# Supplementary material for: Hidden interactions in the intertidal rocky shore: variation in pedal mucus microbiota among marine grazers that feed on epilithic biofilm communities
Source: PeerJ. 2022 Sep 23;10:e13642. doi: 10.7717/peerj.13642 (PMC9512015; doi:10.7717/peerj.13642)
Supplement: Supplemental Information 26 [file peerj-10-13642-s026.gz › peerj-10-13642-s026]

@M02352:288:000000000-CKWC8:1:1101:12627:2042 1:N:0:TACGCTGC+GTAAGGAG
TACGGAGGGTCCAAGCGTTATCCGGAATCATTGGGTTTAAAGGGTCCGCAGGCGGTCAATTAAGTCAGAGGTGAAATCCCATAGCTTAACTATGGAACTGCCTTTGATACTGGTTGACTTGAGTTATACGGAAGTAGATAGAATGTGTAGTTTAGCGGTGAAATGCATAGATATTACACAGAATACCGATTGCGAAGGCAGTCTACTACGTATATACTGACGCTCATGGACGAAAGCGTGGGGAGCGAACAGGATTAGATACCCTGGTAGTCCACGCCGTAA
+
GGGGGGGGGGGGGGGGGGGGGGGGGGGGFGGGGGGGGGGGGGGGGGGGGGGGGGGGGGGGFFFGGGGFGGGGGGGGGGFGFGFGGGGGFGGAFGFDFGGGGFGGGGFGAEGFCGG:BFFGF9FFFGGCFCDEEEGAFCGGGGCGFGAD=DF,E,ECGDGGG@FFFGCF:AGGGGGFFFFFFFGGGGGGCFGGGGDGGGFGGGGGGGGGGGGFGFGDCG9FGGGEGDFGGFF5EEGFGDDGDGB61DCG=)5<?:<DFF<FGGG4@F3?BF<B?7??9?)9C<
@M02352:288:000000000-CKWC8:1:1101:23698:2044 1:N:0:TACGCTGC+GTAAGGAG
TACGGAGGATCCAAGCGTTATCCGGAATCATTGGGTTTAAAGGGTCCGTAGGTGGATAATTAAGTCAGAGGTGAAATCTTGCCGCTTAACGGTAAAATTGCCTTTGATACTGGTTGTCTTGAGTTATTATGAAGTGGTTAGAATATGTAGTGTAGCGGTGAAATGCATAGATATTACATAGAATACCAATTGCGAAGGCAGATCACTAATAATATACTGACACTGATGGACGAAAGCGTGGGGAGCGAACAGGATTAGATACCCTGGTAGTCCACGCCGTAA
+
GGGGGGGGGGFGFGGGGGGGGEGGGGGGGGGGGGGFFEGFFGGGFFFFFECEFGGFFGGGGGFGGGDGGDFFGGCFGCFGC9CFFCFGB<CFCFCFGGFFEFFFGFFFGGGGGGGGGGGGGDFFFAFGGGGC9FFGGFGFFGEGGGAFCGFFGFFFGGGGGGFFGGGGFGGGGGGFFFCFGGGGGGGGGGFGGGEGGGGGGGG7FGG;CGGGGGGGGGGFGGEGGGGGECGGCCG:<EGGEGFDBEGG5D>@?BGGFFAFGGF4=>*9<45<4?F?F6>;C>
@M02352:288:000000000-CKWC8:1:1101:19388:2065 1:N:0:TACGCTGC+GTAAGGAG
TACGGAGGGTCCGAGCGTTATCCGGAATCATTGGGTTTAAAGGGTCCGCAGGCGGTCGATTAAGTCAGAGGTGAAATCCCATAGCTTAACTATGGAACTGCCTTTGATACTGGTTGACTTGAGTCATATGGAAGTAGATAGAATGTGTAGTGTAGCGGTGAAATGCATAGATATTACACAGAATACCGATTGCGAAGGCAGTCTACTACGTATGTCCTGACGCTCATGGACGAAAGCGTGGGGAGCGAACAGGATTAGATACCCTGGTAGTCCACGCCGTAA
+
GGGGGGGGGGGGGGGGGGGGGGGGGGEGEGGGGGGFGGGGGGGGGCGGEFGGGGGCGGCGGGGGGGGGFFGGGGGGGDEGGGFFGGAFGGG9DGC,BFGFGGGGFGGGAEDFFGGG,7FFF9FFDFGAFGGDFGD9C<FFCG<FCFA=DEFDBEEDFGGGGGGGFFGGGC?;BCDBEDEFCCECFGAECGGGF5EDECC88F6F99C9FDGFGG<+1?9+:C5?*/A@E005CGDFCEGGGG>015<D5D<?<1D736)8<CFDFF:;<@4<@D4:>?5,79
@M02352:288:000000000-CKWC8:1:1101:16140:2083 1:N:0:TACGCTGC+GTAAGGAG
TACGGAGGGTCCAAGCGTTATCCGGAATTATTGGGTTTAAAGGGTCCGCAGGCGGATTAATAAGTCAGTGGTGAAATCTCCAAGCTCAACTTGGAAACTGCCATTGATACTGTTAGTCTTGAATTCAGTCGGAGTAGGCGGAATGTGTAGTGTAGCGGTGAAATGCATAGATATTACACAGAACACCGATAGCGAAGGCAGCTTACTAGGTTTGAATTGACGCTGATGGACGAAAGCGTGGGTAGCGAACAGGATTAGATACCCTGGTAGTCCACGCCGTAA
+
GGGGGGGGGGGGGGGGGGGGGGGGGFDGGGGGGGGFFGGGGGGGGFGGGGGGGGGGGGGGGGGGGGGGGGGGGGGGGGGGGGCFGGGGGGGGGGFFGGGGGGGGGGGGGFGGGGGGGGGGGGGGGGFGGGGGGGGGFGFGGGGGGGGGGGGGGGGGGGGGGGGGGGGGGFGGGGGGGGGGGGGGGGGGGGGGGGGGGGGGGGGFGGGGGGGG7CGGGGGGGGGGGGGGGFGGGGGFGGGGGGFFBFGGGGFFFFGGFFFFGGGGFFGFF?FDFGFF9?>;CD
@M02352:288:000000000-CKWC8:1:1101:14272:2127 1:N:0:TACGCTGC+GTAAGGAG
TACGGAGGGTGCAAGCGTTAATCGGAATTACTGGGCGTAAAGCGCGCGTAGGCGGTTATTTAAGTCAGATGTGAAAGCCCTGGGCTCAACCTAGGAACTGCACCTGATACTGGATAACTAGAGTACAGAAGAGGGTGGTGGAATTTCCTGTGTAGCGGTGAAATGCGTAGATATAGGAAGGAACATCAGTGGCGAAGGCGGCCACCTGGTCTGATACTGACGCTGAGGTGCGAAAGCGTGGGGAGCAAACAGGATTAGATACCCTGGTAGTCCACGCCGTAA
+
GGGGGGGGGGGGGGGGGFGGEGGGGGGGGGGGGGGGGGGGGGGGGGGGFGGGGGGFGGGGGGGGGGGGGGGGGGGGGGGGGGGGGGGGGGGGGGGGGGGGGGGGGGGGGGGGGGGGGGGGGGGGGGGGGGGGGGGEGGGGGGGGGGGGCFGGGGGGGGGGGGGGGGGGGGGGGGGGGGGGGGGGFFGGGGGGGGGGGGGGGGGGGGGGGGFGGGGGGGGGGGGGGGGGGGGGGDGFGGGGGGFFFFGGGGFFFFGGBFFFGGFFFFGFFFFFFGFF>FFBGD
@M02352:288:000000000-CKWC8:1:1101:16510:2148 1:N:0:TACGCTGC+GTAAGGAG
TACGGAGGATCCAAGCGTTATCCGGAATCATTGGGTTTAAAGGGTCCGTAGGTGGATAATTAAGTCAGAGGTGAAATCTTGCCGCTTAACGGTAAAATTGCCTTTGATACTGGTTGTCTTGAGTTATTATGAAGTGGTTAGAATATGTAGTGTAGCGGTGAAATGCATAGATATTACATAGAATACCAATTGCGAAGGCAGATCACTAATAATATACTGACACTGATGGACGAAAGCGTGGGGAGCGAACAGGATTAGATACCCTGGTAGTCCACGCCGTAA
+
GGGGGGGGGGGGGGGGGGGGGGGGGFGGGGGGGGGGGGGGGGGGGGGGGGGGGGGGGGGGGGGGGGGGGGGGGGGGGGGGGGGGGGGGGGGGGGGGGGGGGGGGGGGGGGGGGGGGGGGGGGGFGGGGGGGGGGGGGGGGGGGGGGGGGGGGGGGGGGGGGGGGGGGGGGGGGGGGGGGGGGGGGGGGGGGGGGGGGGGGGGGGGGGGGGGGGGGGGGGGGGGGGGGGGGGGGGGFGGGGGGFFFFDGGGFFFFGGFFFFGGGGFFGFFFFFFGFFFFFFGD
@M02352:288:000000000-CKWC8:1:1101:9181:2208 1:N:0:TACGCTGC+GTAAGGAG
TACGGAGGATCCAAGCGTTATCCGGAATCATTGGGTTTAAAGGGTCCGTAGGTGGATAATTAAGTCAGAGGTGAAATCCTGCAGCTCAACTGTAGAATTGCCTTTGATACTGGTTATCTTGAGTCATTATGAAGTAGTTAGAATATGTAGTGTAGCGGTGAAATGCATAGATATTACATAGAATACCAATTGCGAAGGCAGATTACTAATAATGTACTGACACTGATGGACGAAAGCGTGGGGAGCGAACAGGATTAGATACCCTGGTAGTCCACGCCGTAA
+
GDFFGGGGCDFGGCGGGGGGGGGFGDFGFFGGGFG,BFGFDGDGEF8CFGGGEFGFGGGGGGGGGGGGGGGGGGGGGGGGGGFEGFGGGGGGGGGGGGGGGGGGGGGGGGGGGFGGGGGGGGGGGGGGGGGGFFFGGFGGGFGGFGGGGGGGGGGGGGGGGGGGGGFGGGGGGGGGGGGGGGGGGGGGGGGGGGGGGGGGGGGGFGGGGGGGGGGGGGGFGFGGGGGGGGGGGGGFFGGGGGF?BFGGEDFFBFFFFFFFGCFF?FGFFFFFFGFF>?EFGD
@M02352:288:000000000-CKWC8:1:1101:8474:2295 1:N:0:TACGCTGC+GTAAGGAG
TACGGAGGATCCAAGCGTTATCCGGAATCATTGGGTTTAAAGGGTCCGTAGGTGGATAATTAAGTCAGAGGTGAAATCTTGCCGCTTAACGGTAAAATTGCCTTTGATACTGGTTGTCTTGAGTTATTATGAAGTGGTTAGAATATGTAGTGTAGCGGTGAAATGCATAGATATTACTTAGAATACCGATTGCGAAGGCAGTCTACTACGTATATACTGACGCTCATGGACGAAAGCGTGGGGAGCGAACAGGATTAGATACCCTGGTAGTCCACGCCGTAA
+
GGGGGGGGGFCFFGGGGGGGGGGFGDEFFFGGGGGGGGCGGGGGFFFGFFGGFFGGGGGGGGGGGGGGGGGGGGGGGGGGGGFFGGGGGGGGGGGGGGGGGGGGGGGGFGGGGGGGGGGGGGGGGGGGGGFGGGGGGGGGGGGGGGGGGGGGGGGDGGGGGGGGGGGGGGGGGGGGGFGGGGGGGFGGEGGGGGGGGGGGGGGGGGGGGGGGGGGGFGGGFGGGGDGGGCGGGGGFFGDGGGFFB@GGGGFFF?7C<FFFGCADFFGFAFFFFGFFFFEFGD
@M02352:288:000000000-CKWC8:1:1101:20114:2305 1:N:0:TACGCTGC+GTAAGGAG
TACGGAGGGTCCAAGCGTTATCCGGAATCATTGGGTTTAAAGGGTCCGTAGGTGGATAATTAAGTCAGAGGTGAAATCTTGCCGCTTAACGGTAAAATTGCCTTTGATACTGGTTGTCTTGAGTTATTATGAAGTGGTTAGAATATGTAGTGTAGCGGTGAAATGCATAGATATTACATAGAATACCAATTGCGAAGGCAGATCACTAATAATATACTGACACTGATGGACGAAAGCGTGGGGAGCGAACAGGATTAGATACCCTGGTAGTCCACGCCGTAA
+
GGGGGGGGGGGGGGGGGGGGGGGGGGGGGGGGGGGFGGGGGGGGGGGGGGGGFGGGGGGGGGGGGGGGGGGGGGGGGGGGGGGGGGGGGGGGGGGGGGGGGGGGGGGGFGGGGGGGGGGGGGGGGGGGGGGGGGFGGGGGGGGGGGGGGGGGGGGGGGGGGGGGGGGGGGGGGGGGGGGGGFEGGCGGGGGGGGGGGGGGGGGGGGGGGGGGCGGGGGGGGGGGGGGGGGGGGGGFFGDGGGE<BFGGGGFFFFGG?FFFGGGGF>GF>FDFFGFFFFEFGD
@M02352:288:000000000-CKWC8:1:1101:7277:2394 1:N:0:TACGCTGC+GTAAGGTG
TACGGAGGGTGCGAGCGTTAATCGGAATTACTGGGCTTAAAGCGTACGCAGGCGGATTGTTAAGCGAGATGTGAAAGCCCCGGGCTCAACTGGGGAACTGCATTTCAAACTGGCAAACTAGAGTGTGATAGAGGGTGGTAGAATTTCTGGTGTAGCGGTGAAATGCTTGGAGATCTGACGGAATACCGATGGCGAAGGCAGCTACCTGAGTCAACACTGACGCTCATGTACGAAAGCGTGGGGAGCAAACAGGATTAGATACCCTGGTAGTCCACGCCGTAA
+
GFGGGEGGGGGG7FGGGGGG,<FFEG,CFF,CEGG8,CFFGGAFGGGGCEGGGGG+>+,CFDGG9+CF7<BFGGGC<FG78+6@FE+5CF,,,,@EGGFF98<FF,,,<EFGGF,3,:F,@=,@,@><E,@F9C7*@C3@@FCFCF;,,,@FFG9,CFGGGGGGFG,@,46,<C62,;<*=C7CFFGGGG*=CGDGGGGGGG6+38@+0:20<+0<*<CCFGGG59@EFGGGCCGFGCDCEE><BF*>6C>FF0CF<FAF79C6FFFF948<F>432?FB39
@M02352:288:000000000-CKWC8:1:1101:15246:2398 1:N:0:TACGCTGC+GTAAGGAG
TACGGAGGGTCCAAGCGTTATCCGGAATCATTGGGTTTAAAGGGTGCGTAGGCGGTCAATTAAGTCAGAGGTGAAAGCCCAACGCTCAACGATGGAATTGCCTTTGATACTGGTTGACTTGAGTTATATGGAAGTAGATAGAATAAGTAGTGTAGCGGTGAAATGCATAGATATTACTTAGAATACCGATTGCGAAGGCAGTCTACTACGTATATACTGACGCTCATGGACGAAAGCGTGGGGAGCGAACAGGATTAGATACCCTGGTAGTCCACGCAGTAA
+
GGGGGGGG7F<FFGGGGGGGGGGGGG7D,FGGGGGGGGGGGGGGG@FG6CFGGGGFG:,,CFGGGEGGGGGGGGGGFGFG8++BCFGGGGG@=FGGG<FGGFGEFGGGGGGGDGCF,FGCGGGF9=,,,8C73@FGGA,3CFGG,3>F<FGGGGGGGGGGGGGGGG;EGGGCFG;F9,,@DFG,FFGGGGGGGGGGGGGGG*0?FGFG?E*02+?+CFGGGE5C8C<F+?FDGGGFGGGGGGFFFFCGGGFFF?CGFFFFGGGGFFGFFFFFFGFFF0>:GG
@M02352:288:000000000-CKWC8:1:1101:7297:2404 1:N:0:TACGCTGC+GTAAGGAG
TACGGAGGGTGCGAGCGTTAATCGGAATTACTGGGCGTAAAGCGTACGCAGGCGGTTTGTTAAGCGAGATGTGAAAGCCCCGGGCTCAACCTGGGAACTGCATTTCGAACTGGCAAACTAGAGTGTGATAGAGGGTGGTAGAATTTCAGGTGTAGCGGTGAAATGCGTAGAGATCTGAAGGAATACCGATGGCGAAGGCAGCCACCTGGGTCAACACTGACGCTCATGTACGAAAGCGTGGGGAGCAAACAGGATTAGATACCCTGGTAGTCCACGCCGTAA
+
GGGGGGGGEGGGGGGGGGGGGGGGEGGGGGGGGGGGGGGGFGGGGGGGGGGGCEGCFDEGGGGGGGGGGGGGGGGGGGG7BCFGGGGGGGGGGFGGGFGGGGGGGFFCFGGGGGGGFGGGGGGGGFFGGGGGFG@FGGGGGGGGGGGGFGFGFFGGGGGGGGFFGBEGGGGCGGGGGGGGGGGGGGFEGGDGGGGG>CGGDE5CFGGGGGFFGGGGGGFCFEGGGGGGGGGGGGGFGDDGGG3:07FGGFF?FFGGFF>FGCGGFFGFFFBAFGF<9?>>GD
@M02352:288:000000000-CKWC8:1:1101:13778:2405 1:N:0:TACGCTGC+GTAAGGAG
TACGGAGGATCCAAGCGTTATCCGGAATCATTGGGTTTAAAGGGTCCGTAGGTGGACAATTAAGTCAGAGGTGAAAGTTTGCAGCTCAACTGTAAAATTGCCTTTGATACTGGTTGTCTTGAATTATTATGAAGTGGTTAGAATATGTAGTGTAGCGGTGAAATGCATAGATATTACATAGAATACCGATTGCGAAGGCAGATCACTAATAATATATTGACACTGATGGACGAAAGCGTGGGTAGCGAACGGGATTAGATACCCCGGTAGTCCACGCCGTAA
+
GGGGGGGGGGFGGGGGGGGGGGGGGEDFFGGGGGGGCEGGGGGGGGGFGGGGGGGGGGGGGGGGGGGGGGGGGGGGGFGGGGGGGGGFFFGGGGGGGGGGGFGGGGGFFGGGGGGGGGGGGGDFFGGGGGGGGGGGGGGGGGGGDEGGGGGGGGGGGGGGGGGGGGGGGGGGGGGGGGGGGGGGGGGDGFCGGGGGGGGGGCFBFGGGDFFGFGGGGGGGGGGGGGCFGGGGGGGFGGGGGGFFFFGGGGFFFFGG?FFBGGGGF@GFFFFFFGFFFFFFGG
@M02352:288:000000000-CKWC8:1:1101:23634:2420 1:N:0:TACGCTGC+GTAAGGAG
TACGGAGGGGGTTAGCGTTGTTCGGAATTACTGGGCGTAAAGCGTACGTAGGCGGATTGGAAAGTAGGGGGTGAAATCCCAGGGCTCAACCCTGGAACTGCCTCCTAAACTATCAGTCTAGAGTTCGAGAGAGGTGAGTGGAATTCCAAGTGTAGAGGTGAAATTCGTAGATATTTGGAGGAACACCAGTGGCGAAGGCGGCTCACTGGCTCGATACTGACGCTGAGGTACGAAAGTGTGGGGAGCAAACAGGATTAGATACCCTGGTAGTCCACACCGTAA
+
GGGGGGGGGGGGGGGGGGGGGGGGGGGGGGGGGGGGGGEGGGGGGGGGGGGGGGGGCGGGGGGGFGGGGGGGGGGGGGFGGGGGGGGFGGFGGGGGFFEGGGGGGGGGGGGGGGGGGGGGGGGFFGFGGGGGGGFGGGGGGGFFGGGGGGGFFGGGGGFGGGGGGGGGGGDCGGGGGGGGGGGFGGGGGGGGEGGGGGFGEGGCFGGGGGGGGGGGGGGGGGGGEDGGFGFGGGGFGGGGGGFFFDGGF4<?646CFFA?FF@DFFGFFFAAFGFF,2@6GG
@M02352:288:000000000-CKWC8:1:1101:22594:2426 1:N:0:TACGCTGC+GTAAGGAG
TACGGAGGGTCCGAGCGTTATCCGGAATCATTGGGTTTAAAGGGTCCGCAGGCGGTCAATTAAGTCAGAGGTGAAAGCCCATCGCTCAACGATGGAACTGCCTTTGATACTGGTTGACTTGAGTTATACGGAAGTAGATAGAATAAGTAGTGTAGCGGTGAAATGCATAGATATTACACAGAATACCGATTGCGAAGGCAGTCTACTACGTATGTACTGACGCTCATGGACGAAAGCGTGGGGAGCGAACAGGATTAGATACCCTGGTAGTCCACGCCGTAA
+
GGGGGGG7:FFGGGGGGGGGGGGGGG:FGGGGGGGGEGGGGGGGGCFG7FGGGGGFFGGGGGGGGGGGFGGGGGGGGGGGFBAFGFGGGGDBCFGGGGGGGGGGGGGFFGGGGFFGGGGGGGGGGGGGCGEEEGFGGGCCFFGGDCFGGGGGGGGGGGGGGGGGGGGGGGGGGGFGGDCFGGGCFGGGGGGGGGGGGGGGG@FFAFGGDGCG9@EFGGGGGGGGGDFGC6DGGGGFGGGGGGF<9>GGGGFFFFGGFFFFGGGFFFGFBFFFFGFFF<EBGG
@M02352:288:000000000-CKWC8:1:1101:17036:2435 1:N:0:TACGCTGC+GTAAGGAG
TACGGAGGATCCAAGCGTTATCCGGAATCATTGGGTTTAAAGGGTCCGTAGGTTGATAATTAAGTCAGAGGTGAAATCTTGCCGCTTAACGGTAAAATTGCCTTTGATACTGGTTGTCTTGAGTTATTATGAAGTGGTTAGAATATGTAGTGTAGCGGTGAAATGCATAGATATTACATAGAATACCAATTGCGAAGGCAGATCACTAATAATATACTGACACTGATGGACGAAAGCGTGGGGAGCGAACAGGATTAGATACCCTGGTAGTCCACGCCGTAA
+
GGGGGGGGEG@FGGGGGFGG8CFFGGGGGGGGGGGF6FGGGGGGFDFFGFFGGFFFGGFFGGGGGGGGGGGGGGGGGGGGGFCFGGGGGG+:8B?FGGGGGAFGGGGGFGGGGGGGGGGGGGGGFC<EFAFGDFDFF?FFGGGGGGGGFGGGGGGGGGGGGGGGGGCGGGGGGGGGFGFFGGGFGGGGAFCGGGGGGGGGGFFFGGG@CC8=BFGGGGGGGGGGGGCG9?FGGGGFGGGGGGFFFFGGGGFFFFGGFFFFGGGGFFGFFFAFFGFFFFFFGG
@M02352:288:000000000-CKWC8:1:1101:13946:2457 1:N:0:TACGCTGC+GTAAGGAG
TACGGAGGGTGCGAGCGTTAATCGGAATTACTGGGCGTAAAGCGCATGCAGGTGGTTCATTAAGTCAGATGTGAAAGCCCGGGGCTCAACCTCGGAACTGCATTTGAAACTGGTGAACTAGAGTGCTGTAGAGGGGGGTAGAATTTCAGGTGTAGCGGTGAAATGCGTAGAGATCTGAAGGAATACCAGTGGCGAAGGCGGCCCCCTGGACAGACACTGACACTCAGATGCGAAAGCGTGGGGAGCAAACAGGATTAGATACCCTGGTAGTCCACGCCGTAA
+
GGGGGEGGGGGGGGGGGFGGGGGGGGGGGGGGGGGGGGGGGGGGGGGGGGFFFGGGGGGGGGFFGGFGGGGGGGGGGGGGGGGGGGGGGGFGGGGGFFFFGGFDGGGGGGGGGGGGGGGFGGGGGGGGGGGFGGGGGGGGGGGGGGFGGGFGCECEGGEGGGFFGGGGGGGGGGGGGGGGGGGGGGGGGGGGGGGGGGGGGGGGGGGFECFGGGFEGGGGGGGFGGG9EEDDEEGEGGDEEGFFFFG:6FFF?<CF>FFFGGGGFFGFA?<AFGF?>?FFDD
@M02352:288:000000000-CKWC8:1:1101:23133:2491 1:N:0:TACGCTGC+GTAAGGAG
TACGGAGGGTGCGAGCGTTAATCGGAATTACTGGGCGTAAAGCGCATGCAGGTGGTTCATTAAGTCAGATGTGAAAGCCCGGGGCTCAACCTCGGAACTGCATTTGAAACTGGTGAACTAGAGTGCTGTAGAGGGGGGTAGAATTTCAGGTGTAGCGGTGAAATGCGTAGAGATCTGAAGGAATACCAGTGGCGAAGGCGGCCCCCTGGACAGACACTGACACTCAGATGCGAAAGCGTGGGGAGCAAACAGGATTAGATACCCTGGTAGTCCACGCCGTAA
+
GGGGGGGEGGGGGGGGGGGGGGGGGGGGGGGGGGGGGGGGFFGGGGGGGFGGGGGGGGGGGGDGGGGGGGGGGGGGGGGGCGGGGGGGGGGGGGGGFFDFGGGGGGFGGGGGGGGFGGGFGCFGGGGGGFGFGFGGGGGGGGGG<FGGGGFGGGGGCEEEGGGGGGGGGGEGGGGGGGGGFGGGGGGGFGGGGCEEC8;EGGGGGGGGGGGGGGGGGGGGFGGGGGCE9?7<EGDFGDDEEGF06DDFGGFFFFGGFFFBEFGDFF3?ABDFFGFB91>>GC
@M02352:288:000000000-CKWC8:1:1101:13291:2506 1:N:0:TACGCTGC+GTAAGGAG
TACGGAGGGTGCGAGCGTTAATCGGAATTACTGGGCGTAAAGCGCATGCAGGTGGTTCATTAAGTCAGATGTGAAAGCCCGGGGCTCAACCTCGGAACTGCATTTGAAACTGGTGAACTAGAGTGCTGTAGAGGGGGGTAGAATTTCAGGTGTAGCGGTGAAATGCGTAGAGATCTGAAGGAATACCAGTGGCGAAGGCGGCCCCCTGGACAGACACTGACACTCAGATGCGAAAGCGTGGGGAGCAAACAGGATTAGATACCCTGGTAGTCCACGCCGTAA
+
GGFFGEEGGGGGGGGGGGGGCFGGGGFGGGGGGGGGGGGEFGGGGGGGGGGGFGGGGGGGGGGGGGGGGGGGGGGGGGGGGGGGGGGGGGGGGGGGGGGGGGGGGGGGGGGGGGGGGGGGGGGGGGFGGGGGGGGGGGGGGGGGGGGGGGGGGGGGGGGGGGGGGGGGGGGGGGGGGGGGGGGGGGGGGGGGGGGGGGGGGGGEGGGGGGGGGGGGGGGGGGGCGGGGGGGGGGGFGGDGGGFF>FGFGGFFFFGGFFFFGGGGFFGFFFDFFGFF;<DFGC
@M02352:288:000000000-CKWC8:1:1101:10176:2615 1:N:0:TACGCTGC+GTAAGGAG
TACGGAGGGTGCAAGCGTTATCCGGAATCATTGGGTTTAAAGGGTCCGCAGGCGGTCGATTAAGTCAGAGGTGAAATCCCATAGCTTAACTATGGAACTGCCTTTGATACTGGTTGACTTGAGTCATATGGAAGTAGATAGAATGTGTAGTGTAGCGGTGAAATGCATAGATATTACACAGAATACCGATTGCGAAGGCAGTCTACTACGTATGTACTGACGCTCATGGACGAAAGCGTGGGGAGCGAACAGGATTAGATACCCTGGTAGTCCACGCCGTAA
+
GGGGGGGGGGGGGFGGGFGGGGGGGGEGFGGGGGGGGGGGGGGGGFGGEGGGGGGGGGGGGGGGGGGGGGGGGGGGGCFEEFAEFGEFGGGDEGGGFGCFG=FGGGGGGAAFEGGGGGGGGFAFFFDGGGGGDFFFGFDEGGCCBFDFFGGGGFFFFGCEGGFGFE;;FGFF;,EFFGFGFFGGGG@CCGGGGGEEGGGFEGGFGGDGGGGGCFGGC?FGGGGCG<CFGCFGGGD5CCCGGGF038DGGGE?B69CFFFF?FGFFFGF<64AFGF:>BF9DG
@M02352:288:000000000-CKWC8:1:1101:8085:2757 1:N:0:TACGCTGC+GTAAGGAG
TACGGAGGGGGTTAGCGTTGTTCGGAATTACTGGGCGTAAAGCGTACGTAGGCGGATTGGAAAGTTGGGGGTGAAATCCCGGGGCTCAACCCCGGAACTGCCTTTGATACTGCTAGTCTTGAGTTCGAGAGAGGTGAGTGGAATTCCTAGTGTAGAGGTGAAATTCGTAGATATTAGGAAGAACACCAGTGGCGAAGGCGGCTCACTGGCTCGATACTGACGCTGAGGTGCGAAAGCGTGGGGATCAAACAGGATTAGATACCCTGGTAGTCCACGCCGTAA
+
GGGGGFGGED@C@FGGGGGGGEGGGGEFGGFGGGGCCFGGGGCGEDGGGGGGDGGGFFF@,CFGG<<FEEGGGGGGGD<<F:@FGGGGGGG73@EEGEGGGGCFGGGFFGGGFF<FGGGGFFGGFGGE3FFGGGGF:FFGGGGGGGFGGGGGGGGCFGGGGGGGGG>CCCGGGGGGGGGGGGGGFFGFFGCFGGGGGGGGDEGGGGGGGGDCEC@EGGGGGEGGGGGGG5CGGGGF4EGCGG>:(8FCGGFFFFGGFFFFGGEGFFC@AFFFFGF(7?EFGG
@M02352:288:000000000-CKWC8:1:1101:12903:2773 1:N:0:TACGCTGC+GTAAGGAG
TACGGAGGATCCAAGCGTTATCCGGAATCATTGGGTTTAAAGGGTCCGTAGGTGGATAATTAAGTCAGAGGTGAAATCTTGCCGCTTAACGGTAAAATTGCCTTTGATACTGGTTGTCTTGAGTAATTATGAAGTGGTTAGAATATGTAGTGTAGCGGTGAAATGCATAGATATTACATAGAATACCAATTGCGAAGGCAGATCACTAATAATATACTGACACTGATGGACGAAAGCGTGGTGAGCGAACAGGATTAGATACCCTGGTAGTCCACGCCGTAA
+
GGGGECC@@CFGDEGFFCCFGGGGGC7F<9F@F@GCFGGCCFGGGG,CFGEE?FGFFGGFGGGGGGCCFGGGGGGGGFGGAF8>F7=:FFCFFFFFGG8E<FDAEADFGFGGGF,F?<F<DCFF,5CFGCGFGDDDFBC9DDGDFGFBDCFCCF9BC:>++@CBEG<AA9=AFG,@=B,3@FGCG,FCGDFCGEEE>5DC*::82<C;CAFF<E@@7BF,:?+AC7FC+=CD=87>GGGCD/898@3CCC3<(.9C)?)9:3<7677;A4<4@DF20(89CC
@M02352:288:000000000-CKWC8:1:1101:15065:2776 1:N:0:TACGCTGC+GTAAGGAG
TACGGAGGGTCCGAGCGTTAATCGGAATTACTGGGCGTAAAGCGCGCGTAGGTGGTTATTTAAGTCAGATGTGAAAGCCCTGGGCTCAACCTAGGAACTGCACCTGATACTGGATAACTAGAGTACAGAAGAGGGTAGTGGAATTTCCTGTGTAGCGGTGAAATGCGTAGATATAGGAAGGAACACCAGTGGCGAAGGCGACTACCTGGTCTGATACTGACACTGAGGTGCGAAAGCGTGGGGAGCAAACAGGATTAGATACCCTGGTAGTCCACGCCGTAA
+
GGGG7FGGGG@F+CFGGGGGCEFGGGEGGGGGGGGGGGGGGGCFEGGGEGGG?FGGGGGGGGGGGGGGGGGGGGGGGGGGGGGGFGGGGGGGFFGFFCGGGGFCGGGGGGGGGDFGGGGCGGGGGGGGGGGGGGGFFGGGGGGGGCGFGGGGGGGGGGGGGGGGGGGGGGGGGGGGGGGGGGGGGGGGGGGGGGGGGGGGCEGGGGFFGGGGGFCFGGGFGFGGFCGGGGGDGGGFGGGGGGFFFFGGFGFFF?FGBFFFGGGGFFGFFFFFFGFF>:DBGG
@M02352:288:000000000-CKWC8:1:1101:17484:2878 1:N:0:TACGCTGC+GTAAGGAG
TACGGAGGGTGCAAGCGTTATCCGGATTTATTGGGTTTAAAGGGTCCGTAGGCGGATTAATAAGTCAGTGGTGAAAACCTACAGCTCAACTGTAGAACTGCCATTGAAACTGTTAGTCTTGAATTAGAGTGCAGTGGTTAGAATGTGTAGTGTAGCGGTGAAATGCATAGATATTACACAGAATACCGATTGCGAAGGCAGTCTACTACGTATGTACTGACGCTGAGGGACGAAAGCGTGGGGAGCGAACAGGATTAGATACCCTGGTAGTCCACGCCGTAA
+
GGGGGGGGGGGGGGGGGGGGGGGGGGGGGGGGGGGGGGGGGGGGGGGGGGGGGGGGGGGGGGGGGGGGGGGGGGGGDGGGGGGGGGGGGGGGGGGGGGGGGGGGGGGGGGGGGGGGGGGGGGCFGGFGGGGGGGGGGGGGGGGGGGGGGGGGGGGGGGGGGGGGGGGGGGGGGGGGGGGGGGGFGGGGGGGGGGGGGGGGGGGGGGGFGGGGGGGGGGDGGGGGGGGGGDGGGGGFGGGGGGFBBFGGCGFF??GGDFFFGGDGFFGFDF>2=CFFFFFFGD
@M02352:288:000000000-CKWC8:1:1101:9417:2938 1:N:0:TACGCTGC+GTAAGGAG
TACGGAGGATCCAAGCGTTATCCGGAATCATTGGGTTTAAAGGGTCCGTAGGTGGATAATTAAGTCAGAGGTGAAATCTTGCCGCTTAACGGTAAAATTGCCTTTGATACTGGTTGTCTTGAGTTATTATGAAGTGGTTAGAATATGTAGTGTAGCGGTGAAATGCATAGATATTACATAGAATACCAATTGCGAAGGCAGATCACTAATAATATACTGACACTGATGGACGAAAGCGTGGGGAGCGAACAGGATTAGATACCCTGGTAGTCCACGCCGTAA
+
GFGGGGEGEFGGFCGGGGGGGGFGGDGGFGGGGGGFFCFECFGGGGFGFGGGCFGGGGFGGGGGGGGGGGGGGGGGGGGGGGFGGFGGGGGGGGGGGGGGGGGGGGGGGGGGGGGGGGGGGFFFGGGGGGGFFGGGGGGGGCCFGGGGGGGGGGGGGGGGGGFFGGGGGGGGGGGGGGFFGGGGGGGGGGGGGGCGE>FGGGGGGGGFGGGGGGGGGGGGGGGGG=GFGGGGGEGFDGGGGGFFFFGCEG@FBFGGFFAFGGC7FFGFFFFFFGFFF?BFGG
@M02352:288:000000000-CKWC8:1:1101:12337:2952 1:N:0:TACGCTGC+GTAAGGAG
TACGGAGGGTGCGAGCGTTAATCGGAATTACTGGGCGTAAAGCGCGCGTAGGTGGTTTGTTAAGTCGGATGTGAAAGCCCAGGGCTCAACCTTGGAATTGCACCCGATACTGGCAGGCTAGAGTACGATAGAGGAGTGTGGAATTTCCTGTGTAGCGGTGAAATGCGTAGATATAGGAAGGAACATCAGTGGCGAAGGCGACACTCTGGATTGATACTGACACTGAGGTGCGAAAGCGTGGGGAGCAAACAGGATTAGATACCCTGGTAGTCCACGCCGTAA
+
GGGGGGGGGGGGGGGGGGGECFFGGGGGGGGGGGGGGGGGGGGGGGGGGGGGGGGFGGGGGGGGGGGGGGGGGGGGGGGGGGGGGGGGGGGGGGGGGGGGGGGGGGGGGGGGGGGGGGGGGGGGGGGGGGGGGGGGGGGGGGGGGGGGGGGGGGGGGGGGGGGGGGGGGGGFGGGGGFGGGGGGGGGGGGGGGGGGGGGGGGGGFGGGGGGFGGGGGGGGGFGGGGGGGGGGGGGFGGGGGGFFBFGGFGFFFFG=?FFFGGGGFFGFFFFFFFFFBFFBDD
@M02352:288:000000000-CKWC8:1:1101:21653:3006 1:N:0:TACGCTGC+GTAAGGAG
TACGGAGGGTCCGAGCGTTATCCGGAATCATTGGGTTTAAAGGGTCCGCAGGCGGTCGATTAAGTCAGAGGTGAAATCCCATAGCTTAACTATGGAACTGCCTTTGATACTGGTTGACTTGAGTCATATGGAAGTAGATAGAATGTGTAGTGTAGCGGTGAAATGCATAGATATTACACAGAATACCGATTGCGAAGGCAGTCTACTACGTATGTACTGACGCTCATGGACGAAAGCGTGGGGAGCGAACAGGATTAGATACCCTGGTAGTCCACGCCGTAA
+
GGGGGGGGGG@FEGGGGGGDGEFGGGGGGGDGGGG::FFGGGGGGCFGEGGGGGGGC=>FFGGGGGGGGGGGGGGGGGGGGC=FFG<FFG<<FFGGGGGGG<A?FGGGGGGGGGGGGGGDGGGGAFFGGGGFFFFGFGGGGGFGFFGCGGGGGGGGGGGGGGGGGGEGGGGGGGGGFE9CFGGGGGFEGGCGGGGGGGGFGG6FFGGCEEFGGGGGGGGGGGGGEDFGGGGGGGGFGG3CGGFFFFGGG5>FFFGGFFAFGGGGF4FFFFFBFC=6>6>BGG
@M02352:288:000000000-CKWC8:1:1101:7332:3075 1:N:0:TACGCTGC+GTAAGGAG
TACGGAGGGTCCGAGCGTTATCCGGAATCATTGGGTTTAAAGGGTCCGTAGGTGGATAATTAAGTCAGAGGTGAAATCCTGCAGCTCAACTGTAGAATTGCCTTTGATACTGGTTATCTTGAGTCATTATGAAGTAGTTAGAATATGTAGTGTAGCGGTGAAATGCATAGATATTACATAGAATACCAATTGCGAAGGCAGATTACTAATAATGTACTGACACTGATGGACGAAAGCGTGGGGAGCGAACAGGATTAGATACCCTGGTAGTCCACGCCGTAA
+
GGGGGGGGGGGGGGGGGGGGGGGGGGCGCFGGGGGGGGGGGGGGGGCGGGGGGGGGGGGGGGFGGGGGGGGGGGGGGGGGGFGGGGGGGGGGGDFGEGGFGGGGGGGGGGGGGGGFGGGGFGGGGGGGGGGGFGGGFFGGGGFGFGGGFGGGGGGGGGGGGGGGGGGBFFGGGGGFGGGGGGGGGGFGGGGGGGGGGGGGGGGGGGFFGGGGGGGFGGGGFFGGCFGGGGGGGGGFGGDGDEEFBFGGGDFFBFFGF?AFGGGGFFGFFFFAFG?6>1:9DD
@M02352:288:000000000-CKWC8:1:1101:23496:3170 1:N:0:TACGCTGC+GTAAGGAG
TACGGAGGGTGCAAGCGTTATCCGGAATCATTGGGTTTAAAGGGTTCGTAGGCGGGCTGATAAGTCAGTGGTGAAATGCAGGGGCTCAACTCCGGCACTGCCATTGATACTGTTAGTCTTGAATTATTGTGAAGTGGTTAGAATATGTAGTGTAGCGGTGAAATGCTTAGATATTACACAGAACACCGATAGCGAAGGCAGCTTACTAGGTTTGAATTGACGCTGAGGGACGAAAGCGTGGGTAGCGAACAGGATTAGATACCCTGGTAGTCCACGCCGTAA
+
GGGGGFCFGFEGCFGGGGGGGGGGGGFGGGGGGGGB,FFGGGGG@CFGGGGGGGGDDCF8FFEEGGFG,CFFCFGGGGF9EGGGCFGGGGGGGG@FCFC<FGCBFFGGFFFG<FAD3=FCF,,DFFAFD=F;3@FFG8D;BFAF9@AFAFGCFFBCFEGGGGGGC;,,=A9CFGFD;EEF@FE@BFEEGG7BFGGGEEF2BEGGFCFEC?::EGGGGGD7<EGDGDGGGGGGGGDEGGDGGGFAFFGGEGFFF?GGFF>FFFGFFF3?4*-6*:*4;BD1DD
@M02352:288:000000000-CKWC8:1:1101:24217:3184 1:N:0:TACGCTGC+GTAAGGAG
TACGGAGGGTCCGAGCGTTATCCGGAATCATTGGGTTTAAAGGGTCCGCAGGCGGTCAATTAAGTCAGAGGTGAAATCCCATAGCTTAACTATGGAACTGCCTTTGATACTGGTTGACTTGAGTCATATGGAAGTAGATAGAATGTGTAGTGTAGCGGTGAAATGCATAGATATTACACAGAATACCGATTGCGAAGGCAGTCTACTACGTATGTACTGACGCTGAGGGACGAAAGCGTGGGGAGCGAACAGGATTAGATACCCTGGTAGTCCACGCCGTAA
+
GGGGGGGGGGGGGGGGGGGGGGGGGGFGGGGGGGGGGGGGGGGGGFGGEGGGGGGFGGFGGGGGGGGGGGGGGGGGGCAFFDFGGGFGGGGGGFFFGFGGGBCFGGGGGGGGGGGGGFGGGGGGFGE<CFGG9=FGGGFGGGGGDGGGGGGDGGGGGGGGGGGGGGFGGGGGGGGGGGFGGGGGGGGGGGGGGGGGGGGGGGGGGGGFGCFFGF>ECGGGGCGGGGGGGGGGG=CE4EGGGGFFFFDGGGFFFFGGFFFFGGGGFFGFAF75@FFFFFFFGG
@M02352:288:000000000-CKWC8:1:1101:12913:3194 1:N:0:TACGCTGC+GTAAGGAG
TACGGAGGGTCCGAGCGTTATCCGGAATCATTGGGTTTAAAGGGTCCGCAGGCGGTCGATTAAGTCAGAGGTGAAATCCCATAGCTTAACTATGGAACTGCCTTTGATACTGGTTGACTTGAGTCATATGGAAGTAGATAGAATGTGTAGTGTAGCGGTGAAATGCATAGATATTACACAGAATACCGATTGCGAAGGCAGTCTACTACGTATGTACTGACGCTCATGGACGAAAGCGTGGGGAGCGAACAGGATTAGATACCCTGGTAGTCCACGCCGTAA
+
GGGGGGGGGGGGGGGGGGGGGGGGGGGGFGGGGGGCFGGGGGGGGGFGGGGGGGGGGGEGGGGGGGFGGGGGGGGGGGGGGFGGGGGGGGGFG<FGGFGFFFDGFGGGGGGGGGGGGGGGGGGGGGGGGGGGGGGGGGGGGGGFGFFFGGGGGFGFGGGGGGGGGGGGGGGGGGGGGGGGGGGGGGGGGGGGGGGGGGGGGGGGGGGGGGGGGGGGGGGGGGGGGGGGGGGGGGGFGGGGGGFF>FGGEGF??0FCBFAFGGGGFFGFFFFFFGFFF6DBGG
@M02352:288:000000000-CKWC8:1:1101:24210:3209 1:N:0:TACGCTGC+GTAAGGAG
TACGGAGGGTCCGAGCGTTATCCGGAATCATTGGGTTTAAAGGGTCCGCAGGCGGTCAATTAAGTCAGAGGTGAAATCCCATAGCTTAACTATGGAACTGCCTTTGATACTGGTTGACTTGAGTCATATGGAAGTAGATAGAATGGGTAGTGTAGCGGTGAAATGCATAGATATTACACAGAATACCGATTGCGAAGGCAGTCTACTACGTATGTACTGACGCTGAGGGACGAAAGCGGGGGGAGCGAACAGGATTAGATACCCGGGTAGGCCACGCCGTAA
+
GGGGGGGGDGCFGGGGGDGEGFGGDGEGFGGGGGGGGGGGGGGGFCGGGGGGGGG@FFFFEFGGGGGGGGGGFFGGGEFGCAEGGGCFGFBFF9FFFGCEGF@F?<DFF<9C=BDGGDCFFFFDCFGGGG,FCDDGGGGEFGA,@,,3>CC,@;EFGG<<FGFCFFG9=DF9B;<;DGGGGGBFGGFCFGEFFDEDEG>BECE9FFFFFGGGGGFGE9<<FDE5;);85E<3CEC8*2)1:C)4;>5<55:??BGC>66*03<*)8C@9)(.0C@99?D119
@M02352:288:000000000-CKWC8:1:1101:8769:3270 1:N:0:TACGCTGC+GTAAGGAG
TACGGAGGGTCCGAGCGTTATCCGGAATCATTGGGTTTAAAGGGTCCGCAGGCGGTCAATTAAGTCAGAGGTGAAATCCCATAGCTTAACTATGGAACTGCCTTTGATACTGGTTGACTTGAGTCATATGGAAGTAGATAGAATGTGTAGTGTAGCGGTGAAATGCATAGATATTACACAGAATACCGATTGCGAAGGCAGTCTACTACGTATGTACTGACGCTGAGGGACGAAAGCGTGGGGAGCGAACAGGATTAGATACCCTGGTAGTCCACGCCGTAA
+
GGGGGGGGGGFGGEGGGGGFFFGGGGGGCGGGGFGGGGGGGGGGGFGGGGEGGGGGGGGGGGGGGGGFFGGGFGGGGGGGFEDFGGFGFGGFFF8FGGGGGEGGF9E<D9CEGGGFGGGGFAEFGGGFGGDGFFD<E<9FFG,FFCFGGGGGGGGGGGGGGGFFFFDFFFGGGGFGGGGGGGGGGGGE7FGG9EGEGGFGGGGGGG7BFGGGGCGGFFEFFG5CED5:=GGGGGDEFCDGGD@?BDGGEDBF?:FGFF4=F?G<?<<FFFFDFGFFF1>9GG
@M02352:288:000000000-CKWC8:1:1101:17791:3303 1:N:0:TACGCTGC+GTAAGGAG
TACGGAGGGTCCGAGCGTTATCCGGAATCATTGGGTTTAAAGGGTCCGCAGGCGGTCAATTAAGTCAGAGGTGAAATCCCATAGCTTAACTATGGAACTGCCTTTGATACTGGTTGACTTGAGTCATATGGAAGTAGATAGAATGTGTAGTGTAGCGGTGAAATGCATAGATATTACACAGAATACCGATTGCGAAGGCAGTCTACTACGTATGTACTGACGCTCATGGACGAAAGCGTGGGGAGCGAACAGGATTAGATACCCTGGTAGTCCACGCCGTAA
+
GGGGGGGGGGGGGGGGGGGGGGGGGFEGGGGGGGGCFFEFGGGGGGCFGGGGGGGGGGGGGGGGGGGGGGGGGGGGGGGGGGGGGGGGGGGGGGGGGGGGGGGGGGGGGGGGGGGGGGGGGGGGGGGGGGGGGGGGGGGGGGGGGGGGGGGGGGGGGGGGGGGGGGGGGGGGGGGGGGGGGGGGGGGGGGGGGGGGGGGGGGGGGGGGGGGGGGGGGGGGGGGEGDCGFGGGGGGFFGDGGGFFFFGGGGFF?FCCDFBFGFGGFFGFBFDFFGFFFFFFGG
@M02352:288:000000000-CKWC8:1:1101:22043:3312 1:N:0:TACGCTGC+GTAAGGAG
TACGAACGGTGCAAGCGTTATTCGGAATCATTGGGCTTAAAGGGTCCGTAGGCGGCTAAATAGGTCAGATGTGAAATACCATAGCTCAACTATGGAACTGCGTTTGAAACCGTTTGTCTTGAGTGATGCAGAGGTAAGTGGAATTGATGGTGTAGCGGTGAAATGCGTAGATATTATAAAGAACACCGGTGGCGAAAGCGGGTTACTAGGTATTTACTGACGCTGAGGCACGAAAGCGTGGGGAGCGAACAGGATTAGATACCCTGGTAGTCCACGCCGTAA
+
GGGG-C++B,9F,C6FGFG7FDGGGGEGCFEGGGGF@@FGGGGG<,,@CFGGGGG+@FC,,CCFC<E,,<E9?FGGF,,BA<,BFGGGGGF,,AFA=<,B,+8+4+8BFGE7+8E:,CFGGGG9,C5,,7C5AFDGC,:3EFG<B=9C3FFG:EG9FGGGGGGG=FCGCEGGGGGG,,6;DGG7FFGC>1=EGGGD*=F>:5/=<FF9<<C72<<9@FGGGGGGGGGG*/9DGGGFG51CGGFFFF3DGG3@BFGGFFFFGGGGFFGFFFFFF=??FFFFGG
@M02352:288:000000000-CKWC8:1:1101:23510:3346 1:N:0:TACGCTGC+GTAAGGAG
TACGGAGGGTCCGAGCGTTATCCGGAATCATTGGGTTTAAAGGGTCCGCAGGCGGTCGATTAAGTCAGAGGTGAAATCCCATAGCTTAACTATGGAACTGCCTTTGATACTGGTTGACTTGAGTCATATGGAAGTAGATAGAATGTGTAGTGTAGCGGTGAAATGCATAGATATTACACAGAATACCGATTGCGAAGGCAGTCTACTACGTATGTACTGACGCTCATGGACGAAAGCGTGGGGAGCGAACAGGATTAGATACCCTGGTAGTCCACGCCGTAA
+
GGGGGFGGGGGGGGGGGGGGGGGGGGGGGGGGGGGFEFFFFGGGGGFGGGGGGGGGGGGGGGGGGGGGGGGGGGGGGFGGGFFGGGGGGCGGGGGGGGGGGGGGGGGGGGGGGGGGGGGGGFGGGGGGGGGGCFGGGGGGGGGGGGEGGGGGGGGGGGGGGGGGGGGGGGGGGGGGGFGGGGGGGFGGGGGGGGGGGGGGGGGFGGGGGGGGGGGGGGGGFGGG5CGGGGFGGGGFGGGGGGFF>EGGGGFFFFGGFFFFGGGGFFGFFFFFFGFFFFFFGG
@M02352:288:000000000-CKWC8:1:1101:10904:3441 1:N:0:TACGCTGC+GTAAGGAG
TACGGAGGGTCCAAGCGTTATCCGGAATCATTGGGTTTAAAGGGTCCGTAGGCGGGCTGATAAGTCAGTGGTGAAATGCAGAGGCTCAACTTCGGCACTGCCATTGATACTGTTAGTCTTGAATTATTGTGAAGTGGTTAGAATATGTAGTGTAGCGGTGAAATGCTTAGATATTACATAGAATACCGATTGCGAAGGCAGATCACTAACAATATATTGACGCTGAGGGACGAAAGCGGGGGTAGCGAACAGGATTAGATACCCTGGTAGTCCACGCCGTAA
+
GFFFE;@FFEGGFDFDFCCGGGEBGCFGGFFDCFFC:F@<@FFGGGGGFGGGGGGGDGGDFFG<EEFGGFFFCGGFGGGFGGGDF=A@DFGGGGGCEGGGCGGGFFGGGGFGGGFGGFGGGG8FFGGDFD9FFFFGG<CFGFEFFFGGGGGFGFFGDEGEGFFGFGGGGGGGFBDFFFFFFGGCG@7CECGGGGEEEECFEGGFGGGGGG*C9ECGFFGFGGGGGDEC=GDG=G<@CE)?EDFBFFGDCDFFF?*08F9FE:EFFFGFFFFF?FFFFBF9G<
@M02352:288:000000000-CKWC8:1:1101:13142:3480 1:N:0:TACGCTGC+GTAAGGAG
TACGGAGGGTCCGAGCGTTATCCGGAATCATTGGGTTTAAAGGGTCCGCAGGCGGTCAATTAAGTCAGAGGTGAAAGCCCATCGCTCAACGATGGAACTGCCTTTGATACTGGTTGACTTGAGTTATACGGAAGTAGATAGAATAAGTAGTGTAGCGGTGAAATGCATAGATATTACACAGAATACCGATTGCGAAGGCAGTCTACTACGTATGTACTGACGCTCATGGACGAAAGCGTGGGGAGCGAACAGGATTAGATACCCTGGTAGTCCACGCCGTAA
+
GGGGGDGGGGGGGDGGGGGGGGGFG7BFEGGFGGGBF>CCCFGGGGGGGGGGGGGGGGGGFFGGGFGGGGGFGGGGGGGGGGFBFAFGGF?CFGGGFGGGGDGGGGGGGEGCFGGCEGGGFGCGGGGG<FGBFGGGGGGGGGGGGGGFGGGGGCFEGGGGGGGGGFGGGGGGGGGGCGGGGGCGGGCEGGGGGGGGCCGGGGGGGGGGGGGGFGGGEFGCFEGCGD7@G?CGGGDFGGGGGG::;DDGGGFFFFGGB?BFFCEFF>C?AF<F4CF?18DBD<
@M02352:288:000000000-CKWC8:1:1101:20305:3507 1:N:0:TACGCTGC+GTAAGGAG
TACGGAGGGGGTTAGCGTTGTTCGGAATTACTGGGCGTAAAGCGTACGTAGGCGGATTGGAAAGTAGGGGGTGAAATCCCAGGGCTCAACCCTGGAACTGCCTCCTAAACTATCAGTCTAGAGTTCGAGAGAGGTGAGTGGAATTCCAAGTGTAGAGGTGAAATTCGTAGATATTTGGAGGAACACCAGTGGCGAAGGCGGCTCACTGGCTCGATACTGACGCTGAGGTACGAAAGTGTGGGGAGCAAACAGGATTAGATACCCTGGTAGTCCACCACGTAA
+
GGGGGFGGGGGGGGGGGGGGGGGGEGGGGGGGGGGGGGGGGGFGGGGGGGGGGGGGDGGGGGGGGGGGDGGGGGGGGGGGGGGGGGGGGGGGGGGGGGGGGFGGFGFGGGFGGGGGGGGGFDFGFCGFGGGGGDCEEGGGGGGGGGGGDGFGGGGGGGGGGGGFCCGGFGGGG9CBFGFGGGFC:FGGGGGFEGGE8:8EGGGEGGGGF8FGGE6FGGGDCC5:CDCFG9>CGGGDGG:CEGE:9@DG?FF@B?GF<FABGGGGFFG6>F7A*:*((->19<
@M02352:288:000000000-CKWC8:1:1101:8798:3522 1:N:0:TACGCTGC+GTAAGGAG
TACGGAGGGTCCGAGCGTTATCCGGAATCATTGGGTTTAAAGGGTCCGCAGGCGGTCAATTAAGTCAGAGGTGAAAGCCCATCGCTCAACGATGGAACTGCCTTTGATACTGGTTGACTTGAGTTATACGGAAGTAGATAGAATAAGTAGTGTAGCGGTGAAATGCATAGATATTACTTAGAATACCGATTGCGAAGGCAGTCTACTACGTATATACTGACGCTCATGGACGAAAGCGTGGGGAGCGAACAGGATTAGATACCCTGGTAGTCCACGCCGTAA
+
GGGGGGGGGGGGGGGGGGGGDDFGGGGC<FFGGGGGCFGFFGGGGGGEGEEGEGGGGGGGFEGGGGGGGGGGGFFFGGGGGGFGGGGEF@F7FGGGGGGGGGGGGGGGAFDGGGGGGGGGGGDGGGGGGGGEGGGFGCGGGGFGGFGGGGGGGGGGGGGGGFGGGGGGGGGGGGGGGGGGGGCFFGG7<FGGGGEE588E8CFFGEFFFGCCFEGG7CCGGDGEEGGGGGGCEGDFGGG>CEF?>EGGGGFFBFGC2F6FCFGGFFG4-9<)92939<D>D<
@M02352:288:000000000-CKWC8:1:1101:13589:3542 1:N:0:TACGCTGC+GTAAGGAG
TACGGAGGGTCCGAGCGTTATCCGGAATCATTGGGTTTAAAGGGTTCGTAGGCGGGTCAATAAGTCAGAGGTGAAATCTTGCAGCTTAACTGTAAAATTGCCTTTGATACTGTTGACCTTGAATTACTGTGAAGTGGTTAGAATATGTAGTGTAGCGGTGAAATGCTTAGAGATTACATAGAATACCGATTGCGAAGGCAGATCACTAACAGTATATTGACGCTGATGAACGAAAGCGTGGGTAGCGAACGGGATTAGATACCCCGGTAGTCCACGCCGTAA
+
GGGGGGGGEGGGGGGGGGGGGGGGGGCGEGGGGGGGGGGGGGGGFFGGGGGGGGGGFEGGGGGGGGGGFGGGGGGGGGGGGGFGGGDGGGGGGGGGGGGGGGFGGGGGGGGGGFCD,EFGGGFGGGCFGDGGGGGGGGEGGGGGFFGGGGGGGGGGGGGGGGGGGGGGGGG9DGGGGGDGGGGGCGGGGGGGGGGGEGGGGFGGFGGFGG4+2?CFCFGGG>EGGGGGGGGGGEDF*>CGGGFF0@)9EG:><<GGBFFFGGGGFFGFFFFFFGF?F?E9GG
@M02352:288:000000000-CKWC8:1:1101:9370:3646 1:N:0:TACGCTGC+GTAAGGAG
TACGGAGGGTCCAAGCGTTATCCGGAATCATTGGGTTTAAAGGGTCCGCAGGCGGTCAATTAAGTCAGAGGTGAAATCCCATAGCTTAACTATGGAACTGCCTTTGATACTGGTTGACTTGAGTTATACGGAAGTAGATAGAATAAGTAGTGTAGCGGTGAAATGCATAGATATTACTTAGAATACCGATTGCGAAGGCAGTCTACTACGTATATACTGACGCTCATGGACGAAAGCGTGGGGAGCGAACAGGATTAGATACCCTGGTAGTCCACGCCGTAA
+
GGGGGGGGDFGGGGGGGGGGGGGGGGGGGGGGGGG@CFGGGGGGGFGGCFGGGGGGGGGGGGGGGGGGDFGGGGGGDFGGGG@FGGDGGGCEFDGGGGGGGFGGGGGGGGGGGGGGGGGGGGGGGGGGFEGGGGFGGGFFGGGGCDGGGGGGGGGGGGGGGGGGGGGGGGGGGGGGGACFGGGGFGGGGGGGGGGGGGGGDGGGGGGFAC7FEFGGGGGGGGGGGGGGFGGGGGGFGGGGGGFFFFGGGGFFFFGGFFFFGGGGFFGFFFFFFGFFF?E>GG
@M02352:288:000000000-CKWC8:1:1101:6732:3686 1:N:0:TACGCTGC+GTAAGGAG
TACGGAGGGTCCAAGCGTTATCCGGAATCATTGGGTTTAAAGGGTCCGTAGGTTGATAATTAAGTCAGAGGTGAAATCTTGCCGCTTAACGGTAAAATTGCCTTTGATACTGGTTGTCTTGAGTTATTATGAAGTGGTTAGAATATGTAGTGTAGCGGTGAAATGCATAGATATTACATAGAATACCAATTGCGAAGGCAGATCACTAATAATATACTGACACTGATGGACGAAAGCGTGGGGAGCGAACAGGATTAGATACCCTGGTAGTCCACGCCGTAA
+
GGGGGGGGGGFGGGGGGGGGGGGGGGGGGGGGGGGFGGGGGGGGGGGFCFFCFGGGGGGGGGGFEGGGGGGGFGGGGGGFEGGGGGGDFGGGGGEGGGFBFGGFGGGGAECFGFGGGGGGGGGGGGGGGGGGGGGGGGGGGGGGFFFGGGFGGFFGGDF:FGGGFGAFGGDGGGGGGGGGGGGGGGGGDGGGGGGEGGGGGGGGGGGGGGG:CGGGGGGGDFGGGGGGGGGGGGGFGGGGE=A;9>GDECB504CF7F9FFGCGFFGFFFF2FG=?;<EBGG
@M02352:288:000000000-CKWC8:1:1101:20902:3724 1:N:0:TACGCTGC+GTAAGGAG
TACGGAGGGTCCGAGCGTTATCCGGAATCATTGGGTTTAAAGGGTCCGCAGGCGGTCAATTAAGTCAGAGGTGAAATCCCATAGCTTAACTATGGAACTGCCTTTGATACTGGTTGACTTGAGTTATACGGAAGTAGATAGAATAAGTAGTGTAGCGGTGAAATGCATAGATATTACTTAGAATACCGATTGCGAAGGCAGTCTACTACGTATATACTGACGCTCATGGACGAAAGCGTGGGGAGCGAACAGGATTAGATACCCTGGTAGTCCACGCTGTAA
+
GGGGGGGGGFGFGGGGGGGGGGGFGFGGGGGGGGGFGGGGGGGGGFGGGGGGGGGGGGGGGGGGGGGGGGGGGGGGGGGGGGGGGGGGGGGGGGGGGGGGGGGGGGGGGGGGGGGGGGGGGGGGGGGGGGGGGGGGGGFGGGGGGGGGGGGGGGGGGGGGGGGGGGGGGGGGGGGGGGGGGGGGGGGGGGGGGGGGGGGGGGGGGGGGGGGGGGGGGGGGGGGEGGGGGGGGGGGEFGGGGGFBFFGGGGFFFFGG?FAFGGCGFFGFDFF<FFFFFFF?GF
@M02352:288:000000000-CKWC8:1:1101:11372:3727 1:N:0:TACGCTGC+GTAAGGAG
TACGGAGGGTCCGAGCGTTGTCCGGAATTATTGGGTTTAAAGGGTACGTAGGCGGAATAATAAGTCAGAGGTGAAATCCTGCAGCTCAACTGTAGAACTGCCTTTGAAACTGTTATTCTTGAGTATGGTAGGGGTAAGCGGAATTTATAATGTAGCGGTGAAATGCATAGATATTATAAAGAACACCGATAGCGAAGGCAGCTTACTGGACCATAACTGACGCTAATGTACGAAAGCGTGGGTAGCGAACGGGATTAGATACCCCGGTAGTCCACGCCGTAA
+
GGGGGGGGGGGGGGGGGCFEGGGGGGGGGGGGGGGGGGGGGGGGGGGGGGGGGGGGGGGGGGGGGGGGGGGGGGGGGGGGGGGGGGGGGGGGGGGGGGGGGGGGGGGGGGGGGGGGGGGGGGGGGGGGGGGGGGGGGGGGGGEGFGGGGGGGGGGGGGGGGGGGGGGGGGGGFGGGGGGFFGGGGGGGGGGGGGGGGGGGGGFGGGGGGGGGGGGGGGGGGGGGGGGGGGGGGGGFGGDEGGFFFFGGGDFFBBG4<FBFFGGGFFGFFFFFFGFFBFFFGG
@M02352:288:000000000-CKWC8:1:1101:9849:3760 1:N:0:TACGCTGC+GTAAGGAG
TACGGAGGATCCAAGCGTTATCCGGAATCATTGGGTTTAAAGGGTCCGTAGGTGGATAATTAAGTCAGAGGTGAAAGCCCATCGCTCAACGATGGAACTGCCTTTGATACTGGTTGACTTGAGTTATACGGAAGTAGATAGAATAAGTAGTGTAGCGGTGAAATGCATAGATATTACTTAGAATACCGATTGCGAAGGCAGTCTACTACGTATATACTGACGCTCATGGACGAAAGCGTGGGGAGCGAACAGGATTAGATACCCTGGTAGTCCACGCCGTAA
+
GGGGDEGFFGDGGFGGGGGGGGCFGE:6CFEFGGGCGGGGGGGGGFGGGECEGGGFGGGGGGEGGGGGGGGAFGFGFGGGFFGG:FFCFGEFGGGGEGGGGGGFGG<<FFGFGGGGGGGFFGGGGGGGFGFECFGGGFGGGGFG9C=@EAFFGGGGGGGGGGGGGGGGGFGGGFAFFDFFGGCFC,DE7FGGGGGGGGGGGGGGGFGG9EFGGGGCGGGGGGGGGGGGG6CGGGDBGGGDGGE:(7D3:DEFB6FF7FBFGGDFFFFFABF2FGFFF:EFGD
@M02352:288:000000000-CKWC8:1:1101:8195:3865 1:N:0:TACGCTGC+GTAAGGAG
TACGGAGGATCCAAGCGTTATCCGGAATCATTGGGTTTAAAGGGTCCGCAGGCGGTCGATTAAGTCAGAGGTGAAATCCCATAGCTCAACTATGGAACTGCCTTTGATACTGGTTGACTTGAGTCATATGGAAGTAGATAGAATGTGTAGTGTAGCGGTGAAATGCATAGATATTACACAGAATACCGATTGCGAAGGCAGTCTACTACGTATGTACTGACGCTCATGGACGAAAGCGTGGGGAGCGAACAGGATTAGATACCCTGGTAGTCCACGCCGTAA
+
GGGGGGGGGGGGGGGGGGGGGGGGGGEGFFGGGGGFGGGFFGGGGGGGGGGGGGGGGGGGGGGGGGGGGGGGGGGGGGFGGGGGGGGFGGFGGGGGGGGGGGGGGGGGDGGGGGFGGGGGGFFGGGGGGGGGGGGGGA<FGGFFFFGGGGGGGCD9FGCGGGGGGGGGGGGGGGGGGGGGGGGGGGGGDGEGCEGGGEGFGGGGGCCGGGGGGGGGFGGGGGGDGDGGCGGGGGG3FGDGGGE19>GDEDF@?2C78FAFGEFGFFG@>FFFFGFF;17477
@M02352:288:000000000-CKWC8:1:1101:9611:3869 1:N:0:TACGCTGC+GTAAGGAG
TACGGAGGGTCCGAGCGTTATCCGGAATCATTGGGTTTAAAGGGTCCGCAGGCGGTCAATTAAGTCAGAGGTGAAATCCCATAGCTTAACTATGGAACTGCCTTTGATACTGGTTGACTTGAGTCATATGGAAGTAGATAGAATGTGTAGTGTAGCGGTGAAATGCATAGATATTACACAGAATACCGATTGCGAAGGCAGTCTACTACGTATGTACTGACGCTCATGGACGAAAGCGTGGGGAGCGAACAGGATTAGATACCCTGGTAGTCCACGCCGTAA
+
GDFFFCFD7CFGG7FCE@FFGGFFGD+F<CFCEFGC@FFADFFGGGFGEGGGGGGGGGCFG<FGGGGGFFCFCFFGGD@E,F<FCFGGFEGEFGGGGGGGGGGGGGGGGGFFGFGEFFGGFDGEGGGFGGGF3DD<DF<FFF=FFFAFCCFGGGGGGDGGGGGGGGEGFFFCEAG;39?>8FGEGG@EFCCEEEGGGGFGGGCGGGGGGEGGC8BECG99CECGGCFGFGGGDG5>FE5CEDBB0<DDEGFFF:G>2?AF9CF<FFFFDFFF6DF?FBFF3<
@M02352:288:000000000-CKWC8:1:1101:5825:3914 1:N:0:TACGCTGC+GTAAGGAG
TACGGAGGGTGCAAGCGTTATCCGGAATCATTGGGTTTAAAGGGTCCGCAGGCGGTCAATTAAGTCAGAGGTGAAATCCCATAGCTTAACTATGGAACTGCCTTTGATACTGGTTGACTTGAGTTATACGGAAGTAGATAGAATAAGTAGTGTAGCGGTGAAATGCATAGAGATTACTTAGAATACCGATTGCGAAGGCAGTCTACTACGTATATACTGACGCTCATGGACGAAAGCGTGGGGAGCGAACAGGATTAGATACCCTGGTAGTCCACGCCGTAA
+
GFGGGCFGGGGGGGGCFGGGGGGFGEFGGGGGGGGGGDFGGGGGGGGGGGCEGGGGGGGGGFGGGGGGGGGGGGGGGGGFGA,A=<EFFGEGGGGGGGGGGGGGGGGGDFGGGGGGGGGGGGGGGGGADFGGGGGGGGGGGGGFFDGGGGGGGGGGGGGGGGGGGFFFGGGGGGGGGFGGGGFFGGFECGGGGGGGGGGGGGGGGGGFGGGGGGGGGGGGGGGGGDGGGGGGGEGFGGDGGGFFFFGGGGEF::9F2FAFCCGGFFFFAFFB?>FFFFFFGD
@M02352:288:000000000-CKWC8:1:1101:17013:3930 1:N:0:TACGCTGC+GTAAGGAG
TACGGAGGGTCCAAGCGTTATCCGGAATCATTGGGTTTAAAGGGTCCGCAGGCGGTCAATTAAGTCAGAGGTGAAATCCCATAGCTTAACTATGGAACTGCCTTTGATACTGGTTGACTTGAGTTATACGGAAGTAGATAGAATAAGTAGTGTAGCGGTGAAATGCATAGATATTACTTAGAATACCGATTGCGAAGGCAGTCTACTACGTATATACTGACGCTCATGGACGAAAGCGTGGGGAGCGAACAGGATTAGATACCCTGGTAGTCCACGCCGTAA
+
GFGFGEGEGFGGFCFGGFEGGGGEGDGGGG@FGFGFFFGCEGGGGGGGGGGEGGGGGGGGGGGGGGGGGGGEGGGGGGGGGGCEFFGGGGGGGGGGGGGGGGGGGGGGGGGGGGGGGGGGGFGGGGGGGGGGEFGFFFGGGGGGGGGGGGGGGGGGGGGGGGGGGFGGGGGFGGGGGGGGGGGGGGGGGGGGGGGGGGGGGGGGGGGGGGCFFGGGGGGGGGGGGGGGGGGGDGGFGGGGGGFBBFGGGGFF?F<FBFFFFGGG?>GFFFFFFGFF>?FFGG
@M02352:288:000000000-CKWC8:1:1101:19762:3930 1:N:0:TACGCTGC+GTAAGGAG
TACGGAGGGTCCAAGCGTTATCCGGAATCATTGGGTTTAAAGGGTCCGCAGGCGGTCAATTAAGTCAGAGGTGAAAGCCCATCGCTCAACGATGGAACTGCCTTTGATACTGGTTGACTTGAGTCATATGGAAGTAGATAGAATGTGTAGTGTAGCGGTGAAATGCATAGATATTACACAGAATACCGATTGCGAAGGCAGTCTACTACGTATGTACTGACGCTCATGGACGAAAGCGTGGGGAGCGAACAGGATTAGATACCCTGGTAGTCCACGCCGTAA
+
GGGGGGGGGGGGGGGGGGGGGGGFGFEGGGGGGGGEGGGGGGGGGGGGGGGGGGGFGGGGGGGGGGGGGGGGGGGGGGGGGGGGGGGGGGGGGGGGGGGGGGGGGGGGGGGGGGGGGGGGGGGGGGGGGGGGGGGGGGGGGGGGGFGGGGGGGGGGGGGGGGGGGGGGGGGGGGGGGGGGGGGGGGGGGGGGGGGGGGGGGGGGGGGGGGGGGGGGGGGGFGGEGGGGGGGGGGGFGGGGGGFFFFGGGGFFBFGGFFFFGGGGFFGFFFFFFGFB9BFFGG
@M02352:288:000000000-CKWC8:1:1101:8068:3932 1:N:0:TACGCTGC+GTAAGGAG
TACGGAGGGTCCGAGCGTTATCCGGAATCATTGGGTTTAAAGGGTCCGCAGGCGGTCGATTAAGTCAGAGGTGAAATCCCATAGCTTAACTATGGAACTGCCTTTGATACTGGTTGACTTGAGTTATACGGAAGTAGATAGAATAAGTAGTGTAGCGGTGAAATGCATAGATATTACTTAGAATACCGATTGCGAAGGCAGTCTACTACGTATATACTGACGCTCATGGACGAAAGCGTGGGGAGCGAACAGGATTAGATACCCTGGTAGTCCACGCCGTAA
+
GGGGGGGGGGGGGGGGGFGGGGGGGGGGGGGGFGGFGGGDFGGGGGGGGGGGGGGGGGGGGGGGGGGGGGGGGGFGGGGGGGGGGGGGGGGGGGGGGGGGGGGEGGGGGGCFGGGGGGGGGGGGGGGGGGGGGGGGGGFCFGFGGGGGGGGGGGGGGGGGGGGGGGGGFGGGGGGGGGGGGGGGGGGGGGGGGGGGGGGGGGGGGGGGGGGGGGGGGGGGGEGEGGGGGGGGGGGFGG>ECGEBBFGGGGFF?BFGFF<FGGGGFFGFDFFFFGFFFFF>DD
@M02352:288:000000000-CKWC8:1:1101:15056:4018 1:N:0:TACGCTGC+GTAAGGAG
TACGGAGGGTCCAAGCGTTATCCGGAATCATTGGGTTTAAAGGGTGCGCAGGCGGTTTATTAAGTCAGTGGTGAAATCTCGAGGCTCAACCTCGAAACTGCCATTGATACTGATAAACTTGAGTTCAGTTGGAGTAGGCGGAATGTGTAGTGTAGCGGTGAAATGCTTAGATATTACACAGAACACCGATAGCGAAGGCAGCTTACTAAACTGATACTGACGCTGAGGCACGAAAGCGTGGGGAGCGAACAGGATTAGATACCCTGGTAGTCCACGCCGTAA
+
GGGGGGGGGGGGGGGGGFGGGGGGGGGFGGGGGGGFFEFFGGGGGGGGGGGGGGGFFGGGGEFGGGGGGFGFGGGGGGGGGGGGGGGGGFGGGGGGGGGGGGGGGGGGGGGGGGGGGGGGGGGGGGGGGGFGGGGGGGGGGGGGGFGGGGGGGGGGGGGGGGGGGFFGGGGGGFGGGGGGGGGGGGGGGGGGGGGGGGGGGGGGGGGGGGGGGGGGGGGGGGGEEGGGGGGGGGGFGGDGGGFFFFGGGGFFFFGG?FAFGGFG@FGFAF>D4C4<;FF>GD
@M02352:288:000000000-CKWC8:1:1101:18292:4023 1:N:0:TACGCTGC+GTAAGGAG
TACGGAGGGTGCGAGCGTTAATCGGAATTACTGGGCGTAAAGCGCATGCAGGTGGTTCATTAAGTCAGATGTGAAAGCCCGGGGCTCAACCTCGGAACTGCATTTGAAACTGGTGAACTAGAGTGCTGTAGAGGGGGGTAGAATTTCAGGTGTAGCGGTGAAATGCGTAGAGATCTGAAGGAATACCAGTGGCGAAGGCGGCCCCCTGGACAGACACTGACACTCAGATGCGAAAGCGTGGGGAGCAAACAGGATTAGATACCCTGGTAGTCCACGCCGTAA
+
GGGGGGGGGGGGGFFFGGGGFFGGGGGGGGGGGGGGGFGGGGGGGGGGGGFGFGGFGGGGGGGGGGGGGGGGGGGGGGGGGGGGGGGGGGGGGGGGFFFGFGGGGGGGGGGGGGGGGGGGGGGGGGGGGGGGGGGGGGGGGGGGGGGGGGGGGGGGGGGGGGGGGGGGGGGGGGGGGGGGGGGGGGGGGGGGGGGGGGGGGG:EGGGFGGGGGGDGGGGGGGGGGGGGGGGGGGGFGGDEGGF?BEGGFGFFFFGGFFFFGGGGFFGFFFDAFGFFFFFFGD
@M02352:288:000000000-CKWC8:1:1101:11573:4048 1:N:0:TACGCTGC+GTAAGGAG
TACGGAGGATCCAAGCGTTATCCGGAATCATTGGGTTTAAAGGGTCCGTAGGTGGATAATTAAGTCAGAGGTGAAATCTTGCCGCTTAACGGTAAAATTGCCTTTGATACTGGTTGTCTTGAGTTATTATGAAGTGGTTAGAATATGTAGTGTAGCGGTGAAATGCATAGATATTACATAGAATACCAATTGCGAAGGCAGATCACTAATAATATACTGACACTGATGGACGAAAGCGTGGGGAGCGAACAGGATTAGATACCCTGGTAGTCCACGCCGTAA
+
GGGGGGEGDFGGGGGGGGGGGGGGGGGGGGGGGGGFGGGGGGGGGGFGGGGGEFGGGFGGGGGGGGGGAFGGFGGGGFF9EFCFGGGGGGG:?E@FAFFGGFGGFGGGGGGGGGGGGGGGFFFF9FGEDFFGGGFFEEFGGGGC?DCFGFG@FGGGCEFGGGGGFFGGGCFGGGFEGGFGGGGGGGGGGGFFGGGEDGGF>CGGGGFG?DF:EGFGCG?FGG6CCGGGG,?4EGGFGGGGGGA0435<57>FB<GG<?:FGGG*/>G:<6<AFGF?>?B>GD
@M02352:288:000000000-CKWC8:1:1101:11905:4073 1:N:0:TACGCTGC+GTAAGGAG
TACGGAGGGTCCAAGCGTTATCCGGAATCATTGGGTTTAAAGGGTCCGCAGGCGGTCAATTAAGTCAGAGGTGAAAGCCCATCGCTCAACGATGGAACTGCCTTTGATACTGGTTGACTTGAGTTATACGGAAGTAGATAGAATAAGTAGTGTAGCGGTGAAATGCATAGATATTACTTAGAATACCGATTGCGAAGGCAGTCTACTACGTATATACTGACGCTCATGGACGAAAGCGTGGGGAGCGAACAGGATTAGATACCCTGGTAGTCCACGCCGTAA
+
GFGGGGGGGGGGGGGGGGGGFGGGGGEFGGGGGGGGGGGGGGGGGGGGGGGGGGGGGGGGGGGGGGGGGGGGGGGGGGGGGGGGGGFGGGGGGGGGGGGGGGGGGGGGGGGGGGGGGGGGGGGGGGGGGGGGGGGGGGGGGGGFGGGGGGGGGGGGGGGGGGGGGGGFGGGGGGGGGGGGGGGGGGGGGGGGGGGGGGGGGGGGGGGGGGGGGGGGFGGGGGGDGGGGGGGGGGGFGGGGGGFFFFGGEGFFBFGGFFFFGGGGFFFFFFDFFGFFFFFFGG
@M02352:288:000000000-CKWC8:1:1101:7268:4082 1:N:0:TACGCTGC+GTAAGGAG
TACGGAGGGTCCGAGCGTTATCCGGAATCATTGGGTTTAAAGGGTCCGCAGGCGGTCGATTAAGTCAGAGGTGAAATCCCATAGCTTAACTATGGAACTGCCTTTGATACTGGTTGACTTGAGTCATATGGAAGTAGATAGAATGTGTAGTGTAGCGGTGAAATGCATAGATATTACACAGAATACCGATTGCGAAGGCAGTCTACTACGTATGTACTGACGCTCATGGACGAAAGCGTGGGGAGCGAACAGGATTAGATACCCTGGTAGTCCACGCCGTAA
+
GGGGGGGGGGGGGGGGGGGGGGGGGGGGGGGGGGGFGGGGGGGGGGGGGGGGGGGGGGGGGGGGGGGGGGGGGGGGGGGGGGFGGGGGGGGGGGGGGGGGGGGGGGGFGGGGGGGGGGGGGGGGGGGGGGGGGGGGGGGGGGGGGGGGGGGGGGGFGGGGGGGGGGGGGGGGGGGGGGGGGGG9FGGGGGGGGGGGGGGGGFGGGGGGGGGGGGGGGGGGGGGGGGGGGGGGGGGEGGGGGGFFFFCDGGFF??GGFFFFECGGFFGFBBAFFGFFF?EFGG
@M02352:288:000000000-CKWC8:1:1101:25559:4192 1:N:0:TACGCTGC+GTAAGGAG
TACGGAGGGTCCGAGCGTTATCCGGAATCATTGGGTTTAAAGGGTCCGCAGGCGGTCAATTAAGTCAGAGGTGAAATCCCATAGCTTAACTATGGAACTGCCTTTGATACTGGTTGACTTGAGTCATATGGAAGTAGATAGAATGTGTAGTGTAGCGGTGAAATGCATAGATATTACACAGAATACCGATTGCGAAGGCAGTCTACTACGTATGTACTGACGCTCATGGACGAAAGCGTGGGGAGCGAACAGGATTAGATACCCTGGTAGTCCACGCCGTAA
+
GGGGGGGGGGGGGGGGGEGGGGGGGGGGGGGGGGGGGGGGFGGGG@FGGGGGGGGEGGGGGGGGGGGGGGGGGGGGGGFGGGGGGGGFGGGGGGGGGGGGGGGGGGFGGFGGGGGGGGGGGGGGGGGGGGGGGGGGGGGGGGGGGGGGGGGGGGGGGGGGGGGGGGGGFGGFGGGGFGGGGGGGGGFGGGGFGGGGDEGGGG6CGGGGGGGGGGGGGGGGGGGDEDFGE6CDGGCD7CGGGGF<>EGGEDEFF0>D<FBFGGGF=FGFFFDFFFFF9FF>GG
@M02352:288:000000000-CKWC8:1:1101:21591:4240 1:N:0:TACGCTGC+GTAAGGAG
TACGGAGGGTCCAAGCGTTATCCGGAATCATTGGGTTTAAAGGGTCCGCAGGCGGTCAATTAAGTCAGAGGTGAAATCCCATAGCTTAACTATGGAACTGCCTTTGATACTGGTTGACTAGAGTTATACGGAAGTAGATAGAATATGTAGTGTAGCGGTGAAATGCATAGATATTACTTAGAATACCGATTGCGAAGGCAGTCTACTACGTATATACTGACGCTCATGGACGAAAGCGTGGGGAGCGAACAGGATTAGATACCCTGGTAGTCCACGCCGTAA
+
GGGFGEEGGGGGGGGGGEFGGGGGGGGGGGGGGFGFFGFFFGGGGGGGGGGGGGGGGGGGGGGGGGGGGGGGGGGGGGGGGGGFGFGGGGGGGGGGGGGGGGGGGGGGGGGGGGGGGGFGGFGGGGGGGGGGCFGGGGGGGGGGGGGGGGGGGGGGGGGGGGGGGGGGGGGGGGFGFGGGGGGGGGGGGGGGGGGGGGGGGGGGGGGGGGGGCFFGGGGGGGGEEGDGGGGGGGGFGGGGEEFFFEGDGDDFF0CD?FFFGGGGFFGFFFFFFGFFFFEBGG
@M02352:288:000000000-CKWC8:1:1101:17726:4256 1:N:0:TACGCTGC+GTAAGGAG
TACGGAGGGTCCAAGCGTTATCCGGATTTATTGGGTTTAAAGGGTCCGTAGGCGGGCTTATAAGTCAGAGGTGAAATCCCATCGCTCAACGATGGAACTGCCTTTGATACTGTAGGTCTTGAATATATTTGAAGTAGGCGGAATATGTAGTGTAGCGGTGAAATGCATAGATATTACATAGAACACCAATTGCGAAGGCAGCTTACTAAGATATTATTGACGCTGATGGACGAAAGCGTGGGTAGCGAACGGGATTAGATACCCCGGTAGTCCACGCCGTAAA
+
GGGGGGGGGGGGGGGGGFGGGGGFGCC@FGGGGGGFFEFGGGGGGGGGFGGGGGGGGGGGGFGGGGGGGEGEGFGGG?FGGGGGGCEGGGGGGGGGGGGGGGFFFGGGGGGGGGGGGGGGGGGGGGGGGGGGGGGGFGGGGGGFGGGGGG=<FGGGGGGGGGGGGGGGGGGGGGGGGGGGGGGCGBFFGGGGGGGGGGGGGGGGGGGDGGGGGDGGFGGGGGGGGGGGGGGCDGGGFGGGGGGFFFFGGGGFDBFGGFFFFGFGGDDDD?FF>F*51:95?GG
@M02352:288:000000000-CKWC8:1:1101:9702:4271 1:N:0:TACGCTGC+GTAAGGAG
TACGGAGGGGGTTAGCGTTGTTCGGAATTACTGGGCGTAAAGCGCACGTAGGCGGACTATTAAGTAGAGGGTGAAATCCCAGGGCTCAACCCTGGAACTGCCTTCTATACTGGTAGTCTTGAGTTCGAGAGAGGTGAGTGGAATTCCAAGTGTAGAGGTGAAATTCGTAGATATTTGGAGGAACACCAGTGGCGAAGGCGGCTCACTGGCTCGATACTGACGCTGAGGTGCGAAAGTGTGGGGAGCAAACAGGATTAGATACCCTGGTAGTCCACACCGTAA
+
GFGGGEEDEEG@B<FGGCFGGFEFGEFGGGGFFCGGGFECDFGGGGGGGGGBFFG7FDFGGDGGEAEFGFG=FDFGGGGGGGGCEAFGGCFGGGCGFGGGGGGAGFGCEGGGFGGFGF9DF<>@FGG7BEEGGGFFCGEFF@9B>DFCCFFFGGGFFFCCFFG9CBFGCFEEDFGGGGGEGGFGGGGGFGGGDEGEEEDEEG5C@99@CC57:CCCEGG90::8:)1CAF4CGGG>FGGG>E)893DD<DFFB(02<F9BDG6*1<FF<93<FGF((4B675
@M02352:288:000000000-CKWC8:1:1101:25620:4325 1:N:0:TACGCTGC+GTAAGGAG
TACGGAGGGTGCAAGCGTTATCCGGAATCATTGGGTTTAAAGGGTTCGTAGGCGGGCTGATAAGTCAGTGGTGAAATGCAGGGGCTCAACTCCGGCACTGCCATTGATACTGTTAGTCTTGAATTATTGTGAAGTGGTTAGAATATGTAGTGTAGCGGTGAAATGCTTAGATATTACATAGAATACCAATTGCGAAGGCAGATCACTAACAATATATTGACGCTGATGAACGACAGCGTGGGTAGCGAACAGGATTAGATACCCTGGTAGTCCACGCCGTAA
+
GFGGGFGGEGGGGGGGGGGBFGGGGCGGGGGGFGGFFGFCCFFGGFFGGGGGGGGGGGGGGGGGGFFGDGGGGFGGGGGGGGGGGGGFFFGGDGGDGGGGGGFFGGGGFGGGGGGGGGGGGGGGGFGCFFGECFFGGGGGGGGGEGGGGCFGGGGGGGGG7FGGFFFFFDCGGGGGGGGGGGGGFGFGGGGG9E:CGGGGGGGGCFEFFGFGGGGGFGFGGCGDCGGGGGGGG*C@DEGGGGE<1?CGCC3??BGGBFFFC:FGFFGF>FBFFGFFFFFF79
@M02352:288:000000000-CKWC8:1:1101:22783:4328 1:N:0:TACGCTGC+GTAAGGAG
TACGGAGGATCCAAGCGTTATCCGGAATCATTGGGTTTAAAGGGTCCGTAGGTTGATAATTAAGTCAGAGGTGAAATCTTGCCGCTTAACGGTAAAATTGCCTTTGATACTGGTTGTCTTGAGTTATTATGAAGTGGTTAGAATATGTAGTGTAGCGGTGAAATGCATAGATATTACATAGAATACCAATTGCGAAGGCAGATCACTAAAAATATACTGACACTGATGGACGAAAGCGTGGGGAGCGAACAGGATTAGATACCCTGGTAGTCCACGCCGTAA
+
GGGGDGGGECEGGGGGGGGDGGGGGGGGCF9FGGG:@BFGGGGECEFGGGGGGFGF9CCFGGGGGGGGFGGGGGGGFGG9CECFEG@FFGGCFGG<EEFGGDBFGGGGGGGGGFGGGGGGGFGFECF9FAFG?GGG<FGGGGGGDAEFGFGGGGGGDEGGGGGGGGGGGGGGGGFGGAFCFGCCGGGGFGFCGGGG>EGG5ECBBGGFF,0<CCFEGGGGGGGGGGFGFCFDGDDDFEDGGGF?FFGGGG5F??GGBFDFGGGGFFGFFFFFFGF?FBDFGG
@M02352:288:000000000-CKWC8:1:1101:15968:4333 1:N:0:TACGCTGC+GTAAGGAG
TACGGAGGGTGCGAGCGTTAATCGGAATTACTGGGCGTAAAGCGCATGCAGGTGGTTCATTAAGTCAGATGTGAAAGCCCGGGGCTCAACCTCGGAACTGCCTTGTAAACTCCTGGTCTTGAGTTCGAGAGAGGTGAGTGGAATTCCGAGTGTAGAGGTGAAATTCGTAGATATTCGGAGGAACACCAGTGGCGAAGGCGGCTCACTGGCTCGATACTGACGCTGAGGTGCGAAAGTGTGGGGAGCAAACAGGATTAGATACCCTGGTAGTCCACGCCGTAA
+
GFGGGGGGGCFEGGGGGGGG7FFGGGFGGGGGGGGGGGGGGGGGGGCGFGGGFGGFDFFFGGGGGGGGGDGGGGGGGGGGGGGGGGGGGGGGGG@FGGGGGG9?DGFFGGGGFF@FDGGGGGGGGGGGGGGGGGGGFFEGGGDGGGGGGGGGGGGGFGGGGGGGGGGGGGGGFGFEFGGGDGGGCFGCFGGGGGGGGGGGGGGGGGGGGGGGGGGGGDGGGGGGGGGGCAFDGCC@FFGGGGDF>FGGCGFFBBF7?FBFGGGCFFFFFFFF6FF6><D>GD
@M02352:288:000000000-CKWC8:1:1101:16874:4342 1:N:0:TACGCTGC+GTAAGGAG
TACGGAGGGGGTTAGCGTTGTTCGGAATTACTGGGCGTAAAGCGTACGTAGGCGGATTGGAAAGTTGGGGGTGAAATCCCAGGGCTCAACCCTGGAACTGCCTCCAAAACTATCAGTCTAGAGTTCGAGAGAGGTGAGTGGAATTCCAAGTGTAGAGGTGAAATTCGTAGATATTTGGAGGAACACCAGTGGCGAAGGCGGCTCACTGGCTCGATACTGACGCTGAGGTACGAAAGTGTGGGGAGCAAACAGGATTAGATACCCTGGTAGTCCACACCGTAA
+
GGGGGDFGGGGCC@FCFFGGGGGGGGGFGGGFGGGGGFEGGGGE=CFGGGGGGGGFECGGFDFFFFGGGGG@FFGGFFGGFGGGFGGDGFFGGFGGGGCGFGGFGGGGGGGGGGGGGFFGGGGGGGGGGGGGGGFGGGGGGGG@FGGGGGCF@EGGGGCFFFGDCFGECFGBFFG9FGGGGGGCFFDGCGGGGGGGGGGGGGEGGGGGGGGGCE?>ECGGGGECGGGGGG>DEGCDFC7CGGF?FEGGCDFFF?4:?FB?GFC767F)6B4A=F=?4?B:FC
@M02352:288:000000000-CKWC8:1:1101:22631:4343 1:N:0:TACGCTGC+GTAAGGAG
TACGGAGGATCCAAGCGTTATCCGGAATCATTGGGTTTAAAGGGTCCGTAGGTGGATAATTAAGTCAGAGGTGAAATCTTGCCGCTTAACGGTAAAATTGCCTTTGATACTGGTTGTCTTGAGTTATTATGAAGTGGTTAGAATATGTAGTGTAGCGGTGAAATGCATAGATATTACATAGAATACCAATTGCGAAGGCAGATCACTAATAATATACTGACACTGATGGACGAAAGCGTGGGGAGCGAACAGGATTAGATACCCTGGTAGTCCACGCCGTAA
+
GGGGGGGGGGGGGGGGGGGGGGGGGGGGGGGGGGGFGGGGGGGGGGGGFGGGGGGGGFGGGGGGGGGGGGGGGGGGGGGGGGGGEGGGGGGGGGGGGGGGGGGGGGGGGGGGGGGGGGGGGGGGGGGGGGGGFGGGGGGGGGGGGGGGGGGGGGGGGGGGGGGGGGGGGGGGGGGGGGGGGGGGGGGGGGGGGGGGGGGGGGGGGGGGGGGGGGGGGGGGFGGGGGGGGGGGGGGFGGGGDGEBFFGGGGFFFFGG?FFFGGGGFFGFFFFFFGFBFFFFGG
@M02352:288:000000000-CKWC8:1:1101:14497:4359 1:N:0:TACGCTGC+GTAAGGAG
TACGGAGGGGGTTAGCGTTGTTCGGAATTACTGGGCGTAAAGCGTACGTAGGCGGATTAGTCAGTTAGGGGTGAAATCCCAGGGCTCAACCCTGTAACTGCCTCTAATACTGCTAGTCTTGAGTTCGAGAGAGGTGAGTGGAATTCCAAGTGTAGAGGTGAAATTCGTAGATATTTGGAGGAACACCAGTGGCGAAGGCGGCTCACTGGCTCGATACTGACGCTGAGGTACGAAAGTGTGGGGAGCAAACAGGATTAGATACCCTGGTAGTCCACACCGTAA
+
GGGGGGGGGGGCEFGGGGGEGGGGGGGGGGGGGGGGGGGGGGGGGGCGEFGGGGGGGGGGG,EFGGGGGGGGGGGGGGFGGGGGGGGGGGFGGGGGGGGGGGGGGGGGGGGCGGGGFGGGGFFGGGGGCFFGGGGGCFGGGGGGGGGGFFGGGGGGGGGGG?FGGGGGGFCFGGGGGGGGGGGGGGGGGGGGGGGGGGGGGGGDGGG:FGCGGGGGGGGGGCEGGGGGGGGGGGGEFGGFGEE:>EFF?F;FF26C??AF?C6>?@GFFFFF=*7?FFF?GG
@M02352:288:000000000-CKWC8:1:1101:7752:4375 1:N:0:TACGCTGC+GTAAGGAG
TACGGAGGGTGCGAGCGTTAATCGGAATTACTGGGCGTAAAGCGCATGCAGGTGGTTCATTAAGTCAGATGTGAAAGCCCGGGGCTCAACCTCGGAACTGCATTTGAAACTGGTGAACTAGAGTGCTGTAGAGGGGGGTAGAATTTCAGGTGTAGCGGTGAAATGCGTAGAGATCTGAAGGAATACCAGTGGCGAAGGCGGCCCCCTGGACAGACACTGACACTCAGATGCGAAAGCGTGGGGAGCAAACAGGATTAGATACCCTGGTAGTCCACGCCGTCA
+
GEFGGGGG7F:FFGGGGFGGGFGDCCEGFGGEFGGGGGGGFGFCFCFCCFE<:CFFCFGFGGGCA@GGCCGFFAFFE8F@GGG7FCEGGGGGFGGGGGFGGGGFFAFGGGCC@3B>FFFG9CF@><,,8@CFF?<FG?EECFFGC:ECEF+83+3+:8;8>@EGEGG>C*:<C:A00<@E8EGGGFG+<CFEG8ECE>CC5*:CEGE8;FGF8:FGCCCGGFG?E<F7C9CDGCCD4E<CEC5:>)976DF?,8CC?FAF?CFGFF5?>?BB6>?39(8,)1
@M02352:288:000000000-CKWC8:1:1101:15151:4469 1:N:0:TACGCTGC+GTAAGGAG
TACGGAGGGTCCGAGCGTTATCCGGAATCATTGGGTTTAAAGGGTCCGCAGGCGGTCAATTAAGTCAGAGGTGAAATCCCATAGCTTAACTATGGAACTGCCTTTGATACTGGTTGACTTGAGTCATATGGAAGTAGATAGAATGTGTAGTGTAGCGGTGAAATGCATAGATATTACACAGAATACCGATTGCGAAGGCAGTCTACTACGTATGTACTGACGCTCATGGACGAAAGCGTGGGGAGCGAACAGGATTAGATACCCTGGTAGTCCACGCCGTAA
+
GGGGGGGGGGGGGGGGGGGGGGGGGGGGGGGGGGGGGGGGGGGGGGGGGGGGGGGGGGGGGGGGGGGGGGGGGGGGGGGGGGGGGGGGGGGGGGGGGGGGGGGGGGGGGGGGGGGGGGGGGGGGGGGGGGGGGGGGGGGGGGGGGGGGGGGGGGGGGGGGGGGGGGGGGGGGGGGGGGGGGGGGGGGGGGGGGGGGGGGGGGGGGGGGGGGGGGGGGGGGGGGEGGGGGGGGGGGFGDGGGGFFFFGGGGFFFFGGFFFFGGGGFFGFFFFFFGFFFFFFGG
@M02352:288:000000000-CKWC8:1:1101:14237:4482 1:N:0:TACGCTGC+GTAAGGAG
TACGGAGGGTGCGAGCGTTAATCGGAATTACTGGGCGTAAAGCGCATGCAGGTGGTTCATTAAGTCAGATGTGAAAGCCCGGGGCTCAACCTCGGAACTGCATTTGAAACTGGTGAACTAGAGTGCTGTAGAGGGGGGTAGAATTTCAGGTGTAGCGGTGAAATGCGTAGAGATCTGAAGGAATACCAGTGGCGAAGGCGGCCCCCTGGACAGATACTGACACTCAGATGCGAAAGCGTGGGGAGCAAACAGGATTAGATACCCTGGTAGTCCACGCCGTAA
+
GGGGGGGGGGGGGGGGGGGGCFGGGGGGGGGGGGGGGGGGGGGGGGGGGGGGGGGGGGGFGGGGGGGGGGGGGGGGFGGGGGGGGGGGGGGGGGGGGGGGGGGGGGGGGGGGGGGGGGGGGGGGGGGGGGGGGGGGDFGGGGGGGGGGGGGGGGGGGGGGGGGGGGGGGGGGGGGCGGGGGGGGGGGGGGFGGGGGGGGGGG5EGGGGGGGGGGGGGGGGGGGGGGGGCCFGGGGFGGGGGGFFFFGGFDFFFFGGFFFFGGGGFFGFFFFFFGFFFFFFGG
@M02352:288:000000000-CKWC8:1:1101:7802:4536 1:N:0:TACGCTGC+GTAAGGAG
TACGGAGGGTCCAAGCGTTATCCGGAATCATTGGGTTTAAAGGGTCCGCAGGCGGTCAATTAAGTCAGAGGTGAAATCCCATCGCTCAACGATGGAACTGCCTTTGATACTGGTTGACTTGAGTTATACGGAAGTAGATAGAATAAGTAGTGTAGCGGTGAAATGCATAGATATTACTTAGAATACCGATTGCGAAGGCAGTCTACTACGTATATACTGACGCTCATGGACGAAAGCGTGGGGAGCGAACAGGATTAGATACCCTGGTAGTCCACGCCGTAA
+
GGGGGGGGGGGGGGGGGGGGGGGGGGGGGGGGGGGGGGGGGGGGGGGGGGGGGGGGGGGGGGGGGGGGGGGGGGGGGGGGGGGGGGGGGGGFGGGGGGGGGGGGGGGGGGGGGGGGGGGGGGGGGGGGGGGGGGGGGGFGGGGGFFGGGGGGGGGGGGGGGGGGGGGGGGGGGGGGGGGGGGGGGFGGGGGGGGGGGGGGGGGGGGGFFGGGGGGGGGGGGGGGGGGGGGGGGGGFGGGGGGFFFFGGGGFFFFGGFFFB?FGGFF39<F><FG@BFFFBGG
@M02352:288:000000000-CKWC8:1:1101:6882:4562 1:N:0:TACGCTGC+GTAAGGAG
TACGGAGGATCCAAGCGTTATCCGGAATCATTGGGTTTAAAGGGTCCGTAGGTGGATAATTAAGTCAGAGGTGAAATCTTGCCGCTTAACGGTAAAATTGCCTTTGATACTGGTTGTCTTGAGTTATTATGAAGTGGTTAGAATATGTAGTGTAGCGGTGAAATGCATAGATATTACATAGAATACCAATTGCGAAGGCAGATCACTAATAATACACTGACACTGATGGACGAAAGCGTGGGGAGCGAACAGGATTAGATACCCTGGTAGTCCACGCCGTAA
+
GGGGGGGGE8EFGGGGGGGGGGGGGEGGGGFGGGGCFGDGGGFGGGGGFGGGFGGFGGGGGEGGGGGGGGGGGGGGGGGGGGGGGEEGGGGGEGGGGGGGGGGGGFGGGGGGGGGGGGGGGEFFGGGDFFGGEFGFGEFGGGGGGGGGFGFGGGGGGGGGGGGGFGGGGGGGGCFGGGGGGGGGGGFFGG;EFEGGGGGFGGFGFFGGFGGGGGGGGGGGGGGGGGGGGGGGGGGFGGCGGGBDFFGGGD@F??GG?=AFFGFFFFGFDFBFFGFFFFFFGD
@M02352:288:000000000-CKWC8:1:1101:20110:4570 1:N:0:TACGCTGC+GTAAGGAG
TACGGAGGGTCCGAGCGTTATCCGGAATCATTGGGTTTAAAGGGTCCGCAGGCGGTCGATTAAGTCAGAGGTGAAATCCCATAGCTTAACTATGGAACTGCCTTTGATACTGGTTGACTTGAGTCATATGGAAGTAGATAGAATGTGTAGTGTAGCGGTGAAATGCATAGATATTACACAGAATACCGATTGCGAAGGCAGTCTACTACGTATGTACTGACGCTCATGGACGAAAGCGTGGGGAGCGAACAGGATTAGATACCCTGGTAGTCCACGCCGTAA
+
GGGGGGGGGGGGGGGGGGGGGGGGGGGGGGGGGGGFCFGGGGGGGGGGGGGGGGGGGGGGGGGGGGGGGGGGGGGGGGGGGGGGGGGGGGGGGGGGGGGGGGGGGGGGGGGGGGGGFGGGGGGGGGGGGGGGGGGGGGGGGGGGGGGGGGGGGGGGGGGGGGGGGGGGGGGGGGGGGGGGGGGGGGGGGGGGGGGGGGGGGGGGGGGGGGGGGGGGGGGGGGGGGGGGGDGGGGGFGGGGGGFFFFGGGGEFBB6F?FFFGGGGFFGFFFFFFGFFFFFFGG
@M02352:288:000000000-CKWC8:1:1101:5110:4594 1:N:0:TACGCTGC+GTAAGGAG
TACGGAGGGTCCGAGCGTTAATCGGAATTACTGGGCGTAAAGCGCGCGTAGGTGGTTATTTAAGTCAGATGTGAAAGCCCTGGGCTCAACCTAGGAACTGCACCTGATACTGGATAACTAGAGTACAGAAGAGGGTAGTGGAATTTCCTGTGTAGCGGTGAAATGCGTAGATATAGGAAGGAACACCAGTGGCGAAGGCGACTACCTGGTCTGATACTGACACTGAGGTGCGAAAGCGTGGGGAGCAAACAGGATTAGATACCCTGGTAGTCCACGCCGTAA
+
GGGGGGGGGGGGGGGGGGGG8FGGGGGGGGGGGGGGGGGGGGGGGGGGGGGGGGGCFGGGGGGGGGGGFGGGGGGGGFFCEBFGGGGGGGGGGFFGGFGGGGG8FGGGGGGGGGGFGGGGGGGGGGGGGGGGGGDGFGEFGGFCFGGFGGGGGGGGGGGGGGGGGGDGGGGGGGGCFGGBEGGGFGGGGGGGGGGGGDG>EEG8<FGGGCFGGCFFGGGGGGGGGGFFFEGGGGGFDGGGGG3<6@GGGGFFFFGGFFFFGG6CFFCFFFBFFGF062>>GG
@M02352:288:000000000-CKWC8:1:1101:22748:4607 1:N:0:TACGCTGC+GTAAGGAG
TACGGAGGGTCCGAGCGTTATCCGGAATCATTGGGTTTAATGGGTCCGCAGGCGGTCAATTAAGTCAGAGGTGAAAGCCCATCGCTCAACGATGGAACTGCCTTTGATACTGGTTGACTTGAGTTATACGGAAGTAGATAGAATAAGTAGTGTAGCGGTGAAATGCATAGATATTACTTAGAATACCGATTGCGAAGGCAGTCTACTACGTATATACTGACGCTCATGGACGAAAGCGTGGGGAGCGAACAGGATTAGATACCCTGGTAGTCCACGCCGTAA
+
GGGGGGEGGGGGGGGGGGGGGGFGGGGGGGGGGGGGGGGGFGFGGGGGGGGGGGGFFGGFGGGGGGGGGFGGGGGGGGGGGEGGGGFGGGGDEFGGGGGGGGGGGGGGGGGGGDGGFGGGGGFGGGGGGGGG7FGGGFGGGGGGGGGGFGGGGGGGGGG>FGGGGGGGGGGGGGGGGGGGGGGGGGGGGFCEGGGGGGGGGGDFGGGGGGGGGGGGFF?FCGGDEGFGGGGGGGGFGDD>GGFFFFGDEGFF:BGGFFFFGGCFFF3@BBDBFDF?BFBFGG
@M02352:288:000000000-CKWC8:1:1101:21596:4622 1:N:0:TACGCTGC+GTAAGGAG
TACGGAGGGTGCAAGCGTTATCCGGAATCATTGGGTTTAAAGGGTCCGCAGGCGGTCGATTAAGTCAGAGGTGAAATCCCATAGCTTAACTATGGAACTGCCTTTGATACTGGTTGACTTGAGTCATATGGAAGTAGATAGAATGTGTAGTGTAGCGGTGAAATGCATAGATATTACACAGAATACCGATTGCGAAGGCAGTCTACTACGTATGTACTGACGCTCATGGACGAAAGCGTGGGGAGCGAACAGGATTAGATACCCTGGTAGTCCACGCCGTAA
+
CFGGGGEGGGGGFGGGGGGGG9EFGGGGGGGGGGGGEGGGGGGGGCFGEEEECFDCCFGGFGGGFFGGGGGGGGFFGGGCFGFFFGGGGGGGGEFE=EFGGGGFFEFGGGGGFGGGFGGGGGGGGGGGGGGG9=FFGGGGFGFFDFGFDFGGGGGGGGFGGGGGAFGDFGGGGGGGFGGGCFFGGGGEGGGFGGGGGGFFGGGGGGGGGGGGGGGGGGGGGGGEEDGGGGFGGGGFGGGGGGFFBDGGGDFF?B<><FFFGGGG?>D6:F<<=F6<60:(>C
@M02352:288:000000000-CKWC8:1:1101:18588:4635 1:N:0:TACGCTGC+GTAAGGAG
TACGGAGGGTCCAAGCGTTATCCGGAATCATTGGGTTTAAAGGGTCCGCAGGCGGTCAATTAAGTCAGAGGTGAAAGCCCATCGCTCAACGATGGAACTGCCTTTGATACTGGTTGACTTGAGTTATACGGAAGTAGATAGAATAAGTAGTGTAGCGGTGAAATGCATAGATATTACTTAGAATACCGATTGCGAAGGCAGTCTACTACGTATATACTGACGCTCATGGACGAAAGCGTGGGGAGCGAACAGGATTAGATACCCTGGTAGTCCACGCCGTAA
+
GGGGGGGGGGGGGGGGGGGGGGGGFCGGFFGGGGGGGGGGGGGGGGGGGGGGGGGFGGGGGGGGGGGGGGGGGGGGGGGGGGFEGGGGGG7FGGGGGGGGGGGGGGGGGGGGGGGGGGGGGFGGGCGGGGGEGGGGGGGGGGGGGGFGGGGGGGGGGGGGGGGGGGGGFGGGGGGGGGGGGGGGGGGGGGGGGGGGGGGGGGGGGGGGGGGGGGGGGGGGGGGGGGF99FGDGEGFGGGGGDFFFFGGGD5;::FGDFFFGFGCFFFFBFFFFGFFBBFFDD
@M02352:288:000000000-CKWC8:1:1101:19026:4642 1:N:0:TACGCTGC+GTAAGGAG
TACGGAGGATCCAAGCGTTATCCGGAATTACTGGGCTTAAAGCGTCCGTAGGCGGATAATTAAGTCAGAGGTGAAATCTTGCCGCTCAACGGTAAAATTGCCTTTGATACTGGTTGTCTTGAGTTATAATGAAGTGGTTAGAATATGTAGTGTAGCGGTGAAATGCATAGATATTAGATAGAATACCAATTGCGAAGGCAGCTCACTAACAATCAACTGACACTGATGGACGAAAGCGTGGGGAGCGAACGGGATTAGATACCCCGGTAGTCCACGCCGTAA
+
GGGGGEFG7,;,,;FDFFFCF,EFGEGG8F,CFFG<,FEFGG,C,6@FFGGG9FGGG:F9,EFGGAC5CFGGGGGGGGA,,5,@FE+CFG:+F++CF,BFGGGG<,B<FGGC8F?FFGGGGGGGG<<,55EG9FGG9,@FFGGG,@,7FFFGGGFAFGGGGGGG9F;DFFGGGGG,,,,,?DG;CGGGFG;FGGGGGGG>E5CFGGGCC+0+2+2?CGCGGFGGGG7C+*>DGGGF4CDGGGDFFFDGGG>B:BGGFFFFGEFF>DGFFFFFFGFFFFFFGG
@M02352:288:000000000-CKWC8:1:1101:21278:4656 1:N:0:TACGCTGC+GTAAGGAG
TACGGAGGGTGCGAGCGTTAATCGGAATTACTGGGCGTAAAGCGCATGCAGGTGGTTCATTAAGTCAGATGTGAAAGCCCGGGGCTCAACCTCGGAACTGCATTTGAAACTGGTGAACTAGAGTGCTGTAGAGGGGGGTAGAATTTCAGGTGTAGCGGTGAAATGCGTAGAGATCTGAAGGAATACCAGTGGCGAAGGCGGCCCCCTGGACAGACACTGACACTCAGATGCGAAAGCGTGGGGAGCAAACAGGATTAGATACCCTGGTAGTCCACGCCGTAA
+
GGGGG>FGGGGGGFGGGGGGFFGGGGGGGGGGGGGGGGGGGGGGGGGFGGGGGGGGGGGGGGFFGGGGGGGGGGGGGGGGGGCFGGGGGGGGGCGGCFGFGGGGGGGGGGGGGGGGGGGEGG?FGGGGGGGCFGGGGGGGGGFGGFGGGGGGGGGGGGGGGGGGGGDE=EGGGGGF7FGGGGGGGGGGGGGFCGDGCEFGCGGGGDGGC8D?8@F*;FGFGGGGGGF7CFF3:CDEGGGDGGE:BE356CF@B84C)72=9CCFF5DFFFFBFFFFFFF0*9
@M02352:288:000000000-CKWC8:1:1101:21265:4668 1:N:0:TACGCTGC+GTAAGGAG
TACGGAGGGTGCGAGCGTTAATCGGAATTACTGGGCGTAAAGCGCATGCAGGTGGTTCATTAAGTCAGATGTGAAAGCCCGGGGCTCAACCTCGGAACTGCATTTGAAACTGGTGAACTAGAGTGCTGTAGAGGGGGGTAGAATTTCAGGTGTAGCGGTGAAATGCGTAGAGATCTGAAGGAATACCAGTGGCGAAGGCGGCCCCCTGGACAGACACTGACACTCAGATGCGAAAGCTTGGGTAGCAAACCGGATTAGATACCCTGGTAGTCCACGCCGTAA
+
GGGG@FGGCEGGEFGGGGGG@@FFGG@FGGGGGGGDGGGGGG<FG@FGFFGG,EGC<DE?5FFGGGGGFFGGGGGG9FGGGGGGGGGGGGGGC@FG>>DFG?FGGGGGGGGG<CDF9FGFFGGGG9FFCFF@FF+33?E8CECGG+<+<7C?FFGGGDEEGCFGDFCEEGE9?FF0:7CFCCGG?FGGCGGGG58CGEFEGGGDCEGGFCFC****2CEGGGCFFFF+0<CDECCDG+:FCE>ABF7C74).49G326)*+<EGF)99>FB<FC6:>FEFDC
@M02352:288:000000000-CKWC8:1:1101:17111:4715 1:N:0:TACGCTGC+GTAAGGAG
TACGGAGGATCCAAGCGTTATCCGGAATCATTGGGTTTAAAGGGTCCGTAGGTTGATAATTAAGTCAGAGGTGAAATCTTGCCGCTTAACGGTAAAATTGCCTTTGATACTGGTTGTCTTGAGTTATTATGAAGTGGTTAGAATATGTAGTGTAGCGGTGAAATGCATAGATACTACATAGAATACCAATTGCGAAGGCAGATCACTAATAATATACTGACACTGATGGACGAAAGCGTGGGGAGCGAACAGGATTAGATACCCTGGTAGTCCACGCCGTAA
+
GGGGGGGGGGGGGGGGGGGGGGGGGGGGGGGGGGGGGGGGGGGGGGGGFFGGGGGGGGGGGGGGGGGGGGGGGGGGGGGGGGGGGGGGGGCGGGGGGGGGGGGGGGGGGGGGGGGGGGGGGGGGGGGGGGGGGGGGGGGFGGGGGGGGGGGGGGGGGGGGGGGGGGGGGGGGGGGGGGGGGGGGGGGGGGGGGGGGGGGGGGGGGGGGGGGGGGGGGGGGGGGGGGGGFGFGGGGFGGDEGGFFFFGGGGFFFFGGFFFFGGGGFFGFFFFFFGFFFFFFGG
@M02352:288:000000000-CKWC8:1:1101:9342:4782 1:N:0:TACGCTGC+GTAAGGAG
TACGGAGGGTGCAAGCGTTATCCGGAATCATTGGGTTTAAAGGGTCCGCAGGCGGACGTATAAGTCAGTGGTGAAAGCCCATAGCTTAACTATGGAACTGCCATTGAAACTGTACGTCTTGAATTCTGTCGAAGTGGGCGGAATGTGTCATGTAGCGGTGAAATGCATAGATATGACACAGAACACCGATAGCGAAGGCAGCTCACTAGGCCTGAATTGACGCTCAGGGACGAAAGCGTGGGGAGCGAACAGGATTAGATACCCTGGTAGTCCACGCCGTAA
+
GGGGGGGGGGEGGGGGGGGGGGGGGGGGGGGGGGGGGGGGGGGGGGGGGGGGGGGEGCC+CFGGGGGGEGGGGGGG,FGGGGGGGGGGGGGGGGGGGGGGGGGGGGGAFFGGGFCGDGGGGG<FGG,@@=FGFGG=FDCCEGGGFFGGE@FGGGGGGGGGGGGGGGGGGGGGGG7FGEBFGGG7FGGGDFCEGGGGGGGGGD8:FGGG6@4?C:CECFGGGGGGGG6EGGGGGGGFGGGGGGFFFFGGGGFFFFFGFFFF9EGGFFGFFFFFFGFBBFFFGD
@M02352:288:000000000-CKWC8:1:1101:13678:4792 1:N:0:TACGCTGC+GTAAGGAG
TACGAAGGTCCCGAGCGTTATTCGGAATCACTGGGCGTAAAGGGAGCGTAGGCGGCGCGGTAAGTCAGATGTGAAATCTGGAGGCTCAACCTCCAAACTGCATTCGATACTGCCGTGCTAGAGTAATGGAGAGGTAACTGGAATTCTCGGTGTAGCAGTGAAATGCGTAGATATCGAGAGGAAGACCAATGGCGAAAGCAGGTTACTGGACATTTACTGACGCTGAGGCTCGAAGGCTAGGGTAGCGAAAGGGATTAGATACCCCTGTAGTCCTAGCAGTAA
+
GGGGGGGGGGGGGGGGGGGGGGGGGGGGGGGGGGGGGFGGGGGGGGGGGGGGGGGGGGGGGGGGGGGGGGGGGGGGGGGGGGGGCDGGGGGGGGGGGGGGGGGGGGGGGGGGGGGGGGGGGCGGGGGGGGGGGGGGGGGGGGGGGGGGGGGGGGGGGGGGGGGGGGGGGGGGGGGGGGGGGGGGGGGGGGGGGGGGGGGGGGGGGGGGGGGGGGGGGGGGGGGGGGGGGGGGGGGFGGGGGGFFFFGGGGFFF?FGFFFFGGGGFFGF>BFFFGFFFFFFGG
@M02352:288:000000000-CKWC8:1:1101:6948:4804 1:N:0:TACGCTGC+GTAAGGAG
TACGGAGGATCCAAGCGTTATCCGGAATCATTGGGTTTAAAGGGTCCGTAGGTGGATAATTAAGTCAGAGGTGAAATCTTGCCGCTTAACGGTAAAATTGCCTTTGATACTGGTTGTCTTGAGTTATTATGAAGTGGTTAGAATATGTAGTGTAGCGGTGAAATGCATAGATATTACATAGAATACCAATTGCGAAGGCAGATCACTAATAATATACTGACACTGATGGACGAAAGCGTGGGGAGCGAACAGGATTAGATACCCTGGTAGTCCACGCCGTAA
+
GGGGGGGGGGGGGGGGGGGGGGGGGFGGGGGGGGGGGGGGGGGGGGFGGGGGFFGGGGGGGGGGGGGGGGGGGGGCF9FFGGGGGDFGGGGGGGGGGGGGGGGGGGGGGGGGGGGGGGGGGGGGFGGGGGFGFGGGGGGGGGGGGGGGGGGGGGGGGGGGGGGGGGGGGGGGGGGGGGGGGGGGGGGGGGGGGGGGGGGGGGGGGGGGGGGGGGGGGGGGFGGGGGGGGFGDGGGFGGGGGGF;@FDGGGBFFBFGFFFFFGFGFFFFFFFBFGFF>?F>DD
@M02352:288:000000000-CKWC8:1:1101:19102:4809 1:N:0:TACGCTGC+GTAAGGAG
TACGGAGGATCCAAGCGTTATCCGGAATCATTGGGTTTAAAGGGTCCGTAGGTGGATAATTAAGTCAGAGGTGAAATCTTGCCGCTTAACGGTAAAATTGCCTTTGATACTGGTTGTCTTGAGTTATTATGAAGTGGTTAGAATATGTAGTGTAGCGGTGAAATGCATAGATATTACATAGAATACCAATTGCGAAGGCAGATCACTAATAATCAACTGACACTGATGGACGAAAGCGTAGGTAGCGAACAGGATTAGATACCCTGGTAGTCTACGCCGTAA
+
GDF@F@CC76EFFDGGG@CGGGEEG@FFCFFCEDG@@FC<CFEEFGAFEFGDCEFFCEGGGGGGFGFFGGGGGFGGGGGGGGDEGFGGGACGGGFGGFEF9EFGGFEFGFFGFGEC??B<FBFF,B@FD<FEBAA<FD7FFCEFGGGGFDFAFFF;ECBFDFGFCFGG:99;DFCCC;FC>FGCGFGFGCGGGGCEB5EFGFGFD:FGGGGGE9FFF?CGGDCGFFGF?GGGGCDFGGGE8?CE;ADGGGBF?09F3FAFG:C4*<FFAFDD4:F?12>;<9
@M02352:288:000000000-CKWC8:1:1101:14732:4839 1:N:0:TACGCTGC+GTAAGGAG
TACGGAGGGTGCAAGCGTTATCCGGAATCATTGGGTTTAAAGGGTCCGCAGGCGGTCAATTAAGTCAGAGGTGAAATACCATAGCTTAACTATGGAACTGCCTTTGATACTGGTTGACTTGAGTCATATGGAAGTAGATAGAATGTGTAGTGTAGCGGTGAAATGCATAGATATTACACAGAATACCGATTGCGAAGGCAGTCTACTACGTATGTACTGACACTGATGGACGAAAGCGTGGGGAGCGAACAGGATTAGATACCCTGGTAGTCCACGCCGTAA
+
GGGGGGGGGGGGFGGGGGGEGFGGGGGGGGCGGGGC,FGGGGFGGGGGGGGGGGGFBFFFGGGGGGGGGGGGGGGGGFGGGGGGGDFFGGGDGGGGGGGGGGGF<FGGGGGCDFFGEFGFGGGGFGFFGFGGGGGGGGGGGGFGD=FFFGGGGGGFEGGGGGGGCGFGGGGGGGGFGFEGGGGGGGGGGGFFGDDGGGGGGGGFCFGGGGF+99CGGGGGGGGGGGCF6?FGGGGFFGGGGGFFFFGGGCEFFFGGFFFFGGGGFFGFABBFBFFFFFFBGG
@M02352:288:000000000-CKWC8:1:1101:19448:4881 1:N:0:TACGCTGC+GTAAGGAG
TACGGAGGGGGCTAGCGTTAATCGGAATTACTGGGCGTAAAGCGCATGCAGGTGGTTCATTAAGTCAGATGTGAAAGCCCGGGGCTCAACCTCGGAACTGCATTTGAAACTGGTGAACTAGAGTGCTGTAGAGGGGGGTAGAATTTCAGGTGTAGAGGTGAAATTCGTAGATATTCGGAGGAACACCAGTGGCGAAGGCGGCTCACTGGCTCGATACTGACGCTGAGGTGCGAAAGTGTGGGGAGCAAACAGGATTAGATACCCTGGTAGTCCACACCGTAA
+
GGGGGGGGGGGGGGGGGGGGGGGGGGGGGGGGGGGGGGGGGGGGGGGGGGGGGGGGGGGGGGGGGGGGGGGGGGGGGGGGGGEGGGGGGGGGGGGGGGGGGFGGGGGGGGGGGGGEFGGGGCGGFFFCFGFFGGGGDGGGGGGGGGGGGGGGGCEF9EGGFGGGGGGGGGGFGGGGGGGGGGGGGGGGGGGGGGGECGGGGGGGGGGGGGGGGGGGGGGGGGG/8)AFG5CGGGD>GGCF>EF01555AFFF<0*7,9)@EFGFFFGFFFB4FF@F<FF:DD
@M02352:288:000000000-CKWC8:1:1101:6847:4898 1:N:0:TACGCTGC+GTAAGGAG
TACAGAGGGTGCAAGCGTTAATCGGAATTACTGGGCGTAAAGCGCGCGTAGGTGGTTTGTTAAGTCGGATGTGAAAGCCCAGGGCTCAACCTTGGAATTGCACCCGATACTGGCAGGCTAGAGTACGATAGAGGAGTGTGGAATTTCCTGTGTAGCGGTGAAATGCGTAGATATAGGAAGGAACACCAGTGGCGAAGGCGGCTCACTGGCCCGATACTGACGCTGAGGTACGAAAGTGTGGGGAGCAAACAGGATTAGATACCCTGGTAGTCCACGCCGTAA
+
FGGCFGDFEGGGGGCGEGGCDFGGGGG@AFFFG<F<FCDCDCCEFGGCE=>CGGGFGGEFFGDDFFGGGGCGGGFFGGFGGCGGDFGGFEGGGGCGGGGGGGGGDEGDEGGDGGGGGGFFGGEGEC<:FF7CFDFGBBFGGGCFGAFGGGGGC@;@C7FGFGGCBGGEC/*@?E7;@CCFGGCFGGGGD:C6CC8C8C5:>CGC@EFCFC*1CGGGGGGCFGGEE3F8<CC95*970+:CGG><()/<FGFFB6<C4*.9EFFFFF3)-954@CF((3:9DC
@M02352:288:000000000-CKWC8:1:1101:24421:4901 1:N:0:TACGCTGC+GTAAGGAG
TACGGAGGGTGCAAGCGTTATCCGGAATCATTGGGTTTAAAGGGTCCGCAGGCGGTCAATTAAGTCAGAGGTGAAATACCATAGCTCAACTATGGAACTGCCTTTGATACTGGTTGACTTGAGTTATACGGAAGTAGATAGAATAAGTAGTGTAGCGGTGAAATGCATAGAGATTACTTAGAATACCGATTGCGAAGGCAGTCTACTACGTATATACTGACGCTCATGGACGAAAGCGTGGGGAGCGAACAGGATTAGATACCCTGGTAGTCCACGCCGTAA
+
GGGGCGGGGGGGGGGGGGGGGGGGGGGGGGFGGGGGGGGGGGGGF8FGGGGEGGGGGEEGCGGGFGGAEFGGGGGGGCGG9<EFGGFGFGF<FFGFGGGGGDFGGGGEFGGG=FGGFFGDFGGGGGFE<FGGCFFFGGCDFGFGAFFGFGGFFGGGGGGGGGGGGGFGGGG9FGGGGDFFGGGGGGGGGGEGGGGGGGGFGGGGFGFFGG4CCB2CFGGGGGGGDGGF6+;DGGG3FGGGGGE:BF3DGGEFFFGGFFAFGGGGFFGFFFFF?GFFFFFFGG
@M02352:288:000000000-CKWC8:1:1101:23466:4919 1:N:0:TACGCTGC+GTAAGGAG
TACGGAGGGTCCGAGCGTTATCCGGAATCATTGGGTTTAAAGGGTCCGCAGGCGGTCAATTAAGTCAGAGGTGAAATCCCATAGCTTAACTATGGAACTGCCTTTGATACTGGTTGACTTGAGTCATATGGAAGTAGATAGAATGTGTAGTGTAGCGGTGAAATGCATAGATATTACATAGAATACCAATTGCGAAGGCAGATCACTAATAATATACTGACACTGATGGACGAAAGCGTGGGGAGCGAACAGGATTAGATACCCTGGTAGTCCACGCCGTAA
+
GGGGGGGGGEFFGGGGGGGGGEGGGGGGFGFGGGGBCEGGGGGGGGGGDGGGGGG>CFGFGGGGGGEFFEFGGGGGGGGGGGEGGGEGGGGFGGGGGGGGGGGGCDGFFGGGFFGGCFGFGGGGCFFGC<FG9FGGGGFGGGGGGFEFGGGGGGGGGGGGGGGGFGFGGGGGGGGGGGDFGGGGGGGGFFFGGGGGGGGGGC9FGGGGGGGFGGGGGGGGGGGGGG7C6?FGGGDFCGDGGGFFFFDGGGFFFFGGFFFFGGFGFFFFFBFAFGFFFFFFGG
@M02352:288:000000000-CKWC8:1:1101:25096:4957 1:N:0:TACGCTGC+GTAAGGAG
TACGGAGGATCCAAGCGTTATCCGGAATCATTGGGTTTAAAGGGTCCGTAGGTGGATAATTAAGTCAGAGGTGAAATCTTGCCGCTTAACGGTAAAATTGCCTTTGATACTGGTTGTCTTGAGTTATTATGAAGTGGTTAGAATATGTAGTGTAGCGGTGAAATGCATAGATATTACATAGAATACCAATTGCGAAGGCAGATCACTAATAATATACTGACACTGATGGACGAAAGCGTGGGGAGCGAACAGGATTAGATACCCTGGTAGTCCACGCCGTAA
+
GGGGGGGGGGGGGGGGGGGGGGGGGFGGGGGGGGGGGGGGGGGGGFGGGGGGFGGGGGGGGGEGGGGGGGGGGGGGGGGGGGGGGGGGGGGGGGDGCFGGGGGGGGGGGGGGGGGGGGGGDFCFF?FGGGGGGGGGGGGGGGGGGGGGFGGGGGGGGGGGGGGGGGGFGFCFGGGGGGGGGGFFFGFGGGGGGGCEGGGGGCCFGGGGGGGGGGGGGGGFFGGGGGGGGGGGGGGEDGGGGGFFBFGG5DEFFBGG?FFFGGGGFFGF>FFF?GFFFFFBG<
@M02352:288:000000000-CKWC8:1:1101:16126:4987 1:N:0:TACGCTGC+GTAAGGAG
TACGGAGGATCCAAGCGTTATCCGGAATTATTGGGCTTAAAGGGTCCGTAGGTGGACAATTAAGTCAGAGGTGAAATCTTGCCGCTTAACGGTAAAATTGCCTTTGATACTGGTTGTCTTGAGTTATTATGAAGTGGTTAGAATATGTAGTGTAGCGGTGAAATGCATAGATATTACATAGAATACCAATTGCGAAGGCAGATCACTAATAATCAACTGACACTGATGGACGAAAGCGTGGGGAGCGAACGGGATTAGATACCCCGGTAGTCCACGCCGTAA
+
G@CC@;@@7CFGF<FGE@@FFGFFG:BF,C,CC@F,6C66:F9F6CFGCFGD?=@,,,69CAEGGGEEEFGEDFC<F9FF9E,4@+??F?+F?B:BF9FEGGG9ABF,??FDCFFFEGGGGDEGF9DAEGFC9F?AF,AFC9=F<,C@BDGGGGG,CFGGGGGFGG9CGGGCGF7@,@@ACFFGGG:@:F<DGGGGEGGGCFGGCFDCC,:<42,6<>CFGGGEFGFFG?6<EGCBGGGGG8@29BCDGG5>??DGFFFFFC<C@BGFFD<AFFFFF?EFGD
@M02352:288:000000000-CKWC8:1:1101:14876:4992 1:N:0:TACGCTGC+GTAAGGAG
TACGGAGGGTGCGAGCGTTAATCGGAATTACTGGGCGTAAAGCGCATGCAGGTGGTTCATTAAGTCAGATGTGAAAGCCCGGGGCTCAACCTCGGAACTGCATTTGAAACTGGTGAACTAGAGTGCTGTAGAGGGGGGTAGAATTTCAGGTGTAGCGGTGAAATGCGTAGAGATCTGAAGGAATACCAGTGGCGAAGGCGGCCCCCTGGACAGACACTGACACTCAGATGCGAAAGCGTGGGGAGCGAACAGGATTAGATACCCTGGTAGTCCACGCCGTAA
+
GGGGGGGGGGGGGGGGGGGGFGGGGGGGGGGGGGGGGFEGGGGGGGGGGGGGFGGGGGGGGGGGGGGGGGGGGGGGGGGGGGGGEFGGGGGGGGGGGFFGGGGGGGGGGGGGGGGGGGGGGGGGGGGGGGGGGGGGGGGGGGGGGGGGGGGGGGGGGGGGGGGGGGGGGGGGGGGGGGGGGGGGGGGGGGGGGGGGGGGGGGEEGGGGGGGGGGGGGGGGGGGFGGGGGGGGGGGFGGDGGGFFFFGGGGFFBBGGFFFFGGFGFFGFDFDD?FFBFFF9DG
@M02352:288:000000000-CKWC8:1:1101:4611:5012 1:N:0:TACGCTGC+GTAAGGAG
TACGGAGGATCCAAGCGTTATCCGGAATCATTGGGTTTAAAGGGTCCGTAGGTGGATAATTAAGTCAGAGGTGAAATCTTGCCGCTTAACGGTAAAATTGCCTTTGATACTGGTTGTCTTGAGTTATTATGAAGTGGTTAGAATATGTAGTGTAGCGGTGAAATGCATAGATATTACATAGAATACCAATTGCGAAGGCAGATCACTAATAATATACTGACACTGATGGACGAAAGCGTGGGGAGCGAACAGGATTAGATACCCTGGTAGTCCACGCCGTAA
+
GGGGGGGGGGGGGFGGGGGGGGGGGEGGGFGGGGGGGGGGGGGGGGGG=CFEFFGGGGGGGGGGGGGGGGGGGGGGGGGGGDDGG7FGGGGGGGGGFGGGGGGGGGGGGGGGGGGGGGGGFFGGGGGGGGGGGGGGGGGGGGGGGFGGGGGGGGGGGGGGGGGGGGGCFGFGGFEGGGGGGGGGGGC9DF99EGGGGGGGGGFGGGGGGGGGGGGGDGGG6CFGEGGGGGGGGGDFCCCEGGBBFBGGGGFFFFFG>?69C9C<FF*?A*<<BF?:BFF-99
@M02352:288:000000000-CKWC8:1:1101:15728:5023 1:N:0:TACGCTGC+GTAAGGAG
TACGGAGGGTCCAAGCGTTATCCGGAATCATTGGGCTTAAAGGGTCCGCAGGCGGTCAATTAAGTCAGAGGTGAAAGCCCATCGCTCAACGATGGAACTGCCTTTGATACTGGTTGACTTGAGTTATACGGAAGTAGATAGAATAAGTAGTGTAGCGGTGAAATTCATAGATATTACTTAGAATACCGATTGCGAAGGCAGTCTACTACGTATATACTGACGCTCATGTACGAAAGCGTGGGGAGCGAACAGGATTAGATACCCTGGTAGTCCACGCCGTAA
+
GGGGGGGGGF,6,CFFGGG,F,FFGG:F@FAFGGG8<FGGGGCFC,EFCGGGGGGG+8CEFGGGGGGGGFGGGGGGGFGGFG<FFFGGGGGGGGGGD,BDGFFGGGGAFGGGGDAFGGGGGGGGGAFF9@F7=FF,3:@=BFGG<==@@FGGGGG9FGGGGGGG,D,@FGGGGGF9@,62?FGFGGG*>F7CGDGGGGG68@++<CFC;CDG9FGFGGFGGGGG5C<F+1@FGGGFGGGGGGFBBF<DEGEFFFGGFFFFGGCGFFGFAFFF?GFBFFFFGG
@M02352:288:000000000-CKWC8:1:1101:4610:5031 1:N:0:TACGCTGC+GTAAGGAG
TACGGAGGATCCAAGCGTTATCCGGAATCATTGGGTTTAAAGGGTCCGTAGGTGGATAATTAAGTCAGAGGTGAAATCTTGCCGCTTAACGGTAAAATTGCCTTTGATACTGGTTGTCTTGAGTTATTATGAAGTGGTTAGAATATGTAGTGTAGCGGTGAAATGCATAGATATTACATAGAATACCAATTGCGAAGGCAGATCACTAATAATATACTGACACTGATGGACGAAAGCGTGGGGAGCGAACAGGATTAGATACCCTGGTAGTCCACGCCGTAA
+
GGGGGGGGGFFFFFFGGFGGGGGGGGCFGGGDFGGGGGGGGGGGGGGGGGGGGGFFGGFFFFFGGGGGGGGGFFFGGGGCFGGGGGEGGGGG@FGGGGGGGGGGGDGFCGGGGFGGEGGGGCFGGDCEFFGGGGGGFFGFGGDCDDGGGGGFFFGGGGGGGGGGGGFGGGGFCCEGGGGGFGG9>EFFFFFCFGGGGG5FGGGGGGGGGGFGFGFFC9?F?F+>@>CCFG4DGGD>DGGGGGF6(7CDGGFF?<*:<F<=E+<6*5>?2*.<FD@?105(99
@M02352:288:000000000-CKWC8:1:1101:15783:5101 1:N:0:TACGCTGC+GTAAGGAG
TACGGAGGATCCAAGCGTTATCCGGAATCATTGGGTTTAAAGGGTCCGTAGGTGGATAATTAAGTCAGAGGTGAAATCTTGCCGCTTAACGGTAAAATTGCCTTTGATACTGGTTGTCTTGAGTTATTATGAAGTGGTTAGAATATGTAGTGTAGCGGTGAAATGCATAGATATTACATAGAATACCAATTGCGAAGGCAGATCACTAATAATATACTGACACTGATGGACGAAAGCGTGGGGAGCGAACAGGATTAGATACCCTGGTAGTCCACGCCGTAA
+
GGGGGGGGGGGGGGGGGGGGGGGGGFGGGGGGGGGGGGGGGGGGGGGGFGGGGGGGGGGGGGGGGGGGGGGGGGGGGGGGGGGGGGGGGGGGGGGGGGGGGGGGGGGGGGGGGGGGGGGGGGGGGGGGGGGGGGGGGGGGGGGGGGGGGGGGGGGGGGGGGGGGGGGGGGGGGGGGGGGGGGGFGFGGGGGGGGGGGGGGGGGGGGGGGGGGGGGGGGGGGGGGGGGGGGGGGGGFGGGGGGFFFFGGGGFFFFFGFFFFGGGGFFGFFFFFFGFBFBFFGG
@M02352:288:000000000-CKWC8:1:1101:5680:5109 1:N:0:TACGCTGC+GTAAGGAG
TACGGAGGGTCCAAGCGTTATCCGGATTTATTGGGTTTAAAGGGTCCGTAGGCGGGCTTATAAGTCAGAGGTGAAATCCCATCGCTCAACGGTGGAACTGCCTTTGATACTGTAGGTCTTGAATATATTTGAAGTAGGCGGAATATGTAGTGTAGCGGTGAAATGCATAGATATTACATAGAACACCAATTGCGAAGGCAGCTTACTAAGATATTATTGACGCTGATGGACGAAAGCGTGGGTAGCGAACGGGATTAGATACCCCGGTAGTCCACGCCGTAA
+
GGGGDFGGGGGGGGGGGGGGGGGGGGGGGGGGGGGGGGGFFGGGGGGGGGGGGGGDFEGGGGGGGGGGGGGGGGGGGGGGGGGGGGGGGGGGGFGGFGGGGGGGCDFGGGFGGGGGGGGGGGGGGGGGGGFGGGGGGEGCGGGGGGGGGGGGGGGGGGDGGGGGGGGFCFGGGGGGGG;;EGGGGGGGGGGGGGGGGGGGGGFGGGGGGGGGGGGGGGDCGGGGGGGGGGCDGDGFGGGGGGFFBFGDEGDBBFD4>FFFGGGGFFGFFFFA4DFB>?FFGG
@M02352:288:000000000-CKWC8:1:1101:14694:5140 1:N:0:TACGCTGC+GTAAGGAG
TACGGAGGGTCCAAGCGTTATCCGGAATCATTGGGTTTAAAGGGTCCGCAGGCGGTCAATTAAGTCAGAGGTGAAATCCCATAGCTTAACTATGGAACTGCCTTTGATACTGGTTGACTTGAGTTATACGGAAGTAGATAGAATAAGTAGTGTAGCGGTGAAATGCATAGATATTACTTAGAATACCGATTGCGAAGGCAGTCTACTACGTATATACTGACGCTCATGGACGAAAGCGTGGGGAGCGAACAGGATTAGATACCCTGGTAGTCCACGCCGTAA
+
FGGGGGGEGGGGGGGGGGGCFGGGGGGFGGGGGFFFDGG<EFFGEFFFGDEFFGEFGGG<EFEEGGGGGGGFGGGGGGFEGGFEEGGGDFEGGGGGGGGGFFGFGGGGGGFFFGCGGGGGGFGGGGGGGGGEGGGGGGFCEGFFGGGCFGGEGGGGGGGGGGGGGGGGFCFGGGGGGGGGGGGGGGGGGEEFFGGEGECDGGGFFGGGGGDFEGGGGGGGFCEECGGGGFGGGGGFGGGGGGFFFFGGGGFFFFFC8@<FEFF6F@GFFF2>8F@FFFF>DC
@M02352:288:000000000-CKWC8:1:1101:16091:5157 1:N:0:TACGCTGC+GTAAGGAG
TACGGAGGGTCCGAGCGTTATCCGGAATCATTGGGTTTAAAGGGTCCGTAGGCGGGCCGTTAAGTCAGGGGTGAAAGTCTGCGGCTCAACCCTGGAACTGCATTTAAAACTGTTAGTCTTGAGTTCTGGAGAGGTAAGTGGAATTCCTAGTGTAGAGGTGAAATTCGTAGATATTAGGAGGAACACCAGAGGCGAAGGCGGCTTACTGGACAGATACTGACGCTGAGGCACGAAAGTGTGGGGAGCAAACAGGATTAGATACCCTGGTAGTCCACACCGTAA
+
GGGGGGGGGGFGGGGGGGGGGGGGGGGGFGGGGGGGGGGGGGGGGGGGGGGGGGGGGGGGDCGGGGGGFGGGGGGGGGGGGGGGGGGGGGGGCGGGGGGGGGGGGGGGG@FGGGGGGGGGGFGGFFGGGGGGGGGGGGGGGGCFCGFGGGGGFF;CGCFGGGFG=FGCEC57;;EBFC?FGGFCCGGGGGGEEEGGGCCGCEGCGGGGGGGGCGGGGGGGGG5CE<GFCCDCGGGEFGFGGGF:6>F5FGFFB09CBF9@FGGCFFGFFFDA6>=??FFFDD
@M02352:288:000000000-CKWC8:1:1101:24797:5179 1:N:0:TACGCTGC+GTAAGGAG
TACGTATGTCCCGAGCGTTACCCGGAATCACTGGGTGTAAAGGGTTCGTAGGCGGTTTAATAAGTTGGATATGAAAGACCGAAGCTCAACTTCGTGTTTGTGTTCAAAACTGTTAAACTAGAATTAGGGAGAGGTAAGCGGAATTCTAAGTGTAGGGGTGCAATCCGTAGATATTTAGAGGAACACCAAAAGCGAAGGCAGCTTACTGGAACTATATTGACGCTGAGGAACGAAAGCGTGGGGAGCGAAAAGGATTAGATACCCTTGTAGTCCACGCACTAA
+
GGFCCFFDFG,FGDGGGCBF:FFEGDGG9E@EFFGFGGFEFGGG@,EFFGGGGGGF:F@,CFFFGEEGGGCEFGGGG8,4@:7>F=FFGGA?FE=DBBEF4EAF@EF,CFGFD?<D?FG9E<<F<9>@<DEEGGF@9FGGGEGGGF9@;FFFGGGFGGGGDGFGFCCFFGGGG9;,2<4<CFGFEGGDF@<BGGGGGGCFGDG9CGFEGGFCCC@CFGCFGCGGGGCC<CGGGGG>DE58CGF<0;3>CDFFF?GF?=<89CG*?)9FA4>AFDF6>,)7DF
@M02352:288:000000000-CKWC8:1:1101:26782:5184 1:N:0:TACGCTGC+GTAAGGAG
TACGGAGGATCCAAGCGTTATCCGGAATCATTGGGTTTAAAGGGTCCGTAGGTGGATAATTAAGTCAGAGGTGAAATCTTGCCGCTTAACGGTAAAATTGCCTTTGATACTGGTTGTCTTGAGTTATTATGAAGTGGTTAGAATATGTAGTGTAGCGGTGAAATGCATAGATATTACATAGAATACCAATTGCGAAGGCAGATCACTAATAATATACTGACACTGATGGACGAAAGCGTGGGGAGCGAACAGGATTAGATACCCTGGTAGTCCACGCCGTAA
+
GGGGGGGGGGGGGGGGGGG:CFFGGGGGGGGGGGGGGGFGGGGGGFGGGGFGFGGGGGFGGGGGGGGGGGGGGGGGGAFGGECFGEGGGGGGGGCGGGGFGG9FFGGGGGGGGGGEF9FGB<<FFGGGGGFFF?FGGFGGGGCGGGGGC?FGFGGGGEGGGGFGGGFGGFEGFGGFEFGGGGDFGGFGDGFGGGGGGGGGGGGGGGGFFGGGGGGGGG?F8BFG67C@60?<EGGFFDDGGG)(65CD5CBF68DCDF<8CFCF@:C92=AFFGF0;?D;<9
@M02352:288:000000000-CKWC8:1:1101:23679:5193 1:N:0:TACGCTGC+GTAAGGAG
TACGGAGGGTGCAAGCGTTATCCGGAATCATTGGGTTTAAAGGGTCCGCAGGCGGTCAATTAAGTCAGAGGTGAAATCCCATAGCTCAACTATGGAACTGCCTTTGATACTGGTTGACTTGAGTTATACGGAAGTAGATAGAATAAGTAGTGTAGCGGTGAAATGCATAGATATTACTTAGAATACCGATTGCGAAGGCAGTCTACTACGTATATACTGACGCTCATGGACGAAAGCGTGGGGAGCGAACAGGATTAGATACCCTGGTAGTCCACGCCGTAA
+
GGGGGGGGGFEGGGGGGGGGGFGGGGEGFGFGGGGFCGGGGGGGGEGC:FGGGGG=FGGGGGGGGGGGGGGGGGGGGCFGGFDFFG,CFGDFFCFGGGGGGGDDGGFGGGGGGGGGGGGGGGGGGGGFDDFE+FFGGFEFGGGGD<FEEFGGGGGGEGFGGGGGGGGGGGGGGGDCF?DFGGGFFGGGGGGGGGGGGGGGGG6EFGGGGGFGGGGGGGGGGGGGGGFFFGGGGGGFGGCEGGFFFFDGGCEFF?GGBFDFGGGGFFG6<@A9BF=?9?BFGG
@M02352:288:000000000-CKWC8:1:1101:15940:5224 1:N:0:TACGCTGC+GTAAGGAG
TACGGAGGGTCCAAGCGTTATCCGGAATCATTGGGTTTAAAGGGTCCGCAGGCGGTCAATTAAGTCAGAGGTGAAATCCCATAGCTTAACTATGGAACTGCCTTTGATACTGGTTGACTTGAGTTATACGGAAGTAGATAGAATAAGTAGTGTAGCGGTGAAATGCATAGAGATTACTTAGAATACCGATTGCGAAGGCAGTCTACTACGTATATACTGACGCTCATGGACGAAAGCGTGGGGAGCGAACAGGATTAGATACCCTGGTAGTCCACGCCGTAA
+
GGGGGGGGGGGGGGGGGGGGGGGGGGGGGGGGGGGGGGGGGGGGGGGGGGGGGGGFGGGGGGGGGGGGGGGGGGGGGGGGGGGGGGGGGGGEGGFGGGGGGGGGGGGGGGGGGGGGGGGGGGGGGGGGGGGGGGGGGGGGGGGGGGGGGGGGGGGGGGGGGGGGGGGGGGGGGGGGGGGGGGGGGGGGGGGGGGGGGGGGGGGGGGGGGGGGGGGGGGGGGGGGGGDEGGGGGGGFGGGGGGFFFFGGGGFFFFGGFFFFGGFGFFGFBFBFFGFFFFFFGG
@M02352:288:000000000-CKWC8:1:1101:24905:5233 1:N:0:TACGCTGC+GTAAGGAG
TACGGAGGGTGCGAGCGTTAATCGGAATTACTGGGCGTAAAGGGTACGTAGGCGGCTTAATAAGTCAGATGTGAAATCCCCGGGCTTAACCTGGGAACTGCATTTGAAACTGTTTAGCTAGAGTGAGTGAGAGGTTAGTGGAATTCAAGGCGTAGCGGTGAAATGCGTAGAGGTCTTGAGGAACATCAGTGGCGAAGGCGACTAACTGGCACTACACTGACGCTGAGGTACGAAAGCGTGGGGAGCGAACAGGATTAGATACCCTGGTAGTCCACGCCCTAA
+
GGGGGGGGGGGGGGGGGGGGGGGGGGGGGGGGGGGGGGGGGGGGGGGGGGGGGGGGGGGGGGFGGGGGGGGGGGGGGGGGGGGGGGGGGGGGGGGGGGGGGGGGGGGGGGGGGGGGGGGGGGGGGGGGGGGGGGGGFGFGGGGGGGGGGGGGGGGGGGGGGGGGGGGGGGGGGGGCEGGGGGGGGGGGGGGGGGGGGGGGGGGGGGGGGGGGCFFGGGGGGGGGGGGGGGGGGGGFGGDDGGF?FFGGGGFFFFGCFFFFGG8C=FGFFFAFFD?BF:@9FG
@M02352:288:000000000-CKWC8:1:1101:7429:5262 1:N:0:TACGCTGC+GTAAGGAG
TACGGAGGGTCCGAGCGTTGTCCGGAATTATTGGGTTTAAAGGGTACGTAGGCGGAATAATAAGTCAGAGGTGAAATCCTGCAGCTCAACTGTAGAACTGCCTTTGAAACTGTTATTCTTGAGTATGGTAGGGGTAAGCGGAATTTATAATGTAGCGGTGAAATGCATAGATATTATAAAGAACACCGATAGCGAAGGCAGCTTACTGGACCATAACTGACGCTAATGTACGAAAGCGTGGGTAGCGAACAGGATTAGATACCCTGGTAGTCCACGCCGTAA
+
GFFGGGGGGGGGGDGGGCCGGGGGG@FGGGGGGGGBFFF??FEGGGFGGFGGGGGGGGGGGFGGGGGGGGGGGGGGGGGGGGGGGCGGGGGGGGGGGGGGGGGGGFGGGGGGGGGGGGGGGGGFGGGGFGGGDGGGGGGEGEGGGGGGGGGGGGGFGGGGGGGGGGGGGGGGGGGGFGGGGGGGGFGEGDGGGGGGGCFGGGGGGGGGGGGGGGGFGGFGGGGGGDFGGGGGGFGFGGGGGDDDFFDGGGFFFFGGFFFFFGC4FFGFBFF<?GFB0?EFGG
@M02352:288:000000000-CKWC8:1:1101:22367:5268 1:N:0:TACGCCGC+GCAAGGAG
TACGGAGGGTCCAAGCGTTATCCGGAATCATTGGGCTTAAAGCGTCCGCAGGCGGTCAATTAAGTCAGAGGTGAAAGCCCAGCGCTCAACGATGGAACTGCCTCTGATACTGGTTGACTTGAGTTATACGGAAGTAGATAGAATAAGTAGTGTAGCGGTGAAATGCATAGATATTACTTAGAATACCAATTGCGAAGGCAGTCTACTACGTATATACTGACGCTCATGGACGAAAGCGTGGGGAGCGAACAGGATTAGATACCCTGGTAGTCCACGCCGTAA
+
GCDCBB@:7BCF96E,@8@@FCCCG:@F,C@@@@F,,:@,6E,@6B+C@FFCGEEFE@EFGCGFE,5?,C?EFFGC9AFF@,,8++BBFFG<DFECDFFGFGG,<,<<3E<FF<8C,CFDFCGFEFGG,,:>+@@,@,@,7@;@3@,EBFFA=CEFCGGEGEFG9D,@C9ECFCF,,,2,4FG;FG:,2<,?C:E:8:;8C*<+CFD<FE<95+5CFGGFCGGGEC?0AF<75?>:DE5:E8)32@DDCGEFF:CC266FFCEC6>GFAFAF4>?<BFB(99
@M02352:288:000000000-CKWC8:1:1101:7572:5285 1:N:0:TACGCTGC+GTAAGGAG
TACGGAGGATCCAAGCGTTATCCGGAATCATTGGGTTTAAAGGGTCCGTAGGTGGACAATTAAGTCAGAGGTGAAAGTTTGCAGCTCAACTGTAAAATTGCCTTTGATACTGGTTGTCTTGAATTATTATGAAGTGGTTAGAATATGTAGTGTAGCGGTGAAATGCATAGATATTACATAGAATACCAATTGCGAAGGCAGATCACTAATAATATACTGACACTGATGGACGAAAGCGTGGGGAGCGAACAGGATTAGATACCCTGGTAGTCCACGCCGTAA
+
GFFFEDED:EFGG@FGG@FFFGGGGEFGAFFGGCFFFGG<<FGGGG<FCEFDFGFFGGGGGFGGDFGGFGG<=FGGGGGGGGEFF<FFGEFGFGGGGGFFFGGGGEFEFFGGGGGEFFFGGGGFGGGGGGGGFGGGGGGFGGGGGGGGGGGDGGGGCEEGGGGFDGGGGGGGGGGGEGFFGGGGGGGGGGGCFGGGGDGGGGGFGGGFG7CFGGGGDCGFFFFGGFGGGGGGGGGFGGGGEGE;9DCDCGDFFFGG??<FDE@76>FFA=A5BFFF9?B>GC
@M02352:288:000000000-CKWC8:1:1101:22455:5288 1:N:0:TACGCTGC+GTAAGGAG
TACGGAGGGTGCAAGCGTTAATCGGAATTACTGGGCGTAAAGCGCGCGTAGGCGGCCAAGTCAGTCAGATGTGAAAGCCCCGGGCTCAACCTGGTAACTGCACCTGATACTGCTTGGCTAGAGTACAGAAGAGGGTGGTGGAATTTCCTGTGTAGCGGTGAAATGCGTAGATATAGGAAGGAACATCAGTGGCGAAGGCGGCCACCTGGTCTGATACTGACGCTGAGGTGCGAAAGCGTGGGGAGCAAACAGGATTAGATACCCTGGTAGTCCACGCCGTAA
+
GGGGGGGGGGGGGGGGGGGGGGGGGGGGGGGGGGGGGFGGGGGGGGGGGGGGGGGGGGGGGGGGGGGGGGGGGGGGGGGGGGGEGGGGGGGGFGGGGGGGGGGGGGGFGGGGGGGGGGGGGGGGGGGGGGGGGGGEFGGGGGGGGGGGGGGGGGGCGGFGGGGGGGGGGGGCFGGGGGGGGGGGGGGGGGGGGGGGGGGGGGGGGGGGGGFGGGGGFGGGGGGGGGGGGGGGGGGFGGDGGGE<>@GGCC>FBBGGFFBFGGGGFFGFFFFFFGF?FFFBGG
@M02352:288:000000000-CKWC8:1:1101:21523:5323 1:N:0:TACGCTGC+GTAAGGAG
TACGGAGGGTCCAAGCGTTATCCGGAATCATTGGGTTTAAAGGGTCCGCAGGCGGTCAATTAAGTCAGAGGTGAAAGCCCATCGCTCAACGATGGAACTGCCTTTGATACTGGTTGACTTGAGTTATACGGAAGTAGATAGAATAAGTAGTGTAGCGGTGAAATGCATAGATATTACTTAGAATACCGATTGCGAAGGCAGTCTACTACGTATATACTGACGCTCATGGACGAAAGCGTGGGGAGCGAACAGGATTAGATACCCTGGTAGTCCACGCCGTAA
+
GGGGGGGGGGGGGGGGGGGGGGGGGGGGGGGGGGGGGGGGGGGGGGGGGGGGGGGGGGGGGGGGGGGGGGGGGGGGGGGGGGGGGGGGGGGGGGGGGGGGGGGGGGGGGGGGGGGGGGGGGGGGGGGGGGGGEGGGGGGGGGGGGGGGGGGGGGGGGGGGGGGGGGGGGFGGGGGGGGGGGGGFGGGGGGGGGGGGGGGGGGGGGGGGGGGGGGGGGGGGGGGGGGGGFGGGGGGFGGGGGGFFBFGGGGFFFFGGFFFFGGGGFFGFFFBFFGFFFFFFGG
@M02352:288:000000000-CKWC8:1:1101:7515:5377 1:N:0:TACGCTGC+GTAAGGAG
TACGGAGGATCCAAGCGTTATCCGGAATCATTGGGTTTAAAGGGTCCGTAGGTGGATAATTAAGTCAGAGGTGAAATCCTGCAGCTCAACTGTAGAATTGCCTTTGATACTGGTTGTCTTGAGTTATTATGAAGTAGTTAGAATATGTAGTGTAGCGGTGAAATGCATAGATATTACATAGAATACCAATTGCGAAGGCAGATTACTAATAATATACTGACACTGATGGACGAAAGCGTGGGGAGCGAACAGGATTAGATACCCTGGTAGTCCACGCCGTAA
+
GGGGGGGGGGGGGGGGGGGGGGGGGGGGGGGGGGGGGGGGGGGGGGGGGGGGGGGGGGGGGGGGGGGGGGGGGGGGGGGGGGGGGGGGGGGGGGGGGGGGGGGGGGGGGGGGGGGGGGGGGGGFGGGGGGGGGGGGGFFGGGGGGGGGGGGGGGGGGGGGGGGGGGGGGGGGGGGGGGGGGGGGGGGGGGGGGGGGGGGGGGGGGGGGGGGGGGGGGGGGGGGGGGGGGGGGGGGFGGGGGEFFFFGGGGFFFFGGBFFFGGFGFFGFBFFFFGFFFFFBDD
@M02352:288:000000000-CKWC8:1:1101:19423:5402 1:N:0:TACGCTGG+GTAAGGAG
TACGGAGGGTGCAAGCGTTAATCGGAATTACTGGGCGTAAAGCGCGCGTAGGTGGTTTGATAAGTTAGATGTGAAAGCCCTGGGCTCAACCTAGGAATTGCATTTAAAACTGTCTCACTCGAGTATGGTAGAGGGAAGTGGAATTCCACATGTAGCGGTGAAATGCGTAGAGATGAGGAGGAACACCAGTGGCGAAGGCGACTTCCTGGACCAATACTGACACTGAGGTGCGAAAGTGTGGGGAGCAAACAGGATTAGATACCCTGGTAGTCCACGCCGTAA
+
GGGGCFGGGGGGGGGGGGGG@<FGGG>FGGGGGGG8FFGGGGCF7FGGGGGGGGG44:C,CFFGGAGGAFGGGGGGG84+4,BFGG+EFGGD<9,EFFGGGG9FGGG<FGGFFFGC,CF<FFGGGA<FFGGGGG7:AF<FGGGGGG,=7:FGGGGGGGGGGGGGGGGGGGG9CF9,2?C:EGGG:FG82F:EGEGGGGG53?E*<CFGGGG*1/0<FGFGGGGGGG?FC5FGGGGF*AGGGGFF9DGFGGFFFFGF<FFFDGFGFFGFFFFFFGF6>1B>GG
@M02352:288:000000000-CKWC8:1:1101:7329:5431 1:N:0:TACGCTGC+GTAAGGAG
TACGGAGGGTCCGAGCGTTGTCCGGAATTATTGGGTTTAAAGGGTCCGTAGGTGGATAATTAAGTCAGAGGTGAAATCTTGCCGCTTAACGGTAAAATTGCCTTTGATACTGGTTGTCTTGAGTTATTATGAAGTGGTTAGAATATGTAGTGTAGCGGTGAAATGCATAGATATTACATAGAATACCAATTGCGAAGGCAGATCACTAATAATCAACTGACACTGATGGACGAAAGCGTGGGGAGCGAACAGGATTAGATACCCTGGTAGTCCACGCCGTAA
+
GGGGGGGGGGGGGGGGGGGGGGGGGGGGGGGGGGGGGGGGGGGGGGGGGGGGGGGGGGGGGGGGGGGGGGGGGGGGGGGGGGGGGGGEGGGGGGGGGGGGGGGGGGCFFGGGGGGGGGGGGFEEGFGGGGGGGGGGGGGGGGGGGGGGGGGGGGGGGDEEGGGGGGGGGGGGGGGGGGGGFGGCFGGGGGGGGGGGGGGGGGGGGGGGGGGFGGFGGGGGGGGGGGGGGGGGGGGFGGGGGD@BFFGGGGFFFFGGFFFFGGGFFFGFBFFFFGFBFFFFGD
@M02352:288:000000000-CKWC8:1:1101:18464:5437 1:N:0:TACGCTGC+GTAAGGAG
TACGGAGGGTCCGAGCGTTGTCCGGAATTATTGGGTTTAAAGGGTACGTAGGCGGAATAATAAGTCAGAGGTGAAATCCTGCAGCTCAACTGTAGAACTGCCTTTGAAACTGTTATTCTTGAGTATGGTAGGGGTAAGCGGAATTTATAATGTAGCGGTGAAATGCATAGATATTATAAAGAACACCGATAGCGAAGGCAGCTTACTGGACCATAACTGACGCTAATGTACGAAAGCGTGGGTAGCGAACAGGATTAGATACCCTGGTAGTCCACGCCGTAA
+
GGGGGGGGGGGGGGGGGGGGGGGGGFGGGGGGGGGGGGGGGGGGGGGGGGGGGGGGGGGGGGGGGGGGGGGGGGGGGGGGGGGGGGGGGGGGGGGGGGGGGGGGGGGGGGGGGGGGGGGGGGGGGGGGGGGGGGGGGGGGGGGGGGGGGGGGGGGGGGGGGGGGGGFGGGGFGGGGGGGGGGGGGGGGGGGGGGGGGGGGGGGGGGGGGGGGGGGGGGGGGGGGGGGGGGGGGGGFGGGGGGFFFFGGGGFFFBCF?FDFGGGGFFGFFFFFFGFFFFFFGG
@M02352:288:000000000-CKWC8:1:1101:26247:5509 1:N:0:TACGCTGC+GTAAGGAG
TACGGAGGGGGTTAGCGTTGTTCGGAATTACTGGGCGTAAAGCGCACGTAGGCGGACTATTAAGTAGAGGGTGAAATCCCAGGGCTCAACCCTGGAACTGCCTTCTATACTGGTAGTCTTGAGTTCGAGAGAGGTGAGTGGAATTCCGAGTGTAGAGGTGAAATTCGTAGATATTCGGAGGAACACCAGTGGCGAAGGCGGCTCACTGGCTCGATACTGACGCTGAGGTGCGAAAGCGTGGGGAGCAAACAGGATTAGATACCCTGGTAGTCCACGCCGTAA
+
GGCEECCFGGGGGGGGGGGGGGGFCFGGGGGGGGFGGGEGGGGGGGGGGGGGGGGGGGGGGFGGGGGGGGGGGEGGGGGGGGGGGGGFFGGGGGGGGFCGGFGGGGGGGGGGGGGGGGGGGGFGGGGCFFGGGGGG9FGGGGGGGGGGGGGGGGGFGDFGGGGGGGGGGGGGGGGGGGGGGGGGGGGFGGGGGGGGGGFGGGCGGGGGGGGGGGGGGGGFGGGGGGGGGGGGGGGFGGGGGEF?>>FGFFFF:F<FFFDBFCFGFFGFAFFF?GFBFFFFGD
@M02352:288:000000000-CKWC8:1:1101:18771:5584 1:N:0:TACGCTGC+GTAAGGAG
TACGGAGGATCCAAGCGTTATCCGGAATCATTGGGTTTAAAGGGTCCGTAGGTGGATAATTAAGTCAGAGGTGAAATCTTGCCGCTTAACGGTAAAATTGCCTTTGATACTGGTTGTCTTGAGTTATTATGAAGTGGTTAGAATATGTAGTGTAGCGGTGAAATGCATAGATATTACATAGAATACCAATTGCGAAGGCAGATCACTAATAATATACTGACACTGATGGACGAAAGCGTGGGGAGCGAACAGGATTAGATACCCTGGTAGTCCACGCCGTAA
+
FFGGGGGGGGGGGGGGGGGGGGGGGGGGGGGGGGGGGGGGGGGGGGGGGGGGGGGGGGGGGGGGGGGGGGFGGGGGGGGGGGGGGGGGGGGGEGGGGGEGGGGGGGFGGGDGGGGGGGGGGGGGGGGGFGGGAFGGGFGGGGGGGGGGGGGGGGGGGGGGGGGGGGGGGGGGGGGGGGGGGGGGGGGGFFFGGGGDGGGGGGFFGGGFGGGGGGGGGGGGGGGGGGFGGGGGGGGFGD>EGGF<@FGDGGFFFF>FDFFFGGGGF@FFFFFFFGFFFFF>DD
@M02352:288:000000000-CKWC8:1:1101:21016:5594 1:N:0:TACGCTGC+GTAAGGAG
TACGGAGGGTCCAAGCGTTATCCGGAATTATTGGGTTTAAAGGGTCCGCAGGCGGATTGATAAGTCAGTGGTGAAATCTCCAGGCTCAACCTGGAAACTGCCATTGATACTGTCAGTCTTGAATATGGTCGAAGTAGGCGGAATGTGTAGTGTAGCGGTGAAATGCTTAGATATTACATAGAATACCAATTGCGAAGGCAGATCACTAACAATATATTGACGCTGATGAACGAAAGCGTGGGTAGCGAACAGGATTAGATACCCTGGTAGTCCACGCCGTAA
+
GGGGGGGGCGFGDFGGGGGGGGGGGGFGGGGGGGGFGGGGGGGGGGGGGGGGGGGGCFGEFGGGGGGGFFGGGGGGGCE?<FGGGGGGGGGGF8=FFGFCGFFFFFFAFA,FFEDB55CC?9B<55,CD?:CCCBFF<=FCG:7CFA@<FCFFFFFGG@CFGGEDGGGCC?@;;:;;D@99F@ECGFGFGCFFGGCGEG>:8F7,?+4+00=+>9CC9++?37:889<<CC*CEDB45/;EEE>0F<GGD>?4(*;3648EGG4*<C?)*.<?G=<9:5(7>
@M02352:288:000000000-CKWC8:1:1101:19046:5621 1:N:0:TACGCTGC+GTAAGGAG
TACGGAGGATCCAAGCGTTATCCGGAATCATTGGGTTTAAAGGGTCCGTAGGTGGATAATTAAGTCAGAGGTGAAATCTTGCCGCTTAACGGTAAAATTGCCTTTGATACTGGTTGTCTTGAGTTATTATGAAGTGGTTAGAATAAGTAGTGTAGCGGTGAAATGCATAGAGATTACTTAGAATACCGATTGCGAAGGCAGTCTACTACGTATATACTGACGCTCATGGACGAAAGCGTGGGGAGCGAACAGGATTAGATACCCTGGTAGTCCACGCCGTAA
+
GGGGGGGGGGGGGGGGGGGGGGGGGEGGGGGGGGGGGGGGFGGGGGGGGGGGGGGGGGGGGGGGGGGGGGGGGGGGGGGGGGGGGGGGGGGGGGGGGGGGGGGGGGGGGGGGGGGGGGGGGDGGGGGGGGGGGGGGGGGGGGFGGGGGGGGGGGGGGGGGGGGGGGGGGGGGGGGGGGGGGGGGFFGGGGGGGGGGGGGGGGGGGGGGGGGGGGGDGGGGGDGCCGGGGGGGGGGFGGGGGGFFFFGGGGDFFFGG?FFFGGGGFFFFFFFFFGFFFFFFGG
@M02352:288:000000000-CKWC8:1:1101:23233:5655 1:N:0:TACGCTGC+GTAAGGAG
TACGGAGGATCCAAGCGTTATCCGGAATCATTGGGTTTAAAGGGTCCGTAGGTGGATAATTAAGTCAGAGGTGAAATCTTGCCGCTTAACGGTAAAATTGCCTTTGATACTGGTTGTCTTGAGTTATTATGAAGTGGTTAGAATATGTAGTGTAGCGGTGAAATGCATAGATATTACATAGAATACCAATTGCGAAGGCAGATCACTAATAATATACTGACACTGATGGACGAAAGCGTGGGGAGCGAACAGGATTAGATACCCTGGTAGTCCACGCCGTAA
+
GGGGGGGGGGGGGGGGGGGGGAFFFCEGGGGGGGGFGGGGGGGGGGGGGGGGGGGGGGGGGGGGGGGGGGGGGGGGGGGGGGGGGGGGGGGGGGEGGGGGGGGGGGGGGGGGFGGGGGGGGFGFGGGGFGGGCFGGFGGFGGGGGGFGGGGGGFFGGGGGGGGGGGGGGGGGGGGGGFCFGGGGGGGGGGGGGGGGGDFFGGGGGGGGGGD9FGGGGG9EFGGFFFGGCCGGGGGFGGDECEEFFDGGDGBF:0<CDFB?CGCGFFGFFBBFBGFFFFFFGD
@M02352:288:000000000-CKWC8:1:1101:6181:5724 1:N:0:TACGCTGC+GTAAGGAG
TATGGAGGGGGTTAGCGTTGTTCGGAATTACTGGGCGTAAAGCGTACGTAGGCGGATTGGAAAGTTGGGGGTGAAATCCCAGGGCTCAACCCTGGAACTGCCTCCAAAACTATCAGTCTAGAGTTCGAGAGAGGTGAGTGGAATTCCAAGTGTAGAGGTGAAATTCGTAGATATTTGGAGGAACACCAGTGGCGAAGGCGGCTCACTGGCTCGATACTGACGCTGAGGTACGAAAGTGTGGGGAGCAAACAGGATTAGATACCCTGGTAGTCCACACCGTAA
+
GC@FGAFGEGGEGFGGGGGGGFGGGGGCFGGFFGGGGGGGGGGGGGGGGGGGGGGCGEGGGGGFFGGGGGGBCGGGGGGGGGGGGGGGGGGGGGGGGGDFGGGGGGGGGGGFGFGGGGFGGGFFF9CEG7FGGDDFGGFGGGFFGGFGGG:FFECGGGGGFGFGGCGGGFGFGCG@FFFGGGF7FF:FGFCEGDE8ECFEEEGEFFFGGGGGGGFDEGGGF>ECGDGGGGFDGDDFGG*ACE:?>)9FC45?BFGC2?>4AE+9?F366=4)9:4:??B.CC
@M02352:288:000000000-CKWC8:1:1101:14774:5731 1:N:0:TACGCTGC+GTAAGGAG
TACGGAGGGTCCGAGCGTTATCCGGAATCATTGGGTTTAAAGGGTCCGCAGGCGGTCAATTAAGTCAGAGGTGAAATCCCATAGCTTAACTATGGAACTGCCTTTGATACTGGTTGACTTGAGTCATATGGAAGTAGATAGAATGTGTAGTGTAGCGGTGAAATGCATAGATATTACTTAGAATACCGATTGCGAAGGCAGTCTACTACGTATATACTGACGCTCATGGACGAAAGCGTGGGGAGCGAACAGGATTAGATACCCTGGTAGTCCACGCCGTAA
+
GGGGGGGGGGGGGGGGGGGFGEGGGGGGGGDGGGGFFFGGGGGGGEGGGGGGGGGGGGGGGGGGGGGGGGGGGGGGGGGGGGGGGGGGGGGGGFGGGGGGGGFGGGGGGGGGGGGGGGGGGGGGGGGGFFFGGGGGGFFGGGGGGGGFGGGGGGGGDGGGGGGGGGGGGGGGGGGGGGGGGGGGGGGEGGGGGGGGGGGGGGGGGGGGGGGGGFGGGGGGGGGGGGGGGGGGGGGFGGDGGGFFFFDGGGEFB6GGFFFFGGGGFFGF<FFFFGFFFFFFGG
@M02352:288:000000000-CKWC8:1:1101:10480:5740 1:N:0:TACGCTGC+GTAAGGAG
TACGGAGGGTGCGAGCGTTAATCGGAATTACTGGGCGTAAAGCGCATGCAGGTGGTTCATTAAGTCAGATGTGAAAGCCCGGGGCTCAACCTCGGAACTGCATTTGAAACTGGTGAACTAGAGTGCTGTAGAGGGGGGTAGAATTTCAGGTGTAGCGGTGAAATGCGTAGAGATCTGAAGGAATACCAGTGGCGAAGGCGGCCCCCTGGACAGACACTGACACTCAGATGCGAAAGCGTGGGGAGCAAACAGGATTAGATACCCTGGTAGTCCACGCCGTAA
+
GGGGGGGGGGGGGGGGGGGGGGGGGGGGGGGGGGGGGGGGGGGGGEEGFGGGFFGCFFFEFGGGFGGGGGGGGGGGGGGGGGGGGGGGGGGFGGGGFGGGGGGGGGGGGGGGFGFGDGGGFGGGGGEGGGGGGGCCGGGGGGGGGGGCFGGGGGGGGGGGGGGGGGGGGGGCGGGGGGGGGGGGGGGGGFGFGGGGGGGGGGGGDGGGGGGGGGFGGGGGGFGGFGGGGGGGGGGFGG9EGGE6>F5FGGFFFFFFFFFFGGGGFFGFFFAFFFFFFBFFGG
@M02352:288:000000000-CKWC8:1:1101:9325:5776 1:N:0:TACGCTGC+GTAAGGAG
TACGGAGGGTGCGAGCGTTAATCGGAATTACTGGGCGTAAAGCGCATGCAGGTGGTTCATTAAGTCAGATGTGAAAGCCCGGGGCTCAACCTCGGAACTGCATTTGAAACTGGTGAACTAGAGTACTGTAGAGGGGGGTAGAATTTCAGGTGTAGCGGTGAAATGCGTAGAGATCTGAAGGAATACCAGTGGCGAAGGCGGCCCCCTGGACAGATACTGACACTCAGATGCGAAAGCGTGGGGAGCAAACAGGATTAGATACCCTGGTAGTCCACGCCGTAA
+
GGGGGGGGG@FGG@FGGGGGFFGGGGGGGGGGGGGGGFGGGGGGGGGGGGGGFFGGGGGGGGGGGGGGGGGGDGGGGGGGGGGGGGGGGGGGGGGGFGGFGFGFGGGGGGGGGGGGGGGGGGGGGGGGGGGGGGGGGGGGGGFGGGGGGGGGGGGGGGGGGGFCGGGGGGGFGGGGGFGGGGG?CCFGGGGGGGGGGGGGGGGGGGEGGGGGGGGGGGGGGGGGGGGGGFGGGGGFGGGGGGFFFEGGGGFFFFCFFFFFGGGGFFGFFBAFFGFFFFFFGD
@M02352:288:000000000-CKWC8:1:1101:21347:5793 1:N:0:TACGCTGC+GTAAGGAG
TACGGAGGATCCAAGCGTTATCCGGAATCATTGGGTTTAAAGGGTCCGTAGGTGGATAATTAAGTCAGAGGTGAAATCTTGCCGCTTAACGGTAAAATTGCCTTTGATACTGGTTGACTTGAGTTATACGGAAGTAGATAGAATAAGTAGTGTAGCGGTGAAATGCATAGATATTACTTAGAATACCGATTGCGAAGGCAGTCTACTACGTATATACTGACGCTCATGGACGAAAGCGTGGGGAGCGAACAGGATTAGATACCCTGGTAGTCCACGCCGTAA
+
GGGGGGGGGGGGGGFGGGGGGGGGGECFFEGFFGGGGGGGGGGGGGGGGGGGGCGCFDFFGGGFGGGGGGGGCFGGGGGGGGFGFFCFGGGGGGEGGGGGGFGGGGFGFGGGGGGGFFGGGGGGG9FFGGGGGGGFGFGGFGGGFDGGGGGGGGCFFCGGGGFFGGFGFGDGGGF;ECGGGGFGGGGG@FGGGGGGGGGGGGGGFGGGGEF<FFGGGGGGGGGGGGGGFFFCEEGEGGDECGFBFD3<EGEFB<GG?4<FFGGGFFGFF?DFFGFFFFEFGD
@M02352:288:000000000-CKWC8:1:1101:22807:5826 1:N:0:TACGCTGC+GTAAGGAG
TACGGAGGGTCCAAGCGTTATCCGGAATCATTGGGTTTAAAGGGTCCGCAGGCGGTCAATTAAGTCAGAGGTGAAAGCCCATCGCTCAACGATGGAACTGCCTTTGATACTGGTTGACTTGAGTTATACGGAAGTAGATAGAATAAGTAGTGTAGCGGTGAAATGCATAGATATTACTTAGAATACCGATTGCGAAGGCAGTCTACTACGTATATACTGACGCTCATGGACGAAAGCGTGGGGAGCGAACAGGATTAGATACCCTGGTAGTCCACGCCGTAA
+
GGGGGGGGGGGGGGGGGGGGGGGGGGGGGGGGGGGGGGGGGGGGGGGGGGGGGGGFGGGGGGGGGGGGGGGGGGGGGGGGGGGGGGGGGGGEGGGGGGGGGGGGGGGGGGGGGGGGGGGGGGGGGGGGGGGGCFGGGGGGGGGGGGGGGGGGGGGGGGGGGGGGGFFGGGGGGGGGGGGGGGGCGGGGGGGGGGGGGGGGGGFGGGGFGGGGGGGGGGGGGGGGGGGGGGGGGGGFGGGGGGFFFFGGGGFFFFGGFFFFGGGGFFGFFFFFFGFFFFF>GG
@M02352:288:000000000-CKWC8:1:1101:18540:5899 1:N:0:TACGCTGC+GTAAGGAG
TACGGAGGGTCCAAGCGTTATCCGGAATCATTGGGTTTAAAGGGTCCGCAGGCGGTCAATTAAGTCAGAGGTGAAATCCCATAGCTTAACTATGGAACTGCCTTTGATACTGGTTGACTTGAGTTATACGGAAGTAGATAGAATAAGTAGTGTAGCGGTGAAATGCATAGATATTACTTAGAATACCGATTGCGAAGGCAGTCTACTACGTATATACTGACGCTCATGGACGAAAGCGTGGGGAGCGAACAGGATTAGATACCCTGGTAGTCCACGCCGTAA
+
GGGGGGGGGGGGGGGGGGGGGGGGGGGGGGGGGGGGGGGGGGGGGGGGGGGGGGGGGGGGGGGGGGGGGGGGGGGGGGGGGGGGGGGGGGGGGGGGGGGGGGGGGGGGGGGGGGGGGGGGGGGGGGGGGGGFGGGGGGFGGGGGGGGGGGGGGGGGGGGGGGGGGGGGGGGGGGGGGGGGGGGGGGGGGGGGGGGGGGGGGGGGGGGGGGGGGGGGGGGGGGGGGGGGGGGGGGGFGGGGGDFFFFGGGGFFFFGGFFFFGGGGFFGFFFFFFGFFFFFFDD
@M02352:288:000000000-CKWC8:1:1101:13882:5958 1:N:0:TACGCTGC+GTAAGGAG
TACGGAGGATCCAAGCGTTATCCGGAATCATTGGGTTTAAAGGGTCCGCAGGCGGTCGATTAAGTCAGAGGTGAAATCCCATAGCTTAACTATGGAACTGCCTTTGATACTGGTTGACTTGAGTCATATGGAAGTAGATAGAATGTGTAGTGTAGCGGTGAAATGCATAGATATTACACAGAATACCGATTGCGAAGGCAGTCTACTACGTATGTACTGACGCTCATGGACGAAAGCGTGGGGAGCGAACAGGATTAGATACCCTGGTAGTCCACGCCGTAA
+
GGGGGGGGGGGGGGGGGGGGGGGGGGGGGGGGGGGGGGGGGGGGGGGGGGGGGGGGGGGGGGGGGGGGGGGGGGGGGGGGGGGGGFGGGGGGGGGGGGGGGGGGGGGGGGGGGGGGGGGGGGGGGGGGGGGGGGGGGGGGGGGGGGGGGGGGGGGGGGGGGGGGGGGGGGGGGGGGGGGGGGGGGGGGGGGGGGGGGGGGGGGGGGGGGGGGGGGGGGGGGGGGGGGGGGGGGGGFGGGGGGFFFFGGGGFFFFF>?FFFGGGGFFGFFFFFFGFFFFFFGG
@M02352:288:000000000-CKWC8:1:1101:18407:5973 1:N:0:TACGCTGC+GTAAGGAG
TACGGAGGGTGCGAGCGTTACTCGGAACTACTGGGCGTAAAGCGCATGCAGGTGGTTCATTAAGTCAGATGTGAAAGCCCGGGGCTCAACCTCGGAACTGCATTTGAAACTGGTGAACTAGAGTACTGTAGAGGGGGGTAGAATTTCAGGTGTAGCGGTGAAATGCGTAGAGATCTGAAGGAATACCAGTGGCGAAGGCGGCCCCCTGGACAGATACTGACACTCAGATGCGAAAGCGTGGGGAGCAAACAGGATTAGATACCCTGGTAGTCCACGCCGTAA
+
GGGGGGGGGGGGGGGGGGGG,EGGGGGGGGGGGGGGGGGGGGGGGGGGGGFGFGGGGGGGGGGGGGGGGGGGGGGGGGGGGGGGGGGGGGGGGGGGGGGGGGGGGGGGGGGGGGGGGGGGGGGGGGGGGGGGGGGGGGGGGGGGGGGGGGGGGGGGGGGGGGGGGGGGGGGGGGGGFGGGGGGGGGFFGGGGGGGGGGGGGGEGGGGGGGGGGGGGGGGGGGGGGGGGGGGGGGGFGGGDGGFB>FGGGGFFFFGG2FFFCGGGFFGFFFFFFGFFFBFFGG
@M02352:288:000000000-CKWC8:1:1101:8278:5996 1:N:0:TACGCTGC+GTAAGGAG
TACGGAGGGTCCAAGCGTTATCCGGAATCATTGGGTTTAAAGGGTCCGCAGGCGGTCAATTAAGTCAGAGGTGAAAGCCCATCGCTCAACGATGGAACTGCCTTTGATACTGGTTGACTTGAGTTATACGGAAGTAGATAGAATAAGTAGTGTAGCGGTGAAATGCATAGATATTACTTAGAATACCGATTGCGAAGGCAGTCTACTACGTATATACTGACGCTCATGGACGAAAGCGTGGGGAGCGAACAGGATTAGATACCCTGGTAGTCCACGCCGTAA
+
GFFGGGEFGFGGGFGGGFFGGGGFG@CGGFGFGGGGGGGFEFGGGGGGGGGEGGGGGGGGGGGGGGGGGGGFGGGGGGGGGGFGGCGGGGFGGGGGGGGGGGGGGGGFGGGGGGGGGGFGGCGFGGGGEFDGGGGGGGGGGGFCCCFGGGFFGGGGD@FGFFCFFGGGFGFGG@DCGFFGGGGFCGGGGEGGGGGEGGGEGGGGGGGGGGDFGGGGGGGGGGG=GGEDFGFDEEDFFGGGGGE<B:GDEGFFFFGC<FB=FGCFFFGFBF<AFGFF;?DBGC
@M02352:288:000000000-CKWC8:1:1101:18162:6031 1:N:0:TACGCTGC+GTAAGGAG
TACGGAGGGTCCAAGCGTTATCCGGAATCATTGGGTTTAAAGGGTCCGCAGGCGGTCAATTAAGTCAGAGGTGAAATCCCATAGCTTAACTATGGAACTGCCTTTGATACTGGTTGACTTGAGTTATACGGAAGTAGATAGAATAAGTAGTGTAGCGGTGAAATGCATAGATATTACTTAGAATACCGATTGCGAAGGCAGTCTACTACGTATATACTGACGCTCATGGACGAAAGCGTGGGGAGCGAACAGGATTAGATACCCTGGTAGTCCACGCCGTAA
+
GGGGGEEGGGGGGGGGGGGGGGGGGFFFGGGGGGGFGGGGGFGGGGGGGGEGGGGGGGGGGGGFGGGGGGGGGGGGGGGGGGGGGGGGGGGGGGGGFGGGGGGGGGGGFGGGGFGGGGGGGGGGGGGGGGGGEGGGFFFGGFEGGGFGFGGFGGGGFGGGFGGGGGGGFGGGGGGFGGGFGGGGGGGGGGEFFGGGGGGGGGGGGGGGGGGGGGGFGGGGGGGGEGGGGGGGGGGFGGCGEGFF>EDDDGEF??*:?FFFFFEG@FGF<=>AFGFB(3>9DC
@M02352:288:000000000-CKWC8:1:1101:12006:6076 1:N:0:TACGCTGC+GTAAGGAG
TACGGAGGGTGCGAGCGTTAATCGGAATTACTGGGCGTAAAGCGCATGCAGGTGGTTCATTAAGTCAGATGTGAAAGCCCGGGGCTCAACCTCGGAACTGCATTTGAAACTGGTGAACTAGAGTGCTGTAGAGGGGGGTAGAATTTCAGGTGTAGCGGTGAAATGCGTAGAGATCTGAAGGAATACCAGTGGCGAAGGCGGCCCCCTGGACAGACACTGACACTCAGATGCGAAAGCGTGGGGAGCAAACAGGATTAGATACCCTGGTAGTCCACGCCGTAA
+
GGFEGEFGGEFGG@FGGFFG<CFFGE:FGEFGFFGGGFEGFGGGGGGGGGGGFGGGGGGGGGGGGGGGGGGFAFGGGGGGGGGCG7<EFGFGGGGGFGFFGGGFGGGGGGGGGGDGFGGGFGFGGGGGGGGGGGEGGGGGGGGGGFE?FGGGGGGGGGGGGGGGFGGGGGGFGGGGGGGGGGGGGGGGGGGGGGGGGGGGGGEEGGGGFFGGGFGGGGGGGGGGGFFFGGGGGEDDGGGGGGBFFFGGGGFFF?CFDF<=FCFFFFGFFF7AFFFFFF@BGG
@M02352:288:000000000-CKWC8:1:1101:13508:6077 1:N:0:TACGCTGC+GTAAGGAG
TACGGAGGGTCCGAGCGTTATCCGGAATCATTGGGTTTAAAGGGTTCGTAGGCGGGTCAATAAGTCAGAGGTGAAATCTTGCAGCTTAACTGTAAAATTGCCTTTGATACTGTTGACCTTGAATTACTGTGAAGTGGTTAGAATATGTAGTGTAGCGGTGAAATGCTTAGAGATTACATAGAATACCGATTGCGAAGGCAGATCACTAACAGTATATTGACGCTGATGAACGAAAGCGTGGGTAGCGAACGGGATTAGATACCCCGGTAGTCCACGCCGTAA
+
GFGGGGGGGGGGGGGGGGGGGGGGFEGGGGGG<FGGGGFGGGGGGGGGG<@CFCEGGGGGGGEGGGGGFGFFFFFGGGGGFGGGGGGAFGGGGFFGCFGGGGGGGGDGGFGFGGADGGGGGGGGGFGGGGGGFGGGGGGGFCFGFGGGGGGDFGAGGGGGCDGFFGGGGGGG9FGGGGGGGGFGAGFGDGGGCEEEEGGGGGGGFGGGGGGGCCGCFG7CGEGGGGGG7CFGGC7>4CDGD5>A<FG3CG5;61CFD4<F<FGG@EDE6>AFFGFFFBEFGD
@M02352:288:000000000-CKWC8:1:1101:4022:6095 1:N:0:TACGCTGC+GTAAGGAG
TACGGAGGGTCCGAGCGTTATCCGGAATCATTGGGTTTAAAGGGTCCGCAGGCGGTCGATTAAGTCAGAGGTGAAATCCCATAGCTTAACTATGGAACTGCCTTTGATACTGGTTGACTTGAGTCATATGGAAGTAGATAGAATGTGTAGTGTAGCGGTGAAATGCATAGATATTACACAGAATACCGATTGCGAAGGCAGTCTACTACGTATGTACTGACGCTCATGGACGAAAGCGTGGGGAGCGAACAGGATTAGATACCCTGGTAGTCCACGCCGTAA
+
GGGGGDGGGGGGGDGGGGG@FGGGGDGGGGGGGGGGGGDGGGGGFFGGGGGGGGGGGGCFFFFGGGGGGGGGGGFGGGGGGGFGGGGGFGGGGGGGGGGGGGGGGGGGFGGGGGGDDFGGGGFGGGDDFFG9<FFFGDGGGCFGGGGGFGGGGGGGGGGGGGGGGGGGGGGGGGGGGGFGGGFFFGFGGGGGGGGGGGEGGGGGGGGFGGGEFGGCFFGGGDGCGGGGGFGGGGGFGGCEGGF?9BG:EGFFF?GG<=<FFGGGFF3?<FFFB7@?>?BBGD
@M02352:288:000000000-CKWC8:1:1101:10063:6108 1:N:0:TACGCTGC+GTAAGGAG
TACGGAGGGTGCAAGCGTTATCCGGAATCATTGGGTTTAAAGGGTCCGTAGGCGGGCGCATAAGTCAGTGGTGAAATTCTGTGGCTCAACCATAGAACTGCCATTGATACTGTGCGTCTTGAATTATTGTGAAGTGGTTAGAATATGTAGTGTAGCGGTGAAATGCTTAGAGATTACATAGAATACCGATTGCGAAGGCAGATCACTAACAATATATTGACGCTGATGGACGAAAGCGTAGGTAGCGAACAGGATTAGATACCCTGGTAGTCTACGCCGTAA
+
GGGGGGGGGFGGGGGGGGGGGFGGGGGGGGGFGGGCFGGGGGCGEEFGGGGGGGGDGDG@FGGFGGFGGGFGGGGGGDGGGGGGGGGGGGG7FGFGFFFGGGFGGFGGGGGGGEGGGGGGGGFGGCGGGGGGGGGGGGGFGGGGGGGGGGGGGGGGGGGGGGGGGGGGGGGFGGGFFGGGGGGGGGGGGGGGGGGGGGGGEGGGFGGGGGFFE9@CGGGGGGGGGGFGG:FGGEGFGG<CEGFFFFGGGGEFFFGFB4<FFGGGFFGFFFFA=GFBFFFFDG
@M02352:288:000000000-CKWC8:1:1101:3791:6129 1:N:0:TACGCTGC+GTAAGGAG
TACGGAGGATCCAAGCGTTATCCGGAATCATTGGGTTTAAAGGGTCCGCAGGCGGTCAATTAAGTCAGAGGTGAAAGCCCATCGCTCAACGATGGAACTGCCTTTGATACTGGTTGACTTGAGTTATACGGAAGTAGATAGAATAAGTAGTGTAGCGGTGAAATGCATAGATATTACTTAGAATACCGATTGCGAAGGCAGTCTACTACGTATATACTGACGCTCATGGACGAAAGCGTGGGGAGCGAACAGGATTAGATACCCTGGTAGTCCACGCCGTAA
+
FFFGGGGGGGGGGGGGGGGGGGGGGGGGGGGGGGGGGGF@FGGDGGGCE:FGDEGCGFFGFFEEGGFGGGGGGGFEFF<F?FFGDCFGFGGCGFGGGGGGGGGGGFFGFGGGGGGGFFGGFEGGGFGFGGG+@@FCFFGGFGGGGGGGGGGCFGGGEGFEGGFGGGGGGGGGGGGCGGGFFGDFGGGGGCEGGGCEEGGGGGGGGFGGGDFGGGGGGGGGGGGGGGGGGFGGGGGDG5CEGE>?>@GDGGFFF6<FBFFFGGGGF@FFAFBA?DFF1:>>GC
@M02352:288:000000000-CKWC8:1:1101:20812:6129 1:N:0:TACGCTGC+GTAAGGAG
TACGTATGTCTCGAGCGTTACCCGGAATCACTGGGTGTAAAGGGTTCGTAGGCGGACTTGTAAGTCAGACATGAAAGACCGGAGCTCAACTCCGTGTTTGTATTTGTAACTGCAAGTCTAGAATTAGGGAGAGGTTAGCGGAATTCTAAGTGTAGGGGTGCAATCCGTAGATACTTAGAGGAACCCCAAAAGCGAAGGCAGCTAACTGGAACTATATTGACGCTGAGGAACGAAAGCGTGGGGAGCGAAAAGGATTAGTTACCCTTGTATTCCACACCCTAA
+
FGGGGGFGGGGGGGGGGGGD:EGGGGCFFG<FDGG,@@FFGG,B,@FEGDGCGGG7F:C,CFCFFGFF9FGG=ECFD,BFGGCFFFGGGG,FECF+B,B3D,?5<C,B,ADGG9CABDFB9@=<F9DCEF=>FECGF@BFD*5@<F,;@,E9C<,>CFEFGFCFFC1BC55C@FCB;9?CFCA<*=CGDG*9CC8881223=E9C++AF67CG9++<:@+<872/C@86*>CEED@F:1*:*.2()/9*))932F77?)9+CF<7FG7-*).0:6(4-0175
@M02352:288:000000000-CKWC8:1:1101:24642:6130 1:N:0:TACGCTGC+GTAAGCAG
TACGGAGGGTGCAAGCGTTGTCCGGATTTATTGGGCGTAAAGCGCGCGCAGGCGGATTGGTAAGTCGGATGTGAAATCCCGCGGCTCAACCTTGGAACTGCCTTTGAAACTGGTGAACTTGAGTGCTGTAGAGGGGGGTAGAATTTCTGGTGTAGCGGTGAAATGCGTAGAGATCTGACGGAATACCAGTGGCGAAGGCGGCCCCCTGGACAGACACTGACACTCAGATGCGAAAGCGTGGGGAGCAAACAGGATTAGATACCCTGGTAGTCCACGCCGTAA
+
GGGGECFGCGCGFFGFGFCFG9AFEG:F,ECCAFF,:CFGGGGE7@EF+@CF7FGFG+:<,?F@FG7FFFGFGGGFGGG8>+3@FGGGGGFC3,<FF3@FG,EFGGGGGGFGGG:F,@F,@FGG,8,,,37,,65<F*?ECFFCF7<++<EGGGFGEGGGGGCCFFEECEE+:AC0:99*:ECCFFGGC<CFEEEECEGGDD8C*:E>**07;*/;CFGGGEFFCCC99+:CC5/<GEGGGG)3;D*96CFFFFCF7F2FGGGGFF3?9=AAFFFF6:@BC9
@M02352:288:000000000-CKWC8:1:1101:24885:6149 1:N:0:TACGCTGC+GTAAGGAG
TACGGAGGGTGCGAGCGTTAATCGGAATTACTGGGCGTAAAGCGCATGCAGGTGGTTCATTAAGTCAGATGTGAAAGCCCGGGGCTCAACCTCGGAACTGCATTTGAAACTGGTGAACTAGAGTGCTGTAGAGGGGGGTAGAATTTCAGGTGTAGCGGTGAAATGCGTAGAGATCTGAAGGAATACCAGTGGCGAAGGCGGCCCCCTGGACAGACACTGACACTCAGATGCGAAAGCGTGGGGAGCGAACAGGATTAGATACCCTGGTAGTCCACGCCGTAA
+
GEFCFCECE@FEGGGE@@C7FFGGGCGFGGGGFCGGGFGGFDFGGGEGGGGGFFGGGGGGGGFGGGGGFGFGGGGGGGG<FEECFCEGG?FDFGGGFFGGGGFFGGGGGGGGGGGGGGGAFFFGGGGGGAF9FF7CFEGGGGGGFGGGGGGGFGFGGGGGFF7@GGGGGGGGGGCFG?FGGGGGGGGGGGGGGGGGGGGGGGEGGGGGGFGGCFGGGGGGGGG@G5FEGGFDGDC@GGGGGGE0;EGGDDF??(2:<FBF7<8FFFFFA6AA?FFFFFF;D>
@M02352:288:000000000-CKWC8:1:1101:20989:6154 1:N:0:TACGCTGC+GTAAGGAG
TACGGAGGGTCCAAGCGTTATCCGGAATCATTGGGTTTAAAGGGTCCGCAGGCGGTCAATTAAGTCAGAGGTGAAATCCCATAGCTTAACTATGGAACTGCCTTTGATACTGGTTGACTTGAGTTATACGGAAGTAGATAGAATAAGTAGTGTAGCGGTGAAATGCATAGAGATTACTTAGAATACCGATTGCGAAGGCAGTCTACTACGTATATACTGACGCTCATGGACGAAAGCGTGGGGAGCGAACAGGATTAGATACCCTGGTAGTCCACGCCGTAA
+
GGGGGGGGGGGGGGGGGGGGGGGGGGGGGGGGGGGCFGGGGGGGGGGGGGGGGGGGGGGGGGGGGGGGGGGGGGGGGGGGGGGGGGGGGGGGGGGGGGGGGGGGGGGGGGGGGGGGGGGGGGGGGGGGGGGGGGGGGGGGGGGGGGGGGGGGGGGGGGGGGGGGGGGGGGGGGGGGGGGGGGGGGGGGGGGGGGGGGGGGGGGGGGGGGGGGGGGGGGGGGGGGGGGGGGGGGGGFGGDGGGFFFFGGGGFFFFGGFFFFGGGGFFGFFFFFFGFF>FE6GG
@M02352:288:000000000-CKWC8:1:1101:20235:6183 1:N:0:TACGCTGC+GTAAGGAG
TACGGAGGGTCCGAGCGTTATCCGGAATCATTGGGTTTAAAGGGTCCGCAGGCGGTCGATTAAGTCAGAGGTGAAATCCCATAGCTTAACTATGGAACTGCCTTTGATACTGGTTGACTTGAGTCATATGGAAGTAGATAGAATGTGTAGTGTAGCGGTGAAATGCATAGATATTACACAGAATACCGATTGCGAAGGCAGTCTACTACGTATGTACTGACGCTCATGGACGAAAGCGTGGGGAGCGAACAGGATTAGATACCCTGGTAGTCCACGCCGTAA
+
GGGGGGGGGGGGGGGGGGGFGGGGGFGGGGGGGGGEGGGGGGGGGGGGGGGGGGGGGGGGGGGGGGGGGGGGGGGGGGGGGGFGGGGGGGGGGGGGGGGGGGGGGGGGGGGGGGGGGGGGGGGGGGGGGGGGGGGGGGGGGGGGGGGGGGGGGGGGGGGGGGGGGGGGGGGGGGGGGGGGGGGGGGGGGGGGGGGGGGGGGGGGGGGGGGGGGCFGGGGGGGGCGGGGGGFGDGD@GGGGGGFFF@CDGGFFFFGGFFFFGGFGFFGFFFBFFGFFFBFFGG
@M02352:288:000000000-CKWC8:1:1101:14088:6187 1:N:0:TACGCTGC+GTAAGGAG
TACGGAGGGTCCAAGCGTTATCCGGAATCATTGGGTTTAAAGGGTCCGCAGGCGGTCAATTAAGTCAGAGGTGAAAGCCCATCGCTCAACGATGGAACTGCCTTTGATACTGGTTGACTTGAGTTATACGGAAGTAGATAGAATAAGTAGTGTAGCGGTGAAATGCATAGAGATTACTTAGAATACCGATTGCGAAGGCAGTCTACTACGTATATACTGACGCTCATGGACGAAAGCGTGGGGAGCGAACAGGATTAGATACCCTGGTAGTCCACGCCGTAA
+
GFFEGFFGGFGGGGGGGFGGGGGGGCFGGFGGGGGGGGGGGGGGGGGGGGGGGGGFGGGGGFGGGGGGGGGGGGGGGGGGGGGEGFFGGGGFGGGGGGDGGGGGGGGGGGFGGGGGGGGGGGGGGFFGGGGFGGGGGGGGGGGGGGFFGGGGGGGGGGGGGGGGGGGGGGGGGGGGGGGGGGGDCFFGGGGGGGGGGGGGGGGGGGGGFGFEC8CEFGFGFCC8ADFFCEFGGGGFDEDEGGF?95CDGDBFB?<D?=)9:<FGFFGFDB<AFGFFF?>9DD
@M02352:288:000000000-CKWC8:1:1101:26651:6211 1:N:0:TACGCTGC+GTAAGGAG
TACGGAGGGTCCAAGCGTTATCCGGAATCATTGGGTTTAAAGGGTCCGCAGGCGGTCAATTAAGTCAGAGGTGAAATCCCATAGCTTAACTATGGAACTGCCTTTGATACTGGTTGACTTGAGTCATATGGAAGTAGATAGAATGTGTAGTGTAGCGGTGAAATGCATAGATATTACACAGAATACCGATTGCGAAGGCAGTCTACTACGTATGTACTGACGCTCATGGACGAAAGCGTGGGGAGCGAACAGGATTAGATACCCTGGTAGTCCACGCCGTAA
+
GGGGGGGGGFGGGGGGGGGGGGGGGGGGGGFGGGG:7CFGGGFGGGGGGGGGGGGGGGGGGGGGGGGGGGGGGGGGGGGGFGFGGGFGGGGGGGGGGGGGGGGGGGGFFFGGGGGGGGGDGGGEFEFGGGGGGGGGGGGGGFFGGGGGGGGGGGGGGDGGGGGGGGGGFGFGFFGGGGGGGGGFGGGGGGGFGGGGGDGGGGGGFGGFGGGGFGGCGGGGGGDEGGGGGGGDGGGFGGGGGGBF>BGGGGFFFFCF?FAFGGGGFFGFFFFFFGFFF?FFGC
@M02352:288:000000000-CKWC8:1:1101:21559:6238 1:N:0:TACGCTTC+GTAAGGAG
TACGGAGGGGGCTAGCGTTGTTCGGAATTACTGGGCGTAAAGCGTGCGTAGGCGGACTAATAAGTAGAGGGTGAAATCCCAAGGCTCAACCTTGGAACTGCCTTCTAAACTGTTAGTCTTGAGTTCTGGAGAGGTGAGTGGAATTGCTAGTGTAGAGGTGAAATTCGTAGATATTAGCAGGAACACCAGAGGCGAAGGCGGCTCACTGGACAGATACTGACGCTGAGGCACGAAAGTGTGGGGAGCAAACAGGATTAGATACCCTGGTAGTCCACACCGTAA
+
GGGGGEGGGGGGGGGGGFGGFFGFGGGGGGGGGGGGGGGGGGGGGGEGFGGGGGGGGGGGGGGGGGFGGGGGGGGGGGGGGGGGGGGGGGGGGGGGGGGGGGGGGGGGGGGGGGGGGGGGGGGFGGGGGGGGGGGGGFGGGGGGGGGGGGGGGGGGGGGGFGGGGGGGGGGGGGGGGGGGGGGGGGGGGFGGGGGGDEGGEGGGGGGGGGGGGGGGGGGGGGGGGGGGGGGGGGGFGGGGGGBBBFGGGGFFFFGG<@BFGGGGFFGFFFDBFGFFFFFFGG
@M02352:288:000000000-CKWC8:1:1101:14905:6251 1:N:0:TACGCTGC+GTAAGGAG
TACGGAGGGTCCAAGCGTTATCCGGAATCATTGGGTTTAAAGGGTCCGCAGGCGGTCAATTAAGTCAGAGGTGAAAGCCCATCGCTCAACGATGGAACTGCCTTTGATACTGGTTGACTTGAGTTATACGGAAGTAGATAGAATAAGTAGTGTAGCGGTGAAATGCATAGATATTACTTAGAATACCGATTGCGAAGGCAGTCTACTACGTATATACTGACGCTCATGGACGAAAGCGTGGGGAGCGAACAGGATTAGATACCCTGGTAGTCCACGCCGTAAA
+
GGGGGGGGGGGGGGGGGGGGGGGGGGGGGGGGGGGGGGGGGGGGGGGGGGGGGGGGGGGGGGGGGGGGGGGGGGGGFGGGGGGGGGGGFGGGGGGCGGGGGGGGGGGGGGGGGGGGGGGGGGGGGGGGGGGDGGGGGGGGGGGGGEGGGGGGGGGGDGGGGGGGGGGGGGGGGGGGGGGGGGGGGGGGGGGGGGGGGGGFGGGGGGGGGGGGGGGGGGGGGGGGGGGGGGGGGGGGFGGGGGG>BBEDGGGFFFFGGBFFFGCFGFFGFFFFAFGFFFFEFGC
@M02352:288:000000000-CKWC8:1:1101:23604:6267 1:N:0:TACGCTGC+GTAAGGAG
TACGGAGGGTCCGAGCGTTACCCGGAATCATTGGGTTTAAAGGGTCCGCAGGCGGTCAATTAAGTCAGAGGTGAAATCCCATAGCTTAACTATGGAACTGCCTTTGATACTGGTTGACTTGAGTCATATGGAAGTAGATAGAATGTGTAGTGTAGCGGTGAAATGCATAGATATTACACAGAATACCGATTGCGAAGGCAGTCTACTACGTATGTACTGACGCTCATGGACGAAAGCGTGGGGAGCGAACAGGATTAGATACCCTGGTAGTCCACGCCGTAA
+
GFGCFDCGGFEGG@FGGGGGFG<CF:CGFGGGGFGBFGFC<FFGFG<FGGGEGDGGGFGGGFGGGGFGFGG?FFGFGGGGGG<AE<EFEFFE?FGGGGGFFGGGGFCGGGGGGFEGGGGGGGGDGGGFGGFE3@DFGFGDGGGGGGGGECF:F:EFGG:EFGGGGGFCFGGGGGGGGGGFGGGFGGGGGGGGGGGGGGGGGFFGGGGFC;CGFFGGGGGGGGGEEGGGGGGDGED@FGGGGGF?>FGGGGFFBFCC<FFFGCCFFFGFFFF>0:@2;?>>GG
@M02352:288:000000000-CKWC8:1:1101:27684:6290 1:N:0:TACGCTGC+GTAAGGAG
TACGGAGGGTCCGAGCGTTATCCGGAATTATTGGGTTTAAAGGGTCCGTAGGCGGGCCGATAAGTCAGGGGTGAAAGTCTGCCGCTCAACGGTAGAACTGCCTTTGATACTGTCGGTCTTGAGTTATAGTGAAGTTGCCGGAATATGTAGTGTAGCGGTGAAATGCATAGATATTACATAGAACACCGATTGAGAAGGCAGGTGACTAACTATATCCTGACGCTGATGGCCGAAAGCGTGGGGAGAGAAAAGGATTAGATACCCTGGTAGTCCACGACGTAA
+
GGGGGGGGEG@FFGGGGGGGGGGGGE@FGGGGGGGGGGGGGGGGGAFGGGGGGGG7F>F:>CEGGGGGFGGGEGGGGG,5E<CFFGGGGGC+C>CG<FCCGFFGC>FGGGCFGCGD:CFDC9CFGGGFBFCF@FFFFGEFCF<<>CFA@FAE;>BACECCGG;EC922A?7CCFFCGC;?+?,2,CB8:FC8+2BCGF*;CEFFFGGEFGFC?FE+3<C:C/:EEDGFC*><EGC595/CEDFB0)9C6*<??:C:>?29+CF7@FF:5B4A4D=2(33-CD
@M02352:288:000000000-CKWC8:1:1101:15283:6342 1:N:0:TACGCTGC+GTAAGGAG
TACGAGGGGTGCAAGCGTTAATCGGAATTACTGGGCGTAAAGCGTTCGTAGGCGGTCTATTAAGCAAGATGTGAAAGCCCGGGGCTCAACCTCGGAACTGCATTTGAAACTGGTGAACTAGAGTGCTGTAGAGGGGGGTAGAATTCCAGGTGTAGCGGTGAAATGCGTAGAGATCTGAAGGAATACCAGTGGCGAAGGCGGCCCCCTGGACAGACACTGACACTCAGATGCGAAAGCGTGGGGAGCAAACAGGATTAGATACCCTGGTAGTCCACGCCGTAA
+
GGGG9BFGG@C;6FFGGGGC,EFGGGGGGGGGGGGGGGGGGGGGG7FGGGGGGGG7=F<CFFGG,54F<<FGGGGGCGGG7=EGGGGGGGG=BGGGGGGGG<F,@<FGGGGD8839>FGGGGGG9E9=>FFGGG7FBGG8CGGGG7CFCFGGGGG9EGGGGGGGEGGGGGGEFGFFGEGGGGG6EGGGGGGGGGGGGGGGGG8CCGGGG**0;F8FGGGGG?FG?FGCF?CGGGGF4CDEGGFFFFGGGGF@BFGFFFFFFGGGFFGFFFFFFGFFFFFBGG
@M02352:288:000000000-CKWC8:1:1101:19296:6363 1:N:0:TACGCTGC+GTAAGGAG
TACGGAGGGTGCAAGCGTTATCCGGAATCATTGGGTTTAAAGGGTCCGCAGGCGGTCAATTAAGTCAGAGGTGAAATACCATAGCTCAACTATGGAACTGCCTTTGATACTGGTTGACTTGAGTTATACGGAAGTAGATAGAATAAGTAGTGTAGCGGTGAAATGCATAGAGATTACTTAGAATACCGATTGCGAAGGCAGTCTACTACGTATATACTGACGCTCATGGACGAAAGCGTGGGGAGCGAACAGGATTAGATACCCTGGTAGTCCACGCCGTAA
+
GGGGGFGGGGGGGGGGGGGGGGGGGGGGGGGGGGGGGGGGGGGGGGGGGGGGGGGGGGGGGGGGGGGGGGGGGGGGGGGGGGGGGGGGGGGGGGGGGGGGGGGGGGGGGGGGGGGGGGGGGGGGGGGGGGGGGGGGGGGGGGGGGGGGGGGGGGGGGGGGGGGGGGGGGFGGGGGGGGGGGGGGGGGDGGGGGGGGGGGGGGGGGGGGGGGGGGGGGGGGGGGGGGGGGGGDGGGFGGGGGDFFFFGGEGFFFFGGFFFFGGGGFFGFA?AFFGFBB?FFGG
@M02352:288:000000000-CKWC8:1:1101:15864:6396 1:N:0:TACGCTGC+GTAAGGAG
TACGGAGGGGGTTAGCGTTGTTCGGAATTACTGGGCGTAAAGCGTACGTAGGCGGATTAGTCAGTTAGGGGTGAAATCCCAGGGCTCAACCCTGGAACTGCCTCTAATACTGCTAGTCTTGAGTTCGAGAGAGGTGAGTGGAATTCCAAGTGTAGAGGTGAAATTCGTAGATATTTGGAGGAACACCAGTGGCGAAGGCGGCTCACTGGCTCGATACTGACGCTGAGGTACGAAAGTGTGGGGAGCAAACAGGATTAGATACCCTGGTAGTCCACACCGTAA
+
FEFFECFFGGGCFFFGEGGGG<EFBE@FFGAFGGGGGCFGFFGDGGGGGGGDGGG7FGGGFGFECEFGGGGFGGGGGGGGGGG@C,BFGGDFFGGGGG?BF=FGGGGGGAFFFGGGGGGGGFFGBCFGF7FFEGGGEGGGFFFGFGCG<FFGGFFFGGFGGDEFGFGFFGGCCEFGCCGF7CFGGGGGFFGCEGGGGGGGGGGGGGGGGGGGGGGGGGGGGEC88)AFGGGGGFGFGGGGGGF6>FF>CG:F?1C>4F<?GGGGFFGFFFAFFGF?<:54FD
@M02352:288:000000000-CKWC8:1:1101:4659:6419 1:N:0:TACGCTGC+GTAAGGAG
TACGGAGGGGGTTAGCGTTGTTCGGAATTACTGGGCGTAAAGCGTACGTAGGCGGATTGGAAAGTAGGGGGTGAAATCCCAGGGCTCAACCCTGGAACTGCCTCCTAAACTATCAGTCTAGAGTTCGAGAGAGGTGAGTGGAATTCCAAGTGTAGAGGTGAAATTCGTAGATATTTGGAGGAACACCAGTGGCGAAGGCGGCTCACTGGCTCGATACTGACGCTGAGGTACGAAAGTGTGGGGAGCAAACAGGCTTAGATACCCTGGTAGTCCACACCGTAA
+
G<FCFCCEDCEFG<FFEFCEEEFGG@@FGFFFFEFGG=C6CFGGC@>FFGGGGGGEFGGF9BFFGFGDFGG:FDFGGGFFFAFBF<FFGC=FFGGDGGGCFGGGGGG9FFGGGGFCBCGFBEG,@FGCEFG7FFGD9EGGGGGGGF9CFCFFCCBFG7FC<FCF<CGGCFGGGGGGGFGEEEFGGFFDGGGCGEGGEEFGC=CEGGGGGGGGDGGFGGGGCGCGDDFFGGGGD5CEGGGGGDD?9@GFFG)7:(29?F9=92<9@FGF2@A4@FF71<3(19
@M02352:288:000000000-CKWC8:1:1101:11210:6495 1:N:0:TACGCTGC+GTAAGGAG
TACGGAGGATCCAAGCGTTATCCGGAATCATTGGGTTTAAAGGGTCCGTAGGTGGATAATTAAGTCAGAGGTGAAATCTTGCCGCTTAACGGTAAAATTGCCTTTGATACTGGTTGTCTTGAGTTATTATGAAGTGGTTAGAATATGTAGTGTAGCGGTGAAATGCATAGATATTACATAGAATACCAATTGCGAAGGCAGATCACTAATAATCAACTGACACTGATGGACGAAAGCGTGGGGAGCGAACGGGATTAGATACCCCGGTAGTCCACGCCGTAA
+
GGGGGGGGGGDGGGGGGGGGGGGGGGGGGGGGGGGFCFGGGGGGGGGGEFGGFFG=FGGGGGGGGGFGGGGGGGGGGGDECAAFGGEGGGGGGGGGGF=EGCFFGGGGGGGGGGGGGGGGGGFGGGGGGGGGFGGGGDGFGGGGA9FFGGGGGGGGGGGGGGGGGGGGGGGGGGGGGGGGGGGGGGGGFGGGGGGGGGGGE=FFGGGG:CG7CGGFGGGGGGGGGGFGGGGGGGGFFG5EGGFFFFGDEGFFFFGFFFFFFGGGFEGEBBAFFC4?B?F>DD
@M02352:288:000000000-CKWC8:1:1101:6001:6546 1:N:0:TACGCTGC+GTAAGGAG
TACGGAGGATCCAAGCGTTATCCGGAATCATTGGGTTTAAAGGGTCCGTAGGTGGATAATTAAGTCAGAGGTGAAATCTTGCCGCTTAACGGTAAAATTGCCTTTGATACTGGTTGTCTTGAGTTATTATGAAGTGGTTAGAATATGTAGTGTAGCGGTGAAATGCATAGATATTACATAGAATACCAATTGCGAAGGCAGATCACTAATAATCAACTGACACTGATGGACGAAAGCGTGGGGAGCGAACGGGATTAGATACCCCGGTAGTCCACGCCGTAA
+
GGGGGGGGGGGGGGGGGGGGGGGGGGGGGGGGGGGGGGGGGGGGGFFGGGGGGGGGGGGGGGGGGGGGGGGGGGGGGCGGGGEFGGGEGGGGGGGGGGGGGGGGGGGGGGGGGGGGGGGGGGGGGGGGGGGGGGGGGGGFGGGGGFGGGGGGGGGGGGGGGGGGGGGGGGGGGGCFGGFGGGGGCGGFGGGGGGGGGGGGGGGGGGGGGGGGGGGGGGGGGGGGGGGGGFGGGGGFGGGGGGF@FFGGGGEFFFGGFFBFGGGGFEGFFFFFFGFFFFBBGD
@M02352:288:000000000-CKWC8:1:1101:12348:6555 1:N:0:TACGCTGC+GTAAGGAG
TACGGAGGGTGCGAGCGTTAATCGGAATTACTGGGCGTAAAGCGCATGCAGGTGGTTCATTAAGTCAGATGTGAAAGCCCGGGGCTCAACCTCGGAACTGCATTTGAAACTGGTGAACTAGAGTGCTGTAGAGGGGGGTAGAATTTCAGGTGTAGCGGTGAAATGCGTAGAGATCTGAAGGAATACCAGTGGCGAAGGCGGCCCCCTGGACAGACACTGACACTCAGATGCGAAAGCGTGGGGAGCAAACAGGATTAGATACCCTGGTAGTCCACGCCGTAA
+
GGGGGGGGGGGGGGGGGGGG<CFGGGGGGGGGGGGGGGGGGGGGGGGGFGGGFGGGGGGGGGGGGGGGGGGGGGGGGGGGGGGGGGGGGGGGGGGGFGGGGGGGGGGGGGGGGGGGGGGGGGGGGGGGGGGGGGDGGGGGGGGGGGGFFGGGGGGGGGGGGGGGGGGGGEGFDGGG7FGGGGGGGGGGGGFGGGGGGGGGGGEEGGGGGCGGF?CFFGFGGGGGGGGGCFGGGEDDGGGEG=D:BFGGFGFF??FFBFBFGGGGFFGFFFFFFGFBF6DBDD
@M02352:288:000000000-CKWC8:1:1101:7005:6574 1:N:0:TACGCTGC+GTAAGGAG
TACGGAGGATCCAAGCGTTATCCGGAATCATTGGGTTTAAAGGGTCCGTAGGTGGATAATTAAGTCAGAGGTGAAATCTTGCCGCTTAACGGTAAAATTGCCTTTGATACTGGTTGTCTTGAGTTATTATGAAGTGGTTAGAATATGTAGTGTAGCGGTGAAATGCATAGATATTACATAGAATACCAATTGCGAAGGCAGATCACTAATAATCAACTGACACTGATGGACGAAAGCGTGGGGAGCGAACGGGATTAGATACCCCGGTAGTCCACGCCGTAA
+
GGGGGGGGGGGGGGGGGGGGGGGGGFGGGGGGGGGGGGGGGGGGGGGGGGGGGGGGGGGGGGGGGGGGGGGGGGGGGGGGGGGGGGGGGGGGGGGGGGGGGGGGGGGGGGGGGGGGGGGGGGFGFGGGGGGGGGGGGGGGGGGGGGGGGDGGGGGGGGGGGGGGGGGGGGGGGGGGGGGGGGGFFGGGGGGGGGEGGGCGGGGGGGGFGGGGGGGGGGGGGGGGGGGGGGGGDGDEGGGGGGFFFFGGEGEFF?GGFFFFGGFGFEDFFEFFFGFFF?FFDD
@M02352:288:000000000-CKWC8:1:1101:25858:6578 1:N:0:TACGCTGC+GTAAGGAG
TACGGAGGATCCAAGCGTTATCCGGAATCATTGGGTTTAAAGGGTCCGTAGGTGGATAATTAAGTCAGAGGTGAAATCTTGCCGCTTAACGGTAAAATTGCCTTTGATACTGGTTGTCTTGAGTTATTATGAAGTGGTTAGAATATGTAGTGTAGCGGTGAAATGCATAGATATTACATAGAATACCAATTGCGAAGGCAGATCACTAATAATCAACTGACACTGATGGACGAAAGCGTGGGGAGCGAACAGGATTAGATACCCTGGTAGTCCACGCCGTAA
+
GFGGCGGGGGFGGGGGGGGGGGGGGGCGDGFCGGGGGGGGGGFGGCGGGGGEFFGGGFGGGGGGGGEGFEGGGGGGGFGFGGDGGGCGGGGDGGGGGGGFG9EGFFGEFGGGD?EFGGGFGEFGFCFDFGGGFGGGGFGGGGFFA@DFC<FGGGGGGGGGGGGGGGGGGGCFGGGGGGGGGGGFGGGGGFF?CCGGGGGGE>FGGGGGCCC9CCGGGFFGGGFFFGFFC6FCEGGFGGGGGGFFFFCGGGFFFFGF?FFFFFGGFFGFFFF>FGF:BFFFGG
@M02352:288:000000000-CKWC8:1:1101:24269:6614 1:N:0:TACGCTGC+GTAAGGAG
TACGGAGGGTCCAAGCGTTATCCGGAATCATTGGGTTTAAAGGGTGCGCAGGCGGTTTATTAAGTCAGTGGTGAAATCTCGGGGCTCAACCTCGAAACTGCCATTGATACTGATAAACTTGAGTTCAGTTGGAGTAGGCGGAATGTGTAGTGTAGCGGTGAAATGCTTAGATATTACACAGAACACCGATAGCGAAGGCAGCTTACTAAACTGATACTGACGCTGAGGCACGAAAGCGTGGGGAGCGAACAGGATTAGATACCCTGGTAGTCCACGCCGTAA
+
GGGGGGGGDGFGGGGGGGGGGGGGGGEGGGGGGGGGGGGGGGGGGGGGGGGGGGG=:FGGGGGGGGGGGGGGGGGGG<FGGDGGGGGGGGGGGGGGGGGGGGGGGGGGGGGGFGGGGGGGFFFGGGGGGGGGGGGGGGGGGGGGGGGGGFGGGGFGGGGGGGGGGGGGGGGGGFGGGGGGGGGGFFFGGFFGGGGGGGGGEGGEFGGG7FFCFGGGGGGGGEGGGGGGGGGGGGG>DGGEGGFFFFGGGGFFF?GGFFFF7CCGFFGFFFAFFGFFFFFFGG
@M02352:288:000000000-CKWC8:1:1101:21951:6622 1:N:0:TACGCTGC+GTAAGGAG
TACGGAGGGTCCGAGCGTTATCCGGAATCATTGGGTTTAAAGGGTCCGCAGGCGGTCAATTAAGTCAGAGGTGAAATCCCATAGCTTAACTATGGAACTGCCTTTGATACTGGTTGACTTGAGTCATATGGAAGTAGATAGAATGTGTAGTGTAGCGGTGAAATGCATAGATATTACACAGAATACCGATTGCGAAGGCAGTCTACTACGTATGTACTGACGCTCATGGACGAAAGCGTGGGGAGCGAACAGGATTAGATACCCTGGTAGTCCACGCCGTAA
+
GGGGGGGGGGGGGGGGGGGGGGGGGGGGGGGGGGGGGGGGGGGGGGGGGGGGGGG:7FGFGGGGGGGGGGGGGGGGGAF<E<EFGGFGGGG,CBEFGFGGGGFGGGGGGGGGGGGDFFGGGGGGGGGGGGGG,CFGGGGGGGGGGGGGGFGGGGGGGGGGGGGGGGGGGGGGGGGGGG?FFGGGGGGGGGGGGGGGGGGGGFCGGGGGE=FCFGGGFGGGGDGGGGGFGGGGGGGFGGGGGGFFFFGGGGFFF?GG>FAFGGGGFF:FBFDFFGFFBFFFGG
@M02352:288:000000000-CKWC8:1:1101:9908:6734 1:N:0:TACGCTGC+GTAAGGAG
TACGGAGGGTCCAAGCGTTATCCGGAATCATTGGGTTTAAAGGGTCCGCAGGCGGTCAATTAAGTCAGAGGTGAAAGCCCATCGCTCAACGATGGAACTGCCTTTGATACTGGTTGACTTGAGTTATACGGAAGTAGATAGAATAAGTAGTGTAGCGGTGAAATGCATAGATATTACTTAGAATACCGATTGCGAAGGCAGTCTACTACGTATATACTGACGCTCATGGACGAAAGCGTGGGGAGCGAACAGGATTAGATACCCTGGTAGTCCACGCCGTAA
+
GGGGGGGGGGGGGGGGGGGGGGGGGGGGGGGGGGGGGGGGGGGGGGGGGGGGGGGGGGGGGGGGGGGGGGGGGGGGGGGGGGGGGGGGGGGGGGGGGGGGGGGGGGGGGGGGGGGGGGGGGGGGGGGGGGGGGGGGGGGGGGGGGGGGGGGGGGGGGGGGGGGGGGGGGGGGGGGGGGGGGGGGGGGGGGGGGGGGGGGGGGGGGGGGGGGGFGGGGGGGGGGGGGGGGGGDGGGFGGGGGGDB>FGGGGFFFFGGFFBFGGGGFF5@AFFFFGFFFFFBGG
@M02352:288:000000000-CKWC8:1:1101:8593:6761 1:N:0:TACGCTGC+GTAAGGAG
TACGGAGGATCCAAGCGTTATCAGGAATCATTGGGTTTAAAGGGTCCGTAGGTGGATAATTAAGTCAGAGGTGAAATCTTGCCGCTTAACGGTAAAATTGCCTTTGATACTGGTTGTCTTGAGTTATTATGAAGTGGTTAGAATATGTAGTGTAGCGGTGAAATGCATAGATATTACATAGAATACCAATTGCGAAGGCAGATCACTAATAATATACTGACACTGATGGACGAAAGCGTGGGGAGCGAACAGGATTAGATACCCTGGTAGTCCACGCCGTAA
+
GGGGGGGGGGGGGGGGGGGGGGGGGGGGGGGGGGGGGGGGGGGGGGGGFGGGFGGGGGGGGGGGGGGGGGGGGGGGGGGGGGGGGGGGGGGGGGGGGGGGGGGGGGGGGGGGGGGGGGGGGGGGGGGGGGGGGGGGGGGGGGGGGGGGGGGGGGGGGGGGGGGGGGGGGGGGGGGGGGGGGGGGGGGGGGGGGGGGGGGGGGGGGGGGGGGGGGGGGGGGGGGGGGGGGGGGGGGFGGGGDGFFFFGGGGFFBFFGFF2@FGGFFFGFBFFFFG?BFFFFGG
@M02352:288:000000000-CKWC8:1:1101:8505:6779 1:N:0:TACGCTGC+GTAAGGAG
TACGGGGGGTCCAAGCGTTATCCGGAATTATTGGGCTTAAAGGGTCCGCAGGCGGTCAATTAAGTCAGAGGTGAAATCCCATAGCTTAACTATGGAACTGCCTTTGATACTGGTTTACTTTAGTTATACGGAAGTAGATAGAATTAGTAGTGTTGCGGTGAAATGCATAGATATTACTTAGAATACCGATTGCGAAGGCAGTCTACTTCGTATTTATTGACGCCCATGGACGAAAGCGTGGGGAGCGAACAGGATTAGATACCCCTGTAGTCCAAGCCGTAA
+
GGGGG+@FG+:FEEFGGFF+F,EFGGGG<F<FGGG8,BDDDGGG,,FG7FGGGGG:+@FAF@FGGGD,=8FF:CFGF,DFFC,DFC;FGG<C,@,;:FF?CGB,,,<,,,,,@<F,F,8F,,<FEAAF9<:*<C,?CG9,?,<>,2<22?>:F+4+*:A5/9CC++3<0<99:0C?9+<FF7<9<9<**:CGC88C1?8CC0CF7<<+2;2*0+3++3+0+/**1**2A2*)2:<)2*1/:8>013/9E377:.*:)*)100<6))9/)0.)9**),4),*9
@M02352:288:000000000-CKWC8:1:1101:10712:6785 1:N:0:TACGCTGC+GTAAGGAG
TACGGAGGATCCAAGCGTTATCCGGAATCATTGGGTTTAAAGGGTCCGCAGGCGGTCAATTAAGTCAGAGGTGAAAGCCCATCGCTCAACGATGGAACTGCCTTTGATACTGGTTGACTTGAGTTATACGGAAGTAGATAGAATACGTAGTGTAGCGGTGAAATGCATAGATATTACTTAGAATACCGATTGCGAAGGCAGTCTACTACGTATATACTGACGCTCATGGACGAAAGCGTGGGGAGCGAACAGGATTAGATACCCTGGTAGTCCACGCCGTAA
+
GGGGGGGGGGGGCFGGGGGGGGGGGF@FCFGGGGGGGGGGGGGGE,EFBGGGCFG+FGCGGGGGGGGG9AFGGGGGGD<BB=,BFGGGGGC+B4+EF<FGGE,FGGGGGGGGG?FG<FGGGGGGGEF=3,=F7FG@F<@<=FEF93FFCGGGGGGGGGGGGGGGGG9DFGGGGGFFGC?CFGGF,?FDGGGGGGGGGGGGGFA9FGG9C=>0?+;EFGEGG*>E8CFG6+>CECDDCGGGGD@?6D3DGGFFFFGF?FFFGGGGFFFFDFFFFGFBF?>>GG
@M02352:288:000000000-CKWC8:1:1101:5841:6791 1:N:0:TACGCTGC+GTAAGGAG
TACGGAGGGGGTTAGCGTTGTTCGGAATTACTGGGCGTAAAGCGCACGTAGGCGGATCAGTAAGTATAGGGTGAAATCCCAGGGCTCAACCCTGGAACTGCCTTATAAACTCCTGGTCTTGAGTTAGAGAGAGGTGAGTAGAATTCCGAGTGTAGAGGTGAAATTCGTAGATATTAGGCGGAACACCAGTGGCGAAGGCGGCTCGCTGGCTCGATACTGACGCTGAGGTGCGAAAGTGTGGGGAGCAAACAGGATTAGATACCCTGGTAGTCCACACCGTAA
+
GGGGGFGEGGG@:CFGGGG7FCFGGGGGAFCGGGG8FFEGGGFG7+8CAFGGGGG@++EB,EEFF9@5<FFGGGGGGGGGG<+BFGFFGG8@FFGGGGGGGGGF=>BFFGG<BFCECFGGGGGGG,3>,=FG@CGF=FF,@FEGG;?<@EGGGGGFGGGGGGGG@F7CGFGGGGG,2,+4CGG>FGG*2?,?CGCGGDG5C8/8*:EE*19+**;@EF:FGGGG578C+19<EGGF*<>CEGFF9E<FGGF@??CDFFFFEFEFF>DFA?A29C@38:)4C>
@M02352:288:000000000-CKWC8:1:1101:23359:6797 1:N:0:TACGCTGC+GTAAGGAG
TACGGAGGATCCAAGCGTTATCCGGAATCATTGGGTTTAAAGGGTCCGTAGGTGGATAATTAAGTCAGAGGTGAAATCTTGCCGCTTAACGGTAAAATTGCCTTTGATACTGGTTGTCTTGAGTTATTATGAAGTGGTTAGAATATGTAGTGTAGCGGTGAAATGCATAGATATTACATAGAATACCAATTGCGAAGGCAGATCACTAATAATATACTGACACTGATGGACGAAAGCGTGGGGAGCGAACAGGATTAGATACCCTGGTAGTCCACGCCGTAA
+
GGGGGGGGGGGGGGGGGGGGGGGGGGGGGGGGGGGGGGGGGGGGGGGGGGGGGGGFGGGGGGGGGGGGGGGGGGGGGGGGGGGGGGGGGGGGGGGGGGGGGGGGGGGGGGGGGGGGGGGGGGGGGGGGGGGGFFGGGGGGGGGGGGGGGGGGGGGGGGGGGGGGGGGGGGGGGGGGGGGGGGGGGGGGGGGGGGGGGGGGGGGGGGGDGGGGGGGGGGGGGGGGGGGGGGGGGGGFGGGGGGFFFFGGGGFFFFGGFFFFGGGGFFGFFFFFFGF?FFFFGG
@M02352:288:000000000-CKWC8:1:1101:5837:6811 1:N:0:TACGCTGC+GTAAGGAG
TACGGAGGGGGTTAGCGTTGTTCGGAATTACTGGGCGTAAAGCGCACGTAGGCGGATCAGAAAGTATAGGGTGAAATCCCAGGGCTCAACCCTGGAACTGCCTTATAAACTCCTGGTCTTGAGTTCGAGAGAGGTGAGTGGAATTCCGAGTGTAGAGGTGAAATTCGTAGATATTCGGAGGAACACCAGTGGCGAAGGCGGCTCACTGGCTCGATACTGACGCTGAGGTGCGAAAGTGTGGGGAGCAAACAGGATTAGATACCCTGGTAGTCCACACCGTAA
+
GGGGGGGGGGGGGGGGGGGGGGGGGGGGGGGGGGGGGGGGGGGGGGGGGGGGGGGGGGGGFGGGGGGGGGGGGGGGGGGGGGGGGGGGGGGGGGGGGGGGGGGGGGGGGGGGGGGGGGGGGGGGGGGGGGGGGGGGGGGGGGGGGGGGGGGGGGGGGGGGGGGGGGGGGGGGGGGGGGGGGGGGGGGGGGGGGGGGGGGGGGGGGGGGGGFGGGGGGG?EFGGGGGGGG=FGGGGFGFGGGGFF>EGGFGFFFFGGFFFFGEGFFFGFFFAAFGFFBFFFGG
@M02352:288:000000000-CKWC8:1:1101:15813:6835 1:N:0:TACGCTGC+GTAAGGAG
TACGGAGGGTCCGAGCGTTATCCGGAATCATTGGGTTTAAAGGGTCCGCAGGCGGTCAATTAAGTCAGAGGTGAAAGCCCATCGCTCAACGATGGAACTGCCTTTGATACTGGTTGACTTGAGTTATACGGAAGTAGATAGAATAAGTAGTGTAGCGGTGAAATGCATAGATATTACTTAGAATACCGATTGCGAAGGCAGTCTACTACGTATATACTGACGCTCATGGACGAAAGCGTGGGGAGCGAACAGGATTAGATACCCTGGTAGTCCACGCCGTAA
+
GGGGGGGGGGGGGGGGGGGGGGGGGGGGGGGGGGGCFGGGGGGGGGGGGGGGGGGGGGGGGGGGGGGGGGGGGGGGGGGGGGGGGFGGGGGGGGGGGGGGGGGGGGGGGGGGGGGGGGGGGGGGGGGGGGGGGGGGGGGGGGGGGFGGGGGGGGGGGGGGGGGGGGGGGGGGGGGGGGGGGGGGGGGGGGGGGGGGGGGGGGGGGGGGGGGGGGGGGGGGGGGGGGGGGGGDGGGFGGGGGGFFFFGGGGFFFFGGFFFFGGGGFFGFFFFFFGFFFFFFGG
@M02352:288:000000000-CKWC8:1:1101:16869:6885 1:N:0:TACGCTGC+GTAAGGAG
TACGGAGGGTCCGAGCGTTATCCGGAATCATTGGGTTTAAAGGGTCCGCAGGCGGTCAATTAAGTCAGAGGTGAAATCCCATAGCTTAACTATGGAACTGCCTTTGATACTGGTTGACTTGAGTCATATGGAAGTAGATAGAATGTGTAGTGTAGCGGTGAAATGCATAGATATTACACAGAATACCGATTGCGAAGGCAGTCTACTACGTATGTACTGACGCTCATGGACGAAAGCGTGGGGAGCGAACAGGATTAGATACCCTGGTAGTCCACGCCGTAA
+
GGGGGGGGGGGGGGGGGGGGGGGGGGGGGGGGGGGGGGGGGGGGGGGGGGGGGGGGGDGGGGGGGGGGGGGGGGGGGGGGGGGGGGGGGGGGGGGGGGGGGGGGGGGGGGGGGGGGGGGGGDFGGGGGGEGGGGGGGGGGGGGGGGGGGGGGGGGGGGGGGGGGGGGGGGGGGGGGGGGGGGGGGGGGGGGGGGGGDGGGGGGGGGGGGGGGGGGGGGFGGGGGGGGGGGGDGGGFFGGGGGF:2BGDEGFFFFGGDFAFGGGGFFGFFFFFFGFFFFFFGG
@M02352:288:000000000-CKWC8:1:1101:22161:6911 1:N:0:TACGCTGC+GTAAGGAG
TACGGAGGGTGCAAGCGTTGTTCGGATTTATTGGGCGTAAAGCGCATGCAGGTGGTTCATTAAGTCAGATGTGAAAGCCCGGGGCTCAACCTCGGAACTGCATTTGAAACTGGTGAACTAGAGTGCTGTAGAGGGGGGTAGAATTTCAGGTGTAGCGGTGAAATGCGTAGAGATCTGAAGGAATACCAGTGGCGAAGGCGGCCCCCTGGACAGACACTGACACTCAGATGCGAAAGCGTGGGGAGCAAACAGGATTAGATACCCTGGTAGTCCACGCCGTAA
+
GGGGGFGGGGGGGGFGGB@FFFGGGFGGGGGGGGGGEFEGGGGGGGGGGGGGFEGGGGGGGGGGGGGGGGGGGGFGGGGGGGGGGEGGGGGGGGGGFGGGGGGFFGGGGGGGGGGGGGGGGGGGGGGGGGGGGGGGGGGGGGGGGGGGGGGGGGGGGGGGGGGGGGGGGGGGFGGGGDGGGGFGGGGGGGGGGGGGGGGGDG?>EGGGFGGGGFFFGGGGGGG8CFGFGGGGGGGFGGCEGGF:BFGG+CFFFFGGFF<FGGGGFF:FFFFFFGFFFFFFGD
@M02352:288:000000000-CKWC8:1:1101:25646:6914 1:N:0:TACGCTGC+GTAAGGAG
TACGGAGGGTCCAAGCGTTATCCGGAATCATTGGGTTTAAAGGGTCCGCAGGCGGTCGATTAAGTCAGAGGTGAAATCCCATAGCTTAACTATGGAACTGCCTTTGATACTGGTTGACTTGAGTCATATGGAAGTAGATAGAATGTGTAGTGTAGCGGTGAAATGCATAGATATTACACAGAATACCGATTGCGAAGGCAGTCTACTACGTATGTACTGACGCTCATGGACGAAAGCGTGGGGAGCGAGCAGGATTAGATACCCTGGTAGTCCACGCCGTAA
+
GGGGGGGGGB<FGGGGGGGEGGGFGEGGGGGGGGG@@FGGGGFGGGGGGGGGGGGGGGGGGGGGGGGGGGGGGGGGGGGGEFCGGGGGGGGFGAGGGGGGGF9BFFFGGGGGGGGGGGGGGGGGGGGGGGGFFGFGGGGGGGGGGEGFGGGGGGGGGGGGGGGGGGCFGGGGGGGGGGGGGGGGGGCCFGGGGGGGGGGGGGGGGGGGGEFGGGFFGGGGGGGGDDGGFFGGGGGDGG>EGGFFFBGGG7<?BFGGFFFF9<FDFFGF>F<>FGF?>:D>GG
@M02352:288:000000000-CKWC8:1:1101:5600:6958 1:N:0:TACGCTGC+GTAAGGAG
TACGGAGGGTCCGAGCGTTATCCGGAATCATTGGGTTTAAAGGGTCCGCAGGCGGTCGATTAAGTCAGAGGTGAAATCCCATAGCTTAACTATGGAACTGCCTTTGATACTGGTTGACTTGAGTCATATGGAAGTAGATAGAATGTGTAGTGTAGCGGTGAAATGCATAGATATTACACAGAATACCGATTGCGAAGGCAGATCACTAACAATATATTGACGCTGATGGACGAAAGCGTAGGTAGCGAACAGGATTAGATACCCTGGTAGTCTACGCCGTAA
+
GFGGGEGGGGGGGDGGGGGGGGGGGEGGFFGGGGGFGGFFFGGGGGGGGGGGGGGGGGGGGGGGGGGGGGGGGGGGGGGGGGGGGGGDGGGGGGGGGFGGGGGFGGFGFGGGGGGGGGGGGGGGCFGGGGGGGGGGGGGEFGFGGGGGGGGGGGGGGGGGGGGGGGGGGGGGGGGGGGGGGGGGGGGGGGGGGGGGGGGGGGGGGGGGGGGGGGGGGGGGGGGGGGGGGGGGGGGEGGGEGGFDF@GDEDFFFFGGBFFFGDGGFFGFFFA46DFFFFFFGG
@M02352:288:000000000-CKWC8:1:1101:22191:6965 1:N:0:TACGCTGC+GTAAGGAG
TACGGAGGGTCCAAGCGTTATCCGGAATCATTGGGTTTAAAGGGTCCGCAGGCGGTCAATTAAGTCAGAGGTGAAAGCCCATCGCTCAACGATGGAACTGCCTTTGATACTGGTTGACTTGAGTTATACGGAAGTAGATAGAATAAGTAGTGTAGCGGTGAAATGCATAGATATTACTTAGAATACCGATTGCGAAGGCAGTCTACTACGTATATACTGACGCTCATGGACGAAAGCGTGGGGAGCGAACAGGATTAGATACCCTGGTAGTCCACGCCGTAA
+
GGGGGFFGGGGGGGGGGGGGGGGGGFGGGGGFGGGGGEFGGGGGGGGGGGGGGGGGGGGGGGGGGGGGGGGGGGGGGGGGGGFGGGGGGGGCGGGGGGGGGGGGGGGGGGGGGGGGGGGGGFGGGGGGGGGG:FGGGGGCFGGGFGDGGGGGGGGGGGGGGGGGGGGGGGGGGGGGGGGGGGGGGGGGGGGGGGGGGGGGGGGGGGGGGGGGGGGGGGGGGGGGGGGGGGGGGGDFGGGGGGEFFFGGGGEF?0CGFFFFGGGGFFGFFFFFFGFFFFFFGG
@M02352:288:000000000-CKWC8:1:1101:21549:6990 1:N:0:TACGCTGC+GTAAGGAG
TACGGAGGGTCCGAGCGTTATCCGGAATCATTGGGTTTAAAGGGTCCGTAGGTGGATAATTAAGTCAGAGGTGAAATCTTGCCGCTTAACGGTAAAATTGCCTTTGATACTGGTTGTCTTGAGTTATTATGAAGTGGTTAGAATATGTAGTGTAGCGGTGAAATGCATAGATATTACATAGAATACCGATTGCGAAGGCAGTCTACTACGTATGTACTGACGCTCATGGACGAAAGCGTGGGGAGCGAACAGGATTAGATACCCTGGTAGTCCACGCCGTAA
+
GGGGGFGGGGGGGGGGGGGGGGGGGGGGGGGGGGGFGGGGGGGGGGGGGGGGFGGGGGGGGGGGGGGGGGGGGGGGGGGGGGGGGGGGGGGGGGGGGGGGGGGGGGGGGGGGGGGGGGGGGGGGGGGGGGGG9DFGGFGGGGGGGGGGGGGGGGGGGGGGGGGGGGGGGGGGGGGGGGGGGGGGGGGGGGGGGGGGGGGGGGGGGGGGGGGGGGGGGGFGFGGGCGGGGGGGGGGFGGGGGGFBFFGGGGFFF?GGFFFFGGGGFFGFFFFFFGFFFFFFGD
@M02352:288:000000000-CKWC8:1:1101:8937:7036 1:N:0:TACGCTGC+GTAAGGAG
TACGGAGGGTCCGAGCGTTATCCGGAATCATTGGGTTTAAAGGGTCCGCAGGCGGTCGATTAAGTCAGAGGTGAAATCCCATAGCTTAACTATGGAACTGCCTTTGATACTGGTTGACTTGAGTCATATGGAAGTAGATAGAATAAGTAGTGTAGCGGTGAAATGCATAGATATTACTTAGAATACCGATTGCGAAGGCAGTCTACTACGTATATACTGACGCTCATGGACGAAAGCGTGGGGAGCGAACAGGATTAGATACCCTGGTAGTCCACGCCGTAA
+
GGGGGGGGGGGGGGGGGGGGGGGGGEFGGGGGGGGFGGGGFGGGGGFGGGGGGGGGGGGGGGGGGGGGGGGGGGGGGGGGGGGGGGGGGGGGGGGGGGGGGGGGGGGGGGGGGGGGGGGGGGGGGGGGGGGDFGDFGGGGGGGGGGGGGGGGGGGGGGGGGGGGGGGGGGGGGGGGGGGGGGGGGGGGGGGGGGGGGGGGGGGGGGGGGGGGGGGGGGGGGDGGGGGGGGGGGGGFGGGGGGFFFFGGGGFFF?DF?FFFGG69=FGFAFFFFGFFFFEFGG
@M02352:288:000000000-CKWC8:1:1101:6290:7071 1:N:0:TACGCTGC+GTAAGGAG
TACGGAGGGTGCGAGCGTTAATCGGAATTACTGGGCGTAAAGCGCATGCAGGTGGTTCATTAAGTCAGATGTGAAAGCCCGGGGCTCAACCTCGGAACTGCATTTGAAACTGGTGAACTAGAGTGCTGTAGAGGGGGGTAGAATTTCAGGTGTAGCGGTGAAATGCGTAGAGATCTGAAGGAATACCAGTGGCGAAGGCGGCCCCCTGGACAGACACTGACACTCAGATGCGAAAGCGTGGGGAGCAAACAGGATTAGATACCCTGGTAGTCCACGCCGTAA
+
GDGGGGGGGGGGGGGGGGGGGGGGGGGGGGGGGGGGEFFGGGGGGGGGGGGGFGGFGGGGGGGGGGGGGGGGGGGGGGGGGGGGGGGGGGGGGGGGFFFGGGGGGGGGGGGGGGGGGGGGGGGCFGGGGGGGGGGGGGGGGGGGGGGGGGGGGGGGGGEGGGGGGGGGGGGGGGGGGGDGGGGGGGGGGGGGGGGGGGGGGGGGGGGGGFGGGGCFGGGGGFG6ACCFGGGGGGGDFGCEGGDFFFGGG<FF?FGGBFF?A:FGFFDFA?>>BDFFFFF>GG
@M02352:288:000000000-CKWC8:1:1101:4394:7080 1:N:0:TACGCTGC+GTAAGGAG
TACGGAGGGTTCAAGCGTTATCCGGAATCATTGGGTTTAAAGGGTCCGCAGGCGGTCAATTAAGTCAGAGGTGAAATCCCATAGCTTAACTATGGAACTGCCTTTGATACTGGTTGACTTGAGTTATACGGAAGTAGATAGAATAAGTAGTGTAGCGGTGAAATGCATAGATATTACTTAGAATACCGATTGCGAAGGCAGTCTACTACGTATATACTGACGCTCATGGACGAAAGCGTGGGGAGCGAACAGGATTAGATACCCTGGTAGTCCACGCCGTAA
+
G<CDDDDE78CFD<FGG68FFGFFG,@F@EEEE@F@CEA<6C,FFG,FEFGCFDEGGGGGGFGGGGAFFGF?=EGGGFFFFGFDGCFFGFGFFGFCGGGCBFGFDF,EFEFGFF<FGGA?FFGDD<D?FFG7C>D@FFCFGGGGGCDGGGFCFACFDE+>>FDADGEF7@CFCGGFGGFFFGFFGEGGGEFFGEEEE*:C:EGGGGGGGEGGFGGCCGGCFE5CEDGFGGGDEDDFGGGGG5@:67<DCGBF?:CD?FDFFF6*9@GFFFD<7:??B:D959
@M02352:288:000000000-CKWC8:1:1101:24061:7103 1:N:0:TACGCTGC+GTAAGGAG
TACGGAGGGTCCAAGCGTTATCCGGAATCATTGGGTTTAAAGGGTCCGCAGGCGGTCAATTAAGTCAGAGGTGAAAGCCCATCGCTCAACGATGGAACTGCCTTTGATACTGGTTGACTTGAGTTATACGGAAGTAGATAGAATAAGTAGTGTAGCGGTGAAATGCATAGATATTACTTAGAATACCGATTGCGAAGGCAGTCTACTACGTATATACTGACGCTCATGGACGAAAGCGTGGGGAGCGAACAGGATTAGATACCCTGGTAGTCCACGCCGTAA
+
GGGGGFGGGFGGGGGFGGGGGGGGGGGGGGGGGGGGGGGGGGGGGGGGGGGGGGGGGGGGGGGGGGGGGGGGGGGGGGGGGGGGGGGGGGGGGGGGGGGGGGGGGGGGGGGGGGGGGGGGGGGGGGGGGGGGGGGGGGGGGGGGGGGGGGGGGGFGGGGGGGGGGGGGGGGGGGGGGFGGGGGGFGGGGGGGGGGGGGGGGGGGGGGGGGGGGGGGGGGGGGGGGGGGGGGGGGGFGGGGGGEFFFGGGGFFFBGGFFFFGGGGFFGFFFFFFGFFF?EFDD
@M02352:288:000000000-CKWC8:1:1101:8265:7113 1:N:0:TACGCTGC+GTAAGGAG
TACGGAGGGTCCGAGCGTTATCCGGAATCATTGGGTTTAAAGGGTCCGCAGGCGGTCGATTAAGTCAGAGGTGAAATCTTGCCGCTTAACGGTAAAATTGCCTTTGATACTGGTTGTCTTGAGTTATTATGAAGTGGTTAGAATATGTAGTGTAGCGGTGAAATGCATAGATATTACATAGAATACCAATTGCGAAGGCAGATCACTAATAATATACTGACACTGATGGACGAAAGCGTGGGGAGCGAACAGGATTAGATACCCTGGTAGTCCACGCCGTAA
+
FGGGGDGGGGGFGCEGCFGGGGGGG,CCCEGGGFGFGGGGGGFGGGGGG>FGGGGGGG:FECEFGG<A?ADFDGGFGGGGGG?=@@FEGFBE7=FGGAFAFGGGCFDDCFGGGGGGGGFGGCCEFGFFGGDGGGGGGFGFGC<CAFFG9AFFGGGFGGFEFGGGCGFFECFDEGGGGGFGGGGFGGGGGGGGGGGGCEGGGGCFCCFEGF>CFFFGGGGGFGGGGGGGGFFGGGGFFGGCEG>?BFDGGGFFBBGFF?>FGGGC@FG?AB<4FFFF6:59CD
@M02352:288:000000000-CKWC8:1:1101:22315:7185 1:N:0:TACGCTGC+GTAAGTAG
TACGGAGGGTCCGAGCGTTATCCGGAATCATTGGGTTTAAAGGGTCCGCAGGCGGTCGATTAAGTCAGAGGTGAAATCCCATAGCTTAACTCTGGAACTGCCTTTGATACTGGTTGACTTGAGTCATATGGAAGTAGATAGAATGTGTAGTGTAGCGGTGAAATGCATAGATATTACACAGAATACCGATTGCGAAGGCAGTCTACTACGTCTGTACTGACGCTCATGGCCGAAAGCGTGGGAAGCGAACGGGATTAGATACCCCGGTAGTCCACGCCGTAA
+
GGGGGGGGGGFGGGGGGGGGGGGGGGEGCGGGGGGGGGGGGGGGGCFGCFGGGGGGG:BFGGFFGGGGFGGG7FGGG9FGFF=FGG<FGGG9EFG?DFFAFDFGEGFEG?AD@FCEC=FFCD<FFC<,,=@F,,@@F3D9FECGCB=@FFG<FCFFE:FGGGCCAF=@AC:@B;:FF9DCF:BFCFE::FFFDEGGGDGEGGF9AEF9FEC*3=<+5CE+?CCEGDF?+*29CEC5*//:EG)4(7/C*7>D61D78=4*+<FFFED>9:AA=:6,33@>GG
@M02352:288:000000000-CKWC8:1:1101:23139:7195 1:N:0:TACGCTGC+GTAAGGAG
TACGGAGGATCCAAGCGTTATCCGGAATCATTGGGTTTAAAGGGTCCGTAGGTGGATAATTAAGTCAGAGGTGAAATCTTGCCGCTTAACGGTAAAATTGCCTTTGATACTGGTTGTCTTGGGTTATTATGAAGTGGTTAGAATATGTAGTGTAGCGGTGAAATGCATAGATATTACATAGAATACCAATTGCGAAGGCAGATCACTAATAATATACTGACACTGATGGACGAAAGCGTGGGGAGCGAACAGGATTAGATACCCTGGTAGTCCACGCCGTAA
+
GGGGGGGGEFGGGGGGGCFBCFFGGGGGGGFGGGGGGGGGGGGGGGGGGGFGGGGGGGFGGGGGGGGGGGGGGAFGGG<FFGGGDGFGEFCCFGGG9A<CF<FGGD<E??FFCGGCC<FF<,,BCDAFEFFF,AA@CDD98F9DFGAEAB<>@,,@CF+5@FEAFC@,@7=E9EAB;D,3,,83,@7EFFGGC5E8CE>B8>:2,?CG,,1,,4,2;,,>?CCFA8>C677>CED>7E7CEG3;0579*5)8,(9*,/-=EFGC@F39474<*:4(2273CD
@M02352:288:000000000-CKWC8:1:1101:5801:7200 1:N:0:TACGCTGC+GTAAGGAG
TACGGAGGGGGTTAGCGTTGTTCGGAATTACTGGGCGTAAAGCGTACGTAGGCGGATCAGAAAGTATAGGGTGAAATCCCAGGGCTCAACCCTGGAACTGCCTTATAAACTCCTGGTCTTGAGTTCGAGAGAGGTGAGTGGAATTCCAAGTGTAGAGGTGAAATTCGTAGATATTTGGAGGAACACCAGTGGCGAAGGCGGCTCACTGGCTCGATACTGACGCTGAGGTACGAAAGTGTGGGGAGCAAACAGGATTAGATACCCTGGTAGTCCACACCGTAA
+
GGGGGEFGGGGGGGGGGGGGGGGGGGGGGGGGGGGGGGGGGGGGGGGGGGGGGGGGGGGGGGGGGGGGGGGGGGGGGFGGGGGGGGGGGGGGGGGGGGGGGGGGGGGGGGGGGGGGGGGGGGGGGGGGGGGGGGGGGGGGGGGGGGGGGGGGGGGGGGGGGGGGGGGGGGGGGGGGGGGGGGGGGGGGGGGGGGEEGGGGGGGGGGGGGGGGGGFGGGGGGGGGCGGGGGFGGGGFGGGGGGEFFFGGF<F<8?GGBFFFF:EFFFGFBFFAFGFFF<E?FG
@M02352:288:000000000-CKWC8:1:1101:26854:7225 1:N:0:TACGCTGC+GTAAGGAG
TACGGAGGGTCCAAGCGTTATCCGGAATCATTGGGTTTAAAGGGTCCGCAGGCGGTCAATTAAGTCAGAGGTGAAATCCCATAGCTTAACTATGGAACTGCCTTTGATACTGGTTGACTTGAGTTATACGGAAGTAGATAGAATGTGTAGTGTAGCGGTGAAATGCATAGAGATTACACAGAATACCGATTGCGAAGGCAGTCTACTACGTATATACTGACGCTCATGGACGAAAGCGTGGGGAGCGAACAGGATTAGATACCCTGGTAGTCCACGCCGTAA
+
GDFC@B@@E@EFDFFGDCBFGGECG@FGC@AEE9F@:B@6-FFGEGFGCFGCG7@FFGGFGCGGGGFGGGG<FFGFGFFGGGF==5BFGEECFGFGGGGDFGGGGGG9FGEFCFFGGGGGGGGGGFGGFGE@CFGGGGAFGGGGGGGGGGGGGGGGGGCEGGG9EGEFGGGFGGGGGGGGGGGGGFGGG:FFGGGDBEGFGFE@GGGGGDGECFFGGFGGCGGGGGFG96<7EGG@FGGEGGFF>BGGGGFFFF<F?F<4EFFF@>GFAFF9*>@BFFFFGD
@M02352:288:000000000-CKWC8:1:1101:19833:7240 1:N:0:TACGCTGC+GTAAGGAG
TACGGAGGGTCCAAGCGTTATCCGGAATTATTGGGTTTAAAGGGTCCGCAGGCGGTCAATTAAGTCAGAGGTGAAAGCCCATCGCTCAACGATGGAACTGCCTTTGATACTGGTTGACTTGAGTTATACGGAAGTAGATAGAATAAGTAGTGTAGCGGTGAAATGCATAGATATTACACAGAATACCGATTGCGAAGGCAGTCTACTACGTATGTACTGACGCTGAGGGACGAAAGCGTGGGGAGCGAACAGGATTAGATACCCTGGTAGTCCACGCCGTAA
+
GGGGGFGEGGGGGGGGGGGGGGGGGEGGGGGGGGGFGGGGGGGGGGGGGGGGGGGGGGGGGGGGGGGGGGGGGGGGGGGGGGGGGGGGGGFFBFGGGGGGGGGGGGFGGGGGGGGGGGGGGGGGGGGGGGGGGGGGGGGGGGGGGFGGGGGGGGGGGGGGGGGGGGGGGGGFGGGGGGGGGGGGGFGGGGGGGGDGGGGFGGGGGGGGGGGGGGGGGGGGGGGGGGGGGGGGGGGFFGGGGGFFFFGDEGFFFFGGFFFFGGGGFFGF:F>BFGFFFFEFGG
@M02352:288:000000000-CKWC8:1:1101:22289:7297 1:N:0:TACGCTGC+GTAAGGAG
TACGGAGGGTCCAAGCGTTATCCGGAATCATTGGGTTTAAAGGGTCCGCAGGCGGTCAATTAAGTCAGAGGTGAAATCCCATAGCTTAACTATGGAACTGCCTTTGATACTGGTTGACTTGAGTTATACGGAAGTAGATAGAATAAGTAGTGTAGCGGTGAAATGCATAGATATTACTTAGAATACCGATTGCGAAGGCAGTCTACTACGTATATACTGACGCTCATGGACGAAAGCGTGGGGAGCGAACAGGATTAGATACCCTGGTAGTCCACGCCGTAA
+
GGGGGEGGGGGGGGGGGGGGGGGGGGDFGGGGGGGGGGGGGGGGGGGGGGGGGGGEGGGGGGGGGGGABFGGGGGGGGGGGGGGGGGGFGG<FGGGGGGGGGGGGFGGFGGGGGGGGGGGFFGGGGGGFCFG:FEGGGGGGGFGCGGGFGGG@,3@EGGGGGGGGGFFGGGGGGGGGGGGCGGFGGGDGGGGGDGGDGGGEGGGGGGGGGGGC?FFFGC7CCGGGGGG?FGDGGGFGGDGGGB?FFGGGGFFFFGF>44BFGGGF4CFFFFBFGFBFFFFDC
@M02352:288:000000000-CKWC8:1:1101:11980:7306 1:N:0:TACGCTGC+GTAAGGAG
TACGGAGGGTGCGAGCGTTAATCGGAATTACTGGGCGTAAAGCGCATGCAGGTGGTTCATTAAGTCAGATGTGAAAGCCCGGGGCTCAACCTCGGAACTGCATTTGAAACTGGTGAACTAGAGTGCTGTAGAGGGGGGTAGAATTTCAGGTGTAGCGGTGAAATGCGTAGAGATCTGAAGGAATACCAGTGGCGAAGGCGGCCCCCTGGACAGACACTGACACTCAGATGCGAAAGCGTGGGGAGCAAACAGGATTAGATACCCTGGTAGTCCACGCCGTAA
+
GGGGGFGGGGGGGFFFGGGGEGGGGGGGGGGGGGGGGFFFGGGGGGGGGGGGGGGFGGGGGGGGGGGGGGGGGGGGGGGGGGGGGGGGGGGGGGGGGGGGGGGGGGGGGGGGGGGGGGGGGGGGGGGGGGGGGGGGGGGGGGGGGGGGGGGGGGGFGGGGFGFGGGGGGGGGGGGDFGGGGGGGGGGGGGGGGGGGGGGGGGGGGGGGGGGGGGGGGGGGGGGGGGGGGGGGGGGFGGGGGGFFFFFCFGFFF6>CDFBFGGFGFFGFBFFFFGFFFFFBGD
@M02352:288:000000000-CKWC8:1:1101:23501:7333 1:N:0:TACGCTGC+GTAAGGAG
TACGGAGGGTCCGAGCGTTATCCGGAATCATTGGGTTTAAAGGGTCCGCAGGCGGTCGATTAAGTCAGAGGTGAAATCCCATAGCTTAACTATGGAACTGCCTTTGATACTGGTTGACTTGAGTCATACGGAAGTAGATAGAATAAGTAGTGTAGCGGTGAAATGCATAGATATTACTTAGAATACCGATTGCGAAGGCAGTCTACTACGTATATACTGACGCTCATGGACGAAAGCGTGGGGAGCGAACAGGATTAGATACCCTGGTAGTCCACGCCGTAA
+
GGGGGGGGGBFF:FFGGGGGGGGGGGGGGGGGGGGB@FGGGGGGG@FGEGGGGGGFEFGGFGGGFGGGGGGGGGGGFDGGGE<FGGGGGGGAFEFDGF<FGFGGCGGGGDACAFDGGGGFDDFDGGDF<FGE+@7FFF<FFGFGGGFCFFFFFCFDGGEFGGGGGGF;@EFGGGG@E9;;;FGCFGGGGEGGGGGGGGFFDFGGGGF@CGGCFGFFFGGGGG==ECCGCFGGGGGFFGGGGGB:>E3D:D:F?17>7?9=EFGG@FF?A?3A=F?B>6;4DD
@M02352:288:000000000-CKWC8:1:1101:3011:7334 1:N:0:TACGCTGC+GTAAGGAG
TACGGAGGATCCAAGCGTTATCCGGAATCATTGGGTTTAAAGGGTCCGTAGGTGGATAATTAAGTCAGAGGTGAAATCTTGCCGCTTAACGGTAAAATTGCCTTTGATACTGGTTGTCTTGAATCATTATGAAGTGGTTAGAATATGTAGTGTAGCGGTGAAATGCATAGATACTACATAGAATACCAATTGCGAAGGCAGATCACTAATAATGTACTGACACTGATGGACGAAAGCGTGGGGAGCGAACAGGATTAGATACCCTGGTAGTCCACACCGTAA
+
GAECFEDF@8FGFEGGGGEGGGFGG:FG6CFEFCF@FCFCCFGGDGFGFGGGEEFFGGGGGGEGGGGGFGGEDGGGGGGGGGFGGCEDGCGGEFDFGGGGGGGFFGGFGGGGGGGGGGGGGGGFGGGGGGGGGGGGGGGF8FFFGGGGGGGGGGGGGDGGGGGFGGGGFGGGGGGGGGGGFFGFGGGGGGGGGGGGEGGGGGGGGGGGDFGGGGGGGGGFGGGGGGGGGGGGGGGBGGGGGDF:BE3CEGFFF?GGFFFFFE8F@FDFFBBAFGFFFFDFGD
@M02352:288:000000000-CKWC8:1:1101:6239:7474 1:N:0:TACGCTGC+GTAAGGAG
TACGGAGGGTCCGAGCGTTATCCGGAATCATTGGGTTTAAAGGGTCCGCAGGCGGTCGATTAAGTCAGAGGTGAAATCCCATAGCTTAACTATGGAACTGCCTTTGATACTGGTTGACTTGAGTCATATGGAAGTAGATAGAATGTGTAGTGTAGCGGTGAAATGCATAGATATTACACAGAATACCGATTGCGAAGGCAGTCTACTACGTATGTACTGACGCTCATGGACGAAAGCGTGGGGAGCGAACAGGATTAGATACCCTGGTAGTCCACGCCGTAA
+
GGGGGGGGGGGGGGGGGGGGGGGGGGEG<FGGGGGGGGGGGGGGGGGGGGGGGGGFGGGGGFGGGGGGGGGGGGGGGCFGGGGGGGGGGGGGGGGGGGGGGGGGGGGGGGGGGGGGGGGGGGGGGGGGGGGGGCGGGGGGGGFGGGGGGGGGGGGGGGGGGGGGGGGGGGGGGGGGGGGGGGFGGGGGGGGGGGGGGGGGGGGGGGGGGGGGFGGGFGGFGGGGGGGGGGGGGGGFG5DEGGFFFFGGEGFFFFGGBF>FGGGGFFGFFFFFFGFFFFDBDD
@M02352:288:000000000-CKWC8:1:1101:27194:7479 1:N:0:TACGCTGC+GTAAGGAG
TACGTATGTCCCAAGCGTTACTCGGAATTATTGGGTGTAAAGGGTTCGTAGGCGGCGAAGCAAGTTGGATATTAAAGACCGGAGCTCAACTCCGTGTTTGTGTTCAAAACTGCTTTGCTAGAATTAGGGAGAGGTTAGCGGAATTCTGTGTGTAGGGGTGCAATCCGTAGATACACAGAGGAACACCAAAAGCGAAGGCAGCTAACTGGAACTATATTGACGCTGAGGAACGAAAGCGTGGGTAGCGAAAAGGATTAGATACCCTTGTAGTCCACGCCCTAA
+
GGGGGGGGGGGGGGGGGGGGGFEGGGGGGGGGGGGFGFGGGGGGGGGGGGGGGGGGGGGGGGGGGGGGGGGGGGGGGGGGGGGGGGGGGGGGGGGGGGGGGGGGFEGGGGGGGGGGGGGGGGGGGGGGGGGDGGGGGGG:FGGG<FGGGGGGGGGGGGGGGGGGGGGGGGGGGGGGGGCGGGGGGGGGGGGGCEGGGGFGGGDFGGGGGGGGGGGGGGGGGGGGGDDGGGGGGGGFFGGGGGFDFFGGGGFFBBGGFF<FFFGGFFGFFFFF@G@BF?DFFF
@M02352:288:000000000-CKWC8:1:1101:12802:7518 1:N:0:TACGCTGC+GTAAGGAG
TACGGAGGGGGTTAGCGTTGTTCGGAATTACTGGGCGTAAAGCGCACGTAGGCGGATCAGAAAGTATAGGGTGAAATCCCAGGGCTCAACCCTGGAACTGCCTTATAAACTCCTGGTCTTGAGTTCGAGAGAGGTGAGTGGAATTCCGAGTGTAGAGGTGAAATTCGTAGATATTCGGAGGAACACCAGTGGCGAAGGCGGCTCACTGGCTCGATACTGACGCTGAGGTGCGAAAGTGTGGGGAGCAAACAGGATTAGATACCCTGGTAGTCCACACCGTAA
+
GGGGGFGGGGGGGGGGGFGFGGGGGGGGGGGGGGGGGGGGGGGGGGGGGGGGGGGGCFGFGGGGGGGGGGGGGGGGGGGGGGGGGGGGGFGGGGGGGGGGGGGGGGGGGGGGGGGFFGGGGGGGGGGGGGGGGGGGGGGGGGGGGGGGGGGGGGGGGDGGGGGGGGGGGGGGGGG?FGGGGGGGGGGGGGGGGGGGGGGGGGGGGGGGGGGGDEFCGGGGGGCCEDGFGGCCE=DDGGFGGGD?BFGGEGFFFFGGFFFFGGGGFFGFBBAAFFF7:?E:FG
@M02352:288:000000000-CKWC8:1:1101:9764:7525 1:N:0:TACGCTGC+GTAAGGAG
TACGGAGGATCCAAGCGTTATCCGGAATCATTGGGTTTAAAGGGTCCGTAGGTGGATAATTAAGTCAGAGGTGAAAGTTTGCGGCTCAACCGTAAAATTGCCTTTGATACTGGTTATCTTGAATTATTGTGAAGTAGTTAGAATATGTAGTGTAGCGGTGAAATGCATAGATATTACATAGAATACCAATTGCGAAGGCAGATTACTAACAATCAATTGACACTGATGGACGAAAGCGTAGGTAGCGAACGGGATTAGATACCCCGGTAGTCTACGCCGTAA
+
GGGGGGGGGGGGGGGGGGGGFGGGGGCGFGGGGGGCGGGGGGGGGFFGFGGGGGGFGEGGGGGGGGGGGGGFGGGGGGGGGGGGGGGGGGGGGGGGGFFEGGGGGFGGFGGGGGGGGGGGGFDEFFGGGGGGGGGGGGGGGGGGGGGGGFGGGGGGGGGGGGGGGGGGGFGG;FF@DEGGFGEGFGGGGGG9CEGGEGFGGGGGGGGGFGGGGGGGGGGGGGGGGGGGFFGDEEDBGGG5ECFFFFDGEGBFFBGG??9FGGGGFF<D6>BDFGB<9;BFGG
@M02352:288:000000000-CKWC8:1:1101:3928:7564 1:N:0:TACGCTGC+GTAAGGAG
TACGGAGGGTCCAAGCGTTATCCGGAATCATTGGGTTTAAAGGGTCCGCAGGCGGTCAATTAAGTCAGAGGTGAAATCCCATAGCTTAACTATGGAACTGCCTTTGATACTGGTTGACTTGAGTTATACGGAAGTAGATAGAATAAGTAGTGTAGCGGTGAAATGCATAGATATTACTTAGAATACCGATTGCGAAGGCAGTCTACTACGTATATACTGACGCTCATGGACGAAAGCGTGGGGAGCGAACAGGATTAGATACCCTGGTAGTCCACGCCGTAA
+
GGGGGGGGGGGGGGGGGGGGGGGGGGGGGGGGGGGGGGGGGGGGGGGGGGGGGGGGGGGGGGGGGGGGGGGGGGGGGGGGGGGGGGGGGGGGGGGGGGGGGGGGGGGGGGGGGGGGGGGGGGGGGGGGGGGGGGGGGGGGGGFGGGGGGGGGGGGGGGGGGGGGGGGGGGGGGGGGGGGGGGGGGGGGGGGGGGGGGGGGGGGGGGGGGGGGGGGGGGGGGGGGGGGGGGGGGGGFGGGGGGFFFFGGGGFFF?GGFFFFGFGGFFGFBFFFFGFFFFFFGG
@M02352:288:000000000-CKWC8:1:1101:8015:7620 1:N:0:TACGCTGC+GTAAGGAG
TACGGAGGGAACTAGCGTTATTCGGAATTACTGGGCGTAAAGCGCGCGTAGGCGGCTTTTTAAGTCAGAGGTGAAATCCCGGGGCTCAACCCCGGAACTGCCTTTGAAACTGGAAAGCTAGAATATTGGAGAGGTAAGTGGAATTCCGAGTGTAGAGGTGAAATTCGTAGATATTCGGAAGAACACCAGTGGCGAAGGCGACTTACTGGACAATTATTGACGCTGAGGTGCGAAAGCGTGGGGAGCAAACAGGATTAGATACCCTGGTAGTCCACGCCGTAA
+
GGGGGGGGGGGGGGGGGGGGGGGGGEFGGGGGGGGGGGECEGGGGGGGGGGGGGGGGGGGGFGGGGGGGGGGGGGGGGGGGGGGGGGGGGFGGGGGGGGGGGGGGGGGGGGGGFFFGFGGGCFGGGFFFGFFGGGGGGGGGGGGGGGGGDGGGGGGGFGGGGGGGGGGGGGGGGGGGGDEGGGGGGGGGGGGGGDGGGGGGGGGGGGGGGGDFGGGGGGGGGGGGGGFFFGGGGGFGGGGGGF?FFGGGGFFF?GG?FFFGG?CFFGF<B><7FF?9?3;DD
@M02352:288:000000000-CKWC8:1:1101:11040:7674 1:N:0:TACGCTGC+GTAAGGAG
TACGGAGGGTGCAAGCGTTATCCGGAATCATTGGGTTTAAAGGGTCCGTAGGTGGATAATTTAGTCAGAGGTGAAAGTTTGCCGCTTAACGGTAAAATTGCCTTTGATACTGGTTATCTTGAATCATTATGAAGTGGTTAGAATATGTAGTGTAGCGGTGAAATGCATAGATATTACATAGAATACCAATTGCGAAGGCAGATCACTAATAATGTATTGACACTGATGGACGAAAGCGTGGGGAGCGAACAGGATTAGATACCCTGGTAGTCCACGCCGTAA
+
GGGGGGGGGGGGGGGGGGGGGGGGGGGGGGGGGGGFGGGGGGGGGGGGGGGGGGGGGGGGGGGGGGGGGGGGGGGGGGGGGGGGGGGGGGGGGGGGGGGGGGGGGGGGGGGGGGGGGGGGGG<FGGGGGGGGGGGGGGGGGGGGGGGGGGGGGGGGGGGGGGGGGGGGGGGGGGGGGGGGGGGGGGGGGGGGGGGGGGGGGGGGGGGGGGGGGGGGGGGGGGGGGGGGGGGGGGGFGGGGGGFFFFGGDGFFF?GGFFFFFGFGFFGFBFFFFGFFFFFFGG
@M02352:288:000000000-CKWC8:1:1101:15697:7687 1:N:0:TACGCTGC+GTAAGGAG
TACGGAGGGTGCGAGCGTTAATCGGAATTACTGGGCGTAAAGCGCATGCAGGTGGTTCATTAAGTCAGATGTGAAAGCCCGGGGCTCAACCTCGGAACTGCATTTGAAACTGGTGAACTAGAGTGCTGTAGAGGGGGGTAGAATTTCAGGTGTAGCGGTGAAATGCGTAGAGATCTGAAGGAATACCAGTGGCGAAGGCGGCCCCCTGGACAGACACTGACACTCAGATGCGAAAGCGTGGGGAGCAAACAGGATTAGATACCCTGGTAGTCCACGCCGTAA
+
GGGGGFCGGGGGGFFGGGGGGGGGGGCFGGGGGGGGGGGGGGGGGGGGGGGGGGGGGGGGGGGGGGGFFGGGGGGGGGGGGGGGGGGGGGGGGCGDFGGGGGGGGGGGGGGGGGFGGGGGGGGGGGGGGGGGGGGGGGEGGGGGGGGGGFGGGGFGGGGGGGGGGGGGGGGGGGFGFGGGF8CGGGGGGGGGGGGGGGGDGGGEGEGGGGGGGGGGGGGGGGGGGFG?F:FCGGGDDEGGDGF:;FGFEGFFFFGGB?>FDGGGFFGFF?DFFGFFBFFFGG
@M02352:288:000000000-CKWC8:1:1101:13621:7693 1:N:0:TACGCTGC+GTAAGGAG
TACGGAGGGTGCAAGCGTTATCCGGAATCATTGGGTTTAAAGGGTTCGTAGGCGGGCTGATAAGTCAGTGGTGAAATGCAGGGGCTCAACTCCGGCACTGCCATTGATACTGTTAGTCTTGAATTATTGTGAAGTGGTTAGAATATGTAGTGTAGCGGTGAAATGCTTAGATATTACATAGAATACCAATTGCGAAGGCAGATCACTAACAATATATTGACGCTGATGAACGAAAGCGTGGGTAGCGAACAGGATTAGATACCCTGGTAGTCCACGCCGTAA
+
GGGGGFEEGFGGGGGGGGGGGGGGGGGGGGGGGGGFGGGGGGGGGGGGGGGGGGGGGGGGGGGGGGGGGGGGGGGGGGGGGGGGGGGGGFGGGGGGGGGGGGGGGGGGGGGGGGGGGGGGGGGGGGGGGGGGGGGGGGGGGGGGFGGGGGGGGGGGGGGGGGGGGGGGGGGGGGGGGGGGGGGGGGGGGGGGGGGGGGGGGGGGGGGGGGG?EGGGDFFGGGGGGGGGFGGGGGGFGGGGGGFFFFGGGGFFFFGGFFFFGGGGFFGFFFFFFGFFFF:9GD
@M02352:288:000000000-CKWC8:1:1101:18808:7713 1:N:0:TACGCTGC+GTAAGGAG
TACGGAGGATCCAAGCGTTATCCGGAATCATTGGGTTTAAAGGGTCCGTAGGTGGATAATTAAGTCAGAGGTGAAATCTTGCCGCTTAACGGTAAAATTGCCTTTGATACTGGTTGTCTTGAGTTATTATGAAGTGGTTAGAATATGTAGTGTAGCGGTGAAATGCATAGATATTACATAGAATACCAATTGCGAAGGCAGATCACTAATAATATACTGACACTGATGGACGAAAGCGTGGGGAGCGAACAGGATTAGATACCCTGGTAGTCCACGCCGTAA
+
GGGGGGGGGGGGGGGGGGGGGGGGGGGFDGGGGGGGGGGGGGGGGGGGGGGGFGGGGGGGGGGGGGGGGGGGGGGGGFGEGGGGGGGGGGGEGGGFGGGGGGGGGGGGGCFGDGGFGGGGGGGGFGGGGGGGGGGGGFGGGGFGGGGGGGGGGGGGGG=FFGGGFFGGGGFFGFGFGGGFGGDGGGGGFGFFGGGGGGGGGFGFFGGGGFGGGGFFFGGGGGGCFGGGGGGGGGGFFGGGGGBD9DGGGG>F?FGFBFFFGGGGFFCFDFBFFGF?F?EBGG
@M02352:288:000000000-CKWC8:1:1101:25891:7734 1:N:0:TACGCTGC+GTAAGGAG
TACGGAGGATCCAAGCGTTATCCGGAATCATTGGGTTTAAAGGGTCCGCAGGCGGTCAATTAAGTCAGAGGTGAAAGCCCATCGCTCAACGATGGAACTGCCTTTGATACTGGTTGACTTGAGTTATACGGAAGTAGATAGAATAAGTAGTGTAGCGGTGAAATGCATAGATATTACTTAGAATACCGATTGCGAAGGCAGTCTACTACGTATATACTGACGCTCATGGACGAAAGCGTGGGGAGCGAACAGGATTAGATACCCTGGTAGTCCACGCCGTAA
+
GGGGGGGGGGFGGGGGGGGGGGGGGDGGGGGGGGGEGGGFCGGGGGGGGGGGGGGGGGGGGGFGGGGGGGGGGGGGGGGGGGGGGFGGGGFGGGGGGGGGGGGGGG?FGGGGGGGGGGGGGGGGGGGGGGGEGGGGGGGGGGDFGGGGGGGGGGGGGGGGGGGGGGGGGGGGGGGGGGGGGGGCCFFEG@FGGGGGGGGGGGGGGGGGGGGGC:FFFDDGGCC;CDGGGGGGGGGFGGGGGGFFBFGGGGFFF?FGFFFF9?FGFFGFFFF>8CFBB?DFDC
@M02352:288:000000000-CKWC8:1:1101:12435:7746 1:N:0:TACGCTGC+GTAAGGAG
TACGGAGGGTCCAAGCGTTATCCGGAATCATTGGGTTTAAAGGGTCCGCAGGCGGTCAATTAAGTCAGAGGTGAAAGCCCATCGCTCAACGATGGAACTGCCTTTGATACTGGTTGACTTGAGTTATACGGAAGTAGATAGAATAAGTAGTGTAGCGGTGAAATGCATAGATATTACTTAGAATACCGATTGCGAAGGCAGTCTACTACGTATATACTGACGCTCATGGACGAAAGCGTGGGGAGCGAACAGGATTAGATACCCTGGTAGTCCACGCCGTAA
+
GGGGGGGGGGGGGGGGGGGGGGGGGGGGGGGGGGGGGGGGGGGGGGGGGGGGGGGFFGGGGGGGGGGGGGGFGGGGGGGGGGGGGGGGGGGGGGGGGGGGGGGGGGGGGGGGGGGGGGGGGGGGGGGGGGGGGGGGGGGGGGGGCGGGGGGGGGGGGGGGGGGGGGGGGGGGGGFFGGGGFGC@GGGGGGGGGGGGGGGGGGGGGGGGGGFGGGGFGG9;CEDCEDCGG6CCEGG>GDGGGG>?BDDGEGFFFBGG29<=FGGGFFG?>B8A6C=6;BF1<D
@M02352:288:000000000-CKWC8:1:1101:25879:7749 1:N:0:TACGCTGC+GTAAGGAG
TACGGAGGATCCAAGCGTTATCCGGAATCATTGGGTTTAAAGGGTCCGCAGGCGGTCAATTAAGTCAGAGGTGAAAGCCCATCGCTCAACGATGGAACTGCCTTTGATACTGGTTTACTTGAGTTATACGGAAGTAGATAGAATAAGTAGTGTAGCGGTGAAATGCATAGATATTACTTAGAATACCGATTGCGAAGGCAGTCTACTACGTATATACTGACGCTCATGGACGAAAGCGTGGGGAGCGAACAGGCTTAGATACCCTGGTAGTCCACGCCGTAA
+
GGGGCCGG,,;CFGGGGGGDGGGGG::F<FAFGGGC,CEFGGGGF@@FGGGCFGG7>FFGCEGGGGGGG9FFGGGGCFEDE8<FFG,:FG7<+D7<FGGGGC,CFGGFFGGGGGG8,CFGFFFGGGDD,8@FFFG<F9,:@E@F,,8@FGGGGGGGGGGGGGGFGG<ECFFGGGGCD>C@EFFEGGGGCFEFGGGGGDG8C=FBFGGECE5CF89CFGCFGGGGDD7E<+95EE7D*:CECGEF9BDDDDFF6(9>:FFF?FEGFFGFAB-)9D@098>>GG
@M02352:288:000000000-CKWC8:1:1101:27484:7760 1:N:0:TACGCTGC+GTAAGGAG
TACGGAGGGGGTTAGCGTTGTTCGGAATTACTGGGCGTAAAGCGCACGTAGGCGGATTGGAAAGTAGGGGGTGAAATCCCAGGGCTCAACCCTGGAACTGCCTCCTAAACTATCAGTCTAGAGTTCGAGAGAGGTGAGTGGAATTCCAAGTGTAGAGGTGAAATTCGTAGATATTTGGAGGAACACCAGTGGCGAAGGCGGCTCACTGGCTCGATACTGACGCTGAGGAGCGAAAGCGTGGGGAGCAAACAGGATTAGATACCCTGGTAGTCCACGCCGTAA
+
GGGGGGGGDDGC7FGGGGGGG8FEGGGGGG<FGGGCEGGGGGFF7:FGGFGGGGGG7FGFGGGGGGGFEGGGGGGGG9DFGDGGGGGGGGGGGG<FGGGCG<F8<FGGGCAFGFGCDFGFCCFGGGDGDFDGG@7DCCFGFG:B?FBCCCFFA9=<F7<@EB?9BC7<CC=<<+A9E?FGEGGAFGFC<FGC8EEDG>8E8=EEGG9F6EFGCE8:*::7C:5/;7FG+*17:EC5759CGE>0,0CFGG:F?FGF37-*<FDC6>G?<B)6=F?22?E09<
@M02352:288:000000000-CKWC8:1:1101:10120:7767 1:N:0:TACGCTGC+GTAAGGAG
TACGGAGGGTGCGAGCGTTAATCGGAATTACTGGGCGTAAAGCGCATGCAGGTGGTTCATTAAGTCAGATGTGAAAGCCCGGGGCTCAACCTCGGAACTGCATTTGAAACTGGTGAACTAGAGTGCTGTAGAGGGGGGTAGAATTTCAGGTGTAGCGGTGAAATGCGTAGAGATCTGAAGGAATACCAGTGGCGAAGGCGGCCCCCTGGACAGACACTGACACTCAGATGCGAAAGCGTGGGGAGCAAACAGGATTAGATACCCTGGTAGTCCACGCCGTAA
+
GGGGGEGGGGGGGEGGGFGGGGGGGDEGGGGGGGGGGCEFFGGGGGGGGGGGGGGGGGGGGGGGGGGGGGGGGGGGGGGGGGGGGDFGGGGGGGGGGGGGGGGFGGGGFGGGGGGGGGGGGGGGGGGGGGGGGGGGGGGGGGGGGFGGGGGGGGGFGGGGGGGGGGGCEGGGGGGGGGGGGGGGGGGGGGGGGGGGGGGGGGGGEEGGGGGGGGGGGGGGGGGGGGGFCFFGGGGFGGDGEGFFFFGCFGFFFFCC?FAFFFGFFFGFFFFFFGF?>FFBD7
@M02352:288:000000000-CKWC8:1:1101:16019:7813 1:N:0:TACGCTGC+GTAAGGAG
TACGGAGGATCCAAGCGTTATCCGGAATCATTGGGTTTAAAGGGTCCGTAGGTGGATAATTAAGTCAGAGGTGAAATCTTGCCGCTTAACGGTAAAATTGCCTTTGATACTGGTTGTCTTGAGTTATTATGAAGTGGTTAGAATATGTAGTGTAGCGGTGAAATGCATAGATATTACATAGAATACCAATTGCGAAGGCAGATCACTAATAATATACTGACACTGATGGACGAAAGCGTGGGGAGCGAACAGGATTAGATACCCTGGTAGTCCACGCCGTAA
+
GGGFGDGGGFGGGGGGGFGGGGGEFDGGGGGGGGGFFGFFGGGGGFGGFGGGCEGGGGGGGGGGGGGGGGGGGGGGGGGGGGCFGGGGGGGGGGGGGGGGGGGGGGGGGGGGGGGGGGGGGGCFGGGGGGGGGGGGGGGGGGGGGGGGGGGGGGGGGGGGGGGGGGGGGGGGGGGGGGGGGGGGGGGGGGGGGGGGDGGFGFFGGGGGGGGGGGGGGGGFFGGGGGGGGGGGGGGFGGGGEGFFFFGGGGEFFFGFFFFFGGGGFFGFFFFFFGFFFFFFGG
@M02352:288:000000000-CKWC8:1:1101:19970:7835 1:N:0:TACGCTGC+GTAAGGAG
TACGGAGGGTTCAAGCGTTATCCGGAATCATTGGGTTTAAAGGGTCCGCAGGCGGTCAATTAAGTCAGAGGTGAAATCCCATAGCTTAACTATGGAACTGCCTTTGATACTGGTTGACTTGAGTTATACGGAAGTAGATAGAATAAGTAGTGTAGCGGTGAAATGCATAGATATTACTTAGAATACCGATTGCGAAGGCAGTCTACTACGTATATACTGACGCTCATGGACGAAAGCGTGGGGAGCGAACAGGATTAGATACCCTGGTAGTCCACGCCGTAA
+
GGGGGFGG:F8F@FFGGGGGGGGGGG@FEFFGGGGGGGGGGGGGD6FFDGGGDGG:FG=FGGGGGGGG,AFGGGGGG<4?,,4FGGGGGGGCG,:CF8FGG@9FGGGGGGGGGCFG<FGGGGGGG<@EEEGGEGGFFD@DGGGGF,>F@FGGGGGGGGGGGGGGGGCFGGGGGGGGGAGGDGGGBFGGGGGGGGGGGGGGGGF<FGGE;5<FF+4BFGGFG8EEGGGFF+;CGG<>FDDEGG)8(<<DEGFF??FG<FFFGGGGFFGF<FABFGF(4(79CD
@M02352:288:000000000-CKWC8:1:1101:7204:7857 1:N:0:TACGCTGC+GTAAGGAG
TACGGAGGGTGCAAGCGTTATCCGGAATCATTGGGTTTAAAGGGTCCGCAGGCGGTCAATTAAGTCAGAGGTGAAATCCCATAGCTTAACTATGGAACTGCCTTTGTTACTGGTTGACTTGAGTTATACGGAAGTAGATAGAATAAGTAGTGTAGCGGTGAAATGCATAGATATTACACAGAATACCGATTGCGAAGGCAGTCTACTACGTATGTACTGACGCTCATGGACGAAAGCGTGGGGAGCGAACAGGATTAGATACCCTGGTAGTCCACGCCGTAA
+
GGGGGGGGGGGGGGGGGGGGGGGGGGCG<FEFGGGGCEGGGGGGFCEFCGGGGGG=FGGGGGGGGGGGGGGGGGGGGGGFFGFGGGFGGGGGGGGG<FGGGFGGGGFFGGGGCGGG8FFFGGGGGDGGFGGG7F@FGGDBFGGGC<DFGGGGGGGGGGGGGGGGGGCFGGGGGGGGCEGFFGGGGGGGEGCFGGGGGGGGGGGGFGGFCEGGFG;FGGGGGGGGEG?FECFGGGGFGGGGGGFFFFGGDGEFFFGGBFFFGGFGFFGFFFFFB>FBF6@>DD
@M02352:288:000000000-CKWC8:1:1101:24820:7889 1:N:0:TACGCTGC+GTAAGGAG
TACGGAGGGTCCGAGCGTTATCCGGAATCATTGGGTTTAAAGGGTCCGCAGGCGGTCAATTAAGTCAGAGGTGAAATCCCATAGCTTAACTATGGAACTGCCTTTGATACTGGTTGACTTGAGTCATATGGAAGTAGATAGAATGTGTAGTGTAGCGGTGAAATGCATAGATATTACACAGAATACCGATTGCGAAGGCAGATCACTAATAATGTATTGACACTGATGGACGAAAGCGTGGGGAGCGAACAGGATTAGATACCCTGGTAGTCCACGCCGTAA
+
GGGGGGGGGGGGGGGGGGGGGGGGGGGGGGGGGGGFGGGGGGGGGGGGGGGGGGGGGGGGGGGGGGGGGGGGGGGGGGGGGGGGGGGGGGGGGGGGGGGGGGGGGGGGGGGGGGGGGGGGGGGGGGGGGGGGGGGGGFCFGGGGGGGGGGGGGGGGGGGGGGGGGGGGGGGGGGGGGGGGGGGGGGGGGGGGGGCGGGGGGGGGGGGGGGGGGGFGGGDGGGGGGGGGGGGGGGGFGGGGGGFFFFDG5CEFFFGC<FBFGGCGFFFFBFFFFG6<BFFFGG
@M02352:288:000000000-CKWC8:1:1101:14366:7903 1:N:0:TACGCTGC+GTAAGGAG
TACGGAGGGTCCAAGCGTTATCCGGAATCATTGGGTTTAAAGGGTCCGCAGGCGGTTTATTAAGTCAGTGGTGAAATCTCGAGGCTCAACCTCGAAACTGCCATTGATACTGATAAACTTGAGTTCAGTTGGAGTAGGCGGAATGTGTAGTGTAGCGGTGAAATGCATAGATATTACATAGAATACCAATTGCGAAGGCAGATCACTAATAATATACTGACACTGATGGACGAAAGCGTGGGGAGCGAACAGGATTAGATACCCTGGTAGTCCACGCCGTAA
+
GGGEFDEGGFGGGFGGGCCFGGGGGGGGFEGGGGGCFGFCEFFGGGGGGGGGGGGGGGGGGGGGGGGGGGGGGGGGGGGGGGGGGGGGGGGGGGGGGGGGGGGFGGGGGGGGGGGGGGGGGFFGGGGGGGGGGGGGGGGGGGGGGGGGGGGGGGGFGGGGGGGGGGGGGGGGGGGGGGGGGGGGGGGGGGGGGGGGGGGGG=?FGGGGGGDF;EGGGGGFEFGGGCEGGGGGGGGFGGGGGGD?BFGGDGFFFFGGBFFFGGGFFFGFFFAFFGFFFFF>DD
@M02352:288:000000000-CKWC8:1:1101:7404:7904 1:N:0:TACGCTGC+GTGAGGAG
TACGGAGGGTCCAAGCGTTATCCGGAATCATTGGGTTTAAAGGGTCCGCAGGCGGTCAATTAAGTCAGCGGTGAAATCCCATAGCTTAACTATGGAACTGCCTTTGATACTGGTTGACTTGAGTTATACGGAAGTAGAGAGAATAAGGAGTGTAGCGGGGAAATGCATAGATATTACTTAGAATACCGATTGCGAAGGCAGTCAACTACGTATATCCTGACGCTCATGGACGAAAGCGTGGGGAGGGAAAAGGATTAGTTACCCTGGTAGTCAAGCACTTAA
+
GGGGGGGG7F,F,CFFGGGGGGGGGG@F,EFFFGGGGGGGGGGGG<FF:FGGGGGGGE,CFFGGGGGG,@FC>FGGG,,E=,,BFG?FGGGC,C<58=55C3FF,8F<,,5C88,3<>F<=,BF=,3,,@:C+><,@3,38D<,,,3,,83,35;,@**1=F5,4?;,4;99;B,,2,62+<:C<AC7*<4*2;C8C5***03++3::CG4920++3300+1**/129020)2C*75:1CEGD(,)/97*)0,3F7)9)*0<A90<F?)74<*:*)(().:>
@M02352:288:000000000-CKWC8:1:1101:6350:7909 1:N:0:TACGCTGC+GTAAGGAG
TACGGAGGGTGCGAGCGTTAATCGGAATTACTGGGCGTAAAGCGCATGCAGGTGGTTCATTAAGTCAGATGTGAAAGCCCGGGGCTCAACCTCGGAACTGCATTTGAAACTGGTGAACTAGAGTGCTGTAGAGGGGGGTAGAATTTCAGGTGTAGCGGTGAAATGCGTAGAGATCTGAAGGAATACCAGTGGCGAAGGCGGCCCCCTGGACAGACACTGACACTCAGATGCGAAAGCGTGGGGAGCAAACAGGATTAGATACCCTGGTAGTCCACGCCGTAA
+
GGGGGCFGGGGGGGGGGGGGGGGGGGGGGGGGGGGGGGGGGGGGGGGGGGGGGGGGGGGGGGGGGGGGGGGGGGGGGDGGGGGGGGGGGGGGGGGGGGGGGGGGGGGGGGGGGGGGGGGGGGGGGGGGGGGFGGGGGGGGGGGGGGGGGGGGGGGGGGGGGGFGGGGGGGGGFGGGGGGGGGFFGGGGGGGGGGGEGGGGGDGGGGGGGGGFGGEGGGGGGGGGGGG7EFFGDGGDGGDGGGFF>FGCFGFF?BGGFF<BGGFCFFFF>F><9CF?><F>GD
@M02352:288:000000000-CKWC8:1:1101:18518:7921 1:N:0:TACGCTGC+GTAAGGAG
TACGGAGGATCCAAGCGTTATCCGGAATCATTGGGTTTAAAGGGTCCGTAGGTGGATAATTAAGTCAGAGGTGAAATCTTGCCGCTTAACGGTAAAATTGCCTTTGATACTGGTTGTCTTGAGTTATTATGAAGTGGTTAGAATATGTAGTGTAGCGGTGAAATGCATAGATATTACATAGAATACCAATTGCGAAGGCAGATCACTAATAATCAACTGACACTGATGGACGAAAGCGTGGGGAGCGAACGGGATTAGATACCCCGGTAGTCCACGCCGTAA
+
GGGGGEGGGGGGGGGGGFGGGGGGGCGGGGGGGGGCFEFFFGGGGGGGFGGGFGGGGGGGGGGGGGGGGGGGGGGGGGGGGGGGGGGGGGGGGGGGGGGGGGGGGGGGGDGGGGGEGGGGGAFGFGGGGGGGGGGGGGGGGFGGGGGGGGGGGGGGGGGGGGGGGGGGGGGGGGFGGGGGGGCGGGGGGGGGGGGGCGGGDGCGGGGGGGGGGGGGGGGGGGGFGGCFFFGGGGGFGGGGGGFFFFGGGGFFFFG4<=AFGGEFFBGFFFFFFG??>F@BGG
@M02352:288:000000000-CKWC8:1:1101:5547:7929 1:N:0:TACGCTGC+GTAAGGAG
TACGGAGGGTCCGAGCGTTATCCGGAATCATTGGGTTTAAAGGGTCCGCAGGCGGTCAATTAAGTCAGAGGTGAAATCCCATAGCTTAACTATGGAACTGCCTTTGATACTGGTTGACTTGAGTTATACGGAAGTAGATAGAATAAGTAGTGTAGCGGTGAAATGCATAGATATTACTTAGAATACCGATTGCGAAGGCAGTCTACTACGTATATACTGACGCTCATGGACGAAAGCGTGGGGAGCGAACAGGATTAGATACCCTGGTAGTCCACGCCGTAA
+
GGGGGGDDECFGGCFGG:@FGGGGGEEGEGGGGFGGDGGAAFGGGGECGGGDFGGGGGGGGGGGGGGFFGGFFGGGGGFGFGCFGFFFGFGGGGGGGGGGGGGFGGCFFGGGFFGGGGGGGGGFGEGGGGGDGEGGGFGGGCFGGGGGFCFFGGGGGGFGFGCD9ECFEEFGGGGGGGGGGGGFG9FGGGGGGGGGGGGGGGGGGGGGGGGGGGGGCGGGGGGGGCFFGGGGGG:DCGGCEEF?BBGGDDEF:?GFDFFF9+A*9<FFAFFAFFFBBFBBGD
@M02352:288:000000000-CKWC8:1:1101:21144:7947 1:N:0:TACGCTGC+GTAAGGAG
TACGGAGGGTGCAAGCGTTAATCGGAATTACTGGGCGTAAAGGGTACGTAGGCGGTTGTATAAGTTGGATGTGAAAGCCCCGGGCTCAACCTGGGAACAGCATTCAAAACTGTACGGCTAGAGTGTATAAGAGGTTAGCGGAATTCCAGGTGTAGCAGTGAAATGCGTAGATATCTGGAGGAACATCAGTGGCGAAGGCGGCTAACTGGTATAACACTGACGCTGAGGTACGAAAGCGTGGGTAGCGAACGGGATTAGATACCCCGGTAGTCCACGCCCTAA
+
GGGGGGGGGGGGGGGGGGGGGGGGGGGGGGGGGGGGGGGGGGGGGGGGGGGGGGGFGGGCFGGGGGGGGGGGGGGGGGGGGGGGGGGGGGGGGGGGGGGGGGGGGGGGGGGGGGGGGGGGGGGGGGGGGGGGGGGGGGGGGGGGGGGGGGGGGGGGGGGGGGGGGGGGGGGGGGGGGGGGGGGGFGGGGGGGGGGGGGGGGGGGGGGGGGGGGGFCGGGGGGGGGGGFGGGGGGGFGGDEGGFFFFGGGGFDFBGGFFBFGGGGFFGFFFFFF:?BFFFFFD
@M02352:288:000000000-CKWC8:1:1101:24367:7983 1:N:0:TACGCTGC+GTAAGGAG
TACGGAGGGTGCAAGCGTTATCCGGAATCATTGGGTTTAAAGGGTTCGTAGGCGGGCTGATAAGTCAGTGGTGAAATGCAGGGGCTCAACTCCGGCACTGCCATTGATACTGTTAGTCTTGAATTATTGTGAAGTGGTTAGAATATGTAGTGTAGCGGTGAAATGCTTAGATATTACATAGAATACCAATTGCGAAGGCAGATCACTAACAATATATTGACGCTGATGAACGAAAGCGTGGGTAGCGAACAGGATTAGATACCCTGGTAGTCCACGCCGTAA
+
GGGFDBEEGGGGGFGGGGEGGGDCFFEGFGGGGGGFF>F<@FGGFEGGGGGGGEGGGGGFGGGGGGGFFGGGGGGGGGGGGGGGGGGGGGGGGGGGGGGGGGFGGGGGGGGGFGGGGGGGGFGGGGGGGGGGGGGGGGGGGGGGFGGGGGGGGEGFGGBFFFGGGGGGGGGGGG7FGGGGGGGDFGGGGDGGGGGEGGGGGGGGGB7CEGDGGGGD?EFFEEGEGGGGGGCDGGGFFE9EGGDFFFGGGGFF??DFFFFFFFF46@FF<F>BFGFF0859DC
@M02352:288:000000000-CKWC8:1:1101:11995:8001 1:N:0:TACGCTGC+GTAAGGAG
TACGGAGGGTCCAAGCGTTATCCGGAATCATTGGGTTTAAAGGGTCCGCAGGCGGTCAATTAAGTCAGAGGTGAAATCCCATAGCTTAACTATGGAACTGCCTTTGATACTGGTTGACTTGAGTTATACGGAAGTAGATAGAATAAGTAGTGTAGCGGTGAAATGCATAGATATTACTTAGAATACCGATTGCGAAGGCAGTCTACTACGTATATACTGACGCTCATGGACGAAAGCGTGGGGAGCGAACAGGATTAGATACCCTGGTAGTCCACGCCGTAA
+
GGGGGGGGGGGGGGGGGGGGGGGGGGGGGGGGGGGGGGGGGGGGGGGGGGGGGGGGGFGGGGGGGGGGGGGGGGGGGGGGGGGGGGGGGGGGGGGGGGGGGGGGGGGGGGGGGGGGGGGGGGGGGGGGGGGGGGGGGGGGGGGGGGGGGGGGGGGGGGGGGGGGGGGGGGGGGGGGGGGGGGGGGGGGGGGGGGGGGGGGGGGGGGGGGGGGGGGGGGGGGGGGGGGGGGGGGGGFGGGGGGFFFFGGGGFFFFGGFFFFGGGGFFGFFFFFFGF?FFEFGG
@M02352:288:000000000-CKWC8:1:1101:12885:8004 1:N:0:TACGCTGC+GTAAGGAG
TACGGAGGGTGCAAGCGTTATCCGGAATCATTGGGTTTAAAGGGTTCGTAGGCGGGCTGATAAGTCAGTGGTGAAATGCAGGGGCTCAACTCCGGCACTGCCATTGATACTGTTAGTCTTGAATTATTGTGAAGTGGTTAGAATATGTAGTGTAGCGGTGAAATGCTTAGATATTACATAGAATACCAATTGCGAAGGCAGATCACTAACAATATATTGACGCTGATGAACGAAAGCGTGGGTAGCGAACAGGATTAGATACCCTGGTAGTCCACGCCGTAA
+
GGGGGGGGGGGGGGGGGGGGGGGGGGGGGGGGGGGGGGGGGGGGGGGGGGGGGGGGGGGGGGGGGGGGGGGGGGGGGGGGGGGGGGGGGGGGGGGGGGGGGGGGGGGGGGGGGGGFFGGGFGGGGGGGGGGGFFGGGGGGGGFEFDEFFCGGGFGGGGGDGGGFGFGGGGGGGGGGGGGGGGCEFGFGGGGGGGGEGGGGGGGFDGGGGGDACFGGGG?FGDDEEDGCGGGGEGGBF=DGGGBA?FDDGGEF0:FGF?AFGGGGFF:FAFBFFGFBF?EBGG
@M02352:288:000000000-CKWC8:1:1101:12859:8004 1:N:0:TACGCTGC+GTAAGGAG
TACGGAGGGTGCGAGCGTTAATCGGAATTACTGGGCGTAAAGCGCATGCAGGTGGTTCATTAAGTCAGATGTGAAAGCCCGGGGCTCAACCTCGGAACTGCATTTGAAACTGGTGAACTAGAGTGCTGTAGAGGGGGGTAGAATTTCAGGTGTAGCGGTGAAATGCGTAGAGATCTGAAGGAATACCAGTGGCGAAGGCGGCCCCCTGGACAGACACTGACACTCAGATGCGAAAGCGTGGGGAGCAAACAGGATTAGATACCCTGGTAGTCCACGCCGTAA
+
FGGGGG@EGGGGGCCEGGGF<CFFGFBDFGGGGGGGGFGDFGGGGGGGGFGGGGGGGGGGGG<FFFFGGGFGFGGAGGGGGGGGGGGGGFGGGGEGFGGGGGGGGGGGGGGGGGCFFGFGGFGGGGGGGGGFGGGGGGGGDGDGG:9FGFGGGEFGGGGGGGGGGGGGGGGG7CGGGFFFGGGGGGGGGGGEGCCGECFCCD:CCEGFCCFGGGGGGGGGGGGGGCF7?EGCGG3@GGGGEEF?BBF*<CFFBB4F<?9F7EFGFFCF<74<?GF?B<EBGC
@M02352:288:000000000-CKWC8:1:1101:18412:8007 1:N:0:TACGCTGC+GTTAGGAG
TACGGAGGATGCAAGCGTTATCCGGATTTATTGGGTGTAAAGGGTCCGTAGGCGGGAAATTAAGTCAGTGGTGAAAGCCTACAGCTCAACTGTAGAACTGCCATTGATACTGATTTTCTTGAATTTATATGAAGTGGGCGGAATGCGTCATGTAGCGGTGAAATGCACAGATATGACGCAGAACACCAATTGCGAAGGCAGCTCACTAATGTAATATTGACGCTGAGGGACGAAAGCATGGGTAGCGAACAGGATTAGATACCCTGGTAGTCCACGCCGTAA
+
GGGG>EGG,,CFGGGGGGGCGGGGGGGGGGGGGGG6,@FGGG<FC,9C:FEGGGGE++B,EFGGGG,F,5BFFGGGGGGG,F,EDFGGGG<FFGGGG?FFG,5,5CF9EFGG,E,?8FGGGG5E??F?F?FGCGEG<F7FGGGC,@5***@FGGFGFGGG:FFGGG@;FGGGGG,,6=5CGGGGGGGG:C2CGGGGGGG8EGGG<EG7+A:C0+2<+AEFGGGGGGGG**9DEGGFGGGGGG?AFFGDEDFFFFGG?FAFGGGGFFGFFFFFFF*4(8DFGD
@M02352:288:000000000-CKWC8:1:1101:26395:8087 1:N:0:TACGCTGC+GTAAGGAG
TACGGAGGGGGTTAGCGTTGTTCGGAATTACTGGGCGTAAAGCGTACGTAGGCGGATTGGAAAGTTGGGGGTGAAATCCCAGGGCTCAACCCTGGAACTGCCTCCAAAACTATCAGTCTAGAGTTCGAGAGAGGTGAGTGGAATTCCAAGTGTAGAGGTGAAATTCGTAGATATTTGGAGGAACACCAGTGGCGAAGGCGGCTCACTGGCTCGATACTGACGCTGAGGTACGAAAGTGTGGGGAGCAAACAGGATTAGATACCCTGGTAGTCCACACCGTAA
+
GGGGG7FGGGGGGGGGGGGGGGGGGGGGGGGGGGGGGGGGGGGGGGGGGGGGGGGGGDGGFGFFGGEGGGGGGGGGGGGGGGGGGGGGGGGGGGGGGGGGGGGGGGGGDGGDGGGGGGGFGGGGGGGFGGGGGGGFFGGGGGGGGGGFGGGGGGGGGGGGGGGGGGGGGGGGGGGGGGGGGGGGFGGFGGGGEEGGEGGGGGGGDGGGGGFEE5CCGGGGGCGECGFFGCGGDDGFGGGGGGF?BFGGEGFFF?GGBFBFCFGFFFGFFFFFFGFBFF>:GG
@M02352:288:000000000-CKWC8:1:1101:8599:8098 1:N:0:TACGCTGC+GTAAGGAG
TACGGAGGGTGCAAGCGTTATCCGGAATCATTGGGTTTAAAGGGTCCGCAGGCGGTCAATTAAGTCAGAGGTGAAATACCATAGCTCAACTATGGAACTGCCTTTGATACTGGTTGACTTGAGTTATACGGAAGTAGATAGAATAAGTAGTGTAGCGGTGAAATGCATAGAGATTACTTAGAATACCGATTGCGAAGGCAGTCTACTACGTTTGTACTGACGCTCATGGACGAAAGCGTGGGGAGCGAACAGGATTAGATACCCTGGTAGTCCACGCCGTAA
+
GGGGGEGGGGGGGGGGGGGGGGGGGGGGGFGGGGGGGGFFFGGGGGGGGGGGGGGGGGGGGGGGGGGGGGGCGGGGGGGGGGFFFFGFFFFGGGGGGGGGGGGGGGGGFGGGGGGGGGGGGGGGGGGGGGGGGGGGGGGGGGGGGGGGGGGGGGGGGGGGGGGGGGGGGGGGGGGGGGGGGGFFFGGGGGGFFGGGGGGFGGGGGGGGGGG*CGGGGGGC6CEGGGGGGGFGGGGFDEDGGGFFFFGGGGFFFF6FDFFFGG8CFFGFFFFBF>??FFEBGG
@M02352:288:000000000-CKWC8:1:1101:24987:8124 1:N:0:TACGCTGC+GTAAGGAG
TACGGAGGGTGCGAGCGTTAATCGGAATTACTGGGCGTAAAGCGCATGCAGGTGGTTCGTTAAGTCAGATGTGAAAGCCCGGGGCTCAACCTCGGAACTGCATTTGAAACTGGCGGGCTAGAGTACTGTAGAGGGGGGTAGAATTTCAGGTGTAGCGGTGAAATGCGTAGAGATCTGAAGGAATACCGGTGGCGAAGGCGGCCCCCTGGACAAAGACTGACGCTCAGGTACGAAAGCGTGGGGAGCAAACAGGATTAGATACCCTGGTAGTCCACGCCGTAA
+
GGGGGGGGGGGGGGEGGGGGGGGGGGGGGGGGGGGGGGGGGGGGGGGGFGGGGGGGGGGGGGGGGGGGGGGGGGGGGGEGGGGGGGGGGGGGGGGGGGGGGGGGGGGGGGGGGGGGGGGGGGGGGGGGGGGGGGGGGGGGGGGGGGGGGGGGGGGGGGGGGGGGGGGGGGGGGGGGGGGGGGGFGGGGGGGGGGGGGGGGGGGGGGGGGGGGGFFFGGGGGGG=ECGGGGGGGGGBGGGGEGFFFFGGFFFFFFGGFFFFFFGGFFGFF=2<@GFFFFFFGD
@M02352:288:000000000-CKWC8:1:1101:26967:8177 1:N:0:TACGCTGC+GTAAGGAG
TACGGAGGGTGCGAGCGTTAATCGGAATTACTGGGCGTAAAGCGCATGCAGGTGGTTCATTAAGTCAGATGTGAAAGCCCGGGGCTCAACCTCGGAACTGCATTTGAAACTGGTGAACTAGAGTGCTGTAGAGGGGGGTAGAATTTCAGGTGTAGCGGTGAAATGCGTAGAGATCTGAAGGAATACCAGTGGCGAAGGCGGCCCCCTGGACAGACACTGACACTCAGATGCGAAAGCGTGGGGAGCAAACAGGATTAGATACCCTGGTAGTCCACGCCGTAA
+
GGGGGEGGGGGGGGGGGGGGCGGGGGGGGGGGGGGGGGGGGGGGGGEGGGGGFGGGGAFGGGGGGGGGGGGGGGGGGGGGGFGGGGGGGGGGGGGEFFFGGGGGGGGGGGGGGGGGGGGGGGGGGGGGGGGGGGGGGGGGGGGGGGGFEGGGGGGGGGGGGFFGGGGGGGDCGGGGGGGGGGGEGFGGGGGGGGGGGGGGGGGGDGGGGGGGGGGGGFGGGGGGGGG?FGGGGGGFGGDGGGBB;3FGGGFFFFGGFFFFGGGFFFGFAFAFFFFFFFF>5>
@M02352:288:000000000-CKWC8:1:1101:14834:8200 1:N:0:TACGCTGC+GTAAGGAG
TACGGAGGGTGCGAGCGTTAATCGGAATTACTGGGCGTAAAGCGCATGCAGGTGGTTCATTAAGTCAGATGTGAAAGCCCGGGGCTCAACCTCGGAACTGCATTTGAAACTGGTGAACTAGAGTGCTGTAGAGGGGGGTAGAATTTCAGGTGTAGCGGTGAAATGCGTAGAGATCTGAAGGAATACCAGTGGCGAAGGCGGCCCCCTGGACAGACACTGACACTCAGATGCGAAAGCGTGGGGAGCAAACAGGATTAGATACCCTGGTAGTCCACGCCGTAA
+
GGGGEFGGECFGGGGGGGG7@<EFGG7FGGGGGGGGGGGGGGDF:68F<FGE9FF8455,5CFGGGGGGGGGGGGGGGGGGGGGGGGGGGGCGGGDFFGGGGGGGGGGGGGGC>333EGDGGGGGG=FFFGGGGC::EG*CGGGG+C9:CFGGGGGGGGGGGGGGGGGGGGEGGG:C+CFGGG8FGGGGGGGGGGGGGGGGG8**:EGGFG?G68EGGGGGC6CCFG7+3?GGGGFGGGGGGFFFFGGGGFFFFGGFFFFGGGGFFGFFFFFFGFFFFFFGG
@M02352:288:000000000-CKWC8:1:1101:28391:8226 1:N:0:TACGCTGC+GTAAGGAG
TACGGAGGATCCAAGCGTTATCCGGAATCATTGGGTTTAAAGGGTCCGTAGGTGGATAATTAAGTCAGAGGTGAAATCTTGCCGCTTAACGGTAAAATTGCCTTTGATACTGGTTGTCTTGAGTTCTTATGAAGTGGTTAGAATATGTAGTGTAGCGGTGAAATGCATAGATATTACATAGAATACCAATTGCGAAGGCAGATCACTAATAATATACTGACACTGATGGACGAAAGCGTGGGGAGCGAACAGGATTAGATACCCTGGTAGTCCACGCCGTAA
+
GGGGGGGGGGGGCFGGGGGGGGGGGGFGDGGGGGGGGGGGGGGGD<FFGGGGFGGGFGGGGGGGGGGGAFGGGGGGGCFGGGFFGGDGGGGDFGGGGGGGGCEFGGGGGGGGGGGGGGGGGFGGG9?EEFGGFFGGGGEFFGGGA5FGFFGGGGGGGGGGGGGGGGFGGGGGGGGGGGGGGGGGFGFFGGGGGGGGGGGGGFFCGG?BE9C:,CGGGGGGGGGGGGGGCFFDGEGFGGGGGGFFFFGGGGFFBFGGFFFFGFGGFFGFFFAFFGFFFFFFGG
@M02352:288:000000000-CKWC8:1:1101:6880:8233 1:N:0:TACGCTGC+GTAAGGAG
TACGGAGGATCCAAGCGTTATCCGGAATTATTGGGTTTAAAGGGTCCGTAGGTGGATAATTAAGTCAGAGGTGAAATCTTGCCGCTTAACGGTAAAATTGCCTTTGATACTGGTTGTCTTGAGTTCTTATGAAGTGGTTAGAATATGTAGTGTAGCGGTGAAATGCATAGATATTACATAGAATACCAATTGCGAAGGCAGATCACTAATAATCAACTGACACTGATGGACGAAAGCGTGGGGAGCGAACGGGATTAGATACCCCGGTAGTCCACGCCGTAA
+
GGGGGGGGEGGG?EGGGGGGGGGGGC+C,CFGGGGCFGGFFGGGEEFGGGGGGGGG9FFFFCFGGGGG9AFGGFGFF9FGGG8FFE+CFG:FGGE<FFGFGFEFFGGGGGGGGGGEGGGGGCFGC,,,,9CFBFGFGCBEGGGG95,EDFGGGGFFEGGGGGGFFGCFGGFGGGFG9;,3@F=@BFCFFFCFGGGGGGGGECGG@FFE,<B:BFCFGGGGGFGGGG?FC,09CE5>DEGGGGD<BFGGGG>>??GGFFFFC?+>)8DE>>>D@FFFF3>>*9
@M02352:288:000000000-CKWC8:1:1101:28376:8236 1:N:0:TACGCTTC+GTAAGGAT
TACGGAGGATCCAAGCGTTATCCGGAATCATTGGGTTTAAAGGGTGCGTAGGTGGATAATTAAGTCAGAGGTGAAATCTTGCCGCTTAACGGTAAAATTGCCTTTGATACTGGTTGTCTTGAGTTAGTATGAAGTGGTTAGAATATGTAGTGTAGCGGTGAAATGCATAGATATTACATAGAATACCAATTGCGAAGGCAGATCACTAATAATATACTGACACTGATGGACGAAAGCGTGGGGAGCGAACAGGATTAGATACCCTGGTAGTCCACGCCGTAA
+
,EFGFGCE:FGGFGFGGGGGG,EFGGGG9F@FGGGFGDGGGGGGG,FGGGGGFFGG,EC6E9CFGGFGF,FGGGGGGC<FAFFGGG+BFG7FFGGGGFGGG,AFEGGGGGGGG?84BFFGGFGGAF,C55CF9FGG9B35DFCD,AAFAFGG9EGGGGGGGGGGF;<F:EGGGG7;DE;CFGGFCFGCCFBFGGGGGGGFG8:DGGG;8,1:C<;FGGGGGFGGGG9F6CFGGGGFG=9BGGFFFF5DGGBFF?DFFFFFGGGG?>GFBFDFFDF?F6@>GG
@M02352:288:000000000-CKWC8:1:1101:6892:8248 1:N:0:TACGCTGC+GTAAGGAG
TACGGAGGATCCAAGCGTTATCCGGAATTATTGGGCGTAAAGCGCCCGTAGGCGGATAATTAAGTCAGAGGTGAAATCCTCCCGCTTAACGGTGAAATTGCCTTTAATACTGGTTGTCTTGAGTTATTATGAGGTGGGTGGAATATCTAGTGTAGCGGTGAAATGCATAGATATTACATGGAATACCAGTTGCGAAGGCAAATCACTAGTATGCTACTGACACTGAGGGACGAAAGCGTGGGGAGCGAACAGGATTAGATACCCCGGTAGTCCACGCCGTAA
+
GFGGGEGE,C;EFFGGGGGGG<FFGGEG,FCEFGF<+@FCDF,F++@FGGGG,@@+@F,,CC,CF9,CBEFFFGFG9F,,,,+8CC+?EF+4+++5B,CFG9FD,,C8FFGD,5BC+CDGCFFG,,,,,,3@,FDD++8+@+>F,E,7@>FGGG9FFEGGGG?CFG,@FG9FFGGG9F,,6<<,@FBF,C,>CEECGGG6**>+,?@++5++5++?CFGGG9CAFD+8**9CECDFFGGC5?B?>F)9CC)8:?DD?FDF??+9)07<9>AFFGF<>BFF<9
@M02352:288:000000000-CKWC8:1:1101:7621:8281 1:N:0:TACGCTGC+GTAAGGAG
TACGGAGGGTCCGAGCGTTATCCGGAATCATTGGGTTTAAAGGGTTCGTAGGCGGGTCAATAAGTCAGAGGTGAAATCTTGCAGCTTAACTGTAAAATTGCCTTTGATACTGTTGACCTTGAATTACTGTGAAGTGGTTAGAATATGTAGTGTAGCGGTGAAATGCTTAGAGATTACATAGAATACCGATTGCGAAGGCAGATCACTAACAGTATATTGACGCTGATGAACGAAAGCGTGGGTAGCGAACGGGATTAGATACCCCGGTAGTCCACGCCGTAA
+
GGGGGGGGGGGGGGGGGGGGGGGGGGGGGGGGGGGGGGGGGGGGGGGGFGGGGGGGGGGGGGGGGGGGGGGGGGGGGGGGGGGGGGGGGGGGGGGGGGGGGGGGGGGGGGGGGGGGGGGGGGGGGGGGGGGGGGGGGGGGGGGGGGGGGGGGGGGGGGGGGGGGGGGGGGGGGGGGGGGGGGGGGGGGEGGGGGGGGGGGGGGGGGGDGGGGGGGGGGGCGEGGGGGGGGGFDGGFGGGDEGFA6?DGGGFFFFGGFFFFDEGG>@DF>EDAFGF<;BDFGG
@M02352:288:000000000-CKWC8:1:1101:7212:8287 1:N:0:TACGCTGC+GTAAGGAG
TACGGAGGGTGCGAGCGTTAATCGGAATTACTGGGCGTAAAGCGTGCGTAGGCGGATCGGAAAGTCAGATGTGAAATCCCAAGGCTCAACCTTGGAACTGCATTTGAAACTATCGATCTAGAGTTCTGGAGAGGTAAGTGGAATTCCTAGTGTAGAGGTGAAATTCGTAGATATTAGGAGGAACACCAGAGGCGAAGGCGGCTTACTGGACAGATACTGACGCTGAGGCACGAAAGTGTGGGGAGCAAACAGGATTAGATACCCTGGTAGTCCACACCGTAA
+
GGGGGFGGGGGGGEGGGGGGFGGGGGGGGGGGGGGGGGGGGGGGGGGGGGGGGGGCGGGGGGGGGGGGGGGGGGGGGGGGGGGGGGGGGGGGGFFGGGGGGGGGGFGGGGFFGFGGGGGGGGGFGGGG9FGGGGGGGGGGGGFFGGGGGGGFGGGGGGGGGFGGGGGFGGGGGGGFGGGGGGCGGGGGDFFGCEGGGGGGGGGEGGGGGGGGGGGGGGGGGEEEEGGGGEGDEGGFGGGGGGFF>33CEFFF?BGGBFA=<FGGFFGF2@>FFG@2:<EBGG
@M02352:288:000000000-CKWC8:1:1101:7624:8298 1:N:0:TACGCTGC+GTAAGGAG
TACGGAGGGTCCGAGCGTTATCCGGAATCATTGGGTTTAAAGGGTTCGTAGGCGGGTCAATAAGTCAGAGGTGAAATCTTGCAGCTTAACTGTAAAATTGCCTTTGATACTGTTGACCTTGAATTACTGTGAAGTGGTTAGAATATGTAGTGTAGCGGTGAAATGCTTAGAGATTACATAGAATACCGATTGCGAAGGCAGATCACTAACAGTATATTGACGCTGATGAACGAAAGCGTGGGTAGCGAACGGGATTAGATACCCCGGTAGTCCACGCCGTAA
+
GGGGGGGGGGGGGGGGGGGGGGGGGGFGFGGGGGGGGGGGGGGGAEGGGGGGGGGGGGGFFGGGGGGGGGGGGGGGGFGGGGFGGGGGGGGGGGGGGGGGGGFGGGGGGGGGGGGGGGGGGGGGGGFFGCFEFFGGGGGGGGGGGGGGGGGGGGGGGGGGGGGGGGGGGGGCGGFGGGGGGGGGGGGGGGGGGGGGGGGGGFGGGGGECFGGGGFGGGGGGEGGGGGGGGGGGGGFGGGGGGFF?FCCEGBDFFGGFFFFGGFG:BGFFEFFFFF?;0>>GG
@M02352:288:000000000-CKWC8:1:1101:28542:8412 1:N:0:TACGCTGC+GTAAGGAG
TACGGAGGATCCAAGCGTTATCCGGAATCATTGGGTTTAAAGGGTCCGCAGGCGGTTGTTTAAGTCAGAGGTGAAAGTTTGCAGCTCAACTGTAAAATTGCCTTTGATACTGAATAACTTGAGTTATAATGAAGTGGTTAGAATATGTAGTGTAGCGGTGAAATGCATAGATATTACATAGAATACCGATTGCGAAGGCAGATCACTAATTATATACTGACGCTGAGGGACGAAAGCGTGGGGAGCGAACAGGATTAGATACCCTGGTAGTCCACGCCGTAA
+
GGGGGGGGGGGECGFGGGGGGGGGGGGG9FDGGGGEGGGFGGFGGDGGEFGGGGG>CEBFGGGGGAFGGGGGGGGGGFFFFGGGGGGGGGFFGGGGGGGGGGGGGGGGFGGGCEFGGGGGGGGGGCGGGGGGFFGGGGGGGGGFEFFDFGGGGGGDGGGGGGGGGGGFGGGGGGGGGGGGGGGGGGGGDGGGGGGEGDGGGGGGGGGGFGGFGGGFGFGGGGGGGGGGGEGGGGGFDGGGGGFFFFGGGGFF?FGGFF2B9EGGFFGFFFAFFGF?FFEBCD
@M02352:288:000000000-CKWC8:1:1101:28525:8419 1:N:0:TACGCTGC+GTAAGGAG
TACGGAGGATCCAAGCGTTATCCGGAATCATTGGGTTTAAAGGGTCCGCAGGCGGTTGTTTAAGTCAGAGGTGAAAGTTTGCAGCTCAACTGTAAAATTGCCTTTGATACTGAATAACTTGAGTTATAATGAAGTGGTTAGAATATGTAGTGTAGCGGTGAAATGCATAGATATTACATAGAATACCGATTGCGAAGGCAGATCACTAATTATATACTGACGCTGAGGGACGAAAGCGTGGGGAGCGAACAGGATTAGATACCCTGGTAGTCCACGCCGTAA
+
GGGGGGGGGFFDCCFFEGGGGGGGGGGGGGFFGGGC@FGFGGGGGFGGGGGGGGG7@FFGGGFGGGGGGFFGGGGGGFGGGGGGGGEEFGGCGGGGGGGGGFAFGGGGGGGGGGFGGGGGGFGDFGFGGGGGGGGGGGGGGGDFFGGGGGGGGG;9F>FGGGGGGGGGGGGFFEGFGGGFACEGGGGGGG7FGGGGDGGGGGFGGGGGGGF@FEGGGGGGGGGGEGGGDEGGGGGFGEDDGED:9>CGGGB?:?F*4=>FGGFFFFGFAB<>FGF?>?E>GG
@M02352:288:000000000-CKWC8:1:1101:20347:8445 1:N:0:TACGCTGC+GTAAGGAG
TACGGAGGGTCCAAGCGTTATCCGGAATCATTGGGTTTAAAGGGTCCGCAGGCGGTCAATTAAGTCAGAGGTGAAAGCCCATCGCTCAACGATGGAACTGCCTTTGATACTGGTTGACTTGAGTTATACGGAAGTAGATAGAATAAGTAGTGTAGCGGTGAAATGCATAGATATTACTTAGAATACCGATTGCGAAGGCAGTCTACTACGTATATACTGACGCTCATGGACGAAAGCGTGGGGAGCGAACAGGATTAGATACCCTGGTAGTCCACGCCGTAA
+
GGGGGGGGGGGGGGGGGGGGGGGGGGGGGGGGFGGGGGGGGGGGGGGGGGGGGGGGGGGGGGGGGGGGGGGGGGGGGGGGGGGGGGGGGGGGGGGGGGGGGGGGGGGGGGGGGGGGGGGGGGGGGGGGGGGGGGGGGGGGGGGGGGGGGGGGGGGGGGGGGGGGGGGGGGGGGGGGGGGGGGFGGGGGGGGGGGGGGGGGGGGGCFGGGGGGGGGGGGGGGGGEGDGGGGGCECDFGGGGGGFFFFGGGGEF?BGGFFFFGGGGFFFFFFFF=GF?BFFFGG
@M02352:288:000000000-CKWC8:1:1101:6054:8487 1:N:0:TACGCTGC+GTAAGGAG
TACGGAGGATCCAAGCGTTATCCGGAATCATTGGGTTTAAAGGGTCCGTAGGTGGATAATTAAGTCAGAGGTGAAATCTTGCCGCTTAACGGTAAAATTGCCTTTGATACTGGTTGTCTTGAGTTATTATGAAGTGGTTAGAATATGTAGTGTAGCGGTGAAATGCATAGATATTACATAGAATACCAATTGCGAAGGCAGATCACTAATAATATACTGACACTGATGGACGAAAGCGTGGGGAGCGAACAGGATTAGATACCCTGGTAGTCCACGCCGTAA
+
FFGD-BCFGGGFCFCFGGGG8C6@F7+DFFG<DFGEGGEEFE<@F,EFECFGFECCEE?EGGGCEEEGGGGFFGFEGDGG9F,@FCFFEBFDGGEGG9?EC,C<B9<A,?E@FFGGFGGF9E8B?EFGGFGG<FC,>5:5=FFG?FAFD9DFGA;FEDEEDFFFGC<DFA@=B=FCDGAFGFFFCFGCFF=3,*@3BE>8::A::CFDFA:=FGGGGG9ECFC8<CCC?GGGEEC>CECGGGFF0>)7ED57??4C<FFFFGGGFFGFA64<=G68(05-9C
@M02352:288:000000000-CKWC8:1:1101:18483:8503 1:N:0:TACGCTGC+GTAAGGAG
TACGGAGGGTCCGAGCGTTACTCGGAATTACTGGGCGTAAAGCGCGCGTAGGTGGTTATTTAAGTCAGATGTGAAAGCCCTGGGCTCAACCTAGGAACTGCACCTGATACTGGATAACTAGAGTACAGAAGAGGGTAGTGGAATTTCCTGTGTAGCGGTGAAATGCGTAGATATAGGAAGGAACACCAGTGGCGAAGGCGACTACCTGGTCTGATACTGACACTGAGGTGCGAAAGCGTGGGGAGCAAACAGGATTAGATACCCTGGTAGTCCACGCCGTAA
+
GGGGGGGGGGGGGGGGGGGG,CFGGGGGGGGGGGGGGGGGGGGGGGGGGGGGGGGGGGGGGGGGGGGGGGGGGGGGGGGGGGGGGGGGGGGGGGGGGGGGGGGGGGGGGGGGGFGGGGGGGGGGGGGGGGGGGGGGGGGGGGGGFGGGGGGGGGGGGGGGGGGGGGGGGGGGGGGGGGGGEGGGGGGGGGGGGGGGCGGGGGGGGGGGGGGGGGGGGGGGGGGGGGGGGGGGGGDFGGGGGGF?9BGFFFFFB?GGBFAFDGGGFFGFBFFBBGFFFFFFDD
@M02352:288:000000000-CKWC8:1:1101:25715:8505 1:N:0:TACGCTGC+GTAAGGAG
TACGGAGGATCCAAGCGTTATCCGGAATCATTGGGTTTAAAGGGTCCGTAGGTGGATAATTAAGTCAGAGGTGAAATCTTGCCGCTTAACGGTAAAATTGCCTTTGATACTGGTTGTCTTGAGTTATTATGAAGTGGTTAGAATATGTAGTGTAGCGGTGAAATGCTTAGATATTACATAGAATACCAATTGCGAAGGCAGATCACTAACAATATATTGACGCTGATGAACGAAAGCGTGGGTAGCGAACAGGATTAGATACCCTGGTAGTCCACGCCGTAA
+
GGGGGGGGGGGGGGGGGGGGGGGGGEGGGGGGGGGGGGGGGGGGGGGGFGFGEGGGGGGGGGGGGGGGGGGGGGGGGGGGGGGGGGGGGGGGGGGGGGGGGGGGDGGGGGGGGGGGGGGGGGGGGGGGGGGGGGFGGGGGGGGGGGGGGGGGGGGGGGGGGGGGGGGGGGGGGGGGGGGGGGGGGGGGGGGGGGGGGGGGGGGGGGGGGGGGGGGGGGGGGGGGDGGGGGGGGEGFGGGGGGFFFFGGGGFFBFGGFFFFGGGGFFG66@AFFDF?FBFFGG
@M02352:288:000000000-CKWC8:1:1101:16327:8517 1:N:0:TACGCTGC+GTAAGGAG
TACGGAGGGTCCGAGCGTTATCCGGAATCATTGGGTTTAAAGGGTCCGCAGGCGGTCGATTAAGTCAGAGGTGAAATCCCATAGCTTAACTATGGAACTGCCTTTGATACTGGTTGACTTGAGTCATATGGAAGTAGATAGAATGTGTAGTGTAGCGGTGAAATGCATAGATATTACACAGAATACCGATTGCGAAGGCAGTCTACTACGTATGTACTGACGCTCATGGACGAAAGCGTGGGGAGCGAACAGGATTAGATACCCTGGTAGTCCACGCCGTAA
+
GGGGGGGGGGGGGGGGGGGGGGGGGGGGGGGGGGGGGGGGGGGGGGGGGEGGGGGGGGGGGGGGGGGGGGGGGGGGGGGGGGGGGGGGGGGGGGGGGGGGGGGGGGGGGGGGGGGGGGGGGGFGGGGGGGGGGGGGGGGGGGGGGGGGGGGGGGGGGGGGGGGGGGGGGGGGGGGGGGGGGGGGGGGGGGGGGGGGGGGGGGGGGGGGGGGGGFGGGGGFFGGGGGGGGGGDGGDBGDGEGGFFFDGGGGFFF?GGFFFFGGGGFFGFFFFFFGFF>BEFCD
@M02352:288:000000000-CKWC8:1:1101:10059:8539 1:N:0:TACGCTGC+GTAAGGAG
TACGGAGGGTCCGAGCGTTATCCGGAATCATTGGGTTTAAAGGGTTCGTAGGCGGGTCAATAAGTCAGAGGTGAAATCTTGCAGCTTAACTGTAAAATTGCCTTTGATACTGTTGACCTTGAATTACTGTGAAGTGGTTAGAATATGTAGTGTAGCGGTGAAATGCTTAGAGATTACACAGAATACCGATTGCGAAGGCAGATCACTACTAATAAACTGACGCTGATGGACGAAAGCATAGGTAGCGAATGGGATTAGATACCCCAGTAGTCTATGCCGTAA
+
GGGGGGGGGGGGGGGGGGGCGGGGGGGGGGGGGGGGGGGGGGGGGGGGFGGGGGGGGGG@FGGGGGGGGGGGGGGGGGGGFCFGGGGGGGGGGGFGGGGDGGGGGGFGGGGGGGGGGGGGGG8FGCEGGGGGFGGGGGGGGGGECFGGGGGGGGGGGGGGGGGGGGGGGGFCDFGCFFGGGGDGGGGGGGGGGGDEEGGGGGGGGFGGGGGGGGFGGGFFCGGGGGGGGGGCCGGFGGGGCCFF?FGGGGFFFFGGFFFFGGGGFFGFBFFFFGFFFAFBGC
@M02352:288:000000000-CKWC8:1:1101:11501:8558 1:N:0:TACGCTGC+GTAAGGAG
TACGGAGGATCCAAGCGTTATCCGGAATCATTGGGTTTAAAGGGTCCGTAGGTGGATAATTAAGTCAGAGGTGAAATCTTGCCGCTTAACGGTAAAATTGCCTTTGATACTGGTTGTCTTGAGTTCTTATGAAGTGGTTAGAATATGTAGTGTAGCGGTGAAATGCATAGATATTACATAGAATACCAATTGCGAAGGCAGATCACTAATAATATACTGACACTGATGGACGAAAGCGTGGGGAGCGAACAGGATTAGATACCCTGGTAGTCCACGCCGTAA
+
GGGGGGGG7A@<6CFGGGGCF<FGGGGG9C,FFGG@,CFGGGGGGGGGGGGG6EFDGE<DFAGGGGFGCFFGGGGGGGC,C?=FFGCGGGC+B4+CD<FGGGG,,,C?FFG<,8EFGFGFGGGGG,8AAFFG<FGGG?D=DGGGA@@@FGGGGGF,CGGGGGGG,EAFGGGGGGG==DFFGGGCGGGGFGCGGGGGGGGCE*AFGGGF?,:,2BFGGGFGGFFGFF9++=DDEEG>*CGGGGFF>EC<CDEF?FGGFFFFFFGGFFGFBFFFFGF?FFFFGD
@M02352:288:000000000-CKWC8:1:1101:10336:8586 1:N:0:TACGCTGC+GTAAGGAG
TACGGAGGATCCAAGCGTTATCCGGAATCATTGGGTTTAAAGGGTCCGTAGGTGGATAATTAAGTCAGAGGTGAAATCTTGCCGCTTAACGGTAAAATTGCCTTTGATACTGGTTGTCTTGAGTTATTATGAAGTGGTTAGAATATGTAGTGTAGCGGTGAAATGCATAGATATTACATAGAATACCAATTGCGAAGGCAGATCACTAATAATATACTGACACTGATGGACGAAAGCGTGGGGAGCGAACAGGATTAGATACCCTGGTAGTCCACGCCGTAA
+
GGGGGGGGCFFGGDGGGGGGGGGGGGGGGGGGGFGFFGGADFGGGGCFGGGEFGGGGGGGGGGGGGGGFGGGGGGGGGGGGGAFGEGEF9FGCG@?FGFEGGGFGG<FEGGGGGGGGGGGGGGGGGGF9FGGGGGGGFGGGGGGCFFGGGGGFGFGGGCGCFFGGGFGGGGGGGGGGGFGGGFGGGGGGGGGGGGGGGGGDFGGFGGFGGGGGGGGGGFGGGGGGGGGGGGGGGGFGGGGGGFF>FCGEGFF1:FF>FAFFGD4@FFFF4ABFGFFFFFFGG
@M02352:288:000000000-CKWC8:1:1101:4509:8591 1:N:0:TACGCTGC+GTAAGGAG
TACGGAGGGTCCGAGCGTTATCCGGAATCATTGGGTTTAAAGGGTCCGTAGGCGGGTTGTTAAGTCAGTGGTGAAAGTCTGTAGCTCAACTATAGAATTGCCATTGAAACTGATGATCTTGAATTATTGTGAAGTGTTTAGAATAAGTAGTGTAGCGGTGAAATGCATAGATATTACATAGAATACCGATTGCGAAGGCAGATCACTAACAATATATTGACGCTGATGGACGAAAGCGTAGGTAGCGAACAGGATTAGATACCCTGGTAGTCTACGCCGTAA
+
GGGGGGGGGGGGGGGGGGGGGGGGGGGGGGGGGGGGGGGGGGGGGGGGGGGGGGGGGGGGGGGGGGGGGGGGGGGGGGGGGGGGGGGGGGGGGGGGGGGGGGGGGGGGGGGGGGGGGGGGGGGGGGGGGGGGGGGGGGGGGGGGGGGGGGGGGGGGGGGGGGGGGGGGGGGGGGGGGGGGGGGGGGGGGGGGGGGGGGGGGGGGGGGGGGGGGGGGGGFGGGGGDGGGGGGGGGGFGGGEEGFF?FGGGGFFFFGGFFFFGGGGFFGFFFF>FGFF>BFFGG
@M02352:288:000000000-CKWC8:1:1101:9075:8605 1:N:0:TACGCTGC+GTAAGGAG
TACGGAGGGTGCGAGCGTTAATCGGAATTACTGGGCGTAAAGCGCATGCAGGTGGTTCATTAAGTCAGATGTGAAAGCCCGGGGCTCAACCTCGGAACTGCATTTGAAACTGGTGAACTAGAGTGCTGTAGAGGGGGGTAGAATTTCAGGTGTAGCGGTGAAATGCGTAGAGATCTGAAGGAATACCAGTGGCGAAGGCGGCCCCCTGGACAGACACTGACACTCAGATGCGAAAGCGTGGGGAGCAAACAGGATTAGATACCCTGGTAGTCCACGCCGTAA
+
GGGGGGGGGGGGGGGGGGGGGGGGGGFGGGGGGGGGGCEGGGGGGGGGGGGGGGGGGGGGGGGGGGGGGGGGGGGGGGGGGGGGGGGGGGGGGGGGFGGGGGGGGGGGGGGGGGGGGGGGFGGGGGGGGGGGGGGGGGGGGGGGGGGGGGGGGGGGGGGGGGGGGGGGGGDGFGGGGGGGGGGGGGGGGGGGGGGGGGGGGGGGGGGGGGGGGGGGGGGGGGG?CGGGGGGGGGGFGGGGGGFFFFGGFGFFFFFGFFFFGGGGFFGFFFDFFGFFFFFFDD
@M02352:288:000000000-CKWC8:1:1101:27308:8610 1:N:0:TACGCTGC+GTAAGGAG
TACGGAGGGTGCGAGCGTTAATCGGAATTACTGGGCGTAAAGCGCATGCAGGTGGTTCATTAAGTCAGATGTGAAAGCCCGGGGCTCAACCTCGGAACTGCATTTGAAACTGGTGAACTAGAGTGCTGTAGAGGGGGGTAGAATTTCAGGTGTAGCGGTGAAATGCGTAGAGATCTGAAGGAATACCAGTGGCGAAGGCGGCCCCCTGGACAGACACTGACACTCAGATGCGAAAGCGTGGGGAGCAAACAGGATTAGATACCCTGGTAGTCCACGCCGTAA
+
GGGGGGGE7C@FGFGGGGGG7CF7CCCFFF@FF@F<@FGCDGFGGGGGCFFFF?F?7FFGFEFFGGCAFFFE??FFF894@=C7+>=FF<,4BFFFFFFFCBCFGGE9<DFEEE8FAEG<EFFF=FDFGGFGFCF7FGGGGCEGFC++<E@CF@CGGCEGCGGCEGDEGDC@FEFC9C+<@FEFGGG6@CEFE8CGECC>EC=EEGGFGDG6;;CGGGGGGGEGFG6+0<;<CCCB<EGDEG>B(87<6<:F?BDFFFBFFFGFFFGFFB<9FC@166>>D<
@M02352:288:000000000-CKWC8:1:1101:21014:8625 1:N:0:TACGCTGC+GTAAGGAG
TACGGAGGGTCCAAGCGTTATCCGGAATCATTGGGTTTAAAGGGTCCGCAGGCGGTCAATTAAGTCAGAGGTGAAATACCATAGCTCAACTATGGAACTGCCTTTGATACTGGTTGACTTGAGTCATATGGAAGTAGATAGAATGTGTAGTGTAGCGGTGAAATGCATAGATATTACACAGAATACCGATTGCGAAGGCAGTCTACTACGTATGTACTGACGCTCATGGACGAAAGCGTGGGGAGCGAACAGGATTAGATACCCTGGTAGTCCACGCCGTAA
+
GGGGGGGGGGGGGGGGGGGGGGGGGGGGGGGGGGGGGGGGGGGGGGGGGGGGGGGGGGGGGGGGGGGGGGGGGGGGGGGGGGGGGGGGGGGGGGGGGGGGGGGGGGGGGGGGGGGGGGGGGCGGGGGGGFGGGGGFGGGGGGGGGGGGGGGGGGGGGGGGGGGGGGGGGGGGFGGGGGGGGGGGGGGGGGGGGGGGGGGGGGGGGGGGGGGGGFGGGGGGGGGGGGGGGFG<CGG@GGGGGGFFFFGGGGFFFFGGFFFFGFGGFFGF<FFF=*=:6<B3DD
@M02352:288:000000000-CKWC8:1:1101:20947:8637 1:N:0:TACGCTGC+GTAAGGAG
TACGGAGGGTCCGAGCGTTATCCGGAATCATTGGGTTTAAAGGGTCCGCAGGCGGTCAATTAAGTCAGAGGTGAAATCCCATAGCTTAACTATGGAACTGCCTTTGATACTGGTTGACTTGAGTCATATGGAAGTAGATAGAATGTGTAGTGTAGCGGTGAAATGCATAGATATTACACAGAATACCGATTGCGAAGGCAGTCTACTACGTATGTACTGACGCTGAGGGACGAAAGCGTGGGGAGCGAACAGGATTAGATACCCTGGTAGTCCACGCCGTAA
+
GGGGGCGGGGFGGGGGGGGGGGGGGGGGDGGGGGGGEEGGGGGGGCFG7FGGGGG:FFFFFGGGCGGGGDGGGGGGGGGA<FDGGGGGGGFGGGGGGFFGGGGGGGGCFGGGCFDECFFFDFFGGGEFFGGGGGBFGDCFFFGGGCEGGGGGGGGGGGFGGGGGGGGGGGGGGGGGGGGGGGGGFGGGGGEGGGGGGGGGGFEG@FGCFGFFFFGGGGFFGGGGGGGGGGGGGGGFGCDGGGFF>FGGEGEFFFGGFFAFGGGGFFGFFFFFFC=?9?EBGG
@M02352:288:000000000-CKWC8:1:1101:6746:8647 1:N:0:TTCGCTGC+GCAAGGAG
TACGGAGGGGGCAAGCGTTATCCGGAATTACTGGGTGTAAAGGGCCCGTAGGCGGACAATTAAGTCAGAGGTGAAATCCCGCGGCTTAACCGTGAAACTGCCTTTGATACTGGTTGTCTTGAGTTCTTATGAGGTGGTTGGAATTCGTAGTGTAGCGGTGAAATGCGTAGATATTACGTAGAATACCAATGGCGAAGGCAGATCACTGGTACTATACTGACACTGAGGGACGAAAGCGTGGGGAGCGAACAGGATTAGATACCCCGGTAGTCCACGCCGTAA
+
GGGG@FGG7++77FGGGGG@F@FGGG@F<F<FGGG=:FGGGGFG,,@FGGGG9FGF>+49<FFGGFEGECGGGGGGGG<54+3@FGBFGG,+B,+@F<FGG<FGFFGFGGGG,@,@CFG@CFGGD,@;,,@F,CFF:16*>FGG:3*,4=FGGGGGGGGGGGGGEG*=CEDGGG?++**5BFG,CGGCEC+AFGGGGGGCCF9:8CF+*+*0+<<FGGGGG+CFGG+C**9DGGGFGG7CGGF?>FGGGG37<BGGFFFFFGGG)>GFFFFFFFFBFFFFGG
@M02352:288:000000000-CKWC8:1:1101:8825:8655 1:N:0:TACGCTGC+GTAAGGAG
TACGGAGGGTCCAAGCGTTATCCGGAATCATTGGGTTTAAAGGGTCCGCAGGCGGTCAATTAAGTCAGAGGTGAAAGCCCATCGCTCAACGATGGAACTGCCTTTGATACTGGTTGACTTGAGTTATACGGAAGTAGATAGAATAAGTAGTGTAGCGGTGAAATGCATAGATATTACTTAGAATACCGATTGCGAAGGCAGTCTACTACGTATATACTGACGCTCATGGACGAAAGCGTGGGGAGCGAACAGGATTAGATACCCTGGTAGTCCACGCCGTAA
+
GGGGGGGGGGGGGGGGGGGGGGGGGGGGGGGGGGGGGGGGGGGGGGGGGGGGGGGGGGGGGGGGGGGGGGGGGGGGGGGGGGGGGGGGGGGFGGGGGGGGGGGGGGGGGGGGGGGGGGGGGGGGGGGGGGGGGGGGGGGGGGGGGGGGGGGGGGGGGGGGGGGGGGGGGGGGGFGGGGGGGGGGFGGGGGGGGGGGGGGGGGGGGGGGGGGGGGGGGGGGGGGEGGGGGGGGGGGFGGGGGGF?>FGGGGDF??FFDFFFGGGGFFGFFFFFFGFBFFFFGD
@M02352:288:000000000-CKWC8:1:1101:15115:8761 1:N:0:TACGCTGC+GTAAGGAG
TACGGAGGGTCCAAGCGTTATCCGGATTTATTGGGTTTAAAGGGTCCGTAGGCGGGCTTATAAGTCAGAGGTGAAATCCCATCGCTCAACGATGGAACTGCCTTTGATACTGTAGGTCTTGAATATATTTGAAGTAGGCGGAATATGTAGTGTAGCGGTGAAATGCATAGATATTACATAGAACACCAATTGCGAAGGCAGTCTACTACGTATATACTGACGCTCATGGACGAAAGCGTGGGGAGCGAACAGGATTAGATACCCTGGTAGTCCACACCGTAA
+
GGGGGGGGGGGGGGGGGGGGGGGGGGEGGGGGGGGGGGGGGGGGGGGGGGGGGGGGGGGGGGGGGGGGGGGGGGGGGGGGGGGGGGGGGGGGGGGGGGGGGGGGGGGGGGGGGGGGGGGGGGFGCGGGGGGGGGGGGFGGGGGGGGGGGGGGGGGGGGGGGGGGGGGGGGGGGGGGGGGGGGGGGGGGGGGGGGGGGGGGGGGGGGGGGGGGGGGGGGGGGGGGGGGGGGGGGGGFGGGGGGEFFEGGGGFFFFGG<?FFGGGGFFGFFFFFFGFFFFFFGG
@M02352:288:000000000-CKWC8:1:1101:4925:8762 1:N:0:TACGCTGC+GTAAGGAG
TACGGAGGGTTCAAGCGTTATCCGGAATCATTGGGTTTAAAGGGTCCGCAGGCGGTCAATTAAGTCAGAGGTGAAAGCCCATCGCTCAACGATGGAACTGCCTTTGATACTGGTTGACTTGAGTTATACGGAAGTAGATAGAATAAGTAGTGTAGCGGTGAAATGCATAGATATTACTTAGAATACCGATTGCGAAGGCAGTCTACTACGTATATACTGACGCTCATGGACGAAAGCGTGGGGAGCGAACAGGATTAGATACCCTGGTAGTCCACGCCGTAA
+
GGGG7BEGGGGGGGGGGGGGGGGGGGEGC,,CFGGGGGGGGGGGGFFGGGGGGGGGGGGGGGGGGGGGGGGGGGGGGGGGGGGGGGGGGGGDFGGGGGGGGGGGGGGGGGGG?FGGGGGGGGGGGGGGGGGGGGGGGGGGGGGFC>FGGGGGGGGGGGGGFGGGGGFGGFGGGGGGGGGGGGGGGGGGDGGGGGGGEGGGGGFGGGGFGGGF?CFGGGGGGGGGGDF@C?GCEEDFGGG*?GEB>>DGG37:BFGGFFFFC9EGFFFFFBBAFDF<>BEBGG
@M02352:288:000000000-CKWC8:1:1101:18152:8798 1:N:0:TACGCTGC+GTAAGGAG
TACGGAGGGTCCGAGCGTTATCCGGAATCATTGGGTTTAAAGGGTCCGCAGGCGGTCAATTAAGTCAGAGGTGAAATCCCATAGCTTAACTATGGAACTGCCTTTGATACTGGTTGACTTGAGTCATATGGAAGTAGATAGAATGTGTAGTGTAGCGGTGAAATGCATAGATATTACACAGAATACCGATTGCGAAGGCAGTCTACTACGTATGTACTGACGCTGAGGGACGAAAGCGTGGGGAGCGAACAGGATTAGATACCCTGGTAGTCCACGCCGTAA
+
GGGGGGGGGGGGGGGGGGGGGGGGGGGGGGGGGGGGGGGGGGGGGFGGGGGGGGGFGGGGGGGGGGGGGGGGGGGGGGGGGGGGGGGGGGGGGGGGGGGGGFFGGGGGGGGGGGGGGGGGGGGGGGGGGGGGGGGGGGFGGGGGGGGGGGGCGGGGGGGGGGGGGGGGGGGGGGGGGGGGGGFCFGGGGGGGGGGGDGGGGGGGGGGGGGGGGGGGGGGGGGGGGGGGGGGGGGGFGGGGGGEFBFGGDGFFFFGGFFFFGFFGFFC?<FDFFGF?F6DBGG
@M02352:288:000000000-CKWC8:1:1101:15695:8802 1:N:0:TACGCTGC+GTAAGGAG
TACGGAGGGTCCAAGCGTTATCCGGAATCATTGGGTTTAAAGGGTCCGCAGGCGGTCAATTAAGTCAGAGGTGAAATCCCATAGCTTAACTATGGAACTGCCTTTGATACTGGTTGACTTGAGTTATACGGAAGTAGATAGAATAAGTAGTGTAGCGGTGAAATGCATAGATATTACTTAGAATACCGATTGCGAAGGCAGTCTACTACGTATATACTGACGCTCATGGACGAAAGCGTGGGGAGCGAACAGGATTAGATACCCTGGTAGTCCACGCCGTAA
+
GGGGGGGGGGGGGGGGGGGGGGGGGGGGGGGGGGGGGGGGGGGGGGGGGGGGGGGGGGGGGGGGGGGG9FGGGGGGGGGGGGGGGGGGGGGGGGGGGGGGGGGGGGGGGGGGGGGGGGGGGGGGGGGGGGGGGGGGGGGGGGGGGFGGGGGGGGGGGGGGGGGGGGGGGGGGGGGGGGGGGGGGGGGGGGGGGGGGGGGGGGGGGGGGGGGGGGGGGGGGGGGGGGGGGGGDGEGFGGGGGGEF>FGDGGFFFFGGFFFFGGGGFFGFFFFFFGFBFFFFGD
@M02352:288:000000000-CKWC8:1:1101:18132:8807 1:N:0:TACGCTGC+GTAAGGAG
TACGGAGGGTCCGAGCGTTATCCGGAAGCATTGGGTTTAAAGGGTCCGCAGGCGGTCCATTAAGTCAGAGGTGAAATCCCATAGCTTAACTATGGAACTGCCTTTGATCCTGGTTGACTTGAGTCATATGGAAGTAGATAGAATGTGTAGTGTAGCGGTGAAATGCATAGATATTACACAGAATACCGATTGCGAAGGCAGTCTACTACGTATGTACTGACTCTGAGGGGCGAACGCGTGGGGAACGAACAGGATTCGATACCCTGGTAGTCCACGCCGTCA
+
,FGGEF@:FGAGG:@CB:F,CF,6B:C@<,C@FF,B,6CA9?C7CCE:C788>4+47+,<?<,,599,B?F54,A5C?DFGG@F<@FE,BFEE?E,8BDFDEF9FGFGCA<A=BE:DDFGG9D>FAC3==F=<@7DF,@9=<BEA>,@FFGGCD,@*@F*D<?;FG@F,>,@;D,@DEF9F,378CECFEF*C*:*88>CB8CCCGGCF88+BEF9CF9@E+<<1+98**17*?).7*9/CC>(()99CDB:?14:)8)95C@C6:*948-<=F*20<3()1
@M02352:288:000000000-CKWC8:1:1101:3813:8839 1:N:0:TACGCTGC+GTAAGGAG
TACGGAGGATCCAAGCGTTATCCGGAATCATTGGGTTTAAAGGGTCCGTAGGTGGATAATTAAGTCAGAGGTGAAATCTTGCCGCTTAACGGTAAAATTGCCTTTGATACTGGTTGTCTTGAGTTATTATGAAGTGGTTAGAATATGTAGTGTAGCGGTGAAATGCATAGATATTACATAGAATACCAATTGCGAAGGCAGATCACTAATAATATACTGACACTGATGGACGAAAGCGTGGGGAGCGAACAGGATTAGATACCCTGGTAGTCCACGCCGTAA
+
GFGGGGGGGGGGGGG8FGGGGGGGGDFG@FGGGGGFCFDFFGGGGDFGGGFGCFECFGGGGFGGGGGGFGGGGGGFGFEGGGGGGGDGGFGGGGGGGGGGDCEFGGGGGGGGGGFGGGGGGGGGFGGGGGGFDGGGGGGGGFGGGGGGGGGGGEGFGGCGGGGGGGGGGGGGGGGGGGGGGGFGGG?FDFFGGGGGGGGGGGFBFGGGFGFGGGEEFGFGFGGGGGGGGFGGGGGFGGGGGGFFFFGGGGFFF<GGFFAFEFGFFFGFFFAAFGFFB:>6CD
@M02352:288:000000000-CKWC8:1:1101:27091:8880 1:N:0:TACGCTGC+GTAAGGAG
TACGGAGGGGGTTAGCGTTGTTCGGAATTACTGGGCGTAAAGCGTACGTAGGCGGATTGGAAAGTAGGGGGTGAAATCCCAGGGCTCAACCCTGGAACTGCCTCCAAAACTATCAGTCTAGAGTTCGAGAGAGGTGAGTGGAATTCCAAGTGTAGAGGTGAAATTCGTAGATATTTGGAGGAACACCAGTGGCGAAGGCGGCTCACTGGCTCGATACTGACGCTGAGGTACGAAAGTGTGGGGAGCAAACAGGATTAGATACCCTGGTAGTCCACACCGTAA
+
GGGGGGGGGGGGGGGGGGGGGGGGGGGGGGGGGGGGGGGGGGGGGGGGGGGGGGGGGGGGGFEGGGGGGGGGGGGGGGGGGGGGGGGGGGGGGGGGGGGGGGGGGGGGGGGGGGGGGGGGFGGGGGGGGGGFGGGGGGGGGGGGGGGGGGGGGGGGGGGGGGGGGGGGGGGGGGGGGGGGGGGGGGGGGGGGGGGGGGGGGGGGGGGGGGGGGGGGEGGFFGGGGGGGGGGGGGDEFFFFGGFF>@GFFGFFF:4>?FBFGGGGFFGFFFAFFG@BFFF:FD
@M02352:288:000000000-CKWC8:1:1101:19895:8903 1:N:0:TACGCTGC+GTAAGGAG
TACGGAGGGTTCAAGCGTTATCCGGAATCATTGGGTTTAAAGGGTGCGCAGGCGGTTTATTAAGTCAGTGGTGAAATCTCGGGGCTCAACCTCGAAACTGCCATTGATACTGATAAACTTGAGTTCAGTTGGAGTAGGCGGAATGTGTAGTGTAGCGGTGAAATGCTTAGATATTACACAGAACACCGATAGCGAAGGCAGCTTACTAAACTGATACTGACGCTGAGGCACGAAAGCGTGGGGAGCGAACAGGATTAGATACCCTGGTAGTCCACGCCGTAA
+
GGGGGGGGGGGGGGGGGGGGGGGGGGGGGGGGGGGFEGGGGGGGGGGGGGGGGGGFGGGGGGGGGGGGGGGGGGGGGGGGGGGGGGGGGGGGGGGGGGGGGGGGGGGGGGGGFGGGGGGGGGFGGGGGGGGGGGGGGGGGGGGGGGGGGGGGGGGGGGGGGGGGGGGGGGGGGGGGGGGGGGGGGGGGGGGGGGGGGGGGGGGGGGGGFGGGGGGGGGGGGGGGGGGGGGGGGGGFGGGGEGFFFFGGGGFF??GGBFFFGGGGFFDFFFFFFGF?FFFFGG
@M02352:288:000000000-CKWC8:1:1101:2784:8910 1:N:0:TACGCTGC+GTAAGGAG
TACGGAGGATCCAAGCGTTATCCGGAATCATTGGGTTTAAAGGGTCCGTAGGTGGATAATTAAGTCAGAGGTGAAATCTTGCCGCTTAACGGTAAAATTGCCTTTGATACTGGTTGTCTTGAGTTATTATGAAGTGGTTAGAATATGTAGTGTAGCGGTGAAATGCATAGATATTACTTAGAATACCGATTGCGAAGGCAGTCTACTACGTATATACTGACGCTCATGGACGAAAGCGTGGGGAGCGAACAGGATTAGATACCCTGGTAGTCCACGCCGTAA
+
GCACCEDEC@F,CEF8CFFGGGCFGE@CEFF<FDGCFE@F<FGGGGGGFFFEFGGGGGGGGG<FGFGGGGFGGGGGFGGGGGGGGCGG<ECDGGGGGGFGGGGGGA?FFGGGGGFGGG9FF,D<?FFGDFGFGFGGGFGFG9AFFGFGGGGGGAEEGGFGFGGGGGFGGGGGGFFFGFFGGFFGGGGCCFGGGGGGGGGGGGGFGGGFFEFEFFGCFGGGGGGGGGGGFF*>EGGF;CCEGGFFFFGGED778:F72?D=EE+C?<5F<F<BFG6<B0>>DC
@M02352:288:000000000-CKWC8:1:1101:17432:8913 1:N:0:TACGCTGC+GTAAGGAG
TACGGAGGGTCCAAGCGTTATCCGGAATCATTGGGTTTAAAGGGTCCGTAGGCGGGATGATAAGTCAGTGGTGAAATCCTACAGCTCAACTGTAGAACTGCCATTGATACTGTCGTTCTTGAATTTGGTCGAAGTGGGCGGAATAAGTAGTGTAGCGGTGAAATGCATAGATATTACTTAGAACACCGATAGTGAAGACAGCTCACTAGGCCTGAATTGACGCTGAGGGACGAAAGCGTGGGGAGCGAACAGGATTAGATACCCTGGTAGTCCACGCCGTAA
+
GGGGGGGGGGGGGGGGGGGEFFGGGGGGFGGGGGGGGGGGGGGGGGGCFGGGGGGG7CF8FEFGGGFGGGGGGGGGGGGGGGGGGGGGGGGGGGGGGGGGGGGGGGGGGGGGGGGGGGGGGG,@EGFGGGGGGGGGGGGGGGFGGCFGGGGGGGGGGGGGGGGGGGGGGGGGGGGGGGGGGGGGGGGDGGGGGGGGCFGGFGGGGGGGGGGGFGGGGGGGGGGGGGGGGDGGDGGFGGGGGGFFFFGGGGFFF:GGFFAFGGCC?@FF>FFFFGFBFBFB:>
@M02352:288:000000000-CKWC8:1:1101:9703:8932 1:N:0:TACGCTTC+GTAAGGAG
TACGGAGGGTGCAAGCGTTACTCGGAATCACTGGGCGTAAAGAGCGTGTAGGCGGATTTGTAAGTTTGAGGTGAAATCCAATGGCTCAACCATTGAACTGCTTTGAAAACTGCTTACCTAGAGTATGGGAGAGGTAGATGGAATTTCTGGTGTAGGGGTAAAATCCGTAGAGATCAGGAGGAATACCGATTGCGAAGGCGGTCTACTGGAACATTATTGACGCTGAGACGCGAAAGCGTGGGGAGCAAACAGGATTAGATACCCTGGTAGTCCACGCCCTAA
+
GGGGGGGGEGGD<FGGGGGD:FGGGGGG9FGGGGGGGGGGGG9FCC6CFGGGGGG+@C=FEGFGGGGG,+:FGGGGGFF,=AFGGGGGGGG7F<AEGGGGGCAFA,FAFGGGF?F,,AFFFG,C?<EBFGGGGGG9C3DFGGGGGADFCGGGGGG:FFG7FGGG8FEGGGG,EGGGC,?EGGG<FFG>BCGGGGGGGGGC*3:*?FGFG9<C2<EG7AFGGGGGGG8+</9DEGGE<EGGGGFB6BGGGGFF??GGFFFFFGGGFFGFFFFFFGF0;F)7FF
@M02352:288:000000000-CKWC8:1:1101:14311:8949 1:N:0:TACGCTGC+GTAAGGAG
TACGGAGGGTCCGAGCGTTATCCGGAATCATTGGGTTTAAAGGGTCCGCAGGCGGTCAATTAAGTCAGAGGTGAAATCCCATAGCTTAACTATGGAACTGCCTTTGATACTGGTTGACTTGAGTCATATGGAAGTAGATAGAATGTGTAGTGTAGCGGTGAAATGCATAGATATTACACAGAATACCGATTGCGAAGGCAGTCTACTACGTATGTACTGACGCTCATGGACGAAAGCGTGGGGAGCGAACAGGATTAGATACCCTGGTAGTCCACGCCGTAA
+
GGGGGGGEGGGGGGGGGGGGGGGGGGGGGGGGGGGFFGGGGGGGGGGGGGGGGGGGGGGGGGGGGGGGGGGGGGGGGGGGGGGGGGGGGGGGGGGGGGGGGGGGGGGGGGGGGGGGGGGGGGGGGGGGGGGGGGGGGGGGGGGGGGGGGGGGGGFGGGGGGGGGGGGGGGGGGGGGGGGGGGGGGGGGGGGGGGGGGGGGGGGGGGGGGGGGGGGGGGGFGGGGGGGGGDGGGGGFGGGGGGFFFFGGGGFFFFGGFFFFGGGGFFGFFFFFFGFFFFFFGG
@M02352:288:000000000-CKWC8:1:1101:24065:8967 1:N:0:TACGCTGC+GTAAGGAG
TACGGAGGGTCCGAGCGTTATCCGGAATCATTGGGTTTAAAGGGTCCGCAGGCGGTCGATTAAGTCAGAGGTGAAATCCCATAGCTTAACTATGGAACTGCCTTTGATACTGGTTGACTTGAGTCATATGGAAGTAGATAGAATGTGTAGTGTAGCGGTGAAATGCATAGATATTACACAGAATACCGATTGCGAAGGCAGTCTACTACGTATGTACTGACGCTCATGGACGAAAGCGTGGGGAGCGAACAGGATTAGATACCCTGGTAGTCCACGCCGTAA
+
GGGGGEEGGGGGGGGGGGEGGGGGGCEGGGGGGGGFGGGGGGGGGGGGGGGGGGGGGGGGGEGGGGGGGGGFGGGGGGGGGGFEAFCFGDGGGGGGGGGGGGGGGGGGGGGGGGGGGGGGGGGFGGGGFGGGGGGGGGGGGGGGGGGGFGGGGGGFGGGGGGGGGGFGGGG@FFGGGGGGFGGGGGGGGGGGGGGGGGGGGGGGGGGGGGGGGGGFGDFFGGGCEGGGGGGDGGGDGGDGGGFFFFGGGGFFF1<D2FFFGGGGFFGF<4<>FGF:BFF>*9
@M02352:288:000000000-CKWC8:1:1101:25436:8988 1:N:0:TACGCTGC+GTAAGGAG
TACGGAGGATCCAAGCGTTATCCGGAATCATTGGGTTTAAAGGGTCCGTAGGTGGATAATTAAGTCAGAGGTGAAATCTTGCCGCTTAACGGTAAAATTGCCTTTGATACTGGTTGTCTTGAGTTATTATGAAGTGGTTAGAATATGTAGTGTAGCGGTGAAATGCATAGATATTACATAGAATACCAATTGCGAAGGCAGATCACTAATAATATACTGACACTGATGGACGAAAGCGTGGGGAGCGAACAGGATTAGATACCCTGGTAGTCCACGCCGTAA
+
GGGGGGGGGGGGGGGGGGGGGGGGGEGGGGGGGGGFEEGGGGGGGGGGGGGGFGGEGGGGGGGFGGGGGGGGGFGGGGGGGGGGGGEGGGEFGFGGGGFGGGGGGGGGGGGGGGGGGGGGGGGGDEGGFGGGGGGGGGGGGGGGGFGGGGGGGGGGGGGGGGGGGGGGGGGGGGGGGGGGGGGFGGGGGGGGGGGEGDGGGF?CFGGGGGGGGGGGGGGGGGGDGGGGGGGGEGGFGGDGGG5<@EDGGGFF?BGG?FFFGGGGFFGFFFAFFGFFFFF>GD
@M02352:288:000000000-CKWC8:1:1101:25455:8991 1:N:0:TACGCTGC+GTAAGGAG
TACGGAGGATCCAAGCGTTATCCGGAATCATTGGGTTTAAAGGGTCCGTAGGTGGATAATTAAGTCAGAGGTGAAATCTTGCCGCTTAACGGTAAAATTGCCTTTGATACTGGTTGTCTTGAGTTATTATGAAGTGGTTAGAATATGTAGTGTAGCGGTGAAATGCATAGATATTACATAGAATACCAATTGCGAAGGCAGATCACTAATAATATACTGACACTGATGGACGAAAGCGTGGGGAGCGAACAGGATTAGATACCCTGGTAGTCCACGCCGTAA
+
GGGGGGGGGGGGGGGGGGGGGGGGGGGGEGGGGGGGGGGGGGGGGGGGGGGG@FGGGGGGGGGGGGGGGGGGGGGGGGGGGGEFGGGGGGGGGGGGGGGGGGGGGGGGGGGGGGGGGGGGGGGGGGGGGGGGGGGGGGGGGGGGGGGGGGGGGGGGGGGGGGGGGGGGGGGGGGGGGGGGGGGGFGGGGGGGGGGGGGGGGEGGGGGFGGGG@;CFGGFGGGFGGGGGFGGGGGGFGGGGGGFFFFGGGGFFFFGGFFFFGGGGFFGFDFFAFGFFFFF>GG
@M02352:288:000000000-CKWC8:1:1101:25609:9023 1:N:0:TACGCTGC+GTAAGGAG
TACGGAGGGTCCAAGCGTTATCCGGAATCATTGGGTTTAAAGGGTCCGCAGGCGGTCAATTAAGTCAGAGGTGAAATCCCATAGCTTAACTATGGAACTGCCTTTGATACTGGTTGACTTGAGTTATACGGAAGTAGACAGAATGTGTAGTGTAGCGGTGAAATGCATAGATATTACTTAGAATACCGATTGCGAAGGCAGTCTACTACGTATATACTGACGCTCATGGACGAAAGCGTGGGGAGCGAACAGGATTAGATACCCTGGTAGTCCACGCCGTAA
+
GGGG@FGDGFCGGGGGGGGEFGGGFEGG9F,EEGGF7FDFGGGGDCFG@FECFGG=4C=E?EGGGG<F9BFGGGFGGFGFFFCFFEEFGGGGEAFCGGGGGC,C<FC<BAFF8BFGCFGEGGGGDDFD9DF>@FGGC9,@FCCFF>=FFGGGGGGGGGGGGGGGGGGGGGGGGGGGF9>@EFF<FFGGGFCFGGGGGGGFG:>ECGDBFEC+93<CFGGGGGGG5DFF?+9DGGGFGGDG>EE?BFGDGGFFFFFGFFF4??FFFFGFFFFFFGFFFFFBGG
@M02352:288:000000000-CKWC8:1:1101:24796:9035 1:N:0:TACGCTGC+GTAAGGAG
TACGGAGGGGGTTAGCGTTGTTCGGAATTACTGGGCGTAAAGCGTACGTAGGCGGATTAGTCAGTTAGGGGTGAAATCCCAGGGCTCAACCCTGGAACTGCCTCTAATACTGCTAGTCTTGAGTTCGAGAGAGGTGAGTGGAATTCCAAGTGTAGAGGTGAAATTCGTAGATATTTGGAGGAACACCAGTGGCGAAGGCGGCTCACTGGCTCGATACTGACGCTGAGGTACGAAAGTGTGGGGAGCAAACAGGATTAGATACCCTGGTAGTCCACACCGTAA
+
GGGGGCCFGEGGGGGGGGGGGGGFGGGGGGGGGGGGGGGGGGGGGGGGGGGGGGGGGGGFGGGGEGGGGGGGGGGGGGGGGGGGGGGGGGGGFGGGGGGGGGGGGGGGGGGGGFGGFGGGGFGGGBFGGGGGGGGGGGGGGGGGGGGGGGGGGGGGGGGGGGGGFGGCGGGCFFCFFCFGDGGGGGGGGGGGGGGGGGGGGGDGGGGGFGFCEC6FEFCFGEGGGDCFGG7DEGGFGGGGGG319BFGCGFF?BFCFFAFGGGGFFGFA?>AFGF?B?D?G<
@M02352:288:000000000-CKWC8:1:1101:24816:9040 1:N:0:TACGCTGC+GTAAGGAG
TACGGAGGGGGTTAGCGTTGTTCGGAATTACTGGGCGTAAAGCGTACGTAGGCGGATTAGTCAGTTAGGGGTGAAATCCCAGGGCTCAACCCTGGAACTGCCTCTAATACTGCTAGTCTTGAGTTCGAGAGAGGTGAGTGGAATTCCAAGTGTAGAGGTGAGATTCGTAGATATTTGGAGGAACACCAGTGGCGAAGGCGGCTCACTGGCTCGATACTGACGCTGAGGTACGAAAGTGTGGGGAGCAAACAGGATTAGATACCCTGGTAGTCCACACCGTAA
+
FGGGG;BFGGGFGGGGGGGGGGGGGGGGGGGGGGGGGGGGGGGGGGGGGGGGGGGEGEGGGGGGFCGGGGGGGGGGGGGGGGGGGGGGGGGGGGGGGGGGGFGGGGCGGGGGGGFGGGGGGGGGFGGDEFGFGGGGFFGGGGFGGGGGGGGGGGGDGGGGG,DGGGGGGGGGGGG@FGGFGGGGGGGGGGGGGGEGGGGGGGDGGGGGGGGGE8CGGGGGGGGGGGCFGGGGGEGFGGGFGEB?BFGGGGFF??GGFFFFGGGGFFFFBFFFFGFFFFF?GC
@M02352:288:000000000-CKWC8:1:1101:26430:9108 1:N:0:TACGCTGC+GTAAGGAG
TACGGAGGGTCCGAGCGTTATCCGGAATCATTGGGTTTAAAGGGTCCGTAGGCGGGTTGTTAAGTCAGTGGTGAAAGTCTGTAGCTCAACTATAGAATTGCCATTGAAACTGATGATCTTGAATTATTGTGAAGTGTTTAGAATAAGTAGTGTAGCGGTGAAATGCATAGATATTACTTAGAATACCAATTGCGAAGGCAGAACACTAACAATATATTGACGCTGATGGACGAAAGCGTGGGGAGCGAACAGGATTAGATACCCTGGTAGTCCACGCCGTAA
+
GGGGGGGGGGGGGGGGGGGGGGGGGFGGGGGGGGGGGGGGGGGGGGGGGGGGGGGGGGGGGGGGGGGGGGGGGGGGGGGGGGGGGGGGGGGGGGGGGGGGGGFFGGGGGGGGGGGEGGGGGGGGGGGGGGGGGGGGGGGGGGGGFGGGGGGGGGGGGGGGGGGGGGFFGGGGGGGGGGGGGGGGGGGGGGGGGGGGGGGGGGGGGGGGGGGGGGGGGGGGGGGGGGGGGFGGGGGFGGGGGGFFFFGDGGFFFFGGFF2FGGGGFFGFFFFFFGFFFFFFGG
@M02352:288:000000000-CKWC8:1:1101:27110:9122 1:N:0:TACGCTGC+GTAAGGAG
TACGGAGGGGGTTAGCGTTGTTCGGAATTACTGGGCGTAAAGCGCACGTAGGCGGATTAGTCAGTCAGAGGTGAAATCCCAGGGCTCAACCCTGGAACTGCCTTTGATACTGCTAGTCTTGAGTTCGAGAGAGGTGAGTGGAATTCCGAGTGTAGAGGTGAAATTCGTAGATATTCGGAGGAACACCAGTGGCGAAGGCGGCTCACTGGCTCGATACTGACGCTGAGGTGCGAAAGTGTGGGGAGCAAACAGGATTAGATACCCTGGTAGTCCACACCGTAA
+
GGGGGGGGGGGGGGGGGGGGGGGGGGGGGGGGGGGGGFGGGGGGGGGGGGGGGGGGGGGGGGGGGGGGGGGGGGGGGGGGGGGGGGGGGGGGGGGGGGGGGGGGGGGGGGGGGGGGGGGGGGGGGGGGGGGGGGGGFGGGGGGGGGGGGGGGGGGGGGGGGGGGGGGGGGGFGFGGGGGGGGGGGGGGGGGGGGGGGGGGGGGGGGGGGGGGGGGGGGGGGGGGGGGGGGGGGGGFGGGGGGFFFFGGGGFFFFCF>FAFGGCFFFC<4BBFFGFFFFFBGG
@M02352:288:000000000-CKWC8:1:1101:28331:9129 1:N:0:TACGCTGC+GTAAGGAG
TACGGAGGGTGCGAGCGTTAATCGGAATTACTGGGCGTAAAGCGCATGCAGGTGGTTCATTAAGTCAGATGTGAAAGCCCGGGGCTCAACCTCGGAACTGCATTTGAAACTGGTGAACTAGAGTGCTGTAGAGGGGGGTAGAATTTCAGGTGTAGCGGTGAAATGCGTAGAGATCTGAAGGAATACCAGTGGCGAAGGCGGCCCCCTGGACAGACACTGACACTCAGATGCGAAAGCGTGGGGAGCAAACAGGATTAGATACCCTGGTAGTCCACGCCGTAA
+
GGGCFCFEG@@FG@FGG@BF<EFGGEEGFFGGGDGGGFGGCFGGGGGEGGGGFFGGGCFGGFGFGGGGFFGGGGGGGGGDCBFCCFGGGFGGGGGGFFFFFDGFGGFFFGGGCFGGGGGGGGGFFGGGCFGFGGGGGGGGGGGGGCEGGGGFGGGGGGGGGGGEGDGGGGGGFGGGFFCFGGGGGGGFFFGFGGDGGGGGGE8EEEGGGCF?FFFFGGGGGGGGGGG9CGGDGGDEGEGGGG:12BCFFG>?6?<F<F<FGFGGFFGFFFFAFF44;:EFG<
@M02352:288:000000000-CKWC8:1:1101:25879:9154 1:N:0:TACGCTGC+GTAAGGAG
TACGGAGGGTGCGAGCGTTAATCGGAATTACTGGGCGTAAAGCGCATGCAGGTGGTTCATTAAGTCAGATGTGAAAGCCCGGGGCTCAACCTCGGAACTGCATTTGAAACTGGTGAACTAGAGTGCTGTAGAGGGGGGTAGAATTTCAGGTGTAGCGGTGAAATGCGTAGAGATCTGAAGGAATACCAGTGGCGAAGGCGGCCCCCTGGACAGACACTGACACTCAGATGCGAAAGCGTGGGGAGCAAACAGGATTAGATACCCTGGTAGTCCACGCCGTAA
+
GGGGGGGGGGGEFFGGGGGEGGGGGGGGGGGGGGGFGGGGGGGGGGGGGGGGGGGFGGGGGGGFFGGGGGGGGGFEFGGGGGGGGGGGGGFGGGGGFFGGGFDGGGGCFGGGGGGGGGGGGGGGGGGGGGGDGF:@EGGGGGGGGGGGGGFGGGGGGGEGGGGGGGGGGGEGGFGGGGGGGGFGGGGGGGGGGGGGEGGGGGGGGGGGGGGGFGGGGGGGGGGGFGFCGGGGGGGFGGCEGC739BFGGGFF<FGGFFBFGGGGFFGFFFFFFFFFFFF;GC
@M02352:288:000000000-CKWC8:1:1101:14184:9178 1:N:0:TACGCTGC+GTAAGGAG
TACGGAGGATCCAAGCGTTATCCGGAATCATTGGGTTTAAAGGGTCCGTAGGTGGATAATTAAGTCAGAGGTGAAATCTTGCCGCTTAACGGTAAAATTGCCTTTGATACTGGTTGTCTTGAGTTATTATGAAGTGGTTAGAATATGTAGTGTAGCGGTGAAATGCATAGATATTACATAGAATACCAATTGCGAAGGCAGATCACTAATAATCAACTGACACTGATGGACGAAAGCGTGGGGAGCGAACGGGATTAGATACCCCGGTAGTCCACGCCGTAA
+
GGGGGGGGGGGGGGGGGGGGGGGGGGGGGGGGGGGFGGGGGGGGGGGGGGGGFGGGGGGGGGGGGGGGGGGGGGGGGGGGGGGGGGGGGGGGGGGGGGGGGGGGGGGGGGGGGGGGGGGGGCFFGGGGGGGGGGGGGGGGGGGGGGGGGGGGGGGGGGGGGGGGGGGGGGGGGGGGGGGGFGGGGGGGGGGGGGGGGGCGGF?FGGGGGGFGGGGGFGGGGGGGGGGGGGGGGGGFGGGGGGFFFFGGGGFFFBDG?FFFGGGGFFGFFFFFFGFFFFFFGG
@M02352:288:000000000-CKWC8:1:1101:12889:9225 1:N:0:TACGCTGC+GTAAGGAG
TACGGAGGGAGCTAGCGTTGTTCGGAATTACTGGGCGTAAAGCGCGCGTAGGCGGCTTTTTAAGTCAGAGGTGAAATCCCGGGGCTCAACCCCGGAACTGCCTTTGAAACTGGAAGGCTAGAATCTTGGAGAGGTCAGTGGAATTCCGAGTGTAGAGGTGAAATTCGTAGATATTACACAGAATACCGATTGCGAAGGCAGTCTACTACGTATGTACTGACGCTCATGGACGAAAGCGTGGGGAGCGAACAGGATTAGATACCCTGGTAGTCCACGCCGTAA
+
GGGGGGGGGGGGGGGFGGGCFFGGEFGGGGGGGGGGFGGGGGGGGGGGGDGGGGGGGGGGGGGGGFEFDFGGGGGGGF8FGEDGGGFGGGFGGGGGGGGGGGGGGGGGFGGGGGGGGGGGGGGGGF9FGGGGGGGGGGGGGGGGGGGGGGGGGGGGGGGGGGGGGGGFC:EFFGGFFGGGGGGGGGGGGGGGGGGGEGGGGGGGGGGGGGGGFGGGGGGGGGDEGD7EFEFCEGGFGGGGGGFBFFGGGGFFFFFGFF<FFGGGFFGFFFFFFGFF6?D>GG
@M02352:288:000000000-CKWC8:1:1101:16431:9236 1:N:0:TACGCTGC+GTAAGGAG
TACGGAGGGTCCAAGCGTTATTCGGAATCATTGGGCTTAAAGGGTCCGCAGGCGGTCAATTAAGTCAGAGGTGAAATCCCATAGCTTAACTATGGAACTGCCCTTGATACTGGTTGACTTGAGTTATACGGAAGTAGATAGAATAAGTAGTGTAGCGGTGAAATGCATAGATATTACTTAGAATACCGATTGCGAAGGCAGTCTACTACGTATATACTGACGCTCATGGACGAAAGCGTGGGGAGCGAACAGGATTAGATACCCTGGTAGTCCACGCCGTAA
+
GGGG;FGGGG8FGGGGGGGGC,CFCFGG,F6FFGG,,CFGGGACG<FGGGGGGGGG:,5CFFGGCFGGC,FGGGGGGGGGF,=EFG,EFG95@FGGGC<EG8,BFG<AFGGG,8:4,EF9FGGGCAA9F>FG>FE<FGG9FGGG,E,8=FGGGGGG:FGEGGGGGGCFGGGGGGG;=,,3@FGFGGGDGGCGGGGGGGGGDGG;;CGCCE8CGC9EGGGGGGDGGGGG<FGDGGGFGGGGGGFFFFDDGGFFFFGG>FDFGGGGFFFFFFFFFG@BF?59DG
@M02352:288:000000000-CKWC8:1:1101:12080:9239 1:N:0:TACGCTGC+GTAAGGAG
TACGGAGGGTGCAAGCGTTATCCGGAATCATTGGGTTTAAAGGGTCCGCAGGCGGTCAATTAAGTCAGAGGTGAAATACCATAGCTCAACTATGGAACTGCCTTTGATACTGGTTGACTTGAGTTATACGGAAGTAGATAGAATAAGTAGTGTAGCGGTGAAATGCATAGAGATTACTTAGAATACCGATTGCGAAGGCAGTCTACTACGTATATACTGACGCTCATGGACGAAAGCGTGGGGAGCGAACAGGATTAGATACCCTGGTAGTCCACGCCGTAA
+
GGGGGFGGGGGGGGGGGGGGGFGGGGGGFGCFGGGGGGGGGGGGGGGGGGGGGGGGGGGGGGGGGGGGGGGGGGGGGGGGGGGFGGGGGGGGGGGGGGGGGGGGGGGGCGGGGGGGGGGGGGGGGGGGGGGGGGGGGGGGGGGGCFFEGGGGGGGGGGGGGGGGGGGGGGGGGGGGGGGGGGGGGGGGGGGGGGGGGGGGGGGGGGGGGGGGGGGGGGGGGGGEEGGGGGGGGGGFGGGGGGFFFFGGGGFFFFGGFFFFGGGGFFGFFFFFFGFFFFFFGD
@M02352:288:000000000-CKWC8:1:1101:16420:9254 1:N:0:TACGCTGC+GTAAGGAG
TACGGAGGGTCCAAGCGTTATCCGGAATCATTGGGTTTAAAGGGTCCGCAGGCGGTCAATTAAGTCAGAGGTGAAATCCCATAGCTTAACTATGGAACTGCCTTTGATACTGGTTGACTTGAGTTATACGGAAGTAGATAGAATAAGTAGTGTAGCGGTGAAATGCATAGATATTACTTAGAATACCGATTGCGAAGGCAGTCTACTACGTATATACTGACGCTCATGGACGAAAGCGTGGGGAGCGAACAGGATTAGATACCCTGGTAGTCCACGCCGTAA
+
@FGGGGEGGGFGGFF,FFEGGCEFC:CGGFFF9FFCGEGGGGGEFDCFFGGGCEGGGGFGFF?CGGGGGECEEFGGGGGG89=<BFGEGGGGGGGGGGGGGFDFFCFGFEGGGGCC<FGGGEGGGGGGFFGE7FFEGFDFGGGGFFFGGGGGGCC;FGGGGGGGGGFFGGFGGGFAFGCFGGAFGCFGDGGGDEGGCGGG58CCEGFCGGGGGGF2>C9?FEC8C8AEFGGGGGGFFG**8/5:>EGGGCD5::CC<FB?CC69F><FDFA<@GFFF?34CG
@M02352:288:000000000-CKWC8:1:1101:27812:9291 1:N:0:TACGCTGC+GTAAGGAG
TACGGAGGGTCCGAGCGTTAATCGGAATTACTGGGCGTAAAGCGCGCGTAGGTGGTTATTTAAGTCAGATGTGAAAGCCCTGGGCTCAACCTAGGAACTGCACCTGATACTGGATAACTAGAGTACAGAAGAGGGTAGTGGAATTTCCTGTGTAGCGGTGAAATGCGTAGATATAGGAAGGAACACCAGTGGCGAAGGCGACTACCTGGTCTGATACTGACACTGAGGTGCGAAAGCGTGGGGAGCAAACAGGATTAGATACCCTGGTAGTCCACGCCGTAA
+
GGGGDFFGGGGGGGGGGGGG7EFGGGFGGGCGGFGCGGGGFGGE+CFGGDGDCEGBFFGG<FFGGGDFGGFGGGGGFGGGGGGGGGGGGGGGFGGFGGGGGGGGGGGAFGGFD8<@EGGGGGGGGGFGGGGGGGE8@FGGGGDEG9FFGGGGGGGDGGGGGGGFDGGEGEEGGGCG?FGGGCFGCFGGGGECECEGGGGGGGGE:CFFGGFFD7<AFGGGG++3<*<;<CGC5EGFFGGGGGF69EGGGGFF?6FF>FFFGG8FF><FAFFBFGFF9:BFGD
@M02352:288:000000000-CKWC8:1:1101:25532:9305 1:N:0:TACGCTGC+GTAAGGAG
TACGGAGGGTCCGAGCGTTATCCGGAATCATTGGGTTTAAAGGGTCCGCAGGCGGTCAATTAAGTCAGAGGTGAAATCCCATAGCTTAACTATGGAACTGCCTTTGATACTGGTTGACTTGAGTCATATGGAAGTAGATAGAATGTGTAGTGTAGCGGTGAAATGCATAGATATTACACAGAATACCGATTGCGAAGGCAGTCTACTACGTATGTACTGACGCTCATGGACGAAAGCGTGGGGAGCGAACAGGATTAGATACCCTGGTAGTCCACACCGTAA
+
GGGGGGGEGGGGGGGGGFFGGGGGGGGGFGGGGFGGGGGFDGGDGGGGGGGGGGGGGGGGGDGGFGGGDGGEGGGGGGGGGGGFGGGGGFGGGGGFGFGGGGGFFFGGGGGGGGGGGGGGGFFGGGGGGGGGFGDFGGFFFGEFGGGGGGGGGGGGGGGFGGGGGGGGGGGGGGGGGGGGGGGGGGGGGGGFGGGGEDGGGFGGGGGGGGGGFGGGGGGGGGGEGGGGFFCGGGGFGGDGGGDF>FGG=DEFF?GGFFFFF9FDF>DF<FAFFGF?B6@BGD
@M02352:288:000000000-CKWC8:1:1101:26318:9325 1:N:0:TACGCTGC+GTAAGGAG
TACGGAGGGGGTTAGCGTTGTTCGGAATTACTGGGCGTAAAGCGTACGTAGGCGGATTGGAAAGTTGGGGGTGAAATCCCAGGGCTCAACCCTGGAACTGCCTCCAAAACTATCAGTCTAGAGTTCGAGAGAGGTGAGTGGAATTCCAAGTGTAGAGGTGAAATTCGTAGATATTTGGAGGAACACCAGTGGCGAAGGCGGCTCACTGGCTCGATACTGACGCTGAGGTACGAAAGTGTGGGGAGCAAACAGGATTAGATACCCTGGTAGTCCACGCCGTAA
+
GFFGG@FGGDGGGFGGCFGEGGGGGGGGGGFGGGGGGEEECFGGGGCFGGGGGGGGGGGG9<EFGGGGGGGFGFGGGFF@FFGGGGFGGFFGGGGGGGGGGGGGGGGGGGGFGFFGGGGCFFGGGGGA>FGGGGFGFFGGGGFFGFGGGGGGGFGGGGGCGGGGGGGGGGEFGGGGFGGG>FGC:FGFFGGFGGGGGGGGDEECFFFC=CFGGEGGGGGGFDEGGGG=6<:DEFD>FGGGEE519>DFFGFFFFGGFFABFEFFFFGF9FAA@GFBBF39C7
@M02352:288:000000000-CKWC8:1:1101:24616:9327 1:N:0:TACGCTGC+GTAAGGAG
TACGGAGGGTCCGAGCGTTATCCGGAATCATTGGGTTTAAAGGGTTCGCAGGCGGTCAATTAAGTCAGAGGTGAAATCCCATTGCTTAACTATGGAACTGCCTTTGATACTGGTTGACTTGAGTCATATGGAAGTAGATAGAATGTGTAGTGTAGCGGTGAAATGCATAGATATTACACAGAATACCGATTGCGAAGGCAGTCTACTACGTATGTACTGACGCTCATGGACGAAAGCGTGGGGAGCGAACAGGATTAGATACCCTGGTAGTCCACGCCGTAA
+
GGGGGGEGGGGGGGGGGGGGGGGGGGGGGGGGGGGGGGGGGGGGGGGGGGGGGGGGGGGGGGGGGGGGGGGGGGGGGGGGGGGGGGGGGGGGGGGGGGGGGGGGGGGGGGGGGGGGGGGGGGGGGGGGGGGGGGGGGGGGGGGGGGGGGGGGGGGGGGGGGGGGGGGGGGGGGGGGGGGGGGGGGFGGGGGGGGGGGGGGGGGGGGGGGGGGGGGGGGGGGGGGGDGGFGGGGGGFGGGGGGFFFFGGGGFFFFGF?FFFGGGGFFGFFFFFFGF?FFFFDD
@M02352:288:000000000-CKWC8:1:1101:26302:9335 1:N:0:TACGCTGC+GTAAGGAG
TACGGAGGTGGTTAGCGTTGTTCGGAATTACTGGGCGTAAAGCGTACGTAGGCGGATTGGAAAGTTTGGGGTGAAATCCCAGGGCTCAACCCTGGAACTGCCTCCAAAACTATCAGTCTAGAGTTCGAGAGAGGTGAGTGGAATTCCAAGTGTAGAGGTGAAATTCGTAGATATTTGGAGGAACACCAGTGGCGAAGGCGGCTCACTGGCACGATACTGACGCTGAGGTACGAAAGTGTGGGGAGCAAACGGGATTAGATACCCTGGTAGTCCACGCCGTAA
+
GGGGGGGG6,D6,EFGGGGGGGGGGGGGGGGGGGGGGGGGGG@F8,@F9EFGGGG:FGGG,,CFF?,E48CFGGGGCFGG88BFGG7FGGG@<FGGG<FGG8F,,,B,DFG,BFG=@EF<FGGG9FG<FG7FGG7FFGBFGGGGGGGG;FFGGGG,EFGGGGGG9DGGGGGGGG7EFGGGGGGGGGGGG@FGGGGG5EGGGGGG?FGGGG*CEGGGGGGGGGGGGGGG60CGGGGE:FGGGGFFFFCGGG3>BFGGFFFFGCGGFFGFBFABFGFBFFFFGG
@M02352:288:000000000-CKWC8:1:1101:9759:9349 1:N:0:TACGCTGC+GTAAGGAG
TACGGAGGGTGCGAGCGTTAATCGGAATTACTGGGCGTAAAGCGCATGCAGGTGGTTCATTAAGTCAGATGTGAAAGCCCGGGGCTCAACCTCGGAACTGCATTTGAAACTGGTGAACTAGAGTGCTGTAGAGGGGGGTAGAATTTCAGGTGTAGCGGTGAAATGCGTAGAGATCTGAAGGAATACCAGTGGCGAAGGCGGCCCCCTGGACAGACACTGACACTCAGATGCGAAAGCGTGGGGAGCAAACAGGATTAGATACCCTGGTAGTCCACGCCGTAA
+
GFFGGGGGGECF@CFGGGGGFFGGGDGGGGGGFGGGGGGGGGGGGGGGGGGDCAFGGGGGGGGGGGGGGGFGAGGGGGGGGGDCFEGGGGFGGGGGFGGGGGGGGGGGGFGGGGGFGGGGFGGGGGGGGGGGGGGGGGGGGGGGGGGGGGGGGGGGGGGGFGGGGGGGGGGGGGFFGGFGDFCFFGGGGGGGGEGGGGGGGGGGGGGGGGGGFGGGGFGGGGGFDGFGG9FDGGGFGGGGGGFF>BGGGG>FFBGD?@AFGG6FFFGF9FA<?FFF>:39DD
@M02352:288:000000000-CKWC8:1:1101:16205:9350 1:N:0:TACGCTGC+GTAAGGAG
TACGGAGGGTGCGAGCGTTAATCGGAATTACTGGGCGTAAAGCGCATGCAGGTGGTTCATTAAGTCAGATGTGAAAGCCCGGGGCTCAACCTCGGAACTGCATTTGAAACTGGTGAACTAGAGTGCTGTAGAGGGGGGTAGAATTTCAGGTGTAGCGGTGAAATGCGTAGAGATCTGAAGGAATACCAGTGGCGAAGGCGGCCCCCTGGACAGACACTGACACTCAGATGCGAAAGCGTGGGGAGCAAACAGGATTAGATACCCTGGTAGTCCACGCCGAAA
+
GGGGGGGGDGGGGGGGGGGGDFGGGGGGGGGGGGGGGGGGGGGGE::FCGGGCFGBD9CEFGGGGGGG<EFG?FGGAFF+F7EGGGGGGGGGGGD@CF<>F<FGDAFGDFAE>=DFFDF<8=,@B=CG=CEFGD:7F5*A?F<90+<:C72+3<:+CEC5CEC+3+::*/*+AF?CEGGG?FC69F00++<;5?E:CE>ECE*/?CEFGDGG8**2;+:9006+8CG7C7:3CE5)25/;EG@12)9FC*8812<*594/0<C9?FG?5@4:9F=6;0)(99
@M02352:288:000000000-CKWC8:1:1101:22544:9361 1:N:0:TACGCTGC+GTAAGGAG
TACGGAGGATCCAAGCGTTATCCGGAATCATTGGGTTTAAAGGGTCCGTAGGTGGATAATTAAGTCAGAGGTGAAATCTTGCCGCTTAACGGTAAAATTGCCTTTGATACTGGTTGTCTTGAGTTATTATGAAGTGGTTAGAATATGTAGTGTAGCGGTGAAATGCATAGATATTACATAGAATACCAATTGCGAAGGCAGATCACTAATAATATACTGACACTGATGGACGAAAGCGTGGGGAGCGAACAGGATTAGATACCCTGGTAGTCCACGCCGTAA
+
GGGGGGGGGGGGGGGGGGGGGGGGGGGGGGGGGGGFGGGGGGGGGGGGGGGGEFGGGGGGGGGGGGGGGGGGGGGGGGGGGGGGGGGGGGGGGGGGGGGGGGGGGGGGGGGGGGGGGGGGGGGGGGGGGGGG<FGGGGGGGGGGGGGGGGGGGGGGGGGGGGGGGGGGGGGGGGGGGGGGGGGGGGGGGGGGGGGGGGGGGGGGGGGGGGGGGGGGGGGGGGGGGGGGCFGGGGGFGGGGGGFFBDGGGGFFFFGGFFFFGGGGFFGFBFDDFGFFFFFFGG
@M02352:288:000000000-CKWC8:1:1101:16182:9366 1:N:0:TACTCTGC+GTAAGGGG
TACGGAGGGTGCTAGCGTTGTTCGGAATTACTGGGCGTAAAGCGCGTGCAGGCGGGTCGTTAAGTCAGATGTGAAAGCCCGGGGCTCAACCTCGGAACTGCATTTGATACTGGTGACCTAGAGTGCTGGAGAGGGGGGTAGAATTTCGAGTGTAGCGGTGAAATTCGTAGAGATCTGGAGGAATACCAGTGGCGAAGGCGGCCCACTGGACAGACACTGACGCTCAGGTGCGAAAGCGTGGGGAGCAAACAGGATTAGATACCCTGGTAGTCCACGCCGTAA
+
GGGGGFEGG:F7,CFEGGG7,CFGGGGGGGGGGGGGGGGGGGGGG+8F:FGG+CF+8@+@FGEGGAFG,,CFFGGGCGGGGGGGGGGGGGGCFGGGGGGGG,D;F;C,@FGGGC,,,?FGGGGG9F9,,@FGGG*F*CE5EGGGGFG**;<FGGG+CEGGGGGG+@FGGGG9CG90C+CGGGGFGGGGGGGGGGGGGGGGGG*C*AEFG*0+;C>GGGGGG5CG/CF6E6FGGGGFGGGGGGFFFFGGGGFFFFGG<@AFGGGGFFGFAFFFFFFF;?F9DC
@M02352:288:000000000-CKWC8:1:1101:10930:9371 1:N:0:TACGCTGC+GTAAGGAG
TACGGAGGATCCAAGCGTTATCCGGAATCATTGGGTTTAAAGGGTCCGTAGGTGGATAATTAAGTCAGAGGTGAAATCTTGCCGCTTAACGGTAAAATTGCCTTTGATACTGGTTGTCTTGAGTTATTATGAAGTGGTTAGAATATGTAGTGTAGCGGTGAAATGCATAGATATTACATAGAATACCAATTGCGAAGGCAGATCACTAATAATATACTGACACTGATGGACGAAAGCGTGGGGAGCGAACAGGATTAGATACCCTGGTAGTCCACGCCGTAA
+
GGGGGEFGGGGGGGGGGGGGGGGGGGGGGGGGGGGGGGGGGGGGGGGGGGGGGGGGGGGGGGGGGGGGGGGGGGGGGGGGGGGGGGGGGGGGGGGGGGGGGGGGGGGGFGGGGGGGGGGGGGGGGGGGGGGGGGGGGGGGGGGGGGGGGGGGGGGGGGGGGGGGGGGGGGGGGGGGGGGGGFFGGGGGGGGGGGGGGGGGGGGGGGGGGGGGGGGGGGGGGGGGGFGGGCF<EGGFGGDGGGFFFFGGDGFFFFGGBF>FCEGGFFGF9?FFFGFBFFDFGD
@M02352:288:000000000-CKWC8:1:1101:2950:9400 1:N:0:TACGCTGC+GTAAGGAG
TACGGAGGGTGCAAGCGTTGTTCGGAATTACTGGGCGTAAAGCGTACGTAGGCGGTAAGTTAAGTCGAATGTTAAAGCCAAGGGCTCAACCCTATGGATGCCTTCGATACTGGCTTACTAGAGGGTGATAGAGGAAAGTGGAATTCCGAGTGTAGCGGTGAAATGCGTAGATATTCGGAGGAACATCAGTAGCGAAGGCGACTTTCTGGGTCACACCTGACGCTGAGGTACGAAAGCGTGGGTAGCAAATGGGATTAGATACCCCAGTAGTCCACGCCGTAA
+
GGGGGEGEGFGGDAEFEGEFEGFGDGD<FFCEFFGGGGGCEEFGCFGFGGF=DFGE7FFFEEDD?DFCF8E??<FGGCGGGGGGCCFGGGGGG<FGF9EFGGGFGGGEFGGGDFGGFGAADDBECBCFGGGFGFA<>DGGGGGGGGGGGEFGGGGFEGGGGGGGGGGGGGGGGGFFGGGGDEGGGFGGGGCFGGGGGGGG5CCE@FGGG=FEFCCFGGGGGGDDGGGGG9C5:CDBCGGGGGB>06CGGGF*2<D*364@GG<C))96:FFFFC6322)7DD
@M02352:288:000000000-CKWC8:1:1101:13558:9448 1:N:0:TACGCTGC+GTAAGGAG
TACGGAGGATCCAAGCGTTATCCGGAATCATTGGGTTTAAAGGGTCCGTAGGTGGATAATTAAGTCAGAGGTGAAAGTTTGCGGCTCAACCGTAAAATTGCCTTTGATACTGGTTATCTTGAGTTATTATGAAGTAGTTAGAATATGTAGTGTAGCGGTGAAATGCATAGATATTACATAGAATACCAATTGCGAAGGCAGATTACTAATAATCAACTGACACTGATGACGAAAGCGTGGGGAACGAAACGGATTAGATACCCTGGTAGTCCAAGCCGGAAA
+
GGGGGGGGGGGGGGGGGGGGGGGGGGGGGGGGGGGGGGGGGGGGGGGGGGGGGGGGGGGGGGGGGGGGGGGGGGGGGGGGGGGGGGGGGGGGGGGGGGGGGGGGGGGGGGGGGGGGGGGGGFGGGGGGGGGGGGGGGGGGGGGGGGGGGGGGGGGGGGGGGGGGGGGGGGGGGGGGGGGGGGGGGGGGGGGGGGGGGGGGGGGGGGGGGGGGGGGGGGGGGGGGGGGGF,**=E/))**=CE3(()/9*))7((9*)/-*+<A*072*)0.4***(--)(99
@M02352:288:000000000-CKWC8:1:1101:25929:9457 1:N:0:TACGCTGC+GTAAGGAG
TACGGAGGATCCAAGCGTTATCCGGAATCATTGGGTTTAAAGGGTCCGCAGGCGGTCAATTAAGTCAGAGGTGAAAGCCCATCGCTCAACGATGGAACTGCCTTTGATACTGGTTGACTTGAGTTATACGGAAGTAGATAGAATAAGTAGTGTAGCGGTGAAATGCATAGATATTACTTAGAATACCGATTGCGAAGGCAGTCTACTACGTATATACTGACGCTCATGGACGAAAGCGTGGGGAGCGAACAGGATTAGATACCCTGGTAGTCCACGCCGTAA
+
GAEDEF@:CCED@FGDC8@FFCFCCFGE,EE@FGGFEDGF<FEEGGGGGDCCG:@FEEGGGDFGGGGGAEG@FGGFAEFGFDC:?,B=F,=F7BF=CBE9<B>FGG,F<FFGDFGGBCFFD9FFFEF9EFCCCCFFGFFFG=FF,>F@F<F:FGF9F7@B<<9EED,@:ACGCGFBC?FCFGGG9FC81161CEGGGGFFGGG@C9@FFGF0B8E;CFGF<8=E*99C9?FGGGDFGEDCCE>6>>3D598;3(7:)6467+2*15<F<*4)=>92>(.-11
@M02352:288:000000000-CKWC8:1:1101:24264:9473 1:N:0:TACGCTGC+GTAAGGAG
TACGGAGGATCCAAGCGTTATCCGGAATCATTGGGTTTAAAGGGTCCGTAGGTTGATAATTAAGTCAGAGGTGAAATCTTGCCGCTTAACGGTAAAATTGCCTTTGATACTGGTTGTCTTGAGTTATTATGAAGTGGTTAGAATATGTAGTGTAGCGGTGAAATGCATAGATATTACATAGAATACCAATTGCGAAGGCAGATCACTAATAATATACTGACACTGATGGACGAAAGCGTGGGGAGCGAACAGGATTAGATACCCTGGTAGTCCACGCCGTAA
+
GGGGGGGGGGGGGGGGGGGGGGDFGGGGGGGGGGGGGGGGGGGGGGGGGGGGGGGGGGGGGGGGGGGGGGGGGGGGGGGGGGGGGGGGGGFFGGGGGGGGGGGGGGGGGGGGGGGGGGGGGGGGGGGGGGGGGGGGGGGGGGGGGGGGGGGGGGGGGGGGGGGGGGGGGGGGGGGGGGGGGGGGGGGGGGGGGGGDGGGGGGGGGGGGGGGGGGGGGGGGGGGGGGGGGGGGGGGFGGGGGGFF9EGGGGFFFFFGFFFFGGGGFFGFFFAFFFFFFFFFDD
@M02352:288:000000000-CKWC8:1:1101:16498:9498 1:N:0:TACGCTGC+GTAAGGAG
TACGGAGGATCCAAGCGTTATCCGGAATCATTGGGTTTAAAGGGTCCGTAGGTGGATAATTTAGTCAGAGGTGAAAGTTTGCCGCTTAACGGTAAAATTGCCTTTGATACTGGTTATCTTGAATCATTATGAAGTGGTTAGAATATGTAGTGTAGCGGTGAAATGCATAGATATTACATAGAATACCAATTGCGAAGGCAGATCACTAATAATGTATTGACACTGATGGACGAAAGCGTGGGGAGCGAACAGGATTAGATACCCTGGTAGTCCACGCCGTAA
+
GGGGGGGGGGGGGGGGGGGGGGGGGGGGGGGGGGGGGGGGGGGGGGGGGGGGGGGGGGGGGGGGGGGGGGGGGGGGGGGGGGGGGGGGGGGGGGGGGGGGGGGGGGGGGGGGGGGGGGGGGG8FGGGGGGGGGGGGGGGGGGGGGGGGGGGGGGGGGGGGGGGGGGGGGGGGGGGGGGGGGGGGGGGGGGGGGGGGGGGGGGGGGGGGGGGGGGGGGGGGGGGGGGGGGGGGGGGFGGGGGG>?FFGGGGFFFFGGFFFFGGGGFFGFFFFFFGFFFFFFGG
@M02352:288:000000000-CKWC8:1:1101:22332:9559 1:N:0:TACGCTGC+GTAAGGAG
TACGGAGGATCCAAGCGTTATCCGGAATCATTGGGTTTAAAGGGTCCGTAGGTTGATAATTAAGTCAGAGGTGAAATCTTGCCGCTTAACGGTAAAATTGCCTTTGATACTGGTTGTCTTGAGTTATTATGAAGTGGTTAGAATATGTAGTGTAGCGGTGAAATGCATAGATATTACATAGAATACCAATTGCGAAGGCAGATCACTAATAATATACTGACACTGATGGACGAAAGCGTGGGGAGCGAACAGGATTAGATACCCTGGTAGTCCACGCCGTAA
+
GEGGGGEGGGGGGGGGGGGGGGGGGGGGGGGGGGGGGGGGGGGGGGGGGGGGFGGGGGGGGGGGGGGGGGGGGGGGGGGGGGGGGGGGGGGGGGGGGGGGGEGGGGFGEGGGGGGGGGGGGFGGGGGGGGGG@EGGGD@FGGGGFGGGGGGGGGGGGGGGGGGGGGGECFGFGGGGGGGGGGGGGGGGGGGGGGGGGGGGGFGGGGGEGF>EGGGGGGGGGGGGGGGGGGGGGGGF;EGGGEBD>BGGEGFFFFGGFFFFGGGGFFGFFFFBFGFFFBFFGC
@M02352:288:000000000-CKWC8:1:1101:15262:9589 1:N:0:TACGCTGC+GTAAGGAG
TACGGAGGATCCAAGCGTTATCCGGAATCATTGGGTTTAAAGGGTCCGTAGGTTGATAATTAAGTCAGAGGTGAAATCTTGCCGCTTAACGGTAAAATTGCCTTTGATACTGGTTGTCTTGAGTTATTATGAAGTGGTTAGAATATGTAGTGTAGCGGTGAAATGCATAGATATTACATAGAATACCAATTGCGAAGGCAGATCACTAATAATATACTGACACTGATGGACGAAAGCGTGGGGAGCGAACAGGATTAGATACCCTGGTAGTCCACGCCGTAA
+
GGGGGGGGGGGGGGGGGGGGGFGGGGGGGGGGGGGGGGGGGGGGGFGGGGGGFGGGGGGGGGGGGGGGGGGGGGGGGGDGGGGFGEEGGGGGGFFGGGGGGGGGGGGGGGGGGGGGGGGGGGGGGGGGGGGGFGGGGFFGFGGGGGGGGGGGGGGGGGGGGGGGGGGGGGGGGGGGGGGGGGGGGGGGGGGGGGGGGGGGGGGGGGGCFGCGGGGGGGGGGGGGGGGGEGGDGGGFGGGGGGFFFFGGGGFFFFGGFFFFGGGGFFGFFFFFFGFFFFFFGG
@M02352:288:000000000-CKWC8:1:1101:16672:9619 1:N:0:TACGCTGC+GTAAGGAG
CACGTAGGCACCAAGCGTTATCCGGATTTATTGGGCGTAAAGAGCTCGTAGGCGGTTCAGTCAGTCGGGTGTGAAAACTTGAGGCTTAACCTCAAGAGGTCACTCGATACTACTGTGACTAGAGTGCGGTAGGGGAGCGGGGAATTCCTGGTGTAGCGGTGAAATGCGCAGATATCAGGAGGAACACCAGTGGCGAAGGCGCCGCTCTGGGCCGTAACTGACGCTGAGGAGCGAAAGCATGGGTAGCAAACAGGATTAGATACCCTGGTAGTCCATGCCGTA
+
GGGGGGGGGGGGGGGGGGGGGGGGGGGGGGGGGGGGGGGGGGGGGGGGGGGGGGGGGGGGGGGGGGGGGGGGGGGGGGGGGGGGGGGGGGGGGGGGGGGGGGGGGGGGGGGGGGGGGGGGGG9FGGGGGGGGGGGGGGGGGGGGGGGGGGGGFFGGGGDEGGGGGGGGGGGGGGGGGGGGGGGGGGGGGGGGGGGGGGGGGGCGGGGGGGGGGGGGGEGGGGGGGGGGFEDGGGG3CFGGGF::9>FGGGFF??GGFFFFGGGFF@FFBFFFFGFDABFFG<
@M02352:288:000000000-CKWC8:1:1101:13856:9619 1:N:0:TACGCTGC+GTAAGGAG
TACGGAGGATCCAAGCGTTATCCGGAATCATTGGGTTTAAAGGGTCCGTAGGTGGATAATTAAGTCAGAGGTGAAATCTTGCCGCTTAACGGTAAAATTGCCTTTGATACTGGTTGTCTTGAGTTATTATGAAGTGGTTAGAATATGTAGTGTAGCGGTGAAATGCATAGATATTACATAGAATACCAATTGCGAAGGCAGATCACTAATAATCAACTGACACTGATGGACGAAAGCGTGGGGAGCGAACGGGATTAGATACCCCGGTAGTCCACGCCGTAA
+
GGGGGGGGGGGGGGGGGGGGGGGGGGGGGGGGGGGGGGGGGGGGGGGGGGGGFGGGGGGGGGGGGGGGGGGGGGGGGGGGGGGGGGGGGGGGGGGGGGGGGGGGGGGGGGGGGGGGGGGGGGGGGGGGGGGGGGGGGGGGGGGGGGGGGGGGGGGGGGGGGGGGGGGGGGGGGGGGGGGGGGGGGGGGGGGGGGGGGGGGGFGGGGGGGGGGGGGGGGGGGGGGGGGGGGGGGDGFGGGGGGFFFFGGGGFFBBGGBFFFGGGGFEGFFFFFFGFFFFFFGD
@M02352:288:000000000-CKWC8:1:1101:10211:9644 1:N:0:TACGCTGC+GTAAGGAG
TACGGAGGGTCCGAGCGTTATCCGGAATCATTGGGTTTAAAGGGTCCGCAGGCGGTCGATTAAGTCAGAGGTGAAATCCCATAGCTTAACTATGGAACTGCCTTTGATACTGGTTGACTTGAGTCATATGGAAGTAGATAGAATGTGTAGTGTAGCGGTGAAATGCATAGATATTACACAGAATACCGATTGCGAAGGCAGTCTACTACGTATGTACTGACGCTCATGGACGAAAGCGTGGGGAGCGAACAGGATTAGATACCCTGGTAGTCCACGCCGTAA
+
FEGGGGGGGGGGGGGGGGGFGGGGGGGGGGGGGGGGGGGGGGGGGGGGGGGGGGGGGGGGGGGGFGGGGGGGGGGGGGGGGGGGGGGGGGGFGGGGGGGGGGGGGGFFGGGGGGGGGGGGGGGGGGGGGGGGGGFGGGGGGGGGGGGGGGGGGGGGGGGGGGGGGGGGGGGGGGGGFGGGGGGGGGGGEGGGGGGGGGGFEGGGGDGGDGGGFFGGFDCGGGGEED?EGGGGGGGFGDGGGGFFFDGGDGFF?6FGFF)9AEFGFFGFFFFFFG?:BBFFCC
@M02352:288:000000000-CKWC8:1:1101:10197:9657 1:N:0:TACGCTGC+GTAAGGAG
TACGGAGGGTCCGAGCGTTATCCGGAATCATTGGGTTTAAAGGGTCCGCAGGCGGTCGATTAAGTCAGAGGTGAAATCCCATAGCTTAACTATGGAACTGCCTTTGATACTGGTTGACTTGAGTCATATGGAAGTAGATAGAATGTGTAGTGTAGCGGTGAAATGCATAGATATTACACAGAATACCGATTGCGAAGGCAGTCTACTACGTATGTACTGACGCTCATGGACGAAAGCGTGGGGAGCGAACAGGATTAGATACCCTGGTAGTCCACGCCGTAA
+
GGGGGBFGGGGGGGGEGGGGGGGGGGGGGGGGGGGFGGGGGGGGGGGGGGGGGGGGGGGGGGGGGGGGGGGGGGGGGGGGGGGGGGGGGGGGGGGGGGGGGGGGGGGGGGGGGGGGGGGGGGGGGGGGGGGGGGGGGGGGGGGGGGGGGGGGGGGGGGGGGGGGGGGGGGGGDGGGGGGGGGGGGGGGGGGGGGGGGGGGGGGGGGGGGGGGGGGGGGGGGGGDGGGGGFDGGGGFGGGGGGFBFFGGGGFFFFGGBFAFCFGGFFGFFFDAFGFFFFFFGD
@M02352:288:000000000-CKWC8:1:1101:15704:9662 1:N:0:TACGCTGC+GTAAGGAG
TACGGAGTGTCCAAGCGTTATCCGGAATCATTGGGTTTAAAGGGTCCGCAGGCGGTCAATTAAGTCAGAGGTGAAAGCCCATCGCTCAACGATGGAACTGCCTTTGATACTGGTTGACTTGAGTTATACGGAAGTAGATAGAATAAGTAGTGTAGCGGTGAAATGCATAGATATTACTTAGAATACCGATTGCGAAGGCAGTCTACTACGTATATACTGACGCTCATGGACGAAAGCGTGGGGAGCGAACAGGATTAGATACCCTGGTAGTCCACGCCGTAA
+
GGGGGGGGGGGGGGGGGGGGGGGGGFGGGGGGGGGGGGGGGGGGGGGGGGGGGGGGGGGGGGGGGGGGGGGGGGGGGGGGGGGGGGGGGGGGGGGGGGGGGGGGGGGGGGGGGGGGGGGGGGGGGGGGGGGGGGGGGGGGGGGGGGGGGGGGGGGGGGGGGGGGGGGGGGGGGGGGGGGGGGGGGGGGGGGGGGGGGGGGGGGGGGGGGGGGGGGGGGGGGGGGGGGGGGGDGGGFGGGGGGFF>FGGGGFF<FGGFFFFFGGGFFGFFFFFFGFFFFFFGD
@M02352:288:000000000-CKWC8:1:1101:15046:9666 1:N:0:TACGCTGC+GTAAGGAG
TACGGAGGGTCCAAGCGTTATCCGGAATCATTGGGTTTAAAGGGTCCGCAGGCGGTCAATTAAGTCAGAGGTGAAATCCCATAGCTTAACTATGGAACTGCCTTTGATACTGGTTGACTTGAGTCATATGGAAGTAGATAGAATGTGTAGTGTAGCGGTGAAATGCATAGATATTACACAGAATACCGATTGCGAAGGCAGTCTACTACGTATGTACTGACGCTGAGGGACGAAAGCGTGGGGAGCGAACAGGATTAGATACCCTGGTAGTCCACGCCGTAA
+
GGGGGGGGGGFFFGGGGGGGGEGGGGGGGGGGGGGFEGGGGGGGGGGGEGGGGGG@FGGGGGGGGGGGGGGGGGGGGGGGGGGGGGCFGGGGGGGGGGGGGGGGGGGGGGGGGGGGGGGGGGGGGGGGGGGGGGGGGGGGGGGGGGGGGGGGGGGGGGGGGGGGGGGGGGGGGGGGGGGGGGGGGGGGGGGGGGGGGGGGGECFGGGGFGGGFEGGGGGGGGGGGGGGDEGGGGGFGGGGGGDFFBDGGGEFFFGG?FFFFGGGFFGFFFFFFGFF9BFFGG
@M02352:288:000000000-CKWC8:1:1101:18709:9677 1:N:0:TACGCTGC+GTAAGGAG
TACGGAGGGTCCGAGCGTTACTCGGAATTACTGGGCGTAAAGCGCGCGTAGGTGGTTATTTAAGTCAGATGTGAAAGCCCTGGGCTCAACCTAGGAACTGCACCTGATACTGGATAACTAGAGTACAGAAGAGGGTAGTGGAATTTCCTGTGTAGCGGTGAAATGCGTAGATATAGGAAGGAACACCAGTGGCGAAGGCGACTACCTGGTCTGATACTGACACTGAGGTGCGAAAGCGTGGGGAGCAAACAGGATTAGATACCCTGGTAGTCCACGCCGTAA
+
GGGGGB@FGGGGGGGGGGGG,CFGGGDFGGGGGGGGGGGGGGGGEGGGDFGGFGGGGGGGGGGGGGGGGGGGGGGGGGGGGGGGGGGGGGGGFFGGGGGGGGGGGG?FGGDFF@AFFFGGGGGGGGGG9FGGGGGEGGGGGGGGGGGCEGGGGGGGGGGGGGGGFGGGGGGGDGGGGGGGGGGGGGGGEFGGGGGGGGGGGG=EGGFGGGGGGFGGFGGGGGGGGGGG77DGGGGFGGGGG5>0;D3FEGFFFFFC?FA6<C6D?FGF>FFBFGFFFFF>GD
@M02352:288:000000000-CKWC8:1:1101:28097:9681 1:N:0:TACGCTGC+GTAAGGTG
TACGAAGGTTCCGAGCGTTATTCGGAATCACTGGGCGTAAAGGGAGCGTAGGCGGCGCGGTAAGTCAGATGTGAAATCTGGAGGCTCAACCTCCAAACTGCATTCGATACTGCCGTGCTAGAGTAATGGAGAGGTAACTGGAATTCTCGGTGTAGCAGTGAAATGCGTAGATATCGAGAGGAAGACCAATGGCGAAAGCAGGTTACTGGACATTTACTGACGCTGAGGCTCGAAGGCTAGGGTAGCGAAAGGGATTAGATACCCCTGTAGTCCTAGCAGTAA
+
GGGFCCF7F,CC@FFGGGG>@FF<FE@F9@FFGG8@FEBCDF,CCFGGGGDE,==:7CBCFE7EGGGGGGGGGGGGCE@BDFFDG?FECDGGGGFGGFGGGGGG,BD<BFFFAFCCCCGEFGGFF,FFGG7CFG>:FFFCGGGGGG;CEGGGGG,F,<FFGGGGGGGGGGGGG9ECEFFEGGCCFGG7<FGGGDGG5EF6:*;<:CGGGGGG+<EGFCCGG>EGC<8C5CF3EGDFGG<8>FFBB?DGGGEFF:FF>?AFF?CD>@F@<FAA?FFAB7=)::
@M02352:288:000000000-CKWC8:1:1101:20551:9685 1:N:0:TACGCTGC+GTAAGGAG
TACGGAGGGTCCAAGCGTTATCCGGAATCATTGGGTTTAAAGGGTCCGCAGGCGGTCAATTAAGTCAGAGGTGAAAGCCCATCGCTCAACGATGGAACTGCCTTTGATACTGGTTGACTTGAGTTATACGGAAGTAGATAGAATAAGTAGTGTAGCGGTGAAATGCATAGATATTACTTAGAATACCGATTGCGAAGGCAGTCTACTACGTATATACTGACGCTCATGGACGAAAGCGTGGGGAGCGAACAGGATTAGATACCCTGGTAGTCCACGCCGTAA
+
GGGGGGGGGGGGGGGGGGGGGGGGGGGGGGGGGGGGGGGGGGGGGGGGGGGGGGGCFEGGGGGGGGGGGGGGGGGGGGGGGGGGGGGGGGGFFGGGGGFGGGGGGGGGGGGGGGGGEFGGGGGFGGGGGGGGGGGFGFFGGGDCFGGGGGG@FFFCFG@FGGGGGGGGGGGGGGGGGGGD@FGFGGGDEGGGGGGGGGGGGGGGGGGGGGGGGGGGGGGGGGGGEDGGGGGGGGGDCCCGGGEBFFGGGGFFF?GGFFBFGGGGFFC@<FAFFGFFF:B2DG
@M02352:288:000000000-CKWC8:1:1101:18559:9717 1:N:0:TACGCTGC+GTAAGGAG
TACGGAGGATCCAAGCGTTATCCGGAATCATTGGGTTTAAAGGGTCCGTAGGTTGATAATTAAGTCAGAGGTGAAATCTTGCCGCTTAACGGTAAAATTGCCTTTGATACTGGTTGTCTTGAGTTATTATGAAGTGGTTAGAATATGTAGTGTAGCGGTGAAATGCATAGATATTACATAGAATACCAATTGCGAAGGCAGATCACTAATAATATACTGACACTGATGGACGAAAGCGTGGGGAGCGAACAGGATTAGATACCCTGGTAGTCCACGCCGTAA
+
GGGGGGGGGGGGGGGGGGGGGGFGGFFGFGGGGGGFCGGGGGGGFGGGFFGGEGGGGGGGGGGGGGGGGGGGGGGGGGGGGGGFGGDGGGDEGGGGFGGGGGGGGGGGGGGGGGGGGGGGG9FGGGGGGGGGGGGGDFGGGGGGFGGGGGGGGGGGGGGGGGGGGGGGGGGGGGGGFGFGGGGGGGGGFGGGGGGGGGGGGGFGGGGGGGGGGGGCEGGGFCEGGGGGFGGGGGGFGGDGGGEDFFGDE<>F?BGGFFF?EF6FFFGFFFBFBGFFF?B17>
@M02352:288:000000000-CKWC8:1:1101:20221:9746 1:N:0:TACGCTGC+GTAAGGAG
TACGGAGGGTCCAAGCGTTATCCGGAATCATTGGGTTTAAAGGGTCCGCAGGCGGTCAATTAAGTCAGAGGTGAAATCCCATAGCTTAACTATGGAACTGCCTTTGATACTGGTTGACTTGAGTTATACGGAAGTAGATAGAATAAGTAGTGTAGCGGTGAAATGCATAGATATTACTTAGAATACCGATTGCGAAGGCAGTCTACTACGTATATACTGACGCTCATGGACGAAAGCGTGGGGAGCGAACAGGATTAGATACCCTGGTAGTCCACGCCGTAA
+
GGGGGGGGGGGGGGGGGGGGGGGGGEGGGGGGGGGGGGGGGGGGGGGGGGGGGGGGGGGGGGGGGGGGGGGGGGGGGGGGGGGGGGGGGGGGGGGGGGGGGGGGGGGGGGGGGGGGGGGGGGGGGGGGGGGGGGGGGGGGGGGGGGGGGGGGGGGGGGGGGGGGGGGGGGGGGGGGGGGGGGGGGGGGGGGGGGGGGGGGGGGGGGGGGGGGGGGGGGFGGGGGGGGGGFGGGGGFGEGGGGFFFFGGGGFFFFGGFFFFGGGGFFGFF?>AFGFFFFFFGD
@M02352:288:000000000-CKWC8:1:1101:5872:9747 1:N:0:TACGCTGC+GTAAGGAG
TACGGAGGGTCCAAGCGTTATCCGGAATCATTGGGTTTAAAGGGTCCGCAGGCGGTCGATTAAGTCAGAGGTGAAATCCCATAGCTTAACTATGGAACTGCCTTTGATACTGGTTGACTTGAGTCATATGGAAGTAGATAGAATGTGTAGTGTAGCGGTGAAATGCATAGATATTACACAGAATACCGATTGCGAAGGCAGTCTACTACGTATGTACTGACGCTCATGGACGAAAGCGTGGGGAGCGAACAGGATTAGATACCCTGGTAGTCCACGCCGTAA
+
GGGGGGGGGGGGGGGGGGGGGGGGGGGGGGGGGGGGGGGGGGGGGGGGGGGGGGGGGGGGGGGGGGGGGGGGGGGGGGGGGGGGGGGGGGGGGGGGGGGGGGGGGGGGGGGGGGGGGGGGGGGGGGGGGGGGGGGGGGGFGGGGGGGGGGGGGGGGGGGGGGGGGGGGGGGGGGGGGGGGGGGFGGGGGGGGGGGGGGGGGGGGGGGGGGGGGGGGGGGGGGGGGGGGGGGDEGGFGGGGGGFFFFGDGGFFBFGD?FFFGGGGFFGFBFFFFGFFFFFFGG
@M02352:288:000000000-CKWC8:1:1101:22401:9750 1:N:0:TACGCTGC+GTAAGGAG
TACGGAGGGGGTTAGCGTTGTTCGGAATTACTGGGCGTAAAGCGTACGTAGGCGGATTGGAAAGTTGGGGGTGAAATCCCAGGGCTCAACCCTGGAACTGCCTCCAAAACTATCAGTCTAGAGTTCGAGAGAGGTGAGTGGAATTCCAAGTGTAGAGGTGAAATTCGTAGATATTTGGAGGAACACCAGTGGCGAAGGCGGCTCACTGGCTCGATACTGACGCTGAGGTACGAAAGTGTGGGGAGCAAACAGGATTAGATACCCTGGTAGTCCACACCGTAA
+
GGGGGGGGGGGGGGGGGGGGGGGGGGGGGGGGGGGGGGGGGGGGGGGGGGGGGGGGGGGGGGGGGGGGGGGEGGGGGGGGGGGGGGGGGGGGGGGGGGGGGGGGGGGGGGGGGGGGGGGGGGGGGGGGGGGGGGGGGGGGGGGGGGGGGGGGGGGGGGGGGGGGGGGGGGGFGGGGGGGGGGGGGGGGGGGGGGGGGGGGGGGGGGGGGGGGGGGGGGGGGGGGGGGG?FGGGGGFGGGGEGFBFFGGGGFFFFGGFFFFGGGGFFGFFFFFFGFFF?F,CD
@M02352:288:000000000-CKWC8:1:1101:10886:9761 1:N:0:TACGCTGC+GTAAGGAG
TACGGAGGGTCCAAGCGTTATCCGGAATCATTGGGTTTAAAGGGTGCGCAGGCGGTTTATTAAGTCAGTGGTGAAATCTCGAGGCTCAACCTCGAAACTGCCATTGATACTGATAAACTTGAGTTCAGTTGGAGTAGGCGGAATGTGTAGTGTAGCGGTGAAATGCATAGATATTACATAGAATACCAATTGCGAAGGCAGATCACTAATAATATACTGACACTGATGGACGAAAGCGTGGGGAGCGAACAGGATTAGATACCCTGGTAGTCCACGCCGTAA
+
GGGGGGGGGGGGGGGGGGGGGGGGGFGGGGGGGGGGGGGGGGGGGGGGGGGGGGGGGGGGGGGGGGGGGGGGGGGGGGGGGGGGGGGGGGGGGGGGGGGGGGGGGGGGGGGGFFGGGGGGGGGGGGGGGGGGGGGGGGGGGGGGGGGGDGGGGGGGGGEGGGGGGGGGGGGGGGGGGGGGGGGGGGGGGGGGGGGGGGGGGGGGGGGGGGGGGGGGGGGGGGGGGGGGGGGGGGG>DEGGGGEFF>DCGGFFFFGGBFFFGGEFFFDFFFFF@FFFFB:BDC
@M02352:288:000000000-CKWC8:1:1101:5033:9768 1:N:0:TACGCTGC+GTAAGGAG
TACGGAGGGTCCGAGCGTTATCCGGAATCATTGGGTTTAAAGGGTCCGCAGGCGGTCGATTAAGTCAGAGGTGAAATCCCATAGCTTAACTATGGAACTGCCTTTGATACTGGTTGACTTGAGTCATATGGAAGTAGATAGAATGTGTAGTGTAGCGGTGAAATGCATAGATATTACACAGAATACCGATTGCGAAGGCAGTCTACTACGTATGTACTGACGCTCATGGACGAAAGCGTGGGGAGCGAACAGGATTAGATACCCTGGTAGTCCACGCCGTAA
+
GGGGGGGGGGGGGGGGGGGGGGGGGDGGGGGGGGGGGGGGGGGGGGGGGGGGGGGGGGGGGGGGGGGGGGGGGGGGGGGGGGGGGGGGGGGGGGGGGGGGGGGGGGGGGGGGGGGGFGGGGGGGGGGGGGGFGGGGGGGGGGGGGGGGGGGGGGGGGGGGGGGGGGFGGGGGGGGGGGGGGGGGGGGGGGGGGGGGGGGGGGGGGGGGGGGGGFGGGGGGGGGGGGGGGGGGGGGBGGGGGEE?BFGGGGFFFFGGFFFFGGGGFFGFFFFFFGFFFFFFGG
@M02352:288:000000000-CKWC8:1:1101:29003:9797 1:N:0:TACGCTGC+GTAAGGAG
TACGGAGGGTCCAAGCGTTATCCGGAATCATTGGGTTTAAAGGGTCCGCAGGCGGTCAATTAAGTCAGAGGTGAAAGCCCATCGCTCAACGATGGAACTGCCTTTGATACTGGTTGACTTGAGTTATACGGAAGTAGATAGAATAAGTAGTGTAGCGGTGAAATGCATAGATATTACTTAGAATACCGATTGCGAAGGCAGATCACTAATAATATACTGACACTGATGGACGAAAGCGTGGGGAGCGAACAGGATTAGATACCCTGGTAGTCCACGCCGTAA
+
GGGGGGGGGGGGGGGGGGGGGGFGGEGGGGGGGGGGGGGGGGGGGGGGGGGGGGGGGGGGGGFGGGGGGGGGGGGGGGGGGGFEFFGGGGGGGGGGGGGGGGGGGGGGEGGGGGGGGGGGGGGGGGGCFGGG7FGGGFFGGGGGGGGGGGGGGGGGGGGGGGGGGGFGGGGGCFGGGGGDGGGGCBGDDGEGGGGGGGGGGGGGGGGDFGGGGGGGGGGGGGGGGGGGGGGDGGGFGGGGGGD?FFGGGGFFFFGGFFFFCCEGFFGFFFBB?GFB>FFFDC
@M02352:288:000000000-CKWC8:1:1101:23982:9808 1:N:0:TACGCTGC+GTAAGGAG
TACGGAGGGTGCGAGCGTTAATCGGAATTACTGGGCGTAAAGCGCATGCAGGTGGTTCATTAAGTCAGATGTGAAAGCCCGGGGCTCAACCTCGGAACTGCATTTGAAACTGGTGAACTAGAGTGCTGTAGAGGGGGGTAGAATTTCAGGTGTAGCGGTGAAATGCGTAGAGATCTGAAGGAATACCAGTGGCGAAGGCGGCCCCCTGGACAGACACTGACACTCAGATGCGAAAGCGTGGGGAGCAAACAGGATTAGATACCCTGGTAGTCCACGCCGTAA
+
GGGGG@FGGGGGGDGGGGG@FFGGGGGGGGGGGGGGGGGGGGGGGGGGGGGGGGGGGGGGGGGGGGGGGGFFFGFGFGGGGGGGGGGGGGGGGGGGFFFGGGGGGGGFGFGGGGGGGGGGGFGGGGGGGGGGGGGGGGGDGGGGGGGGGGGGGGGGGGGGGGGFGGGGGGGGGGGGFGGGGGGGGGGGGGGGGGGGGGGGGGGGGGGGGGGGGEFFGGGGG6CEGGGGGGGDGEGFGGGGGGFBBFGFGGFFF<FGFF2FGGGGFFGF<FFF=>FFFF>6DC
@M02352:288:000000000-CKWC8:1:1101:4285:9849 1:N:0:TACGCTGC+GTAAGGAG
TACGGAGGATCCAAGCGTTATCCGGAATCATTGGGTTTAAAGGGTCCGTAGGTGGATAATTAAGTCAGAGGTGAAATCTTGCCGCTTAACGGTAAAATTGCCTTTGATACTGGTTGTCTTGAGTTATTATGAAGTGGTTAGAATATGTAGTGTAGCGGTGAAATGCATAGATATTACATAGAATACCAATTGCGAAGGCAGATCACTAATAATCAACTGACACTGATGGACGAAAGCGTGGGGAGCGAACAGGATTAGATACCCTGGTAGTCCACGCCGTAA
+
GGGGDGGG7CEGGGGGGGGDGGGGGGCFGGGGGGGF@CFGGGGGE@CFCFFGCEG@FFFFFGGGGGEGGFGGGGGGGGDG,F@FGGGGGGGGFGGGGGGGGGGCGGGFFFGGGGGGGGGGGGGGEGGFGGGGGGGGGFGGGGGGGFDFGFGGGGGGGGGGGGGGGGGGGGGGGGFFF;FGGGGFGGGGFGGGGGGGGGGFGGGGCFGFEGG?CFGGGGGGGGGGGGFGFDGGGGGFGGGGGG3:BFGGEGFFFFGGFFFFGGGGFFGFFFFFFGFFFFFFGG
@M02352:288:000000000-CKWC8:1:1101:21816:9884 1:N:0:TACGCTGC+GTAAGGAG
TACGGAGGATCCAAGCGTTATCCGGAATCATTGGGTTTAAAGGGTCCGTAGGTGGATAATTAAGTCAGAGGTGAAATCTTGCCGCTTAACGGTAAAATTGCCTTTGATACTGGTTGTCTTGAGTTATTATGAAGTGGTTAGAATATGTAGTGTAGCGGTGAAATGCATAGATATTACATAGAATACCAATTGCGAAGGCAGATCACTAATAATCAACTGACACTGATGGACGAAAGCGTGGGGAGCGAACAGGATTAGATACCCTGGTAGTCCACGCCGTAA
+
GFGGGEGGEGGGGGGGGFFGGGGGGC@FFGGGGFGFEGGGGGGGGGGGGGGFCFGGDFGGGGGGGGGGGGGFGGGGGGGGGGGFDFGGGFEGGGGGGGGGGGFFDGGGFFGGFGGGGFGGGDGDGGGGGFFG9FGFFGGGGG=FGGGGFGGGGGGGGGFGFGFGGFFFGGGGGGGGGFGGGGGGGGGGCGGGFEGEGDFGGGGG<8FGCGGFGFGG6CFGCGFGFGGGGGGDEEGBGGCEEG>09BGGG3@F1.>F?FFF?GGGF4D?AFBFFF=:2:B;CD
@M02352:288:000000000-CKWC8:1:1101:28995:9897 1:N:0:TACGCTGC+GTAAGGAG
TACGGAGGGTCCAAGCGTTATCCGGAATCATTGGGTTTAAAGGGTGCGCAGGCGGTTTATTAAGTCAGTGGTGAAATCTCGAGGCTCAACCTCGAAACTGCCATTGATACTGATAAACTTGAGTTCAGTTGGAGTAGGCGGAATGTGTAGTGTAGCGGTGAAATGCTTAGATATTACACAGAACACCGATAGCGAAGGCAGCTTACTAAACTGATACTGACGCTGAGGCACGAAAGCGTGGGGAGCGAACAGGATTAGATACCCTGGTAGTCCACGCCGTAA
+
F@FFECEEGCFGGAFGGCCFEGCCF:@FFAF9FFG:FGCEAFCGG@FEGGG:FFGGGGGGGDEFGGGGGGGFGGFGGGGFGFG@F8E9<AFEGGGGGGGAGGGGCFGFEEGGCFG<FGGGGFGDFGGGFGDF@FGCEFGGGGFFGGGGGGGGGGGFGGGGGCGGGGGGGGGGGGGGGGGGGFFDFGGGGGDGGGD5EGFGGGGGGGGCGFGFFGGC9EGEGDGGGDGGGEFGGGDFGD>EEGDB93CC=CDFB0CC?FAFGGGFF:CFFFFFFGF<>FEFGD
@M02352:288:000000000-CKWC8:1:1101:12470:9911 1:N:0:TACGCTGC+GTAAGGAG
TACGGAGGGTTCAAGCGTTATCCGGAATCATTGGGTTTAAAGGGTGCGCAGGCGGTTTATTAAGTCAGTGGTGAAATCTCGGGGCTCAACCTCGAAACTGCCATTGATACTGATAAACTTGAGTTCAGTTGGAGTAGGCGGAATGTGTAGTGTAGCGGTGAAATGCTTAGATATTACACAGAACACCGATAGCGAAGGCAGCTTACTAAACTGATACTGACGCTGAGGCACGAAAGCGTGGGGAGCGAACAGGATTAGATACCCTGGTAGTCCACGCCGTAA
+
GGGGGGGGGGGGGGGGGGGGGGGGGGGGGGGGGGGGGGGGGGGGGGGGGGGGGGGFGGGGGGGGGGGGGGGGGGGGGGGGGGGGGGGGGGGGGGGGGGGGGGGGGGGGGGGGGGGGGGGGGGGGGGGGGGGGGGGGGGGGGGGGGGGGGGGGGGGGGGGGGGGGGGGGGGGGGGGGGGGGGGGGGGGGGGGGGGGGGGGGGGGGGGGGGGGGGGGGGGGGGGGGGGGGGGGGGGGFGGGGGGFFFFGDDGFFF?FGFFFFGGGGFFGFFFFFFGFFFFFFGG
@M02352:288:000000000-CKWC8:1:1101:21273:9922 1:N:0:TACGCTGC+GTAAGGAG
TACGGAGGGTCCAAGCGTTATCCGGAATCATTGGGTTTAAAGGGTCCGCAGGCGGTCAATTAAGTCAGAGGTGAAATCCCATAGCTTAACTATGGAACTGCCTTTGATACTGGTTGACTTGAGTTATACGGAAGTAGATAGAATAAGTAGTGTAGCGGTGAAATGCATAGATATTACTTAGAATACCGATTGCGAAGGCAGTCTACTACGTATATACTGACGCTCATGGACGAAAGCGTGGGGAGCGAACAGGATTAGATACCCTGGTAGTCCACGCCGTAA
+
GGGGGEGGGGGGGGGGGGGGGGGGGGGGGGGGGGGGGGGGGGGGGGGGGGGGGGGGGGGGGGGGGGGGGGGGGGGGGGGGGGGGGGGGGGGGGGGGGGGGGGGGGGFGGGGGGGGGGGGGGGGGGGGGGGGGGGGGGGGGGGGGGGGGGGGGGGGGGGGGGGGGGGGGGGGGGGGGGGGGGGGGGFFGGGGGGGGGGGGGGGGGGGGGGGGGGGGGGGGGGGGGGGGGFDGGGGGEGGDGGGFFFFGGEGFFFBG*2*)1+AG46@3/.*)6**0,4253DD
@M02352:288:000000000-CKWC8:1:1101:17045:9925 1:N:0:TACGCTGC+GTAAGGAG
TACGGAGGGTCCGAGCGTTATCCGGAATCATTGGGTTTAAAGGGTCCGCAGGCGGTCAATTAAGTCAGAGGTGAAATCCCATAGCTTAACTATGGAACTGCCTTTGATACTGGTTGACTTGAGTCATATGGAAGTAGATAGAATGTGTAGTGTAGCGGTGAAATGCATAGATATTACACAGAATACCGATTGCGAAGGCAGTCTACTACGTATGTACTGACGCTCATGGACGAAAGCGTGGGGAGCGAACAGGATTAGATACCCTGGTAGTCCACGCCGTAA
+
GGGGGGGGGGFFEGGGGGG@FFGGGGGGGGGGGGGGCGGGGGGGGGGGGGGGGGGCFGGGGGGGGGGGFGGGGGGGGGGGGGFGGGGGGGGCFGGGGGGGGGGGGGGGGGGFGGGGFGG<FGGGGGGGGFGGGGGGFFGFGGGGGGGAFFGGGGGGGGGGGGGGGGGGGGGGGGGGGFGGGGGGGGGGCEFFFCGGGGGDEGGGGGGGGGGCFFGGGGGGGGGGGGDC+CGDGGGFGGGGGGFFFFGGGGFF:6FGFFBFGGGGFFGFF?DFFGFFFFFFGG
@M02352:288:000000000-CKWC8:1:1101:22786:9966 1:N:0:TACGCTGC+GTAAGGAG
TACGGAGGATCCAAGCGTTATCCGGAATCATTGGGTTTAAAGGGTCCGTAGGTGGATAATTAAGTCAGAGGTGAAATCTTGCCGCTTAACGGTAAAATTGCCTTTGATACTGGTTGTCTTGAGTTATTATGAAGTGGTTAGAATATGTAGTGTAGCGGTGAAATGCATAGATATTACATAGAATACCAATTGCGAAGGCAGATCACTAATAATCAACTGACACTGATGGACGAAAGCGTGGGGAGCGAACGGGATTAGATACCCCGGTAGTCCACGCCGTAA
+
GGGGGGGGGGGGGGGGGGGGGGGGGGGGGGGGGGGGGGGGGGGGGGGGGGGGFFGGGGGGGGGGGGGGGGGGGGGGGGGGGGGGGGGGGGGGGGGGGGGGGGGGGGGGGGGGGGGGGGGGGGGGGGGGGGGGEFGGGGGGGGGGGGGGGGGGGGGGGGGGGGGGGGGGGGGGGGGGGGGGGGFGGGGGGGGGGGGGGGGGGGGGGGGGGGGGGGGGGGGGGGGGGGGGFGFGGGGFGGGGGGFFFFGGGGFFFFGF?FBFGGGGFFGFFFFFFGFFFFFFGG
@M02352:288:000000000-CKWC8:1:1101:6764:9972 1:N:0:TACGCTGC+GTAAGGAG
TACGGAGGGGGTTAGCGTTGTTCGGAATTACTGGGCGTAAAGCGTACGTAGGCGGATTGGAAAGTTGGGGGTGAAATCCCAGGGCTCAACCCTGGAACTGCCTCCAAAACTATCAGTCTAGAGTTCGAGAGAGGTGAGTGGAATTCCAAGTGTAGAGGTGAAATTCGTAGATATTTGGAGGAACACCAGTGGCGAAGGCGGCTCACTGGCTCGATACTGACGCTGAGGTACGAAAGTGTGGGGAGCAAACAGGATTAGATACCCTGGTAGTCCACACCGTAA
+
GGGGGCFGGGGGGGGGGGGGGGGGGGGGGGGGGGGGGGGGGGGGGGGGGGGGGGGGGGGGGGGFGGGGGGGGGGGGGGGGGGGGGGGGGGGGGGGGGGGGGGGGGGGGGGGGGGGGGGGGGGGGGGGGGGGGGGGGGGGGGGGGGGGGGGGGGGGGGGGGGGGGGGGGGGGGGGGGGGGGGGGGGGGGGGGGGGGGGGGGGGGGGGGGGGGGGGGGGGGGGGGGGGGEGGGGGGGFGGGGGGFFFFGGGGFFFFGGFFFFGGGGFFGFFFFFFGFFFFFFGG
@M02352:288:000000000-CKWC8:1:1101:12799:9987 1:N:0:TACGCTGC+GTAAGGAG
TACGGAGGGTGCAAGCGTTATCCGGAATCATTGGGTTTAAAGGGTCCGCAGGCGGTCAATTAAGTCAGAGGTGAAATACCATAGCTCAACTATGGAACTGCCTTTGATACTGGTTGACTTGAGTTATACGGAAGTAGATAGAATAAGTAGTGTAGCGGTGAATTGCATAGAGATTACTTAGAATACCGATTGCGAAGGCAGTCTACTACGTATGTACTGACGCTCATGGACGAAAGCGTGGGGAGCGAACAGGATTAGATACCCTGGTAGTCCACGCCGTAA
+
GGGGDFGGGGGGGGGGGGGGGGGGGGEG@FGGGGG@FGGGGGFGGG=FGGGGGGGGCCFEFGGGGGFGGGGGGGGGGEGED@DGGGGGGGA<ECGGGCGGGFGCFGGFGGGGGGGEFGGGGGGGGCGGGFGGDGGFFFGFGGGGB<>@<FGGGFFGGGGGGGGFGGGGGGGFGGCCEFGGGGGCGGG@EFGGGGGGGGGGG:8>CFGDAC5CGFGGGGGGGGGGEGGGECFGCGGFGCGGGG5?BEGGGGFFFFGGFFFFGGGGFFGFFFFDFGFFFFFFGG
@M02352:288:000000000-CKWC8:1:1101:12925:10009 1:N:0:TACGCTGC+GTAAGGAG
TACGGAGGGTGCAAGCGTTATCCGGAATCATTGGGTTTAAAGGGTCCGCAGGCGGTCAATTAAGTCAGAGGTGAAATCTTGCCGCTTAACGGTAAAATTGCCTTTGATACTGGTTGTCTTGAGTTATTATGAAGTGGTTAGAATATGTAGTGTAGCGGTGAAATGCATAGATATTACATAGAATACCAATTGCGAAGGCAGATCACTAATAATCAACTGACACTGATGGACGAAAGCGTGGGGAGCGAACGGGATTAGATACCCCGGTAGTCCACGCCGTAA
+
GGGGGFGG:FEGCGGGGGGGGGGGGGCGCFGGGGGGGGGGGGGGG8FG@FGGDGG:FGDFGGGGGGGGCGGGGGGG9AEGGG=FGGGGGGGGGGGGGGGGG9?FGGGGGGGGGDGGGGGGGGGGGGGEG<FG<FGGGBF=FGGGEGGGCGGGGGGGGGGGGGGGGGGGGGGGGGGGGGGGGGGGFGGGGGGGGGGGGGGGGC1?FGG@@FDCCGGGGGGGGGGGGGGGGFGGGGGFFGGGGGFF9D)CEG>:?FCGFFFFGGGGFFGFFFFFFGF0>3BFGG
@M02352:288:000000000-CKWC8:1:1101:19307:10085 1:N:0:TACGCTGC+GTAAGGAG
TACGGAGGATCCAAGCGTTATCCGGAATCATTGGGTTTAAAGGGTCCGTAGGTGGATAATTAAGTCAGAGGTGAAATCTTGCCGCTTAACGGTAAAATTGCCTTTGATACTGGTTGTCTTGAGTTATTATGAAGTGGTTAGAATATGTAGTGTAGCGGTGAAATGCATAGATATTACATAGAATACCAATTGCGAAGGCAGATCACTAATAATATACTGACACTGATGGACGAAAGCGTGGGGAGCGAACAGGATTAGATACCCTGGTAGTCCACGCCGTAA
+
GGGGGGGGGGGGGGGGGFGGGGGGGFGGGGGGGGGFFEFFGGGGGGGGFGGGCFGFGGGGGGGGGGGGGGGGGGGGGGGGGGGGGEGGGGGGGGGGGGGGGGGGGGGGGGGGFGGGGGGGGGGGGGGGGFGGGGGGGGGGGGGGGGGGGGGGGGGGGGGGGGGGGGGGGGGGGGGGGGGGGGGGGFGGFGGGGGGGGGGGGGGGGGGGGGGGGGFGGGGGGGGGGGF7CGGGGGGFGGGGGGFFFFGGGGFFFFGGFFFFFGGGFFGFFFFAFGFF>:E>DD
@M02352:288:000000000-CKWC8:1:1101:23085:10086 1:N:0:TACGCTGC+GTAAGGAG
TACGGAGGGTCCAAGCGTTATCCGGAATCATTGGGTTTAAAGGGTCCGCAGGCGGTCAATTAAGTCAGAGGTGAAATCCCATAGCTTAACTATGGAACTGCCTTTGATACTGGTTGACTTGAGTTATACGGAAGTAGATAGAATAAGTAGTGTAGCGGTGAAATGCATAGATATTACTTAGAATACCGATTGCGAAGGCAGTCTACTACGTATATACTGACGCTCATGGACGAAAGCGTGGGGAGCGAACAGGATTAGATACCCTGGTAGTCCACGCCGTAA
+
GFFGGGGGGGGGGGGGGGGGEGGGGGGGGGGGGFGFEGGGGGGGGGGGGGGG@EECFGGGGGGGGGGGGGGGGGGGGGGGGGGEGGGGGGF<FGGGGGGGGGGGGGGGGGGGGGFFGGGGGGGGGGGGGGGG@FGGGGGGGGGGGGGGGGGGGGGGGGGGGGGGGGGFFGGGGGGGGGGGGGGGGGGGGGGGGGGGEGGFGGGGGGGDFEGFFFGGGGFFGGE5?DGGFGGGGECDGGGGGGFF>:DGGDEF:6>7?FAFGGGGFFGFBFFAFGFFFFFFGG
@M02352:288:000000000-CKWC8:1:1101:23071:10098 1:N:0:TACGCTGC+GTAAGGAG
TACGGAGGGTCCAAGCGTTATCCGGAATCATTGGGTTTAAAGGGTCCGCAGGCGGTCAATTAAGTCAGAGGTGAAATCCCATAGCTTAACTCTGGAACTGCCTTTGATACTGGTTGACTTGAGTTATACGGAAGTAGATAGAATAAGTAGTGTAGCGGTGAAATGCATAGATATTACTTAGAATACCGATTGCGAAGGCAGTCTACTACGTATATACTGACGCTCATGGACGAAAGCGTGGGGAGCGAACAGGATTAGATACCCTGGTAGTCCACGCCGTAA
+
GGGGGGGGGGGGGGGGGGGGGGGGGGGGGGGGGGGGGGGGGGGGGGGGGGGGGGGGGGGGGGGGGGGGGGGGGGGGGGGGGGGGGGGGGGG,AFGGGGGGGGGGGGGGGGGGGGGGGGGGGGGGGGGGGGGG7CFFGGGGGGGGGGGGGGGGGGGGGGGGGGGGGGGGGGGGGGGGGGFFGGGGGGGGGGGGGGGGGGGGGGGGGGGGGGGGGGGGGGGGGGGGGGGGGGGDGGGFGGGGGGFFFFGGGGFFFFGGFFFFGGGGFFGFFFFFFGF?BBFBGG
@M02352:288:000000000-CKWC8:1:1101:19122:10118 1:N:0:TACGCTGC+GTAAGGAG
TACGGAGGGGGTTAGCGTTGTTCGGAATTACTGGGCGTAAAGCGTACGTAGGCGGATCAGAAAGTATGGGGTGAAATCCCGAGGCTCAACCTCGGAACTGCCTCATAAACTCCTGGTCTTGAGTTCGAGAGAGGTGAGTGGAATTCCAAGTGTAGAGGTGAAATTCGTAGATATTTGGAGGAACACCAGTGGCGAAGGCGGCTCACTGGCTCGATACTGACGCTGAGGTACGAAAGTGTGGGGAGCAAACAGGATTAGATACCCTGGTAGTCCACACCGTAA
+
GGGGGFFGGGGCGFGGGGEGGGGGGC@FGGGGGFFGGFGEGGGGGGGGGGFGCE7FGEFF@EFGGFFFFGGFEDFGGGG<FGGGG@FDFGFGGGGGEEGGGGGG8>FFGGCGCEGFGGGGGGFC@F:3D>FGFGB>FGGGGGGGGGGGFFFCFC@FCFGFFEGGGGGGEFGFGCF9BF6EEEFGFCGGGFB?EECGCDDEGGEGGGG9EGGGEEGGGGGGGGGDGGGGGGGCCFD3CE>@**<69EF4CCFFF0CDFFFFFGGGFFF;4=<DFGFFFFB859
@M02352:288:000000000-CKWC8:1:1101:27872:10146 1:N:0:TACGCTGC+GTAAGGAG
TACGGAGGATCCAAGCGTTATCCGGAATCATTGGGTTTAAAGGGTCCGTAGGTTGATAATTAAGTCAGAGGTGAAATCTTGCCGCTTAACGGTAAAATTGCCTTTGATACTGGTTGTCTTGAGTTATTATGAAGTGGTTAGAATATGTAGTGTAGCGGTGAAATGCATAGATATTACATAGAATACCAATTGCGAAGGCAGATCACTAATAATCAACTGACACTGATGGACGAAAGCGTGGGGAGCGAACGGGATTAGATACCCTGGTAGTCCACGCCGTAA
+
GGGGGGGGGGGFDGGGGGGGGGGGGGGG@FGGGGGGGGGGGGGGFCFGGGGGGGGG9EEGGGGGGGGGFGGGGGGGGDGGGGDGGGEGGGGGGGGGGGGGGGDGGGGGGGGGGGGGGGGGGGGGGGFA@FFGAFGGGDFFGGGGBFFGFGGGGGGGGGGGGGGGGGGGGGGGGGGGGF;DGGGFGGG@FGGGGGGGGGGGGF6CGGGFCF>CGGFGGGGGGGGGGGGGGGGGGGGFGGGGGGEB>EGGGG3<?BGGFFFFGGGGFFGFFFFFFGFFF?FFGG
@M02352:288:000000000-CKWC8:1:1101:8860:10163 1:N:0:TACGCTGC+GTAAGTAG
TACGGAGGATCCAAGCGTTATCCGGAATCATTGGGTTTAAAGGGTCCGTAGGCGGGATGATAAGTCAGTGGTGAAATCCTACAGCTCAACTGTAGAACTGCCATTGATACTGTCGTTCTTGACTTTGGTCGAAGTGGGTGGAATACGTAGTGTAGCGGTGAAATGCATAGATATTACTTAGAACACCGATAGTGAAGACAGCTCACTAGGCCTGAATTGACGCTGAGGGACGAAAGCGTGGGGAGCGAACAGGATTAGATACCCTGGTAGTCCACGCCGTAA
+
GGGGGGGGCG8F<FFGGGG,EFFE7FGGGGGGGGGCCF<FF@F:C<CFF,,=FGG74@?ACEGGGGEE5AFFGGGGCFGGGGF@EGGGGGGGFGGGGGGGGCC?FFG,FFGGGAE+=FFGGD,CDF9<DA>FCGGF?C+@<F@=:,6ECGGGGGGGGGGGGGGGCE;EGFFGGGGGF,BBF9@BFGGEBFFE+CCCFCF?EFGGFGG9C+;CECE6:CCFF>EEGD5E55CDC=DEF>DEGEB:BBGG*9BF:1CG>F2@?FFFFFGFAFFFFGF096BFGC
@M02352:288:000000000-CKWC8:1:1101:23079:10167 1:N:0:TACGCTGC+GTAAGGAG
TACGGAGGGTCCAAGCGTTATCCGGAATCATTGGGTTTAAAGGGTCCGCAGGCGGTCAATTAAGTCAGAGGTGAAAGCCCATCGCTCAACGATGGAACTGCCTTTGATACTGGTTGACTTGAGTTATACGGAAGTAGATAGAATAAGTAGTGTAGCGGTGAAATGCATAGATATTACTTAGAATACCGATTGCGAAGGCAGTCTACTACGTATATACTGACGCTCATGGACGAAAGCGTGGGGAGCGAACAGGATTAGATACCCTGGTAGTCCACGCCGTAA
+
GGGGGGGGGGGGGGGGGGGGGGGGGGGGGGGGGGGFEGGFFGGGGGGGGGGGGGGGGGGGGGGGGGGGGGGGGGGGGGGGGGGGGGGGGGG+DFGGGGGGGGGGGGFGDFEFGGGGGGGGGGGGGGGGGGGG7CFGGGGGGGGGGGGGGGGGGGGGGGGGGGGGGGGGGGGGGGGGGGGGGGGGGGGGGGGGGGGGGGGGGGGGGGGGGGGGGGFGFGFGGGGGGGGGGFGGGGGEGGGCGGF?BBGGGGFFFFGG?FFFGGGGFFGFFFFF4>F?FFEBDD
@M02352:288:000000000-CKWC8:1:1101:8852:10182 1:N:0:TACGCTGC+GTAAGGAG
TACGGAGGATCCAAGCGTTATCCGGAATCATTGGGTTTAAAGGGTCCGTAGGCGGGATGATAAGTCAGTGGTGAAATCCTACAGCTCAACTGTAGAACTGCCATTGATACTGTCGTTCTTGACTTTGGTCGAAGTGGGCGGAATAAGTAGTGTAGCGGTGAAATGCATAGATATTACTTAGAACACCGATAGTGAAGACAGCTCACTAGGCCTGAATTGACGCTGAGGGACGAAAGCGTGGGGAGCGAACAGGATTAGATACCCTGGTAGTCCACGCCGTAA
+
GGGGGGGGEGGGGGGGGGGGGGGGGGEGGGGGGGGGGGGGGGGGGGGGGGGGGGGGGGG<FFGGGGGGGGGGGGGGGGGGGGGGGGGGGGGGGGGGGGGGGGGGGGGGGGGGGGGGGGGGGG8FGGGGGGGGGGGGGGGGGGGGGFGGFGGGGGGGGGGGGGGGGGFGGGGGGGGGGGGGGGFGFGGGGG>EGGGGGGGGGGFGGGGGGGGG<CGGGGFCFGGEGGGGGEGGGGGFGGGDGG5?BFGGGGFFBBGGFFAFFGFGFFGFAFDFBGFFFFFFGG
@M02352:288:000000000-CKWC8:1:1101:8635:10205 1:N:0:TACGCTGC+GTAAGGAG
TACGGAGGGTGCGAGCGTTAATCGGAATTACTGGGCGTAAAGCGCATGCAGGTGGTTCATTAAGTCAGATGTGAAAGCCCGGGGCTCAACCTCGGAACTGCATTTGAAACTGGTGAACTAGAGTGCTGTAGAGGGGGGTAGAATTTCAGGTGTAGCGGTGAAATGCGTAGAGATCTGAAGGAATACCAGTGGCGAAGGCGGCCCCCTGGACAGACACTGACACTCAGATGCGAAAGCGTGGGGAGCAAACAGGATTAGATACCCTGGTAGTCCACGCCGTAA
+
GGGGGGGGGGGGGGGGGFGGGGGGGGGGGGGGGGGGGGGGGGGGGGGGGGGGGGGGGGGGGGGGGGGGGGGGGGGGGGGGGGGGGGGGGGGGGGGGFGGGGGFGGGGGGGGGGGGGGGGGGGGGGDGGGGGGGGGGGGGGGGGGGGGGGGGGGGGGGGGGGGGGGGGGGGGGGGGGGGGGGGGGGGGGGGGGGGGGGGGGGGGGGGGGGGGGGGGGGGGGGGGGGGGGGFFGGGGFGGGGGGEBFEGGGGFF??CFFFFFG?FCFFF@BFFBFGFFFFFFGD
@M02352:288:000000000-CKWC8:1:1101:20262:10227 1:N:0:TACGCTGC+GTAAGGAG
TACGGAGGGTCCAAGCGTTATCCGGAATCATTGGGTTTAAAGGGTCCGCAGGCGGTCAATTAAGTCAGAGGTGAAAGCCCATCGCTCAACGATGGAACTGCCTTTGATACTGGTTGACTTGAGTTATACGGAAGTAGATAGAATAAGTAGTGTAGCGGTGAAATGCATAGATATTACTTAGAATACCGATTGCGAAGGCAGTCTACTACGTATATACTGACGCTCATGGACGAAAGCGTGGGGAGCGAACAGGATTAGATACCCTGGTAGTCCACGCCGTAA
+
GGGGGGGGGGGGGGGGGGGGGGGGGGGGGGGGGGGGGGGGGGGGGGGGGGGGGGGGGGGGGGGGGGGGGGGGGGGGGGGGGGGGGGGGGGFGGGGGGGGGGGGGGGGGGGGGGGGGGGGGGGGGGGGGGGGGGGGGGGGGGGGGGGGGGGGGGGGGGGGGGGGGGGGGGGGGGGGGGGGGGGGGGGGGGGGGGGGGGGGGGGGGGGGGGGGGGGGGGGGGGGGGGGGGGGGGGGGFGGGGGGFFFFGGGGFFFFGGFFFFGGGGFFFFDFDFFFFFFFFFGG
@M02352:288:000000000-CKWC8:1:1101:21730:10266 1:N:0:TACGCTGC+GTAAGGAG
TACGGAGGGTGCAAGCGTTATCCGGAATCATTGGGTTTAAAGGGTCCGCAGGCGGTCAATTAAGTCAGAGGTGAAAGCCCATCGCTCAACGATGGAACTGCCTTTGATACTGGTTGACTTGAGTTATACGGAAGTAGATAGAATAAGTAGTGTAGCGGTGAAATGCATAGATATTACTTAGAATACCGATTGCGAAGGCAGTCTACTACGTATATACTGACGCTCATGGACGAAAGCGTGGGGAGCGAACAGGATTAGATACCCTGGTAGTCCACGCCGTAA
+
GGGGGGGGGGGGGGGGGGGGGGGGGGGGGGGGGGGGGGGGGGGGGGGGGGGGGGGFGGGGGGGGGGGGGGGGGGGGGGGGGGFGGGGGGGG+FFGGGGGGGGGGGGGGGGGGGGGGGGGGGGGGGGGGGGGG7CFGGGGGGGGGGGGGGGGGGGGGGGGGGGGGGGGGGGGGGGGGGGGGGGGGGGGGGGGGGGGGGGGGGGGGGGGGGGGGGGGGGGGGGDGGGGGGGGGDGGGEGGGGGGF:BEGGGGEFBFGGFFFFGGGGFFFFBFFFFGFFFFF6DD
@M02352:288:000000000-CKWC8:1:1101:14623:10279 1:N:0:TACGCTGC+GTAAGGAG
TACGGAGGGGGTTAGCGTTGTTCGGAATTACTGGGCGTAAAGCGTACGTAGGCGGATTAGTCAGTTAGGGGTGAAATCCCAGGGCTCAACCCTGGAACTGCCTCTAATACTGCTAGTCTTGAGTTCGAGAGAGGTGAGTGGAATTCCAAGTGTAGAGGTGAAATTCGTAGATATTTGGAGGAACACCAGTGGCGAAGGCGGCTCACTGGCTCGATACTGACGCTGAGGTACGAAAGTGTGGGGAGCAAACAGGATTAGATACCCTGGTAGTCCACGCCGTAA
+
GGGGG@FGGGGGGGGGGGGGGGGGGGGGGGGGGGGGGGGGGGGGGGGGGGGGGGGGGGGGGGGGGGGGGGGGGGGGGGGGGGGGGGGGGGGGGGGGGGGGGGGGGGGGGGGGGGGGGGGGGGGGGGGGGGGGGGGGGGGGGGGGGGGGGGGGGGGGGGGGGGGGGGGGGGGGGGGGGGGGGGGGGGGGGGGGGGGGGGGGGGGGGGGGGGGGGGGGGGGFGGGGGCGGGGGGGGDDGGGGDGF:BFGDGGFF??FFBFFFGGGGFFGFFFFFFGFFFF@1C>
@M02352:288:000000000-CKWC8:1:1101:9084:10285 1:N:0:TACGCTGC+GTAAGGAG
TACGGAGGGTCCAAGCGTTATCCGGAATCATTGGGTTTAAAGGGTCCGCAGGCGGTCAATTAAGTCAGAGGTGAAATCCCATAGCTTAACTATGGAACTGCCTTTGATACTGGTTGACTTGAGTTATACGGAAGTAGATAGAATAAGTAGTGTAGCGGTGAAATGCATAGATATTACATAGAATACCAATTGCGAAGGCAGATCACTAATAATCAACTGACACTGATGGACGAAAGCGTGGGGAGCGAACGGGATTAGATACCCCGGTAGTCCACGCCGTAA
+
GGGGGGGGGGGGGGGGGGGGGGGGGG@F<FGGGGGGGGGGGGGGGGGGGEGGGGGFGEGGGGGGGGGGGGGGGGGGGEFGGEFGGG<FGGGFFE@<FGG9FGGGFFGGCBEFCFGGFDGGGGCGGGGGGGGGGGFDFFGGGGGGFFEGGFFFGGGGGGGGGGGGGGGGGGFGGGGFGGGGGGCGFGFGEGG?FGGGGEGGCCGGGGGGGGGFEGGF8FFFGGCGGGGGGGGGGGGFC=CGGGF?6BDGGGFFB0DC294BDGGFFFGFB)-6?FF6>F>1DG
@M02352:288:000000000-CKWC8:1:1101:24088:10303 1:N:0:TACGCTGC+GTAAGGAG
TACGGAGGGTGCGAGCGTTAATCGGAATTACTGGGCGTAAAGCGCATGCAGGTGGTTCATTAAGTCAGATGTGAAAGCCCGGGGCTCAACCTCGGAACTGCATTTGAAACTGGTGAACTAGAGTGCTGTAGAGGGGGGTAGAATTTCAGGTGTAGCGGTGAAATGCGTAGAGATCTGAAGGAATACCAGTGGCGAAGGCGGCCCCCTGGACAGACACTGACACTCAGATGCGAAAGCGTGGGGAGCAAACAGGATTAGATACCCTGGTAGTCCACGCCGTAA
+
GGGGGGGGGGGGGGGGGGGGGGGGGGGGGGGGGGGGGGGGGGGGGGGGGGGGGGGGGGGGGGGGGGGGGGGFFGGGFGGGGGGGGGGGGGGGGGGGFGGGGGGGGGGGGGGGGGGGGGGGDGGGGGGGGGGGGGGGGGGGGGGGGGGGGGGGGGGGGGGGGGGGGGGGGGGGGGGGGGGGGGGCEGGGGGGGGGGGGGGGGGGGGGGGGGGGGGGGGGGGGFGGGGGGGGGGGGGFGGGGGGFBBDGGGGFFF?FC?@BFGGGGFFGFFFFFFGFFFFFFGD
@M02352:288:000000000-CKWC8:1:1101:28038:10315 1:N:0:TACGCTGC+GTAAGGAG
TACGGAGGATCCAAGCGTTATCCGGAATCATTGGGTTTAAAGGGTCCGTAGGCGGATTAATAAGTCAGTGGTGAAAACCTACAGCTCAACTGTAGAACTGCCATTGAAACTGTTAGTCTTGAATTAGAGTGCAGTGGTTAGAATGTGTAGTGTAGCGGTGAAATGCATAGATATTACACAGAATACCGATTGCGAAGGCAGATCACTAACTCTATATTGACGCTGAGGGACGAAAGCGTGGGGAGCGAACAGGATTAGATACCCTGGTAGTCCACGCCGTAA
+
GGGGGGGGGG<E<FGFGGGGGGGGGGGGEG,EFGGGDFGEFGGFGFFFGGGGGGGGEGGFFGAFGGGGGGGGGGGGGGGGGDCFGGGFGGF@F@FG,FFGGGGFGGGGGGGFGGFFGGGGGGGGGFGFG@FDEFGGGGGFGFGGGDBFGGGGGGGGCFGGGBFFGGAFGGGGGGGGGFFFFFGEFGGDEFGGGGEEGGG>C@EDGGGBCGGGGFGGGGGGGGGGGGGGDGGG=EDBCEGEGC>60>3>59BFB?GG<F9FFCGGFFGFFFFFBCF?>:DFD9
@M02352:288:000000000-CKWC8:1:1101:15416:10364 1:N:0:TACGCTGC+GTAAGGAG
TACGGAGGGTTCAAGCGTTATCCGGAATCATTGGGTTTAAAGGGTCCGCAGGCGGACAATTAAGTCAGAGGTGAAATCCCATAGCTTAACTATGGAACTGCCTTTGATACTGGTTGACTTGAGTTATACGGAAGTAGATAGAATAAGTAGTGTAGCGGTGAAATGCATAGATATTACTTAGAATACCGATTGCGAAGGCAGTCTACTACGTATATACTGACGCTCATGGACGAAAGCGTGGGGAGCGAACAGGATTAGATACCCTGGTAGTCCACGCCGTAA
+
GGGGGGGGGGGGGGGGGGGFGGGGGGGGGGGGGGGGGGGGGGGGGGGGGGGGGGGGGGGGGGGGGGGGGGGGGGGGGGGGDEFGGGGGGGGGGGGGGGGGGGGGGGGGGGGGGGGGGGGGGGGGGGGGGGGGGGGGGGGGGGGGGFGGGGGGGGGGGGGGGGGGGGGGGGGGGGGGGGGGGGGGGGGGGGGFGGGGGGGGGGGGGGGGGGGGGGGGGGGGGGGGGGGGGGGGGGGFGGGGGGFFFFGGGGFFFFGGFFFFGGGGFFGFFFFFFGF<F?FFDG
@M02352:288:000000000-CKWC8:1:1101:28097:10367 1:N:0:TACGCTGC+GTAAGGAG
TACGGAGGGTCCGAGCGTTATCCGGAATCATTGGGTTTAAAGGGTCCGCAGGCGGTCGATTAAGTCAGAGGTGAAATCCCATAGCTTAACTATGGAACTGCCTTTGATACTGGTTGACTTGAGTCATATGGAAGTAGATAGAATGTGTAGTGTAGCGGTGAAATGCATAGATATTACACAGAATACCGATTGCGAAGGCAGTCTACTACGTATGTACTGACGCTCATGGACGAAAGCGTGGGGAGCGAACAGGATTAGATACCCTGGTAGTCCACGCCGTAA
+
GGGGGGGGGGGGGGGGGGGGGGGGGGGGGGGGGGGGGGGGGGGGGGGGGGGGGGGGGGGGGGFGGGGGGGGGGGGGGGGGGGGGGGGGGGGGGGGGGGGGGGGGGGGGGGGGGGGGGGGGGGFGGGGGGGGGGGGGGGGGGGGGGGGGGGGGGGGGGGGGGGGGGGGGGGGGGGGGGGGGGGGGGGGGGDGGGGGGGDGGGGGGGGGGGGGGGGGGGGGGGGGGGGGGGGGGGGGFGGGGGGFFBFGGGGFF:6CFBFFFGGGGFFGFFFFFFGFFFFFFGG
@M02352:288:000000000-CKWC8:1:1101:23103:10400 1:N:0:TACGCTGC+GTAAGGAG
TACGGAGGATCCAAGCGTTATCCGGAATCATTGGGTTTAAAGGGTCCGTAGGTGGATAATTAAGTCAGAGGTGAAATCTTGCCGCTTAACGGTAAAATTGCCTTTGATACTGGTTGTCTTGAGTTATTATGAAGTGGTTAGAATATGTAGTGTAGCGGTGAAATGCATAGATATTACATAGAATACCAATTGCGAAGGCAGATCACTAATAATATACTGACACTGATGGACGAAAGCGTGGGGAGCGAACAGGATTAGATACCCTGGTAGTCCACGCCGTAA
+
GGGGGGGGGGGGGGGGGGGGGGGGGGGGGGGGGGGGGGGGGGGGGGGGGGGGGGGGGGGGGGGGGGGGGGGGGGGGGGGGGGGGGGGGGGGGGGGGGGGGGGGGGGGGGGGGGGGGGGGGGGGGGGGGGGGGBFGGGGGGGGGGGGGGGGGGGGGGGGGGGGGGGGGGGGGGGGGGGGGGGGGGGGGGGGGGGGGGGGGGGGGGGGGCGGGGGGGGGGGGGGGGGGGGGGGGGGGFGGGGGGFF>EGGGGFFF?GG?FFFGGGGFFGFDFFFFGFFFFFBGG
@M02352:288:000000000-CKWC8:1:1101:27402:10418 1:N:0:TACGCTGC+GTAAGGAG
TACGGAGGGTGCGAGCGTTAATCGGAATTACTGGGCGTAAAGCGCATGCAGGTGGTTCATTAAGTCAGATGTGAAAGCCCGGGGCTCAACCTCGGAACTGCATTTGAAACTGGTGAACTAGAGTGCTGTAGAGGGGGGTAGAATTTCAGGTGTAGCGGTGAAATGCGTAGAGATCTGAAGGAATACCAGTGGCGAAGGCGGCCCCCTGGACAGACACTGACACTCAGATGCGAAAGCGTGGGGAGCAAACAGGATTAGATACCCTGGTAGTCCACGCCGTAA
+
GGGGGGGGGGGGGGGGGGGGGGGGGGGGGGGGGGGGGGGGGGGGGGGGGGGGGGGGGGGGGGGGGGGFGGGGGGGGGGGGGGGGGEGGGGGGGGGGFFFGGGGGGGGGGGGGGGGGGGGGGGGGGGGGGGGGGGGGGGEEEGGGGGGGGGGGGGGGGGGGGGGGGGGGGGGFGGGGGGGGGGGGGGGGGGGGG5EGEGGGGDCGDGGGGGGGGGGGGGGGGGGEGGGGGCFGGGGFDGGGGGFFFFGGFG@FFFFGFFFFGGGGFFFFBFFF?F?:>FFBGG
@M02352:288:000000000-CKWC8:1:1101:26446:10429 1:N:0:TACGCTGC+GTAAGGAG
TACGGAGGGTGCAAGCGTTATCCGGAATCATTGGGTTTAAAGGGTTCGTAGGCGGGCTGATAAGTCAGTGGTGAAATGCAGGGGCTCAACTCCGGCACTGCCATTGATACTGTTAGTCTTGAATTATTGTGAAGTGGTTAGAATATGTAGTGTAGCGGTGAAATGCTTAGATATTACATAGAATACCAATTGCGAAGGCAGATCACTAACAATATATTGACGCTGATGAACGAAAGCGTGGGTAGCGAACAGGATTAGATACCCTGGTAGTCCACGCCGTAA
+
GGGGGGGGGGGGGGGGGGGGGGGGGGGGGGGGGGGGGGGGGGGGGGGGGGGGGGGGGGGFFGGGGGGGGGGGGGGGGGGGGGGGGGGGGGGGGGGGGGGGGGGGGGGGGGGGGGGGGGGGGGGGGGGGGGGGGGGGGGGGGGGGGGGGGGGGGGGGGGGGGGGGGGGGGGGGGGGGGGGGGGGGGGGGGGGGGGGGGGGGGFGGGGGGGGGGGFGGGGGGGGGGGGGGGGGGGGGFGGGGGGFFFFGGGGFFFBFGDFFFGGGGFFGFA=AAFGFFFFF>GD
@M02352:288:000000000-CKWC8:1:1101:14893:10456 1:N:0:TACGCTGC+GTAAGGAG
TACGGAGGGTCCAAGCGTTATCCGGAATCATTGGGTTTAAAGGGTCCGCAGGCGGTCAATTAAGTCAGAGGTGAAATCCCATAGCTTAACTATGGAACTGCCTTTGATACTGGTTGACTTGAGTTATACGGAAGTAGATAGAATAAGTAGTGTAGCGGTGAAATGCATAGATATTACTTAGAATACCGATTGCGAAGGCAGTCTACTACGTATGTACTGACGCTCATGGACGAAAGCGTGGGGAGCGAACAGGATTAGATACCCTGGTAGTCCACGCCGTAA
+
GGGGGGGGGGGGGGGGGGGGGGGGGGGGGGGGGGGGGGGGGGGGGGGGGGGGGGGGGGGGGGGGGGGGGGGGGGGGGGGGGGGGGGGGGGGGGGGGGGGGGGGGGGGGGGGGGGGGGGGGGGGGGGGGGGGGGGGGGGGGGGGGGGGGGGGGGGGGGGGGGGGGGGGGGGGGGGGGGGGGGGGGGGGGGGGGGGGGGGGGGGGGGGGGGGGGGGGGGGGGGGGGGGGGGGGGGGGFGGGGGGFFFFGGGGFFF?GGFFFFGGGGFFGFFFFFFGFFFFFFGG
@M02352:288:000000000-CKWC8:1:1101:17923:10523 1:N:0:TACGCTGC+GTAAGGAG
TACGGAGGGTCCGAGCGTTATCCGGAATCATTGGGTTTAAAGGGTTCGCAGGCGGTCAATTAAGTCAGAGGTGAAATCCCATAGCTTAACTATGGAACTGCCTTTGATACTGGTTGACTTGAGTCATATGGAAGTAGATAGAATGTGTAGTGTAGCGGTGAAATGCATAGATATTACACAGAATACCGATTGCGAAGGCAGTCTACTACGTATGTACTGACGCTCATGGACGAAAGCGTGGGGAGCGAACAGGATTAGATACCCTGGTAGTCCACGCCGTAA
+
FFGGGGDBFGFGE:@+C@C:,@<B@@:,6FCFGGGGGGGGGDGCFGEEGGGGGEDFFCFDEE?FGGGGFGGGGGGGGFFGG9EEGGGFFFGGGGFFGFFGFF9EFFGGDFGFGGGG@FGAFADGDFGGGGGGGGGGGFGGGGGGGGGGFGGGGGFGGGGGDFGEFGGGGEGGCFGF9DGGGGGGFCFGCGGGGGGGGGGGEGFEC9<FFGGGGGGGGGFGGEG8CCCFGGGGGECBGGGGCE>?FDGG7D@FFFF7<?BFGGGGFFCF<6<<FGFF0?>9DD
@M02352:288:000000000-CKWC8:1:1101:17906:10530 1:N:0:TACGCTGC+GTAAGGAG
TACGGAGGGTCCGAGCGTTATCCGGAATCATTGGGTTTAAAGGGTTCACAGGCGGTCAATTAAGTCAGAGGTGAAATCCCATAGCTTAACTATGGAACTGCCTTTGATACTGGTTAACTTGAGTCATATGGAAGTAGATAGAATGTGTAGTGTAGCGGTGAAATGCATAGATATTACACAGAATACCGATTGCGAAGGCAGTCTACTACGTATGTACTGACGCTCATGGACGAAAGCGTGGGGAGCGAACAGGATTAGATACCCTGGTAGTCCACGCCGTAA
+
GGGGEGGFGGGGGFEEGFGGGFGFGCFGGGGGGGGGGGGDGEFGGGFCFFGGGGGGGCGGGGGGGGGGGGGGGGGGGGGGGGGGFFGGGGGFFGFGFGFGGGGGGGGGGGGGGGGAFGGGGGGGGGGGGGFFGGGGGGFFGFGGGGGGGGGGGGGGGGGGGGGGFGGGGGFGGGGFGCGGGFFGGGGGGGGGFGGGGGGGGGGGGGGGGGGGGGG9FGGGGGGGGGGGGCGDGGDBCGDGGGF:;DG3CD@FF:FG??BFFCGGFFGF<?AA@F@BFFDBGD
@M02352:288:000000000-CKWC8:1:1101:12993:10530 1:N:0:TACGCTGC+GTAAGGAG
TACGGAGGGTGCAAGCGTTATCCGGAATCATTGGGTTTAAAGGGTTCGTAGGCGGGCTGATAAGTCAGTGGTGAAATGCAGGGGCTCAACTCCGGCACTGCCATTGATACTGTTAGTCTTGAATTATTGTGAAGTGGTTAGAATATGTAGTGTAGCGGTGAAATGCTTAGATATTACATAGAATACCAATTGCGAAGGCAGATCACTAACAATATATTGACGCTGATGAACGAAAGCGTGGGTAGCGAACAGGATTAGATACCCTGGTAGTCCACGCCGTAA
+
GGG?GFGGECEGGGGGGGG7FEGGGGGGGGFGGGGFBFGGGGGGGGGGGGGGGGGGGGGFGGGGGGC<FFGGGGGGGGG<FGGGGGGGGGGG8FGEGGGGGG@<FGGGGGGGGGGGGGGGGGGGGGGGGGG==FEFCFECGGGGGGGGFGGGGGGGEGGGGGGGGGGGGGGGGGGGFGFDGGGGGGF:FFFGGGGGGGGGGCFF:CG@CGGGGGGGGGGGGGGGGGGGCFGGGGGFGGCGGGEDFFGGGGEFFFFGFFFFGGGGF>GFFFFFFGFFF:EFGG
@M02352:288:000000000-CKWC8:1:1101:17773:10545 1:N:0:TACGCTGC+GTAAGGAG
TACGGAGGATCCAAGCGTTATCCGGAATCATTGGGTTTAAAGGGTCCGTAGGTGGATAATTAAGTCAGAGGTGAAATCTTGCCGCTTAACGGTAAAATTGCCTTTGATACTGGTTGTCTTGAGTTATTATGAAGTGGTTAGAATATGTAGTGTAGCGGTGAAATGCATAGATATTACATAGAATACCAATTGCGAAGGCAGATCACTAATAATATACTGACACTGATGGACGAAAGCGTGGGGAGCGAACAGGATTAGATACCCTGGTAGTCCACGCCGTAA
+
GDFDFDEG@CFGGFGGGGCGGGGGGCCGDEFGGEG,BFCEEGFGEGEFEGGG<FFFDFGGGGGGGGGGFGCFGGFFGGGGGGECEBGCG<FGGGGGFGEGFGGCFFDEGGGGGFFDFGGGGDFFFGGGGGGGGGFGGGGGGGGGGGFGGGDGGGFGGGGGGFGGFGGGGGFGGGGGGGGGGGGFGGCCCGGGGGGGGD>FGGGGGGGGGGGGGGGGFGGF?FFFFGGGGGGGGGGEGGGGGGFFFFGG5DBFF<GG?FAFFFFCFFGFAFFAFGF?BFF>D9
@M02352:288:000000000-CKWC8:1:1101:2248:10548 1:N:0:TACGCTGC+GTAAGGAG
TACGGAGGGTGCAAGCGTTATCCGGAATCATTGGGTTTAAAGGGTCCGCAGGCGGTCAATTAAGTCAGAGGTGAAATACCATAGCTCAACTATGGAACTGCCTTTGATACTGGTTGACTTGAGTTATACGGAAGTAGATAGAATGTGTAGTGTAGCGGTGAAATGCATAGATATTACACAGAATACCGATTGCGAAGGCAGTCTACTACGTATGTACTGACGCTCATGGACGAAAGCGTGGGGAGCGAACAGGATTAGATACCCTGGTAGTCCACGCCGTAA
+
GGGGGGGCEGGDCFGGGFG@,<EF:FEDGFFCFGGG:FCGGGGEG@FGCFGGEGG=FCFGCFFGE?FGGGGGFGGGFGGGGFCGF9<FGFFGGGGGGFGGGGGGGGGFGFGGGFCFFGGGGGGGGGGGF,CFFEGFDFGGGFFFGFFEFGGGGFGGGGGGGGGGGGFGGGGGGCGGFFGGGGFGGGGGG:<BCEGEGGGGGGF@FFGCFGGGFGGGGGGGCGG8CD7CCFFGGGGF4EGGEGFFFFGGGGFFBB*:>F<4CGCGF@D?DF2<?F*3;FE;GD
@M02352:288:000000000-CKWC8:1:1101:23624:10559 1:N:0:TACGCTGC+GTAAGGAG
TACGGAGGGTCCAAGCGTTATCCGGAATCATTGGGTTTAAAGGGTCCGCAGGCGGTCAATTAAGTCAGAGGTGAAAGCCCATCGCTCAACGATGGAACTGCCTTTGATACTGGTTGACTTGAGTTATACGGAAGTAGATAGAATAAGTAGTGTAGCGGTGAAATGCATAGATATTACTTAGAATACCGATTGCGAAGGCAGTCTACTACGTATATACTGACGCTCATGGACGAAAGCGTGGGGAGCGAACAGGATTAGATACCCTGGTAGTCCACGCCGTAA
+
GGGGGGGGGGGGGGGGGGGGGGGGGGGGGGGGGGGGGGGGGGGGGGGGGGGGGGGGGGGGGGGGGGGGGGGGGGGGGGGGGFGGGGGGGGG7DGGGGGGGGGGGGGGGGGGGGGGGGGGGGGGGGGGGGGGG<FFFFGGGGGGGGGGGGGGGGGGGGGGGGGGGGGGGGGGGGGGGGGGGGGGGGGGGGGGGGGGGGGGGGGGGGGGGGGGG9EGGGGGGGGGGGGGGGGGGGGGFGGGGGGFFFFGGGGFFFFGGFFFFGGGGFFGFFFFF?FFFFFFFGG
@M02352:288:000000000-CKWC8:1:1101:11452:10567 1:N:0:TACGCTGC+GTAAGGAG
TACGGAGGATCCAAGCGTTATCCGGAATCATTGGGTTTAAAGGGTCCGCAGGCGGTCAATTAAGTCAGAGGTGAAATCCCATAGCTTAACTATGGAACTGCCTTTGATACTGGTTGACTTGAGTTATACGGAAGTAGATAGAATGTGTAGTGTAGCGGTGAAATGCATAGAGATTACACAGAATACCGATTGCGAAGGCAGTCTACTACGTATATACTGACGCTCATGGACGAAAGCGTGGGGAGCGAACAGGATTAGATACCCTGGTAGTCCACGCCGTAA
+
GGGGGGGGGGGGGGGGGGGGGGGGGGGGGGGGGGGGGGGGGGGGGGGGGFGGGGGGGGGGGGGGGGGGGGGGGGGGGGGGGGGGGGGGGGGGGGGGGGGGGGGGGGGGGGGGGGGGGGGGGGGGGGGGGFEGGGGGGGGGGGGGGGGGGGGGGGGGGGGGGGGGGGGGGGGGGGGGGGGGGGGGFGGGGGGGGGGGGGGGEGGGGGGGGGGGGGGGGGFFGGGGGGGGGCFDEGDBGGGGGGFFFFGGCDFF<BGGFFFFGGGGFFGFAFFFFGFBFFFFGD
@M02352:288:000000000-CKWC8:1:1101:21640:10595 1:N:0:TACGCTGC+GTAAGGAG
TACGGAGGGTCCAAGCGTTATCCGGAATCATTGGGTTTAAAGGGTCCGCAGGCGGTCAATTAAGTCAGAGGTGAAATCCCACAGCTCAACTGTGGAACTGCCTTTGATACTGGTTGACTTGAGTTATACGGAAGTAGATAGAATAAGTAGTGTAGCGGTGAAATGCATAGATATTACTTAGAATACCGATTGCGAAGGCAGTCTACTACGTATATACTGACGCTCATGGACGAAAGCGTGGGGAGCGAACAGGATTAGATACCCTGGTAGTCCACGCCGTAA
+
FGGGGGEGGGGGFGGGGEGDGFGGGFEGGGGGGGGGGCGGGGGGGGGGGECFDGEGGGFGGGGGFG<FGFCFGGGGGGGGGGGGGGGGGGGGGGGGGGGGGGGFGGCGGGGGGGGDEGGGGGGGGGGGGGGD+@FFGGGGGGGGGGGGGGGGGGGGGGGGGGGGGGGGGGGGGGGFFGGGGGFGGGGGEGGGGGGEGGGGGGGGGGGFGGGGGGGGGGFGGGGCEDGGGGGGGGGFG=CEECB:BFGGGGEFFFFGFFFFGGGGFFFFAFBAFGFFFBF3DD
@M02352:288:000000000-CKWC8:1:1101:24299:10596 1:N:0:TACGCTGC+GTAAGGAG
TACGGAGGGTGCGAGCGTTAATCGGAATTACTGGGCGTAAAGCGCATGCAGGTGGTTCATTAAGTCAGATGTGAAAGCCCGGGGCTCAACCTCGGAACTGCATTTGAAACTGGTGAACTAGAGTGCTGTAGAGGGGGGTAGAATTTCAGGTGTAGCGGTGAAATGCGTAGAGATCTGAAGGAATACCAGTGGCGAAGGCGGCCCCCTGGACAGACACTGACACTCAGATGCGAAAGCGTGGGGAGCAAACAGGATTAGATACCCTGGTAGTCCACGCCGTAA
+
GGGGGGGGGGGGGGGGGGGGGGGGGGGGGGGGGGGGGGGGGGGGGGGGGGGGGGGGGGGGGGGGGGGGGGGGGGGGGGGGGGGGGGGGGGGGGGGGFFFGGGGGGGGGGGGGGGGGGGGGGGGGGGGGGGGGGGGGGGGGGGGGGGGGGGGGGGGGGGGGGGGGGGGGGGGGGGGGGGGGGGGGGGGGGGGGGGGGGGGGGGGEGGGGGGGGGGGGGGGGGGGGGGGGGGGGGGGFGGGGGGFFFFGGGGFFFFGGFFFFGGGGFFGFFFFFFGFFFFE>GG
@M02352:288:000000000-CKWC8:1:1101:23751:10610 1:N:0:TACGCTGC+GTAAGGAG
TACGGAGGGGGTTAGCGTTGTTCGGAATTACTGGGCGTAAAGCGTACGTAGGCGGATTGGAAAGTTGGGGGTGAAATCCCAGGGCTCAACCCTGGAACTGCCTCCAAAACTATCAGTCTAGAGTTCGAGAGAGGTGAGTGGAATTCCAAGTGTAGAGGTGAAATTCGTAGATATTTGGAGGAACACCAGTGGCGAAGGCGGCTCACTGGCTCGATACTGACGCTGAGGTACGAAAGTGTGGGGAGCAAACAGGATTAGATACCCTGGTAGTCCACACCGTAA
+
GGGGGCFGGGGCEGGGGGGGGFGGGGGGGGGGGGGGGGGGGGGGGG@FFGGGGGGEG@FF<FGGGGEGGEGGGGGGGGGGFEGGGGGGGGGGGGGGGFGGGGGGGGGGGGGGGGGGBFGGGGGGGGGFFGGGGGGGGGGGGGGEGGGGGGGGGGGCGGGGFGGGGGGGGGGFGGGGGGGGGGGGGGGGGGGGGGGGGGGGGGGGGGGGGFFGGE?CGGGGGGGGGGGGE9CDEGGE:EGGGGFFFFGFGGFFFFFGFFFFGGGGFFGFAF>BFC67?FF?GG
@M02352:288:000000000-CKWC8:1:1101:15754:10612 1:N:0:TACGCTGC+GTAAGGAG
TACGGAGGATCCAAGCGTTATCCGGAATCATTGGGTTTAAAGGGTCCGTAGGTGGACAATTAAGTCAGAGGTGAAAGTTTGCAGCTCAACTGTAAAATTGCCTTTGATACTGGTTGTCTTGAATTATTATGAAGTGGTTAGAATATGTAGTGTAGCGGTGAAATGCATAGATATTACATAGAATACCGATTGCGAAGGCAGATCACTAATAATATATTGACACTGATGGACGAAAGCGTGGGTAGCGAACGGGATTAGATACCCCGGTAGTCCACGCCGTAA
+
GGGGGGGGGGGGGGGGGGGGGGGGGGGGGGGGGGGGGGGGGGGGGGGGGGGGGGGGGGGGGGGGGGGGGGGGGGGGGGGGGGGGGGGGGGGGGGGGGGGGGGGGGGGGGGGGGGGGGGGGGGGGGGGGGGGGGGGGGGGGGGGGGGGGGGGGGGGGGGGGGGGGGGGGGGGGGGGGGGGGGGGGGGGGGGGGGGGGGGGGGFGGGGGGGGFGGGGGGGGGGGGGGGGGGGGGGGGFGGGGGGFFFFGGGGFFFFGGFFFFGGGGFFGFFFFFFGFFFFFFGG
@M02352:288:000000000-CKWC8:1:1101:22822:10644 1:N:0:TACGCTGC+GTAAGGAG
TACGGAGGGTCCAAGCGTTATCCGGAATCATTGGGTTTAAAGGGTCCGCAGGCGGTCAATTAAGTCAGAGGTGAAAGCCCATCGCTCAACGATGGAACTGCCTTTGATACTGGTTGACTTGAGTTATACGGAAGTAGATAGAATAAGTAGTGTAGCGGTGAAATGCATAGATATTACTTAGAATACCGATTGCGAAGGCAGTCTACTACGTATATACTGACGCTCATGGACGAAAGCGTAGGGAGCGAACAGGATTAGATACCCTGGTAGTCCACGCCGTAA
+
GGGGGGGGGGGGGGGGGGGGGGGGGGGGFGGGGGGGGGGGGGGGGGGGGGGGGGGFGGGGGGGGGGGGGGGGGGGGGGGGGGGGGGGGGGG+AFGGGGGGGGGGGGGGGGGGGGGGGGGGGGGGGGGGGGGG7CFGGGGGGGGGGGGGGGGGGGGGGGGGGGGGGGGGGGGGGGGGGFDGGGGGGGGGGGGGGGGGGGGGGGGGGGGGGGGGGGGGGGGGGGGGGGGGGCGGGGGFGGGEGGFFFFGGGGFFFFGGFFFFGGGGFFGFDFFFFGF<B?FFGG
@M02352:288:000000000-CKWC8:1:1101:21226:10658 1:N:0:TACGCTGC+GTAAGGAG
TACGGAGGGTCCAAGCGTTATCCGGAATCATTGGGTTTAAAGGGTCCGCAGGCGGTCAATTAAGTCAGAGGTGAAATCCCATAGCTTAACTATGGAACTGCCTTTGATACTGGTTGACTTGAGTTATACGGAAGTAGATAGAATAAGTAGTGTAGCGGTGAAATGCATAGATATTACTTAGAATACCGATTGCGAAGGCAGTCTACTACGTATATACTGACGCTCATGGACGAAAGCGTGGGGAGCGAACAGGATTAGATACCCTGGTAGTCCACGCCGTAA
+
GGGGGGGGGGGGFGGGGGGGGGGGGGGGGGGGGGGGGGGGGGGGGGGGGGGGGGGGGGGGGGGGGGGGGGGGGGGGGGGGGGGGGGGGGGGGGGGGGGGGGGGGGGGGGGGGGGGGGGGGGGGGGGGGGGGGGGGGGGGGGGGGGGGGGGGGGGGGGGGGGGGGGGGGGGGGGGGGGGGGGGGGGGGGGGGGGGGGGGGGGGGGGGGGGGGFFGGGGGGGGGGGGGGGGGGGGGGFGGGGGGFFBFGGGGFFFFGGFF<@FGGGFFGFFFFFFGFFFFFFGD
@M02352:288:000000000-CKWC8:1:1101:7097:10681 1:N:0:TACGCTGC+GTAAGGAG
TACGGAGGGTCCGAGCGTTATCCGGAATCATTGGGTTTAAAGGGTCCGCAGGCGGTCGATTAAGTCAGAGGTGAAATCCCATAGCTTAACTATGGAACTGCCTTTGATACTGGTTGACTTGAGTCATATGGAAGTAGATAGAATGTGTAGTGTAGCGGTGAAATGCATAGATATTACACAGAATACCGATTGCGAAGGCAGTCTACTACGTATGTACTGACGCTCATGGACGAAAGCGTGGGGAGCGAACAGGATTAGATACCCTGGTAGTCCACGCCGTAA
+
GGGGGGGGGGGGGEGGGGGGGGGGGDGGFGGGGGGGGGGGGGGGGGFGGGGGGGGGGGGGGGGGGGGGGGGGGGGGGGGGGGFGGGGGGGGGGGGGGGGGGGGGGGFFGGGGGGGGGGGGGGGGGGGGGGGGGGGGGGGGGGGGGGGGGGGGGGGGGGGGGGGGGGGGGGGGGGGGGGGGGGGGGGGGGGGGGGGGGGGGGFGGGGGGGGGGGGGGGGGGGGCEEGGGGGGGGGGBGGGGGGFBB@GGGGFFFFGF?FBFGGDFFFGFFFFFFGFFFFFFGG
@M02352:288:000000000-CKWC8:1:1101:14356:10716 1:N:0:TACGCTGC+GTAAGGAG
TACGGAGGATCCAAGCGTTATCCGGAATCATTGGGTTTAAAGGGTCCGTAGGTGGATAATTAAGTCAGAGGTGAAATCTTGCCGCTTAACGGTAAAATTGCCTTTGATACTGGTTGTCTTGAGTTATTATGAAGTGGTTAGAATATGTAGTGTAGCGGTGAAATGCATAGATATTACATAGAATACCAATTGCGAAGGCAGTCTACTACGTATGTACTGACGCTCATGGACGAAAGCGTGGGGAGCGAACAGGATTAGATACCCTGGTAGTCCACGCCGTAA
+
GGGGGGGGGGGGGGGGGGGGGGGGGGGGGGGGGGGGGGGGGGGGGGGGGGGGGGGGGGGGGGGGGGGGGGGGGGGGGGGGGGGGGGGGGGGGGGGGGGGGGGGGGGGGGGGGGGGGGGGGGGGGGGGGGGGGGGGGGGGGGGGGGGGGGGGGGGGGGGGGGGGGGGGGGGGGGGGGGGGGGGGGGGGGGGGGGGGGGGGGGGGGGGGGGGGGGGGGGGGGGGGGGGGGFFGGGGGFGGGGGGF?FFGGGGDFFFGGFFFFGGGGFFGFFFFFFGFFFFFFGG
@M02352:288:000000000-CKWC8:1:1101:16186:10727 1:N:0:TACGCTGC+GTAAGGAG
TACGGAGGGTCCGAGCGTTATCCGGAATCATTGGGTTTAAAGGGTTCGTAGGCGGGTCAATAAGTCAGAGGTGAAATCTTGCAGCTTAACTGTAAAATTGCCTTTGATACTGTTGACCTTGAATTACTGTGAAGTGGTTAGAATATGTAGTGTAGCGGTGAAATGCTTAGAGATTACATAGAATACCGATTGCGAAGGCAGATCACTAACAGTATATTGACGCTGATGAACGAAAGCGTGGGTAGCGAACGGGATTAGATACCCCGGTAGTCCACGCCGTAA
+
GGGGGEGGGGGGGGGGGGGEGGGGGFGGGGGGGGGGGEGFGGGGGGGGGGGGGGGGGGGGGGFFGGGGEGGGGGGGGGGGGGGGGGGGCFDGGGGGGGGGGGGGGGGGGGGGGGGGGGGGGGGGGGGGGGGGGGGGGGGGGGGGGGGGGGGGGGGDGGGGGFFFGGGGGGGG9ECGGGGGGGCFGGGGGGGGFEGGGGGGGGGGFGGGGF6CGFGGGGGGGGGGGGGGEFGDGCDEFGGDGGFFFFGGDDEFFFGF>FAFGGGGFFGBFEBAFFFFFFEFGD
@M02352:288:000000000-CKWC8:1:1101:12049:10738 1:N:0:TACGCTGC+GTAAGGAG
TACTAAAGGTGCAAGCGTTAATCGGAATTACTGGGCGTAAAGCGCGCGTAGGTGGTTTGTTAAGTTGGATGTGAAAGCCCAGGGCTCAACCTTGGAACTGCATTCAAAACTGACTCACTAGAGTACGAGAGAGGTTAGTGGAATTTCCTGTGTAGCGGTGAAATGCGTAGAGATGGGAAGGAACACCAGTGGCGAAGGCGACTGACTGGCTCGATACTGACACTGAGGTGCGAAAGCGTGGGGAGCAAACAGGATTAGATACCCTGGTAGTCCACGCCGTAA
+
GGGGFGGFFGGGGGGGGGGG<CFGGGGGGGCGGGGGGGGGGGGGGGGGGGGGCFGCCFGGGGGGGGGGGGGGGGGGGFFFGGGGGGGGGGGGGGGGGGGFGGGGGGGGGFFGGGGGGGGGGGGGGGGGGGGGGGFFFFGGGGFGFGFGGGGGGGGGGGGGGGGGGGGEGGCE?;DCG>FGGGGFGGGGGGGGGGGGGGGGGGGGGGGGGGGGEGFGGGGGGGGGFGGFFFGDGGGFGEGGGGFB>DGGFGFFBBGGFFB?GGGF?FGFAFFFFGFBFBFBGG
@M02352:288:000000000-CKWC8:1:1101:19370:10751 1:N:0:TACGCTGC+GTAAGGAG
TACGGAGGATCCAAGCGTTATCCGGAATCATTGGGTTTAAAGGGTCCGTAGGTGGATAATTAAGTCAGAGGTGAAATCTTGCCGCTTAACGGTAAAATTGCCTTTGATACTGGTTGTCTTGAGTTATTATGAAGTGGTTAGAATATGTAGTGTAGCGGTGAAATGCATAGATATTACATAGAATACCAATTGCGAAGGCAGATCACTAATAATATACTGACACTGATGGACGAAAGCGTGGGGAGCGAACAGGATTAGATACCCTGGTAGTCCACGCCGTAA
+
GGGGGGGGGGGGGGGGGEGEFGGGGGGGGGFGFGGGGGGGGGGGGFGGGGGGFFGGGGGGGGGGCFGGGGGGGGGGGGGFGGGGGGGGGGGGGGGGGGGGGFGGGGGCGGGGGGGGGGGGGGGGGGGGGGGGGGGGGGGGGGGGGGGGGGGGGGGGGGGGGGGGGGGGGGGGGGGGGGGGGGGGGGGGGGGGGGGGGGGGGGFGFGGGFGGGGGGGGGGGGGGFGGFFGFGGGGGFGGGGGGFFBFGGGGFFFFGG??>FGGGGFFGFBFFFFGF:BFEFGG
@M02352:288:000000000-CKWC8:1:1101:12089:10765 1:N:0:TACGCTGC+GTAAGGAG
TACGGAGGGTCCAAGCGTTATCCGGAATCATTGGGTTTAAAGGGTCCGCAGGCGGTCAATTAAGTCAGAGGTGAAAGCCCATCGCTCAACGATGGAACTGCCTTTGATACTGGTTGACTTGAGTTATACGGAAGTAGATAGAATAAGTAGTGTAGCGGTGAAATGCATAGATATTACTTAGAATACCGATTGCGAAGGCAGTCTACTACGTATATACTGACGCTCATGGACGAAAGCGTGGGGAGCGAACAGGATTAGATACCCTGGTAGTCCACGCCGTAA
+
GGGGGGGGGGGGGGGGGGGGGGGGGGGGGGGGGGGCCEGFGGGGGGGGGGGGGGGFGGGGGGGGGGGGGGGGGGGGGGGGGGGGGGGGGGGFGGGGGGGGGGGGGGGGGGGGGGGGGGGGGGGGGGGGGGGGGGGGGGGGGGGGGGGGGGGGGGGGGGGGGGGGGGGGGGGGGGGGGGGGGGGGGGGGGGGGGGGGGGGGGGGGGGGGGGGGGGGGFGGGGGGGGGCEGGGGGGGFGGGGGGFFFFGGGGFFFFGGFFFFGGGGFFGFFFFFFGFFFFFFGC
@M02352:288:000000000-CKWC8:1:1101:26595:10768 1:N:0:TACGCTGC+GTAAGGAG
TACGGAGGGTCCGAGCGTTATCCGGAATCATTGGGTTTAAAGGGTCCGCAGGCGGTCGATTAAGTCAGAGGTGAAATCCCATAGCTTAACTATGGAACTGCCTTTGATACTGGTTGACTTGAGTCATATGGAAGTAGATAGAATGTGTAGTGTAGCGGTGAAATGCATAGATATTACACAGAATACCGATTGCGAAGGCAGTCTACTACGTATGTACTGACGCTCATGGACGAAAGCGTGGGGAGCGAACAGGATTAGATACCCTGGTAGTCCACGCCGTAA
+
GGGGGGGGGGGGGGGGGGGGGGGGGGGGGGGGGGGEEGGGGGGGGGGGGCGGGGGGGGGGGGGGGGGGGGGGGGGGGGGGGGGGGGGGGGGFGGGGGGGGGGGGGGGGGGGGGGGGGGGGFGGGGGGGGGGGGGGGGGGGGGGGFFGGGGGGGGGGGGGGGGGGGGGGGGGGGGGGFGGGGGGGGGGGGDEGGGGGGGGGGGGGGGGGGGGGGGFGGGGGGGGGGGDFGGGGGGGFGGGGGGEFFFGGEGFFFFGGFFFFGGGGFFGFFFDAFGFFFFFFGG
@M02352:288:000000000-CKWC8:1:1101:23188:10777 1:N:0:TACGCTGC+GTAAGGAG
TACGGAGGATCCAAGCGTTATCCGGAATCATTGGGTTTAAAGGGTCCGTAGGTGGATAATTAAGTCAGAGGTGAAATCTTGCCGCTTAACGGTAAAATTGCCTTTGATACTGGTTGTCTTGAGTTATTATGAAGTGGTTAGAATATGTAGTGTAGCGGTGAAATGCATAGATATTACATAGAATACCAATTGCGAAGGCAGATCACTAATAATCAACTGACACTGATGGACGAAAGCGTGGGGAGCGAACAGGATTAGATACCCTGGTAGTCCACGCCGTAA
+
GGGFGGGGCC6FFGGGGGGEFEGFEGGGGGFGGGG:6BFGGGGGGFGGGGGGCFFCGFCEFGGGGGCFFGGGGGGGGGDEEFAFFGCGGGG:CC:EGFGGGFCBGGGGGGGGCFFGEGGFGCGFFGGGFGGG<BFDDD=BFGGGFDFGGGGGGGGGGGGGGGGGGGDGGGGGGGCEADF;CFGCFGFGFG;DGGGGGGGFGFGC:CFCCC+BF;FGGGGGGGGGGGCGFGGGGGGFGGCGGGFF>FGGGGFFFFGGFFFFGGGGFFGFAFFFFG??F6BFGD
@M02352:288:000000000-CKWC8:1:1101:5476:10795 1:N:0:TACGCTGC+GTAAGGAG
TACGGAGGGTGCGAGCGTTAATCGGAATTACTGGGCGTAAAGCGCATGCAGGTGGTTCATTAAGTCAGATGTGAAAGCCCGGGGCTCAACCTCGGAACTGCATTTGAAACTGGTGAACTAGAGTGCTGTAGAGGGGGGTAGAATTTCAGGTGTAGCGGTGAAATGCGTAGAGATCTGAAGGAATACCAGTGGCGAAGGCGGCCCCCTGGACAGACACTGACACTCAGATGCGAAAGCGTGGGGAGCAAACAGGATTAGATACCCTGGTAGTCCACGCCGTAA
+
GGGGGGGEGGGGGGGGGGGGGGGGGGGGGGGGGGGGGGGGGGGGGGGGGGGGFGGFGGGGGFFEFGGGGGGGGGGGGGGGGGGGGGGFFGGGGGGGFFFGGGGGGGGGGGGGGGGGGGGGGGGGGGGGGGGGGGGGGGGGGGGGGGGGGGGGGGGGGGEGGGGGGFGGGGGGGGGGGGGGGGGGGGGGGGGGGGGGGGGGGGEGEGGGGGGGGGGGGGGGGGGFGGG9CFGGGGD@GGCEGGEFFFGGGGFFFFGGFFFFGGGGFFGFFFFFFGFBFFD>GD
@M02352:288:000000000-CKWC8:1:1101:7154:10803 1:N:0:TACGCTGC+GTAAGGAG
TACGGAGGGTCCAAGCGTTATCCGGAATCATTGGGTTTAAAGGGTCCGCAGGCGGTCAATTAAGTCAGAGGTGAAAGCCCATCGCTCAACGATGGAACTGCCTTTGATACTGGTTGACTTGAGTTATACGGAAGTAGATAGAATAAGTAGTGTAGCGGTGAAATGCATAGATATTACTTAGAATACCGATTGCGAAGGCAGTCTACTACGTATATACTGACGCTCATGGACGAAAGCGTGGGGAGCGAACAGGATTAGATACCCTGGTAGTCCACGCCGTAA
+
GGGGGGGGGGGGGGGGGGGFGGGGGGGGGGGGGGGGGGGGGGGGGGGGGGGGGGGGGGGGGGGGGGGFFFGGGGGGCFGGGGGGGGGGGGGGGGGGGGGGGGGGGGEGGFGGGGGDGGGG<FGGGGGGGGGGDGGGGGGGGFFGGA<FFGGGGG;EEGGGGGGGGGFFGGGGGGGGGGGGGGGGGGGGGGGGGGGGGGGGGGGGGGGGFEGGGGGGGGFGGDEGGGGF?EGDGGDDCEGG>ED?BFCDEGFF?FGGBFFFGG64=FCF<FFFFGF?>?@BGD
@M02352:288:000000000-CKWC8:1:1101:22217:10805 1:N:0:TACGCTGC+GTAAGGAG
TACGGAGGGTTCAAGCGTTATCCGGAATCATTGGGTTTAAAGGGTCCGCAGGCGGTCAATTAAGTCAGAGGTGAAATCCCATAGCTTAACTATGGAACTGCCTTTGATACTGGTTGACTTGAGTCATATGGAAGTAGATAGAATGTGTAGTGTAGCGGTGAAATGCATAGATATTACACAGAATACCGATTGCGAAGGCAGTCTACTACGTATGTACTGACGCTCATGGACGAAAGCGTGGGGAGCGAACAGGATTAGATACCCTGGTAGTCCACGCCGTAA
+
GGGGGGGGGGGGGGGGGGGGGGGGGGGGFGGGGGGGGGGGGGGGGGGGDGGGGGGCGEGGFGGGGGGGGGGGGGGGGFGGGFFGGGGGGGG,EFFGGGGGGGGGGGGFFDGGFGGGGDFGFGGGGGGGGGGGB=BDGEFGGG<F=FCFGCGDFFFFGCGGGGGGFECCAEC@DEGGGCCBFGGGFGEGGFFFGGGGGGFDCFCFFGGCGGGGFG@BCFFCGCEEEDFCFFGDGGG5CEDGGGF<65CGGGFFF0F7<=9@CGGFF>D?A64<?FFFFFF93C
@M02352:288:000000000-CKWC8:1:1101:29096:10823 1:N:0:TACGCTGC+GTAAGGAG
TACGGAGGGTCCGAGCGTTAATCGGAATTACTGGGCGTAAAGCGTACGCAGGCGGTTTGTTAAGCGAGATGTGAAAGCCCCGGGCTCAACCTGGGAACTGCATTTCGAACTGACAAACTAGAGTTTTGTAGAGGGTGGTAGAATTTCAGGTGTAGCGGTGAAATGCGTAGAGATCTGAAGGAATACCAGTGGCGAAGGCGGCCACCTGGACAATAACTGACGCTCATGTACGAAAGCGTGGGGAGCAAACGGGATTAGCTACCCCGGTAGTCCACGCCGTAA
+
GF@CC7@CGEGGGEGGGGG@CFCFDCEFGGGGGGGGGFGCCFGGGGGGGCFGGGGGGGGGGFGFG7CFGGGFGGGGGGGGGGGGGCF?DBFFGFGGGGGGGGGEGGGGGGGGFGFGGGFA9,E@FGGGGGGDECEGGGGGGFGGGGGGGGGGGFGFGGGGGC;ECGEGGCGG9FGGGGGGC@FCF9F@CGGGGGG>EGGGEGDCGGFFGGF?CFGGGGGGGEGCGGGFGGGGDFGBFGDEGG>:B>FF6<7@?FDF<F(@FG6CFFGF;B>4@FFFFFFFD>
@M02352:288:000000000-CKWC8:1:1101:20641:10836 1:N:0:TACGCTGC+GTAAGGAG
TACGGAGGGTGCAAGCGTTATCCGGAATCATTGGGTTTAAAGGGTTCGTAGGCGGGCTGATAAGTCAGTGGTGAAATGCAGGGGCTCAACTCCGGCACTGCCATTGATACTGTTAGTCTTGAATTATTGTGAAGTGGTTAGAATATGTAGTGTAGCGGTGAAATGCTAAGATATTACATAGAATATCAATTGCGAAGGCAGATCACTAACAATATATTGACGCTGATGAACGAAAGCGTGGGTAGCGAACAGGATTAGATACCCTGGTAGTCCACGCCGTAA
+
GGGGGGGGGGGGGGGGGGGGGGGGGDGGFGGGGGGFEGFGGGGGFGGGGGGGGGGGGGGFGFEFGGGGGGGFFGGGGGGGGGGGGGGGGFGGGGGGCFGGGGFGGGGGGGGGGGCGGGGGGGGGGGFGGGGFFGGGGGGGGFFFCGGGGGGGGGGGGGGGGGGGGGGGEGGGGGGGGGGGGGGGFEFFGGGGGGGGGGGGGGGGGGGGGGGGFGGGGGGFCEGGGDGGGGCFGGGFGGCEGGFFFFGGGGFF?FGGF=AFGGGGFFFFFFABFDFF>FFBGG
@M02352:288:000000000-CKWC8:1:1101:21642:10841 1:N:0:TACGCTGC+GTAAGGAG
TACGGAGGGTGCGAGCGTTAATCGGAATTACTGGGCGTAAAGCGTACGCAGGCGGTTTGTTAAGCGAGATGTGAAAGCCCCGGGCTCAACCTGGGAACTGCATTTCGAACTGGCAAACTAGAGTGTGATAGAGGGTGGTAGAATTTCAGGTGTAGCGGTGAAATGCGTAGAGATCTGAAGGAATACCGATGGCGAAGGCAGCCACCTGGGTCAACACTGACGCTCATGTACGAAAGCGTGGGGAGCAAACAGGATTAGATACCCTGGTAGTCCACGCCGTAA
+
GGGGGGGGGGGGGGGGGGGG@CFGGGGGGGGGGGGGGGGGGGGGGGGGGGGGGGGGGGGGGGGGGGGGGGGGGGGGGGGGGGGGGGGGGGGGGGGGGGGGGGGGGGGGGGGGGGGGGGGGGDGFGGGGGGGGGGGGGGGGGGGGGGGGGGGGGGGGGGGGGGGGGGGGGGGFGGGGGGGGGGGGGGGGGGGGGGGGGGGGGGGGGGGGGGGGGGGGGGGGGGGGGGGGGGGGGGGFGGGGGGF?FFGGGGFFFFGGFFFFFCGGFFGFFFFFFGFFFFFFGG
@M02352:288:000000000-CKWC8:1:1101:26250:10843 1:N:0:TACGCTGC+GTAAGGAG
TACGGAGGGTGCGAGCGTTAATCGGAATTACTGGGCGTAAAGCGCATGCAGGTGGTTCATTAAGTCAGATGTGAAAGCCCGGGGCTCAACCTCGGAACTGCATTTGAAACTGGTGAACTAGAGTGCTGTAGAGGGGGGTAGAATTTCAGGTGTAGCGGTGAAATGCGTAGAGATCTGAAGGAATACCAGTGGCGAAGGCGGCCCCCTGGACAGACACTGACACTCAGATGCGAAAGCGTGGGGAGCAAACAGGATTAGATACCCTGGTAGTCCACGCCGTAA
+
GGGGGFGGGGGGGGGGGGGGFGGGGGGGGGGGGGGGFGGGGGGGEGEGCFGGFGGFGGGGGGGGGGGGGGGGGGGGGGGGGGGGGGGGGGGGGGGGGFGGGGGGGGGGGGGGGGGGGGGGGGGGGGGGGGGGGGGGGGGGGGGGGGGGGGGGGGGFGGGGGGGGGGGGGGDGFFFGGGGGFGGGGGGGGGGGGGGGEGFGGGGGGGGGGGGGGGGGGGGFGGGGGFGGGGGGGGGFGGGGGGFFFFGGDGFFF?GGFFBFGGGFFFGFFFFAFGFFFFF>GG
@M02352:288:000000000-CKWC8:1:1101:4815:10861 1:N:0:TACGCTGC+GTAAGGAG
TACGGAGGATCCAAGCGTTATCCGGAATCATTGGGTTTAAAGGGTCCGTAGGTGGATAATTAAGTCAGAGGTGAAATCTTGCCGCTTAACGGTAAAATTGCCTTTGATACTGGTTGTCTTGAGTTATTATGAAGTGGTTAGAATATGTAGTGTAGCGGTGAAATGCATAGATATTACATAGAATACCAATTGCGAAGGCAGATCACTAATAATCAACTGACACTGATGGACGAAAGCGTGGGGAGCGAACGGGATTAGATACCCCGGTAGTCCACGCCGTAA
+
GGGGGGGGGGGGGGGGGGGGGGGGGGGGGGGGGGGGGGGGGGGGGGGGGGGGGGGGGGGGGGGGGGGGGGGGGGGGGGGGGGGGGGGGGGGGGGGGGGGGGGGGGGGGGGGGGGGGGGGGGGGGGGGGGGGGGGGGGGGGGGGGGGGGGGGGGGGGGGGGGGGGGGGGGGGGGGGGGGGGGGGGGGGGGGGGGGGGGGGGGGGGGGGGGGGGGGGGGGGGGGGGGGGGGGGGGGGFGGGGGGFFFFGGGGFFFFGGFFFFGGGGFFGFFFFFFGFFFFFFGG
@M02352:288:000000000-CKWC8:1:1101:4833:10871 1:N:0:TACGCTGC+GTAAGGAG
TACGGAGGATCCAAGCGTTATCCGGAATCATTGGGTTTAAAGGGTCCGTAGGCGGATAATTAAGTCAGAGGTGAAATCTTGCCGCTTAACGGTAAAATTGCCTTTGATACTGGTTGTCTTGAGTTATTATGAAGTGGTTAGAATATGTAGTGTAGCGGTGAAATGCATAGATATTACATAGAATACCAATTGCGAAGGCAGATCACTAATAATCAACTGACACTGATGGACGAAAGCGTGGGGAGCGAACGGGATTAGATACCCCGGTAGTCCACGCCGTAA
+
GGGGGGGGGGDGCGGGGGGGC6FFGGGG<E,EFGGFCFGGGGFGGFGGEEGG,@F+F=CGGFFG?EGGGGGGGGGGGGFFGFFGGGDGGGGFF@CGG9EFGGGGGFC<FGGGGGECFGGGGFGG9CDFECGG@FGGGGGGGGGGAF=FFAFGCCEGGGGGGGGGGGCGGGGGGGGCEGGFGGGFGGGGGF9:CECEGGGGGCFGFFGF>++<BC@FGG6>BBCG9FGF66F<CEDEGE>CGG>:>F5DCD@>?BG<?FAFFGGG555@>FFFFG@BFFFFGD
@M02352:288:000000000-CKWC8:1:1101:18569:10877 1:N:0:TACGCTGC+GTAAGGAG
TACGGAGGATCCAAGCGTTATCCGGAATCATTGGGTTTAAAGGGTCCGTAGGTGGATAATTAAGTCAGAGGTGAAATCTTGCCGCTTAACGGTAAAATTGCCTTTGATACTGGTTGTCTTGAGTTATTATGAAGTGGTTAGAATATGTAGTGTAGCGGTGAAATGCATAGATATTACATAGAATACCAGTTGCGAAGGCAGATCACTAATAATATACTGACACTGATGGACGAAAGCGTGGGGAGCGAACAGGATTAGATACCCTGGTAGTCCACGCCGTAA
+
GGGGGGGGC8CCCFGGGGGCF<FGGGGGFGGGGGG:7FFGGGGGFAGGGGGGEFGGFGGDFGGGGGGGGGGGGGGGGGGDA<=FGGGGGGGCF+BFGFGGGGGGGGGGGGGGGG9FFGGGGGGGGGC<<CFGFGGGC?FAFGGGA9DFFGGGGGG9FGGGGGGGGGFGGGGGGGGEC9;DFGGFGGGG,@=EGGGGGGGCGFGGGGGG:ED?BGFGGGGGGFGGGGCGCCFGGGGFFGGGGGFFFFDGGGFFFFGGFFFFGGGGFFGFFFFFFGF0>FFFGG
@M02352:288:000000000-CKWC8:1:1101:10187:10906 1:N:0:TACGCTGC+GTAAGGAG
TACGGAGGGTCCGAGCGTTATCCGGAATCATTGGGTTTAAAGGGTCCGCAGGCGGTCGATTAAGTCAGAGGTGAAATCCCATAGCTTAACTATGGAACTGCCTTTGATACTGGTTGACTTGAGTCATATGGAAGTAGATAGAATGTGTAGTGTAGCGGTGAAATGCATAGATATTACACAGAATACCGATTGCGAAGGCAGTCTACTACGTATGTACTGACGCTCATGGACGAAAGCGTGGGGAGCGAACAGGATTAGATACCCTGGTAGTCCACGCCGTAA
+
GGGGGGGGGGGGGGGGGGGG,FGGGGGGGGGGGGGGGGGGGGGGGGGGGGGGGGGEGGGGGGGGGGGGGGGGGGGGGGGGGGGGGGGGGGGGGGGGGGGGGGGGGGGGGGGGGGGGGGGGGGGGGGGGGGGGGGGGGGGGGGGGGGGGGGGGGGGGGGGGGGGGGGGGGGGGGGGGGGGGGGGGGGFGGGGGGGGGGGGGGGGGGGGGGGGGGGGGGGGGGGGGGGGGGGGGGGGFGGGGGGFFFFGGGGFFFFGGDFFFGGGGFFGFBFFFFGFF>FFFGG
@M02352:288:000000000-CKWC8:1:1101:25161:10909 1:N:0:TACGCTGC+GTAAGGAG
TACGGAGGGGGTTAGCGTTGTTCGGAATTACTGGGCGTAAAGCGTACGTAGGCGGATTAGTCAGTTAGGGGTGAAATCCCAGGGCTCAACCCTGGAACTGCCTCTAATACTGCTAGTCTTGAGTTCGAGAGAGGTGAGTGGAATTCCAAGTGTAGAGGTGAAATTCGTAGATATTTGGAGGAACACCAGTGGCGAAGGCGGCTCACTGGCTCGATACTGACGCTGAGGTACGAAAGTGTGGGGAGCAAACAGGATTAGATACCCTGGTAGTCCACACCGTAA
+
GGGGGGGGGGGFEGGGGGGGGGGGGGGGGGGGGGGGGGGGGGGGGGGGGGGGGGGGEGGCFGGGGEGGGGGGGGGGGGFGCFGGGGGGGGGGGGFGGGGGGGGFGGGGGGGCGGGFGGGGGFGGGGGFGGGGGGGGFFGGGGFGGGGFGGGGGGGGGGGGGGGGGGGGGGGGGGFCCFGGGGGGGGGGGGGGGGGEGGGGEGEG6CFGGGGG>EFGGGFGGGEEEGGGF?FDGGGEG?FFGGFFFEGGGGFFFBGGFFFFFGGGFFCFD@B>BGFFF?@:FG
@M02352:288:000000000-CKWC8:1:1101:23552:10930 1:N:0:TACGCTGC+GTAAGGAG
TACGGAGGGTGCAAGCGTTATCCGGAATCATTGGGTTTAAAGGGTCCGCAGGCGGACGTATAAGTCAGTGGTGAAAGCCCATAGCTTAACTATGGAACTGCCATTGAAACTGTACGTCTTGAATTCGGTCGAAGTGGGCGGAATGTGTCATGTAGCGGTGAAATGCATAGATATGACACAGAATACCGATTGCGAAGGCAGTCTACTACGTATGTACTGACGCTCATGGACGAAAGCGTGGGGAGCGAACAGGATTAGATACCCTGGTAGTCCACGCCGTAA
+
GGGGGGGGGFGGGFGGGGGGGGGFGGGGFGEFGGGC@CFDFFGGGGGGGGGGGGGGGGGGGGGGFDGGFGGGGGGGGGGGGGGFGFEGGGG<EFGGGGGGGGGGGGGGGGGGGDDFFFGGGGGGGCGGGGGG<BFGGGGGGGGGFGFGCEGGGGGGGGGGGGGGGG9CFGGFGGGGFGGGGGGGGGGGGGGGGGGGGGGGGGGGGGGCFGGGGFGFGGGGGGGECDGGGGGGGGGFGGGGGGFFFFGGGGEFFB>FBFFFGFFG4FGFBFFFFGFFFFE>GD
@M02352:288:000000000-CKWC8:1:1101:14761:10931 1:N:0:TACGCTGC+GTAAGGAG
TACGGAGGATCCAAGCGTTATCCGGAATCATTGGGTTTAAAGGGTCCGTAGGTGGATAATTAAGTCAGAGGTGAAATCTTGCCGCTTAACGGTAAAATTGCCTTTGATACTGGTTGTCTTGAGTTATTATGAAGTGGTTAGAATATGTAGTGTAGCGGTGAAATGCATAGATATTACATAGAATACCAATTGCGAAGGCAGATCACTAATAATATACTGACACTGATGGACGAAAGCGTGGGGAGCGAACAGGATTAGATACCCTGGTAGTCCACGCCGTAA
+
GGGGGGGGGGGGGGGGGGGGGGGGGGGGGGGGGGGGGGGGGGGGGGGGGGGGGGGGGGGGGGGGGGGGGGGGGGGGGGGGGGGGGGGGGGGGGGGGGGGGGGGGGGGGGGGGGGGGGGGGGFGGGGGGGGGGGGGGGGGGGGGGGGGGGGGGGGGGGGGGGGGGGGGGGGGGGGGGGGGGGGGGGGGGGGGGGGGGGGGGGGGGGGGGGGFGGGGGGGGGGGGGGGGGGGGGDGGFGGDGGGFFFFGGGGFFFFGGFFFFGGGGFFGFFFFFFGF:B:DBGD
@M02352:288:000000000-CKWC8:1:1101:26279:10954 1:N:0:TAGGCTGC+GTAAGGAG
TACGGAGGGGGTTAGCGTTGTCCGGAATTACTGGGTGTAAAGCGTACGTAGGCGGATTAGTAAGTCGGGGGTGAAATCCCACAGCTCAACTCTGGAACTGCCTTTGAAACTATTAGTCTTGAGTTTGATAGGGGTGAGTGGAATTCCAAGTGTAGCGGTGAAATTCGTAGATATTAGAAAGAACACCAGTGGCGAAGGCGGCTCACTGGACCATAACTGACGCTGAGGTACGAAAGTGTGGGTAGCGAACAGGATTAGATACCCTGGTAGTCCACGCCGTAA
+
GGGGGGGGG767+CFGGGGGG,FFGGGGGGAFGGF6BFGGGG,@FEGGGGGGGGGG+C,,9CEGG,+@+8FFEGGGGGG,,,+BFFGGGG,,@,@FGGGGGGG,3,@FFGG,D,@,EFG,FFGG9,@,,@F,DFG*=F,@FGFGG;,,@,?FGGG,CFEGGGGGCF*BFFGGGGG922?+?FGGGGG5*<+;CGGGGGG*?EG5CGGGGF*C*00<EGGGGGGG5>8EGGGGGGGF7EFGGG)9?F)9CDFFFFGC>FFFGGGGFFGFFFFBFGF(9?E9DD
@M02352:288:000000000-CKWC8:1:1101:16896:10989 1:N:0:TACGCTGC+GTAAGGAG
TACGGAGGGTCCAAGCGTTATCCGGAATCATTGGGTTTAAAGGGTCCGCAGGCGGTCAATTAAGTCAGAGGTGAAAGCCCATCGCTCAACGATGGAACTGCCTTTGATACTGGTTGACTTGAGTTATACGGAAGTAGATAGAATAAGTAGTGTAGCGGTGAAATGCATAGATATTACTTAGAATACCGATTGCGAAGGCAGTCTACTACGTATATACTGACGCTCATGGACGAAAGCGTGGGGAGCGAACAGGATTAGATACCCTGGTAGTCCACGCCGTAA
+
GGGGEGCEDGCFCCE8FGGDF,FFEFBF<FFFFFGGEGGAFFCCEFGGGCCGCFDGGGGGG<FFFGGGAEFFGGFDEF@FAB=BCG<CAEFFGGDCFEFGFDFCGEGGGFGFGGCFGGGGG9DFFGGGAFEC@FFCGDFCFG<FCCFGGGFGGGGCCEFEFFFEFCGGGGGGFFCC;DEGCFGGGGGG:BCCEECEEGDFEFF9FFGGGEGFEFCFGGGGCEGCEGGCFDGGGGGFGG>EGGDB>FDGDGEFB:GGFFBFGCGGF>7?A@<D=DFB06B>GD
@M02352:288:000000000-CKWC8:1:1101:4192:10998 1:N:0:TACGCTGC+GTAAGGAG
TACGGAGGATCCAAGCGTTATCCGGAATCATTGGGTTTAAAGGGTCCGTAGGTGGATAATTAAGTCAGAGGTGAAATCTTGCCGCTTAACGGTAAAATTGCCTTTGATACTGGTTGTCTTGAGTTATTATGAAGTGGTTAGAATATGTAGTGTAGCGGTGAAATGCATAGATATTACATAGAATACCAATTGCGAAGGCAGATCACTAATAATATACTGACACTGATGGACGAAAGCGTGGGGAGCGAACAGGATTAGATACCCTGGTAGTCCACGCCGTAA
+
GGGGGGGGGGGGGGGGGGGGGGGGGGGGGGGGGGGGGGGGGGGGGGGGGGGGGGGGGGGGGGGGGGGGGGGGGGGGGGGGGGGGGGGGGGGGGGGGGGGGGGGGGGGGGGGGGGGGGGGGGFGGGGGGGGGGGGGGGGGGGGGGGGGGGGGGGGGGGGGGGGGGGGGGGGGGGGGGGGGGGGGGGGGGGGGGGGGGGGGGGGGGGGGGGGCEGGGGGGFGGGGGGGGGGGGGGGGFGGGGGGFFFFGGGGFFFFGGFFFFGGGGFFGFFFFFFGFF>FFFGG
@M02352:288:000000000-CKWC8:1:1101:28927:10999 1:N:0:TACGCTGC+GTAAGGAG
TACGGAGGATCCAAGCGTTATCCGGAATCATTGGGTTTAAAGGGTCCGTAGGTTGATAATTAAGTCAGAGGTGAAATCTTGCCGCTTAACGGTAAAATTGCCTTTGATACTGGTTGTCTTGAGTTATTATGAAGTGGTTAGAATATGTAGTGTAGCGGTGAAATGCATAGATATTACATAGAATACCAATTGCGAAGGCAGATCACTAATAATATACTGACACTGATGGACGAAAGCGTGGGGAGCGAACAGGATTAGATACCCTGGTAGTCCACGCCGTAA
+
FGGGGGGGGGGGGGGGGGGGGGGGGGGGGGGGGGGGGGGGGGGGGFGGGGEGFGFFGGGGGGFGGGGGGGGGGGGGGGGGFGGGGGGDFGFGGGGGGFGGGGGGGGGFCFFGGGGGGGGGGGGGGGGGGGGGGGGGGGGGGGGGGGGGGGGGGGGGGDGGGGGGGGGGFGGGGGGGGGGFFFGGFGGGGGGGGEEGGGGGGGGGGGGGGGGGGGGGGGGGGGGGFGGGFCGDEEDEGGGGGGFBBFGGGGFFFBGGFFFFGGGGFFGFFFFFFGFFFFFFGG
@M02352:288:000000000-CKWC8:1:1101:13328:11041 1:N:0:TACGCTGC+GTAAGGAG
TACAGAGGGTGCAAGCGTTAATCGGAATTACTGGGCGTAAAGCGCGCGTAGGTGGTTTGTTAAGTCGGATGTGAAAGCCCAGGGCTCAACCTTGGAATTGCACCCGATACTGGCAGGCTAGAGTACGATAGAGGAGTGTGGAATTTCCTGTGTAGCGGTGAAATGCGTAGATATAGGAAGGAACATCAGTGGCGAAGGCGACACTCTGGACAGACACTGACACTCAGATGCGAAAGCGTGGGGAGCAAACAGGATTAGATACCCTGGTAGTCCACGCCGTAA
+
GGGGGGGGGGGGGGGGGGGGCGGGGGGGGGGGGGGGGGGGGGGGDGGFFGGGFFGFGGGGGGGGGGGGGGGGGGGGGGGGGGGGGGGGGGGGGGGGGGGGGGGGGGGGGGGGGGGGGGGGGGGGGGGGGGGGGGGFFGGGGGGGGGGGGGGGGGGGGGGGGGGGGGGGGGGGGGGGGGGGGGGGGGGGGGGGGGGGGGGGGGGGFGGGGGGGGGGGGGGGGGGGGGGCFFGGGGGFGDCGGGFFBFGGFGFF?BGGFFAFGGGGFFGFFFFFFC@B>FFBGG
@M02352:288:000000000-CKWC8:1:1101:12848:11046 1:N:0:TACGCTGC+GTAAGGAG
TACGGAGGGTCCGAGCGTTAATCGGAATTACTGGGCGTAAAGCGTACGCAGGCGGTTTGTTAAGCGAGATGTGAAAGCCCCGGGCTCAACCTGGGAACTGCATTTCGAACTGACAAACTAGAGTTTTGTAGAGGGTGGTAGAATTTCAGGTGTAGCGGTGAAATGCGTAGAGATCTGAAGGAATACCAGTGGCGAAGGCGGCCACCTGGACAATAACTGACGCTCATGTACGAAAGCGTGGGGAGCAAACGGGATTAGATACCCCGGTAGTCCACGCCGTAA
+
GGGGGGGGGGGGGGGGGGGFDFGGGGGGGGGGGGGGGGGGGGGGGGGGGGGGGGGFGGGGGGGGGGGGGGGGGGGGGGGGGGGGGGGGGGGGGGGGGGGGGGGGGGGGGGGGGGGGGGGGGGGGGGGGGGGGGGGGGGGGGGGGGGGGGGGGGGGGGGGGGGGGGGGGGGGGGGGGGGGGGGGGGGGGGGGGGGGGGGGGGGGGGGGGGGGGGGGGGGGGGGGEGGGGGGGGGGGFGGGGGGFFFFGGGGFFFFGGFFFFGGGGFFGFFFFFFGFFFFFFGG
@M02352:288:000000000-CKWC8:1:1101:19081:11062 1:N:0:TACGCTGC+GTAAGGAG
TACGGAGGATCCAAGCGTTATCCGGAATCATTGGGTTTAAAGGGTCCGTAGGTGGATAATTAAGTCAGAGGTGAAATCTTGCCGCTTAACGGTAAAATTGCCTTTGATACTGGTTGTCTTGAGTTATTATGAAGTGGTTAGAATATGTAGTGTAGCGGTGAAATGCATAGATATTACATAGAATACCAATTGCGAAGGCAGATCACTAATAATCAACTGACACTGATGGACGAAAGCGTGGGGAGCGAACAGGATTAGATACCCTGGTAGTCCACGCCGTA
+
GGGGGGGGEFGGGGGGGGGEGGFGGEGGFFGGGGGFGGGGGGGGFGGGGFGGEFGGGGGGGGFGGEFGGGGGCGGEFGGGGGDFGGDGGGGGECFGGGFGFGGGCFGFGGFGGGGGGGGFFFGDEFFGGGGGGGAFGGGFCFFGGGGGFGGF=EGGGGGEGGGGGGGGGGFFDCCFGEEGFGGCFGGFGGGGGDGGGGCFGGGGGGFGGGGGGCFGFG6CFGGG4+;EGGG5EGEDCCBEGFFFFGDGGFD?6<FAF<@9?FGFFGF??B<F:B<?FFB<7
@M02352:288:000000000-CKWC8:1:1101:21467:11089 1:N:0:TACGCTGC+GTAAGGAG
TACGGAGGGTGCAAGCGTTATCCGGAATCATTGGGTTTAAAGGGTTCGTAGGCGGGCTGATAAGTCAGTGGTGAAATGCAGGGGCTCAACTCCGGCACTGCCATTGATACTGTTAGTCTTGAATTATTGTGAAGTGGTTAGAATATGTAGTGTAGCGGTGAAATGCTTAGATATTACATAGAATACCAATTGCGAAGGCAGATCACTAACAATATATTGACGCTGATGAACGAAAGCGTGGGTAGCGAACAGGATTAGATACCCTGGTAGTCCACGCCGTAA
+
GGGGGGGGGGGGGGGGGGGGGGGGGGFGGGGGGGGGGGGGGGGGGGGGGGGGGGGGGGGGFGGGGGGGGGGGGGGGGCFAFGGGGGGGGGGGGGGGGGGGGGGGGGGGFFGGGGGGGFGGGGGGGGFGFGGGGGFGGGGGGGGGGGGGGGGGGGGGGGGGGGGGGGGGGGGGGGGGGGGGGGGGGGGGGGGGGGGGGGGGGGGFGGGGGE*?FFFGFGGFGEEGGDFGGGGGGGGFGGGGGGFFFFGGGGFFFFGGFFFFGGGGFFG7>BAAFG?6>?>>DD
@M02352:288:000000000-CKWC8:1:1101:19321:11112 1:N:0:TACGCTGC+GTAAGGAG
TACGGAGGATCCAAGCGTTATCCGGAATCATTGGGTTTAAAGGGTCCGTAGGTGGACAATTAAGTCAGAGGTGAAAGTTTGCAGCTCAACTGTAAAATTGCCTTTGATACTGGTTGTCTTGAATTATTATGAAGTGGTTAGAATATGTAGTGTAGCGGTGAAATGCATAGATATTACTTAGAATACCGATTGCGAAGGCAGTCTACTACGTATATACTGACGCTCATGGACGAAAGCGTGGGGAGCGAACAGGATTAGATACCCTGGTAGTCCACGCCGTAA
+
GGGGGGGGGGGGGGGGGGGGGGGGGGGGGGGGGGGCGGGGGGGGGGGGGGGGGGGGGGGGGGGGGGGGGGGGGGGGGGGGGGGGGGGGGGGGGGGGGGGGGGGGGGGGGGGGGGGGGGGGGGGGGGGGGGGGGGGGGGGGGGGGGGGGGGGGGGGGGGGGGGGGGGGGGGGGGGGGGGGGGGGGGGGGGGGGGGGGGGGGGGGGGGGGGGGGGGGGGGGGGGGGGGGGGGGGGGGFGGGGGGFFFFGGGGFFFFGGFF<FGGGGFFGFFFFFFGFFFFFBGG
@M02352:288:000000000-CKWC8:1:1101:3203:11188 1:N:0:TACGCTGC+GTAAGGAG
TACGGAGGGTCCAAGCGTTATCCGGAATCATTGGGTTTAAAGGGTCCGCAGGCGGTCAATTAAGTCAGAGGTGAAAGCCCATCGCTCAACGCTGGAACTGCCTTTGATACTGGTTGACTTGAGTTATACGGAAGTAGATAGAATAAGTAGTGTAGCGGTGAAATGCATAGATATTACTTAGAATACCGATTGCGAAGGCAGTCTACTACGTATATACTGACGCTCATGGACGAAAGCGTGGGGAGCGAACAGGATTAGATACCCTGGTAGTCCACGCCGTAA
+
GGGGGGGGGGGGGGGGGGGGGGGGGGGGGGGGGGGGGGDGGGCGFGGGGGGGGGGGGGFGGG<AFGGGGGGGFGGGGGGGGGGGGGGGGGG+FCFG?FGGGFEFFFGGGGGGGGGGFGGGGGGGFCFFGGG@+CFCCFGGGGGF9FFFGGGCGGGGGGGGGGGGGGCFGGGGGGGGGGGGGDFFFGFEDFGFGGGGGGFCGFGGGGG?@EGFFCEEGGFFFEGGEGGGG?FCG5C:F5>CGG3(2@5D=C55<:DF>@AFFGGGFFGFFBFFF>F:><@1C<
@M02352:288:000000000-CKWC8:1:1101:3208:11206 1:N:0:TACGCTGC+GTAAGGAG
TACGGAGGGTCCAAGCGTTATCCGGAATCATTGGGTTTAAAGGGTCCGCAGGCGGTCAATTAAGTCAGAGGTGAAAGCCCATCGCTCAACGCTGGAACTGCCTTTGATACTGGTTGACTTGAGTTATACGGAAGTAGATAGAATAAGTAGTGTAGCGGTGAAATGCATAGATATTACTTAGAATACCGATTGCGAAGGCAGTCTACTACGTATATACTGACGCTCATGGACGAAAGCGTGGGGAGCGAACAGGATTAGATACCCTGGTAGTCCACGCCGTAA
+
GGGGGGGGGGGGGGGGGGGGFGFEGGGGGGFGGGGCFGGGGGGGGCEGEFGGGGGG+=CFFGGGGGAFGEFGGGGGGGGGGGGGGGGGGGG7BFGGGGGGG<FGFGGGGGGGGGGEFFGFAGFGGGGGGGGGGGGGGFGGGFFGEFGGGGGGGGGGGGGGGGGGGGGGGGGGGGGGGGGGGGGGGGGGGGGGGGGGGGGFEGGGGGGGGGGGGGGGCFGGGGGGGGGGF?FGGGGFCGGGGGF<BFGDGGBFFFGGFFFFFGGGFFCFAFBAFGFFBBDFGG
@M02352:288:000000000-CKWC8:1:1101:2750:11238 1:N:0:TACGCTGC+GTAAGGAG
TACGGAGGGTCCAAGCGTTATCCGGATTTATTGGGTTTAAAGGGTCCGTAGGCGGGCTTATAAGTCAGAGGTGAAATCCCATCGCTCAACGATGGAACTGCCTTTGATACTGTAGGTCTTGAATATATTTGAAGTAGGCGGAATATGTAGTGTAGCGGTGAAATGCATAGATATTACATAGAACACCAATTGCGAAGGCAGCTTACTAAGATATTATTGACGCTGATGGACGAAAGCGTGGGTAGCGAACGGGATTAGATACCCCGGTAGTCCACGCCGTAA
+
GGGGGEGG@FCFEGGGGGGGGGFGGDFCFCFAFGGGGGGGGG9FGDGGEFGEGGGEFGGFGGCAFDEGGGGGGGDFFA<EF<EFEGGGEGG+AB:FCF?DFCCDFBFFFA<CFCG9CAFA==>CFGAFEGGGGFC<D<FGGGEFCCFGGGGFFFCDGGBFGG;EGGG,=<E@<;CEG9<F9,C,<FGF*<FFGGDGGEDF8CGGGGGGGE=FCFCFFFCCFC*CGD?CFGGGGGG:FCDCG=>BB49DGGEFF?GGF?</CFGGFF)065>A4C?(48@95/
@M02352:288:000000000-CKWC8:1:1101:26877:11240 1:N:0:TACGCTGC+GTAAGGAG
TACGGAGGGGGTTAGCGTTGTTCGGAATTACTGGGCGTAAAGCGCACGTAGGCGGATTATTAAGTGAGGGGTGAAAGCCCGGGGCTCAACCTCGGAACTGCATTTGAAACTGGTGAACTAGAGTGCTGTAGAGGGGGGTAGAATTTCAGGTGTAGCGGTGAAATGCGTAGAGATCTGAAGGAATACCAGTGGCGAAGGCGGCCCCCTGGACAGACACTGACACTCAGATGCGAAAGCGTGGGGAGCAAACAGGATTAGATACCCTGGTAGTCCACGCCGTAA
+
GGGFGGGED:@@@DGGGG@CG@FGGGGGGGGGGFGGGGGGFGGGGGEGGGGGGGG@FGGGGGGGGGFGGGGEGGGGGGGGGGGEG:FFGGFFGGGGFGFFGGGGGGGGGGGGACEGGGGGGGGGCEFFCFGFGGGGGGEGGGGGGGGGGGGFGGGGGEEEFGGGGGGGGGDGGGGFGG9CGGGEGGGGGGGFG>EGGGGGDE8EGGGGGEGGGGGGGGGGGGGGGGGGCFFDGGDEGGGGGGF?FF<CFGFF??DGFFDFGGDDFFGFFFFF=FFFF?FFGG
@M02352:288:000000000-CKWC8:1:1101:7027:11278 1:N:0:TACGCTGC+GTAAGGAG
TACGGAGGGTCCGAGCGTTATCCGGAATCATTGGGTTTAAAGGGTCCGCAGGCGGTCGATTAAGTCAGAGGTGAAATCCCATAGCTTAACTATGGAACTGCCTTTGATACTGGTTGACTTGAGTCATATGGAAGTAGATAGAATGTGTAGTGTAGCGGTGAAATGCATAGATATTACACAGAATACCGATTGCGAAGGCAGTCTACTACGTATGTACTGACGCTCATGGACGAAAGCGTGGGGAGCGAACAGGATTAGATACCCTGGTAGTCCACGCCGTAA
+
GGGGGEGGGGGGGGGGGGGGGGGGGFGGGGGGGGGGGGGGGGGGGGGGGGGGGGGGGGGGGGGGGGGGGGGGGGGGGGGGGGGGGGGGGGGGGGGGGGGGGGGGGGGGGGGGGGGGGGGGGGGGGGGGGGGGGGGGGGGGGGGGGGGGGGGGGGGGGGGGGGGGGGGGGGGGGGGGGGGGGGGGGGGGCEEGGGGEGGGGGGGGGGGFGGGGGGGCGGFGGGGEGGGFGGGGGEDBGGGGGGFFFFGGEGFFFFGGFFFFGGGGFFGFFFFFFGFFFFFFGD
@M02352:288:000000000-CKWC8:1:1101:25494:11280 1:N:0:TACGCTGC+GTAAGGAG
TACGGAGGGTGCGAGCGTTAATCGGAATTACTGGGCGTAAAGCGCATGCAGGTGGTTCATTAAGTCAGATGTGAAAGCCCGGGGCTCAACCTCGGAACTGCATTTGAAACTGGTGAACTAGAGTGCTGTAGAGGGGGGTAGAACTTCAGGTGTAGCGGTGAAATGCGTAGAGATCTGAAGGAATACCAGTGGCGAAGGCGGCCCCCTGGACAGACACTGACACTCAGATGCGAAAGCGTGGGGAGCAAACAGGATTAGATACCCTGGTAGTCCACACCGTAA
+
GGGGGEGGGGGGGDGGGGGGDFGFEFGGGGGGGGGGGEGGGGGGGGGGGGGGFGGGGGGGGGGGGGGGGGGGGGGGGGGGGGGGGDGFFGGGGGGGGGGGGGGGGGGFFGGGGGGGGGGGGGGGGGGGGGGGGGGGGGGGGGFGGGGGGGFGGGGGGGGGGGGFGGGGGGGGGGGGGGGGGGFGGGGGGGGGGDGGGGGGGGGGGGGGGGGGGGGEGGGGGGGGGGFFGGGGGGGFGGCGGGB09BCFEGFFFF4F??BFGGGGFFDF<FFFFGFFB<B:GG
@M02352:288:000000000-CKWC8:1:1101:4520:11299 1:N:0:TACGCTGC+GTAAGGAG
TACGGAGGGTCCGAGCGTTATCCGGAATCATTGGGTTTAAAGGGTCCGCAGGCGGTCAATTAAGTCAGAGGTGAAATCCCATAGCTTAACTATGGAACTGCCTTTGATACTGGTTGACTTGAGTCATATGGAAGTAGATAGAATGTGTAGTGTAGCGGTGAAATGCATAGATATTACACAGAATACCGATTGCGAAGGCAGTCTACTACGTATGTACTGACGCTCATGGACGAAAGCGTGGGGAGCGAACAGGATTAGATACCCTGGTAGTCCACGCCGTAA
+
GGGGGGGGGGGGGGGGGGGGGGGGGGGFEGFGGGGCGGGGGGFGGGGGGGGGGGGGGGGGGGGGGGGGGGGGGGGGGGGGGGGGGGGFGGGGGGGGGFGGGGGGGGGGDFGGGGGGFFGGGGGGGGGGGGGGGGGGGGGGGGGGAFFGGGGGGGGGGGGGGGGGGGGGGFGGGGGGGGGGGGGGGGGEDGGGGGEGGGGGCGGGFFGCGGGGGFFGGGGGGGGGGGGGGDGGEEGFGGGGGGFFFFGGDD5?<?GGFF<FCGGGFFGFB4>FFDFFFFFFGG
@M02352:288:000000000-CKWC8:1:1101:19518:11352 1:N:0:TACGCTGC+GTAAGGAG
TACGGAGGATCCAAGCGTTATCCGGAATCATTGGGTTTAAAGGGTCCGTAGGTGGATAATTAAGTCAGAGGTGAAATCTTGCCGCTTAACGGTAAAATTGCCTTTGATACTGGTTGTCTTGAGTTATTATGAAGTGGTTAGAATATGTAGTGTAGCGGTGAAATGCATAGATATTACATAGAATACCAATTGCGAAGGCAGATCACTAATAATATACTGACACTGATGGACGAAAGCGTGGGGAGCGAACAGGATTAGATACCCTGGTAGTCCACGCCGTAA
+
GGGGGGGGGGGGGGGGGGGGGGGGGEGGGGGGGGGGGGGGGGGGGGGGFGGGFGGGGGGGGGGGGGGGGGGGGGGGGGGGGGGGGGGGGGGGGGGGGGGGGGGGGGGGGGGGDGGGGGGGGFGGGGGGGGGGGGGGGGGGGGGGGGGGGGGGGGGGGGGGGGGGGGGGGGGGGGGGGGGGGGGFGGGGGGGGGGGGGGGGGFFGGGGGGGGGGGGGGGGGGGCFGGGGGGGGGGGFGGDGGGFFFFGGGGFF?FGGFFA?GGGGFFGFBFFFFGFFBFFFGG
@M02352:288:000000000-CKWC8:1:1101:18131:11423 1:N:0:TACGCTGC+GTAAGGAG
TACGGAGGGTGCAAGCGTTATCCGGAATCATTGGGTTTAAAGGGTCCGTGGGTGGATAATTTAGTCAGAGGTGAAAGTTTGCCGCTTAACGGTAAAATTGCCTTTGATACTGGTTATCTTGAATCATTATGAAGTGGTTAGAATATGTAGTGTAGCGGTGAAATGCATAGATATTACATAGAATACCAATTGCGAAGGCAGATCACTAATAATGTATTGACACTGATGGACGAAAGCGTGGGGAGCGAACAGGATTAGATACCCTGGTAGTCCACGCCGTAA
+
GGGGGGGGGGGGGGGGGGGGGGGGGGGGGGGGGGGGGGGGGGGGGGGGGGGGGGGGGGGGGGGGGGGGGGGGGGGGGGGGGGGGGGGGGGGGGGGGGGGGGFGGGGGGGGGGGGGGGGGGDGGGGGGGGGGGGGGGGGGGGGGGGGGGGGGGGGGGGGGGGGGGGGGGGGGGGGGGGGGGGGGGGGGGGGGGGGGGGGGGEGGGGGGGGGGGGGGGGGGGGGGGGGGGGGGGGGGFGGGGGDFFFFGGGGFFFFGGFFBFGGGGFFFFFF<AFGFBFF@9DD
@M02352:288:000000000-CKWC8:1:1101:25033:11423 1:N:0:TACGCTGC+GTAAGGAG
TACGGAGGGTGCGAGCGTTAATCGGAATTACTGGGCGTAAAGCGCATGCAGGTGGTTCATTAAGTCAGATGTGAAAGCCCGGGGCTCAACCTCGGAACTGCATTTGAAACTGGTGAACTAGAGTGCTGTAGAGGGGGGTAGAATTTCAGGTGTAGCGGTGAAATGCGTAGAGATCTGAAGGAATACCAGTGGCGAAGGCGGCCCCCTGGACAGACACTGACACTCAGATGCGAAAGCGTGGGGAGCAAACAGGATTAGATACCCTGGTAGTCCACGCCGTAA
+
GGGGGGGGGGGGGGGGGGGGGGGGGGGGGGGGGGGGGGGGGGGGGGGGGGGGGGGGGGGGGGGGGGGGGGGGGGGGGGGGGGGGGGGFGEGGGGGGGGGGGGGGGFGGGGGGGGGGGGGGGGGGGGGGGGGGGGGGGGGGGGGGGGGFGGGGGGGGGGGGGGGGGGGGGGGGGGGFFGFGGGGGGGGGGGGGGGGGGGGGGG5CGEGGGGGGGGGGGGGGGGGFCFGGGGGGGDDFGGDGGGFFFFGCGGFFFFG=2@AFFFGGF@FFAFDF?FFBB?FFGG
@M02352:288:000000000-CKWC8:1:1101:20039:11441 1:N:0:TACGCTGC+GTAAGGAG
TACGGAGGATCCAAGCGTTATCCGGAATCATTGGGTTTAAAGGGTCCGCAGGCGGTCAATTAAGTCAGAGGTGAAATCCCATAGCTTAACTATGGAACTGCCTTTGATACTGGTTGACTTGAGTTATACGGAAGTAGATAGAATAAGTAGTGTAGCGGTGAAATGCATAGAGATTACTTAGAATACCGATTGCGAAGGCAGTCTACTACGTATATACTGACGCTCATGGACGAAAGCGTGGGGAGCGAACAGGATTAGATACCCTGGTAGTCCACGCCGTAA
+
GGGGGGGGCECF<EFGGGGGGGGGGGGGCFEGGGG@@CFGGGGGGAFGEGGGGGEFFCFGGGGGGGGGGGGGGGGGCEGGF<<FGGFFGGGEGFFCG,EFGFGGGGG9FFCFGFC?=FGDDBDDFGFD5FCCCCFGGF<@>EFGCGGGGGGGGFGGGDF@FGGGGGGFEGGFFEGFGDCGGGGGFGGGGGGGGGGGGGGFGGGCFGFC9CGDDGEFFGGGGGG=C8;AFGGDEGGFGGCEGGEB>@3CCD3?BFG72=<FGGGGFFGFFFAF?CF?B6B>GG
@M02352:288:000000000-CKWC8:1:1101:2425:11441 1:N:0:TACGCTGC+GTAAGGAG
TACGGAGGGTGCGAGCGTTAATCGGAATTACTGGGCGTAAAGCGTACGCAGGCGGTTTGTTAAGCGAGATGTGAAAGCCCCGGGCTCAACCTGGGAACTGCATTTCGAACTGGCAAACTAGAGTGTGATAGAGGGTGGTAGAATTTCAGGTGTAGCGGTGAAATGCGTAGAGATCTGAAGGAATACCGATGGCGAAGGCAGCCACCTGGGTCAACACTGACGCTCATGTACGAAAGCGTGGGGAGCAAACGGGATTAGATACCCCGGTAGTCCACGCCGTAA
+
GGGGGGGGGGGGGDGGG@FGFGGFDGD<FGGGGFGGGGGEFGGGGGGGGGGGGGGGGGGGGGGFGGGGGGGGGGGGGGFGGGGGE7FCGGFGGGGGGGGDFFFEGGFGFGGGGGFGGGGCEFC@@@FFGGGGGFGGGGGGGGGGGGGDGEFEGGF@FGEEGGFEGGGGGGGGGGGGGCFGGGGGGGGEDGGGFGCEEGGGGEFGGGGGGDFGGGGGGGGGGGGGDDGFGGGGGGGEGGGEECB69DGGGGFFBFGG>F2BGFGG>@GEBFA9=CFFFFFFGG
@M02352:288:000000000-CKWC8:1:1101:25030:11444 1:N:0:TACGCTGC+GTAAGGAG
TACGGAGGGTGCGAGCGTTAATCGGAATTACTGGGCGTAAAGCGCATGCAGGTGGTTCATTAAGTCAGATGTGAAAGCCCGGGGCTCAACCTCGGAACTGCATTTGAAACTGGTGAACTAGAGTGCTGTAGAGGGGGGTAGAATTTCAGGTGTAGCGGTGAAATGCGTAGAGATCTGAAGGAATACCAGTGGCGAAGGCGGCCCCCTGGACAGACACTGACACTCAGATGCGAAAGCGTGGGGAGCAAACAGGATTAGATACCCTGGTAGTCCACGCCGTAA
+
GGGGGCECEGGGGCFGGGGGGGGGGGGGGGGGEGFGGFGGGGGGGGEGGCGGGGGGFFGGGGGGGGGGGGGGGGGGGGGGGGGGGGGEGGGGGGGGGGGGGGGGGGGGGGGGCGGGGGGGGAAGGGGGGGGFGFGEGGGGGGGGGGGGGGGGGGGFGGGGGGGGGGGGGGGGGGGCFGFFFGG6<EFGGGGGGGGEGGCGGGCEGGGGEGGGG?ECCFGGGDGFGGGGCFGDEEGFCGDGGGF<9@F<FC@F??FF<F<FGGGGFFGF294>907?6:E9DC
@M02352:288:000000000-CKWC8:1:1101:8514:11450 1:N:0:TACGCTGC+GTAAGGAG
TACGGAGGGTCCGAGCGTTATCCGGAATCATTGGGTTTAAAGGGTCCGCAGGCGGTCAATTAAGTCAGAGGTGAAATCCCATAGCTTAACTATGGAACTGCCTTTGATACTGGTTGACTTGAGTCATATGGAAGTAGATAGAATGTGTAGTGTAGCGGTGAAATGCATAGATATTACACAGAATACCGATTGCGAAGGCAGTCTACTACGTATGTACTGACGCTCATGGACGAAAGCGTGGGGAGCGAACAGGATTAGATACCCTGGTAGTCCACGCCGTAA
+
GGGGGGGGGGFGGFGGGGGGGGGFGCGGGGGGGGGGGGGGGGGGGGGGGGGGDGGFGGGGGGFGGGGGGGGGGGGGGGGGGGDGGFFGFGFCDFGGFGGGGGGGGGGGGGFFFGFGGGGGGFGGGFGFGGGFGGGGGFGGGGDFGCCGGGF@FFGGGDFGGGFGGGGGGGGGFFGGGGGGGGDFGGGGGGEGFEDGGGFGGGGGGGGGGGGGGGGGFGGGGGGGG7FGFFGGGGGFGGGGGGF09DCCGG>FBBGGFFFFGGGGFFGFA48>4:?:>1>;GG
@M02352:288:000000000-CKWC8:1:1101:5271:11459 1:N:0:TACGCTGC+GTAAGGAG
TACGGAGGGTCCAAGCGTTATCCGGAATTATTGGGTTTAAAGGGTCCGTAGGTGGATAATTAAGTCAGAGGTGAAATCTTGCCGCTTAACGGTAAAATTGCCTTTGATACTGGTTGTCTTGAGTTATTATGAAGTGGTTAGAATATGTAGTGTAGCGGTGAAATGCATAGATATTACATAGAATACCAATTGCGAAGGCAGATCACTAATAATATACTGACACTGATGGACGAAAGCGTGGGGAGCGAACAGGATTAGATACCCTGGTAGTCCACGCCGTAA
+
GGGGGGGGGGGGGGGGGGGGGGGGGFGGGGGGGGGGGGGGGGGGGGGGGGGGFGGGGGGGGGGGGGGGGGGGGGGGGGGGGGGGGGGGGGGGGGGGGGGGGGGGGGGGGGGGGGGGGGGGGGGGGGGGGGGGGGGGGGGGGGGGGGGGGGGGGGGGGGGGGGGGGGGGGGGGGGGGGGGGGGGGGGGGGGGGGGGGGGGGGGGGGGGGGGGGGGGGGGGGGGGGGGGGGGGGGGGFGGGGGGFFFFGGGGFFFFCFFFFFGGGGFFGFFFAFFGFFFFFFGG
@M02352:288:000000000-CKWC8:1:1101:24862:11475 1:N:0:TACGCTGC+GTAAGGAG
TACGGAGGGTGCAAGCGTTACTCGGAATCACTGGGCGTAAAGAGCGTGTAGGCGGGTTTGTAAGTTTGAAGTGAAATCCAATGGCTCAACCATTGAACTGCTTTGAAAACTGCTTACCTAGAATATGGGAGAGGTAGATGGAATTTCTGGTGTAGGGGTAAAATCCGTAGAGATCAGAAGGAATACCGATTGCGAAGGCGATCTACTGGAACATTATTGACGCTGAGACGCGAAAGCGTGGGGAGCAAACAGGATTAGATACCCTGGTAGTCCACGCCCTAA
+
GGGGGGGGGGGGGGGGGGGGGGGGGGGGGGGGGGGGGGGGGGGGGGFGGGGGGGGGGGGGGGGGGGGGGGGGGGGGGGGGGGGGGGGGGGGGGGGGGGGGGGGGGGGGGGGGGGGGGGGGGCFFGGGGGGGGGDGGGGGGGGGGGGGGFGGGGGGFGGGGGGGGGGGGGGGGGGGGGGGGGGGGGGGGGGGGGGGDGGGGGGGGGGGGGGGGGGGGGGFGGGGGGGGGGGGGGGDFGGGGGGF?>>DFFGF@<BGGFFFFGGGGF:FFFFFFFCFFFFF>GF
@M02352:288:000000000-CKWC8:1:1101:2219:11482 1:N:0:TACGCTGC+GTAAGGAG
TACGGAGGGTCCGAGCGTTATCCGGAATCATTGGGTTTAAAGGGTCCGCAGGCGGTCAATTAAGTCAGAGGTGAAAGCCCATCGCTCAACGATGGAACTGCCTTTGATACTGGTTGACTTGAGTTATACGGAAGTAGATAGAATAAGTAGTGTAGCGGTGAAATGCATAGATATTACTTAGAATACCGATTGCGAAGGCAGTCTACTACGTATGTACTGACGCTCATGGACGAAAGCGTGGGGAGCGAACAGGATTAGATACCCTGGTAGTCCACGCCGTAA
+
GCFGGCFGGGGGGDGGGEEFGGGGGCFGAEGGFFG@CFFCCF<FGGCGGGGGGGGGGEFFGFGGGGDGGGGGFGFFGGGGGFDEGFGGGGE+BFGGGGGGGGGGGCDFGGGGGDFGFGGGGGGGGAFFGGGGEFGGGFGGGGGGG9DGGGGGGGGGGGGGDFGFGGGGGGCFGGGGGGGGGGGGGGGGGGGGGGDEGDFGGGGGFGGGGGGGGGGGFFFCCGDGEGGGCGGGGECDGGGGGGF?9BGDGGFF?:GGFFFFFF?CFFGFFFB4=FFF>?FFGG
@M02352:288:000000000-CKWC8:1:1101:8533:11486 1:N:0:TACGCTGC+GTAAGGAG
TACGGAGGATCCAAGCGTTATCCGGAATCATTGGGTTTAAAGGGTCCGTAGGTGGATAATTAAGTCAGAGGTGAAATCTTGCCGCTTAACGGTAAAATTGCCTTTGATAATGGTTGTCTTGAGTTATTATGAAGTGGTTAGAATATGTAGTGTAGCGGTGAAATGCATAGATATTACATAGAATACCAATTGCGAAGGCAGATCACTAATAATATACTGACACTGATGGACGAAAGCGTGGGGAGCGAACAGGATTAGATACCCTGGTAGTCCACGCCGTAA
+
EFGGGDB@7<FGGGGFG@FGCGGE@:FGCFGGGGGG@FGGGGGGGGGGGGGGCFGEEFGFGGGGGGGG9CGFGGGGGCFCFGGGGGCGGGGGGCGG<FFA<FEFFGGE,558E?FC+:8E?9FFGGGGF9FFGGGFGFGGGFCD9FCFGG<FFDBCFGEE<FGCAFFCF,EFA@,,7;DEGFGFGDGFF7FFC>@ECE>DG8<,::,@E7CFFGGGCBECEGCFFG+>F6FGCEGF<ED5CCEBFBGGGGFFFFGG?FBFGC+<@FGFAF<AFG?1>BD1<<
@M02352:288:000000000-CKWC8:1:1101:6083:11505 1:N:0:TACGCTGC+GTAAGGAG
TACGGAGGATCCAAGCGTTATCCGGAATCATTGGGTTTAAAGGGTCCGTAGGTGGATAATTAAGTCAGAGGTGAAATCTTGCCGCTTAACGGTAAAATTGCCTTTGATACTGGTTGTCTTGAGTTATTATGAAGTGGTTAGAATATGTAGTGTAGCGGTGAAATGCATAGATATTACATAGAATACCAATTGCGAAGGCAGATCACTAATAATATACTGACGCTCATGGACGAAAGCGTGGGGAGCGAACAGGATTAGATACCCTGGTAGTCCACGCCGTAA
+
GGGGGGGGGGGGGGGGGGGGGGGGGGGGGGGGGGGGGGGGGGGGGGGGGGGGGGGGGGGGGGGGGGGGGGGGGGGGGGGGGGGGGGGGGGGGGGGGGGGGGGGGGGGGGGGGGGGGGGGGGGGGGGGGGGGGGGGGGGGGGGGGGGGGGGGGGGGGGGGGGGGGGGGGGGGGGGGGGGGGGGGGGGGGGGGGGGGGGGGGGGGGGGGGGGGGGGGGGGGGGGGGGGGGGGGGGGGFGGGGGGFBFFGGGGFFFFFGFFFFGGGGFFGFFFFFFGFFFFFFGG
@M02352:288:000000000-CKWC8:1:1101:12019:11573 1:N:0:TACGCTGC+GTAAGGAG
TACGGAGGGTCCGAGCGTTATCCGGAATCATTGGGTTTAAAGGGTCCGCAGGCGGTCGATTAAGTCAGAGGTGAAATCCCATAGCTTAACTATGGAACTGCCTTTGATACTGGTTGACTTGAGTCATATGGAAGTAGATAGAATGTGTAGTGTAGCGGTGAAATGCATAGATATTACACAGAATACCGATTGCGAAGGCAGTCTACTACGTATGTACTGACGCTCATGGACGAAAGCGTGGGGAGCGAACAGGATTAGATACCCTGGTAGTCCACGCCGTAA
+
GGGGGGGGGGGGGGGGGGGGGGGGGGGGGGGGGGGGGGGGGGGGGGGGGGGGGGGGGGGGGGGGGGGGGGGGGGGGGGGGGGGGGGGGGGGGGGGGGGGGGGGGGGGGGGGGGGGGGGGGGGGGGGGGGGGGGGGGGGGGGGGGGGGGGGGGGGGGGGGGGGGGGGGGGGGGGGGGGGGGGGGGGGGGGGGGGGGGGGGGGGGGGGGGGGGGFGGGGGGGGGGGGGGGGGGGGGGEGGGGGGFFFFGGGGFFFFGGFFFFGGGGFFGFFFFFFGFFFFF>GG
@M02352:288:000000000-CKWC8:1:1101:3064:11597 1:N:0:TACGCTGC+GTAAGGAG
TACGGAGGGTTCAAGCGTTATCCGGAATCATTGGGTTTAAAGGGTCCGCAGGCGGTCAATTAAGTCAGAGGTGAAATCCCACAGCTCAACTGTGGAACTGCCTTTGATACTGGTTGACTTGAGTCATATGGAAGTAGATAGAATGTGTAGTGTAGCGGTGAAATGCATAGATATTACTTAGAATACCGATTGCGAAGGCAGTCTACTACGTATATACTGACGCTCATGGACGAAAGCGTGGGGAGCGAACAGGATTAGATACCCTGGTAGTCCACGCCGTAA
+
GGGGGGGGGGFGGGGGGGGGGGGGGGD,FFGEGGGGGCGGGGFDGGGEGGGGGGGGGGGGGGGGGGGGGGGGGGGGGGGGGGGGGGGGGGGGGGGGGGFCFGGGGGGGGEFFCFGGGGGGGFFFGGGGGGDFFGFFGGGGGG9FFFGGGGGGGGGGGGGGGGGFFFCGGCFGFGGGGFFFGGGGGGGGGFGGGGGGGGFGGGGGGGGGGGGGFGGC9CF7FGCCCCCGGGGGGGGFGGGGGG@?9>GGGGFFBBGGFFA@GGFGFFGF<65>9CFFBFFFDD
@M02352:288:000000000-CKWC8:1:1101:22354:11599 1:N:0:TACGCTGC+GTAAGGAG
TACGGAGGATCCAAGCGTTATCCGGAATCATTGGGTTTAAAGGGTCCGTAGGTGGATAATTTAGTCAGAGGTGAAAGTTTGCCGCTTAACGGTAAAATTGCCTTTGATACTGGTTATCTTGAATCATTATGAAGTGGTTAGAATATGTAGTGTAGCGGTGAAATGCATAGATATTACATAGAATACCAATTGCGAAGGCAGATCACTAATAATGTATTGACACTGATGGACGAAAGCGTGGGGAGCGAACAGGATTAGATACCCTGGTAGTCCACGCCGTAA
+
GGGGGGGGGGGGGGGGGGGGGGGGGGGGGGGGGGGFGGGGGGGGGGGGGGGGGGGGGGGGGGGGGGGGGGGGGGGGGGGGGGGGGGGGGGGGGGGGGGGGGGGGGGGGGGGGGGGGGGGGGGEGGGGGGGGGFGGGGGGGGGGGGGGGFGGGGGGGGGGGGGGGGGGGGGGGGGGGGGGGGGGGGGGGGGGGGGGGGGGGGGGGGGG@FGFGGGGGGGGGGGGGGGGGGGGGGGGFGGGGGGFFFFGGGGFFFFGGFFFFGGGGFFGFFFFFFGFFFFFFGG
@M02352:288:000000000-CKWC8:1:1101:4191:11600 1:N:0:TACGCTGC+GTAAGGAG
TACGGAGGGTGCGAGCGTTAATCGGAATTACTGGGCGTAAAGCGCATGCAGGCGGTTCATTATGTCAGATGTGAAAGCCCGGAGCTCAACCGCGGAACTGCATTTGAAACTGGTGAACTAGAGTGCTGGAGAGGGGGGTAGAATTCCAGGTGTAGCGGTGAAATGCGTAGAGATCTGAAGGAATACCAGTGGCGAAAGCGGCTCCCTGGACATACACTGACACTCAGATGCGAAAGCGAGGGGAGCGAACGGGATTAGATACCCTGGTAGTCCTAGCCGTAA
+
GGGGGFGGGGGGGG+@FGG,6EFGGG@FGGGGFGGGGGGGGG9F7+8BFGGG+FG4CG55EF,CFGGGGGGGGGGGGGGG7++@FGBFGG<++@FGG7FGGGGGGGGGGGGG?3FF,@FGGGGG<FGG7CF,CF*C1/:*AFG7+++0<FGGGGGGGGGGGGGGGGGGGGG9FGG+0+<FGGGDFGG6FGGGGGGG5CGEGG*;/;FGGG*+++++3@FGG+CG*>F:00;DEGGFG**:EGFFFF)CEG)<?FGGFFFFGGGG6>GFFFFFF**6>FFFGG
@M02352:288:000000000-CKWC8:1:1101:10326:11611 1:N:0:TACGCTGC+GTAAGGAG
TACAGAGGGTGCAAGCGTTAATCGGAATTACTGGGCGTAAAGCGCGCGTAGGTGGTTTGTTAAGTCGGATGTGAAAGCCCAGGGCTCAACCTTGGAATTGCACCCGATACTGGCAGGCTAGAGTACGATAGAGGAGTGTGGAATTTCCTGTGTAGCGGTGAAATGCGTAGATATAGGAAGGAACATCAGTGGCGAAGGCGACACTCTGGATTGATACTGACACTGAGGTGCGAAAGCGTGGGGAGCAAACAGGATTAGATACCCTGGTAGTCCACGCCGTAA
+
GGGEFGGGGGGGGGGGGGGF6CEFGEGGGGFGGGGGGGGGGGGGFGGGFGGGFGGFGGGGGGGGGGGGGGGGGGGGGEEGFEFGEGGFFFFGGGGGGFGGEGGGGGGGGGGGGGGGGGGGGGGGGGGGGGGGGGGGGGGGGGGGGGGGGGGGGGGGGGGGGGGGGEGEGGGFGGGGGGGGGGGGFGGGGGGGGGGCGGGGGGGGCGGGGGGGGGGFGCFGGGGGGGGGGGGGGGGFGGGGGGFFFFGGGGFFFFFGBFFFGGFGFFGFDFFB=FFFFBFBGG
@M02352:288:000000000-CKWC8:1:1101:14619:11654 1:N:0:TACGCTGC+GTAAGGAG
TACGGAGGGTCCGAGCGTTATCCGGAATCATTGGGTTTAAAGGGTCCGCAGGCGGTCGATTAAGTCAGAGGTGAAATCCCATAGCTTAACTATGGAACTGCCTTTGATACTGGTTGACTTGAGTCATATGGAAGTAGATAGAATGTGTAGTGTAGCGGTGAAATGCATAGATATTACACAGAATACCGATTGCGAAGGCAGTCTACTACGTATGTACTGACGCTCATGGACGAAAGCGTGGGGAGCGAACAGGATTAGATACCCTGGTAGTCCACGCCGTAA
+
GGGGGGGGGGGGGGGGGGGGGGGGGGGGGGGGGGGGGGGGGGGGGGGGGGGGGGGGGGGGGGGGGGGGGGGGGGGGGGGGGGGGGGGGGGGGGGGGGGGGGGGGGGGGGGGGGGGGGGGGGGGGGGGGGGGGGGGGGGGGGGGGGGGGGGGGGGGGGGGGGGGGGGGGGGGGGGGGGGGGGGGGGGGGGGGGGGGGGGGGGGGGGGGGGGGGGGGGGGGGFGGGDGGGGGGGGGGFGGDEGGF?>FGGGGFFFFFGFFFFGGGGFFGF9FBFFGFFFFFFGG
@M02352:288:000000000-CKWC8:1:1101:18883:11658 1:N:0:TACGCTGC+GTAAGGAG
TACGGAGGATCCAAGCGTTATCCGGAATCATTGGGTTTAAAGGGTCCGTAGGTTGATAATTAAGTCAGAGGTGAAATCTTGCCGCTTAACGGTAAAATTGCCTTTGATACTGGTTGTCTTGAGTTATTATGAAGTGGTTAGAATATGTAGTGTAGCGGTGAAATGCATAGATATTACATAGAATACCAATTGCGAAGGCAGATCACTAATAATATACTGACACTGATGGACGAAAGCGTGGGGAGCGAACAGGATTAGATACCCTGGTAGTCCACGCCGTAA
+
GGGGEGGGGGGGGGGGGGGGGGGGGCGGFGGGGGGGGDFGGGGGGGGGGGGGFGGGGGGGGGGGGGGGGGGGGGGGGGGGGGGGGGGGGGGGGGGGGGGGGGGGGGGGGGGGGGGGGGGGGGGGGGGGGGGGGGGGGGGGGGGGGGGGGGGGGGGGGGGGGGGGGGGGGGGGGGGGGGGGGDFGGGGGGGGGGGGGGGGGGCGGGGGFGGGGGGGGGGGGGGGGGGGGGGFGGGGFGGGGGGFFFFGDEGFFFFGGFFFFGGGGFFGFFFFFFDFFFF>;DC
@M02352:288:000000000-CKWC8:1:1101:6858:11659 1:N:0:TACGCTGC+GTAAGGAG
TACGGAGGGTGCAAGCGTTACTCGGAATCACTGGGCGTAAAGAGCGTGTAGGCGGGTTTGTAAGTTTGAAGTGAAATCCAATGGCTCAACCATTGAACTGCTTTGAAAACTGCTTACCTAGAATATGGGAGAGGTAGATGGAATTTCTGGTGTAGGGGTAAAATCCGTAGAGATCAGAAGGAATACCGATTGCGAAGGCGATCTACTGGAACATTATTGACGCTGAGACGCGAAAGCGTGGGGAGCAAACAGGATTAGATACCCTGGTAGTCCACGCCCTAA
+
GGGGGGGGGGGGGGGGGGGGEGGGGGGGGGGGGGGGGGGEGGGGGGGGGFGGGGGGGGGGGGGGGGGGGFGGGGGGGGGGFGGGFGGGGGGGGGGGGGGGGGGGGGGGGGGGGGGGGGGGGGFGGGGGGGGEGGGGGGGGGGGGGGGGGGGGGGGGGGGGGGGGGGGGGGGGGGFEEFFGGGGGGGGGGGGGGGGGGGFGGGGGGGGGGFGGGGDGGGGGGGDGGGGGGGGGGGGFGGGGGGFFFFGGGGFFFFGGFFBFGGGGFFGFBFFFFGFF>FFFCF
@M02352:288:000000000-CKWC8:1:1101:29313:11659 1:N:0:TACGCTGC+GTAAGGAG
TACGGAGGGTGCGAGCGTTAATCGGAATTACTGGGCGTAAAGCGTACGCAGGCGGTTTGTTAAGCGAGATGTGAAAGCCCCGGGCTCAACCTGGGAACTGCATTTCGAACTGGCAAACTAGAGTGTGATAGAGGGTGGTAGAATTTCAGGTGTAGCGGTGAAATGCGTAGAGATCTGAAGGAATACCGATGGCGAAGGCAGCCACCTGGGTCAACACTGACGCTCATGTACGAAAGCGTGGGGAGCAAACAGGATTAGATACCCTGGTAGTCCACGCCGTAA
+
GEFGGGGGD@BFGEGGGGGF,EEFGCFGGGGGGGGGGGGEEGGGGGGGGEGGGGGGGGGGGGFFGG@FGGGFFGGGGGGGGGGGGCG9FGGGGFGGGGGF9DFGGGECAFFGG?BFG@FGGAFGGGGDGFGDGGGGECGGGGF9FGGFFFGFGGFGGGGGGGGGFGGGGGGGGF>EFGCGG@FFGGGGGGGG6EDEGGFGGGG8FEGGGGGGCFF68<C7?EEECGGGGGFG5FDFGGGGGGF(9)99<448<06:7?AFFFFGFFFFFFFFFC61>FF>C9
@M02352:288:000000000-CKWC8:1:1101:15028:11661 1:N:0:TACGCTGC+GTAAGGAG
TACGAGGGGTGCAAGCGTTAATCGGAATTACTGGGCGTAAAGCGTACGCGGCGGTTTGTTAAGCGAGATGTGAAAGCCCGGGGCTCAACCTCGGAACTGCATTTGAAACTGGTGAACTAGAGTGCTGTAGAGGGGGGTAGAATTTCAGGTGTAGCGGTGAAATGCGTAGAGATCTGAAGGAATACCAGTGGCGAAGGCGGCCCCCTGGACAGACACTGACACTCAGATGCGAAAGCGTGGGGAGCAAACAGGATTAGATACCCTGGTAGTCCACGCCGTAAA
+
GGGGFFGGGGGGGGGGGGGGFGGGGGGGGGGGGGGGGGGGGGGGGGGGGGGGGGGGGGGGGGGGGDGGGGGGGGGGGGGGGGGGGGGGGGGGGGEFFGGGGGGGGGGGGGGGGGGGGGGGGGGGGGGGGGGGGGGGGGGGGGGGGGGGGGGGGGGGGGGGGGGGGGGGGGGGGGGGGGGGGGGGGGGGGGGGGGGGGGGGGEGGGGGGGGGGFGGGGGGGGGGGGGCFFDGGGGGFGCDGGGFFFFGGG5;FF>GG>FB@CFGGFFGFFFFFFFEFFFB?DF
@M02352:288:000000000-CKWC8:1:1101:19316:11672 1:N:0:TACGCTGC+GTAAGGAG
TACGGAGGGTGCAAGCGTTATCCGGAATCATTGGGTTTAAAGGGTTCGTAGGCGGGCTGATAAGTCAGTGGTGAAATGCAGGGGCTCAACTCCGGCACTGCCATTGATACTGTTAGTCTTGAATTATTGTGAAGTGGTTAGAATATGTAGTGTAGCGGTGAAATGCTTAGATATTACATAGAATACCAATTGCGAAGGCAGATCACTAACAATATATTGACGCTGATGAACGAAAGCGTGGGTAGCGAACAGGATTAGATACCCTGGTAGTCCACGCCGTAA
+
GGGGGFGGGGGGGGGGGGGFGGGGGEGGGGGGGGGGGGGGGGGGGGGGGGGGGGGGGGGGGGGGGGGGGGGGGGGGGGGGGGGGGGGGGGGGGGGGGGGGGGGGGGGGGGGGGGGGAFGGGGGGGGFGGGGGGGGGGGGGGGGGGGGGGGGGGGGGGGGGGGGGGGFGGGFGGGGGGGGGGGGGGGGGGGGFGGGGEGGGGGFGGGGGEFGECE?FFFGGGGG=EDGGGGGGGGGFGGGGGGFF:FGGDGFFFFGG?FFFGGGFFFGFFFFF?FFFB?FFGG
@M02352:288:000000000-CKWC8:1:1101:22132:11681 1:N:0:TACGCTGC+GTAAGGAG
TACGGAGGATCCAAGCGTTATCCGGAATCATTGGGTTTAAAGGGTCCGTAGGTGGATAATTAAGTCAGAGGTGAAATCTTGCCGCTTAACGGTAAAATTGCCTTTGATACTGGTTGTCTTGAGTTATTATGAAGTGGTTAGAATATGTAGTGTAGCGGTGAAATGCATAGATATTACATAGAATACCAATTGCGAAGGCAGATCACTAATAATATACTGACACTGATGGACGAAAGCGTGGGGAGCGAACAGGATTAGATACCCTGGTAGTCCACGCCGTAA
+
GGGGGGGGGGGGGGGGGGGGGGGGGGGGGGGGGGGGGGGGGGGGGGGGGFGGFGGGGGGGGGGGGGGGGGGGGGGGGGGGGGGGGGGGGGGGGGGGGGGGGGGGGGGGGGGGGGGGGGGGGFGGGGGGGGGGGGGGGGGGGGGGGGGGGGGGGGGFGGGGGGGGGGGGGGGGGGGGGGGGGGGGGGGGGGGGGGGGGGGGGGGGFGGGGGGGGGGGGGFGGGFGGGGGGGGCEGGFGGGGGGFDFEGGEGFFFFGGFFFFGGGGFFGFFFFFFG@?>?DFGG
@M02352:288:000000000-CKWC8:1:1101:19303:11685 1:N:0:TACGCTGC+GTAAGGAG
TACGGAGGGTGCAAGCGTTATCCGGAATCATTGGGTTTAAAGGGTTCGTAGGCGGGCTGATAAGTCAGTGGTGAAATGCAGGGGCTCAACTCCGGCACTGCCATTGATACTGTTAGTCTTGAATTATTGTGAAGTGGTTAGAATATGTAGTGTAGCGGTGAAATGCTTAGATATTACATAGAATACCAATTGCGAAGGCAGATCACTAACAATATATTGACGCTGATGAACGAAAGCGTGGGTAGCGAACAGGATTAGATACCCTGGTAGTCCACGCCGTAA
+
GFGGGCGGFFGGCFGGGEGEFGGGG:FGGGGGFFFFGFGGGGGGGGGGGGGGGGGGGGGFGGFGGGFFGGGGGCGGGGGGGGGGGGGGGGGG@GGGGDFGGGCGGGGGGGGGGGGGGFGGFGDGGGGGGGGGGGGGGGGDGGGGGGGGGGGGFEGGCGGGGGGGGGGGGGGGGGGGGGGFGGF@CCFGGGFGGCEDCEGGCFCGFFGGGGGGGGCFGGCFGC*;EGFGGGGGGEDBFGDGGCBFFFDGGGEFB?G7<F26CG<DFFGFBFB2=FF09BFFGD
@M02352:288:000000000-CKWC8:1:1101:15484:11712 1:N:0:TACGCTGC+GTAAGGAG
TACGGAGGATCCAAGCGTTATCCGGAATCATTGGGTTTAAAGGGTCCGTAGGTGGATAATTAAGTCAGAGGTGAAATCTTGCCGCTTAACGGTAAAATTGCCTTTGATACTGGTTGTCTTGAGTTATTATGAAGTGGTTAGAATATGTAGTGTAGCGGTGAAATGCATAGATATTACATAGAATACCAATTGCGAAGGCAGATCACTAATAATATACTGACACTGATGGACGAAAGCGTGGGGAGCGAACAGGATTAGATACCCTGGTAGTCCACGCCGTAA
+
GGGGGGGGGGGGGGGGGGGGGGGGGGGGGGGGGGGGGGGGGGGGGGGGGGGGGGGGGGGGGGGGGGGGGGGGGGGGGGGGGGGGGGGGGGFGGGCCEFGGGCFGGGGGGGGGGGGGGGGGGGFGGGGGGGGGGGGGGGGFGGGGGGGGGGGGGGGGGGGGGGGGGGGGGGGGGGGGGGGGGGGGGGFFGGGGGGGGGGGGGGGGGGGGGFGGGFGGGGGGGGGG,;FGGFGGGGG>FECGGGFFBFGGGGFFFFGGF?BFGGGGFFFFBF<A?GFFFFFFGG
@M02352:288:000000000-CKWC8:1:1101:14322:11728 1:N:0:TACGCTGC+GTAAGAAG
TACAGAGGGTGCAAGCGTTGTTCGGAATTATTGGGCGTAAAGCGCGCGCAGGCGGATTGGAAAGTCGGATGTGAAATCCCGGGGCTCAACCTCGGGACTGCATCCGAAACTGTCAGTCTAGAATCATGGAGAGGGTTGGGGAATTTCCCGTGTAGGGGTAAAATCCGTAGAGATGTGGAGGAACACCAGTGGCGAAGGCGCCGACCTGGACAAGAATTGACGCTGAGGCGCGAAGGCGTGGGGAGCGAACAGGATTAGATACCCTTGTAGTCCACGCAGTAA
+
GGG,FFGG76,BFGGGGGGGGGGGGG,F<F@FGGGGGGGGGGGGCGGGDGGGG7F+FG,E,FGGGGG7+BFGGGGGC5F=8FGGGGGGGGG<83B+@FFGG,3<,@F>FGG,83@F@FGGGG,D9,8DFGG,FGG*,**=FGGGG@A,,=FGGGGC*=F1FGGGCFGGGGG,CF99++<EGGGGGG88CGGGGGGGGGGG5**/:EGGGGGG*0*;0CFGGGGGGGGGG5DGGG)7F*9EGGFFFF)CG))8<BGG?FDFGGGGF)9=>FFFFF*,7,>?GF
@M02352:288:000000000-CKWC8:1:1101:22292:11776 1:N:0:TACGCTGC+GTAAGGAG
TACGGAGGGTCCAAGCGTTATCCGGAATCATTGGGTTTAAAGGGTCCGCAGGCGGTCAATTAAGTCAGAGGTGAAAGCCCATCGCTCAACGATGGAACTGCCTTTGATACTGGTTGACTTGAGTTATACGGAAGTAGATAGAATAAGTAGTGTAGCGGTGAAATGCATAGATATTACTTAGAATACCGATTGCGAAGGCAGTCTACTACGTATATACTGACGCTCATGGACGAAAGCGTGGGGAGCGAACAGGATTAGATACCCTGGTAGTCCACGCCGTAA
+
GGGGGFGGGGGGCFGGGGGGGGFGGGGGGGGGGGGGEGGGGGGGGGGGGGGGGGGGGGGGGGGGGGGGGGGGGGGGGFGGGGGGGGGGGGG=FGGGGGGGGGGGGGGGGGGGGGGGGGGGGGGEFFGGGGGGGGGGGGGFGGGGGGGFGFGGGGGGGGGGGGGGGGEFGGGGGGGGGGGGGGGGGGGGCGGGGGGGGGGGGGGGGGGGGGGGGGGGCFC?FG=EGGGGFGGGGGGDGGGGGEFFFFGGGGFFFBGGFFFFGGGGFFGFFFFFFFFFFFFFGG
@M02352:288:000000000-CKWC8:1:1101:9359:11799 1:N:0:TACGCTGC+GTAAGGAG
TACGGAGGGTCCGAGCGTTATCCGGAATCATTGGGTTTAAAGGGTCCGCAGGCGGTCAATTAAGTCAGAGGTGAAATCCCATAGCTTAACTATGGAACTGCCTTTGATACTGGTTGACTTGAGTCATATGGAAGTAGATAGAATGTGTAGTGTAGCGGTGAAATGCATAGATATTACACAGAATACCGATTGCGAAGGCAGTCTACTACGTATGTACTGACGCTCATGGACGAAAGCGTGGGGAGCGAACAGGATTAGATACCCTGGTAGTCCACGCCGTAA
+
GGGGGGEGGGGGGGGGGGGGGGGGGGGDFGGFGGGGGGGGGGGGGGGGGGGGGGGGGGGGGGDFGGGGGGGGGGGGGGGGGGGGFCFFFGGGGFGGGGGGGGGGGGGGGGGGGGGGGGGGGGGGGGGGGGFGGGGGGGGFGGGFGGGGGGGGGGGGGGGGGGFGGGFGGGGGGGGGGGGGGGGGGGGGGGGGGGGGGGGGGGGGGGGGGGGGGGGGGGGGGGCEGGGGGFGGGGGFCEGGGGFBFFGGGGFFFFDG<?49:CFC47C?>F8B*:*392B4DD
@M02352:288:000000000-CKWC8:1:1101:27601:11811 1:N:0:TACGCTGC+GTAAGGAG
TACGGAGGGTGCAAGCGTTATCCGGAATCATTGGGTTTAAAGGGTCCGTAGGTGGATAATTTAGTCAGAGGTGAAAGTTTGCCGCTTAACGGTAAAATTGCCTTTGATACTGGTTGTCTTGAGTTATTATGAAGTGGTTAGAATATGTAGTGTAGCGGTGAAATGCATAGATATTACATAGAATACCAATTGCGAAGGCAGATCACTAATAATCAACTGACACTGATGGACGAAAGCGTGGGGAGCGAACGGGATTAGATACCCCGGTAGTCCACGCCGTAA
+
GGFCEBBEGCFGGCGGGEBFFGFFGDFGGGGGGGGCCFGFDFFGFGAFFFGE?FGFGGGGGGGGGFGGGGGFGGGGGGGGGDEFEGGGGGFGFGGGGFGGGGGGGEFGGGGGGGGGGGGGGGGGGGGGGGGFGGGGGGGGGGGGGGGGGGGGGGGGGGGGGGGGGGGGGFGGGGGGGGGGGGGGGCGFGGGGGGGGGGGGGGFFGGGGGGGEGGGGFGGGGGGGGGGGGGGGGEGFGGGGGGFFFFGGGGFFFFDG?FFFGGGCFDGFBFA>BFFFF?FFGG
@M02352:288:000000000-CKWC8:1:1101:20589:11812 1:N:0:TACGCTGC+GTAAGGAG
TACGGAGGGTCCGAGCGTTATCCGGAATCATTGGGTTTAAAGGGTCCGCAGGCGGTCAATTAAGTCAGAGGTGAAATCCCATAGCTTAACTATGGAACTGCCTTTGATACTGGTTGACTTGAGTCATATGGAAGTAGATAGAATGTGTAGTGTAGCGGTGAAATGCATAGATATTACACAGAATACCGATTGCGAAGGCAGTCTACTACGTATGTACTGACGCTCATGGACGAAAGCGTGGGGAGCGAACAGGATTAGATACCCTGGTAGTCCACGCCGTAA
+
GGGGGGGGGGGGGGGGGGGGGGGGGGGGGGGGGGGGGGGGGGGGGGGGGGGGGGGGGGGGGGGGGGGGGGGGGGGGGGGGGGGGGGGGGGGGGGGGGGGGGGGGGGGGGGGGGGGGGGGGGGGGGGGGGGGGGGGGGGGGGGGGGGGGGGGGGGGGGGGGGGGGGGGGGGGGGFGGGGGGGGGGGGGGGGGGGGGGGGGGGGFGGGGGGGGGGGGGGGGFGGG=EDGGGGGGGGGFGGGGGGFFFFGGGGFFFFGGFFFFGFFGFFGFFFFFFGFFFBDFGG
@M02352:288:000000000-CKWC8:1:1101:13571:11835 1:N:0:TACGCTGC+GTAAGGAG
TACGGAGGGTGCAAGCGTTATCCGGAATCATTGGGTTTAAAGGGTCCGCAGGCGGTCAATTAAGTCAGAGGTGAAATACCATAGCTCAACTATGGAACTGCCTTTGATACTGGTTGACTTGAGTTATACGGAAGTAGATAGAATAAGTAGTGTAGCGGTGAAATGCATAGAGATTACTTAGAATACCGATTGCGAAGGCAGTCTACTACGTATATACTGACGCTCATGGACGAAAGCGTGGGGAGCGAACAGGATTAGATACCCTGGTAGTCCACGCCGTAA
+
GGGGGGGGGGGGGGGGGGGGGGGGGGGGGGGGGGGGGGGGGGGGGGGGGGGGGGGGGGGGGGGGGGGGGGGGGGGGGGGGGGGGGGGGGGGGGGGGGGGGGGGGGGGGGGGGGGGGGGGGGGGGGGGGGGGGGGGGGGGGGGGGGGGGGGGGGGGGGGGGGGGGGGGGGGGGGGGGGGGGGGGGGGGGGGGGGGGGGGGGGGGGGGGGGGGGGGGFGGGGGGGGGGGGGGGGGGGFGGGGGGFFFFGGGGFFFBGGFFFFGGGGFFGFFFFFFGFFFFFFGG
@M02352:288:000000000-CKWC8:1:1101:19972:11856 1:N:0:TACGCTGC+GTAAGGAG
TACGGAGGGTGCAAGCGTTATCCGGAATCATTGGGTTTAAAGGGTTCGTAGGCGGGCTGATAAGTCAGTGGTGAAATGCAGGGGCTCAACTCCGGCACTGCCATTGATACTGTTAGTCTTGAATTATTGTGAAGTGGTTAGAATATGTAGTGTAGCGGTGAAATGCTTAGATATTACATAGAATACCAATTGCGAAGGCAGATCACTAACAATATATTGACGCTGATGAACGAAAGCGTGGGTAGCGAACAGGATTAGATACCCTGGTAGTCCACGCCGTAA
+
GGGGGCCFGGGGGGGGGGGGGGGGGFGGGGGDGGGFGCGGGFGGFGGGGGGG?EGGGGGGGGGGGGGGGGGFGGGGGGGGGGGGGGGGGFGGGGGGGGGGGGGGGGGGGGGGGGGGFGFGGGGFGGGGGGGGGGGGGGGGEFFGGGGGGGGGGGGGGGFGGGGGGGGGGGGGFGGGGGGGGGGGGGGGGGGGGGGGGGGGGGGFGGGGGFGGFFGGGGGGGGDEGGGDGFGGGGGFGGGGGGFFF@DDGGFF:<FFFFFFGFGGFFGFFFDDFG??F?F>GD
@M02352:288:000000000-CKWC8:1:1101:18919:11857 1:N:0:TACGCTGC+GTAAGGAG
TACGGAGGATCCAAGCGTTATCCGGAATCATTGGGTTTAAAGGGTCCGTAGGTGGATAATTAAGTCAGAGGTGAAATCTTGCCGCTTAACGGTAAAATTGCCTTTGATACTGGTTGTCTTGAGTTATTATGAAGTGGTTAGAATATGTAGTGTAGCGGTGAAATGCATAGATATTACATAGAATACCAATTGCGAAGGCAGATCACTAATAATATACTGACACTGATGGACGAAAGCGTGGGGAGCGAACAGGATTAGATACCCTGGTAGTCCACGCCGTAA
+
GGGGGGGGGGGGGGGGGGGGGGGGGFGGGGGGGGGGDGGGGGGGGGGGGGGGFGGGGGGGGGGGGGGGGGGGGGGGGGGGGGGGGGGGGGGGGGGGGGGGGGGGGGGGGGGGGGGGGGGGGGGFGGGGGGGGGGGGGGGGGGGGGGGGGGGGGGGGGGGGGGGGGGGGGGGGGFGGGGGGGGGGGGGGGGGGGGGGGGGGGGGGGGGGGGGGGGGGGGGGGGGGGGGGGGGGGGGFGGGGGGFDFFGGGDEFFFGGFFFFGGGGFFGFFFFFFGFFFFFFGG
@M02352:288:000000000-CKWC8:1:1101:3677:11862 1:N:0:TACGCTGC+GTAAGTAG
TACGGAGGGTGCAAGCGTTATCCGGAATCATTGGGTGTAAAGGGGCCGCAGACGGCCACTTAAGTCAGCGGTGAAATGCCATAGCTCAACTACGGGACTGCCTTTGAAACTGGTTGGCTGGAGTCATATGGAAGTAGATAGAATGTGTAGTGTAGCGGTGAAATGCGTAGATATTACGCAGAACACCGATTGCGAAGGCAGTCTACTCCGTATGTCCTGACGTTGAGGCCCGAAAGCGTGGGGAGCGAACAGGATTAGATACCCTGGTAGTCCACGCCGTC
+
EFGG7F@@:F,C@EFGF@FD@,CC@7+C,C<6EEFF,8@9<EFE+66@F+>+9=,++7,4,C<F<FEF,+8BC<FC<,C=9D,BE,B?9E,:8B++BF=<FF5,C?,,CFDF,,5C+DA++,DF@,E,8@>,88<FF:,,73,D@,,@,,@,7:33@:CFFF;;9C*>9CEF@C,6,*6*1:8,@FGE4=FCCCC>>55*:*3B,;>+3*/***<++0<7<E/*2*08**11**9@F7D8:EE:>F3>5C)0(.978@4*AFC6?)779*4-9D46;35;)
@M02352:288:000000000-CKWC8:1:1101:6989:11900 1:N:0:TACGCTGC+GTAAGGAG
TACGGAGGGTGCAAGCGTTATCCGGAATCATTGGGTTTAAAGGGTCCGTAGGTGGATAATTAAGTCAGAGGTGAAAGTTTGCGGCTCAACCGTAAAATTGCCTTTGATACTGGTTATCTTGAATCATTGTGAAGTGGTTAGAATATGTAGTGTAGCGGTGAAATGCATAGATATTACATAGAATACCAATTGCGAAGGCAGATCACTAACAATGTATTGACACTGATGGACGAAAGCGTGGGGAGCGAACGGGATTAGATACCCCGGTAGTCCACGCCGTAA
+
GGGGGGGGGGGGGGGGGGGGGGCFGFGGGGGFGGGGGGGGGGGGGGGGGGGGGGGGGGGGGGGGGGGGGGGGGGGGGGGGGGGGGGGFFGGGGGGGGGGGGGGGGGGGGGGGGGGGGGGGGGGGGGGGGGGGGGGGGGGGGGGGGGGGGGGGGGGGGGGGGGGGGGGGGGGGGGGGGGGGGGGGGGGGGGGGGGGGGGGGGGGGGGGGGGGGGGGGGGGGGGGGGGGGGGGGGGGFGGDGGGFFFFGGGGFFFFGGFFFFGGGGFEGFFFFFFGFFFFBFGG
@M02352:288:000000000-CKWC8:1:1101:18677:11900 1:N:0:TACGCTGC+GTAAGGAG
TACGGAGGGTCCGAGCGTTATCCGGAATCATTGGGTTTAAAGGGTCCGCAGGCGGTCGATTAAGTCAGAGGTGAAATCCCATAGCTTAACTATGGAACTGCCTTTGATACTGGTTGACTTGAGTCATATGGAAGTAGATAGAATGTGTAGTGTAGCGGTGAAATGCATAGATATTACACAGAATACCGATTGCGAAGGCAGTCTACTACGTATGTACTGACGCTCATGGACGAAAGCGTGGGGAGCGAACAGGATTAGATACCCTGGTAGTCCACGCCGTAA
+
GFE@EDEEG@FGGDGGGC-FFGECG>@FCFGFECG8BF<A@FEECFGGGGGDGGGFEGGGGDGGGGGGGGGFGGFGGGGGGGF?F9@FGCEFGGGGGGGFGGGFGDDDFGGGGGGGGGGGGGFGGGGGGFGGGGGFFFGGGGFFECFGGGGGGGGGGGGEGGGGGGGGGDFGGGGGFFFGGGCAFGGEGFGGGGDCEE5>E<+?FGGGFEGGGFCGGGGGGGGG5>EFGGDDGGD>DEDGGGFFFEGGDGFFFFF>?FFFD9@<FFGFAFF<=DF?9BFFDC
@M02352:288:000000000-CKWC8:1:1101:21140:11938 1:N:0:TACGCTGC+GTAAGGAG
TACGGAGGATCCAAGCGTTATCCGGAATCATTGGGTTTAAAGGGTCCGCAGGCGGTTGTTTAAGTCAGAGGTGAAAGTTTGCAGCTCAACTGTAAAATTGCCTTTGATACTGAATAACTTGAGTTATAATGAAGTGGTTAGAATATGTAGTGTAGCGGTGAAATGCATAGATATTACATAGAATACCGATTGCGAAGGCAGATCACTAATTATATACTGACGCTGAGGGACGAAAGCGTGGGGAGCGAACAGGATTAGATACCCTGGTAGTCCACGCCGTAA
+
GGGGGGGGGGGGGGGGGGGGGGGGGGGGGGGGGGGGGGGGGGGGGGGGGGGGGGGFGGGGGGGGGGGGGGGGGGGGGGGGGGGGGGGGGGGGGGGGGGGGGGGGGGGGGGGGGFGGGGGGGGGGGGGGGGGGGGGGGGGGGGGGGGGGGGGGGGGGGGGGGGGGGGGGGGGGGGGGGGGGGGGGGGGGGGGGGGGGGGGGGGGGGGGGGGGGFGGGGGGGGGGGGGGGGGGGGGGFGGGGGGFFFFGGGGFFFFGGFFBFGGGGFFGFFFFFFFFFFFFFGG
@M02352:288:000000000-CKWC8:1:1101:9811:11964 1:N:0:TACGCTGC+GTAAGGAG
TACGGAGGGTCCAAGCGTTATCCGGAATCATTGGGTTTAAAGGGTGCGCAGGCGGTTTATTAAGTCAGTGGTGAAATCTCGAGGCTCAACCTCGAAACTGCCATTGATACTGATAAACTTGAGTTCAGTTGGAGTAGGCGGAATGTGTAGTGTAGCGGTGAAATGCTTAGATATTACACAGAACACCGATAGCGAAGGCAGCTTACTAAACTGATACTGACGCTGAGGCACGAAAGCGTGGGGAGCGAACAGGATTAGATACCCTGGTAGTCCACGCCGTAA
+
GGGGGGGGGGGGGGGGGGGGGGGGGGGGGGGGGGGGGGGGGGGGGGGGGGGGGGGGGGGGGGGGGGGGGGGGGGGGGGGGGGGGGGGGGGGGGGGGGGGGGGGGGGGGGGGGGGGGGGGGGGGGGGGGGGGGGGGGGGGGGGGGGGGGGGGGGGGGGGGGGGGGGGGGGGGGGGGGGGGGGGGGGGGGGGGGGGGGGGGGGGGGGGGGGGGGGGGGGGGGGGGGGGGGGGGGGGDFGGGGGGFFFFGGGGFFB:GGFFFFGGGGFFGFFFFFFGFFFFFFGG
@M02352:288:000000000-CKWC8:1:1101:29617:11977 1:N:0:TACGCTGC+GTAAGGAG
TACGGAGGGGGTTAGCGTTGTTCGGAATTACTGGGCGTAAAGCGCACGTAGGCGGATCAGAAAGTATAGGGTGAAATCCCAGGGCTCAACCCTGGAACTGCCTTATAAACTCCTGGTCTTGAGTTCGAGAGAGGTGAGTGGAATTCCGAGTGTAGAGGTGAAATTCGTAGATATTCGGAGGAACACCAGTGGCGAAGGCGGCTCACTGGCTCGATACTGACGCTGAGGTGCGAAAGTGTGGGGAGCAAACAGGATTAGATACCCTGGTAGTCCACACCGTAA
+
GGFGEFFGEGG@CFGGGGGGGFGGGGGGGGGGGGGGGGGGGGGGGGGGGGGGGGGGGGGFFFGGGGGGEGGGGGGGGGGG<FGEGGGGGFGCFEGGGGGGGGGGCGGGGGGGCFF@FGGGG<FGFGGCFFGGGGECFGFGGGGGFGGGGGGGGGGDGGGGGFGGGGGGGGGGGGGGGDCEGGGGGGGGGGGGGGGCEGGGGG=EGGGGGFDCGEGGGGGGGGCGGGFGGGGGGGGFFGGGGGDFF>DFFGFFFFGF>?BFGGGCFFFFAF79@DFB?(08C9
@M02352:288:000000000-CKWC8:1:1101:12794:11982 1:N:0:TACGCTGC+GTAAGGAG
TACGGAGGGTCCAAGCGTTATCCGGAATCATTGGGTTTAAAGGGTCCGCAGGCGGTCAATTAAGTCAGAGGTGAAAGCCCATCGCTCAACGATGGAACTGCCTTTGATACTGGTTGACTTGAGTTATACGGAAGTAGATAGAATAAGTAGTGTAGCGGTGAAATGCATAGATATTACTTAGAATACCGATTGCGAAGGCAGTCTACTACGTATATACTGACGCTCATGGACGAAAGCGTGGGGAGCGAACAGGATTAGATACCCTGGTAGTCCACGCCGTAA
+
GGGFGCEEDFGGGEFFGFFGGGGEG:CFEFGGFEF@FFE<EFFGGGAFEGGGGGGGDEFFGDGFGGFGGGGEFFGECGGGFGDFE<EFGFGGCFGGGGGFFFG<DF<DFFGG@FFCGB@@FFFBA<@FGGG7@@FCFCFCFGGGG<CCFFFCFFGFEGFGFFCCFFA;ECFFFGFE@C>CFGGGGCFGFGGGGGCGEECFBFFEC9C9>8CF;BFCFGGGGGGGGDGCFGGDC:5>FGGEGG<29DGGE))736>D7FBFFED74<F9AFF9FFF?;:DFDD
@M02352:288:000000000-CKWC8:1:1101:24564:12000 1:N:0:TACGCTGC+GTAAGGAG
TACGGAGGGTGCGAGCGTTAATCGGAATTACTGGGCGTAAAGCGCATGCAGGTGGTTCATTAAGTCAGATGTGAAAGCCCCGGGCTCAACCTGGGAACTGCATTTTGAACTGGCAAACTAGAGTATTGTAGAGGGTAGTGGAATTTCCAGTGTAGCGGTGAAATGCGTAGAGATTGGAAGGAACATCAGTGGCGAAGGCGGCTACCTGGACAAATACTGACACTGAGGCACGAAAGCGTGGGGAGCAAACAGGATTAGATACCCTGGTAGTCCACGCCGTAA
+
GC@CC;CEDBFGG7FBECFGC<CCE::FGFFCE@FGE@:@@FGGGGEGFGFE:CDGDEEFFCGGGGGGGGGFEGGGGEDFGGGDD=FFGDFFGGGGGGGGGGGCFCDCFDGFFGGCGFGGCDBFD=FCGGGFGGEBCFGGGC>CG<CGGGGFGFFFGGGGFFFEGGGGGGGGGGCCEGFCEFCGGFGDDGGGGGGEGGGGGGGGFGGGGGFF>8CE7:@F@FGFFDGGGCFDGED>DEGEGGDBFEGGG4<?<?GGBFBFFCC4675FA7AFFFFFFFDF<<
@M02352:288:000000000-CKWC8:1:1101:19694:12005 1:N:0:TACGCTGC+GTAAGGAG
TACGGAGGGTGCGAGCGTTAATCGGAATTACTGGGCGTAAAGCGCATGCAGGTGGTTCATTAAGTCAGATGTGAAAGCCCGGGGCTCAACCTCGGAACTGCATTTGAAACTGGTGAACTAGAGTGCTGTAGAGGGGGGTAGAATTTCAGGTGTAGCGGTGAAATGCGTAGAGATCTGAAGGAATACCAGTGGCGAAGGCGGCCCCCTGGACAGACACTGACACTCAGATGCGAAAGCGTGGGGAGCAAACAGGATTAGATACCCTGGTAGTCCACGCCGTAA
+
GGGGGGGGGGGGGGGGGGGGFGGGGGGGGGGGGGGGGGGGGGGGEEFGGGGGGGGFGGGGGGGGGGGGGGGGGGGGGGGGGGGGGGGGGGGGGGGGGGGGGGGGGGGGGGGGGGGGGGGGGGGGGGGGFGGGGGEGGGGGGGFGGGGGGGGGGGGGGGGGGGGGGGGGEGGGGGGGGGGGGGFGGGGGGGGGGGGGGGGGGGGGGGGGGGGGGGGGGGGGGGGFGFFFGGGGGGGEGG3CEGFFF>FGGGFFFFGGFFFFGGGGFFGFFFB<?FFF1<E3DD
@M02352:288:000000000-CKWC8:1:1101:7558:12022 1:N:0:TACGCTGC+GTAAGGAG
TACGGAGGGTCCGAGCGTTATCCGGAATCATTGGGTTTAAAGGGTCCGCAGGCGGTCGATTAAGTCAGAGGTGAAATCCCATAGCTTAACTATGGAACTGCCTTTGATACTGGTTGACTTGAGTTATACGGAAGTAGATAGAATAAGTAGTGTAGCGGTGAAATGCATAGATATTACTTAGAATACCGATTGCGAAGGCAGTCTACTACGTATATACTGACGCTCATGGACGAAAGCGTGGGGAGCGAACAGGATTAGATACCCTGGTAGTCCACGCCGTAA
+
GGGGGGGGGG@C@FGGGGGCGFGGGGGGFGGGGGG:,BFGGGGGGCGGGGGGGGG>CFEEGFGGGGGGGGGGGGGGGGGGGGFGGGFGGGGGGGGGGGGGGGGGGGGGGGGGGGDF8FGGGGGGGGGGF<FGGGGCEEGFGGGFBFFCFGGGGGGFGGGGGGGGFGFGGGGGGGGFG?EEGGFGGGGCCF7EGGGGGGGDGGFCFGGGFGG6BGGGGGGGGGGGGGCGFGGGGEGF4EDGGGFFFFGGDGFFFFGGFFAFGGGGFFGFFFFFFGFF>FFFGG
@M02352:288:000000000-CKWC8:1:1101:7541:12022 1:N:0:TACGCTGC+GTAAGGAG
TACGGAGGGTCCGAGCGTTATCCGGAATCATTGGGTTTAAAGGGTCCGCAGGCGGTCGATTAAGTCAGAGGTGAAATCCCATAGCTTAACTATGGAACTGCCTTTGATACTGGTTGACTTGAGTTATACGGAAGTAGATAGAATAAGTAGTGTAGCGGTGAAATGCATAGATATTACTTAGAATACCGATTGCGAAGGCAGTCTACTACGTATATACTGACGCTCATGGACGAAAGCGTGGGGAGCGAACAGGATTAGATACCCTGGTAGTCCACGCCGTAA
+
GGFGGGGGGF@FFGGGGGGGGGGGGDFFFGFGEGGB@EGGGGGGGGGGGGGGGGGCCGGGGGGGGGGGGGGGGGGGGGGGGGFGGDGGGGGGGGGGGGGGGGGGGGGGGGGGGGGGCGGGGGGGGGGGGGGEGGGGGGGGGGGGDBABFGGGGGGGGGGGGGGGGGGGGGGGGGGGEE9BFFGGGGGGGGDGGGGGGGGGGFGGGGGGGGFGGGGGGGGGGGGE=DFGGCGGGGGF4EDGGGFFFFDGGGFFFFGGFFBFGGG<FFGFFFFFFGFB>BE3DD
@M02352:288:000000000-CKWC8:1:1101:20610:12039 1:N:0:TACGCTGC+GTAAGGAG
TACGGAGGATCCAAGCGTTATCCGGAATCATTGGGTTTAAAGGGTCCGTAGGTGGATAATTAAGTCAGAGGTGAAATCTTGCCGCTTAACGGTAAAATTGCCTTTGATACTGGTTGTCTTGAGTTATTATGAAGTGGTTAGAATATGTAGTGTAGCGGTGAAATGCATAGATATTACATAGAATACCAATTGCGAAGGCAGATCACTAATAATATACTGACACTGATGGACGAAAGCGTGGGGAGCGAACAGGATTAGATACCCTGGTAGTCCACGCCGTAA
+
GGGGGGGGGGGGGGGGGGGGGGGFGFGGGGGGGGGFGGGGGGGGGGDGEGGGFGGGGGGGGGGGGGGGGGGGGGGGGGGGGGGGGGGGGGGGGGGGGGGGGGGGGGGGGGGGGGGGGGGGGGGGGGGGGDGGFGGGGGGGGGGGGGGGGGGGGGGGGGGGGGGGGGGGGGGGGGGGGGGGGGGGGFGGGGGGGGGGGGGGGGGGGGGGGGGGGGGGGGGGGFGGGGFGCGGGGGGFGGGGGGF;BFGGGG@FFFDF?FBFEGGGFFGFFFFFFG??>?BBDD
@M02352:288:000000000-CKWC8:1:1101:7317:12060 1:N:0:TACGCTGC+GTAAGGAG
TACGGAGGGTGCAAGCGTTGTTCGGATTTATTGGGCGTAAAGCGCGCGCAGGCGGATTGGAAAGTCGGATGTGAAATCCCGGGGCTCAACCTCGGAACTGCGTCCGAAACTATCAGTCTAGAATCTTGGAGAGGGTTGGGGAATTTCACGTGTAGGGGTAAAATCCGTAGAGATGTGAAGGAACACCAGTGGCGAAGGCGCCGACCTGGACAAGTATTGACGCTGAGGCGCGAAAGCGTGGGGAGCAAACAGGATTAGATACCCTGGTAGTCCACGCCGTAA
+
GGGGGGGGGGGGGGGGGGGGGGGGGGGGGGGGGGGGGGGGGGGGGGGGGGGGGGGGFGGGGGGGGGGGGGGGGGGGGGGGGGGGGGGGGGGGGGGGGGGGGGGGGGGGGGGGGGGGGGGGGGGGGGGGGGGGGGGGGGGGGGGGGGGGGGGGGGGGGGGGGGGGGGGGGGGGGGGGGGGGGGGGGGGGGGGGGGGGGGGGGGGGGGGGGGGGCGFGGGGGGGGGGGGGGGGGGGGFGGDGGGFFFFGGGGFFFFGGFFFFGGGGFFGFFFFFFGFFFFF>GG
@M02352:288:000000000-CKWC8:1:1101:26822:12061 1:N:0:TACGCTGC+GTAAGGAG
TACGGAGGGTGCAAGCGTTATCCGGAATCATTGGGTTTAAAGGGTCCGCAGGCGGTCAATTAAGTCAGAGGTGAAATCCCATAGCTTAACTATGGAACTGCCTTTGATACTGGTTGACTTGAGTCATATGGAAGTAGATAGAATGTGTAGTGTAGCGGTGAAATGCATAGATATTACACAGAATACCGATTGCGAAGGCAGTCTACTACGTATGTACTGACGCTGAGGGACGAAAGCGTGGGGAGCGAACAGGATTAGATACCCTGGTAGTCCACGCCGTAAA
+
GEFGE@@FGGGGFDFFCB@@<EEFG@FDFECEEGGFC,CFFEGEGGGGFFEGGCGFEGGGGGGGGGFGFGGGFGGGGEGGGFGGGCFGGAFGFGGGGGGGFGGGCEDEGFGGGGGGGGGGFGGFFGGFGGGFGGGGGGGGGGGFGGGGGGGGGGFGGGGGGGGGGGFFFGGFCFGGGGGGGCF@GFGGGGGGGGEGGGGGGGGGGGGGGGFFCGGGGGGGGGGGDGGGGGGGGGGGFG75CEEFFFEGGGG?FFFGF>@AFGGGG:;FFFFABFG@(89EFGG
@M02352:288:000000000-CKWC8:1:1101:22633:12089 1:N:0:TACGCTGC+GTAAGGAG
TACGGAGGGTGCAAGCGTTATCCGGAATCATTGGGTTTAGAGGGTTCGTAGGCGGGCTGATAAGTCAGTGGTGAAATGCAGGGGCTCAACTCCGGCACTGCCATTGATACTGTTAGTCTTGAATTATTGTGAAGTGGTTAGAATATGTAGTGTAGCGGTGAAATGCTTAGATATTACATAGAATACCAATTGCGAAGGCAGATCACTAATAATATACTGACACTGATGGACGAAAGCGTGGGGAGCGAACAGGATTAGATACCCTGGTAGTCCACGCCGTAA
+
GGGGGGGGGGGGGGGGGGGGGGGGGGGGGGGGGGGFEFF,CFFGFGGGGGGGGGGGGGGGFGGGGGGGFGGGGGGGGGGGGGGGGGGGGGGGGGGG@CFGGGGGGFGGGGGGGGGGGGGGGGFGGGGGGGGGGGGGGFGGGGGGGGGGGGGGGGGGGGGGGGGGGGGGGGGGGGGGGGGGGGGFGGFGGGGGGGGGGGGGGGGGGGGGGGGGGGGGGGGGGGGGGGGGGGGGGGGFFGCGGGFFFFGGGDEFFFFD?FFFGGGFFFGFFFFFFG4:0:DFGG
@M02352:288:000000000-CKWC8:1:1101:20176:12094 1:N:0:TACGCTGC+GTAAGGAG
TACGGAGGGGGCTAGCGTTGTTCGGAATTACTGGGCGTAAAGCGTGCGTAGGCGGATCAATAAGTAAGGGGTGAAATCCCGAGGCTCAACCTCGGAACTGCCTCTTAAACTGTTGGTCTTGAGTTCTGGAGAGGTGAGTGGAATTGCTAGTGTAGAGGTGAAATTCGTAGATATTAGCAGGAACACCAGAGGCGAAGGCGGCTCACTGGACAGATACTGACGCTGAGGCACGAAAGTGTGGGGAGCAAACAGGATTAGATACCCTGGTAGTCCACACCGTAA
+
GGGGGEGGGGGGGGGGGGGGGGGGGGGGGGGGGGGGGGGGGGGGGGGGGGGGGGGGGGGGGGGGGGGGGGGGGGGGGGGGGGGGGGGGGGGGGGGGGGGGGGGGGGGGGGGGGGGGGGGGGGGGGFGGGGGGGGGGGGGGGGGGGGGGGGGGGGGGGGGGGGGGGGGGGGGGGGGGGGGGGGGGGGGGGGGGGGGGGGGGGGGGGGGGGGGGGGGGFGGGGGGGGGGGGGGGGGGFGGGGGGFFFFGGGGFFFFGGFFFFGGGGFFFFFFFFFGFFFFE1CD
@M02352:288:000000000-CKWC8:1:1101:14036:12100 1:N:0:TACGCTGC+GTAAGGAG
TACGGAGGGTCCAAGCGTTATCCGGAATCATTGGGTTTAAAGGGTCCGCAGGCGGTCAATTAAGTCAGAGGTGAAATCCCATAGCTTAACTATGGAACTGCCTTTGATACTGGTTGACTTGAGTTATACGGAAGTAGATAGAATAAGTAGTGTAGCGGTGAAATGCATAGATATTACTTAGAATACCGATTGCGAAGGCAGTCTACTACGTATATACTGACGCTCATGGACGAAAGCGTGGGGAGCGAACAGGATTAGATACCCTGGTAGTCCACGCCGTAA
+
GGGGGGGGGGGGGGGGGGGGGGGGGGGGGGGGGGGGGGGGGGGGGGGGGGGGGGGGGGGGGGGGGGGGGGGGGGGGGGGGGGGGGGGGGGGGGGGGGGGGGGGGGGGGGGGGGGGGGGGGGGGGGGGGGGGGGGGGGGGGGGGGGGGGGGGGGGGGGGGGGGGGGGGGGGGGGGGGGGGGGGGGGGGGGGGGGGGGGGGGGGGGGGGGGGGGGGGGGGGGGGGGGGGGGFGGGGGFGGGGGGFBFFGGGGFFFFGGFFBFGGGGFFFFFFFFFGFFFFD>GD
@M02352:288:000000000-CKWC8:1:1101:10086:12109 1:N:0:TACGCTGC+GTAAGGAG
TACGGAGGGGGTTAGCGTTGTTCGGAATTACTGGGCGTAAAGCGTACGTAGGCGGATTGGAAAGTAGGGGGTGAAATCCCAGGGCTCAACCCTGGAACTGCCTCCTAAACTATCAGTCTAGAGTTCGAGAGAGGTGAGTGGAATTCCAAGTGTAGAGGTGAAATTCGTAGATATTTGGAGGAACACCAGTGGCGAAGGCGGCTCACTGGCTCGATACTGACGCTGAGGTACGAAAGTGTGGGGAGCAAACAGGATTAGATACCCTGGTAGTCCACACCGTAA
+
GGGGEEGGGGGFGGGGGGGGEFGGGGGGGGGGGGGGGGGGGGGGFGGGGGGGGGGEGGGGGGGGGGGGGGGGGGGGGGGGGGGGGGGGGGGGGFGGGFGFGFGGGGGGGGGGGFGGGGGFGGGGGFGFGGGGGGGGGGGGGGGGGGGGGGGGEFF,CFGGGGGGGGGGGGCFGGGG9FGGGGGGFGGGFGGGGGGGGGGGGGGEFGFGGGGGDEGGGGGGGGGDGDGGGGGGGDGEGGGGGGEFFEG<EGFFFBGG74<FGGGGFF:FAFFABCFF<?FBGG
@M02352:288:000000000-CKWC8:1:1101:9753:12131 1:N:0:TACGCTGC+GTAAGGAG
TACGGAGGGTCCGAGCGTTATCCGGAATCATTGGGTTTAAAGGGTCCGCAGGCGGTCGATTAAGTCAGAGGTGAAGTCCCATAGCTTAACTATGGAACTGCCTTTGATACTGGTTGACTTGAGTCATATGGAAGTAGATAGAATGTGTAGTGTAGCGGTGAAATGCATAGATATTACACAGAATACCGATTGCGAAGGCAGTCTACTACGTATGTACTGACGCTCATGGACGAAAGCGTGGGGAGCGAACAGGATTAGATACCCTGGTAGTCCACGCCGTAA
+
GGGGGGGGGGGGGCGGGGGGCFGGGFGGGGGGGGGGGGGGGGGGGGGGGGGDGGGGGGGGGEGGGGGGGGGGFGFFGGGGGGDFGFGGGGGGGGGGGGGGGGGGGGGGFFGGGGGGGGGGGGGFFCGGGGGGGGGGGGGGGGGGGGGGGGGGGGGGGGGGFGGGGGGGG?FFFGGGGGGGGGGGGGGGEGGGGGGGGGGGGGGGGGGGGGGGGGGGGGGGGGGGGGGCGGGGGCDFGGGGGGFFFFDGGGFFF?GGFFFFFFFGFFGFFFFFFGFFFFFFGG
@M02352:288:000000000-CKWC8:1:1101:24406:12156 1:N:0:TACGCTGC+GTAAGGAG
TACGGAGGGTGCAAGCGTTATCCGGAATCATTGGGTTTAAAGGGTTCGTAGGCGGGCTGATAAGTCAGTGGTGAAATGCAGGGGCTCAACTCCGGCACTGCCATTGATACTGTTAGTCTTGAATTATTGTGAAGTGGTTAGAATATGTAGTGTAGCGGTGAAATGCATAGATATTACATAGAATACCAATTGCGAAGGCAGATCACTAACAGTATATTGACGCTGATGGACGAAAGCGTAGGTAGCGAACAGGATTAGATACCCTGGTAGTCCACGCCGTAA
+
GGGGGFFGGGGGGGGGGGGGGGGGGFGGGGGGGGGFGGGGGGGGGGGGGGGGGGGGGGGGGGGGGGGGGGGGGGGGGGGGGGGGGGGGGGGGGGGGGGGGGGGGGGGGGGGGFGFGGGGGGGFGGGGGGGGGGGGGGGGGGGGGGGGGGGGGGGGGGGGGGGFGFGGGGGGGGGGGGGGGGGGGGGGGGGGFGGGGGGGGGGGGGGGGGGGGGGGGGGFGFGGGGGGFGGGGGGGFGGGGGGFF?FGGGGFFFFGFFFFFGGGGFFGFFFFFFFF1;6@BGD
@M02352:288:000000000-CKWC8:1:1101:14304:12166 1:N:0:TACGCTGC+GTAAGGAG
TACGGAGGGTTCAAGCGTTATCCGGAATCATTGGGTTTAAAGGGTCCGCAGGCGGTCAATTAAGTCAGAGGTGAAATCCCATGGCTTAACTATGGAACTGCCTTTGATACTGGTTGACTTGAGTTATACGGAAGTAGATAGAATAAGTAGTGTAGCGGTGAAATGCATAGATATTACTTAGAATACCGATTGCGAAGGCAGTCTACTACGTATATACTGACGCTCATGGACGAAAGCGTGGGGAGCGAACAGGATTAGATACCCTGGTAGTCCACGCCGTAA
+
GGGGGFGGGFGGGGGGGGGGGGGGGGGGGGGGGGGGGGGGGGGGGGGGGGGGGGGGGEEGGGGGGGGGGGGGGGGGGGGGGGGGGGFGGGGFGGGGGGGGGGGGGGGGGGGGGGGGGGGGGGGGGGGGGGGGGGGFFGGGGGGGGGGFGGGGGGGGGGGGGGGGGGGGGGGFGGGGGGGGGGGGGGGGGGGGGGGGGGGGGGGGGGGGGGGGGGGGGGGGGGGGGGGGGGGGGGGBFGDGGDFF>DDGGGFFFFGG<?AFGGGGFFFFBFBFFGFFFBFFGG
@M02352:288:000000000-CKWC8:1:1101:14302:12184 1:N:0:TACGCTGC+GTAAGGAG
TACGGAGGGTTCAAGCGTTATCCGGAATCATTGGGTTTAAAGGGTCCGCAGGCGGTCAATTAAGTCAGAGGTGAAATCCCATGGCTTAACTATGGAACTGCCTTTGATACTGGTTGACTTGAGTTATACGGAAGTAGATAGAATAAGTAGTGTAGCGGTGAAATGCATAGATATTACTTAGAATACCGATTGCGAAGGCAGTCTACTACGTATATACTGACGCTCATGGACGAAAGCGTGGGGAGCGAACAGGATTAGATACCCTGGTAGTCCACGCCGTAA
+
GGGGGGGGGGGGGGGGGGGGGGGGGGGGGGGGGGGGGGGGGGGGGGGGGGGGGGGGGGGGGGGGGGGGGGGGGGGGGGGGGGGGGGGGGGGGGGGGGGGGGGGGGGGGGGGGGGGGGGGGGGGGGGGGGGGGGGGGGGGGGGGGGFFGGGGGGGGGGGGGGGGGGGGGGGGGGGGGGGGGGGGGGGGEFGGGGGGGGGGGGGGGGGGGGGGGGGGGGGGGGGGGGGGGGGGGGGGFGGGGGGEFFFGGGGFF?FGGFFAFGGGGFFGFFFFFFGFFFFF>GG
@M02352:288:000000000-CKWC8:1:1101:10070:12201 1:N:0:TACGCTGC+GTAAGGAG
TACGGAGGGTCCGAGCGTTATCCGGAATCATTGGGTTTAAAGGGTCCGCAGGCGGTCAATTAAGTCAGAGGTGAAATCCCATAGCTTAACTATGGAACTGCCTTTGATACTGGTTGACTTGAGTCATATGGAAGTAGATAGAATGTGTAGTGTAGCGGTGAAATGCATAGATATTACACAGAATACCGATTGCGAAGGCAGTCTACTACGTATATACTGACGCTCATGGACGAAAGCGTGGGGAGCGAACAGGATTAGATACCCTGGTAGTCCACGCCGTAA
+
GGGGFGEEFEGGG@FGGFGGFGGGGCEGGGGGGGGGGGGCFFDGGGGGGGGGGGGGEGGGGFFGGGGGGGGFGGGGGGGGGGFFGGGGGGGGGGGGGGGGGGFCFGGGGGFFGGGGGGGGGGGFGGGGGFGFGGGGGGGGCCDFGCEF<EGFFE9FEGGDGGGGGGDGGGGGGCFF9BEFGGCFEFC8FFGGFEEGGGGGGFFECGFGFGGCGGGC?GDGF>E8EDGGF?FDGED3CCGGGGEF(7CGECB??0CF>49FG7CFFFDFFF4A*:?:>?FFC9
@M02352:288:000000000-CKWC8:1:1101:20584:12203 1:N:0:TACGCTGC+GTAAGGAG
TACGGAGGATCCAAGCGTTATCCGGAATCATTGGGTTTAAAGGGTCCGTAGGCGGGATTGTAAGTCAGTGGTGAAAGTTTGCGGCTCAACCGTAAAATTGCCATTGATACTGCAGTTCTTGAATTATTGTGAAGTGGTTAGAATATGTAGTGTAGCGGTGAAATGCTTAGATATTACATAGAATACCGATTGCGAAGGCAGATCACTAACAATATATTGACGCTGATGGACGAAAGCGTAGGTAGCGAACAGGATTAGATACCCTGGTAGTCTACGCCGTAA
+
GGGGGGGGGGGGGGGGGGGGGGGGGGEFGGGGGGGGGGGGGGGGGEGGGGGGGGGGCGGGGGGGGGGGGGGGGGGGGGGGGGGGGGGGGGGGGGGGGGGGGFFGGGGGGGGGADFFFGGGFGGGGEFGFGGGGGGGGG<DGGFGGGGGGGGGGGGGGEFGGGGGGGGGGGGGGGGGGGGGGGGGGGGGGGGGGGGGGGGGGGGGGGGGCGDFFGGGGGGGGGGGGGGGDFGGGGGFGGGEGGFFFFDDGGFFFFGGFFBFGGGGFFGFFFFF=GFFFFFBGG
@M02352:288:000000000-CKWC8:1:1101:13294:12216 1:N:0:TACGCTGC+GTAAGGAG
TACGGAGGGTCCGAGCGTTATCCGGAATCATTGGGTTTAAAGGGTCCGCAGGCGGTCAATTAAGTCAGAGGTGAAATCCCATAGCTTAACTATGGAACTGCCTTTGATACTGGTTGACTTGAGTCATATGGAAGTAGATAGAATGTGTAGTGTAGCGGTTAAATGCATAGATATTACACAGAATACCGATTGCGAAGGCAGTCTACTACGTATGTACTGACGCTCATGGACGAAAGCGTGGGGAGCGAACAGGATTAGATACCCTGGTAGTCCACGCCGTAA
+
GGGGGGEGGGGGGGGGGGGGGGGGGF@@@FGGGFGFGGGGGGGGA<FGDGGG7FE4CGCFGFFGGGGGCFGGGGGG9<,55?,EFF<BFGFEG?<FGEFGG8=FGGGGGGGGGFGG,DFGGFGG<B=CFDGGGGGCFDFGGGGGGFGGCCFGGGGGGGGGGGGGGGFFFGGGGGGGG;,?FGGG9FGGGGGFGGGGGGGGGGGFGGGFCC;9+*?ECFGGG8CECGGGFCGGGGGF:EGGGGDF6BCGGGFF??FGFFBFGGGGFFGF<FF<FGF<>1@BGG
@M02352:288:000000000-CKWC8:1:1101:29098:12227 1:N:0:TACGCTGC+GTAAGGAG
TACGGAGGATCCAAGCGTTATCCGGAATCATTGGGTTTAAAGGGTCCGCAGGCGGGCTATTAAGTCAGAGGTGAAAGTTTGCAGCTTAACTGTAAAATTGCCTTTGATACTGATAGTCTTGAATGATTGTGAAGTGGTTAGAATAAGTAGTGTAGCGGTGAAATGCATAGATATTACATAGAATACCAATTGCGAAGGCAGATTACTAATAATCAACTGACACTGATGGACGAAAGCGTGGGGAGCGAACAGGATTAGATACCCTGGTAGTCCACGCCGTAA
+
GGGGGGGGGGGGGGGGGGGGGGGGGFGGGGGGGGGGGGGGGGGGGGFGGGGGGGGGGGGGGGGGGGGGGGGGGGGGGFGGGGGGGGGGGGGGGFGFGGGGGGGGGGGGGGGGGGGGGGGGGGGGGGGGGGGGGGGGGGGFGGGGGGGGGGGGGGGGGGGGGGGGGGGGGGGGGGGGGGGGGGGGGGGGGGGGGGGGGGGGGGGGGGGGGGGGGGGGGGGGGGGGGGGGGGGGGGGFGECGGGFFFFGGGGEF?FFG?FFFGGGGFFGFFFFFFGF?F:B9GG
@M02352:288:000000000-CKWC8:1:1101:7655:12281 1:N:0:TACGCTGC+GTAAGGAG
TACGGAGGGTGCAAGCGTTATCCGGAATCATTGGGTTTAAAGGGTCCGCAGGCGGTCAATTAAGTCAGAGGTGAAATCCCATAGCTTAACTATGGAACTGCCTTTGATACTGGTTGACTTGAGTTATACGGAAGTAGATAGAATAAGTAGTGTAGCGGTGAAATGCATAGATATTACTTAGAATACCGATTGCGAAGGCAGTCTACTACGTATATACTGACGCTCATGGACGAAAGCGTGGGGAGCGAACAGGATTAGATACCCTGGTAGTCCACGCCGTAA
+
GGGGGGGGGGGGGGGGGGGGGGGGGDGGGGGGGGGGGGGGGGGGGGGGGGGGGGGGGGGGGGGGGGGGGGGGGGGGGGGGGGGGGGGGGGGGGGGGGGGGGGGGGGGGGGGGGGGGGGGGGGGGGGGGGGGGGGGGGGGGGGGGGGGGGGGGGGGGGGGGGGGGGGGGGGGGGGGGGGGGGGGGGGGGGGGGGGGGGGGGGGGGGGGGGGGGGGGGGGGGGGGGGGGGGGGGGGGFFGGGGGFFBFGG7CBFBFGGFFFFGGGGFFGFFFFFFGFFFFE9DC
@M02352:288:000000000-CKWC8:1:1101:23258:12299 1:N:0:TACGCTGC+GTAAGGAG
TACGGAGGATCCAAGCGTTATCCGGAATCATTGGGTTTAAAGGGTCCGTAGGTGGATAATTTAGTCAGAGGTGAAAGTTTGCCGCTTAACGGTAAAATTGCCTTTGATACTGGTTATCTTGAATCATTATGAAGTGGTTAGAATATGTAGTGTAGCGGTGAAATGCATAGATATTACATAGAATACCAATTGCGAAGGCAGATCACTAATAATGTATTGACACTGATGGACGAAAGCGTGGGGAGCGAACAGGATTAGATACCCTGGTAGTCCACGCCGTAA
+
GGGGGGGGGGGGGGGGGGGGFFGGGEGGGGGGGGGGGGGGGGGGGGGGGGGGGGGGGGGGGGGGGGGGGGGGGGGGGGGGGGGGGGGGGGGGGGGGGGGGGGGGGGFGGGGGGGGGGGGGGGFFGGGGGGGGDFGGGGGGGGGGGGGGFGGGGGGGGGGGGGGGGGGGGGGGGGGGGGGGGGGGGGGGGGGGGGGGGGGGGGGGGGGFFF:EGGGGGGGGGGGGGGGGGGGDGGGFGDDGGGFDFFGGGGFFFFGGFFFFGGGGFFGFFFFFFGFBBFFFGD
@M02352:288:000000000-CKWC8:1:1101:5267:12343 1:N:0:TACGCTGC+GTAAGGAG
TACGGAGGATCCAAGCGTTATCCGGAATCATTGGGTTTAAAGGGTCCGTAGGTGGATAATTAAGTCAGAGGTGAAATCTTGCCGCTTAACGGTAAAATTGCCTTTGATACTGGTTGTCTTGAGTTATTATGAAGTGGTTAGAATATGTAGTGTAGCGGTGAAATGCATAGATATTACATAGAATACCGATTGCGAAGGCAGATCACTAACAGTATATTGACACTGATGGACGAAAGCGTGGGGAGCGAACAGGATTAGATACCCTGGTAGTCCACGCCGTAA
+
GGGGGGEEFGGGGGGGGFGGGGGGGDEGFGGFFFGFEEFAFGGGGGGGGGGGFEGGGGGGGGGGGGGGFGGFGGGGGGGGGGFGGCCGGEGGGGG?AEGGGGDFFGGGGGFEGGGGGGGGGFGGGGGGFGGGFGFGGFGGGGGGGGGGGGGGGGGGGGGGGGGGGGFGGGGGGGGGGGGGGGGGGGGGGGGGGGGGGGGGGGGGGGGFGGGGGGGGGGGGGGGGGGFFGFGGGGGF;GGGGGF<FFGGCCBF<:CF?FBFFGGGFFGFFF>BFGF:>BFFGD
@M02352:288:000000000-CKWC8:1:1101:25211:12366 1:N:0:TACGCTGC+GTAAGGAG
TACGGAGGATCCAAGCGTTATCCGGAATCATTGGGTTTAAAGGGTCCGCAGGCGGTTGTTTAAGTCAGAGGTGAAAGTTTGCAGCTCAACTGTAAAATTGCCTTTGATACTGGTTATCTTGAATCATTATGAAGTGGTTAGAATATGTAGTGTAGCGGTGAAATGCATAGATATTACATAGAATACCAATTGCGAAGGCAGATCACTAATAATGTATTGACACTGATGGACGAAAGCGTGGGGAGCGAACAGGATTAGATACCCTGGTAGTCCACGCCGTAA
+
GGGGGGGGGGGGGGGGGGGGGGGGGGGGGGGGGGGGGGGGGGGGGFGGGGGGGGGGGGGGGGGGGGGGGGGGGGGGGGGGGGGGGGGGGGGGGGGGGGGGGGGGGGGGGGGGGGGGGGGGGGGGGGGGGGGGGGGGGGGGGGGGGGGGGGGGGGGGGGGGGGGGGGGGGGGGGGGGFGGGGGGGGGGGGGGGGGGGGGGGGGGGGGGGGGDGGGGGGGGGGGGGGGGGGGGGGGGFGGGGGGFFFFGGGGFFFFGGFFFFGGGGFFGFFFAFFGFFFFFFGG
@M02352:288:000000000-CKWC8:1:1101:6480:12367 1:N:0:TACGCTGC+GTAAGGAG
TACGGAGGGTGCGAGCGTTAATCGGAATTACTGGGCGTAAAGCGCATGCAGGTGGTTCATTAAGTCAGATGTGAAAGCCCGGGGCTCAACCTCGGAACTGCATTTGAAACTGGTGAACTAGAGTGCTGTAGAGGGGGGTAGAATTTCAGGTGTAGCGGTGAAATGCGTAGAGATCTGAAGGAATACCAGTGGCGAAGGCGGCCCCCTGGACAGACACTGACACTCAGATGCGAAAGCGTGGGGAGCAAACAGGATTAGATACCCTGGTAGTCCACGCCGTAA
+
GGGGGGGGGGGGGGGGGGGGCGGGGFFGGGGGFGGGGGGGGGGGDGEGGGGGFGGGGGGGGGGGGGGGGGGGGGGGGGGGGGGGGGGGGGGGGGGGFGGGGGGGGGGGGGGGGGGGGGGGGGGGGGGGGGGGFFGGGGGGGFFGGGGGGGGGGGG7EGGGGGGGGGGGGGE9EFGGGGGGGGGGGGGGGGGGGGGGGGGGGG:CEEGGGGGGGGGFFFGGGGGGGGGFFGGGGGGFG5CGGGB?FFGGCFFFFFFGBFAFFGEFFFGFFFFFFGFFF6B(99
@M02352:288:000000000-CKWC8:1:1101:26357:12396 1:N:0:TACGCTGC+GTAAGGAG
TACGGAGGGTCCGAGCGTTATCCGGAATCATTGGGTTTAAAGGGTCCGCAGGCGGTCAATTAAGTCAGAGGTGAAATCCCATAGCTTAACTATGGAACTGCCTTTGATACTGGTTGACTTGAGTTATACGGAAGTAGATAGAATAAGTAGTGTAGCGGTGAAATGCATAGAGATTACTTAGAATACCGATTGCGAAGGCAGTCTACTACGTATATACTGACGCTCATGGACGAAAGCGTGGGGAGCGAACAGGATTAGATACCCTGGTAGTCCACGCCGTAA
+
GGGGGGGGGGGGGGGGGGGGGGGGGGGGGGGGGGGGGGGGGGGGGFGGGGGGGGGFGGGGGGGGGGGGGGGGGGGGGGGGGGGGGGGGGGGGGGGGGGGGGGGGGGGGGGGGGGGGGGGGGGGGGGGGGGGGGGGGGGGGGGGGGGGGGGGGGGGGGGGEGGGGGGGGGGGDEGGGGGGGFGGGGGGGGGGGGGGGGGGGGGGGGGGGGGGGGGGFFFFFGGGGGGGGGGGDEDGFGGGGGGF:>FGCGGFFFFGGFFFFGGGGFFGFFFFFFGF<BFFFGG
@M02352:288:000000000-CKWC8:1:1101:21353:12421 1:N:0:TACGCTGC+GTAAGGAG
TACGGAGGGTTCAAGCGTTATCCGGAATCATTGGGTTTAAAGGGTCCGCAGGCGGTCAATTAAGTCAGAGGTGAAATCCCATAGCTTAACTATGGAACTGCCTTTGATACTGGTTGACTTGAGTTATACGGAAGTAGATAGAATAAGTAGTGTAGCGGTGAAATGCATAGATATTACTTAGAATACCGATTGCGAAGGCAGTCTACTACGTATATACTGACGCTCATGGACGAAAACGTGGGGAGCGAACAGGATTAGATACCCTGGTAGTCCACGCCGTAA
+
GGGGGGGGGFGGGGGGGGGGGGGGGGGGFGFGGGG@CFFGGGDGGFFGGGGGGGGGGDGFFCGGGGCGGGFGGGGGGGGGGGFGGGGGGGGGGGGGGGGGGGGGGGGGGGGGFFFEGGGGFGGGGFG9FCEGGGGGCFGFGGGGCA=FGGGGGGGGGGGGGGGGGGEGGGGGGGGGGGEGGGGGGGGGFGGGGGGGGGGGGGGCGGGEEEG?FGGGGGGCGEGGEDGG<FGGGGG:DGGFEDEBBF3<EGFFFFGGFFFFGCGGFFGFFFADFGFFF?EFGD
@M02352:288:000000000-CKWC8:1:1101:21368:12433 1:N:0:TACGCTGC+GTAAGGAG
TACGGAGGGTTCAAGCGTTATCCGGAATCATTGGGTTTAAAGGGTCCGCAGGCGGTCAATTAAGTCAGAGGTGAAATCCCATAGCTTAACTATGGAACTGCCTTTGATACTGGTTGACTTGAGTTATACGGAAGTAGATAGAATAAGTAGTGTAGCGGTGAAATGCATAGATATTACTTAGAATACCGATTGCGAAGGCAGTCTACTACGTATATACTGACGCTCATGGACGAAAACGTGGGTAGCTAACAGGATTAGATACCCTGGTAGTCCACGCCGTAA
+
G@FD;6+@FFEFGEGGDFEGGGGCFEEDCFGFFCGCEGGDFGCDGGGGGGGEGDCFCEGFGFGDGCCAFFEE7FFGGGGGCDEDGFF?AFFG??EDGGFGGGGDEFGGFGGG?FG:FGGGGDFFFDFG,DFGF+F9CCEGGGFF7CFF,DCBF7>F7:FC79;EEFCCACEFCFGCGFEGGFGGGGGG*>BFE:ECG:CDE04?@FGDF*79CFFGFG?FGE5/CCCF+<7)=ED5C*2/2C).(9*0<6<?:?GDB?2FFCGGFF3?A*3<FG@:>:B15/
@M02352:288:000000000-CKWC8:1:1101:27964:12441 1:N:0:TACGCTGC+GTAAGGAG
TACGGAGGGTCCGAGCGTTATCCGGAATCATTGGGTTTAAAGGGTCCGCAGGCGGTCAATTAAGTCAGAGGTGAAATCCCATAGCTTAACTATGGAACTGCCTTTGATACTGGTTGACTTGAGTCATATGGAAGTAGATAGAATGTGTAGTGTAGCGGTGAAATGCATAGATATTACACAGAATACCGATTGCGAAGGCAGTCTACTACGTATGTACTGACGCTCATGGACGAAAGCGTGGGGAGCGAACAGGATTAGATACCCTGGTAGTCCACGCCGTAA
+
GGGGGGGGGGGGGGGGGGGGGGFGGFGGGGGGGGGGGGGGGGGGGGGGGGGGGGGGGGGGGGFGGGGGGGGFGGGGGGGGGGGGGGGFEFGGGGGGGGGGGGFGGGGGGGGGGGGGFGGGGFGGGGGFGGGFGGGGGGFFGGGGGGGGGGGGGGGDGGGGGGGGGGGGGGGGGGGGGGGGGGFGGFGGGGGGGGGGGGGGGGGGGGGGGGGFGGGGGGGDGGGGGGGGGFGGGGGFGGGGGGF6;DGGGGFFF<GG?FFFGGGGFFGFAFDF?G?1><DFDC
@M02352:288:000000000-CKWC8:1:1101:10665:12459 1:N:0:TACGCTGC+GTAAGGAG
TACGGAGGGGGTTAGCGTTGTTCGGAATTACTGGGCGTAAAGCGTACGTAGGCGGATTAGTCAGTTAGGGGTGAAATCCCAGGGCTCAACCCTGGAACTGCCCTTAATACTGCTAGTCTTGAGTTCGAGAGAGGTGAGTGGAATTCCGAGTGTAGAGGTGAAATTCGTAGATATTCGGAGGAACACCAGTGGCGAAGGCGGCTCACTGGCTCGATACTGACGCTGAGGTACGAAAGTGTGGGGAGCAAACAGGATTAGATACCCTGGTAGTCCACACCGTAA
+
GGGGGGGGGGGGGGGGGGGGGGGGGGGGGGGGGGGGGGGGGGGGGGGGGGGGGGGGGGGGGGGGGGGGGGGGGGGGGGGGGGGGGGGGGGGGGGGGGGGGGGGGGGGGGGGGGGGGGGGGGGGGGGGGGGGGGGGGGGGGGGGGGGGGDGGGGGGFGGGGGGGGGGGGGGGGGGGGGGGGGGGGGGGGGGGGGGGGGGGGGGGGGGGGFGGFGGGGGGGGGGGGGDGGGGGDGFGFGGGGGGF?6DGFDDFFFFGGFFFFGGGCFFCFDFBFFGFFFFFFFG
@M02352:288:000000000-CKWC8:1:1101:14745:12469 1:N:0:TACGCTGC+GTAAGGAG
TACGGAGGATCCAAGCGTTATCCGGAATCATTGGGTTTAAAGGGTCCGTAGGTGGATAATTAAGTCAGAGGTGAAATCTTGCCGCTTAACGGTAAAATTGCCTTTGATACTGGTTGTCTTGAGTTATTATGAAGTGGTTAGAATATGTAGTGTAGCGGTGAAATGCATAGATATTACATAGAATACCAATTGCGAAGGCAGATCACTAATAATATACTGACACTGATGGACGAAAGCGTGGGGAGCGAACAGGATTAGATACCCTGGTAGTCCACGCCGTAA
+
GGGGGGFDC<FFEEGGGGGGGGGGGEFF<@FGGEG@FGGGGGGGGGFFFFEE6CFGFGGGGGGCGGGGFGGGGGGGGGFGGGFGGFFCFGGGGG:5ECD?FFGGCFGGAEFGFGFGGGGGGEFE@EFGGDFF<FGGGGFCFGFGGGGGGGGGGGA;F:>CFGCC>E<B:AFGGGFFF3C@>FFFGGGGGGGGGGCGGGCFEDF@<BA2:;7@F;241>C?FGCFFFGGDGGGGEG><EDEECB1()9>:75<6?GGBF4@FGFC@FGF<?<<7:FBF?)7GD
@M02352:288:000000000-CKWC8:1:1101:19811:12490 1:N:0:TACGCTGC+GTAAGGAG
TACGGAGGGTGCAAGCGTTACTCGGAATCACTGGGCGTAAAGAGCGTGTAGGCGGGTTTGTAAGTTTGAAGTGAAATCCAATGGCTCAACCATTGAACTGCTTTGAAAACTGCTTACCTAGAATATGGGAGAGGTAGATGGAATTTCTGGTGTAGGGGTAAAATCCGTAGAGATCAGAAGGAATACCGATTGCGAAGGCGATCTACTGGAACATTATTGACGCTGAGACGCGAAAGCGTGGGGAGCAAACAGGATTAGATACCCTGGTAGTCCACGCCCTAA
+
GGGGGGGGGGGGGGGGGGGGGGGGGGGGGGGGGGGGGFGGGGGGGGGGGGGGGGGGGGGGGGGGGGGGGGGGGGGGGGGGGGGGGGGGGGGGGGGGGGGGGGGGGGGGGGGGGGGGGGGGGGGGGGGGGGGGGGGGGGGGGGGGGGGGGGGGGGGGGGGGGGGGGGGGGGGGGGGGGGGGGGGFGFGGGGGGGGGGGGGGGGGGGGGGGGGGGGGGFGGGGGGGGGGFGGGGGGGFGGGGGGD?FFGGGGFFFFGGFFFFGGGGFFGFFFFBFGFBFFF>GG
@M02352:288:000000000-CKWC8:1:1101:5614:12506 1:N:0:TACGCTGC+GTAAGGAG
TACGGAGGGTCCAAGCGTTATCCGGAATCATTGGGCTTAAAGGGTCCGCAGGCGGTCAATTAAGTCAGAGGTGAAATCCCACAGCTCAACTGTGGAACTGCCTTTGATACTGGTTGACTTGAGTTATACGGAAGTAGATAGAATAAGTAGTGTAGCGGTGAAATGCATAGATATTACATAGAATACCAATTGCGAAGGCAGATTACTAATAATATATTGACACTGATGGACGAAAGCGTGGGGAGCGAACAGGATTAGATACCCTGGTAGTCCACGCCGTAA
+
GGGGGGEGCFCF@DGGGFFGGGGGGG7F,CFGGGG8,CDFFG<FC<FECEGGGGGFGGCGGGEGGGAF9EFGEFGGG??FFFCDG<FGGG9BFF,,BF<EFGA<<<CAFFAF<FAF8DGAFEC=FD<<=FG>@FF=F@==<F<F=<FDAFGGFFAFG7>FGGGGFACECD@@;@2@CEDFCCC9,FC9CFFECEEDGE8BB*9?CC?;@?FFGGCFEFCCGCC<@:C@F:75:CC3*:1AEGB<>>DDECB::0C>)4-7CEFGFF:F<@<96C?6>?32CD
@M02352:288:000000000-CKWC8:1:1101:29275:12525 1:N:0:TACGCTGC+GTAAGGAG
TACGGAGGGTCCAAGCGTTATCCGGAATCATTGGGTTTAAAGGGTCCGCAGGCGGTCAATTAAGTCAGAGGTGAAATCCCATAGCTTAACTATGGAACTGCCTTTGATACTGGTTGACTTGAGTTATACGGAAGTAGATAGAATAAGTAGTGTAGCGGTGAAATGCATAGATATTACTTAGAATACCGATTGCGAAGGCAGTCTACTACGTATATACTGACGCTCATGGACGAAAGCGTGGGGAGCGAACAGGATTAGATACCCTGGTAGTCCACGCCGTAA
+
GGGGGGGGGGGGGGGGGGGGGGGGGGGGGGGGGGGGGGGGGGGGGGGGGGGGGGGGGGGGGGGGGGGGGGGGGGGGGGFGGGGGGGGGGGGGGGGGGGGGGGFGGGGGGGGGGGGGGGGGGGGGGGGGGFGGGGGGGGFFGGFGGFGGGGGGGGGGGGGGGGGFGFGGGGGGGGGGGGGGGGGGGGGGGGGGGGGGGGGGGGGGGGGGGGGGGGGGGGGGGGGGGGGGGGGGGGGFGGGGGGFBFFGGGGFFF?GGFFFFGGGGFFG?<B>AFGFFF?D>DD
@M02352:288:000000000-CKWC8:1:1101:18960:12525 1:N:0:TACGCTGC+GTAAGGAG
TACGGAGGATCCAAGCGTTATCCGGAATCATTGGGTTTAAAGGGTCCGTAGGTGGATAATTAAGTCAGAGGTGAAATCTTGCCGCTTAACGGTAAAATTGCCTTTGATACTGGTTGTCTTGAGTTATTATGAAGTGGTTAGAATATGTAGTGTAGCGGTGAAATGCATAGATATTACATAGAATACCAATTGCGAAGGCAGATCACTAATAATCAACTGACACTGATGGACGAAAGCGTGGGGAGCGAACGGGATTAGATACCCCGGTAGTCCACGCCGTAA
+
GGGGGGGGGGGGGGGGGGGGGGGEFFFGGGGGGGGFGGGGGGGGGGGGGGGGFGGGGGGGGGGGGGGGGGGGGGGGGGGGGGGGGGGGGGFGGGGGGGGGGGGGGGGGGGGGGGGGGGFGGFGFGGFGGGGGGGGGFGGGGGGGGGGGGGGGGGGGGGGGGGGGGGGGGGGGGGGGGGGGGGGFFGGGGGGGGGGGGGGGGGFFGGFGGGGGGGGGGGGGGGGGCDFGFGGGGGGFGGGGGGFFFFGGGGFFFFDG?FFFGGGGFEDEFFFFFGFF>FFFGG
@M02352:288:000000000-CKWC8:1:1101:8548:12531 1:N:0:TACGCTGC+GTAAGGAG
TACGAAGGTCCCGAGCGTTATTCGGAATCACTGGGCGTAAAGGGAGCGTAGGCGGCGCGGTAAGTCAGATGTGAAATCTGGAGGCTCAACCTCCAAACTGCATTCGATACTGCCGTGCTAGAGTAATGGAGAGGTAACTGGAATTCTCGGTGTAGCAGTGAAATGCGTAGATATCGAGAGGAAGACCAATGGCGAAAGCAGGTTACTGGACATTTACTGACGCTGAGGCTCGAAGGCTAGGGTAGCGAAAGGGATTAGATACCCCTGTAGTCCTAGCAGTAA
+
GGGGGGGGGGGGGGGGGGGGGGGGGGGGGGGGGGGGGFEGGGGGGGGGGGGGGGGGGGGGGGGGGGGGGGGGGGGGGGGGGGGEGGGGGGGGGGGGGGGGGGGGGGGGGGGGGGGGGGGGGGGGGGGGGGGGGGGGGGGGGGGGGGGGGGGGGGGGGGGFGGGGGGGGGGGGGGGGGGGGGGGGGGGGGGGGGGGGGGGGGGGGGFGGGGGGGGGGGGGGGGGGGGGGGGFDEGGFGGDGGGFFFFGGGGFFFFGF<FAFGFGGFFGFFFFFFGFBFAFFGG
@M02352:288:000000000-CKWC8:1:1101:14801:12536 1:N:0:TACGCTGC+GTAAGGAG
TACGGAGGATCCAAGCGTTATCCGGAATCATTGGGTTTAAAGGGTCCGTAGGTTGATAATTAAGTCAGAGGTGAAATCTTGCCGCTTAACGGTAAAATTGCCTTTGATACTGGTTGTCTTGAGTTATTATGAAGTGGTTAGAATATGTAGTGTAGCGGTGAAATGCATAGATATTACATAGAATACCAATTGCGAAGGCAGATCACTAATAATATACTGACACTGATGGACGAAAGCGTGGGGAGCGAACAGGATTAGATACCCTGGTAGTCCACGCCGTAA
+
GGGGGGGGGGGGGGGGGGGGGGGGGGGGGGGGGGGGGGGGGGGGGGGGGGGGGGGGGGGGGGGGGGGGGGGGGGGGGGGGGGGGGGGGGGGGGGEEFGGGGGGGGGGGGGGGGGGGGGGGGGGGGGGGGGGGGGGGFGGGGGGGGGGGGGGGGGGGGGGGGGGGGGGGGGGGGGGGGGGGGGGGGGGGGGGGGGGGGGGGGGGGGGGGGGGGGGGGGGGGGGGGGGGGFGGGGGGFGGGGGGFF>BCDGGEFF?GG?FDFGFCCF>FFFFFB?GFFF<BFGG
@M02352:288:000000000-CKWC8:1:1101:22589:12606 1:N:0:TACGCTGC+GTAAGGAG
TACGGAGGGTCCGAGCGTTATCCGGAATCATTGGGTTTAAAGGGTCCGCAGGCGGTCAATTAAGTCAGAGGTGAAATCCCATAGCTTAACTATGGAACTGCCTTTGATACTGGTTGACTTGAGTCATATGGAAGTAGATAGAATGTGTAGTGTAGCGGTGAAATGCATAGATATTACACAGAATACCGATTGCGAAGGCAGTCTACTACGTATGTACTGACGCTCATGGACGAAAGCGTGGGGAGCGAACAGGATTAGATACCCTGGTAGTCCACGCCGTAA
+
GGGGGGGGGGGGGGEGGGGGGGGGGEGGFGGGGGGFGGGGGGGGGFGGGGGGGGGCFGGGGGGGGGGGGGGGGGGGGGGGGFFGGGFFGGGGGGGGGFGGGDGGGGGGGGGGGGGGGGGGGGGGGGGGGGGGFFGGFGGGGGGFFFGFFGGFFGGGGGGGGGGGGGGGGGGGGGGGGGGFFGGFGGGGGGGG?EGGGGGGGGFFGGGGGGGGGGGGGGGGGGGEGGGGGGGDGGGFGGGGGGFFFFGGGGBFBBFG?FFFGGGGFFGFFFFFFFFF;1@>GD
@M02352:288:000000000-CKWC8:1:1101:25301:12622 1:N:0:TACGCTGC+GTAAGGAG
TACGGAGGGTCCGAGCGTTATCCGGAATCATTGGGTTTAAAGGGTCCGCAGGCGGTCAATTAAGTCAGAGGTGAAATCCCATAGCTTAACTATGGAACTGCCTTTGATACTGGTTGACTTGAGTCATATGGAAGTAGATAGAATGTGTAGTGTAGCGGTGAAATGCATAGATATTACACAGAATACCGATTGCGAAGGCAGATCACTAATAATATACTGACACTGATGGACGAAAGCGTGGGTAGCGAACAGGATTAGATACCCTGGTAGTCCACGCCGTAA
+
GGGGGEGGGFGGGGGGGGGGGGGGGEGGGGGGGGGFEGGGGGGGGGGGGGGGGGGFGGGGGGGGGGGGGGGGGGGGGGGGGGGGGGGGGGGGGGGGGGGGGGGGGGGGGGGGGGGGGGGGGGGGGGGGGGGGGGGGGGGGGGGGGGGGGGGGGGGGGGGGGGGGGGGGGGGGGGGGGGGGGGGGGGGGGGGGGGGGGGGGGGGGGGGGGGFGGGGGGGGGGGGGGGGGGGGGGGGFGGGGGGFFFFGGGGFFFFGGFFFFGGGGFFGFFFFFFGFFF<EFGG
@M02352:288:000000000-CKWC8:1:1101:16045:12651 1:N:0:TACGCTGC+GTAAGGAG
TACGGAGGGTGCGAGCGTTAATCGGAATTACTGGGCGTAAAGCGCATGCAGGTGGTTCATTAAGTCAGATGTGAAAGCCCGGGGCTCAACCTCGGAACTGCATTTGAAACTGGTGAACTAGAGTGTTGTAGAGGGGGGTAGAATTTCAGGTGTAGCGGTGAAATGCGTAGAGATCTGAAGGAATACCAGTGGCGAAGGCGGCCCCCTGGACAGACACTGACACTCAGATGCGAAAGCGTGGGGAGCAAACAGGATTAGATACCCTGGTAGTCCACGCCGTAA
+
GGGGGGGGG@FECGGGGGG,CEGGGGGGGGGGGGGGGGGGGGGGGGEGFGGGFGG8FGFGGGGGGGFGCEFGGGGGFGGGGGGGGGGGGGGCFGGGGGGGG?FGGGGGGGGGGGGCFFGGGGFGGGFGDFGGGGCF@FG8EGFGG9F7<FGGGGGDGGGGGGGGGGGGGGG+CGCCFFGGGGGFGGGGGGGGGGGGGGGGGGCE8CEGGGGGGG5FGGGGGGGGGGGGFFGGGGGFGGGGGGFBFFGGGGFFFFGGFFFFGGGGFFGFBFFFFGFFFFFFGG
@M02352:288:000000000-CKWC8:1:1101:17826:12656 1:N:0:TACGCTGC+GTAAGGAG
TACGGAGGGTCCAAGCGTTATCCGGAATCATTGGGTTTAAAGGGTCCGCAGGCGGTCAATTAAGTCAGAGGTGAAATCCCATAGCTTAACTATGGAACTGCCTTTGATACTGGTTGACTTGAGTTATACGGAAGTAGATAGAATAAGTAGTGTAGCGGTGAAATGCATAGATATTACTTAGAATACCGATTGCGAAGGCAGTCTACTACGTATATACTGACGCTCATGGACGAAAGCGTGGGGAGCGAACAGGATTAGATACCCTGGTAGTCCACGCCGTAA
+
GGGGGGGGGGGGGGGGGGGGGGGGGGGGGGGGGGGFGGGGGGGGGGGGGGGGGGGEGGGGGGGGGGGGGGGGGGGGGGGGGGGGGGGGGGGGGGGGGGGGGGGGGGGGGGGGGGGGGGGGGGGGGGGGGGGFGGGGGGGGGGGGGGGGGGGGGGGGGGGGGGGGGGGGGGGGGGGGGGGGGGGGGGGGGGGGGGGGGGGGGGGGGGGGGGGGGGGGGGGGGGGGGGGGGGGGGGGFGGGGGGFFFFGGGGFFFFGGFFFFGGGGFFGFFFAFFGFFF?FFGG
@M02352:288:000000000-CKWC8:1:1101:17496:12688 1:N:0:TACGCTGC+GTAAGGAG
TACGGAGGGTGCGAGCGTTAATCGGAATTACTGGGCGTAAAGCGCATGCAGGTGGTTCATTAAGTCAGATGTGAAAGCCCGGGGCTCAACCTCGGAACTGCATTTGAAACTGGTGAGCTAGAGTGCTGTAGAGGGGGGTAGAATTTCAGGTGTAGCGGTGAAATGCGTAGAGATCTGAAGGAATACCAGTGGCGAAGGCGGCCCCCTGGACAGACACTGACACTCAGATGCGAAAGCGTGGGGAGCAAACAGGATTAGATACCCTGGTAGTCCACGCCGTAA
+
GGGGG@FGGGGGEFGGGGGGCFGGGEEGFGGGFCGGGGGGGGGGGEGGGGGGFGGGGGGGGGGGGGDGGGGGGGGGGGGGGGGGGGCFGGFGFGGGFGGGGGGGGFGGGGGGGGFGFGGGGGGGGGGGDGGGGGDGGGGGCGGGGGGGGGGGGGFGGGGGGGGGFGGGGG7CGGGGGGFFFGFFGGGGGGGGGGGGGGGGDCE5CGC@FA>CFGEFGCE?FEFGGGG?C77<ED<3<=DGGGF66@FGGGFFFFGGF?:FGGGGFFGFFFFFFGFFFFFFD9
@M02352:288:000000000-CKWC8:1:1101:15602:12694 1:N:0:TACGCTGC+GTAAGGAG
TACGGAGGATCCAAGCGTTATCCGGAATCATTGGGTTTAAAGGGTCCGTAGGTGGACAATTAAGTCAGAGGTGAAAGTTTGCAGCTCAACTGTAAAATTGCCTTTGATACTGGTTGTCTTGAATTATTATGAAGTGGTTAGAATATGTAGTGTAGCGGTGAAATGCATAGATATTACATAGAATACCGATTGCGAAGGCAGATCACTAATAATATATTGACACTGATGGACGAAAGCGTGGGTAGCGAACGGGATTAGATACCCCGGTAGTCCACGCCGTAA
+
GGGGGGGGGGGGGGGGGGGGGGGGGGGGGGGGGGGGGGGGGGGGGGGGGGGGGGGGGGGGGGGGGGGGGGGGGGGGGGGGGGGGGGGGGGGGGGFFGGGGGGGGGGGGGGGGGGGGGGGGGGGGGGGGGGGGGGGGGGGGGGGGGGGGGGGGGGGGGGGGGGGGGGGGGGGGGGGGGGGGGGGGGGGGGGGGGGGGGGGGGGGGGGGGGGGGGGGGGGGGGGGGGGGGGGGGGGGFGGGGGGFFFFGGGGFFFFGGFFFFGGGGFDGFFFFFFGFFFFFFGG
@M02352:288:000000000-CKWC8:1:1101:19169:12750 1:N:0:TACGCTGC+GTAAGGAG
TACGGAGGGTGCAAGCGTTATCCGGAATCATTGGGTTTAAAGGGTTCGTAGGCGGGCTGATAAGTCAGTGGTGAAATGCAGGGGCTCAACCTCGAAACTGCCATTGATACTGATAAACTTGAGTTCAGTTGGAGTAGGCGGAATGTGTAGTGTAGCGGTGAAATGCTTAGATATTACACAGAACACCGATAGCGAAGGCAGCTTACTAAACTGATACTGACGCTGAGGCACGAAAGCGTGGGGAGCGAACAGGATTAGATACCCTGGTAGTCCACGCCTGAA
+
GGGGGGFGGFGGGGFGGEGGGGGGGFEGGGGFGGGE7FGGGGGGGGGGEGGGGGGGGDGGGFGGGGGGGFGBFGGGGGGGGGGGGGGGGGGGGGGGGGFGGGGGCFGGDG9DGGGGGDEFGGGFGFFGFGGGGGGGGGGGGGEGGFGGGGFGDGGGGGGGGGGFGFGGGGGGGD?GGGGGGGGCFGGGGGGGGGGGGGG>EGC7ECFFFGGGGGGG7FEFCEEE?DGG5EFGGGGF:>*;EG@26>CGGG@:6B<C?=5@F?CCF>D4<F44=>=<>00(99
@M02352:288:000000000-CKWC8:1:1101:11121:12755 1:N:0:TACGCTGC+GTAAGGAG
TACGGAGGGTCCAAGCGTTATCCGGAATCATTGGGTTTAAAGGGTCCGCAGGCGGTCAATTAAGTCAGAGGTGAAAGCCCATCGCTCAACGATGGAACTGCCTTTGATACTGGTTGACTTGAGTTATACGGAAGTAGATAGAATAAGTAGTGTAGCGGTGAAATGCATAGATATTACTTAGAATACCGATTGCGAAGGCAGTCTACTACGTATATACTGACGCTCATGGACGAAAGCGTGGGGAGCGAACAGGATTAGATACCCTGGTAGTCCACGCCGTAA
+
GGGGGFGGGGGGGGGGGGGGGGGGGGGGGGGGGGGFGGGGGGGGGGGGGGGGGGGFGGGGGGGGGGGGGGGGGGGGGGGGGGGGGGGGGGGGGGGGGGGGGGGGGGGGGGGGGGGGGGGGGGGGGGGGGGGGGGGGGGGGGGGFFGGGGGGGGGGGGGGGGGGGGGGGGGGGGGGGGGGGGGGGGGGGGGGGGGGGGGGGGGGGGGGGGGGGGGGGGGGGGGGGGGGGGGGGGGGFGGGGGGFFFFGGGGFFFFGGFFFFGGGGFFGFFFAFFGFFFFF>GD
@M02352:288:000000000-CKWC8:1:1101:19184:12761 1:N:0:TACGCTGC+GTAAGGAG
TACGGAGGGTGCAAGCGTTATCCGGAATCATTGGGTTTAAAGGGTTCGTAGGCGGGCTGATAAGTCAGTGGTGAAATGCAGGGGCTCAACCTCGAAACTGCCATTGATACTGATAAACTTGAGTTCAGTTGGAGTAGGCGGAATGTGTAGTGTAGCGGTGAAATGCTTAGATATTACACAGAACACCGATAGCGAAGGCAGCTTACTAAACTGATACTGACGCTGAGGCACGAAAGCGTGGGGAGCGAACAGGATTAGATACCCTGGTAGTCCACGCCGTAA
+
GGGGGFGGGGGGGGGGGGGGGGGGGGGGGGGGGGGGGGGGGGGGGGGGGGGGGGGGGGGGGGGGGGGGGGGGGGGGGGGGGGGGGGGGGGGGGGGGGGGGGGGGGGGGGGGGGGGGGGGGGGGGGGGGGGGGGGGGGGGGGGGGGGGGGGGGGGGGGGGGGGGGGGGGGGGGGGGGGGGGGGGGGGGGGGGGGGGGGGGGGGGGGGGGGGGGGGGGGGGGGGGGGGGGGGGGGGGFGGGGGGFFFFGGGGFFFFGGFFFFGGGGFFGFFFFF?FFFFFFFGD
@M02352:288:000000000-CKWC8:1:1101:6877:12768 1:N:0:TACGCTGC+GTAAGGAG
TACGGAGGATCCAAGCGTTATCCGGAATCATTGGGTTTAAAGGGTCCGTAGGTGGATAATTAAGTCAGAGGTGAAATCTTGCCGCTTAACGGTAAAATTGCCTTTGATACTGGTTGTCTTGAGTTATTATGAAGTGGTTAGAATATGTAGTGTAGCGGTGAAATGCATAGATATTACATAGAATACCAATTGCGAAGGCAGATCACTAATAATATACTGACACTGATGGACGAAAGCGTGGGGAGCGAACAGGATTAGATACCCTGGTAGTCCACGCCGTAA
+
GGGGGGGGGGGGGGGGGGGGGGGGGFEGCFGGGGGGGCGGGGGGGGGGGGGGGGGGGGGGGGGGGGGGFGGGGGGGGCGGGGFGGGEGGGEGGGGGGGGGGGFGGGGGGGGGGGGGGGGGGGGGGGGGGGGGGGGGGGGGGGFGFGGGGGGGGGGGGGGGGGGGGGGGGGGGGGGGGGGGGGGGFGGGGGGGGGGGGGGGGFFGGGGCDGGDFE9@GGGGGGGGGCC7C?FDGGDFFGGGGGF?>FGGGGEFB<GGFFFFGGFGFFGFFFFFBGFF>FFFGG
@M02352:288:000000000-CKWC8:1:1101:13665:12771 1:N:0:TACGCTGC+GTAAGGAG
TACGGAGGGTGCAAGCGTTATCCGGAATCATTGGGTTTAAAGGGTTCGTAGGCGGGCTGATAAGTCAGTGGTGAAATGCAGGGGCTCAACTCCGGCACTGCCATTGATACTGTTAGTCTTGAATTATTGTGAAGTGGTTAGAATATGTAGTGTAGCGGTGAAATGCTTAGATATTACATAGAATACCAATTGCGAAGGCAGATCACTAACAATATATTGACACTGATGGACGAAAGCGTGGGGAGCGAACAGGATTAGATACCCTGGTAGTCAACGCCGTAA
+
GGGGGFGGGGGGGGGGGGGGGGGGGGEGGGGGGGGFGGGGGGGGGGFGGGGGGGGGGGGGGGGGGGGGGGGGGGGGGGGGGGGGGGGGGGGGGGGGGGGGGGGGGGGGGGGGGGGGGGGGGGCFGGGGGGGGGGGGGGGGGGGGFGGGGGGGGGGGGGGGGGGGGGGGGGGGGGGGGGGGGGGGGGGGGGGGGGGGGGGGGGGGGGGGGGGGGGGGGGGGGGGGGGGGGGGGGGGEGGGGGGFFFFGGGGFFFBGGFFFFGGFG@FGFFFFFFGFFFFFFGG
@M02352:288:000000000-CKWC8:1:1101:27294:12794 1:N:0:TACGCTGC+GTAAGGAG
TACGGAGGGTGCAAGCGTTATCCGGAATCATTGGGTTTAAAGGGTCCGCAGGCGGTCAATTAAGTCAGAGGTGAAATACCATAGCTCAACTATGGAACTGCCATTGATACTGGTTGACTTGAGTTATACGGAAGTAGATAGAATAAGTAGTGTAGCGGTGAAATGCATAGAGATTACTTAGAATACCGATTGCGAAGGCAGTCTACTACGTATATACTGACGCTCATGGACGAAAGCGTGGGGAGCGAACAGGATTAGATACCCTGGTAGTCCACGCCGTAA
+
GGGGGGGGGGGGGGGGGGGGGGGGGGGGGGGGGGGGGGGGGGGGGGGGGGGGGGGGGGGGGGGGGGGGGGGGGGGGGGGGGFGGGGGGGGGGGGGGGGGGGGGGGGGGGGGGGGGGGGGGGGGGGGGGAFGGGGGGGGGGGGGGEDFGGGGGGGGGGGGGGGGGGGGGGGGFGGGGG9BFGGGGGGGGGGGGGGGGGGGGGGGGGGGGGGGGGCFFGGGGGGGGGCCGGGGGGGGFGGGGGGFFFFGGGGFFFFGGFFDFGGGFFFGFFFFFFGFFFFFFGD
@M02352:288:000000000-CKWC8:1:1101:22773:12811 1:N:0:TACGCTGC+GTAAGGAG
TACGGAGGGTGCAAGCGTTATCCGGAATCATTGGGTTTAAAGGGTCCGCAGGCGGTCAATTAAGTCAGAGGTGAAATCCCATAGCTTAACTATGGAACTGCCTTTGATACTGGTTGACTTGAGTTATACGGAAGTAGATAGAATAAGTAGTGTAGCGGTGAAATGCATAGATATTACTTAGAATACCGATTGCGAAGGCAGTCTACTACGTATATACTGACGCTCATGGACGAAAGCGTGGGGAGCGAACAGGATTAGATACCCTGGTAGTCCACGCCGTAA
+
GGGGGFGGGGGGGGGGGGGGGGGGGGGGGGGFGGGGGGGGGGGGGGGGGGGGGGGFGGGGGGGGGGGGGGGGGGGGGGGGGGGGGGGGGGGAGGGGGGGGGGGGGGGGGGGGGGGGGGGGGFGGGGGGGGGGCFFGGGGGGGGGGGGGGGGGGGGGGGGGGGGGGGGGGGGGGGGGGFGGGGGGGGGGGGGGGGGGGGGGGGGGGGGGGGGGGGGGGGGGGGGGGGGGGGGGGGGFGGGGGGFFFFGGGGFFFFGGFFFFGGGGFFGFFFFFFGFFFFFFGD
@M02352:288:000000000-CKWC8:1:1101:21122:12816 1:N:0:TACGCTGC+GTAAGGAG
TACGGAGGGGGTTAGCGTTGTTCGGAATTACTGGGCGTAAAGCGTACGTAGGCGGATTGGAAAGTTGGGGGTGAAATCCCAGGGCTCAACCCTGGAACTGCCTCCAAAACTATCAGTCTAGAGTTCGAGAGAGGTGAGTGGAATTCCAAGTGTAGAGGTGAAATTCGTAGATATTTGGAGGAACACCAGTGGCGAAGGCGGCTCACTGGCTCGATACTGACGCTGAGGTACGAAAGTGTGGGGAGCAAACAGGATTAGATACCCTGGTAGTCCACACCGTAA
+
GGGGGEGGGGGGGGGGGGGGGGGGGGGGGGGGGGGGGGGGGGGGGGGGGGGGGGGGGGGGGGGGGGGGGGGGGGGGGGGGGGGGGGGGGGGGGGGGGGGGGGGGGGGGGGGGGGGGGGGGGGGGGGGGGGGGGGGGGGGGGGGGGGGGGGGGGGGGGGGGGGGGGGGGGGGGGGGGGGGGGGGGGGGGGGGGGGGGGGGGGGGGGGGGGGGGGGGGGGGGGGGGGGGGGGGGGGGFGGGGGGFFFFGGGGFFFFGGFFFFGGCGFFGFFFFFFGFFFFFFGG
@M02352:288:000000000-CKWC8:1:1101:3829:12829 1:N:0:TACGCTGC+GTAAGGAG
TACGGAGGGTGCGAGCGTTAATCGGAATTACTGGGCGTAAAGCGCATGCAGGTGGTTCATTAAGTCAGATGTGAAAGCCCGGGGCTCAACCTCGGAACTGCATTTGAAACTGGTGAACTAGAGTGCTGTAGAGGGGGGTAGAATTTCAGGTGTAGCGGTGAAATGCGTAGAGATCTGAAGGAATACCAGTGGCGAAGGCGGCCCCCTGGACAGACACTGACACTCAGATGCGAAAGCGTGGGGAGCAAACAGGATTAGATACCCTGGTAGTCCACGCCGTAA
+
GGGGGGGGGGGGGGGGGGGGGGGGGGGGGGGGGGGGGGGGGGGGGGGGGGGGGGGGGGGGGGGGGGGGGGGGGGGGGGGGGGGGGGGGGGGGGGGGFFFGGGGGGGGGGGGGGGGGGGGGGGGGGGGGGGGGGGGGGGGGGGGGGGGGGGGGGGGGGGGGGGGGGGGGGGGGGGGGGGGGGGGGGGGGGGGGGGGGGGGGGGDGGGGGGGGGGGGGGGGGGGGGGGGGGGGGGGGDGGGGGGFFFFGGGGFFFFFGFFFFGGGGFFGFDFFFFGFFFFFFGD
@M02352:288:000000000-CKWC8:1:1101:15593:12837 1:N:0:TACGCTGC+GTAAGGAG
TACGGAGGGTCCGAGCGTTATCCGGAATCATTGGGTTTAAAGGGTCCGCAGGCGGTCAATTAAGTCAGAGGTGAAATCCCATAGCTTAACTATGGAACTGCCTTTGATACTGGTTGACTTGAGTCATATGGAAGTAGATAGAATGTGTAGTGTAGCGGTGAAATGCATAGATATTACACAGAATACCGATTGCGAAGGCAGTCTACTACGTATGTACTGACGCTCATGGACGAAAGCGTGGGGAGCGAACAGGATTAGATACCCTGGTAGTCCACGCCGTAA
+
GGGGGFCCGGGGGGGGGGGGGGGGGFGGGGGGGGGGEGGGGGGGGGGGGGGGGGGGGGGGGGGGGGGGGGGGGGGGGGGGGGGGGGGGGGGGGGGGGGGGGGGGGGGGGGGGGGGGFGGGGFGGGGGGGGGGGGGGGGGGGG>FGGGGGGGGGGGGGGGGGGGGGGGGGGGGGGGGGGGGGGGGFFGDFGGGGGGGGGGGGGGGGGGGGGGGFGGGGGGGDGGGGGGGGGGGGGGFGGDGGGFFFFDDEGFFF:GGFF<FGGGGFFGFAFFFFGFFFFFFGD
@M02352:288:000000000-CKWC8:1:1101:26623:12843 1:N:0:TACGCTGC+GTAAGGAG
TACGGAGGGTGCAAGCGTTATCCGGAATCATTGGGTTTAAAGGGTTCGTAGGCGGGCTGATAAGTCAGTGGTGAAATGCAGGGGCTCAACTCCGGCACTGCCATTGATACTGTTAGTCTTGAATTATTGTGAAGTGGTTAGAATATGTAGTGTAGCGGTGAAATGCTTAGATATTACATAGAATACCAATTGCGAAGGCAGATCACTAACAATATATTGACGCTGATGAACGAAAGCGTGGGTAGCGAACAGGATTAGATACCCTGGTAGTCCACGCCGTAA
+
GGGGGGGGGGGGGGGGGGGGFGGGGGGGGGGGGGGFGGGGGGGGGGGGGGGGGGGGGGGGGGGGGGGGGGGGGGGGGGGGGGGGGGGGGGGGGGGGGGGGGGGGGGGGGGGGGGGGGGGGGGGGGGGGGGGGGGGGGGGGGGGGGGGGGGGGGGGGGGGGGGGGGGGGGGGGGGGGGGGGGGGGGGGGGGGGGGGGGGGGGGGGGGGGGGGGGGFFGGFGGGGGGGGGGFGGGGGFGGGGGGEFFFGGGGFFFFGGFFFFGGGGFFGFFFDDFGFFBFFFGG
@M02352:288:000000000-CKWC8:1:1101:2005:12873 1:N:0:TACGCTGC+GTAAGGAG
TACGGAGGATCCAAGCGTTATCCGGAATCATTGGGTTTAAAGGGTCCGTAGGTGGATAATTAAGTCAGAGGTGAAATCTTGCCGCTTAACGGTAAAATTGCCTTTGATACTGGTTGTCTTGAGTTATTATGAAGTGGTTAGAATATGTAGTGTAGCGGTGAAATGCATAGATATTACATAGAATACCAATTGCGAAGGCAGATCACTAATAATATACTGACACTGATGGACGAAAGCGTGGGGAGCGAACAGGATTAGATACCCTGGTAGTCCACGCCGTAA
+
GFFGGGGGEGGGGGGGGGGGGGGGGEGGGGGFGGGFGGGFFGGGGGGGGGGGFGGGGGGGGGGGGGGGGGGGGGGGGGGGGGGGDGGGGGGGGGGGGGGGGGGGGGGGGGGGGGGGGGGGGFFEFGGGGGGGGGGGGGGGGGGGGGGGGGGGGGGGGGGGGGGGGGGGGGGGGGGGGGFEEGFGFGGGGGGGGGGGGGGGGGGC<CGGGGGGGGFFGGGGGGGGGGGGGGGGGGGFGGDGGGFF;EGDGGFFF?GGDFFFCGFGFFGFFFFFFGFF9?EFDD
@M02352:288:000000000-CKWC8:1:1101:29077:12885 1:N:0:TACGCTGC+GTATGGAG
TACGGAGGGTCCGAGCGTTATCCGGAATTATTGGGTTTAAAGGGTCCGCAGGCGGTCGATTAAGTCAGAGGTGAAATCCTATTGCTTAACTATGGCACTGCCTTTGATACTGGTTGACTTGAGTCCTATGGAAGTAGCTCGAATGTGTAGTGTAGCGGTGAAATGCTTAGATATTACACAGAATACCGATTGCGAAGGCAGTCTACTACGTATGTACTGACGCTCATGGACGAACGCGTGGGGAGCGAACAGGATTAGATACCCTGGTAGTCCCCGCCGTAA
+
GCFDEFE@+8CFF+@FEB@@FGGDE7+C66FEF<E6BC<,C?,CC=,@@@FEGCEG@E+CBBFFFG9F,CD:DFE<FFB,,<,,,,,,CA,,,C,,B>B<>FG955<,,CFGD>F:8FFGGBFB3,C33FGC3>@,@,@,@:D<DFCF,@D:@,3@BCCCFG;,5D,@B62DFG,@;9C::FF9,CFEEGG>FEBEEDGF*=<+,5A<FG8C9*+5<CG7CGGGG5FC66C5CE5757DCEEE0(7CD*/8726DF)94BCGGC4)CF4*84=*7(1()4CD
@M02352:288:000000000-CKWC8:1:1101:24748:12890 1:N:0:TACGGTGC+GTAAGGAG
TACGGAGGATCCAAGCGTTATCCGGAATCATTGGGTTTAAAGGGTCCGTAGGTGGATAATTAAGTCAGAGGTGAAATCTTGCCGCTTAACGGTAAAATTGCCTTTGATACTGGTTGTCTTGAGTTATTATGAAGTGGTTAGAATATGTAGTGTAGCGGTGAAATGCATAGATATTACATAGAATACCAATTGCGAAGGCAGATCACTAATAATATACTGACACTGATGGACGAAAGCGTGGGGAGCGAACAGGATTAGATACCCTGGTAGTCCACGCCGTAA
+
GGGGGGGGGGGGGGGGGGGGGGGGGGGGGGGGGGGFGGFGGGGGGGGGGGGGFGGGGGGGGGGGGGGGGGGGGGGGGGGGGGGGGGGGGGGGGGGGGGGGGGGGGGGGGGGGGGGGGGGGGGGGGGGGGGGGGGGGGGGGGGGGGGGGGGGGGGGGGGGGGGFGGGGGGGGGGGGGGGGGGGGFFFGGGGGGGGGGGGGGGGGGGGGGGGGGGGGGGGGGGGGGGGGGGGGGGGGFGGGGGGFFFFGGGDFFFFGGFFFFGGGGFFGFFFFFFFFFFFFFGG
@M02352:288:000000000-CKWC8:1:1101:23203:12896 1:N:0:TAAGCTGC+GTAAGGAG
TACGGAGGGTCCAAGCGTTATCCGGAATCATTGGGTTTAAAGGGTCCGCAGGCGGTCAATTAAGTCAGAGGTGAAATCCCATCGCTCAACGATGGAACTGCCTTTGATACTGGTTGACTTGAGTCATATGGAAGTAGATAGAATGTGTAGTGTAGCGGTGAAATGCATAGATATTACACAGAATACCGATTGCGAAGGCAGTCTACTACGTATGTACTGACGCTCATGGACGAAAGCGTGGGGAGCGAACAGGATTAGATACCCTGGTAGTCCAGGCCGTAA
+
GGGGGGGGGFFGFGGGGGGGGGGGGGDGFGGGGGGFGGGGGGGGGGGGGGGGGGGFGGGGGGGGGGGGGGGGGGGGGGGGGGGGGGGGGGGFGGGGGGGGGFGGGGGGGGGGGGGGGGGGGGGGGGGGGGGGGFGGGGGGGGGGGEGGGGGGGGGGGGGGGGGGGGGGGGGGGGGGGGGFGGGGGGGGGGEFGGGGGGGGGGGGGGGGGGGGGGGGGGGGGGGGGGEGGGGGGGGFGGGGGGFFFFDGGGFFFFFFBFFFGGGGFFGFFFBFFGFFFFEFGG
@M02352:288:000000000-CKWC8:1:1101:6969:12904 1:N:0:TACGCTGC+GTAAGGAG
TACGGAGGGTGCGAGCGTTAATCGGAATTACTGGGCGTAAAGCGCATGCAGGTGGTTCATTAAGTCAGATGTGAAAGCCCGGGGCTCAACCTCGGAACTGCATTTGAAACTGGTGAACTAGAGTGCTGTAGAGGGGGGTAGAATTTCAGGTGTAGCGGTGAAATGCGTAGAGATCTGAAGGAATACCAGTGGCGAAGGCGGCCCCCTGGACAGACACTGACACTCAGATGCGAAAGCGTGGGGAGCAAACAGGATTAGATACCCTGGTAGTCCACGCCGTAA
+
GGGGGGGGGGGGGGGGGGGGDEGGGGGGGGGGGGGGGGGGGGGGGGGGGGGGFGGGGGGGGGGGGGGGGGGGGGGGGGGGGGGGGGGGGGGGGGGGGEGGGGGGGGGGGGGGGGGGGGGGGGGGGGGGGGGGGGGGGGGGGGGGGGGGGGGGGGGGGGGGGGGGGGGGGGGGGGGGGGGGGGGGGGGGGGGGGGGGGGGGGGGGGGGGGGGGGGGGGGGGGGFGGGGGGGGGGGGFGGGGGGFBFFGGGGFFFFGFFFFFGGGGFFGFFFFFFGFFFFFFGG
@M02352:288:000000000-CKWC8:1:1101:26837:12906 1:N:0:TACGCTGC+GTAAGGAG
TACGGAGGGTGCAAGCGTTACTCGGAATCACTGGGCGTAAAGAGCGTGTAGGCGGGTTTGTAAGTTTGAAGTGAAATCCAATGGCTCAACCATTGAACTGCTTTGAAAACTGCTTACCTAGAATATGGGAGAGGTAGATGGAATTTCTGGTGTAGGGGTAAAATCCGTAGAGATCAGAAGGAATACCGATTGCGAAGGCGATCTACTGGAACATTATTGACGCTGAGACGCGAAAGCGTGGGGAGCAAACAGGATTAGATACCCTGGTAGTCCACGCCCTAA
+
GGGGGGGGGGGGGGGGGGGGGGGGGGGGCFGGGGGGGGGGGGGGGGGGGGGGGGGGGGGGGGGGGGGGFGGGGGGGGGGGGFEGFGGGGGGGGGGGGGGGGGGGGGGGGGGGGGGGGFGGGGGGGGGGGGGGGGGGFCGGGGFGGGGGGFGGGGCDGGGGGGGGGGGGGEEGDDFGGGGGGGGGGGGGGGGGGGGGGGGGGGGGGGGGGGDGGCFGGGGGGGGGGGGFGGGGGGGFGGGGGGFFFFG5FGFFFBFG?FAFGGGGFFGFFF>FFFFBF?EFGG
@M02352:288:000000000-CKWC8:1:1101:5562:12913 1:N:0:TACGCTGC+GTAAGGAG
TACGGAGGATCCAAGCGTTATCCGGAATCATTGGGTTTAAAGGGTCCGTAGGTGGATAATTAAGTCAGAGGTGAAATCTTGCCGCTTAACGGTAAAATTGCCTTTGATACTGGTTGTCTTGAGTTATTATGAAGTGGTTAGAATATGTAGTGTAGCGGTGAAATGCATAGATATTACATAGAATACCAATTGCGAAGGCAGATCACTAATAATCAACTGACACTGATGGACGAAAGCGTGGGGAGCGAACGGGATTAGATACCCCGGTAGTCCACGCCGTAA
+
GGGGGGGGGGGGGGGGGGGGGGGGGGGGGGGGGGGFGGGGGGGGGGGGGGGGCFGFGGGGGGGGGGGGGGGGGGGGGGGGGGGGGGGGGGGGGGGGGGGGGGGGGGGGGGGGGGGGGGGGGFGGGGGGGGGGGGGGGGGGGGGGGGGGGGGGGGGGGGGGGGGGGGGGGGGGGGGGGGGGGGGGGGGGGGGGGGGGGGGGGGGGGGGGGGGGGGGGGGGGGGGGGGFGGGGGGGGFGGDGGGFFFFGGGGFFFFGGFFFFGGGGFFGFFFFFFGFFFFFFGD
@M02352:288:000000000-CKWC8:1:1101:11961:12928 1:N:0:TACGCTGC+GTAAGGAG
TACGGAGGGGGTTAGCGTTGTTCGGAATTACTGGGCGTAAAGCGCACGTAGGCGGATCAGAAAGTATAGGGTGAAATCCCAGGGCTCAACCCTGGAACTGCCTTGTAAACTCCTGGTCTTGAGTTCGAGAGAGGTGAGTGGAATTCCGAGTGTAGAGGTGAAATTCGTAGATATTCGGAGGAACACCAGTGGCGAAGGCGGCTCACTGGCTCGATACTGACGCTGAGGTGCGAAAGTGTGGGGAGCAAACAGGATTAGATACCCTGGTAGTCCACACCGTAA
+
GGGGGGGGGGGGGGGGGGGGGGGGGGGGGGGGGGGGGGGGGGGGGGGGGGGGGGGGGGGGGGGGGGGGGGGGGGGGGGGGGGGGGGGGGGGGGGGGGGGGGGGGGGGGGGGGGGGGGGGGGGGGGGGGGGGGGGGGGGGGGGGGGGGGGGGGGGGGGGGGGGGGGGGGGGGGGGGGGGGGGGGGGGGGGGGGGGGGGGGGGGGGGGGGGGGGGGGGGGGGGGGGGGGGGGGGGGGFGGGGGGFFFFGGGGFFF?GFFFFFGGGGFFGFFFFFFGFFFFF?FD
@M02352:288:000000000-CKWC8:1:1101:9602:13009 1:N:0:TACGCTGC+GTAAGGAG
TACGGAGGGTCCGAGCGTTAATCGGAATTACTGGGCGTAAAGCGCGCGTAGGTGGTTATTTAAGTCAGATGTGAAAGCCCTGGGCTCAACCTAGGAACTGCACCTGATACTGGATAACTAGAGTACAGAAGAGGGTAGTGGAATTTCCTGTGTAGCGGTGAAATGCGTAGATATAGGAAGGAACACCAGTGGCGAAGGCGACTACCTGGTCTGATACTGACACTGAGGTGCGAAAGCGTGGGGAGCAAACAGGATTAGATACCCTGGTAGTCCACGCCGTAA
+
GGGGGGGGGGGGGGGGGGGF@FGGGFGGGGGGGGGGGGGGGGGGGGGGGGGGGGGGGGGGGGGGGGGGGGGGGGGGGGGGGGGGGGGGGGGGGGGGFFGGGGGGGGGGGGGGGGGGGGGGGGGGGGGGGGGGGGGGGGGGGGGGGGGGGGGGGGGGGGGGGGGGGGGGGGGGGGGGGGGGGGGGGGGGGGGGGGGGGGGGGGGGGGGGGGGGGGGGGGGGGGGGGGGGGGGGGGGFGGGGGGFFFFGGGGFFFFGGFFFFGGGGFFGFFFFFFGFFFFFFGD
@M02352:288:000000000-CKWC8:1:1101:21981:13050 1:N:0:TACGCTGC+GTAAGGAG
TACGGAGGATCCAAGCGTTATCCGGAATCATTGGGTTTAAAGGGTTCGTAGGCGGGCTGATAAGTCAGTGGTGAAATGCAGGGGCTCAACTCCGGCACTGCCATTGATACTGTTAGTCTTGAATTATTGTGAAGTGGTTAGAATATGTAGTGTAGCGGTGAAATGCTTAGATATTACATAGAATACCAATTGCGAAGGCAGATCACTAACAATATATTGACGCTGATGAACGAAAGCGTGGGTAGCGAACAGGATTAGATACCCTGGTAGTCCACGCCGTAA
+
GGGGGGGGDEEGGFGGGFFGGGGGGDGGGGDGGGGBBFFFFGFGGFEFGGGGGGGDEGGFGGGGGGGGGGGGGGGGGGGGCGGGGGGGGGFGGGGGGGGGGGGGGGGGGGGGGGGGFGGGGG<FGGGGGGGDFFGGG@@BFFGGGGFGGGGGGGGGDGGGFFGGECGGGGGGGGGGGGGGGGGGGGGGFFGGGGEGGGFGG=CCFFGGFGCGF9;CCFCFGGGG57FFGGGGGGDFGGGGGGD<:FCDGGEFBF7D?FAFGCFFFFFFA=BAFFF?>?@>GG
@M02352:288:000000000-CKWC8:1:1101:18815:13053 1:N:0:TACGCTGC+GTAAGGAG
TACGGAGGGTGCGAGCGTTAATCGGAATTACTGGGCGTAAAGCGCATGCAGGTGGTTCATTAAGTCAGATGTGAAAGCCCGGGGCTCAACCTCGGAACTGCATTTGAAACTGGTGAACTAGAGTGCTGTAGAGGGGGGTAGAATTTCAGGTGTAGCGGTGAAATGCGTAGAGATCTGAAGGAATACCAGTGGCGAAGGCGGCCCCCTGGACAGACACTGACACTCAGATGCGAAAGCGTGGGGAGCAAACAGGATTAGATACCCTGGTAGTCCACGCCGTAA
+
GGGGGGGGGGGGGGGGGGGGGGGGGGGGGGGGGGGGGGGGGGGGGGGGGGGFGGGFGGGGGGGGGGGGGGGGGGGGGGGGGGGGGGGGGGGGGGGGFFGGGGGGGGGGGGGGGGGGGGGGGGGGGGGGGGGGGGGGGGGGGGGGGGGGGGGGGGGGGGGGGGGGGGGGGGGGGGGGGGGGGGGGGGGGGGGGGGGGGGGGGGGGGGGGGGGGGGGGGGGGGGGGGGGGGGGGGGGFGGGGGGFFFDGGGGFFBBGGFFFFGGFGFFFFBFDBFGFFFFFFGG
@M02352:288:000000000-CKWC8:1:1101:12637:13063 1:N:0:TACGCTGC+GTAAGGAG
TACGGAGGGTCCAAGCGTTATCCGGAATCATTGGGTTTAAAGGGTCCGCAGGCGGTCAATTAAGTCAGAGGTGAAAGCCCATCGCTCAACGATGGAACTGCCTTTGATACTGGTTGACTTGAGTTATACGGAAGTAGATAGAATAAGTAGTGTAGCGGTGAAATGCATAGATATTACTTAGAATACCGATTGCGAAGGCAGTCTACTACGTATATACTGACGCTCATGGACGAAAGCGTGGGGAGCGAACAGGATTAGATACCCTGGTAGTCCACGCCGTAA
+
GGGGGGGGGGGGGGGGGGGGGGGGGGGGGGGGFGGGGGGGGGGGGGGGGGGGGGGGGGGGGGGGGGGGGGGGGGGGGGGGGGGGGGGGGGGGGGGGGGGGGGGGGGGGGGGGGGGGGGGGGGGGGGGGGGGEGGGGGGGGGGGGGGGGGGGGGGGGGGGGGGGGGGGGGGGGGGGGGGGGGGGGGGGGGGGGGGGGGGGGGGGGGGGGGGGGGGGGGGGGGGGGGGGGGGGGGGGFGGGGGGFFFDGGGGFFFFGGFF<=:FGGFFGFBFFDFGFFBFFFGD
@M02352:288:000000000-CKWC8:1:1101:21972:13067 1:N:0:TACGCTGC+GTAAGGAG
TACGGAGGATCCAAGCGTTATCCGGAATCATTGGGTTTAAAGGGTTCGTAGGCGGGCTGATAAGTCAGTGGTGAAATGCAGGGGCTCAACTCCGGCACTGCCATTGATACTGTTAGTCTTGAATTATTGTGAAGTGGTTAGAATATGTAGTGTAGCGGTGAAATGCTTAGATATTACATAGAATACCAATTGCGAAGGCAGATCACTAACAATATATTGACGCTGATGAACGAAAGCGTGGGTAGCGAACAGGATTAGATACCCTGGTAGTCCACGCCGTAA
+
GGGGGGGGGGGGGGGGGGGGGGGGGGGGGGGGGGGGGGGFFGGGGGGGGEFGGGGGGGGGGGGGGGGGGGGGGGGGGGGGGGGGGGGGGGGGG>FGGGGGGGFGGGFGGGGGGGGGGGGGGGDFGFGGGGGGGGGGGGGFGGCGGGGGGFGGGGGGEGGGGGGFGGGGGGGGEFGGGGGGCGGGGGGGDFGFGGEC8EGGGCFF@GGFFFFCGGGFGGFGGGGGGGGF7EGGGDGFGGGGGGFFFF3DCDEF?2<F<@2FFGGGFFGFF6<AFGF0>BEFGD
@M02352:288:000000000-CKWC8:1:1101:24033:13078 1:N:0:TACGCTGC+GTAAGGAG
TACGGAGGATCCAAGCGTTATCCGGAATCATTGGGTTTAAAGGGTCCGTAGGTGGATAATTAAGTCAGAGGTGAAATCTTGCCGCTTAACGGTAAAATTGCCTTTGATACTGGTTGTCTTGAGTTATTATGAAGTGGTTAGAATATGTAGTGTAGCGGTGAAATGCATAGATATTACATAGAATACCGATTGCGAAGGCAGATCACTAATAATATATTGACACTGATGGACGAAAGCGTGGGTAGCGAACGGGATTAGATACCCCGGTAGTCCACGCCGTAA
+
GGGGGGGGGGGGGGGGGGGFGGGGGGGGGGGGGGGGGGGGGGGGGGGGGGGGFFGGGGGGGGGGGGGGGGGGGGGGGGGGGGGGGGGGGGGGGGDGGGGGGGGGGGGGGGGGGGGGGGGGGFGGGGGGGGGGFGGGGGGGGGGGGGGGGGGGDFFGGGGGGGGGGGGGGGGGGGGGGGGGFGFFGFG7FGGGGDGGGGGGGGGGGGGGGGFGGGGGGGGGGGGGGGGGFGGDGGGFGGGGGCAFFFDGGGFE6?GF?FFBGGGF@>DEFFFF6DF?FFF9DG
@M02352:288:000000000-CKWC8:1:1101:11247:13082 1:N:0:TACGCTGC+GTAAGGAG
TACGGAGGGTCCAAGCGTTATCCGGAATCATTGGGTTTAAAGGGTCCGTAGGCGGGTTGTTAAGTCAGTGGTGAAAGTCTGTAGCTCAACTATAGAATTGCAATTGAAACTGATGATCTTGAGTTATTGAGAAGTGTTTAGAATAAGTAGTGTAGCGGTGAAATGCATAGATATTACTAAGAATACCAATGGCGAAGGCAGAACACTAACAATATATTGACGCTGAGGGGCGAAAGCGTGGGGAGCGAACAGGATTAGATACCCTGGTAGTCCACGCCGTAA
+
GGGGGGGGGG8FGGGGGGGG,9CFGGGG<F9FGGG:6BFGGGAFC,CFFGGG@FG>GGGGGGGGGA9F5@FGGGGGG<F,,C,EGFGGGG9=F?FGG<FGG,,C<5FGGGGG<<FF,EF<FG,C@B<,C,CF,DFG,,@,@FGGA,3@<FFGGGGGGGGGGGGGGG;DFGGBGG7,,,,,?FFAF<FG7F,BFEGGGGG6**+=FFG+++*0+?CG9FGGG*CGGG*A**9DE8CDGGGGGG>?>F39EGFFFFGG?FFFGGGGFFGFFFFFFGFFFFD>GG
@M02352:288:000000000-CKWC8:1:1101:29189:13138 1:N:0:TACGCTGC+GTAAGGAG
TACTAAAGGTGCAAGCGTTAATCGGAATTACTGGGCGTAAAGCGCACGTAGGCGGATTAGTCAGTCAGAGGTGAAATCCCAGGGCTCAACCCTGGAACTGCCTTTGATACTGCTAGTCTTGAGTTCGAGAGAGGTGAGTGGAATTCCGAGTGTAGAGGTGAAATTCGTAGATATTCGGAGGAACACCAGTGGCGAAGGCGGCTCACTGGCTCGATACTGACGCTGAGGTGCGAAAGTGTGGGGAGCGAACAGGATTAGATACCCTGGTAGTCCACGCCGTAA
+
GGGDGGGFGGGGGFGGGGGG8FGGGGGGGGGGGGGGGGGGGGGGGGGGGGGGGGGGGGGGGGGGGGGGGGGGGGGGGGGGGGGGGGGGGGGGGGGGGGGGGGGGGFGGGGGGGGGGGGGGGGGGGGGGGGGGGGGGGGGGGGGGGGGGGGGGGGGFGGGGGGGGGGGGGGGGGGGFGFGGGGGGGGGGGGGGGGGGGGGGGGGGGGGGGGGFGGGGGGGGGGGEDGGGGGGGGGGFGGGGGGFFBFGGGGFFF1DGFFFFGGGGFFGFFFFFFC?<9?EFGD
@M02352:288:000000000-CKWC8:1:1101:19066:13145 1:N:0:TACGCTGC+GTAAGGAG
TACGGAGGATCCAAGCGTTATCCGGAATCATTGGGTTTAAAGGGTCCGTAGGTGGATAATTAAGTCAGAGGTGAAATCTTGCCGCTTAACGGTAAAATTGCCTTTGATACTGGTTGTCTTGAGTTATTATGAAGTGGTTAGAATATGTAGTGTAGCGGTGAAATGCATAGATATTACATAGAATACCAATTGCGAAGGCAGATCACTAATAATATACTGACACTGATGGACGAAAGCGTGGGGAGCGAACAGGATTAGATACCCTGGTAGTCCACGCCGTAA
+
GGGGGGGGGGGGGGGGGGGGGGGGGGGGGGGGGGGGGGGGGGGGGGGGGGGGGGGGGGGGGGGGGGGGGGGGGGGGGGGGGGGGGGGGGGGGGGGGGGGGGGGGGGGGGGGGGGGGGGGGGGGGGGGGGGGGGGGGGGGGGGGGGGGGGGGGGGGGGGGGGGGGGGGGGGGGGGGGGGGGGGGGGGGGGGGGGGGGGGGGGGGGGGGGGGGGGGGGGGGGGGGGGGGGGGGGGGGFGGGGGGFFFEGGGGFFFFGGFFFFGGFGFFGFFFFFFGFFFFFFGG
@M02352:288:000000000-CKWC8:1:1101:18210:13165 1:N:0:TACGCTGC+GTAAGGAG
TACGGAGGATCCAAGCGTTATCCGGAATCATTGGGTTTAAAGGGTCCGTAGGTGGATAATTAAGTCAGAGGTGAAATCTTGCCGCTTAACGGTAAAATTGCCTTTGATACTGGTTGTCTTGAGTTATTATGAAGTGGTTAGAATATGTAGTGTAGCGGTGAAATGCATAGATATTACATAGAATACCAATTGCGAAGGCAGATCACTAATAATATACTGACACTGATGGACGAAAGCGTGGGGAGCGAACAGGATTAGATACCCTGGTAGTCCACGCCGTAA
+
GGGGGGGGGGGGGGGGGGGGGGGGGGGGGGGGGGGFGGGGGGGGGGGGGGGGFGGGGGGGGGGGGGGGGGGGGGGGGGGGGGGGGGGGGGGGGGGGGGGGGGGGGGGGGGGGGGGGGGGGGGGGGGGGGCFG,FGGGGGGGGGGFGGGGGGGGGGGGGGGGGGGGGGGGGGGGGGGGGGGGGDGGGGGGGGGGGGEGGGGGFGGGGGGGGFGGGGGGGGGGGGGGGGGGFGGGGGFGDDGDGFFFFCGGGFFFFGGFFFFGGGGFFGFFFFFFGFFFFFFGG
@M02352:288:000000000-CKWC8:1:1101:12625:13204 1:N:0:TACGCTGC+GTAAGGAG
TACGGAGGGTGCAAGCGTTATCCGGAATCACTGGGTTTAAAGGGTGCGTAGGTGGACTAGTAAGTCAGAGGTGAAATCCCACAGCTTAACTGTGGAACTGCCTTTGATACTGGTTGACTTGAGTCATATGGAAGTAGATAGAATGTGTAGTGTAGCGGTGAAATGCGTAGAGATCTGAAGGAATACCAGTGGCGAAGGCGGCCCCCTGGACAGACACTGACACTCAGATGCGAAAGCGTGGGGAGCAAACAGGATTAGATACCCTGGTAGTCCACGCCGTAA
+
GGGGGGGGGGGGGGGGGGGGGGGGGGGGGGGGGGGGGGGGGGGGGGGGGGGGGGGGGGGGGGGGGGGGGGGGGGGGGGGGGGGGGGGGGGGGGGGGGGGGGGGGGGGGGGGGGGGGGGGGGGGGGGGFGGGGGGGGGGGGGGGGGGGGGGGGGGGGGGGGGGGGGGGGGGGGGGGGGGGGGGGGGGGGGGGGGGGGGGGGGGGGGGGGGGGGGGGGGGGGGGGGGGGGGGGGGGGFGGGGGGFFFEGGFFFFF:FG26AFEGGGFFGFAFDAFGFBFFFFGG
@M02352:288:000000000-CKWC8:1:1101:14083:13222 1:N:0:TACGCTGC+GTAAGGAG
TACGTATGTCTCGAGCGTTACCCGGAATCACTGGGTGTAAAGGGTTTGTAGGCGGTTTGTTAAGTTGGATATGAAAGACCGGAGCTCAACTCCGTGTTTGTGTTCAAAACTGACAGACTAGAATTAGGGAGAGGTAAGCGGAATTCTAAGTGTAGGGGTGCAATCCGTAGATACTTAGAGGAACACCAAAAGCGAAGGCAGCTTACTGGAACTATATTGACGCTGAGGAACGAAAGCGTGGGGAGCGAAAAGGATTAGATACCCTTGTAGTCCACGCCCTAA
+
GGGGGGGGGGGGGGGGGGGGG<FFGGGG@FGGGGGCFGGGGGGGC@FGGGGGGGGFGGCFGGGGGFGGGGGGGGGGGGGGGGGGGGGGGGFABFFFEFGGEFGGGGGFGGGGCFFGFGGGGGGGGGGGFGGGGGGGGGGGGGGGGGCGFGGGGGGGGGGG:FGGFGGGGGGFGGGGGGGGGGGGGCGGG:<EGGGGGGGGGGGGGGGGGGFG6FCGCFGGGGGGGGGGFEGGGGGFGGGGGGFFFFDGGGFFFFGGFFFFGGGGFFGFFFFFFGFFFFFFGG
@M02352:288:000000000-CKWC8:1:1101:11066:13252 1:N:0:TACGCTGC+GTAAGGAG
TACGGAGGATCCAAGCGTTATCCGGAATCATTGGGTTTAAAGGGTCCGTAGGTGGATAATTAAGTCAGAGGTGAAATCTTGCCGCTTAACGGTAAAATTGCCTTTGATACTGGTTGTCTTGAGTTATTATGAAGTGGTTAGAATATGTAGTGTAGCGGTGAAATGCATAGATATTACATAGAATACCAATTGCGAAGGCAGATCACTAATAATATACTGACACTGATGGACGAAAGCGTGGGGAGCGAACGGGATTAGATACCCCGGTAGTCCACGCCGTAA
+
GGGGGGGGEGGGGGGGGGGEFFGGGEGGGGGGGGGGGGGGGGGGGGGGGGGGGGGGGGGGGGGGGGGGGGGGGGGGGGGGGGGGGGGGGG7FFFGGGGGGGGGGGGGGGGGGGGGGGGGGGGGGGGGGGGGGGGGGGGGGGGGGGGGGGGGGGGGGGGGGGGGGGGGGGGGGGGGGGGGGGGGGGGGGGGGGGGGGGGGGGGGGGGGGGGGGGGGGGGGGGGGGGGGGCGGGGGGFGGGGGCADBEGGGGDFFFGG?FFFGGFFFFGE;7AAFGFFFF33CD
@M02352:288:000000000-CKWC8:1:1101:19567:13257 1:N:0:CACGCTGC+GTAAGGAG
TACGGAGGGTTCAAGCGTTATCCGGAATCATTGGGTTTAAAGGGTGCGCAGGCGGTTTATTAAGTCAGTGGTGAAATCTCGGGGCTCAACTTCGAAACTGCCATTGATACTGATAAACTTGAGTTCAGTTGGAGTAGGCGGAATGTGTAGTGTAGCGGTGAAATGCTTAGATATCACACAGAACACCGATAGCGAAGGCAGCTTACTAAACTGATACTGACGCTGAGGCACGAAAGCGTGGGGAGCGAACAGGATTAGATACCCTGGTAGTCCACACCGTAA
+
GGGGCFGG786E9CFGGGGGG<FGGGGGGG9FGGG@,BFEGGFGGCGG+CFGGGGGGGE<FFGGGGGGD<FGGGGGGG,FG++@FGGGGG,EGG?FGGGGG,:,,CFGGGGG<?F,DFGFGGGG,=3F@,FFCF<FFGFGGGGGC;;7,@FEGGGG7FFEGGGGGG9CFGGGGG,9@,84CGGEGGG@EG@EGGGGGGGGGG8C<FG++<FCF+<FGGGGGGGGGGGG5CGGGGDFGC/AEG)49EGGGGEFFFGGFFFFGGGG*)9@AFFFF*1(4,<:FD
@M02352:288:000000000-CKWC8:1:1101:14566:13276 1:N:0:TACGCTGC+GTAAGGAG
TACGGAGGATCCAAGCGTTATCCGGAATCATTGGGTTTAAAGGGTCCGTAGGTGGATAATTAAGTCAGAGGTGAAATCTTGCCGCTTAACGGTAAAATTGCCTTTGATACTGGTTGTCTTGAGTTATTATGAAGTGGTTAGAATATGTAGTGTAGCGGTGAAATGCATAGATATTACATAGAATACCAATTGCGAAGGCAGATCACTAATAATATACTGACACTGATGGACGAAAGCGTGGGGAGCGAACAGGATTAGATACCCTGGTAGTCCACGCCGTAA
+
GGGGGGGGGGGGGGGGGGGGGGGGGEGGGGGGGGGGGEEGGGGGGGGGGGGGGGGGGGGGGGGGGGGGGGGGGGGGGGGGGGGGGGGGGGGGGGCEFGGGGGGGGGGGGGGGGGGGGGGGGGGGGGGGGGGGGGGGGGGGGGGGGGGGGGGGGGGGGGGGGGGFGGGGGGGGGGGGGGGGGGGGGGGGGGGGGGGGGGGGGGGGGGGGGGGGGFGGGGCFGGGGGGGDGFGGGGGFGGDGGGFFBFGGGGFFFFGGFFFFGGFGFFGFFFFFFGFFF:>>D<
@M02352:288:000000000-CKWC8:1:1101:8522:13277 1:N:0:TACGCTGC+GTAAGGAG
TACGGAGGGTCCAAGCGTTATCCGGAATTATTGGGTTTAAAGGGTTCGTAGGCGGGCTGATAAGTCAGTGGTGAAATGCAGGGGCTCAACTCCGGCACTGCCATTGATACTGTTAGTCTTGAATTATTGTGAAGTGGTTAGAATAGGTAGTGTAGCGGTGAAATGCTTAGATATTACATAGAATACCAATTGCAAAGGCAGATAACTAACAATATATTGACCCTGATGAACGAAAGCGTGGGTAGCGACCAGGATAAGATACCCTGGTAGTCCACGCCGTAA
+
GGGGEGGGDG,FAGFGGGGGGGGGGG:F,FGGGGGGGGGGGGGGGCFGGGGGGGGDGGGC<FFGGGGGFFGG7FGGG,?EG,@FFGGGGG9,D::F@FD=F8,C,>F,8,,@F<@<ECF=,3<@,DGGB@=F;=7,@8>;FF9=;,,7@C<,7,><FB<>FG?BB,C,1<,,2@12,,,22@3F,C:E<<,5++?2B**21*>+,?<<?9*+2?25>B+9?+**020+<C7*AE9:4//8EG:986>C*))032>*-14/2CGC@F*0)*.60:*((()(9>
@M02352:288:000000000-CKWC8:1:1101:9516:13295 1:N:0:TACGCTGC+GTAAGGAG
TACGGAGGGGGTTAGCGTTGTTCGGAATTACTGGGCGTAAAGCGTACGTAGGCGGATTGGAAAGTTGGGGGTGAAATCCCAGGGCTCAACCCTGGAACTGCCTCCAAAACTATCAGTCTAGAGTTCGAGAGAGGTGAGTGGAATTCCAAGTGTAGAGGTGAAATTCGTAGATATTTGGAGGAACACCAGTGGCGAAGGCGGCTCACTGGCTCGATACTGACGCTGAGGTACGAAAGTGTGGGGAGCAAACAGGATTAGATACCCTGGTAGTCCACACCGTAA
+
E9CFEG:FCCFGGGCGGFGE@<FDEC6DFGDEG@EGGGC:@FGGGDE=FFDC=CECGGFGGGCFE?FGECGEC=BFFCFFFDCC+>DFD<FGGDFFGGF<AFGGGGGGGFGAFGGFGGGGG9>83,@FFGGCFGGGFCFGGGGGGGG;CF<FECFFG>FCFFFGGGGGGGGGF@7<;;FG>FGGCFGGF<<CGEGGGEGGGG88EFFCGFFGGGGFGGGGGD=C8DCCGFCDG59>F?>FGDB?2>3DF57<::FGF6A?FFFFFFGFF6)6@F4(4372/*
@M02352:288:000000000-CKWC8:1:1101:22558:13318 1:N:0:TACGCTGC+GTAAGGAG
TACGGAGGGTGCAAGCGTTATCCGGAATCATTGGGTTTAAAGGGTCCGCAGGCGGTCAATTAAGTCAGAGGTGAAATCCCATAGCTTAACTATGGAACTGCCTTTGATACTGGTTGACTTGAGTTATACGGAAGTAGATAGAATAAGTAGTGTAGCGGTGAAATGCATAGATATTACTTAGAATACCGATTGCGAAGGCAGTCTACTCCGTATATACTGACGCTCATGGACGAAAGCGTGGGGAGCGAACAGGATTAGATACCCTGGTAGTCCACGCCGTAA
+
GGGGGGGGGGGGGGGGGGGGGGGGGGGGGGGGGGGGGGGGGGGGGGGGGGGGGGGGGGGGGGGGGGGGGGGGGGGGGGGGGGGGGGGGGGG9EGCFB=5,F<EFEF<AB?5CAFEB<5CF<ABF=<FDCFFEFC,:<E<==F,7F9<@@==,@:,7>@@CGGCE9=,,@;92,DC;@EFG;F9;<F7**=FB9BECE5*88<+BF+9++37*3+5+>CB+?EE///<F967>EE:;9:9EGG336<CCG<5FF:D:27)*0<F6*770<?4<4C62>6@6CC
@M02352:288:000000000-CKWC8:1:1101:21043:13322 1:N:0:TACGCTGC+GTAAGGAG
TACGAGGGGTGCAAGCGTTAATCGGAATTACTGGGCGTAAAGCGTACGCAGGCGGTTTGTTAAGCGAGATGTGAAAGCCCCGGGCTCAACCTGGGAACTGCATTTCGAACTGGCAAACTAGAGTCTTGTAGAGGGGGGTAGAATTTCAGGTGTAGCGGTGAAATGCATAGATATTACACAGAATACCGATTGCGAAGGCAGTCTACTACGTATGTACTGACGCTCATGGACGAAAGCGTGGGGAGCGAACAGGATTAGATACCCTGGTAGTCCACGCCGTAA
+
GGGGC;FGFGGGFGGGGGGGCEGGGGGGGGGGGGGGGGGGGGAFGCGGGGGGGGG:FGGGGGGGGGGGDGGGFFGGGGGFEEEGGGGGGGGGGGGGFGGGGAFGGGGGGGGGFF8FGGGFC><@CBFG,@;CFFCGGGEGGFCFGFGDFGGGGGFGGGECFGGGGG<CEFGGGGGGFGFFGE:ECFGC5EGGG5C5E>@85ACC@EC97CF6<:<<<C::F>EEG77A+<<)=EDEG59EEGB?655D5<)<30<:2*)9?FFCFFC:9@8A?76893>6DD
@M02352:288:000000000-CKWC8:1:1101:9434:13323 1:N:0:TACGCTGC+GTAAGGAG
TACGGAGGGTCCAAGCGTTATCCGGAATCATTGGGTTTAAAGGGTCCGCAGGCGGTCAATTAAGTCAGAGGTGAAAGCCCATCGCTCAACGATGGAACTGCCTTTGATACTGGTTGACTTGAGTTATACGGAAGTAGATAGAATAAGTAGTGTAGCGGTGAAATGCATAGATATTACTTAGAATACCGATTGCGAAGGCAGTCTACTACGTATATACTGACGCTCATGGACGAAAGCGTGGGGAGCGAACAGGATTAGATACCCTGGTAGTCCACGCCGTAA
+
GGGGGGGGGGGGGGGGGGGGGGGGGGGGGGGGGGGGGGGGGGGGGGGGGGGGGGGGGGGGGGGGGGGGGGGGGGGGGGGGGGGGGGGGGGGFGGGGFGGGGGGGGGGGGGGGGGGGGGGGGGGGGGGGGGGGGGGGGGGGGGGGGGGGGGGGGGGGGGGGGGGGGGGGGGGGGGGGGGGGGGGGGGGGGGGGGGGGGGGGGGGGGGGGGGGGGGGGGGGGGGGGGGGGGGGGGGGFGGGGGGFFFFGGGGFFFFGGBFFFGGGGFFGFFFFFFGFFFFFFGG
@M02352:288:000000000-CKWC8:1:1101:9449:13335 1:N:0:TACGCTGC+GTAAGGAG
TACGGAGGGTCCAAGCGTTATCCGGAATCATTGGGTTTAAAGGGTCCGCAGGCGGTCAATTAAGTCAGAGGTGAAAGCCCATCGCTCAACGATGGAACTGCCTTTGATACTGGTTGACTTGAGTTATACGGAAGTAGATAGAATAAGTAGTGTAGCGGTGAAATGCATAGATATTACTTAGAATACCGATTGCGAAGGCAGTCTACTACGTATATACTGACGCTCATGGACGAAGGCGTGGGGAGCGAACAGGATTAGATACCCTGGTAGTCCACGCCTTAA
+
GGGGGGGGDGEG,EEGGGGGGGGGGGCFAFGGGGGFGGGGGGGGG<FGFEGGGGGGG7,CFFFGGGGG,CFGFGGGFEFGGFCGGGFFGG+8BFG,,4,?F,EFAFGEDGCGECB7,CFB9,>>D<F,8DFE@FEBF9=,@F@C9>F<FGGGEA>FF>C*@CCABFF@,5CFFFFE@>B@FGCGCC,*CF@FF:BCEG8*150+,?+9CGG+BE94A2+<C5:5*)>9++2/>**09CDGGGB?0</9>DB?(.>C7?<F9FGC@FFFAFFFF7?6>()(9?
@M02352:288:000000000-CKWC8:1:1101:4425:13344 1:N:0:TACGCTGC+GTAAGGAG
TACGGAGGGTCCGAGCGTTATCCGGAATCATTGGGTTTAAAGGGTCCGCAGGCGGTCGATTAAGTCAGAGGTGAAATCCCATAGCTTAACTATGGAACTGCCTTTGATACTGGTTGACTTGAGTCATATGGAAGTAGATAGAATGTGTAGTGTAGCGGTGAAATGCATAGATATTACACAGAATACCGATTGCGAAGGCAGATCACTAATTATATACTGACGCTGAGGGACGAAAGCGTGGGGAGCGAACAGGATTAGATACCCTGGTAGTCCACGCCGTAA
+
GGGGGGEEGFGGGDGGGGEGGGGDGCFGEFFGFGGCFFCCDGGGGGGGGEGGGGGGGGGGGGGGGGGFEGGFFGGGGGGGGGGGGFGCGGGFGGGGFFGGFCFFGGCGFGFGFGGGGGGGGFFGGGGGGGFFFGDGF9<DFGGGGGFBFGGGGGGGEGGGFGGGGGEGGGGGGGGGCGDGGGG9FFGCGGGGGGGGGGGFEF?FGGGGCCCFGDGCGFF@EGGGGGGGGGGGGGDFGG<GGGF?FBGGCD>F16>F2FDF:?@FFFF@<BFB6DFFF?5(/1
@M02352:288:000000000-CKWC8:1:1101:14832:13352 1:N:0:TACGCTGC+GTAAGGAG
TACGGAGGGTCCGAGCGTTATCCGGAATCATTGGGTTTAAAGGGTCCGCAGGCGGTCGATTAAGTCAGAGGTGAAATCCCATAGCTTAACTATGGAACTGCCTTTGATACTGGTTGACTTGAGTCATATGGAAGTAGATAGAATGTGTAGTGTAGCGGTGAAATGCATAGATATTACACAGAATACCGATTGCGAAGGCAGTCTACTACGTATGTACTGACGCTCATGGACGAAAGCGTGGGGAGCGAACAGGATTAGATACCCTGGTAGTCCACGCCGTAA
+
GGGGGEGGGGGGGGGGGGGGGGGGGGGGGGGGGGGFGGGGGGGGGGGGGGGGGGGGGGGGGGGGGGGGGGGGGGGGGGGGGGGGGGGGGGFGGGGGGGGGGGGGGGGGGGGGGGGGGGGGGCFGGGGGGGGGGGGGGGGGGGGGGGGGGGGGGGGGGGGGGGGGGGGGGGGGGGGGGGGGGGGFGGGDEGGGGGGGGGGGGGGGGGGGGGGGGGGGGG?GGGGGGGGGGGGGGGGFGGGGGD@?>EGGGGEFF?DFBFFFGGGGFFGFFFFFFGF?FFF6DG
@M02352:288:000000000-CKWC8:1:1101:29358:13356 1:N:0:TACGCTGC+GTAAGGAG
TACGGAGGGGGTTAGCGTTGTTCGGAATTACTGGGCGTAAAGCGTACGTAGGCGGATTGGAAAGTAGGGGGTGAAATCCCAGGGCTCAACCCTGGAACTGCCTCCTAAACTATCAGTCTAGAGTTCGAGAGAGGTGAGTGGAATTCCAAGTGTAGAGGTGAAATTCGTAGATATTTGGAGGAACACCAGTGGCGAAGGCGGCTCACTGGCTCGATACTGACGCTGAGGTACGAAAGTGTGGGGAGCAAACAGGATTAGATACCCTGGTAGTCCAAGACGTAA
+
GFGGGGEGGGG@CFGAGGGG@FFFEGGGGGGGFGGGGGEEFGGGEFGEEFFEFGGGGGGGFCFFFF,EFGGEEGGGGGGGGEDEGGGGGGFDGCGFGGGGFGGFCEFGGGFF,@AFGFGFABCCFFCEGEFGGC>F:CFGGGFFGGCGGGCFECFGFFGGGGGGG97>CEEECGEGEGGDGGGGFFGG>FGGGEGGD55>E5?8C@ECCCDFGDGGG?FGCG=EGCFF?+295FCEFF>F5E::>EGGGF@5(3>*4?AFGFFGFF3;2/-4*>*5(3;:5>
@M02352:288:000000000-CKWC8:1:1101:11004:13378 1:N:0:TACGCTGC+GTAAGGAG
TACGGAGGATCCAAGCGTTATCCGGAATCATTGGGTTTAAAGGGTCCGTAGGTGGATAATTAAGTCAGAGGTGAAATCTTGCCGCTTAACGGTAAAATTGCCTTTGATACTGGTTGTCTTGAGTTATTATGAAGTGGTTAGAATATGTAGTGTAGCGGTGAAATGCATAGATATTACATAGAATACCAATTGCGAAGGCAGATCACTAATAATATACTGACACTGATGGACGAAAGCGTGGGGAGCGAACAGGATTAGATACCCTGGTAGTCCACGCCGTAA
+
GGGGGGGD,EFGGGGGDFGGGGCFG7@FEGGGGGGGGGGFFGGGGGGGGGFGGGGGGFFGGGFGGGGGGGGGGGGGGGGFGGFFGGGGGF7:FGGGGGGGFGGGGGGGGGGGGGGGGGGGGCFEFGGGGGGGGGGGGGFGGGGGDCFGGGGGGGGGGGGGGGGGGGGGGGGGGGGGGGGFFGGFFGGGFFGGGGGGGGGGGGGFGGGGGGGGGGFGCFGGGGFFFGGGGGGDGGGFGGCEEGF@FBGGGGFFBBGGFFFFGGGCFFGFFFF)=GFFFBFFGD
@M02352:288:000000000-CKWC8:1:1101:25195:13388 1:N:0:TACGCTGC+GTAAGGAG
TACGGAGGGTCCAAGCGTTATCCGGAATCATTGGGTTTAAAGGGTCCGCAGGCGGTCAATTAAGTCAGAGGTGAAATCCCATAGCTTAACTATGGAACTGCCTTTGATACTGGTTGACTTGAGTTATACGGAAGTAGATAGAATAAGTAGTGTAGCGGTGAAATGCATAGATATTACTTAGAATACCGATTGCGAAGGCAGTCTACTACGTATATACTGACGCTCATGGACGAAAGCGTGGGGAGCGAACAGGATTAGATACCCTGGTAGTCCACGCCGTAA
+
GGGFGGGGGGGGGGGGGGGFFEGGGDEGAFGGGGGGGGGGGGFEGGGGGEFG@FGGGGFGG<FGGGGG9=FGFGGGGGGFGFFGGGGGGGGGGGGFGFGGGFGGGGGGGGGGFEAFGGGGFCGGDFGGGCEEFGGGGG<FFFCFGCFGGGGGGGGGGGGGGGGGGGGGGGGGGGGGGGGGGGGGGGGGEGGGGGGGGGGGGGGGGGGGFGFFGGGGGGGGGGGGGGGGGFGGGGGFGGDGGGFB9DGGED>??BGG??>FGGGGFFGFBFFFFGFFF6EFGD
@M02352:288:000000000-CKWC8:1:1101:20654:13389 1:N:0:TACGCTGC+GTAAGGAG
TACGGAGGGTGCAAGCGTTATCCGGAATCATTGGGTTTAAAGGGTCCGCAGGCGGTCAATTAAGTCAGAGGTGAAATACCATAGCTCAACTATGGAACTGCCTTTGATACTGGTTGACTTGAGTTATACGGAAGTAGATAGAATAAGTAGTGTAGCGGTGAAATGCATAGATATTACACAGAATACCGATTGCGAAGGCAGTCTACTACGTATGTACTGACGCTCATGGACGAAAGCGTGGGGAGCGAACAGGATTAGATACCCTGGTAGTCCACGCCGTAA
+
GGGGGGGGGGGGGGGGGGGGGGGGGGGGGGGGGGGFGGGGGGGGGGGGGGGGGGGGGGGGGGGGGGGGGGGGGGGGGGGGGGGGGGGGGGGGGGGGGGGGGGGGGGGGGGGGGGGGGGGGGGGGGGGGGGGGGGGGGGGGGGGGGGGGGGGGGGGGGGGGGGGGGGGGGGGGGGGGGGGGGGGGGGGGGGGDGGGGGGGGGGGGGGGGGGGGGFE9CGGGGGGGGGGGGGGGGGGEGGGGGGFFBFGGGGFFFFGGFFFFGGGGFFGFFFFFFGFFFFFFGG
@M02352:288:000000000-CKWC8:1:1101:4971:13400 1:N:0:TACGCTGC+GTAAGGAG
TACGGAGGGTGCGAGCGTTAATCGGAATTACTGGGCGTAAAGCGCATGCAGGTGGTTCATTAAGTCAGATGTGAAAGCCCGGGGCTCAACCTCGGAACTGAATTTGAAACTGGTGTACTAGAGTGCTGTAGAGGGGGGTAGAATTTCAGGTGTAGCGGTGAAATGCATAGATATTACACAGAATACCGATTGCGAAGGCAGTCTACTACGTATGTACTGACGCTGAGGGACGAAAGCGTGGGGAGCGAACAGGATTAGATACCCTGGTAGTCCACGCCGTAA
+
GGGG7FGGCFGGEGGGGGGC69EFGGGGGGGGGGGGGGGGGG9FG:6C<FGG6FGBD<9FFGGGGCGGGGGGGGGGAF=FBGGGGGFGGGGGFGCBFGGG,FFGG<FGGGGGGA=,3CF,FFGDFG=FEFGGGG:<CFG5EGGGG:FC?GGGGGGGGGGGGGGGGG9FGGGGGGGG:90+AGGCFGG>8C*AGGGGGGG8:;8F9CF+<89+@*+0<CFGGGEGGGGG5:DGGGGFG7DGGGFFFFGGGGFFFFGGFFFFGGGGFFGFFFFFFG@BFFFFGG
@M02352:288:000000000-CKWC8:1:1101:15715:13414 1:N:0:TACGCTGC+GTAAGGAG
TACGGAGGGTGCAAGCGTTATCCGGAATCATTGGGTTTAAAGGGTTCGTAGGCGGGCTGATAAGTCAGTGGTGAAATGCAGGGGCTCAACTCCGGCACTGCCATTGATACTGTTAGTCTTGAATTATTGTGAAGTGGTTAGAATATGTAGTGTAGCGGTGAAATGCTTAGATATTACATAGAATACCAATTGCGAAGGCAGATCACTAACAATATATTGACGCTGATGAACGAAAGCGTGGGTAGCGAACAGGATTAGATACCCTGGTAGTCCACGCCGTAA
+
GGGGGEFGGGGGGGGGGGGGGGGGGFGGGGGGGGGGGGGGGGGGGGGGGGGGGGGGGGGGGGGGGGGGGGGGGGGGGGGGGGGGGGGGGGGGGGGGGGGGGGGGGGGGGGGGGGGGGGGGGGGGGGGGGFGGFGGGGGGGGGGGGGGGGGGGGGGGGGGGGGGGGGGGGGGGGGGGGGGGGGGGGGGGGGGGGGGGGGGGGGGGGGGGGGGGGGGFGGGGGGGGGGGGGGGGGGDEGGDGGGFA?FGGGGFFFFGGF?AFGGGFFFGFFFFFFGFFB?BBGG
@M02352:288:000000000-CKWC8:1:1101:27789:13420 1:N:0:TACGCTGC+GTAAGGAG
TACGGAGGGTGCAAGCGTTATCCGGAATCATTGGGTTTAAAGGGTCCGCAGGCGGTCAATTAAGTCAGAGGTGAAATACCATAGCTCAACTATGGAACTGCCTTTGATACTGGTTGACTTGAGTTATACGGAAGTAGATAGAATAAGTAGTGTAGCGGTGAAATGCATAGAGATTACTTAGAATACCGATTGCGAAGGCAGTCTACTACGTATATACTGACGCTCATGGACGAAAGCGTGGGGAGCGAACAGGATTAGATACCCTGGTAGTCCACGCCGTAA
+
GGGGGGGGEGGGGGGGGGGGGGGGGGGGGGGGGGGGGGGGGGGGGFGGGGGGGGGGGGGGFGGGGGGGGGGGGGGGGFGGGFFGGGGGGGGFGFCFGFFGGFFGFGGGGGDFGGFGGGGGFDGGGGGFGGDGGG><FFGGGGFGGFFFFGGCGFCEFEFCGGGGGFCFFECDACFGGGGG@FGGFGGEEGDGGGGGGGFFGGGGGGFGGGGGGGFC9FFGG>E5ADFF?DD5CEGDFDDGGGF:1)>DED>F:0C>7?A7?FGFFF37:FB<*29303D339
@M02352:288:000000000-CKWC8:1:1101:26304:13453 1:N:0:TACACTGC+GTAAGGAG
TACGGAGGATCCAAGCGTTATCCGGAATCATTGGGTTTAAAGGGTCCGTAGGTGGATAATTAAGTCAGAGGTGAAATCTTGCCGCTTAACGGTAAAATTGCCTTTGATACTGGTTGTCTTGAGTTATTATGAAGTGGTTAGAATATGTAGTGTAGCGGTGAAATGCATAGATATTACATAGAATACCAATTGCGAAGGCAGATCACTAATAATCAACTGACACTGATGGACGAAAGTGTGGGGAGCGAACGGGATTAGATACCCCGGTAGTCCACGCCGTAA
+
GGGGGGGGGGGGGGGGGGGGGGGGGGGGGGGGGGGEGGGGGGGGGGGGFFFGEFGFGGGGGGGGGGGGGGGGGGGGGGGGGGCGGGGGGGGGGGGGGGGGGGGGGGGGGGGGGGGGFGGGGCFGGGGGGGGGFGGGGGFGGGGGGGGGGGGGGAFGGGGGGGGGGGGGGGGGGGGGGGGGGGGGGGGGGGGGGGGEEGGGGGGGGGGGFGDFGGBFGGGGGGGGGGGGGGGGGGGECGGGGGFFFFGGGGFF:BGG?FFFFGGGFFGFFFFFFGFF;?FFGG
@M02352:288:000000000-CKWC8:1:1101:28542:13464 1:N:0:TACGCTGC+GTAAGGAG
TACGGAGGGTCCAAGAGTTATCCGGATTTATTGGGTTTAAAGGGTCCGTAGGCGGGCTTATAAGTCAGAGGTGAAATCCCATCGCTCAACGATGGAACTGCCTTTGATACTGTAGGTCTTGAATATATTTGAAGTAGGCGGAATATGTAGTGTAGCGGTGAAATGCATAGATATTACATAGAACACCAATTGCGAAGGCAGCTTACTAAGATATTATTGACGCTGATGGACGAAAGCGTGGGTAGCGAACGGGATTAGATACCCCGGTAGTCCAAGCCGTAA
+
GA@<;;::B6CFC,C,C,6<CF,@@7CFF6FA@9F@B@<,-CCF@FFG@FGCGDEFGGGCFBFFGE?A,E<9ADF<F?AB?D<BC,4+58?>A<CDGGGDGGFAD<DGGGCAD,B>8,3FF9<@@FGGFGGCFFF<FECFC>@CDCFGFGFDG@FGGCC<:>EGGGAEGGGGC@CBBCGGCFGCC:F87<FG98@EGG8EEG?CGGGGCFGGE?F0<F77<8=CCC?@FC77==9>CC7::CEA:?<3:9:@B0DG2?AFD<<757DB(7<A=G*5:?>6G<
@M02352:288:000000000-CKWC8:1:1101:2613:13471 1:N:0:TACGCTGC+GTAAGGAG
TACGGAGGGTCCGAGCGTTATCCGGAATCATTGGGTTTAAAGGGTCCGCAGGCGGTCAATTAAGTCAGAGGTGAAATCCCATCGCTCAACGATGGAACTGCCTTTGATACTGATTGACTTGAGTTATATGGAAGTAGATAGAATAAGTAGTGTAGCGGTGAAATGCATAGATATTACTTAGAATACCGATTGCGAAGGCAGTCTACTACGTATATACTGACGCTGAGGGACGAAAGCGTGGGGAGCGAACAGGATTAGATACCCTGGTAGTCCACGCCGTAA
+
GGGGGEGGGGGGGGGGGGGGGGGGGEEG<FFGGGGEGGFGGGGGGGFGGGGGGGGGGGFGGGGGGGGGGGGGGGGGGGFFGDFFGCGGGGG+DDGGGGGGGGGFGGGGGGFGFAFGFFFGGGGGGGGGGGGFFFGGGCFGGGFCCFFGGGGGGGGGGGGGGGGGGGGGGGGGGGGGGGGGFGGGGGGGGGGGGGGGGGGGGFFFGGGGGC0=BFFGGGGGGGGGGGGGGDFGGGGFFGGGDEB?9BGDGGFFFFGGFFFFFGGGFFGFFFFFFGF<B2@BGG
@M02352:288:000000000-CKWC8:1:1101:12130:13502 1:N:0:TACGCTGC+GTAAGGAG
TACGGAGGGTCCGAGCGTTATCCGGAATCATTGGGTTTAAAGGGTCCGCAGGCGGTCAATTAAGTCAGAGGTGAAATCCCATAGCTTAACTATGGAACTGCCTTTGATACTGGTTGACTTGAGTCATATGGAAGTAGATAGAATGTGTAGTGTAGCGGTGAAATGCATAGATATTACACAGAATACCGATTGCGAAGGCAGTCTACTACGTATGTACTGACGCTGAGGGACGAAAGCGTGGGGAGCGAACAGGATTAGATACCCTGGTAGTCCACGCCGTAA
+
GGGGGGGGGGGGGGGGGGGGGGGGGGGGGGGFGGGGGGGGGGGGGGGGGGGGGGGGGDGGGGGGGGGGGGGGGGGGGGGGGGDFGGGGGGGGGGGGGGGGGGGGGGGGGGGGGGGGGGGGGGGGGGGFGGGGGGGGGGGGGGGGGGGGGGGCFFGGGGGGGGGGGGGGGGGGGGGGGGGGFGGGFGGGGGGGGGGGGGGGGGGGGGGGGGGGGFGGGGGGGGGGGGGGGGGGGGGFGGDEDGFFFFGGGGFFFFGGFFFFEFGGFFGFFFFFFGFFFFF>DD
@M02352:288:000000000-CKWC8:1:1101:18144:13515 1:N:0:TACGCTGC+GTAAGGAG
TACGGAGGGTCCGAGCGTTATCCGGAATCATTGGGTTTAAAGGGTCCGCAGGCGGTCAATTAAGTCAGAGGTGAAATCCCATAGCTTAACTATGGAACTGCCTTTGATACTGGTTGACTTGAGTCATATGGAAGTAGATAGAATGTGTAGTGTAGCGGTGAAATGCATAGATATTACATAGAATACCAATTGCGAAGGCAGATCACTAATAATATACTGACACTGATGGACGAAAGCGTGGGGAGCGAACAGGATTAGATACCCTGGTAGTCCACGCCGTAA
+
GGGGGGGGGGGGGGGGGGGGGGGGGGGGGGGGGGGFGGGGGGGGGGGGGGGGGGGGGGGGGGGGGGGGGGGGGGGGGGGGGGGGGGGGGGGGGGGGGGGGGGGGGGGGGGGGGGGGGGGGGGGGGGGGGGGGGGGGGGGGGGGGGGGGGGGGGGGGGGGGGGGGGGGGGGGGGGGGGGGGGGGGGGGGGGGGGGGGGGGGGGGGGGGGGGGGGGGGGGGGGGGGGGGGGGGGGGGFGGDGGEEBFFGGGGFFFFGGFFFFGGGGFFFFFFFFFGFF9:EFGG
@M02352:288:000000000-CKWC8:1:1101:14037:13526 1:N:0:TACGCTGC+GTAAGGAG
TACGGAGGATCCAAGCGTTATCCGGAATCATTGGGTTTAAAGGGTCCGTAGGTGGATAATTAAGTCAGAGGTGAAATCTTGCCGCTTAACGGTAAAATTGCCTTTGATACTGGTTGTCTTGAGTTATTATGAAGTGGTTAGAATATGTAGTGTAGCGGTGAAATGCATAGATATTACATAGAATACCAATTGCGAAGGCAGATCACTAATAATATACTGACACTGATGGACGAAAGCGTGGGGAGCGAACAGGATTAGATACCCTGGTAGTCCACGCCGTAA
+
GGGGGGGGGGGGGGGGGGGGGGGGGGGGGGGGGGGGGGGGGGGGGGGGGGGGGGGGGGGGGGGGGGGGGGGGGGGGGGGGGGGGGGGGGGFGGGCAFGGGGGGGGGGGGGGGGGGGGGGGGGGGGGGGGGGGGGGGGGGFGGGGGGGGGGGGGGGGGGGGGGGGGGGGGGGGGGGGGGGGGGGGGGGGGGGGFGGGGGGGGGGGGGGGGGGGGGGGFFDFFGGFGGGGGGGDGGGFGGGGGGFFFFGGCGEFFFGGFF<=FGGGFFFFAFDFFFFFFFD>GG
@M02352:288:000000000-CKWC8:1:1101:14033:13545 1:N:0:TACGCTGC+GTAAGGAG
TACGGAGGATCCAAGCGTTATCCGGAATCATTGGGTTTAAAGGGTCCGTAGGTGGATAATTAAGTCAGAGGTGAAATCTTGCCGCTTAACGGTAAAATTGCCTTTGATACTGGTTGTCTTGAGTTATTATGAAGTGGTTAGAATATGTAGTGTAGCGGTGAAATGCATAGATATTACATAGAATACCAATTGCGAAGGCAGATCACTAATAATATACTGACACTGATGGACGAAAGCGTGGGGAGCGAACAGGATTAGATACCCTGGTAGTCCACGCCGTAA
+
GGGGGGGGGGGGGGGGGGGCFGGGGFGGGGGGGGGGGGGFGGGGGGGGGGGGGGGGGFGGGGGGGGGGCFGGGFGGGGGGGGGGGGGGGGGGGGCEAFFGGGGGGGGGCGGGGGGGGGGGC?FGGGGGGGGGFGGGGGGGGGGGGGGGGGGDGGGGGGGGGGGFGGGGGGGA>EGFFDFGGCCFGGGGGGGEGEGCEGGGGGGGGGGGGGGGGGGGGGGGGGFFFFGGGGGGGGGEGGGEGGF0:3D3EGDF<FGGFF2F:C8C?><?)=AFFGFF>F>>GD
@M02352:288:000000000-CKWC8:1:1101:2117:13572 1:N:0:TACGCTGC+GTAAGGAG
TACGGAGGATCCAAGCGTTATCCGGAATCATTGGGTTTAAAGGGTCCGTAGGTTGATAATTAAGTCAGAGGTGAAATCTTGCCGCTTAACGGTAAAATTGCCTTTGATACTGGTTGTCTTGAGTTATTATGAAGTGGTTAGAATATGTAGTGTAGCGGTGAAATGCATAGATATTACATAGAATACCAATTGCGAAGGCAGATCACTAATAATATACTGACACTGATGGACGAAAGCGTGGGGAGCGAACAGGATTAGATACCCTGGTAGTCCACGCCGTAA
+
GFGGGGGGGGGGGGGGGGGGGGGGDGGFFGGGGGGFGGGGGGGGGGGGGGGGGGGGGGGGGGGGGGGGGGGGGGGGGGGGGGGGGGGGGGGGGGGGGGGFGGGGGGGGCFGGGGGGGGGGGGGFFGGGFGGGDGGGGGGGGGFGGFFGGGGCFAFCGGGGGGGGGGGGGGGGGGGGGGGGGGGGGGGGGGGGGGEGGGGGGGGGGGGGGGGGGGGGGGGFGGGGFDFGD?FDCGGFGGGGGGFFFFGGGGFFFFGGFFFFGGGGFFGFFFBFFGFFFFFFGD
@M02352:288:000000000-CKWC8:1:1101:6869:13576 1:N:0:TACGCTGC+GTAAGGAG
TACGGAGGGTCCAAGCGTTATCCGGAATCATTGGGTTTAAAGGGTCCGCAGGCGGTCAATTAAGTCAGAGGTGAAATCCCATCGCTCAACGATGGAACTGCCTTTGATACTGGTTGACTTGAGTTATACGGAAGTAGATAGAATAAGTAGTGTAGCGGTGAAATGCATAGATATTACTTAGAATACCGATTGCGAAGGCAGTCTACTACGTATATACTGACGCTCATGGACGAAAGCGTGGGGAGCGAACAGGATTAGATACCCTGGTAGTCCACGCCGTAA
+
GGGGGGGGGGGGGGGGGGGGGGGGGCFGGFGGGGGGGGGGGGGGGGGGGGGDGGGGGGGGGGGGGGGGGGGGGGGGGGGGGGGGGGGGGGGGGGGGGGGGGGGGGGGGGGGGGGGEGGGGGGGGGGGGGGGGGGGGGGGGGGFFFGGGGGGGGGGGGGGGGGGGGGGGGGGGGGGFGGGGGGGDDFGGDEGGGGGGGGGGGGGGGGGGGGGGGGGFGGGGGGGGGGGFGGGGGGGFGGGGGGFFBFGDGG@5?FGGFF<FGGGGFFGFDFFFFGFFFFDFGG
@M02352:288:000000000-CKWC8:1:1101:13884:13594 1:N:0:TACGCTGC+GTAAGGAG
TACGGAGGATCCAAGCGTTATCCGGAATCATTGGGTTTAAAGGGTCCGTAGGTGGATAATTAAGTCAGAGGTGAAATCTTGCCGCTTAACGGTAAAATTGCCTTTGATACTGGTTGTCTTGAGTTATTATGAAGTGGTTAGAATATGTAGTGTAGCGGTGAAATGCATAGATATTACATAGAATACCAATTGCGAAGGCAGATCACTAATAATATACTGACACTGATGGACGAAAGCGTGGGGAGCGAACAGGATTAGATACCCTGGTAGTCCACGCCGTAA
+
GGGGGGGGGGGGGGGGGGGGGGGGGGGGGGGGGGGGGGGGGGGGGGGGGGGGFGGFGGGGGGGGGGGGGGGGGGGGGGGGGGGGGGGGGGGGGGCCFGGGGGGGGGGGGGGGGGGGGGGGGFGGGGGGGGGGGGGGGGGGGGGGGGGGGGGGGGGGGGGGGGGGGGGGGGGGGGGGGGGGGGGGGGGGGGGGGGGGGGGGGGGGGGGGGGGGGGGGGGGGGGGGGGGGGGGGGGGFGGGGGGFFFFGGGGFFFFGGFFFFGGGGFFGFFFFFFGFFFFFFGG
@M02352:288:000000000-CKWC8:1:1101:5709:13595 1:N:0:TACGCTGC+GTAAGGAG
TACGGAGGGTGCGAGCGTTAATCGGAATTACTGGGCGTAAAGCGTACGCAAGCGGTTTGTTAAGCGAGATGTGAAAGCCCCGGGCTCAACCTGGGAACTGCATTTCGAACTGGCAAACTAGAGTGTGATAGAGGGTGGTAGAATTTCAGGTGTAGCGGTGAAATGCGTAGAGATCTGAAGGAATACCGATGGCGAAGGCAGCCACCTGGGTCAACACTGACGCTCATGTACGAAAGCGTGGGGAGCAAACGGGATTAGATACCCCGGTAGTCCACGCCGTAA
+
GGGGGGGGGGGGGGGGGGGGGGGGGGGGCGFGGGGGGGGGGGGGGEGGGGEGGGGCCCFGGGGGGGGGGGGGGGGGGGGGGGGGGGGGGGFFDGGGGGGGGFGGGEGDGGGGGGFFGFGFGFGGFFFGGFGGGGDCFEGGGGGGGGGFEGGGGGGGGGGGGGGGGGGGGGGGGGGGGGGGGGGGGGGGGGGGGGGGGGGGGDGFFGGGFGGGFGDGGGGFGGGGGGGGGGGGGGGFGGGGGGFBFFGGGGEEFBGGBFFFGGGG8@GEBFFFFGFFFFFFDC
@M02352:288:000000000-CKWC8:1:1101:9316:13638 1:N:0:TACGCTGC+GTAAGGAG
TACGGAGGTTCCGAGCGTTATCCGGAATCATTGGGTGTAAAGGGTCCGCAGGCGGTCACTTAAGTCAGAGGTGAAAGCCCATAGCTCAACTATCGAACTGCCTTTGATACTGGTTGACTTGAGTCATATGGGAGTAGCTAGAATGTGTAGTGTAGCGGTGAAATGCATAGATATTACACAGAATACCGATTGCGAAGGCAGTCTACTACGTATGTACTGACGCTCAGGGACGAAAGCGTGGGGAGCGAACGGGATTAGATACCCTGGTAGTCCACGCCGTAA
+
GFG,@CEG,,,C:CFGGGG:<,CFCFDFGG9FCEF@,@DEFG,CG,EF:FGGGEGG@:5,EEGEFG@?:,BFGGGG,:B=E?,BBF,EFG94<,B4FF<FG<,8EGGGGGGGC5>FGGG@<FGGGGG<,,C,,@CFD,3,@FFG,3833@FGGDCG@CFGGGGGGG@FFGGGGGFD9,42=FD9FGF:=F*=EGGGGGG9EE8F<CF9+*2A922>FGGGGGGGCD6@5EGGGC*7C59CEGFBFFGG73).48DF?FDFGGEC9)*9>F<AFF426()2>D
@M02352:288:000000000-CKWC8:1:1101:25064:13683 1:N:0:TACGCTGC+GTAAGGAG
TACTAAAGGTGCAAGCGTTAATCGGAATTACTGGGCGTAAAGCGCGCGTAGGTGGTTTGTTAAGTTGGATGTGAAAGCCCAGGGCTCAACCTTGGAACTGCATTCAAAACTGACTCACTAGAGTACGAGAGAGGTTAGTGGAATTTCCTGTGTAGCGGTGAAATGCGTAGAGATGGGAAGGAACACCAGTGGCGAAGGCGACTGACTGGCTCGATACTGACACTGAGGTGCGAAAGCGTGGGGAGCAAACAGGATTAGATACCCTGGTAGTCCACGCCGTAA
+
GGGGGGGGGGGGGGGGGGGGGGGGGGGGGGGGGGGGGGGGGGGGGGGGGGGGGGGGGGGGGGGGGGGGGGGGGGGGGGGGGGGGGGGGGGGGGGGGGGGGGGGGGGGGGGGGGGGGGGGGGGGGGGGGGGGGGGGGGGGGGGGGGGGGGGGGGGGGGGGGGGGGGGGGGGGGGGGGGGGGGGGGGGGGGGGGGGGGGGGGGGGGGGGGGGGGGGGGGGGGGGGGGGGGGGGGGGGFGGGGGGFFFFGFGGFFFFGGFFFFGGGGFFGFFFFFFGFFFFF>GD
@M02352:288:000000000-CKWC8:1:1101:6429:13718 1:N:0:TACGCTGC+GTAAGGAG
TACGGAGGGTCCAAGCGTTATCCGGAATCATTGGGTTTAAAGGGTCCGCAGGCGGTCAATTAAGTCAGAGGTGAAAGCCCATCGCTCAACGATGGAACTGCCTTTGATACTGGTTGACTTGAGTTATACGGAAGTAGATAGAATAAGTAGTGTAGCGGTGAAATGCATAGATATTACTTAGAATACCGATTGCGAAGGCAGTCTACTACGTATATAATGACGCTCATGGACGAAAGCGTGGGGAGCGAACAGGATTAGATAACCTGGTAGTCCACGCCGGAA
+
CFGFGGGEGFGGGGGGGGGGGGGGGDG7<FGGFGGFGGGFGGFEGGGGDDECCFE=FGGGGFGFGGFFGGG<FEFGGGGCGFG7CCGGFEGFDGGGGGCDGGFFFFGCFEFDFFGDCDGCCFFFCFEFFFGGGGGGGGADFFF,@FGE<FFGGFCGGGGD@EGGFGFGG@EGGG:BF9FGGGGFCFCEF<<>9C8::E>>EGGECC?CCCGFCF@?<<C<+1***9>90=<<CGD57*//::@?9)7D=<>?<.772=)/++09=4<FA74)@DFF9?)(77
@M02352:288:000000000-CKWC8:1:1101:16716:13741 1:N:0:TACGCTGC+GTAAGGAG
TACGGAGGGTGCGAGCGTTAATCGGAATTACTGGGCGTAAAGCGCATGCAGGTGGTTCATTAAGTCAGATGTGAAAGCCCGGGGCTCAACCTCGGAACTGCATTTGAAACTGGTGAACTAGAGTGCTGTAGAGGGGGGTAGAATTTCAGGTGTAGCGGTGAAATGCGTAGAGATCTGAAGGAATACCAGTGGCGAAGGCGGCCCCCTGGACAGACACTGACACTCAGATGCGAAAGCGTGGGGAGCAAACAGGATTAGATACCCTGGTAGTCCACGCCGTAA
+
GGGGGGGGGGGGGGGGGGGGEFGGGGGGGGGGGGGGGGGGGGGGGGGGGGGGGGGGGGGGGGGGGGGGGGGGGGGGGGGGGGGGGGGGGGGGGGGGGGGGGGGGGGGGGGGGGGGGGGGGGGGGGGGGGGGGGGGGGGGGGGGGGGGGGGGGGGGGGGGGGGGGGGGGGGGGGGGGGGGGGGGFGGGGGGGGGGGGGGGGGGGGGGGGGGGGGGGGGGGGGGGGGGGGGGCDGGGFGGGGGGFFFFGGGGFFFFGG?FFFGGFFFFGFFFFFFGFFFFFFGG
@M02352:288:000000000-CKWC8:1:1101:18924:13741 1:N:0:TACGCTGC+GTAAGGAG
TACGGAGGATCCAAGCGTTATCCGGAATCATTGGGTTTAAAGGGTCCGTAGGTGGATAATTAAGTCAGAGGTGAAATCTTGCCGCTTAACGGTAAAATTGCCTTTGATACTGGTTGTCTTGAGTTATTATGAAGTGGTTAGAATATGTAGTGTAGCGGTGAAATGCATAGATATTACATAGAATACCAATTGCGAAGGCAGATCACTAATAATCAACTGACACTGATGGACGAAAGCGTGGGGAGCGAACGGGATTAGATACCCCGGTAGTCCACGCCGTAA
+
GGGGGGGGGGGGGGGGGGGGGGGGGGGGGGGGGGGFGGGGGGGGGGGGGGGGFGGGGGGGGGGGGGGGGGGGGGGGGGGGGGGGGGGGGGGGGGGGGGGGGGGGGGGGGGGGGGGGGGGGGGGGGGGGGGGGGGGGGGGGGGGGGGGGGGGGGGGGGGGGGGGGGGGGGGGGGGGGGGGGGGGGGGGGGGGGGGGGGGGGGGGGGGGGGGGGGGGGGGGGGGGGGGGGGGGGGGGFGGGGGGBFFDGGEGFFFFG5<FDFGFGGFFGFFFFFFFFBF?F>GG
@M02352:288:000000000-CKWC8:1:1101:14184:13775 1:N:0:TACGCTGC+GTAAGGAG
TACGGAGGGTGCGAGCGTTAATCGGAATTACTGGGCGTAAAGCGCATGCAGGTGGTTCATTAAGTCAGATGTGAAAGCCCGGGGCTCAACCTCGGAACTGCATTTGAAACTGGTGAACTAGAGTGCTGTAGAGGGGGGTAGAATTTCAGGTGTAGCGGTGAAATGCGTAGAGATCTGAAGGAATACCAGTGGCGAAGGCGGCCCCCTGGACAGACACTGACACTCAGATGCGAAAGCGTGGGGAGCAAACAGGATTAGATACCCTGGTAGTCCACGCCGTAA
+
GGGGGGGGGGGGGGGGGGGGGGGGGGGGGGGGGGGGGGGGGGGGGGGGGGGGFGGFGGGGGGGGGGGGGGGGGGGGGGGGGGGGGGGGGGGGGGGGFFGGGGGGGGGGGGGGGGGGGGGGGGGGGGGGGGGGGGGGGGGGGGGGGGGGGGGGGGGGGGGGGGGGGGGGGGGGGGGGGGGGGGGGGGGGGGGGGGGGGGGGGGGGGGGGGGGGGGGGGGGGGGGGGGGGGGGGGGGFGGGGGGFFFFGGGGFFFBGGFFFFGGGGFFGFFFFFFGFFFFF9GD
@M02352:288:000000000-CKWC8:1:1101:2772:13784 1:N:0:TACGCTGC+GTAAGGAG
TACGGAGGATCCAAGCGTTATCCGGAATCATTGGGCTTAAAGGGTCCGCAGGTGGATAATTAAGTCAGAGGTGAAATCTTGCCGCTTAACGGTAAAATTGCCTTTGATACTGGTTGTCTTGAGTTATTATGAAGTGGTTAGAATATGTAGTGTAGCGGTGAAATGCATAGATATTACATAGAATACCAATTGCGAAGGCAGATCACTAATAATCAACTGACACTGATGGACGAAAGCGTGGGGAGCGAACGGGATTAGATACCCCGGTAGTCCACGCCGTAA
+
GGGG-FGG7@<FGGGGGGGDFGGGGG:@<EFFGGG,9EFGGGFGG8,@+=FG=FG<F<ECFFAFGG<FG9FGGGGG9FEFAF<FGG7FFG@FCG7EFEGGGECCBFGFGGGG8F,88CFGFFFG9?FDGCFGBFAF9CFCGGGD<@FD<FFGGGGGGGGGFGGGGGACFGGGGG7,@>FGGGGAFGGG,D;FFGGGGGGFEGGGCGGFFF74,?FGGGGGGEGGGG9<?6CDGGGFGEGECG><0BGGGGBFFFGGFFFFGGGGFEGEFFFFFG440?79DD
@M02352:288:000000000-CKWC8:1:1101:4771:13822 1:N:0:CACGCTGC+GTAAGGAG
TACGGAGGGGGTTAGCGTTGTTCGGAATTACTGGGCGTAAAGCGCGCGTAGGCGGACCAGAAAGTAAGGGGTGAAATCCCAGGGCTCAACCCTGGAACTGCCTCTTAAACTCCTGGTCTTGAGTTCGAGAGAGGTGAGTGGAATTCCGAGTGTAGAGGTGAAATCCGTAGATATTAGGAGGAACACCAGTGGCGAAGGCGGCTCACTGGCTCGATACTGACGCTGAGGTGCGAAAGTGTGGGGAGCAAACAGGATTAGATACCCTGGTAGTCCACACCGTAA
+
GGGGGFFGGGG@+DFGGGG:FAFGGGEG@FEGGGGGGGGGGGGGG+CFFGGGGGG:+@<=,EDFGC<EDDGGEGGGCD=DEFGGGGGGGGGGGGGGGGGF@:DFF,>FFGG,FFCGCFGFGFG;@8>:DEFFGE:C,3=FEGCG@CEF@FFGEGC,CCGFGGFC+5<=CEE,5?++?;CGDGG8CFEEF7@?>8ECEEFE5EE5@FGGGF*<**;;?F@FGEEG=CGG<CFGGGG>FFCGGGF?93FFFFFF::FC7?49FGGCFFG?AFAF6C64<::<FC
@M02352:288:000000000-CKWC8:1:1101:28336:13837 1:N:0:TACGCTGC+GTAAGGAG
TACGGAGGGTCCGAGCGTTATCCGGAATCATTGGGTTTAAAGGGTCCGCAGGCGGTCGATTAAGTCAGAGGTGAAATCCCATAGCTTAACTATGGAACTGCCTTTGATACTGGTTGACTTGAGTCATATGGAAGTAGATAGAATGTGTAGTGTAGCGGTGAAATGCATAGATATTACACAGAATACCGATTGCGAAGGCAGTCTACTACGTATGTACTGACGCTCATGGACGAAAGCGTGGGGAGCGAACAGGATTAGATACCCTGGTAGCCCACGCCGTAA
+
GGGGGGGEFGFGGGGGGFGGGGGGGG+C<FGFGGGGGGGFFGGGGAFGEFGGGGGCFGGGDCGGGGGGEFGFGEGGGA=,55EFGGFCFGFC?<AEEGF<FAFGA<FDFA,EFFDCF9FCFFG9FCGGFFGGGGDDFE9FCF9@>FFFDCFGF:=@FCBFFC;@35;9@C7,;,2@DGGFFGGDCF74:CFEC:ECEC*BCCG;EFFCGEGGGC9B+B9C?C5*=5<?FFFCGGGEDGDGGG3:;B5CG30<<(*0,6)*<<C6*7FF<@)5<F79B?F39>
@M02352:288:000000000-CKWC8:1:1101:8144:13853 1:N:0:TACGCTGC+GTAAGGAG
TACGGAGGGTCCGAGCGTTATCCGGAATCATTGGGTTTAAAGGGTCCGCAGGCGGTCAATTAAGTCAGAGGTGAAATCCCATAGCTTAACTATGGAACTGCCTTTGATACTGGTTGACTTGAGTCATATGGAAGTAGATAGAATGTGTAGTGTAGCGGTGAAATGCATAGATATTACACAGAATACCGATTGCGAAGGCAGTCTACTACGTATGTACTGACGCTCATGGACGAAAGCGTGGGGAGCGAACAGGATTAGATACCCTGGTAGTCCACGCCGTAA
+
GGGGGGGGGGGFGGGGGGGGGGGGGGGGGGGGGGGGGGGGGGGGGGGGGGGGGGGFGGGGGGGGGGGGGGGGGGGGGGGGGGGGGGGGGGGGGGGGGGGGGGGGGGGGGGGGGGGGGGGGGGGGGGGGGGGGGGGGGGGGGGGGGEGGGGGGGGGGGGGGGGGGGGGGGGGGGGGGGGGGGGGDGGGGGCFGGGGGGGGGGGGGGGGGGGGGGGGGGGGGGGGGGGGGGGGGGGGFFGGGGGFFFFGGGGFFFFGGFFFFGFGGFFGFFF<BFGF<>BFBGG
@M02352:288:000000000-CKWC8:1:1101:21303:13890 1:N:0:TACGCTGC+GTAAGGAG
TACGGAGGGTCCGAGCGTTATCCGGAATCATTGGGTTTAAAGGGTCCGCAGGCGGTCGATTAAGTCAGAGGTGAAATCCCATAGCTTAACTATGGAACTGCCTTTGATACTGGTTGACTTGAGTCATATGGAAGTAGATAGAATGTGTAGTGTAGCGGTGAAATGCATAGATATTACACAGAATACCGATTGCGAAGGCAGTCTACTACGTATGTACTGACGCTCATGGACGAAAGCGTGGGGAGCGAACAGGATTAGATACCCTGGTAGTCCACGCCGTAA
+
GGGGGGGGGGGGGGGGGGGGGGGGGEGGGGGGGGGGGGGGGGGGGGGGGGGGGGGGGGGGGGGGGGGGGGGGGGGGGGGGGGGGGGGGGGGGGGGGGGGGGGGGGGGGGGGGGGGGGGGGGGGGGGGGGGGGGGGGGGGGGGGGGGGGGGGGGGGGGGGGGGGGGGGGGGGGGGGGGGGGGGGGGGGGGGGGGGGGGGGGGGGGGGGGGGGGGGGGGGGGGGGGGGGGGGGGGGGFGGGGGGFFFFGGGGFFFFGGFFFFGGGGFFGFFFFFFGFFFFFFGC
@M02352:288:000000000-CKWC8:1:1101:28534:13904 1:N:0:TACGCTGC+GTAAGGAG
TACGGAGGATCCAAGCGTTATCCGGAATCATTGGGTTTAAAGGGTCCGTAGGTGGATAATTAAGTCAGAGGTGAAATCTTGCCGCTTAACGGTAAAATTGCCTTTGATACTGGTTGTCTTGAGTTATTATGAAGTGGTTAGAATATGTAGTGTAGCGGTGAAATGCATAGATATTACATAGAATACCAATTGCGAAGGCAGATCACTAATAATATACTGACACTGATGGACGAAAGCGTGGGGAGCGAACGGGATTAGATACCCCGGTAGTCCACGCCGTAA
+
GGGGGGGGGGFGEGGGGGGFFGGGGFGGGGGGGGGGGGGGGGGGGFGGDGGGFFGGGGGGGGGGGGGGGGGGGGGGGGGGGGGGGGGGGGGGGGGGGGGGGCGGGGGGFGGGGGGGGGGGGGGGGGGGGGGGGGGGGGGCGGGGGGGGGGGGGGGGGGGCGGGGGGGGGGGGGGGGGGGGFCFGGGGFGGGGGGGGGGGGGGGGGGGGGGGGGFGGGGGGGGGGGFFGGGGGEEGFGGGGGGF?B:DDEGB>BFGGFFFFFECF3BGFFFFFFGFBFFFFGG
@M02352:288:000000000-CKWC8:1:1101:25478:13906 1:N:0:TACGCTGC+GTAAGGAG
TACGGAGGGTGCAAGCGTTGTTCGGATTTATTGGGCGTAAAGCGCGCGCAGGCGGATTGGAAAGTCGGATGTGAAATCCCGGGGCTCAACCTCGGAACTGCGTCCGAAACTATCAGTCTAGAATCTTGGAGAGGGTTGGGGAATTTCACGTGTAGGGGTAAAATCCGTAGAGATGTGAAGGAACACCAGTGGCGAAGGCGCCGACCTGGACAAGTATTGACGCTGAGGCGCGAAAGCGTGGGGAGCTAACAGGATTAGATACCCTGGTAGTCCACGCCGTAA
+
GGFGGDFDGGGGGEFGGFCFFEFFGGGGGGGGGGGGGFEFDFGGGGGGGGGGGGGGGGGGFAFGGGGGGGGEGGGGGFGGGGGGGGGGGGGFCFEEGGGGGG@FEGGGGGGGGGEFGGGGGGCDEFGGGGGFGGGGDEGGGGGGGGGGGGFFGC9FCEGGGGC?FCCFFEGGFGCGGGGGGGGEFG>>FFGGG5:E>GGGGGEGGGDFGGFGFGFFFGCF9EG=CDFFFGDDEEGFGGGGGGF:9@FGEGFFB?47)9<?C?E947CFDFBF9*?BF:>195
@M02352:288:000000000-CKWC8:1:1101:17408:13910 1:N:0:TACGCTGC+GTAAGGAG
TACGGAGGATCCAAGCGTTATCCGGAATCATTGGGTTTAAAGGGTCCGTAGGTGGATAATTAAGTCAGAGGTGAAATCTTGCCGCTTAACGGTAAAATTGCCTTTGATACTGGTTGTCTTGAGTTATTATGAAGTGGTTAGAATATGTAGTGTAGCGGTGAAATGCATAGATATTACATAGAATACCAATTGCGAAGGCAGATCACTAATAATATACTGACACTGATGGACGAAAGCGTGGGGAGCGAACAGGATTAGATACCCTGGTAGTCCACGCCGTAA
+
GGGGGGGGGGGGGGGGGGGGGGGGGGGGGGGGGGGGGGGGGGGGGGGGFFFGFGGGGGGGGGGGGGGGGGGGGGGGGGGGGGGGGGGGGGGGGGGGGGGGGGGGGGGGGGGGGGGGGGGGGGGGGGGGGGGGGGGGGGGGGGGGGGGGGGGGGGGGGGGGGGGGGGGGGGGGGGGGGGGGGGGGGGGGGGGGDGGGGGGGGGGGGGGGGGGGGGGGGGGGGGGGGGGGG?FGGGGFGGGGGEFFFFGDGGFFFFGGFFFFGGFFFFGFFFDFFGFFFBFFGD
@M02352:288:000000000-CKWC8:1:1101:11075:13947 1:N:0:TACGCTGC+GTAAGGAG
TACGGAGGATCCAAGCGTTATCCGGAATCATTGGGTTTAAAGGGTCCGTAGGTGGATAATTAAGTCAGAGGTGAAATCTTGCCGCTTAACGGTAAAATTGCCTTGATACTGGTTGTCTTGAGTTATTATGAAGTGGTTAGAATATGTAGTGTAGCGGTGAAATGCATAGATATTACATAGAATACCAATTGCGAAGGCAGATCACTAATAATATACTGACACTGATGGACGAAAGCGTGGGGAGCGAACAGGATTAGATACCCTGGTAGTCCACGCCGTAAA
+
GGGGGGGGGGGGFGGGGGGGGGGGGGDGGGGGGGGGGGGGGGGGGEFGGGGGCFGGFAFG9FGGGGGGGGGGGGGGGDFFFGFFFG7FGGEDC=?BFGGGGDFGGGGGGGGGGFGGGGGGGGGDFGFGGGGGGGGDF=FFGGGG<CGFGGGGGGGGGGGGGGGGGGGGGGGGG9FGFDFGGGCCFGCFGGGGGGGGGGGGC9EGGGGFCC7<CCGGGGGGGGGGGGGFFGGGGGGFGGGGGGF@FEGGGGF@:FGGFFFFGGGGFFGFDFFFFDBB?;DFGG
@M02352:288:000000000-CKWC8:1:1101:9496:13949 1:N:0:TACGCTGC+GTAAGGAG
TACGGAGGGTGCAAGCGTTATCCGGAATTATTGGGTTTAAAGGGTCCGTAGGCGGGCATCTAAGTCAGTGGTGAAATGCTGTGGCTCAACCATAGCACTGCCATTGATACTGTATTTCTTGAATTATTGTGAAGTGGTTAGAATATGTAGTGTAGCGGTGAAATGCTTAGATATTACATAGAATACCGATTGCGAAGGCAGATCACTAACAATATATTGACGCTGATGGACGAAAGCGTAGGTAGCGAACAGGATTAGATACCCTGGTAGTCTACGCCGTAA
+
GGGGCFGGG:FGCFGGGGGCFGGGGGGG,F6FGGGGCGGGGGGGE<FGGGGGGGGGE:E,9CFGGGGGEFGGGGGGF?EAFEFGGGGGGGGCFC<BFFGGGA,EGGGDGGGG?,5,CFGGGGCGCG<@<3EF<FG@C83<FGGG,33@FGGGGGGGGGGGGGGGGGCFGGGGGGGG;2>@GGG;F9FGBFEGGGGGGGGFG5C+?FF9C8<+C9CG7CCGGGGGGGCG9*>DGGGFGGGDGGFBFFCGEGFFFFGGFFFFGGGGFFGFFFFF4CFFFFFFGG
@M02352:288:000000000-CKWC8:1:1101:26222:13956 1:N:0:TACGCTGC+GTAAGGAG
TACGGAGGATCCAAGCGTTATCCGGAATCATTGGGTTTAAAGGGTCCGTAGGTGGATAATTAAGTCAGAGGTGAAATCTTGCCGCTTAACGGTAAAATTGCCTTTGATACTGGTTGTCTTGAGTTATTATGAAGTGGTTAGAATATGTAGTGTAGCGGTGAAATGCATAGATATTACATAGAATACCAATTGCGAAGGCAGATCACTAATAATCAACTGACACTGATGGACGAAAGCGTGGGGAGCGAACGGGATTAGATACCCTGGTAGTCCACGCCGTAA
+
GGFFGFGGEFGGGGGGGFCGFGFEG:FGFFGGGGGBFGGFDGGGGGGGGGGGCEGDFGGGGGGGGGGGGGGFGGGGGGGGGGFEGEGGGEFGGGGGGGGGGGGFGG<FGGEFGGGGGGGGGEGGGGGGGGGGGGGGGGGFGGGGGGGGGGGGGFGGFG>FFFFGGGGGGGGGGGGGGGGGGFEFFGGGGGGGGGGEGGFGGGGFGGGGGFGCFGGGGGFFFGGGGGGGGGGDEGGFFGDGGGFDFFGGGGFFFFGGBFFFGGGC?@FFFFBDFD@B;<DFGC
@M02352:288:000000000-CKWC8:1:1101:11091:13958 1:N:0:TACGCTGC+GTAAGGAG
TACGGAGGATCCAAGCGTTATCCGGAATCATTGGGTTTAAAGGGTGCGTAGGTGGATAATTAAGTCAGAGGTGAAATCTTGCGGCTTAACGGTAAAATTGCCTTGATACTGGTTGTCTTGAGTTATTGTGAAGTGGTTAGAATATGTAGTGTAGCGGGGAAATGCATAGATATTAAATAGAATACCAATTGCGAAGGCAGATCACTAATAATATACTGACACTGATGGACGAAAGCGTGGGGAGCGAACAGGGTTAGATACCCTGGTAATCCAAGCCGTAAA
+
GGGGGGGGGGGG,FFGGGGGGGGGGF+C<FGGGGGFGGGGGGGG<,BFFGGGGGGGDF,FGGGGGGGG,CFGGGGGCEFGGG+C>F>FGG+CFGGGGGGGG,,C<,9,<,,BA<:+5CF,5=,CFF<,C,,CF,:F537A7FB=DE=DD337,,3@F+@*@C>@=,@@:<<,,@,,5,?22D,><F<,7CB;:*=1C,2*15AB+?C++>+<+>F+<9++3+30>+;FC<D<EG<)/27CEG>11>DG53)8(.99(*-*+3CC>F9*)*.67*/360)(79
@M02352:288:000000000-CKWC8:1:1101:9512:13962 1:N:0:TACGCTGC+GTAAGGAG
TACGGAGGGTGCAAGCGTTATCCGGAATCATTGGGTTTAAAGGGTCCGTAGGCGGGCATCTAAGTCAGTGGTGAAATGCTGTGGCTCAACCATAGCACTGCCATTGATACTGTATGTCTTGAATTATTGTGAAGTGGTTAGAATATGTAGTGTAGCGGTGAAATGCTTAGATATTACATAGAATACCGATTGCGAAGGCAGATCACTAACAATATATTGACGCTGATGGACGAAAGCGTAGGTAGCGAACAGGATTAGATACCCTGGTAGTCTACGCCGTAA
+
GGGGGGGDGGGGGFGGGGGGFGGGGGGGGFFGGGGGGGGGGGDGGGGGGGGGGGGGGGG<FFFGGGGGGGGGGGGGGGGGGGGGGGGGGGGGGGGGGGGGGGGGGGGGGGGGGFGGFGGGFEFFGGGGGGGGDFGGGGGGGGFGFGGGBFGGGGGGGGGGGGGGGGGGGGGGGGG9;CDGC;;D<FGGGGGFGGG8>GGCEFGGGGGFGGGGG?FGGGFGGGGGGGG?FGG3CCDDGGGGGGFFFFGDGGFFBFGGB?DFFCFFF>FF>?AFFGFFFFFFDC
@M02352:288:000000000-CKWC8:1:1101:16500:13987 1:N:0:TACGCTGC+GTAAGGAG
TACGGAGGGTCCGAGCGTTATCCGGAATCATTGGGTTTAAAGGGTCCGCAGGCGGTCGATTAAGTCAGAGGTGAAATCCCATAGCTTAACTATGGAACTGCCTTTGATACTGGTTGACTTGAGTCATATGGAAGTAGATAGAATGTGTAGTGTAGCGGTGAAATGCATAGATATTACACAGAATACCGATTGCGAAGGCAGTCTACTACGTATGTACTGACGCTCATGGACGAAAGCGTGGGGAGCGAACAGGATTAGATACCCTGGTAGTCCACGCCGTAA
+
GGGGGGGGGGGGGGGDGGGGGGGGGFGGFGGGGGGDGGGGGGGGGGGGGGGGGGGFGGGGGGGGGGGGGGGGGGGGGGGGGGGGGGGGGGGGGGGGGGGGGFGGGGGGGGGGGGGGGGGGGGGGGGGGGGGGGGGGGGGGGGGGGGGGGGGGGGGGGGGGGGGGGGGGGGGGGGGGGGGGGGGGGGGGGGGFFGGGGGGGGGGGGFGGGGGGFGGGFGGGGGGGGGGGGGGGGGGEGGGGGGFFFFGGGGFFFFGGDF<FGGDGFFGFDFFFFGFFBBEFGG
@M02352:288:000000000-CKWC8:1:1101:23558:14014 1:N:0:TACGCTGC+GTAAGGAG
TACGGAGGGTGCGAGCGTTAATCGGAATTACTGGGCGTAAAGCGCATGCAGGTGGTTCATTAAGTCAGATGTGAAAGCCCGGGGCTCAACCTCGGAACTGCATTTGAAACTGGTGAACTAGAGTGCTGTAGAGGGGGGTAGAATTTCAGGTGTAGCGGTGAAATGCGTAGAGATCTGAAGGAATACCAGTGGCGAAGGCGGCCCCCTGGACAGACACTGACACTCAGATGCGAAAGCGTGGGGAGCAAACAGGATTAGATACCCTGGTAGTCCACGCCGTAA
+
GGGGGFFGGGGGGGGGGGGG7FGGGGGGGGGGGGGGGGGGGGGGGGGGGGGGFFGGGGGGGGGGGGGGGGGGGGGGGGGGGGGGGGGGFFGGGGGGFFFGGGGGGGGGGGGGGGGGGGGGGGGGGGGGGGGGGGGGGGGGGGGGGGGGGGGGGGGGGGGGGGGGGGGGGGGGGGGGGGGGGGGGGGGGGGGGGGGGGGGGGGGGEGGGGGGGGGGGGGGGGGGGGGGGGGGGGGGFGGCGGGD:>FGGGGFFFF4CFFFFGGGGFFGFFFFFFGFFFFFFGD
@M02352:288:000000000-CKWC8:1:1101:15455:14042 1:N:0:TACGCTGC+GTAAGGAG
TACGGAGGATCCAAGCGTTATCCGGAATCATTGGGTTTAAAGGGTCCGTAGGCGGTTTTATAAGTCAGTGGTGAAATCCGGCAGCTCAACTGTCGAACTGCCATTGATACTGTAGAACTTGAATTATTATGAAGTAACTAGAATATGTAGTGTAGCGGTGAAATGCTTAGAGATTACATGGAATACCAATTGCGAAGGCAGGTTACTAATAATACATTGACGCTGATGGACGAAAGCGTGGGTAGCGAACAGGATTAGATACCCTGGTAGTCCACGCCGTAA
+
GGGGGGGGGGGGGGGGGGGGGGGGGGGGGGGGGGGGGGGGGGGGGGGGGGGGGGGGGGGGFGGGGGGGGG,EEGGGGGGGGGGGGGGGGGGGGGGGGGGGGGGGGGGGGGGGGGGGGGGGGGGGGGGGGGGGGGGGGGGGGGGGGGGGGGGGGGGGGGGGGGGGGGGGGGGGGGGGGGGGGGGGGGGGGGGGGGGGGGGGGGGGGGGGGGGGGGGGGGGGGGGGGGGGGGGGGGGFGGGGGGFFFFGGGGFFFFGGFFAFGGGGFFGFFFFFFGFBFBBFGD
@M02352:288:000000000-CKWC8:1:1101:29625:14049 1:N:0:TACGCTGC+GTAAGGAG
TACGGAGGGTGCAAGCGTTATCCGGAATCACTGGGTTTAAAGGGTCCGTAGGTGGATAAGTTAGTCAGAGGTGAAAGTTCGCCGCTCAACGGTAAAATTGCCTTTGATACTGGTTATCTTGAATCATTATGAAGTGGGTAGAATATGTAGTGTAGCGGTGAAATGCATAGATATTACATAGAATACCAATGGCGAAGGCAGATCACTAATAATGTATTGACACTGATGGACGAAAGCGTGGGGAGCGAACAGGATTAGATACCCTGGTAGTCCACGCCGTAA
+
GGGGGGGGGFEB<FGGGGG7F<FGGGGFDG,CFGG9,BFFGGFEE,CFFFGG6EFGGAF,,6CFGD<6<FGGGGGGE,5,84+@@B+=EFE7FE:FGEFGGGGG,EF,?FGFDF9?FGGGGGEG<F,A5,CF,EFFA,C=CGGGF,D7FGGGGGGDGGGGGGGGFG9EFGGGGGGGC9>@FGGECFFG7F,?CGGGGGGGGGGGGGG;:1=F@;EGGGGGGCGFGGCGC7CDGGGFCGGGGGFFFF)>EGFFFFGGBFAFGG8FFFGFFFFFFGF0;F@9GG
@M02352:288:000000000-CKWC8:1:1101:14944:14053 1:N:0:TACGCTGC+GTAAGGAG
TACGGAGGATCCAAGCGTTATCCGGAATCATTGGGTTTAAAGGGTCCGTAGGTTGATAATTAAGTCAGAGGTGAAATCTTGCCGCTTAACGGTAAAATTGCCTTTGATACTGGTTGTCTTGAGTTATTATGAAGTGGTTAGAATATGTAGTGTAGCGGTGAAATGCATAGATATTACATAGAATACCAATTGCGAAGGCAGATCACTAATAATATACTGACACTGATGGACGAAAGCGTGGGGAGCGAACAGGATTAGATACCCTGGTAGTCCACGCCGTAA
+
GGGGGGGGGGGGGGGGGGGGGGGGGGGGGGGGGGG:EGGGGGGGGGGGGGGGFGGGGGGGGGGGGGGGGGGGGGGGGGGGGGGGGGGGGGGGGFCFBFGGGGGGGGGGGGGGGGGGGGGGGGGGGGGGGGGGGGGGGGGGGGGGGGGGGGGGGGGGGGGGGGGGGGGGGGGGGGGGFGGGGGGGGGGGGGGGGGGGGGGGGGGGGCCFGEGFGGGEGGGGGGGGGGGGGGGGGGGFGGGGGGF?B:DGGGEF?FGGFFFFGGGGFFGFFFDFFGFFFFFFGG
@M02352:288:000000000-CKWC8:1:1101:4623:14063 1:N:0:TACGCTGC+GTAAGGAG
TACGGAGGGTCCGAGCGTTATCCGGAATCATTGGGTTTAAAGGGTCCGCAGGCGGTCGATTAAGTCAGAGGTGAAATCCCATAGCTTAACTATGGAACTGCCTTTGATACTGGTTGACTTGAGTCATATGGAAGTAGATAGAATGTGTAGTGTAGCGGTGAAATGCATAGATATTACACAGAATACCGATTGCGAAGGCAGTCTACTACGTATGTACTGACGCTCATGGACGAAAGCGTGGGGAGCGAACAGGATTAGATACCCTGGTAGTCCACGCCGTAA
+
GGGGGGGGGGGGGGGGGGGGGGGGGGGGGGGGGGGFGGGGGGGGGGGGGGGGGGGGGGGGGGGGGGGGGGGGGGGGGGGGGGGGGGGGGGGGGGGGGGGGGGGGGGGGGGGGGGGGGGGGGGGGGGGGGGGGGGGGGGGGGGGGGGGGGGGGGGGGGGGGGGGGGGGGGGGGGGGGGGGGGGGGGGGGGGGGGGGGGGGGGGGGGGGFGGGGGGGGGGGGGGGGGGGGGGGGGGGFGGGGGGFFFFGGGGFFFFGGFFFFGGGGFFGFFFFFFGFFFFFFGG
@M02352:288:000000000-CKWC8:1:1101:17548:14072 1:N:0:TACGCTGC+GTAAGGAG
TACGGAGGGTCCGAGCGTTATCCGGAATCATTGGGTTTAAAGGGTCCGCAGGCGGTCGATTAAGTCAGAGGTGAAATCCCATAGCTTAACTATGGAACTGCCTTTGATACTGGTTGACTTGAGTCATATGGAAGTAGATAGAATGTGTAGTGTAGCGGTGAAATGCATAGATATTACACAGAATACCGATTGCGAAGGCAGTCTACTACGTATGTACTGACGCTGAGGGACGAAAGCGTGGGGAGCGAACAGGATTAGATACCCTGGTAGTCCACGCCGTAA
+
GGGGGGGGGGGGGGGGGGGG@FFGGFGGGGGGGGGFGGGGGGGGGGGGGGGGGGGFFCGGGGGGGGGGGGGGGGGGGGGGGGGGGG9FGGGGGGGGGGGGGCEGGGC9FGGGGGGGGGGGGGGGGGGGFFGGGGGGGGGGGGGGGFGGFGGGGGGGGGGEGGGGGGGGGGGGGGGGGGGGGGGGGGGGGGGGGGGGGGGGGGGGGGGGGEGGGGGGGGGGGGGG=DCFGDGGGGGFGGGGGGFFFFGGGGFF??GFFFFFGGGGFFGFFFFFFGFFFFFFGG
@M02352:288:000000000-CKWC8:1:1101:10116:14078 1:N:0:TACGCTGC+GTAAGGAG
TACGGAGGGTCCGAGCGTTATCCGGAATCATTGGGTTTAAAGGGTCCGCAGGCGGTCGATTAAGTCAGAGGTGAAATCCCATAGCTTAACTATGGAACTGCCTTTGATACTGGTTGACTTGAGTCATATGGAAGTAGATAGAATGTGTAGTGTAGCGGTGAAATGCATAGATATTACACAGAATACCGATTGCGAAGGCAGTCTACTACGTATGTACTGACGCTCATGGACGAAAGCGTGGGGAGCGAACAGGATTAGATACCCTGGTAGTCCACGCCGTAA
+
GGGGGGEEGGGGGEGGGCFGGGFFGEEGGGGGFDGFFEGCCGGGFGGGDGGGGGGGGGGGGGGGGGGFGGGFGGGGGGGGGGCF@<FGFGGGGGGGGGGGGGGGGGGGGGGGGGGGGGGGGGGAFGFFFGGFGGGGGFFGGGGGGGGFGGFGGGGGGGGGGGGDGGGGGGGGGGFGGGGGGGGEGGGGGGGGGGGGGGGGGGGGGGGGGGGGGFGGGGGGGGGGGGGGGGGGGGDEFGGGGGE?BFGGGGFFFFGGFFFFGGFGFFGFFFFFFFFF9?EFGG
@M02352:288:000000000-CKWC8:1:1101:11049:14101 1:N:0:TACGCTGC+GTAAGGAG
TACGGAGGGTCCGAGCGTTATCCGGAATCATTGGGTTTAAAGGGTCCGCAGGCGGTCGATTAAGTCAGAGGTGAAATCCCATAGCTTAACTATGGAACTGCCTTTGATACTGGTTGACTTGAGTCATATGGAAGTAGATAGAATGTGTAGTGTAGCGGTGAAATGCATAGATATTACACAGAATACCGATTGCGAAGGCAGATCACTAACTCTATATTGACGCTGATGGACGAAAGCGTGGGGAGCGAACAGGATTAGATACCCTGGTAGTCCACGCCGTAA
+
GGGGGGGDGGGGGECGGFGGGGGGGCCFEFGFGCGCFCFEDGGGGG@FGGGGGGEGGGGGGGGGGGGGGGGGGGGGGGGGGGCFGGGGGGGGFGGFGGGGGGGGGGGFFGFGGGGGGGGGGGGFGGGGGGGGGGGGGFGGGFGGGGGGGGGGGGGGGGGGGGGGGGGFFDGFGGGGGGGGGFFGGGGGCFGFGGGGGGGGGGGGGGGGGGGGGGGGGGGGGGGGGGGGGGGGGGGFGGDGGGFFFFGGGGFFFFGF4?AFC?FG@FGFDFBAFGF?FFFFGG
@M02352:288:000000000-CKWC8:1:1101:14691:14126 1:N:0:TACGCTGC+GTAAGGAG
TACGGAGGGGGTTAGCGTTGTTCGGGATTACTGGGCGTAAAGCGTACGTAGGCGGATCAGAAAGTATAGGGTGAAATCCCAGGGCTCAACCCTGGAACTGCCTTATAAACTCCTGGTCTTGAGTTCGAGAGAGGTGAGTGGAATTCCAAGTGTAGAGGTGAAATTCGTAGATATTTGGAGGAACACCAGTGGCGAAGGCGGCTCACTGGCTCGATACTGACGCTGAGGTACGAAAGTGTGGGGAGCAAACAGGATTAGATACCCTGGTAGTCCACACCGTAA
+
GGGGGCFGGGGGGGGGGGGGGGGGGGGGGGGGGGGGGGGGGGGGGGGGGGGGGGGGGGGGGGGGGGGGGGGGGGGGGGGGGGGGGGGGGGGGGGGGGGGGGGGGGGGGGGGGGGGGGGGGGGGGGGGGGGGGGGGGFGGGGGGGGGGGGGGGGGGGGGGGGGGGGGGGGGGGGGGGGGGGGGGGGGGGGGGGGGGGGGGGGGGGGGGGGGGGGDGGGGGGGGGGGGGGGGGGGGGEGGGDEGFFFFGGGGFFFFGGFFFFGGGGFFGFFFFFFGFFFFFFDD
@M02352:288:000000000-CKWC8:1:1101:15473:14159 1:N:0:TACGCTGC+GTAAGGAG
TACGGAGGGGGTTAGCGTTGTTCGGAATTACTGGGCGTAAAGCGCACGTAGGCGGATCAGAAAGTATAGGGTGAAATCCCAGGGCTCAACCCTGGAACTGCCTTATAAACTCCTGGTCTTGAGTTCGAGAGAGGTAAGTGGAATTCCGAGTGTAGAGGTGAAATTCGTAGATATTCGGAGGAACACCAGTGGCGAAGGCGGCTTACTGGCTCGATACTGACGCTGAGGTGCGAAAGTGTGGGGAGCAAACAGGATTAGATACCCTGGTAGTCCACGCCGTAA
+
GGGGGFGGGGGGGGGGGGGGGGGGGGGGGGGGGGGGGGGGGGGGGGGGGGGGGGGGGGGGGGGGGGGGGGGGGGGGGGGGGGGGGGGGGGGGGGGGGGGGGGGGGGGGGGGGGGGGGGGGGGGGGGGGGGGGGGGGGGGGGGGGGGGGGGGGGGGGFGGGGGGGGGGGGGGGGGGGGGGGGGGGGGGGGGGGGGGGGGGGGGGGGGGGGGGGGGGGGGGGGGGGGGGGGDFDGGGEGGGGGGFFFFGGGGFFFFGG?FFFGGGGFFGFFFFF@GFFFFFFGC
@M02352:288:000000000-CKWC8:1:1101:18645:14167 1:N:0:TACGCTGC+GTAAGGAG
TACGGAGGGTCCAAGCGTTATCCGGAATCATTGGGTTTAAAGGGTCCGCAGGCGGTCAATTAAGTCAGAGGTGAAAGCCCATCGCTCAACGATGGAACTGCCTTTGATACTGGTTGACTTGAGTTATACGGAAGTAGATAGAATAAGTAGTGTAGCGGTGAAATGCATAGATATTACTTAGAATACCGATTGCGAAGGCAGTCTACTACGTATATACTGACGCTGAGGGACGAAAGCGTGGGGAGCGAACAGGATTAGATACCCTGGTAGTCCACGCCGTAA
+
GGGGGCGGGGGGGGGGGGGGGGGGGGGGGGGGGGGGGGGGGGGGGGGGGGGGGGGGGGGGGGGGGGGGGGGGGGGGGGGGGGGGGGGGGGGGGGGGGGGGGGGGGGGGGGGGGGGGGGGGGGGGGGGGGGGGGGGGGGGGGGGGGGGGGGGGGGGGGGGGGGGGGGGGGGGGGGGGGGGGGGGGGGGGGGGGGGGGGGGGGGGGGGGGGGFC?FGGGGGGGGGGGGGGGDGGGGGFGGGGGGFFFFGGGGFFFFGGFFFFGGFGFFGFFFFFFGFFFFFFGD
@M02352:288:000000000-CKWC8:1:1101:28127:14167 1:N:0:TACGCTGC+GTAAGGAG
TACGGTGGGTGCAAGCGTTACTCGGAATCACTTTGCGTAAAGAGCGTGTAGGCGGGTTTGTAAGTTTGAAGTGAAATCCAATGGCTCAACCATTGAACTGCTTTGAAAACTGCTTATCTAGAATATGGGAGAGGTAGATGGAATTTCTGGTGTAGTGTTAAAATCCGTAGAGCTCAGAAGGAATACCGATTGCGAAGGCGATCTACTGTAACATTATTGACTCTGAGACGCGAAAGCGTGGGGTGCAATCAGGATTAGATACCCTGGTAGTCCCCTCTCTAA
+
FF<FE,CC7:,,;<C<FFEGG9,BBECDGGGF,,6,@@:,@,C@D:C,BFGGGDGDGG@FE95FGEFE,,5C=,55C9FFEFG,8F@,F8FEGA9,<5EFGGGC<F<<,:<F@FFG,,CD<:E<BDFGC8F+3@>DD,D@,3,@3E<FFCCGGGG,3337,3;;:C<D,**@,2,242;B,,,,8,@7FGCCFCB:B5*C88CE:2<:+53A+54?1B++<+3:7:C+05)):*9)*1>***7(4)*2+2797(9F2*)9:++*/.79)*)./2).,,7<D*
@M02352:288:000000000-CKWC8:1:1101:10364:14174 1:N:0:TACGCTGC+GTAAGGAG
TACGGAGGGTCCAAGCGTTATCCGGAATCATTGGGTTTAAAGGGTCCGCAGGCGGTCAATTAAGTCAGAGGTGAAAGCCCATCGCTCAACGATGGAACTGCCTTTGATACTGGTTGACTTGAGTTATACGGAAGTAGATAGAATAAGTAGTGTAGCGGTGAAATGCATAGATATTACTTAGAATACCGATTGCGAAGGCAGTCTACTACGTATATACTGACGCTCATGGACGAAAGCGTGGGGAGCGAACAGGATTAGATACCCTGGTAGTCCACGCAGTAA
+
GGGGGGGE7FFG,CFGGGGGGGGGGG7F<FGGGGGGGGGGGGGGG8FF7@FE:FGCFG<FGGGGGGGG,CFGGGGGG@EF=EAFGCFCGG++?+=EGAFGG,,CEFFGGGGGGDGGBFGGGGGGGFF,7,8C3FGFF9<<FFCE,3@F9FGGGGGGGGGEGGGGGGGGGGGGGFGGG,6DFFFGGGGGGGGGGGGCGGGGGGGBGGGG?/;?C6EFGGGGG5CGECEF+7DDGGGFGDDGGGFB>@7<EDEFFFGGFFBFGGG6@FFFFFFBFGF?>(8?FC
@M02352:288:000000000-CKWC8:1:1101:7566:14209 1:N:0:TACGCTGC+GTAAGGAG
TACGGAGGGTCCAAGCGTTATCCGGAATCATTGGGTTTAAAGGGTCCGCAGGCGGTCAATTAAGTCAGAGGTGAAATCCCATAGCTTAACTATGGAACTGCCTTTGATACTGGTTGACTTGAGTCATATGGAAGTAGATAGAATGTGTAGTGTAGCGGTGAAATGCATAGATATTACACAGAATACCGATTGCGAAGGCAGTCTACTACGTATGTACTGACGCTCATGGACGAAAGCGTGGGGAGCGAACAGGATTAGATACCCTGGTAGTCCACGCCGTAA
+
GGGGGGGGGBAC<FGGGGG7FFGGGGGG,FCFFGG,8CFGGGAFE@FFCGGGGGGBB:DE<FGGGGDAEFGGGGGGGGGGGD<FGGAGGGFCGGGGGGGGGGGG9,C<FGGDFFFG<FGGGGGGCF<F9=EF<FGFFAE,DFGGFC<@FGGGGGGGGGGGGGGGFG9EGGGGGGG;2?,2DFGGGGGGGG@FGGGGGGG6EFGEGGG9AEG6>9CEGGGGGEGGGD9F6<CDEGGFGGGGGGFFFFCDEGFFFFGGFFFFGGGGFFGFFFFFFGF6BFFFGG
@M02352:288:000000000-CKWC8:1:1101:19774:14219 1:N:0:TACGCTGC+GTAAGGAG
TACGGAGGATCCAAGCGTTATCCGGAATCATTGGGTTTAAAGGGTCCGTAGGTGGATGATTAAGTCAGAGGTGAAAGTTTGCGGCTCAACCGTAAAATTGCCTTTGATACTGGTCATCTTGAATTATTATGAAGTAGTTAGAATATGTAGTGTAGCGGTGAAATGCATAGATATTACATAGAATACCAATTGCGAAGGCAGATCACTAATAATATACTGACACTGATGGACGAAAGCGTGGGGAGCGAACAGGATTAGATACCCTGGTAGTCCACGCCGTAA
+
GGGFGGFGGGGGGGGGFFEGGGGGGGGGGGGGGGG:BFEFEGGGGGGGEGGGFFGFGGGGGGGGGGGGGGGGGGGGGFGGGGGGGGGGGFGGGGGGGGGGGGGGGGGGGGGGGGGGGAGGGGGGGGGGGGGGGGGGGCGGGGGGFGGGFGGGGGGGGGEEGGGGGGGGGGGGGGGGGGGGGGCFFFFFCD;DGEEEGGGGGG9BFGGGGFGGGGGGDC?FGGGCFFDFFGGDEGDFFEGGGGFFBEGCGGFFFFDD>?AFGCEFF4<;2=<A6C@BFF:>G<
@M02352:288:000000000-CKWC8:1:1101:4404:14235 1:N:0:TACGCTGC+GTAAGGAG
TACGGAGGGTCCAAGCGTTATCCGGAATCATTGGGTTTAAAGGGTCCGCAGGCGGTCAATTAAGTCAGAGGTGAAATCCCATCGCTCAACGATGGAACTGCCTTTGATACTGGTTGACTTGAGTTATACGGAAGTAGATAGAATAAGTAGTGTAGCGGTGAAATGCATAGATATTACTTAGAATACCGATTGCGAAGGCAGTCTACTACGTATATACTGACGCTCATGGACGAAAGCGTGGGGAGCGAACAGGATTAGATACCCTGGTAGTCCACGCCGTAA
+
GGGGGEGGGGGGGGGGGGGGGGGGGGGGGGGGGGGGGGGGGGGGGGGGGGGGGGGGGDGGGGGGGGGGGGGGGGGGGGGGGGGGGGGGGGGGGGGGGGGGGGGGGGGGGGGGGGGGGGGGGGGGGGGGGGGGGGGGGGGGGGGGGGGGGGGGGGGGGGGGGGGGGGGGGGGGGGGGGGGGGGGGGGGGGGGGGGGGGGGGGGGGGGGGGGGGGGGGGGGGGGGGGGGGGGGGDGGFGGGGGGDFF@DGGGFFFFGGFFFFGGGGFFGFFFFFFGF?>FFFGD
@M02352:288:000000000-CKWC8:1:1101:21390:14236 1:N:0:TACGCTGC+GTAAGGAG
TACGGAGGGTGCGAGCGTTAATCGGAATTACTGGGCGTAAAGCGCATGCAGGTGGTTCATTAAGTCAGATGTGAAAGCCCGGGGCTCAACCTCGGAACTGCATTTGAAACTGGTGAACTAGAGTGCTGTAGAGGGGGGTAGAATTTCAGGTGTAGCGGTGAAATGCGTAGAGATCTGAAGGAATACCAGTGGCGAAGGCGGCCCCCTGGACAGACACTGACACTCAGATGCGAAAGCGTGGGGAGCAAACAGGATTAGATACCCTGGTAGTCCACGCCGTAA
+
GGGGGGGGGGGGGGGGGGGGGGGGGFGGGGGGGGGGGGGGGGGGGGGGGGGGGGGGGGGGGGGGGGGGGGGGGGGGGGGGGGGGGGGGGGGGGGGGFFGGGGGGGGGGGGGGGGGGGGGGGGGGGGGFGGGGGGGGGGGGGGGGGGGGFGGGGGGGGGGGGGGGGGGGGGGGGGGGGGGGGGGGGGGGGGGGGGGGGGGGGGGGGGGGGGGGGFGGGGGGGGGGGGGGGGGGGGGFGGGGGGFF9BGGGGFFFFGGFFFFGGGGFFGFFFFFFGFFF?FFGD
@M02352:288:000000000-CKWC8:1:1101:12947:14236 1:N:0:TACGCTGC+GTAAGGAG
TACGGAGGGTCCAAGCGTTATCCGGAATCATTGGGTTTAAAGGGTCCGCAGGCGGTCAATTAAGTCAGAGGTGAAAGCCCATCGCTCAACGATGGAACTGCCTTTGATACTGGTTGACTTGAGTTATACGGAAGTAGATAGAATAAGTAGTGTAGCGGTGAAATGCATAGATATTACTTAGAATACCGATTGCGAAGGCAGTCTACTATGTATATACTGACGCTCATGGACGAAAGCGTGGGGAGCGAACAGGATTAGATACCCTGGTAGTCCACGCCGTAA
+
GGGGGGGGGGGGGGGGGGGGGGGGGEGGFGGGGGGGDGGGGGGGGGGGGGGGGGGGGGGGGGGGGGGGGGGGGGGGGGGGGGGGGGGGGGGGGGGGGGGGGGGGGGGGGGGGGGGGGGGGGGGGGGGGGGGGGGGGGGGGGGGGGGGGGGGGGGGGGGGGGGGGGGGGGGGGGGGGGGGGGGGGGGGGGGGGGGGGGGGGGGGGGGGGGGGGGGGGGGGGGGGGGGGGGGGGGGGEGGDGGGFFBFGGGGFFBFGGFFFFGGGGFFGFFFFBFGFFFFFFGG
@M02352:288:000000000-CKWC8:1:1101:14601:14238 1:N:0:TACGCTGC+GTAAGGAG
TACGGAGGGGGTTAGCGTTGTTCGGAATTACTGGGCGTAAAGCGTACGTAGGCGGATTGGAAAGTTGGGGGTGAAATCCCAGGGCTCAACCCTGGAACTGCCTCCAAAACTATCAGTCTAGAGTTCGAGAGAGGTGAGTGGAATTCCAAGTGTAGAGGTGAAATTCGTAGATATTTGGAGGAACACCAGTGGCGAAGGCGGCTCACTGGCTCGATACTGACGCTGAGGTACGAAAGTGTGGGGAGCAAACAGGATTAGATACCCTGGTAGTCCACACCGTAA
+
GGGGGGGGGGGGGGGGGGGGGGGGGGGGGGGGGGGGGGGGGGGGGGGGGFGGGGGGGGGGGGGGGGGGGGGGGGGGGGGGGGGGGGGGGGGGGGGGGGGGGGGGFGGGGGGGGGGGGGGGGGGGGGGGGGGGGGGGGGGGGGGGGGGGGGGGGGGGGGGGGGGGGGGGGGGGGGGGGGGGGGGGGGGGGGGGGGGGGGGGGGGGGGGGGGGGGGGGGGGGGGGGGGGGGGGGEGGFGGGGGGFFFFGGGGFFFFGGBFFFGGGGFFGF<FFFFGFFBBF?GG
@M02352:288:000000000-CKWC8:1:1101:21404:14248 1:N:0:TACGCTGC+GTAAGGAG
TACGGAGGGTGCGAGCGTTAATCGGAATTACTGGGCGTAAAGCGCATGCAGGTGGTTCATTAAGTCAGATGTGAAAGCCCGGGGCTCAACCTCGGAACTGCATTGAAACTGGTTAACTAGAGTGCTGTAGAGGGGGGTAGAATTTCAGGTGTAGCGGTGCAATGCGTAGAGATCTGAAGGAATACCAGTGGCGAAGGCGGCCCCCTGGACAGACACTGAAACTCAGATGCGAAAACGTGGGGAACAAACAGGCATAGATACCCTGGGAGTCCCAGCCGTAAA
+
GFGG7BF:FCFGG@CGEFEGGGGGGD,DFGGFGFCGGFGE@FGGGCFGGGGGGGGGGGGGGGGGGGFF9F,E,CFGGGGFEDGDG7FAFFGGCECGFFFGGGDGFFGCD=FCD9=DFGG9<FGG9=,@<9,@FGCC?:>8?FCCGG+<?F89:2+/?;**3<:+8:C822<+CCC<9CE?*;8CEF60CFFGCECCE5?E*?EGGD*A88<*0/**0+++0++++2:<:9)*:8)7)**;5*)-(09C5>57((00)*.69<E65)*)(.,-0*/(-(),*1
@M02352:288:000000000-CKWC8:1:1101:2157:14263 1:N:0:TACGCTGC+GTAAGGAG
TACGGAGGGTCCAAGCGTTATCCGGAATCATTGGGCTTAAAGGGTGCGCAGGCGGTTTATTAAGTCAGTTGTGAAATCTCGGGGCTCAACCTCGAAACTGCCATTGATACTGATAAACTTGAGTTCAGTAGGGGTAGGCGGAATTTCTAGTGTAGCGGTGAAATGCGTAGATATTACTTAGAATACCGATGGCGAAGGCAGTCTACTGGGTATATACTGACGCTCATGTACGAAAGCTTGGGGAGCAAACAGGATTAGATACCCTGGTAGTCCACGCCGTAA
+
CFFGGGGGDF@FGFGCGGGFGGGGGGGGFG9FGGG8,CFGGG,CFECG+@FG7CGGEGF,CFEFGGGFC,CF:FGGGGCBF@FGGGGGFGFFF:+BF@CEG=,BFFFDFFGD,EF,EFG9FDGG<,EFG<C9+@FG7<9FGGGG7F,,7FGGFGGGGGGGGGFGGG*=EEGGGGG9+5+BFGC,2FGEGG*;FCGDGGE8*C+<+<F+022+3+<F+A7<C/AEED7C+2:5CGGFG+:FGGD?BF*C?DF??1FGFF<?9EGGFF3?AFFFF*7<B:BBGG
@M02352:288:000000000-CKWC8:1:1101:5662:14266 1:N:0:TACGCTGC+GTAAGGAG
TACGGAGGGGGTTAGCGTTGTTCGGAATTACTGGGCGTAAAGCGTACGTAGGCGGATTGGAAAGTTGGGGGTGAAATCCCAGGGCTCAACCCTGGAACTGCCTCCAAAACTATCAGTCTAGAGTTCGAGAGAGGTGAGTGGAATTCCAAGTGTAGAGGTGAAATTCGTAGATATTTGGAGGAACACCAGTGGCGAAGGCGGCTCACTGGCTCGATACTGACGCTGAGGTACGAAAGTGTGGGGAGCAAACAGGATTAGATACCCTGGTAGTCCACACCGTAA
+
GGGGGDGGGGGGGGGGGGGGGGGGGGEFGGGGGGGGGGGGGGGGGEGGGGGGGGGCGEGGDCFGFFGGGGGGGGGGGGGGGGGGGGGGGGGGGGGGGGGGGGGGGGGGGGGGGGGGGGGFGFFGF=FGGGGGGGFGGGGGGGGGGGGGGGGGGFGFGGGGGGGGFGGGGGGFGGGDFGGGGGGGGGGGGGGGGGGGGGGGCGGGGGGGGGGGGGGGGGGGGGGGGGGGGGGGGGGFGGGGGGF<>FGGGGFF??6FFFFFGFGGFFG?AFFF?7??BFF<GD
@M02352:288:000000000-CKWC8:1:1101:7677:14343 1:N:0:TACGCTGC+GTAAGGAG
TACGGAGGGTCCGAGCGTTATCCGGAATCATTGGGTTTAAAGGGTCCGCAGGCGGTCGATTAAGTCAGAGGTGAAATCCCATAGCTTAACTATGGAACTGCCTTTGATACTGGTTGACTTGAGTCATATGGAAGTAGATAGAATGTGTAGTGTAGCGGTGAAATGCATAGATATTACACAGAATACCGATTGCGAAGGCAGTCTACTACGTATGTACTGACGCTCATGGACGAAAGCGTGGGGAGCGAACAGGATTAGATACCCTGGTAGTCCACGCCGTAA
+
GGGGFGGGGGFGEFGGGGGDGGGGGGGGCGGGGGGFGGGGGGGGGGDGGGGGGGGGDEFFGGGGGGCGGGGGGGGGGGGGFF@FCGFGGGGFGGGGGCFGGGFGCGGDGFGGGGGGGGGGGGGGGGGFGDGFFGGFGGGGGGGFGEGGFGGGGGGGGGGGGGGGGGFGGGGGGGFEFGGGGGGGGGGGECFFFEGGGGGGGGGGGGGFGCFGGFGGGGGGGGGEGGGGFFGGGGGFGGGGGG)3;FGGGGFFFFGGFFFFGGGFFFGFFFFFFG@FFFFFGG
@M02352:288:000000000-CKWC8:1:1101:19501:14363 1:N:0:TACGCTGC+GTAAGGAG
TACGGAGGGTCCGAGCGTTAATCGGAATTACTGGGCGTAAAGCGCGCGTAGGTGGATTGGTCAGTCAGATGTGAAAGCCCAGGGCTCAACCTTGGAACTGCATCTGATACTGCTAGTCTAGAATACAGTAGAGGGTAGTGGAATTTCCTGTGTAGCGGTGAAATGCGTAGATATAGGAAGGAACACCAGTGGCGAAGGCGACTACCTGGACTGATATTGACACTGAGGTGCGAAAGCGTGGGGAGCAAACAGGATTAGATACCCTGGTAGTCCACGCCGTAA
+
GGGGGGGGGGGGGGGGGGGGGFGGGGGGGGGGGGGGGGGGGGGGGGGGGGGGFGGGGGGGGGGGGGGGGGGGGGGGGGGGGGGGGGGGGGGGGGGGGGGGGGGGGGGGGGGGGGGGGGGGGGGGGGGGGGGGGGGGGGGGGGGGGGGGGGGGGGGGGGGGGGGGGGGGGGGGGGGGGGGGGGGGGGGGGGGGGGGGGGGGGGGGGGGGGGGGGGGGGGGGGGGGGGGGGDGGGGGEGGGGGGFFFFGGGGFFFFGGFFFFGGGGFFGFFFFFFGFFFBFFCC
@M02352:288:000000000-CKWC8:1:1101:14751:14389 1:N:0:TACGCTGC+GTAAGGAG
TACGGAGGGTCCAAGCGTTATCCGGAATCATTGGGTTTAAAGGGTCCGTAGGTGGATAATTAAGTCAGAGGTGAAATCTTGCCGCTTAACGGTAAAATTGCCTTTGATACTGGTTGTCTTGAGTTATTATGAAGTGGTTAGAATATGTAGTGTAGCGGTGAAATGCATAGATATTACATAGAATACCAATTGCGAAGGCAGATCACTAATAATATACTGACACTGATGGACGAAAGCGTGGGGAGCGAACAGGATTAGATACCCTGGTAGTCCACGCCGTAA
+
GGGGGGGGGGGGGGGGGFGGGGGGGGGGGGGGGGGGGGGGGGGGGGGGGGGGFGGGGGGGGGGGGGGGGGGGGGGGGGGGGGGGGGGGGGGGGGEFFGGGGGGGGGGGGGGGGGGGGGGGGGGGGGGGGGGGGGGGGGGGGGGGGGGGGGGGGGGGGGGGGGGGGGGGGGGGGGGGGGGGGGGGGGGGGGGGGGGGGGGGGGGGGGGGGGGGGGGGGGFGGGGGGGGGGGGGGGGFGGGGGGFFFFGGGGFF<BCFB?BFGGGGFFGFFFFFFGFFFFFFGG
@M02352:288:000000000-CKWC8:1:1101:19226:14430 1:N:0:TACGCTGC+GTAAGGAG
TACGGAGGATCCAAGCGTTATCCGGAATCATTGGGTTTAAAGGGTCCGTAGGTGGATAATTAAGTCAGAGGTGAAATCCTGCAGCTCAACTGTAGAATTGCCTTTGATACTGTTTGTCTTGAATTATTATGAAGTGGTTAGAATATGTAGTGTAGCGGTGAAATGCATAGATATTACATAGAATACCGATTGCGAAGGCAGATCACTAATAATATATTGACACTGATGGACGAAAGCGTGGGTAGCGAACGGGATTAGATACCCCGGTAGTCCACGCCGTAA
+
GGGGGGGGGGGGGGGGGGGGGGGGGDCFFGGGGGGGGGGGGGGGGGGGGGGGGGGGGGGGGGGGGGGGGGGGGGGGGGGGGGGGGGGGGGGGGGGGGGGGGFFGGGGGGGGGGGGGGGGGGGGGFEFGGGGGGGGGGGGGGGGGFGGGFFGGGGGGGGGGGGGGGGAFGGGGGGGGGGGGGGGGAFGGGGGGGGGGGGGGG5EGGGGGGGGFFG9@EGFGGGGGGGGGCCGDEEGFGGGGGGFFDFDGGGEEFFGGFFFFGGGGFFGEFEFFFGFFFFFFGG
@M02352:288:000000000-CKWC8:1:1101:8909:14432 1:N:0:TACGCTGC+GTAAGGAG
TACGGAGGGGGTTAGCGTTGTTCGGAATTACTGGGCGTAAAGCGCACGTAGGCGGATCAGAAAGTATAGGGTGAAATCCCAGGGCTCAACCCTGGAACTGCCTTATAAACTCCTGGTCTTGAGTTCGAGAGAGGTGAGTGGAATTCCGAGTGTAGAGGTGAAATTCGTAGATATTCGGAGGAACACCAGTGGCGAAGGCGGCTCACTGGCTCGATACTGACGCTGAGGTGCGAAAGTGTGGGGAGCAAACAGGATTAGATACCCTGGTAGTCCACACCGTAA
+
GGGGGGGGGGGGGGGGGGGGGGGGGGGGGGGGGGGGGGGGGGGGGGGGGGGGGGGGGGGGGGGGGGGGGGGGGGGGGGGGGGGGGGGGGGGGGGGGGGGGGGGGGGGGGGGGGGGGGGGGGGGGGGGGGGGGGGGGGGGGGGGGGGGGGGGGGGGGGGGGGGGGGGGGGGGGGGGGGGGGGGGGGGGGGGGGGGGGGGGGGGGGGGGGGGGGGGGGGGGGGGGDEGGGGFGGGGGFGGGGGGFFFFGGGGFFFFGGFFFFGGGGFFGFFFAFFGFFFFF?GG
@M02352:288:000000000-CKWC8:1:1101:27777:14438 1:N:0:TACGCTGC+GTAAGGAG
TACGGAGGGTCCGAGCGTTATCCGGAATCATTGGGTTTAAAGGGTGCGCAGGCGGTTTATTAAGTCAGTGGTGAAATCTCGAGGCTCAACCTCGAAACTGCCATTGATACTGATAAACTTGAGTTCAGTTGGAGTAGGCGGAATGTGTAGTGTAGCGGTGAAATGCTTAGATATTACACAGAACACCGATAGCGAAGGCAGCTTACTAAACTGATACTGACGCTGAGGCACGAAAGCGTGGGGAGCGAACAGGATTAGATACCCTGGTAGTCCACGCCGTAA
+
GGGFG;@CGCGGGDGFGEFGGGGGGDGGGGGGGDGCECCEEGGGGGGGDGGEGGG@FFGF?EGGFGGFGGGFGGGGGGGGGGGFGGGGGGGGCFGGGGGGGFFG<FFGGGGFGGGAFCDD>DFGGGGFGFFGGGGGFGGGCGDGFGFGGFFCCGCFCCFFFF9BFFGDGCCGGGFFGFEFG>CF8BFEEEEGGGE8:EFGEEFFGF<FFGGGEFGGGD9@FCCEEDGG5=CCECDEGGGEDCBBB@5>EDF??FC7<*<FC+2CFF<@B?<)=C??F:>BG<
@M02352:288:000000000-CKWC8:1:1101:10291:14467 1:N:0:TACGCTGC+GTAAGGAG
TACGGAGGGTCCGAGCGTTATCCGGAATCATTGGGTTTAAAGGGTCCGCAGGCGGTCGATTAAGTCAGAGGTGAAATCCCATAGCTTAACTATGGAACTGCCTTTGATACTGGTTGACTTGAGTCATATGGAAGTAGATAGAATGTGTAGTGTAGCGGTGAAATGCATAGATATTACACAGAATACCGATTGCGAAGGCAGTCTACTACGTATGTACTGACGCTCATGGACGAAAGCGTGGGGAGCGAACAGGATTAGATACCCTGGTAGTCCACGCCGTAA
+
GGGGGGEGGGGGGGGGGGGGGGGGGCCGEFGGGGFCC@CGGGGGG<EF@FGGGGGCEEEFGGGG?EGGGGGFFGGGFFFGGCCFGGGGGGCEFGGGGGGGGFGGGGFGGGGGGDFGGGGGGGGGGGGGGGGGFGGGGGGGGGGGFFCFGGGGGGGGGGGGGGGGGGGGF7?FGGGFCGEC7FGGGGFEEGDGGGGGGGGGGGGCGGG?CE<FGGFCFGGGGGG=8>?F??FGGGGFGDDGGGFBBEGGGGFFBFGGFFAFDFFGFFGFBFFFFGFFFFFFGG
@M02352:288:000000000-CKWC8:1:1101:25580:14506 1:N:0:TACGCTGC+GTAAGGAG
TACGGAGGGTCCAAGCGTTATCCGGAATCATTGGGTTTAAAGGGTGCGCAGGCGGTTTATTAAGTCAGTGGTGAAATCTCGAGGCTCAACCTCGAAACTGCCATTGATACTGATAAACTTGAGTTCAGTTGGAGTAGGCGGAATGTGTAGTGTAGCGGTGAAATGCTTAGATATTACACAGAACACCGATAGCGAAGGCAGCTTACTAAACTGATACTGACGCTGAGGCACGAAAGCGTGGGGAGCGAACAGGATTAGATACCCTGGTAGTCCACGCCGTAA
+
GGGGGGGGGGGGGGGGGGGGGGGGGGGGGGGGGGGGGGGGGGGGGGGGGGGGGGGCFGGGGGGGGGGGGGGGGGGGGGGGGFGGGGGGGGGGGGGGGGGGGGGGGGGGGGGGGGGFGGGGGGFGGFGGGGGGGGGGGDFEGGGGGGGGGGGGGGGGGGGGGGGGGGGGGGGGGGGGGGGGGGGFGGGGGGGGGGGGGGGGGDGFFGGGGGGFFGFGFGGGGGGGGGFD5EFDGGGFGGDGGGFFFFGGGGFFF?GGFFFFGFGGFFGF<@>F?FF<BFFFGG
@M02352:288:000000000-CKWC8:1:1101:25559:14508 1:N:0:TACGCTGC+GTAAGGAG
TACGGAGGGTCCAAGCGTTATCCGGAATCATTGGGTTTAAAGGGTGCGCAGGCGGTTTATTAAGTCAGTGGTGAAATCTCGAGGCTCAACCTCGAAACTGCCATTGATACTGATAAACTTGAGTTCAGTTGGAGTAGGCGGAATGTGTAGTGTAGCGGTGAAATGCTTAGATATTACACAGAACACCGATAGCGAAGGCAGCTTACTAAACTGATACTGACGCTGAGGCACGAAAGCGTGGGGAGCGAACAGGATTAGATACCCTGGTAGTCCACGCCGTAA
+
GGGGGGGGGGGGGGGGGGGGGGGGEFGGGGGGFGGGGGFFGGGGGGGGGGGGGGG:FGGGGGGFGGGCFFGGGGGGGGGGGGGGGGGGGGGGGDCFGGGGGGGGGGGGGGGGFGGGGGGGGGGGGGGGGGGGGGGGGGGGGGGGGGGFGGGGGGFGEGGGGGGGGGGGGGGGGGGGGGGGGGGGGGGGGEGDGGGGGGGCCEFGGGGGDGGCBFCEFGGGGGGGGDGF*/CDGGGFGECGEEFFFFGCGDEFFFGGDFAB7?FGFFGFFFFFFGFFFFFFGG
@M02352:288:000000000-CKWC8:1:1101:24513:14531 1:N:0:TACGCTGC+GTAAGGAG
TACGGAGGGTCCAAGCGTTATCCGGAATCATTGGGTTTAAAGGGTCCGCAGGCGGTCAATTAAGTCAGAGGTGAAATCCCATAGCTTAACTATGGAACTGCCTTTGATACTGGTTGACTTGAGTTATACGGAAGTAGATAGAATAAGTAGTGTAGCGGTGAAATGCATAGATATTACTTAGAATACCGATTGCGAAGGCAGTCTACTACGTATATACTGACGCTCATGGACGAAAGCGTGGGGAGCGAACAGGATTAGATACCCTGGTAGTCCACGCCGTAA
+
GGGGGGGGGGGGGGGGGGGGGGGGGGGGGGGGGGGFGGGGFGGGGGGGGGGGGGGGGGGGGGGGGGGGGGGGGGGGGGGGGGGGGGGGGGGGGGGGGGGGGGGGGGGGGGGGFGGGGGGGGGGGGGGGGGGGGGGGGGGGGGGGGGGGGGGGGGGGGGGGGGGGGGGGGGGGGGGGGGGGGGGGGGGGGGGGGGGGGGGGGGGGGGGGGGGGGGGGGGGFGGGEGGGGGGGGGGGEGGGGGGFFFFGGGGEFFFGGFFFFGGGGFFGFFFFFFGFF>BD;DG
@M02352:288:000000000-CKWC8:1:1101:18908:14533 1:N:0:TACGCTGC+GTAAGGAG
TACGGAGGATCCAAGCGTTATCCGGAATCATTGGGTTTAAAGGGTCCGTAGGTGGATAATTAAGTCAGAGGTGAAAGTCTGCAGCTCAACTGTAGAATTGCCTTTGATACTGGTTATCTTGAGTTATTATGAAGTAGTTAGAATATGTAGTGTAGCGGTGAAATGCATAGATATTACATAGAATACCAATTGCGAAGGCAGATTACTAATAATCAACTGACACTGATGGACGAAAGCGTGGGGAGCGAACAGGATTAGATACCCTGGTAGTCCACGCCGTAA
+
GGGGGGGGGGGGGGGGGGGGGGGGGGGGGGGGGGGGGGGGGGGGGGGGGGGGGGGGGGGGGGGGGGGGGGGGGGGGGGGGGGGGGGGGGGGGGGGGGGGGGGGGGGGGGGGGGGGGGGGGGGGGGGGGGGGGGGGGGFGGGGGGGGGGGGGGGGGGGGGGGGGGGGGGGGGGGGGGGGGGGGGGGGGGGGGGGGGGGGGGGGGGGGGGGGGGGGGGGGGGGGGGGGGGFGGGGGGFGGGGGGFFFFGGGGFFFFGGBFFFGGFGFFGFAFFFFGFFFFFFGG
@M02352:288:000000000-CKWC8:1:1101:22064:14551 1:N:0:TACGCTGC+GTAAGGAG
TACGGAGGGGGCTAGCGTTGTTCGGAATTACTGGGCGTAAAGCGTGCGTAGGCGGACTAGAAAGTATGGGGTGAAATCCCAGGGCTCAACCCTGGAACTGCCTCATAAACTCCTAGTCTTGAGTTCTGGAGAGGTAAGTGGAATTCCTAGTGTAGAGGTGAAATTCGTAGATATTAGGAGGAACACCAGAGGCGAAGGCGGCTTACTGGACAGATACTGACGCTGAGGCACGAAAGTGTGGGGAGCAAACAGGATTAGATACCCTGGTAGTCCACGCCGTAA
+
GGGGGGGGGCGGDGGGGGGGGFGGGGGGGGGGGGGGGGGGGGGGGGGGGGGGFFGGGGFFEGGGGFCGGGGGGGGGGGGGGGGGGGGGGGGGGGGGGFGGGGCGGGGGGGGGCFFGGGGFGGGGGGGGFGGGGGGG;FGGGGGGGGGGGGGGGGGGGGGGGGGGGGGGGGGGGGFFGFGGGGGGGGGGG:FFEGGGGGGGGGGE6CGGGGGFGGGGGGGGGGGGGGGGGCGGGGGE:FGGGGFFFFGGGGFFF:GGFFFFGGGGFFGFFFFFFGFFFFF>DC
@M02352:288:000000000-CKWC8:1:1101:2960:14563 1:N:0:TACGCTGC+GTAAGGAG
TACGGAGGGTTCAAGCGTTATCCGGAATCATTGGGTTTAAAGGGTCCGCAGGCGGTCAATTAAGTCAGAGGTGAAAGCCCATCGCTCAACGCTGGAACTGCCTTTGATACTGGTTGACTTGAGTTATACGGAAGTAGATAGAATAAGTAGTGTAGCGGTGAAATGCATAGATATTACTTAGAATACCGATTGCGAAGGCAGTCTACTACGTATATACTGACGCTCATGGACGAAAGCGTGGGGAGCGAACAGGATTAGATACCCTGGTAGTCCACGCCGTAA
+
GGGGGGGGGCFGGGGGGGGGGGGGGCFGGGGGGGGGGGGGGGGGGGGGGGGGGGGGGGGGGGGGGGGGGFFGGGGGGGGGGGGGGGGGGGG+BFGGGGGGGGGGGGGGGGGGGGGGGGGGGFGGGGGGGGGGEGGGGGGGGGGGGGGGGGGGGFGGGGGGGGGGGFGGGGGGGGGGGGGGGFGEGGDGGGGGGGDGGGGGGFGGGGGGGGGGGGGGGGFCFGGEDGGGGGGGGGGEGGGGGGF?FFGGEGFFFBGFFFFFF?FFFFDFFFFFFGFBFFF6CC
@M02352:288:000000000-CKWC8:1:1101:4673:14572 1:N:0:TACGCTGC+GTAAGGAG
TACGGAGGGTGCGAGCGTTAATCGGAATTACTGGGCGTAAAGCGCACGCAGGCGGTTTGTTAAGCTAGATGTGAAAGCCCTGGGCTCAACCTGGGAATTGCATTTAGAACTGGCAGGCTAGAGTTTTGGAGAGGGGAGTGGAATTCCAGGTGTAGCGGTGAAATGCGTAGATATCTGGAGGAACATCAGTGGCGAAGGCGACTCCCTGGTCAGTAACTGACGCTCATGTGCGAAAGTGTGGGTAGCGAACAGGATTAGATACCCTGGTAGTCCACACCGTAA
+
GGGFGGGGDCFGEGGGGGGDFGGGGGGGGGGGGGGGGGGGGGGGGEGGGGGGGGGGGGGCFGGGGGDDFGGGGGGGGGGGGGGGGGGGGGGGGFGFGGGGGGGGGGGFGGGGGGGGGGGGGFGG9BFGGGGFFGGGGE>FGGGGGGG;FGGGGGGGGGGGGGGGGGGGGGGGGGGEFGGGGGGGGFFFGGGGGGGGGGGGEEGEGGGGGGGGFGGGGGGGGGGGGG?FG9DGGG3>C?DGGGFFFFGGGGFFFFGGFFFFGGGGFFGFFFFFFC=3<<BBGG
@M02352:288:000000000-CKWC8:1:1101:21873:14582 1:N:0:TACGCTGC+GTAAGGAG
TACGGAGGATCCAAGCGTTATCCGGAATCATTGGGTTTAAAGGGTCCGCAGGCGGTCGATTAAGTCAGAGGTGAAATCCCATAGCTTAACTATGGAACTGCCTTTGATACTGGTTGACTTGAGTCATATGGAAGTAGATAGAATGTGTAGTGTAGCGGTGAAATGCATAGATATTACTTAGAATACCGATTGCGAAGGCAGTCTACTACGTATATACTGACGCTCATGGACGAAAGCGTGGGGAGCGAACAGGATTAGATACCCTGGTAGTCCACGCCGTAA
+
GGGGGGGGGGGGGGGGGGGGGGGGGFGGGGGGGGGGGGGGGGGGGGGGGGGGGGGGGGGGGGGGGGGGGGGGGGGGGGGGGGGGGGGGGGGCGGGGGGGGGGGGGGGGGGGGGGGGGGGGGGGGGGGGGGGGGGGGGGGGGGFFGEGGGGGGGGGGGGGGGGGGGGGGGGGGGGGGGGGGGGGGGGGGGGGGGGGGGGGGGGGGGGGGGGGGGGGGGGGFGEDEGGGGGGFGEGGFGGGGGGFFFFGGGGFF?FDFFFFFGGGGF>FFFFFFFGFFF?FFGD
@M02352:288:000000000-CKWC8:1:1101:13781:14606 1:N:0:TACGCTGC+GTAAGGAG
TACGGAGGGTGTGAGCGTTAATCGGAATTACTGGGCGTAAAGCGCATGCAGGTGGTTCATTAAGTCAGATGTGAAAGCCCGGGGCTCAACCTCGGAACTGCATTTGAAACTGGTGAACTAGAGTGCTGTAGAGGGGGGTAGAATTTCAGGTGTAGCGGTGAAATGCGTAGAGATCTGAAGGAATACCAGTGGCGAAGGCGGCCCCCTGGACAGACACTGACACTCAGATGCGAAAGCGTGGGGAGCAAACAGGATTAGATACCCTGGTAGTCCACGCCGTAA
+
GGGGGGGGGGGGGGGGGGGG,CFGGGGGGGGGGGGGGGGGGGGGGGGGGGGGFFGFGGGGGGGGGCGGGGGGGGGGGGGGGEGGGGGGGGGGGGGGGFGGFGGGGGGGGGGGGGGGGGGGGGGGGGGGGGGGGGGGGGGGGGGGGGGGGGGGGGGGGGGGGGGGGGGGGGGGGGGGGGGGGGGFGGGGGGGGGGGGGGGGGGEGGGGGGGGGGGGGGGGGGGGGGGGGGGGGGGGFGGDGGGFFFFGGGGFFFFFGFFFFGGGGFFGFFFBFFGFFFFFFGD
@M02352:288:000000000-CKWC8:1:1101:14655:14626 1:N:0:TACGCTGC+GTAAGGAG
TACGGAGGGTGCAAGCGTTACTCGGAATCACTGGGCGTAAAGAGCGTGTAGGCGGGTTTGTAAGTTTGAAGTGAAATCCAATGGCTCAACCATTGAACTGCTTTGAAAACTGCTTACCTAGAATATGGGAGAGGTAGATGGAATTTCTGGTGTAGGGGTAAAATCCGTAGAGATCAGAAGGAATACCGATTGCGAAGGCGATCTACTGGAACATTATTGACGCTGAGACGCGAAAGCGTGGGGAGCAAACAGGATTAGATACCCTGGTAGTCCACGCCCTAA
+
GGGGGGGGGGGGGGGGGGGGGGGGGGGGGGGGGGGGGGGGGGGGGGGGGGGGGGGDGGGGGGGGGGGGGFGGGGGGGGGGGGGGGGGGGGGGGGGGGGGGGGGGGGGGGGGGGGGGGGGGGGGGGGGGGGGGGGGGGGGGGGGGGGGGGGGGGGGGGGGGGGGGGGGFGGGGGGGGGDGGGGGGGGGGGGGGGGGGGGFGGGGGGGGGGGGGGGGGGGGGGGGGGGGGGGGGGGGFGGGGGGF<BFGGGGFFFFGGFFFFCGGGFFGFFFFFFGFFB<FBGF
@M02352:288:000000000-CKWC8:1:1101:26039:14655 1:N:0:TACGCTGC+GTAAGGAG
TACGGAGGGTGCGAGCGTTAATCGGAATTACTGGGCGTAAAGCGCATGCAGGTGGTTCATTAAGTCAGATGTGAAAGCCCGGGGCTCAACCTCGGAACTGCATTTGAAACTGGTGAACTAGAGTGCTGTAGAGGGGGGTAGAATTTCAGGTGTAGCGGTGAAATGCGTAGAGATCTGAAGGAATACCAGTGGCGAAGGCGGCCCCCTGGACAGACACTGACACTCAGATGCGAAAGCGTGGGGAGCAAACAGGATTAGATACCCTGGTAGTCCACGCCGTAA
+
GGGGGFGGGFGGGGGGGGGCFGGGGGGGGGGGGGGGGGGGGGGGGGEGGGGGFGGEGGGGGGGGGGGGGGGGGGGGGGGGGGGGGGGGGGGGGGGGFFGGGGFGGGGGGGGGGGGGGGGGGGGGGGGGGGGGGGGGGGEGGGGGGGGGFGGGGGGGGGGGGGGGGGGGGGGGGGGFGGGGGGGGGGFGGGGGGGGGGGGGGGEGGGGGGGGGGGGGGGGGGFGE6CGGGGGGGGGEFGCGGGFFFFGGGGFFFFGGFFAFGGGGFFGFFFAFFGF?FFFFGG
@M02352:288:000000000-CKWC8:1:1101:26025:14666 1:N:0:TACGCTGC+GTAAGGAG
TACGGAGGGTGCGAGCGTTAATCGGAATTACTGGGCGTAAAGCGCATGCAGGTGGTTCATTAAGTCAGATGTGAAAGCCCGGGGCTCAACCTCGGAACTGCATTTGAAACTGGTGAACTAGAGTGCTGTAGAGGGGGGTAGAATTTCAGGTGTAGCGGTGAAATGCGTAGAGATCTGAAGGAATACCAGTGGCGAAGGCGGCCCCCTGGACAGACACTGACACTCAGATGCGAAAGCGTGGGGAGCAAACAGGATTAGATACCCTGGTAGTCCACGCCGTAA
+
G9EDFCBC+8@FGEGGGGGGD@FFGEGGGGGGFEGGGFGEDGGGGGGGGGGF9C@EGGGGGFGGGGAEAFFFFGGC<FGGGGD@C=FGGGGFGGGECFFDGEFFF9@FDFGFGGGGGGGG9FGGGGGGGAEFFG>GGGGGGGFFGFGFGGGGGGGFGGGGG?FGCEEGGGECGGFGGG?6CCGGGGGGGGGCEDGGGEFDEECGGGEFCDDFEGGGGGGGGGGGGGF7CFD7EGCEGGGGGGD?>FF<0C@F?1<F??AF7?FCFFCF>FFAF:@?BFDFGD
@M02352:288:000000000-CKWC8:1:1101:3831:14683 1:N:0:TACGCTGC+GTAAGGAG
TACGGAGGGTCCAAGCGTTATCCGGAATCATTGGGTTTAAAGGGTCCGCAGGCGGTCAATTAAGTCAGAGGTGAAATCCCATAGCTTAACTATGGAACTGCCTTTGATACTGGTTGACTTGAGTTATACGGAAGTAGATAGAATAAGTAGTGTAGCGGTGAAATGCATAGATATTACTTAGAATACCGATTGCGAAGGCAGTCTACTACGTATATACTGACGCTCATGGACGAAAGCGTGGGGAGCGAACAGGATTAGATACCCTGGTAGTCCACGCCGTAA
+
GGGGGGGGGGGGGGGGGGGGGGGGGGGGGGGGGGGFFGGGGGGGGGGGGGGGGGGFGGGGGGGGGGGGGGGGGGGGGGGGGGGGGGGGGGGGGGGGGGGGGGGGGGGGGGGGGGGGGGGGGGGGGGGGGGGGGGGGGGGGGGGGGGFFGGGGGGGGGGGGGGGGGGGGGGGGGGGGGGGGGGGGGGGGGGGGGGGGGGGGGGGGGGGGGGGGGGGGGGGGGGGGGGGGGGGGGGGFGGGGGGFFFFGGGGFFFFCGFFFFGGGGFFGFFFFFFGFFFFFFGG
@M02352:288:000000000-CKWC8:1:1101:7323:14707 1:N:0:TACGCTGC+GTAAGGAG
TACGGAGGGTCCAAGCGTTATCCGGAATCATTGGGTTTAAAGGGTCCGCAGGCGGTCAATTAAGTCAGAGGTGAAATCCCATAGCTTAACTATGGAACTGCCTTTGATACTGGTTGACTTGAGTTATACGGAAGTAGATAGAATAAGTAGTGTAGCGGTGAAATGCATAGATATTACTTAGAATACCGATTGCGAAGGCAGTCTACTACGTATATACTGACGCTCATGGACGAAAGCGTGGGGAGCGAACGGGATTAGATACCCCGGTAGTCCACGCCGTAA
+
GGGGGGGGGGGGGGGGGGGGGGGGGGGGGGGGGGGFGDGGGGGGGGGGGGGGGGGFGGGGGGGGGGGGGGGGGGGGGGGGGGGGGGGGGGGGGGGGGGGGGGGGGGGGGGGGGGGGGGGGGGGGGGGGGGGGGGGGGGGGGGGGGGGGGGGGGGGGGGGGGGGGGGGGGGGGGGGGGGGGGGGGGGGGGGGGGGGGGGGGGGGGGGGGGGGGGGGGGGGGGGGGGGGGGGGGGGGFFGGGGGFFFFGGGGFFFFGGFFFFGGGGFFGFFFFA=FFBFFEFGD
@M02352:288:000000000-CKWC8:1:1101:28840:14707 1:N:0:TACGCTGC+GTAAGGAG
TACGGAGGATCCAAGCGTTATCCGGAATCATTGGGTTTAAAGGGTCCGTAGGTGGATAATTAAGTCAGAGGTGAAATCTTGCCGCTTAACGGTAAAATTGCCTTTGATACTGGTTGTCTTGAGTTATTATGAAGTGGTTAGAATATGTAGTGTAGCGGTGAAATGCATAGATATTACATAGAATACCAATTGCGAAGGCAGATCACTAATAATATACTGACACTGATGGACGAAAGCGTGGGGAGCGAACAGGATTAGATACCCTGGTAGTCCACGCAGTAA
+
GGGGGGGGGGGGFGFGGGGGGGGDGG:FDFGGGGGGGGGFFGFGC:CFFFGGGGGG<FEFGGDGFGGG9CFFGGFGE,EFGGCFGG+CFG:CFGEFGGGCG<EFFFGGGGGGG?FGGGGGDFGGC<,EEAEA,FGGGF@<FGGGC,DFCGGGGFGFGEE7FFGGGG9EGGGGGG<DF9BFGGGC=FGGGFFGDGGGEEGGGGF8FGGGEGC,CC;CGGGGGFGFFFGG,,;DGGGFFCDGEG>;(8)7:D@F?FGGFFFFGGCGFFDFFFBAFGF6;1BFGG
@M02352:288:000000000-CKWC8:1:1101:14034:14727 1:N:0:TACGCTGC+GTAAGGAG
TACGGAGGATCCAAGCGTTATCCGGAATCATTGGGTTTAAAGGGTCCGTAGGTGGATAATTAAGTCAGAGGTGAAATCTTGCCGCTTAACGGTAAAATTGCCTTTGATACTGGTTGTCTTGAGTTATTATGAAGTGGTTAGAATATGTAGTGTAGCGGTGAAATGCATAGATATTACATAGAATACCAATTGCGAAGGCAGATCACTAATAATCAACTGACACTGATGGACGAAAGCGTGGGGAGCGAACAGGATTAGATACCCTGGTAGTCCACGCCGTAA
+
GGGGGGGGGGGGGGGGGGGGGGGGGGGGGGGGGGGGGGGGGGGGGFGGEGGGCFGGGGGGGGGGGGGGGGGGGGGGGGGGGGGGGGCEGGGGGGCCBFGGGGFGGGGGGFGGGGGGGFGGGGGCFGCGGGGGGGGGGGGGGGGGGGGGGGGGGGGGGGGGGGGGGGGGGGGGGGGGGGGGGGGGGGGGFGGGGGGGGGGGGGGFGGGGGGGGGGGGGGGGGGGEGGGGFGGGGGGFGGGGGGF:9>DGGGFFFFGGFFFFGGGGFFGFDFFFFGFFFFFFGG
@M02352:288:000000000-CKWC8:1:1101:11904:14740 1:N:0:TACGCTGC+GTAAGGAG
TACGGAGGGTCCGAGCGTTATCCGGAATCATTGGGTTTAAAGGGTCCGCAGGCGGTCGATTAAGTCAGAGGTGAAATCCCATAGCTTAACTATGGAACTGCCTTTGATACTGGTTGACTTGAGTCATATGGAAGTAGATAGAATGTGTAGTGTAGCGGTGAAATGCATAGATATTACACAGAATACCGATTGCGAAGGCAGTCTACTACGTATGTACTGACGCTCATGGACGAAAGCGTGGGGAGCGAACAGGATTAGATACCCTGGTAGTCCACGCCGTAA
+
GGGGGGGGGGGGGGGGGGGGGGGGGGGGGGFGGGGC:FGGGGGGGGGGGGGGGGGGGEGFGGGGGGGGGGGGGGGGGGGGGGDGFGGGGGGGGGGGGGGGGGGGGGGGGGGGGGGGGGGFGGGGGFGGGGGGGGGGGGGGGGGGGGGGGGGGGGGGGGGGGGGGGGGGGGGGGGGGGGGGGGGGGGGGGGGGGGGGGGGGGFGGGGGGGGGGFGGGGGGGGGGGGGGGGGGGGGGFGGGGGGFFFFGGGGFFFFGGFFFFGGGGFFGFFFFFFGFBF?FFGG
@M02352:288:000000000-CKWC8:1:1101:6563:14752 1:N:0:TACGCTGC+GTAAGGAG
TACGGAGGATCCAAGCGTTATCCGGAATCATTGGGTTTAAAGGGTCCGTAGGTGGATAATTAAGTCAGAGGTGAAATCTTGCCGCTTAACGGTAAAATTGCCTTTGATACTGGTTGTCTTGAGTTATTATGAAGTGGTTAGAATATGTAGTGTAGCGGTGAAATGCATAGATATTACATAGAATACCAATTGCGAAGGCAGATCACTAATAATATACTGACACTGATGGACGAAAGCGTGGGGAGCGAACAGGATTAGATACCCTGGTAGTCCACACCGTAA
+
GGGGGGGGGGEFFGGGGGGGGGGGGGCGEFGGGGGGGGGGGGGGGAFG,EFGCFGE<<EF<FGFGGGG,FGGFGGGG9E?FGCFGG7FGGC:B4BE<FF?F<FG<FGCE,?EEF<CB?FFC9FBAFG9EDEGF9C=F,A?FF9D<?DGG9A>DCEFGEFEFGFGACADFGA@;@EFFCEFGGDGFGCGCGE9>EECG88>CCGGAD7;DFFECGDGCFFFFGC8?FGFDCF<EGG:>CGGGGF<9EDDECBFB6FC<@>?<FGCFF39AF<A?FFFFFF0DD
@M02352:288:000000000-CKWC8:1:1101:29201:14763 1:N:0:TATGCTGC+GTATGGAG
TACGGAGGATCCAAGCGTTATCCGGAATCATTGGGTTTAAAGGGTCCGTAGGTGGATAATTAAGTCAGAGGTGAAATCTTGCCGCTTAACGGTAAAATTGCCTTTGATACTGGTTGTCTTGAGTTATTATGAAGTGGTTAGAATATGTAGTGTAGCGGTGAAATGCATAGATATTACATAGAATACCATTTGCGAAGGCAGATCACTAATAATCAACTGACACTGATGGACGAAAGCGTGGGGAGCGAACAGGATTAGATACCCTGGTAGTCCACGCCGTAA
+
GGGGGGGGGGCF@FFGGGGFFFGGGD:F,CFFFGGGGGGGGGGGG<FGGGGGEFF7E?CFCEGGGGGGGGGGGGGGGDGAFD<FGG:CFG===B=<BBFFG9FGFG,<B,CFCGGGGCFFF<A<FGFGGGFD<AFGF?FDFF,FA9FGGFGFDEF;@FCEGGCFF,,3@D7=C;DD@CDEEGFGGGCF9C;B;CEEGGGCC8<:F2<;6C:<?FFF6EFDGD,8<7CAF6*9CEDA75DGGGD(375D5D>F6(97<?)*+3A*?FG:>B<A?GF16?>0CC
@M02352:288:000000000-CKWC8:1:1101:13485:14782 1:N:0:TACGCTGC+GTAAGGAG
TACGGAGGGTCCAAGCGTTATCCGGAATTATTGGGTTTAAAGGGTCCGCAGGCGGATTAATAAGTCAGTGGTGAAATCTCCAAGCTCAACTTGGAAACTGCCATTGATACTGTTAGTCTTGAATTCAGTCGGAGTAGGCGGAATGTGTAGTGTAGCGGTGAAATGCATAGATATTACACAGAATACCGATTGCGAAGGCAGTCTACTACGTATGTACTGACGCTCATGGACGAAAGCGTGGGGAGCGAACAGGATTAGATACCCTGGTAGTCCACGCCGTAA
+
GGGGGGGGGGGGGGGGGGGGGGGGGFGGGGGGGGGGGGGGGGGGGGGGGGGGGGGEEGGGGGGGGGGGGGGGGGGGGGGGGGGGFGGGGGGGGGGGGGGGGGGGGGGGGGGGGGGGGGGGGGDGGGGGGGGGGGGGGGGGGGGGGGGGGGGGGGGGGGGGGGGGGGGGGGGGGGGGGGGGGGGGGGGGGGGGGGGGGGGGGGGGGGGGGGGGGGGGGGGGGGGGGGGGGGGGGGGFGGGGGGF?9FGGGGFFFFGGFFFFGGGGFFGFFFFFFGFFFFFFGG
@M02352:288:000000000-CKWC8:1:1101:3395:14799 1:N:0:TACGCTGC+GTAAGGAG
TACGGAGGGTCCGAGCGTTATCCGGAATCATTGGGTTTAAAGGGTCCGTAGGCGGGTTGTTAAGTCAGTGGTGAAAGTCTGTAGCTCAACTATAGAATTGCCATTGAAACTGATGATCTTGAATTATTGTGAAGTGTTTAGAATAAGTAGTGTAGCGGTGAAATGCATAGATATTACTTAGAATACCAATTGCGAAGGCAGAACACTAACAATATATTGACGCTGATGGACGAAAGCGTGGGGAGCGAACAGGATTAGATACCCTGGTAGTCCACGCCGTAA
+
GCFDEDEDFFEFFEGGGGEEFFGFFGE<FFGGGGGEGGCGGGGGFGGFEFGGGGGGGGEFGAFGB<FFFEFFGGGGF<FEFGDFC?FAEFF@EFGGGECFDFGGFFGFGG9FG9FGFGGGGCDDFGGGGGFCCFFF,FGCCCC,EFGGGGEFGGGEFGCEGGGGFFGGFGG@@ECGCFE;CFC,;3<DCF9:F:::CGCCEG9=FEC8FCFFCFCF7C9@CEGDEDCGGGGGGGCBFEGEGGB:;DGGG37@6?<F?=>=CCCCF@G?AF<A4?*16(07CD
@M02352:288:000000000-CKWC8:1:1101:27432:14813 1:N:0:TACGCTGC+GTAAGGAG
TACGGAGGGTCCAAGCGTTATCCGGAATCATTGGGTTTAAAGGGTCCGCAGGCGGTCAATTAAGTCAGAGGTGAAAGCCCATCGCTCAACGATGGAACTGCCTTTGATACTGGTTGACTTGAGTTATACGGAAGTAGATAGAATAAGTAGTGTAGCGGTGAAATGCATAGATATTACTTAGAATACCGATTGCGAAGGCAGTCTACTACGTATATACTGACGCTCATGGACGAAAGCGTGGGGAGCGAACAGGATTAGATACCCTGGTAGTCCACGCCGTAA
+
GGGGGGGGGGGGGGGGGGGGGGGGGGGGGGGGGGGGGGGGGGGGGGFGGGGGGGGGGGGGGGGGGGGGGGGGGGGGGGGGGGFGGGGGGGGGGGGGGGGGGGGGGGGGGGGGGGGGGGGGGGGGGGGGGGGDGGGGGGFFGGGGGGGGGGGGGGGGGGGGGGGGGGGGGGGGGGGGGGGGGGGGGGFGGGGGGGGGGGGFGGGGGGGGGGGGGGGGGGGFGEGGGGGGGGGGGGGFGGGGGGFFFFGGGGFFFFGGBFFFG?FGFFGFFFFA?GFFFFFFGG
@M02352:288:000000000-CKWC8:1:1101:15537:14826 1:N:0:TACGCTGC+GTAAGGAG
TACGGAGGATCCAAGCGTTATCCGGAATCATTGGGTTTAAAGGGTCCGTAGGTGGATAATTAAGTCAGAGGTGAAATCTTGCCGCTTAACGGTAAAATTGCCTTTGATACTGGTTGTCTTGAGTTATTATGAAGTGGTTAGAATATGTAGTGTAGCGGTGAAATGCATAGATATTACATAGAATACCAATTGCGAAGGCAGATCACTAATAATATACTGACACTGATGGACGAAAGCGTGGGGAGCGAACAGGATTAGATACCCTGGTAGTCCACGCCGTAA
+
GGGGGGGGGGGGGGGGGGGGGGGGGGGGGGGGGGGGGGGGGGGGGGGGGGGGGGGGGGGGGGGGGGGGGGGGGGGGGGGGGGGGGGGGGGGGGGBBEGGGGGGGGGGGGGGGGGGGGGGGGGGGGGGGGGGGGGGGGGGGGGGGGGGGGGGGGGGGGGGGGGGGGGGGGGGGGGGGGGGGGGGGGGGGGGGGGGGGGGGGGGGGGGGGGGGGGGGGGGGGGGGGGGGGGGGGGGGFGGGGGGFFFFGGGGFFFFGGFFFFGGGGFFGFFFFFFGFFFFFFGG
@M02352:288:000000000-CKWC8:1:1101:19700:14836 1:N:0:TACGCTGC+GTAAGGAG
TACGGAGGATCCAAGCGTTATCCGGAATCATTGGGTTTAAAGGGTCCGTAGGTGGATAATTAAGTCAGAGGTGAAATCTTGCCGCTTAACGGTAAAATTGCCTTTGATACTGGTTGTCTTGAGTTATTATGAAGTGGTTAGAATATGTAGTGTAGCGGTGAAATGCATAGATATTACATAGAATACCAATTGCGAAGGCAGATCACTAATAATATACTGACACTGATGGACGAAAGCGTGGGGAGCGAACAGGATTAGATACCCTGGTAGTCCACGCCGTAA
+
GGGGGGGGFFGGGGGGGFGGGGGGGEGGGGGGGGGFFGGGGGGGFGGGFGGGCFGGGGGGGGGGGGGGGGGGGGGGGGGGGGGGGGGGGGFGGGGGGGGGGGFAFGGGGGGGGGGGGGGGGGGGGGGGGGGGGGGGGGGGGGGGGGGGGGGGGGGGGGGGGGGGGGGGGGGGGGGGGGGGGGGGGGGGGGGGGGGGGGGGGGGGGGGGGGGGGGGGGGGGGGGGGGGGGGGGGGGFGGGGGGFFFFGGGGFFFF<FFFFFGGGGFFGFFFDFFGFFFFFFGD
@M02352:288:000000000-CKWC8:1:1101:7895:14843 1:N:0:TACGCTGC+GTAAGGAG
TACGGAGGGTCCGAGCGTTATCCGGAATCATTGGGTTTAAAGGGTCCGCAGGCGGTCGATTAAGTCAGAGGTGAAATCCCATAGCTCAACTATGGAACTGCCTTTGATACTGGTTGACTTGAGTCATATGGAAGTAGATAGAATGTGTAGTGTAGCGGTGAAATGCATAGATATTACATAGAATACCAATTGCGAAGGCAGCTTACTACGTATGTACTGACGCTCATGGACGAAAGCGTGGGGAGCGAACAGGATTAGATACCCTGGTAGTCCACGCCGTAA
+
GGGCGGGGGGDGDGGGGGGGGFGGGGGG@G<FGGG@CFGGGGGGG@FGGGGGDGGGE+@FGGGGGGFGGGGGGGGGAGGGGGAGGGGGFGEEFGGGGCFGGFCE?FGGGGGGGGEGAFGAFGGGCD9DG=FF<FF==CF9FGGGFFCFCFGGGGGGGGGGGGGGGG;FGGGGGGE@CGGDGGGGGCFGAF?FGGGGGGG>BEC;>EG?CCDEEBFGGGGGGCEG=D9CCCFGGGGFGGGGGGFFFFDGGGFFFFGGFFFFGGGGFFGFFFFFFGFFFFFFGG
@M02352:288:000000000-CKWC8:1:1101:14583:14869 1:N:0:TACGCTGC+GTAAGGAG
TACGGAGGGTGCAAGCGTTGTTCGGAATTACTGGGCGTAAAGCGTACGTAGGCGGTAAGTTAAGTCGAATGTTAAAGCCAAGGGCTCAACCCTATGGATGCCTTCGATACTGGCTTACTAGAGGGTGATAGAGGAAAGTGGAATTCCGAGTGTAGCGGTGAAATGCGTAGATATTCGGAGGAACATCAGTAGCGAAGGCGACTTTCTGGGTCACACCTGACGCTGAGGTACGAAAGCGTGGGTAGCAAATGGGATTAGATACCCCAGTAGTCCACGCCGTAA
+
GGGGGGGGGGGGFGGGGGGGGGGGGGGGGGGGGGGGGGGGGGGGGGGGGGGGGGG@C:FFFGGGGGGGGGGGGGGGGGGBGGGGGGGGGGGGGG?FF9EFGFGGGGGGGGGGFGFFDFGGGGGGDCFGGGGGGGFAFGGGGGGGGGGFEGGGGGGGGGGGGGGGFGGGGGGGGGGGGGGGGGGGGGGGGGFGGGGGGGGGGGGCCFGGGFGGFGFFGGGGGGGGGGGGGGGGGGGFFGGGGD@BFFGGGGFFFFGGFFFFGGGG)8DF<FFFFGF?BFF9DD
@M02352:288:000000000-CKWC8:1:1101:9082:14941 1:N:0:TACGCTGC+GTAAGGAG
TACGGAGGGTGCAAGCGTTATTCGGAATCACTGGGCGTAAAGGGAGCGTAGGCGGCGCGGTAAGTCAGATGTGAAATCTGGGGGCTCAACCCCCAAACTGCGTTCGATACTGCCGTGCTAGAGTAATGGAGAGGTAACTGGAATTCTCGGTGTAGCAGTGAAATGCGTGGATATCGAGAGGAAGACCAATGGCGAAAGCAGGTTACTGGACATTTACTGACGCTGAGGCTCGAAGGCTAGGGTAGCGAAAGGGATTAGATACCCCTGTAGTCCTAGCAGTAA
+
GGGGGCEGGGGGGFGGGGGGGGGGGGEGEFGGGFGGGCFBCFGGGGGGGGGGGGGGGGGGGGCEGGGFAFG<FGGGGGGGGGGGGGGGG@FGGGGGGGGGG7FFGGGCGGGGGGGGGGGGGGGGGGGGGGGGGGGGFGGGDGFFGGGFGGEGGGCGGGGGGGGGGGGGGGEGGGGEFGGEEGGGGGGFGGGGGGGGGGGGGGGGGGGGGGGGGFGGGGGFGGGGGGGFGFGGGGGDGFDE88<?6FDGGGFF1?<FFFFFFGG<5>FFF?BA7:@48BFFGF
@M02352:288:000000000-CKWC8:1:1101:27355:14956 1:N:0:TACGCTGC+GTAAGGAG
TACGGAGGATCCAAGCGTTATCCGGAATCATTGGGTTTAAAGGGTCCGTAGGTGGATAATTAAGTCAGAGGTGAAATCTTGCCGCTTAACGGTAAAATTGCCTTTGATACTGGTTGTCTTGAGTTATTATGAAGTGGTTAGAATATGTAGTGTAGCGGTGAAATGCATAGATATTACTTAGAATACCGATTGCGAAGGCAGTCTACTACGTATATACTGACGCTCATGGACGAAAGCGTGGGGAGCGAACAGGATTAGATACCCTGGTAGTCCACGCCGTAA
+
GGACE@CEEFGGFFGGG@FGGG9@FC@FEFGDFFG@F7CACGGGFGGGFGGEFGGGGGGGGFFGGFGGGGGGGGGGGGGGGFFGG7CFGGCFGGGGGGGGGGGGGFGGGGFGGGGGGGGFGDFGGGGGGGGGGGGGGGGGGC?,A9FFFGGGGGGAFGGGGGGGGGFGGGGGGGGGCFGGGCFDDFCEEFGGFGGEGGCEEFGGGGGFFEGGGGGG7FCCCEGGGDGEGGGGEEGFCEGGGGF6>>GGGG@FFBGGDFAFGFG6=FGF6B>41C=<>FF><<
@M02352:288:000000000-CKWC8:1:1101:18604:14960 1:N:0:TACGCTGC+GTAAGGAG
TACGGAGGGGGTTAGCGTTGTTCGGAATTACTGGGCGTAAAGCGTACGTAGGCGGATCAGAAAGTATAGGGTGAAATCCCAGGGCTCAACCCTGGAACTGCCTCTTAAACTCCTGGTCTTGAGTTCGAGAGAGGTGAGTGGAATTCCGAGTGTAGAGGTGAAATTCGTAGATATTCGGAGGAACACCAGTGGCGAAGGCGGCTCACTGGCTCGATACTGACGCTGAGGTGCGAAAGTGTGGGGAGCAAACAGGATTAGATACCCTGGTAGTCCACACCGTAA
+
GGGGGFGGGGGGGGGGGGGGGGGGGGGGGGGGGGGGGGGGGGGGGGGGGGGGGGGGGGGGGGGGGFGGGGGGGGGGGGGGGGGGGGGGGGGGGGGGGGGGGGGGGGGGGGGGGGGGGGGGGGGGGGGGGGGGGGGGGGGGGGGGGGGGGGGGGGGFGGGGGGGGGGGGGGGGGGGGGGGGGGGGGGGGGGGGGGGGGGGGGGGGGGGGGGGGGGGGGGGGGGGGGGGFGGGDEGGFGGGGGGFFFFGGGGFFFFGG?=9=CGGGFFGFFFAAFGFFFFFFGG
@M02352:288:000000000-CKWC8:1:1101:13865:14970 1:N:0:TACGCTGC+GTAAGGAG
TACGGAGGATCCAAGCGTTATCCGGAATCATTGGGTTTAAAGGGTCCGTAGGTGGATAATTAAGTCAGAGGTGAAATCTTGCCGCTTAACGGTAAAATTGCCTTTGATACTGGTTGTCTTGAGTTATTATGAAGTGGTTAGAATGTGTAGTGTAGCGGTGAAATGCATAGATATTACACAGAATACCGATTGCGAAGGCAGTCTACTACGTATGTACTGACGCTCATGGACGAAAGCGTGGGGAGCGAACAGGATTAGATACCCTGGTAGTCCACGCCGTAA
+
GGGGGGGGGGGGGGGGGGGGGGGGGEGGGGGGGGGCFGFGGGGGGGGGGGGGFFGGGGGGGGGGGGGGGGGGGGGGGGGGGGGGGGGGGGGGGGBAFFFGGGGGGGGGGGGGGFGGGGGGGGGEGGGGGGGGGGGGGGGGGGGGGGGGGGGGGGGGGGGGGGGGGGGGGGGGGGFGGGGGGGGGGGGGGGGGGGGGGGGGGGGFGGGGGGGGGGGGGGGGGGGGGGGGGGGGGGGFGGGGGGFFFFGGGGFFFFDGBFFFGGGGFFFFDB<<@DFF;6DFGG
@M02352:288:000000000-CKWC8:1:1101:14226:14979 1:N:0:TACGCTGC+GTAAGGAG
TACGGAGGGTCCAAGCGTTATCCGGAATCATTGGGTTTAAAGGGTCCGCAGGCGGTCAATTAAGTCAGAGGTGAAAGCCCATCGCTCAACGATGGAACTGCCTTTGATACTGGTTGACTTGAGTCATATGGAAGTAGATAGAATGTGTAGTGTAGCGGTGAAATGCATAGATATTACACAGAATACCGATTGCGAAGGCAGTCTACTACGTATGTACTGACGCTCATGGACGAAAGCGTGGGGAGCGAACAGGATTAGATACCCTGGTAGTCCACGCCGTAA
+
GGGGGGGGGGGGGGGGGGGGGGGGGGGGGGGGGGGGGGGGGGGGGGGGGGGGGGGGGGGGGGGGGGGGGGGGGGGGGGGGGGGGGGGGGGGGGGGGGGGGGGGGGGGGGGGGGGGGGGGGGGGGGGGGGGGGGGGGGGGGGGGGGGGGGGGGGGGGGGGGGGGGGGGGGGGGGGGGGGGGGGGGGGGGGGGGGGGGGGGGGGGGGGGGGGGGGGGGGGGGGGGGGGGGGGGGGGGFGGGGGGFFFFGGGGFFFFGGFFFFGGGGFFFFFFBFFGFFF?EFGG
@M02352:288:000000000-CKWC8:1:1101:23964:15029 1:N:0:TACGCTGC+GTAAGGAG
TACGGAGGATCCAAGCGTTATCCGGAATCATTGGGTTTAAAGGGTCCGTAGGTGGAAGATTAAGTCAGAGGTGAAATCCTGCAGCTCAACTGTAGAATTGCCTTTGATACTGGTTTTCTTGAGTTATTATGAAGTAGTTAGAATATGTAGTGTAGCGGTGAAATGCATAGATATTACATAGAATACCAATTGCGAAGGCAGATTACTAATAATATACTGACACTGATGGACGAAAGCGTGGGTAGCGAACGGGATTAGATACCCCGGTAGTCCACGCCGTAA
+
GGGGGGGGGGGGGGGGGGGGGGGGGGGGGGGGGGGGGGGGGGGGGGGGGGGGGGGGGGGGGGGGGGGGGGGGGGGGGGGGGGGGGGGGGGGGGGGGGGGGGGGGGGGGGGGGGGGGGGGGGGGGGGGGGGGGGGGGGGGGGGGGGGGGGGGGGGFGGGGGGGGGGGGGGGGGGGGGGGGGGGGGGGGGGGGGGGGGGGGGGGGGGGGFGGGGGGGGGGGGGGGGGGGGFGGGGGGFGGGGGGFFFFGGGGFEFFGGFFFFGGGGFFGFFFFFFGFFFFFFGG
@M02352:288:000000000-CKWC8:1:1101:24414:15071 1:N:0:TACGCTGC+GTAAGGAG
TACGGAGGATCCAAGCGTTATCCGGAATCATTGGGTTTAAAGGGTCCGTAGGTGGATAATTAAGTCAGAGGTGAAATCTTGCCGCTTAACGGTAAAATTGCCTCTGATACTGGTTGTCTTGAGTTATTATGAAGTGGTTAGAATATGTAGTGTAGCGGTGAAATGCATAGATATTACATAGAATACCAATTGCGAAGGCAGATCACTAATAATATACTGACACTGATGGACGAAAGCGTGGGGAGCGAACAGGATTAGATACCCTGGTAGTCCACGCCGTAA
+
GGGGGGGGGCEGFGGGGEGGGGGGGFEGGGGGGGG:CCFGGGGGGGGFGGGGCEF9=FGGGGGGFGGGFFGGEGGGGFGGGCFFFGFCCFGEGGCEFFGGCCC8<EGGGGGGGGCGBFFGGFFGGGGGGFGGGGDGGBFGDFAFFGGGGGGGGGGGGE7FGGGGGGFFFFGGG9E;@DGGGFFGFGFFGGAEGGGGGGGGG8EEGCGGCCCGGGDCFGCFCFGGFFFGEFFGGGD34C>EGEA;95<DGGFF8?GG?FFF+3CC?F:?AF>BFGF?(3)4CD
@M02352:288:000000000-CKWC8:1:1101:28456:15081 1:N:0:TACGCTGC+GTAAGGAG
TACGGAGGGTGCAAGCGTTATCCGGAATCATTGGGTTTAAAGGGTCCGCAGGCGGTCAATTAAGTCAGAGGTGAAATCCCATAGCTTAACTATGGAACTGCCTTTGATACTGGTTGACTTGAGTTATACGGAAGTAGATAGAATGTGTAGTGTAGCGGTGAAATGCATAGAGATTACACAGAATACCGATTGCGAAGGCAGTCTACTACGTATATACTGACGCTCATGGACGAAAGCGTGGGGAGCGAACAGGATTAGATACCCTGGTAGTCCACGCCGTAA
+
GGGGGGEGGGGGGGGGGGGEGFGGGGEGGGGGGGGGGGFEFGGGGGFGGG>FFGGGGCFFGGGGGGGGGGGGGGGGGGC<EFFGGGGGGGGGGGGGGFGGGGGGGGGGFGGGGGGGCGGGGGGGGGFGGGGGGGGGGAEFGGEGGGGGGGGGGGGGGGGGGGGFGGGGGFGGEFFGGGGGGGFGGGGGGGGGGGGGGGGGGGGGFFGGFGC?FGGGGGGGGGDGEDFGGGFGE5DEGGGGGGFFBFDGGGFFFFGGFFBBCFGGFFGFFFDAFFFFFFFFGG
@M02352:288:000000000-CKWC8:1:1101:24397:15089 1:N:0:TACGCTGC+GTAAGGAG
TACGGAGGATCCAAGCGTTATCCGGAATCATTGGGTTTAAAGGGTCCGTAGGTGGATAATTAAGTCAGAGGTGAAATCTTGCCGCTTAACGGTAAAATTGCCTTTGATACTGGTTGTCTTGAGTTATTATGAAGTGGTTAGAATATGTAGTGTAGCGGTGAAATGCATAGATATTACATAGAATACCAATTGCGAAGGCAGATCACTAATAATATACTGACACTGATGGACGAAAGCGTGGGGAGCGAACAGGATTAGATACCCTGGTAGTCCACGCCGTAA
+
GGGGGGGGGGGGGGGGGGGGGGFGFFGGGGGGGGGGCGGGGGGGGGGGGGGGGGGGGGGGGGGGGGGGGGGGGGGGGGGGGGGGGGGGGGGGGGGGGGGGGGGGGGGGGGGGGGGGGGGGGFGGGGGGGGGGGGGGGGGGGGGGGGGGGGGGGGGGGGGGGGGGGGGGGGGGGGGGGGGGGGGGGGGGGGGGGGGGGGGGGGGGGGGGGGFGGGGGGGGGGGGGGFGGGGGGGEGFGGGGGGF<FEGGGGFFFFGGFFFFGGGGFFGFFFFFFGF?B?EFGD
@M02352:288:000000000-CKWC8:1:1101:19610:15131 1:N:0:TACGCTGC+GTAAGGAG
TACGGAGGGTGCGAGCGTTAATCGGAATTACTGGGCGTAAAGCGCATGCAGGTGGTTCATTAAGTCAGATGTGAAAGCCCGGGGCTCAACCTCGGAACTGCATTTGAAACTGGTGAACTAGAGTGCTGTAGAGGGGGGTAGAATTTCAGGTGTAGCGGTGAAATGCGTAGAGATCTGAAGGAATACCAGTGGCGAAGGCGGCCCCCTGGACAGACACTGACACTCAGATGCGAAAGCGTGGGGAGCAAACAGGATTAGATACCCTGGTAGTCCACGCCGTAA
+
GGGGGFGGGGGGGGGGGGGGGFGGGGGGGGGGGGGGGGGGGGGGGGGGGGGGGGGFGGGGGGGGGGGGGGGGGGGGGGGGGGGGGGGGGGGGGGGGGGGGGGGGGGGGGGGGGGGGGGGGGGGGGGGGGGGGGGGGGGGGGGGGGGGGGGGGGGGGGGGGGGGGGGGGGGGGGGGGGGGGGGGGGGGGGGGGGGGGGGGGEGEGGGGGGGGGGG5FGGGGGGGGGGGGGGGGGGGFGGGGGGFFFFGCFGFFFFGGFFFFGGEGFFGFFFFFFGFFFFFFGG
@M02352:288:000000000-CKWC8:1:1101:3418:15140 1:N:0:TACGCTGC+GTAAGGAG
TACGGAGGGTCCAAGCGTTATCCGGAATCATTGGGTTTAAAGGGTGCGCAGGCGGTTTATTAAGTCAGTGGTGAAAGCTCGAGGCTCAACCTCGAAACTGCCATTGATACTGATAAACTTGAGTACAGTTGGAGTAGGCGGAATGTGTAGTGTAGCGGTGAAATGCTTAGATATTACACAGAACACCGATAGCGAAGGCAGCTTACTAAACTGATACTGACGCTGAGGCACGAAAGCGTGGGGAGCGAACAGGATTAGATACCCTGGTAGTCCACGCCGTAA
+
GGGGGGGG@FFF9EFGGGGGFGGFGE@@CFGGGGGFFEEFGGGGGGGGCEGG@FG+7,4EFFGGGGGGGGGGGGGG9,C,CFGGEFGFGFG,4+BBF4EFF4,BAFGGGGGGF9F<?DFGGGGG,EEFF9F,7DF@EEFGGGGGF=@F=FFGGGGFGG>FFGGGGGGGGFGGGGEGG9,?EGGF<CEEGGDEFGGGGGFCECF<FFG9+ADGGC+<:CFGG5:EED8CF5DCEGDF*:DGGGE?>E)>GCEFFFCD<F>FCCCFFFGFFFDFFGF?BB@9DD
@M02352:288:000000000-CKWC8:1:1101:18497:15163 1:N:0:TACGCTGC+GTAAGGAG
TACGGAGGGTCCAAGCGTTATCCGGAATTATTGGGTTTAAAGGGTGCGCAGGCGGTTTATTAAGTCAGTGGTGAAATCTCGGGGCTCAACCTCGAAACTGCCATTGATACTGATAAACTTGAGTTCAGTTGGAGTAGGCGGAATGTGTAGTGTAGCGGTGAAATGCTTAGATATTCACAGAACACCGATAGCGAAGGCAGCTTACTAAACTGATACTGACGCTGAGGCACGAAAGCGTGGGGAGCGAACGGGATTAGATACCCCGGTAGTCCACGCCGTAAA
+
GGGGGGEEGGGGGGGGGGGGGGGEG:FFGGGCDFGGGGGGGGGGGGGGGGGGGGGGGGGGGGGGGGGGGGGFFGFAEFGGGGGGGGGGGGGGGGGGGGGGGGGGFFFDDFGGGGGGGGGGGFGGGGDFGGGFGGGGGGGGGGGGGGGGFGGGGGGGGGGGGGGGGGGGGGGGGGGGGGGGGGGGGGGGGGGGGGGGGC9CGFFGGGG?EGGGGGGGGGGGGGGGGGGGGGG3==DFGEGGGCD9>FC3CDDD:9FF<?AFGFGGFFGFFFAABGFF?BDFCD
@M02352:288:000000000-CKWC8:1:1101:28611:15241 1:N:0:TACGCTGC+GTAAGGAG
TACGGAGGATCCAAGCGTTATCCGGAATCACTGGGTTTAAAGGGTCCGTAGGTGGATAATTAAGTCAGAGGTGAAAGTTTGCGGCTCAACCGTAAAATTGCCTTTGATACTGGTTATCTTGAATTATTATGAAGTGGTTAGAATATGTAGTGTAGCGGTGAAATGCATAGATATTACATAGAATACCAATTGCGAAGGCAGATCACTAATAATATATTGACACTGATGGACGAAAGCGTGGGTAGCGAACGGGATTAGATACCCCGGTAGTCCACGCCGTAA
+
GGGG7@FGC,<C<FGGGGGGGGGGGG@F<F,CFGGG>FGGGGGGF:EFFFG:6EGDCF<C9FGGEFGGDFGGGGGGGGF<FFGGGGGGGGGEE<C<FEFAG<?FFG@?FGGGG<FC<FGFGF>FFDDFEFGF9DCDGF<BFGFGGC=FFGGGGGGDGGGGGGGGGGFGGGGGGGFGGGGGGGGFGGGGEGFFGGGGGGGFGGECFEG;8C:FCCFFGGGGGGGGGGDC+*CDE=DFFGGGGGEFFFGGEGDB?FGGFFAFGGGFF3CD9>><?GFFFBBFG<
@M02352:288:000000000-CKWC8:1:1101:3233:15254 1:N:0:TACGCTGC+GTAAGGAG
TACGGAGGGTGCAAGCGTTATCCGGAATCATTGGGTTTAAAGGGTCCGCAGGCGGTCAATTAAGTCAGAGGTGAAATACCATAGCTTAACTATGGAACTGCCTTTGATACTGGTTGACTTGAGTTATATGGAAGTAGATAGAATGTGTAGTGTAGCGGTGAAATGCATAGAGATTACACAGAATACCGATTGCGAAGGCAGTCTACTACGTATATACTGACACTGATGGACGAAAGCGTGGGGAGCGAACGGGATTAGATACCCCGGTAGTCCACGCCGTAA
+
GGGGGFGGGGGGGGGGGGGGGGGGGGGGGGGGGGGGGGGGGGGGGFGGGGGGGGGGGFGGGGGGGGGGGGGGGGGGGGGGGFGGGGGGGGGEGGGGGGGGGGGGGGGFGGGF8FD7BFGGGGGGGGGGGGGGFGGGGCGGGGGGGGGGGGGGGGGGGGGGGGGGGG9EGGFGGGGGGGGGGGGGGGGGGGGFGGGGGGGGGGGGGGGGGGGGGGGGGGGGGGGGCGFGGGGGGGGFGGGGGGEFFFGGGGFFFFGG>FDFGGGGFEGFFFFFFGFFFFFFGC
@M02352:288:000000000-CKWC8:1:1101:2747:15279 1:N:0:TACGCTGC+GTAAGGAG
TACGGAGGGTCCAAGCGTTATCCGGAATCATTGGGTTTAAAGGGTCCGCAGGCGGTCAATTAAGTCAGAGGTGAAAGCCCATCGCTCAACGCTGGAACTGCCTTTGATACTGGTTGACTTGAGTTATACGGAAGTAGATAGAATAAGTAGTGTAGCGGTGAAATGCATAGATATTACTTAGAATACCGATTGCGAAGGCAGTCTACTACGTATATACTGACGCTCATGGACGAAAGCGTGGGGAGCGAACAGGATTAGATACCCTGGTAGTCCACGCCGTAA
+
GCC<@;@@@CGGC,F@C@CGGGF@E:CE,@CE<EFCCFF,-ECFFGAFFGGDGEEGGEEFGFGFGGFBAEDF=?FFE@DDEF==7?BFGB+4CF@FGGFDCGGAFC?BFDFGGBEFGGGFGGGFGGGG<FGC>:>@FF<CFFGGF<C@DDGDGCAF:7@FFG9E=FACCD?EFGEDFCFCGGGGFGGGGGG>GGCGG5CFDCFGC?CB982<B2?BFFGCCG*C8<EC6CFGD5*7FEGEECE(25DDGG5?08FGFF<FCF+29)57<@A9**=?F1)7CD
@M02352:288:000000000-CKWC8:1:1101:13920:15349 1:N:0:TACGCTGC+GTAAGGAG
TACGGAGGGTCCAAGCGTTATCCGGAATCATTGGGTTTAAAGGGTCCGCAGGCGGTCAATTAAGTCAGAGGTGAAATCCCATAGCTTAACTATGGAACTGCCTTTGATACTGGTTGACTTGAGTTATACGGAAGTAGATAGAATAAGTAGTGTAGCGGTGAAATGCATAGATATTACTTAGAATACCGATTGCGAAGGCAGTCTACTACGTATATACTGACGCTCATGGACGAAAGCGTGGGGAGCGAACAGGATTAGATACCCTGGTAGTCCACGCCGTAA
+
GGGGGGGGGGFGGGGGGGGGGGGGGGGGGGGGGGGFGGGGGGGGGGGGGGGGGGGFGGGGGGGGGGGGGGGGGGGGGGGGGGGGGGGGGGGGGGGGGGGGGGGGGGGGGGGGGGGGGGGGGGGGGGGGGGGGGGGGGGGGGGGGGFGGGGGGGGGGGGGGGGGGGGGGGGGGGGGGGGGGGGGGGFGGGGGGGGGGGGGGGGGGGGGGGGGGGGGGGGGGGGGGGGGGGGFGGGGFGGGGGGFFFFGGGGFFFFFGFFFFGGGGFFGFFFFFFGFFFBFFGG
@M02352:288:000000000-CKWC8:1:1101:11069:15419 1:N:0:TACGCTGC+GTAAGGAG
TACGGAGGGTCCAAGCGTTATCCGGAATCATTGGGTTTAAAGGGTCCGCAGGCGGTCAATTAAGTCAGAGGTGAAATCCCATAGCTTAACTATGGAACTGCCTTTGATACTGGTTGACTTGAGTTATACGGAAGTAGATAGAATAAGTAGTGTAGCGGTGAAATGCATAGATATTACTTAGAATACCGATTGCGAAGGCAGTCTACTACGTATATACTGACGCTCATGGTCGAAAGCGTGGGGAGCGAACAGGATTAGATACCCTGGTAGTCCACGCCGTAA
+
GGGGGEEGGGGGGGGGG@FGGGGGGFGGGGGGGGGCFEGGGGGGGGGGGGGGGGGGGGGGGGGGGGGGGGGGGGGGGGGGGGFGGFFGGGGGGGGGGGGGGGGGGGGGGGGGGGGGGGGGGGGGGGGGGGGGGGGGGGGFGGGGGFGGGGGGGGGFEGFGGGGGGGGGGGGGGGGGGGGGGGGGGGGGGGGGGGGGGGGGGGGGGGGGGGGGGGGGGGGGGGGGGDFGGGGGGGGFGGGGGGFBFFGGGGFFFFGGFFFFGGFGFFGFDF>D7FFFF?F>GD
@M02352:288:000000000-CKWC8:1:1101:10174:15434 1:N:0:TACGCTGC+GTAAGGAG
TACGGAGGACCCAAGCGTTATCCGGAATCATTGGGTTTAAAGGGTCCGTAGGTGGATAATTAAGTCAGAGGTGAAATCTTGCCGCTTAACGGTAAAATTGCCTTTGATACTGGTTGTCTTGAGTTATTATGAAGTGGTTAGAATATGTAGTGTAGCGGTGAAATGCATAGATATTACATAGAATACCAATTGCGAAGGCAGATCACTAATAATATACTGACACTGATGGACGAAAGCGTGGGGAGCGAACAGGATTAGATACCCTGGTAGTCCACGCCGTAA
+
GGGGGGGGGGGGGGGGGGGGGGGGGGGGGGGGGGGGGGGGGGGGGGGGGGGGGGGGGGGGGGGGGGGGGGGGGGGGGGGGGGGGGGGGGGCFGGGGGGGGGGGGGGGGGGGGGGGGGGGGGGGGGGGGGGGGGGGGGGGGGGGGGGGGGGGGGGGGGGGGGGGGGGGGGGGGGGGGGGGGGGGGGFGGGGGGGGDGGGGGGGGGGGGGGGGGGGGGGGGGGGGGGGGGGGGGGGGFGGDGGGFFFFDGGGFFFFGGFFBFGGGGFFGFFFFFFGFFFBFFGG
@M02352:288:000000000-CKWC8:1:1101:16874:15447 1:N:0:TACGCTGC+GTAAGGAG
TACGGAGGGTCCAAGCGTTATCCGGAATCATTGGGTTTAAAGGGTCCGCAGGCGGTCAATTAAGTCAGAGGTGAAATCCCATAGCTTAACTATGGAACTGCCTTTGATACTGGTTGACTTGAGTTATACGGAAGTAGATAGAATAAGTAGTGTAGCGGTGAAATGCATAGATATTACTTAGAATACCGATTGCGAAGGCAGTCTACTACGTATATACTGACGCTCATGGACGAAAGCGTGGGGAGCGAACAGGATTAGATACCCTGGTAGTCCACGCCGTAA
+
GGGFGGGGGGFGGGGGGGGGGGGGGEFG9FFGGGGF@FGGGGGGGFFGGGGGGGGGGGGGGGGGGGGGEGGGGGGGGGGGGGGGGFGGGGGGDGGGGGGGGGFGFGGFGFGGGGGGFFGGGGGGDGFDAFGEGGDFGGFGGGFG==FGGGGGGGGGGGGGGGGGGGFGGGGGGGGGFFEFFGGFGGGGGGGEGGGGGGGFECGGGGGBCC0=?:;FGGGGGGGGGGFFECFGGGGFGGGGGG>BFFGGGGFFFFGGFFFFGGGCFFGFFFFBFGFFFFDFGG
@M02352:288:000000000-CKWC8:1:1101:12472:15464 1:N:0:TACGCTGC+GTAAGGAG
TACGGAGGGTGCGAGCGTTACTCGGAATTACTGGGCGTAAAGCGCATGCAGGTGGTTCATTAAGTCAGATGTGAAAGCCCGGGGCTCAACCTCGGAACTGCATTTGAAACTGGTGAACTAGAGTGCTGTAGAGGGGGGTAGAATTTCAGGTGTAGCGGTGAAATGCGTAGAGATCTGAAGGAATACCAGTGGCGAAGGCGGCCCCCTGGACAGACACTGACACTCAGATGCGAAAGCGTGGGGAGCAACCAGGATTAGATACCCTGGTAGTCCACGCCGTAA
+
GGGGGGGGGGGGGGGGGGGG,9EFGCGGGGGGGGGGGGGGGGGGGEEGGGGGFFGGGGGGFGGGGGGGGGGGFGGGGGGGEEGGFEGGGGGGGGGGFGGGG<FFGGGGGGGGGGGGGGFGCEGGGGGGCCFGGGEGGGGGGGGGGGGGFGGGGGGGGGGGGGGGGGGGGGGC?FCCGGGCFGGG6FGGGGGGGGGGGGGGGGEGGGGGGGG?8CGFGGGGG6CEGDGGGGC5CGGDD7CEDE:12@CF*05<:?FGFF2*+<FGF4CFBF<AFF6,46@FDC
@M02352:288:000000000-CKWC8:1:1101:12487:15525 1:N:0:TACGCTGC+GTAAGGAG
TACGGAGGATCCAAGCGTTATCCGGAATCATTGGGTTTAAAGGGTCCGTAGGTGGATAATTAAGTCAGAGGTGAAATCTTGCCGCTTAACGGTAAAATTGCCTTTGATACTGGTTGTCTTGAGTTATTATGAAGTGGTTAGAATATGTAGTGTAGCGGTGAAATGCATAGATATTACATAGAATACCAATTGCGAAGGCGGATCACTAATAATATACTGACACTGATGGACGAAAGCGTGGGGAGCGAACAGGATTAGATACCCTGGTAGTCCACGCCGTAAA
+
FGGGGEGGGGGGGGGGGGGFGGGGGGGGGFGFGGGGGGGGGGGGGGFGGFEGGFGFGGGGGGGGGGGFFGGGFAFGGFFGGGGGGGGGFGGGGGEGGGGGGGGGGFFGGFGGGGGGGGGGGCFGGGGGGGGGGGGGGFGGGADGGGGGGGGFGGFGGDFEFGGGFGGGGFGFFGGGGGGGG9FFGGFGGGC9?8EGEGG5CGCGGGGG@FGFGGGGGGGGGGGGCFFGC?CGGGGGFGGGG5C36>EGGGGFFFFGGBFABGCFGF:F?>FFFFF3626B<C<
@M02352:288:000000000-CKWC8:1:1101:12606:15527 1:N:0:TACGCTGC+GTAAGGAG
TACGGAGGGTGCAAGCGTTATCCGGAATCATTGGGTTTAAAGGGTCCGCAGGCGGTCAATTAAGTCAGAGGTGAAATACCATAGCTCAACTATGGAACTGCCTTTGATACTGGTTGACTTGAGTTATACGGAAGTAGATAGAATAAGTAGTGTAGCGGTGAAATGCATAGAGATTACTTAGAATACCGATTGCGAAGGCAGTCTACTACGTATGTACTGACGCTCATGGACGAAAGCGTGGGGAGCGAACAGGATTAGATACCCTGGTAGTCCACGCCGTAA
+
[truncated: 27,394,881 more chars]
