# Supplementary material for: Hidden interactions in the intertidal rocky shore: variation in pedal mucus microbiota among marine grazers that feed on epilithic biofilm communities
Source: PeerJ. 2022 Sep 23;10:e13642. doi: 10.7717/peerj.13642 (PMC9512015; doi:10.7717/peerj.13642)
Supplement: Supplemental Information 27 [file peerj-10-13642-s027.gz › peerj-10-13642-s027]

@M02352:288:000000000-CKWC8:1:1101:12627:2042 2:N:0:TACGCTGC+GTAAGGAG
CAATCTTGCGATCGTACTCCCCAGGTGGGACACTTATCACTTTCGCTTAGTCACTGAGCTAATGCCCAACAACTAGTGTCCATCGTTTACGGCGTGGACTACCAGGGTATCTAATCCTGTTCGCTCCCCACGCTTTCGTCCATGAGCGTCAGTATATACGTAGTAGACTGCCTTCGCAATCGGTATTCTGTGTAATATCTATGCATTTCACCGCTACACTACACATTCTCTCTACTTCCGTATAACTCAAGTCAACCAGTATCAAAGTCTGTTTCATAGTT
+
E,CFFGGFGF+D<:EFGGGFGFG:EC,6C8FFGGGEF<,CFGGD@GFF7<FFGFG99CFEC@FFAEF<FCC8FA<,C9EFCEG<CFGGCCFEEEFEGEGGG?FFGGEFFGGGC9F9EGAFFA:EFGCF8ECFC=FFEGGGCEF8,DFDGEGDGGGFECF@FF7CCF;;F,>FCEC*7C*99@5CCFG,>CF9F8BE6B9+1C+;AAFG7:=7*:95C*8C(8;4*;?7?+7661>EE33(/33))/.).(/9C?3A@076))5))).)-).6))9)=2).6
@M02352:288:000000000-CKWC8:1:1101:23698:2044 2:N:0:TACGCTGC+GTAAGGAG
CACTGTTGCCAGCGTACTCCCCAGGTGGCTAACTTAATACTTTCGCTTTGGCACTCATCTTCAAGTAGACAAGCACCGAGTTAGCATCGTTTACGGCGTGGACTACCAGGGTATCTAATCCTGTTCGCTCCCCACGCTTTCGTCCATCAGTGTCAGTATATTATTAGTGATCTGCCTTCGCAATTGGTATTCTATGTAATATCTATGCATTTCACCGCTACCCTACATATTCTAACCACTTCATAATAACTCAAGACAACCAGTATCTATGGCAATTTTA
+
6,C<<FGCF<-C-8BF7DFG8BE7@F<8E@;@FFGF9C6CFGFF7FGCFF8CE<@9,CEFFC,6,AB9,C,,CE,,CC7CC:<@<,EFEFGGFGG@FFGG>FGGGDB<FGGGGGG;@EFGGGGGG<FEGFGDF,==BCCGGEFG=8EDFGGGGGA9=;FFFG9FFGGGGGFD;,D69CG599*@;9CE,@EFGE9EE9BG+:1=7:AFCCFFD62;15>62)-64?3:?FF88B)4()6=>@<6))75).64)//8=1F7(((7)7))1)/2((/4F<2)
@M02352:288:000000000-CKWC8:1:1101:19388:2065 2:N:0:TACGCTGC+GTAAGGAG
CAATCTTGCGATCGTACTCCCCAGGTGGGACACTTATCACTTTCGCTTAGTCACTTAGCTAATGCCAAACAACTAGTGTCCATCGTTTACGGCGTGGACTACCAGGGTATCTAATCCTGTTCGCTCCCCACGCTTTCGTCCATGCGCGTCAGTACATACGTAGTAGACTGCCTTCGCAATCGGTATTCTGTGTAATATCTATGCATTTCACCGCTACACTCCACATTCTATCTCCTTCCATATGACTCAAGTCAACCAGTATCACAGTCCGTTCCTTTGTT
+
FFE6CFGFGG@DC@FFGGGGGGGGGFGFGGA,CEFCF6<CFGFFFGGG7FFGGFGGGGFGG9E<E8,<,CF<DF<,C9CEECA,B?FFGAF,+@C:B?,BFFGG?CF8=EFGAEDF9A<FFFC:FEC@E@CCC:=A9CFGGEDD,3@=CC66FGFG:,3DEA8B;F,3ECFG?CF5>099AF5;*=C>DFC++*+99C+:8C+?<CCC+=+**26):6=3(24AC<)+)+;AC+/>;@@)<3<))1.1)/)6<>)/7().).6)).)-))((,4))*)).8
@M02352:288:000000000-CKWC8:1:1101:16140:2083 2:N:0:TACGCTGC+GTAAGGAG
CAACCTTGCGATCGTACTCCCCAGGTGGATTACTTATCACTTTCGCTTAGTCACTGACTGTATATCGCCAATAACGAGTAATCATCGTTTACGGCGTGGACTACCAGGGTATCTAATCCTGTTCGCTACCCACGCTTTCGTCCATCAGCGTCAATTCAAACCTAGTAAGCTGCCTTCGCTATCGGTGTTCTGTGTAATATCTATGCATTTCACCGCTACACTACACATTCCGCCTACTCCGACTGAATTCAAGACTAACAGTATCAATGGAAGTTTCCAAG
+
GFFGFGGGGGGGFGFFGGFGGGGGGGGGGGGGGGGGGGGGGGGGGGGGGGGGGGGGGG9AFGGGGGGGGDEGGGGGGGGGGFGGGGGGGGGFGDGEGGGGFFCFGFGGGGGFFGGGGGGFFGG,CFFECFFGGGGFCDGGGGGGCAED8>@CGEGFFFFEEGGFGAFGGCGFFFGCFGDEE5DEGDE8EFGFGEFFFFFGFFFGFFFGGGFGD45?GEBF@AEFCC@FEFF;3=04@<)63;;@FB224<AFA2304)934<>5.6<4<(,,3)84/-65)
@M02352:288:000000000-CKWC8:1:1101:14272:2127 2:N:0:TACGCTGC+GTAAGGAG
CATTCTTGCGAACGTACTCCCCAGGTGGGTCACTTATCACTTTCGCTTAGCCACTCAGAAACAAGCTCCGAACAGCTAGTGACCATCGTTTACGGCGTGGACTACCAGGGTATCTAATCCTGTTTGCTCCCCACGCTTTCGCACCTCAGCGTCAGTATCAGACCAGGTGGCCGCCTTCGCCACTGATGTTCCTTCCTATATCTACGCATTTCACCGCTACACAGGAAATTCCACCACCCTCTTCTGTACTCTAGTTATCCAGTATCAGGTGCCGTTCCTAG
+
GCFCFGGGGGGGGDFEFGFGGGGGGGGGGGGFGGGFDGGGGGGGGGGGGGGGGFFGGGGGGGGGGGGGGGGGGGGGGGGGGGGGGGGGGGGGGGGGGGGGGGGFGGGGGGGGGGGGGGGGGGGGFGGGGGGGGGGGGGCGGGGEGFFGGGGGGGEGGFGGG9CFGGGGGGGGGGGCDGFDDGGCFGFGGG,BFCFFEFFGFGFFCAFD3=FFFA@DGFF9@FEFGF17AF4=FFFF1<?0??ADD>5>A64<<BFF>20.<2-54)6-2>(4((),08)-)
@M02352:288:000000000-CKWC8:1:1101:16510:2148 2:N:0:TACGCTGC+GTAAGGAG
TAATCTTGCGACCGTACTCCCCAGGCGGTCTACTTAACGCGTTAGCTCCGAAAGCCACGGCTCAAGGCCACAACCTCCAAGTAGACATCGTTTACGGCGTGGACTACCAGGGTATCTAATCCTGTTCGCTCCCCACGCTTTCGTCCATCAGTGTCAGTATATTATTAGTGATCTGCCTTCGCAATTGGTATTCTATGTAATATCTATGCATTTCACCGCTACACTACATATTCTAACCACTTCATAATAACTCAAGACAACCAGTATCCAAGGCAATTTTT
+
GGGGGGGGGGGGGGGGGGGGGGGGGGGGFGGFGGGGGGGGGGGGGGGGFGGGGFGGGGGGGGGGGGGGGGGGGGGGGGGGGGGGGGGGGGGGGGGGGGGGEGGGFGGGGGGGGGGGGGGGGFFGGGGGGGGGGGGGGGGECGGEEEGGGFGGGGGGGGGGGGGGGGGGGGGGGGGGGGGFADGGDGDGGCGGGFFFFFFFF7@D6@8+:<FGGFEFGF9FFFFFF<>C<FFF4=A><<>14<DFB<A>4>DBFFBF>7)4<06(69<))6:2:B>:@<A<)
@M02352:288:000000000-CKWC8:1:1101:9181:2208 2:N:0:TACGCTGC+GTAAGGAG
CATTCTTGCGAACGTACTCCCCAGGTGGGTCACTTATCACTTTCGCTTAGCCACTCAGAAACAAGTTCCGAACAGCTAGTGACCATCGTTTACGGCGTGGACTACCAGGGTATCTAATCCTGTTCGCTCCCCACGCTTTCGTCCATCAGTGTCAGTACATTATTAGTAATCTGCCTTCGCAATTGGTATTCTATGTAATATCTATGCATTTCACCGCTACACTACATATTCTAACTACTTCATCATGACTCAAGATAACCAGTATCACAGGCAATTCTACA
+
FGGDGGGGGGGGGGFGGGGGGGGDGGFFFGGFFGGGGGGGGGGGGGGGCFGGGGGGGGGGGGGGGFGGGGFEGGGGFCGGGGCGFFGEGDFFGFDGCGGGCEFFE,:A+CB<F9EF,@AEFDDFF=CCFECFCCCF+AFBCF6CDFF8CEFGEC9DC@DCFGGGGGFFGGBFFFGGGGF>B>:7>FCFGGDF9<FFEFFGF9B:9ABFGGF+8C38EB=@:A*;G69D3@@:=8@46;EFCE?)<36?46/).).27;A(7=;A)6:)4<?0<FFAFB<A4
@M02352:288:000000000-CKWC8:1:1101:8474:2295 2:N:0:TACGCTGC+GTAAGGAG
CAATCTTGCGATCGTACTCCCCAGGTGGGATACTTATCACTTTCGCTTAGTCACTGAGAATTAACCCAACAACTAGTATCCATCGTTTACGGCGTGGACTACCAGGGTATCTAATCCTGTTCGCTCCCCACGCTTTCGTCCATGAGCGTCAGTATATACGTAGTAGACTGCCTTCGCAATCGGTATTCTAAGTAATATCTATGCATTTCACCGCTACACTACATATTCTAACCACTTCATAATAACTCAAGACAACCAGTATCAAAGGCAATTTTACCGTT
+
FGFCFGGGGGGCECEGGGGGGGGGGGGGGGGGGGGGGGGGGGGGFDGGGGGGGGGGGGGGGGGGGFGGFCFGGGGGGGGG<FGFGGGGGGGGGGDGGGGGGGGGGGGGGGFGGFGFGCGGFGG7CFGFGGGGGGDGGGFGDGGFGGGGGGGGGGGGGGFFGGFGGDEFGGGGGGGGGC>AFGGEGEGGGGGGGFFFFFFGFGFGEFFGGGFFG>@EDFFFFFFFGGE7CFFFFFDFFF<<7<?CFE<<4537@@@5;<><<69AFA<<(8<?A<=>?),(-
@M02352:288:000000000-CKWC8:1:1101:20114:2305 2:N:0:TACGCTGC+GTAAGGAG
CATTCTTGCGAACGTACTCCCCAGGTGGGATACTTATCACTTTCGCTTAGTCACTCAGCATAAATGCCAAACAACTAGTATCCATCGTTTACGGCGTGGACTACCAGGGTATCTAATCCTGTTCGCTCCCCACGCTTTCGTCCATCAGTGTCAGTATATTATTAGTGATCTGCCTTCGCAATTGGTATTCTATGTAATATCTATGCATTTCACCGCTACACTACATATTCTAACCACTTCATAATAACTCAAGACAACCAGTATCAAAGGCAATTTTACCG
+
GGGGGGGGGGGGGGGGGGGGGGGGGGGGGGGGGGGGGGGGGGGGGGGGGGGGGGGGGGGGGGGGGGGGGGGGGGGGGGGGGGGFGGGGGGGGGGDGGGGFGGGGGGGGGGGGGGGGGGGGGGGGGGGGGGGGGGGGDFGGGEGGGFFGGGGGFFGGGGGGGGGGDFG9EEFGGGFGGGCD*9EEFGGGGGGFFEFFAFFGFFFGEFFFGGFGCFABEEBBBFFFGGF@CFFFFB@FF@FFFEFE3?EEE@@@F<1AD<B??7>C??C4;308:7=>*)82(
@M02352:288:000000000-CKWC8:1:1101:7277:2394 2:N:0:TACGCTGC+GTAAGGTG
TAATCTTGCGGCCGTACTCCCCAGGCGGTTCACTTAATGCTTTAGCTTTGCCACACACAATCGATTGTCCGAGCTTATAGTTGACCTCTTTTAGGGCGTAGCATCACAGTATCTCTACTTCTGTTTGCTCCACACTTTTGCGTACATGCGTGAATGTTTTGCCACTGGTGTTCGCCTTCGACCTGTGTTTTGTGTCATATCTCTGCGCTTTTCACCTCCACTACTGATTTTCCAACCCTCTCTCTAACTCTCTAATTCGACAGTACGTAAAGCCTTTCCA
+
<B<,CEFFGG+6CFGGEGGGFDGGG8:F++,6CEFFGGCF<FF9EFG,,::,,,,,86,,,,,C=,,:C,,++++4,,9C,,<C,,,,5?,,,,,:=C:+++,,59,,:,,C,C,;,65,8C,:,,,44@8,D<::3@,,,3++6+3=8==+3+3,3,,,,,4,3,8,,,,*,*****;******,<>,,4*35;*1+=:+=+=/*)/)429C7)99A;;(1.;+*)+.11+*+./(/,45(/)/).))-).8A)*)).),((.)6((5((.)())16))
@M02352:288:000000000-CKWC8:1:1101:15246:2398 2:N:0:TACGCTGC+GTAAGGAG
CAGTCTTGCGAACGTACTCCCCAGGTGGGATACTTATCACTTTCGCTTAGTCACTGAGTTGAAATCCACCAAATAGTATTCTCCGTTTATGGTGTGTACTATAAGGGTATATCATCTTCTTTTCTCCCCACGCTCTTTTCCACGTCCGTCAGTATATAAGTATGAGACTCTCCCTTCACTATCTGTTTTCTGTATTATCTCTACATATCACCGCGCTACTACTTATTTTATCTACTCCCGTATAACTCAAGTCAACCAGTATCTAAGACACTTTCCTCGTT
+
GGGFCFGGGGD+@FGGGGGGGGGGGGGG@,,CAFGGG<,CFGGGGGGGGGEGGG,FG,<,6<,:,C,,,,C,,:,C?,F,,,,5+6,A4,9,5C4F9,,,,,,,,,B,,B5E,,,4,,,C=,,5AF9EC,B+C++A4,,,,74++++0@,++,76:E=3C;,3,,,C=B,,3,60+=62;;+,,2@2,@,,5=C+00CFF7C++0+1?+,?9*:)*19@)/=*3=B*+;+1+1+*0)0((/(07*>6>*/.)9?5;3<)/7?6)..6).(())/+/1)(,/
@M02352:288:000000000-CKWC8:1:1101:7297:2404 2:N:0:TACGCTGC+GTAAGGAG
TAACCTTGCGGCCGTACTCCCCAGGCGGTCTACTTAATGCGTTAGCTTTGAAAAACAGAACCGAGGTTCCGAGCTTCTAGTAGACATCGTTTACGGCGTGGACTACCAGGGTATCTAATCCTGTTTGCTCCCCACGCTTTCGTACATGAGCGTCAGTGTTGACCCAGGTGGCTGCCTTCGCCATCGGTATTCCTTCAGATCTCTACGCATTTCACCTCTACACCTTAAATTCTACACCCCTCTATAACACTCTAGTTTGCTCGTCCGAAATGCAGTTCCC
+
<BFFGGGGGEGGGGEGEFFGGDGGGGGG7CFFGGGGGGGGGGGGGGGGGFEFEFA:FFDEDECGDFGGGGGDGEGGGFAFG?FFFEGGDGGGGGDC7FFGEDDGGG<FG>FGGGGGGFF,@DFGDFGGGGGGGGG78C3:EEFGGG79<B7CB>8*:@FG,@DFFCEC>DB85***;DD;4:5?C5EG85FFGE7>E=ACAFFGCC53**.+2A38+;284*4?**.*.9**8=:4(333(:84)).6282:<<)*..9<))-,(-,1,(2).4*4@AD?
@M02352:288:000000000-CKWC8:1:1101:13778:2405 2:N:0:TACGCTGC+GTAAGGAG
CATTCTTGCGAACGTACTCCCCAGGTGGGATACTTATCACTTTCGCTTAGCCACTCAATCCGAAAATCGAACAGCTAGTATCCATCGTTTACGGCGTGGACTACCGGGGTATCTAATCCCGTTCGCTACCCACGCTTTCGTCCATCAGTGTCAATATATTATTAGTGATCTGCCTTCGCAATCGGTATTCTATGTAATATCTATGCATTTCACCGCTACACTACATATTCTAACCACTTCATAATAATTCAAGACAACCAGTATCAAAGGCAATTTTACAG
+
GGFFFGGGGGGGF7CFGGGGGGGGGGGGGFGGGGGGGDFEFGFGGGGGGGFGGGFGEEFGGGGGGEFGGGFGGGGGGGGGCFEFGGGFGFFFFEGEGCGEFFFGGFGD7FCFGGGGGGCFGGF8@:CCGFDFF=:FCFDG7:CEGGCC,7<ECGFGGGGGAFFGGGGGGGGGFC*8CD*:B>FECGEFFFFCF<FE?6@FFGFG4FFGFG68DF6>*)3@D=1FFG.;9AFFFF;@?37@C?3?EFFA9)5<).4?:6::?>D4<64>AFFFB7=>?F35)
@M02352:288:000000000-CKWC8:1:1101:23634:2420 2:N:0:TACGCTGC+GTAAGGAG
TAATCTTGCGACCGTACTCCCCAGGCGGAATGCTTAATCCGTTAGGTGTGACACCAAAGGGCAAGCCCCCTGACGTCTGGCATTCATCGTTTACGGTGTGGACTACCAGGGTATCTAATCCTGTTTGCTCCCCACACTTTCGTACCTCAGCGTCAGTATCGAGCCAGTGAGCCGCCTTCGCCACTGGTGTTCCTCCAAATATCTACGAATTTCACCTCTACACTTGGAATTCCACTCACCCCTCTCGAACTCTAGACTGATAGTTTAGGAGGCAGTTCCAG
+
GGGGFGGGFGDFGGEFGGGGG7FGGGGGGGGGGGGGFGEEEGGGGGGGGGGFGGGGGGGCEDFGGGGDGGGFFGFFGGGGGGFGGGGGGGGGGFGGGGGGGGE@EFFCGGGFGGGGGEGGG9DFGGGGGFFEEGGGGD=AFGGGFGFFCDFEGEGGFGA;BFFGGGGFGCFGC?C479FFFG=CFD?CGEGGG<:3==FGFG6C?FFDCEFGGAEACA3AEA@FFGEC6FFFFFF2?B710(-(.3:)4::2ADAFBB?7<4>DFFF),43<??E:F>)55
@M02352:288:000000000-CKWC8:1:1101:22594:2426 2:N:0:TACGCTGC+GTAAGGAG
CAGTCTTGCGACCGTACTCCCCAGGTGGGATACTTATTACTTTCGCTTAGTCACTTAGCTAACGCCAAACAACTAGTATCCATCGTTTACGGCGTGGACTACCAGGGTATCTAATCCTGTTCGCTCCCCACGCTTTCGTCCATGAGCGTCAGTACATACGTAGTAGACTGCCTTCGCAATCGGTATTCTGTGTAATATCTATGCATTTCACCGCTACACTACTTATTCTACTTACTTCCGTATAACTCAAGTCAACCAGTATCAAAGGCAGTTCCATCGTT
+
GGFAEFGGGGCEEGEFGGGGGGFGGGGGGGGGGGGGG,<FFGGGGGEF:FCFGGGFFGA9EFAFEEECGGGGGGGGGGF9CFGGGGFD<FGD7=@CFCEFFCEG?FEFEFGGGCFCGG9;>E:+FF:>E8E@F=7FFE@8E>CFGFGGEEEE>FAFGGGGGGGGFGCGFCGFF,CCGD>>FGEEC7,=>C@CD419<68=FCF+5=+++=@7559BC*=;;F)+1;)+/@++1;>394334;(.)-)4)4<<9<4*.:.42)644>A0(28266*)94<6.
@M02352:288:000000000-CKWC8:1:1101:17036:2435 2:N:0:TACGCTGC+GTAAGGAG
CAGTCTTGCGACCGTACTCCCCAGGTGGGATACTTATCACTTTCGCTTAGTCACTGAGTCGAAACCCAACAACTAGTATCCATCGTTTACGGCGTGGACTACCAGGGTATCTAATCCTGTTCGCTCCCCACGCTTTCGTCCATCAGTGTCAGTATAGTATTAGTGATCTGCCTTCGCAATTGGTATTCTATGTAATATCTATGCATTTCACCGCTACACTACATATTCTAACCACTTCATAATAACTCAAGACAACCAATATCAAAGGCAATTTAACCGTT
+
GGCFGGGGGGGGEGEGGGGFGGFGGCEF+88FGGGG<CCF9FGDFGG<FGFGGGGFC,C<CCFF:E:E<CFGG<FGCFGG9CEFFFFF<?C77+@CFGFC@FEEECFEF=??<FFGGF<FGGEGGF77BDGGG7@FCCGGEEAFGGGGGAAB;CFG,EECFGGFCC3>;,;@BFCFG5<5AGDEFGD:CFF72:><EF@:@7+5:@+=CF8*1:28EFF9>FE+::<C<FC4AA0=4<7?76<5CE.).6=)31=4(2)),.-65441?B?F)4*./-(--
@M02352:288:000000000-CKWC8:1:1101:13946:2457 2:N:0:TACGCTGC+GTAAGGAG
TAATCTTGCGACCGTACTCCCCAGGCGGTCTACTTAACGCGTTAGCTCCGAAAGCCACGGCTCAAGGCCACAACCTCCAAGTAGACATCGTTTACGGCGTGGACTACCAGGGTATCTAATCCTGTTTGCTCCCCACGCTTTCGCATCTGAGTGTCAGTGTCTGTCCAGGGGGCCGCCTTCGCCACTGGTATTCCTTCAGATCTCTACGCATTTCACCGCTACACCTGAAATTCTACCCCCCTCTACAGCCATCTAGTTCACCAGTTTCAAATGCAGTTCC
+
EEFFCGGCFGEFEGCFCDCF8FG:FGEGGGGGGGGGGGGGGGGGGGGGFGEEGGGGGGGGGGG9FFGGGGGGGGGCGGGGGGGGGGGGGGGGGGF7FGGEGGGGCFFFGGGGGGGGFFFGFGGGGGGGGGFGGGFGGGGGGGGGGGGFG9DFGGGGGCFFGGGFGGGFFGGGGGCDGGCA5CEEGGFF>CFFFFFCE6=F4**:-@BDDE3CFF9*<)(4>DFFFG?G?4=FFF<<9<?F0,:0)5<))((-445=<4@AD)4:4A:<DF22)2*./664
@M02352:288:000000000-CKWC8:1:1101:23133:2491 2:N:0:TACGCTGC+GTAAGGAG
TAATCTTGCGACCGTACTCCCCAGGCGGTCTACTTAACGCGTTAGCTCCGAAAGCCACGGCTCAAGGCCACAACCTCCAAGTAGACATCGTTTACGGCGTGGACTACCAGGGTATCTAATCCTGTTTGCTCCCCACGCTTTCGCATCTGAGTGTCAGTGTCTGTCCAGGGGGCCGCCTTCGCCACTGGTATTCCTTCAGATCTCTACGCATTTCACCGCTACACCTGAAATTCTACCCCCCTCTACAGCACTCTAGTTCACCAGTTTCAAATGCAGTTCC
+
9EFCGFGDFGEGGFGFGGGGGGFGDGEEBCFGGGGGGGGGGGGGGDEGGGDGGGGGCFEGGGGGFGGGGGGGGGGGGGGG?FF9EFGGGDGFFGGEC@FGGGDGFGGGGFCC<>FFGGGDFFGFGGGGGDFGGGGDDGEGGGGGGGGGFFGFCF,>CG@B,@F>9FB,D:E5CEGG33CF3D=ED?FFG??FCCFFEFFDFGFD)=@5<EBGGFAFGEF30;<5DG2F0=*/77:4>0(310(,3<>03,(,.))1<A44<DFF4-)6:4524<F48.64
@M02352:288:000000000-CKWC8:1:1101:13291:2506 2:N:0:TACGCTGC+GTAAGGAG
TAATCTTGCGACCGTACTCCCCAGGCGGTCTACTTAACGCGTTAGCTCCGAAAGCCACGGCTCAAGGCCACAACCTCCAAGTAGACATCGTTTACGGCGTGGACTACCAGGGTATCTAATCCTGTTTGCTCCCCACGCTTTCGCATCTGAGTGTCAGTGTCTGTCCAGGGGGCCGCCTTCGCCACTGGTATTCCTTCAGATCTCTACGCATTTCACCGCTACACCTGAAATTCTACCCCCCTCTACAGCACTCTAGTTCACCAGTTTCAAATGCAGTTCCG
+
FGGGDFGGGGDGGD;@FGFGDGGDGGGGEGGGGGGGFFGDGGGGGGGGGGCEGGGGGGGGGGGGGGGGGGGGGEGGGGGGGGGGGGGGGGGGGGGGGCCFFGGFFGFGGGGGGGGGGFGGGGF,FFGD;;EGGGGGGGGGFGGGDEGGFGFGFFFGGG?FCFGG>FFGFGGGGG33CDDAFGGGGGGGGGFGGFFFFF6>@FFG2BF3DGE<:8A@G>9>FF2?GG7FBFFFFF<A4:(9;;:<><A0)(3::D<=>B=<<A7?2:<DF<B<A>4<FBBF1
@M02352:288:000000000-CKWC8:1:1101:10176:2615 2:N:0:TACGCTGC+GTAAGGAG
CAATCTTGCGATCGTACTCCCCAGGTGGGACACTTATCACTTTCGCTTAGTCACTTAGCTAATGCCAAACAACTAGTGTCCATCGTTTACGGCGTGGACTACCAGGGTATCTAATCCTGTTCGCTCCCCACGCTCTCGTCCATGAGCGTCAGTACATACGTAGTAGACTTCCTTCGCAATCGGTATTCTGTGTAATATCTATGCATTTCACCGCCACACTACACATTCTATCTACTTCCATATGACTCAAGCTAACCAGTATCAAAGGCAGTTCCCTAG
+
GGAFCFGGGB:FFFGFGGGGGGGGGGGG>F8<FFGGGGFFGGGGGGGG@FCFGGFCFGFFDE,<<?FFGGGCCFGCFGFFFGFG7F8A7FF7+4:C@BFF<EB<F@EB,,AFF<A4CFBEFGCC+,44>EE7C++AEGDGE==D,@EDGGGC6@FA7DCBD@FE;@FFA,@EG7+9?5;>AF5;CC:DC:>9C*+*>=FGAFA+/B+=4<8**)(2A6;(/;))*2?7?A7+1:C39).71)1).75).54)).1//;.64)6494616:0.42/)*)(
@M02352:288:000000000-CKWC8:1:1101:8085:2757 2:N:0:TACGCTGC+GTAAGGAG
TAACCTTTCGGCCGTACTCCCCAGGCGGGATGCTTAATGCGTTAGCTGCGCCACCAACAAGCATGCTTGCTGACGGCTAGCATCCATCGTTTACGGCGTGGACTACCAGGGTATCTAATCCTGTTTGCTCCCCACGCTTTCGCACCTCATCGTCAGTATCGTGCCAGTGAGCCCCTTTCGCCACTGGTGTTCTTCCTAATATCTACGATTTTCACCCCTACACTAGAAATTCCCCTCACCTCTCTCGAACTCAAACCTCCCATCAACAAAGGCAGTTCCGGG
+
F,FGGGGCE7BEG>F8CDEFFGGDGF@CCGF,C,C,:C6E@FG78C5,,CFFBFG,:B7CEDBG<FE9,?E<EFEBE:?,=,FGG,,::FF+4AF7C7>C:CGC,AFGFD7>,33@F;3F,C=@E9>,,@FGG,++8@E83*4;C*,=A2,,42*1=>,<>,,;8<,??9,6?*:*20:*0:*;+20=*8C+;:5A<5:AC=+++)))*9C87*=-)/)-4(<2<F*.:>*71*0(8(,8),)4>>23(,(-..)454.)47)()).).((((((..*)(((
@M02352:288:000000000-CKWC8:1:1101:12903:2773 2:N:0:TACGCTGC+GTAAGGAG
CATTCTTGCGAACGTACTCCCCAGGTGGGTCACTTATCACTTTCGCTTAGCCACTCAAACCGAAGTTCGAACAGCTAGTGACCATCGTTTACGGCGTGGACTACCAGGGTATCTAATCCTGTTCGCTCCCCACGCTTTCGTCCATCAGTGTCAGTATATTATTAGTGATCTGCTTTCGCAATTGGTATTCTATGTAATATATATGCATTTCACCGCTACACTACATATTCTAACTACTTCATAATAACTCAAGACAACCAGTAACAAAGGCAAATTTACCG
+
AECE<AFEEGB:CE@F8FFGF@F:DF@DCGDCEGG9CCGEGGGDFGGGGGGGGGG8FGGG,FEEBFCEE=<C:<9CF@DFFFC<<FG==<FG@B:FFF:+BEFC,9BCFGG<9FEGAEF;9AE9F+>8BCEGE@E@7+@>=8+@9DCCCFFGFFG::BC;CFAE,@,3>3D,5,+=C7*3?C,C*C7FFE@FGFFFCAFF+=BCEC+8=BC@F?>B:4935+(;;>E73;8FAF)739;3<?CC??9@<43(78;)32:8(-))627,43:7((1686<)-
@M02352:288:000000000-CKWC8:1:1101:15065:2776 2:N:0:TACGCTGC+GTAAGGAG
TAATCTTGCGACCGTACTCCCCAGGCGGTCTACTTAACGCGTTAGCTCCGAAAGCCACGGCTCAAGGCCACAACCTCCAAGTAGACATCGTTTACGGCGTGGACTACCAGGGTATCTAATCCTGTTTGCTCCCCACGCTTTCGCACCTCCGTGTCAGTTTCAGACCAGGTAGTCGCCTTCGCCACTGGTGTTCCTTCCTATATCTACGCAATTCACCGCTACCCCGGACATTCCACTACCCTCTTCTGTACTCTAGTTATCCAGTATCAGGTGCAGTTCC
+
9E@FCFGGGGGGGGGGGGGGGGGGGGGGCDGCFGGGFCGGGGGGGGGGGG7:B=FGGGGGGGGGGFGGGDGFGGGCFGGG?FGGGGEFGGGGGGFFEGEGGGGFGGGGGGGGE88C=EFGGGGGGGG@EGGGGGGGCEEGGCCCCGGCC,1;8;1,,@,62,2,6>,;>CEEFC)?DGGF4CG*9<?696;DF<89>F=+1+1:76A<D*)/:79FC5279775*/(1(8?F4@<<>0???33144)-.4<9<A:9<<FAA<2>D))66::6:?6:@ADF
@M02352:288:000000000-CKWC8:1:1101:17484:2878 2:N:0:TACGCTGC+GTAAGGAG
CAATCTTGCGACCGTACTCCCCAGGTGGGATACTTATCACTTTCGCTTAGTCACTTAGCTAATGCCAAACAACTAGTATCCATCGTTTACGGCGTGGACTACCAGGGTATCTAATCCTGTTCGCTCCCCACGCTTTCGTCCCTCAGCGTCAGTACATACGTAGTAGACTGCCTTCGCAATCGGTATTCTGTGTAATATCTATGCATTTCACCGCTACACTACACATTCTAACCACTGCACTCTAATTCAAGACTAACAGTTTCAATGGCAGTTCTACAGTT
+
GDGGGGGGGGGGGGGGGGGGGGGEGGGGEFGGGGGGGGGGGGGGGGGGGGGGGGGGGGGGGGGGGGGGGGGGGGGFGGGGGGGGGGGGGGGDGGGGGGGGGGGGDEFFGFGGGGGGGGFGGGGGCFGFGGGGGGGGGEGGGGGGG8FGGGEEFGFGCAGGGGGGGFGGGGGGGGDGD7CDF4CEGGGFGGGFGE>4@BFGFGFGFFFFGGFGGBBEGA;<@F3AFFFDCF6AAF@F8@E()6AE7CE<<)).,)544>?<<<2<A24(80184-*67)8<:
@M02352:288:000000000-CKWC8:1:1101:9417:2938 2:N:0:TACGCTGC+GTAAGGAG
CATTCTTGCGAACGTACTCCCCAGGTGGGTCACTTATCACTTTCGCTTAGCCACTCAAACCGAAGCTCGAACAGCTAGTGACCATCGTTTACGGCGTGGACTACCAGGGTATCTAATCCTGTTCGCTCCCCACGCTTTCGTCCATCAGTGTCAGTATATTATTAGTGATCTGCCTTCGCAATTGGTATTCTATGTAATATCTATGCATTTCACCGCTACACTACATATTCTAACCACTTCATAATAACTCAAGACAACCAGTATCAAAGGCAATTTTACCG
+
GGFGFGGGGGGGGFFFGGGGGGGDGGGGFFGGGGGGGGGGGGGGGGGGGGGGGFFGGGGGGGEGGGGGGGDGEGEFGGCGFGGGGGGFGGGGEDGGDGGGGGGGGGCFE8FFFFFGGGGGGGGGEFFGGGDFGGGDGGGGGGGGFCE:CFGGGGGDFFFGGGGGGGGFGFGAFGGGGFD>DCFGGG?GGGGGGFFFFFFGCCAGFFFCFFBGGA@E=D@EFFFFGGFFEFFF642@DF@<EFEFFF?@CE@3=<1FBB>:?<A<24><>:??<0?AF<BB(
@M02352:288:000000000-CKWC8:1:1101:12337:2952 2:N:0:TACGCTGC+GTAAGGAG
TAACCTTGCGGCCGTACTCCCCAGGCGGTCTACTTATCGCGTTAGCTTCGCCACTAAGTCATTACAACCCAACGGCTAGTAGACATCGTTTACGGCGTGGACTACCAGGGTATCTAATCCTGTTTGCTCCCCACGCTTTCGCACCTCAGTGTCAGTATCAATCCAGAGTGTCGCCTTCGCCACTGATGTTCCTTCCTATATCTACGCATTTCACCGCTACACAGGAAATTCCACACTCCTCTATCGTACTCTAGCCTGCCAGTATCGGGGCCAATTCCAAG
+
FFGGGGGGGGGGGDGGGGGEGGGGGGGGEGGFGGGGGGGGGGGGGGGGGGGDGGGGGGGGGGGGGGGGGGGGGGGGGGGFGGGGGGGGFGGGGGGGDEGGGGGGFGEFGGGCB5,C9;DFGFGGGEGGFGFGGGDGGGGGGEDGC,@>CGGGGGFFFCF9BCFG9FC,DBDG>FD?DCCD>DEFF9<71ACGGFFFC670+1+;4>5DD=FFFFA5C>96?FF49C1F<=96=F28:B:215)-.,8760))-)6?)3>(50).))(,(((,(().*4:))
@M02352:288:000000000-CKWC8:1:1101:21653:3006 2:N:0:TACGCTGC+GTAAGGAG
CAATCTTGCGATCGTACTCCCCAGGTGGGACACTTATCACTTTCGCTTCGTCACTTAGCTAATGCCAAACAACTAGTGTCCATCGTTTACGGCGTGGACTACCAGGGTATCTAATCCTGTTCGCTCCCCACGCTCTCGTCCATGAGCGTCAGTACATACGTAGTAGACTGCCTTCGCAATCGGTATTCTGTGTAATCTCTATGCATTTCACCGCTACCCTACCCATTCTATCTACTTCCATATGACTCAAGTCACACAGTATCAAAGGCAGTTCCATAGTT
+
GFGGGGGGGGG@FEGGGGGGGGGGG@<F7AFFGGGGGFEFGGGFGGFF,CFGGGGFGGFCGGGFGCFG8F<CF@<FCEED9ECEBDFF7FED7@C==+EFGCGGGGE<E@FFGDDEFGFAEGEEG<:D>,B+@3+8C8DEGCFDFGFGGGGGGG7:E,@>>FGGFC,>CFGGGEFFG*0?FG5;CECFGGG7:6+:7@@7++8:@F>8@,8*555?C)/73)55;<A7CFF+;+9CC?3665.76;5))(/19<)+5:)4)6AA9):?(4(.447292:..
@M02352:288:000000000-CKWC8:1:1101:7332:3075 2:N:0:TACGCTGC+GTAAGGAG
CATTCTTGCGAACGTACTCCCCAGGTGGGTCACTTATCACTTTCGCTTAGCCACTCAGAAACAAGTTCCGAACAGCTAGTGACCATCGTTTACGGCGTGGACTACCAGGGTATCTAATCCTGTTCGCTCCCCACGCTTTCGTCCATCAGTGTCAGTACATTATTAGTAATCTGCCTTCGCAATTGGTATTCTATGTAATATCTATGCATTTCACCGCTACACTACATATTCTAACTACTTCATAATGACTCAAGATAACCAGTATCAAAGGCAATTCTACA
+
GGGGGGGGGGDGGEGGGGGGGGGGGFGGGGGFGGGGGFGGGGGG>FGGDGGGGGGGGGGGFGGGGGGGGGGGGGGGGGGGGGGFFGGGGGGGGGECCFEDEGGGGCFFDGGGCFGGFFGGGGGGGEGGGGGGGGDGGEGGGGGGGGGGGGGGGGGFGDFFGDGGGAFF>C;F;;FGGGGFDCGGG6FDFG@@FFFFF1+:BFFGEFFFGGFGFF76E4>=BFFFGG?FFF6+7:>C<@<EF5?C6)));?<EE@);>?6(7=EEF9>F9)(.4:F<4>A))
@M02352:288:000000000-CKWC8:1:1101:23496:3170 2:N:0:TACGCTGC+GTAAGGAG
CAACCTTGCGATCGTACTCCCCAGGTGGATTACTTATCACTTTCGCTTAGTCACTGACTGTATATCGCCAATAACGAGTAATCATCGTTTACGGCGTGGACTACCAGGGTATCTAATCCTGTTTGCTACCCACGCTTTCGTCCCTCAGCGTCAATTCAAACCTAGTAAGCTGCCTTCGCTACCGGTGTTCTGTGTAATATCTCAGCTTTTCACCGCTACACTACATATTCTAACATCTGCACAATAATTCACGACTAACAGTATCAATGGCACTGCCGGAG
+
DFGFEEFGGGGEFDFGGGGGGGG@CFGG@@,6CFGG<6CFGGGGDGGC,ECCFGGGFF9EF,,6<?7:FCGGF<F@FGCFDCGGGGFGGGGFGCGCFFC@FGGGGGGGGGFGGGGGGGGAFGG,EAFA,@EFD=CCCGGE,3@EDC@6FGCEGDG=D;,=DF,::3=9D<@DFG6CGFG59*@CC?CCE2<8BA376+:FF7+18)+;B9@8C89DEEFED;;;FCCF51+;19))/9.))4)())/))<<)1(()4)?2).-))).--(.3)().)313(
@M02352:288:000000000-CKWC8:1:1101:24217:3184 2:N:0:TACGCTGC+GTAAGGAG
CAGTCTTGCGACCGTACTCCCCAGGTGGGATACTTATCACTTTCGCTTAGTCACTTAGCTAATGCGAAACAACTAGTATCCATCGTTTACGGCGTGGACTACCAGGGTATCTAATCCTGTTCGCTCCCCACGCTTTCGTCCCTCAGCGTCAGTACATACGTAGTAGACTGCCTTCGCAATCGGTATTCTGTGTAATATCTATGCATTTCACCGCTACACTACACATTCTATCTACTTCCATCTGACTCAAGTCAACCACTATCAAAGGCAATTCCCACGTT
+
GGFGCGGGGGDCFCCGGGGGGGGGGGGGDGGGGGGGGGEFGGGGGGGGCCFGGGFEGGGGFGGEDCCEGGG,CD<EFGGG9FGGEGGGGGGGDGFEGEGGGGGF=@7BDE?FGGGGGF94EFCF7BC=EGG+FEE=FCDE+@=FGGG6EGDCGFGGGGGCFGCEE@3EG7BCD979979?FD>9FGFFGGG72*49*1+:CFADEF>D7@F>D5(:E*/4563)*09@C6++++9?CF3>7)/95>372(,6>)<F?F)4():4)4-201077A*)*((-.
@M02352:288:000000000-CKWC8:1:1101:12913:3194 2:N:0:TACGCTGC+GTAAGGAG
TAACCTTGCGGCCGTACTCCCCAGGCGGTCAACTTAGCGCGTTAGCTACGCCACCCACGGTTCAAGACCACAGACGGCTAGTTGACATCGTTTACGGCGTGGACTACCAGGGTATCTAATCCTGTTCGCTCCCCACGCTTTCGTCCATGAGCGTCAGTACATACGTAGTAGACTGCCTTCGCAATCGGTATTCTGTGTAATATCTATGCATTTCACCGCTACACTACACATTCTATCTACTTCCATATGACTCAAGTCAACCAGTATCAAAGGCAGTTCC
+
CGGGGGGGGGGGGGGGGGGGGGGGGGGG+CFGGGGGFGGGGGGGGGGGGGGGGGGGGGGGGGGFFGFGGGGG<FFCEGGGGGGFCFFFGFGGGGFCGG7FEG@FFGGGGGGG=FGGFGGGAFFEGG<CDCCGGGGEGG8BFC:;EE?F9DCGGGEGGFGG9,;CE<C5;<FFFDGGGGGFFGGGGFGGGFFGGEF<3AFGFGFCBFFFGGFGGFBFG:>96BBFCC(*,?FFFFA>>B><<AD<46)65:><<?B=42@24:2:A2:4A>9)827:FD>)
@M02352:288:000000000-CKWC8:1:1101:24210:3209 2:N:0:TACGCTGC+GTAAGGAG
CAGTCTTGCGACCGTACTCCCCAGGTGGGATACTTATCACTTTCGCTTAGTCACTCAGCTAATGCGAAACAACTAGTATCCATCGTTTACGGCGTGGACTACCAGGGTATCTAATCCTGTTCCCTCCCCACGCTTTCGTCCCTCAGCGTCAGTACATACGTAGTAGACTGCCTTCGCAATCGGTATTCTGTGTATTAGCTATGCATTTCACCGCTACACGACAAATTCTCTCTACTTCCACATGACTCAAGTCAACAAGTCTCAAAGTCAGTTCCATAGTT
+
GFEC<EGEF@77:@CFGGGGGGGGGGGGCFGCCFGFAFDFGGGGGGD?@FGGGG,,CFGFGG,CF+8CFGGGFCF9FFEFFA,,,B,A?FG>7+@FEDD,BBFF,+=4BBF9EFCEFGAFFF,A?4C4+@C>F=CFE=@EE>EC=FGDEGGGFAFFFGG8,@CE9@EEGGGGE;*9CDD*@DE9FF@FFGFFF?+15+)+=2;+8A8CF9C*1665EA@0(=602+116++2*;C?)9.1)(.4).-)5(3:<A2*).0.)6))6-))))))))*-*.)64
@M02352:288:000000000-CKWC8:1:1101:8769:3270 2:N:0:TACGCTGC+GTAAGGAG
CAGTCTTGCGACCGTACTCCCCAGGTGGGATACTTATCACTTTCGCTTAGTCACTTAGCTAATGCCAAACAACTAGTATCCATCGTTTACGGCGTGGACTACCAGGGTATCTAATCCTGTTCGCTCCCCACGCTTTCGTCCCTCAGCGTCAGTACATACGTAGTAGACTGCCTTCGCAATCGGTATTCTGTGTATTATCTATGCATTTCACCGCTACACTACAAATTCTAACTACTTCCATATGACTCAAGTCAACCAGTATCAAAGGCAGTTCCATAGGT
+
GGGE,EFGGGCCEEFFGGGGFGGGGGGGCDGGGGGGDDFGGGGFEGGGGGGGGGGFEGGGGGFDFF9CEGGGGEFFCEFEGGGGDGFEDF:BC@FGGDGC<E=F<7F=FFGGGCFFFG9?EGF>@=F8>DCFGGGC9@DEED9DDFGGGEGGGG7@7;FC9FF:;@,EFGFGBEC7909@FGECFG,=C7<BEC+8A>>DFG6C?++=@@C8CEFF8F@33=)**2)31+++2+)))7737C57?EFEF()99)6=41>)664<.6:031(4446:BB))6
@M02352:288:000000000-CKWC8:1:1101:17791:3303 2:N:0:TACGCTGC+GTAAGGAG
CAGTCTTGCGACCGTACTCCCCAGGTGGGATACTTATCACTTTCGCTTAGTCACTTAGCTATAATGCCAAACAACTAGTATCCATCGTTTACGGCGTGGACTACCAGGGTATCTAATCCTGTTCGCTCCCCACGCTTTCGTCCATGAGCGTCAGTACATACGTAGTAGACTGCCTTCGCAATCGGTATTCTGTGTAATATCTATGCATTTCACCGCTACACTACACATTCTATCTACTTCCATATGACTCAAGTCAACCAGTATCAAAGGCAGTTCCATAG
+
GFGFGGGGGGGGEGGGGGGGGGGGGGFGGGGGGGGGGGGGGGGGGGGGGGGGGGGGGGGGGGGGGGGGGGGGGGGGGDGGCGGGGGGGGGGGGGGGGGGGGGGGGGFGGFGGGGCGGGGGGGGGGGEGGGD@GGGGGGGGGGGGGGFDGGGGGGGGGFCAEGFGFGCFGGGGFGGGGGGF?DFGDGCCGGGCGFFEEFFGFGFGFFFFCGFGGF@FGFFFFFFFFGFGEAFFFFEEEFF3=>CEC<?9)4;@@E3ABFFBFFA)<BAF><:??3B>FAA>)
@M02352:288:000000000-CKWC8:1:1101:22043:3312 2:N:0:TACGCTGC+GTAAGGAG
CAGCCTTGCGACCATACTCCCCAGGCGCTATACTTACCACTTTCGCTACGTCAGTTAACTTATGCAAGACAACTCTCATGTGTACAGTTCGCCGCGGGCTAGCACGGCCGCTATACCTCATCTCGCCCCCCCCCCTAGCCCTCCTCCGTCAGCGTAATTAGAGTCGCATTAATCCGCTTTCGGTATCCTGTTCACTATCTATACGTATTCCACCCACACCTCCCCTATCATCTACGCCCATCTATGACTCCCGACACATTAACCATTTTAATACAACATAT
+
FF,66CFGG++:@:EFFGCFGGGGGFG7BCEEFGGG9FEGCGGCGGG,FF9@F:@,CC,6<:,C,C,,,C,,C,9,,,,,,,65,,9:,9=+,++8+@7FG,4?A+++3++>+83,8,8,,3,C<++++8*5C*=1*41,4,4*2,5)/**/+:3**1,++,+5?:****++++0)***)***/1/++0+3:*.*.)**2/:**(**2*2***0-78>8((..7**,*)/*/**-((--4(3))))).))(((-(0(.)-)).),)-))-)---*))((-)
@M02352:288:000000000-CKWC8:1:1101:23510:3346 2:N:0:TACGCTGC+GTAAGGAG
CAATCTTGCGATCGTACTCCCCAGGTGGGACACTTATCACTTTCGCTTAGTCACTTAGCTAATGCCAAACAACTAGTGTCCATCGTTTACGGCGTGGACTACCAGGGTATCTAATCCTGTTCGCTCCCCACGCTTTCGTCCATGAGCGTCAGTACATACGTAGTAGACTGCCTTCGCAATCGGTATTCTGTGTAATATCTATGCATTTCACCGCTACACTACACATTCTATCTACTTCCATATGACTCAAGTCAACCAGTATCAAAGTCAGTTCCATAGTT
+
GGGGGGGGGGEGCCFGGGFGGGGEGGGFGGGGFGGGGGFGGGGGGGGG@E@FGFGFGGGGGGGFFGFEGFGFGCFFGFDCAFFGGFFFFGGGDE>FFEGFCGFEFGFBFF?FFAFCE9FFEFDGCFEDEGGGG+6:EE@E@EGGFFGGGGGD>DGGGGGFCCGGGGDC;CF69EFGDGGEFFG7>FGG7CGGC?FCEBFFFGA7?F8:CFC>C?>EEF9)5;));<EDCFFAFFFEE48C?EF35<E3=;376?EF;?@4)-4<A<B).<>DFAFA8:2A9
@M02352:288:000000000-CKWC8:1:1101:10904:3441 2:N:0:TACGCTGC+GTAAGGAG
CATTCTTGCGAACGTACTCCCGAGGTGGGTTACTTATCACTTTCGCTTGGCCACTCGGTACTCAATCGTACCGAACAGCTAGTAACCATCGTTTAAGGCGTGGACTACCAGGGTATCTAGTCCTGTTAGCTACCACCGCTTTCGTTCCTCGGCGTCAATATATTGTTAGTGATCTGGCTTCGCAATCGGTATTCTATGTAATATCTAAGCATTTAACCGATACACTACACATTCTAACCACTTCACAATAATTCAAGACTCACAGTATCAATGGCAGGGC
+
E,,,,<C@,@++78DEDDEGG+,+@,6,6@7,;,C9<FG,FFCFF,C<<:@FGGGF,,8C,C66CF<7=CCFCF::FG==ECE,,?E<AA79,AF,,A,4+4@4=,:,BF,F==,,=;C,:,5AFB9,,C>FGG,,+@@ECDFE3,362D++>7@+**,,,,@,,@FC,F,D;EF7+*3;AC**;*,*/=,:+7+/*=4+1=>C*=+:76+;C8)3@*,((2(;C+.>));A=6<7>91>04),5)-.36292)5@)354)5(244A2).)-)440)(--
@M02352:288:000000000-CKWC8:1:1101:13142:3480 2:N:0:TACGCTGC+GTAAGGAG
CAATCTTGCGATCGTACTCCCCAGGTGGGACACTTATCACTTTCGCTTAGTCACTGAGATAAATCCCAACAACTAGTGTCCATCGTTTACGGCGTGGACTACCAGGGTATCTAATCCTGTTCGCTCCCCACGCTTTCGTCCATGAGCGTCAGTACATACGTAGTAGACTGCCTTCGCAATCGGTATTCTGTGTAATCTCTATGCATTTCACCGCTACACTACTTATTCTATCTACTTCCGTATAACTCAAGTCAACCAGTATCAAAGGTAGTTCCATCGTT
+
FEGFFGGGGGD@DGGGGGGGGDGCFDGFFFFCFGFF<F<FGFGGGGGGGEFDEFFFCGG9FF<DGCE<DCCCFFG9FCAEFCEGGDCDF9B:CEEGGECFEGFE<F+EEEFGAFFCECGGG9C=+B+@CEGEF7FFGG?CB=8E9DFGGGGGGGGEFDF,DE8EF9C3@FCEFGGFGGG>CG8EFC@FGFGGFEEE*4@FFGFFEF>7CCC*:B=A**64(01:CC?CEF=AFC9)9)/6@FF@?C44@1)).)9;7:>B2)5<B4<0)).-66@B746?1
@M02352:288:000000000-CKWC8:1:1101:20305:3507 2:N:0:TACGCTGC+GTAAGGAG
TAATCTTGCGACCGTACTCCCCAGGCGGAATGCTTAATCCGTTAGGTGTGACACCGAAGGGCAAGCCCCCCGACGTCTGGCATTCATCGTTTACGGTGTGGACTACCAGGGTATCTAATCCTGTTTGCTCCCCACACTTTCGTACCTCAGCGTCAGTATCGAGCCAGTGAGCCGCCTTCTCCACTGGTGTTCCTCCAAATATATACGAATTTCACCTCTACACTTGGATTTCCACTCACCTCTCTCGAACTCTACACTGCTAGTTTCGTAGGCAGTTCAAG
+
9FFFAFGGGGGEEG;CFFG8EFGGGDGGGGGGGGGGGF<FGGGFGFGGGGGGCGG@EFGDEG7FGGGGGGGCCFGGG<<B88?EFDAAEFGGE9BCGGGGGFCFDFFG@FGFFGGA9,7DAFCFGGGCCF8<C<FGEF;DFGCFGBDAC,5CCEDGFGGGEFG*>CFGGFFGF559CDG*;096C?*CCFGCC?F;3;6CAC+;):A<1;);@+6*+8<A>FBFF7.C)??FF46).34().2:72,7(8,<AA)63A*)44)545)4(.1()))./-6-6
@M02352:288:000000000-CKWC8:1:1101:8798:3522 2:N:0:TACGCTGC+GTAAGGAG
TAATCTTGCGACCGTACTCCCCAGGCGGAATGCTTAATCCGTTAGGTGTGTCACCAAGTTGCAAGCAACCTGACGACTGGCATTCATCGTTTACGGCGTGGACTACCAGGGTATCTAATCCTGTTTGCTCCCCACGCTTTCGTCCATGAGCGTCAGTATATACGTAGTAGACTGCCTTCGCAATCGGTATTCTAAGTAATATCTATGCATTTCACCGCTACACTACTTATTCTATCTACTTCCGTATAACTCAAGTCAACCAGTATCAATGGCACTTCCAT
+
FFGFFGGGGGGGEGEDECFGFCF:,C@7FFGFGFGGG,EFFGGGGGGGGGCFFGFGGGGGGGGGGGC<FGGGGFGGGGGGGDEFCFGGCGGGGGGGGGGGGFFGGGGGC:FEF<FFFFEAEGGFA,=EFE8FGF>FEGEGGGFGGCFFGCGCCE8>EFB;;FGDC>ECGGFFG?>CDFGFADEE<E5C@FGDCEF<CA6:A7@7CFFGGC+;CFFFD3:>@FFFG4CF57+7@F?5)66A<28448?8<AB<A:)/-<?73(4<44>)6)6(.8*(03)4)
@M02352:288:000000000-CKWC8:1:1101:13589:3542 2:N:0:TACGCTGC+GTAAGGAG
CATTCTTGCGAACGTACTCCCCAGGTGGGATACTTATCACTTTCGCTTAGCCACTCAGTCCGAAAACCGAACAGCTAGTATCCATCGTTTACGGCGTGGACTACCGGGGTATCTAATCCCGTTCGCTACCCACGCTTTCGTTCATCAGCGTCAATATACTGTTAGTGATCTGCCTTCGCAATCGGTATTCTATGTAATCTCTAAGCATTTCACCGCTACACTACATATTCTAACCACTTCACATTAATTCAAGGTCACCAGTATCAAAGGCAATTTTACAG
+
FGAFDGGGGGEEGGCCFGGGGGGGGGCFEGGGGDGGFECGGGGGGGGGGGGGGGGGGEGFGGGEEDFGDGGGGGGGFFGGGGGGGGGFGGGGEGCGGGGGGFFGG:FGGGGGGGGDGGFDGGGBF7@EEEGGGCGGGGGG@8D@CFGGFGGGECFFGA;FAF;FGGGF,@FGGGCFGGGF;DGGGG6;FGGCCCFFFF=>AFFCCFFGGGFFGFFFGF@F@26A87<FC++=6F1)(54<58>)554)6)::<23*2.*33-6)))6)6::1(3BFF>3))
@M02352:288:000000000-CKWC8:1:1101:9370:3646 2:N:0:TACGCTGC+GTAAGGAG
CAGTCTTGCGACCGTACTCCCCAGGTGGGATACTTATCACTTTCGCTTAGTCACTGAGTCGAAACCCAACAACTAGTATCCATCGTTTACGGCGTGGACTACCAGGGTATCTAATCCTGTTCGCTCCCCACGCTTTCGTCCATGAGCGTCAGTATATACGTAGTAGACTGCCCTCGCAATCGGTATTCTAAGTAATATCTATGCATTTCACCGCTACACTACTAATTCTATCTACTTCCGTACAACCCAAGTCAACAAGTCTCAAAGGCAGTTCACTAGTT
+
FGGGFGGGGGGGGDGGGGGDGGGGGEFF:FFAEFFFDFFGFGGGGGGG7F@FFGGGGGGEGGEGECFCFEFGGFGGG9F<EFGG,B<DFGEB:7FF>?FGGGDGCC:EGGGGF<EFCF<EFGGDFFEFDCE@F7BFCEGEGGGG9DFCEGGGEFGGG9@DFGGGCFCFDFGD,,49DD75ADCCGG,>CE1+4*48*1=7+++;@6=8+BA2/83;GFF)56;++39D?=A8@FFE7?;(5:((.,(,,3()))./)()))64<A>)(4:085:*-*.).-
@M02352:288:000000000-CKWC8:1:1101:6732:3686 2:N:0:TACGCTGC+GTAAGGAG
CATTCTTGCGAACGTACTCCCCAGGTGGGTCACTTATCACTTTCGCTTAGCCACTCAAACCGAAGTTCGAACAGCTAGTGACCATCGTTTACGGCGTGGACTACCAGGGTATCTAATCCTGTTCGCTCCCCACGCTTTCGTCCATCAGTGTCAGTATATTATTAGTGATCTGCCTTCGCAATTGGTATTCTATGTAATATCTATGCATTTCACCGCTACACTACATATTCTAACCACTTCATAATAACTCAAGACAACCAGTATAAAAGGCAATTTTACC
+
FGGGFGGGCEGGGGGFGGEGGEGDGGG8FGGFECFGGFGFGGFG7:FFFFDGGGCGGGFGGEGDCFFGC8FGGGGGGDGGGGGGCFGGGGGGCCE>FEFDGGDFGGGGGGGGGG9FEF9FFGGGGGGGGGGGG7+>8EFGGGDCG99FFGGCC;DFGBFF=C=@,@;DCE;;DFGGGDGB59D6*B7DGGGGGFF?<AAGFG>FFACGFGFFGFFFG;=B@A(;>F3+)1@F+6;3;EF3?CE3CE)77;31)7@4;?E6?FF>2).54(4(,.=AFF>F
@M02352:288:000000000-CKWC8:1:1101:20902:3724 2:N:0:TACGCTGC+GTAAGGAG
CATTCTTGCGACCGTACTCCCCAGGTGGGATACTTATCACTTTCGCTTAGTCACTGAGAATTAACCCAACAACTAGTATCCATCGTTTACAGCGTGGACTACCAGGGTATCTAATCCTGTTCGCTCCCCACGCTTTCGTCCATGAGCGTCAGTATATACGTAGTAGACTGCCTTCGCAATCGGTATTCTAAGTAATATCTATGCATTTCACCGCTACACTACTTATTCTATCTACTTCCGTATAACTCAAGTCAACCAGTATCAAAGGCAGTTCCATAGTT
+
GGGGGGGGFGDGGGGGGGGGGGGEFFFFGGGGGGGGGGGGGGGGGGGGGGGGGGGGGGGGGGGGGGGGGGGGGGGGFGGGGGGGGGGFGFGGGGGGGGGGGGGGFGFGGGGGGGGGGGGGGGGGGGGGEFGGGECEGGFGGGGGGGGGGGGGGGGGGGGGGGFGGGGGGFGGFGFFGGDEFGGGGGG7EFGGGEFCEAFGFGFFFFFGGGCCGA@BEF3*02*1;CEGEAAAFFFFCE88;<;3C>))74<?<?EF@@FEE?9<A9A<:?:1<A?9B>F>9
@M02352:288:000000000-CKWC8:1:1101:11372:3727 2:N:0:TACGCTGC+GTAAGGAG
CATTCTTGCGAACGTACTCCCCAGGTGGGTCACTTATCACTTTCGCTTAGCCACTCAAACCGAAGTTCGAACAGCTAGTGACCATCGTTTACGGCGTGGACTACCGGGGTATCTAATCCCGTTCGCTACCCACGCTTTCGTACATTAGCGTCAGTTATGGTCCAGTAAGCTGCCTTCGCTATCGGTGTTCTTTATAATATCTATGCATTTCACCGCTACATTATAAATTCCGCTTACCCCTACCATACTCAAGAATAACAGTTTCAAAGGCAGTTCTACAA
+
GGGGGGGGGGGGGGGGGGFGGDGEGGGGGGGCFGGGGGGGGGGGGGGGGGGGGGGGGGGGGGGGGGGGGGGGGGGGGGGGGGGGGGGGGGGGGGGGGGGGGGGGGGGGGGGGGGGGGGGGGGGGGGGGGFGGGFECEGCECFGGGGGFGDGGGGGGGGCFGGGGGGGGGGG?FGGGC;;@DGGEDE*/ACFGGFFEEFFGFGADEFCDGGFGGFFFGFFFEAFA>F<>?F66>>BBF?::<??B0-51)34:?A:74>?)4)6<A9A>>F0(-4B<?9)6,
@M02352:288:000000000-CKWC8:1:1101:9849:3760 2:N:0:TACGCTGC+GTAAGGAG
CAGTCTTGCGACCGTACTCCCCAGGTGGGATACTTATCACTTTCGCTTAGTCACTGAACCGAAGTCCAACAACTAGTATCCATCGTTTACGGCGTGGACTACCAGGGTATCTAATCCTGTTCGCTCCCCACGCTTTCGTCCATGAGCGTCAGTATATACGTAGTAGACTGCCTTCGCAATCGGTATTCTAAGTAATATCTATGCATTTCACCGCTACACTACTTATTCTATCTACTTCCGTATAACTCAAGTCAACCAGTATCAAAGGCATTTCCATCGTT
+
FGF@FGDEGGGGGGGGEGFGGGGGGF88CFGGGGFGGGEGGGGGFGGF:FGDEFFGGGGFEGDCFGGFGEGCEFFCFGGGG9FFG@FFGGCCFGGGGEGGGG,5ACFEFB?FGGFGCFGGGC@@@C7D>>@:EGGGGGGGC>=FG8@CE+@CCFFGGFF@BCE8>BFGG:BFFAFGGGGEFGGGGF,111C=FC>CE8+=88FF?FFGGGCC/80)*6874/78>F):)1+1;7>5?4ADFDDE<1-4)556).:F?15664)-)-).(4)).)7415?<3
@M02352:288:000000000-CKWC8:1:1101:8195:3865 2:N:0:TACGCTGC+GTAAGGAG
CAGTCTTGCGACCGTACTCCCCAGGTGGGATACTTATCACTTTCGCTTAGTCACTGAGCTAATGCCCAACAACTAGTATCCATCGTTTACGGCGTGGACTACCAGGGTATCTAATCCTGTTCGCTCCCCACGCTTTCGTCCATGAGCGTCAGTACATACGTAGTAGACTGCCTTCGCAATCGGTATTCTGTGTAATATCTATGCATTTCACCGCTACACTACACATTCTATCTACTTCCATATGACTCAAGTCAACCAGTATCAAAGGCAGTTCCATAGTT
+
GFBECFGFFFEGGGGGGGGGGGC@FGGFGGGGGGGGGFGGGGGGDGGGGGGCFGGFFGCFFGGGEFEFGGGGGGGGGGGA9CFFGFGGGGECCFGGGGFGFBFGGGGGGFCF<FFGGGGGGA@FGGEDCDCEG7@C9C@=EE:A9>DDGGGGGGFGG9,@FF@EE,@@E<CG?EGFGD9BFGDGGGG7:CFF+8=C?FAFFG6+81+:=,BCDF1>E=@;46@FGG<CC8117=;C??AEFCC))69)414:9)6670).:>4:<D<310(46)6982)6>
@M02352:288:000000000-CKWC8:1:1101:9611:3869 2:N:0:TACGCTGC+GTAAGGAG
CAGTCTTGTGACCGTACTCCCCAGGTGGGATACTTATCACTTTCGCTTCGTCACTTAGCTAACGCCAAACAACTAGTATCCATCGTTTACGGCGTGGACTACCAGGGTATCTAATCCTGTTCGCTCCCCACGCTTTCGTCCATGAGCGTCAGTACATACGTAGTAGACTGCCTTCGCAATCGGTATTATGTGTAATATCTATGCATTTAACCGCTACACTACACCTTCTCACTACTTCCATATGACTCAAGTCAACCAGTATCAAAGGCAGTTCCATAGTT
+
FFCEFFFG=CEFGFGDGGGFGEGDGGGC7FF8F9FCCGGGGF<GFGGF,@CFGGGGGC@<FFGEEF7FECFFGGGGGGG9FEGC7F8FDF:?FF@EEFGGGDFF?FCF88FB,?AEGAFEGFG@@FCEG,8>F++8E6=C@6=D9=DD=3@+@;,@7=CFFCEE>FAEC,@3@ED57D*9AF499FF,D:,+5*+**1=+=+=D5=+:+=C:)59BGF@F1F;5*2.;30+2;F;C)9/6<)9?E3.>8;<4AA:*38562))))4-(43<1).*)1-,.)
@M02352:288:000000000-CKWC8:1:1101:5825:3914 2:N:0:TACGCTGC+GTAAGGAG
CAGTCTTGCGACCGTACTCCCCAGGTGGGATACTTATCACTTTCGCTTAGTCACTGAGCTAATGCCCAACAACTAGTATCCATCGTTTACGGCGTGGACTACCAGGGTATCTAATCCTGTTCGCTCCCCACGCTTTCGTCCATGAGCGTCAGTATATACGTAGTAGACTGCCTTCGCAATCGGTATTCTAAGTAATCTCTATGCATTTCACCGCTACACTACTTATTCTATCTACTTCCGTATAACTCAAGTCAACCAGTATCAAAGGCAGTTCAATAGTT
+
GGGGFGGGGGEG:FFGDGG@ECFCFGGGGFGCFFGGGFGGGGGGGGGGGGGGGGGGGGGGGGGFFEFGFGGGGGGGGGGGGGGGDGGGGG>FEEFFFGGGGGFGFGGGGGAFGFGDGFFEGFGGGGGGECECFEGCGGGGGGGGADFGECEGGGGGGCFGGGCEGFGFGGGGGGFCDCC?FFEGGGFCGGEFFFCE4FFFFGFGFFFGCFA;CB@::A6>EF;FGG);?AFFFAE?EF<@;?D)5><AEE?F9:6=0256<>BAAAF:??6:DF*)7))-.
@M02352:288:000000000-CKWC8:1:1101:17013:3930 2:N:0:TACGCTGC+GTAAGGAG
CATTCTTGCGAACGTACTCCCCAGGTGGGTCACTTATCACTTTCGCTTAGCCACTCAAACCGAAGTTCGAACAGCTAGTGACCATCGTTTACGGCGTGGACTACCAGGGTATCTAATCCTGTTCGCTCCCCACGCTTTCGTCCATGAGCGTCAGTATATACGTAGTAGACTGCCTTCGCAATCGGTATTCTAAGTAATATCTATGCATTTCACCGCTACACTACTTATTCTATCTACTTCCGTATAACTCAAGTCAACCAGTATCAAAGGCAGTTCCATAG
+
FFGGGFGGGGGGGGDFGGFGGGGCGGGGGGGGGGGGGGGGGGGGGGGGGGGGGGGGGGGGGGGGGGGGGGGGGFGGGGGGGGGGGGGGGGGFFEEFGGCEEGGGGGFGGFGGFFFFGGGFFFGGGEGG8DEGGDFCC?DEGGGGGGGGGGGGGGGGGGGGGGGGCE;@@BB6EFDFCDGA?DGGGGGFGG78=>FF<ABBF7FGCFFG+BCFGFFFE:0@@6@FF73:6AFF7A37>CCEE?EFBB>46>7?26:F48F?:AA9AF9A>70:?(*644)..
@M02352:288:000000000-CKWC8:1:1101:19762:3930 2:N:0:TACGCTGC+GTAAGGAG
CAATCTTGCGATCGTACTCCCCAGGTGGGTTACTTATCACTTTCGCTTAGCCACTCAGACCGAAGTCCAAACAGCTAGTAACCATCGTTTACGGCGTGGACTACCAGGGTATCTAATCCTGTTCGCTCCCCACGCTTTCGTCCATGAGCGTCAGTACATACGTAGTAGACTGCCTTCGCAATCGGTATTCTGTGTAATATCTATGCATTTCACCGCTACACTACACATTCTATCTACTTCCATATGACTCAAGTCAACCAGTATCAAAGGCAGTTCCATCG
+
GGGGFGGGGGGGFEFFGGGGGGGGFFGGGGGGGGGGGGGGGGGGDGGGGGGGGGFGGGGGGGGGGGGGGGGGGGGGGGGGGGGGGGGGGGGGGGGGGGGGGDGGGGGGGGGGGGGGGGGGGGDGGGGGGGGGGCGGEGGGGGGGGGGFGEGDGGGGGGAEGFGGGEGFFFGCFGGGGFG>BGGGGGGGGGG8@?=578BCFGAGFBFFGGFGGF?EEBBF;6=FGF@DEFAC6;9?3C?E3CE<<)6644:>><<BAFF?BA<>DFFAF0??BFFF9:6:1
@M02352:288:000000000-CKWC8:1:1101:8068:3932 2:N:0:TACGCTGC+GTAAGGAG
CAGTCTTGCGACCGTACTCCCCAGGTGGGATACTTATCACTTTCGCTTAGTCACTGAGTCGAAACCCAACAACTAGTATCCATCGTTTACGGCGTGGACTACCAGGGTATCTAATCCTGTTCGCTCCCCACGCTTTCGTCCATGAGCGTCAGTATATACGTAGTAGACTGCCTTCGCAATCGGTATTCTAAGTAATATCTATGCATTTCACCGCTACACTACTTATTCTATCTACTTCCGTATAACTCAAGTCAACCAGTATCAAAGGCAGTTCCATAGTT
+
FGGGGGGEFGGGGGGGGGGGGGGGGGGGG8EFGGGGGGGGGGGGGGGGGGGGGGCGGGGGGGGGGGGGGGGGGGGGGGGGGGGGGGGGGGGGGGGGGGGGGGGGGGGGGGGGGGGGGCFFFFCGFGGFGGGGGCFGGGFGGGFGFFFDEEGGGGGGFEGGGGGGGGGGAFGG9;FGGGGFFGGGGFGGCFEFFEFFEFFCFFCG?FFGG7B**=9>EF@>3;EFGF?D38@CF6C<EFFFF;8=))).5:?A<)6FFF>A>A<9<290:74:DBFAFFFAA
@M02352:288:000000000-CKWC8:1:1101:15056:4018 2:N:0:TACGCTGC+GTAAGGAG
CAATCTTGCGATCGTACTCCCCAGGTGGGACACTTATCACTTTCGCTTAGTCACTTAGCTAATGCCAAACAACTAGTGTCCATCGTTTACGGCGTGGACTACCAGGGTATCTAATCCTGTTCGCTCCCCACGCTTTCGTGCCTCAGCGTCAGTATCAGTTTAGTAAGCTGCCTTCGCTATCGGTGTTCTGTGTAATATCTAAGCATTTCACCGCTACACTACACATTCCGCCTACTCCAACTGAACTCAAGTTTATCAGTATCAATGGCAGTTTCGAGGTT
+
GFGGGGGGGGGDFGGGGDFGGGGGGGGGGGGGGGGGGGGGGGGGGGGGGGGGGGGGGGGGGGGGGGGGGGGGGGGGGGGGGGGGGGGGGGGGGGGGGGGGGGGGCGGGGGFGGGGGGFFCFGDGFGGGCFGGGEGGGGGGGGFGGGGGEGGGGGDGGGGGGGFGGGGGGGGGGGGGGGGFFGGEDGGGGGGGGFFFFFFGFGFFEFFGGGFGGFFBGFFFFFFFD65CCFFFFA@FFFFFFFFFFFCEFFFFFAA845=>BAFFFFFF0,2:A4633:9?8
@M02352:288:000000000-CKWC8:1:1101:18292:4023 2:N:0:TACGCTGC+GTAAGGAG
TAATCTTGCGACCGTACTCCCCAGGCGGTCTACTTAACGCGTTAGCTCCGAAAGCCACGGCTCAAGGCCACAACCTCCAAGTAGACATCGTTTACGGCGTGGACTACCAGGGTATCTAATCCTGTTTGCTCCCCACGCTTTCGCATCTGAGTGTCAGTGTCTGTCCAGGGGGCCGCCTTCGCCACTGGTATTCCTTCAGATCTCTACGCATTTCACCGCTACACCTGAAATTCTACCCCCCTCTACAGCACTCTAGTTCACCAGTTTCAAATGCAGTTCC
+
FG@EFFGGGGGGGGEDFGGGGGGDGGGGGGGGGGGGGGEGGGGGGGGGGG>FGFGGGGGGGGGGGFGGGGGGGGGGGGGFGGGGGGGGGGGGGGGGGGGGGGGGGGGGGGGGGGGGGGGGGGGGGGGGGCFGGGFGGGGGGG>EGGGGGGDFGGGGGGGGGGGGGGG?F:E8EGGGDGGFFGGCDGGGCE7CFCFFFF47=F?C>FFGGEFDGFFFG3126>?FGG:GFFFB?FBFB61>>BF?2::?>8?F:<9?AFFA6A>BBFFF44A<<<@299A>
@M02352:288:000000000-CKWC8:1:1101:11573:4048 2:N:0:TACGCTGC+GTAAGGAG
CATTCTTGCGAACGTACTCCCCAGGTGGGTCACTTATCACTTTCGCTTAGCCACTCAAACCGAAGTTCGAACAGCTAGTGACCATCGTTTACGGCGTGGACTACCAGGGTATCTAATCCTGTTCGCTCCCCACGCTTTCGTCCATCAGTGTCCGTATATTATTAGTGATCTGCCTTCGCAATTGGTATTCTATGTAATATCTATGCATTTCACCGCTACACTACATATTCTAACCACTTCATAATAACTCAAGACAACCAGTACCAAAGGCAATTTTACCG
+
GG9FFGGGGGCEFEGGGGGGGGGGGGGGGGFDFFGGCGFGGGGGGGGGGGGGGGEGGGFGFDFC@DFGGGGGGGFAFEGFFGGGGGCDGGFGC7:4CFDGGGFGGEFFFECFGGGGFFAF9F<FGCGGEGG:FFGGGFG8ECEEGGGFGEAF,+3@DEFGEA=FFC>,;=EDFGGCFCC95*>?*B7:;:CC@AFE6:++8==DE=FGCCFF@A26CD93:;@FGGFGFFA=:FD3?EE<).)176?E<<EF333@?(<?0-4)6:)4(,31429)@>BA(
@M02352:288:000000000-CKWC8:1:1101:11905:4073 2:N:0:TACGCTGC+GTAAGGAG
TAACCTTGCGGCCGTACTCCCCAGGCGGTCAACTTAGCGCGTTAGCTACGCCACCCACGGTTCAAGACCACAGACGGCTAGTTGACATCGTTTACGGCGTGGACTACCAGGGTATCTAATCCTGTTCGCTCCCCACGCTTTCGTCCATGAGCGTCAGTATATACGTAGTAGACTGCCTTCGCAATCGGTATTCTAAGTAATATCTATGCATTTCACCGCTACACTACTTATTCTATCTACTTCCGTATAACTCAAGTCAACCAGTATCAAAGGCAGTTCCA
+
FGGGGGGGGGGGGGCFGGGGGGGGGGGGGGGGGGGGGGGGGGGGG9EGFGGEGGGGGGGGFGGGGGGGGGGGGGGGGGGGGGGGGGGCGGGGGGGGGGGGGGGGGGGGGGGGGGGCFGCFGGGGGGGGEGGGGGCGGGCEFFEEEGGGECFFGGGGGGGGDGGDGGGGGGGGGGGGGGGFFGGGCCGECGGGFC=CCFFGFG=FFFFDGGFGGFFFC3961@4@79?FDFFFFFFFFFFFABA<?FFFFFA2<7:=4<F<A:?0ADAAF<>):BFBFA<))
@M02352:288:000000000-CKWC8:1:1101:7268:4082 2:N:0:TACGCTGC+GTAAGGAG
CAATCTTGCGATCGTACTCCCCAGGTGGGACACTTATCACTTTCGCTTAGTCACTTAGCTAATGCCAAACAACTAGTGTCCATCGTTTACGGCGTGGACTACCAGGGTATCTAATCCTGTTCGCTCCCCACGCTTTCGTCCATGAGCGTCAGTACATACGTAGTAGACTGCCTTCGCAATCGGTATTCTGTGTAATATCTATGCATTTCACCGCTACACTACACATTCTATCTACTTCCATATGACTCAAGTCAACCAGTATCAAAGGCAGTTCCATAGTT
+
GFGGGGGGGGCFGGGGGGGGGGGGGEFFGGGGGGGGGGGGGGGGGGGGCGGGGGGGGGGGGCFGGGGGGGGFGGGFGGGGGGGGGGGGGGGGGDGGG>CGGGGGGGGFGGGGGGGGGGGGGGEEGDFFEGGGGCCFGGGGGGGGGGGDGGGGGGGGGGGFGGGGGGFGGGGGFGGGGGGFFGGGGGGGGGGGGFFEEFFDFFFGFFFFGGFGG>BFGFFFFFFFGG375AFFFFFEC?A63?E)<>E33@@)7?CFF6)695))6A<?(4(,.)9<FB)-.
@M02352:288:000000000-CKWC8:1:1101:25559:4192 2:N:0:TACGCTGC+GTAAGGAG
CAGTCTTGCGACCGTACTCCCCAGGTGGGATACTTATCACTTTCGCTTAGTCACTTAGCTAACGCCAAACAACTAGTATCCATCGTTTACGGCGTGGACTACCAGGGTATCTAATCCTGTTCGCTCCCCACGCTTTCGTCCATGAGCGTCAGTACATACGTAGTAGACTGCCTTCGCAATCGGTATTCTGTGTAATATCTATGCATTTCACCGCTACACTACACATTCTATCTACTTCCATATGACTCCAGTCAACCAGTATCAAAGGAAGTTCCATAGTT
+
GGGGGGGGGGGGGGGDGGGGGGGGGGFGEGGGGGGGG9FFGGGGGGGGGGGGGGDAEFCFFGGGGGGGGGGGGGGGGGGGGGGGGGGGGGCCEFGCFFGGGGFGGGGFGGFDEFFGGGCGFGGGGDGFEFGCFG:FGGGGGDGFG@DGEB@CGFGA;9@CEFF@@FFGCCFGFGGG4@4?FG5CFFGGCEGGGFFEFFFFFGAGFFFG7BF?C:@EE6@33;;FDFCF);8@==CEFC3)/1)))/))(.(636)77:FBA449AAA0((,.644664)45
@M02352:288:000000000-CKWC8:1:1101:21591:4240 2:N:0:TACGCTGC+GTAAGGAG
CAGTCTTGCGACCGTACTCCCCAGGTGGGATACTTATCACTTTCGCTTAGTCACTGAGAATTAACCCAACAACTAGTATCCATCGTTTACGGCGTGGACTACCAGGGTATCTAATCCTGTTCGCTCCCCACGCTTTCGTCCATGAGCGTCAGTATATACGTAGTAGACTGCCTTCGCAATCGGTATTCTAAGTAATATCTATGCATTTCACCGCTACACTACATATTCTATCTACTTCCGTATAACTCTAGTCAACCAGTATCAACGGCAGTTCCATAGTT
+
GGGGGGGGGGGGGFFFGFGGFFF@FGFFGFGFGGGF9FFFGGGGGGGGDGGGGGGFFGGGGFGGGGGDFFFEGGGGGGDFGGGGGGGGGGGGGGGGGGGGGGFGGGGGGEFGGGGFGDGCEFGGGGGGGGEGG7CFGGFGGGGGCFFGGEG>DACFGGGGGGF8CFAFGGGGD7>FGGGBFGGGG>@FCF@FGFFFE>FC@BACCF>FGGACGFB>8A8<;FFAFDEGEFAC=ACECC726@(/6;C@?E<9?<46,:7<<655:.4(-70:><FA6426-
@M02352:288:000000000-CKWC8:1:1101:17726:4256 2:N:0:TACGCTGC+GTAAGGAG
CACTGTTGCCAGCGTACTCCCCAGGTGGCTAACTTAATACTTTCGCTTTGGCACTCATCTTCAAGTAGACAAGCACCGAGTTAGCATCGTTTACGGCGTGGACTACCGGGGTATCTAATCCCGTTCGCTACCCACGCTTTCGTCCATCAGCGTCAATAATATCTTAGTAAGCTGCCTTCGCAATTGGTGTTCTATGTAATATCTATGCATTTCACCGCTACACTACATATTCCGCCTACTTCAAATATATTCAAGACCTACAGTATCAAAGGCAGTTCCAA
+
GGGGGGGGGGGGGGGGGGGGGGGGGGGGFFGGGGGGGGGGGGGGGGGGGGGGGGGGGGGGGGGGGGGGGGGGGGGGGGGGFGGFGGGGGGGGGGGGGGGGGGGGGGGGGGG:BDFGGGGGGGDEFDEG>@EGFDCBEEEGGGGGGGGGGGGG>EEGGFGGFGGGGGGGCGGGFGGGGGGFFGGGGGGG>EEGDEFFCF6CA@FGFFFFGGFGGFFF=>>16A@F4<@FEFFFFFD<DFFEFFCC?EA))):<2<9?006<032<>>9)69)20(03=><B)
@M02352:288:000000000-CKWC8:1:1101:9702:4271 2:N:0:TACGCTGC+GTAAGGAG
TAATCTTGCGACCGTACTCCCCAGGCGGAATGCTTAATCCGTTAGGTGTGTCACCGAATAGCATGCTACCCGACGACTGGCATTCATCGTTTACGGTGTGGACTACCAGGGTATCTAATCCTGTTTGCTCCCCACACTTTCGCACCTCAGCGTCAGTATCGAGCCAGTGAGCCGCCTTCGCCACTGGTGTTCCTCCAAATATCTACGAATTTCACCTCTACACTTGGAATTCCACTCACCTCTGTCGAACTCGAGACTACCAGTATAGAAGGCAGTTCCAG
+
B<FAFFGFEFFEDEGGDGGGGEG:FGDCCF<FF<FFDCE<CGFGGG@FGDGCECFFGGECGG9,FFDFEF=FGGGGGCGFGFFFGCFGGDFGGGEG=FBFGGGFGGEFGGG8BFAFCDFFFFFFG9<FAFDFCFD+8DFDFG6>EEGDCGGGGGEEGCGGGC7ECCGGF9CFGG*9CDCF?DGE6EGCCG5CFCF3;6+:C@777AFG45:+3;CA+=).9C87:C27<?F8**-)8?FF2(,)-)-4,1()(.(07AF?:>BA>>24)).(,,04*.)))
@M02352:288:000000000-CKWC8:1:1101:25620:4325 2:N:0:TACGCTGC+GTAAGGAG
CATTCTTGCGAACGTACTCCCCAGGTGGGTCACTTATCACTTTCGCTTGGCCACTCAGTACTTAATCGTACCAAACAGCTAGTAACCATCGTTTACGGCGTGGACTACCAGGGTATCTAATCCTGTTCGCTACCCACGCTTTCGTTCATCAGCGTCAATATATTGTTAGTGATCTGCCTTCGCAATTGGTATTCTATGTAATATCTAAGCCTTTCACCGCTACACTAATTATTCTAACCACTTAACAATAATTCAAGCCTAACAGTATCAATGGCAGTGC
+
GFGGFGGGCFEGF7FCFGGGAFGGGGFFEFF<@FFGGC<EFGGGGEGGGGGGGGFEGFFFGGG9FGG7FGGGGG8FCGGGGGGGFFGGGGGGGGDGGGGGGG>EEGGGGGFEFGFFDGG?@F5EFGFGEGGCGCFGE68E@?DGGGDD8DFDFCGG>CF9EEFGFGGG9CDE;:BDFGGFF5CE>CFDDGGG@4AAC6@C+=9:AFF7>,)0;F=+,;2(6>9FGF@*)1;AA=?)948;(64))/<3;)=EC?EA5))/)4:084-4)))).,)()..6
@M02352:288:000000000-CKWC8:1:1101:22783:4328 2:N:0:TACGCTGC+GTAAGGAG
CATTCTTGCGAACGTACTCCCCAGGTGGGTCACTTATCACTTTCGCTTAGCCACTCAAACCGAAGTTCGAACAGCTAGTGACCATCGTTTACGGCGTGGACTACCAGGGTATCTAATCCTGTTCGCTCCCCACGCTTTCGTCCATCAGTGTCAGTATATTATTAGTGATCTGCCTTCGCAATTGGTATTCTATGTAATATCTATGCATTTCACCGCCACACTACATATTCTAACCACTTCATAATAACTCAAGACAACCAGTATCAAAGGAAATTTTACC
+
GGCEFGGGGGD7CFDFFFGGGDGFCFGG@F8EFFGFD<<FFFGCFGG7:EAFGG<EGGFGFGD7FFFCFEFEGGEFGF9,FFAFGG><=@FF7,8+CF@BEEFFGG<=7,BEDFGGFG9;9F9FGGGFGGGGG+C@@D@>DEEGCGGCGGGFFFGGG9;EGD@E9,3@EG;ECC9FCF>BBDFEFGGGGCGCG<B<49+2=EFG?FFD@FF:C86;*26@?55=6>C+9+1:@F@EFFFFE).?5<?@CEE@E<@FB1>B<-)).)...,,.()*)6.22
@M02352:288:000000000-CKWC8:1:1101:15968:4333 2:N:0:TACGCTGC+GTAAGGAG
TAATCTTGCGACCGTACTCCCCAGGCGGTCTACTTAACGCGTTAGCTCCGAAAGCCACGGCTCAAGGCCACAACCTCCAAGTAGACATCGTTTACGGCGTGGACTACCAGGGTATCTAATCCTGTTTGCTCCCCACACTTTCGCACACCAGCGTCAGTATCGAGCCCGTGAGCCGCCTCCGCCACTGTTGTTCCTCCGATGTTCTACGATTTTCACCCCTACACTCGGCATTCCACTCACTCCCCCACAACTCACGGCCAGGAGTTTCTACAGCAGTTCCG
+
AE8EDFGGFGGCCGFGGGFGGGGGGGGG@:FEGFGGGAFGDGGEFFGC,B@@C@FEFFCGDEGGG<8<FC<FGGE<FE=E9FCD9F<EF:DFFGGGEGGGGCCFDDG8,=F7<3>DGFC,,CD9@FG,DCCGFFGE+A@FCFC5>@****,4**4=8@,@@C7:8*14:*1=FFC)8C*.:<E=CCF+1+=7@7+),))*0***)0/C7*)10=AF:)403>2509:D(7)*1=44)8,:))3(,((,-31)-4(0((0-4(((.())..))),)28)6<4
@M02352:288:000000000-CKWC8:1:1101:16874:4342 2:N:0:TACGCTGC+GTAAGGAG
TAATCTTGCGACCGTACTCCCCAGGCGGAATGCTTAATCCGTTAGGTGTGTCACCGAACAGTATACTGCCCGACGACTGGCATTCATCGTTTACGGTGTGGACTACCAGGGTATCTAATCCTGTTTGCTCCCCACACTTTCGTACCTCAGCGTCAGTATCGAGCCAGTGAGCCGCCTTCGCCACTGGTGTTCCTCCAAATATCTACGAATTTCACCTCTACACTTGGAATTCCACTCACCTCTCTCGAACTCTAGACTGATAGTTTTGGGGGCAGTTCAAG
+
CEFCFFGGGGDEGGGGGCFFFGFGGGGDGGGGGGGGGDGGGFGGGGGGGGGGEFGGGEGGGGGGGGGGGGGGGGGGGGEFGGFAFGGGGFGGGGGGGGEGGG?FGGFGGGGGGGGFCFCEGGGGGGGFGGCGGGGGGGGGDGGGGGGGGFEGGEGGGGFGGGG5CFFFGFGGGGDD*?FF>DGGGGGGGFCF@?F1=62:ACFC7AFGCG>FCFFF?4=EEF@4:C7<4??FFFB>BFFFFB?FDF?7:<<A26<?A<??><44)-6?((,211>:FB)6.
@M02352:288:000000000-CKWC8:1:1101:22631:4343 2:N:0:TACGCTGC+GTAAGGAG
CATTCTTGCGAACGTACTCCCCAGGTGGGTCACTTATCACTTTCGCTTAGCCACTCAAACCGAAGTTCGAACAGCTAGTGACCATCGTTTACGGCGTGGACTACCAGGGTATCTAATCCTGTTCGCTCCCCACGCTTTCGTCCATCAGTGTCAGTATATTATTAGTGATCTGCCTTCGCAATTGGTATTCTATGTAATATCTATGCATTTCACCGCTACACTACATATTCTAACCACTTCATAATAACTCAAGAAAACCAGTATCAAAGGCAATTTTACCG
+
GGGGGGGGGGGGGDFFGGFGGGGGGGGGGGGGGGGGGGGGGGGGGGGG@FGGGGFGGGGGGGGEFFGGGGGGGGGGGGGGGGFFGGGGGGGEEEEGGGGGFGGGGGGGGFFFGFGGGGGFEFGGGGGGGGGGG7>FG6=CFGGGGGGGGGGFFEGGGGGGGFFGGGGGFFGGGGGCG5CDF>FGFGCFGGGC78FE4ACFCGFGEAFGFF>F=ADE*:():6@FFGFGFFFF6+(7(54@E?).)197)7=;@)(.4<D1<AB<9>)<>?124:FAFD>B-
@M02352:288:000000000-CKWC8:1:1101:14497:4359 2:N:0:TACGCTGC+GTAAGGAG
TAATCTTGCGACCGTACTCCCCAGGCGGAATGCTTAATCCGTTAGGTGTGTCACCAACAAGCATGCTTGCTGACGACTGGCATTCATCGTTTACGGTGTGGACTACCAGGGTATCTAATCCTGTTTGCTCCCCACACTTTCGTACCTCAGCGTCAGTATCGAGCCAGTGAGCCGCCTTCGCCACTGGTGTTCCTCCAAATATCTACGAATTTCACCTCTACACTTGGAATTCCACTCACCTCTCTCGAACTCAAGACTAGCAGTATTAGAGGCAGTTACAG
+
FFGGGGGGGGEGEDFGGFFGGGGGG8FCGDGGGGGGFDGEGGGGG8FFFGEFGGGGGGGGGFGGCFGGGGFGGGGGGGE8FGGGGGCGGGGGGFFEGGG@CFFFGGGGGGDG@FDDGGGFGGGGGGGGGGDGGGGGGGGGGGGGGCFGCFGGEGGGGGGGCF?E*@:FCEFGEGGGDDGF5;:CFFGGCF:C8/B:BA8?CCFGFFFC*=AF7;9A0=<EEFDFGGEF9F);CFEFF8@?8:51>B1:B:<<>7?=1)7(0334><))4).41:>(9<<D4
@M02352:288:000000000-CKWC8:1:1101:7752:4375 2:N:0:TACGCTGC+GTAAGGAG
TAATCTTGCGACCGTACTCCCCAGGCGGTCTACTTAACGCGTTAGCTCCGAAAGCCACGGCTCAAGGCCACAACCTCCAAGTAGACATCGTTTACGGCGTGGACTACCAGGGTATCTAATCCTGTTTGCTCCCCACGCTTTCGCATCTGAGTGTCAGTGTCTGTCCAGGGGGCCGCCCTCGCCACTGGTATTCCTTACGCTCTCTACCCAGTTCACCGCTACACCTGAAATTCTACCCCTCTCTACAGCACCACATTTCACCAGTTTCACATTCAGTTCC
+
FGCAFGGA,@+8@7F<BFGFGGGDF8776+@FFGG9<6,6@FFG7FEFF,@:@+CCDC=:=+=EE,5DE<FGFGGGGG8,BCAF<FEE,:FGC<FGEGD4==FF<DGGF=+B>CFE9D,;@@<<DFGGCGC:<C:<:@83D<5CEGG>E9;<EE<<FC,@,@BF9D92,6:51?5)/)/.2)/:8FG=C7?FC2@))/5C><)*.09**3)27*4*<D>((.,7<4(*.99F48)5.,(((.().4534(((((.)65*-62,(.)6).))6A57)066<
@M02352:288:000000000-CKWC8:1:1101:15151:4469 2:N:0:TACGCTGC+GTAAGGAG
CAGTCTTGCGACCGTACTCCCCAGGTGGGATACTTATCACTTTCGCTTAGTCACTTAGCTAACGCCAAACAACTAGTATCCATCGTTTACGGCGTGGACTACCAGGGTATCTAATCCTGTTCGCTCCCCACGCTTTCGTCCATGAGCGTCAGTACATACGTAGTAGACTGCCTTCGCAATCGGTATTCTGTGTAATATCTATGCATTTCACCGCTACACTACACATTCTATCTACTTCCATATGACTCAAGTCAACCAGTATCAAAGGCAGTTCCATAGTT
+
GGGGFGGGGGGGGE@FGGGGGGGGGGGGGGGGGGGGGGGGGGGGGGGGGGFGGGGGGGGGGGGGGGGGGGGGGGGGGGGGGGGGGGGGGGDGGGGGGGFGGGGGGGGFGGGGGGGGGGGGGGEGFFGGGGGDGGGGGGGGGGGGGGGGGGGGGGGGGGGGGGGGGFCGGFGGGGGGGG>BFGGGFGGGGGGGGFFFFFF7CFFGFFFGGGFFDEBDGFFFFFFFGGF7CFFFFFFEE?@<?CC<CCFFF>?44>)93:F<B>AAA<<<:2::FFFBFA046
@M02352:288:000000000-CKWC8:1:1101:14237:4482 2:N:0:TACGCTGC+GTAAGGAG
TAATCTTGCGACCGTACTCCCCAGGCGGTCTACTTAACGCGTTAGCTCCGAAAGCCACGGCTCAAGGCCACAACCTCCAAGTAGACATCGTTTACGGCGTGGACTACCAGGGTATCTAATCCTGTTTGCTCCCCACGCTTTCGCATCTGAGTGTCAGTATCTGTCCAGGGGGCCGCCTTCGCCACTGGTATTCCTTCCGATCTCTACGCATTTCACCGCTACACCTGAAATTCTACCCCCCTCTACATCACTCTAGTTCACCAGTTTCAAATGCCTTTCCG
+
9E<DFGGGGGGFG7C@FFFGGGGGGGDGCCFGGGGGGGGGEGGEGGGGCFGGGCGFDFCFGGFGG<FFFFFGGGG8FFGFGGFGGGGGFEGGGGGFGGGGGGDGGFGGGGGGGGFFFGGFDFGGGGGFF;CFGG@FEGGGGCC@EEEGGFGGCC:DDGDCCGGGFCFCGGGEGGDGGGG=><?7CC6CFFGGCC=C;)>CD7<C<FF<DEBDFFAFG30((02?F<:DD4B667<<942(4(184><))6>>>4<FAFFF93,3<>BAAA4><2))*.)6(
@M02352:288:000000000-CKWC8:1:1101:7802:4536 2:N:0:TACGCTGC+GTAAGGAG
CAATCTTGCGACCGTACTCCCCAGGTGGATTACTTATCACTTTCGCTTAGACACTGGCCGTATATCGCCAATATCGAGTAATCATAGTTTACGGCGTGGACTACCAGGGTATCTAATCCTGTTCGCTCCCCACGCTTTCGTCCATGAGCGTCAGTATATACGTAGTAGACTGCCTTCGCAATCGGTATTCTAAGTAATATCTATGCATTTCACCGCTACACTACTTATTCTATCTACTTCCGTATAACTCAAGTCAACCAGTATCAAAGGCACTTCCAT
+
GDFGFGGGGGGGGGGGGGGFGGGGGGGGGGGGGGGGGGFGGGGGGGGGEGGGGGGGCFGGGGGGCFGGGGGGGFGEGGGGGGGGGGGGGGGCGGGGGGGGGGGGGGGGGGGGGGGGGGGGGGGGGG>EGGGGGGGEGGGGEEGGGGFGGGGGG7DGGGGGGGGGGGGGFGFDFFGGGGGF5C8FGG>GGGGG+/=<CFFC>FAFFFF7DGFFG=<E55()6CEFGGEGFFFAFA5?EE??E?@?3;49:4)58A4/44>FFAA>B9<<A???((9<446
@M02352:288:000000000-CKWC8:1:1101:6882:4562 2:N:0:TACGCTGC+GTAAGGAG
CATTCTTGCGAACGTACTCCCCAGGTGGGTCACTTATCACTTTCGCTTAGCCACTCAAACCGAAGTTCGAACAGCTAGTGACCATCGTTTACGGCGTGGACTACCAGGGTATCTAATCCTGTTCGCTCCCCACGCTTTCGTCCATCAGTGTCAGTGTATTATTAGTGATCTGCCTTCGCAATTGGTATTCTATGTAATATCTATGCATTTCACCGCTACACTACATATTCTAACCACTTCATAATACTCCAAGACAACCAGTATCAAAGGCAATTTTAC
+
GGGGGGGGGGGGGGGGGGGGGGFGGFFGGGGGGGGGGGGGGGGGGGDFCGGGGGGGFGGGGGGGFGGFGGGGGDFGFFFFGGFGGGGGGGGGGGGGGGFDFFFGFAFGGGGGGGGCFD?FFGD<CFGFEGGGGGGGGGGGGGGCGG?FF9E;FFGGGGGG;AFF9F9>FECBEGGGGCG?4?F6CGGGC:@=C6BF?FFGFGFG<8BF8CFGCA=4:;>F31302@CFCA=A+8;70@E@<<<56?)))/;@F1:F<::,(--)6>AB2(4((505?4)
@M02352:288:000000000-CKWC8:1:1101:20110:4570 2:N:0:TACGCTGC+GTAAGGAG
CAATCTTGCGAACGTACTCCCCAGGTGGGTCACTTATCACTTTCGCTTAGCCACTCAAACCGAAGTTCGAACAGCTAGTGACCATCGTTTACGGCGTGGACTACCAGGGTATCTAATCCTGTTCGCTCCCCACGCTTTCGTCCATGAGCGTCAGTACATACGTAGTAGACTGCCTTCGCAATCGGTATTCTGTGTAATATCTATGCATTTCACCGCTACACTACACATTCTATCTACTTCCATATGACTCAAGTCAACCAGTATCAAAGGCAGTTCCATAG
+
GFFGGGGGGGDGGG@FGGGGGGGGGGGGGGGGGGGGGGGGGGGGGGGGGGGGGGGGGGGGGGGEEGGGGGGGGGGGGGGGFGGGGGGGGGGGGGGGGGGGGGGGGGGGGGGGGGGGGGGGGGGGGGGGGGGGGGGGGGGGGGGGGGGFGGGGGGGGGGGGGFGGFGGGGGGGGGGGGGGBDGFGGGGFFFGGGFFFFFFGCGFG?FFFFGFGGFFBEFFFF6=AGGFFEFFFFFEC3C34<>EA<-:2:<7BF><6A2>B0<>A<<AFA0<:(,8<*54<)
@M02352:288:000000000-CKWC8:1:1101:5110:4594 2:N:0:TACGCTGC+GTAAGGAG
TAACCTTGCGGCCGTACTCCCCAGGCGGTCTACTTAGTGCGTTAGCTGCGCCACTAAGACATCAAGTGTCCCAACGGCTAGTAGACATCGTTTACGGCGTGGACTACCAGGGTATCTAATCCTGTTTGCTCCCCACGCTTTCGCACCTCAGTGTCAGTATCAGACCAGGTAGTCGCCTTCGCCACTGGTGTTCCTTCCTATATCTACGCATTTCACTGCTACACAGGCAATTCCACTACCTTCTTCTGTACTCTAGTTATCCAGTATCTGGTGCAGTTCC
+
<EEB<FFGG7@CBCFGFGGGGGGGG?CGE@FFGGGG9FGFEGGEEFGFGGGGFGG8FFFGGDFFFGGGGC9EF8FG7FEF@GFF9FFFGEGDGGDC+CBF:FGGGGGAFDCCDEFFFD9FGDG9@FCEF9FFF:>@CCEGGGGC6C5DGG:@EFFCE=FFFF9,4*>>>FFGDGD4DDDA:DECDF?,ACADGFAEFFFDFCA7<F683AAC>AEF+:<9<F@F=4(*4)747BBFF:??)687.).)6<AFFFF*6)*-56<<64)6)6)..)9)1)-<
@M02352:288:000000000-CKWC8:1:1101:22748:4607 2:N:0:TACGCTGC+GTAAGGAG
CAGTCTTGCGACCGTACTCCCCAGGTGGGATACTTATCACTTTCGCTTAGTCACTGAGTCGAAACCCAACAACTAGTATCCATCGTTTACGGCGTGGACTACCAGGGTATCTAATCCTGTTCGCTCCCCACGCTTTCGTCCATGAGCGTCAGTATATACGTAGTAGACTGCCTTCGCAATCGGTATTCTAAGTAATATCTATGCATTTCACCGCTACACTACTTATTCTATCTACTTCCGTATAACTCAAGTCAACCAGTATCAAAGGCAGTTCCATCGTT
+
GGGGFGGGFFGGGGGEGGGGG,FGGGGGEGGGGGGGGGGGGGGGGGGG,FFGFGEGDFGGGGGGGGGGFFF=FFGGGGGGGGGGDFGFGCF7@FFED7BEFGGGGGG<BEEFFFFGFGFGGGCFEGGECFE@FF@F>EFGGDDDAFFD>EEGFGGGGGGGGGFGFCFGGGFC,9CCGGGB4>>C9C@CGGC787BCCB>@ADFF<88:7B6C5:0:=A;;3A9:CCE>CF7@CFCEFF8;@;(;)<<))826<<<?2?FAFA<B2<)(3<(4>9*:*4824
@M02352:288:000000000-CKWC8:1:1101:21596:4622 2:N:0:TACGCTGC+GTAAGGAG
CAATCTTGCGATCGTACTCCCCAGGTGGGACACTTATCACTTTCGCTTAGTCACTTAGCTAATGCCAAACAACTAGTGTCCATCGTTTACGGCGTGGACTACCAGGGTATCTAATCCTGTTCGCTCCCCACGCTTTCGTCCATGAGCGTCAGTACATACGTAGTAGCCTGCCTTCGCAATCGGTATTCTGTGTAATATCTATGCATTTCACCGCTACACTACACATTCTATCTACTTCCATATGACTCAAGTCAACCAGTATCTAAGGCAGTTCCATAGTT
+
FFEFFGGGGGGFGGGGGGGG?FGEGGGGGFFGGGGGGGGGGGGGGGGG>FEFGGGGFFFFGGGFGGGGFGGGGGGGFFGGFFGGDFGGGFG@CEEEGGGGGG?EGGGGGFFFGGGFCAADFFEGGFG7C=CFEFE:,AFE@EGGFFCCECCEE8,CDFCFCFE>EF,>FCD,4@CGDD*99;A?CGGGGGGGGF+6*BF@F@FFFFADCF8*:5@5EF@)6;3;;CEGFF6@A@7?EC3;?EFEFEEE@;@6<C)1(/599<9)..67::<14-967<2<9
@M02352:288:000000000-CKWC8:1:1101:18588:4635 2:N:0:TACGCTGC+GTAAGGAG
CAGTCTTGCGACCGTACTCCCCAGGTGGGATACTTATCACTTTCGCTTAGTCACTGAGTCGAAACCCAACAACTAGTATCCATCGTTTACGGCGTGGACTACCAGGGTATCTAATCCTGTTCGCTCCCCACGCTTTCGTCCATGAGCGTCAGTATATACGTAGTAGACTGCCTTCGCAATCGGTATTCTAAGTAATATCTATGCATTTCACCGCTACACTACTTATTCTATCTACTTCCGTATAACTCAAGTCACCCAGTATCAAAGGCAGTTCCATCGTT
+
GGGGGGGGGGGGGDGFFGGGGGGCFFFFGGGGGGGGGGGGGGGGGGGGGGGGGGGFGGGGGGFGGGGGGGGGGGGGGGFGGGGGGGGGGGGFCGGGGGGGGGGGGDFFGDGGGGFGGGGGGE?FGFGFGGGGGFGGGGGGGGGFFGGGGGGGFFECFFCCGGGGFFEGGFCGFFFGGGDDFF>9CF<CFCCCG?BCC>ADFGFGFFFFCF8FD>9DEFFEFACF72?C?FFFF=6CEE8@FF@B<966<B?<ADA=:B>().))6-:(400:><44@)-:4
@M02352:288:000000000-CKWC8:1:1101:19026:4642 2:N:0:TACGCTGC+GTAAGGAG
CATTCTTGCGAACGTACTCCCCAGGCGGGTAACTTATCACTTTCGCTTAGCCACCCACACCGAAGTTTGAACAGCTAGTGATCATCGTCTATGGCGTGGACTACTAGGGTATCTAATCCCGTTCGTTCCTCCCCACTCTGTCCATCAGTGTCAGTTGATTATTAGTGATCTGCCTTCGCAACTGGTATTCTATGTAATATCTATGCATTTCACCGCTACACTACATATTATAACCACTTCATAACAACCCAACAAAACCAGTATCAAAGGCAACTTTACC
+
9E,,CFGGGG76@FFGGGGGGGGGG,@CE@+CFFGGA<,C<FGEGGG<,CFGGG8FF,B?F+@++,C,5C,,<BEB9,C<<,,,,C8D,E=,,,BEF7@+,:BF9,,:B4,8,7,,:,,,83A<38F8@,C,>+,+,,37EFCE,@:72,,@;,3,<,,75;5;,33EF,,@EF>8;***3*4,0<:DD@D:7/=5*===+287*?>+=,+4+/(5*.:4363A6+9+7+;A88;)/5)7)75)()//(--(-,..4:)22-6)).)6)2(,,())*)6)
@M02352:288:000000000-CKWC8:1:1101:21278:4656 2:N:0:TACGCTGC+GTAAGGAG
TAATCTTGCGACCGTACTCCCCAGGCGGTCTACTTAACGCGTTAGCTCCGAAAGCCACGGCTCAAGGCCACAACCTCCAAGTAGACATCGTTTACGGCGTGGACTACCAGGGTATCTAATCCTGTTTGCTCCCCACGCTTTCGCATCTGAGTGTCAGTGTCTGTCCAGGGGGCCGCCTTCGCCACTGGTATTCCTTCAGATCTCTACGCATTTCACCGCTACACCTGAAATTCTACCCCCCTCTACAGCACTATAGTTCACCAGTTCCAACTGCAGTTCC
+
GDDFGGFGGGCGFF;FF@FGGGGGGGGGGCFFGGGGGGGGGGGGGGGGGGGGGDFGGGGGGGGGGGGGGGGFGGGFGGG<EGGGFGGGGGGGGFGGGEGGGGGGGGGGDFGGGGGGGDDGFGCGGGGGGFGGGGGGGEGGGGGGDEGGGCGG9CEGGGCEGGFGGCFBF7EGCDDCDD:A:DCEDGGFF7EF7?AEFFFGFGFGFFFFGGFGGFFFGF;6(85FGFFGF4@=FF<D<BBFBF?BFFF0>:B:):>46-*):A<BBF2)).(((5B:9:><
@M02352:288:000000000-CKWC8:1:1101:21265:4668 2:N:0:TACGCTGC+GTAAGGAG
CAACCTTGCGACCGTACTCCCCAGGCGGTCTACTTAACGCGTTAGCTCCGAAAGCCACGGCTCAAGGCCACCACCCCCAAGTAGACCTCCTTTACGGCCTTGACTACCAGGGTTACCAAACCTTTTTTCCCCCCACTCTTTCCCATCTTCGGGTCAGTTTCTGTCCAGGGGGCCGACTTCGCCCATGGGATTCCTTCATATCTCTACGCCATTTCCCGGTTCCACTGCAAATCTCCCCCCCTCTCCAGCCCTCTAGACCACCAGGTTTAAAACCAGTTCC
+
,AF,CFGGGE+@FEGGGGGGGGGGGDFG6@FAFGGGGAFGEGGEEGG9FC+6@+9E8,@F@+CC9,,:BBF<<D4+=@++,,,95<,9A,,CE,54:+44:D5AC,>F,8FC,,3,,,,,8D,,,CF+,,88FG73,37>C:3,@,5+,6***44,,,7@,724;F,22*1:5:))21:8.1A****8**07*:8AA6=>=*026*9*)*)9D*)*<)(,(0,*2*)*)**/**))4(,32(-(..::(:(1::4*)-0(2:0,(42)(.))),).96)6
@M02352:288:000000000-CKWC8:1:1101:17111:4715 2:N:0:TACGCTGC+GTAAGGAG
CATTCTTGCGAACGTACTCCCCAGGTGGGTCACTTATCACTTTCGCTTAGCCACTCAAACCGAAGTTCGAACAGCTAGTGACCATCGTTTACGGCGTGGACTACCAGGGTATCTAATCCTGTTCGCTCCCCACGCTTTCGTCCATCAGTGTCAGTATATTATTAGTGATCTGCCTTCGCAATTGGTATTCTATGTAGTATCTATGCATTTCACCGCTACACTACATATTCTAACCACTTCATAATAACTCAAGACAACCAGTATCAAAGGCAATTTTACCG
+
GGGGGGGGGGGGGGGGGGDGGGGGGGGFGGGFGGGGGGGGGGGGGGGGGGGGGGGGGGGGGGGGGGGGGGGGGGGGGGGGGGGGGGGGGGGGGGGGGGGGGGGGGGGGGGGGGGGGGGGGGGGGGGEFGGGGGGGCCFFGGG6+;DFFFGGGGGGGGGGGFDDFGGGFGFF,EFFGGFGBDGGFFGEFGFGGGFFECFCFFGFFCFFGFGFGGF>AGEFB1FEFGC9FEFFFFFFFFEAFFFCEFEFF<AA@833;@F@?FF))6-:24?B::BFAFAAF(
@M02352:288:000000000-CKWC8:1:1101:9342:4782 2:N:0:TACGCTGC+GTAAGGAG
CAACCTTGCGATCGTACTCCCCAGGTGCATTACTTATCACTTTCGCTTAGACACTAACTGTATATCGCTAATATCGAGTAATTATCTTTTACGGCGTGGAATACCAGGGTATCTAATCCTGTTCGCTCCCCACGCTTTCGTCCCTGCGTGTCAATTCAGGCCTAGTGAGCTGCCTTCGCTATCGCTTTTCTGTGTCATATCTACGCATTTCACCTCTACATGATCCTTTCCGTCCACTTCGATCGAACTCACGACCTACAATTTCAATCGCAGTCCCAGTT
+
GF,,;FFGGGGCFGGGGGGGGGGGGGG8D<FFGGGGGGGGGGGGGGGF:D9FFFFCGC@<F@CF,C@FFEFCFGGG,,C=C<,,B6,C<5?C?F+@>4++,,5,,9<+?F<F<A,>==EF,CBG:@+@CCG:F+>@3+36,6++3@,=1+6,3EE,,C3C8<3,683,,3,,4:9+9*CB>56**1**>:DFGA:6EF6@AC9+))0::=C+=?*)4AC*81*++1)+1@+))).(.).),,)63?8(644((((),5?:)6)))64)),4(,,),/)).)
@M02352:288:000000000-CKWC8:1:1101:13678:4792 2:N:0:TACGCTGC+GTAAGGAG
TAGTCTTGCGACCGTACTCCCCAGGCGGTGCGCTTAACGCGTTAGCTCCGGCACAGAAGGGGTCGAACCCTCCCACACCAAGCGCACATCGTTTACTGCTAGGACTACAGGGGTATCTAATCCCTTTCGCTACCCTAGCCTTCGAGCCTCAGCGTCAGTAAATGTCCAGTAACCTGCTTTCGCCATTGGTCTTCCTCTCGATATCTACGCATTTCACTGCTACACCGAGAATTCCAGTTACCTCTCCATTACTCTAGCACGGCAGTATCGAAGTCAGTTTT
+
GGGGGGGGGGGGGDGGGGGGGFGGFGGGGGGGGGGGGGGGGGGGGGGGGGGGGGGGGGGGGGGGGGGGGG@FGGGGGGGGGGGGGGGGGGGFEFGGGGGGFGGGGGGGGGGGGGGGGGGGGGGGGGGGEGGEGGGGGCGGGFGGGGGGGGGGGG8CEGGG@FGGGGGGGGGFGGGGGF+AFGGGGGGGGGGGGEFEE6FGFGFDFAFFGGFGGFBFFF2><?AFF<9DBF:FBFFA4AA42<><2144<>>>-)6F<<F)4,1,(,64<1((-,*)9)4:)
@M02352:288:000000000-CKWC8:1:1101:6948:4804 2:N:0:TACGCTGC+GTAAGGAG
CATTCTTGCGAACGTACTCCCCAGGTGGGTCACTTATCACTTTCGCTTAGCCACTCAAACCGAAGTTCGAACAGCTAGTGACCATCGTTTACGGCGTGGACTACCAGGGTATCTAATCCTGTTCGCTCCCCACGCTTTCGTCCATCAGTGTCAGTATATTATTAGTGATCTGCCTTCGCAATTGGTATTCTATGTAATATCTATGCATTTCACCGCTACACTACATATTCTAACCACTTCATACTAACTCAAGACAACCAGTATCAAAGGCAATTTTACCG
+
GGGGGGGGGGGEC@FFGGGGGGGGGGGGGGGDFGGGGG9FGGGGGGGGFFGGGGGGGGGGGGGGGGGGGGGGGGGGGGGGGGGFGGGGGGGGEEFCFGGGGGGGGGGGDGGGGFGGGGGGGGGGDGFGGGEEEGGGGGGGGGGGGFDCGGFFGGGGGGGGGGGGCFFGGGGAFGGGGGCA59DF4C7DGGGFFFFCEFFGFGFGF4FGGGFGFA>EGEFE=6EFCF5CCFF=AFF82;9@5?E)73C334<..4;FF;E:<9))6<<4:21<02=4B<7>(
@M02352:288:000000000-CKWC8:1:1101:19102:4809 2:N:0:TACGCTGC+GTAAGGAG
CCATTCTTGCGAACGTACTCCCCAGGTGGGTTACTTATCACTTTCGCTTAGCCACGCAGACCGAAATCCACACAGCTAGTAACCATCGTTTACGGCGTAGACTACCAGGGTATCTAATCCTGTTCGCTACCTACGCTTTCGTCCATCAGTGTCAGTTGATTATTAGTGATCTGCCTTCGCAATTGGTATTCTATGTAATATCTATGCATTTCAACGCTACACTACATATTCTAACCAATTCATAATAACTCAAGACAACCAGTATCAAAGGCAATTTTACCG
+
FGF9@FGGGGGGGD@CFGGGGG7F:FGGGEFGGGGGG9FGGGGG9FGDC@GGGGGFGGEFGGGGGGGFEFFGGGGGGGGFGGGFFFGDFGGGFDFDEGG:BFFGGCFDFEEFC9FFFFCGFGBFGGGGGGGGGGGGE7@FCC8CECCECEGGGGGFF9CFGDCCGGFFGGCFF9CDDFCD*:9>9>@?FFGGCFEFFEA>G+8AFFFFC@C@D+=(8=.7EFFEFGCE7.:;F=A78(66C6)1.956=C<@?<2:F??)4?AA)4<94<(08009<962.-
@M02352:288:000000000-CKWC8:1:1101:14732:4839 2:N:0:TACGCTGC+GTAAGGAG
CATTCTTGCGAACGTACTCCCCAGGTGGGTCACTTATCACTTTCGCTTAGCCACTCAAACCGAAGTTCGAACAGCTAGTGACCATCGTTTACGGCGTGGACTACCAGGGTATCTAATCCTGTTCGCTCCCCACGCTTTCGTCCATCAGTGTCAGTACATACGTAGTAGACTGCCTTCGCAATCGGTATTCTGTGTAATATCTATGCATTTCACCGCTACACTCTACATTCTATCTACTTCCATATGACTCAAGACAACCAGTATACAAGGCACTTCCATAG
+
FGFFGGGGGGFGGGGGGGAFGDGEFDFFGGGGFGGGCDFGFGGGGGGFGGFGGGCFGGFFGGGDECFFEGGCEGGGFGGGGFDGGGD9AFF?B4FFGGGDFF=?A<=CEE,5FEGF9E9?>FEFFGGGEFG@GGGC+DABEE=E,EFFGGGGF7EE;FGFFGGF>F;,,=D6DCCCFGDD*38>4CAFF7CCFC@5@++2BFFGEF6C+B+=CB2>C)6@;:(+;:3:3:76@+.975;E37?6<?36)1=(.).?((7:(...)).)5(2?(4).*).:)
@M02352:288:000000000-CKWC8:1:1101:19448:4881 2:N:0:TACGCTGC+GTAAGGAG
TAATCTTGCGACCGTACTCCCCAGGCGGAATGCTTAATCCGTTAGGTGTGTCACCGAATAGCATGCTACCCGACGACTGGCATTCATCGTTTACGGTGTGGACTACCAGGGTATCTAATCCTGTTTGCTCCCCACACTTTCGCACCTCAGCGTCAGTATCGAGCCAGTGAGCCGCCTTCGCCACTGGTGTTCCTCCGAATATCTACGAATTTCACCTCTACACCTGAAATTCTACCCCCCTCTACAGCACTCTAGTTCACCAGTTTCCAATGCAGTTCCGA
+
DGGGGGGGGGGGGGGGGFFFGGGGGGCGGGGGGGGGFGGGGGGGGGGGGEGGGGGGGCFFFFFGCFGGGGGDGGGGGGGGGGCFGGGGDGGCFGGGGGGGEGG@GGGGGGGGGGGGGFGGGGFGGGGGGFGFGFGGGGGGGCE>BG?DFGFGGGCEGGFBE>@8EFGGCFCFGGDGDGG?B<CG46CG,AEGGFFF>35D>CFGEFF*;=3;7;<A+87<A?07772C76FF=FA96:9>022<4:):7:,:64<9<9*6.8,)..6).6<(4AFAF<:1(
@M02352:288:000000000-CKWC8:1:1101:6847:4898 2:N:0:TACGCTGC+GTAAGGAG
CATTCTTGCGAACGTACTCCCCAGGTGGGTCACTTATCACTTTCGCTTAGCCACTCAAACCGAAGTTCGAACAGCTAGTGACCATCGTTTACGGCGTGGACTACCAGGGTATCTAATCCTGTTTGCTCCCCACACTTTCGTACCTCAGCGTCAGTATCGAGCCAGTGAGCCGCCTTCGCCACTGGGGTTCCTTCCTATACCCACGCATTTCACCGCTACACAGGAAATTCCACACTCCTCTATCGTACTCTAGCCTGCCAGTATCGGGTGCAATCACAAGG
+
GGGGCFGFFGGGGGGFF<FG@,C,6CEFGEGGGGGGGD<FGGGCE4CEDDEFFFFFEEDACFC:@FEFEGF,FFGFFGFDFGEGGGGGGGGGGGGFFEGD@?,,A?BCFFEDFFGGGGFFFA?DEGGGGDE:CFFGFFDEFD8CBFCGDB3CGGCGFGCD7:BCFFCC,@@CE7?DFC49@*<2?,*:CCEGC4AC4>F+=**93>5*7<@CCA35=>38=63)/2(:4=FFF<1(,43295:),47(-<):6<(@,4@284).6((,4-2224),0),41
@M02352:288:000000000-CKWC8:1:1101:24421:4901 2:N:0:TACGCTGC+GTAAGGAG
CAGTCTTGCGACCGTACTCCCCAGGTGGGATACTTATCACTTTCGCTTAGTCACTGAGCTAATGCTCAACAACTAGTATCCATCGTTTACGGCGTGGACTACCAGGGTATCTAATCCTGTTCGCTCCTCACGCTTTCGTCCATGAGCGTCAGTATATACGTAGTAGACTGCCTTCGCAATCGGTATTCTACGTAATCTCTATGCATTTCACCGCTACACTACTGATTCTAACTACTTCCGTATAACTCAATTCACACAGTATCAAATGCCGTTCCATACTT
+
GGGGGGGGGGG7FGGGGGGGGGGGGGCFC8FGGGGGF<CFFGEFGGGGGGGGGGCFCFFFGF@@F,9<,CFCCEE9CCEACEGFCF8A?EG,7+7@FCGF8<EA,::4,=FFEGFEFGFFGGB+?,@,6>,4<+86EEGG++@=DGE>8CGEFF8,,,,,@F8+3@,5@,,>@9CGG>*3;D8@C5C@F7,*;6?@EA62=++:4BFDF@6*/)(:CA34=AC*:19D)3++2+5;4438.2,)1)./;4)<39)+.(..)).)6.))).(-33?AF6(64
@M02352:288:000000000-CKWC8:1:1101:23466:4919 2:N:0:TACGCTGC+GTAAGGAG
CATTCTTGCGAACGTACTCCCCAGGTGGGTTACTTATCACTTTCGCTTAGCCACGCAGACCGAAATCCACACAGCTAGTAACCATCGTTTACGGCGTGGACTACCAGGGTATCTAATCCTGTTCGCTCCCCACGCTTTCGTCCATCAGTGTCAGTATATTATTAGTGATCTGCCTTCGCAATTGGTATTCTATGTAATATCTATGCATTTCACCGCTACACTACCAATTCTATCTACTTCCATATGACTCTAGTCAACCAGTATCAAAGGCAGTTCCATAG
+
FG@EFFGGGGGFEEFGGGGGGGFEGFDG@FFFGGGGD,EF,EFGGGGE,EEFEE@@F:CACFC@ECE<CFFDGFCGGCEEDCD@9=??<FECC++CFG++BF=EDEEEG<,FFGFC,EFF9=AA@=:B+@EGG+C+3=EE8CEGGGFGAFGCA93<ECF;;F,EDCFDACEAAC7;C77594;F*CC7A:CFGEFC7CCCFGFGEFCCFGF@FF2>EE1@@83;4*67):AFA=??C5);=C35C)7>6)))-.67<AF:?FFA2<9.:,1:((*.8:44)
@M02352:288:000000000-CKWC8:1:1101:25096:4957 2:N:0:TACGCTGC+GTAAGGAG
TAATCTTGCGACCGTACTCCCCAGGCGGTCTACTTAACGCGTTAGCTCCGAAAGCCACGGCTCAAGGCCACAACCTCCAAGTAGACATCGTTTACGGCGTGGACTACCAGGGTATCTAATCCTGTTCGCTCCCCACGCTTTCGTCCATCAGTGTCAGTATATTATTAGTGATCTGCCTTCGCAATTGGTATTCTATGTAATATCTATGCATTTCACCGCTACACTACATATTCTAACCACTTCATAATAACTCAAGACAACCAGTATCAAAGGCAATTTTT
+
GFFFFFGGGGGGEGFGGGGGGGGGGGGDFFGGGGGGGGGGGGGGGGGGGGGGGGGDFEEGDEFDEFGGGEFGGGGGGGG@DG9FGGGGGGGGGGGGEGGGGGGGGGGGGGGGGFCGCF9FFGFFGGGGEBGEGGFGGGGGGGGGGEGCFFGGGGGGGGGGGGGGFGGGGFGFGCGGGGGFFD5CDCC?@CFGGFACEFFGF+1CCFFFF7FFGFFFGFFF6>=FG<?GA@=6?F)4<(5809?DBA2>F<2<A>B*2378?0-2>)5<A4>ABB48@FF4)
@M02352:288:000000000-CKWC8:1:1101:16126:4987 2:N:0:TACGCTGC+GTAAGGAG
CATTCTTGCGAACGTACTCCCCAGGTGGGTCACTTATCACTTTCGCTTAGCCACTCAAACCGAAGTTCGAACAGCTAGTGACCATCGTTTACGGCGTGGACTACCGGGGTATCTAATCCTGTTCGCTCCCCACGCTTTCGTCCATCAGTGTCAGTTGATTATTAGTGATTTGCCTTCGCAATTGGTATTCTATGTAATATCTATGCATTTCACCGCTACACTACAAATTCTAACCACTTCATAATAACCCAAGACAACCAGCAACAAAGGCAATTCTACCG
+
E9@<F9F<@FCCCFGF@FGGGCF:DGFC:@,CFCFEDGFEGAFF@C,:@CFGF@,CEAFGFDGGDFFGC<<CEGGGEFFFG,:AEEE?FGFCFFFGBFFG8=BFG@+CF4CFC9FBFAB,CFF,83@DEGGGG@C@EFFGE+CECFDCGGCGGGFCGGC9,@@EGGFCG,,3>9:@9CD>A7A<F,:9<F71+0B?C8F+8::+8AF@GGFGDFFB*;@@3+/)**.+768@++3<(/.7<C<3.4<2(4:460397?FF<(.(,4?:FF?FFF4)*.<44
@M02352:288:000000000-CKWC8:1:1101:14876:4992 2:N:0:TACGCTGC+GTAAGGAG
TAATCTTGCGACCGTACTCCCCAGGCGGGATGCTTAATGCGTTAACTGCGCCACCGAACAGTATACTGTCCGACGGCTAGCATCCATCGTTTACGGCGTGGACTACCAGGGTATCTAATCCTGTTCGCTCCCCACGCTTTCGCATCTGAGTGTCAGTGTCTGTCCAGGGGGCCGCCTTCGCCACTGGTATTCCTTCAGATCTCTACGCATTTCACCGCTACACCTGAAATTCTACCCCCCTCTACAGCACTCTAGTTCACCAGTTTCAAATGCAGTTCCGA
+
FFGGGGGGGGGGGGCFEDGGGGGGGGEEGGGGGGGGGGGFGGGGGGGGGGGGGGGGGGGGGGGGGGGGGGGGGGGDGGGGGGGGGGGGGGGG<FFGGGGGCFGGGGGGGFDGGGGGGFFGGGGGGGGGGGGGGGGGGG>CGGGGDGGGEFGGGGGGGCFGGGGGCCFCEGGEGGGGGGGFFGGGGFGFFFFGFD*9<FF7@FFGFFFGDG3FGF4?EBBF;4:@7D?F)9FFFFFF?FBFFFBAFF>BBFFFFF21).7>A<2AA<ADFF<2<5=AF24(,
@M02352:288:000000000-CKWC8:1:1101:4611:5012 2:N:0:TACGCTGC+GTAAGGAG
CATTCTTGCGAACGTACTCCCCAGGTGGGTCACTTATCACTTTCGCTTAGCCACTCAAACCGAAGTTCGAACAGCTAGTGACCATCGTTTACGGCGTGGACTACCAGGGTATCTAATCCTGTTCGCTCCCCACGCTTTCGTCCATCAGTGTCAGTATATTATTAGTGATCTGCCTTCGCAATTGGTATTCTATGTAATATCTATGCATTTCACCGCTACACTACATATTCTAACCACTTCATAATAACTCAAGACAACCAGTATCAAAGGCCATTTTACCG
+
GFGGGGGGFGDG:@FGGGGGGCFEGG?FGGFFGGGGGGGGGGGGGDGGGGGGGGGGGGGGGGGGGGGGCFFGGFGGGGGGGGGGGGGGGGGGGGGGGGGGGFGGGGGGGF<FAFGGGGGGGGGGGGCFGDEFGGG>EFEGGGG=EGCDGGGGGGF7@CCGFGGFGGGGFFGDFCFGGGGDEGGCFGGGGGGGGEFFEFFGFGFG<48@CFCFFFDFGF9@@6(;>F?D?FFF==3@;1785CECEFE@4>EE3=@FFFFBF><A24<92(((.(9<FAF>,
@M02352:288:000000000-CKWC8:1:1101:15728:5023 2:N:0:TACGCTGC+GTAAGGAG
CAGTCTTGCGACCGTACTCCCCAGGTGGGATACTTATCACTTTCGCTTAGTCACTGAGTCGAAACCCAACAACTAGTATCCATCGTTTACGGCGTGGACTACCAGGGCATCTAATCCTGTTCGCTCCCCACGCTTTCGTCCATGAGCGTCAGTATATACGTAGTAGACTGCCTTCGCAATCGGTATTCTAAGTAATATCTATGAATTTCACCGCTACACTACTTATTCTATCTACTTCCGTATAACTCAAGTCAACCAGTATCAAAGTCAGTTCCATCGTT
+
<EGGGGGGGGGGGGCEGGFFGGGGFCFGG?FGGFGGD,,FFGGCFGGGGGAFGAFGGFAGGGGEG8F@F,CFG@FF?EEA,CFEC?,AFFGGC7@FEBFGCD=FAE7+BECCFBF9FGFEFGE+>,>368CGG@>FGG=833EEDCEGGGGG;CF:,3=BFFGGGF9ECCG?>CGGGD74AG=EF5FEC@FFGFFCE+B7=@++*=@+4=B*9=(8EFFE;;967+9C?A77CFC<9./63(87AB))5(89<AA4::)492<<964)6<<AA2@<6911,
@M02352:288:000000000-CKWC8:1:1101:4610:5031 2:N:0:TACGCTGC+GTAAGGAG
CATTCTTGCGAACGTACTCCCCAGGTGGGTCACTTATCACTTTCGCTTAGCCACTCAAACCGAAGTTCGAACAGCTAGTGACCATCGTTTACGGCGTGGACTACCAGGGTATCTAATCCTGTTCGCTCCCCACGCTTTCGTCCATCAGTGTCAGTATATTATTAGTGATCTGCCTTCGCAATTGGTATTCTATGTAATATCTATGCATTTCACCGCTACAATACATATTCTAACCACTTCATAATAACTCAAGACAACCAGTATACAAGTCAATTTTACCG
+
GG9CCFGGFF@EC7FCFGGGGGGGFFEEEGGGGGGFGFGGGGGGGGGGEFGGGFFGGGGGFGGGGGGGEGEGEFGGC9FFGFEGGGGGGGGGGEEEGGC:FGFGGGGGGGF8FGGGGGGFAFGGGGDFGGCFGGEGGFF6@3@EDGGCFFGFGCGGC@F9BAFCGGCFGFFFFFCCGGDE>4DF4EGFGFGGGFFFEFFFFGFG488:DFCDCADFGFF@)1>6*+9FEF6AFA2=?@E@EEF<?E)7<>AEEA1)8@>81>946).)5)64>AFB*<>A(
@M02352:288:000000000-CKWC8:1:1101:15783:5101 2:N:0:TACGCTGC+GTAAGGAG
CATTCTTGCGAACGTACTCCCCAGGTGGGTCACTTATCACTTTCGCTTAGCCACTCAAACCGAAGTTCGAACAGCTAGTGACCATCGTTTACGGCGTGGACTACCAGGGTATCTAATCCTGTTCGCTCCCCACGCTTTCGTCCATCAGTGTCAGTATATTATTAGTGATCTGCCTTCGCAATTGGTATTCTATGTAATATCTATGCATTTCACCGCTACACTACATATTCTAACCACTTCATAATAACTCAAGACAACCAGTATCAAAGGCAATTTTACCG
+
FGGGGGGGGGGGGDFGGGFGGGGGGGGGGGGGGGGGGGGGGGGGGGGGGGGGGGGGGGGGGDG+@FGGGGGGGGGGGGGGGGGGGGGGGGFFGEGGGGGGGGGGGGGGGGGGGGGGGGGGGGFGGGGGCG7D@E@EEFGG8CGGCGGFE;FGGGGFDCFGFGEEC@=FGGGEDFFFGFD>EGGCFGGGGGGGGFFFEFF@FGFGEFFGGGFFFFDFGFFBFFFFCDEGFFFFFFFFFFFFFFFFEFFF3;<@3=@FFDBBFFF>A4<B20:?F7=AFFFF(
@M02352:288:000000000-CKWC8:1:1101:5680:5109 2:N:0:TACGCTGC+GTAAGGAG
CACTGTTGCCAGCGTACTCCCCAGGTGGCTAACTTAATACTTTCGCTTTGGCACTCATCTTCAAGTAGACAAGCACCGAGTTAGCATCGTTTACGGCGTGGACTACCGGGGTATCTAATCCCGTTCGCTACCCACGCTTTCGTCCATCAGCGTCAATAATATCTTAGTAAGCTGCCTTCGCAATTGGTGTTCTATGTAATATCTATGCATTTCACCGCTACCCTACATATTCCCCCTACTTCAAATATATTCACAACCTCCCGTCTCCAAGGCAGTTCCC
+
GCFGGGGGGGGGGFGGGGGGGGGGGGGGC@FCFGGGGGDGGGGFEEC@DGGGGG,<CEFFGFGGGGCFFGGF@8FGGDE@FGGGF9EF:FGG7?F:7BCG>FEEDF<FGGD:@@FCF9FGGCGGG8++BECG=9>B78AD9@DE++==F:8++4+;EFF,@3@E,@,5@CEGGGGGGFC9>?57FGGG8CE+=4@CCA82:DFFCFF>+:+=+=@FEFF>()(;4*5CCFFF+*/6:073);CC.94<AAA<4-)*(4)(.(,3((().(.((...9:))
@M02352:288:000000000-CKWC8:1:1101:14694:5140 2:N:0:TACGCTGC+GTAAGGAG
CAGTCTTGCGACCGTACTCCCCAGGTGGGATACTTATCACTTTCGCTTAGTCACTGAGAATTAACCCAACAACTAGTATCCATCGTTTACGGCGTGGACTACCAGGGTATCTAATCCTGTTCGCTCCCCACGCTTTCGTCCATGAGCGTCAGTATATACGTAGTAGACTGCCTTCGCAATCGGTATTCTAAGTAATATCTATGCATTTCACCGCTACACTACTTATTCTATCTACTTCCGTATAACTCAAGTCAACCAGTAACAAAGGCAGTTCCATAGTT
+
CDA@CFGGFFEFDEGFEGFD8CFGGFCFB8CEFGGGGEFEEFGGG7CFFGGEGGFDFFGGF,CEF<F@CBF<FFGFGGC,EF9FFFFGGGGEEFFG7=BEGGGGFDGEGFGGFGGGGGGFE,C=:<>83>C7B++AD=D8CEGGB8FGGGGGGGGGGGGGGCEBBA9EDFCB9EGFCCDB**4;CD@DCCFDGC:?C>AGFFFCEFF7:C68?A;>**:C@;)+;;<CCC6A8@EC4)/147@@39>>8E?)6<>67?4.6).)4<0(,(,.))*.9-8)-
@M02352:288:000000000-CKWC8:1:1101:16091:5157 2:N:0:TACGCTGC+GTAAGGAG
TAATCTTGCGACCGTACTCCCCAGGCGGAGAGCTTAATGCGTTAGCTGCGTCACCTACAAGCATGCTTGCAGACAACTAGCTCTCATCGTTTACGGTGTGGACTACCAGGGTATCTAATCCTGTTTGCTCCCCACACTTTCGTGCCTCAGCGTCAGTATCTGTCCAGTAAGCCGCCTTCGCCCCTGGTGTTCCTCCTAATATCTACGAATTTCACCTCTACACTAGGAATTCCACTTACCTCTCCAGAACTCAAGACTAAAAGTTTTAAATGCAGTTCCAG
+
,CF9CFGGGGDGECEFGGGGGGFEFGEEGGEFGGGGGGGGGGGGGGGFCG@CGGGGGGGGGGG9FFD9<FGGGGGGGGGGGGGFFGGGGG<FGFGFGGGGGGGCFGGGGCEFGGFGGGGGD9FGGGGGGGGGGGGDEGGGFEFFGGFD?CFE86?+7@FCFEFFFGFGDF9,DED?*@FF>D*:5CFFF?EGGF63BFFGFGFD?FFGCFFGGFCF687<CF@+7=@*/)=FFFEE<9>:>F?<:>?B1144287*.69),):444:A:4)69<=4=<5>6
@M02352:288:000000000-CKWC8:1:1101:24797:5179 2:N:0:TACGCTGC+GTAAGGAG
TAATCTTGCGACCGTACTCCCCAGGTGGATAACTTAACGCGTTAGCTACAGCACTGCACCAAAGTGCAACACTTAGTTATCATCGTTTAGGGCGTGGACTACAAGGGTATCTAATCCTTTTCGCTCCCCACGCTTTCGCTCCTCAGCGTCAATATAGTTCCAGTAACCTGCCTTCGCTTTTGGTGTTCCTCTAAGTATCTACGGATTGCACCCCTACACTTAGAATTCCGCTTCCCTCTCCCTAACTTTAGTTTAATAGTTTTAAACACAACAACACATTT
+
DFG<CFGFG>7FF@FGDGGG8@FCFFFF@FAFGGGGDFGGFGGDGGGFFFDFFGC,EFGFF?C@95FGGFGGGGACCEDDFF<A,B4?D,B,C+8:>C@F<?FE<B=A?FFFFCG,C95AEFED==:+@EC:C++6@C+@=+,6>F88E>EGGGGGFACA,8DC9F;@C>CDGFGGGDGFAGC:9F*2D:9F:A>EE6BGAFFG@F)*:,*2*8()A43;AA4A7;)376BD:))/)6,3:887,(-).)).6-4=).9<)6)).6)).(4-(,03).))-
@M02352:288:000000000-CKWC8:1:1101:26782:5184 2:N:0:TACGCTGC+GTAAGGAG
CATTCTTGCGAACGTACTCCCCAGGTGGGTCACTTATCACTTTCGCTTAGCCACTCAAACCGAAGTTCGAACAGCTAGTGACCATCGTTTACGGCGTGGACTACCAGGGTATCTAATCCTGTTCGCTCCCCACGCTTTCGTCCATCAGTGTCAGTATATTATTAGTGATCTGCCTTCGCAATTGGTATTCTATGTAATATCTATGCATTTCACCGCTACACTACATATTCTAACCACTTCATAATAACTCAAGACAACCAGTATCAAAGGCAATTTTACCG
+
GFGGEFGGCFCFGGGGGGGGGGGGGGGFGCF@GFGGGGGGGGGGGGGGGGGGGGGGGGGFGGGGGFFFGFGGGGGGGGGGGGGGGGGGGGGGGGGDGEGGFGDGGDFEEF8FGGGGGGGGGGGGDEGGGFGGGGGGGGFD>>EGGAGGCFGFFFGCFGFGEGGGAFFAABFDFGGGGG5AAGGGGGCEFGGGGFC?A9+=@DAFEF=FGCFGD*5BE49*,A46FGFGFFFF+=3EF;@;CF)7?373CEFE@<DFFF3(464))).4)3?(((9ABFF>(
@M02352:288:000000000-CKWC8:1:1101:23679:5193 2:N:0:TACGCTGC+GTAAGGAG
CAATCTTGCGATCGTACTCCCCAGGTGGGACACTTATCACTTTCGCTTAGTCACTGAGCATAAGCCCAACAACTAGTGTCCATCGTTTACGGCGTGGACTACCAGGGTATCTAATACTGTTCGCTCCCCACGCTTTCGTCCATGAGCGTCAGCATATACGTAGTAGACTGCCTTCGCAATCGGTATTCTAAGTAATCTCTATGCATTTCACCGCTACACGACTTATTCTATCTACTTCCGTATAACTCAAGTCAACCAGTATCAAAGGCAGTTCCATAGTT
+
CCCFFEGFEEE9<CFFGGGGFGGCGEFGDFE@FGGGFFFGGGGGGGEB7FAFGGGGCDF<FGCFGFGFEGEGGGG<C?<E9EFG,?=FFFGGC7@B7:FFFAFA,6=AFGDEG9E,>EFEEFCCF<CF>E4==:6D9ADEG6=D9DFGEEGG,<AA:@CFEGGC3,,@;,,@,;CFGD7?FGD>C7:,55;7:<97*+3+=DF8<>8@@C6*?>(58A(((2,.:F?F3@+1AF36C9@0.8;8<4)73(4.6<<F(4><>9<4:24001:<B4F<FA:)6
@M02352:288:000000000-CKWC8:1:1101:15940:5224 2:N:0:TACGCTGC+GTAAGGAG
CAGTCTTGCGACCGTACTCCCCAGGTGGGATACTTATCACTTTCGCTTAGTCACTGAGGTAAACCCCAACAACTAGTATCCATCGTTTACGGCGTGGACTACCAGGGTATCTAATCCTGTTCGCTCCCCACGCTTTCGTCCATGAGCGTCAGTATATACGTAGTAGACTGCCTTCGCAATCGGTATTCTAAGTAATCTCTATGCATTTCACCGCTACACTACTTATTCTATCTACTTCCGTATAACTCAAGTCAACCAGTATCAAAGGCAGTTCCATAGTT
+
FFGFFGGGGGGGGGGGGGGGGGGCGGGGGGGGGGGGGGGGGGGGGGGGGGEGGGGGGGGFGGGGGGGGGGGGGGGGFGGGGGGGGFGGGGGGGGEGGGFGGGGGGFE,B<FFF9F9EGGGGGGGEGGGGGGGGCGFGGFEGGGGGDFGEGGGGGGGGGGG9FFCECCF;DBFC7CGDDGAFGGEGFGFF:CGFFCEFAFGFFC7<FFDGGFGGB6:EA;EEF3:7FEGCFFFFF3);?EF;(()176.<>2-:4<471)6)-.5<9>B???<<B?AF<BF<
@M02352:288:000000000-CKWC8:1:1101:24905:5233 2:N:0:TACGCTGC+GTAAGGAG
CAACCTTGCGGTCGTACTCCCCAGGCGGAGAACTTAACGCGTTAGCTTCGCTACCGACGCGTCTATAGCGCCAACAGCCAGTCCTCATCGTTTAGGGCGTGGACTACCAGGGTATCTAATCCTGTTCGCTCCCCACGCTTTCGTACCTCAGCGTCAGTGTAGTGCCAGTTAGTCGCCTTCGCCACTGATGTTCCTCAAGACCTCTACGCATTTCACCGCTACGCCTTGAATTCCACTAACCTCTCACTCACTCTAGCTAAACAGTTTCAAATGCAGTTCC
+
GFGGGGGGGGGGGGGGGGGGGGGGGGGGGGGGGGGGGGGGGGGGGGGGGGGGGGGGGGGGGGGGGGGGGGDGGGGGGGGGGGGGGGGGGGGGGFFGGGGGGGGGGGFGGGGGGGGGGFGGGGGGGGGEGEGGFGGGGGCGGGGGGGGGGGFGGGGGGFEGGGGGGGFFGGGGGGGGGGGFFDGGGGGGGGGGGFFEDF?FFC?DFFFFGG@GGFFFGFF19EFFCG:FFFFFFFAFF0?:?A?B12AAD?FFFFFFFA44>?<<BBFDAAFF>>?AFAF4
@M02352:288:000000000-CKWC8:1:1101:7429:5262 2:N:0:TACGCTGC+GTAAGGAG
CAATGTTGCCATCGTACTCCCCAGGTGGCTCACTTAACGCTTTCGCTTGGCCGCTGACTGTCTATCGCCAACAGCGAGTGAGCATCGTTTACGGCGTGGACTACCAGGGTATCTAATCCTGTTCGCTACCCACGCTTTCGTACATTAGCGTCAGTTATGGTCCAGTAAGCTGCCTTCGCTATCGGTGTTCTTTATAATATCTATGCATTTCACCGCTACATTATAAATTCCGCTTAACCCTACCATACTCAAGAAAAACAGTTTCAAAGGAAGTTCTACAA
+
GCFGGGGGGGGGGGGGFGGGGGGGGGGGDGGFGGGGFFGGGGGGGGEGGGGGGGGGGGGAEGDGEFGGFFGGGGGGGDFGCCEFGGG7F7FFC=FEBFGGGGGGGGGGGGGFGE;EEEFAF;FEFCGGEGGGG7@++@ECFGDG9,=@EGGGGG7EGAAFGCEFGFFGCFGFFF4CGGGEE;EEG==EGG78CCFFFFFGFFAGEFFF>E@7CFDFEBBEEFFACFFGE+1=B5?D))).4<:<B<)())6424?)43517-52)4:)).(.25996:)<)
@M02352:288:000000000-CKWC8:1:1101:22367:5268 2:N:0:TACGCCGC+GCAAGGAG
CAGTCTTGCGACCGTACTCCCCAGGTGGGATACTTATCACTTTAGCTTCGTCACTGAGTCGTAACCCAACAACTAGTAACCATCCATTACGGCGTGGGCTACCTGGGTCTCTACTCCAGTTCGCTCCCCCCGCCTTCGTCCGTGAGCGTCAGTATATACGTAGTAGATTGCCTTCCCAATCGGTATGATAAGTACTGTCTATGCATTTCACCGCAACACAACTTATTTTCTCCACTTACGTATATCGCAAGTCAACCACTATCTAAGGCAGGCCCATCGAT
+
,;,;CEFA9F:++@FG@FGGGCF@F,6C8BFCC@F9,;C@EFG,C,E9<FEFGGFGGGE,@,C<899B,8=,C,,E,,,::<6B,,9?CF,,>+@C:++9:4B,,,4,,,<BE,=@,,8,,,++4,@@+8@:F76+C=8+C+D??+3+4@:@;,@,:E3D>3D8,,,,6<,22,;****3/*4*;*,,11,*+118*+;2B7+;C677:C7>5>()?53((./8*2.+)+3:*0())).(32),).((-,(6)).901)(()-)6):((,,((()-72(((
@M02352:288:000000000-CKWC8:1:1101:7572:5285 2:N:0:TACGCTGC+GTAAGGAG
CATTCTTGCGAACGTACTCCCCAGGTGGGTCACTTATCACTTTCGCTTAGCCACTCAAACCGAAGTTCGAACAGCTAGTGACCATCGTTTACGGCGTGGACTACCAGGGTATCTAATCCTGTTCGCTCCCCACGCTTTCGTCCATCAGTGTCAGTATATTATTAGTGATCTGCCTTCGCAATTGGTATTCTATGTAATATCTATGCATTTCACCGCTACACTACATATTCTAACCACTTCATAATAATTCAAGACAACCAGTATCAAAGTCAATTTTACAG
+
6<AFFFGDFGDECGGGGGGGFFC6FFFDCFGGGGGGGGGGGGF@CF:<BEFGGDFCFGGGGGGGCGGGGFGGEGFGFGGGGGGCFFCFFDFGEEGDCEEF@F?<<A<CGFE<FGCGGGG9>DFG>7FFGGGGGGG7EFFGFECEA93+2EFGGGGG:@FE9,=FE<CECDF,>,*8A*<?ED9CGGCFGC,=CAFEAFFFF+4:?8+1+BCCGFDE=?@F;A;FGF67)++31;;38@4@?CFC)95)/656C88F;(030)455>BBF)6<<>=)9684)
@M02352:288:000000000-CKWC8:1:1101:22455:5288 2:N:0:TACGCTGC+GTAAGGAG
TAATCTTGCGACCGTACTCCCCAGGCGGTCTACTTAACGCGTTAGCTCCGAAAGCCACGGCTCAAGGCCACAACCTCCAAGTAGACATCGTTTACGGCGTGGACTACCAGGGTATCTAATCCTGTTTGCTCCCCACGCTTTCGCACCTCAGCGTCAGTATCAGACCAGGTGGCCGCCTTCGCCACTGATGTTCCTTCCTATATCTACGCATTTCACCGCTACACAGGAAATTCCACCACCCTCTTCTGTACTCTAGCCAAGCAGTAGCAGGTGCAGTTAC
+
FFGGGGGGGGGGGGEGGGGGGGGCGFGEFGEEGGGGGGGGGGGGGGGGGGGGGGGGEGGGGEGGGGGGGGGGGGGCEFGGGFGFAFGFGEFGGGGGGDFFEGGGGGGGGGGGGGDFFGGGGGDGFGGGGCGGGGGGGG6CGFGEEEG5@FGGGGGGCCFGGGGGGGGGG@8CG=<<C*>;>GEED?CG<F+@DCFFFF6CFC@DEF**1*8576)*A7116:?FFFBGB:=F?F29121386<:A>4A<AA26)6*616:?B:352)6<>:<226<*5<A
@M02352:288:000000000-CKWC8:1:1101:21523:5323 2:N:0:TACGCTGC+GTAAGGAG
CAGTCTTGCGACCGTACTCCCCAGGTGGGATACTTATCACTTTCGCTTAGTCACTGAGTCGAAACCCAACAACTAGTATCCATCGTTTACGGCGTGGACTACCAGGGTATCTAATCCTGTTCGCTCCCCACGCTTTCGTCCATGAGCGTCAGTATATACGTAGTAGACTGCCTTCGCAATCGGTATTCTAAGTAATATCTATGCATTTCACCGCTACACTACTTATTCTATCTACTTCCGTATAACTCAAGTCAACCAGTATCAAAGGCAGTTCCATCGTT
+
GGGGGGGGGGGGGDFGGGGGGGGGGGFFGGGGGGGGGGGGGGGGGGGG@GGGGGGGGGGGGGGGGGGGGGGGGGGGGGGGGGGGGGGGGGGGGGGGGGGGGGGGGGGGGGGGGGGGGGGGGGGGEGGGGGDGGGGGGGGDGGGCGGGGDGGGGGGGGFGCCGFGFF9EGFFGFFGGDDGDFGGGGGGGGGGGGFFFFFFFFFAC<AFGDFFGDF>E8*,7@FFFGG<73:CFFFCFEEF0;;DFFFFFF??224AB?<FA2)6AAF<<::?FFFFA?>?B:
@M02352:288:000000000-CKWC8:1:1101:7515:5377 2:N:0:TACGCTGC+GTAAGGAG
CATTCTTGCGAACGTACTCCCCAGGTGGGTCACTTATCACTTTCGCTTAGCCACTCAAACCGAAGTTCGAACAGCTAGTGACCATCGTTTACGGCGTGGACTACCAGGGTATCTAATCCTGTTCGCTCCCCACGCTTTCGTCCATCAGTGTCAGTATATTATTAGTAATCTGCCTTCGCAATTGGTATTCTATGTAATATCTATGCATTTCACCGCTACACTACATATTCTAACTACTTCATAATAACTCAAGACAACCAGTATCAAAGGCAATTCTACAG
+
GCGGGGGGGGGGGGGGFGGGGGGEGGGGGGGGGGGGGGGGGGGGGGGGGGGGGGGGGGGGGGGGGGGGGGGGGGGGGGGGGGGGGGGGGGGFGGGGGGGGGGGGGGGGGGGGGGGGGGGGGGGGGGDGDEGGGGGGGGGGGGGEFGGGGFGGGGCAFGGGGGGGGGGGGGFCGGGGGGGFFGGGGGGGGGDGGFFFFFFCFGFGFFFGGGFGGFF:EFF=:FFFGFEGEFFAFFFFFFEFFFFFEFFFF4=@EE@FFF3?BFA<AAAFFF0.8:=)9<AB)
@M02352:288:000000000-CKWC8:1:1101:19423:5402 2:N:0:TACGCTGG+GTAAGGAG
CAATGTTGCGACCGTACTCCCCAGGTGGTCAACTTATTGCGTTCGCTTCGCCACTAAATGGTAACCCCCCCAACGGCTAGTTGATCTCGTTTACGGCGTGGAATAACAGGGTCTCTAATTCTGTTTGCTCCACACGTTCTAGCACCTCAGTGTCAGTATTTGTCCTGGAAGTCGCCTTCGCTAGTGGTGCTTCTCGACATCTCTACGCTTCTCACCGCTACATGTCAAATTCCCCATCCCTCTACCATTCCCGACTGACACAGTTGTAAATGCATTTCCTA
+
9@<,,CFEF+++@+BDC8EGFGGDF,CD,6,;EEGG<,CE:FF,BC@,4@FFCGGEGG,F,@6F,C:B>+84C8+@4@+,9CEF,,,,9B+BB,+++@@++3,,:?<5E<7F,A=;,,,,8E=FC9,,,C@,B<F@,@,+,7DF,,,4,,;2,7;;=A,75,3@;,@8>,,6?**3*3C5)*4**,,>*4<+=*0(/)=CFG6+);))*1)+2;453=699*.*2*)*)*019/27((30:((.)).)).),-:()-,).7,(.)).))-)).)*./)6))
@M02352:288:000000000-CKWC8:1:1101:7329:5431 2:N:0:TACGCTGC+GTAAGGAG
CATTCTTGCGAACGTACTCCCCAGGTGGGTCACTTATCACTTTCGCTTAGCCACTCAAACCGAAGTTCGAACAGCTAGTGACCATCGTTTACGGCGTGGACTACCAGGGTATCTAATCCTGTTCGCTCCCCACGCTTTCGTCCATCAGTGTCAGTTGATTATTAGTGATCTGCCTTCGCAATTGGTATTCTATGTAATATCTATGCATTTCACCGCTACACTACATATTCTAACCACTTCATAATAACTCAAGACAACCAGTATCAAAGGCAATTTTACC
+
GFGGGGGGGGGGGGGGGGGGGGGGGGGGGGGGGGGGGGGGGGGGGGGGGGGGGGGGGGGGGGGGGGGGGGGGGGGGGGGGGGGGGGGGFGGGGGGEGGGGGGGGGGGGGGGGGGGGGGGGGGGGGGGGGGGEFGGGGGFEGGGGGGFGGGGGGGGGGGGGGGGGGGGFFFGGGGGGGGGFFGGGGGFGGGGGGFFCFFFGFFFGEFFGGFFGGFFFEAFBFFEFGGEGFFFFCFDF@FEEFFFFEEF<.7<@FEFFFF:?BDF9><AAA?6::2=6FFDF
@M02352:288:000000000-CKWC8:1:1101:18464:5437 2:N:0:TACGCTGC+GTAAGGAG
CAATGTTGCCATCGTACTCCCCAGGTGGCTCACTTAACGCTTTCGCTTGGCCGCTGACTGTCTATCGCCAACAGCGAGTGAGCATCGTTTACGGCGTGGACTACCAGGGTATCTAATCCTGTTCGCTACCCACGCTTTCGTACATTAGCGTCAGTTATGGTCCAGTAAGCTGCCTTCGCTATCGGTGTTCTTTATAATATCTATGCATTTCACCGCTACATTATAAATTCCGCTTACCCCTACCATACTCAAGAATAACAGTTTCAAAGGCAGTTCTACAG
+
FFGFGGGGGGGGGGGGGGGGGGGGGGFFGGGGGGGGGGGGGGGGGGGFGGGGGGGGGGGGGGEGGGDGGGGGGGGGGGGGGGGFGGEGGGGGCFGGCGGGGCGGGGFGG@FGGGGGFGEFGGGGGGEGGGGGGGEEEGGDGFGGGGFGGGGGGGGGGFFFFCFC?BCFGGFGGFGGG>D4BDGGGDECGGFG>?A?EF=CAFFGFFFGGFFGGFFF=EFFFFE77CEGFFF;DBDBF?:08?:8:2,8AB9?BA:=9>FFBAAAAFA9A03:B:@9*6<:)
@M02352:288:000000000-CKWC8:1:1101:26247:5509 2:N:0:TACGCTGC+GTAAGGAG
TAATCTTGCGACCGTACTCCCCAGGCGGAATGCTTAATCCGTTAGGTGTGACACCAAAGGGCAAGCCCTCTGACGTCTGGCATTCATCGTTTACGGCGTGGACTACCAGGGTATCTAATCCTGTTTGCTCCCCCCGCTTTCGCACCTCAGCGTCAGTTTCGAGCCAGTGAGCCGCCTTCGCCACTGGTGTTCCTCCGAATATCTACGAATTTCACCTCTACACTCGGAATTCCACTCACCTCTCTCGAACTCAAGACTACCAGTATAGTAGGCAGTTCCAG
+
@CFGGGGGGGDE+@FFGFDGG7F:F,@C:FGFGGGGFFFCCFGGGCGGGGGGGE@DFGFGGGCFFC=FGFGCECGEGGGGFGGEGGGGGGGGDFGGGGGGGGFGGGGFCFGE<FGFFEGDFFGGGFCGGGGFF+CFC+:E=C8EE*,CC6<CE7CED,2;>CGGGG7CF9FCE=DCDGG3>DCC<?*>:AE7DC68>)):)++26=FC**)277:637<AFF?*7<?)2>46@FF<3?::2()324(4<((--4,1(6*5(.24).))).)54?0(1--:-
@M02352:288:000000000-CKWC8:1:1101:18771:5584 2:N:0:TACGCTGC+GTAAGGAG
CATTCTTGCGAACGTACTCCCCAGGTGGGTCACTTATCACTTTCGCTTAGCCACTCAAACCGAAGTTCGAACAGCTAGTGACCATCGTTTACGGCGTGGACTACCAGGGTATCTAATCCTGTTCGCTCCCCACGCTTTCGTCCATCAGTGTCAGTATATTATTAGTGATCTGCCTTCGCAATTGGTATTCTATGTAATATCTATGCATTTCACCGCTACACTACATATTCTAACCACTTCATAATAACTCAAGACAACCAGTATCAAAGGCAATTTTACCG
+
FFGGGGGGGGGGGGGGGFGGGGGCGGEFGGGGGGGGGGGGGGGGGGGGGFFGGGGGGGGGGGGGGGGGGEGGGGGGFGGGGGGGGGGGGGGGGGGGGGGGGGGGGCFGGFFGGGGGGGGGGGGGGGEGGGGGGGGGGGGGGGGGGGGGGGGGGGGGFACGGGGGFEGGGGFGGFFGGGGFFGGGDGDGFGGGGFFECA>=BGFGFFCGDFCFGF=AEFFFFA@FDDEF3:AFFF6@@FF@EE??CEEEEFF@FE@A@@BFFF)-:4:AAFF:?>FDFBAF3
@M02352:288:000000000-CKWC8:1:1101:21016:5594 2:N:0:TACGCTGC+GTAAGGAG
CATTCTTGCGAACGTACTCCCCAGGTGGGATACTTATCACTTTCGCTTGGCCACTCAGTACTTAATCGTACCAAACAGCTAGTAACCATCGTTTACGGCGTGGACTACCAGGGTATCTAATCCTGTTCGCTACCCACGCTTTCGTTCATCAGCGTCAATATATTGTTAGTGATCTGCCTTCGCAATTGGTATTCTATGTAATATCTAAGCATTTCACCGCTACACTACACATTCCGCCTACTTCGACCATATTCAAGACTGACAGTATCAATGGCAGTTT
+
GGFF,FGGGCC:FEGGGGGGGGGGGGGG@,C;FFGGCFEGFFGGGGGG<CFGGGCGGGACFFCFAFGGFEGGF@FGG<FDGGEF<,CDFGGGGGGGCGGGGGGGGGGGGGGGGGGGGGFGGGGGGGGFG@E+FGGGGGGGGGGGG8D=FGGGGGEGGEF;=;=EFFGCFFCCFAFGGFGFFGGGCGCCG?9=FEF<*BFC9CFCEFFDFFFFGFEFFF9@FEFFG7@D)=FACFEF;7?;@@CE((66()7)5<BF:>F22:??24444)4-)85.53))
@M02352:288:000000000-CKWC8:1:1101:19046:5621 2:N:0:TACGCTGC+GTAAGGAG
CAGTCTTGCGACCGTACTCCCCAGGTGGGATACTTATCACTTTCGCTTAGTCACTGAGCTAATGCCCAACAACTAGTATCCATCGTTTACGGCGTGGACTACCAGGGTATCTAATCCTGTTCGCTCCCCACGCTTTCGTCCATGAGCGTCAGTATATACGTAGTAGACTGCCTTCGCAATCGGTATTCTAAGTAATCTCTATGCATTTCACCGCTACACTACTTATTCTAACCACTTCATAATAACTCAAGACAACCAGTAACAAAGGCAATTTTACCGTT
+
FCGFFGGGFGGGGCEFFEGGGGGEGGFGGGGGGGGGGGGGGGCFEGGGGGGGGGGGGGGGGGGGGGGGGEGGGGGGGGDGGGGGGGGGCFG7FFGG>FGGGGGGC7BF@FGGGGGGGGGEEECD=FGGGGGGGEGFCGGGGGGFDFD=CEEGFFGGGGGGGG7EGGGGG?FG9EFFDGGF>FGGGGGG@F:FG?AC?6BCCCADCCCGGGFGGF9:EFFC1A<FGGCF?FFAFFD;E@EF35CFFF3));@@??FF0<5<A)64>8.20:0><A6)*.4:2
@M02352:288:000000000-CKWC8:1:1101:23233:5655 2:N:0:TACGCTGC+GTAAGGAG
CATTCTTGCGAACGTACTCCCCAGGTGGGTCACTTATCACTTTCGCTTAGCCACTCAAACCGAAGTTCGAACAGCTAGTGACCATCGTTTACGGCGTGGACTACCAGGGTATCTAATCCTGTTCGCTCCCCACGCTTTCGTCCATCAGTGTCAGTATATTATTAGTGATCTGCCTTCGCAATTGGTATTCTATGTAATATCTCTGCATTTCACCGCTACACAACATATTCTAACCACTGCATAATAACCCAAGACAACCAGACTATAAGGCAATTTTACCG
+
FEFFGGGGGGGCCFFGGGGGGCGC<CCFFFGFGGGGCE,EEFF9FGDGDGFGGEFGGGGGGGGCEGGGGGGGGFGGGGCFFG<FFG7AEFGGC7@FFF7+,CFEFGGGGFEFCFFGGGGGGGFGFC>EEGCBF@CC78=CD>+6EFFFFGGG;CF,,5FBFBEC,,,>;FG@E67CF5D>>59C*BGD7<FGGFFEFFFGFG+2/6:@F7=DG=(0:5@E1*/)*07D3+3+1;(),3)/3;3@CF?;((6((,(<?:)4(((,))).4)3:?3*.0).-(
@M02352:288:000000000-CKWC8:1:1101:6181:5724 2:N:0:TACGCTGC+GTAAGGAG
TAATCTTGCGACCGTACTCCCCAGGCGGAATGCTTAATCCGTTAGGTGTGTCACCGAACAGTATACTGCCCGACGACTGGCATTCATCGTTTACGGTGTGGACTACCAGGGTATCTAATCCTGTTTGCTCCCCACACTTTCGTACCTCAGCGTCAGTATCGAGCCAGTGAGCCGCCTTCGCCACTGGTGTTCCTCCAAATATCTACGAATTTCACCTCTACACTTGGAATTCCACTCACCTCTCTCGAACTCTAGACTGATAGTTTTGGAGGCAGTTCCAG
+
9FGGGGGGGGGDEG@FF<AFGEFGGGDGGGGGGGGGGGGFEDFEGFGGGGGGGGGGGGGGGGGGGGGGGGGGGGGGGGGGGGFGFGGGGFGGGGGGGGGGDGGGGGFGFEGGFGGGGGG9DCFFFGGGGGGGGGGGGGGGGGGFGGGFGGFGGGGGGGFGGFGGECGGGCFGGGDDGGGFFDEGGGDE@:::@<FDF4+>FGFGFFFGG5):CF?4@AEFEFDAFG:GFFFFFF<>?BF348)44?F???BAFF:F>AF0<BFA<FBB0882:074@ADF2
@M02352:288:000000000-CKWC8:1:1101:14774:5731 2:N:0:TACGCTGC+GTAAGGAG
CAGTCTTGCGACCGTACTCCCCAGGTGGGATACTTATCACTTTCGCTTAGTCACTGAGAATTAACCCAACAACTAGTATCCATCGTTTACGGCGTGGACTACCAGGGTATCTAATCCTGTTCGCTCCCCACGCTTTCGTCCATGAGCGTCAGTATATACGTAGTAGACTGCCTTCGCAATCGGTATTCTAAGTAATATCTATGCATTTCACCGCTACACTACACATTCTATCTACTTCCATATGACTCAAGTCAACCAGTATCAAAGGCAGTTCCATAGTT
+
FGGGGGGGGGFGGEGGGGFFGGGGGCDFGGDGGGGGGGFGGGGGGGGGGGFGGGGEGGFGGGGGGGGEGGGGGGGFGGAFGGEFGGGGGGGGGGGEGGGGGFGGGGDFFGGGGGGGGGGGGGGGDFGFGGG@F7FFDEFGGCFGGGFCGGGGEGCCFGGFFFFGGGFFGFFC3@C>DDDEFGGGGFGGG@FGGCFF4CACFGFGFFFGGFFGGFFFGF@CFF@FG7CGCF78CFFEC77>?3973CEC@;<7;C6F?B>B>99)6941?B?BFAFBFA0:<
@M02352:288:000000000-CKWC8:1:1101:10480:5740 2:N:0:TACGCTGC+GTAAGGAG
TAATCTTGCGACCGTACTCCCCAGGCGGTCTACTTAACGCGTTAGCTCCGAAAGCCACGGCTCAAGGCCACAACCTCCAAGTAGACATCGTTTACGGCGTGGACTACCAGGGTATCTAATCCTTTTTGCTCCCCACGCTTTCGCATCTGAGTGTCAGTGTCTGTCCAGGGGGCCGCCTTCGCCCCTGGTATTCCTTCAGATCTCTACGCATTTCACCGCTACACCTGAAATTCTCCCCCCCTCTACAGCCCTCGAGTTCACCCATTTCAAATGCAGTTCC
+
,CBEFGGGGGDGGGFGGFGGGGGGGGGGCFGGGGGGACFGGGGGGG9FGGGGGBFFGGGEG==@FEGFGDGCFFGEGGFGF<E<FFGGC+AFGGFFGGGGGG7F@A=FGGGG8FFGGAF9DCF,3EFBFCCGGGC:885B7ECEG@C87;>59:>:9@,@CGGFFECF?@GGGGCDGGD65CG=7*2=823?7<?>A4*09760)*9>DC)*CFBFG5,(-))0>5(9)=BF@@)6339(702,2>4).(4,,(,.)(1.6)((,6<A)6449:7)9:>B
@M02352:288:000000000-CKWC8:1:1101:9325:5776 2:N:0:TACGCTGC+GTAAGGAG
TAATCTTGCGACCGTACTCCCCAGGCGGTCTACTTAACGCGTTAGCTCCGAAAGCCACGGCTCAAGGCCACAACCTCCAAGTAGACATCGTTTACGGCGTGGACTACCAGGGTATCTAATCCTGTTTGCTCCCCACGCTTTCGCATCTGAGTGTCAGTATCTGTCCAGGGGGCCGCCTTCGCCACTGGTATTCCTTCAGATCTCTACGCATTTCACCGCTACACCTGAAATTCTACCCCCCTCTACAGTACTCTAGTTCACCAGTTTCAAATGCAGTTCC
+
@DGGGGGGGGGGGGGGGGGGGGG@FGGEGGGGGGGDEGGGGEGGGGGGGGDGGGGGGGGGGCGGCGCGGFFGGEGFEGCGGFGFGGGGGEDGCGGGGDGGGGGGGGGGGGGG<CGGGGGGGGGGGGGGGGGFGGFGGGECGGGDGGGGFGG9CFGGGGGGCF,D;B;FCEEGD5CDG3<65DGGGGFGCCGCD<754?@>BF=DAF?9DGBGCF4@G>B(7D<FGD(98FFF*/):)4:9;0((-6-.65<)5:29<4644-,(65-.)6<44)76964<
@M02352:288:000000000-CKWC8:1:1101:21347:5793 2:N:0:TACGCTGC+GTAAGGAG
CAATCTTGCGACCGTACTCCCCAGGTGGGATACTTATCACTTTCGCTTAGTCACTGAGTCGAAACCCAACAACTAGTATCCATCGTTTACGGCGTGGACTACCAGGGTATCTAATCCTGTTCGCTCCCCACGCTTTCGTCCATGAGCGTCAGTATATACGTACTAGACTGCCTTCGCAATCGGTATTCTAAGTCATATCTATGCATTTCACCGCTACACTACTTATTCTATCTACTTCCGTATAACTCAAGTCAACCATTATCACAGGCAATTTTCCCGTT
+
FEAFEFGGGGGGDEGFGFGGGGGEFFFFDEFGGGGDCC,FGGGGGGCF7CCEFFGDD,CFCCF:FGC7,FF,FFCFCFGGDGGG@BFGCGFCCGGGGGB5BAF,,84B?AGG<FFGGFFGG;FGGGCGGFG>CFEGGGGCE+E89,,CEGEEGGGGGGGCGG*@;CDFFAEDGAFFD>*@A9C>CEG@@F>@D*:@*1=1BC@+8+++498:*86)=*5..213+16DE+A7+;<5)77?E<@;2-)68?7>A<4F:?*)-.).))-.(4(5>D4)14(34
@M02352:288:000000000-CKWC8:1:1101:22807:5826 2:N:0:TACGCTGC+GTAAGGAG
CAGTCTTGCGACCGTACTCCCCAGGTGGGATACTTATCACTTTCGCTTAGTCACTGAGTCGAAACCCAACAACTAGTATCCATCGTTTACGGCGTGGACTACCAGGGTATCTAATCCTGTTCGCTCCCCACGCTTTCGTCCATGAGCGTCAGTATATACGTAGTAGACTGCCTTCGCAATCGGTATTCTAAGTAATATCTATGCATTTCACCGCTACACTACTTATTCTATCTACTTCCGTATAACTCAAGTCAACCAGTAACAAAGGCAGTTCAATCGTT
+
GGGEFGGFGGGGGFEFGGGGGGGGGGGGDGGGGGGGGGGGGGGGGGGG:FGGGGGGGGGGGGGGGGGGGGGGGGGFGGGGGGGGGGGGGGGEGGGGGGGGGGGGGGGGGGGGGGCFGFGFFGGGCGEGGGGEGFGFGGGGGGGGGGGDEGGGGGGFGGGGGGGGGGGGGGGG9EDFGGGFFGGGGCGFGGGGCECFF@B@6+888FFC@F+;DDBEGF1)6AE@FG37?@:CFFFFFFF<EFFECA24<:FDFFFF??:9))).46:?6:1:4A*./66B1
@M02352:288:000000000-CKWC8:1:1101:18540:5899 2:N:0:TACGCTGC+GTAAGGAG
CAGTCTTGCGACCGTACTCCCCAGGTGGGATACTTATCACTTTCGCTTAGTCACTGAGAATTAACCCAACAACTAGTATCCATCGTTTACGGCGTGGACTACCAGGGTATCTAATCCTGTTCGCTCCCCACGCTTTCGTCCATGAGCGTCAGTATATACGTAGTAGACTGCCTTCGCAATCGGTATTCTAAGTAATATCTATGCATTTCACCGCTACACTACTTATTCTATCTACTTCCGTATAACTCAAGTCAACCAGTATCAAAGGCAGTTCCATAGTT
+
GGGFGGGGCGGGGEFFFGFGGGGEGGFGGGGGGGGGGGGGGGGGGGGGGGGGGGGFGGGGGGGGGGGGGGGGGGGGFGGGFGGGGGGGGGGEEFGGGGGGGGGGGGGFEGGGGGGGGGGGGGCCEFGGEGGGGGGEC8DGGGGGFCFDGGGGGGGGGFFGGGGCF;FGFCDFFGC9DDGFFGGEGGGGGGFGGF6@EFFGFGCGFFFGGGFGGB@DGFD3=ACCDGCFFFFFFFFCECADFFF;?E;;@;24<4<F<?FFFA<<<<<2(4<?))0)943.6
@M02352:288:000000000-CKWC8:1:1101:13882:5958 2:N:0:TACGCTGC+GTAAGGAG
CAATCTTGCGATCGTACTCCCCAGGTGGGACACTTATCACTTTCGCTTAGTCACTTAGCTAATGCCAAACAACTGGTGTCCATCGTTTACGGCGTGGACTACCAGGGTATCTAATCCTGTTCGCTCCCCACGCTTTCGTCCATGAGCGTCAGTACATACGTAGTAGACTGCCTTCGCAATCGGTATTCTGTGTAATATCTATGCATTTCACCGCTACACTACACATTCTATCTACTTCCATATGACTCAAGTCAACCAGTATCAAAGGCAGTTCCATAGTT
+
GGGGGGGGGGGGFEFGGGGGGGGGGFDFGGGGGGGGGGGGGGGGGGGGGGFGGGGGGGGGGGGDEGGGGGGGGG8CGCF8EFGGGGGGGGGDGGEEEGGGGGGGGGGGGGGCFAFGGC<FGGGEGGGGGFG7@FCFGGGGGCFGGGGDECGGGGFFAAFDGGGGFFGCDDFCEFFGDG>DFFGCFGGG;CFDGFAEECFDF7ADCF8DGGFGGFBBGFF<;A;FFFCFCFFFFFFC?E<EFFFFFECC@EEFEF?=8?FAA><4<AAF::33<A?D46?4)
@M02352:288:000000000-CKWC8:1:1101:18407:5973 2:N:0:TACGCTGC+GTAAGGAG
TAATCTTGCGACCGTACTCCCCAGGCGGTCTACTTAACGCGTTAGCTCCGAAAGCCACGGCTCAAGGCCACAACCTCCAAGTAGACATCGTTTACGGCGTGGACTACCAGGGTATCTAATCCTGTTTGCTCCCCACGCTTTCGCATCTGAGTGTCAGTATCTGTCCAGGGGGCCGCCTTCGCCACTGGTATTCCTTCAGATCTCTACGCATTTCACCGCTACACCTGAAATTCTACCCCCCCCTACAGTACTCTAGTTCACCATTTTCAAATGCAGTTCC
+
GGGGGGGGGGGGGGDGGGGGGGGGGGGGFFGGGGGGGGGGGGGGGGGGGGCGG@FGGGGGGFGGGGGGGGGGGGGGGGGGEEFCAFFGGGGGGGGGGGGGGGCFGGGGGGGGGGFFFCFGGFG<FGGGGFGGGGGGDGEGGGGGGDGGCFGGGFGGGGFECFGFE,@DFGGGGGGGGG3FFGDG<EFGG7CFF3A5@FAF909C<F@5)/<D7*.9EBBBBE?FDF?GD9@47*6:-1891(-7<B>:A:>)446464*-645)64-6)6))).=474A<
@M02352:288:000000000-CKWC8:1:1101:8278:5996 2:N:0:TACGCTGC+GTAAGGAG
CAGTCTTGCGACCGTACTCCCCAGGTGGGATACTTATCACTTTCGCTTAGTCACTGAGTCGAAACCCAACAACTAGTATCCATCGTTTACGGCGTGGACTACCAGGGTATCTAATCCTGTTCGCTCCCCACGCTTTCGTCCATGAGCGTCAGTATATACGTAGTAGACTGCCTTCGCAATCGGTATTCTAAGTAATATCTATGCATTTCACCGCTACACTACTTATTCTATCTACTTCCGTATAACGCAAGTCAACCAGTATCAAAGGCAGTTCCATCGTT
+
GDGFGGGGGGGGGGGGFGGGGGGGGG@DC<FFGFGGGGGGGGGGGGGGGGGGGGGGGFGGGGGGGCEGG7DGGEGCGGGFGGGFFGGGGGCFGGGGF+FCGGFGGECAFGGGGGGGDDAFGFFG@FDGGFGGC@FGGGGGGED,,@8C@EEGDCFFGFGGGFBEFG,,@DFGCFGGGGGEFGG>CFGCFFG8CE8?EFFFFFFGEFFFGCF05;>EG4=C;;<=@FF@5FFFAC;?E33;;7856C((29>A26<F02>945A>AF>:?:B<A<6<=A::,
@M02352:288:000000000-CKWC8:1:1101:18162:6031 2:N:0:TACGCTGC+GTAAGGAG
CAATCTTGCGATCGTACTCCCCAGGTGGGACACTTATCACTTTCGCTTAGTCACTTAGCTAATGCCAAACAACTAGTGTCCATCGTTTACGGCGTGGACTACCAGGGTATCTAATCCTGTTCGCTCCCCACGCTTTCGTCCATGAGCGTCAGTATATACGTAGTAGACTGCCTTCGCAATCGGTATTCTAAGTAATATCTATGCATTTCACCGCTACACTACTTATTCTATCTACTTCCGTATAACTCAAGTCAACCAGTATCAAAGGCAGTTCCATAGTT
+
GCF9FFFGGGGGGDGGGGFCAFFGCFFFF,F8FGGGFGGFGGGGGEEGGGGFFGGGGGGGGGGGFDF<FFFGGGGFGGGGA,FAFGGFGGEECCFC>FGGGGGCFGGGGGCFG9EEGGGDG;FGFGGG>EE@>::FDGGGGGGGGGFDEEGGGGGFGGGGGGGEFFCBGFF63EFGDDDDFG5CCFGGF7DFGFCEE6A=BCFGFFAFCGFFDFBFGFF=BFCFC@CF<FC6;=45?E7,67@E?>C;A@7?6<CA@<ABDFB9<A208??169FA?A04>
@M02352:288:000000000-CKWC8:1:1101:12006:6076 2:N:0:TACGCTGC+GTAAGGAG
TAACCTTGCGGCCGTACTCCCCAGGCGGTCTACTTAGTGCGTTAGCTCCGAAAGCCACGGCTCAAGGCCACAACCTCCAAGTAGACATCGTTTACGGCGTGGACTACCAGGGTATCTAATCCTGTTTGCTCCCCACGCTTTCGCATCTGAGTGTCAGTGTCTGTCCAGGGGGCCGCCTTCGCCACTGGTATTCCTTCAGATCTCTACGCATTTCACCGCTACACCTGAAATTCTACCCCCCTCTACAGCACTCTAGTTCACCAGTTTCAAATGCAGTTCC
+
GGGGGFGFGGGGDGFGGGGGGG<@FGCDFFGGGGGGGGGGGGGGGGGGGGGGGEGFFGGGGEG@EGGGGGGGGGGGGGGFGGGGGGEGFEFGGGGGGGGGGGGGGDGGGGGGG?AFFGAFGGGGGGGGGFGGGGGGGGGGGE?EG@8BFFFGGGGGGG;DFF9FECFC6FEGGGGGGGGF;DG5DFGGGGFGC)+9AA=+;<6@BFFFGG3DFFFFFBB;BF?FGFF:74@*9=A<62:261:?7<<37148(-<655FBAA?(6)6AA94A>4=2=9A2
@M02352:288:000000000-CKWC8:1:1101:13508:6077 2:N:0:TACGCTGC+GTAAGGAG
CATTCTTGCGAACGTACTCCCCAGGTGGGATACTTATCACTTTCGCTTAGCCACTCAGTCCGAAAACCGAACAGCTAGTATCCATCGTTTACGGCGTGGACTACCGGGGTATCTAATCCCGTTCGCTACCCACGCTTTCGTTCATCAGCGTCAATATACTGTTAGTGATCTGCCTTCGCAATCGGTATTCTATGTAATCTCTAAGCATTTCACCGCTACACTACATATTCTAACCACTTCACAGTACTTCAAGGTCAACAGTATCAAAGGCAATTTTACAG
+
GFFGGGGGGGEFCCFFGGGGGGGEGE@<FCGFGGGGGGGGGGGGGGGGGGGGGGFCFEFFC:B@@>FGGGGGGFGFGGGGFFGGGGDGGGDGGCFFGGGDFGFGGGCBEFDGDFGAEFFGDGGGCGGDEGGDGCGGDGG68DFDFGGFGGGGDGG7E;FFGGGFGGGGG9EFFGGGGGGFFGG57?,AFGGGGFFF3CFCFGF77AF@CFFDCF0>CB;E@@EF;CEFA?F=*7?F?BAFBFF2<F4AFBF<904=?FFF7AB<AAFFA<::1:9A@4><)
@M02352:288:000000000-CKWC8:1:1101:4022:6095 2:N:0:TACGCTGC+GTAAGGAG
CAATCTTGCGATCGTACTCCCCAGGTGGGACACTTATCACTTTCGCTTAGTCACTTAGCTAATGCCAAACAACTAGTGTCCATCGTTTACTGCGTGGACTACCAGGGTATCTAATCCTGTTCGCTCCCCCCGCTTTCGTCCATGAGCGTCAGTACATACGTAGTAGACTGCCTTCGCAATCGGTATTCTGTGTAATATCTATGCATTTCACCGCTACACTACACATTCTATCTACTTCCATATGACTCAAGTCAACCAGTATCAAAGGCCGTTCCATATT
+
GGGGGGGCF7+CFFGGGGGEGG8FGF@@CFF,EEFGGFGGGGGGGGGGCFGGCFGGG<FGGFF9FGG@@FFCFE,CFCFGGFFGFGGG7E,,C,B:>,FGCEG<AEEGC@FFEFGGGG9FFE=FEGGGD+@8>@CFG>@EGDGFAFGGGGCEF7D7E;ECFF,@@F,ECFFGFGG9D5@DGGC?,AECFCGGC6*/14=8+===B=FD@6DGF=D*:;;E;EAD*6CEF8@7C)>FEEFEECE))9?E)(.9AA=A?>:6))69)66(,((43F:*44)6
@M02352:288:000000000-CKWC8:1:1101:10063:6108 2:N:0:TACGCTGC+GTAAGGAG
CATTCTTGCGAACGTACTCCCCAGGTGGGATACTTATCACTTTCGCTTAGTCACTCAGTCCGAAAACCAAACAACTAGTATCCATCGTTTACGGCGTAGACTACCAGGGTATCTAATCCTGTTCGCTACCTACGCTTTCGTCCATCAGCGTCAATATATTGTTAGTGATCTGCCTTCGCAATCGGTATTCTATGTAATCTCTAAGCATTTCACCGCTACACTACATATTCTAACCACTTCACACTAATTCAAGACGCACAGTATCAATGGCAGTTCTATGG
+
FGAAEFGGGGED@:DFFDGGGGGDGFDFC<FFFGGGGGFDFFGGGGGGG9EFGG,CFFDCGCE,@FCFGDFGG<FFCGGGGGGGGFGGEFFFEEGGGC7FEFEGGG8BFGFEFGAFGGGGDFFGCEECEGGGGGGDCFAEEGGGGGGGGGGGGGGGGCGGGGFG9DEDEGFCFCDGGGGEFDGCDGFFEFF7FFF?:C9CFGA+7A=D7C8DFF=AE5;E@FEFC>EGEFFF6A;E?14<?<?(6@@E?CE)7335963178<ABAAFF(4(,.=<46:A4
@M02352:288:000000000-CKWC8:1:1101:3791:6129 2:N:0:TACGCTGC+GTAAGGAG
CAGTCTTGCGACCGTACTCCCCAGGTGGGATACTTATCACTTTCGCTTAGTCACTGAACCGAAGTCCAACAACTAGTATCCATCGTTTACGGCGTGGACTACCAGGGTATCTAATCCTGTTCGCTCCCCACGCTTTCGTCCATGAGCGTCAGTATATACGTAGTAGACTGCCTTCGCAATCGGTATTCTAAGTAATATCTATGCATTTCACCGCTACACTACTTATTCTATCTACTTCCGTATAACTCAAGTCAACCAGTATCAAAGGCATTTCCATCTTT
+
FAFFFGGGG77FEGGGGGEGEEECGGECFCGGGGG9FF9FGGGFGGGGECGFGGGGGFGF:FCFFGGFFGGFGG<<FGGGFDGGCDFFGGGCFGGGDCGG,FGGCG7F?FCF9?EF,ECFGGGG@GGG>=E@+FFDGGGGGEG8F8D>EEG>EGGFG9CDE::C,@FFC@BC>CGC4CD@?7?E4EGGG7,=27+90BF:>@AF5C@FD:FF4A>D==/9/A);:+?7<CCCFFEEE?E<E6@@C<<A):2))).=(,)4).4-4).3(.)-4>F)7<))5
@M02352:288:000000000-CKWC8:1:1101:20812:6129 2:N:0:TACGCTGC+GTAAGGAG
TAATCTTGCGACCGTACTCCTCAGGTGGATAACTTATCGCGTTAGCTTCAGCACTGCAAGCAATTTGCACCCCTTAGTTATCATCGTTTAGGGCGTGGACTACAAGGGTATCTAATCCTTTTCGCTCCCCACGCTTTCGTTCCCCAGCGTCAATATAGTTCCAGTTAGCTCCCTTCGCTTTTCGTGTTCCTCTACGTATCCTCGGACTGCACCCCTTCACTTCGACTTCCGCTAACCTCTCCCTACTTCTAGACTTGCAGTTTCAAAGCCAAACACGGAGG
+
FGFACFGGEE7FCGGGGGGF9FCFG<CDC@<@FFFGC,FGGGGGGGG9@CCFGGF8@CCCE,9,9F,E@,E,FE,,CFFCEFFDA<DFF,C,,,88=:?FF4E,A5A=B,,,C@F;9EE,EGF>C46@D@8:4C:@DFEE888,@8CC>EC>+@:EAD=DGGAE>,@;EG;EF6<;7*3*3*,4?5?E7:7:C6+:>FF4++1*-))27C/*;81)*2.=EA)5C*65?6))).(.4):)4::?FF4)))6))6<*-4*.6)-))).)(.(((()()(,4(
@M02352:288:000000000-CKWC8:1:1101:24642:6130 2:N:0:TACGCTGC+GTAAGCAG
TAATCTTGCGACCGTACTCCCCAGGCGGTCTACTTACCGCGTTAGCTCCGCAAGCCACGGCTCAAGGCCACAACCTCCAAGCAGACATCGTTTACTGCGTGGACTACCAGGGTATCTAATCTTGTTTGCCTCCCACTCTTTCGCATCTGTGTGTCAGTGTCTGTTCAGGGGGCCGCCTTCGCCACTGGCATTCTTTCAGCTCTCTATTCATTCCCCCGCTCCACCTGCATTTCCACCCCATTCTACTCCACTCTACTCCACTTCATTCACATGTCGACCGT
+
,6<@FGGGCE>6FG;DFFFGEG?FGFFG@FGGGGG9,,8@F:F,B@<A,8B>C@,,<9+8++8<,:,C==74FF+,B,B,,+:,,4,C,8+9:+<,,,+44++AFGCA,8+7FE,D,,,C@=@C33,3@,,8DF:,,5;D@C663@:CE3;,@C,,,7,@,@BFC9,,,,4*=4))/*/;.:***0+**20:+)1/)18+;01;3+++2++++1)78>9-(0(00*.*(*0*/*-)((-((.64)5)).5:)(--1),/8:)))))).)).)))*()((((
@M02352:288:000000000-CKWC8:1:1101:24885:6149 2:N:0:TACGCTGC+GTAAGGAG
CAGTCTTGCGACCGTACTCCCCAGGTGGGATACTTATCACTTTCGCTTAGTCACTGAGTCGAAACCCAACAACTAGTATCCATCGTTTACGGCGTGGACTACCAGGGTATCTAATCCTGTTCGCTCCCCACGCTTTCGCATCTGAGTGTCAGTGTCTGTCCAGGGGGCCGCCTTCGCCACTGGTATTCCTTCAGATCTCTACGCATTTCACCGCTACACCTGAAATTCTACCCCCCTCTACAGCACTCTAGTTCACCAGTTTCAAATGCATTTCCGAGTTT
+
GGEFCFFEEFD@@FFFFGFGG@FGEFGFGFGC8FFGGGGGFGGGGDGGDFFGGGGGFGEGG7F@FFGGFGGGGGCCEECFC?EAFFFGGGGGGFGGGDGFFGGFG:=FEEFAFDGGFAEFFGGGGGGDGFEEGGG@DCGGEEGGDFGCGFGCG7EGFBFCF;@CEG78E7C5BEGCGG5?FG,48BFGGGGGGF67;=ACFGFC?BDFFGFFGFFFGFFFFF00:*:>>FFF5>6;1<F>F2?2:?7>F<2A2<AFF<4.:24-64<A2:)6:AF0)4,--
@M02352:288:000000000-CKWC8:1:1101:20989:6154 2:N:0:TACGCTGC+GTAAGGAG
CAGTCTTGCGACCGTACTCCCCAGGTGGGATACTTATCACTTTCGCTTAGTCACTGAGGTAAACCCCAACAACTAGTATCCATCGTTTACGGCGTGGACTACCAGGGTATCTAATCCTGTTCGCTCCCCACGCTTTCGTCCATGAGCGTCAGTATATACGTAGTAGACTGCCTTCGCAATCGGTATTCTAAGTAATCTCTATGCATTTCACCGCTACACTACTTATTCTATCTACTTCCGTATAACTCAAGTCAACCAGTATCAAAGGCAGTTCCATAGTT
+
GGGFFGGGFGEGGDGGGGGGGGGGGGGGGGGGGGGGGGGGGGGGGGGGGGGGGGGGGGGGGGGGGGGGGGGGGGGGGGGGGGGGGGGGGGGCGGGGGGGGGGGGGGGGGGGGGDFGGGFGGGGGGGGFGGGCGGGGGGGGGGGGCGGGGGGGGGGGGGGGGGGGFFGCFGGG:CFGGGGFFGCEGGGGGCFGGFFFFFFGFG>C<FFGG9CGGFFFDFDFFFEFGGEDFFA=FFCFFFF<@<D@CEEFFF249><???FFBA<2<2<:<214<D?98>74:
@M02352:288:000000000-CKWC8:1:1101:20235:6183 2:N:0:TACGCTGC+GTAAGGAG
CAATCTTGCGATCGTACTCCCCAGGTGGGACACTTATCACTTTCGCTTAGTCACTTAGCTAATGCCAAACAACTAGTGTCCATCGTTTACGGCGTGGACTACCAGGGTATCTAATCCTGTTCGCTCCCCACGCTTTCGTCCATGAGCGTCAGTACATACGTAGTAGACTGCCTTCGCAATCGGTATTCTGTGTAATATCTATGCATTTCACCGCTACACTACACATTCTATCTACTTCCATATGACTCAAGTCAACCAGTATCAAAGGCAGTTCCATAGTT
+
GGGGGGGGGGG@FDEFGGGGGGGGGGGGGGGGGGGGGGGGGGGGGGGGGGGGGGGGGGGGGGGGGGGGGGGGGGGGGGGGGGGGGGGGGGEFGGGGGGGGGGGGFGGFGGGGGFGGGGCGGGGGCEGFG8EEGG:FGGGGG6FFDFGGGG>EDGGFGAGGGGGEFFEFGEGGFGGGGGGBFGGGCFGGGGGGG?FEFFFGFGCFEFFGG@FFGFFFGFF3=F@F=FFGFFFFFFFFFC34<?EF?77C3=3C<3?FFF>><<BA24ABB:??BF=AFFFF>
@M02352:288:000000000-CKWC8:1:1101:14088:6187 2:N:0:TACGCTGC+GTAAGGAG
CAGTCTTGCGACCGTACTCCCCAGGTGGGATACTTATCACTTTCGCTTAGTCACTGAGCTAATGCCCAACAACTAGTATCCATCGTTTACGGCGTGGACTACCAGGGTATCTAATCCTGTTCGCTCCCCACGCTTTCGTCCATGAGCGTCAGTATATACGTAGTAGACTGCCTTCGCAATCGGTATTCTAAGTAATCTCTATGCATTTCACCGCTACACTACTTATTCTATCTACTTCCGTATAACTCAAGTCAACCAGTATCAAAGGCAGTTCCATCGTT
+
GGGGGGGGGGGGEGGGGGGGGGGGGGFFGGGGGGGGGGGGGGGGGGGGGGGGGGGGGGGGAEGGGGGGGGGGGGFFGCEGGGGGGGGGGGGCEGGGGGGGGGGGFGGGGGGGGGGGGG9FFGDGGGGGGFGGGEGGGGGGGCFF9FGDGGGGGGGGGGGGGGFEFCAEG@FGGGGGGGGFFF5C4FFGGG7EGFFEFFFGFGAD?FFGGGFGGFFFGFDFFFEFGFEDCFFFFAEEFFF@F;@;CCC))/)9CB<FFF>>B>FA4<AFFF<FAAFAF<??6
@M02352:288:000000000-CKWC8:1:1101:26651:6211 2:N:0:TACGCTGC+GTAAGGAG
CAATCTTGCGATCGTACTCCCCAGGTGGGACACTTATCACTTTCGCTTAGTCACTGAGCTAATGCCCAACAACTAGTGTCCATCGTTTACGGCGTGGACTACCAGGGTATCTAATCCTGTTCGCTCCCCACGCTTTCGTCCATGAGCGTCAGTACATACGTAGTAGACTGCCTTCGCAATCGGTATTCTGTGTAATATCTATGCATTTCACCGCTACACTACACATTCTATCTACTTCCATATGACTCAAGTCAACCAGTCTCAAAGGCATTTCCATAGTT
+
CEFGGGGFGGDFFGFGGGGGGGGGG;CC:FGGGGGGGGGFGGGGGGGFGGCFGGGFGGGFGGGFGFGFDG@FGFGEGFEFA?FFG@EF7FG7=FGEDDFGGGGGCG7BEFG?EEF9C;<?FGEE>4CFG8CFG7>>DEFC=@DAE8ADGGGEFGGCAAFDFFCEFD;@A,>ECGFGGD>BFGECDFFGGDFFF767?1:=FG6?CFF7C@@0CB@D?*6CEFEFD4?CCFA@F6<?E3AEEC<3<ECC@()9;)9A=()4).64<).(3,))647:?A)6<
@M02352:288:000000000-CKWC8:1:1101:21559:6238 2:N:0:TACGCTTC+GTAAGGAG
TAATCTTGCGACCGTACTCCCCAGGCGGAGAGCTTAATGCGTTAGCTGCGTCACCTACAAGCATGCTTGCAGACAACTAGCTCTCATCGTTTACGGTGTGGACTACCAGGGTATCTAATCCTGTTTGCTCCCCACACTTTCGTGCCTCAGCGTCAGTATCTGTCCAGTGAGCCGCCTTCGCCTCTGGTGTTCCTGCTAATATCTACGAATTTCACCTCTACACTAGCAATTCCACTCACCTCTCCAGAACTCAAGACTAACAGTTTAGAAGGCAGTTCCAA
+
FFGGGGGGGGGGGGEGFFGGGGGCGGEEGC@CFFGGFFGGGGGGGGGGGGGGGGGGGGGEAFGGGGGGGGGGGGGGGGFGGGGGGGGGGGGGGGCCFGGGGFGGGGGGGGGGGGGEGGFGGGGGGGGGGGGGGGGGGGGFGGGFGFFGDFGGGGG>C;FDGAFGGGGFFC9CFEGDDGG?DGEGGGDG6CGGGFFEEFAG@FFGFFFGFGFFGAEFCFF<EFFFF*=F7AFFF+;EF@E;37>B?)422:AAF:26:>B2::BF<4>A:49(87@<F<6:6
@M02352:288:000000000-CKWC8:1:1101:14905:6251 2:N:0:TACGCTGC+GTAAGGAG
CAGTCTTGCGACCGTACTCCCCAGGTGGGATACTTATCACTTTCGCTTAGTCACTGAGCTAATGCCCAACAACTAGTATCCATCGTTTACGGCGTGGACTACCAGGGTATCTAATCCTGTTCGCTCCCCACGCTTTCGTCCATGAGCGTCAGTATATACGTAGTAGACTGCCTTCGCAATCGGTATTCTAAGTAATATCTATGCATTTCACCGCTACACTACTTATTCTATCTACTTCCGTATAACTCAAGTCAACCAGTATCAAAGGCAGTTCCATCGTT
+
GGGGGGGGGGGGGGGGGGGGGGGGGGCFGGGGGGGGGGGGGGGGGGGGGGGGGGGGFGGGCFGCGGGGDGGGGGGGGGGGGGGGGGGGGGGEGGGGGGGGGGGGFGEGGGGGGFFFGG9FFGGGGGGGGGGGGEGGGGGGGGGGGGGGGGGGG7FGGGGGGGGGGFGGGGGGGGGGGGCEFGGGGGGGGG@CGFFFFAFGFGFGEFFGGGFGGFF>EAF<EF<C@F?FEFFFFFEEFFF@FFDF<EEA<EFFEF2=?:)6:4:))6.1:818<AF204-44
@M02352:288:000000000-CKWC8:1:1101:23604:6267 2:N:0:TACGCTGC+GTAAGGAG
CAATCTTGCGATCGTACTCCCCAGGTGGGACACTTATCACTTTCGCTTAGTCACTGAGCTAATGCCCAACAACTAGTGTCCATCGTTTACGGCGTGGACTACCAGGGTATCTAATCCTGTTCGCTCCCCACGCTTTCGTCCATGAGCGTCAGTACATACGTAGTAGACTGCCTTCGCAATCGGTATTCTGTGTAATATCTATGCATTTCACCGCTACACTACACATTCTATCTACTTCCATATGACTCAAGTCAACCAGTATCAAAGGCAGTTCCATAGTT
+
GGGGFFGFFFCGGFGGGGGGGDF@FGFGGFGGGGGGGGGGGGGGGGGGCFFFGGGGG?FGFFGFGCEFGGGGGGGCFGGGGGGFGDEFGGGGGGFFDEGGGGGG?FEFCGFGGEFFFGGGGGGGGACFEGGGG@>@EEGGE?E,=DGGGGGGGGGGGG9EFFGEFGGGGGCGGCCGG**09C;:FC7=7CDDGFBE4BE9BF>>5:8B:CCCG>(:C4:E@A@FDGEF?7+@F7>EF3A;?5C<)4<7@;<)67CFD0)-).<266:,(((444@4*44<<
@M02352:288:000000000-CKWC8:1:1101:27684:6290 2:N:0:TACGCTGC+GTAAGGAG
CAGTCTTGCGACCGTACTCCCCAGGTGGGATACTTATCACTTTCGCTTAGTCACTGAACCGACGTCCAACAACTAGTATCCATCGTTTACGGCGTGGACTACCAGGGTATCTAATCCTGTTCGCTCCCCATGCTTTCGTCCATCAGCGTCAGTATATAGTTAGTCCCCTGCCTTCGCAATCGGTGTTCTATGTATTATCTATGCCTTTCACCGCTACCCTACATATTCCGGCAACTTCACTATCACTCAAGACCGACAGTACCAAAGTCAATTCTACCGTT
+
GGFD6FGGG77F@FEDGGGGGGGGGGCFGGFEFGGGGGCFGGGGGGGGCECFGGF@FGF<+++78@FEGG<EECE<C<?,CFA,FGGGEFG>+@=@=FGG@DBE,=?8,5C@FEB9EFEEFG77B=:+@@,3B,37EEG+68===FGGECEG;<DGC8;EAAEE@,D>E:DFGA>CDD4:AGC7/:/1>EGGG*+//81=FG8:*=+04:@*9),:C41<@FEFC76@5):)0)4:>B2)).64).)6:(4)479B;>)..).624<)64)6)-/)/.(,4
@M02352:288:000000000-CKWC8:1:1101:15283:6342 2:N:0:TACGCTGC+GTAAGGAG
TAATCTTGCGACCGTACTCCCCAGGCGGTCTACTTAACGCGTTAGCTCCGACACCCACCGCTCAACTCCCCAACCTCCAACTATCCATCGTTAACGGCGTGGCCTACCAGGGTTCTTAATCCTTTTTGTTCCCCACCCTTTCGCATCCAAGTGTAAGTTTCTGTCCAGGGGGCCGCCTCCGCCACTGGTTTTCCTTCAGTTTCCTCCGCATTTCACCCCTACACCTGAATTTCCACCCCCTCCTACAGCACCCTCGTTCACCAGTTTCAAATGCATTCCA
+
@FFGGGGGGGGGGDGGGGGGGGGGGGGG6+B,CFGGG,,@FGGGECG,,B+6@+D+D,,++@7+C,,:E,B,BFC,E,444,,,,,,5,4DF+85F>7++@++,,,B,,3B+3,,,,C,3@,,:FGC+,,8EFF7:**@D33*3**4*,6,5,,22,672,2,6><;,?*=*=5))1C*2):8*/0<6<:@CF4=)-**0****.*5)*:>309)1+)-(4@()**(23*9*9*)61202((-(4<44,((((-()((05))).9>A249)))5444).)
@M02352:288:000000000-CKWC8:1:1101:19296:6363 2:N:0:TACGCTGC+GTAAGGAG
CAGTCTTGCGACCGTACTCCCCAGGTGGGATACTTATCACTTTCGCTTAGTCACTGAGATTAAATCCCAACAACTAGTATCCATCGTTTACGGCGTGGACTACCAGGGTATCTAATCCTGTTCGCTCCCCACGCTTTCGTCCATGAGCGTCAGTATATACGTAGTAGACTGCCTTCGCAATCGGTATTCTAAGTAATCTCTATGCATTTCACCGCTACACTACTTATTCTATCTACTTCCGTATAACTCAAGTCAACCAGTATCAAAGGCAGTTCCATAGT
+
GGCFFGGGGGDGEGGGGGGGGGGGGGFGGGGGGGGGGGGGGGGGCFGGGGGGGGGGGGGGGGGGGGGGGGGGGGGGGGGGFGGFGGGGGCFEFGGEGGGGGGGGGGGGFGGGGGGAFGGGGGGGGEGGGGGGGGFGGGGGGGGGGG?DGGGGGGFGGGGGGGGCEGFGGGEGGGGGGGGEFGGGGGGFFF=EGEFEFFFGFCFFEFFGGGFFG>>E5AFF>FFFGGFGFFFFFFF<EFFFFE;;@3CE4@@DADD?A?F09<5AA<9A((,8<AFFFFF?<
@M02352:288:000000000-CKWC8:1:1101:15864:6396 2:N:0:TACGCTGC+GTAAGGAG
TAATCTTGCGACCGTACTCCCCAGGCGGAATGCTTAATCCGTTAGGTGTGTCACCAACAAGCATGCTTGCTGACGACTGGCATTCATCGTTTACGGTGTGGACTACCAGGGTATCTAATCCTGTTTGCTCCCCACACTTTCGTACCTCAGCGTCAGTATCGAGCCAGTGAGCCGCCTTCGCCACTGGTGTTCCTCCAAATATCTACGAATTTCACCCCTACACTTGGAATTCCCCTCACCTCTCCCGAACTCAAGACTAGCAGTATTAGAGGCAGTTCCCG
+
CEGGGGGGGFFGEEFFGGGGGCFEGGGGGGGGGGGGGGFGGGGGGGGGGGGGGGGGGGGGGGGGGGGGGGGGGGGGGGGGFGAFGGGGGGFGGGGGFDFFDGGGGFGCGGGGGGGGGGGDFGGGGGGGGGGGGGGGGGGGGGGGGGGGGGGDGCEGGFFFGGF>GFFFGDF6@CDGGGGFFGGGGGGFGGGGGEF=BABGAGCGEFF58CFGGFCA*)/12A@6>74*.*6@=*((46<?3122((4(46<>2:)*,-73:<5444<4-).41(3(=>9)(
@M02352:288:000000000-CKWC8:1:1101:4659:6419 2:N:0:TACGCTGC+GTAAGGAG
TAATCTTGCGACCGTACTCCCCAGGCGGAATGCTTAATCCGTTAGGTGTGTCACCAACAAGCATGCTTGCTGACGACTGGCATTCATCGTTTACGGTGTGGACTACCAGGGTATCTAATCCTGTTTGCTCCCCACACTTTCGTACCTCAGCGTCAGTATCGAGCCAGTGAGCCGCCTTCGCCACTGGTGTTCCTCCAAATATCTACGAATTTCACCTCTACACTTGGAATTCCACTCACCTCTCTCGAACTCTAGACTGATAGTTTAGGAGGCTGTTCGAG
+
F<EGGFGFGGGG@FGGGGGGG@<8<FDEGEGGGGGFEEF9FGGGGGGFGEGGGFG9FGFECFEGGEGFFGGGDF:FGGGGGGCGGGGFGGDGCGFGFFGEECFGFFGFGDFECFFGGFECBFFGGGGGGGGGGGGGGGGGGGGGG7DDGGFGGGGGGC;@>CFGECADEFFFCCD>79CFFG8CFEDC8,:7:5=>BA+:618CEF3CFC>CF=?FCF;;CF;6:74<3=6:FAA4((.4)3.8,)444<FA2-)7<AF0)49:4>)60-(-6(..=5(((
@M02352:288:000000000-CKWC8:1:1101:11210:6495 2:N:0:TACGCTGC+GTAAGGAG
CATTCTTGCGAACGTACTCCCCAGGTGGGTCACTTATCACTTTCGCTTAGCCACTCAAACCGAAGTTCGAACAGCTAGTGACCATCGTTTACGGCGTGGACTACCGGGGTATCTAATCCCGTTCGCTCCCCACGCTTTCGTCCATCAGTGTCAGTTGATTATTAGTGATCTGCCTTCGCAATTGGTATTCTATGTAATATCTATGCATTTCACCGCTACACTACATATTCTAACCAATTCATAATAACTCAAGACAACCAGTATCAAAGGCAATTTTACCG
+
GGCECFGGGG>FGGGGGGGGGGGGGFFGCCFGGGGGDFFGDFFEGGGFGGDFGGFGE@F9<FF+CDGGGGGGGGG=FFA?FF,FGF@BFFFFGDGDCEC7<BFGFED4@4:8FGGFGGGG7A3FFEGG+D8FFGGC7:EEGEGGGFG7CF,@DFE;7@FGGGGGAE;B;@DFGFCFGF49?*;,2=:FC,=:CCF5*=1B8CCF488CCFF:@*68*8(7:F@4*;5;587+1837()146C44564><AB>2<747<>016)-6<<<A((,1:7<FA>>(
@M02352:288:000000000-CKWC8:1:1101:6001:6546 2:N:0:TACGCTGC+GTAAGGAG
CATTCTTGCGAACGTACTCCCCAGGTGGGTCACTTATCACTTTCGCTTAGCCACTCAAACCGAAGTTCGAACAGCTAGTGACCATCGTTTACGGCGTGGACTACCGGGGTATCTAATCCCGTTCGCTCCCCACGCTTTCGTCCATCAGTGTCAGTTGATTATTAGTGATCTGCCTTCGCAATTGGTATTCTATGTAATATCTATGCATTTCACCGCTACACTACATATTCTAACCACTTCATAATAACTCAAGACAACCAGTATCAAAGGCAATTTTACCG
+
GGGGGGGGGGDFGGGGGGGGGGGGGGGGGGGGFGGGGCFGGGGGGGGGDFGGGGGGGGGGEGGEGGFGGGGGGGGGGGGGDAEFGGGGGGGGGGGGGGGGGGGGFGGGGGGGGFGGGGGGGGFAFGGGGG>FGGGGGGFGDG;EFGGGGGGGGGGGGFGGGGGGFGGFGGGFGCGGGFD9BGGCDGFFGGGCCEFF?ACFFGFGEFFGGGFGGBFFG)6;3+49<CEFCFFFAAF@D;;)?CC3<)6<AFD0<AFFFF@:6>2<A9AA27?B?BF<F2)4(
@M02352:288:000000000-CKWC8:1:1101:12348:6555 2:N:0:TACGCTGC+GTAAGGAG
TAATCTTGCGACCGTACTCCCCAGGCGGTCTACTTAACGCGTTAGCTCCGAAAGCCACGGCTCAAGGCCACAACCTCCAAGTAGACATCGTTTACGGCGTGGACTACCAGGGTATCTAATCCTGTTTGCTCCCCACGCTTTCGCATCTGAGTGTCAGTGTCTGTCCAGGGGGCCGCCTTCGCCACTGGTATTCCTTCAGCTCTCTACGCCTTTCACCGCTCCACCTGAAATTCTACCCCCCTCTACAGCACTCTAGTTCACCAGTTTCAAATGCAGTTCC
+
9DEEFFGGGGGGGGGGGGGGGGGEGFEGEDGEGGGGFGGGDGGGGGGGGGCFG:FECFFDFGGDG?E7F,DF@FGCFGAF@EEACFGGGGGGGGGGDCFGGGCFGFFGFFGGGGGGG;<FGGF<FGGGGGGGFGFFGGGGGGDCB@C<BF,5,=:ACE,DGFGG,:@8?FCCEGGDGGDF):EGG?FF;AFCF3@?@F4*/>*C?FFFD*8D>@AFG)41(5,:DD7<0/=FF64AA6:0;><BAAA:)(.87>9@<>FDABF?AA)66<2)<>46=4<<
@M02352:288:000000000-CKWC8:1:1101:7005:6574 2:N:0:TACGCTGC+GTAAGGAG
CATTCTTGCGAACGTACTCCCCAGGTGGGTCACTTATCACTTTCGCTTAGCCACTCAAACCGAAGTTCGAACAGCTAGTGACCATCGTTTACGGCGTGGACTACCGGGGTATCTAATCCCGTTCGCTCCCCACGCTTTCGTCCATCAGTGTCAGTTGATTATTAGTGATCTGCCTTCGCAATTGGTATTCTATGTAATATCTATGCATTTCACCGCTACACTACATATTCTAACCACTTCATAATAACTCAAGACAACCAGTATCAAAGGCAATTTTACC
+
GFGGGGGFGGGGGGGGGGGGGGGGGGFGGGGGGGGGGGGGGGGGGGGGGGGGGGGGGGGGGGEEEGGGGGGGDGGGGGGGGGGGGGGGGGGGDCFFGEGDFEGGGGGGDGGGGGGAFGFGGGGGGGGGGGGGG7FGGGGGGGGGFGGGGFGGGFGGGCGGGGGGFGCFGGG9?FGFG9C>BGGFGGGGGGGGGFFFEFFFFGFGCFAGGGFGGF;EGB>33F@A61<FEFFFFF7<((77)9C?A<BF24AF?2(<?FFB0<A4<)6<43116:FFFAB<
@M02352:288:000000000-CKWC8:1:1101:25858:6578 2:N:0:TACGCTGC+GTAAGGAG
CATTCTTGCGAACGTACTCCCCAGGTGGGTCACTTATCACTTTCGCTTAGCCACTCAAACCGAATTTCGAACAGCTAGTGACCATCGTTTACGGCGTGGACTACCAGGGTATCTAATCCTGTTCGCTCCCCACGCTTTCGTCCATCAGTGTCAGTTGATTATTAGTGATCTGCCTTCGTAATTGGTATTCTATGTAATATCTATGCATTTCACCGCTACACCACATATTCTAACCACTTCATATTAACTCAAGCCAACCAGTATCATAGGCAATTTTACCG
+
GFEE,FGFDB7CF7FFGGGGGGGGGGF8@@;EFFGGF6@EFGGCFGGF@EGGGG,CFGGFFEEE,ADFE7C,@EFF9CFADAFEFGFGGG7FFCFGCEECBCEGEDFCFGF,?FFFFD<FEFFABBC@E7C=F@FFGCD+6@CEFF8?;;EFFEE:7,3@=FC,;<,7E,,EDGC;C**3;FAEGG7<ECF7:49E4BAB:2=F4A+=C9+1BF9D5/>53),:/;3D6+7A7F;3(64@3)7))1)1)7).))()32>((.66)6).5):>3.6)=AFF3
@M02352:288:000000000-CKWC8:1:1101:24269:6614 2:N:0:TACGCTGC+GTAAGGAG
CAATCTTGCGACCGTACTCCCCAGGTGGATTACTTATCACTTTCGCTTAGACACTGACTGTATATCGCCAATATCGAGTAATCATAGTTTACGGCGTGGACTACCAGGGTATCTAATCCTGTTCGCTCCCCACGCTTTCGTGCCTCAGCGTCAGTATCAGTTTAGTAAGCTGCCTTCGCTATCGGTGTTCTGTGTAATATCTAAGCATTTCACCGCTACCTTACACATTCCGCCTACTCCAACTGAACTCAAGTTTATCAGTATCCATGGCAGTTTCGGGG
+
GGGFCFGGGCEGGGGGGGGGGGGGFFGGGGGEGFGGGGGGGGGGGGGGEGGGGGCFGGGGEFGGGGGGGGGGCDDFGCEFGGGGGC<FGGGGD7BCFGGDFEED@FFGGDCFGGGFGGGFCFF<FCF,@EBDGFG:CFGCGGEFGFCFGGGG86EADFAFGGD;DFCDFCG6CCFGGC5>?5@CG97EGGGGGF98/B9FFGA>E48>FFFD8?5?C40()17;+;47?FF;D:((,/5()/481)/6)<<8<<>4.)9<24)-.).-410(((968(((,
@M02352:288:000000000-CKWC8:1:1101:21951:6622 2:N:0:TACGCTGC+GTAAGGAG
CAGTCTTGCGACCGTACTCCCCAGGTGGGATACTTATCACTTTCGCTTAGTCACTTAGCTATAATGCCAAACAACTAGTATCCATCGTTTACGGCGTGGACTACCAGGGTATCTAATCCTGTTCGCTCCCCACGCTTTCGTCCATGAGCGTCAGTACATACGTAGTAGACTGCCTTCGCAATCGGTATTCTGTGTAATCTCTATGCATTTCACCGCTACACTACACATTCTATCTACTTCCTTATTAATCCAGTCAACCAGTATCAAAGGCAGTTCAATAG
+
FGAFFGGGGGDGGGGGGGGGGGGGGGGGGGGGGGGGGGGGGGGFGGGG7EFFGGGGGGFFFCFGGACGCFGGGGGGGCE9DGAEGGGFGGGGDDFFGGGDGGDGFFFGGGGGGGGGGGGGGGGGEEGFGGGGGGGGGGE>D>EEFG=6DEGGGCFGDFFGGCFG,CC9CFC6D,*?CCGEFC2:4CCFGGG+BEFF4=+2=DFG48BFGD8@FF9>EFFF;=8;;4;FEFFF6AE?<?EFE)))1).)/9)/77EFEFFB04:95<>)61:?61=A*-.<)
@M02352:288:000000000-CKWC8:1:1101:9908:6734 2:N:0:TACGCTGC+GTAAGGAG
CAGTCTTGCGACCGTACTCCCCAGGTGGGATACTTATCACTTTCGCTTAGTCACTGAGTCGAAACCCAACAACTAGTATCCATCGTTTACGGCGTGGACTACCAGGGTATCTAATCCTGTTCGCTCCCCACGCTTTCGTCCATGAGCGTCAGTATATACGTATTAGACTGCCTTCGCAATCGGTATTCTAAGTAATATCTATGCATTTCACCGCTACACTACTTATTCTATCTACTTCCGTATACCTCAAGTCAACCAGTATCAAAGGCAGTTCCATCGTT
+
GGGGGGGGGGGGGGGGGGGGGGGGGGDFCGGGGGGGGGGGGGGGGGGGGGGGGGGGGGGGGDGGGGGGGGG@FGG9FFCFGGGGDGGFGGGGGEGGGGGGGGGFGGGGGGGGGGGGGG,EFGGGGGGGECGDGGEFGEGGGDFF9DFGGGG7FFFGGGG7FG,DFG@AFCFG9EFGGGDFFF>ECFGGGF7FGFFFFFFFCFFCCFFG+=CF3BB3C=DFFA<A7FEGFFF7AACCE?;7@DDF4<>22?<ABF>F<<79<69<A<>00.(.:<44=41:2
@M02352:288:000000000-CKWC8:1:1101:8593:6761 2:N:0:TACGCTGC+GTAAGGAG
CATTCTTGCGAACGTACTCCCCAGGTGGGTCACTTATCACTTTCGCTTAGCCACTCAAACCGAAGTTCGAACAGCTAGTGACCATCGTTTACGGCGTGGACTACCAGGGTATCTAATCCTGTTCGCTCCCCACGCTTTCGTCCATCAGTGTCAGTATATTATTAGTGATCTGCCTTCGCAATTGGTATTCTATGTAATATCTATGCATTTCACCGCTACACTACATATTCTAACCACTTCATAATAACTCAAGACAACCAGTATCAAAGGCAATTTTACCG
+
GGGGGGGGGGGGEEGGGGGGGGGGGGGGGGGGGGGGGGGGGGGGGGGGEFGGGGFGGGGGGGGGGGGGGGGGGGGGGGGGGGGGGGGGGGGGFFGGGGGGFGGGGGGGDGGGGGGGGGGGFGGGGGGGGGGFGGGGGGGGGGGGGGGFGGGGGFGGGAGGGGGGFFG9FFGFGGFGGGDFAGGFGGGGGGGGGFFCAFFGFGFG*?BFGGFGGF?DGBB:@;4AGGFGFFFFFFDF@1>@EEC?CCEEEEFF@F@FFF3:BDDFFFF9211:(5?4?<7A(
@M02352:288:000000000-CKWC8:1:1101:8505:6779 2:N:0:TACGCTGC+GTAAGGAG
CAGTCTTGCGACCGTACTCCCCAGGTGGGATACTTATCACTTTCGCTTAGTCACTGAGTCGATACCCAACAACTAGTATCCATCCTTTACGTCGTGGACTACCAGGGTATCTAATCCTGTTCGTTCCCCACGCCTTCGTCTACGAGCGTCAGTATATACGTAGTTGACTGCCTTCGCCATCGCTATTCTAAGTATTACCTATGCATTTCACCGCTACCCTAACTATTCTATCTCCTTTCGTCTATCTCAAGTCAACCCCTATCAATGGCACTTCCATAGTT
+
FFG<CFGGGGGGGGGGGGGGGGG@FCFFEEFFGGGG9,,CFFG9BFG@,:FFFGGGGC<CF6,:@8,6C66,==E,C,<5,CFA,,,A?DE,,4>,B+4EA=8A=:F<9,5AE?,,CE59CF+6:,446E=4C+48EF3+,+,+3+@+@CGD3,@<<DF@>FCE,3,,,,,D>@F5D**<?5*1*955:,5+=*+;:+;DCC=74B8+4,=8*8(5=667()(+++/3.@61;+4)))/:8(67)/9???)/))91.()-,)8A2)-344),5)9-*-)-.
@M02352:288:000000000-CKWC8:1:1101:10712:6785 2:N:0:TACGCTGC+GTAAGGAG
CAATCTTGCGATCGTACTCCCCAGGTGGAACACTTATCACTTTCGCTTAGTCACTTAGCTACTGCCAAACAACTAGTGTCCATCGTTTACGGCTTGTACTACCAGGGTATCTAATCCTGTTCGCTCTCCACGCCTTCTTCCATGAGCGTCAGTATATACGTAGTAGCCTTCCTTCGCATTCGGTATTCTAAGTAATATCTATGCATTTCACTGTTACCGTACTTCTTCTATCTACTTCCGTATATCCAAAGTCAACCAGTATCAAAGTCATTTACATCGTT
+
GE,A6CFGGC7CFGFGGGGGGGA@FGEG,B6;EFGDFGAFGGGGGGGGCEAF,FDEC,<EC,9CF,,6CD8,:FDE9,<FEF,,,B=F,F:?++8+,,<,,5EF,,+94:?A??A,@C,CCE+=+4+44C@8>+AFF,7,8,7@9@ACEGGEG@F,=,3,>,6633,7@>D8DF8==++<C+,10@533=,+5*+;;+32?F+<*?972:B+2+1+,+)-)37+2=;CA9+1=BC??45(087)***/)*-01..*/,...)..)).)9<..<);6+)(63
@M02352:288:000000000-CKWC8:1:1101:5841:6791 2:N:0:TACGCTGC+GTAAGGAG
TAGTCTTGCGACCGTACTCCCCAGGCGGAATGCTTAATCCGTTAGGTGTGACACTAACATGATTGCTTGCTGACGTCTGGCATTCTTCACTTACGGTGTGGACTACCAGGGTATCTAATCCTGTTTGCTCCCCACTCTTTCGTCCCTCTGCGTCAGTATCGAGTCAGCGAGCCGCCTTCGCCATTTGTGTTCCTCCGACTATCTACGTATACTCCCCCTACACTCGGACTTCCACTCACCTCTCTCTCCATCCAGCCAGGACGTTTATACGTCCCTTACTT
+
,<,CCFGGG::FECFFGGGGFEGGGFFE@FGFFFGGFC,C+FF@E@FF@F,CFG,,:9,,:,,6,C5?9CC,C8B?74C4FD<<@,C,,,,9,,+B,A=+4,BA<<E,,+B=FA=94,9C,4C5C?,E;>8FC,3,@3E@==,++6,6,,6=C+63ED7@+8@,@,>,++*@*1<**37*9/=*225=,:F7+*45(2):68++.;)*2=)++*/)*26(6):+5*2)(06@6*64(,(37(.32?))(.6-,5)/8()((,-4,4(2)),.4()-9)4))
@M02352:288:000000000-CKWC8:1:1101:23359:6797 2:N:0:TACGCTGC+GTAAGGAG
CATTCTTGCGAACGTACTCCCCAGGTGGGTCACTTATCACTTTCGCTTAGCCACTCAAACCGAAGTTCGAACAGCTAGTGACCATCGTTTACGGCGTGGACTACCAGGGTATCTAATCCTGTTCGCTCCCCACGCTTTCGTCCATCAGTGTCAGTATATTATTAGTGATCTGCCTTCGCAATTGGTATTCTATGTAATATCTATGCATTTCACCGCTACACTACATATTCTAACCACTTCATAATAACTCAAGACAACCAGTATCAAAGGCAATTTTACCG
+
GGGGGGGGGGGGGDFGGGGGGGGGGFFGDGGFGGGGGGGGGGGGGGGGGGGGGGGGGGGGGGGFGFGGGGGGGGGGGGGGGGGGGGGGGGGGGGGGGGGGGGCFGGGGGGGGGGG9EEGGGFGGDEGGCGGGGGGGGGGGGGGGGGGGGGGGGGGGGGGGGGGGGGGFF9EGGGGGGFGFEDGGFGFFFDCGGFFF9FFGFGFGFFFFGGFGGFDFGFFEFFEFFGFGFFF7AA;8@EAF<?)9?C3=EEE83)/;@?5:6<26ABF)<<(,8:?AFA<2(
@M02352:288:000000000-CKWC8:1:1101:5837:6811 2:N:0:TACGCTGC+GTAAGGAG
TAATCTTGCGACCGTACTCCCCAGGCGGAATGCTTAATCCGTTAGGTGTGACACCAACAAGCATGCTTGCTGACGTCTGGCATTCATCGTTTACGGTGTGGACTACCAGGGTATCTAATCCTGTTTGCTCCCCACACTTTCGCACCTCAGCGTCAGTATCGAGCCAGTGAGCCGCCTTCGCCACTGGTGTTCCTCCGAATATCTACGAATTTCACCTCTACACTCGGAATTCCACTCACCTCTCTCGAACTCAAGACCAGGAGTTTATAAGGCAGTTCCAG
+
FGFGGGGGGGGGDCFGGGGGGGGGGFGGGGGGGGGGGGGGGGGGGGGGGGGGGGGGFGGGGGGGGGGGGGGFGGGGGGGGGGGGGGGGGGGGGGGGGGGGGGGFGGGGGGGGFFFGGGGGGGGGGGGGGGGGGGGGGGGGGGGGGGGGGGGGGGGDFGFGEGGGGGGFGC9EGEGGGGGFBGGGGC6CCCEGGEFB>E>DFGFCEC:DFGFGFFEF?FEEEFFAC3<D(8?FFFBB?::68?,,<?6?7?BFF??4(8513347:DDA<BB)(,8?4<)45
@M02352:288:000000000-CKWC8:1:1101:15813:6835 2:N:0:TACGCTGC+GTAAGGAG
CAGTCTTGCGACCGTACTCCCCAGGTGGGATACTTATCACTTTCGCTTAGTCACTGAGTCGAAACCCAACAACTAGTATCCATCGTTTACGGCGTGGACTACCAGGGTATCTAATCCTGTTCGCTCCCCACGCTTTCGTCCATGAGCGTCAGTATATACGTAGTAGACTGCCTTCGCAATCGGTATTCTAAGTAATATCTATGCATTTCACCGCTACACTACTTATTCTATCTACTTCCGTATAACTCAAGTCAACCAGTATCAAAGGCAGTTCCATCGTT
+
GGGGGGGGGGGGGGGGGGGGGGGGGGGEGGGGGGGGGGCGGGGGGGGGGGGGGGGGGGGGGGGGGGGGGGGGGGGGGGGGGGGGCGGGFGD@FCFEGGGGGGGGGGEFDFFFGGGGGFEGGGFGGGGGGGGDGCGGGGGGGGGGCFFGGGGGFFGGFGGGGG7ECCCGGGGGGGGG>D?EAFCC*=CEGGC>DCFFFFFF8C>CEFFGGGFGGE6=CF;C;;>FGFFFEFF6AFFEF?<(6(63A<4))8)6>FFFB17<A2A<>BA0::?3:<46@)(4:
@M02352:288:000000000-CKWC8:1:1101:16869:6885 2:N:0:TACGCTGC+GTAAGGAG
CAGTCTTGCGACCGTACTCCCCAGGTGGGATACTTATCACTTTCGCTTAGTCACTTAGCTAACGCCAAACAACTAGTATCCATCGTTTACGGCGTGGACTACCAGGGTATCTAATCCTGTTCGCTCCCCACGCTTTCGTCCATGAGCGTCAGTACATACGTAGTAGACTGCCTTCGCAATCGGTATTCTGTGTAATATCTATGCATTTCACCGCTACACTACACATTCTATCTACTTCCATATGACTCAAGTCCACCAGTATCAAAGGCAGTTCCATAGTT
+
GGGDFGGGGGGGGGFGGGGGGGGGGFGGGFGGGGGGGGGGGGGGGGGGGGGGGGGGGGGGGGGGGGGGGGGGGGGGGFFGGGGGGGGGGGDGGGGGGGGGGGGGGGGGGGGGGGGGGGGGFGGDFFDEGFEGGGGGGGGGGGGGEGGGGGGGGGGGGGGGGFFGGGGGGFGGGGGGGG4?FGEGGGGGGFGFF5>E?CFGFGAC?FFGGGFCDF>BC=DE1FEFGFFGCFFFFFFEFFFEFEFEA>DFFFFF2):F?BF<49A9<BD067(8>F?<?<)6A
@M02352:288:000000000-CKWC8:1:1101:22161:6911 2:N:0:TACGCTGC+GTAAGGAG
TAATCTTGCGACCGTACTCCCCAGGCGGTCTACTTAACGCGTTAGCTCCGAAAGCCACGGCTCAAGGCCACAACCTCCAAGTAGACATCGTTTACGGCGTGGACTACCAGGGTATCTAATCCTGTTTGCTCCCCACGCTTTCGCATCTGAGTGTCAGTGTCTGTCCAGGGGGCCGCCTTCGCCACTGGTATTCCTTCAGATCTCTACGCATTTCACCGCTACACCTGAAATTCTACCCCCCTCTACCGCACTCTAGTTCACCAGTTTCAAATGCAGTTCC
+
FDFGGGGGGGGGGGEFGGGGGGGGGGGDGGGFGGGGGGGGGGGFCFFGGGC:FFGGFGGGGGGGGGGGGGGFGGGFFGDFFGFFFGGFGDFEGGGEDEEGGGDGFFGFGGFGFDFF=F9CBGFFFGGGFGGFFGC@EEGGGGGGG8EBCCFEGGGGGGEFGGFFG<D8DGCEGEDGGGGFFDGGDGGGGGGGG?FCEF=7@FFFFFF<D7@DFBABFBBFFF?FGF?F2097FF<AA?B9;>FB).)40(49:><F<9@AA<?0AA24:A2<)<?)9<AD
@M02352:288:000000000-CKWC8:1:1101:25646:6914 2:N:0:TACGCTGC+GTAAGGAG
CAATCTTGCGATCGTACTCCCCAGGTGGGACACTTATCACTTTCGCTTAGTCACTTAGCTAATGCCAAACAACTAGTGTCCATCGTTTACGGCGTGGACTACCAGGGTATCTAATCCTGCTCGCTCCCCACGCTTTCGTCCATGAGCGTCAGTACATACGTAGTAGACTGCCTTCGCAATCGGTATTCTGTGTAATATCTATGCATTTCACCGCTACACTACACCTTCTATCTACTTCCATCTGACTCAAGTCAACCAGTCTCAAAGGCATTTCCATAGTT
+
FFGGGGGGGGGFFCFGGGGGGGGEGDFFCFGFGGGGGGGGGGG9BFG<FGGGGGGGGGGGCFFFGGF@EGGFGGAEFCF<FF,?FGGGGGDGD@C>FFGGGGCFGDDEGGGGGGGGFG<:EF:EGGCGE,>@FB+ABEGGEGDFFGGGGGGGGGGGGCFGGA,@D,7;E>8:3EGFDG*99>C9FCFGFFGCF79A<FFFFGF+8BA+CFF*/82AG=@3@F3)*;3*/@7=F6)99?@4C)1)6C3>E;EE997=2:49)64457<7?F)4.:62=<)--
@M02352:288:000000000-CKWC8:1:1101:5600:6958 2:N:0:TACGCTGC+GTAAGGAG
CAGTCTTGCGACCGTACTCCCCAGGTGGGATACTTATCACTTTCGCTTAGTCACTGAGTCGAAACCCAACAACTAGTATCCATCGTTTACGGCGTAGACTACCAGGGTATCTAATCCTGTTCGCTACCTACGCTTTCGTCCATCAGCGTCAATATATTGTTAGTGATCTGCCTTCGCAATCGGTATTCTGTGTAATATCTATGCATTTCACCGCTACACTACACATTCTATCTACTTCCATATGACTCAAGTCAACCAGTATCAAAGGCAGTTCCATAGTT
+
GGGFGGGGGGGGGGGGGGGGGGGGGGGGGFGFGGGGGGGGGGGGGGGGGGGGGGGGGDAFGGGGGGGGGGGFGEGGGGAF9FFGEGFFGGG?CFGGGGGGGGEGFCCGFFDFDGGGGGGGGFEGFGGGGGGGGC:FFGGGGGGGGGGDGGDGCFGCECCEGFGGGGGGGCGGGFGGGDCDFDEGGGGGGGGFGFFEFFFGFGFGCFFFGGA7?BBFGFDE@;EFDGEF5AFFFF<54?AC5?CECCCE;;=EECEA(87694<<A9-2<03:D2=66-5<:
@M02352:288:000000000-CKWC8:1:1101:22191:6965 2:N:0:TACGCTGC+GTAAGGAG
CATTCTTGCGAACGTACTCCCCAGGTGGGATACTTATCACTTTCGCTTAGCCACTCAGACCGAAGTCCGAACAGCTAGTATCCATCGTTTACGGCGTGGACTACCAGGGTATCTAATCCTGTTCGCTCCCCACGCTTTCGTCCATGAGCGTCAGTATATACGTAGTAGACTGCCTTCGCAATCGGTATTCTAAGTAATATCTATGCATTTCACCGCTACACTACTTATTCTATCTACTTCCGTATAACTCAAGTCAACCAGTATCAAAGGCAGTTCCAT
+
GFGFFGGGGGGDGGGCGGEFGGGDFGFCEGGFFGGGGGGGGGGGDGGG:FGGGGGGGGGGGGEGGFGGGGGGGGGGGGGGGGFGGGGFGGGGCFECFGGFGGGGGFGGFGGGGGGAFGGFGGGFGGGGDGGGGGGGGGGGGGGGFFGGGGGGGEGGGGGGGFFCFGGF9FC8DFGGG>DEBCGG<E5CFGCFD/BE4AFGFCFFFFAGGGFFGF;AC:@3,;@FCC):7AA6@ACEFFFFA?F?BFFAF923?B<F<<5::><<:<A<>010(466BA<
@M02352:288:000000000-CKWC8:1:1101:21549:6990 2:N:0:TACGCTGC+GTAAGGAG
CAGTCTTGCGACCGTACTCCCCAGGTGGGATACTTATCACTTTCGCTTAGTCACTTAGCTAACGCCAAACAACTAGTATCCATCGTTTACGGCGTGGACTACCAGGGTATCTAATCCTGTTCGCTCCCCACGCTTTCGTCCATGAGCGTCAGTACATACGTAGTAGACTGCCTTCGCAATCGGTATTCTATGTAATATCTATGCATTTCACCGCTACACTACATATTCTAACCACTTCATAATAACTCAAGACAACCAGTATCAAAGGCAATTTTACCGTT
+
GGGGGGGGGGGGGGGGGGGGGGGGGGFGGGGGGGGGGGGGGGGGGGGGDGGGGGGGGFFGAFGGGGGGGGFGGFFGGGGGGGGFGGGGGGGFEFGGGGGGGGGFFGCGCFGGGGGGGGGGGGGGGGGGGGGGGDGDEEGGGGGGF8ECECEGGGGGGCFGGGGGGGGGGFG?CGG*49DFFGCCFFFEFFCDC4=CEFFGFGFG5BCCFFF**515E6@E@FEFCG3CCF7=548@F8CEEFFC)4<BA?)<7:8FF:>A26AA9A4?:?(5A<99?>063
@M02352:288:000000000-CKWC8:1:1101:8937:7036 2:N:0:TACGCTGC+GTAAGGAG
CATTCTTGCGAACGTACTCCCCAGGTGGGATACTTATCACTTTCGCTTGGCCGCCCAGGACTTAAAGCCCCGGACAGCTAGTATCCATCGTTTACGGCGTGGACTACCAGGGTATCTAATCCTGTTCGCTCCCCACGCTTTCGTCCATGAGCGTCAGTATATACGTAGTAGACTGCCTTCGCAATCGGTATTCTAAGTAATATCTATGCATTTCACCGCTACACTACTTATTCTATCTACTTCCATATGACTCAAGTCAACCAGTATCAAAGGCAGTTCCA
+
GGGGGGGGGGGGGGGGGGGGGGGEGGGGGGGGGGGGGGGGGGGGGGGGGDGGGGGGGGGGGGGGGGFGFGGGDFGGGGGGGGGGGGGGGGGGGGGGGGGGGGDGGGGGFFGGGGGGG9FDCGFGGGGGGGGGGGGGGGDEFFGGGGGGGGFGGGGGGGGGFC@EGG9BCCGCCFGGGGGFFGGGGGGGGGGGGFFE?CFFFFFGFFFGGGFGFACFGEBBFFEFGG77<=FFFF<BAFA>AA<BFFFFAAFDF77*6:B<>?FFA<><AA<A:?F1@DFF2
@M02352:288:000000000-CKWC8:1:1101:6290:7071 2:N:0:TACGCTGC+GTAAGGAG
TAATCTTGCGACCGTACTCCCCAGGCGGTCTACTTAACGCGTTAGCTCCGAAAGCCACGGCTCAAGGCCACAACCTCCAAGTAGACATCGTTTACGGCGTGGACTACCAGGGTATCTAATCCTGTTTGCTCCCCACGCTTTCGCATCTGAGTGTCAGTGTCTGTCCAGGGGGCCGCCTTCGCCACTGGTATTCCTTCAGATCTCTACGCATTTCACCGCTACACCTGAAATTCTACCCCCCTCTACAGCACTCTAGTTCACCCGTTTCAAATGCAGTTCCG
+
EGGGGGGGGGEGGEGGGCFG<FGGGGEGGGGGGGGGGGGGGGGGGGGGGGGGGGGGGGGGGGGGGGFGGFGGGGGGGGG<EFFGFGGGGGGGGGGGGGGGGGGGGFGGGGFGGGGGGGGGGGGGGGGGGGGGGGGGGGGDGGGGDEGGGFGGGGGGGDED9CFFGGGGGGGDGGGGGGGF3DEGGGGGGCGFDEFF@F67@C4CA?FF:5:3CFFFC>BFFFFFG::<>1@F=4<BA:BBB;??FF<>02<?0)666:?AF212:<BBF<)6<A=2@AAA(
@M02352:288:000000000-CKWC8:1:1101:4394:7080 2:N:0:TACGCTGC+GTAAGGAG
CAGTCTTGCGACCGTACTCCCCAGGTGGGATACTTATCACTTTCGCTTAGTCACTGAGAATTAACCCAACAACTAGTATCCATCGTTTACGGCGTGGACTACCAGGGTATCTAATCCTGTTCGCTCCCCACGCTTTCGTCCATGAGCGTCAGTATATACGTAGTAGACTGCCTTCGCACTCGGTATTCTAAGTAATATCTATGCATTTCACCGCTACACTACTTATTCTATCTACTTCCGTATAACTCAAGTCAACCAGTATCAAAGGCAGTTCCATAGTT
+
FFFDFFGFGGGGEDBFGGGGGG8C<FC@CDFGGGGGGGGGGGGGGGCFC9EFGGG,EAF99EFGG9FFGGFCD<FCFC9EFGGGGFGFGG7BFFGEC@GGGEGGFGGEGGCEEDFGFCAFGGGGGGECCEE=F@F7EGGGGGGAFGGGGC6CFFGFGGGGFGGGFD9;E,BEGFGGDG**6/?:CGGCECEGFECEC6=+=:>+8A84CGFC8B=DEFFE3FE=CCEC?CFF=F9EEC@?E<@@5;))/4<A<9AFB?44-6<494::?1<?AAB<*6).6
@M02352:288:000000000-CKWC8:1:1101:24061:7103 2:N:0:TACGCTGC+GTAAGGAG
CATTCTTGCGAACGTACTCCCCAGGTGGGTCACTTATCACTTTCGCTTAGCCACTCAAACCGAAGTTCGAACAGCTAGTGACCATCGTTTACGGCGTGGACTACCAGGGTATCTAATCCTGTTCGCTCCCCACGCTTTCGTCCATGAGCGTCAGTATATACGTAGTAGACTGCCTTCGCAATCGGTATTCTAAGTAATATCTATGCATTTCACCGCTACACTACTTATTCTATCTACTTCCGTATAACTCAAGTCAACCATTATCAAAGGCAGTTCCATCG
+
GEFGGGGGGGDGGGGGGGGGGGGGGGFGGGGGGGGGGGGGGGFGGGGGGGGGGGGGGGGGGGGGGGGGGGGGGGGGFGGFGGGGGG:FFGGFGGGEEGGGGGGGGGGGGGGGGGGGGGGGGGGGGGGGGGGGGGGGGFFCDEGGF,;+EEGGG>FGGGD9E@FGFGFGFGGFGFGGGFGFFGGFGGGGGGFC+8FEFF8BFCC@*8BGGGC@DA;EG>B@@FFFGFEGC8CFFF57>CFCE?)18><A))4(8AAFBFF0).6:4<<A431((46<FB<<(
@M02352:288:000000000-CKWC8:1:1101:8265:7113 2:N:0:TACGCTGC+GTAAGGAG
CATTCTTGCGAACGTACTCCCCAGGTGGGTCACTTATCACTTTCGCTTAGCCACTCAAACCGAAGTTCGAACAGCTAGTGACCATCGTTTACGGCGTGGACTACCAGGGTATCTAATCCTGTTCGCTCCCCACGCTTTCGTCCATCAGTGTCAGTATATTATTAGTGATCTGCCTTCGCAATTGGTTTTCTATGTAATATCTATGCATTTCACCGCTACACTACATATTCTAACCACTTCATAATAACTCAAGACAACCATTATCAAAGGCAATTTTACC
+
GGGECFEFGGEEGGGGGFEGGGGCDFFF+CFGGGFGC@FFGGGFEGGFFGGGFGEFFGGFGGGGGGGGDFGGEGGFGGGFGFGGF8BFGGGFFFFFGGGEGGGGGGDGGEGGFFEFD=FCGGGGGCEEEGGCF+CFBFC8=@E6>EG+@,3,3@FC;,FFC;@>F;F9C;EE9FCFF>>BBG?EFG*4=:9CG<F62:++1=BD?B++=9A@CF?4*02;8+6)*2.;?11+@A;E6E9<CE<)..7.)/;;).()..71))..))6<:(,(356>F222
@M02352:288:000000000-CKWC8:1:1101:22315:7185 2:N:0:TACGCTGC+GTAAGTAG
CATTCTTGCGAACGTACTCCCCAGGTGGGTCACTTATCACTTTCGCTTAGCCACTCAAACCGAAGTTCGAACAGCTAGTGACCATCGTTTACGTCGTGGACTACCGGGGTATCTAATCCCGTTCGCTCCCCCCGCTTTCGTCCATGCGCGTCAGTACATACGTAGTAGACTGCCTTCTCAATCGGTCTTCTGTGTAATCGCTATGCATTTCATCGCTACCCTACCCATTCTATCTACTTCCATCTAACTCAATTCAACCAGTATCAAAGGCAGTTCCATAG
+
FF<@9FGGGC76@FFGGGGGGGGGGFFG@C@FFFGGAFDGGGGGCGGF@FFGGG8FFCEFF7+@+DBAF8=EFF@6?,:,?EFGG<,AFB<C+9=+CFFF8BD=FC@7=@CFGGG;=@EF+33A3+@>88++@+CC3:E6F>EEGG,*1*1;>5E:AFF9CECB,<,??<=,6CC+;*4+:CF*8C*AFF71@5;C)A+*.;BG3=F@:@F:+1/:*)2(462@*9274@@*19A5AAFBF2<)6))669A2))6B6.<11)).6))-.(4(4?*5=<<>.
@M02352:288:000000000-CKWC8:1:1101:23139:7195 2:N:0:TACGCTGC+GTAAGGAG
CATTCTTGCGAACGTACTCCCCAGGTGGGTCACTTATCACTTTCGCTTAGCCACTCAAACCGAAGTTCGAACAGCTAGTGACCATCGTTTACGGCGTGGACTACCAGGGTATCTAATCCTGTTCGCTCCCCACGCTTTCGTCCATCAGTGTCAGTATATTATTAGTGATCTTCCTTCGCAATTGGTATTCTATGTAATATATATGCATTTCACCGCTACACTACATATTCTAACCACTTCATAATTACTCAAGACAACCAGTATCAAAGGCAATTTTACCG
+
FFGGCFGGGGG7@FCEFFFF87@:FFCFEF<FFCFFGFGGGGGGGDCFFDCFGGGFF?EC@+@@@<EFGDEFG,=FF9F9E<,BFG>FGFGFBF++@FF>F9EFG=E77F,=FGGGGC9EEF9FEG:@+>C>FF7@@DF88@C?,@D+=,@,;,EFDF9EEFG9>@,D;FA,DFFC>;;>BGGFC=9@@C@7=AB823+5+5=ECA+BCEA@7?24CAF@BF16*:CD3@++++64;(;3).).1)9.)9;(73@482)-())))-6)6(8(,8*:B4<2(
@M02352:288:000000000-CKWC8:1:1101:5801:7200 2:N:0:TACGCTGC+GTAAGGAG
TAATCTTGCGACCGTACTCCCCAGGCGGAATGCTTAATCCGTTAGGTGTGTCACCGAACAGTATACTGCCCGACGACTGGCATTCATCGTTTACGGTGTGGACTACCAGGGTATCTAATCCTGTTTGCTCCCCACACTTTCGTACCTCAGCGTCAGTATCGAGCCAGTGAGCCGCCTTCTCCACTGGTTTTCCTCCAAATATCTACGAATTTCACCTCTCCACTTGGAATTCCACTCACCTCTCTCGAACTCAAGACCCGGAGTTTATAAGGCAGTTCCAG
+
FGEF<FGGG7:@+@BD@FGGGCAFFCFGGGGGFEFGGGG<CFECFFFFGFGGGGCFEGGGGGGGGGGFGCFGGG7@=FEFGFGFGEGFAGGCGGGGEDFGDGFGGF8B<C:EFGGGG9BFDAFGFFFFC=B3+DF@CFFFD8DECE,:CF?;CGECFGFF>CFCE@DC,<>6ECGGGD?*9DG,8<=<,,4=?8F16F4;=C:7?F::77FFG6?FC5)(6A@AFCE4)9;=679)((,(.,,,2<:?:((.<:2=075(,4(,464<B9)4:8B<FAAF)
@M02352:288:000000000-CKWC8:1:1101:26854:7225 2:N:0:TACGCTGC+GTAAGGAG
CAATCTTGCGACCGTACTCCCCAGGTGGGACACTTATCACTTTCGCTTAGTCACTGAGATAAATCCCAACAACTAGTGTCCATCGTTTACGGCGTGGACTACCAGGGTATCTAATCCTGTTCGCTCCCCACGCTTTCGTCCATGAGCGTCAGTATATACGTAGTAGACTGCCTTCGCAATCGGTATTCTGTGTAATCTCTAGGCATTTCACCGCTACACTACACATTTTATCTACTTCCGTATAACTAAAGTCAACCAGTATCAAAGGCAGTTCCATAGTT
+
@9FF@CF<,@BFCFFGBFGGG7C6,CC<F<,C<@FC<FFEFFFGE,CFGGFCFCFDFGGGGGGGGGGFFFGEGGGF<EFFFFGGGFGGGCFEEEC77CFGFBFEGGGGFGDEDFGGFFFGFDFG7E+@CFGGG@:+8@=@ECCGGF,+@6@E,<DCCGGGGE,@,EA9;FF,6E5CDDCEFF51**,5:@FGFA1//1+1=+287F4@+=447A9>EF;)(2=868)+)38@@8CC?3<35(64))/)/6<))69FB2))4)).6))(((-84:?<=).66
@M02352:288:000000000-CKWC8:1:1101:19833:7240 2:N:0:TACGCTGC+GTAAGGAG
CAGTCTTGCGACCGTACTCCCCAGGTGGGATACTTATCACTTTCGCTTAGTCACTTAGCTAATGCCAAACAACTAGTATCCATCGTTTACGGCGTGGACTACCAGGGTATCTAATCCTGTTCGCTCCCCACGCTTTCGTCCCTCAGCGTCAGTACATACGTAGTAGACTGCCTTCGCAATCGGTATTCTGTGTAATATCTATGCATTTCACCGCTACACTACTTATTCTATCTACTTCCGTATAACTCAAGTCAACCAGTATCAAAGTCAGTTCCATCGTT
+
GGGGGGGGGGGEECFFGGGGGGGGGGGFGGGGGGGGGGGGGGGGGGGGGGGGGGGGGGGGGGGGGGGGGFGGGGFEGGGGGGGGGGFFGGC,FFGGGGGGGGFGGGGGGGCGFFFGGGGGGGG:FGGGGGGCG@CFGGGGGGGGGGGGGGGEBFFGGGG@FGFEFFEBFCCGFGGGDGD>ACC*@>ECECGGGE65*BFFFF6CEFFFFCFFGFFFG4@FEAEFGGFCEAFFFFFFFFFFFFFEF9C<A3<AAA46?F@<DA<<<4<4:>):4:FFFFBF:
@M02352:288:000000000-CKWC8:1:1101:22289:7297 2:N:0:TACGCTGC+GTAAGGAG
CAGTCTTGCGACCGTACTCCCCAGGTGGGATACTTATCACTTTCGCTTAGTCACTGAGAATTAACCCAACAACTAGTATCCATCGTTTACGGCGTGGACTACCAGGGTATCTAATCCTGTTCGCTCCCCACGCTTTCGTCCATGAGCGTCAGTATATACGTAGTAGACTGCCTTCGCAATCGGTATTCTAAGTAATATCTATGCATTTCACCGCTACACTACTTATTCTATCTACTTCCGTCTAACTCAAGTCAACCAGTATCAAAGGCAGTTCCATAGTT
+
FFCFFGGGGGEGGDGGGGGGGGGGGGG8CGGGGGGGGGGGGGGGGGGGCFGGGGGGGGGGGGFGGGGGGGCGGGG9F?FGGGGGCFGGFGGFGGGGGGGGGDFGCG7FFGGGGGGGGG9FFFEGGGGGECEEGDGGGGGGGDGGGGGGGGGEGEFFC9FCFFDEECFEGFFFGGGFD5CDFF>CGGGGGFF>FCF@C86CADFF*+:B@9BDGB@DDA@E;AEF7C?FE6+7;77?4?.:E(20?3;;<;3:<:4???F<24>FF9<:<((4<A45BD:>>
@M02352:288:000000000-CKWC8:1:1101:11980:7306 2:N:0:TACGCTGC+GTAAGGAG
TAATCTTGCGACCGTACTCCCCAGGCGGTCTACTTAACGCGTTAGCTCCGAAAGCCACGGCTCAAGGCCACAACCTCCAAGTAGACATCGTTTACGGCGTGGACTACCAGGGTATCTAATCCTGTTTGCTCCCCACGCTTTCGCATCTGAGTGTCAGTGTCTGTCCAGGGGGCCGCCTTCGCCACTGGTATTCCTTCAGATCTCTACGCATTTCACCGCTACACCTGAAATCCTACCCCCCTCTACAGCACTCTATTTCCCCAGTTTCAAATGCAGTTCC
+
FFGGGGGGGGGG>CFGDGGGGGGGGFEGGGGGGGGGGGGGGGGGGFFFGGDEG@FGDGDFGGGGGFFFGFGGGGGGGGGGFFGGGGGGGGGGFGGFGEFGG>7FGGGGGGFGGFGGGG<DGGGGGGG8ECFGGDFDCEGGCCEG*BECCCCFFGGCGG,@EG9EDFF6CEDCEGDGGGGF3DCEC=7:<CCGDCFE<66*80*2:@F3)*7DFFFFGB6>FE<FGF:<7***)96<7?6;19<2AD2,87:),64*)6@)288<?AFF2<):>B?4?2:<
@M02352:288:000000000-CKWC8:1:1101:23501:7333 2:N:0:TACGCTGC+GTAAGGAG
CAGTCTTGCGACCGTACTCCCCAGGTGGGATACTTATCACTTTCGCTTAGTCACTGAGAATTAACCCAACAACTAGTATCCATCGTTTACGTCGTGGACTACCAGGGTATCTAATCCTGTTCGCTCCCCACGCTTTCGTCCATGAGCGTCAGTATATACGTATTAGACTGCCTTCGCAATCGGTATTCTAAGTAATATCTATGCATTTCACCCCTACCCTACTTATTCTATCTACTTCCGTATGACTCAAGTCAACCCTTATCAACGGCATTTCCATCGTT
+
GGGGGGGGGGEGGGGGGGGGGGGGGFGF:FFEGGGGGFGGFGGFCFGGGGGGGGCGFG9@FC<FG9FG<F,69FDECFGFGGGCFDFGCE,,97>FE+?B,,BA,@B?E,E?FFFGFG99E=FEFE:F=EE+CC>+@+D=ECFDG8DD8C6=FGGFF9FFF9,8,3,@DCC,>,=+9*;*?>*@*A:22,>+BA::A6BDAF+:*B+2D@8**:9?8)0>@F:CF73@C+;6@FFFFC8(/(/(57CEE17)7?)23()3)/952(420(())6*)/)(-4
@M02352:288:000000000-CKWC8:1:1101:3011:7334 2:N:0:TACGCTGC+GTAAGGAG
TAATCTTGCGACCGTACTCCCCAGGCGGAATGCTTAATCCGTTAGGTGTGACACCGAAGGGCAAGCTCCCCGACGTCTGGCATTCATCGTTTACGGTGTGGACTACCAGGGTATCTAATCCTGTTCGCTCCCCACGCTTTCGTCCATCAGTGTCAGTACATTATTAGTGATCTGCCTTCGCAATTGGTATTCTATGTAGTATCTATGCATTTCACCGCTACACTACATATTCTAACCACTTCATAATGATTCAAGACAACCAGTATCAAAGGCAATTTTA
+
E<FFFEF9EG@:BFGGGGGGGGG@8<:@7+DFFFGFDEFCGFGGDGFCFFCGF@G7B:FCC:,C=,,C,DFE>FCC:F+EFFF<BAFGFGGGGGGGBFG7C,B<EEFEFFEGEDGFFDGGGGGGG,+@CEEGG@GGGG8D=::EGDFG?:@:@:EFA;:5@FBCGFGGG9D;D,=;CDGFEG5EC,6AF9,CDFFC@6BC++1=?AAD7F@DC=7FCE>>6*6;FF@:CFFF67<E?.-8<7AF245>2)6A<457:>F:(-(6-:AB<4<4(4739<>2
@M02352:288:000000000-CKWC8:1:1101:6239:7474 2:N:0:TACGCTGC+GTAAGGAG
CAATCTTGCGATCGTACTCCCCAGGTGGGACACTTATCACTTTCGCTTAGTCACTTAGCTAATGCCAAACAACTAGTGTCCATCGTTTACGGCGTGGACTACCAGGGTATCTAATCCTGTTCGCTCCCCACGCTTTCGTCCATGAGCGTCAGTACATACGTAGTAGACTGCCTTCGCAATCGGTATTCTGTGTAATATCTATGCATTTCACCGCTACACTACACATTCTATCTACTTCCATATGACTCAAGTCAACCAGTATCAAAGGCAGTTCCATAGTT
+
GFFFFGGGGGG@FCFGGGGGGGFGGGFGGGCEGGGGGGGGGGGGGGGGGGGGGGGGGGFGFGGGGCFGEFGGGGGGFGGDGFGGGGGGGGGGDFGGGDGGGFGGGGGFAFGGGGGGGGGGGGEFE?=8EFGCGCEGGEGGEGDFCFDGGGDGFFGGGE@FG:FEG<A>FGGGGGGGGGCBFC>EFF<@FGGGG<=<<>AGFGFD76@8=98?C;@:EA>E@FFFF6<FFFFFFFEFFFEFEFC)97<>;;39C?9F@7AE95<A4<2718836)@<?9)-.
@M02352:288:000000000-CKWC8:1:1101:27194:7479 2:N:0:TACGCTGC+GTAAGGAG
TAAGCTTGCGCCCGTACTCCTCAGGTGGATAACTTAACGCGTTAGCTTCAGCACTGCGAGCTAGTCGCAACACTTAGTTATCATCGTTTAGGGCGTGGACTACAAGGGTATCTAATCCTTTTCGCTACCCACGCTTTCGTTCCTCAGCGTCAATATAGTTCCAGTTAGCTGCCTTCGCTTTTGGTTTTCCTCTGTGTATCTACGGATTGCACCCCTACACACAGAATTCCGCTAACCTCTCCCTAATTCTAGCAAAGCAGTTTTGAACACAAACAAGGAGT
+
CFFEEFGGGGDEECCFGFGGGGGFFGFGGGGGGGGGGFGDGGGGGGCFFGFGGGGGGGGGGGGGGGGCGGGGGGGGGGFGGGGGFGGGGGGFEGGEGGEGFGGFFGGGGGGFGGFGFGFEFGGGDEEGGFFGGGGCEGGGGGGGFDDDEEGGGGGDF,FF@DCGGGG,@FFGGGGGGDGF4>95@*=FCFGGGEFCEFAFCCFF25ADF7BGFF>F=:18):<A48CD<6)8>E@;(9:<:?B?A:)4<<A><8>F??@B<<B9,-)36:?(8:),08(::
@M02352:288:000000000-CKWC8:1:1101:12802:7518 2:N:0:TACGCTGC+GTAAGGAG
TAATCTTGCGACCGTACTCCCCAGGCGGAATGCTTAATCCGTTAGGTGTGACACCAACAAGCATGCTTGCTGACGTCTGGCATTCATCGTTTACGGTGTGGACTACCAGGGTATCTAATCCTGTTTGCTCCCCACACTTTCGCACCTCAGCGTCAGTATCGAGCCAGTTAGCCGCCTTCGCCCCTGGTGTTCCTCCGAATATCTACGAATTTCACCTCTACACTCGGAATTCCACTCACCTCTCTCGAACTCAAGACCAGGAGTTTATACGGCAGTTCCAG
+
FEGGGGGGGGGGGGGGGGGGGGGGGGGGDGGGGGGGGGGGGGGGGGG9FCCGGGGGGGCFGGGGGGGGEGGGGGGGGGGGGGGGGGGGGGGGGGGGGGGGGGGGGGGGDGGGGGGFGFGGGGGGGGFGGGGGGFG:EGFGGGGGGGFGC,@EEGE>AEEGB<DEGGDG;,;EFEGDGGG*9;1:FE5<CGDCCEABBBD::CFF3@>5<C5@@@EF95@4CC86>C;D:>FFF4<ABFB:?B>?DB03((162:<F78>??<:?BDFFB<060(7:?6>B)
@M02352:288:000000000-CKWC8:1:1101:9764:7525 2:N:0:TACGCTGC+GTAAGGAG
CATTCTTGCGAACGTACTCCCCAGGTGGGTCACTTATCACTTTCGCTTAGCCACTGAACCGAAGTCCAACAGCTAGTATCCATCGTTTACGGCGTAGACTACCGGGGTATCTAATCCCGTTCGCTACCTACGCTTTCGTCCATCAGTGTCAATTTATTGTTAGTAATCTGCCTTCGCAATTGGTATTCTATGTAATATCTATTCATTTCACCGCTACACTACATATTCTAACTCCTTCACAATAATTCAAGATAACCAGTATCAAAGGCAATTTTACGGTT
+
GGGGGGGGGGCFGGFGFDFGGGGGGGGGDEGDFGGGGGGGGGGGGGGGGFGGGGGGGGGGGGGGGGGGFGCFFGGCFFAFGGGGCGGGFG7,>7F@@7FGGGGDCGGGGGFGFGGGGG+FDFEGGG:FGGFFGDEFFGGGGDGD,B=EFGGGGG7DEFFGG9ED9@DFGDCFGGGGGG4??;6CDGFDG,:+=/9AEFACFG+B@FFBCCA09;@>EA@E@FEF@FFFCCFFC+6<EFFFE)7)/9CC.6))7<?FF2569)2:-)-82<14AAFFF?0::
@M02352:288:000000000-CKWC8:1:1101:3928:7564 2:N:0:TACGCTGC+GTAAGGAG
CAGTCTTGCGACCGTACTCCCCAGGTGGGATACTTATCACTTTCGCTTAGTCACTGAGAATTAACCCAACAACTAGTATCCATCGTTTACGGCGTGGACTACCAGGGTATCTAATCCTGTTCGCTCCCCACGCTTTCGTCCATGAGCGTCAGTATATACGTAGTAGACTGCCTTCGCAATCGGTATTCTACGTAATATCTATGCATTTCACCGCTACACTACTTATTCTATCTACTTCCGTATAACTCAAGTCAACCAGTATCAAAGGCAGTTCCATAGTT
+
GGGAFGGGFGGGGGGGGGGGGGGGGGGGGGGGGGGGGGGGGGGGGGGGGGGGGGGGGCEGGGGGGGGGGGGGGGGGGGGGGGGGGFGFDFDCGGGGGGGGFCGGFGGGGGGGGGGGGGGGFGGGGGGGGGGGGGGGFGGGEEGGGGGGGGGGGCFFGGGGGGGEGC;FFCGFFGGGGGGFFGCGGGGCFF,9CE49?FFGFGFF@AFDGGFGCB08EF@CEFFFF7CFFFFFFFFFFFE0=DD3?>C4<?<A<2<FBF4)).-5<BB71(4:<BFAFB:B:
@M02352:288:000000000-CKWC8:1:1101:8015:7620 2:N:0:TACGCTGC+GTAAGGAG
TAATCTTGCGACCGTACTCCCCAGGCGGATAACTTAATGCGTTAGCTGCGCCACTCAAGCACCAAGTGCCCGAACAGCTAGTTATCATCGTTTACGGCGTGGACTACCAGGGTATCTAATCCTGTTTGCTCCCCACGCTTTCGCACCTCAGCGTCAATAATTGTCCAGTAAGTCGCCTTCGCCACTGGTGTTCTTCCGAATATCTACGAATTTCACCTCTACACTCGGAATTCCACTTACCTCTCCAATATTCTAGCTTTCCAGTTTCAAAGGCAGTTCCG
+
FFGGGGGGGGGEGDGGGGGGGGGGGGGGGGGGGGGGGFGGGGGGGGFFCEFEGGDFGEEFGGGGGGG9EGGGGD@:FFGFGFFGGGGGGGDGGGGGGDCFGGGGGFGB@FEGGGGGGGGGFFFDFGGGGFGGGGGGGGGDGGGGGGGGGG?CC7:CEGFC;BC>DCGGGCECFGGGDGDFFGGGGDFG+*87C?FEEEEGFGFD3CFGGGFGGFFFFFFB<FDFFF2<>BF?@F9AAA2).<8)24404:BBFFBFA<FFA64:>A)6AA4A?FF?FFA4(
@M02352:288:000000000-CKWC8:1:1101:11040:7674 2:N:0:TACGCTGC+GTAAGGAG
CATTCTTGCGAACGTACTCCCCAGGTGGGATACTTATCACTTTCGCTTAGCCACTCAGATCGAAATCCAAACAGCTAGTATCCATCGTTTACGGCGTGGACTACCAGGGTATCTAATCCTGTTCGCTCCCCACGCTTTCGTCCATCAGTGTCAATACATTATTAGTGATCTGCCTTCGCAATTGGTATTCTATGTAATATCTATGCATTTCACCGCTACACTACATATTCTAACCACTTCATAATGATTCAAGATAACCAGTATCAAAGGCAATTTTACCG
+
GFGGGGGGGGGGGGGFGGGGGGGGGGGGGGGGGGGGGGGGGFGGGGGGGGGGGGGGGGGGGFGGGGGGGGGGGGGGGGGGCGGGGGGGGGGGGCGGGGGGGGGGGGGGDGGGGGGGGGGGGGGGGDEEEGGGGGGGGGGGGGGGGGGDGFGGGFGFGGGG9FGFGFFFGFGFFGGGGFDBEGGGFGGGGGGF@*BEEFFGFGFGCFFGGGFGGFD>E4@BFFEFCFEGFFFAFFFFFFFFCE?EE3<CEEF)).7AC4AE(7>37));4=F0(4?BFABF(
@M02352:288:000000000-CKWC8:1:1101:15697:7687 2:N:0:TACGCTGC+GTAAGGAG
TAATCTTGCGACCGTACTCCCCAGGCGGTCTACTTAACGCGTTAGCTCCGAAAGCCACGGCTCAAGGCCACAACCTCCAAGTAGACATCGTTTACGGCGTGGACTACCAGGGTATCTAATCCTGTTTGCTCCCCACGCTTTCGCACCTGAGTGTCAGTTTCTGTCCAGGGGGCCGCCTTCGCCACTGGTATTCCTTCAGCTCTCTACGCATTTCACCGCTACACCTGAAATTCTACCCCCCTCTACAGCCCTCTATTTCACCCGTTTCAAATGCAGTTCC
+
GCFFGGGGGGGGGGGGGGGGGCFBFGGGGEGGGFGGFGGDGGGDFGGFFEGEGBFFCFEFGGGECGGGGGGGGGG@EGGGGG9,BEGGGGGGGDFGGGGGGGCFGGGGF@EC>DFGGGGCFGA<FGGGGFGGG+>BC>EGGGGGG*;CEGEFFCCCEE,;DFCFFC@:FEB*BEC<DGDA5C?=DCCCC7@CFC6AFFF*9>BG?FF55E3CFF-=G>9B6B45DF(736B?FF2<2319>><?>AA?:(322?B*65F<B>((-:02)5464<94=4::
@M02352:288:000000000-CKWC8:1:1101:13621:7693 2:N:0:TACGCTGC+GTAAGGAG
CATTCTTGCGAACGTACTCCCCAGGTGGGTTACTTATCACTTTCGCTTGGCCACTCAGTACTTAATCGTACCAAACAGCTAGTAACCATCGTTTACGGCGTGGACTACCAGGGTATCTAATCCTGTTCGCTACCCACGCTTTCGTTCATCAGCGTCAATATATTGTTAGTGATCTGCCTTCGCAATTGGTATTCTATGTAATATCTAAGCATTTCACCGCTACACTACATATTCTAACCACTTCACAATAATTCAAGACTAACAGTATCAATGGCATTGC
+
GGGFGGGGGGDCBFFGGGGGGGGGGGFFGGGGGGGGGGGGGGGGGGGGFGGGGGGGGGGFGGGFFFCGGEFGGGGGGGGGGGGGFGGGGGGGGFFFGGGGGGGGGGFGGGGGGDDGGGF;FGFGGGGGGGGCGGGFGGGGGGGGGGGGGGFCG8EGGGGGGFGEDGGGGGGFDGGGGGGFFCECCGGG6C;CGFFECFFFFGFGEFF>C?BGGFECCF@F>D@FG>@F;68@A+1<))6)637@3)/4=A36???6))072)())64-)5)6<7F0*-)6
@M02352:288:000000000-CKWC8:1:1101:18808:7713 2:N:0:TACGCTGC+GTAAGGAG
CATTCTTGCGAACGTACTCCCCAGGTGGGTCACTTATCACTTTCGCTTAGCCACTCAAACCGAAGTTCGAACAGCTAGTGACCATCGTTTACGGCGTGGACTACCAGGGTATCTAATCCTGTTCGCTCCCCACGCTTTCGTCCATCAGTGTCAGTATATTATTAGTGATCTGCCTTCGCAATTGGTATTCTATGTAATATCTATGCATTTCACCGCTACACTACATATTCTAACCACTTCATACTAACTCAAGACAACCAGTATCAAAGGCAATTTTACCG
+
GEGFAFGGGGDFEFFGGGGGGGGGGGDFGFFGGGGGGGGGGGGGGGGGFGFGGG8FGGGGF@+@CGGF7<EFEF?=FGF9FGGGGGEFEGFGDEECFGFG,EFCFFFCFFFFGGGDGDGFGGGGGGGGGDEGG:CFBFGGGCGGGGGFF;3CFCG7,8FFFCAEGGGGGFG9CEFCGCD*<C,<CFFGGGF@C4F?*+159CFG<4FGGEACF4@>EFF=@FEFFCEFFFFFAF0;?EE3)<?)><E34>EF).(03=B?:>F9AD><5((4:?6<=A)8(
@M02352:288:000000000-CKWC8:1:1101:25891:7734 2:N:0:TACGCTGC+GTAAGGAG
CAGTCTTGCGACCGTACTCCCCAGGTGGGATACTTATCACTTTCGCTTAGTCACTGAGAATTAACCCAACAACTAGTATCCATCGTTTACGGCGTGGACTACCAGGGTATCTAATCCTGTTCGCTCCCCACGCTTTCGTCCATGAGCGTCAGTATATACGTAGTAGACTGCCTTCGCAATCGGTATTCTAAGTAATATCTATGCATTTCACCGCTACACTACTTATTCTATCTACTTCCGTATAACTCAAGTCAACCAGTATCAAAGGCCGTTCCATCGTT
+
GGGEFGGGGGGGGGGCGGGFGGEFEFAFEGGGGGGGGGGGGGGGGGGGGGGGGGGGGFAEFFGGGFFGFFFGGGGGGGGGGGGGGGGFGGEFGGGGGGGGGFGDEFEFGGGGGGGGGFAFGFGCGGGDECC@E@=FFDFCG6DACFGGGGGGFGGFGGGFGGGGGGF;F?FGGFGGDDCEAFEE4CEEEFFFF4BC?>C@>DFGFFFGFGFGGFFDGADFFFFF7FCGCFFCAFECCC@DE@8=EECEE=@C<:>F?FFAF)5<>AB0(1(--4?AF9?BB
@M02352:288:000000000-CKWC8:1:1101:12435:7746 2:N:0:TACGCTGC+GTAAGGAG
CATTCTTGCGAACGTACTCCCCAGGTGGGATACTTATCACTTTCGCTTAGTCACTGAGTCGAAACCCAACAACTAGTATCCATCGTTTACGGCGTGGACTACCAGGGTATCTAATCCTGTTCGCTCCCCACGCTTTCGTCCATGAGCGTCAGTATATACGTAGTAGACTGCCTTCGCAATCGGTATTCTAAGTAATATTTATGCATTTCACCGCTACACTACTTATTCTATCTACTTCCGTATACCTAAAGTCAACCAGTATCAAAGGCAGTTCCATCGTT
+
GGFGDFGGGGGCFEFFGGGGFGGGFFFFGGGGGGFGFGGGGGGGDFGGGGGGGGGGGGGGGGGGGGGGGGGGGGG9FGGGGGGGGGGGGGGGGGGEGGGFFGGGGGEGGFGGGGFGFF<CCFFFDGDDEGG>>GGGGGGGGGGC9@;7@EGCCFFGGFFFGF7BC9FFGCFFFCFFCDGFFGG?*?CFEFCFGFA7*8+++=+=<AFGG7ADDEB3*8;C@A>FDGC@57@7:@)74?A(6(()-..).44AA4A??B)4<92-<>B:?1(.:27)16(43
@M02352:288:000000000-CKWC8:1:1101:25879:7749 2:N:0:TACGCTGC+GTAAGGAG
CAGTCTTGCGACCGTACTCCCCAGGTGGGATACTTATCACTTTCGCTTAGTCACTGAGAATTAACCCAACAACTAGTATCCATCGTTTACGTCGTGGACTACCAGGGTATCTAATCCTGTCCTCTCCCCACCCTTTCGTCCATGAGCTTCAGTATATACGTAGTAGACTGCCTTCGCAATCCGTCTTCTAATTCATATACATGCATTTCACTGCTACACTACTTTCTCTCTCTCATTCCGTTTCACTTAAGTCAACCACTATCAAAGGCACTTCCATCTTT
+
GGGGGFFFFG7+@FGFEGC<FCGCFG8@+,CEFGGGGAFEFGF,BFGD,C,CFFFFG8<,,,CFCCFBCFD8EEG,E,EFEFGG,:<==F:,4+8,B+AEE8:?,+4:,<?@@F,,,999,9,CFC=@CEG+B+4,8+@>+AD=,3,3,7,EDDCD,,;,C7@38=C;E,@E?A6+097*3+5*34*,7,,+5*+039++1:+7*=9:9:1++//=>9)*5?81+27+*/;A4***00*(0).)79.)1;69E?)2/:)(5)1)/))/(((:=)0)19)))
@M02352:288:000000000-CKWC8:1:1101:27484:7760 2:N:0:TACGCTGC+GTAAGGAG
TAATCTTGCGACCGTACTCCCCAGGCGGAATGCTTAATCCGTTAGGTGTGTCACCGAAGAGCAAGCTCCCCGACGACTGGCATTCATCGTTTACGGCGTGGACTACCAGGGTATCTAATCCTGTTTGCTCCCCACGCTTTCGCACCTCAGCGTCAGTATCGAGCCAGTGAGCCGCCTTCGCCACTGGTGTTCCTCCAAATATCTACGAATTTCACCTCTACACTTGGAATTCCACTCACCTCTCTCGAACTCTAGACTGATAGTTTAGCAGGCAGTTCCAG
+
FGFG@EFGF@7C@FFGGGGGGGGGGCEEGEGGGGGGGGCFFGEGFCGGGGGGGGGCGFG=CFFFFC<CCCFCC:>+>?F,=EDFEEFG,9<F+A4=>FFGC:@DG@<FDGGGGGGG9,=,,C@CEG@,@EBFGGGEEC6E,*5@45,;?>,1*==C;BF,6C>8EG,>B,?E<E8:C3*)=9CG*0*0<2C+398((647@F6CD=:**1):0*6?@@BF)@B7**.6)9?**99:?:(()3<<7>48<B:>2>./44))62))).)6).4((0.3@<)66
@M02352:288:000000000-CKWC8:1:1101:10120:7767 2:N:0:TACGCTGC+GTAAGGAG
TAATCTTGCGACCGTACTCCCCAGGCGGTCTACTTAACGCGTTAGCTCCGAAAGCCACGGCTCAAGGCCACAACCTCCAAGTAGACATCGTTTACGGCGTGGACTACCAGGGTATCTAATCCTGTTTGCTCCCCACGCTTTCGCATCTGAGTGTCAGTGTCTGTCCAGGGGGCCGCCTTCGCCACTGGTATTCCTTCAGATCTCTACGCATTTCACCGCTACACCTGAAATTCTACCCCCCTCTACAGCACTCTAGTTCACCAGTTTCAAATGCAGTTCC
+
FFGGGGGGGGGGGGGGGGGGGGGGGGGGGGGGGGGGGGGGGGGGGGGGGGDGGFFGEGGGGEGGGGGGGGGCGGGFGGGGGGGGGGGGGGGGGGGGCEGGGGGGGFGDGGGGGGGGGGGGGFGGGGFGFGGFGGFGGGGGGGGGGEGGGFGGGGGGGGGEFGGGGG9DGGDCGGGGGGGFFDEGGGGGGGGGGEFEFFFFFDFGFFFCDCBDFFBFGFFFFF?FGGFGF?9FFF>46:?FFFFFAD<?FFF?BFB=A<424741<B<>AB<A<B49F4AF
@M02352:288:000000000-CKWC8:1:1101:16019:7813 2:N:0:TACGCTGC+GTAAGGAG
CATTCTTGCGAACGTACTCCCCAGGTGGGTCACTTATCACTTTCGCTTAGCCACTCAAACCGAAGTTCGAACAGCTAGTGACCATCGTTTACGGCGTGGACTACCAGGGTATCTAATCCTGTTCGCTCCCCACGCTTTCGTCCATCAGTGTCAGTATATTATTAGTGATCTGCCTTCGCAATTGGTATTCTATGTAATATCTATGCATTTCACCGCTACACTACATATTCTAACCACTTCATAATAACTCAAGACAACCAGTATCAAAGGCAATTTTACCG
+
GFGGGGGGGGGGGGFFGGGGGGG@FGFCGGGGGGGGGGGGGGGGGGGGGGFGGGFGGGGGGGGDGGGGEGGGGGGGGGGGGGGGGGGDFGGGGGGGGGGGGGDGGGGGGGGGCDGFDFGGGGF<CG7DEGGFGGGGGGGGCEGDFGGGGGGGGGGGGGGGGFGGGGGGGCFDFGGGGGGFFGGGFGGGGGGGGFFFCACGFGFGFFFGGGFGGF@BEFFFF=EFGGFGFCFFFF0@?EE<EE3??CCE><<@@A@FFFE:(6A<)6)65,3:4>FAF>B2(
@M02352:288:000000000-CKWC8:1:1101:19970:7835 2:N:0:TACGCTGC+GTAAGGAG
CAGTCTTGCGACCGTACTCCCCAGGTGGGATACTTATCACTTTCGCTTAGTCACTGAGTCGAAACCCAACAACTAGTATCCATCTTTTACACCGTGGACTACCAGGGTATCTAATCCTGTTCTCTCCCCACGCTTTCTTCCATGAGCGTCAGTATTTACGTCATATACTGCCTTCGCACTCGCTATTCTAATTAATATCTATACATTTCACCGCTACACTACTTATTTTACTTACTTCCGTATAACTCAAGTCACCCAGTATCAAATGCAGTTCCATAGTT
+
EFA@6CFGGF++@CGGGGGGGGGGGGGG7EFGGGGG<,6FFGGGGGGG7E9F<FG,FCE@6B,B@EC@F=D8EE<ECAFC,,C<,5<FD,,,9>FEC:4C,44A,+CE8F,E,:;9,4,CE;,5ADE,@,B+@+4A=,7;,,66=,,=E>8+72@,@3,@>,+7;,3@D,3@:@+0=7+****134E,@,3+22?AECFC9F+=*11=+5B>9@2;EA=C(;*+2+1+/+1++17)7?)/6<()).)77;)))1)0/(0().<3)7)/))).))*)/.5)-
@M02352:288:000000000-CKWC8:1:1101:7204:7857 2:N:0:TACGCTGC+GTAAGGAG
CATTCTTGCGAACGTACTCCCCAGGTGGGTCACTTATCACTTTCGCTTAGCCACTCAAACCGACGTTCGAACAGCTAGTGACCATCGTTTACGGCGTGGACTACCAGGGTATCTAATCCTGTTCGTTCCCCACGCTTTCGTCCATGAGCGTCAGTACATACGTAGTAGACTGCCTTCTCAATCGGTATTCTGTGTAATATCTATGCATTTCACCGCTACACTACTTATTCTATCTACTTCCGTATAACTCAAGTAAACCAGTACCCAAAGCAGTTCCATAT
+
GGCDFGGGGGGEEEFGGGGGGGGGGGGGGE8FGGGGGCC@DFGFDGGG7FFGGGFEGGGEFGE+:@FGGF,CFEFFFEFFFCCEAFBFFFC<7:F>F@C:E,BF<E?C7F,,,544@EFG9DF5+3A@E9E,@=B+>=9+DEC8F=A7:::EEDEFF9F,;,EB,@FG,,,>8;>@F*:+3+>>DE6CGFGCG?F4*:B:++41844=:7@C7F6B:::)82.=C7<7?CFC6;7?7CEEF2/23:>BFA<().)1.<)4(-6))).4((((446.=9)<)
@M02352:288:000000000-CKWC8:1:1101:24820:7889 2:N:0:TACGCTGC+GTAAGGAG
CATTCTTGCGAATGTACTCCCCAGGTGGGATACTTATCACTTTCGCTTAGCCACTCAGACCGAAGTCCAAACAGCTAGTATCCATCGTTTACGGCGTGGACTACCAGGGTATCTAATCCTGTTCGCTCCCCACGCTTTCGTCCATCAGTGTCAATACATTATTAGTGATCTGCCTTCGCAATCGGTATTCTGTGTAATATCTATGCATTTCACCGCTACACTACACATTCTATCTACTTCCATATGACTCAAGTCAACCAGTATCAAAGGCAGTTCCATAT
+
GGFGGGGGGGFG:FFGGGGGGGGEGGFFFGGGGGGGGGGFGGGGGGGGGGGGGGGEFGGGGGGGGGGGGGGGGGGGGGGGGGGGGGFFGGGGGGG7FFEGGGFGDFGGGGGGFGGGGGGGGGGGGFGGGGE?FGGFEGGGGGCCGGGGGFGGGGEGGDFFGGGGGGFGGGGGGGGGGFDBBGG>>EEGGGGGGFFFFFFGFGFGFFFGFFFGGFDFG>@FFA3AFG<CCAAFFFFFF?E?ACEC))9><6)(/9>6<A4<0E<))6)9).(104F>?2).)
@M02352:288:000000000-CKWC8:1:1101:14366:7903 2:N:0:TACGCTGC+GTAAGGAG
CATTCTTGCGAACGTACTCCCCAGGTGGGTCACTTATCACTTTCGCTTAGCCACTCAAACCGAAGTTCGAACAGCTAGTGACCATCGTTTACGGCGTGGACTACCAGGGTATCTAATCCTGTTCGCTCCCCACGCTTTCGTCCATCAGTGTCAGTATATTATTAGTGATCTGCCTTCGCACTTGGTATTCTATGTAATATCTATGCATTTCACCGCTACACTACACATTCCGCCTACTCCAACTGAACTCAAGTTTATCAGTATCAATGGCAGTTTCGAGG
+
GGGGGGGFGGEGFGFGGGGGGGGDGGGGEGGGGGGGGGGGGGGGGGGGGGGGGG,CCFGGGGGGE@FF7=FFGGGGDFGGGGGFGDFDGGFGFFGGGDGGGBDGGFGEGFFFFFGFEGGGFFGGGDGGGGCFE7FGGCGGGGGEGGFGGCAFF7FECFFFGGFF;DFCFFA;EFFFGDGF*4:,AFCGGGGGGFFCEFFFFDAFEFCGGF8+2?2BG;@FFFFF*;<FFFFA>507@E@FE;@@;AEEF9A??6AFDFF<4A>FA2<D<:<(-3@54:?01
@M02352:288:000000000-CKWC8:1:1101:7404:7904 2:N:0:TACGCTGC+GTGAGGAG
CAGTGTTGCGGCCGTACTCCCCAGGTGGGATACTTATCACTTTCGCTTCGTCGCTGAGAATTCACCCAACAACTAGTATCCATCTTTTACGGCGTGGGCTAGCAGGGTCTCTAAACCTGTTCGCTCTCCACGCTTTCGTCCTTGAGCGTCAGTGTCTACGTAGTCGCCTGCCTTCGCAATCGGTATTCTAAGTCATATCTATGCATTTCACCGCTACACTACTTATGCTATCTACTTCCGTATAACTCAAGTCCACCAGTATCAATTGCAGTTCCATCG
+
GGF,,CFGG:++@@FEGGGGGGGGGGGG:FG8FGGFFG<FGGGGGGGG:F,F+@,8FFG<?F,E,5B=FF,,==FC5ECC,,,,,C555CF7747+++A?<,?F?++4:,<,55,,@E==6D76+,+C,>8+@+6+@C@=++7@,8:+@B>E,,@,,,3@E,@6,5**6*66,5499;*:AD4:CF,5,BCCC*+*8@A++7+;?78:;+1*2)0>C4()(/.++2/C<6109FA2<5)(4(48:>AF7()624:6?(069)<A2)))6<<)6274/62
@M02352:288:000000000-CKWC8:1:1101:6350:7909 2:N:0:TACGCTGC+GTAAGGAG
TAATCTTGCGACCGTACTCCCCAGGCGGTCTACTTAACGCGTTAGCTCCGAAAGCCACGGCTCAAGGCCACAACCTCCAAGTAGACATCGTTTACGGCGTGGACTACCAGGGTATCTAATCCTGTTTGCTCCCCACGCTTTCGCATCTGAGTGTCAGTGTCTGTCCAGGGGGCCGCCTTCGCCACTGGTATTCCTTCAGTTCTCTACGCATTTCACCGCTACACCTGAAATTCTACCCTCCTCTACAGCACTCTAGTTCACCAGTTTCAAATGCAGTTCC
+
CFFGGGGGGGCGCCFFGGGGGGGGG8FFGGGGFGGGCEGGGGGFGGGCFG7EGEDFFGCCCCCFFFEECCDFFCEG@CFD<BDE<FEFE:FGGGFGGGEFGFGGGGGFGGEGGG@FFGEFFCFFGCDEGGGGGE7<B>CC:9@5CCC7A9@AECEF,@;DCFGFF:;,?@*4:7>DDDGF35=5<C?F?9C7+):?E9A+1C?F>=6C<5)97?)1<>>((82;FG:436@*96).-3)4(32--<).0(8>(6)*.6=A)))4-44445)))-*)=).-
@M02352:288:000000000-CKWC8:1:1101:18518:7921 2:N:0:TACGCTGC+GTAAGGAG
CATTCTTGCGAACGTACTCCCCAGGTGGGTCACTTATCACTTTCGCTTAGCCACTCAAACCGAAGTTCGAACAGCTAGTGACCATCGTTTACGGCGTGGACTACCGGGGTATCTAATCCCGTTCGCTCCCCACGCTTTCGTCCATCAGTGTCAGTTGATTATTAGTGATCTGCCTTCGCAATTGGTATTCTATGTAATATCTATGCATTTCACCGCTACACTACATATTCTAACCACTTCATAATAACTCAATACAACCAGTATCAAAGGCAATTTTACC
+
GGGFGGGGGGC@CCFFGGGGGGGEGGGFGGGFGGGGGGGGGGGGGGGGGGGGGGGGGGGGGGGGGGGGDFGGGGGGDFGGGFEGGGGGGFGDGEGEGGGGGGGGGGGGCFGFDFGFGC<FGGFF=CGFCFG8CEGCCC9EGGGGGGGFFGGCFCGGGGGGFFGGFGA;EDF,DFGFGF>?DGGGGGCFGFGGFCFC?FFGFGFGFFFGGG>7:A<BEA6)(;;ACFFG?FF6:A13=EFEC3?)69ADA)35)63?)588(-4<>4))-2071:BAF<><
@M02352:288:000000000-CKWC8:1:1101:5547:7929 2:N:0:TACGCTGC+GTAAGGAG
AGTCTTGCGACCGTACTCCCCAGGTGGGATACTTATCACTTTCGCTTAGTCACTGAGAATAAACCCAACAACTAGTATCCATCGTTTACGGCGTGGACTACCAGGGTATCTAATCCTGTTCGCTCCCCACGCTTTCGTCCATGAGCGTCAGTATATACGTAGTAGACTGCCTTCGCAATCGGTATTCTAAGTAATATCTATGCATTTCACCGCTACACTACTTATTCTATCTACTTCCGTATAACTCAAGTCAACCAGTATCAAAGGCAGTTCAATAGTT
+
EFFEFGCGG@ECGGGDGGGGEG@FGDFGFGFFGGGGGGGGGGGGGGGFGGGGGGGGGGFDGFFGEGEGFGFFGGFCEEFFGGGGFFGGGGDGGGGGGDGGGDG8CEFFFFFFF;>EFGGGGGGCF@7CFECGCC@FEGGGGFGAFGDGGGGGGFGGGGGFGGGGDCGG?CF99FFGGGDF>CGGGGGFC,5=ABEEFF7B=8DEF6CC78><D=5EF8)6ACF7CC:CFFAC@).;?A;;@@EFCEEF@@AF<AB0<FB<2)6:9<?04:84>*)*)-)6
@M02352:288:000000000-CKWC8:1:1101:21144:7947 2:N:0:TACGCTGC+GTAAGGAG
TAACCTTGCGGCCGTACTCCCCAGGCGGAGAACTTAACGCGTTAGCTTCGCCACTGACTGCATTTACGCAACCAACAGCTAGTTCTCATCGTTTAGGGCGTGGACTACCGGGGTATCTAATCCCGTTCGCTACCCACGCTTTCGTACCTCAGCGTCAGTGTTATACCAGTTAGCCGCCTTCGCCACTGATGTTCCTCCAGATATCTACGCATTTCACTGCTACACCTGGAATTCCGCTAACCTCTTATACACTCTAGCCGTACAGTTTTGAATGCTGTTC
+
GGGGGGGGGGGGGGGGGGGGGGGGGGGGGGGGGGGGGGGGGGGGGGGGGGGGGGGFFGGGGGGGGGGDGFGGGGGGGGGGGGGGFGGGGGGGGGGCFGGGGGGGGGGGGGGGGGGGGGGGDGGGGGGGGGGGGGGGGGGGGGGGGGGGGGGGGGGGGGGGGGGGGGGGCGFGGGGGGGGBFFGGGGGECFGGGFFFFFFG8CAGFFFGGG@GGFA4<BAFBFFFFGBD:>)9<FFFB?FBF?A?BFAADFA:AFDF9AFB?1<BAAFFFF<9A<@DFA?F
@M02352:288:000000000-CKWC8:1:1101:24367:7983 2:N:0:TACGCTGC+GTAAGGAG
CATTCTTGCGAACGTACTCCCCAGGTGGGATACTTATCACTTTCGCTTGGCCACTCAGTACTTAATCGTACCAAACAGCTAGTAACCATCGTTTACGGCGTGGACTACCAGGGTATCTAATCCTGTTCGCTACCCACGCTTTCGTTCATCAGCGTCAATATATTGTTAGTGATCTGCCTTCGCAATTGGTATTCTATGTAATATCTAAGCATTTCACCGCTACACTACATCTTCTAACCACTTCCAAATAATTCAAGACTAACAGTATCAATGGCAGTGC
+
GG9FFGGEGGGGEGGG?DFG8FGBEGEFGGGGGGGGGGGGGGCFGDFGGDGGECFGGFGGGGGGFGGGGGFGGGGGGGGGGGGFFGEGGGGGGGGGGGGDG7@7EE=<EF=F7AE8;,CCEFFEDFGEEC>>CFFG++@>7=,A?FDFEDFGGC8;CEC@=;DGGGGGG,7>BACCGGG>FFGEGG?,8EFDGFF?A+9+==+28:@FF6=:7@EFDF29@69FFF1F3;+1:+17<42;(.)/.).47>>C6??A));;7?7:)6)))).5-(.,8,(.
@M02352:288:000000000-CKWC8:1:1101:11995:8001 2:N:0:TACGCTGC+GTAAGGAG
CAGTCTTGCGACCGTACTCCCCAGGTGGGATACTTATCACTTTCGCTTAGTCACTGAGAATTAACCCAACAACTAGTATCCATCGTTTACGGCGTGGACTACCAGGGTATCTAATCCTGTTCGCTCCCCACGCTTTCGTCCATGAGCGTCAGTATATACGTAGTAGACTGCCTTCGCAATCGGTATTCTAAGTAATATCTATGCATTTCACCGCTACACTACTTATTCTATCTACTTCCGTATAACTCAAGTCAACCAGTATCAAAGGCAGTTCCATAGTT
+
FGGGDGGGGGGGGGGGGGGGGGGGGGGGGGGGGGGGGGGGGGGGGGGGGGGGGGGGGGGGGGGGGGGGGGGGGGGFGGGGGGGGGGGGGGGGGGGDGGGGGGGGGGGGGGGGGGFGGGAFGFGGGGGGGGGGGGGGGGGGGGGGDEFGGGGGGGGGGGGGGGGGGGGFF7EGGGGGGGGFFGCEGGGGGGGFFFFFFFFGFGFGFFFGFGFFGFB:EFFF@FFF@F?:<FFFCFFFFFA7@FDFEFFFFF?F>>AF0:)9ADFF24A(8?((6<=6@23A:
@M02352:288:000000000-CKWC8:1:1101:12885:8004 2:N:0:TACGCTGC+GTAAGGAG
CATTCTTGCGAACGTACTCCCCAGGTGGGTTACTTATCACTTTCGCTTGGCCACTCAGTACTTAATCGTACCAAACAGCTAGTAACCATCGTTTACGGCGTGGACTACCAGGGTATCTAATCCTGTTCGCTACCCACGCTTTCGTTCATCAGCGTCAATATATTGTTAGTGATCTGCCTTCGCAATTGGTATTCTATGTAATATCTAAGCATTTCACCGCTACCCTACATATTCTAACCACTTCCCAATAATTCAAGACTAACAGTATCAATGGCAGTGC
+
GGGGGGGGGGGGGGGFGGGGGGGGGGGG@FGGGGGGGGGGGGGGGGGGDGGGGGGGGGGDGGGGGGGGGGGGGGGGGGGGGGGGGGGGGFGGGGGGEGDGGEGGGGGGGGGGGGGGFFGGGGGGDGGGGGGGGGGGGGGGDGGD8FGGGGGFGGEEEEFEGGFGCGGGGGFGGGGFGGGFFCEEDGGG?EFGFCFFFAF7FGFDFFF=+:AFGFFFGF@FBBF)*>@F@FFFFAEE?A0;@@<E)(/58EFFE3);)/5>A??>3:<4<A.6<0)()3()
@M02352:288:000000000-CKWC8:1:1101:12859:8004 2:N:0:TACGCTGC+GTAAGGAG
CATTCTTGCGACCGTACTCCCCAGGCGGTCTACTTAACGCGTTAGCTCCGAAAGCCACGGCTCAAGGCCACAACCTCCAAGTAGACATCGTTTACGGCGTGGACTACCAGGGTATCTAATCCTGTTTGCTCCCCACGCTTTCGCATCTGAGTGTCAGTGTCTGTCCAGGGGGCCGCCTTCGCCACTGGTATTCCTTCAGCTCTCTACGCATTTCACCGCTACACCTGAAATTCTACCCCCCTCTACAGCACTCTAGTTCACCAGTTTCAAATTCAGTTCC
+
FGEGGFGFGGCGGGGGGFFGFGGD?GDGGGGGGGGGGGEEGGGGCFDFAFGCFFGD8EG7>7C@<EFFCADFEFGGGDG<F?EEGGGFDCFGGFGGD+C4@:FCFGGGGGG7FFEGD@F=>FCGEFFFAFGGEEFGGGGGG;C>@7CGGGFCFGGGG@A@@C9>CFGGGGG>EEGGDDCA)>E*7ECCF?F@F?:<EFF76C?F?485DC3CF=5@GB099E)7C<744FF?FFF4><(,-31?)6:7:27)()-*.6F9A<5(6<-4:)))).0-96<<
@M02352:288:000000000-CKWC8:1:1101:18412:8007 2:N:0:TACGCTGC+GTTAGGAG
CAATCTTGCGACCGTACTCCCCAGGTGGATTACTTATCACTTTCGCTTAGACACTGACTGTAGATCACCTATCTCCAGTAATCATAGATTACGTCCTGGACTACCAGGGTATCTAACCATTTTCGCTCCCTATGCTTTCGTCCCTGCGCGTCAGTCTTACATTAGTTAGCTGCCTTCGCACTTGGTTTTCTTCGTCATATCTATGCATTTCATCTCTACATGACCCATTCCGTCCACTTCACATATATTCAAGAAAGTCAGTCACAATCTCATGCCATT
+
GFGFEGGGGG+@@FFGGFGGGGGGG<EFG,F9FGGG@,,CCFGFDFG7@96EFGGGGFCFG6,,6A,CF,6,,,9,C,C,C?FGC,,,:5,,,,,,,,9B,,,,A,,8+94,9CF;,45,4,5,@?F=+@,C,5C,C=FCF6C+4,,+++613+@,6,733,,@;@,@>,D,,@9=C+;**0<,*,*5@B,2=8A=)*=@+=1B:0B7+,45++::<+0*9+*)**(*0+1))022B7/.))1.7<)95CC333,=(.36).))))/7().9))+)2)-
@M02352:288:000000000-CKWC8:1:1101:26395:8087 2:N:0:TACGCTGC+GTAAGGAG
TAATCTTGCGACCGTACTCCCCAGGCGGAATGCTTAATCCGTTAGGTGTGTCACCGAACAGTATACTGCCCGACGACTGGCATTCATCGTTTACGGTGTGGACTACCAGGGTATCTAATCCTGTTTGCTCCCCACACTTTCGTACCTCAGCGTCAGTATCGAGCCAGTGAGCCGCCTTCGCCACTGGTGTTCCTCCAACTATCTACGAATTTCACCTCTACACTTGGAATTCCCCTCACCTCTCTCGAACTCTAGACTGCTAGTTTTGGAGGCAGTTCCAG
+
EFCFGGGGGGDGGGGGGGGGGGGEGFGGGCFGGGGGGGGGGGG:BFGGGGGGGGGGGGGCFGFF9FGFGGGGGGG+F@FEG8EFGEFGGGGG@DFEGGGGGAFFECA5<F7FCFGGAFGGGGGGFGGGGGGGGFGCEGGGG+D?FC;FCEFGCCGCFFGGEGGGGFG8D::FG5DGDDF>A<:EGFCF*AEGGECD@A)>AGFGEC>D8CFFGFCA+=;<CF?FF726)9?F?*44<:834?BB2<B08?:AAA<64<:164<3AFDF>78(42)875>A.
@M02352:288:000000000-CKWC8:1:1101:8599:8098 2:N:0:TACGCTGC+GTAAGGAG
CAGTCTTGCGACCGTACTCCCCAGGTGGGATACTTATCACTTTCGCTTAGTCACTGAGAATTAACCCAACAACTAGTATCCATCGTTTACGGCGTGGACTACCAGGGTATCTAATCCTGTTCGCTCCCCACGCTTTCGTCCATGAGCGTCAGTACATACGTAGTAGACTGCCTTCGCAATCGGTATTCTAAGTAATCTCTATGCATTTCACCGCTACACTACTTATTCTATCTACTTCCGTATAACTCAAGTCAACCAGTATCAAAGGCAGTTCCATAGTT
+
FGFGGGGGGGGGGGFGGGFGGGGGGGFFDCGGGGGGGGGFGGFGEGEGGGGGGGGGGFDCFGGGGGFGGGGGGGGGGGGGFFGGCGGFGGDBEECGGCFGGFGC8F7FGGCG?<FD;A9FGGGGGGGGGCG@GECGGGGGGEG,,@E8=EGGGGGGC;BC@F,@,<CECFGGEFF5>DGDFC*?FGGGGGGCFEFEF88CFF6FEFFGGGF*5?9>EF@EEFFADCEGFFFFCAECFCE?;88@56>EF;3?<D29(-)6<9:>9>90:::8A2956<06<
@M02352:288:000000000-CKWC8:1:1101:24987:8124 2:N:0:TACGCTGC+GTAAGGAG
TAACCTTGCGGCCGTACTCCCCAGGCGGTCTACTTAATGCGTTAGCTTGAGAACCCAGTGTTCAAGACACCAAATTCCGAGTAGACATCGTTTACGGCGTGGACTACCAGGGTATCTAATCCTGTTTGCTCCCCACGCTTTCGTACCTGAGCGTCAGTCTTTGTCCAGGGGGCCGCCTTCGCCACCGGTATTCCTTCAGATCTCTACGCATTTCACCGCTACACCTGAAATTCTACCCCCCTCTACAGTACTCTAGCCCGCCAGTTTCAAATGCAGTTCCG
+
FGGGEGGGGGGGGGGGGGGGGGGGGGGGFGGGGGGGGGGGGGGGGGGGGFGGGGGGGGGGGGGGGFGGGGGFGGGGGGGEGGGFGGGGDGGGGGGGGGGGGGGGGGGGG?FGGGGGGGGGGGG9FGGGFGGGGGGGGEGGDFEGGGGGF?FGGGDCEFGGGGGGGGFCGEGGGGGGGGGAFGGGGCEEGCCFF3@CEAF7CFBGBFBDGGFDDFBFG>BFFF2?FF2*:*8B?@2:AFFFF3(22>92><AFB44*60<09B01?><AA<449A=2@2)6(
@M02352:288:000000000-CKWC8:1:1101:26967:8177 2:N:0:TACGCTGC+GTAAGGAG
TAATCTTGCGACCGTACTCCCCAGGCGGTCTACTTAACGCGTTAGCTCCGAAAGCCACGGCTCAAGGCCACAACCTCCAAGTAGACATCGTTTACGGCGTGGACTACCAGGGTATCTAATCCTGTTTGCTCCCCACGCTTTCGCATCTGAGTGTCAGTGTCTGTCCAGGGGGCCGCCTTCGCCACTGGTATTCCTTCAGATCTCTACGCATTTCACCGCTACACCTGAAATTCTACCCCCCTCTACAACACTCTAGTTCACCAGTTTCAAATGCCTTTCA
+
FFDGGGGGGGFGEFFFGEFGFFGBGFGGGGGGGGGGEFGDEGGGGCFGG@:?C@FFGFFEFCFFEFFFGAFGG7FGGGCFFGGGGGGFGGGGGGGG7FCGGGGFGG8FGGDGFDGFGGGGGGGGGGGFGGGFGGGDEGGGGGGDG*:DCGGFFGGFGGCF;FGFG:,DFGEEEEGGGGDFFGEEDGGGG?FGGFFFEAF7@C6*6B@GG5>3DFFFGEB66D?:9C?FF6@FF?BF91390,23><2)460349>*65*6>22:-:6)):AA9)))14<)
@M02352:288:000000000-CKWC8:1:1101:14834:8200 2:N:0:TACGCTGC+GTAAGGAG
TAATCTTGCGACCGTACTCCCCAGGCGGTCTACTTAACGCGTTAGCTCCGAAAGCCACGGCTCAAGGCCACAACCTCCAAGTAGACATCGTTTACGGCGGGGACTACCAGGGTATCTAATCCTTTTTTCTCCCCCCGCTTTCCCATCTGAGTGTCAGTGTCTGTTCAGGGGGCCGCCTTCGCCACTGGTTGTCCTTCAGATCTCTACGCATTTCACCGCTACACCTGAAAATCTACCCCCCTCTACCGCCCCTCAATCCCCCAGTTTCAAATGCAATTCC
+
,B6<FGGGGGGGGGGGGGGGGGGGGFGG@@FGGGGGG9FGGGG:FGG<FGC,C6E6FCFGG+8,CFFGG8F,4C?,,B,,,,<5A?AE<?BFGF,BF=4++@3C<,@F<8FG,>C,,7>,,E,,,@F*22,>FG*4*/*=F7++5;E7+++2343+15,?@<<C+F:<C7***:))9*90)1;5<++;+3*97:*:A**?F4*0)0@*7*09F426F56(-7,)7>2*,**/)/).9(,(91(()64((,((((./.)),(-3(,6:4)6<<<2*)04<B
@M02352:288:000000000-CKWC8:1:1101:28391:8226 2:N:0:TACGCTGC+GTAAGGAG
CATTCTTGCGAACGTACTCCCCAGGTGGGTCACTTATCACTTTCGCTTCGCCACTCAAACCGAAGTTCGACCAGCTAGTGACCATCGTTTACGGCGTGGACTAACAGGGTATCTAATCATGTTCGCTCCCCACGCTTTCGTCCATCAGTGTCAGTATATTATTAGTGATCTGCCTTCGCACTTGGTATTCTATGTAATATCTATGCATTTAACCGCTACACTACATATTCTACCCACTTCTTAATACCTCACGACAACCAGTATCAAAGGCAATTTTAC
+
GGGF<FGGGGC@@FGGGGGGGGGGFEFG:@,;FEGFGF9CFGGGGGGGBGGGGG,FEEFCFCCCEGGD:E,@FF==F95<EF?BCECBFGD9B=F7CFF=?FE,A8?FEEEF9@F>4E,8CFD,6+FF>+>,@>FC=DD>>+58@E,=ECDFA9DEGFG;,@DFG;3,33@>EFF7C575*?F=?F7AE,D:D7B<5FFG6DFGE+=BC,+24464C>04@C;A7CE>5+1@+/37@@<3)1))1<))1.((.((540)8:4)6<)))6(,((./4@A2
@M02352:288:000000000-CKWC8:1:1101:6880:8233 2:N:0:TACGCTGC+GTAAGGAG
CATTCTTGCGAACGTACTCCCCAGGTGGGTCACTTATCACTTTCGCTTAGCCACTCAAACCGAAGTTCGAACAGCTAGTGACCATCGTTTACGGCGTGGACTACCGGGGTATCTAATCCCGTTCGCTCCCCACGCTTTCGTCCATCCGTGTCAGTTGATTATTAGTGATCTGCCTTCGCAATTGGTATTCTATGTAATATCTATGCATTTCACCGCTACACTACATATTCTAACCACTTCATCATACCTCAAGACCACCAGTAACAAAGGCCATTTTACCG
+
CE@<FFGFGG+:BFGGGGGGGGGEF@8F:F8<FFGGF@,<FFGGDEGF7,<FEFE8DCFGG+@:6ACFF8<F=,EFEEFGGAFGFGB?FF=,,,8@CG78=<EFEEC7=>CCCFGEFAC,3AF,>=:>8>CCGC@++:C8F:C69E,<F5@@,@AFG;FF,@EGG32;;FDEGGG>C**:*/4<*4,BEE@:C?CC78B7+:878AFF=+::7=(03.3<3+/6>FEG?77@7;;)/6>?<<)-6<A:<)5)4),)(4><:-)))6)4(,,(((/.862)(
@M02352:288:000000000-CKWC8:1:1101:28376:8236 2:N:0:TACGCTTC+GTAAGGAT
CATTCTTGCGAACGTACTCCCCAGGTGGGTCACTTATCACTTTCGCTTAGCCACTCAAACCGAAGTTCGAACAGCTAGTGACCATCGTTTACGCCGTCGACTACCAGGGTATCTATTCCTGTTTTTTCCCCACGCGTTTTTCCATCAGTGTCAGTATATTATTAGTGTTCTGCCTTCTCAATTAGTATTCTATGTAATATCTATGCATTTCACCGCTACACTACATATTCTAACCACTTCATAATATCTCAAGACAACCAGTATCACAGGCAATTTTACC
+
GG9FFGFGGGC+@+CEGGGGGGGGG<EF+7,;FEGGCF9FGGCFGGGFCC9FC<,CEGGCD+@:7?,C,6,E::C,699?,E,59?B<,B,,8,8F@4@+44+=8A,BFF,A5A=,,4,7>?<,,++@=@D,F+6+36++83,=AF,+,>D,,,,7E,8,,,@,,7@;,,3,@,9C9*<;+=,,2D=A,,>::9B76=:=1DCG4AFC+C++2158*)-5=6=F<+<+)+33;6?<((/757)<<C)1.96)).//=@51(.46)-)-4(,12(*.*6))
@M02352:288:000000000-CKWC8:1:1101:6892:8248 2:N:0:TACGCTGC+GTAAGGAG
CATTCTTGCGAACGTACTCCCCAGGTGGTTCACTTAGCGCTTTCGCTTCGCCACTCAAACCGCAGGTCGAACAGCTACTGATCGACGTTTACTACGGCGTCTACCGGGGGATTTAATCCTGTTCTCTCCTCCCCCCTTCGTCGCTCAGTGTCGTTTGATTCTTACTGATCTGCCGCCTCAATTGCTAGTTTATCTAATATTTACGACTCTCATCACCACACTACATATTATAACACCTTCTCATGCTGTTATGCAAACCCACCGTCCAGGCAATTTTACC
+
,6,;CFFEFGG@@FGGEGGGGG,6C6<C8,,CFFGG,,+@FCF,8BF,,8@FFGG,6,C,C+7B++9,6+,CCCF,,,C<,,,,+@+7=<+,,,<?7+C+++4A<4++++3+,,,,8,,,,88,:,7,@,D,8**5*4:5BC***=*0,44=***/=,,@;,+++2,+27+3+2))238/)+10+=1+>++++);))/=2*0**())/*+)2*1)/**-,4),9**)2-04**9)(,(.,)).))))).))).))1.8>,(((-.((,)(,(.4*)/)).
@M02352:288:000000000-CKWC8:1:1101:7621:8281 2:N:0:TACGCTGC+GTAAGGAG
CATTCTTGCGAACGTACTCCCCAGGTGGGATACTTATCACTTTCGCTTAGACACTCAGTCCGAAAACCGAACAGCTAGTATCCATCGTTTACGGCGTGGACTACCGGGGTATCTAATCCCGTTCGCTACCCACGCTTTCGTTCATCAGCGTCAATATACTGTTAGTGATCTGCCTTCGCAATCGGTATTCTATGTAATCTCTAAGCATTTCACCGCTACACTACATATTCTAACCACTTCACAGTAATTCAAGGCCAACAGTATCAAAGGCAATTTTACAG
+
GEGGGGGGGGGGGGFGGGGGGGFEGGGGGGGGGGGGGGGGGGGGGGGGGGGGGGGGGGGGGGGGGGGEGGGGGGGGGGGGCFFGGGGGGGGGGDGGGGGGGGGFFGGGGCGGGGGGGGGGGFDEFGGCEDF@C@GGDFAEGGGGGGGGGDGGGGGGGCCFGGGGGGGGGFFGGGGCFGC>?4>FDEEGFGGFGFFE5>+:@D6CE487CFFFFBFBC>93@:=FGGEGFFFFFFF?FF9?DF<9<AAA<AA<24()4<>?0<A9AAA<<?<:??FAFDF>)
@M02352:288:000000000-CKWC8:1:1101:7212:8287 2:N:0:TACGCTGC+GTAAGGAG
TAATCTTGCGACCGTACTCCCCAGGCGGAGAGCTTAATGCGTTAGCTGCGTCACCTACAAGCATGCTTGCAGACAACTAGCTCTCATCGTTTACGGTGTGGACTACCAGGGTATCTAATCCTGTTTGCTCCCCACACTTTCGTGCCTCAGCGTCAGTATCTGTCCAGTAAGCCGCCTTCGCCTCTGGTGTTCCTCCTAATATCTACGAATTTCACCTCTACACTAGGTATTCCACTTACCTCTCCAGAACTCTAGATCGATAGTTTCAAATGCAGTTCCAA
+
FFGCFGGGGGFGGGGFEGGGGC<FGDFGEEGGGGGGFFEFGGGFFGGGFECFGGGGGGGF<F@FEGGGFGFEFGGGGGGGGGGGGGGGGFGGGGFGGGGGGFGGDFGCGGGG,AAFGC9EFGGGGGFGGGGGGGG7CDGCAEFFGGGGCFGGGEGGF,@EAFFGGFFGG,,E6CD49;*9?D5EGGGC8AEGGCFDFF68+=CG?@>35CFDFFFF5=;EEADAC>;+1;FFFAEFFF3;>43?09723?F2-..946F??(-5<A<9546444*9@444.
@M02352:288:000000000-CKWC8:1:1101:7624:8298 2:N:0:TACGCTGC+GTAAGGAG
CATTCTTGCGAACGTACTCCCCAGGTGGGATACTTATCACTTTCGCTTAGACACTCAGTCCGAAAACCGAACAGCTAGTATCCATCGTTTACGGCGTGGACTACCGGGGTATCTAATCCCGTTCGCTACCCACGCTTTCGTTCATCAGCGTCAATATACTGTTAGTGATCTGCCTTCGCAATCGGTATTCTATGTAATCTCTAAGCATTTCACCGCTACACTACATATTCTAACCACTTCACAGTAATTCAAGGTCAACAGTATCAAAGGCCATTTTACAG
+
GGEGFGGGGGGGEDFGGGGGGGGGGGGGEFGGGGGGGGDGGGGGGGGG@F<FGGFGGGGFGGCFGDGGGGGGGGGGGGGGFGGGGGGGGGGGGEGEGGGGGEFFG+=FFBFGGGGGGGGDGFG<>EGGGGGGG@FFGGGGFFGGGFGGGDCC>EDFF9CFGGGGGGCGGGGGGGGGGGGFFGGF:E5CFGGGFFF?EF6CAGFF?AAGGF8CGFDFED@FFAEF4+9DEAFF478?F0>FDF292<<:9A<>F8)@?)=8(5<>>):A<0((48FFF<<5)
@M02352:288:000000000-CKWC8:1:1101:28542:8412 2:N:0:TACGCTGC+GTAAGGAG
CAATCTTGCGATCGTACTCCCCAGGTGGATTACTTAACGCTTTCGCTTGGATGCGCACTGTCTATCGCCCACATCGAGTAATCATCGTTTACGGCGTGGACTACCAGGGTATCTAATCCTGTTCGCTCCCCCCGCTTTTGTCCCTCAGCGTCAGTATATAATTAGTGATCTGCCTTCGCAATCGGTATTCTATGTAATATCTATGCATTTCACCGCTCAACTACATATTCTCACCACTTCATTATAACTCAAGTTATTCAGTATCATAGGCAATTTTACAG
+
DF9FEFGFFGGFD:FFGGEFGGGEGDFGGGG?FGGGG9CFFGFFF7FGFCDFCEBECGCFFFGFGGG7,B:B:=CC8DFGCF<?FGFFGFFEBFGGG:F7FF,AFFCCGG8BFGC,C,A9EFF,6+@BEG7CGGGD@D,@,,5@CE6FFDGGGDGGFGGFFAE9DGAFFCFFFFF+33@D5@>?*=?CFFG@@C@598@FAD+BC=@FCE+:C46>E)()/7=A6@)251;+++,)42)5<>F<4664<A)52).9:<9)6<469))6))(5((7:?<>).
@M02352:288:000000000-CKWC8:1:1101:28525:8419 2:N:0:TACGCTGC+GTAAGGAG
CAATCTTGCGATCGTACTCCCCAGGTGGATTACTTAACGCTTTCGCTTGGATGCGCACTGTCTATCGCACACATCGAGTAATCATCGTTTACGGCGTGGACTACCAGGGTATCTAATCCTGTTCGCTCCCCACGCTTTCGTCCCTCAGCGGCAGTATATAATTAGTGATCTGCCTTCGCAATCGGTATTCTATGTAATATCTATGCATTTCACCGCTACACTACATATTCTAACCACTTCATTATAACTCAAGTTATTCAGTATCAAAGGAAATTTTACAG
+
FGFAEFGGFGEGFEFGGGGGGGGGFF<FGGGFFGGFFAFGGGGAFGGGGGGGGGFGGEGGDFFECGEFFGGFG<FFCFFGGFGGFGFGGGGGGEEGGCCEBFFGFGEGG8EFFGGGGGGCFGGA@@FG+DE::++>8ECBFGGEEGDGFC++>74;CFCFGGFAD=F9ECGFFGG:C9**?4@=CEFFGG@8C4B?<8:C6CFGEFFF7@8CCF@>586)(16AFDCC?6:FFF@/(8)59BFBFB95-).8<4>FAD=AF>BB2:<94(.4()=<@>A4)
@M02352:288:000000000-CKWC8:1:1101:20347:8445 2:N:0:TACGCTGC+GTAAGGAG
CAGTCTTGCGACCGTACTCCCCAGGTGGGATACTTATCACTTTCGCTTAGTCACTGAGTCGAAACCCAACAACTAGTATCCATCGTTTACGGCGTGGACTACCAGGGTATCTAATCCTGTTCGCTCCCCACGCTTTCGTCCATGAGCGTCAGTATATACGTAGTAGACTGCCTTCGCAATCGGTATTCTAAGTAATATCTATGCATTTCACCGCTACACTACTTATTCTATCTACTTCCGTATAACTCAAGTCAACCAGTATCAAAGGCAGTTCCATCGTT
+
GGGGGGGGGGGGGGGGGGGGGGGGGGGGGGGGGGGGGGGGGGGGGGGGGGGGGGGGGGGGGGGGGGGGGGGGGGGDGGGGGGGGDGGG?FCFEGGDGGGGGGGGGGGGGGGGGGGGGFFGGGGGGGGGGGGGGGGGGGGGGGGGFGGDGGGDGGGGGFFGGGGG9AFGGGGGGGGDGGDDFG5EGGGGGGCFF?FEFFFGFGFGFFFFGGFGGFFFGFFFFFFFGGEGFFFFFFFFFFF;E@F@7CFAFF?F<A:F?<)9).--4<>B:?:?BFFBF<083
@M02352:288:000000000-CKWC8:1:1101:6054:8487 2:N:0:TACGCTGC+GTAAGGAG
CATTCTTGCGAACGTACTCCCCAGGTGGGTCACTTATCACTTTCGCTTAGCCACTCAAACCGAAGTTCGAACAGCTAGTGACCATCGTTTACGGCGTGGACTACCAGGGTATCTAATCCTGTTCGCTCCCCACGCTTTCGTCCATCAGTGTCAGTATATTATTAGTGATCTGCCTTCGCCATTAGTATTCTATGTAATATCTATTCATTTCACCGCTACACTACATATTCTAACAACTTCATAATACCTCACGACAACCAGTCTCAAAGGCAATTTTACC
+
@@@,,CFGGG>+8+CFFGE<FEDF<F8@B@<6EFGGG,6<CEGDEGGGGFF<<@EC<@FD7FC:+959CFFGCEFF<FF??<FAFGEDGGGA,+=+@++=ECF<FGGG+44A,54,CF9ACF<,@6CFGB+,3:@CEG=C,+6+3>@?FFGG99DFG9@CDCDGFG,5;@,,32?F>FG*9CG7+5,<22D:FEF6499BB79:*+48=C++C*-?C8(*/1(/075>?FC=;F3;83A3EE35)))/9)((/7(002<((.)-6):3<02(.8666))4
@M02352:288:000000000-CKWC8:1:1101:18483:8503 2:N:0:TACGCTGC+GTAAGGAG
TAACCTTGCGGCCGTACTCCCCAGGCGGTCTACTTAGTGCGTTAGCTGCGCCACTAAGACATCAAGTGTCCCAACGGCTAGTAGACATCGTTTACGGCGTGGACTACCAGGGTATCTAATCCTGTTTGCTCCCCACGCTTTCGCACCTCAGTGTCAGTATCAGACCAGGTAGTCGCCTTCGCCACTGGTGTTCCTTCCTATATCTACGCATTTCACCGCTACACAGGAAATTCCACTACCCTCTTCTGTACTCTAGTTATCCAGTATCAGGTTCAGTTC
+
GGGGGGGGGGDGGGGGGGGGGG8BFGFGGGGCGGGGGGFGGGGDFFGCGCGGGGGCFFAFFGGFCDGGGGGGACECCFGGGGD<FFGGGGGGGGGECFGGEDGGGDFGFFGGGGGGGGFFGGGGGGGGGCGGGGGGGGGGGGGGGGEGGCGGCEGGFGBFGDCDGGFCEGGCFGDGGGGFFDEGDGFC>*39DEFEFFFDF7AFFFF*<=>DGFEFG)2>6B<@*9(/86=4@FFDFFF<?7?BDFF2<FFFFFF7>A6):AB2<24>5<29)5640.6
@M02352:288:000000000-CKWC8:1:1101:25715:8505 2:N:0:TACGCTGC+GTAAGGAG
CATTCTTGCGAACGTACTCCCCAGGTGGGTTACTTATCACTTTCGCTTGGCCACTCAGTACTTAATCGTACCAAACAGCTAGTAACCATCGTTTACGGCGTGGACTACCAGGGTATCTAATCCTGTTCGCTACCCACGCTTTCGTTCATCAGCGTCAATATATTGTTAGTGATCTGCCTTCGCAATTGGTATTCTATGTAATATCTAAGCATTTCACCGCTACACTACATATTCTAACCACTTCATAATAACTCAAGACAACCAGTATCAAAGGCAATTTT
+
FFGGGGGGGGGGGDGGGGGGGEGEGGGGGGGGGGGGGGGGGGGGGGGGGGGGGGGGGGGGGGGGGGGGGGFGGGGGGGGGGGGGGGGGGGGGGGGGGGGGGGGG8EFGGGGGGGGGGGGGGGGGGGGGGGGGGGGGGGGGEGDCDFGGGGGGGGGECGGGGGGGGGGGAFFCFGFGGGGFFGGGGGF?FGGGGEFEE9BFCCAFFFFFCCAGGFEFGFFF>40*;+4<;FF=AFEEE>37(64@FFC?<6?<93=6<<54?B?<:9<94)<>474.54<BA
@M02352:288:000000000-CKWC8:1:1101:16327:8517 2:N:0:TACGCTGC+GTAAGGAG
CAGTCTTGCGACCGTACTCCCCAGGTGGGATACTTATCACTTTCGCTTAGTCACTGAGTCGAAACCCAACAACTAGTATCCATCGTTTACGGCGTGGACTACCAGGGTATCTAATCCTGTTCGCTCCCCACGCTTTCGTCCATGAGCGTCAGTACATACGTAGTAGACTGCCTTCGCAATCGGTATTCTGTGTAATATCTATGCATTTCACCGCTACACTACACATTCTATCTACTTCCATATGACTCAAGTCAACCAGTATCAAAGGCAGTTCCATAGTT
+
FGGGFGGGGGGGGGGGGGFGGGGGGGFGGGGGGGGGGGGGGGGGGGGGGGGGGGGEFGGGGGGGGGGGGGGGGGGGGGGGGAGGGGGGFGEFGDGEGGGGGGGFDE+A=FFFGDAFFF,CEGFGCDEFEGGGGGGFGGGGGGGGC@FGGGDEG7EGFFGGGGGGFG;EGADGGGGGGG>>ADEEGGFCFCEGF*1548FGFGFGEFFFGFFC5B@EG419;;;FGC?C7ACAFFEEEEFFCCE7:BFF?()6.)6971)69)6)66).81:BF47-@A0)6
@M02352:288:000000000-CKWC8:1:1101:10059:8539 2:N:0:TACGCTGC+GTAAGGAG
CACTCGTGAGAGCGTACTCCCCAGGTGGGATACTTATCACTTTCGCTTAGCCACTCAGTACCGAAGTACCAAACAACTAGTATCCATCGTTTACGGCATAGACTACTGGGGTATCTAATCCCATTCGCTACCTATGCTTTCGTCCATCAGCGTCAGTTTATTAGTAGTGATCTGCCTTCGCAATCGGTATTCTGTGTAATCTCTAAGCATTTCACCGCTACACTACATATTCTAACCACTTCACAGTAATTCAAGGTCAACAGTATCAAAGGCAATTTTA
+
GFGGGGGGGGCFGGFEGGGGGGGGGGGGGDFFGGGGGGGGGGGGGGDGGCEGGGGGGGFEDFBF@FFGGGGCG<FFFGCGFGGGGGGGEFGG,CCGGGGGG9FFGGF9FEGGEGGFGDFGAFFFFGGEG8EAFGCEGGGGGGGGGDFGDDFGGGGGGGGGGGFGGGGE8FFGF8D+?FGFFGEGGGDE5CGGG5BA;+?CFGFFCAFC7CECF6AA*@=9@A@@CC=F4CFFFFFFDE;8@EEF).7<)3<?5C32/7A;A361<)6?)/7;((04?4A)
@M02352:288:000000000-CKWC8:1:1101:11501:8558 2:N:0:TACGCTGC+GTAAGGAG
CATTCTTGCGAACGTACTCCCCAGGTGGGTCACTTATCACTTTCGCTTAGCCACTCAAACCGAAGTTCGAACAGCTATTGACCATCTTTTACGGCGTGGACTACCAGGGTATCTAATCCTCTTCGCTCCCCACGCTTTCGTCCATCAGTGTCACTATATTATTAGTGATCTGCCTTCGCACTTGGTATTCTATGTAATATCTCTGCATTTCACCGCTACACTCCATATTCTCCCCACTTCATAATAACTCAAGCACACCAGTATCAAAGGCAATTTTACC
+
9FFGGGGGGGG+@@FFGGGGGGGDGEFGB@,;EFGGE,C@FFGCEFGF,C<FGG,CFGFEF:CCFAFF7C=<@,CF,,,C,9,,9B,E<FCC=,C@EG7+?A=,4958?F,B<AEF,=AC,CF?++4@@>C,@7:>8@,6@@+A,E,+@A;;3,73@9B@,EE,@FC,;DF,BF7D**<?**2,*ABDFGE9+7=66B9:@C9C?F8CFG>+:8=4?)57=8()*19C5+3+/)3(.(.7<E3)99).)4)5;)()(.)-(6)6)..64(.,0(9<F>A<
@M02352:288:000000000-CKWC8:1:1101:10336:8586 2:N:0:TACGCTGC+GTAAGGAG
CATTCTTGCGAACGTACTCCCCAGGTGGGATACTTATCACTTTCGCTTAGCCACTCAGTCCGAAAACCGAACAGCTAGTATCCATCGTTTACGGCGTGGACTACCAGGGTATCTAATCCTGTTCGCTCCCCACGCTTTCGTCCATCAGTGTCAGTATATTATTAGTGATCTGCCTTCGCAATTGGTATTCTATGTAATATCTATGCATTTCACCGCTACACTACATATTCTAACCACTTCATAATAACTCAAGACAACCAGTATCAAAGGCAATTTTACC
+
GFGGGGGCGGEGGGGGFGGGGGGEGGCF:FFGGGGGFGGGGGGGGGGGGCEGGGGGGGGGGGGDCEGGCCCGGGGGFGGGGGFGGGGFGGGG@FFGGGFFGGFFFF=EBFGGCFFGCFGGGGGGFGGGDFG:C7BFCDFGGGDD9DEGGF:FG9EFCEFGFGGGGGFFGFG9BEGGGDC?B>F,*B,><<FGFEB<EFF7341B?B6FFGFGGFDA=?BF@F@FCFEDEFF6FFFFFFFFCFC?CEE).736).:F<(<?0<)6442<>(4(4?B<FA<B
@M02352:288:000000000-CKWC8:1:1101:4509:8591 2:N:0:TACGCTGC+GTAAGGAG
CATTCTTGCGAACGTACTCCCCAGGTGGGTCACTTATCACTTTCGCTTAGCCACTCAAACCGAAGTTCGAACAGCTAGTGACCATCGTTTACGGCGTAGACTACCAGGGTATCTAATCCTGTTCGCTACCTACGCTTTCGTCCATCAGCGTCAATATATTGTTAGTGATCTGCCTTCGCAATCGGTATTCTATGTAATATCTATGCATTTCACCGCTACACTACTTATTCTAAACACTTCACAATAATTCAAGATCATCAGTTTCAATGGCAATTCTATAT
+
GGGGGGGGGGG:FFGGGGGGGGGGGGGGGGGCGGGGGGGGGGGGGGGGGGGGGGGGGGGGGGGGGGGFGGGGGGGGGGGGGGGGGGGGGGGGEGGGGGDFFGGGGGGEFGGGGGGFGGGGDGGGEGGGGGGBFGGGEFGGFGEEDGGCFGGGGGGGGGGG,FGGFGGGGGGCGFFDG7D5@DGGGGFGGGGGGEFFCF+8CGFGCBFGGGFFFF?DEA@E@FFFF@?GFFFFF6@<<FFFE<).7A<CE3CCC<784<=A2A44446AA::7247)999<)
@M02352:288:000000000-CKWC8:1:1101:9075:8605 2:N:0:TACGCTGC+GTAAGGAG
TAATCTTGCGACCGTACTCCCCAGGCGGTCTACTTAACGCGTTAGCTCCGAAAGCCACGGCTCAAGGCCACAACCTCCAAGTAGACATCGTTTACGGCGTGGACTACCAGGGTATCTAATCCTGTTTGCTCCCCACGCTTTCGCATCTGAGTGTCAGTGTCTGTCCAGGGGGCCGCCTTCGCCACTGGTATTCCTTCAGATCTCTACGCATTTCACCGCTACACCTGAAATTCTACCCCCCTCTACAGCCCTCTAGTTCACCAGTTTCAAATGCAGTTCC
+
GFGGGGGGGGGGGGGGGGGGGGGGGGGGGGGGGGGGGGGGGGGGGGGGGGGGGCFFFFEGGGGGGGGGGGGCFGGGGGGCFGGCFGFGGGGGGGGGGGGGGGGGGGGGFGGGGGGGGGFFGFFGGGGGGGGGGGGEGGGGGGGEGEGFEDFGGGFGGGGGGGGGGCF?F7EEEEGGGGDFFGGEGGCFGFGGGEFFFFF=@F?G<BFCC57DGF2@GEF07D7FFFFGFF@F?F2)9??>>B80)-40:0213?AB<>F<AFF(6<AAFB9AA9=4=AAA
@M02352:288:000000000-CKWC8:1:1101:27308:8610 2:N:0:TACGCTGC+GTAAGGAG
TAATCTTGCGACCGTACTCCCCACTCGGTCTACTTAACGCTTTAGCTCCGACAGCTACGGCTCAAGGCCACAACCTCCTAGTAGACATCGTTTACGTCGTGGACTACCAGGGTCTCTAATCCTGTTTGCCCCCCACTCTTTCGCATCTGAGCCGCAATGTCTCTCCAGGCGTCCGCCCTCGCCTCTGTTATTCTTGCACTTCCCTACGCTTTTCACCGCCACACCAGAAGTCCTACTCCCCTTCACAGCACTCACATTCACCAGTTCCTTATGCCTTACC
+
@,F,,CF,6:+++@CE,9EF@:,+,66,68@CFFF,C,,+8FFG9C@,BFC:7+,,:C,:++,6,5,C,CDCEEFFCC,5C9<9@?,:,B+BFD,:,9888F+,CEFFEF7+6:,,,6,:==<E?FFCFA@:CCEC,@,7@,+>+@EFC,3,3+*5**7,3,,36@,,,*1*4;?45)1)0)::*+++3=C@C)+))**+)21;4=F/)*.**;?F9)(,,01>5*.5(01*1*6>)),.,,(.))-.((,).((/)-*.-2)4<A9>))))).*)*)..
@M02352:288:000000000-CKWC8:1:1101:21014:8625 2:N:0:TACGCTGC+GTAAGGAG
CAATCTTGCGATCGTACTCCCCAGGTGGGATACTTATCACTTTCGCTTAGTCACTGAGCTAATGCCCAACAACTAGTATCCATCGTTTACGGCGTGGACTACCAGGGTATCTAATCCTGTTCGCTCCCCACGCTTTCGTCCATGAGCGTCAGTACATACGTAGTAGACTGCCTTCGCAATCGGTATTCTGTGTAATATCTATGCATTTCACCGCTACACTACACATTCTATCTACTTCCATATGACTCAATTCAACCAGTATCAAAGGCAGTTCCATAGTT
+
GEFFFGGGGGGGFFGFGGGGGGGGGGCFCFGGGGGGFGGGGGGGGGGFGCFGGGGGGEFGGFG9FGGGFGDFGGGAF9FGGGGGGGGGGG@FFGFGGGFGGGGGGGGGGGFGGFFDGGFGGGEGEFGGEGGCGEEFGGGGGDGAEFGCGEG>FFGFGGGGGFFE;FCFG?CDGGGGCDDBFCCG4FGGGCGFGE6>6:AFFF@F?FFGGGFG4555EAFFFF@F6CCCE13:A7CEFEFFFFFC)9CE).)1;?6A@F:7:9)-64<2(.(4<AF<F)8<<
@M02352:288:000000000-CKWC8:1:1101:20947:8637 2:N:0:TACGCTGC+GTAAGGAG
CAGTCTTGCGACCGTACTCCCCAGGTGGGATACCTATCACTTTCGCTTAGTCACTTGCTAATGCCAAACAACTAGTATCCATCGTTTACGGCGTGGACTACCATGGTATCTAATCCTGTTCGCTCCTCACTCTTTCGTCCCTCAGCGTCAGTACATACGTAGTAGCCTGCCTTCGCACTCCGTATTCTGTGTACTATCTATTCATTTCACCGCTACCCTACACATTCTATCTACTTCCTTATGACTCAATTCAACCAATATCAAATGCCGTTCCATATTTT
+
FGGFFGGGGECEGGGGGGGFAFGGGDCFGCFFGCGFA@EFGGGGGGGGGGGGGGFE<ADC<ECDEEGFC<EFGGC,CC<?E?F7FFBGC7FE7C+4+9,B<BE,?,:<55FFFGAFG,EF=?FEFF,>,E,C,54;CF>8CFG?8DCD?EGG9D,@EEFG9D>D93@9>C8,@E+=**<6*<@571<FGF:C+*=7*:F91+=:7@125BF*):2),;73@8(*7;):)1@7;15747)1)/)1)./5.)19?CC43()).5)<<-)))(-2.(0-1-)))
@M02352:288:000000000-CKWC8:1:1101:6746:8647 2:N:0:TTCGCTGC+GCAAGGAG
CATTCTTGCGAACGTACTCCCCAGGTGGGTTACTTATTACTTTCGCTTTGCCACCCAAGGCGAAATTCGAACAGCTATTGACTATAGTTTACGGCGTGGACTACCGGGGTGTCTATTCCCTTTTGTTCCCCCCCCTTTCGTTCACCCGTCTCAGTATATTATTAGTGATCTGCCTCCGCACTTGGTGTTCTATCTAATATCTATGCATTTCTCCGCTCCACTACCTATGCTCACCACTTCACAATACCTCAAGATAACCACAATCATAGCCAATTTTAC
+
FFFGGGGGGGC@FFGGGGGGGGGEGACC+@,6CFGGG,,<@FF,:@CD,C<@DGCFCG,,,+8++,?F7,,:+CE,9,,5CC,,,,55,B9,,,87@CC+,,,A=++4>4+8AF,,,@,F,755AB,E,CD+@+C+,@A*,35,,@,*4*4,,,>,<@F@;9;D27,,2@,?;<6*/)2)2C,+*=*=8+<:@)8/)++33;FFC46++++1;+(03),(,/(/**);)*9*/98)::4,)).).))).52:)4)*))9<((,.5:2)))..(5*6*)5
@M02352:288:000000000-CKWC8:1:1101:8825:8655 2:N:0:TACGCTGC+GTAAGGAG
CAGTCTTGCGAACGTACTCCCCAGGTGGGTCACTTATCACTTTCGCTTAGCCACTCAAACCGAAGTTCGAACAGCTAGTGACCATCGTTTACGGCGTGGACTACCAGGGTATCTAATCCTGTTCGCTCCCCACGCTTTCGTCCATGAGCGTCAGTATATACGTAGTAGACTGCCTTCGCAATCGGTATTCTAAGTAATATCTATGCATTTCACCGCTACACTACTTATTCTATCTACTTCCGTATAACTCAAGTCAACCAGTATCAAAGTCAGTTCCAT
+
GGGGGGGGGGGGGGGGGGGGGGGGFFEFGGGGGGGGGGGGGGGGCGGGGGGGGGGGGGGGGGGEGGGGGGGGGDGGGGGGGGGGGGGGGGGGGFGGGDGGGGGGGGGGGGGGGGGCGGGFFGGGDEGGGGGCFGGGGGGGGDGEGGE6EGGGGGGGGGGGGGGGDFGGGGGGGGGGGGGFFDGFGE5CGGGGG<B?EFFGFGAGCB+8CE7FGA;3=:>@DFEFGC5D<ACCFFECEFFF.,;(2)6:<<<?2<AFBFF6:BBABF29A4<A>BFBFAA
@M02352:288:000000000-CKWC8:1:1101:15115:8761 2:N:0:TACGCTGC+GTAAGGAG
TAATCTTGCGACCGTACTCCCCAGGCGGAATGCTTAATCCGTTAGGTGTGACACCAAAGGGCAAGCCCCCTGACGTCTGGCATTCATCGTTTACGGTGTGGACTACCAGGGTATCTAATCCTGTTCGCTCCCCACGCTTTCGTCCATGAGCGTCAGTATATACGTAGTAGACTGCCTTCGCAATTGGTGTTCTATGTAATATCTATGCATTTCACCGCTACACTACATATTCCGCCTACTTCAAATATATTCAAGACCTACAGTATCAAAGGCAGTTCCAT
+
FGGGFGGGGGGFFEGGGGGGGGGGGGGGGGGGGGGGGGFGGGGGGGGGGEFFGGGGGGGGGGGGGGGGGGGGGGGGGGGGGGGGGGGGGGFGGGGGGGGGGGGGFGGGGGGGGGGGGFGGGGGGGFGDEGGGGGGGGGGGGGGEEGGFGGGGGGGGFGGFGGGFGGFG9@;FGGC;FDGFBGDEGGFGGGGGGFFFEFFGFGFGFFF>DGFGGFC=C>@F;F;AFG;GFFFFAA@FB???DFAF299A<BBABAF*,4?)(48A<24<BFFF??BBFA>9)
@M02352:288:000000000-CKWC8:1:1101:4925:8762 2:N:0:TACGCTGC+GTAAGGAG
CAGTCTTGCGACCGTACTCCCCAGGTGGGATACTTATCACTTTCGCTTAGTCACTGAGTCGAAACCCAACAACTAGTATCCATCGTTTACGGCGTGGACTACCAGGGTATCTAATCCTATTCGCTCCCCACGCTTTCGTCCATGAGCGTCAGTATATACGTAGTAGACTGCCTTCGCAATCGGTATTCTAAGTAATATCTATGCATTTCACCGCTACACTACTTATTCTATCTACTTCCGTATAACTCAAGTCAACCATTATCAAATGCAGTTCCTTCGTT
+
GGGGGGGGGG>GGEFGGGGGGGGGG<FFGGGGGGGGG<DGGGGGGGGGGGGGGGGGGGFEEGDFGGGGG><FFGGCGGGGFGGGGGGGFGG7:+@=FCGG?FEFGGEFFFGGGGE9EF,@EFEFGFGFEGGCGFEFGGFGD>EAGDD>?EG7CFGGCCE>BF@EGA=,;@DCFFGFDGD>AG5CFGGDC918BC>C<88:AF679C@FGGFF3)(88*39;FC+;C?CCAAACFC?CC4(/3;E)44<>(,.:2<F((0)6.6<99)-)69ABFB)6)(.(
@M02352:288:000000000-CKWC8:1:1101:18152:8798 2:N:0:TACGCTGC+GTAAGGAG
CAGTCTTGCGACCGTACTCCCCAGGTGGGATACTTATCACTTTCGCTTAGTCACTTAGCTAATGCCAAACAACTAGTATCCATCGTTTACGGCGTGGACTACCAGGGTATCTAATCCTGTTCGCTCCCCACGCTTTCGTCCCTCAGCGTCAGTACATACGTAGTAGACTGCCTTCGCAATCGGTATTCTGTGTAATATCTATGCATTTCACCGCTACACTACACATTCTATCTACTTCCATATTACTCAAGTCAACCAGTATCAAAGGTCGTTCCATATTT
+
GGGGFFGGFFCGG@FGGGGGGGGGDFGGGGGGGGGGGGGGGGGGGGGGGGGGGGGGGGGGDGGGGGFFGGGFGGGGGGEGCGFFEGGGGGGCEEGGEGGGGCFFFGGGGGGGGGF9EFDGGFF>:FGGGEGFGGGGFGGGGGFGG@?CCEGGGGGFF,D8FGDCCC;;DFCE9EFDDD55FF>E4FGCFGGGD?9??FAF6D6>?FFC+,@84B@DE6614A3508<7?A+::C>E434;C33).<))13)9>64*:1)..6<)6>40))(-3342824AA
@M02352:288:000000000-CKWC8:1:1101:15695:8802 2:N:0:TACGCTGC+GTAAGGAG
CAGTCTTGCGACCGTACTCCCCAGGTGGGATACTTATCACTTTCGCTTAGTCACTGAGAATTAACCCAACAACTAGTATCCATCGTTTACGGCGTGGACTACCAGGGTATCTAATCCTGTTCGCTCCCCACGCTTTCGTCCATGAGCGTCAGTATATACGTAGTAGACTGCCTTCGCAATCGGTATTCTAAGTAATATCTATGCATTTCACCGCTACACTACTTATTCTATCTACTTCCGTATAACTCAAGTCAACCAGTATCAAAGGCAGTTCCATAGTT
+
GGGGGGGGGGGGGGGGGGGGGGGGGGGGGGGCGGGGGGFGGGGGGGGGGGGGGGGGGCFGGGGGGGGGGGGGGGGEFCFGGGGGEGGGGGD7FFFGGGGGGGGGGGGGGFGGGGGGGG9FGGGDDGGGGGGCGGGGGGGGGGGGCGGGGGGGGCGAFGGGGGFGCGFGGGGGGGGGGGCEFD:EGGGGGG@CFEFCFFFGFGFGFFFGGGFFGFFEGFFFFFFFCGFGFFFFFFFFFFADFFDF56743;3CBF<FBFFAF<AA6<>0021<BF=>FA05:
@M02352:288:000000000-CKWC8:1:1101:18132:8807 2:N:0:TACGCTGC+GTAAGGAG
CAGTCTTGCGACCGTACTCCCCAGGTGGGATACTTATCCCTTTCGCTTAGTCACTTAGCTAATGCCAAACAACTAGTATCCATCGTTTACGGCGTGGACTACCAGGGTATCTAATCCTGTTCGCTCCCCACGCTTTCGTCCCTCCGCGTCAGTACATACCTAGTAGCCTGCCTTCGCACTCGGTATTCTGTATAATATCTATGCATTTCCCCGCTACACTACACCTTCTCTCTACTTCCATATGACTCACGTCACCCAGTCTCAAACGCCATTCCATAGTT
+
DE<,6CFC,C7@@FFG>@FGD@,6,C6,@,;CFAG,,,,CCF@C@C:B:,9CEF9,6CEF<<<<6FFG,CEFE<,,,C<?E<CF=:?DEG7=+787+4B?<A<,9F7:F,AA9,C>@E,4@F@F>D:==4B+++3+CE8E+A,6++3+@+:+E:;;3EC,,7,@@,,@@,>3@CC*;D*9A;17C59FE7;+4*+0*=FG6C8:88F7+,*0))(8C0=E3858*2)24+1*;7>E6AA2<5<-)<44)(.(--(623@4.).6<2)((((-64=:F25:<
@M02352:288:000000000-CKWC8:1:1101:3813:8839 2:N:0:TACGCTGC+GTAAGGAG
CATTCTTGCGAACGTACTCCCCAGGTGGGTCACTTATCACTTTCGCTTAGCCACTCAAACCGAAGTCCGAACAGCTAGTGACCATCGTTTACGGCGTGGACTACCAGGGTATCTAATCCTGTTCGCTCCCCACGCTTTCGTCCATCAGTGTCAGTATATTATTAGTGATCTGCCTTCGCAATTGGTATTCTATGTAATATCTATGCATTTCACCGCTACACTACATATTCTAACCACTTCATAATAACTCAAGACAACCAGTATCAAAGGCAATTTTACCG
+
GGA@<EFGGC7+@FGGGGGGGGGGGGGGFEGGGGGGGCEGGGGGGGGGGGGGGGGGGGCFEGDGEFFGG@GGGGGGGGGGFFFGGGEGGGGG7FCEFGGGGGGGGGGGEGGGGGGGGGGGAFGEGGGGGGGGGEGGGGGGGGGGGGGGFGGGGGGFGGGG9FEFGGGGGGG9FGGGGCDDFDG?FG7DGFG7B<EEEF6:BGFGFFFGGGFGGF2?=?>@@C@FDFFFFFFFFFFF@EFF?E3?<9CFEEFF3=@F?FEFFFFFF<AA9017??FAFFFB(
@M02352:288:000000000-CKWC8:1:1101:27091:8880 2:N:0:TACGCTGC+GTAAGGAG
TAATCTTGCGACCGTACTCCCCAGGCGGAATGCTTAATCCGTTAGGTGTGTCACCGAACAGTATACTGCCCGACGACTGGCATTCATCGTTTACGGTGTGGACTACCAGGGTATCTAATCCTGTTTGCTCCCCACACTTTCGTACCTCAGCGTCAGTATCGAGCCAGTGAGCCGCCTTCGCCACTGGTGTTCCTCCAAATATCTACGAATTTCACCTCTACACTTGGAATTCCACTCACCTCTCTCGAACTCTAGACTGATAGTTTTGGAGGCAGTTCCAG
+
CF@CFGGGGGDGEGGGGGGGGGGGGGGGGGGGGGGGGGGGGGGGGGGGGEGGGGGGGGGGGGGGGGGFGGGGGGGGGGGGGGFGGGGGGGGGGGGGFGGGGGGGGGGGGGGGGGGGGGGGGGGGGGGGGGGGGGGGGGGGGGGGGGGGGGGGGGGGGGFGGFGGGGGGGGGGGGGGGDGFFGGGGGGGGGGGGFFF@A=D=FFGEFFG*7AD7A?AEFFFF=@FGGFGAFFF*8<983?0?F8?38??BB?2>:<724))64<BFFFF;(4(32:?FBFB4
@M02352:288:000000000-CKWC8:1:1101:19895:8903 2:N:0:TACGCTGC+GTAAGGAG
CAATCTTGCGACCGTACTCCCCAGGTGGATTACTTATCACTTTCGCTTAGACACTGACTGTATATCGCCAATATCGAGTAATCATAGTTTACGGCGTGGACTACCAGGGTATCTAATCCTGTTCGCTCCCCACGCTTTCGTGCCTCAGCGTCAGTATCAGTTTAGTAAGCTGCCTTCGCTATCGGTGTTCTGTGTAATATCTAAGCATTTCACCGCTACACTACACATTCCGCCTACTCCAACTGAACTCAAGTTTATCAGTATCAATGGCAGTTTCGAGG
+
GFGGGGGGGGCGGGGGGGGGGGGGGGGGGGGGGGGGGGGGGGGGGGGGCGGGGGGFGGGGGGGGGGGGGGGGGGGGFFFFGGGGGGGGGGGGGGGGGGGGGGGGGGGGGGGFGGFGGGFGFGGGGGGGGGCFGGGGGGGGFCGGGGGGGGGEGEGG:A@FGGGFFGGFGGGGGGGGGGGFDGGGGEGGGGGGGFFFFFFGFCFF5FFGGGFGGFDFGF9EFFFFGGFGFFFAD:@DFFF@;;;@E<EFC>DFFAAFB>FAFFABFAABB2???BFFF?FF9
@M02352:288:000000000-CKWC8:1:1101:2784:8910 2:N:0:TACGCTGC+GTAAGGAG
CAGTCTTGCGACCGTACTCCCCAGGTGGGATACTTATCACTTTCGCTTAGTCACTGAGTCGAAACCCAACAACTAGTATCCATCGTTTACGGCGTGGACTACCAGGGTATCTAATCCTGTTCGCTCCCCACGCTTTCGTCCATGAGCGTCAGTATATACGTAGTAGACTGCCTTCGCAATCGGTATTCTAAGTAATATCTATGCATTTCACCGCTAAACTAAATATTCTAACAACGTCATAATAACTCAAGACAACCAGTATCAAAGGAAATTTTACCGTT
+
GGGFFEFGGGGGGGFFCGGG@FFEGGF@GGGGGGGGGCCGGEGGGDGGGGFFFGGGGFFGGGGEFGGEFFFGGGCFFGGGGGGGGGCEGCFEBFFGGDGCGGFGFGGGGFGGGGGGGAFAFEEGCFGGG88C:C@FGCGCBCCFF@ADE8:CEGGGGGDCFFC8DC9DFGGC9,CFDDD4AFEEDG7ACFGGCECC?6B7BFA>EFF7DFFGGF9F*035>)/+@CCCCFFF;B;(=33@CEFE?269>0<A1:75:?5>A62)6)).(13>2:8:4<??:
@M02352:288:000000000-CKWC8:1:1101:17432:8913 2:N:0:TACGCTGC+GTAAGGAG
CAACCTTGCGATCGTACTCCCCAGGTGGATTACTTATCACTTTCGCTTAGACACTGACCGTATATCGCCAATATCGAGTAATCATCGTTTACGGCGTGGACTACCAGGGTATCTAATCCTGTTCGCTCCCCACGCTTTCGTCCCTCAGCGTCAATTCAGGCCTAGTGAGCTGTCTTCACTATCGGTGTTCTAAGTAATATCTATGCATTTCACCGCTACACTACTTATTCCGCCCACTTCGACCAAATTCAAGAACGACAGTATCACTGGCAGTTCTACAG
+
GFFGGGGGGGDGG@FGGGGGGGGGFFFGGGGGGGGGGGFGGFGGGGGGDF<FFGGFGGGCGGGGGFCGDCGGGGGCDGFFFFDFGGDFGGFGCBGGGGGGGGGGGGGGGGGEGGGGGGGGGGGGGGFGGFEGGGGG=DC6DEGGDFFGGECGGGGFCC;9CCFFGFGAFGFG>CFGGFGFFGGC4=*=EGG@F4E<4B6:FFAFEFFFD9CFGF2BGEFFFFEFG7CGFFFFFE;@FFFFF01,,4?DA<244A(790>9BF><AA)6>(,(,4@A?24A3
@M02352:288:000000000-CKWC8:1:1101:9703:8932 2:N:0:TACGCTTC+GTAAGGAG
TAATCTTGCGACCGTACTCCCCAGGCGGTATACTTAATGTGTTAGCTGCGTTACTGCAAGGTCTAGCCTCACAACAACTATTTTACTTCTTTTCGGTCGTGAACTACCGGGTTATCTATTCTTTTTTGCTCCCCCCGCTTTCGCGCCTCACCGTCAATAATGTTCCGTTCGCTCGCCTTCCCACTCGTTATTCCTTCTACTCTCTCCTGTTTCTCCTCCAACACCAAAAATTCCCTCACCTTCTCCCTTATTTAGACTAAGCTGTTTTCGAGCTGTTCCAT
+
FCFEAFGGGE7GFGGGGGGGGGGGGFEG6:,,CFGDFG,69FFF,AF<<+68CGC,6<,,6,96C,CF9EEFG,CC,9CE,<,:,C,55,:FE,8:84++8,4:59E8++6@8+,86@,C=,,,CE:+,3C=F+++++5C:5+++*@?E6,4*@1:*,,6,,6,59*?,,***4):7C*8)>+:7*78**;:C3:<)6+++*+*)2.2*++;+049+0,.(9(5**(*.)7)9*)-,((.))..))(()).))))))./)),))..),)(,(,().9)6))
@M02352:288:000000000-CKWC8:1:1101:14311:8949 2:N:0:TACGCTGC+GTAAGGAG
CAATCTTGCGATCGTACTCCCCAGGTGGGACACTTATCACTTTCGCTTAGTCACTGAGCTAATGCCCAACAACTAGTGTCCATCGTTTACGGCGTGGACTACCAGGGTATCTAATCCTGTTCGCTCCCCACGCTTTCGTCCATGAGCGTCAGTACATACGTAGTAGACTGCCTTCGCAATCGGTATTCTGTGTAATATCTATGCATTTCACCGCTACACTACACATTCTATCTACTTCCATATGACTCAAGTCAACCAGTATCAAAGGCAGTTCCATAGTT
+
GGGGGGGGFGGGGGFGGGGGGGGGGGGFGFGCFGGGGGGGGGGGGGGGGGGGGGGGGGGFFFGGGGGGGGGGGGGDFFGGGGGGGGGGDGECCCGGGGGGGGGGGGCGGGGGGGGGGG<FEGGGGGGGGFGGGGGGGGGGGDGGGFGGGGGGGGGFFCGGGGGGGGGGGGDEFGGGDG>BFF5;CGGGGFFFGF6A4BFGFGFG<FFGGGFGDFF>:6@EEF3AFGFGFFCAFAEFFFFC?).164<>4;<EE<CF@D56<ABFAF<0:F3?<A44=28>>
@M02352:288:000000000-CKWC8:1:1101:24065:8967 2:N:0:TACGCTGC+GTAAGGAG
CAGTCTTGCGACCGTACTCCCCAGGTGGGATACTTATCACTTTCGCTTAGTCACTTAGCTAATGCCAAACAACTAGTGTCCATCGTTTACGGCGTGGACTACCAGGGTATCTAATCCTGTTCGCTCCCCACGCTTTCGTCCATGAGCGTCAGTACATACGTAGTAGACTGCCTTCGCAATCGGTATTCTGTGTAATATCTATGCATTTCACCGCTACACTACACATTCTATCTTCTTCAATATGACTCAAGTCAACCAGTATCAAAGGCAGTTCCATATTT
+
GGGGGGGGGDGGGGGGGGGGFCGCGFDFGGGGGGGGGGGGGGGGGGGGGGGGGGGGGGGGGGGFFFFFGGFGGFGGGFGGGGGGEGGGGGFEGEGGGGGGGGGGGGGGGGGGGFF9EEDFGGEGEGGGGGG7F7FFGGGGDGGDFGGCEEGGGGGGGGGGGGFEGGGGGGGGGCFFGGGFFCCE4CCDECEDC?F?<BAFFGFG?CFGGGFGGF=AGFFFFF@FFGFCC+8CA+7<<)))9<C3<6.43437<95BFF@ABB<<4>92((-8<>*-9)))6
@M02352:288:000000000-CKWC8:1:1101:25436:8988 2:N:0:TACGCTGC+GTAAGGAG
CATTCTTGCGAACGTACTCCCCAGGTGGGTCACTTATCACTTTCGCTTAGCCACTCAAACCGAAGCTCGAACAGCTAGTGACCATCGTTTACGGCGTGGACTACCAGGGTATCTAATCCTGTTCGCTCCCCACGCTTTCGTCCATCAGTGTCAGTATATTATTAGTGATCTGCCTTCGCAATTGGTATTCTATGTAATATCTATGCATTTCACCGCTACACTACATATTCTAACCACTTCATAATAACTCAAGACAACCAGTATCAAAGTCAATTTTACC
+
CFFGFGGGGGGGCFGGGGGGGGGGGG@FDEFGGGGGGGGGGGGGGG>EGGGGGGDGCFFFFGGGGGGGGGGGGGGGGGFGGGCFFECFEGGGGDGEGGGDGGGGGCFGGG=FGGFGGGGGGFAEEG:EEFEFGGGEEFFGF8@EGF6?CF:CFGGGGGGGGGGGGGGGGFEGGF>FFGGBAGG?7B7DF,<FF4:969=:BDFCCB=DGFFD+?=DE>;EDFEF4F);?FAFFF;@?EEF7)1?C<C39)75@38)46@?<AA)6-4<<)6<AAFA=<2<
@M02352:288:000000000-CKWC8:1:1101:25455:8991 2:N:0:TACGCTGC+GTAAGGAG
CATTCTTGCGAACGTACTCCCCAGGTGGGTCACTTATCACTTTCGCTTAGCCACTCAAACCGAAGCTCGAACAGCTAGTGACCATCGTTTACGGCGTGGACTACCAGGGTATCTAATCCTGTTCGCTCCCCACGCTTTCGTCCATCAGTGTCAGTATATTATTAGTGATCTGCCTTCGCAATTGGTATTCTATGTAATATCTATGCATTTCACCGCTACACTACATATTCTAACCACTTCATCATAACTCAAGACAACCAGTATCCAAGGCAATTTTACC
+
FFAEFGCGFC:FFFFGGGGGGGGGGFFFCF8EFFGGFEGGGGGGCGGGGGGGGGGGGDFCEEGCCFFGG@FGGFGGFFGGFFFEFGFGGGGGGCG7FFDGGGGGGCFGGFGGGGGGGGGGGGG9CFGGGGDDGEFGGGGCDEG>AFFFGCF7E,E;EAGGCEEGCGF9DFGFGGGGGGCB*?F9CG?DGGG7BCF<EFFCFFFG*?BGGGFGGF@BC>933;@FDG?GEFFAFF0@@8<@)))7C?EE3)7;3)468:>(0<2<9)6?)-:?64*5@>AD
@M02352:288:000000000-CKWC8:1:1101:25609:9023 2:N:0:TACGCTGC+GTAAGGAG
CAGTCTTGCGACCGTACTCCCCAGGTGGGATACTTATCACTTTCGCTTAGTCACCGAGTCGAAACCCCACACCTAGTATCCATCGTTTACGGTGTGGACTACCAGGGTATCTAATCCTGTTCGCTCCCCACGCTTTCGCCCATGAGCGTCAGCATATACGTAGTAGACTGCCTTCGCCATCGCTATTCTAAGTAATCTTTATGCATTTCACTGCTACACTACACATTCTATTTACTTCCGTATCACCCAAGCCAACCAGTATCAATGGCAGTTACATAGTT
+
EFCFDFGGGGECFGGGGGGGGGGGGEFG@,EEEFGG9,,CFGG<CGGFBFCFGG9FEE@<C7,,6,,,6@F6CFG,:C9,9EFFCF,A=FE7,+84=,BE<4:F56CB,B<9?594CF?8EEC+:4643>38C3+8EE+6+63@ECGCGGGE,,E,@D,@BF,@3@FFC,,6D<CCC*/:FD*,;9:,,,51=*+9*4+2=D8:7B8+=CF++/9AF4(.6)/54<5C<76+;AEF<3)4/(5(.7(,62((,3()4:74).646).(4<1<45@>F24))
@M02352:288:000000000-CKWC8:1:1101:24796:9035 2:N:0:TACGCTGC+GTAAGGAG
TAATCTTGCGACCGTACTCCCCAGGCGGAATGCTTAATCCGTTAGGTGTGTCACCAACAAGCATGCTTGCTGACGACTGGCATTCATCGTTTACGGTGTGGACTACCAGGGTATCTAATCCTGTTTGCTCCCCACACTTTCGTACCTCAGCGTCAGTATCGAGCCAGTGAGCCGCCTTCGCCACTGGTGTTCCTCCAAATATCTACGAATTTCACCTCTACACTTGGAATTCCACTCACCTCTCTCGAACTCAAGCCTAGCAGTATTAGAGGCAGTTCCAG
+
GDFGGGGGGGGGGGGGGGGGGGGGGGGGGGGGFGGGGGGGGGFGGGGGGGGFEFGGGGGGGGGGGGGGGGGGGGGGGGGGFFGGGGGGGGGGGGGGGFGG7FGGGG=BFCGGFGGGGGGGGGGGGGGGGGGGGGGGGGGDGEF8EEFFGGGGGGGGDEGCG?FE53DDC:DEFCDGDG4?DGCEC6CFGGGGGFF9BA4CAFFGFFFDFFF77AEF?A34<F;CFFEF9FFFFFFE@BFF<1),)48:?FFFFF?*2:??:AB464:AAA).,(5:?>24.
@M02352:288:000000000-CKWC8:1:1101:24816:9040 2:N:0:TACGCTGC+GTAAGGAG
TAATCTTGCGACCGTACTCCCCAGGCGGAATGCTTAATCCGTTAGGTGTGTCACCAACAAGCATGCTTGCTGACGACTGGCATTCATCGTTTACGGTGTGGACTACCAGGGTATCTAATCCTGTTTGCTCCCCACACTTTCGTACCTCAGCGTCAGTATCGAGCCAGTGAGCCGCCTTCGCCACTGGTGTTCCTCCAAATATCTACGAATTTCACCTCTACACTTGGAATTCCACTCACCTCTCTCGAACTCAACACTAGCAGTATTAGAGGCAGTTCCAG
+
CFGGGGGGGGDGGDGGGGGGGGGEGGGGGGCFGGGFGGGGGGGGGGGDFGGGGGGGGGGGGGGGGGGGGGGGGGGGGGGGGGDGGGGGGGGGGGGECFGGGGGGGGGGGGGGGDGGGGGGFGGGGGGGGGGGGGGGGGFCGEFGGCDGG8DGGGGEGF@E7@FEGGGGCGGGFGCCDGGFFGE5;FCFFGGGFEF:(??FFGAGFFFGGG:+CCCFCAEEFF;AF+3;);FFFFEEFFFF232:?FF0(8(.8:(9:292:B<<992.6>D(1478FBFF)
@M02352:288:000000000-CKWC8:1:1101:26430:9108 2:N:0:TACGCTGC+GTAAGGAG
CAATCTTGCGATCGTACTCCCCAGGTGGGACACTTATCACTTTCGCTTAGTCACTTAGCTAATGCCAAACAACTAGTGTCCATCGTTTACGGCGTGGACTACCAGGGTATCTAATCCTGTTCGCTCCCCACGCTTTCGTCCATCAGCGTCAATATATTGTTAGTGTTCTGCCTTCGCAATTGGTATTCTAAGTAATATCTATGCATTTCACCGCTACACTACTTATTCTAAACACTTCACAATAATTCAAGATCATCAGTTTCAATGGCAATTCTATAGTT
+
GFGGGGGGGGGGGGGGGGGGGGGGGGFFGGGGGGGGGGGGGGGGGGGGGGGGGGGGGGGGFEGGGGDGGGGFGGFFGGGGGGGGEGGGGGDEGGGEGEGGDGGDGGGEFFGGGGEFGGCGGGGGGGGFGGEFGGGGGGGGGDFG9EGGGGGDGGGFGGFFGGGGGGGDG9FFGGGCG59@AA,7?EFFGF7<FEFEFFFGFG>7AF@FFGF84?B>G4>CEFFFDC8CCC3+6A=EEFFFFEE>AEFFCC?<EF@63CF?CCCE?CC33@):AAFAFF44<
@M02352:288:000000000-CKWC8:1:1101:27110:9122 2:N:0:TACGCTGC+GTAAGGAG
TAATCTTGCGACCGTACTCCCCAGGCGGAATGCTTAATCCGTTAGGTGTGACACCAAAGGGCAAGCCCTCTGACGACTGGCATTCATCGTTTACGGTGTGGACTACCAGGGTATCTAATCCTGTTTGCTCCCCACACTTTCGCACCTCAGCGTCAGTATCGAGCCAGTGAGCCGCCTTCGCCACTGGTGTTCCTCCGAATATCTACGAATTTCACCTCTACACTCGGAATTCCACTCACCTCTCTCGAACTCAAGCCTAGCAGTATCAAAGGCAGTTCCAG
+
<FFFGGGGGGGGGGGGGGFGGGCGGGGGGFGGGGGGEFGFGGGGGGGGGGGGGGGGGGGGGGGGGGFGFGGGGGGGGGGGFGFGGGGGGGGGGGGGGFGGGGGGGGGGGGGGGGGFGGGGGGGFGGGFGGGGGGGGGGGFGGGGGGDFGGGGGECGGGGGDFG>EFFGGGGGFGGGGGGFFGGGFFGFC;EGGFF@FFDGFFFCCF>G4CFC>C?F6A<<C6/+25:G(84=6FF248?6)4)..<?)8?<-842*43F7(.4:65<9:44(22.4@F)6.
@M02352:288:000000000-CKWC8:1:1101:28331:9129 2:N:0:TACGCTGC+GTAAGGAG
CAGTCTTGCGACCGTACTCCCCAGGTGGGATACTTATCACTTTCGCTTAGTCACTGAGAATTAACCCAACAACTAGTATCCATCGTTTACGGCGTGGACTACCAGGGTATCTAATCCTGTTTGCTCCCCACGCTTTCGCATCTGAGTGTCAGTGTCTGTCCAGGGGGCCGCCTTCGCCACTGGTATTCCTTCAGATCTCTACGAATTTCACCGCTACACCTGAAATTCTACCCCCCTCTACAGCACTCTAGTTCACCAGTTTCAAATGCAGTTCAGAGGTT
+
CFFGF@F<CFGGGGGGGGGGGGG:FFFCCGGDGGGGGGFFGFGGGGGFEEEEFEGGGGG,FFFFEEB7FFGGFCGEF???FGGGGGGDGGEDGGGGGGGGGGGGCFCA@A?,C9F9FGGGGDFCF<<D8E8EGBCCBEGEEGEFFGGGGGG,@:EGGFGGCACFCF7C5FGGCCFFDGGAF4=FGGGGGCGGGF6*7CF78:A*/;5;79+*>>>:EFFF@4();7;FEFF?<@9;90:ABF?>::?092<<AAAF27:A>4<BA::A<AAF<4*)9<0?2
@M02352:288:000000000-CKWC8:1:1101:25879:9154 2:N:0:TACGCTGC+GTAAGGAG
TAATCTTGCGACCGTACTCCCCAGGCGGTCTACTTAACGCGTTAGCTCCGAAAGCCACGGCTCAAGGCCACAACCTCCAAGTAGACATCGTTTACGGCGTGGACTACCAGGGTATCTAATCCTGTTTGCTCCCCACGCTTTCGCATCTGAGTGTCAGTGTCTGTCCAGGGGGCCGCCTTCGCCACTGGTATTCCTTCAGATCTCTACGCATTTCACCGCTACACCTGAAATTCTACCCCCCTCTACACCACTCTAGTTCACCAGTTTCAAATGCAGTTCC
+
GCEEFGEGGGGGGDGGGGGGGGGDGGGDGGGAEGGFGFGGGGGGGGF<FGCGG:FFGGGGEGGFAFGGGFG<AFFFFFF8FFGGGGFGGGGGGGGCDE7F7FFGGGGGGFGGGFFFFGFGGDGFGGA,>DB:<>BG8EGGGFGGGCCD7@79,<A?,D,D9,626,@,45CD8CDGC/CF:DGECGE=FFGGG?FEEA4:@6*:57@FG=BCCF<?@)(4;F?FGFFGBFF4=@<<A8?>96?0<B>(:BB08B216)@A64)36<9A):)59)*6=464
@M02352:288:000000000-CKWC8:1:1101:14184:9178 2:N:0:TACGCTGC+GTAAGGAG
CAGTCTTGCGACCGTACTCCCCAGGTGGGATACTTATCACTTTCGCTTAGTCACTGAGTCGAAACCCAACAGCTAGTGACCATCGTTTACGGCGTGGACTACCGGGGTATCTAATCCCGTTCGCTCCCCACGCTTTCGTCCATCAGTGTCAGTTGATTATTAGTGATCTGCCTTCGCAATTGGTATTCTATGTAATATCTATGCATTTCACCGCTACACTACATATTCTAACCACTTCATAATAACTCAAGACAACCAGTATCAAAGGCAATTTTACCGTT
+
GGGGGGGGFGGGGGGGGGFGGGGGFGGGGGGGGGGGGGGGGGGGGEGFGGGGGGGGGGGGGGGGGDGGGGGGGGGGGGGGGGGGGGGGGGDDEGGGGGGGGGEEFGGEGGFGGEGB;D7FGGGGFGGGEGGEE7F@CCGGEGAAFFFFCEGGFGFGFFCFGGA;FGCFG,DFGGGGGGDFFFCFFGGCCCGGFFFCCFFGFGFGFFAFFG=CD>65?A;)6F38:D?76CF=A=;EA@CEE?EFA29AF?4>?B<53::<B>A<AF>1:?BFDFFFF3?B?
@M02352:288:000000000-CKWC8:1:1101:12889:9225 2:N:0:TACGCTGC+GTAAGGAG
CAGTCTTGCGACCGTACTCCCCAGGTGGGATACTTATCACTTTCGCTTAGTCACTTAGCTATAATGCCAAACAACTAGTATCCATCGTTTACGGCGTGGACTACCAGGGTATCTAATCCTGTTCGCTCCCCACGCTTTCGTCCATGAGCGTCAGTACATACGTAGTAGACTGCCTTCGCAATCGGTATTCTGTGTAATATCTACGAATTTCACCTCTACACTCGGAATTCCACTGACCTCTCCAAGATTCTAGCCTTCCAGTTTCAAAGGCAGTTCCGGGG
+
GGGGFGGGGGGGEFEFGGGGGGGGCEEFGGGFGFFGGGGGGGGGGGGGGGGGFGGFGGGGGGDFFGGFGGG<EFGGGGFGFGGFGGGGGGGGGCBCCGGGGGGGGGGECEGDGAFEFGGF9FEEFGDCGCEFGGD@3@CEEEGCGFFFAC=C6@:C73E,;D@EFGFGBCC?FE7CGDGF>>FGD?:DC=FGG4BE4B8CFGA+8B4?FFF8+AB6AFE)(+6>GG;DECF8+:.;@@E@;;@E;;()))..6906<27<AAA464<2<(,,148)9066;
@M02352:288:000000000-CKWC8:1:1101:16431:9236 2:N:0:TACGCTGC+GTAAGGAG
CAACCTTGCGATCGTACTCCCCAGGCGGGACACTTATCACTTTCGCTTAGTTACTTAGCTAATGCCAAACAACTAGTGTCCATCCTTTACTGCGTGGACTACCAGGGTATCTAACTCTTTTTGCTCGCCACGCTCTCGTTCATGCACGTGAGTATATACGTAGTAGACTGCCTTCCTTATCGGTATTCTATGTTATATATATGCATTTCATTGCTACCCTACTTATTCTATCTATTTCCCTCTAACTCACGTCATCCTGTAACAAAGGCAGTTCCTTAGTT
+
GFG,CFGGGG+6DFFFGGGGGGGGG,@F+6+CFGG<,E,C<FG@FGDGCGF9FGG9F9F,C<?9,E<=FGCFC,=,9,,,,<C9,,A,,5,,9B+B++9B,?E8,=+4,,5@F,,48,,46,@,C,+8++@+@6++C8E+D=EA=,3@@,,@F,33@8E38>,4@,,,,>?,,,;*++++=*4=**,,5,,+5*+**11=AC++96+++,+4++*+,)(*().+;7)1/+;C6A)..9?);(6).79>E(((6;(34)*6)))).4,(((((-./)9).)-
@M02352:288:000000000-CKWC8:1:1101:12080:9239 2:N:0:TACGCTGC+GTAAGGAG
CAGTCTTGCGACCGTACTCCCCAGGTGGGATACTTATCACTTTCGCTTAGTCACTGAGCTAATGCCCAACAACTAGTATCCATCGTTTACGGCGTGGACTACCAGGGTATCTAATCCTGTTCGCTCCCCACGCTTTCGTCCATGAGCGTCAGTATATACGTAGTAGACTGCCTTCGCAATCGGTATTCTAAGTAATCTCTATGCATTTCACCGCTACACTACTTATTCTATCTACTTCCGTATAACTCAAGTCAACCAGTCTCAAAGGCAGTTCCATAGTT
+
GGGGGGGFGGGGGGGCGGGGGGGGGGGGGGGGGGGGGGGGGGGGGGGGGGGGGGGGGGGGGGGGFGGGGGGGGGGGGGGGFFGGGGGGGGG@=7FEGGGGFGDGFGG@EFDFEGGGGGGGGFFGGEF7CDG7F7FGGCGGGGGDFFFD>EGGGGGGGFC8;CGGGGGGGGGGCFGFDDDAAFGGFFGGCGGGFEF8?8BDAF8DEF>FGG8FDD;)==@E@FCFD75:<AF6@FCEF9@;6(:469>@EFFA<<BFF:><)).<A<B::70:AAF4852).
@M02352:288:000000000-CKWC8:1:1101:16420:9254 2:N:0:TACGCTGC+GTAAGGAG
CAATCTTGCGATCGTACTCCCCAGGTGGGACACTTATCACTTTCGCTTAGTCACTTAGCTAATGCCAAACAACTAGTGTCCATCGTTTACGGCGTGGACTACCAGGGTATCTAATCCTGTTCGCTCCCCACGCTTTCGTCCATGAGCGTCAGTATATACGTAGTAGACTGCCTTCGCAATCGGTATTCTAAGTAATATCTATGCATTTCACCGCTACACTACTTATTCTATCTACTTCCGTATAACTCAAGTCAACCAGTATCAAAGGCAGTTCCATCGTT
+
G<F9CFGGEF79C@FGEGGGGEFCGGF8FG<FGFGGGDFFGGGGDGGGGFGGGGGGGGGGGFDGGG,,CFFC8FF,C<FE<FGG>D@FGGDGGGGGCEGCFFGFE7FCBD,B??FAAEGGFFEEGFEC88B:@:=>FGCEGGGFGDDG++AEEGG:=CA89FFGG@A;FGCC:C>FGDG59@*1;CE>F7DCFFFEE+=FA@68<F8:=EFDD6>BGF:CEAECGC?DCFFFF6>CECEFFFF3.;C))63<4C3=@F:-..6A6)-01<64))146)386
@M02352:288:000000000-CKWC8:1:1101:27812:9291 2:N:0:TACGCTGC+GTAAGGAG
CATTCTTGCTAACGTACTCCCCAGGTGGGTCACTTATCACTTTCGCTTAGCCACTCAAACCGAAGTTCGAACAGCTAGTGACCATCGTTTACGGCGTGGACTACCAGGGTCTCTAATCCTGTTTGCTCCCCACCCCTTTGCACTCCAGTGTCAGTATCAGCCCAGCTAGTCGCCTTCTCCACTGGTGTTTCTTCCTATAACCACGCATTTCACCGCTACCCCGCAAATTCTCCTACCCTCTTCTGTCCTCTTCTTATCCAGTATCCTGTGCTGTTCCTAGG
+
GGGFDGGGG,CFEGFFFFDFEGGGGGE@6@<@FFGDDCEFGGGF>C@@7CCEFF8<<EEC7C:6+4BE@,CC@8CAE,FFFGEA=EFFFF,CBC:CGCC7AFCE,A<:+E?F,59,CAFGG4A9,A?EE4B,@+=+>@,3>89,,836=,EFFFFG=8;,,,@=,,83@3;>87C79=C++;A@*@:EE,2C:A8C*BF+30**)//:8,+1+;-)*2((/).)2)27)A6+;8))/,7?D.79).)).46))-.*))7<):)66)).-,))).*.6.))(
@M02352:288:000000000-CKWC8:1:1101:25532:9305 2:N:0:TACGCTGC+GTAAGGAG
AATCTTGCGACCGTACTCCCCAGGCGGAATGCTTAATCCGTTAGGTGTGACACCAAAGGGCAAGCCCCCTGACGTCTGGCATTCATCGTTTACGGTGTGGACTACCAGGGTATCTAATCCTGTTCGCTCCCCACGCTTTCGTCCATGAGCGTCAGTACATACGTAGTAGACTGCCTTCGCAATCGGTATTCTGTGTAATATCTATGCATTTCACCGCTACACTACACATTCTATCTACTTCCATATGACTTAAGTCAACCAGTATCAAAGGCAGTTCCAT
+
,EFDFF@EECECGGG@FG8E,C,,C+:@CGGCEFE9CFF@CEF>8C@FF,C9,CFEEEFEE<FGFG,?FEG,<?F@FGCC<FFGGGGGGFGGGC@<<F?C,BEFGFFG74EFGFGGED=DGGDGF:7CFC:B8=:EE8D9@DCECF7,@DEGEC:EFGGG99CFC,C;DBDEFCGGGGFFC55?:?ECGGCCCFF88=@F7ACEC6F7CC+1@3;;=9>;FFFGG@GEA=67A24<A<B>22.44<B2A<)64)145/47:<>9ADF2))(((0./4):2
@M02352:288:000000000-CKWC8:1:1101:26318:9325 2:N:0:TACGCTGC+GTAAGGAG
CATTCTTGCGAACGTACTCCCCAGGTGGGTCACTTATCACTTTCGCTTAGCCACTCAAACCGAAGTTCGAACAGCTAGTGACCATCGTTTACGGCGTGGACTACCAGGGTATCTAATCCTGTTTGCTCCCCACACTTTCGTACCTCAGCGTCAGTATCGAGCCAGTGAGCCGCCTTCGCCACTGGTGTTCCTCCAAATATCTACGAATTTCACCTCTACACTTCGAATTCCACTCACCTCCACCGAACTCTAGACTTATAGTTTTGGAGGTCGTTCCAGGG
+
GFGEFFGGFGFGDEGFG8EFEEF@FGGD@FFFGGGGGGGFGGG@@FDF:ECFGFFFGGFGGGGCFGGGG8,CCGCFGFGGGGEGGGEGF@GGE>:FEGGEBFFFFD=FDGGFFFFCFEFCEEGGG9FFEDGGGCGG,,@EDD+CAAFDCGEGGGG,@EGDGEGGGGGGFF65>7C4C*9>BGC2>F8;CGCDCDF@EFFGFGFF>DFGG@FCFA).>837=FF*:*3<0+:+2+63623.((((-(49?9)6:))/).9<A<<<>(9>(3,4(,82F2476
@M02352:288:000000000-CKWC8:1:1101:24616:9327 2:N:0:TACGCTGC+GTAAGGAG
CAATCTTGCGATCGTACTCCCCAGGTGGGACACTTATCACTTTCGCTTAGTCACTGAGCTAATGCCCAACAACTAGTGTCCATCGTTTACGGCGTGGACTACCAGGGTATCTAATCCTGTTCGCTCCCCACGCTTTCGTCCATGAGCGTCAGTACATACGTAGTAGACTGCCTTCGCAATCGGTATTCTGTGTAATATCTATGCATTTCACCGCTACACTACACATTCTATCTACTTCCATATGACTCAAGTCAACCAGTATCAAAGGCAGTTCCATAGTT
+
GFFGCGGGGGGGGGGGGGGGGGGGGGGGGGGGGGGGGGGGGGGGGGGGGGGGGGGGGGGGGGGGGGGGGGGGGGGGGGGGGGGGGGFCGGFGGGGGGGGGGGGGGGGGGGGFGGGGGGGGGGGGGGGGEFG>@GEGGEGEGGGGGGFGGGGDGGGGGGFGGGGGGGGGGGGGGGGGGDCAFGEGCFGGFGGGGFFFFFFGFGFGFFFGGGFFGF>EGF@C;;EFGFFFCFFFF=C<EFEFEFFEEFEFEE8CEEEFFFFFBF<)64<<:<B?FF?)96:<>
@M02352:288:000000000-CKWC8:1:1101:26302:9335 2:N:0:TACGCTGC+GTAAGGAG
CAGTCTTGCGAACGTACTCCCCAGGTGGGTCACTTATCACTTTCGCTTCGCCACTCAAACCGACGTTCGAACAGCTAGTGACCATCGCTTACGTCGTGGACTACCAGGGTATCTAATCCTGTTTGCTCCCCACACTTCCGTACCTACGCGTCAGTATCGAACCAGTGAGCCGCCCTCGCTACTGGTGTTCCTCCAAATATCTACTCATTTCACCTCTCCACTTGGCATTCCATTCCACTCTCCTGACACCTAGTCAGGTACGTTTGTAGTCAATTCCATCG
+
GG,<CFGDFGG@FGGGGGCGGGGGGCC@+6C@FFGGA,,C,CF<FGFG,CCFGGC<FFC,CFC+@BF,,,:4>=F<,::,,95,,B8+9B+:+,44@CE=4E=<,,,++B,,,5,ECF,,8E,:,,C,D7C,@+C,C,3=D,6+,3,+=+@7E+7,,,33,3>@8:,3,3DCG**)/)/)/:8,*4,=82>>73A13/+1+;1;));:12;D7*7F6.5<3A)+2*);)/**0/6))6)4230))-(4)(..)).*)(/))(((.4?<9).6)5*6*)))(
@M02352:288:000000000-CKWC8:1:1101:9759:9349 2:N:0:TACGCTGC+GTAAGGAG
TAATCTTGCGACCGTACTCCCCAGGCGGTCTACTTAACGCGTTAGCTCCGAAAGCCACGGCTCAAGGCCACAACCTCCAAGTAGACATCGTTTACGGCGTGGACTACCAGGGTATCTAATCCTGTTTGCTCCCCACGCTTTCGCATCTGAGTGTCAGTGTCTGTCCATGGGGCCGCCTTCGCCACTGGTATTCCTTCAGATCTCTACGCATTTCACCGCTCCACCTGAAATTCTACCCCCCTCTACAGCACTCTAGTTCACCAGTTTCCAATGCAGTTCC
+
FFGFGFFFFGGGGGGGGGGDG@FDGGGDFFGFGGGGCFGDGGGFCGAFGGCCFCGGGFE7FFGG@DGGFGGFEGGCEDGGGGGEGFAFGF<FDFFGDFFGGCEDGGGGFGFGF@EGGGFGFFGDFGGGD9DCFGFGEGEGGFECEEEFFGGCEGGGGGFGDG?FFG;2B,>*BCDGGC<A:DEEDCFC@<CFCEFFEFF+17A7)3;<D=3CCF)7CD96(.2>FC45)/7*964>A1:>7>?F).5.)(4>?9)1-6@244234956)5))(,7274A9
@M02352:288:000000000-CKWC8:1:1101:16205:9350 2:N:0:TACGCTGC+GTAAGGAG
TAATCTTGCGACCGTACTCCCCAGGCGGTCTACTTAACGCGTTAGCTCCGAAAGCCACGGCTAAAGGCCACAACCTCCAAGCAGACATCGTTTACGGCGTGGACTACGAGGGTATCTAATCCTGTTTGCTCTCCACGCTTTCGCACCTGAGTGTCAGTGTCTGTCCAGGGGGCCGCCTTCGCCACTGGTATTCCTTCAGATCTCTACTCATTTCACCGCTCCACCTGAAATTCTACTCCCCCCTCCACCCCTCTAGTGCACCATTTTCAACTGCAGTTCCG
+
GG@CFGGGFG7EFGCFGGEEDGGGGGGGC+8,CFFGG,FGGGGGGGGEFG>,C6=6E<+CC+,:5C9EF,B,BFGG<=9B9+,B,B?FE+9==AFC++@C:+FFFF8+38=F+3,@EAFG9;FA,8@>FCG,<>A:*3:C7@*:8***,6D:;=;<=@BDEC>CCCGDG**=:C<DGG3A.:C*>6CFF+ACDD6><6*09DF*:*/*2</:CFAF+741,.(0**4*)*19B*.6)).81((2,87((--(-14*))0)-44)-).56.-44<?77-6)(
@M02352:288:000000000-CKWC8:1:1101:22544:9361 2:N:0:TACGCTGC+GTAAGGAG
CATTCTTGCGAACGTACTCCCCAGGTGGGTCACTTATCACTTTCGCTTAGCCACTCAAACCGAAGTTCGAACAGCTAGTGACCATCGTTTACGGCGTGGACTACCAGGGTATCTAATCCTGTTCGCTCCCCACGCTTTCGTCCATCAGTGTCAGTATATTATTAGTGATCTGCCTTCGCAATTGGTATTCTATGTAATATCTATGCATTTCACCGCTACACTACATATTCTAACCACTTCATAATAACTCAAGACAACCAGTATCAAAGGCAATTTTACCG
+
GFGGGGGGGGGGGGGGGGGGGGGGGGGGGGGGGGGGGGGGGGGGGGGGGGGGGGGGGGGGGGGGGGGGGGGGGGGGGGGGGGGGGGDGGGGGGGGGGGGDFFGGGGGEGGGGGGGGGGGGGGGGGGGGGGGGGGGGGGGGGGGGGGFGGGGGGGGFGGGGGGGGGGGGGGGCGGGGG7DFFGGGGGGGGGGGGFFFFFFGFGFGFFFGGGFGGFFFGF@FFFFFGGEGEFFFFFFEDEEFFFFCCCEFF@E;@FFF;DFFFFFF<AA<D??0:??BFB<>(
@M02352:288:000000000-CKWC8:1:1101:16182:9366 2:N:0:TACTCTGC+GTAAGGGG
TAATCTTGCGACCGTACTCCCCAGGCGGTCTGCTTAACGCGTTAGCTCCGACACCCACAGCTCAACGCCCCAACCTCCAGCTATCCTTCTTTTCCGCCTTGGCCTCCCAGGGTCTCTAATCCTGTTTGCCCCCCCCGCTTTCGCCTCTAGCTTTAATTTTCTGTCCGTGGGCCCCCCTTCCCACCTGTTTTTCCTTCCAATCCCTCCTCATTTCCCCCCTCCCCCTGAACTCCTCCCCCCCTCTACCAACCTCTCGTTCCCCCGTTTCAACTCTGTTTCCG
+
GGGGGGGGG@EGGGGGGGGGGGGGGGFG++B,CFFGGC,@7FFCG<F9<F@CF+C=FF,4,55C,,B=C7F+BF:,?,4,,5,544,555EF,,5:++8+B,3>>,B+3=FC,363,D,9C@,,:E9,>,@DC+*5**1>82**1*40,,,,,1,,,,74@,,6BC*3**:131):1>C5);+09*<<++;7C28.))*2/*)*.)02*+1:**6@E)2,,),)9)39:)9/<677-,7>;1(()4)),44.15(8,45<?((,,10))))).)*)1.<4(
@M02352:288:000000000-CKWC8:1:1101:10930:9371 2:N:0:TACGCTGC+GTAAGGAG
CAACCTTGCGAACGTACTCCCCAGGTGGGTCACTTATCACTTTCGCTTAGCCACTCAAACCGAAGTTCGAACAGCTAGTGACCATCGTTTACGGCGTGGACTACCAGGGTATCTAATCCTGTTCGCTCCCCACGCTTTCGTCCATCAGTGTCAGTATATTATTAGTGATCTGCCTTCGCAATTGGTATTCTATGTAATATCTATGCATTTCACCGCTACACTACATATTCTAACCACTTCATAATAACTCAAGACAACCAGTATAAAAGGCAATTTTACC
+
GFGGGGGGGGGGG@FCFGGGGGGGGGGGGGGGGGGGGGGGGGGGGGGGGFGGGGFFFGGGGGGGGGGGGFFGGGGGGGGGGGGGGGFFGGGGDCGGGGGGGGGGDFGGGGGGGGGGGFGGGGGGGGGGEGCGGGGGGGGGGGGDGGGFFGGGGGFCGGGGGGGGGGGGGGGFGGGFFGDB>DFFGG7EGGGGGFFE<ABECGFGFFBCFFCGGFD>=)(.314A>>?FE77AAFD<((77))).1<<84<<=<)66@F5609<9--6)5100((9.96<7
@M02352:288:000000000-CKWC8:1:1101:2950:9400 2:N:0:TACGCTGC+GTAAGGAG
CATTCTTGCGAACGTACTCCCCACGCGGGATGCTTAACGCGTTAACTTCGGCACAGCCGGGGTTGATACCCGCTACACATAGCATACATCGTTTACGGCGTGGACTCCTGGGGTATCTACTCCCATTTGCTACACACGCTTTCGTACCTCAGCGTCAGGTGTGACCCAGAAAGTCGCCTTCGATACTGATGTTCCTCCGAATATCTACGCATTTCACCGCTACACTAGGACTTCCACTCTCCTCTATCACACTCTAGTAACTCTGTATAGAAGACATCCAT
+
,<9@<EFEFGG7@FFFGFGGDGF+@FCCCDGGGFGGG9@@FGGGGE@F?F@FGF<,,,+7:>7CF@F?,,B>++48FA,5?EADG,B<,,8B,8BB+>BF::++3>,,8=8+7@>F;A<,57@::=E,@DECF,@CE>8>>:DC,8=4:C668CE=*8,<BFG,;CC88<*5<EF353*:=*/=;E7+;C9::CF?<)8D;D3:)9BG3*)97@A?C?(((77?F:(0(9)09*.6AA()5821)5)59A)578)1.-*.)))).6<)).):A(8.833:4
@M02352:288:000000000-CKWC8:1:1101:13558:9448 2:N:0:TACGCTGC+GTAAGGAG
CATTCTTGCGAACGTACTCCCCAGGTGGGTTACTTATCACTTTCGCTTAGCCACTCAGACCGAAATCCGAACAGCTAGTAACCATCGTTTACGGCGTGGACTACCAGGGTATCTAATCCTGTTCGCTCCCCACGCTTTCGTCATTAGTGTCAGTTGATTTTTAGTAATCTTCCTTCGCAATTTGTATTCTATTTAATATCTATTCATTTCACCGCTACACTACCTTTTCTAACTACTTTCTAATTACTCCAGATAACCAGTATCAAAGGCAAATTTTCGGT
+
GFGGGGGGGGGCGGGGGGGGGGGGGGGGGGGGGGGGGGGGGGGGGGGGGGGGGGGGGGGGGGGGGGGGGGGGGGGGGGGGGGGGGGGGGGGGGGGGGGGGGGGGGGFGGGGGGGG9DGGGGGGGGGEGDGGGGGGGGGGGGG6,,,55=>,,37@@3,@,3@,35,,,,3,3@2C+/7*:3A7CC7=D7:,++/+8*++++++4*++=D,=>F)-)/=)/))/)0+/;6++1++).)9/).).9)?<)).4()4)=2:*(6.)).42-(3(1(6B>*)(4(
@M02352:288:000000000-CKWC8:1:1101:25929:9457 2:N:0:TACGCTGC+GTAAGGAG
CAGTCTTGCGACCGTACTCCCCAGGTGGGATACTTATCACTTTCGCTTAGTCACTGAGTCGAAACCCAACAACTAGTATCCATCGTTTACGGCGTGGACTACCAGGGTATCTAATCCTGTTCGCTCCCCACGCTCTCGTCCATGAGCGTCAGTATATACGTAGTAGACTGCCCTCGCACTCGGTATTCTAAGTAATATATATGCATTTCATCGCTACACTACTTATTCTATCTACTTCCGTATATCTCAAGTCACTCAGTATCAAAGGCAGTTCCATTGTT
+
EDEFFFF,6@:C++8CCGGFG>ECEEE@EGGEFFGFGAEDGGAFGGGGFFFGGFDGFGGGG::C@EFEF:FFFAFFFFCG<FGGDFGGFF7BCCF+>+EFF=,=,CEG<=EAEFFEFAEFFACECGGC=D7CEE+8EGFEEDC@FDA>EGCEGGGDDFGCF9,@3;@BF7BF,@7**C*:F9::FFGGF7C7:/@?<6+11@+:5A6+;9+3;>2>8A17=FFA+79C)+:AFFCCEF@<4?;F44>9><2>)))*62<6AAD).64(.2((64*)*)-..
@M02352:288:000000000-CKWC8:1:1101:24264:9473 2:N:0:TACGCTGC+GTAAGGAG
CATTCTTGCGAACGTACTCCCCAGGTGGGTTACTTATCACTTTCGCTTGGCCACTCAGTACTTAATCGTACCAAACAGCTAGTAACCATCGTTTACGGCGTGGACTACCAGGGTATCTAATCCTGTTCGCTCCCCACGCTTTCGTCCATCAGTGTCAGTATATTATTAGTGATCTGCCTTCGCAATTGGTATTCTATGTAATATCTATGCATTTCACCGCTACACTACATATTCTAACCACTTCATAATAACTCAAGACAACCAGTATCAAAGGCAATTTT
+
GGGGGGGGGGGGGGGGGGGGGGGGGGCFGGGGGGGGGGGGGGGGGGGGGGGGGDFGGGGFGGGGGFGGGGGGGGGGGGGGGGGGGGGGGGGGGGGGGGGEGEGGGGGEGGGGGGGGGGGFFGGCFGGGGGGGGFGGGGGGGGGGGGDCCGGFGGGGGFGGFFGGGGGGCGGFFGGFFFGFFDEGCEDDGEFFGFFFC6@GFGFGFFFGGGACFFC=FAD>BFFFGC@F3A7AAAC3?A6E;;E@?<E?CEEE49A;=8)61?(2:49AFDFA)(.3<7)66
@M02352:288:000000000-CKWC8:1:1101:16498:9498 2:N:0:TACGCTGC+GTAAGGAG
CATTCTTGCGAACGTACTCCCCAGGTGGGATACTTATCACTTTCGCTTAGCCACTCAGACCGAAGTCCAAACAGCTAGTATCCATCGTTTACGGCGTGGACTACCAGGGTATCTAATCCTGTTCGCTCCCCACGCTTTCGTCCATCAGTGTCAATACATTATTAGTGATCTGCCTTCGCAATTGGTATTCTATGTAATATCTATGCATTTCACCGCTACACTACATATTCTAACCACTTCATAATGATTCAAGATAACCAGTATCAAAGGCAATTTTACC
+
GFGGGGGGGGGEGGGGGGGGGGGGGGGGGGGGGGGGGGGGGGGGGGGGGGGGGGGGGGGGGGGGGGGGGGGGGGGGGGGGGGGGGGGGGGGGGGGGGGGGGGFGGGGGGGGGGGGGGGGGGGGGGGGGGGGGGGGGGGGGGGGGGGGGGGFGGGG7CEGGFGGGFGDCFGG;FGGGGCG5BGGGGGGGGGGFGFFEFFCGFGFGFFFGGGFGGFDFGF@@FFFFGGFGFFFF8F7E@;>@EFF)<7CFCEE<?<@FFEA<?DAFFF29<:6?<>FFFFFF
@M02352:288:000000000-CKWC8:1:1101:22332:9559 2:N:0:TACGCTGC+GTAAGGAG
CATTCTTGCGAACGTACTCCCCAGGTGGGTCACTTATCACTTTCGCTTAGCCACTCAAACCGAAGCTCGAACAGCTAGTGACCATCGTTTACGGCGTGGACTACCAGGGTATCTAATCCTGTTCGCTCCCCACGCTTTCGTCCATCAGTGTCAGTATATTATTAGTGATCTGCCTTCGCAATTGGTATTCTATGTAATATCTATGCATTTCACCGCTACACTACATATTCTAACAACTTCATAATAACTCAAGCCAACCAGTATCAAAGGCAATTTTACCG
+
GFGGGFGGGGGGGGGGGGGGGGGGGFFFEFGGGGGGGAGGGGGGGGGGBGGGGGGGGGGGFGDEGGGGGGGGGGGGGGGGGGGGGGGGGGGGCEEEGGGGGGGGGFGGGGGGGGGGGGGGGGGGGEEFEGGGGGGGGGCGGGGGGGGGGGGGFGGGFCFGFFGCGGFGC9DFFGGGFGDE>DFGFGGFFFGCGFFECFFGFGFGE4AGGGFDFF?:5)6@=6=F4CFFCAA67A)/8;EC?EC3?CEFEE3=))/8??)3<<A42<AA4:?:?FFA?ABA-
@M02352:288:000000000-CKWC8:1:1101:15262:9589 2:N:0:TACGCTGC+GTAAGGAG
CATTCTTGCGAACGTACTCCCCAGGTGGGTTACTTATCACTTTCGCTTGGCCACTCAGTACTTAATCGTACCAAACAGCTAGTAACCATCGTTTACGGCGTGGACTACCAGGGTATCTAATCCTGTTCGCTCCCCACGCTTTCGTCCATCAGTGTCAGTATATTATTAGTGATCTGCCTTCGCAATTGGTATTCTATGTAATATCTATGCATTTCACCGCTACACTACATATTCTAACCACTTCATAATAACTCAAGACACCCAGTATCAAAGGCAATTTT
+
GFFGGGGGGGGGGGFGGGGGGGGGGGGGGGGGGGGGG9CFFGGGGGGGGGGGGGGGGGEFGGGFFGGGG?FGG?GGGGGGGGGGCGFGGGGGGGGFDEEGGGG7<FGGGGGCFGGGGGGGGGGGDFGGGGEGGGGFEGGGGGGGG7EGFGDFGGGGAFG9EFEFAFGGGFFFDEGCGGFFFGG@C?FCFGFGGFF?EFFFBFFF<FFGGGCFFFFFG?>>>AFF6+;C;CFFFFE?)/3)647.7C<)<<37>47A3)A8(61767)6)).)6(7(8:3>4
@M02352:288:000000000-CKWC8:1:1101:16672:9619 2:N:0:TACGCTGC+GTAAGGAG
TAGTCTTGCGACCGTACTCCCCAGGCGGGGCACTTAATGCGTTAGCGACGGCGCGGATCTCGTTGGTTGAGACCCACACCTAGTGCCCAACGTTTACGGCATGGACTACCAGGGTATCTAATCCTGTTTGCTACCCATGCTTTCGCTCCTCAGCGTCAGTTACGGCCCAGAGCGGCGCCTTCGCCACTGGTGTTCCTCCTGATATCTGCGCATTTCACCGCTACACCAGGAATTCCCCGCTCCCCTACCGCCCTCTAGTCACATTAGACTCGCGTCACCT
+
FGGFGGGFGGGGGGGGGGFGGGGGGGGGGGGGGGGGGFGGGGGGGGGEGGGGGGGGDFGGFGFGGGGGGGGBDFFFGGGGGFGGGGGGEFGDFCEGFFGGDGG7FFGGGDGGGGGGGGGCGGGDGCGGGGGGGGGGGGGGGGGGGG=FGFGFCFGGG@@CGACGGGGGEFGFGD5>DDGE5CCE*2:EFG7CGBF<AFF5@*12.8=D>CEGGE44+9),(70>4F(*.708:94><B01>F>BB??:?;6(((,.))9<.:))).)))).-(-)()-))
@M02352:288:000000000-CKWC8:1:1101:13856:9619 2:N:0:TACGCTGC+GTAAGGAG
CATTCTTGCGAACGTACTCCCCAGGTGGGTCACTTATCACTTTCGCTTAGCCACTCAAACCGAAGTTCGAACAGCTAGTGACCATCGTTTACGGCGTGGACTACCGGGGTATCTAATCCCGTTCGCTCCCCACGCTTTCGTCCATCAGTGTCAGTTGATTATTAGTGATCTGCCTTCGCAATTGGTATTCTATGTAATATCTATGCATTTCACCGCTACACTACATATTCTAACCACTTCATAATAACTCAAGACAACCAGTATCAAAGGCAATTTTACCG
+
GGFGGGGGGGGGGFGGGGGGGGGGGGGGGGGDGGGGGGGGGGGGEGGGGGGGGGGGGGGGGGGGGGGGGGGGGGGGGGGGGGGGGGGGGGGGGGGGGGGGGFGGGGGGGGGGGGGFGGDGGGGGGGGGGGGGGGEGGGGGGGGGGGGGGGGFGGGGGGGGGGGFGGGGGGG?FGGFFCDFFGGCFFDGGGG7@?FCEFFGFGFGCFFGGGFGGF0DGBBEDCEA6CCC?7@FCFFE@8AEFFAAFABFF2<2?D1@BFDF0945AF>FAF<7?0=<FAAA(
@M02352:288:000000000-CKWC8:1:1101:10211:9644 2:N:0:TACGCTGC+GTAAGGAG
CAATATTGCGATCGTACTCCCCAGGTGGGACACTTATCACTTTCGCTTAGTCACTTAGCTAATGCCAAACAACTAGTGTCCATCGTTTACGGCGTGGACTACCAGGGTATCTAATCCTGTTCGCTCCCCACGCTTTCGTCCATGAGCGTCAGTACATACGTAGTAGACTGCCTTCGCAATCGGTATTCTGTGTAATATCTATGCATTTCACCGCTACACTACACATTCTATCTACTTCCATATGACTCACGTCACCCACTATCCAAGGCAGTTCCATAGTT
+
FADFDFGGGGEGF@FGGGGGGGGGGFEE@FGDFGGGGGGGGGGFGGGGGGGGGGGGGGGGGGGGGGGDEFG?GGGEFFGFFGGFGGGGGGGG7@FBFGGGFF@FGGGEE<EFGGG9EG9FFGCEGF:8C@ECGC3>DGGGG>FFC8EGGEGGAEGFGG9>E,3@FA9DD>6CCFFFGG*9C95C4CGGGGDCC*=E49=2=FCFEFFG+,=CDABDGFF3;FFF=F57?788F7><47=<EF?5?E?E8/45=<(*42).(.)(63)(-(-8::*6442<6
@M02352:288:000000000-CKWC8:1:1101:10197:9657 2:N:0:TACGCTGC+GTAAGGAG
CAATATTGCGATCGTACTCCCCAGGTGGGACACTTATCACTTTCGCTTAGTCACTTAGCTAATGCCAAACAACTAGTGTCCATCGTTTACGGCGTGGACTACCAGGGTATCTAATCCTGTTCGCTCCCCACGCTTTCGTCCATGAGCGTCAGTACATACGTAGTAGACTGCCTTCGCAATCGGTATTCTGTGTAATATCTATGCATTTCACCGCTACACTACACATTCTATCTACTTCCATATGACTCAAGTCAACCAGTATCAAAGGCAGTTCCATAGTT
+
GEGGFGGFFGGGGDFGGGGGGGGGGGCFGGGGGGGGGGGGGGGGGGGGGFFFGGGGGGGGFGGGGGGGGGGCFGGGGGGGGGGGEGGGDGCGCEGGDCFGGFFGFEEGGGGGGGGGGGFGFFFGGGGGGGDGGGGGGGGGGGGDFFFGGGGGFGGGGGGGFGFGGCFDF7FD>CDGGGGFAGGG7FFFGGGGGF@CFFFGFG9CCFFGDGFGGA>DGFDFFFFFGF?FEFFFAFFFE?<EEFC6E9<CF;374<5A;;A4>>DAA24?:?:?FD46=A>6<
@M02352:288:000000000-CKWC8:1:1101:15704:9662 2:N:0:TACGCTGC+GTAAGGAG
TAATCTTGCGACCGTACTCCCCAGGCGGTCTACTTAACGCGTTAGCTCCGAAAGCCACGGCTCAAGGCCACAACCTCCAAGTAGACATCGTTTACGGCGTGGACTACCAGGGTATCTAATCCTGTTCGCTCCCCACGCTTTCGTCCATGAGCGTCAGTATATACGTAGTAGACTGCCTTCGCAATCGGTATTCTAAGTAATATCTATGCATTTCACCGCTACACTACTTATTCTATCTACTTCCGTATAACTCAAGTCAACCAGTATCAAAGGCAGTTCCA
+
GFGGGGGGGGGGGGGGGGGGGGGGGGGGGGGGGGGGGGGGGGGGGGGGGGGGGGGGGGGGGGGGGGGGGGGGGGGGGGGGGGGGGGGGGGGGGGGGGGGGGGGGGGGGGGGGGGGGGGGGGGGGGGGGGGGGGGGGGGGGGGGGGGGGGGFFGGGGGGGGGGGGGGGGGGGGGGGGGGGFFGGDDGGGGFGGGFF<?FFGFGFGFFFFGCFGGFFFGDF>9DB?CD?>AFFFFFFFFFFBFBF>::B??AF<AFF*4:BAAB??F<442<9A:?44?:A9)
@M02352:288:000000000-CKWC8:1:1101:15046:9666 2:N:0:TACGCTGC+GTAAGGAG
CAATCTTGCGATCGTACTCCCCAGGTGGGACACTTATCACTTTCGCTTAGTCACTTAGCTAATGCCAAACAACTAGTATCCATCGTTTACGGCGTGGACTACCAGGGTATCTAATCCTGTTCGCTCCCCACGCTTTCGTCCCTCAGCGTCAGTACATACGTAGTAGACTGCCTTCGCAATCGGTATTCTGTGTAATATCTATGCATTTCACCGCTCCACTACACCTTCTATCTACTTCCATATGACTCAAGTCAACCAGTATCAAAGGCAGTTCCATAGTT
+
GGGGGGGGGGGGGGGGGGGGGGGGGGGGDGGGGGGGFDFGGGGGGGGGGGCFGGGGGGGGFGGGGGGGGGGGGGGGGFGGGGGGGGGFGG>=EDFGDGGGGGGGGGEEFGGGGGGCFFAFEFFEGGGG=FE:FCCDGEFEGGGG8FCDGEGEGADGGGFGGGGE9@FEGGGGFEFGGD*@ACCC7>FGGGGDGEFEFFCC>FC7EFFF+,:;*8>):A:E@A8A*93CECFFFCC?93@CC?5))7<C3(4C3?5*:2064)5>AFA0::??>9*.=A)69
@M02352:288:000000000-CKWC8:1:1101:18709:9677 2:N:0:TACGCTGC+GTAAGGAG
TAGTCTTGCGGCCGTACTCCCCAGGCGGTCTACTTAGTGCGTTAGCTGCGCCACTAAGACATCAAGTGTCCCAACGGCTAGTAGACATCGTTTACGGCGTGGACTACCAGGGTATCTAATCCTGTTTGCTCCCCACGCTTTCGCACCTCAGTGTCAGTATCAGAACAGGTAGTCGCCTTCGCCACTGGTGTTCCTTCCTATATCTACGCATTTCCCCGCTACACCAGAAATTCCACTACCCTTTTCTGTACTCTAGTTTTCCAGTATCAGGTGCCGTTCC
+
@FFGFGGGGGGGDGGGGGGGGGGEGGGDCGGGGGGDFFFGGGGGGGGGGDEGGGDGGG9FEGGGGFGFGGGGGGGGGGGGGGGCGFGGFFFCEEFGG>CGGGGF?FGF8DGEDFGFGADCFF?FFFGFF;F8@GG:EEGDGGEG8CC>FFGGF7DFG9A9DFG,,3<EGG9CF@DCCDGFF4==C6F6,,;CCEFE98+18:++1187DC>C;C56002(1<25**,137@FFF2)608?(.(.)-646))))-)*.4*.65)66.)))6)6()73@??(
@M02352:288:000000000-CKWC8:1:1101:28097:9681 2:N:0:TACGCTGC+GTAAGGTG
TAGTCTTGCGACCGTACTCCCCAGGCGGTGCGCTTAACGCGTTAGCTCCGGCACCGAAGGGTTCGAACCCTCCCCCACCAAGCGCACATCGTTTACTGCTAGGATTACAGGGGAACCTAATCTCTTTCGCCACCCGAGTCTCCGACCCTCAGTTTCAGTCATTTCCCAGTAACCTCCTTTCGCCCTTGGTCTTCCTCCCGTCACCTCCGCTTTTCACTGTGACACCGAGATTTCCAGTTCCCTCACCATGACCCTACCACGCCTGTATCGATTGCATTCTT
+
FGFFFEGCGG@FE>FGCCFGFFF:CDECC+++@FFGFFGFCFD@FGGGGC+C@@,+++@F+,9?+?BFC:,D+?+@+FCGA,7FE@++5A:3FB=?95FA,F,,,,8FDFCEE++3+4@,,@,@<CC;***5CFF*>114>,2::*=)4*;,2,,,,,2,,,2,,7<?:F<5;:30;D:+;*=**/**+05;+);))))1)*.*)*)*/2)959)8E4)))16*91331>)*19<2).-4)5)((.(,4).)((,7(.),-((,,6))-,8.4(/6*))))
@M02352:288:000000000-CKWC8:1:1101:20551:9685 2:N:0:TACGCTGC+GTAAGGAG
CAGTCTTGCGACCGTACTCCCCAGGTGGGATACTTATCACTTTCGCTTAGTCACTGAGTCGAAACCCAACAACTAGTATCCATCGTTTACGGCGTGGACTACCAGGGTATCTAATCCTGTTCGCTCCCCACGCTTTCGTCCATGAGCGTCAGTATATACGTAGTAGACTGCCTTCGCAATCGGTATTCTAAGTAATATCTATGCATTTCACCGCTACACTACTTATTCTATCTACTTCCGTATAACTCAAGTCAACCAGTATCAAAGGCAGTTCCATCGTT
+
GGGGDGGGGEDCFGGGGGGGGGGGGGGGGGGFGGGGGGGGGGGGGGGGDGGGGGFGGGGGGGGGGGGGGGGGGGGGGGFDAFFGGG8FGGG,>7FCEGGGCGFGFGGGGGGGGGGGFGGGGG77:FE7EFE@FGGDFGGGGEDFDDGGGGGGFGGGGDC7>FFGEC;CF?FGGGGCGG9>FF>EFFF97=9+=<8@EA+C>FFG?FFG7CF88)3>GF1616);@:?F?F=:A=C?CE<<F03=?4544?2))66?::>AFBF)4-60((-4-)*)1623:
@M02352:288:000000000-CKWC8:1:1101:18559:9717 2:N:0:TACGCTGC+GTAAGGAG
CATTCTTGCGAACGTACTCCCCAGGTGGGTCACTTATCACTTTCGCTTAGCCACTCAAACCGAAGCTCGAACAGCTAGTGACCATCGTTTACGGCGTGGACTACCAGGGTATCTAATCCTGTTCGCTCCCCACGCTTTCGTCCATCAGTGTCAGTATATTATTCGTGATCTGCCTTCGCAATTGGTATTCTATGTAATATATATGCATTTCACCGCTCCACTACATATTCTAACCCCTTAATAATCACTCAAGACAACCAGTCTCAAAGACAATTTTACC
+
GGGGGGGGFGGCEEGAFGGGGGGEFGGGGGGGGGGGGGGGGGGGGGGGGGGGGGFGFGAFFCGGDFGGGGGGGGGDFFFCDGFGGDFFB@<FFGG@FFFGFGGCFFECEGGFFGEFDE9?9FBGEEEG6DCFF@FGEFFED6CGGE6?ECAFFGF,3,=@DCG,,>FFFCCGGD5CFFG>ACEGFF,DFGG+D8CC48+++4BFCFF8C,+24;5?C)(.(+6F<76@?FCFFA3(((/))97).)166202).()1450(.)))6<25(44()4:=57)
@M02352:288:000000000-CKWC8:1:1101:20221:9746 2:N:0:TACGCTGC+GTAAGGAG
CAATCTTGCGATCGTACTCCCCAGGTGGGATACTTATCACTTTCGCTTAGTCACTGAGAATTAACCCAACAACTAGTATCCATCGTTTACGGCGTGGACTACCAGGGTATCTAATCCTGTTCGCTCCCCACGCTTTCGTCCATGAGCGTCAGTATATACGTAGTAGACTGCCTTCGCAATCGGTATTCTAAGTAATATCTATGCATTTCACCGCTACACTACTTATTCTATCTACTTCCGTATAACTCAAGTCAACCAGTATCAAAGGCAGTTCCATAGTT
+
GFFGGGGGGGDF@@FEGFGGGFGGGGFFGGGGGGGGGGGGGGGGGGGGGGGGGGGGGGGGGGGGGGGGGGGGGGFGGGGFGGGGDGGGGGGFGGGGGGGGGGGGGGGGGGGGGGFFEGEGFGFEGGGGEGG7CFGGGGGGGGGGGGGGGGGGGGGGGGGGGGGGFGGFGFFGGGGGGGGAFFEGGGGGGGGGGEFECFFGFGFGEFFGGGFFGDFFGFDFEFFFGGECEFFFFFFFFEF0@7=FECEFFF8CE?CFFFFF99A<B2<:(,(.6<FBF2)<A
@M02352:288:000000000-CKWC8:1:1101:5872:9747 2:N:0:TACGCTGC+GTAAGGAG
CAATCTTGCGATCGTACTCCCCAGGTGGGACACTTATCACTTTCGCTTAGTCACTTAGCTAATGCCAAACAACTAGTGTCCATCGTTTACGGCGTGGACTACCAGGGTATCTAATCCTGTTCGCTCCCCACGCTTTCGTCCATGAGCGTCAGTACATACGTAGTAGACTGCCTTCGCAATCGGTATTCTGTGTAATATCTATGCATTTCACCGCTACACTACACATTCTATCTACTTCCATATGACTCAAGTCAACCAGTATCAAAGGCAGTTCCATAGTT
+
GGGGGGGGGGEFGEFGGGGGGGFEGGGGGGDGGGGGGGGGGGGGGGGGGGGGGGGGGGGGGGGGGGGGGGGGGFGGGGGGGGGGGGGGGGGGGGGGGGGGGGGGGGGFGGFEGGGGGGEGFFFGC?CEGGGEEFCDGGFDE>EEGGGGGCEEGGGGGGGGFEECGFCCFGGG9FFFGGGFFGGG7CGGGDCEGEAA<:AFFGFGFFFF7FFFGFFFGF=>;AEFGGFFCFFFFFFEECFFFEFEEFF3)57C<FFFFF4>)6).669417:?4-=<F9?AB
@M02352:288:000000000-CKWC8:1:1101:22401:9750 2:N:0:TACGCTGC+GTAAGGAG
TAATCTTGCGACCGTACTCCCCAGGCGGAATGCTTAATCCGTTAGGTGTGTCACCGAACAGTATACTGCCCGACGACTGGCATTCATCGTTTACGGTGTGGACTACCAGGGTATCTAATCCTGTTTGCTCCCCACACTTTCGTACCTCAGCGTCAGTATCGAGCCAGTGAGCCGCCTTCGCCACTGGTGTTCCTCCAAATATCTACGAATTTCACCTCTACACTTGGAATTCCACTCACCTCTCTCGAACTCTAGACTGATAGTTTTGGGGGCAGTTCAAG
+
FFGFGGGGGGGGGGGGGGGGGGGGGGGGGGGGGGGGGGGGGGGGGGGGGGGGGGGGGGGGGGGGEFGGGGGGGGGGGGGGGGGGGGGGGGGGGGGGGGGGGGGGGGGEFGGGGGGGGGGGGGGGGGGGGGGGEGGGGGGGGGGGGEC?FDEGGGGGGFAFEGGGGGGGG9FGFGDGCGG>ADCEGGFGCGE>F5A@8FFGFFFGFFFG4;FFG6<A+;@@EFFFGG?C4BFFFFA>?1?:)()().()4::>4))66<:244):ABB(2((24(>?F<)..
@M02352:288:000000000-CKWC8:1:1101:10886:9761 2:N:0:TACGCTGC+GTAAGGAG
CATTCTTGCGAACGTACTCCCCAGGTGGGTCACTTATCACTTTCGCTTAGCCACTCAAACCGAAGCTCGAACAGCTAGTGACCATCGTTTACGGCGTGGACTACCAGGGTATCTAATCCTGTTCGCTCCCCACGCTTTCGTCCATCAGTGTCAGTATATTATTAGTGATCTGCCTTCGCAATTGGTATTCTATGTAATATCTATGCATTTCACCGCTACACTACACATTCCGCCTACTCCAACTGAACTCAAGTTTATCAGTATCAATGGCAGTTTCGAGG
+
GFGGFGGGGGGGGGGGGGGGGGGGGGGGGGGGGGGGGGGGGGGGGGGGGGGGGGGGGGGGGGGGGGGGGGGGGGGGGGGGGGGGGGGGGGGGGGGGGGGGGGGGGGGGGGGGGGGGGGGGGGGGFGEGGGGGGGGGGGDGGGGGGG?DGGGFGGGFFFGGGGGGGGGGGGGFGFGGGGGF5?FFGGGGGGGGGFFFEFFGFDFGFFFGGGFGGFFEGB9FFFFFGGFGFFFAEFFFFF;14;EF1AFBFAFFBFFFFFFA4AD<AA)6<:0308B)=:<?9
@M02352:288:000000000-CKWC8:1:1101:5033:9768 2:N:0:TACGCTGC+GTAAGGAG
CAATCTTGCGATCGTACTCCCCAGGTGGGACACTTATCACTTTCGCTTAGTCACTTAGCTAATGCCAAACAACTAGTGTCCATCGTTTACGGCGTGGACTACCAGGGTATCTAATCCTGTTCGCTCCCCACGCTTTCGTCCATGAGCGTCAGTACATACGTAGTAGACTGCCTTCGCAATCGGTATTCTGTGTAATATCTATGCATTTCACCGCTACACTACACATTCTATCTACTTCCATATGACTCAAGTCAACCAGTATCAAAGGCAGTTCCATAGTT
+
FFFFGGGGGGGGGGGFGGGGGGGGGGFGGGGGGGGGCFGGGGGGEGGGGFGGGGGGGGGGGGGGGGGGGGGGGFGFGAFGGGGGGGGGGGGEGGGGGGGGGGGGGGGGGGGFGGGDGGGGGDCFEFG+>EGGGFFFGGGGGGG8EFGGGGGGGGGGGGGGGGGGGGGGGFGGGGFGGGC?FCEGFFGFGGGGGFFEC9CGFGFGFFFGFGFGDD>AE=BFFAE4*>CFFFFFFFEEEE@FF?C566?EFFECCCEF@D5924<BF46:?((,6<9)7<):<
@M02352:288:000000000-CKWC8:1:1101:29003:9797 2:N:0:TACGCTGC+GTAAGGAG
CATTCTTGCGAACGTACTCCCCAGGTGGGTCACTTATCACTTTCGCTTAGCCACTCAAACCGAAGTTCGAACAGCTAGTGACCATCGTTTACGGCGTGGACTACCAGGGTATCTAATCCTGTTCGCTCCCCACGCTTTCGTCCATCAGTGTCAGTATATTATTAGTGATCTGCCTTCGCAATCGGTATTCTAAGTAATATCTATGCATTTCACCGCTACACTACTTATTCTATCTACTTCCGTATAACTCAAGTCAACCAGTCTCAAAGGCAGTTCCAT
+
G9FFFGGGG@ECFGGGGGFGGGGGGC<FEGGFGGGGFGGGGGGGDEGGG9FFGGGGGGGGGD@FFGGGGGGGGGGGGGGGGG9FFGGGFGGGC7CCF@CBFGGG,9E@@F@FGGG9EGGGCGGGGGE?EG@FEEGGGGGGGGGGGGGFFDGGFEDCFCFGGGG,,EF9EFGFGGGGG>CE4C:?GGDGGGGFF6=?8FACACFF4BAGFGF@:A?FG32)5;@AGGFGEFFFF@5?<CEFF;@6@;?<C.4;>D98<AF?1<))69<4:(4???FFB46
@M02352:288:000000000-CKWC8:1:1101:23982:9808 2:N:0:TACGCTGC+GTAAGGAG
TAATCTTGCGACCGTACTCCCCAGGCGGTCTACTTAACGCGTTAGCTCCGAAAGCCACGGCTCAAGGCCACAACCTCCAAGTAGACATCGTTTACGGCGTGGACTACCAGGGTATCTAATCCTGTTTGCTCCCCACGCTTTCGCATCTGAGTGTCAGTGTCTGTCCAGGGGGCCGCCTTCGCCACTGGTATTCCTTCAGATCTCTACGCATTTCACCGCTACCCCTGAAATTCTACCCCCCTCTACAGCACTCTAGTTCACCAGTTTCAAATGCAGTTCC
+
GBFGGGGGGGDGGEGFFGGGGGFEGF7CFGGGGGGGFGGGGGGGGGGGGG:,F7FFFGGGGGGEGGGGGGGCFGG8FGFGGGGGGGGGGGGGGFGGGFGCFGCFGGGG@EEGGAFGFE=DFGGFGGGGGGGCGFFFGGGCFGGGGGGGGECGGFF??FCFGC9E?FC8DCCGGGDGGGGFFGGDDFFFGCGGFFFFFFF7FGFGBFF3DCDGGFDFGBBF6B(8CF6C06@BFFFAF?F>FFF?<A<0:(:>?FB444@AAF)8<>)5<99>)494F2<9
@M02352:288:000000000-CKWC8:1:1101:4285:9849 2:N:0:TACGCTGC+GTAAGGAG
CATTCTTGCGAACGTACTCCCCAGGTGGGTCACTTATCACTTTCGCTTAGCCACTCAAACCGAAGTTCGAACAGCTAGTGACCATCGTTTACGGCGTGGACTACCAGGGTATCTAATCCTGTTCGCTCCCCACGCTTTCGTCCATCAGTGTCAGTTGATTATTAGTGATCTGCCTTCGCAATTGGTATTCTATGTAATATCTATGCATTTCACCGCTACACTACATATTCTAACCACTTCATAATAACTCAAGACAACCAGTATCAAAGGCAATTTTAC
+
GGGGFGGGGG7FGGGGGGGGGGGGGGGGDCFGGGGGGA@FEGG9FGEDFFFGGGGGGGGGGGEC7?FFGFGGGGGFGGFFFF<FFFEGGGFF@CE:=F@C=AEFGDFGGGGGEFGF@6AAEE<CFEGG>F+AF7FDGGG=FGG8AD8DECFAFGGFACFGGGGF;@AEFFE9DFD8>C79B>DADGGFDFGGGCFE4>CFFGFGEAFGCFFC78@>/8(>/86)0@CGCFFF7A?FDFE@E?E?E5?;).=@;;36@6>?6AAAA569.((,8>F>?A4
@M02352:288:000000000-CKWC8:1:1101:21816:9884 2:N:0:TACGCTGC+GTAAGGAG
CATTCTTGCGAACGTACTCCCCAGGTGGGTCACTTATCACTTTCGCTTAGCCACTCAAACCGAAGTTCGAACAGCTAGTGACCATCGTTTACGGCGTGGACTACCAGGGTATCTAATCCTGTTCGCTCCCCACGCTTTCGTCCATCAGTGTCAGTTGATTATTAGTGATCTGCCTTCGCAATTGGTATTCTATGTAATATCTATGCATTTCACCGCTACACTACATATTCTAACCACTTCATAATAACTCAAGACAACCAGTATCAAAGGCAATTTTACCG
+
GGGFGGGDFGGGGGGGGGGGGEGGGGGGFFGFGGGGGGGGGGGFGGGGFGGGGGAEGGFFFGGGGGGGGGGGGGGGGGGGGGGEGGGGGGGGG7FDCFCFECGFGGGGEGGGGGGEGFEFGGGGGGCGG@GFGGGGG?DGGGGGGGGGGGGGGGGGFDGGGGGGGCCFGGGFFGGFGCDEEGGGGGGFFGGGGEFFFFFFFGFGEFFGCC6CCF=4:?@<@FFFGGFGFFFFFF@E?FEFFC3.)<CFFFE14<@F@F@:?DAB>A<AD??BFB?AB:A<,
@M02352:288:000000000-CKWC8:1:1101:28995:9897 2:N:0:TACGCTGC+GTAAGGAG
CAGTCTTGCGACCGTACTCCCCAGGTGGGATACTTATCACTTTCGCTTAGTCACTGAACCGAATTCCAACAACTAGTATCCATCGTTTACGGCGTGGACTACCAGGGTATCTAATCCTGTTCGCTCCCCACGCTTTCGTGCCTCAGCGTCAGTATCAGTTTAGTAAGCTGCCTTCGCTATCGGTGTTCTGTGTACTCTCCAAGCATTTCACCGCTACACTACACATTCCCCCTACTCCAACTGAACTAAAGTTTATCAGTACCAATGGCCGTTTCGAGGTT
+
EDGGGFGFDGCGDEGGCFGFG@<@FEE<:FGEFFGFFFGEGFGFGGEG>FGEEGGGGAFGEGG,CFF,<9CFFC,?F9AEFFGFGFGGGG=4@>C7C+,C,BFFFECFFG9@AFGGFGCFGG>F7=FG6,63++63CEG6@EDDCDFCG8@+D<::<,7EFBEGC=,:@F,47EC09?>BFC51*;AEFCGFFE+**4)*4;*/5FF:C,+2>A05E6;7(;));*1+.*0)).6343723?>B)44)5)).).606)*.4)))),5(4,((-29(03184
@M02352:288:000000000-CKWC8:1:1101:12470:9911 2:N:0:TACGCTGC+GTAAGGAG
CAATCTTGCGACCGTACTCCCCAGGTGGATTACTTATCACTTTCGCTTAGACACTGACTGTATATCGCCAATATCGAGTAATCATAGTTTACGGCGTGGACTACCAGGGTATCTAATCCTGTTCGCTCCCCACGCTTTCGTGCCTCAGCGTCAGTATCAGTTTAGTAAGCTGCCTTCGCTATCGGTGTTCTGTGTAATATCTAAGCATTTCACCGCTACACTACACATTCCGCCTACTCCAACTGAACTCAAGTTTATCAGTATCAATGGCAGTTTCGAGG
+
GGGGGGGGGGGGGGGGGGGGGGGGGGGGGGGGGGGGGGGGGGGGGGGGGGGGGGGGGGGGGGGGGGGGGGGGGGGFFGGGGGGGGGGGGGGGGGGEGGGGGGGFGGGGGGGGGGGGGGGGGGFEEGEFGGGGGFGGGFGGGGGFDGGGGGGGGEGFFGGFGGGGGGGGGGGDDECDFGDFFGGDGGGGGGDFGEFF?FFGFGFG?FBGGGFGG=9BGFBF@F@FCCEGEFFF>>;DFE;@FEEF;@EEBAA?74<F26B<<>4)-64<<?BF1(9)94::9
@M02352:288:000000000-CKWC8:1:1101:21273:9922 2:N:0:TACGCTGC+GTAAGGAG
CAGTCTTGCGACCGTACTCCCCAGGTGGGATACTTATCACTTTCGCTTAGTCACTGAGAATTAACCCAACAACTAGTATCCATCGTTTACGGCGTGGACTACCAGGGTATCTAATCCTGTTCGCTCCCCACGCTTTCGTCCATGAGCGTCAGTATATACGTAGTAGACTCCCTTCGCAATCGGTATTCTAAGTAATATCTATGCATTTCACCGCTACACTACTTATTCTATCTACTTCCGTATAACTCAAGTCAACCAGTATCAAAGGCAGTTCCATAGTT
+
GGGGGGGGGGGGGGGGGGGGGGGEGFEFGGGGGGGFCFGGGGGGGGGGGGGGGGGGGGGGGGGGGGGEFGGGGGGFGGGGFGGGGGGFGGCFE:FGGGGGGGGGGGGGGGGGGF,E,,,CED++@FGFCFG+6FCCC=DECEFDF8D=CE8@@2EDFCD,@AC:5,73;,@,@@CCCC>9AG*=9CCG@F<D=A+7@888++=7*:C>+,441)5>E6;C3)9@>@?C<:+:7F4?7C3(41=E))67A;)659)94:449<>FF<B:6(1269*-*-5:2
@M02352:288:000000000-CKWC8:1:1101:17045:9925 2:N:0:TACGCTGC+GTAAGGAG
CAATCTTGCGATCGTACTCCCCAGGTGGGACACTTATCACTTTCGCTTAGTCACTGAGCTAATGCCCAACAACTAGTGTCCATCGTTTACGGCGTGGACTACCAGGGTATCTAATCCTGTTCGCTCCCCACGCTTTCGTCCATGAGCGTCAGTACATACGTAGTAGACTGCCTTCGCAATCGGTATTCTGTGTAATATCTATGCATTTCACCGCTACACTACACATTCTATCTACTTCCATATGACTCAAGTCAACCAGTATCAAAGGCAGTTCCATAGTT
+
GGGFGGGGGGGGGGFGGGGGGGGGGGFGEGGFFGGGGFGFFGGGGGGGEGFGGGGGG?FGFAFGGGGFGGDFGGG9F,CFGGGFBDFGGFCGDFGGEFGFCGGGGGGFGDDGGGGFGFGGGFECF8FFGCECEEEGGGGGGGGFDFGGGGGGGGGGGGGGGGDEGA9CFFGGGGGFDGGFFG8EDFFFGFG>F?FEEFFGFGC:CAFGGGF?D>@AEADC16358FCCEFAFFFFFF3@EF?EF3>EF;;4CCEFFF0764-44)-)(..(4:-=4@A?DF
@M02352:288:000000000-CKWC8:1:1101:22786:9966 2:N:0:TACGCTGC+GTAAGGAG
CATTCTTGCGAACGTACTCCCCAGGTGGGTCACTTATCACTTTCGCTTAGCCACTCAAACCGAAGTTCGAACAGCTAGTGACCATCGTTTACGGCGTGGACTACCGGGGTATCTAATCCCGTTCGCTCCCCACGCTTTCGTCCATCAGTGTCAGTTGATTATTAGTGATCTGCCTTCGCAATTGGTATTCTATGTAATATCTATGCATTTCACCGCTACACTACATATTCTAACCACTTCATAATAACTCAAGACAACCAGTATCAAAGGCAATTTTACC
+
GGGGGGGGGGGGGGGGGGGGGGGGGG,DFGGGGGGGGFGGGGGGGGGGEGGGGGGGGGGGGGGEGGGGGGGGGGGGGGGGGGGGGGGGGGGGDGGGGGCGGGGGCGGGGGGGGGGGGGGGGGGGGGGGDGGGGGGGGGGGGGGGGGGGGGGGGGGGFFGGFGGGGGGGFFCGGGFCFCCEFGGGGGGGGGGGGFFFEFFGFGFGFFFGGGFFGF@FGFF<@FEFCGFGFFFFFFFF@EEFFFDFFFFFFFAF<B7@?F@66<5<>ABAFFBF:?FFFAAF
@M02352:288:000000000-CKWC8:1:1101:6764:9972 2:N:0:TACGCTGC+GTAAGGAG
TAATCTTGCGACCGTACTCCCCAGGCGGAATGCTTAATCCGTTAGGTGTGTCACCGAACAGTATACTGCCCGACGACTGGCATTCATCGTTTACGGTGTGGACTACCAGGGTATCTAATCCTGTTTGCTCCCCACACTTTCGTACCTCAGCGTCAGTATCGAGCCAGTGAGCCGCCTTCGCCACTGGTGTTCCTCCAAATATCTACGAATTTCACCTCTACACTTGGAATTCCACTCACCTCTCTCGAACTCTAGACTGCTAGTTTTGGAGGCAGTTCCAG
+
FFGGGGGGGGGDFGGGGGGGGGGGGGDGGGGGGGGGEFGGGGGGGGGGGGGGGGGGGGGGGGGGGGGDGGGGGGGGGGGGGCFGGGGGGGGGGGGGFGEGGFGGGGGGGGGGGGGGGGGGGGGGGGGGGGGGC@C=EGGGGGGGGGGGGGGGGGGGGGFGGCFEGFFGGG9EGGGGGGGFEG5CGCFG?F8FFEFFFFFGFFFF5C5CF=:+++<=9AEEC+:6FC7F2*9@F8AA72?:?B<?FFFB???A<>)*)))()6)54A<19071:27:*)6<6
@M02352:288:000000000-CKWC8:1:1101:12799:9987 2:N:0:TACGCTGC+GTAAGGAG
CAATCTTGCGATCGTACTCCCCAGGTGGGACACTTATCACTTTCGCTTAGTCACTGAGCTAATGCCCAACAACTAGTGTCCATCGTTTACGGCGTGGACTACCAGGGTATCTAATCCTGTTCGCTCCCCACGCTTTCGTTCATGAGCGTCAGTACATACGTAGTAGACTGCCTTCGCAATCGGTATTCTAAGTATTCTCTATGCAATTCACTGCTACACTACTTATTCTATCTACTTCCGTATAATCAAAGTCAACATTTATCAATGGCTGTTCCATAGTT
+
GGEFGGGGGGGGGGGGGGGGGGGGFCFF@8<CFGGGG<@FEFG9CFG,,CEFGGGGGGGGFA@<9<B@7F,CFFF<C<CAAEEC@FECDGD,+4+4@CFGB<FA,++,,,9CA9C,@EAFGGE+C,4=84+8C++A9AD,8,,7>DEDGGGE=8,3;,,,8,,BF,EEGCCCE9>FD;*<CC*1;*=7:2,:=4+9A+4:BF8+981*=@C+2A4BF6::>A4++37FEFFCF7<3)173)(6)1)))).6.)));)(3/1)7<6))((((.8<=49))).
@M02352:288:000000000-CKWC8:1:1101:12925:10009 2:N:0:TACGCTGC+GTAAGGAG
CATTCTTGCGAACGTACTCCCCAGGTGGGTCACTTATCACTTTCGCTTAGCCACTCAAACCGAAGTTCGAACAGCTAGTGACCATCGTTTACGGCGTGGACTACCGGGGTATCTAATCCCGTTCGCTCCCCACGCTTTCGTCCATCAGTGTCAGTTGATTATTAGTGAGCTGCCTTCGCAATTGGTATTCTATGTGATATCTATGCATTTCACCGCTACACTACATATTCTAACCACTTCATAATAACTAAAGACAACCAGTATCAAAGGCAATTTTACCG
+
GG,@,EFGG:6+@CFGGGGDGGFGGGGG@@,CFEEGEC,EGGGGGGGGFGGGGGG8F<<FFC+C@BFGCGGGGGGGGGGGCFGGGGGGGGGGCDDGGGGDGGGGF7FGGGG8FGGGGGGACGG=F:CG>FEGGDEGGGGG8+@CCFGGGGGFGGGGGC9FEBFAFGG,,,DFFGGCFGGFFG9FG<,BF7F+=CF*/=C7+:CG<AC77FFCGB@FGFB@@6=A6@CFCFAA7=7@@4>@AA><2).82)527A<?3:@B?FFAA4:267:13:FFFFFB(
@M02352:288:000000000-CKWC8:1:1101:19307:10085 2:N:0:TACGCTGC+GTAAGGAG
CATTCTTGCGAACGTACTCCCCAGGTGGGTCACTTATCACTTTCGCTTAGCCACTCAAACCGAAGTTCGAACAGCTAGTGACCATCGTTTACGGCGTGGACTACCAGGGTATCTAATCCTGTTCGCTCCCCACGCTTTCGTCCATCAGTGTCAGTATATTATTAGTGATCTGCCTTCGCAATTGGTATTCTATGTAATATCTATGCATTTCACCGCTACACTACATATTCTAACCACTTCATAATAACTCAAGACAACCAGTATCAAAGGCAATTTTACC
+
GGGGGGGGGGGEFEGGGGGGGGGGGGGFDGGGFGGGGFFGGGGGGGEGGGGGGGGGGGGGGGGGCFFGG@EGGGGFGGGGGGGGGGGGGGGGCECEGGGG@EE=FGGGGGGGGGGGGGGGGAEBFCFGGGGGGGGEGGGGEGEGGD,;FGGGFGGGGGGGGGGGGGGGGGGFGGGGGCDAECFGCCFE@:FGC4B?EAAFF@FF5BFFGGFGGFFB??@E@FFFFF<DEFFF8;=EFF@FFF?E79).;@E(7;;FFD>?FFF<2<<<4(((,2=A?AF<
@M02352:288:000000000-CKWC8:1:1101:23085:10086 2:N:0:TACGCTGC+GTAAGGAG
CAGTCTTGCGACCGTACTCCCCAGGTGGGATACTTATCACTTTCGCTTAGTCACTGAGAATTAACCCAACAACTAGTATCCATCGTTTACGGCGTGGACTACCAGGGTATCTAATCCTGTTCGCTCCCCACGCTTTCGTCCATGAGCGTCAGTATATACGTAGTAGACTGCCTTCGCAATCGGTATTCTAAGTAATATCTATGCATTTCACCGCTACACTACTTATTCTATCTACTTCCGTATAACTCAAGTCAACCAGTATCAAAGGCAGTTCCATAGTT
+
GGGCEGGGGGGDC@FGGGGFGGGBFGGGGGGGGGGGGGGGGGGGGGGG>FFGGGGGGGG9FGGGGBFEFGGGGGGGGGGGGGGGDFGGGGECFGGGGGDFGGGGGEEGEGGGGGGGGCEGGGGGEFGGEGGGGGFGGEGDGGGGGGFDGGGGCGGFGGGGGGGGGGGGGGGGGGGGGG>DFG5CGGF7F7EFGC+9CAFGFGFC?FCGGGFCDDFFGFFF@FCFGD?GCFFFF=3?F371=;@F39EEE@3?FFFF?<FDFA>9A2901?68A<@AF>7<<
@M02352:288:000000000-CKWC8:1:1101:23071:10098 2:N:0:TACGCTGC+GTAAGGAG
CAGTCTTGCGACCGTACTCCCCAGGTGGGATACTTATCACTTTCGCTTAGTCACTGAGAATTAACCCAACAACTAGTATCCATCGTTTACGGCGTGGACTACCAGGGTATCTAATCCTGTTCGCTCCCCACGCTTTCGTCCATGAGCGTCAGTATATACGTAGTAGACTGCCTTCGCAATCGGTATTCTAAGTAATATCTATGCATTTCACCGCTACACTACTTATTCTATCTACTTCCGTATAACTCAAGTCAACCAGTATCAAAGGCAGTTCCATAGTT
+
FGGGGGGFFGGGGGGGGGGGGGGGGGFGDGGGGGGGGGGGGGGGDGGGEGGGGGGGGGGGGGGGGGGGGGGGGGGFGGGGGGGGGGGGGGDCGEEGGGGGGGGGGECEEEGGGGGGFGFFFGGGGGGGGGGGGGFFGGGGGDFGFGGGGGGDFFGCGFF7EFFEFAFGGGGGGGGFGG*:A45CDGGGGGCFC439CFFGFGFC?FFGCGFGDE>EGFFFFFEFGGFG?AFFFFFE?FF06;@@ECEEFEFEFFAFBFF>B9<A<A<10::4>FFAFFFDA
@M02352:288:000000000-CKWC8:1:1101:19122:10118 2:N:0:TACGCTGC+GTAAGGAG
TAATCTTGCGACCGTACTCCCCAGGCGGAATGCTTAATCCGTTAGGTGTGTCACCGAACAGTATACTGCCCGACGACTGGCATTCATCGTTTACGGTGTGGACTACCAGGGTATCTAATCCTGTTTGCTCCCCACACTTTCGTACCTCAGCGTCAGTATCGAGCCAGTGAGCCGCCTTCGCCACTGGTTTTCCTCCAAATATCTACGAATTTCACCCCTACACCTGGAATTCCACTCACCCCTCTCCAACTCAGGACCAGGAGTTTATGCGGCAGTTCCG
+
E@FGCEF9FGDCCGFFCFGGCGC,CFCCG:D@FFGFGGGGCGGGGGGGGGGFFFGGC:CGFGFCFFGEFGFC=F+@FEGGGFFFGGFF8BEEG<CF?6FC:ECEBGD5FGGCB<F==D5ADCD<5BBFGG,>:3F3>,@9EE::?3,=C,D>+@:5@@;F*<:BC:7>>9BDF578CDF)5**:?6,C+*8C*.8;3);*3;++/1)**=):C69A*=;0<?()96,7(9?F**64:7?(((--(4,:(,8)5)()-(8(((((.6)54)(((().96<:
@M02352:288:000000000-CKWC8:1:1101:27872:10146 2:N:0:TACGCTGC+GTAAGGAG
CATTCTTGCGAACGTACTCCCCAGGTGGTTTACTTATCGCTTTCGCTTAGGCACTGAGTCCGAAAACCCAACACCGAGTAAACATCGTTTACGGCGTGGACTACCAGGGTATCTAATCCCGTTCGCTCCCCACGCTTTCGTCCATCAGTGTCAGTTGATTATTAGCGATCTGCCTTCGCAATTGGTATTCTATGTAATATCTATGCATTTCACCGCTACACTACATATTCTAACCACTTCATACTAACTCAAGACAACCAGTATCAAAGGCAATTTTACC
+
GG9EAFGGG>FCEGGGGGGGGGGGGGGG8AFCGGGGDEFGGGGGGGGG,:6EGGFFGGFCFD@F@CFFEFEGGGG:CFGGFGADFF7FFDFFGGGGGGD:8=FFGFCF:=ECGFFDFFCE+AA=BCFECFGGGEE+8+@6B;C;;EF6EGC7DFGGGGGFFGGGG,@535:>?FGFFDD4*9E,*:BFDF@7=<BECFFF=FFG?F>@FGF7:*4=:)6;@+;6C75C3+:AAA@@F1.7?)7)469>)).4)4?@?:><?64<<5<)-(.3(474=<24
@M02352:288:000000000-CKWC8:1:1101:8860:10163 2:N:0:TACGCTGC+GTAAGTAG
CAACCTTGCGATCGTACTCCCCAGGTGGATTACTTATCACTTTCGCTTAGACACTGACCGTATATCGCCAATATCGAGTAATCATCGTTTACGGCGTGGACGACCAGGGTATCTAATCCTGTTCGCTCCCCACGCTTTCGTCCCTCCGCGTCAATTCAGTCCTAGTGAGCTGTCTTCACTCTCGGTGTTCTAAGTCATATCTATGCATTTCACCGCTCCACTATCTATTCCGCCCACTTCCACCAAATTCAATAACGACAGTCACAATGTCAGTTCTACAT
+
GFEFFGGGGGCFFGCEGGGGC7FCGEFGG9<CFFGG,CEF<FGGGGGGGFEGGFGGCFGG@FCE6<@:C@C<EC<,99FEFFFFFFEGGFGGGD74FF:+?+8>4C=C+E,=?FG,4=<B4CACC:EDEG@FG7:+@+,+@?++,3++:@@:5*@:57,5@<=EE3,?BEGC;?9FD9C>+5D**4*44:C7=*4*9+BCFF8=8+;CF78D74053).58F(+++)2);+;))4622),).48((.)644<).)0407(,-,)..54)--4).*)*.-))
@M02352:288:000000000-CKWC8:1:1101:23079:10167 2:N:0:TACGCTGC+GTAAGGAG
CAGTCTTGCGACCGTACTCCCCAGGTGGGATACTTATCACTTTCGCTTAGTCACTGAGTCGAAACCCAACAACTAGTATCCATCGTTTACGGCGTGGACTACCAGGGTATCTAATCCTGTTCGCTCCCCACGCTTTCGTCCATGAGCGTCAGTATATACGTAGTAGACTGCCTTCGCAATCGGTATTCTAAGTAATATCTATGCATTTCACCGCTACACTACTTATTCTATCTACTTCCGTATAACTCAAGTCAACCAGTATCAAAGGCAGTTCCATCGTT
+
GGGGGGGGGGGGGGGGGGGGGEFCGGGGGFGGGGGGGGGGGGGGGGGGGGGGGGGGGGGGGGGGGGGGGGGGGGGGGGGGGGGGGGGGFGGGGGGGGGGGGGGGGGGGGGGGGGGGGGGGGGGGGGGFGGGGGGFFEEGGGDFGFGGGGGGCFAFGGGGGGGGGG9FGGGGGGGGGGGCEFG>EGGGGGGFGGFFEFAFGFGFG?68CFGCFDFFEGAF33;;FGDCG?FFFFACEFFE;4?@FECA9A:DFFBA?<FFD)5>FF<<0<??<<AFFF>BF?
@M02352:288:000000000-CKWC8:1:1101:8852:10182 2:N:0:TACGCTGC+GTAAGGAG
CAACCTTGCGATCGTACTCCCCAGGTGGATTACTTATCACTTTCGCTTAGACACTGACCGTATATCGCCAATATCGAGTAATCATCGTTTACGGCGTGGACTACCAGGGTATCTAATCCTGTTCGCTCCCCACGCTTTCGTCCCTCAGCGTCAATTCAGGCCTAGTGAGCTGTCTTCACTATCGGTGTTCTAAGTAATATCTATGCATTTCACCGCTACACTACTTATTCCGCCCACTTCGACCAAATTCAAGAACGACAGTATCACTGGCAGTTCTACAG
+
GEFGGGGGGGGGFDGFFFGGGG8FFFGGGFGFGGGFFFFGGGG9FGGFGGGGGGGGGGGGGCFGF<4FGEGFEFGG@DFEFGEFGGFGFGGFGGFGGGGEGGGGGGGDGAEGGGGGGCCFEFGE@>BE6FEDGCGCCFGGGGGCCFD?8CCECGGFGFF,@FECCFEDGFGGFC+?F+29@?71?>*;EGG7BAFEEFC8BFF@*+4B+=FGFFFFGDFFFFF47C?:?F:);>B?@FE@F017>F024A6<4A(79:EB>2<A9:)6)41:(.7<4<5<,
@M02352:288:000000000-CKWC8:1:1101:8635:10205 2:N:0:TACGCTGC+GTAAGGAG
TAATCTTGCGACCGTACTCCCCAGGCGGTCTACTTAACGCGTTAGCTCCGAAAGCCACGGCTCAAGGCCACAACCTCCAAGTAGACATCGTTTACGGCGTGGACTACCAGGGTATCTAATCCTGTTTGCTCCCCACGCTTTCGCATCTGAGTGTCAGTGTCTGTCCAGGGGGCCGCCTTCGCCACTGGTATTCCTTCAGATCTCTACGCATTTCACCGCTCCACCTGAAATTCTACCCACCTCTACAGCACTCTAGTTCACCAGTTTCAAATGCAGTTCCGA
+
CFFFGGGGGDGGGGGDECFFGGF@FGGGGDFGGGGCGCGGGGGGGGGGGGGGGGGGGGGGGCCGGFGGFGFGGGGGGFGGGGFGGGGG@FGFGGGGGGGGEFFGGGFGGGDGFGGGGGGGGGGGGGGGGGGGGEFGEEGGGGGGG58DFCGGGGGGGGCF;FFFFGGG6EEEGCEGGGDFF>5EGGFG?CE7@GFAEEFFGFFFF>FFGCEDGGFFFGEF(39<@CFBG)6FBFFAB,),24?DFF<2??B2:9>9@><FADB?>B25<A2)):9*694<1(
@M02352:288:000000000-CKWC8:1:1101:20262:10227 2:N:0:TACGCTGC+GTAAGGAG
CAGTCTTGCGACCGTACTCCCCAGGTGGGATACTTATCACTTTCGCTTAGTCACTGAGTCGAAACCCAACAACTAGTATCCATCGTTTACGGCGTGGACTACCAGGGTATCTAATCCTGTTCGCTCCCCACGCTTTCGTCCATGAGCGTCAGTATATACGTAGTAGACTGCCTTCGCAATCGGTATTCTAAGTAATATCTATGCATTTCACCGCTACACTACTTATTCTATCTACTTCCGTATAACTCAAGTCAACCAGTATCAAAGGCAGTTCCATCGTT
+
FGGGGGGGGGGGGGGGGGGGGGGGGGFGGGGGGGGGGGGGGGGGGGGGGGGGGGGGGGGGGGGGGGGGGGGGGGGGGGGGGGGGGGGGGGGGGGGGGGGGGGGGGGGGGGGGGGGGGGEGGGGDGGGGGGGDGGGGFGGGGGGGGGFGGGGGGGGGGGGGGGGGGGGGGGGGGGGGGGGFFGGGFCGGGGGGGFFFFFFCFGFGFFFGGGFFGFFEGFFFFFEFGGEGCCFFFFFEFFADFDFFE<<A<72<AF>FFFFA>FFFFAA?<1(:9AB>FA?F?
@M02352:288:000000000-CKWC8:1:1101:21730:10266 2:N:0:TACGCTGC+GTAAGGAG
CAGTCTTGCGACCGTACTCCCCAGGTGGGATACTTATCACTTTCGCTTAGTCACTGAGTCGAAACCCAACAACTAGTATCCATCGTTTACGGCGTGGACTACCAGGGTATCTAATCCTGTTCGCTCCCCACGCTTTCGTCCATGAGCGTCAGTATATACGTAGTAGACTGCCTTCGCAATCGGTATTCTAAGTAATATCTATGCATTTCACCGCTACACTACTTATTCTATCTACTTCCGTATAACTCAAGTCAACCAGTATCAAAGGCAGTTCCATCGTT
+
GGGGGGGGGGGGGGGGGGGGGGGGGGFGGGG?GGCFGGGGGGGGGGGGGGGGGGGGGGGGGGGGGGFGGGGGGGGGGGGGGGGGGGGGGG>CFGGCFGGGGFGGGGDFGGGFCGGGGGGGGGGGCEFGDDGCF7==EEGG7+@AFFGGCGGGF7DGGGGGGFGGAFGFGGGG:CG*77CDFDGEFGFGCECFGE6?EFFDFFAFEFFGB@10:>BAE4@E@FE=DF3+)3:AFA<C4?<;33=;C<BFD72)4<>F?B)))6-:962(14(4<A@27:8<6
@M02352:288:000000000-CKWC8:1:1101:14623:10279 2:N:0:TACGCTGC+GTAAGGAG
CATTCTTGCGAACGTACTCCCCAGGTGGGTCACTTATCACTTTCGCTTAGCCACTCAAACCGAAGTTCGAACAGCTAGTGACCATCGTTTACGGCGTGGACTACCAGGGTATCTAATCCTGTTTGCTCCCCACACTTTCGTACCTCAGCGTCAGTATCGAGCCAGTGAGCCGCCTTCGCCACTGGTGTTCCTCCAAATATCTACGAATTTCACCTCTACACTTGGAATTCCACTCACCTCTCTCGAACTCAAGACTAGCAGTATTAGAGGCAGTTCCAGGG
+
GGGGFGGGGGGGC@DFFGGGGGGGGGFGGGGGGGGGFEFFGGGGDFGGGGGGGGGGGGGGGGGGGGGGGFGGGGGGGGGGGGGGGGGGGGGGGGGGGGGGGGGGGGGGGGGGGFFGFGGGFGGGGGDGGGGGGGGGGGGGGGGGGGGGGGGGGGGGGDCC7FEFGGGGCGGGGGGGGDGFFGG?C?,CGCC7FDFB4AFFFGFGBFFFFGFCCF<FGAEC@FF4DG<F3:A78+,5@@313:47:?0?(-)4<B76)(8))64:A)46)((((3@A4ABB6
@M02352:288:000000000-CKWC8:1:1101:9084:10285 2:N:0:TACGCTGC+GTAAGGAG
CATTCTTGCGAACGTACTCCCCAGGTGGGTCACTTATCACTTTCGCTTAGCCACTCAAACCGAAGTTCGAACAGCTAGTGACCATCGTTTACGGCGTGGACTACCGGGGTATCTAATCCCGTTCGCTCCCCACGCTTTCGTCCATCAGTGTCAGTTGATTATTAGTGATCTGCCTTCGCAATTGGTATTCTATGTACTATCTATGCATTTCACCGCTCCACTACTTATTCTATCTACTTCCGTCTAACTCAAGTCAACCAGTATCAAAGGCAGTTCCATAG
+
GGGGGGGGFGGGGEGGGGGGGGGGGGFFDCAFGFGGGCEFFFGGGGGGGGGGGG@FGGGGG7BFCAEG:8FGEGD,C=C?FEEGGF@AFDG,:4F:CF7=<DF?FFE:>8CFGGGC,6?DBF<3FBFFEG@DGCGCCFG>G>GGGD69ECEF,<FFF;FFC9FFGF,3;9D,DEFFG*99*9,4?F7?FGC1=*=C*:1+BFFGF48DGFFFF*6>=)6@8A(8:7C7<F718FEC>?EEF?>(8?<)).8()4<?BFFB<-66<2...440(8*:84AF)
@M02352:288:000000000-CKWC8:1:1101:24088:10303 2:N:0:TACGCTGC+GTAAGGAG
TAATCTTGCGACCGTACTCCCCAGGCGGTCTACTTAACGCGTTAGCTCCGAAAGCCACGGCTCAAGGCCACAACCTCCAAGTAGACATCGTTTACGGCGTGGACTACCAGGGTATCTAATCCTGTTTGCTCCCCACGCTTTCGCATCTGAGTGTCAGTGTCTGTCCAGGGGGCCGCCTTCGCCACTGGTATTCCTTCAGATCTCTACGCATTTCACCGCTACACCTGAAATTCTACCCCCCTCTACAGCACTCTAGTTCACCAGTTTCAAATGCAGTTCC
+
GFFGGGGGGGGGGGGGGGGGGGGGGFCEFEGGGGGGGGGGFGGECFGGGGGGGCGGGGGGGGGGFGFGGGGDFGGGGGGGGGDGGGGGGGFGGGGGGGGGGGGGGGGGGGGG<FFFFGFGGGGGGGGFDFGGFGGGGGGGGGGGGGGGFAFEFGFEGGGGGGGGCD9DD>EGGGGGGGGFAGGGGGGDCFGGGEFFAFF78CFF2@FFD=BCGFFFGF69>F?FGGFGFFF4BF2AF?:B69?B<AA)8?FFBA<FA<F9<B7:>4AA994<<9B47:<4
@M02352:288:000000000-CKWC8:1:1101:28038:10315 2:N:0:TACGCTGC+GTAAGGAG
CAATCTTGCGACCGTACTCCCCAGGTGGGTTACTTATCACTTTCGCTTAGCCACTCAGACCGAAGTCCAAACAGCTCGTAACCATCGTTTACGGCGTGGACTACCAGGGTATCTAATCCTGTTCGCTCCCCACGCTTTCGTCCCTCAGCGTCAATATAGAGTTATTGATCTGCCTTCGCAATCGGTATTCTGTGTAATATCTATGCATTTCCCCGCTACACTACACATTATAACCACTGCACTCTAATTCCAGACTAACAGTTTCATTGGCAGTTCTACAG
+
GFGGGGGGGGGGGGGGGGGGGGGDGCEFG:FDGEGGG@CFFEF,,BFGGGGGGG<FFF<CF@@EE?,C99,CE=FE,4FGF7C??<+AFFDE:+7@FF7B<9FC,A=FDF<F<FF9E=CF,CFC::FDCFGGG@7@8D9+D>+@;F8?6B:74;;FCF;,>@D>,,@,,,?DFG4@>49)65CADGCFGDCCG<B5577@AC+;6FFDGC:+;51BG)2=;6()*;)>4*99*=?)47:>)5<74<4):2)-5)(92778)6:<))))-.83<?46@)4))
@M02352:288:000000000-CKWC8:1:1101:15416:10364 2:N:0:TACGCTGC+GTAAGGAG
CAGTCTTGCGACCGTACTCCCCAGGTGGGATACTTATCACTTTCGCTTAGTCACTGAGAATTAACCCAACAACTAGTATCCATCGTTTACGGCGTGGACTACCAGGGTATCTAATCCTGTTCGCTCCCCACGCTTTCGTCCATGAGCGTCAGTATATACGTAGTAGACTGCCTTCGCAATCGGTATTCTAAGTAATATCTATGCATTTCACCGCTACACTACTTATTCTATCTACTTCCGTATAACTCAAGTCAACCAGTATCAAAGGCAGTTCCATAGTT
+
GGGGGGGFFGGGGGGGGGGGGGGGGGGGGGGGGGGGGFFGGGGGGGGGGGGGGGGGGGGGGFGGGGGEGGGGGD@CFGFGGGGGGFGGDFCFGGGGGGGGGGDFGD+BEFDFF?FCFC9FFGGGFFEGEFGGGGGCFDGGGDGG9DFDGEEGGCDFGAFFEFGGA=FFFFFG?7C>DDG>>FEGFCGGF=FFGFFC<81+=C++7FFF8EFFDB>58*(15;>6CD3+967AFAC3?3;;;?@F3CFE38<CBF297?744)6>B<<<:133<AF<F9:AA
@M02352:288:000000000-CKWC8:1:1101:28097:10367 2:N:0:TACGCTGC+GTAAGGAG
CAATCTTGCGGCCGTACTCCCCAGGTGGATTACTTATCACTTTCGCTTAGTCACTTAGCTAATGCCAAACAACTAGTGTCCATCGTTTACGGCGTGGACTACCAGGGTATCTAATCCTGTTCGCTCCCCACGCTTTCGTCCATGAGCGTCAGTACATACGTAGTAGACTGCCTTCGCAATCGGTATTCTGTGTAATATCTATGCATTTCACCGCTACACTACACATTCTATCTACTTCCATATGACTCAAGTCAACCAGTATCAAAGGCAGTTCCATAGTT
+
GGGGGGGGGG+CCFFGEGGGGGGGGFGGGGGGGGGGGGGGGGGGGGGGGGGGGGGGGGGGGGGGGGGGGGGGGGGGGGGGGGGGGGGGGGGGGDGGGGGGGG<EFEGEFGGFGFFEGGGGGGDGGGGGGFGGGGCFGEEGDGGGGGGGGGGGGGGGGGFFGGGGFGGFFGGGGGGGGGGEFD5CFGFDFDCGF<BEEFFGFFFGFFFGGGFFGFFFD*/6;F@AFFFGFFFFFFFFFFF<E3<CFCEC@FFFFFFFFFFA24:ABBAF03::<FF99606:
@M02352:288:000000000-CKWC8:1:1101:23103:10400 2:N:0:TACGCTGC+GTAAGGAG
CATTCTTGCGAACGTACTCCCCAGGTGGGTCACTTATCACTTTCGCTTAGCCACTCAAACCGAAGTTCGAACAGCTAGTGACCATCGTTTACGGCGTGGACTACCAGGGTATCTAATCCTGTTCGCTCCCCACGCTTTCGTCCATCAGTGTCAGTATATTATTAGTGATCTGCCTTCGCAATTGGTATTCTATGTAATATCTATGCATTTCACCGCTACACTACATATTCTAACCACTTCATAATAACTCAAGACAACCATTATCAAAGGCAATTTTACC
+
GGGGGGGGGGGGGGGGGGGGGGGEGGFFEGGFGGGGGGGGGGGGGGGGEGGGGGFGFGFGGGGGGGGGGGGGGGGGGGGGGGGGGGGGGGGGDEGGGGGGGGGGGGGGGGGGGGGGGGGGGGGGGGGGGGGGGCEGGGGEFGGDFFFFFGGGGFGGCCFGGGGGCGGGGC9BFFFGG5CAF>E?DG,DGCGFGCFC/B+BFGCF7FFGGGFFGA=DG>2*/;3AD:9FCFAA6FDF?@E@<5365C))).7;3)(A1?51))-4<B)9>((.8>FF4)58
@M02352:288:000000000-CKWC8:1:1101:27402:10418 2:N:0:TACGCTGC+GTAAGGAG
TAATCTTGCGACCGTACTCCCCAGGCGGTCTACTTAACGCGTTAGCTCCGAAAGCCACGGCTCAAGGCCACAACCTCCAAGTAGACATCGTTTACGGCGTGGACTACCAGGGTATCTAATCCTGTTTGCTCCCCACGCTTTCGCATCTGAGTGTCAGTGTCTGTCCAGGGGGCCGCCTTCGCCACTGGTATTCCTTCAGATCTCTACGCATTTCACCGCTACACCTGAAATTCTACCCCCCTCTACAGCCCTCTAGTTCACCAGTTTCAAATGCATTTCCG
+
,EFFEGGGGGEGGGGGEGGGGGGGGGGGGGDGGGFGGFGDGGGGGGG,EFFCCCFEFGGG+=FFFFGGGGGFGEGFGGGGGFGGGGGGGGGGGGGGD7CGGCFD<FFFGGGGGGGGDGC9,DFGGGFGGGGGGGGDEEE6CG4AECGCFGGGG72>D;DF9F>E;BDD?@ECGGGGGD:AF<=GDGGGG?CFGFF?EFF>=C9DA=FG:G>CDFFFGBF96>BFGGFGF7@*9=AABF?6>9:?><A?:(413(.9<5B4)57:42:A9)).6>F)9-:<(
@M02352:288:000000000-CKWC8:1:1101:26446:10429 2:N:0:TACGCTGC+GTAAGGAG
CATTCTTGCGAACGTACTCCCCAGGTGGGTTACTTATCACTTTCGCTTGGCCACTCAGTACTTAATCGTACCAAACAGCTAGTAACCATCGTTTACGGCGTGGACTACCAGGGTATCTAATCCTGTTCGCTACCCACGCTTTCGTTCATCAGCGTCAATATATTGTTAGTGATCTGCCTTCGCAATTGGTATTCTATGTAATATCTAAGCATTTCACCGCTACACTACATATTCTAACCACTTCCCAATAATTCAAGACTAACAGTATCAATGGCAGTCC
+
GFGGGGGFGGGCFFGGGGFGGECFFFFDDFG@FGGGGGGGGGGGCFGGFGGGGGGGGGGGGGGGCDGDGGGGGGGG8<FGGGG9AGGGGGGGGG,FFCFDGGGDGGFGGGGDFEFGGGGGGGGGFGGG>CCCFGGGGGEGGGGGGGGGGGGGGGGGCEG9FGGGGGGGFGGGGFGGFGGFF*C97EG9?@DFGFFFE>FFFGFG<FAC76?GGFF=FF=@>)-8C@E;)87AACEC54?@<@E@3331;)7?5.)1))27))3)).)-:<)64()471(.
@M02352:288:000000000-CKWC8:1:1101:14893:10456 2:N:0:TACGCTGC+GTAAGGAG
CAATCTTGCGATCGTACTCCCCAGGTGGGACACTTATCACTTTCGCTTAGTCACTTAGCTAATGCCAAACAACTAGTGTCCATCGTTTACGGCGTGGACTACCAGGGTATCTAATCCTGTTCGCTCCCCACGCTTTCGTCCATGAGCGTCAGTACATACGTAGTAGACTGCCTTCGCAATCGGTATTCTAAGTAATATCTATGCATTTCACCGCTACACTACTTATTCTATCTACTTCCGTATAACTCAAGTCAACCAGTATCAAAGGCAGTTCCATAGTT
+
GGGGGGGGGGGGGGGGGGGGGGGGGGGGGGGGGGGGGGGGGGGGGGGGGGGGGGGGGGGGGGGGGGGGGGGGGGGGGFGGGGGGGGGGGGGGGGGGGGGGGGGGGGGGGGGGGGGGGGFGGGGGGGGGGGGGGGGEGGGGGGGGGGGGGGGGGGGGGGGGGGGGGGGGGGGGGGGGGGCEFGEGGGGGGGGGGFFFF6FGFGFGEFFGFGFGGEFDGFDFFFFFGGFGFFFFFFFFFF3<E@@EE9>FFFFFEFFFFFFAD>BFA>B(:?<?><@:?A:<A
@M02352:288:000000000-CKWC8:1:1101:17923:10523 2:N:0:TACGCTGC+GTAAGGAG
CAATCTTGCGATCGTACTCCCCAGGTGGGACACTTATCACTTTCGCTTAGTCACTTAGCTAATGCCAAACAACTAGTGTCCATCGTTTACGGCGTGGACTACCAGGGTATCTAATCCTGTTCGCTCCCCACGCTTTCGTCCATGAGCGTCAGTACATACGTAGTAGACTGCCTTCGCAATCGGTATTCTGTGTAATATCTATGCATTTCACCGCTACAATACACATTCTATCTACTTCTATATGACTCAAGTCAACCAGTATCAAAGGCAGTTCCATAGTT
+
GDGD9FGFCFCGCEFGCFG8,,,8CF,@CEFFGGGCFCGFGGGCFEEGCGFEFGCFEFCFF9C@EGCFCGCFGFDEFFCA9CCF7FEFDG@FCCFGDFGEFFCFGCEFFGGCGGFEGGFEFFC+8,+@@E+4@:33DEFEGGEDD,ADGGGG;=,7,3@DFG,65,DFG3@69,3?**<@5C59D>CDECDF96A77+B99+3+/BAF:=CC4;>5:A*/8FEFCC)C6;6A+;;<C))199C3<>5<)6)9)).6(/5/)9))).:21((.)-0:4)54:
@M02352:288:000000000-CKWC8:1:1101:17906:10530 2:N:0:TACGCTGC+GTAAGGAG
CAATCTTGCGATTGTACTCCCCAGGTGGGACACTTATCACTTTCGCTTAGTCACTTAGCTAATGCCAAACAACTAGTGTCCATCGTTTACGGCGTGGACTACCAGGGTATCTAATCCTGTTCGCTCCCCACGCTTTCGTCCATGAGCGTCAGTACATACGTAGTAGACTGCCTTCGCAATCGGTATTCTGTGTAATATCTATGCATTTCACCGCTACACTACACATTCTATCTACTTCCATATGACTCACGTTAACCAGTATCAAAGGTAGTTCCATATTT
+
GFGFFGGGGGEGGGGGGGGGCFEEGGGFGGGEFGGFGGGGGGGGGEGGGGGGGGGGGGGGDFGGGGGGGGGGGGFGGGGGGGGGGGGGGCFEGGEGGGGGGGGGGGGGGGGFGGGGGGGGGEEGGGFGGDEGGGGGGGGEGEGFD>FDEGEEFGDGADFGGGGGGGGGGDG6>AFGG*<AA>EECFA7AFGGGEFEFFFC>F6:AFAD9<98*:>4*;3438BFFGC75AFCC=7CEE@>C5?E<C7<3(48188F)3A;)9.?C)6()))-.:4<=2))6
@M02352:288:000000000-CKWC8:1:1101:12993:10530 2:N:0:TACGCTGC+GTAAGGAG
CATTCTTGCGACCGTACTCCCCAGGTGGGTTACTTATCACTTTCGCTTGGCCACTCAGTACTTAATCGTACCAAACAGCTAGTAACCATCGTTTACGGCGTGGACTACCAGGGTATCTAATCCTGTTCGCTACCCACGCTTTCGTTCATCAGCGTCAATATATTGTTAGTGATCTGCCTTCGCAATTGGTATTCTATGTAATATCTAAGCATTTCACCGCTACACTACATATTCTGACCACTTCACAATAATTCAAGACTAACAGTATCAATGGCAGTGC
+
DCEFFGGGGGG7CCFGGGGGGGGGGDFG:6C8FFGGFG9F9FG<CGGGCEEFGGFGGGG,E9F,@FFCGDGGDAGGGEGGGGGAEFGGGGGGGGGGCGGE>FEGGGGGG@FGGGGGGGFFFGGF<FGGGGG:FGGCB@EEEGGGGGGCGGGGGGEGGEGCCGGG9FCFC@FG;FDGGGFFFGGGDECDGFDFGFFEFFCCFG6FEAFF7CFGGFFFGAD@FDFFGG17=:=FFFE)9143=@@E?E<EA<<CEF<F2)06)4??DFADA>>A>(5(..(6
@M02352:288:000000000-CKWC8:1:1101:17773:10545 2:N:0:TACGCTGC+GTAAGGAG
CATTCTTGCGAACGTACTCCCCAGGTGGGTCACTTATCACTTTCGCTTAGCCACTCAAACCGAAGCTCGAACAGCTAGTGACCATCGTTTACGGCGTGGACTACCAGGGTATCTAATCCTGTTCGCTCCCCACGCTTTCGTCCATCAGTGTCAGTATATTATTAGTGATCTGCCTTCGCAATTGGTATTCTATGTAATATCTATGCATTTCACCGCTACACTACATATTCTAACCCCTTCATAATAACCAAAGACAAACAGTATCAAAAGCAATTTTACCG
+
GGGFGGGGGGG@@@FGGGGGGCD,CFGFEGGGGGGGGGGDGGGGG>7FGFFGGCFGGGGGDGGEDGGGDEFG@DEFGGGGGGDGGGGFGGGGECFE:F@:BE@,AFDCE=EECFGGFGGGGGGFDEE@EFGGGEGG@FGEGGGGGGGCGGGGGGGGGBFGG9B9E=E9>@EB;9*DDCD>DG7F*:BCFGGGF?FEEFFGACFC4=AD89FCFB@B?)6<8A3;CG?@<+A6AB0(/=@14C3?ECC8()/1:4(91(04(.-4).54)424:7*66<)4(
@M02352:288:000000000-CKWC8:1:1101:2248:10548 2:N:0:TACGCTGC+GTAAGGAG
CAGTCTTGCGACCGTACTCCCCAGGTGGGATACTTATAACTTTCGCTTAGTCACTGAGTCGAAACCCAACAACTAGTATCCATCGTTTACGGCGTGGACTACCAGGGTATCTAATCCTGTTCGCTCCCCACGCTTTCGTCCATGAGCGTCAGTACATACGTAGTAGACTGCCTTCGCAATCGGTATTCTGTGTAATATCTATGCATTTCACCGCTACACTACACATTCTATCTACTTCCGTCTAACTCAAGTCAACCAGTATCAAAGGACGTTCCATAGTT
+
GGFE@FGGGGDGGGCFGGGGG7EFFFFFCFGFGGGGG,EDFEECFFCGGGGGGGGGFGGFEDGE7ECGGGGGCDGFFE9E9EFFE,,AFFCEC:@FGGDFF8A<A6?4<FA?FFEAA,AAEFE7FG@F=EEFE@@7EGCE@@E89@DDC>>EB7CC7EFFGGF5EF=;DECEC,;CC7DFFCEEG>CGC,BFG418*B8@8CCF<6=@FEACD36>G43.;=3A;*/@CAA=FF9??3;;;0,(.-)6<:>2<A672259<<64.6)((,((,().86?9<
@M02352:288:000000000-CKWC8:1:1101:23624:10559 2:N:0:TACGCTGC+GTAAGGAG
CAGTCTTGCGACCGTACTCCCCAGGTGGGATACTTATCACTTTCGCTTAGTCACTGAGTCGAAACCCAACAACTAGTATCCATCGTTTACGGCGTGGACTACCAGGGTATCTAATCCTGTTCGCTCCCCACGCTTTCGTCCATGAGCGTCAGTATATACGTAGTAGACTGCCTTCGCAATCGGTATTCTAAGTAATATCTATGCATTTCACCGCTACACTACTTATTCTATCTACTTCCGTATAACTCAAGTCAACCAGTATCAAAGGCAGTTCCATCGTT
+
GGGGGGGGGGGGGGGGGGGGGGGGGGGGEGGGGGGGGGGGGGGGGGGG>FGGGGGGGGGGGGGGGGGGGGGGGGGGGFFGGGGGGGGGGGDCFGGGGGGGGGGGCF=FGGGGGGGGGG9EFGGGGGGGEGGEGCFGF>FGGGGCGGGGGEDEG7AFGGGGGGGEGEGGGAFGGGGFGGDEFGCGGGGGGGFFFEFEEFFGFGFGFFFGGGFGGFFEGFFFFFECDF?FC6AFFACFFFF?E(,/6CFFFF3<AF2FBF><<6<>DAAB:7??FF629<18:
@M02352:288:000000000-CKWC8:1:1101:11452:10567 2:N:0:TACGCTGC+GTAAGGAG
CAATCTTGCGATCGTACTCCCCAGGTGGGACACTTATCACTTTCGCTTAGTCACTGAGAATTAACCCAACAACTAGTATCCATCGTTTACGGCGTGGACTACCAGGGTATCTAATCCTGTTCGCTCCCCACGCTTTCGTCCATGAGCGTCAGTATATACGTAGTAGACTGCCTTCGCAATCGGTATTCTGTGTAATCTCTATGCATTTCACCGCTACACTACACATTCTATCTACTTCCGTATAACTCAAGTCAACCAGTATCAAAGGCAGTTCCATAGTT
+
GGGGGGGGGGGGGEFGGGGGGGGGGGGGGGGGGGGGGGGGGGGGDGGGGGGEFGGGGGGGGGGGGGGGGGGGGGGFGGGGGGGGGGGGGGGCGGGGGGGGGGGGGGGGGGGGGGGGGGGGGGGGGGGGEGGGGGGGGGGGGGGGGGGGGGGEGGGCGDGGFGGGGCFFGGGGGGGGGGGFFG>EGGGGGGGGGFFFEFFGFCFGFFFGFFFGGFBBGFFFFFFFGDEGEFFFFFFFFFFD@0@@CEFFFEEFECEFFFFA)6AB>6<?0:<B4<BAFF7<A
@M02352:288:000000000-CKWC8:1:1101:21640:10595 2:N:0:TACGCTGC+GTAAGGAG
CAGTCTTGCGACCGTACTCCCCAGGTGGGATACTTATCACTTTCGCTTAGTCACTGAGCTAATGCCCAACAACTAGTATCCATCGTTTACGGCGTGGACTACCAGGGTATCTAATCCTGTTCGCTCCCCACGCTTTCGTCCATGAGCGTCAGTATATACGTAGTAGACTGCCTTCGCAATCGGTATTCTAAGTAATATCTATGCATTTCACCGCTACACTACTTATTCTATCTACTTCCGTATAACTCAAGTCAACCAGTATCAAAGGCAGTTCCACAGTT
+
GEGFFGGGG@EGBFFGEFGGDGFEGG<F:FFGGGGGGGGGGGGGGGGG>FGGGGGGGGGGGGGGFGGGGGGGGGGGGFGGGGGGG7FGGG@FFGGGGGFGGGGGGGDFGEGGGGFBFGG=EGGGEGEFGCC@F>CFGGGGGGGGFFF8CCEGGGGGGFGFGGFGGFFFCGGGFGGGGCC@FG5;DGGGGGC9FEA<C@C@FGFGFFFFGCCFGEFFGF;>8=9CFCEGFFFFFFFEFFE1;08@CCEEAE<AAA<??B>9AAF<:).8((4:AA*)/31>>
@M02352:288:000000000-CKWC8:1:1101:24299:10596 2:N:0:TACGCTGC+GTAAGGAG
TAATCTTGCGACCGTACTCCCCAGGCGGTCTACTTAACGCGTTAGCTCCGAAAGCCACGGCTCAAGGCCACAACCTCCAAGTAGACATCGTTTACGGCGTGGACTACCAGGGTATCTAATCCTGTTTGCTCCCCACGCTTTCGCATCTGAGTGTCAGTGTCTGTCCAGGGGGCCGCCTTCGCCACTGGTATTCCTTCAGATCTCTACGCATTTCACCGCTACACCTTAAATTCTACCCCCCTCTACCGCACTCTAGTTCACCAGTTTCAAATGCAGTTCC
+
GGGGGGGGGGGGGGGGGGGGGGGGGGGDGGGGGGDFGGGGGGGGGGGGGGGGGFGGGGGGGGGGGDFFDFGGGGGGGG8EGFGGGGGGGGGGGGGGGGGGGGGGGGGGFGGGGGGGGGGGGGGGGGGF;FGGGGGGGGGGGGGGGGGFFCDGGGGG?FGGGGFFGGGGFGDEGGGGGGDAFGGGGCFGGGGCFEFF9AF7@DFFDFF<D*7*CFDBC5299>3FG4)241=8?FD>FBF9>FFB)5)47966?<A4-:8258?<4:-654)6)6F)95<A
@M02352:288:000000000-CKWC8:1:1101:23751:10610 2:N:0:TACGCTGC+GTAAGGAG
TAATCTTGCGACCGTACTCCCCAGGCGGAATGCTTAATCCGTTAGGTGTGTCACCGAACAGTATACTGCCCGACGACTGGCATTCATCGTTTACGGTGTGGACTACCAGGGTATCTAATCCTGTTTGCTCCCCACACTTTCGTACCTCAGCGTCAGTATCGAGCCAGTGAGCCGCCTTCGCCACTGGTGTTCCTCCAAATATCTACGAATTTCACCCCTACACTTGGAATTCCACTCACCCCTCTTGAACTCTAAACTGATAGTTTTGCAGGCAGATCCA
+
9@FGGGGGGGGCFFGGGGGGGGGGFGGGGGGFGGGGGGFFGGGGGDGGFEDGGGFGGGGFGFFGGGGAFCGD7=C>F:=FF8<FGA9?F4EF@?C7EFFFE<FGFC<,BFG<FGGDEA9F;C9FFGGGGG8FG8FGEDCFFCDFG>:DG687+@C8<EDED7@:*3>CGGGFB*@?CD8??DEGF,,,5::+;6:3();FAFFF)+89C5=DF+?4*=7((9<@>:?><=4979<)41713,(4,.)422)6:2)97AF72<4<)6A0,.<:(.)(*(,,
@M02352:288:000000000-CKWC8:1:1101:15754:10612 2:N:0:TACGCTGC+GTAAGGAG
CATTCTTGCGAACGTACTCCCCAGGTGGGTCACTTATCACTTTCGCTTAGCCACTCAATCCGAAAATCGAACAGCTAGTATCCATCGTTTACGGCGTGGACTACCGGGGTATCTAATCCCGTTCGCTACCCACGCTTTCGTCCATCAGTGTCAATATATTATTAGTGATCTGCCTTCGCAATCGGTATTCTATGTAATATCTATGCATTTCACCGCTACACTACATATTCTAACCACTTCATAATAATTCAAGACAACCAGTATCAAAGGCAATTTTACAT
+
GGGGGGGGGGGGGEGGGGGGGGGGGGFGGGGGGGGGGGGGGGGGGGGGGGGGGGFGGGGGGGGGGEGGGGGGGGGGGGGGGGGGGGGGGGGGGGGGGGGGGGGGGGDFGGGGGGGGFGGGGGGGGGGGGGGGGGGGGGGGGGGGGG,CCFGCFGGGGGGGGGGGFGGGGGFFGGFGGGC>>>FFGGFGGGGGGFFFEFFGFGFGFFFGGGFFFFFFGF@FFFFA4FEGFFFF6FDF6EE2):<><A949<<4>77@?BFFFFF<<49A>4:B6>FFFFFF)
@M02352:288:000000000-CKWC8:1:1101:22822:10644 2:N:0:TACGCTGC+GTAAGGAG
CAGTCTTGCGACCGTACTCCCCAGGTGGGATACTTATCACTTTCGCTTAGTCACTGAGTCGAAACCCAACAACTAGTATCCATCGTTTACGGCGTGGACTACCAGGGTATCTAATCCTGTTCGCTCCCTACGCTTTCGTCCATGAGCGTCAGTATATACGTAGTAGACTGCCTTCGCAATCGGTATTCTAAGTAATATCTATGCATTTCACCGCTACACTACTTATTCTATCTACTTCCGTATAACTCAAGTCAACCAGTATCAAAGGCAGTTCCATCGTT
+
GFGGFGGGGGGGGEFGGGGGGGGGGGGGGGGGGGGGGGFGGGGGGGGGFGGGGGGGGGGGGGGGGGGGGGFGGGGGGDGGGGFGGGGGGGG7:FGGGGGGGGGGGG@FGFGGGFGGGGDFGGGGGCG@DGG7F@+=EEFDGDGGAFGDGGGGFCDCFGG@FFFGGFGCECFFCGGGGC>BFGCE>CGGGGCFGC>E<AAFFGFC@FFFGG88*865EA@FFF<67C<CCFFFFFEEEFF;@;@;3>EF@E)6<A47:1)6))).66::0:(3<A=>F<(8:
@M02352:288:000000000-CKWC8:1:1101:21226:10658 2:N:0:TACGCTGC+GTAAGGAG
CAGTCTTGCGACCGTACTCCCCAGGTGGGATACTTATCACTTTCGCTTAGTCACTGAGCTAATGCCCAACAACTAGTATCCATCGTTTACGGCGTGGACTACCAGGGTATCTAATCCTGTTCGCTCCCCACGCTTTCGTCCATGAGCGTCAGTATATACGTAGTAGACTGCCTTCGCAATCGGTATTCTAAGTAATATCTATGCATTTCACCGCTACACTACTTATTCTATCTACTTCCGTATAACTCAAGTCAACCAGTATCAAAGGCAGTTCCATAGTT
+
GGGGFGGGGGDEGGFGGGGGGGGGGGGGGGGEFGGFGCEGGGGGGGGGGGGGGGGGGGGGFGGGGGGGGGGGGGGGGGGGGGGGGGGGGFE@FGGGGGFGGGGGGGGFGGFGGDAFGGFGGFEGGGGGEGGFGF7FGDGGGGGGECCCEGGGGFGGGGGFGFFEE=CCGGGFFFFCGDCDFGGGGGGGG@DFDEB55=FGFGFGFFFFDEAGDEFFGFFFFF<AFFC7<@F67;CCCEF;@6@8?4)7<32A24)9<6>6)62)64>0120:AD*)*:2<A
@M02352:288:000000000-CKWC8:1:1101:7097:10681 2:N:0:TACGCTGC+GTAAGGAG
CAATCTTGCGATCGTACTCCCCAGGTGGGACACTTATCACTTTCGCTTAGTCACTTAGCTAATGCCAAACAACTAGTGTCCATCGTTTACGGCGTGGACTACCAGGGTATCTAATCCTGTTCGCTCCCCACGCTTTCGTCCATGAGCGTCAGTACATACGTAGTAGACTGCCTTCGCAATCGGTATTCTGTGTAATATCTATGCATTTCACCGCTACACTACACATTCTATCTACTTCCATATGACTCAAGTCAACCAGTATCAAAGGCAGTTCCATTGTT
+
FFGGGGGGGGGFFGGGGGGGGGGGGGGFGGGFGGGGGGGGGGGGGGGFEGGGGGGGGGGGGGGGGGGGGGGGGGGGGGGGGGGGGGGFGGGGGGGGGCFGGGGGGGEGGGGDGDGGFGGGFGEGGGGGEGGEGGGGGGFGGGGGGGGGGC6EGGGGGGGGGF?BEGGDFGGFGGGFG5D>FFGGFGGGGGGGGC9EEFFGFGFGEAFGCFFFGFFFC47C@FFFGG?GEFFFFFFFFFE<EFF3CEFF8@<?CC3;@@5@34AAA4)(.(-(56F<4))..
@M02352:288:000000000-CKWC8:1:1101:14356:10716 2:N:0:TACGCTGC+GTAAGGAG
CAATCTTGCGATCGTACTCCCCAGGTGGGACACTTATCACTTTCGCTTAGTCACTTAGCTAATGCCAAACAACTAGTGTCCATCGTTTACGGCGTGGACTACCAGGGTATCTAATCCTGTTCGCTCCCCACGCTTTCGTCCATGAGCGTCAGTACATACGTAGTAGACTGCCTTCGCAATTGGTATTCTATGTAATATCTATGCATTTCACCGCTACACTACATATTCTAACCACTTCATAATAACTCAAGACAACCAGTATCAAAGGCAATTTTACCGTT
+
GGGGGGGGGGGGGGGGGGGGGGGGGGFGGGGGGGGGGGGGGGGGGGGGGGGGGGGGGGGGGGGGGGGGGGGGGGGFGFGGGGGGGGGGDEGGGGFGGGGGGGGGGGEGGGGGGGGGGD<FFFFGCGGGEGGCGGGFGGFGGGGGGGGDGGGGGGGGGGFFGGGGGGGGGGGGGFGGGDDEFGCGGGGGFCFFGFFFFFFGFGFGFFFCGGC;?B=DGFFFFFBACFEGE=AFFFFEA<CC)575<8;EEF<ED(,):@FEF<?5ADA(8::(<A=9*20::
@M02352:288:000000000-CKWC8:1:1101:16186:10727 2:N:0:TACGCTGC+GTAAGGAG
CATTCTTGCGAACGTACTCCCCAGGTGGGATACTTATCACTTTCGCTTAGCCACTCAGTCCGAAAACCGAACAGCTAGTATCCATCGTTTACGGCGTGGACTACCGGGGTATCTAATCCCGTTCGCTACCCACGCTTTCGTTCATCAGCGTCAATATACTGTTAGTGATCTGCCTTCGCAATCGGTATTCTATGTAATCTCTAAGCATTTCACCGCTACACTACATATTCTAACCACTTCACAGTAATTCAAGGTCAACAGTATCAAAGGCAATTTTACAT
+
GFCFGGGGGGGGEEGGGGGGGGGEGGGGGGGDGGGGGGGGGGGGGGGGGGGGGGFGGGGCFGGCGGGGGGCFGGGGGGGGFGCFGGGGGGGGGEDDGGG>FFGGGGFFGGGGGGGGGD9FEGFGFGGGGGGGGGGEGGGGGGGGGGGGGGGGGGGCF9FGGFGGGGG@FGGGGGCGGFGB47?5DGFFGGG@FFF4<FFFFGFC?;FG7CFDGFFFGEFFFFFFGGCG5AFFF7:>BFF2<?<4AAFAA>>>2444:?FFBF9>F29A<3<?62BA@>>:)
@M02352:288:000000000-CKWC8:1:1101:12049:10738 2:N:0:TACGCTGC+GTAAGGAG
CAGTCTTGCGACCGTACTCCCCAGGTGGGATACTTATCACTTTCGCTTAGTCACTGAGTCGAAACCCAACAACTAGTATCCATCGTTTACGGCGTGGACTACCAGGGTATCTAATCCTGTTTGCTCCCCACGCTTTCGCACCTCAGTGTCAGTATCGAGCCAGTCAGTCGCCTTCGCCACTGGTGTTCCTTCCCTTCTCTACGCATTTCACCGCTACACAGGAAATTCCACTAACCTCTCCCGTACTCTAGTGAGTCAGCTTTGAATGCAGTTCCAAGGTT
+
GGAE@FGGGGGGGGGGGGGGGGGGGGGGCGGGGGGGGGFGGGGGGGGGGG@FGGFFGGGG>EFFGDGEGGGGGFFDEF<<9FFFEGFBDGG>CEEGDEFFAFGGFEG8EFGFFFFEGGFFFFC9F9=8@DECG=+=EEGDED8D8F=DFGGG;:EA@:F7ECFGEFGGF7CG51@FGDCBAF6<9FEFFFFCCD+55?AFCF?C1>5DFFF7*>9BGA@)3):FCC?F3CFFA4::)48<(.4.4<1)-))-64)/-)0).82)6))).:A4<<746)-8)
@M02352:288:000000000-CKWC8:1:1101:19370:10751 2:N:0:TACGCTGC+GTAAGGAG
CATTCTTGCGAACGTACTCCCCAGGTGGGTCACTTATCACTTTCGCTTAGCCACTCAAACCGAAGTTCGAACAGCTAGTGACCATCGTTTACGGCGTGGACTACCAGGGTATCTAATCCTGTTCGCTCCCCACGCTTTCGTCCATCAGTGTCAGTATATTATTAGTGATCTGCCTTCGCAATTGGTATTCTATGTAATATCTATGCATTTCACCGCTACACTACATATTCTAACCACTTCATAATAACTCAAGACAACCAGTATCAAAGGCAATTTTACCG
+
GFGGGGGGGGGCFCFFGGFFGGGGGGGGGGGGGGGGGFGGGGGGGGGGGGGGGGGFFGGGGGEF@FGGGFGGGGGGGGGGGGGGGGGGGGGGFFGGGGDCEGGGGGGGGGGGGGGGGGGGDEG9FECCE=EFGGGGGGFDGGGGGGGCFGGGGGFFGGGGGGGGFGDEGFFGGCF7FF7?EDGGGG7EFGGFGFFFFCFGFGFGFFFGGGFFF85?EEFEFFEFGGCGEF=6;BFF;EFFEFFFF3?E9743)73;@D>?BDFBB>A2:?0,4>6<F<BA,
@M02352:288:000000000-CKWC8:1:1101:12089:10765 2:N:0:TACGCTGC+GTAAGGAG
CAGTCTTGCGACCGTACTCCCCAGGTGGGATACTTATCACTTTCGCTTAGTCACTGAACCGAAGTCCAACAACTAGTATCCATCGTTTACGGCGTGGACTACCAGGGTATCTAATCCTGTTCGCTCCCCACGCTTTCGTCCATGAGCGTCAGTATATACGTAGTAGACTGCCTTCGCAATCGGTATTCTAAGTAATATCTATGCATTTCACCGCTACACTACTTATTCTATCTACTTCCGTCTAACTCAAGTCAACCAGTATCAAAGGCAGTTCCATCGTT
+
GGGGFGGGGGGGGGFFGGGGGGGGGGFFGGGFFGGGGGGGGGGGGGGGGGGGGGGGGGGGGGGGGGGGGFGGGGGGGGGGGGGGGGGGGGGGGGGGGGEGGGGGGGDFEGGGGGGGGDGGGGGGGGGGG88FE7FFGGGGGCFFGGGDG+8?EGFEACFGGFCGGFCGFGGGGGGGGGDDFGEGGGGGGG@CFE8CEFFFF7>8?CCDGGFCDF9>EF@6;43:;CCD5@AA@;CC?CA@3((/6;644??FFFFFB:)6><BF<ABF:B0894@4*6<11
@M02352:288:000000000-CKWC8:1:1101:26595:10768 2:N:0:TACGCTGC+GTAAGGAG
CAGTCTTGCGACCGTACTCCCCAGGTGGGATACTTATCACTTTCGCTTAGTCACTTAGCTAATGCCAAACAACTAGTATCCATCGTTTACGGCGTGGACTACCAGGGTATCTAATCCTGTTCGCTCCCCACGCTTTCGTCCATGAGCGTCAGTACATACGTAGTAGACTGCCTTCGCAATCGGTATTCTGTGTAATATCTATGCATTTCACCGCTACACTACACATTCTATCTACTTCCATATGACTCAAGTCAACCAGTATCAAAGGCAGTTCCATAGTT
+
GGGGGGGGGGGGGGGGGGGGGEGGGAEFGGGGGGGGGGGGGGGGGGGGGGFGGGGGGGGGGGFGGGGFGGGGGGGGGGGGGGACGGFGGGGGDGCGGGGGGGGGDGG,B<EFGGGFFGGFFG7@:FBFC8ECE@FGFG,8CEEFADGGGGGGGGGGGGGGGF7CGF;DCDDFFDGGGDGDFGE>FGGGDEGGG487@FC++:FGEFBCFEF>DF>EG6@<@F3A64<FEFFAA+9?4?@<<5<<C7)1;14/<44?<?F49<><AA<?<:??DDF299,5:
@M02352:288:000000000-CKWC8:1:1101:23188:10777 2:N:0:TACGCTGC+GTAAGGAG
CATTCTTGCGAACGTACTCCCCAGGTGGGTCACTTATCACTTTCGCTTAGCCACTCAAACCGACGTTCGAACAGCTAGTGACCATCGTTTACGGCGTGGACTACCAGGGTATCTAATCCTGTTCGCTCCCCCCGCTTTCGTCCATCAGTGTCAGTTGATTATTAGTGATCTGCCTTCGCAATTGGTATTCTATGTAATATCTATGCATTTCACTGCTACACTACATATTCTAACCACTTCATATTACCTCAAGACAACCAGTATCAAAGGCAATTTTACC
+
GGFGFGGGGGG7CBFGFGGGGGGGGEGG@@FEEFGGCGCFFGGGGGGE@FFGGGCGGGGGGG>+@FFC,C,EB@GCCFCEFEGGGGEG8CBE=+@>FG:==,EEFC<FCE<BFFGEE4,7,,5F@>CFDF@+C3CFCCG>E8@:EFC*@;@B,<EFCDFFGGGCB@<ECCG,?EFDG*79?4C,2=BFGGG8@7BE8FF7BFCGFFFFFGF@:+.A@A4)(1(6>:5CEF=F@A?<?EFE)7?).9))638??21603@0?AF99.)6<(41(8=4=9AF
@M02352:288:000000000-CKWC8:1:1101:5476:10795 2:N:0:TACGCTGC+GTAAGGAG
TAATCTTGCGACCGTACTCCCCAGGCGGTCTACTTAACGCGTTAGCTCCGAAAGCCACGGCTCAAGGCCACAACCTCCAAGTAGACATCGTTTACGGCGTGGACTACCAGGGTATCTAATCCTGTTTGCTCCCCACGCTTTCGCATCTGAGTGTCAGTGTCTGTCCAGGGGGCCGCCTTCGCCACTGGTATTCCTTCAGATCTCTACGCATTTCACCGCTACACCTGAAATTCTACCCCCCTCTACAGCACTCTAGTTCACCAGTTTCAAATGCATTTCC
+
FFGGGGGGGGGGGGGGGGGGFGGGGGGGGCGFGGGGFGGEGGGGFGFGGGGGGCGFGGGGGGGGGGGGGGGGGGGEGFGGGGGGGGGGGGGGGGGGGGGGDGGGGGGGGGGGGGGGGGGGGGGGGGGGGGGGGGGGGGGGGGEGGGGGAEDFGGGGGGGGFGGGFGFDFGEGGGGGGGCFFGGDDFGGGGGGGFFEEFF777FGDFFFGG>GGFAFFEBFFFFFGGBGFF?BBBAFFF?>F900<9A0:B:4?DA46>FAFBF06<A94)66:97)74)6
@M02352:288:000000000-CKWC8:1:1101:7154:10803 2:N:0:TACGCTGC+GTAAGGAG
CAATCTTGCGATCGTACTCCCCAGGTGGGACACTTATCACTTTCGCTTAGTCACTTAGCTAATGCCAAACAACTAGTGTCCATCGTTTACGGCGTGGACTACCAGGGTATCTAATCCTGTTCGCTCCCCACGCTTTCGTCCATGAGCGTCAGTATATACGTAGTAGACTGCCTTCGCAATCGGTATTCTAAGTAATATCTATGCATTTCACCGCTACACTACTTATTCTATCTACTTCCGTATAACTCAAGTCAACCAGTATCAAAGGCAGTTCCATCGTT
+
FAFFFGGGGGDCFGGGGGGGGGGEGGDCGGGGGGGGGGGGGGGGGGGGGGGGGGGGGGGGGGGGGDGGFFGGGGGGGCGGGGGGGGGGGGEEGDGGGGCFGGGGCGGGGGGGGGGGGGGGGGGGGGGGCFGEGGGGFGGGGGGG98EGGCGGGGGGGAEFBC@EC,@BFEFFGGFFGGDEFG>EDGGDGGD9FF+:EFFGFG+DEAADFGF7CEFF=AD=@FFCGGFGFFA6@CCE3?F7;=339>CEE;7745?F;15>)))-)92(4((46)9-8404?
@M02352:288:000000000-CKWC8:1:1101:22217:10805 2:N:0:TACGCTGC+GTAAGGAG
CAATCTTGCGATCGTACTCCCCAGGTGGGACACTTATCACTTTCGCTTAGTCACTTAGCTAATGCCAAACAACTAGTGTCCATCGTTTACGGCGTGGACTACCAGGGTATCTAATCCTGTTCGCTCCCCACGCTTTCGTCCATGAGCGTCAGTACATACGTAGTAGACTGCCTTCGCAATCGGTATTCTGTGTAATATCTATGCATTTCACCGCTACACTACACATTCTAACTACTTCCATTTGACTCAAGTCAACCAGTATCAAAGGCATTTCCATAGTT
+
GFAFCFGGGE>FCCFFGGGGGGGGGFGGEFGFGGGGGGGGGGGGGGGGFGFGGGFCGGGG9FEFGGFFGGGFGGGGGGGGGGFGEGGGGGGGCFEGG7FGGGGGFDCFGGGGGGGGGGFGGGE:F8C+>=C@F=:FGGGGGEFGFECDGGGG=DEGAFF@FGGGFFACFFGGFCFGGC5@FG8;CGGGGGGCC*+:6B>CAFF7?CFGF7B4*?>>EF@<@FFFDC7+5+++114C6).15)97<>ECE83?CC<A@?F).-:26).(17)5<AF<FF06:
@M02352:288:000000000-CKWC8:1:1101:29096:10823 2:N:0:TACGCTGC+GTAAGGAG
TAACCTTGCGGCCGTACTCCCCAGGCGGTCAACTTAATGCGTTAGCTGCGCCACCCAGCGCTCAAGGCGCCAGTCGGCTAGTTGACATCGTTTACGGCGTGGACTACCGGGGTATCTAATCCCGTTTGCTCCCCACGCTTTCGTACATGAGCGTCAGTTATTGTCCAGGTGGCCGCCTTCGCCACTGGTATTCCTTCAGATCTCTACGCATTTCACCGCTACCCCTGAAATTCTACCACCCTCTACAAAACTCTAGTTTGTCAGTTCGAAATGCAGTTCC
+
FGFFGFEGCCEF:@@;CEFFE@,CFF@@@+B6<FEGADF9@F@FEGFB<FF:F@DEFFGGDGC:E=DGCFCFGEGD@7+BE9EFF5,AFGFGGFGDG7@+@F+DFCF=FCGGGG?CGD>@FEFGFG7CGDFCCE:@ECECBDCF>FE:,,1,BCE58CGEGGDF9FFF?<689FGDDG8F=G*A<6AF9+<*:<4<9FF*9F4><4@F5*5/:94F9596-)()1/1<26F?*=)6)5:<2:??32<<?1(4<>2*65@)()-6<69<B1(.))6.1654
@M02352:288:000000000-CKWC8:1:1101:20641:10836 2:N:0:TACGCTGC+GTAAGGAG
CATTCTTGCGAACGTACTCCCCAGGTGGGTTACTTATCACTTTCGCTTGGCCACTCAGTACTTAATCGTACCAAACAGCTAGTAACCATCGTTTACGGCGTGGACTACCAGGGTATCTAATCCTGTTCGCTACCCACGCTTTCGTTCATCAGCGTCAATATATTGTTAGTGATCTGCCTTCGCAATTGATATTCTATGTAATATCTTAGCATTTCACCGCTACACTACATATTCTAACCACTTCACAATAATTCAAGACTAACAGTATCAATGGCAGTGC
+
GFGGGGGGGGG:CFFGGGGGGGGGGGFGGGGGGGGGGGGGGGGGGGGGGGGGGGGGFGGGGGGGGGGGGFGGGGGGGGGGGGGGGGGGGGGGGGGGGGGGGGGGGGGGGGGGGGGGGGGGGGGGGGGGGGGGGGGGGGGDGGGGGGGGGGGGGGGGGDGCGGEGFGGGFGFFGGGGGGGFFGGGGGGFDFGFGFFECAFGCFFGFFFGGCFCGFEFGF>@FFFFGGFGFFFFFFFFCED3?;EE)7?@EE)67<EFF@FAFEFFFFFA<DF<)8F77<:A
@M02352:288:000000000-CKWC8:1:1101:21642:10841 2:N:0:TACGCTGC+GTAAGGAG
CATTCTTGCGAACGTACTCCCCAGGTGGGTCACTTATCACTTTCGCTTAGCCACTCAAACCGAAGTTCGAACAGCTAGTGACCATCGTTTACGGCGTGGACTACCAGGGTATCTAATCCTGTTTGCTCCCCACGCTTTCGTACATGAGCGTCAGTGTTGACCCAGGTGGCTGCCTTCGCCATCGGTATTCCTTCAGATCTCTACGCATTTCACCGCTACACCTGAAATTCTACCACCCTCTATCACACTCTAGTTTGCCAGTTCGAAATGCAGTTCCCAGG
+
GGGGGGGGGGGGGGGGGGGGGGGGGGGGGGGFGGGGGGGGGGGGGGGGGGGGGGGGGGGGGGGDGGGGEFGGGGGGGGGGGGGGGGGGGGGGGGGGGGGGGGGGGGGGGGGGGGGGGGGGGGGGGGGGGGGGGGDFEDFGGGGGGFGGGGGGCEGGGGAFG?FFGGGGGGGGGGGGGGGFFGGGGGGGGGGGGF=C?AAGFGFGFFFGGGFGGFFFG>93@FFF>FEGFFFAF=@FFFFFFFFFFFAFBFFBA4>FDFF97?AB:6?BB)<A9AFDFFFF6
@M02352:288:000000000-CKWC8:1:1101:26250:10843 2:N:0:TACGCTGC+GTAAGGAG
TAATCTTGCGACCGTACTCCCCAGGCGGTCTACTTAACGCGTTAGCTCCGAAAGCCACGGCTCAAGGCCACAACCTCCAAGTAGACATCGTTTACGGCGTGGACTACCAGGGTATCTAATCCTGTTTGCTCCCCACGCTTTCGCATCTGCGTGTCAGTGTCTGTCCAGGGGGCCGCCTTCGCCACTGGTATTCCTTCAGATCTCTACGCATTTCACCGCTACCCCTGAAATTCTACCACCCTCTACAGCACTCTAGTTCACCAGTTTCAAATGCATTTCC
+
FGGGFGGGGGDFGGGGGGGGGGGEFDFGCFGGGGGGGGGGGGGGGGGGGGGGGGGGGGGGGGGFGGGG8=FCB:FGGCFGEGGGFGDGFEGGGG9FGE=CFGGGGEGFGGGGFDDDFAGGGDD9EGGGGBCGGGFEGGGGGG>8@BC+;,:CE7,5DFFGGGGGEGFFFDCC5CGGGDCFF3C*CG?6CC7DF9FDF?FC?64:46?3<E>C79AFCB>(45(8C7:CD?4=6FAB>20(411<<B)4:(.37)4*<)9<9A?3446<)5))4<9)72<9
@M02352:288:000000000-CKWC8:1:1101:4815:10861 2:N:0:TACGCTGC+GTAAGGAG
CATTCTTGCGAACGTACTCCCCAGGTGGGTCACTTATCACTTTCGCTTAGCCACTCAAACCGAAGTTCGAACAGCTAGTGACCATCGTTTACGGCGTGGACTACCGGGGTATCTAATCCCGTTCGCTCCCCACGCTTTCGTCCATCAGTGTCAGTTGATTATTAGTGATCTGCCTTCGCAATTGGTATTCTATGTAATATCTATGCATTTCACCGCTACACTACATATTCTAACCACTTCATAATAACTCAAGACAACCAGTATCAAAGGCAATTTTACCG
+
GGGGGGGGGGG@FDFGGGGGGGGGGGGGGCGGGGGGGGGGGGGGGGGGGGGGGGGGGGGGGGGGGGGGGGGGGGGGGGGGGGGGGGGGGGGGGGGGGGGGGGGGGGGGGGGGGGGGGGGGGGGGGGGGGGGGGGGGGGGGGGCEGGGGGGGGGGGGGGGFGGGGGGGGGGGGGGGGGGGABDGGGGFGGGGGGFFFEFFGFGFGFFFGGGFGGFFDEFF@DFFFGGFGEFFFFF6@FEEFFF<6AD>FFAA?BDBF<?@FBFFFFFAA>1?F?FFFFAFF(
@M02352:288:000000000-CKWC8:1:1101:4833:10871 2:N:0:TACGCTGC+GTAAGGAG
CATTCTTGCGAACGTACTCCCCAGGTGGGTCACTTATTACTTTCGCTTAGCCACTCAAACCGAAGTTCGAACACCTAGTGACCATCGTTTATGCCGTGGACTACCGGGGTATCTAATCCCGTTCGCTCCCCACCCTCTCGTCTATCAGCGTCAGTGTATTATTAGTGATCTTCCTTCGCAATTGGTGTTCTATGTAATATCTTTTCATATTACCGCTACACCCCATATTCTAACCACTTCATAATAACTCACTACAACCACTATCCAAAGTACTTTTACC
+
<<9,EFGGGGC:FFFGGGGGGGGDGCFF7@<FCFGFF,6<6CF<FFGGCFF8F<,EFCC<F@@CGDF<,666+,6C,,:?<CAFBE,:<F<,55?FCC+8?FB4=+++@C4FAFD9;B,A=FG=+++@+@CCF+@7+@,636,3,@:9,@393+5,38EF@;@,,7@;E9;,7:+2:*;9?;2,*=*=A,D87*=*9:88B:+=*=+=+=++=+(:/5,4=)(0/;@;9+A++943=..=75?)6)).-4-()63?)..(((.:)().-,).--66F473
@M02352:288:000000000-CKWC8:1:1101:18569:10877 2:N:0:TACGCTGC+GTAAGGAG
TAATCTTGCGACCGTACTCCCCAGGCGGATAACTTAATGCGTTAGCTGCGCCACTCAAGCACCAAGTGCCCGAACAGCTAGTTATAATCGTTTCCGGCGTGGACAACCAGGGTATCTAATCCTTTTCGCTCCCCACGCTTTCGACCATCACTTTCAGTATATTATTGGTGATCTGCCTTCGCAATTGGTATTCTATGTAATTTCACTACATTTCACCGCTCCCCTACATTTCCTAACCCCTTCCTAATAACCCAAACCAACCATTATCAAAGCCATTTTTT
+
GGGGGGGGGGGGGEFGGGGGGGGGGGGGGGC9FGGGGGEGGGGGGGGG8FEGGG8,C6:9CF<<C,E,CF@FG7=F,<8A=:E<5,5AA+BF<,CF7@=+4++:,,B+3DF+6,883E?3E=@,EF9+@3DGGC7>::CGF3**@CECC,,2,,25,,,,,22,67,,5*66DF8DDG>659=5?7?,1,>7CEA5<AF+:+;+)+1+*+1@7@3A?30(()(0*/.9-*9*1*).2((,:(((-)))6),((4()(-<<1,()))))-)-6(())1)62(
@M02352:288:000000000-CKWC8:1:1101:10187:10906 2:N:0:TACGCTGC+GTAAGGAG
CAATCTTGCGATCGTACTCCCCAGGTGGGACACTTATCACTTTCGCTTAGTCACTTAGCTAATGCCAAACAACTAGTGTCCATCGTTTACGGCGTGGACTACCAGGGTATCTAATCCTGTTCGCTCCCCACGCTTTCGTCCATGAGCGTCAGTACATACGTAGTAGACTGCCTTCGCAATCGGTATTCTGTGTAATATCTATGCATTTCACCGCTACACTACACATTCTATCTACTTCCATATGACTCAAGTCAACCAGTATCAAAGGCAGTTCCATAGTT
+
GFGGGGGGFGGGGDFDGGGGGGGGGG?DFFGGGGGGGGGGGGGGGGGGGGFGGGGGGGGGGGGGGGGGGGGGGGGEFGGGGGGGGGGGGFEDGGGGGGGGGGGGGGGGGGGGGGGGGF9FFGGGGGGGGFGGGGGGGGGGGGGGGGGDGGGGGGGGFGGGGGGGC<CFF7FGGGGGGGDBFGEGGGGGGGG>GE9<E6@969=FFFFGGF+?CEBBGFDFFFFFGGFGFFFFFFC?CC<9<CEEFF<6;E4CEEFFF6>425<>B2:30(2:BFFA7>DB>
@M02352:288:000000000-CKWC8:1:1101:25161:10909 2:N:0:TACGCTGC+GTAAGGAG
TAATCTTGCGACCGTACTCCCCAGGCGGAATGCTTAATCCGTTAGGTGTGTCACCGAACAGTATACTGCCCGACGACTGGCATTCATCGTTTACGGTGTGGACTACCCGGGTATCTAATCCTGTTTGCTCCCCACACTTTCGTACCTCAGCGTCAGTATCGAGCCAGTGAGCCGCCTTCGCCACTGGTGTTCCTCCAAATCTCTACGAATTTCACCTCTACACTTGGAATTCTACTCACCTCTCTCGAACTCAAGCCTAGCAGTATTCGAGGCATTTCCAG
+
9FCEFGGGGEGDGEFGGGGGGGGGG8@EGGGGGGGGGGFFGGGGGFGGGGGGGGGGGGGGFGAFFGGGGGGECFCGGGGGGD9A@FGG,FDGGAFGGGGGEGG@FEF,=FCFGGGFGFFFGGGGGG8FDGGGGFGGGGDGGGGGB>3:E8DEGGG>FF@=EGFGG7FG9<2>4*):7*9)8//CC66@?FGCD36:(=6D*+;CEF837E)@FC?83872:F?7D:066/<F**.-46?B<6?FF?024?BB2(5*-3F08A)6)4)).)((4()39)6<4
@M02352:288:000000000-CKWC8:1:1101:23552:10930 2:N:0:TACGCTGC+GTAAGGAG
CATTCTTGCGATCGTACTCCCCAGGTGGGACACTTATCACTTTCGCTTAGTCACTTAGCTAATGCCAAACAGCTAGTGTCCATCGTTTACGGCGTGGACTACCAGGGTATCTAATCCTGTTCGCTCCCCACGCTTTCGTCCATGAGCGTCAGTACATACGTAGTAGACTGCCTTCGCAATCGGTATTCTGTGTCATATCTATGCATTTCACCGCTACATGACACATTCCGCCCACTTCGACCGAATTCAAGACGTACAGTTTCAATGGAAGTTCCATAGTT
+
CFFGGGGGGGGGFGFFGGGGGGGDFFFGGGFFGGGGFDEFGGGGGGGGCGFGGGGGGGGGFFGGGFEFCFFGGGGF<FGGGGGFFFFGGFGCFFEFGEGAFGGFGECFGGGFGGE9,;?AEGGCFFFE8FGGG:+AEGGGGEGGFGCCEGGGGGGGFEF8,D7C9FF9EFGGGGGGG99B?DAGFGGCE,DDFF>EFFFGFGFGEFAFCG+484-?E4?<>FEFGGEG)/85:>?;AE?08:>>0:4:<))5,2:;:6F<4:9<25).)).8<<?BF)4>A
@M02352:288:000000000-CKWC8:1:1101:14761:10931 2:N:0:TACGCTGC+GTAAGGAG
CATTCTTGCGAACGTACTCCCCAGGTGGGTCACTTATCACTTTCGCTTAGCCACTCAAACCGAAGTTCGAACAGCTAGTGACCATCGTTTACGGCGTGGACTACCAGGGTATCTAATCCTGTTCGCTCCCCACGCTTTCGTCCATCAGTGTCAGTATATTATTAGTGATCTGCCTTCGCAATTGGTATTCTATGTAATATCTATGCATTTCACCGCTACACTACATATTCTAACCACTTCATAATAACTCAAGACAACCAGTATCAAAGGCAATTTTACCG
+
GGGGGGGGGGGGGGGGGGFGGGGGGGGFGGGFGGGGGGGGGGGGGGEGGGGGGGGGGGGGGGGCGGGGGFGGGGGGGGGGGGGGGGGGGGGGGGGGGGGGGGGGGGGGGGGGGGGDGFGGGGGGGGGGGGGFGGGGGGGGGGGGGGGGGGGGGFGGGGGGGGGFGGGFGCGGGGGGGGGEFGGGFGCFGGGGGFFFCF>DFGFGFFFGFGFGGA=DEAFF@FFFGGEGFA6:6B?FF@FEFFFCE3CFEEEF@3@F@F:??AA)6A<>B0,387BF=<AB(
@M02352:288:000000000-CKWC8:1:1101:26279:10954 2:N:0:TAGGCTGC+GTAAGGAG
CAATGTTGCGATCGTACTCCCCAGGTGGAGCGCTTAATGCTTTCGCTGCGCCACTTACTATCATTCTTCCAGACCACTTGAGCATCTTTTATACGGTGTGCTATCACGGGGTATCTACTTCTTTTTGCTCCACACTCTCTTGCATTTGCGCGAGATATGCTCCCGAGTGCGGCCCTCTCTCTCGTTGTTTTTTATCATATCTCTGCGTTTCACCGCTACACTCTAAATTTTGCTTACCCCTACCATGAGCTATAATATCATTGTTAAGGACGGTGCTACAG
+
9EFG,EEGG+F<CFGGGGGGGGGGG6CD,66+@FFGG,EF,EF,CFG7+C+C+C<,CF9F,C,6,C,,6,C,C,6,9,,A,,C,6=,5,955,54CFG=,,,,,,,,+8++@+A,,,,,,,,95,9+,,CE8F,C,,@,,,,,@,:,+,6+1++++,3,,,,,+++++6,3*@**3**;/*9,4/*4C8,D*)(1*9+4B8=+8*8)1*2)+;8(:?).3(1(;+3)+)1++28).670<011:34)))-).)6)*.)*.)-).--4).)(((,)(92<?.
@M02352:288:000000000-CKWC8:1:1101:16896:10989 2:N:0:TACGCTGC+GTAAGGAG
CAGTCTTGCGACCGTACTCCTCCGGTGGGATACTTATCACTTTCGCTTAGTCACTGAGTCGAAACTCAACAACTAGTATCCATTGTTTACGGCGTGGACTACCAGGGGATATAATCTTGTTCGCCCACCACGCTTTCGTCTATGAGCGTCAGTTTATACGTAGTAAACTAAATTCGCAATCGGAATTCTAAGTAATATCTATGCATTTCACCTCTACACTACATATTCTATCTACTTCCGTATAACTCAAGTCAACCAGTATCAAACGCAGATCCATCGTT
+
<BE6,CFECG+66CFFCGG,,;6++@B++@FGFCFD,F<FDCFFF::FGGGCE,6E9,C66,6B7,C,6,,,,C,,69C,6,65,<5:EF7,+48@>+,C,:,5A:F+@4,5A,,4,47?EFCC++++@D+++@++88@8,+@F9,,@E:C+>,@7<,833<4>D,3@;,,,,@29*/;>FG**;C2D:BFF@*+9C>8++41+/1+4:<1?*2.AEF@3;A3C@+.27@;+;CCC)6),.,(53>3;=@@.)9)1,4).6)-64))4,-(44(9<441,4
@M02352:288:000000000-CKWC8:1:1101:4192:10998 2:N:0:TACGCTGC+GTAAGGAG
CATTCTTGCGAACGTACTCCCCAGGTGGGTCACTTATCACTTTCGCTTAGCCACTCAAACCGAAGTTCGAACAGCTAGTGACCATCGTTTACGGCGTGGACTACCAGGGTATCTAATCCTGTTCGCTCCCCACGCTTTCGTCCATCAGTGTCAGTATATTATTAGTGATCTGCCTTCGCAATTGGTATTCTATGTAATATCTATGCATTTCACCGCTACACTACATATTCTAACCACTTCATAATAACTCAAGACAACCAGTATCAAAGGCAATTTTACCG
+
GGFGGGGGGGDGGCFGGGGGGGGGGGGGGFGGGGGGGFFGGGGGGGGGGGGGGGGGGGGGDEGEGGGGGGFGGGGGGGGGGGGGGGGGGGGGGGGGGGGGGGGGGGGGGGFGGGGGGGGGGGGGGGGGGFEFGGGGGGGGFGGGGGGGGGGGGGGGFFFGFFGGDGGGGGGGGGGGGGGFFGGFFGGGGGGGGFFFEFBDCGFCEAFGGGFGGF>AGF@=@CEFF=CGFFFFAF?EFFFE?E<6???EFAF@F38A@FFBB<>9))69<16:1:FFFAA>,
@M02352:288:000000000-CKWC8:1:1101:28927:10999 2:N:0:TACGCTGC+GTAAGGAG
CATTCTTGCGAACGTACTCCCCAGGTGAGTCACTTATCACTTTCGCTTAGCCACTCAAACCGAAGCTCGAACAGCTAGTGACCATCGTTTACGGCGTGGACTACCAGGGTATCTAATCCTGTTCGCTCCCCACGCTTTCGTCCATCAGTGTCAGTATATTATTAGTGATCTGCCTTCGCAATTGGTATTCTATGTAATATCTATGCATTTCACCGCTACACTACATATTCTAACCACTTCATAATAACTCAAGACAACCAGTATCAAAGGCAATTTTACCG
+
GFGGGGGGCGGGGGFGGGFGGGGGGC;@EFGDFGGFEFGGFGFGCGGGGGGGGGGGG<DGGEGCEGGGGDGGGGGGEGGGGGFFGGGGGG?FEGGGG:FGGGGGGFFC:FEFGGGGGGCF9FFGGG:8>FGGGDEGGFGGFEEGGFDCFEFFGGGGGGGGGFGGGG;CBFGAFGGGG5D>DGG9DG7EGFGGGEF7<>6:9FFFFFAGGGFG=A2?=A@@=FEA67?FFFFFFF;@?EEFE?6CEFCEC4)=38@A@FFF<A)):A)92(13:?FABBAB(
@M02352:288:000000000-CKWC8:1:1101:13328:11041 2:N:0:TACGCTGC+GTAAGGAG
TAACCTTGCGGCCGTACTCCCCAGGCGGTCTACTTAACGCGTTAGCTCCGAAAGCCACGGCTCAAGGCCACAACCTCCAAGTAGACATCGTTTACGGCGTGGACTACCAGGGTATCTAATCCTGTTTGCTCCCCACGCTTTCGCATCTGAGTGTCAGTGTCTGTCCAGAGTGTCGCCTTCGCCACTGATGTTCCTTCCTATATCTACGCATTTCACCGCTACACAGGAAATTCCACACTCCTCTATCGTACTCTCACCTGCCATTATCGGGTGCAATTCC
+
GGGFGGGGGGGGGGFEFGGGGGGEGGGGGGEFGGGGGGGGGGEEFGCGGGCEGCCFEFGDGGGGGGGFGDGGGGGGGC<CFF?FDFFGGGGGGFFDDD@FGGDGG@DGFGGGGGDEDFED9DAFDGGCG=DFFGFEGGEGGACEEGGGG9DCFGFGFG<D;FG9DF9CCCFGGG4FDGC*)9ECDFF7@FGG@?6?AFF7F71;.1@53:8CDA<AF>>BFEFFGF(9?F@4*9).,821<7()3.6:?13164)*.4=0:?)))).6(1320())15)4
@M02352:288:000000000-CKWC8:1:1101:12848:11046 2:N:0:TACGCTGC+GTAAGGAG
TAACCTTGCGGCCGTACTCCCCAGGCGGTCAACTTAATGCGTTAGCTGCGCCACCCAGTCCTCAAGGGACCAGTCGGCTAGTTGACATCGTTTACGGCGTGGACTACCGGGGTATCTAATCCCGTTTGCTCCCCACGCTTTCGTACATGAGCGTCAGTTATTGTCCAGGTGGCCGCCTTCGCCACTGGTATTCCTTCAGATCTCTACGCATTTCACCGCTACACCTGAAATTCTACCACCCTCTACAAAACTCTATTTTGTCAGTTCGAAATGCAGTTCC
+
FGGFFGGGGGEGCGGGGFGGGGGGGGGG7CFFGGGGGGGGGGGEGFGGGGGGGGGGGGGGGGGGGDGG@GGGGGGGGGFGGGGGGGFAFFDFGGGGGGEGGGGGGG,DFFGGFGGGGGGGGGGGGGGGGGGGGGCFGGGGFCE@>FGGEFGFGGGGGGCFFGGGGFFDFGGGGF7CDGGFFDG5CCGGF79FFFFFEAA>=6=GA46*>*>DGFFF?36(())09F:C7**96@><4>:?:1232>F><(4>?921-6?).5)-<><(31(.6)*)/6>F
@M02352:288:000000000-CKWC8:1:1101:19081:11062 2:N:0:TACGCTGC+GTAAGGAG
CATTCTTGCGAACGTACTCCCCAGGTGGGTCACTTATCAATTTCTCTTAGCCACTCAAACCGAAGTCCGAACAGCTAGTGACCATCGTTTACGGCGTGGACTACCAGGGTATCTAATCCTGTTCGCTCCCCACGCTTTCGTCCATCAGTGTCAGTTGATTATTAGTGATCTGCCTTCGCAATTGGTATTCTATGTAATATCTATGCATTTCACCGCTACACTACATATTCTAACCACTTCATAATAACTCAAGACAACCAGTATCAACGGCAATTTTACCG
+
GFFGGGGGGGGEFFFFGFFGGGGGGGGGGFGGGGGGGGFGGGGGGGGGGGGGGGAGGGGGGGEGCFFFGFDFECGGFGGGGGGGGGGGGGGFGCFGEGGGDGGGGGGGDGGFFGG9EGDGGGGFEGGFGGGCGGGGEFFGGGGGGG8FGGGCECGGGGGGGFGFGGGFGGFFGGGGG5D>DGGGGGGGGGGGGFFFEFA@ACFGCAFCFGFG>F@DG?5>=F@F<FEGE=FF=FFFFEF@FE)7?CFEFFFEE@FF17E?:<256<A((4;>BBFDFB<B(
@M02352:288:000000000-CKWC8:1:1101:21467:11089 2:N:0:TACGCTGC+GTAAGGAG
CATTCTTGCGAACGTACTCCCCAGGTGGGTTACTTATCACTTTCGCTTGGCCACTCAGTACTTAATCGTACCAAACAGCTAGTAACCATCGTTTACGGCGTGGACTACCAGGGTATCTAATCCTGTTCGCTACCCACGCTTTCGTTCATCAGCGTCAATATATTGTTAGTGATCTGCCTTCGCAATTGGTATTCTATGTAATATCTAAGCATTTCACCGCTACACTACATATTCTAACCACTTCACAATAATTCAAGACTAACAGTATCAATGGCATTGC
+
GFCCFGGGGGE:FCGGGGGGGGGGGGGGGFEFGGGGGFGGGGGCFGGGFGGGGGGGGGGGGAFFGFCG@AFGGG8FFCE<FFFF<FGCCFFGGF=BFFF:@F74A?EGFFFG@FFFD@FAFGFE9FCFGGGGGGF9EEGGGGFGGGGGGGFF6EA:EEGGGGGGFGGGFGDE;;7BDCC@FCEDGGGGGGCCFEFECFFGFGFGCAF=7,+=DFE>GF@2>)6*;C3D8;;AFA7<34071=E@E@?<AF)<?3?6)75<3,,4)6:)66<AD>F?*88:
@M02352:288:000000000-CKWC8:1:1101:19321:11112 2:N:0:TACGCTGC+GTAAGGAG
CATTCTTGCGAACGTACTCCCCAGGTGGGTCACTTATCACTTTCGCTTAGCCACTCAGACCGAAGTCCGAACAGCTAGTGACCATCGTTTACGGCGTGGACTACCAGGGTATCTAATCCTGTTCGCTCCCCACGCTTTCGTCCATGAGCGTCAGTATATACGTAGTAGACTGCCTTCGCAATCGGTATTCTAAGTAATATCTATGCATTTCACCGCTACACTACATATTCTAACCACTTCATAATAACTCAAGACAACCAGTATCAAAGGCAATTTTACAG
+
GFGGGGGGGGGFFFFFGGGFGGGGFGGGGGGGGGGGGGGGGGGGGGGGGGGGGGFGGGGGGGGGGGGGGGGGGGGGGGGGGGFFFGGGGGGGGGGGGGGGGGGGGGGGGGGFGGGGGGGGGGGGGGGGGGGGGEGFEFGGGGGGGGGGEGGGGGGGGGGGGGGGGGGGGGGGGGGGGGGE45ACCEGFGFGDFEFFFFFD6DFGFF77CECGGF8BG363@FFFFGEC<=A:AF?3?B><A<AA<<A)6-4?2>?44<EFF<BABFF4A::(4??AF>A<)
@M02352:288:000000000-CKWC8:1:1101:3203:11188 2:N:0:TACGCTGC+GTAAGGAG
CAGTCTTGCGACCGTACTCCCCAGGTGGGATACTTATCACTTTCGCTTAGTCACTGAGTCGAAACCCAACAACTAGTATCCATCGTTTACGGCGTGGACTACCAGGGTATCTAATCCTGTTCGCTCCCCACGCTTTCGTCCATGAGCGTCAGTATATACGTAGTAGACTGCCTTCGCAATCGGTATTCTAAGTAATATCTATGCATTTCACCGCTACACTACTTATTCTATCTACTTCCGTATAACTCAAGTCAACCAGTATCAAAAGCATTTCCATCGTT
+
FFGGGGGFFGEGGGGGGGGGGGGGGFFGGCGDGGGGGGGGGGGGGGGGGGGDFGGGGGEFGGG7BFGGFG<FEGGAFGGGGGGGDGGGGGGGEGEFEEGGGGGGFCFGGGGGGFGGGGGGGGGG:BF7CDG7FE>=9CFGG+@=DEFGGGGDGGGGGFG7EGGGGFFEGGGGCFGFGD4@FF54;CCFGGFGG?CEFFF7CG=F*=AB@,:?<:90CA3;8A<31;<DEA@:A+77?4=()68;?AADA>2))).=2?444-4A9.).1().6<62@<<FF
@M02352:288:000000000-CKWC8:1:1101:3208:11206 2:N:0:TACGCTGC+GTAAGGAG
CAGTCTTGCGACCGTACTCCCCAGGTGGGATACTTATCACTTTCGCTTAGTCACTGAGTCGAAACCCAACAACTAGTATCCATCGTTTACGGCGTGGACTACCATGGTATCTAATCCTGTTCGCTCCCCTCGCTTTCGTCCATGAGCGTCAGTATATACGTAGTAGACTGCCTTCGCAATCGGTATTCTAAGTAATATCTATGCATTTCACCGCTACACTACTTATTCTATCTACTTCCGTATAACTCAATTCAACCTGTATCAAAGGCAGTTCCATCGTT
+
CFGFGGGCFF@GEFFGGGGGGGGGG6EFDGEDFGGGD<A<EFEFBFGGGGF6EFFF96CEG7D:@FEE7EGFGGGAGGGFFAF<CF<F7?=,>BFGG>BFEFGF99EFDAEFFGEFA9<A9C+@F==DG,>CCCE+8AFCE+,,3@E+1+59>,EFE,FEFC8ECBC,D3@DEEG57?/@A*4=9EGFEF::8*+1/BFFFG+?8>+2=@+4*/7)=A6EFFC8CGFDE+;@=843.9),605;5CC@37)6>5)9((064)6<))4(42(.6A44F4:4:
@M02352:288:000000000-CKWC8:1:1101:2750:11238 2:N:0:TACGCTGC+GTAAGGAG
CACTGTTGCCAGCGTACTCCCCAGGTGGCTAACTTAATACTTTCGCTTTGGCACTCATCTTCAAGTAGACAAGCACCGAGTTAGCATCGTTTACGGCGTGTACTACCGGGGTATCTAATCCCGTTCGCTACCCACGCCTTCGTCCATCAGCGTCAATAATATCTTAGTAAGCTGCCTTCGCAATTTGTGTTCTATGTAATATCTATGCATTTCACCGCTACACTACATATTCCGCCTACTTCAACTATATTCAAGACCTACAGTATCAAAGGCAGTTCAAT
+
FFGFGGGGGGCFDCGEFGGGG7F7FFC8FFFFGGGGFEFFGFGGGGGGGGFGCGGGGFGGGGGG9CFCFGG?F8FG8@7@DECB9,6F:FCFDECB7B=B+<<EFFF:F7FF7FFGCAFEADEFG8+@CECF8EFED+=C9+=CC8EB?9DEC68CCA@CCA9;BFFEEF@FFG*;CFF*<;EC7<,>1;82DEFCE9+4:=B7*B6>C:F@7+*;8?=B9=;ACF;D)3A7+;11(3()7?)9)1//9.995-./.24<7?):5:69-..(4:;?F5).)
@M02352:288:000000000-CKWC8:1:1101:26877:11240 2:N:0:TACGCTGC+GTAAGGAG
TAATCTTGCGACCGTACTCCCCAGGCGGTCTACTTAACGCGTTAGCTCCGAAAGCCACGGCTCAAGGCCACAACCTCCAAGTAGACATCGTTTACGGCGTGGACTACCAGGGTATCTAATCCTGTTTGCTCCCCACGCTTTCGCATCTGAGTGTCCGTGTCTGTCCCGGGGGCCGCCCTCGCCACTGGCTTTCCTTCAGATCTCTACGCATTTCACCGCTACACCCGAAATTCTACCCCCCTCTACAGTCCTCTAGCTCACCCGTTTCCAATGCCCTTCC
+
FFGGGDFEGGGGEGGGGGGGGGF,CFF@@FC@FGGFAFCCEGGGGGGFGGFEE78DFGC@:CGFEEDGGCFCDFC8FFG<F,?FFGCCF:BACG9=4FCFGGEGEFGGFFFCFFDE9=3@DFC9FFG?D,CFGGGGGG>CGG5:CG5+B9,@4B;21>DGFFGGGG9*:7**::3CD)9>)9E5*+3**0/9*4B>A*/2*9=D47@5DE:DGFDFG)2(4@)7F)-)()7*9?>4)(,4996<36)8)).)6:2/).9,91((43(36A))(,)(0,3:
@M02352:288:000000000-CKWC8:1:1101:7027:11278 2:N:0:TACGCTGC+GTAAGGAG
CAATCTTGCGATCGTACTCCCCAGGTGGGACACTTATCACTTTCGCTTAGTCACTTAGCTAATGCCAAACAACTAGTGTCCATCGTTTACGGCGTGGACTACCAGGGTATCTAATCCTGTTCGCTCCCCACGCTTTCGTCCATGAGCGTCAGTACATACGTAGTAGACTGCCTTCGCAATCGGTATTCTGTGTAATATCTATGCATTTCACCGCTACACTACACATTCTATCTACTTCCATATGACTCAAGTCAACCAGTATCAAAGGCAGTTCCATAGTT
+
GGGGGGGGGGGGGGGGGGGGGGFGGGGGDFGGGGGGGGGGGGGGGGGGGGGGGGGGGGGGGCGEGGFFGGFGGGGFGGGGGGGGGGGGGGGDGGFDGDGGGGGGCFEGGGGGGGGGGGGGGGGDEFGGEGGGGGGGGGEGGGGGCFGGEGDGGGGGGCGFG?DGGGAFFFGGGGGGGGGFFCCEFGGGCEFGGEACCFFGFGFCCFFGGGFG4?=DGADFEF@F=FFFCFF@FFFFFEF<CFF<C)7C@E@?43?BFF>4:5<254201(83).*.7-24:
@M02352:288:000000000-CKWC8:1:1101:25494:11280 2:N:0:TACGCTGC+GTAAGGAG
TAATCTTGCGACCGTACTCCCCAGGCGGAGAGCTTAATGCGTTAGCTGCGTCACCTACAAGCATGCTTGCAGACAACTAGCTCTCATCGTTTACGGTGTGGACTACCAGGGTATCTAATCCTGTTTGCTCCCCACGCTTTCGCATCTGAGTGTCAGTGTCTGTCCAGGGGGCCGCCTTCGCCACTGGTATTCCTTCAGATCTCTACGCATTTCACCGCTACACCTGAAGTTCTACCCCCCTCTACAGCACTCTAGTTCACCAGTTTCAAATGCAGTTCCGA
+
<FFGGGGGGGGGGGEGGGGGGGGCGGGGGGGEFGGGGECCGGGGGGGGGGGGGGGG<EEGGGGGGGDCDFGGGGGGGGGGGGGCFGGGGGFGFGGEGGGGGGGGGGG8BFGFGGGFFFGGDFFFGGGGGGGGGGEGGGGGGGGGEEGG7EFGGFGDGGGGGGGGGGGGGEEGGGGDDDFFFDEE8FCFGGGGGFFFEF7C4:677A5DGDFFGFCFG>((4??F7D?7??FF48<21?>BF?BBAA??(2524:>7<)/5).8B>AF):<9654=<FA9:(
@M02352:288:000000000-CKWC8:1:1101:4520:11299 2:N:0:TACGCTGC+GTAAGGAG
CAGTCTTGCGACCGTACTCCCCAGGTGGGATACTTATCACTTTCGCTTCGTCACTTAGCTATAATGCCAAACAACTAGTATCCATCGTTTACGGCGTGGACTACCAGGGTATCTAATCCTGTTCGCTCCCCACGCTTTCGTCCATGAGCGTCAGTACATACGTAGTAGACTGCCTTCGCAATCGGTATTCTGTGTAATATCTATGCATTTCACCGCTACACTACACATTCTATCTACTTCCATATGACTCAAGTCAACCAGTATCCAAGGCAGTTCCCTAG
+
FGGGGGGGGE@FDFFGEGGGGGGDFFCDGFGDFGGGGGFGGGGGGFDG,@EFGGFGGGFFGBDDEDFG@CFGGGGFFDFGGFDGGGFF8FGG=BFEGGC+EEFGFG?CFGGGFFF;EAGGFFFF==FGG=C8F+@+@DG8FG68>C=+EEEGEGG:F,@ECFGGGFCF9FFFDFGGG7DDECG79E5:=CE9=?C*11+4=C68*?CG=EF:@F9D*::):6=F>C);7AAFCF)54?76=;)199)7574:).:=2<>?<D4A2)-)4360<.1.9).5(
@M02352:288:000000000-CKWC8:1:1101:19518:11352 2:N:0:TACGCTGC+GTAAGGAG
CATTCTTGCGAACGTACTCCCCAGGTGGGTCACTTATCACTTTCGCTTAGCCACTCAAACCGAAGTTCGAACAGCTAGTGACCATCGTTTACGGCGTGGACTACCAGGGTATCTAATCCTGTTCGCTCCCCACGCTTTCGTCCATCAGTGTCAGTATATTATTAGTGATCTGCCTTCTCAATTGGTATTCTATGTAATATCTATGCATTTCACCGCTACACTACATATTCTAACCACTTCATAATAACTCAAGACAACCAGTATCAAAGTCAATTTTACC
+
GAEGFGGGGGDFGCFGGGGGGGGGGGGGGGGGGGGGGDFGDFGGGGGGEDFGGGDFGCFEGB6FFFGGGGGGGGGGGEFFGFEF?FFFFGGGFEF@FCCFGGGGGGFGGGGGGGGGGGGGGFEGGGEGE7EDG7:+3@EB88CCE;9AC>ECCFCFA8FC9FFFFF9EFFCFF?C8D2<;9FG69C,=EGGFFEFFCFBC9CAGEFAGG,11=4(/=B@>@8(6CFFGEFF68F(),;47)/5<E)14478(7)(),6B<;.2)6)6)6).5-<=AF><A
@M02352:288:000000000-CKWC8:1:1101:18131:11423 2:N:0:TACGCTGC+GTAAGGAG
CATTCTTGCGAACGTACTCCCCAGGTGGGATACTTATCACTTTCGCTTAGCCACTCAGACCGAAGTCCAAACAGCTAGTATCCATCGTTTACGGCGTGGACTACCAGGGTATCTAATCCTGTTCGCTCCCCACGCTTTCGTCCATCAGTGTCAATACATTATTAGTGATCTGCCTTCGCAATTGGTATTCTATGTAATATCTATGCATTTCACCGCTACACTACATATTCTAACCACTTCATAATGATTCAAGATAACCAGTATCAAAGGCCATTTTACC
+
GFGGGGGGFGGGGGGGGGFGGGGGGF@FGGGGGGGGGGGGGGGGGGGGGGGGGGGGGGGGGGGEGGGGGGGGGGGGGGGGGGGGGGGGGGGGGGGGGCGGFGGGGGGGGGGGGGGGGGGGGGGGGGGGGGGGGGGGGGGGGGGEGGGDGFGGGGGGGGGGGGGGGFCFGGGGGGGGG>C?5CF69FFGGFGGGEFEFFFGFGFG4BFGGGFGGF=E?86)6FEFGG?CEFF=@FFFFFFFCEE3?3<6??C??<36CFFFFA449AAFF0,(33F6@<<)
@M02352:288:000000000-CKWC8:1:1101:25033:11423 2:N:0:TACGCTGC+GTAAGGAG
CAATCTTGCGATCGTACTCCCCAGGTGGGACACTTATCACTTTCGCTTAGTCACTTAGCTAATGCCAAACAACTAGTGTCCATCGTTTACGGCGTGGACTACCAGGGTATCTAATCCTGTTTGCTCCCCACGCTTTCGCATCTGAGTGTCAGTGTCTGTCCAGGGGGCCGCCTTCGCCACTGGTATTCCTTCAGATCTCTACGCATTTCACCGCTACACCTGAAATTCTACCCCCCTCTACAGCACTCTAGTTCACCAGTTTCAAATGCAGTTCCGAGGTT
+
GGGFFGGGGGGGGGAFGGGFFGGGGEDFGFGFGGGGGGGGGGGGDGGGGGGGGGGGGGGGFGGGGGGGFGGGGGGGGGGGGGGGGGGGGGGGGGGGGGGGFGFGGGGGGGGGGGGGGGGGGGGGCGFGGGGGGGGGGGGGEGGDFGGGGDA9E8EGGCGGFGGGGGGGGEGGGGGG4>D?A*8CD?FGGGGFFCCEFFFGCF4D;EBCDFFGGF955683=F;AFF;DEFFFAF;F>FFF<24>?FFBFF9<6<AFFBFF>AFB>2:A929>BF*4896??
@M02352:288:000000000-CKWC8:1:1101:20039:11441 2:N:0:TACGCTGC+GTAAGGAG
CAGTCTTGCGACCGTACTCCCCAGGTGGGATACTTATCACTTTCGCTTAGTCACTTAGCTAACGCCAAACAACTAGTATCCATCGTTTACGGCGTGGACTACCAGGGTATCTAATCCTGTTCGCTCCCCACGCTTTCGTCCATGAGCGTCAGTATATACGTAGTAGACTGCCTTCGCAATCGGTATTCTAAGTAATCTCTATGCATTTCACCGCTACACTACTTATTCTATCTACTTCCGTATAACTCAAGTCAACCAGTATCCAATGAAGTTCCATATTT
+
GGGGGGGGGGD@CFFDGGFGGGGGGGGG>FGGGGGGFDEFEFGEGGGGEGFGGGGG9FGGGGGGGGC6FFGGGGGGGFFGCGFFEGGGGGC@C7FCEFGFFEFFFD7?E5BFFGFFFG9AEFFFGGG@GGCFGD:FFGF>E6D@>EFCEDEEFFFFFB@>FGGGGGDCFC?,BAFFG*9BFFE>7?CAFF,+=<@CFAFCFGFG4BB>+,=?5:0AC*,9=FFCGFC@CFCA@FCE?EF052=3C46))4)64))9.(76)):)6>)()).66A46=9)6:
@M02352:288:000000000-CKWC8:1:1101:2425:11441 2:N:0:TACGCTGC+GTAAGGAG
TAACCTTGCGGCCGTACTCCCCAGGCGGTCTACTTAATGCGTTAGCTTTGAAAAACAGAACCGAGGTTCCGCGCTTCTAGTAGACATCGTTTACGGCGTGGACTACCGGGGTATCTCATCCCGTTTGCTCCCCACGCTTTCGTACATGAGCGTCAGTGTTGACCCAGGTGGCTGCCTTCGCCATCGGTATTCCTTCAGATCTCTACGCATTTCACCGCTACACCTGAAATTCTACCACCCTCTATCACACTCTAGTTTGCCAGTTCGAAATGCAGTTCCC
+
FBGFFGGGGGGGDGGGGFGGF766,D@C7FGGGGFGGGF9FGGGGG9FFGGEFDCBFCFFGGGC+4FCGGD,=F7FGGGDGFGCECEFGGGG+?+BFECF7FGGCDFECED@CFGG,EBBFGGGCFDFFGGFGFCFEEC>BEGFGC;+AFEEC:E5BCFCGDD9CFB8CF>8FECFG>F>BG559=*;*:@F7);A<69:?DFGAF@:DGEGGFAF571(7F:@<<?*)86@6=<<).(20((546.:234794)9>A7456526:36(,4)64*6@<57
@M02352:288:000000000-CKWC8:1:1101:25030:11444 2:N:0:TACGCTGC+GTAAGGAG
CAATCTTGCGATCGTACTCCCCAGGTGGGACACTTATCACTTTCGCTTAGTCACTTAGCTAATGCCAAACAACTAGTGTCCATCGTTTACGGCGTGGACTACCAGGGTATCTAATCCTGTTTGCTCCCCACGCTTTCGCATCTGAGTGTCAGTGTCTGTCCAGGGGGCCGCCTTCGCCACTGGTATTCCTTCAGATCTCTACGCATTTCACCGCTACACCTGAAATTCTACCCCCCTCTACAGCACTCTAGTTCACCAGTTTCCAATGCAGTTCCTAGGTT
+
FF9FFGGGGGGGFFEEFGFGGGGGGG8FGGGGGGGGGGFGGGGGGGGGGGGGGGGGE9FGFGGGGGGGFGFGGGGGGFDFGGGG=FEFGGE@BCFGGGFGFGGGGDEG<=FFEFGEFFFGGGFGFGGFEGGDGGGGGGCGGGGGDFGGGFGAF:EEDGGGFGGFGDGGGGEBEGGCDGDEFCCCFFGDDFGGFFFFFFFG=>?D1>):@CACCE:DGFDF@A3=F>62<CFF:F>FFFFA4A7:??3(94<A<B>FB?)<AF>)6-<:BA2.<A?)9-456
@M02352:288:000000000-CKWC8:1:1101:8514:11450 2:N:0:TACGCTGC+GTAAGGAG
CATTCTTGCGAACGTACTCCCCAGGTGGGATACTTATCACTTTCGCTTAGCCACTCAGACCGAAGTCCAAACAGCTAGTATCCATCGTTTACGGCGTGGACTACCAGGGTATCTAATCCTGTTCGCTCCCCACGCTTTCGTCCATGAGCGTCAGTACATACGTAGTAGACTGCCTTCGCAATCGGTATTCTGTGTAATATCTATGCATTTCACCGCTACACTACAAATTCTATCTACTTCCATATGACTCAAGTCAACCAGTATCAAAGGCAGTTCCATAT
+
FDDE@FFGFGFFEEFFGGGGGGF:FGFFGEGGGGGGGGGGGGGGGGGG:EFEFGFF@FFAFGGGGFFGGGFFGGGGGGGGGF9EFGGBEGGFGGCCFGEF8FGGGFGGGFFFGFGGGGFGGGGGCFEGECE>F@7>EFFEFEEC,E8CEGEGEGGGFCGGGDEGGEGGGGGCFGGFGGC9?>:FDGGGF9BCGFFEEAF7BDFF?FAGGGF77A@FEE@@DA@F6*7DCFFFFFCE<EF3367)79>AFBB>2))*-28?(<AAA<))-,:702@>F>>>)
@M02352:288:000000000-CKWC8:1:1101:5271:11459 2:N:0:TACGCTGC+GTAAGGAG
CATTCTTGCGAACGTACTCCCCAGGTGGGTCACTTATCACTTTCGCTTAGCCACTCAAACCGAAGTTCGAACAGCTAGTGACCATCGTTTACGGCGTGGACTACCAGGGTATCTAATCCTGTTCGCTCCCCACGCTTTCGTCCATCAGTGTCAGTATATTATTAGTGATCTGCCTTCGCAATTGGTATTCTATGTAATATCTATGCATTTCACCGCTACACTACATATTCTAACCACTTCATAATAACTCAAGACAACCAGTATCAAAGGCAATTTTACCG
+
GGGGGGGGGGGGGGGGGGGGGGGGFGFGGGGGGGGGGGGGGGGGGGGG:FGGGGGGGGGGGGGGGGGGGGGGGGGGGGGGGGGGGGGGGGGGGGGGGGGGGGGGGGGGGGGGEGGGGGGGGGFFGGGGGGGGGGGGGGGGGGGGGGGFGGGFFGGGGGGGGGGG9FFFGGGFGGGGG>DEFGGGGGGGGGGGGFFFFFFGFGFGCFFGFGFGGFFFGFFFDFFFFGFGFAF67A;@?EF@??<CC7CFEFE8<<;FFF@?0AADFFFFF(4:?8B<F977-
@M02352:288:000000000-CKWC8:1:1101:24862:11475 2:N:0:TACGCTGC+GTAAGGAG
TAATCTTGCGACCGTACTCCCCAGGCGGTACACTTAATGTGTTAACTGCATTACTGCAAGGTCTAGCCTCACAACAACTAGTGTACATCGTTTAGGGCGTGGACTACCAGGGTATCTAATCCTGTTTGCTCCCCACGCTTTCGCGTCTCAGCGTCAATAATGTTCCAGTAGATCGCCTTCGCAATCGGTATTCCTTCTGATCTCTACGGATTTTACCCCTACACCAGAAATTCCATCTACCTCTCCCATATTCTAGGTAAGCAGTTTTCAAAGCAGTTCAA
+
DCEGGGGGFGDGGGGFFFFGGGG>FFGGGGGFGGGFGGGGGGGDGFGGGFGGGGGGGGADFFGGGGGGGGGFEGGGGGGGGGGGGGGFCFGGGGGGFCFCGDGGGFGGGGGGFFGFFGGGGGGGGGGGFGGGFGGGGGGGGGGGGGGGGA,ACEEGGGGGGGGGFEGGFFGGFG>DDGDFFGGGCGGGGGGGG<FFBFF7ADFGEFFGGGFDGFFFFA@DFFEFFCDC@AAFFF55CECEEEEFFF0?FFFFFDA=26?23<<:4)<5>A2:A:FFFFAA9
@M02352:288:000000000-CKWC8:1:1101:2219:11482 2:N:0:TACGCTGC+GTAAGGAG
CAGTCTTGCGACCGTACTCCCCAGGTGGGATACTTATCACTTTCGCTTAGTCACTGAGTCGAAACCCAACAACTAGTATCCATCGTTTACGGCGTGGACTACCAGGGTATCTAATCCTGTTCGCTCCCCACGCTTTCGTCCATGAGCGTCAGTACATACGTAGTAGACTGCCTTCGCAATCGGTATTCTAAGTAATATCTATGCATTTCACCGCTACACTACTTATTCTATCTACTTCCGTATAACTCAAGTCAACCAGTATCAATGGCAGTTCCATCGTT
+
FFGFEFGGGG7FCGFGGGGGGF@BFF@DF8EEGGGFGGGGGGGGGGGGEFFGGGGAGFGGDG<FGD:@FGFGCECEFCFGFFCF,ABFFGGFG@@FGGGGFCFF,?=:==FFFFF=E9<FFGGEG<BDGFE@F:=:E8E68@DFGCFDEC:9EGGGF,@3@CGGGGG9F,,7DEFG5D79FG5CGGGGGF@CCCF@46CFFG+0/B++=CA*:>:5C4:EEF;:+19DF7;A;@<?CE87=;8;56<9272<A<-9:(.62-:AB)6(((-.)6*)84((,
@M02352:288:000000000-CKWC8:1:1101:8533:11486 2:N:0:TACGCTGC+GTAAGGAG
CATTCTTGCGAACGTACTCCCCAGGTGGGTCACTTATCACTTTCGCTTAGCCACTCAAACCGAAGTTCGAACAGCTAGTGACCATCGTTTACGGCGTGGACTACCAGGGTATCTAATCCTGTTCGCTCCCCACGCTTTCGTCCATCAGTGTTAGTATATTATTAGTGATCTGCCTTCGCAATTGGTATTTTATGTAATATCTATGCATTTCACCGCTACACTACATATTCTAACTACTTCATAATAACCCAAGACAACCAGTATCAAAGGTAATTTTACCG
+
GGFEFGGGGGGCEGFFGGGGGGGGCF8FGCEEFGGGDGDCEFFGFEGGCFCFGGGFGFGEFGG7CDFGG8FF:FG8FAFFFGDC8FF4=AFFEGCEGG7FE,BADFFGD?F@F?4@FBAFF=<<?FFF68CFFG@:@@,3@CEEGFFCF9;,,73=EFCFE;BC;=;,;3>5;CCFG*33*;A=CC:DF,59:>B2*3BFF@FC4+1B=EF@FF()=6()6;();@7CE7@FF=))//9?)93?55?).(62;(3)(,)(,)..6>AAA.)-6)14*:<<-
@M02352:288:000000000-CKWC8:1:1101:6083:11505 2:N:0:TACGCTGC+GTAAGGAG
CAGTCTTGCGACCGTACTCCCCAGGTGGGATACTTATCACTTTCGCTTAGTCACTGAGTCGAAACCCAACAACTAGTATCCATCGTTTACGGCGTGGACTACCAGGGTATCTAATCCTGTTCGCTCCCCACGCTTTCGTCCATGAGCGTCAGTATATTATTAGTGATCTGCCTTCGCAATTGGTATTCTATGTAATATCTATGCATTTCACCGCTACACTACATATTCTAACCACTTCATAATAACTCAAGACAACCAGTATCAAAGGCAATTTTACCGTT
+
FGGFFGGGGGGGGGGFGGGGGGGGGGDGGGGGGGGGGGGGGFGGGGGGGGGGGGGGGGGGGGGGGGGGGGGGGGGGGGGGGGGGGGGGGGGFGGGGGGGGGGGGGGEBFGCFGGGGGGFGGFGEGGGGGGGGGGEGGGGGEGGGGGGGGGGGGGGGGGGGGGGGGGGGGGGGGGGGGGGFFGCFGGGFGGGFGEFEFFFGFGFG?FFGGGF8*6>BGFDEFFFFGDECEFFFFFF@E8E???EF<<<<3;@EFFFF0?FBBBAFADF:<?B:AAF9=A:B<
@M02352:288:000000000-CKWC8:1:1101:12019:11573 2:N:0:TACGCTGC+GTAAGGAG
CAATCTTGCGATCGTACTCCCCAGGTGGGACACTTATCACTTTCGCTTAGTCACTTAGCTAATGCCAAACAACTAGTGTCCATCGTTTACGGCGTGGACTACCAGGGTATCTAATCCTGTTCGCTCCCCACGCTTTCGTCCATGAGCGTCAGTACATACGTAGTAGACTGCCTTCGCAATCGGTATTCTGTGTAATATCTATGCATTTCACCGCTACACTACACATTCTATCTACTTCCATATGACTCAAGTCAACCAGTATCAAAGGCAGTTCCATAGTT
+
GGGGGGGCDCGGGEGFGGGGGGGGFFFFGGGGGGGGGGFGGGGGGGGG7FFFGGGGG9FFFEFGGGGGGGGDGFGFGAGGGGGDGGGGFGGDFCFEGGGGGGGGCEEFGGGGGGGGGGGGGGGC7B>FGGGCGCCDDEGGE>FGGFDGG6E>GGGAFFGCFFGGGAFCGCFFGGGGGGDAAF>CFGGGG,D=CECC?FFGFGFGEFFGCFFC<A@):A=9;F@F4*5;?AFCF66CEC<3?3C354))54<5)9)/30<A)--4)65:?3:<FFFAF24:>
@M02352:288:000000000-CKWC8:1:1101:3064:11597 2:N:0:TACGCTGC+GTAAGGAG
CAGTCTTGCGACCGTACTCCCCAGGTGGGATACTTATCACTTTCGCTTAGTCACTGAGAATAAACCCAACAACTAGTATCCATCGTTTACGGCGTGGACTACCAGGGTATCTAATCCTGTTCGCTCCCCACGCTTTCGTCCATGAGCGTCAGTATATACGTAGTAGACTGCCTTCGCAATCGGTATTCTAAGTAATATCTATGCATTTCACCGCTACACTACACATTCTATCTACTTCCATATGACTCAAGTCAACCAGTACCAAATGCAGTTCCACAGTT
+
FFFFFGGGGGGGGGGGGFFGGGFGGGGGGGGGGGGGG9FGGGGGFGGGGGGGGGGGGFGGGCFGCFGGFGFFGEFAFGGDEEFGGGGFFGDG>GGGGGGGE@8F8CFFGFFFAEEGGFFFGGE7+8@@6=EGF+8DBC=E+?DFFDEGGGGG;:;ACCF,3@,@D<FCFCFGGGGGG>CBF>GEFF7E2=,=BE8@CFF@FFAF/=BDFGFF5?>BGA(.6A);;CEDF+++3@63;.7<6?C7?C664(.9>B4F:(.6))-..8)-6<<454BDF(456
@M02352:288:000000000-CKWC8:1:1101:22354:11599 2:N:0:TACGCTGC+GTAAGGAG
CATTCTTGCGAACGTACTCCCCAGGTGGGATACTTATCACTTTCGCTTAGCCACTCAGACCGAAGTCCAAACAGCTAGTATCCATCGTTTACGGCGTGGACTACCAGGGTATCTAATCCTGTTCGCTCCCCACGCTTTCGTCCATCAGTGTCAATACATTATTAGTGATCTGCCTTCGCAATTGGTATTCTATGTAATATCTATGCATTTCACCGCTACACTACTTATTCTAACCACTTCATAATGATTCAAGATAACCAGTATCACAGGCAATTTTACCG
+
GFGAEGGGGGGGGCFGGGGGGGGGGGGGGGGGGGGGGGGGGGGGDGGGFGGFGGFG,EFFGGGEGGGGGGGGGGGGGGFGGGGGGGGGGGGGGGGGGEGGGGGGGGGGGGGGFFGGGGGGFGGFGFGGGGGGGGGGGFGEFEGGGGGGGGGGGGGGGGGG;FGDFGGGFFG;FGGGGGDFFGGG>C@FFFGGGFF46C>FFGFG?FFGFGFDGF9>EEBEFFFF++.CEFF+18=EDEA8)<C?E?ECC??<?3;6C@FEDFFFFF)42(4:?FFFF22A(
@M02352:288:000000000-CKWC8:1:1101:4191:11600 2:N:0:TACGCTGC+GTAAGGAG
TAATCTTGCGACCGTACTCCCCAGGCGGTCTACTTAACGCGTTAGCTCCGAAAGCCACGGCTCAAGGCCACCACCTCCCAGTAGCCGTCGTTTACGGCGTGGACTACCCGGGTATCTAATCCTCTTTGCTCCCCACGCTTTCGCATCTGCGTGTCAGTGTCTGTTCCGGGGGCCCCCTTCGCCCCTGGTATTCCTTCATATTCTTACGCATTTCCCCGCTACCCCTGAACTTTTACCTCCCTCTTCAGCACTCTTGTTCCCGCATTTCAATAGCATTTCC
+
DF<FGGGGGGGGG+CFGGGGGGGGGGG:7+BFFGGGGG:F@FG,CFFCFG88:CEDF<F=77?,5CF@,,A,?4CB8?+4,45:,,+6@+6BF+,+B>+C+C:==>3F,@FGFFFF3,@;,@=,<FG,5,>FGG:73**@D,*118C8,,*4*:<E9@,22,?;,72*=<C5*=))9CF40/A57/5C+0<CCA?A)9******.09**:>DG/)1*)-(,.(8<*(9))19**-5))5:0.41)6<.--(,,-)*.)*.2((((2:A)6))))*)164<
@M02352:288:000000000-CKWC8:1:1101:10326:11611 2:N:0:TACGCTGC+GTAAGGAG
TAACCTTGCGGCCGTACTCCCCAGGCGGTCTACTTATCGCGTTAGCTTCGCCACTAAGTCATTACAACCCAACGGCTAGTAGACATCGTTTACGGCGTGGACTACCAGGGTATCTAATCCTGTTTGCTCCCCACGCTTTCGCACCTCAGTGTCAGTATCAATCCAGAGTGTCGCCTTCGCCACTGATGTTCCTTCCTATATCTACGCATTTCACCGCTACACAGGAAATTCCACACTCCTCTATCGTCCTCTAGCCTGCCAGTATCGGGTGCAATTCCAAG
+
EFFGEFGGGGGGGGEGGGGGGGGGGGGGFGGGGGGGGFGGGGGGGGGGGGGGGGGGGGFGGGGGGGGGGGGGGGGGGGGGGGDGFGGGGGGGGGGGGGGGGGGGCGFF@E8DFFFGGGGGGGGGGGGGEFFGGGEFGGGGGGGGE@DFGFGGGGGGGBCFFCEFFFGGCGGGGGGGGD5)8CCGFGGGGGGFGCFFCF=C@C7C3)):<CFGCFFEG:6><82:C<BF<B*9BFF?7?:)422)414((-6AADAFA?:(38264<:1;?08:B?<6<BA)
@M02352:288:000000000-CKWC8:1:1101:14619:11654 2:N:0:TACGCTGC+GTAAGGAG
CAATCTTGCGATCGTACTCCCCAGGTGGGACACTTATCACTTTCGCTTAGTCACTTAGCTAATGCCAAACAACTAGTGTCCATCGTTTACGGCGTGGACTACCAGGGTATCTAATCCTGTTCGCTCCCCACGCTTTCGTCCATGAGCGTCAGTACATACGTAGTAGACTGCCTTCGCAATCGGTATTCTGTGTAATATCTATGCATTTCACCGCTACACTACACATTCTATCTACTTCCATATGACTCAAGTCAACCAGTATCAAAGGCAGTTCCATAGTT
+
GDFGGGGGGGGGGDFGGGGGGGGCFFEFGGGGGGGGFGGGGGGGGGGGGGGGGGGGGGGGGGGGGGGFGGGGGGFFGGGGGGGGGGGGGGDEEEGGGCGGGFDGGGG<FGGEGGGGGGGGGGGGGFGDEFEGGFGGGGGGGGGFGGGGGGDEEGGGGGGFGEGGFGAAE<FGGGGGGGGFFDGG*:ECGGGGGFAAACFGFGFGFFFGGGFGGE=EGFDC@FEFGGFGFF=FFFFFFEFFE?CFCEFFFFF?9?<FFFFA9<A>AFFB076?<AFBF2:<>
@M02352:288:000000000-CKWC8:1:1101:18883:11658 2:N:0:TACGCTGC+GTAAGGAG
CATTCTTGCGAACGTACTCCCCAGGTGGGTCACTTATCACTTTCGCTTAGCCACTCAAACCGAAGCTCGAACAGCTAGTGACCATCGTTTACGGCGTGGACTACCAGGGTATCTAATCCTGTTCGCTCCCCACGCTTTCGTCCATCAGTGTCAGTATATTATTAGTGATCTGCCTTCGCAATTGGTATTCTATGTAATATCTATGCATTTCACCGCTACACTACATATTCTAACCACTTCATAATAACTCAAGACAACCAGTATCAAAGGCAATTTTACCG
+
GGGGGGGGFGGGGGGGGGGGGGGGGGGFGFGFGGGGGGGGGGGGGGGCFFGGGGGGGGGGGEGGGGGGGGGGGGGGGGGGGGGGGGGGGGGGGCFEGGFGGGGGGGGGGGGDFGFGFFGCFGGCGG7DCEGGG:F=EDGEGGGEGGGFGGGGDFGGGGGGGFGGGGFGG,E9D?DCFCD*?DFFCFFFGGGGG?FFFFFGFGFGEFA78:BDF8@AC433385;7FC>5+AFAFFE(;4@EE35C6C<C3<FE)(?B<>?<AA9>D)26<((,0=A=4><(
@M02352:288:000000000-CKWC8:1:1101:6858:11659 2:N:0:TACGCTGC+GTAAGGAG
TAATCTTGCGACCGTACTCCCCAGGCGGTACACTTAATGTGTTAACTGCATTACTGCAAGGTCTAGCCTCACAACAACTAGTGTACATCGTTTAGGGCGTGGACTACCAGGGTATCTAATCCTGTTTGCTCCCCACGCTTTCGCGTCTCAGCGTCAATAATGTTCCAGTAGATCGCCTTCGCAATCGGTATTCCTTCTGATCTCTACGGATTTTACCCCTACACCAGAAATTCCATCTACCTCTCCCATATTCTAGGTAAGCAGTTTTCAAAGCAGTTCAA
+
F<FGFGGGGGCCD:FEFGFGGGGCFGCGFGGGGGGDGGGGGGGGGGGGGGGGGFGGGGDFFGGGGGGGGGFGGGGGGGGGGGCFGGGFGGGGG<FEGGFGGGGGGGCEDFGGEDGDGGGGGGGGGGGGGGGE+FFDEG>EGGGGDGGGGEGGGGEEEGGGGGGGGGGCGGGFGGGDGGCFFGDCDGGGGGGGGFFFFFFGFGFGFFFDG5>:C=CBG;;;FFEFDGFFFAAFFFFF34?C<43,:747A?>AFA)*2:@))298A:9>2<BBAF?:?<>A9
@M02352:288:000000000-CKWC8:1:1101:29313:11659 2:N:0:TACGCTGC+GTAAGGAG
TAACCTTGCGGCCGTACTCCCCAGGCGGTCTACTTAATGCGTTAGCTTTGAAAAACAGAACCGAGGCTCCGAGCTTCTAGTAGACATCGTTTACGGCGTGGACTACAAGGTTATCTAATCCTCTTTGCTCCCCACGCTTTCGTACATGAGCGTCAGTGTTGACCCAGGAGGCTGCCTTCGCCATCGGTATTCCTTCAGATCTCTACGCATTTCCCCGCTCCACCTGAAATTCTACCACCCTCTATCACACTCTAGTTTGCCAGTTCGTCATGCAGTTCCA
+
FFFFGGGGGGGDC@@BFGGGGDG7CGEFC:F,EFGGGGG<CFEEGGGGGG,9FGGGGGDFGGGDGGGGGGCCC7BE95,,EEFFGFEFGGDFF?:CEGGGD7DFBA,8E<8?F?;F;>@DGD,>FF9FFFFGE@@+B8E8D;5@FCF7F6FGGGGGFF9DEE,,>FFG**:CE,*18:FFEC8EG5EGFFCGF?A<8F6CF++3<:>D*::>+*5)2<;(4)1@CF(9-71***4)..::6:22::>2-8(1<))9:46>))5)623(((3.)4*.7)6)
@M02352:288:000000000-CKWC8:1:1101:15028:11661 2:N:0:TACGCTGC+GTAAGGAG
TAATCTTGCGACCGTACTCCCCAGGCGGTCTACTTAACGCGTTAGCTCCGAAAGCCACGGCTCAAGGCCACAACCTCCAAGTAGACATCGTTTACGGCGTGGACTACCAGGGTATCTAATCCTGTTTGCTCCCCACGCTTTCGCATCTGAGTGTCAGTGTCTGTCCAGGGGGCCGCCTTCGCCACTGGTATTCCTTCAGATCTCTACGCATTTCACCGCTACACCTGAAATTCTACCCCCCTCTACAGCACCCTAGTTCACCAGTTTCAACTGCAGTTCC
+
FGGGGGGGGGGGGGGGGGGGGGGGGFGGEGGGGGGGFGGGGGGGGGGGGGG7F@FFGGGGGGGGGDGGGGGGGGGFGF@GGGGGFGGGGGGFGGGGGGGGGGGGGGGGGGGGGGGGGFGFGGGGGGGGGGGGGGGGCEEGGFEGGGGFCCCGGGGGGG;DF@FGGGDFGGGGGGGGGDGFFGGGGFFGGFGG79FEFFF7967C<FF3DEFGGF9FGFB97>)0>C?*5**19/6<<:?9BB(429:?:(4(-4,7))1-64)1-6>AA969:D4(*.-4
@M02352:288:000000000-CKWC8:1:1101:19316:11672 2:N:0:TACGCTGC+GTAAGGAG
CATTCTTGCGAACGTACTCCCCAGGTGGGTTACTTATCACTTTCGCTTGGCCACTCAGTACTTAATCGTACCAAACAGCTAGTAACCATCGTTTACGGCGTGGACTACCAGGGTATCTAATCCTGTTCGCTACCCACGCTTTCGTTCATCAGCGTCAATATATTGTTAGTGATCTGCCTTCGCAATTGGTATTCTATGTAATATCTAAGCATTTCACCGCTACACTACATATTCTAACCACTTCACCATAATTCAAGACTAACAGTATCAATGGCAGTGC
+
GGGGAFGFGEGGDCFGCGFGGGGGFGFCGGGFGGGGGGGGGGGGGGGGGGGFGGGGGGGGGGCFFGGGGGFGGGGFFFGGFGGGFGGGGGGGGGGCFGGCC+CFGGGGGEGEFGG8FGFFGGDEFFGGGGGGGGGGGGGGEFGGGGGGGGGGGGGGGGGGGGFGCFGGCFGEF7=78*91@*CE*CF6FFFGGEFEEAB9BGFGF>==:,?FGF?F;A@29).6DGEG;FA+;A?)9)341=<)73)7<E3336<FE)5;AFF0A94<9A<A>>),01(6
@M02352:288:000000000-CKWC8:1:1101:22132:11681 2:N:0:TACGCTGC+GTAAGGAG
CATTCTTGCGAACGTACTCCCCAGGTGGGTCACTTATCACTTTCGCTTAGCCACTCAAACCGAAGTTCGAACAGCTAGTGACCATCGTTTACGGCGTGGACTACCAGGGTATCTAATCCTGTTCGCTCCCCACGCTTTCGTCCATCAGTGTCAGTATATTATTAGTGATCTGCCTTCGCAATTGGTATTCTATGTAATATCTATGCATTTCACCGCTACACTACATATTCTAACCACTTCATAATAACTCAAGACAACCAGTATCAAAGGCAATTTTACC
+
G9DFFGGGGGGGGFFGGGGGGGFGFDEFGGGGGGGGGGGGGGGGEGGGDFGFGGGGGGGGGGGGGGGGGGGGGGGGGGGGGGGGGGGGGGGGGEGDGGGGGFFGGGGGEGFGGGGFGGGGGGGGGGGGEEEFGGGGGFGGGGGGGGGGGFGGGCCEFGGGGGGGCFECGGGEGCFGG5DDFGGGGEFGFFGGGFFE6ECFFGFG4BFGGGFGGFFFGE>@;FEFFFFGEFFFFFFFFFFFFFCCE?CFEA<.)7;F?FFF0945AA29B(4:BB?2=AB5
@M02352:288:000000000-CKWC8:1:1101:19303:11685 2:N:0:TACGCTGC+GTAAGGAG
CATTCTTGCGAACGTACTCCCCAGGTGGGTTACTTATCACTTTCGCTTGGCCACTCAGTACTTAATCGTACCAAACAGCTAGTAACCATCGTTTACGGCGTGGACTACCAGGGTATCTAATCCTGTTCGCTACCCACGCTTTCGTTCATCAGCGTCAATATATTGTTAGTGATCTGCCTTCGCAATTGGTATTCTATGTAATATCTAAGCATTTCACCTCTACACTACATATTCTAACCACTTCACAATAATTCAAGACTAACAGTATCAATTGCAGTGC
+
GG,BFFGGGDCGECFC<FFGCGGGGGGCCFEGGGGGGGGGGGDGGGGFGGGFFGGFFFGC<AFCFGF7F@FF9EGGGGGFCFGFCFGGGGGGGGGGDCF7:F7@F<=?FB8FC:AEGGGGGFGG,FCGGG7+@DGDCCC6BFFCE8=+,@F?EGG>6+@FE;;7,@CDFG,,E:C:7CFFAFE97E:6@<DGC?9><93:6EFGFFFFCF48B:*:<A*578:+*+(0.+8@CA??).(.3.><3))/4>3?CC?8?85;3<E@)9)6<>44)3*6/6:<
@M02352:288:000000000-CKWC8:1:1101:15484:11712 2:N:0:TACGCTGC+GTAAGGAG
CATTCTTGCGAACGTACTCCCCAGGTGGGTCACTTATCACTTTCGCTTAGCCACTCAAACCGAAGTTCGAACAGCTAGTGACCATCGTTTACGGCGTGGACTACCAGGGTATCTAATCCTGTTCGCTCCCCACGCTTTCGTCCATCAGTGTCAGTATATTATTAGTGATCTGCCTTCGCAATTGGTATTCTATGTAATATCTATGCATTTCACCGCTACACTACATATTCTAACCACTTCATAATAACTCAAGACAACAAGTATCAAAGGCAATTTTAC
+
GFGGGGGGGGGGGGGGGGFGGGGGFGFGGGGGGGGGGGGGGGGGGGGGGGGGGGFGGGGGGGGGGGGGGGGGGGGGGGGGGGGGGGDGGGGGDDGGGGGGGGGGGGGGGGGFGGGGGGGFFGGFGGGGGGDGGEGGGGGGGGGGGCGGGDGGGGGGGEGGGGGGGFAEGGGGFGGFGF>>DDGFGGCFGGGDDEF?<BACAFFGEFFGFGFGFF2?E;@E166AFFCGFFFAFF6@?3>;?C?EFFF)1).5@<;FDB)2(54<AFBFFB(.34BAF)2
@M02352:288:000000000-CKWC8:1:1101:14322:11728 2:N:0:TACGCTGC+GTAAGAAG
CAGTCTTGCGACCGTACTCCCCAGGTGGCATGCTTATCGCTTTCGCTTCGGCACTTAGCTAACGCTATACCACTAGTACTCATCGTTTCCGGCGTGGACTACGAGGGTATGTGATTCTGTTTCCTTCCGCCCCTCTCGCCCCTCCGCGTCAATGCTTGTCAATGTCCGGGCCCTCGCCTCCGCTATTCCTTCCCCTCTCTACAGCTTTTACTCCTACCGCTACAATTCCCCTTCCCTCTCCCCCGTTCTTAACTGATTCTTTCAGCAGCATTTGCCGGGTT
+
AE,EFGGGGGGGGGGGGGGGGGGGG8EF,B,,CFGGAF,C<FF,BFG@4F,@EG86FF,@,,CB=8,,,C,,,6699,C5,,55,,,:,@FC+47+++B,B,+@+++4B<,5,:,,C@,9C,,EF,,>++3+8++@,@E63:+++8C*@EG7,,,3,DF,,@,>;C94*>***4;8DD*.)/**)*41+=++06)6<AFCFC+*)0***3***0-*<)((-),96*4:4*)))082)(.3:24((-31:.)).-)72)*.)4:)4-)(.8-)6)9))(,-(
@M02352:288:000000000-CKWC8:1:1101:22292:11776 2:N:0:TACGCTGC+GTAAGGAG
CAGTCTTGCGACCGTACTCCCCAGGTGGGATACTTATCACTTTCGCTTAGTCACTGAGTCGAAACCCAACAACTAGTATCCATCGTTTACGGCGTGGACTACCAGGGTATCTAATCCTGTTCGCTCCCCACGCTTTCGTCCATGAGCGTCAGTATATACGTAGTAGACTGCCTTCGCAATCGGTATTCTAAGTAATATCTATGCATTTCACCGCTACACTACTTATTCTATCTACTTCCGTATAACTCAAGTCAACCAGTATCAAAGGCAGTTCCATCGTT
+
GGGGGGGGGFGD7@FFGGGGGGGGGFECCFGFGGGGGGFGGGGGGGGGCGGGGGGGFFGGEGG>CGGGGGGGGGGGFGGGGGGGGGGGFFEEGGGCGGGGGGGFFGGGGGGGGGGGFGEFGGGDEFFGGGGCFEFGFGGGGDFGCCFGEEGGGGGGGFFFGFGEFGGGGGGGFGGGGG>BFGDGFFFFGGGGGFFFEFFFFGFGFFFFFGF>DE9DGF@EEF<FF73@EFF+:AEFFE@?E;8B45)))8?A<<>FFF>A<<A2:<A7<?:?AA?AFB:8:
@M02352:288:000000000-CKWC8:1:1101:9359:11799 2:N:0:TACGCTGC+GTAAGGAG
CAGTCTTGCGACCGTACTCCCCAGGTGGGATACTTATCACTTTCGCTTAGTCACTTAGCTAACGCCAAACAACTAGTATCCATCGTTTACGGCGTGGACTACCAGGGTATCTAATCCTGTTCGCTCCCCACGCTTTCGTCCCTGAGCGTCAGTACATACGTAGTAGACTGCCTTCGCAATCGGTTTTCTGTGTAATACCTATGAATTTCACCGCTACACTACACTTTCTATCTACTTCCATATGACTCAATTCAACCAGTATCAAAGGCAGTTCCATAGTT
+
GGGGGGGGGEGGGGGGGGGGFFF@DFDGGGGGGGGGGGGGGGGGGGGGGGGGGGFGGAFGGGFGGGGGGGGEFGGGGGGGDGGGEGFFGGGDG@FGDGGGFFGEFCE<FAAFF?,8,EAFE;4++:FEC@C+3:F>BC=E>+@D88@>EE6+7@EACCF,,>,63,,,>,@6D;9?DG>54C*4*:*,1:1+17+17+)+1;8+/=BC7@:0/)(5?*66=FE)+;)+)1+1+377C4)))-.69)))48).624=(4762)6A2>40<:(..)9-*.,66
@M02352:288:000000000-CKWC8:1:1101:27601:11811 2:N:0:TACGCTGC+GTAAGGAG
CATTCTTGCGTACGTACTCCCCAGGTGGGTCACTTATCACTTTCGCTTAGCCACTCAAACCGAAGTTCGAACAGCTAGTGACCATCGTTTACGGCGTGGACTACCGGGGTATCTAATCCCGTTCGCTCCCCACGCTTTCGTCCATCAGTGTCAGTTGATTATTAGTGATCTGCCTTCGCAATTGGTATTCTATGTAATATCTATGCATTTCACCGCTACACTACATATTCTAACCACTTCATAATAACTCAAGACAACCAGTATCAAAGGCAATTTTACC
+
GEFFGGGGCGEGEGEFGGGGGG8@FGGFGGGGGGGGGGGGGGGGG>CGGGFGGGGGGGGFFGGEEGFGGGFFGGGGGGGGGGGGGGGGGGGEFCFEGGGG8BFFFGDFEFEGCCFGGGCBBFDFGFBFGGEFEEGGGGGGFE6C;;@CCCFCGGGFG9@FGGGBFEFFFFGGGFFFGFG4?GGGG9CCGGGGGEF?<F:DBFFF?FFFGC8CFFFFGFFFFF16FC61<+;AAF=@<EA<EEC5C5?EA)2(5),0:6338<4<AFF2>B:?6:B9448B
@M02352:288:000000000-CKWC8:1:1101:20589:11812 2:N:0:TACGCTGC+GTAAGGAG
CAGTCTTGCGACCGTACTCCCTAGGTGGGATACTTATCACTTTCGCTTAGTCACTTAGCTAATGCCAAACAACTAGTATCCATCGTTTACGGCGTGGACTACCAGGGTATCTAATCCTGTTCGCTCCCCACGCTTTCGTCCATGAGCGTCAGTACATACGTAGTAGACTGCCTTCGCAATCGGTATTCTGTGTAATATCTATGCATTTCACCGCTACACTACACATTCTATCTACTTCCATATGACTCAAGTCAACCAGTATCAAAGGCAGTTCCATAGTT
+
GGGGGGGGGGGGEGGGGGGGGGGGGGGGGGGGGGGGGGGGGGGGGGGGGGGGGGGGGGGGGGGGGGGGGGGGGGGGGGGGGGGGGGGGGGGGGGGGGGGGGGGGGGGGGGGGGGGGGGGGGFEFEGGGGGGFGGGGGGGGGGGGGGGGGGGGFFGGGGGGGGGEFFFGGGGGGGGGGGGEFFCCFGGGGGGGGFFFFFFCFGFFCFFGGGFGGFFFGFFCEFFFGGFGEFFFFFFFF3A<CEFFF)))6;@FCCFFFF>AF<-)6AA0:B68>DFFF<:AB
@M02352:288:000000000-CKWC8:1:1101:13571:11835 2:N:0:TACGCTGC+GTAAGGAG
CAGTCTTGCGACCGTACTCCCCAGGTGGGATACTTATCACTTTCGCTTAGTCACTGAGCTAATGCCCAACAACTAGTATCCATCGTTTACGGCGTGGACTACCAGGGTATCTAATCCTGTTCGCTCCCCACGCTTTCGTCCATGAGCGTCAGTATATACGTAGTAGACTGCCTTCGCAATCGGTATTCTAAGTAATCTCTATGCATTTCACCGCTACACTACTTATTCTATCTACTTCCGTATAACTCAAGTCAACCAGTATCAAAGGCAGTTCCATAGTT
+
GGGGFGGGGGGGGGGGGGGGGGGGGGGGGGGGGGGGGGGGGGGGGGGG@FGGGGGGGGGGGGGGGGGGGGGGGGGGGGGGGGGGGGGGCAGGGGGGGGGGGGFGGGGGGGGFGGGGGGGGGGGGGGGGGGGGGGGGGGGGGGGGGGGGGGGGGGGGGGGGGGGGGGDGGGGGCFGGGGGFFGGGGGGGGFFCGEFEEFFGFGFGFFFGGDFGGD=DGFFFFFEFFFEGF@8FFFFFFFEFE?DEFCFFFFF<AFFFFB><<9<BFDFF0:3?AD?9B>?BA
@M02352:288:000000000-CKWC8:1:1101:19972:11856 2:N:0:TACGCTGC+GTAAGGAG
CATTCTTGCGAACGTACTCCCCAGGTGGGTTACTTATCACTTTCGCTTGGCCACTCAGTACTTAATCGTACCAAACAGCTAGTAACCATCGTTTACGGCGTGGACTACCAGGGTATCTAATCCTGTTCGCTACCCACGCTTTCGTTCATCAGCGTCAATATATTGTTAGTGATCTGCCTTCGCAATTGGTATTCTATGTAATATCTAAGCATTTCACCGCTACACTACATATTCTAACCACTTCACAATAATTCAAGACTAACAGTATCAATGGCAGTGC
+
GGGGGGFGGGGGGGGGGGGGGGGGGGGGGGGGGGGGGGGGGGGGGGGGGGGGGGGGFGGGGGGGGGGGGGGGGGGGGGFGGGGGGGGGGGGGGGGFGEEFGGGGGDGFCGGGGGGGDFGGGGGGGGGGGGGGGGFGCE>EGF8ADFGGGGGGGGGGGGFCGFGGGGGGGFGAECFGGFGC>GGGGGGGFGCFGFF?EAFGAC>@ABFDFGBGCF?F<AD>(69=FC;F4@8AFFC3?4/;=;EEEFE@E@AFF3?F5<F);<0:<)4:4AD<445:>184
@M02352:288:000000000-CKWC8:1:1101:18919:11857 2:N:0:TACGCTGC+GTAAGGAG
CATTCTTGCGAACGTACTCCCCAGGTGGGTCACTTATCACTTTCGCTTAGCCACTCAAACCGAAGTTCGAACAGCTAGTGACCATCGTTTACGGCGTGGACTACCAGGGTATCTAATCCTGTTCGCTCCCCACGCTTTCGTCCATCAGTGTCAGTATATTATTAGTGATCTGCCTTCGCAATTGGTATTCTATGTAATATCTATGCATTTCACCGCTACACTACATATTCTAACCACTTCATAATAACTCAAGACAACCAGTATCAAAGGCAATTTTACCG
+
GGGGGGGGGGGGGGGGGGGGFGGGGGGGGGFDFGGGGGGGGGGGGGGGDGGGGFGGGGGGGGGGGGGGGGGGGGGGGGGGGGGGGGGGGGGGGDEGGGGGGGGGGGGGGGGGGGGGGGGFGGGFGGGGEGGGGGGGGGGGGGGGFGGGGGGGGGGFCEGGFGGGGGFGGFGCFGGFGGG>BGGGGGGFFGGGGEFEFFFGFGFGFFFGGGFGGF9DGDBFFF@FGGFGEFFFFF?@DFFFFFE?EFFFFFFF<EDFFDB?FFF9B4>B<?FBFFFABBBF-
@M02352:288:000000000-CKWC8:1:1101:3677:11862 2:N:0:TACGCTGC+GTAAGTAG
CATCCTTGCGCCCGTACTCCCCCGTTGGCTTACTTCATACTTTCGCTTCGGCACTGTGCTTATCCCGCACCCCCAGACTCCCTATTTTGCGGCTATGGATTCCACTAAGAGTTTACCTGCTCCTCCCCTCTGCTTTCGGCCTTCGCCGTCACCGTCTACCGCACTCCGTCGCTTCGCAATCGGTTGTATTGGTGCTCCCGCTGGCTTTCCCCGCGCCCCCACACCGTGTACCTAGTCCCTTCTGTCTCTAGCTCACGCCCCTCTCTCTCAATCACAT
+
A<,,,CF@8F7-+@CFE@FG8,++6,6,,,,;CCF9@,,CFCF,,,8,4+66+6,:,CFC,,,,6,,@B7=,7++899,B<=E9,,,,9,CE@+8,9,,,5,,,5,,,,,,5:,,,44,,,C8,,4+8,+,,8,,,,6++++,6B+=64@+1,:3C,63,**@**,2*46*4**:)**)28C5/***++++*+(274))))1:)(.)*+0*2/5458)((-86D*14*()****))))))62))))))..5))63*(()((--((,))).))),949
@M02352:288:000000000-CKWC8:1:1101:6989:11900 2:N:0:TACGCTGC+GTAAGGAG
CAGTCTTGCGACCGTACTCCCCAGGTGGGATACTTATCACTTTCGCTTAGTCACTTAGCTAACGCCAAACAACTAGTATCCATCGTTTACGGCGTGGACTACCGGGGTATCTAATCCCGTTCGCTCCCCACGCTTTCGTCCATCAGTGTCAATACATTGTTAGTGATCTGCCTTCGCAATTGGTATTCTATGTAATATCTATGCATTTCACCGCTACACTACATATTCTAACCACTTCACAATGATTCAAGATAACCAGTATCAAAGGCAATTTTACGGTT
+
GGGGGGGGGGGGGGGGGGGGGGGGGGFGGGGGGGGGGGGGGGGGGGGGGGGGGGGGGGGGGGGGGGGGGGGGGGGGGGGGGGGGGGGGGGGGGGGGGGGGGGGGEGGGGGGGGGGGGGGGGGGGGGGGGGGGGGGGFEGGGGGGGGGGGGGGGGGGGGGGGGFGGGGGGGGGGGGGGGGFFGGGGGGCCFGGGFFFFFFGFGFCCFFGGGFGGF6:EF@FFFEFGGFCCFFFFFFFFEFE?@<EEFBBAFFF36<F><>AFFFF9>2(142:7ABAF:081
@M02352:288:000000000-CKWC8:1:1101:18677:11900 2:N:0:TACGCTGC+GTAAGGAG
CAATCTTGCGATCGTACTCCCCAGGTGGGACACTTATCACTTTCGCTTAGTCACTTAGCTAATGCCAAACAACTAGTGTCCATCGTTTACGGCGTGGACTACCAGGGTATCTAATCCTGTTCGCTCCCCACGCTTCCGTCCATGAGCGTCAGTACATACGTAGTAGACTGCCTTCGCAATCGGTATTCTGTGTAATATCTATGCATTTCACCCCTACACTACACATTCTATCTACTTTCATATGACTCAAGTCAACCATTATCAAAGGCAGTTCCATAGTT
+
FAFFGGGFGGGGEEGGGGGGGEF:FGFCC<EDFGGGFGGFFGGGGD:FGGFGG<FGGGGAGGGGGFGFGFGGEAFAE,CA<FFGDF8?FGGEEDCDEEGGGGGGDF::EEFDECGGGFFGGGGDG<+4>DE+F+6+8=D,83=DF@FDGC>E6@,@DABCGFGEG9@9D,,6E9C7D*9AF7>AC52>;ECDFF6A?BFGFGF776:88=84*25?GFF4>63ACDCGEFFFFFEC))1)/67C57?43()<;<6031*)135)69)(1((,).*66:064
@M02352:288:000000000-CKWC8:1:1101:21140:11938 2:N:0:TACGCTGC+GTAAGGAG
CAATCTTGCGATCGTACTCCCCAGGTGGGTTACTTATCACTTTCGCTTAGCCACTCAGACCGAAGTCCAAACAGCTAGTAACCATCGTTTACGGCGTGGACTACCAGGGTATCTAATCCTGTTCGCTCCCCACGCTTTCGTCCCTCAGCGTCAGTATATAATTAGTGATCTGCCTTCGCAATCGGTATTCTATGTAATATCTATGCATTTCACCGCTACACTACATATTCTAACCACTTCATTATAACTCAAGTTATTCAGTATCAAAGGCAATTTTACAG
+
GGGGGGGGGGEFGGFFGGGGGGGGGGGGGGGGGGGGGGGGGGGGGGGGGGGGGGGGGGGGGGGGGGGGGGGGGGGGGGGGGGGGGGGGGGGGGGGGGGGGGGGFGGGGGGGFGGGGDGGGGGGGGGGGDGCGGGEFGGGGGGGGGGGGGGGGGGGGGFFGGGGGGGFGGEGGCFGGGFGBEDGGGGGGGGGGGFFF?FFCFDFGFFFGGGFGCFFFE:0@@A4AGFFGFFFFFF;ED@A<65??E<EEFFFFB:269>FBFFFAAAA4<??:?>FBFDF>)
@M02352:288:000000000-CKWC8:1:1101:9811:11964 2:N:0:TACGCTGC+GTAAGGAG
CAATCTTGCGACCGTACTCCCCAGGTGGATTACTTATCACTTTCGCTTAGACACTGACTGTATATTGCCAATATCGAGTAATCATAGTTTACGGCGTGGACTACCAGGGTATCTAATCCTGTTCGCTCCCCACGCTTTCGTGCCTCAGCGTCAGTATCAGTTTAGTAAGCTGCCTTCGCTATCGGTGTTCTGTGTAATATCTAAGCATTTCACCGCTACACTACACATTCCGCCTACTCCAACTGAACTCAAGTTTATCAGTATCAATGGCAGTTTCGAGG
+
GFGFGGGGGGGGGGGGGGGGGGGEGGGGGGGGGGGGGGGGGGGGGGGGGGGGGGGGGGGGGGGGGGGGGGGGGGGGGGGGGGGGGGGGGGGGGGGGGGGGGGGGGGGGGGGGGGFGGGGGGGGGGGGGGGGGGGGDGGGDGGGGFGGFGGGGGGGGGGGDFGGFFGGG;FCGGGGGGGGDDGGGGGGGGGGGGFFFEF>@F@EG6FAFGGFGGFFFG5@>DFFFFGEGEFFAE><DD@E;@EEFEFEEFFA;8?AFFFFF9AABF)5<)5?:(.@AF:?BB
@M02352:288:000000000-CKWC8:1:1101:29617:11977 2:N:0:TACGCTGC+GTAAGGAG
TAATCTTGCGACCGTACTCCCCAGGCGGAATGCTTAATCCGTTAGGTGTGACACCAACAAGCATGCTTGCTGACGTCTGGCATTCATCGTTTACGGTGTGGACTACCAGGGTATCTAATCCTGTTTGCTCCCCACACTTTCGCACCTCAGCGTCAGTATCGAGCCAGTGAGCCGCCTTCGCCACTGGTGTTCCTCCGAATACCTACGAATTTCACCTCTACACTCGGAATTCCACTCACCTCTATCGAACTCAACACCAGGAGTTTAGAAGGCAGTTCCAG
+
FGGGGGGGGGGDFDFFEGFGGGGGGFGGGGGGGGGGEAE<FGGGGGGGGGGGGCGGGGGGGGGGFGFGFGGGGGGGGGGGEDAFGGFBEFGFFGGGGCGGGGGGFGGGF:FF?AEAFGGGGGFFGGGGGFGE7FEEEGFEF3+@>8DCFGFG6CEEGGDCE:DEGGGDGCFD8:?D>DFFFDGGFGFCFF:>DCFDBD/*0+029AB<*CF+:8?A+5<EC+6+;337;F?F9F4ABBF?233)-:<?F:36<7(91()4308:?AF)5<9(17DBBA)6)
@M02352:288:000000000-CKWC8:1:1101:12794:11982 2:N:0:TACGCTGC+GTAAGGAG
CATTCTTGCGAACGTACTCCCCAGGTGGGTCACTTATCACTTTCGCTTCGCCACTCAAACCGAAGTTCGAACAACTAGTATCCATCGTTTACGGCGTGGACTACCAGGGTATCTAATCCTGTTCGCTCCCCACGCTTTCGTCCATGAGCGTCAGTATATACGTAGTAGACTGCCTTCGCAATCGGTATTCTAAGTAATATCTATGCATTTCACCGCTACACTACTGATTCTATCTACTTCCGTATAACTCAAGTCAACCAGTATCTACGGCACTTCCATCG
+
G@E,@CF@<F:B:CFG,CFGGF<:@FDE:FF<FEF<CFGGGGF<FF74,68FG@FFFGGGFG7FCFFGC96<>6,,C?CFCFAFCGC?,9F9+4=78F:@BEAFE@B=EFGDFF;F;4FBEEFD==FD3DBFGCC:+=DEB6++,35+4BEGCEG7:EF,7FFFBCFGC,D8?99C>>D>DCGGCC6CCC9@@C8?C8++4++=@F87@E++;ADE=533(+6AC*?@EFFAFF56;74741:2:,4:).8>DB29970614464)))-(46(().9<94(
@M02352:288:000000000-CKWC8:1:1101:24564:12000 2:N:0:TACGCTGC+GTAAGGAG
TAACCTTGCGGCCGTACTCCCCAGGCGGTCAACTTAGTGCGTTAGCTGCGCCACCCACGACTCAAGGTCACAGACGGCTAGTTGACATCGTTTACGGCGTGGACTACCAGGGTATCTAATCCTGTTTGCTCCCCACGCTTTCGTGCCTCAGTGTCAGTATTTGTCCAGGTAGCCGCCTTCGCCACTGATGTTCCTTCCAATCTCTACGCATTTCACCGCTACACTGGAAATTCCACGACCCTCTACAATACTTTAGTTGGCCAGTTCAAACTGCAGTTCC
+
<A<@E@EA,CCFCGGGGFFGGGG@CEF:@@@DEGGGGEFFGFGGGGGC@CEGGGGGGGGC:FGGGGGFFCEEEFF:@@CCFGGGGGFGG@FFGGGGGFFFFECF<FF@EFFGGGD,;,C=,,3CFGFCD9DFCGC:E6>EGF>E*@D8FDEFC:D7D,<9;@@D,,7?:FEFGG):7D4?;C**>E6;+<9:FEC<@FFDC>CGFFFDGCBGFC7FFFF0,>8?>F<D?F=**6))(-7;90:(3:A344,))).=A>*(5).4?<<4)6).9)93*6A>
@M02352:288:000000000-CKWC8:1:1101:19694:12005 2:N:0:TACGCTGC+GTAAGGAG
CATTCTTGCGACCGTACTCCCCAGGCGGTCTACTTAACGCGTTAGCTCCGAAAGCCACGGCTCAAGGCCACAACCTCCAAGTAGACATCGTTTACGGCGTGGACTACCAGGGTATCTAATCCTGTTTGCTCCCCACGCTTTCGCATCTGAGTGTCAGTGTCTGTCCAGGGGGCCGCCTTCGCCACTGGTATTCCTTCAGATCTCTACGCATTTCACCGCTCCACCTGAAATTCTACCCCCCTCTACAGCACTCTAGTTCACCAGTTTCAAATGCAGTTCC
+
GGCFFGGGGGDGGGGGGGGGGGGGGGGGFGGGGGGGGGGGGGGGEGGGGGGCFCFGGGGGGGGGGEFGFGGEFEGGGGCFCAFFGGGGGGGGGGGGEGGGGGGGFGGGGGGGGGGGFGGGGGFGGGGGGGGGGGGGGGDGGGGEGGGGGFCGFGEFC;@DCFGGFGFFFGDGEEGGD5C48<CCGGGG@<9CC<A?<6*?FFFC<FFGDEFGF64@G@>B(<4FGGBGFFBFFFFFD?BFF2?:2<)3:(8?BAAFBFF<A7)4AAFFFAADAAFBF>:A
@M02352:288:000000000-CKWC8:1:1101:7558:12022 2:N:0:TACGCTGC+GTAAGGAG
CAGTCTTGCGACCGTACTCCCCAGGTGGGATACTTATCACTTTCGCTTAGTCACTGAGTCGAAACCCAACAACTAGTATCCATCGTTTACGGCGTGGACTACCAGGGTATCTAATCCTGTTCGCTCCCCACGCTTTCGTCCATGAGCGTCAGTATATACGTAGTAGACTGCCTTCGCAATCGGTATTCTAAGTAATATCTATGCATTTCACCGCTACACTACTTATTCTATCTACTTCCGTATAACTCAAGTCAACCAGTATCAAAGGCAGTTCCATAGTT
+
FGFGGGGGGGGGGGGGGGGGGGGGGFGGEGGFGGGGG9FGGGGDGGGGGGGGFGGFCFDAE7DFEGGGFGFGFGGCEFFGGGGGGFGCF?4=F7>CFB=FBFGFECFBCFGGFGGF,>FEFEC7FFFGEGGEGE>EFCGGGGFAFDEGEECGG,;,@FGFEFCCBFDGGGCF3;9;*@7>FGE:9?EEGE,=:CF<C+8BFGACEFFBCF>C*595CA3.4F<F:CEGCFFF=F9EFCEFF0@FECCAF3)6-6)=?67>).6)6>23?<?BF<44924.6
@M02352:288:000000000-CKWC8:1:1101:7541:12022 2:N:0:TACGCTGC+GTAAGGAG
CAGTCTTGCGACCGTACTCCCCAGGTGGGATACTTATCACTTTCGCTTAGTCACTGAGTCGAAACCCAACAACTAGTATCCATCGTTTACGGCGTGGACTACCAGGGTATCTAATCCTGTTCGCTCCCCACGCTTTCGTCCATGAGCGTCAGTATATACGTAGTAGACTGCCTTCGCAATCGGTATTCTAAGTAATATCTATGCATTTCACCGCTACACTACTTATTCTATCTACTTCCGTATAACTCAAGTCAACCAGTATCAAAGGCCGTTCCATAGTT
+
GGGGGGGGGGEGGGGCGGGGFGGGGFFGGGGGGGGDCDCFGGGGDGGGFFGGGGGGGGGCEEGGGGGDGGGG<FFGG<FF9FGEEEGFGFFGEGGGCGGGGGGGGCFFEGGGGAEFDEGFGDGCFA:D8@EGC@EEACGEGGGC,DDDGGGGGGGGGGGGGGCEE9;;;CCFCAF?DDC*9CEGGGGGGFFFGE+>EACGFGF7CFFF7:8CDD>FGF;44)9=FF17.3@+13;C?480;05E);><<(8<:>)*,(7<AAB><2)4((-424?44:046
@M02352:288:000000000-CKWC8:1:1101:20610:12039 2:N:0:TACGCTGC+GTAAGGAG
CATTCTTGCGAACGTACTCCCCAGGTGGGTCACTTATCACTTTCGCTTAGCCACTCAAACCGAAGTTCGAACAGCTAGTGACCATCGTTTACGGCGTGGACTACCAGGGTATCTAATCCTGTTCGCTCCCCACGCTTTCGTCCATCAGTGTCAGTATATTATTAGTGATCTGCCTTCGCAATTGGTATTCTATGTAATATCTATGCATTTCACCGCTACACTACATATTCTAACCACTTCATAATAACTCAAGACAACCAGTATCAAAGGCAATTTTACCG
+
GGFGGGGGGGDEFGGGGGGGGGGGGGGFGGGGGGGGGGGGGGGGGGGGGGGGGGFGGGGGGGGGGGGGGGGGGGGGGGGGGFFGGGEGGGGEGGGEGGGGGGGGGGGGGGGFGGGGFEGGGGEFGGFEGFCDGGGDCGGGGGGEGCGFFGGGFGGGGGGGGGGFGFGGGGGGFGGGGGGE>GGGFGFGDGGGGFFFEFFGFGFGF4CGGG6DFFFFGF@E@CEFCCEGFFFFFF?;;;EEEC5?CEFFFAAE@<1ABBB<?FFFAFF<A:<?BFF<FBA2(
@M02352:288:000000000-CKWC8:1:1101:7317:12060 2:N:0:TACGCTGC+GTAAGGAG
TAGTCTTGCGACCGTACTTCCCAGGCGGAGTACTTAATGCGTTAGCTGCGTCTCTGAGGGGGTCAATACCCCCAAAAACTAGTACTCATCGTTTACGGCGTGGACTACCAGGGTATCTAATCCTGTTTGCTCCCCACGCTTTCGCGCCTCAGCGTCAATACTTGTCCAGGTCGGCGCCTTCGCCACTGGTGTTCCTTCACATCTCTACGGATTTTACCCCTACACGTGCAATTCCCCAACCCTCTCCAAGATTCTAGACTGATAGTTTCGGACGCAGTTC
+
GGGGGGGGGGGGGGGGGGGGGGGGGGGGGGGGGGGGGGGGGGGGGGGGGGGGGGGGGGGGGGGGGGGGGGGGGGGGGGGGGGGGGGGGGGGGGGGGGGGGGGGGGGGGGGGGGGGGGGGGGGGGGGGGGGGGGGGGGGGGGGGGGGGGGGGGGGGGGGGGGGGGGGGGGGGGGGGGGGGFFGGGGGGGGGGGGFFFFFFGFGFGFFFGGE3DGFFFGFBFFFFFGGFG(8FBFFBFFFFFFFFFFFFA?<BF<::@AA?22):4<ADA4<9B>B33>?AD
@M02352:288:000000000-CKWC8:1:1101:26822:12061 2:N:0:TACGCTGC+GTAAGGAG
CAGTCTTGCGACCGTACTCCCCAGGTGGGATACTTATCACTTTCGCTTAGTCACTTAGCTAATGCCAAACAACTAGTATCCATCGTTTACGGCGTGGACTACCAGGGTATCTAATCCTGTTCGCTCCCCACGCTTTCGTCCCTCAGCGTCAGTACATACGTAGTAGACTGCCTTCGCAATCGGTATTCTGTGTAATATCTATGCATTTCACCGCTACACTACACATTCTATCTACTTCCATATGACTCAAGTCAACCAGTATCAAAGGCAGTTCCATAGTT
+
FFGCEFGGGGGGG>FFGGGGGGGCGED@E<FAFGGGGFGFGGGAF7:FGGFGGFEGGGGGGGGFGGD<FGFFGGGGGGFGFFFEEGGGGFGGGGGGGGGFGGGFGGDFGGGGGFFGGFFAECECC@:>+=B+@CC7EGCEGGGFFGGDGEEEGG7@DGFGGGGC9@FFFGGGGGGGG>DBFG5CCDFFC:D7BE6<ABFFFFFGFFF=7:B8DB>489=EEF)A4<3@66AFFFEFEEFFFCEFFEE3=E<))17=<BFF<<BAAA9<6:6:<46)94?<6
@M02352:288:000000000-CKWC8:1:1101:22633:12089 2:N:0:TACGCTGC+GTAAGGAG
CATTCTTGCGAACGTACTCCCCAGGTGGGTCACTTATCACTTTCGCTTAGCCACTCAAACCGAAGTTCGAACAGCTAGTGACCATCGTTTACGGCGTGGACTACCAGGGTATCTAATCCTGTTCGCTCCCCACGCTTTCGTCCATCAGTGTCAGTATATTATTAGTGATCTGCCTTCGCAATTGGTATTCTATGTAATATCTAAGCATTTCACCGCTACACTACATATTCTAACCACTTCACAATAATTCAAGACTAACAGTATCAATGGCATTGCCGGAG
+
GFFGGGGGGGDEEGFGGGGGGGGGGGGGGGFFGGGGGGGGGGGGGGGG7FGGGGGFGGGGGGGGGGGGGFGGGGGGGGGGGGGGGGGGGGGGGGGGEFGGGGGGGGGGGGGGGFGGGGGGGGFFGFGECEEGGGEFGGGGGGDGGGGGGGFGGGGGGGGGGGGGGGGGFGGGGGGGGGG>>DGGFGGGGGGGGEAE6>FGFGF>EFFGFGFGCF=EGFFFFA@A4CCFFFFF+A;EDEA@FFFEEEFFC)9<?3(/434>AAA<BAB><?1:)5=<FFFF1
@M02352:288:000000000-CKWC8:1:1101:20176:12094 2:N:0:TACGCTGC+GTAAGGAG
TAATCTTGCGACCGTACTCCCCAGGCGGAGAGCTTAATGCGTTAGCTGCGTCACCTACAAGCATGCTTGCAGACAACTAGCTCTCATCGTTTACGGTGTGGACTACCAGGGTATCTAATCCTGTTTGCTCCCCACACTTTCGTGCCTCAGCGTCAGTATCTGTCCAGTGAGCCGCCTTCGCCTCTGGTGTTCCTGCTAATATCTACGAATTTCACCTCTACACTAGCAATTCCACTCACCTCTCCAGAACTCAAGACCAACAGTTTAAGAGGCAGTTCCGA
+
DFGGGGGGGGEGGGGGGGGGGGGGGGGGGGEFGGGGGGGGGGGGGGGGGGCFGGGGGGGGGGGGFGGFGGGGGGGGGGGGGGGGGGGGFGGGFFGGGGGGGGGGGGGGGGGGGGFGGGGGGGGGGFDFFGFFGGGDGFGGGGGGGGGGGGGGDGGGGFGGGGGGGEE;BF?FFGGGGGGFFGEGGFGGDCGGGFF@FFFFFGFGFF>>CC;FGFFF?FFFFFD:8*3;>=FFFFA7@F@@FB?0,64A::<B35)6?:>6?FFFF<<AF4<403>??4)4(
@M02352:288:000000000-CKWC8:1:1101:14036:12100 2:N:0:TACGCTGC+GTAAGGAG
CAGTCTTGCGACCGTACTCCCCAGGTGGGATACTTATCACTTTCGCTTAGTCACTGAGAATTAACCCAACAACTAGTATCCATCGTTTACGGCGTGGACTACCAGGGTATCTAATCCTGTTCGCTCCCCACGCTTTCGTCCATGAGCGTCAGTATATACGTAGTAGACTGCCTTCGCAATCGGTATTCTAAGTAATATCTATGCATTTCACCGCTACACTACTTATTCTATCTACTTCCGTATAACTCAAGTCAACCAGTATCAAAGGCATTTCCATAGTT
+
GGGGGGGFGGGGGGGGGFGGGGFGGGGGG@E,<FFD@FFFGGGGGGGGGGEGFFFGFFGFGGGFGGGGGGGGGGGAF??EFEFGDGGGGGGGGGGGGGEFGGGGGGDFCFCFGEFFFE9F9A?7?FDGGDGGGGGGGGGGE>EFGFGGGGGGGDGFC,@>D@EGGGG9EEGGG79CDG5?AGCEGFC><E=E:A+1>6+=8@BC5B@=1,1**/558*,7;6C:1;677+7+;=;CFF825,55<97;A87)):)93:4645):>24:632<4A?4*)).6
@M02352:288:000000000-CKWC8:1:1101:10086:12109 2:N:0:TACGCTGC+GTAAGGAG
TAATCTTGCGACCGTACTCCCCAGGCGGAATGCTTAATCCGTTAGGTGTGACACCAAAGGGCAAGCCCCCTGACGTCTGGCATTCATCGTTTACGGTGTGGACTACCAGGGTATCTAATCCTGTTTGCTCCCCACACTTTCGTACCTCAGCGTCAGTATCGAGCCAGTGAGCCGCCTTCGCCACTGGTGTTCCTCCAAATATCTACGAATTTCACCTCTACACTTGGAATTCAACCTACCCTTCTCCAACTCGCGACTGATAATTTAGTAGGCATTTCACG
+
FGEGGGGGGGGGGDFFGFGGGEEGFFGGG+D@FGGGFFEGGGEGGGFGGGCGGGGCGFG?CGGFFGGGGG>CGF=FCCGGGFFFGGD??4FEFFGGGG7FGGGGGGGFGG:FFGGCGFFBC9<?DGFC=EF:BEGCEFGG,6@EGE=DFCFGGGDEFFGGG7D5:C@:FFCGGEDC*;CAEDDCF6FGGG5+=8:((2/2;;+:<CFG*>>D7+9*>A8ACFDF0+.>C4AA++)(((..().4-4)5(42)((()-43444).4))-))))),93*62)(
@M02352:288:000000000-CKWC8:1:1101:9753:12131 2:N:0:TACGCTGC+GTAAGGAG
CAATCTTGCGATCGTACTCCCCAGGTGGGACACTTATCACTTTCGCTTAGTCACTTAGCTAATGCCAAACAACTAGTGTCCATCGTTTACGGCGTGGACTACCAGGGTATCTAATCCTGTTCGCTCCCCACGCTTTCGTCCATGAGCGTCAGTACATACGTAGTAGACTGCCTTCGCAATCGGTATTCTGTGTAATATCTATGCATTTCACCGCTACACTACACATTCTATCTACTTCCATATGACTCAAGTCAACCAGTATCAAAGGCAGTTCCATAGTT
+
GFGGGGGGGGGGGGGGGGGGGGGGFGCFEGGGGGGGGGGGGGGGGGGGGFGGGGGGGGGGGFGGGGGGGGGGGGGAFGGGGGGGGGGGGGGGCFGGGGGGGGGGFGEFFGDFEFGGGGGGGGDGGGGGEFEGGECCEDGGGEGGGGGGGGGGGFGGGCFFGFGGGEACFCFGGGGGGDGFFDDCGGFGGGGGGFFEE9CCFGFG?AACCCC:CD=;EFD<EF;AFCEFEAFFFFFC)94<C)9C3))1=FF?E6?F1/)6<A<)6).,3(4:)6=>B4:A<
@M02352:288:000000000-CKWC8:1:1101:24406:12156 2:N:0:TACGCTGC+GTAAGGAG
CAACCTTGCGATCGTACTCCCCAGGTGGATTACTTATCACTTTCGCTTAGTCACTGACTGTATATCGCCAATAACGAGTAATCATCGTTTACGGCGTGGACTACCAGGGTATCTAATCCTGTTCGCTACCTACGCTTTCGTCCATCAGCGTCAATATACTGTTAGTGATCTGCCTTCGCAATTGGTATTCTATGTAATATCTATGCATTTCACCGCTACACTACATATTCTAACCACTTCACAATAATTCAAGACTAACAGTATCAATGGCATGGCCGGAG
+
GFFGGGGGGEGGF7CFGGGGGGGGFEDGGGGDGFGGGGFGGGGFGGGGGFGGGGGGGGF9FGGGGGGGGGGGGGG>C7FFGGGGGGGGGGGGCGFGGGF7EFGCFGAFGGGGGGGFGGGGGGGGGGGGGGGFEGGGGGGGGGGECGGGGGGEG>EFFGGGGGFGGGG,EFGGD<FFG6>ADGF?7CCGGGGG7CAC?FFFFGFG?FFGGGFGGBAEGFFEFFFFCCEGEFFFFF;@;@EEF37)7@/??EF?5<@AE@FFFFC??53C?((4)().)(,,(
@M02352:288:000000000-CKWC8:1:1101:14304:12166 2:N:0:TACGCTGC+GTAAGGAG
CAGTCTTGCGACCGTACTCCCCAGGTGGGATACTTATCACTTTCGCTTAGTCACTGAGAATTAACCCAACAACTAGTATCCATCGTTTACGGCGTGGACTACCAGGGTATCTAATCCTGTTCGCTCCCCACGCTTTCGTCCATGAGCGTCAGTATATACGTAGTAGACTGCCTTCGCAATCGGTATTCTAAGTAATATCTATGCATTTCACCGCTACACTACTTATTCTATCTACTTCCGTATAACTCAAGTCAACCAGTATCAAAGGCAGTTCCATAGTT
+
GGGGFGGGFGGGGGGGGGGGGGGGGGCFGGGFGGGGGGGGGGGGGGGGGGGGGGGGGGGGGGGGGGGGGGGFGGGGGGGGGGGGGGGGGGEGDGFGGGGGGGGGGGGGGGGGGGGGGGGFFGGGGFGFEGGDEEEGGGGGGDGGGGGGGGGGGGGGGGGG9:DEGGFGFGGGGGGGGGD>9FEGFCGGGGGGGFFEEFFGFGAFFFFGGGF;4?BEGF@EEFCAF@5CEFFFFFC?C9;;E?@ECCEF@EF<AAFF7<FA9>FAD<5<1<<?>9BA?A2::
@M02352:288:000000000-CKWC8:1:1101:14302:12184 2:N:0:TACGCTGC+GTAAGGAG
CAGTCTTGCGACCGTACTCCCCAGGTGGGATACTTATCACTTTCGCTTAGTCACTGAGAATTAACCCAACAACTAGTATCCATCGTTTACGGCGTGGACTACCAGGGTATCTAATCCTGTTCGCTCCCCACGCTTTCGTCCATGAGCGTCAGTATATACGTAGTAGACTGCCTTCGCAATCGGTATTCTAAGTAATATCTATGCATTTCACCGCTACACTACTTATTCTATCTACTTCCGTATAACTCAAGTCAACCAGTATCAAAGGCAGTTCCATAGTT
+
GGGGGGGGGGGGGGGGGGGGGGGGFGGGGGGGGGGGGGGGGGGGGGGGGGGGGGGGGGGGGGFGGGGGGGGGGGGGGGGGGGGGGGGGGGGGGGGGGGGGGGGGGGCGGGGGGGGGGGGGGGGGGGGGGGGGGGGGGDGGGGGGCFGDGEGGGGGGGGGGGFFGGFEFGFGGGGGGGGCBFG5CCFGGGGFGGFFCEFFGFGFGFFFGGGFFGFFFCFFFEFFFGGFGFFFFFFFEFFE;@6@FFCEAEE@CBDBFB<FBAABF9AF081:3:A*-=)8AB
@M02352:288:000000000-CKWC8:1:1101:10070:12201 2:N:0:TACGCTGC+GTAAGGAG
CAGTCTTGCGACCGTACTCCCCAGGTGGGATACTTATCACTTTCGCTTAGTCACTGAGTCGAAACACAACAACTAGTATCCATCGTTTACGGCGTGGACTACCAGGGTATCTAATCCTGTTCTCTCCCCACGCTTTCGTCCATGAGCGTCAGTATATACGTAGTAGACTGCCTTCGCAATCGGTCTTCTGTGTCATAGCTATGCATTTCACCGCTACACTACAAATTCTATCTACTTCCACATGACTCAAGTCAACCAGTATCAAAGGCAGTTCCATCGTT
+
GDFEFFGGGG7FECFGGGGGGGC8DFEFE8FEFGGGGGGFGGGGCFCBF@E@,<CCFGFGGG@FG,AEFFFEFAECGG<FEFGG7FFGGFCEGGEGCEF<E@?FD+:EFF<?F9F9@BFGGGAEGGGFECE::+++@?@E@EFDCC8>+=8E><ED:CF7ED8B,<,E;FD6EGGG>7999*8C**5D:,>++*475+;1+2+05BFF8,B:*:55**/;@A)*227C?F=FFA<6C34C).));.)74(/).:)*42.))-644).(((,34)8)9)((.
@M02352:288:000000000-CKWC8:1:1101:20584:12203 2:N:0:TACGCTGC+GTAAGGAG
CATTCTTGCGAACGTACTCCCCAGGTGGGTTACTTATCACTTTCGCTTAGCCACGCAGACCGAAATCCACACAGCTAGTAACCATCGTTTACGGCGTAGACTACCAGGGTATCTAATCCTGTTCGCTACCTACGCTTTCGTCCATCAGCGTCAATATATTGTTAGTGATCTGCCTTCGCAATCGGTATTCTATGTAATTTCTAAGCATTTCACCGCTACCCTACATATTCTAACCACTTCAACATAATTCAAGAACTGCAGTATCAATGGCAATTTTACGT
+
G,;FCFGGGGECGFFFGGGGCFGGGGGGDFGGGGGGGFFFGGGGCFGGCAGGGGFEGG7AFGEFFGGGGGGG7FGGGGGFG<CFGDCFEGGGECF7FGFCGGGGGGCFFF8BFGGG=D,=,C<CFGG>EGFGGCFE>DFGGGGEFG?+78CEE>ECC@FGGGA,@FFFG,,>CEDFGFG*@DG5CEC:CEGGFEFF4B+21=>8*ABFGGFGC63>EE1(2=8FF1<FC6AF+A2=?3-2))).4>)6A<A)4).).)97(64)4)6)44(()(96/4)8(
@M02352:288:000000000-CKWC8:1:1101:13294:12216 2:N:0:TACGCTGC+GTAAGGAG
CAATCTTGCGATCGTACTCCCCAGGTGGGACACTTATCACTTTCGCTTAGTCACTGAGCTAATGCCCAACAACTAGTGTCCATCGTTTACGGCGTGTACTACAAGGGTATCTAATCTTGTTCTCTCCCCACGCTTTCGTCCATGAGCGTCTGTACATACGTAGTAGACTGCCTTTTCAATCGGTATTCTGTGTATTATATCTGCATTTATCAGCTACACTACACATTCTCTCTACTTCCATATTACACAAGACACCCAGTGTCCAAGCTGTATTTATAGTT
+
GA<C,CFGGG7<CFFGGG<FFGGGGGCF@F8FFFGGC6,FGGGGGGGG,C9FCFG,F@,E,CF<CE,:F,D6CC,CCFG,69656,=DF,,,+8FF445A,9,5:=:,,B9F,5A9,4,CE=,95B,,@EE+@74A,+66++@,,,=CE>+17@:8D3:@DA>8=,3>>,,6,,++5++++08@9CF,@@DE@7+0AF9C+91+*9=B@,=++;68,;>6)/>A*9/+>+4;=84*86*01>**9))7;(6(3=3:10;().1)).)()/))))113<))-
@M02352:288:000000000-CKWC8:1:1101:29098:12227 2:N:0:TACGCTGC+GTAAGGAG
CAGTCTTGCGACCGTACTCCCCAGGTGGGATACTTATCACTTTCGCTTAGTCACTGAGTCGAAACCCAACAACTAGTATCCATCGTTTACGGCGTGGACTACCAGGGTATCTAATCCTGTTCGCTCCCCACGCTTTCGTCCATCAGTGTCAGTTGATTATTAGTAATCTGCCTTCGCAATTGGTATTCTATGTAATATCTATGCATTTCACCGCTACACTACTTATTCTAACCACTTCACAATCATTCAAGACTATCAGTATCAAAGGCAATTTTACAGTT
+
GGGGGGGGGGGGGGEFGGGGGGGGGGGGGGGCFGGGGFFGGGGGGGGG@EGGGGGGGGGGGGGEGGGDGGFGGGGGGGGGFGGGGGGG7FCFDGGGGGGGCGGGGGGGFGGGFFGGGGGGGGGGGGGGC=EFGGGFGCFGDGGG9FFFGGGGGGGGGGFGG=FE><FGGGGCFGGGG530996EGGGCGFCGFCAA7>FFAG>F6FFGGGA84?B)4;:C3ACA7FCCEF:A56?FEECEC);@;CC?CE?<@4;CECA?575AA<A7:<1>F>FFF4):<
@M02352:288:000000000-CKWC8:1:1101:7655:12281 2:N:0:TACGCTGC+GTAAGGAG
CAATCTTGCGATCGTACTCCCCAGGTGGGACACTTATCACTTTCGCTTAGTCACTGAGATAAATCCCAACAACTAGTGTCCATCGTTTACGGCGTGGACTACCAGGGTATCTAATCCTGTTCGCTCCCCACGCTTTCGTCCATGAGCGTCAGTATATACGTAGTAGACTGCCTTCGCAATCGGTATTCTAAGTAATATCTCTGCATTTCACCGCTACACTACTTCTTCTATCTACTTCCGTATAACTCAAGTCAACCAGTATCATAGGCAGTTCCATAGTT
+
GAFFFGGDFGCFDFFGGGGGFGG@GGCCC8FGGGFEEFCFGGGGCGGG7EGGGGGGGGAF9AEEFGGCF@<CF<FGGFGGGFG9=DFGGGGGGGGGG@FFCGFGGG7EDEFG<FGCADGFFGCF:FCFCFEE:CGCEGGEGGGEF,9CGGG>==E,=;FFGFEE,@FGCBFGGGFCC<C>FC8@;?FDFF:FG4B>A+=@+:=7/BC+BFAF5AB4C*7C=FC6+;;C?A==1+9<C?3163@FFF>).68?<<CF8@FB)4<A)66)(),49<4:F2>44
@M02352:288:000000000-CKWC8:1:1101:23258:12299 2:N:0:TACGCTGC+GTAAGGAG
CATTCTTGCGAACGTACTCCCCAGGTGGGTCACTTATCACTTTCGCTTAGCCACTCAAACCGAAGTTCGAACAGCTAGTGGCCATCGTTTACGGCGTGGACTACCAGGGTATCTAATCCTGTTCGCTCCCCACGCTTTCGTCCATCAGTGTCAATACATTATTAGTGATCTGCCTTCGCAATTGGTATTCTATGTAATATCTATGCATTTCACCGCTACACTACATATTCTAACCACTTCATAATGATTCAAGATAACCAGTATCAAAGGCAATTTTACCG
+
GGGGGGGGGGGGDGGGGGGFFGGGGFFFGGGGGGGFGGGGGGGGGGGGGGGGGGGGGGGGGGGEGGGGGGGGGGGGFGGG,FEFGGGGGGGGGGGGGGGGGGGGCFGGGGGGGGGGGGGGGGGECFGGGGGFGGGGGGGGGGEGGGGGGGGGGFGEGGFGGGGGCFFCCCEGFGGGGCDAFGGGGGGGGGGGGFFFFFFGFGFGFFFFGGFGGF@DGEF;3A@F<C7FFACFFF?E@EEF<56<E36<CEFCE=@FEEF>FF<2<A)4<123::?AB9>>(
@M02352:288:000000000-CKWC8:1:1101:5267:12343 2:N:0:TACGCTGC+GTAAGGAG
CATTCTTGCGAACGTACTCCCCAGGTGGGTCACTTATCACTTTCGCTTAGCCACTCAAACCGAAGTTCGAACAGCTAGTGACCATCGTTTACGGCGTGGACTACCAGGGTATCTAATCCTGTTCGCTCCCCACGCTTTCGTCCATCAGTGTCAATATACTGTTAGTGATCTGCCTTCGCAATCGGTATTCTATGTAATATCTATGCATTTCACCGCTACACTACATATTCTAACCACTTCATAATAACTCAAGACAACCAGTATCAAAGGCAATTTTACCG
+
GGGGGGGGGGFEEGGGEGGGGGGEFGGFGFFFGGGGFGGGGGGGGGDGFGGGGE@FGGGGGGGGGGGGGGGGGFGGGGGGGGGGGGGGGGGFGGGGGGGGFGFFFGGGGGGGGGGGGGGGGGGGGGDGGGGGGGGGGGGGGGGEFG@FEFGGGGGGGGGGGGGGFGFFGFD9EFGGGGGFDGGGGGCGGGFCFFFCFFFGFGFGFFFGGGFGGFFFGFFFFFEFGGECCFFFCFDFFE<35?E3C5CFCEEE33:FFFE??FF<B>AFF?<B::FA?AFF-
@M02352:288:000000000-CKWC8:1:1101:25211:12366 2:N:0:TACGCTGC+GTAAGGAG
CATTCTTGCGAACGTACTCCCCAGGTGGGATACTTATCACTTTCGCTTAGCTACTCAGACCGAAGTCCAAACAGCTAGTATCCATCGTTTACGGCGTGGACTACCAGGGTATCTAATCCTGTTCGCTCCCCACGCTTTCGTCCATCAGTGTCAATACATTATTAGTGATCTGCCTTCGCAATTGGTATTCTATGTAATATCTATGCATTTCACCGCTACACTACATATTCTAACCACTTCATAATGATTCAAGATAACCAGTATCAAAGGCAATTTTACAT
+
GGGGGGGGGGGGGGGGGGGGGGGGGGGGGGGGGGGGGGFFGGGGGGGGGGGGGGGGGGGGGGGGGGGGGGGGGGGGGGGGGGGGGGGGGGGGGGGGGGGGGGGGGGGGGGGGGGGGGGGGGGGGFGGGGGGFE7FGGCDEGGGEGGGGGGGGGGGFGCEGGGGGFFCGFCGDFGGGGGDBEGGGGGGGGGGGGFFEEFFFFFFD<B8FGGFGGFDFGFFF8A@60CEGFFFFFA1)2;<E37CCE5???3?E6AFFFEFF(6:AAAAB4::7?>FF=43))
@M02352:288:000000000-CKWC8:1:1101:6480:12367 2:N:0:TACGCTGC+GTAAGGAG
TAATCTTGCGACCGTACTCCCCAGGCGGTCTACTTAACGCGTTAGCTCCGAAAGCCACGGCTCAAGGCCACAACCTCCAAGTAGACATCGTTTACGGCGTGGACTACCAGGGTATCTAATCCTGTTTGCTCCCCACGCTTTCGCATCTGAGTGTCAGTGTCTGTCCAGGGGGCCGCCTTCGCCACTGGTATTCCTTCAGATCTCTACGCATTTCACCGCTACACCTGAAATTCTACCCCCCTCTCCATCACTCTAGTTCACCAGTTTCAAATGCAGGTCC
+
<FDGFFGGFE>FFEFFFGFGGGGGGGGGEDEFGGGGGGGGEGGGGGGCGGDFCCFGGGGGGGGGG@FFF,FEGGGCFGD@GGGGFGGGGGGGGGFGGCFGDGGGCFFGGGGGF<:B@EGFFGG=FGGGCEFGGGFGECGGGGGDGEEGFFFGGGGGDF,DFGGGGG9B6FGECEGGGGCA>D=ECEF6>9@F+7CE<AFD?<BC:4@*)18<D=4@G>9;;E).>4:4:=F=@F<AB61(4>?F(8)-:22)-6486)*.6A2:<>BFA6<)-464).5)
@M02352:288:000000000-CKWC8:1:1101:26357:12396 2:N:0:TACGCTGC+GTAAGGAG
CAGTCTTGCGACCGTACTCCCCAGGTGGGATACTTATCACTTTCGCTTAGTCACTGAGCTAATGCCCAACAACTAGTATCCATCGTTTACGGCGTGGACTACCAGGGTATCTAATCCTGTTCGCTCCCCACGCTTTCGTCCATGAGCGTCAGTATATACGTAGTAGACTGCCTTCGCAATCGGTATTCTAAGTAATCTCTATGCATTTCACCGCTACACTACTTATTCTATCTACTTCCGTATAACTCAAGTCAACCAGTATCAAAGGCAGTTCCATAGTT
+
GGGGGGGGGGGGGFGGGGGGGGGGGF8CFFGDGGGGGGFGGGGGGGGGGGGGGGGGAFGGGGGGGGGGGGGGGGGGGGGGFGGGGGGGGGGGEGFFGGGGGGGGCF+EFGGGGGGGGGGGGGG>FGGD>CG+:FGGGDGGGGGGGGGGGCGGGGGGGAFGGFGGGGFFEFGGGGGGGD*@AFCEGGGCFCDGGC9CEFFFFGFDCFFGFGFGGFFFGFFEEFFFFDEGFFFFF66?CCE;EFFFEFFEEFEFFA>F?FFFA<<F99A:???F>>6<FB:4:
@M02352:288:000000000-CKWC8:1:1101:21353:12421 2:N:0:TACGCTGC+GTAAGGAG
CAATCTTGCGATCGTACTCCCCAGGTGGGACACTTATCACTTTCGCTTAGTCACTTAGCTAATGCCAAACAACTAGTGTCCATCGTTTACGGCGTGGACTACCAGGCTATCTAATCCTGTTCGCTCCCCACGTTTTCGTCCATGAGCGTCAGTATATACGTAGTAGACTGCCTTCGCAATCGGTATTCTAAGTACTATCTATGCATTTCACCGCTACACTACTTATTCTATCTCCTTCCGTATAACTCAATTCAACCAGTATCAAAGGCATTTCCATATTT
+
FDFGGGGGGGGGGGGGGGGGGGGGGGGGEGE8FGGGGFAFGGGGGGGG7FFGGDEGGFGGG<EFGGF86FDCFCE<E<CFGEGGEEFD,B?:FFFEGFC,EFFC8++BFFGGGE=4C9<FFGGDE<CFE8E7A@,@DCGGGCFEE8A+@C6>F=FAEDFCFEFC;3@3@,>8>EF7770**3*43CFC7,,+=*+2;=FFCGA+:9+:B@B**8>;E*0/.9*:+;<7?7AFF=3>A48;;788EC9>33;57?)+66;>)42))6.((4)).)9)9))).
@M02352:288:000000000-CKWC8:1:1101:21368:12433 2:N:0:TACGCTGC+GTAAGGAG
CAATCTTGCGATCGTACTCCCCAGGTGGGACACTTATCACTTTCGCTTAGTCACTTAGCTAATGCCAAACAACTAGTGTCCATCGTTTACGGCGTGGACTACCAGGGTATCTAATCCTGTTCGCTCTCCTCGTTTTCGTCCATGAGCGTCAGTATATACGTAGTAGACTGCTTTCGCAATCGGTATTCTAAGTAATATCTATGCATTTCACCGCTACACTACTTATTCTATCTACTTCCGTATAACTCAAGTCACCCAGTATCAAATGCAGTTCCATCCTT
+
<<FAFFGGGGDF?FGGEFFGGD,6,;,CF?EDEFGGFG@FGGGC:@@@,6C<EADAFGGG<9FACFF?@FFDFF@,CEFC,6<?FGFG7C,B++CC7+EF,?FF8:F,BE?FBFAE4=<EFF7CBF+,=,@@8+46@=DG+8=,,@=DECCCE8DD:FGFE,DEA,,7EFC,,;++=+33@5***@@5:C@+59+72+4=:9678912B7+;1?5DGABF36*=+=*8)@FFFA)))//3=1;)))//)/3<6?C*3(2/6<56)7)6<)696)/-=4().
@M02352:288:000000000-CKWC8:1:1101:27964:12441 2:N:0:TACGCTGC+GTAAGGAG
CAATCTTGCGATCGTACTCCCCAGGTGGGACACTTATCACTTTCGCTTAGTCACTGAGCTAATGCCCAACAACTAGTGTCCATCGTTTACGGCGTGGACTACCAGGGTATCTAATCCTGTTCGCTCCCCACGCTTTCGTCCATGAGCGTCAGTACATACGTAGTAGACTGCCTTCGCAATCGGTATTCTGTGTAATCTCTATGCATTTCACCGCTACACTACCCATTCTATTTACTTCCATATGACTCAAGTCAACCAGTATCAAAGGCAGTTCCATAGTT
+
G9FGGGGGGGGGGGFGGGGFGGGGGEE@FGGGGGGGGGGGGGGFGGGFGCGFGGGGCCGGGGGFGGGFGGGGGGGGGFGFGGGGDGGGGGGDGGECGGGGEFCGGCCFFGGGGGGGEFDGFGFG=EFE+@CFEGGFFGGGGE=DADFDEGGGGGGGFCFEFGDGFG9EGFGFGGGG5***;9?EFGGGGGCFGE+**4=CAC@77FFGDGFCDB@DCFFFFF(0;FEDFA++11.6?);>C)7)696;@;).)118@?49<A>4<>4(47:?247:FA?::
@M02352:288:000000000-CKWC8:1:1101:10665:12459 2:N:0:TACGCTGC+GTAAGGAG
TAATCTTGCGACCGTACTCCCCAGGCGGAATGCTTAATCCGTTAGGTGTGTCACCGAATAGCATGCTACCCGACGACTGGCATTCATCGTTTACGGTGTGGACTACCAGGGTATCTAATCCTGTTTGCTCCCCACACTTTCGTACCTCAGCGTCAGTATCGAGCCAGTGAGCCGCCTTCGCCACTGGTGTTCCTCCGAATATCTACGAATTGCACCTCTACACTCGGAATTCCACTCACCTCCCTCGCACTCAAGACTAGCAGTATTAAGGGCCTTTCCAG
+
FDGGFGGGGGGGGGGGGGGGGGGGGGGGGGGFGGGGGGGGGGGEGGGGGGGGGGGGGGGGGGGGGGGGGGGGGGGGGGGCGEGGGGGFGGGGGGDGGGGGGGGGGGGACFDGCGGGGGGGGGGGGGGFFFGGGGGDGGGGGDGGGCGGGGGGDECEGFGGGC8CG7B8B9CCCEDGGGGABD5CG?6CCGEFFCFFFEED>FFFFFFD*;>*;83)<8E@E6<9CF?DB:@F??A4<BB?7((4(24(((4:2344:497:A2A)6<9)4)(((0)7)9A)
@M02352:288:000000000-CKWC8:1:1101:14745:12469 2:N:0:TACGCTGC+GTAAGGAG
CATTCTTGCGAACGTACTCCCCAGGTGGGTCACTTATCACTTTCGCTTAGCCACTCAAACCGAAGTTCGAACAGCTAGTTACCATCGTTTACGTCGTGGACTACCAGGGTATCTAATCCTGTTCGCTCCCCACGCTTTCGTCCATCCGTGTCAGTATATTATTAGTGATCTGCCTTCCCAATTGTTCTTCTATGTAATATCTATGCATTTCTCCGCCCCACTACATATTCTAACTACTTCATAATCACTCAATCCAACCAGTATCAATGGCAATTTTACC
+
GGGGEFGGGEGG:BCCFGGGGGG:DGFFFFF8EFGAAFFGGGGDGGDGCEFGGFEEEGFGGGCFCFGGCF8FEF@CA9C,CE9,CF:AE=FF7,,4@FF:FD8=@EF=+:FFFGGA@,@E995,@:CF+@8FGCF@7@A@D8C8,>,+@>@,,@F,,3@=,,8CFF,,,3@,,@?8C*9A*;;<+@,@C,D+=7EF*1+2BFAFA4+=9:9+=+()*)0(-/(;8F)39A6++;))/7?4)7)9<)9;93@())(;).5784).6-6).(2:,84<=<2)
@M02352:288:000000000-CKWC8:1:1101:19811:12490 2:N:0:TACGCTGC+GTAAGGAG
TAATCTTGCGACCGTACTCCCCAGGCGGTACACTTAATGTGTTAACTGCATTACTGCAAGGTCTAGCCTCACAACAACTAGTGTACATCGTTTAGGGCGTGGACTACCAGGGTATCTAATCCTGTTTGCTCCCCACGCTTTCGCGTCTCAGCGTCAATAATGTTCCAGTAGATCGCCTTCGCAATCGGTATTCCTTCTGATCTCTACGGATTTTACCCCTACACCAGAAATTCCATCTACCTCTCCCATATTCTAGGTAAGCAGTTTTCAAAGCAGTTCAA
+
GDFFFGGGGGGGGGGGGGGGGGGGGGGGGGGGGGGGGGGGGGGGGGGGGFFGGGGFGGGGGGGGGGGGGGGGGGGGGGGGGGGGGGGGGGGGGGGGGGGGGGEGGGGGGGGGGGGGGGGGGGGFFGGGGGGGGGGGGGGGGGGGEGGCGFGGGGGGGGGGGGGGFGGGGGFFGGFDDGDF>CEEDGGGGFGFGCFFFFFGFDFGFFC4<=BDFFFFFFF0(26AGFDF@FFFFAEEECFFEE3)4<?FF<<2<A:*4<B9<BFFFFF<AFAA>??(*5:94
@M02352:288:000000000-CKWC8:1:1101:5614:12506 2:N:0:TACGCTGC+GTAAGGAG
CATTCTTGCGAACGTACTCCCCAGGTGGGATACTTATCACTTTCGCTTAGCCACTCAGACCGAAGTCCGAACAGCTAGTATCCATCGTTTACGGCGTGGACTACCAGGGTATCTAATCCTGTTCGTTCCCCACGCTTTCGTCCATCAGTGTCCATATATTATTAGTAATCTGCCTTCGCAATTGGTATTCTATGTAATATCTATGCATTTCACCGCTACACTACTCATTCTATCTACTTCCGTATAACTCAAGTCAACCAGTATCAAAGGCAGTTCCACAG
+
,EAFGGGGGGFECEGGGGGGGGFEGGGF@EFCFGGG9E<FFFGDGGED76CEFGCFGGFCDGEEEG9<FCGGC,8EF<EF<EFDGA?<FFFGE7@7FFC:49EFGGF77E<FDFGEGGDF9C?5C+A>EB@=F+@:+@FEGGE8;ECCCCEC9:EEACEDFFEE9FC>F@;CFGGFFDD59C9,35::;@;@ECFEEA9::FFG<FFGC9BC>FD>=D>33+(2;*9+78AFFF.6;??43<51;@?<;@FE3).:3<01:B<>))64)4:03??A*6A2.
@M02352:288:000000000-CKWC8:1:1101:29275:12525 2:N:0:TACGCTGC+GTAAGGAG
CAATCTTGCGATCGTACTCCCCAGGTGGGACACTTATCACTTTCGCTTAGTCACTGAGCTAATGCCCAACAACTAGTGTCCATCGTTTACGGCGTGGACTACCAGGGTATCTAATCCTGTTCGCTCCCCACGCTTTCGTCCATGAGCGTCAGTATATACGTAGTAGACTGCCTTCGCAATCGGTATTCTAAGTAATATCTATGCATTTCACCGCTACACTACTTATTCTATCTACTTCCGTATAACTCAAGTCAACCAGTATCAAAGGCAGTTCCATAGTT
+
GG@FFGGGGGGGFGGGGGGGGGGEFFFFE8F@FGGGGGFFGGGGDGGGGGGGGGGGGGGGGFGGFEFFGGFGGGGDGFGGFGGGGGDFGGFEEGEEGGGGGG<FGGGFGGGGCFGGGGGFFGGGGGGGGFGFECFD>EGGGGGGGGFDGGGGGFGGG=E83:8CDFFDFF?EFGGGGDGE*;8CFECDEDG+=<FEFFFD6@FGCF>CFFAF<A@>CFB>@AE6CGCCEFF+:77?EFE(6<33794<@=753?.=@@F.)64<<<)36<0?AD*6@>04:
@M02352:288:000000000-CKWC8:1:1101:18960:12525 2:N:0:TACGCTGC+GTAAGGAG
CAGTCTTGCGACCGTACTCCCCAGGTGGGTCACTTATCACTTTCGCTTAGCCACTCAAACCGAAGTTCGAACAGCTAGTGACCATCGTTTACGGCGTGGACTACCGGGGTATCTAATCCCGTTCGCTCCCCACGCTTTCGTCCATCAGTGTCAGTTGATTATTAGTGATCTGCCTTCGCAATTGGTATTCTATGTAATATCTATGCATTTCACCGCTACACTACATATTCTAACCACTTCATAATAACTCAAGACAACCAGTATCAAAGGCAATTTTAC
+
GGGFFFGGFGDEECFFGGGGGGGGGGFGDCFGGGGGGGGGGGGGGGGGGGGGGGGGGGGGGGGDGGGGGGGGGGGGGGGGGGGGGGGGGGGGGGGGGGGGDEFGGGGGGGG8FGGGGGGGGGGFGGGGGGGGGGGEGGGGFCCEGGCFGGGGGGGFGGGGGGGGGGCEFFFF?FFGGF4??DFEGGGGGGGGGFFFFF>7BGFFCFFFGGFGGFDEGA>EDC8AFFFGEFFFFFDF@F9?BBA>BF<3>4A?)<??:?DFFA9<944))260:3FBFFF
@M02352:288:000000000-CKWC8:1:1101:8548:12531 2:N:0:TACGCTGC+GTAAGGAG
TAGTCTTGCGACCGTACTCCCCAGGCGGTGCGCTTAACGCGTTAGCTCCGGCACAGAAGGGGTCGAACCCTCCCACACCAAGCGCACATCGTTTACTGCTAGGACTACAGGGGTATCTAATCCCTTTCGCTACCCTAGCCTTCGAGCCTCAGCGTCAGTAAATGTCCAGTAACCTGCTTTCGCCATTGGTCTTCCTCTCGATATCTACGCATTTCACTGCTACACCGAGAATTCCAGTTACCTCTCCATTACTCTAGCACGGCAGGATCGAATGCAGTTTT
+
GGGGGGGGGGGGGGGGGGGGGGGGGGGGGGGGGGGGGGGGGGGGGCFGGGGGGGGGGGGGGGGGGFGGGGGGGGGGGGGGGGFGGGGGGGGFGGGGGGGGGGGGGGGGGGFGGGDGGGGGGGGGGGGGGGGGGGGGGGGGFGGGGGGGGGGFGGGGGGGGGGGGGGGGGGGGGGGGGGGFFGGGGGGGFFGGGEFE<CFGFGFDEFFGDEFGGFFFFF9?DFFFFGFG9EEFFFBFFFFF<A)4.48AFBDFF94?<AF<>>>;1(-.((-8)(/-8-69)
@M02352:288:000000000-CKWC8:1:1101:14801:12536 2:N:0:TACGCTGC+GTAAGGAG
CATTCTTGCGAACGTACTCCCCAGGTGGGTCACTTATCACTTTCGCTTAGCCACTCAAACCGAAGCTCGAACAGCTAGTGACCATCGTTTACGGCGTGGACTACCAGGGTATCTAATCCTGTTCGCTCCCCACGCTTTCGTCCATCAGTGTCAGTATATTATTAGTGATCTGCCTTCGCAATTGGTATTCTATGTAATATCTATGCATTTCACCGCTACACTACATATTCTAACCACTTCATAATAACTCAAGACAACCAGTATCAAAGGCAATTTTACC
+
GGGGGGGGGGGGGGGGGGGGGGGGCEEFGGGGGGGGGGGGGGGGGGGGGGGGGGGGGGGGGGGGGGGGDGGGGGGGG?EGGGGGGGGGGGGGFDFEGGGGGDGGGGFGGGGGGGGGGGGGGGGFGGGGGFEFGDGGGG8EDEGGGGGGGGGGGGGGFCCFGFGGGGFFGCEFFFGGGCGBFGGFGG?FGGGGGFFFFF6DFGFGFFFGGGFGGA@EEEFF8AE;<FEG?FFF6=;EDF<8<??CFFFFE9<@E3:?BF>:?4-):4ABA(8:<?FAFFFB
@M02352:288:000000000-CKWC8:1:1101:22589:12606 2:N:0:TACGCTGC+GTAAGGAG
CAGTCTTGCGACCGTACTCCCCAGGTGGGATACTTATCACTTTCGCCTAGTCACTTAGCTAACGCCAAACAACTAGTATCCATCGTTTACGGCGTGGACTACCAGGGTATCTAATCCTGTTCGCTCCCCACGCTTTCGTCCATGAGCGTCAGTACATACGTAGTAGACTGCCTTCGCAATCGGTATTCTGTGTAATATCTATGCATTTCACCGCTACACTACACATTCTATCTACTTCCATATGACTCAAGTCAACCAGTATCAAAGACAGTTCCATAGTT
+
GGGGGGGGGGGGG@FDGGFFGGGGFFCFGGGGGGGGDFGGGGGGGFGGCGGGGGGGGFGGGGGGFDFGGFFAFGGFGGGGCEFGGGGGGGGDCGGGGGGGGGFFGDDFFFGDFFFFFGGAFGGGDGGGGGG@F=EFGGCGGEFGGGGGGGGGGFFGFGFGGGF5DFGGGGGFGFFGGGGEFGEGGGGFFGGFCC=>CACCFGFFEF>CGGAFGFFDGF(7@AEFFFFGFFFFFA>CEF8E?EFFC)9<:?<9A9AF4:><<<<)59A(45(-44B4*53<A
@M02352:288:000000000-CKWC8:1:1101:25301:12622 2:N:0:TACGCTGC+GTAAGGAG
CAATCTTGCGATCGTACTCCCCAGGTGGGACACTTATCACTTTCGCTTAGTCACTGAGCTAATGCCCAACAACTAGTGTCCATCGTTTACGGCGTGGACTACCAGGGTATCTAATCCTGTTCGCTACCCACGCTTTCGTCCATCAGTGTCAGTATATTATTAGTGATCTGCCTTCGCAATCGGTATTCTGTGTAATATCTATGCATTTCACCGCTACACTACACATTCTATCTACTTCCATATGACTCAAGTCAACCAGTATCAAAGGCAGTTCCATCGTT
+
GFDFGGGGGGGGF7FFFFFGGGGGGFECFGGFGGGGFGGGGGGEGGGGGGGGGGGGGGGGGGGGGEFGGGGEGGGFGGGGGGGGGGGGGGGEGCCEGGGGGGGG?CCEFCFFFGGGGGGGGGGEGGGFGEE@GCCFGGGGCEGGGGGGGGFCF:EG8DFGGCEFFFGFGGDGGGFDCDDEFGCECGCFGGGFGEF?EFFG>FFGEFFGGGF*?4@?EFBC=FFFCG<>>=AFFFFFF)79EFF3CCC)/=3<<?3A814>EFFEE9>8?F:?9<6)/)884
@M02352:288:000000000-CKWC8:1:1101:16045:12651 2:N:0:TACGCTGC+GTAAGGAG
TAATCTTGCGACCGTACTCCCCAGGCGGTCTACTTAACGCGTTAGCTCCGAAAGCCACGGCTCAAGGCCACAACCTCCAAGTAGACATCGTTTACGGCGTGGACTACCAGGGTATCTAATCCTGTTTGCTCCCCACGCTTTCGCATCTGAGTGTCAGTGTCTGTCCAGGGGGCCGCCTTCGCCACTGGTATTCCTTCAGATCTCTACGCATTTCACCGCTACACCTGAAATTCTACCCCCCTCTACAACACTCTAGTTCACCAGTTTCAAATGCAGTTCC
+
GGGGGGGGGGGGGGGGGGGGFGGGGGGG6@FFFGGGG9CGGGGGGGGA@FF,F+CCFGFGG+,CCEFGC8AAEFGGGF<F<FDE9BFGGGGGD7EEGGGGGD@EGDGGGGGGGGGFGGAFFDFFGGGFGGGGGGGDEEEGGGGD*3;:,@;<,=DF,@,2@@DEF,@:6CB5CGCDGGGF:DE*:?FFF7CDG?A?EF6:B4@FB=F7<EDGGFFFGDBB0>?F5925:=@?F8)54?:;91:?<A6<?F:)44<1-66:AD7<>DBA)<69A<F4F>A2
@M02352:288:000000000-CKWC8:1:1101:17826:12656 2:N:0:TACGCTGC+GTAAGGAG
CAGTCTTGCGACCGTACTCCCCAGGTGGGATACTTATCACTTTCGCTTAGTCACTGAGAATTAACCCAACAACTAGTATCCATCGTTTACGGCGTGGACTACCAGGGTATCTAATCCTGTTCGCTCCCCACGCTTTCGTCCATGAGCGTCAGTATATACGTAGTAGACTGCCTTCGCAATCGGTATTCTAAGTAATATCTATGCATTTCACCGCTACACTACTTATTCTATCTACTTCCGTATAACTCAAGTCAACCAGTATCAAAGGCAGTTCCATAGTT
+
GGGGGGGGGGGGGGGGGGGGGGGGGGGGGGGGGGGGGGGGGGGGGGGGGGGGGGGGGGGGGGGGGGGGGGGGGGGGGGGGGGGGDGGGGGGGGGGGGGGGGGGGGGGGGGGGGGGGGGGGGGGDGGGGGGGGGGGGGGGGGGGGFGGGGGGGGGGGGGGGGGGGGGGGGFCGGGGGGGGFFGGGGFFFGGGCFFFCCFFGFGADCFFGGGFGGFFFGFDEEFCFFFCFFFFFFFECFFF;@?@FFEE<EF8AADFFFF:92)<>A46<?:1,6<=4*.4<<
@M02352:288:000000000-CKWC8:1:1101:17496:12688 2:N:0:TACGCTGC+GTAAGGAG
TAATCTTGCGACCGTACTCCCCAGGCGGTCTACTTAACGCGTTAGCTCCGAAAGCCACGGCTCAAGGCCACAACCTCCAAGTAGACATCGTTTACGGCGTGGACTACCAGGGTATCTAATCCTGTTTGCTCCCCACGCTTTCGCATCTGAGTGTCAGTGTCTGTCCAGGGGGCCGCCTTCGCCACTGGTATTCCTTCAGATCTCTACGCATTTCACCGCTACACCTGAACTTCTACCCCCCTCTACAGCCCTCTAGCCCACCAGTTTCAAATGCAGTTCC
+
CEGAFGGGGGGGGGGGGGGGGGGFGGGGGGGGGGGGFGGGGGGGGGGGGGEGG7FFGGGGGGGGGGGGGFGGCCGGCFGGGDFGGGGGG=FGFGGDCFEEGGGGGGGDFGGGGGGGGFEGFGGGGGGGGCGGGFFGGDEG>FCCGECFG9CFFGGG7DFGGGGGFGG?6FECEEGGGD:F3CCCDGFEG7F715:CF@=76>FGFF?FDEFC>FFFGFFB>FFFCG0C?)*/@=2-66?;26?0>B9:>06:?<A4<(0.4(.8><)))664):/.8)).
@M02352:288:000000000-CKWC8:1:1101:15602:12694 2:N:0:TACGCTGC+GTAAGGAG
CATTCTTGCGAACGTACTCCCCAGGTGGGATACTTATCACTTTCGCTTAGCCACTCAATCCGAAAATCGAACAGCTAGTATCCATCGTTTACGGCGTGGACTACCGGGGTATCTAATCCCGTTCGCTACCCACGCTTTCGTCCATCAGTGTCAATATATTATTAGTGATCTGCCTTCGCAATCGGTATTCTATGTAATATCTATGCATTTCACCGCTACACTACATATTCTAACCACTTCATAATAATTCAAGACAACCAGTATCAAAGGCAATTTTACAA
+
GGGGGGGGGGGGGGGGGGGGGGGGGGDGGGGGGGGGGGGGGGGGGGGGGGGGGGGGGGGGGGGGGGGGGGGGGGGGGGGGGGGGGGGGGGGGGGGGGGGGGGGGGGCCGGGGGGGGGGGGGGGGGGGGGGGGGGGGGGGGGGGGGGGGGGGGGGGGFFGGGFGGGGEGGGG9DFFGG7DBFGFC4:,AFGGGGFFF<>ACFDFGFFFGGGFGGB?FGFF@DFFFGGFGFFFFFFDF@EFFFF2<AA<>AFF>223FFB3::<26:AFF>?1??BFFFFFF)
@M02352:288:000000000-CKWC8:1:1101:19169:12750 2:N:0:TACGCTGC+GTAAGGAG
CAGTCTTGCGACCGTACTCCCCAGGTGGGATACTTATCACTTTCGCTTAGACACTGACTGTATATCGCCAATATCGAGTAATCATAGTTTACGGCGTGGACTACCAGGGTATCTAATCCTGTTCGCTCCCCACGCTTTCGTGCCTCAGCGTCAGTATCAGTTTAGTAAGCTGCCTTCGCTATCGGTGTTCTGTGTAATATCTAAGCATTTCACCGCTACACTACACATTCCGCCTACTCCAACTGAACTCAAGTTTATCAGTATCAATGGCAGTTTCGAGG
+
GGGCFFFGFGGG:FFFGGGGGGGEFFFFDGGFGGGGGGGGGGGGGGGGGGGGGGGGGGGGGGGGDCEEEEEFF<FEGGGGGGGFCCGGGGGGGG@GGGGGGFGG<FFG>FGGFCFGGGGFA?FFGF:,CFGGGGD>CFFCD@EF@FFGFDEGGDGF7;FCGGGGGG;,5@CFGGGGGFDDDDGD9A9?CFGGGFFFCABCBFFF4A4:CFFGF89D8>>@58=FFG<*)3:AE)(6;))6435@:<28<<<:<>584)*))6<AFFA>BB?:<(9<?08?B
@M02352:288:000000000-CKWC8:1:1101:11121:12755 2:N:0:TACGCTGC+GTAAGGAG
CAGTCTTGCGACCGTACTCCCCAGGTGGGATACTTATCACTTTCGCTTAGTCACTGAGTCGAAACCCAACAACTAGTATCCATCGTTTACGGCGTGGACTACCAGGGTATCTAATCCTGTTCGCTCCCCACGCTTTCGTCCATGAGCGTCAGTATATACGTAGTAGACTGCCTTCGCAATCGGTATTCTAAGTAATATCTATGCATTTCACCGCTACACTACTTATTCTATCTACTTCCGTATAACTCAAGTCAACCAGTATCAAAGGCAGTTCCATCGTT
+
GGGGGGGGGGGGGGGGGGGGGGGGGFGGGFGFGGGGGGGGGGGGGGGGGGGGGGGGGGGGGGGGGGGGGGGGGGGGGGGGGGGGGGGGGGGGGGGGGGGGGGGGGGGFGGGGFGGGGGGGGGGGEGGGGGGGGGGGGGGGGGGGGGGGGGGGGGGGGFGGGGGGGGGGGGGGGGGGGGGEFGGGGGGGGGGGGFFFFFFGFGFGFFFGGGFGGF@DGFFFFFF6FGC=?A=AFFFFFFF<;;@:AAADFF<AFADFFFFFD4AAF<2?68:BABFA=4<B:
@M02352:288:000000000-CKWC8:1:1101:19184:12761 2:N:0:TACGCTGC+GTAAGGAG
CAGTCTTGCGACCGTACTCCCCAGGTGGGATACTTATCACTTTCGCTTAGACACTGACTGTATATCGCCAATATCGAGTAATCATAGTTTACGGCGTGGACTACCAGGGTATCTAATCCTGTTCGCTCCCCACGCTTTCGTGCCTCAGCGTCAGTATCAGTTTAGTAAGCTGCCTTCGCTATCGGTGTTCTGTGTAATATCTAAGCATTTCACCGCTACACTACACATTCCGCCTACTCCAACTGAACTCAAGTTTATCAGTATCAATGGCAGTTTCGAGG
+
GGGGGGGGGGEGEGGGGGGGGGGGGGFGGGGGGGGGGGGGGGGGGGGGGGGGGGGGGGGGGGGGGGGGGGGGGGGGGGGGGGGGGGGGGGGGGGGGGGGDGGGGGGFGGGGGGGGGGGGGGGGGFGGGGGGGG>EFEGGGFGGG;D8?FGGGGGGGGFFGFFGGGGGGGGGGGGFGGFGFFGGGGGGGGGGGGFFFEFAFFGFGFFFGGGFGCF@EGD9@@FFFGGFGFFFAEDFF@F@EEEFD0<2:BFFF?>AF>AF>A<<AFFADFB?::1@<F:BF>
@M02352:288:000000000-CKWC8:1:1101:6877:12768 2:N:0:TACGCTGC+GTAAGGAG
CAGTCTTGCGACCGTACTCCCCAGGTGGGATACTTATCACTTTCGCTTAGTCACTGAGTCGAAACCCAACAACTAGTATCCATCGTTTACGGCGTGGACTACCAGGGTATCTAATCCTGTTCGCTCCCCACGCTTTCGTCCATCAGTGTCAGTATATTATTAGTGATCTGCCTTCGCAATTGGTATTCTATGTAATATCTATGCATTTCACCGCTACACTACATATTCTAACCACTTCATACTAACTCAAGACAACCAGTATCAAAGCCAATTTTACCGTT
+
GGFDFFGGGG@CFFFFGGGGGGGEGGFEGCFDGGGGGGFFGGGGGGDFEGEFCFGFDCFGE7FGCEEGFEGGGGGGGGGG9C<?CFFFFBF@FFGG7CFDEEGFCE>EFG9FDFGFGFFFGEC:>F7DCFEFCF3F,@=>CC8AF?EFC;;CFCC,@=DFG;;DEACFG=DE9@?CD*09A*>CDFF;D,>9=A+/2BFFFGF>*18:+=F0*?65C6@F(64A@@?7?CAF:A@EEFE?C)7)137983)7;83A0(.6))4).)6(((((:AF9*2(46
@M02352:288:000000000-CKWC8:1:1101:13665:12771 2:N:0:TACGCTGC+GTAAGGAG
CATTCTTGCGAACGTACTCCCCAGGTGGGTCACTTATCACTTTCGCTTCGCCACTCAAACCGAAGTTCGAACAGCTAGTGACCATCGTTTACGGCGTTGACTACCAGGGTATCTAATCCTGTTCGCTCCCCACGCTTTCGTCCATCAGTGTCAATATATTGTTAGTGATCTGCCTTCGCAATTGGTATTCTATGTAATATCTAAGCATTTCACCGCTACACTACATATTCTAACCACTTCACAATAATTCAAGACTAACAGTATCAATGGCAGTGCCGGAG
+
GGGGGGGGGGGGGGGGGGGGGGGGGGGGGGGEGGGGGGGGGGGGCGGG,FGGGGGGFGGGGGGEGGGGGFGGGGGGGGGGGGGGDGGGGGFGGGGGGEGFGGGGGGGGGGGGGGGGGGGGGGGGDFGGGGGEFEGEDGGCEECCEDFFGGGGGGGGGGFGGGGFGGGFFGGGGGGCGFDBBGGCDGGGGGGGGFFF:CFGFFF=CF=FCGFGGFFFED;EFFFFGG<+7A@FFF0<@FEF5=C8<E3C?3?5<<?FF265AADFFF<>24:<<?64@>9>7
@M02352:288:000000000-CKWC8:1:1101:27294:12794 2:N:0:TACGCTGC+GTAAGGAG
CAGTCTTGCGACCGTACTCCCCAGGTGGGATACTTATCACTTTCGCTTAGTCACTGAGATTAAATCCCAACAACTAGTATCAATCGTTTACGGCGTGGACTACCAGGGTATCTAATCCTGTTCGCCCCCCACGCTTTCGTCCATGAGCGTCATTATATACGTAGTAGACTGCCTTCGCAATCGGTATTCTAAGTAATCTCTATGCATTTCACCGCTACACTACTTATTCTATCTACTTCAGTATAACTCAAGTCAACAAGTATCAATGGCAGTTCAATAGT
+
GGCGFGFFGGGGGGGGGGGGGGGGGGFGDGFGGGGGGGGGGGGGGGGGGGGGGGGGGGGGGGG<@FG,E@@F<C6<E,<5F,,AE@GGF@FGEECGGGGC?CF<FGGG=B=?<FAA94EFGGD=>+@CGEC===FEDD8@CG8@AG82CC6:,5<EE;,=>7>,@;EC;;,D8E@DG7C>*9D95;CEGFEF8>A*986=+18D8+=FC?AF75(8ED@8);=F7+<>?AF+++9666?).7<AA)-.).,3--6*82)(.64-<A9B0(34:<F>*4.4A
@M02352:288:000000000-CKWC8:1:1101:22773:12811 2:N:0:TACGCTGC+GTAAGGAG
CAGTCTTGCGACCGTACTCCCCAGGTGGGATACTTATCACTTTCGCTTAGTCACTGAGAATTAACCCAACAACTAGTATCCATCGTTTACGGCGTGGACTACCAGGGTATCTAATCCTGTTCGCTCCCCACGCTTTCGTCCATGAGCGTCAGTATATACGTAGTAGACTGCCTTCGCAATCGGTATTCTAAGTAATATCTATGCATTTCACCGCTACACTACTTATTCTATCTACTTCCGTATAACTCAAGTCAACCAGTATCAAAGGCAGTTCCATAGTT
+
GGGGFGGGGGGGGGGFGGGGGEGGGGGFGGGGGGGGGGGGGGGGGGGGFGDFGGGGGGGGGGGGFGGGGGGGGGGGGGGGGGGGGGGGGGGEGGGGGGGGGGGFGGGFFGGGGGGGCGGFEFGDGGGGGGGGDGGGGGGGGGGGGGGGGEGGGFGGGGGGGGGGGGGGGGGGGGFFGCDFAFEGGGGGGGGGGFFFFFFGFGFGEFFGGGFCGFBEEFFC@A<AFGCGEFFFFFFFFF38@<@EC>C@@E@?BF<??BFFBFF<:):<?F<BAAFFFFFA>
@M02352:288:000000000-CKWC8:1:1101:21122:12816 2:N:0:TACGCTGC+GTAAGGAG
TAATCTTGCGACCGTACTCCCCAGGCGGAATGCTTAATCCGTTAGGTGTGTCACCGAACAGTATACTGCCCGACGACTGGCATTCATCGTTTACGGTGTGGACTACCAGGGTATCTAATCCTGTTTGCTCCCCACACTTTCGTACCTCAGCGTCAGTATCGAGCCAGTGAGCCGCCTTCGCCACTGGTGTTCCTCCAAATATCTACGAATTTCACCTCTACACTTGGAATTCCACTCACCTCTCTCGAACTCTAGACTGATAGTTTTGGAGGCAGTTCCAG
+
GDGGGGGGGGEGEGGGGGGGGGGGGGGGGGGGGGGGGGGGGGGGGGGGGGGGGGGGGGGGGGGGGGGGGGGGGGGGGGGGGFGGGGGGGGGGGGGGGGGGGGGGGGGGGGGGGGGGGGGGGGGGGGGGGGGGGGGGGGGGGGGGGGGGGGGGGGGGGGAC7FFGGGGGGGGGGGGGGGGFDGGGGGGGCGGGFCFFFFAFFGFGEF3>CGFGGFFFGFFFCA@6:78DAFFFF@9ABBFFFB?7??6?BB?BA:492<F2:>4<FFA09BF0:?BBFBFF-
@M02352:288:000000000-CKWC8:1:1101:3829:12829 2:N:0:TACGCTGC+GTAAGGAG
TAATCTTGCGACCGTACTCCCCAGGCGGTCTACTTAACGCGTTAGCTCCGAAAGCCACGGCTCAAGGCCACAACCTCCAAGTAGACATCGTTTACGGCGTGGACTACCAGGGTATCTAATCCTGTTTGCTCCCCACGCTTTCGCATCTGAGTGTCAGTGTCTGTCCAGGGGGCCGCCTTCGCCACTGGTATTCCTTCAGATCTCTACGCATTTCACCGCTACACCTGAAATTCTACCCCCCTCTACAGCACTCTAGTTCACCAGTTTCAAATGCAGTTCCG
+
GFFFGGGGGGGGGGGGGGGGGGGGGGGGGDGGGGGGGGGGGGGGGGGGGGEGG>FGGGGGGGGGGGGGGGGGGGGGGGGGGGGGGGGGGGGGGGGGGGGGGGGGGGGGGGGGGGGFGGGGGGGGGGGGGGGGGGGFEGGGGGEGGEGGGG?FGGGGGGGGGGGGGG@8FGGGGGGGGGGFFGGGGFGGGGGGGFFFFF?FFGFGBFFGGGFGGFAFGFFFFFFFGFBG>?FFFFDFFBFFF;?BFFB2:0?DBFAFA9=)<BD:>BAAAFFABFF4B<>D(
@M02352:288:000000000-CKWC8:1:1101:15593:12837 2:N:0:TACGCTGC+GTAAGGAG
CAATCTTGCGATCGTACTCCCCAGGTGGGACACTTATCACTTTCGCTTAGTCACTTAGCTAATGCCAAACAACTAGTGTCCATCGTTTACGGCGTGGACTACCAGGGTATCTAATCCTGTTCGCTCCCCACGCTTTCGTCCATGAGCGTCAGTACATACGTAGTAGACTGCCTTCGCAATCGGTATTCTGTGTAATATCTATGCATTTCACCGCTACACTACACATTCTATCTACTTCCATATGACTCAAGTCAACCAGTATCAAAGGCAGTTCCATAGTT
+
GGFGFGGGGGGGGGFFGGGGGGGGGFGGGGGGGGGFGGGGGGGGGGGGGGGGGGGGGGFFGGGGGGGFGGGGGGE9F9FGGGGGGGGGGFGGGGGGGGGGGGGGGGEGGGGGGGGGGFFGGFFGGGEFGGGGGFGFFGGGGGGGAFFGEGGGGGGGGCFGGGGGGGEGFFGFGGGCGGDDFGCEGGGEEFGGGF+:6BFGFGFGFFFGGGF:C>@EGFFEFFFFGGFFCFFFFFCEC98CFCEFF9<>;;@5777A37FF<<AA><A:172?AF4<=42<>
@M02352:288:000000000-CKWC8:1:1101:26623:12843 2:N:0:TACGCTGC+GTAAGGAG
CATTCTTGCGAACGTACTCCCCAGGTGGGTTACTTATCACTTTCGCTTGGCCACTCAGTACTTAATCGTACCAAACAGCTAGTAACCATCGTTTACGGCGTGGACTACCAGGGTATCTAATCCTGTTCGCTACCCACGCTTTCGTTCATCAGCGTCAATATATTGTTAGTGATCTGCCTTCGCAATTGGTATTCTATGTAATATCTAAGCATTTCACCGCTACACTACATATTCTAACCACTTCACAATAATTCAAGACTAACAGTATCAATGGCAGTGC
+
GGGGGGGGGGGGGFGGGGFGGGGGGC<FGGGGGGGGC@FGGGGGBGGGGGGGGGGGGGGGGGGGGGGGFFGGGGGGGGGFGGGGGGGGGGGGGGGGGGGGGGGDGFFGGGGGEGGGGGGGGGGGFGGGGGGGGGGGGGGDCG8EDFGGFGGGGGGGGGGGGGGFFGGGGFGGGGGGGGGAAGGGDGGFGFFGGFFE<BC+BEFCCFADFFBCG6*B7A9@26>AD>5C@C6A=FCFCE@E<E;)<=E<<E33<CFF?<AABFF?AFFB<A<<22537<:<
@M02352:288:000000000-CKWC8:1:1101:2005:12873 2:N:0:TACGCTGC+GTAAGGAG
CATTCTTGCGAACGTACTCCCCAGGTGGGTCACTTATCACTTTCGCTTAGCCACTCAAACCGAAGTTCGAACAGCTAGTGACCATCGTTTACGGCGTGGACTACCAGGGTATCTAATCCTGTTCGCTCCCCACGCTTTCGTCCATCAGTGTCAGTATATTATTAGTGATCTGCCTTCGCAATTGGTATTCTATGTAATATCTATGCATTTCACCGCTACACTACATATTCTAACCACTTCATAATAACTCAAGACAACCAGTATCAAAGGCAATTTTACCG
+
GGGGGGGGGGGGGGFFGGGGGGGGGGFFGGGGGGGFGGGGGGGGGGGGGFGGGGGGGGGGGGG>GFGGGFFGGGGGGGGGGGFFGGGGGGGGGGGGGGGGGFGGGGFGGGGGGGGGGGGGGGGGGGGGGFGGGGGGGGGGGGEGGFGGGGGFGFGFGGGGGGGGGGG9BFGGGGGGGGGFFGGFGGGFGGGGGFFF<F+:EFFGFBFGFGCFGF@FGFBEDFFFDFEGFFAF=48<D84@EECEF57<EEE@E<DF@D5<BFF<BFAFFF073:=:FFFA(
@M02352:288:000000000-CKWC8:1:1101:29077:12885 2:N:0:TACGCTGC+GTATGGAG
CAGCCTTGCGACCGTACTCCCCAGGTGGGATACTTATTACTTTCGCTTCGTCACTGAACCGAAGTCCAACACCTACACTCCACCGTCTTCGTCGTGGACTTCCAGGGCATCTAATCCTCTTCCTTCTCCCCGCCCTCGCTCTCGAGCGTCAGCATCAATTTCGTCCCCTCCCTCCGCCTTCGCTATTCTGTGTCTTCTCTATGCCTCTCTCTGCTCCCCCACCCCTTCTATCTACCTCCTCATCACCTGACTCCCCCTGCTTCAATGCCTGCTCCATTG
+
EC<,=CF<F7++86BFFGGGGG<6,;CC+<ECFGG9,,,<CFE<B@BD:8:BFEFFCCFFG++86C5,,9,,B6C,,,:9C5,B>B:,4C@,+++++6BE,,B?,,+4+,:5@,4,CE,,CF,,,5,6,8++@+++36++,3,+3+@+@C8+,,,,,,,,,,36**668*1>F,;/9**:=<=5CC:1<BECC487)1;C+@107@4*0+;*+2)+0:,((:(:)*3>2*1***--4)4(().)))()((..)(,)41.,().-)))(.).(4.0.*))
@M02352:288:000000000-CKWC8:1:1101:24748:12890 2:N:0:TACGGTGC+GTAAGGAG
CATTCTTGCGAACGTACTCCCCAGGTGGGTCACTTATCACTTTCGCTTAGCCACTCAAACCGAAGTTCGAACAGCTAGTGACCATCGTTTACGGCGTGGACTACCAGGGTATCTAATCCTGTTCGCTCCCCACGCTTTCGTCCATCAGTGTCAGTATATTATTAGTGATCTGCCTTCGCAATTGGTATTCTATGTAATATCTATGCATTTCACCGCTACACTACATATTCTAACCACTTCATAATAACTCAAGACAACCAGTATCAAAGGCAATTTTACCG
+
FFFGGGGGFGGGGGFDGGGGGGGGFGGFGGGGGGGGGGGGGGGGGGGGGFGGGGGGGFEGGGGGGGGGGGGGGGGGGFFGGGGGGGGGGGGGGGGGGGGGGGGGGGGGGGGDGGGGGGGGGGGGGG@GG7CCFFGGDFGGFGGGGGGGGGGGGGGGGGGGGGCFGGGGGGGGGGGGGGGFFGGGGGGGGGGGGFFE<FB@CFFGFFFG@F6CFB>EGF@EDF;AGDCF?A6@AFD<D;A4CCEEEEFEE@E@FE;FDFFF0>A)6AFADF:?F7=9FB7A-
@M02352:288:000000000-CKWC8:1:1101:23203:12896 2:N:0:TAAGCTGC+GTAAGGAG
TAATCTTGCGACCGTACTCCCCAGGCGGTCTACTTAGTGCGTTAGCTGCGCCACTAAGACATCAAGTGTCCCAACGGCTAGTAGACATCGTTTACGGCCTGGACTACCAGGGTATCTAATCCTGTTCGCTCCCCACGCTTTCGTCCATGAGCGTCAGTACATACGTAGTAGACTGCCTTCGCAATCGGTATTCTGTGTAATATCTATGCATTTCACCGCTACACTACACATTCTATCTACTTCCATATGACTCAAGTCAACCAGTATCAAAGGCAGTTCCA
+
DGCGFGGGGGEECFGGGGGGGGGGGFEE@@FGGGGGGGGCGGGGGGGGGGGGGGGGGGFGGFFDGGGGGGGGGGGGGGGGGGGGGGGFGGGFGGGGGGGGGGGGGGGGGGGGGGGGGGGGGGFFGGGDGGGGGGFGGGGGGFGGGGGFCF87EGGGGGGGGGFGGGFCEGGGGGCFGGGF9DEGGGGGGFGCFEC??FA7@:AFEFA+CFF7FFEFCE@BFB<FG;;F@AFFFF2<BDFA9AA25A46-6).6381:4@<2?<<B24))6)62()().-6)
@M02352:288:000000000-CKWC8:1:1101:6969:12904 2:N:0:TACGCTGC+GTAAGGAG
CAATCTTGCGACCGTACTCCCCAGGCGGTCTACTTAACGCGTTAGCTCCGAAAGCCACGGCTCAAGGCCACAACCTCCAAGTAGACATCGTTTACGGCGTGGACTACCAGGGTATCTAATCCTGTTTGCTCCCCACGCTTTCGCATCTGAGTGTCAGTGTCTGTCCAGGGGGCCGCCTTCGCCACTGGTATTCCTTCAGATCTCTACGCATTTCACCGCTACACCTGAAATTCTACCCCCCTCTACAGCACTCTAGTTCACCAGTTTCAACTGCAGTTCC
+
GFGFGGGGGGGGGGGGGGGGGGGGGGGGGGGGGGGGGFEFGGGGGGGGGGEGGGGGGGGGGGGGGGGGGGGGGGGGFGGGGGGGGGGGGEGGGGGGGGGGGGDGFGGGGGGGGGGGGGA=FGGFGGGGGGGFGEGGGGEGGGGGGGGGGFFGGGGGFG;FGGGGGGF?FGGGEGDGGGGFFGGDGCFFFGGDFFFEFF?F?DFFAF?GDGF:FFF?FFB9>FFFGG?G)/*97FBA2?BFFF<:BFF:B<FFBFAF6:=<>ADFA:4))6)64>48F95A
@M02352:288:000000000-CKWC8:1:1101:26837:12906 2:N:0:TACGCTGC+GTAAGGAG
TAATCTTGCGACCGTACTCCCCAGGCGGTACACTTAATGTGTTAACTGCATTACTGCAAGGTCTAGCCTCACAACAACTAGTGTACATCGTTTAGGGCGTGGACTACCAGGGTATCTAATCCTGTTTGCTCCCCACGCTTTCGCGTCTCAGCGTCAATAATGTTCCAGTAGATCGCCTTCGCAATCGGTATTCCTTCTGATCTCTACGGATTTTACCCCTACACCAGAAATTCCATCTACCTCTCCCATATTCTAGGTAAGCAGTTTTCACAGCAGTTCAA
+
CFGFFGGGGGEGCFFGGEGGGGGCEDFFGEEFGGGGGFGGGGGGGGGGFFGGGGGFGFGGGFGGGGGF9EFGFGDGGGA=CFD?AEGGA@AFF<FF8FGGGGGGD=EFFFEGGGGGGGGGGGGGGGGGGGGGGGGGGGG6DGCGCGGDCAFCEGECEGGGGGFGGFG,@@>9>FG>CGDFFDGGGGGCEFFGFFFFFFFFFGAGFFFG4=DG4=?F+A;??FEFGG6C@FA:AA?EFEEE@=<>7??BF?)69A<=?AF2<26<A49A25)6)0779:<<4
@M02352:288:000000000-CKWC8:1:1101:5562:12913 2:N:0:TACGCTGC+GTAAGGAG
CATTCTTGCGAACGTACTCCCCAGGTGGGTCACTTATCACTTTCGCTTAGCCACTCAAACCGAAGTTCGAACAGCTAGTGACCATCGTTTACGGCGTGGACTACCGGGGTATCTAATCCCGTTCGCTCCCCACGCTTTCGTCCATCAGTGTCAGTTGATTATTAGTGATCTGCCTTCGCAATTGGTATTCTATGTAATATCTATGCATTTCACCGCTACACTACATATTCTAACCACTTCATAATAACTCAAGACAACCAGTATCAAAGGCAATTTTACC
+
GGGGGGGGGGGGGGGGGGGGGGGGGGGGGGGGGGGGGGGGGGGGGGGGGGGGGGGGGGGGGGGGGGGGGGGGGGGGGGGGGGGGGGGGGGGGGGGDGGGGGGGGGGGGGGGGGGGGGGGGGGGGGGGGGGGFGGGGGGGGGGGGGGGGGGGGGGGGGGGGGGGGGGGGGGGFFFGGGGGBFGGGGGGGGGGGGFFFFFFGFGFGEFFGGGFGGFDFGFF@FFFFGGFGEFFAFFFF<FFFFFFFFFFFFFFF<BBFF:DFFFF>ABFBFF:B<?FFFBFA
@M02352:288:000000000-CKWC8:1:1101:11961:12928 2:N:0:TACGCTGC+GTAAGGAG
TAATCTTGCGACCGTACTCCCCAGGCGGAATGCTTAATCCGTTAGGTGTGACACCAACAAGCATGCTTGCTGACGTCTGGCATTCATCGTTTACGGTGTGGACTACCAGGGTATCTAATCCTGTTTGCTCCCCACACTTTCGCACCTCAGCGTCAGTATCGAGCCAGTGAGCCGCCTTCGCCACTGGTGTTCCTCCGAATATCTACGAATTTCACCTCTACACTCGGAATTCCACTCACCTCTCTCGAACTCAAGACCAGGAGTTTACAAGGCAGTTCCAG
+
GGGGGGGGGGGGGGGGGGGGGGGGGGGGGGGGGGGGGGGGGGGGGGGGGGGGGGGGGGGGGGGGGGGGGFGGGGGEGGGFGDGGGGGGGGGGGGGGGGGGGGGGGGGFGGGGGGGGGEGGGGGGGGGGGGCGEGGGGGGGGGGGGGGGGGGGGGGGGFDG7FGGDGGGGGGGGGGDGGGFEGGGGGGGGGGGGFFBFFDGFGFGFFFG*:FGGFFFGFFFFFFAFG@GBFFFF?4)47??433125?DFFFADB2B7?>?F???1><4ABB?BFEFFFBB5
@M02352:288:000000000-CKWC8:1:1101:9602:13009 2:N:0:TACGCTGC+GTAAGGAG
TAACCTTGCGGCCGTACTCCCCAGGCGGTCTACTTAGTGCGTTAGCTGCGCCACTAAGACATCAAGTGTCCCAACGGCTAGTAGACATCGTTTACGGCGTGGACTACCAGGGTATCTAATCCTGTTTGCTCCCCACGCTTTCGCACCTCAGTGTCAGTATCAGACCAGGTAGTCGCCTTCGCCACTGGTGTTCCTTCCTATATCTACGCATTTCACCGCTACACAGGAAATTCCACTACCCTCTTCTGTACTCTAGTTATCCAGTATCAGGTGCAGTTCC
+
GGGGGGGGGGGGGEGGGFGGGGGGGGGDFGGAFGGGGGGGGGGGGGGGGGGGGGGGGGGGGGGGGGGGGGGGGGGGGGGGGGGGGGGGGGGGGGGGGGGGGGGGGGGGGGGGAAFGGGFGGGGGGGGFGGGGGGGGGGGGGGGGGGGGGGFGGGGGGGGGFGGGGGGGGGGGGFGGGGGFFGGGGGGGGFGGGFFEEFFFAF=7C7ACD5BGGFEFGEFFF>2;CGFGB6@4=F>FFFFFF?FFFFFA<)6:BF<4<A?6AA2):4>A)6:A(2/4994<
@M02352:288:000000000-CKWC8:1:1101:21981:13050 2:N:0:TACGCTGC+GTAAGGAG
CATTCTTGCGAACGTACTCCCCAGGTGGGTTACTTATCACTTTCGCTTGGCCACTCAGTACTTAATCGTACCAAACAGCTAGTAACCATCGTTTACGGCGTGGACTACCAGGGTATCTAATCCTGTTCGCTACCCACGCTTTCGTTCATCAGCGTCAATATATTGTTAGTGATCTGCCTTCGCAATTGGTATTCTATGTAATATCTAAGCATTTCACCGCTACACTACATATTCTAACCACTTCACAATAATTCAAGACTAACAGTATCACTGGCAGTGC
+
FFGGGGGGGGGGGGGFGFGDGGGEGGFDCFECFGGGFGCGGGGG7FCFFGGGGGGFFGFGGGFGGGGG@@CF<DGGGGGGGGGGFGGGFGGG8BFGDEGGDECEF@FGGGGDGGGGCFCDDFGGFGGGGGCCEGGFEEG6@FFDGFGGGGGGGGGGGDGGGGC,@BFGFC9DGGGGF5DAFCGED7,,<CCFG?CE<6=F9CFGFF6:+68CG8@FGFF>=89FG7@F8:AFFFE<C)(/16;8))/;8<@6)/1+.)84)52:7<<9<A)4)3)(032-
@M02352:288:000000000-CKWC8:1:1101:18815:13053 2:N:0:TACGCTGC+GTAAGGAG
TAATCTTGCGACCGTACTCCCCAGGCGGTCTACTTAACGCGTTAGCTCCGAAAGCCACGGCTCAAGGCCACAACCTCCAAGTAGACATCGTTTACGGCGTGGACTACCAGGGTATCTAATCCTGTTTGCTCCCCACGCTTTCGCATCTGAGTGTCAGTGTCTGTCCAGGGGGCCGCCTTCGCCACTGGTATTCCTTCAGATCTCTACGCATTTCACCGCTACACCTGAAATTCTACCCCCCTCTACAGCACTCTAGTTCACCAGTTTCAAATGCAGTTCC
+
GGGGGGGGGGGGGGGGGGGGGGGGGGGGGGGGGGGGGGGGGGGGGGGGGGGGGGGGGGGGGGGGGGGGGGGGGGGGGGGDGGGGGGGGGGGGGGGGGGGEGGGGGGGGGGEGGGGGGFGGGGGGGGGGGGGGGGGGGEGGGGGGGGGGGGGGGGGGGGGGGGGGGGGEGCGDGGGGGGGFFGGDGGGGGGGGGFFFFFF7*>?C<FF<DG>DGFBFEFFF>B<FFGFGF7FFFFFFB6:;FFBFFF4248?FBFFFAAF<AAB<AB9>BFFADFFFFAAF
@M02352:288:000000000-CKWC8:1:1101:12637:13063 2:N:0:TACGCTGC+GTAAGGAG
CAACCTTGCGATCGTACTCCCCAGGTGGATTACTTATCACTTTCGCTTAGACACTGACCGTATATCGCCAATATCGAGTAATCATCGTTTACGGCGTGGACTACCAGGGTATCTAATCCTGTTCGCTCCCCACGCTTTCGTCCATGAGCGTCAGTATATACGTAGTAGACTGCCTTCGCAATCGGTATTCTAAGTAATATCTATGCATTTCACCGCTACACTACTTATTCTATCTACTTCCGTATAACTCAAGTCAACCAGTATCAAAGGCAGTTCCATA
+
GEGGGGGGGGGGEFFGGGGGGGGGGGGGGGGGGGGGGGGGGGGGGGGG:FFGGGGGGFFGGGGGGGGGDGGGGGFCCGFGGGGGGGGGGGGGGGGCBCDEGFGGGGFGGGGGGGGGGGGGFGGB@FGGGGGFGGGGGFFGGGGEGFFGGGGGGG:,@EGGGGDECGGGGGGGCFGGGGGFFGFE771:EFGFGEF<AFF+:DFGC4@FGGFGGFF4/?9)3A;FG=?GFFFFF=CEEFE7A0=13)19>;@@@FFFADF::<>4AF9>B?0((4*5@>4)
@M02352:288:000000000-CKWC8:1:1101:21972:13067 2:N:0:TACGCTGC+GTAAGGAG
CATTCTTGCGAACGTACTCCCCAGGTGGGTTACTTATCACTTTCGCTTGGCCACTCAGTACTTAATCGTACCAAACAGCTAGTAACCATCGTTTACGGCGTGGACTACCAGGGTATCTAATCCTGTTCGCTACCCACGCTTTCGTTCATCAGCGTCAATATATTGTTAGTGATCTGCCTTCGCAATTGGTATTCTATGTAATATCTAAGCATTTCACCGCTACCCTACATATTCTAACCACTTCACAATAATTCAAGACTAACAGTATAAATGGCAGTGC
+
G9FFFGGGGGDGGDGGGGGGGGGGGGFGGGGGGGGGGGDGGGGGGGGGGGGGGGGGGGGFGGGGCFGGGGFGGGFGGGGGGGFGGGGGGGDGGGGGEEGGGGGDEFCGFFG>7FFGGGGGGGFGDGGGGGGGGGGDGCGGGGGGGGGGGGGGGGEEGGC=CCGF,E;,5@;>EGGFGFGFFCGGGGGC?EFFGFF4E9E7AGFFFFFF+01BFF4:FF9@982);=344AAF=+97<<?<(477<=)7@FEC3<E+535<>23:)5:))..::)8?>.(.
@M02352:288:000000000-CKWC8:1:1101:24033:13078 2:N:0:TACGCTGC+GTAAGGAG
CATTCTTGCGAACGTACTCCCCAGGTGGGATACTTATCACTTTCGCTTAGCCACTCAATCCGAAAATCGAACAGCTAGTATCCATCGTTTACGGCGTGGACTACCGGGGTATCTAATCCCGTTCGCTACCCACGCTTTCGTCCATCAGTGTCAATATATTATTAGTGATCTGCCTTCGCAATCGGTATTCTATGTAATATCTATGCATTTCACCGCTACACTACATATTCTAACCACTTCCTAATAACTCAAGACAACCAGTATCAAAGGCAATTTTACCG
+
GDFGGGGGGGGGGGGGGGGGGGGGFGGGGGGGGGGGGGGGGGGGGGGGGGGGGGGGGFGGGGGGGGGGD@FGEGGGFDGGGGGGGGGGGGCFGCFEGGGGGGFFGGGGGGEGGGGGGGGGEGFGGGE8BBE>BFFEGGGGFGEGGGEFGG=CGCFFGGGGGGGGCFAFGGGGFGGGG4DBDGFFDGFGGGGGFEFF5A>D>@FG<AACFGFDFFFEGD;<@FEFGGFGEFFFFFDFFFFE3646<A><4<A0?7<??:FFBFF9A25>)41<4>FFFFAD(
@M02352:288:000000000-CKWC8:1:1101:11247:13082 2:N:0:TACGCTGC+GTAAGGAG
CATTCTTGCGAACGTACTCCCCAGGTGGGCTACTTATCACGTTCGCTTCGCCACTCAGTATTCCTACCGGCCAACGACTATCCATCGTTTACTACGTGGACTACCACGGGAGCTAATACTCTTGGTTCCTCACCCTGTCGTCCCTCCGCGTCAATATATTTTTAGTGTTCTGCCTTCGTAATTGCTATTCTAACTAATATCTATGACGTTCATCGCTACACCACTGGATCTACCCCCTTCCCAATCATTCCACATCTTCACTTTCTTTGAATCCTCTTTAA
+
9FAFGGGGGGGGGGGGGGGGGGGGG,CF@,CFGGGG9,,C,CF,FFG<BFFGGG,9F6C66C6,,,,6+++@F,D,4+BF9,,5,CFG,?+5,,CB,,B+,,:F,A,+++++4,,,@@,C,,C,,58,@,3,B,,3,6,6+=++,@=+@33+++5@3,,7,,3337,37,,3,@2+9**/**,,+5,>D:2+5*4/7++:888+7+1*27)*+4(:*0.7()6>**(*)2=++2,(,((5(,4,(,,56))-)()/).9))-)).))69)))))*.9))))
@M02352:288:000000000-CKWC8:1:1101:29189:13138 2:N:0:TACGCTGC+GTAAGGAG
CAGTCTTGCGACCGTACTCCCCAGGTGGGATACTTATCACTTTCGCTTAGTCACTGAGCTAATGCCCAACAACTAGTATCCATCGTTTACGGCGTGGACTACCAGGGTATCTAATCCTGTTCGCTCCCCACACTTTCGCACCTCAGCGTCAGTATCGAGCCAGTGAGCCGCCTTCGCCACTGGTGTTCCTCCGAATATCTACGAATTTCACCTCTACACTCGGAATTCCACTCACCTCTCTCGAACTCAAGACTAGCCGTATCCAAGGCCGTTCCAGGGTT
+
CFGGCEGGGGGGDGGGCFGGGGGGGFEDEFGF8FFFGGGGGGGFEFEGFADEGFFGGGGGFFGEDD<FDCFE,6EFG9CEGGG9FGGGGFG7:BFGGGGGGGGG8FEFFGGGGGFE9FADFF7FGGGGG?CC>6,EDC>>8CEG8=E==@>CFA:;8:<@ECFFGF98D7EE5AFFCD4@F7,2*45<C,<97()0588+;C3*358FG9;>*)4;9+=)6510*>)+7768<)5(.()4)8(4(12<<72344<<7354?:B)62200(36,3)-*4((4
@M02352:288:000000000-CKWC8:1:1101:19066:13145 2:N:0:TACGCTGC+GTAAGGAG
CATTCTTGCGAACGTACTCCCCAGGTGGGTTACTTATCACTTTCGCTTGGCCACTCAGTACTTAATCGTACCAAACAGCTAGTAACCATCGTTTACGGCGTGGACTACCAGGGTATCTAATCCTGTTCGCTCCCCACGCTTTCGTCCATCAGTGTCAGTATATTATTAGTGATCTGCCTTCGCAATTGGTATTCTATGTAATATCTATGCATTTCACCGCTACACTACATATTCTAACCACTTCATAATAACTCAAGACAACCAGTATCAAAGGCAATTTT
+
FFFGGGGGGGGGGGGGGGGGGGGGGGFGGGGGGGGGGGGGGGGGGGGGGGGGGGGGGGGGGGGGGGGGGGGGGGGGGGGGGGGGGGGGGGGGGGGGGGGGGGGGDGGGGGGGGGGGGGGGGGGGFGFGGGGGGGGFEGGGGGCCDEGGFGGGGGGGGFGGGFFGGGGGGGGCGGGDGGGFFGGGGGGGFG9FFEFCCFFGFG9+:CFF9CFGGFCFFF=@BFFFG7.*5+:AFF6?EE6768;45?E5CC?367@F).;83=?F:>22<AA>40>?@:A<<
@M02352:288:000000000-CKWC8:1:1101:18210:13165 2:N:0:TACGCTGC+GTAAGGAG
CATTCTTGCGAACGTACTCCCCAGGTGGGTCACTTATCACTTTCGCTTAGCCACTCAAACCGAAGTTCGAACAGCTAGTGACCATCGTTTACGGCGTGGACTACCAGGGTATCTAATCCTGTTCGCTCCCCACGCTTTCGTCCATCAGTGTCAGTATATTATTAGTGATCTGCCTTCGCAATTGGTATTCTATGTAATATCTATGCATTTCACCGCTACACTACATATTCTAACCACTTCATAATAACTCAAGACAACCAGTATCAAAGGCAATTTTACCG
+
GGGGGGGGGGGGGGGGGGGGGGGGGGGGGGGGGGGGGEFGGGGGGGGGGGGGGGFGGGFFGGGEGGGGGGGGGGGFGGGGGGGGFGFGGGGGGGGEGGGGGGGGGGFECAFFGGGGGGGGFGGGGGGGGFE@FGGGGGGGFCCGGGG9F9=CGGGGGGDGGGGGGGGGDCGGGGGGGFGEEGGGGGGGGGFGFEF<EFAF6EFGFFFGGGFGGFFFGEFFD6;FC@5DEFFF6=;EF(7;CCCCE<EECEEFF@DF;;E?FA<AAB92<02<(39:B9AF(
@M02352:288:000000000-CKWC8:1:1101:12625:13204 2:N:0:TACGCTGC+GTAAGGAG
TAATCTTGCGACCGTACTCCCCAGGCGGTCTACTTAACGCGTTAGCTCCGAAAGCCACGGCTCAAGGCCACAACCTCCAAGTAGACATCGTTTACGGCGTGGACTACCAGGGTATCTAATCCTGTTTGCTCCCCACGCTTTCGCATCTGAGTGTCAGTGTCTGTCCAGGGGGCCGCCTTCGCCACTGGTATTCCTTCAGATCTCTACGCATTTCACCGCTACACTACCCATTCTATCTACTTCCATATGACTCAAGTCAACCAGTATCAAAGGCAGTTCC
+
FFGGGGGGGGGGGGGGGGGGGGEEGGGGGGGGGGGGGGGGGGGGGGGGGGGGGGGFFGGGGGGGGGGGGGGDGGGGGGGGGGGGGGGGGGGGGGGGGGGGGGGGGGGGGGGGGGFGGGFGGGGGGGGGGFGGGGDFEGGGGGGGGEEGGGGGGGGGGGAFFGGGGGGGGGGGGGGDGGGFFDGGDGGGGFGGGFFFFF?CFGFGFFFGG=@DFFAFFE;99D>??FF41676492<AFAFAFFABF>DD2ADA:??42F<BFF?9<AA9><)7:5(8>AF
@M02352:288:000000000-CKWC8:1:1101:14083:13222 2:N:0:TACGCTGC+GTAAGGAG
TAATCTTGCGACCGTACTCCTCAGGTGGATAACTTAACGCGTTAGCTACAGCACTGCATCCGAAAACACAACACTTAGTTATCATCGTTTAGGGCGTGGACTACAAGGGTATCTAATCCTTTTCGCTCCCCACGCTTTCGTTCCTCAGCGTCAATATAGTTCCAGTAAGCTGCCTTCGCTTTTGGTGTTCCTCTAAGTATCTACGGATTGCACCCCTACACTTAGAATTCCGCTTACCTCTCCCTAATTCTAGTCTGTCAGTTTTGAACACAAACACGGAG
+
9FGGGGGGGGGGGGGGGGGGFGGGGAFGGDGGGGGGGGGDGGGGGGG9FFEFGGGEFGGDFF7@FFFCFGGGG>CDF9EFGCEDGGDFGDFG8<EFGGGEFGFGGCFFDFGGGFGEEECCFB?FE@GF>F@EGGGGC?FEGGGEFGGG8EEE87ECGG=FGC=EEG9EACDDGGGFG57BAF,<CA:FGF?FCEA6@FFGFGFG24?D*4;885;DEA?E;F;FC77@CFF4:>?FFEFF@D78<774>BFA<<AB<<6<B9<26(8::A?B<?F0F<F6-
@M02352:288:000000000-CKWC8:1:1101:11066:13252 2:N:0:TACGCTGC+GTAAGGAG
CATTCTTGCGAACGTACTCCCCAGGTGGGTCACTTATCACTTTCGCTTAGCCACTCAAACCGAAGTTCGAACAGCTAGTGACCATCGTTTACGGCGTGGACTACCGGGGTATCTAATCCCGTTCGCTCCCCACGCTTTCGTCCATCAGTGTCAGTATATTATTAGTGATCTGCCTTCGCAATTGGTATTCTATGTAATATCTATGCATTTCACCGCTACACTACATATTCTAACCACTTCATAATAACTCAAGACAACCAGTATCAAAGGCAATTTTACCG
+
GGGGGGGGGEGGGGGGGGGGGGGGGGGGGGGGGGGGGGGGGGGGGGGGGGGGGGFGGGGGGGGCGGGGGGGGDGGEGGGGFGGGGGGGGGGGGEEGGGGGGGGGGGGGGGCGGGFGGGGGGGGGGECF>FEDEFGGGGFGGGDGFFG6C,@:FCGCF9DEAFG,3D@F>CFFGGFGGFD>>7;9<F9FG9>+B?F<*BBFAD6C5FFCFCF@CA1BGE3@DCEFGF9FEF7AAA@E04337CEC<.63)6)5)51F015:<44<<A24).2113?>BA)4,
@M02352:288:000000000-CKWC8:1:1101:19567:13257 2:N:0:CACGCTGC+GTAAGGAG
TAATCTTGCGACCGTACTCCCCAGGCGGAGAGCTTAATGCGTTAGCTGCGTCACCTACAAGCATGCTTTCAGACAACTAGCTCTCATCGTTTACGGTGTGGACTACCAGGGTATCTAATCCTGTTCGCTCCCCCCGCTCTCGTGCCTCAGCGTCTGTATCAGTTTAGTAAGCTGCCTTCTCTATCGGTGTTCTGTGTACTATCTCAGCACTTCACCGCTACACTACACATTCCCCCTACTCCAACTGAACTCAAGTTTATCAGTATCAATGCCACTTTCGA
+
FGAFFGGGGEEGEGG<FFGCFEFGGGGG7F:EFFGDGAAFGGFFGGGCGGEEGE9CFFC,C<<,C<EF,C5,<CE?,E4,=FFAFFFGF9BF<<4+9A4+:<E<<4,BEFE<FEFFE9@:,,75C?+>8D3:F+6+:8+6,+54:*,3,,,4@5*3>,@;DEGGFC;DD;,:,,3;9BF*;C14B578?=4+=4:<.:+:@1;F);:CD*)28+;=*86@,;@FCF?5)0//**.(13(,82)2280))5<AA()16<6)645:5<F2).-(,.*,0)62(
@M02352:288:000000000-CKWC8:1:1101:14566:13276 2:N:0:TACGCTGC+GTAAGGAG
CATTCTTGCGAACGTACTCCCCAGGTGGGTCACTTATCACTTTCGCTTAGCCACTCAAACCGAAGTTCGAACAGCTAGTGACCATCGTTTACGGCGTGGACTACCAGGGTATCTAATCCTGTTCGCTCCCCACGCTTTCGTCCATCAGTGTCAGTATATTATTAGTGATCTGCCTTCGCAATTGGTATTCTATGTAATATCTATGCATTTCACCGCTACACTACATATTCTAACCACTTCATAATAACTCAAGACAACCAGTATCAAAGGCAATTTTACC
+
GFGGGGGGFEGGGEGGGGCFGGGGGFFGEGGGGGGGEFFGGGGGEGGGGGGGGGGGGGGGGCEG>DEGCGGGDFGGGGGGGGGGGGDFFGGGFCGGGGGGGGGFEF<F@FGGGGGGGGFFFGGGGGGGDGGGGGGGGGGGGGGGGGDFGGFFFCGGGGGGFEGFAC9;CFGGGGGGG57@?DGGGGGGGGGGGFFF4EFFFGFGFBFGFGFGGF@DGEBBDFFFCG?7?FFFFF@3@EFFEEFEEF3=C@FFF33A(63:?<AADFFFF((31:?AFAA5
@M02352:288:000000000-CKWC8:1:1101:8522:13277 2:N:0:TACGCTGC+GTAAGGAG
CATTCTTGCGAACGTACTCCCCAGGTGGGTCACTTATCACTTTCGCTTAGCCACTCAAACCGAAGTTCGAACAGCTAGTAACCATCGTTTACGGCGTGGACTAACAGGGTATCTAATCCTGTTCGCTACCCACGCTTTCGTTCATCAGCGTCAATATATTGTTAGTGATTTGCCTTCGCACTTGGTCTTCTATGTAATATCTAAGCATTTCACCGCTACACTACATATTCTAACCACTTCACAATAATTCAAGACTAACAATATCAATGACAGTCCCGGAG
+
GG,6,CFGGE@@@FFDFFGGCFGGGGGG7@EEEFGG,F9FGGGG@FG@:E<FFG@FFEEDFC7C@F@C:,6E:FF<F96<ECFGGGCCFADC=FE+C@::,9F,AFF?@:A,?EEE@,5E,,9,@>F=336CF::+3=@BEFF@FGA=FE:;@9E7A@@FGC;,>8=,,,7>9EGCG5@5*3>EFF,5;F@CE4FAE>12=DF7/)?F:9B@C*-/407<@=468CC>CF6+8A04;@A)...)73<F<ECC5)(*)4:))))-644<>)5)82*./,(,,
@M02352:288:000000000-CKWC8:1:1101:9516:13295 2:N:0:TACGCTGC+GTAAGGAG
TAATCTTGCGACCGTACTCCCCAGGCGGAATGCTTAATCCGTTAGGTGTGTCACCGAACAGTATACTGCCCGACGACTGGCATTCATCGTTTACGGTGTGGACTACCAGGGTATCTAATCCTGTTTGCTCCCCCCACTTTCGTACCTCAGCGTCAGTATCGAGCCAGTGAGCCGCCTTCGCCACTGGTGTTCCTCCAAATATCTACGAATTTCCCCCCTACACTTGGAATTCACCTCACCCCCCACGAACTCTACACTGATATTTTTGGAGTCAGTTCCAG
+
FAFAFEGGFGEFEFGFGGGGGEGECDCFCGGGGGGGFFAFGGFGGFCFFFFGGGFGGGEGGGEGGGGC9CAFFG:FCGF8FCFGGGFGGGEFGG+BFDFCEFGGG,A=FGGGCD9E9;CFFAFAFFF;AF8=F+=@C,EAFC:CC+7:,,,*6@5*@=EFD*1BC@C??9DFG5C79C?>?G55>C=09E8CC?+6=48*3+++):)/*=.2+1<4*.16<)8*?:)2)9/70047?26(,((-(,(-43()6.)91)0))))-)6)4(:...6*66)))-
@M02352:288:000000000-CKWC8:1:1101:22558:13318 2:N:0:TACGCTGC+GTAAGGAG
TAATCTTGCGACCGTACTCCCCAGGCGGTACACTTATCACTTTCGCTTAGTCACTGAGCATAAGCCCAACAACTAGTGTCCATCGTTTACGGCGTGGACTACCAGGGTATCTAATCCTGTTCGCTCCCCACGCTTTCGTCCATGAGCGTCAGTATATACGTAGTAGACTGCCTTCGCAATCGGTATTCTAAGTAATATCTATGCATTTCACCGCTACACTACTTATTCTATCTACTTCCGTATAACTCAAGTCAACCAGTATCAAAGGCAGTTCCATAGTT
+
GGFGFGGGGGGGGGGGGGGGGGGGGGGFGGGGGGGGGGGGGGGGGGGGCGGGGGGGGGGGGGGGGGGGGGGGGGGGGGGGGGGGGGGGGGGGGGGGGGGGGGGGGGGGGGGGGGGGGGGGGGFGGGGGGGGGGGGGGGGGGDFGFGGGGGGGGGGGGGGGGGGGCCFGGGGGGGGGGGGFFGGGGGGGFGGGGFFFFFFGFGFGFFFGGGFGGFBAGFFFFFFFFGFGFFFAFCECEEEFFFFF<>2AAFBAAB>FF<>92>A>FF9(44-:AF4)*.)66
@M02352:288:000000000-CKWC8:1:1101:21043:13322 2:N:0:TACGCTGC+GTAAGGAG
CAATCTTGCGATCGTACTCCCCAGGTGGGACACTTATCACTTTCGCTTAGTCACTTAGCTAATGCCAAACAACTAGTGTCCATCGTTTACGGCGTGGACTACCAGGGTATCTAATCCTGTTCGCTCCCCACGCTTTCGTCCATGAGCGTCAGTACATACGTAGTAGACTCCCTTCGCAATCGGTATTCTGTGTAATATCTATGCATTTTCCCGCTACACCTTAAATTCTACCCCCCTCTACAATACTCTAGTTTGCCAGTTCGACATGCAGTTCCCAGGTT
+
GGAFFGGFF@7C6@FFGGGFFGGEGF@ECGGGGGGGGEFGGGGGGGGGGGAGFGGGGFGFDGGCAF@,@CDGGG,,C<FECFDAFBEF<F,B4@FG7CE=FFC8A@GD@FFG9DFF9DFGGGGGGDECCEG+C:+D>EFECCE@D=A?C>?6>A9=C,,DF:8:>=@;F,3@8AFCD7*3**4=?9,2<=C+26+9<6+5+5+4>ACG+,4**:0)4;8;()/++;)27;76AF3>0(5).)4)-4)5A<4)..)9266444(1(4<24296<9*)/)(.5
@M02352:288:000000000-CKWC8:1:1101:9434:13323 2:N:0:TACGCTGC+GTAAGGAG
CAGTCTTGCGACCGTACTCCCCAGGTGGGATACTTATCACTTTCGCTTAGTCACTGAGTCGAAACCCAACAACTAGTATCCATCGTTTACGGCGTGGACTACCAGGGTATCTAATCCTGTTCGCTCCCCACGCTTTCGTCCATGAGCGTCAGTATATACGTAGTAGACTGCCTTCGCAATCGGTATTCTAAGTAATATCTATGCATTTCACCGCTACACTACTTATTCTATCTACTTCCGTATAACTCAAGTCAACCAGTATCAAAGGCATTTCCATCGTT
+
GGGGGGGGG7FGGGGGGGGGGGGGGG@FGGGFGGGGGGGGGGGGGGGGGGGGGGGGGGFGGGGGGGGGGGGGGGFFGGGGGGGGGGGFGGDGGGGGGGGGGGGGGGGGGGGGGGGGGGGGGGGC@<CEGFGGGGGGGGGGGGGGGGGGGGGEGGGGGFGCFFCGGGGGGGGGGGGCDGGBFGGEDFGGG9C7CC6@?AFG6B8D5AFCFF8DDE9=EF;>@FFFCFFGCCF@+@CF?EE;@75@C<<>A?2A>9AF0:49>AA<))4(.()564=4450::
@M02352:288:000000000-CKWC8:1:1101:9449:13335 2:N:0:TACGCTGC+GTAAGGAG
CAGTCTTGCGACCGTACTCCCCAGGTGGGATACTTATCACTTTCGCTTAGTCACTGAGTCGACACCCAACAACTAGTATCCATCGTTTACGGCGTGGGCTACCAGGGTATCTACTCCTATTCGCTCCCCACCCTTTCGTCCATGAGCGTCAGTATATCCGTGGTGGACTTCCTTCGCAATCGGTATTCTAAGTCATATCTATTCCTTTCCCCGCTACACCAATTATTCTATCTACTTCCTTCTCACTCAAATCCACCATTCTCAACGTCCATTCCATCTTT
+
GGFFCFGGG++@C@FDGFFGGGGGGGFG@FE8CFGG,E,CFGGGEGG@@F<FGGACCFEFC7+BFFG,CC<,:6E,C,<B5C,<,B?FEFGE74>@B+B=,4,AA++8,,<C,54@>E,7CF<CCF:F+,@+B<3@FGGGE+@9,@F+@EG6>@EAA,3*6*4>*35,3,,?;2:7DDC@>5**2A@1,=51=7+85=B:BC+=);AD++*;)83:G*3((./++1.+)++38*:><4))))-))))4(.)),(.9(2*6))6<2((-41(.-)=)*)).)
@M02352:288:000000000-CKWC8:1:1101:4425:13344 2:N:0:TACGCTGC+GTAAGGAG
CAGTCTTGCGACCGTACTCCCCAGGTGGGTTACTTATCACTTTCGCTTAGCCACTCAGACCGAAGTCCAAACAGCTAGTAACCATCGTTTACGGCGTGGACTACCAGGGTATCTAATCCTGTTCGCTCCCCACGCTTTCGTCCCTCAGCGTCAGTATATAATTAGTGATCTGCCTTCGCAATCGGTATTCTGTGTAATATCTATGCATTTCACCGCTACACTACACATTCTATCTACTTCCATATGACTCAAGTCAACCAGTATCAAAGGCAGTTCCATAA
+
GEGFCFGEFGDGDGGGGGGGGGG7FGGFEGGGGGGGGGGGGGEFGGFD@FA<FF<@FGAFGGG=FGFFGGGGGGGFCFEGFDGGGFGGGGGGG@E:FGGGGGGFFGGE7FFGGFFGGGFFCFFGGG+@=F8DE+@FEGGGECGGFGG?FEE6E;DFCFF,@FF9DF;ECFF9DFDFCDDFFGDGCG,=A7CC:EFEC8:+B=FGEFC7+=7FGF;BDB><@CEAGG@F?:F8+1.)6<642))5-.64-643)6.84AF:0994:<A9A16?:?@<?)62)
@M02352:288:000000000-CKWC8:1:1101:14832:13352 2:N:0:TACGCTGC+GTAAGGAG
CAATCTTGCGATCGTACTCCCCAGGTGGGACACTTATCACTTTCGCTTAGTCACTTAGCTAATGCCAAACAACTAGTGTCCATCGTTTACGGCGTGGACTACCAGGGTATCTAATCCTGTTCGCTCCCCACGCTTTCGTCCATGAGCGTCAGTACATACGTAGTAGACTGCCTTCGCAATCGGTATTCTGTGTAATATCTATGCATTTCACCGCTACACTACACATTCTATCTACTTCCATATGACTCAAGTCAACCAGTATCAAAGTCAGTTCCATATTT
+
GFCCGGGGGGGGGGGGGGGFFGGGGGFGGGGGGGGGGGGGGGGGGGGGDDFGGGGGGFGGGGGGFGGGGGGGGGGGGFGGFGGGGGGGGGCFEEFGGGGGGGGGGGDFFGFGGGGGGGFEGGGGGGGDEGGGGGGFGGGGGDGDFFF>EGGCGGGGGFGCFFFEDFCFGC8FGGGGGGGAFGEEGGGGGCGFG64:AFFGFGFGFFFGGGFCDEFFGFFCEF3AFGFGF+@7:=;<CF;7?CEC3CEEF8)9CFEFFFFE9-9<-9<)6-64649<?))):
@M02352:288:000000000-CKWC8:1:1101:29358:13356 2:N:0:TACGCTGC+GTAAGGAG
CATTCTTGCGAACGTACTCCCCAGGTGGGTCACTTATCACTTTCGCTTAGCCACTCAAACCGGAGTTCGAACAGCTAGTGACCATCGTTTACGGCGTGGACTACCAGGGTATCTAATCATGTTTGCTCCCCACACTTTCGTACCTCAGCGTCAGTATCGAGCCAGTGAGCCGCCTTCGCCACTGGTGTTCCTCCAAATATCTACGAATTTCACCTCTACACTTGGAATTCCACTCACCTCTCTCGAACTCTAGACTGATAGTTTAGGAGGAAGTTCCAGGG
+
GFGEFGGGGGCFGGGFFGGGGDGGDF8FDFGGGGGGGCEFGGGGGGGGG<EGGACFGGGFGE@F:FFGCDGGGGGGG,C,EFFEFEEF@GGGEDGGGGGC8?FG,5EFB,4<?FFE=9,CEFEF?FDEC=7:CE7,CCFGF,8?DB8=FG6CGGGGFFFDEEDFCFFCFC?ECGGGG449@GF<*,4,8:CFDBFFFFF+::B:,=;CC7:;+=<FFFEE@A<AFFEGEFFCFFFFFDF:<<),8::?<9AB)2.6:2FBFBA<A)36(,-(,)94B2>((
@M02352:288:000000000-CKWC8:1:1101:11004:13378 2:N:0:TACGCTGC+GTAAGGAG
CATTCTTGCGAACGTACTCCCCAGGTGGGTCACTTATCACTTTCGCTTAGCCACTCAAACCGAAGTTCGAACAGCTAGTGACCATCGTTTACGGCGTGGACTACCAGGGTATCTAATCCTGTTCGCTCCCCACGCTTTCGTCCATCAGTGTCAGTATATTATTAGTGATCTGCCTTCGCAATTGGTATTCTATGTAATATCTATGCATTTCACCGCTACACTACATATTCTAACCACTTCATAATAACTCAAGACAACCAGTATCAAAGGCAATTTTACC
+
GFFGGGGFFGGGEGGFGGGGGGGGGGGGGGGGGGFGGFGGGGGGGGGGGGGGGFCFGGGGGGGGGGGGGFGGGGGGGGGGGGGGGGGGGGGGEDEEGGDGGGGGGGGGEDFAFGGGGGGGGGGGGG7=BFGFF:FE8@ECEGEE9EFGGGGGGFGG7CFCGGFGGF9,>@FCAEFDF7CBEG7FGG,=DF:BCAA?E>9CFFFG?4CFCGFGFFFFEEFF1@@FC>?C3@AFCF?ED@E<76)<5<?@4<@;E)/)613:094)6<B2<7(,3(=5648<
@M02352:288:000000000-CKWC8:1:1101:25195:13388 2:N:0:TACGCTGC+GTAAGGAG
CAGTCTTGCGACCGTACTCCCCAGGTGGGATACTTATCACTTTCGCTTAGTCACTGAGAATTAACCCAACAACTAGTATCCATCGTTTACAGCGTGGTCTACCAGGGTATCTAATCCTGTTCGCTCCCCACGCTTTCGTCCATGAGCGTCAGTATATACGTAGTAGACTGCCTTCGCAATCGGTATTCTAAGTAATATCTATGCATTGCACCGCTACACTACTTATTCTATCTACTTCCGTATAACTCAAGTCAACCAGTATCAAAGGCAGTTCCATAGTT
+
GFGB9CFCDF@FEFFFGGGCEC<,CFCFG@EGGGGGF9EFFCED@C:FFFFD@EAC9E@E9FGFEEF:@FFGFGG9?9,<6?<EGFGGGF,:FCGGE+9CF,?=<C@=EF9AFAF9;EFG9EFEEDF7@EEE7FGC,=DEEEFGF,E+=>>EFAF:EEGGF,8BF9,;,>C,,BFF>CCBFF59?EEGEGDGC?>AAF=DFF67AB6*+4;*:?>EGFF4(;;=711+);7;7FEE9C@;EF8;C4>FFF@<>?CF@15>BA9<<441((47<<4<?4)-.
@M02352:288:000000000-CKWC8:1:1101:20654:13389 2:N:0:TACGCTGC+GTAAGGAG
CAGTCTTGCGACCGTACTCCCCAGGTGGGATACTTATCACTTTCGCTTAGTCACTTAGCTAACGCCAAACAACTAGTATCCATCGTTTACGGCGTGGACTACCAGGGTATCTAATCCTGTTCGCTCCCCACGCTTTCGTCCATGAGCGTCAGTACATACGTAGTAGACTGCCTTCGCAATCGGTATTCTGTGTAATATCTATGCATTTCACCGCTACACTACTTATTCTATCTACTTCCGTATAACTCAAGTCAACCAGTATCAAAGGCAGTTCCATAGTT
+
GGGGGGGGGGGGGGGGGGGGGGGGGGGGGGGGGGGGGGGGGGGGGGGGGGGGGGGGGGGGGGGGGGGGGGGGGGGGGGGGGGGGGGGGGGGEGGGGGGGGGGGGGGGGGGGGGGGGGGGGGGGEGGGGGGGGGGGGFEFGGGGGGGGGGGGGGGGGGFFGGGGGGGGGGFGGGGGGGGGBFGGGGGGGF@FG8?CCCBFGFGFGFFFFGGFGC39:EF34=FFFFGFG?FFFFFFFFFA;@;@8CAF<<>2<<AFFFFFFAADF4>FBBF?FFBF>FB:AA
@M02352:288:000000000-CKWC8:1:1101:4971:13400 2:N:0:TACGCTGC+GTAAGGAG
CAGCCTTGCGACCGTACTCCCCAGGCGGGATACTTATCACTTTCGCTTCGGCACTTAGCTGATGCCAAACACCTAGACTCCATCGTTTTCGTCGTGGACTTCCACTGCCTCTATTCCTGTTCGCTCTCCACGCCCTCGTCTCTCAGCCTCAGCACAAACGTAGTAGCATGCCTTCGCCTTCGCTATTCTGTGTAATATCTATGCATTTCACTTCTACACCTGCAATTCTACTCCCCTCTACAGCCCTCTCGCTCACCAGTTTCAATTTCAGTTCCGATGTT
+
FG,,CEFGGG7FEGGGGGGFGGGGG,@F+@FFFGGGF<,C<FG97FG7,F,@FGC,CE,C,,C<E<<F,D?BFGG,,5<,,9C5+B?<:CFE7+6+86FF,,,:,5,,,,,37,83CA,7CF:++3+C3,,+@3+34@3+8@,,,5D*AFE?,78,,,,6>:8E,,,,5>,6;@CCG*/?AF**957+;+5+3)+).;A7AFFG);+:+++++0)+>+/6()()*3/3)@F*)92((-3.5)))(2(2,4((4<>F()0)-.46))6:AFF)4)=()(-.-
@M02352:288:000000000-CKWC8:1:1101:15715:13414 2:N:0:TACGCTGC+GTAAGGAG
CATTCTTGCGAACGTACTCCCCAGGTGGGTTACTTATCACTTTCGCTTGGCCACTCAGTACTTAATCGTACCAAACAGCTAGTAACCATCGTTTACGGCGTGGACTACCAGGGTATCTAATCCTGTTCGCTACCCACGCTTTCGTTCATCAGCGTCAATATATTGTTAGTGATCTGCCTTCGCAATTGGTATTCTATGTAATATCTAAGCATTTCACCGCTACACTACCTATTCTAACCACTTCACAATAATTCAAGACTAACAGTATCAATGGCAGTTC
+
GGGGGGGGGGGGGGGGGGGGGDGGGGGGGGGGGGGGGGGGGGGGGGGGGGGGGGGGGGGGGGGGGGGGGGGGGGGGGGGGGGGGGGGGGGGGGGGGDEGGGGGGGGGCFGGGGGGGGGGFGFGGGAFGG>CFGGGGEGGGGGGGGGGGGGD?FGGGGCEFGGGGGGGGCFGGGAFCGFGFFGEGGGGGGF=FGFFCCCFDAGA7AFF>CFFGGFFFGFFBFFFFGD1*(2@A@A51?ED@1(7)))94EFEFFEFF37;7@BBFFA<-:>4:92>0.4))
@M02352:288:000000000-CKWC8:1:1101:27789:13420 2:N:0:TACGCTGC+GTAAGGAG
CAACCTTGCGATCGTACTCCCCAGGTGGATTACTTATCACTTTCGCTTAGTCACTGACTGTATATCGCCAATAACGAGTAATCATCGTTTACGTCGTGGACTACCAGGGTATCTAATCCTTTTCGCTCCCCACGCTTTCGTCCATGAGCGTCAGTATATACGTAGTAGACTGCCTTCGTAATCGGTATTCTATGTAATCTCTATGCATTTCACCGCTACACTCCTTATTCTATCTACTTCCGTATAACTCAAGTAAACCAGTCTCAAAGGCAGTTCCATAT
+
GEFGEEGGGEEFFGGGGGGGGGGGGFFGGGGFGGGGFFAFGGGGGGGGGEFFGG<FGCFGGCFGGF7CGGGGFFFFCGGGFE?FGA=BFG7E,4?=FG7:,C<,E?EFCEEC<FG;@,F,,C??F+CE=@+AF+>@B=FCE6ECGG8+,6=CCCFFECF;DFFFG:,>;DFFFGGGGC+039EFDE,:,B:@+;BA4++++=EFE4FFGC+:+;7BD;=338(2:+0:?FC+1:3?EEF9A0=(=@?<EFFE).);));067))675370((-462@))6)
@M02352:288:000000000-CKWC8:1:1101:26304:13453 2:N:0:TACACTGC+GTAAGGAG
CATTCTTGCGAACGTACTCCCCAGGTGGGTCACTTATCACTTTCGCTTAGCCACTCAAACCGAAGTTCGAACAGCTAGTGACCATCGTTTACGGCGTGGACTACCGGGGTATCTAATCCCGTTCGCTCCCCACACTTTCGTCCATCAGTGTCAGTTGATTATTAGTGATCTGCCTTCGCAATTGGTATTCTATGTAATATCTATGCATTTCACCGCTACACTACATATTCTAACCTCTTCATAATAACTCAAGACAACAAGTATAAAAGGCAATTTTAC
+
GGGGFGGGGGGGDCFCFGFGGGGGGGFFGEC@FGGGGGGGGGGGGGGGGF9FGGGFGGGGGEECGAFFFCGGDFGGCAF9<C?DGGGGFGGGGGGGGGECFGDGGGG7FG:FAFCFFEF=BB=FGGGGGGGFG+3@9E8CBEEGGGGFG;FFCFFFFFG9@CFEF;CFG@DC;97@CD49>DGGGGGGFCFGFFFECF@DFGFCE4@F@CF+:B=3=>;)3:;A>C979;FCA=1)/4;CEFFEE??E3.<?)507:?)(,6))).)-6(181>F<=25
@M02352:288:000000000-CKWC8:1:1101:28542:13464 2:N:0:TACGCTGC+GTAAGGAG
CACTGTTGCCAGCGTACTCCCCAGGTGGCTAACTTAATACTTTCGCTTTGGCACTCATCTTCAAGTAGTCAAGCACCGAGTTAGCATCGTTTACGGCGTGGACTACCGGGGTATCTAATCCCGTTCGCTACCAACGCTTTCGTCCATCAGCGTCAATAATATCTTAGTAAGCTGCCTTCGCAATTGGTGTTCTATGTAATATCTATGCATTTCACCGATACACTACTTATTCCGCCTACTTCAAATATATTCAACACCTACAGTATTAAAGGCAGTTCCA
+
;,BAECF<<;CF9FGG@DFFGFC@FGD<FFFDFGG<EC@CFFG9FEFGFFGD,F<EGFF<C<FEF<AC,C<@FGGFF@@CFGGGGGG8:B<<CEEGGGFFGCCEF?==BFG7C=FAEFDA=,@FGFGCGDEF,=FCG+=6>CG+@8F?2E,1@CE6DFGGFFGFF,,@37,,ECFCC+90?*;:DFFDFCCDG6+>EFFG@@B+8BFF@9A8F6@*4),,6+4A*0)19A:=3;(:61=@CF5C5<))..:6A2)/((),3()6<-).6452?()4=>2)
@M02352:288:000000000-CKWC8:1:1101:2613:13471 2:N:0:TACGCTGC+GTAAGGAG
CAGTCTTGCGACCGTACTCCCCAGGTGGGATACTTATCACTTTCGCTTAGTCACTTAGCTAATGCCAAACAACTAGTATCCATCGTTTACGGCGTGGACTACCAGGGTATCTAATCCTGTTCGCTCCCCACGCTTTCGTCCCTCAGCGTCAGTATATACGTAGTAGACTGCCTTCGCAATCGGTATTCTAAGTAATATCTATGCATTTCACCGCTACACTACTTATTCTATCTACTTCCATATAACTCAAGTCAATCAGTATCAAAGGTAGTTCCATCGTT
+
FEFFEFGFFGEEEFGGGGGGGGGGGFFDE<FGGGGGGGEFGGGGEGGGGG@FGGGGGAFGCFGF9FCFFGC8E<8CEAAFGFCFGFGFGGG:FEGE7FD@<<,,::BBEFFGG<FF,CEFG,@7+B=DCDE@FF7F9CFGGGGGCDFGGGG6BFFECFGGDF735,,,;,:,3BFDD>*:;*A?95:D@E7:CEFFCC6FFFFGCFF77CFC<52:CA=;36):;@E:C66=7:;C.7)96<?E?97A@F<CC?<*)./.64:))-:().)..4*6@-(43
@M02352:288:000000000-CKWC8:1:1101:12130:13502 2:N:0:TACGCTGC+GTAAGGAG
CAGTCTTGCGACCGTACTCCCCAGGTGGGATACTTATCACTTTCGCTTCGTCACTTAGCTAATGCCAAACAACTAGTATCCATCGTTTACGGCGTGGACTACCAGGGTATCTAATCCTGTTCGCTCCCCACGCTTTCGTCCCTCAGCGTCAGTACATACGTAGTAGACTGCCTTCGCAATCGGTATTCTGTTTAATATCTATGCATTTCACCGCTACACTACACATTCTATCTACTTCCATATGACTCAAGTCAACCAGTATCCAAGGCAGTTCCATAGTT
+
FGGGGGGFFCGGGG;FFFFGGGGGGGFGGGGGGGGGGGGGGGGGGGGG,@EFGGGGGGGGGGGFGGGGGGGGGGGFGGGGGGGGGGGGGGGGEGGGGGGGGCGGFGGGGGGCFFGGGGGGGCFGGGGGGGGGGGGGGGGGGGGGGFDDEGGGF7,,<,DEGDFGGGGGFCFGFFGGGDGFFFGGGGGGGFF+8<BCFFFGFGFGFFFFGGFG5A6>E4;C;F5)*2)+);78:+7CCCEEC)73?C<)).<ABAFF<::<26>)62)(00,3.6@AB474<
@M02352:288:000000000-CKWC8:1:1101:18144:13515 2:N:0:TACGCTGC+GTAAGGAG
CATTCTTGCGAACGTACTCCCCAGGTGGGTCACTTATCACTTTCGCTTAGCCACTCAAACCGAAGTTCGAACAGCTAGTGACCATCGTTTACGGCGTGGACTACCAGGGTATCTAATCCTGTTCGCTCCCCACGCTTTCGTCCATCAGTGTCAGTATATTATTAGTGATCTGCCTTCGCAATTGGTATTCTATGTAATATCTATGCATTTCACCGCTACACTACACATTCTATCTACTTCCATATGACTCAAGTCAACCAGTATCAAAGGCAGTTCCATTG
+
GGFGGGGGGGGGGGGGGGGGGGGGGGGGGGGGGGGGGGGGGGGGGGGGGGGGGGGGGGGGGGGGGGGGGGGGGGGGGGGGGGGGGGGGGGGGGGGGGGGGEFFGGGGGGGFFGGGGGGGFFGGGFE@EGFGGGGGGGGFGFGEGBFGFGGGFGCDFDGGGFCEGGGGGGGGGGGGGGGGEEGGGFFGGGFGFGEFFFFFGFGFGFFAGGGFGGFDFGFFFDFFFGF@GFFF6A176CEC;<6<375<>66;@EC4@CFFBBF))6<A><BF???FAB<4))
@M02352:288:000000000-CKWC8:1:1101:14037:13526 2:N:0:TACGCTGC+GTAAGGAG
TAATCTTGCGACCGTACTCCCCAGGCGGAATGCTTAATCCGTTAGGTGTGTCACCAAGTTGCAAGCAACCTGACGACTGGCATTCATCGTTTACGGCGTGGACTACCAGGGTATCTAATCCTGTTCGCTCCCCACGCTTTCGTCCATCAGTGTCAGTATATTATTAGTGATCTGCCTTCGCAATTGGTATTCTATGTAATATCTATGCATTTCACCGCTACACTACATATTCTAACCACTTCATAATAACTCAAGACAACCAGTATCAAAGGCAATTTTA
+
GFGGGGGGGGGGGGGFGGGGGGGGGGGGGGGGGGGGFGGGGGGGGGGGGGGGGGGGGFGGGGGGGGGGGGGGGGGGGGGGGGFGGGGGGGGGGGEGGGGGGEFGGCGGGGGGGGGFGGGGABFGGFGDCFGGGGGFECEGGGCGGGAFCGGGGGGGGGGGGGGFGGAEF;EEFFD>DFGFFC5AFGGGGGGGGCFF5=BFFGFGFFF7CCFGF8CA;>3(.A@6C<=G?FA7CAE<;E;374E?E)<B>?>4<43?B0?:(2.9<9<BA>A?BB)2*).:
@M02352:288:000000000-CKWC8:1:1101:14033:13545 2:N:0:TACGCTGC+GTAAGGAG
TAATCTTGCGACCGTACTCCCCAGGCGGAATGCTTAATCCGTTAGGTGTGTCACCAAGTTGCAAGCAACCTGACGACTGGCATTCATCGTTTACGGCGTGGACTACCAGGGTATCTAATCCTGTTCGCTCCCCACGCTTTCGTCCATCAGTGTCAGTATATTATTAGTGATCTGCCTTCGCAATTGGTATTCTATGTAATATCTATGCATTTCACCGCTACACTACATATTCTAACCACTTCATAATAACTCAAGACAACCAGTATCAAAGGCAATTTTA
+
FEFGGGFGFGEGGCFFGGEGFEGGGGGEGGGGGGGGFGFFGGGGGGGGGGFFGGGGGGGGGG<FGGFGGGGGGGGGGGEGGGGGGGGGGGGGFFGGGGGGG>EGGGGGFEGGFFGGGGFFGGGGG9CEGGGGG<>FGGGGGGC++@EGGGGGGFGFGGCFGGFDFCFFGCFGGGGGC>7?DDCCFFGGCCFFGF>?9B68BB+:?F++=@FCCF?FEE>7;ADFFGFG?FFFFFFFD@?@3@EE37<<).)48?2?,8F:2?<4)-4)54)8((8>FD2<
@M02352:288:000000000-CKWC8:1:1101:2117:13572 2:N:0:TACGCTGC+GTAAGGAG
CATTCTTGCGAACGTACTCCCCAGGTGGGTCACTTATCACTTTCGCTTAGCCACTCAAACCGAAGCTCGAACAGCTAGTGACCATCGTTTACGGCGTGGACTACCAGGGTATCTAATCCTGTTCGCTCCCCACGCTTTCGTCCATCAGTGTCAGTATATTATTAGTGATCTGCCTTCGCAATTGGTATTCTATGTAATATCTATGCATTTCACCGCTACACTACATATTCTAACCACTTCATAATAACTCAAGACAACCAGTATCAAAGGCAATTTTACC
+
GGGFFGGGGGGGGGGGGGGGGGGGGECDGGGGGGGGGDFFGGGGGGGGGGGGGGGFFGGGGGDDFGGGGDCFGGGGGGGGGGGGGGGG8FGFGEGGGGGEAFEF?FGDGGFFFGFGGGGGFGGGGGDD+@CEGGGGGGGGEEGGGGGGGGGFGGGFGGD=FFGGAFG;,@EFGF7CFCD?EGGGFEFG7CF@FFFFEFFGFFFCEAFG7?6F>A=>:>><@6@FDF<F3+;F6=;@D;)7?C?6?EEFEFAE)5:;?:EF?AFD44)99:1<?B44=AAB
@M02352:288:000000000-CKWC8:1:1101:6869:13576 2:N:0:TACGCTGC+GTAAGGAG
CAGTCTTGCGACCGTACTCCCCAGGTGGGATACTTATCACTTTCGCTTAGTCACTGAGTCGAAACCCAACAACTAGTATCCATCGTTTACGGCGTGGACTACCAGGGTATCTAATCCTGTTCGCTCCCCACGCTTTCGTCCATGAGCGTCAGTATATACGTAGTAGACTGCCTTCGCAATCGGTATTCTAAGTAATATCTATGCATTTCACCGCTCCACTACTTATTCTATCTACTTCCGTATAACTAAAGTCAACCAGTATCAAAGGCAGTTCCATCGTT
+
GEGFAFGFGGGGFGFGGGGGGGF@8FDFGECEFGGGFGGGGGGGDGEFFDFFFGGGGFGGCCCFGFGGGGDFDGDGFDGECEGGGFFFFE@GDCGGG@EG88?DF@@FFGFG9FAFFGFGG9+C=BFGGFC7=CGGGC@EG>FC9,59EGGGCFFGAFEFGGGEGFGGGFGGFFGGGGGB4DC9/5CACFGGGEFEF88@>C>C<8FFGGFG<B95?A;EEFFFCF5CEAA7FACEEF7463=:24>))52:><BFFF@F2)64<4)(((,4<<FA*54::
@M02352:288:000000000-CKWC8:1:1101:13884:13594 2:N:0:TACGCTGC+GTAAGGAG
CATTCTTGCGAACGTACTCCCCAGGTGGGTCACTTATCACTTTCGCTTAGCCACTCAAACCGAAGTTCGAACAGCTAGTGACCATCGTTTACGGCGTGGACTACCAGGGTATCTAATCCTGTTCGCTCCCCACGCTTTCGTCCATCAGTGTCAGTATATTATTAGTGATCTGCCTTCGCAATTGGTATTCTATGTAATATCTATGCATTTCACCGCTACACTACATATTCTAACCACTTCATAATAACTCAAGACAACCAGTATCAAAGGCAATTTTACCG
+
GCGGGGGGGGGGGGGGGGGGGGGGFGFGGGGGGGGGGGGGGGGGGGGGGGGGGGGGGGGGGGGGGGFGCFGGGGGGGFGFGGGGGGGGGGGGGGGGGGGGGGGGGGGGGGGGGGGGGFGGGGGGGGGGGGGGGGGGGGGGGGGGGGGCGGGFGFGGGCFGGGGCFF;EFGGFFGGGGDDBFGGGGGCGGFFFF?FFFF=CFGCFCF>CFGFGGBDFGB0356;FGGFGFFACAF?FFEFEEEFFFEEFF3<;EFFFFF321<<B<<<<F(338?FFFFFF(
@M02352:288:000000000-CKWC8:1:1101:5709:13595 2:N:0:TACGCTGC+GTAAGGAG
TAACCTTGCGGCCGTACTCCCCAGGCGGTCTACTTAATGCGTTAGCTTTGAAAAACAGAACCGAGGTTCCGAGCTTCTAGTAGACATCGTTTACGGCGTGGACTACCGGGGTATCTAATCCCGTTTGCTCCCCACGCTTTCGTACATGAGCGTCAGTGTTGACCCAGGTGGCTGCCTTCGCCATCGGTATTCCTTCAGATCTCTACGCATTTCACCGCTACACCTGAAATTCTACCACCCTCCATCACACTCTAGTTTGCCAGTTCGAAATGCAGTTCCC
+
9EFFCGGGG@>FCGGGGGGGGGGGGGGGGDECFGGGGGFGGGGEGGGGGGCFE<<FGG@FAFEEGDFFGGG:CFC=FGGFGDFFGEGGGGGGDGGGGGGGGGGGGGGGGGGGGGGGGGGGGCGGGFGGGGGGGGGCGGGGGGGGGGGFFGGGGGGGGFGF7FFC:CF*BFFFFCDGGGGFFDGGGDGGFFGGGFFE46AGFF=FC=@CDGFGGB9F=DBFFFFFFC7GFFFFFFBF33:3:6(..5)23732):2B6)9AB<>:).81701<AB?BFFD.
@M02352:288:000000000-CKWC8:1:1101:9316:13638 2:N:0:TACGCTGC+GTAAGGAG
CATTCTTGCGAACGTACTCCCCAGGTGGCACACTTATCACTTTCGCTTAGCCACTCAAACCGAAGTTCGAACACCTAGCGACCATCGTTTACTGCCTGCAATACCAAGAGATCTAATCCCTTTCCCTCCCTACGCTGTCGTCCATGACCGACAGTACATACGTGGCAACCTGCCTTCGCTATCCGTGTGCTGTGTACTATCTATGCACTCAACTGATACACTACACATTATTTCTACTTCCACATGCCTCACTTCAATCAGTATCAAAGACACTCCCTTC
+
<E,FFFGFGGG:FFFGC@DFCFFGGEDF,,C<EFFG<F,C,CF,@FG,8C9EDF,CF,6,C@+6C,E,,,:E766,:,,+@+@+B?,9<+9?,,,,?F,4,,,,AC,,,,,,5CF9,=,,,,57,:CE+C,,B+@F8@F6>DC+@E,+13++3@@7C,8,,,@,+*33*,3,8E>CC****/>,*;511,>+=(1**1++1=8F9=8*;,)*0+(*++)1)+6A69.*1+++;:).)13?EF)6@3)/1)6()))1))1)).)))))-)(.((.).0(..
@M02352:288:000000000-CKWC8:1:1101:25064:13683 2:N:0:TACGCTGC+GTAAGGAG
CAGTCTTGCGACCGTACTCCCCAGGTGGGATACTTATCACTTTCGCTTAGTCACTTAGCTAATGCCAAACAACTAGTATCCATCGTTTACGGCGTGGACTACCAGGGTATCTAATCCTGTTTGCTCCCCACGCTTTCGCACCTCAGTGTCAGTATCGAGCCAGTCAGTCGCCTTCGCCACTGGTGTTCCTTCCCATCTCTACGCATTTCACCGCTACCCAGGAAATTCCACTAACCTCTCTCGTACTCTAGTGAGTCAGTTTTGAATGCAGTTCCAAGGTT
+
FGGGGGGFEGGGGFGGGFGGGGGGGFFGGGGGGGGGGGGGGGGGGGGGGGGGGGGGGFGGGGGGGGGGGGGGGGGGGGGGGGGGGGGGGGGGGGGGGGGGGGGGGGGGGGGGFGGGGGGGGGGGGGGFGGGGGGGGGGGGGGGGGGGGGGGGDCFGGGGGGGGGGGFGGEDGGGGFGGGFFFDGGGDGGGGGGFFFFFFG=CFG2DFFGGFGGFFEG),7:=?FGGFGEF=CA44;CD71,804:?:AFF46<D7?AFBFFAA<:4<>F<AD2<*4=<BF<
@M02352:288:000000000-CKWC8:1:1101:6429:13718 2:N:0:TACGCTGC+GTAAGGAG
CAGTCTTGCGACCGTACTCCCCAGGTGGGATACTTATCACTTTCGCTTAGTCACTGAGTCGAAACCCAACAACTAGTATCCATCGTTTACGGCGTGGACTACCAGGGTATCTAATCCTGTTCGCTCCCCACGCTTTCGTCCATGAGCGTCAGTATATACGTAGTAGACTGCCTTCGCAATCGGTATTCTAAGTAATATCTATGCATTTCACCGCTACACTACTTATTCTATCTACTTCCGTATAACTCAAGTCAACCAGTATCAAAGGCAGTTCAATCGTT
+
GGGGFFGGGGEG7FFGGGGGGGGCGGFGGGGGGGGGGGGGGGGGGGGGFGGGGGFFEGDFEGGGGGFEGGFFGGGCFGGFGGGGGGGFGAFGGGGEGGGGFFFC<FCFGEGGGGGG,>?EEFFGEGG?3@CGE7FGFEFDGGFDGDFGGGGGGFFGGCG7D9>EGGCDEFFGDFG>CCGDFC>ECGFDGFGGGFCCCF6C8:8C5AFGFGFFDEFBGA@EFFECF=?CCAAFFF;C9EED;@3@5<AF<B?AAA<?03:<<)6A)6>?F13:BF4A*-323
@M02352:288:000000000-CKWC8:1:1101:16716:13741 2:N:0:TACGCTGC+GTAAGGAG
CAACCTTGCGATCGTACTCCCCAGGTGGATTACTTATCACTTTCGCTTAGACACTGACCGTATATCGCCAATATCGAGTAATCATCGTTTACGGCGTGGACTACCAGGGTATCTAATCCTGTTTGCTCCCCACGCTTTCGCATCTGAGTGTCAGTGTCTGTCCAGGGGGCCGCCTTCGCCACTGGTATTCCTTCAGATCTCTACGCATTTCACCGCTACACCTGAAATTCTACCCCCCTCTACAGCACTCTAGTTCACCAGTTTCAAATGCAGTTCCGAGG
+
GGGGGGGGGGGGGGGGGGGGGGGGGGGGGGGGGGGGGGGGGGGGGGGGGGGGGGGGGGGGGGGGGGGGGGGGGGGGGCGFFFFFGGGGGGGGGGGGGGGGGGGGGGGGGGGGGGGGGGGGGGGGGGGGGGGGGCFGGGGGGGGGGGGGGGGGGGGFGGGGGGGGGFGGGGGGGGGGGGGFFGGGCCFGGGGGGFFEEFFGFGFGFFFGGGFFGF@FEEBEFFDA<4<FEFFFFFF?FFFFB2ADFF???:A46<9F<>FFFFBBFAAAFFFFFFFFFFFF9
@M02352:288:000000000-CKWC8:1:1101:18924:13741 2:N:0:TACGCTGC+GTAAGGAG
CATTCTTGCGAACGTACTCCCCAGGTGGGTCACTTATCACTTTCGCTTAGCCACTCAAACCGAAGTTCGAACAGCTAGTGACCATCGTTTACGGCGTGGACTACCGGGGTATCTAATCCCGTTCGCTCCCCACGCTTTCGTCCATCAGTGTCAGTTGATTATTAGTGATCTGCCTTCGCAATTGGTATTCTATGTAATATCTATGCATTTCACCGCTACACTACATATTCTAACCACTTCATAATAACTCAAGACAACCAGTATCAAAGGCAATTTTACCG
+
GGFGFGGGGGGGGGGDGGGGGGGGGGGGGGGGGGGGGGGGGGGGGGGGGGGGGGGGGGFGGGGGGGGGGGGGGGGGGGGGGGGGGGGGGGGGGGGGGGGGGGGGGGGGGGGGGGGGGGGGGGGGGGGGGGGGGGGGGGFG>CEEGGGGGGGGGGGGGGGGFGGGGGCGGGGGGGGGGGGEFGGGGGGGGGGGGFFFCFFFCGFDEBFGGGFGGFDEGDFE@FFFGGFGFFFFFF7@;E3;EFFFFFA399A:<>BFF?FFFFFF92<B)41:67B<6<2A(
@M02352:288:000000000-CKWC8:1:1101:14184:13775 2:N:0:TACGCTGC+GTAAGGAG
TAATCTTGCGACCGTACTCCCCAGGCGGTCTACTTAACGCGTTAGCTCCGAAAGCCACGGCTCAAGGCCACAACCTCCAAGTAGACATCGTTTACGGCGTGGACTACCAGGGTATCTAATCCTGTTTGCTCCCCACGCTTTCGCATCTGAGTGTCAGTGTCTGTCCAGGGGGCCGCCTTCGCCACTGGTATTCCTTCAGATCTCTACGCATTTCACCGCTACACCTGAAATTCTACCCCCCTCTACAGCACTCTAGTTCACCAGTTTCAAATGCAGTTCC
+
FFGGGGGGGGGGGGGGGGGGGGGGGGGEGGGGGGGGGGGGGGGGGGGGGGC:CFGGGGGGGGGGGGGGGGGGGGGGGGGGGGGGGGGGGGGGGGGGGGGGGGEFGGGGDGGEGGGGGGGGGGGGGGGGGGGGGGGGGGGGGGGGGEGC,@AFGGFFGGGGGGGGGGGGGGGGGGDGGGGFFGGGGGGGGFFGGFACFFFFFDFGFFFGGDFGGFFFGFFFFFFFFGBGF?FFFFFFA?FFFFFF):5:B0:??>D4:5?<AF>16>DFAB9<2<648)26
@M02352:288:000000000-CKWC8:1:1101:2772:13784 2:N:0:TACGCTGC+GTAAGGAG
CATTCTTGCGAACGTACTCCCCAGGTGGGTCACTTATTACTTTCGCTTAGCCACTCAAACCGAAGTTCGTACAGCTAGTGACCATCGTTTACGGCGTGGACTACCGGCGTATCTAATTCCGTTCGCTCCCTACGCTTTCGTCCATCAGTGTCAGTTAATTATTAGTGATCTGCCTTCGCAATTGGTATTCTATGTACTATCTATGCATTTCACCGCTACACTACATATTATATCCACTTTCTAATAACTCAAGCAAACCAGACTCACTGGCAATTTTAC
+
FFEAFFGGGE76@CGGFGGGGCGEF<F8+8,,CFGD<,6CAFG,:FGD:<,CFGGFGGF9,76@645CB,,CB,,,:CD,CFFG8E?=EC@A=,447C+B,,,,A+++88+8AFFE,,,,3A,,>+@@+@,CFEE+C?D8D6C6@BCFFCCC99E,,5@BCAE95F;DA,,3>?2:C/7*//<CG,,,14<DB0BC<FFGF:BG4+=:81:8+A<AC)(.,+/87>?77+;C+;?C8E9).??5C3C<<ABF2)(05?333(()).())((.).148<2
@M02352:288:000000000-CKWC8:1:1101:4771:13822 2:N:0:CACGCTGC+GTAAGGAG
TAATCTTGCGACCGTACTCCCCAGGCGGAATGCTTAATGCGTTAGCTGTGGCACCGAATAGCATGCTACCCCACGAATCGCATATCTAGTTTACCGAGTGGACTCCAAGGGTATCTACTTCTTTTTGCTCCCCCCACTCTCGCCCCCCAGCGTCAGTATCGACCCCGTGACCCCTCTTCGACACTTGTGTTCCTCCGAATATCCACGTACATCAGCCCTCCACACGGATTCACCCTCCCCTCCCTCCCACTCTACCCCAGGTGTTTGAGAGGACGTTCTGG
+
9EAFFGGEGEEBCCGGGDGGGGGG?FFGDG<,CFGGGG,C:FEGG,C,5C,@CFFFG:C,9E<?F,?FGDF<,++4+4+:++4+5,B,,C,,5,,++@+B+,,5,8,,,+8,,:C;6,,,,C,A9A+3,8>:>+>F@D=,,CC+@B+***,;***426,;***44****4*,6**/*+;=):/**+=C80=++)+3:)):):6*)))*2*)2:*)0*)((()4)95(53:**/*338((4:1((.((-,8(4)))*.4.(,)(.4.(),()(((0-)4())
@M02352:288:000000000-CKWC8:1:1101:28336:13837 2:N:0:TACGCTGC+GTAAGGAG
CAATCTTGCGATCGTACTCCCCAGGTGGGACACTTATCACTTTCGCTTAGTCACTTAGCTAATGCCAAACAACTAGTGTCCATCGTTTACGGCGTGGACTACCAGGGTATATAATCCTGTTCGCTCCCCACGCTTTCGTCCATGAGCGTCAGTACATACGTAGTAGCCTGCCTTCGCAATCGGTATTCTGTGTAATAGTTATGCATTTCACAGCTACACTAAACATTCTCTCTACTTACATATGACTAAAGTCAACCAGTATCAAAGTCAGTTACATAGTT
+
F@,6@FGGAF:<CCFF<FEFEGGGGGGGDC<DFGGFG9CFFGF@FGGGGGGEEF,<E@@<C@FD999<,CFEGGG9CF@<,CCFEG8DEEG>744=FFFGE<EFFGE4,,,<EF99@EEFFGCF@:@44E+6=+@FGC3>++,@,3===C?EDA9C=ECEE@FG9=3>D<8BC,2;DG;@FGDEFFCD2,2+=A>AE+++491+*++:4:@1+))1,;>4>)))4;5F<+1*;7>))))/7)5654)))5@?3).*(/27;)7??99)6<)6.)*6=4>>6
@M02352:288:000000000-CKWC8:1:1101:8144:13853 2:N:0:TACGCTGC+GTAAGGAG
CAATCTTGCGATCGTACTCCCCAGGTGGGACACTTATCACTTTCGCTTAGTCACTTAGCTAATGCCAAACAACTAGTGTCCATCGTTTACGGCGTGGACTACCAGGGTATCTAATCCTGTTCGCTCCCCACGCTTTCGTCCATGAGCGTCAGTACATACGTAGTAGACTGCCTTCGCAATCGGTATTCTGTGTAATATCTATGCATTTCACCGCTACACTACCCATTCTATCTACTTCCATATGACTCAAGTCAACCAGTATCAAAGGCAGTTCCATAGTT
+
GGGGGGGGGGGDFFFGGGGGGGGGGGGGGGGGGGGGGFGGGGGGGDEGGGFGGGGGGGGGGGGGGGFGGGDGGGGGGGGGGGGFFGGGGFCDGGGGGGGGGGGGFEFFFFGGGFG9EFGGGGEEGFGGEGGEGG@FGDGGGGGG9CADGGGEGGGGGFCGGGCGGG;DFFFGFCDGGGGFFGCECGG@DFFGGFF<E>CGAFFDCFFGFFFF<B>FEF=CEF3)94>FCFAFFFEF?EEEFCC??>).6@@<E?CA@@;736:B)66:?<:?92*)1)44:
@M02352:288:000000000-CKWC8:1:1101:21303:13890 2:N:0:TACGCTGC+GTAAGGAG
CAATCTTGCGACCGTACTCCCCAGGTTGATTACTTATCACTTTCGCTTAGACACTGACTGTATATCGCCAATATCGAGTAATCATAGTTTACGGCGTGGACTACCAGGGTATCTAATCCTGTTCGCTCCCCACGCTTTCGTCCATGAGCGTCAGTACATACGTAGTAGACTGCCTTCGCAATCGGTATTCTGTGTAATATCTATGCATTTCACCGCTACACTACACATTCTATCTACTTCCATATGACTCAAGTCAACCAGTATCAAAGGCAGTTCCATAT
+
GFDFGGGGGGEGGGGGGGGGGGGGGGGGGGGGGGGGGGGGGGGGGGGGDGGGGGGGGGGGGGG,CFEGGGGGGGG7DEGGGGGGGFGGGGGGGECEGGGGGGGGGGGGDGG?FGGGGGCFGGFFCGGGGGGGGGGGGGGGGGGEGGGGGGGGGGGGGGGGGGGGGGGGGGGGGGFFGGGF?DGGGGGGGGGGGFFEFF6CFFFGFFFGGGFGGFFFGFFFFFFFGGFGFFFFFFFFFFFFFFFFFEEFFCE@@CCF52<26>>AF9A4<BF70<F4=>A9)
@M02352:288:000000000-CKWC8:1:1101:28534:13904 2:N:0:TACGCTGC+GTAAGGAG
CATTCTTGCGAACGTACTCCCCAGGTGGGTCACTTATCACTTTCGCTTTGGCACTCATCTTCAAGTAGACAAGCACCGAGTTAGCATCGTTTACGGCGTGGACTACCGGGGTATCTAATCCCGTTCGCTCCCCACGCTTTCGTCCATCAGTGTCAGTATATTATTAGTGATCTGCCTTCGCAATTGGTATTCTATGTAATATCTATGCATTTCACCGCTACACTACATATTCTAACCACTTCATAATAACTCAAGACAACCAGTATCAAAGGCAATTTTA
+
GGGGGGGGFGGGE@FFGGGGGGGGGGGGGGGGGGGGGGGGGGGGGGGGGGGGGGFGGGGGGGGGGFGGGGGGGGGGGFFGGGGGGFGGGGGGGGGGGGGGGDEGGGFEGGGGFFGDGECFFFFFGFFGGGG>FGEFEEEG9CECEEEGGFGGGGFGFEGGGGGGGDCGGGGGGGF>GD9>BDCEGFGEFGFDGEA>?C:DFGFGFFFC@9CB@A7/=5:>6F38C6;FFF=6CFCA28=@A@??C5<EF<>B2.)12:F?:??<A92<A44:<78:F4)5
@M02352:288:000000000-CKWC8:1:1101:25478:13906 2:N:0:TACGCTGC+GTAAGGAG
TAGTCTTGCGACCGTACTTCCCAGGCGGAGTACTTAATGCGTTAGCTGCGTCTCTGAGGGGGTCAATACCCCCAAAAACTAGTACTCATCGTTTACGGCGTGGACTACCAGGGTATCTAATCCTGTTAGCTCCCCACGCTTTCGCGCCTCAGCGTCAATACTTGTCCAGGTCGGCGCCTTCGCCACTGGTGTTCCTTCACATCTCTACGGATTTTACCCCTACACGTGAACTTCCCCAACCCTCTCCAAGATTCTAGACTGATAGTTTCGGACGAAGTTC
+
FGFFFFGFGGGGGGGGGGGGGGGEFGGEGGGGGGGGGGGGGGGGGGDGCCBC,FFGGGGGGGGGFGGFGFFEGGFGFFGDFFEFGGGGFFGGGGGFGDCFGGGGGGGFGGGEC@DDFGGFFGGGCFGFGGFFGGGGGGE>EFFD*BCG*1>9FEGGGGG@CFFFGGFGGGFGDDCDDGG>FDEGGD?FFF695<F<>FFGFGF7<B6C<C>3CF:4CFBF?FFFGD?<(8*0**8(428?F0<1(42<:>B?))6149?BF0<A>9A>A?9(2(),)(.-
@M02352:288:000000000-CKWC8:1:1101:17408:13910 2:N:0:TACGCTGC+GTAAGGAG
CATTCTTGCGAACGTACTCCCCAGGTGGGTCACTTATCACTTTCGCTTAGCCACTCAAACCGAAGTTCGAACAGCTAGTGACCATCGTTTACGGCGTGGACTACCAGGGTATCTAATCCTGTTCGCTCCCCACGCTTTCGTCCATCAGTGTCAGTATATTATTAGTGATCTGCCTTCGCAATTGGTATTCTATGTAATATCTATGCATTTCACCGCTACACTACATATTCTAACCACTTCATAATAACTCAAGACAACCAGTATCAAAGGCAATTTTACC
+
GGGGGGGGGGGGEGGGGGGGGGGGGFCCEGFGGGGGGGGGGGFGGGGGGFGGGFGGGGGGGGGEGGGGGGGGGGGGGGGGGGGGFFGGGGGGGGGGGGGGGGGGGGGGGGGGGGGGGFFEGGGEGGGGGGGGGFDG8DAEFGGGGGGFGFFFGGGGGDFFGGGGEGCGGFDGGGGF7CD>>GGF4BCGDGG@GEFCCA9BFGFGCAFFFGFDCADEEFF<@A;;FFEFEFFFFF0483;;?EF3<EFEC93(43@F<0@<(64<AA2><?B:1766@<B7
@M02352:288:000000000-CKWC8:1:1101:11075:13947 2:N:0:TACGCTGC+GTAAGGAG
CATTCTTGCGAACGTACTCCCCAGGTGGGTCACTTATCACTTTCGCTTAGCCACTCAAACCGAAGTTCGAACAGCTAGTGACCATCGTTTACGGCGTGGACTACCAGGGTATCTAATCCTGTTCGCTCCCCACGCTTTCGTCCATCAGTGTCAGTATATTATTAGTGATCTGCCTTCGCAATTGGTATTCTATGTAATATCTATGCATTTCACCGCTACACTACATATTCTAACCACTTCATAATAACTCAAGACAACCAGTATCAAGGCAATTTTACCGT
+
FG<6CEFGGGEEFGGGGGGGGGGGGGGGEF8FFGGGEEFFGGGGDGGGCGFFGG8EFGFD@@@FCFEGGGGGGFGCFGGGGFGGGGGGGGGG>EGGGGGGFGFGGGGGDACGGGGGGCFGFGF<FCFGGGEGGEEE7DFGFCCGFGDFGGFGGGG7D,,@;F9FGGFGGGFCFGGGGGDB?GFGGGFFCGG9ECF?EFFFFGFGCFFGGGFGFF?>EE@FF+=FFCCD?F7A7A?@FFEFEC<)66734@A@@8;FFDE?04)-4)65??FF747)9-2<4
@M02352:288:000000000-CKWC8:1:1101:9496:13949 2:N:0:TACGCTGC+GTAAGGAG
CATTCTTGCGAACGTACTCCCCAGGTGGGATACTTATCACTTTCGCTTCGCCACCCAGTCCGAAAACCGAACAGCTAGTATCCATCGTTTACGGCGTAGACTACCAGGCTATCTAATCCTGTTCGCTTCCTACGCTTTCGTCCATCAGCGTCAATATATTGTTAGTGATCTGCCTTCGCTATCCGTCTTCTTTGTAATTACTAACCATTTCATCGCTCCACTACATATTCTAACCACTTCACAATACTTCAAGCCATACCGTAACTATGACCGTCCTATGG
+
GFGGGGGGGGGGGGFGGGGGGGGGGGGGDGGGGGGGG,6CEGG@FGG<,@@FEG8@F<,C@,+B=F=F:@:F:F@,F,:,,9,CF,,:F<=,++8+@F+4,5?,A5,++,,8ACF,,,C,378,C+F++@F=F:F=++@+D=EC9>,2@8+++4@,3@FA;@DE,@3>A3;;DCDDF****9D,*4,:A,,+=411*+1+4=81();871+1+34=*).65+(0*:?C?@++1;==;EFF<E)7<B):>AD)))(.6>.((4((-)).4))(-4.4>))))
@M02352:288:000000000-CKWC8:1:1101:26222:13956 2:N:0:TACGCTGC+GTAAGGAG
CATTCTTGCGAACGTACTCCCCAGGTGGGTCACTTATCACTTTCGCTTAGCCACTCAAACCGAAGTTCGAACAGCTAGTGACCATCGTTTACGGCGTGGACTACCAGGGTATCTAATCCCGTTCGCTCCCCACGCTTTCGTCCATCAGTGTCAGTTGATTATTAGTGATCTGCCTTCGCAATTGGTATTCTATGTAATATCTATGCATTTCACCGCTACACTACATATTCTAACCACTTCATAATAACTCAAGACAACCAGTATCAAAGGCAATTTTACCG
+
FFGGGGGGGGCFCGGGCFFG<:F@FFFFGFFFFGGGGGC<FGGGGGGDFGGGGEGGGGFGGGGEEGGFG@EFGGGGG9CFFGFGGGGGFGGGCEDG=CCE@,BAFGGDCBFF9FDCFG?FGGGGGGGGED7:FCFEC?FGGEG6;ECCCGGGGGGGGGGGFGGDEGGGGGFGGGGG5??5>CDCCGGGFFFGFEAEEFB8+CFGCBBD7BFGGFFBGFF3@FFFGGFGF6AFFF18(6>)))/5??<8CFEF3<@F<?D??DDF9ABBAB6?33?AF><<3
@M02352:288:000000000-CKWC8:1:1101:11091:13958 2:N:0:TACGCTGC+GTAAGGAG
CATTGTTGCGAACGTACTCCCCAGGTGGGTCACTTATTGCTTTCGCTTGGCCGCTCAAACCGAAGTTCGAACAGCTAGTGACCATCGTTTACTGCGTGGACTACCAGGGTATCTAATCCTGTTCGCTCCCCACACTTTCGACCATCAGTGTCAGTATATTATTAGTGATCTGCCTTCGCAATTGGTATTCTATGTAATATCTATGCATTTCACCGCTACACTACATATTCTAACCACTTCATAATAACTCAAGACAACCAGTATCAAGTCAATTTTAACGT
+
GG9,,CFGDB++@FDFGGGGGGGGGGGG:+;;EFGG,,,<FFGGGGGG,FFG+6F@F,,,,6+@@4,C,CFGGGG8FFG,,CFGGGGGGGGG9E9FFGGGGGGGGGGGGGGGGFGGGGFGFGG@F7F,BDGFG+CCGGGG++@CGGGGGGFGGGGC:,,,33@EGGGG9FGGGGGGGGDFEGEFG99DFFF@9AF4>F>FFGA+ABFGGGFGFFFFGEFFFAEF6+7C?FA+1=?@F8@<))))))17944@<=@6,6>?6)))6<))-655.:BA62:<,
@M02352:288:000000000-CKWC8:1:1101:9512:13962 2:N:0:TACGCTGC+GTAAGGAG
CATTCTTGCGAACTTACTCCCCAGGTGGGATACTTATCACTTTCTCTTAGCCACTCAGTCCGAAAACCGAACAGCTAGTATCCATCGTTTACGGCGTAGCCTACCAGGGTATCTAATCCTTTTCGCTCCCTACGCTTTCTTCCATCAGCGTCAATATATTGTTAGTAATTTGCCTTCGCATTCGGTATTCTATGTAATATCTAAGCATTTACCCGCTCAACACAATTTTCTACCCACTTCACAATATTTAAAGACATACAGTATCAATGGCATTCCTAGGT
+
FEGFEGCC9+@@7--;;CEFFDEGFGGG7,ED@C@,C9E<FFEE,BFD,@FDGG8C,6CEC:+CFDCC:FC7>ECA,6C<CFFA@A,DFFCCF7F7>+++59,A,5EF7:,BFEFFBD9,4;?,+48,@+@,B+6FEF9,6E,,;>866+@CE+@:@DGG9F;;;@,,5,57@2=+59*:*33:*:@D;,>2=4=E*=999=9+19+=F?+58)//4)(*0*()/2);78:+++/)/63)).77)))9).<)))(/9.*.).)-42-)-,1:))166<),)
@M02352:288:000000000-CKWC8:1:1101:16500:13987 2:N:0:TACGCTGC+GTAAGGAG
CAATCTTGCGATCGTACTCCCCAGGTGGGACACTTATCACTTTCGCTTAGTCACTTAGCTAATGCCAAACAACTAGTGTCCATCGTTTACGGCGTGGACTACCAGGGTATCTAATCCTGTTCGCTCCCCACGCTTTCGTCCATGAGCGTCAGTACATACGTAGTAGACTGCCTTCGCAATCGGTATTCTGTGTAATATCTATGCATTTCACCGCTACACTACACATTCTATCTACTTCCATATGACTCAAGTCAACCAGTATCAAAGGCAGTTCCATAGTT
+
GCGGGGGGGGGGGEGGGGFGGGGGGGGGGGGGGGGGGGGGGGGGGGGGGGGGGGGGGGGGGGGGGGGGGGGGGGGGGGGGGGGGGGGGGGGGGGGGGGGGGGGGFGGGGGGGGGGFGFGGGFFGEGGGGGGGGGGGGGFGGGGGGGGGDGGGGGGGGGGGGGFG9CFGGCGGGGGGGGGFFGGGGGGGGGGGGFBAEFCGFGFGEFFGCFFGGFFFGFFFEFEFGGFGFFFFAF3?6C@9C??<?CCC@8<EFFEF@D@A<<9BFFF?:20:AA*-9<0<5
@M02352:288:000000000-CKWC8:1:1101:23558:14014 2:N:0:TACGCTGC+GTAAGGAG
TAATCTTGCGACCGTACTCCCCAGGCGGTCTACTTAACGCGTTAGCTCCGAAAGCCACGGCTCAAGGCCACAACCTCCAAGTAGACATCGTTTACGGCGTGGACTACCAGGGTATCTAATCCTGTTTGCTCCCCACGCTTTCGCATCTGAGTGTCAGTGTCTGTCCAGGGGGCCGCCTTCGCCACTGGTATTCCTTCAGATCTCTACGCATTTCACCGCTACACCTGAAATTCTACCCCCCTCTACAGCACTCTAGTTCACCAGTTTCAAATGCAGTTCC
+
GGGGGGGGGGGG7CFGGGGGDGGCGGEEFGGGGGGGGGGGGGGGGGGGGGGGGGGGGGGGGGGGGGGGGGGGGGGFFGGFGGGGGGGGGGGGGGGGGGGEEGGGGGGGGGGGFGGGGGFGGGGGGGGFGGGGGGGGGD@CGGGGGEGGGCGGGGFCFGGGFGGGGGCCDCEDEGDGGDGF55CEG6C8FCFFF);CFFF*9>8*6@F*9CBC7=>FEFFBFF<FGGFF07@4866<<<?B>FF?F268?017?BF*6-9)6756<A492<54>)/)964<
@M02352:288:000000000-CKWC8:1:1101:15455:14042 2:N:0:TACGCTGC+GTAAGGAG
CAAACTTGCGTTCGTACTCCCCAGGTGGGATACTTATCACTTTCGCTTAGCCACTCAGAATTGCTTCCGAACAGCTAGTATCCATCGTTTACGGCGTGGACTACCAGGGTATCTAATCCTGTTCGCTACCCACGCTTTCGTCCATCAGCGTCAATGTATTATTAGTAACCTGCCTTCGCAATTGGTATTCCATGTAATCTCTAAGCATTTCACCGCTACACTACATATTCTAGTTACTTCATAATAATTCAAGTTCTACAGTATCAATGGCAGTTCGACAG
+
GGGGGGGGGGGGGDGGGGGGGGGGGGGGGGGGGGGGGGGGGGGGGGGGGGGGGGFGGGGGFGGGGGGGGGGGGGGGGGGGGGGFGGGGGGGGGGGGGGGGGGGGGGDGGGGGGGGGGGGGGGGGGGGGGGGGGGEGGGGGGGGGGFFFGGGGGCGGGGGGEGGGCGGFGGGGGGGGGFGDFGGGGGFGGGGGGFFFFFFGFGFFAFFGGGFGGFFFG4@EDFFFGGEGFFFF6ACEFFFEFFEFCF?CE?CFEEEFFEAEECFEEFFFFF0:?FFFF<?0(
@M02352:288:000000000-CKWC8:1:1101:29625:14049 2:N:0:TACGCTGC+GTAAGGAG
CATTCTTGCGAACGTACTCCCCAGGTGGGATACTTATCACTTTCGCTTAGCCACTCAGAACGAAGTCCAAACAGCTAGTATATATCGTTTACGGCGTGGACTACCAGGGTATCTCATCCTGTTCGTTCCCCACGCTTTCGTCCATCAGTGTCAATACATTATTAGTGATCTGCCTTCGCAATTGGTATTCTATGTAATATCTATGCATTTCACCGCTACACACCATATTCTAACCACTTCATAATCATTCAAGATAACCAGTGTCAATGGCAATTTTACAG
+
AE@,CFGGGGGGGGGFFGGCFFGGG,EF@FCCFGGG,,@F@FF9BFGCEGCFGF@,EEF<EFFCFB<,6F<7FCE<EFFF9,,,<?FA,?@,?:CCFFD@<,BED8<:C49EAF,44,CDFG9<++,>>E,=F@:C@FG+83@EFG822@323=ED?FFC;,,3>E=BF<EFG?2BDGGBBC,,*5@EECFFFCA*/BFF+=+:641=BC@7CF54:62@=*()/*0=*38A++1;=44;/??).)1)11?)137C?EF)(/)1).7))((,.:*464<4.
@M02352:288:000000000-CKWC8:1:1101:14944:14053 2:N:0:TACGCTGC+GTAAGGAG
CATTCTTGCGAACGTACTCCCCAGGTGGGTCACTTATCACTTTCGCTTAGCCACTCAAACCGAAGCTCGAACAGCTAGTGACCATCGTTTACGGCGTGGACTACCAGGGTATCTAATCCTGTTCGCTCCCCACGCTTTCGTCCATCAGTGTCAGTATATTATTAGTGATCTGCCTTCGCAATTGGTATTCTATGTAATATCTATGCATTTCACCGCTACACTACATATTCTAACCACTTCATAATAACTCAAGACAACCAGTATCAAAGGCAATTTTACCG
+
GGGGGGGGGGGGGCFGGGGGGGGGCEEGFFGFFGGGGGDFGGG<BFGGGGGGGG@GGGGGGGGFGDGGGCGGGGGGGGGFGGGGGGGGGFDFG7F=FGGGFDGGGGGGGGGGFGGFGGGGGFFGGCCFEGCGGGGGGGGGGCEGGGGFFCEGGGGGGGGGGGGA;=,;C;EFCGGGGDD>?DFFDGDGGGGGGC>EEFADFG8C<46DCFFGCBDFD=@@1A3F4C);EAFFAF()(6AEEFC5<)?EC>E8E<0::?3:6<<):4<B<:?0:7?5B<>8(
@M02352:288:000000000-CKWC8:1:1101:4623:14063 2:N:0:TACGCTGC+GTAAGGAG
CAATCTTGCGATCGTACTCCCCAGGTGGGACACTTATCACTTTCGCTTAGTCACTTAGCTAATGCCAAACAACTAGTGTCCATCGTTTACGGCGTGGACTACCAGGGTATCTAATCCTGTTCGCTCCCCACGCTTTCGTCCATGAGCGTCAGTACATACGTAGTAGACTGCCTTCGCAATCGGTATTCTGTGTAATATCTATGCATTTCACCGCTACACTACACATTCTATCTACTTCCATATGACTCAAGTCAACCAGTATCAAAGGCAGTTCCATAGTT
+
GEGGGGGGGGDFGEGGGGGGGGGGGGGGGGGGGGGGGGGGGGGGGGGGGGGGGGGGGGGGGGGGGGGGGGGGGGGGGFGGGGGGGGGGGGGGGGGGGGGGGGGGGGGGGGGGGGGGGGCGGGGGGGGGGGGGGEGGGGGGGGEFGGGDGGGGGGGGGGGGGGGGFGGGGGGGGGGGGGCBFGCEFGGGFFGFGFAE<FFGFC6CEFFGGGFGGFFFGFFEEAEFFGFGEFFFAF<5)9<CFCFFFFFFFFEEEF?FF;@>)6<AA9AB?:1:AFFAFB?5>
@M02352:288:000000000-CKWC8:1:1101:17548:14072 2:N:0:TACGCTGC+GTAAGGAG
CAATCTTGCGACCGTACTCCCCAGGTGGGATACTTATCACTTTCGCTTAGTCACTTAGCTAATGCCAAACAACTAGTATCCATCGTTTACGGCGTGGACTACCAGGGTATCTAATCCTGTTCGCTCCCCACGCTTTCGTCCATCAGCGTCAGTACATACGTAGTAGACTGCCTTCGCAATCGGTATTCTGTGTAATATCTATGCATTTCACCGCTACACTACACATTCTATCTACTTCCATATGACTCAAGTCAACCAGTATCAAAGGCAGTTCCATAGTT
+
GGGGGGGGGGE@:FGGGGFFGGGGGGGGGGDFGGGGGGGGGGGGGGGGGGGGGGGFFGGGGG,CFFDFFGGGGGGGGFGGGGGGGGGGGGDDGGGGGGGGGGGGGGGGGGGGGGCFGGGFDGGGGGGGGFECGDGFAEFGG+@,EFFDGGGGGGGGGGGGGGGGGGGGGGGGGFFGGGGFFGGGGGGGGGD9FFFE4CFGF+8CFFCGFGFGDEBAGFF34;=;*>E@6FF71:49C3;EEEE3C<364;@?7?)=<?><B4<><<:?6?484>4-95:96
@M02352:288:000000000-CKWC8:1:1101:10116:14078 2:N:0:TACGCTGC+GTAAGGAG
CATTCTTGCGAACGTACTCCCCAGGTGGGTTACTTATCACTTTCGCTTGGCCACTCAGTACTTAATCGTACCAAACAGCTAGTAACCATCGTTTACGGCGTGGACTACCAGGGTATCTAATCCTGTTCGCTCCCCACGCTTTCGTCCATGAGCGTCAGTACATACGTAGTAGACTGCCTTCGCAATCGGTATTCTGTGTAATATCTATGCATTTCACCGCTACACTACACATTCTATCTACTTCCATATGACTCAAGTCAACCATTAACAAAGGCAGTTC
+
FGGFCFGC9FE@:FGG@DFGEEG@FGGGCFGGGGGFEFGGGGCFGDC@BC8FGCFFGGFDEFFEGGGGGFFGGGEGGFGGGGGGFFGGGGGFFGGGGGGDFFCFFGGGGGFGFAFECFGGGGAFGGGGGGCFGDGGGEECCFFEFGGGGGFCFDEGGGFFGGFCGC<DC@;B;CCF>C*+39CED>CFEG5>F7BEEFFF62=@EAFFFFFDGF?FFA>9151*;@@GE46F@66))7<?CCE47)/<<C<CC>?F?4@:)423)).).-467:>:B?AF
@M02352:288:000000000-CKWC8:1:1101:11049:14101 2:N:0:TACGCTGC+GTAAGGAG
CATTCTTGCGAACGTACTCCCCAGGTGGTTTACTTATCGCTTTCGCTTAGGCACTGAGTCCGAAAACCCAACACCGAGTAAACATCGTTTACGGCGTGGACTACCAGGGTATCTAATCCTGTTCGCTCCCCACGCTTTCGTCCATCAGCGTCAATATAGAGTTAGTGATCTGCCTTCGCAATCGGTATTCTGTGTAATATCTATGCATTTCACCGCTACACTACACATTCTATCTACTTCCATATGACTCAAGTCAACCAGTATCAAAGGCAGTTCCATAG
+
@CE,EFFCFGFEFFGGGGGGGGGCCFFG@FFGGGGGGGGGGGGGGDGGGGFGGGGGFGGGGBFEGGGGGGGGGGGGDEGCGGGGGGGGGFGGGDFGGGGFFGGGGGGDEFFFFFCEGFGFGFFFGG+DCFGGGED7EFFECC8CFGFCGGGGDGGGGGC9BFGGGGEGFFGFFGGDGFDF5>FGGGFGGFC+C?F<CFFFFFFFFF6C7:FGGFDFGF@@DF;F4C@D5@CFACE5>A<9ABF2)-4))).4<AAF<AF08>266:<9A:0(-375@949)
@M02352:288:000000000-CKWC8:1:1101:14691:14126 2:N:0:TACGCTGC+GTAAGGAG
TAATCTTGCGACCGTACTCCCCAGGCGGAATGCTTAATCCGTTAGGTGTGTCACCGAACAGTATACTGCCCGACGACTGGTATTCATCGTTTACGGTGTGGACTACCAGGGTATCTAATCCTGTTTGCTCCCCACACTTTCGTACCTCAGCGTCAGTATCGAGCCAGTGAGCCGCCTTCGCCACTGGTGTTCCTCCAAATATCTACGAATTTCACCTCTACACTTGGAATTCCACTCACCTCTCTCGAACTCAAGACCAGGAGTTTATAAGGCAGTTCCAG
+
GGFFGGGGGDGGGGGGGFFGGGGGGGGGGGGGGGGGGGGGGGGGGGGGGGGGGGGGGGGGGGGGGGGFGGGGGGGGGGGCFGGGGGAGGGGGGGGGGGGGGGGGGGGFGDGGGGFGGGGGGGGGGGGGGGGGGGGGGGGGGGGGGGGGGGGGGGG>FFGGGFGGGGGGGFEFGGGGGDG?EGEGGG,>6;CGGFF=@A4>FGFGFFFDCFFG7@CFCFFECFFFF>8F9?FF=FF<BFFFFFBFFF<:?6:<<>,???F<03(,4>D2<6<2(,)4BA<B5
@M02352:288:000000000-CKWC8:1:1101:15473:14159 2:N:0:TACGCTGC+GTAAGGAG
TAATCTTGCGACCGTACTCCCCAGGCGGTCTACTTAACGCGTTAGCTCCGAAAGCCACGGCTCAAGGCCACAACCTCCAAGTAGACATCGTTTACGGCGTGGACTACCAGGGTATCTAATCCTGTTTGCTCCCCACACTTTCGCACCTCAGCGTCAGTATCGAGCCAGTAAGCCGCCTTCGCCACTGGTGTTCCTCCGAATATCTACGAATTTCACCTCTACACTCGGACTTCCACTTACCTCTCTCGAACTCAAGACCAGGAGTTTATAAGGCAGTTCCA
+
GFFGGGGGGGGGGGGGGGGGGGGGGFFGGGGGGGGGGGGGGGGGFGGGGGGCG>FFGGEGGGGGGFGGGGGGGGGFGGGGGGGDFGGGGGGGGGGGGGGGGGGGGGGGGGGGGGGGGGGGGGGGGGGGGGGGGGGGGGGGGGGGGGGGGGGGGGCCGFGGG:>DEGGGGGCCFG)7CGGFFGGDGFCGGFEDFEA>@B>CAFFGDFFG:CFGGFFFFFBBFF9F77:DB).66?BABB<AB>B??B2,8B??AF:*3:F(2(-4<:249<9)5<F:F:<4)
@M02352:288:000000000-CKWC8:1:1101:18645:14167 2:N:0:TACGCTGC+GTAAGGAG
CAATCTTGCGATCGTACTCCCCAGGTGGGACACTTATCACTTTCGCTTAGCCACTCAGACCGAAGTCCAAACAGCTAGTAACCATCGTTTACGGCGTGGACTACCAGGGTATCTAATCCTGTTCGCTCCCCACGCTTTCGTCCCTCAGCGTCAGTATATACGTAGTAGACTGCCTTCGCAATCGGTATTCTAAGTAATATCTATGCATTTCACCGCTACACTACTTATTCTATCTACTTCCGTATAACTCAAGTCAACCAGTATCAAAGGCAGTTCCATCG
+
GCGFGGGGGGGGFEFGGGGGGGGGGGGGGGGGGGGGGGGGGGGGGGGGGGGGGGGGGGGGGGGGGGGGGGGGGGGGGGGGGGGGGGEGGGGGGGGGGGGGGGGGGGGGGGGGGGGGGGGGFGGGGGGGGGGGGGGGGGGGGGGGGGGGGGGGGCGGGGC=F@E9FGFGGGGGFGGGGGGFFGGG4E=CFFFGGEFFFFC7=C@FCFAFGGFGGFFEE>@EFFFFGGFGFFFFFFCEFCCE@FF??3>BFFFFFFBFFFFFFBA<>B)623:?<B?AFAAA(
@M02352:288:000000000-CKWC8:1:1101:28127:14167 2:N:0:TACGCTGC+GTAAGGAG
TAATCTTGCGACCGTACTCCCCAGGCGGTACACTTAATGTGTTAACTGCATTACTGCAAGGTCTAGCCTCACAACAACTAGTGTACATCGTTTAGGGCGTGGACTAACAGGGTATCTAATCCTGTTTGCTCCCCACGCTATCGCGTCTCAGCGTCAATAATGTTCAAGTAGATCGCCTTCGCAATCGGTATTCCTTCTGATCTCTACGGATTTTACCCCTACATCAGAAATTCTATCTAGCCTTTCCATATTCTAGGTAAGCAGTTTTCAAAGCAGTTCAA
+
F@FFCFCCCF77BEFFCFE;@:FCDC:EFGGF<,EFFAEFE9EFFAE<9A9CFD<A,9,CF@6CC<9<FEFGFFEGF,CF<FFFG<EDAF<CD4?C8FC+@F@AFG,,,CAEFF8EE@FB=,,AEEEF,;EAFCG7E>C+3=@8=BE=8E:83C+C6;;EFG@@F9C37@,;,,*;;C99@?:7DG>C:4;CC*1<@B=@F4BDE8CD?C?*0@?F>66;()(+++.;4);AC+97?C)))()/.9)/6><A25)9))/54)).65)-4<45A79(1)..)
@M02352:288:000000000-CKWC8:1:1101:10364:14174 2:N:0:TACGCTGC+GTAAGGAG
CAGTCTTGCGACCGTACTCCCCAGGTGGGATACTTATCACTTTCGCTTAGTCACTGAGTCGAAACCCAACAACTCGTATCCATCTTTTACGGCGTGGACTACCAGTGTATCTAATCCTGTTCGCTCCCCACGCTTTCGTCCATTACCGTCAGTATATCCGTAGTAGACTGCCCTCGCCATCGGTATTCTACTCAATATCTCTAAATTTCACCCCTACACTACTTATTCTATCTACTTCCTTATAACTCAAATCAACCAGTATCACACGCAGTTCCATAGTT
+
GGGF9FFGGC+@CEGGGFGGGGGGFGDG7FGGGGGGC,,CFFFFGGGG7CCF<FF<F,C<+,CBCF::F:FGGD,BFGCDC?<EBF9E<F:?74CEDF=F,44,,,:5,C?F9F,C,=,CE=+>=EG?C,@+++@D98F+B>=3@,,=AEG6;;@C7,,+@,36,,3@,3@D,69973C5*/*=*491BE,+*18;?++++2++1=+=2B:D*=1ACA3>36.3+19+.++;:+76CC8))..5?73727).)23?(2)-)-56)4,40,1-5)*)9.,-6
@M02352:288:000000000-CKWC8:1:1101:7566:14209 2:N:0:TACGCTGC+GTAAGGAG
CAATCTTGCGATCGTACTCCCCAGGTGGGACACTTATCACTTTCGCTTAGTCACTGAGCTAATGCCCAACAACTAGTTTCCATCGTTTACGGCGTGGACTACCAGGGTATCTAATCCTGTTCGCTCCCCACGCTTTCTTCCATGCCCGTCAGTACATACGTAGTAGACTGCCTTCGCAATCGGTATTCTGTGTAATATCTATGCATTTCACCCCCACACTCCACATTCTATCTACTTCCATATGACTCAAGTCAACCAGTATCAAAGTCAGTTCCATAGTT
+
CFFGGGGGGGGDEGGGGGGGGGGGGEGG7A,6FGGGF<CF,CF<F7FF,CECGGFAG8CCC,CEAF<<DF@@@6C,F,,FGGGE:DFCB,B,++8@=@=9<8F@,@+:,9<F,?EE,@,9E,@+@E:F+6C=F>+>D,@CF9:9,,606>+1EFC:EFFDFFGEEAA9>3DE,<?+****;<*;75=>:@D7+2+:*99CECC8A@+52=+4*/(2=8>-(26)**)19+;@8CC??EA355?3C>C66()1/9?FFF5;7).---4-)6AF>A/6@23<4
@M02352:288:000000000-CKWC8:1:1101:19774:14219 2:N:0:TACGCTGC+GTAAGGAG
CATTCTTGCGAACGTACTCCCCAGGTGGGTCACTTATCACTTTCGCTTAGCCACTCAAACCGAAGTTCGAACAGCTAGTGACCATCGTTTACGGCGTGGACTACCAGGGTATCTAATCCTGTTCGCTCCCCACGCTTTCGTCCATCAGTGTCAGTATATTATTAGTGATCTGCCTTCGCAATTGGTATTCTATGTAATATCTATGCATTTCACCGCTACACTACATATTCTAACTACTTCATAATAATTCAAGATGCCCAGTATAAAAGGCAATTTTACGG
+
GEEFGFGCEGEGFGGFCFGGGGGEFGGFDGGGGGGGGGGGGGGGGGGGEGGGG<CFGGGGGGGGGGGGGGDFEFGGGGGFGGF?EGGGFCGFGGGGGCEGFDGGGGGGDFGFGGGGGGGGGGGGCE7BCBEDGC@FCGCE8+@6EFGGGGFCFFGGF;CGGGFDGGAD3DC;CC58DC>>>DGGFF7EG:CC9AFFF6+2+53B*0=FGFCG7FDF:?2@(;=96+)+9A+1@8;93>?EEF?CCE<?<CEC?;E+))852:>A).62<<63??F9BAF62
@M02352:288:000000000-CKWC8:1:1101:4404:14235 2:N:0:TACGCTGC+GTAAGGAG
CAACCTTGCGATCGTACTCCCCAGGTGGATTACTTATCACTTTCGCTTAGTCACTGACTGTATATCGCCAATAACGAGTAATCATCGTTTACGGCGTGGACTACCAGGGTATCTAATCCTGTTCGCTCCCCACGCTTTCGTCCATGAGCGTCAGTATATACGTAGTAGACTGCCTTCGCAATCGGTATTCTAAGTAATATCTATGCATTTCACCGCTACACTACTTATTCTATCTACTTCCGTATAACTCAAGTCAACCAGTATCAAAGGCAGTTCCATCG
+
GFGGGGGGGGGGGGGGGGGGGGGGGGGGGGGFGGGGGGFGGGGG@CGGEGGGGGGGGGGGGFGFGGCDGGGGGGGGGGFEGGGGGGGFGGFGFEGGGGGGGGGGGGGGGGGGGGGFGGGG9EEEFCEGGGGGGGGGGGGGGGGGFFFGGCGGGGGGGGGFGGGGGGFCCEFGGGGGGGDEFGGCGEEDE:EGFCFFAAFGFGFG<FFFGGFC:A>EGEBEFC3AGGCFCFFAFFFCECFFE0;(,)77><E@@FEAAFFB:<9-4><4>:::(,=2@B<6(
@M02352:288:000000000-CKWC8:1:1101:21390:14236 2:N:0:TACGCTGC+GTAAGGAG
TAATCTTGCGACCGTACTCCCCAGGCGGTCTACTTAACGCGTTAGCTCCGAAAGCCACGGCTCAAGGCCACAACCTCCAAGTAGACATCGTTTACGGCGTGGACTACCAGGGTATCTAATCCTGTTTGCTCCCCACGCTTTCGCATCTGAGTGTCAGTGTCTGTCCAGGGGGCCGCCTTCGCCACTGGTATTCCTTCAGATCTCTACGCATTTCACCGCTACACCTGAAATTCTACCCCCCTCTACAGCCCTCTAGTTCACCAGTTTCAAATGCAGTTCC
+
GGGGGGGGGGGGGGGGGGGGGGGGGGFGGGGGGGGGGGGGGGGGEGGGGGFFGGGGGGGGGDGGGGGGGGGGGGGGGGGGFGGGGGGGGGGGGGGGGGGGCGFGGFGGGGGGGGGGGGGGGGGGGGGGGGGGGGGGGGGGGGGGGCEGGGGGGGGGGGFFFGGGGGFBGGDEGGGGGGGF3CGGGGGFGGGGGFFFFABF?GFC<FFGGEFGGFFFGF009EDFFF?F09BFFFFFFFFFFFFFBF25?(4:?FBFFFFFFA??DFFFBB94:<=)9<A4
@M02352:288:000000000-CKWC8:1:1101:12947:14236 2:N:0:TACGCTGC+GTAAGGAG
CAATCTTGCGATCGTACTCCCCAGGTGGGACACTTATCACTTTCGCTTAGTCACTTAGCTAATGCCAAACAACTAGTGTCCATCGTTTACGGCGTGGACTACCAGGGTATCTAATCCTGTTCGCTCCCCACGCTTTCGTCCATGAGCGTCAGTATATACATAGTAGACTGCCTTCGCAATCGGTATTCTAAGTAATATCTATGCATTTCACCGCTACACTACTTATTCTATCTACTTCCGTATAACTCAAGTCAACCAGTATCAAAGGCAGTTCCATCGTT
+
GGDGGGGGGGGGGGGGGGGGGGGGGGGGGFGGGGGGGGGGGGGGGGDF,EFGGGGGGGGGGGGGGGGGGGGGGGFGGGGGGGGGGFGGGGGGGGGGGCGGGFFGGGGGGGGGGGGGGGGGGGE>FGEFGGGGGGGGGGGGGGGGFGGGGGGGGFFGGF9CCFEFG9FGGGGGGFDFDGDDFG5CC>EEFFGFGCFEFFFGFGF7*9B7CCC>DBBFGFFFFFCFGGFFEAAFA+9<4CA;@DDFF<<;;6=C<CEFDDFA9<BBFAA111::A<BFFF::8
@M02352:288:000000000-CKWC8:1:1101:14601:14238 2:N:0:TACGCTGC+GTAAGGAG
TAATCTTGCGACCGTACTCCCCAGGCGGAATGCTTAATCCGTTAGGTGTGTCACCGAACAGTATACTGCCCGACGACTGGCATTCATCGTTTACGGTGTGGACTACCAGGGTATCTAATCCTGTTTGCTCCCCACACTTTCGTACCTCAGCGTCAGTATCGAGCCAGTGAGCCGCCTTCGCCACTGGTGTTCCTCCAAATATCTACGAATTTCACCTCTACACTTGGAATTCCACTCACCTCTCTCGAACTCTAGACTGATAGTTTTGGAGGCAGTTCCAG
+
GGGGGGGGGGGGGGGGGGGGGGGEFGGGGGGGGGGGGGGGGGGGGGGGGGGGCGGGGGGGGGGGGGGGGGGGGGGGGEGFGDGGGGGGGGGGFGECGGGGGGGGGGGCGGGGGFGGGFGFGGGGGGGGGGGGGGGGGGGGGDGGGGGGGGGGGGGEGFGFGG>GGE:CFG9FGGGGGGGFFGDGG6:CFEGFG?F@FFFGFGFG?CFGFF>DGFFFFFFFFFFFGG>GA?FF46<BFFFFFF??FB:>1?6AFF4FDFF0ADAADFA(4?(1:1)3FD<4-
@M02352:288:000000000-CKWC8:1:1101:21404:14248 2:N:0:TACGCTGC+GTAAGGAG
TAATCTTGCGACCGTACTCCCCAGGCGGTCTACTTAACGCGTTAGCTCCGAAAGCCACGGCTCAAGGCCACAACCTCCAAGTAGACATCGTTTACGGCGTGGACTACCAGGGTATCTAATCCTGTTTGCTCCCCACGCTTTCGCACCTGAGTGTCAGCTTCTGTCCAGGGGGCCGCCTTCGCCACTGGTTTTCCTTCAGATCTTTACGCATTTCCCCGCTAAACCTGAAATTCTACCTGCCACTACAGCACACTAGTTCACCAGTTTCAATCCATTTCCC
+
E<FDFGGD,@+@:FFFGEGGFC,6CCC@6+@CFGGGFGE7:F@C,<9C@,+6@+CE8E>:BFGGGGGGFFFEF@ECEBFFFGE9FFAFDGGDFFDF7@B=CEGFFGGFD,>+D<>BA9FFD=3,CFFCB;F,@FGG>CG>CF:EG***4@D5>CC;,,,,67>F;B,?>F*:CG55385A>G8557E*5+3/:8*6AFF7=G4*)*9/>5;*:*)1;<9>0)-09C(9)/9@4*--6))(.).5??0,5(2(4:7*64*66))(.)4>4.-)3)9-/)6)
@M02352:288:000000000-CKWC8:1:1101:2157:14263 2:N:0:TACGCTGC+GTAAGGAG
CACTCTTGCGACCGTACTCCCCAGGCGGGATACTTATCGCTTTCGCTTAGACACTGAGCTACTGCCCATCTACTACTCCTCATCTTTTATGTCTTCGTCTACCACTACATCTAATTCTTTTCCCTCCCCCCACCTTCGTCCTCGTGCCTCAGTGTATGTATAATACCCTTCCTTCGCATTCGCTATCCTATGTCTTATCTATCTATTTCACCGTCACCGCTCACCTTCCACTTCCTCCTACTTCACCTATTTTTTCCACTATCAATGGCAGTTGCGAGTTT
+
CF,CFFGCF7@E@@FFGGFGGGG:<8FGDGC6EFFG99,B,CC@CGG74,,,CFFC9,CC,,C,,,,5,:,,C?F,,,,,,,C,,,,:5,:?,5,,+,+9<,5954,,,5,5,,44CD5,CA,CA,+3++3+8+,@DF8+++,3+,3+588EF,@,,,,,3,,7,,,4,3@,5,<**/*:FB**;9,,5,18B5+/*1=@>F++*=+2+4+**),28*(((2,+/;6*6++1;6@<46()84))).))5))).)(03)*.4)-.)<)((,-.6)*-),2:4
@M02352:288:000000000-CKWC8:1:1101:5662:14266 2:N:0:TACGCTGC+GTAAGGAG
TAATCTTGCGACCGTACTCCCCAGGCGGAATGCTTAATCCGTTAGGTGTGTCACCGAACAGTATACTGCCCGACGACTGGCATTCATCGTTTACGGTGTGGACTACCAGGGTATCTAATCCTGTTTGCTCCCCACACTTTCGTACCTCAGCGTCAGTATCGAGCCAGTGAGCCGCCTTCGCCACTGGTGTTCCTCCAAATATCTACGAATTTCACCTCTACACTTGGAATTCCACCCCCCCATCTCGAACTCTAGACTGATCGTTTTTGAGGCCGTTCCAG
+
FGGGFGGGFGCGEGGGGGGGGDGGGGGGGGGGGGGGGFFGGGGGGGGGFE@FGGGGGGGCGGCGGGGGGGEGCGDGGGGGGECEFAGGGGGG<EFGGFGGGCGFFGGGGGD=FGFFEGFFCDFFGGGGGGGGGGG+BEGEBCGGGGGGGGGGGGGGGECCBDFGE>>FF,9BCEDCDGG:4DC?<68@9=?CGE+3@F/73@FFEFFD<EFGDCCFC8)46+(127)2-=?FF*9(4(9;((.2)6().23.)).699434),4486(4(-(((04@(8<-
@M02352:288:000000000-CKWC8:1:1101:7677:14343 2:N:0:TACGCTGC+GTAAGGAG
CAATCTTGCGATCGTACTCCCCAGGTGGGACACTTATCACTTTCGCTTAGTCACTTAGCTAATGCCAAACAACTAGTGTCCATCGTTTACGGCGTGGACTACCAGGGTATCTAATCCTGTTCGCTCCCCACGCTTTCGTCCATGAGCGTCAGTACATACGTAGTAGACTGCCTTCGCAATCGGTATTCTGTGTAATATCTATGCATTTCACCGCTACACTACACATTCTATCTACTTCCATATGACTCAAGTCAACCAGTATCAAAGGCAGTTCCATAGTT
+
GGGFGGGGFG>FGGGGGGGGGGGGGEGG>FFCGGGGG9FGGGGGGGGGGGGGGGGGGGGGGAFGFDGFGGGGGFDGGFGFGFAACGFGFCFC@+@CFEGGFCFCGGGGGGGGG<F9FE9AEFEC7,@==EEGGCFFGEEC>>=FCFAGEEGGDCA8DEFDE,@EFEFGFF6EFGFGDGGEFGCE>FGGCFGGFE6;A==CFG>DEF6=BE>?7?@EGF=EFF3AFFFGEAA=FF<C37);?))))1735;EEFFCF36)7365A)44::7<?AF=<9)49>
@M02352:288:000000000-CKWC8:1:1101:19501:14363 2:N:0:TACGCTGC+GTAAGGAG
TAACCTTGCGGCCGTACTCCCCAGGCGGTCTACTTATCGCGTTAGCTTCGCCACTAAAAGATCAAGTCTTCCAACGGCTAGTAGACATCGTTTACGGCGTGGACTACCAGGGTATCTAATCCTGTTTGCTCCCCACGCTTTCGCACCTCAGTGTCAATATCAGTCCAGGTAGTCGCCTTCGCCACTGGTGTTCCTTCCTATATCTACGCATTTCACCGCTACACAGGAAATTCCACTACCCTCTACTGTTTTCTAGACTAGCAGTATCAGATGCAGTTCC
+
GGGGGGGGGGGGGGGEFGGGGGGGFGGGEFGFGGGGCFGGGGGGGGGGGGGGGGGFGGGGGFGGDFGGGGGGGGGGGGGGGGGGGGGGGGGGGGGGGGGGGGGGGGGGGGGGGFGGGG,CFGGGGGGFGGGGGGGGGGGGGGGGGGGGGGFGFCFGGGFFGGGGGGFC?FDCGGGDCGCF>DECDFGGGGGGGFCCEFFGF7+@?FFFGGDDGFEFGDBB6B<F4F6F<F?6B7)6>:BF?233<A<).).()6>*<9=A?BFA<9>>:A?BA)*-6-4-
@M02352:288:000000000-CKWC8:1:1101:14751:14389 2:N:0:TACGCTGC+GTAAGGAG
CATTCTTGCGAACGTACTCCCCAGGTGGGTCACTTATCACTTTCGCTTAGCCACTCAAACCGAAGTTCGAACAGCTAGTGACCATCGTTTACGGCGTGGACTACCAGGGTATCTAATCCTGTTCGCTCCCCACGCTTTCGTCCATCAGTGTCAGTATATTATTAGTGATCTGCCTTCGCAATTGGTATTCTATGTAATATCTATGCATTTCACCGCTACACTACATATTCTAACCACTTCATAATAACTCAAGACAACCAGTATCAAAGGCAATTTTAC
+
GFGFFGGGGGGGGGFGGGGGGGGGGGGGGGGGGGGGGGGGGGGGDGGGGFGGGGGGGGGGGGGDGGGGGGGGGGGGGGGGGGGGGGGGGGGGGEGGGGGGGGGGGGFGDGGGGGGGGGGGGGGGGGGGGGGGGGGGGGFGGGGGGGGGGGGFGGGGGGGGGGGGGGGGGGGGGGGGGCGFFGGFGGDGGGGGGFFFEAFGFGFGFFCGGGFGGF?EGD@BDFFFGGFGFFFFFFFFFFFFFFE3?EFFF<FF8<DFFFFFFB<B4<AB27::?FFFFFF
@M02352:288:000000000-CKWC8:1:1101:19226:14430 2:N:0:TACGCTGC+GTAAGGAG
CATTCTTGCGAACGTACTCCCCAGGTGGGATACTTATCACTTTCGCTTAGCCACTCAATCCGAAAATCGAACAGCTAGTATCCATCGTTTACGGCGTGGACTACCGGGGTATCTAATCCCGTTCGCTACCCACGCTTTCGTCCATCAGTGTCAATATATTATTAGTGATCTGCCTTCGCAATCGGTATTCTATGTAATATCTATGCATTTCACCGCTACACTACATATTCTAACCACTTCATAATAATTCAAGACAACCAGTATCAAAGGCAATTCTACAG
+
GFDEAFGGGGCFGEGGGGGGGGGGGGGGDGGGGGGGGFAFGGGGGGGGGGGGGGGGGFGGEGDGGGGG7@GGGGGGGGGGGCGGGGGGGGGGGGGGGGGGFFGGGEGGGGGGGGGGGGGFGGGFGEGGGGGGGEGGGGGGEEEEGGFGGGGGGDFA7,@D;FCGFGFFGGGCFDCFGFDDAGGGDC6EGGGFGEF?*=AGFFFGCFFGGGA+;BDFGEFFFFEFGGEGFCA6+;7E@;EF3?)6<)<:>FFF24:@?()-8<AFBF29<?046:FA?AA))
@M02352:288:000000000-CKWC8:1:1101:8909:14432 2:N:0:TACGCTGC+GTAAGGAG
TAATCTTGCGACCGTACTCCCCAGGCGGAATGCTTAATCCGTTAGGTGTGACACCAACAAGCATGCTTGCTGACGTCTGGCATTCATCGTTTACGGTGTGGACTACCAGGGTATCTAATCCTGTTTGCTCCCCACACTTTCGCACCTCAGCGTCAGTATCGAGCCAGTGAGCCGCCTTCGCCACTGGTGTTCCTCCGAATATCTACGAATTTCACCTCTACACTCGGAATTCCACTCACCTCTCTCGAACTCAAGACCAGGAGTTTATAAGGCAGTTCCAG
+
GGGGGGGGGGGGGGGGGGGGGGGGGGGGGGGGGGGGGGGGGGGGGGGGGGGGGGGGGGGGGGGGGGGGGGGGGGGGEFGGGGGGDGGGGGGGGGGGGGGGGGGGGGGGGGGGGGGGGFCGGGGGGGGGGGGFGGEGGGGGGGGGGEFGGGGGGGGGGFCFGGGGGGGGGFGGGGDDGGGFB>EGGGFEFFGGGFFFFD;DFGFGEFFDFDFF+:?=EFFFFFFFDGDG;>?FFFA9?BF0?:<??F?:<??FB??FBBF<:6:?FFFFFA>BFBFBF2<9.
@M02352:288:000000000-CKWC8:1:1101:27777:14438 2:N:0:TACGCTGC+GTAAGGAG
CAATCTTGCGATCGTACTCCCCAGGTGGGACACTTATCACTTTCGCTTAGTCACTTAGCTAATGCCAAACAACTAGTGTCCATCGTTTACGGCGTGGACTACCAGGGTATCTAATCCTGTTCGCTCCCCACGCTTTCGTGCCTCAGCGTCAGTATCAGTTTAGTAAGCTGCCTTCGCTATCGGTGTTCTGTGTAATATCTAAGCATTTCACCGCTACACTACACATTCCGCCTACTCCAACTGCACTCAAGTTTATAAGTATACATTGCAGTTTCGAGGTT
+
GEEAFGGGGGGGGGGGDGGGGGG7DFD8FEGFGGGGGGGEFFFF@FGGGGCFFFGGCFGGD<FGGGEFFFEGGGGGGAFGGGGDGGGGGG7BF+@4>FGGGGDFFEGGGGGGFGFGDE,CEFFDGGGGCFG7FF=FFEGFGFCFGD8>C>CEGDFC<,@DFGCFFD,EF<CEGGG>7DG9A7*13=CFG:D>EC9>6:9CFGAF=F6:CF@?*895CF8>@;3;*;9D)))).):<;;3(68().67(6.))-.)0)-9<)-).66)49:)6<AF0>0;F?
@M02352:288:000000000-CKWC8:1:1101:10291:14467 2:N:0:TACGCTGC+GTAAGGAG
CAATCTTGCGATCGTACTCCCCAGGTGGGACACTTATCACTTTCGCTTAGTCACTTAGCTAATGCCAAACAACTAGTGTCCATCGTTTACGGCGTGGACTACCAGGGTATCTAATCCTGTTCGCTCCCCACGCTTTCGTCCATGAGCGTCAGTACATACGTAGTAGACTGCCTTCGCAATCGGTATTCTGTGTAATATCTATGCATTTCACCGCTACACTACACATTCTATCTACTTCCATATGACTCAAGTCAACCAGTCTCAAAGGCAGTTCCATAGTT
+
GGGFGGGGGGEFDFFGGGGGGGGGGEFGGGGGGGGGGCDEGGGAFGEG@FFGGGGFGFGGF<E9,=9EEFCEFAFFGEGDGDFDCBFFFGCB+>>@FGGFAFGC=++:B<?9?FGGF9FFFGGCG,@8ECEEGCFDGEGG7=DFD8F6=C8EB=FGG;FFDEFG9DFEGGCE,@CFGGDEFD>CGGG,>F;D=A6AAEFFAGFGC6:+BFA*95>?E==7=FFFCF3+6AFF+7;??EAE<<CCEE64)3)9;57;;0).))-))-).173<)-827-)66
@M02352:288:000000000-CKWC8:1:1101:25580:14506 2:N:0:TACGCTGC+GTAAGGAG
CAATCTTGCGACCGTACTCCCCAGGTGGATTACTTATCACTTTCGCTTAGACACTGACTGTATATCGCCAATATCGAGTAATCATAGTTTACGGCGTGGACTACCAGGGTATCTAATCCTGTTCGCTCCCCACGCTTTCGTGCCTCAGCGTCAGTATCAGTTTAGTAAGCTGCCTTCGCTATCGGTGTTCTGTGTAATATCTAAGCATTTCACAGCTACACTACACATTCCGCCTACTCCAACTGAACTCAAGTTTATCAGTATCAATGGCAGTTTCGAGG
+
GECEFFGGGGGGEFFGGGGGGGGGGGGGGGGGGGGGGGGGGGGGGGGGE@FFGGGFGGGGGGGGGGEGGGGGGGG7FCGGDGGFGFGGGGFF7=CCGGFGGGGGGFCCEGGGGGGGGGGEFFFEFEGGCG8EF@CGGFGEGFCFGGGGGGGEGGGFFEDGFGGGGGFGGFGCFGGGGGCBDGGGGGEG5,DFGEFEAFA+BGF=44BGGGC@D1*01ABF=A@AC<@GFFFF58?FFE@3=((,(7;49)71=?76:4*4):-.64<AB20(,4*57(-((
@M02352:288:000000000-CKWC8:1:1101:25559:14508 2:N:0:TACGCTGC+GTAAGGAG
CAATCTTGCGACCGTACTCCCCAGGTGGATTACTTATCACTTTCGCTTAGACACTGACTGTATATCGCCAATATCGAGTAATCATAGTTTACGGCGTGGACTACCAGGGTATCTAATCCTGTTCGCTCCCCACGCTTTCGTGCCTCAGCGTCAGTATCAGTTTAGTAAGCTGCCTTCGCTATCGGTGTTCTGTGTAATATCTAAGCATTTCACCGCTACACTACACATTCCGCCTACTCCAACTGAACTCAAGTTTATCAGTATCAATGGCAGTTTCGAGG
+
GFGGGGG9FGGGGGEFGGFFGGGGCFGGGGGGGGGGGGGGGGGGGG@FDFGGGGGGGGGGGGGGGGCGFGGGGGG@CFFGCEF?D9AFGGFF7FC:FGEEGGGFGGDCGGGGGGGCFCGGGGGBGGDFE@C@:7=FEGEEG6EGGGGGGEG>EGGGGGGGGGGGGGFGGFF@DEFGGFDD57FGDGDCGGGCEEF?4@ACFGFDEA8FGGFGGFFFGEF88FFFGGEGC@;;88;6@@;4;E@3(7)6<DBF>>AFA9@><A>A<>AA>3032:=)88:70
@M02352:288:000000000-CKWC8:1:1101:24513:14531 2:N:0:TACGCTGC+GTAAGGAG
CAGTCTTGCGACCGTACTCCCCAGGTGGGATACTTATCACTTTCGCTTAGTCACTGAGAATTAACCCAACAACTAGTATCCATCGTTTACGGCGTGGACTACCAGGGTATCTAATCCTGTTCGCTCCCCACGCTTTCGTCCATGAGCGTCAGTATATACGTAGTAGACTGCCTTCGCAATCGGTATTCTAAGTAATATCTATGCATTTCACCGCTACACTACTTATTCTATCTACTTCCGTATAACTCAAGTCAACCAGTATCAAAGGCAGTTCCATAGTT
+
GGGGGGGGGGGGGCFGGGGGGGGEGGFGGGGGGGGGGGGGGGGGGGGGGGGGFGGGGGGGGGGGGGGGGGGGGGGGGGGGGDFEEGG<FFFGGGFGGGGFGGGGGGDGGGGGGGGGCFGFGGDGGGGFGFG:EBE:>CGGGGGGADGGEGGGGGGGGGGGGGGGFFFGG7FGG7CF>*;BFGCCFGGGFGCFFEFF4BCFFGFGFFFGCC8:CD>3CF@FFFFFDFE7?CFFFF4CCF33;0=@?><AEFBABAAF:6F<A):56653:1??9A?46<?DA
@M02352:288:000000000-CKWC8:1:1101:18908:14533 2:N:0:TACGCTGC+GTAAGGAG
CATTCTTGCGAACGTACTCCCCAGGTGGGTTACTTATCACTTTCGCTTAGCCACTCAGACCGAAGTCCGAACAGCTAGTAACCATCGTTTACGGCGTGGACTACCAGGGTATCTAATCCTGTTCGCTCCCCACGCTTTCGTCCATCAGTGTCAGTTGATTATTAGTAATCTGCCTTCGCAATTGGTATTCTATGTAATATCTATGCATTTCACCGCTACACTACATATTCTAACTACTTCATAATAACTCAAGATAACCAGTATCAAAGGCAATTCTACAT
+
GGGGGGGGGGGGGGGGGGGGGGGGGGCFGGGGGGGGGGGGGGGGDGGGGGGGGGGGGGGGGGGGEGGGGGGGGGGGGGGGGGGGGGGGGGGGGDGGGGG:DFGGGGGGGGGGGGGGGGGGGGGGEGGGGGGGGGGGGGGGGGGGGGGGGGGGGGGGGGGGFGGGFFGGGGGFFGGGGGG*@DGGGGGGGGGGGFFCCFFDFGFGFFFGGGFGDFFECA@38A8FFGEGEFFFCFFC@<;CCE)<<CEF<<A>282B<>:?(69:AF<247:7<FFFF2)).
@M02352:288:000000000-CKWC8:1:1101:22064:14551 2:N:0:TACGCTGC+GTAAGGAG
TAATCTTGCGACCGTACTCCCCAGGCGGTCTACTTAACGCGTTAGCTCCGAAAGCCACGGCTCAAGGCCACAACCTCCAAGTAGACATCGTTTACGGCGTGGACTACCAGGGTATCTAATCCTGTTTGCTCCCCACACTTTCGTGCCTCAGCGTCAGTATCTGTCCAGTAAGCCGCCTTCGCCTCTGGTGTTCCTCCTAATATCTACGAATTTCACCTCTACACTAGGAATTCCACTTACCTCTCCAGAACTCAAGACTAGGAGTTTATGAGGCAGTTCCA
+
GFGAFGGGGGCGGEGGEGGGGGGGGGEEGGGGGGGGFGGGGGGGGGGDGGDCF@FFGC:FGGGGFGGGG<D8EFFFGGFFGGGGGGGGGGGGGGGGGGGGGGGGGGGGGGGGGGFGGGGGGGGGGGGGGGGGGGGGBCFFGGGC6CFGGGG?EGGGGGGFFG9GCFFDFFGGGFGGDDGFFGG5CFGECCEDFCFEFFAGFFFGFFFC7FFFGFEF7*4?<FAF7086)99?BF9AFD)67><BB72:2::)6809)39A?0)4?:ABAAA>::B:FBFF2
@M02352:288:000000000-CKWC8:1:1101:2960:14563 2:N:0:TACGCTGC+GTAAGGAG
CAGTCTTGCGACCGTACTCCCCAGGTGGGATACTTATCACTTTCGCTTAGTCACTGAGTCGAAACCCAACAACTAGTATCCATCGTTTACGGCGTGGACTACCAGGGTATCTAATCCTGTTCGCTCCCCACGCTTTCGTCCATGAGCGTCAGTATATACGTAGTAGACTGCCTTCGCAATCGGTATTCTAAGTAATATCTATGCATTTCACCGCTACACTACTTATTCTATCTACTTCCGTATAACTCAAGTCAACCAGTATCAAAGGCAGTTCCATCGTT
+
GGGGFGGGGGGGEGGGGGGGGGGBFGGFGGGFGGGGGGGGGGGGGGGGGGGGFGFGFGEFGGGGGGGEGGFGGGGGGGGGFGGGGGGGGGGGGDGGGGGGGFGGGGGGGGGGC<FGGGCGGGGGGGGDEGGGGFEGDG?EGGGDBDGGGGGGGGG;EFGGGG7CF;FGCFGGGGG>DG7?AGCECFDCF9CCGEFE*6BG+:ACEFA@DFFGGDBFGFFFFF<FGGEGFAFAFF6?FCE6;DD7AB<<2:?F<4664:7AFAD2<><0:0-:>B4:69186
@M02352:288:000000000-CKWC8:1:1101:4673:14572 2:N:0:TACGCTGC+GTAAGGAG
TAACCTTGCGGCCGTACTCCCCAGGCGGTCTACTTATCGCGTTAGCTTCGCTACTCACGGATTAAATCCACAAACAGCTAGTAGACAGCGTTTACGGTGTGGACTACCAGGGTATCTAATCCTGTTCGCTACCCACACTTTCGCACATGAGCGTCAGTTACTGACCAGGGAGTCGCCTTCCCCACTGATGTTCCTCCAGATATCTACGCATTTCACCGCTACACCTGGAATTCCACTCCCCTCTCCAAAACTCTAGACTGCCATTTCTAAATTCAATTCC
+
GGGGGGGGGGGGGGGGGGGGGGGGGFEGC+:CFFGGGGGGGGGGGGGGGGGCGG=FGGGGCFFFFFGGGFG8CEF=<FEFFGFGDFFAFBGGGGG7CFEFGFFGGGGGGGDGGGFF=DFFEFFDFGG8E7CGGGGGCEFCGCCGDGGG9,4A5CCEGADA;FA;8F,>EDG>:CCGGCDF);EGGC6CC71;:<ACD8/0;++15;F*2*2>FA<FF;;62<)<F40746B)*9>AA:1?B1?(8:20-(,)3)59)-0),:7)6<AB)--.)6*)944A
@M02352:288:000000000-CKWC8:1:1101:21873:14582 2:N:0:TACGCTGC+GTAAGGAG
CAGTCTTGCGACCGTACTCCCCAGGTGGGATACTTATCACTTTCGCTTAGTCACTGAGAATTAACCCAACAACTAGTATCCATCGTTTACGGCGTGGACTACCAGGGTATCTAATCCTGTTCGCTCCCCACGCTTTCGTCCATGAGCGTCAGTATATACGTAGTAGACTGCCTTCGCAATCGGTATTCTAAGTAATATCTATGCATTTCACCGCTACACTACACATTCTATCTACTTCCATATGACTCAAGTCAACCAGTATCAAAGGCAGTTCCATAGTT
+
GGGGGGGGGGGGGGFGGGGGGGGGGGEGGGGGGGGGGGGGGGGGGGGGGGGGGGGGGGGGFGGGGGFGFFGGGGGGGGGGGGGGGGGGGGGDGGGGGGGGGGGGGGGGGGGGGGGAFFCFGFECFGGGGGGGGGGDGGGGDEGEFGGGGGGGGFFGGGGGGGGGGGFGGGGGGGGGGGGFFGGDDG7EGFGGGFFFEFFGFFCGFFFGDGFGG>@FGFFFFFFFFGC>C:1;A=EC3?8CECFEFFEFE@EF2<9=??FBF44>A><73??FFDFB4:3AA
@M02352:288:000000000-CKWC8:1:1101:13781:14606 2:N:0:TACGCTGC+GTAAGGAG
TAATCTTGCGACCGTACTCCCCAGGCGGTCTACTTAACGCGTTAGCTCCGAAAGCCACGGCTCAAGGCCACAACCTCCAAGTAGACATCGTTTACGGCGTGGACTACCAGGGTATCTAATCCTGTTTGCTCCCCACGCTTTCGCATCTGAGTGTCAGTGTCTGTCCAGGGGGCCGCCTTCGCCACTGGTATTCCTTCAGATCTCTACGCATTTCACCGCTACACCTGAAATTCTACCCCCCTCTACAGCACTCTAGTTCACCAGTTTCAAATGCAGTTCC
+
GGGGGGGGGGGGDGGGGGGGGGGEGGGGGGGGGGGGGGGGGGGGGGGGGGGGGGGGGGGGGGGGGGGGGGGGGGGGGGGGGGGFGGGGGGGGGGGGGGGGGGGGGGGGGGGGGGGGGGGFGFGGGGGGGGGGGGFGGGEGGGGGGEDGGCGGGGGGGGGGGGGGGGGGGGGGGGGCDDGFFGGGGFGGGGGGGEFEFFFFFG?FFFFGGE>5CFFFF:BF>B?FGFFG0??4FF>AB::>F>?BAFF7?FF70<AF><?AA24?BFD4:26<<ABAF2>F
@M02352:288:000000000-CKWC8:1:1101:14655:14626 2:N:0:TACGCTGC+GTAAGGAG
TAATCTTGCGACCGTACTCCCCAGGCGGTACACTTAATGTGTTAACTGCATTACTGCAAGGTCTAGCCTCACAACAACTAGTGTACATCGTTTAGGGCGTGGACTACCAGGGTATCTAATCCTGTTTGCTCCCCACGCTTTCGCGTCTCAGCGTCAATAATGTTCCAGTAGATCGCCTTCGCAATCGGTATTCCTTCTGATCTCTACGGATTTTACCCCTACACCAGAAATTCCATCTACCTCTCCCATATTCTAGGTAAGCAGTTTTCAAAGCAGTTCAA
+
FGFGGGGGGGGGGGGGGGGGGGGGGGGGGGGGGGGGGGGGGGGGGGGGGGDGGGGGGGGGGGGGGGGGGGGGGGGGGGGGGGGGGGGGGGGGGGGGFGGGGGFGGGGGGGGGGGGGGGGGGGGGFFGGGGGGGGGGGGGGGGGGGGGGGAFGGGGGGGDFGGGGEGFGGGGGGGFGDGGFFGGGC?>EGFGGGFFFFFFC8CFGECF4D5BGGFFFGFFDFFFFGGFF;AFFFFF3;CEF<<EE@FB<BFDDBDFFBF6<BF>B26>FF<A)67?(0:4>-
@M02352:288:000000000-CKWC8:1:1101:26039:14655 2:N:0:TACGCTGC+GTAAGGAG
TAATCTTGCGACCGTACTCCCCAGGCGGTCTACTTAACGCGTTAGCTCCGAAAGCCACGGCTCAAGGCCACAACCTCCAAGTAGACATCGTTTACGGCGTGGACTACCAGGGTATCTAATCCTGTTTGCTCCCCACGCTTTCGCATCTGAGTGTCAGTGTCTGTCCAGGGGGCCGCCTTCGCCACTGGTATTCCTTCAGATCTCTACGCATTTCACCGCTACACCTGAAATTCTACCCCCCTCTACAGCACTCTAGTTCCCCAGTTTCAAATGCAGTTCC
+
FGGGGFGGGGGGGGCGGGGGGGGGGGGGFDGGGFFDFEFDGGGGGGGGGGCGGCFGGGGGGGGGFGGGGEGGGGG@FDEFFGDFF<<FGGF@@BFCFGGEGGGGF,BFFEGGGGGFGFGGGGFFGGGG9;ECFFFGGGGGGGGGGGGGGDFECGGGFFGG@FGGFGGGFGDCGGD39DDFFGGEG?FFE@GGGEFFFF?769FGFFBFGGFDFFFFCE>69:?FGGFGD7BFBF4<>636>FF?24-.::?::AF44)*),38?FB>FA<4)-4448664
@M02352:288:000000000-CKWC8:1:1101:26025:14666 2:N:0:TACGCTGC+GTAAGGAG
TAATCTTGCGACCGTACTCCCCAGGCGGTCTACTTAACGCGTTAGCTCCGAAAGCCACGGCTCAAGGCCACAACCTCCAAGTAGACATCGTTTACGGCGTGGCCTACCAGGGTATCTAATCCTGTTTGCTCCCCACGCTTTCGCATCTGAGTGTCAGTTTCTGTCCCGGGGGCCGCCTTCGCCACTGGTATTCCTTCAGATCTCTACGCATTTCACCGCTACACCTGAATTTCTACCCACTTCTACAGCACTCTAGTCCACAAGTTTCAAATGCAGTTCC
+
FEFGGGGACEGG@FGGEGGGGGC:8FC@@:CEFEGCCDFGGFGGGGGFCB=CGGDFFF7+>CCCED<FF,BFEGG8EEEEEEG9?EC?B=FG=BCB+44+@C+,CFGF8DC7@>=B=3,@DFGCFGG@F,,@FEGG7+*B*<;EGEC2@EEFCC:CEF9,2<DCCD,4*=*::>DDC<DF>DG=<FG=+<CC0)/69?8*17=:44=33*)1:7)/:5729F?@C45*)**9B=<562)4().-)6-2)(48744*4)*.3(((.666946AA>=AF>AA
@M02352:288:000000000-CKWC8:1:1101:3831:14683 2:N:0:TACGCTGC+GTAAGGAG
CATTCTTGCGAACGTACTCCCCAGGTGGGATACTTATCACTTTCGCTTAGTCACTGAGAATTAACCCAACAACTAGTATCCATCGTTTACGGCGTGGACTACCAGGGTATCTAATCCTGTTCGCTCCCCACGCTTTCGTCCATGAGCGTCAGTATATACGTAGTAGACTGCCTTCGCAATCGGTATTCTAAGTAATATCTATGCATTTCACCGCTACACTACTTATTCTATCTACTTCCGTATAACTCAAGTCAACCAGTATCAAAGGCAGTTCCATAGTT
+
GGGGGGGGGGGGGGGGGGGGGGGGGGGGGGGGGGGGGGGGGGGGGGGGCFFGGGGGGGGGGGGGGGGEFGG@FGGFGFCGEGGGGGGGGGGDGGGGGGGGGGFDDGGGGGGGGGFGFF<FEEEFGFGGGFGGGEGGGGGGGGGGGGGGGGGGGGGFGGFGGG7EDEFGGGGGGGGGGGGFFGC?DGGGGC:FFFAEFFFCAFCGEFFGCGF8D>@DGFFFFFEFGGF7CACFFFECEFEFE;@@FFE9<;EFECEFBFFFFFF>D<BB?:?FAF=AFFDFA
@M02352:288:000000000-CKWC8:1:1101:7323:14707 2:N:0:TACGCTGC+GTAAGGAG
CATTCTTGCGAACGTACTCCCCAGGTGGGTCACTTATCACTTTCGCTTAGCCACTCAAACCGAAGTTCGAACAGCTAGTGACCATCGTTTACGGCGTGGACTACCGGGGTATCTAATCCCGTTCGCTCCCCACGCTTTCGTCCATGAGCGTCAGTATATACGTAGTAGACTGCCTTCGCAATCGGTATTCTAAGTAATATCTATGCATTTCACCGCTACACTACTTATTCTATCTACTTCCGTATAACTCAAGTCAACCAGTATCAAAGGCAGTTCCATAG
+
GGGGGGGGGGGGGGGFGGGGGGGGGGGGGGGGGGGGGGGGGGGGGGGGGGGGGGGGGGGGGGGGGGGGGGGGGGGGGGGGGGGGGGGGGGGGGGGGGGGGGGGGGGGGGGGGGGGGGGGGGGGGGGGGGEEGGGGGGGGGFGGGGGFGGGGGGGGGGGGGGGGGGGGGGGGGGGGGGGGFFGGGGGGGGGGGGFFEFFF7FFFGEBFGGGFGGFFFGFBFFFFFGGFGFFFFFFFAFF<AB<?BFFBFFFFFFAAFBF>?BFFFFFFFFF0?::FAFAFF)
@M02352:288:000000000-CKWC8:1:1101:28840:14707 2:N:0:TACGCTGC+GTAAGGAG
CAATCTTGCGAACGTACTCCCCAGGTGGGTCACTTATCACTTTCGCTTAGTCACTGAGTCTAAAACGAAAAACTAGTATCCATCTTTTACGGCGTGGACTTCCAGGGTATATAAAATTGTTCGCTCTCCACGCTTTTGTCCATCACTGTCTGTATATCATTAGTGATCTCTCTCCTCAATTGGTATTCTTTGCATTATATATGCATTTCTCCGCTCCACTACATTTTTTAACCACTTCATTATAACACACGATAACCAGTATCAACAGCAATTTTACAGTT
+
EEF,,CFEFE=+8@CEFFGGGGGGGGGF@@66EFGGA,CFF<CFEECD7EEC,ECD9<CC,<,C,C++B,@C,6C?E9C,<ECA,6<?,58,+8C:++,:,<B<,<C,,B55@,,4,9C9@A++8B+,4C@==FFF,@@,,,,@,,,?EA,,62@7=,C;9,>3E<,,=,,,,,5+3+=B?D89+,;,3,52+*+289+<+B>+0=B7+,+2*:)**35/:*;++1*+/;;68*8>:>*/))1)/)/((((.(,(*()..79))76)6(6(-))0.*.)).
@M02352:288:000000000-CKWC8:1:1101:14034:14727 2:N:0:TACGCTGC+GTAAGGAG
CATTCTTGCGAACGTACTCCCCAGGTGGGTCACTTATCACTTTCGCTTAGCCACTCAAACCGAAGTTCGAACAGCTAGTGACCATCGTTTACGGCGTGGACTACCAGGGTATCTAATCCTGTTCGCTCCCCACGCTTTCGTCCATCAGTGTCAGTTGATTATTAGTGATCTGCCTTCGCAATTGGTATTCTATGTAATATCTATGCATTTCACCGCTACACTACATATTCTAACCACTTCATAATAACTCAAGACAACCAGTATCAAAGCCAATTTTACAG
+
GGFGGGGGGGGGGGGGGGGGGGGGGGGGGGGGGGGGGGGGGGGGGGGGGGGGGGFGGGGGGGGGGGGGGGGGGGGFGFGGGGFGGDCFGGGF@FDCGGGGFFGGGGGGGGGGGGGFFDFGGGGGGDCGGFCGGGGGE6EGGGGGGGCDGGGGGGGGGGGGGGGGGGGGGFFFGGGFGG>9?DGFGGGGGGGFFEFECA>CFGFGFFFF+BFCC4>EGFFF@;@FF7CFEFFF=F@FFFFFF???C?C<><8;);@FFF5?F><9AF<)6(.42:BA6A<).
@M02352:288:000000000-CKWC8:1:1101:11904:14740 2:N:0:TACGCTGC+GTAAGGAG
CAATCTTGCGATCGTACTCCCCAGGTGGGACACTTATCACTTTCGCTTAGTCACTTAGCTAATGCCAAACAACTAGTGTCCATCGTTTACGGCGTGGACTACCAGGGTATCTAATCCTGTTCGCTCCCCACGCTTTCGTCCATGAGCGTCAGTACATACGTAGTAGACTGCCTTCGCAATCGGTATTCTGTGTAATATCTATGCATTTCACCGCTACACTACACATTCTATCTACTTCCATATGACTCAAGTCAACCAGTATCAAAGGCAGTTCCATAGTT
+
GGGGGGGGGGEGFEFGFGGGGGGGGFFFDFGGGGGGGGFGFGGGGGGG,FFGGGFDGGGG<FGGFGGGGG8FFEEAFGGGGEGGGFGFFF:C+@CCECFGCFGG,FF?FGGGGGGG9FFFGG7FEBFFEGGCG7@=EGGGG8EAF=FCGGGGGGGGGGGGGGGGFAFFGCGGCFFGGGGFFG8EFFFGGFGFG<6<EFFGFGFGFFF7@FFFDD>;EFFEEFFFCC?>6FA7A6;CEFFFF37)<C<EEE@ECF?AD;5<<4<AAA)41?(,:A?4B>)..
@M02352:288:000000000-CKWC8:1:1101:6563:14752 2:N:0:TACGCTGC+GTAAGGAG
TAATCTTGCGACCGTACTCCCCAGGCGGAATGCTTAATCCGTTAGGTGTGTCACCGAACAGTATACTGCCCGACGACTGGCATTCATCGTTTACGGTGTGGACTACCAGGGTATCTAATCCTGTTCGCTCCCCACGCTTTCGTCCATCAGTGTCAGTATATTATTAGTGATCTGCCTTCGCAATTGGTATTCTATGTAATATCTATGCATTTCACCGCTACACTACATATTCTAACCACTTCATAATAACTCAAGACAACCAGTATCAAAGGCAATTTTA
+
<EFF<FGFFF7FFGGGGGGGGGGGG?FEGGGEFGGGGGCF@DFFF?FEFG,FCGFDEE7:<E?FAEF?FDFDGEFDGDCG8,?<EDBF=FFF=<BFGGGDE9F<FA=F<EEGFGGGFC<=C;<7FFBE8FGDFGFG7E::3C:C+8DFFGGAEFACACF,@D=FCBFFG,>@;273;CGFF48=>,<C;:C8@?FFCA8F+B6CECB7+A:2;75AC339@FF=><EG3;13:@<3;3((9?A945:)4<B4<>2*8>5?3(36244444901:>?F95<
@M02352:288:000000000-CKWC8:1:1101:29201:14763 2:N:0:TATGCTGC+GTATGGAG
CATTCTTGCGAACGTACTCCCCAGGTGGGTCACTTATTACTTTCGCTTAGCCACTCAAAATGAAGTTCGAACAGCTAGTGACCATCGTTTACGGCGTGGACTACCAGGGTATCTAATCCTGTTCGCTCCCCACGCTTTCGTTCATCAGTGTCAGTTGCTTATTAGTGATCTGCCTTCGCAATTGGTATTCTATGTAATATCTATGCATTTCACCGCTACACTCAATATTCTAACCACTTCATAATAACTCAAGACAACCATTATCAAAGGCAATTTTAC
+
GG9B<FGGG@7CFFFGGGGCGDFEFEA?7@CFFGGGG9CEFGGCEGGGEGFGEFCCFF,,,C@<E?<FBFDFGGGGGFGC,,:<EACFGGGGCF7CC+>7<EFEFCDFEEGG9FFC=EFGGGC,@7CFEDEEGGCFGGE6,,3=ECE6EDFGGFCE9,@E,7,,5EFC3@FGG?6DFC>>BDA,0@<AFGG+2*B49+1=+5=CEFFGFGFF@=@;:/5.5+()*29C38+8;8;<;1>7))1.?)989><.)),;(/80)).)))6<)(4:??B9*-5
@M02352:288:000000000-CKWC8:1:1101:13485:14782 2:N:0:TACGCTGC+GTAAGGAG
CAATCTTGCGATCGTACTCCCCAGGTGGGACACTTATCACTTTCGCTTAGTCACTTAGCTAATGCCAAACAACTAGTGTCCATCGTTTACGGCGTGGACTACCAGGGTATCTAATCCTGTTCGCTCCCCACGCTTTCGTCCATGAGCGTCAGTACATACGTAGTAGACTGCCTTCGCAATCGGTATTCTGTGTAATATCTATGCATTTCACCGCTACACTACACATTCCGCCTACTCCGACTGAATTCAAGACTAACAGTATCAATGGCAGTTTCCAAGTT
+
GFFGGGGGGGGGGGGGGGGGGGGGGGFGGGGGGGGGGGGGGGGGGGGGCGGGGGGGGGGGGGGGGGGGGGGGGGGGGGGGGGGGGGGGGGDGGGGGGGGGGGGGGGGGGGGGGGGGFGGGGGGGGGGGGGC:FEGGGGGGGGGCFGGGGGGGGGGGG9FGGFFGGGFFFCFGGGGGGDGFFFGGGGGGGGGGGFFEFFFGFDF>EFFGGGFCCAFFGFFCEFEFCGEGFFF)0)6<E@F@FF033<C9A<DAFFF6:?BAFA2).))431<3:>F)9.)6<
@M02352:288:000000000-CKWC8:1:1101:3395:14799 2:N:0:TACGCTGC+GTAAGGAG
CATTCTTGCGAACGTACTCCCCAGGTGGGTCACTTATCACTTTCGCTTAGCCACCCAGTATTGCTACCGGACAGCTAGTATCCATCGTTTACGGCGTGGACTACCAGGGTATCTAATCCTGTTCGCTCCCCACGCTTTCGTCCATCAGCGTCAATATATTGTTAGTGTTCTGCCTTCGCAATTGGTATTCTAAGTAATATCTATGCATTTCACCGCTACACTACTTATTCTAAACACTTCACAATAATTCAAGATCATCAGTTTCAATGGCAATTCTATAG
+
GFEGGGGGGGDGGGGFGGFGGGFGGGGGGGGFGGGGGFGGGGGGCEDGGGGGEEFCDGFGGGGGGFFFGGGGGGFGGGGGFFA@FFGGGGGFGCGGGGGGF?EFGGGGGGGCFGGGFGCCEFGCFBFF>@E@CFFGDGCEGDEEFG:C6CCEEEFCFGFFFGGGGGGEFFFGGGGFGFGFDGGGGGCC:=FDFEFFFFF7@@8:E+=+8C+B:B@>C>03=CFFGFFF)+;FFF@@;E3@C7?7@A<?7??AA<>7:A4<?AFF249AFB08>?FAFA2<)
@M02352:288:000000000-CKWC8:1:1101:27432:14813 2:N:0:TACGCTGC+GTAAGGAG
CAGTCTTGCGACCGTACTCCCCAGGTGGGATACTTATCACTTTCGCTTAGTCACTGAGCTAATGCCCAACAACTAGTATCCATCGTTTACGGCGTGGACTACCAGGGTATCTAATCCTGTTCGCTCCCCACGCTTTCGTCCATGAGCGTCAGTATATACGTAGTAGACTGCCTTCGCAATCGGTATTCTAAGTAATATCTATGCATTTCACCGCTACACTACTTATTCTATCTACTTCCGTATAACTCAAGTCAACCAGTATCAAAGGCAGTTCCATCGTT
+
FGFFEGGGGGGGGGFGGGGGGGGEGFGGGGGGGGGGGGGGGGGGGGEGGGGGGGGGGGGGGGGGGGGGGGGFGCFGGGFGFGGGGGFGGGGGDGGEEGFDFGGGGGEDGGGGGGGGGGGGGGGGGFGFGEGGGG7FGGGEGGGFFGGGGEEGGGFGGGGGGFFGGFFEFEF6?CFGGGGFFGGEGGGGGGGGGFFEECFFFGFD<6AF+B847?BFEFFFEFFFGG)3)+:F8C35?)7?=7@FFEE9<@@<):A=7?FDBA445A)1(338AA4)8<124
@M02352:288:000000000-CKWC8:1:1101:15537:14826 2:N:0:TACGCTGC+GTAAGGAG
CATTCTTGCGAACGTACTCCCCAGGTGGGTCACTTATCACTTTCGCTTAGCCACTCAAACCGAAGTTCGAACAGCTAGTGACCATCGTTTACGGCGTGGACTACCAGGGTATCTAATCCTGTTCGCTCCCCACGCTTTCGTCCATCAGTGTCAGTATATTATTAGTGATCTGCCTTCGCAATTGGTATTCTATGTAATATCTATGCATTTCACCGCTACACTACATATTCTAACCACTTCATAATAACTCAAGACAACCAGTATCAAAGGCAATTTTACC
+
GFGGGGGGGGGGEGGGGGGGGGGGGGGGGGGGGGGGGGGGGGGGGGGGGGGGGGGGGGGGGGGGGGGGGGGGGGGGGGGGGGGGGGGGGGGGGGGEGGGGGGGGGGGGGGGGGGGGGGGGGGGGGGGGGGGGGGGGDGGGGGGGGGGGGGGGGGGGGGGGGGCCFFFGGGGGGGGFGGGFFGGGGGGGGGGGGEFFFFBCAGFGFFFGGGFGDFFEGFFE@FFFGG<FE6AFFFDF@FFFFEE?C<C<;3==@33FFFBB?BA><BFAF:0<BBFAFFBA
@M02352:288:000000000-CKWC8:1:1101:19700:14836 2:N:0:TACGCTGC+GTAAGGAG
CATTCTTGCGAACGTACTCCCCAGGTGGGTCACTTATCACTTTCGCTTAGCCACTCAAACCGAAGTTCGAACAGCTAGTGACCATCGTTTACGGCGTGGACTACCAGGGTATCTAATCCTGTTCGCTCCCCACGCTTTCGTCCATCAGTGTCAGTATATTATTAGTGATCTGCCTTCGCAATTGGTATTCTATGTAATATCTATGCATTTCACCGCTACACTACATATTCTAACCACTTCATAATAACTCAAGACAACCAGTATCAAAGGCAATTTTACCG
+
GCBFFFGGGGGGGGFGGGGGGGFEDGGGGGGDFGGGGGGGGGGGGGGGGGGGGGGGGGGGGGGGGGGGGGGGGGGGGGGGGGGGGGGGFGGGGGGGGGGGCFFFGGGGGGGGFGGGGGGGGGGGGGDFEG8FE:@FGCEE8=>EFGGGGGGGGGGGGCCGGGGGCEFGDGGGGC*BFGGFFGGGGGGGFGGGGEFEEFFCFGCG?488:CFFGFFFEE=EFF@6DDEGEFFFFAD@?EFFFECCECFECAA;<<;ADFFFFF2-:BAF2?F?FFF<FBF4-
@M02352:288:000000000-CKWC8:1:1101:7895:14843 2:N:0:TACGCTGC+GTAAGGAG
CAATCTTGCGATCGTACTCCCCAGGTGGGACACTTATCACTTTCGCTTAGTCACTTAGCTAATGCCAAACAACTAGTATCCATCGTTTACGGCGTGGACTACCAGGGTATCTAATCCTGTTCGCTCCCCACGCTTTCGTCCATGAGCGTCAGTACATACGTAGTAAGCTGCCTTCGCAATTGGTATTCTATGTAATATCTATGCATTTCACCGCTACACTACACATTATATCTACTTCCATATGACTCAAGTCAACCAGTATCAAAGGCAGTTCCATAGTT
+
GDGGGGGGGGGEGGGGGGGGGGGGGEFG7@FFGGGGGGGGGGGGGGGG@F<FGGGFGGF9EFGDGGFF8FFGG8E,C,CBFAFGCGEF,<8:FGG:F:F9FGFG8F44EDFFDDEGFF9EFF:7FAGFGGG:C3C+CCGGECGF3DFDCEE6,EFFFCF>3<DGCA=CGGGGGDF577<*995EFGF@FGG9EE+A<AFFFFCC69=2:@CG4?@?E*-*0A@F4FC+<+:8FAC)9EE<C365<9CE4.7C<)?F(6;.7.)17).3(2(.-4*6*)3).
@M02352:288:000000000-CKWC8:1:1101:14583:14869 2:N:0:TACGCTGC+GTAAGGAG
CATTCTTGCGAACGTACTCCCCAGGCGGGATGCTTAACGCGTTAACTTCGGCACCGCAGGGGTTGATACCCGCTACACCTAGCATCCATCGTTTACGGCGTGGACTACTGGGGTATCTAATCCCATTTGCTACCCACGCTTTCGTACCTCAGCGTCAGGTGTGACCCAGAAAGTCGCCTTCGCTACTGATGTTCCTCCGAATATCTACGCATTTCACCGCTACACTCGGAATTCCACTTTCCTCTATCACCCTCTAGTAAGCCCGTATCAAAGGCATCCAT
+
GGFFGGGDGGGCFFGGGGGGGGGGGGGGCFGDGGGGGFEGGGGGGGGGDFGGGC,47FGGGGG=FFF9FFCGDEGCDDEEEEFCFGG8DFCGGFGGGDEEGGGCEFBCCDAFCGGGGCEE;DD:3EFGGGG=FGGGGGGE7DFGFGGG72:CECGCEE,?FFG,<,B*=F?CCC;8CD<AA8CE>EGG71+276@).?:DBGFG<4=FFCDDGFFFCF:0->>@C:3*:5>FFFF2<6)-64<A6>46<A12?BBF669<A<B((-4:<44491F:F(47)
@M02352:288:000000000-CKWC8:1:1101:9082:14941 2:N:0:TACGCTGC+GTAAGGAG
TAGTCTTGCGACCGTACTCCCCAGGCGGTGCGCTTAACGCGTTAGCTCCGGCACAGACAGGGTCGAACCTGCCTACACCAAGCGCACATCGTTTACTGCTAGGACTACAGGGGTATCTAATCCCTTTCGCTACCCTAGCCTTCGAGCCTCAGCGTCAGTAAATGTCCAGTAACCTGCTTTCGCCATTGGTCTTCCTCTCGATATCCACGCATTTCACTGCTACACCGAGAATTCCAGTTACCTCTCCATTACTCTAGCACGGCAGTATCTAACGCAGTTTG
+
F@FEAFG<FECF@FGGGGGGGGG:FF@F@@FCGGGGGGGGEGGGGGGGGGCFFEFGGGGDFGEFDGDFGGGGF,EEGGGGFAFCC:FECFEBEEGGGGGGCF<FGGGGG8FCEBFGGGGGFFFFGBECGG+<EFGF8:C8FGG:DEGGGGGFG5=EGE;@B;D;<FGG?FFGGGC4CC+=A<G=DECCCGGF=CFEFCFG)9AC>F+;>C>G36<FGFBFD46?GCBG0>>=67AF<>BFFFF252:<B9>9<)-89AFAB2>(3:26>)656(09@:><)
@M02352:288:000000000-CKWC8:1:1101:27355:14956 2:N:0:TACGCTGC+GTAAGGAG
CAGTCTTGCGACCGTACTCCCCAGGTGGGATACTTATCACTTTCGCTTAGTCACTGAGAATTAACCCAACAACTAGTATCCATCGTTTACGGCGTGGACTACCAGGGTATCTAATCCTGTTCGCTCCCCACGCTTTCGTCCATGAGCGTCAGTATATACGTAGTAGACTGCCTTCGCAATCGGTATTCTAAGTAATATCTATGCATTTCACCGCTACACTACATATTCTAACCACTTCATAATAACTCAAGCAAACCAGTATCAAAGGCAATTTTACCGTT
+
GFFFGFGGFFGGCCFGDFGGGFGCFCE@FCGDCFGFGGGGGGEGGC7FGGGFGGGGDFFGGGGGGGCEFGFGGGGGGGGGFFGGGGGGGGGGGGFEGGCFFFGGGG7BFGFGGFFFAGGGGFFCFFEGCGGDFF:DGGDG7?DG9@8CCCEGFFGGGG;CFGGGGGGEFCGCFCFGCDDFFGEEFFGFDC<=CCA??8AFFGF7/=ADFFFFDEBFGF@<;FEFGG6FCFFB);;;AF?EFE?7537)7=))(.()(18<>4>:6<>71???B4*-74:B<
@M02352:288:000000000-CKWC8:1:1101:18604:14960 2:N:0:TACGCTGC+GTAAGGAG
TAATCTTGCGACCGTACTCCCCAGGCGGAATGCTTAATCCGTTAGGTGTGTCACCGAATAGCATGCTACCCGACGACTGGCATTCATCGTTTACGGTGTGGACTACCAGGGTATCTAATCCTGTTTGCTCCCCACACTTTCGCACCTCAGCGTCAGTATCGAGCCAGTGAGCCGCCTTCGCCACTGGTGTTCCTCCGAATATCTACGAATTTCACCTCTACACTCGGAATTCCACTCACCTCTCTCGAACTCAAGACCAGGAGTTTAAGAGGCAGTTCCAG
+
GGGGGGGFGDGGEGGGGGGGGGGGGGGGGGGGGGGGFFGGGGGGGFGGFGGGGGGGGGGGGGGGGGGGGGGGGGGGGGGGGGGFGGGGGGGGGFGGGGGGGFFGGGGFGGDGFFGFFGGGGGGGGGGGGGGGGGGGGGFFGGGGGGGGGF6EEGGGFFFGEGGEEGGGGFCFCCDGCDGF>C5EG6;+5=CFFEF@@EEDFFFFEFFC4C3CGFFF+7>2<F?6DD?<(<:FF?A<78:BBF<2)3:2<BFFB>240:>B<FB?BF<<AB>F6:@:B>AA)
@M02352:288:000000000-CKWC8:1:1101:13865:14970 2:N:0:TACGCTGC+GTAAGGAG
CAGTCTTGCGACCGTACTCCCCAGGTGGGATACTTATCACTTTCGCTTAGTCACTTAGCTAACGCCAAACAACTAGTATCCATCGTTTACGGCGTGGACTACCAGGGTATCTAATCCTGTTCGCTCCCCACGCTTTCGTCCATGAGCGTCAGTACATACGTAGTAGACTGCCTTCGCAATCGGTATTCTGTGTAATATCTATGCATTTCACCGCTACACTACACATTCTAACCACTTCATAATAACTCAAGACAACCAGTATCAAAGGCAATTTTACCGTT
+
GGGGGGGGGGGGGGGFGGGGGGGCGGCEGFGFGGGGGGGGGGGGGGEGDGGGGGGGGGGGGGGGGGGGGGGGGGGFF?FFGFFGGFFGGGGGGGGGGGGGGGGGGGDFGGGGGGGGGAEGGGGGG?CFGGGEGCF:FGGGGGFDCDECGE:EGGGGGFG?ECFGFFFGGG6FCCGG>C7BFG5?FG7FGGGGGFA@<AFGFGFGEF8CGFFDGEFFGFFFFFFFGG?G?AFFF=?@E@EFFC<?C@:<AB?<BBBF<?FFA<ADB<A((3:?AB=)74:?:
@M02352:288:000000000-CKWC8:1:1101:14226:14979 2:N:0:TACGCTGC+GTAAGGAG
CAATCTTGCGATCGTACTCCCCAGGTGGGACACTTATCACTTTCGCTTAGTCACTTAGCTAATGCCAAACAACTAGTGTCCATCGTTTACGGCGTGGACTACCAGGGTATCTAATCCTGTTCGCTCCCCACGCTTTCGTCCATGAGCGTCAGTACATACGTAGTAGACTGCCTTCGCAATCGGTATTCTGTGTAATATCTATGCATTTCACCGCTACACTACACATTCTATCTACTTCCATCTGACTCAAGTCAACCAGTATCAAAGGCAGTTCCATCGTT
+
GCGGGGGGFFGGGFEFGGGGGGGDGF8DGGGGGGGGGGFGGGGGFGGGGGDGGGGGGGGGGCGGFFGFGGGGGGG9FGFGFGFGGGGGGGCFGGEG>EGGGFGFGGFBEFFFGGGGFGAFEEC7?FECEGE+@F@=DGGGG+DE9BFGGGGDFFGCFGGGFGGGGG,;F<FCC9DDC?;AFGECFGGGGFFCBE=8AF:=9@F7?FAFGFF0*2:DGFBE@FEF4CCF<FFFFFEF?EFFC))4)17>@;<CC?6A@D0.6-)6.6<?6?B:9>7)=4(-.
@M02352:288:000000000-CKWC8:1:1101:23964:15029 2:N:0:TACGCTGC+GTAAGGAG
CAGTCTTGCGACCGTACTCCCCAGGTGGGATACTTATCACTTTCGCTTAGCCACTCAGTCTTGCGACCGAACAGCTAGTATCCATCGTTTACGGCGTGGACTACCGGGGTATCTAATCCCGTTCGCTACCCACGCTTTCGTCCATCAGTGTCAGTATATTATTAGTAATCTGCCTTCGCAATTGGTATTCTATGTAATATCTATGCATTTCACCGCTACACTACATATTCTAACTACTTCATAATAACTCAAGAAAACCAGTATCAAAGGCAATTCTACAA
+
GGGGGGGCGGGGGGGGGGGGGGGGGGFGCFGGGGGGGFDFGGGGGGGGDGGGGGFG@FGGGGFGGGGGGGGGGGGGGGGGGGGGGGGGGGFGEGGGGGGGGGGGGGGGGGEGGGGGGGFGGGGGGGGDCBF9FFGGGGGGGGEGGGGFGFGFFGGGGGGGGGGGGGFCFCGFGFGGGGGFFGGFCGGFGFGFGEFFC6@FFGFGCFFGGGFGGF@EG:;FDF;F4CEF?FF6@6AD?AFFBFF>BF2<AFF0272FBF@F?FB<F2ADB0::??626<><)
@M02352:288:000000000-CKWC8:1:1101:24414:15071 2:N:0:TACGCTGC+GTAAGGAG
CATTCTTGCGAACGTACTCCCCAGGTGGGTCACTTATCACTTTCGCTTAGCCACTCAAACCGAAGTTCGAACAGCTAGTGACCATCGTTTACGGCGTGGACTACCAGGGTATCTAATCCTGTTCGCTCCCCACGCTTTCGTCCATCAGTGTCAGTATATTCTTAGTGATCTGCCTTCGCAATTGGTATTCTATGTAATATCTATGCATTTCACCGCTACACTACATATTCTAACCACTTCATAATAACTCAAGAAAACCAGTACCAAAGGCAATTTTCACG
+
EA<@FEFGGGCCFEF@CFGFGGGGGCFFGGGGGGGGGFFGGFFEFGGGGGGGGGGGGGFGFGGGGGGGGGGGGGGGGGGGGGGGGGGGGGGG@EECCCGDFFFFGGGGGG<FFGGGGG<EEGG9FGFGGFEF@GGC=?DE>@@EGGGGG,@EF;;:D=FF,7=9,E,>DF;BFC5C;9CEDDGGGGEGG,>99E::>+++B=6CEFF779+1==@>EF;ED@8A611C3:6:CB?E((/366?EEE?E3/.3)/()4(<2(64)6-..3((.23*41)).(
@M02352:288:000000000-CKWC8:1:1101:28456:15081 2:N:0:TACGCTGC+GTAAGGAG
CAATCTTGCGACCGTACTCCCCAGGTGGTACACTTATCACTTTCGCTTAGTCACTGAGATAAATCCCAACAACTAGTGTCCATCGTTTACGGCGTGGACTACCAGGGTATATAATCATGTTCGCTCCCCACGCTTTCGTCCATGAGCGTCAGTATATACGTAGTAGACTGCCTTCGCAATCGGTATTCTGTGTAATCTCTATGCATTTCACCGCTACACTACACATTCTATCTACTTCCGTATCACTCAAGTCAACCAGTATCAAAGGCAGTTCCATAGTT
+
GEGGFGGGGGGGEGGGDGGGGGFFGCFFGGGGGGGGGGGGGGGCECGGGFCFFGFFDGF9FFGGGF<FDFFFGGGGGGGGGGGGGFCG@EFCCFEFGFFFG,BCFFFE=F,AE594,9EFE9FFFF7@8EGGGCFFDG?6CD==9FFGGC8C>FFGGC=EF9CEAFFCEF,@BA97D>C>FGGDGFFCGGGG9C>E<CB@FG8+18BC+BA8CD25*037324)*67:CAFFAFFFEC3;47@(1.743;45)6)9<:@<<:ABA220::6?4)*.9:066
@M02352:288:000000000-CKWC8:1:1101:24397:15089 2:N:0:TACGCTGC+GTAAGGAG
CATTCTTGCGAACGTACTCCCCAGGTGGGTCACTTATCACTTTCGCTTAGCCACTCAAACCGAAGTTCGAACAGCTAGTGACCATCGTTTACGGCGTGGACTACCAGGGTATCTAATCCTGTTCGCTCCCCACGCTTTCGTCCATCAGTGTCAGTATATTATTAGTGATCTGCCTTCGCAATTGGTATTCTATGTAATATCTATGCATTTCACCGCTACACTACATATTCTAACCACTTCATAATAACTCAAGACAACCAGTATCAAAGGCAATTTTACC
+
GGGGGGGGGGGGGDFGGGGGGGGGGGFGGGGGGGGGGGGGGGGGGGGGGGGGGGGGGGGGGGGDGGGGGGGGGGGGGGGGGGGGGGGGGGGGFFDFGGGEGGGGGGGGGGGGGGGGGGGGGGGGGGGGGGGGGDGGGGFGGECGGGGFGGFFGFGGGGGGGGGGGGGGGFGFFGGGGGGFFGGGGGGGGFGGGFFEEFFGFGFGFFFGGGFGGFFBGBBEFFFFGGFGFFFFFFFE;EEEFCF3??CFFFF@<81A?F>0:AA>>A<A<701<?FFFFBA
@M02352:288:000000000-CKWC8:1:1101:19610:15131 2:N:0:TACGCTGC+GTAAGGAG
TAATCTTGCGACCGTACTCCCCAGGCGGTCTACTTAACGCGTTAGCTCCGAAAGCCACGGCTCAAGGCCACAACCTCCAAGTAGACATCGTTTACGGCGTGGACTACCAGGGTATCTAATCCTGTTTGCTCCCCACGCTTTCGCATCTGAGTGTCAGTGTCTGTCCAGGGGGCCGCCTTCGCCACTGGTATTCCTTCAGATCTCTACGCATTTCACCGCTACACCTGAAATTCTACCCCCCTCTACAGCACTCTAGTTCACCAGTTTCAAATGCAGTTCC
+
DFGGGGGGGGGGGGGGGGGGGGGGGGGGGGGGGGGGGGGGGGGGGGGGGGGGGGGGGGGGGGGGGGGGGGGGGGGGGGGGGGGGGGGGGGGGGGGGGGGGGGGGGGGGGGGGGGGGGGGFFGGGGGGGGGGGGGGGGGGGGGGGGGGGGGGGGGGGGGGGGGFGGGGGGGGGGGGGGGDFFGGGGEFGGGGGGFFFFFFFFGFGBFFGGGFD>FFFEBBFFFFF<FFGFFFFFFFFF?FF>>BBFFA:07?FFFFFAFFBFDFF>BADFABFFF4<FAB:
@M02352:288:000000000-CKWC8:1:1101:3418:15140 2:N:0:TACGCTGC+GTAAGGAG
CAGTGTTGCGACCGTACTCCCCAGGTGGGATACTTATCACTTTCGCTTAGTCACTGAGAATTAACCGAACAACTAGTATCCATCGTTTATGGCGTGGACTAACAGGGTATCTAAAACTGTGCGTGCTCCACGCACTCGTGCCTAAGCGTCAGTGTCAGTTTAGAAAGAGGCCTTTGCTATCGGGGTTCTGTGTGATATCTAAGAATTTTACAGCTACACTACACAATTCGCGTACTCCAACTGAACTCAAATTTAAGCGAATAACTACTGATATCGAGAGG
+
FGG<,CFGGE7+@FFCCG<EFEFFGGGG7FGGGGGG,6,CFFFGGG@F,E,C,CEEGC96F6<C6A+6@+@8,,CF<<<<,,<?,9:FC<@=,8CF++,,:,,9:9+,,:<FF9,C,@BC,,+++++66=E+C++@,66D=3,,,3==E+3+3,@=:=7,@F9,,,@,,,+3,,*5B+2+03**;1*,>,DCC)+8A86BF8=2/8+=+,;7*A3AC;>*68=F4*.+685)..:(9=;4((())().8()))-.*))0((((.))))))))).*()-(((
@M02352:288:000000000-CKWC8:1:1101:18497:15163 2:N:0:TACGCTGC+GTAAGGAG
CATTCTTGCGAACGTACTCCCCAGGTGGGTCACTTATCACTTTCGCTTAGCCACTCAAACCGAAGTTCGAACAGCTAGTGACCATCGTTTACGGCGTGGACTACCGGGGTATCTAATCCCGTTCGCTCCCCACGCTTTCGTGCCTCAGCGTCAGTATCAGTTTAGTAAGCTGCCTTCGCTATCGGTGTTCTGTGAATATCTAAGCATTTCACCGCTACACTACACATTCCGCCTACTACAACTGAACTCAAGTTTCTCAGTACCAATGGCAGTTTCGAGGG
+
DEGG9CFCCF@EEGGGEGGGGG8B8FDC@FFFFGFGFGGGGGGGGFDGGGGGGFGDGGGGGGCGCGGFCE<FDEGDFDFGGGGFGGC?FFGGGEF@FFCF8FCBEGCB7BFFFFFGGEFCGFGGFGGGEGEGG@FFCFGGGEGEEEFG,BCEEGGC37,@;;EGGA9DFCF8D5CCF9CE>9CC4:?EGGGGGFA<?ACF+7@F@A:DDGFF::9DCDEFCFE;CD;F27F3>5:B).54???:)53<><?2:5<*.:FA<9).6:??0((((-048((((
@M02352:288:000000000-CKWC8:1:1101:28611:15241 2:N:0:TACGCTGC+GTAAGGAG
CATTCTTGCGAACGTACTCCCCAGGTGGGATACTTATCACTTTCGCTTAGCCACTCAGTCCGAAAACCGAACAGCTCGTATCCATCGTTTACGGCGTGGACTCCCGGGGTATCTAATCCCGTTCGCTACCCACGCTTTCGTCCATCAGTGTCAATATATTATTAGTGATCTGCCTTCGCAATTGGTATTCTATGTATTATCTATGCATTTCACTGCTACACTACATATTTTAACCACTCCATAATTATTCAAGTTAACCAGTATCAAAGGCACTTTTACGG
+
GFAFGGGGGGGGGGGGGGGFGGGGG<FF7BFDFGGGG9CFDGGFGEGDCFGGGG8CFCFGCCF@CFGDG7F@F@@C,:@?F8CB???=FGG?C+CF=FEGDF8A<:+4CF+BDF;66EA8=FFD@:FCEF8,@>FCEFF>D8@*3>69ACEA,,=7@7F@FGGG9FF,;BD,DCG7?CD>?/<,*4,<@,A+BE>5*=@CA>CG3A87CF6+@+)/>A./3A48CG)3.+;69A=)3;(()6)4:)-.-)---).*--?3,6-:A)-).:14((9)*:7:4
@M02352:288:000000000-CKWC8:1:1101:3233:15254 2:N:0:TACGCTGC+GTAAGGAG
CATTCTTGCGAACGTACTCCCCAGGTGGGTCACTTATCACTTTCGCTTAGCCACTCAAACCGAAGTTCGAACAGCTAGTGACCATCGTTTACGGCGTGGACTACCGGGGTATCTAATCCCGTTCGCTCCCCACGCTTTCGTCCATCAGTGTCAGTATATACGTAGTAGACTGCCTTCGCAATCGGTATTCTGTGTAATCTCTATGCATTTCACCGCTACACTACACATTCTATCTACTTCCATATAACTCAAGTCAACCAGTATCAAAGGCAGTTCCATAG
+
GCFGGGGGGGGGGGGGGGGGGGGGGGGGGGGGGGGGGFGGGGGGGGGGGGGGGGGGGGGGG7FCFGGFFGGGGGGFGGGFGDFFGGEFFGGGC7FGGGCEE@FGG>FEEG:8FADDGGEDCGGGGDEDCFGCECEGD?G>:E>CFFF:CCFEGGGFEFFGFFGGCFFGGFDGFF9CFCDA*:CGGGGCFFGFGEFF>FFFFGFGFAAF:@FGC=@D=56E;AEFGGEGFFFFFFEDFBFFFFD4)6)--9<?346=<BF?:9A<))6<),(3,:4AF<AA.
@M02352:288:000000000-CKWC8:1:1101:2747:15279 2:N:0:TACGCTGC+GTAAGGAG
CAGTCTTGCGACCGTACTCCCCAGGTGGGATACTTATCACTTTCGCTTAGTCACTGAGTCGAAACCCAACAACTAGTATCCATCGTTTACGGCGTGGACTACCAGGGTATCTAATCCTGTTCGCTCCCCACGCTTTCGTCCATGAGCGTCAGTATATACGTAGTAGACTGCCTTCGCAATCGGTATTCTAAGTAATATCTATGCATTTCACCGCTCCACTACTTATTCTATCTACTTCCGTATAACTCAAGTAAACCAGTATCAAAGGCAGTTCCATCGTT
+
<AEFFEG9EGDEDGGFEGGGGCF@EGCCE,;CEFGF9FFGGGGDEGGF:C@FFDF<FEEGGGFEG?=:F@FE<CEEE,C9EGFG@,BFDF::C7+8=4FGGFAF<F7BE<E<E?AFFDEFFGGGG,=>B8=:B+3:>C@87+@9B,<+@B87@:AA:,8>@<FE93DCF,@,@CFGDG4?AD8A/*=C9FDFFEFCE8BC++=+7@+1:<@8D>0)?;1)/84A+;/C?FAA1:;CE)/,/(3:54))..56)))90,).))6<A2>1<1126<F)9<6-(
@M02352:288:000000000-CKWC8:1:1101:13920:15349 2:N:0:TACGCTGC+GTAAGGAG
CAATCTTGCGATCGTACTCCCCAGGTGGGATACTTATCACTTTCGCTTAGTCACTGAGTCGAAACCCAACAACTAGTATCCATCGTTTACGGCGTGGACTACCAGGGTATCTAATCCTGTTCGCTCCCCACGCTTTCGTCCATGAGCGTCAGTATATACGTAGTAGACTGCCTTCGCAATCGGTATTCTAAGTAATATCTATGCATTTCACCGCTACACTACTTATTCTATCTACTTCCGTATAACTCAAGTCAACCAGTATCAAAGGCAGTTCCATAGTT
+
GGGGGGGGGGGGGGGGGGGGGGGGGGFGGGGGGGGGGGGGGGGGGGGGGGGGGGGGGGGGGGFGGGGGGGGGGGGGGGGGGGFGGGGGFGGGGGGGGGGGGGGGGGGFFFECFGGGGGGGGGGGGGGCGGGGGEGGGGGGGGGGGGGGGGGGGGGGGGGGGGGGGGGGGGGFFGGGGGCDFFEGGGGGGGFGGEFEC6FFFGFGFFFG8CF:CDFFGFF<EFEFGCCCCFFFFFEFFF<;@<;@?CFFEF<<ABBFFFFFAAA9><9??BFBFFF<F<?FB
@M02352:288:000000000-CKWC8:1:1101:11069:15419 2:N:0:TACGCTGC+GTAAGGAG
CAGTCTTGCGACCGTACTCCCCAGGTGGGATACTTATCACTTTCGCTTAGTCACTTAGCTATAATGCCAAACAACTAGTATCCATCGTTTACGGCGTGGACTACCAGGGTATCTAATCCTGTTCGCTCCCCACGCTTTCGACCATGAGCGTCAGTATATACGTAGTAGACTGCCTTCGCAATCGGTATTCTAAGTAATATCTATGCATTTCACCGCTACACTACTTATTCTATCTACTTCCGTATAACTCAAGTCAACCAGTATCAAAGGCAGTTCCATAG
+
GGGFFGGGGGGGGGGGGGGGGEGEGGGGGDGGGGGGGGGGGGGGGDCGGGGGGGFCGGGGGGGGGGGGGGGGGGGGGGFGGFGFFGGGGCGGCC7CCFFGGGGGFGGGGAEGGGGGGGGGFGGGFGCEEGGGE7BFG+EEFGEEGGGGG6@EEDGGFGGGGGGGCBC;E;9>CFF7CGGFFD6CDEEGGC,CGEFEFFF88@FGE8BFDFFGGFFFE>@@DCFFF+<DCFFFF6<CCE9CE;;1(6<7>.=@3>>FA7F?FA).:>:<9<?<(386=<>))
@M02352:288:000000000-CKWC8:1:1101:10174:15434 2:N:0:TACGCTGC+GTAAGGAG
CATTCTTGCGAACGTACTCCCCAGGTGGGTCACTTATCACTTTCGCTTAGCCACTCAAACCGAAGTTCGAACAGCTAGTGACCATCGTTTACGGCGTGGACTACCAGGGTATCTAATCCTGTTCGCTCCCCACGCTTTCGTCCATCAGTGTCAGTATATTATTAGTGATCTGCCTTCGCAATTGGTATTCTATGTAATATCTATGCATTTCACCGCTACACTACATATTCTAACCACTTCATAATAACTCAAGACAACCAGTATCAAAGGCAATTTTACC
+
GAFGFGGGGGGGGGGGGDGGFGGGGF<FGGGGGGGGGGGGGGGGGGGGGGGGGGGGGGGGGGCCGGGGGGGGGGGGGGGGGGGGGGGGGGGGEGGGGGGGGGGGGGGGGGGGGGGGGGGGGGGGGGGFCGGGGGDFGFGGGGGG9EGDGGGGGGGGGCGGGGGCGG9FEFGFGGGGGFGFEGGFFGGGGGGGGFFC7FF7BFFDC=FGGGFGGFDE=4:@DA;FFGFFFFFFFFF87;EE<?E?CE?<CAEE47;F1<E?(<BFA49A<7<<17FFFFFF
@M02352:288:000000000-CKWC8:1:1101:16874:15447 2:N:0:TACGCTGC+GTAAGGAG
CAGTCTTGCGACCGTACTCCCCAGGTGGGATACTTATCACTTTCGCTTAGTCACTGAGAATAAACCCAACAACTAGTATCCATCGTTTACGGCGTGGACTACCAGGGTATCTAATCCTGTTCGCTCCCCACGCTTTCGTCCATGAGCGTCAGTATATACGTAGTAGACTGCCTTCGCAATCGGTATTCTAAGTAATATCTATGCATTTCACCGCTACACTACTTATTCTATCTACTTCCGTATAACTCAAGTCAACCAGTATCAAAGGCAGTTCCATAGTT
+
GGFGGGGGGGGEGGGGGGGGGGGGFFFGGCGGGGGGGGGGDGGGGGGGGGFGGGGGGGGGGFEFFGGGGGGGGGCFFGGF9EGGGGGGGGGFEEFFEEGGGFGGCCCF@CFFFEFGGCDFGGDEGAFFC8EGGC:+@EECE+,EFGGGGGGG>EECEFF7E@@EG;FEG7D,EFFGGG*9AG8EGG@FFFF>FEFEEFFFFGFGFFF7:CA*CB6>EFFFEFC6:@7@<FFFFAC???<;;;3=EC).7??D<<9FFFFFB>A224>(4::B>FF<?<0AD
@M02352:288:000000000-CKWC8:1:1101:12472:15464 2:N:0:TACGCTGC+GTAAGGAG
TAATCTTGCGACCGTACTCCCCAGGCGGTCTACTTAACGCGTTAGCTCCGAAAGCCACGGCTCAAGGCCACAACCTCCAAGTAGACATCGTTTACGGCGTGGACTACCAGGGTATCTAATCCTGTTTGCTCCCCACGCTTTCGCATCTGAGTGTCAGTTTCTGTCCAGGGGGCCGCCTTCGCCACTGGTATTCCTTCAGATCTCTACGCATTTCACCGCTACACCTGAAATTCTACCCCCCTCTACAGCACTCTAGTTCCCCAGTTTCAAATGCCGTTCC
+
<EEEGGGFFG7FGGGGGGGGFGGGGGGGFGGFGGGGGGGGGGGBFGGG8F=FEFGFGGGGGGGGGGDGGAF8,:FDFGFGGGG9@EFGGGGGGGGGGGGGCFGFFGGCCDGGGGCFGGGFGGGGGGE,>EGGFGFEGGDCGGGGECEFAAFG9=:@FE,6;BCFEBCDCDEGEEDDGDGA:CG5>CFGG79CD?F)/2;7=FFC:*9DD*59CFFFF:9>>E2@F*(2)0*9B=29<1:(4((4>B)5?2:284<*6)*).8::>DBF96492))(08?B
@M02352:288:000000000-CKWC8:1:1101:12487:15525 2:N:0:TACGCTGC+GTAAGGAG
CATTCTTGCGAACGTACTCCCCAGGTGGGTCACTTATCACTTTCGCTTCGCCACTCAAACCGAAGTTCGAACAGCTAGTGACCATCGTTTACGGCGTGGACTACCAGGGTATCTAATCCTGTTCGCTCCCCACGCCTTCGTCCATCAGTGTCAGTATCTTATTAGTGATCCGCCTTCGCAATTGGTATTCTATGTAATATCTATGCATTTCACCGCTACACTACATATTCTAACCACTTCATCATAACTCAAGACAACCAGTATCAAAGGCAATTTTACC
+
CBFGGGFEEGFEFGGGFGGGGG,6<FFE:CFECFEECGGGGGGGGGGG7CFGGGGGFGGGGGED:FFGGGEGGGEGGCFFGGGGFGEAAEGG=7=EG@=:<EC,A?<B@D?8AFFG=>FG,,95@FFF+DEGG7F+@>E+@EE6;CFFFEGG,@DCC,@=EFDGGFFGG9,,8:9>73;A>DEDDC,DC778CEF4<CA8>78CEFF@CF6FGB>5:3:<@AEF>FE7CAA+@FD33;9<).)97.13>>)4<)4?72<:6925:2))6(8:(46<FAA4
@M02352:288:000000000-CKWC8:1:1101:12606:15527 2:N:0:TACGCTGC+GTAAGGAG
CAATCTTGCGATCGTACTCCCCAGGTGGGACACTTATCACTTTCGCTTAGTCACTGAGCTAATGCCCAACAACTAGTGTCCATCGTTTACGGCGTGGACTACCAGGGTATCTAATCCTGTTCGCTCCCCACGCTTTCGTCCATGAGCGTCAGTACATACGTAGTAGACTGCCTTCGCAATCGGTATTCTAAGTAATCTCTATGCATTTCACCGCTACACTACTTATTCTATCTACTTCCGTATAACTCAAGTCAACCAGTATCAAAGGCAGTTCCATAGTT
+
GGFGGGGGGGGGGGGGGGGGGGGGGGGGGGGCFFGGGGGGGGGGGGGG@FGGGGGGGGGGGGGGGGGGGGGGGGGGGGGGGGGGGGGGGGGGGGGGGGGGGFGGGGGGGGGGGGGGGGGGGGGGGGGGGGGGGGGGGGGGGGGGGGGGGGGGGGGGGFGGGFGGGDFGGGGGGGGGGGGFFGGE>GGGGGGFGCFFC@ACAFCGFFFGGFFGGFBEGFFFFF3AFFFF38:AA:>EFFF?E(:EFFFFEF@EEC?FB6@A<9>4<BA:<21,:)=46445:
@M02352:288:000000000-CKWC8:1:1101:11424:15566 2:N:0:TACGCTGC+GTAAGGAG
CAGTCTTGCGACCGTACTCCCCAGGTGGGATACTTATCACTTTCGCTTAGTCACTGAGTCGAAACCCAACAACTAGTATCCATCGTTTACGGCGTGGACTACCAGGGTATCTAATCCTGTTCGCTCACCACGCTTTCGTCCATGAGCGTCAGTCCATACGTAGTAGACTGCCTTCGCAATCGGTATTCTGTGTAATATCTATGCATTTCACCGCTACACTACACATTCTATCTACTTCCATATGACTCAAGTCAACCCGTATCAAAGGCAGTTCCATCGTT
+
DDBBEFGFGGGGGGGDCFGGFG@FGG<,+,CFF9FCFG,CEFFC:CCF,CFFEEFGFFFDGG,CFAFFGDC@FFGGG9DEE99?FCF7FF:,+C>FG@EFG8,A,4CBEE,C<F,,8>,ECFBG?D+,@DF+@FG+8@D+8+=DF,@8@+++@,@@C,D,>,,*7,7@D38,@FD77CDBFG*4@F7DC7B+1/=C?FFG6@+4>+=8:,=DGD0>GA;)(8=;7C<7);AFFFC<;C<E<C)13;E<7?)6)6AF1(73944<)443<:(()69<6)-81
@M02352:288:000000000-CKWC8:1:1101:8418:15579 2:N:0:TACGCTGC+GTAAGGAG
CAGTCTTGCGACCGTACTCCCCAGGTGGGATACTTATCACTTTCGCTTAGCCACTCAGTCCGAAAACCGAACAGCTAGTATCCATCGTTTACGGCGTGGACTACCAGGGTATCTAATCCTGTTCGCTCCCCACGCTTTCGTCCATGAGCGTCAGTATATACGTAGTAGACTGCCTTCGCAATCGGTATTCTAAGTAATCTCTATGCATTTCACCGCTACACTACTTATTCTATCTACTTCCGTATAACTCAAGTCAACCAGTATCAAAGGCATTTCCATAG
+
GGGGGGGGGGGGGEGEGGGGGGGGGGGGGGGGGGGGGGGGGGGGGGGGDGGGGGGGGFFGGGEGGEFGGGGGGGGGGGGGGGGGGGGFGGGGGGGGGGGGFGGGGCCGGGGGGGGGGGGGGGGGGGGGGGGGGFGFECFEF:>EGFG?EGEDG>AFCDGFGG9D36D;;FGGGGGGGGGFFGGDD=,CGGGF7>C??CFGFFFFFFFGFFFGFFDE=5:@FFFFGF?FEFFFF=?EEF>AFFF:?:ABF24>2A<FAAF??9A2<<)9A0::,2@:6)66)
@M02352:288:000000000-CKWC8:1:1101:12101:15585 2:N:0:TACGCTGC+GTAAGGAG
[truncated: 27,286,344 more chars]
