# Supplementary material for: Hidden interactions in the intertidal rocky shore: variation in pedal mucus microbiota among marine grazers that feed on epilithic biofilm communities
Source: PeerJ. 2022 Sep 23;10:e13642. doi: 10.7717/peerj.13642 (PMC9512015; doi:10.7717/peerj.13642)
Supplement: Supplemental Information 28 [file peerj-10-13642-s028.gz › peerj-10-13642-s028]

@M02352:288:000000000-CKWC8:1:1101:8358:2013 1:N:0:TACGCTGC+AAGGAGTA
TACGGAGGGTGCGAGCGTTAATCGGAATTACTGGGCGTAAAGCGCATGCAGGTGGTTCATTAAGTCAGATGTGAAAGCCCGGGGCTCAACCTCGGAACTGCATTTGAAACTGGTGAACTAGAGTGCTGTAGAGGGGGGTAGAATTTCAGGTGTAGCGGTGAAATGCGTAGAGATCTGAAGGAATACCAGTGGCGAAGGCGGCCCCCTGGACAGACACTGACACTCAGATGCGAAAGCGTGGGGCGCAAACAGGATTAGATACCCTGTTAGTCCACGCCGTAA
+
GGFGGEGGGGGGGCGGGGGGGGGGGGGGGGGGFFGFGGGCFFGGGGGGGGGGGGGGGGGGGGFAFFC,CC,E9EEFD<FGDF+>>>DC9EEEFEDCFBF@FDGFFAE99DFEFF?9DFGFFEFF9<@,EAFDCCECEEGGDFFFFG?C7@FFFFGD8EGGD+@EC<22*:C:9<EG+CF6+;EGGGGCGFFFGE>C*:C88C5CEEGD5*CCF*;CGGGCGGF009+<C?>75=C3CEDEE53((7D):<F42(6:?6>FD?EF95*94*66@7=:13)43*
@M02352:288:000000000-CKWC8:1:1101:12678:2131 1:N:0:TACGCTGC+AAGGAGTA
TACGGAGGATCCAAGCGTTATCCGGAATCATTGGGTTTAAAGGGTCCGTAGGTGGATAATTAAGTCAGAGGTGAAATCTTGCCGCTTAACGGTAAAATTGCCTTTGATACTGGTTGTCTTGAGTTATTATGAAGTGGTTAGAATATGTAGTGTAGCGGTGAAATGCATAGATATTACATAGAATACCAATTGCGAAGGCAGATCACTAATAATATACTGACACTGATGGACGAAAGCGTGGGGAGCGAACAGGATTAGATACCCTGGTAGTCCACGCCGTAA
+
GGGGGGGGGGGGGGGGGGGGGGGGGEGGDFGGGGGGGGFGGGGGGGGGGGGGFFGGGGGGGGGGGGGGGGGGGFGGGGGGFGGGDGGGGGGGGGGGFGGGGFGGGGGGGGGGFGGGGGGGGCFGGGGGGGGGGGCFFGGGGGGGGCGGGGGCFFGGGGGDEGGGGGFGGGGGGGGGGGGGCGGDFGGGGGGGGCGGGGGGGGGGGGGGGGGGGGGGGGGGGDCGGGFCFFGGGGGFGGGGGGFFFDD5CDEFF07*<FFFFCGGFFGFFFFABFF12:EBGD
@M02352:288:000000000-CKWC8:1:1101:14042:2243 1:N:0:TACGCTGC+AAGGAGTA
TACGTAAGGGGCAAGCGTTGTTCGGATTTATTGGGCGTAAAGGGCATGTAGGCGGATAAGTAGGCATTATGATAAAGGTCGTAGCTCAACTACGGTGTATTATAATGAACCACTTGCCTTGAGTTATGGAGGGGGAACTGGAATTCCTGGTGTAGGGGTGAAATCCGTAGATATCAGGAAGAACACCAGAGGCGAAGGCGAGTTCCTAGCTAATAACTGACGCTGAGGTGCGAAAGCGTGGGGAGCGAACAGGATTAGATACCCTGGTAGTCCACGCCGTAA
+
GGGFFFGGGGGGGGGGGFEGGGGFGGFGGGGGGGGGGFGGFGGGGGGGGGGGGGGGGGGGGGGGGGGGGGGGGGGGGGGGGGGGFEGGGGGGGGGGGGGGFGGGGGGGGGGGGGGGGGGGGGGGGGGGGGGGGGGGGGFGGGGGGGGGGGGGGGGGGGGGGGGGGGGGGGGGGGGGGGGGGGGGGGGGGGGGGGGGGGGGGGGGGGGGGGGGEGGGGGGGGDDGGGGGGGGGGGGFGGGGGGFFBEGGG:DF?FFG?FBFGG66FFGFFFDDFGFF>?FFGD
@M02352:288:000000000-CKWC8:1:1101:22825:2248 1:N:0:TACGCTGC+AAGGAGTA
TACGGAGGGTCCGGGCGTTATCCGGAATCATTGGGTTTAAAGGGTCCGCAGGCGGTCAATTAAGTCAGAGGTGAAATCCCATAGCTTAACTATGGAACTGCCTTTGATACTGGTTGACTTGAGTCATATGGAAGTAGATAGAATGTGTAGTGTAGCGGTGAAATGCATAGATATTACACAGAATACCGATTGCGAAGGCAGTCTACTACGTATGTACTGACGCTCATGGACGAAAGCGTGGGGAGCGAACAGGATTAGATACCCTGGTAGTCCACGCCGTAA
+
GGGGGGGGGGGGGCGGGGGGGGGGGDGGGGGGGGGEFGGFGFGGGGGGGEFEFGGFGGGGGGGGGGGGGGGGGGFGGFGGGFEGGGGGFFGFGGGGGFGGGGGGGGFGGGGGGGGGGGGGGGGGFFGGGGGG<FGGFGGGGGGGCGGGGGGGGCFFGGGGGGGGGGFGGGGGGGGGCGGGGGFGGGGGGGGGGDGGDGGGGGEFGGGFGGGGGGGGGGGGGGGGGGGGGGGDGGGFGECEGGFBBFGGGGFFB67DFFFF9CCC@FGFFFFB=FFBFBDBGD
@M02352:288:000000000-CKWC8:1:1101:17852:2333 1:N:0:TACGCTGC+AAGGAGTA
GACGGAGGAGGCAAGCGTTATCCGGAATTATTGGGCGTAAAGCGTCCGCAGGTGGCCTTTTAAGTCTGTTGTTAAAGCCCAGGGCTCAACTCTGGATCAGCAATGGAAACTAAGAGGCTAGAGTACGGTAGGGGTAGAGGGAATTCCCAGTGTAGCGGTGAAATGCGTAGATATTGGGAAGAACACCAGTGGCGAAGGCGCTCTGCTGGGCCGTAACTGACACTCATGGACGAAAGCTAGGGGAGCGAAAGGGATTAGATACCCCTGTAGTCCTAGCTGTAA
+
GGGGGGGGGGGGGGGGGGGGGGGGGEEGGGGGGGGGGGGGGGGGGGGGGGGGGGGGGGGGGGGGGGGGGGGGGGGGGGGGGGGGGGGGGGGGGGFFGGGGGFFGGGGGGGGGGFGGGGGGGGGGGGGGGGGGGGGGGGGGGGGGGGGGGGGGGGGGGGGGGGGGGGGEGGGGGGGGGGGGGGGGGGGGGGGGGGGGGGGGGGGGGGGGGGGGGGGGGGGGGGF@FGCFGGGGGGGFGGGFGGF>FFGDCGEFF:DF<FFFFGGG>FGF<FFFFGFFFFFBDD
@M02352:288:000000000-CKWC8:1:1101:22794:2358 1:N:0:TACGCTGC+AAGGAGTA
TACGAGGGGTGCAAGCGTTAATCGGAATTACTGGGCGTAAAGCGTGCGTAGGTGGTTTGTTAAGCAAGATGTGAAAGCCCCGGGCCCAACCTGGGAACTGCATTTTGAACTGGCAAACTAGAGTATTGTAGAGGGTAGTGGAATTTCCAGTGTAGCGGTGAAATGCGTAGAGATCTGAAGGAATACCAGTGGCGAAGGCGGCCCCCTGGACAGACACTGACACTCAGATGCGAAAGCGTGGGGAGCAAACAGGATTAGATACCCTGGTAGTCCACGCCGTAA
+
GFDCCFEEG:BFFCFGEB@F<6FEGCFGGGGGGFGGGCCCCFGG:F:FCGGDCFGGGGGGGGGGFFGGGGGFGGFGGFFGGGGCF+CFGG=F=FGGGGGGGGGCG,DFGGGGGGFFFGGCGCFDF,@FC9F<FFCFDGGGGGGGGGGC;FFFEFDFGGGGGGGGGGGE=EGGGGGFGGGGGGGFGGGGGFGGGE8EEGCCEGCCEGGGFGGGGGGGGGGGGF?FCCFG?EFDG=DDDEGGGGD?FFGG?FFFB?FFDFDFCFF<@FFFF6AAFCFBFBFBDD
@M02352:288:000000000-CKWC8:1:1101:7369:2386 1:N:0:TACGCTGC+AAGGAGTA
TACGGAGGGTCCGAGCGTTATCCGGAATCATTGGGTTTAAAGGGTCCGCAGGCGGTCAATTAAGTCAGAGGTGAAATCCCATCGCTCAACGATGGAACTGCCTTTGATACTGATTGACTTGAGTTATATGGAAGTAGATAGAATAAGTAGTGTAGCGGTGAAATGCATAGATATTACTTAGAATACCGATTGCGAAGGCAGTCTACTACGTATATACTGACGCTGAGGGACGAAAGCGTGGGGAGCGAAAAGGATTAGATACCCTGGTAGTCCAAGCCGTAA
+
GGGGGGGGGGFGGGGGGGGGGGGGGGEGFGGGGGGGGGGGGGGGGEGGGGGGGGGFFFFGGGGGGGGGFFGGDGGGGAFDF9FFGGGGFGG7FGGGGGGGGDGGGGGGGFDFCFGFDBFFADDDCFGGCGGGCFFCFB9FEGAFEECFFFGCCECEF@CFGGFGFCF@@FFFGE@;DE;@FGCFFGF@BFECF8E8E>BCEGF;FGFFGGGFGGG9<E+1?CEEDDFFE=>1:CD5*:*AEG5235DC*)07:7F:3=<=:FGF?@FF4*.6*0*.,-8,CD
@M02352:288:000000000-CKWC8:1:1101:18799:2480 1:N:0:TACGCTGC+AAGGAGTA
TACGGAGGGGGTTAGCGTTGTTCGGAATTACTGGGCGTAAAGCGTACGTAGGCGGATTGGAAAGTAGGGGGTGAAATCCCAGGGCTCAACCCTGGAACTGCCTCCTAAACTATCAGTCTAGAGTTCGAGAGAGGTGAGTGGAATTCCAAGTGTAGAGGTGAAATTCGTAGATATTTGGAGGAACACCAGTGGCGAAGGCGGCTCACTGGCTCGATACTGACGCTGAGGTACGAAAGTGTGGGGAGCAAACAGGATTAGATACCCTGGTAGTCCACACCGTAA
+
GGGGGFFGEGEC@FFGGGGFGCGGGGFGGGGGGGGDFGGGGGFFC:FEGGGGCFGG:?FG?FFGF<BFGGGGGGGGGDDGGFGGGGGGGGGGGGFGFBEGGCC<>8FCFGGFGFFGGGGGGGGGAGECGGGGGGGGCGGGGGGGGGGC9FGGGGG@FGGGGGGGFGGGGGGGGGC9<CFEGGGFFGG@FGGGGGGGGGGEGGGGGGGGG=7<EEEGGGGGF5EEGGGGC?FDGGGFGGGGGGFBFFGGGGFFFFGGFFFFGGFGFFG?BFFFFGFFF:D:GG
@M02352:288:000000000-CKWC8:1:1101:18180:2507 1:N:0:TACGCTGC+AAGGAGTA
TACGAAGGGGGCTAGCGTTGTTCGGAATAACTGGGCGTAAAGAGTACGTAGGCGGATTGGAAAGTTGGGGGTGAAATCCCAGGGCTCAACCCTGGAACTGCCTCCAAAACTATCAGTCTAGAGTTCGAGAGAGGTGAGTGGAATTCCAAGTGTAGAGGTGAAATTCGTAGATATTTGGAGGAACACCAGTGGCGAAGGCGGCTCACTGGCTCGATACTGACGCTGAGGTACGAAAGTGTGGGGAGCAAACAGGATTAGATACCCTGGTAGTCCACACCGTAA
+
GGGGDEGGGGGGGFGGGGGGGAFFGGGGEGFGGGGGGFEGGGGGGGGGGGGGGGGCFGGF9FGGGGGFDGGGGGGGGGGGGGGGGFGGGGFGGGGGGGGGGGGGFGGGGGGGGFGGFGGFGGGFGGGGFGFFGGGGCGGGGGGG@9>CFFFFEGGCGGGGGGFGFGGGFGGGGGG9FGFFCGGGGGDFEGGGGDGGGGGGGGGGGGFFFFGGGGGGGFGGGGGGCGGGG?FDGGGBDGGGGGFBBDGGGGFFFFFGFF<FGFGGFFG?>FBAB7=0<6@<GC
@M02352:288:000000000-CKWC8:1:1101:24091:2509 1:N:0:TACGCTGC+AAGGAGTA
TACGGAGGGTCCGAGCGTTATCCGGAATCATTGGGTTTAAAGGGTCCGCAGGCGGTCAATTAAGTCAGAGGTGAAATCCCATAGCTTAACTATGGAACTGCCTTTGATACTGGTTGACTTGAGTCATATGGAAGTAGATAGAATGTGTAGTGTAGCGGTGAAATGCATAGATATTACACAGAATACCGATTGCGAAGGCAGTCTACTACGTATGTACTGACGCTCATGGACGAAAGCGTGGGGAGCGAACAGGATTAGATACCCTGGTAGTCCACGCCGTAA
+
GGGGGGGGGGGGGGGGGGGGGFCFGGGGGGFGGGGGG>GEFGGGGGGGGGDGGGGFGGGGFG9BFFGFGGGFGGGGGGGGGFGFGEFGFFGGGGGGGGGGGGGGGFCFGGGE@FGGGGGGGGGFFGGGGGGGGGGGGGFGGGFGF9@FGGGGGGGGGGGGGEGGGGGGFGGGGGGFGGGGGGGGC>FCEFEFGGGGGEGFGFGGGGGGFEFGGFGGGGG?8CGCCGGG6+9<EGGEDE98CE>(45DC5957<0<7>FBFGGGGFFGF>?AFFDFFFFFBGC
@M02352:288:000000000-CKWC8:1:1101:10701:2602 1:N:0:TACGCTGC+AAGGAGTA
TACGGAGGGTGCGAGCGTTAATCGGAATTACTGGGCGTAAAGCGCATGCAGGTGGTTCATTAAGTCAGATGTGAAAGCCCGGGGCTCAACCTCGGAACTGCATTTGAAACTGGTGAACTAGAGTGCTGTAGAGGGGGGTAGAATTTCAGGTGTAGCGGTGAAATGCGTAGAGATCTGAAGGAATACCAGTGGCGAAGGCGGCCCCCTGGACAGACACTGACACTCAGATGCGAAAGCGTGGGGAGCAAACAGGATTAGATACCCTGGTAGTCCACGCCGGAA
+
GGGGGGGGDFGGGGGGGGGEFGGGGGGGGGGGGGGGGFEGGGGGGGGGFFGG<FGGGGGFGGGGGGGGGGGGGGGGGGGGGDGGGGGGGGGDFDFGFGGGG9FGGGGDFFGGGGGGGGGGGGF@CGAAFGGGGGDGGGGGGGGGG?FGFGGGGGG?EC8CGGGG?GGGGGG?GGF9EDGGGGGGGGGGGGGGGGGGGGGGGGGGGGGGG=7CCCCGG8ECG@FE6CF9EGGGGGGEGG>EGGF?;DGGGF4<B?CD<FFF+9@FFFGFFFFFBGF1-83(/1
@M02352:288:000000000-CKWC8:1:1101:10710:2626 1:N:0:TACGCTGC+AAGGAGTA
TACGGAGGGTCCGAGCGTTATCCGGAATTATTGGGTTTAAAGGGTCCGCAGGCGGTCAATTAAGTCAGAGGTGAAATCCCATAGCTTAACTATGGAACTGCCTTTGATACTGGTTGACTTGAGTCATATGGAAGTAGATAGAATTAGTAGTGTAGCGGTGAAATGCATAGAGATTACTTAGAATACCGATTGCGAAGGCAGTCTACTACGTATATACTGACGCTCATGGACGAAAGCGTGGGGAGCGAACAGGATTAGATACCCTGGTAGTCCACGCCGTAA
+
GFFGGFFGGG<@@:BGGGGFFEFFGEFG,@,CFEG@,BFFFF,@EEFG7FFGGGGFC4=FEFGGGGGGCFDFGFGGGGGGC9,BFF,FFF?,EFGEGGGGGGF9?CFGGGF98DD>DFF,ADGG93BCED>D,@F,:,EDFFDF,<,@DFGFGFGFGGGGGGFGFGCFGGFCCAEF999,?<F@CCGGGGGGGGGCEEG:>:8+?CF+13;?+<CFGGG7C8CC8<+>+=CGGGGF45CEGGE?BEGG=C3??BGC7F<F+<CCF@GF<FAB?>FB9BD>D3
@M02352:288:000000000-CKWC8:1:1101:9550:2631 1:N:0:TACGCTGC+AAGGAGTA
TACGGAGGGTGCGAGCGTTATCCGGAATCATTGGGTTTAAAGGGTCCGCAGGCGGTCAATTAAGTCAGAGGTGAAATACCATAGCTCAACTATGGAACTGCCTTTGATACTGGTTGACTTGAGTTATACGGAAGTAGATAGAATAAGTAGTGTAGCGGTGAAATGCATAGATATTACACAGAATACCGATTGCGAAGGCAGTCTACTACGTATGTACTGACGCTCATGGACGAAAGCGTGGGGAGCGAACAGGATTAGATACCCTGGTAGTCCACGCCGTAA
+
GGGGGGGGGGGGGFGGGGGGGGGGGGGGGGGGGGGGGGGGGGGGGGGGGGGGGGGGGGGGGGGGGGGGGGGGGGGGGGGGGGGGGGGGGGGGGGGGGGGGGGGGGGGGGGGGGGGGGGGGGGGGGGGGGGGGGGGGGGEGGGGGGGGGGGGGGGGGGGGGGGGGGGGGGGGGGGGGGGGGGGGGGGGGGGGGGGGGGGGGGGGGGGGGGGGGGGGGGGGGGGG5EGGGGGGGGGGFGGGGGGFBFFGGGGEFFFGGFFFFGGGGFFGFDFFFFGFFF:B>GG
@M02352:288:000000000-CKWC8:1:1101:24577:2668 1:N:0:TACGCTGC+AAGGAGTA
TACGGAGGGTGCGAGCGTTGTTCGGAATAACTGGGCGTAAAGCGTACGTAGGCGGATTGGAAAGTTAGGGGTGAAATCCCGAGGCTCAACCTCGGAACTGCCCTTAAAACTATCAGTCTAGAGGTCGAGAGAGGTGAGTGGAATTCCGAGTGTAGAGGTGAAATTCGTAGATATTCGGAGGAACACCAGTGGCGAAGGCGGCTCACTGGCTCGATACTGACGCTGAGGTACGAAAGTGTGGGGAGCAAACAGGATTAGATACCCTGGTAGTCCACACCGTAA
+
GFGGGGGGGGGGGGGGFFGGGGGDGGGGGGFGGGFGGGGGFGGGFGFGGGGGGGG@CGGGGG9FGGFGGGGGGGGGGGGGGGGGFFGGGGGDGDGGGCFGGGGGGGGGGGGECFGGGGGGGGGGGGGGEGGGGGDECGGGGGGGGGGGGGGGFFGGFGFGGGGGGGGGGGGGGGGGGGGGEGGGGGGGGGGGGGGGGGGGEGGGGGGGFGFFGEGGGGFCFGGGGDGGGGDGGFD>FGGGGGE?FEGGGGFFFF4D>F47?GG:?;5?4BA<FGFFFFEFGD
@M02352:288:000000000-CKWC8:1:1101:6728:2688 1:N:0:TACGCTGC+AAGGAGTA
TACGGAGGGGGTTAGCGTTGTTCGGAATTACTGGGCGTAAAGCGTACGTAGGCGGATTAGTCAGTCAGAGGTGAAATCCCAGGGCTCAACCCTGGAACTGCCTTTGATACTGGTTGACTTGAGTTATACGGAAGTAGATAGAATAAGTAGTGTAGCGGTGAAATGCATAGAGATTACTTAGAATACCGATTGCGAAGGCAGTCTACTACGTATATACTGACGCTCATGGACGAAAGCGTGGGGAGCGAACAGGATTAGATACCCTGGTAGTCCACGCAGTAA
+
GGGGGFGGGGGFC@FGGGGGGGGGGG,FFGGGGGG@FGGGGGFGGCEGGGGEFGGEGF=CFFFDGGGFGGDGGGGGGEFGGGGGGGGGGGFG<<+3,B8=FFGGGGCF9FFEFDEFA@FGGCFGGCFFGGG7<CFGFFCCFGGG,3@FGGGGGFGFEEGGGGGGGGFGGG?C9FCGFGG,<FFGGGGGEGCFGGGCEDFCGGGFFGGFGGFCF6:EFGG+<E5:;3@F6?FDG5C)CEDGGDEB6>)C*>>F:<FC?F9F?CFFF>*<)8<AFGFFF37(::
@M02352:288:000000000-CKWC8:1:1101:14638:2700 1:N:0:TACGCTGC+AAGGAGTA
TACGGAGGGTGCGAGCGTTAATCGGAATTACTGGGCGTAAAGCGCATGCAGGTGGTTCATTAAGTCAGATGTGAAAGCCCGGGGCTCAACCTCGGAACTGCATTTGAAACTGGTGAACTAGAGTGCTGTAGAGGGGGGTAGAATTTCAGGTGTAGCGGTGAAATGCGTAGAGATCTGAAGGAATACCAGTGGCGAAGGCGGCCCCCTGGACAGACACTGACACTCAGATGCGAAAGCGTGGGGAGCAAACAGGATTAGATACCCTGGTAGTCCACGCCGTAA
+
GGGGEGGGGGGGGGGGGGGGFGGGGGGGGGGGGGGGGGGGGGGGGDGGGGGGGGGGGGGGGGGGGGGGGGGGGGGGGGGGGDFGGGGFGGGGFGGGFGGGGGGGGGGGGGGG8FFFGGGGGGGGGGDFGGGFGGGEGGGGGGGGGFGGGGGGGGGGGGGGGGGGGGGGGGGGGGGGGGGGGGGGGGGGGGGGGG8?>EGG5CEEEGGGGGG6FCGGGGFGGGGGGCGGGGGGGEDFGGGCEEFFFFGGGGFFBFFGF?AFGFGG9@GF94>A?FFBBBD;CC
@M02352:288:000000000-CKWC8:1:1101:8180:2730 1:N:0:TACGCTGC+AAGGAGTA
TACGGAGGGGGTTAGCGTTGTTCGGAATTACTGGGCGTAAAGCGCACGTAGGCGGATCAGAAAGTATAGGGTGAAATCCCAGGGCTCAACCCTGGAACTGCCTTGTAAACTCCTGATCTTGAGTTCGAGAGAGGTGAGTGGAATTCCGAGTGTAGAGGTGAAATTCGTAGATATTCGGAGGAACACCAGTGGCGAAGGCGGCTCACTGGCTCGATACTGACGCTGAGGTGCGAAAGCGTGGGGAGCAAACAGGATTAGATACCCTGGTAGTCCACGCCGTAA
+
GGGGGFGGGGGGGGGGGGGGGGGGGGGGGGGGGGGGGGGGGGGGGGGGGGGGGGGGGGGGGGGGGGGGGGGGGGGGGGGGGGGGGGGGGGGGGGGGGGGGGGGGGGGGGGGGGGGGGGGGGGGGGGGGGGGGGGGGGGGGGGGGGGGGGGFGGGGGGGGGGGGGGGGGGGGGGGGGGGGGGGGGGGGGGGGGGGGGGGGGGGGGGGGGGGGGGGGGGGGGGGGEGDGGGGGGGGGFGGGGGGFF>FGF?CFF?FFC<FBF?FFGFFGFFFFFFGF<9:D;GD
@M02352:288:000000000-CKWC8:1:1101:8194:2745 1:N:0:TACGCTTC+AAGTAGTA
TACGGAGGGGGTTAGCGTTGTTCGGAATTACTGGGCGTAAAGCGCACGTAGGCGGATCAGAAAGTATATGGTGAAATCCCAGGGCTCAACCCTGGAACTGCCTTGTAAACTCCTGATCTTGAGTTCGAGAGAGGTGAGTGGAATTCCGAGTGTAGAGGTGAAATTCGTAGATATTCGGAGGAACACCAGTGGCGAAGGCGGCTCACTGGCTCGATACTGACGCTGAGGTGCGAAAGCGTGGGGATCAAACAGGATTAGATACCCTGGTAGTCCACGCCGTAA
+
GGGGGFGG@FEFGG8EEGGGGGGD7CFGGGGGGGGD+@>FFEFC7CFGGGGG,=7EE@EFFDF8F<E,,,:CFGGGFFEF?<<FEEFGGCFGD,BFGFFGGG9B,CF,@FGG<BFA=DFGFFGGGG+@FFGGGDGC9FF:F@:FGGFD:FGCFCFFGGFCGGG9CFFGG=CCCGF9CECB7CFF,,=*2<<EEGG>EEG*:=:*<CEFGF46:EFGGGC?6E5CEDG*<5>37=D3CGGGC=@<(77C9DF4:?CFDF>B9?CFF4DF488<FGFB;1>>DD
@M02352:288:000000000-CKWC8:1:1101:23637:2746 1:N:0:TACGCTGC+AAGGAGTA
TACGGAGGGTCCGAGCGTTATCCGGAATCATTGGGTTTAAAGGGTCCGCAGGCGGTCAATTAAGTCAGAGGTGAAAGCCCATCGCTCAACGATGGAACTGCCTTTGATACTGGTTGACTTGAGTTATACGGAAGTAGATAGAATAAGTAGTGTAGCGGTGAAATGCATAGATATTACACAGAATACCGATTGCGAAGGCAGTCTACTACGTATGTACTGACGCTCATGGACGAAAGCGTGGGGAGCGAACAGGATTAGATACCCTGGTAGTCCACGCCGTAA
+
GGGGGGGGGGGGGEGGGGGEGEGGG@BFGGFGGGGGGGGFFGDEGFFGDGEE7FGFEEFGGGGFFGGGFGGGGFDGGCDFDFEFEGGGFG?F@D@FFFF<FGGFGGGCGGGGGFGG?FGGGGGGGGGGGGGC+@FGGFF,FG@CGGDFGGGGGGGDGDCGGFGGFGGGGGGGGGCFGFGGGGGDFGGGEGDCCCE88CCFEGGGGGGFFGGCGFGGGGFFGGGGGGGG+<DGDEGFGGGCE*<?9DCCGG@FBBFD?=AFGGCFFFFFFB<A4CFBFFFFGG
@M02352:288:000000000-CKWC8:1:1101:17828:2783 1:N:0:TACGCTGC+AAGGAGTA
TACGGAGGGTCCGAGCGTTATCCGGAATCATTGGGTTTAAAGGGTCCGCAGGCGGTCAATTAAGTCAGAGGTGAAAGCCCATCGCTCAACGATGGAACTGCCTTTGATACTGGTTGACTTGAGTTATACGGAAGTAGATAGAATAAGTAGTGTAGCGGTGAAATGCATAGATATTACTTAGAATACCGATTGCGAAGGCAGTCTACTACGTATATACTGACGCTCATGGACGAAAGCGTGGGGAGCGAACAGGATTAGATACCCTGGTAGTCCACGCCGTAA
+
GGGFGGGGGEFGGDFGGCFGGGGEGEGGGGGGGGGFFGGDCGGGGGEGGGGGGGGGGGGGGGGGFGGGGGGGGGGGGGGGGGGEGFGGGGGGGGGGGGGGGGGCFFGFGGFGGGGGDFGGFGGGGGGGGGGFFGGGGGGGGGGGGGGGGGGGGGGGGGGGGFFGGGGGGGGGGGGFGGGGGGGGGG7EEGGGGGGGGGFGGGGGGGGGGGGGGGGGGGGGGGGGGGGGGGGGGGGFGGGGGGFFFFGGGGEFFFDFFFAFFCEFFFGFFFFFFGFBFFFFGD
@M02352:288:000000000-CKWC8:1:1101:15955:2817 1:N:0:TACGCTGC+AAGGAGTA
TACGGAGGGTCCGAGCGTTATCCGGAATCATTGGGTTTAAAGGGTCCGCAGGCGGTCAATTAAGTCAGAGGTGAAATCCCATAGCTTAACTATGGAACTGCCTTTGATACTGGTTGACTTGAGTTATACGGAAGTAGATAGAATAAGTAGTGTAGCGGTGAAATGCATAGAGATTACTTAGAATACCGATTGCGAAGGCAGTCTACTACGTATATACTGACGCTCATGGACGAAAGCGTGGGGAGCGAACAGGATTAGATACCCTGGTAGTCCACGCCGTAA
+
GGGGGGGGGGGGGGGGGGGGGGGGGGGGGGGGGGGGGGGGGGGGGGGGGGGGGGGGGGGGGGGGGGGGGGGGGGGGGGGGGGGGGGGGGGGGGGGGGGGGGGGGGGGGGGGGGGGGGGGGGGGGGGGGGGGGGGGGGFGGGGGGGDGGGGGGGGGGGGGGGGGGGGGGGGGGGGGGGGGGGGGGGGGGGGGGGGGGGGGGGGGGGGGGGGGGGGGGGGGGGGGEGGGGGFGGGGGFGGGGGGFF>FGGGGFFBFGGFFFFGGGGFFGFFFBDFGFFFBEBGG
@M02352:288:000000000-CKWC8:1:1101:13121:2922 1:N:0:TACGCTGC+AAGCAGTA
TACGGAGGATCCAAGCGTTATCCGGAATTATTGGGCTTAAAGGGTCCGTAGGTGGATAATTAAGTCAGAGGTGAAATCTTGCCGCTTAACGGTAAAATTGCCTTTGATACTGGTTGTCTTGAGTTATTATGAAGTGGTTAGAATATGTAGTGTAGCGGTGAAATGCATAGATATTACATAGAACACCAATTGCGAAGGCAGATCACTAATAATATACTGACACTGATGTACGAAAGCGTGGGGAGCGAACAGGATTAGATACCCTGGTAGTCCACGCCGTAA
+
GFGGCEGG,CCFFCFGGECFFDFFGDEF,C,CFFG,,CC@CF<FCFFFGGGFFFF,F<<CFFGGG9,C<CFFGGGGGGA,<5,@F@=?FF@EGB=FG<?FFDGG,,8<EFGGGE<=8EFFGCDG,5,A?AFG<DFED<AAFGFGCFADAFFGGGGGE>CEEGEG9E9=C9EGGG7=,EFCFGG,F<FC@>FGGGGGDGG:6*>FGGG9:<C?;;EGGGGCCFCGGGFG+<;CEFGFGGGGGG:BFE3DGGBFFFGGBFFFGGFGFFGFA8ABFGF?B?EFGD
@M02352:288:000000000-CKWC8:1:1101:20410:2944 1:N:0:TACGCTGC+AAGGAGTA
TACGGAGGGTGCGAGCGTTAATCGGAATTACTGGGCGTAAAGCGCATGCAGGTGGTTCATTAAGTCAGATGTGAAAGCCCGGGGCTCAACCTCGGAACTGCATTTGAAACTGGTGAACTAGAGTGCTGTAGAGGGGGGTAGAATTTCAGGTGTAGCGGTGAAATGCGTAGAGATCTGAAGGAATACCAGTGGCGAAGGCGGCCCCCTGGACAGACACTGACACTCAGATGCGAAAGCGTGGGGAGCAAACAGGATTAGATACCCTGGTAGTCCACGCCGTAA
+
GGGGGFGGGGGGGGGGGGGGGGGGGGFGGGGGGGGGGGGGGGGGGGGGGGGGFGGFGGGGGDFGGFGGGGGGGGGGGGGGGGGGGGGFGGGGGGGGFFGGGGGGGGGGGGGGGGGGGGGGGGGGGGGGGGGGGGGGGGGGGGGGGGGGGGGGGGGGGGEGGGGGGGGGGGDGGGGGGGGGGGGGGGGGGGGGGGGGGGGGGGGGGGGGGGGFGGGGFGGFGGGGGGGFGGGGGGD>FG<EGGFFFDFGGGFF?FFGBF>=GGFGFFGFAFFF*:F?BFF>GG
@M02352:288:000000000-CKWC8:1:1101:23179:3058 1:N:0:TACGCTGC+AAGGAGTA
TACGGAGGGTGCGAGCGTTAATCGGAATTACTGGGCGTAAAGCGTACGCAGGCGGTTTGTTAAGCGAGATGTGAAAGCCCCGGGCTCAACCTGGGAACTGCATTTCGAACTGGCAAACTAGAGTGTGATAGAGGGTGGTAGAATTTCAGGTGTAGCGGTGAAATGCGTAGAGATCTGAAGGAATACCGATGGCGAAGGCAGCCACCTGGGTCAACACTGACGCTCATGTACGAAAGCGTGGGGAGCAAACAGGATTAGATACCCTGGTAGTCCACGCCGTAA
+
GGGGG>FGGGGG:FFFGGGGFDGFGG:FGGGGGGGFFEEGGFEE=BCGGGG7FGGF:C:FEFFFGGGG@=FGFFGGGGGGGGGGG+DFGGGCCGGEG?FEG@FFGFGGGGGGF7DB3@F>FCGGG=8,@FF9FGC>FE@FFGGGGGGFGGGGGCGGGGGGGGFGFGGEEGGGGGGGGBGGGGGGGGGGEGGEFEGGGGG>?EGC8FGGG@FGCGCEEGFFCEGDGGCGFCGGGGGFGGGGCEFFFFGGGGFF?:FCBF>FGGGGFFGFFFAF@G=89?FBGC
@M02352:288:000000000-CKWC8:1:1101:23594:3068 1:N:0:TACGCTGC+AAGGAGTA
TACGGAGGGTCCGAGCGTTATCCGGAATCATTGGGTTTAAAGGGTCCGCAGGCGGTCGATTAAGTCAGAGGTGAAATCCCATAGCTTAACTATGGAACTGCCTTTGATACTGGTTGACTTGAGTCATATGGAAGTAGATAGAATGTGTAGTGTAGCGGTGAAATGCATAGATATTACACAGAATACCGATTGCGAAGGCAGTCTACTACGTATGTACTGACGCTCATGGACGAAAGCGTGGGGAGCGAACAGGATTAGATACCCTGGTAGTCCACGCCGTAA
+
GGGGGGGGGGGGGGGGGGGGGGGGGGGGGGGGGGGFFGGGGGGGGGGGGGGGGGGGGGGGGGGGGGGGGGGGGGGGGGGGGGGGGGGGGGGGGGGGGGGGGGGGGGGGGGGGGGGGGGGGGGGGGGGGGGGG<FFGGGGGGGGGGGGGGGGGGGGGGGGGGGGGGGGGGGGGGGGGCGGGGGGGGGGGGGGGGGGGGGGGGGGGGGGFFGGGGGGGGGCGGGGGGGGGGGGGGGGFGGGGGGFFFFGGGGFFF?FGDFFFGGGGFFGFFFAFFGFFFFF>GG
@M02352:288:000000000-CKWC8:1:1101:18645:3070 1:N:0:TACGCAGC+AAGGAGTA
TACGGAGGTTGCGAGCGTTATCCGGAATCATTGGGCGTAAAGGGTCCGCAGGCGGTAGTTTAAGTCCGCGGTGAAATCCCAGAGCTAAACTTTGGCAAGCCGTGGGATACCGGTTGATTTGGGTCATATGGAGGTAGAGAGATTGCGTGGTGTGGGGGTGAATTCGTTAGATATTGCTTAAAATCCAGATGGCGAAGGGGGGCTCCGGTGTATATATTGACGCTGATCCGCGAAAGCGGGGGGAGTGAACAGGATTTGTTACCTTGGAAGTCCACGCCGTAA
+
GFGF@B@@:,CFG@FGGF@FGGFFGCCF<9CCFCE8:@C,9E,B,,6@@:C@CFG:4F:C@95CFE,B4@=4>=FGC,<<,5,>CFA<D<D,,8F,C,++8=8+++,8,@,++3+5,,,,,,8@FAF,7=,,36>,@,,,1*,?3,1=***6<***<***=2++4*5+**+,003++++++33+0<0<9+++*1:58***/***1/**/2>?+<<++30+0/7/*)A++*//:8)7*5)1:C329)2*+265:2C*)/-0+<F7/7*))0.:***(--5(9C
@M02352:288:000000000-CKWC8:1:1101:10378:3090 1:N:0:TACGCTGC+AAGGAGTA
TACGGAGGGTGCGAGCGTTAATCGGAATTACTGGGCGTAAAGCGCATGCAGGTGGTTCATTAAATCAGATGTGAAAGCCCGGGGCTCAACCTCGGAACTGCATTTGAAACTGGTGAACTAGAGTGCTGTAGAGGGGGGTAGAATTTCAGGTGTAGCGGTGAAATGCGTAGAGATCTGAAGGAATACCAGTGGCGAAGGCGGCCCCCTGGACAGACACTGACACTCAGATGCGAAAGCGTGGGGAGCAAACAGGATTAGATACCCTGGTAGTCCACGCCGTAA
+
GGGGGGGGGGGGGGGGGGGGGGGGGGGGGGGGGGGGGGGGGGGGGGGGGGGGGGGFGGGGGGGGGGGGGGGGGGGGGGGGGGGGGGGGGGGGGGGGFFFGGGGGGGGGGGGGGGGGGGGGGGGGGGGGGGGGGGGGGGEGGGGGGGGGGGGGGGGGGGGGGGGGGGGGGGGGGFCFGGGGGGGDGFGGGGGGGGGGGGGGGGDGGGGGGGGFGGGGGGFGGGGFGGGCFGGGGGGFGGGGGGFB>FGGFDFFFBFGFF24AFGG=>D46@AFFGFFBFFFGD
@M02352:288:000000000-CKWC8:1:1101:14202:3230 1:N:0:TACGCTGC+AAGGAGTA
TACGGAGGGCGCGAGCGTTAATCGGAATTACTGGGCGTAAAGCGTACGCAGGCGGTTTGTTAAGCGAGATGTGAAAGCCCCGGGCTCAACCTGGGAACTGCCTCCAAAACTATCAGTCTAGAGTTCGAGAGAGGTGAGTGGAATTCTAAGTGTAGAGGTGAAATTCGTAGATATTTGGAGGAACACCAGTGGCGAAGGCGGCTTACTGGCTCGATACTGACGCTGAGGTACGAAAGTGTGGGGAGCAAACAGGATTAGATACCCTGGTAGTCCACACCGTAA
+
GGGFGDGGG,@F:FFGGGG@,FAFGDGG8FGFGGGGGGGGGGGGGCGG+CFFGGGGGGF4FEFG,446+AFFGGGGGAF<FGGGEGGGGGG<F<FFFGAFG8,,,3@9BFGC@=FC@FGGGGGGCFE7FGG<FGD>F:7DFGGGGG,,<CFGGGGGFGGGGGGG9CGGGGGGGG7<<CFGGGGGGG7CFGGGGGGGGDFGG:C*+AFGGE*6?8FFGGGGGGGGGGGGFGGGGGDFF7:CEGEFFFDGG5:;347C?FFFGGGG9>C?AF>AF762?:DFGD
@M02352:288:000000000-CKWC8:1:1101:20534:3280 1:N:0:TACGCTGC+AAGGAGTA
TACGGAGGGGGTTAGCGTTGTTCGGAATTACTGGGCGTAAAGCGTACGTAGGCGGATTGGAAAGTAGGGGGTGAAATCCCAGGGCTCAACCCTGGAACTGCCTCCTAAACTATCAGTCTAGAGTTCGAGAGAGGTGAGTGGAATTCCAAGTGTAGAGGTGAAATTCGTAGATATTTGGAGGAACACCAGTGGCGAAGGCGGCTCACTGGCTCGATACTGACGCTGAGGTGCGAAAGCGTGGGGAGCAAACAGGATTAGATACCCTGGTAGTCCACGCCGTAA
+
GGGGGFGGGGGGGGGGGGGGGGGGGGGGGGGGGGGGGGGGGGGGFGGGGGGGGGG@FCFGGFFFFGGGGGGGGGGGGGGGGFGGCGGDFFFEGGGGGGGGGFGGGGGGGGGGGGFGGGGGGGGGGGGGGGGGGGGGGGGGGGGGGGGGGGGGGGGGGGGGGGGGGGGGGGGGFGGFGGGGGGGGGGGGGGGGGGGGGGGGGGCEGGGGGGGGGEGGGGGGGGGDEGGGGGGGEGGEGGGGGGF?BFGFGGFFB:7>?FFFGGCD?FFFFF>DBGF:9?F>GG
@M02352:288:000000000-CKWC8:1:1101:24278:3301 1:N:0:TACGCTGC+AAGGAGTA
TACGAGGGGTGCAAGCGTTAATCGGAATTACTGGGCGTAAAGCGTACGCAGGCGGTTTGTTAAGCGAGATGTGAAAGCCCCGGGCTCAACCTGGGAACTGCATTTCGAACTGGCAAACTAGAGTCTTGTAGAGGGGGGTAGAATTTCAGGTGTAGCGGTGAAATGCGTAGAGATCTGAAGGAATACCGGTGGCGAAGGCGGCCCCCTGGACAAAGACTGACGCTCAGGTACGAAAGCGTGGGGAGCAAACAGGATTAGATACCCTGGTAGTCCACGCCGTAA
+
GFFCCFECD6@FFCGGEBFEFGGFGGGGGGG9C<FFFCCC@GGGFF:FFEGGGGGGEEGGGCDEEGGGGGG?FFGGGE8FFGGDECFFF=<ABFGGGGGGGGGGGFGGGCFGGGGGGFGFFFGGC@FFGGFEGGGGGGGEGFEG@?+:FG:@CFF9CEACFDFCF7>?C=EGG7C7CEGGGGG+<:AEE>8EFGG88E8:>8=8EEGFGGFGGGGGAFGG6CCEEGGGFFG37CDDGGCCDGFF93<FF4871<4>?F<7C<+2955?4=<A076-(-7(95
@M02352:288:000000000-CKWC8:1:1101:9761:3318 1:N:0:TACGCTGC+AAGGAGTA
TACGGAGGGTGCAAGCGTTATCCGGAATCATTGGGTTTAAAGGGTCCGTAGGTTGATAATTAAGTCAGAGGTGAAATCTTGCCGCTTAACGGTAAAATTGCCTTTGATACTGGTTGTCTTGAGTTATTATGAAGTGGTTAGAATATGTAGTGTAGCGGTGAAATGCATAGATATTACATAGAATACCAATTGCGAAGGCAGATCACTAATAATATACTGACACTGATGGACGAAAGCGTGGGGAGCGAACAGGATTAGATACCCTGGTAGTCCACGCCGTAA
+
GGGGGGGGGGGGGGGGGGGGGGGGGGGFGGGGGGGFEGGGGGGGGGGGGGGGEFFGGGGGGGGGGGGGGGGGGGGGGGGGGGGGGGGGGGGGGGGGGGGGGGGGGGGFGGGGGGGGGGGGGGGGGGGGGGGGGGGGGGGGGGGGGGGGGGGGGGGGGGGGGGGGGGGGGGGGGGGGGGGGGGGFGGGGGGGGGGGGGGGGGGGGGGGGGGGGGGGGGGGGGGGGGGCFFGGGGGGFGGDGGGFFFFGGGGFFF8CCDFF??FFGFFGFFFFAFGFFFFFFGG
@M02352:288:000000000-CKWC8:1:1101:14698:3320 1:N:0:TACGCTGC+AAGGAGTA
TACGGAGGGTCCGAGCGTTATCCGGAATTATTGGGTTTAAAGGGTCCGTAGGCGGGTCGTTAAGTCAGGGGTGAAAGTCTGCGGCTCAACCGTAGAAATGCCTTTGATACTGGCGGTCTTGAGTTATGGTGAAGTGGGCGGAATATGTAGTGTAGCGGTGAAATGCATAGATATTACATAGAACACCGATTGCGAAGGCAGCTTACTAGGCCATTATTGACGCTCATGGACGAAAGCGTGGGTAGCGAACAGGATTAGATACCCTGGTAGTCCACGCCGTAA
+
GGGGGGGGGGEGGGGGGGGGG9FFGCFDGGGFGGGGGGGCFGGEGDFBGGGGGGGGGGGGGGFGGGGGGGGGGGFFGGFGGGGGCEFBCF=CFGGGFFGFFFAFFGGGGGGFGFEG>FFGGGGGCF@EFFGGFFGGGFGGGGCGGGGGGGGGGFGGGGGGGEFGGGCFGGGGGGGGGGCCC<?+AFGCEGGGGGECECCCE=@F?EC@FGGFFGGGGGFGGGGGGGCFGGFGGGGEGGDEEGFB:F<DCDEFBFGG?FFFCF?FFFFFFFB<6:@<FFF9CC
@M02352:288:000000000-CKWC8:1:1101:22381:3324 1:N:0:TACGCTGC+AAGGAGTA
TACGGAGGGTGCAAGCGTTATCCGGATTTATTGGGTTTAAAGGGTCCGTAGGCGGATTAATAAGTCAGTGGTGAAAACCTGCAGCTCAACTGTAGAACTGCCATTGTAACTGTTAGTCTTGAATTAGAGTGCAGTGGTTAGAATGTGTAGTGTAGCGGTGAAATGCATAGATATTACACAGAATACCGATTGCGAAGGCAGATCACTAACTCTATATTGACGCTGATGGACGAAAGCGTGGGGAGCGAACAGGATTAGATACCCTGGTAGTCCACGCCGTAA
+
GFGGGFGGGGGGGGGGGGGGGGGFGEFEGGFFEGG7:FFGFGGGGGGGGGGGGGGEEGGGGGGGGGGGGGGGGFGGFFGGGGDGC=FGGGGGGGGGGGGGGGGGGFGGGGGGGGGGFGGGGF?FGGGGGGGDBFGGGGGGGGFGFFGCGGGGGGGGGGGGGGGGGGGGGGGFGGGGGGGGFGGGGGBEGGGGGGGGGGGGEFFGGGGGGFGGGGGFDGGGGGGGEGGGGGGGGGGEGGDGGGFFBEGGGGFFF<GGFFAFGGFCF>GFFFFFFFFFFFFFGD
@M02352:288:000000000-CKWC8:1:1101:10557:3347 1:N:0:TACGCTGC+AAGGAGTA
TACGGAGGGTGCGAGCGTTAATCGGAATTACTGGGCGTAAAGCGCATGCAGGTGGTTCATTAAGTCAGATGTGAAAGCCCGGGGCTCAACCTCGGAACTGCATTTGAAACTGGTGAACTAGAGTGCTGTAGAGGGGGGTAGAATTTCAGGTGTAGCGGTGAAATGCGTAGAGATCTGAAGGAATACCAGTGGCGAAGGCGGCCCCCTGGACAGACACTGACACTCAGATGCGAAAGCGTGGGGAGCAAACAGGATTAGATACCCTGGTAGTCCACGCCGTAA
+
GGGGGGGGGGGGGGGGGEGGGGGGGFGFFGGGGGGGGGGGGGGGGGGGGGGGFGGFGGGGGGGGGGGGGGGGGGGGGGGGGGGGGGGGGGGGGGGGGFGGFFFGGGGGGGFGGGGGGGGGGGGGGDGGFGFGGGGGGGGGGGFGGGGGGGGGGGGGGGGGGGGGGGGGGGGGGGGGGGGGGGGFGEFGGGGGGGGGGGGGGGEE8EGGGGGGGGGGGFEGGGGGGGGGCFGGGGGFFGCGGGFFBEGFGFFFF?GFBFFFG7FGFFGFFFD>FG@898D9GG
@M02352:288:000000000-CKWC8:1:1101:18176:3392 1:N:0:TACGCTGC+AAGGAGTA
TACGGAGGGTCCGAGCGTTATCCGGAATCATTGGGTTTAAAGGGTCCGCAGGCGGTCGATTAAGTCAGAGGTGAAATCCCATAGCTTAACTATGGAACTGCCTTTGATACTGGTTGACTTGAGTCATATGGAAGTAGATAGAATGTGTAGTGTAGCGGTGAAATGCATAGATATTACACAGAATACCGATTGCGAAGGCAGTCTACTACGTATGTACTGACGCTCATGGACGAAAGCGTGGGGAGCGAACAGGATTAGATACCCTGGTAGTCCACGCCGTAA
+
GGGGGGGGGGGGGDGGGGGGGGGGG@CFFGGGGGGFEGFFFGGGGGGGGGGGGGGGGGGGGGGGGGGGGGGFGGGGGGGGGGDEGGGGGGGGGGGGGGGGGGGGGGEDGGGGGGGGGGGFGGGGGGFGGGGGGFGGGFGGGGGGGGGGDGGGGGGGGGGGGGGGGGGGGGGGGGGGGGGFGGGFGGGGGGGGGGGGGGGGGGGGGGGGGEGGGGGGGGGGGGCCEDGGGGGGGCDFGGGGGGFFF>GGGGFFF<FFBFFFFGGGFFGFFFA9FFF?B6@;GD
@M02352:288:000000000-CKWC8:1:1101:18889:3457 1:N:0:TACGCTGC+AAGGAGTA
TACGGAGGGTGCAAGCGTTGTCCGGATTTATTGGGTGTAAAGGGTACGTAGGCGGACTGTTAAGTCCGTGGTGAAAGCTCTCGGCTCAACCGGGAAATTGCCATTGATACTGATAGTCTTGAGTACAGTTGAGGTGGGCGGAATTCATGGTGTAGCGGTGAAATGCATAGATACCATGAGGAACGCCGATAGGGAAGCCAGCTCACTGGACTGTAACTGACGCTGAGGTACGAAAGCGAGGGGAGCGAACAGGATTAGATACCCTGGTAGTCCACGCCGTAA
+
GGG<FGGG78@FGGGGGGGGG9FGGG7F@FCFGGG8,8FGGGDFG,FGFGGGG7F@:FB,CFGGGG,+BFFFGGGGGC,A<BFGGGGGGGGCG:+6F,,CF?,C,CFGGGGG,3DFFFG<FGGGG9,E3,@3FG<3++@FGGEGGG;@FGGGGGGGEGGGGGGGGG,CFGGGG9F@9EFGGGGG:FC8=F*;<CGGG@G8FCFC<FFGGGGD8CGGGGGGGGGGGGGGGGGGGGCDF:*:?EEFFFGGGC7@BBGGFFFFGGGG=4CFFFFFFC*8>:>3CC
@M02352:288:000000000-CKWC8:1:1101:10698:3494 1:N:0:TACGCTGC+AAGGAGTA
TACGGAGGGGGTTAGCGTTGTTCGGAATTACTGGGCGTAAAGCGTACGTAGGCGGATTGGAAAGTAGGGGGTGAAATCCCAGGGCTCAACCCTGGAACTGCCTCCTAAACTATCAGTCTAGAGTTCGAGAGAGGTGAGTGGAATTCCAAGTGTAGAGGTGAAATTCGTAGACATTTGGAGGAACACCAGTGGCGAAGGCGGCTCACTGGCTCGATACTGACGCTGAGGTACGAAAGTGTGGGGAGCAAACAGGATTAGATACCCTGGTAGTCCACACCGTAA
+
GGGGGFEEGGGFGGGGGGGGGGGGGGGGGGGGGGGGGGGGGGGGGGGGGGGGGGGEGEGGGGGFFEGGGGGGGGGGGGFGGGGGGGGGGGGGGGGGGGGGGGFGGGGGGGGGGGGGGGGGGGGGGGGGGGGGGGGGGGGGGGFGGGGGGGGGGGGGGGGGGGGGGGGGGGG?ECFFGGCGGGGGGGGGGGGGGGGGGGGGGGGGGGGGGGGGGDGGGGGGGGGEGGGFEGGGGGGFGGGGGGF?BFGGGGFF?BDFDFBBCGGGFF<FABBFFGFFFBFBGD
@M02352:288:000000000-CKWC8:1:1101:8505:3507 1:N:0:TACGCTGC+AAGGAGTA
TACGGAGGGGGTTAGCGTTGTTCGGAATTACTGGGCGTAAAGCGCACGTAGGCGGATCAGAAAGTAAGGGGTGAAATCCCAGGGCTCAACCCTGGAACTGCCTCTTAAACTCCTGGTCTTGAGTTCGAGAGAGGTGAGTGGAATTCCAAGTGTAGAGGTGAAATTCGTAGATATTTGGAGGAACACCAGTGGCGAAGGCGGCTCACTGGCTCGATACTGACGCTGAGGTGCGAAAGTGTGGGGAGCAAACAGGATTAGATACCCTGGTAGTCCACACCGTAA
+
FEGGGGEGGGGFCGGGGFGG@FFFGGGDGGGFGGDEF@FDDGGGCC>CEEEEEFGGC=FFCAFFEFGGGGGFGGFFGGFFEFGF:FE<=A>FGGGGGFCE@CEEEGFGGGEGDGGFFDGGGFFGGFGFGGGGGGFGF>FFGGDGFFGFGGDCFFGGGGGGGGGGFGGCFGGFGGGGGGGGEDFGGFG8FFFGEEGGGGGGGD8EFFGGGGGGGGFGEGGGGGGDGCGGCFGGGGGFFFFGGE583)9CCF>FFFGGFFBFGG6CFFG@<@<BFC45??FFGD
@M02352:288:000000000-CKWC8:1:1101:7965:3596 1:N:0:TACGCTGC+AAGGAGTA
TACGGAGGGGGTTAGCGTTGTTCGGAATTACTGGGCGTAAAGCGTACGTAGGCGGATTGGAAAGTTGGGGGTGAAATCCCAGGGCTCAACCCTGGAACTGCCTCCAAAACTATCAGTCTAGAGTTCGAGAAAGGTGAGTGGAATTCCAAGTGTAGAGGTGAAATTCGTAGATATTTGGAGGAACACCAGTGGCGAAGGCGGCTCACTGGCTCGATACTGACGCTGAGGTACGAAAGTGTGGGGAGCAAACAGGATTAGATACCCTGGTAGTCCACACCGTAA
+
GGGG@FEG>CGGGGEFGCGGGGGG7,CFFGGGGCECF=F:CEFGGGECFFFG@CD++CGA=FG,FE9FFGDGGGAEFF=FGDFGG?@FGCFEDF?FGGC=FFGGGFEGGGGAFGGA@FFFG9F@;FCCEGGFGCF@,>FGDD,FGGF@3DCAFFG,,<CFGG?CGGGGGD=FGCCCC9+B7<FGGGGDEFFGEBE5EE8EGGGGGGD7:EGGC5CCEF99CEEGE3C8??DDC;<)>9:+;CE:1><CFC>??0**4@A?++37?>GFF=<2FFF>?:>3D9
@M02352:288:000000000-CKWC8:1:1101:16945:3604 1:N:0:TACGCTGC+AAGGAGTA
TACGGAGGGTCCGAGCGTTATCCGGAATCATTGGGTTTAAAGGGTCCGCAGGCGGTCGATTAAGTCAGAGGTGAAATCCCATAGCTTAACTATGGAACTGCCTTTGATACTGGTTGACTTGAGTCATATGGAAGTAGATAGAATGTGTAGTGTAGCGGTGAAATGCATAGATATTACACAGAATACCGATTGCGAAGGCAGTCTACTACGTATATACTGACGCTCATGGACGAAAGCGTGGGGAGCGAACAGGATTAGATACCCTGGTAGTCCACGCCGTAA
+
GGGGGGGGGGGGGGGGGGGGGGGGGGGGGGGGGGGFGGFGGGGGGGGGGGGGGGGGGGGGGGFGGGGGGGGGGGGGGGGGGGGFFGGGGGGGGGGGGGGGGGGGGGGGGGGGGGGGGGGGGGGGGGGGGGGGGGGGGGGGGGGGGGGGGGGGGGGGGGGGGGGGGGGGGGGGGFGGGGGGGGGGGGFGGGGGGGGGGGGGGGGGGGGGGGGGGGGGGGGGGGGGGGGGGGGGGGGFGGDGGG@FFFGGGGFFFFGGFFFFGGGGF5FFFFADFGFFFFE>GG
@M02352:288:000000000-CKWC8:1:1101:13789:3632 1:N:0:TACGCTGC+AAGGAGTA
TACGGAGGATCCAAGCGTTATCCGGAATCATTGGGTTTAAAGGGTCCGTAGGTGGATAATTAAGTCAGAGGTGAAATCTTGCCGCTTAACGGTAAAATTGCCTTTGATACTGGTTGTCTTGAGTTATTATGAAGTGGTTAGAATATGTAGTGTAGCGGTGAAATGCATAGATATTACATAGAATACCAATTGCGAAGGCAGATCACTAATAATATACTGACACTGATGGACGAAAGCGTGGGGAGCGAACAGGATTAGATACCCTGGTAGTCCACGCCGTAA
+
GGGGGGGGGGGGGGGGGGGGGGGGGGGGGGGGGGGFGGGGGGGGGGGGGGGGCFGGGGGGGGGGGGGGGGGGGGGGGGGGGGGGEGGGGGGGGGGGGGGGGGGGGGGGGGGGGGGGGGGGGGGFGGGGGGGGGGGGGGGGGGGGGFGGGGGGGGGGGGGGGGGGGGGGGGGGGGGGGGGGGGGGFGGGGGGGGGGGGGGGGGGGGGGGGGGGGGGGGGGGGGGGGGGGGGGGGGGFGGGGGGFFFFGGGGFF?BFGFFFFGGGGFFGFFFFF?GFBFFFFGG
@M02352:288:000000000-CKWC8:1:1101:8163:3702 1:N:0:TACGCTGC+AAGGAGTA
TACGGAGGGTGCGAGCGTTAATCGGACTTACTGGGCGTAAAGCGCATGCAGGTGGTTCATTAAGTCAGATGTGAAATCCCTGGGCTCAACCTCGGAACTGCATTTGAAACTGGTGAACTAGAGTGCTGTAGAGGGGGGTAGAATTTCTGGTGTAGCGGTGAAATGCGTAGAGATCTGAAGGAATACCAGTGGCGAAGGCGGCCTCCTGGACAGCCACTGACACTCAGATGCGAAAGCGTGGGGAGCAAACAGGATTAGATACCCTGGTAGTCCACGCCGTAA
+
GFEE;FBB7@CFC,CFCGGE,6C<CF+@FCCFADGFGFE@FGGGGDBFFFGCCFCFDAEGFGGCG,EDFECF<<BE5CFG,,B+8ADGFG,=FG>>BCF<FDFCEF<9CFF98E=,5CB,,CFG9>FFGGGG9F7<F@FF89@CG7E+<@E8F?9E?EEEE?FE@FGG7C*<<E+3AC0<+8C<FGGGGGG6C8:8>5@E:::*2;CCCEDFC*:CFF6CC<0A@FE97+:7CE3>4CDEGGFF>DDCCD>FBBGF<F2FGCCCF:G?:F44@GF?9(0,**
@M02352:288:000000000-CKWC8:1:1101:8160:3722 1:N:0:TACGCTGC+AAGGAGTA
TACGGAGGGTGCGAGCGTTAATCGGAATTACTGGGCGTAAAGCGCATGCAGGTGGTTCATTAAGTCAGATGTGAAAGCCCGGGGCTCAACCTCGGAACTGCATTTGAAACTGGTGAACTAGAGTGCTGTAGAGGGGGGTAGAATTTCAGGTGTAGCGGTGAAATGCGTAGAGATCTGAAGGAATACCAGTGGCGAAGGCGGCCCCCTGGACAGACACTGACACTCAGATGCGAAAGCGTGGGGAGCAAACAGGATTAGATACCCTGGTAGTCCACGCCGTAA
+
GCFGGGGGGGGGGGGGGGGGFGGGGGGGGGGGGGGGGFCECGGGGGGGGGGGFGGGGGGGGGGGGGGGGGGGGGGGCFGGGGGGGGGGGGGGGGGGGGGGGFGFGGGGGGGGGGDGFGGGGGGGFGCFGGGFGGGGGGGGGGGGGGGGGGGGGGGGGGGGGGGGFGGGGGGGGGGGGGGGGGGGGGGGGGGGGGGGEGGGGGGGCGGGGGGGGGGGGGGGGGG?FGGG9EGGGGDFCEGGGDF<BFGGGGFFFFG7<FFFGGGGFFGFFFFFFG@BFFFFGD
@M02352:288:000000000-CKWC8:1:1101:21912:3729 1:N:0:TACGCTGC+AAGGAGTA
TACGGAGGGTGCGAGCGTTAATCGGAATTACTGGGCGTAAAGCGCATGCAGGTGGTTCATTAAGTCAGATGTGAAAGCCCGGGGCTCAACCTCGGAACTGCATTTGAAACTGGTGAACTAGAGTGCTGTAGAGGGGGGTAGAATTTCAGGTGTAGCGGTGAAATGCGTAGAGATCTGAAGGAATACCAGTGGCGAAGGCGGCCCCCTGGACAGACACTGACACTCAGATGCGAAAGCGTGGGGAGCAAACAGGATTAGATACCCTGGTAGTCCACGCCGTAA
+
GGGGGGGGGGGGGGGGGGGGGGGGGGGGGGGGGGGGGGGGGGGGGGGGGGGGCFGFFGGGGGGGGGGGGGGGGGGGGFGGGGGGGGGGGGGGGGGGFGFFGGGGGGGGGGGGGGGGGGGGGGGGGGGGGGGGGGGGGEGGGGFGGGGGGGGGGGEEGGGGGGGGG?EEGGEGFF6CECGGGGGGGGGGGGGGGGGGGGGGGGEGGGGGFGC?FGGGGGECFCGFFGGGGGGGGGGFGGDGGGFF>:GGGFFFB?GGFFFFGGGFFF3<AB<A6:@<;:E>GD
@M02352:288:000000000-CKWC8:1:1101:25719:3775 1:N:0:TACGCTGC+AAGGAGTA
TACGGAGGGTCCGAGCGTTAATCGGAATTACTGGGCGTAAAGCGCGCGTAGGTGGTTATTTAAGTCAGATGTGAAAGCCCTGGGCTCAACCTAGGAATTGCACCTGATACTGGATAACTAGAGTACAGAAGAGGGTAGTGGAATTTCCTGTGTAGCGGTGAAATGCGTAGATATAGGAAGGAACACCAGTGGCGAAGGCGGCTCACTGGCTCGATACTGACGCTGAGGTACGAAAGTGTGGGGAGCAAACAGGATTAGATACCCTGGTAGTCCACACCGTAA
+
GGGGGGGGGFAFEFGGGGG@FEGFGGGGGGGGFFGGGGGGGGGGGGGGGCFGGGGGGGGGGGGFGGGGGGGGGGGGGGGGFCGGGGGGGGDFFGGGGG8FCFGGGFGGGGGGGGGGGGGGGGGGGGGGGFGGGGGGGGGGGGGFGGGDGGGFGDGGGGGGGGGGGGG7*8CEGGGCFGGGGFGFGGEBGGGGDGGGEGGGGDGGGGFFGGGGGE?EECC@FGGCEGGGGGCDGFD>D?7@EGDBF:FGFFFFFFGGB=<=E<EFFF39474AFGFB<6BBGD
@M02352:288:000000000-CKWC8:1:1101:7281:3780 1:N:0:TACGCTGC+AAGGAGTA
TACGGAGGGTCCGAGCGTTAATCGGAATTACTGGGCGTAAAGCGCGCGTAGGTGGTTATTTAAGTCAGATGTGAAAGCCCTGGGCTCAACCTAGGAACTGCACCTGATACTGGATAACTAGAGTACAGAAGAGGGTAGTGGAATTTCCTGTGTAGCGGTGAAATGCGTAGATATAGGAAGGAACACCAGTGGCGAAGGCGACTACCTGGTCTGATACTGACACTGAGGTGCGAAAGCGTGGGGAGCAAACAGGATTAGATACCCTGGTAGTCCACGCCGTAA
+
GGGGGGGGGGGGGGGGGGGGGGGGGGGGGGGGGGGGGGGGGGGGGGGGGGGGGGGGGGGGGGGGGGGGGGGGGGGGGGGGGGGGGGGGGGGGGGGGGFGGGGGGGGGGGGGGGGGGGGGGGGGGGGGGGGGGGGGGGGGGGGGGGGGGGGGGGGGGGGGGGGGGGGGGGGGGGGGGGGGGGGCFFGGGGGGGGGGGGGGGGGGGGGGGGGGGGGGFFGGGGGGGGGGGGGGGGGGFFGGGGGEFFFCFFGFFFFGGFFFFGFGGFFGFBFFB4CFFBBDFGG
@M02352:288:000000000-CKWC8:1:1101:10511:3866 1:N:0:TACGCTGC+AAGGAGTA
TACGGAGGATCCAAGCGTTATCCGGAATCATTGGGTTTAAAGGGTCCGCAGGCGGTTGTTTAAGTCAGAGGTGAAAGTTTGCAGCTCAACTGTAAAATTGCCTTTGATACTGAATAACTTGAGTTATAATGAAGTGGTTAGAATATGTAGTGTAGCGGTGAAATGCATAGATATTACATAGAATACCGATTGCGAAGGCAGATCACTAATTATATACTGACGCTGAGGGACGAAAGCGTGGGGAGCGAACAGGATTAGATACCCTGGTAGTCCACGCCGTAA
+
GGGGGGGGGGGGGGGGGGGGGGGGGGGGGGGGGGGFGGGGGGGGGGGGGGGGGGGGGGGGGGGGGGGGGGGGGGGGGGGGGGGGGGGGGGGGGGGGGGGGGGGGGGGGGGGGGGGGGGGGGGGGGGGGGGGGFGGGGGGGGGGGGGGGGGGGGGGGGGGGGGGGGGGGGGGGGGGGGGGGGGGGGGGGGEGGGGGGGGGGGGGGGGFGGGGGGGGGGGGFGGGGGGGGGGGGGGGFFEDGGGFFFFGGGDFFBBFFFFFFGGGGFFGFFFFFFGFB>BFFGG
@M02352:288:000000000-CKWC8:1:1101:25562:3895 1:N:0:TACGCTGC+AAGGAGTA
TACGGAGGGTGCGAGCGTTAATCGGAATTACTGGGCGTAAAGCGCATGCAGGTGGTTCATTAAGTCAGATGTGAAAGCCCGGGGCTCAACCTCGGAACTGCATTTGAAACTGGTGAACTAGAGTGCTGTAGAGGGGGGTAGAATTTCAGGTGTAGCGGTGAAATGCGTAGAGATCTGAAGGAATACCAGTGGCGAAGGCGGCCCCCTGGACAGACACTGACACTCAGATGCGAAAGCGTGGGGAGCAAACAGGATTAGATACCCTGGTAGTCCACGCCGTAA
+
FGGGGGGGGGGGFFGGGGGGGGGGGGGGGGGGGGGGGGGGGGGGGGGGGGGGFFGGGGGGGGFGGGGGGGGGGGGGGGGGGGGGGGGGGGGEFGGGGGGGGGGGGGGGGGGGGGGGGGGGGGGGGGGGGGGGGGGGGGGGGCFGGGGFFGGGGGGGGCGGFGGGGGGGDGGGGGGGGGGGGGFGGGGGGGGGGGGDDEGGGGGCEGEGGFGGGGGFGFGFGGGGGCFEFFGGGGGFGGGGGGFFFFGGGGFF?(>D)9AFFGGGFFGF>=ADBGFFFFFFGG
@M02352:288:000000000-CKWC8:1:1101:17669:3903 1:N:0:TACGCTGC+AAGGAGTA
TACGGAGGGTCCGAGCGTTATCCGGAATCATTGGGTTTAAAGGGTCCGCAGGCGGTCGATTAAGTCAGAGGTGAAATCCCATAGCTTAACTATGGAACTGCCTTTGATACTGGTTGACTTGAGTCATATGGAAGTAGATAGAATGTGTAGTGTAGCGGTGAAATGCATAGATATTACACAGAATACCGATTGCGAAGGCAGTCTACTACGTATGTACTGACGCTCATGGACGAAAGCGTGGGGAGCGAACAGGATTAGATACCCTGGTAGTCCACGCCGTAA
+
GGGGGGGGE@CFDGGGGGGGGGGGGGGGGGGGGGGFFGGGGGFGGEGGCGGGGGGFEEEFGGGGGGGGDFGGGGGGGGGG?FFFGGDGGGGDEFGGGGGGGGFGGGGGGGGGGGGGGGGGGGGGGCFGGGGFFGGGGGGFGGGGGGFFFGGGGFGGGGGGGGGGGGFGCGGFGGGFGEFCGGGCFGGCCFGGGGGGGGGGGGCFGGGF?EGGGCEGGEGGGGGG8<EFGFC<C8CBF5/;EGFFFFGGGGDFB?GF<FAFGGGGF5CFAFFAFGFF;0@>GG
@M02352:288:000000000-CKWC8:1:1101:19366:3904 1:N:0:TACGCTGC+AAGGAGTA
TACGGAGGGTCCGAGCGTTATCCGGAATCATTGGGTTTAAAGGGTCCGCAGGCGGTCAATTAAGTCAGAGGTGAAATCCCATAGCTTAACTATGGAACTGCCTTTGATACTGGTTGACTTGAGTCATATGGAAGTAGATAGAATGTGTAGTGTAGCGGTGAAATGCATAGATATTACACAGAATACCGATTGCGAAGGCAGTCTACTACGTATGTACTGACGCTCATGGACGAAAGCGTGGGGAGCGAACAGGATTAGATACCCTGGTAGTCCACGCCGTAA
+
GGGGGGGGGGFGGGGGGGGGGGGGGGGGGGGGGGGCEEGGGGGGGFGGGGGGGGGGGGGGGGGGGGGGGGGGGGGGGGGGGGGGGGGGGGGFGGGGGGGGGGGGGGGGGGGGGGGGGGGGGGGGGGGGGGGGGGGGGGGGGGFGGFGGGGGGGGGGGGGGGGGGGGGGGGGGGGGGGGGGGGGGGGGGGGGGGGGGGGGGGGGGGGGGGGGGGGGFGGGGGGGEGGGGG?GGGGGFGGDGDGBFFFGGGGFFFFGGFFFFGGFGFFGFFFFFFGFFFFFFGD
@M02352:288:000000000-CKWC8:1:1101:25565:3914 1:N:0:TACGCTGC+AAGGAGTA
TACGGAGGGTGCGAGCGTTAATCGGAATTACTGGGCGTAAAGCGCATGCAGGTGGTTCATTAAGTCAGATGTGAAAGCCCGGGGCTCAACCTCGGAACTGCATTTGAAACTGGTGAACTAGAGTGCTGTAGAGGGGGGTAGAATTTCAGGTGTAGCGGTGAAATGCGTAGAGATCTGAAGGAATACCAGTGGCGAAGGCGGCCCCCTGGACAGACACTGACACTCAGATGCGAAAGCGTGGGGAGCAAACAGGATTAGATACCCTGGTAGTCCACGCCGTAA
+
EGGGGCCFGGGGGGGGGGGCDFGGGGCFFAFGGGGGGGGFGGGGGGGGGCFEGGGEGGGGGGGGFGGGGGGGGGGGGGDGGFGGEEFGFCFGGGGGF@FGF9EEFGGGFGFCCGGGGGGGDEFEGGGGGFC,E<@EC7CGGGFGGGGCGFGFFGFGEEEGGECEGGGGEEC@FGGFFFCGGGCDFGGFGGGGDC885:>CC=:*CG8CFCFGE;8CFDFFGFG+;5<E?7CCEG)5CE9EG=B06)956<>FB6CC?4AF+<EF?45FFFAFFD=?F0)7**
@M02352:288:000000000-CKWC8:1:1101:10199:3930 1:N:0:TACGCTGC+AAGGAGTA
TACGGAGGGTCCGAGCGTTATCCGGAATCATTGGGTTTAAAGGGTCCGTAGGCGGGTTGTTAAGTCAGTGGTGAAAGTCTGTAGCTCAACTATAGAATTGCCATTGAAACTGATGATCTTGAATTATTGTGAAGTGTTTAGAATAAGTAGTGTAGCGGTGAAATGCATAGATATTACTTAGAATACCAATTGCGAAGGCAGAACACTAACAATATATTGACGCTGATGGACGAAAGCGTGGGGAGCGAACAGGATTAGATACCCTGGTAGTCCACGCCGTAA
+
GGGGGGGGGGGGGGGGGGGGGGGGGGGGGGGGGGGFEEGGGGGGGGGGGGGGGGGGGGGGGGGGGGGGGGGGGGGGGFGGGGEGGGGGGGGGGGGGGGGGGGGGGGGGGGGFEFGGGGGGGGGGGGGFGGFGDFGGGFGGGGGGFFGGGGGGGGGGGGGGGGGGGGFGGGGGGGGGG?FGGGGGGGGGGGGGGGGGGGGGGGGGGGGGFGDGGGGGGGFGGGGGGGGGGGGDGGGFGCDGGGFFFFGGGGFFFBGGFFFFGGGGFFGFFFFFFGFBF?EFGG
@M02352:288:000000000-CKWC8:1:1101:8101:3965 1:N:0:TACGCTGC+AAGGAGTA
TACGGAGGGTGCAAGCGTTATCCGGAATCATTGGGTTTAAAGGGTCCGTAGGTGGATAATTAAGTCAGATGTGAAAGCCCGGGGCTCAACCTCGGAACTGCATTTGAAACTGGTGAACTAGAGTGCTGTAGAGGGGGGTAGAATTTCAGGTGTAGCGGTGAAATGCGTAGAGATCTGAAGGAATACCAGTGGCGAAGGCGGCCCCCTGGACAGACACTGACACTCAGATGCGAAAGCGTGGGGAGCAAACAGGATTAGATACCCTGGTAGTCCACGCCGTAA
+
GGGGGGGGGGEGGGGGGGGGGGGGGGGGGGGGGGGGGGGGGGGGGGGGGGGGGGGGGGGGGGGGGGGGGGGGGGGG9EGGG@CDEGGGGG8F=BFGG=FEG,FFGGGGGGGGGGGGGGG,BFGGFCFCA?DGEF7FGEGGGGEGGFF:CDGFGGGGGGGGGFGGGGEGGGGGGGGECF7:CFFFGGGGFGFFGEEEGGGGGDCE*CG8=*>F*;/@FGFGGFFGGF69EGGGGCDDGEGDGGFFBECF<FFFFFGGFFFFGGGGF:FFFFBAFGFBFFFFGG
@M02352:288:000000000-CKWC8:1:1101:8085:3973 1:N:0:TACGCTGC+AAGGAGTA
TACGGAGGGTGCAAGCGTTATCCGGAATCATTGGGTTTAAAGGGTCCGTAGGTGGATAATTAAGTCAGATGTGAAAGCCCGGGGCTCAACCTCGGAACTGCATTTGAAACTGGTGAACTAGAGTGCTGTAGAGGGGGGTAGAATTTCAGGTGTAGCGGTGAAATGCGTAGAGATCTGAAGGAATACCAGTGGCGAAGGCGGCCCCCTGGACAGACACTGACACTCAGATGCGAAAGCGTGGGGAGCAAACAGGATTAGATACCCTGGTAGTCCACGCCGTAA
+
GGGGGFGEGGGFFGGGGGGGGGGEGGGGGGGGEGGGGDFGCGGGGFFFEEFGFGGGGGFGGFGGGGGGGGGGGGGGGGGFGGGGGGGGEGGGGGGGGDGGGGGGGDFFGGGGGGGGFGGFFFGFFAF<?FFFGGGGGEFGGGDGGFG?CCEF9:@FGGEEGGGGG7EG5?CCEFF7:CCCDFFCFFGGGGGGGGGGGGGGDEGDCGGGG*>E@?CFGGF7FFG+@CCE7EGGEGG34=DEGGF07)**<<FFB<GF2@)13C@F?>FF)*.69C719BFF<9
@M02352:288:000000000-CKWC8:1:1101:15721:3981 1:N:0:TACGCTGC+AAGGAGTA
TACGGAGGGTCCAAGCGTTTTCCGGAATAATTGGGTTTAAAGGGCCCGAAGGGGGTCGTTTAGGTCAGAGGTGAAATCCCAAGGCTAAACTATGAAATTGCTTTTGAAACGGGTTGACTTGAGTATTGGGGAGGTGATTGGAATTCGAGGTGTGGGGGTGAAATGCATAGATATAACCAAGAATCCCGTTGGCGAAGGCGGCTACCTAGGAATTTCCTAACGCCAAGGGACGAAAGCGTGGGGGCGAAACGGGATAGAAACCCCTGTAGGCCCCGCCGGAAA
+
GGGGGEGGGGF<6,6,6B@66C,B+B6C,CC<FFCBF7FG<FF,,6++++@+6>+74+7B+B,5<,,45C+5+CF<,,E,,,44+E,E9,,,,C,C5,,,C,AF,:+,85+B+@+333F=,,883,,,,@3C:+++,,33,@,3,,6,,*5*,*1*5<1*@C2,22,44,+,+?+5+++**<2<,?2;2=*82*=1?/****11222+0**3++0+++++*****1*;*1/):E*.*:1CGG5(())9*))8((9*(*)*2:C1)80*)*).)))(--)(9C
@M02352:288:000000000-CKWC8:1:1101:8104:3985 1:N:0:TACGCTGC+AAGGAGTA
TACGGAGGGTGCAAGCGTTATCCGGAATCATTGGGTTTAAAGGGTCCGTAGGTGGATAATTAAGTCAGATGTGAAAGCCCGGGGCTCAACCTCGGAACTGCATTTGAAACTGGTGAACTAGAGTGCTGTAGAGGGGGGTAGAATTTCAGGTGTAGCGGTGAAATGCGTAGAGATCTGAAGGAATACCAGTGGCGAAGGCGGCCCCCTGGACAGACACTGACACTCAGATGCGAAAGCGTGGGGAGCAAACAGGATTAGATACCCTGGTAGTCCACGCCGTAA
+
GFGGGGGGGGGGGGGGGGGGGGGGGCGGGGGFGGGFFGGGDGGGGGGGFFGGFGGGGGGGGFGGGGGGGGCFFFGGFGGGGDGGGCGGGFFFGGDGFFFFFFGGGGGGGGGGGGGGGGGGEFGFGGFDFGGGGGGGGGGGGGGGGDGGGGGGGGFFEECEGGGGGGGGGGGGGGGGGGGGCFGGGGGGGGGGGGGGGGGGGGGGGGGGGGGGGGGGGGGGGGGFFFFGGGGGGGGFGGGGGGFBFFDFGGFF?<CDDFFFFG+>FFG@D=A<6DF<6BF3DC
@M02352:288:000000000-CKWC8:1:1101:6807:3987 1:N:0:TACGCTGC+AAGGAGTA
TACGGAGGGTGCGAGCGTTAATCGGAATTACTGGGCGTAAAGCGCATGCAGGTGGTTTATTAAGTCAGATGTGAAAGCCCGGGGCTCAACCTCGGAACTGCATTTGAAACTGGTGAACTAGAGTGCTGTAGAGGGGGGTAGAATTTCAGGTGTAGCGGTGAAATGCGTAGAGATCTGAAGGAATACCAGTGGCGAAGGCGGCCCCCTGGACAGACACTGACACTCAGATGCGAAAGCGTGGGGAGCAAACAGGATTAGATACCCTGGTAGTCCACGCCGTAA
+
FGGGGGGGGGGGGDGGGGGD7@FFGGGGCFGGGGG8:CGEGG,F++,B==FG6FGBC,4CEFGGGGGGGEGGGGGGGCEGGE>FGGGGGGG8FFEGGGGGGDGGGGG9EEGGG<BFAFG<=F<FAFDFG9FFGG+:>@:8EG@GCG+C<AEFGDGCEDEEGGGGFCCECGC9CF+<<C<CDFF?CGFF8FCFGGG5CEEEGG*/8CEDF8C68C88*AC9FCGCFFGC::>DEGGFGGGGGDFBBFGG?FFFFBGGFF>F+<EGF@CFBFFFFFFB6?DBGD
@M02352:288:000000000-CKWC8:1:1101:15982:4027 1:N:0:TACGCTGC+AAGGAGTA
TACGGAGGGTGCGAGCGTTAATCGGAATTACTGGGCGTAAAGCGCATGCAGGTGGTTCATTAAGTCAGATGTGAAAGCCCGGGGCTCAACCTCGGAACTGCATTTGAAACTGGTGAACTAGAGTGCTGTAGAGGGGGGTAGAATTTCAGGTGTAGCGGTGAAATGCGTAGAGATCTGAAGGAATACCAGTGGCGAAGGCGGCCCCCTGGACAGACACTGACACTCAGATGCGAAAGCGTGGGGAGCAAACAGGATTAGATACACTGGTAGTCCACGCCGTAA
+
GGGGGGGGGGGGGGGGGGGGFFGGGGGGGGGGGGGGGGGGGGGGGGGGGGGGEFGFGGGGGGGGGGGGGGGGGGGGGGGGGGGGGGGGGGGGGGGGFCFGGGCGGGGGGGGGGGGGGGGGGGGFGGGGGGGGGGGGGGGGGGGGGGGGGGGGGGGGGGGGGGGGGGGGGGGGGGGDGGGGGGGGGGGGGGGGGGGGGGGGGGGGGGGGGGGGGGGGGGGGGGGCGGGGGGGGGGGFFGGGEGFFFFGGGGFFFFDC?FFFGG9>FFGFFFDFFGF?>BEBGD
@M02352:288:000000000-CKWC8:1:1101:15935:4067 1:N:0:TACGCTGC+AAGGAGTA
TACGGAGGGTCCGAGCGTTATCCGGAATCATTGGGTTTAAAGGGTCCGCAGGCGGTCAATTAAGTCAGAGGTGAAATCCCATAGCTTAACTATGGAACTGCCTTTGATACTGGTTGACTTGAGTCATATGGAAGTAGATAGAATGTGTAGTGTAGCGGTGAAATGCATAGATATTACACAGAATACCGATTGCGAAGGCAGTCTACTACGTATGTACTGACGCTGAGGGACGAAAGCGTGGGGAGCGAACAGGATTAGATACCCTGGTAGTCCACGCCGTAA
+
GGGGGGGGGGFGGGGGGGGGGGGGGGGGGGGGGGGFEGGGGGGGGEGGGGGGGGGGGCGFGGGGGGGGGEGFGGGGGDGGGGGGGGGGGGGGGGGGGGGGGEFGGGGGGGDGGGFGGGGGGGGGGGGGGGGGGGGGGGGGGGFGGFGGGGGGGGGGGGGGGGGGGGGGFGGGGGGGGGGGGGGGGGGGGGGGGGGGGGFEEFGGGGGGFGCFGGGGGGGFGGGDGGGGGGGGGGGFGGGGGGFFFFDDEGDF?BFGBFFFGG8DFFGF>F<A4CF?>:DBDC
@M02352:288:000000000-CKWC8:1:1101:15924:4082 1:N:0:TACGCTGC+AAGGAGTA
TACGGAGGGTCCGAGCGTTATCCGGAATCATTGGGTTTAAAGGGTCCGCAGGCGGTCAATTAAGTCAGAGGTGAAATCCCATAGCTTAACTATGGAACTGCCTTTGATACTGGTTGACTTGAGTCATATGGAAGTAGATAGAATGTGTAGTGTAGCGGTGAAATGCATAGATATTACACAGAATACCGATTGCGAAGGCAGTCTACTACGTATGTACTGACGCTGAGGGACGAAAGCGTGGGGAGCGAACAGGATTAGATACCCTGGTAGTCCACGCCGTAA
+
GGGGGGGGGGGGGGGGGGGGGGGGGGGGGGDGGGGGGGGGGGGGGGGGGGGGGGGFGGGGGGGGGGGGGGGGGGGGGGGGGGGGGGGGGGGGGGGGGGGGGGGGGGGGGGGGGGGGGGGGGGGGGGGGGGGGGGGGGGGGGGGGGGGGGGGGGGGGGGGGGGGGGGGGGGGGGGGGGGGGGGGDGGGGGGGGGGGGGGGGGGGGGGGGGGGGGGGGGGGGGGGGGGGGGGGGGGGFGGGGGGEFBFGGGGFFFFGGFFFFGGGGFFGFFFAFFGFFFFFBDD
@M02352:288:000000000-CKWC8:1:1101:8133:4105 1:N:0:TACGCTGC+AAGGAGTA
TACGGAGGGTCCGAGCGTTGTTCGGAATCACTGGGCGTAAAGGGAGCGTAGGCGGTTAGGTAAGTCAGATGTGAAATCCCGGGGCTCAACCCCGGAACTGCATCCGATACTGCCTGACTAGAGTAATGGAGGGGCAGGTGGAATTCTCGGTGTAGCAGTGAAATGCGTGGATATCGAGAGGAAGACCAATGGCGAAAGCAGGTTACTGGACATTTACTGACGCTGAGGCTCGAAGGCTAGGGTAGCGAAAGGGATTAGATACCCCTGTAGTCCTAGCAGTAA
+
GGGCFECFGGGGG@FEGE:CGFFFDCEG@CEFG@FGDCC@DFFFG@EGFGGDGGGFGCFGGGGGGFDGGGGFFGGGGGGGGGGEGCGGGFDFGGGGGGGGGGGFGG:FGEGGGGFFEGG9FFGGG9FAEGGGGDCCGCFGGGGGGGGGGGGEGFGGFGGFAFG9BFGGCCEGGGGGGGCEGGGDECF6;CFCG5CEGGGFCFCCFG7<<8DGGGGCCFFGGC5A:CFFFCF3C:7><C<CC85:1F35*9@>:1CFFF9?:<?*57C64B>2=:=25)0:F:
@M02352:288:000000000-CKWC8:1:1101:24498:4114 1:N:0:TACGCTGC+AAGGAGTA
TACGGAGGGTCCGAGCGTTAATCGGAATTACTGGGCGTAAAGCGCGCGTAGGTGGTTATTTAAGTCAGATGTGAAAGCCCTGGGCTCAACCTAGGAACTGCACCTGATACTGGATAACTAGAGTACAGAAGAGGGTAGTGGAATTTCCTGTGTAGCGGTGAAATGCGTAGATATAGGAAGGAACACCAGTGGCGAAGGCGACTACCTGGTCTGATACTGACACTGAGGTGCGAAAGTGTGGGGAGCAAACAGGATTAGATACCCTGGTAGTCCACACCGTAA
+
GGGGGGGGGGGGGGGGGGGGGGGGGGGGGGGGGGGGGFGGGGGGGGGGFGGGFGGFGGGGGGGGGGGGGGGGGGGGGGGGGGGGGGGGGGGGGGGGGGGGGGGGGGGGGGGGGGGGGGGGGGGGGGGGGGGGGGGGDGGGGGGGGGGGGGGGGGGGGGFGGGGGGGGGGGGGGGGGGGGGGGGGGGGGGGGGGGGGGGGGGGGGGGGGGGGGGGGEEFFGGGGGGGGGGGGGGGGFGGGGGGFFFFGGGGFFFFGGFF9FGGGGFFGFBFFFFGFFFFF<GD
@M02352:288:000000000-CKWC8:1:1101:24515:4120 1:N:0:TACGCTGC+AAGGAGTA
TACGGAGGGTCCGAGCGTTAATCGGAATTACTGGGCGTAAAGCGCGCGTAGGTGGTTATTTAAGTCAGATGTGAAAGCCCTGGGCTCAACCTAGGAACTGCACCTGATACTGGATAACTAGAGTACAGAAGAGGGTAGTGGAATTTCCTGTGTAGCGGTGAAATGCGTAGATATAGGAAGGAACACCAGTGGCGAAGGCGACTACCTGGTCTGATACTGACACTGAGGTGCGAAAGTGTGGGGAGCAAACAGGATTAGATACCCTGGTAGTCCACACCGTAA
+
GGGEGGGGGFDFGGGGGGGGGGGFGGGGGGGGGGGGGGGEGGGGGEGGGGGGGGGGGGFGGGGGGGGGGGGGFGFGGGGFACEFGGGGGGGGGGFGGGGGGGGGGGGGGGGGGGGGGGGGGGFGFFFGGGDGDGGGG>CFGGFGGGGGGGGGGFGGGEGEGFDGGGGGGGGGGGGGGGFFGGGGGGGGGGGGGCGDGGG>EDGGGGGGGFGGDCFCGGFGGGGFFGGGF=DDGEGFDFD95EB0>BG<<FFFFFGGFFFFGGGGFFGF>@BAFGFFBFF:FD
@M02352:288:000000000-CKWC8:1:1101:17727:4165 1:N:0:TACGCTGC+AAGGAGTA
TACGGAGGATCCAAGCGTTATCCGGAATCATTGGGTTTAAAGGGTCCGTAGGTGGATAATTAAGTCAGAGGTGAAATCTTGCCGCTTAACGGTAAAATTGCCTTTGATACTGGTTGTCTTGAGTCATTATGAAGTGGTTAGAATATGTAGTGTAGCGGTGAAATGCATAGATATTACATAGAATACCAATTGCGAAGGCAGATCACTAATAATATACTGACACTGATGGACGAAAGCGTGGGGAGCGAACAGGATTAGATACCCTGGTAGTCCACGCCGTAA
+
GGGGGGGGGGGGGGGGGGGGGGGGGGGGGGGGGGG:FFGGGGGGGGFFGGGGFGGEFEGGGGGGGGGGFGGGGGGGGGGGGGFFGG@FGG7FEGGGGGGGGGGGGGGGGGGGGGGGGGGGGGGGAEGGGGGGGGGGGFFGGGGGFGFGGGGGGGGGGGGGGGGGGGGGGGGGGGGGFGGGGGGGGGGCFGEGGGGGGGGGEFGGGGGGFGGEFEFGGGFGGGGGGGGGGGFGGGGFGGCGGGEDFFGGGGDF:?GFFFBFGGGGFFGFAFB>FF4:B0>BGD
@M02352:288:000000000-CKWC8:1:1101:8542:4186 1:N:0:TACGCTGC+AAGGAGTA
TACGAAGGTCCCGAGCGTTATTCGGAATCACTGGGCGTAAAGGGAGCGTAGGCGGCGCGGTAAGTCAGATGTGAAATCTGGGGGCTCAACCCCCAAACTGCATTCGATACTGCCGTGCTAGAGTAATGGAGAGGTAACTGGAATTCTCGGTGTAGCAGTGAAATGCGTGGATATCGAGAGGAAGACCAATGGCGAAAGCAGGTTACTGGACATTTACTGACGCTGAGGCTCGAAGGCTAGGGTAGCGAAAGGGATTAGATACCCCTGTAGTCCTAGCAGTAA
+
GGGGGGGGGACFGGGGECFCFGGGGGGFGGGEGFGEG@BCCGGGGGEEEEEEFGGGGGGGGGDFFGGGGGFFGGGGGGGGGGGGFEGECAFFGGGGGGFFFGGGFGGGGGGGGGGGGGGGGCFFGGGGGGFFGGFGFFFGGGFEFGGGGFFGGGF,CFFGGFFCFBFEGGGF<B?EGGGGGGFEGGGGG<CFFGEGGGCGGGGGGF?FGFGGGEGGGGGGGGGGGGGFCEGDEFGECGGFGG??FFGGGGFFFFFC?F<?FGF<@>C)4@<2BG=<7<F>GC
@M02352:288:000000000-CKWC8:1:1101:13206:4197 1:N:0:TACGCTGC+AAGGAGTA
TACGGAGGATCCAAGCGTTATCCGGAATCATTGGGTTTAAAGGGTCCGCAGGCGGTTGTTTAAGTCAGAGGTGAAAGTTTGCAGCTCAACTGTAAAATTGCCTTTGATACTGAATAACTTGAGTTATAATGAAGTGGTTAGAATATGTAGTGTAGCGGTGAAATGCATAGATATTACATAGAATACCGATTGCGAAGGCAGATCACTAATTATATACTGACGCTGAGGGACGAAAGCGTGGGGAGCGAACAGGATTAGATACCCTGGTAGTCCACGCCGTAA
+
GGGGGGGGGGGGGGGGGGGGGGGGGGGGGGGGGGGFGGGGGGGGGGGGGGGGGGGGGGGGGGGGGGGGGGGGGGGGGGGGGGGGGGGGGGGGGGGGGGGGGGGGGGGGGGGGGGGGGGGGGGGGGGGGGGGGGGGGGGGGGGGGGGGGGGGGGGGGGGGGGGGGGGGGGGGGGGGGGGGGGGGGGGGGGGGGGGGGGGGGGGGGGGFGGGGGGGGGGGGGGGGGGGGGGGGGGGGFGGGGGGFFFFGGGGFFFFGGFFFFGFGGFFGFFFFFFFFFFBFFDD
@M02352:288:000000000-CKWC8:1:1101:14794:4210 1:N:0:TACGCTGC+AAGGAGTA
TACGGAGGGTCCGAGCGTTATCCGGAATCATTGGGTTTAAAGGGTCCGCAGGCGGTCAATTAAGTCAGAGGTGAAATCCCATAGCTTAACTATGGAACTGCCTTTGATACTGGTTGACTTGAGTCATATGGAAGTAGATAGAATGTGTAGTGTAGCGGTGAAATGCATAGATATTACACAGAATACCGATTGCGAAGGCAGTCTACTACGTATGTACTGACGCTCATGGACGAAAGCGTGGGGAGCGAACAGGATTAGATACCCTGGTAGTCCACGCCGTAA
+
GGGGGGGGGGGGGGGGGGGGGGGGGGGGGGGGGGGFGGGGGGGGGGGGGGGGGGGGGGGGGGGGGGGGGGGGGGGGGGGGGGGGGGGGGGGGGGGGGGGGGGGGGGGGGGGGGGGGGGGGGGGGGGGGGGGGGGGGGGGGGGGGGFGGGGGGGGGGGGGGGGGGGGGGGGGGGGGGGGGGGGGGGFGGGGGGGGGGGGGGGGGGGGGGGGGGGGGGGGGGGGGGGGGGGGGGGGGFGGGGGGFFFFGGGGFFFFGFBFFFGFGGFFGFFFAFFGFFFBFBGD
@M02352:288:000000000-CKWC8:1:1101:15196:4234 1:N:0:TACGCTGC+AAGGAGTA
TACGGAGGGTCCGAGCGTTATCCGGAATCATTGGGTTTAAAGGGTCCGTAGGCGGGTTGTTAAGTCAGTGGTGAAAGTCTGTAGCTCAACTATAGAATTGCCATTGAAACTGATGATCTTGAATTATTGTGAAGTGTTTAGAATAAGTAGTGTAGCGGTGAAATGCATAGATATTACTTAGAATACCAATTGCGAAGGCAGAACACTAACAATATATTGACGCTGATGGACGAAAGCGTGGGGAGCGAACAGGATTAGATACCCTGGTAGTCCACGCCGTAA
+
GGGGGGGGGGGGGGGGGGGGGGGGGGGGGGGGGGGGGGGGGGGGGGGGGGGGGGGGGGGGGGGGGGGGGFGGGGGGGGGGGGGGGEGGGGGGGGGGGGGGGGGGGGGGGGGGGGGGGGGGGGGGGGGGGGGGGGGGGGGGGGGGGGGGGGGGGGGGGGGGGGGGGGGGGGGGGGGGGGGGGGGFGGGGGGGGGGGGGGGGGDC@FGGGGGGGGGGGGGGGGDG=EGGGGGGGGGGFGGGGGGFBFFGGEGFFBFGGFFFFGGGGFFGFFFFFFGFFFFF9GG
@M02352:288:000000000-CKWC8:1:1101:14085:4273 1:N:0:TACGCTGC+AAGGAGTA
TACGGAGGGTCCAAGCGTTATCCGGAATCATTGGGTTTAAAGGGTGCGCAGGCGGTTTATTAAGTCAGTGGTGAAATCTCGAGGCTCAACCTCGAAACTGCCATTGATACTGATAAACTTGAGTTCAGTTGGAGTAGGCGGAATGTGTAGTGTAGCGGTGAAATGCTTAGATATTACACAGAACACCGATAGCGAAGGCAGCTTACTAAACTGATACTGACGCTGAGGCACGAAAGCGTGGGGAGCGAACAGGATTAGATACCCTGGTAGTCCACGCCGTAA
+
GGGGGGGGGGGGGGGGGGGGGGGGGGGFGGGGGGGGGGGGGGGGGGGGGGGGGGGCEGGGGGGGGGGGGGGGGGGGGGGGGGGGGGGGGGGGGGGGGGGGGGGGGGGGGGGGGGGGGGGGGGGGGGGGGGGGGGGGGGGGGGGGGFGGGGGGGGGGGGGGGGGGGGGGGGGGGGGGGGGGGGGGGGGGGGGGGGGGGGGGGGGGGGGGGGGGGGGGGGGGGGGGGGGGGGGGGGGFGGGGGGFFFFGGCDFFFFGGFFFFGGGGFFGFFFFFFGFF>FF>GG
@M02352:288:000000000-CKWC8:1:1101:21319:4274 1:N:0:TACGCTGC+AAGGAGTA
TACGGAGGGTGCAAGCGTTACTCGGAATCACTGGGCGTAAAGAGCGTGTAGGCGGGTTTGTAAGTTTGAAGTGAAATCCAATGGCTCAACCATTGAACTGCTTTGAAAACTGCTTACCTAGAATATGGGAGAGGTAGATGGAATTTCTGGTGTAGGGGTAAAATCCGTAGAGATCAGAAGGAATACCGATTGCGAAGGCGATCTACTGGAACATTATTGACGCTGAGACGCGAAAGCGTGGGGAGCAAACAGGATTAGATACCCTGGTAGTCCACGCCCTAA
+
G9C@C;:@788CA,EFEB@FC<C@F:FG<EF@CDGGG+:66F@FGGGGGGGAFDGC>CCCGEGGGFCFA??9?B<FGBFG<FC,B4?EG8F@9?9AFGGCGDG9DFE9FCFFGGGGGDGGG=FEGDGFDGG7CFC<FBFEF<FGFDCFG9FGG7FFEDGEGGGFGFEFFGEFGGGGGCGFFFGGCECGC:FFGEEGEGGCGGGGDFGGGGFGFGFGGCGDGGGGGC@C9CD5CEDEGGGGDGF11:FFFFFFBF7D?FFF?C86?7CFB=AF*261>(59C7
@M02352:288:000000000-CKWC8:1:1101:15661:4291 1:N:0:TACGCTGC+AAGGAGTA
TACGGAGGGGGTTAGCGTTGTTCGGAATTACTGGGCGTAAAGCGTACGTAGGCGGATCAGAAAGTTGGGGGTGAAATCCCGGGGCTCAACCCCGGAACTGCCTCCAAAACTCCTGGTCTTGAGTTCGAGAGAGGTGAGTGGAATTCCAAGTGTAGAGGTGAAATTCGTAGCTATTTGGAGGAACACCAGTGGCGAAGGCGGCTCACTGGCTCGATACTGACGCTGAGGTACGAAAGTGTGGGGAGCAAACAGGATTAGATACCCTGGTAGTCCACACCGTAA
+
GACCC6@B++7666CCC887FC6@F:6DFEAFE,EGE@:?-EGGCF@FFGGEFE7>6@B=,9EFF<@=:@:8>@D9F?:>>FC@C<CFF<,8@FC:FG@C<FGGGFFEFAF9FF::>BC<F<C38CF7:<F<FC<::FF:FFGG<:<<<<?:7A<BCAFE<FF9<<:2=C*+2C+0CC6@?EGGGFGFGCE8E85CEEFGEDC8CCE70A5<CECFEFGC?E5EGDE*<?C*7;9;*?FFEDE:4B57<5>@2:2:<FAFC?86/5C?4*<<97?:?(>?CC
@M02352:288:000000000-CKWC8:1:1101:20369:4328 1:N:0:TACGCTGC+AAGGAGTA
TACGGAGGGGGTTAGCGTTGTTCGGAATTACTGGGCGTAAAGCGCACGTAGGCGGATCAGAAAGTAAGGGGTGAAATCCCAGGGCTCAACCCTGGAACTGCCTCTTAAACTCCTGGTCTTGAGTTCGAGAGAGGTGAGTGGAATTCCGAGTGTAGAGGTGAAATTCGTAGATATTCGGAGGAACACCAGTGGCGAAGGCGGCTCACTGGCTCGATACTGACGCTGAGGTGCGAAAGTGTGGGGAGCAAACAGGATTAGATACCCTGGTAGTCCACGCCGTAA
+
GGGGGFGGGGGGGGGGGGGGGGGGGGGGGGGGGGGGGGGGGGGGGGGGGGGGGGGGGGGGGGGGGGGGGGGGGGGGGGGFFFGGGGGGGGGGGGGGGGGGGFGGGGGGGGGGGGGGGGGGGGFGGGGGGGGGGGGGGGGGGGGGGGGGGGFGGGGGGGGGGGGGGGGGGGGGGGGDGGGGGGGCFGGGGGGGCGGDGDGEDEEGGGGGGF56>EDGGGGGGGGCEDGGFGGGG5CDGGGGGGF?>3DGGG>F?37C?FFFGGGGFFGF<FFFFGF?F:EFGD
@M02352:288:000000000-CKWC8:1:1101:6793:4376 1:N:0:TACGCTGC+AAGGAGTA
TACGGAGGATCCAAGCGTTATCCGGAATCATTGGGTTTAAAGGGTCCGTAGGTTGATAATTAAGTCAGAGGTGAAATCTTGCCGCTTAACGGTAAAATTGCCTTTGATACTGGTTGTCTTGAGTTATTATGAAGTGGTTAGAATATGTAGTGTAGCGGTGAAATGCATAGATATTACATAGAATACCAATTGCGAAGGCAGATCACTAATAATATACTGACACTGATGGACGAAAGCGTGGGGAGCGAACAGGATTAGATACCCTGGTAGTCCACGCCGTAA
+
GGGGGGGGGEFGGGGGGGGGGGGGGGCFFGGGGGG@CGGGGGGGFE@FCFFGEFGFGFGFGGGGGGDGGGGGGGGGGGGG<FGGGGFGGGGGFGGGGGGGGGGFFGGFGGGGGGAFGGGGGFGGDGEFGGGGGGGGGFGGGGGGCDDFAFGGGGGGGGGGCGGGGGGGGGGGGG7;,@@FFGGFGGGGGGCFGGGGGGGGGDGGGGGGGF:CFGGGGGGGGGGGGGGGGGGGGGGFGGGGGGFFBEGGGGFFF?DFFFFFGGGGFFGFBFFFFG@F>BFFGG
@M02352:288:000000000-CKWC8:1:1101:5641:4414 1:N:0:TACGCTGC+AAGGAGTA
TACGGAGGGTGCGAGCGTTAATCGGAATTACTGGGCGTAAAGCGCATGCAGGTGGTTCATTAAGTCAGATGTGAAAGCCCGGGGCTCAACCTCGGAACTGCATTTGAAACTGGTGAACTAGAGTGCTGTAGAGGGGGGTAGAATTTCAGGTGTAGCGGTGAAATGCGTAGAGATCTGAAGGAATACCAGTGGCGAAGGCGGCCCCCTGGACAGACACTGACACTCAGATGCGAAAGCGTGGGGAGCAAACAGGAGTAGATACCCTGGTAGTCCACGCCGTAA
+
GGGGGGGGGEGGGGGDEGGGCFGGGGGGFGGGGGGGGEGCDGGGGGGGGFGGGGGGFFGGGGGFGGGFFGGGGGGGGGEGGGGGGDGGGFGGGGGGGFFGGGGG9FGGGGGGGGGGGGGGGGGGGCGGDGGFFGGGGGGGGGGGGFGGGFGGGGGGGGGGGGGFGGGGGGGGGGGFGGGGGFFGGGGGGGGGGGGGEGGCCGCCEEGGGGGDGF*CFGGFGGGCFGGFGFGGGGGFGGGGGGDBBFGGFGFF:6*9>FBFFGFFFFFFF=)6BGFF>::;39
@M02352:288:000000000-CKWC8:1:1101:22691:4434 1:N:0:TACGCTGC+AAGGAGTA
TACGGAGGGTGCGAGCGTTAATCGGAATTACTGGGCGTAAAGCGCATGCAGGTGGTTCATTAAGTCAGATGTGAAAGCCCGGGGCTCAACCTCGGAACTGCATTTGAAACTGGTGAACTAGAGTGCTGTAGAGGGGGGTAGAATTTCAGGTGTAGCGGTGAAATGCGTAGAGATCTGAAGGAATACCAGTGGCGAAGGCGGCCCCCTGGACAGACACTGACACTCAGATGCGAAAGCGTGGGGAGCAAACAGGATTAGATACCCTGGTAGTCCACGCCGTAA
+
GGGGGGGGGGGGGGGGGGGGGGGGGGGGGGGGGGGGGGGGGGGGGGGGGGGGFGGEGGGGGGGGGGGGGGGGGGGGGGGGGGGGGGGFGGGGGGGGGGGGFGGGGGGGGGGGGGGGGGGGGGGGGGGGGGGGGGGGGGGGGGGGGGGGGGGGGGGGGGGGGGGGGGGGGGGGGGGGGGGGGGGFGGGGGGGGGGGGGGGGGDGGGGGGGGGGGGCGGGGGGGGGGGGGGGGGGGGFGGGGEGFFFFGGGGFFBFCFBFFFGGGGFFGFFFAAFGFFFFF;GG
@M02352:288:000000000-CKWC8:1:1101:23255:4490 1:N:0:TACGCTGC+AAGGAGTA
TACGGAGGGTCCGAGCGTTATCCGGAATCATTGGGTTTAAAGGGTCCGCAGGCGGTCGATTAAGTCAGAGGTGAAATCCCATAGCTTAACTATGGAACTGCCTTTGATACTGGTTGACTTGAGTCATATGGAAGTAGATAGAATGTGTAGTGTAGCGGTGAAATGCATAGATATTACACAGAATACCGATTGCGAAGGCAGTCTACTACGTATGTACTGACGCTCATGGACGAAAGCGTGGGGAGCGAACAGGATTAGATACCCTGGTAGTCCACGCCGTAA
+
GGFGGDCE>FFGGGGGGFEGGGGGGEGGCFGFGFG@C:FEEGGGGGFGGGGGGGGGGGGGGGGGGGGGGGGGGGGGGFFFGFDFFEFGGFGGCEDFGGFFGGGGFGGEFGGGGGGGFGFGGGGEFGFFGGCFFGGGGGGGGGGGFGGGGGGGGGFFG>:FGGCFCFEGFECCFGGGGDGFF:F9DFGGGGGGGGGGGGGG89CCGFGGGGGG<EGFFGGG6EEGGGGGGGFGGGGDGGGGGGF:>FGGGG@FB?GG?F9@EFC797F?<FFBFGFB9:>1DD
@M02352:288:000000000-CKWC8:1:1101:25925:4490 1:N:0:TACGCTGC+AAGGAGTA
TACGGAGGGTGCAAGCGTTATCCGGAATCATTGGGTTTAAAGGGTTCGTAGGCGGGCTGATAAGTCAGTGGTGAAATGCAGGGGCTCAACTCCGGCACTGCCATTGATACTGTTAGTCTTGAATTATTGTGAAGTGGTTAGAATATGTAGTGTAGCGGTGAAATGCTTAGATATTACATAGAATACCAATTGCGAAGGCAGATCACTAACAATATATTGACGCTGATGAACGAAAGCGTGGGTAGCGAACAGGATTAGATACCCTGGTAGTCCACGCCGTAA
+
GGFGG;FGGGGGGGGGGGGEGGGFGGGGGGGFGGGFGGFGFGGGGGFGGGGGGGGGGGGGGGGGGGGGGGGGGGGGGGGGFGGGGGGGGGGGGGGGGGGGGGGGGGGGGGGGGGGGGGGGDECGGGGFGGGGFFGGGGGGGGFGDDFGGGGGGGGGGGGGGGGGGGGGGGGGGGGGGGGFFGGGGGGGGGGFGGGGGGGGGGGGGGGGGGGGGFGGGG?7CGDGEGGGGGGGGGDDDEGGGGFA:FDDGGEFFFGF<FFFGGGGFFGFFFFFFFF?FFFF<>
@M02352:288:000000000-CKWC8:1:1101:26591:4515 1:N:0:TACGCTGC+AAGGAGTA
TACGGAGGGTCCGAGCGTTATCCGGAATTATTGGGTTTAAAGGGTCCGTAGGCGGGCGATTAAGTCAGTGGTGAAAGTCTGCAGCTCAACTGTAGAATTGCCTTTGATACTGGTCGTCTTGAGTTATGGTGAAGTTGGCGGAATATGTAGTGTAGCGGTGAAATGCATAGATATTACATAGAACACCGATTGCGAAGGCAGCTGACTAACCATATACTGCCGCTGATGGACGAAAGCGTGGGGAGCGAACAGGATTAGATACCCTGGTAGTCCACGCCGTAA
+
GGGGCGGGGGDGGEGGGGGGGGGGGG7FGGGGGGGGGGCFGGGEG=FGGFGGGGGDGGGGFGFGGGGGGGGGGGGGGGGGGGFFGGGGFGFGFAF9=@F>F<DFGG==<FGGFGCFCFFF9@<FGGGGGFGGF;FAFCFGGG@G:FGGGCFGGGFFEGGGGGGGGGCFGGFBBFGC9EGGGGGGGGGGEGC@CGGGDEFFGGG8E@GF+<D99CC+<F7+;8EEEDGCC6CGGCD5DD5CGC@:23DG57DF??DC?F)/<CGG?>C?)*5<67/39?34DC
@M02352:288:000000000-CKWC8:1:1101:22174:4595 1:N:0:TACGCTGC+AAGGAGTA
TACGAAGGGAGCTAGCGTTGTTCGGAATTACTGGGCGTAAAGCGCGCGTAGGCGGACTATTAAGTCAGGGGTGAAATCCCGGGGCTCAACCCCGGAACTGCCCTTGATACTGGTGGTCTAGAGATCGAGAGAGGTGAGTGGAATTTCGAGTGTAGAGGTGAAATTCGTAGATATTCGGAGGAACACCAGTGGCGAAGGCGGCTCACTGGCTCGATACTGACGCTGATGTGCGAAAGCGTGGGGAGCAAACAGGATTAGATACCCTGGTAGTCCACGCCGTAA
+
GFGG-EBF,,6@<@FGGCE7F,EFGDEGGG@FEEGFFGEECGGGD+FGFGGGGGDEC+FGFDFGGGGG,E7C4DFGGFG8>:E>F=FEGFA=CCGGEGGFGG,3DCF9,@FFCG,*>FFDFGF,?C<*::<CFEGG9,F7FC9FD,@<*CFCGFGCFFGFGGGGFE*?6=5F9BF9+**=EEG@EGGG5ECFGGGGDGG*:8CEGGG7*;*<C*;F=FGGF8CEG:+<++:5C8DBGGGCE=70955*<CF5<8CCB?<?FFFGFFGFF=))9DFFBBDFGD
@M02352:288:000000000-CKWC8:1:1101:9954:4728 1:N:0:TACGCTGC+AAGGAGTA
TACGGAGGGGGTTAGCGTTGTTCGGAATTACTGGGCGTAAAGCGCATGCAGGTGGTTCATTAAGTCAGATGTGAAAGCCCGGGGCTCAACCTCGGAACTGCATTTGAAACTGGTGAACTAGAGTACTGTAGAGGGGGGTAGAATTTCAGGTGTAGCGGTGAAATGCGTAGAGATCTGAAGGAATACCAGTGGCGAAGGCGGCCCCCTGGACAGATACTGACACTCAGATGCGAAAGCGTGGGGAGCAAACAGGATTAGATACCCTGGTAGTCCACGCCGTAA
+
GGGGGGGGGGGGGGGGGFGGGGGGGDGGGGGGGGGGGGGGGGGGGGGGGGGGFGGGGGGGGGGGGGGGGGGGGGGGGGGGGGGGGGGGGGGGGGGGFFGGGFGGGGGGGGGGGGGGGGGGGGGGGGGFGFFCGGGGGGGGGGGGGGGGGGGGGGGFGGGGGGGGGGGGGGGGGGGGGGGGGGGGGGGGGGGGGGGGGGGGGGGGGGGGGGGGGGGGGGGGGGGGGGGGGGGGGGGFGGGGGGFFFFGGGGFFFFFGFF<4EGGGF>FFBFFFFGFFFFF;GD
@M02352:288:000000000-CKWC8:1:1101:24363:4771 1:N:0:TACGCTGC+AAGGAGTA
TACGAAGGTCCCGAGCGTTATTCGGAATCACTGGGCGTAAAGGGAGCGTAGGCGGCGCGGTAAGTCAGATGTGAAATCTGGAGGCTCAACCTCCAAACTGCATTCGATACTGCCGTGCTAGAGTAATGGAGACGTAACTGGAATTCTCGGTGTAGCAGTGAAATGCGTAGATATCGAGAGGAAGACCAATGGCGAAAGCAGGTTACTGGACATTTACTGACGCTGAGGCTCGAAGGCTAGGGTAGCGAAAGGGATTAGATACCCCTGTAGTCCTAGCAGTAA
+
GGGG@CFGGDFGGGGGGGGGGGGGGGGGGGGGGGGCFFGGGGGGGGGGGGGGGGGGGGEGFGGGEGGGFFGGGFGGGGGFFEGGGGGGGGGDGFFGGGGGGGGGFGGGGGGGGGGGGGGFGGGGGEFAFGGFGGBFGE;FGGGGGGCFGFGGGGFGFFBFGGGGGGGGGGGGGGGGFGGGGGFFFGG7FGFGGGGGGGGGGG8CCGFCGGGGDGGGGGGGFEEGGGGGG5FDGGDBGFGGEGFFFFGGGGFFFFDGDFBFGGGG@FGFFFAAFGFFFFFFGG
@M02352:288:000000000-CKWC8:1:1101:24352:4823 1:N:0:TACGCTGC+AAGGAGTA
TACGGAGGGTGCAAGCGTTATCCGGAATCATTGGGTTTAAAGGGTCCGCAGGCGGTCAATTAAGTCAGAGGTGAAATACCATAGCTCAACTATGGAACTGCCTTTGATACTGGTTGACTTGAGTTATACGGAAGTAGATAGAATAAGTAGTGTAGCGGTGAAATGCATAGAGATTACTTAGAATACCGATTGCGAAGGCAGTCTACTACGTATATACTGACGCTCATGGACGAAAGCGTGGGGAGCGAACAGGATTAGATACCCTGGTAGTCCACGCCGTAA
+
GGGFGCCCEGGGGDFDFCGGGGFFGEFGEEGFECGFCGGC9FGGGGGGGGGGGGGGGGGGGGGGGGFCBFGFFFFGGFGFGAEFEDGGGGFGGFGAFFGGFGGAFGGFFGAA@FFGDGGG9<FGGGGGGGGGEFGGGGGGGGFGG9,DAEFFGGFGGGGGGGGGGGFGGFGGGGGGGGG@DEFGFCG@:FGFGGDEGDC:EEGGGCCFGGGCGGGGGGF;FEE8EDGGGCFDGGGFGGCC>EE0;DGGGGFFF?GGF62@FFGGFFFFAFBFBC@FF:>B*7
@M02352:288:000000000-CKWC8:1:1101:24356:4840 1:N:0:TACGCTGC+AAGGAGTA
TACGGAGGGTGCAAGCGTTATCCGGAATCATTGGGTTTAAAGGGTCCGCAGGCGGTCAATTAAGTCAGAGGTGAAATACCATAGCTCAACTATGGAACTGCCTTTGATACTGGTTGACTTGAGTTATACGGAAGTAGATAGAATAAGTAGTGTAGCGGTGAAATGCATAGAGATTACTTAGAATACCGATTGCGAAGGCAGTCTACTACGTATATACTGACGCTCATGGACGAAAGCGTGGGGAGCGAACAGGATTAGATACCCTGGTAGTCCACGCCGTAA
+
GGGGGGGGGGGGGGGGGGGGGGGGGGEGGGGGGGGGGGGGGGGGGGGGGGGGGGGFGGGGGGGGGGGGGGGGGGGGGGGGGGGGGGGGGGGFGGGGGGGGGGGGGGGGGGGGGGGGGGGGGGGGGGGGGGGGGGGGGGFFGGGGGGGGGGGGGGGGGGGGGGGGGGGGGGGGGGGGGFGGGGGGGGGGGGGGGGGGGGGGGGGGGGGGGGG?GGGGGGGGGGGGGGGGGGGGGGGFGGGGGGFB>EDDGGFF?FGGFFFFGGGGFFGFFFFF?FFBFFFFGG
@M02352:288:000000000-CKWC8:1:1101:16700:4872 1:N:0:TACGCTGC+AAGGAGTA
TACGGAGGGTGCGAGCGTTAATCGGAATTACTGGGCGTAAAGCGCATGCAGGTGGTTCATTAAGTCAGATGTGAAAGCCCGGGGCTCAACCTCGGAACTGCATTTGAAACTGGTGAACTAGAGTGCTGTAGAGGGGGGTAGAATTTCAGGTGTAGCGGTGAAATGCGTAGAGATCTGAAGGAATACCAGTGGCGAAGGCGGCCCCCTGGACAGACACTGACACTCAGATGCGAAAGCGTGGGGAGCAAACAGGATTAGATACCCTGGTAGTCCACGCCGTAA
+
GGGGGGGGGGGGGEGGGEGGCEFGGGGGGGGGGFFGGGGGGGGGGGGGGGGGFFGGGGGGGGGGGGFGGGGGGFGGGGGGGGGGGEGGGGGGGGGGFGGFGGGGFGFGGGGGGFGGGGGGGGGGGGGGGFGGGGGEGGGEGGGGGGGDFGEGGGFFGGGGGGGGGGGGGGGGGG?EGFGGGGGGGGGGGGGGGGGGGGGGGGEEGGGGGGGGGGGGFFGGGGGGGGGFFFGGGGG>DGGGEGD?FFDFCGF?::FG<?BFFGGGFFF?<?>FFGFBFFFFDD
@M02352:288:000000000-CKWC8:1:1101:9268:4921 1:N:0:TACGCTGC+AAGGAGTA
TACGGAGGGTGCAAGCGTTATCCGGAATCATTGGGTTTAAAGGGTCCGCAGGCGGTCAATTAAGTCAGAGGTGAAATCCCGTCGCTCAACGACGGAACTGCCTTTGATACTGGTTGACTTGAGTTATACGGAAGTAGATAGAATAAGTAGTGTAGCGGTGAAATGCATAGAGATTACTTAGAATACCGATTGCGAAGGCAGTCTACTACGTATATACTGACGCTCATGGACGAAAGCGTGGGGAGCGAACAGGATTAGATACCCTGGTAGTCCACGCCGTAA
+
GGGFGGGGGBFGGFGGGFGGGFFFG>FGFGGFFGGFFGCEDGGGGFGGGGGGGEGC==FGGDGGGGGGGGGGGGGGGFFGCE=BFFFGGGGGGGGGGGFGGEDFGGFFCGGGGFGGGGGGFFGGGGGGFGGGGFFFFF@=FFGGFGFCFFGFGGGGGGGGGGGGGGGGGGFGGC?FFGFGGGGGG9:CGGGGGGGGGGGGGGGGGGGGGGGGGCCGGGGFGGGGGGFGCGCDGGDEGG9EGGF?>FGGGGFFBFFGDFFFGFGFFFGFFFFBFGFBBFFBGG
@M02352:288:000000000-CKWC8:1:1101:8268:4977 1:N:0:TACGCTGC+AAGGAGTA
TACGGAGGGTTCAAGCGTTATCCGGAATCATTGGGTTTAAAGGGTCCGCAGGCGGTCAATTAAGTCAGAGGTGAAATCCCATAGCTTAACTATGGAACTGCCTTTGATACTGGTTGACTTGAGTTATACGGAAGTAGATAGAATAAGTAGTGTAGCGGTGAAATGCATAGATATTACTTAGAATACCGATTGCGAAGGCAGTCTACTACGTATATACTGACGCTCATGGACGAAAGCGTGGGGAGCGAACAGGATTAGATACCCTGGTAGTCCACGCCGTAA
+
GGGGGGGGGGGGGGGGGGGDGGGGGGGGGGGGGGGGDGGFFGGGGGGGGGGGGGGGGGGGGGGGGGGGGGGGGGGGGGGGGGGGGGGGGGGGGGGGGGGGGGGGGGGGGGGGGGGGGGGGGGGGGGGGGGGEFGGGGGGGGGGGGGGGGGGGGGGGGGGGDFGGGGGGGGGGGGGGGGGGGGGGGFGGGGGGGGGGGEGGGGGGGGGGGGGGGGGGGGGGGGDEEGGGGGGGGGGFGGGGGGFFFFGGGGFFFFGGFFFFGFCF?><FFFFAFGFF;?B7DG
@M02352:288:000000000-CKWC8:1:1101:21172:4989 1:N:0:TACGCTGC+AAGGAGTA
TACGGAGGGTCCGAGCGTTATCCGGAATCATTGGGTTTAAAGGGTCCGCAGGCGGTCGATTAAGTCAGAGGTGAAATCCCATAGCTTAACTATGGAACTGCCTTTGATACTGGTTGACTTGAGTCATATGGAAGTAGATAGAATGTGTAGTGTAGCGGTGAAATGCATAGATATTACACAGAATACCGATTGCGAAGGCAGTCTACTACGTATGTACTGACGCTCATGGACGAAAGCGTGGGGAGCGAACAGGATTAGATACCCTGGTAGTCCACGCCGTAA
+
GGGGGGGDGGGGGGGGGGGGGGGGGGGGGGGGFGGGGGGGGGGGGGGGGGGGGGGFGGGGGGGGGGGGGGGGGGGGGGGGGGGGGGGGGGGGGGGGGGGGGGGGGGGGGGGGGGGGFGEGGGGGGGGGGGGGGGGGGGGGGGGGGGGGGGGGGGGGGGGGGGGGGGGGGGGGGGGGGGGGGGGGGGGGGGGGGGGGGGGGGGGGGGGGGGGGGGGGGGGGGGGGGGGGGGGGGDGFGGGGGGFFFFGCEGFFFFFFFFFFFGGGF4CFFFFFFGFBFFFFGG
@M02352:288:000000000-CKWC8:1:1101:25204:5050 1:N:0:TACGCTGC+AAGGAGTA
TACGAAGGTCCCGAGCGTTATTCGGAATCACTGGGCGTAAAGGGAGCGTAGGCGGCGCGGTAAGTCAGATGTGAAATCTGGGGGCTCAACCCCCAAACTGCATTCGATACTGCCGTGCTAGAGTAATGGAGAGGTAACTGGAATTCTCGGTGTAGCAGTGAAATGCGTGGATATCGAGAGGAAGACCAATGGCGAAAGCAGGTTACTGGACATTTACTGACGCTGAGGCTCGAAGGCTAGGGTAGCGAAAGGGATTAGATACCCCTGTAGTCCTAGCAGTAA
+
GGGGFGGGGFGGGGGGGGGGGGGGGGGGGGGGGGGGGGGGGGGGGGGGGGGGGGGGGGGGGGGGGGGGGGGGGGGGGGGGGGGGGGFGGGGGGGGEGGGGDFFG9FCGGGGGGGGGGGGGGGGGGGFGGGGGGGGGGGGFGGGGGGEFGGGGFGGGGGGGGGGGGGGGGGGGGGC@EFFGGGFFCCGGGGGGGGGGGGGGGFCGGGFCFGGGGDFFGGGGFG5?EGGGGGGDGF<BFFGGGGFFBFGGGDEFFFGGFFFFGGGGFFGFFFFAFF4>:DFFGF
@M02352:288:000000000-CKWC8:1:1101:11820:5071 1:N:0:TACGCTGC+AAGGAGTA
TACGAAGGGAGCTAGCGTTGTTCGGAATTACTGGGCGTAAAGCGCGCGTAGGCGGATTATTAAGTTAGGGGTGAAATCCCAGGGCTCAACCCTGGAACTGCCCTTAATACTGGTAATCTAGAGTTCGAGAGAGGTGAGTGGAATTCCGAGTGTAGAGGTGAAATTCGTAGATATTCGGAGGAACACCAGTGGCGAAGGCGGCTCACTGGCTCGATACTGACGCTGAGGTACGAAAGTGTGGGGAGCAAACAGGATTAGATACCCTGGTAGTCCACACCGTAA
+
GGGGFGGGECFGGGGGGGGFCFGFGFGGGGGGGGFGGFGGGGGGGCGGGGEGGGGFGGGGGGGGGGGGGGGGEGFGGGGGGFGGG@GF=FEGGGGGGGGGGGGGCFACCDFGGGGGGGEF>DFGGGGGGGGGGGFGGFFF@GCGGGGGGGFGGGGCGGCEEFFFFGGGGGGFGGGGGGGGGGFFGGGGGGGGGGGGGGGGGGEEGG7FGGGGGGGDGEGGGGGGEDEGCC*<EGGDFG>CCC>:>EG47CFFBFGC2?<*?CFG4>G?)*5<FD*52:@4FD
@M02352:288:000000000-CKWC8:1:1101:13054:5098 1:N:0:TACGCTGC+AAGGAGTA
TACGGAGGGTGCGAGCGTTAATCGGAATTACTGGGCGTAAAGCGCATGCAGGTGGTTCATTAAGTCAGATGTGAAAGCCCGGGGCTCAACCTCGGAACTGCATTTGAAACTGGTGAACTAGAGTGCTGTAGAGGGGGGTAGAATTTCAGGTGTAGCGGTGAAATGCGTAGAGATCTGAAGGAATACCAGTGGCGAAGGCGGCCCCCTGGACAGACACTGACACTCAGATGCGAAAGCGTGGGGAGCAAACAGGATTAGATACCCTGGTAGTCCACGCCGTAA
+
GGGGGEGGGGGGGEGGGGGGFFGGGGGGGGGGGGGGGGGGGGGGGGGGGGGGFGGGGGGGGGGGGGGGGGGGGGGGGGGGGGGGGGGGGFGGGGGGFFFGGGGGGGGGGGGGGGGGGGGGGGGGGGGGGGGGGGGGGGGGGGGGGGGGGGGGGGGGGGGGGGGGGGGGGGGGGGFGGGGGGGGFGGGGGGGGGGGGGGGGGGGGGGGGGGGGGGGGGGGGGGGGGGGGGGGGGGGFGGGGGGFFFFGGFGFFFFFGDFFFGGGGFFGFFFFFFFF<B?F>DD
@M02352:288:000000000-CKWC8:1:1101:16446:5189 1:N:0:TACGCTGC+AAGGAGTA
TACGGAGGGTTCAAGCGTTATCCGGAATCATTGGGTTTAAAGGGTCCGCAGGCGGTCAATTAAGTCAGAGGTGAAATCCCATAGCTTAACTATGGAACTGCCTTTGATACTGGTTGACTTGAGTTATACGGAAGTAGATAGAATAAGTAGTGTAGCGGTGAAATGCATAGATATTACTTAGAATACCGATTGCGAAGGCAGTCTACTACGTATATACTGACGCTCATGGACGAAAGCGTGGGGAGCGAACAGGATTAGATACCCTGGTAGTCCACGCCGTAA
+
GGGGGGGGGFGGGGGGGGGGFGGGGGGGGGGGGGGGGGGGGGGGGGGGGGGGGGGGGGGGGGGGGGGGGGGGGGGGGGGGGGGGGGGGGGGGGGGGGGGGGGGGGGGGGGGGGGGGGGGGGGGGGGGGGGGGGGGGGGGGGGGGGGGGGGGGGGGGGGGGGGGGGGGGGGGGGGGGGGGGGGGGGGGGGGGGGGGGGGGGGGGGGGGGGGGGGGGGGGGGGGGGGGFGGGGDGGGFGGGGGGFFBFDGGGFFFFGGFFFFGGGGFFGFF?AAFGFFFFF;GG
@M02352:288:000000000-CKWC8:1:1101:9057:5193 1:N:0:TACGCTGC+AAGGAGTA
TACGGAGGGTCCAAGCGTTATCCGGAATCATTGGGTTTAAAGGGTCCGCAGGCGGTCAATTAAGTCAGAGGTGAAAGCCCATCGCTCAACGATGGAACTGCCTTTGATACTGGTTGACTTGAGTTATACGGAAGTAGATAGAATAAGTAGTGTAGCGGTGAAATGCATAGATACTACTTAGAATACCGATTGCGAAGGCAGTCTACTACGTATATACTGACGCTCATGGACGAAAGCGTGGGGAGCGAACAGGATTAGATACCCTGGTAGTCCACGCCGTAA
+
GGAFE@G+@FFFFGGFGGGGGE@:C,7FCEF<,C@F@EFG<FGDGFGGDEDGE=>@FE@EGGFEEAAFGGGGGFFGGG<FEE@FEEBCGCE7FG@E?FFGG<F9?FCE<DGCGFG@F<FGG9DGGGGFAFDC>F<<DDFGGG,@,87F@FGCFG;DECG<FCEF9E>FGE97>,>DE9;@EC@EG9F@7FFGFC8>EDGFECFGFGFEFGGGGE@++?BEGC5AED99?CFC5:9:>EC>E5>:6BG3*9)7:<<72?D?GGGFFF39<F447D??9(.4C<
@M02352:288:000000000-CKWC8:1:1101:7532:5213 1:N:0:TACGCTAC+AAGGAGTA
TACGGAGGGTCCGAGCGTTATCCGGAATTATTGGGTTTAAAGGGTCCGTAGGCGGGCGATTAAGTCAGTGGTGAAAGTCTGCAGCTCAACTGTAGAATTGCCTTTGATACTGGTCGTCTTGAGTTATGGTGAAGTTGGCGGAATATGTAGTGTAGCGGTGAAATGCATAGATATTACATAGAACACCGATTGCGAAGGCAGCTGACTAACCATATACTGACGCTGATGGACGAAAGCGTGGGGAGCGAACAGGATTAGATACCCTGGTAGTCCACGCCGTAA
+
GGGGGGGGGGGGGGGGGGGGGGGGG@FGGGGGGGGGGGGGGGGGGGGGFGGGGGGDGGGGGGGGGGGGGGGGGGGGGGGGGGGGGGGGGGGGGGGGGGGGGGGGGGGGGGGGGGGGFGGGGGGGGGGGGGGGGGGGGGGGGGGGGGGGGGFGGGGGGGGGGGGGGGGGGGGGGGGGGGGGGGGGGGGGGDGGGGGGGGGGGGFGGGGGGGGGGGGGGGGGGGGGGGGGGGGGGGGFGGDGGGFFFEGGGGFFFFGGFFFFGGGGFFGFBBFFFGFFFFFFGG
@M02352:288:000000000-CKWC8:1:1101:6059:5300 1:N:0:TACGCTGC+AAGGAGTA
TACGGAGGGTTCAAGCGTTATCCGGAATCATTGGGTTTAAAGGGTCCGCAGGCGGTCAATTAAGTCAGAGGTGAAATCCCATAGCTTAACTATGGAACTGCCTTTGATACTGGTTGACTTGAGTTATACGGAAGTAGATAGAATAAGTAGTGTAGCGGTGAAATGCATAGATATTACTTAGAATACCGATTGCGAAGGCAGTCTACTACGTATATACTGACGCTCATGGACGAAAGCGTGGGGAGCGAACAGGATTAGATACCCTGGTAGTCCACGCCGTAA
+
GGGGGGGGGFFGGGGGGGGGGGGGGGGGGGGGGGGGGGGGGGGGGGGGGGGGGGGGGGGGGGGGGGGGGGGGFGGGGGGGGG=FEGGGGGGGGGGGGGGGGGGGGGGGFGDFGGGGGGGGFGGGGGGGGGGGGGGGGGGGGGGFGGGGGGGGGGGGGGGGGGGGGFGFGGGGGGFG@BGGGGGFGGGGGGGFFGGGGGGGGGGGGGGGGEGGFGGGGGGGGGEC8>FGGCFCEGGFGGGGGGFBFFGGGGFFFFF>>FFBGGGGFFGFF6AB6C*49FEFGG
@M02352:288:000000000-CKWC8:1:1101:6042:5303 1:N:0:TACGCTGC+AAGGAGTA
TACGGAGGGTTCAAGCGTTATCCGGAATCATTGGGTTTAAAGGGTCCGCAGGCGGTCAATTAAGTCAGAGGTGAAATCCCATCGCTTAACTATGGAACTGCCTTTGATACTGGTTGACTTGAGTTATACGGAAGTAGATAGAATAAGTAGTGTAGCGGTGAAATGCATAGATATTACTTAGAATACCGATTGGGAAGGCAGTCTACTACGTATATACTGACGCTCATGGACGAAAGCGTGGGGAGCGAACAGGATTAGATACCCTGGTAGTCCACGCCGTAA
+
GFFDECFGCB@FEFCFCFCFGGGGGCGGGGGG,@FB7CDC@FGGGGGGCEGGGGGGGGFCF9?<EFGGGGGGFGG9F<BF,<9FCFGCFFEDGGGGGGGGGGGGFG,5<ADFFG9F<FCGGCFGGGGFGGG>CCDFGD9<FD,,3E=ECEGFFCGGGGCF@FCE99;@5<BF9EGCFGGGGGFFFB,1CCFF6,,::CGGGF69FG?FGEGFCFFBFCFEFGGEC5ECCFF)/?DEGGGGGGF:B>3)CDDF602?2?9/<7<6*8F6)9A2*:?1(-8-//
@M02352:288:000000000-CKWC8:1:1101:8195:5312 1:N:0:GACGCTGC+AATGAGTA
TACGGAGGTCGCGAGCGTTATCCGGAATTACTGGGCGTAAAGCGCATGCAGGCGGTTTATTAAGTCAGATGTGAAATCCCCGGGCTCAACCTCGGAACTGCATTTGAAACTGGTGAACTAGAGTGCTGTAAAGGCGGGTGGAATTCCTGGTGTAGCGGTGAAATGCGTAGAGATTTGGAGTAAAACCAGTGGCGAAGGCGGCCCCCTGGACAACAACTGACGGTCAGACGCGAAAGCGTGGGGAGCAAACAGGACTAGATACCCCGGTAGTCCACGCATTAA
+
G<<C-68@B,8FF+CFEBB@,69@F7+CF<E@EEFFC=:,6CCFG:FGCGG,+4=F++,<<5F<FFGA?FEB,A<?5<?E+4+3>+BBFF=<>FC::FFAF<F,,<@<>E,:,:@,,7:,3>F@,,8@@C,@;C,C7F1*4<27F,22?F>CF99C<:F@F,BF+BFG:*/+0<0+<02;+<E+<9CF>:E6E>5/*2*?CE5**:=8*;D+***2*AF7+**;*103+277*2/7<5/*:8)-2<*9+9F?BF*9:/-10<<>@D)7(8.)9:?6>(),>C
@M02352:288:000000000-CKWC8:1:1101:11506:5347 1:N:0:TACGCTGC+AAGGAGTA
TACGGAGGGTGCGAGCGTTAATCGGAATTACTGGGCGTAAAGCGCATGCAGGTGGTTCATTAAGTCAGATGTGAAAGCCCGGGGCTCAACCTCGGAACTGCATTTGAAACTGGTGAACTAGAGTGCTGTAGAGGGGGGTAGAATTTCAGGTGTAGCGGTGAAATGCGTAGAGATCTGAAGGAATACCAGTGGCGAAGGCGGCCCCCTGGACAGACACTGACACTCAGATGCGAAAGCGTGGGGAGCAAACAGGATTAGATACCCTGGTAGTCCACGCCGTAA
+
GGGGGGGGGGGGGGGFGGGGDFGGGGGGGGGGFGGGGGGGGGGGGGGGGGGGFGGFGGGGGGGGFGGGGGGGGGGGGGGGGGGGGGGFGGGGGGGGFFGGGGGGGGGGGGCGGGGGGGGGGGGGGGGGGGGGGGGGGGGGGGGGGGGGGGGGGGGGGGGGGGGGGGGGGGGGGGGGGFFGGGGGGGGGGGGGGGGGGGGGGGGGGGGGGGGGGGGGGGGGGGFFGGGGGGGGGGGFFGGGGGDBFFGGFG4?BB7FFFFFGGGGFFFFFFFAFG?F>FF6CD
@M02352:288:000000000-CKWC8:1:1101:6502:5354 1:N:0:TACGCTGC+AAGGAGTA
TACGGAGGATCCAAGCGTTATCCGGAATCATTGGGTTTAAAGGGTCCGTAGGTGGATAATTAAGTCAGAGGTGAAATCTTGCCGCTTAACGGTAAAATTGCCTTTGATACTGGTTGTCTTGAGTTATTATGAAGTGGTTAGAATATGTAGTGTAGCGGTGAAATGCATAGATATTACATAGAATACCAATTGCGAAGGCAGATCACTAATAATATACTGACACTGATGGACGAAAGCGTGGGGAGCGAACAGGATTAGATACCCTGGTAGTCCACGCCGTAA
+
GGGGGGGGGGGGGGGGGGGGGGGGGDFGGGGGGGGGGGGGGGGGGGGGGFFGFFGFGGGGGGGGGGGGGGGGGGGGGGGGGGGGGGGGGGGGGGGGGGGGGGGGGGGGGGGGGGGGGGGGGGGGGGGGGGGGGGGGGGGGGGGGGGGGGGGGGGGGGGGGGFGGGGGFFDGGGGGGGGGGGFGGGGGGGGGGGGGGGGGGEFFGGGGGGGGGGGGGGGGGGGGGGGGGGGGGGGGFGDDGDGFFFFGGGGFFFFGGFFFFGG?FFFGFFFFFFGF?9?FBGG
@M02352:288:000000000-CKWC8:1:1101:23703:5358 1:N:0:TACGCTGC+AAGGAGTA
TACGGAGGATCCAAGCGTTATCCGGAATCATTGGGTTTAAAGGGTCCGCAGGCGGTCAATTAAGTCAGAGGTGAAAGCCCATCGCTCAACGATGGAACTGCCTTTGATACTGGTTGACTTGAGTTATACGGAAGTAGATAGAATAAGTAGTGTAGCGGTGAAATGCATAGATATTACATAGAATACCAATTGCGAAGGCAGATCACTAATAATATACTGACACTGATGGACGAAAGCGTGGGGAGCGAACAGGATTAGATACCCTGGTAGTCCACGCCGTAA
+
GGGGGGGGGGGGGGGGGFGGGGGGGDEGGGGGGFGFGGGGFGGGGGGGGGGGGGGCFFGGGGGGGGGGGGGEGGGGGGGGFFDCFAGGGGGGGGGGGGGGGGGGGGGGFFGGGGGGGGGGFFGGGGGGGGGGGGGGGGGGGGGGGGGGGGGGGGGGGGGGGGGGGGGGGGGGGGGGGGGGGGGGGGGGGGGGGGGEEEGGGGGGGGGGGGGGGGGGGGGG6EFGGGGGGGFDGGGDFGDGGGFF>DGGGGFFFFF=>FBFGGDGFFGF:FAFFGFFFFFFGG
@M02352:288:000000000-CKWC8:1:1101:6517:5367 1:N:0:TACGCTGC+AAGGAGTA
TACGGAGGATCCAAGCGTTATCCGGAATCATTGGGTTTAAAGGGTCCGTAGGTGGATAATTAAGTCAGAGGTGAAATCTTGCCGCTTAACGGTAAAATTGCCTTTGATACTGGTTGTCTTGAGTTATTATGAAGTGGTTAGAATATGTAGTGTAGCGGTGAAATGCATAGATATTACATAGAATACCAATTGCGAAGGCAGATCACTAATAATATACTGACACTGATGGACGAAAGCGTGGGGAGCGAACAGGATTAGATACCCTGGTAGTCCACGCCGTAA
+
GGGGGGGGEFGGGGGGGGGGFGGGGGGGGGGEGGGFGGGGGGGGGGGGCEGGFFGGGFGGGGGGGGGGGGGGGGGFFGGGGGGGGGGGGGFGGGGGGGGGGGGGGFGGGGGGGGGGGGGGGFFFFEEGGGGGGGCGGGFGGGGGGGGGGF<DGGCFGGF>FDFFDACAFFGGGFGGGGGGGFF9CFDGGFFFG>EEGGGGGGFGGFFFGGGG9BBFFGGGFGGGCFFDGGGDEGGFFG5EEEEDFFGGGDEFFFGDF*:4EGCFFFG:<FDF*:7:>0;2CD
@M02352:288:000000000-CKWC8:1:1101:21904:5369 1:N:0:TACGCTGC+AAGGAGTA
TACGAAGGTCCCGAGCGTTATTCGGAATCACTGGGCGTATAGAGTACGTAGGCGGTTTGGTAAGTCAGGTGTGAAATCCCGAAGCTCAACTTCGGAACTGCACCCGATACTGCCAGACTAGAGTAATGGAGGGGCAGGTGGAATTCTCGGTGTAGCAGTGAAATGCGTGGATATCGAGAGGAAGACCAATGGCGAAGGCAGCCTGCTGGACATTTACTGACGCTGAGGTACGAAGGCCAGGGTAGCGAAAGGGATTAGATACCCCTGTAGTCCTGGCAGTAA
+
GGGGGGGGGGGGGGGGGEGGGGGGGGGGGGGGGGGGFCF@FGGGGGGGGFGGGGGFGGGGGGGGGGGGGGGGGGGGGGGGGGFGGFFGGGGGGGGGGGGGGGGGGGGGGGGGGGGGGGGGGGGGGGGGGGGGGGGGGGGGGGGGGGGGGGGGGGGGGFGGGGGGGGGEGGGGGGGGGGGGGGFGGGGGGGGGGGGGGGGGGGGGGGGGGGGGGGGGGGGGGGG8EDFGGGGGGGGFFFGFGGF>?4DGGGFFFFGG<=<BGGGGFFGFFFFF?7BFFBFBGG
@M02352:288:000000000-CKWC8:1:1101:14162:5401 1:N:0:TACGCTGC+AAGGAGTA
TACGGAGGGTGCGAGCGTTAATCGGAATTACTGGGCGTAAAGCGCATGCAGGTGGTTCATTAAGTCAGATGTGAAAGCCCGGGGCTCAACCTCGGAACTGCATTTGAAACTGGTGAACTAGAGTGCTGTAGAGGGGGGTAGAATTTCAGGTGTAGCGGTGAAATGCGTAGAGATCTGAAGGAATACCAGTGGCGAAGGCGGCCCCCTGGACAGACACTGACACTCAGATGCGAAAGCGTGGGGAGCAAACAGGATTAGATACCCTGGTAGTCCACGCCGTAA
+
GGGGGGGGGGGGGGGGGGGGGGGGGGGGGGGGGGGGGGGGGGGGGGGGGGGGFGGGGGGGGGGGGGGGGGGGGGGGGGGGGGGGGEGGGGGGGGGGGFGGGGGGGGGGGGGGGGGGGGGGGGGGGGGGGGGGGGGGGGGGGGGGGGGGGGGGGGGGGGGGGGGGGGGGGGGGGGGGGGGGGGGGGGGGGGGGGGGGGGGGGGGGGGGGGGGGGGFFCGGGGGGFGGGGGGGGGGG@FGGGGGFFFFGDGGFFFB9DFFAFGGGGFFGFDF7AFGFF>BF>DC
@M02352:288:000000000-CKWC8:1:1101:17012:5408 1:N:0:TACGCTGC+AAGGAGTA
TACGGAGGGTCCGAGCGTTATCCGGAATCATTGGGTTTAAAGGGTCCGCAGGCGGTCAATTAAGTCAGAGGTGAAATCCCATACCTTAACTATGGAACTGCCTTTGATACTGGTTGACTTGAGTCATATGGAAGTAGATAGAATGTGTAGTGTAGCGGTGAAATGCATAGATATTACACAGAATACCGATTGCGAAGGCAGTCTACTACGTATGTACTGACGCTCATGGACGAAAGCGTGGGGAGCGAACAGGATTAGATACCCTGGTAGTCCACGCCGTAA
+
GGGGGGGGGGGGGGGGGCFGGGGFGDFGGGGFFFGFCFGGGGGGGGGGGGGGGGGGGGGGFFGGGGGGGGGGGGGGGGGGGGGGGGGGGGGGGGGGGGGGGGGGGGGGGFGGGGGGGGGGGGFGGGGGGGGGGGFGFFFFGGGGGGGGGGGGGGGGGGGGGGGGGGGGGGGGGGGFFGGGGGGGGGCEGGGGFGGEGGGGGGGGGGGGGGGGGGGGGGGFGGDCGGGGGFGGGGGDGGGGGGF:;DGGEGFFF?GGFFBFGGGGFFFFFFFF?FFFFFFBGD
@M02352:288:000000000-CKWC8:1:1101:13084:5420 1:N:0:TACGCTGC+AAGGAGTA
TACGGAGGGTCCGAGCGTTATCCGGAATCATTGGGGTTAAAGGGTCCGCAGGCGGTCAATTAAGTCAGAGGTGAAATCCCATAGCTTAACTATGGAACTGCCTTTGATACTGGTTGACTTGAGTGATATGGAAGTAGATAGAATGTCTAGTGTAGCGGTGAAATGCATAGATATTACACAGAATACCGATTGCGAAGGCAGTCTACTACGTATGTACTGACGCTCATGGACGAAAGCGTGGGGAGCGAACAGGATTAGATACCCTGGTAGTCCACGCCGTAA
+
EFDF7CFGC@FFGEGEG:F,<<@C@:+CCFCEGFC+++9CFA9BF8CEFFFDGEG@7=F5C?FEF5,CF,BFFFGGDGG85BBE8EGFC<,5,CE9=,><B3EB9FFCEGGGGGGCGAFGGFGF,3FA3CCE9@<@<<E<FFG9C,,8,@DFGGAGF:FFF<E;;E9;C?CFFE;@;9;DFGG9FGGGGE7CFG@E*BFCEC?2,BF9+**22:?<@FEFEEGG;C+<9+9CGDCDGEDGGE)8;ECDGC>FB?4??FAFG?CF?>F@9=7.9C6:2(74CD
@M02352:288:000000000-CKWC8:1:1101:26088:5460 1:N:0:TACGCTGC+AAGGAGTA
TACGGAGGGTGCAAGCGTTATCCGGAATCATTGGGTTTCAAGGGTTCGTAGGCGGGCTGATATGTCAGTGGTGAAATGCAGGGGCTCAACTCCGGCACTGCCATTGATACTGTTAGTCTTGAATTATTGTGAAGTGGTTAGAATATGTAGTGTAGCGGTGAAATGCTTAGATATTACATAGAATACCAATTGCGAAGGCAGATCACTAACAATATCTTGACGCTGATGAACGAAAGCGTGGGTAGCGAACAGGCTTAGATACCCTGGTAGTCCACGCCGTAA
+
@FGGGG@+CFFGF<CF@CFEFAD6+,8DFDFGGGFGGG,6CC@@F@CCCA7?9:+4::?,:F,BA<CFAFDFG<?B<FFE<,@EDDGF@@FDG>C=+@ADBGFGG9>CFG9FCF9FFGGGCC8FFGGGFE9D,8E<FFGGGFFGGFCF9FFCFEFCFE>FF,??9FFGDCFGCFG@C?BFGG,,@FGGD@BC;88**=8>;8C+?B;2+3;0BFG+<FB9CEGGG3?C++295ED5F5DC8C@A<@3)>7.7((9>:64FGG+>?>D:483.6*030:34**
@M02352:288:000000000-CKWC8:1:1101:26071:5469 1:N:0:TACGCTGC+AAGGAGTA
TACGGAGGGTGCAAGCGTTATCCGGAATCATTGGGTTTAAAGGGTTCGTAGGCGGGCTGATAAGTCAGTGGTGAAATGCAGGGGCTCAACTCCGGCACTGCCATTGATACTGTTAGTCTTGAATTATTGTGAAGTGGTTAGAATATGTAGTGTAGCGGTGAAATGCTTAGATATTACATAGAATACCAATTGCGAAGGCAGATCACTAACAATATATTGACGCTGATGAACGAAAGCGTGGGTAGCGAACAGGATTAGATACCCTGGTAGTCCACGCCGTAA
+
GCFGEGDE@CFGGAGGG:CFGGGGG7CEEFADFCFCCCF<<FGGFGCFFFGGGGDCFGFGFGFGGGGGGGFE<FFGGGGGF8CCFGGGGGGGGGGGGGGGGGGGGCFGGGGCCDGGGD9BDCFFCGGC=FGD<FGGFECCCFECFCCFGGGCFGFGGEFGGGGGDGCFFDFFG@FCF9FCGG?,CEFGC@B:B518CC5985@@GGFGCC69?EBFGG9+?BC:*5<7CGGGGGG5*2/;CEEF?@DDE<>F?<*?7=26::E4?F*<<?3:?C@:>F:9D7
@M02352:288:000000000-CKWC8:1:1101:13040:5480 1:N:0:TACGCTGC+AAGGAGTA
TACGGAGGGTCCAAGCGTTATCCGGAATCATTGGGTTTAAAGGGTCCGCAGGCGGTCAATTAAGTCAGAGGTGAAATCCCATAGCTTAACTATGGAACTGCCTTTGATACTGGTTGACTTGAGTTATACGGAAGTAGATAGAATAAGTAGTGTAGCGGTGAAATGCATAGATATTACTTAGAATACCGATTGCGAAGGCAGTCTACTACGTATATACTGACGCTCATGGACGAAAGCGTGGGGAGCGAACAGGATTAGATACCCTGGTAGTCCACGCCGTAA
+
GGGGGGGGGGGGGGFFEFGGGGGGGGGGGGGGGGGGGGGFGGGGGGGGGGGGGGGFGGGGGGFFFGGGGGGGGGGGGGGGGGGGDGGGGGGGGGGGGGGGGGGCGGGGGGGGFGGGGGGGGGGGGGGGGGGE>EGGGFGGGGGGGGEFGGGGGGGGGGFGGGGGGGGGGGGGGGGGGGGGGGGGGGGGGGGGGGGCGEGGGGGGGGGGGGGGGGGFGGGGGGGGGGGFFFGGCEDEGGGGGGDBBFGGGG>F??DG<FFFGG?F4>FFAFBAFCFFB?FFGG
@M02352:288:000000000-CKWC8:1:1101:6875:5512 1:N:0:TACGCTGC+AAGGAGTA
TACGGAGGGTCCGAGCGTTATCCGGAATCATTGGGTTTAAAGGGTCCGCAGGCGGTCGATTAAGTCAGAGGTGAAATCCCATAGCTTAACTATGGAACTGCCTTTGATACTGGTTGACTTGAGTCATATGGAAGTAGATAGAATGTGTAGTGTAGCGGTGAAATGCATAGATATTACACAGAATACCGATTGTGAAGGCAGTCTACTACGTATGTACTGACGCTCATGGACGAAAGCGTGGGGAGCGAACAGGATTAGATACCCTGGTAGTCCACGCCGTAA
+
GGGGGGGGGGGGGGGGGGGGGGGGGGGGGGGGGGGGGGGGGGGGGFFFGGGGGGGEGG@FGGGGGGGGGGGGGGGGGGGGGGFGGGGGGGG<FGGGGGGGGGGGGGGGFGGGGGGGFGGGGGGGGGGGGGGF98FGGDFGFGFGCFGGGGGGGGGGGDGDGGGGFFBDFF5<9FGGGGGGGGGGGGGGGGGFCCFGGGGGGGGGFGGGGGGEG?F9CFFGGGGEGGGGG6CCGGDBGGGGGGF?>EGGCDDFFBGGFFB?CFGGFFG?AFFFFGFBFFFF3D
@M02352:288:000000000-CKWC8:1:1101:6896:5512 1:N:0:TACGCTGC+AAGGAGTA
TACGGAGGGTCCGAGCGTTATCCGGAATCATTGGGTTTAAAGGGTCCGCAGGCGGTCGATTAAGTCAGAGGTGAAATCCCATAGCTTAACTATGGAACTGCCTTTGATACTGGTTGACTTGAGTCATATGGAAGTAGATAGAATGTGTAGTGTAGCGGTGAAATGCATAGATATTACACAGAATACCGATTGCGAAGGCAGTCTACTACGTATGTACTGACGCTCATGGACGAAAGCGTGGGGAGCGAACAGGATTAGATACCCTGGTAGTCCACGCCGTAA
+
GGGGGGGCFGGGGCEGGGGGGGGE7FGGGGGGGEFGGGGGF9EGGGGGF@FGGGGFGEGEGG,EFGCGGFG,D?EFGGGGGG8EEFFEFGGCGGGGGGGGGGGGGGGDCGGGGGGGGGFGCCDFCDFGGGGCCFEFFFDDFGFDC<FGGGGGGGGGGGGGGFEG9FC9EGGGGGGGFGGGGGGCFFGGGGGG?8CEEEGGGGGG9CFGGGGGG?FFFGGG?CECEGGGF6FD=EDEFEGC5E>?6DGDGGFF0:FGF?2*+<CFFFD@<=>-=D?:>:5299
@M02352:288:000000000-CKWC8:1:1101:12690:5515 1:N:0:TACGCTGC+AAGGAGTA
TACGGAGGGTCCAAGCGTTATCCGGAATCATTGGGTTTAAAGGGTCCGCAGGCGGTCAATTAAGTCAGAGGTGAAATCCCATAGCTTAACTATGGAACTGCCTTTGATACTGGTTGACTTGAGTTATACGGAAGTAGATAGAATAAGTAGTGTAGCGGTGAAATGCATAGATATTACTTAGAATACCGATTGCGAAGGCAGTCTACTACGTATATACTGACGCTCATGGACGAAAGCGTGGGGAGCGAACAGGATTAGATACCCTGGTAGTCCACGCCGTAA
+
GGGGGGEDFGGGGGGGGGGGGGGGGF:FFGGGGCGFGGGCFGGGGGGGGGGGGGGGGGGGGGGFG9FGGGGEGGGGGGGGGGFFGGGGGGGGGGFGGGGGGGGGGGGGGGGGGGGEGGDFGGGGDCGFGGGDEEEGGFFCEGGGGFGGGFFFFGGGGGGD@FCFGGGF:9:CGGGGGGGGGGGFGGGGGGGGGGGGGGGGEGGG@FG@FEGGGGGGGGGCFGECGGGFGFG<EEDEGGGGGGE:>FCDGGDF<?GFDFBFGGDFFFGFFFF2BFFFF?FFGG
@M02352:288:000000000-CKWC8:1:1101:13264:5521 1:N:0:TACGCTGC+AAGGAGTA
TACGGAGGGGGTTAGCGTTGTTCGGAATTACTGGGCGTAAAGCGCACGTAGGCGGATCAGAAAGTAAGGGGTGAAATCCCAGGGCTCAACCCTGGAACTGCCTCTTAAACTCCTGGTCTTGAGTTCGAGAGAGGTGAGTGGAATTCCGAGTGTAGAGGTGAAATTCGTAGATATTCGGAGGAACACCAGTGGCGAAGGCGGCTCACTGGCTCGATACTGACGCTGAGGTGCGAAAGTGTGGGGAGCAAACAGGATGAGTTACCCTGGTAGTCCACGCCGTAA
+
GGGGGGGGGGGBCGGGGGGGGFGGGGDGGG<FGGGGGGGGGGFGCCFGGGGGGGGGCFFGGGGGGGGGFGGGDGGGG9EFFFGGGGGGGGGGFGGFFGF>FFGGGGGGFFFC8FGDC<FCAACGEFFFCFEGGD@:=BFGFG:B:F<FFGFFCC;BFGGFGGFEEEECEFC@<,+?C8EGDG8=<FFFEGGCEEGEGEFG>CECFGGGFGGGEGF58<9CC8=885F8<**5CGC::<FGGG>:9BGG65>@?6G*:?)*+<EF=>30.=)6*:7-(4<,9D
@M02352:288:000000000-CKWC8:1:1101:22572:5529 1:N:0:TACGCTGC+AAGGAGTA
TACGGAGGGTCCGAGCGTTATCCGGAATCATTGGGTTTAAAGGGTCCGCAGGCGGTCAATTAAGTCAGAGGTGAAATCCCATAGCTTAACTATGGAACTGCCTTTGATACTGGTTGACTTGAGTCATATGGAAGTAGATAGAATGTGTAGTGTAGCGGTGAAATGCATAGATATTACACAGAATACCGATTGCGAAGGCAGTCTACTACGTATGTACTGACGCTCATGGACGAAAGCGTGGGGAGCGAACAGGATTAGATACCCTGGTAGTCCACGCCGTAA
+
GGGGGGEGGGGGGGGGGGGGGGGGGGGGGGGFGGGF>7FGGGGGGGGGGGGGGGGGGGGGGGGCGGGGGGGGGGGGGGGGGGFGFEFEGGGGGGGGGGGGGGGGGGGGGGGGGGGGGGGGFF@FFDGFFGGGGGGGGGGGGGGGGGGGGGGGGGGFGGGGGGGGGGGGGGGGGGGGGGGGGGC9FGGGEGGGGGGEGGFF>CFGGGGGGGGGGGGGGGGFGGGGGGGFFDGGGGGFGGGGGGFFBDGDGGFFFBGGBF9FGGFGFFGFBFADFGFBB?FFGG
@M02352:288:000000000-CKWC8:1:1101:8273:5606 1:N:0:TACGCTGC+AAGGAGTA
TACGGAGGGTCCGAGCGTTATCCGGAATCATTGGGTTTAAAGGGTCCGCAGGCGGTCAATTAAGTCAGAGGTGAAATCCCATAGCTTAACTATGGAACTGCCTTTGATACTGGTTGACTTGAGTTATACGGAAGTAGATAGAATAAGTAGTGTAGCGGTGAAATGCATAGATATTACTTAGAATACCGATTGCGAAGGCAGTCTACTACGTATATACTGACGCTCATGGACGAAAGCGTGGGGAGCGAACAGGATTAGATACCCTGGTAGTCCACGCCGTAA
+
GGGGGGGGGGGGGGGGGGGGGGGGGGGGGGGGGGGFEGGGGGFGGGGGGGGGGGGEEGGGGGGGGGGGGGGGGGGGGGGGFGFFGGGGGGCGGFGGGGGGGGGGGGGGGGGGGGGGGGGGGGGGGGGGGGGGDGGGFFFGGFGGGCFFFGGCFGGGGGGGFGGGGGGGGGFGGGGGGGGGFCFGGGGGGGGGGGGGGGGGGGGGGGGGGGGGGGGGGGGGGGGGGGGF<6CGGGGFGGGEGGEBFFGGGGFFFFGG?FFFFFGGFFGFFFFFFG4:>?EFGG
@M02352:288:000000000-CKWC8:1:1101:27139:5739 1:N:0:TACGCTGC+AAGGAGTA
TACGGAGGGTGCAAGCGTTATCCGGAATCATTGGGTTTAAAGGGTCCGTAGGCGGGCGATTAAGTCAGTGGTGAAAGTCTACGGCTCAACTGTAGAATTGCCTTTGATACTGGTCGTCTTGAGTTATGGTGAAGTTGGCGGAATATGTAGTGTAGCGGTGAAATGCATAGATATTCCATAGAACACCGATTGCGAAGGCAGCTGACTAACCATATACTGACGCTGATGGACGAAAGCGTGGGGAGCGAACAGGATTAGATACCCTGGTAGTCCACGCCGTAA
+
GGGG7FGGGGGGGFGGGGGGGGGGGG7D@G9FFGGG7FGGGGGGG<@FGGGGGGGG7FF7+CFGGGGG??FGGGGG<FG<,<+8@CGGGGA3F,CFFDGFG<<FGGG=FGGG8FG+C@GGFGGGGGGGG,>F,F33@FFGGGCGD;,79FFGGGCGEEGGGGGGGG=CCCFGGG74+5+2?FGGGGGE7CBFGGGDEEGE>E?++;E7++>GGC9CGGGGGGGGGGGG+*95CEC:FCCEDCBBFFCGGGD?B?4C?FDFFCFG779F2=AFBGF:B076DD
@M02352:288:000000000-CKWC8:1:1101:14694:5748 1:N:0:TACGCTGC+AAGGAGTA
TACGGAGGGAGCTAGCGTTGTTCGGAATTACTGGGCGTAAAGCGCGCGTAGGCGGCTTATCAAGTCAGGGGTGAAATCCCGGAGCTCAACTCCGGAACTGCCCTTGAAACTGGTGAGCTAGAATATTGGAGAGGTAAGTGGAATTCCGAGTGTAGAGGTGAAATTCGTAGATATTCGGAAGAACACCAGTGGCGAAGGCGACTTACTGGACAATTATTGACGCTGAGGTGCGAAAGCGTGGGGAGCAAACAGGATTAGATACCCTGGTAGTCCACGCCGTAA
+
GGGGGGGGGGGGGGGGGGGGGGGGGGGGGGGGGGGGGGGGGGGGGGGGGGGGGGGGGGGGGGGGGGGGGGGGGGGGGGGGGGGGGGGGGGGGGGGGGGGGGGGGGGGGGGGGGGGGGGGGGGGGGGGGGGGGGGGGGGGGGGGGGGGGGGGGGGGGGGGGGGGGGGGGGGGGGGGGGGGGGGGGGGGGGGGGGGGGGGGGGGGGGGGGGGGGGGGGGGGGGGGGGGGGGGGGGGGFGGGGGGFFFFGGGGFFFFGGFFFFGGGGFFGFFFFFFGFFFFFFGG
@M02352:288:000000000-CKWC8:1:1101:27128:5752 1:N:0:TACGCTGC+AAGGAGTA
TACGGAGGGTGCAAGCGTTATCCGGAATCATTGGGTTTAAAGGGTCCGTAGGCGGGCGATTAAGTCAGTGGTGAAAGTCTGCAGCTCAACTGTAGAATTGCCTTTGATACTGGTCGTCTTGAGTTATGGTGAAGTTGGCGGAATATTTAGTGTAGCGGTGAAATGCATAGATATTACATAGAACACCGATTGCGAAGGCAGCTTACTAACCATATACTGACGATGATGGACGAAAGCGTGGGGAGCGAACAGGATTAGATACCCTGGTAGTCCACGCCGTAA
+
GGFFEFGGGFGGGGGGGEGGFGEFGGGGFECCFGFF7CEEDGFGEEFGG=FEGGGGGGGDFDGGGGGGGGCFFGFFCFFGFF@FGGG<FF<FFFGGGGFFCAFFFGGG9BGGCFCFGF<CC<FGGGFCGCFFFGFFFGGGGC:F9D,,@DGDFEC9FGGGCGGGGCACFGGFGGGG9<9CC:FF@FG8FGCFFGGGDGGCEGG798+03AFGGG@FCCFFGE*;=C?C?6<<CCD3C*>88C>(-5DGDGDFB1CF??BFF<?F?:FFF*54=FFBB?BBDC
@M02352:288:000000000-CKWC8:1:1101:19137:5805 1:N:0:TACGCTGC+AAGGAGTA
TACGGAGGGTGCGAGCGTTAATCGGAATTACTGGGCGTAAAGCGCACGCAGGCGGTTTGTTAAGCTAGATGTGAAAGCCCCGAGCTCAACTTGGGATGGTCATTTAGAACTGGCAGACTAGAGTCTTGGAGAGGGGAGTGGAATTCCAGGTGTAGCGGTGAAATGCGTAGATATCTGGAGGAACATCAGTGGCGAAGGCGACTCCCTGGCCAAAGACTGACGCTCATGTGCGAAAGTGTGGGTAGCGAACAGGATTAGATACCCTGGTAGTCCACACCGTAA
+
GGGGGGGGGGGGGGGGGGGGGGGGGGGGGGGGGGGGGGGGGGGGGGGGGGGGGGGGGGGGGGGGGGGGGGGGGGGGGGGGGGGGGGGGGGGGGGGGGGGGGGGGGGGGGGGGGGGGGGGGGGGGGGFGGGGGGGGGDGGGGGGGGGGGGGGGGGGGGGGGGGGGGGGGGGD@FGGGGGGGGGGGGGGGGGGGGGEGGGGGGGGGGGGGGGGGGGGFGGGGGGGEG3CG?9:CEGG@FCFFGGFFFFGGGG@;<?GGFFFFGFFGFFGFAFFFFC*5??F:DD
@M02352:288:000000000-CKWC8:1:1101:5400:5927 1:N:0:TACGCTGC+AAGGAGTA
TACGGAGGGTGCGAGCGTTAATCGGAATTACTGGGCGTAAAGCGCATGCAGGTGGTTCATTAAGTCAGATGTGAAAGCCCGGGGCTCAACCTCGGAACTGCATTTGAAACTGGTGAACTAGAGTGCTGTAGAGGGGGGTAGAATTTCAGGTGTAGCGGTGAAATGCGTAGAGATCTGAAGGAATACCAGTGGCGAAGGCGGCCCCCTGGACAGACACTGACACTCAGATGCGAAAGCGTGGGGAGCAAACAGGATTAGATACCCTGGTAGTCCACGCCGTAA
+
GGFGGEEEGGGGGEGGGGGGGGGGGGGGGGGGGGGGGGGEEGGGGGGGGGGGFFGGGGGGGGGGGGGGGGGFGGGGFGGGGGGEGEGGGGFGGGGGFFGGGGGFGGGGGGGGGFGGGGGGGFGFFGGGGGGGGGGGGGGGGGGGGGGGGGGGGGGGGGGGGGGGGGGGGEGGGGGGGGGGGGGGGGGGGGGGGGGGGGGGGGEEGGGGGGGGGGGGGGGGGGGGGGGGFGGGGGD>GGGGGGF6;>GFGGFF?6CFFFFFGGG4F@DFFFAD4FFF>FFFGG
@M02352:288:000000000-CKWC8:1:1101:23335:5942 1:N:0:TACGCTGC+AAGGAGTA
TACGGAGGGTGCAAGCGTTATCCGGAATCATTGGGTTTAAAGGGTCCGCAGGCGGTCAATTAAGTCAGAGGTGAAATACCATAGCTCAACTATGGAACTGCCTTTGATACTGGTTGACTTGAGTTATACGGAAGTAGATAGAATAAGTAGTGTAGCGGTGAAATGCATAGAGATTACTTAGAATACCGATTGCGAAGGCAGTCTACTACGTATATACTGACGCTCATGGACGAAAGCGTGGGGAGCGAACAGGATTAGATACCCTGGTAGTCCACGCCGTAA
+
GGGGGDEGGGGGGGGGGGGGGGCFGGGGGGGGGGGFEGGFGGGGGGGGGGGGGGGGGGGGGGGGGGGGGGGGGGGGGGGGGGFGGFGGGGGGGGGGGGGGGGGGFGGG<FGGGFGEGGGFFFGGGGGGGGGG7>FGGGGGCGGGGGGGGCFFGFGGGGGGFGGGGGEGFGGGGGGGGGFGGGGGGFGGGGGGGGECEGGGGGGCGFGFGGGGGGGGFFEGGGG8EGGFFGFCGGCDGGGDGGFF6BGDGGF?B?>C?FFFEFFGFFFF<F<AFG?:;BD9CC
@M02352:288:000000000-CKWC8:1:1101:15219:5953 1:N:0:TACGCTGC+AAGGAGTA
TACGGAGGGTGCGAGCGTTAATCGGAATTACTGGGCGTAAAGCGCATGCAGGTGGTTCATTAAGTCAGATGTGAAAGCCCGGGGCTCAACCTCGGAACTGCATTTGAAACTGGTGAACTAGAGTGCTGTAGAGGGGGGTAGAATTTCAGGTGTAGCGGTGAAATGCGTAGAGATCTGAAGGAATACCAGTGGCGAAGGCGGCCCCCTGGACAGACACTGACACTCAGATGCGAAAGCGTGGGGAGCAAACAGGATTAGATACCCTGGTAGTCCACGCCGTAA
+
GFGFDDEEGFGGGDGGGFGGGGGFGGGGGGGFFFGGGFEEGGGGGGGGGGGGEFGGGGGGGGGGGGGGGGGGGFGGGGGGGGGDE7FGGGGGGGGGFFFFGFGFDFGGGGGGGFGGGGGGGGGCFGGGGGGGGGGGGGGGGGGGGGGGGGGGFGGFGGGGGGGGGGGGGGGGGGGFGFGGGGFGGGGGGGGFGGGGGGGGGGGGGGGGGGGGGGGGGGGGGGGGGGGGGCGDGGGFGGGGGGFFFFGGFGFFBBCG7FAFFEGGFFFFFFFFFGFB04>>GD
@M02352:288:000000000-CKWC8:1:1101:7333:5962 1:N:0:TACGCTGC+AAGGAGTA
TACGGAGGGTGCGAGCGTTAATCGGAATTACTGGGCGTAAAGCGCATGCAGGTGGTTCATTAAGTCAGATGTGAAAGCCCGGGGCTCAACCTCGGAACTGCATTTGAAACTGGTGAACTAGAGTGCTGTAGAGGGGGGTAGAATTTCAGGTGTAGCGGTGAAATGCGTAGAGATCTGAAGGAATACCAGTGGCGAAGGCGGCCCCCTGGACAGACACTGACACTCAGATGCGAAAGCGTGGGGAGCAAACAGGATTAGATACCCTGGTAGTCCACGCCGTAA
+
GFGGGFFGGFGGGDGGGGGGGGGGGCGGGGGGGGGGGGDEFGGGGGGGGGGGFFGGGGGGGGGGGGGGGGGGGGGGGGGGGGGGGEGGGGFGGGGGFGFFGGGGGGGGGGGGGGGGGGGGGGGFGGGGGGGGGGGGGGEGGGGGGGGGGGGGGGGGGGGGGGGGGGGGGGGGGGGGGGGGGGGGGGGGGGGGGGGGGGGGGGGGGGGFGGGGGGGGGGGGFGGGGGGGGGFDGGGFGGGGGGEB>EGGGGFFF?DGFFFFGECDFFGFFFB49>=1;<EFGD
@M02352:288:000000000-CKWC8:1:1101:8278:5962 1:N:0:TACGCTGC+AAGGAGTA
TACGGAGGGGGTTAGCGTTGTTCGGAATTACTGGGCGTAAAGCGTACGTAGGCGGATCAGAAAGTATAGGGTGAAATCCCAGGGCTCAACCCTGGAACTGCCTTATAAACTCCTGGTCTTGAGTTCGAGAGAGGTGAGTGGAATTCCAAGTGTAGAGGTGAAATTCGTAGATATTTGGAGGAACACCAGTGGCGAAGGCGGCTCACTGGCCCGATACTGACGCTGAGGTACGAAAGTGTGGGGAGCAAACAGGATTAGATACCCTGGTAGTCCACACCGTAA
+
GGGGGEGGG7@@:FGGGGGG6FGGGGGGGGGGGGGGGGGGGGGG7,@FGGGG9FGGG@?F@,EFGC<58,BFGGGG<FGGGGGGGGGGGGGDGGGGGGGGG<,83,C<FGG,FC,DFGG9FG8F,EF@<FGGGG3@FGGGGGGGGAF;,FCGGGGFGGGGGGGG,CFFGGGGGG7,@9CFGGGGGGGGGGGGGGGGGGGG2?GC+CFGG5*AEGEG5CFGGCEGGGGGG?FGGGGFGGGGGGFFFFGGGGFFFFGGFFBFGGGGFFGFFFFFFGF0:?E?GG
@M02352:288:000000000-CKWC8:1:1101:6456:5981 1:N:0:TACGCTGC+AAGGAGTA
TACGGAGGGTCCAAGCGTTATCCGGAATCATTGGGTTTAAAGGGTCCGCAGGCGGTCAATTAAGTCAGAGGTGAAATCCCATAGCTTAACTATGGAACTGCCTTTGATACTGGTTGACTTGAGTTATACGGAAGTAGATAGAATAAGTAGTGTAGCGGTGAAATGCATAGATATTACTTAGAATACCGATTGCGAAGGCAGTCTACTACGTATATACTGACGCTCATGGACGAAAGCGTGGGGAGCGAACAGGATTAGATACCCTGGTAGTCCACGCTGTAA
+
GGGGGGGGGGGGGGGGGGGGGGGGGGGGGGGGGGGGGGGGGGGGGGGGGGGGGGGGGGGGGGGGGGGGGGGGGGGGGFGGGFGGGGGGGGGGGGGGGGGGGGGGGGGGGGGGGGGGGGGGGGGGGGGGGGGGGGGGGGGGGGGGGGGGGGGGGGGGGGGGGGGGGGGGGGGGGGGGGGGGGGGGGGGGGGGGGGGGGGGGGGGGGGGGGGGGGGGGGGGGGGGGGGGGGGGGGGGFGGGGGGFFFFGGGGEFFBGGFFAFGGGGFFGFFFFFFGFFFFFFGG
@M02352:288:000000000-CKWC8:1:1101:22187:6050 1:N:0:TACGCTGC+AAGGAGTA
TACGGAGGGTGCAAGCGTTATCCGGATTTATTGGGTTTAAAGGGTCCGTAGGCGGATTAATAAGTCAGTGGTGAAAACCTGCAGCTCAACTGTAGAACTGCCATTGATACTGTTAGTCTTGAATTAGAGTGCAGTGGTTAGAATGTGTAGTGTAGCGGTGAAATGCATAGATATTACACAGAATACCGATTGCGAAGGCAGATCACTAACTCTATATTGACGCTGATGGACGAAAGCGTGGGGAGCGAACAGGATTAGATACCCTGGTAGTCCACACCGTAA
+
GGGGGGGGGGGGGGGGGGGGFGGGGG@FGGGGGGGGGGGGGGGGGGGFFGGGGGGGGGGEFFGGGFGGGGGGGGGGFGGGGGFGGGGGGGGGGGGGGGGGGGGGGGGGEEGEGGGGGGGGGGFGGEFFGGGGAFGGGGGGGGGGGGCGGGGGGGGGGGGGFFFFFF;EAFGGGGGGGGGGGGGGFGGGGEGGGGGCCEGGGGGGGGG9CFGGGGGGGGCFFGGGGGGGGGGGGDDFFGGGGGF:>EGGDGDFF:GG>?BFFGGGFFGF>FFFFFFFFFFFGG
@M02352:288:000000000-CKWC8:1:1101:11342:6058 1:N:0:TACGCTGC+AAGGAGTA
TACGGAGGGTCCGAGCGTTATCCGGAATTATTGGGTTTAAAGGGTCCGTAGGCGGTCAATTAAGTCAGAGGTGAAATACCATAGCTCAACTATGGAACTGCCTTTGATACTGGTTGACTTGAGTTATACGGAAGTAGATAGAATAAGTAGTGTAGCGGTGAAATGCATAGAGATTACTTAGAATACCGATTGCGAAGGCAGATCACTAATTATATACTGACGCTGAGGGACGAAAGCGTGGGGAGCGAACAGGATTAGATACCCTGGTAGTCCACGCCGTAA
+
GFGGGGGGG@@EC7@CCCF:CFEFG:FGGGGGGGFGGEEFAFGEGGGEFEBFGEDFGGFGGGGEFGGFFG@EFFFGGFGGGGGGGGGGFGG,B,EFGGCGFFGGGGFGGFFGCFGGGFGCD<CFFGGGFGD>FEDGGC=FGGFFFGGCFFGFGGGGGGFGGFFGGGGGD@CFCEGGGFGGGGFFFF74<=@B?EEGEDGGG8EE<CG9@FFFGGGGGGGGGGD*;<FG*:DDC:<@<EDEGGEFFFGCEGFFBFDG7?4FFGGG?>DF<456@GF19?D>C9
@M02352:288:000000000-CKWC8:1:1101:11820:6095 1:N:0:TACGCTGC+AAGGAGTA
TACGGAGGATCCAAGCGTTATCCGGAATCATTGGGTTTAAAGGGTCCGTAGGCGGTCAATTAAGTCAGAGGTGAAAGCCCATCGCTCAACGATGGAACTGCCTTTGATACTGGTTGACTTGAGTTATACGGAAGTAGATAGAATAAGTAGTGTAGCGGTGAAATGCATAGATATTACTTAGAATACCGATTGCGAAGGCAGTCTACTACGTATATACTGACGCTCATGGACGAAAGCGTGGGGAGCGAACAGGATTAGATACCCTGGTAGTCCACGCCGTAA
+
GGGGGGGGGGGGGGGGGGGGGGGGGGGGGGGGGGGGGGGGGGGGGGGGGGGGGGGGGGGGGGFGGGGGGGGGGGGGGGGGGGGGGGGGGGG?GGGGGGGGGGGGGGAFGGGGGGGGGGGGGGGGGGGGGGGGGGGGGGGGGGGGGGGGGGGGGGGGGGGGGGGGGGGGGGGGGGGGGGGGGGGGGGGGGGGGGGGGGGGGGGGGGGGGGGGGGCFFGGGCFGGEGGGGGGGDGGGFGGGGGGFFFDDGGGDFFFGGFFAFFGGGFFGFFFFFFGF?>?D>GG
@M02352:288:000000000-CKWC8:1:1101:19545:6107 1:N:0:TACGCTGC+AAGGAGTA
TACGGAGGGTCCAAGCGTTATCCGGAATCATTGGGTTTAAAGGGTCCGCAGGCGGTCAATTAAGTCAGAGGTGAAATCCCATAGCTTAACTATGGAACTGCCTTTGATACTGGTTGACTTGAGTTATACGGAAGTAGATAGAATAAGTAGTGTAGCGGTGAAATGCATAGATACCATAAAGAACACCGATAGCGAAGGCAGCTTACTAAACAAAAACTGACGCTGAGGCACGAAAGCGTGGGGAGCAAACAGGATTAGATACCCTGGTAGTCCACGCCGTAA
+
GGGGGEGGGGGGGGGGGGGGGGGGGGGGGGGGGGGGGGGFGGGGGGGGGGGGGDGGGGFGGGGGGGGGGGGGGGGGGGGGGGGGGGGGGGGFGGGGGGGGGGGGGGGGGGGGGGGGGGGGGFGGDGGFGGGEGGGGGFGGGGCGGGGGGGGGFFFGGGGGGGGGGGGGGGGGGGGGGGGGGGGGGGGGGG7CGEGGGGGGGGGGGGGGGGGGGGGGGGGGGGGEEDGGGGGGGGGFGGGGGGFFFFGGEGFFFFGGFFBFGGGG@FGFFFFFFGFBFFFFGG
@M02352:288:000000000-CKWC8:1:1101:21610:6117 1:N:0:TACGCTGC+AAGGAGTA
TACGGAGGGTGCGAGCGTTAATCGGAATTACTGGGCGTAAAGCGCATGCAGGTGGTTCATTAAGTCAGATGTGAAAGCCCGGGGCTCAACCTCGGAACTGCATTTGAAACTGGTGAACTAGAGTGCTGTAGAGGGGGGTAGAATTTCAGGTGTAGCGGTGAAATGCGTAGAGATCTGAAGGAATACCAGTGGCGAAGGCGGCCCCCTGGACAGACACTGACACTCAGATGCGAAAGCGTGGGGAGCAAACAGGATTAGATACCCTGGTAGTCCACGCCGTAA
+
GGGGGCGGGGGGGGGGGGGGGGGGGGGGGGGGGGGGGFGGGGGGGGGGGGGGFFGGGGGGGGGGGGGGGGGGGGGGGGGGGGGDGGGGGGGGGGGGFFGGGGGGGGGGGGGGGGGGGGGGGGGGGGGGGGGFGGGGEGGEGGGGGGGFGGGGGGGGGGGEGGGGGGGGGGGGGGGFGGGGGGGGGGGGGGGGGGGGGGGGGDGGGGGGGFGGGGGGGFFGGFG6FGGGGGGDGGGEGGGGGGFF9BGGCFFFF?FG<FDFF?FGFFFF<BBFFFFF>:57GD
@M02352:288:000000000-CKWC8:1:1101:13763:6128 1:N:0:TACGCTGC+AAGTAGTA
TACGGAGGGTCCGAGCGTTATCCGGAATCATTGGGTTTAAAGGGTCCGCAGGCGGTCAATTAAGTCAGAGGTGAAATCCCATAGCTTAACTATGGAACTGCCTTTGATACTGGTTGACTTGAGTCATATGGAAGTAGATAGAATGTGTAGTGTAGCGGTGAAATGCATAGATATTACACAGAATACCGATTGCGAAGGCAGTCTACTACGTATGTACTGACGCTCATGGACGAAAGCGTGGGGAGCGAACAGGATTAGATACCCTGGTAGTCCACGCCGTAA
+
FGGGD7FGCCAGGGGGGGGGGGGGGGGFGGDFGGGBFGGGGGFGGCFGEGGGGDGGG==FEGGGGGG9EFGGGGGGGGGF<FFGGGCEFGA,C,<FAEFGGD=FGGGGEFFG<FFC<FGFFFFGGDGGGGFGGGGDE,,:@=DF9@37@>F<FFGGDFGGGDBEGGFGGGGGGGG;;;D98D8DFGCE7FEECEEGGGGEDGGG9CC@C=;CFBF@FGC1C8EGGGCC+2CCEGDDGE>EGG@:6DGGED;?B?FFF@BFCGGG?)>9948<F09:6<>9DG
@M02352:288:000000000-CKWC8:1:1101:17829:6129 1:N:0:TACGCTGC+AAGGAGTA
TACGGAGGGGGTTAGCGTTGTTCGGAATTACTGGGCGTAAAGCGTACGTAGGCGGATTGGAAAGTTGGGGGTGAAATCCCAGGGCTCAACCCTGGAACTGCCTCCAAAACTATCAGTCTAGAGTTCGAGAGAGGTGAGTGGAATTCCAAGTGTAGAGGTGAAATTCGTAGATATTTGGAGGAACACCAGTGGCGAAGGCGGCTCACTGGCTCGATACTGACGCTGAGGTACGAAAGTGTGGGGAGCAAACAGGATTAGATACCCTGGTAGTCCACACCGTAA
+
GGGGGGGGGGGGGGGGGGGGGGGGGGGGGGGGGGGGGGGGGGGGGGGGGGGGGGGGGGGGGGGGGGGGGGGGGGGGGGGGGGGGGGGGGGGGGGGGGGGGGGGGGGGGGGGGGGGGGGGGGGGGGGGGGGGGGGGGGGGGGGGGGGGFGGGGGGGGGGGGGGGGGGGGGGGGFGGGGGGGGGGGGGGGGGGGGGGGGGGGGGGGGGGGGGGGGGGGGGGGGGGGGGGGGGGGGGGFGGGGGGFFFFGFGGFFFFGGFF<FGGGGFFGFB4AFFGFFFFFFGG
@M02352:288:000000000-CKWC8:1:1101:21681:6195 1:N:0:TACGCTGC+AAGGAGTA
TACGGAGGGTGCGAGCGTTAATCGGAATTACTGGGCGTAAAGCGTACGCAGGCGGTTTGTTAAGCGAGATGTGAAAGCCCCGGGCTCAACCTGGGAACTGCATTTCGAACTGGCAAACTAGAGTGTGATAGAGGGTGGTAGAATTTCAGGTGTAGCGGTGAAATGCGTAGAGATCTGAAGGAATACCGATGGCGAAGGCAGCCACCTGGGTCAACACTGACGCTCATGTACGAAAGCGTGGGGAGCAAACAGGATTAGATACCCTGGTAGTCCACGCCGTAA
+
GGGGEGGGGGGGGGGGGGGGFGGGGGGGGGGGGGGGGGGGGGGGGGGGGFGGGGGGGGGGGGGGGGGGGGGGGGGGGGGGGGGGGGGGGGGGGGGGGGGGGGGGGGFGGGGGGGGGGGGGGGGGGGGFGGGGGGGGGGGFGGGGGGGGGGGGGGGGGGGGGFGGGGGGGGGGFGFGGGGGGGGFGGGGEGGGGGGCEGGGGGGGGGGGGGGGGGGGGGGGGGGEGGGGGGGGGGGFGGGGGGFFBEGCFGFFFFGGDFFFGGGGFFGF>FFFFGFFBFFFGD
@M02352:288:000000000-CKWC8:1:1101:16335:6253 1:N:0:TACGCTGC+AAGGAGTA
TACGGAGGGTCCGAGCGTTATCCGGAATCATTGGGTTTAAAGGGTCCGCAGGCGGTCAATTAAGTCAGAGGTGAAATCCCATAGCTTAACTATGGAACTGCCTTTGATACTGGTTGACTTGAGTCATATGGAAGTAGATAGAATGTGTAGTGTAGCGGTGAAATGCATAGATATTACACAGAATACCGATTGCGAAGGCAGTCTACTACGTATGTACTGACGCTCATGGACGAAAGCGTGGGGAGCGAACAGGATTAGATACCCTGGTAGTCCACGCCGTAA
+
GGGGGGGGGGGGGGGGGGGGGGGGGGGGGGGGGGGFGGGGGGGGGGGGGGGGGGGGGGGGGGGGGGGGGGGGGGGGGGGGGGGGGGGGGGGGGGGGGGGGGGGGGGGGGGGGGGGGGGGGGGGGGGGGGGGGGGGGGGGGGGGGGGGGGGGGGGGGGGGGGGGGGGGGGGGGGGGGGGGGGGGGGGGGGGGGGGGGEGGGGGGGGGGGGGGGGGGGGGGGGEGGGGGGGGGGGGGFGGGGGGF:>FGGDDFF<?GG>FFFGGGGFFGFFFFFFGFFFFFFGG
@M02352:288:000000000-CKWC8:1:1101:22573:6273 1:N:0:TACGCTGC+AAGGAGTA
TACGGAGGGTCCGAGCGTTATCCGGAATCATTGGGTTTAAAGGGTCCGCAGGCGGTCAATTAAGTCAGAGGTGAAAGCCCATCGCTCAACGATGGAACTGCCTTTGATACTGGTTGACTTGAGTTATACGGAAGTAGATAGAATGTGTAGTGTAGCGGTGAAATGCATAGATATTACACAGAATACCGATTGCGAAGGCAGTCTACTACGTATGTACTGACGCTCATGGACGAAAGCGTGGGGAGCGAACAGGATTAGATACCCTGGTAGTCCACGCCGTAA
+
GGGGGGGGGGGGGGGGGGGGGGGGGGGGGGGGGGGGGGGGGGGGGGGGGGGGGGGGGGGGGGGGGGGGGGGFGGGGGGGGGGGGGGGGGGG<FGGGGGGGGGGGGGGGGGGGGGGGGGGGGGGGGGGGGGGG7FFGGGGGGGGGGGGGGGGGGGGGGGGGGGGGGGGGGGGGGGGGGGGGGGGGGGGGGGGGGGGGGGGGGGGGGGGGGGGGGGGGGGGGGGGGGGGGGGGGGGGFGGGGGGFF;DGGGGFFFFDFFFFFGGGGFFGFFFFFFGFBFBEBGD
@M02352:288:000000000-CKWC8:1:1101:21885:6285 1:N:0:TACGCTGC+AAGGAGTA
TACGGAGGGTGCGAGCGTTAATCGGAATTACTGGGCGTAAAGCGCATGCAGGTGGTTCATTAAGTCAGATGTGAAAGCCCGGGGCTCAACCTCGGAACTGCATTTGAAACTGGTGAACTAGAGTGCTGTAGAGGGGGGTAGAATTTCAGGTGTAGCGGTGAAATGCGTAGAGATCTGAAGGAATACCAGTGGCGAAGGCGGCCCCCTGGACAGACACTGACACTCAGATGCGAAAGCGTGGGGAGCAAACAGGATTAGATACCCTGGTAGTCAACGCCGTAA
+
GGGGGFFFDFEGGGGFGGGFGGGGFEGFGGGGAFGGGGEGGGGGGEGGGGGG@FFFGGGGGGGGGGGGGGGGFGGGFFGGGGG7FBDEFGGGGGGGFFGFGGGGGGFGGGGG8<<FGGGG>FGFADFGGGG<FGGGG5EDGGGGGFGFGGFGGGGFGGEGGG?CFFD8EED9FGD7<CCEFGGC<CGGGGGGGGGGGGGGGGEGEGGGFFGGGGGGGGGGGCFFFFGGGFGGGGDB55>CEGD:FFG96DFFFFGGBFBFGDCC=<FFAF2:*20369>01/
@M02352:288:000000000-CKWC8:1:1101:13968:6291 1:N:0:TACGCTGC+AAGGAGTA
TACGGAGGGGGTTAGCGTTGTTCGGAATTACTGGGCGTAAAGCGTACGTAGGCGGATTGGAAAGTTGGGGGTGAAATCCCAGGGCTCAACCCTGGAACTGCCTCCAAAACTATCAGTCTAGAGTTCGAGAGAGGTGAGTGGAATTCCAAGTGTAGAGGTGAAATTCGTAGATATTTGGAGGAACACCAGTGGCGAAGGCGGCTCACTGGCTCGATACTGACGCTGAGGTACGAAAGTGTGGGGAGCAAACAGGATTAGATACCCTGGTAGTCCACACCGTAA
+
GGGGGFGGGGGGGGGGGGGGGGGGGGGGGGGGGGGGGGGGGGGGCFGGGGGGGGGGGDDGGGGGGGGGDGGGGGGGGGGGGGGGGGGGGGGGGGGGGGGGGGGGGGGGGGGGGGGGGGGGGGGGGGEGGGGGGGFFGGFGGGGGGGGGGGGGGGGGGGGGGGGGCGFGGGGGGGGGGGGFEGGGGGGGGGGGGGGGGGGGGDCEFGGGGGGGG5CFGGGGGGGGGGGGGGGGGGGFGGGGGGE:9EGGGGFFFFCF4FAFFGGGFFGFFFFFFGF?FFEBGG
@M02352:288:000000000-CKWC8:1:1101:14265:6339 1:N:0:TACGCTGC+AAGGAGTA
TACGGAGGGTCCAAGCGTTATCCGGAATCATTGGGTTTAAAGGGTCCGCAGGCGGTCAATTAAGTCAGAGGTGAAATACCATAGCTCAACTATGGAACTGCCTTTGATACTGGTTGACTTGAGTTATACGGAAGTAGATAGAATAAGTAGTGTAGCGGTGAAATGCATAGAGATTACTTAGAATACCGATTGCGAAGGCAGTCTACTACGTATATACTGACGCTCATGGACGAAAGCGTGGGGAGCGAACAGGATTAGATACCCTGGTAGTCCACGCCGTAA
+
GGGGGGGGGGGGGGGGGGGGGGGGGFGGGGGGGGGFGGGGGGGGGGGGGGGGGGGGGGGGGGGGGGGGGGGGGGGGGGGGGGGGGGGGGGGGGGGGGGGGGGGGGGGGGGGGGGGGGGGGGGGGGGGGGGGGGGGGGGGGGGGGGGGGGGGGGGGGGGGGGGGGGGGGGGGGGGGGGGGGGGGFGGGGGGGGGGGGGGGGGGGGGGGGGGGGGGGGGGGGGGGGGGGGGGGGGGGFGGDDGGFFFFGGGGD???GGFFFFGFGGFFGFAFBFFGFFFFFFGG
@M02352:288:000000000-CKWC8:1:1101:25736:6365 1:N:0:TACGCTGC+AAGGAGTA
TACGGAGGGGGTTAGCGTTGTTCGGAATTACTGGGCGTAAAGCGTACGTAGGCGGATTAGTCAGTTAGGGGTGAAATCCCAGGGCTCAACCCTGGAACTGCCTCTAATACTGCTAGTCTTGAGTTCGAGAGAGGTGAGTGGAATTCCAAGTGTAGAGGTGAAATTCGTAGATATTTGGAGGAACACCAGTGGCGAAGGCGGCTCACTGGCTCGATACTGACGCTGAGGTACGAAAGTGTGGGGAGCAAACAGGATTAGATACCCTGGTAGTCCACACCGTAA
+
GGGDG7FEFGGGGGGGGGGGGGGGEGGGGGGGGGGGGEFGGGGGGGGGGFGGGEGEGGGGGGGGGGGGGGGGGGGGGFFFGGGGGGGGGGGGGGGGDGGGGGGGGGGGGGGGGGGFGFGGFGGGGGGGGFGGGGGGGGGGGGGGGGGGFGGFGGFGGGGGGFGGGGGGGGGGGGGGGDCC7FGGGGCFFGFGGGGGGGGGGGGGGGGGGGGGGEGFCEGGGGGGGGGGGGDDEGGFGFGCEGF?BDGFAFFF:0CG>FFFGGCC6>FFFFBFFGFB?:BBGC
@M02352:288:000000000-CKWC8:1:1101:24565:6368 1:N:0:TACGCTGC+AAGGAGTA
TACGGAGGGTCCGAGCGTTATCCGGAATCATTGGGCTTAAAGGGTCCGCAGGCGGTCGATTAAGTCAGAGGTGAAATCCCATAGCTTAACTATGGAAATGCCATTGATACTGGTTGACTTGAGTCCTATGGAAGAAGACAGAATGTGTAGTGTAGCGGTGAAATGCATAGATATTACACGGAATATCGATTGCGAAGGCAGTCTACTACGTATGTACTGACGCTCATGGACGAAAGCGTGGGGAGCGAACAGGATTAGATACCCTGGTAGTCCACGCCGTAA
+
GGGFD7FEE,CC:CFFB@B7F,CFE>CG9FFGGGF,6CF,6F<F:EFF+C@=>FEEGE:+C@?FFFGG9=DFGGGGGGGG85,:EE<FFGF,A@FF9,C?EA=8?C9?<BDF8?FE,<FG><FBD,,@,@C,,,,,3,::>BAC,8,,7@=FFC;,@CFG7C9;,73@CFC;,@A,@9D*4>C:B,@*4C9EF>:CEGGCE=++2+<9?57=+??FGGCFF5ACCG?G929<=EC>7E9;8ED?FB<7*95?(86C?=<*<EFGFFD@4*.:=F?:>BB>51
@M02352:288:000000000-CKWC8:1:1101:21004:6382 1:N:0:TACGCTGC+AAGGAGTA
TACGGAGGGGGCTAGCGTTGTTCGGAATTACTGGGCGTAAAGCGCGCGTAGGCGGATTATTAAGTTAGAGGTGAAATCCCAGGGCTCAACCCTGGAACTGCCTTTAATACTGGTAGTCTTGAGTTCGAGAGAGGTGAGTGGAATTCCGAGTGTAGAGGTGAAATTCGTAGATATTCGGAGGAACACCAGTGGCGAAGGCGGCTCACTGGCTCGATACTGACGCTGAGGTTCGAAAGCGTGGGGAGCAAACAGGATTAGATACCCTGGTAGTCCACGCCGTAA
+
GGGGDGEGGGG++CFGGGGDG@FFGG7FGGGGGGGCFGGGGGAF+CFG4FGGGGG=@4555EFG5,5EFCGGGGGGGGGGC,BFG<FFGGG+8FGFFGGGG8FGG=9@FGGC<8>FFGGEGGGGAFC:FGGGGGG<9F3DCGGGGGG7FFGGGGGFGGGGGGGGFGGGGGGGGGG9EGEGGGGGGGGGGGGGGGGGGGGGGG5/AFGGG=*+?CFGGGGGGGGGGGGG6*:DGGGFGGGGGGFFFFGGGGFFFFGGFFFFGGGGFFGFFFFFFGFBFFFFGG
@M02352:288:000000000-CKWC8:1:1101:17820:6384 1:N:0:TACGCTGC+AAGGAGTA
TACGGAGGGTCCGAGCGTTATCCGGAATTATTGGGTTTAAAGGGTCCGTAGGCGGGCCGATAAGTCAGGGGTGAAAGTCTGCCGCTCAACGGTAGAACTGCCTTTGATACTGTCGGTCTTGAGTTATAGTGAAGTTGCCGGAATATGTAGTGTAGCGGTGAAATGCATAGATATTACATAGAACACCGATTGCGAAGGCAGGTGACTAACTATATACTGACGCTGATGGACGAAAGCGTGGGGAGCGAACAGGATTAGATACCCTGGTAGTCCACGCCGTAA
+
GGGGGGGGGGGGGGGGGGGGGGGGGGGGGGGGGGGGGGGGGGGGGGGGGGGGGGGGGGG>FGGGGGGGGGGGGGGGGGGGGGGGGGGGGGGGGGGGGGGGGGGGGGGGGFGGGGGGGGGGGGGGGGGGGGGGGGGGGGGGGGGGGGGGGGGGGGGGGGGGGGGGGGGGGGGGGGGGGGGGGGGGGGGGGGGGGGGGGGGGGGGGFGGGGGFFGGGGGGGGGGGGGGGGGGGGGGGFGGGGGGFFFFGGGGFFFFGGFFBFGGGGF>GFFFA>7FF:>FFFGG
@M02352:288:000000000-CKWC8:1:1101:24569:6390 1:N:0:TACGCTGC+AAGGAGTA
TACGGAGGGTCCGAGCGTTATCCGGAATCATTGGGTTTAAAGGGTCCGCAGGCGGTCGATTAAGTCAGAGGTGAAATCCCATAGCTTAACTATGGAACTGCCTTTGATACTGGTTGACTTGAGTCATATGGAAGTAGATAGAATGTGTAGTGTAGCGGTGAAATGCATAGATATTACACAGAATACCGATTGCGAAGGCAGTCTACTACGTATGTACTGACGCTCATGGACGAAAGCGTGGGGAGCGAACAGGATTAGATACCCTGGTAGTCCACGCCGTAA
+
GGGGGGGGGGGGGGGGGGGGGGGGGGGGDFGGGGGCCFGGGGGGG@FGEEGGGGGFGECFGGGGGGGGGGGGGGGGGFGGGE@FGGGGGGFEFGGGGGGGGECBGFGFFGGGFGGGGDGGGFGFGGGDEDFGFG<EFGFCFGGFGGGGGGGGGGGGGGGGGGGGGGCGGGDDFGGGFF;;FGFGGGGGEC<FGGGGGGGGGGE@FFCD@EGGFGGGGGGGGGGGGGGGFEFDEGDFFG5EGGDFFFGGGGDFFBGGBFFFGGGGFFGFFF>AFDF?FFFBGD
@M02352:288:000000000-CKWC8:1:1101:22132:6411 1:N:0:TACGCTGC+AAGGAGTA
TACGGAGGGTCCAAGCGTTATCCGGAATCATTGGGTTTAAAGGGTCCGCAGGCGGTCAATTAAGTCAGAGGTGAAATCCCATAGCTTAACTATGGAACTGCCTTTGATACTGGTTGACTTGAGTTATACGGAAGTAGATAGAATAAGTAGTGTAGCGGTGAAATGCATAGATATTACTTAGAATACCGATTGCGAAGGCAGTCTACTACGTATATACTGACGCTCATGGACGAAAGCGTGGGGAGCGAACAGGATTAGATACCCTGGTAGTCCACGCTGTAA
+
GGGGGGGGGGGGGGGGGGGGGGGGGGGGGGGGGGGGGGGGGGGGGGGGGGGGGGGGGGGGGGGGGGGGGGGGGGGGGGGGGGGGGGGGGGGCGGGGGGGGGGGGGGGGGGGGDGGGGGGGGGGGGGGGGGGG7FGGGGGGGGGGGGGGGGGGGGGGGGGGFFGGGG9FGGGGGGGDGGGGGGGGGFGGGGGGGGGGGGGGGGGGGGGFFGGGGGGGGGGFGGGDEGGGGGGGGGGFGGGGGDDFBFGGGGFFFBGGBFBFGGGGFFGFBFFFFGFFFFFBGC
@M02352:288:000000000-CKWC8:1:1101:3909:6415 1:N:0:TACGCTGC+AAGGAGTA
TACGGAGGGTCCGAGCGTTATCCGGAATCATTGGGTTTAAAGGGTCCGCAGGCGGTCGATTAAGTCAGAGGTGAAATCCCATAGCTTAACTATGGAACTGCCTTTGATACTGGTTGACTTGAGTCATATGGAAGTAGATAGAATGTGTAGTGTAGCGGTGAAATGCATAGATATTACACAGAATACCGATTGCGAAGGCAGTCTACTACGTATGTACTGACGCTCATGGACGAAAGCGTGGGGAGCGAACGGGATTAGATACCCCGGTAGTCCACGCCGTAA
+
GEFGGFGGGGGGGGGGGGGCFGGGGGGGG<FGGGGFGCCFFGGGGGGGG7CFGGGGGGGGGGGGGGGGGGGGGGFFGFGGGGGGGGGGGGGGGGGFGGGGGGGGGGFGCFGGGGGG8FGGGGGGGGGGGCFEFGGGGGGGGGGGGGGGFGGGCFFFGGFDGF>FGGFGGCCFGGGGGGGCFCFFFFGGGGGFGGG>GDGGGFFGGGGGGGDFFGGGGGF?F5CEGGGGGCDD58<:FECGGGF:BFGDGGFFF:DG2?AF?FFGFFG>6EFF=DF:9<DBC>
@M02352:288:000000000-CKWC8:1:1101:13870:6443 1:N:0:TACGCTGC+AAGGAGTA
TACGGAGGATCCAAGCGTTATCCGGAATCATTGGGTTTAAAGGGTCCGCAGGCGGTCAATTAAGTCAGAGGTGAAATCCCATAGCTTAACTATGGAACTGCCTTTGATACTGGTTGACTTGAGTTATACGGAAGTAGATAGAATAAGTAGTGTAGCGGTGAAATGCATAGATATTACTTAGAATACCGATTGCGAAGGCGGTCTACTACGTATATACTGACGCTCATGGACGACAGCGTGGGGAGCGAACAGGATTAGATACCCTGGTAGTCCACGCCGTAA
+
GGGGGGGGGGGFFFGGGGGGGCFFFDFGGGDDGGG7FEAFFGGEGGGGGEFGGEGFEFGGGGGGGGGGGGGGGGGGGGGGGGFFGGGGGGGGGGGGGGGGGGGGGGGGGGGGGGGGGGGGGGGGFFGG9FGGGGGGGGGGFGGFFCFFGGFDCGFFGGGGGGGGGGGGGGGGGGGGGGCCDFFGGGGGGGEGGDGGGGFEGGGGGGGGGGGF9+<FEGGGGGE*;><CCGG<E*957C*;CGEFBDCDGG5F?1974F2*0CGGFFGFFFFFFGFF>?EBDD
@M02352:288:000000000-CKWC8:1:1101:22042:6452 1:N:0:TACGCTGC+AAGGAGTA
TACGGAGGGGGTTAGCGTTGTTCGGAATTACTGGGCGTAAAGCGCACGTAGGCGGATCAGAAAGTAAGGGGTGAAATCCCAGGGCTCAACCCTGGAACTGCCTCTTAAACTCCTGGTCTTGAGTTCGAGAGAGGTGAGTGGAATTCCGAGTGTAGAGGTGAAATTCGTAGATATTCGGAGGAACACCAGTGGCGAAGGCGGCTCACTGGCTCGATACTGACGCTGAGGTGCGAAAGTGTGGGGAGCAAACAGGATTAGATACCCTGGTAGTCCACACCGTAA
+
GGGEGFGGGGEFFGGGGGGGGGGGGGGGDGGGGFGGGGGGGGGGC:FGGGGGGGGCG@,E<FFGGGCDGGGGGGGGAAFFCGGGGGGGGGGGE=FDFG8FF<CFGGGCGGGCGFCFFFGCFGGGGGG7>FGFFG<FFFDGGGGGGGGFFCGGGGG9<FGGGGGGFFGGGGGGGGGDCGGGGGGGGGB*CGGGGGGGGGGGG5E5<CGGGFDFE>CCEGGGGGGGGGGGGCGGGGGF*<>FGGFFFF<F?77?B?GGFFDFGGGG6)9?<FDFF7=>B?>(9>
@M02352:288:000000000-CKWC8:1:1101:13866:6462 1:N:0:TACGCTGC+AAGGAGTA
TACGGAGGATCCAAGCGTTATCCGGAATCATTGGGTTTAAAGGGTCCGCAGGCGGTCAATTAAGTCAGAGGTGAAATCCCATAGCTTAACTATGGAACTGCCTTTGATACTGGTTGACTTGAGTTATACGGAAGTAGATAGAATAAGTAGTGTAGCGGTGAAATGCATAGATATTACTTAGAATACCGATTGCGAAGGCAGTCTACTACGTATATACTGACGCTCATGGACGAAAGCGTGGGGAGCGAACAGGATTAGATACCCTGGTAGTCCACGCCGTAA
+
GGGGGGGGGGGGGGGGGGGGFGGGGGGGGGGGGGGGGGGGGGGGGGGGGGGGGGGGGGGGGGGGGGGGGGGGGGGGGGGGGGGGGGGGGGGGGGGGGGGGGGGGGGGGGGGGGGGGGGGGGGGGGGGGGGGFGGGGGGGGGGGGGGGGGGGGGGGGGGGGGGGGGGGGGGGGGGGGGGGGGGGFGGGGGGGGGEGGGGG8EGGGGGGGGGGGGGGGGGGFGGGGGGGGFGFDGGG>GGGGGGE?>EGGGGFFFFGG?FFFGGGGFFGFAFFFFGFFFFFFGG
@M02352:288:000000000-CKWC8:1:1101:22054:6467 1:N:0:TACGCTGC+AAGGAGTA
TACGGAGGGGGTTAGCGTTGTTCGGAATTACTGGGCGTAAAGCGCACGTAGGCGGATCAGAAAGTAAGGGGTGAAATCCCAGGGCTCAACCCTGGAACTGCCTCTTAAACTCCTGGTCTTGAGTTCGAGAGAGGTGAGTGGAATTCCGAGTGTAGAGGTGAAATTCGTAGATATTCGGAGGAACACCAGTGGCGAAGGCGGCTCACTGGCTCGATACTGACGCTGAGGTGCGAAAGTGTGGGGAGCAAACAGGATTAGATACCCTGGTAGTCCACACCGTAA
+
GGGGGEGGGGGGGGGGGGGGGGGGGGGGGGGGGGGGGGGGGGGGDFCFGGGGGGGGGGGGGDGGGGGGDFGGFGGGGGGGGGGGGGGGGGGGGGGGGGGGGGGGGGDFGGGGGGGGGGGGGFGGGGGGGGGGGGGGGGGGDGGGGGGGGGGGGGGGFGGGGGCFFFGGGDGGGGGGFGGGGFFGCFFFGFGGGGGGGGGGEEGGFGGGGF9FEEGGGG?CGGGGEGGCGCGCGGGFFFFF5EE?>EFGCGFF((*:<?<FDGFGF:<)-@A>FGFB04).79
@M02352:288:000000000-CKWC8:1:1101:18026:6477 1:N:0:TACGCTGC+AAGGAGTA
TACGGAGGGTGCGAGCGTTAATCGGAATTACTGGGCGTAAAGCGCATGCAGGTGGTTCATTAAGTCAGATGTGAAAGCCCGGGGCTCAACCTCGGAACTGCATTTGAAACTGGTGAACTAGAGTGCTGTAGAGGGGGGTAGAATTTCAGGTGTAGCGGTGAAATGCGTAGAGATCTGAAGGAATACCAGTGGCGAAGGCGGCCCCCTGGACAGACACTGACACTCAGATGCGAAAGCGTGGGGAGCAAACAGGATTAGATACCCTGGTAGTCCACGCCGTAA
+
GGGGGGGGGGGGGGGGGGGG,CFGGGGGGGGGGGGGGGGGGGGGGGGGGGGGGGGGGGGGGGGGGGGGGGGGGGGGGGGGGGGGGGGGFFGGGGGGFFGGGGGGGGGGGGGGGGGGGGGGGGGGGGGGGGGGGGGGGGGGGGGGGGGGGGGGGGGGGGGGGGGGGGGGGGGFFFFGGGGGGGGGGGGGGGGGGGGGGGGGGGGGGGGGGGGGGGGGGGGGGGGGGGFFGGGGGGGFGGGGGGFFFFGGGGFF?:GGB=AFFCGGFFGFFFFFFGFFBFFFGG
@M02352:288:000000000-CKWC8:1:1101:5917:6486 1:N:0:TACGCTGC+AAGGAGTA
TACGGAGGGTTCAAGCGTTATCCGGAATCATTGGGTTTAAAGGGTCCGCAGGCGGTCAATTAAGTCAGAGGTGAAATCCCATAGCTTAACTATGGAACTGCCTTTGATACTGGTTGACTTGAGTTATACGGAAGTAGATAGAATAAGTAGTGTAGCGGTGAAATGCATAGATATTACTTAGAATACCGATTGCGAAGGCAGTCTACTACGTATATACTGACGCTCATGGACGAAAGCGTGGGGAGCGAACAGGATTAGATACCCTGGTAGTCCACGCCGTAA
+
GGGGGGGGGFGGGGGGGGGGGGGFGGGFFGGGGGGGGGGGGGGGGGGGGGGGGGGFGGGGGGFGGGGGGGGGGGGGGGGGGGGGFGGGGGGGGGGGGGGGGGGGGGGGGGGGGFGGGGGGGGGGGGGGGGGGGGGGGGGGGGGGGGGFGGGGGGGGGG@GGFFGGGGGGGGGGGGGGGGGGGGF9DFGGGGGGGGGGGGGGGGGGGGGGGGGGGFFGGGGGGGGGGGGGGGGDGGFGGGGGGFFFFGGGGFFFFGGFFFFGGFGFFGFFFFAFGFF9?EFGD
@M02352:288:000000000-CKWC8:1:1101:16701:6499 1:N:0:TACGCTGC+AAGGAGTA
TACGGAGGGTGCGAGCGTTAATCGGAATTACTGGGCGTAAAGCGCGCGTAGGCGGTTATTTAAGTCAGATGTGAAAGCCCTGGGCTCAACCTAGGAACTGCATTTGAAACTGGATAACTTGAGTATGGTAGAGAATGATGGAATTTCCAGTGTAGCGGTGAAATGCGTAGAGATTGGAAAGAATATCGATGGCGAAGGCAGTCATTTGGGCCAATACTGACGCTGAGGTGCGAAAGCGTGGGTAGCGAACGGGATTAGATACCCCGGTAGTCCACGCCGTAA
+
GGGGGCGGEGGGGEG7FGGG,CFFGGGGGGGGGGGGGGEEGEGGGGGGFEGGGGGGGDGGGGGGGGFGGGGGGGGGGCFFFFGGGGGGFFFGGGGGGGGCGFDFGGFFFFFGGGGFGGFGGCEFFFGGGGGGGGGGGGGGGFAFGFFEFC@BFCGGGGFGEGGGFGGGGGG?;FFEGEGGGGGGFEGGGGFGGGGGGGFFCFFCEFGCGG5CGGGGGGGFGGGGGGGGGGFG=ECDGG<CGG>A?FGGGGDE:15>2?AFFGGGFBGFFB3AFGFFBF@-7C
@M02352:288:000000000-CKWC8:1:1101:8527:6564 1:N:0:TACGCTGC+AAGGAGTA
TACGGAGGGTGCAAGCGTTATCCGGAATCATTGGGTTTAAAGGGTCCGCAGGCGGTCAATTAAGTCAGAGGTGAAATCCCATAGCTTAACTATGGAACTGCCTTTGATACTGGTTGACTTGAGTTATACGGAAGTAGATAGAATGTGTAGTGTAGCGGTGAAATGCATAGAGATTACACAGAATACCGATTGCGAAGGCAGTCTACTACGTATATACTGACGCTCATGGACGAAAGCGTGGGGAGCGAACAGGATTAGATACCCTGGTAGTCCACGCCGTAA
+
FFGGGGEEGGGGGGGGGC:FD@ECG@FGEAFFFFCGGDG<AFEEGGGGGCFECGCFFGGGGFGGFFAEFFGG=AFFGGF=EG@FGGGDGGFGGFD9FFGGGFE<F<CEFGGGGFA:8FFGGGGFGEGGGGGG=FFAFGGCFFGGGFFFCFGCGEC,@FGEFFGGGD,@,DFCFGGGDGG9FFFFF::EGGGGGGGG>ECFGGGEFCFF;5>+?EGGGGFGGG5;CCG7C6FCE8DEGGDGE=)22@CD5CEF04C>?F>FGGGCF:D?9*5>=:4(3:BBC5
@M02352:288:000000000-CKWC8:1:1101:10313:6574 1:N:0:TACGCTGC+AAGGAGTA
TACGGAGGGTGCAAGCGTTATCCGGAATCATTGGGTTTAAAGGGTCCGCAGGCGGTCAATTAAGTCAGAGGTGAAATCCCATAGCTCAACTATGGAACTGCCTTTGATACTGGTTGACTTGAGTTATACGGAAGTAGATAGAATAAGTAGTGTAGCGGTGAAATGCATAGAGATTACTTAGAATACCGATTGCGAAGGCAGTCTACTACGTATATACTGACGCTCATGGACGAAAGCGTGGGGAGCGAACAGGATTAGATACCCTGGTAGTCCACGCCGTAA
+
GGGGGGGGGGGGGGGGGGGGGGGGGGGGGGGGGGGGGGGGGGGGGGGGGGGGGGGGGGGGGGGGGGGGGGGGGGGGGGGGGGGGGGGGGGGDGGGGGGGGGGGGGGGGGGGGGGGGGGGGGGGGGGGGGGGGGGGGGGGGGGGGGGGGGGGGGGGGGGGGGGGGGGGGGGGGGGGGGGGGGGGGGGGGGGGGGGGGEEGGGGGGGGGGGGGGFGGGGGGGGGDEGGGGGGGGGGGFGGGGGGFFFFGGGGFFFFGGF?AFGGGGFFGFFFFFFGFFFFDBGG
@M02352:288:000000000-CKWC8:1:1101:8538:6578 1:N:0:TACGCTGC+AAGGAGTA
TACGGAGGGTGCAAGCGTTATCCGGAATCATTGGGTTTAAAGGGTCCGCAGGCGGTCAATTAAGTCAGAGGTGAAATCCCATAGCTTAACTATGGAACTGCCTTTGATACTGGTTGACTTGAGTTATACGGAAGTAGATAGAATGTGTAGTGTAGCGGTGAAATGCATAGAGATTACACAGAATACCGATTGCGAAGGCAGTCTACTACGTATATACTGACGCTCATGGACGAAAGCGTGGGGAGCGAACAGGATTAGATACCCTGGTAGTCCACGCCGTAA
+
GGGGGGGGGGGGFGGGGGGGGGGGGGGG<FEGGGGBCFGGGGGGGCGGGGGGGGGGGGGGGGGGEFGGGFFGGGGGGGGGGGCGGG<EFGFFGGGGGGGGG<FFGGGGGGGGGEGGGGGGGGGGGGGGFFFGCFFGGGGGGGGGGGGGGGGGGGGGGGGGGGGGGGFDGGGCGGGGGGGGGGGGFCFGGGGGGGGGEGGGGGGGGGGC<CCFDGGGGGGGFGGGEDGGGGGGGGGFGGGGGGFFFFGGGDFFFFGGBFFFGGGGFFGFFFFAFGFBB?EFGG
@M02352:288:000000000-CKWC8:1:1101:8520:6581 1:N:0:TACGCTGC+AAGGAGTA
TACGGAGGGTGCAAGCGTTATCCGGAATCATTGGGTTTAAAGGGTCCGCAGGCGGTCAATTAAGTCAGAGGTGAAATCCCATAGCTTAACTATGGAACTGCCTTTGATACTGGTTGACTTGAGTTATACGGAAGTAGATAGAATGTGTAGTGTAGCGGTGAAATGCATAGAGATTACACAGAATACCGATTGCGAAGGCAGTCTACTACGTATATACTGACGCTCATGGACGAAAGCGTGGGGAGCGAACAGGATTAGATACCCTGGTAGTCCACGCCGTAA
+
GGGGGGGGGGGGGGGGGEGGGGGFGGGGGGGGGGGGGGGGGGGGGGGGGGGGGGGGGGGGGGGGGGGGGGGGGGGGGGGGGGGGGGGGGGGGGGGGGGGGGGGGGGGGGGGGGGGGGGGGGGGGGGGGGGGGGGGGGGGGGGGGGGGGGGGGGGGGGGGGGGGGGGGGGGGFGGGGGGGGGGGFGGGGGGGGGGGECGGGGGGGGGGGGGGGGGGGGGGGFGGGGGGGGGGGGGGFGGGGGGFFFFGGGGFF?BGGFFFFGEFGF:FFFFFFFGFFFFFFGG
@M02352:288:000000000-CKWC8:1:1101:8014:6643 1:N:0:TACGCTGC+AAGGAGTA
TACGGAGGGTGCGAGCGTTAATCGGAATTACTGGGCGTAAAGCGCATGCAGGTGGTTCATTAAGTCAGATGTGAAAGCCCCGGGCTCAACCTGGGAACTGCATTTCGAACTGGCAAACTAGAGTGTGATAGAGGGTGGTAGAATTTCAGGTGTAGCGGTGAAATGCGTAGAGATCTGAAGGAATACCGATGGCGAAGGCAGCCACCTGGGTCAACACTGACGCTCATGTACGAACGCGTGGGGAGCAAACAGGATTAGATACCCTGGTAGTCCACGCCGTAA
+
GGGGGGGGGGEGGGGGGGGEFAF7FGEFFFGG9FFGGGGGGGGGGGDGGCGGGFGGGG9FGC9FGGFC9FGGGGGGGGG?FGGGEGGGGGFFFEGGGGGGGGG9FFGGGGGGGGGGGGGGFGGGGF,3=<<,CFG7FF>CFGGGGEGFGFGGGGGGEGGGCGGFFGCEGGEFFGGG9;CBFGFGGGCE7FCCGCEEGGGFEEG5FGCFGGGGFGGGEGCFF>=GGDGGGCC<EG)5DED>EGE0(<<DCFFFF(7??FFF7CGGF><?9@AAFGF69?EF57
@M02352:288:000000000-CKWC8:1:1101:8005:6658 1:N:0:TACGCTGC+AAGGAGTA
TACGGAGGGTGCGAGCGTTAATCGGAATTACTGGGCGTAAAGCGCATGCAGGTGGTTCATTAAGTCAGATGTGAAAGCCCCGGGCTCAACCTGGGAACTGCATTTCGAACTGGCAAACTAGAGTGTGATAGAGGGTGGTAGAATTTCAGGTGTAGCGGTGAAATGCGTAGAGATCTGAAGGAATACCGATGGCGAAGGCAGCCACCTGGGTCAACACTGACGCTCATGTACGAAAGCGTGGGGAGCAAACAGGATTAGATACCCTGGTAGTCCACGCCGTAA
+
GGGGGGGGGGGGGFGGGGGGGGGGGGGGGGGGGGGGGGGGGGGGGGGGGGGGGGGGGGGGGGGGGGGGGGGGGGGGGGGGGGGGGGGGGGGGGGGGGGGGGGGGGGGGGGGGGGFGGGGGGGGGFGGFFGGGGGGGGGGFGGGGGGGCGFGGGGGGGGGGGGGGGGGGGGG;FGGGGGGGGGGFGGGGGGGGGGGGGGGGGGFFGGGGGGGGFGFGGGGGGGGGGGGGGCGGGGGFGGGDGGFBBEGGGGFFFFGG?FFFGGGGFFGFFFFFFGFFFFFFGG
@M02352:288:000000000-CKWC8:1:1101:21032:6717 1:N:0:TACGCTGC+AAGGAGTA
TACGGAGGATCCAAGCGTTATCCGGAATCATTGGGTTTAAAGGGTCCGTAGGCGGATAATTAAGTCAGAGGTGAAATCTTGCCGCTTAACGGTAAAATTGCCTTTGATACTGAATAACTTGAGTTATAATGAAGTGGTTAGAATATGTAGTGTAGCGGTGAAATGCATAGATATTACATAGAATATCGATTGCGAAGGCAGATCACTAATTATATACTGACGCTGAGGGACGAAAGCGTGGGGAGCGAACAGGATTAGATACCCTGGTAGTCCACGCCGTAA
+
GGGGGGGGDGFGFFGGGGGGGGGGGGGG9F<EFGGFFGFGGGGGFEGGEGGG,CFCFEGFFGGGGGFGGGGGGGGGGG,@FG<FG:@FGGGC=?+BE<FGGDFF9FFFFGGG,CF9?FGGGGGGGFGDEFFGCGGGGGFGCFFF>==FFFGGGGGGGGGGGGGGGGFGFCEGGGGDCFGGGFGFF@FGGGGGGGGGGEGFG*CGFFGC8@CCFGGGGGGGGCEGGGGFGDFDCEDFG=CEGGF?FFDDGGFFF?GG7FDFFEFCFF9FAFFFFGF09<BBGG
@M02352:288:000000000-CKWC8:1:1101:7301:6730 1:N:0:TACGCTGC+AAGGAGTA
TACGGAGGGTGCAAGCGTTATCCGGAATCATTGGGTTTAAAGGGTCCGCAGGCGGTCAATTAAGTCAGAGGTGAAATACCATAGCTCAACTATGGAACTGCCTTTGATACTGGTTGACTTGAGTTATACGGAAGTAGATAGAATAAGTAGTGTAGCGGTGAAATGCATAGAGATTACTTAGAATACCGATTGCGAAGGCAGTCTACTACGTATATACTGACGCTCATGGACGAAAGCGTGGGGAGCGAACAGGATTAGATACCCTGGTAGTCCACGCCGTAA
+
GGGGGGGGGGGGGGGGGGGGGGGGGGGGGGGGGGGGGGGGGGGGGGGGGGGGGGGGGGGGGGGGGGGGGGGGGGGGGGGGGGGGGGGGGGGGGGGGGGGGGGGGGGGGGGGGGGGGGGGGGGGGGGGGGGGGGGGGGGGGGGGGGGGGGGGGGGGGGGGGGGGGGGGGGGGGGGGGGGGGGGGGGGGGGGGGGGGGGGGGGGGGGGGGGGGGGGGGGGFGGGGGGGGGGGGGGGGFGGGGGDFFFFGGGGFFBFGGFFFFGGGGFFGFFFFFFGFFFFFFGD
@M02352:288:000000000-CKWC8:1:1101:16732:6767 1:N:0:TACGCTGC+AAGGAGTA
TACGGAGGGTGCGAGCGTTAATCGGAATTACTGGGCGTAAAGCGCATGCAGGTGGTTCATTAAGTCAGATGTGAAAGCCCGGGGCTCAACCTCGGAACTGCATTTGAAACTGGTGAACTAGAGTGCTGTAGAGGGGGGTAGAATTTCAGGTGTAGCGGTGAAATGCGTAGAGATCTGAAGGAATACCAGTGGCGAAGGCGGCCCCCTGGACAGACACTGACACTCAGATGCGAAAGCGTGGGGAGCGAACAGGATTAGATACCCTGGTAGTCCACGCCGTAA
+
GGGGGGGGGGGGGGGGGGGG,EFGGGGGGGGGGGGGGGGGGGGGGGGGGGGGGGGGGGGGGGGGGGGGGGGGGGGGGGGGGGGGGGGGGGGGGGGGFGGGGGGGGGGGGGGGGGGGGGGGGGGGGGGGGGGGGGGGGGGGGGGGGGGGGGGGGGGGGGGGGGGGGGGGGGGGFGFGGGGGGGGGGGGGGGGGGGGGGGGGGGGGGGGGGGGGGGGGGGGGGGGEGGGGGGGGGGGFGGGGGGFFFFGGEG>FFFGGBFBFGGGGFFGFFFFFFGFFFFFFGD
@M02352:288:000000000-CKWC8:1:1101:21730:6797 1:N:0:TACGCTGC+AAGGAGTA
TACGAAGGTCCCGAGCGTTATTCGGAATCACTGGGCGTAAAGGGAGCGTAGGCGGCGCGGTAAGTCAGATGTGAAATCTGGAGGCTCAACCTCCAAACTGCATTCGATACTGCCGTGCTAGAGTAATGGAGAGGTAACTGGAATTCCCGGTGTAGCAGTGAAATGCGTAGATATCGAGAGGAAGACCATTGGCGAAAGCAGGTTACTGGACATTTACTGACGCTGAGGCTCGAAGGCTAGGGTAGCGAAAGGGATTAGATACCCCTTTAGTCCTAGCAGTAA
+
GGGGGFGGGGGGGGGGGEGGGGGGGGGGGGGGGGGGGEGGGGGGGGGGGGGGGGGGGGGGGGGGGGGGGGGGGGGGGGGGGGGGGGGGGGGGGGGGGGGGGGGGGGGGGGGGGGGGGGGGGGGGGGGGGGGGGGGGF,@F7D3F3?,7F@F11>;<,,72FGC,;<F8/:72=;+8B::ECG@B,CCF,<F?68EG>:C?GCF99<@FECGCFG++0A<CF87:/7F5C=CDG85)/06;@8?:(9))C<DF0(99)1467EGG@3*)68)6/7643365CD
@M02352:288:000000000-CKWC8:1:1101:11148:6854 1:N:0:TACGCTGC+AAGGAGTA
TACGGAGGGTGCAAGCGTTATCCGGATTTATTGGGTTTAAAGGGTCCGTAGGCGGATTAATAAGTCAGTGGTGAAAACCTACAGCTCAACTGTAGAACTGCCATTGAAACTGTTAGTCTTGAATTAGAGTGCAGTGGTTAGAATGTGTAGTGTAGCGGTGAAATGCATAGATATTACACAGAATACCGATTGCGAAGGCAGATCACTAACTCTATATTGACGCTGATGGACGAAAGCGTGGGGAGCGAACAGGATTAGATACCCTGGTAGTCCACGCCGTAA
+
GGGGGCFEGGGGGGGGGGGGGGGGGECGGGGGGGGFFGEEFGGGGGGGFGGGGGGGGGGGGGGGFGGGGGGGGGGGGFGGGGFFGGGGGFGGGFFGGGGGGGGGGGGGGGGGGGGGGGGGGF8FFFGGGGGGGGFGGGDFGGGGGGGGGGGGGGGGGGGGGGGFGGGGGGGGGGGGGGGGGGGFGGGGGGGGGGGG>EGGGG6FGGGFGGGGFGCFFGGGGGGGGGGGGGGGGGDDGGGGGGFFF:CDDGFFF?<F>FFFGEFGFFGFAFFAFGFFFFF>DD
@M02352:288:000000000-CKWC8:1:1101:22536:6886 1:N:0:TACGCTGC+AAGGAGTA
TACGGAGGGGGTTAGCGTTGTTCGGAATTACTGGGCGTAAAGCGTACGTAGGCGGATTGGAAAGTAGGGGGTGAAATCCCAGGGCTCAACCCTGGAACTGCCTCCTAAACTATCAGTCTAGAGTTCGAGAGAGGTGAGTGGAATTCCAAGTGTAGAGGTGAAATTCGTAGATATTTGGAGGAACACCAGTGGCGAAGGCGGCTCACTGGCTCGATACTGACGCTGAGGTACGAAAGTGTGGGGAGCAAACAGGATTAGATACCCTGGTAGTCCACACCGTAA
+
GGGGGGGGGGGGGGGGGGGGGGGGGGGGGGGGGGGGGGGGGGGGGGGGGGGGGGGGGGGGGGGGGGGGGGGGGGGGGGGGGGGGGGGGGGGGGGGGGGGGGGGGGGGGGGGGGGGGGGGGGGGGGGGGGGGGGGGGGGGGGGGGGGGGGGGGGGGGGGGGGGGGGGGGGGGGGGGGGGGGGGGGGGGGGGGGGGGGGGGGGGGGGGGGGGGGGCDGGGGGGGGGGGGGGGGDGGGFGGGGGGF<BEGGGGFFFFGGFFFFGGGGFFGFFFFFFGFFFFF?GG
@M02352:288:000000000-CKWC8:1:1101:6629:6898 1:N:0:TACGCTGC+AAGGAGTA
TACGGAGGGGGTTAGCGTTGTTCGGAATTACTGGGCGTAAAGCGTACGTAGGCGGATTGGAAAGTTGGGGGTGAAATCCCAGGGCTCAACCCTGGAACTGCCTCCAAAACTATCAGTCTAGAGTTCGAGAGAGGTGAGTGGAATTCCAAGTGTAGAGGTGAAATTCGTAGATATTTGGAGGAACACCAGTGGCGAAGGCGGCTCACTGGCTCGATACTGACGCTGAGGTACGAAAGTGTGGGGAGCAAACAGGATTAGATACCCTGGTAGTCCACACCGTAA
+
GGGGGG@:FGE@FDFGGGGGGGGGGDGGGGGGFFGGGFCEDGGGGGGGGGGGGGGE7FGG?EDEFGGGGGGEGGGGGGFGGGGGGGGGGGGGGGGGGGGGGGGGGGGGGGGGGGGGGGGGGGGGFGGGGGGGGGGFGFGGGGGEFG?<CFGGFGGDGGGGGGGGGGGGGGGGGGFGGGGGGGFGGGGGGGGGGGGGEGGGGGGGGGGGGGGGGGGGGGGGGGGGGGGGGGGGGGGFGGGGGGEFFFGGGGFFFBFGFF>FGGDGFFGFB6ABFFFFFFBFC>
@M02352:288:000000000-CKWC8:1:1101:25114:6901 1:N:0:TACGCTGC+AAGGAGTA
TACGGAGGGTCCAAGCGTTATCCGGAATCATTGGGTTTAAAGGGTCCGCAGGCGGTCAATTAAGTCAGAGGTGAAATCCCATAGCTTAACTATGGAACTGCCTTTGATACTGGTTGACTTGAGTTATACGGAAGTAGATAGAATAAGTAGTGTAGCGGTGAAATGCATAGATATTACTTAGAATACCGATTGCGAAGGCAGTCTACTACGTATATACTGACGCTCATGGACGAAAGCGTGGGGAGCGAACAGGATTAGATACCCTGGTAGTCCACGCCGTAA
+
GGGGGGGGGGFGGGGGGGGGGGGGGGGGGGGGGGGGGGGGGGGGGFGGGGGGGGGGGGGGGGGGGGGGGGGGGGGGGGGGGGGGGGGGGGGGGGGGGGGGGGGGGGGGGGGGGGGGGGGGGGGGGGGGFGGGGGGGGGGGGGGGGGGGEFGGGGGFGGGGGFFGGGGFGGGGGGGGGGGGGGGGGGGGGGGGGGGGGGGGGGGGGGGGGGGGGGGFGGGGGGGGGGGGGGGGGGGFGGGGGGFFFFGGGG>FBFGGFFBFGGGGFFGFFFFFFGFFFFFBDD
@M02352:288:000000000-CKWC8:1:1101:27526:6929 1:N:0:TACGCTGC+AAGGAGTA
TACGGAGGGTGCGAGCGTTATCCGGAATTATTGGGTTTAAAGGGTCCGTAGGCGGCCTTTCAAGTCAGAGGTGAAATCCCATAGCTCAACTCTGGAACTGCCTTTGATACTGGTTGACTTGAGTCATATGGAAGTAGATAGAATGTGTAGTGTAGCGGTGAAATGCATAGATATTACGCAGAATACCGATTGCGAAGGCAGTCTACTACGTATTTACTGACGCTCATGGACGAAAGCATGGGGAGCGAACAGGATTAGATACCCTGGTAGTCCATGCCGTAA
+
GGGG-CGGG:,BFFGGGGG,CFGDEGEF,C,CFGGGGGGGGGGGG,EF=FFGGGG7F+,:,BEGGGGGB5FGGGGGGGG,,::BFG5FFG<,C,ECFGGGG8FGGFG<FGGGFF8B,AFGGFCGA>,3@<FF,@FFG,7@FFFGG3,@3>FFFGGGGGEEGFGGEF,EFGFDGGFC3*1BCGG<FGG>7<CCG:EGGGG6E:CGGGG4<=83C+2C9FFEFCGG8C7CEDFDGGGFG+7<EG3,47)CCDEFFFGG<=2BGGGGF)57944<FF*6:?E?DD
@M02352:288:000000000-CKWC8:1:1101:27505:6938 1:N:0:TACGCTGC+AAGGAGTA
TACGGAGGGTCCGAGCGTTATCCGGAATCATTGGGTTTAAAGGGTCCGCAGGCGGTCGATTAAGTCAGAGGTGAAATCCCATAGCTTAACTATGGAACTGCCTTTGATACTGGTTGACTTGAGTCATATGGAAGTAGATAGAATGTGTAGTGTAGCGGTGAAATGCATAGATATTACACAGAATACCGATTGCGAAGGCAGTCTACTACGTATGTACTGACGCTCATGGACGAAAGCGTGGGGAGCGAACAGGATTAGATACCCTGGTAGTCCACGCCGTAA
+
GGGGGGGGGGGGGGGGGGGGGGGGGGGGCGGGGGGFGGGGGGGGGFFGCGGGGGGFGGEGFGGGGGGGGGGGGGGGGGGGGGGGGG<FGGCGGGGGGGGGGGGGGGGFFGGGGGGGGGGGGGGGFGGGGGGGGGGGGGGGGGGGGFGGGGGGGGGGGGGGGGGGGGGGGGGFGGGGGGGGFGGCFGGGGGDFGGGGGGGGGGGGGGGGGGGG?CFGGGGGGGGGGGGGGGGGGGGDDGGEGGFFFFGGGGFFFFGF?FFFGGGGFFGFDFAFFGFF>BE7*>
@M02352:288:000000000-CKWC8:1:1101:22575:6968 1:N:0:TACGCTGC+AAGGAGTA
TACGGAGGATCCAAGCGTTATCCGGAATCATTGGGTTTAAAGGGTCCGTAGGTGGATAATTAAGTCAGAGGTGAAATCATGCCGCTTAACGGTAAAATTGCCTTTGATACTGTTAGTCTTGAATTATTGTGAAGTGGTTAGAATATGTAGTGTAGCGGTGAAATGCTTAGATATTACATAGAATACCAATTGCGAAGGCAGATCACTAACAATATATTGACGCTGATGAACGAAAGCGTGGGTAGCGAACAGGATTAGATACCCTGGTAGTCCACGCCGTAA
+
GGGFGGGGCE<FGGGGGGGGGFGGGFGGGGGGGGGEGGGGGGGGG<FGGGGG9EFCFCFGGGGGGGFEFGGGGGGGGEFGGGFFGGEGGGEBGFGGGGGGGDFFGGGGGGGGCFGGGGGGGGFGGGGGGGGC5CF?@EFGGGGGDDGGFGGFGGGGGGGGGGGGGGGGGGGGGGGGGFGFGGGGGGGG@FGGGGGGGGGGGCGGGGGFF?*=BB;CBFFGDEGGGGGGGGFGGGDAGGGGGCDE<FGGC)<<<?GGFFFFGGGGFFFFAFFFFGFFFFFFDD
@M02352:288:000000000-CKWC8:1:1101:15285:6985 1:N:0:TACGCTGC+AAGGAGTA
TACGGAGGGGGCGAGCGTTAATCGGAATTACTGGGCGTAAAGCGTACGCAGGCGGGTTGTTAAGCGAGATGTGAAAGCCCCGGGCTCAACCTGGGAACTGCATTTCGAACTGGCAAACTAGAGTGTGAGAGAGGGTGGTAGAATTTCAGGTGTAGCGGTGAAATGCGTAGAGATCTGAAGGAATACCGATGGCGAAGGCAGCCACCTGGGTCAACACTGACGCTCATGTACGAAAGCGTGGGGAGCAAACAGGATTAGATACCCTGGTAGTCCACGCCGTAA
+
GGGF;CEG7+@F+@FGGFF:,,CDFE:FGGGFGFGFFFGGFG9FB+4@>FGCGGG+@FG:BDGG9FGGGGGGGGGGDGG7+FGGGDGGGGGF:>FGGGGGGGGGGC,FFGGG8C8,<CFFGFGG9FF,,?CFGG=1=F<,FFGGGEGCBFGGGGGGGGGGGGGGGGGGGGGGGGGCGCGGGGG?FGG5;CEGGGGGGGGFEGFC:FGGG89?F?+AEGGGGGGG8C7C<+:FGGGFGGGGGGFFFFGGGFFFFFGGFFFFFFGGFFGFFFFFFGF<F1@FGG
@M02352:288:000000000-CKWC8:1:1101:9683:6995 1:N:0:TACGCTGC+AAGGACTA
TACGGAGGGTCCGAGCGTTATCCGGAATCATTGGGTTTAAAGGGTCCGCAGGCGGTCAATTAAGTCAGAGGTGAAATCCCATAGCTTAACTATGGAACTGCCTTTGATACTGGTTGACTTGAGTCATATGGAAGTAGATAGAATGTGTAGTGTAGCGGTGAAATGCATAGATATTACACAGAATACCGATTGCGAAGGCAGTCTACTACGTATGTACTGACGCTCATGGACGAAAGCGTGGGGAGCAAACAGGATTAGATACCCTGGTAGTCCACACCGTAA
+
GGGGGGGGGGGGGGGGGGGGGGGGGGGGGGGGGGGGGGGGGGGGGGGGGGGGGGGGGGGGGGGGGGGGGGGGGGGGGGGGGGGGGGGGGGGGGGGGGGGGGGGGGGGGGGGGGGGGGGGGGGGGGGGGGGGGGGGGGGGGGGGGGGGGGGGGGGGGGGGGGGGGGGGGGGGGGGGGGGGGGGGGGGGGGGGGGGGGGGGGGGGGGGGGGGGGGGGGGGGGGGGGGGGGGGGGGGGFGGGGGGFFFFGGGGFFFFGGFFFFGGGGFFGFFFFFFGFFFFFFGG
@M02352:288:000000000-CKWC8:1:1101:6723:6999 1:N:0:TACGCTGC+AAGGAGTA
TACGGAGGGTGCAAGCGTTATCCGGAATCATTGGGTTTAAAGGGTCCGCAGGCGGTCAATTAAGTCAGAGGTGAAATCCCATAGCTTAACTATGGAACTGCCTTTGATACTGGTTGACTTGAGTTATACGGAAGTAGATAGAATGTGTAGTGTAGCGGTGAAATGCATAGAGATTACACAGAATACCGATTGCGAAGGCAGTCTACTACGTATATACTGACGCTCATGGACGAAAGCGTGGGGAGCGAACAGGATTAGATACCCTGGTAGTCCACGCCGTAA
+
GGGGGDFGGGEFFGGGGGGGGGGGGGGGGGGGFFGGGGFGGGGGGFGGGGGGGGGCFGGGGGGGGGGGGGGGFGGGGDGGGGFGGGGGGGGGGGGGGGGGGFGGGGGGGGGGCFGGFEFGGGGGGGGGGGGGGGGGGGDGGGFGGG9EFGGGGCE;FEFGGGGGGGGCGGGGF@?FGGGGGGGGGGGEGGDGDEGGGEEGGGGGGGGGGGFCGGGGGFGGGGEGEDGGGGFDEGGFCGGGGGFF>EGGGG>74:CD>?<FGGGGFFGFFFFFFGFB>BF1DD
@M02352:288:000000000-CKWC8:1:1101:21870:7004 1:N:0:TACGCTGC+AAGGAGTA
TACGGAGGGTCCGAGCGTTATCCGGAATCATTGGGTTTAAAGGGTCCGCAGGCGGTCGATTAAGTCAGAGGTGAAATCCCATAGCTTAACTATGGAACTGCCTTTGATACTGGTTGACTTGAGTCATATGGAAGTAGATAGAATGTGTAGTGTAGCGGTGAAATGCATAGATATTACACAGAATACCGATTGCGAAGGCAGTCTACTACGTATGTACTGCCGCTCATGGACGAAAGCGTGGGGAGCGAACAGGATTAGATACCCTGGTAGCCCACGCCGTAA
+
GGGGGGGGDG8FGGGGGGGGGGGGGGCG<FGGGGGGGGGGGGGGG,CF7@FGGGG:F>:FEGGGGGGG,EFF<FGGG<BDFCCFGG9FGGD,85,:9EF=F=FGGGG9?,CD<FEC85CFC93DFF,C@=AF83::E=FAFF<F,@FGGEG7@:;9F7@BCG9;5@,7C927>@;@@,?@CG:FAGAE*=F8<>EEGB5>:@+?>CECFG7<92<2+?<+88//=5:9A+99EEC3*:CGGGE1(57CEGFFB(9:4?)0CGG4=F*7<?)55>>19:>1DD
@M02352:288:000000000-CKWC8:1:1101:19173:7015 1:N:0:TACGCTGC+AAGGAGTA
TACGGAGGGTCCGAGCGTTATCCGGAATCATTGGGTTTAAAGGGTCCGCAGGCGGTCGATTAAGTCAGAGGTGAAATCCCATAGCTTAACTATGGAACTGCCTTTGATACTGGTTGACTTGAGTCATATGGAAGTAGATAGAATGTGTAGTGTAGCGGTGAAATGCATAGATATTACACAGAATACCGATTGCGAAGGCAGTCTACTACGTATGTACTGACGCTCATGGACGAAAGCGTGGGGAGCGAACAGGATTAGATACCCTGGTAGTCCACGCCGTAA
+
GGGGGGGGGGGGGGGGGGGGGGGGGGGGGGGGGGGGGGGGGGGGGGGGGGGGGGGGGGGGGGGGGGGGGGGGGGGGGGGGGGGGGGGGGGGGGGGGGGGGGGGGGGGGGGGGGGGGGGGGGGGGGGGGGGGGGGGGGGGGGGGGGGGGGGGGGGGGGGDGGGGGGGGGGGGGGGGGGGGGGGGGGGGGGGGGGGGGGGGGGGGGGGGGGGGGGGGGGGGGGGGGGGGGGGGCGGGBGGGGGGFFFFGGGGFFFFGGFFFFGGGGFFGFFFFFFGFFFFF>GG
@M02352:288:000000000-CKWC8:1:1101:7641:7018 1:N:0:TACGCTGC+AAGGAGTA
TACGGAGGGGGTTAGCGTTGTTCGGAATTACTGGGCGTAAAGCGTACGTAGGCGGATTGGAAAGTTGGGGGTGAAATCCCAGGGCTCAACCCTGGAACTGCCTCCAAAACTATCAGTCTAGAGTTCGAGAGAGGTGAGTGGAATTCCAAGTGTAGAGGTGAAATTCGTAGATATTTGGAGGAACACCAGTGGCGAAGGCGGCTCACTGGCTCGATACTGACGCTGAGGTACGAAAGTGTGGGGAGCAAACAGGATTAGATACCCTGGTAGTCCACACCGTAA
+
GGGGGCGGGCG@CGGGGGGGGGGGGGGGGGGGGGGGGGGGGGGGGGEGGGGGGGGEGGGGCGGFGGFGGDGGGGGGGGGGGGGGGGGGGGGGGGGGGGGGGGGE,@<FGGGGGGGGGGGGGGGGGGGFFGGGGGGGGGGGGGGGGGGGCEGGGGGDGGGGGGGGGGGGGGGGGGFGGGGGGGGFGGGGGGGGGGGGGGGGGGGE?FGGGGGGGGGFGGGFGGGGGGGGGGGGGGDF>GGGGGFFFFGGCGFF?0DC?FAFEGGGFFGFFFABFGFF?BFFGD
@M02352:288:000000000-CKWC8:1:1101:17788:7038 1:N:0:TACGCTGC+AAGGAGTA
TACGGAGGGTCCGAGCGTTATCCGGAATCATTGGGTTTAAAGGGTCCGTAGGTTGATAATTAAGTCAGAGGTGAAAGTTTGCGGCTCAACCGTAAAATTGCCTTTGATACTGGTTATCTTGACTCATTGTGAAGTGGTTAGAATATGTAGTGTAGCGGTGAAATGCATAGATATTACATAGAATACCAATTGCGAAGGCAGATCACTAACAATATATTGACGCTGATGAACGAAAGCGTGGGTAGCGAACAGGATTAGATACCCTGGTAGTCCACGCCGTAA
+
GGGGGGGGGGGGGGEDCGGGGGGGDGGGGGGGGGGGGGGGGGFFGFFFGGGGGGGFGGGGGFGGGGGGFFGGGFGGGFDFGGGGGGEFFGFGFFGDFGGGGGGGGGGGG,FFGGGGGGGGGF5CDFFFDFF@BFGFGGCBFGFGGGGGGFGGGGGFEGGGGGGGGEGGGEGGGGGGGGGGGGFFFGGGFGGGGGGGCEGGGGGGGGGGGGGFEGCFFGFGGGGGG<77@FF5EGGFGGGGGGFB:FGDECBFFFGGB?<FGGFGFFGFAFFFFG6:9?FFDC
@M02352:288:000000000-CKWC8:1:1101:16020:7043 1:N:0:TACGCTGC+AAGGAGTA
TACGGAGGGTCCGAGCGTTATCCGGAATCATTGGGTTTAAAGGGTCCGCAGGCGGTCGATTAAGTCAGAGGTGAAATCCCATAGCTTAACTATGGAACTGCCTTTGATACTGGTTGACTTGAGTCATATGGAAGTAGATAGAATGTGTAGTGTAGCGGTGAAATGCATAGATATTACACAGAATACCGATTGCGAAGGCAGTCTACTACGTATGTACTGACGCTCATGGACGAAAGCGTGGGGAGCGAACAGGATTAGATACCCTGGTAGTCCACGCCGTAA
+
GGGGGGGGGGGGGGGGGCFGGGGGG@FGGFGFGGGGGGGFGGGGGGGGGGGGGGGGGGGGGGGGGGFGCFGFCGGGGGGGGGGGGGFGGGGGGGGGGGGGGGGGGGGFFGGGGGGGGGGGGGFFGGGGGGGGGGGGGGGGFGGGGGGGGGGFGGGGGE>CFGGGGGGGGGGGGGFEGGGGFGGGFGGGGGGGGGGGGGFGGGGGGFGFGGGGGFGGGG9F6EGGGGGGFGGDGDGEFGGGGG)11>DGGGFFFFGGFFFFCFGGFFDFFFFFFGFBFFFFGG
@M02352:288:000000000-CKWC8:1:1101:7756:7089 1:N:0:TACGCTGC+AAGGAGTA
TACGGAGGGTGCAAGCGTTATCCGGAATCATTGGGTTTAAAGGGTCCGTAGGCGGGCAGCTAAGTCAGTGGTGAAATGCAGGGGCTCAACTCCGGCACTGCCATTGATACTGGTTGTCTTGAATGACTGTGAAGTGGTTGGAATATGTAGTGTAGCGGTGAAATGCTTAGATATTACATAGAACACCTATTGCGAAGGCAGATCACTAACAGTTCATTGACGCTGAGGGACGAAAGCGTGGGTAGCGAACAGGATTAGATACCCTGGTAGTCCACGCCGTAA
+
GGFGGCFGGF@FGCGGGGGFGGFGG:+DEFGFGGGEGGGGDGGGGGGGFGGCFGGDFDGGGGGGFEGGFFGEGGGGGGGGGGG=F+FFDG<FGGGGGGGFGGCF<FGGGFFGGGGGGGGFGFCFFFFGGGFC<<FGGGGGGGCGGGCGFGGGGGGGGGGGGGGGGGGGGGGGCFGGGG@FFGGGGGGGGGGFCGGGG>BCEGGGGGGGGGGGGGGGFCCFF>55=<@@=77>EGG><CGGGGFAFFGDGDF??6DFDFF?GGGFFFC?<?>>@GFB>FF>CD
@M02352:288:000000000-CKWC8:1:1101:28297:7171 1:N:0:TACGCTGC+AAGGAGTA
TACGGAGGGGGTTAGCGTTGTTCGGAATTACTGGGCGTAAAGCGCACGTAGGCGGATCAGAAAGTAAGGGGTGAAATCCCAGGGCTCAACCCTGGAACTGCCTCTTAAACTCCTGGTCTTGAGTTCGAGAGAGGTGAGTGGAATTCCGAGTGTAGAGGTGAAATTCGTAGATATTCGGAGGAACACCAGTGGCGAAGGCGGCTCACTGGCTCGATACTGACGCTGAGGTGCGAAAGCGTGGGGAGCAAACGGGATTAGATACCCCGGTAGTCCACGCCGTAA
+
GFDDF;C@CCEFGEFCC@:@FEFCGE7FGGGGFCGGGFC?DGGGGCEGFGGDF>F:7@FGFFGEFFFFDGGCGFFGGFAGFGGGDCGGGDFGFFGFGGEECGGGC=FFFFFGCA><>9FGGGG=CCF7FFGCG:@CFGFCEEGG7,?B71>:7>BFFGF<<FG;;CFGCGEFFGGGGF8B8CFFGCF7:,C8EEGEC>>C>ECEGDFCDF4?8?CGGFG?6CEEGDGEEFGGDE3>GGGEEG>0;BDCE<>B?(192@)7CC<CF.C@6BAAF>FF><DFDD
@M02352:288:000000000-CKWC8:1:1101:24986:7176 1:N:0:TACGCTGC+AAGGAGTA
TACGGAGGATCCAAGCGTTATCCGGAATCATTGGGCTTAAAGGGTCCGTAGGTTGATAATTAAGTCAGAGGTGAAAGTTTGCGGCTCAACCGTAAAATTGCCTTTGATACTGGTTATCTTGAATCATTGTGAAGTGGTTAGAATATGTAGTGTAGCGGTGAAATGCATAGATATTACATAGAATACCAATTGCGAAGGCAGATCACTAACAATGTATTGACACTGATGGACGAAAGCGTGGGGAGCGAACGGGATTAGATACCCCGGTAGTCCACGCCGTAA
+
GGGGGGGG7FAFFGGGGGGCFGGGGGDDGFGGGGG,CAFFGGGGC,6@9CCECFEAFEFCFGGGGFEFGFGGGGGGD<FFAFGGD:FCFGGEEGCFGGGDF?FBGGCFEDGGGGGGFFGGGFEFGFCFFGGGGG?DC<F,AFGCADC<9FFGGGGGGGFGCFFGGGFGGGGGGGGDFEFGGGGFFGGGFFACFGEEGGGFG5DF7FGGG69CGGEFFGGFGFGGGGGCC6DGGCDDGEGEEE322:DGCGFE:BDGFFAFGGFGFEGF9DF9=FFF>?EFGG
@M02352:288:000000000-CKWC8:1:1101:9494:7182 1:N:0:TACGCTGC+AAGGAGTA
TACGGAGGGGGTTAGCGTTGTTCGGAATTACTGGGCGTAAAGCGCACGTAGGCGGATCAGAAAGTAAGGGGTGAAATCCCAGGGCTCAACCCTGGAACTGCCTCTTAAACTCCTGGTCTTGAGTTCGAGAGAGGTGAGTGGAATTCCAAGTGTAGAGGTGAAATTCGTAGATATTTGGAGGAACACCAGTGGCGAAGGCGGCTCACTGGCTCGATACTGACGCTGAGGTGCAAAAGTGTGGGGAGCAAACAGGATTAGATACCCTGGTAGTCCACACCGTAA
+
GGGGGGGGGGGGGGGGGGGGGGGGGGGGGGGGGGGGGGGGGGGGGGGGGGGGGGGGGGGGGGGGGGGGGGGGGGGGGGGGGGGGGGGGGGGGGGGGGGGGGGGGGGGGGGGGGGGGGGGGGGGGGGGGGGGGGGGGGFGGGGGGGGGGGGGGGGGGGGGGGGGGGGGGGGGGGGGGGGGGGGGGGGGGGGGGGGGGGGGGGGGGFGGGGGGGGGGGGGFCCEEDGGGGGGG*<EGFDFFGGGEB>FGGGF48??CF?FAFFFGGFFGFFFFFFGFFFFFFGG
@M02352:288:000000000-CKWC8:1:1101:5069:7189 1:N:0:TACGCTGC+AAGGAGTA
TACGGAGGGTCCGAGCGTTATCCGGAATCATTGGGTTTAAAGGGTCCGCAGGCGGTCAATTAAGTCAGAGGTGAAATCCCATAGCTTAACTATGGAACTGCCTTTGATACTGGTTGACTTGAGTCATATGGAAGTAGATAGAATGTGTAGTGTAGCGGTGAAATGCATAGATATTACACAGAATACCGATTGCGAAGGCAGTCTACTACGTATGTACTGACGCTCATGGACGAAAGCGTGGGGAGCGAACAGGATTAGATACCCTGGTAGTCCACGCCGTAA
+
F<EF-67@@FGG:@F:@6B@@FC@@,CC9EGGAFGB,BFC?CABF8FBDE=E@CC@:=FE5B,EGGEEEGGGGDEGFFFF<FEAEF?FGEG9F?FEF<DDFCDFFED<?AFFD8EEGGGGGGGG<<@FFFCF9FGFGGD<>A=@D><FCGGAFFFCGGCF@G9>EG;BDAFCC@DC;>FGG@DGFGCC:FFEG:CCCE>:C?@ECFFB9:89;EFGEF?+BC*=899C9+9CCE<B<EGGG=B815DD59>F2:GGFFFFGGFF65<94FD4/:FBF47>GC
@M02352:288:000000000-CKWC8:1:1101:21314:7212 1:N:0:TACGCTGC+AAGGAGTA
TACGGAGGGTCCGAGCGTTATCCGGAATCATTGGGTTTAAAGGGTCCGCAGGCGGTCGATTAAGTCAGAGGTGAAATCCCATAGCTTAACTATGGAACTGCCTTTGATACTGGTTGACTTGAGTCATATGGAAGTAGATAGAATGTGTAGTGTAGCGGTGAAATGCATAGATATTACACAGACTACCGATTGCGAAGGCAGTCTACTACGTATGTACTGACACTCATGGACGAAAGCGTGGGGAGCGAACAGGATTAGATACCCTGGTAGTCCACGCCGTAA
+
EEGFCFFGGC,C@@F:CFECGG@EEG:FFGGGDED@@F8FEEFEFEC=F:=FGGGGG=CFGCFGGEFE<F7FGGFGG<BFDEEFGGCEEFED<FF5CEFGGDFGG<<DA?EFFGFC>5CFF9<CB,<FGDD3=F>CD=B=F9<FGGGEF,FCFFEGGDFGGGFDA@3,=F9@FFC@F;D9DG,D:CCCC<FCCE>EGEG88EGGGEEF@C8CFGGFGF?+2+3@F7FGGFF>5:/7F5DG5C76(5<3*>:?0(7C?F26?ECC6>F6.=44?>?01:57DD
@M02352:288:000000000-CKWC8:1:1101:16073:7233 1:N:0:TACGCTGC+AAGGAGTA
TACGGAGGGTCCGAGCGTTATCCGGAATCATTGGGTTTAAAGGGTCCGCAGGCGGTCAATTAAGTCAGAGGTGAAATCCCATAGCTTAACTATGGAACTGCCTTTGATACTGGTTGACTTGAGTTATACGGAAGTAGATAGAATGTGTAGTGTAGCGGTGAAATGCATAGATATTACACAGAATACCGATTGCGAAGGCAGTCTACTACGTATATACTGACGCTCATGGACGAAAGCGTGGGGAGCGAACAGGATTAGATACCCTGGTAGTCCACGCCGTAA
+
GGGGGGGGGGGGGGGGGGGGGGGGGGGGGGGGGGGGGGGGGGGGGGGGGGGGGGGGGGGGGGGGGGGGGGGGGGGGGGGGGGGGGGGGGGGGGGGGGGGGGGGGGGGGGGGGGGGGGGGGGGGGGGGGGGGGGGGFGGGGGGGGGGGGGGGGGGGGGGGGGGGGGGGGGGGGGGGGGGGGGGGGGGGGGGGGGGGGGGGGGGGGGGGGGGGGGGGGGGGGGGGGGGGGGGGGGGGFGGGDGGFFFFGGGGFFBBFG?FFFGGGGFFGFBFFFFGFBFFFFGG
@M02352:288:000000000-CKWC8:1:1101:21895:7245 1:N:0:TACGCTGC+AAGGAGTA
TACGGAGGGTCCGAGCGTTATCCGGAATCATTGGGTTTAAAGGGTCCGCAGGCGGTCAATTAAGTCAGAGGTGAAATCCCATAGCTTAACTATGGAACTGCCTTTGATACTGGTTGACTTGAGTCATATGGAAGTAGATAGAATGTGTAGTGTAGCGGTGAAATGCATAGATATTACACAGAATACCGATTGCGAAGGCAGTCTACTACGTATGTACTGACGCTCATGGACGAAAGCGTGGGGAGCGAACAGGATTAGATACCCTGGTAGTCCACGCCGTAA
+
GGGGGGGGGGGGGGGGGGGGGGGGGGEGGGGGGGGGGGGGGGGGGGGGGGGGGGGGGGGGGGGGGGGGGGGGGGGGGGGGGGGGGGGGGGG9FGGGGGGGGGGGGGGGGGGGGGGGGGGGGGGGGGGGGGGG9BFGGGGGGGGGGGGGGGGGGGGGGGGGGGGGGGGGGGGGGGGGGGGGGGGGGGGGDGGGGGEGGGGGGGGGGGGGGGGGGGGGGGGGGGGGGGGGGGFGGGGFGGGGGGFBFFGGGGFFF:CGBFFFGGGGFFGFFFFFFGFFFFFFGG
@M02352:288:000000000-CKWC8:1:1101:6911:7260 1:N:0:TGCGCTGC+GAGGAGTA
TACGGAGGGGGCTAGCGTTGTTCGGAATTATTGGGCGTAAAGCGTGCGTAGGCGGATTGGAAAGTCGGGGGTGAAATTCCGGGGCTCAACCCTGGAACGGCCTCGTAAACTATCGGTCTAGGGGTCGGGAGAGGTGGGTGGATTTCCGGTTGTAGGGGTGAATTTCGTGGTTATATGGAGGAACACCAGTGGCGAAGCCGGCTCACTGGCTCGATACTGACGCGGGGGTCCGAAAGGTTGGGGAGCAAACAGGATTAGATACCCTGGAGGTCACCCACGAAA
+
GGGGGGGG++@++CFGGGGCG<FGGG,FGG,EFGG8:FGGGG9FG,FGGGGGGGGG+FG8,EEGG,+@4@FF7FGGG9,3,+@FGGGGGGG*>,*3,@*3@*>,*8>F*3,,@,**81=38,,*1*1***1=F7,1**1=*;+0+++***/**+++;*/*;C+0++0**/**+++0<+<C*C,0,;/C>FG6**:*:**:**:*+<0C**9F8C8*/<0+2****):8:**1:E).*+2;EG3(,)9C+7.8((9*.*)/3?G7*8*)(),.7**(-()(9D
@M02352:288:000000000-CKWC8:1:1101:23001:7274 1:N:0:TACGCTGC+AAGGAGTA
TACGGAGGGGGTTAGCGTTGTTCGGAATTACTGGGCGTAAAGCGTACGTAGGCGGATTGGAAAGTTGGGGGTGAAATCCCAGGGCTCAACCCTGGAACTGCCTCCAAAACTATCAGTCTAGAGTTCGAGAGAGGTGAGTGGAATTCCAAGTGTAGAGGTGAAATTCGTAGATATTTGGAGGAACACCAGTGGCGAAGGCGGCTCACTGGCTCGATACTGACGCTGAGGTACGAAAGTGTGGGGAGCAAACAGGATTAGATACCCTGGTAGTCCACACCGTAA
+
GGGGGCFGGGGGGGGGGGGGGGGGGGGGGGGGGGGGGGGGGGGGGGGGGGGGGGGGGGGGFFGGGGGGGGGFGGGGGGGGGGGGGGGGGGGGGGGGGGGGGGGGGGGGGGGGGGGGGGGGGGGGGGGGGGGGGGCFGGGGGGGGGGGGGGGGGGGGGGGGGGGGGGGGGGGGGGGGGGGGGGGGGGGGGGGGGGGGGGGGGGGGGGGGGGGGGGDGGGGGGGGGGGGGGGGGGGGFGGGGGGFFFFGGFFFFFFGGFFFFGGGGFFGFFFFFFGFFFFF6FD
@M02352:288:000000000-CKWC8:1:1101:16378:7307 1:N:0:TACGCTGC+AAGGAGTA
TACGGAGGGTCCAAGCGTTATCCGGAATCATTGGGTTTAAAGGGTCCGTAGGCGGATTAATAAGTCAGTGGTGAAAACCTACAGCTCAACTGTAGAACTGCCATTGAAACTGTTAGTCTTGAATTAGAGTGCAGTGGTTAGAATGTGTAGTGTAGCGGTGAAATGCATAGATATTACACAGAATACCGATTGCGAAGGCAGATCACTAACTCTATATTGACGCTGATGGACGAAAGCGTGGGGAGCGAACAGGATTAGATACCCTGGTAGTCCACGCCGTAA
+
GGGGGGGGGGGGGGGGGGGGGGGGGGFGGGGGGGGGGGGGGGGGGGGGGGGGGGGGGGGGGGGGGGGGGGGGGGGGGGGGGGGGGGGGGGGGGGGGGGGGGGGGGGGGGGGGGGGGGGGGFG=FGGGGGGGGGFGGGGGGGGGGGGGGGGGGGGGGGGGGGGGGGGGGGGGGGGGGGGGGGGDGGGGGGGGGGGGGDEGGGGGGGGGGGGGGGGGGGGGGGGGGGGGGGGGGGGGFGGGGGGEF>FGGGGFFFFGGFFFFGGGGFFGFFFBFFGFFFFEBGG
@M02352:288:000000000-CKWC8:1:1101:12928:7324 1:N:0:TATGCTGC+AAGGAGTA
TACGGAGGGTCCAAGCGTTATCCGGAATCATTGGGTTTAAAGGGTCCGCAGGCGGTCAATTAAGTCAGAGGTGAAAGCCCATCGCTCAACGATGGAACTGCCTTTGATACTGGTTGACTTGAGTTATACGGAAGTAGATAGAATAAGTAGTGTAGCGGTGAAATGCATAGATATTACTTAGAATACCGATTGCGAAGGCAGTCTACTACGTATATACTGACGCTCATGGACGAAAGCGTGGGGAGCGAACAGGATTAGATACCCTGGTAGTCCACGCCGTAA
+
GGGGGGGGGGGGGGGGGGGGGFGGGGGGGEFGGGGCGGGGGGGGGGGGGGGGGGGFFGGGGGGGGGGGGGGGGGGGGGGGGFGGGGGGGGG@FGGGGGGGGGGGGGGGGGGGGGGGGGGGGGGGGGGGGGGGGGGGGGGGGGGGAFGGGGGGGGGGGGGGGGGGGGGGGGGGGGGGGGGGGGGGGGGGGGGGGGGGGGGGGGGGGGGGGGFGFGGGGGGGGGGDEGGGFFGGGGGFGGGGGGFFFFGDGGFFBFFGFFFFGGGGFFGFFFFFFGFFFFF>GD
@M02352:288:000000000-CKWC8:1:1101:5831:7346 1:N:0:TACGCTGC+AAGGAGTA
TACGGAGGGTCCGAGCGTTATCCGGAATCATTGGGTTTAAAGGGTCCGCAGGCGGTCGATTAAGTCAGAGGTGAAATCCCATAGCTTAACTATGGAACTGCCTTTGATACTGGTTGACTTGAGTCATATGGAAGTAGATAGAATGTGTAGTGTAGCGGTGAAATGCATAGATATTACACAGAATACCGATTGCGAAGGCAGTCTACTACGTATGTACTGACGCTCATGGACGAAAGCGTGGGGAGCGAACAGGATTAGATACCCTGGTAGTCCACGCCGTAA
+
GFGGGGGGGGGGGGGGGGGGGGGGGGGGGGGGGGGGGGGGGGGGGGGGGGGGGGGGGGGGGGGGGGGGGGGGGGGGGGGGGGGGGGGGGGGGGGGGGGGGGGGGGGFGGGGGGGGGGGGGGGGGGGGGGGGGCFGGGGGFGGGGGGGGGGGGGGGGGGGGGGGGGGGGGGGGGGGGGGGGGGGGGGGGGGGGGGGGGGGGGGGGGGGGGGGGGGGGGGGGGGGGGGGGGGGGGGGFFGCEGGFFFFGGGGFFFFGFFFFFGGGGFFGFFFAA4F=?9?@BG>
@M02352:288:000000000-CKWC8:1:1101:10928:7355 1:N:0:TACGCTGC+AAGGAGTA
TACGGAGGGTCCGAGCGTTATCCGGAATCATTGGGTTTAAAGGGTCCGCAGGCGGTCGATTAAGTCAGAGGTGAAATACCATAGCTCAACTATGGAACTGCCTTTGATACTGGTTGACTTGAGTTATACGGAAGTAGATAGAATAAGTAGTGTAGCGGTGAAATGCATAGAGATTACTTAGAATACCGATTGCGAAGGCAGTCTACTACGTATATACTGACGCTCATGGACGAAAGCGTGGGGAGCGAACAGGATTAGATACCCTGGTAGTCCACGCCGTAA
+
GGGGGGGGDGGGGEDGGGGGGGGGGGGGGGGGGGGGGGGGGGGGGGGGGGGGGGGGGGGGGGGGGGGGGGGGGGGGGGGGGGFGGGGGGGGGGGGGGGGGGGGGGGGGGGGGGGGGGGGGGGGGGGGGGGGGGGGGGGGGGGGGGGGGGGGGFEFGGGGGGFGGGGGGGGGGGGGGGGFGFGGGGGGGGGGFGGEGGCCEGGGFGGGGGGGFFGGGGGFGGGGGDGGGGDFGGGGFGGGGGGFF>EGDEGEFBFGFFFAFCGGGFFGFFFFFFGF:>BEFCC
@M02352:288:000000000-CKWC8:1:1101:6884:7429 1:N:0:TACGCTGC+AAGGAGTA
TACGGAGGGTTCAAGCGTTATCCGGAATCATTGGGTTTAAAGGGTCCGCAGGCGGTCAATTAAGTCAGAGGTGAAATACCATAGCTCAACTATGGAACTGCCTTTGATACTGGTTGACTTGAGTTATACGGAAGTAGATAGAATAAGTAGTGTAGCGGTGAAATGCATAGAGATTACTTAGAATACCGATTGCGAAGGCAGTCTACTACGTATATACTGACGCTCATGGACGAAAGCGTGGGGAGCGAACAGGATTAGATACCCTGGTAGTCCACGCCGTAA
+
GGGGGGGGGGGGGGGGGGGGGGGGGFGGGGGGGGGGGGGGGGGGGGGGGGGGGGGGGGGGGGGGGGGGGGGGGGGGGGGGGGGGGGGGGGGGGGGGGGGGGGGGGGGGGGGGGGGGGGGGGGGGGGGGGGGGGGGGGGGGGGGGGGGGGGGGGGGGGGGGGGGGGGGGGGGGGGGGGGGGGGGGGGGGGGGGGEGGGGGGGGGGGGGGGGGGGGGGGGGGGGGGGGGGGGGGGGGFGGGGGGFFFFGGGGFFFFGG?FFFGGGGFFGFBFFFFGFFFFFFGG
@M02352:288:000000000-CKWC8:1:1101:14770:7481 1:N:0:TACGCTGC+AAGGAGTA
TACGGAGGGTCCGAGCGTTATCCGGAATCATTGGGTTTAAAGGGTCCGCAGGCGGTCAATTAAGTCAGAGGTGAAATCCCATAGCTTAACTATGGAACTGCCTTTGATACTGGTTGACTTGAGTCATATGGAAGTAGATAGAATAAGTAGTGTAGCGGTGAAATGCATAGATATTACTTAGAATACCGATTGCGAAGGCAGTCTACTACGTATATACTGACGCTCATGGACGAAAGCGTGGGGAGCGAACAGGATTAGATACCCTGGTAGTCCACGCCGTAA
+
GGGGGGGGGGGGGGGGGGGGGGGGGGGGGGGGGGGGGGGGGGGGGGGGGGGGGGG@FGGGGGGGGGGGGGGGGGGGGGGGGGGGGFGGGGGGGDGGGGGGGGGGGGGGGGGGGGGGGGGGGGGGGGGGGGGGGGGGGGGGGGGGGGGGGGGGGGGGGGGGGGGGGGGGGGGGGGGGGGGGFGGGGGFCEGGGGGGGGGFFGGGGGGGGGGGGBCFGGGGGGGGGGGFFGGGDGGGBGGDGGGFBBFGGCD@F?BGF7F<6<?FGFFGFF?AAF>??>BFBGG
@M02352:288:000000000-CKWC8:1:1101:21781:7499 1:N:0:TACGCTGC+AAGGAGTA
TACGGAGGGGGTTAGCGTTGTTCGGAATTACTGGGCGTAAAGCGTACGTAGGCGGATTGGAAAGTTGGGGGTGAAATCCCAGGGCTCAACCCTGGAACTGCCTCCAAAACTATCAGTCTAGAGTTCGAGAGAGGTGAGTGGAATTCCAAGTGTAGAGGTGAAATTCGTAGATATTTGGAGGAATACCAGTGGCGAAGGCGGCCCCCTGGACAGACACTGACACTCAGATGCGAAAGCGTGGGGAGCAAACAGGATTAGATACCCTGGTAGTCCACGCCGTAA
+
GFFFCFBFGDE@F<FFGGCFF<FFGE@FFFGFFGGGEGE:9EGGC:FEEGGEGDG:=7F<,AFGGFFGGGG@FGGEFFFEDFG7F=FFGCFEEFGAEGGGGGGGGGG9BFFFFGCFFGGGGGGGGFGGGFGGGGFFCGGFEGFGGGGG9>?CFGGDF:CF<FGGCGFCEGGGFG999<CFGGGGFGG9FFGFGEGGG>EEGG8EGGEFFFFGGFCGGGEGGGG?EGF?C7CCEC)7<EDECE>((857+97434DG?F4=FGGGFF*9<FDFFGF?FFFFCC
@M02352:288:000000000-CKWC8:1:1101:25155:7536 1:N:0:TACGCTGC+AAGGAGTA
TACGGAGGGTGCGAGCGTTAATCGGAATTACTGGGCGTAAAGCGCATGCAGGTGGTTCATTAAGTCAGATGTGAAAGCCCGGGGCTCAACCTCGGAACTGCATTTGAAACTGGTGAACTAGAGTGCTGTAGAGGGGGGTAGAATTTCAGGTGTAGCGGTGAAATGCGTAGAGATCTGAAGGAATACCAGTGGCGAAGGCGGCCCCCTGGACAGACACTGACACTCAGATGCGAAAGCGTGGGGAGCAAACAGGATTAGATACCCTGGTAGTCCACGCCGTAA
+
GGGGGGGGGGGGGGGGGGGG<FGGGGGGGGGGGGGFGGGGGGGGGGGGGGGGGGGCDFGGGCGGGGGGGGFGGGGGGGGGGGGGGGGGGGF<<FGGFFGGF<FGGGGGGGGGGGGCFFGFFGGGGGGGGGGGGGDFGGGDGGGGGFGGGGGGGGGGGGGGGGGGGGEG=ECEGGGGGGGGGGGGGGGGGGGGGEEGGGGGGGDEGGGGGGGGG68@EFFFFCGGFGG7CEGGGCCDGGDEGGFFFFGGGGFFF?GGBFFFGGGGFFGFFFFF=GFFFFF;CC
@M02352:288:000000000-CKWC8:1:1101:7984:7542 1:N:0:TACGCTGC+AAGGAGTA
TACGGAGGATCCAAGCGTTATCCGGAATCATTGGGTTTAAAGGGTCCGTAGGTTGATAATTAAGTCAGAGGTGAAATCTTGCCGCTTAACGGTAAAATTGCCTTTGATACTGGTTGTCTTGAGTTATTATGAAGTGGTTAGAATATGTAGTGTAGCGGTGAAATGCATAGATATTACTTAGAATACCGATTGCGAAGGCAGTCTACTACGTATATACTGACGCTCATGGACGAAAGCGTGGGGAGCGAACAGGATTAGATACCCTGGTAGTCCACGCCGTAA
+
GGGGGGGGGGGGGGGGGGGGGGGGGGGGGGGGGGGGGGGGGGGGGGGGFFFGGGGGGGGGGGGGGGGGGGGGGGGGGGGGGGGGGGGGGGGGGGGGGGGGGGGGGC9FFGGGGGGGGGGGGGGGGGGGGGGGGGGGGGGGGGGGGGGGGGGGGGGGGGGGGGGGGGGGGGGGGGGGGGGGGGGGGGGGGGGDGCGGGGGGGGGGGGGGGGGGGGGGFGCFFGGGGGGGGGGGGGGEGGGGGGFFFEGGGGFFFFGGFFA?FGGGFFGFFFFAFGFF>?FFDD
@M02352:288:000000000-CKWC8:1:1101:24153:7599 1:N:0:TACGCTGC+AAGGAGTA
TACGAAGGTCCCGAGCGTTATTCGGAATCACTGGGCGTAAAGGGAGCGTAGGCGGCGTGGTAAGTCAGATGTGAAATCTCAGAGCTCAACTCTGAAACTGCATTCGATACTGCCGTGCTAGAGTAATGGAGAGGTAACTGGAATTCTCGGTGTAGCAGTGAAATGCGTAGATATCGAGAGGAAGACCAATGGCGAAAGCAGGTTACTGGACATTCACTGACGCTGAGGCTCGAAGGCTAGGGTAGCGAAAGGGATTAGATACCCCTGTAGTCCTAGCAGTAA
+
GGGGGGGGGGGGGGGGGFGGGGGGGGGGGGGGGGGGGGGGGGGGGGGGGGGGGGGGGGGGGGGGGGGGGGGGGGGGGGGGGGGGGGGFGGGGGGGCGGGGGGGGGGGGGGGGGGGGGGGGGGGGGGGGGGGGGGGGGGGGGGGGGGGGGCGGGCFGFGGGGGGGGGGGGGGGGGGGGGGGGGGGGGGGGGGGGGGG>8FFGFFGGGGGGGGGGGGGGGFGGGGGECGFGGGGEGCBFGGFFGFFBF37EGB@F?GG?6AFGGCFFFGFDFBBFGF2>AF>F?
@M02352:288:000000000-CKWC8:1:1101:8443:7603 1:N:0:TACGCTGC+AAGGAGTA
TACGGAGGATCCAAGCGTTATCCGGAATCATTGGGTTTAAAGGGTCCGTAGGTGGATAATTAAGTCAGAGGTGAAAGTTTGCGGCTCAACCGTAAAATTGCCTTTGATACTGGTTATCTTGAATCATTGTGAAGTGGTTAGAATATGTAGTGTAGCGGTGAAATGCATAGATATTACATAGAATACCAATTGCGAAGGCAGATCACTAACAATGTATTGACACTGATGGACGAAAGCGTGGGGAGCGAACGGGATTAGATACCCCGGTAGTCCACGCCGTAA
+
GGGGGGGGGGGGGGGGGGGGGGGGGGEGFGGGGGGGGGGGGGGGGGGGGGGGGGGGGGGGGGGGGGGGGGGGGGGGGGGGGGGGGGGGGGGGGGGGGGGGGFGGGGGGGGGGGGGGGGGGGGFGGGGGGGGGGGGGGFGGGGGGGGGGGGGGGGGGGGGGGGGGGGGGGGGGGGGGGGGGGGGGGGGGGGGGGGGGGGGGGGGGGGGGGGGGGFGGGGGGGGGGGGGGGGGDGGGFGGGGGGFFFFGGGGFFFFGGFFFFGFGGFDGFFFFFFGFFF<EBGG
@M02352:288:000000000-CKWC8:1:1101:4783:7630 1:N:0:TACGCTGC+AAGGAGTA
TACGGAGGGGGTTAGCGTTGTTCGGAATTACTGGGCGTAAAGCGTACGTAGGCGGATTAGTCAGTTAGGGGTGAAATCCCAGGGCTCAACCCTGGAACTGCCTCTAATACTGCTAGTCTTGAGTTCGAGAGAGGTGAGTGGAATTCCAAGTGTAGAGGTGAAATTCGTAGATATTTGGAGGAACACCAGTGGCGAAGGCGGCTCACTGGCTCGATACTGACGCTGAGGTACGAAAGTGTGGGGAGCGACCAGGATTAGATACCCTGGTAGTCCACGCCGTAA
+
GFFFGCEGDEGGG7FFGGEEEFGGGCFGGGGEGEGFGGE@=FGGGG=FFDFGGEEEGGGCFFGGGGGGGFC?FGDFGGGGGGGDE<@EGGEGGGFFFFFFGGGGGFDEFFGGGD9CFGG=FCFFFFECCFGCEEGGGGGGGGFGGGFGGFGGGGFFGFFEF:C=EGGGG5EFGGGGFGGFGGGGGGGGGGGFGCGGGCFGGGEC9CCCCFGGEECGGGFEFG*:?DFFGEDDG8/>GGGGGGD:9>CC5C@FB:FG?FFFAE+>FFGFF6<2/CF1;:39DD
@M02352:288:000000000-CKWC8:1:1101:15870:7631 1:N:0:TACGCTGC+AAGGAGTA
TACGGAGGGTCCGAGCGTTATCCGGAATTATTGGGTTTAAAGGGTCCGCAGGCGGTCGATTAAGTCAGAGGTGAAATCCCATAGCTTAACTATGGAACTGCCTTTGATACTGGTTGACTTGAGTCATATGGAAGTAGATAGAATGCGTAGTGTAGCGGTGAAATGCATAGATATTACACAGAATACCGATTGCGAAGGCAGTCTACTACGTATGTACTGACGCTCATGCACGAAAGCGTGGGGAGCGAACAGGATTAGATACCCTGGTAGTCCACGCCGTAA
+
GGGG;CGGGE<E+CFGGGG:FGGGECCF,CFGGGG66:FGGG<@C,9@FGGGGGGGD7FBFGGGGGF9FFGGGGGG<EGF,5,BDF9FFGG<F<FGGEGDFDF,?FFGGGGGCFGCGFFGG9FGE,<,9@FF9DF=<=FDCFGCD,388>FFGGCEE7:FGGGFGG?FGGGGGGGG@999DFGFGGGG*C<BC8BEEGG*8=8CGGG9+**<B*?CGGGFGG*C5C:?++:CGGGDGDDGGGE?BF3CCDEFF0CC74<FGGGGF>GFFFFFFFFB>?FFGD
@M02352:288:000000000-CKWC8:1:1101:5702:7657 1:N:0:TACGCTGC+AAGGAGTA
TACGAGGGGTGCAAGCGTTAATCGGAATTACTGGGCGTAAAGCGTGCGTAGGTGGTTTGTTAAGCAAGATGTGAAAGCCCCGGGCTCAACCTGGGAACTGCATTTTGAACTGGCAAGCTAGAGTTTTGTAGAGGGTAGTGGAATTTCCAGTGTAGCGGTGAAATGCGTAGAGATTGGAAGGAACATCAGTGGCGAAGGCGGCCCCCTGGACAGACACTGACACTCAGATGCGAAAGCGTGGGGAGCAAACAGGATTAGATACCCTGGTAGTCCACGCCGTAA
+
GGGGCCCGGGGGGGGGEFGBCFGGGGGGGGFFGGGGFBGGGGGCGGGGFBFGGGGGGGGGGFFFGGGGGGGGGFGFGGEGFGGGGGGGFGGGFFGGFGGGGGCFGGGGGGGGGGFGGGGGGGAFFGGGGGGGGGGGGGG7FGCFGGGGGGGGGGFGGGFGGGGGGFGECEECCFEGD?EFGGGGGGGGGFGFDGDEDGGGGGGGGGGCCFGGGGGGDGGGGGGC:48CC7>CEEGFGGGGGGEFFF3FGFFF?FGFFF:9FGGGFFGFAFDFBGFBFBF9DD
@M02352:288:000000000-CKWC8:1:1101:13725:7661 1:N:0:TACGCTGC+AAGGAGTA
TACGGAGGATCCAAGCGTTATCCGGAATCATTGGGTTTAAAGGGTCCGTAGGTGGATAATTAAGTCAGAGGTGAAATCTTGCCGCTCAACCGTAAAATTGCCTTTGATACTGGTTATCTTGAATCATTATGAAGTGGTTAGAATATGTAGTGTAGCGGTGAAATGCATAGATATTACATAGAATACCAATTGCGAAGGCAGATCACTAATAATGTATTGACACTGATGGACGAAAGCGTAGGTAGCGAACGGGATTAGATACCCCGGTAGTCTACGCCGTAA
+
GGGGGGGGGFGGGGGGGFFGGGGGGGEGFGGGGDGFFGGGGGGGGGGGGGGGFGGGGGGGGGGGGGGGGGGEGGGFGGGGGGFCGCGGGGGGGGGGGGGGGGGFGGGGGGGGGGGGGGGGGFGGGGGGDGGGGGGGGGGGDFGGGGGGGGGGGGGGGGGGFGGGGGGGGGGGGGGGGGGGGGGGGGGGFFGGGGGGGGGGGFGGGGGGGGF9FFGFGGGGGGGGGGGGFGFGGEGEGGGGGGFC8F3DGGFF<FGGFFFFCCGGFFGBBFFFFGFBFFFFG<
@M02352:288:000000000-CKWC8:1:1101:26695:7688 1:N:0:TACGCTGC+AAGGAGTA
TACGGAGGGTGCAAGCGTTATCCGGAATCATTGGGTTTAAAAGGTCCGCAGGCGGTCAATTAAGTCAGAGGTGAAATCCCATAGCTTAACTATGGAACTGCCTTTGATACTGGTTGACTTGAGTTATACGGAAGTAGATAGAATGTGTAGTGTAGCGGTGAAATGCATAGAGATTACACAGAATACCGATTGCGAAGGCAGTCTACTACGTATATACTGACGCTCATGGACGAAAGCGTGGGGAGCGAACAGGATTAGATACCCTGGTAGTCCACGCCGTAA
+
GGGGGGGGGEGGGGGGGGGGGGGGGGGGGGGGGGGGGGGGG9FGGGGGGGGGGGGGGGGGGGGGGGGGGGGGGGGGGFFGGGEFGGGFGGGGGGGFGGGCFGGGFGGGFGGGGGGGGGGGGGGFGGGGGGGGEGGGGGGGGG9DFGGGGGGGGFFGGGGGGGGGGGGGGGGGFCFGFCGGGGGGFFGGGGGFFGGGGGGGGFGGGGGGGGGEFGGGGGGGGGDGECGGGGGGGGG>DEDEEGFFFFGGGGFFFFGGFF>FGGGFFFGFFFFFBGFF9?EBGG
@M02352:288:000000000-CKWC8:1:1101:19847:7693 1:N:0:TACGCTGC+AAGGAGTA
TACGGAGGGGGTTAGCGTTGTTCGGAATTACTGGGCGTAAAGCGTACGTAGGCGGATCAGAAAGTATGGGGTGAAATCCCAGGGCTCAACCCTGGAACTGCCTCATAAACTCCTGGTCTAGAGTTCGAGAGAGGTGAGTGGAATTCCGAGTGTAGAGGTGAAATTCGTAGATATTCGGAGGAACACCAGTGGCGAAGGCGGCTCACTGGCTCGATACTGACGCTGAGGTACGAAAGTGTGGGGAGCAAACAGGATTAGATACCCTGGTAGTCCACACCGTAA
+
GGGGFFFGGGGGGGGGGGGDGGGGGGGGGGGGGGGGGGGFGGGGGGGGGGGGGGGGGGGGGGGGGGGGGGGGGGGGGGGGGGGGGGGGGGGGFDFGGGGGGGFGFGGGGGGGGGGGGGGGGGGGGGGFGGGGGGGGGGGGGGGGGGGG>FGGGGGGGGGGGGFFFGGGGGGGGGGGGGDGGGGGFGGGGGGGGGGGGGGEGDEGGGFGGGGGGGGGGGGGFGGGCDGGFCDGGGCEGGGGGGE?>FGGFGFFF?FGFFAFGGGGFFFFBFA>?DF?BFFBGC
@M02352:288:000000000-CKWC8:1:1101:4304:7718 1:N:0:TACGCTGC+AAGGAGTA
TACGGAGGGTTCAAGCGTTATCCGGAATCATTGGGTTTAAAGGGTCCGCAGGCGGTCAATTAAGTCAGAGGTGAAATCCCATAGCTTAACTATGGAACTGCCTTTGATACTGGTTGACTTGAGTTATACGGAAGTAGATAGAATAAGTAGTGTAGCGGTGAAATGCATAGATATTACTTAGAATACCGATTGCGAAGGCAGTCTACTACGTATATACTGACGCTCATGGACGAAAGCGTGGGGAGCGAACAGGATTAGATACCCTGGTAGTCCACGCCGTAA
+
GGGGGGGDGGFGFFFGGEFEGGGDG:FGGGGGGGGGFGGGFGGGGGGGDEFEGGGFGDGGGGGGGGGGGGGGGGGGGGGGGGGGGGGG<<FGFGCGGGGGGGGGGGGGGGGGGGGGGGGGFFGGGDFGFGGEGEGGGFGGGGFFGGDGGGGGGGGGGGFGGFFFGGFFFGGGGGGGGFGGGGGGGGGGGGGDFEDGGGGGGGGGGGGGGGFGGGGGGGGFFGGEEGGFGEFGGGGEGGGGGGFF>>)>EGEFFFGG?FFFGGGGFFGFAFAFFGFFFFFFGD
@M02352:288:000000000-CKWC8:1:1101:28226:7763 1:N:0:TACGCTGC+AAGGAGTA
TACGGAGGGGGTTAGCGTTGTTCGGAATTACTGGGCGTAAAGCGTACGTAGGCGGTTTGGAAAGTAGGGGGTGAAATCCCAGGGCTCAACCCTGGAACTGCCTCCTAAACTATCAGTCTAGAGTTCGAGAGAGGTGAGTGGAATTCCAAGTGTAGAGGTGAAATTCGTAGATATTTGGAGGAACACCAGTGGCGAAGGCGGCTCACTGGCTCGATACTGACGCTGAGGTACGAAAGTGTGGGGAGCAAACAGGATTAGATACCCTGGTAGTCCACACCGTAA
+
GGGFG;FEFGDFGGGGFGGGG@DCFGFGGGFGGGGGGGFGGGGGFGFGGGGGEGGGCEGG,EFFGGGGGGGGEGGGG9><FFGGGGGGGG<>FFGGGGGGGGGDGGGFGGGGGGGGGGGBFEGF;FCFFGGGGGGF9FFFGGGGFCB37DFGGGFCGGGGGGGG;CGGGGGGGGFGGCFGEGGGFGGGFGDFGG7EG5FE>EGGGGGGGGCGGC85EGGFGGGGGDEGGGGGGGGFGGGCCCEFFFF9FGFF:?FFBFBFGGG<=FGFFFFFFGFFFFFFGG
@M02352:288:000000000-CKWC8:1:1101:16512:7770 1:N:0:TACGCTGC+AAGGAGTA
TACGGAGGGTCCAAGCGTTATCCGGAATCATTGGGTTTAAAGGGTCCGCAGGCGGTCAATTAAGTCAGAGGTGAAATCCCATAGCTTAACTATGGAACTGCCTTTGATACTGGTTGACTTGAGTCATATGGAAGTAGATAGAATGTGTAGTGTAGCGGTGAAATGCATAGATATTACACAGAATACCGATTGCGAAGGCAGTCTACTACGTATGTACTGACGCTCATGGACGAAAGCGTGGGGAGCGAACAGGATTAGATACCCTGGTAGTCCACGCCGTAA
+
GGGGGGGGGGGGGGGGGGGGGGGGGFGGGGGGGGGGGGGGGGGGGGGGGGGGGGGCGGGGGGGGGGGGGGGGGGGGGGGGGGGGGGGGGGGGGFFGGGGGGGGGGGGGGAFFFGGGGGGGGGGGGGGGGGGFGDFFGGGGGGGGGGGGGGGGGGGGGGGGGGGGGGGGGGGGGGCGGGGGGGGGGGGGGGGGGGGGGGGGGGGGGGGGGGGGGGGGGGGGGGGGGGGGGGGGGGGFGGGGGGFFFFGGGGFFFFGGFF<FGGGGFFF?AFABFGFFF<E9DG
@M02352:288:000000000-CKWC8:1:1101:3973:7771 1:N:0:TACGCTGC+AAGGAGTA
TACGGAGGGGGTTAGCGTTGTTCGGAATTACTGGGCGTAAAGCGCACGTAGGCGGATTGGAAAGTAGGGGGTGAAATCCCAGGGCTCAACCCTGGAACTGCCTCCTAAACTATCAGTCTAGAGTTCGAGAGAGGTGAGTGGAATTCCAAGTGTAGAGGTGAAATTCGTAGATATTTGGAGGAACACCAGTGGCGAAGGCGGCTCACTGGCTCGATACTGACGCTGAGGTGCGAAAGCGTGGGGAGCAAACAGGATTAGATACCCTGGTAGTCCACGCCGTAA
+
GGGFGBFGGGGFE@FFGGGGGGGGGGGGGGGGGGGGGGGGGGGGGGGGGGGGGGGEGGGG9FFGFGGGGGGGGGGGGGFGGGGGGGGGGGGEFGGGGGGGGFGDFGGGGGGGGGFGG9FCFGGFFF@::FFGEGFFGFFGFFCGGGGGGGGGG7C9FCGGGGGGGGGFFGEGGGGCGGFGCCFFFGGGCGGFGGGGGGGGGGGGGGG7EGFGDCFGGGGGGGGGGGCFC=FGGCCBDGCGGG3:;BF<?FFF?<GG?@<FFGGG?@CFAFFF?DFBFBFFDC
@M02352:288:000000000-CKWC8:1:1101:24443:7777 1:N:0:TACGCTGC+AAGGAGTA
TACGGAGGGTGCAAGCGTTATCCGGAATCATTGGGTTTAAAGGGTCCGCAGGCGGTCAATTAAGTCAGAGGTGAAATACCATAGCTCAACTATGGAACTGCCTTTGATACTGGTTGACTTGAGTTATACGGAAGTAGATAGAATGTGTAGTGTAGCGGTGAAATGCATAGATATTACACAGAATACCGATTGCGAAGGCAGTCTACTACGTATGTACTGACGCTCATGGACGAAAGCGTGGGGAGCGAACAGGATTAGATACCCTGGTAGTCCACGCCGTAA
+
GGGGGDGGGGGGGGGGGGGGGGGGGGGGGGGGGGGCFGGDFGGGGGGGGGGGGGGGGGGGGGGGGGGGGGGGGGGGGGGGGGGGGGGGGGGGGGGGGGGGGGGGGGGGGGGGGGGGGGGGGGGGGGGGGGGGGGGGGGCFGGGGGGGGGGGGGGGGGGGEFGGGGGGGGGGGGGGGGGGGGGGDFGGDEGGGGGE>EEGGGGGGGGGGGGGGGGCCGGGFGEGGGGGGEGGGGGGFFGGGGEE<>DGGGGFFBBGG7FBF?EGGFFGFFFABFFFFFFEBCC
@M02352:288:000000000-CKWC8:1:1101:14463:7791 1:N:0:TACGCTGC+AAGGAGTA
TACGGAGGATCCAAGCGTTATCCGGAATCATTGGGTTTAAAGGGTCCGTAGGTGGATAATTAAGTCAGAGGTGAAATCTTGCGGCTTAACGGTAAAATTGCCTTTGATACTGGTTGTCTTGAGTTATTATGAAGTGGTTAGAATATGTAGTGTAGCGGTGAAATGCATAGATATTACGTAGAATACCAATTGCGAAGGCAGATCACTAATCATCAACTGACACTGATGGACGAAAGCGTGGGTATCGAACAGGATTAGATACCCTGGTAGTCCACGCCGTAA
+
GGGGGGGGGGGG,EFGGGGGGGGGGG@F,EFGGGGFGGGGGGGGF,EFGGGGFGGG9F,EFGGGGGGG,,CFGGGG<5FGGG+FFG:FGG7FGGGGGGGGG<5FFGGGGGGGG?FGGGGGCFGG,,5,85CA5FFFG=@,@FFGDDFG9EFGGGGGGGGGGGGGGG;EGGGGGG7FG*,@EGG=,DF,?FGGGGGGGGGG5*>EGGG919*4,CFGGGGGGGGGGGGG+2;CEGGFCEGGGG5<)=*9EG)86?FGFFFFGGGG*>DFAFFFFG6:>2<>GG
@M02352:288:000000000-CKWC8:1:1101:16742:7819 1:N:0:TACGCTGC+AAGGAGTA
TACGGAGGATCCAAGCGTTATCCGGAATCATTGGGTTTAAAGGGTCCGTAGGTGGATAATTAAGTCAGAGGTGAAATCCTGCAGCTCAACTGTAGAATTGCCTTTGATACTGGTTATCTTGAGTCATTATGAAGTAGTTAGAATATGTAGTGTAGCGGTGAAATGCATAGATATTACATAGAATACCAATTGCGAAGGCAGATTACTAATAATGTACTGACACTGATGGACGAAAGCGTGGGGAGCGAACAGGATTAGATACCCTGGTAGTCCACGCCGTAA
+
GGGGGGEGGFFGGGGGGGGGGGGGGGGGGGGGGGGGEGGGGGGGGGGGGGGGGGGGGGGGGGGGGGGGGGGGGGGGGGGGGGGGGGGGGGGGGGGGGGGGGGFFGGGGGFGGGGGGGGGGGGGGGGGGGGGGFGGGGGGGGGGGGGGGGGGGGGGGGGGGGGGGGGGGGGGGGGGGGGGGGGGGGGGGGGGGGGGGGGGGGGGGGGGGGGGGGGGGGGGGGGG6FGFGGGGGGGGFGGGGGGFFFFCCGGFFBFGGBFFFGGGGFFGFAFFFFGF?F<FFGG
@M02352:288:000000000-CKWC8:1:1101:22486:7888 1:N:0:TACGCTGC+AAGGAGTA
TACGGAGGGTGCAAGCGTTATCCGGATTTATTGGGTTTAAAGGGTCCGTAGGCGGATTAATAAGTCAGTGGTGAAAACCTACAGCTCAACTGTAGAACTGCCATTGAAACTGTTAGTCTTGAATTAGAGTGCAGTGGTTAGAATGTGTAGTGTAGCGGTGAAATGCATAGATATTACACAGAATACCGATTGCGAAGGCAGATCACTAAATCTATATTGACGCTGATGGACGAAAGCGTGGGGAGCGAACAGGATTAGATACCCTGGTAGTCCACGCCGTAA
+
EGGGGCCCFBFGGGFGGGGGFGGGGGGCFGGGFGGFCGFFGGGGGFGGGFE:CCEEEEGDAFG?F?FGGGGGGCFGGCGCGFDGGGDFDGGGEGDGGGGGGCDAFGG9CFFCDEDFDFGFFF<FCFDGGFFF=DF8=:><8CFGG33EFGGGGFGGGGG@F,>BFF,@CFFFGGGF;FE9FF:,FFGC*CFFDGG>ECE:EECC:EC9C+2<;++5CBFGGGCEGGGCC7FDGDGB4:CEEGDBB>5CEDFF<FFGF?BFG?FFFFGFFFDFFDF6B(73D>
@M02352:288:000000000-CKWC8:1:1101:24328:7920 1:N:0:TACGCTGC+AAGGAGTA
TACGGAGGGTCCGAGCGTTATCCGGAATCATTGGGTTTAAAGGGTCCGCAGGCGGTCGATTAAGTCAGAGGTGAAATCCCATAGCTTAACTATGGAACTGCCTTTGATACTGGTTGACTTGAGTCATATGGAAGTAGATAGAATGTGTAGTGTAGCGGTGAAATGCATAGATATTACACAGAATACCGATTGCGAAGGCAGTCTACTACGTATGTACTGACGCTCATGGACGAAAGCGTGGGGAGCGAACAGGATTAGATACCCTGGTAGTCCACGCCGTAA
+
GGGGGGGGGGGGGGGGGGGGGGDGGGGGGGGGGGGCGDGFGGGGGGGGGGGGGGGGGGGGGGGGGGGGGGGGGGGGGGGGGGGGGGGGGGGGGGGGGGGGGGGGGGGGEGGGGGGGGGGGGFFGGGGGGGGGGGGGGGGGGGGGGGGGGGGGGGGGGGGGGGGGGGGGGGGFGGGGGGGGGGGGGGGGGGGGGGGGGGGGGGGGGGGGGGGGGGGGGGGGGGGGGGGGGGGGGGGFGGCEEGFF>FGGGGFFFBDF>FBFGFGGFFGFFFFFFGFFBFFFGG
@M02352:288:000000000-CKWC8:1:1101:14938:7934 1:N:0:TACGCTGC+AAGGAGTA
TACGGAGGGGGTTAGCGTTGTTCGGAATTACTGGGCGTAAAGCGTACGTAGGCGGATCAGAAAGTAGGGGGTGAAATCCCAGGGCTCAACCCTGGAACTGCCTTGTAAACTCCTGGTCTTGAGTTCGAGAGAGGTGAGTGGAATTCCGAGTGTAGAGGTGAAATTCGTAGATATTCGGAGGAACACCAGTGGCGAAGGCGGCTCACTGGCTCGATACTGACGCTGAGGTGCGAAAGTGTGGGGAGCAAACAGGATTAGATACCCTGGTAGTCCACGCCCTAA
+
GGGGGEFGGGGGGGGGGGGGGGGGGGGGGGGGGGGGGGGGGGGGGGGGGGGGGGGGGGGGGGGGGGGGGGGGGGGGGGGGGGGGGGGGGGGGGGGGGGGGGGGGGGGGGGGGGGGGGGGGGGGGGGGGGGGGGGGGFGGGGGGGGGGGGGGGGGGGGGGGGGGGGGGGGGGGGGGGGGGGGGGGGGGGGGGGGGGGGGGGGGGGGGGGGGGGGGGGEGFGGGGGGGGGGGGGGGGFGGGGGGFB>FGGGGFFFFGGDFFFGGGGFFGFFFFFFGFFFFFFGG
@M02352:288:000000000-CKWC8:1:1101:12887:7943 1:N:0:TACGCTGC+AAGGAGTA
TACGGAGGATCCAAGCGTTATCCGGAATCATTGGGTTTAAAGGGTCCGTAGGTGGATAATTAAGTCAGAGGTGAAATCTTGCCGCTTAACGGTAAAATTGCCTTTGATACTGGTTGTCTTGAGTTATTATGAAGTGGTTAGAATATGTAGTGTAGCGGTGAAATGCATAGATATTACATAGAATACCAATTGCGAAGGCAGATCACTAATAATATACTGACACTGATGGACGAAAGCGTGGGGAGCGAACAGGATTAGATACCCTGGTAGTCCACGCCGTAA
+
GGGGGGGGGGGGFGGGGGGGGGGGGGGGGGGGGGGGGGGGGGGGGGGGDGGGEFGFGGGGGGGGGGGGGGGGGGGGGGGGGGGGGGGGGGGGGGFGGGGGGGGGGGGGGGGGGGGGGGGGGDFGGGGGGGGGGGGGGFGGGGGGFGGGGGGGGGGGGGGGGGGGGGGGGGGGGGGGGGGGGGGGEGGGGGGGGGGGGGGGGGGGGGGGGGGGGGGGGGCFFGFGGGGGGGGGGGGFGGGGGGFFFFGGGGFFFFGGFFFFGGGGFFGFFFFFFGFBBFFFGG
@M02352:288:000000000-CKWC8:1:1101:13337:7945 1:N:0:TACGCTGC+AAGGAGTA
TACGGAGGGTGCGAGCGTTAATCGGAATTACTGGGCGTAAAGCGTACGCAGGCGGTTTGTTAAGCGAGATGTGAAAGCCCCGGGCTCAACCTGGGAACTGCATTTCGAACTGGCAAACTAGAGTGTGATAGAGGGTGGTAGAATTTCAGGTGTAGCGGTGAAATGCGTAGAGATCTGAAGGAATACCGATGGCGAAGGCAGCCACCTGGGTCAACACTGACGCTCATGTACGAAAGCGTGGGGAGCAAACAGGATTAGATACCCTGGTAGTCCACGCCGTAA
+
GGGGGEFC@EFEDCC7F@C:9<FEGGGGGGCFCCG@FFGDGGGGGC=FE7FCEGGGGGGGGFGGGGCFEFFBEEGGGDCCFFF:F+B9>8F<FFBFD<>FGFGGCGFG8DCD<CFGG@93>D<@FGFG;@@AFG@>>EGGGGGGGGG9B,?FGF@,=CGGGDFGFFGEE:=FG9CFDFCEGGGGCFGEGCFGGGCCCC8EEGFGGFGGCFGF@F?CEG6+<EC5*9<FF+:9EGC)>=*5:EEBFEGGCFFF0(*2,1-8++<7=@59)*5AF>F:>:D2*1
@M02352:288:000000000-CKWC8:1:1101:4209:7980 1:N:0:TACGCTGC+AAGGAGTA
TACGGAGGGGGTTAGCGTTGTTCGGAATTACTGGGCGTAAAGCGTACGTAGGCGGATCAGAAAGTATAGGGTGAAATCCCAGGGCTCAACCCTGGAACTGCCTTATAAACTCCTGGTCTTGAGTTCGAGAGAGGTGAGTGGAATTCCAAGTGTAGAGGTGAAATTCGTAGATATTTGGAGGAACACCAGTGGCGAAGGCGGCTCACTGGCTCGATACTGACGCTGAGGCTCGAAGGCTAGGGTAGCGAAAGGGATTAGATACCCCTGTAGTCCTAGCAGTAA
+
GFGGGFEGGGGGGGGGGGGGGGGGGGGGGGGGGGGGGGGGGGGGGGGGGGGGGGGGGGGGGGGGGGGGGGGGGGGGGGGGGGGGGGGGGGGEGGGGGGGGGGGGGGGGGGGGGGGGGGGGGGGGGGGFGGGGGGGGGGGGGGGGGGGGGGGGGGGGGGGGGGGGGGGGGGGGGGGGGGGGDGGGGGGGGFGGGGGGGGGGGGGGGGGGGGGGGGGGGGGFGGGGGGGGGGGGGGGFGGGGGGF?FFGGGGFFFFGGFFFFGGGGFFGFFFFAFGFA?FFAFF
@M02352:288:000000000-CKWC8:1:1101:4398:7981 1:N:0:TATGCTGC+AAAGAGTA
TACGAAGGGAGCTAGCGTTGTTCGGAATTACTGGGCGTAAAGCGCGCGTAGGCGGGCCATTAAGTCAGGGGTGAAATCTCGGGGCTCAACCCTGAGACTGCCTTTGATACTGCTGGTCTAGAGTTCGATAGAGGTGAGTGGAATTCCGAGTGTAGAGGTGAAATGCGTAGATATTCGGAGGAACATCGGTGGCGAAGGCGGCTCACTGGCCTTATACTGACGCTGAGGCTCGAAAGCGTGGGGAGCAAACAGGATTAGATACCCTGGTAGTCCACGCCGTAA
+
GGGF-CFFEGGG8FFFGGGGGGGGGGGGFGGGGGG8FGGGGGAFGGGGGGGGGGG+8++,5CAFGGGGDDGGGGGGCB<?>FGGGGGGGGF7,,,,:@A@EGGFFGF9FFGG,FF:>CF9F=FC,8*,,6>BGGF<DC3FCFFGGGFFEGGGGFC2FCCFGGGG+CCGEGGFGF72<FCEGGGGG,C*;EEEGD>8CEGGGDG8EFFGGF*<60@CCGGGGGC*?<EC**9CC;C3CGGGDE@<;:D4C<:::?GGF?<FGGGC@FGF<FBBF7?:0(.(9>
@M02352:288:000000000-CKWC8:1:1101:18253:7996 1:N:0:TACGCTGC+AAGGAGTA
TACGAGGGGTGCAAGCGTTAATCGGAATTACTGGGCGTAAAGCGTGCGTAGGTGGTTTGTTAAGCAAGATGTGAAAGCCCCGGGCTCAACCTGGGAACTGCATTTTGAACTGGCAAGCTAGAGTTTTGTAGAGGGTAGTGGAATTTCCAGTGTAGCGGTGAAATGCGTAGAGATTGGAAGGAACATCAGTGGCGAAGGCGGCTACCTGGACAAAGACTGACACTGAGGCACGAAAGCGTGGGGAGCAAACAGGATTAGATACCCTGGTAGTCCACGCCGTAA
+
GGGGFGGGGGGGGGGGGGGGCFGGGGGGGGGGGGGGGGGGGGGGGGGGGGGGGFGGGGGGGGGGGGGGGGGGGGGGGGGGGGGGGGGGGGGGGGGGGGGGGGGGGGGGGGGGGGGGGGGFGFGGFGGGGGGGGGGEGGGGGGGGGGGGGGGGGGGGGGGGGGGGGGGGDGGGGGGGGGGGGGGGGGGGGGGGGGGGGGGGGGGGGGGGGGGGGGGGGGGGGGGGGGGGGGGGGGGFGGGGEEE:9EGGFGFFFFGGFFFFGFGGFFGFFFFFFGFFF?D>GD
@M02352:288:000000000-CKWC8:1:1101:19981:7997 1:N:0:TACGCTGC+AAGGAGTA
TACGGAGGGGGTTAGCGTTGTTCGGAATTACTGGGCGTAAAGCGTACGTAGGCGGATTAGTCAGTTAGGGGTGAAATCCCAGGGCTCAACCCTGGAACTGCCTCTAATACTGCTAGTCTTGAGTTCGAGAGAGGTGAGTGGAATTCCAAGTGTAGAGGTGAAATTCGTAGATATTTGGAGGAACACCAGTGGCGAAGGCGGCTCACTGGCTCGATACTGACGCTGAGGTACGAAAGTGTGGGGAGCAAACAGGATTAGATACCCTGGTAGTCCACACCGTAA
+
GFFEG;FEGGGFGFGGGFFFGFGGGGGGGGGGGGGGGGCEEGGGGGEGGGGGGGGGGGGGGGFGFGGGGGGGGGGGGGGGGGGGGGGGGGGGGGFFGGGGGGGGGGGGGGGGGGFFGGGGGGGDEGGGGGGGGGGGFGGGGGGGGGGGGGGFFFGGGGGGGGGGFGGGGGGGGGGGGGFGGGGGGGGGGGGGGGGGGGGGGGGGGGGGGGGGGGGGGGGGGGGGGDFGGGGGGGGFGGGGGGFFFFGGGGFFB?FG?FFFGEGGFFGFFFFBFFFFFFFFGG
@M02352:288:000000000-CKWC8:1:1101:9565:8067 1:N:0:TACGCTGC+AAGGAGTA
TACGGAGGGTCCGAGCGTTATCCGGAATCATTGGGTTTAAAGGGTCCGCAGGCGGTCGATTAAGTCAGAGGTGAAATCCCATAGCTTAACTATGGAACTGCCTTTGATACTGGTTGACTTGAGTTATGCGGAAGTAGATAGAATAAGTAGTGTAGCGGTGAAATGCATAGATATTACTTAGAATACCGATTGCGAAGGCAGTCTACTACGTATATACTGACGCTCATGGACGAAAGCGTGGGGAGCGAACAGGATTAGATACCCTGGTAGTCCACGCCGTAA
+
GGGGGGGGGGGGGGGGGGGGGGGGGGGGGGGGGGGFGGGGGGGGGGGGGGGGGGGGGGGGGGGGGGGGGGGGGGGGGGGGGGGGGGGGGGGCFGGGGGGGGGGGGGGGGGGGGGGGGGGGGGGGGGGGGGGGGGGGGGGGGGGGGGGGGGGGGGGGGGGGGGGGGGGGGGGGGGGGGGGGGGGGGGGGGGGGGGGGGGGGGGGGGGGGGGGFFGGGGGGGGGGGGGGGGFGGGGGFGGGGGGFFFFDGGGFFFFFGFFFFGGGGFFGFFFFFFGFFFFFFGG
@M02352:288:000000000-CKWC8:1:1101:15002:8069 1:N:0:TACGCTGC+AAGGAGTA
TACGGAGGGTGCAAGCGTTATCCGGAATCATTGGGTTTAAAGGGTCCGCAGGCGGTCGATTAAGTCAGAGGTGAAATCCCATAGCTTAACTATGGAACTGCCTTTGATACTGGTTGACTTGAGTCATATGGAAGTAGATAGAATGTGTAGTGTAGCGGTGAAATGCATAGATATTACACAGAATACCGATTGCGAAGGCAGTCTACTACGTATGTACTGACGCTCATGGACGAAAGCGTGGGGAGCGAACAGGATTAGATACCCTGGTAGTCCACGCCGTAA
+
GGGGGGGGGGGGGGGGGGGGGGGGGGGGGGGGFGGFFGGGGGGGGGGGGGGGGGGGGGGGGGGGGGGGGGGGGGGGGGGGGGGGGFGGGGGGGGGGGGGGGGGGGGGGGGGGGGGGGGGFGGGGGGGGGGGGGGGGGGFGGGGGGGGGGGGGGGGGGGGGGGGGGGGGGGGGGGGGFGGGGGGGGGGGGGGGGGGGGGDFGGGGGGGGGGGGGGGGGGGGGGGGGGGGGGGGDEGFGGGGGGFFFFGGGGFFFFGGFFFFGGGGFFGFFFFFFGFFFFFFGG
@M02352:288:000000000-CKWC8:1:1101:23063:8110 1:N:0:TACGCTGC+AAGGAGTA
TACGGAGGGTCCGAGCGTTATCCGGAATTATTGGGTTTAAAGGGTCCGTAGGCGGGCCATTAAGTCAGGGGTGAAAGTTTGCAGCTCAACTGTAGAATTGCCTTTGATACTGATGGTCTTGAATTATTGTGAAGTGGTTAGAATATGTAGTGTAGCGGTGAAATGCATAGATATCACACAGAATACCGATTGCGAAGGCAGATCACTAACTCTATATTGACGCTGATGGACGAAAGCGTGGGGAGCGAACAGGATTAGATACCCTGGTAGTCCACGCCGTAA
+
GGGGGGGGGGGGGGGGGGGGGGGGGGGCAGGGGGGGGGGGGGGGGGGGGGGGGGGGGGFGGGGGGFGGGGGGGGGGGGGGGGGGGGGGGGGGGFGGGGGGGGGGGGGGGGFGFGFGGGGGGGGGFGGGGGGGCFGGGCFFFGGGGGGGGGGGGGGGGGGDFGGGGG@EGGGFFGGGGGGGGGGDFGFEGGGGGDCEEGGGGGGGGGG9FFFFGGGGGGGGGGGGGGGGFGGGGGGFGGDGGDFF>FGGGGFFF?FGFFFFGCFFFFGFAFAB?>?BB:FFGD
@M02352:288:000000000-CKWC8:1:1101:10819:8115 1:N:0:TACGCTGC+AAGGAGTA
TACGGAGGGTGCGAGCGTTAATCGGAATTACTGGGCGTAAAGCGCATGCAGGTGGTTCATTAAGTCAGATGTGAAAGCCCGGGGCTCAACCTCGGAACTGCATTTGAAACTGGTGAACTAGAGTGCTGTAGAGGGGGGTAGAATTTCAGGTGTAGCGGTGAAATGCGTAGAGATCTGAAGGAATACCAGTGGCGAAGGCGGCCCCCTGGACAGACACTGACACTCAGATGCGAAAGCGTGGGGAGCAAACAGGATTAGATACCCTGGTAGTCCACGCCGTAA
+
GGGGGDGGGGGGGGGGGGGGC@FGGGGGGGGGGGGGGGGGGGGGGDCFGGGGGGGGDFGGGGFGGGFCGGGGGGGGGFGCF:FFGGGGGGGGCCGGF@FGGGGGGGGGGGGGGGGGGGGGFFCGGGGGGGGGGGGGGGGGGGGGF?CCFGGDFGGGGGGGGGGGGGGGGGG@EGGGGGGGGGGFGGGFGGGGGGGGGGGGGDCEDEGGGGGFGGGCFGGGGGGFGGGCF7CGGGGF:EDEGGBFFFGCFGFFF?FGDFFFFGGCFF3?AF8<FGF?>B39DD
@M02352:288:000000000-CKWC8:1:1101:20120:8125 1:N:0:TACGCTGC+TAGGAGTA
TACGGAGGGTCCGAGCGTTATCCGGAATTATTGGGCTTAAAGGGTCCGTAGGCGGATAATTAAGTCAGTGGTGAAATCCTGCAGCTCAACGGTAGAACTGCCTTTGATACTGGTTGTCTTGAGTTATAGTGAAGTGGGTGGAATATGTAGTGTAGCGGTGAAATGCATAGATATTACATAGAACACCAATTGCGAAGGCAGATCACTAACTATATACTGACACTGATGGACGAAAGCGTGGGGAGCGAACAGGATTAGATACCCTGGTAGTCCACGCCGTAA
+
GGGGGGGG@@<6+8CEGGGGG<FGGGGG<F<FGGG,6EGGGGAFGDFGGGGGFGG:+,9EDGFGGC9F,CFGGGGGCE<5FD:EFGAFGGD7BF4CF<FGGGGD9FGEFGGGF?,BFGGGGGGDG<<,,9CFFGGE>,8+@FFGD,7EGGGGGGGGGGGGGGGGFGGGGGGGGGGFFFGCDCGCGGG@BF<?EEGGDGGGG*A+?FGGG8+<CFGGGGGFG+AFGGGG+CGDGGGEFEGGGEFF6BCDGGEFBFGGFFFFGGGGFFGFFFFFFGF?FFFFGG
@M02352:288:000000000-CKWC8:1:1101:6924:8129 1:N:0:TACGCTGC+AAGGAGTA
TACGGAGGGTCCAAGCGTTATCCGGAATCATTGGGTTTAAAGGGTCCGCAGGCGGTCAATTAAGTCAGAGGTGAAATCCCATAGCTTAACTATGGAACTGCCTTTGATACTGGTTGACTTGAGTTATACGGAAGTAGATAGAATAAGTAGTGTAGCGGTGAAATGCATAGATATTACTTAGAATACCGATTGCGAAGGCAGTCTACTACGTATATACTGACGCTCATGGACGAAAGCGTGGGGAGCGAACAGGATTAGATACCCTGGTAGTCCACGCCGTAA
+
GGGGGGGGGGGGGGGGGGGGGGGGGFGGGGGGGGGGGGGGGGGGGGGGGGGGGGGGGGGGGGGGGGGGGGGGGGGGGGGGGGGGGGGGGGGGGGGGGGGGGGGGGGGGGGGGGGGGGGGGGFGGGGGGGGGEFGGGGGGGGGGGGGGGGGGGGGGGGGGGGGGGGGGGGGGGGGGGGGGGGGGGGGGGGGGGGGGGGGGGGGGGGGGGGGGGGGGGGGGGGGGEGGGGGDGGGGGFGGGGGGFBFFGGGGFFFFGF?FFFGGGFFFFFBFFFFGFFFFFFGG
@M02352:288:000000000-CKWC8:1:1101:27566:8144 1:N:0:TACGCTGC+AAGGAGTA
TACGGAGGATCCAAGCGTTATCCGGAATCATTGGGTTTAAAGGGTCCGTAGGTGGATAATTAAGTCAGAGGTGAAATCTTGCCGCTTAACGGTAAAATTGCCTTTGATACTGGTTGTCTTGAGTTATTATGAAGTGGTTAGAATATGTAGTGTAGCGGTGAAATGCATAGATGTTACATAGAATACCGATTGCGAAGGCAGATCACTAATAATCAACTGACACTGATGGACGAAAGCGTGGGGAGCGAACAGGATTAGATACCCTGGTAGTCCACGCCGTAA
+
GFFGGGGGGGFGGGGCECCGGGGGGFGGGDGGGDFFECFFFGGGGGFFFGGEFFGGGGGGGGGGGGGGGGFCFGGGGGGGFGGGGDFGGEGGGGGGFGDGFGGFGGBFEFGGGFFGGGGGGCFFFGGGGGGGGGGGGFFGFGGGGGGGGGGGGG>FGGGGGGGGGGGGGFF9EFGGGGGGGGFFGGGGGG@DGGGGGGFGECFFFFGGFGGFGGGGGGGGFFFGG>;A9CCDGGG3DGGGCD:?>EGGGGFFB:CC<=2@CFG4FFDF<B-<4C@:>?EFGG
@M02352:288:000000000-CKWC8:1:1101:27932:8164 1:N:0:TACGCTGC+AAGGAGTA
TACGAGGGGTGCAAGCGTTAATCGGAATTACTGGGCGTAAAGCGTACGCAGGCGGTTTGTTAAGCGAGATGTGAAAGCCCCGGGCTCAACCTGGGAACTGCATTTCGAACTGGCAAACTAGAGTCTTGTAGAGGGGGGTAGAATTTCAGGTGTAGCGGTGAAATGCGTAGAGATCTGAAGGAATACCGGTGGCGAAGGCGGCCCCCTGGACAAAGACTGACGCTCAGGTACGAAAGCGTGGGGAGCAAACAGGATTAGATACCCTGGTAGTCCACGCCGTAA
+
GGGG<BEGGGGGGGGGGGGGGEGGGGGGFGGGGGGGGGGGGGGGCFGGGGEGGGGGGGEGGGGGGGGGGGGGGGGGGFEGGGGGEGGGFGGGGGGGGGGGGFFGGCFDCFGGGGGFGGGGGGGGGGGGFFGAAECFEGGGGGGGG@FGGGGGGGGGGGGGGGGGGGGGEGGGFGGGFFGGGGGGGE?GGGGGGGGGEEGGG5:EEEGDCCGGGGGCFGGGCEGGGGGGGCCDCEGDGEDGGG@BBFG:EFFFFFGD4?9FGGFDFFGFFB>DFFF:>FF9<<
@M02352:288:000000000-CKWC8:1:1101:13073:8185 1:N:0:TACGCTGC+AAGGAGTA
TACGGAGGGTGCGAGCGTTAATCGGAATTACTGGGCGTAAAGCGCATGCAGGCGGTTCATTAAGTCAGATGTGAAAGCCCGGGGCTCAACCTCGGAACTGCATTTGAAACTGGTGAACTAGAGTGCTGTAGAGGGGGGTAGAATTTCAGGTGTAGCGGTGAAATGCGTAGAGATCTGAAGGAATACCAGTGGCGAAGGCGGCCCCCTGGACAGACACTGACACTCAGATGCGAAAGCGTGGGGAGCAAACAGGATTAGATACCCTGGTAGTCCACGCCGTAA
+
GGGGDFGGGFGGGGGGGGGGCCFGGG:FGGGGGGGGGGGGGGCGF64FGGGF+CF>:@,?,EFGAFFGDFGGGGGGGGGGGGGGGGGGGGGFGGGGFGGGGA>FGGGGGGGGCF<F<FG9FGGGGG<FFGG=FGCCFG>EEGGGG?F9FGGGGGGGGGGGGGGGGGGGGCE7@EG7C@FGGGGCGGGC6FGGGDDGGGGGGGGC8EEGGFGFG?*;:FFFGCCFGGGCFGDDEDGFGGGGGGFFFFGGGGFF:0<F??<FGGFFFFGFFFFFFGFFFFFFGG
@M02352:288:000000000-CKWC8:1:1101:7103:8192 1:N:0:TACGCTGC+AAGGAGTA
TACGGAGGGTCCGAGCGTTATCCGGAATCATTGGGTTTAAAGGGTCCGCAGGCGGTCAATTAAGTCAGAGGTGAAATCCCATAGCTTAACTATGGAACTGCCTTTGATACTGGTTGACTTGAGTCATATGGAAGTAGATAGAATGTGTAGTGTAGCGGTGAAATGCATAGATATTACACAGAATACCGATTGCGAAGGCAGTCTACTACGTATGTACTGACGCTCATGGACGAAAGCGTGGGGAGCGAACAGGATTAGATACCCTGGTAGTCCACGCCGTAA
+
GGGGGGGGGGGGGGGGGGGGGGGGGGGGGGGGGGGGGGGGGGGGGGGGGGGGGGGGGGGGGGGGGGGGGGGGGGGGGGGGGGGGGGGGGGGGGGGGGGGGGGGGGGGGGGGGGGGGGGGGGGGGGGGGGGGGGGGGGGGGGGGGGGGGGGGGGGGGGGGGGGGGGGGGGGGGGGGGGGGGGGGFGGGGGGGGGGGGGGGGGGGGGGGGGGGGGGGGGGGGGGGDCDFGGGGGGGGFGGGGGGFFFFGGGGFFFFGGFFFFGGFGFFGF<FFFFGF?>FFFGG
@M02352:288:000000000-CKWC8:1:1101:24041:8222 1:N:0:TACGCTGC+AAGGAGTA
TACGGAGGGTGCGAGCGTTAATCGGAATTACTGGGCGTAAAGCGCGCGTAGGCGGTTATTTAAGTCAGATGTGAAAGCCCTGGGCTCAACCTAGGAACTGCATTTGAAACTGGATAACTTGAGTATGGTAGAGAATGATGGAATTTCCAGTGTAGCGGTGAAATGCGTAGAGATTGGAAAGAATATCGATGGCGAAGGCAGTCATTTGGGCCAATACTGACGCTGAGGTGCGAAAGCGTGGGTAGCGAACGGGATTAGATACCCCGGTAGTCCACGCCGTAA
+
GGGGGGGGGGFGGGGGGGGGGFGGGGGGGGGGGGGGGGGGGGGGGGGGGFGGFGGGGGGGGGGGGGGGDGGGGGGGGGGGGFGGGGGGGGGFFGGGGGGGGGGGGGGAFFGGGGGFFGGGGGGGGGGGGGGGGGGGGGGGGGGGGGCFGGGGGGGGGGGGGGGGGGEGGGG@FGGGGCFGGGGG@FGGGGGGGGGGGGGGGGGGGGGGGDGFDGGGGGGGGEGGGGGGGFGGGGGFGGGGGGFF?FGGGGEFFFGGFFFFGGGGFFGFFFFFFGFFF?D>GG
@M02352:288:000000000-CKWC8:1:1101:21513:8274 1:N:0:TACGCTGC+AAGGAGTA
TACGGAGGATCCAAGCGTTATCCGGAATCATTGGGTTTAAAGGGTCCGTAGGTGGATAATTAAGTCAGAGGTGAAATCTTGCCGCTTAACGGTAAAATTGCCTTTGATACTGGTTGTCTTGAGTTATTATGAAGTGGTTAGAATATGTAGTGTAGCGGTGAAATGCATAGATATTACATAGAATACCAATTGCGAAGGCAGATCACTAATAATATACTGACACTGATGGACGAAAGCGTGGGGAGCGAACAGGATTAGATACCCTGGTAGTCCACGCCGTAA
+
GGGGEFGGCEGGGGGFGBFGGGECFCFGGGGFGEGB7F@6CFFGGGGFCFGFCEFEGFGGGGGGFGGGGGGGGGDGFEFFFGDC:FGGGFGGGGDDFGGGGGGFFFGFEFGGGGFCFGFFGCF?FEFGFGGGDDGGGGE<DGFGGGGGGGGGGGGGEGGGFGGGGGFFAFGGGGGGGFGGGGGGGFFFGGGGGGGEGDGGGGFGG,C@FGCECF;BFGGGGGGGF7EGGEGG=EDFGGGGEDB69BGDCDFFF?GG<F>FGGGGFFGF<4AAFGFF><EFGG
@M02352:288:000000000-CKWC8:1:1101:21531:8274 1:N:0:TACGCTGC+AAGGAGTA
TACGGAGGATCCAAGCGTTATCCGGAATTATTGGGCTTAAAGGGTCTGCAGGTGGATCATTAAGTCAGAGGTGAAATCTTGCCGCTTAACGGTAAAATTGCCTTTGATACTGGTTGTCTTGAGTTCTTATGAGGTGGTTAGAATATGTAGTGTAGCGGTGAAATGCATAGATATCACATAGAATACCAATTGCGAAGGCAGATCACTAATAATATACTGACACTGATGGACGAAAGCGTGGGGAGCGAACAGGATTAGATACCCTGGTAGTCCACGCCGTAA
+
GFGGDGGGCGCF<ECFGGGGC,EFGCFF8F,CFFG8,FCFFGAF@F,C,CFGFGG,E,CFGGCFGGFGGFGGFFGGFG95EE8@FF=FEG7+89?E@,:FGCFFGF<<FGGGGGF:?FG<FFFGG,DFFFEG,AFGGGGGGGGG,C@@FFGGGGGFGGECFCFGG97EEFGGGG,3;DABCFGGGGGF,@;EFGGDCEGFC81C,BF,<;+4CC2;CC?CFFFF9C?<+;><EG<BGCCEDE>?(;39CDFF<0CG?@BFGGFGFFGF<FAFFGFFFF>BD>
@M02352:288:000000000-CKWC8:1:1101:10712:8351 1:N:0:TACGCTGC+AAGGAGTA
TACGGAGGGTCCGAGCGTTATCCGGAATCATTGGGTTTAAAGGGTCCGCAGGCGGTCAATTAAGTCAGAGGTGAAATCCCATAGCTTAACTATGGAACTGCCTTTGATACTGGTTGACTTGAGTCATATGGAAGTAGATAGAATGTGTAGTGTAGCGGTGAAATGCATAGATATTACACAGAATACCGATTGCGAAGGCAGTCTACTACGTATGTACTGACGCTCATGGACGAAAGCGTGGGGAGCGAACAGGATTAGATACCCTGGTAGTCCACGCCGTAA
+
GGGGGGGGGGGGDGGGGGGGGG9CEGFFGGGGGGGFGGGGFFGGGCFFGGGGGGGGEGGGGGGGGGGGGGGFGFGGGFGFGCFGGGGGGGGFGGGGGFGGGFGGAFGGFGGGGGGDGGGGGGGGGGGGGGFFFGGGGGGGFGGGGGGGFFCFCCEGGGGCFGGGCCCF=EGFGGGGGFGFGGG;F,DCGDEFEGGG5CFGG?EFEGGGGDFG<6CFGGGFGGGGGC97CC<DEGG>FEDEGG>((7)9CGEFFBDC?F>FG9C<?FGFFFB4FC716?E9CC
@M02352:288:000000000-CKWC8:1:1101:21627:8363 1:N:0:TACGCTGC+AAGGAGTA
TACGGAGGGTGCGAGCGTTAATCGGAATTACTGGGCGTAAAGCGTACGCAGGCGGTTTGTTAAGCGAGATGTGAAAGCCCCGGGCTCAACCTGGGAACTGCATTTCGAACTGGCAAACTAGAGTGTGATAGAGGGTGGTAGAATTTCAGGTGTAGCGGTGAAATGCGTAGAGATCTGAAGGAATACCGATGGCGAAGGCAGCCACCTGGGTCAACACTGACGCTCATGTACGAAAGCGTGGGGAGCAAACAGGATTAGATACCCTGGTAGTCCACGCCGTAA
+
GGGGGGGGGGGGGGGGGGGC<EFGGGGGGGGGGGGGGGGGGFGGGGGGGGGGGGGGGGGGGCGGGGGGGGGGGGGGGGGGGGGGGGGDGGGEGGGGGGGGGGGGGGFGGGGGGGGGGGGGGFGCGGGDFGFCFGGGGGGGGGGGGGGGGGGGGGGGGGGGGGGGGGGGGGGFGGFGGGFGGGGFFGFCEGGGGGGGGGGGEGGGFGFGGGGGGGGGGFFGGGGGGGGGGF=FEGDEGGDGGGDFBDCFGGFFFFGGFFFFGGGGFFGFAFFFFGF?BFE>DD
@M02352:288:000000000-CKWC8:1:1101:10727:8365 1:N:0:TACGCTGC+AAGGAGTA
TACGGAGGGTCCGAGCGTTATCCGGAATCATTGGGTTTAAAGGGTCCGCAGGCGGTCAATTAAGTCAGAGGTGAAATCCCATAGCTTAACTATGGAACTGCCTTTGATACTGGTTGACTTGAGTCATATGGAAGTAGATAGAATGTGTAGTGTAGCGGTGAAATGCATAGATATTACACAGAATACCGATTGCGAAGGCAGTCTACTACGTATGTACTGACGCTCATGGACGAAAGCGTGGGGAGCGAACAGGATTAGATACCCTGGTAGTCCACGCCGTAA
+
GGGGGGGGGGGGGGGGGGGGGGGGGGGGGGGGGGGGGGGGGGGGGGGGGGGGGGEFGGGGGGGGGGGGGGGGGGGGGGGGGGGGGGGGGGGGGFGGGGGGGGGGGGGGGGGGGGGGFGGGGGGGGGGGGGGGGGGGGGGGGGGGGGGGGGGGGGGGGGGGGGGGGGGGGGGGGGGGGGGGFGGGGGGDGGGGGGGGGGGGGGGGGGGGGGGFGGGGGGGGGGGGGGGFEGGGGDGEGGGEGGFFFFGGGGFFFFGG?FAFGGGGFF3FDFFFFGFFFFEFGD
@M02352:288:000000000-CKWC8:1:1101:3242:8397 1:N:0:TACGCTGC+AAGGAGTA
TACGGAGGGGGTTAGCGTTGTTCGGAATTACTGGGCGTAAAGCGTACGTAGGCGGATTAGTCAGTTAGGGGTGAAATCCCAGGGCTCAACCCTGGAACTGCCTCTAATACTGCTAGTCTTGAGTTCGAGAGAGGTGAGTGGAATTCCAAGTGTAGAGGTGAAATTCGTAGATATTTGGAGGAACACCAGTGGCGAAGGCGGCCCCCTGGACAGACACTGACACTCAGATGCGAAAGCGTGGGGAGCAAACAGGATTAGATACCCTGGTAGTCCACGCCGTAA
+
GGFGGEGGGGGGGGFFGGGGGGGGGGGGGGGDGGGGGGGGGGGGGGGGDGGGGGGGGGGGGGGGFFGGGGGGGGGGGGGGGGGGGGGGFGFGGGGGGGGGGGGGGGGGGGGGGGGGGGDGFFFFGGGGGGGGGGGGGCGGGGGGGGGFFGFFGGFGFFGGGGGFGGGGFGGGGGFGGGGGGGGGGGGGGGDFGGGGGGGGGGEGGGGGFGGGGGGGGGGGFGG6CG6<EGGDGGGFGG<EGGFF;DGGGGFF?B9C?FBFGGGGFFCFFFFFFFFFFBDBGD
@M02352:288:000000000-CKWC8:1:1101:11416:8487 1:N:0:TACGCTGC+AAGGAGTA
TACGGAGGGTGCGAGCGTTAATCGGAATTACTGGGCGTAAAGCGCATGCAGGTGGTTCATTAAGTCAGATGTGAAAGCCCCGGGCTCAACCTGGGAACTGCATTTCGAACTGGCAAACTAGAGTGTGATAGAGGGTGGTAGAATTTCAGGTGTAGCGGTGAAATGCGTAGAGATCTGAAGGAATACCGATGGCGAAGGCAGCCACCTGGGTCAACACTGACGCTCATGTACGAAAGCGTGGGGAGCAAACAGGATTAGATACCCTGGTAGTCCACGCCGTAA
+
GFGGGGGGGEGGGEGGGEFGCFGGGGGGGGGGGGGGGGGGGGGGGDGGGFGGFFFGGGGGGGGGGGGGGGGFGGGFGGGGGGGCG@FGGGGGGGGGGGGGGGGGGGGFFGGGGGGFGGGDGGGFG=FFFGFFFGGGGGGGGGGGGGGGGGGGGGGGGGFGGGGGGGGGGGEFGGGGGGGGGGGGGGGGGGGGGGGGGGGGDG5FGGGGGGGGGGGGGGGGGGGGGGGGGGGGGGGFGGGEGGF?>@GGGGFFF<<D?FFFGGGGFFGFAFFAFGFFFFFBGG
@M02352:288:000000000-CKWC8:1:1101:13865:8509 1:N:0:TACGCTGC+AAGGAGTA
TACGGAGGGGGTTAGCGTTGTTCGGAATTACTGGGCGTAAAGCGTACGTAGGCGGATCAGAAAGTATAGGGTGAAATCCCAGGGCTCAACCCTGGAACTGCCTTATAAACTCCTGGTCTTGAGTTCGAGAGAGGTGAGTGGAATTCCAAGTGTAGAGGTGAAATTCGTAGATATTTGGAGGAACACCAGTGGCGAAGGCGGCTCACTGGCTCGATACTGACGCTGAGGTACGAAAGTGTGGGGAGCAAACAGGATTAGATACCCTGGTAGTCCACACCGTAAA
+
GGGGGFEGGGGGGGGGGGGGGGGGGEGGGGGGGGGGGGGGGGGGGGGGGGFGGGGGCGGGGFGGGFFGGGGGGGGGGGGGGGGGGGGGGGGGGGGGGGFGGGGG?FGGDGGGGGGGGGGGGGGGGGGGGCGDGGGGGGGGGGGGGGGGGGGGGGGGGGGGDFGFGGGGGGGGGGGGGGGGGGGGGGGGGGGGGGGGGGGGGGGGEGGDGGGGGGGGGGGGGGGGGGFFGFGGGGEDFFGGGGGEBBFGGGGFF::FF>?:FGGGGFFDFFFFA*CF??>8(9C
@M02352:288:000000000-CKWC8:1:1101:3599:8521 1:N:0:TACGCTGC+AAGGAGTA
TACGGAGGGTGCGAGCGTTAATCGGAATTACTGGGCGTAAAGCGCATGCAGGTGGTTCATTAAGTCAGATGTGAAAGCCCGGGGCTCAACCTCGGAACTGCATTTGAAACTGGTGAACTAGAGTGCTGTAGAGGGGGGTAGAATTTCAGGTGTAGCGGTGAAATGCGTAGAGATCTGAAGGAATACCAGTGGCGAAGGCGGCCCCCTGGACAGACACTGACACTCAGATGCGAAAGCGTGGGGAGCAAACAGGATTAGATACCCTGGTAGTCCACGCCGTAA
+
GGGGCGGGGFGGGGGGGGGGCFGGGGGGGGGGGGGGGGGGGGFGDC=FGGGGFGGGGFAFGGGGGGGGF9FGGGGGGGGGG7FGGGGGGGGGGGGGFFFGGDGGGGGGGGGGGGGGGGGGGGFGGFDFFFGGFGGGGGGEGGGGGFGGG?CCGGGGGGGGGGGGGGGGGGDGGGGCGGGGGGGGDGCC?FGFGGGGGGGGGEGEGEEGGFGCFCEFGGGEGFC?FGGFGGGGGGGFGGGGGGF?>DGFGGFFFFGGFFAFGGGFFFFFF78<FGFFF?BBGD
@M02352:288:000000000-CKWC8:1:1101:24217:8535 1:N:0:TACGCTGC+AAGGAGTA
TACGAATGGAGCGAGCGTTGTTCGGAATCATTGGGCGTAAAGCGTATGTAGGCGGACTGATCAGTCAGACGTGAAATCCCGAGGCTCAACCTCGGAATTGCGTTTGATACTGTCAGTCTAGTGTCCCGGAGGGGTTGACGGAATTCCTAGTGTAGAGGTGAAATTCGCAGATATTAGGAGGAACACCAGTGGCGTAGGCGGTCAACTGGACGGGTACAGACGCTGAGATACGAAAGCGTGGGGAGCAAACAGGATTAGATACCCTGGTAGTCCACGCCGTAA
+
GGGGFGGGGCGGGGGGGGGGGGGGGGGGGGGGGGGGGGGGGGGGGGEGGGGGGGGGGG@BFGGGGG?EGGGGGGGGGGGGDGGGGGGGGGGGGGGGGGGEGGGGGGCCFGGGGGG<FFGCGGGGGCFGGGGGGGGGGGFGGGGGGGGDBFGGGGGGFGGGGGGGGGGCEGGCGGFFFGGGGGGGGGGGFFGGGGGGGGGGGGGGGGGGGGGGDEGGGGGGGGGGGGFGGGGGGGG@GGGGGGFFFFGGGGFF<6FGFFFFGGGGFFGF<?ABFGFFFFF>3C
@M02352:288:000000000-CKWC8:1:1101:18711:8580 1:N:0:TACGCTGC+AAGGAGTA
TACGGAGGGTGCAAGCGTTATCCGGATTTATTGGGTTTAAAGGGTCCGTAGGCGGATTAATAAGTCAGTGGTGAAAACCTGCAGCTCGACTGTAGAACTGCCATTGAAACTGTTAGTCTTGAATTAGAGTGCAGTGGTTAGAATGTGTAGTGTAGCGGTGAAATGCATAGATATTACACAGAATACCGATTGCGAAGGCAGATCACTAACTCTATATTGACGCTGATGGACGAAAGCGTGGGGAGCGAACAGGATTAGATACCCTGGTAGTCCACGCCGTAA
+
GGGGGGGGGGGGGGGGGGGGGGGGGGGGGGGGGGGGGGGGGGGGGGGGGGGGGGGGGGGFGGGGGGGGGGGGGGGGGGGGGGGGGGGGGGGGGGGGGGGGGGGGGGGGGFGGGGGGFGGGFG8FGGGGGGGGGGGGGGGGGGGGGGGGGGGGGGGGGGGGGGGGGGGGGGGGGGGGGGGGGGGGGGGGGGGGGDGGGGGGGGGGGGGGGGGGGGGGGGGGGGGGGGFFGGGGGGGFGGGGGGFF>FGGGGFFFFGGFFFFGGGGFFGFFFFFFGFFFFFFGD
@M02352:288:000000000-CKWC8:1:1101:15104:8584 1:N:0:TACGCTGC+AAGGAGTA
TACGGAGGGGGTTAGCGTTGTTCGGAATTACTGGGCGTAAAGCGTACGTAGGCGGATTGGAAAGTTGGGGGTGAAATCCCAGGGCTCAACCCTGGAACTGCCTCCAAAACTATCAGTCTAGAGTTCGAGAGAGGTGAGTGGAATTCCAAGTGTAGAGGTGAAATTCGTAGATATTTGGAGGAACACCAGTGGCGAAGGCGGCTCACTGGCTCGATACTGACGCTGAGGTACGAAAGTGTGGGGAGCAAACAGGATTAGATACCCTGGTAGTCCACACCGTAA
+
GGGGD;FGGGGGGGGGGGGGGGGGGGGGGGGGGGGGGGGGGGGGGGGGGGGGGGGGGGDGGGGGGG<EE>FGGGGGGGGGGGGGGGGGGGGGGGGGGGGGGGGGGGDGGGGGGGGGGGGGGDCGGGDCFGGFEGGGFFFG>FGGGGGGGGGGGGGGGGGGGGGGGGGGFFGGFGGGGGGGEGFGFGGG*FFGGGGGGGG5CGGGFGGGGGGGGGGGGGFGGGGGGDGGGFGGGGGBGGGGGGF:>FG7CGFF?FGG??4?CFGGFFFFFFFFFFFFB<:?GD
@M02352:288:000000000-CKWC8:1:1101:3538:8633 1:N:0:TACGCTGC+AAGGAGTA
TACGGAGGGTCCGAGCGTTAATCGGAATTACTGGGCGTAAAGCGCGCGTAGGTGGTTATTTAAGTCAGATGTGAAAGCCCGGGGCTCAACCTCGGAACTGCATTTGAAACTGGTGAACTAGAGTGCTGTAGAGGGGGGTAGAATTTCAGGTGTAGCGGTGAAATGCGTAGAGATCTGAAGGAATACCAGTGGCGAAGGCGGCCCCCTGGACAGACACTGACACTCAGATGCGAAAGCGTGGGGAGCAAACAGGATTAGATACCCTGGTAGTCCACGCCGTAA
+
GFFFGCFGGGGGG@EGEFGGFGGFGDGGGGGGGGGGGFECDFGGGGGG+@FEAEFGFFFFGGGGEGGGGGDBGFGGGGGGGGGGGEGGGCFFGGGGBFFFFGGGGGGGGGGGFGFCGFGGGFFGGGGGGGGGGGGGGGGEEFEEGGFFGGGGGCGGGDEGCGGGGGGGEGGFGGG?9FFGGFFGGGGGGGGGGGGGGGGGGEEGGCEGGCFGGECCGFFGGGG6CCF?FG=CGC<BCE5CEGE?FDFFGGF@BB*:464BGGGG@>FFA?<<@D48>?>>*7
@M02352:288:000000000-CKWC8:1:1101:23457:8669 1:N:0:TACGCTGC+AAGGAGTA
TACGGAGGATCCAAGCGTTATCCGGAATCATTGGGTTTAAAGGGTCCGTAGGTGGATAATTAAGTCAGAGGTGAAAGTTTGCAGCTCAACTGTAAAATTGCCTTTGATACTGGTTATCTTGAATCATTATGAAGTGGTTAGAATATGTAGTCTAGCGGTGAAATGCATAGATATTACATAGAATACCAATTGCGAAGGCAGATCACTAATAATATACTGACACTGATGGACGAAAGCGTGGGGAGCGAACAGGATTAGATACCCTGGTAGTCCACGCCGTAA
+
GGGGGGGGGGGGGGGGGGGGGGGGGGGGGGGGGGGGGGGGGGGGGGGGGGGGGGGGGGGGGGGGGGGGGGGGGGGGGGGGGGGGGGGGGGGGGGFGGGGGGGGGGGGGGGGGGGGGGGGGGGGGGGGGGGGGEFGGGGGGGGGGGGGGGGGGGGGGGGGGGGGGGGGGGGGGGGGGGGGGGGGGGGGGGGGGGGGGDGGGGGGGGGGGGGGGGGGGGGGGGGGGGGGGGGGGGGGFGGGGGGFFFFGGGGFFFFGGFFFFGGGGFFGFFFFFFGFFFFFFGG
@M02352:288:000000000-CKWC8:1:1101:16324:8736 1:N:0:TACGCTGC+AAGGAGTA
TACGGAGGGTCCAAGCGTTATCCGGAATCATTGGGTTTAAAGGGTCCGCAGGCGGTCAATTAAGTCAGAGGTGAAAGCCCATCGCTCAACGATGGAACTGCCTTTGATACTGGTTGACTTGAGTTATACGGAAGTAGATAGAATAAGTAGTGTAGCGGTGAAATGCATAGATATTACTTAGAATACCGATTGCGAAGGCAGTCTACTACGTATATACTGACGCTCATGGACGAAAGCGTGGGGAGCGAACAGGATTAGATACCCTGGTAGTCCACGCCGTAA
+
GGGGGGGGGGGGGGGGGGGGGGGGGGGGGGGGGGGGGGGGGGGGGGGGGGGGGGGGGGGGGGGGGGGGGGGGGGGGGGGGGGGGGGGGGGGGGGGGGGGGGGGGGGGGGGGGGGGGGGGGGGGGGGGGGGGGGGGGGGGGGGGGGFGGGGGGGGGGGGGGGGGGGGGGGGGGGGGGGGGGGGGGGGGGGGGGGGGGGGGGGGGGGGGGGGGGGGGGGGGGGGGGGGGGGGGGGGGFGGGGGGF?BFGGGGFFFFGGFFFFGGGGFFGFFFFFFGFFFFFFGG
@M02352:288:000000000-CKWC8:1:1101:13826:8741 1:N:0:AACGCTGC+AAGGAGTA
TACGAAGGGGGCTAGCGTTGTTCGGAATTACTGGGCGTAAAGCGCGCGTAGGTGGTTATTTAAGTCAGATGTGAAAGCCCTGGGCTCAACCTAGGAACTGCACCTGATACTGGATAACTAGAGTACAGAAGAGGGTAGTGGAATTTCCTGTGTAGCGGTGAAATGCGTAGATATAGGAAGGAACACCAGTGGCGAAGGCGACTACCTGGTCTGATACTGACACTGAGGTGCGAAAGCGTGGGGAGCAAACAGGATTAGATACCCTGGTAGTCCACGCCGTAA
+
GGGGFFGGGGGGGGGGGGGGGGGGGGGGGGGGGGGGGGGGGGGGGGGGGGGGGGGGGGGGGGGGGGGGGGGGGGGGGGGGGEGGGGGGGGGGGGGGGGGGGFGGGGGGGGGGGGGGGGGGGGGGGGGGGGGGGGGGGGGGGGGGGGGGGGGGGGGGGGGGGGGGGGGGGGGGGGGGGGGGGGGGGGGGGGGGGGGGGGGGGGGGGGGGGGGGGGGGGGGGGGGGGGGGGGGDGDGBGGGGGGFFFFGGGGFFBFFG?=>FEGGGFFGFFFFFFGFBFFFFGG
@M02352:288:000000000-CKWC8:1:1101:7769:8746 1:N:0:TACGCTGC+AAGGAGTA
TACGGAGGGTGCAAGCGTTATCCGGAATCATTGGGTTTAAAGGGTCCGCAGGCGGTCAATTAAGTCAGAGGTGAAATACCATAGCTCAACTATGGAACTGCCTTTGATACTGGTTGACTTGAGTTATACGGAAGTAGATAGAATAAGTAGTGTAGCGGTGAAATGCATAGAGATTACTTAGAATACCGATTGCGAAGGCAGTCTACTACGTATATACTGACGCTCATGGACGAAAGCGTGGGGAGCGAACAGGATTAGATACCCTGGTAGTCCACGCCGTAA
+
GGFGDGGGGGGGGGGGGFFEGGGGGEGGGGGGFGGGGGFGGGGGGGGGGGGGGGGCFGGGGGGGGGGGGGGGGGGGGGGGGGGGGGGGGGGGGGGGGGGGGGGGGGGGGGGGGGGGGGGGGGGGGGGGGGGGGGGGGGGGGGGGGGGGGGGGGGGGGGGGGGGGGGGGGGGGFGGGGGGGGGGGGGGGGGGFGGGGGGGGGGGGGGGGGGGGGGGGGGGGGGG?ECGGGFGGDGGFGGGGGGFFFFGDGGFFBBCF?FFFGGGGFFGFBFFFFGFFFFFFGG
@M02352:288:000000000-CKWC8:1:1101:25420:8788 1:N:0:TACGCTGC+AAGGAGTA
TACGGAGGGTGCGAGCGTTAATCGGAATTACTGGGCGTAAAGGGTACGTAGGCGGCTTAATAAGTCAGATGTGAAATCCCCGGGCTTAACCTGGGAACTGCATTTGAAACTGTTTAGCTAGAGTGTGTGAGAGGTTAGTGGAATTCAAGGCGTAGCGGTGAAATGCGTAGAGGTCTTGAGGAACATCAGTGGCGAAGGCGACTAACTGGCACTACACTGACGCTGAGGTACGAAAGCGTGGGGAGCGAACAGGATTAGATACCCTGGTAGTCCACGCCCTAA
+
GGGGGCFGGGGGGGGGGGGGFGGGGGGGGGGGGGGGGGGGGGGGGGGGGGGGGGGGGGGGGGGGGGGGGFGGGGGGGGGGGGGGGGGGGGGGGGGGGGGGGGGGGGGGGGGGGGGGGGGGGDGGGFFGGGGGGGGGGGGGGGGGGGGGGGGGGGGGGGGGGGFGGGGGGGGGGGGFGGGGGGCGFGGGGGGGGGGGGGGGGGEGGGGGGGGGGGGGGGGGGGGGGDGGGGGGGGGFGGGGGGFFFFGGGGFFFFGGBFFFGGGGFFGFBFFFFGFFFBDBGG
@M02352:288:000000000-CKWC8:1:1101:14494:8806 1:N:0:TACGCTGC+AAGGAGTA
TACGGAGGGTTCAAGCGTTATCCGGAATCATTGGGTTTAAAGGGTCCGCAGGCGGTCAATTAAGTCAGAGGTGAAAGCCCATCGCTCAACGATGGAACTGCCTTTGATACTGGTTGACTTGAGTTATACGGAAGTAGATAGAATAAGTAGTGTAGCGGTGAAATGCATAGATATTACTTAGAATACCGATTGCGAAGGCAGTCTACTACGTATATACTGACACTGATGGACGAAAGCGTGGGGAGCGAACAGGATTAGATACCCTGGTAGTCCACGCCGTAA
+
GGGGGGGGGGGGGGGGGGGGGGGGGGGGGGGGGGGGGGGGGGGGGGGGGGGGGGGGGGGGGGGGGGGGGGGGGGGGGGGGGGGGGGGGGGGGGGGGGGGGGGGGGGGGGGGGGGGGGGGGGGGGGGGFGFGGGGGGGGGGGFGGG<CGGGGGGGGGGGGGGGGGGGGGGGGGGGGGGGGGGGGFGGGGGGGGGGGGGGGGGGGGGGGGGGGGGGGGGGCFGGGGGGGGGGGDGGGFGGGGGGFFFFGGGGFFFFGGFFFFGGGGFFGFBFFFFGFBFFFFGG
@M02352:288:000000000-CKWC8:1:1101:22658:8809 1:N:0:TACGCTGC+AAGGAGTA
TACGAAGGTCCCGAGCGTTGTTCGGAATCACTGGGCGTAAAGGGAGCGTAGGCGGTTAGGTAAGTCAGATGTGAAATCCCGGGGCTCAACCCCGGAACTGCATCCGATACTGCCTGACTAGAGTATTGGAGAGGAAAGTGGAATTCTCGGTGTAGCAGTGAAATGCGTAGATATCGAGAGGAACACCAATGGCGAAGGCAACTTTCTGGACAATAACTGACGCTGAGGCTCGAAGGCTAGGGTAGCGAAAGGGATTAGATACCCCTGTAGTCCTAGCAGTAA
+
GGGGFGEDGGGGGFGGG@FGGGGGGGGGGGGGGFGGG@FC@FGGGGGEGGGGGGGGGGGGGGFGGGGGGGGFGGGGGGGGGGGGGGGGGDGG@FGGGGGGGGGGGGGGGGGGGGGGGGGGGFGFG9@DFFGGEGCEFGCGGF:FGGGGGGCGGGGGGFGGGGGGGFFGGGGGGGGGGGGGGGGGGGGGFFGGGGGGDGGGGDG?CFGGFFGGGGGGGGGGGGCEEGGFFFGDGFCBGGCGGGFF<FDG*>BF1<FF7FAFGCGGF@CF)1::9FFA:2=AGG
@M02352:288:000000000-CKWC8:1:1101:15972:8846 1:N:0:TACGCTGC+AAGGAGTA
TACGGAGGGTGCGAGCGTTAATCGGAATTACTGGGCGTAAAGCGCATGCAGGTGGTTCATTAAGTCAGATGTGAAAGCCCGGGGCTCAACCTCGGAACTGCATTTGAAACTGGTGAACTAGAGTGCTGTAGAGGGGGGTAGAATTTCAGGTGTAGCGGTGAAATGCGTAGAGATCTGAAGGAATACCAGTGGCGAAGGCGGCCCCCTGGACAGACACTGACACTCAGATGCGAAAGCGTGGGGAGCAAACAGGATTAGATACCCTGGTAGTCCACGCCGTAA
+
GFGFECCDGEGGGCGGGCFF@EGFGFCFGGGGGGGGFCEEFGGGGG@FFGGFCEFGGGGFCD,FFFFGGGGGGGGGGFFGEGGGGCFFGGGGGGGGGGGGGG<FAGGGGGGC=FFCCFGGGFGGGGGBFGGGGGGGGGGDGGFGG@FGGGGGGGGGGG;CCCFCFFGGGGGGGGGGGGGGGGG6CGFGGGGG5EEGDECEEEGGDGGGGGGGGDFGFGGGGGG<CDGGEFGGGGD><ECEGD@:6>FCGGFFFBGGFF>F7+096@CFFFBFFG486:DFDD
@M02352:288:000000000-CKWC8:1:1101:12302:8901 1:N:0:TACGCTGC+AAGGAGTA
TACGGAGGGTCCAAGCGTTATCCGGAATCATTGGGTTTAAAGGGTCCGCAGGCGGTCAATTAAGTCAGAGGTGAAAGCCCATCGCTCAACGATGGAACTGCCTTTGATACTGGTTGACTTGAGTTATACGGAAGTAGATAGAATAAGTAGTGTAGCGGTGAAATGCATAGATATTACTTAGAATACCGATTGCGAAGGCAGTCTACTACGTATATACTGACGCTCATGGACGAAAGCGTGGGTAGCAAACAGGATTAGATACCCTGGTAGTCCACGCCGTAA
+
GGFGGDECGFGGGFGFGFFFGGGEE:FGGGFCEDFBFCDCFGGGGGFGGGGGGGGGEFFGGGGEFCFDGGGFGGGGGGGFGFFEC<BFFFGFGGGGGGFF@GGGFGFGGGGGGGGGGFGFGGGFFEGGGGGEGGGGGGGFGGGGGGGGGFFGGGGGGGFGGGGGGGGCFGGGGGGCGGGGGGGDG<FEG7FFGGGGGGGGGGFGGGGGFGCFFGGGFGGGGGGGGGGGGGGGDGDEGGGEEEBFFFC7CFFF??FG?F<FFCFCFFGFFFFFFFFFFFEFGG
@M02352:288:000000000-CKWC8:1:1101:24407:8920 1:N:0:TACGCTGC+AAGGAGTA
TACGGAGGGGGTTAGCGTTGTTCGGAATTACTGGGCGTAAAGCGTACGTAGGCGGATTGGAAAGTAGGGGGTGAAATCCCAGGGCTCAACCCTGGAACTGCCTCCTAAACTATCAGTCTAGAGTTCGAGAGAGGTGAGTGGAATTCCAAGTGTAGAGGTGAAATTCGTAGATATTTGGAGGAACACCAGTGGCGAAGGCGGCTCACTGGCTCGATACTGACGCTGAGGTACGAAAGGGTGGGGAGCAAACAGGATTAGATACCCTGGTAGTCCACGCCGTAA
+
GGGGGFFGGGGGGGGGGGGGGGGGGGGGGGGGGGGGGGGGGGGGGGGGGFGGGGGGGGGGGGGFGGFGGGGGGGGGGGGGGGGGGGGGGGGGGGGGGGGGGGGGGGGGGGGGGGGGGGGFFE@FGGGFGGGGGGGGGGGGGGGGGGGGGGGGGGGGGGGGGGGGGGGGGFGCFGGFGGFGGGGGGGGGGGGGGGGGGGGGGGEG?CGGGGFGGGGGGGGGGGGGGDGGGGGGGCGF*/7CGGFFFDGCGGFFF:<DBFFFGGGGFFFFBFAAFGF?>?E;GG
@M02352:288:000000000-CKWC8:1:1101:6960:8975 1:N:0:TACGCTGC+AAGGAGTA
TACGGAGGGTGCAAGCGTTATCCGGATTTATTGGGTTTAAAGGGTCCGTAGGCGGATTAATAAGTCAGTGGTGAAAACCTACAGCTCAACTGTAGAACTGCCATTGAAACTGTTAGTCTTGAATTAGAGTGCAGTGGTTAGAATGTGTAGTGTAGCGGTGAAATGCATAGATATTACACAGAATACCGATTGCGAAGGCAGATCACTAACTCTATATTGACGCTGATGGACGAAAGCGTGGGGAGCGAACAGGATTAGATACCCTGGTAGTCCACGCCGTAA
+
GGGGGCGGGGGGGGGGGGGGGGGGGGGGGGGGGGGGGDGGGGGGGGGGGGGGGGGGGGGGGGGGGGGGGGGGGGGGGGGGGGGGGGGGGGGGGGGGGGGGGGGGGGGGGGGGGGGGGGGGGGGGGGGGGGGGGGGGGGGGGGGGGGGGGGGGGGGGGDGGGGGGGGGGGGGGGGGGGGGGGFGGGGGGGGGGGGGGEGGGGGGGGGGFGGGGGGGGGGGGGGGGGGFGGGGGGGGFGGGGGGFFFEGGGGFFFFCC2@BFGGGGFFFFBF269FF?FFFFGG
@M02352:288:000000000-CKWC8:1:1101:12400:8999 1:N:0:TACGCTGC+AAGGAGTA
TACGGAGGATCCAAGCGTTATCCGGAATCATTGGGTTTAAAGGGTCCGTAGGTGGATAATTAAGTCAGAGGTGAAATCTTGCCGCTTAACGGTAAAATTGCCTTTGATACTGGTTGTCTTGAGTTATTATGAAGTGGTTAGAATATGTAGTGTAGCGGTGAAATGCATAGATATTACATAGAATACCAATTGCGAAGGCAGATCACTAATAATATACTGACACTGATGGACGAAAGCGTGGGGAGCGAACAGGATTAGATACCCTGGTAGTCCACGCCGTAA
+
GGGGGGGGGGGGGGGGGGGGGGGGGGGFGGGGGGGGGGGGGGGGGGGGGGGGEFGFGGGGGGGGGGGGGGGGGFGGGGGGGGGGGDEGGFFFGGCFGGGFGGGGGGGFFGGGGGGGGGGGGFGGGGGGGGGGGGGGGGGGGGGGFCFGGGGGGGGDGGGGGGGGGGGGGGGGGGGGGGGFFGGDGGGGGGGGFEGGGGGGGGGGGGGGGGGGGGGGEFGGCF6CFGFG?FGGGGG3FECGGGA77@DGGDFF<FFF?@AFGG@GFFG@BFFF?F@1,8:>GD
@M02352:288:000000000-CKWC8:1:1101:9307:9027 1:N:0:TACGCTGC+AAGGAGTA
TACGGAGGGTGCGAGCGTTAATCGGAATTACTGGGCGTAAAGCGCATGCAGGCGGTTCATTAAGTCAGATGTGAAAGCCCGGGGCTCAACCTCGGAACTGCATTTGAAACTGGTGAACTAGAGTGCTGTAGAGGGGGGTAGAATTTCAGGTGTAGCGGTGAAATGCGTAGAGATCTGAAGGAATACCAGTGGCGAAGGCGGCCCCCTGGACAGACACTGACACTCAGGTGCGAAAGCGTGGGGAGCAAACAGGATTAGATACCCTGGTAGTCCACGCCGTAA
+
GGGGCEGG+6BFCGGGGGGCC,EFGG:FGGGGGGGFGGGGGGCGG@FGFGGC+@FCE+<F<EFGGGGGGGGGGGGG,FG?F:FGGG<FFGGFGDGGFGGGGGGGGGGGGGGGGGGGGGGCCFGGFGGGFGGGGG7@F8::CFFGG+A+<FGGGGGGGGGGGGGGGGGGGGG+CG6:C?EFGGGEGGGGGGGGGGGGGGGGG=ECCEGGGDGGG88EGGGGGF?8CFG*3CFGGGGFGGGGGGFFFFGGFGFFF?GGFFFFGFGGFFGFAF>BFGF6>3;>DD
@M02352:288:000000000-CKWC8:1:1101:20880:9145 1:N:0:TACGCTGC+AAGGAGTA
TACGGAGGGTGCAAGCGTTATCCGGATTTATTGGGTTTAAAGGGTCCGTAGGCGGATTAATAAGTCAGTGGTGAAAACCTGCAGCTCAACTGTAGAACTGCCATTGAAACTGTTAGTCTTGAATTAGAGTGCAGTGGTTAGAATGTGTAGTGTAGCGGTGAAATGCATAGATATTACACAGAATACCGATTGCGAAGGCAGATCACTAACTCTATATTGACGCTGATGGACGAAAGCGTGGGGAGCGAACAGGATTAGATACCCTGGTAGTCCACGCCGTAA
+
GGGCE@CEGFEGGFFDFFFGGGFEGCFGGGGFGGG@FEFEFGGGGGGGGGGGGEGFDGGCFGGGGGGGEFGEFGGGFFFGFGFGFEGGGGGGGGGGGGGGGGGGFGGGGGGGGGGGGGGGGGGGGGGGGGGGFGGGGGGGGFFCGGGGGGGGGGGGGGEGGGGGGGGCCGGGGGGGGGFGGFGGGGGGGGGGGGGGGGGGGG6BGGGGGGGGGGGGGGGGGGGGGGFGGGGGGGDFGE/CGGFBBFGGGGFFFBGGFFBFGFGGFFGFFFFF?GFB>FFFGD
@M02352:288:000000000-CKWC8:1:1101:25266:9168 1:N:0:TACGCTGC+AAGGAGTA
TACGGAGGGTGCGAGCGTTAATCGGAATTACTGGGCGTAAAGCGCATGCAGGTGGTTCATTAAGTCAGATGTGAAAGCCCGGGGCTCAACCTCGGAACTGCATTTGAAACTGGTGAACTAGAGTGCTGTAGAGGGGGGTAGAATTTCAGGTGTAGCGGTGAAATGCGTAGAGATCTGAAGGAATACCAGTGGCGAAGGCGGCCCCCTGGACAGACACTGACACTCAGATGCGAAAGCGTGGGGAGCAAACAGGATTAGATACCCTGGTAGTCCACGCCGTAA
+
GGGGGFGGGGGGGGGGGGGGGGGGGGGGGGGGGGGGGGGGGGGGGGGGGGGGFGGGGGGGGGGGGGGGGGGGGGGGGGGGGGGGGGGGGGGGGGGGGFGGGGGGGGGGGGGGGGGGGGGGGGGGGGGGGGGGGGGGGGGGGGGGGGGGGGGGGGGGGGGGGGGGGGGGGGGGGGFGGGGGGGGGGGGGGGGGGGGGGGGGGGGGGGGGGGGGGGGGGGGGGGGFGGGGGGGGGGGFGGGGGGFBFFGGGGFFFFGGFFFFGFGGFFGFFFFFFGFFFFF>C7
@M02352:288:000000000-CKWC8:1:1101:23198:9181 1:N:0:TACGCTGC+AAGGAGTA
TACGGAGGGGGTTAGCGTTGTTCGGAATTACTGGGCGTAAAGCGCACGTAGGCGGATCAGAAAGTATAGGGTGAAATCCCAGGGCACAACCCTGGAACTGCCTTGTAAACTCCTGGTCTTGAGTTCGAGAGAGGTGAGTGGAATTCCGAGTGTAGAGGTGAAATTCGTAGATATTCGGAGGAACACCAGTGGCGAAGGCGGCTCACTGGCTCGATACTGACGCTGAGGTGCGAAAGTGTGGGGAGCAAACAGGATTAGATACCCTGGTAGTCCACACCGTAA
+
GGGGGFCGGGGGGGGGGGGGGFGFGGGGGGGGGGGGGGDGGGGGGGGGGGGGGGGGGGGGGGGGGGGGGGGGGGGGGGGGGGGEFGGGGGGGGGGGGGGGGGGGGGGGGGGGGGGGGGGGGGGGGGGGGGGGGGGGGGGGGGGGGGGGGGFFGGGGGGGGGGGGGGGGGGGGGGGGGGGGGGGGGGGGGGGGGGGGGGGGGGGGGGGGGGGGGGFGGGGGGGGGEGGGGGGGEGGFGGGGGGF?FFGGGGFFFFCGFFFFGGGGFFGFAFFFFGFBBFF:FD
@M02352:288:000000000-CKWC8:1:1101:22722:9212 1:N:0:TACGCTGC+AAGGAGTA
TACGGAGGGTGCGAGCGTTAATCGGAATTACTGGGCGTAAAGCGCATGCAGGTGGTTCATTAAGTCAGATGTGAAAGCCCGGGGCTCAACCTCGGAACTGCATTTGAAACTGGTGAACTAGAGTGCTGTAGAGGGGGGTAGAATTTCAGGTGTAGCGGTGAAATGCGTAGAGATCTGAAGGAATACCAGTGGCGAAGGCGGCCCCCTGGACAGACACTGACACTCAGATGCGAAAGCGTGGGGAGCAAACAGGATTAGATACCCTGGTAGTCCACGCCGTAA
+
GFGGGFFGGFGGGGGGGFGGCFGGGGGGGGGGGGGGGFGGGGGGGGGGGGGGFGGFGGGGGGGGGGGGGGGGGGGGGGGGGGGGGGGGGGGGGGGGCFFGGFGGGGGGGGGGGGGGGGGGGGGGGGGGGGGGGGGGGGGGGGGGGGGGGGGGGGGGGGGGGGGGGGGGGGGFFFGGGGGGGGGGGGGFGGGGGGGGGGGGGG:EGGGGGGGGGGGGGGFGGGGFGFGGGGGGGGGEGGDEGGFFFFGGGGFFFFGGFFFFGGGGFFFFBFFF?GFBFFF;GD
@M02352:288:000000000-CKWC8:1:1101:20504:9219 1:N:0:TACGCTGC+AAGGAGTA
TACGGAGGGTCCAAGCGTTATCCGGAATCATTGGGTTTAAAGGGTCCGCAGGCGGTCAATTAAGTCAGAGGTGAAATCCCATAGCTTAACTATGGAACTGCCTTTGATACTGGTTGACTTGAGTTATACGGAAGTAGATAGAATAAGTAGTGTAGCGGTGAAATGCATAGATATTACTTAGAATACCGATTGCGAAGGCAGTCTACTACGTATATACTGACGCTCATGGACGAAAGCGTGGGGAGCGAACAGGATTAGATACCCTGGTAGTCCACGCCGTAA
+
GGGGGGGGGGGGGGGGGGGGGGGGGGGGFGGGGGG@BFGGGGGGGGCFGGGGGGGGDFGGGGGGGGGGGGGGGGGGGGGGGFFGGGGGGGGFGGGGGGGGGAFFGGGGGGGGGGGGGGGGGGGGGGGGGGGGEGGFGGGGGGGGGGFFGGGGGGGGGGGGGGGGGGGGGGGGGGGGGFGGGGGGGGGDGGGGGGGGGGGDGGGGGGGGFDGGGGGGGGGGGGGGEDEGG?FGGGGFGGGGGGFFFFGGGGFFFFGGFFFFGGGGFFGFFFFFFGF<BBFFGG
@M02352:288:000000000-CKWC8:1:1101:4927:9223 1:N:0:TACGCTGC+AAGGAGTA
TACGGAGGGTCCGAGCGTTATCCGGAATCATTGGGTTTAAAGGGTCCGCAGGCGGTCGATTAAGTCAGAGGTGAAATCCCATAGCTTAACTATGGAACTGCCTTTGATACTGGTTGACTTGAGTCATATGGAAGTAGATAGAATGTGTAGTGTAGCGGTGAAATGCATAGATATTACACAGAATACCGATTGCGAAGGCAGTCTACTACGTATGTACTGACGCTCATGGACGAAAGCGTGGGGAGCGAACAGGATTAGATACCCTGGTAGTCCACGCCGTAA
+
GGGGGGGGGGGGGGGGGGGEFGGGGGGGGGGGGGGGGGGGGGGGGGGGGGGGGGGGGGGGGGGGGGGGGGGGGGGGGGGGGGGGGGGGGGGGGGGGGGGGGGGGGGGGGGGGGGGGGGGGGGGGGGGGGGGGGGGGGGGGGGGGGGGGGGGGGGGGGGGGGGGGGGGGGGGGGGGGGGGGGGGGGGGGGGGGGGGGGGGGGGGGGGGGGGGGGGGGGGGGGGGGGGGGGGGGGGGFGGGGGGFFFFGGGGFFFFGGFFFFGGGGFFGFFFFFFGFFBFF;GG
@M02352:288:000000000-CKWC8:1:1101:16992:9242 1:N:0:TACGCTGC+AACGAGTA
TACGGAGGGTCCGAGCGTTATCCGGAATTATTGGGTTTAAAGGGTCCGCAGGCGGGCCGTTAAGTCAGGGGTGAAAGTCTGCGGCTCAACCGTAGAAATGCCTTTGATACTGGCGGTCTTGAGTTATGGTGAAGTGGGCGGAATATGTAGTGTAGCGGTGAAATGCATAGATATTACATAGAACACCGATTGCGAAGGCAGCTCACTAACCATATACTGACGCTGATGGACGAAAGCGTGGGGAGCGAACAGGATTAGATACCCTGGTAGTCCACGCCGTAA
+
GGGGGGGGGGFGEGGGGGGGGGGGGGGGFGGGGGGGGGGGGGGGGGGG7FGGGGGGG7:FGGGGGGGGCGGGGGGGF,FGEGEGGGGGGGGGEGGEG,FGGGGGGGGGGGGGG75FFGGGGGGG,FGGFFFGGGFFG7BCGGGGGGGGFGGGGGGGGGGGGGGGGGGGGGGGGGDGGGGGGGGFGGGGGGEGGGGGGGGGG**+<EGGGC5EG9CGGGGGGGGG=CGGGGGGGGGFGGGGGGFFFFGDGGFFFFGGBFFFGGGGFFGFFFFBFGF?>FFFGG
@M02352:288:000000000-CKWC8:1:1101:4773:9245 1:N:0:TACGCTGC+AAGGAGTA
TACGGAGGGTCCGAGCGTTATCCGGAATCATTGGGTTTAAAGGGTCCGCAGGCGGTCAATTAAGTCAGAGGTGAAATCCCATAGCTTAACTATGGAACTGCCTTTGATACTGGTTGACTTGAGTCATATGGAAGTAGATAGAATGTGTAGTGTAGCGGTGAAATGCATAGATATTACACAGAATACCGATTGCGAAGGCAGTCTACTACGTATGTACTGACGCTCATGGACGAAAGCGTGGGGAGCGAACAGGATTAGATACCCTGGTAGTCCACGCCGTAA
+
GGGGGGGGGGGGGGGGGGGGGGGGGGGGGGGGGGGGGGGGFGGGGGGGGGGGGGGGGGGGGGGGGGGGGGGGGGGGGGGGGGGGGGGGGGGFGGGGGGGGGGGGGGGGGGGGGGGGGGGGGGGGGGGGGGGGGGGGGGGGGGGGGGGGGGGGGGGGGGGGGGGGGGGGGGGGGGGGGGGGGGGGGGGGGGGGGGGGGGGGGGGGGGGGGGGGGGGGGGGGGGGDGGGGGGGGGGGFGGGEGED?FFGGGGFFFFGG?FDFGFFGFFGFAFFF?GFFFFFFD>
@M02352:288:000000000-CKWC8:1:1101:16031:9260 1:N:0:TACGCTGC+AAGGAGTA
TACGGAGGGTCCAAGCGTTATCCGGAATCATTGGGTTTAAAGGGTCCGTAGGTGGATAATTAAGTCAGAGGTGAAATCTTGCCGCTTAACGGTAAAATTGCCTTTGATACTGGTTGTCTTGAGTTATTATGAAGTGGTTAGAATAAGTAGTGTAGCGGTGAAATGCATAGATATTACTTAGAATACCGATTGCGAAGGCAGTCTACTACGTATATACTGACGCTCATGGACGAAAGCGTGGGGAGCGAACAGGATTAGATACCCTGGTAGTCCACGCCGTAA
+
GGGGGGGGGGGGGGGGGGGGGGGGGGGGGGGGGGGGGGGGFGGGGGGGGGGGFFGGGGGGGGGFGGGGGGGGGGGGGGGGGGFGGGGGGGGGGGGGGGGGGGGGGGGGGGGGGGGGGGGGGGGGFGGGGGGGGGGGGGGGGGGGGFGGGGGGGGGGGGGGGGGGGGGGGGGGGGGGGGGGGGGGGGGGGGGGGGGGGGGGGGGGGGGGCEGGGGGGGGGGGGGGDGGGFDGGEGGFGGGGGGFB>DGGGGFF:?CGFFAFGGGGFFGFBFFAFGFFFFFFGD
@M02352:288:000000000-CKWC8:1:1101:9878:9294 1:N:0:TACGCTGC+AAGGAGTA
TACGAAGGTCCCGAGCGTTATTCGGAATCACTGGGCGTAAAGGGAGCGTAGGCGGCGCGGTAAGTCAGATGTGAAATCTGGAGGCTCAACCTCCAAACTGCATTCGATACTGCCGTGCTAGAGTAATGGAGAGGTAACTGGAATTCTCGGTGTAGCAGTGAAATGCGTAGATATCGAGAGGAAGACCAATGGCGAAAGCAGGTTACTGGACATTTACTGACGCTGAGGCTCGAAGGCTAGGGTAGCGAAAGGGATTAGATACCCCTGTAGTCCTAGCAGTAA
+
GGGGEGGGGCEGEEGGGGGGGGGFGGGGEGGGGGGFGGGGGGGGGGGGGGGGGGGGGGEGFGGGGGGGGFGGGGGGGGFFGGGGGGGGGGFFGGGGGGGGGFGGFGGGGGGGGFF<FGGGGGGGFFFGGGGGGGGGGGGGGGGFGGFEEGGGGFGGAFGGGGGGGGGGGGGGGGFECGCEGGGGGGGGFGGGGGGGGGGCGGGGGGGGGGG?EFCGGGGFGGGGGGGGCGFGGGDBG6*AFGFBFFDGC5B>?<FGFFFFGGFF:)9?>FBBFF?B?B?DGG
@M02352:288:000000000-CKWC8:1:1101:3430:9302 1:N:0:TACGCTGC+AAGGAGTA
TACGGAGGGTGCAAGCGTTACTCGGAATCACTGGGCGTAAAGAGCGTGTAGGCGGGTTTGTAAGTTTGAAGTGAAATCCAATGGCTCAACCATTCAACTGCTTTGAAAACTGCTTACCTAGAATATGGGAGAGGTAGATGGAATTTCTGGTGTAGGGGTAAAATCCGTAGAGATCAGAAGGAATACCGATTGCGAAGGCGATCTACTGGAACATTATTGACGCTGAGACGCGAAAGCGTGGGGAGCAAACAGGATTAGATACCCTGGTAGTCCACGCCCTAA
+
GGGGGEEGGCGGFFGGGFGDCEFFGDGGEGGFFGGGFFEEFGFGGGCGGGGGGGGDFFGFGFFGEFFGGGGGGGGGGGGFGGGGGFGGGGGGGGGGGGGGGEGCGGGGGGGGGGGGGGGGGFDGGGGGGGGEFGFGGGGGGGGGGDGGGGFFGGGGGGGGGGGGGCFGGGGGGGGGGFGGGGGGFFCEFGDFCEGGGGGGGEGGGGGGGGFFFFGGGFFGGGEGGGFFGG37EEGFGGDGGGFBFFGGGGFFFB7>8FDFEC+2?FFFAF7A@D6:>(0,77
@M02352:288:000000000-CKWC8:1:1101:12182:9315 1:N:0:TACGCTGC+AAGGAGTA
TACGGAGGGTCCGAGCGTTATCCGGAATCATTGGGTTTAAAGGGTCCGCAGGCGGTCGATTAAGTCAGAGGTGAAATCCCATAGCTTAACTATGGAACTGCCTTTGATACTGGTTGACTTGAGTCATATGGAAGTAGATAGAATGTGTAGTGTAGCGGTGAAATGCATAGATATTACACAGAATACCGATTGCGAAGGCAGTCTACTACGTATGTACTGACGCTCATGGACGAAAGCGTGGGGAGCGAACAGGATTAGATACCCTGGTAGTCCACGCCGTAA
+
GGGF7@BFGGGGGGGGGGGFFEFGGGGGGGGGGGGFGGGGGGGGGGGGGGGGGGGGGDBCFGFGGGGGFEFGGGGGGGGGFFFGGGDFGGGDGGGGGGGGGFGGGGFGGGGGGFGGEFGGFGGGFGGGGFGGGGGEFGGGGGGGGGGGGGGGGGGGGGGGGGGGCGGGGGGGGGGGGGFGGGGGGGGGGGGGGGGGGGGGGFGGGGGGGGCFG6EGGGGFGGGGGGGGEGGGGGGFGGGGGGB?BEGGEG@FB?GGBFFB<FGGFFG@)=AFFGF?>FEFGD
@M02352:288:000000000-CKWC8:1:1101:14292:9333 1:N:0:TACGCCGC+AAGGAGTA
TACGAAGGGGGTTAGCGTTGTTCGGAATTACTGGGCGTAAAGCGCACGTAGGCGGATTGATCAGTTAGGGGTGAAATCCCAGGGCTCAACCCTGGAACTGCCTTTAATCCTGTTATTCTAGAGTTCGAGAGAGGTGAGTGGAATTCCAAGGGTAGAGGTGAAATTCGTAGATATTCGGAGGAACCCCAGTGGCGAAGGCGGCTCACTGGCTCGATACTGACGCTGGGGTGCAAAAGGGTGGGGAGCAAACAGGATTAGATACCCTGGTAGTCCACGCCGTAA
+
GGGG@FEGGGC6@<F@EFGEC<6B@C@FEEDEFGG<+@@FDD9F+6@=EAF:<FCCF:,<,,,:FED9,B:?+BFGFGGGFFG+:,+CBDGGFGFGFFA<FAE,,BCB=@=,,,<,,:,,,83,883,3,<+@C@7CC>FCFCC,E3,73*551*,@:<*?>?FF912,=7<,@>9=C5CEE,<*<***4?C*1=>E::CCE:8+0+<;FCC?E8**<9:<*111);8:73*<975*202?ED135F7?<)08<G7)/)/+<@64>C/)/4<6:F0;65,9C
@M02352:288:000000000-CKWC8:1:1101:18198:9357 1:N:0:TACGCTGC+AAGGAGTA
TACAGAGGGTGCAAGCGTTAATCGGAATTACTGGGCGTAAAGCGAGCGTAGGTGGCTTGATAAGTCAGATGTGAAATCCCCGGGCTTAACCTGGGAACTGCATCTGAAACTGTTAGGCTAGAGTAGGTGAGAGGGAAGTAGAATTTCAGGTGTAGCGGTGAAATGCGTAGAGATCTGAAGGAATACCGATGGCGAAGGCAGCTTCCTGGCATCATACTGACACTGAGGCTCGAAAGCGTGGGTAGCAAACAGGATTAGATACCCTGGTAGTCCACGCCGTAA
+
GGGGGGGGGGGGGGGGGGGG,CFGGGGGGGGGGGGGGGGGGGGGGGGGGGGGGGGGGGGGGGGGGGGGGGGGGGGGGGGGGGGGGGGGGGGGGGGGGGGGGGGGGGGGGGGGFGGGGGGGGGGGGGGGGGGGGGG@FGGGGGGGGGGGGGGGGGGGGGGGGGGGGGGGGGGGGGGGGGGGGGFFGGGGGGGGGGGGGGGGGGGGGGGGFGFGGGGGGGGGGGGGGFEFFGGGGGGFGGGGGGFBBFGGFGFFFFGGFFFFGGGG@FGFFFFBFG@BFFFFGG
@M02352:288:000000000-CKWC8:1:1101:10844:9413 1:N:0:TACGCTGC+AAGGAGTA
TACGGAGGGTGCAAGCGTTATCCGGAATCATTGGGTTTAAAGGGTCCGCAGGCGGTCAATTAAGTCAGAGGTGAAATACCATAGCTCAACTATGGAACTGCCTTTGATACTGGTTGACTTGAGTCATATGGAAGTAGATAGAATGTGTAGTGTAGCGGTGAAATGCATAGATATTACACAGAATACCGATTGCGAAGGCAGTCTACTACGTATGTACTGACGCTCATGGACGAAAGCGTGGGGAGCGAACAGGATTAGATACCCTGGTAGTCCACGCCGTAA
+
GGGGGGGGGGGGGGGGGGGGGGGGGGGGGGGGGGGGGGGGGGGGGGGGGGGGGGGGGGGGGGGGGGGGGGGGGGGGGGGGGGGGGGGGGGGGGGGGGGGGGGGGGGGGGGGGGGGGGGGGGGGGGGGGGGGGGGGGGGGGGGGGGGGGGGGGGGGGGGGGGGGGGGGGGGGGGGGGGGGGGGGGGGGGGGGGGGGGGGGGGGGGGGGGGGGGGGGGGGGGGGGGGGGGGGGGGGGFGGGGGGFFFFGGGGFFFFGGFFFFGGGGFFGFFFFFFGFFFFFFGG
@M02352:288:000000000-CKWC8:1:1101:22562:9414 1:N:0:TACGCTGC+AAGGAGTA
TACGAGGGGTGCAAGCGTTAATCGGAATTACTGGGCGTAAAGCGTGCGTAGGTGGTTTGTTAAGCAAGATGTGAAAGCCCCGGGCTCAACCTGGGAACTGCATTTTGAACTGGCAAGCTAGAGTATTGTAGAGGGTAGTGGAATTTCCAGTGTAGCGGTGAAATGCGTAGAGATTGGAAGGAACATCAGTGGCGAAGGCGGCTACCTGGACAAATACTGACACTGAGGCACGAAAGCGTGGGGAGCAAACAGGATTAGATACCCTGGTAGTCAACGCCGTAA
+
GGGG@BFGDGGGFFFGGGGGFCFGGG@FGGDGGGG@CGGGGGFGGGGGGGGG6FFB9FEGAFFGCGGGCEFG<FGGF8ADC=FGGGGGEGGGC,448D=<F<FGDCFG98CF8A<=++BDC=><@=FG=DBCF,+>D:@FCF,@<<CAFC@BDC=@F@@BFG;,,;1414*,,,22B,CF8F:<8<CF,@F,;:E>E58E8=EGGGFG*C4<:?C90:+3892<CFGFG7/7CEC>F5CGGG@(-7FF?<:F1(CC>=47<FFD?FC648-6**/-4(7(9C
@M02352:288:000000000-CKWC8:1:1101:18813:9455 1:N:0:TACGCTGC+AAGGAGTA
TACGAAGGTCCCGAGCGTTATTCGGAATCACTGGGCGTAAAGGGAGCGTAGGCGGCGTGGTAAGTCAGATGTGAAATCTCAGAGCTCAACTCTGAAACTGCATTCGATACTGCCATGCTAGAGTAATGGAGAGGTAACTGGAATTCTCGGTGTAGCAGTGAAATGCGTAGATATCGAGAGGAAGACCAATGGCGAAAGCAGGTTACTGGACATTTACTGACGCTGAGGCTCGAAGGCTAGGGTAGCGAAAGGGATTAGATACCCCTGTAGTCCTAGCAGTAA
+
GGGGGGGGGGGGGGGGGGGGGGGGGGGGGGGGGGGGGGGGGGGGGGGGGGGGGGGGGGGGGGGGGGGGGGGGGGGGGGGGGGGGGGGGGGGGGGGGGGGGGGGGGGGGGGGGGGGGGGGGGGGGGGGGGGGGGGGGGGGGGGGGGGGGGGGGGGGGGGGGGGGGGGGGGGGGGGGGGGGGGGGFGGGGGGGGGGGGGGGGGGGGGGGGGGGGGGGGGGGGGGGGGGGGGGGGGGGFGGGGGGFFFFGGGGFFFFGGFFFFGGGGFFGFFFFFFGFFFFFFGG
@M02352:288:000000000-CKWC8:1:1101:15962:9491 1:N:0:TACGCTGC+AAGGAGTA
TACGAAGGTCCCGAGCGTTATTCGGAATCACTGGGCGTAAAGAGTACGTAGGCGGTTTGGTAAGTCAGGTGTGAAATCCCGGAGCTCAACTCCGGAACTGCATCCGATACTGCTAGACTGGAGTAATGGAGGGGCAGGTGGAATTCTTGGTGTAGCAGTGAAATGCGTGGATATCAAGAGGAAGACCAATGGCGAAGGCAGCCTGCTGGACATTTACTGACGCTGAGGTACGAAGGCCAGGGTAGCGAAAGGGATTAGATACCCCTGTAGTCCTGGCAGTAA
+
GGGGGGGGGGGGGGGGGGGGGFGGGGGGGGGGGGGGGGGEGGGGGGGGFGGGGGGFGGGGGGGGGGGGCGGGGGGGGGGGGGGGGGGGGGGGGGGGGGGGGGGGGGGGGGGGGGGGGGGGGGGGGGGGGGGGGGGGGGGGGGGGGGGGGGGGGGGGGGGGGGGGGGGGGGGGGGGGGGGGGGGGGGGGGGGGGGGGGGGGGGGGGGGGGGGGGGGGGGGGGGGGGGGGGGGGGGGFGFGGGGFFFFGGGGFFFFGFFFFFGGGGFFGFFFFFFGB?BFFFGG
@M02352:288:000000000-CKWC8:1:1101:11547:9501 1:N:0:TACGCTGC+AAGGAGTA
TACGGAGGATCCAAGCGTTATCCGGAATCATTGGGTTTAAAGGGTCCGTAGGTGGATAATTAAGTCAGAGGTGAAATCTTGCCGCTTAACGGTAAAATTGCCTTTGATACTGGTTGTCTTGAGTTATTACGAAGTGGTTAGAATATGTAGTGTAGCGGTGAAATGCATAGATATTACATAGAATACCAATTGCGAAGGCAGTCTACTACGTATATACTGACGCTCATGGACGAAAGCGTGGGGAGCGAACAGGATTAGATACCCTGGTAGTCCACGCCGTAA
+
GGGGGGGGGGGGGGGGGGGEEFGGGBGGGGGGGGGGGEGGGGGGGGGGGGGGGFF,CEFEFG9FGGGGGGFGGGGGGGGGGGGGGGCCFGGGGF7EEGGDFGGGGGGGFGGADFGGGGFGFGGGFGGGGFGGABFGCFFGFGGGGCFEFFGGGGGAGGGEGGFGCFFGGFCGGGGFFFG9A>FFGGF9CGDGF5CCGCFFEGGGGGG@FE?EGGGFGG+;CEGGGGGG6+><EGGDCCDCCEFF039CGGFFFBGGBFBFGGFFFFGF<@>FF7=<9(8;GD
@M02352:288:000000000-CKWC8:1:1101:11529:9516 1:N:0:TACGCTGC+AAGGAGTA
TACGGAGGATCCAAGCGTTATCCGGAATCATTGGGTTTAAAGGGTCCGTAGGTGGATAATTAAGTCAGAGGTGAAATCTTGCCGCTTAACGGTAAAATTGCCTTTGATACTGGTTGTCTTGAGTTATTACGAAGTGGTTAGAATATGTAGTGTAGCGGTGAAATGCATAGATATTACATAGAATACCAATTGCGAAGGCAGTCTACTACGTATATACTGACGCTCATGGACGAAAGCGTGGGGAGCGAACAGGATTAGATACCCTGGTAGTCCACGCCGTAA
+
GGGGGGGGGEFGGGGFGGGGFFGGGEGGGGGGGGGFGGGGGGGGGGGGG8CFCFFGGGGGGGGGGGCFGGGGGGFGGGGGGGGGGGGGGGGGGGGGGGGGGGGGGGGGAFFCFFGGGFFGGGGGGGGGGGGDGGGGGDGGGGGGGEFGGGGGGGGGGGGGGGGGFGGGGGGGGGGGGGGGFFFG9,DFGFGGGGGGGGGGGGGGGGGCGGGFFCGGGGFGGGGGCCFFFGFGGGGFGGDGEDFBFFDCCDF@F?<>2?AFF+CFFFDFFFB>FGF09?F(7C
@M02352:288:000000000-CKWC8:1:1101:8526:9519 1:N:0:TACGCTGC+AAGGAGTA
TACGGAGGGTGCAAGCGTTATCCGGAATCATTGGGTTTAAAGGGTCCGTAGGCGGGATTGTAAGTCAGTGGTGAAAGTTTGCGGCTCAACCGTAAAATTGCCATTGATACTGCAGTTCTTGAATTATTGTGAAGTGGTTAGAATATGTAGTGTAGCGGTGAAATGCATAGATATTACATAGAATACCAATTGCGAAGGCAGATCACTAATAATATACTGACACTGATGGACGAAAGCGTGGGGAGCGAACAGGATTAGATACCCTGGTAGTCCACGCCGTAAA
+
GGGGGFGGGGGGGGGGGGGGGGGGGGGGGGFGGGGFGGGGGGGGGGGGGGGGGGGGGGGGGGGGGFGGGGGGGGGGGGGGGGGGGGGGFGGGGGGGGGGGGGGGGGGGGGGGGGGGGGGGGGGGGGGGGGGGGGGGGGGGGGGGGGGGGGGGGGGGGGGGGGGGGGGGGGGGGGGGGGGGGGGGGGGGGGGGGGGGGGGGGGGGFGGGGGGGGGGGGGGGGFFGGGGGGGGGGGGGFGGGGGGFB;FGDGGFFF?GGBFFFFFGF>@GFFFFDFG>F?FE?DF
@M02352:288:000000000-CKWC8:1:1101:7590:9581 1:N:0:TACGCTGC+AAGGAGTA
TACGGAGGGTCCGAGCGTTATCCGGAATCATTGGGTGTAAAGGGTCCGCAGGCGGTCGATTAAGTCAGAGGTGAAATCCCATAGCTTAACTATGGAACTGCCTTTGATACTGGTTGACTTGAGTCATATGGAAGTAGATAGAATGTGTAGTGTAGCGGTGAAATGCATAGATATTACACAGAATACCGATTGCGAAGGCAGTCTACTACGTATGTACTGACGCTCATGGACGAAAGCGTGGGGAGCGAACAGGATTAGATACCCTGGTAGTCCACGCCGTAA
+
GGG8CFEG7B6E:FFGGGG,F6FFEGGGGG<FGGG@,@FGGG,FGCGGEGGGGEGGE@>:EFGGGG@55,BFGGGGCDGC<?<FGGDFFG9,?AF<FFFGG<9BFGGGGGGG8FDFGGGEFGGGGGGGC=C33@@FCCC<FFGGG>@@;DFGGGGGCEGGGGGGGG,DFGGGGG7;;,<9CGFBFG,:<FFCFGGGGGGFGGGG@EG9@C0<FFFGGGGGGGGGEG+C9CFDGGDEG=7CGGEF>FGGGD5<?FGGBFFFGGGG=5D?BFFFF7/6>(79DD
@M02352:288:000000000-CKWC8:1:1101:7736:9591 1:N:0:TACGCTGC+AAGGAGTA
TACGGAGGGTCCGAGCGTTATCCGGAATCATTGGGTTTAAAGGGTCCGCAGGCGGTCAATTAAGTCAGAGGTGAAATCCCATAGCTTAACTATGGAACTGCCTTTGATACTGGTTGACTTGAGTCATATGGAAGTAGATAGAATGTGTAGTGTAGCGGTGAAATGCATAGATGTTACACAGAATACCGATTGCGAAGGCAGTCTACTACGTATGTACTGACGCTGAGGGACGAAAGCGTGGGGAGCGAACGGATTAGATACCCTGGTAGTCCACGCCGTAAA
+
GGGGGGGGGGGGGGGGGGGGGGGGGGGGGGGGGGGGGGGGGGGGGGGGGGGGGGGGGGGGGGGGGGGGGGGGGGGGGGGGGGGGGGGGGGGGGGGGGGGGGGGGGGGGGGGGGGGGGGGGGGGGGGGGGGGGGGGGGGGGGGGGGGGGGGGGGGGGGGGGGGGGGGGGGGGGGGFFFGGGGGGGGGGGGGGGGGGGGGGGGGGGGGGGGGGGGGFGFGGGGGGGGGGGGGGGGGGFGGDGGGFFFFGGGGFF?<GF<FBFGGGGFFGFFFADFGFFFFFFGG
@M02352:288:000000000-CKWC8:1:1101:6218:9613 1:N:0:TACGCTGC+AAGGAGTA
TACGGAGGGTCCGAGCGTTATCCGGAATCATTGGGTTTAAAGGGTCCGCAGGCGGTCAATTAAGTCAGAGGTGAAATCCCATAGCTTAACTATGGAACTGCCTTTGATACTGGTTGACTTGAGTCATATGGAAGTAGATAGAATGTGTAGTGTAGCGGTGAAATGCATAGATATTACACAGAATACCGATTGCGAAGGCAGTCTACTACGTATGTACTGACGCTCATGGACGAAAGCGTGGGGAGCGAACAGGATTAGATACCCTGGTAGTCCACGCCGTAA
+
GGGGGGGGGGGGGGGGGGGGGGGGGFGGGGGGGGGGGGGGGGGGGGGGGGGGGGGGGGGGGGGGGGGGGGGGGGGGGGGGGGGGGGGGGGGGGGGGGGGGGGGGGGGGGGGGGGGGGGGGGGGGGGGGGGGGGGGGGGGGGGGGGGGGGGGGGGGGGGGGGGGGGGGGGGGGGGGGGGGGGGGGGGGGGGGGGGGGGGGGGGGGGGGGGGGGGGGGGGGGGGGGGGGGGGGGGGGFGGGGGGFFFFGGGGFFF<DGFFFFGGFGFFGFFFFFFGFF>?EFGG
@M02352:288:000000000-CKWC8:1:1101:26320:9627 1:N:0:TACGCTGC+AAGGAGTA
TACGGAGGGTCCGAGCGTTATCCGGAATCATTGGGTTTAAAGGGTCCGCAGGCGGTCCATTAAGTCAGAGGTGAAAGCCCATCGCTCAACGATGGAACTGCCTTTGATACTGGTTGACTTGAGTTATACGGAAGTAGATAGAATAAGTAGTGTAGCGGTGAAATGCATAGATATTACTTAGAATACCGATTGCGAAGGCAGTCTACTACGTATATACTGACGCTCATGGACGAAAGCGTGGGGCGCGAACAGGATTCGATACCCTGGTCGTCCACGCCGTAA
+
GGGGGGGGGGFGFGGGGGG7EEGGG@FGEDFG@FGGGG?FGGFCFFGGDGGGGGGFG+FF<FFGGGGGCFGGGFGGCFGGGBEEGGGGGGG7FDDBDFGGG=FGGGD@B,<FDGFCDFGGGFEGGGGGA7@BEFGGG;FGGGGGGFCGGGGFFFAFGGG7FGCEEFGEF?EFFGFFGGGFFGGFBFGGE4=BFGGE8*BECGEG9CGCCEG69FG7CG7+A?=C5)<<?+99E87:FE7:E*7(,7DD*9756(>:).)0/2ADF@*9)073B5??>BEFD7
@M02352:288:000000000-CKWC8:1:1101:26309:9643 1:N:0:TACGCTGC+AAGGAGTA
TACGGAGGGTCCGAGCGTTATCCGGAATCATTGGGTTTAAAGGGTCCGCAGGCGGTCAATTAAGTCAGAGGTGAAAGCCCATCGCTCAACGATGGAACTGCCTTTGATACTGGTTGACTTGAGTTATACGGAAGTAGATAGAATGAGTAGTGTAGCGGTGAAATGCATAGATATTACTTAGAATACCGATTGCGAAGGCAGTCTACTACGTATATACTGACGCTCATGGACGAAAGCGTGGGGAGCGAACAGGATTAGATACCCTGGTAGTCCACGCCGGAA
+
GGGGGGGGGGGGGGGGGGGGGGGGGGGGGGGGGGGFFGGGGGGGGGGGGGGGGGGFGGGGGGGGGGGGGGGGGGGGGGGGGGGGGGGGGGGFGGGGGGGGGGGGGGGGGFFGGGGGDFGGFFGGGGGGGGGFGGGEFGGGGGGGGGGGGGGGGGGGGGGGGGFFGGGFGGGGGGGGFGGGGGGFGGGEGGGGGGGGGGGGGGGGFFFGGGGFGGGGGGGFGEGGGGGGGFGGGDD>FEGGGGFB9>GDGGFFBFGGFFFFGGFGFFGF2?BBFGFFFFB(79
@M02352:288:000000000-CKWC8:1:1101:27548:9663 1:N:0:TACGCTGC+AAGGAGTA
TACGGAGGGTGCGAGCGTTAATCGGAATTACTGGGCGTAAAGCGCATGCAGGTGGTTCATTAAGTCAGATGTGAAAGCCCGGGGCTCAACCTCGGAACTGCATTTGAAACTGGTGAACTAGAGTGCTGTAGAGGGGGGTAGAATTTCAGGTGTAGCGGTGAAATGCGTAGAGATCTGAAGGAATACCAGTGGAGAAGGCGGCCCCCTGGACAGACACTGACACTCAGATGCGAAAGCGTGGGGAGCAAACAGGATTAGATACCCTGGTAGTCCACGCCGTAA
+
GFGGG7FEEGGGFCFGGGGG,CFFGGGGGGGGCFFGGGDEGGGGGGDGGGDGEGGG<C?FFCCDGGFGGGGGGGFGGGG=++@CEGGGFGGGE:FCGFGGFGGGGGGGGGGGGG?FGGGGCFGGGGABFGFFFGFEFGGGDFEFGGGG7CFFECFCGEG>FFDGGGGEGDG?EGCGGGGGGGGGGGGGGGGG+1<@@CGDEECECEGGFFGFG?FCFGC7CFFCF9@7:?7C5CDFGGGGGG>?>F373C@F:B::<F)9:E?C@FG64BBAFCFF;::9DC
@M02352:288:000000000-CKWC8:1:1101:17097:9669 1:N:0:TACGCTGC+AAGGAGTA
TACGGAGGGTGCGAGCGTTAATCGGAATTACTGGGCGTAAAGCGCATGCAGGTGGTTCATTAAGTCAGATGTGAAAGCCCGGGGCTCAACCTCGGAACTGCATTTGAAACTGGTGAACTAGAGTGCTGTAGAGGGGGGTAGAATTTCAGGTGTAGCGGTGAAATGCGTAGAGATCTGAAGGAATACCAGTGGCGAAGGCGGCCCCCTGGACAGACACTGACACTCAGATGCGAAAGCGTGGGGAGCAAACAGGATTAGATACCCTGGTAGTCCACGCCGTAA
+
GGGGGGGGGGGGGGGGGGGG,EFGGGGGGGGGGGGGGGGGGGGGGGGGGGGGFGGGGGGGGGGGGGGGGGGGGGGGGGGGGGGGGGGGGGGGGGGGFFGGGGGGGGGGGFGGGGGGGGGGGGGGGGGGGGGGGGGGGGGGGGGGGGGGGGGGGGGGGGGGGGGGGGGGGGGGGFGGGGGGGGGGGGGGGGGGGGGGGGGGGGGGGGGGGEGGGGGGGGGGGGGGGGGGGGGGGGGFGGGGGGFFFFGGGGFFF6FFBFAFGGGGFF7FA=A>?GFFFFFBGD
@M02352:288:000000000-CKWC8:1:1101:7988:9688 1:N:0:TACGCTGC+AAGGAGTA
TACGGAGGGTCCGAGCGTTATCCGGAATCATTGGGTTTAAAGGGTCCGCAGGCGGTCAATTAAGTCAGAGGTGAAATCCCATAGCTTAACTATGGAACTGCCTTTGATACTGGTTGACTTGAGTCATATGGAAGTAGATAGAATGTGTAGTGTAGCGGTGAAATGCATAGAGATTACTTAGAATACCGATTGCGAAGGCAGTCTACTACGTATATACTGACGCTCATGGACGAAAGCGTGGGGAGCGAACAGGATTAGATACCCTGGTAGTCCACGCCGTAA
+
GGGGGEEGGGDFFGGGGGGGGCGGGFGG9CCFGGGC,@FGGGGGGFGGGGGCGEGGGGDF?EGGGFGE,,BFDGGGGCEEGAFGGGGGGGGGGACAEFFGGECCGF,CDGGC@FGBFFGGGGGGCFGBF@9F9=FEC=FGGGGGGGCFFEGEFGGCEGGGGGGF@@,DCGGFGGGC@CBDFGGGGGGGDGC:CCCCE*B8>EFFFFG@C89?FGGGGGE98=C*897CGFFG5CD@CEGG>EF?1)7):)<5,4*:86:8FFF4*)*06/--/??19FBFC9
@M02352:288:000000000-CKWC8:1:1101:4931:9688 1:N:0:TACGCTGC+AAGGAGTA
TACGGAGGGTTCAAGCGTTATCCGGAATCATTGGGTTTAAAGGGTCCGCAGGCGGTCAATTAAGTCAGAGGTGAAATCCCATAGCTTAACTATGTAACTGCCTTTGATACTGGTTGACTTGAGTTATACGGAAGTAGATAGAATAAGTAGTGTAGCGGTGAAATGCATAGATATTACTTAGAATACCGATTGCGAAGGCAGTCTACTACGTATATACTGACGCTCATGGACGAAAGCGTGGGGAGCGAACAGGATTAGATACCCTGGTAGTCCACGCCGTAA
+
GGGGGGGEGGGGGGGGGGGGGGGGGGGGGGGGGGGGGGGGGGGGGGGGGGGGGGGGGGGGGGGGGGGGGGGGGGGGGGGGGFGGGGGGGGGGGGGFGGGGGGGGGGGGGGGGGGGGGGGGGGGGGGGGGGGGGGGFFGGGGGGGGGGGGGGGGGGGGGGGGGG9FGGGGGGGGGGGGGGFFGEGGGGGGGGGGGGGGGGGGGGGGGGGGGGGGGGGGGFGGGGGGGGGGCFGGGGFGGGGGGFFBDDGCDFFBFGGFFFFGGGGFFGFFFFFFGFFFFFFGD
@M02352:288:000000000-CKWC8:1:1101:17071:9731 1:N:0:TACGCTGC+AAGGAGTA
TACGGAGGGTCCGAGCGTTATCCGGAATTATTGGGTTTAAAGGGTCCGTAGGCGGGCCGTTAAGTCAGGGGTGAAAGTCTGCGGCTCAACCGTAGAAATGCCCTTGATACTGGCGGTCTTGAGTTATGGTGAAGTGGGCGGAATATGTAGTGTAGCGGTGAAATGCATAGATATTACATAGAACACCGATTGCGAAGGCAGCTCACTAACCATATACTGACGCTGATGGACGAAAGCGTGGGGAGCGAACAGGATTAGATACCCTGGTAGTCCACGCCGTAA
+
GGGGGFGGGGGGGGGGGGGGGGGGGCFFGGGGGGGGGGGGGGGGGGGGGGGGGGGGGGGFGEGGGGGGGGGGGGGGGGGGGGGGGGGGGGGGGGGGGGGGGEGGGGGGGGGGGGGGGGGGGGGGGGGGGGGGGGGGGGGGGGGGGGGGGGGGGGGGGGGGGGGGGGGGGGGGGGGGGGGGGGGGGGGGGGGGFGGGGGGGGG8EGGGGGGGGGGGGGFGGGGGGGGGGGGGGGGGFGGGGGGFFFFGGGGFFFF6FBFFFGGFFFFFFBFDAFFFFBFFFGG
@M02352:288:000000000-CKWC8:1:1101:8478:9732 1:N:0:TACGCTGC+AAGGAGTA
TACGGAGGGTCCGAGCGTTATCCGGAATCATTGGGTTTAAAGGGTCCGCAGGCGGTCGATTAAGTCAGAGGTGAAATCCCATAGCTTAACTATGGAACTGCCTTTGATACTGGTTGACTTGAGTCATATGGAAGTAGATAGAATGTGTAGTGTAGCGGTGAAATGCATAGATATTACACAGAATACCGATTGCGAAGGCAGTCTACTACGTATGTACTGACGCTCATGGACGAAAGCGTGGGGAGCGAACAGGATTAGATACCCTGGTAGTCCACGCCGTAA
+
GGGGGGGGGGGGGGGGGFGGGGGGGGGGGGGGGGGCFCFFGGGGGGGGGGGGGEGGGGGGGGGGGGGGGGGGGGGGGGGGGGGGGGGGGGGGGGGGGGGGGGGGGGGGGGGGGGGGGGGGGGGGGGGGGGGGGGGGGGFGGGGGGGGGGGGGGGGGGGGGGGGGGGGGGGGFGGGGGGFGGGGGGGGGGGGGGGGGGGGGGGGGGGGGGGGGGGGGGGGGFGGGGGGGGGGGGGGFGGGGGGFFFFGGGGFFFFGG?FDFGE?C?FGFAFFAFFFFBFFFGD
@M02352:288:000000000-CKWC8:1:1101:12039:9757 1:N:0:TACGCTGC+AAGGAGTA
TACGGAGGGTCCGAGCGTTATCCGGAATCATTGGGTTTAAAGGGTCCGCAGGCGGTCAATTAAGTCAGAGGTGAAATCCCATAGCTTAACTATGGAACTGCCTTTGATACTGGTTGACTTGAGTCATATGGAAGTAGATAGAATGTGTAGTGTAGCGGTGAAATGCATAGATATTACACAGAATACCGATTGCGAAGGCAGTCTACTACGTATGTACTGACGCTCATGGACGAAAGCGTGGGGAGCGAACAGGATTAGATACCCTGGTAGTCCACGCCGTAA
+
GGGGGGGGGGGGGGGGGFFG<FFGGGGFGGGGGGGGGGCGFFGGGGGGGGGGGGGGGGGGGGGGGGGGGGGGGGGGGGGGGGGGGGGGGGGGFGGGGGGGGGGGGGGGGGGGGGGGGGGGGGGGGGGGGGGEGGGGGGFGGGGFGGGGGGGGGFGGGGGGGGGGGGGGGGGGGGGGGGGGGGFDCFGGGGGGGGGGGGGGGGGGGGGGGGGGGGGGGGGGGGGGGGGGGGGGGGGFGGDGGGFFFFGGGGF??B6C<FFFGG6FFFGFFFFFFGFFFFFFGG
@M02352:288:000000000-CKWC8:1:1101:21492:9767 1:N:0:TACGCTGC+AAGGAGTA
TACGGAGGGTGCAAGCGTTATCCGGAATCATTGGGTTTAAAGGGTTCGTAGGCGGGCTGATAAGTCAGTGGTGAAATGCAGGGGCTCAACTCCGGCACTGCCATTGATACTGTTAGTCTTGAATTATTGTGAAGTGGTTAGAATATGTAGTGTAGCGGTGAAATGCTTAGATATTACATAGAATACCAATTGCGAAGGCAGATCACTAACAATATATTGACGCTGATGAACGAAAGCGTGGGTAGCGAACAGGATTAGATACCCTGGTAGTCCACGCCGTAA
+
GGGGGEEGEFCGFFGGGGGGGGGGGGEGGGGGGGGCFGGFCFGGGFGGGGGGGGGGGGG8FGGGGGGGFGGGGGGGGFGGGG>FFCFGFFGGFGGGGGGGGGDFDGGGGGGGGGGGFGGGGGAFGGGGCGGF,@FCGFGGGGGGGGGGGGGGGFGGGGGGGGGGGGGFGGGGGGGGGGGGGGFGEGGGGGGGGGGGGDGFGFGGFFGGGFGFGGGGGGGGFCGGGGGFFGGGGGGFGGDGGGFFFFDGDGF?B?FGBFFFGGGGFFGFBFBFFGF6>BDFDC
@M02352:288:000000000-CKWC8:1:1101:22691:9812 1:N:0:TACGCTGC+AAGGAGTA
TACGGAGGGTGCGAGCGTTAATCGGAATTACTGGGCGTAAAGCGCATGCAGGTGGTTCATTAAGTCAGATGTGAAAGCCCGGGGCTCAACCTCGGAACTGCATTTGAAACTGGTGAACTAGAGTGCTGTAGAGGGGGGTAGAATTTCAGGTGTAGCGGTGAAATGCGTAGAGATCTGAAGGAATACCAGTGGCGAAGGCGGCCCCCTGGACCGACACTGACACTCAGATGCGAAAGCGTGGGGAGCAAACAGGATTAGATACCCTGGTAGTCCACGCCGTAA
+
GGGGGGGGDGGGGGGGGGGGCFGGGGEFGGGGGGGGGGGGGGGGGGEGGGGG=FGGGGFGGGGGGGGGGGGGFGGGCFGGGGGGGGGGGGGCGGDDCGGDG<FFGFGGFFFG@D@FGGGGFFFGGFEGDEGGGGGCGGGGEG7CCFG+C90<CC?FD58:FGFC:<8;AE5C7C@CF+AFFGGGGGGGCGGDEGECG58ECE*?GGEEEFF7*2:*8<20<<FCFFGC++:9AECEGEGGGG@09>GGC57F66FD)9)/9AFC*>F7)/.6/06,2(),79
@M02352:288:000000000-CKWC8:1:1101:24785:9819 1:N:0:TACGCTGC+AAGGAGTA
TACGGAGGGTTCAAGCGTTATCCGGAATCATTGGGTTTAAAGGGTCCGCAGGCGGTCAATTAAGTCAGAGGTGAAATCCCATAGCTTAACTATGGAATTGCCTTTGATACTGGTTGACTTGAGTTATACGGAAGTAGATAGAATAAGTAGTGTAGCGGTGAAATGCATTGATATTACTTAGAATACCGATTGCGAAGGCAGTCTACTACGTATATACTGACGCTGATGGACGAAAGCATGGGGAGCGAACAGGATTAGATACCCCGGTAGTCCAAGCTGTAA
+
GGGGDGD+@@AFGGAFDFFGG,FFGDFGGG,EFGGCGGFGGGDCG,EF+@FGGGD++45<FF9,CEGGG,FFEGGGEFFGG,<FFG9FFG95F,<FE,EDF5AEGFF@EF<,,E5F,CDFGGG<<?A,<,@F7B,,33,,,CD3,39F,CFE7@AFGGGDDFCFFF9;,@E=;C,EA>,BFFG,@CFG*>*>C**B*:F>5<EEFFG?;:02;BF+>ECFF5=E*8<99:FGDGGBC+2<8CD<;E<7EG35?<0:<6<@F+80))9>9BB>F>*4:)9A>D
@M02352:288:000000000-CKWC8:1:1101:24792:9836 1:N:0:TACGCTGC+AAGGAGTA
TACGGAGGGTTCAAGCGTTATCCGGAATCATTGGGTTTAAAGGGTCCGCAGGCGGTCAATTAAGTCAGAGGTGAAATCCCATAGCTTAACTATGGAACTGCCTTTGATACTGGTTGACTTGAGTTATACGGAAGTAGATAGAATAAGTAGTGTAGCGGTGAAATGCATAGATATTACTTAGAATACCGATTGCGAAGGCAGTCTACTACGTATATACTGACGCTCATGGACGAAAGCGTGGGGAGCGAACAGGATTAGATACCCTGGTAGTCCACGCCGTAA
+
GGGGGCGGGGGGGGGGGGGGGGFCF:FGGFGGGGGCGEGGGGGGGGGGGGGGGEGGGGGGGGDFGGGGGGGGGGGGGGGGGGEGGGFGGGGCFFGGGGGGGGGGGGGGGGGGGGGGGGGGGFGGGGGGGGGGGGFGGGGGGGGGGGGGGFGGGGGGGGGGGGGGGGFGGCFFGGGGC;EGGGGGGGFGGGGGFEGGGGGGGGG@CGGGGGGGG8FGGGGGGGGGGGGGDGGGGDGFGGGGGGFF>EGGGGFFF0CGFFAFGGGGFFGF>FFFFGFFFFEFGC
@M02352:288:000000000-CKWC8:1:1101:15563:9870 1:N:0:TACGCTGC+AAGGAGTA
TACGGAGGGGGTTAGCGTTGTTCGGAATTACTGGGCGTAAAGCGTACGTAGGCGGATTAGTCAGTCAGAGGTGAAATCCCAGGGCTCAACCCTGGAACTGCCTTTGATACTGCTAGTCTTGAGTTCGAGAGAGGTGAGTGGAATTCCGAGTGTAGAGGTGAAATTCGTAGATATTCGGAGGAACACCAGTGGCGAAGGCGGCTCACTGGCTCGATACTGACGCTGAGGTACGAAAGTGTGGGGAGCAAACAGGATTAGATACCCTGGTAGTCCACACCGTAA
+
GGGGGEGGGGGGGGGGGGGGGGGGGGGGGGGGGGGGGGGGGGGGGGGGGGGGGGGGGGGGGGGGGGGGGGGGGGGGGGGGGGGGGGGGGGGGGGGGGGGGGGGGGGGGGGGGGGGGGGGGGGGGGGGGGGGGGGFGGGGGGGGGGGGGFGGGGGGGGGGGGGGGGGGGGGGGGGGGGGGGGGGGGGGGGGGGGGGGGGGGGGGGGGGGGGGGGGFGGGGGGGGGGGGGGCGGGGGEGGGGDEBB>@FGGGFFFFGGBFBFGGGGFFFFFFFFF=???BF?FD
@M02352:288:000000000-CKWC8:1:1101:8944:9882 1:N:0:TACGCTGC+AAGGAGTA
TACGGAGGGGGTTAGCGTTGTTCGGAATTACTGGGCGTAAAGCGTACGTAGGCGGATTAGTCAGTTAGGGGTGAAATCCCAGGGCTCAACCCTGGAACTGCCTCTAATACTGCTAGTCTTGAGTTCGAGAGAGGTGAGTGGAATTCCAAGTGTAGAGGTGAAATTCGTAGATATTTGGAGGAACACCAGTGGCGAAGGCGGCTCACTGGCTCGATACTGACGCTGAGGTACGAAAGTGTGGGGAGCAAACAGGATTAGATACCCTGGTAGTCCACACCGTAA
+
GGGGGGGGGGGGGGGGGGGGGGGGGGGGGGGGGGGGGGGGGGGGGEGGGGGGFGGGGGGGGGGGGFGGFGGGGGGGGGGGFFGGGGGGGGGDGEFGGFGGGFDFGGGGGGGGGGGGGGGGGGGGGGGGGGGGGGGGDGBFGGGGGGCFGGGGGGGGGGGGGGGGGGGGGGGGGGGGEFGGGGGGGGGGGGGGGGGGGGGGGGGGGGGGGGDCEGCFGGGGGGGGGG=FCCGGGGGFGGGGGGFFFFGGGGFFFFGGFFFFGGCGFFGFFFFFFGFFFFFFGG
@M02352:288:000000000-CKWC8:1:1101:18793:9917 1:N:0:TACGCTGC+AAGGAGTA
TACGGAGGGTCCGAGCGTTATCCGGAATCATTGGGTTTAAAGGGTCCGCAGGCGGTCGATTAAGTCAGAGGTGAAATCCCATAGCTTAACTATGGAACTGCCTTTGATACTGGTTGACTTGAGTCATATGGAAGTAGATAGAATGTGTAGTGTAGCGGTGAAATGCATAGATATTACACAGAATACCGATTGCGAAGGCAGTCTACTACGTATGTACTGACGCTCATGGACGAAAGCGTGGGGAGCGAACAGGATTAGATACCCTGGTAGTCCACGCCGTAA
+
GGGGGGGGGGGGGGGGGGGGGGGGGGGGGGGGGGGGGGGGGGGGGGGGGGGGGGGGGGGGGGGGGGGGGGGGGGGGGGGGGGGGGGGGGGGGGGGGGGGGGGGGGGGGGGGGGGGGGGGGGGGGGGGGGGGGFGGGGGGGGGGGGGGGGGGGGGGGGGGGGGGGGGGGGGGGGGGGGGGGGGGGGGGGGGGGGGGGGGGGGGGGGGGGGGGGGGGGGGGGGGGGGGGGFGGGGGGFGGDGGGFFFFGGGGFFF?FC?FDFGGGGFFFFFFFFFGFFFFFFGG
@M02352:288:000000000-CKWC8:1:1101:10180:9937 1:N:0:TACGCTGC+AAGGAGTA
TACGGAGGGTGCGAGCGTTAATCGGAATTACTGGGCGTAAAGCGCATGCAGGCGGTTCATTAAGTCAGATGTGAAAGCCCGGGGCCCAACCTCGGAACTGCATTTGAAACTGGTGAACTAGAGTGCTGTAGAGGGGGGTAGAATTCCAGGTGTAGCGGTGAAATGCGTAGAGATTGGAAGGAACATCAGTGGCGAAGGCGGCCACCTGGACAAAGACTGACACTGAGGCACGAAAGCGTGGGGAGCGAACAGGATTAGATACCCTGGTAGTCCACGCCGTAA
+
GGGGGFCEEFFGGEGGGGGG,6EFGC:FGGGGFGGGGGGGFFGGGC,B@FGG+@F>:=A@9FGGGGGFFEFGGGGGGGGGGGGGG7FGGGG,DGGGGGGGGGDFADGGFGFGG,><<FFCFGFGGG<FBFGFGG:@FCCCCFCFF:E7:?EFGGFGGGGGGG99FGEGEED7E<FGFGGGGFFG;:@9ECGFEGE8EEFCG=*1/:CFGGGEC8;EGGC?:<CFGG?CF=FGGGDEGEGGGGF:6:3DGGFFFFGF?*5/<EC7?@GF<@AA*7?<>F>,9C
@M02352:288:000000000-CKWC8:1:1101:26218:9980 1:N:0:TACGCTGC+AAGGAGTA
TACGGAGGGTGCGAGCGTTAATCGGAATTACTGGGCGTAAAGCGCATGCAGGTGGTTCATTAAGTCAGATGTGAAAGCCCGGGGCTCAACCTCGGAACTGCATTTGAAACTGGTGAACTAGAGTGCTGTAGAGGGGGGTAGAATTTCAGGTGTAGCGGTGAAATGCGTAGAGATCTGAAGGAATACCAGTGGCGAAGGCGGCCCCCTGGACAGACACTGACACTCAGATGCGAAAGCGTGGGGAGCAAACAGGATTAGATACCCTGGTAGTCCACGCCGTAA
+
GGGGGGGGGGGGGGGGGGGGGGGGGGGGGGGGGGGGGGGGGGGGGGGGGGGGDFGGGGGGGGGGGGGGGGGGGGGGGGGGGGGGGGGGGGGGGGGGFFFGGGGGGGGGGGGGGGGGGGGGGGGGGGGGGGGGGGGGGGGGGGGGGGGGGGGGGGGGGGGGGGGGGGGGGGGGGGFGGGGGGGF6<EEEGGGGGGGGGGGGGGGGGGCFFGGGGGGGGGGGGGGFCDGGGGGGGGGFGGGGGGFFFEGGGGFFFBGG>FBFGGGGFFGFFFBFFG=?F(>;GD
@M02352:288:000000000-CKWC8:1:1101:19631:9983 1:N:0:TACGCTGC+AAGGAGTA
TACGGAGGGTCCGAGCGTTATCCGGAATTATTGGGTTTAAAGGGTCCGTAGGCGGGCTGTTAAGTCAGGGGTGAAAGTTTGCAGCTCAACTGTAAAATTGCCTTCGATACTGGCGGTCTTGAATCATTGTGAAGTGGTTAGAATAAGTAGTGTAGCGGTGAAATGCATAGATATTACTTAGAATACCGATTGCGAAGGCAGATCACTAACAGTGTATTGACGCTGATGGACGAAAGCGTGGGTAGCGAACAGGATTAGATACCCTGGTAGTCCACGCCGTAA
+
GGGGGGGGGGGGGGGGGGGGGGGGGFFGFGGGGGGFGGGGGGGGGGGGGGGGGGGGGGGGGGGGGGGGGGGGGGGGGGGGGGFGGGGGGGGGGGGGGGGGGGGGGGGGGGGGGGGGGGGGGGGGGGGGGGGGGGGGGGGGGGGGFGGGGGGGGGGGGGGGGGGGGGGGGGGGGGGGGGGGGFGGGGGGGGGGGGGGGGGGGGGEGGGGGGGGEGGGGGGGGGGGGGGGGGGGGGGFGGGGGGFA?FGGGGFF?:FGFFFFGGGGFF59>FAAFFFF>?@9GG
@M02352:288:000000000-CKWC8:1:1101:17673:10015 1:N:0:TACGCTGC+AAGGAGTA
TACGGAGGGTGCGAGCGTTAATCGGAATTACTGGGCGTAAAGCGCATGCAGGTGGTTCATTAAGTCAGATGTGAAAGCCCGGGGCTCAACCTCGGAACTGCATTTGAAACTGGTGAACTAGAGTGCTGTAGAGGGGGGTAGAATTTCAGGTGTAGCGGTGAAATGCGTAGAGATCTGAAGGAATACCAGTGGCGAAGGCAGATCACTAATAATATACTGACACTGATGGACGAAAGCGTGGGGAGCGAACAGGATTAGATACCCTGGTAGTCCACGCCGTAA
+
GGGGGGGGGGGGGGGGGFGE6CFFEGGGFGGGGGGGGEGGGGGGGGGGGGGGFGGGGGGGGGGGGGGGGGGGGGGGGGGGGGGGGGGGGGGGGGGGGGGGGGCFGGGGGGGGGGGGGGGGGGGGGGGGGGGGGGGGGGGGGGGGGGGGGGGGGGGGGGGGGGGGGGGGGGGGGGGGGGGGGGGGGGGGGGGGGGGGGGGGGGGGGGGGGGGGGGGGGGGGGGGGGGGGGGGGGGGFGGDGGGFFFFGDGGFFFFFFDFFFGGGF?FGFFFFFFF@FFFBBGG
@M02352:288:000000000-CKWC8:1:1101:10493:10033 1:N:0:TACGCTGC+AAGGAGTA
TACGGAGGGTGCGAGCGTTAATCGGAATTACTGGGCGTAAAGCGCATGCAGGTGGTTCATTAAGTCAGATGTGAAAGCCCGGGGCTCAACCTCGGAACTGCATTTGAAACTGGTGAACTAGAGTGCTGTAGAGGGGGGGAGAATTTCAGGTGTAGCGGTGAAATGCGTAGAGATCTGAAGGAATACCAGTGGCGAAGGCGGCCCCCTGGACAGACACTGACACTCAGATGCGAAAGCGTGGGGAGCAAACAGGATTAGATACCCTGGTAGTCCACGCCGTAA
+
GGGGGGGGGGGGGFGGGGGGGGGGGGGGGGGGGGGGGGGGGGGGGGGGGGGGGGGGGGGGGGGGGGGGGGGGGGGGGGGGGGGGGGGGGGGGGGGGFFGGGGGGGGGGGGGGGGGGGGGGGGGGGGGGGGGGGGGGGGGGGGGGGGGGGGGGGGGGGGGGGGGGGGGGGGGGGGFGGGGGGGGGGGFGGGGGGGGGGGGGGGGGGGGGGGGGGGGGGGGGGGGGGGGGGGGGGGGFGGDGGGFFFFGFGGFFFFFGBFFFGGGGFFFFFFFFFGFFFBFFGD
@M02352:288:000000000-CKWC8:1:1101:16413:10052 1:N:0:TACGCTGC+AAGGAGTA
TACGGAGGGTCCGAGCGTTATCCGGAATCATTGGGTTTAAAGGGTCCGCAGGCGGTCGATTAAGTCAGAGGTGAAATCCCATAGCTTAACTATGGAACTGCCTTTGATACTGGTTGACTTGAGTCATATGGAAGTAGATAGAATGTGTAGTGTAGCGGTGAAATGCATAGATATTACACAGAATACCGATTGCGAAGGCAGTCTACTACGTATGTACTGACGCTCATGGACGAAAGCGTGGGGAGCGAACAGGATTAGATACCCTGGTAGTCCACGCCGTAA
+
GGGGGGGGGGGGGGGGGGGGGGGGGGGGGGGGGGGGGGGGGGGGGGGGGGGGGGGGGGGGGGGGGGGGGGGGGGGGGGGGGGGGGGGGGGGGGGGGGGGGGGGGGGGGGGGGGGGGGGGGGGGGGGGGGGGGGGGGGGGGGGGGGGGGGGGGGGGGGGGGGGGGGGGGGGGGGGGGGGGGGGGGGGGGGGGGGGGGGGGGGGGGGGGGGGGGGGGGGGGGGGGGGGGGGGGGGGGFGGGGGGFBFFGGGGDFFFGGFFAFGGGGFFGFDFFFFGFB>FEBGG
@M02352:288:000000000-CKWC8:1:1101:8289:10056 1:N:0:TACGCTGC+AAGGAGTA
TACGGAGGGTGCGAGCGTTAATCGGAATTACTGGGCGTAAAGCGTACGCAGGCGGTTTGTTAAGCGAGATGTGAAAGCCCCGGGCTCAACCTGGGAACTGCATTTCGAACTGGCAAACTAGAGTGTGATAGAGGGTGGTAGAATTTCAGGTGTAGCGGTGAAATGCGTAGAGATCTGAAGGAATACCGATGGCGAAGGCAGCCACCTGGGTCAACACTGACGCTCATGTACGAAAGCGTGGGGAGCAAACAGGATTAGATACCCTGGTAGTCCACGCCGTAA
+
GEGFE7@F@FEFEGGGD@F@CFFFGGGGGGGGGGGGGEGDFEGGFDGGGDGGGGE>F=CFGGDDGGGD@?EBEFFGDFGGCECBBCFGGGG<,DFFGGGGGFCCG9C@<FAEFDC<AA=FA:F@BC>F9C@CAFC>FCFFB<FG@3@BFAFFFGGGGDGDGGGFFGDGGCEFFGGGGFFFFGGFGFGGGGGDGGDGGGGGGDGFGGGGFE<CEFGGGGGGGDEEEDFFFFCFGGGFFEGGGGF:;DG<CC>F0:CC>FAFGFFFF@D@BFFF6DFF>?B4DD
@M02352:288:000000000-CKWC8:1:1101:25974:10064 1:N:0:TACGCTGC+AAGGAGTA
TACGGAGGGTCCAAGCGTTATCCGGAATCATTGGGTTTAAAGGGTCCGCAGGCGGTCGATTAAGTCAGAGGTGAAATCCCATAGCTTAACTATGGAACTGCCTTTGATACTGGTTGACTTGAGTCATATGGAAGTAGATAGAATGTGTAGTGTAGCGGTGAAATGCATAGATATTACACAGAATACCGATTGCGAAGGCAGTCTACTACGTATGTACTGACGCTCATGGACGAAAGCGTGGGGAGCGAACAGGATTAGATACCCTGGTAGTCCACGCCGTAA
+
GGGGGGGGGGGGGGGGGGGFGGGFFFGGGGGGGGGFGGGGGGGGGGGGGGGGGGGGGGGGGGGGGGGGGGGGGGGGGGGGGGGGGGAFGGGGGGGGGGGGGGGGGGGGGGGGGGGGGGGGGGGGGGGGGGGGGGGGGGGGGGGFGGGGGGGGGGGGGGGGGGFGGGGGGGGGGGGGGGGGGGGGGGGGGGGGGGGGGGGFGGGGGGGGGGGGGGGGGGGGGGGGGGGGGGGGGGGFGGCEGGFF;@DGGGFFFFFGFFFFGGGG?>GFFFFFFGFFFFFBGG
@M02352:288:000000000-CKWC8:1:1101:19490:10066 1:N:0:TACGCTGC+AAGGAGTA
TACGGAGGATCCAAGCGTTATCCGGAATCATTGGGTTTAAAGGGTCCGCAGGCGGTTGTTTAAGTCAGAGGTGAAAGTTTGCAGCTCAACTGTAAAATTGCCTTTGATACTGAATAACTTGAGTTATAATGAAGTGGTTAGAATATGTAGTGTAGCGGTGAAATGCATAGATATTACATAGAATACCGATTGCGAAGGCAGATCACTAATTATATACTGACGCTGAGGGACGAAAGCGTGGGGAGCGAACAGGATTAGATACCCTGGTAGTCCACGCCGTAA
+
GGGGGGGGGGGGGGGGGGGGGGGGGGGGGGGGGGGGGGGGGGGGGGGGGGGGGGGFGGGGGGGGGGGGGGGGGGGGGGGGGGGGGGGGGGGGGGGGGGGGGGGGGGGGGGGGGGGGGGGGGGGGGGGGGGGGGGGGGGGGGGGGGGGGGGGGGGGGGGGGGGGGGGGGGGGGGGGGGGGGGGGGGGGGGGGGGGGGGGGGGGGGGGGGGGGGGGGGGGGGGGGGGGGGGGGGGGGFGGGGGGFFFFGGGGFFFFGGFFFFGGGGFFGFFFFFFGFFFFFBGG
@M02352:288:000000000-CKWC8:1:1101:8300:10073 1:N:0:TACGCTGC+AAGGAGTA
TACGGAGGGTGCGAGCGTTAATCGGAATTACTGGGCGTAAAGCGTACGCAGGCGGTTTGTTAAGCGAGATGTGAAAGCCCCGGGCTCAACCTGGGAACTGCATTTCGAACTGGCAAACTAGAGTGTGATAGAGGGTGGTAGAATTTCAGGTGTAGCGGTGAAATGCGTAGAGATCTGAAGGAATACCGATGGCGAAGGCAGCCACCTGGGTCAACACTGACGCTCATGTACGAAAGCGTGGGGAGCAAACAGGATTAGATACCCTGGTAGTCCACGCCGTAA
+
GGGFFCEDGGGGGGGGGGGG@AFGGGGGGGGGGGGGGFGGGGGGGGGGGGGGGGGGGGGGGGGFGGGGGGGGGGGGGGGGGGGEGDGGGGGGGGGGGGGGGGGGGGGGFGFGFGGFGGGGGGGDCGFGAFGGFGGGGGGFGGGGFGCFGGGGGGGGDGGGG?CCFGGGGEGGGGGGGGGGGDGFGGGGGGGGGGGDGGGGGDFGGGGGGGGGGGGGGGGGGGGGGGGGGGGGGGGFGDDCGDB?FFGF<CFFF6DFDFAFGGGGFFGFAFFFFGFFBFF>GG
@M02352:288:000000000-CKWC8:1:1101:15223:10100 1:N:0:TACGCTGC+AAGGAGTA
TACGAAGGTCCCGAGCGTTATTCGGAATCACTGGGCGTAAAGGGAGCGTAGGCGGCGCGGTAAGTCAGATGTGAAATCTGGAGGCTCAACCTCCAAACTGCATTCGATACTGCCGTGCTAGAGTAATGGAGAGGTAACTGGAATTCTCGGTGTAGCAGTGAAATGCGTAGATATCGAGAGGAAGACCAATGGCGAAAGCAGGTTACTGGACATTTACTGACGCTGAGGCTCGAAGGCTAGGGTAGCGAAAGGGATTAGATACCCCTGTAGTCCTAGCAGTAA
+
GGGGGGGGGGGGGGGGGGGGGGGGGGGGGGGGGGGGGFGGGGGGGGGGGGGGGGGGGGGGGGGGGGGGGGGGGGGGGGGGGGGGGGGGGGGGGGGGGGGGGGGGGGGGGGGGGGGGGGGGGGGFGGGGGGGGGGGGGGGGGGGGGGCGGGGGGGGGGGGGGGGGGGGGGGGGGGGGGGGGGGGGGGGGGGGGGGGGGGGGGFGGGGGGGGGGGGGGGGGGGGGGGGGGGGGGGGGFGGGGGGFFFFGGGGFFFFGGFFFFGGFG57D?>FAAFG?AB<?:FD
@M02352:288:000000000-CKWC8:1:1101:28796:10115 1:N:0:TACGCTGC+AAGGAGTA
TACGGAGGGTCCAAGCGTTATCCGGAATCATTGGGTTTAAAGGGTCCGCAGGCGGTCAATTAAGTCAGAGGTGAAATCCCATAGCTTAACTATGGAACTGCCTTTGATACTGGTTGACTTGAGTTATACGGAAGTAGATAGAATAAGTAGTGTAGCGGTGAAATGCATAGATATTACTTAGAATACCGATTGCGAAGGCAGTCTACTACGTATATACTGACGCTCATGGACGAAAGCGTGGGGAGCGAACAGGATTAGATACCCTGGTAGTCCACGCCGTAA
+
GDFFEGEGEGEFDEFDCC6@CE@BFFFGFGGGGGGFEGC<CFGGFFGEEG@FDGGFGEGFFGGGGGGGGGF?GGFGFGFGGG<A<?FGGFEGFDFCFGGGGGGE?E?F9FFGGGGGGGGGGFGGGGGGGDEG@FGGGGGGGGGFFGGGGGGGGGGG>GGGGGFFGDFFGG?FGGGFEGFCCC@CFGC@<BFCFGGGGGGGGGGGG9>BFGGFGGGGCFGFGGGEEGGGGGGC7=CE4:7EEGFFBEGGE5>FBFDF2?AFG?FGFFDFFF<AFDF1(4>9DD
@M02352:288:000000000-CKWC8:1:1101:15230:10119 1:N:0:TACGCTGC+AAGGAGTA
TACGAAGGTCCCGAGCGTTATTCGGAATCACTGGGCGTAAAGGGAGCGTAGGCGGCGCGGTAAGTCAGATGTGAAATCTGGAGGCTCAACCTCCAAACTGCATTCGATACTGCCGTGCTAGAGTAATGGAGAGGTAACTGGAATTCTCGGTGTAGCAGTGAAATGCGTAGATATCGAGAGGAAGACCAATGGCGAAAGCAGGTTACTGGACATTTACTGACGCTGAGGCTCGAAGGCTAGGGTAGCGAAAGGGATTAGATACCCCTGTAGTCCTAGCAGTAA
+
GGGGGFCFGGGGGGGGGFGGGGGFGF7FFFGFCGGGGFEGCFGGGGGGCGGGGGGGGGGGGGGGGGGGDFGGFFFGGGGGGGFGGGGGGGGGGGGGGGGGFDFFGGGGGGGGGGGGGGGGGGGGGFGGGGGGGGGGGGGGGGGGGGGGGGGGGGGGGGGCFGGGGFGGGGCGDGGGGGCEEGGGGGGGGGGFFGGGGGGGGGGGGGGGFCFFGFGGGGGGGGGGGGGFFGGGGGGFGGFGGGFFBFGGGC:@?:DCBFBFGGGFFFGFFFFFFGB9>D?AFF
@M02352:288:000000000-CKWC8:1:1101:16201:10127 1:N:0:TACGCTGC+AAGGAGTA
TACGGAGGGTCCGAGCGTTATCCGGAATCATTGGGTTTAAAGGGTCCGCAGGCGGTCAATTAAGTCAGAGGTGAAATCCCATAGCTTAACTATGGAACTGCCTTTGATACTGGTTGACTTGAGTCATATGGAAGTAGATAGAATGTGTAGTGTAGCGGTGAAATGCATAGATATTACACAGAATACCGATTGCGAAGGCAGTCTACTACGTATGTACTGACGCTCATGGACGAAAGCGTGGGGAGCGAACAGGATTAGATACCCTGGTAGTCCACGCCGTAA
+
GGGGGEFGGGGGGGGGGGGGGCFGGGGG@F9FGGGBCFFGGGFGGF<F7FFGGGG::FFAFGGGGGGGGGGGGGGGGGGGGGFGGGFGGGGGGGGGGAGGGBFGFGGGGGGGGGGGCFGGGGGGGCDEFFGGFFGGFAFFGG@FGFC@EFGGGGGGGGGGGGGGGGGGGGGGGGGGEE9CFGGFFGGGGGGGGGGGGGGGGGFGDGGCCE9ECFGGGGGGGGGGEGFF6<FGGGGFGGGGGGFFFFGGGGB?:1DGFFFFGGGGFFGFFFFFFGFFFFFFGG
@M02352:288:000000000-CKWC8:1:1101:2415:10139 1:N:0:TACGCTGC+AAGGAGTA
TACGGAGGGTCCGAGCGTTATCCGGAATCATTGGGTTTAAAGGGTCCGCAGGCGGTCGATTAAGTCAGAGGTGAAATCCCATAGCTTAACTATGGAACTGCCTTTGATACTGGTTGACTTGAGTCATATGGAAGTAGATAGAATGTGTAGTGTAGCGGTGAAATGCATAGATATTACACAGAATACCGATTGCGAAGGCAGTCTACTACGTATGTACTGACGCTCATGGACGAAAGCGTGGGGAGCGAACAGGATTAGATACCCTGGTAGTCCACGCCGTAA
+
GGGGGGGGGGGGGGGGGGGGGFGGGGGCFGGGGGGGGGGGGGFGGEGGGGFGGGGGGGGGGGFGGGGGGGGGGGGGGGGGGGGGGGGGFGGGGGGGGGGGGGGGGGGGGGGGGGGGGGGGGGGGGFGGGGGGGGGGGGGGGGGGGEFGGGGGGGGGGGGGGFGGGGGGGGGGGGGFFFGGGGGGGGGGGCFFGGEGGGGGGGFGGGGGGGGGFGGGGGGGGGGGGGGGFGGGGGGFGGGGGGFFFFGGDGFFB?GGFFFFGGGGFFGFFFFFFGFFFFFFGG
@M02352:288:000000000-CKWC8:1:1101:16300:10197 1:N:0:TACGCTGC+AAGGAGTA
TACGGAGGATCCAAGCGTTATCCGGAATCATTGGGTTTAAAGGGTCCGTAGGTTGATAATTAAGTCAGAGGTGAAATCTTGCCGCTTAACGGTAAAATTGCCTTTGATACTGGTTGTCTTGAGTTATTATGAAGTGGTTAGAATATGTAGTGTAGCGGTGAAATGCATAGATATTACATAGAATACCAATTGCGAAGGCAGATCACTAATAATATACTGACACTGATGGACGAAAGCGTGGGGAGCGAACAGGATTAGATACCCTGGTAGTCCACGCCGTAA
+
GGGGGGGGGGGGGGGGGFEEGGGFGEGEEGGGGGGBFCEFGFGGFFGGF=FEFFFGCFGFFFCFFGGGGGGGGGGGGGGGGGGEFFEGGGGGGGGGGGGGGGGGGGGGGGGFGFGGFFGGGGGGGGGCFEEGGGDGG?FGGGFFFFFGGG9FFGGGGGCFGGFGGGGGGGGGGGGGGGGGGFG9F@FFGGGGGGGEGGFGGF,8FFFFGGGGGGCCC@GFBFF8CCEEFGGGGGGDFGDCEEFFFFGGGGDFFF4CBFDFG7<6FFGFAF<ABG??F1>9DD
@M02352:288:000000000-CKWC8:1:1101:17578:10198 1:N:0:TACGCTGC+AAGGAGTA
TACGGAGGGTGCGAGCGTTATTCGGAATTACTGGGCGTAAAGCGCATGCAGGTGGTTCATTAAGTCAGATGTGAAAGCCCCGGGCTCAACCTGGGAACTGCATTTTGAACTGGCAAACTAGAGTATTGTAGAGGGTAGTGGAATTTCCAGTGTAGCGGTGAAATGCGTAGAGATTGGAAGGAACATCAGTGGCGAAGGCGGCTACCTGGACAAATACTGACACTGAGGCACGAAAGCGTGGGGAGCAAACAGGATTAGATACCCTGGTAGTCCACGCCGTAA
+
GFGGEFCEEFGGGCGGGEEG,CEFGFCFGGGGGFGGGGGEFGGGGGGGFGGFFGGGGGGGGGGGGGFGGGGFFGGGGGGGGGGGGCFGGGGGGGGGGGGGGFGFGGGGGGGGGGC<FGGCGDFFG,=DFFGCFGGGGGGGGGGGGGGGGFGGGGGGGGEGGGGFGGGGC::FFGGGGGFFGFGGGGGGGGGGGEDGGGGGGGDCFFGGFGDF>@FGGGGGGGGGGGFFGGGGGGGFGGGGGEEFFEGG?CFFF:CFDFAFGGFFFFG:<?DF=:=21?@B39
@M02352:288:000000000-CKWC8:1:1101:28038:10203 1:N:0:TACGCTGC+AAGGAGTA
TACGGAGGGTTCAAGCGTTATCCGGAATCATTGGGTTTAAAGGGTCCGCAGGCGGTCAATTAAGTCAGAGGTGAAATCCCATAGCTTAACTATGGAACTGCCTTTGATACTGGTTGACTTGAGTTATACGGAAGTAGATAGAATAAGTAGTGTAGCGGTGAAATGCATAGATATTACTTAGAATACCGATTGCGAAGGCAGTCTACTACGTATATACTGACGCTCATGGACGAAAGCGTGGGGAGCGAACAGGATTAGATACCCTGGTAGTCCACGCCGTAA
+
GGGGGGGGGFGGGGGGGGGGGGGGGGGGGGGGGGGGGGGGGGGGGGGGGGGGGGGGGGGGGGGGGGGGGGGGGGGGGGGGGGGGGGGGGGGGGGGGGGGGGGGGGGGGGGGGGGGGGGGGGGGGGGGGGGGGGGGGGGGGGGFFFGGGGGGGGGGGGGGGGGGGGGGGGGGGGGGGGGGGGGGGGFGEGGGGGGGGGGGGDCFGGGGGGGGGGGGGGGGGGGGGGGGGGGGGGGGFGGGGGGFBFF<DGD3<6:FGFFFFGGGGFFGFFFFFFGF?F?BFGD
@M02352:288:000000000-CKWC8:1:1101:16311:10213 1:N:0:TACGCTGC+AAGGAGTA
TACGGAGGATCCAAGCGTTATCCGGAATCATTGGGTTTAAAGGGTCCGTAGGTTGATAATTAAGTCAGAGGTGAAATCTTGCCGCTTAACGGTAAAATTGCCTTTGATACTGGTTGTCTTGAGTTATTATGAAGTGGTTAGAATATGTAGTGTAGCGGTGAAATGCATAGATATTACATAGAATACCAATTGCGAAGGCAGATCACTAATAATATACTGACACTGATGGACGAAAGCGTGGGGAGCGAACAGGATTAGCTACCCTGGTAGTCCACGCCGTAA
+
GGGGGCCGGGGGGFGFGGGGGGGDGFGFGGGGDGGGGG?FGGGGGGGGFECFGGGGGAFFFEFGGGGFGG<FDGGGGGGGFGGDGGEGGGGGFGFFGGGFGGGGGGDFFGFAFGGGEGFGG,E<FFGGGGGGGGG=FFFG8FFGGGGAAFGGD,;FFGG+<DEGFGGGFGGGFGEEGGFGGGCFFGFGGGC?FCE5*>FGE=9FFGGGGGGGGGGC=FGCCFGFFCC7+*;3==DD;=DC@EEFFFGDEGEFB0D026(0+3@FF:*76*5:FC@:>?E9//
@M02352:288:000000000-CKWC8:1:1101:8772:10214 1:N:0:TACGCTGC+AAGGAGAA
TACGGAGGGTCCAAGCGTTATCCGGAATCATTGGGTTTAAAGGGTGCGTAGGCGGTCAATTAAGTCAGAGGTGAAATCCCATAGCTTAACTATGGAACTGCCGTTGATACTGGTTGACTTGAGTTATACGGAAGTAGACAGAATACGTAGTGTAGCGGTGAAATGCATAGATATTACTTAGAATACCGATTGCGAAGGCAGTCTACTACGTATATACTGACGCTCATGGACGAAAGCGTGGGGAGCGAACAGGATTAGATACCCTGGTAGTCCACGCCGTAA
+
GGGGGGGGEGGG@FGGGGGGGGGGGGCG<FGGGGGGGGGGGGGGD,BF6CFG9FF>FGDFFGGGGGGG,,BFGGGG9,4,5,,BFG,EFG9,F,=FG,EFG,+BFGGGGGGGGDGG,FGGGGGG<DD9,3@F3FFDF<,,@FFG,3>F,FGFGGGGGGGGGGGGGG9DFGGGGGCFG,,@FGG@<FFGGGGGGGGGGGGGG<+?FFG91/*2<++?EGGGG5EE8CFG++;DGGGF*><EGGFFFFCGGGDFFFGGFFFFGGGGFFGFFFFFFGF?FFEFGG
@M02352:288:000000000-CKWC8:1:1101:28018:10216 1:N:0:TACGCTGC+AAGGAGTA
TACGGAGGGTTCAAGCGTTATCCGGAATCATTGGGTTTAAAGGGTCCGCAGGCGGTCAATTAAGTCAGAGGTGAAATCCCATAGCTTAACTATGGAACTGCCTTTGATACTGGTTGACTTGAGTTATACGGAAGTAGATAGAATAAGTAGTGTAGCGGTGAAATGCATAGATATTACTTAGAATACCGATTGCGAAGGCAGTCTACTACGTATATACTGACGCTCATGGACGAAAGCGTGGGGAGCGAACAGGATTAGATACCCTGGTAGTCCACGCCGTAA
+
GGGGGGGGGGGGGGGGGGGGGGGGGGGGGGGGFGGCE7@FGGGGGGGGGGGGGGGEGGFFGFEFGGGGGFGFGGGGGGGGGGGFGGGGGGFGGGGGGGGGGGGGFGGGGGFGGGGEFGGGGGGGFGGGGGGGEGGGCGGGDGGFGGF<FGGGGGGGGGGGGGGGFGGGG7EFGGGGGFDEEGG9FCFD:7>8DCCGCEGGG??FGFEFGGGGGGGGCF9;EGGEEDGGGGGGECD@FDCE857:9B<>GDFF??F7<6AFGFGDFFFFB4546FFB9?F9CC
@M02352:288:000000000-CKWC8:1:1101:2091:10238 1:N:0:TACGCTGC+AAGGAGTA
TACGGAGGGTGCAAGCGTTATCCGGAATCATTGGGTTTAAAGGGTCCGTAGGCGGGCATATAAGTCAGTGGTGAAATGCTGTGGCTCAACCATAGCACTGCCATTGATACTGTATGTCTTGAATTATTGTGAAGTGGTTAGAATATGTAGTGTAGCGGTGAAATGCATAGATATTACTTAGAATACCAATTGCGAAGGCAGAGTACTAACAATATATTGACGCTGATGGACGAAAGCGTGGGGAGCGAACAGGATTAGATACCCTGGTAGTCCACGCCGTAA
+
GEGGEGGGGGGEGCFGGGE@FEGGGDCF,CFFFFGGGGGGGGGGFA,CF<@FGGGGGGGGG<FFGGCEFFGGFGGGGGFGGGGGGGGGGEFEGGGGFCFGGGGGGGGGGGGGFGGGGGGGDFFDGGGGGGFF=FFGGGCCFGFGBFFFGGGGGGGGGGGGGGGGGGGGGGGGGGGGGGGFGGGGGGGGGGGGGGGGEGGGGCFGGGGGGGGCFD9EGGGGGGGGCGGGGGGGGGGEFGGGGGFFFFGGGGFFFFGGFFAFFC?FFFC?DFAFFGFF;BE>GG
@M02352:288:000000000-CKWC8:1:1101:27933:10248 1:N:0:TACGCTGC+AAGGAGTA
TACGGAGGGTCCGAGCGTTATCCGGAATTATTGGGTTTAAAGGGTCCGTAGGCGGGTCGTTAAGTCAGGGGTGAAAGTCTGCGGCTCAACCGTAGAAATGCCTTTGATACTGGCGGTCTTGAGTTATGGTGAAGTGGGCGGAATATGTAGTGTAGCGGTGAAATGCATAGATATTACATAGAACACCGATTGCGAAGGCAGCTCACTAACCATATACTGACGCTGATGGACGAAAGCGTGGGGAGCGAACAGGATTAGATACCCTGGTAGTCCACGCCGTAA
+
GGGGGEEGGGGGGGGGGGGGGGAFEFGGGGGFGFGGGDGCDGGGGGGGGGFGGGGEFGGGGGGFFFGGGGGGGGGGGGCGGGGGEFGGGGGGGGGGGGGGGFFGGGGGGGGGFGGGGGGGGGGGGGGGGGGGFGGGGGGGGGGGFGGGGGGGGGGFGGFGGGGGGGGGGFGGGFFGGGGGDFCEFGGGGGEGGGGGEGGGGDGGGGGGGGGGGGGGFF+ACEGGGGGGG?C3=EGFGG<EGGEBF@GGGGEFFFFG?FB?GEGDFFGF)754@DFB9<>9DD
@M02352:288:000000000-CKWC8:1:1101:18920:10273 1:N:0:TACGCTGC+AAGGAGTA
TACGGAGGGTGCGAGCGTTACTCGGAATTACTGGGCGTAAAGCGCATGCAGGTGGTTCATTAAGTCAGATGTGAAAGCCCGGGGCTCAACCTCGGAACTGCATTTGAAACTGGTGAACTAGAGTGCTGTAGAGGGGGGTAGAATTTCAGGTGTAGCGGTGAAATGCGTAGAGATCTGAAGGAATACCAGTGGCGAAGGCGGCCCCCTGGACAGACACTGACACTCAGATGCGAAAGCGTGGGGAGCAAACAGGATTAGATACCCTGGTAGTCCACGCCGTAA
+
GGGGGGGGCFFGDGGGGGGG,CFGGGFGFGGGGGGGGGGGGGGGDECGCGGGGGGCCFGGGGGGGGGGFGGGGGGGGG@FG@FGGGGGGGGGGFGEGCGFG?FFGGGAFGGGGGGGFGGFGFDGFGGFD9C9=F7EGGGGGGGGGGG7CFGGGGGGGGGGGGGGGGEGGGG+CGCFF7:CFFGGFGGGFG?FGGGGGGG5C5/28CG8A8CF5*/0*<CGGGGGEFDCF9:CCEDEGGGGGD>?>EC4FGFFFFGGFFFFGGGGFF3F<8>FFGFFFFDFGD
@M02352:288:000000000-CKWC8:1:1101:25002:10308 1:N:0:TACGCTGC+AAGGAGTA
TACGTAAGGGGCAAGCGTTGTTCGGATTTATTGGGCGTAAAGGGCATGTAGGCGGATAAGTAGGCATTATGATAAAGGTCGTAGCTCAACTACGGTGTATTATAATGAACCACTTGTCTTGAGTTATGGAGGGGGAACTGGAATTCCTGGTGTAGGGGTGAAATCCGTAGATATCAGGAAGAACACCAGAGGCGAAGGCGAGTTCCTAGCTAATAACTGACGCTGAGGTGCGAAAGCGTGGGGAGCGAACAGGATTAGATACCCTGGTAGTCCACGCCGTAA
+
GGGGGG@ECA@FDGGGGGGCGFGGGGGGGGGGGGGGEGGGGGGGDCFFGGGG?FGGGGGEGGEFF9<C<FG95FGGG9FBF><FGGGGGGGDFB==FFE@FG?A?@<<EFDEBFGGGGGGGGGGC<@D@FGC7F++>7>FGGGGGGFGFGGGGGG:FGGGGGGGCFBFGGGGGGGGGGFGGGGG@GGGFFFCEGGGGGGGGDCG+CCCFGDC0CGGGGGGGEGGGGGGC*9DGEGEGGGGGGFF>E7CEGFFFFGGFFFFGGGGFFFFBFFFFGFFFFFFGG
@M02352:288:000000000-CKWC8:1:1101:28738:10321 1:N:0:TACGCTGC+AAGGAGTA
TACGGAGGGTGCGAGCGTTAATCGGAATTACTGGGCGTAAAGCGCATGCAGGCGGTTCATTGAGTCAGATGTGAAAGCCCGGGGCTCAACCTCGGAACTGCATTTGAAACTGGTGAACTAGAGTGCTGTAGAGGGGGGTAGAATTTCAGGTGTAGCGGTGAAATGCGTAGAGATCTGAAGGAATACCAGTGGCGAAGGCGGCCCCCTGGACAGACACTGACACTCAGATGCGAAAGCGTGGGGAGCAAACAGGATTAGATACCCTGGTAGTCCACGCCGTAA
+
GGGFGDGEGCCFGCFCCFCG,6EEG7FGGGGGGFGGEFEEEGGGGGEGFFGF+>FFCCFGGGGGGGGGEGCFFGGGCEGG@FGBF>FGGGGGGGGGFGGGGFGCFFGG9FGGCCGFGGGGGGFFGGGGGGGGGGGGGGGDGGFGCGFGGGGGGFGGGDGGGGGGF7CECCDFCGFFGGGGGGGGFFGGFGGCEGGGGDCGGDD8CGDGFGGCGGGG6:CFE<?FGGG7+02/:E7BGDGGGGFFB:DF6>5FFFFGFF<FFGGD@FFFA444**93><D9GG
@M02352:288:000000000-CKWC8:1:1101:22589:10335 1:N:0:TACGCTGC+AAGGAGTA
TACGGAGGGTTCAAGCGTTATCCGGAATCATTGGGTTTAAAGGGTCCGCAGGCGGTCAATTAAGTCAGAGGTGAAATCCCATAGCTTAACTCTGGAACTGCCTTTGATACTGGTTGACTTGAGTTATACGGAAGTAGATAGAATAAGTAGTGTAGCGGTGAAATGCATAGATATTACTTAGAATACCGATTGCGAAGGCAGTCTACTACGTATATACTGACGCTCATGGACGAAAGCGTGGGGAGCGAACAGGATTAGATACCCTGGTAGTCCACGCCGTAA
+
GGGGGGGGGGGGGGGGGGGGGGGGGGGGGGGGGGGGGDGGGGGGGGGGGGGGGGGFGGGGGGGGGGGGGFGGGGGGGGGGGGGGGGGGGGG,EFGGGGGGGGGGGGGGGGCGGGGGGGGGGGGGGGGGGGGG:FFGGGGGGGGGGGGGGGGGGGGGGGGGGGGGGGGFGGGGGGFFGGFGGGGGGGGGGGGGGGGGGGGGGGGFGGGGGGGGGGGGGGGGGGGGDDGGCFGDEGDEGDDGGGD<BFGGGGEFFFGF>FA?GGGGFFGFBFBF*:?<9<D;DD
@M02352:288:000000000-CKWC8:1:1101:8393:10337 1:N:0:TACGCTGC+AAGGAGTA
TACGGAGGGGGTTAGCGTTGTTCGGAATTACTGGGCGTAAAGCGTACGTAGGCGGATTAGTCAGTTAGGGGTGAAATCCCAGGGCTCAACCCTGGAACTGCCTCTAATACTGCTAGTCTTGAGTTCGAGAGAGGTGAGTGGAATTCCAAGTGTAGAGGTGAAATTCGTAGATATTTGGAGGAACACCAGTGGCGAAGGCGGCTCACTGGCTCGATACTGACGCTGAGGTACGAAAGTGTGGGGAGCAAACAGGATTAGATACCCTGGTAGTCCACACCGTAA
+
GGGGGGGGGGGGGGGGGGGGGGGGGGGGGGGGGGGGGGGGGGGGGGGGGGGGGGGGGGGGGGGGGGGGGGGGGGGGGGGGGGGGGGGGGFGGGGGGGGGGGGGGGGGGGGGGGGGGGGGGGGFGGGGGFGFFEGGGGGGGGGGGGGGGGGFGGGGGGGGGGGGGGGGGGGGGGGGGGGGGGGGGGGGGGGGGGGGGGGGGGGEGGGGGGGGGGGGGGGGGGGGGGGGGGGGGGGGEGGGGGGFFBFGFGGFFF?GGFFFFGGEGF>GFFFFFFGFFF?>6>D
@M02352:288:000000000-CKWC8:1:1101:12957:10363 1:N:0:TACGCTGC+AAGGAGTA
TACGGAGGGTGCGAGCGTTAATCGGAATTACTGGGCGTAAAGCGCATGCAGGTGGTTCATTAAGTCAGATGTGAAAGCCCGGGGCTCAACCTCGGAACTGCATTTGAAACTGGTGAACTAGAGTGCTGTAGAGGGGGGTAGAATTTCAGGTGTAGCGGTGAAATGCATAGATATTACTTAGAATACCGATTGCGAAGGCAGTCTACTACGTATATACTGACGCTCATGGACGAAAGCGTGGGGAGCGAACAGGATTAGATACCCTGGTAGTCCACGCCGTAA
+
EFGGCF:CEGGGG7@F@CF8<FF<BC7@CEFFGGF8F>=BDE9=>FGEF,CEF<CGGG9EEFE<BF?FEFDGG?ADGG<FG+CEC7=BEBFG=BCF:CCFFCDDFD,FFFDEF=F<FDDDG9FFCCG9<BF=BF:CEG8C>FCG@9CCFFC@E@GGGGGGFCEFGC?:F9CF9C?CCFFCEGFFGGGGGG8;CGC*:880AFCG?CFGGGGFFGFFFGGFCGEECDGF96CGGGGFGGG>:CB(4:7<*>B??FG74FABFGGF@FCFFFDF=FF?>,5739
@M02352:288:000000000-CKWC8:1:1101:4636:10372 1:N:0:TACGCTGC+AAGGAGTA
TACGGAGGGTCCGAGCGTTATCCGGAATCATTGGGTTTAAAGGGTCCGCAGGCGGTCGATTAAGTCAGAGGTGAAATCCCATAGCTTAACTATGGAACTGCCTTTGATACTGGTTGACTTGAGTCATATGGAAGTAGATAGAATGTGTAGTGTAGCGGTGAAATGCATAGATATTACACAGAATACCGATTGCGAAGGCAGTCTACTACGTATGTACTGACGCTCATGGACGAAAGCGTGGGGAGCGAACAGGATTAGATACCCTGGTAGTCCACGCCGTAA
+
GGGGGGGGGGGGGGGGGGGGFGGGGGGGGGGGGGGGGGGFFGGGGGGGGFFGGGGGGGGGGGFGGGGGGGG<EGGGGGGGGGGGGGGGGGGGGGGGEGGGGGGGGGGGGGGGGGGGGGGGGGGGGGGGGGGGGGGGGGGGGGGGGGGGGGGGGGGGGGGGGGGGGGGGGGGGGGGGGGGGGGGGGGGGGGGGGGGGGGGGGGGGFGGGGGGGGGGGGGGGGGGGGGGGGFGGGEGDGGGGGGFBFFGGGGFFFFGG?FFFGGGGFFGFAFFFFGFFFFE>DD
@M02352:288:000000000-CKWC8:1:1101:21212:10373 1:N:0:TACGCTGC+AAGGAGTA
TACGGAGGGTGCGAGCGTTAATCGGAATTACTGGGCGTAAAGCGCATGCAGGTGGTTCATTAAGTCAGATGTGAAAGCCCGGGGCTCAACCTCGGAACTGCATTTGAAACTGGTGAACTAGAGTGCTGTAGAGGGGGGTAGAATTTCAGGTGTAGCGGTGAAATGCGTAGAGATCTGAAGGAATACCAGTGGCGAAGGCGGCCCCCTGGACAGACACTGACACTCAGATGCGAAAGCGTGGGGAGCAAACAGGATTAGATACCCTGGTAGTCCACGCCGTAA
+
GGGGGGGGGGGGGGGGGGGGGGGGGGGGGGGGGGGGGGGGGGGGGGGGGGGGFFGGGGGGGGGGGGGGGGGGGGGGGGGGGGGGGGGGGGGGGGGGFGGGGGGGGGGGGGGGGGGGGGGGGGGGGGGGGGGGGGGGGGGGGGGGGGGGGGGGGGGGGGGGGGGGGGGGGGGGGGGGGGGGGGGGGGGGGGGGGGGGGGGGGGGGGGGGGGGGGGGGGGGGGGGGGGGGGGGGGGGFGGGGGGF?FFGGGGFFFFGGFFFFGGGGFFGFFFFFFGFFFFFFGG
@M02352:288:000000000-CKWC8:1:1101:15215:10405 1:N:0:TACGCTGC+AAGGAGTA
TACGGAGGGTGCGAGCGTTAATCGGAATTACTGGGCGTAAAGCGCATGCAGGTGGTTCATTAAGTCAGATGTGAAAGCCCGGGGCTCAACCTCGGAACTGCATTTGAAACTGGTGAACTAGAGTGCTGTAGAGGGGGGTAGAATTTCAGGTGTAGCGGTGAAATGCGTAGAGATCTGAAGGAATACCAGTGGCGAAGGCGGCCCCCTGGACAGACACTGACACTCAGATGCGAAAGCGTGGGGAGCAAACAGGATTAGATACCCTGGTAGTCCACGCCGTAA
+
GGGGGCGGGGGGGGGGGGGGEFGGGGGGGGGGGGGGGGGGGGGGGGGGGGGGGGGGGGGGGGGGGGGGGGGGGGGGGGGGGGGGGGGGGGGGGGGGGGGGGGGGGGGGGGGGGGGGGGGGGGGGGGGGGGGGGGGGGGGGGGGGGGGGGGGGGGGGGGGGGGGGGGGGGGGGGGGGGGGGGGGGGGGGGGGGGGGGGGGGGGEGGGGGGFGGGGGGGGGGGGGGGGGFGGGGGGGFGGGGGGFFFFGGGGFFFFGGFFFFGGGGFFGFFFFFFGFFFFFFGD
@M02352:288:000000000-CKWC8:1:1101:13920:10443 1:N:0:TACGCTGC+AAGGAGTA
TACGAGGGGTGCAAGCGTTACTCGGAATCACTGGGCGTAAAGAGCGTGTAGGCGGGTTTGTAAGTTTGAAGTGAAATCCAATGGCTCAACCATTGAACTGCTTTGAAAACTGCTTACCTAGAATATGGGAGAGGTAGATGGAATTTCTGGTGTAGGGGTAAAATCCGTAGAGATCAGAAGGAATACCGATTGCGAAGGCGATCTACTGGAACATTATTGACGCTGAGACGCGAAAGCGTGGGGAGCAAACAGGATTAGATACCCTGGTAGTCCACGCCCTAA
+
GGGGFFGGGGGGGGGGGGGGGGGGGGGGGGGGGGGGGGGGGGGGGGGGGGGGGGGGGGGGGGGGGGGGGGGGGGGGGGGGGGGGGGGGGGGGGGGGGGGGGGGGGGGGGGGGGGGGGGGGGGGGGGGGGGGGGGGGGGGGGGGGGGGGGGGGGGGGGGGGGGGGGGGGGGGGGGGGGGGGGGGGGGGGGGGGGGGGGGGGGGGGGGGGGGGGGGGGGGGGGGGGGGGGGGGGGGGFGGGGGGFFFFGGGGFFFFGGFFFFGGGGFFGFFFFFFGFFFFFFGG
@M02352:288:000000000-CKWC8:1:1101:17154:10460 1:N:0:TACGCTGC+AAGGAGTA
TACGGAGGGTCCGAGCGTTATCCGGAATCATTGGGTTTAAAGGGTCCGCAGGCGGTCGATTAAGTCAGAGGTGAAATCCCATAGCTCAACTATGGAACTGCCTTTGATACTGGTTGACTTGAGTCATATGGAAGTAGATAGAATGTGTAGTGTAGCGGTGAAATGCATAGATATTACACAGAATACCGATTGCGAAGGCAGTCTACTACGTATGTACTGACGCTCATGGACGAAAGCGTGGGGAGCGAACAGGATTAGATACCCTGGTAGTCCACGCCGTAA
+
GGGGGGGGGGGGGGGGGGGFGGGGGEGGGGGGGGGGEGGGGGGGGGGGGGGGGGGGGGGGGDGGGGGGGGGGGGGGGGGGGGGGGGGGGGGGGGGGGGGGGGGGGGGGGGGGGGGGGGGGGGGGGGGGGGGGGGFGGGGGGGGGGGGGGGGGGGGGGGGGGGGGGGGGGGGGGGGGGGGGGGGGGGGGGGGGGGGGGGGGGGGGGGGGGGGGGGGGGGGGGGGEGGGGGGGGGEGFGGGGGGFBFFGGGGDF?FGGFFFFGGFFFFG7:@BFFGFFFFFFGD
@M02352:288:000000000-CKWC8:1:1101:13984:10468 1:N:0:TACGCTGC+AAGGAGTA
TACGGAGGATCCAAGCGTTATCCGGAATCATTGGGTTTAAAGGGTCCGTAGGCGGGTTTGTAAGTCAGTGGTGAAAGTTTTCGGCTCAACCGGAAAATTGCCATTGATACTGCAAGTCTTGAATCATTATGAAGTGGTTAGAATAAGTAGTGTAGCGGTGAAATGCATAGATATTACTTAGAATACCGATTGCGAAGGCAGATCACTAATAATGTATTGACGCTAAGGGACGAAAGCGTGGGTAGCGAACAGGATTAGATACCCTGGTAGTCCACGCCGTAA
+
GGGGGGG@FDFGGGGGGGGGFGFEEFGGGGGGCGG@CFGGGGGGGGGGGGGGGGGGFGGGGGFGGGGGGDGFGGGGGGGGGGEGGGGFFGGGGGGGGGGGFGGGFGFGGFGGGGGGGGGGG9>@<DGCCFGGGGGFGFGGGGGGGFGGGGGGGAFGGGGGFGGGGGGFGCFGGGGGGGGGGGGGGGGGGGGGGGGGGGGGGDFFFGGFFGFGGFGGGGFGGDGDCDFD=>*9EGGFGGGGGGFFFFGGGGFFFFGGFF<FEEGGFFGFFFFFFGFFBFFFD>
@M02352:288:000000000-CKWC8:1:1101:2186:10487 1:N:0:TACGCTGC+AAGGAGTA
TACGGAGGGTGCAAGCGTTATCCGGAATCATTGGGTTTAAAGGGTTCGTAGGCGGGCTGATAAGTCAGTGGTGAAATGCAGGGGCGCAACTCCGGCACTGCCATTGATACTGTTAGTCTTGAATTATTGTGAAGTGGTTAGAATATGTAGTGTAGCGGTGAAATGCTTAGATATTACATAGAATACCAATTGCGAAGGCAGATCACTAACAATATATTGACGCTGATGAACGAAAGCGTGGGTAGCGAACAGGATTAGATACCCTGGTAGTCCACGCCGTAA
+
FGGGGGGGGGGGGGFGGGGDFD<:FFG,CFF@FFGGGGGGFFA@FGGGFC7F@FCEGGGGGGFGEFFEEGFEFGFE9FFGGCGGG+BFEGEGGGEFEGGGGGGGGGFFFGGGFGGGFGGGGG8FGCFGGGGGGGGFGGGFDF;<F9FGGGGGFFGFGGEGGGGFGGG?9CCGGGGGGGFFGGFFEF@FGGGGGGCEEG5>EFFGGGGGEGFFGGC?FFGGGGD;ECGF7FGGECGFGEGGEGF2(9CDGDDFB(**2=>FGFG4647FBFF>FG=?9BFFGG
@M02352:288:000000000-CKWC8:1:1101:2169:10497 1:N:0:TACGCTGC+AAGGAGTA
TACGGAGGGTGCAAGCGTTATCCGGAATCATTGGGTTTAAAGGGTTCGTAGGCGGGCTGATAAGTCAGTGGTGAAATGCAGGGGCTCAACTCTGGCACTGCCATTGATACTGTTAGTCTTGAATTATTGTGAAGTGGTTAGAATATGTAGTGTAGCGGTGAAATGCTTAGATATTACATAGAATACCAATTGCGAAGGCAGATCACTAACACTATATTGACGCTGATGAACGAAAGCGTGGGTAGCGAACAGGATTAGATACCCTGGTAGTCCACGCCGTAA
+
GGGGGFGGGGGD<FGGGGGCD<FGDCGG@F<FGGGCEEGGGGDGGGGGGGGGGGGGFFG8AEFGG<,F9FGFGGGGGEF??ECEGDGGGGGG,FG=FGGGGG8FA,E<DEGDGGGGGGGGGG,FFFFCG<FG8FFGFFGGGGGG@<F=FGGGGGGAFGGGGGGGFGGGGGGGGGG,,25@DEFBFGCF?<FFGGGGGGGFE=FGGGFEC?<+9BFFGG?FFGECCDFGCFFGGGGB>7DEGG@4:FCDGGFFFFFF?FAFFGGC@>FFBFFFB==<>BB0D9
@M02352:288:000000000-CKWC8:1:1101:17294:10498 1:N:0:TACGCTGC+CAGGAGTA
TACGGAGGGTCCAAGCGTTATCCGGAATCATTGGGTTTAAAGGGTCCGCAGGCGGTCAATTAAGTCAGAGGTGAAAGCCCATCGCTCAACGATGGAACTGCCTTTGATACTGGTTGACTTGAGTTATACGGAAGTAGATAGAATAAGTAGTGTAGCGGTGAAATGCATAGATATTACTTAGAATACCGATTGCGAAGGCAGTCTACTACGTATATACTGACGCTCATGGACGAAAGCGTGGGGAGCGAACAGGATTAGATACCCTGGTAGTCCACGCCGTAA
+
GGGG7FCGG:6E,EFGGGGGGGGGGGGGCFGGGGG@,CGGGGGGGEEF@FGGGGGGGGGGFGFGGG<?FEGGCGGGAFGGGFFGGGGGGGG7FGEGFGGFG<DFDFG,CFGGD?FGCGGGFGDFEGGGG8F3+@FG,,@<=FBFF9>FGGGGGGD,CGGGGGFG9;,@<?@@CCFGC,>CFGEFGGGGGGEGGGGGGGGGEFFGGGG+>*C+B?92;CFGGGGG5D?7+09<EGGEGGGEGD:?>EGGEGBF::GG<FFFGGGGFFGFF?BFBFFFFFD>DD
@M02352:288:000000000-CKWC8:1:1101:9095:10544 1:N:0:TACGCTGC+AAGGAGTA
TACGGAGGGGGCTAGCGTTGTTCGGAATTACTGGGCGTAAAGCGTACGTAGGCGGATTGGAAAGTAGGGGGTGAAATCCCAGGGCTCAACCCTGGAACTGCCTCCTAAACTATCAGTCTAGAGTTCGAGAGAGGTGAGTGGAATTCCAAGTGTAGAGGTGAAATTCGTAGATATTTGGAGGAACACCAGTGGCGAAGGCGGCTCACTGGCTCGATACTGACGCTGAGGTACGAAAGTGTGGGGAGCAAACAGGATTAGATACCCTGGTAGTCCACACCGTAA
+
GGGGGGGGGGGGGGGGGGGGGGGGGGGGGGGGGGGGGFGGGGGGGGGGGGGGGGGCEGGGGGGGGGGGGGGGGGGGGGGGGGGGCFGGGGGGGGGGGGGGGGGGGGGGGGGGGGGGGGGGGGGGGGGGGGGGGGGGGGGGGGGGGGGGGGGGGGGGGGGGGGGGGGGGGGGGGGGGGGGGGGGGGGGGGGGGGGGGGDGGGGGGGGGGGGGGGGGGGGGGGGGGGGGGGGGGGFGFGGGGGGFB>FGFGGFFFFGGFFFFGGCFFF59>FBAFFFBFFFFGG
@M02352:288:000000000-CKWC8:1:1101:10532:10551 1:N:0:TACGCTGC+AAGGAGTA
TACGGAGGGTCCGAGCGTTATCCGGAATCATTGGGTTTAAAGGGTCCGCAGGCGGTCGATTAAGTCAGAGGTGAAATCCCATAGCTTAACTATGGAACTGCCTTTGATACTGGTTGACTTGAGTCATATGGAAGTAGATAGAATGTGTAGTGTAGCGGTGAAATGCATAGATATTACACAGAATACCGATTGCGAAGGCAGTCTACTACGTATGTACTGACGCTCATGGACGAAAGCGTGGGGAGCGAACAGGATTAGATACCCTGGTAGTCCACGCCGTAA
+
GGGGGGGGGGGGGGGGGGGGGGGGGDEGGGGGGGGGGGGGGGGGGGGGGGGGGGGGGGGGGGGGGGGGGGGGGGGGGGGGGGGGGGGGGGGGGGGGGGGGGGGGGGGGGGGGGGGGGGGGFGGGGGGGGGGGGGGGGGGGGGGGGGGGGGGGGGGGGGGGGGGGGGGGGGGGGGGGGGGGGGGGGGGGGGGGGGGGGGGGGGGGGGGGGGGGGGGGGGGGGGEGGGGGGGGGGGGFGGDDGGF:>FGGGGFFFFCFFFFFGGGFFFGFFFFFFGFFFFFFGG
@M02352:288:000000000-CKWC8:1:1101:4494:10553 1:N:0:TACGCTGC+AAGGAGTA
TACGAAGGTCCCGAGCGTTATTCGGAATCACTGGGCGTAAAGGGAGCGTAGGCGGCGCGGTAAGTCAGATGTGAAATCTGGAGGCTCAACCTCCAAACTGCATTCGATACTGCCGTGCTAGAGTAATGGAGAGGTAACTGGAATTCTCGGTGTAGCAGTGAAATGCGTAGATATCGAGAGGAAGACCAATGGCGAAAGCAGGTTACTGGACATTTACTGACGCTGAGGCTCGAAGGCTAGGGTAGCGAAAGGGATTAGATACCCCTGTAGTCCTAGCAGTAA
+
GGGFFGGDGGGGGCFGGF7FFCGGGGGGFGGGEEFGGFEGFGCCGGGGGGGGGGGGGGGGGGGDFGGFGGGGGGGGGGGGGGGGE3FBFFDFGGGGGGGFGGGGGGGGGGCGGGGGGG7FGGGGGGGGGGGGGGGGGFCFFGGGGGGGGGCFGGGG@FGGGGGGGFEGGGD@FFGGGGGGGGGGGGGGGGGGGEGEEGGGGGCGGGGGGGGGGGGGGGGGFEGGEGFFGGGDG?C5C3>FGGFFFFGGGGDFFFGFFF<?FFG*7FFF99.4@GFFFFF<FF
@M02352:288:000000000-CKWC8:1:1101:20490:10572 1:N:0:TACGCTGC+AAGGAGTA
TACGGAGGGGGTTAGCGTTGTTCGGAATTACTGGGCGTAAAGCGCACGTAGGCGGATCAGAAAGTAAGGGGTGAAATCCCAGGGCTCAACCCTGGAACTGCCTCTTAAACTCCTGGTCTTGAGTTCGAGAGAGGTGAGTGGAATTCCGAGTGTAGAGGTGAAATTCGTAGATATTCGGAGGAACACCAGTGGCGAAGGCGGCTCACTGGCTCGATACTGACGCTGAGGTGCGAAAGTGTGGGGAGCAAACAGGATTAGATACCCTGGTAGTCCACACCGTAA
+
GGGGGFGGGGGGGGGGGGGGGGGGGGGGGGGGGGGGGGGGGGGGGGGGGGGGGGGGGGGGGGGGGGGGGGGGGGGGGGGGGGGGGGGGGGGGGGGGGGGGGGGGGGGGGGGGGGGGGGGGGGGGGGGGGGGGGGGGGGGGGGGGGGGGGGGGGGGGGGGGGGGGGGGGGGGGGGGGGGGGGGGGGGGGGGGGGGGGGGGGGGGGGGGGGGGGGGGGGGGGGGGGGGGGGGGGGGGFGGGGGGFFFFGGGGFFFFGGFFFFGGGGFFGFFFFFFGFFFFFFGG
@M02352:288:000000000-CKWC8:1:1101:23272:10633 1:N:0:TACGCTGC+AAGGAGTA
TACGGAGGGGGTTAGCGTTGTTCGGAATTACTGGGCGTAAAGCGTACGTAGGCGGATCAGAAAGTATAGGGTGAAATCCCAGGGCTCAACCCTGGAACTGCCTTATAAACTCCTGGTCTTGAGTTCGAGAGAGGTGAGTGGAATTCCAAGTGTAGAGGTGAAATTCGTAGATATTTGGAGGAACACCAGTGGCGAAGGCGGCTCACTGGCTCGATACTGACGCTGAGGTACGAAAGTGTGGGGAGCAAACAGGATTAGATACCCTGGTAGTCCACACCGTAA
+
GGGGGGGGGGG@FEFGGFGGGDGGGGFGGGGGGGGGGGGGGGGGEEGGGGGGGGGGGGGGFGGGFFGGGGGGGGGGGGGGFFGGGGGGGGGGGGGGGGGGGGGGGGGGGGGAFGGGGGGGGGGGGGGGGGGGGGFGGGGGGGGGGGGGGGGGGGGCGGGGGGGGGGGGGGGGFGGGGGGGGGGGGGGGGGGGGGGGGGGGGGDGFGGGGGG?ECFFGGGGGGGGGGGGGFGGGGGFGGGGGGF?FFGGGGFFFFGGBFFFGGGGFFGFFFFFFGFBFFFFGG
@M02352:288:000000000-CKWC8:1:1101:28591:10646 1:N:0:TACGCTGC+AAGGAGTA
TACGGAGGATCCAAGCGTTATCCGGAATCATTGGGTTTAAAGGGTCCGTAGGTGGATAATTAAGTCAGAGGTGAAATCCCATAGCTTAACTATGGAACTGCCTTTGATACTGGTTGACTTGAGTCATATGGAAGTAGATAGAATGTGTAGTGTAGCGGTGAAATGCATAGATATTACACAGAATACCGATTGCGAAGGCAGTCTACTACGTATGTACTGACGCTGAGGAACGAAAGCGTGGGGAGCGAACAGGATTAGATACCCTGGTAGTCCACGCCGTAA
+
GGGGGGGG@EGGGGGGGFCGGGGGGFEGGFGFGDG:BFFCEFGGGGGGGGGGEFGGGGGGGGGGGGFGGGGGGGGGGGGGGGGFFCGGFFGGGGGGGGFGGFGGGGGGGGGGGGGGGGGGGDGGGGGGGGGFGGGGGGFGGGGGFFGGGGGGGGGGGGFEGGGFGGGGGGGGGGGGGGGGGGGGGCGGGGGGGGGGGGGGGGGGGGFCGGFGGGGFFGFGGG5887FF7EFDGGGFGGCGGGDB>@DGEDEF?FGGFFFFG?FGFFGFFFFF@FF:>F345C
@M02352:288:000000000-CKWC8:1:1101:27137:10662 1:N:0:TACGCTGC+AAGGAGTA
TACGGAGGGTGCAAGCGTTATCCGGAATCATTGGGTTTAAAGGGTCCGCAGGCGGTCAATTAAGTCAGAGGTGAAATACCATAGCTTAACTATGGAACTGCCTTTGATACTGGTTGACTTGAGTCATATGGAAGTAGATAGAATGTGTAGTGTAGCGGTGAAATGCATAGATATTACACAGAATACCGATTGCGAAGGCAGTCTACTACGTATGTACTGACGCTCATGGACGAAAGCGTGGGGAGCGAACAGGATTAGATACCCTGGTAGTCCACGCCGTAA
+
GFGGCCCGDGGGGGFGFFEFEFFGGEGGGFFGGFFFFGGGGGGGGFFEDGEFGEGGFGDFAFFGGGGGGF@?4FGGFGGGF<BFFGCFGGFGGGFG=DF9FEGFAFFFFABBFGGC,CFC,?BFGFGGCFDFF<=EFGFFGFBFAFFGGGGGF:>,FCFFFGFGGGGFC,,735EACGGGFGFBFGGEE@BCCE8:E:CFG9EFGGGGGGGCFC<++?EFF8=*=DGGCC69*:C37CDGGG3327D<=DFF13D78?>FDGFGFF*06F<>?G4,(4;,9C
@M02352:288:000000000-CKWC8:1:1101:23170:10668 1:N:0:TACGCTGC+AAGGAGTA
TACGGAGGGTCCGAGCGTTATCCGGAATCATTGGGTTTAAAGGGTCCGCAGGCGGTCGATTAAGTCAGAGGTGAAATCCCATAGCTTAACTATGGAACTGCCTTTGATACTGGTTGACTTGAGTCATATGGAAGTAGATAGAATATGTAGTGTAGCGGTGAAATGCATAGATATTACATAGAATACCGATTGCGAAGGCAGATCACTAATTATATACTGACGCTGAGGGACGAAAGCGTGGGGAGCGAACAGGATTAGATACCCTGGTAGTCCACGCCGTAA
+
GGGGGGGGGGGGGGGGGGGGGGGGGGGGGGGGGGGFFGGGGGGGGGGGGGGGGGGGGGGFGGGGGGGGGGGGGGGGGGGGGGGGGGGGGGG9FGGGGGGGGGGGGGFGGFGGGGGGFGGGGGGGGFGGGGGG<DFGGGGGGGGGGGGGGGGGGGGGGGGGGGGGGGGGGGGGGGGGGGGGGGGGGGGGGGGGGGGGGGGGGGGGGGGFGGGGGGGGGGGGGGGGGGGGGGGGGGGFGGGGGGFFFDGGGGFFF?GGFFFFGGGGFFGFAFA<FGFFFFFFGD
@M02352:288:000000000-CKWC8:1:1101:12853:10668 1:N:0:TACGCTGC+AAGGAGTA
TACGGAGGGTGCAAGCGTTATCCGGAATCATTGGGTTTAAAGGGTCCGCAGGCGGTCAATTAAGTCAGAGGTGAAATACCATAGCTCAACTATGGAACTGCCTTTGATACTGGTTGACTTGAGTTATACGGAAGTAGATAGAATAAGTAGTGTAGCGGTGAAATGCATAGAGATTACTTAGAATACCGATTGCGAAGGCAGTCTACTACGTATATACTGACGCTCATGGACGAAAGCGTGGGGAGCGAACAGGATTAGATACCCTGGTAGTCCACGCCGTAA
+
GGGGGGGGGGGGGGGGGGGGGGGGGGGGGGGGGGGGGGGGGGGGGGGGGGGGGGGGGGGGGGGGGGGGGGGGGGGGGGGGGGGGGGGGGGGGGGGGGGGGGGGGGGGGGGGGGGGGGGGGGGGGGGGGGGGGGGGGGGGGGGGGGGGGGGGGGGGGGGGGGGGGGGGGGGGGGGGGGGGGGGGGGGGGGGGGGGGGGGGGGGGGGGGGGGGGGGGGGGGGGGGGGGGGGGGGGGGFGGGGGGFFFFGGGGFFF?GGDFAFGGGGFFGFFFAAFGFBFFFFGG
@M02352:288:000000000-CKWC8:1:1101:3351:10669 1:N:0:TACGCTGC+AAGGAGTA
TACGGAGGGTCCAAGCGTTATCCGGAATCATTGGGTTTAAAGGGTCCGCAGGCGGTCAATTAAGTCAGAGGTGAAATCCCGTCGCTCAACGACGGAACTGCCTTTGATACTGGTTGACTTGAGTCATATGGAAGTAGATAGAATAAGTAGTGTAGCGGTGAAATGCATAGAGATTACTTAGAATACTGATTGCGAAGGCAGTCTACTACGTATGTACTGACGCTCATGGACGAAAGCGTGGGGAGCGAACAGGATTAGATACCCTGGTAGTCCACGCCGTAA
+
GGGGGGGGGGGGGGGGGFGGGGFFGGG@EGGFFGGGGGGGGGGGGGGGGGGGGGGGGGGGGGGGGGGGGGGGGGGGGGGGGGGGGGGGGGGGGGGGGGGGGGGGGFGGGGGGFGGGGGGGGGGGGFFGGGGGGGGGGGFGGGGGGFGGGGGGGGGGGGGGGGGGGGGGGGGGGGGGGGGGGGGGGFGGGFGGFGEGGGGGGGFGFFGGGGGGGGGGGGGGGGGGGDEGGGGGGGGFFGGGGGFFFFGGGGFFFFCDDFFFGGCFF5DFAFFFFCFBBB@>GD
@M02352:288:000000000-CKWC8:1:1101:21198:10700 1:N:0:TACGCTGC+AAGGAGTA
TACGGAGGGTCCGAGCGTTATCCGGAATCATTGGGTTTAAAGGGTCCGCAGGCGGTCGATTAAGTCAGAGGTGAAATCCCATAGCTTAACTATGGAACTGCCTTTGATACTGGTTGACTTGAGTCATATGGAAGTAGATAGAATGTGTAGTGTAGCGGTGAAATGCATAGATATTACACAGAATACCGATTGCGAAGGCAGTCTACTACGTATGTACTGACGCTCATGGACGAAAGCGTGGGGAGCGAACAGGATTAGATACCCTGGTAGTCCACGCCGTAA
+
GGGGGGGGGGGGGGGGGGGGGGGGGGGGGGGGGGGGGGGGGGGGGGGGGGGGGGGGGGGGGGGGGGGGGGGGGGGGGGGGGGGGGGGGGGGGGGGGGGGGGGGGGGGGGGGGGGGGGGGGGGGGGGGGGGGGGGGGGGGGGGGGGGGGGGGGGGGGGGGGGGGGGGGGGGGGGGGGGGGGGGGCGGGGGGGGGGGGGGGGGGGGGGGGGGGGGGGGGGGGGGGEGDGGGGGGCEGFGGGGGGFFFFGGGGFFFFGGBFFFGGGGFFGFFFFFFGFFFFFFGG
@M02352:288:000000000-CKWC8:1:1101:8345:10701 1:N:0:TACGCTGC+AAGGAGTA
TACGGAGGGTCCAAGCGTTATCCGGAATCATTGGGTTTAAAGGGTCCGCAGGCGGTCAATTAAGTCAGAGGAGAGAGCCCATCGCTCAACGATGGAACTGCCTTTGATACTGGTTGACTTGAGTTATACGGAAGTAGATAGAATAAGTAGTGTAGCGGTGAAATGCATAGATATTACTTAGAATACCGATTGCGAAGGCAGTCTACTACGTATATACTGACGCTCATGGACGAAAGCGTGGGGAGCGAACAGGATTAGATACCCTGGTAGTCCACGCCGTAA
+
GGGGGGGGGGGGGGGGGGGGGGGGGFGGGGGGGGGGEGGGGGGGGGGGGGGGGGGGGGGGGGFGGGGGGGGCGG7DGGGGGGGGGGGGGGGGGGGGGGGGGGGGGGGGGGGGGGGGGGGGGGGGGGGGGGGGGGGGGGGGGGGGGGGGGGGGGGGGGGGGGGGGGGGGGGGGGGGGGGGGGGGGGGGGGGGGGGGGGGGGGGGGGGGGGGGGGGGGGGGGGGGGGGGGGGGGGGGFGGGGGGFFFFGGG5BFF<GGFFFF7CGGFFGFFFFFFGFFFFFFGG
@M02352:288:000000000-CKWC8:1:1101:20436:10709 1:N:0:TACGCTGC+AAGGAGTA
TACGGAGGATCCAAGCGTTATCCGGAATCATTGGGTTTAAAGGGTCCGTAGGTGGATAATTAAGTCAGAGGTGAAATCTTGCCGCTTAACGGTAAAATTGCCTTTGATACGGGTTGTCTTGCGTTATTATGAAGTGGTTAGAATATGTAGTGTAGCGGTGAAATGCATAGATATTACATAGAATACCAATTGCGAAGGCAGATCACTAATAATATACTGACACAGATGGACGAAAGCGTGGGGAGCAAACAGGATTAGATACCCTGGTAGTCCACACCGAAA
+
CDFGD@FDFFEFCFGGGGGD@,CF7@CFFF<FF<F@:,E,C,E@FF<@6E7@,C7DFG9<EEACCFFGDFCACCEEFEDFCAFG>E+4<5BCGECEFD,,EE95,5A,<?+8@F4=+7@9?,+83B3A,9@FFDCFF<FF>EF9@9BDEDFFGDBFF>@F@@DCGGEFGGGGGGCC9CFFFGFFGC@FG7F:;*8CC*,:C81,@<7E?EDC,4,@,;,CC+6*AC<C6CG)*?D=C*/14:5((0**31.),(20)/)9C+<*6F9?<=.)*2/(48>(/1
@M02352:288:000000000-CKWC8:1:1101:21209:10713 1:N:0:TACGCTGC+AAGGAGTA
TACGGAGGGTCCGAGCGTTATCCGGAATCATTGGGTTTAAAGGGTCCGCAGGCGGTCGATTAAGTCAGAGGTGAAATCCCATAGCTTAACTATGGAACTGCCTTTGATACTGGTTGACTTGAGTCATATGGAAGTAGATAGAATGTGTAGTGTAGCGGTGAAATGCATAGATATTACACAGAATACCGATTGCGAAGGCAGTCTACTACGTATGTACTGACGCTCATGGACGAAAGCGTGGGGAGCGAACAGGATTAGATACCCTGGTAGTCAACGCCGTAA
+
GGGGGGGGGGGGGGGGGGGGGGGEGGFFGGGGGGGGGGGGGGGGGGGGGGGGGGGGGGGGGGGGGGGGGGGGGGGGGGGGGGGGGGGGGGGGGGGGGGGGGFGFGGGGGFGGGGGGGGGGGGGFGGGGGGGGGGGGGGGGGGGGGFCFEGGGGGGGGGGGGGDFGFFGGGGGGGGGGGGGFGGGGAFEGGGGGGGGG5FGGGGGGGGGGGGGGGGGFGGGGGGEGDGGGC*5>=CDGGGCC5>?9EGGGGDF?097<FFFDEECF@<FAFAB**1291>>GD
@M02352:288:000000000-CKWC8:1:1101:20428:10727 1:N:0:TACGCTGC+AAGGAGTA
TACGGAGGATCCAAGCGTTATCCGGAATCATTGGGTTTAAAGGGTCCGTAGGTGGATAATTAAGTCAGAGGTGAAATCTTGCCGCTTAACGGTAAAATTGCCTTTGATACTGGTTGTCTTGAGTTATTATGAAGTGGTTAGAATATGTAGTGTAGCGGTGAAATGCATAGATATTACATAGAATACCAATTGCGAAGGCAGATCACTAATAATATACTGACACTGATGGACGAAAGCGTGGGGAGCGAACAGGATTAGATACCCTGGTAGTCCACGCCGTAA
+
GGGGGGGGGGGGGGGGGGGGGGGGGGGGGGGGGGGGGGGGGGGGGGGGGGGGGGGGGGGGGGGGGGGGGGGGGGGGGGGGGGGGGGGGGGGGGGEGGGGGGGGGGGGGGGGGGGGGGGGGGFGGGGGGGGGGGGGGGGGGGGGGGGGGGGGGGGGGGGGGGGGGGGGGGGGGGGGGGGGGGGGGGGGGGGGGGGGGGGGGGGGGGGGGGGGGGGGGGGGGGGGGGGGGGGGGGGGFGGGGGGFFFFGGGGFFFFGGFFFFGGGGFFGFFFFFFGF?FFFFGD
@M02352:288:000000000-CKWC8:1:1101:20438:10744 1:N:0:TACGCTTC+AAGGAGTA
TACGGAGGATCCAAGCGTTATCCGGAATCATTGGGTTTAAAGGGTCCGTAGGCGGATAATTAAGTCAGCGGTGAAATCTTGCCGCTTAACGGTAACATGGCCTTTGATCCTGGTTGTCTTGAGTTATTATGAAGTGGTTAAAATCTGTAGTGTAGCGGTGAAATGCATAGATATTACCTAAAATCCCAATTGCGAAGCCAGATCACTACTACTAACCTACCCCTGATGGACGAAAGCGTGGGGAGCAAAACGGATTAGATCCCCTGGTATTCCACGCCGTAA
+
GGGGGGGGGGCFCFGGGGGGGGGGGG@FFFGGGGGGGGGGGGGGG?FGGGGG,@F@:,5CFGDGGGGG,@FG+DFGGFE9<BBFGGEEGGC:C+C,<5,,:4CF<,C,<?<F,,:+3,CC,,,<@DC<FA,C,3:3EAC,,9,@,3@DCGG,3,,3@7+5@F9>,,@=<,23@;:;;,2,,@3@<D,D,FDCF5:4:*88,0>8,B7?+111++++3?++=*=C**+++0;)=**.7*1;CE),1.*0+*).-(9<)*)0+<FG>F*9<*.66*=:9()-CC
@M02352:288:000000000-CKWC8:1:1101:14799:10747 1:N:0:TACGCTGC+AAGGAGTA
TACGGAGGGTCCGAGCGTTATCCGGAATCATTGGGTTTAAAGGGTCCGCAGGCGGTCAATTAAGTCAGAGGTGAAATCCCATAGCTTAACTATGGAACTGCCTTTGATACTGGTTGACTTGAGTCATATGGAAGTAGATAGAATGTGTAGTGTAGCGGTGAAATGCATAGATATTACACAGAATACCGATTGCGAAGGCAGTCTACTACGTATGTACTGACGCTCATGGACGAAAGCGTGGGGAGCGAACAGGATTAGATACCCTGGTAGTCCACGCCGTAA
+
GGGGGGGGGGGGGGGGGGGGGGGGGFGGGGGGGGGGGGGGGGGGGGGGGGGGGGGGGGGGGGGGGGGGGGGGGGGGGGGGGGGGGGGGGGGGGGGGGGGGGGGGGGGGGGGGGGGGGGGGGGGGGGGGGGGGGGGGGGGGGGGGGGGGGGGGGGGGGGGGGGGGGGGGGFGGGGGGGGGGGGGDGGGGGGGGGGGGGGGGGGGGGGGGFGFGGGGGGGGGGGGGDGGGGFGGGEGFGGGGDGFF>FGGGGFFFFFG?FBFGGGGFFD?A?7AFGFFFFFFGG
@M02352:288:000000000-CKWC8:1:1101:23266:10751 1:N:0:TACGCTGC+AAGGAGTA
TACGGAGGGTCCAAGCGTTATCCGGAATCATTGGGTTTAAAGGGTCCGCAGGCGGTCAATTAAGTCAGAGGTGAAATCCCATAGCTTAACTATGGAACTGCCTTTGATACTGGTTGACTTGAGTTATACGGAAGTAGATAGAATAAGTAGTGTAGCGGTGAAATGCATAGATATTACTTAGAATACCGATTGCGAAGGCAGTCTACTACGTATATACTGACGCTCATGGACGAAAGCGTGGGGAGCGAACAGGATTAGATACCCTGGTAGTCCACGCCGTAA
+
GGGG>;FGFFFGGGGGGGGFGGGGGGGGGGGGGGGGGDGGGGGGGGGGGGGGGGGFGGGGGGGGGGGGGGGGGGGGGGFFFGGGGGGGGGG<FFGGGGGGGGGGGGGGGGGGGGGGGGGGGGGGGGGGGGGG+@FCGGGFFGGGGFGGGGGGGGGGGGGGGGFGFGFGGGGGGGGGGGGGGGGGGGGGGGGGGGGGGGGGGGGGGGGGGGGCGGGGGGGGGGGGGGFFFFGGGGGFFGGGDGFF>FDGEDEFF<CFDFFFGGGGFFGFFFFFFGFFFFF3>9
@M02352:288:000000000-CKWC8:1:1101:12465:10769 1:N:0:TACGCTGC+AAGGAGTA
TACGGAGGGTCCAAGCGTTATCCGGAATCATTGGGTTTAAAGGGTCCGTAGGCGGGCAGCTCAGTCAGTGGTGAAAGTCTGCAGCTCAACTGTAGAATTGCCATTGATACTGGTTGTCTTGAATTATTGTGAAGTATTTAGAATAAGTAGTGTAGCGGTGAAATGCATAGATATTACTTAGAATACCAATTGCGAAGGCAGAGTACTAACAATATATTGACGCTGATGGACGAAAGCGTGGGGAGCGAACAGGATTAGATACCCTGGTAGTCCACGCCGTAA
+
GGGGGGGGGGGGGGGGGGGGGGGGG@FGGGGGGGGGGGGGGGGGGGGGGGGGGGGGGGGGGGGGGGGGGGGGGGGGGGGGGGGGGGGGGGGGGGGGGGGGGGGGGGGGGGGGGGGGGGGGGGGGGGGGGGGGGGGGGGGGGGGGGGGGGGGGFGGGGGGGGGGGGGGGGGGGGGGGGGGGGGGGGGGGGGGGGGGGGGGGGFGGGGGGGGGFGGGGGGFGGGGGGGGGGGGGGGGFGGGGGGFFFFGGGGFFFFGGBFFFGGGGFFGFFFFFFGFFF?EFGG
@M02352:288:000000000-CKWC8:1:1101:12447:10777 1:N:0:TACGCTGC+AAGGAGTA
TACGGAGGGTCCAAGCGTTATCCGGAATCATTGGGTTTAAAGGGTCCGTAGGCGGGCAGCTCAGTCAGTGGTGAAAGTCTGCAGCTCAACTGTAGAATTGCCATTGATACTGGTTGTCTTGAATTATTGTGAAGTATTTAGAATAAGTAGTGTAGCGGTGAAATGCATAGATATTACTTAGAATACCAATTGCGAAGGCAGAGTACTAACAATATATTGACGCTGATGGACGAAAGCGTGGGGAGCGAACAGGATTAGATACCCTGGTAGTCCACGCCGTAA
+
GGGGGGGGGGFFGGGGGGGDGGGGGFCGEGFGGGGGGGGGGGGGGFGGGCEGGGGEGGEG<FFGGGFGGGGGGGGGGGG?FGGGGGGGFGGCFFGGG9FGGF?FCGGCFFGGGGFCFGGGGGGGGGFGGFGGGGGGFGGGGFGGGGGGGGGGGGGGGGGGGGGGGGGGFGGGFGGGFGGGGGFEFGGGGGGGGGG5EGGFGFGGFDFGFGGFB+?FGGCGGGDGG:<9CFDDEGDBGGGGGGFBBEDCGGFFB:FGBFDFFGGGFFGFFFFFFGF?BF>;GD
@M02352:288:000000000-CKWC8:1:1101:21315:10779 1:N:0:TACGCTGC+AAGGAGTA
TACGGAGGGTGCGAGCGTTAATCGGAATTACTGGGCGTAAAGCGCATGCAGGTGGTTCATTAAGTCAGATGTGAAAGCCCCGGGCTCAACCTGGGAACTGCATTTCGAACTGACAAACTAGAGTTTTGTAGAGGGGGGTAGAATTTCAGGTGTAGCGGTGAAATGCGTAGAGATCTGAAGGAATACCAGTGGCGAAGGCGGCCCCCTGGACAGACACTGCCACTCAGATGCGAAAGCGTGGGGAGCAAACAGGATTATATACCCTGGTAGTCCACGCCGTAAA
+
FAFDCBFFGGGGEEGGC7FCGGGGGCGGGDFGAFGGCFFGGGGGDEFEFDDFCCDFFGGGGGGDFA<FEFFGFDGGE<B=?CCBC:BEFGGGGGEGGGAEGCGDDFAFGGGGGFEBBFE<FGFFGFGDGFA9FFEGGGGGGGGGGGF7CE?CF:FFGGEGGGG?@GEG8CEG7EGFEFGGGFG?CFG98E6AC>ECEGF>CEG5EGGD5*8>CCFGGGF+*<@+A*6<AF957EEC4D5DGGG)76F*7CGF;:,:F)16697CC559/:=<<*9592953*1
@M02352:288:000000000-CKWC8:1:1101:14740:10785 1:N:0:TACGCTGC+AAGGAGTA
TACGGAGGGTCCGAGCGTTATCCGGAATCATTGGGTTTAAAGGGTCCGCAGGCGGTCGATTAAGTCAGAGGTGAAATCCCATAGCTTAACTATGGAACTGCCTTTGATACTGGTTGACTTGAGTCATATGGAAGTAGATAGAATGTGTAGTGTAGCGGTGAAATGCATAGATATTACACAGAATACCGATTGCGAAGGCAGTCTACTACGTATGTACTGACGCTCATGGACGAAAGCGTGGGGAGCGAACAGGATTAGATACCCTGGTAGTCCACGCCGTAA
+
GGGGGGGGGCGGGGGGGFGGGGFGGEEGFGGFGFGFGGGFFGGGGGFGGGGGGGGGGGGGGGGGGGFGFGGDGGGGGGGGGGGGGGGGGGGGFGGGGGGGGGGGGGFGGGGGGGGGGGGGGGGGGGGGGGGGFGGGGFFGGGGGGGGGGGGGGGGGGGGGGGGGGGGGGGGGGGGGGGGGGGGGGGGGFGGGGGGGGGGGGGGFGGGGGGGGGGGGGGGGGGGEGGFGGGGGGEGFGGGGGGFF>>GGDGFFFFF:<@A@EGFGFFGFFFFFFGFFFFFFGG
@M02352:288:000000000-CKWC8:1:1101:3052:10800 1:N:0:TACGCTGC+AAGGAGTA
TACGGAGGGTCCGAGCGTTATCCGGAATCATTGGGTTTAAAGGGTCCGCAGGCGGTCAATTAAGTCAGAGGTGAAATCCCATAGCTTAACTATGGAACTGCCTTTGATACTGGTTGACTTGAGTCATATGGAAGTAGATAGAATGTGTAGTGTAGCGGTGAAATGCATAGATATTACACAGAATACCGATTGCGAAGGCAGTCTACTACGTATGTACTGACGCTCATGGACGAAAGCGTGGGGAGCGAACAGGATTAGATACCCTGGTAGTCCACGCCGTAA
+
GGGGGGGGGGGGGEGGGGGGGGGFGFGFGGGAGGGGGGGGGGGGGGGGGGGGGGGGGGGGGGGGGGGGGGGGGGGGGGGGGGGGGGGGGGGGGGGGGGGGGGGGGGGGGGFFGGGGGGGGGGGFGFGGGGGGGGGGGGGFFGFFGGGGGGGGGGGGGGGGGFGFGGGGGGGGGGGGGGGGGGFFGGGGGGEGGGGGGDGGGGGGGGGGGGGGFFGGGGGGFGDGGGGGGGGDEGGFGG<8EGFFFFGGGGFF?FGG>F9?FGGFFFGFA@<A=FF?>?>4CC
@M02352:288:000000000-CKWC8:1:1101:7241:10829 1:N:0:TACGCTGC+AAGGAGTA
TACGGAGGGTGCGAGCGTTAATCGGAATTACTGGGCGTAAAGCGCATGCAGGTGGTTCATTAAGTCAGATGTGAAAGCCCGGGGCTCAACCTCGGAACTGCATTTGAAACTGGTGAACTAGAGTGCTGTAGAGGGGGGTAGAATTTCAGGTGTAGCGGTGAAATGCGTAGAGATCTGAAGGAATACCAGTGGCGAAGGCGGCCCCCTGGACAGACACTGACACTCAGATGCGAAAGCGTGGGGAGCAAACAGGATTAGATACCCTGGTAGTCCACGCCGTAA
+
GGGGGGGGGEGGGDGGGFGGGGGGGGGGGGGGGGGGGFGEFGGGGGGGGFGGEFGGFGGGGGGGFGFGFGFFGGGG9FGGGGGED:FGGGFGGGGGGGFEDFGFFGGGGGGGGGGGGGGGGGGGFFCDBFGGGFGGGGGGGGGGGGGGGGGGGFGGGEEEFGEC?FGGGGGGGGGFGGFGGGGGGGGFFFGGGGGGGGGGDGGGGGGGGFGGFGGGFFGGGGFGGGGGGGGDGEGEGGGGGGEF>FGG69>??0DG2FFFGGCGFFFFFFFFFGF?FBFFGG
@M02352:288:000000000-CKWC8:1:1101:13799:10859 1:N:0:TACGCTGC+AAGGAGTA
TACGGAGGGTGCGAGCGTTAATCGGAATTACTGGGCGTAAAGCGCATGCAGGTGGTTCATTAAGTCAGATGTGAAAGCCCGGGGCTCAACCTCGGAACTGCATTTGAAACTGGTGAACTAGAGTGCTGTAGAGGGGGGTAGAATTTCAGGTGTAGCGGTGAAATGCGTAGAGATCTGAAGGAATACCAGTGGCGAAGGCGGCCCCCTGGACAGACACTGACACTCAGATGCGAAAGCGTGGGGAGCAAACAGGATTAGATACCCTGGTAGTCCACGCCGTAA
+
GGGGGGGGGGGGGFGGGGGGFGGGGGGGGGGGGGGGGGGGGGGGGGGGGGGGGGGGGGGGGGGGGGGGGGGGGGGGGGGGGGGGGGGGGGGGGGGGFFGGGGGGGGGGGGGGGGGGGGGGGGGGGGGGGGGGGGGGGGGGGGGGGGGGGGGGGGGGGGGGGGGGGGGGGGGGGGGGGGGGGGGGGGGGGGGGGGGGGGGGGGGGGGGGGGGGGGGGGGGGGGGGGGGGGGGGGGGFGGGGGGFFFFGGGGFFFFGGFFFFGGGGFFGFFFFFFGFFF?DBGG
@M02352:288:000000000-CKWC8:1:1101:12984:10890 1:N:0:TACGCCGC+AAGGAGTA
TACGGAGGATCCAAGCGTTATCCGGAATCATTGGGTTTAAAGGGTCCGTAGGTGGATAATTAAGTCAGAGGTGAAATCTTGCCGCTTAACGGTAAAATTGCCTTTGATACTGGTTGTCTTGAGTTATTATGAAGTGGTCAGAATATGTAGTGTAGCGGTGAAATGCATAGATATTACATAGAATACCAATTGCGAAGGCAGATCACTAATAATATACTGACACTGATGGACGAAAGTGTGGGGAGCGAACAGGATTAGATACCCTGGTAGTCCACGCCGTAA
+
GGGGGGGGGGGGCGGGGGGGGGGGGG:F,CFGGGGGGGGGGGGGA,CFGGGGGGGG9FAFGGGGGGGG9CFGGGGGF5FGGG<FGG:FGG:FGGGGGGGGG<5EFGGGGGGGG<FGGGGGGGGG<@5:,7CF<FGGGF,<FGFG9,CF<FGGGGGGGGGGGGGGGG9FGGGGGG7EG93EFGG9,EF9FGGGGGGGGGGGG8EGGGG98,=,22,@FGGGGGGGGGGG9,?DGGGF+CGGGG)4(:7CEGFFFFGGBFFFGGGGFFGFFFFFFGF6>:DFGG
@M02352:288:000000000-CKWC8:1:1101:7596:10926 1:N:0:TACGCTGC+AAGGAGTA
TACGGAGGGTGCAAGCGTTATCCGGAATCATTGGGTTTAAAGGGTTCGTAGGCGGGCTGATAAGTCAGTGGTGAAATGCAGGGGCTCAACTCCGGCACTGCCATTGATACTGTTAGTCTTGAATTATTGTGAAGTGGTTAGAATATGTAGTGTAGCGGTGAAATGCTTAGATATTACATAGAATACCAATTGCGAAGGCAGATCACTAACAATGTATTGACACTGATGGACGAAAGCGTGGGGAGCGAACGGGATTAGATACCCCGGTAGTCCACGCCGTAA
+
GGGGGGGGGGGGGGGGGGGGGGGGGGGGGGCGGGGGFGGGGGGGGGGGGGGGGGGGGGGGGGGGGGGGGGGGGGGGGGGGFGGGGGGGGGGGEGGGFGGGGGFGCDGGGGGGGGGGGGGGGGFFGEFG<FFGGGGGGCGGGGGGGGGGFGGGGGGGGGGGGGGGGGGGGGGGGGGGGGGGGGGGGGFGGGGGGGGGGGGGGGGGGGGGGGGGFGGGGGGGGGGGGGFGGGGGGGGFGGGGGGF?FFGGGGFFFFGGFFFFGGGGFFGFFFFFFGFFFFFFDG
@M02352:288:000000000-CKWC8:1:1101:11865:10952 1:N:0:TACGCTGC+AAGGAGTA
TACGGAGGGTGCAAGCGTTATCCGGAATCATTGGGTTTAAAGGGTCCGCAGGCGGTCGATTAAGTCAGAGGTGAAATCCCATAGCTTAACTATGGAACTGCCTTTGATACTGGTTGACTTGAGTCATATGGAAGTAGATAGAATGTGTAGTGTAGCGGTGAAATGCATAGATATTACACAGAATACCGATTGCGAAGGCAGTCTACTACGTATGTACTGACGCTCATGGACGAAAGCGTGGGGAGCGAACAGGATTAGATACCCTGGTAGTCCACGCCGTAA
+
GGGGGGGGGGGGGGGGGGGGGGGGGGGGGGGGGGGGGGGGGGGGGGGGGGGGGGGGGGGGGGGGGGGGGGGGGGGGGGGGGGGGGGGGGGGGGGGGGGGGGGGGGGGGGGGGGGGGGGGGGGGGGGGGGGGGGGGGGGGGGGGGGGGGGGGGGGGGGGGGGGGGGGGGGGGGGGGGGGGGGGGGGGGGGGGGGGGGGGGGGGGGGGGGGGGGGGGGGGGGGGGGGGGGGGGGGGGFGGGGGGFFFFGGGGFFFFGGFFFFGGCFFFGFFFFFFGF?FFFFGG
@M02352:288:000000000-CKWC8:1:1101:6215:10958 1:N:0:TACGCTGC+AAGGAGTA
TACGGAGGGTCCGAGCGTTATCCGGAATCATTGGGTTTAAAGGGTCCGCAGGCGGTCAATTAAGTCAGAGGTGAAATCCCATCGCTCAACGATGGAACTGCCTTTGATACTGGTTGACTTGAGTCATATGGAAGTAGATAGAATGTGTAGTGTAGCGGTGAAATGCATAGATATTACACAGAATACCGATTGAGAAGGCAGTCTACTACGTATGTACTGACGCTCATGGACGAAAGCGTGGGGAGCGAACAGGATTAGATACCCTGGTAGTCCACGCTGTAA
+
GGGGGGGGGGGGGDFGGGGFGGECEFGGGGGGGGGGEGGFGGFEGGGGGGCCFGGGGGGGGFFGGFGGDFGGGGGGGGGGGGEFGGGGGGGGGGGGGGGGGGGGGGGGGGGGGGGGGGGFGGGGGGGFFGAFGGGGGGGGGFGGGFGGFDFGGD9FCGGGGGGGGGGGGGGGGGGGGGGGGGGGFGGDGGGGGGGGGGGFGGGGGGGGGGGGGGGGGGFFG8C8C7<CGFGCC8DEGGGGGGF<9>DGGGEFF6CC7F9BGGGFF>CFFFFFFCFBB<DFCC
@M02352:288:000000000-CKWC8:1:1101:8392:11009 1:N:0:TACGCTGC+AAGGAGTA
TACGGAGGATCCAAGCGTTATCCGGAATCATTGGGTTTATAGGGTCCGTAGGTGGATAATTAAGTCAGAGGTGAAATCCTGCAGCTCAACTGTAGAATTGCCTTTGATACTGGTTATCTTGAGTTATTATGAAGTAGTTAGAATATGTAGTGTAGCGGTGAAATGCATAGATATTACATAGAATACCAATTGCGAAGGCAGTCTACTACGTATGTACTGACACTCAGATGCGAAAGCGTGGGGAGCAAACAGGATTAGATACCCTGGTAGTCCACGCCGTAA
+
G@69-67@,6CFF8FD66-BFGA6F,6C<,96,6C8,8,,-C6EEF<F@FG:C@@DD9CFE?FCE??9?E<:4C,CFEFA9C44C,CEFGGGEC??F?<<<FG<,,55,C,AF?EFEECFE9F??FA<F9EB,C5:5?AAC?,CAFGGFFFFA=,FG7FBF9@F=FFGGA8,3EFAD=;;BGGFGA<33C,@@@+>@C8BE<8DGGGEF:39DFCGGGGG?DFGCC:9CDC5/:8)0:9C*:.((:99=DF;?781;*6F9?<7=FC6)9<97FFBF:3;7*
@M02352:288:000000000-CKWC8:1:1101:24104:11057 1:N:0:TACGCTGC+AAGGAGTA
TACGGAGGGGGTTAGCGTTGTTCGGAATTACTGGGCGTAAAGCGTACGTAGGCGGATCAGAAAGTATAGGGTGAAATCCCAGGGCTCAACCCTGGAACTGCCTTATAAACTCCTGGTCTTGAGTTCGAGAGAGGTGAGTGGAATTCCAAGTGTAGAGGTGAAATTCGTAGATATTTGGAGGAACACCAGTGGCGAAGGCGGCTCACTGGCTCGATACTGACGCTGAGGTACGAAAGTGTGGGGAGCAAACAGGATTAGATACCCTGGTAGTCCACACCGTAA
+
GGGGCFGGGGGGGGGGGGGGGGGGGCEGGGGGGGGGGGGGGGGGEEGGGGGGGGGGGDEGFGGGGG<FFFGGGGGGFGGGGGGGGGGGGGGGDGGGGGGGGFGGGGGGGGGGGGGGGGGGGGGGGGGGGGGGGGGGGGGGGGGGGGGFGGGGGDFCGGGGGGGGGGGGGGGGGGFGFGGDEGGGGGGGGGGGGGGGEGGGGGGGCFGGGGFFGCEFGGFGGGGGGGGGGFGGGGG:DFGFGG>?BEGGGGFFBFGGFFBFFGGGFFGFFFBFFGFBFFF?GD
@M02352:288:000000000-CKWC8:1:1101:24991:11059 1:N:0:TACGCTGC+AAGGAGTA
TACGAAGGTCCCGAGCGTTATTCGGAATCACTGGGCGTAAAGGGAGCGTAGGCGGCGCGGTAAGTCAGATGTGAAATCTGGGGGCTCAACCCCCAAACTGCATTCGATACTGCCGTGCTAGAGTAATGGAGAGGTAACTGGAATTCTCGGTGTAGCAGTGAAATGCGTGGATATCGAGAGGAAGACCAATGGCGAAAGCAGGTTACTGGACATTTACTGACGCTGAGGCTCGAAGGCTAGGGTAGCGAAAGGGATTAGATACCCCTGTAGTCCTAGCAGTAA
+
GGGG9FGGGFAFBEGGGGGBF,EFGGFGEG8FGGGGGGGGGGFGGGGG7FFGGGGC:F=+CFGGGGGGGGGGGGGGGGG9F8FGGGGGGGG=B7BFGDGGGGGFCGG<FGGGG8FCFFGFFFGGG=3F=FGGGGC@FCFGGGGGGGF;*CFGGGGG@FGGGGGGGGGG5CEGGG78BCGGGGGGGGGGGGGGGGGGEGGGGGG:EEGGGGGC@++<EGGGGGGGGGGGGGGGGGDFGGFFGGFFFFCGGD>>BFGGBFFFGGGGF>FFFFFFFGBAB<BFGG
@M02352:288:000000000-CKWC8:1:1101:25049:11074 1:N:0:TACGCTGC+AAGGAGTA
TACGGAGGGTGCGAGCGTTAATCGGAATTACTGGGCGTAAAGCGCGCGTAGGCGGTTATTTAAGTCAGATGTGAAAGCCCTGGGCTCAACCTAGGAACTGCATTTGAAACTGGATAACTTGAGTATGGTAGAGAATGATGGAATTTCCAGTGTAGCGGTGAAATGCGTAGAGATTGGAAAGAATATCGATGGCGAAGGCAGTCATTTGGGCCAATACTGACGCTGAGGTGCGAAAGCGTGGGTAGCGAACGGGATTAGATACCCCGGTAGTCCACGCCGTAA
+
GGGGGGGGGEGGGDGGFFFDFAF@FEGGGGGGGGGFGFGGGGGGGGGGGGGGGGECEFGGGGGGGGGFGGGGGGGGGGGGGGGGGGGFFDFGGGGGGFFGGGGGGGGGFFFFGGGGGGGGGGGDGGFGGGGGGGGGGGGGGGGGGGGGGGGGGGGGGGFGGGGGGGGGGGGGGGFFGGGGGGFGGFGGGFGGGGGGGGGGGGGGCFGGGGG=EGGGGGGFGGGCEDGGGGFGEGGFGG<EGG><??GGECDFBBGG2?AFGGFFFEG@>@>A4CFBF?F9DD
@M02352:288:000000000-CKWC8:1:1101:27508:11111 1:N:0:TACGCTGC+AAGGAGTA
TACGGAGGGTCCGAGCGTTAATCGGAATTACTGGGCGTAAAGCGTACGCAGGCGGTTTGTTAAGCGAGATGTGAAAGCCCCGGGCTCAACCTGGGAACTGCATTTCGAACTGACAAACTAGAGTTTTGTAGAGGGTGGTAGAATTTCAGGTGTAGCGGTGAAATGCGTAGAGATCTGAAGGAATACCAGTGGCGAAGGCGGCCACCTGGACAATAACTGACGCTCATGTACGAAAGCGTGGGGAGCAAACGGGATTAGATACCCCGGTAGTCCACGCCGTAA
+
GGGGGGGGGGFGGGGGGGGGCGGGGGGGGGGGGGGFGGGGGGGGGDGGEGFGGGGFEEGGGGGGGGGGGGGGGGGGGGGGGGGGGGGGGGGGGGGGGGGFGGFGGGGGGGGGGGGGGGGGGFGFGGGGCGFGGGGFFEGFGGFCBFGGGGGGGGFCEGGGGGGGGGGGGGDFFGGGGGGGGGGGGGGGGGGGGGGGGEFGGECGGGGGFFGG>CFGFGGG?CGCEGFFGCFFGGGFGGGGGGF?BFGGFFFEBFGC?FFFGGDGF>D@FFABFGFFF<E1CD
@M02352:288:000000000-CKWC8:1:1101:26208:11138 1:N:0:TACGCTGC+AAGGAGTA
TACGGAGGGGGTTAGCGTTGTTCGGAATTACTGGGCGTAAAGCGCACGTAGGCGGATCAGAAAGTATAGGGTGAAATCCCAGGGCTCAACCCTGGAACTGCCTTATAAACTCCTGGTCTTGAGTTCGAGAGAGGTGAGTGGAATTCCGAGTGTAGAGGTGAAATTCGTAGATATTCGGAGGAACACCAGTGGCGAAGGCGGCTCACTGGCTCGATACTGACGCTGAGGTGCGAAAGTGTGGGGAGCAAACAGGATTAGATACCCTGGTAGTCCACACCGTAA
+
GGGFGEFEGEGGGFGGEFEGGFGGGDGGGGGFGGGGGGEEGGGGGGGGGGGGGGGGGGGG=<FGFFGGGGGFGGGGGGGGGGGGGFGGGFGGGFGGGGGGG8FGGGGGGGGGGGGFGGGGFGGFFGGGFGGGGGFGGGGGFGGGGGGGGGDCFFC,CCGGGGGGGFGGGGGGGGGGGGGGGGGGGGGGGFFGGGGCEDFGGGGGGGGGGGGGGEGGGGFF61>=CDGGGGGGGGGFGFGGGGFFFEGDCDFFB:<D??AF?F67?@FFDFFB?F?BFFFFGD
@M02352:288:000000000-CKWC8:1:1101:3695:11141 1:N:0:TACGCTGC+AAGGAGTA
TACGGAGGATCCAAGCGTTATCCGGAATCATTGGGTTTAAAGGGTCCGTAGGTGGATAATTAAGTCAGAGGTGAAATCCTGCAGCTCAACTGTAGAATTGCCTTTGATACTGGTTATCTTGAATTATTGTGAAGTGGTTAGAATATGTAGTGTAGCGGTGGAATGCATAGATATTACATAGAATACCAATTGCGAAGGCAGATCACTAACAATATATTGACACTGATGGACGAAAGCGTGGGGAGCGAACAGGATTAGATACCCTGGTAGTCCACGCCGTAA
+
GGGGGEGGEGGGGGGGGGGGGGGGGGGGGGGGGGG:FGGGGGGGGGGGGGGGFGG<FFGGGGGGGGGGGGGGGGGGGGGGGGGGGFGGGGGGGGGGGGGGGGGGGGGFGFGGGGGGGGGGFGGGGGGGGGGFGG?FGGGGGGGGFFFGGGGGGGGGGGGG:<FGGGGGGGGFCGGGGGFGAGGGGGGGGGGGGGGGGGGGGF68CDGEFFGFGGGGGGGGGGGGGFGGGCGGGGGBGGGGGGFFFFGGGGFFBFDG?FFFGGGGFFGFFBBFFGF<>?DFGG
@M02352:288:000000000-CKWC8:1:1101:26608:11167 1:N:0:TACGCTGC+AAGGAGTA
TACGGAGGATCCAAGCGTTATCCGGAATCATTGGGTTTAAAGGGTCCGCAGGCGGTTGTTTAAGTCAGAGGTGAAAGTTTGCAGCTCAACTGTAAAATTGCCTTTGATACTGAATAACTTGAGTTATACGGAAGTAGATAGAATAAGTAGTGTAGCGGTGAAATGCATAGATATTACTTAGAATACCGATTGCGAAGGCAGTCTACTACGTATATACTGACGCTCATGGACGAAAGCGTGGGGAGCGAACAGGATTAGATACCCTGGTAGTCCACGCCGTAA
+
GGGGGEGGGFGGGGGGGGGGGGGGGGGGGGFFGGGFGGGGGGGGFFGGGGGGGGGFEGGGGGGGFGEGEFGGGGGGGGGGGGGGGEGGGGGGGFDGGFGGGGGGGGGGGGGG<FGCGGGGGGGGGGGGGGGGGGGGGGFGGGGGGGGGGGGGGGGGGGGGGGGGGGGGGGGGGGGGGGGGGGGGGGGGGGGGGGGGGGGGGGGGGGGGGGGGGGGGGGGGGGGGGGGGGGGGGGGFGGGGGGFFFFGGGGFFF?GGFFFFGGGGFFGFFFFFFGFFFFFFGG
@M02352:288:000000000-CKWC8:1:1101:14006:11171 1:N:0:TACGCTGC+AAGGAGTA
TACGGAGGGTCCGAGCGTTATCCGGAATCATTGGGTTTAAAGGGTCCGCAGGCGGTCGATTAAGTCAGAGGTGAAATCCCATAGCTTAACTATGGAACTGCCTTTGATACTGGTTGACTTGAGTCATATGGAAGTAGATAGAATGTGTAGTGTAGCGGTGAAATGCATAGATATTACACAGAATACCGATTGCGAAGGCAGTCTACTACGTATGTACTGACGCTCATGGACGAAAGCGTGGGGAGCGAACAGGATTAGATACCCTGGTAGTCCACGCCGTAA
+
GGGGGGGGGGGGGGGGGGGGGGGGGGGGGGGGGGGEGGGGGGGGGGGGGGGGGGGGGGGGGGGGGGGGGGGGGGGGGGGGGGGGGGGGGGGGGGGGGGGGGGGGGGGGGGGGGGGGGGGGGGGGGGGGGGGGGGGGGGGGGGGGGGGGGGGGGGGGGGGGGGGGGGGGGGGGGGGGGGGGGGGGGGGGGGGGGGGGGGGGGGGGGGGGGGGGGGGGGGGGGGGEGGGGGGGGGGGFGGGGGGFFFFGGGGFFF0CF?FAFGGGGFFGFFFFFFGFFFFFFGG
@M02352:288:000000000-CKWC8:1:1101:6462:11175 1:N:0:TACGCTGC+AAGGAGTA
TACGGAGGGTCCAAGCGTTATCCGGAATCATTGGGTTTAAAGGGTCCGCAGGCGGTCAATTAAGTCAGAGGTGAAAGCCCATCGCTCAACGATGGAACTGCCTTTGATACTGGTTGACTTGAGTTATACGGAAGTAGATAGAATAAGTAGTGTAGCGGTGAAATGCATAGATATTACTTAGAATACCGATTGCGAAGGCAGTCTACTACGTATATACTGACGCTCATGGACGAAAGCGTGGGGAGCGAACAGGATTAGATACCCTGGTAGTCCACGCCGTAA
+
GGGGGGGGGGGGGGGGGGGGGGGGGGGGGGGGGGGGGGGGGGGGGGGGGGGGGGGEGGGGGGGGGGGGGGGGGGGGGGGGGGGGGGGGGGGGGGGGGGGGGGGGGGGGGGGGGGGGGGGGGGGGGGGGGGGGGGGGGGGGGGGGGGGGGGGGGFGGGGGGGGFGGGGGGGGGGGGGGGGGGGGGGGGGGGGGGGGGGGGGGGGGGGGCFGGGGGGGGGGGGGGGGGGGGGGGGGGFGGGGGGF?>FGGGGFFFFGGFFFFGGGGFFFFFFFFFGFFFFFFGG
@M02352:288:000000000-CKWC8:1:1101:26010:11184 1:N:0:TACGCTGC+AAGGAGTA
TACGGAGGGTCCGAGCGTTATCCGGAATCATTGGGTTTAAAGGGTCCGCAGGCGGTCAATTAAGTCAGAGGTGAAATCCCATAGCTTAACTATGGAACTGCCTTTGATACTGGTTGACTTGAGTTATACGGCAGTAGATAGAATAAGTAGTGTAGCGGTGAAATGCATAGATATTACTTAGAATACCGATTGCGAAGGCAGTCTACTACGTATATACTGACGCTCATGGACGAAAGCGTGGGGAGCGAACAGGATTAGATACCCTGGTAGTCCACGCCGTAA
+
GGGGGGGGGGGFGGGGGGGGGGGGGGGGGGFGGGGEGGGGGGGGGGGGGGGGGGGGGGGGGGGGGGGGGGGGGGGGGGGGGGGGGGGGGGGGGFGGGGGFGGGGFGGGGGGGGGGGGGGGGGGGGGGGGGC+@CGGGFAFGGGGGFGFFAFFGGGGGGGDGGGGCEFGCEGGGGGGFFFGFGGGGGGGGGGGGGGGGDFGGGGGGFGGGGGGGGGGGGCCFGGGGGFGFGFDEGCEGG5EGGFFFF3D=D>@F:GGFFFFGGGGFFFFAFFFFGFFF<D>GC
@M02352:288:000000000-CKWC8:1:1101:24624:11192 1:N:0:TACGCTGC+AAGGAGTA
TACGGAGGGGGTTAGCGTTGTTCGGAATTACTGGGCGTAAAGCGTACGTAGGCGGATTGGAAAGTTGGGGGTGAAATCCCAGGGCTCAACCCTGGAACTGCCTCCAAAACTATCAGTCTAGAGTTCGAGAGAGGTGAGTGGAATTCCAAGTGTAGAGGTGAAATTCGTAGATATTTGGAGGAACACCAGTGGCGAAGGCGGCTCACTGGCTCGATACTGACGCTGAGGTACGAAAGTGTGGGGAGCAAACAGGATTAGATACCCTGGTAGTCCACACCGTAA
+
GGGGGFGGGGGGGGGGGGGGGGGGGEEGGGFGGGGGGGGGGGGGGGGGGGGGFGGEEGGGDFGGGGGGGGGGGGGGGGGGGGGGGGGGGGGGGGGGGGGGGGGGGGGGGGGGGGGGGGGGGGGGGGGGGGGGGGGGGGGGGGGGGGGGGGGGGGGCGGGGGGGGFGGGGG=FGGGGGFGGGGGGGGGGGGGGGGEGGGGGGGGGGGGGGGGGGGGFGGGGGGGGGGGGGGGGGGDFGGGGGGFFBEG<GGFFFFGGBFFFGGGGFFGF26>AFGFFFFFFGD
@M02352:288:000000000-CKWC8:1:1101:6034:11193 1:N:0:TACGCTGC+AAGGAGTA
TACGGAGGATCCAAGCGTTATCCGGAATCATTGGGTTTAAAGGGTCCGTAGGCGGTTTTATAAGTCAGTGGTGAAATCCGGCAGCTCAACTGTCGAACTGCCATTGATACTGTAGAACTTGAATTATTATGAAGTAACTAGAATATGTAGTGTAGCGGTGAAATGCTTAGAGATTACATAGAATACCAATTGCGAAGGCAGATCACTAATAATATACTGACACTGATGGACGAAAGCGTGGGGAGCGAACAGGATTAGATACCCTGGTAGTCCACGCCGTAA
+
GGGGGGGGEGGGFGGGGGGCF<FFGGGGDGGGGGGGFEGGGGGGGGGGGCCGFGG:FGGGGCEGGGGGFGGGGGGGGGGGGGGGDGGFFFFAFGGGDFGFGGEGGGGFCGGGGFGGGGGGGGGGGGGGGGGGFGGGGFGGGGDFFGGGGGGGGGGGGDGGGGGGGGGGCEFGGGCAFFFFGGCGFGGFFGGGGGDECE>FECFGCCFCGFG7EGGGGGGGGCGGGGGGGFFDGGDDGGDCEGDB;DGGEGE@??CGBFFFCGFGFFG@>@AAFGF:6:>FGC
@M02352:288:000000000-CKWC8:1:1101:12837:11196 1:N:0:TACGCTGC+AAGGAGTA
TACGGAGGGTGCAAGCGTTATCCGGAATCATTGGGTTTAAAGGGTTCGTAGGCGGGCTGATAAGTCAGTGGTGAAATGCAGGGGCTCAACTCCGGCACTGCCATTGATACTGTTAGTCTTGAATTATTGTGAAGTGGTTAGAATATGTAGTGTAGCGGTGAAATGCTTAGATATTACATAGAATACCAATTGCGAAGGCAGATCACTAACAATATATTGACGCTGATGAACGAAAGCGTGGGTAGCGAACAGGATTAGATACCCTGGTAGTCCACGCCGTAA
+
GGFFGEGGGGGGFGGGGGGGGGGGGCGG9EGGGGGFEGGFFGGGGGGGGGGGGGGGGGGFGGGGGGGGGGGFG,EFGGGGGGGGGGGGGGGGGGGGGGGFGGGGGGGDGGGGGGCGGFGGGG8FFFGGGGGDFCGGGGGGGGGGFFGGGGGGGFGGGGCF:FCFGGGGGGGGGGFGGGCFFFGFFFGGGGGGGGGEG8CGGFCFDGD9FGFGCFCFFGGCFGCGGGFGGGGGGCGBFGD:CEEF?FGDGD:F?0FG>?<FFGFDFFCFFFFA4:?<BF>;GG
@M02352:288:000000000-CKWC8:1:1101:9564:11222 1:N:0:TACGCTGC+AAGGAGTA
TACGGAGGGTGCAAGCGTTATCCGGATTTATTGGGTTTAAAGGGTCCGTAGGCGGATTAATAAGTCAGTGGTGAAAACCTACAGCTCAACTGTAGAACTGCCATTGAAACTGTTAGTCTTGAATTAGAGTGCAGTGGTTAGAATGTGTAGTGTAGCGGTGAAATGCATAGATATTACACAGAATACCGATTGCGAAGGCAGATCACTAACTCTATATTGACGCTGATGGACGAAAGCGTGGGGAGCGAACAGGATTAGATACCCTGGTAGTCCACGCCGTAA
+
GGGGGFGGDFGGGGGGGGGFGGGGGCGGGGGGGGGG@GGGGGGGGFAFGGGGGGGCGGF,CFGGGGGGGGGGGGGGGGGGGGFFCFGGGGGGGGGGGGGGGEGGGGGGGGGGGGDGGGGGGGGGFGGFGEGGGGFFGGFFGGGGGGCFGGGGGGGGGGGGGGGGGGAFFFGGFGGGGCCFGGGGGGGEEEFGGGGGGGGGGGGGGGGGGGGGC;BGGGGGGGGGGG7EFFFGGGGFCGGGGGFFFFGGGCDFBFGGDF>FGGGCFFFFFFAAFGF?>:EBDD
@M02352:288:000000000-CKWC8:1:1101:19281:11238 1:N:0:TACGCTGC+AAGGAGTA
TACGGAGGGTCCGAGCGTTATCCGGAATTATTGGGTTTAAAGGGTCCGCAGGCGGTCAATTAAGTCAGAGGTGAAATCCCATAGCTTAACTATGGAACTGCCTTTGATACTGGTTGACTTGAGTCATATGGAAGTAGATAGAATGTGTAGTGTAGCGGTGAAATGCATAGATATTACATAGAATACCGATTGCGAAGGCAGATCACTAATAATATATTGACACTGATGGACGAAAGCGTGGGTAGCGAACGGGATTAGATACCCCGGTAGTCCACGCCGTAA
+
GGGGGGGGGGFGGGGGGGGGGGGGGGEG,CFGGGGEGGGGGGGGGF<FGGGGGGGFGFFGGGGGGGGGGGGGGGGGGGGGGA<FGG<FGGC?EFFGGGGGGGFFDFGCGGGGFGGEFFGGGFFFGGGCFGGGCFFFFEFCFGGGGGGGGGGGGGGGGGGGGGGGFC;EGGGFGGFECF;@FGFGGGG@*CCEGGGGGECCC5CCBFGB6CFGCGCCFGC9?;CGGGGGCCFCCEDEGGGGGGDDFFDG5CEF?:GFFF>FFFE6<5D>BEAFFF=?>FE;GG
@M02352:288:000000000-CKWC8:1:1101:25464:11260 1:N:0:TACGCTGC+AAGGAGTA
TACGGAGGGGGTTAGCGTTGTTCGGAATTACTGGGCGTAAAGCGTACGTAGGCGGATCAGAAAGTAGGGGGTGAAATCCCGAGGCTCAACCTCGGAACTGCCTCCTAAACTCCTGGTCTTGAGTTCGAGAGAGGTGAGTGGAATTCCAAGTGTAGAGGTGAAATTCGTAGATATTTGGAGGAACACCAGTGGCGAAGGCGGCTCACTGGCTCGATACTGACGCTGAGGTACGAAAGTGTGGGGAGCAAACAGGATTAGATACCCTGGTAGTCCACACCGTAA
+
GGGGGFFGGGGGGGGGGGGGGGGGGGGGGGGGGGGGGEGGGGGGGEGGGGGGGGG@FFGGFGFEGFGGGGGGGGGGGGGGGGGGGGGGGGGFGGGGGGGGGGGGGGGGGGGGGGGGGGGGGGGGGGGGGGGGGGGGGGGGGG9FFGGGGGGGGGGGGGGGGGGGGDGGGGGGGGGGGGFGGGGFGGGGGGGGGGGGGGGGEGGGGGGGGGGGGGGFGGGFGCEGGGGGGGGGGFGFGGGGGGFFFFFFFGFFFFGG?FFFGGGGFFGFFFFFFCF7::52CC
@M02352:288:000000000-CKWC8:1:1101:17803:11276 1:N:0:TACGCTGC+AAGGAGTA
TACGGAGGGGGTTAGCGTTGTTCGGAATTACTGGGCGTAAAGCGTACGTAGGCGGATTGGAAAGTTGGGGGTGAAATCCCAGGGCTCAACCCTGGAACTGCCTCCAAAACTATCAGTCTAGAGTTCGAGAGAGGTGAGTGGAATTCCAAGTGTAGAGGTGAAATTCGTAGATATTTGGAGGAACACCAGTGGCGAAGGCGGCTCACTGGCTCGATACTGACGCTGAGGTACGAAAGTGTGGGGAGCAAACAGGATTAGATACCCTGGTAGTCCACACCGTAA
+
GGGGGFGGGGGGGGGGGGGGGGGGGGGGGGGGGGGGGGGGGGGGGGGGGGGGGGGGGGGGGGGGGGGGGGGGGGGGGGGGGGGGGGGGGGGGGGGGGGGGGGGGGGGGGGGGGGGGGGGGGGGGGGGGGGGGGGGGGGGGGGGGGGGGGGGGGGGGGGGGGGGGGGGGGGEFGGGGGGGGGGGGGGGGGGGGGGGGGGGGGGGGGGGGGGGGGGGGGGGGGGGGGGGGGGGGGGGFGGGGGGFFFFGGGGFFFBGGBFFFGGGGFFGFFFFBFGFFFFFFGD
@M02352:288:000000000-CKWC8:1:1101:28833:11290 1:N:0:TACGCTGC+AAGGAGTA
TACGGAGGGTCCGAGCGTTATCCGGAATTATTGGGTTTAAAGGGTCCGTAGGCGGGCCGTTAAGTCAGGGGTGAAAGTCTGCGGCTCAACCGTAGACATGCCTTTGATACTGGCGGTCTTGAGTTATGGTGAAGTGGGCGGAATATGTAGTGTAGCGGTGAAATGCATAGATATTACATAGAACACCGATTGCGAAGGCAGCTTACTAACCATATACTGACGCTGATGGACGAAAGCGTGGGGAGCGAACAGGATTAGATACCCTGGTAGTCCACGCCGTAA
+
GGGG7FGGEBAFGGGGGGGGGGGGGG+FFGGGGGGGGGGGGGGGC,9@FGGGGGGGCCCF+BGGGGGGFDGGGGGGF?FFEAFGGGGGFGGDEDE:,,@FGGGGGGGEGGGG,,*3CFGGGFGGFFGGGEGGCG<FC:FFGGGG:?<C,?FGGGGGGGGGGGGGGGDCGGGGGGCCC?FGGGGGGGGCEGGGGGGEGGGCE=;++3C@7CFGFCCFGGEGGGGGGD77+7FGGGGFGGGDEGFFFE5CEGD@<BFGFFFFCFGGFFGF<F>AFG@?B6@FGD
@M02352:288:000000000-CKWC8:1:1101:16053:11300 1:N:0:TACGCTGC+AAGGAGTA
TACGGAGGGTGCGAGCGTTAATCGGAATTACTGGGCGTAAAGCGCATGCAGGTGGTTCATTAAGTCAGATGTGAAAGCCCGGGGCTCAACCTCGGAACTGCATTTGAAACTGGTGAACTAGAGTGCTGTAGAGGGGGGTAGAATTTCAGGTGTAGCGGTGAAATGCGTAGAGATCTGAAGGAATACCAGTGGCGAAGGCGGCCCCCTGGACAGACACTGACACTCAGATGCGAAAGCGTGGGGAGCAAACAGGATTAGATACCCTGGTAGTCCACGCCGTAA
+
GGGGGGGGGGGGGGGGGGGGGGGGGGGGGGGGGGGGGGGGGGGGGGGGGGGGGGGGGGGGGGGGGGGGGGGGGGGGGGGGGGGGGGGGGGGGGGGGFFGGGGGGGGGGGGGGGGGGGGGGGGGGGGGGGGGGGGGGGGGGGGGGGGGGGGGGGGGGGGGGGGGGGGGGGGGGGGGGGGGGGGGGGGGGGGGGGGGGGGGGGGGGGGGGGGGGGGGGGGGGGGGGGGGGGGGGGGGFGGGGGGFFFFGGGGFFFFGGFFFFGGGGFFGFDFFFFGFFFFFFGG
@M02352:288:000000000-CKWC8:1:1101:8290:11314 1:N:0:TACGCTGC+AAGGAGTA
TACGGAGGGTCCGAGCGTTAATCGGAATTACTGGGCGTAAAGCGCGCGTAGGTGGTTATTTAAGTCAGATGTGAAAGCCCTGGGCTCAACCTAGGAACTGCACCTGATACTGGATAACTAGAGTACAGAAGAGGGTAGTGGAATTTCCTGTGTAGCGGTGAAATGCGTAGATATAGGAAGGAACACCAGTGGCGAAGGCGACTACCTGGTCTGATACTGACACTGAGGTGCGAAAGCGTGGGGAGCAAACAGGATTAGATACCCTGGTAGTCCACGCCGTAA
+
GGGGGCFGGGGGGGGGGGGGGGGGGGGGGGGGGGGGGGGGGGGGGGGGGGGGGGGFGGGGGGGGGGGGGGGGGGGGGGGGGGGGGGGGGGGGGGGGGFGGGGGGGGGGGGGGGFFGGGGGGGGGGGGGGGGGGGGGGGGGGGGGGGGGGGGGGGGGGGGGGGGGGGGGGGGGGGGGGGGGGGGGGGGGGGGGGGGGGGGGGGGGGGGGGGGGGGGFFFGGFGGGGGGGGGGGGGGFGGCEGGFFFFGGGGFFBFGGFFFFGGGGFFGFFFFF=FFFFFFFGG
@M02352:288:000000000-CKWC8:1:1101:10228:11321 1:N:0:TACGCTGC+AAGGAGTA
TACGGAGGGTCCAAGCGTTATCCGGAATCATTGGGTTTAAAGGGTCCGCAGGCGGTCAATTAAGTCAGAGGTGAAAGCCCATCGCTCAACGATGGAACTGCCTTTGATACTGGTTGACTTGAGTTATACGGAAGTAGATAGAATAAGTAGTGTAGCGGTGAAATGCATAGATATTACTTAGAATACCGATTGCGAAGGCAGTCTACTACGTATATACTGACGCTCATGGACGAAAGCGTGGGGAGCGAACAGGATTAGATACCCTGGTAGTCCACGCCGTAA
+
GGGGGGGGGGGGGGGGGGGGEFFGGGGG@FGFGGGBFGGGGGEGGGGGGEGGGGGGGGFFGFGEEDGGGGGGGFGGFGGGGGFCGFGGGG7FGGGGGGGGGGGGGGFFEFGGG<BCGFGGFGGGGCGGEFFGGGFDFFGGGGGGCEFGGGGGGGGGGGGGGGGGGGGGGGGDFGGGGGGGGGGGGCGGDGFGGGGGGGGFEEGGGGGGFCFGGGGFGGGDCCEGGGGGC?CDGC5B4EGGGGF?FFGDGGFFB?GF?FFFGGGGFF*?AFBFFGFFFFFFGG
@M02352:288:000000000-CKWC8:1:1101:22557:11323 1:N:0:TACGCTGC+AAGGAGTA
TACGGAGGGTCCGAGCGTTATCCGGAATCATTGGGTTTAAAGGGTCCGCAGGCGGTCGATTAAGTCAGAGGTGAAATCCCATAGCTTAACTATGGAACTGCCTTTGATACTGGTTGACTTGAGTCATATGGAAGTAGATAGAATGTGTAGTGTAGCGGTGAAATGCATAGATATTACACAGAATACCGATTGCGAAGGCAGTCTACTACGTATGTACTGACGCTCATGGACGAAAGCGTGGGGAGCGAACAGGATTAGATACCCTGGTAGTCCACGCCGTAA
+
GFFD@BCEGFGGG>EEECCGGGGEG@BF<EFFFFF@@CDE<FFGGGGGGGGCGDGGGGGGACGGGGGGGGGEGEGFGFFFGC?=,?FGGGG,BFGGGGGFGGGGAFG9DFFGFFFECFDFD<F>F=FGFFGFFFGGGGF=CA=FGGFGCFDGGGGGDCFGFEFGGGAEGGG99,>FFFFCGGGFFGGGGGGGCECEGDGGE98BGGG97CGGGGGFFGGGCEG8EGGGFFGGE:DDGGGGGGEFFF3>CGD?:14>7?A?CEC667DFFFFAFD6?>BEFDC
@M02352:288:000000000-CKWC8:1:1101:14918:11336 1:N:0:TACGCTGC+AAGGAGTA
TACGGAGGGGGTTAGCGTTGTTCGGAATTACTGGGCGTAAAGCGCACGTAGGCGGATCAGAAAGTATAGGGTGAAATCCCAGGGCTCAACCCTGGAACTGCCTTATAAACTCCTGGTCTTGAGTTCGAGAGAGGTGAGTGGAATTCCGAGTGTAGAGGTGAAATTCGTAGATATTCGGAGGAACACCAGTGGCGAAGGCGGCTCACTGGCTCGATACTGACGCTGAGGTGCGAAAGTGTGGGGAGCAAACAGGATTAGATACCCTGGTAGTCCACACCGTAA
+
GGGGGCFGGGGGGGGGGGGGGGGGGGGGGGGGGGGGGGGGGGGGGGGGGGGGGGGGGGGGFGGGGFGGGGGGGGGGGGGGGGGGGGGGGGGGGGGGGGGGGGGGGGGGGGGGGGGGGGGGGGGGGGGGGGGGGGGGGGGGGGGGGGGGGGGGGGGDGGGGGGGGGGGGGGGGGGGGGGGGGGGGGGGGGGGGGGGGGGGGGGDEGGGGFGGGGEGGGGGGGGGGGGGFFCGGGGGFGGGGGGFFFFGGFGFFF?GGFFFFGGGGFFGFFFFFFGFFFFEFGG
@M02352:288:000000000-CKWC8:1:1101:26106:11348 1:N:0:TACGCTGC+AAGGAGTA
TACGGAGGGTGCGAGCGTTAATCGGAATTACTGGGCGTAAAGCGCATGCAGGTGGTTCGTTAAGTCAGATGTGAAAGCCCGGGGCTCAACCTCGGAACTGCATTTGAAACTGGCGGGCTAGAGTACTGTAGAGGGGGGTAGAATTTCAGGTGTAGCGGTGAAATGCGTAGAGATCTGAAGGAATACCAGTGGCGAAGGCGGCCCCCTGGACAGATACTGACACTCAGATGCGAAAGCGTGGGGAGCAAACAGGATTAGATACCCTGGTAGTCAACGCCGTAA
+
GGGGGGGGGGGGGGGGGGGGDAFGGGGGFGGGGGGGGGFGFGFGGGFGGGGGEGGEGGGGGGGGGGGGGGGGGFGGGGGFGGGEFGGGFFGGGGGGGGGFGGGGGGGGGGGGGGGGGGGGGGGFGGGGGGGGGGGGGGGGEGGGGGGGGGGGGGGGGGGGGFFGGGGCEGGGGGGGGGGGGGGGGGGGGGGGGGGGGGGGGE5CGGEGGGGGGGG?FGGDFGGFFGFCFCGGG8C>FGDGGGE66>G<695F?<GG264709C4?FD:-=A4*27:99>9GD
@M02352:288:000000000-CKWC8:1:1101:26125:11353 1:N:0:TACGCTGC+AAGGAGTA
TACGGAGGGTGCGAGCGTTAATCGGAATTACTGGGCGTAAAGCGCATGCAGGTGGTTCGTTAAGTCAGATGTGAAAGCCCGGGGCTCAACCTCGGAACTGCATTTGAAACTGGCGGGCTAGAGTACTGTAGAGGGGGGTAGAATTTCAGGTGTAGCGGTGAAATGCGTAGAGATCTGAAGGAATACCAGTGGCGAAGGCGGCCCCCTGGACAGATACTGACACTCAGATGCGAAAGCGTGGGGAGCAAACAGGATTAGAGACCCTGGTAGTCCACGCCGTAA
+
GGFGGFFGGFGGFCFEGFGGFGFGGEEGGGGGGGGGGGGGFGGGDEGGG<FGGGGFGGGGGFFGFFGGGGGGFGGGGGGGGGGDFGGGGFEFGGGGGGGGGGGDGGGGGGGFGGGGGGGGGGGFFFGGGGGFGGFGDGGEGGFGGFFFGGGGGGGGGG>EGCFFFGGGGE5EF+<<EGGGGFFFFD8@CFFC>EEEGGFEGGEEEDEGGGFC>CFGGFGFGEECEFFGGFG:/:CEDG9CEGF?;EGCFCFF:84><F<*<>CD?>FF2@DA*?F<>:D9D<
@M02352:288:000000000-CKWC8:1:1101:25777:11356 1:N:0:TACGCTGC+AAGGAGTA
TACGGAGGGTGCGAGCGTTAATCGGAATTACTGGGCGTAAAGCGCATGCAGGTGGTTCATTAAGTCAGATGTGAAAGCCCGGGGCTCAACCTCGGAACTGCATTTGAAACTGGTGAACTAGAGTGCTGTAGAGGGGGGTAGAATTTCAGGTGTAGCGGTGAAATGCGTAGAGATCTGAAGGAATACCAGTGGCGAAGGCGGCCCCCTGGACAGACACTGACACTCAGATGCGAAAGCGTGGGGAGCAAACAGGATTAGATACCCTGGTAGTCCACGCCGTAA
+
GGGGGGGGG@CGEGGGGGGD<EFFGGGGGGGGGGGGGGGGGGGGC@=F<FGG9FFGG9ECFGEFGGFCFGGGGGGGGGGG:FGGGGGGGGG<CFFGFGDGGGFGGGGGGGGGGGCDGGGGGGGGGFGGGGGFGGGECEEEGGGGG+<9FGGGGGGGGGGGGGGGGGGGGGGFGGGDFDGGGGGEGG?CGGGGGGGGGGGGGGC8CGGGGGGG8:CFGGGGGCGGCGG<?CFGGGGFGGDGGGFFFFGGGGFFFFGGFFFFFGGGFFGFBFFFFGFFF:EFGG
@M02352:288:000000000-CKWC8:1:1101:16693:11366 1:N:0:TACGCTGC+AAGGAGTA
TACGGAGGGTCCAAGCGTTATCCGGAATCATTGGGTTTAAAGGGTCCGCAGGCGGTCAATTAAGTCAGAGGTGAAAGCCCATCGCTCAACGATGGAACTGCCTTTGATACTGGTTGACTTGAGTTATACGGAAGTAGATAGAATAAGTAGTGTAGCGGTGAAATGCATAGATATTACTTAGAATACCGATTGCGAAGGCAGTCTACTACGTATATACTGACACTCAGAGACGAAAGCGTGGGTAGCAAACAGGATTAGATACCCTGGTAGTCCACGCCGTAA
+
GGGGGGGGGGGGGGGGGGGGGGGGGGGGGGGGGGGGGGGGGGGGGGGGGGGGGGGGGGGGGGGGGGGGGGGGGGGGGGGGGGGGGGGGGGGGGGGGGGGGGGGGGGGGGGGGGGGGGGGGGGGGGGGGGGGGGGGGGGGGGGGGGGGGGGGGGGGGGGGGGGGGGGGGGGGGGGGGGGGGGGGGGGGGGGGGGGGGGGGGGGGGGGGGGGGGGGGGGGCGGGGGGGGGGGGGGGGFGGGGGGFFFFGGGGFFFFGGFFFFGGGGFFGFFFAFFGFFFFFFGD
@M02352:288:000000000-CKWC8:1:1101:27648:11401 1:N:0:TACGCTGC+AAGGAGTA
TACGGAGGGTGCAAGCGTTATCCGGAATCATTGGGTTTAAAGGGTCCGTAGGCGGGCTAATAAGTCAGTGGTGAAATGCAGGGGCTTAACTCCGGCACTGCCATTGATACTGTTAGTCTTGAATTATTGTGAAGTGGTTAGAATATGTAGTGTAGCGGTGAAATGCTTAGATATTACATAGAATACCAATTGCGAAGGCAGATCACTAACAATATATTGACGCTGATGGACGAAAGCGTGGGTAGCGAACAGGATTAGATACCCTGGTAGTCCACGCCGTAA
+
GGFGGGEGGFGGGGGGGGGGGGCBFCCFGGGGGFGCFGGGGGGGGGGGGGGGGGGGGCFFGGGEGGFGGGGGGGGGGGGGGGGGGGGGGGGCGGGGGGGGFGGGGG>FFGGGFFFFGGGGGG<FFFGGGCFGGGGFGFG9FFFGGGGGGGGGFGGGEGGGGGGGFFFGGGGGGGGGGGGGGGGFFFFGGGGGGGGEGGGGGGCGGGGFGGGGGGFCGFGGGGGGGGGGGGGGGCD@FGGGDGFFBFDDG357:1>F>FAFGCEF@:CFDFF>FGF?BBB>59
@M02352:288:000000000-CKWC8:1:1101:12310:11421 1:N:0:TACGCTGC+AAGGAGTA
TACGGAGGATCCAAGCGTTATCCGGAATCATTGGGTTTAAAGGGTCCGTAGGTGGACAATTAAGTCAGAGGTGAAAGTTTGCAGCTCAACTGTAAAATTGCCTTTGATACTGGTTGTCTTGAATTATTATGAAGTGGTTAGAATATGTAGTGTAGCGGTGAAATGCATAGATATTACATAGAATACCAATTGCGAAGGCAGATCACTAACAATATATTGACGCTGATGGACGAAAGCGTGGGGAGCGAACGGGATTAGATACCCCGGTAGTCCACGCCGTAA
+
GGGGGGGGGGGGGGGGGGGGGGGGGFGGGGGGGGGGGGGGGGGGGGGGGGGGGGGGGGGGGGGGGGGGGGGGGGGGGGGGGFGGGGGGGGGGGGGGGGGGGGGGGGGGGGGGGGGGGGGGGGDFGGGGGGGGGGGGGGGGGGGGGGGGGGGGGGGGGGGGGGGGGGGGGGGGGGGGGGGGGGGGGGGGGGGGGGGGGGGGGGGGGGGGGGGGGGGGGGGGGGGGGGGGGGGGGGGFGGGGGGFFFFGGGGFFBFGGFFFFGGEG>EGB>BAFFGF?F:DFGD
@M02352:288:000000000-CKWC8:1:1101:15339:11425 1:N:0:TACGCTGC+AAGGAGTA
TACGGAGGGTCCAAGCGTTATCCGGAATCATTGGGTTTAAAGGGTCCGCAGGCGGTCAATTAAGTCAGAGGTGAAATCCCATAGCTTAACTATGGAACTGCCTTTGATACTGGTTGACTTGAGTTATACGGAAGTAGATAGAATAAGTAGTGTAGCGGTGAAATGCATAGAGATTACTTAGAATACCGATTGCGAAGGCAGTCTACTACGTATATACTGACGCTCATGGACGAAAGCGTGGGGAGCGAACAGGATTAGATACCCTGGTAGTCCACGCCGTAA
+
GGGGGGGGGGGGGGGGGGGGGGGGGGGGGGGGGGGGGGGGGGGGGGGGGG7FGGGGGGGGGGGGGGGGGGGGGGGGGGGGGGGGGGGGGGGGGGFGGGGGGGGGGGGGFGGGGGGGGGGGGGGGGGGGGGGGGGGGGGGGGGGGGFGGGGGGGGGGGGGGGGGGGGGGGGGGGGGGGGGGGGGGGGGGGGGGGGGGGGGGGGGGGGGGGDGGGGGGGGGGGGGGGGGGGGGGGGGFGGGGGGFFFFGGGGFFFFGG?F>FEGGGFFGFFFFFFGFFFFFFGG
@M02352:288:000000000-CKWC8:1:1101:16841:11431 1:N:0:TACGCTGC+AAGGAGTA
TACGGAGGGTGCGAGCGTTAATCGGAATTACTGGGCGTAAAGCGTACGCAGGCGGTTTGTTAAGCGAGATGTGAAAGCCCCGGGCTCAACCTGGGAACTGCATTTCGAACTGGCAAACTAGAGTGTGATAGAGGGTGGTAGAATTTCAGGTGTAGCGGTGAAATGCGTAGAGATCTGAAGGAATACCGATGGCGAAGGCAGCCACCTGGGTCAACACTGACGCTCATGTACGAAAGCGTGGGGAGCAAACAGGATTAGATACCCTGGTAGTCCACGCCGTAA
+
GGGGGGGGGGGGGFGGGGGGFGGGGGGGGGGGGGGGGGGGGGGGGGGGGGGGGGGGGGGGGGGGGGGGGGGGGGGGGGGGGGGGGGGGGGGGGGGGGGGGGGGGGGGGGGGGGGGGGGGGGEGGFGGGGGGGGGGGGGGGGFFGGGGGGGGGGGGGGGGGGGGGGGGGGGGGGGGGGGGGFFGGGGGGGGGGGDGGGGGGGGDGGGGGGGGGGGGGGGGGGGG=EGGGGDGFGGGFGGDGGGFFFFGGGGFFFBGGFFAFEGGGFFGFAFFF@F?:B?EFGG
@M02352:288:000000000-CKWC8:1:1101:20155:11433 1:N:0:TACGCTGC+AAGGAGTA
TACGGAGGGTGCAAGCGTTATCCGGATTTATTGGGTTTAAAGGGTCCGTAGGCGGATTAATAAGTCAGTGGTGAAAACCTACAGCTCAACTGTAGAACTGCCATTGAAACTGTTAGTCTTGAATTAGAGTGCAGTGGTTAGAATGTGTAGTGTAGCGGTGAAATGCATAGATATTACACAGAATACCGATTGCGAAGGCAGATCACTAACTCTATATTGACGCTGATGGACGAAAGCGTGGGGAGCGAACAGGATTAGATACCCTGGTAGTCCACGCCGTAA
+
GGGGGGGGGGGGGGGGGGGGGGGGGGGGGGGGGGGGGGGGGGGGGGGGGGGGGGGGGGGGGGGGGGGGGGGGGGGGGGGGGGGGGGGGGGGGGGGGGGGGGGGGGGGGGGGGGGGGGGGGGGGGGGGGGGGGGGGGGGGGGGGGGGGGGGGGGGGGGGGGGGGGGGGGGGGGGGGGGGGGGGGGGGGGGGGGGGGGGGGGGGGGGGGGGGGGGGGGGGGGGGGGGGGGGGGGGGGFGGGGGGFFFFGGGGFFFFGGFFFFGGGGFFGFFFFFFGFFFFFBGG
@M02352:288:000000000-CKWC8:1:1101:19712:11460 1:N:0:TACGCTGC+AAGGAGTA
TACGGAGGGTTCAAGCGTTATCCGGAATCATTGGGTTTAAAGGGTCCGCAGGCGGTCAATTAAGTCAGAGGTGAAATCCCATAGCTTAACTATGGAACTGCCTTTGATACTGGTTGACTTGAGTTATACGGAAGTAGATAGAATAAGTAGTGTAGCGGTGAAATGCATAGATATTACTTAGAATACCGATTGCGAAGGCAGTCTACTACGTATATACTGACGCTCATGGACGAAAGCGTGGGGAGCGAACAGGATTAGATACCCTGGTAGTCCACGCCGTAA
+
GGGGGGGGGFGGFGGGGFGGGGGGGGGGAFGGGGGFGDGGGGGGGGGGGGGGGGGGGGGGGGGFGGGD?FGGFGGGGGGGGFFGGGEGGGGGGGGGGGGGGGGGGGGGGGGFGGGGGGGGGFGGGGGGGFEGEGFFGGGGGGDFACGGGGGGGGGGGGGGGGGGGGGGGGGGGFGGGGGGGGGGGGGCEGEFFEGCGGEFGG6FGGFGGGGGGGGGCFF;CCEEGGFGEGFDGGGEFGGGGGB:9E<C59BFFBGD<@BFFGGD4<G?AF>A?>??>?D>DD
@M02352:288:000000000-CKWC8:1:1101:27466:11476 1:N:0:TACGCTGC+AAGGAGTA
TACGGAGGGTGCGAGCGTTAATCGGAATTACTGGGCGTAAAGCGCATGCAGGTGGTTCATTAAGTCAGATGTGAAAGCCCGGGGCTCAACCTCGGAACTGCATTTGAAACTGGTGAACTAGAGTGCTGTAGAGGGGGGTAGAATTTCAGGTGTAGCGGTGAAATGCGTAGAGATCTGAAGGAATACCAGTGGCGAAGGCGGCTCCCTGGACAGACACTGACACTCAGATGCGAAAGCGTGGGGAGCAAACAGGATTAGATACCCTGGTAGTCCACGCCGTAA
+
GGGGGGGGGG;FFFGGGGGGGGGGGGGGGGGGGGGGGGGGGGGGGGGGGGGGGGGGGGGGGFCFGGGGGGGGGGGGGGGGGGGGGGGGGGGGGGGGGGGGGGGGGGGGGDFFGGGGGGGGGFGGGGGGGGGGGGGGGGGGGGFGFGGGGGGGGGFFGDGGGGGGGGGGGGGGGGGGGGGGGGGFCCGGGGGGGGGGGGGGGG5:CFFGGGGGGGGGGGGGGGGGGGGGGGGGGGGFGGGGGGFFBFGFGGFFFFGGFFFFFGGGFFFFBBADBFFFF0>>GD
@M02352:288:000000000-CKWC8:1:1101:17927:11478 1:N:0:TACGCTGC+AAGGAGTA
TACGGAGGGTGCGAGCGTTATCCGGATTTATTGGGTTTAAAGGGTCCGTAGGCGGATTAATAAGTCAGTGGTGAAAACCTACAGCTCAACTGTAGAACTGCCATTGAAACTGTTAGTCTTGAATTAGAGTGCAGTGGTTAGAATGTGTAGTGTAGCGGTGAAATGCATAGATATTACACAGAATACCGATTGCGAAGGCAGATCACTAACTCTATATTGACGCTGATGGACGAAAGCGTGGGGAGCGAACAGGATTAGATACCCTGGTAGTCCACGCCGTAA
+
GGGGGGGGGGGGGGGGGGGGGGGGGGGGGGGGGGGGGGFGGFGGGGGGGGGGGGGGGGGGGGGGGGGGGGGGGGGGGGGGGGGGGGGGGGGGGGGGGGGGGGGGGGGGGGGGGGGGGGGGFGGGGGGGGGGGGGGGGGGGGGGGGGGGGGGGGGGGGGGGGGGGGGGGGGGGGGGGGGGFGGFFGGGGGDGGGGGGGGGGGGGGGGGG9CFGCGGGGGGGFGGDGGGGDGGGGGDEGGGGGGF?BFGGGGFFFFGG?FFFGGFG?@FFA?8B6C@F>FFFGG
@M02352:288:000000000-CKWC8:1:1101:17092:11482 1:N:0:TACGCTGC+AAGGAGTA
TACGGAGGATCCAAGCGTTATCCGGAATCATTGGGTTTAAAGGGTCCGTAGGTGGATAATTAAGTCAGAGGTGAAATCTTGCCGCTTAACGGTAAAATTGCCTTTGATCCTGGTTGTCTTGAGTTATTATGAAGTGGTTAGAATATGTAGTGTAGCGGTGAAATGCATAGATATTACATAGAATACCAATTGCGAAGGCAGATCACTAATAATATACTGACACTGATGGACGAAAGCGTGGGGAGCGACCAGGATTAGATACCCTGGTAGTCCACGCCGTAA
+
GGGGGGGGGGDGEGGGGGGGGGGGGGFGEGGGGGGGGGGGGGGGG<FGGGGGFFGG@EEFEGGGGGGGFGGG@FGGGFF?FA<FGG:EFGGCFFFEFFGCF,FG??F<,5BFCFA=BFFA9,5CCFFDFCDGCBABFDDCAFAF<3<FBDFD@=D;F+@>FGFGFA<FA,=@>B3@BA;B>FDF;FAF:FA,21C>EC8:CCF@FE7,81BCCF@,,?,;?:689CFC+*0)=C558>*CGGDB955D*95@::G77626+<ED4>*95*.:6:44137259
@M02352:288:000000000-CKWC8:1:1101:3423:11493 1:N:0:TACGCTGC+AAGGAGTA
TACGGAGGGTGCAAGCGTTATCCGGAATTATTGGGCTTAAAGGGTCCGTAGGCGGGCAGCTAAGTCAGTGGTGAAATGCAGGGGCTCAACTCCGGCACTGCCATTGATACTGGTTGTCTTGAATGACTGTGAAGTGGTTGGAATATGTAGTGTAGCGGTGAAATGCTTAGATATTACATAGAACACCTATTGCGAAGGCAGATCACTAACAGTTCATTGACGCTGAGGGACGAAAGCGTGGGTAGCGAACAGGATTAGATACCCTGGTAGTCCACGCCGTAA
+
G9<<@7::7,8C<,E@@B@BFGC@F,FD,9E,@@F,,,,,-C9F@F,@CFGCGDCC4+C4E<EFE<FD<CF5DCGGGGFD9FC::+BFGAGGGGCGEG@D9F,,,383CFFGFDAF>FCFGD8<CG<FA@FA<FFFG,CEFFCCFFG;CG=BFGFFGGEEGGGGGGGFGGG9;CFF9C9;CFGAE:F8>B9CFCEGGGFCC@C7F8?FGGF932?<CCF99ECEGGGGEGGGGCDEGGCEGGFABFGDED>F?BFG<F2F7<+96>FF4=>9*:F0><>>GG
@M02352:288:000000000-CKWC8:1:1101:12832:11504 1:N:0:TACGCTGC+AAGGAGTA
TACGGAGGGTCCGAGCGTTATCCGGAATCATTGGGTTTAAAGGGTCCGCAGGCGGTCGATTAAGTCAGAGGTGAAATCCCATAGCTTAACTATGGAACTGCCTTTGATACTGGTTGACTTGAGTCATATGGAAGTAGATAGAATGTGTAGTGTAGCGGTGAAATGCATAGATATTACACAGAATACCGATTGCGAAGGCAGTCTACTACGTATGTACTGACGCTCATGGACGAAAGCGTGGGGAGCGAACAGGATTAGATACCCTGGTAGTCCACGCCGTAA
+
GGGGGGGGGGGGGGGGGGGGGGGGGGGGGGGGGGGGGGGGGGGGGGGGGGGGGGGGGGDGGGGGGGGGGFGGGGGGGGGGGGGGGGGGGGGGGGGGGGGGGGGGGGGGGGGGGGGGGGGGGGGGGGGGGGGGGGGGGGGGGGGGGGGGGGGGGGGGGGGGGGGGGGGGGGGGGGGGGGGGGGGGGGGGGGGGGGGGGGGGGGGGGGGGGGGGGGGGGGGGGGGGGGGGGFGGGGGFGGGGGGF<;FGGGGFFFFGGFFFFGGGGFFGFFFFFFGFFFFFFGD
@M02352:288:000000000-CKWC8:1:1101:12738:11504 1:N:0:TACGCTGC+AAGGAGTA
TACGGAGGGTGCGAGCGTTAATCGGAATTACTGGGCGTAAAGCGCATGCAGGTGGTTCATTAAGTCAGATGTGAAAGCCCGGGGCTCAACCTCGGAACTGCATTTGAAACTGGTGAACTAGAGTGCTGTAGAGGGGGGTAGAATTTCAGGTGTAGCGGTGAAATGCGTAGAGATCTGAAGGAATACCAGTGGCGAAGGCGGCCCCCTGGACAGACACTGACACTCAGATGCGAAAGCGTGGGGAGCAAACAGGATTAGATACCCTGGTAGTCCACGCCGTAA
+
GGGGGGGGGGGGGGGGGGGF,<FGGGGGGGGGGGGGGGGGGGGGGGGGGGGGGGGGGGGGGGGGGGGGGGGGGGGGGGGGGGGGEGGGGGGGGGGGFGGGGGGGGGGGGGGGGGGGGGGGFGGGGGGGGGGGGGGGGGGGGGDFGGGGGGGGGGGGGGGGGGGGGGGGGGGGCEGGGGGGGGGGGGGGGGGGGGGGGGGGGGGGGGGGGGGGGGGGGGGGGGGGGGGGGGGGGGGFCGGGGGFFFFGGGGFFFFGGBFBFGGFGFFGFFFFFFGFFB?FFGD
@M02352:288:000000000-CKWC8:1:1101:10506:11516 1:N:0:TACGCTGC+AAGGAGTA
TACGGAGGGTGCAAGCGTTATCCGGAATCATTGGGTTTAAAGGGTCCGCAGGCGGTCAATTAAGTCAGAGGTGAAATACCATAGCTCAACTATGGAACTGCCTTTGATACTGGTTGACTTGAGTTATACGGAAGTAGATAGAATAAGTAGTGTAGCGGTGAAATGCATAGAGATTACTTAGAATACCGATTGCGAAGGCAGTCTACTACGTATATACTGACGCTCATGGACGAAAGCGTGGGGAGCGAACAGGATTAGATACCCTGGTAGTCCACGCCGTAA
+
GGGGGGGGDFFG@FGGGGGGGGGGGC@FEFGGGGGGGGGGGGGGG@FGDGGGGGGCGGCFGGGGGGGG9FFGGGGGGFGGFFDGGGGGGGGFGCCFGGGGGFFGGGGGGGGGGGGGGGGGGGFGDFGDFCGGGGGGGDFFGGGGFFFGFGGGGGGGGGGGGGGGGGCGGGGFFGGGGGGGGGGGDGGGGGGGGGGGGGGGGGGFGGGGGEGGG?EFGGGGGCEEGGGGCCFGGGGFGGGGGGFF>EDGGGFFFFGGFFFFGGGGFFGFFFFFFGFFB?FFGG
@M02352:288:000000000-CKWC8:1:1101:28352:11526 1:N:0:TACGCTGC+AAGGAGTA
TACGGAGGGTGCGAGCGTTAATCGGAATTACTGGGCGTAAAGCGCATGCAGGTGGTTCGTTAAGTCAGATGTGAAAGCCCGGGGCTCAACCTCGGAACTGCATTTGAAACTGGTGAACTAGAGTGCTGTAGAGGGGGGTAGAATTTCAGGTGTAGCGGTGAAATGCGTAGAGATCTGAAGGAATACCAGTGGCGAAGGCGGCCCCCTGGACAGACACTGACACTCAGATGCGAAAGCGTGGGGAGCAAACAGGATTAGATACCCTGGTAGTCCACGCCGTAA
+
GGGGGGGGGCGGGGGGGGGEGGGGGGGGGGGGGGGGGGGGGGGGGGGGGGGGEGGGGFGGGFGGGGEGFFGGGGGGGGGGEGGGGGGGGGGGGGGGFGGGGGGGGGGGGGGGGGGGGGGGGGGGGGGGGGGGGGGGGGGGGGGGGGGGGGGGGGGGGGGGGGGGGGGGGGGGGGGGGGGGGGGGGGFFGGGGGEGDGGGGGG=EGGGGGGGGGFFGGGGGGGGGGFGGFGGGGGGFGGGGGGFFFFGGGGFFFBFGFFFFGGGGFFGFFFFAFGF?F<D>GD
@M02352:288:000000000-CKWC8:1:1101:4658:11550 1:N:0:TACGCTGC+AAGGAGTA
TACGGAGGGTCCGAGCGTTATCCGGAATCATTGGGTTTAAAGGGTCCGCAGGCGGTCAATTAAGTCAGAGGTGAAATCCCATAGCTCAACTATGGAACTGCCTTTGATACTGGTTGACTTGAGTTATACGGAAGTAGATAGAATGTGTAGTGTAGCGGTGAAATGCATAGAGATTACACAGAACACCGATTGCGAAGGCAGTCTACTACGTATGTACTGACGCTCATGGACGAAAGCGTGGGGAGCGAACAGGATTAGATACCCTGGTAGTCCACGCCGTAA
+
GGGGGGGGG:<6@FFGGGG7E,FFGGGG<FAGGGG6,BFGGG9FF8FG+@FGGGGC+8EEFGGGGCGG9FGGGGGGGGGGG9<FGG,FFG9,EFGGGGGGGGGAFGGGGGGG@F<F=FGGGGGGGGGGAFFGCGGGCDEDFGGG98@DFGGGGGGGGGGGGGGGFG;FGFG9CGG9>9?@EGG,@FFD>F*BFGGGGGGFG@8;FGGC<CCFFFGGGGGGGGGG8D7C?CFGGGGFDGGGGGFFFFDGGGFFFFGGFFFFGGGGFFGFFFFFFGFFFFFFGG
@M02352:288:000000000-CKWC8:1:1101:16511:11602 1:N:0:TACGCTGC+AAGGAGTA
TACGGAGGGTCCAAGCGTTATCCGGAATCATTGGGTTTAAAGGGTCCACAGGCGGTCAATTAAGTCAGAGGTGAAAGCCCATCGCTCAACGATGGAACTGCCTTTGATACTGGTTGACTTGAGTTATACGGAAGTAGATAGAATAAGTAGTGTAGCGGTGAAATGCATAGATATTACTTAGAATACCGATTGCGAAGGCAGTCTACTACGTATATACTGACGCTCATGGACGAAAGCGTGGGGAGCGAACAGGATTAGATACCCTGGTAGTCCACGCCGTAA
+
GGGGGGGGGGGGGGGFGGGGGGGGGDEGGGGGGGGGGGGGGGGGGGGGGGGGGGGGGGGGGGGGGGGGGGGGGGGGGGGGGGGGGGGGGGGGGGGGGGGGGGGGFGGFGGGGGGGGGGGGGGGGGGGGGGGDGGGGGGFEFGGGGGFFFGGGGGGGGGGGGGGGGGGGGGGGGGGGGGGGGGFFGGGGGGGGGGGGGGGGGGGGGGGFFGGGGGGGFFGGGGGGGGGGGGGGGGDFGGGGGGFFFFGGEDFFFFGGFFDFGFFGFFGF<FAAFGFFB:DFGG
@M02352:288:000000000-CKWC8:1:1101:9568:11611 1:N:0:TACGCTGC+AAGGAGTA
TACGGAGGGTGCGAGCGTTAATCGGAATTACTGGGCGTAAAGCGTGCGTAGGTGGTTTGTTAAGCAAGATGTGAAAGCCCCGGGCTCAACCTCGGAACTGCATTTGAAACTGGTGAACTAGAGTGCTGTAGAGGGGGGTAGAATTTCAGGTGTAGCGGTGAAATGCGTAGATATCTGAAGGAATACCAGTGGCGAAGGCGGCTCCCTGGACAGACACTGACACTCAGATGCGAAAGCGTGGGGAGCAAACAGGATTAGATACCCTGGTAGTCCACGCCGTAA
+
GGGGGGGGGFGCEGGGGGG76EFFGGGGGGGGGGGGGGGGGGGGGCGGGGGGEFG=FG:FGGGGF<FF<?FGGGGG?FGG+FEGGGGGGGG@,CFFFFGGG9F<F9FGGGGGFGC<,CF<FGGGCG9,@FGGGG7F7EG*;FGGG?FGCGGGGGGCGGGGGGGGCGGGGGG+CGCFG7CGGGG6EGGGGGGGGGGGGGGGGG*;8CFGG89EGG5@EGGGG:CGCFG<E7DGGGDEFGGGGGFFFFGGGGFFFFGG?FAFGGGGFFGFBFFFFGF0;BFFGC
@M02352:288:000000000-CKWC8:1:1101:10972:11627 1:N:0:TACGCTGC+AAGGAGTA
TACGGAGGGTGCAAGCGTTATCCGGAATCATTGGGTTTAAAGGGTCCGCAGGCGGTCAATTAAGTCAGAGGTGAAATACCATAGCTTAACTATGGAACTGCCTTTGATACTGGTTGACTTGAGTCATATGGAAGTAGATAGAATGTGTAGTGTAGCGGTGAAATGCATAGATATTACACAGAATACCGATTGCGAAGGCAGTCTACTACGTATGTACTGACGCTCATGGACGAAAGCGTGGGGAGCGAACAGGATTAGATACCCTGGTAGTCCACGCCGTAA
+
GGGGGGGGGGGGGGGGGGGGGGGGGGGGGGGGGGGGGGGGGGGGGGGGGGGGGGGGGGGGGGGGGGGGGGGGGGGGGGGGGGGGGGGGGGGGGGGGGGGGGGGGGGGGGGGGGGGGGGGGGGGGGGGGGGGGGGGGGGGGGGGGGGGGGGGGGGGGGGGGGGGGGGGGGGGGGGGGGGGGGGGFGGGGGGGGGGGGGGGGGGGGGGGGGGGGGGGGGGGGGGGGGGGGGGGDGGGFGGGGGGFBFFGGGDD?:BGGFFFFFGGGFFFFFFFFFGFFFFB>GG
@M02352:288:000000000-CKWC8:1:1101:16411:11648 1:N:0:TACGCTGC+AACGAGTA
TACGGAGGGTGCAAGCGTTATCCGGAATCATTGGGTTTAAAGGGTCCGCAGGCGGTCAATTAAGTCAGAGGTGAAATACCATAGCTCAACTATGGAACTGCCTTTGATACTGGTTGACTTGAGTTATACGGAAGTAGATAGAATAAGTAGTGTAGCGGTGAAATGCATAGAGATTACTTAGAATACCGATTGCGAAGGCAGTCTACTACGTATATACTGACGCTCATGGACGAAAGCGTGGGGAGCGAACAGGATTAGATACCCTGGTAGTCCACGCCGTAA
+
GGGGGGGGGGGGGGGGGGGGGGGGGGGGGGGGGGGGGGGGGGGGGGGGGGGGGGGGGGGGGGGGGGGGGGGGGGGGGGGGGGGGGGGGGGGGGGGGGGGGGGGGGGGGGGGGGGGGGGGGGGGGGGGGGGGGGGGGGGGGGGGGFGGGGGGGGGGGGGGGGGGGGGGGGGGGGGGGGGGGGGGGGGGGGGGGGGGGGGGGGGGGGGGGGGGGGFGGGGGGGGGGGGGGGGGGGGGFGGGGGGFBFFGGGGFFFFGGFFFFGGGGFFGFFFFFFGFFFBFFGG
@M02352:288:000000000-CKWC8:1:1101:13882:11654 1:N:0:TACGCTGC+AAGGAGTA
TACGGAGGGTGCGAGCGTTGTTCGGATTTATTGGGCGTAAAGGGCATGTAGGCGGATAAGTAGGCATTATGATAAAGGTCGTAGCTCAACTACGGTGTATTATAATGAACCACTTGTCTTGAGTTATGGAGGGGGAACTGGAATTCCTGGTGTAGGGGTGAAATCCGTAGATATCAGGAAGAACACCAGAGGCGAAGGCGAGTTCCTAGCTAATAACTGACGCTGAGGTGCGAAAGCGTGGGGAGCGAACAGGATTAGATACCCTGGTAGTCCACGCCGTAA
+
GGGGGFFGGGGGGGGGGGGGGGGGGGGGGGGGGGGGGGGGGGGGGGGGGGGGGGGGGGGGGGGGGGGGGGGGGGGGGGGGGGGGGGGGGGGGGGGGGGGFGGGGGGGGGGGGGGGGGGGGGGGGGGGGGGGGGGGGGGGGGGGGGGGGGGGGFFGGGGGGGGGGGGGGGGGGGGGGGGGGGGGGGGGGGGGGGGGGGGGGGGGGGGGGGGGGGGGGGGGGGGGGGGGGFGGGGGGFGGGGGGFFFFGGGGFFFFCGFFFFGG@FFFGFFFFFFGFFFFFFGG
@M02352:288:000000000-CKWC8:1:1101:15562:11679 1:N:0:TACGCTGC+AAGGAGTA
TACGGAGGGGGTTAGCGTTGTTCGGAATTACTGGGCGTAAAGCGTACGTAGGCGGATTGGAAAGTAGGGGGTGAAATCCCAGGGCTCAACCCTGGAACTGCCTCCTAAACCATCAGTCTAGAGTTCGAGAGAGGTGAGTGGACTTCCAAGTGTAGAGGTGAAATTCGTAGATATTTGGAGGAACACCAGTGGCGAAGGCGGCTCACTGGCTCGATACTGACGCTGAGGTACGAAAGTGTGGGGAGCAAACAGGATTAGATACCCTGGTAGTCCACACCGTAA
+
FGGGEGGGGGGCEGGGGFC:FGGGGGGFGGGGGGCAF=FFGGGGGGEGGGG@FEG7+4BFBFFFF,CFCEEFGGCGGGGGFGGGGGGDFGGGGGGGGGGGG<CFFFCGGGFG:CFGGGGFFFGFGGGBCCGGGGGG?FGGGC3FACE@FGFBGGG;FGGGGGGGGGGGGFEGCCF@FGCFDGGCCGFGGGGGGGGGGEFGGECEGGGGGG5EE8*/:CF:FCECEGC@<+:5*;C)?FGGEGD?BBCFGGF??1>F<FFFFGGCF7FF)*4<FGF?<6@1<D
@M02352:288:000000000-CKWC8:1:1101:18728:11683 1:N:0:TACGCTGC+AAGGAGTA
TACGGAGGGTGCGAGCGTTAATCGGAATTACTGGGCGTAAAGCGCGCGTAGGTGGTTATTTAAGTCAGATGTGAAAGCCCTGGGCTCAACCTAGGAACTGCATCTGATACTGGATAACTAGAGTACGGAAGAGGGTAGTGGAATTTCCTGTGTAGCGGTGAAATGCGTAGATATAGGAAGGAACACCAGTGGCGAAGGCGACTACCTGGTCTGATACTGACACTGAGATGCGAAAGCGTGGGGAGCAAACAGGATTAGATACCCTGGTAGTCCACGCCGTAA
+
GFGGGCCEG,CC@CFGGGGC,EEFGCFGGGGGFFGGGFECDGGG:7:FFGGF,BF=D?<<EEGGGF9E,,CBEGGG9FGG8FCDFEGGGFGC8FGGGGGGG,,C,,B,CFGF,,,<?FG9FGGGCF+@FGGGGG7>FGFGGGGFGAC,3@FFFGGCFGFCGGGG?FGGGGEGGG@CF9C7BFGGGGGGGGGFGGGGGGGG*?5:<EGFF+0+;CFGFGGGG6CFGGGFG7CCEEDFGGGGGGFFFFGGCFFFFFGGFFFFFGGGFFGFFFFFFGF?>?E>GG
@M02352:288:000000000-CKWC8:1:1101:28483:11686 1:N:0:TACGCTGC+AAGGAGTA
TACGGAGGGTGTTAGCGTTGTTCGGAATTATTGGGTGTAAAGCGTACGTAGGCGGATTGTTAAGTAGGGGGTGAAATCCCAGGGCTCAACCGTGGAACTGCCTTTTATACTAACAGTCTTGAGTTCGAGAGAGGTGGGTGGAATTCCAAGTGTAGAGGTGAAATTCGTAGATATTTGGAGGAATACCAGTGGCGAAGGCGGCTCACTGGCTCGATACTGACGCTGAGGTACGAAAGCGTGGGGAGCAAACAGGATTAGATACCCTGGTAGTCCACACCGTAA
+
GGGGGGGGG6,66EFGGGG@G,FGGGGGGG,EGGG:,@FGGG,CFFFGGGGGFGGC+,C,5CFGG,5FFGGGGGGGGGFFF,:FGGGGGG<+BFGGGGGGG?F,53E<CFG9,><FGGG9DEGGGG7DF<FGGGGE*@F@FGFGA3<3@FGGGGGCGGGGGGGG;CFGGGGGGGGG@E,2BFG7FGGFGGDGGGGGGGGGGCC8EFGC88D0*20AEGGGGGGGGG8F6CFCEGGF*:DGGG>?FF3CFGFFFFGGFFFFGGGGFFGFA@AA@FF0<BB:FG
@M02352:288:000000000-CKWC8:1:1101:16674:11705 1:N:0:TACGCTGC+AAGGAGTA
TACGGAGGGTGCGAGCGTTAATCGGAATTACTGGGCGTAAAGCGCATGCAGGTGGTTCATTAAGTCAGATGTGAAAGCCCGGGGCTCAACCTCGGAACTGCATTTGAAACTGGTGAACTAGAGTACTGTAGAGGGGGGTAGAATTTCAGGTGTAGCGGTGAAATGCGTAGAGATCTGAAGGAATACCAGTGGCGAAGGCGGCCCCCTGGACAGGTACTGACACTCAGATGCGAAAGCGTGGGGAGCAAACAGGATTAGATACCCTGGTAGTCCACGCCGTAA
+
GGGGGFGGDGGGGGGGGEGGGEGFGGGGGGFGGGGFGGEGFG9FC@FGGGGGEFGGFGGGGGGGGGGGGGGGFGGGGFFGGGGGGGGGGGGGGGGGEBFFGGGGFFGGFGGGGFGGGGGGGGGGFGFFFFGGGGGGGG8EEGC9CFGFGGGFCGFFGGEEFFF7@:CCCEC9C:6@CCFGFGGGGGCCFGGE8:EGGE5EEGEDGGGGFEGGGGGGCFD9EGG68CFF7<>DEGCEFG/CGEEB93DGFGFFB:FG?FFFGGGFF@5@BFFF4C@:2<5>GC
@M02352:288:000000000-CKWC8:1:1101:7052:11708 1:N:0:TACGCTGC+AAGGAGTA
TACGGAGGGTGCGAGCGTTAATCGGAATTACTGGGCGTAAAGCGCATGCAGGTGGTTCATTAAGTCAGATGTGAAAGCCCGGGGCTCAACCTCGGAACTGCATTTGAAACTGGTGAACTAGAGTGCTGTAGAGGGGGGTAGAATTTCAGGTGTAGCGGTGAAATGCGTAGAGATCTGAAGGAATACCAGTGGCGAAGGCGGCCCCCTGGACAGACACTGACACTCAGATGCGAAAGCGTGGGGAGCAAACAGGATTAGATACCCTGGTAGTCCACGCCGTAA
+
GGGGGGGGGGGGGGGGGGGGGGGGGGGGGGGGGGGGGGGGGGGGGGGGGGGGGGGGGGGGGGGGGGGGGFGGGGGGGGGGGGGGGDGGGGGGGGGGGFFGGGGGGGGGGGGGGGGGGGGGGGGGGGGGGGGGGGGGGGGGGGGGGGGGGGGGGGGGGGGGGGGGGGGGGGGGGGGGGGGGGGGGGGGGGGGGGGGGDGGGGGEGGGGGGGGGGGGGGGGGGGGGFGGFGGGGGGGFGGGGGGFFFFGGFGFFFFGGFFFFGGGGFFGFAFFFFGFFFFFBGD
@M02352:288:000000000-CKWC8:1:1101:7056:11727 1:N:0:TACGCTGC+AAGGAGTA
TACGGAGGGTGCGAGCGTTAATCGGAATTACTGGGCGTAAAGCGCATGCAGGTGGTTCATTAAGTCAGATGTGAAAGCCCGGGGCTCAACCTCGGAACTGCATTTGAAACTGGTGAACTAGAGTGCTGTAGAGGGGGGTAGAATTTCAGGTGTAGCGGTGAAATGCGTAGAGATCTGAAGGAATACCAGTGGCGAAGGCGGCCCCCTGGACAGACACTGACACTCAGATGCGAAAGCGTGGGGAGCAAACAGGATTAGATACCCTGGTAGTCCACGCCGTAA
+
GGGGGGEGGGGGGGGGGGGG@FGGGGFGGGGGGGGGGGGGGGGGGGGGGGGGFGGFCEGGGGGGGGGGGFGGGGGGGGGGGGGDGCFGGGGGGGGGFFGGGGGGGGGGGGGGGGGGFGGGGGGGGGGGGGGGGGGGGGGGGGGGGFGGGGGGGGGGGGGGGGGGGGGGCGGGGFGGGGFGGGGGGGGGGGGFGGGGGGGGGGEGG8=FGGGGGGGGFGGGGGG6?7F?FFGGGGGBGGDGGGE0>EGFC<FFB2DGF?)9CDFFFFGFFFFB@C6:>F:9C9
@M02352:288:000000000-CKWC8:1:1101:16795:11733 1:N:0:TACGCTGC+AAGGAGTA
TACGGAGGGGGTTAGCGTTGTTCGGAATTACTGGGCGTAAAGCGTACGTAGGCGGATTAGTCAGTTAGGGGTGAAATCCCAGGGCTCAACCCTGGAACTGCCTCTAATACTGCTAGTCTTGAGTTCGAGAGAGGTGAGTGGAATTCCAAGTGTAGAGGTGAAATTCGTAGATATTTGGAGGAACACCAGTGGCGAAGGCGGCTCACTGGCTCGATACTGACGCTGAGGTACGAAAGTGTGGGGAGCAAACAGGATTAGATACCCTGGTAGTCCACACCGTAA
+
GGGGGGGGGDGGEGGGGGGGGFGGGGGGGGGGGGGGGGGGGGFGGEGGGGGGGGGGGEF9FFGGGFGGGGGGGGGGGGGFFGGGGGGGGGDGGGGGGGGGGGGFGFGGGGGGGGGGGGGGGGFGGGGFGFGGGGGGFGGGGGGGGGGGFGGGGGG;FGGGGGGGGGGGGGGGGGGCFGFGGGGGGGGDEGGGGGGGGGGGGGGGGGGGGGG?EGGGCEFGGGGGGGGGFGGGGGGFFGGGGGEFFFGGGGFFBFGGFFFFGGGGFFGFFFFFFGF?FFFBGG
@M02352:288:000000000-CKWC8:1:1101:10458:11737 1:N:0:TACGCTGC+AAGGAGTA
TACGGAGGGTCCGAGCGTTATCCGGAATTATTGGGTTTAAAGGGTCCGTAGGCGGGCCGTTAAGTCAGGGGTGAAAGTCTGCGGCTCAACCGTAGAAATGCCTTTGATACTGGCGGTCTTGAGTTATGGTGAAGTGGGCGGAATATGTAGTGTAGCGGTGAAATGCATAGATATTACGTAGAACACCGATTGCGAAGGCAGCTCACTAACCATATACTGACGCTGATGGACGAAAGCGTGGGGAGCGAACAGGATTAGATACCCTGGTAGTCCACGCCGTAA
+
GGGGEGGGCGAF:CFGGGG,EFGGGFGGGGGGGGGGGGGGGGFGG8EFCGGF9FECGC:FGGGGGGFGD8FEGGGGGDG,<FCGGDFFGGGGGGGGF=<,@@FGCGGCFGGGG:*F<FGGGGGGC,3FG;:EF@<FCFDFGGGG:<FC9CFGGGGGDGGGGGGGGGGGGGGGGGC7+*2+;EGGGGG*1:>FFGGGGGG**;CF+3<<+AD?6+0<EGGGG8EGCDCC07>DEDGFGGGGGGFFFFCGGGFFFFGGFFDFGGGGF:FFAFA4@GF?>BF>DG
@M02352:288:000000000-CKWC8:1:1101:27779:11737 1:N:0:TACGCTGC+AAGGAGTA
TACGGAGGGGGTTAGCGTTGTTCGGAATTACTGGGCGTAAAGCGCACGTAGGCGGATCAGAAAGTATAGGGTGAAATCCCAGGGCTCAACCCTGGAACTGCCTTGTAAACTCCTGATCTTGAGTTCGAGAGAGGTGAGTGGAATTCCGAGTGTAGAGGTGAAATTCGTAGATATTCGGAGGAACACCAGTGGCGAAGGCGGCTCACTGGCTCGATACTGACGCTGAGGTGCGAAAGCGTGGGGAGCAAACAGGATTAGATACCCTGGTAGTCCACGCCGTAA
+
GGGGGGGGGGGGGGGGGFEGFGGGGGGGGGGGGGGGGGGGGGGGGEGGGFGGGGGGFGGGGGGGEGGGGGGGGGGGGGGGGGGGGGGGGGGGGGGGGGGGGGGGGGGGGGGGGGGGGGGGGGGGGGGGGGGGGGGGGFGGGGGGGGGGGGGGGGGGGGGGGFFGGGGGGGGGFGGGGGGGGGGGGGGGGGGGGGGGEE5EGGGGGGFGGGGGGGGGDGGGGGGGE<FGGFGCEGGFFGGGGGFFFFGGGC<FFBGGBF>@FGGD4:GFFFFFFGFFFFF9DG
@M02352:288:000000000-CKWC8:1:1101:10393:11746 1:N:0:TACGCTGC+AAGGAGTA
TACGGGGGGGGTTAGCGTTGTTCGGAATTACTGGGCGTAAAGCGCACGTAGGCGGATCAGAAAGTATAGGGTGAAATCCCAGGGCTCAACCCTGGAACTGCCTTGTAAACTCCTGATCTTGAGTTCGAGAGAGGTGAGTGGAATTCCGAGTGTAGAGGTGAAATTCGTAGATATTCGGAGGAACACCAGTGGCGAAGGCGGCTCACTGGCTCGATACTGACGCTGAGGTGCGAAAGCGTGGGGAGCAAACAGGATTAGATACCCTGGTAGTCCACACCGTAA
+
GGGGGGGGGGGEGGGGGGGGGGGGGGGGGGGGGGGGGGGGGGGGGGGGGGGGGGGEGGGGGGGGGGGGGGGGGGGGGGGGGGGGGGGGGGGGGGGGGGGGGGGGGGGGGGGGGGGGGGGGGGGGGGGGGGGGGGGGGGGGGGGGGGGFGGGGGGGGGGGGGGGGGGGGGGGGGGGGGGGGGGGGGGGGGGGGGGGGGGGGGGGGGGGGGGGGGGFGGGDFGGGEEGGGGGGGGGGFGGGGGEFFBFGGGGFFFFGFFFBFGCGGFFGFFFFFFGFFFFFFGD
@M02352:288:000000000-CKWC8:1:1101:13521:11758 1:N:0:TACGCTGC+AAGGAGTA
TACGGAGGGTGCGAGCGTTAATCGGAATTACTGGGCGTAAAGCGCATGCAGGTGGTTCATTAAGTCAGATGTGAAAGCCCGGGGCTCAACCTCGGAACTGCATTTGAAACTGGTGAACTAGAGTGCTGTAGAGGGGGGTAGAATTTCAGGTGTAGCGGTGAAATGCGTAGAGATCTGAAGGAATACCAGTGGCGAAGGCGGCCCCCTGGACAGACACTGACACTCAGATGCGAAAGCGTGGGGAGCAAACAGGATTAGATACCCTGGTAGTCCACGCCGTAA
+
GGGGGGGGGGGGGGGGGGGG,CFGGGGGGGGGGGGGGGGGGGGGGGGGGGGGGGGGGGGGGGGGGGGGGGGGGGGGGGGGGGGGGGGGGGGGGGGGGGGGGGGGGGGGGGGGGGGGGGGGGGGGGGGGGGGGGGGGGGGGGGGGGGGGGGGGGGGGGGGGGGGGGGGGGGGGGGGGGGGGGGGFGGGGGGGGGGGGGGGGGGEGGGGGGGGGGGGGGGGGGGGEGGGGGGGGGEGFGGGGGGFFFFGGGGFF<0DGFFFFGFGGFFFFFFFFFGFBFBDBGD
@M02352:288:000000000-CKWC8:1:1101:9278:11768 1:N:0:TACGCTGC+AAGGAGTA
TACGGAGGGGGTTAGCGTTGTTCGGAATTACTGGGCGTAAAGCGCACGTAGGCGGATCAGAAAGTAAGGGGTGAAATCCCAGGGCTCAACCCTGGAACTGCCTCTTAAACTCCTGGTCTTGAGTTCGAGAGAGGTGAGTGGAATTCCGAGTGTAGAGGTGAAATTCGTAGATATTCGGAGGAACACCAGTGGCGAAGGCGGCTCACTGGCTCGATACTGACGCTGAGGTGCGAAAGTGTGGGGAGCAAACAGGATTAGATACCCTGGTAGTCCACACCGTAA
+
GGGGGFGGGGGC@FGGGGGGGFGGGGGGGGFGGGGGGGGGGGGGGD>FEGGGGGGGGGGGAFGGGGEGC<FGGGGGEGG@<BFGGGGGGGGDFFGGGCFGGCGGGGGGGGGF8FGFGGGGGGGGFGGGGGGGGGFGGGGGGGGFGGGG@FGGGGGCGGGGGGGGGGGGGGGGGGF@FFGGGGGGGGGGGGGGGGGGGGGGGGGGFGGGGC4<C58EGGGGGGGGGGGG?*>CGGGF:?FGGGEFFFGGGGFFFFGGFFFFGGGGFFGFFFFFFGF?BFFFGG
@M02352:288:000000000-CKWC8:1:1101:19654:11774 1:N:0:TACGCTGC+AAGGAGTA
TACGGAGGATCCAAGCGTTATCCGGAATCATTGGGTTTAAAGGGTCCGCAGGCGGTTGTTTAAGTCAGAGGTGAAAGTTTGCAGCTCAACTGTAAAATTGCCTTTGATACTGAATAACTTGAGTTATAATGAAGTGGTTAGAATATGTAGTGTAGCGGTGAAATGCATAGATATTACATAGAATACCGATTGCGAAGGCAGATCACTAATTATATACTGACGCTGAGGGACGAAAGCGTGGGGAGCGAACAGGATTAGATACCCTGGTAGTCCACGCCGTAA
+
GGGGGGGGGGGGGGGGGFCGGGGGGGGGDGGGGGGFGGGGGGGGGGGGGGGGGGGGGGGFGGGGGGGGGGGGGGGGGGGGGGGGGFGGGGGGGGGGGGGGGGGGGFGGGGGGGGGGGGGGGGGGGGGGGGGGGGGGGGGGGGFGGGGGGGGGGGGGGGGGGGGGGGGGGGGGGGGGGGGGGGGGGGGGGGGGCGGGGGGGGGGGGGGGGGGGGFGCCCFEGGGGGGGGGGGGGGGFGGDG5EBBFFGGGGFFFFFGFFFFGGFGFFGFFF>DFCFBFFFBGD
@M02352:288:000000000-CKWC8:1:1101:9883:11809 1:N:0:TACGCTGC+AAGGAGTA
TACGGAGGATCCAAGCGTTATCCGGAATCATTGGGTTTAAAGGGTCCGTAGGTGGATAATTAAGTCAGAGGTGAAATCTTGCCGCTTAACGGTAAAATTGCCTTTGATACTGGTTGTCTTGAGTTATTATGAAGTGGTTAGAATATGTAGTGTAGCGGTGAAATGCATAGATATTACATAGAATACCAATTGCGAAGGCAGATCACTAATAATATACTGACACTGATGGACGAAAGCGTGGGGAGCGAACAGGATTAGATACCCTGGTAGTCCACGCCGTAA
+
GGGGGGGGGGGGGGGGGGGGGGGGGGGGGGGGGGGGGGGGGGGGGGGGGGGGGGGGGGGGGGGGGGGGGGGGGGGGGGGGGGGGGGGGGGDGGGGGGGGGGGGGGGGGGGGGGGGGGGGGGFGGGGGGGGGGGGGGGGGGGGGGGGGGGGGGGGGGGGGGGGGGGGGGGFGGGGGGGGGGGGGGGGGGGGGGGGGGGGGGGGGGGGGGGGGGGGGGGGGGGGGFGGGGGGGGGGGFGGGGGGFFFFGGGGFFFFGGFFFFGGGGFFGFFFFFFGFFFFFFGC
@M02352:288:000000000-CKWC8:1:1101:6693:11856 1:N:0:TACGCTGC+AAGGAGTA
TACGAGGGGTGCAAGCGTTAATCGGAATTACTGGGCGTAAAGCGCATGCAGGTGGTTCATTAAGTCAGATGTGAAAGCCCGGGGCTCAACCTCGGAACTGCATTTGAAACTGGTGAACTAGAGTGCTGTAGAGGGGGGTAGAATTTCAGGTGTAGCGGTGAAATGCGTAGAGATCTGAAGGAATACCAGTGGCGAAGGCGGCCCCCTGGACAGACACTGACACTCAGATGCGAAAGCGTGGGGAGCAAACAGGATTAGATACCCTGGTAGTCCACGCCGTAA
+
GGGGCBFGGGGGGGGGGGGFCFGGGGGGGGGGGGGGGGGGGGGGGGFGGGFGGGGGGGGGGFGGGGGGGGGGGGGGGGFGGGGGGGGGGFGGEFEEF=FGGGGGGGGFGGGGGFGGGGGGGFGGGGGGGGGGGGGEGGGGGGGGGGGGGGGGGGGGGGGGGGGFGFGGGGGFFGGGGGGGGGGGGGGGGGFGGGEGGGGGGGGGGGGGGEGGGGGGGGGGGGFCGGGCGGGDEGGEGGDGGGFFFFGGFCFFFBGGFFFF?9EGFFFFFFDFBG??FFFFGD
@M02352:288:000000000-CKWC8:1:1101:26095:11859 1:N:0:TACGCTGC+AAGGAGTA
TACGGAGGGGGTTAGCGTTGTTCGGAATTACTGGGCGTAAAGCGCACGTAGGCGGATTAATAAGTCAGTGGTGAAAACCTACAGCTCAACTGTAGAACTGCCATTGAAACTGTTAGTCTTGAATTATTGTGAAGTGGTTAGAATATGTAGTGTAGCGGTGAAATGCTTAGATATTACATAGAATACCAATTGCGAAGGCAGATCACTAACAATATATTGACGCTGATGAACGAAAGCGTGGGTAGCGAACAGGATTAGATACCCTGGTAGTCCACGCCGTAA
+
GGGGGFFGGGGGGGGGGGGGGGGGGGGGGGGGGGGGGGGGGGGGGGGGGGGGGGGGGGGGGGGGGGGGGGGGGGGGGGGGGGGGGGGGGGGGGGGGGGGGGGGGGGGGGGGGGGGGGGGGGGGGGGGGGGGGGGGGGGGGGGFGGGGGGGGGGGGGGGGGGGGGGGGGGGGGGGGGGGGGGGGGGGGGGGGGGGGGGGGGGGGGGGGFFGGGGGGGGGGGGGGGGGGGGGGGGGGFGGGGGGFFFFGDGGFFFFGGFFFFGGGGFFGFFFFFFGFFF?FFGG
@M02352:288:000000000-CKWC8:1:1101:19458:11876 1:N:0:TACGCTGC+AAGGAGTA
TACGGAGGGTGCGAGCGTTATCCGGAATCATTGGGTTTAAAGGGTTCGTAGGCGGGCTGATAAGTCAGTGGTGAAATGCAGGGGCTCAACTCCGGCACTGCCATTGATACTGTTAGTCTTGAATTATTGTGAAGTGGTTAGAATATGTAGTGTAGCGGTGAAATGCTTAGATATTACTTAGAATACCGATTGCGAAGGCAGTCTACTACGTATATACTGACGCTCATGGACGAAAGCGTGGGGAGCGAACAGGATTAGATACCCTGGTAGTCCACGCCGTAA
+
GGGGGFGGGGGGGGGGGGGGGGGGGGGGGGGGGGGFGGGGGGGGGGGGGGGGGGGGGGGGGGGGGGGGGGGGGGGGGGGGGGGGGGGGGGGGGGGGGGGGGGGGDGGGGGGGGGGGGGGGGGGGGGGGGGGGGGGGGGGGGGFGGGGGGGGGGGGGGGGGGGGGGGGGGGGGGGGGGFGGGGGGGGGGGGGGGGGGGGGGGGGGGGGGGGGGGGGGGGGGGGGGGGGGGGGGGGGFGGDGGGFFFFGGGGFFB?GF8@FFGFCGFFGFFFFFFGFFFFFBGG
@M02352:288:000000000-CKWC8:1:1101:5000:11908 1:N:0:TACGGTGC+AAGGAGTA
TACGGAGGGTCCAAGCGTTATCCGGAATTATTGGGCGTAAAGCGCCCGCAGGCGGTCAATTAAGTCAGAGGTGAAATCCCATAGCTTAACTATGGAACTGCCTTTGATACTGGTTGACTTGAGTTATACGGAAGTAGATAGAATTTGTAGTGTAGCGGTGAAATGCATAGATATTACACAGAATACCGGTGGCGAAGGCAGTCTACTAGGTATGTACTGACGCTCATGTACGAAAGCGTGGGGAGCGAACAGGATTAGATACCCTGGTAGTCCACGCCGTAA
+
GGGGGFGGGF,F,;FGGGGG,6EFGEDG8E,CFGG8+CCFFG,F+8+CFGGGDEGG:+EFGGGGGGGGG9FGGGGGFGGG8,,BEF,EFG95,CFGGGGGG<FFGGG9FGGGGG<+BFG9FFGG9BF,7,@F+@3,C,CFGGGG=F<3,@FGGGGGGGGGGGGGGG9EGGG9DG7;,?22DFFGGGG**=*=FGGGGGG8E0>92CC+++2=++5?FGGGG5EEGG+:+0:>EFGEGGGGGGFFFF3CGGFFFFGGFFFFGGGGFFGFFFFFFGFFFFFFGD
@M02352:288:000000000-CKWC8:1:1101:15835:11912 1:N:0:TACGCTGC+AAGGAGTA
TACGGAGGGTGCAAGCGTTATCCGGAATCATTGGGTTTAAAGGGTCCGCAGGCGGTCGATTAAGTCAGAGGTGAAATCCCATAGCTTAACTATGGAACTGCCTTTGATACTGGTTGACTTGAGTCATATGGAAGTAGATAGAATGTGTAGTGTAGCGGTGAAATGCATAGATATTACACAGAATACCGATTGCGAAGGCAGTCTACTACGTATGTACTGACGCTCATGGACGAAAGCGTGGGGAGCGAACAGGATTAGATACCCTGGTAGTCCACGCCGTAA
+
GGGGCGGGGEGG8FGGGGGGGGGGGGGGCG<EFGG6@FGGGGGGGDGGDGGGCFGFC::FGGGGGGGGGGGGGGGGFFG8F?BFGG9FGGFGGEGAFFGCGFFGFDGA<BDFGGGC=AFFFC,CFGFFGGGGFGGGGAACFF=FC<CFEECBFEBFFDF<FFGFCFEFGGFE@FFGGFDEFG:;;FCE7FGGGGGCC8;CBFGGGEFFGGGGGGC@CEBFFG58C7+<CCFDEGD@FGGGGG>?BBCDG<>F04FF<F9FCGG<FF:?<?8:@GFBB?E9DG
@M02352:288:000000000-CKWC8:1:1101:28766:11919 1:N:0:TACGCTGC+AAGGAGTA
TACGGAGGGTCCAAGCGTTATCCGGAATCATTGGGTTTAAAGGGTCCGCAGGCGGTCAATTAAGTCAGAGGTGAAATCCCATAGCTTAACTATGGAACTGCCTTTGATACTGGTTGACTTGAGTTATACGGAAGTAGATAGAATAAGTAGTGTAGCGGTGAAATGCATAGATATTACACAGAATACCGATTGCGAAGGCAGTCTACTACGTATGTACTGACGCTCATGGACGAAAGCGTGGGGAGCGAACAGGATTAGATACCCTGGTAGTCCACGCCGTAA
+
GGGGGGGGGGGEGGGGGGGDGGGGGGEGFGGGGGGFGGGGGGGGGGGGGGGGGGGGEGGGGGGGGGGGGGGGGGGGGGGGGGFGFGEFGGGGGGGGGFGGGGGGGGGGGGGGGGGGGGGGGGFGGGGGGGGGGGGGGGGGGGFGGGGGGGGFGGGGDGGGGGGGFGGGGGGGFCCFGGGGFGGGGGGGGGGGGGGGGGGGGGGGGGGGGDFF;:CC7EC7FGGGGGF7CGGGGGGFGDDDGG>BBEGGGGFFFFGGFF>FGGGGFFFFFFDFFGF?FFFFGG
@M02352:288:000000000-CKWC8:1:1101:28788:11925 1:N:0:TACGCTGC+AAGGAGTA
TACGGAGGGTCCAAGCGTTATCCGGAATCATTGGGTTTAAAGGGTCCGCAGGCGGTCAATTAAGTCAGAGGTGAAATCCCATAGCTTAACTATGGAACTGCCTTTGATACTGGTTGACTTGAGTTATACGGAAGTAGATAGAATAAGTAGTGTAGCGGTGAAATGCATAGATATTACACAGAATACCGATTGCGAAGGCAGTCTACTACGTATGTACTGACGCTCATGGACGAAAGCGTGGGGAGCGAACAGGATTAGATACCCTGGTAGTCCACGCCGTAA
+
GFGGGGGGEGGFGGGGGGGFEFGGGGGGGGGGGGGGGGGGGGFGFFGGG:FEFGGGGG?FFGGGGGGGGGGGGGGGGGGGGGFFFGGFFGF9FFGGGGGGGGGGGGFFFFGGGGGDGGGGCFEGGGGGGGGGGGDFEDFGGGGGGFGDGGGGGGGGGGEGGGGGGGGGFFFGGGDGGGGGGGF;@,>CGGGGGGG>EGGGGGCGGGGGGDFCFGGFGGGGGGGCEDGGGGGD5CC@F=DDGGDFFEGDGDF:<2CF?FFFG9CC?>C:248<FGFBF(07DC
@M02352:288:000000000-CKWC8:1:1101:26943:11977 1:N:0:TACGCTGC+AAGGCGTA
TACGGAGGATCCAAGCGTTATCCGGAATCATTGGGTTTAAAGGGTCCGTAGGTGGATAATTAAGTCAGAGGTGAAATCCTGCAGCTCAACTGTCGAATTGCATTTGATACTGGGTGTCTTGAATAATTGTGAAGTGATCAGAATTTGTAGTGTAGCGGTGAAATGCATAGATATCACATAGAATACCCATTGCGAAGGCAGATCACTAACAATATACTGACACTGATGGACGAAAGCGTGGGGAGCGAACAGGATTAGATACCCTGGTAGTCCACGCAGTAA
+
GGG@CGGG,6,CFGGGGGG@F<FEGDGGGG,FGGG6,BFGGGCEG,CFFGGG66D6E6,6CFGGGG,C,,CFGGGGC,FE?E<FGGGGGG,,<9D<F8?FG95,CFFGGGGG?,9+6AF9AF,C,EF<F5C5,CA5,,,,8AFG,,55,AFFFGGG:FGGGGGGGGAGFGGGGG,5=93,@FF9FGC,7D:EGGGGGGG>E*D,7BD9,12<?,,@,?BFGCEGGGCG,=FGGG3:FC7CCE>?BFDGG))0:BGGFFFFGGCFF>GFFFFFF76:B15:FF
@M02352:288:000000000-CKWC8:1:1101:27712:12003 1:N:0:TACGCTGC+AAGGAGTA
TACGGAGGGTGCAAGCGTTATCCGGATTTATTGGGTTTAAAGGGTCCGTAGGCGGATTAATAAGTCAGTGGTGAAAACCTACAGCTCAACTGTAGAACTGCCATTGAAACTGTTAGTCTTGAATTAGAGTGCAGTGGTTAGAATGTGTAGTGTAGCGGTGAAATGCATAGATATTACACAGAATACCGATTGCGAAGGCAGATCACTAACTCTATATTGACGCTGATGGACGAAAGCGTGGGGAGCGAACAGGATTAGATACCCTGGTAGTCCACGCCGTAA
+
GFGGGGGGGGGGGGGGGGGGGGGGGGGGGGGGGGGCCGGGGGGGGGGGGGGGGGGGGGGGGGGGGGGFGGGGGGGGGGGGGGGGGGGGGGGGGGGGGGGGGGGGGGDEGGGGGGGGFFGGGGGGGGGGGFGGFGGGGGGGGGFFGGGGGGGGGGGGGGGGGGGGGGFGGGGGGGGGGGGGGGGGGGFEGGGGGGGGGGGGGGGGGGGGGGFGGFGGFGFGGGGGGGGGGGGGGGGFGGGGDGEBFFGGGDEFFBGGBFFFGGGGFFCFFFFDFF6:FFFBDD
@M02352:288:000000000-CKWC8:1:1101:18815:12007 1:N:0:TACGCTGC+AAGGAGTA
TACGGAGGGTGCGAGCGTTAATCGGAATTACTGGGCGTAAAGCGCATGCAGGTGGTTCATTAAGTCAGATGTGAAAGCCCGGGGCTCAACCTCGGAACTGCATTTGAAACTGGTGAACTAGAGTGCTGTAGAGGGGGGTAGAATTTCAGGTGTAGCGGTGAAATGCGTAGAGATCTGAAGGAATACCAGTGGCGAAGGCGGCCCCCTGGACAGACACTGACACTCAGATGCGAAAGCGTGGGGAGCAAACAGGATTAGATACCCTGGTAGTCCACGCCGTAA
+
GGGFGCEGGEEEG7CGGFGGC,EFDFEGGGGGFGGGGGGDDFFGGGGGGGGGFGCGGGGGGFFFGGGGGGGGGGGGGGG?FGGEGGGGGCFGGGGEF=FGFGGGGFGDEGFGGGGGGGGGGGGGFECFDGGAEF@EGGGCECFGGFGGGGGGGGGGGG88FGGGGDEGGGGGGGGGGFGDGGGGFCFG:CEGGGGEDGGGEGECEGEC=E*ACCEC6EGGGGFCFGGD?FGGGEDEGGGGGG::2BGC?DFFFFGGFFFFGGGGFFGF>?A<FGFFF:B9DC
@M02352:288:000000000-CKWC8:1:1101:25087:12038 1:N:0:TACGCTGC+AAGGAGTA
TACGGAGGGTGCGAGCGTTAATCGGAATTACTGGGCGTAAAGCGCGCGTAGGCGGTTATTTAAGTCAGATGTGAAAGCCCTGGGCTCAACCTAGGAACTGCATTTGAAACTGGATAACTTGAGTATGGTAGAGAATGATGGAATTTCCAGTGTAGCGGTGAAATGCGTAGAGATTGGAAAGAATATCGATGGCGAAGGCAGTCATTTGGGCCAATACTGACGCTGAGGTGCGAAAGCGTGGGTAGCGAACGGGATTAGATACCCCGGTAGTCCACGCCGTAA
+
FGGG@FDGGGGGGFCGGGGD<CFFEGDGGFEFGGG@F7@7<F,@7@CFG>FFGGGF:+<F?FFFFAEF<FGFGGFD9F<FF,BF8DFGFEFF8>FDFGGGFFGFFFFFFGGGGCFCFGDGA@AFADC@@@EF>B7D@FG9C<:CFFAECFG9FFC@FGEGCEFGGGGGCEEBCGC97?C9=EFCB9F@C:FDF>EGGGG6EGGCGFGFD5F*5*<+@FGGGE5?E3;82AFC5=5@F=DGDG5>0?DGGD)7637FFFAFGGGG>DD3(0.6@7FF>4)4*9
@M02352:288:000000000-CKWC8:1:1101:23799:12050 1:N:0:TACGCTGC+AAGGAGTA
TACGGAGGGTGCGAGCGTTATTCGGAATTACTGGGCGTAAAGCGCATGCAGGTGGTTCATTAAGTCAGATGTGAAAGCCCGGGGCTCAACCTCGGAACTGCATTTGAAACTGGTGAACTAGAGTGCTGTAGAGGGGGGTAGAATTTCAGGTGTAGCGGTGAAATGCGTAGAGATCTGAAGGAATCCCAGTGGCGAAGGCGGCCCCCTGGACTGACACTGACACTCAGATGCGAAAGCGTGGGTAGCAAACAGGATTAGATACCCTGGTAGTCCACGCCGTAA
+
GCC@@C:@:F,CF7FGE66C,@@CF@,CFGCDA,C@7F@CDFGGE:,BDFF<CFCC,<,5C<E<EFFCEF,C<95E?=4++8CC7+DFGEG8F:7C=FGDGAFD@@F,,C8,3,38,:C,D,>@=<EF=FF<FGDEDEECDC:?E7C++03<F72</??>CFGG9FEGCEG+:90<:+<96>?:,<F+0C+;?CEEGEE8CC58C8EF5EF+/:8AFC@<CFG8C*+++325::9>*:9C>E06(9C7+95?::D7<F)7<FFF@F*9AB<>FGF?>?FBGC
@M02352:288:000000000-CKWC8:1:1101:3582:12050 1:N:0:TACGCTGC+AAGGAGTA
TACGGAGGGTGCGAGCGTTAATCGGAATTACTGGGCGTAAAGCGCATGCAGGTGGTTCATTAAGTCAGAGGTGAAAGCCCGGGGCTCAACCTCGGAACTGCATTTGAAACTGGTGAACTAGAGGGCTGTAGAGGGGGGTAGAATTTCAGGTGTAGCGGTGAAATGCGTAGAGATCTGAAGGAATACCAGTGGCGAAGGCGGCCCCCTGGACAGACACTGACACTAAGATGCGAAAGCGTGGGGAGCAAACAGGATTGGATACCCTGGTAGTCCACGCCGTAA
+
GGGGGGGGCGGGGGGGGGGG<CFFGEC<FGGGGGGFGGGGGG9F==CFGGGG9FF=CC5E?FGGGGGG9,BFEGGGGC=+C=FFCFGGGGGGGGGECF<=A,CF,AFGBA,E<8D<=>F,>,3,883@3==FGC:>F>8;8C+039:0C?<<A9:+:C1:FGC9:78;/:/:9:++<7EGCGGGGG?CCFGE8:CDED8E8/*/:C8EF8CC:F862+<:0+<2+2<+<C>CEE55751AGG::25CG6*)81(90(0)/2AGC*7<7-=7>6>6612;3DD
@M02352:288:000000000-CKWC8:1:1101:11182:12081 1:N:0:TACGCTGC+AAGGAGTA
TACGGAGGGGGTTAGCGTTGTTCGGAATTACTGGGCGTAAAGCGTACGTAGGCGGATTGGAAAGTTGGGGGTGAAATCCCAGGGCTCAACCCTGGAACTGCCTCCAAAACTATCAGTCTAGAGTTCGAGAGAGGTGAGTGGAATTCCAAGTGTAGAGGTGAAATTCGTAGATATTTGGAGGAACACCAGTGGCGAAGGCGGCTCACTGGCTCGATACTGACGCTGAGGTACGAAAGTGTGGGGAGCAAACAGGATTAGATACCCTGGTAGTCCACACCGTAA
+
GFGGGEFGGGGEEGGGGFCGEEFGGGGFGFDFFGGGF@FGGGGGGGGGGGGGGGGDEGGFFFGGGGGGGGGFGGGGGGGDDEGGGGGGGGGGFGGGGGGGGGGGGGGGGGGGGGGGDGGGGCFECGFCGGGGDGDGGGGGGGGGFGGGGGFF@>FFGGGGGGGGFGGGGFG<FEGFGFGGGGGGGGGGGGGGGGGGGGGGGGGGGGFGGGGGGEGGEFGGFGGECGGGGFGGEGGFGGGGGGFFFFGGGGF@BFDC?FFFGFEGFFFFFF<AFC???FF8CD
@M02352:288:000000000-CKWC8:1:1101:8837:12085 1:N:0:TACGCTGC+AAGGAGTA
TACGGAGGGTGCAAGCGTTATCCGGAATCATTGGGTTTAAAGGGTCCGCAGGCGGTCAATTAAGTCAGAGGTGAAATACCATAGCTCAACTATGGAACTGCCTTTGATACTGGTTGACTTGAGTTATACGGAAGTAGATAGAATGTGTAGTGTAGCGGTGAAATGCATAGATATTACACAGAATACCGATTGCGAAGGCAGTCTACTACGTATGTACTGACGCTCATGGACGAAAGCGTGGGGAGCGAACAGGATTAGATACCCTGGTAGTCCACGCCGTAA
+
GGGGGEGGGGGGGGGGGGGGGGGGGGEGGGGGGGGGGGGGGGGGGFGGGGGGGGGEGGGGGGGGFGGGGGGGGGGGFGGGGGGGGFGGGGGFGGGGGGGGGBEGGGGGGGGGGFGGCFGGGFGGGGGGCFGGGGGGGGFFGGFGGFGGGGGGGGGGGGGGGGGGGGGGGGGGGGGGGFGGGGGEGGGGGGGGGGGGGGGGGGGGGGGGGGGGGGGGGGGGGGGEGDFFGGFGGEGFGGDGGGFFFFGGEGFFFFGGFFFFGGGGFFGFFFFAFGFFFFFFGG
@M02352:288:000000000-CKWC8:1:1101:16976:12094 1:N:0:TACGCTGC+AAGGAGTA
TACGGAGGGGGTTAGCGTTGTTCGGAATTACTGGGCGTAAAGCGCACGTAGGCGGATTATTAAGTGAGGGGTGAAATCCCGGGGCTCAACCCCGGAACTGCCTCTCATACTGGTAGTCTAGAGTTCGAGAGAGGTGAGTGGAATTCCGAGTGTAGAGGTGAAATTCGTAGATATTCGGAGGAACACCAGTGGCGAAGGCGGCTCACTGGCTCGATACTGACGCTGAGGTGCGAAAGCGTGGGGAGCAAACAGGATTAGATACCCTGGTAGTCCACGCCGTAA
+
GGGGGGGGGGGCGGGGGGGEFGGGGGGGGGGGGGGGGGGGGGGGGGGG<FGGGGGGGGGGFGGGGFGGGGGGGGGGGGGGGGGGGGGGGGGGGGGGGGGGG:FGGFFGGGGGFGGFFFEGFGGGGGGGGGGGGGGGGGGGGGGGGGGGGGGFGGGGGGGGGGGG?FGGGGGGGGGCEFEGGGGGGGGGGGGGGGGCGGGGGGCEFFGGGGGGGE?FGFEGGGGGEDGFGGFGGGGFGGGGGGFFFFGGGGFFFFGGFFFFGGGGF>5<>FBFFGFFFFF>GD
@M02352:288:000000000-CKWC8:1:1101:22840:12108 1:N:0:TACGCTGC+AAGGAGTA
TACGGAGGGTGCGAGCGTTAATCGGAATTACTGGGCGTAAAGCGCATGCAGGTGGTTCGTTAAGTCAGATGTGAAAGCCCGGGGCTCAACCTCGGAACTGCATTTGAAACTGGCGGGCTAGAGTACTGTAGAGGGGGGTAGAATTTCAGGTGTAGCGGTGAAATGCGTAGAGATCTGAAGGAATACCAGTGGCGAAGGCGGCCCCCTGGACAGATACTGACACTCAGATGCGAAAGCGTGGGGAGCAAACAGGATTAGATACCCTGGTAGTCCACGCCGTAA
+
GGGGGGGGGGGGGGGGGGGG<EFGGGDGGG<FGGGGGGGGGGGGGDGGGGGGCFGFGGEGGGGGGGGGGGGGGGGGGGGCC>FGGGGGGGGGGEGGGCGGGGGCFGGGGGGGGFGGGGGAFFGGCGFGFFGGGGCGGGGGGGG7F+CGFGGGGGGGGGGGGGGGGGGGGGGGGGCFGFGGGGGFGGGGGGGGGGGGGGGGGGCECGGGGFGDGCFGGGGGGGGGFGG<CFFGGGGFGGGGGGFFFFGGGGFFFFDFBFFFFGGGFFGFFFFFFGFBFFFFGG
@M02352:288:000000000-CKWC8:1:1101:15780:12134 1:N:0:TACGCTGC+AAGGAGTA
TACGAAGGGTTCAAGCGTTATCCGGAATCATTGGGTTTAAAGGGTCCGCAGGCGGTCAATTAAGTCAGAGGTGAAATCCCATAGCTTAACTATGGAACTGCCTTTGATACTGGTTGACTTGAGTCATATGGAAGTAGATAGAATGTGTAGTGTAGCGGTGAAATGCATAGATATTACACAGAATACCGATTGCGAAGACAGTCTACTACGTATGTACTGACGCTCATGGACGAAAGCGTGGGGAGCGAACAGGATTAGATACCCTGGTAGTCCACGCCGTAA
+
GGGGEGGGGGGGGGGGGGGGGGGGGFGGGGGGGGGGGGGGGGGGGGGGGGGGGGGGGGGGGGGGGGGGGGGGGGGGGGGGGGGGGGGGGGGGGGGGGGGGGGGGGGGGGGGGGGGGGGGGGGGGGGGGGGGGGGGGGGGGGGGFGGGGGGGGGGGGGGGGGGGGGGGGGGGFGGGGGGGGGGGFGGGGGGGGGGGGGGGGGGGGGGGGGGGGGGGGGGFGGGGGGGGGGGGGGGGFGGGGGGFBBFGGGGFFFFGGFFFBFGGGFFGFFFFFFGFFFFFFGG
@M02352:288:000000000-CKWC8:1:1101:2171:12156 1:N:0:TACGCTGC+AAGGAGTA
TACGGAGGGTTCAAGCGTTATCCGGAATCATTGGGTTTAAAGGGTCCGCAGGCGGTCAATTAAGTCAGAGGTGAAATCCCATAGCTTAACTATGGAACTGCCTTTGATACTGGTTGACTTGAGTTATACGGAAGTAGATAGAATAAGTAGTGTAGCGGTGAAATGCATAGATATTACTTAGAATACCGATTGCGAAGGCAGTCTACTACGTATATACTGACGCTCATGGACGAAAGCGTGGGGAGCGAACAGGATTAGATACCCTGGTAGTCCACGCCGTAA
+
FEFGGGGGGEGGCFGGGCGGGGGGGDG,CCFFFFGGGGGGAFGCGCGFGGEGGGGFEGGGGGGGGGFGGFGFGGGGG<EEFFGGFCGEFDG,EFGGGGGGGGFGFGGFGGFEFFGGGGFFFFFGGGGGGGGGGGGGGGGGGGE9CEGFGGGGGGGGGGGGGGCFGGGGGGGAFCEFGGGGFFFFGGGECFGGGGEGGGGGGGGFGGGGGGGG9EGGGGGGGGGGGDEGFCFDEGGFFEDGGEBFFFGGG:DFFF<D<FFFGGGGFFGFBFBFFGFB(8B>GD
@M02352:288:000000000-CKWC8:1:1101:9150:12167 1:N:0:TACGCTGC+AAGGAGTA
TACGGAGGGTGCGAGCGTTAATCGGAATTACTGGGCGTAAAGCGCATGCAGGTGGTTCATTAAGTCAGATGTGAAAGCCCGGGGCTCAACCTCGGAACTGCATTTGAAACTGGTGAACTAGAGTGCTGTAGAGGGGGGTAGAATTTCAGGTGTAGCGGTGAAATGCGTAGAGATCTGAAGGAATACCAGTGGCGAAGGCGGCCCCCTGGACAGACACTGACACTCAGATGCGAAAGCGTGGGGAGCAAACAGGATTAGATACCCTGGTAGTCCACGCCGTAA
+
EGG8FGGGGGGGD7FGGGGG<6EGGGDGEGCGGGGGGGEFFGGGCFFGGGGGGGGGGFGGAFGGGFE<,CFFAFGGG8BFGGGGGG+EEF@,FGGGF:<FGG9BEFFGGGGFGGGGGGG<FFGGGGFFGAFFGGD:FC:CGGGGGFGFF?CGCCFGGGGGGFGGGGGGGGGGGFGGGGGGGGGGGGGGFCGGGGGGGGG8/:C8:EGGGCFGGFFGGGGGGGGGCFGGC?FGGGGEGGCCEG3:>EGGGC>5?FDG<FAFGGGG65DFAFFF409<>BB>GD
@M02352:288:000000000-CKWC8:1:1101:2912:12177 1:N:0:TACGCTGC+AAGGAGTA
TACGGAGGGTGCGAGCGTTAATCGGAATTACTGGGCGTAAAGCGCATGCAGGTGGTTCGTTAAGTCAGATGTGAAAGCCCGAGGCTCAACCTCGGAACTGCATTTGAAACTGGCGGACTAGAGTACTGTAGAGGGGGGTAGAATTTCAGGTGTAGCGGTGAAATGCGTAGAGATCTGAAGGAATACCAGTGGCGAAGGCGGCCCCCTGGACAGATACTGACACTCAGATGCGAAAGCGTGGGGAGCAAACAGGATTAGATACCCTGGTAGTCCACGCCGTAA
+
GGGGGDCFGGGGGDGGGGGGGGFGGGG@FGGGGGGGGGGGGGGGGGGGGGGGFGGFGGGGGGFFGCFFFGGGGGGGGGGFGCGGDFGGGGGFCFGGGGFGGFGGGGFGFGFGGGGGGGGGGGGFGGGGGGFFGGDGGGGGGGGCGGGGGGGGGGGGG>CGGCFGGGGEGEGGGGFGFFFGGGD?EFGGGGFGGDGGGGGGGG=CEDCCFGGGGGGE7FGGFGG8?CEFGGGDEGGFGGGGGGFF>FGGGG>F??G74?AFGCFGFF<@A?AFFGFB>?EFGG
@M02352:288:000000000-CKWC8:1:1101:19255:12199 1:N:0:TACGCTGC+AAGGAGTA
TACGGAGGGTCCGAGCGTTATCCGGAATCATTGGGTTTAAAGGGTCCGCAGGCGGTCGATTAAGTCAGAGGTGAAATCCCATAGCTTAACTATGGAACTGCCTTTGATACTGGTTGACTTGAGTCATATGGAAGTAGATAGAATGTGTAGTGTAGCGGTGAAATGCATAGATATTACTTAGAATACCGATTGCGAAGGCAGTCTACTACGTATATACTGACGCTCATGGACGAAAGCGTGGGGAGCGAACAGGATTAGATACCCTGGTAGTCCACGCTGTAA
+
GGGGGFGGGGGGGGGGGGEGGGGGGFCFGGGGGGGGGGGGGGGGGGGGGGGGGGGGGGGGGGGGFGGGGGGGGGGGGGGGGGGGGGGGGGGGGGGGGGGGGGGGGGGGGGGGGGGGGGGGGGGGGGGGGGGGGGGGGGGGGGFGGGGGGGGFGGGGGGGGGGGGGGGGGGGGGGGGGGGGGGGGGGGGGGGGGGGGGGGGGGGGGGGGGGGGGGGGGGGGGGGGGGGGGGGGGGGFGGGGGGFFFFGGDGFFFFGGFFFFGGGGFFGFFFFFFGFFFFDBD:
@M02352:288:000000000-CKWC8:1:1101:4344:12210 1:N:0:TACGCTGC+AAGGAGTA
TACGGAGGATCCAAGCGTTATCCGGAATCATTGGGTTTAAAGGGTCCGTAGGCGGGCAGCTCAGTCAGTGGTGAAAGTCTGTGGCTCAACCATAGAATTGCCATTGATACTGGTTGTCTTGAATTATTGTGAAGTGGTTAGAATAAGTAGTGTAGCGGTGAAATGCATAGATATTACTTAGAATACCGATTGCGAAGGCAGATCACTAACAATATATTGACGCTGAGGGACGAAAGTGTGGGGAGCAAACAGGATTAGATACCCTGGTAGTCCACACCGTAA
+
GGGGGGGGGGGGGGGGGGGGGGGGGGGGGGGGGGGGGGGGGGGGGGGGGGGGGGGGGGGGDGGFGGGGGGGFGGGGGEGGGGGGGGGGGGGGGGGGGGGGGGGGGGGGGGGGGGGGGGGGGGGGGGGGGGGCGGGGGGGGGGGGGGGGGGGGGGGGGGGGGGGGGGGGGGGGGFGGGGGGGGGGGGGEGGGGGGGGGGGGGGGFGGGGGGGGGGGGGGGGGGGGGGGGGGGGGGGFGGGFGGF?>DGGGGFFFFGG<FFFGCFGFFG?>FAFFGFFFFF279
@M02352:288:000000000-CKWC8:1:1101:16009:12252 1:N:0:TACGCTGC+AAGGAGTA
TACGGAGGATCCAAGCGTTATCCGGAATCATTGGGTTTAAAGGGTCCGTAGGTGGATAATTAAGTCAGAGGTGAAAGTTTGCGGCTCAACCGTAAAATTGCCTTTGATACTGGTTGACTTGAGTCATATGGAAGTAGATAGAATGTGTAGTGTAGCGGTGAAATGCATAGATATTACACAGATTACCGATTGCGAAGGCAGTCTACTACGTATGTACTGACGCTCATGGACGAAAGCGTGGGGAGCGAACAGGATTAGATACCCTGGTAGTCCACGCCGTAA
+
GGGGGGGGGGGGGGGGGGGGGGGGGGGGGGGGGGGGGGGGGGGGGGGGGGGGGGGGGGGGGGGGGGGGGGGGGGGGGGGGGGGGGGGGGGGGGGEFGGGGGGGGGGGGGGGGGGGGGGGGGGGGGGGGGGGGGGGGGGGGGGGGGGGGGGGGGGGGGGGGGGGGGGGGGGGGGGGGGGGGGGGGGGGGGGGGGGGGGGGGGGGGGGGGGGGGGGGGGGGGGGGGGGFGGGGGGGGFFGGGGGFFFFGGGGFFFFGGFFBFGGGGFFGFFFFF?FFFFFF>GG
@M02352:288:000000000-CKWC8:1:1101:2398:12272 1:N:0:TACGCTGC+AAGGAGTA
TACGGAGGATCCAAGCGTTATCCGGAATCATTGGGTTTAAAGGGTCCGTAGGTGGATAATTAAGTCAGAGGTGAAATCTTGCCGCTTAACGGTAAAATTGCCTTTGATACTGGTTGTCTTGAGTTATTATGAAGTGGTTAGAATATGTAGTGTAGCGGTGAAATGCATAGATATTACATAGAATACCAATTGCGAAGGCAGATCACTAATAATATACTGACACTGATGGACGAAAGCGTGGGGAGCGAACAGGATTAGATACCCTGGTAGTCCACGCCGTAA
+
GGGGGGGGEGGGGGGGGEGGFGGGGGGCFGGGGGGGGGGGGGGEGGGGGGGGGGGGGGGGGGGGGGGGGGGGGGGGGGGGGGGGGDGGGGGGGG>EGGGGGGGFGDAFFFGFGGGGGGGGGGG<FFGGGGGGGGGGGFGGGGGGGDGGGGGGGGGGGGFGGGFGGGGGGFGGGGGGGGGGGFDGGFFGEGGGGGECGGGGGCE8FFGGGFGGGGGGGGGGGGGGFGGG6FFGEGGFG5>EEGD?@BGDGGFF0<GGFFFFGGGGFFGFBFFFFG=:>BFFGG
@M02352:288:000000000-CKWC8:1:1101:10038:12280 1:N:0:TACGCTGC+AAGGAGTA
TACGAGGGGTGCAAGCGTTAATCGGAATTACTGGGCGTAAAGCGTACGCAGGCGGTTTGTTAAGCGAGATGTGAAAGCCCCGGGCTCAACCTGGGAACTGCATTTCGAACTGGCAAACTAGAGTCTTGTAGAGGGGGGTAGAATTTCAGGTGTAGCGGTGAAATGCGTAGAGATCTGAAGGAATACCGGTGGCGAAGGCGGCCCCCTGGACAAAGACTGACGCTCAGGTACGAAAGCGTGGGGAGCAAACAGGATTAGATACCCTGGTAGTCCACGCCGTAA
+
GGGG<BFGGGGGGGGGGGGE@FGGGGGGGGGGGGGGGGGGGGGGGGGGGGGGGGGGGGGGGGGGGGGGGGGGGGGGGGGGGGGGGGGGGGGGGFGGGGGGGGGGGGCFGGGGGGGGGGGGGGGGGGGGGGGGGGGGGGGGGGGGGGGCEGGGGGGGGGEGGGGGGGGGGGG7FGGGGGGGGGGGGGFGGGGGGGGGGGGGGGEGGGGGGGGGGF6FGGGGGGGGGGGGGGGGGGGFGGDGGGFFFFFGGGFFFFGGFFAFGGFGFFGFFFFFFGFFFFFFGG
@M02352:288:000000000-CKWC8:1:1101:18623:12281 1:N:0:TACGCTGC+AAGGAGTA
TACGGAGGGGGTTAGCGTTGTTCGGAATTACTGGGCGTAAAGCGTACGTAGGCGGATTGGAAAGTTGGGGGTGAAATCCCAGGGCTCAACCCTGGAACTGCCTCCAAAACTATCAGTCTAGAGTTCGAGAGAGGTGAGTGGAATTCCAAGTGTAGAGGTGAAATTCGTAGATATTTGGAGGAACACCAGTGGCGAAGGCGGCTCACTGGCTCGATACTGACGCTGAGGTACGAAAGTGTGGGGAGCAAACAGGATTAGATACCCTGGTAGTCCACACCGTAA
+
GGGGGGGG7@@87DFAFFGBF,EFFGGGGGFGGGG@FGEGGGEFG:CFGGGG9FGFG7=<9DFCFCDGEFGFGGGGGFGDD<+CCFFGGG,+B<FGGGGGGGGC,3@FGGGDFFF9FGG;FFGF;=8,@<CFEGGGCFFBFGGGGF;@<FFFGGG;FFGGGGGGFGCGGGGECFG9++BCEGG+FFGFCCCFGGGGGGGGGC5CGGGGCC7FEGGE8EGGGEGGDDGG6<FGGFGF>GGGGGFFBFFGGGF?B:7FFFFFCFGGFF3FAF<>FC77:?F8CD
@M02352:288:000000000-CKWC8:1:1101:18607:12291 1:N:0:TACGCTGC+AAGGAGTA
TACGGAGGGGGTTAGCGTTGTTCGGAATTACTGGGCGTAAAGCGTACGTAGGCGGATTGGAAAGTTGGGGGTGAAATCCCAGGGCTCAACCCTGGAACTGCCTCCAAAACTATCAGTCTAGAGTTCGAGAGAGGTGAGTGGAATTCCAAGTGTAGAGGTGAAATTCGTAGATATTTGGAGGAACACCAGTGGCGAAGGCGGCTCACTGGCTCGATACTGACGCTGAGGTACGAAAGTGTGGGGAGCAAACAGGATTAGATACCCTGGTAGTCCACACCGTAA
+
FFGGG@FFGGGGGGGAFFGGGGGGGEGFFGGGGGGGGGGGGGGGGGGGGGGGGGGEGGGGGGGGGGAGGGGGGGGGFGGGGGGGGGGGGFGGGGGGGGGGGGGGGGGGGGGGGFGGGGGGGGGGGGGFGGGFEGGGFGGGGGGGGGGGGGGGGGGFGGGGGGGFGGGGGGGGGGGGGGGGGGGGGGGGGGGGGGGGGGGGGGGGGGGGGGGGGDFFEGGGGGGEGGFEGGGGGGGFG?FGGGFF>DGFGC>FFFGGFFFFGGFGFFGFFFFFFGF?F?FBFG
@M02352:288:000000000-CKWC8:1:1101:21067:12340 1:N:0:TACGCTGC+AAGGAGTA
TACGGAGGGTGCAAGCGTTATCCGGAATCATTGGGTTTAAAGGGTTCGTAGGCGGGCTGATAAGTCAGTGGTGAAATGCAGGGGCTCAACTCCGGCACTGCCATTGATACTGTTAGTCTTGAATTATTGTGAAGTGGTTAGAATATGTAGTGTAGCGGTGAAATGCTTAGATATTACATAGAATACCAATTGCGAAGGCAGATCACTAACAATATATTGACGCTGATGAACGAAAGCGTGGGTAGCGAACAGGATTAGATACCCTGGTAGTCCACGCCGTAA
+
GGGGGGGGGGGGGGGGGGGGGGGGGGFGGGGGGGGGGGGGGGGGGGGGGGGGGGGEGGGFGGFFGGGGGGGGGGGGG9FEFGGGGGGGGGGGGGGGGGGGFGCFGGFGCFGGGGFGGGGGDFFGGBGGGGGFFCGGGGGGGFFFFFFGGFGGFFGGGDGGGGGGFGGGGGGGGGGGGGGD9FCFGGGGCFFFGEGGGGGGGCECFFC;FG4FG9BCGG99EC5CCGGFGFGGGGDFGGGGG5>>?FDG7CEFF:FF?=>FFGGGFFFFFFAF?C?BF:EBDD
@M02352:288:000000000-CKWC8:1:1101:22720:12343 1:N:0:TACGCTGC+AAGGAGTA
TACGGAGGGTCCGAGCGTTATCCGGAATCATTGGGTTTAAAGGGTCCGCAGGCGGTCAATTAAGTCAGAGGTGAAATCCCATAGCTTAACTATGGAACTGCCTTTGATACTGGTTGACTTGAGTCATATGGAAGTAGATAGAATGTGTAGTGTAGCGGTGAAATGCATAGATATTACACAGAATACCGATTGCGAAGGCAGTCTACTACGTATGTACTGACGCTCATGGACGAAAGCGTGGGGAGCGAACAGGATTAGATACCCTGGTAGTCCACGCCGTAA
+
GGGGGGGGGGGGGGGGGGGGGGGGGEGGGGGGGGGGGGGGGGGGGGGGGGGGGGGGGGGGGGGGGGGGGGGGGGGGGGGGGGGGGGGGGGGBFGGGGGGGGGGGGGFGGGGGGGGGGGGGGGGGGGGGGGGGFFGGGGGGGGGGGGGGGGGGGGGGGGGGGGGGGGGGGGGGGGGGGGGGGGGGGGGGGGGGGGGGGGGGGGGGGGGGGEGGGGGGGGGGGGGGGGFFGGGGGGG@DGGGGGFFBEGGGGFFB?FGFFFFGFGGFFGFFFFFFGFFFFFFGG
@M02352:288:000000000-CKWC8:1:1101:21084:12344 1:N:0:TACGCTGC+AAGGAGTA
TACGGAGGGTGCAAGCGTTATCCGGAATCATTGGGTTTAAAGGGTTCGTAGGCGGGCTGATAAGTCAGTGGTGAAATGCAGGGGCTCAACTCCGGCACTGCCATTGATACTGTTAGTCTTGAATTATTGTGAAGTGGTTAGAATATGTAGTGTAGCGGTGAAATGCTTAGATATTACATAGAATACCAATTGCGAAGGCAGCTCACTAACAATATATTGACGCTGATGAACGAAAGCGTGGGTAGCGAACAGGATTAGATACCCTCGTAGTCGACGCCGTAA
+
FCCDFDC@F6FCC@FGG@::FGFFG7+D<,<CEGF8B@A<-CEFC<FGF<D:FG@>>:B<FDFFFFFGAEFEDF<EFGGFFGG@E:CFGD<,53FFEGEDFGGDCF9@,CC,CFF=EFCAFDFGGGFGB=DDDF@<<>FECA@FFCGF,;FGFFFGEDFC:<DCFGGFGFGG@@EEG9;B9;BFFGGGFGGF;:888BEFE*=<FFFGG+79BCFFGG>FC558=DGEEG><EEG>GCDGEGBA?F3<//7)28*:)?48<F+0*)90,7(6)17296DF*/
@M02352:288:000000000-CKWC8:1:1101:10172:12349 1:N:0:TACGCTGC+AAGGAGTA
TACGGAGGATCCAAGCGTTATCCGGAATCATTGGGTTTAAAGGGTCCGCAGGCGGTTGTTTAAGTCAGAGGTGAAAGTTTGCAGCTCAACTGTAAAATTGCCTTTGATACTGAATAACTTGAGTTATAATGAAGTGGTTAGAATATGTAGTGTAGCGGTGAAATGCATAGATATTACATAGAATACCGATTGCGAAGGCAGATCACTAATTATATACTGACGCTGAGGGACGAAAGCGTGGGGAGCGAACAGGATTAGATACCCTGGTAGTCCACGCCGTAA
+
GGGGGGGGGGGGGGGGGGGGGGGGGGGGGGGGGGGGGGGGGGGGGGGGGGGGGGGFGGGGGGGGGGGGGGGGGGGGGGGGGGGGGGGGGGGGGGGGGGGGGGGGGGGGFGGGGGGGGGGGGGGGGGGGGGGGGGGGGGGGGGGGGGGGGGGGGGGGGGGGGGGGGGGGGGGGGGGGGGGGGGGGGGGGGGGGGGGGGGGGGGGGGGGGGGGGGGGGGGGGGGGGGGGGGGGGGGGFGGGGGGFFBBGGGGFFFFGGFFFFGGGGFFGFFFFFFGFB;BEBGG
@M02352:288:000000000-CKWC8:1:1101:27616:12389 1:N:0:TACGCTGC+AAGGAGTA
TACGGAGGGTGCAAGCGTTATCCGGAATCATTGGGTTTAAAGGGTTCGTAGGCGGGCTGATAAGTCAGTGGTGAAATGCAGGGGCTCAACTCCGGCACTGCCATTGATACTGTTAGTCTTGAATTATTGTGAAGTGGTTAGAATATGTAGTGTAGCGGTGAAATGCTTAGATATTACATAGAATACCAATTGCGAAGGCAGATCACTAACAATATATTGACGCTGATGAACGAAAGCGTGGGTAGCGAACAGGATTAGATACCCTGGTAGTCCACGCCGTAA
+
GGGGGGGGGGGGGGGGGGGGGGGGGDGGGGGGGGGFGGGFGGGGGGGGGGGGGGGGGGGGGGGGGGGGGGGFGGGGGFGGGGCGGGGGGGGGGGGGGGGGGGGGGGGGFGGGGGGGGGGGGGGGGGGGGGGGGGGGGGGGGGGGGGGGGGGGGGGGGGGGGGGGGGGGGGGGGGGGGGGGGGGGGGGGGGGGGGGGGGGGGGGGGGGGGGGGGGGGGGFFGDGGGGGGGGGGGGGEGGGGGGDF:FGGGGFFFFGGFFFFGGGF?FGFFFDBFGFFF?EBDD
@M02352:288:000000000-CKWC8:1:1101:3270:12408 1:N:0:TACGCTGC+AAGGAGTA
TACATAGGGTGCAAGCGTTATCCGGAATCATTGGGCGTAAAGCGTCTGTAGGTGGTCTATTAAGTCTGAATTTAAAGCCTGGGGCTCAACCCCAGCCCGGTTCGGATACTGATAGACTAGAGTTATAGAGAGGTAAGTAGAACTCCATGTGAAGCGGTGGAATGCGTAGATATATGGAAGAATACCAATGGCGAAGGCAACTTACTGGATATATACTGACACTCAGAGACGAAAGCGTGGGTAGCAAACAGGATTAGATACCCTGGTAGTCCACGCCGTAAA
+
GGGGGGGGGGGGGGGGGGGGGGGGGGGFGGGGGGGGGGGGGGGGGGGGGGGGGGGGGGGGGG9FGGGGGGGGGGGGGGGGGGGGGGGGGGGGGGGGGGGGGGGGGGGGGGG<FGGGGGGGGGGGGGGGGGGGGGGGGGGGGGGGGGGGGGGGGGGGGGGGGGGGGGGGGGGGGCGGGGGGGGGGGGGGGGGGGGGGGGGGGGGGGGGGGGGGGGGGGGFGGGGGGGGGGGGGGGGFGGGGCGFBFFFGGGFFFFGGFFFFGGGGFFGFFFBFFG@FFFF<DC
@M02352:288:000000000-CKWC8:1:1101:12934:12424 1:N:0:TACGCTGC+AAGGAGTA
TACGGAGGGTCCAAGCGTTATCCGGAATCATTGGGTTTAAAGGGTCCGCAGGCGGTCAATTAAGTCAGAGGTGAAAGCCCATCGCTCAACGATGGAACTGCCTTTGATACTGGTTGACTTGAGTTATACGGAAGTAGATAGAATAAGTAGTGTAGCGGTGAAATGCATAGATATTACTTAGAATACCGATTGCGAAGGCAGTCTACTACGTATATACTGACGCTCATGGACGAAAGCGTGGGGAGCGAACAGGATTAGATACCCTGGTAGTCCACGCCGTAA
+
GGGGGGGGGGGGGGGGGGGGGGGGGGGGGGGGGGGGGGGGGGGGGGGGGGGGGGGGGGGGGGGGGGGGGGGGGGGGGGGGGGGGGGGGGGGGGGGGGGGGGGGGGGGGGGGGGGGGGGGGGGGGGGGGGFGFGGGGGGGGGGGGGGGGGGGGGGGGGGGGGGGGGGDGGGGGGGGGGGGGGGGGGGGGGFFGGGGGGGGGGGGGGGGGGGGGGGGGGGGGGGGGGGGGGGGGGGGFGGGGGGFFFFGGGGFFFBGGFFFFGGGGFFGFFFFFFGFBBFF>GG
@M02352:288:000000000-CKWC8:1:1101:29200:12444 1:N:0:TACGCTGC+AAGGAGTA
TACGGAGGGTGCAAGCGTTGTTCGGATTTATTGGGCGTAAAGCGCGCGCAGGCGGATTGGAAAGTCGGATGTGAAATCCCGGGGCTCAACCTCGGAACTGCGTCCGAAACTATCAGTCTAGAATCTTGGAGAGGGTTGGGGAATTTCACGTGTAGGGGTAAAATCCGTAGAGATGTGAAGGAACACCAGTGGCGAAGGCGCCGACCTGGACAAGTATTGACGCTGAGGCGCGAAAGCGTGGGGAGCAAACAGGATTAGATACCCTGGTAGTCCACGCCGTAA
+
GGGGGGGGGGGGGGGGGGGGGGGGGFFFGGGGGGFGGGGGGGGGGGGGGGGGGGG@EGGGGGGGGGGGGGGGGGGGGGGGGGGGGGGGGGGGGGGGGGGGGGGFGGFGGGGGFGGGGGGGGGGGGGGGGGGGGGGGGGGGGGGGGGGGGGGGGGGGGGGGGGGGFDGGGGGGGGGGGGGGGGGGGGGG>EGGGGGEEGGGGGGGGGGGGGGGGGFFGG?GGGGGGGGGGGGGGGGEFGGGGGFFFFGGCGFFF?FC?FFFGGGGFFGFFFFFFGFFFFFBGD
@M02352:288:000000000-CKWC8:1:1101:29184:12455 1:N:0:TACGCTGC+AAGGAGTA
TACGGAGGGTGCAAGCGTTGTTCGGATTTATTGGGCGTAAAGCGCGCGCAGGCGGATTGGAAAGTCGGATGTGAAATCCCGGGGCTCAACCTCGGAACTGCGTCCGAAACTATCAGTCTAGAATCTTGGAGAGGGTTGGGGAATTTCACGTGTAGGGGTAAAATCCGTAGAGATGTGAAGGAACACCAGTGGCGAAGGCGCCGACCTGGACAAGTATTGACGCTGAGGCGCGAAAGCGTGGGGAGCAAACAGGATTAGATACCCTGGTAGTCCACGCCGTAA
+
GGGGGGCEGGGGGGGGGGGGGGGGGGFGGGGGCEGGGGGGGGGGGGGGGGGGGGGGDGGGGGGGGGDFFGGGFFGGGGGGGFGFGGGGGGGGGGGGGGGGGGEGGGGGGGGF9FGFGGFGFGGGGGGGGFFGGGGGGGGGGGGGDCFGGGGGGC@CBFGGGGGGGGGGG5EGGGGFGFCCGGGGGCGGGGGGGGGEEGGGGGG8>EGGFG:<FCFGGF7CGCEGGDC@C7))2CC8DC>>EGF?9@FG?CF???FC?F2@FFGGFFGF)*-.=DFFFFFFDD
@M02352:288:000000000-CKWC8:1:1101:24264:12465 1:N:0:TACGCTGC+AAGGAGTA
TACGGAGGGTCCGAGCGTTATCCGGAATCATTGGGTTTAAAGGGTCCGCAGGCGGTCGATTAAGTCAGAGGTGAAATCCCATAGCTTAACTATGGAACTGCCTTTGATACTGGTTGACTTGAGTCATATGGAAGTAGATAGAATGTGTAGTGTAGCGGTGAAATGCATAGATATTACACAGAATACCGATTGCGAAGGCAGTCTACTACGTATGTACTGACGCTCATGGACGAAAGCGTGGGGAGCGAACAGGATTAGATACCCTGGTAGTCCACGCCGTAA
+
GGGGGGGGGGGGGGGGGGGGGGGGGGGGGGGGGGGFGGGGGGGGGGGGGGGGGGGGGGGGGGGGGGGGGGGGGGGGGGGGGGGGGGGGGGGGGGGGGGGGGGGGGGGGGGGGGGGGCGGGGGGGGGGGGGGGGGGGGGGGGGGGGGGGGGGGGGGGGGGGGGGGGGGGGGGGGGGGGGGGGGGGGGGGGGGGGGGGGGGGGGGGGGGGGGGGGGGGGGGGGGGGGGGGGGGGGGGFGGGGEGFFFFGGGGFFFFGGFFFFFFGGFFGFAFDFFGF?FFFFGG
@M02352:288:000000000-CKWC8:1:1101:23138:12465 1:N:0:TACGCTGC+AAGGAGTA
TACGGAGGATCCAAGCGTTATCCGGAATCATTGGGTTTAAAGGGTCCGCAGGCGGTTGTTTAAGTCAGAGGTGAAAGTTTGCAGCTCAACTGTAAAATTGCCTTTGATACTGAATAACTTGAGTTATAATGAAGTGGTTAGAATATGTAGTGTAGCGGTGAAATGCATAGATATTACATAGAATACCGATTGCGAAGGCAGATCACTAATTATATACTGACGCTGAGGGACGAAAGCGTGGGGAGCGAACAGGATTAGATACCCTGGTAGTCCACGCCGTAA
+
GGGGGGGGGGGGGGGGGGGGGGGGGGGGGGGGGGGGGGGGGGGGGGGGGGGGGGGGGGGGGGGGGGGGGGGGGGGGGGGGGGGGGGGGGGGGGGCGGGGGGGGGGGGGGGGGGGGFGGGGGGGGGCFGGGGGGGGGGGGGGGGGFGGGGGGGGGGGGGGGGGGGGGGGGGGGGGGGGGGGGGGGGGGGGGGGGGGGGGGGGGGGGGGGGGGFGGGGGGGGGGGGGGGGGGGGGGGFGGGGGGFF;FGGGGFFFFGG?FAFGGGGFFGFFFAFFGFFFFFFGG
@M02352:288:000000000-CKWC8:1:1101:23620:12473 1:N:0:TATGCTGC+AAGGAGTA
TACGGAGGGTCCGAGCGTTATCCGGAATCATTGGGTTTAAAGGGTCCGCAGGCGGTCAATTAAGTCAGAGGTGAAATCCCATAGCTTAACTATGGAACTGCCTTTGATACTGGTTGACTTGAGTCATATGGAAGTAGATAGAATGTGTAGTGTAGCGGTGAAATGCATAGATATTACACAGAATACCGATTGCGAAGGCAGTCTACTACGTATGTACTGACGCTCATGGACGAAAGCGTGGGGAGCGAACAGGATTAGATACCCTGGTAGTCCACGCCGTAA
+
GGGGD@FGGGFG@GGGGGGGGCFFGEGGDGDGGGG:@FGGGG<FF,EFGGGGGGGGE:AEFGGGGGDGG@FGGGGGGGGGGA8FFG<FGGD,EFGGGEGGG8=<,EFGGGGGGFDG<FGFGFGGGF9FG9FG=D<,,,C9FGGG9F@@,@FGGGGGDGGGGGGGGG,EFGGGGGGF;DC;DFGFG9F7>F7EFGGGGGGFE<+52CFC7/>=CBFGGGGGG5EGCGGG+6CDGGGFGGGGGGFFFFCCEGFFFFGGFFFFGGGGFFGFFFFFFGF?BBFFGG
@M02352:288:000000000-CKWC8:1:1101:27682:12483 1:N:0:TACGCTGC+AAGGAGTA
TACGGAGGATCCAAGCGTTATCCGGAATCATTGGGTTTAAAGGGTCCGCAGGCGGTTGTTTAAGTCAGAGGTGAAAGTTTGCAGCTCAACTGTAAAATTGCCTTTGATACTGAATAACTTGAGTTATAATGAAGTGGTTAGAATATGTAGTGTAGCGGTGAAATGCATAGATATTACATAGAATACCGATTGCGAAGGCAGATCACTAATTATATACTGACGCTGAGGGACGAAAGCGTGGGGAGCGAACAGGATTAGATACCCTGGTAGTCCACGCCGTAA
+
GGGG7FGGC8CFGGGGGGGGGGGDGGDGGGGGGGGGGGGGGGGGD,,@+CFGGGGC:F?C=FGGGGGGGGGGGGGGGBFEFFFGGGGGGGGAFFGCF?FFGCFGGGGFGGGG9<E@<FGGGGGGGFGF?CEGGGFFDGFFFGGGAAFD3FFGGGGGGGGGGGGGGGFGGGGGGGGGGFCFGGGGGGG@:FCFGGGGGGG>EGG7<FF@@?1=BC9<CFDGGGGGGGGG=CFGGGGFGDGGGGFFFF3>GGFFFFGGFFFFGGGGFFGFFFFFFG6:B?FFGD
@M02352:288:000000000-CKWC8:1:1101:4246:12484 1:N:0:TACGCTGC+AAGGAGTA
TACGGAGGATCCAAGCGTTATCCGGAATCATTGGGTTTAAAGGGTCCGTAGGTGGATAATTAAGTCAGAGGTGAAATCTTGCCGCTTAACGGTAAAATTGCCTTTGATACTGGTTGACTTGAGTCATATGGAAGTAGATAGAATGTGTAGTGTAGCGGTGAAATGCATAGATATTACACAGAATACCGATTGCGAAGGCAGTCTACTACGTATGTACTGACGCTCATGGACGAAAGCGTGGGGAGCGAACAGGATTAGATACCCTGGTAGTCCACGCCGTAA
+
GGGGGGGGGGGGGGGGGGGGGGGGGGGGGGGGGGGGGGGGGGGGGGGGGGGGFGGGGGGGGGGGGGGGGGGGGGGGGGGGGGGGGGGGGGGGGGGGGGGGGGGGGGGGGGGGGGGGGGGGGGGGGGGGGGGGGGGGGGGGGGGGGGGGGGGGGGGGGGGGGGGGGGGGGGGGGGGGGGGGGGGFGGGGGGGGGGGGGGGGGGGGGGGGGGGGGFGGGGGGGGGGGGGGGGGGGGGFGGGGGGFFFFGGGGFFFFGGBFAFGGGGFFGFDFFFFGFFFFFBGG
@M02352:288:000000000-CKWC8:1:1101:24681:12504 1:N:0:TACGCTGC+AAGGAGTA
TACGGAGGGTCCAAGCGTTATCCGGAATCATTGGGTTTAAAGGGTCCGCAGGCGGTCAATTAAGTCAGAGGTGAAATCCCATAGCTTAACTATGGAACTGCCTTTGATACTGGTTGACTTGAGTTATACGGAAGTAGATAGAATAAGTAGTGTAGCGGTGAAATGCATAGATATTACTTAGAATACCGATTGCGAAGGCAGTCTACTACGTATATACTGACGCTCATGGACGAAAGCGTGGGGAGCGAACAGGATTAGATACCCTGGTAGTCCACGCCGTAA
+
GGGGGGGGGGG@FFGGGGGGGGGGGGGGGGGGGGGGGGGGGGGGGGGGGGGGGGGGGGGGGGGGGGGGGGGGGGGGGGGGGGGGGGGGGGGGGGGGGGGGGGGGGGGGGGGGGGGGGGGGGGGGGGGGGGGGGGGGGGGGGGGGGGGGGGGGGGGGGGGGGGGGGGGGGGGGGGGGGGGGGGGGGGGGGGGGGGGGGGGGGGGGGGGGGGGGGGGGGGGGGGGGGGGGGGGGGGGFGGGGGGFFFFGGGGFFFFGGFFFFGGGGFFGFFFFFFGFFFFFFGG
@M02352:288:000000000-CKWC8:1:1101:20051:12521 1:N:0:TACGCTGC+AAGGAGTA
TACGGAGGGTGCGAGCGTTAATCGGAATTACTGGGCGTAAAGCGCATGCAGGTGGTTCATTAAGTCAGATGTGAAAGCCCGGGGCTCAACCTCGGAACTGCATTTGAAACTGGTGAACTAGAGTGCTGTAGAGGGGGGTAGAATTTCAGGTGTAGCGGTGAAATGCGTAGAGATCTGAAGGAATACCAGTGGCGAAGGCGGCCCCCTGGACAGACACTGACACTCAGATGCGAAAGCGTGGGGAGCAAACAGGATTAGATACCCTGGTAGTCCACGCCGTAA
+
GGGGGGGGGGGGGFGGGGGGGFGGGGGGGGGGGGGGGFGGGGGGGGGGGGGGGGGGGGGGGGGGGGGGGGGGGGGGGGGGGGGGGGGGGGGGGGGGGFGGGFGGGGGGGGGGGGGGGGGGGGGGGGGGGGGGGGGGGGGGGGCGGGGGGGGGGGGGGGGGGGGGGGGGGGGGGGGGGGGGGGGFGGGGGGGGGGGGGGGGGGGGGGGGGGGGGGGGGGGGGGGGGGGGGFGGGGGFGGGGGGE:>BCGGGFFFFDFDFBFGGGGFF3?<F>AFGFFFFFFGD
@M02352:288:000000000-CKWC8:1:1101:5759:12556 1:N:0:TACGCTGC+AAGGAGTA
TACGGAGGGGGTTAGCGTTGTTCGGAATTACTGGGCGTAAAGCGCACGTAGGCGGATCAGAAAGTCAGGGGTGAAATCCCAGGGCTCAACCCTGGAACTGCCTCTTAAACTCCTGGTCTTGAGTTCGAGAGAGGTGAGTGGAATTCCGAGTGTAGAGGTGAAATCCGTAGATATTCGGAGGAACACCAGTGGCGAAGGCGGCTCACTGGCTCGATACTGACGCTGAGGTGCGAAAGTGTGGGGAGCAAACAGGATTAGATACCCTGGTAGTCCACACCGTAA
+
GGGGGEGGG>G66DDGGGGDGGGGGEGGGG<FGGGGGGGGGGGGGGCFGGGGGGG77:,<,5FFF,BF?BFGGGGGGGGGGGGGGGGGGGGGAGGGFEFGGFGDGAFBFGGGF<<CFGGGGGGGDGG>FEGGGG::CFGGGGGGGGGGCFGFFGGDGGGGGGGG,CGGCEGGGGGGGFGGGGGGGGGGGGGGGGGGCDGEGGGG9FGGGGFFGEGGGGGGGGGEGGGFGGGGGC3>:CFFGEB:>FGGGGFFB?GGFFFFGGGGFFGF4B<<F7FB?FEFCD
@M02352:288:000000000-CKWC8:1:1101:17789:12561 1:N:0:TACGCTGC+AAGGAGTA
TACGGAGGGTCCAAGCGTTATCCGGAATCATTGGGTTTAAAGGGTCCGCAGGCGGTCAATTAAGTCAGAGGTGAAATACCATAGCTCAACTATGGAACTGCCTTTGATACTGGTTGACTTGAGTCATATGGAAGTAGATAGAATGTGTAGTGTAGCGGTGAAATGCATAGATATTACACAGAATACCGATTGCGAAGGCAGTCTACTACGTATGTACTGACGCTCATGGACGAAAGCGTGGGGAGCGAACAGGATTAGATACCCTGGTAGTCCACGCCGTAA
+
GGGGGGGGGGGGGGGGGGGGGGGGGFGGGGGGGGGGGGGGGGGGGGGGGGGGGGGGGGGGGGGGGGGGGGGGGGGGGGGGGGGGGGGGGGGGGGGGGGGGGGGGGGGGGGGGGGGGGGGGGGGGGGGGGGGGGGGGGGGGGGGGGGGGGGGGGGGGGGGGGGGGGGGGGGGGGGGGGGGGGGGGGGGGGGGGGGGGGGGGGGGGGGGGGGGGGGGGGGGGGGGGGGGGGGGGGGGFGGGGGGFFFFGGGGFFFFGGFFBFGGGGFFGFFFFFFGFFFBFFGG
@M02352:288:000000000-CKWC8:1:1101:11998:12572 1:N:0:TACGCTGC+AAGGAGTA
TACGGAGGGTTCAAGCGTTATCCGGAATCATTGGGTTTAAAGGGTCCGCAGGCGGTCAATTAAGTCAGAGGTGAAATCCCATAGCTTAACTATGGAACTGCCTTTGATACTGGTTGACTTGAGTTATACGGAAGTAGATAGAATAAGTAGTGTAGCGGTGAAATGCATAGATATTACTTAGAATACCGATTGCGAAGGCAGTCTACTACGTATATACTGACGCTCATGGACGAAAGCGTGGGGAGCGAACAGGATTAGATACCCTGGTAGTCCACGCCGTAA
+
GGGGGGGGGFGGGGGGGGGGGGGGGGGGGGGGGGGGGGGGGGGGGGGGGGGGGGGCGGGGGGGGGGGGGGGGGGGGGGGGGGGGGGGGGGGGGGGGGGGGGGGGGGGGGGGGGGGGGGGGGGGGGGGGGGGFGGGGGGGGGGGDFGFFGGGGGGGGGGGGGGGGGGGGGGGFGGGGGGGGGGGGGGGGGGGGFGGGGGGGGGGGGGGGGGGGGGGGGGGGFGGGGDGGGGGGGGGFGGDGGGFFF>GGGG>F?<FGFFABFCEGFFGFAFAAFGFFBBF9GD
@M02352:288:000000000-CKWC8:1:1101:27686:12586 1:N:0:TACGCTGC+AAGGAGTA
TACGGAGGGTGCAAGCGTTGTTCGGATTTACTGGGCGTAAAGCGCGCGCAGGCGGATAATCAAGTCAGATGTGAAATCCCGGGGCTCAACCCCGGAACTGCGTCTGAAACTGGTAATCTAGAGTCTCACAGGGGGTAGGGGAATTTCACGTGTAGGGGTAAAATCCGTAGAGATGTGAAGGAACACCGGTGGCGAAGGCGCCTACCTGGATGAGTACTGACGCTGAGGCGCGAAAGCGTGGGGAGCAAACAGGATTAGATACCCTGGTAGTCCACGCCGTAA
+
GGGGGFGGGGGGGGGGGGGGGGGGGGGGGGGGGGGGGGGGFGGGGGGGGGGGGGGGGGGGGGGGGGGGGGGGGGGGGGGGGGGGGGGGGGGGGGGGGGGGGGGGGGGGGDGGGGGGGGGGGGGGGGGGGGGGGGGGGGGGGGGGGGGGGGGGGGGGDGGGGGGGGGGGGGGGGGGGGGGGGGGGGGGGGGGGGGGGEGGGGGGGGFGGGGGGGGGFGGGGGGGGGGGGGGGGGGGFGGGGGDE?BEFGGGFFFFFG?FFFGGGGFFGFDFBAFGFFFFFFGD
@M02352:288:000000000-CKWC8:1:1101:11816:12598 1:N:0:TACGCTGC+AAGGAGTA
TACGGAGGGTGCGAGCGTTAATCGGAATTACTGGGCGTAAAGCGCATGCAGGTGGTTCGTTAAGTCAGATGTGAAAGCCCGGGGCTCAACCTCGGAACTGCATTTGAAACTGGTGAACTAGAGTGCTGTAGAGGGGGGTAGAATTTCAGGTGTAGCGGTGAAATGCGTAGAGATCTGAAGGAATACCAGTGGCGAAGGCGGCTCACTGGCTCGATACTGACGCTGAGGTACGAAAGTGTGGGGAGCAAACAGGATTAGATACCCTGGTAGTCCACACCGTAA
+
GGGGGGGGGGGGGGGGGGGG6CFGGGGGGGGGGGGGGGGGGGGGGGGGGGGGGGGGGGGGGGGGGGGGGGGGGGGGGGGGGGGGGGGGGGGGGGGGGGGGGGGGGGGGGGGGGGGGGGGGGGGGGGGGGGGGGGFGGGGGGGGGGGGGGGGGGGGGGGGGGGGGGGGGGGGGGGGGGGGGGGGGGGGGGGGGGGGGGGGGGGGGGGGGGGGGGGGGGGGGGGGGGGGGGGGDGGGFGGGGGGFFFFGGGGFFFFGGFFFFGGGGFFGFAFDFFGFFFFFFGG
@M02352:288:000000000-CKWC8:1:1101:29119:12626 1:N:0:TACGCTGC+AAGGAGTA
TACGGAGGGGGTTAGCGTTGTTCGGAATTACTGGGCGTAAAGCGTACGTAGGCGGATCAGAAAGTATAGGGTGAAATCCCAGGGCTCAACCCTGGAACTGCCTTATAAACTCCTGGTCTTGAGTTCGAGAGAGGTGAGTGGAATTCCAAGTGTAGAGGTGAAATTCGTAGATATTTGGAGGAACACCAGTGGCGAAGGCGGCTCACTGGCTCGATACTGACGCTGAGGTACGAAAGTGTGGGGAGCAAACAGGATTAGATACCCTGGTAGTCCACACCGTAA
+
GGGGGGGGEGG@CDFGGGGGGGGGGE@FGGGGGGGGGGGGGGGGGGEEGFGGGGGGGGGGCFGGGGGFFGGGGGGGGGGGGGGGGGGGGGGGGGGGFGGGGGGGCFGDGGGGAFGGGGGGGGGGGGG@FFGFGEGGFG=FGG@FGGFFGGFGG@F<FGGGGGGGGGGGGGGGGGGGGGGGGGGGFGEGCFFGGGG8ECFGEGGGC:<FFE5?CCG*?FGDGEGGE5CGGFGCCF3>DGGGGGFBBFG4+CF;?<GG>?AFGGGGFF>F<@BFF797::E:59
@M02352:288:000000000-CKWC8:1:1101:25669:12649 1:N:0:TACGCTGC+AAGGAGTA
TACGGAGGGTCCGAGCGTTATCCGGAATCATTGGGTTTAAAGGGTCCGCAGGCGGTCGATTAAGTCAGAGGTGAAATCCCATAGCTTAACTATGGAACTGCCTTTGATACTGGTTGACTTGAGTCATATGGAAGTAGATAGAATGTGTAGTGTAGCGGTGAAATGCATAGATATTACACAGAATACCGATTGCGAAGGCAGTCTACTACGTATGTACTGACGCTCATGGACGAAAGCGTGGGGAGCGAACAGGATTAGATACCCTGGTAGTCCACGCCGTAA
+
GGGGGGGGGGGGGGGGGGGGGGGGGGEGGGGGGGGGGGGGGGGGGGGGGGGGGGGEGGGGGGGGGGGGGGGGGGGGGGGGGGGGGGGGGGGGGGGGGGGGGGGGGGGGGGGGGGGGGGGGGGFGGGGGGGGGGGGGGGGGGGGGGGGGGGGGGGGGGGGGGGGGGGGGGGGGGGGGGGGGGGGGGGGGGGGGGGGGGGGGGGFGGGGFCEGFGGGGGGGGGGGGGGGGGGGGGGGFGGGGGGFFFFGGGDFF?<GFBFFFGGGGFFGFFF<>BFFBFFFFGD
@M02352:288:000000000-CKWC8:1:1101:17425:12657 1:N:0:TACGCTGC+AAGGAGTA
TACGAAGGGAGCTAGCGTTGTTCGGAATTACTGGGCGTAAAGCGCGCGTAGGCGGACTATTAAGTCAGGGGTGAAATCCCGGGGCTCAACCCCGGAACTGCCTTTGATACTGGTGGTCTAGAGTTCGAGAGAGGTGAGTGGAATTCCGAGTGTAGAGGTGAAATTCGTAGATATTCGGAGGAACACCAGTGGCGAAGGCGGCTCACTGGCTCGATACTGACGCTGAGGTGCGAAAGCGTGGGGAGCAAACAGGATTAGATACCCTGGTAGTCCACGCCGTAA
+
GGGGFGFGGGGGGGGGGFGGGGGGGGGGGGGGGGGGGGGGGGGGGGGGGGGGGGGGGGGGGGGGGGGGGGGGGGGGGGGGGGGGGGGGGGGGGGGGGGGGGGGGGGGGGGGGGGGGGGGGGGGGGGGGGGGGGGGGGGGGGGGGGGGGGGGGGGGGGGGGGGGGGGGGGGGGGGGGGGGGGGGGGGGGGGGGGGGGGGGGGGDGGGGGGGGGGGGGGGGGGGGGGGGGGGGGGGGFGGDEGGFFFFGGGGFFFFGGFFBFGFCFFFGFFFFFFGFFFFF>GD
@M02352:288:000000000-CKWC8:1:1101:21699:12661 1:N:0:TACGCTGC+AAGGAGTA
TACGGAGGGTCCGAGCGTTATCCGGAATCATTGGGTTTAAAGGGTTCGTAGGCGGGTCAATAAGTCAGAGGTGAAATCTTGCAGCTTAACTGTAAAATTGCCTTTGATACTGTTGACCTTGAATTACTGTGAAGTGGTTAGAATATGTAGTGTAGCGGTGAAATGCTTAGAGATTACATAGAATACCGATTGCGAAGGCAGATCACTAACAGTATATTGACGCTGATGAACGAAAGCGTGGGGAGCGAACGGGATTAGATACCCCGGTAGTCCACGCCGTAA
+
GGGGGGGGGGGGGGGGGGGGGGGGGGGGGGGGGGGFGGGGGGGGGGGGGGGGGGGGGGGGGGGGGGGGGGGGGGGGGGGGGGGGGGGGGGGGGGGGGGGGGGGGGGGGGGGGGGGGGGGGGGFGGGGGGGGGGGGGGGGGGGGGGGGGGGGGGGGGGGGGGGGGGGGGGGGGGGGGGGGGGDFGGGGGGGGGGGGGGGGGGGGGGGGGGGGGGGGGFGGGGGGGGGGGGGGGGGGFGGGGGGFFFFGGGGFFFFGGFFFFGGGFFFGFFFFFFGF:>FFFGD
@M02352:288:000000000-CKWC8:1:1101:10651:12674 1:N:0:TACGCTGC+AAGGAGTA
TACGGAGGGTGCGAGCGTTAATCGGAATTACTGGGCGTAAAGCGCATGCAGGTGGTTCATTAAGTCAGATGTGAAAGCCCGGGGCTCAACCTCGGAACTGCATTTGAAACTGGTGAACTAGAGTGCTGTAGAGGGGGGTAGAATTTCAGGTGTAGCGGTGAAATGCGTAGAGATCTGAAGGAATACCAGTGGCGAAGGCGGCCCCCTGGACAGACACTGACACTCAGCTGCGAAAGCGTGGGGAGCAAACAGGATTAGATACCCTGGTAGTCCACGCCGTAA
+
GGGGGCFECGGGGCFGGGGF,@FFGFFFGGFGGGGCEGGGGGGFCFCFFGFG=FGGGGGGGGGGGGGGFGGGFFGGGCBFGGGGGGGGGGG8FE>:FFGBG?DFGGGGGGFCEGGGGCFDFCDGGFAFFDFGGGCCGC>EGEFGGGG9:FGGGGGFEE;EFG9:FFGEDE=C?:CEGCEGFGDG9FGGGGGFGGGGGCGGGG=EGGGGFGG6C8FCEF@CC+<FGFG+<ACDGGG59EDGGGFFFFGGGGFFFFGGBFBFCFG>?>9?AFDF=CF<6?D;GC
@M02352:288:000000000-CKWC8:1:1101:12947:12697 1:N:0:TACGCTGC+AAGGAGTA
TACGGAGGGTGCGAGCGTTAATCGGAATTACTGGGCGTAAAGCGCATGCAGGTGGTTCATTAAGTCAGATGTGAAAGCCCGGGGCTCAACCTCGGAACTGCATTTGAAACTGGTGAACTAGAGTGCTGTAGAGGGGGGTAGAATTTCAGGTGTAGCGGTGAAATGCGTAGAGATCTGAAGGAATACCAGTGGCGAAGGCGGCCCCCTGGACAGACACTGACACTCAGATGCGAAAGCGTGGGGAGCAAACAGGATTAGATACCCTGGTAGTCCACGCCGTAA
+
GGGGGEGGGGGGGGGGGGGGCFGGGGGGGGGGGGGGGFGGGGGGGGGGGGGGFGGGGGGGGGGGGGGGGGGGGGGGGGGGGGGGGGGGGGGGGGGGFFFGGGGGGGGGGGGGGGGGGGGGGGGGGGGGGGGGGGGGGGGGGGGGGGGGGGGGGGGGGGGGGGGGGGGGGGGGGGGGGGGGGGGGGGGGGGGGGGGGGGGGGGGGGGGGGGGGGGGGGGGGGGGGGGGGGGGGGGGFGGGGGGFBFDGGDGFFFFGGFFBFGGGGFFGFFFFFFGFFFFFFGG
@M02352:288:000000000-CKWC8:1:1101:2630:12715 1:N:0:TACGCTGC+AAGGAGTA
TACGGAGGGTGCGAGCGTTAATCGGAATTACTGGGCGTAAAGCGCATGCAGGTGGTTCATTAAGTCAGATGTGAAAGCCCGGGGCTCAACCTCGGAACTGCATTTGAAACTGGTGAACTAGAGTGCTGTAGAGGGGGGTAGAATTTCAGGTGTAGCGGTGAAATGCGTAGAGATCTGAAGGAATACCAGTGGCGAAGGCGGCCCCCTGGACAGACACTGACCCTCAGATGCGAAAGCGTGGGGAGCAAACAGGATTAGATACCCTGGTAGTCCACGCCGTAA
+
GGGFGGFG+@FGGGGGGGGF6FFGDFGGGGGGGGGGGGGGGGGG766C@FGG,=FGG<5EEFGGGGG9FGGGFGGGC<FE@CGGGGGGGGGGG7CGCG8FGEFDCFGGGDFG8FC3CFFF<<,CFAFD3EAFGDFFG*:*;9CCC90+<7@FECCFG5:EGGEGGGECCEC++3AFFFGCFFF?FG?6:EGFE>EGGECC5/*2CEGGGF<656*;@FF7E+**19F722:7EE)50/9EGGE?>EFDGG:FF0CD294@CGG467<;4=8A?C*(3336DC
@M02352:288:000000000-CKWC8:1:1101:11106:12723 1:N:0:TACGCTGC+AAGGAGTA
TACGGAGGGTCCGAGCGTTATCCGGAATCATTGGGTTTAAAGGGTCCGCAGGCGGTCAATTAAGTCAGAGGTGAAATCCCATAGCTTAACTATGGAACTGCCTTTGATACTGGTTGACTTGAGTTATACGGAAGTAGATAGAATAAGTAGTGTAGCGGTGAAATGCATAGATATTACTTAGAATACCGATTGCGAAGGCAGTCTACTACGTATATACTGACGCTCATGGACGAAAGCGTGGGGAGCGAACAGGATTAGATACCCTGGTAGTCCACGCCGTAA
+
GGGGGGGGGGGGGGGGGGGGGGGGGGGGGGGGGGGGGGGGGGGGGGGGGGGGGGGGGGGGGGGGGGGGGGGGGGGGGGGGFGFGGGGGGGGGGGGGGGGGGGGGGGGGGGGGGGGGGGGGGGGGGGGGGGGGGGGGGFGGGGGGGGGGGGGGGGGGGGGGGGGGGGGGGGGGGGGGGGGGGGGGGGGGGGGGGGGGGGGGGGGGGGGGGGGGGGGGGGGGGGGGGGGGGGGGGGGFGGGGGGFFFFGGGGFFFBGG?FFFGGGGFFCFFFFFFGFFFFFBGG
@M02352:288:000000000-CKWC8:1:1101:26160:12744 1:N:0:TACGCTGC+AAGGAGTA
TACGGAGGGTTCAAGCGTTATCCGGAATCATTGGGCTTAAAGGGTCCGCAGGCGGTCAATTAAGTCAGAGGTGAAATCCCATAGCTTAACTATGGAACTGCCTTTGATACTGGTTGACTTGAGTTATACGGAAGTAGATAGAATAAGTAGTGTAGCGGTGAAATGCATAGATATTACACAGAATACCGATTGCGAAGGCAGATCACTAACAATGTATTGACACTGATGGACGAAAGCGTGGGGAGCGAACGGGATTAGATACCCCGGTAGTCCACGCCGTAA
+
GGFGGEGGGFFGFGGGGGGEGGGEGECF<FGGGGG,CFGGGGAGFA@FGGGGGGGGE@FGFGFGGGGGGGGGGGGGGGGGGGGGGG,FFGDAEFGGGGGGGFGGFGGBFGGGGGGDGGGCFFFGFCFGF<CEFFEGGCGGGGGGD>CFGGGGGGGGGGGGGGGGGGCGGGGGGGGGFFGGGGGGGGGCFGFGGGGGGGGGGFGDEFGC80*23<BFCGGGGGGGGGGGFCFGGGGFGGGGGGF?FEDGGGFBBFGGFFFFGGGG3>GEFEFFFGFFFFFFGG
@M02352:288:000000000-CKWC8:1:1101:20144:12745 1:N:0:TACGCTGC+AAGGAGTA
TACGGAGGGTGCAAGCGTTATCCGGAATCATTGGGTTTAAAGGGTCCGCAGGCGGTCAATTAAGTCAGAGGTGAAATACCATAGCTCAACTATGGAACTGCCTTTGATACTGGTTGACTTGAGTCATTTGGAAGTAGATAGAATGTGTAGTGTAGCGGTGAAATGCATAGATATTACACAGAATACCGATTGCGAAGGCAGTCTACTACGTATATACTGACGCTCATGGACGAAAGCGTGGGGAGCGAACAGGATTAGATACCCTGGTAGTCCACGCCGTAA
+
GGGGGFGGGGGGGGGGGGGCGGGGGGGGGGGGGGGGGGGGGGGGGGGGGGGGGGGGGGGGGGGGGGGGGGGGGGGGGGGGGGGGGGGGGGGGGGGGFGGGGGGGGGGGGGGGGGGGGGGGGGGGGGGGGGGDFGGGGGGGGGGGGGGGGGGGGGGGGGGGGGGGGGGGGGGGGGGGGGGGGGGGGGGGGGGGGGGGGGGGGGGGGGGGGGGGGGGGGGGGGGGGGGGGGGGGGGGFGGGGDG@19>DGGGFFFFGGFFFFGGFGFFGFFFFFFGFFFBF>DG
@M02352:288:000000000-CKWC8:1:1101:3690:12749 1:N:0:TACGCTGC+AAGGAGTA
TACGGAGGGTCCGAGCGTTATCCGGAATCATTGGGTTTAAAGGGTCCGCAGGCGGTCGATTAAGTCAGAGGTGAAATCCCATAGCTTAACTATGGAACTGCCTTTGATACTGGTTGACTTGAGTCATATGGAAGTAGATAGAATGTGTAGTGTAGCGGTGAAATGCATAGATATTACACAGAATACCGATTGCGAAGGCAGTCTACTACGTATGTACTGACGCTCATGGACGAAAGCGTGGGGAGCGAACAGGATTAGATACCCTGGTAGTCCACGCCGTAA
+
GGGGGGGGGGGGGFGGGGGGGGGGGFGGGGGGGGGFFGGGGGGGGGGGGGGGGGGGGGGGGGGGGGGGGGGGGGGGGGGGGGGGGGGGGGGGGGGGGGGGGGGGGGGGGGGGGGGGGGGGGGGGGGGGGGGDGGGGGGGGGGGGGGGGGGGGGGGGGGGGGGGGGGGGGGGGGGGGGGGGGGGGGGGGGGGGGGGGGGGGGGGGGGGGGGGGGGGGGGGGGGGGGGGGGGGGGGGFGGGEEGFFFFGGGGFFFFCGBFAFGGGGFFGFFFFFFGFFFFF>DD
@M02352:288:000000000-CKWC8:1:1101:13688:12758 1:N:0:TACGCTGC+AAGGAGTA
TACGGAGGATCCAAGCGTTATCCGGAATCATTGGGTTTAAAGGGTCCGTAGGTTGATAATTAAGTCAGAGGTGAAATCTTGCCGCTTAACGGTAAAATTGCCTTTGATACTGGTTGTCTTGAGTTATTATGAAGTGGTTAGAATATGTAGTGTAGCGGTGAAATGCATAGATATTACATAGAATACCAATTGCGAAGGCAGATCACTAATAATATACTGACACTGATGGACGAAAGCGTGGGGAGCGAACAGGATTAGATACCCTGGTAGTCCACGCCGTAA
+
GGGGGGGGGGGGGGGGGGGGGGGGGGGGGGGGGGGGGGGFGGGGGFGGFGGGFGFGGGGGGGGGGGGGGGGGGGGGGGGGGGGGGGGGGGGGGGGGGGGGGGGGGGGGGGGGGGGGGGGGGFGGGGGGGGGGGGGGGGGGGGGGGGGGGGGGGGGGGGGGGGGGGGGGGGGGGGGGGGGGGGGDGGGGGGGGGGGGGGGGGGGGGGGGGGGGGGGGGGFFCGGGGGGGGGGGGGGFGGGGGGFFFFGGGGFFFFGGFFFFGGGGFFGFAFAFFGFFFFFFGG
@M02352:288:000000000-CKWC8:1:1101:9668:12766 1:N:0:TACGCTGC+AAGGAGTA
TACGGAGGGTGCGAGCGTTAATCGGAATTACTGGGCGTAAAGCGCATGCAGGTGGTTCATTAAGTCAGATGTGAAAGCCCGGGGCTCAACCTCGGAACTGCATTTGAAACTGGTGAACTAGAGTGCTGTAGAGGGGGGTAGAATTTCAGGTGTAGCGGTGAAATGCGTAGAGATCTGAAGGAATACCAGTGGCGAAGGCGGCCCCCTGGACAGACACTGACACTCAGATGCGAAAGCGTGGGGAGCAAACAGGATTAGATACCCTGGTAGTCCACGCCGTAA
+
GGGGGFGGGGGGGGGGGGGG@CFGGGGGGGGGGGGGGGGGGGGGGGGGGGGGFGGGGGGGGGFGGGGGGGGGGGGGGGGGGGGGGGGGGGGGGGGGFFFGGGGGGGGGGGGGGGGGGGGGGGGGGGGGGGGGGGGGGCGGGGGGGGGGGGGGGGGGGGGGGGGGGGGGGGGGFFFGGGGGGGGGGGGGGGGGGGGGGGGGGDGGGGGGGGGGGGGGGGGGGGGGGGGCFGGGGGGFGGGGGGFFFFGGFGFFF?GFF?BFGGGDFFGFBFDFFGFFFFD>DD
@M02352:288:000000000-CKWC8:1:1101:16486:12812 1:N:0:TACGCTGC+AAGGAGTA
TACGGAGGGGGTTAGCGTTGTTCGGAATTACTGGGCGTAAAGCGTACGTAGGCGGATTGGAAAGTTGGGGGTGAAATCCCAGGGCTCAACCCTGGAACTGCCTCCAAAACTATCAGTCTAGAGTTCGAGAGAGGTGAGTGGAATTCCAAGTGTAGAGGTGAAATTCGTAGATATTTGGAGGAACACCAGTGGCGAAGGCGGCTCACTGGCTCGATACTGACGCTGAGGTACGAAAGTGTGGGGAGCAAACAGGATTAGATACCCTGGTAGTCCACACCGTAA
+
GGGGGGGGGGGGGGGGGGGGGGGGGGGGGGGGGGGGGGGGGGGGGGGGGGGGGGGGGGGGGGGGGGGGGGGGGGGGGGGGGGGGGGGGGGGGGGGGGGGGGGGGGGGGGGGGGGGGGGGGGGGGGGGGGGGFGGFGGGGGGGGGGGGGGGGGGGGGGGGGGGGGGGGGGGGGGGGGGGGGGGGGGGGGGGGGGGGGGGGGGGGGGGGGGGGGGGGGGGGGGGGGGGGGGGGGGGGFGGGGGGFFFFGFGGFF?FGGFFFFGGGGFFGFFFFFFGFFFFFFGG
@M02352:288:000000000-CKWC8:1:1101:11580:12831 1:N:0:TACGCTGC+AAGGAGTA
TACAAAGGTCCCGAGCGTTATTCGGAATCACTGGGCGTAAAGGGAGCGTAGGCGGCGCGGTAAGTCAGATGTGAAATCTGGAGGCTCAACCTCCAAACTGCATTCGATACTGCCGTGCTAGAGTAATGGAGAGGTAACTGGAATTCTCGGTGTAGCAGTGAAATGCGTAGATATCGAGAGGAAGACCAATGGCGAAAGCAGGTTACTGGACATTTACTGACGCTGAGGCTCGAAGGCTAGGGTAGCGAAAGGGATTAGATACCCCTGTAGTCCTAGCAGTAA
+
GGG@EGGGGGGGGGGGGGGGGGGGGGGGGGGGGGGGGEGGGGGGGGGGGGGGGGGGGGGGGGGGGGGGGGGGGGGGGGGGGGGGDGGGGGGGGGGGGGGGGGGGGGGGGGGGGGGGGGGGGGGFGGGGGGGGGGGGGGGGGGGGGGGGGGGGGGGGGGGGGGGGGGGGGGGGGGGGGGGGGGGGGGGGFGGGGGGGGGGGGGGGGGGGGGGGGGGGGGGGGGGGGGGGGGGGGGGDGGGGGGFFFFGGEGFFFFGGFFFFGGGGFFGFBFFFFGFFFFFBGG
@M02352:288:000000000-CKWC8:1:1101:7765:12848 1:N:0:TACGCTGC+AAGGAGTA
TACGGAGGGGGTTAGCGTTGTTCGGAATTACTGGGCGTAAAGCGTACGTAGGCGGATTAGTCAGTTAGGGGTGAAATCCCAGGGCTCAACCCTGGAACTGCCTCTAATACTGCTAGTCTTGAGTTCGAGAGAGGTGAGTGGAATTCCAAGTGTAGAGGTGAAATTCGTAGATATTTGGAGGAACACCAGTGGCGAAGGCGGCTCACTGGCTCGATACTGACGCTGAGGTACGAAAGTGTGGGGAGCAAACAGGATTAGATACCCTGGTAGTCCACACCGTAA
+
GCGGGGGGGGGCFEFGGGGGGGGEGGGGGGGGGGGGGGGGGGGGGGGGGGGGGDGDGGGGEGGDGGGGGGGGGGGGGGGGFGGGGGGGGGGGGGGGGGGGGGGGGGGGGGGGGGGGGGGGGGGGGG:FGDGEGGGGFGGGFGFGGGGGFFGGGFGGGGGGGGGGGGGGCCEFCFGGGGGGGGGGGGG7CGGGGGGGGGGGGGGGGGGGGGGGGEFCEGGGDGGGGGGGFGGGGGG>DGGGDGF?BFGGGGFFFFFGFFFFGGGFFFDFF4>9@GFFFFEBGD
@M02352:288:000000000-CKWC8:1:1101:8979:12859 1:N:0:TACGCTGC+AAGGAGTA
TACGGAGGGTGCGAGCGTTAATCGGAATTACTGGGCGTAAAGCGCATGCAGGTGGTTCATTAAGTCAGATGTGAAAGCCCGGGGCTCAACCTCGGAACTGCATTTGAAACTGGTGAACTAGAGTGCTGTAGAGGGGGGTAGAATTTCAGGTGTAGCGGTGAAATGCGTAGAGATCTGAAGGAATACCAGTGGCGAAGGCGGCCCCCTGGACAGACACTGACACTCAGATGCGAAAGCGTGGGGAGCAAACAGGATTAGATACCCTGGTAGTCCACGCCGTAA
+
GGGGGGGGGGGGGGGGGGGG@FFGGGGGGGGGGGGGGGGGGGGGGGGGGGGGGGGFGGGGGGGGGGGGGGGGGGGGGGGGGGGGGGGGGGGGGGGGFFFGGGGGGGGGGGGGGGGGGGGGGGGGGGGGGGGGGGGGGGGGGGGGGGGGGGGGGGGGGGGGGGGGGGGGGGGGGGDGGGGGGGGGGGGGGGGGGGGGGGGGGGEGGGGGGGGGGGGGGGGGGGGFGGGGGGGGGEGFGGGGGGFFFFGGFGFFFFGGFFFFGGGGFFGFFFFFFGF:FFFFGG
@M02352:288:000000000-CKWC8:1:1101:7752:12864 1:N:0:TACGCTGC+AAGGAGTA
TACGGAGGGGGTTAGCGTTGTTCGGAATTACTGGGCGTAAAGCGTACGTAGGCGGATTAGTCAGTTAGGGGTGAAATCCCAGGGCTCAACCCTGGAACTGCCTCTAATCCTGCTAGTCTTGAGTTCGAGAGAGGTGAGTGGAATTCCAAGTGTCGAGGTGAAATTCGTAGATATTTGGAGGAACCCCAGTGGCGAGGGCGGCTCCCTGGCTCGATACTGACGCTGGGGTACGAACGTGTGGGGACAAAACAGGATTAGAACCCCTGGTAGTCCACAACGTAA
+
GGGGGGGG+:F@@CFGGGGDG,CCFC:DFF<AFGGDCGFFGG<CF7BFGGGGGGGGGGFCE<EEGGGGCFDF:FFGGA=<<<FCGEFGGGC7F8===F<=FAFDBFGF,88EF8=,>=FGC,,3@F<FCD*DF:>:,DBD*F9F7;,7,7,,,,41<CFEGG;;,2<4,**?+299E9EF7:,C*FEG7FGDC8C*:/AE85C8*;@@**>F8:65*<0+:*/:C)11:575CG)81*0;EG7(()9C:4.80:<7)6)*+:C5)7*/)*.6**1(((.(9>
@M02352:288:000000000-CKWC8:1:1101:16056:12868 1:N:0:TACGCTGC+AAGGAGTA
TACGGAGGATCCAAGCGTTATCCGGAATCATTGGGTTTAAAGGGTCCGCAGGCGGTTGTTTAAGTCAGAGGTGAAAGTTTGCAGCTCAACTGTAAAATTGCCTTTGATACTGAATAACTTGAGTTATAACGAAGTGGTTAGAATATGTAGTGTAGCGGTGAAATGCATAGATATTACATAGAATACCGATTGCGAAGGCAGTCTACTACGTATATACTGACGCTCATGGACGAAAGCGTGGGGAGCGAACAGGATTAGATACCCTGGTAGTCCACGCCGTAA
+
GGGGGGGGGGGGGGGGGGGGGGGGGGGGGGGGGGGGGGGGGGGGGGGGGGGGGGGGGGGGGGGGGGGGGGGGGGGGGGGGGGGGGGGGGGGGGGDGGGGGGGGGGGGGGGGGGGGGGGGGGGGGGGGGG,CFGGGGGGGGGGGGGGGGGGGGGGGGGGGGGGGGGGGGGGGGGGGGGGGGGGGGGGGGGGGGGGGGGGGGGGGGGGGGGGGGGGGGGGGGGGGGGGGGGGGGGGGFGGGGGGFFFFGGGGFFFFGGBFFFGGGGFFGFFFFFFGFFFFFFGG
@M02352:288:000000000-CKWC8:1:1101:16869:12902 1:N:0:TACGCTGC+AAGGAGTA
TACGGAGGATCCAAGCGTTATCCGGAATCATTGGGTTTAAAGGGTCCGCAGGCGGTTGTTTAAGTCAGAGGTGAAAGTTTGCAGCTCAACTGTAAAATTGCCTTTGATACTGAATAACTTGAGTTATAATGAAGTGGTTAGAATATGTAGTGTAGCGGTGAAATGCATAGATATTACATAGAATACCGATTGCGAAGGCAGATCACTAATTATATACTGACGCTGAGGGACGAAAGCGTGGGGAGCGAACAGGATTAGATACCCTGGTAGTCCACGCCGTAA
+
GGGGGGGGGGGGGGGGGGGGFGGGGGGGGGGGGGGGGGGGGGFGGGGGGGGGGGGGGGGGGGGGGGGGGGGGGGGGGGGGGGGGGGGGGGGGGGGGGGGGGGGGGGGGFGGGGGGGGGGGGGGGGGGGGGGFGGGGGGGGGGGGFGGGGGGGGGGGGGGGGGGGGGGGGGGGGGGGGGGGGGGGGGGGDFGGGGGGGGGGGGGGGGGGGGGGGGGGGGGGGGGGGDGGG=GGGGGFGGGGGGFFFFDGGGFFFFGGFFFFFFGGFFGFBFFFFGFFFFFFGD
@M02352:288:000000000-CKWC8:1:1101:2237:12918 1:N:0:TACGCTGC+AAGGAGTA
TACGGAGGGTCCGAGCGTTATCCGGAATCATTGGGTTTAAAGGGTCCGCAGGCGGTCGATTAAGTCAGAGGTGAAATCCCATAGCTTAACTATGGAACTGCCTTTGATACTGGTTGACTTGAGTCATATGGAAGTAGATAGAATGTGTAGTGTAGCGGTGAAATGCATAGATATTACACAGAATACCGATTGCGAAGGCAGTCTACTACGTATGTACTGACGCTCATGGACGAAAGCGTGGGGAGCGAACAGGATTAGATACCCTGGTAGTCCACGCCGTAA
+
GGGGGGGGGGGGGCGGGGGGGGGGGGGFGGGGGGGGGGGGGGGGGGGGGGGGGGGGGGGGGGGGGDGGGGGG+FGGGGGGGGGGGGGGGGG,FGGGGGGGGGGGGGGGGGGGGGGGFGDGGGGGGGGGGGGGGGGGGGGGGGGFGGGGGGGGGGGGGGGGGGGGGGGGGGGGGGGGGGGGGGGGGGGGGGGGGGGGGGGGGGGGGGGGGGGGGGGGGGF?EGGCGDFGGGGGGGGFGGGGGGFFFDGGGGFFFBDFFFBFGGGGFFGFFFFFFGFFFFFFGG
@M02352:288:000000000-CKWC8:1:1101:22091:12948 1:N:0:TACGCTGC+AAGGAGTA
TACGGAGGGTTCAAGCGTTATCCGGAATCATTGGGTTTAAAGGGTCCGCAGGCGGTCAATTAAGTCAGAGGTGAAATCCCATAGCTTAACTATGGAACTGCCTTTGATACTGGTTGACTTGAGTTATACGGAAGTAGATAGAATAAGTAGTGTAGCGGTGAAATGCATAGATATTACTTAGAATACCGATTGCGAAGGCAGTCTACTACGTATATACTGACGCTCATGGACGAAAGCGTGGGGAGCGAACAGGATTAGATACCCTGGTAGTCCACGCCGTAA
+
GCDDC@C@E@EFC@FGGGGGGGGCG@:FECFAFFGCFFC@@FDGFGGGEGGDGCGGGGFA@?FGE<F<EFDFFEEFGGGGGAEEEFA9F9F9FFFGFGGFGG9DF<FFCAD<<FG:FFDAFDBGGDCDCFG:@C>,EGGG9C<<=FGACECFFF9@<CGDGGGGGGFE;FGFGCEG?9D;DC<FEG<C@F:8CG8:*:FGGGGGFGC@9AGC?<CC?C9C:;C*=3++3729C:/5>C*8?=513>CDEC@:B:0?36:F9<87*5*0:=<B*:FBF(7675
@M02352:288:000000000-CKWC8:1:1101:13312:12958 1:N:0:TACGCTGC+AAGGAGTA
TACGGAGGGTGCGAGCGTTAATCGGAATTACTGGGCGTAAAGCGCATGCAGGTGGTTCATTAAGTCAGATGTGAAAGCCCGGGGCTCAACCTCGGAACTGCATTTGAAACTGGTGAACTAGAGTGCTGTAGAGGGGGGTAGAATTTCAGGTGTAGCGGTGAAATGCGTAGAGATCTGAAGGAATACCAGTGGCGAAGGCGGCCCCCTGGACAGACACTGACACTCAGATGCGAAAGCGTGGGGAGCAAACAGGATTAGATACCCTGGTAGTCCACGCCGTAA
+
GGGGGGGGGGGGGGGGGGGG6EGFGFGGGGGGGGGGGFGEGGGGGGGGGGGGGGGFGGGGGGGGGGGGGGGGGGGGGGGGGGGGGGGGFEGGGGGGFGGGGGGGGGGFGGGGGGGGGGGGGGGGGGGGGGGGGGGGGGGGGGGGEGGGGGGGGGGGGGGGGGGGGGGGGGGGFGGGGGGGGGGGGGGGGGGGGGEGGGGGGGEGGGGFFFGGGFGGGFFFGGGFGGGGFFGGGGGFGGGGGGFF>FGGFGFFFFGGBFFFGGGGFFGFFFFFFF?6>FFFGC
@M02352:288:000000000-CKWC8:1:1101:20503:12986 1:N:0:TACGCTGC+AAGGAGTA
TACGGAGGGTGCGAGCGTTAATCGGAATTACTGGGCGTAAAGCGTACGCAGGCGGTTTGTTAAGCGAGATGTGAAAGCCCCGGGCTCAACCTGGGAACTGCATTTCGAACTGGCAAACTAGAGTGTGATAGAGGGTGGTAGAATTTCAGGTGTAGCGGTGAAATGCGTAGAGATCTGAAGGAATACCGATGGCGAAGGCAGCCACCTGGGTCAACACTGACGCTCATGTACGAAAGCGTGGGGAGCAAACGGGATTAGATACCCCGGTAGTCCACGCCGTAA
+
GGGGGCFGGGGGGGGGGGGGGGGGGGGGGGGGGGGGGGGGGGGGGGGGGGGGGGGFEEFGGGGGGGGGGGGGGGGGGGGGEGGGGGGGDGGGGGGGGGGGGGGGGGGGGGGGGGGGGGGGGGGFGFFGGGGGGGCFFEGGGGGGCCFCDFGGGGGGGGGGGGGGGGGGGGGGGGG?FGGGGGGFGGGGGGGGGGGGGGGGGGGGFFGGGGGGGG?FEGGGGGGGGGGGGGGGGGGFGGGGGGFFFFGGGGFFFBGGFFFFFGGG3BGEFFFFFGFFFFEBDC
@M02352:288:000000000-CKWC8:1:1101:14316:13009 1:N:0:TACGCTGC+AAGGAGTA
TACGGAGGGTCCAAGCGTTATCCGGAATCATTGGGTTTAAAGGGTCCGCAGGCGGTCAATTAAGTCAGAGGTGAAATCCCATAGCTTAACTATGGAACTGCCTTTGATACTGGTTGACTTGAGTTATACGGAAGTAGATAGAATAAGTAGTGTAGCGGTGAAATGCATAGATATTACTTAGAATACCGATTGCGAAGGCAGTCTACTACGTATATACTGACGCTCATGGACGAAAGCGTGGGGAGCGAACAGGATTAGATACCCCGGTAGTCCACGCCGTAA
+
GFGGGFGGGGGGGGGGGGGGGGGGGFGEFGGGGGGGGGGGGGGGGGGGGGGGGGGGGGGGGGEGGGGGGGGGGGGGGDGGGGGGGGGGGGGGGGGGGGGGGGGFGGGGGGGGGGGGGGGGGGGGGGGGGFE7FFGGEFGGGGGGGGGGGGGGGGFGGGGGGGGGGGGGGGFFGGGGGGGGGGGGGFGGGGBEGGGGGGGGGGGGGGGGGGGGGGGFFGGGGDECEDFGFFGGGE9BCEDGGGEBBBDGGGFFFFGG?FAFCCGGFFGFF:8A=CFFFFE;<C
@M02352:288:000000000-CKWC8:1:1101:19554:13013 1:N:0:TACGCTGC+AAGGAGTA
TACGGAGGGTGCGAGCGTTAATCGGAATTACTGGGCGTAAAGCGCATGCAGGTGGTTCATTAAGTCAGATGTGAAAGCCCGGGGCTCAACCTCGGAACTGCATTTGAAACTGGTGAACTAGAGTGCTGTAGAGGGGGGTAGAATTTCAGGTGTAGCGGTGAAATGCGTAGAGATCTGAAGGAATACCAGTGGCGAAGGCGGCCCCCTGGACAGACACTGACACTCAGATGCGAAAGCGTGGGGAGCAAACAGGATTAGATACCCTGGTAGTCCACACCGTAA
+
GGGGGFGGGGGGGGGGGGGGGGGGGGGGGGGGGGGGGGGGGGGGGGGGGGGGGGGGGGGGGGGGGGGGGGGGGGGGGGGGGGGGGGGGGGGGGGGGFGGGGGGGGGGGGGGGGFFGGGGGGGGGGFGGGGGGGGGGGGGGGGGGGGGFGGGGGGGGGGGGGGGGGGGGGGGGGGGFGGGGGGGGGFGGGGGGGGGGGGGGGGEGGGGGGGGGGGGGGGGGGGGGGGGCGGGGGGDFGGGGGGFFFFGGCFFFFFGGFFFFGGGGFFGFFFFFFGFFFFFFDD
@M02352:288:000000000-CKWC8:1:1101:16249:13043 1:N:0:TACGCTGC+AAGGAGTA
TACGGAGGGTGCAAGCGTTACTCGGAATCACTGGGCGTAAAGAGCGTGTAGGCGGGTTTGTAAGTTTGAAGTGAAATCCAATGGCTCAACCATTGAACTGCTTTGAAAACTGCTTACCTAGAATATGGGAGAGGTAGATGGAATTTCTGGTGTAGGGGTAAAATCCGTAGAGATCAGAAGGAATACCGATTGCGAAGGCGATCTACTGGAACATTATTGACGCTGAGACGCGAAAGCGTGGGGAGCAAACAGGATTAGATACCCTGGTAGTCCACGCCCTAA
+
GGGGGGGGGGGGGGGGGGGGGGGGGGGGGGGGGGGGGGGGGGGGGGGGGGGGGGGGGGGGGGGGGGGGGFFGGGGGGGGGGGGGGGGGGGGGGGGGGGGGGGGGGGGGGGGGGGGGGGGGGGGGGGGGGGGGGGGGGGGGGGGGGGGGGGGGGGGGGGGGGGGGGGGGGGGGGGGGGGGGGGGGGGGGGGGGGGGGGGGGGGGGGGGGGGGGGGGGGGGGGGGGGGGGGGGGGGGFGGGGGGFFFFGFFGFFFFGGFFFFGGGGFFGFFFFFFGFFFFFFGG
@M02352:288:000000000-CKWC8:1:1101:16267:13043 1:N:0:TACGCTGC+AAGGAGTA
TACGGAGGGTGCAAGCGTTACTCGGAATCACTGGGCGTAAAGAGCGTGTAGGCGGGTTTGTAAGTTTGAAGTGAAATCCAATGGCTCAACCCTTAACCTGCTTTGAAAACTGCTTACCTAGAATCTGGGAGAGGTAGATGGAATTTCTGGTGTAGGGGTGAAATCCGTAGATATCAGAAGGAATACCGATTGCGAAGGCGGTCTACTGGAACATTATTGACGCTGAGACTCGAAAGCGTGGGGAGCAACCAGGATTAGATACCCTGGTAGTCCACGCCCTAA
+
GFGG7FG@:6CFGGGGGGGGF<FGFGGF9F8FFGGDEGGGGG?FGG>FFFGGGGGECFGG<FFGG,AED,CFGGGGFGGFGFGGFFFEGGG+><,8,CFFGGGF,8=FGGFFFDFCBFF=9F9F,3@9<FGGGG>FFA,;FGGGG9FACAF7FFG:CEG*>FFGCFGGGGE,6,B,@B?CFGG:FGGDDGFGGGGGGDGD*/2;<EF6FGF?8:C7@CE<C*:CEGG9++95CFGFGGGGGG@:6D9C*07@0?GC294=+9EGFFFFBF>FFGF?F?D0*9
@M02352:288:000000000-CKWC8:1:1101:27958:13054 1:N:0:TACGCTGC+AAGGAGTA
TACGGAGGGTGCAAGCGTTATCCGGAATCATTGGGTTTAAAGGGTTCGTAGGCGGGCTGATAAGTCAGTGGTGAAATGCAGGGGCTCAACTCCGGCACTGCCATTGATACTGTTAGTCTTGAATTATTGTGAAGTGGTTAGAATATGTAGTGTAGCGGTGAAATGCTTAGATATTACATAGAATACCGATTGCGAAGGCAGATCACTAACAATATATTGACGCTGATGAACGAAAGCGTGGGTAGCGAACAGGATTAGATACCCTGGTAGTCCACGCCGTAA
+
GGGGGGGGGFFCFFFFGGGGGFGGGEGGCGCFGGGGGGGGGGGGGGGGGFFEFGGGGDEGGGGGGGFCFGGGGGGGGGGGGGGGGGGGGGGGGGGGGGGGGGGGGGGGFGGGGGGFGGGGGGGGGFFGGFGGGGGGGGGGGGGGGGGGFFGGGGGGGGGGGGGGGGGFFGGGGGGGGGGGGGGGGGFEGGGGGGGGGGGGGGGGGGGGGGGGGGFGGGFFGEGDGGGGGFGGGGGEGGGGGGFB?FGGGGFFFFGGFFFFGFGGFFGFB*<AFGF<;BD>DC
@M02352:288:000000000-CKWC8:1:1101:25326:13058 1:N:0:TACGCTGC+AAGGAGTA
TACGGAGGGTCCAAGCGTTATCCGGAATCATTGGGTTTAAAGGGTCCGCAGGCGGTCAATTAAGTCAGAGGTGAAATCCCATAGCTTAACTATGGAACTGCCTTTGATACTGGTTGACTTGAGTTATACGGAAGTAGATAGAATAAGTAGTGTAGCGGTGAAATGCATAGATATTACTTAGAATACCGATTGCGAAGGCAGTCTACTACGTATATACTGACGCTCATGGACGAAAGCGTGGGGAGCGAACAGGATTAGATACCCTGGTAGTCCACGCCGTAA
+
GGGGGGGGGGGGGGGGGGGGGGGGGGGGGGGGGGGFGGGGGGGGGGGGGGGGGGGFGGGGGGGGGGGGGGGGGGGGGGGGGGGGGGGGGGGGGGGGGGGGGGGGGGGFGGGGGGGGGGGGGGGGGGGGGGGGGGGGGGGGGGGGGGGGGGGGGDGFGGGGGGGGGGGGGGGGGGGGGGFGGGGGGGGGGGFGGGGGGGGGGGGGGGGGGGGGGGGGGGGGGGGEGDGGGGGGGGGFGGGGGGFFFFGGGGFFFFGGFFFFGGGGFFGFFFFFFGFFFFFFGG
@M02352:288:000000000-CKWC8:1:1101:7399:13062 1:N:0:TACGCTGC+AAGGAGTA
TACGGAGGGTCCGAGCGTTATCCGGAATCATTGGGTTTAAAGGGTCCGCAGGCGGTCAATTAAGTCAGAGGTGAAATCCCATAGCTTAACTATGGAACTGCCTTTGATACTGGTTGACTTGAGTCATATGGAAGTAGATAGAATGTGTAGTGTAGCGGTGAAATGCATAGATATTACACAGAATACCGATTGCGAAGGCAGTCTACTACGTATGTACTGACGCTGAGGGACGAAAGCGTGGGGAGCGAACAGGATTAGATACCCTGGTAGTCCACGCCGTAA
+
GGGGGGGGGGGGGGGGGGGGGGGGGGGGGGGGGGGGGGGGGGGGGGGGGGGGGGGGGGGGGGGGGGGGGGGGGGGGGGGGGGGGGEGGGGGGGGGGGGGGGGGGGGGGGGGGGGGGGGGGGGGGGGGGGGGGGGGGGGGGGGGGGGGGGGGGGGGGGGGGGGGGGGGGGGGGGGGGGGGGGGGGGGGGGGGGGGGGGGGGGGGGGGGGGGGGGGGGGGGGGGGDGGGGGGGGGGGFGGGGGGFFFFGGGGFFFFGFDFFFFAFGFFGFFFFBBGFFFFF>DD
@M02352:288:000000000-CKWC8:1:1101:23809:13073 1:N:0:TACGCTGC+AAGGAGTA
TACGGAGGGTCCGAGCGTTATCCGGAATCATTGGGTTTAAAGGGTCCGCAGGCGGTCGATTAAGTCAGAGGTGAAATCCCATAGCTTAACTATGGAACTGCCTTTGATACTGGTTGACTTGAGTCATATGGAAGTAGATAGAATGTGTAGTGTAGCGGTGAAATGCATAGATATTACACAGAATACCGATTGCGAAGGCAGTCTACTACGTATGTACTGACGCTCATGGACGAAAGCGTGGGGAGCGAACAGGATTAGATACCCTGGTAGTCCACGCCGTAA
+
GGGGGCEECGGGGCFGEEFGGCFCG7@CFEFGGGGGGDFFGGGGFEFGGCFGEEG@FC@FFE<EFGGFGEFFGGGGGGGGGGE8FFGGGGGFEF8FGGGDGGGGGGGCFFFCGGGDFFGGDFGGGGGGFGFF9FFEG<FFFGFCGGGG9FFGGGFGDFGGGGGGCG@CFGGGFGGFFGGGGF<F;EFEGGGGGGGGGGGGGGGGGGGCFGCFFGGFGGGFGGGGGGG<C?D<EEGFGGGDGGD?FFGGGGFFFFGF?@<FEFFGF:GFBFDFFGFFFFFBD<
@M02352:288:000000000-CKWC8:1:1101:25323:13076 1:N:0:TACGCTGC+AAGGAGTA
TACGGAGGGTCCAAGCGTTATCCGGAATCATTGGGTTTAAAGGGTCCGCAGGCGGTCAATTAAGTCAGAGGTGAAATCCCATAGCTTAACTATGGAACTGCCTTTGATACTGGTTGACTTGAGTTATACGGAAGTAGATAGAATAAGTAGTGTAGCGGTGAAATGCATAGATATTACTTAGAATACCGATTGCGAAGGCAGTCTACTACGTATATACTGACGCTCATGGACGAAAGCGTGGGGAGCGAACAGGATTAGATACCCTGGTAGTCCACGCCGTAA
+
GGGGGGGGGFGGGGGGGGGGGGGGGGGGGGGGGGGGGGFGGGGGGGGGGGGGGGGGGGGGGGGGGGGGGGGGGGGGGGGGGGGGGGGGGGGGGGFGGGGGGGGGGGGGGGGGDFFGGGGGGGGGGGGGGGGGGGGFGGGGGGGGGCA<=FGGFDAEGGGGGGGGGGGGGCFFGDFGFGGGGGGGG?F@BECCGGEGGGGGGGGGGFGG7CCGFGGEGGGGGGGEGGGFGGF3CEGDGEGGGGFFFFGCEGF?BFCF7FFFG:EFFFFFAF34BG66>?EBGG
@M02352:288:000000000-CKWC8:1:1101:14252:13087 1:N:0:TACGCTGC+AAGGAGTA
TACGGAGGGTCCGAGCGTTATCCGGAATCATTGGGTTTAAAGGGTCCGCAGGCGGTCGATTAAGTCAGAGGTGAAATCCCATAGCTTAACTATGGAACTGCCTTTGATACTGGTTGACTTGAGTCATATGGAAGTAGATAGAATGTGTAGTGTAGCGGTGAAATGCATAGATATTACACAGAATACCGATTGCGAAGGCAGTCTACTACGTATGTACTGACGCTCATGGACGAAAGCGTGGGGAGCGAACAGGATTAGATACCCTGGTAGTCCACGCCGTAA
+
GGGGGGGGGGGGGGGGGGGGGGGGGGGGGGGGGGGGGGGGGGGGGGGGGGGGGGGFGGGGGGGGGGGGGGGGGGGGGGGGGGGGGGGGGGGGGGGGGGGGGGGGGGFGGGGGGGGGGGGGGGGGGGGGGGGGGGGGGGGGGGGGGFGGGGGGGGGGGGGGGGGGGGGGGGGGGGGGGGGGGGGGGGGGGGGGGGGGGGGGGGGGGGGGGGGGGGGGGGGGGGGGGGGGGGGGGGGFGGDGGGFFFFGGGGFFF?GGFFFFGGGGFFGFFFFFFGFFFFEFGG
@M02352:288:000000000-CKWC8:1:1101:12147:13089 1:N:0:TACGCTTC+AAGGAGTG
TACGGAGGGTGCAAGCGTTATCCGGAATCATTGGGTTTAAAGGGTCCGCAGGCGGTCAATTAAGTCAGAGGTGAAATCCCATAGCTTAACTGTGGAACTGCCTTTGATACTGTGTGACTTGAGTTATGCGGAAGTAGATGGAATAAGTAGTGTAGCGGTGAAATGCATAGATATTACTTAGAATACCGATTGCGAAGGCAGTCTGCTACGTATATACTGACGCTGATGGACGAAAGCGTGGGGAGCGAACAGGATTAGATACCCTGGTAGTCCACGCCCTAA
+
GGGGGGGGGG,CGGGGGGGGGGGGGGGGGGAFGGGGGGGGGGGGG8FF+FGGGGG7+,,5CFGGGGGGGGGGGGGG,F<FG<FGGGGGGGG,EFGGGCGGGGGGGGGGGGGG,,,,,CF<FG>FFG<,,6FF+CG<,,3,@FFG<FGG9,@FGGGGGGGGGGGGGGFGGGGGGGCGGGGGGGGEGGG*FFGGGGGGGGGGG?+2,?CF+*0+??2B9CFGGGGG*>+>+7CGGGGFGGGGGGFFFFGGGGFFF?GGFFFFGGGGFFGFFFFFFGFFBF)3FF
@M02352:288:000000000-CKWC8:1:1101:14230:13091 1:N:0:TACGCTGC+AAGGAGTA
TACGGAGGATCCAAGCGTTATCCGGAATCATTGGGTTTAAAGGGTCCGTAGGTTGATAATTAAGTCAGAGGTGAAATCTTGCCGCTTAACGGTAAAATTGCCTTTGATACTGGTTGTCTTGAGTTATTATGAAGTGGTTAGAATATGTAGTGTAGCGGTGAAATGCATAGATATTACATAGAATACCAATTGCGAAGGCAGATCACTAATAATCAACTGACACTGATGGACGAAAGCGTGGGGAGCGAACGGGATTAGATACCCCGGTAGTCCACGCCGTAA
+
GGGGGGGGGGGGGGGGGGGGGGGGGGGGGGGGGGGGGGGGGGGGGGGGGGGGFGFGGFGGGGGGGGGGGGGGGGGGGGGGGGGGGGEGGGGFGGC9CFGGGCGGGGGGFGGFGGGGGGGGGFGGGGGEGGGGGGGGGFGGGGGGGGGGGFGGGGGGGGGGGGGGGGGGGGGGGGGGGGGGGGFGFGGGGGGGFGGEGGGGEFGC,DFFGGGGGFGFGGGGGGGGGGGFC?FGGDGFGGDGGEB01>DGCDEB??GD?FAFGGGGFFGFFFDFFGFFFBFFGG
@M02352:288:000000000-CKWC8:1:1101:14273:13097 1:N:0:TACGCTGC+AAGGAGTA
TACGGAGGGTCCGAGCGTTATCCGGAATCATTGGGTTTAAAGGGTCCGCAGGCGGTCGATTAAGTCAGAGGTGAAATCCCATAGCTTAACTATGGAACTGCCTTTGATACTGGTTGACTTGAGTCATATGGAAGTAGATAGAATGTGTAGTGTAGCGGTGAAATGCATAGATATTACACAGAATACCGATTGCGAAGGCAGTCTACTACGTATGTACTGACGCTCATGGCCGAAAGCGTGGGGAGCGAACAGTATTAGATACCCTGGTAGTCAACGCCGTAA
+
GGGGDC+FCFFFCGGGGGGGGGGDGGGGGGGGGGGEGGEEFGGGGFGGGGGGGGGEGEGEF@FFGGGGFFGGFGGGGGCE<ECFGFGCGGGEGA8D<FGGGGGCDGGGGGGGGGGGFGGGGFGGGDFF<=F>CFGEEAAFC<>FFGGGGGGEGGGGCFGGGGGGGF;EFFFFGFGGGEGFFG:<FFFDCGGGGGGGGGFCEGFGFBC9@5CCFFB<@EFFGEEGGGF7C*2):=D>DCDGG5@?;DD5C3)7)-?7<F)0<?CF4>3?:*.:*:666(),99
@M02352:288:000000000-CKWC8:1:1101:3350:13135 1:N:0:TACGCTGC+AAGGAGTA
TACGGAGGGGGCAAGCGTTGTTCGGAATTACTGGGCGTAAAGCGTACGTAGGCGGACTATTAAGTTAGATGTGAAATCCCCGGGCTCAACCCGGGAACTGCATTTAAAACTGGTAGTCTTGAGTTATGGAGAGGTAAGTGGAATTCCTAGTGTAGAGGTGAAATTCGTAGATATTAGGAGGAACACCAGAGGCGAAGGCGGCTTACTGGACATATACTGACGCTGAGGTACGAAAGTGTGGGGAGCAAACAGGATTAGATACCCTGGTAGTCCACGCCGTAA
+
GGGGGGGGGGGGGGGGGGGGGGGGGGGCGGGGGGGGGGEGGGGGGDGGGGGGGGGGGGGGGGGGGGGGGGGGGGGGGFFGGGGGGEGGGGGGGGGGGEGGGGGGGGGGGGGGGGGGGGGGGGGGFGGGGGGGGGGGGGGGGGGFGGGGFGGGGGGGGGGGGGGGGGGGGGGGGGGGGGGGGGGGFFGGGGGGGGGGGGGGGGEEFGGGGGGGGGGGFGGGGGGGEGFGGGGGGGGEGGGGGGFFFFGGGGFFFFGFFFFFGGFGFFGFFFFFFGFFFFEFGG
@M02352:288:000000000-CKWC8:1:1101:15509:13176 1:N:0:TACGCTGC+AAGGAGTA
TACGGAGGGGGTTAGCGTTGTTCGGAATTACTGGGCGTAAAGCGTACGTAGGCGGATTGGAAAGTTGGGGGTGAAATCCCAGGGCTCAACCCTGGAACTGCCTCCAAAACTATCAGTCTAGAGTTCGAGAGAGGTGAGTGGAATTCCAAGTGTAGAGGTGAAATTCGTAGATATTTGGAGGAACACCAGTGGCGAAGGCGGCTCACTGGCTCGATACTGACGCTGAGGTACGAAAGTGTGGGGAGCAAACAGGATTAGATACCCTGGTAGTCCACACCGTAA
+
GGGGGGGGEGGGGGGGGGGGGGGGGGGGGGGGGGGGGGGGGGGGGGGGGGGGGGGGGGGGGGGGGGGGGGGGGGGGGGGGGGGGGGGGGGGGGGGGGGGGGGGGGGGGGGGGGGGGGGGGGGGGGGGFGGGGGGGGGGGGGGGGGGGGGGFGGGGGGGGGGGGGGGGGGGGGGGGFGGGGGGGGGGGGGGGGGGGGGGGGGGGDFGGGGGGGGDFGGGGGGGGEGDFGGGGGEGGFGGGGGGFBFFGGEC>FFFGGFFFFGGGGFFCF>FFFFGFFFFF?FD
@M02352:288:000000000-CKWC8:1:1101:8440:13196 1:N:0:TACGCTGC+AAGGAGTA
TACGGAGGATCCAAGCGTTATCCGGAATCATTGGGTTTAAAGGGTCCGCAGGCGGTTGTTTAAGTCAGAGGTGAAAGTTTGCAGCTCAACTGTAAAATTGCCTTTGATACTGAATAACTTGAGTTATAATGAAGTGGTTAGAATATGTAGTGTAGCGGTGAAATGCATAGATATTACATAGAATACCGATTGCGAAGGCAGATCACTAATTATATACTGACGCTGAGGGACGAAAGCGTGGGGAGCGAACAGGATTAGATACCCTGGTAGTCCACGCCGTAA
+
GGGGGGGGGGGGGGGGGGGGGGGGGGGGGGGGGGGGGGGGGGGGGGGGGGGGGGGFGGGGGGGGGGGGGGGGGGGGGGGGGGGGGGGGGGGGGGGGGGGGGFGGGGGGGGGGGGGGGGGGGGGGGGGGGGGGGGGGGGGGGGFGGGGGGGGGGGGGGGGGGGGGGGGGGFGGGGGGGGGGGGGGGGGGGGGGGGGGGGGGGGGGGGGGGGGGGGGGGGGGGGGGGGGGGGGGGGGFFGCEGGFFFFGGGGFFFFGG?4<FGEGGFFGFFFFFBFFFFFFFGD
@M02352:288:000000000-CKWC8:1:1101:24920:13205 1:N:0:TACGCTGC+AAGGAGTA
TACGGAGGGTCCAAGCGTTATCCGGAATCATTGGGTTTAAAGGGTCCGCAGGCGGTCAATTAAGTCAGAGGTGAAAGCCCATCGCTCAACGATGGAACTGCCTTTGATACTGGTTGACTTGAGTTATACGGAAGTAGATAGAATAAGTAGTGTAGCGGTGAAATGCATAGATATTACTTAGAATACCGATTGCGAAGGCAGTCTACTACGTATATACTGACGCTCATGGACGAAAGCGTGGGGAGCGAACAGGATTAGATACCCTGGTAGTCCACGCCGGAA
+
GGGGGGGGGFGGGGGGGGGGGGGGGEFGGGGGGFGEFGEFFGGGGGGGGGGEGGGGGGGGGGGGGGGGGGGGGGGGGGGGGGGFGCFGGGGGGGGGGGGGGGGGGGGGGGGGGGGGFGGGGGGGGGGGGGGGGGGGGGGGGGFGGGGGGGGGGGGGGGGGGGGGGGGGGGGGGGGGGGGFFGGGGGGGGGGGGGGGGGGGDGCEGGGGGGGGGGGCEGGFFGC==DFGGFGGGGGFGGGGGGFFFEGGGGFFFFGGFFBFGGGF@FDFAFFFFGFFF?B(7>
@M02352:288:000000000-CKWC8:1:1101:2113:13220 1:N:0:TACGCTAC+AAGGAGTA
TACGGAGGGTCCGAGCGTTATCCGGAATCATTGGGTTTAAAGGGTCCGCAGGCGGTCGATTAAGTCAGAGGTGAAATCCCATAGCTTAACTATGGAACTGCCTTTGATACTGGTTGACTTGAGTCATATGGAAGTAGATAGAATGTGTAGTGTAGCGGTGAAATGCATAGATATTACACAGAATACCGATTGCGAAGGCAGTCTACTACGTATGTACTGACGCTCATGGACGAAAGCGTGGGGAGCGAACAGGATTAGATACCCTGGTAGTCCACGCCGTAA
+
GGGGGGGGGGGGGGGGGGGGGGGGGGGFFGGGGGGGGGGFFGGGGGGGGGGGGGGGGGGGGEFGGGGGGGGGGGGGGGGGGGFEFGGGGGGAEGGGGGGGGGGGGGGGGGGGGGGGGGGGGGF<FGGGGGGGGGGGGGGGGFF9DCFBFGGGGGGGGGGGGGGGGGGGGGGGGGGGGGGGGGGGGFGGGGGGGGEGGDGGGGGGGGGGFGFGGGGGCFGFECECGDGFGFGGGGGFGD<EEGE?FFGGGGFFFFGG26)*0CGGFFGFFFFFFGFFFBBF39
@M02352:288:000000000-CKWC8:1:1101:19038:13227 1:N:0:TACGCTGC+AAGGAGTA
TACGGAGGGTGCAAGCGTTATCCGGAATCATTGGGTTTAAAGGGTTCGTAGGCGGGCTGATAAGTCAGTGGTGAAATGCAGGGGCTCAACTCCGGCACTGCCATTGATACTGTTAGTCTTGAATTATTGTGAAGTGGTTAGAATATGTAGTGTAGCGGTGAAATGCTTAGATATTACATAGAATACCAATTGCGAAGGCAGATCACTAACAATATATTGACGCTGATGAACGAAAGCGTGGGTAGCGAACAGGATTAGATACCCTGGTAGTCCACGCCGTAA
+
GGGGGGGGGGGGGGGGGGGGGGGGGGGGGGGGGGGGGGGGGGGGFGGGGGGGGGGGGGGFGGFGGGGGGGGGGGGGGGGGFFGGGGGGGGGGGGGGGGGGGGGGGGGGGGGGGGGGGGGGGGGGGFGGGGGGGGGGGGGGGGGGGGGGFGGGGGGGGGGGGGGGGGGGGGGGGGGGGGFFFGGGGGGGGGGGGGGGGGGGGGGGGGFFGGGGGGGGGGGGGGGGGGGGFFGGGGGFGGGGGDEFFFDDGGFFFFGGFFFFGGGGFFGFFFFFFGFFFFFFGG
@M02352:288:000000000-CKWC8:1:1101:18503:13254 1:N:0:TACGCTGC+AAGGAGTA
TACGGAGGGTCCGAGCGTTAATCGGAATTACTGGGCGTAAAGCGTACGCAGGCGGTTTGTTAAGCGAGATGTGAAAGCCCCGGGCTCAACCTGGGAACTGCATTTCGAACTGACAAACTAGAGTTTTGTAGAGGGTGGTAGAATTTCAGGTGTAGCGGTGAAATGCGTAGAGATCTGAAGGAATACCAGTGGCGAAGGCGGCCACCTGGACAATAACTGACGCTCATGTACGAAAGCGTGGGGAGCAAACGGGATTAGATACCCCGGTAGTCCACGCCGTAA
+
GGGGGGGGGGGGGGGGGGGGFFGGGFGGGGGGGGGGGGGGGGGGGGGGGCEGGGGEGGGGGGGGGGGGGGGGGGGGGGGGGGGGGGGGFFFFGGGGGGGGGGGGGGFGGGGGGGGGGGCGGGG@FGGGGGGGGGGFGGGFFG9FGFGGGGGGGGGGGDGGGGGGGGGGGGGGGGGGGGGGGGCCFGGGGGGGGGGGGGGGGGGGGGGGGGGGGGGGGGGGGGGGGGGGGGGGEGGFGGGGGGDB>EGGGGFFFFGGFF2=9<E>>EGFFFFFFGFF6<:4DD
@M02352:288:000000000-CKWC8:1:1101:8972:13267 1:N:0:TACGCTGC+AAGGAGTA
TACGAGGGGTGCAAGCGTTAATCGGAATTACTGGGCGTAAAGCGTACGCAGGCGGTTTGTCAAGCGAGATGTGAAAGCCCCGGGCTCAACCTGGGAACTGCATTTCGAACTGGCAAACTAGAGTCTTGTAGAGGGTGGTAGAATTTCAGGTGTAGCGGTGAAATGCGTAGAGATCTGAAGGAATACCGATGGCGAAGGCAGCCACCTGGGTCAACACTGACACTGAGATGCGAAAGCGTGGGGAGCAAACAGGATTAGATACCCTGGTAGTCCACGCCGTAA
+
GGGG-@FFGFGGFGGGGGG76CFFDGGGGGGGGGGGGGGGGGGG@FGGCGEGGGG4F:=F,EFG@B@EEGGGGGGGCGGGGGGGGFGGGGG8BFGGGGGGGCGG<C@FGGGDAF,>FFG9FFGG@<CFF9CFFGDEFGGFFGGGGCFCEGGGGGG9FGGGGFFF,=<EGGGGGGGGG9C9FFG,CFG11C@CFDGGGGGCGG=8EGGGG;7F>CFGCGFEG<CC+*8+<CGCEECBDEDGEE382;FF?FFFB0>D2@<F+<CGFFGFFFDBF*76>BB>CD
@M02352:288:000000000-CKWC8:1:1101:17813:13298 1:N:0:TACGCTGC+AAGGAGTA
TACGGAGGGTGCAAGCGTTACTCGGAATCACTGGGCGTAAAGAGCGTGTAGGCGGGTTTGTAAGTTTGAAGTGAAATCCAATGGCTCAACCATTGAACTGCTTTGAAAACTGCTTACCTAGAATATGGGAGAGGTAGATGGAATTTCTGGTGTAGGGGTAAAATCCGTAGAGATCAGAAGGAATACCGATTGCGAAGGCGATCTACTGGAACATTATTGACGCTGAGACGCGAAAGCGTGGGGAGCAAACAGGATTAGATACCCTGGTAGTCCACGCCCTAA
+
GGGGGGEGGGGGGEFGGGGDGGGGGGGGGGGGGGGGGGGEGGFGFGCFGFFGGGGGGGGGGGGEFGGGGGFGGGGGGGGGGGGGGGGGFFGGGGCFGGGGGGGGDFGGGGGGGGGGFFGGGGGGGGFGGGGEEGGGGGGGGGFGGGGFGGGFFGFFGGGGGGFFFGGGFGG@BFGFGGFFGGGGGGGGGGGGGDEEGGDEGGFGFGFGGCGGGGGFGGGGGGGGGGFFGGGDGGGFGEGGGGDB>EGGGGFFFFGGFFF?FGGGFFG?>=<<FGFFBFF9D7
@M02352:288:000000000-CKWC8:1:1101:21900:13337 1:N:0:TACGCTGC+AAGGAGTA
TACGGAGGGGGTTAGCGTTGTTCGGAATTACTGGGCGTAAAGCGCACGTAGGCGGATTATTAAGTGAGGGGTGAAATCCCGGGGCTCAACCCCGGAACTGCCTCTCATACTGGTAGTCTAGAGTTCGAGAGAGGTGAGTGGAATTCCGAGTGTAGAGGTGAAATTCGTAGATATTCGGAGGAACACCAGTGGCGAAGGCGGCTCACTGGCTCGATACTGACGCTGAGGTGCGAAAGCGTGGGGAGCAAACAGGATTAGATACCCTGGTAGTCCACGCCGTAA
+
GGGGGCGGGGGFGGGGGGGGGGGGFGGGGGGGGGGGGGGGGGGGGGGGGGGGGGGGGGGGGGGGGGGGGGGGGGGGGGGGGGGGGGGGGGGGGGGGGGGGGGGGGGGGGGGGGGGGGGGGGGGGGGGGGGGGGGGGGGGGGGGGGGGGGGGGGGGGGGGGGGGGGGGGGGGGGGGGGGGGGGGGGGGGGGGGGGGGGGGGGGGGGGGGGGGGGGGGGGGGGGGGGGGGGGGGGGGFGGGGGGFFFFGGGGFFFFFGFFFFGGGG4FGFFFFFFGFFFFFFGD
@M02352:288:000000000-CKWC8:1:1101:16076:13350 1:N:0:TACGCTGC+AAGGAGTA
TACGGAGGGTGCGAGCGTTAATCGGAATTACTGGGCGTAAAGCGCATGCAGGTGGTTCGTTAAGTCAGATGTGAAAGCCCGAGGCTCAACCTCGGAACTGCATTTAAAACTGGCGGACTAGAGTACTGTAGAGGGGGGTAGAATTTCAGGTGTAGCGGTGAAATGCGTAGAGATCCGAAGGAATACCAGTGGCGAAGGAGGCCCCCTGGACCGATACTGACACTCAGATGCGAAAGCGTGGGGAGCAAAAAGGATTAGATACCCTGGTAGTCCCCGACGTAA
+
GGGGGGGGEGGGGGGGGGGG<<FFGGGGGGCFFFGGEGGGGGGG7@:F8FGG,EF:C,FGCFGFGGGGC9FG9CFG<4?=BEGGGGGGGGGGGE@@FGD=F<FE9,CFD<AD,DF+>>CCC,:@;DCFCBFGGEF7B8:8AF?7<@0+A+CEFC9+8>EDGGDFCF88:E5<9EC+;*;8*;8CFFCFEGGDC>ECGE*;/2*/::CG=6**/::C/:?7::0+*0<+22:7CED5*79EGGF0()*2+*081(975?)/0<E4*0C<9B4>@*.((-7-9D
@M02352:288:000000000-CKWC8:1:1101:21449:13358 1:N:0:TACGCTGC+AAGGAGTA
TACGGAGGGTCCAAGCGTTATCCGGAATCATTGGGTTTAAAGGGTCCGCAGGCGGTCAATTAAGTCAGAGGTGAAATCCCACAGCTCAACTGTGGAACTGCCTTTGATACTGTTTGACTTGAGTTATACGGAAGTAGATAGAATAAGTAGTGTAGCGGTGAAATGCATAGATATTACTTAGAATACCGATTGCGAAGGCAGTCTACTACGTCTATACTGACGCTGATGGACGAAAGCGTGGGGAGCGAACAGGATTAGATACCCTGGTAGTCCACGCCGTAA
+
GGGGGGGGEGCFCFGGGGGGGGGGGGGG<FFGGGGBFGGGGGGGGGGG@FGGGGG>C:?FFGGGGGGGFFGGFGGGGGGGGGEGGGGGGGC=FGGFGGGGGFGGCDGDDFFG58CDCFGGGGGGGFGCDDCE7FFAFFGAFGFG,<FBCEFGFCFCGGGDGGGGFEF@?CGGGGFD@>,2;CGGGGG7:CBFECEGGGG8EF89FGFCCEG*=FFFGGCCGEGGGDCG+?DCGGGFFGGGGGB:BFCGGGFFFFGGFFFFGGGGFFGFA@ADFGFFFFFFGG
@M02352:288:000000000-CKWC8:1:1101:7570:13366 1:N:0:TACGCTGC+AAGGAGTA
TACGGAGGGGGTTAGCGTTGTTCGGAATTACTGGGCGTAAAGCGCACGTAGGCGGATTATTAAGTGAGGGGTGAAATCCCGGGGCTCAACCCCGGAACTGCCTCTCATACTGGTAGTCTAGAGTTCGAGAGAGGTGAGTGGAATTCCGAGTGTAGAGGTGAAATTCGTAGATATTCGGAGGAACACCAGTGGCGAAGGCGGCTCACTGGCTCGATACTGACGCTGAGGTGCGAAAGCGTGGGGAGCAAACAGGATTAGATACCCTGGTAGTCCACGCCGTAA
+
GGGGGFGGGGGGGGGGGFFGGGGGGGGGGGGGGGGGGGGGGGGGGGGGGGGGGGGGGGGGGGGGGGGGGGGGGGGGGGGGGGGGGGGGGGGGGGGGGGGGGGGGGGGGGGGGGGGGGGGGGGGGGGGGGGGGGGGGGGGGGGGGGGGGGGGGGGGGGGGGGGGGGGGGGGGGGGGGGGGGEGGGGGEFDGGGGGGGGGGGGGGGGGGGGGGGGGGGGGGGGGGGGDGFGGGGGGGEFGGGGGFFFFGDFGFFFFGGBFBF7FGGFFGF<FBA?C@FFFF>D9
@M02352:288:000000000-CKWC8:1:1101:1774:13401 1:N:0:TACGCTGC+AAGGAGTA
TACGGAGGGTTCAAGCGTTATCCGGAATCATTGGGTTTAAAGGGTCCGCAGGCGGTCAATTAAGTCAGAGGTGAAATCCCATAGCTTAACTATGGAACTGCCTTTGATACTGGTTGACTTGAGTTATACGGAAGTAGATAGAATAAGTAGTGTAGCGGTGAAATGCATAGATATTACTTAGAATACCGATTGCGAAGGCAGTCTACTACGTATATACTGACGCTCATGGACGAAAGCGTGGGGAGCGAACAGGATTAGATACCCTGGTAGTCCACGCCGTAA
+
GFFFDCCDGCFGGDGGGGGGGGGGECE@<EFGFGG@@:AC@FDGGGGGGGGGGGGGGGGGGGGGFEGGGGGEFGGGGGGGGGFEGGGGGGGCEGGGGGGGGGGGFGFGGGGGGGGGGGGFFFFGGGGGFGGGFFFFFGGGGFGGGGGGFGGGGGGFGGGGGGGGGGFGGGGGGGGGGGGGGGFGGGGGEGGGGGGGGGGGGGGGGGGGGGGGGGGGGGGGGGGGGGGGGCGGGEGEFGGGGGDBFFDDGGFFF?GGFFFFGGCGFFGFFFFFFCFBFFFFGD
@M02352:288:000000000-CKWC8:1:1101:10575:13429 1:N:0:TACGCTGC+AAGGAGTA
TACGGAGGGTGCGAGCGTTAATCGGAATTACTGGGCGTAAAGCGCATGCAGGTGGTTCATTAAGTCAGATGTGAAAGCCCGGGGCTCAACCTCGGAACTGCATTTGAAACTGGTGAACTAGAGTGCTGTAGAGGGGGGTAGAATTTCAGGTGTAGCGGTGAAATGCGTAGAGATCTGAAGGAATACCAGTGGCGAAGGCGGCCCCCTGGACAGACACTGACACTCAGATGCGAAAGCGTGGGGAGCAAACAGGATTAGATACCCTGGTAGTCCACGCCGTAA
+
GFFGGGEGGGGGGCFGGGGG@FGGGGGGGGGGGFEGGGGGGGGGGGGGGGGGFGGGGGFGGFFGGGGFGFGGGGGGGGGGGGGGGGGGGGGGGGDEFFGGGGGGGGGGGGGGGGGGGGGGGGGGGGGGGGGGGGGGGGGGDGFEFGGGGGCFGGFGGGGGGGGGGGGGGGGGGGGGGGGGGGGGGGGGGGGGGGGGGGGGGGCEEEGFGCFFFGGCGFGGFEGGGGC7CEFDGGGFGGGGGGE?>BF<FGFFFBGGBF9FGGGGFFGFFFF>?FFFFFF;G>
@M02352:288:000000000-CKWC8:1:1101:9524:13490 1:N:0:TACGCTGC+AAGGAGTA
TACGAAGGTCCCGAGCGTTATTCGGAATCACTGGGCGTAAAGGGAGCGTAGGCGGCGCGGTAAGTCAGATGTGAAATCTGGAGGCTCAACCTCCAAACTGCATTCGATACTGCCGTGCTAGAGTAATGGAGAGGTAACTGGAATTCTCGGTGTAGCAGTGAAATGCGTAGATATCGAGAGGAAGACCAATGGCGAAAGCAGGTTACTGGACATTTACTGACGCTGAGGCTCGAAGGCTAGGGTAGCGAAAGGGATTAGATACCCCTGTAGTCCTAGCAGTAA
+
GGGGGGGGGGGGGGGGGFGGGGGGGGGGGGGGGGGGGGGGGGGGGGGGGGGGGGGGGGGGGGGGGGGGGGGGGGGGGGGGGGGGGGGGGGGGGGGGGGGGGGGGGGGGGGGGGGGGGGGGGGGGGGGGGGGGGGGGGGGGGGGGGGGGGGGGGGGGGGGGGGGGGGGGGGGGGGGGGGGGGGGGGGGGGGFGGGGGGGGGGGGGGGGGGGGGGFGGGGGGGGGGGGGGGGGGGGGFGGGGGGFFFFGGGGFF<BDGFFFFGGGFFFGFFFBFFGFF?<FFGF
@M02352:288:000000000-CKWC8:1:1101:2943:13491 1:N:0:TACGCTGC+AAGGAGTA
TACGAAGGGGGCTAGCGTTGTTCGGAATTACTGGGCGTAAAGCGCACGTAGGCGGATTGATCAGTTAGAGGTGAAATCCCAGGGCTCAACCCTGGAACTGCCTTTAATACTGTCAATCTAGAGATCGAGAGAGGTGAGTGGAATTCCGAGTGTAGAGGTGAAATTCGTAGATATTCGGAGGAACACCAGTGGCGAAGGCGGCTCACTGGCTCGATACTGACGCTGAGGTGCGAAAGCGTGGGGAGCAAACAGGATTAGATACCCTGGTAGTCCACGCCGTAA
+
GGGGGGGGGGGGGGGGGGGGGGGGGGGGGGGGGGGGGGGGGGGGGGGGGGGGGGGGGGGGGGGGGGGGGGGGGGGGGGGGGGGGGGGGGGGFGGG8FGGGGGGGGGGGGGGGGGGGGGGGGGGGGGGGGGGGGGGGGGGGGGF=FGGGGGGGGGGGGGGGGGGGGGGGGGGGGGGGGGGGGGGGGGGGGGGGGGGGGGGGGGGDGGGGGGGGGGDGEGGGGGGGDDGFGFFGGGGFGGDGGGF?>EGGGDFFFFGG?FF?<CFG@FGFFFABFGFFF?D;CD
@M02352:288:000000000-CKWC8:1:1101:21139:13577 1:N:0:TACGCTGC+AAGGAGTA
TACGGAGGGTGCGAGCGTTAATCGGAATTACTGGGCGTAAAGCGTACGCAGGCGGTTTGTTAAGCGAGATGTGAAAGCCCCGGGCTCAACCTGGGAACTGCATTTCGAACTGGCAAACTAGAGTGTGATAGAGGGTGGTAGAATTTCAGGTGTAGCGGTGAAATGCGTAGAGATCTGAAGGAATACCGATGGCGAAGGCAGCCACCTGGGTCAACACTGACGCTCATGTACGAAAGCGTGGGGAGCAAACAGGATTAGATACCCTGGTAGTCCACGCCGTAA
+
GGGGGFGGGGGGGGGGGGGGGGGGGGGGGGGGGGGGGGGGGGGGGGGGGGGGGGGGGGGGGGGGGGGGGGGGGGGGGGGGGGGGGGGGGGGGGGGGGGGGGGGGGGGGFGGGGGGGGGGGGGGGGGGGGGGGGGGGGGGGGGFGGGGGGGGGGGGGGGGGGGGGGGGGGGGGGGGGGGGGGGGGGGGGGGGGGGGGGGGGGGGGGGGGGGGGGGGGGGGGGGGGGGGGGGGGGGGFGGGGDGEBFFGGGGFFFFGGBFBFGGGGFFDFBFFFFGFFFFFFGD
@M02352:288:000000000-CKWC8:1:1101:4319:13590 1:N:0:TACGCTGC+CAGGAGTA
TACGGAGGGTGCGAGCGTTAATCGGAATTACTGGGCGTAAAGCGCATGCAGGTGGTTCATTAAGTCAGATGTGAAAGCCCCGGGCTCAACCTGGGAACTGCATTTTGAACTGGCAAGCTAGAGTTTTGTAGAGGGTAGTGGAATTTCCAGTGTAGCGGTGAAATGCGTAGAGATTGGAAGGAACATCAGTGGCGAAGGCGGCTACCTGGACAAAGACTGACACTGAGGCACGAAAGCGTGGGGAGCAAACAGGATTAGATACCCTGGTAGTCCACGCCGTAA
+
GGGGGGGGGGDGG;FGGGGCFCFCGFFFGGGGDGGGGGDFGGFDGCFGGGGGGGGGGFGGGGGFGGGGGGGGGGGGGGEFECFGGGGGGGGGFFEGGGGGGGGGGGGEGGGG?F=,3FGA<=FFDBFGGGGFFG7BAFFGGFGGGG9FDGGGGGGGGGGGFGGGGGCEGDGFFCFGGF,CCCFGGEGEFGGGGGGGGGGGGGGCFFGFGGGGG6EGCFGFGGGGGGGGGEFGG5DEGCDGGGBF>DG:FGF???GFFFFFGGGGFFGF>FFFFGF?F?FFGD
@M02352:288:000000000-CKWC8:1:1101:4334:13600 1:N:0:TACGCTGC+AAGGAGTA
TACGGAGGGTGCGAGCGTTAATCGGAATTACTGGGCGTAAAGCGCATGCAGGTGGTTCATTAAGTCAGATGTGAAAGCCCCGGGCTCAACCTGGGAACTGCATTTTGAACTGGCAAGCTAGAGTTTTGTAGAGGGTAGTGGAATTTCCAGTGTAGCGGTGAAATGCGTAGAGATTGGAAGGAACATCAGTGGCGAAGGCGGCTACCTGGACAAAGACTGACACTGAGGCACGAAAGCGTGGGGAGCAAACAGGATTAGATACCCTGGTAGTCCACGCCGTAA
+
GGGGGFGGGGGGGGGGGGGGGGGGGGGGGGGGGGGGGGGGGGGGGGGGGGGGGGGGGGGGGGGGGGGGGGGGGGGGGGGGGGGGGGGGGGGGGGGGGGGGGGGGGGGGGGGGGGGGGGGGGGGGGGGGGGGGGGGGGGGGGGGGGGGGGGGGGGGGGGGGGGGGGGGGGGGGGGGGGGGGGGGGGGGGGGGGGGGGGGGGGGGGGGGGGGGGGGGGGGGGGGGGGGGGGGGGGGGFGGGGGGFFFFGGGGFFFFGGFFFFGGGGFFGFFFFDFGFFFFFFGD
@M02352:288:000000000-CKWC8:1:1101:25505:13621 1:N:0:TACGCTGC+AAGGAGTA
TACGGAGGATCCAAGCGTTATCCGGAATCATTGGGTTTAAAGGGTCCGCAGGCGGTCGATTAAGTCAGAGGTGAAATCCCATAGCTTAACTATGGAACTGCCTTTGATACTGGTTGACTTGAGTCATATGGAAGTAGATAGAATGTGTAGTGTAGCGGTGAAATGCATAGATATTACACAGAATACCGATTGCGAAGGCAGTCTACTACGTATGTACTGACGCTCATGGACGAAAGCGTGGGGAGCGAACAGGATTAGATACCCTGGTAGTCCACGCCGTAA
+
GGGGGGGGGGGGGGGGGGGGGGGGGGGGGGGGGGGEGGGGGGGGGGGGGGGGGGGGGGGGGGGGGGGGGGGGGGGGGGGGGGGGGGGGGGGGGGGGGGGGGGGGGGGGGGGGGGGGGGGGGGGGGGGGGGGGGGGGGGGGGGGGGGGGGGGGGGGGGGGGGGGGGGGGGGGGGGGGGGGGGGGGGGGGGGGGGGGGGGGGGGGGGGGGFEGGGGGGGGGGGGGGGGFGGDFGGGGFGGGGGGFFFFGGGGFFFFGGFFFBGGGG?>GFFFFFFG??FFFFGC
@M02352:288:000000000-CKWC8:1:1101:12466:13642 1:N:0:TACGCTGC+AAGGAGTA
TACGGAGGGTCCAAGCGTTATCCGGAATCATTGGGTTTAAAGGGTCCGCAGGCGGTCAATTAAGTCAGAGGTGAAATCCCATAGCTTAACTATGGAACTGCCTTTGATACTGGTTGACTTGAGTTATACGGAAGTAGATAGAATAAGTAGTGTAGCGGTGAAATGCATAGATATTACTTAGAATACCGATTGCTAAGGCAGTCTACTACGTATATACTGACGCTCATGGACGAAAGCGTGGGGAGCGAACAGGATTAGATACCCTGGTAGTCCACGCCGTAA
+
GGGGGGGGGGGGGGGGGGGGGGGGGGGGGGGGGGGGGGGGGGGGGGGGGGGGGGGGGGGGGGGGGGGGGGGGGGGGGGGGGGFGGGGGGGGGGGGGGGGGGGGGGGGGGGGGGGGGGGGGGGGGGGGGGGGGGGGGGGGGGGGFGGGGGGGGGGGGGGGGGGGGGGGGGGGGGGGGGGGGGGGFFGGGGGGGGGGGGGGGGGGGGGGFGGGGGGGGGGFFFGGGGGGGGGGGEGGFGGGGGGFFFFGGGGFFFBGGFFFFFGGGFFGFFFFFFGFFFFFFGG
@M02352:288:000000000-CKWC8:1:1101:6447:13673 1:N:0:TACGCTGC+AAGGAGTA
TACGGAGGGTCCGAGCGTTATCCGGAATTATTGGGTTTAAAGGATCCGTAGGCGGGCGATTAAGTCAGTGGTGAAAGTCTGCAGCTCAACTGTAGAATTGCCTTTGATACTGGTCGTCTTGAGTTATGGTGAAGTTGGCGGAATATGTAGTGTAGCGGTGAAATGCATAGATATTACATAGAACACCGATTGCGAAGGCAGCTGACTAACCATATACTGACGCTGATGGACGAAAGCGTGGGGAGCGAACAGGATTAGATACCCTGGTAGTCCACGCCGTAA
+
GGGGGGGGGGFGGGGGGGGGGGGFGFGGGGGGGGGFEEGGGGGGGGGGFGGGGGGGGGEGGGGGGGGGGGGGGGGGGGGGGGAFGGGGGGGGGGGGGGGGGGGGGGGGGGGGGGGGGGGGGGGGGGGGGGGGFGGGGGGGGGGGGGGGGGGGGGGGGGGGGGGGGGGGGGGGGGGGGGGGGGGGGGGGGGGGGGGGGGGGGGGGGGGGGGGGGGGGGGGGGGGGGGGGGGGGGGGFGGGGGGFFFFGGGGFFFFGGFFFFGGGGFFGFFFFFFGFF>BFBGG
@M02352:288:000000000-CKWC8:1:1101:12095:13692 1:N:0:TACGCTGC+AAGGAGTA
TACGGAGGGGGTTAGCGTTGTTCGGAATTACTGGGCGTAAAGCGTACGTAGGCGGATTAGTCAGTCAGAGGTGAAATCCCAGGGCTCAACCCTGGAACTGCCTTTGATACTGCTAGTCTTGAGTTCGAGAGAGGTGAGTGGAATTCCAAGTGTAGAGGTGAAATTCGTAGATATTTGGAGGAACACCAGTGGCGAAGGCGGCTCACTGGCTCGATACTGACGCTGAGGTACGAAAGTGTGGGGAGCAAACAGGATTAGATACCCTGGTAGTCCACACCGTAA
+
GGGGGGGGGGGGGGGGGGGGGGGGGGGGGGGGGGGGGGGGGGGGGGGGGGGGGGGGGGGGGGGGGGGGGGGGGGGGGGGGGFGGGGGGGGGGGGGGGGGGGGGFEFGGGGGGGGGGGGGGGGGGGGGGGGGGGGGGGGGGGGGFGGGGGGGGGGGGGGGGGGGGGGGGGGGGGGGGGGGGGGGGGGGGGGGGGGGGGGGGGGGGGGGGGGGDGGGGGGGGGGGGGGGGGGGGGGGFGGGGGGFFFFGGGGFFFFGGFFAFGGGGFFGFFFBAFGFFFFFBGG
@M02352:288:000000000-CKWC8:1:1101:14546:13717 1:N:0:TACGCTGC+AAGGAGTA
TACGGAGGATCCAAGCGTTATCCGGAATCATTGGGTTTAAAGGGTCCGCAGGCGGTTGTTTAAGTCAGAGGTGAAAGTTTGCAGCTCAACTGTAAAATTGCCTTTGATACTGAATAACTTGAGTTATAATGAAGTGGTTAGAATATGTAGTGTAGCGGTGAAATGCATAGATATTACATAGAATACCGATTGCGAAGGCAGATCACTAATTATATACTGACGCTGAGGGACGAAAGCGTGGGGAGCGAACAGGATTAGATACCCTGGTAGTCCACGCCGTAA
+
GGGGGGGGGGGGGGGGGGGGGGGGGGGGGGGGGGGGGGGGGGGGGGGGGGGGGGGGGGGGGGGGGGGGGGGGGGGGGGGGGGGGGGGGGGGGGGGCFGGGGGGGGGGGGGGGGGGGGGGGGGGGGGGGGGGGGGGGGGGGGGGGGGGGGGGGGGGGGGGGGGGGGGGGGGGGGGGGGGGGGGGGGGGGGGGGGGGGGGGGGGGGGGGGGGGFGGGGGGGGGGGGGGGGGGGGGGGFGGDGGGDBFFGGGGFFFFGGFFFFGGGGFFGFFFFFFGFFBFEBGD
@M02352:288:000000000-CKWC8:1:1101:28987:13718 1:N:0:TACGCTGC+AAGGAGTA
TACGGAGGGTCCAAGCGTTATCCGGAATCATTGGGTTTAAAGGGTCCGCAGGCGGTCAATTAAGTCAGAGGTGAAAGCCCATCGCTCAACGATGGAACTGCCTTTGATACTGGTTGACTTGAGTTATACGGAAGTAGATAGAATAAGTAGTGTAGCGGTGAAATGCATAGATATTACTTAGAATACCGATTGCGAAGGCAGTCTACTACGTATATACTGACGCTCATGGACGAAAGCGTGGGGAGCGAACAGGATTAGATACCCTGGTAGTCCACGCCGTAA
+
GGGFGCCGGFGGGFFGGGGGFGGGGGEGGGGGGFGGGGGGGGGGGGGGGGGEGGGGGGGGGDFFGGGGGGGGGGGGGGGGGGGGGGGGGGF<EGGGGGFGGGGGGGGGFGGGGGGEGGGGGGGGGCGGGGG:FCGFG9FCGGFGGGGGGGGFGGGGGGGGGGGGGGGGGGGGGGGGGGGFGGGGGGGGGGGGGG8CGGGGGGFGGGGGGGGGGGGDDFGCGGGGGGGGGGGGDECDGGGGGGEFFFGCCDFFF(9FBFFFGGGGFFGFBFFFFGFFB:>>GD
@M02352:288:000000000-CKWC8:1:1101:26615:13722 1:N:0:TACGCTGC+AAGGAGTA
TACGGAGGGTCCGAGCGTTATCCGGAATCATTGGGTTTAAAGGGTCCGTAGGCGGGCCGTTAAGTCAGGGGTGAAAGTCCGCGGCTCAACCGTAGAAATGCCCTTGATACTGGCGGTCTTGAGTCATGGTGGAGTGGGCGGAATATGTAGTGTAGAGGTGAAATGCATAGATATTACTTAGAATACCAATTGCGAAGGCAGAACACTAACAATATATTGACGCTGATGTACGAAAGCGTGGGGAGCGAACAGGATTAGATACCCTGGTAGTCCACGCCGTAA
+
GGGGGGGGGGC@+BFFGGGCF<FGG:BF6C,EFGGBCFGGGG@FFGFGGGGGGGGC:+@FGGDFGGFGGFGGGGGGF?F,8CFEGGGGGGGCGDGGF9FFGFE>F,DGGGGGGFGGGGGGGGGG9?FFG9C<:FFFCE7CGGCGC<CFFFGGGGG,<FGGGGGG9E@FGGGGGGG@@9CCFGG?FFGG?FGGGGGCGGGCGC8CCGG?6C*+3AFFFGGGGGGGGG?F<9CFGGGF4CGCEED?FE)9EGFF??GGFFFFGGGGF:DFABAAFGF6>BF9DD
@M02352:288:000000000-CKWC8:1:1101:12321:13723 1:N:0:TACGCCGC+AAGGAGTT
TACGGAGGGTGCGAGCGTTAATCGGAATTACTGGGCGTAAAGCGCATGCAGGTGGTTCGTTAAGTCAGATGTGAAAGCCCGAGGCTCAACCTCGGAACTGCATTTGAAACTGGCGGACTAGAGTACTGTAGAGGGGGGTAGAATTTCAGGTGTAGCGGTGAAATGCGTAGAGATCGGAAGGAATACCAGTGGCGAAGGCGGCTCCCTGGACAGATACTGACACTCAGACGCGAAAGCGTGGGGAGCAAACAGGATTAGATACCCTGGTAGTCCACGCCGTAA
+
GGGGF;FGGGGGCFGGGGGF<CFGGGGGGGGGGGGGGGGGGGGG++,B,CFGFGGGG,CFGGGGE,EFGGGGGGGGGGGG7:FGGGGGGGGG,BFGGGGGGGGGGA,?DFGGGG7+FFGGGGGGG@FGGGGGGGGD:EG*;FGGGGG7+CGGGGGGGGGGGGGGGGGGGGGGGGF*CEGGGGG8E:CFGGGGGGGGGGGGDE/1CFGGGGGG*;FGGGGGGGGG*>F9+/9CGGGFGGGGGGFFFFGGGGFFFFGGFFFFGGGGFFGFFFFF?FFBFFF1CD
@M02352:288:000000000-CKWC8:1:1101:20939:13744 1:N:0:TACGCTGC+AAGGAGTA
TACGGAGGGTCCGAGCGTTATCCGGAATTATTGGGTTTAAAGGGTGCGCAGGCGGTCGATTAAGTCAGAGGTGAAATCCCATAGCTTAACTATGGAACTGCCTTTGATACTGGTTGACTTGAGTCATATGGAAGTAGATAGAATTCGTAGTGTAGCGGTGAAATGCATAGATATTACTTAGAATACCGATTGCGAAGGCAGTCCACTACGCATATACTGACGATCATGCACGAAAGCGTGGGGAGCAAACAGGATTAGATACCCTGGTAGTCCACGCCGTAA
+
GGGG7FGGGGEGGGGGGGGGGFGGGFEG,FAFGGGC@FGGGGCGG7FGGGGGGGGFCF@=FGGGFFGGCEFGGGGGGGFG<,<FGGGGGG,?DFGGGFGGGD9DFG9?FFGGD<=F,EFDGDGGEA=<<,EG9FC=F=F=FFFG,,@D:FGGGGGGGGGGFGGGGG@FGGGFGG7CC;<;BFG9;FGGGGEGGGGGGGGGG8@+?CG<08)*1=:CGGGGGG5EGDGG+?FGGGGFFGGGGG@?>@GDGGFF?BGGFFFFGGGGFFGFFFFFFGFFFF>9DD
@M02352:288:000000000-CKWC8:1:1101:5593:13759 1:N:0:TACGCTGC+AAGGAGTA
TACGGAGGGTCCGAGCGTTAATCGGAATTACTGGGCGTAAAGCGTACGCAGGCGGTTTGTTAAGCGAGATGTGAAAGCCCCGGGCTCAACCTGGGAACTGCATTTCGAACTGACAAACTAGAGTTTTGTAGAGGGTGGTAGAATTTCAGGTGTAGCGGTGAAATGCGTAGAGATCTGAAGGAATACCAGTGGCGAAGGCGGCCACCTGGACAATAACTGACGCTCATGTACGAAAGCGTGGGGAGCAAACGGGATTAGATACCCCGGTAGTCCACGCCGTAA
+
GGGGGGGGGGGGGGGGGGGGGGGGGGGGGGGGGGGGGGGGGGGGGGGGGGGGGGGGGGGGGGGGGGGGGGGGGGGGGGGGGGGGEGGGGGGGGGGGGGGGGGGFGGGGGGGGGGGGGGGGGFFGGGGGGGGGGGGGFGGGGGGGGGGGGGGGGGGGGGGGGGGGGGGGGGGGGGGGGGGGGGGGGGGGGGGGGGGGGGGGGGEGGGGGGGGGGGGGGGGGGGGGGGGGGGGGGGGFGGGGGGFFFFGGGGFFFFGGFFFFFGGGFEDEBDFFFGFFFFFFDD
@M02352:288:000000000-CKWC8:1:1101:5269:13763 1:N:0:TACGCTGC+AAGGAGTA
TACGGAGGATCCAAGCGTTATCCGGAATCATTGGGTTTAAAGGGTCCGTAGGTGGATAATTAAGTCAGAGGTGAAATCTTGCCGCTTAACGGTAAAATTGCCTTTGATACTGGTTGTCTTGAGTTATTATGAAGTGGTTAGAATATGTAGTGTAGCGGTGAAATGCATAGATATTACACAGAATACCGATTGCGAAGGCAGTCTACTACGTATGTACTGACGCTCATGGACGAAAGCGTGGGGAGCGAACAGGATTAGATACCCTGGTAGTCCACGCCGTAA
+
GGGGGGGGGGGGGGGGGGGGGGGGGEGGGGGGGGGGGGGGGGGGGGGGGGGGFGGGGGGGGGGGGGGGGGGGGGGGGGGGGGGGGGGGGGGGGGGGGGGGGGGGGGGGGGGGGGGGGGGGGGGGGGGGGGGGGGGGGFGGGGGGGGGGGGGGGGGGGGGGGGGGGGGGGGGGGGGGGGGGGGGGGGGGGGGGGGGGGGGGGGGGGGGGGGGGGGGGGGGGGGGGGGGGGGGGGGGFGGGGGGFFFFGGGGFFFFGFBFFFGGGGFFGFFFFFFGFFFFFFGG
@M02352:288:000000000-CKWC8:1:1101:9038:13769 1:N:0:TACGCTGC+AAGGAGTA
TACGGAGGGGGTTAGCGTTGTTCGGAATTACTGGGCGTAAAGCGCGCGTAGGCGGATTATTAAGTTAGAGGTGAAATCCCAGGGCTCAACCCTGGAACTGCCTTTAATACTGGTAGTCTTGAGTTCGAGAGAGGTGAGTGGAATTCCGAGTGTAGAGGTGAAATTCGTAGATATTCGGAGGAACACCAGTGGCGAAGGCGGCTCACTGGCTCGATACTGACGCTGAGGTGCGAAAGCGTGGGGAGCAAACAGGATTAGATACCCTGGTAGTCCACGCCGTAA
+
GGGGGGGGGGGFGGGGGGGGGGGGGGGGGGGGGGGGGGGGGGGGGGGGGGGGGGGGGGGGGGGGGGGGGGGGGGGGGGGGGGGGGGGGGGGGGGGGGGGGGGGGGGGGGGGGGGGGGGGGGGGGGGGGGGGGGGGGGGGGGGFGGGGGGGGGGFGFGGGGGGGGGGGGGGGGGGGGGGGGGGGGGGGGGGGGGGGGGGGGGGGGGGGGGGGGGGGGGGGGGGGGGGGGGGGGGGGFFGGGGGF?9EGGGGFFFFGGFFFFGGGGFFGFA?>AFGFFFFFFGG
@M02352:288:000000000-CKWC8:1:1101:12565:13777 1:N:0:TACGCTGA+AAGGAGTA
TACGGAGGGGGTTAGCGTTGTTCGGAATTACTGGGCGTAAAGCGTACGTAGGCGGATTAGTCAGTTAGGGGTGAAAGCCCAGGGCTCAACCCTGGAACTGCCTCTAATACTGCTAGGCTTGAGTTCGAGAGAGGTGGGTGGAATTCCAAGTGTAGAGGTGAAATTCGTAGATATTTGGAGGAACACCAGTGGCGAAGGCGGCTCACTGGATCGATACTGACGCTGAGGTACGAAAGTGTGGGGAGCAAACAGGAGTAGATACCCTGGTAGTCCACGCCGTAA
+
FFFDCGGGGGG@+@FGGFG+B<EFGG7FGGGFGGG8@@CEFGAG,,@C,CF4ECD:=+?FE9BF59BFG<F=FFGG,EFGBFFG:,CFFFFGBFG8FFFGD<@>FEAFCGGGG=DC8CG<CEFG,@<@FFG7FF,**>5CFGG9FGGG9FFGGGG;FFGGGGGG+BFGGGGCEF++?CGGGGGGDFG7FGGGGGGGGGGGGGC5++<CF*03AE*@GGGGGGC8EDFF6+:D=FDE*<:EGG@?F3CC?FFFF?*9:F<6C?8<FFG6>F>940*((-<9DD
@M02352:288:000000000-CKWC8:1:1101:9511:13778 1:N:0:TACGCTGC+AAGGAGTA
TACGGAGGGTGCGAGCGTTAATCGGAATTACTGGGCGTAAAGCGCATGCAGGTGGTTCATTAAGTCAGATGTGAAAGCCCGGGGCTCAACCTCGGAACTGCATTTGAAACTGGTGAACTAGAGTGCTGTAGAGGGGGGTAGAATTTCAGGTGTAGCGGTGAAATGCGTAGAGATCTGAAGGAATACCAGTGGCGAAGGCGGCCCCCTGGACAGACACTGACACTCAGATGCGAAAGCGTGGGGAGCAAACAGGATTAGATACCCTGGTAGTCCACGCCGTAA
+
GGGGGFGGGGGGGGGGGGGG@FFGGCFGGGGGGGGGGGGGGGGGGGGGGGGGFGGGGGGGGGGGGGGGGGFGGGGGGGGGGGGGGGGGGGGGGGGGFFFGGGGGGGGGGGGGGGGGGGGGGGGGGGGGGGGGGGGGGGGGGGGGGGGGGGGGGCEGGGGGGGGGGGGGGGGGGGGGGGGGGGGGGGFGGGGGGGGGGGGGGGGGGGGGGGGGGC>FGGGGGGGGGGGFDFFDGGDBGGDGGGFFFFGGGGFFFFGGFFDFGGGG?>*9:BBFFGFFFFF9DC
@M02352:288:000000000-CKWC8:1:1101:17542:13782 1:N:0:TACGCTGC+AAGGAGTA
TACGGAGGGTGCAAGCGTTAATCGGAATTACTGGGCGTAAAGCGCGCGTAGGTGGTTTGATAAGTTAGATGTGAAAGCCCTGGGCTCAACCTAGGAATTGCATTTAAAACTGTCTCACTCGAGTATGGTAGAGGGAAGTGGAATTCCACATGTAGCGGTGAAATGCGTAGAGATGTGGAGGAACACCAGTGGCGAAGGCGACTTCCTGGACCAATACTGACACTGAGGTGCGAAAGCGTGGGGAGCAAACAGGATTAGATACCCTGGTAGTCCACGCCGTAA
+
GGGFGGGGGGGGGGGGGGGGGGGGGGGGGGGGGGGGGGGGGGGGGGGGGGGGFGGGGGGGGGGGGGGGGGGGGGGGGGGGGGGGGGGGGGGGGGGGGGGGGGGGGGGGGGGGGGGGGGGGGGGGGGGGGGGGGGGGGGGGGGGGGGGGGGGGGGGGGGGGGGGGGGGGGGGGGGGGGGGGGGGGGGGGGGGGGGGGGGGGGGGGGGGGGGGGGGGGGGGGGGGGGGGGGGGGGGGFGGGGGGFFFFGGGGFFFFGGFFFFGGGGFFGFAFFFFGFFFFFFGG
@M02352:288:000000000-CKWC8:1:1101:18404:13810 1:N:0:TACGCTGC+AAGGAGTA
TACGGAGGGGGTTAGCGTTGTTCGGAATTACTGGGCGTAAAGCGTACGTAGGCGGATTGTAAAGTAGGGGGTGAAATCCCAGGGCTCAACCCTGGAACTGCCTCCTAAACTATCAGTCTAGAGTTCGAGAGAGGTGAGTGGAATTCCAAGTGTAGAGGTGAAATTCGTAGATATTTGGAGGAACACCAGTGGCGAAGGCGGCTCACTGGCTCGATACTGACGTTGAGGTACGAAAGTGTGGGGACCAAACAGGATTAGATACCCTGGTATCCCACACCGTAA
+
GGGG7FGGGGG:FFGGGGGGG@FGGGGFGGGGGGFGGGGGGGGGGEFGGFGG9FG7FG8,,CFFG,BF:CFGGGDEGCF=FDFEGGGGGGGCF<@DF<DFG<F>@FDGFBA,E=FC,,@CCACF,>CFGFGGGDGGG7>CFGCF@F@FCDFD@<2@C,?FCF;;BB@:?C*@B;<9B9EF*<:<,F<E:FGCE>C>E>*:**1/<9CF=FG+8CC8*@C++/*/8*<8FC27CGD>FDFCEG>(()17:95541DC7?)0?CFC67C/)*)6647(8(<2<C
@M02352:288:000000000-CKWC8:1:1101:13029:13821 1:N:0:TACGCTGC+AAGGAGTA
TACGGAGGGTCCAAGCGTTATCCGGAATCATTGGGTTTAAAGGGTCCGCAGGCGGTCAATTAAGTCAGAGGTGAAATACCATAGCTCAACTATGGAACTGCCTTTGATACTGGTTGACTTGAGTTATACGGAAGTAGATAGAATAAGTAGTGTAGCGGTGAAATGCATAGAGATTACTTAGAATACCGATTGCGAAGGCAGTCTACTACGTATATACTGACGCTCATGGACGAAAGCGTGGGGAGCGAACAGGATTAGATACCCTGGTAGTCCACGCCGTAA
+
GGGGGGGGGGGGGGGGGGGGGGGGGGGGGGGGGGGGGGGGGGGGGGGGGGGGGGGGGGGGGGGGGGGGGGGGGGGGGGGGGGGGGGGGGGGGGGGGGGGGGGGGGGGGGGGGGGGGGGGGGGGGGGGGGGGGGGGGGGGGGGGGGGGGGGGGGGGGGGGGGGGGGGGGGGGGGGGGGGGGGGGGGGGGGGGGGGGGGGGGGGGGGGGGGGGGGGGGGGGGGGGGGGGGGGGGGGGFGGGGGGFFFFGGGGFFFFGG?FFFGFGGFFGFFFFFFGFFFFFFGG
@M02352:288:000000000-CKWC8:1:1101:24478:13839 1:N:0:TACGCTGC+AAGGAGTA
TACGGAGGATCCAAGCGTTATCCGGAATCATTGGGTTTAAAGGGTCCGTAGGTGGATAATTAAGTCAGAGGTGAAATCTTGCCGCTTAACGGTAAAATTGCCTTTGATACTGGTTGTCTTGAGTTATTATGAAGTGGTTAGAATATGTAGTGTAGCGGTGAAATGCATAGATATTACATAGAATACCAATTGCGAAGGCAGATCACTAATAATATACTGACACTGATGGACGAAAGCGTGGGGAGCGAACAGGATTAGATACCCTGGTAGTCCACGCCGTAA
+
GFGFGGGGGGGGGGGGGGGGGGGGGCCGGGGGGGGCFGGGGGGGGGGGFFGG@FFFGGGGGGGGGGGGGGGGGGGGGGGGGGGGGGGGGGFGGGGGGGGGGGGGGFGGGGGGGGGGGGGGGFGGGGGGGGGGGGGGGGGGGGGGGGGGGGGGGGGGGGGGGGGGGGGGGGGGGGGGGGGGGGGGGGGGGGGGGGGGGGGGGGGGGGGGGGFGGGGGGGFGGGGGGFGGFGFDGGGFGGDGGGE6@FGGGGFFF?GGFFFFGGGGFFGFDBAFFGFFFFEFGG
@M02352:288:000000000-CKWC8:1:1101:16771:13929 1:N:0:TACGCTGC+AAGGAGTA
TACGGAGGGTGCGAGCGTTAATCGGAATTACTGGGCGTAAAGCGCATGCAGGTGGTTCGTTAAGTCAGATGTGAAAGCCCGGGGCTCAACCTCGGAACTGCATTTGAAACTGGCGGGCTAGAGTACTGTAGAGGGGGGTAGAATTTCAGGTGTAGCGGTGAAATGCGTAGAGATCTGAAGGAATACCAGTGGCGAAGGCGGCCCCCTGGACAGATACTGACACTCAGATGCGAAAGCGTGGGGAGCAAACAGGATTAGATACCCTGGTAGTCCACGCCGTAA
+
GFFDECCEGBEFGDGDEFEGFAFFGD@FGGGGGFGGGFEBDGGGGGEGGFGGEEGGGGGGGGGGGGGGGGGGGGGGGGGGGGGGGEF@FDGGGEGGGGGGGGGGGGGFFGGGFCFGGGGGGFGGGGGGGGGFGGGGGGGGGGGGGGGGGGGGGGGGGGGGFGGGGGGGGGGCFGGGGGGGGGGFGGGGFGGGGGGGGGGGGGGGEEGGGGGGGFFGGGGFGFGGGGGFFGFGGEGFGGDGGGF?FEGGGGFF66>FDFFFGFGGFFGF>FF<FFFFFF>>D9
@M02352:288:000000000-CKWC8:1:1101:22996:13949 1:N:0:TACGCTGC+AAGGAGTA
TACGGAGGGTGCAAGCGTTATCCGGATTTATTGGGTTTAAAGGGTCCGTAGGCGGATTAATAAGTCAGTGGTGAAAACCTGCAGCTCAACTGTAGAACTGCCATTGAAACTGTTAGTCTTGAATTAGAGTGCAGTGGTTAGAATGTGTAGTGTAGCGGTGAAATGCATAGATATTACACAGAATACCGATTGCGAAGGCAGATCACTAACTCTATATTGACGCTGATGGACGAAAGCGTGGGGAGCGAACAGGATTAGATACCCTGGTAGTCCACGCCGTAA
+
GGGGGFFGGGGGGGGGGGGGGGGGGGGGGGGGGGGFGGGGGGGGGGGGGGGGGGGGGGGFFGGGGGGGGGGGGGGGFGGGGGGGGGGGGGGGGGGGGGGGGGGGGGGGGGGGGGGGGGGGGGGGGGGGGGGGGGGGGGGGGGGGGGGGGGGGGGGGGGGGGGGGGGFGGGGGGGGGGGGGGGGGGGGGGGGGGGGGGGGGGGGGGGGEGGGGGGGGGGGGGGGGGGGGFGGGGGGFGGGGGGF:BFGGGGFFBFGGFFFFGGGGFFGFFFFFFGFFFFF>DG
@M02352:288:000000000-CKWC8:1:1101:15388:13983 1:N:0:TACGCTGC+AAGGAGTA
TACGGAGGGGGTTAGCGTTGTTCGGAATTACTGGGCGTAAAGCGTACGTAGGCGGATTGGAAAGTTGGGGGTGAAATCCCAGGGCTCAACCCTGGAACTGCCTCCAAAACTATCAGTCTAGAGTTCGAGAGAGGTGAGTGGAATTCCAAGTGTAGAGGTGAAATTCGTAGATATTTGGAGGAACACCAGTGGCGAAGGCGGCTCACTGGCTCGATACTGACGCTGAGGTACGAAAGTGTGGGGAGCAAACAGGATTAGATACCCTGGTAGTCCACACCGTAA
+
GGGGGFGGGGGGGGGGGGGGGGGGGGGGGGGGGGGGGGGGGGGGGGGGGGGGGGGGGGGGGGGGGGGGGGGGGGGGGGGGGGGGGGGGGGGGGGGGGGGGGGGGGGGGGGGGGGGGGGGGGGGGGGGGGGGGGGGGGGGGGGGGGGGGGGGGGGGGGGGGGGGGGGGGGGGGGGGGGGGGGGGGGGGGGGGGGGGGGGGGGGGGGGGGGGGGCEGGGGGGGGGGGGGGGGGGGGGFGGGGGGEFFFGGGGFFF?GGF?AFCCCGFFGFFFFFFFFF::D0DD
@M02352:288:000000000-CKWC8:1:1101:22350:14001 1:N:0:TACGCTGC+AAGGAGTA
TACGGAGGGTGCAAGCGTTATCCGGAATCATTGGGTTTAAAGGGTTCGTAGGCGGGCTGATAAGTCAGTGGTGAAATGCAGGGGCTCAACTCCGGCACTGCCATTGATACTGTTAGTCTTGAATTATTGTGAAGTGGTTAGAATATGTAGTGTAGCGGTGAAATGCTTAGATATTACATAGAATACCAATTGCGAAGGCAGATCACTAACAATATATTGACGCTGATGAACGAAAGCGTGGGTAGCGAACAGGATTAGATACCCTGGTAGTCCACGCCGTAA
+
GGGGGGGGEGGGGEEGGFGEGAFGGGDGGGGGGEFFGGGFGGGGGGGGGGGGFGGG7CF=FF?E?FGGGGGGGGGGGGGGGGGGGGGGGGGGGGGGGGGGGGGGFFFGGGGGGGGGGGGGGD@FGGGGGGGGGFGGGFEFGGFGGDCGGGGFGGGGGGCGGFGGGGGGGGGGGGGGGGGGGGGGGGGGGGGGFECEGEGGGGGGGGGGFGGGGGFGGGCFGGGGGGFGFGGCCEGDGGGGGGFFFFGGGGFFF?GGFFFFGGCGFFGFFFFFFGFFFFFFGD
@M02352:288:000000000-CKWC8:1:1101:16027:14014 1:N:0:TACGCTGC+AAGGAGTA
TACGGAGGATCCAAGCGTTATCCGGAATCATTGGGTTTAAAGGGTCCGTAGGTTGATAATTAAGTCAGAGGTGAAATCTTGCCGCTTAACGGTAAAATTGCCTTTGATACTGGTTGTCTTGAGTTATTATGAAGTGGTTAGAATATGTAGTGTAGCGGTGAAATGCATAGATATTACATAGAATACCAATTGCGAAGGCAGATCACTAATAATATACTGACACTGATGGACGAAAGCGTGGGGAGCGAACAGGATTAGATACCCTGGTAGTCCACGCCGTAA
+
GGGGGGGGEFGGGGGGGFGGFGGGGGEFFFGGGGGFG>EFGGEEFFGGGGGGFGGGGGGGGGGGGGGGGGGGGGGGGDGGGGGGGGGGGFGFGGCAFFGGFGGDGGGGGGGGGGGGGGGGGABFGGGGGGGGGGGGGFGGGGGGGGGGGGGGGGGGGCGGGGGGGGGGGGGGGGGGGGGGGGGGGGGFGGGGGGGGGGGGECEGGGGGGGCGGGGGGGGGGGGGGGGGGFCDGGGFGGGGGGFFFFGGGGFFFFGGFFFFGGGGFFGFFFFFFGFFFFFFGC
@M02352:288:000000000-CKWC8:1:1101:21397:14027 1:N:0:TACGCTGC+AAGGAGTA
TACGGAGGATCCAAGCGTTATCCGGAATCATTGGGTTTAAAGGGTCCGTAGGTGGATAATTAAGTCAGAGGTGAAATCTTGCCGCTTAACGGTAAAATTGCCTTTGATACTGGTTGTCTTGAGTTATTATGAAGTGGTTAGAATATGTAGTGTAGCGGTGAAATGCATAGATATTACATAGAATACCAATTGCGAAGGCAGATCACTAATAATATACTGACACTGATGGACGAAAGCGTGGGGAGCGAACAGGATTAGATACCCTGGTAGTCCACGCCGTAA
+
GGGGGGGGGGGGGGGGGGGGGGGGGEGGGGGGGGGGGGGGGGGGGGGGGGGGFGGGGGGGGGGGGGGGGGGGGGGGGGGGGGGGGGGGGGGGGGGGGGGGGGGGGGGGGGGGGGGGGGGGGGGGGGGGGGGGGGGGGGGGGGGGGGGGGGGGGGGGGGGGGGGGGGGGGGGGGGGGGGGGGGGGGGGGGGGGGGGGGGGGGGGGGGGGGGGGGGGGGGGGGGGGGGGG?FGGGGGFGGGGGGFFFFGGEGFFFFGGBFFFGGGGFFGFFFFFFGFFFFFFGD
@M02352:288:000000000-CKWC8:1:1101:11975:14037 1:N:0:TACGCTGC+AAGGAGTA
TACGGAGGGTGCGAGCGTTAATCGGAATTACTGGGCGTAAAGCGTACGCAGGCGGTTTGTTAAGCGAGATGTGAAAGCCCCGGGCTCAACCTGGGAACTGCATTTCGAACTGGCAAACTAGAGTGTGATAGAGGGTGGTAGAATTTCAGGTGTAGCGGTGAAATGCGTAGAGATCTGAAGGAATACCGATGGCGAAGGCAGCCACCTGGGTCAACACTGACGCTCATGTACGAAAGCGTGGGGAGCAAACAGGATTAGATACCCTGGTAGTCCACGCCGTAA
+
GGGGGGGGGGDGGGGGGGGD,CFGGGGGGGGGGGGGGGGGGGGGGGGGGGGGGGGFGGGGGGGGGGGGGGGGGGGGGGGGGGGGCFGGGGGDGGGGGGGGGGGGGGGGGGGGGGGGGGGGGGGGGGGCCFGFGGG7CFCFGGFFGGGGGGGGGGGGGGGGGGGGGGGGGGGGGGGGGCGFGCFGGGGGGGGGGGGGGGGGGGGGGGGGGGGFEFGGGGGGGGEEGGGGGGGGGGGFGGGGGGEBFFGGGGFFFFFGFFFFGGGGFFGFFFFFFGFFB?F9DG
@M02352:288:000000000-CKWC8:1:1101:6054:14048 1:N:0:TACGCTGC+AAGGAGTA
TACGGAGGGGGTTAGCGTTGTTCGGAATTACTGGGCGTAAAGCGCACGTAGGCGGATTGGAAAGTAGGGGGTGAAATCCCAGGGCTCAACCCTGGAACTGCCTCCTAAACTATCAGTCTAGAGTTCGAGAGAGGTGAGTGGAATTCCAAGTGTAGAGGTGAAATTCGTAGATATTTGGAGGAACACCAGTGGCGAAGGCGGCTCACTGGCTCGATACTGACGCTGAGGTGCGAAAGCGTGGGGAGCAAACAGGATTAGATACCCTGGTAGTCCACGCCGTAA
+
GGGGGFGGGGGGGFGGGGGGGGGGGGGGGGGGGGGGGGGGGGGGGGGGGGGGGGGGGGGGGGGGGGGGGGGGGGGGGGGGGGGGGGGGGGGGGGGGGGGGGGGGGGGGGGGGGGGGGGGGGGGGGGGGGGGGGGGGGGGGGGGGGGGGGGGGGGGGGGGGGGGGGGGGGGGGGGGGGGGGGGGGGGGGGGGGGGGGGGGGGGGGGGGGGGGGGGGGGGGGGGGGGGGGGGGGGGGFGGGGGGFFFFGGDGFFFBFGFFFFGGGGFFGFDFFFFFFFFBFFGD
@M02352:288:000000000-CKWC8:1:1101:10422:14053 1:N:0:TACGCTGC+AAGGAGTA
TACGGAGGGTGCGAGCGTTAATCGGAATTACTGGGCGTAAAGCGCATGCAGGTGGTTCATTAAGTCAGATGTGAAAGCCCGGGGCTCAACCTCGGAACTGCATTTGAAACTGGTGAACTAGAGTGCTGTAGAGGGGGGTAGAATTTCAGGTGTAGCGGTGAAATGCGTAGAGATCTGAAGGAATACCAGTGGCGAAGGCGGCCCCCTGGACAGACACTGACACTCAGATGCGAAAGCGTGGGGAGCAAACAGGATTAGATACCCTGGTAGTCCACGCCGTAA
+
GGGGGFGGGGGGGGGGGGGGCEFGGF@FFGGGGGGGGGGGGGGGGGGGGGGGGGGGGGGGGGGGGGGGGGGGGGGGGGGGGGGGGGGGGFGGGGGGFCFGGGGGGGGGGGGGGGGGGGGGGGGGGGGGGGGGGGGFGGGGGGGGGGGGGGGGGGGGGGGGGGGGGGEGGGGGGGGGGGGGFG6CGGGGFGGGGGGGGGGGGGGGGGGGGGGGGGGGGGGEFFEFGGGFFGGDECGDGGGGGGFBFFGFGGFFFFGGFFFFGGCDF4FFFFBFFGF<>BEBCD
@M02352:288:000000000-CKWC8:1:1101:4793:14105 1:N:0:TACGCTGC+AAGGAGTA
TACGGAGGGTGCAAGCGTTATCTGGATTTATTGGGTTTAAAGGGTCCGTAGGCGGATTAATAAGTCAGTGGTGAAAACCTGCAGCTCAACTGTAGAACTGCCATTGAAACTGTTAGTCTTGAATTAGAGTGCAGTGGTTAGAATGTGTAGTGTAGCGGTGAAATGCATAGATATTACACAGAATACCGATTGCGAAGGCAGATCACTAACTCTATATTGACGCTGATGGACGAAAGCGTGGGGAGCGAACAGGATTAGATACCCTGGTAGTCCACGCCGTAA
+
GGGGGBFEGGGGGGGGGFGGGGGGGGGGGGGGGGGGGGFGEGGGGGGGGGGGGGGGGGGGGGGGGGGGGFGGGGGGGFGGGGGGGGGGGGGGGGGGGGGGGGGGGGGDGGGGGGGGGGGGGGGGGGGGGGGGGGGGGGGGGGGGGGGGGGGGGGGGFGGGGGFGGGGGGGGGGGGGGGGGGGGGGGGGGGGGGGGGGGGGGGGGGGGGGGFGGGGGGGGGGGEEGGGGGGGGGGGFGGGGGGFFFFDGGGFFFFGGBFFFGGGGFFGFFFFFFGFFFBDFGD
@M02352:288:000000000-CKWC8:1:1101:4795:14125 1:N:0:TACGCTGC+AAGGAGTA
TACGGAGGGTGCAAGCGTTATCTGGATTTATTGGGTTTAAAGGGTCCGTAGGCGGATTAATAAGTCAGTGGTGAAAACCTGCAGCTCAACTGTAGAACTGCCATTGAAACTGTTAGTCTTGAATTAGAGTGCAGTGGTTAGAATGTGTAGTGTAGCGGTGAAATGCATAGATATTACACAGAATACCGATTGCGAAGGCAGATCACTAACTCTATATTGACGCTGATGGACGAAAGCGTGGGGAGCGAACAGGATTAGATACCCTGGTAGTCCACGCCGTAA
+
GGGGGGGGCFGGGGGGGGGCFFGFGFGGGGGFGGGGGGGGGGGGGGGGGFGGGGGEGGGGGGGGGGGGGGGGGGGGGGGGGGGGFFGFEFGGGGFGGGGGGGGGGGGGGFGGGGGGGGGGGGFGGGGGGGGGGGGGGGGGGGEGGGGGGGGGGGCFGEGCFGFFGFFCGFGGGGGGGGGGFGGGFGGEGGGGGGGDGEFFGGGGGGGCEGGGG9CFFFFCCEEGGGGGGGGDGGGBGGDGDED?BDGGGGEFBFGGFFFFGGG<F4CF>FAFFGF?BFDBDD
@M02352:288:000000000-CKWC8:1:1101:10339:14147 1:N:0:TACGCTGC+AAGGAGTA
TACGGAGGGGGTTAGCGTTGTTCGGAATTACTGGGCGTAAAGCGTACGTAGGCGGATCAGAAAGTATAGGGTGAAATCCCAGGGCTCAACCCTGGAACTGCCTTATAAACTCCTGGTCTTGAGTTCGAGAGAGGTGAGTGGAATTCCAAGTGTAGAGGTGAAATTCGTAGATATTTGGAGGAACACCAGTGGCGAAGGCGGCTCACTGGCTCGATACTGACGCTGAGGTACGAAAGTGTGGGGAGCAAACAGGATTAGATACCCTGGTAGTCCACACCGTAA
+
GGGGGFGGGGGGGGGGGGGGGGGGGFGGGGGGGGGGGGGGGGGGGGGGGGGGGGGGGGGGGGDGGGGGGGGGGGGGGGGGGGGGGGGGGGGGGGGGGGGGGGGGGGGGGGGGGGGGGGGGGGGGGGGGGGGGGGGGGGGGGGGGGGGGGGGGGGGGGGGGGGGGGGGGGGGGGGGGGGGGGGGGGGGGGGGGGGGGGGGGGGGGGGGGGGGGGEGGGGGGGGGGGGGGGGGGGGGFGGGGGGFFFFGGGGFFFFGGFFFFGGGGFFGFAFFFFGFFFFFFGD
@M02352:288:000000000-CKWC8:1:1101:6401:14185 1:N:0:TACGCTGC+AAGGAGTA
TACGGAGGGTGCGAGCGTTAATCGGAATTACTGGGCGTAAAGCGCATGCAGGTGGTTCATTAAGTCAGATGTGAAAGCCCGGGGCTCAACCTCGGAACTGCATTTGAAACTGGTGAACTAGAGTGCTGTAGAGGGGGGTAGAATTTCAGGTGTAGCGGTGAAATGCGTAGAGATCTGAAGGAATACCAGTGGCGAAGGCGGCCCCCTGGACAGACACTGACACTCAGATGCGAAAGCGTGGGGAGCAAACAGGATTAGATACCCTGGTAGTCCACGCCGTAA
+
GGGGGGGGGGGGGGGGGGGG?FGGGGGGGGGGGGGGGGGGGGGGGGGGGGGGGGGGGGGGGGGGGGGGGGGGGGGGGGGGGGGGGGGGGGGGGGGGGFGGGGGGGGGGGGGGGGGGGGGGGGDGGGGGGGGGGGGGGGGGGGGGGGGGGGGGGGGGGGGGGGGGGGGGGGGGGGGGGGGGGGGGGGGGGGGGGGGGGGGGGGGGGGGGGGGGGGGGGGGGGGGGGGGGGGGGG=DDGGGGGGFFFFGGGGFFFFGGFFA?FGGGFFGFAFFFFGFFFFFFGG
@M02352:288:000000000-CKWC8:1:1101:12039:14186 1:N:0:TACGCTGC+AAGGAGTA
TACGGAGGGGGTTAGCGTTGTTCGGAATTACTGGGCGTAAAGCGTACGTAGGCGGATCAGAAAGTATAGGGTGAAATCCCAGGGCTCAACCCTGGAACTGCCTTATAAACTCCTGGTCTTGAGTTCGAGAGAGGTGAGTGGAATTCCAAGTGTAGAGGTGAAATTCGTAGATATTTGGAGGAACACCAGTGGCGAAGGCGGCTCACTGGCTCGATACTGACGCTGAGGTGCGAAAGTGTGGGGAGCAAACAGGATTAGATACCCTGGTAGTCCACACCGTAA
+
GGGGDEGGDGG:FGGGGGGCF<FEGF:FGGGGFGGGGGGGGGGGGGGGEFFCFGG:FFEF,EFGFGFFFCFGGGGGGGGGGGGGGFGGGGGGGGGFFGGGGGGGCFGGGGGFGGFGGGGAFFGGGGCCFGGFFGFFDDGGGGGGGGGA@FGGGGG,FGGGFGGGDGGGFGDGGGGG;EGGGGGGGGGCFGGGGGGGGGGGDC**+<EGFF77E88EEGFGGGCGECFF?CFGEGC5CCCGGGF09>GGGGFFFFFG7F9FGGGFFFGFFFFFFF@:??FFGG
@M02352:288:000000000-CKWC8:1:1101:21533:14205 1:N:0:TACGCTGC+AAGGAGTA
TACGGAGGGTCCGAGCGTTATCCGGAATCATTGGGTTTAAAGGGTCCGCAGGCGGTCAATTAAGTCAGAGGTGAAATCCCATAGCTTAACTATGGAACTGCCTTTGATACTGGTTGACTTGAGTCATATGGAAGTAGATAGAATGTGTAGTGTAGCGGTGAAATGCATAGATATTACACAGAATACCGATTGCGAAGGCAGTCTACTACGTATTTACTGACGCTCATGGACGAAAGCGTGGGGAGCGAACAGGATTAGATACCCTGGTAGTCCACGCCGTAA
+
GGGGGGGGGGDG7FGGGGGG@@FGGGGGGGAFGGGC:FGGGG9CF,9@:CFGGGG@>45@FFGGGEEGG<FGGGGGGGG<FG<FGG9FGGD,E,EFGGGGG8FG<DGDGGGGCFG7,CFAFGDG=>B,7@FG,DGGGGGFGGFGAFBF<FGGGGGCGGG7FGGGEG,DGGGFGGFG;FF@FGGGGGGGGGGGGGGGGGG88FGGGGG+1*2+2+?E<FGGGGGGEG:+0+9DGEGFGGGGGGFFFF3CGGFFFFGGFFFFGGGGFFGFFFFFFGFFFF@>CD
@M02352:288:000000000-CKWC8:1:1101:29663:14208 1:N:0:TACGCTGC+AAGGAGTA
TACGGAGGGTCCAAGCGTTATCCGGAATCATTGGGTTTAAAGGGTCCGCAGGCGGTCAATTAAGTCAGAGGTGAAAGCCCATCGCTCAACGATGGAACTGCCTTTGATACTGGTTGACTTGAGTTATACGGAAGTAGATAGAATAAGTAGTGTAGCGGTGAAATGCATAGATATTACTTAGAATACCGATTGCGAAGGCAGTCTACTACGTATATACTGACGCTCATGGACGAAAGCGTGGGGAGCGAACAGGATTAGATACCCTGGTAGTCCACGCCGTAA
+
GFGGGGGGDEFFFFGGGGGGGGGGGGGGGGGGGGGFGGGGGGGGGGGGFGFGGGGGGGGGGGGGGGFCGGGEFGGGFGGGGGGGCFGGGGGGGGGGGGGGGGGGGFGFGGFGGGGGFGG,FDFGGFGGGGEEGGGGFG<@DGCFGFGGGFFGGGGGGGEEGEGGGGGGGGGGGGFGGFFGGGDGGFCGGGEG?EGEGGGGGGGCG?CEG5C?BFGGFGGGGGGGGGGF6FG3CCC@DGDGCE329DGGGGE@B?GDDF<@FFGGFFDFA=7<FGFF0<DFCD
@M02352:288:000000000-CKWC8:1:1101:22165:14215 1:N:0:TACGCTGC+CAGGAGTA
TACAGAGGATCCAAGCGTTATCCGGAATCATTGGGTTTAAAGGGTCCGTAGGTGGATAGTTAAGTCAGAGGTGAAATCCTACAGCTCAACTGTAGAATTGCCTTTGATACTGGTTATCTTGAGTCATTATGAGGTAGTTAGAATATGTAGTGTAGCGGTGAAATGCATAGATATTACATGGAATACCAATTGCGAAGGCAGATCACTAATTATATATTGACACTGATGTACGAAAGCGTGGGGAGCGAACAGGATTAGATACCCTGGTAGTCCACGCCGTAA
+
GGG,EFGG8E<FGGGGGGGGG<FGGGGGDG<FGGG,,CFGGGFG@,EFGGGGGGGEG<,CFGGGGG9FG9FGGGGG9FGA,5,CFGGGGGC<F,CFGGGGG<,?,CEGGGGGGC<,5EF?FGFGC<,,:9EG,EE<,BF,FGGG<F<A5FGGGGGGGGGGGGGGGG<EFGGGGGF,6D=,DFDFG9FF,D3EFGGGGGG,**,@,@E,15+5?,@ECGGGGGGGGFCG,5BGGGGFGGGGGGFFFE5DGGBF<?GGFFFFGGGGFFGFFFBFFGFFFFFFGD
@M02352:288:000000000-CKWC8:1:1101:15621:14247 1:N:0:TACGCTGC+AAGGAGTA
TACGGAGGGGGTTAGCGTTGTTCGGAATTACTGGGCGTAAAGCGTACGTAGGCGGATTGGAAAGTAGGGGGTGAAATCCCAGGGCTCAACCCTGGAACTGCCTCCTAAACTATCAGTCTAGAGTTCGAGAGAGGTGAGTGGAATTCCAAGTGTAGAGGTGAAATTCGTAGATATTTGGAGGAACACCAGTGGCGAAGGCGGCTCACTGGCTCGATACTGACGCTGAGGTACGAAAGTGTGGGGAGCAAACAGGATTAGATACCCTGGTAGTCCACACCGTAA
+
GGGGGFGGGGGGGGGGGGGGGGGGGGGGGGGGGGGGGGGGGGGGGGGGGGGGGGGGGGGGGGGGGGGGDGGGGGGGGGGGGGGGGGGGFGGGGGGGGGGGGGGGGGGFGGGGGGGGGGGGGGGGGGGGGGGGGGGD:FGGGGGGGGGGGGGGGGGGGGGGGGGGGGGGGGGGGGGGGGGGGGGGGGGGGGGGGGGGGGGGGGGGGGGGGGGGGGGGGGGGGGGGGGGGGGGGGGGFGGGGGGFFFFGGGGFFFFGG?FFFGGGGFFGFFFFFFGFFFFFBGD
@M02352:288:000000000-CKWC8:1:1101:24692:14262 1:N:0:TACGCTGC+AAGGAGTA
TACGGAGGGTTCAAGCGTTATCCGGAATCATTGGGTTTAAAGGGTCCGCAGGCGGTCAATTAAGTCAGAGGTGAAATCCCATAGCTTAACTATGGAACTGCCTTTGATACTGGTTGACTTGAGTTATACGGAAGTAGATAGAATAAGTAGTGTAGCGGTGAAATGCATAGATATTACATAGAATACCAATTGCGAAGGCAGATCACTAATAATATACTGACACTGATGGACGAAAGCGTGGGGAGCGAACAGGATTAGATACCCTGGTAGTCCACGCCGTAA
+
GCEFGF@CFFEFD@FFF@BFGGDEG@+FCE@EEEFBBFE<6FFGGGGGGGGEGDCGGGCFGAFGFGGFFGGG@E9EFGCFFDAEGE<<FFFDGGCEFFGFGGGGFGGGGGG<@FGGC<9FG9FFGGGEGFGFFGFCFFCE9D=@FFGFGGGGGGEGCEGGGGFGFGFFFGGGFGGGGFDEGGDGGGG@CFGGGGGEGGGFE56CCEGF6>C:;EGFFC9CCGGFGGGGFFF/CED>4CDG>EE?1:DD5CB?2<CD<F4*9ECF=)39694AFG?112>BD9
@M02352:288:000000000-CKWC8:1:1101:23789:14271 1:N:0:TACGCTGC+AAGGAGTA
TACGGAGGATCCAAGCGTTATCCGGAATCATTGGGTTTAAAGGGTCCGTAGGTGGATAATTAAGTCAGAGGTGAAATCTTGCCGCTTAACGGTAAAATTGCCTTTGATACTGGTTGTCTTGAGTTATTATGAAGTGGTTAGAATATGTAGTGTAGCGGTGAAATGCATAGATATTACATAGAATACCAATTGCGAAGGCAGATCACTAATAATATACTGACACTGATGGACGAAAGCGTGGGGAGCGAACAGGATTAGATACCCTGGTAGTCCACGCCGTAA
+
GGGGGGGGGGCFGGGGGGGFFGGGGEFGEGECGGGF@FGGGGGGGFGG9CFGEFFFFFFGGGGGGGGGFFGGGGGGGGDGGGFGGG@FGGCGGGFGGGGGGGGGGGGGGGGG@EFFGGGGGGGGG,BFGGGGFGGGGGDAFFFG9@CFAFGGGGGCGGGGGGGGGG>EFGCGGGFFGFFFGGFGGGGGFFGGFEGGGGGGGCEG78>;AF7CG@@@FGG?FFGGGFGG?CGGGGGFGGGEDGBFFEDGDDFF?0<DDFFFGGGGF>FF49<BFGFFFFFFGC
@M02352:288:000000000-CKWC8:1:1101:7102:14304 1:N:0:TACGCTGC+AAGGAGTA
TACGGAGGGTCCGAGCGTTATCCGGAATTATTGGGTTTAAAGGGTCCGCAGGCGGTCAATTAAGTCAGAGGTGAAAGCCCATCGCTCAACGATGGAACTGCCTTTGATACTGGTTGACTTGAGTTATACGGAAGTAGATAGAATAAGTAGTGTAGCGGTGAAATGCATAGATATTACTTAGAATACCGATTGCGAAGGCAGTCTACTACGTATATACTGACGCTCATGGACGAAAGCGTGGGGAGCGAACAGGATTAGATACCCTGGTAGTCCACGCCGTAA
+
GFGGGGGGGGGGGGGGGGGGGGGGGDGGGGGGGGGFGGGGGGGGGGFFGGGGGGGGGGGGGGGGGGGGGFGFGGGGGGGF8FFFGFGGGGGGFGGGGGGFGGGGFFGFGGGGGFGGGGGGGGGGGGGGGGGGGGGGGGFCFGGFGGFFGGGGGGGFFGE@EGGGGFGGGFFFGGGGGGFGGGGFGGGGGGGFGGDGGGGGGGGFGGGGGGGGGGGFFGGGGGGGE<FGFCFDEGGFGGGGGGFFBF377CBFFFFG<F48<9CDFFGF<8AAFC?<;6B9GG
@M02352:288:000000000-CKWC8:1:1101:16908:14309 1:N:0:TACGCTGC+AAGGAGTA
TACGGAGGGTGCAAGCGTTATCCGGAATCATTGGGTTTAAAGGGTCCGCAGGCGGTCAATTAAGTCAGAGGTGAAATACCATAGCTCAACTATGGAACTGCCTTTGATACTGGTTGACTTGAGTTATACGGAAGTAGATAGAATAAGTAGTGTAGCGGTGAAATGCATAGAGATTACTTAGAATACCGATTGCGAAGGCAGTCTACTACGTATATACTGACGCTCATGGACGAAAGCGTGGGGAGCGAACAGGATTAGATACCCTGGTAGTCCACGCCGTAA
+
GGGGGGGGGGGGGGGGGGGGGGGGGGGGGGGGGGGFGGGGGGGGGGGGGGGGGGGGGGGGGGGGGGGGGGGGGGGGGGGGGGGGGGGGGGGGGGGGGGGGGGGGGGFGGGGGGGGGGGGGGGGGGGGGGGGFGGGGGGGGGGGGGGGGGGGGGGGGGGGGGGGGGGGGGGGGGGGGGGGGGGGGGGGGGGGGGGGGGGGGGGGGGGGGGGGGGGGGGGGGGGGGGGGGGGGGGGGFGGGGGGFFFFGGGGFFFFGGFFAFGGFGFFGFAFFFFGFFFFFFGG
@M02352:288:000000000-CKWC8:1:1101:7060:14318 1:N:0:TACGCTGC+AAGGAGTA
TACGAGGGGTGCAAGCGTTAATCGGAATTACTGGGCGTAAAGCGTACGCAGGCGGTTTGTTAAGCGAGATGTGAAAGCCCCGGGCTCAACCTGGGAACTGCATTTCGAACTGGCAAACTAGAGTCTTGTAGAGGGGGGTAGAATTTCAGGTGTAGCGGTGAAATGCGTAGAGATCTGAAGGAATACCGGTGGCGAAGGCGGCCCCCTGGACAAAGACTGACGCTCAGGTACGAAAGCGTGGGGAGCAAACAGGATTAGATACCCTGGTAGTCCACGCCGTAA
+
GGGGCFGGGGGGGGGGGGGE<FFGGGGGGGGGGGGGGGGGGGGGFEGGGGGGGGGGGGGGGGGGGDGEGGGGGGGGGGGGGGGGGGGGGGGGGGGGGDGGGGGGGGFGGGGGFGGCFGGGGGGGGGGGGGGGGGGGGGGGGGGGGGGGGGGGGGGGGGGGGGGGGGGGGGGGGGFGGFFFGGGGGGGGGGGGGGGGGGGGEG8EGGGGGGGGGFGGGGGGGGGGGGGGGFGGGGG>FGGGGGFFFFGDFGFF6:FGBF2BGGFGFFGF<FFFBGFFFBB>GD
@M02352:288:000000000-CKWC8:1:1101:13971:14329 1:N:0:TACGCTGC+AAGGAGTA
TACGGAGGGTCCGAGCGTTATCCGGAATCATTGGGTTTAAAGGGTCCGCAGGCGGTCGATTAAGTCAGAGGTGAAATCCCATAGCTTAACTATGGAACTGCCTTTGATACTGGTTGACTTGAGTTATACGGAAGTAGATAGAATAAGTAGTGTAGCGGTGAAATGCATAGATATTACTTAGAATACCGATTGCGAAGGCAGTCTACTACGTATATACTGACGCTCATGGACGAAAGCGTGGGGAGCGAACAGGATTAGATACCCTGGTAGTCCACGCCGTAA
+
GGGGGGGGGGGGGGGGGGGGGGGGGGGGGGGGGGGGGGGGGGGGGGGGGGGGGGGGGGGGGGGGGGGGGGGGGGGGGGGGGGGGGGGGGGFGGGGGGGGGGGFGGGGGGGGGGGGGGGGGGGGGGGGGGGGGGGGGGGGGGGGGGGGGGGGGGGGGGGGGGGGGGGGGGGGGGGGGGGGGGGGGGCGGGGGGGGGGGGGGGGGGGGGGGGGGGGGGGGGGGGGGGGGGGGGGGGGEGGGGGGFFFFGGGGFFFFGGFFFFGGGGFFGFFFFFFGFFFFFFGG
@M02352:288:000000000-CKWC8:1:1101:3651:14339 1:N:0:TACGCTGC+AAGGAGTA
TACGGAGGATCCAAGCGTTATCCGGAATCATTGGGTTTAAAGGGTCCGCAGGCGGTTGTTTAAGTCAGAGGTGAAAGTTTGCAGCTCAACTGTAAAATTGCCTTTGATACTGAATAACTTGAGTTATAATGAAGTGGTTAGAATATGTAGTGTAGCGGTGAAATGCATAGATATTACATAGAATACCGATTGCGAAGGCAGATCACTAATTATATACTGACGCTGAGGGACGAAAGCGTGGGGAGCGAACAGGATTAGATACCCTGGTAGTCCACGCCGTAA
+
GGGGGGGGGGGGGGGGGGGGGGGGGGGGGGGGGGGGGGGGGGGGGGGGGGGGGGGGGGGGGGGGGGGGGGGGGGGGGGGGGGGGGGGGGGGGGGGGGGGGGGGGGGGGGGGGGGGGGGGGGGGGGGGGGGGGGGGGGGGGGGGGGGGGGGGGGGGGGGGGGGGGGGGGGGGGGGGGGGGGGGGGGGGEGGGGGGGGGGGGGGGGGGGGGGGGGGGGGGFGGGGGGGGGDGGGGGGFGGGGGGFFFFGGGGFFFFGGFFFFGGGGFFGFFFFFFGFFFFFFGG
@M02352:288:000000000-CKWC8:1:1101:9258:14370 1:N:0:TACGCTGC+AAGGAGTA
TACGGAGGGGGTTAGCGTTGTTCGGAATTACTGGGCGTAAAGCGTACGTAGGCGGATTATTAAGTTAGAGGTGAAATCCCAGGGCTCAACCCTGGAACTGCCTTTAATACTGGTAGTCTTGAGTTCGAGAGAGGTGAGTGGAATTCCAAGTGTAGAGGTGAAATTCGTAGATATTTGGAGGAACACCAGTGGCGAAGGCGGCTCACTGGCTCGATACTGACGCTGAGGTACGAAAGTGTGGGGAGCAAACAGGATTAGATACCCTGGTAGTCCACGCCGTAA
+
GGGGGGGGGGGEGGGGGGGGGGGGGGGGGGGGGGGGGGGGGGGGGGGGGFGGGGGGGGGGGGGGGGGGGGGGGGGGGGGGGGGGGGGGGGGGGGGGGGGGGGGGGGGGGGGGGGGGGGGGGFGGGGGGGGGGGGGGFGGGGGGGGGGGDFGFGGGGGGGGGGGGGGGGGGEGGGGGGGGGGGGGGGGGGGGGGGGGGGGGGGGGGGGGGGGGGGGGGGGFGGGGGGGGGGGGEFGE7FGGGGFFFFGGGGFFFFGGFFFFGGGGFFGFBFDAFGFFF?E>GG
@M02352:288:000000000-CKWC8:1:1101:16572:14387 1:N:0:TACGCTGC+AAGGAGTA
TACGGAGGGTCCAAGCGTTATCCGGAATCATTGGGTTTAAAGGGTCCGCAGGCGGTCAATTAAGTCAGAGGTGAAATCCCACAGCTCAACTGTGGAACTGCCTTTGATACTGGTTGACTTGAGTTATACGGAAGTAGATAGAATAAGTAGTGTAGCGGTGAAATGCATAGATATTACTTAGAATACCGATTGCGAAGGCAGTCTACTACGTATATACTGACGCTCATGGACGAAAGCGTGGGGAGCGAACAGGATTAGATACCCTGGTAGTCCACGCCGTAA
+
GGGGGGGGGGGGGGGGGGGGGGGGGGGGGGGGGGGGGGGGGGGGGGGGGGGGGGGGGGGGGGGGGGGGGGGGGGGGGGGGGGGGGGGGGGGGGGGGGGGGGGGGGGGGGGGGGGGGGGGGGGGGGGGGGGGGGGGGGGGGGGGGGGGGGGGGGGGGGGGGGGGGGGGGGGGGGGGGGGGGGGGGGGGGGGGFGEGGGGGGGGGGGGGFGGGGGGGGGGGGGGGGGGGGGGGGGGGFGGGGGGFB>DGGGGFFFFGGFFFFGGGGFFGFFFFFFGFBFFFFGG
@M02352:288:000000000-CKWC8:1:1101:16452:14427 1:N:0:TACGCTGC+AAGGAGTA
TACGGAGGGTCCAAGCGTTATCCGGAATCATTGGGTTTAAAGGGTCCGCAGGCGGTCAATTAAGTCAGAGGTGAAAGCCCATCGCTCAACGATGGAACTGCCTTTGATACTGGTTGACTTGAGTTATACTGAAGTAGATAGAATAAGTAGTGTAGCGGTGAAATGCATAGATATTACTTAGAATACCGATTGCGAAGGCAGTCTACTACGTATATACTGACGCTCATGGACGAAAGCGTGGGGAGCGAACAGGATTAGATACCCTGGTAGTCCACGCCGTAA
+
GGGGGDGGGGGGGGGGGGGGGGGGGGGGGGGGGGGGGGGGGGGGGGGGGGGGGGGGGGGGGGGGGGGGGGGGGGGGGGGGGGGGGGGGGGGGGGGGGGGGGGGGGGGGGGGGGGGGGGGGGGGGGGGGGGGGGGGGGGGGGGGGGGGGGGGGGGGGGGGGGGGGGGGGGGGGGGGGGGGGGGGGGGGGGEGGGGGGGGGGGGGGGGGCGGGGGGGGGGGGGGGGGGGGF?FCGGGFGD<CGGFFBFGGGGFFFFGGFFFFGGFGFFGFFFBFFF?B>?BFGG
@M02352:288:000000000-CKWC8:1:1101:10898:14448 1:N:0:TACGCTGC+AAGGAGTA
TACGGAGGGTGCAAGCGTTATCCGGAATCATTGGGTTTAAAGGGTTCGTAGGCGGGCTGCTAAGTCAGTGGTGAAATGCAGGGGCTCAACTCCGGCACTGCCATTGATACTGTTAGTCTTGAATTATTGTGAAGTGGTTAGAATATGTAGTGTAGCGGTGAAATGCTTAGATATTACATAGAATACCAATTGCGAAGGCAGATCACTAACAATATATTGACGCTGATGAACGAAAGCGTGGGTAGCGAACAGGATTAGATACCCTGGTAGTCCACGCCGTAA
+
GGGGGGGGGGGGGGGGGGGGFGGGGGGGGGGGGGGGGGGGGGGGGGGGGGGGGGGGGGG+EFFFFGGGGGGGGGGGGGGGGGGGGGGGGGGGGGGGGGGGGGFGGGGGGGGGGGGGGGGGGGGGGGGGGGGGGGGGGGGGGGGGGGGGGGGGGGGGGGGGGGGGGGGGGGGGGGGGGGGGGGGCFGGGGGGGGGGGGGGGGGGGGGGGGGGGGFGGGGGGGGGGGGCGGGGGGGGFGGGGGGFFFFGGGDEF?<DGFFFFGGGCFFGFFFFBFF?<1<EFGG
@M02352:288:000000000-CKWC8:1:1101:9494:14465 1:N:0:TACGCTGC+AAGGAGTA
TACGGAGGGTCCGAGCGTTATCCGGAATCATTGGGTTTAAAGGGTCCGCAGGCGGTCGATTAAGTCAGAGGTGAAATCCCATAGCTTAACTATGGAACTGCCTTTGATACTGGTTGACTTGAGTCATATGGAAGTAGATAGAATGTGTAGTGTAGCGGTGAAATGCATAGATATTACACAGAATACCGATTGCGAAGGCAGTCTACTACGTATGTACTGACGCTCATGGACGAAAGCGTGGGGAGCGAACAGGATTAGATACCCTGGTAGTCCACGCCGTAA
+
GGGGGGGGGGGGGGGGGGGGGGGGGGGGGGGGGGGGDGGGGGGGGGGGGGGGGGGGGGGGGGGGGGGGGGGGGGGGGGGGGGGGGGGGGGGGGGGGGGGGGGGGGGGGGGGGGGGGGGGGGGGGGGGGGGGGGGGGGGGGGGGGGGGGGGGGGGGGGGGGGGGGGGGGGGGGGGGGGGGGGGGGGGGGGGGGGGGGGGGGGGGGGGGGGGGGGGGGGGGGGGGGGGGGGGGGGGGFGGGGGGFFFFGGGGFFFFGGFFFFGGGGFFGFFFFFFFF?FFB6DG
@M02352:288:000000000-CKWC8:1:1101:23929:14485 1:N:0:TACGCTGC+AAGGAGTA
TACGGAGGATCCAAGCGTTATCCGGAATCATTGGGTTTAAAGGGTCCGTAGGTTGATAATTAAGTCAGAGGTGAAATCTTGCCGCTTAACGGTAAAATTGCCTTTGATACTGGTTGTCTTGAGTTATTATGAAGTGGTTAGAATATGTAGTGTAGCGGTGAAATGCATAGATATTACATAGAATACCAATTGCGAAGGCAGATCACTAATAATATACTGACACTGATGGACGAAAGCGTGGGGAGCGAACAGGATTAGATACCCTGGTAGTCCACGCCGTAA
+
GGGGGGGGGGGGGGGGGGGGGGGGGGGGGGGGGGGGGGGGGGGGGGGGGGGGGGGGGGGGGGGGGGGGGGGGGGGGGGGGGGGGGGGGGGGGGGGGFGGGGGGGGGGGGGGGGGGGGGGGGFFGGGGGGGGGCGGGGGGGGGGGGGGGGFGGGGGGGGGGGGGGGGGGGGGGFGGGGGGGGFGGGGGGGGGGGGGGGGGGGGGGGGGGGF7CFCGGGGFFGGGGGGGGFGGDGGGFGGGGGGF:6@GGGGFFFFGGFFFFCFGGFFGFAFFFFGFFFFFBDG
@M02352:288:000000000-CKWC8:1:1101:7208:14526 1:N:0:TACGCTGC+CAGGAGTA
TACGGAGGGTGCAAGCGTTACTCGGAATCACTGGGCGTAAAGAGCGTGTAGGCGGGTTTGTAAGTTTGAAGTGAAATCCAATGGCTCAACCATTGAACTGCTTTGAAAACTGCTTACCTAGAATATGGGAGAGGTAGATGGAATTTCTGGTGTAGGGGTAAAATCCGTAGAGATCAGAAGGAATACCGATTGCGAAGGCGATCTACTGGAACATTATTGACGCTGAGACGCGAAAGCGTGGGGAGCAAACAGGATTAGATACCCTGGTAGTCCACGCCCTAA
+
GGGGGGGGGGGGGGGGGGGGGGGGGGGGGGGGGGGGGGGGGGGGGGGGGGGGGGGGGGGGGGGGGGGGGDGGGGGGGGGGGGGGGGGGGGGGGGGGGGGGGGGGGGGGGGGGGGGGGGGGGGFGGGGGGGGGGGGGGGGGGGGGGGGGGGGGGGGGGGGGGGGGGGGGGGGFGGGGGGGGGGGGGGGGGGGGGGGGGGGGGGGGGGGGGFGGGGGGGGGGGGGGGGFEGGGGGGGFGEDGGGFFFFGGGGFFFFGGFFFFGGGGFFGFDFAF?GFFFFFFGF
@M02352:288:000000000-CKWC8:1:1101:21222:14535 1:N:0:TACGCTGC+AAGGAGTA
TACGGAGGGTGCAAGCGTTATCCGGAATCATTGGGTTTAAAGGGTCCGCAGGCGGTCGATTAAGTCAGAGGTGAAATCCCATAGCTTAACTATGGAACTGCCTTTGATACTGGTTGACTTGAGTCATATGGAAGTAGATAGAATGTGTAGTGTAGCGGTGAAATGCATAGATATTACACAGAATACCGATTGCGAAGGCAGTCTACTACGTATGTACTGACGCTCATGGACGAAAGCGTGGGGAGCGAACAGGATTAGATACCCTGGTAGTCCACGCCGTAA
+
GGGGGGGGGGGGGGGGGGGGGGGGGGGGGGGGGGGGGGGGGGGGGGGGGGGGGGGGGGGGGGGGGGGGGGGGGGGGGGGGGGGGGGGGGGGGGGGGGGGGGGGGGGGFFGGGGGGGGGGGGGGGGGGGGGGGGGGGGGGGGGGGGGGGGGGGGGGGGGGGGGGGGGGGGGGGGGGGGGGGGGGGGGGGGGGGGGGGGGGGGGGGGGGGGGGGGGGGGGGGGGGGGGGGFGGGGGGFGGGGGGFFFFGGGGFFFFGG?FFFGGGGFFGFDFFFFGFFFFF2<C
@M02352:288:000000000-CKWC8:1:1101:11916:14582 1:N:0:TACGCTGC+AAGGAGTA
TACGGAGGGTGCGAGCGTTAATCGGAATTACTGGGCGTAAAGCGCATGCAGGTGGTTCATTAAGTCAGATGTGAAAGCCCGGGGCTCAACCTCGGAACTGCATTTGAAACTGGTGAACTAGAGTGCTGTAGAGGGGGGTAGAATTTCAGGTGTAGCGGTGAAATGCGTAGAGATCTGAAGGAATACCAGTGGCGAAGGCGGCCCCCTGGACAGACACTGACACTCAGATGCGAAAGCGTGGGGAGCAAACAGGATTAGATACCCTGGTAGTCCACGCCGTAA
+
GGGGGFGGGGGGGGGGGGGG7FFGGGGGGGGGGGGGGGGGGGGGGGGGGGGGGGGGGGGGGGEGGGGGGGGGGGGGGGGGGGGGGGGGGGGGGGGGFFFGGGGGGGGGGGGGGGGGGGGGGGGGGGGGGGGGGGGGGGGGGGGGGGGGGGGGGGGGGGGGGGGGGGGGGGGGGGGGFFGGGGGGGGGGGGGGGGGGGDGGGGGGGGGGGGGGGGGGGGGGGGGGGCFGGGGGGGGFGGGGGGFFFFGGGGFFF?GG<F<FGGGGFFGFFFFFFGFFFFEFDC
@M02352:288:000000000-CKWC8:1:1101:15514:14611 1:N:0:TACGCTGC+AAGGAGTA
TACGGAGGGTCCGAGCGTTATCCGGAATTATTGGGTTTAAAGGGTCCGTAGGCGGGCCAATAAGTCAGAGGTGAAAGTTTGCAGCTCAACTGTAAAATTGCCTTTGATACTGTTGGTCTTGAGTTATGGTGAAGTTGGCGGAATATGTAGTGTAGCGGTGAAATGCATAGATATTACACAGAATACCGATTGCGAAGGCAGTCTACTACGTATGTACTGACGCTCATGGACGAAAGCGTGGGGAGCGAACAGGATTAGATACCCTGGTAGTCCACGCCGTAA
+
GGGGGGGGGGGGGGGGGGGGGGGGGGGGGGGGGGGGGGGGGGGGGFGGGGGGGGGGGGG8FGGGGGGGGGGGGGGGGGGGGGGGGGGGGGGGGGFGGGGGGADGGGGGGGGGGGGGGGGGGGGGGGGGGCGGGGGGGGGGGGGGGGGGGGGGGGGGGGGGGGGGGGFGGGGGGGGGGGGGGGGGGGGGGGGGGGGGGGGGGGGGGGGGGGGFFGFGGGGGGGGGGGGGGGGGGGGFGGGGGGFFFFGGGGFFFFGGFFFFGGGGFFGFFFFFFGFFFFFFGG
@M02352:288:000000000-CKWC8:1:1101:16787:14625 1:N:0:TACGCTGC+AAGGAGTA
TACGGAGGATCCAAGCGTTATCCGGAATCATTGGGTTTAAAGGGTCCGTAGGTGGACAATTAAGTCAGAGGTGAAAGTTTGCAGCTCAACTGTAAAATTGCCTTTGATACTGTTTGTCTTGAATTATTATGAAGTGGTTAGAATATGTAGTGTAGCGGTGAAATGCATAGATATTACATAGAATACCGATTGCGAAGGCAGATCACTAATAATATATTGACACTGATGGACGAAAGCGTGGGTAGCGAACGGGATTAGATACCCCGGTAGTCCACGCCGTAA
+
GGGGEGGGCCFGGGGGGGGDGGGGGGGGGFGGGGGCCGGGGGGGGDGG@FGGGGGGFFFGGGGGGGGGGGGGGGGGGFFGGGDGGGGGGGGGGFFGGDGGGEFGFGGGGGGGGGGGGGGGGGGGFGFGFGFGGGGGGEGGGGGGGGGGGGGGGGGGGGGGGGGGGGGGGGGGGGFFEFCDFGGGGGGGGGCFGGGGGGGGGCGGGGGBEFGGGGGGGGGGGGGGGGCGFFGDGGGDDGDGGGFEDFGGGGBEFFGGFFFFGGGGFEGFFFFFFGFFFFF>DG
@M02352:288:000000000-CKWC8:1:1101:6009:14631 1:N:0:TACGCTGC+AAGGAGTA
TACGGAGGGGGTTAGCGTTGTTCGGAATTACTGGGCGTAAAGCGTACGTAGGCGGATCAGAAAGTTAGGGGTGAAATCCCGAGGCTCAACCTCGGAACTGCCTCTAAAACTCCTGGTCTTGAGTTCGAGAGAGGTGAGTGGAATTCCAAGTGTAGAGGTGAAATTCGTAGATATTTGGAGGAACACCAGTGGCGAAGGCCGCTCACTGGCTCGATACTGACGCTGAGGTACGAAAGTGTGGGGAGCAAACAGGATTAGATACCATGGTAGTCCACACCGTAA
+
FGGGEC:FEEGCEEGGGGGDGFFF7FFGGGGGGGGGGGGGGGGGGGGGGGGGGGGGDG8=EFFGGGFGGGGEGGEFFFFGGGGGGGGFFGGGGDGGGGGDFGGGGGGGFGGGGGFCFGGG9;DEFGGGGGCF@*F7FFFF*D,DGGFGGGGFG7;FFFGGF<?EGGGG,AEGGGE@+CFG7FFC,=EGFG9BEG>BE5CFGEGGEGGGGGGGDDGGG?CGG5ECCDGCFFGGG=75CGFG*1709DD26<4??<4C??>FGFF*9=**.*.<?FFF:<><C*
@M02352:288:000000000-CKWC8:1:1101:7791:14640 1:N:0:TACGCTGC+AAGGAGTA
TACGGAGGGTCCAAGCGTTATCCGGAATCATTGGGTTTAAAGGGTCCGCAGGCGGTCAATTAAGTCAGAGGTGAAATCCCATAGCTTAACTATGGAACTGCCTTTGATACTGGTTGACTTGAGTTATACGGAAGTAGATAGAATAAGTAGTGTAGCGGTGAAATGCATAGATATTACTTAGAATACCGATTGCGAAGGCAGTCTACTACGTATATACTGACGCTCATGGACGAAAGCGTGGGGAGCGAACAGGATTAGATACCCTGGTAGTCCACGCCGTA
+
GGGGGGGGGGGGGFGGGGGEGGGGGGGGGGGGGGGGGGGGGGGGGGGGGGGGGGGGGGGGGGGGGGGGGGGGGGGGGGGGGGGGGGGGFGGGGGGGGGGGGGGGGGGGGGGGGGGGGGGGGFFGGGGGGGGGGDFCGGGGGGGGGGGGFFGGGGGGGGGGGGGGGGGGGGGGFGGGGGGGGGGGGGGGGEGGG7CEEGGGGGGGGGGGGGGGGGGGGGGGGGGGGGGGGGGGGGFGGGGGGFFFFGGGGFF?BGG>FFFFFGG?@GFBBAAFFFFFFFFGC
@M02352:288:000000000-CKWC8:1:1101:14261:14651 1:N:0:TACGCTGC+AAGGAGTA
TACGGAGGGTGCAAGCGTTATCCGGAATCATTGGGTTTAAAGGGTCCGCAGGCGGTCAATTAAGTCAGAGGTGAAATACCATAGCTCAACTATGGAACTGCCTTTGATACTGGTTGACTTGAGTCATATGGAAGTAGATAGAATGTGTAGTGTAGCGGTGAAATGCATAGATATTACACAGAATACCGATTGCGAAGGCAGTCTACTACGTATGTACTGACGCTCATGGACGAAAGCGTGGGGAGCGAACAGGATTAGATACCCTGGTAGTCCACGCCGTAA
+
GGGGGGGGGGGGGGGGGGGGGGGGGGGGGGGGGGGGGGGGGGGGGGGGGGGGGGGGGGGGGGGGGGGGGGGGGGGGGGGGGGGGGGGGGGGGGGGGGGGGGGGGGGGFGGGGGGGGFGGGGGGGGGGGGGGGGGGGGGGGGGGGGGGGGGGGGGGGGGGGGGGGGGGGGGGGGGGGGGGGGGGGGFGGGGGGGGGGGGGGGGGGGGGGGGGGGGGGFGGGGGGGGGFGGCGGGGGFGGGGGGFFFFGGGGFFFFGGFFFFGGGGFFGFFFFFFFFBB?FFGG
@M02352:288:000000000-CKWC8:1:1101:27883:14718 1:N:0:TACGCTGC+AAGGAGTA
TACGGAGGGGGTTAGCGTTGTTCGGAATTACTGGGCGTAAAGCGCACGTAGGCGGATCAGAAAGTATAGGGTGAAATCCCAGGGCTCAACCCTGGAACTGCCTTATAAACTCCTGGTCTTGAGTTCGAGAGAGGTGAGTGGAATTCCAAGTGTAGAGGTGAAATTCGTAGATATTTGGAGGAACACCAGTGGCGAAGGCGGCTCACTGGCTCGATACTGACGCTGAGGTACGAAAGTGTGGGGAGCAAACAGGATTAGATACCCTGGTAGTCCACACCGTAA
+
GGGGG@CGGGGGGGG<FGGGGGGGGDGGGGGFECFGGGGGGFGGGGEEFGGGDGGGGEGGFGCFGDFGFGGEGGGGGGFGGGGGGGGGGGGGGGGGGGGGFGFGGGGGGFGGGGGGGFGGGFGGGGGFGGGFFGFGGGGGGGGGGGGGGGFGGGGGGGGGGGGGGGGGGGGFC@FGGGGGGGGGFGEGFGGGGGGEEGGGGGGGGGGGGGGGGGGGGGGFFGEGEGGGGGGGGGGFGG>?EGF?FFGGFFFFBFFF7FBFC9CFF>F;<FA<FGFFF?FFGG
@M02352:288:000000000-CKWC8:1:1101:8954:14752 1:N:0:TACGCTGC+AAGGAGTA
TACGGAGGGGGTTAGCGTTGTTCGGAATTACTGGGCGTAAAGCGTACGTAGGCGGATTGGAAAGTAGGGGGTGAAATCCCAGGGCTCAACCCTGGAACTGCCTCCTAAACTATCAGTCTAGAGTTCGAGAGAGGTGAGTGGAATTCCAAGTGTAGAGGTGAAATTCGTAGATATTTGGAGGAACACCAGTGGCGAAGGCGGCTCACTGGCTCGATACTGACGCTGAGGTACGAAAGTGTGGGGAGCAAACAGGATTAGATACCCTGGTAGTCCACGCCGTAA
+
GGGGGGGGGGGCGGGGGGGGGGGGGGGGGGGGGGGGGGGGGGGGGGGGGGGGGGGFFEGGGFGGGCFFEFGFGGGGGGGGGGGGGGGGGGGGGGGGGGGGGGGGGGGGGGGGGGGGGGGGGGGGGGGFFGGGGGGGGGGGGGGGGGFGGGGGGGGGGGGGGGGGFGGGGGGGGGGGGGGGDGGGGGGGGFGGGGGGGGGGGGGGGGGGGGFGGGGGGGGGGGGGGGGGGGGGGGGF>FFGGGFFBFGFGFFFFBGG??6@FGGG=@GFA=8A?GFFFFFFGG
@M02352:288:000000000-CKWC8:1:1101:25031:14785 1:N:0:TACGCTGC+AAGGAGTA
TACGAAGGTCCCGAGCGTTATTCGGAATCACTGGGCGTAAAGGGAGCGTAGGCGGCGCGGTAAGTCAGATGTGAAATCTGGAGGCTCAACCTCCAAACTGCATTCGATACTGCCGTGCTAGAGTAATGGAGAGGTAACTGGAATTCTCGGTGTAGCAGTGAAATGCGTAGATATCGAGAGGAAGACCAATGGCGAAAGCAGGTTACTGGACATTTACTGACGCTGAGGCTCGAAGGCTAGGGTAGCGAAAGGGATTAGATACCCCTGTAGTCCTAGCAGTAA
+
GGGGGGGGGGGGGGGGGGGGGGGGGGGGGGGGGGGGGGGGGGGGGGGGGGGGGGGGGGGGGGGGGGGGGGGGGGGGGGGGGGGGGGGGGGGGGGGGGGGGGGGGGGGGGGGGGGGGGGGGGFGGGGGGGGGGGGGGGGGGGGGGGGGGGGGGGGGGGGGGGGGGGGGGGGGGGGGGGGGGGGGGGGGGGGGGGGGGGGGGGGGGGGGGGGGGGGGGGGGGGGGGGGGGGGGGGGGFGGGGGGFFFFGGGGFFFFGGFFFFGGGGFFGFFFFFFGFFFFFFGG
@M02352:288:000000000-CKWC8:1:1101:4827:14809 1:N:0:TACGCTGC+AAGGAGTA
TACGGAGGGTGCAAGCGTTATCCGGAATCATTGGGTTTAAAGGGTTCGTAGGCGGGCTGATAAGTCAGTGGTGAAATGCAGGGGCTCAACTCCGGCACTGCCATTGATACTGTTAGTCTTGAATTATTGTGAAGTGGTTAGAATATGTAGTGTAGCGGTGAAATGCTTAGATATTACATAGAATACCAATTGCGAAGGCAGATCACTAATAATATACTGACACTGATGGACGAAAGCGTGGGGAGCGAACAGGATTAGATACCCTGGTAGTCCACGCCGTAA
+
GGGGGFGGGGGGFFGGGGGGGGGGGGEGGGGGGGGEGEFFGGGGGDFGGGGGGGGGGGGGGGFFGGGGGGGGGGGGGGGGGGGGGEGGGGGGGGGGFGGGGGGGGGGGGGGFGGGGGGGGGGGGGGFGFFFGGGGGGGGGGGGGGFGGGGGGGGGGGGGGGGGGGGGGGGGGGGGGGGGGGGGGGGGGGGGGGGGGGGGGGFEFGGGGGGGGGGGGGGGGGGGGGGGGGFFGDEDFCEGDGGF?BFGGGGEFFBFGFFFFGCCFFFGFFFBFFGFFFBFFGD
@M02352:288:000000000-CKWC8:1:1101:26138:14820 1:N:0:TACGCTGC+AAGGAGTA
TACGGAGGGTCCGAGCGTTAATCGGAATTACTGGGCGTAAAGCGCGCGTAGGCGGTTATTTAAGTCAGATGTGAAAGCCCTGAGCTCAACCTAGGAACTGCACCTGATACTGGATAACTAGAGTACAGAAGAGGGTGGTGGAATTTCCTGTGTAGCGGTGAAATGCGTAGATATAGGAAGGAACACCAGTGGCGAAGGCGACCACCTGGTCTGATACTGACGCTGAGGTGCGAAAGCGTGGGGAGCAAACAGGATTAGATACCCTGGTAGTCCACGCCGTAA
+
GGGGGGGGGGGGGFFGGGGCCCFGGGGGGGCGGGGGCGGGGG9F@+@EGGGGGGGC7?EFGGGGGGGGF9FGGGGGGFGF=A,BFGGGGG8FB=DFGDFGGC,,>FGGGGGGGA,@3FFDDGGGC<@3@<FGFG7FG@FGGGGGEG3=9FGDFGEGDGGGGGGGGG7CGGGGGGC96B+47FGGGGGFCG,CEEGGGCC*:8*:CEG8*2:7*AEGGGGGGGGDCD85<:<DGEDDG5CEGDEBFF3F6CFF?FGC3FAFGGGGFFGFFFFFFGF?>?39DD
@M02352:288:000000000-CKWC8:1:1101:27849:14839 1:N:0:TACGCTGC+AAGGAGTA
TACGGAGGGTGCGAGCGTTAATCGGAATTACTGGGCGTAAAGCGCATGCAGGTGGTTCATTAAGTCAGATGTGAAAGCCCGGGGCTCAACCTCGGAACTGCATTTGAAACTGGTGAACTAGAGTGCTGTAGAGGGGGGTAGAATTTCAGGTGTAGCGGTGAAATGCGTAGAGATCTGAAGGAATACCAGTGGCGAAGGCGGCCCCCTGGACAGACACTGACACTCAGATGCGAAAGCGTGGGGAGCAAACAGGATTAGATACCCTGGTAGTCCACGCCGTAA
+
GGGGGDFGGEGGGGGGGGGGGGGGGGGGGGGGGGGGGGGGGGGGGGGGFFFGGGGGGGGGGGGGGGGGGGGGGGGGGGGGGGGGGGGGGGGGGGGGGGFGGGGGGGGGGCGGGGGGGGGGGGGGGFGGGGGGGGGGGGGGGGGGGGGGGGGGGGGGGGGGGGGGGGGGGGGGGGGFGGFFGGGGGGGGGGGGGGGGDGGGGGGGGGGGGGGFEFGGGGGGGGGGGGGGGGGGGGGDGGDGGGFFFFGGFGFFFFGGFFFFGGFFFFGFFF<AFGFFFFFFDD
@M02352:288:000000000-CKWC8:1:1101:15930:14899 1:N:0:TACGCTGC+AAGGAGTA
TACGGAGGGTTCAAGCGTTATCCGGAATCATTGGGTTTAAAGGGTCCGCAGGCGGTCAATTAAGTCAGAGGTGAAATCCCATAGCTTAACTATGGAACTGCCTTTGATACTGGTTGACTTGAGTTATACGGAAGTAGATAGAATAAGTAGTGTAGCGGTGAAATGCATAGATATTACTTAGAATACCGATTGCGAAGGCAGTCTACTACGTATATACTGACGCTCATGGACGAAAGCGTGGGGAGCGAACAGGATTAGATACCCTGGTAGTCCACGCCGTAA
+
GGGGGGGGGFGGGGGGGGGGGGGGGGGGGGGGGGGFGGGGGGGGGGGGGGGGGGGFGGGGGGGGGGGGGGGGGGGGGGGGGGGGGGGGGGGGGGGGGGGGGGGGGGGGGGGGGGGGGGGGGGGGGGGGGGGGGGGGGGGGGGGGGGGGGGGGGGGGGGGGGGGGGGGGGGGGGGGGGGGGGGGGGGGGGGGGGGGGGGGGGGGGGGGGGGGGGGGGGGGGGGGGGGGGGCGGGGGFGGGGGGFFFFGGGGFFFFGG?FFFGGGGFFGFFFFFFGFF>FFFGD
@M02352:288:000000000-CKWC8:1:1101:17813:14903 1:N:0:TACGCTGC+AAGGAGTA
TACGGAGGGTTCAAGCGTTATCCGGAATCATTGGGTTTAAAGGGTCCGCAGGCGGTCAATTAAGTCAGAGGTGAAATCCCATAGCTTAACTATGGAACTGCCTTTGATACTGGTTGACTTGAGTTATACGGAAGTAGATAGAATAAGTAGTGTAGCGGTGAAATGCATAGATATTACTTAGAATACCGATTGCGAAGGCAGTCTACTACGTATATACTGACGCTCATGGACGAAAGCGTGGGGAGCGAACAGGATTAGATACCCTGGTAGTCCACGCCGTAA
+
GGGGGGGGGGGGGGGGGGGGGGGGGGGFGGGGGGGGGGGGGGGGGGGGGGGGGGGFGGGGGGGGGGGGGGGGGGGGGGGGGGGGGGGGGGGGGGGGGFGGGGGGGGGGGGGGGGGGGGGGGGGGGGGGGGGGGGGGGGGGGGGGGGGGGGGFGGGGGGGGGGGGGGGGGGGGGGGGGGGGGGGFGGGGGGGFGGGGGGGGGGGGGGC;FGGGGGGGGGGGGGGGGGGGGGGGGGGFGGGGGGFFFFGGGGFFFFGGFFFFCF8DFFFFABBA?GFFFFEBGG
@M02352:288:000000000-CKWC8:1:1101:17824:14918 1:N:0:TACGCTGC+AAGGAGTA
TACGGAGGGTTCAAGCGTTATCCGGAATCATTGGGTTTAAAGGGTCCGCAGGCGGTCAATTAAGTCAGAGGTGAAATCCCATAGCTTAACTATGGAACTGCCTTTGATACTGGTTGACTTGAGTTATACGGAAGTAGATAGAATAAGTAGTGTAGCGGTGAAATGCATAGATATTACTTAGAATACCGATTGCGAAGGCAGTCTACTACGTATATACTGACGCTCATGGACGAAAGCGTGGGGAGCGAACAGGATTAGATACCCTGGTAGTCCACGCCGTAA
+
GGGGGGGGGGGGGGGGGGGGGGGGGFGGGGGGGGGGGGGGGGGGGGGGGGGGGGGGGGGGGGGGGGGGGGGGGGGGGGGGGGGGGGGGGGGGGGGGGGGGGGGGGGGGGGGGGGGGGGGGGGGGGGGGGGGGGGGGGGGGGGGGGGGGGGGGGGGGGGGGGGGGGGGGGGGGGGGGGGGGGGGGGFGGGGGGGGGGGGGGGGFGGGGGGGGGGGGGGGGGGGGGGGGGGGGGGCGFGGGGGGFFFFGGGGFFFFGGFFFFGGGGFFGFFFFFFGFFFFFFGD
@M02352:288:000000000-CKWC8:1:1101:29153:14930 1:N:0:TACGCTGC+AAGGAGTA
TACGGAGGGTGCGAGCGTTAATCGGAATTACTGGGCGTAAAGCGCATGCAGGTGGTTCATTAAGTCAGATGTGAAAGCCCGGGGCTCAACCTCGGAACTGCATTTGAAACTGGTGAACTAGAGTGCTGTAGAGGGGGGTAGAATTTCAGGTGTAGCGGTGAAATGCGTAGAGATCTGAAGGAATACCAGTGGCGAAGGCGGCCCCCTGGACAGACACTGACACTCAGATGCGAAAGCGTGGGGAGCGAACAGGATTAGATACCCTGGTAGTCCACGCCGTAA
+
GGGGGGGGGGGGGGGGGGGGGGGGGGGGGGGGGGGGGGGGGGGGGGGGGGGGGGGGGGGGGGGGGGGGGGGGGGGGGGGGGGGGGGGGGGGGGGGGGGGGGGGGGGGGGFGGGGGGGGGGGGGGGGGGGGGFGGGGGGGGGGGGGGGGGGGGGGGGGGGGGGGGGGGGGGGGGGGGGGGFGGGFGGGFFGFGGGGGGGGGGGGGGGGGFGGGGGFGGGGGGGGGGGGGGGGCCEGBGG<CEGFFFFDGGGFFB<GFFFBFGGGGFFGFFF2<@FFFBFFFGG
@M02352:288:000000000-CKWC8:1:1101:9092:14962 1:N:0:TACGCTGC+AAGGAGTA
TACGAAGGTCCCGAGCGTTATTCGGAATCACTGGGCGTAAAGGGAGCGTAGGCGGCGCGGTAAGTCAGATGTGAAATCTGGAGGCTCAACCTCCAAACTGCATTCGATACTGCCGTGCTAGAGTAATGGAGAGGTAACTGGAATTCTCGGTGTAGCAGTGAAATGCGTAGATATCGAGAGGAAGACCAATGGCGAAAGCAGGTTACTGGACATTTACTGACGCTGAGGCTCGAAGGCTAGGGTAGCGAAAGGGATTAGATACCCCTGTAGTCCTAGCAGTAA
+
GGGFFGGGGE@FEEEGGFFCFGGGGGGGGGGGGGGGGGGDGGGGGGGGGGGGGGGGGGGGGGGGGGGGGGGGGGGGGGGGGGFGEFGGGGGGGGGGGGGGGGGGGGGGGGGGGGGGGGGGGFFGFGGGGGGGGGGGGGGGGGGGGGGGGGGGGGGGGGGGGGGGGGGGGGGGGGGGGGGGGGGGGGGGGGGGGGGGGGGGGGGGGGGGGGGGGGGGGGGGGGGEGGGGGGGGGGGFGGGGGGFFFFGGGGFFBFGG<FBFGGGGFFGFFFFFFGFBFFFFGG
@M02352:288:000000000-CKWC8:1:1101:6678:14980 1:N:0:TACGCTGC+AAGGAGTA
TACGGAGGGGGTTAGCGTTGTTCGGAATTACTGGGCGTAAAGCGCACGTAGGCGGATTAGTCAGTCAGAGGTGAAATCCCAGGGCTCAACCCTGGAACTGTCTTTGATACTGCTAGTCTTGAGTTCGAGAGAGGTGAGTGGAATTCCGAGTGTAGAGGTGAAATTCGTAGATATTCGGAGGAACACCAGTGGCGAAGGCGGCTCACTGGCTCGATACTGACGCTGAGGTACGAAAGTGTGGGGAGCAAACAGGATTAGATACCCTGGTAGTCCACGCCGTAA
+
GGGGGGGGGGGGGGGGGGGGGGGGGGGGGGGGGGGGGGGGGGGGGGGGGGGGGGGGGGGGGGGGGGGGGGGGGGGGGGGGGGGGGGGGGGGGGGGGGGGGGGGGGGGGGGGGGGGGGGGGGGFGGGGGGGGGGGGGGGGGGGGGGGGGGGGGGGGGGGGGGGGGGGGGGGGGGGGGGGGGGGGGGGGGGGGGGGGGGGGGGGGGGGGGGGGGGGFGGGGGGGGGGGGGGGGGEGGFGGGGGGFFFFGGGGFFFFGG3FDFGGGGFFGFFFFFFGFFFFFFGG
@M02352:288:000000000-CKWC8:1:1101:9561:14995 1:N:0:TACGCTGC+AAGGAGTA
TACGGAGGGGGTTAGCGTTGTTCGGAATTACTGGGCGTAAAGCGTACGTAGGCGGATTGGAAAGTTGGGGGTGAAATCCCAGGGCTCAACCCTGGAACTGCCTCCAAAACTATCAGTCTAGAGTTCGAGAGAGGTGAGTGGAATTCCAAGTGTAGAGGTGAAATTCGTAGATATTTGGAGGAACACCAGTGGCGAAGGCGGCTCACTGGCTCGATACTGACGCTGAGGTACGAAAGTGTGGGGAGCAAACAGGATTAGATACCCTGGTAGTCCACACCGTAA
+
FGGGGGCCCCEFC,EFGGGGGGGEE@CFGFFEGGFFGGGEFFFGEGGGGGFCFEGGGEFFGG9CFFFGEEGGGCFGGGGGGGGG:BFGDFGGGGFF<AFGFGGGGFFGGFGCFGGCCFGGGAFFFGEFFGGEGGGFDGFGGGGGGGGFFGGGG@GCGFFGGGFGGGGGCF=FGFGGGGDC7C:FFGGGGFCEEG5EEGGGGGGGFFGE=FGGG8FFGGFGGGGGCGG5AFGGGGGFGFFEGGEFFBGGGGFFFFGGFFAFGGGGF4<F27AAFGFFFFF:7/
@M02352:288:000000000-CKWC8:1:1101:19286:15009 1:N:0:TACGCTGC+AAGGAGTA
TACGGAGGGTGCGAGCGTTAATCGGAATTACTGGGCGTAAAGCGCATGCAGGTGGTTCATTAAGTCAGATGTGAAAGCCCGGGGCTCAACCTCGGAACTGCATTTGAAACTGGTGAACTAGAGTGCTGTAGAGGGGGGTAGAATTTCAGGTGTAGCGGTGAAATGCGTAGAGATCTGAAGGAATACCAGTGGCGAAGGCGGCCCCCTGGACAGACACTGACACTCAGATGCGAAAGCGTGGGGAGCAAACAGGATTAGATACCCTGGTAGTCCACGCCGTAA
+
GGGGGFEGGGGGGGGGGGGGFGGGGGGGGGGGGGGGGGGGGGGGGGGGGGGGGGGGGGGGGGGFGFFGGGGGGGGGGGGGDGGGGGGGGGGGGGGGGGGGGGGGGGFGGGGGGGGGGGGGGGGGGGGGGGGGGGEGGGGGGGGGGGGGGGGGGGGGGGGGGGGGGGGGGGGGGGGGGGGGGGG6FGGGGGGGGGGGGGGGGG8EGGGGGGGGGGGGGGGGGGGGGGGFGFFGGGGFGGGGGGFFFFGGGGFFFFGGFFBFGGGGFFGFAFFFFGFFFFF;39
@M02352:288:000000000-CKWC8:1:1101:22642:15018 1:N:0:TACGCTGC+AAGGAGCA
TACGGAGGGTGCAAGCGTTATCCGGAATTATTGGGTTTAAAGGGTCCGTAGGCGGTCAATTAAGTCAGAGGTGAAATACCATAGCTCAACTATGGAACTGCCTTTGATACTGGTTGACTTGAGTTATACGGAAGTAGACAGAATAAGTAGTGTAGCGGTGAAATGCATAGATATTACTCAGAATACCGATTGCGAAGGCAGTCTACTACGTATATACTGACGCTCATGGACGAAAGCGTGGGGAGCGAACAGGATTAGATACCCTGGTAGTCCACGCCGTAA
+
GGGGGGGGGGCGGGGGGGGGGGGGGG+F,EFGGGGGGGGGGGGGGGGG@FGGGGG@F,,<CFGGGGGGGGGGGGGGG9FGGGFGGGGGGGF@FGGGGGGGGGGGGGGGGGGG85,B,CFGGGFG<8?,,,@FGGGGGD,,DFGGG,FFGGGGGGGGGGGGGGGGGGGGGGGGGGGGG,,@EGGGGGGGGGGGGGGGGGGGGGGGGGGGGGGGGCGGGGGGGGGG5C1CFGGGGGGFGGDGGGFFFFGGGGFFFFGGFFFFGGGGFFGFFFFFFGFFFFFBGG
@M02352:288:000000000-CKWC8:1:1101:11727:15022 1:N:0:TACGCTGC+AAGGAGTA
TACGGAGGGGGTTAGCGTTGTTCGGAATTACTGGGCGTAAAGCGCGCGTAGGCGGGCTAGTCAGTCAGAGGTGAAATCCCAGGGCTCAACCCTGGAACTGCCTTTGATACTGCTAGTCTAGAGTTCGAGAGAGGTGAGTGGAATTCCGAGTGTAGAGGTGAAATTCGTAGATATTCGGAGGAACACCAGTGGCGAAGGCGGCTCACTGGCTCGATACTGACGCTGAGGTGCGAAAGCGTGGGGAGCAAACAGGATTAGATACCCTGGTAGTCCACGCCGTAA
+
GGGGGGGGGGGGGGGGGGGGGGGGGGGGGGGGGGGGGGGGGGGGGGGGGGGGGGGGGGGGGGGGGGGGGGGGGGGGGGGGGGGGGGGGGGGGGGGGGGGGGGGGGGGGGGGGGGGGGGGGGGGGGGGGGGGGGGGGGGGGGGGGGGGGGGGGGGGGGGGGGGGGGGGGGGGGGGGGGGGGGGGGCGGGGGGGGGGGGGGDGGGGGGGGGGGGGGGGGGGGGGGGGGGGGGGGGGGFGGGEGGFFFEGGGGF@BFGGFFBFGGGGFFGFFFFFFFFFFFFFGG
@M02352:288:000000000-CKWC8:1:1101:25461:15034 1:N:0:TACGCTGC+AAGGAGTA
TACGGAGGGTGCGAGCGTTAATCGGAATTACTGGGCGTAAAGCGCATGCAGGTGGTTCATTAAGTCAGATGTGAAAGCCCGGGGCTCAACCTCGGAACTGCATTTGAAACTGGTGAACTAGAGTGCTGTAGAGGGGGGTAGAATTTCAGGTGTAGCGGTGAAATGCGTAGAGATCTGAAGGAATACCAGTGGCGAAGGCGGCCCCCTGGACAGACACTGACACTCAGATGCGAAAGCGTGGGGAGCAAACAGGATTAGATACCCTGGTAGTCCACGCCGTAA
+
GGGGGFGGGGGGGGGGGFGDGGGGGGGGDFGGGGGGG@FGFGGGGGGFGGEEFGGCFGFFFGDGGGGGGGGGGGFFGGFFGGGGGGGGCFGFGEGGGFFFDFGFGDGGGGDFGGGGGGGGGGGGFCFGGGGGFGGDGGGGGGGGGGGGGGGGGEGGGGEGGGGGGGGGGGEFGGGGGGGGGGGGGGGGE<EGGEEGEEFGCEE8CE8CGFFCGF>FGGGGGGGCGGGGGGGGGGGEGGGGGG@<F:FGGGF?:<>F?FFFGGG4?>DF>F<<@GFBFFF9GD
@M02352:288:000000000-CKWC8:1:1101:5776:15049 1:N:0:TACGCTGC+AAGGAGTA
TACGGAGGGTCCAAGCGTTATCCGGAATCATTGGGTTTAAAGGGTCCGCAGGCGGTCAATTAAGTCAGAGGTGAAATCCCATAGCTTAACTATGGAACTGCCTTTGATACTGGTTGACTTGAGTTATACGGAAGTAGATAGAATAAGTAGTGTAGCGGTGAAATGCATAGATATTACTTAGAATACCGATTGCGAAGGCAGTCTACTACGTATATACTGACGCTCATGGACGAAAGCGTGGGGAGCGAACAGGATTAGATACCCTGGTAGTCCACGCCGTAA
+
GGGGGGGGGGGGGGGGGGGGGGGGGGGGGGGGGGGGGGGGGGGGGGGGGGGGGGGGGGGGGGGGGGGGGGGGGGGGGGGGGGGGGGGGGGGGGGGGGGGGGGGGGGGGGGGGGGGGGGGGGGGGGGGGGGGGGGGGGGGGGGGGGGGGGGGGGGGGGGGGGGGGGGGGGGGGGGGGGGGGGGGGGGGGGGGGGGGGGGGGGGGGGGGGGGGGGGGGGGGGGGGGGGGGGGGGGGGFGGGGGGFFFFGGGGFFFFGGFFFFGGGGFFGFFFFFFGF?FFEBGD
@M02352:288:000000000-CKWC8:1:1101:19205:15054 1:N:0:TACGCTGC+AAGGAGTA
TACGGAGGGTGCGAGCGTTAATCGGAATTACTGGGCGTAAAGCGTACGCAGGCGGTTTGTTAAGCGAGATGTGAAAGCCCCGGGCTCAACCTGGGAACTGCATTTCGAACTGGCAAACTAGAGTGTGATAGAGGGTGGTAGAATTTCAGGTGTAGCGGTGAAATGCGTAGAGATCTGAAGGAATACCGATGGCGAAGGCAGCCACCTGGGTCAACACTGACGCTCATGTACGAAAGCGTGGGGAGCAAACAGGATTAGATACCCTGGTAGTCCACGCCGTAA
+
GGGGGFGGGGGGGGGGGGGGGGGGGGGGGGGGGGGGGGGGGGGGGGGGGGGGGGGGGGGGGGGGGGGGGGGGGGGGGGGGGGGGGGGGGGGGGGGGGGGGGGGGGGGGGGGGGGGGGGGGGGGGGGGGGGGGGGGGGGGGGGGGGGGGGGGGGGGGGGGGGGGGGGGGGGGGGGGGGGGGGGGGGGGGGGGGGGGGGGGGGGGGGGGGGGGGGGGGGGGGGGGGGGGGGGGGGGGFGGGGGGFFFFGGFGFFFFGGFFFFGGGGFFGFFFFF@FFFFFFFGG
@M02352:288:000000000-CKWC8:1:1101:5773:15067 1:N:0:TACGCTGC+AAGGAGTA
TACGGAGGGTCCAAGCGTTATCCGGAATCATTGGGTTTAAAGGGTCCGCAGGCGGTCAATTAAGTCAGAGGTGAAATCCCATAGCTTAACTATGGAACTGCCTTTGATACTGGTTGACTTGAGTTATACGGAAGTAGATAGAATAAGTAGTGTAGCGGTGAAATGCATAGATATTACTTAGAATACCGATTGCGAAGGCAGTCTACTACGTATATACTGACGCTCATGGACGAAAGCGTGGGGAGCTAACAGGATTAGATACCCTGGTAGTCCACGCCGTAA
+
GGGGGGGGGCFF<CFFGGGGGDFGGEGGGGCEGGG::@EFGGFGGGGGGGCGGGGFGGGGGG9FGG9?FCFGGGGGGGGGGGGGFGGGGGGGGGFGGGGGGFGFGGGFFGGGGGGEFFGGGGGGGFG9FECECGGGGGGGGFFGDFFGFGGGFGGGGGGGGFGGFGGGFGGGGGFCFGF@,FFGGGG>FGFGGDGGGGGFGGGE:EG@E8F9BFGEGGCCGDGGGGFG+<DCEGG>55CEEGFB00*:EGFFF(6:?F)=FGG<=@395*4:?GF:06>>D9
@M02352:288:000000000-CKWC8:1:1101:23086:15083 1:N:0:TACGCTGC+AAGGAGTA
TACGGAGGGTGCGAGCGTTAATCGGAATTACTGGGCGTAAAGGGTACGTAGGCGGCTTGATAAGTCAGATGTGAAATCCCCGGGCTTAACCTGGGAACTGCATTTGAAACTGTCTGGCTAGAGTGAGTGAGAGGTTAGTGGAATTCAAGGCGTAGCGGTGAAATGCGTAGAGGTCTTGAGGAACATCAGTGGCGAAGGCGACTAACTGGCACTACACTGACGCTGAGGTACGAAAGCGTGGGGAGCGAACAGGATTAGATACCCTGGTAGTCCACGCCCTAA
+
GGGGGGGGGGGGGGGGGGGGFGGGGGGGGGGGGGGGGGGGGGGGGGGGGGGGGGGGGGGCFGGGGGGGGGGGGGGGGGGGGGGFGGGGGGGGGGGGGGGGGGGGGGGGGGGGGGGGGGGGGGGGGGGGFGGGGGGGGGGGGGGGGGGGGGGGGGGGGGGGGGGGGGGGGGGGDGGFEGGGGGGGGGGGGGGGGGGGGGGCEEGGGGGGFGGGGGGGGGFGGGGGGGFGGGGGGGGFGDGGGGFFFFGGGGEF?:FC>FFFGGGGFFFFFFFFFGFFFFB>DD
@M02352:288:000000000-CKWC8:1:1101:5433:15084 1:N:0:GACGCTGC+AAGGAGTA
TACGGAGGGTGCAAGCGTTATCCGGATTTATTGGGTGTAAAGGGTCCGTAGGCGGATTAATAAGTCAGTGGTGAAAACCTGCAGCTCAACTGTAGAACTGCCATTGAAACTGTTAGTCTTGAATTAGAGTGCAGTGGTTAGAATGTGTAGTGTAGCGGTGAAATGCATAGATATTACACAGAATACCGATTGCGAAGGCAGATCACTAACTCTATATTGACGCTGATGGACGAAAGCGTGGGGAGCGAACAGGATTAGATACCCTGGTAGTCCACGCCGTAA
+
GGGG@CGGG@FGGGGGGGGGGGGGGGGGGGCFFGGF,CFGGGGGC,EFCFGBFGG7+,5,<CFGEFGGC<FFGGGG9FG=FE<FGAFGGGGCA5F5EFGGGC@FGGCGGGGG,,8F5FFCFG,FA,8,E,C<?EF<F<+,DFFGA@<F=FFGGGGGGGGGGGGGGGAFGGGGGGGG9>99FGG;FGGG7F7EGGGGGGG8E*>82CF91>7++35CEGGGGGDGGG7F==CDGGDFGGGGGGFF>@<DEGEFBFGGFFAFFFGGFFGFFFFAFGF?BFFFGD
@M02352:288:000000000-CKWC8:1:1101:25986:15099 1:N:0:TACGCTGC+AAGGAGTA
TACGGAGGGTCCGAGCGTTATCCGGAATCATTGGGTTTAAAGGGTCCGCAGGCGGTCGATTAAGTCAGAGGTGAAATCCCATAGCTTAACTATGGAACTGCCTTTGATACTGGTTGACTTGAGTCATATGGAAGTAGATAGAATGTGTAGTGTAGCGGTGAAATGCGTAGAGATCTGAAGGAATACCGATGGCGAAGGCAGCCACCTGGGTCAACACTGACGCTCATGTACGAAAGCGTGGGGAGCAAACAGGATTAGATACCCTGGTAGTCCACGCCGTAA
+
GGGGGGGGGGGGGGGGGGGGGGGGGFGGGGGGGGGEGGGGGGGGGGGGGGGGGGGGGGGGGGGGGGGGGGGGGGGGGGGGGGGGGGGGGGGGGGGGGGGGGGGGGGGGGGGGGGGGGGGGGDDFGGGGGGGGGGGGGGGGGFGGGGGGGGGGGGGGGGGGGGGGGGGGGGGGFGGGGGGGGGGGGGGGGGGCGGGGGGGGGGGGGGGGGGGGGGGGGGGGGGGGGGGGGGGGGFGFGGGGGGFFFFGG6DFFFFGGFFBFCFGGFFGFFFFBFGFFFFFFGD
@M02352:288:000000000-CKWC8:1:1101:13991:15134 1:N:0:TACGCTGC+AAGGAGTA
TACGGAGGATCCAAGCGTTATCCGGAATCATTGGGTTTAAAGGGTCCGTAGGTGGATAATTAAGTCAGAGGTGAAATCTTGCCGCTTAACGGTAAAATTGCCTTTGATACTGGTTGTCTTGAGTTATTATGAAGTGGTTAGAATATGTAGTGTAGCGGTGAAATGCATAGATATTACATAGAATACCAATTGCGAAGGCAGATCACTAATAATATATTGACACTGATGGACGAAAGCGTGGGTAGCGAACGGGATTAGATACCCCGGTAGTCCACGCCGTAA
+
GGGGGGGGGGGGGGGGGGGGGGGGGFGGGGGGGGGGGGGGGGGGGGGGGGGGGGGGGGGGGGGGGGGGGGGGGGCGGGGGGGGGGGGGGGGGGGBCFGGGGGGGGGGGGGGGGGGGGGGGGGGGGGGGGGGGGGGGGGGGGGGGGGGGGGGGGGGGGGGGGGGGGGGGGGGGGGGGGGGGGGGGGGGGGGGGGGGGGGGGGGGGGGGDGGGGGGGGGGGGGGGGGGGGGGGGGGGFGGGGGGFFFFDGGGFFFFGGFFFFGGGGFFGFFEFFFGFFFFFFGG
@M02352:288:000000000-CKWC8:1:1101:15605:15154 1:N:0:TACGCTGC+AAGGAGTA
TACGGAGGATCCAAGCGTTATCCGGAATCATTGGGTTTAAAGGGTCCGTAGGTTGATAATTAAGTCAGAGGTGAAATCTTGCCGCTTAACGGTAAAATTGCCTTTGATACTGGTTGTCTTGAGTTATTATGAAGTGGTTAGAATATGTAGTGTAGCGGTGGAATGCATAGATATTACACAGAATACCGATTGCGAAGGCAGTCTACTACGTATGTACTGACGCTCATGGACGAAAGCGTGGGGAGCGAACAGGATTAGATACCCTGGTAGTCCACGCCGTAA
+
GGGGGGGGGGGGGGGGGGGGGGGGGGGGGGGGGGGGGGGGGGGGGGGGGGGGGGGGGEGGGGGGGGGGGGGGGGGGGGGGGGGGGGGGGGGGGGEEEGGGGGGGGGGGGGGGGGGGGGGGGGGGGGGGGGGGGGGGGGGGGGGGGGGGGGGGGGGGGGGGGGGGGGGGGGGGGGGGGGGGGGFGGGGGGGGGGGGGGGGGGGGGGGGGGGGGGFGGFGFGG>EEGGGGGGGGGDGDGGGGGGFFFFGGGGFFFFGGFFAFGGFGFFGFFFFFFGFFFFD;GG
@M02352:288:000000000-CKWC8:1:1101:11706:15204 1:N:0:TACGCTGC+AAGGAGTA
TACGGAGGGTGCGAGCGTTACTCGGAATTACTGGGCGTAAAGCGCATGCAGGTGGTTCATTAAGTCAGATGTGAAAGCCCGGGGCTCAACCTCGGAACTGCATTTGAAACTGGTGAACTAGAGTGCTGTAGAGGGGGGTAGAATTTCAGGTGTAGCGGTGAAATGCGTAGAGATCTGAAGGAATACCAGTGGCGAAGGCGGCCCCCTGGACAGACACTGACACTCAGATGCGAAAGCGTGGGGAGCAAACAGGATTAGATACCCTGGTAGTCCACGCCGTAA
+
GGGGGGGGGGGGGGGGGGGG,<FGEGGGGGGGGGGGGGGGGGGGGGGGGGGGGGGGGGGGGGGGGGGGGGGGGGGGGGGGGGGGGGGGGGGGGGGGFGGGGGGGGGGGGGGGGGGGGGGGGGGGGGGGGGGGGGGGGGGGGGGGGGGGGGGGGGGGGGGGGGGGGGGGGGGGGGGGGGGGGGGGGGGGGGGGGGGGGGGGGGGGGGGGGGGGGGGGGGGGGGGGGGGGGGGGGGGFGGGGGGFFFFGGGGFFF?GGBFFFGGGGFFGFFFFFFGFBFFFFGD
@M02352:288:000000000-CKWC8:1:1101:8598:15207 1:N:0:TACGCTGC+AAGGAGTA
TACGGAGGGTCCAAGCGTTGTCCGGAATCACTGGGTGTAAAGGGTGCGTAGGCGGGCGTGTAAGTCAGGGGTGAAAGCCACCGGCCTAACCGGTGAACTGCCCTTGATACTGCACGTCTTGAGTCCTGGAGAGGCTATCGGAATTCGTGGTGTAGCGGTGAAATGCGTAAATATCACGAGGAACACCTGATGCGTAGGCGGATAGCTGGACAGGTACTGACGCTAAGGCACGAAAGCGTGGGGAGCGAACAGGATTAGATACCCTGGTAGTCCACGCCGTAA
+
GGGGGGGGGGGGGGGGGGGGGGGGGGGGGGGGGGGGGGGGGGGGGGGGGGGGGGGGGGGGGGGGGGGGGGGGGGGGGGGGGGGGGDGGFGGGGGGGGGGGGGGGGGGGGGGGGGGGGGGGGGGGGGGGGGGGGGGGGGGGGGGGGGGGGGGGGGGGGGGGGGGGGGGGGGFGGGGGGGGGGGGGGGGGGGGGGGGGGGGGGGGGGGGGGGGGGGGGGGGGGGGGGGGGGGGGGGGFGGGGGGFFBFGGGGEF?FGGFF<FGGGGFFGFDFFFFGFFFBFFGG
@M02352:288:000000000-CKWC8:1:1101:29552:15215 1:N:0:TACGCTGC+AAGGAGTA
TACGGAGGGTCCGAGCGTTATCCGGACTTATTGGGTTTAAAGGGTCCGCAGGCGGTCGATTAAGTCAGTGGTGAAAGTCTGCAGCTCAACTGTAGAATTGCATTAGATACTGGTCGACTTGAGTTATGGTGAAGTTGGCGGAATATGTTGTGTAGCGGTGAAATGCATAGATATTTCATAGAACACCAATTGCGAAGGCAGCTGACTAATCATACACTGACGCTGATGCACGAAAGCGTGGGTAGCGAACAGGATTAGATACCCTGGTAGTCCACGCCGTAA
+
GGGGFGEE+B@F:+FFEFFCFEGGGG+@,CFFGAG66CFDDG9FEC,@F:@:EGGGC:F@FEGGGG,E<5FFFGFGG?FGAG9EEFFCEF5D,CDDDGFGG9F,,<@8BFFGFG=>+FGGGCGGF<,E<7>>,>@,,@7CFE7*,7@33@FFCFCFGGFG*CCGGG,@CGGGGGC,23?CFGGGGGG**C2?FEDEGGFCC=C:<EG+30:++0+3CGGGDGDGCGFC+0;FGGGBG5DGEG.9?FGD7CDF<?FG?FFFGG<CFFDFFFFFFG??F:;9C7
@M02352:288:000000000-CKWC8:1:1101:6979:15227 1:N:0:TACGCTGC+AAGGAGTA
TACGGAGGGTCCAAGCGTTATCCGGAATCATTGGGTTTAAAGGGTCCGCAGGCGGTCGATTAAGTCAGAGGTGAAATCCCATAGCTTAACTATGGAACTGCCTTTGATACTGGTTGACTTGAGTCATATGGAAGTAGATAGAATGTGTAGTGTAGCGGTGAAATGCATAGATATTACACAGAATACCGATTGCGAAGGCAGTCTACTACGTATGTACTGACGCTCATGGACGAAAGCGTGGGGAGCGAACAGGATTAGATACCCTGGTAGTCCACGCCGTAA
+
GGGGGGGGGGGGGGGGGGGGGGGGGFGGGGGGGGGGGGGGGGGGGGGGGGGGGGGGGGGGGGGGGGGGGFGFGGGGGGGGGGGGGGGGGGGGGGGGGGGGGGGGGGGGGGGGGGGGGGGGGGGGGGGGGGGGGGGGGGGGGGGGGGGGGGGGGGGGGGGGGGGGGGFGGGGGGGGGGGGFFGGFGGGGGGGGGGGGGGGGGGGGGGGGGGGGGGGGGGGGGGGGGGGGGGGGGGGFGGGGGGFFFFGGGGFFFFGGFFFFGGGGFFGFFFFF=FFBBBFBGD
@M02352:288:000000000-CKWC8:1:1101:26419:15240 1:N:0:TACGCTGC+AAGGAGTA
TACGGAGGGTGCGAGCGTTAATCGGAATTACTGGGCGTAAAGCGCATGCAGGTGGTTCATTAAGTCAGATGTGAAAGCCCGGGGCTCAACCTCGGAACTGCATTTGAAACTGGTGAACTAGAGTGCTGTAGAGGGGGGTAGAATTTCAGGTGTAGCGGTGAAATGCGTAGAGATCTGAAGGAATACCAGTGGCGAAGGCGGCCCCCTGGACAGACACTGACACTCAGATGCGAAAGCGTGGGGAGCAAACAGGCTTAGATACCCTGGTAGTCCACGCCGTAA
+
GGGGG,CGGGFGGCGGGGGGGGGGGGGGGEGGGGGGGGGGGGGGGEGGGGGGGGGGGGGGGGFGGGGGGGGGGGGGGGGGGGGGGGGFGGGGFGGGFFGGGFGGGGGGGGGGGGGGGGGGGGGGGGGGGGGGGGGGGGGGGGGGGGGGGGGGGGGGGGGGGGGGGGGGGGGFGGGGGCFGGGGGGGGGGGGGGGGGGGGGGGGGGGGGGFGGGGG>FGGGGGGGGGGCGGGGDD5@GGGGGGF2>EGCCG@FF(9F:FFFFGGGFFGF4FDFBGFFFBEFG9
@M02352:288:000000000-CKWC8:1:1101:11632:15257 1:N:0:TACGCTGC+AAGGAGTA
TACGGAGGGTGCGAGCGTTAATCGGAATTACTGGGCGTAAAGCGTACGCAGGCGGTTTGTTAAGCGAGATGTGAAAGCCCCGGGCTCAACCTGGGAACTGCATTTCGAACTGGCAAACTAGAGTGTGATAGAGGGTGGTAGAATTTCAGGTGTAGCGGTGAAATGCGTAGAGATCTGAAGGAATACCGATGGCGAAGGCAGCCACCTGGGTCAACACTGACGCTCATGTACGAAAGCGTGGGGAGCAAACAGGATTAGATACCCTGGTAGTCCACGCCGTAA
+
GGGGGGGGDEGGGGGGGGGG,CFCGGGGGGGGGGGGGGGGGGGGGGGGGGGGGGGGEGDGGGGGGDGGGGGGGGGGGGGGGGGGGGGGGGGGGGGGGGGGGGGGGGGGGGGGDGGGGGFGGGGFGGGGGGGGGGGDGDGGGGGGGGGGGGGGFGG9CEGGG9CBFGGGGGGGGGGG9CFGGGGGGGGGGGGGGGGGGGGGGGGGGGGGDFGGFFGFEFGGDGCEGGGGGGGGGGG:FGGGGG:<>>FGF<5<?FFC7F<FFFFGFFGF<B>AFGFFFB>>G9
@M02352:288:000000000-CKWC8:1:1101:17206:15288 1:N:0:TACGCTGC+AAGGAGTA
TACGGAGGGTGCGAGCGTTAATCGGAATTACTGGGCGTAAAGCGTACGCAGGCGGTTTGTTAAGCGAGATGTGAAAGCCCCGGGCTCAACCTGGGAACTGCATTTCGAACTGGCAAACTAGAGTGTGATAGAGGGTGGTAGAATTTCAGGTGTAGCGGTGAAATGCGTAGAGATCTGAAGGAATACCGATGGCGAAGGCAGCCACCTGGGTCAACACTGACGCTCATGTACGAAAGCGTGGGGAGCGAACAGGATTAGATACCCTGGTAGTCCACGCCGTAA
+
GGGGGGGGGGGGGGGGGGGGGGGGGGGGGGGGGGGGGGGGGGGGGGGGGGGGGGGGGGGGGDGGGGEGGGGGGGGGGGGGGGGGGGGGGGGGGGGGGGGGGGGGGGGGGGGGGGGGGGGGGGGGGGGGGGGGGGGGGGGGGGGGGGGGGGGGGGGGGGGGGGGGGGGGGGGGFGFGGGGGGGGGGGGGGGGDGGGGGGGGGGEGFGGGGFGGGGGGGGGGGGGEGGGGGGGGGGGFGGGGGGFFFFGGGGFFFFGG?FAFGGGGFFGFFFFFFGFFFFFFGD
@M02352:288:000000000-CKWC8:1:1101:17323:15292 1:N:0:TACGCTGA+AAGGAGTA
TACGGAGGGTTCAAGCGTTATCCGGAATCATTGGGTTTAAAGGGTCCGCAGGCGGTCAATTAAGTCAGAGGTGAAATCCCATAGCTTAACTATGGAACTGCCTTTGATACGGGTTGCCTTGAGTCATTATGAAGTCGTTAGAATAGGTAGTGTAGCGGTGAAATGCATAGATATTACATAGAATACCAATTGCGAAGGCAGATTACTAATAATGTACTGACACTGATGGCCGAAAGCGTGGGGAGCGACCAGGATTAGATACCCTGTTAGTCCACGCCGTAA
+
GGGGGGGGCG@FCFGGGGGGGGGGGG+FEFGGGGGGGGGGGGGGG8FG@FGGGGGGG75EFGGGGGGGCGGG<FGGG9:F<?<FFG9FGGD,<F8?,455C,CFB?E<8,+B:@>:,5C?:?,C?,,,C77F@,7,@+33@F973,383,:,838=F:3:FFA;333@;3,733<2,,5,>F>F,D>E,@?>;8C8B*;21*>2>C9+;;+2;B;++3++5+0+0*53<*2/:EDA4*1AEG31257D*75<,(<*,/)*0<F4/<**.*-6***-4()->D
@M02352:288:000000000-CKWC8:1:1101:19678:15296 1:N:0:TACGCTGC+AAGGAGTA
TACGGAGGATCCAAGCGTTATCCGGAATCATTGGGTTTAAAGGGTCCGCAGGCGGTTGTTTAAGTCAGAGGTGAAAGTTTGCAGCTCAACTGTAAAATTGCCTTTGATACTGAATAACTTGAGTTATAATGAAGTGGTTAGAATATGTAGTGTAGCGGTGAAATGCATAGATATTACATAGAATACCGATTGCGAAGGCAGATCACTAATTATATACTGACGCTGAGGGACGAAAGCGTGGGGAGCGAACAGGATTAGATACCCTGGTAGTCCACGCCGTAA
+
GGGGGGGGGGGGGGGGGGGGGGGGGGGGGGGGGGGGGGGGGGGGGGGGGGGGGGGGGGGGGGGGGGGGGGGGGGGGGGGGGGGGGGGGGGGGGGGGGGGGGGGGGGGGGGGGGGGGGGGGGGGGGGGGGGGGGGGGGGGGGGGGGGGGGGGGGGGGGGGGGGGGGGGGGGGGGGGGGGGGGGGGGGGGGGGGGGGGGGGGGGGGGGGGGGGGGGGGGGGGGGGGGGGGGGGGGGGFGGGGGGFFFFGGGGFFFFGGFFFFGGGGFFGFFFFFFGFFFFFFGG
@M02352:288:000000000-CKWC8:1:1101:19302:15329 1:N:0:TACGCTGC+AAGGAGTA
TACGGAGGGTCCGAGCGTTATCCGGAATTATTGGGTTTAAAGGGTCCGTAGGCGGGCCGTTAAGTCAGGGGTGAAAGTCTGCGGCTCAACCGTAGAAATGCCCTTGATACTGGCGGTCTTGAGTTATGGTGAAGTGGGCGGAATATGTAGTGTAGCGGTGAAATGCATAGATATTACATAGAACACCGATTGCGAAGGCAGCTCACTAACCATATACTGACGCTGATGGACGAAAGCGTGGGGAGCGAACAGGATTAGATACCCTGGTAGTCCACGCCGTAA
+
GGGGGGGGGGGGGGGGGGGGGGGGGGGGGGGGGGGGGGGGGGGGGGGGGGGGGGGGGGGGGGGGGGGGGGGGGGGGGGGGGGGGGGGGGGGGGGGGGGGGGGGGGGGGGGGGFGGGGGGGGGGGGGGGGGGGGGGGGGGGGGGGGGGGGGGGGGGGGGGGGGGGGGGGGGGGGGGGGGGGGGGGGGGGGGGGGGCEEGGGEGFGGGGGGGGFGGGDGGFGGGGGGGGGGGGGGGGDGGGGGGFFFFGGGGFFFFGGFFAFCFGGFFGFFFFFFGFFBBEBGG
@M02352:288:000000000-CKWC8:1:1101:2715:15348 1:N:0:TACGCTGC+AAGGAGTA
TACGGAGGGTGCGAGCGTTAATCGGAATTACTGGGCGTAAAGCGCATGCAGGTGGTTCATTAAGTCAGATGTGAAAGCCCGGGGCTCAACCTCGGAACTGCATTTGAAACTGGTGAACTAGAGTGCTGTAGAGGGGGGTAGAATTTCAGGTGTAGCGGTGAAATGCGTAGAGATCTGAAGGAATACCAGTGGCGAAGGCGGCCCCCTGGACAGACACTGACACTCAGATGCGAAAGCGTGGGGAGCAAACAGGATTAGATACCCTGGTAGTCCACGCCGTAA
+
GGGGGGGGGGGGGGGGGGGGCGGGGGGGFGGGGGGFGGGGGGGGGCEGGGGGGGGGGGGGGGGGGFGGDGGGGGGGGGGGGDGGFGGGGGGGGGGGGEGGGGCFGGGGGGGGFGFFGGGGGGGGGGGGGGGGGGDGGGGGGGGGGGGFGGGGGGGGGGGGGGGGGGGGGGG7CFEG?CFGGGGGGGGGGGGGGGEGGGGGDG8>EEGGGDGFGFGGGGGGGGGFGGGGFGGGGGGFGGGGGGFFFFGGGGFFFFGGFFFFGGGGFFGFAFFF@GFFFFFFGD
@M02352:288:000000000-CKWC8:1:1101:24511:15359 1:N:0:TACGCTGC+AAGGAGTA
TACGGAGGGTCCGTGCGTTATCCGGAATCATTGGGTTTAAAGGGTCCGCAGGCGGTCAATTAAGTCAGAGGTGAAATCCCATAGCTTAACTATGGAACTGCCTTTGATACTGGTTGACTTGAGTCATATGGAAGTAGATAGAATGTGTAGTGTAGCGGTGAAATGCATAGATATTACACAGAATACCGATTGCGAAGGCAGTCTACTACGTATGTACTGACGCTCATGGACGAAAGCGTGGGGAGCGAACAGGATTAGATACCCTGGTAGTCCACGCCGTAA
+
GDC6687@@8CFG,DFC@6FFGEFG7+C,9CCE6E6@BA6-E,BCFGGGGGCF@7FGEFBFCFGGGEE9F@5+A<<FEAE,A,555B?FE?E?F8A?FG<FGG,5?F@,E<@<:F>,AAFF,F==BFFBDFDFFFAFFGCFG<FGG<F9>@FGF;;35@CDDDFCFFFGGGF;DEFC?CFGGFGCGG:FGGGGEE1C1BBE<@;<BFGGEGFGGGFFFCFCEC8CCFGCGF3ECD@*C7E8C>:0>DD7CBF??CC?F)9<FC6@5<?AF-:BD?:BFFF:7
@M02352:288:000000000-CKWC8:1:1101:22963:15364 1:N:0:TACGCTGC+AAGGAGTA
TACGGAGGATCCAAGCGTTATCCGGAATCATTGGGTTTAAAGGGTCCGTAGGTTGATAATTAAGTCAGAGGTGAAATCTTGCCGCTTAACGGTAAAATTGCCTTTGATACTGGTTGTCTTGAGTTATTATGAAGTGGTTAGAATATGTAGTGTAGCGGTGAAATGCATAGATATTACATAGAATACCAATTGCGAAGGCAGATCACTAATAATATACTGACACTGATGGACGAAAGCGTGGGGAGCGAACAGGATTAGATACCCTGGTAGTCCACGCCGTAA
+
GGGGGGGGGGGGGGGGGGGGGGGGGGGGGGGGGGGFGGGGGGGGGGGGGGGGGGGGGGGGGGGGGGGGGGGGGGGGFGGGGGGGGGFEGGGGGGGGGGGGGCEFGGGFFGGGGGGGFGGGGGGFCFFGFGGGGGGGGEGGGGGGGFGGGGGGGGGGGGEGGGGGGGFEGGGFFGGGGGGGGGGGGGGGGGGGGGGGGGGGGGFGGGGGGGGGGGGGGGGGGGGGGGGGGGGGGGGFGG9EEGFBFFGGG<@FFB*??FFFGGGF?FCFFFFFFD=?>:BBGG
@M02352:288:000000000-CKWC8:1:1101:18142:15450 1:N:0:TACGCTGC+AAGGAGTA
TACGGAGGGTCCGAGCGTTATCCGGAATCATTGGGTTTAAAGGGTCCGCAGGCGGTCAATTAAGTCAGAGGTGAAATCCCATAGCTTAACTATGGAACTGCCTTTGATACTGGTTGACTTGAGTCATATGGAAGTAGATAGAATGTGTAGTGTAGCGGTGAAATGCATAGATATTACACAGAATACCGATTGCGAAGGCAGTCTACTACGTATGTACTGACGCTGAGGGACGAAAGCGTGGGGAGCGAACAGGATTAGATACCCTGGTAGTCCACGCCGTAA
+
GGGGGGGGGFGGGGGGGGGGGGGGGGGGGGGGGGGGGGGGGGGGGGGGGGGGGGGFGGGGGGGGGGGGGGGGGGGGGGGGGGGGGGGGGGGGGGGGGGGGGGGGGGGGGGGGGGGGGGGGFGGGGGGGGGGGGGGGGGGGGGGGGGGGGGGGGGGGGGGGGGGGGGGGGGGGGGGGGGGGGGGGGGGGGGGGGGGGGGGGGGGGGGGGGGGGGGGGGGGGGGGGGGGGGGGGGGGFGGGGGGFFFFGGGGFFFFGGFFFFGGFGFFGFFFFFFGFFFFF>GG
@M02352:288:000000000-CKWC8:1:1101:5542:15458 1:N:0:TACGCTGC+AAGGAGTA
TACGGAGGATCCAAGCGTTATCCGGAATCATTGGGTTTAAAGGGTCCGTAGGTTGATAATTAAGTCAGAGGTGAAATCTTGCCGCTTAACGGTAAAATTGCCTTTGATACTGGTTGTCTTGAGTTATTATGAAGTGGTTAGAATATGTAGTGTAGCGGTGAAATGCATAGATATTACATAGAATACCAATTGCGAAGGCAGATCACTAATAATATACTGACACTGATGGACGAAAGCGTGGGGAGCGAACAGGATTAGATACCCTGGTAGTCCACGCCGTAA
+
[truncated: 25,182,950 more chars]
