# Supplementary material for: Hidden interactions in the intertidal rocky shore: variation in pedal mucus microbiota among marine grazers that feed on epilithic biofilm communities
Source: PeerJ. 2022 Sep 23;10:e13642. doi: 10.7717/peerj.13642 (PMC9512015; doi:10.7717/peerj.13642)
Supplement: Supplemental Information 29 [file peerj-10-13642-s029.gz › peerj-10-13642-s029]

@M02352:288:000000000-CKWC8:1:1101:8358:2013 2:N:0:TACGCTGC+AAGGAGTA
AATCTTGCGTCCGTACTCCCCACGCCGTCTACTTAACGCGTTATCTCCGAAATCCACGGCTCAAGGCCACAACCTCCCAGTAGACATCGTTTACGGCGTGGACTACCAGGGTATCTAATCCTGTTTGCTCCCCACGCTTTCGCATCTGAGTGTCAGTTTCTGTCCAGGGTTCCGCCTTCGCCACTGCTATTCCTTCAGATCTCTACCCATTTCACCGCTACACCTGAAATTCTACCCCCCTCTACATCCCTCTATTTCCCCAGTTTCACATCCACTTCC
+
,6@CCE,@++87+;-8CCED@,++7,+8@F,CFE,,6,++8@C,5CE@6+,+,:@,C=+=6C9,,:=E,C,,8C8C8,,,:,,9CEEF+DFF7A+:C+@77?EFFGG,B++A,8C6C,=9FD,5CF,@@EGGECF+;:@FC+;BB8=@,3@,@E,33,7@F,@CF,,,*,,6A*9@976)75*76,,4,51+8BEEA++32;19:8+2+8C@@5;C)2,65.5>D(*.*1//9)).,-143((.6)))(,)(.5*--/).,,(5-.-.).4).)(0433
@M02352:288:000000000-CKWC8:1:1101:12678:2131 2:N:0:TACGCTGC+AAGGAGTA
CATTCTTGCGAACGTACTCCCCAGGTGGGTCACTTATCACTTTCGCTTAGCCACTCAAACCGAAGTTCTAACAGCTAGTGACCATCGTTTACGGCGTGGACTACCAGGGTATCTAATCCTGTTCGCTCCCCACGCTTTCGTCCATCAGTGTCAGTATATTATTAGTGATCTGCCTTCGCAATTGGTATTCTATGTAATATCTATGCATTTAACCGCTACACTACATATTCTAACCACTTCATAATAACTCAAGACAACCAGTATCAATGGCCATTTTACC
+
GCFEFGGGGGGCECFGGGGGGCFEGGCGGGGGGGGGGGFGGGGGGGGGGGGGGGGGGGGGGGGCGGGGGGCFGGGGGGGGGGGGGGGGGGGGGGGEGEFGGGGGGGFFEGGGGGFFGGGGGGGGGCEFE7CAF:FCEFGGGGGDFFDCFGG:DFGGGFGGGGGDC<3EF9C9FFFGD>*<*9<E5EGFGFF9BEF?AFFGFGFG*;AGG:3B8;@B=>=33B=FGFEG?AC6AA/706735CEEECFEFFF@@31A@DBDFDA4))5)6((,(47<4>A)
@M02352:288:000000000-CKWC8:1:1101:14042:2243 2:N:0:TACGCTGC+AAGGAGTA
CACCGTTGCCGGCATACTTCCCAGGCGGTACACTTACCGCGTTAGCTCCGGTAGTAAATTTAAAAACCCACCACCTAGTGTACATCGTTTACGGCGTGGACTACCAGGGTATCTAATCCTGTTCGCTCCCCACGCTTTCGCACCTCAGCGTCAGTTATTAGCTAGGAACTCGCCTTCGCCTCTGGTGTTCTTCCTGATATCTACGGATTTCACCCCTACACCAGGAATTCCAGTTCCCCCTCCATAACTCAAGGCAAGTGGTTCATTATAATACACCGGAG
+
GFFGGGGGCCGGECE9FC@FFGFFFDEEFGGFGGGGFDGEGGGGGGGGGFGGGFGGGGGGGGGGGGGGGGEGGGGGGGGGFGGGGGGGGGGGGGGGGGGGGGGCCFGGGGFFFGGGGGGGGGGGGDGGEGGGGGGGCFGGEGGGFGGGGGGGGGGGGGGGGGGGFGFGGGGDEGGGGGGDBGEFGGGGGFGFG<FC9A;D:FFGFFEGDEFGGFFEGFFFF?BFGGBGFFFFFF<2:4<;60:?DAB?D<25?D:>:0B97A:AA92<4A29<A*353(((
@M02352:288:000000000-CKWC8:1:1101:22825:2248 2:N:0:TACGCTGC+AAGGAGTA
CAGTCTTGCGACCGTACTCCCCAGGTGGGATACTTATCACTTTCGCTTAGTCACTGAGAATTAACCCAACAACTAGTATCCATCGTTTACGGCGTGGACTACCAGGGTATCTAATCCTGTTCGCTCCCCACGCTTTCGTCCATGAGCGTCAGTACATACGTAGTAGACTGCCTTCGCAATCGGTATTCTGTGTAATATCTATGCATTTCACCGCTACACTACACATTCTATCTACTTCCATATGACTAAAGTCAACCAGTATCAAAGGCAGTTCCATAGTT
+
GGGGFGGGGGGEFGGGGGGGDCF@CFFGGGGGGGGGGGGGGGGGGGGG:FGGGGGGCGGCGGGGGFGGGGGGGGGCGGGGGGGGGGGGGGEGGGGGGDFGGGGGGGGGGCFGGGGGGFDGGGGGGGGCEFGGGGGGGEGBEEGGGGGGG8>CEFGGGFGGEFGGFFAFFCF?EGGF79D?AFEGFDGGGGGGGFFC<+BDFFCCEF68CGFGD>@DGF17@FFFF<?77FFCFFCEEC3>CCFF?47))57A><>?:6:9>ABFFFFF:?0:A<8:@A:A4
@M02352:288:000000000-CKWC8:1:1101:17852:2333 2:N:0:TACGCTGC+AAGGAGTA
CACACTTGCGTGCGTACTCCCCAGGCGGAACACTTAACGCGTTGGCTACGGCACTGACCGGGTCGATACGGCCAACACCTAGTGTTCATCGTTTACAGCTAGGACTACAGGGGTATCTAATCCCTTTCGCTCCCCTAGCTTTCGTCCATGAGTGTCAGTTACGGCCCAGCAGAGCGCCTTCGCCACTGGTGTTCTTCCCAATATCTACGCATTTCACCGCTACACTGGGAATTCCCTCTACCCCTACCGTACTCTAGCCTCTTAGTTTCCATTGCTGATC
+
GGGGGGGGGGGGGDGGGGFGGGGGGGGGGGGGGGGGGAFGGGGGFGGFGGGGGGFGGGGGGGGGCCGGGGDGDDGGGGCFC@FFFGGGGGGGGGGF,EEFF?FFG?FGGGF7FF:EGGGF;=E=FGGGEGEGGGGG7@CGFFCGCCCDGGCGDCFGFGFGGGGGDFEGGGFFGGDDGC5)=:CEDG69<FC9<?A?EFFGFG4CEFFCFD:CDFDFGF:0(>;FGF3<(8)7?FADA?026<1?04<894(-:A<44<F)(.6.:A469A><))1.9<2A
@M02352:288:000000000-CKWC8:1:1101:22794:2358 2:N:0:TACGCTGC+AAGGAGTA
TAATCTTGCGACCGTACTCCCCAGGCGGTCTACTTAACGCGTTAGCTCCGAAAGCCACGGCTCAAGGCCACAACCTCCAAGTAGACATCGTTTACGGCGTGGACTACCAGGGTATCTAATCCTGTTTGCTCCCCACCCTTTCGCATCTGAGTGTCAGTGTCTGTCCAGGGGGCCGCCTTCGCCACTGGTATTCCTTCAGATCTCTACGCATTTCACCGCTACACCGGAACTTCCACTACCCTCTACAATACTCTAGTTTCCCAGTTCAAAATGCAGTTCC
+
<@FFGCGEFGGC6@FFEGGGGGG@F8:C@CFGGGGGFFGGGGFGGGGFGEF7F=<<FEGC:+CF,E<DEFGF8BE,=A,EF?FF9FBAFEAEDFGC:F@=FGGGGGGGGGGD>>DFEF9FGGGGGGGFFGGFGGGG+@+@DFG55*::9D,,7C7;FGFFC9FFFG98D7:5849C>7*;FGGED+CC39CFC?F)7A6*89FFAFFC3/75CFDBGF>;>EBF*>1)1)99@=26980(42(322-4<AFA?9A46:=)-4<::A<).44>3A@4@2.6
@M02352:288:000000000-CKWC8:1:1101:7369:2386 2:N:0:TACGCTGC+AAGGAGTA
CAGTCTTGCGACCGTACTCCCCAGGTGGGATACTTATCACTTTCGCTTAGTCACTGAACCGAAGTCCAACAACTAGTATCCATCGTTTACGGCGTGGACTACCAGGGTATCTAATCCTGTTCGCTCCCCACGCTTTCGTCCCTCAGCGTCAGTATATACGTAGTAGACTGCCTTCGCAATCGGTATTCTAAGTAATATCTATGCATTTCACCGCTACACTACTTATTCTATCTACTTCCATATAACTCACGTCAATCAGTATCAAAGGCAGTTCCATCGTT
+
GGGG@FGGGGEGGGGGGGGGGGGEGGGG7FGGGGGGGGAEGGGGGGGGCFFGGGCFFGGEED+@DGGGGGGGGGGFE?FFGGGGEFFGGFGGE@FFECFGFFGGGGGGFEGGGDFEFGFEFF77CA7@@F@BG:FGGGFEEGADDGGGGGGGFGG:CAC:FFFEG,@C9:BF:FGGG79BFGD;CFFFGGAFC78@CF68CGF=<FBDCFF*?3(8EF@EEFC67CCC)+;;A7CEFF<;???)9>>@A0:3:?(*:4=4A4>D<)<?(((,5>F>FF08?
@M02352:288:000000000-CKWC8:1:1101:18799:2480 2:N:0:TACGCTGC+AAGGAGTA
TAATCTTGCGACCGTACTCCCCAGGCGGAATGCTTAATCCGTTAGGTGTGACACCAAAGGGCAAGCCCCCTGACGTCTGGCATTCATCGTTTACGGTGTGGACTACCAGGGTATCTAATCCTGTTTGCTCCCCACACTTTCGTACCTCAGCGTCAGTCTCGAGCCAGTGAGCCGCCTTCGCCACTGGTGTTCCTCCAAATATCTACGAATTTCACCTCTACCATTGGAATTCCACTCACCTCTCTCGACCTCTAGACTGATAGTTTAGGAGGCATTTCCAG
+
<E8E,CFGGE@FEDFFGGCGGGGGF8FEGGGFGGGGGG<FGGGGGGFCGG9FFGGCFFFCEGEF7F<FB7+,CECFEDGFF8CFAFC?<F<FFCCGGGGGG,<A=<CFGGGGFGFGEFFFFGDGFF@C,EG7FGGDEFGCBCD??83=,@8CECEEG,,5DC*8@:>FEC98FGGGGGG>42*79,=E,=EDFEC@F;8>8C7C<A35>CA+@85AGFEFF4)3@73;7=):F+7)304:20)48<12((42?A266)9,.)..544904.111)56><).
@M02352:288:000000000-CKWC8:1:1101:18180:2507 2:N:0:TACGCTGC+AAGGAGTA
TAATCTTGCGACCGTACTCCCCAGGCGGAATGCTTAATCCGTTAGGTGTGTCACCGAACAGTATACTGCCCGACGACTGGCATTCATCGTTTACGGTGTGGACTACCAGGGTATCTAATCCTGTTTGCTCCCCACACTTTCGTACCTCAGCGTCAGTATCGAGCCAGTGAGCCGCCTTCGCCACTGGTGTTCCTCCAAATATCTACGAATTTCACCTCTACACTCGGAATTCCACTCACCTCTCTCGAACTGTAGACTGACAGTTTTGGAGTCCGTTCCAG
+
9DFGFGGGGGGGGGGGGGGFGGGGGGGGGGGGGGGGFE9FFFGGGGGGGGGGGGGGGGGGGGGCFFGEFGGGGGGGGGGFCGGGCEFFGGGGDE+BFGGGGGGGGFCFEEFFFGC9@=F9EFG?FD@9DGGFFFGGGGGGGGGGGEFGCDFGGG>EFF9D7FF5CFFFGD?F:CDGGGG>D:E=46:<?CC>F?+3@FAFFGFG3A>CD>):7+)2+;473+6A*/3C::;FFFA41::(,42:246?:((.-..*))0.,.)4:A>((,4(.))4?84))
@M02352:288:000000000-CKWC8:1:1101:24091:2509 2:N:0:TACGCTGC+AAGGAGTA
TAACCTTGCGGCCGTACTCCCCAGGTGGGATACTTATCACTTTCGCTTAGTCACTTAGCTAACGCCAAACAACTAGTATCCATCGTTTACGGCGTGGACTACCAGGGTATCTAATCCTGTTCGCTCCCCACGCTTTCGTCCATGAGCGTCAGTACATACGTAGTAGACTGCCTTCGCAATCGGTATTCTGTGTAATATCTATGCATTTAACCGCTACACTACACATTCTATCTACTTCCATATGACTCAAGTCAACCAGTATCAAAGGCAGTTCCATAGTT
+
F@AF;CF<,@@FCFGGGGGGGGC@8E@DFFGGGGGFGCGGGGGGGGGGG<FGGGG9A<FGGGFE>FGEFGGGGCFGGFGFCFGGGGFFGF@7:=FFGCAF?EGF<BB,?F,BFE9FCEDGGGGGGCGGEGGGGGGFCGGGGGF9EECCEGGGGGGCFEFGGGF>EFCGG:8DFEGGC/75ACCEFFGGGGGGG<1*<AFF=DFCEFAC++1>DE9AGFFCEFFFCGED5++3;CEEC?8464<-)).6::).6)69?6FB<<DBB>28(.1<46*)*))-.
@M02352:288:000000000-CKWC8:1:1101:10701:2602 2:N:0:TACGCTGC+AAGGAGTA
TAATCTTGCGACCGTACTCCCCAGGCGGTCTACTTAACGCGTTAGCTCCGAAAGCCACGGCTCAAGGCCACAACCTCCAAGTAGACATCGTTTACGGCGTGGACTACCAGGGTATCTAATCCTGTTTGCTCCCCACGCTTTCGCATCTGAGTGTCAGTGTCTGTCCAGGGGGCCGCCTTCGCCACTGGTATTCCTTCAGAACCCTACGCATTTCCCCGCTACACCTGAAATCCTACCCCCCTCTGCAGCCCTCCAGTTCACCAGTTCCAAATGTAGTTCCG
+
CAFFGGGGGGDGEGGGGFFGGGGCFFGDGECGGFGGGGGGGGGGGGFGFGG,C>F8EF::FEGGFF@CC<FE==:4?A<FDFFDCFAAECGGGFGGGGDGGGCD,AFFFCEGC>FFFDF;9F9,,CF8;;,DFGE<CE+@@;:CG>CCE99,DCEGGG,@DC@;BFCBFCEGGGGGDD56A5EEDCF6C@@C7?=<AFFD*0)/..)/>E)C>*)*2.(,-554C*,>2***)1437(229;:1),.(5,(3((()..9-6A7:B2))-4)4))*-*645(
@M02352:288:000000000-CKWC8:1:1101:10710:2626 2:N:0:TACGCTGC+AAGGAGTA
CAGTCTTGCGACCGTACTCCCCAGGTGGGATACTTATCACTTTCGCTTAGCCACTCAGACCGAAGTCCAAACAGCTAGTAACCATCGTTTACGGCGTGGACTACCAGGGTATCTAATCCTGTTCGCTCCTCACCCTTTCGTCCATGAGCGTCAGTATATCCGTAGTAGACTGCCTTCGCAATCGGTGTTCTCAGTCATTTCTCTGAATTTCATCTCCACACTACTTATATTATCTACATCCATATAACTCATGACACACAGTATTAAAGGCTGCTCCATAG
+
,A@EEFGFGGGGCDFEFGDGGCFEF<FF6<F8FFGAFECFGGGFCFE@@FCGGF,6@C,6CC++=D?DFC9DFGGGCFFFF9,,BF744D4<+8CEFFC7?FFFGCAD+,4:,C@>@F9A9AF@++6D@,@,,,6+8@3CFE863,,+6B+1817=A;@3,+3,*57@B,,4@C*BC*;*3*5;*=*=C1;++1=*>+4+=D8:*+1:8FCC+3)1+1:1()6):;)+)++;+33)7.6)/4))9)).173).)564(0,4-)6))6)-).(.(0-)()-)
@M02352:288:000000000-CKWC8:1:1101:9550:2631 2:N:0:TACGCTGC+AAGGAGTA
CAATCTTGCGATCGTACTCCCCAGGTGGGACACTTATCACTTTCGCTTAGTCACTTAGCTAATGCCAAACAACTAGTGTCCATCGTTTACGGCGTGGACTACCAGGGTATCTAATCCTGTTCGCTCCCCACGCTTTCGTCCATGAGCGTCAGTACATACGTAGTAGACTGCCTTCGCAATCGGTATTCTGTGTAATATCTATGCATTTCACCGCTACACTACTTATTCTATCTACTTCCGTATAACTCAAGTCAACCAGTATCAAAGGCAGTTCCATAGTT
+
GFGGFGGGGGEGF>FFGGGGGGGGGGGGCGGGGGGGFGGGGGGGFGGGGGGGGGGGGGGGGFGGGGGGGGGGGGGGGCFGGGGGGGGGGGGFGGGGGGGGGCFGGGGGGGGGGGGGGGFGGGGGGGGGEGGGGGEGGGGGGGFDGCFGGDGGGAEFGGGGGGFGFCGFFDFGGGGGDGGFFFDGGGGGG7E+:ECECFFGFG6DEFFGGEFFGF>?GFFF:FEFFCEG<@CFFF<?CCE7EFFFCCFFF837>C7AD@FDFFAA9AD(87??<96<FF3.<
@M02352:288:000000000-CKWC8:1:1101:24577:2668 2:N:0:TACGCTGC+AAGGAGTA
TAATCTTGCGACCGTACTCCCCAGGCGGGAAGCTTAATGCGTTAGCTGCGCCACCAAGATGTATACATCCTGACAGCTGGCTTCCATCGTTTACGGTGTGGACTACCAGGGTATCTAATCCTGTTTGCTCCCCACACTTTCGTACCTCAGCGTCAGTATCGAGCCAGTGAGCCGCCTTCGCCACTGGTGTTCCTCCGAATATCTACGAATTTCACCTCTACACCCGGAATTCCACTCACCTCTCTCGACCTATAGACTGATCGTTTTAAGGGCAGTTCCGG
+
EEFCFGGCFGGCEGGGGGGGFEGGCFGGGDGGGGGFG<FFDGGGGGGGFGGGGGGGFGCGGGGGFGGF?FFFGG9FGGGGDCCGGFFFGGGGGGGGEFGGGCFFGG?EEGDGFFGCDDDEFGGGGGGGGGFFEGEGC=FCFGG8DEGG6:EGGGGG,@CFEFCCCGGG9,DFGCDCCCFF4DGGGGGGDGE:CCF@9B388+@CC1=<F7)11:?F+;5<<*,)17>3(0)966>).486338123(26(()4)-*,.9>2),(4:BDDF?:2673?BFF(
@M02352:288:000000000-CKWC8:1:1101:6728:2688 2:N:0:TACGCTGC+AAGGAGTA
CAGTCTTGCGACCGTACTCCCCAGGTGGGATACTTATCACTTTCGCTTAGTCACTGAGCTAATGCCCAACCACTAGTATCCATCGTTTACGGCGTGGACTACCAGGGTCTCTAATTCTGTTCGCTCCCCACGCTTTCGTCTATGAGCGTCAGTATATACGTAGTAGCCTGCCTTCGCAATCGGTATTCTAAGTTATCTCTATGCATTTCACCGACACACTACTTATTCTATCTACTTCCGTCTAACTATAGTTAACCAGTATCAATGGCAGTTCCAGGTTT
+
GFEF<EGDF::FGGGGGGGGGGGDGGFFEGG<FGGGGGFGFGGGGGGFCEFFGGCEFGDG969,9,BCDE,=FFECFC<FAD,5,BFFDFG,++4+:+BE==?AF:CA,=E9F,@,CF,7CF:F7A=D>,8+@C3ADEFC,+7@,CECEGGG,EE;C,@8;D8@,3,@,::>9CFDD**99C*=FFCCF7:++0B/8=BCA>87*=+B+<+0*)(2=)/83F<6+;);CF81:A)7?EE;E(6()644)6)-))-05<).-642))-(.3(.6.9)*4,)-
@M02352:288:000000000-CKWC8:1:1101:14638:2700 2:N:0:TACGCTGC+AAGGAGTA
TAACCTTGCGGCCGTACTCCCCAGGCGGTCTACTTATCGCGTTAGCTTCGCCACTAAGTCATTACAACCCAACGGCTAGTAGACATCGTTTACGGCGTGGACTACCAGGGTATCTAATCCTGTTTGCTCCCCACGCTTTCGCATCTGAGTGTCATTGTCTGTCCAGGGGGCCGCCTTCGCCACTGGTATTCCTTCAGCTCTCTACGCATTTCACCGCTACACATTAAATTCTACCCCCCTCTACAGCACTCTAGTTCTCCAGTTTTCAATGCCTTTCCGAG
+
9EFGGGGGGGGGGCGEFFFFGGGGFGGG@FFGGGGGFEFEGGGGCGGFGGGGGG8FGGGFFFGFGFGGGGEFC?>C:@EDGFGGGFGEGFFFG7CFFG+FCFF<FF8B=:<FGGA,DFFG9:CFGAEF>E@FDF7F+@F9++5@EG,;,7EC32,@,7@@FF,D;FFEGC884:C7DF35=3C666F9?F7CF3=3>+;*+**+.).*97?C:FF>G.-()<))0*)259=6*9<.(-24<:)6).:(4404)))/))16)(.:).).62)())*)*.-((
@M02352:288:000000000-CKWC8:1:1101:8180:2730 2:N:0:TACGCTGC+AAGGAGTA
TAATCTTGCGACCGTACTCCCCAGGCGGAATGCTTAATCCGTTAGGTGTGTCACCGAATAGCATGCTATCCGACGACTAGCATTCATCGTTTACGGCGTGGACTACCAGGGTATCTAATCCTGTTTGCTCCCCACGCTTTCGCACCTCAGCGTCAGTATCGAGCCAGTGAGCCGCCTTCGCCACTGGTGTTCCTCCGAATATCTACGAATTTCACCTCTACACTCGGAATTCCACTCACCTCTCTCGAACTCAAGATCAGGAGTTTACAAGGCAGTTCCAG
+
FGGGGGGGGGGGGGGGGGGGGGGGGGGGGGGGGGGGGGGGGGGGGGGGGGGGGGGGGGGGGGGGGGGGGGGGGGGGGGGGGGGGGGGGGGGGGGGGGGGGGGGGGGGAFCEFFFGFFFGFGGGGGGGGGGGGGGGGEGGGGGGGGGGGGGGGGGGGGGFFGGGGGFGGF@?FFGGGGGGFDDEGGCFGDCCGGFFFFFFDFGFGFFFGGGFGG=A49>?AFFFFGGBD<FFFFFF>?BFF>84?<??7(,06232=89@??>?B0<).5-)34:>:?>9<.
@M02352:288:000000000-CKWC8:1:1101:8194:2745 2:N:0:TACGCTTC+AAGTAGTA
TAATCTTGCGACCGTACTCCCCAGGCGGAATGCTTATTCCGTTAGGTGTGTCACCGAATAGCATTCTATCCGACGACTAGCATTCATCGTTTACGGCGTGTACTACCAGGGTATCTACTCCCGTTTTCTCCCCACGCTTTCTCACCTCAGCGTCAGTATCGAGCCAGTGAGCCGCCTTCGCCACTGGTGTTTCCCCGAATATCTACGAACTTTACCTCTACACTCGGAGTTCCACTCCCCTCTCTCGACCTCAATATCCGGAGTTTACAATTCACTTCCAT
+
E,;EFFGGGEDFFGGFFFFGFEE@8<@EGGF8FFFG,C9CFGGGGFGCF,CEEEGF7CCFGG9?CE9<FFG,FE+:@@+,:?FEA?@9=B<E=,4+:=:B+8AC?,B,BCFD,AFFF,AF,,+:AF+=DG98FBF>C@:FE,<7>@,=,,@E>783=@@F*D>C5,,?9,?,D*/5*96)58*5>+*+97:*+)*/.).9):;CC:55**8:7*.*09)2<B<**1(9(0787*442(2:1:::?D()-(-52))*6)1((((-(.649<)-.)*-/))6)
@M02352:288:000000000-CKWC8:1:1101:23637:2746 2:N:0:TACGCTGC+AAGGAGTA
CATTCTTGCGAACGTACTCCCCAGGTGGGACACTTATCACTTTCGCTTAGTCACTTAGCTAATGCCAAACAACTAGTGTCCATCGTTTACGGCGTGGACTACCAGGGTATCTAATCCTGTTCGCTCCCCACGCTTTCGTCCATGAGCGTCAGTACATACGTAGTAGACTGCCTTCGCAATCGGTATTCTGTGTAATATCTATGCATTTCACCGCTACACTACTTATTCTATCTACTTACGTATAACTAAAGTCAACCAGTATCAAAGGCAGTTCCATCGTT
+
CFEFFFGAFG@7BCFGF<FF8CE:CFDD:A<@FGGFE,CFGFF9BFEG7FFGFFFFF@FGFF<F9<EDFCCEFFCFE9FF9<FF7=F==??F7FEE7?,AAFGFA?:BBCG<@EF=EEFFFG@F+FEF+E8>CFGF,@D+B+:,6,,=@C66@:8CC;FF93:B93,,38@6,EFFDCDB>FGGC*=DFGG7=<BCCFFFFGFC*BFF8,BFGF9?:=3)(;>+:+7:CCFFFFF?))/6@@EEEC;))6@FFE36(389<<A<BA90(8?<454<F4(84
@M02352:288:000000000-CKWC8:1:1101:17828:2783 2:N:0:TACGCTGC+AAGGAGTA
CAGTCTTGCGACCGTACTCCCCAGGTGGGATACTTATCACTTTCGCTTAGTCACTGAGTCGAAACCCAACAACTAGTATCCATCGTTTACGGCGTGGACTACCAGGGTATCTAATCCTGTTCGCTCCCCACGCTTTCGTCCATGAGCGTCAGTATATACGTAGTAGACTGCCTTCGCAATCGGTATTCTAAGTAATATCTATGCATTTCACCGCTACACTACTTATTCTATCTACTTCCGTATAACTCAAGTCAACCAGTATCAAAGGCAGTTCCATCGTT
+
BEGAFEGFFG7C@EGFGGFGGGG:FGGFCDCEGGGGGGGGGGGGGC7FEGFGGFGFGGCFGGGGGFEDGGFGEAFGGGGGGGGGGAE@DG@CFEFEGEGGGFGGGG>EGGC?FEFFECFFGGGGGFEGDFEEGFEGGEGGGGFAFGGGGGGGCGGFGFDGGGGGGGGFGEGFGGFGGGGB678CGGC@7E7=DE><CAFGFFFDEFF@FG687>>;GFF3;6>+::?CC:CFFA9<C6.:=?@@76>9A>?AB><748>AFAA2>A)((31:4A8:?BF?<
@M02352:288:000000000-CKWC8:1:1101:15955:2817 2:N:0:TACGCTGC+AAGGAGTA
CAGTCTTGCGACCGTACTCCCCAGGTGGGATACTTATCACTTTCGCTTAGTCACTGAGCTAATGCCCAACAACTAGTATCCATCGTTTACGGCGTGGACTACCAGGGTATCTAATCCTGTTCGCTCCCCACGCTTTCGTCCATGAGCGTCAGTATATACGTAGTAGACTGCCTTCGCAATCGGTATTCTAAGTAATCTCTATGCATTTCACCGCTACACTACTTATTCTATCTACTTCCGTATAACTCAAGTCAACCAGTATCAAAGGCAGTTCCATAGTT
+
GGGGFGGGGGGGGGGGGGGGGGGGGGGGGGGGGGGGGGGGGGGGGGGGGGGGGGGGGGGGCFGGGGGGGGGGGGGGGGGGGGGGGGGGGGGGGGGGGGGGEGFGGGGGGGGGGGGGGGGGGGGGGGGGGGGGGGGGGGGGGGGGGGGGGEGGGGGGGGGGGGCEFFGGGGGGGFGGGGDDFGGGGGGGGDFGGFFFFFFGFFFGCFCGGGFGGEFFGFFFEA<FGGCFEFF=FFECFEFF@;DEC9;;A=>D<D2?BBFBF>AFFAFFF??FFF?<FB?A<
@M02352:288:000000000-CKWC8:1:1101:13121:2922 2:N:0:TACGCTGC+AAGCAGTA
CATTCTTGCGAACGTACTCCCCAGGTGGGTCACTTAGCACTTTCGCTTAGCCACTCAAACCGAAGTTCCAACAGCTAGTGGCCATCGTTTACGGCGTGGAGTACCAGGGTATCTAATCCTGTTCTTTCCCACCCCTGTCGTTCCTCAGTGTCATCATTTTATTAGCGATTTGCCTTCGCAATTGGTATTCTATGTAACCTTTATGCATCTCACCGCTACACCACATATTCTACCCACTTCATAATAACTAAAGATAACCACTCTCATAGACAGTTTTACCG
+
,@,<EFGEFGG7@CFGGGGGGCF6C6;,+@,CFCFGC,6E<FG@FFG,,CAFGFF,C<FCE++@+AFF<,,:C,E,6,C,,,,:,E?A,B,,,+4C++C+,,B<?F,+8,45,A46EF?E,4,,,,CCD9,,3+6++3,+8+3,,8,====:D,,73,3E,@,,7,83D+63,4+5@****0,2*=9;25>C9*3*2+*5*5++76+=+11+48>B*)053)65*04+/+;++8=<,3;<CC3<).)))))))))+).0<(4(.)))))),.()*)1:-)(
@M02352:288:000000000-CKWC8:1:1101:20410:2944 2:N:0:TACGCTGC+AAGGAGTA
TAATCTTGCGACCGTACTCCCCAGGCGGTCTACTTAACGCGTTAGCTCCGAAAGCCACGGCTCAAGGCCACAACCTCCAAGTAGACATCGTTTACGGCGTGGACTACCAGGGTATCTAATCCTGTTTGCTCCCCACGCTTTCGCATCTGAGTGTCAGTGTCTGTCCAGGGGGCCGCCTTCGCCACTGGTATTCCTTCAGATCTCTACGCATTTCACCGCTACACCTGAAATTCTCCCCCCCTCTACAGCACTCTAGTTCACAAGTTTCAAATGACGTTCC
+
FFGGFGGGGGGGEG@FGF9FGGGGGGEGFGGGGGGGGGGGGGGCFGGGGGDFGEGGGGGDGGGGGGGGGGGFGGGGGGGGFCFFGGGGGGGGGGGGGGGGDEFGFGGGGGFGFFGGGDGGGGGGGGGGGFGGGGCFEEEGGGGGGGGC,@AFGGGGCF?DGGFGGGDCFGGGGG5>C3CFFGGGGGGGFCG>CCC?A4@CFDFGFFFGGE3DGF26:5001B27CC0D?=9//@)6:<1>>>F?<<A:?2::746*.47<6)).6ADAAF<DB)*,78<?
@M02352:288:000000000-CKWC8:1:1101:23179:3058 2:N:0:TACGCTGC+AAGGAGTA
TAACCTTGCGGCCGTACTCCCCAGGCGGTCTACTTAATGCGTTAGCTTTGAAAAACAGAACCGAGGCCCCGAGCTTCTAGTAGACATCGTTTACGGCGTGGACTACAAGGGTATCTAATCCTGTTTGCTCCCCCCGCTTTCGTACATGAGCGTCAGTGTTGACGCAGGTGGCTGCCTTCGCCCTCGGTATTCCTTCAGATATCTACGCATTTCACCGCTACACACGAACTTCTCCTCCCCTCAATCACCCTCTAGTTTGCCAGTTCGAAACTCAGTTCCC
+
AF8CEFFFGG@@EFGGFGGGGGGGD8CE67CFGGGG,CFFGGGGGG9,5@<CAF,69E,C,=FC+>@,8C:=4C+:5,595@<E,<F?@FGG<,47+@@FCF<FFF,CBFG,DFFED93:@3,F<F@9BGFBF:F<8;*DFC8,B*,5=?71>/;??CFG7,2*6<F*:,B8;*9FFF7)=*37*7:C8CCFGA*).9*2***:)9757C57*/)1*.7(-=?**1()4;4*9*.)(,(((,(.66)((.(4,)68))*68<)4<A333,()))0)14).
@M02352:288:000000000-CKWC8:1:1101:23594:3068 2:N:0:TACGCTGC+AAGGAGTA
CAATCTTGCGATCGTACTCCCCAGGTGGGACACTTATCACTTTCGCTTAGTCACTTAGCTAATGCCAAACAACTAGTGTCCATCGTTTACGGCGTGGACTACCAGGGTATCTAATCCTGTTCGCTCCCCACGCTTTCGTCCATGAGCGTCAGTACATACGTAGTAGACTGCCTTCGCAATCGGTATTCTGTGTAATATCTATGCATTTCAACGCTACACTACACATTCTATCTACTTCCATATGACTCAAGTCAACCAGTATCAAAGGCAGTTCCATAGTT
+
GGGGGGGGGGGGGGGGGGGGGGGGGGGGGGGGGGGGGGGGGGGGGGGGGGGGGGGGGGGGGGGGGGGDFGGGGGGGGFGGGGGGGGGGGGGGEGGGGGGGGGGGGGGGGGFFCGGGGFGGFGGGGGGGGGGGGGGGGGGGGEGGGGGGGGGGFFGGFEEGFGGEGFFFGGG8DCFFGGGFFGGECFFGGGFGGFFF4BFF@CFG<A=C+4+2?B2BEA=CEFFFGGCD6CFAFFFFF?ECC?CEE<<>@EFC<?EFFD><A<AAAB>:6?67<</444:<<
@M02352:288:000000000-CKWC8:1:1101:18645:3070 2:N:0:TACGCAGC+AAGGAGTA
CAGTCTTGCGAACGTACTCCTCAGGTGGATTACTTATCACTTTCACTCAGTCACTGAGTCGTGACCCCAAACCTTGTATACTCAGTTTCTGCCGTGCGCTCCCCGGGTTTATACTCCCCTTCGCCCCCCCCACTCTTGCCGGACAGCGCCAGCGCATCCCTAGTCAACTCCCCCTGCTCCAATGGTTCTACGCGAGATCTATGCATTTCTCCCCTACACACCACATAGTCTCCGTCCCTCTGCTGCTCTCTTCATTATCGTTCAACAGCACTTCCTTACTT
+
6,,,=CF<;C:7:CCFCCCF,;@,666C,,;CC<F9F<,@,CC,6,5,,,;;@9EEGG@,7,,:CA,,,6:,6,,,6,,,6,9<AE,C,5,,,86@,++4,+++4+88+8,<,5,,4,+9,,+++B48C+>+@,,=,,,,+++3**,3*3*****44*5;,,,6?,@BB<C217)***0;)*++*++13+1*/(.(.)0****0)9*0?+600).)@F:815(5**)*.*9**.,((,-(.)))).4.)),))))*))*(((,()62((((.5)96?6(..
@M02352:288:000000000-CKWC8:1:1101:10378:3090 2:N:0:TACGCTGC+AAGGAGTA
TAATCTTGCGACCGTACTCCCCAGGCGGTCTACTTAACGCGTTAGCTCCGAAAGCCACGGCTCAAGGCCACAACCTCCAAGTAGACATCGTTTACGGCGTGGACTACCAGGGTATCTAATCCTGTTTGCTCCCCACGCTTTCGCATCTGAGTGTCAGTGTCTGTCCAGGGGGCCGCCTTCGCCACTGGTATTCCTTCAGATCTCTACGCATTTCACCGCTACACCTGAAATTCTACCCCCCTCTACCGCACTCTAGTTCACCAGTTTCAAATGCAGTTCCG
+
FGFFFGGGGGGEG@CEGFGGGGGEFGGG@FGGGGGGGGGCEGGGGGGFGGFFFCFGGGGGGGGGGGGGFFGGGGGGGFFGGFFGGGGGGGGGGGGGGGGGGG7FGGGFFEEGGGFGGGGGGGCFFGGGGGGFGGGGGGGGGGGGGDECGGG=FCEGGGCFGGGGGGGGGGCEGGDGGDGFFGG7CEGGC@7C@?FFBFFF?6*266@DGDDCGFFFGFBBFF>@F7?GF4B?FBBAB??F>>?:AF),329BFD9=:)@BFABBFAAFFBB2)67<@AAA(
@M02352:288:000000000-CKWC8:1:1101:14202:3230 2:N:0:TACGCTGC+AAGGAGTA
TAATCTTGCGACCGTACTCCCCAGGCGGAATGCTTAATCCGTTAGGTGTGTCACCGAACAGTATACTGCCCGACGACTGGCATTCATCGTTTACGGTGTGGACTACCAGGGTATCTAATCCTGTTTGCTCCCCACACTTTCGTACCCCAGCGTCAGTATCGAGCCAGTGAGCCGCCTTCGCCACTGGTGTTCCTCCAAATATCTACGAATTTCACCTCTACACTCGGAATGCCCCTCACCTCTCTCGAACTCTAGACTGATAGTGTTGGAGGCAGTTCCCA
+
FFGGGGGGGGGEFCCFGGGDGEGGGFGG7CFEFGGGGC6CFGGGGFGEFGFGGGGEGGGEG9?,?EG<FFGGDGD>F++4,=,5,BAFF4<7=,44EF+848,AE<,BECC:<FFG;>B9,3,,CFFGCF8FG8F+>,7,3@,:+8,:C8,@::@E:=F,8@C5>BB,??D,6;CD*79??*=E800+5A?:+.;5(8=7A7+;3+835*):@6?*02..)9?F*9(>6@)*).(4(,,4<:21<21312.)6))16)6))4<>)64(4)(4,3.4B92<)
@M02352:288:000000000-CKWC8:1:1101:20534:3280 2:N:0:TACGCTGC+AAGGAGTA
TAACCTTGCGGCCGTACTCCCCAGGCGGAATGCTTAAAGCGTTAGCTGCGCCACCGAAGGGCGTGCCCCCCGACAGCTGGCATTCATCGTTTACGGCGTGGACTACCAGGGTATCTAATCCTGTTTGCTCCCCACGCTTTCGCACCTCAGCGTCAGTATCGAGCCAGTGAGCCGCCTTCGCCACTGGTGTTCCTCCAAATATCTACGAATTTCACCTCTACACTTGGAATTCCACTCACCTCTCTCGAACTCTAGACTGATAGTTTAGGAGGCAGTTCCAG
+
EFGFFGGGGGGGC7FEGFFGGGGEGGCGGGGGGGGGGGGGGGGGGGGGGGGGGGGGGGGGGGGGGGGGGGGGGGGGGGGGGGGGGGGDGGGGGGGGGGGGGGGGGGGFGGGGGGGFGGFGCFFGGGGGGGGGGGGGGGGGGGGGGGCGGGGGGGGDGGGGEGGGGGGGGFGGGGGDDDGFFDDE67CEGF5CF9B?BFFGFGFDF?F39>>FGFFFGF?B>B<BGGFFAFFFFF94:?:?<?>7?BF??6?BAF<F<))5<>AABBA<)..1(1@??2596
@M02352:288:000000000-CKWC8:1:1101:24278:3301 2:N:0:TACGCTGC+AAGGAGTA
TAACCTTGCGGCCGTACTCCCCAGGCGGTCTACTTAATGCGTTAGCTTGAGAACCCAGTGTTCAAGACACCAAATTCCGAGTAGACATCGTTTACGGCGTGGACTACCAGGGTATCTAATCCTGTTTGCTCCCCACGCTTTCGTACCTGAGCGTCAGTCTTTGTCCAGGGGGCCGCCTTCGCCACCGGTATTCCTTCAGATCTCTACGCATTTCACCGCTACACCTGAAATTCTACCCCCCTCTACAAGACTCTAGTTTGCCAGTTCGAAATGCAGTTCC
+
EAGGFEGGGFCC:BFE7FFFF:F,,@:@8C7EFGGGFCCFGGGGGEGDFGGGGFFCGGGFAAFGGAFFGG<F<EFFGFA=FDFCFGGDFCFGGGGGCCEGGGDFFEGGGGCEFAF9DFFGGGAFGGGFFFGDFCGG@>=CEF8EF73+,@,@ECCGDFFGGCEFFGD?8BC8C*?CD<*9>GGGCF5C/5A7C?F5);A78D*>4@FGGA)>7@5@CD921<?FGFBG)9*87*:AA((((3:?A2)..48A:><FDFF2226).62(,((.))84@254
@M02352:288:000000000-CKWC8:1:1101:9761:3318 2:N:0:TACGCTGC+AAGGAGTA
CATTCTTGCGAACGTACTCCCCAGGTGGGTCACTTATCACTTTCGCTTAGCCACTCAAACCGAAGTTCGAACAGCTAGTGACCATCGTTTACGGCGTGGACTACCAGGGTATCTAATCCTGTTCGCTCCCCACGCTTTCGTCCATCAGTGTCAGTATATTATTAGTGATCTGCCTTCGCAATTGGTATTCTATGTAATATCTATGCATTTCACCGCTACACTACATATTCTAACCACTTCATAATAACTCAAGACAACCAGTATCAAAGGCAATTTTACCG
+
GGGGGGGGGGEGGEFEGGGGGGGGGGFG@FGFGGGGGFGGGGGGDGGGBFGGGGGGGGGGGGGGCGGGGGGGGGGGGGGGGGGGGGGGGGGGGGGGGGGGGGGGGGGGGFGGGGGGGGGGGGGGGGFFGGGCFEGFGGGGFEEGCFD?E9EGGGGCDDAFFFCCFFGGGGGGDFGGGGGFFGGGGGGGGGGGGEFAEFCCFGFGFFFGGGFGFF@FDDFFFFFFGGFGCAFFFF63(4@ECCCEEEEEEFA@@33;@FF?BA<))).6::?<B0FFFBBA-
@M02352:288:000000000-CKWC8:1:1101:14698:3320 2:N:0:TACGCTGC+AAGGAGTA
TAATCTTGCGACCGTACTCCCCAGGCGGTCTACTTAACGCGTTAGCTCCGAAAGCCACGGCTCAAGGCCACAACCTCCAAGTAGACATCGTTTACGGCGTGGACTACCAGGGTATCTAATCCTGTTTGCTACCCACGCTTTCGTCCATGAGCGTCAATAATGGCCTAGTAAGCTGCCTTCGCAATCGGTGTTCAATGTAATATCTATGCATTTCACCGCTACACTACATATTCCGCCTACTTCACCATAACTCAAGACCGCCAGTACCAAAGGCATTTC
+
FCGAAFGFCGF7@FCCBDEF8@F7,FCFFF7FGGGFG9FFCF+C@D<FEGG,>8CFD,CBFCCEEG8CCEGGGDGGGG<FGFGGGGC?9FDG7D9?@EF8@F7FDEF?FFEGEE=FFGGCG,=DFF,>,>BCFF9B+;+6@FC,B@E@EAFC>?CEG9EC;@9DB9EBCFFGGDGFG4:;?C85*75885A*:)89/AAGFC7@<FFGGGFFGFEA0.9;6>?F:C?G2B46@4,(2(,45444)4))..:)6A7?2,)209>64:))-,3(,())/69
@M02352:288:000000000-CKWC8:1:1101:22381:3324 2:N:0:TACGCTGC+AAGGAGTA
CATTCTTGCGAACGTACTCCCCAGGTGGTTTACTTATCGCTTTCGCTTAGGCACTGAGTCCGAAAACCCAACACCGAGTAAACATCGTTTACGGCGTGGACTACCAGGGTATCTAATCCTGTTCGCTCCCCACGCTTTCGTCCATCAGCGTCAATATAGAGTTAGTGATCTGCCTTCGCAATCGGTATTCTGTGTAATATCTATGCATTTCACCGCTACACTACACATTCTAACCACTGCACTCTAATTCAAGCCTAACAGTTACAATGGCAGGTCTACAG
+
DGFCFGGGGGG@FE@FGGGGGD@EGCEFFGGGGGGGGFGGGGGGGGCG:FGGGGGGCFEGGEGGGGGCGGGGGGGEF@FFGGGDFGGGGGGGGGGFEEGCGDFFGFGEGGFGGGGGGGGGGGGGGGCECEGCGEGGGGFGGEGG9FGFGG6EEGGGGGADFGFGFGGGGFFFGGGGFDGDB*CFDEF=FGFGF4CE4BFF@:1C3=7F7EFG+=<3E59<@A@AGFFGEA;FAB@@BFB>A0)56<A999AAA)(97?F:8A26AAA2)3?:((.5*64:)
@M02352:288:000000000-CKWC8:1:1101:10557:3347 2:N:0:TACGCTGC+AAGGAGTA
TAATCTTGCGACCGTACTCCCCAGGCGGTCTACTTAACGCGTTAGCTCCGAAAGCCACGGCTCAAGGCCACAACCTCCAAGTAGACATCGTTTACGGCGTGGACTACCAGGGTATCTAATCCTGTTTGCTCCCCACGCTTTCGCATCTGAGTGTCAGTGTCTGTCCAGGGGGCCGCCTTCGCCACTGGTATTCCTTCAGATCTCTACGCATTTCACCGCTACACCTGAAATTCTACCCCCCTCTACAGCACTCTAGTTCACCAGTTTCAAATGCCGTTCCG
+
FEFGFGGGGGGGGECFGFFGFGGGFFGGCFGGGGGGGFGGGGGGGGGFGGGGGEGGGGGGGGGGFGGGGGGGGGGGGGGGGEGGGGGGGGGGGGGGGGGGGGGGGGGCFGGGGGGGCFGGGFGG9FGGCFGGGGGGGGGGFGGGGGGCGGGGGGCFGGGEGGCGGGGGGGGEGGGGGGGFFGGGDFGGGGGDC<FEEFFC=CBF47?D7E>5F@BFGB0;>@8<F5?GFFBF*/6:6.49BFFFAAA?FF:24<4FFDF4:<21<ABA2:6<B))(04<B4
@M02352:288:000000000-CKWC8:1:1101:18176:3392 2:N:0:TACGCTGC+AAGGAGTA
CAATCTTGCGATCGTACTCCCCAGGTGGGACACTTATCACTTTCGCTTAGTCACTTAGCTAATGCCAAACAACTAGTGTCCATCGTTTACGGCGTGGACTACCAGGGTATCTAATCCTGTTCGCTCCCCACGCTTTCGTCCATGAGCGTCAGTACATACGTAGTAGACTGCCTTCGCAATCGGTATTCTGTGTAATATCTATGCATTTCACCGCTACACTACACATTCTATCTACTTCCATATGACTCAAGTCAACCAGTATCAAAGGCAGTTCCATAGTT
+
GDFFGGGGGGGFD@CDFGFFGGGDGGFGGFEFGGGGGGGGGGGGGEGGGGFGGGGGGGGGGGGGGGGGGGGGGGGGGEFGGGGGGFGGGG>FGGGGGGGGGGGF8FG,E<<FFFGGGC9EFFGGGGGGGGGGGGECFC@8>CADEGGGGDEEDA=EDFGFCFFGGGGGFGGGGFCGGGGBFG5CGGGGEGFGGFF<EA@7@CF7>A8D@E+:CDFFGFF4;AEA*76DC6@AFA;CEE87?EFEFE5;;EEFFFEFD;FFF::9:9A(4:?:AFFF*)5A5
@M02352:288:000000000-CKWC8:1:1101:18889:3457 2:N:0:TACGCTGC+AAGGAGTA
CATTGTTGCCAACGTACTCCCCAGGTGGCTCACTTATTGCTTTCGCTCGGACGCATACAGTCTATCGTCTACATCCAGTGAGCATCGTTTACGTCGTGGAATACCAGGGTATCTATTCCTGTTCGTTCCCCACCCTTTCGTACCTCAGCGTCAGTTACAGTCCATTGAGCTGGCTTCCTTATCGACGTTCCTCATGGTATCTATGCATTTCACCCCTTCCCCATGAATTACGCCCACTTCAACCGCACTCAAGACTATCAGTATCCATGGCAATTTCCCGG
+
<F@F,FGGGAFEDCGGGGGGGGGGG,@FG8F,FFGGC6EG,FFEGGG8+@8F+@+6C<,C9@F9@E@F,,,C66C,C,<,EFG<F<,:A<,C,,B+@F++,,99E,,+8,,,5CF,,@9,,C5F++8E4E=,@+@FE,E6D,D+=3,02+61>CF=CF;,8>8,38>;B<3@,@+0;F+?1+D**4C;*9=7B;@460=71+=F*+=:+,1+11()*)-0-65)0*.3)+1.)8(/2(7=))9((((.3(,2)-,*.6?4)))).).46((.)(1)/..((
@M02352:288:000000000-CKWC8:1:1101:10698:3494 2:N:0:TACGCTGC+AAGGAGTA
TAATCTTGCGACCGTACTCCCCAGGCGGAATGCTTAATCCGTTAGGTGTGACACCAAAGGGCAAGCCCCCTGACGTCTGGCATTCATCGTTTACGGTGTGGACTACCAGGGTATCTAATCCTGTTTGCTCCCCACACTTTCGTACCTCAGCGTCAGTATCGAGCCAGTGAGCCGCCTTCGCCACTGGTGTTCCTCCAAATATCTACGAATTTCACCCCTAAACTTGGAATTCCACTCACCTCTATCGAACTCTAGCCCGATAGTTTAGGCGGCAGTTCCAG
+
AFFFDGGGGGGGGGEFGGGFGEGCFGGGGGGGGGGGG9EFGGFEDGGGFGFGGGGGGGGGGGGGGG7FFGGCGGCFCFGGGGGFGGGG?FGGGGGGGGGGGDE9FDFEGEGG8FFGFFGGGGGGGGGGGGFCGGGGEGFCEGGGEEEGGGCCCGEEGGFFGGGCGCCFCFGGFEGG499@4CEGF6:CFFCFF5=BDFFF+3;+9::CFFA7@@?F/8;D(/;7DF;D<AA66*64:??1<025)<<?1(,)6))*((.279?.6--.2((,(-0(944>:
@M02352:288:000000000-CKWC8:1:1101:8505:3507 2:N:0:TACGCTGC+AAGGAGTA
TAATCTTGCGACCGTACTCCCCAGGCGGAATGCTTAATCCGTTAGGTGTGTCACCGAATAGCATGCTACCCGACGACTGGCATTCATCGTTTACGGTGTGGACTACCAGGGTATCTAATCCTGTTTGCTCCCCACACTTTCGCACCTCAGCGTCAGTATCGAGCCAGTGAGCCGCCTTCGCCACTGGTGTTCCTCCAAATATCTACGAATTTCACCTGTACACTTGGAATTCCACTCACCTCTCTCGAACTCAAGACCAGGAGTTTAAGAGGCAGTTCCAG
+
ECFG<FGG@FDFFGFGFFGG8FF@FGCFGGDEGGGGGF<FGGGGGGGGGGGGGGGGCC:FGGFGGGGGGGGGGEGEGCFFFGGFGFGGFDFFGGGGFFCFDGGGGEFGGCFFFGGGGGGGFFGFGGGFEFG@F8F=@FFFGEEEGCDFFG,CEEG>DGAACF7B>FFFGGGGGGD5D4CFA*A:C?GECC8:;6C@@FFCA;F>6;=DGG);CCFA9)/7?FEFGGBGAF?@FF<28?>?<8<?<<?:?2:><427:7FBFF:??BFFB<?F(3;1/6)..
@M02352:288:000000000-CKWC8:1:1101:7965:3596 2:N:0:TACGCTGC+AAGGAGTA
TAATCTTCCGACCGTACTCCCCAGGCGGAATGCTTAATCCGTTAGGTGTGTCACCGAACAGTATACTGCCCGACGACTGGCATTCATCGTTTACGGTGTGGACTACCAGGGCATCTAATCCTGTTTGCTCCCCACACTTTCGTACCTCAGCGTCAGTACCGAGCCCGTGAGCCGCCTTCTCCACCTGTGTTCCTCCAAATATCTACGAATCTCACCCCTACACTTGGAGTTCCACTCCCCTTTCTCTAACTCTAACCTCATTGTTTTTGAGGCAGTTCCA
+
C,B<6EF,C7B6+@BCF<FGF,6@,@:7CEFCEEFCFEGFEGCGE@FCD:FFAA6,@@@@FD6?<?F9E6<CEG@C>=>?88FCDAEBEBEFFFCD:+B+45BFGDEFDFF+>>D933,7@9?:,<,3DDB3>FG+@,6,8=,33@;CCGDGE65@,,,,6>@C**>>>B5:,54CD<C=8;,6*,+5+=8CFFF;8;A:A>817+.1*;);D+)=*0(429(0204*(077B*4223:(.1))).)-.))))))/.)),.)---(4(2-(,((0.=))-
@M02352:288:000000000-CKWC8:1:1101:16945:3604 2:N:0:TACGCTGC+AAGGAGTA
CAGTCTTGCGACCGTACTCCCCAGGTGGGATACTTATCACTTTCGCTTAGTCACTGAGAATTAACCCAACAACTAGTATCCATCGTTTACGGCGTGGACTACCAGGGTATCTAATCCTGTTCGCTCCCCACGCTTTCGTCCATGAGCGTCAGTATATACGTAGTAGACTGCCTTCGCAATCGGTATTCTGTGTAATATCTATGCATTTCACCGCTACACTACACATTCTATCTACTTCCATATGACTCAAGTCAACCAGTATCAAAGGCAGTTCCATAGTT
+
GGGGGGGGGGGGGDEGGGGFGGGGGGFGGGGGGGGGGGGGGGGGGGGGGGGGGGGFGGGGGGGGGGGGGGGGGGGGGGGGGFGGCDGGGGGDGEF@EGGGGG8FGGGFDGGGDFGGGF,EEGGGG8FGGDGGEBCCFGGEGEGGCDGGGGGGGFEFFEADBCCEGGGCGFGGGGGFGG49FGCECFFFGGGGGFAEEBFC6@AGEFAF7CFD481:E4;4=F@A47CFEA=AA=<E9736?3?3?C5.);@FDF2FFB>A264>FB9B01(.::=2967A<
@M02352:288:000000000-CKWC8:1:1101:13789:3632 2:N:0:TACGCTGC+AAGGAGTA
CAGTCTTGCGACCGTACTCCCCAGGTGGGATACTTATCACTTTCGCTTAGTCACTTAGCTAATGCCAAACAACTAGTGTCCATCGTTTACGGCGTGGACTACCAGGGTATCTAATCCTGTTCGCTCCCCACGCTTTCGTCCATCAGTGTCAGTATATTATTAGTGATCTGCCTTCGCAATTGGTATTCTATGTAATATCTATGCATTTCACCGCTACACTACATATTCTAACCACTTCATAATAACTCAAGACAACCAGTATCAAAGGCAATTTTACCGTT
+
FGGGFFGGGGGGGC@FFFDFGGGGGGFGFGGGGGGGGGGGGGCGGGGFGGGGGGGGGGGGGGGGGGGGGGGGGGGFFGGGFGGGGGGGGFFGGGGGGGGGGGGGGGGGGGGGGGFEGFFGGGGGGFGGGGGGG@EFGGGGGDFGGFFDGGGGGGGGGGGGGGGGGGGGGCFFFDFFGGGFFGGFGGGGGGGGGEFEFFFGFGFG?F=FFFF7DE@BCF=/5A=CFGEG?@FF:FDEF3)57.7?E<37@@F@@F(;0;F9<CEF4<5:?F::)61:?3188
@M02352:288:000000000-CKWC8:1:1101:8163:3702 2:N:0:TACGCTGC+AAGGAGTA
TAATCTTGCGACCGTACTCCCCACGCGGTCTACTTAACGCGTTAGCTACGAAAGCCACGGCTCATGGCCCCAACCTCCAAGTAGACATCGTTTACGGCGTGGACTACAAGGGTATCTAATCCTGTTTGCTCCCCACGCTTTCGTATCTCAGTGTCAGTGTCTGTCCATGGTGCCGCCTTCGCCACTGTTTTTCCTTCTGCTCTCTACGCATTTCACCGCTACTCCTGACATTCCACATCCCTCTGCAGCACTCTAGTTCCCCACTTTCACTTGCAGTTCC
+
6,B@AAFGGGCFDGGGGGGFGGE+@+8@8@@<FGF9,:B:+@FFEFGAF@B,B+:,:,:@7F:99,,,,,8,+8+,9?F,5,<,,5,9,44B?<,+B7C@+++ADD@>,CD@F,:EF9,@EFGA>D98;,>=FGGF+++@4354,6@@23@<EF:@CF,,,22,,7;,2,,,,4*;?8CF>CCCC,?,1=8>6AF)7*++3++;;+::3/85++1+>B@9(7)/97)2.6=6B*).().44018)))()4(8:))*.)*.),4(4-..))).)./)/)65
@M02352:288:000000000-CKWC8:1:1101:8160:3722 2:N:0:TACGCTGC+AAGGAGTA
TAATCTTGCGACCGTACTCCCCAGGCGGTCTACTTAACGCGTTAGCTCCGAAAGCCACGGCTCAAGGCCACAACCTCCAAGTAGACATCGTTTACGGCGTGGACTACCAGGGTATCTAATCCTGTTTGCTCCCCACGCTTTCGCATCTGAGTGTCAGTGTCTGTCCAGGGGGCCGCCTTCGCCACTGGTATTCCTTCAGATCTCTACGCATTTCACCGCTACACCTGAATTTCTACCCCCCTCTACAGCCCTATAGTTCACCAGTTTCAAATGCAGTTCCG
+
FFGGGAFGGGGGDGGGGGGGGGG@DGCEFEGCFGGGGGGGGGGGDFFGFEEGF>F@EFGGGGGGGGFFFFGGGGGGGDGCEFGGGGGGGDGGFGGGEFECGDFGFGGGFDFEGGGBD9,CDAFCFGGGFGGGGGBCEGGCC3@EEGGGGFG992;@7DCFGGGGFF9>FG5CEDDG3C7A>GGED7CCCEFGGFF?4AA789BG>FF37CED7=2?GD9>>5>FGGB4>***16)6<B:>>(8<)6<:7,2,().*))169><:-4-)-)-)))06F644(
@M02352:288:000000000-CKWC8:1:1101:21912:3729 2:N:0:TACGCTGC+AAGGAGTA
TAATCTTGCGACCGTACTCCCCAGGCGGTCTACTTAACGCGTTAGCTCCGAAAGCCACGGCTCAAGGCCACAACCTCCAAGTAGACATCGTTTACGGCGTGGACTACCAGGGTATCTAATCCTGTTTGCTCCCCACGCTTTCGCATCTGAGTGTCAGTGTCTGTCCAGGGGGCCGCCTTCGCCACTGGTATTCCTTCAGATCTCTACGCATTTCACCGCTACACCTGAAATTCTACCCCCCTCTACAGCACTCTCGTTCACCAGTTTCAAATACAGTTCC
+
@AFFCFGFFEEGGGGGGGGGGGG@FGGGFDFFFGG9EGGGGGGDFGGFFF@CGGGGGFGGGFGFGGGGG8FCFGGEDGEFDEFFEEAAACGGGFFGGGGGGG@<EGGGCBEGGFGFCGGGGGFCGGGGCCDCGECGE6:CGGEGEEEFF99CFFFGCGCFGGGGFG,?FEDGGGDDD5<F:*CECGGFGG+@>EFCFFFFFG?>4B@FGGDGGFFFGFF>9D?FGGF*,**99BFA9(479B::3<A4?(4).4,><FFBFA7(<>B>2>A>)6=)/.6<
@M02352:288:000000000-CKWC8:1:1101:25719:3775 2:N:0:TACGCTGC+AAGGAGTA
TAATCTTGCGACCGTACTCCCCAGGCGGAATGCTTAATCCGTTAGGTGTGTCACCGAACAGTATACTGCCCGACGACTGGCATTCATCGTTTACGGTGTGGACTACCAGGGTATCTAATCCTGTTTGCTCCCCACACTTTCGTACCTCAGCGTCAGTATCGAGCCAGTGAGCCGCCCTCGCCACTGGTGTTCCTTCCTATATCTACGCATTTCACCGCTACACAGGAACTTCCACTACCCTCTTCTGTACTCTAGTTCTCCAGTATCAGGTGCAATTCCTA
+
FGGGFFGACFC+CFGCGGGGGGFF?FGGGGGGGGGGFGFGEGFGDFGGGDDFGGGGGGGGFGGGGFGFGGGG+FFCGGC@8<FGFFFGGGGGGFFEFGGGGGFGGG8FGGGDDFGGGFADEFAFFGDCFF=FG8CCEDGGGDFCEE:C,>?EB@8>FFGGCFGEGFGGD<9DFECD):DE4?/A*<;@FFGCFE7A@6A>+38CC=F3>*5C+AC=*79294:=4*2C(6=F4*.)5:0:2<?AB>45)-42)-49A)92<4(<95<).).,338<B>>>)
@M02352:288:000000000-CKWC8:1:1101:7281:3780 2:N:0:TACGCTGC+AAGGAGTA
TAACCTTGCGGCCGTACTCCCCAGGCGGTCTACTTAGTGCGTTAGCTGCGCCACTAAGACATCAAGTGTCCCAACGGCTAGTAGACATCGTTTACGGCGTGGACTACCAGGGTATCTAATCCTGTTTGCTCCCCACGCTTTCGCACCTCAGTGTCAGTATCAGACCAGGTAGTCGCCTTCGCCACTGGTGTTCCTTCCTATATCTACGCATTTCACCGCTACACAGGAAATTCCACTACCCTCTTCTGTACTCTAGTTATCCAGTATCAGGTGCAGTTCC
+
GGGGGGGGGGGGGGGGGGGGGEGGGGGG:FGGGGGGGGGGGGGGGFGGGGGGGGGGGGGGGGGGGGGGGGGGGGGGGGGGGGGGGGGGGGGGGGGGGGGGGGGGGGGGGGGGGGGGGGGGGGGGGGGGGGGGGGGGDGGGGGGGGGGFGGGGGGGGGGGGGGGGGGGGGGGGGGGGGGGFFGGGGGGCACFGF<FEFFAFFFFD?FFGGGFGGFFFGFBBBF??=FBGBFFFFFA<ABF?:??BFFFFF>AFFB<FDDF49<9?D2644<:9(7?B?<AA
@M02352:288:000000000-CKWC8:1:1101:10511:3866 2:N:0:TACGCTGC+AAGGAGTA
CAATCTTGCGATCGTACTCCCCAGGTGGGTTACTTATCACTTTCGCTTAGCCACTCAGACCGAAGTCCAAACAGCTAGTAACCATCGTTTACGGCGTGGACTACCAGGGTATCTAATCCTGTTCGCTCCCCACGCTTTCGTCCCTCAGCGTCAGTATATAATTAGTGATCTGCCTTCGCAATCGGTATTCTATGTAATATCTATGCATTTCACCGCTACACTACATATTCTAACCACTTCATTATAACTCAAGTTATTCAGTATCAAAGGCAATTTTACAA
+
GG9<FGGGGGGGGGGGGGGGGGGGGFGGDGGFGGGGGGGGGGGFGGGGGGGGGGGGGGGGGGGGGGGGGGGGGGGGGGGGGGFGGGGGGGGGGCGGGGGGGGGGGGGGGGGGGGGGGGFGGGGGGGGGGGGGGGGGGGFGGGGGGGGGGGGGGGGGGGGGGGGFFGGGGGGCGGGGGFGFFGGGGGGGFFGDF?FFFFF@AFFFFFCGGG=8CA@BEEFF8A@FCFFFFFFFAFFF1@E<<??EEFFFCA<?7<BFB<*244:4<ADA<?:1(,?<?AB9)
@M02352:288:000000000-CKWC8:1:1101:25562:3895 2:N:0:TACGCTGC+AAGGAGTA
TAATCTTGCGACCGTACTCCCCAGGCGGTCTACTTAACGCGTTAGCTCCGAAAGCCACGGCTCAAGGCCACAACCTCCAAGTAGACATCGTTTACGGCGTGGACTACCAGGGTATCTAATCCTGTTTGCTCCCCACGCTTTCGCATCTGAGTGTCAGTGTCTGTCCAGGGGGCCGCCTTCGCCACTGGTATTCCTTCAGATCTCTACGCCTTTCACCGCTACACCTGAAATTCTACCCCCCTCTACAGCACTCTAGTTCACCAGTTTCAAATGCAGTTCC
+
AEBFFEGFFEEGGGGGGGGGGGGGGFEG@FGGGGGGDEDGGGGGDFGGGGGGGDGGGCEGGCGGGGGGGFGGEFGEFG,AEGDFDGAFFGGGGGGGGGGGDGGGGGGCFGGGGGGGGGGG9FDDGFGGGFGFGGFGDGGGCEEGGDGGGCCEFFFCGD9@EGCG;DF,>@EGDGGGD5CF>DEEG?+@CFGGGEFFFF?GF<7CDFFCD*7DFFAFFF990:2@<F?G07F9?6:<F(31;BFB7A<)510)8648-:B<A><04<)6)<4<>>*-94>F
@M02352:288:000000000-CKWC8:1:1101:17669:3903 2:N:0:TACGCTGC+AAGGAGTA
CAGTCTTGCGACCGTACTCCCCAGGTGGGATACTTATCACTTTCGCTTAGTCACTGAGAATTAACCCAACAACTAGTATCCATCGTTTACGGCGTGGACTACCAGGGTATCTAATCCTGTTCGCTCCCCACGCTTTCGTCCATGAGCGTCAGTACATACGTAGTAGACTGCCTTCGCAATCGGTATTCTGTGTAATATCTATGCATTTCACCGCTACACTACAAATTCTATCTACTTCCATATGACTCAAGTTAACCAGTATCAAAGGCAGGTCCATTGTT
+
GGGGGGGGGGGGEDGGGGGGFGGGGEFGGGGGGGGG9FCFGGGFGGGFGGGGGGGGGGGFEGGGGGFGGGGGGFGGFCFF9FGGGGBFFEF@FEGFC+BBFGGGCFC<EFGGGGGDFF<FEFEGGECGCFEFGE@FGGGGGCDF,DFDE>EGFCFGGCFGCFGE,==E9BFDCCFGGD/*695;7CGG@F@7C*85?+BCFGFGFFFC8::*5)(2=A;)48)*2>?FEF:+;A4)7?)/7)9?).7;)6<-))6@7))6))6-4<)(1(((.)9)/))).
@M02352:288:000000000-CKWC8:1:1101:19366:3904 2:N:0:TACGCTGC+AAGGAGTA
TAATCTTGCGACCGTACTCCCCAGGCGGTCTACTTAACGCGTTAGCTCCGAAAGCCACGGCTCAAGGCCACAACCTCCAAGTAGACATCGTTTACGGCGTGGACTACCAGGGTATCTAATCCTGTTCGCTCCCCACGCTTTCGTCCATGAGCGTCAGTACATACGTAGTAGACTGCCTTCGCAATCGGTATTCTGTGTAATATCTATGCATTTCACCGCTACACTACACTTTCTATCTACTTCCATTTTCCTCAAGTCAACCCGTATCAAAGGCCGTTCA
+
GGGGGGGGGGCGGDEFGFGGGGGGCGGGFGGGGGGGGGGGGGGGGGGGGG@FGEFGGGGGGGGGGGGGGFGGCGGGGFAFGGGGFFFGGDGGGFGCGGGGGGGGGGFFDFGEFFAFGGGGFGGFEFGDGGGGGDCFGGGGCCEFCCCG99,<8C1;8@CFFGGG>FA2BFFGFC4<6CGF>GGCDGGGG58CFEFECFF>F7:7?FFGGCCD::?BGB>0(0,87*2*(*1977)-:ABFA4)5>4))))).69?*6:4<A:(,47174).-(1)(0,3(
@M02352:288:000000000-CKWC8:1:1101:25565:3914 2:N:0:TACGCTGC+AAGGAGTA
TAATCTTGCGACCGTACTCCCCAGGCGGTCTACTTAACGCGTTAGCTCCGAAAGCCACGGCTCAAGGCCACAACCTCCAATTAGACATCGTTTACGGCGTGGACTACCAGGGTATCTAATCCTGTTTGCTCCCCACGCTTTCGCATCTGAGTGTCAGTGTCTGTCCACGGGGCCGCCTTCGCCACTGGTATTCCTTCAGATCTCTACGCCTTTCACCGCTACACCTGAATTTCTACCCCCCTCTACTGCACTCTAGTTCACCATTTTCACATTCATTTAC
+
A,B,;CFCECECCFEDB@F8,FF,,@6@@FGGGGGCFCFGGGGGGGGGG7@FG7EECG+:@CF9FCEFGGGG8FGF8FC@,C?FEFFEFGFGGGAFDEEC@CEFCFFF@8BC=DFDCFCFFGC>>FC,EFF:<FGGGG>EFFEGCC*+,37=,2>FFFCEG9>2DFF,*1**4/7<DGG4F*3=CCF*>C9CF<F)/=828**2-6=*)*09>?>?C),,->2FGF(*5**/769444(-713?<>))6)..(4)169@4<25)....-).)66=)6)65
@M02352:288:000000000-CKWC8:1:1101:10199:3930 2:N:0:TACGCTGC+AAGGAGTA
CATTCTTGCGAACGTACTCCCCAGGTGGGATACTTATCACTTTCGCTTAGCCACCCAGTATTGCTACCGGACAGCTAGTATCCATCGTTTACGGCGTGGACTACCAGGGTATCTAATCCTGTTCGCTCCCCACGCTTTCGTCCATCAGCGTCAATATATTGTTAGTGTTCTGCCTTCGCAATTGGTATTCTAAGTAATATCTATGCATTTCACCGCTACACTACTTATTCTAAACACTTCACAATAATTCAAGATCATCAGTTTCAATGGCAATTCTATAG
+
FFEEGGGGGGGCFFGGGGGGGGGGGFFGFGGGGGGGFEDFGGGGGGGG@GGGGFGGGGFGGGGGGGGGGGEGGGGGGFEFCFAFFGGGGGGGG7FEGGGGGGGEGGGGEGGGGGGFFCFGGGGGFCFGEFGGGEGGDGGGGGCGGFGGGGGGG6DCECFFFFGGFFGGGGGCGGFGGGG>47?CCF?FFGFGG<FFFFAFFGFGFFFGDGFFGF@:CBFF=1=A776C?6;F+@=<;3><);5<<3;7??C37;.*))*.4<4:46<AFF?1<?FB?AA>2
@M02352:288:000000000-CKWC8:1:1101:8101:3965 2:N:0:TACGCTGC+AAGGAGTA
TAATCTTGCGACCGTACTCCCCAGGCGGTCTACTTAACGCGTTAGCTCCGAAAGCCACGGCTCAAGGCCACAACCTCCAAGTAGACATCGTTTACGGCGTGGACTACCAGGGTATCTAATCCTGTTTGCTCCCCACGCTTTCCCATCTGAGTGTCAGTGTCTGTCCAGGGGTCCGCCTTCGCCCCTGGTATTCCTTCAGATCTCTACGCATTTCCCCGCTACTCCTGAATCTCTCCCCCCCTCTACAGCACTCTATTTCCCCAGTTTCAAATGCAGTTCC
+
D<@CFGGGGGGGEFGGGGGGGGGGG?FGF:FFGGGG,F,F+@F::9F<FG+:C+CFGE++=+8CFFGGGD=F,+B49,B?9FF,F?<9ABFC?7C:B++>+++:7,B=CF>>DA=A=@338@F<=F,,7=FGCF@F7CC*33,5>FFGG,EFE;AC9@@D;B,D,,2,>B:**=)):7DF)5;*9:*8A+>@@6CCEFF>AGFGFC::CCD3CF)*2703;@)0CC):)**1*/)((4(,7(4:<4.)5(:2(6>*.)=-).,442)6<>-5)684@4)6
@M02352:288:000000000-CKWC8:1:1101:8085:3973 2:N:0:TACGCTGC+AAGGAGTA
AATCTTGCGACCGTACTCCCCAGGCGGTCTACTTAACGCGTTAGCTCCGAAAGCCACGGCTCAAGGCCACAACCTCCAAGTAGACATCGTTTACGGCGTGGACTACCAGGGTATCTAATCCTGTTTGCTCCCCACGCTTTCGCATCTGAGTGTCAGTGTCTGTCCAGGGGGCCGCCTTCGCCACTGGTATTCCTTCAGATCTCTACGCATTTCACCGCTACACCTGAAATTCTACCCCCCTCTACAGCACTCTAGTTCACCAATTTCAAATGCAGTTCC
+
FFFFFFGCFDGGEEFGF<FGGGEFGCG@CF<FFGGFFDEGGGGGGGGGGGGF=DCEGGGGGGGGFGGGGGCEGGFGGGFFFGFFGFGG@FGGGGGGGGGGGGGGFGFFCGGGDGGGEFFFEGEGGDFCGFGGGFGEDEEFGGGGEEGG9=CGGGFCGFGGFFFFCFFDGGDDGD3<DGFFDGGDGGG?F7:CCFF>F?CFFFFD=F*7=BC7FAFC>;>>E?FCC87:4@77FAFA1:(,4?<22:7??:?746=59F26<2())).)-6>))*.9<).
@M02352:288:000000000-CKWC8:1:1101:15721:3981 2:N:0:TACGCTGC+AAGGAGTA
CAATCTTGCGATCGTACTCCCCAGGTGGGACACTTATCACTTTCGCTTAGTCACTTAGCTAATGCCAAACAACTAGTGTCCATCGTTTACGGCGTGGACTACCAGGGTATCTAATCCTGTTCGCTCCCCACGCTTTCGTCCATGAGCGTCAGTACATACGTAGTAGCCCGCCTTCGCAATCGGTATTCTGTGTAATATTTATGCATTTCACCGCTACACTTCACATTCTATCTACTTCCATATGACTCAAGTCACCCAGTATCAAAGGCAGTTCCATAGTT
+
GGFGGGGGGGG9DCCEGGGGGGGGGF8DEG<FGGGGGGGGGGGGGGDGGFFGGGGGGGGGEFGGACGGGCGD<FEGGEE,CFEEFDFGGCCG7FGGGD8EFGFGGGFGCG9BA?FEFG<FFGCGCFGEC,BE7FEG9@=CCEFGFGEG@+6@GF,7=FGFGGFE9F,@,8@B>EC7097//;CE4FCFG7,==5F??=+1=8==>BACFD6CDD6>GF@))*96+@37<+:A=8><EFFC3EF55;3C3431.<)/31).).6<AAA<3:01:A?9*))66
@M02352:288:000000000-CKWC8:1:1101:8104:3985 2:N:0:TACGCTGC+AAGGAGTA
TAATCTTGCGACCGTACTCCCCAGGCGGTCTACTTAACGCGTTAGCTCCGAAAGCCACGGCTCAAGGCCACAACCTCCAAGTAGACATCGTTTACGGCGTGGACTACCAGGGTATCTAATCCTGTTTGCTCCCCACGCTTTCGCATCTGAGTGTCAGTGTCTGTCCAGGGGGCCGCCTTCGCCACTGGTATTCCTTCAGATCTCTACGCATTTCACCGCTACACCTGAAATTCTACCCCCCTCTACAGCACTCTAGTTCACCAGTTTCAAATGCAGTTCC
+
FCDGGGGGGDEGDCFGGGFGGGGCGGGG:@CFFGGGCFGG7FGGGGFFGGGGGEF@FCFCFFGGGCGGFFGGGGGFGGGGGE?FFGGGGGDFGGFGGF=FCC:FGFFDDFEGFFFGCFGFGGGGGGGCEGGFGGGGGGGGGGGGGGGGGGGGGEDFGGCGGGGEFGGGFGGGEEGGGGDFFGGGG6?8<C?F>CFFFFF74D=C<FFGGG:5:FAFGFF>>E?FDD5427B6B?>49:<3>;:?FDF0::34:AA7>4*6>BB(64:ABA4>9AF)@5A)
@M02352:288:000000000-CKWC8:1:1101:6807:3987 2:N:0:TACGCTGC+AAGGAGTA
TATTCTTGCGACCGTACTCCCCAGGCGGTCTACTTAACGCGTTAGCTCCGAAAGCCACGGCTCAAGGCCACAACCTCCAAGTAGATATCGTTTACGGCGTGGACTAACAGGGTATCTTATCCTGTTTGCTCCCCACGCTTTCGCATCTGAGTGTCTATGTCTGTCCATGGGTCCGCCTTCGCCACTGGTATTCCTTCAGATCTCTACGCATTTCACCTCCACACCTGAATTTCTACCCCCCTCTACAGCACTCTACTTCACCAGTTCAAAATGCATTTCCG
+
,B,C@FGGFGC:FCFDFGGGGGGGF,@FG+BEFFFFFGGGCFG7,@F9,C@:@7EGGGGC:7C=F9DGGCC,94:,9<,,:5<@C,5?,=FEF+,++>B+@:+<,,,8>A<FFCEC=,C93CC9FGC,73,@FFCF++@@DACEG:@:;;EE,=;,,,,6;,DD,<@,5:*,2;)999///::77F6@F9>F7?FFEF=+19:+)8A535>D7;)@@8:(1)()173<2**/96).-1((43:0)56)).2)(.)*6)75<4),).))-)-))6=4=.69(
@M02352:288:000000000-CKWC8:1:1101:15982:4027 2:N:0:TACGCTGC+AAGGAGTA
TAATCTTGCGACCGTACTCCCCAGGCGGTCTACTTAACGCGTTAGCTCCGAAAGCCACGGCTCAAGGCCACAACCTCCAAGTAGACATCGTTTACGGCGTGGACTACCAGGGTATCTAATCCTGTTTGCTCCCCACGCTTTCGCATCTGAGTGTCAGTGTCTGTCCAGGGGGCCGCCTTCGCCACTGGTATTCCTTCAGATCTCTACGCATTTCACCGCTACACCTGAAATTCTACCCCCCTCTACAGCACTCTAGTTCACCAGTTCCAAATGCAGTTCC
+
EFGGGGGGGGGGDFCEGDCFGGGGGGGGEEGFGGGGFCGGGGGGGFGGGGEGGFGGGGGGGGGGGGGGGGGGGGGFGGGGGGGGGGFCGDGGGGGGGGGGGGGGCGGGGGGGFGCFFGGGGGCGGGGGGGGGGGGDGGGGG7CEECEFFGC9EFGGGGGGGGGG?FFGGGDGGGGGGGGFFGGGGGGG;CF>FEFE<FFF?>?DDFFGD=)7FFFFC<3(4><5FF?C)=FFFFAFF6?6>9:?ABFF::?7:AF9-6?AFFFFA6)6<4AAA9=9FBBF
@M02352:288:000000000-CKWC8:1:1101:15935:4067 2:N:0:TACGCTGC+AAGGAGTA
CAGTCTTGCGACCGTACTCCCCAGGTGGGATACTTATCACTTTCGCTTAGTCACTTAGCTAATGCCAAACAACTAGTATCCATCGTTTACGGCGTGGACTACCAGGGTATCTAATCCTGTTCGCTCCCCACGCTTTCGTCCCTCAGCGTCAGTACATACGTAGTAGACTGCCTTCGCAATCGGTATTCTGTGTAATATCTATGCATTTCACCGCTACACTACACATTCTATCTACTTCTATATGACCCAAGTCACCCAGTATCAAAGGCAGTTCCATAGTT
+
GGGFFGGGGGGGGDFGGGFFGGGGGAEFFGGGGGGGGGDGGGGGGGGGGGEFGFFGGGGGGGGGGGGGGGGGGGGFGGGGGGGGGGGGGGGGDEGGEEFGGG8FFEGFFCFCFFA,CFFGGF:@F=:DEG@FGC>FGGDBC+6DDCDDEGGGGGDFGGFFE:>CECFFC,@EGGGGGG;@F4EEGGGAECD:F?FEF4+1=FF8?F6=1=+*9?>BE4(.4;);;C?+6:;8@1>???).<C?C5>((3,(/)6)913@,6)6<AAD011:?994<F4266
@M02352:288:000000000-CKWC8:1:1101:15924:4082 2:N:0:TACGCTGC+AAGGAGTA
CAGTCTTGCGACCGTACTCCCCAGGTGGGATACTTATCACTTTCGCTTAGTCACTTAGCTAATGCCAAACAACTAGTATCCATCGTTTACGGCGTGGACTACCAGGGTATCTAATCCTGTTCGCTCCCCACGCTTTCGTCCCTCAGCGTCAGTACATACGTAGTAGACTGCCTTCGCAATCGGTATTCTGTGTAATATCTATGCATTTCACCGCTACACTAAACATTCTATCTACTTCCATATGACTCAAGTCAACCCGTATAAAAGGCAGTTCCATAGTT
+
GGGGGGGGGGGGGG;DFGGGGGGGFCECGGGFFGGGGGGGGGGGGGGFCFCFGGGGGGFGCFGGGGCFGFGGGGGFGG9FDGGGGGGGGGGGG@FFGGGGGG?FEGGGGGFFFFEFGGCEFEEGFGGGGEC+@FFGGGGGGGDGGGGGGGGGGGGEGGG?FFFGGFFGG7>>:AFCGGCAFGGGGGGGGGGC><B?E>FG8F+;?ACG@CFGCBBEGF;9@)5A:D?1<AC7AAEEFC@E5)9?)1773@)))9)/3(),4()--:42,1(2:2*:9).66
@M02352:288:000000000-CKWC8:1:1101:8133:4105 2:N:0:TACGCTGC+AAGGAGTA
TAGTCTTGCGACCGTACTCCCCAGGCGGTGCGCTTAACGCGTTAGCTCCGGCACAGAAGGGGTCGCACCCTCCCACACCAAGCGCACATCGTTTACTGCTAGGACTCCAGGGGTATCTAATCCCTTTCGCTACCCTAGCCTTCGAGCCTCTGCGTCAGTAAATGTCCAGTAACCTGCTCTCGCCATTGGTCTTCCTCTCGTTAGCCACGCATCTCACTACTACACCGCGACTTCCACCTGCCCCCCCAGTACCCTAGTCGGGCAGTATCGGATGCAGTTC
+
@@FFGFGFGGDECFFFEGGGGEE:,@F+@+@F@FG:6EFF7FCCF<5CEFFGGG,:EFE,=>4B:+4@F=+A:FEGEGE7EE<FBGG>FFF+,3B,,@9FCFGFEF,B,B<3@FE>DFF;;==D7FG,@CEEGGGF8@DDGF:88,8>CG,=DECEGGG,6@;C;CFG6F?;;?:FCC++99C7CEGG6<CFC?A<C+5502=*)0*2<*)/)*.*<*)5265699(),))7)944218:7(2(((,9(,.)).,)(6*(-(40-44)-3;1(3))0--<
@M02352:288:000000000-CKWC8:1:1101:24498:4114 2:N:0:TACGCTGC+AAGGAGTA
CAGTCTTGCGACCGTACTCCCCAGGCGGAATGCTTAATCCGTTAGGTGTGTCACCGAACAGTATACTGCCCGACGACTGGCATTCATCGTTTACGGTGTGGACTACCAGGGTATCTAATCCTGTTTGCTCCCCACACTTTCGCACCTCAGTGTCAGTATCAGACCAGGTAGTCGCCTTCGCCACTGGTGTTCCTTCCTATATCTACGCATTTCACCGCTACACAGGAAATTCCACTACCCTCTTCTGTACTCTATTTATCCAGTATCAGGTGCAGTTCCTA
+
FGGGGGGGGGDFCFFFGCFGGGGDFGGGGGGFGGGGGFFFGGFGGGGGGGGGGGGGGGGGGGGGGGGGGGGDEGGGGGGGFGGGFFGGGGGGGGGGFGGGGGGGGGGGFEGFFFGFGGGGGGGGGGGGGGEDFFGGGGGGGGEGGGGGGGGGGGGGGGGFFGGGGGGDGFFGGCDGDGGF;GGEFGFFG?EFGEAE@6AF638C?FFGGGFGG6CFGA@BFFDFGF?G>FFF8*497>8BD(84A9)64))69>)/:)/64A<6>2:)4:<())*.8>)))
@M02352:288:000000000-CKWC8:1:1101:24515:4120 2:N:0:TACGCTGC+AAGGAGTA
CAGTCTTGCGACCGTACTCCCCAGGCGGAATGCTTAATCCGTTAGGTGTGTCACCGAACAGTATACTGCCCGACGACTGGCATTCATCGTTTACGGTGTGGACTACCAGGGTATCTAATCCTGTTTGCTCCCCACACTTTCGCACCTCAGTGTCAGTATCAGACCAGGTAGTCGCCTTCGCCACTGGTGTTCCTTCCTATATCTACGCATTTCACCGCTACACAGGAACTTCCACTACCCTCTTCTTTACTCTAGTTATCCAGTCTAAGGTGCATTTCCTT
+
GGGFEFGGGFCFFCFGGFGGGGGGGGGGGGGGGGGGGEE9FGFGGGGGGGFFGGGGGGCEGFGFDFGCFFGGG>CBF@BED,EF<AFGGGGGGGFCEGFGCFGFGG,,BB7D8BDFGAFGGFFGGGGGFGGGDGGGGFFGEECCC:<FGECFGGF7:@FFFGGFFFC>F;4DFED>C4C?ECEEGCE9,=ADFEF>@FFGFC=FEF:CDEE7:85=8302(/6A41(9.?@@F=4:,23126:A<))-4:6.4:)9447)6<2-)-))6(.,.)*.*)5))
@M02352:288:000000000-CKWC8:1:1101:17727:4165 2:N:0:TACGCTGC+AAGGAGTA
CATTCTTGCGAACGTACTCCCCAGGTGGGTCACTTATCACTTTCGCTTAGCCACTCAAACCGAAGTTCGAACAGCTAGTGACCATCGTTTACGGCGTGGACTACCAGGGTATCTAATCCTGTTCGCTCCCCACGCTTTCGTCCATCAGTGTCAGTATATTATTAGTGATCTGCCTTCGCAATTGGTATTCTATGTAATATCTATGCATTTCACCGCTACACTACATATTCTAACCACTTCATAATAACTCAAGACAACCATTATCAAAGGCAATTTTAC
+
GG9FGGGGGGGCF:FFGGDFGGGGGCCFCFDFGGGGGGCGGGGGGGGGGGG<FFFFFGGGGGDEEGGGDDD=CFGFGCF<FGFFFG7DFGGF=FECFGGB8EF<FFFEGFDGGFGFFDGGDFGGG7FGGG8FG@FFEGGCGEG>CFC6;CFCFGGDFCFEGGGGF,7EF,>DEFF7F**0*;9C4ECEG@E9CEFA?ACGFGAD<FCFDFF7182B5A>3(1.96D575861+;7@7@F<5?)9?)7394=()/,A1333).-).44)6232(49<F42
@M02352:288:000000000-CKWC8:1:1101:8542:4186 2:N:0:TACGCTGC+AAGGAGTA
TAGTCTTGCGACCGTACTCCCCAGGCGGTGCGCTTAACGCGTTAGCTCCGGCACAGACAGGGTCGAACCTGCCTACACCAAGCGCACATCGTTTACTGCTAGGACTACAGGGGTATCTAATCCCTTTCGCTACCCTAGCCTTCGAGCCTCAGCGTCAGTAAATGTCCAGTAACCTGCTTTCGCCATTGGTCTTCCTCTCGATATCCACGCATTTCACTGCTACACCGAGAATTCCAGTTACCTCTCAATTACTCTAGCACGGCAGTAACGAAGGCAGGTTG
+
FDFFCDFFFGDFFF7CCFFGC@FCGGDGFGGGGGGGFEEFGGDGEFFGGGGGGGGGG8EDGGGFFGFGG8FFGGGGGGGGGGGGGGGGGGGGGGGGGGGGFGFFGGGGGFGDG:FDFCGGGGGGFGGGGGGGFGF,,8DFCFGFGGGGFGGGGGGDGGA9DFCFFGGGGFGGGGGFGGGFFGG*9E<CFG7D>EAFFFFCAFFDEFFGG=DGCFFF?FFFFFFFD<9D95BFF?A>2)694<>A27))).6<A><=4<*)4-(,414).,--(,78B(()(
@M02352:288:000000000-CKWC8:1:1101:13206:4197 2:N:0:TACGCTGC+AAGGAGTA
CATTCTTGCGAACGTACTCCCCAGGTGGGTCACTTATCACTTTCGCTTAGCTACTCAGACCGAAGTCCAAACAGCTAGTAACCATCGTTTACGGCGTGGACTACCAGGGTATCTAATCCTGTTCGCTCCCCACGCTTTCGTCCCTCAGCGTCAGTATATAATTAGTGATCTGCCTTCGCAATCGGTATTCTATGTAATATCTATGCATTTCACCGCTACACTACATATTCTAACCACTTCATTATAACTCAAGTTATTCAGTATCAAAGGCAATTTTACAG
+
GGGGGGGGGGGGGGFFGGGGGGGGFGGGGGGGGGGGGGGGGGGGGGGGGGGGGGGGGGGGGGGGGGGGGGGGGGGGGGGGGGGGGGGGGGGGGGGGGGGGGGGGGGGGGGGGGGGGGGGGGGGGGGGGGGGGGDDGGGGGGGGGGGGGGGGGGGFFFGABFGGFGGGGGGGGGGGGGGGFFGGGGGGGGGGGGFFFFFFGFGFGFAFGGGFGFF6>E>@E@F@AFFCFEFFFFF6)6EEFEFFFFFFFBA2?>AA=><?<4<44<AAF>F????=>BABB)
@M02352:288:000000000-CKWC8:1:1101:14794:4210 2:N:0:TACGCTGC+AAGGAGTA
CAGTCTTGCGACCGTACTCCCCAGGTGGGATACTTATCACTTTCGCTTAGTCACTTAGCTAATGCCAAACAACTAGTATCCATCGTTTACGGCGTGGACTACCAGGGTATCTAATCCTGTTCGCTCCCCACGCTTTCGTCCATGAGCGTCAGTACATACGTAGTAGACTGCCTTCGCAATCGGTATTCTGTGTAATATCTATGCATTTCACCGCTACACTACACATTCTATCTAATTCCATATTACTCAAGTCAACCAATATCAAAGGCAGTTCAATAGTT
+
FGGGGGGGGGGGGGGGGGGGGGGGFGFGGGGGGGGGGGGGGGGGGGGGGGGGGGGGGGGGGGGGGGGGGGGGGGGGGGGGGGGGGGGGGGGGGGGEFGGGGGFGFGE<EFDGGGGGGGFGGGGGGGGGGGGGGGGGFEGGDGFGGDFGGEGE;ECGCCFEEFG+5,8@DAEGGFFFDD@DFGCCGGFGC,2=BABEEFF7+++0>FA7+=B8DA@ADFF<EA55=FCDCA@+@A)..<95???)67?EF;37>?)010).5-4>AAD?0((.5>*)*-<:<
@M02352:288:000000000-CKWC8:1:1101:15196:4234 2:N:0:TACGCTGC+AAGGAGTA
CATTCTTGCGAACGTACTCCCCAGGTGGGATACTTATCACTTTCGCTTAGCCACCCAGTATTGCTACCGGACAGCTAGTATCCATCGTTTACGGCGTGGACTACCAGGGTATCTAATCCTGTTCGCTCCCCACGCTTTCGTCCATCAGCGTCAATATATTGTTAGTGTTCTGCCTTCGCAATTGGTATTCTAAGTAATATCTATGCATTTCACCGCTACACTACTTATTCTAAACACTTCACAATAATTCAAGATCATCAGTTTCAATGCCAATTCTATAT
+
GGGGGGGGGGGGGDFFGGGGGEGGGGGGGGGGGGGGGGGGGGGGGGGGGGGGGGGGGFEGGGGGGGGGGGD@:FFFGGGGGFEFCG:FGFGGCEGGGGGGGGFGGGFGCFGGGFFCGGGGCFGGGGDFGGGGGGGGGGGGGGEGFGGGGGGGGGGGGFGGCFGGGCGGE@D,;EF>FFGA>>??FF7,>CFGF?CEEFFGFGFGFFFGGGFF>FDFGEFE8+6=CFCFFFFFFA44244;5<C@EEFF?CEECA38).9)8><>4><9A(.402926:24)
@M02352:288:000000000-CKWC8:1:1101:14085:4273 2:N:0:TACGCTGC+AAGGAGTA
CAATCTTGCGACCGTACTCCCCAGGTGGATTACTTATCACTTTCGCTTAGACACTGACTGTATATCGCCAATATCGAGTAATCATAGTTTACGGCGTGGACTACCAGGGTATCTAATCCTGTTCGCTCCCCACGCTTTCGTGCCTCAGCGTCAGTATCAGTTTAGTAAGCTGCCTTCGCTATCGGTGTTCTGTGTAATATCTAAGCATTTCACCGCTACACTACACATTCCGCCTACTCCAACTGAACTCAAGTTTATCAGTATCAATGGCAGTTTCGAGG
+
GGGGGGGGGGGGGGGGGGGGGGGGGGGGGGGCGGGFGGGGGGGFGGGGGGGGGGGGGGGGGGGGGGDGEGGCECFCF@FFGGGGGGGGGGGGEGGGGGGGGGGGFGGGGGGGGGGGGGGGGGGGGGGGGFGGGGGGGGGGFGGGDFFGGGGGGGGGAFGGGGGGGGGGGGGFGGGGGGGFFGFGGGGGGGGGGFFFFFA:CCFGFFFGGGAFGFFFGEFEDA@ACC@65CFFFEDFF@E@@FE@(;A;;AB?FFBFA>FBAA>>FB4:98:<B:F<FBF?>
@M02352:288:000000000-CKWC8:1:1101:21319:4274 2:N:0:TACGCTGC+AAGGAGTA
AATCTTGCGACCGTACTCCCCAGGCGGTACACTTAATGTGTTAACTGCATTACTGCAAGGTCTAGCCTCACAACAACTAGTGTACATCGTTTAGGGCGTGGACTACCAGGTTATCTAATCCTGTTTGCTCCCCACGCTTTCGCGTCTCAGCGTCAATAATGTTCCAGTAGATCGCCTTCGCAATCGGCCTTCCTTCTGATCTCTCCGGATTTTACCCCTACACCAGAAATTCTATCTACCTCTCCCATATTCTAGGTAAGCAGTTTTCAAAGCAGTTCAA
+
,@,CCF6CF:@:CBDGGGGGGF,,C@+8+@CFGG,<6CF<@FGGF<FFE9FG<FA9EF<F@E99?<EFE@F,CFFCF8FFGFFFG,,5BBEGFCEE?:@>FCFGGG8FGD,F?9=FGFFAEE9EFGGE;FEFGFFGGEGGG68BCEG,;=8=EEEEG9@@=D;D=,,@3>BCF<D9*???DD4/C>5**48?(BC;88=AGC>?*?58*2/6+5A<6==;F@AGF?F1A++;+9CEE<472-5:8?04.).446@?A45472(.))4<54).().*-)..
@M02352:288:000000000-CKWC8:1:1101:15661:4291 2:N:0:TACGCTGC+AAGGAGTA
TAATCTTGCGACCGTACTCCCCAGGCGGAATGCTTAATCCGTTAGGTGTGTCACCGAACAGTATACTGCCCGACGACTGGCATTCATCGTTTACGGTGTGGACTACCAGGGTATCTAATCCTGTTTGCTCCCCACACTTTCGTACCTCAGCGTCAGTATCGAGCCAGTGAGCCGCCTTCGCCACGGCTGTTCCTCCAACTATCTACGAATTTCAGCTCTACACTTGGAATTCCCCTCACCTCCCTCGAACTCAAGACCAGGCGTTTTGGAGGCAGCTCGGG
+
B9FF,CF@<FB@:CCDFGFGG,;,:C:@@@,E9CF9,CEACFFGEG@FF@6EF@CBFGGEGEFFCEF,C=CF:FEGEGGGE,5CFF9FGBEFFFEG,DC7FAEFCCGFGG7EFDFDFFDC;AFAFGGGGGC7F8F=EF9FCEG?E+@89D6>4+;@FDC;CCFEG::BF,,>B7C948CF)::5)5*/*237:)3(6A);)3@D);:3CG)@7+)3594<:F7/:7)6<4<FF40(,8,(.,.(22>?<:?<<7?F?:@(((-,(1(41(4:635(80((-
@M02352:288:000000000-CKWC8:1:1101:20369:4328 2:N:0:TACGCTGC+AAGGAGTA
TAATCTTGCGACCGTACTCCCCAGGCGGTCTACTTAACGCGTTAGCTCCGAAAGCCACGGCTCAAGGCCACAACCTCCAAGTAGACATCGTTTACGGCGTGGACTACCAGGGTATCTAATCCTGTTTGCTCCCCACACTTTCGCACCTCAGCGTCAGTATCGAGCCAGTGAGCCGCCTTCGCCACTGGTGTTCCTCCGAATATCTACGAATTTCACCTCTACACCCGGAATTCCACTCCCCTCTCTCGAACTCAAGACCAGGAGTTTAAGAGGCAGTTCCA
+
9EFFGGGGGGDGGEEGGGGGGGGGFGGGFGGGGGGGGDGGGGGGGGGGGGGGGFGGGGGGG7FFFGGGGGGGGEGFFGGGGFGGAAFGFEGGGGGGGGGEEFGGCFGFGGGEGGGGGDADGGGGCFCGGGGFGGGFEGFGGGGGGGC*@F?CEGGGGFFCDCGGEGGGGCCFGGCGDCGFFCGGDGGG;6CCGFF3@BDGFGF:5*8CC=4CG4)1A*28AFBF*9(/-<FF=44462(10:?(3)<2?FFFFA(9<(<3:08:77<A29228()4?A<A)
@M02352:288:000000000-CKWC8:1:1101:6793:4376 2:N:0:TACGCTGC+AAGGAGTA
TAATCTTGCGAACGTACTCCCCAGGTGGGTCACTTATCACTTTCGCTTAGCCACTCAAACCGAAGCTCGAACAGCTAGTGACCATCGTTTACGGCGTGGACTACCAGGGTATCTAATCCTGTTCGCTCCCCACGCTTTCGTCCATCAGTGTCAGTATATTATTAGTGATCTGCCTTCGCAATTGGTATTCTATGTAATATCTATGCATTTCACCGCTACACTACCTATTCTAACCACTTCATAATAACTCAAGACAACCAGTATCAATGGCAATTTTACC
+
<EFGGGGGGGCGGGGGGGGGGGGGGGFFDFFGFGGGE,EFFGGGDGGG,EFGGGGGGGGGGGG7:F,EE:FGGFF<F<FEGGGGFEFFGFGG77>=FEGGDFGCE8E@:BFCFFFDFB9EFFG?F@FF>D+8F@F>E?G+D@CEGD69EEGGCAEADFFG;BFECFFGG9>,@FCFGF*3:D9CFB,>E@FCC7BAEAFGFGFGFFF8@CCFCF@EG)()(2.)**)+1:6+1A6EFE37??6<5)?87>F@@),6:63,()))-)6)-(.,,(94@>)8
@M02352:288:000000000-CKWC8:1:1101:5641:4414 2:N:0:TACGCTGC+AAGGAGTA
TAATCTTGCGACCGTACTCCCCAGGCGGTCTACTTAACGCGTTAGCTCCGAAAGCCACGGCTCAAGGCCACAACCTCCAAGTAGACATCGTTTACGGCGTGGACTACCAGGGTATCTAATCCTGTTTGCTCCCCACGCTTTCGCATCTGAGTGTCAGTGTCTGTCCAGGGGGCCGCCTTCGCCACTGGTATTCCTTCAGATCTCTACGCATTTCACCGCTACACCTGAAATTCTACCCCCCTCTACAGCACTCTAGTTCACCAGTTTCAAATGCAGTTCCG
+
A,EFFGGFGGDE@CFGGGGGGGG:8@@@@CFGFGGGFFGGGGGGGGCGAEEEGFGFFGGDGDEGGE@C8FC@FGG8EF,BFECF5EFF9?FFFGGGCEBFFGC<FDDFFFGGGGGGFGGD=FFFFGGGGGGF<FGEGGGGGGEEC*@@9EF9EC,<DFG;;F9EF7FDF:5EE:)9C*C;5D8EDGG6>CG7CCFEAF*:=C6DABB3DA7DGFFFG506>EBFGG?5)7=@FBBB4(4(-(4(46>72:<0(.4*.:FFF7?04:))6)66<2646...(
@M02352:288:000000000-CKWC8:1:1101:22691:4434 2:N:0:TACGCTGC+AAGGAGTA
TAATCTTGCGACCGTACTCCCCAGGCGGTCTACTTAACGCGTTAGCTCCGAAAGCCACGGCTCAAGGCCACAACCTCCAAGTAGACATCGTTTACGGCGTGGACTACCAGGGTATCTAATCCTGTTTGCTCCCCACGCTTTCGCATCTGAGTGTCAGTGTCTGTCCAGGGGGCCGCCTTCGCCACTGGTATTCCTTCAGATCTCTACGCATTTCACCGCTACACCTGAAATTCTACCCCCCTCTACAGCACTCTAGTTCACCAGTTTCAAATGCAGTTCCG
+
AEGGFFGGGGGGGG@FGFFDEFGGFGGECGGFGGGGGGGGGGGGGGGGGC@CFFGFGGGGGDGGGGGGGGGGGGDDGGGGGGGFGGGGGGGGGGGGEGGFGGGGFFECFFGGGGGGGGGA,C<FFE9DFFGGFGGGGGCGCGG>5CC79EEGGGGGGGGC9FFFD:FE?GGDEEGDGGGFAGGDGFFGGGGGFCF<@F@7/94:<FFGGE:DGFFFG>>>>FBFGDBGFFFFF?9<<0:299??>FD??:70,99*:AFFAAF?<>9AFFFFBBFA66<>(
@M02352:288:000000000-CKWC8:1:1101:23255:4490 2:N:0:TACGCTGC+AAGGAGTA
CAATCTTGCGATCGTACTCCCCAGGTGGGACACTTATCACTTTCGCTTAGTCACTTAGCTAATGCCAAACAACTAGTGTCCATCGTTTACGGCGTGGACTACCAGGGTATCTAATCCTGTTCGCTCCCCACGCTCTCGTCCATGAGCGTCAGTACATACGTAGTAGACTGCCTTCGCAATCGGTATTCTGTGTAATATCTATGCATTTCACCGCTACACCACACCTTCTATCTCCTTCCATATGACTCAAGTCAACCAGTATCAAAGGCAGTTCCATAGTT
+
FEGFGFG9FEEGGGGGGGGGCFC@CEFFEGFGGGGGFGGGGGDGDG>DFFFGGGGGGGG9EF<EFE?DG@FGGGGFE<FGFGDFE@FFCFGGGCFEDECGGGGG,@?A=FF@FFGGGF94CEE@C<+@CGG+48+3EEGE@EG,=@FGEGCE6:@DAD>C,@8+>@,>E,>8,EFGG5CBFCCEFCEGGGGCEC+9*=EGFGF>7FFFGG6:*2()?8:(3A?E3*/<<AA=6+/7;>8;35?CE<5>@E))77?F;?F9AA)).)6(81((6<?A=<:>-
@M02352:288:000000000-CKWC8:1:1101:25925:4490 2:N:0:TACGCTGC+AAGGAGTA
CATTCTTGCGAACGTACTCCCCAGGTGGGTTACTTATCACTTTCGCTTGGCCACTCAGTACTTAATCGTACCAAACAGCTAGTAACCATCGTTTACGGCGTGGACTACCAGGGTATCTAATCCTGTTCGCTACCCACGCTTTCGTTCATCAGCGTCAATATATTGTTAGTGATCTGCCTTCGCAATTGGTATTCTATGTAATATCTAAGCATTTCACCGCTACACTACATATTCTAACCACTTCACAATAATTCAAGACTAACAGTATCAATGGCAGTGC
+
GFGGGGGGGGGGCFGGFGGGGGG:FEFFGEGDFGGGGFGGFGGGGGGGGGGGGGGFFGGCFGGCGGCGGGGGGFGGGGGGGDGFGGGGGG@FGGGGGGGEGGGGDGGGGGGEGFGGGGGGGFGFFGGGDGGGGGGGGCEGGGF68EFGGGGGGGEEG+@DCFGGFGGCADCFFFFFGFGFF**:7EF?FC>FGEF7ECFFCDAFEFF@F,?FGFFFCF=9@>@AFC(*/AFFFAEFCA@@FF)./37;;<3<EF3@5<;AEEEBABFFF>>DA048B3(4
@M02352:288:000000000-CKWC8:1:1101:26591:4515 2:N:0:TACGCTGC+AAGGAGTA
CAGTCTTGCGACCGTACTCCCCAGGTGGGATACTTATCACTTTCGCTTAGTCACTGAGAATTAACCCAACAACTAGTATCCATCGTTTACGGCGTGGACTACCAGGGTATCTAATCCTGTTCGCTCCCCACGCCCTCGTCTATCCGCGTCAGTATATGGTTAGTCAGCTGCCTCCGCCATCGGTGTTCTATGTCATATCTATGCCTTTCACTGCTACACTACATATTCCGCTAACTTCACCCTCACTCAAGATGACCAGTATCAAAGGCAATTCTACAGTT
+
GG,6;EFGG7+@BFG-CDFGGGDFGGFGDGGGGGGG9CCFFGFGGGDGEFCFEGEAEGFF<F@FGGFFFGC8FFG,CCFD9FFGGG<F=FFE7C=++4B?,BEF8=:44BFFA?;,EFF,EF>:C,466@+=C++8@C@C,+,7,8D69C6@>,@,,@:ECFDFCC,@D7,DF,/;D4/?FD5:*=5>B,;+=*+9/:1+8F8+*=A>79+1+/96FF83(8);+:)11/))))64.<)))(2((4)-.(5))).*,)5--)6A5)-((.423)*.=A>A6
@M02352:288:000000000-CKWC8:1:1101:22174:4595 2:N:0:TACGCTGC+AAGGAGTA
CAGTCTTGCGACCGTACTCCCCAGGTGGGATACTTATCACTTTCGCTTAGTCACTGAGACCTAACCTCACAACTATTATCCCTCGCTTATGCCGCGTACTACCACGGTATCTCTTACTCTTTGCTCCCCACACTCTCGCGCCCCACCGTCTGTATCGATCCTGTGAGTCGCCCTCTCCACTGTGGTTCTCTCGATTATCTACACATCTCACACCTCCACACTGAATCCCACTACCCTCTCTCGATCTCTCGAGTACACGTATCACGGGCAGTTCCCTGGTT
+
FFFBFGG@EGDEGDCDFGGGGGC:FDC<@,CEEFGGGGG<FFF,,@FF7<6CFCGAFCF,,,6CE8,,66CFF,,,,6E,<,,4++B,,,,,,8+C4+++,549,+494?,E,,,,6>,8EFF<FF<DEEE+=A,,8+3+3@+@++AD7+,+57;E+*,6*,7,,,,3,**6*;;*07+*3*25*4*5,,,2736*8=>FAC+*.0);++8*2=(./;:(/).0*@)0)/;))0/3)-8,28()4((-62()()(1)))(.524)(-4(,(.-)*)*,(.)
@M02352:288:000000000-CKWC8:1:1101:9954:4728 2:N:0:TACGCTGC+AAGGAGTA
TAATCTTGCGACCGTACTCCCCAGGCGGTCTACTTAACGCGTTAGCTCCGAAAGCCACGGCTCAAGGCCACAACCTCCAAGTAGACATCGTTTACGGCGTGGACTACCAGGGTATCTAATCCTGTTTGCTCCCCACGCTTTCGCATCTGAGTGTCAGTATCTGTCCAGGGGGCCGCCTTCGCCACTGGTATTCCTTCAGATCTCTACGCATTTCACCGCTACACCTGAAATTCTACCCCCCTCTACAGTACTCTAGTTCACCAGTTTCAAATGCAGTTCC
+
FGGGGGGGGGGGGGEFGGGGDGGDFGDDFGGGGGGGGGGGGGGGGGGGGGGGGGGGGGGGGEGGGGGGGGGFDGGGGGGGGGGGGGGGGGGGGGGGGGGGGGGGGGGGGGGGGGGGGGGFGGGGGGGGGGGGGGGGGGGGGGGGGGGGGGGGGGGGGGGGGGGGGGFGGDGGDGGGGGGF:DGGGGGGGGGGGFFFFFF7BGBD<?F3DGEDFF<BF>B19D2@CF?G???8F?94>232;9?:BFFBB9<BA<A4664>FF?BDFFFBFFFFFF275>>
@M02352:288:000000000-CKWC8:1:1101:24363:4771 2:N:0:TACGCTGC+AAGGAGTA
TAGTCTTGCGACCGTACTCCCCAGGCGGTGCGCTTAACGCGTTAGCTCCGGCACAGAAGGGGTCGAACCCTCCCACACCAAGCGCACATCGTTTACTGCTAGGACTACAGGGGTATCTAATCCCTTTCGCTACCCTAGCCTTCGAGCCTCAGCGTCAGTAAATGTCCAGTCACCTGCTTTCGCCATTGGTCTTCCTCTCGCTATCTACGCATTTCACTGCTACACCGAGAATTCCAGTTACGTCTCCATTACTCTAGCCCGGCATTATCGAATGCAGTTTG
+
<EEFFFGGGGG+@FEFEFGGGGGGF8@C@BCCGFG7<@C@FGEGCFACFGGGGG8FEFFFG>FF=7BE@F<FFGGGGGG@==F@++8CAFFGGGGGFGGGCGGGGGCFDC<FEECFFGAGGGGGGGGG6CGGGGFG,D?FFGGGGGGGGGFCGG5EGEGFCCCFFGGGFC,?CFGFG4:FF<EGCE9?><9CFEF3>AA3)2><@FFGGGFGGFFFGF92<6<*>F9DFB5FFFFAAA):A:F:??>-:9)))-)/62)40(9B()))-(4,)(/4@A<))
@M02352:288:000000000-CKWC8:1:1101:24352:4823 2:N:0:TACGCTGC+AAGGAGTA
CAGTCTTGCGACCGTACTCCCCAGGTGGGATACTTATCACTTTCGCTTAGTCACTGAGCTAATGCCCAACAACTAGTATCCATCGTTTACGGCGTGGACTACCAGGGTATCTAATCCTGTTCGCTCCCCACGCTTTCGTCCATGAGCGTCAGTATATACGTAGTAGACTGCCTTCGCAATCGGTATTCTAAGTACTCTCTATGCATTTCACCGCTACACTACTTATTCTATCTACTTCCGTATAACTCAATTCAACCAGTATCAAAGGCAGTTCCATAGTT
+
FFFF<EEFCFECCFGGGGGGFFGEGGG,FCEDFGGGGFCFGGGACFEGGGGGGFF9FFGGGGGGFEFCFGCF8EFGFGGGGGGF:FGFFGGGDGEGCEFGGGGGGGGG,BFGGGGGFF<FEGGGCGGGGGGGGGGBFEFECCFFGFGCE=EEACDCC@=8EFGGGGGGGCFC9E>FGDGBF45?;9E,>F79CE9EEFFGFF687A=CGFCD4A@3=F8)=;<+2@CGFFFFFAE?94716;1=C47<@E))96)930)6>9ABD<A((2(..<*)94>>A
@M02352:288:000000000-CKWC8:1:1101:24356:4840 2:N:0:TACGCTGC+AAGGAGTA
CAGTCTTGCGACCGTACTCCCCAGGTGGGATACTTATCACTTTCGCTTAGTCACTGAGCTAATGCCCAACAACTAGTATCCATCGTTTACGGCGTGGACTACCAGGGTATCTAATCCTGTTCGCTCCCCACGCTTTCGTCCATGAGCGTCAGTATATACGTAGTAGACTGCCTTCGCAATCGGTATTCTAAGTAATCTCTATGCATTTCACCGCTACACTACTTATTCTATCTACTTCCGTATAACTCAAGTCAACCAGTCTCAAAGGCAGTTCCATAGTT
+
EGCFFGGGGGGCCEGFGGGGGGGGFGDFGGGGGGGGFEFFGGGGGGGGGGGGGGGGGGGGGGGGGGGGGGGGGFGGFGGFE9FGFG8DFGGGDFGGDGGGGGDFFDGF?DEFGGGECFGGGGEGGGG7ECGEGE:FGGCEE8AFDGGGGGE+EFF:EFE8BC8>;@FFFFGGFGGGGGD5;?*A9FCFGCCCCECEFFFGFGFGEFF7FGA:CEFFGFFFFFF@>7CGCFF7AF3EEEE6@F;3?C4A<E36><:=:?>A)--):7)(.,(46)*-9:>F<
@M02352:288:000000000-CKWC8:1:1101:16700:4872 2:N:0:TACGCTGC+AAGGAGTA
TAATCTTGCGACCGTACTCCCCAGGCGGTCTACTTAACGCGTTAGCTCCGAAAGCCACGGCTCAAGGCCACAACCTCCAAGTAGACATCGTTTACGGCGTGGACTACCAGGGTATCTAATCCTGTTTGCTCCCCACGCTTTCGCATCTGAGTGTCAGTGTCTGTCCAGGGGGCCGCCTTCGCCACTGGGATTCCTTCAGATCTCTACGCATTTCACCGCTACACCTGAAATTCTACCCCCCTCTACAGCACTCTAGTTCACCAGTTTCAAATGCATGTCCG
+
FFGGFGGGGGGGCFFFGGFGGGCEGGGGFGGGGGGGGGGGGGGGGGCF8F=FF>EFGGGGGGGG9FFGGEGFGGGFGGEFFDFGFCGGFCFFGGGGEGEFFGGGEGDFG<CGEGGGFGGGFCAFGGGGGGGGGGGGGG>:CGEGDCGG7CCFF:AFGGCF9FF?EGC6B7:EGGGGDDDFFDGGGGGF*69CFFFEF?4*/2@FAFFCDCBDGFFFG5(2;),7FG?4)977/*64<(8679FF74<:2(404<41.)*-).50<DFDAB))44*)*.54(
@M02352:288:000000000-CKWC8:1:1101:9268:4921 2:N:0:TACGCTGC+AAGGAGTA
CAGTCTTGCGACCGTACTCCCCAGGTGGGATACTTATCACTTTCGCTTAGTCACTGAGATAAATCCCAACAACTAGTATCCATCGTTTACGGCGTGGACTACCAGGGTATCTAATCCTGTTCGCTCCCCACGCTTTCGTCCATGAGCGTCAGTATATACGTAGTAGACTGCCTTCGCAATCGGTATTCTAAGTAATCTCTATGCATTTCACCGCTACACTACTTATTCTATTTACTTCCGTATAACTCAAGTCCACCAGTATCACAGGCAGTTCCGTCGTT
+
GFEEDGGGGEGEGGGGGGGGGDGDFFEFCFGCCGGGGGGGGGGGGGGFBF9FFGFEFGDAFFC<FAFDFGGGFDFE?FAE<9?FCG,FFFEG>=C7CFFGGGFFGCC,4BE<F?ECFGG;FGD7C?>D>FE+@+:DFEDE8=:E9DGG>CGG,@FF@D3DECE+,=3@EBFGFCFGGGDFFC?4CC7D7CCFGEF?EFFGFGACEFA7+BB*?66:E4=).9)1+3.73;1+1;CCCE8?.(/=6>4><;3.)-6F<1).6)55).6<0024<6B:980((
@M02352:288:000000000-CKWC8:1:1101:8268:4977 2:N:0:TACGCTGC+AAGGAGTA
CAGTCTTGCGACCGTACTCCCCAGGTGGGATACTTATCACTTTCGCTTAGTCACTGAGAATTAACCCAACAACTAGTATCCATCGTTTACGGCGTGGACTACCAGGGTATCTAATCCTGTTCGCTCCCCACGCTTTCGTCCATGAGCGTCAGTATATACGTAGTAGACTGCCTTCGCAATCGGTATTCTAAGTAATATCTATGCATTTCACCGCTACACTACTTATTCTATCTACTTCCGTATAACTCAAGTCAACCAGTATCAAAGGCAGTTCCATAGTT
+
GGGGGGGGGGGGGEFGGGGGGGF@FGFGGGGGGGGGGGGGGGGGGGGGCGGGGGGGGGGGGGGGGGGGGEGGGGGDGGGGGGGF7=FCGFCEGGFGGFFGC8ECFG:F,BFFFFGAFGGGGGGDD==FEFC=CFGCDEGGGGFDEGGDCEEGGGG:AFGGGGGGCCGGFFGGFGDFC5D4*9*4@GGFF:;@FEACE>FFFGFC<F@FGGF=C?>AGA3>EA6@C:57<6A@7ACFEEE043;)7>E334)946<?01)64:>F2)).(.,46AF:=24A<
@M02352:288:000000000-CKWC8:1:1101:21172:4989 2:N:0:TACGCTGC+AAGGAGTA
CAATCTTGCGATCGTACTCCCCAGGTGGGACACTTATCACTTTCGCTTAGTCACTTAGCTAATGCCAAACAACTAGTGTCCATCGTTTACGGCGTGGACTACCAGGGTATCTAATCCTGTTCGCTCCCCACGCTTTCGTCCATGAGCGTCAGTACATACGTAGTAGACTGCCTTCGCAATCGGTATTCTGTGTAATATCTATGCATTTCACCGCTACACTACACATTCTATCTACTTCAATATGACTCAAGTCAACCAGTATCAAAGGCAGTTCCATAGTT
+
FFGDEGGGGGECCFFGGFGGFGFCGGFGGGGGGGGGFGGGGGEACFGGGGGFGGG9@FFGGG9,EE@FGFCFFGGGGFGGGGGGGGDF<EFGGGGGGGFFFDGDCCEBB<FDGDFGGGGFEFB:BFGG>@CFGGGFDGGCGEGG98EG6C8EGG,,@CF,,,>@;7@FEFGGCCC9?>DDF>>CDGGGGGGGGCFE7>CDFGAGEACGGGFFDFF5EFD<8;8FCFCD58=6;7>?CE).7)6)6>9)=17?4CEFDD)-).6<)9210:((6:9<*63<5
@M02352:288:000000000-CKWC8:1:1101:25204:5050 2:N:0:TACGCTGC+AAGGAGTA
TAGTCTTGCGACCGTACTCCCCAGGCGGTGCGCTTAACGCGTTAGCTCCGGCACAGACAGGGTCGAACCTGCCTACACCAAGCGCACATCGTTTACTGCTAGGACTACAGGGGTATCTAATCCCTTTCGCTACCCTAGCCTTCGAGCCTCAGCGTCAGTAAATGTCCAGTAACCTGCTTTCGCCATTGGTCTTCCTCTCGATATCCACGCATTTCACTGCTCCACCGAGAATTCCAGTTACCTCTCCATTACTCTAGCCCGGCAGTACCGAATGCAGTTTG
+
B<FFFFGGGDGEGCFFGGDGGGGGGFGGF7F7FFGGAE7FGGGFCGGDFGGGGGGGGGGGGGGGGGGGGFEFGF9E=F8DFGGGGGDDFGCBCGFGGCCFDFC<F<DFEFGGGCEFC;BFAGE@FGGFGGGGGGGEFCEFFC9*@CGG?EE6D5*;CEGG;BF9,C;CB@;F;FGFGGGFF5CE<ACFGGCF;?FFFFFG)05>)A+**:<DG44@G=)457,)9C0C(57?@F<<-6:44995)11<A<A>BFAF<2).((((434<<((44,74F95A)
@M02352:288:000000000-CKWC8:1:1101:11820:5071 2:N:0:TACGCTGC+AAGGAGTA
TAATCTTGCGACCGTACTCCCCTGGCGGAATGCTTAATCCGTTAGGTGTGTCACCGAATAGCATGCTACCCGACGACTGGCATTCATCGTTTACGGTGTGGACTACCAGGGTATCTAATCCTGTTTGCTCCCCACACTTTCGTACCTCAGCGTCAGTATCGAGCCAGTGAGCCGCCTTCGCCACTGGTGTTCCTCCGAATATCTACGAATTTCACCTCTACACTCGGAATTCCACTCACCACTCTCGACCTCTAGATTACCAGTATTAAGGGCAGTTCCAG
+
AGFACFGFGGGGGDCFGFFFGGC@FFGGGGGGGFFEGFFDGGGGGGGGGGDFGGGGGGGGGGGGGGFGGGGGGGEGGEGFGGGGGGGGGGGGFGGGFFFGGGGGGGGFGGGGGGGGGGGGGGGFGFGGGAEF=DGGGGGGGGGGGGFFGGGGGGGGFGFGDGGGGGGGGBEDFGGDDGGFEDGGG6=1@FGGG76@BEDGFGFCEFFCCF:FDFFF6A3@FF?F<C:DF@?@6*6AF((4)47?FF<:(32).-.8-66<9<?<2<<>B>F<BB)(1:9A6
@M02352:288:000000000-CKWC8:1:1101:13054:5098 2:N:0:TACGCTGC+AAGGAGTA
TAATCTTGCGACCGTACTCCCCAGGCGGTCTACTTAACGCGTTAGCTCCGAAAGCCACGGCTCAAGGCCACAACCTCCAAGTAGACATCGTTTACGGCGTGGACTACCAGGGTATCTAATCCTGTTTGCTCCCCACGCTTTCGCATCTGAGTGTCAGTGTCTGTCCAGGGGGCCGCCTTCGCCACTGGTATTCCTTCAGATCTCTACGCATTTCACCGCTACACCTGAAATTCTACCCCCCTCTACAGCACTCTAGTTCACCAGTTTCAAATGCAGTTCC
+
DFGGFGGGGGGGGGFGGGCFFGGGGGGD@FGGGGGGFEGGGGGGEGGGGGGEECGGGGGGGGGGGGGGGGGGGDGCFGGGGGGGGGGGGGGGGGFGGGGGGGGGFGFGGGGGGGGGFGGGGFFAADFFGFGGGGGGGGGEFGEGGGGGGGGGGGGGGGGGGGGFGFGGGGGDGGGDGCDF:DECGFGGGGGDCEF?49=DFGFG<FFGDEFG7*69ABFB>FFFGGBDBFFFFFADF:1696??FF2>B(43:266<A6<AFFF>FAAFA4)-6FDFABF
@M02352:288:000000000-CKWC8:1:1101:16446:5189 2:N:0:TACGCTGC+AAGGAGTA
TAATCTTGCGACCGTACTCCCCAGGTGGGATACTTATCACTTTCGCTTAGTCACTGAGAATTAACCCAACAACTAGTATCCATCGTTTACGGCGTGGACTACCAGGGTATCTAATCCTGTTCGCTCCCCACGCTTTCGTCCATGAGCGTCAGTATATACGTAGTAGACTGCCTTCGCAATCGGTATTCTAAGTAATATCTATGCATTTCACCGCTACACTACTTATTCTATCTACTTCCGTATAACTCAAGTCAACCAGTATCAAAGGCAGTTCCATAGTT
+
GFGFGGGGGGGGGDFFGGGGGGGDGGGGGGGGGGGGGGGGGGGGGGGGGGGGGGGGGGGGGGGGGGGGGGGGGGGGGGGG9<FGGGGGGG>:FGGGGGGGGGGGGGGGGGGGGGGGGGGGGGGDEGGGGGGGGCGDGGGGGGGGFFGDGGGGGGGGGGGGGGGGGGGGGFGGGGGGGGDBFGEEDGGFGGCGFFFFF6BFFGFGCF>7=EFFCEBDGADEEFF8CDFGFFFFFFEFCE3;@@DEF<3>;@<EFFFF?F@<FFBFF9:(4:B?4:FAFFB96
@M02352:288:000000000-CKWC8:1:1101:9057:5193 2:N:0:TACGCTGC+AAGGAGTA
CAATCTTGCGATCGTACTCCCCAGGTGGGACACTTATCACTTTCGCTTAGTCACTGAGATAAATCCCAACAACTAGTGTCCATCGTTTACGGTGTGGACTACCAGGGTATCTAATCCTGTTCGCTCCCCACGCTTTCGTCCCTGAGCGTCAGTATATACGTAGTAGACTGCCTTCGCAATCGGTATTCTAAGTAATATCTATGCATTTCACCGCTACACTACTTATTCTATCTACTTCCGTATAACTCAAGTCAACCAGTATCAAAGGCAGTTCCATCGTT
+
E<6CEFGFDCDC@@-ECFFEFED@CCE@7E<CC<,EEGFFEGGGGG7F7FFC<F@<AC,66@@<F,9EFFFGGGFCC,E,CC<<BFC<??F:,4B:7,:<F@4F=@B94=E?F9===,?9@@?@@FF7@FCF==FGC=46++3,,===CEGC=@E889@@DF,63C;3>D?8,,+399+9FC;*C7,@:7:+B;B?E>FDF7FCAA9@BC1*7?@DGFF4@4*1:+0+/B8B7;>3)9716?D4?C7.)=4<7<5=3<FAF?C3?>4@BB6:5)*.*-(-,
@M02352:288:000000000-CKWC8:1:1101:7532:5213 2:N:0:TACGCTAC+AAGGAGTA
CATTCTTGCGAACGTACTCCCCAGGTGGGATACTTATCACTTTCGCTTGGCCGCCCAGGCCTCAAGGACCCGGACAGCTAGTATCCATCGTTTACGGCGTGGACTACCAGGGTATCTAATCCTGTTCGCTCCCCACGCTTTCGTCCATCAGCGTCAGTATATGGTTAGTCAGCTGCCTTCGCAATCGGTGTTCTATGTAATATCTATGCATTTCACCGCTACACTACATATTCCGCCAACTTCACCATAACTCAAGACGACCAGTATCAAAGGCAATTCTA
+
GGGGGGGGGGDGGGFCFGGGGGGGFGGGGGGGGGGGGGGGGGGGGGGGGGGGGGGGGGGFGGGGGFFDFGGGGGGGGGGGGGGGGFGGGGGGGGGGGGFGGGGGGGGGGGGGGGGGGFGGGGGGGGGDEEDGGFDGGGGGGG>@EEGGGCEGGGGGGFFFFGGG?GFCDFCFGG4DGGGFFGGGG?EGGGGGGFFFFFF=ADFGFFFGGFF=FAEFGE>F>3<A@C?GBFF??FBB(4>??AAA)<?FF?0)-<B?A?E916>BFA<9>AA5?0:1?>FA2
@M02352:288:000000000-CKWC8:1:1101:6059:5300 2:N:0:TACGCTGC+AAGGAGTA
CAGTCTTGCGACCGTACTCCCCAGGTGGGATACTTATCACTTTCGCTTAGTCACTGAGAATTAACCCAACAACTAGTATCCATCGTTTACGGCGTGGACTACCAGGGTATCTAATCCTGTTCGCTCCCCACGCTTTCGTCCATGAGCGTCAGTATATACGTAGTAGACTGCCTTCGCAATCGGTATTCTAAGTAATATCTATGCATTTCACCGCTACACTACTTATTCTATCTACTTCCGTATAACACAAGTCAACCAGTATCAAAGGCAGTTCCATAGTT
+
FGGGFFGGGGGGGGC@GEGGCGGGGGGGGGGFGGGGGGGGGGGGGGGGEFEFGGGGGGGGGGGGGGGGGGGGGFGGGCFFGGGGGGGGGCF@FGDFGGGGGGGGGGEEFGFGGFGFGFCFGGGGGC7DGD8FG:CCGGGDDCFEFGGDEGEGFGGGGGG@EEGECFCGGGGGGGGGGGD*;FECCFFFFGGGGEFEEFFGF@@FCFCGGGC*:BFFGFF)(;4;:><DE6+@:@CE??ED@D@FCE)53=BD<><?8?>AFFFBBBFF?:1:<B*6@42:)
@M02352:288:000000000-CKWC8:1:1101:6042:5303 2:N:0:TACGCTGC+AAGGAGTA
CAGTCTTGCGACCGTACTCCCCAGGTGGGATACTTATCACTTTCGCTTAGTCACTGAGAATTAACCCAACAACTAGTATCCATCGTTTACGGCGTGGACTACCAGGGTATCTAATCCTGTTCGCTCCCCACGCTTTCGTCCATGAGCGTCAGTATATACGTAGTAGACTGCCTTCCCAATCGGTATTCTAAGTAATATCTATGCATTTAACCGCTACACTACTTCTTCTATCTACTTCCGTATAACTCAAGTCAACCAGTATCAACGGCAGTTCCATAGTT
+
DFGE<FGGFGGEEFGG7FA@E,EEFGFCGGGGGCFGFFGEGGFAFGGGGGGFFFFGGFGFFF9FGFFGGDD<EEFDFGCGDFGEFGGGGGGGDEEGG:E<F@FGGGG8,5CEGGF9E9,C=;FCFGDFEDGGGGDFG8DGGD:=,8,=CCGG9,@CGGGFC:DB,=FFCCFDG,C5*:599DD99FG,,=<:C69;E+=+1+++768C+4=*:A2)/*(96A3++377<A6AAFF?C9<06(6=3>3;4547;C6=?FF9)6<BF(((-(,.):94=5)6.
@M02352:288:000000000-CKWC8:1:1101:8195:5312 2:N:0:GACGCTGC+AATGAGTA
CTACCTTGCGGTCGTACTCCCCACTCGCATAACTTCACGTGTTTGCTCCCCCACTGAAGGCATCTACGCAACCAACAGCCAGCTCTCATCGTTAAAGGGCTGGCCCACCGGGTAACCACATCTTGTTACCTCCCACTGCTTGCGCATTCCAGTGTCAGTGACTGTTCATTGGGCCCCATTCCCCACGGGTATTCATGCAGATCCCTACGCCTTTCACCGCCACACATGAAATCCTACCCCCCTCTACAGCACTCTAATCCACCAGTTTCAAACCCAGTCC
+
@,C<FEG9EG7B+@FGCFGGG:,+,,,++,,6;CF,,,CCCF,,:<E5E9,@FGD86,66,,6,<,5,+676CF<B=E,4CF,,:,C,,C,:==4,5<++,8B+,4B4F>7F++4,4,+,,,,,CF9,,8,CFG,,,,,7>,+@C@=6,,8,,2@,,8@D,@DG9,3,,,3,,1;*3**+++570@***=5<+81*/+2;+*;*()**2*)0/*1;E8766)(;>*4=>+2:+6)))((-221(,)))5,(.)()*))1)54,3(6)669)))-7<F())
@M02352:288:000000000-CKWC8:1:1101:11506:5347 2:N:0:TACGCTGC+AAGGAGTA
TAATCTTGCGACCGTACTCCCCAGGCGGTCTACTTAACGCGTTAGCTCCGAAAGCCACGGCTCAAGGCCACAACCTCCAAGTAGACATCGTTTACGGCGTGGACTACCAGGGTATCTAATCCTGTTTGCTCCCCACGCTTTCGCATCTGAGTGTCAGTGTCTGTCCAGGGGGCCGCCTTCGCCACTGGTATTCCTTCAGATCTCTACGCATTTCACCGCTACACCTGAAATTCTACCCCCCTCTACAGCACTCTAGTTCACCAGTTTCAAATGCAGTTCCG
+
EFFGGGGGGFGGGD-CB@FGGGGGGGGDEGGGGGGGGGGGGGGGEGGGGGGGGFGFGGGGGEGGGGGGGGGGGGGFGGGGGFGGGGGGGGEGGGGGGGGEFGGGGGGGGGGGGGFGFGFDFFFDGGCGGCGGGGGGGGGGGFEGGGGGGGGCCFGGFGGGGGGGGGFGFGGCEGGGDCCFFGGGDFFG7EGFDCFFAFFCFGF><FFGG55>FF9@279(27<FCF005=6@FBDA<((7>9:?7<<))(38?A<=A)924>??9<<<>B<A<4@AFFDF(
@M02352:288:000000000-CKWC8:1:1101:6502:5354 2:N:0:TACGCTGC+AAGGAGTA
CATTCTTGCGAACGTACTCCCCAGGTGGGTCACTTATCACTTTCGCTTAGCCACTCAAACCGAAGTTCGAACAGCTAGTGACCATCGTTTACGGCGTGGACTACCAGGGTATCTAATCCTGTTCGCTCCCCACGCTTTCGTCCATCAGTGTCAGTATATTATTAGTGATCTGCCTTCGCAATTGGTATTCTATGTAATATCTATGCATTTCACCGCTACACTACATATTCTAACCACTTCATAATAACTCAAGACAACCAGTATCAAAGGCAATTTTACCG
+
GGGGGGGGGGGGGGGGGGGGGGGGGGGGGGGGGGGGGGGGGGGGGGGGGGGGGGGGGGGGGGGGGGGGGFFGGGGGGGGGGGGGGGGGGGGGG@FEFGGGGGGGGGGGGGGGGGFFGGCFGGGGGGGGEGCFGGGGGGGGGGGGGGGGGGGFGGGGGGGGGGGGGGGFGGGGGGGGGGDA57FFFG7DGGFFGFF<AFF7EFFGFFFGGGFFFADFGEBEBFEFFGEGCAFFFFF@<E9EEEE395C<EFFF@4;;@FDB6AFAFFF2::BF?2?9FF<7(
@M02352:288:000000000-CKWC8:1:1101:23703:5358 2:N:0:TACGCTGC+AAGGAGTA
CATTCTTGCGAACGTACTCCCCAGGTGGGTCACTTATCACTTTCGCTTAGCCACTCAAACCGAAGTTCGAACAGCTAGTGACCATCGTTTACGGCGTGGACTACCAGGGTATCTAATCCTGTTCGCTCCCCACGCTTTCGTCCATCAGTGTCAGTATATTATTAGTGATCTGCCTTCGCAATTGGTATTCTATGTAATATCTATGCATTTCACCGCTACACTACTTATTCTATCTACTTCCGTATAACTCAAGTCAACCAGTACCAAAGGCAGTTCCAACG
+
GG<DFGGFFGGGGGEEGGDGGEGCGGFGDFFGGGGGGGGGGGGGGGGGGGGGGGGGGGF@FFEGEGGGGFGGGGGGGGGGGGGGGGGGGGGGDEGEFGGGGGGGCGGGDEFGFGGGFGAFFFFEE@FGGGEGGGG7CFFGFEEEGFGGCFGGGGGGGCAEGGFGCCFFFFGGG?FGFD5<BGD6CEGFGG7CCFFCCFF@CGFCEAAFFGFGGFFFGBFFFFEFC@<FCF=:@667EFEEF?;8@;ECCE@F8?CFEF:8:)-)).868(..-(*6@<),(
@M02352:288:000000000-CKWC8:1:1101:6517:5367 2:N:0:TACGCTGC+AAGGAGTA
CATTCTTGCGAACGTACTCCCCAGGTGGGTCACTTATCACTTTCGCTTAGCCACTCAAACCGAAGTTCGAACAGCTAGTGACCATCGTTTACGGCGTGGACTACCAGGGTATCTAATCCTGTTCGCTCCCCACGCTTTCGTCCATCAGTGTCAGTATATTATTAGTGATCTGCCTTCGCAATTGGTATTCTATGTAATATCTATGCATTTCACCGCTACACTACATATTCTAACCACTTCATAATAACTCAAGACAACCAGTATCAAAGGCAATTTTACCG
+
GGGDFGFGGGGGGFFFEFFGGGGGFGGGGGGGGGGGGGGGGGGFEGGG7DCFGGGGGGGGGGGGGGFFGGGGGGGGGGGGGGGGCFGGGGGGGGGGGGGGGGGFGFGGGGGG9FGGGG?AFFGGBFFGGG7DEGCEGGFG@EEGDGGGGGAFGGFDFGGGGFDFAFCGGGGFGFFFGGGEBDAFGGEGGECGGFFFCFFF6CFGFAFF@FFFFB@EGA=>BFFFD=?CCFFFFF?@(;47CEFCEC<@;@AF<=;;;D>:?<F949AAF060807<FAA7-
@M02352:288:000000000-CKWC8:1:1101:21904:5369 2:N:0:TACGCTGC+AAGGAGTA
TAGTCTTGCGACCGTACTCCCCAGGCGGCGCGCTTAACGCGTTAGCTCCGGCACAGAAGGGGTCGAGTCCTCCTACACCAAGCGCGCACCGTTTACTGCCAGGACTACAGGGGTATCTAATCCCTTTCGCTACCCTGGCCTTCGTACCTCAGCGTCAGTAAATGTCCAGCAGGCTGCCTTCGCCATTGGTCTTCCTCTCGATATCCACGCATTTCACTGCTACACCGAGAATTCCACCTGCCCCTCCATTACTCTAGTCTGGCAGTATCGGGTGCAGTTC
+
<FGGEGGGGGGGGGGGGGGGGGGGGGGGFGGGGGGGFFGGGGGGGGGGGGGGGGGGGGGGGGGGGDEDGGDGGGGGGGGGGGGGGGGGEFGDGGGGGGFFFFGGF,<>FFFGGGCGGGGGGGGGGGGGGGGGEGGFGGGGGGGGGGGGGGGGGG8EGGGGGF@?FGFGGGGGGGGFGFDFFGG5*:CFGGFDGAFAFFFGFFFGF?FDDGFDD=4=FBAFFFFFGFBGBEFF=4<BDFBBF?6:?F6?B224).6BAAFAB0),:3<9A?F>(4BFF>64
@M02352:288:000000000-CKWC8:1:1101:14162:5401 2:N:0:TACGCTGC+AAGGAGTA
TAATCTTGCGACCGTACTCCCCAGGCGGTCTACTTAACGCGTTAGCTCCGAAAGCCACGGCTCAAGGCCACAACCTCCAAGTAGACATCGTTTACGGCGTGGACTACCAGGGTATCTAATCCTGTTTGCTCCCCACGCTTTCGCATCTGAGTGTCAGTGTCTGTCCAGGGGGCCGCCTTCGCCACTGGTATTCCTTCAGATCTCTACGCATTTCACCGCTACACCTGAAATTCTACCCCCCTCTACAGCACTCTAGTTCACCAGTTTCAAATGCAGTTCCG
+
CFGGGGGGGGGEGGGGGGGGGGGGGGGGFGGGGGGGGGGGGGGGGGGGGGGGGGGGGGGGGGGGGGGGGGGGGGGGGGGGGGGGGGGGGGGFGGGGGGGGGGGGGGGGGGGGGGGGGGGDFGGGGGGGGGGGGGGGGGGGGGGGGGGGGGGGGGFGGFCEGGGG?CCGGGGDCGGGGGGFFGGGGFGGGGGGDEFEFFFCBFFGABF3CGBDGFAFF:6>>EFFGFFF7FF=BFBAA(49BBFFDFFFFFF73<A455B9<A3:6:2>BA))6AF>FBA>3
@M02352:288:000000000-CKWC8:1:1101:17012:5408 2:N:0:TACGCTGC+AAGGAGTA
CATTCTTGCGAACGTACTCCCCAGGTGGGTCACTTATCACTTTCGCTTAGTCACTTAGCTAACGCCAAACAACTAGTATCCATCGTTTACGGCGTGGACTACCAGGGTATCTAATCCTGTTCGCTCCCCACGCTTTCGTCCATGAGCGTCAGTACATACGTAGTAGACTGCCTTCGCAATCGGTATTCTGTGTAATATCTATGCATTTCACCGCTACACTACACATTCTATCTACTTCCATATGACTCAAGTCAACCAGTATCAAAGGCAGTTCCATAGTT
+
GGGGGGGGGGGEBCFGGGGGGGGGGGFGGFGGGGGGGGGGGGGGGGGGGGGGGGGGGFGGGGGGGGGGGGGGGGGGGGGGGGGGGGGGGCGEGGGGGGGGGGGGGE@FGEFGGGGGGFFFFGGCCFGGEGGGGCGGGGGGGDGGGGDDGGGGDFFFGGDF9CGGGGGGGGGGGGGGDGDEFGGGGGGGCFCGGFF48+=BFGF8<AFG+=FD<B@BEFF<5A;ACFFGFFF=FFCECFF4??C?CF<9??75ADFF?BF<))4<<BF:6<6?54FA7>?94
@M02352:288:000000000-CKWC8:1:1101:13084:5420 2:N:0:TACGCTGC+AAGGAGTA
TAATCTTGCGATCGTACTCCCCAGGTGGGATACTTATCACTTTCGCTGAGTCACTGAGCTACTGCCCCCCAACTACTGTCAATCGTTTACTTCGTGGACTACCAGGATAACTTATCCTGTTCGCTTTTCACGCCTTCGCCCATTAGCGTCAGCACAGACGTAGTAGACTGCATTCGCAATCGCTATTCTGTTTACTAGATATGCCTTTCACCGCTACCCTACACATTCGATCTACTTCCACATACCCCGAGTGCACCAGTGTCAAAGTCCGTTCCAAAG
+
6EGDGF9C@@+-9+;CF<C6;,C7<,,6+<6CAEFG,,CF,C@,,@@,7C,C@F9C,666,9,6EFG,+@=8F,C,6,C9,9C5,:,:,,,,,8,9+4?,,,BB::+BF9F,,:,9=,,,=,++@+4,4,C,B+,+C+++++3,7B8+@EG+,26,,,,+8>,6>,,,5@,,@,=+99*9993,*455,,5+5:=<*++2+5++*3:*21+*18(:?)(*0;3;D*7+);1.);C5)))))(63),(((.1,4.4*1()-)6-)).)).)-4)4)6*),
@M02352:288:000000000-CKWC8:1:1101:26088:5460 2:N:0:TACGCTGC+AAGGAGTA
CATTCTTGCGAACGTACTCCCCAGGTGGGTTACTTATCACTTTCGCTTGGCCACTCAGTACTTAATCGTACCAAACAGCTACTAACCATCGTTTACGGCGTGGACTACCAGGTTATCAAATCCTGTTCGCTACCCAAGCTTTCGTTAATCAGCGTCACTATATTGTTAGTGATCTGCCTTCGCATTTGGTATTCTATGTACTATCTACCCATTTCACCGCTCCCCTACCTATTCTACCCCTTTCACAATCATTCAATCCTAACAGTATTAATGGCAGTGC
+
,@F;6EG,<B+@@CFG<CFG88<,,CCC+7CDFGGDFAAFFFCF:@FDDCCCDFG89<E,CFCEFGGGFGG=F,,,CFFD9,CF<E<,C,==CFFC:B=+@+4:?F,,BFC7,5C,,,9,4AFF9B5E8CG>B<3E8E6=3E6@83++7@,,,66A++38,,,,7FEACFA9D,2<=>;=09C9*1@,,=9:+*+/*==F+2=:6++++/*2+198F89=5)50*23>(6+2:1<5).(((/47C3C)7.675));..)-).(4<6<6).))6))().()
@M02352:288:000000000-CKWC8:1:1101:26071:5469 2:N:0:TACGCTGC+AAGGAGTA
CATTCTTGCGAACGTACTCCCCACGTGGGTTACTTATCACTTTCGCTTGCCCACTCAGTACTTAATCGTACTAAAGAGCCAGTAACCATCGTTTACGGCGTGGACTACCATGGTATCTCATCCTGTTCGCTACCCACGCTTTCGTTCATCATCGTCAATATATTGTTAGTTATCTGCCTTCGCAATTGGTATTCTATGTAATATCTAATCATTTCACCGCTACACTACATATTCTAACCACTGCACATTAATTCAAGACTAACTGTATCAATGGCAGGCC
+
;,B@FEF@EECC7FFEGFGGGC,+6C,68@EDEFG9EGG@EGDFD>F,4,:CFGGC<FC9<E<<,C<<CAF,<F,6CCC,CFFEEFGCFGGG8,,C,@++@:CFACF@FG,FA?E,44,4,A,E9F,;+B>:FG>,868EB+,@@E=?,3,,@,38+3=9,,3@,EE9,@,3EE7@FFFA6*@*95E,,=,=CA+*2+=51+1CA1+5+,+==8?8F8(((2(;?8;F31+;:7).9.13;@).71411>;<?C.+17;)=E1)..-4:456-()4)((,
@M02352:288:000000000-CKWC8:1:1101:13040:5480 2:N:0:TACGCTGC+AAGGAGTA
CAATCTTGCGATCGTACTCCCCAGGTGGGACACTTATCACTTTCGCTTAGTCACTTAGCTAATGCCAAACAACTAGTGTCCATCGTTTACGGCGTGGACTACCAGGGTATCTAATCCTGTTCGCTCCCCACGCTTTCGTCCATGAGCGTCAGTATATACGTAGTAGACTGCCTTCGCAATCGGTATTCTAAGTAATATCTATGCATTTCACCGCTACACTACTTATTCTATCTACTTCCGTATAACTCTAGTCAACCAGTATCAAAGGCAGTTCCATAGTT
+
C9FFFGGDFGGGDCEGFDFGG7E@CG@FFCCDFGGFFGFGGGGGCDEEEGGGGGGGFGFGFGGDFFGDGGGDFFGFGGGGGAFGCFG<FGGCGGGGG=B=?EG,AEEEFFGGGGGF9;FAFF::4EFDBEGGGGG7FGEGGDFGFDFGGGGGFFFEAAFGGGGGCCCECCFBFFDGGGGFAGGGFGGGGC<9CE+AE9EDF9+2>FFFGGCGGFB;*93*6A61@FFF?AAFFFE3EE)8=016<C<7)9)7;<?*5;);>9<2>44((43142@2=)2<6
@M02352:288:000000000-CKWC8:1:1101:6875:5512 2:N:0:TACGCTGC+AAGGAGTA
TAATCTTGCGACCGTACTCCCCAGGCGGAATGCTTAATCCGTTAGGTGTGTCACCAAGTTGCAAGCAACCTGACGACTGGCATTCATCGTTTACGGCGTGGACTACCAGGGTATCTAATCCTGTTCGCTCCCCACGCTTTCGTCCATGAGCGTCAGTACATACGTAGTAGACTGCCTTCACAATCGGTATTCTGTGTAATATCTATGCATTTCACCGCTACACTACACATTCTATCTACTTCCATATGACTCAAGTCAACCAGTATCAAAGGCAGTTCCAT
+
FFGGGGGGGGGGGGFFGGGGGGGGGGGGFGGGGGGGGDFGGGGGGGGGGGGGGGGGGGFGFGFGGGGEFGGGGGGGGGGCFEGGGGGGGGGGGGGGGGGGDEGAF?DFGDGF8EDEDFFGGGGGGFGGGGGGGGF>8EGDGGGGGCGFFFGGGGEGG9FGF;EGC9FE,<9DFCFFGGG967AFFCCEEFFGFFFCECFGFGFFEFFD>FFFGC?FG>>BBF@6C44D=;AAF+6:A)-:<A7A>62).4<BD02/6)=<7?(626):A))(437:BA)))
@M02352:288:000000000-CKWC8:1:1101:6896:5512 2:N:0:TACGCTGC+AAGGAGTA
TAATCTTGCGACCGTACTCCCCAGGCGGAATGCTTAATCCGTTAGGTGTGTCACCAAGTTGCAAGCAACCTGACGACTGGCATTCATCGTTTACGGCGTGGACTACCAGGGTATCTAATCCTGTTCGCTCCCCACGCTTTCGTCCATGAGCGTCAGTACATACGTAGTAGACTGCCTTCGCAATCGGTATTCTGTGTAATATCTATGCATTTCACCGCTACACTACACCTTCTATCTACTTCCATATGACTCAAGTCAACCAGTATCAAATGCAGTTCCAT
+
EC<FEFGGGGGGGG@F:FGGFG8BFFGGGGGCEFGGGFGEGGGGGGGFFDGFGGGGG8FGGGGGEGGFGGGGGGGGGDGGG8FGGGGGGGGGGGGDGGGGGGGGGGGGGGGFECGGGGGGGGFGGFGGGGGGFEFGGGECG6FGGEGCFDGGEECEGC,BC9BCGF,>,D?EFGGC7FGFBDGEGFCC@CECGCACEFCG+;;+7F+++=A:C7);=>@;BFDADGF4()99?=>>4<A<BF<<A24)6<)40829))98?F:<<AA2><)6))19@DFB)
@M02352:288:000000000-CKWC8:1:1101:12690:5515 2:N:0:TACGCTGC+AAGGAGTA
CAGTCTTGCGACCGTACTCCCCAGGTGGGATACTTATCACTTTCGCTTAGTCACTGAGAATTAACCCAACAACTAGTATCCATCGTTTACGGCGTGGACTACCAGGGTATCTAATCCTGTTCGCTCCCCACGCTTTCGTCCATGAGCGTCAGTATATACGTAGTAGACTGCCTTCGCAATCGGTATTCTAAGTAATATCTATGCATTTCACCGCTACACTACTTATTCTATCTACTTCCGTATAACTCAAGGCAACCAGTATCAAAGGCAGTTCCATAGTT
+
EECEFGGDGG@FEEGFGGGGGGG@DECGEDGGGGGG9FEGGGCCC:,FGGGGGGGGGGG9FCFCFCF,C@<FF<EFFGGFFAEAC?D?<FGEGGCEGEFFF@FFFG7FG,E<FCGFFAFE=F+88E@FE=CCGCGFGGGGG>,3@,=CEEG+7;ECE9B8;>D>>,E;C7DEFFC9DDGFFFC>DFC:;D:+=<+9*1+41=BD5B>++48CDD0)*083(263@7);<76C6=><CF32@@1477>AA37)(.4>42;4))-)6)6(((((.48<F23<5
@M02352:288:000000000-CKWC8:1:1101:13264:5521 2:N:0:TACGCTGC+AAGGAGTA
CAATCTTGCGATCGTACTCCCCAGGTGGGACACTTATCACTTTCGCTTAGTCACTTAGCTAATGCCAAACAACTAGTGTCCATCGTTTACGGCGTGGACTACCAGGGTATCTAATCCTGTTTGCTCCCCACACTTTCGCACCTCAGCGTCAGTATCGATCCAGTGAGCCGCCTTCGCCACTGGTGTTCCTCCGAATATCTACGAATTTCACCTCTACACCCGGAATTCCACTCCCCCCTCTCGAACTCAAGACCAGGAGTTTAAGAGGCAGCTCCAGGGTG
+
GGGAFFGGGGCGGGGGGGGGGGGGGCFEEGFFFFGGE9@FGGGGGGGGGGFGGGGGGGGGGCFGFGGFDDFGGFGAFECEAF?D7FFGFGGGDECC7CGFFFGGEGD<FCFGGGG,EFDFGGB?AF=+@FC@F=7=EEGGGE,@=DFCGGGG;=FFEF,3>FFGG<BDCGGGCECGGGDE5CC:9FEGC,>DDB*5(1+8B:?55F:D@7B*;F3=C83(.=,=5<@G9+;F).6;(-,337?:3:64<2543:BF?2>27)6<A<2?0::(35)5???23
@M02352:288:000000000-CKWC8:1:1101:22572:5529 2:N:0:TACGCTGC+AAGGAGTA
CAATCTTGCGATCGTACTCCCCAGGTGGGACACTTATCACTTTCGCTTAGTCACTGAGGTAAACCCCAACAACTAGTGTCCATCGTTTACGGCGTGGACTACCAGGGTATCTAATCCTGTTCGCTCCCCACGCTTTCGTCCATGAGCGTCAGTACATACGTAGTAGACTGCCTTCGCAATCGGTATTCTGTGTAATATCTATGCATTTCACCGCTACACTACACATTCTATCTACTTCCATATGACTCAAGTCAACCAGTATCAAAGGCATTTCCATAGTT
+
GFGGGFGGGGDFFCFFGFFGGCGBFFFFGGGFGGGGGGGGGGGGCGGG@GFGGGGGG@FCFGGGGGGEGGGGGFFDGGGGGGGFGGGGFGGFGGEGGGGFGGGGGGFGGGGFFGGGGGEDGGDGGGGGECGGGFEFGGGGGGGGCGGGGCGEGGGGGGGGFFGGGG9FGGGGCCFGGDGFFGGGGGGGGEFFGFFEEFFCFD8;>FCGGGFGGF>DGFD3;FEFGG<D?F7:;FCE?E365)9?<EFEFEEE3)?A?BFAA<92<A:?FF))5)8<8<7-6
@M02352:288:000000000-CKWC8:1:1101:8273:5606 2:N:0:TACGCTGC+AAGGAGTA
CAGTCTTGCGACCGTACTCCCCAGGTGGGATACTTATCACTTTCGCTTAGTCACTGAGAATTAACCCAACAACTAGTATCCATCGTTTACGGCGTGGACTACCAGGGTATCTAATCCTGTTCGCTCCCCACGCTTTCGTCCATGAGCGTCAGTATATACGTAGTAGACTGCCTTCGCAATCGGTATTCTAAGTAATATCTATGCATTTCACCGCTACACTACTTATTCTATCTACTTCCGTATAACTCAAGTCAACCAGTATCAAAGGCAGTTCCATAGTT
+
GGGGGGGGGGEGDGGGGGGGGGGGGGGGD@FGGGGGGFGGGGGGGGEF,FFGGGGGGGFGGGGGG9FGFGGGGGGGGGFCGGGGGGGGFGGEGGGGGGGGFGGGFF+BEGGFGGGGGGFEGGGGGDFGGGGBG>>FCGGGGGFGFGFDGGGGGGGGGGGFGG7+,@;;;7CGGFF>DGGFFGDEFGF;FFGFFCC4?=>CCGFDCFAFCE6>DE>FGFF4(2;++:)+):AAA6>C9)=<F0;E73>388;EABD4:85665<BA)6(1(-44<*)1::B>
@M02352:288:000000000-CKWC8:1:1101:27139:5739 2:N:0:TACGCTGC+AAGGAGTA
CATTCTTGCGGACGTACTCCCCATGTGGGATGCTTATCGCTTTAGCTTCGCCGCCCAGGCCTCCAGGACCCCGACAGCTAGTATCCATCGTTTACAGCGTGGACTACCAGGGTATCTAATCCTGTTCGCTCCCCACGCTTTCGTCCCTCAGCGTCAGTATATGTTTAGTCAGCCGCCTTCGCAATCGGTGTTCTATGTAATATCTATGCATTTCACCGCTACACACCATATTCCGCCAGCTTCACCATCACTCAAGACGACCAGTATCAATCGCATTTCTA
+
GF,,<FFFGF++8CFDF@FGGD@,E,<,,,C,CFFG<,,8<FF<<EGG,@,B@F:@C@D7,?6,CE,,:DF7+>FE+BBFEFEGGGGFGEGGGGG9?FFF:FGGGGGGGFGEGDFFGGGDFGGAGDA8CEGGDGAE7CEEDGG33@+8CFFGEEGGDG,,3FF,3@C,276,D,*;?9DF;D5**4*:C5CDG3+))3+38+8@<AC7C+AGGF?FF>>B>D);*9(/)196?B?FF((-.)9.5>BB247:<:>@4(796;9(6)-6<A))-4;(<96))
@M02352:288:000000000-CKWC8:1:1101:14694:5748 2:N:0:TACGCTGC+AAGGAGTA
TAATCTTGCGACCGTACTCCCCAGGCGGATAACTTAATGCGTTAGCTGCGCCACTCAAGCTCTATGAGCCCGAACAGCTAGTTATCATCGTTTACGGCGTGGACTACCAGGGTATCTAATCCTGTTTGCTCCCCACGCTTTCGCACCTCAGCGTCAATAATTGTCCAGTAAGTCGCCTTCGCCACTGGTGTTCTTCCGAATATCTACGAATTTCACCTCTACACTCGGAATTCCACTTACCTCTCCAATATTCTAGCTCACCAGTTTCAAGGGCAGTTCCG
+
GGGGGGGGGGGGGGGGGGGGGGGGGGCGGGGGGGGGGGGGGGGGGGGGGGGGGGFGGGGGGGGGGGGGGGGGGGGGDGFGGGGGGGGGGGGGGGGGGGEGGGGGGGGGFGGGGGGGGGGGGGGGGGGGGGGGGGGGGGGGGGGGGGGFGGGGGGGGGGGGGGGGGGGGGEFGGGGGDGGFFGDGGGEG?7CDGEACC5;DEFFFCCFFDFAFGFFFGFFFAFFFFG?D9>>FFFBFFFFFFFF28?B22))6<><@AA?3<?21ABFF>447(4.(.6>D1
@M02352:288:000000000-CKWC8:1:1101:27128:5752 2:N:0:TACGCTGC+AAGGAGTA
CATTCTTGCGAACGTACTCCCCAGTTGGGATACTTATCACTTTCGCTGTGCCGCCCAGGCCTCAAGTACCCGGACAGCTAGTATCCATCGTTTACGGCGTGGACTACCAGGGGATCTAATCCTGTTCGCTCCCCACGCTTTCGTCCATCAGCGTCAGTATATGGTTAGTCATCTGCCTTCGCAATCTGTGTTCTATGTAATATCTATGCATTTCACCGCTACACTACATATTCCGCCAACTTCACCATAACTTAAGACGACCACTATCAAAGCATATTCAA
+
@@@6CFGC<FCCEGGGFGGGGEF,,66C+,CFFEGGGFC@EC,<8:@,8C<CFC@+BF7F@<,:CA:6,9E:7BF>,CEF,EFEF,B?EFDF+B<:B:@+++BAFG8F<EF>+++@,EFFGGFFDC,=@EG@D+,@CE>++@@@6>CGGGC?:@*4@7,=3E,5,7?,2@,,6::8C*2999EG<F7,11,;8*+9*4=FA7BGCFA+;+:@+AE69).37DEFD7@6;+;A=F4(4((-..6)).37)7?>)-.*)482(3>(((64))).((*.*-6.)
@M02352:288:000000000-CKWC8:1:1101:19137:5805 2:N:0:TACGCTGC+AAGGAGTA
TAACCTTGCGGCCGTACTCCCCAGGCGGTCTACTTATCGCGTTAGCTTCGCTACTCACGACTTAAAGTCACAAACAGCTAGTAGACAGCGTTTACGGTGTGGACTACCAGGGTATCTAATCCTGTTCGCTACCCACACTTTCGCACATGAGCGTCAGTCTTTGGCCAGGGAGTCGCCTTCGCCACTGATGTTCCTCCAGATATCTACGCATTTCACCGCTACACCTGGAATTCCACTCCCCTCTCCAAGACTCTAGTCTGCCAGTTCTAAATGACAATCC
+
CGGGGGGGGGGGGDE;F@AFCGGGGGDGGGGGGGGFFGGGGGGGGGGGGGGGGGDFFFGCFGGGGGGGGCGGGFGGGGGGGGGGGGGGGGGGGGGGDGGGGGGGGGGDFCGGGGGGGGGGGFGGGGGGEGDEGFGGGGGGGGGGGGGGFG?FEGGGDDFGGGGGGFGGGGCEEFDGGGDFFG=:DFFFGCGFFEC3;FAFACFGEFFGGDFGGCCF+5:@9@?FGGF7:F4@F?<D>BFF1(3:B?A:2:?>:44/5>FFAFB)46<2664:)5?)9<B1
@M02352:288:000000000-CKWC8:1:1101:5400:5927 2:N:0:TACGCTGC+AAGGAGTA
TAATCTTGCGACCGTACTCCCCAGGCGGTCTACTTAACGCGTTAGCTCCGAAAGCCACGGCTCAAGGCCACAACCTCCAAGTAGACATCGTTTACGGCGTGGACTACCAGGGTATCTAATCCTGTTTGCTCCCCACGCTTTCGCATCTGAGTGTCAGTGTCTGTCCAGGGTGCCGCCTTCGCCACTGGTATTCCTTCAGATCTCTACGCATTTCACCGCTACACCTGAAATTCTACCCCCCTCTACAGCACTCTAGTTCCCCAGTTTCAATTGCAGTTCC
+
E<DEFGGGGGGGCFFGGGGGGGG:DFCFB7FCFGFGFGGECGGGGDCGGGGGG>FDFGECFEGFGGGGGGGGFGGGGGEGGEG9FGGGGGGGFGGGEGFGGGGGGGGGGGGGADGGGGFGGDFGGGGD;>FGGGGGGGDGGGCEDC889CCACFFCCF92@F9DDFGFGD,=5:CDCDG=;G5CDCF6AEF7CCF?EFFFFFF@CFFGGEDDFFFF?>>F9B?FC5(9:*88FFAF>12;>B:BAB<D:717>96866*.5:81.:<B2:)63)1,9)-.
@M02352:288:000000000-CKWC8:1:1101:23335:5942 2:N:0:TACGCTGC+AAGGAGTA
CAGTCTTGCGACCGTACTCCCCAGGTGGGATACTTATCACTTTCGCTTCGTCACTGCGCTAATGCCCAACAACTAGTATCCATCGTTTACGGCGTGGACTACCAGGGTATCCAATCCTGTTCGCTCCCCACGCTTTCGTCCATGAGCGTCAGTATATACGTAGTAGACTCCCTTCGCCATCGGTATTCTAAGTAATCTCTATGCATTTCCCCGCTACACTACTTCTTCTATCTACTTCCGTATAACTCAAGTCAACCAGTATCAAACGCAGTTCCCTAGTT
+
FEDFF<E<FE+FFGGGGFGGGGD,66,6@D@8FDF,6EEFAF<FEGGD,@:C@GCE<8@BC@6<FFG8=FCFG8<CEFEFGECFCADB,AB+@+848+EF,FGFFE+:,8E,9AFEEE?FEFCG+BFGG8E:F+8:>=DGGCC;38D?@E>C3EFCC3FCCGC>D,,@>,3>8<CF4*3?AC8?6*<CF9,=+9C*>BFFFFAGEFA:7+2>D32)=A@94A9C+:);<68F@6CD<DAB),3:2-424(,.:):FFF:9))6<9<)42(,,667)*)4-.
@M02352:288:000000000-CKWC8:1:1101:15219:5953 2:N:0:TACGCTGC+AAGGAGTA
TAATCTTGCGACCGTACTCCCCAGGCGGTCTACTTAACGCGTTAGCTCCGAAAGCCACGGCTCAAGGCCACAACCTCCAAGTAGACATCGTTTACGGCGTGGACTACCAGGGTATCTAATCCTGTTTGCTCCCCACGCTTTCGCATCTGAGTGTCAGTGTCTGTCCAGGGGGCCGCCTTCGCCACTGGTATTCCTTCAGATCTCTACGCATTTCACCGCTACACCTGAAATTCTACCCCCCTCTACAGCACTCTAGTTCACCAGTTTCAAATGCAGTTCC
+
BEGGEGGGFGGGGEEFGGGGGGGDFGGD@FEFGGGGGGGGGGGGG@<FGGGGG:FEFEFGGGGGGGFGFGFGFGE<F<EFGBEFFGGGGCFGGGGGGGGGGGFDEFCCGGGGEFGFEFGGAFFGGGGGGGGFGGGGEGEDGGGGGEGFGGCAE,,2DFGGGGGGG?;FEDGGGGG3D:>A>GGGGGGF9FFFCEFFF6FFFGFGFBFGGG>C76<FG37195)8CFB::6@?FFB>4089(1::DFDFF:()52<@4<?AA7),666)46AA4694/<A<
@M02352:288:000000000-CKWC8:1:1101:7333:5962 2:N:0:TACGCTGC+AAGGAGTA
TAATCTTGCGACCGTACTCCCCAGGCGGTCTACTTAACGCGTTAGCTCCGAAAGCCACGGCTCAAGGCCACAACCTCCAAGTAGACATCGTTTACGGCGTGGACTACCAGGGTATCTAATCCTGTTTGCTCCCCACGCTTTCGCATCTGAGTGTCAGTGTCTGTCCAGGGGGCCGCCTTCGCCACTGGTATTCCTTCAGATCTCTACGCATTTCACCGCTACACCTGAAATTCTACCCCCCTCTACCGCACTCTAGTTCACCAGTTTCAATAGCAGTTCC
+
EEFGGGGGGGDGCFFGGGGGGGGECGCCFGDFGGGGGGGGGGGGGGGGGGGGGFFGGFGGGCGGGGGGGGGGGGGCFGGGGFGGGGGGGGGGGGGGGGFGGGGGGGGG@GGEGGGGGG<FGGGGGGGGFFFGGGGGGGGGCGGGGGGGGGABC:DFFG@CFFGEGGGGFDE>EGG:<DCFFGGGGGGG?C?FGFFEAFF7*99><?F*5/.*7@AFF5>>BFDFGDBGF=F60*4<94<BFB:?A>),7(42:AAFBFFFF)).6>2<FA))).=7BAAF
@M02352:288:000000000-CKWC8:1:1101:8278:5962 2:N:0:TACGCTGC+AAGGAGTA
TAATCTTGCGACCGTACTCCCCAGGCGGAATGCTTAATCCGTTAGGTGTGTCACCGAACAGTATACTGCCCGACGACTTGCATTCATCGTTTACGGGCTGGACTACCAGGGGATCTAATTCTGTTTGCTCCCCACACTTTCGTACCCCAGCGTCAGTTTCGAGCCAGTGAAGCGCCTTCGCCACTGGTTTTCCCTCAAATATCCACGACTTTCACCCCTACACTTGGAATTCCACCCACCTCCCTCGAACTCCTGACCTGGAGTTTACAAGTCCGTTCCA
+
GGGFGGGGGG+FFGGGGGGGGGGGGGGGC+D,EFGG,6,CEGGGG,E,@F6CFGD,FG++6E,,C,F,6,C,@++474+5,,,,,,5,,+BF+B+C++++4,B54,B=BFG7+6>,3C<,C;=@FG,,,,8FG=73:3EF,;4,4>,;:8:93**43,,6*1>5C7:DE:,,2*2?4D?)/:*/*+=00*31>)+5()*++3;+)))/)/:C**)9*7,13FB*:D?GA4F9BFB((4??(((((.(,(8?4)),92:*4:(.,32)-6)4.).)(9214
@M02352:288:000000000-CKWC8:1:1101:6456:5981 2:N:0:TACGCTGC+AAGGAGTA
CAGTCTTGCGACCGTACTCCCCAGGTGGGATACTTATCACTTTCGCTTAGTCACTGAGAATTAACCCAACAACTAGTATCCATCGTTTACAGCGTGGACTACCAGGGTATCTAATCCTGTTCGCTCCCCACGCTTTCGTCCATGAGCGTCAGTATATACGTAGTAGACTGCCTTCGCAATCGGTATTCTAAGTAATATCTATGCATTTCACCGCTACACTACTTATTCTATCTACTTCCGTATAACTCAAGTCAACCAGTATCAAAGGCAGTTCCATAGTT
+
GGGGFGGFGGGGGGFGGGGGGGGGFFEGGGGGGGGGGGGGGGGGGGGGDFGGGGGGGGGGGGGGGGGGGGGGGGGGGGGGGGGGDEFFGGGGGGGGGDGGGGFDFC@FG@GG9FEGGGAFGGGGGGGGGGGGGGGGGGFGGGGG9DFGGGGGFGGGGGGGGFFGFGADGFGG?GGGGGGEFF5EGFFGGFFFGAAAFFFGFC@GEFFGCFFGGA2?GFBEEFEF@FE7C768FFEFEEFD@1(6<C<EEE<?C?6A8DFBF>)6)69:??6?DD=<@A:46
@M02352:288:000000000-CKWC8:1:1101:22187:6050 2:N:0:TACGCTGC+AAGGAGTA
TAATCTTGCGACCGTACTCCCCAGGCGGAATGCTTAATCCGTTAGGTGTGACACCAACAAGCATGCTTGCTGACGTCTGGCATTCATCGTTTACGGTGTGGACTACCAGGGTATCTAATCCTGTTCGCTCCCCACGCTTTCGTCCATCAGCGTCAATATAGAGTTAGTGATCTGCCTTCGCAATCGGTATTCTGTGTAATATCTATGCATTTCACCGCTACACTACACATTCTAACCACTGCACTCTAATTCAAGACTAACAGTATCACTGGCAGTTCTA
+
EEGGGGGGGGGGGGEGGGGGGGGCFGEEGGGCFGGFGGGGGGGGGGGGGGCFGGG<AFFGDEAFGGGGGGGGCGGEGGGFGCEFGGFGGGGGCFFG<FFFGGGGGGGCGEGGGGGG,>FGGGGGGGGEGGGGGDGGGGGGGGGGGGGGFGGGGGG6FFGGEGGGGFGEFFGGGCGGGGGFEGEGGGGE@FFGGFFFCFAGFGFGFFFFCF>CCF<ACAFFF6@A6F@GFF=FFF<@?3<E;EF;<?FFFFFF<<)034?7?0...6<<)-6::?BF?<))
@M02352:288:000000000-CKWC8:1:1101:11342:6058 2:N:0:TACGCTGC+AAGGAGTA
CAATCTTGCGATCGTACTCCCCAGGTGGGTTACTTATCACTTTCGCTTAGCCACTCAGACCGAAGTCCAAACAGCTAGTAACCATCGTTTACGGCGTGGACTACCAGGGTATCTAATCCTGTTCGCTCCCCACGCTTTCGTCCCTCAGCGTCAGTATATAATTAGTGATCTGCCTTCGCAATCGGTATTCTAAGTAATCTCTATGCATTTCACCGCTACACTACCTATTTTATCTACTTCCGTATAACTCAAGTCAACCATTATCAAAGGCATTTCCATAG
+
CGGGGGGCFGCFGGGGGGGG<BFC@F,9@F:CFGGGFGDFGGAECFEGEEEGGGGGGF9CFG:@FFFGGC<=FFFFGCF<?FFFGGGGGEFGGFGGGDGGGGGGGGGDE<B=FFB=ACAFEEFGFGGGGGG8F>FCBF,3DEAE=DEFGCEG8E,,73FFFGGG8CCFC,>,>,2@CC5?*CA*31:*>CE7=7CFCFFG6FFGF48CGCCC88(2?BFF@A46*7);?++1++<CEC9EFF;=@3<<A<<?):4BA7)4)644<2)<22(.)-9<?2>4,
@M02352:288:000000000-CKWC8:1:1101:11820:6095 2:N:0:TACGCTGC+AAGGAGTA
CAGTCTTGCGACCGTACTCCCCAGGTGGGATACTTATCACTTTCGCTTAGTCACTGAGAATAAACCCAACAACTAGTATCCATCGTTTACGGCGTGGACTACCAGGGTATCTAATCCTGTTCGCTCCCCACGCTTTCGTCCATGAGCGTCAGTATATACGTAGTAGACTGCCTTCGCAATCGGTATTCTAAGTAATATCTATGCATTTCACCGCTACACTACTTATTCTATCTACTTCCGTATAACTCAAGTCAACCAGTATCAAAGGCATTTCCATCGTT
+
GFFFGGGGGGGGGGGGGGGGGGFGFFFGGCFGGGGGGGGGGGGGGGGGEGGGGGGFFGGGGGEFGGGG@GGGGGDFGFGGGGGGCGGGGGDBFGGG:FFGGGGGFECF<EFGGCFGFFAFFGGGGGGGGCE3F>:BEEGGGCGG>DFGEGGDCGGGGAFGGC:C,@@DFCFGGFG5C74@FD5C*CGGGFC8@?B@EFFGFGFG?FFFD@FC4?@FGFFF;FFF7FEGFAAFFF<EF94;E6;;567>7>)6<66FF6:9).:<49286()--:6AFF683
@M02352:288:000000000-CKWC8:1:1101:19545:6107 2:N:0:TACGCTGC+AAGGAGTA
TAATCTTGCGACCGTACTCCCCAGGCGGGAAGCTTAATGCGTTAACTGCGCCACCGAACAGTATACTGCCCGACGGCTAGCTTCCATCGTTTACGGCGTGGACTACCAGGGTATCTAATCCTGTTTGCTCCCCACGCTTTCGTGCCTCAGCGTCAGTTTTTGTTTAGTAAGCTGCCTTCGCTATCGGTGTTCTTTATGGTATCTATGCATTTCACCGCTACACTACTTATTCTATCTACTTCCGTATAACTCAAGTCAACCAGTATCAAAGGCAGTTCCAT
+
FFGFFGGGGGGGGCCFGGGGGGGGFGGGGE:EFGGGGGGGGGGGGGGGGGGGGGGGGGG:FGGGGFGFGFGGGGGDGG7FGGGGGGGGGGGGFGFGGGGGGGGGGGGGGEGGGGFCF9FGGGGGGGGGGFGGGGGCGGGGGGGGGGGGGGGGCEECFGGGFCCGG9<EG9CGCCFCFGGFEGC:9EEE8:CDGA=<BFFGFGF=>F*::FFFGF9F5>>FB*:FFFFG9FFFFFFFFFA><4<:D6?FFFA42.88<AFA<?:A))))5))((.77FBA9)
@M02352:288:000000000-CKWC8:1:1101:21610:6117 2:N:0:TACGCTGC+AAGGAGTA
TAATCTTGCGACCGTACTCCCCAGGCGGTCTACTTAACGCGTTAGCTCCGAAAGCCACGGCTCAAGGCCACAACCTCCAAGTAGACATCGTTTACGGCGTGGACTACCAGGGTATCTAATCCTGTTTGCTCCCCACGCTTTCGCATCTGAGTGTCAGTGTCTGTCCAGGGGGCCGCCTTCGCCACTGGTATTCCTTCAGATCTCTACGCATTTCACCGCTACACCTGAAATTCTACCCCCCTCTACAGCACTCTAGTTCCCCAGTTTCAAATTCAGTTCC
+
GGGGGGGGGGEGGGGFGGGGGGGDGFCCFGGDGGGGGGGGGGGGGGGGGE7=C=FG8FEGGGGFFGGGGGFGFCFEFG8FGGGFAGFGGGGGGGGGGGEFFGEFGGFFFGGEFGGGGFGGGGFGGGGGGGGFGGCFGGGGFGDEGGGG7CEFGGGFGG@FGGGGGCD:>B58CG3C<DGFFGEECFCFG7CDGEFFF?=>*6*:A*8CGE:C>?AFF52(->47C*8*4*669@AAB0:924::).6)54:2>4.0.:@-4<0::<9<42.6)6*)956<
@M02352:288:000000000-CKWC8:1:1101:13763:6128 2:N:0:TACGCTGC+AAGTAGTA
CAGTCTTGCGACCGTACTCCCCAGGTGGGATACTTATCACTTTCGCTTAGTCACTTAGCTAACGCCAAACAACTACTATCCATCTTTTACGTCTTCTACTACCACGGCATCTAATTCTGTTCGCTCCCCACCCCCTCGTCCATGTGCCTCAGTACATACGTAGTACCCTGCCTTCGCATTCGCAATTCTGTGTACTCTCTATGCCTTTCCCTTCTACACCACACATTCTATCTACTTCCATATCACTCAAGTCATCCATTCTCAAAGGCATTTCCCTATGT
+
GGF,CFGGGE>FFCGFGGGGGGDGGGGGGFGGGGGGGCCCEFEDBFGF7ECFDFC,C9EFFFC,@:++6D,69==,C,,C=F9F,C5<AEF=4,,,,9C,,??F,+4+4@B<AD4,CEA,EG7FC846+>4+B++@CG?C7+3@,CE+EFGC,,6,3@3,87,>3,,@@C,D9ADGD**<E7***;:F,,>@B*4>>FF96D4+.=62:,1++2*8A+(((828*09@C678A+;?37))176))1))(/)/96)+).+))9?))-)(4(.).6=2BA0-.
@M02352:288:000000000-CKWC8:1:1101:17829:6129 2:N:0:TACGCTGC+AAGGAGTA
TAATCTTGCGACCGTACTCCCCAGGCGGAATGCTTAATCCGTTAGGTGTGTCACCGAACAGTATACTGCCCGACGACTGGCATTCATCGTTTACGGTGTGGACTACCAGGGTATCTAATCCTGTTTGCTCCCCACACTTTCGTACCTCAGCGTCAGTATCGAGCCAGTGAGCCGCCTTCGCCACTGGTGTTCCTCCAAATATCTACGAATTTCACCTCTACACTTGGAATTCCACTCACCTCTCTCGAACTCTAGACTGATAGTTTTGGAGGCATTTCCAG
+
FFGGGGGGGGGGGDEFGGGGGGGGGGEGGGGGGGGGGGGGGGGDGGGGGGGGGGGGGGGGGGGGGGGGGGGGGGGGGGGFGFGGGGGGGGGGCGGGGGGGGGGGGFGGGGGGGGGG;EGGGGFGFGCGGGGGGGGGGGGGGGGGGGCGGDGGGGD5EFGGGC@EGGCGFGCFFCDDGGGFFD5EGGFGFFGGGEFDFF4C6CFDEFFDCFFGGCCF9AEFFFFFGFFG)96@?FF47:BB7:23,3(4?B?<<9)*4))5-66:<AF:9(4:0()5B>9A4
@M02352:288:000000000-CKWC8:1:1101:21681:6195 2:N:0:TACGCTGC+AAGGAGTA
TAATCTTGCGACCGTACTCCCCAGGCGGTCAACTTATCGCGTTAGCTGCGCCACTAAAGGGTAACCCCCCCAACGGCTAGTTGACATCGTTTACGGCGTGGACTACCAGGGTATCTAATCCTGTTTGCTCCCCACGCTTTCGTACATGAGCGTCAGTGTTGACCCAGGTGGCTGCCTTCGCCATCGGTATTCCTTCAGATCTCTACGCATTTCACCGCTACACCTGAAATTCTACCACCCTCTATCACACTCTAGTTTGCCAGTTCGAAATGCAGTTCCC
+
C<FFGGGGGGGGGCBFGFFGGGGGGGGFGGGGGGGGGGGGDGGGGGGGGGGGGGGGGGGGGF@FGGGGGGGCGGC@FFFFGGGGGGGGGGGG@GGGGGGGG:FGGFG8DEEGGGGGGGGGFGGGGGGGGFGGGGGGGGGGGGGGGEGGFGGGGGDEGGGG7@EFGEGFGF>FFEGGGGG>BGGGGGGGFEG>GFFE=FCGFDFGFFFG3C>FGFDF=B6B>4:FGGFFFFFFF=ABDFFBFBFFAB<DAB7?BF299:FA2<78<<?0::(4:<?A=4A?
@M02352:288:000000000-CKWC8:1:1101:16335:6253 2:N:0:TACGCTGC+AAGGAGTA
CAGTCTTGCGACCGTACTCCCCAGGTGGGATACTTATCACTTTCGCTTAGTCACTTAGCTAACGCCAAACAACTAGTATCCATCGTTTACGGCGTGGACTACCAGGGTATCTAATCCTGTTCGCTCCCCACGCTTTCGTCCATGAGCGTCAGTACATACGTAGTAGACTGCCTTCGCACTCGGTATTCTGTGTAATATCTATGCATTTCACCGCTACACTACACATTCTATCTACTTCCATATGACTCAAGTCAACCAGTATCAAAGGCAGTTCCATAGTT
+
GGGGGGGGGGGGGGGGGGGGGGGGGGFGGGGGGGGGGGGGGGGGGGGGGGGGGGGGGGGGGGGGGGEEGGGGGGGGGGGGGGGGGGGGFGEDGDGGGGGGGGGGCC7BFGGGFGGGGG,EFFGGGGGGGGGDEGGGGGGGGGGGFGGGGGGDGCGGGGGGGGFGGGADGGGGFGGGGG*9FF?EGGGGGGGGGEFEFFFGFGFGFFFGGG6CDEFDGFF34A@FGGCDE+;FF7<?EEEFE5CC2<AFF(8<AF47::F9>AFFAAB<?B??FB6<F)266
@M02352:288:000000000-CKWC8:1:1101:22573:6273 2:N:0:TACGCTGC+AAGGAGTA
CAATCTTGCGATCGTACTCCCCAGGTGGGACACTTATCACTTTCGCTTAGTCACTTAGCTAATGCCAAACAACTAGTGTCCATCGTTTACGGCGTGGACTACCAGGGTATCTAATCCTGTTCGCTCCCCACGCTTTCGTCCATGAGCGTCAGTACATACGTAGTAGACTGCCTTCGCAATCGGTATTCTGTGTAATATCTATGCATTTCACCGCTACACTACACATTCTATCTACTTCCGTATAACTCAAGTCAACCAGTATCAAAGGCAGTTCCATCGTT
+
FEGGGGGGGGGGFCCFGGGGGGGGGGGGGGGGGGGGGGGGGGGGGGGG>DGGGGGGGGGGGFGFGGGGGGGGGGGGGFGGGGGGGGGGGFFEGGGGGGGGGGGGGGEFGGCFGGGGGGDGGGGCFGGGGGGGGDGFGGGGGGGGCFGGGGGGGGGGGGGGGGDEGGCFGGGGGGGGGGGFFGGGGGGGGFCGGEFEF>FGFFAFEFFG@EAFGEBBGFBEBF@FGGFGFFFFFF9CEEF?FFFFFEFFFF@CCEEFFFFDFD:4AFF:?01?<BFFFD??:
@M02352:288:000000000-CKWC8:1:1101:21885:6285 2:N:0:TACGCTGC+AAGGAGTA
TAATCTTGCGACCGTACTCCCCAGGCGGTCTACTTAACGCGTTAGCTCCGAAAGCCACGGCTCAAGGCCACAACCTCCAAGTAGACATCGTTTACGGCGTGGACTACCAGGGTATCTAATCCTGTTTGCTCCCCACGCTTTCGCATCTGAGTGTCAGTGTCTGTCCAGGGGGCCGCCTTCGCCACTGGTATTCCTTCAGATCTCTACGCATTTCACCGCTACACCTGAAATTCTACCCCCCTCTACAACACTCTAGTTCACCAGTTTCAAATGCAGTTCC
+
EDFGGGGGFGDGDGFFFGGGGGGCCGFEGDGFGGGGGGGGGGGGGGGGDGGGG+EFGGGGGEGGGGGFFGGCFGGEFGGGGGFFF9FFCEGG7FGCGGGGGGGGGGFGDGGC<F@FGGGGGFGGGGGG9FGGGGGDGGGGGGGGGBEF7F7:EEFFFG,DBFC?;FCBE>*::C3CC3C6>GEED6FFG7@FC?FED?F7?F6C>*85CEEDC=<7FFFF9:<F50(05*9?@F42<04-39<<AF)).18>,9<964*)-520)6>B94495:6-9)4-
@M02352:288:000000000-CKWC8:1:1101:13968:6291 2:N:0:TACGCTGC+AAGGAGTA
TAATCTTGCGACCGTACTCCCCAGGCGGAATGCTTAATCCGTTAGGTGTGTCACCGAACAGTATACTGCCCGACGACTGGCATTCATCGTTTACGGTGTGGACTACCAGGGTATCTAATCCTGTTTGCTCCCCACACTTTCGTACCTCAGCGTCAGTATCGAGCCAGTGAGCCGCCTTCGCCACTGGTGTTCCTCCAAATATCTACGAATTTCACCTCTACACTTGGAATTCCACTCACCTCTCTCGAACTCTAGACTGCTAGTTTTGGAGGCCGTTCCAG
+
DFGGGGGGGGGGGGGFGGGGGGGGGGGGGGGGGGGGGGGCGGGGGGGGGGGGGGGGGGGGGGGFGGGGGGGGDD:CGECFGCFFGEGGGGGGEFGGFGGGGGGGGGG8E7FGGGFFGGGDFFGGGGGGGGGGGDEDEDFGGGGGGGEFF?66CEEGFFFC*>ECEFFG9CFFFEGGGGGFDGGGGCCA8CGGG5=@@FFG6:A7?F3C<C>FF6CF@A@@CFDFGGF62=FFF*4<?:?B<:>F)51>BFFFB<:B><4(6:2349A(108(3(04BF:9)
@M02352:288:000000000-CKWC8:1:1101:14265:6339 2:N:0:TACGCTGC+AAGGAGTA
CAGTCTTGCGACCGTACTCCCCAGGTGGGATACTTATCACTTTCGCTTAGTCACTGAGCTAATGCCCAACAACTAGTATCCATCGTTTACGGCGTGGACTACCAGGGTATCTAATCCTGTTCGCTCCCCACGCTTTCGTCCATGAGCGTCAGTATATACGTAGTAGACTGCCTTCGCAATCGGTATTCTAAGTAATCTCTATGCATTTCACCGCTACACTACTTATTCTATCTACTTCCGTATAACTCAAGTCAACCAGTATCAAAGGCAGTTCCATAGTT
+
GGGGGGGGGGGGGEGFGGGGGGGGGGGGGGGGGGGGGGGGGGGGGGGGGGGGGGGGGGGGGGGGGGGGGGGGGGGAGGGGGGGGGGGGGGGCFGGGGGGFGGGGGGGGGGGGGGGGCF9CFFFEGGGECFGCGCEFFGGGGDFGFGGGGGGGGGGGGGGGGGGGDFFFGCGGFGGGGG5@FG*=CGGGCF@9C?BEE@CGFGFCEFFF:FC8CEFFDFFFE4)+:CCGEAAFFFFFFF;@FF;@37>44@4E:<:F0:><<2)-69:?046?>4*6B<0<<
@M02352:288:000000000-CKWC8:1:1101:25736:6365 2:N:0:TACGCTGC+AAGGAGTA
TAATCTTGCGACCGTACTCCCCAGGCGGAATGCTTAATCCGTTAGGTGTGTCACCAACAAGCATGCTTGCTGACGACTGGCATTCATCGTTTACGGTGTGGACTACCAGGGTATCTAATCCTGTTTGCTCCCCACACTTTCGTACCTCAGCGTCAGTATCGAGCCAGTGAGCCGCCTTCGCCACTGGTGTTCCTCCAAATATCTACGAATTTCACCTCTACACTTGGAATTCCACTCACCTCTCTCGACCTCAAGACTGGCAGTATTAGAGGCAGTTCCAG
+
@AEFFFGGGGGG>CFDGGFEFGFFFF:BFEGFFGGGGGGFGFGGGGG9FFGFGGGGGGGFGGGACFFGGGGGFG,CEGEFGGGGECG9AFFCFG>EB@C@GGGGGGC<F:FGFGGFG;FDG9?FEGGFGGDG@FGDGGFGGGGGGCFFGGFEGGGGGGFGGFFG>FEFGGGGGGGDGG>F*7?E4<CCFGCFGEF2>84?FFFCEFF3D=F7CFF40;;8CFFFG7=4)9=A:+>CFFF??F<:).(3(,4)57)*84).(.(.).4).-40(-7:F2)).
@M02352:288:000000000-CKWC8:1:1101:24565:6368 2:N:0:TACGCTGC+AAGGAGTA
CAGTCTTGCGACCGTACTCCCCAGGTGGGTTACTTAACACTTTCGCTTAGCCACTCAGACCGACGACCAAAGAAATAGTGACCATCGTTTACGTCGTGGACTACCAGGGTATCTAATCCTGTTCGCTCCCTACTCTTTCGTCCTTGAGCGTCAGTACATACGTAGTAAACTGGCTTCGCAATCCGTATTTTGTGTAATCGCTATCTATTTCCACGCTACATTAAACATACTATTTACTTCCATCTACCGCAAGTCAACACGTACCCAGAGCCGTCCCAT
+
FG,<@CFADEG7@@BEGGF,@@FCF<EFF:,6CFEA,6CFCFGFECCF@<<@FFC,CEF8CF++8+4+>,4,CF,CE?5,,95,BF@+9B7,:,,+6@+4,,,,A,,8+,8,5EFF;,,CDC,,>++66D8,8,>@E:DB,+6+,8,3635+4@D,@BFFGC9,,6,,,7;,,1*3;>D*:*>,1=,8,,,+2()/*++*)2.1(11+31:++1(8:.())+9;+27*)1318+.).:)6A<A)6).)((43())*).*(-.1((5.2,22((,)(0).
@M02352:288:000000000-CKWC8:1:1101:21004:6382 2:N:0:TACGCTGC+AAGGAGTA
TATCCTTGCGACCGTACTCCCCAGGCGGAATGCTTAATCCGTTAGGTGTGACACCAACAAGCACGCTTGCTGACGTCTGGCATTCATTGTTTTCCGCGTGGACTACCCGGGTATCTAATCCTGTTTGCCTCCCACGCTTTCGTACCTCAGCGTCAGTATCGAGCCAGTGAGCCCCCTTCGCCACCGGTGTTCCCCCGAATATCTACGCATTTCACCCCCACACCCGGAATTCCACTCCCCCCATCCGAACTCACGCCCACCAGTATTAAAGTCAGTCCCAG
+
,F66EFGGFGG+@FGGGGGGGGGGG,8CFGG,C@FC,E<FGFE,C,EFEECFGGGFDC@FFFF,6=76,CCC9F:BFDC8F<FEEFE,9:EF,5,8C=@7FFF,4=FEB7BF:B,3,>?BEEFGGGCA3,@FFEGGECED=335>C,+,>A+>*@CF99E4*@*>3DCDFCC?**:/CC))C8=**2:**3@F).6..)1578:56>)**<CC7<7*0,,2),.1)()(0?7=*6)4(4:9((,,(-((,(-.,()4()-(((-)..--.)..-*6*))))
@M02352:288:000000000-CKWC8:1:1101:17820:6384 2:N:0:TACGCTGC+AAGGAGTA
CATTCTTGCGAACGTACTCCCCAGGTGGGATACTTATCACTTTCGCTTGGCCGCCCAGAACTCAAGGTTCCGGACAGCTAGTATCCATCGTTTACGGCGTGGACTACCAGGGTATCTAATCCTGTTCGCTCCCCACGCTTTCGTCCATCAGCGTCAGTATATAGTTAGTCACCTGCCTTCGCAATCGGTGTTCTATGTAATATCTATGCATTTCACCGCTACACTACATATTCCGGCAACTTCACTATAACTCAAGACCGACAGTATCAAAGGCAGTTCTT
+
GGGGFGGGGGGCFGGGGGGGGGGGGGGGGGGGGGGGGFGGGGGGGGGGGGGGGGGGGGGGGGGGGGGGGGGGGGGGFGGGGGGGFGGGGEGFGGGGGGGGGGGGGGGGGFGGGGGGGGGGGGGFGGGGGGGFGGGGGGGGGGDGGGGDGG?FCEGGGGGGGGGGGGGFGGGGGGGGGGGFFDGGGGGCEEGDGFFFFFFCFGFGFFFFFGFGGFFFGEFFFEFFGGFGEFFFF=@FBFF??FFBFFFFFFFAFB?=<?F>0;;>DA9ABFBF(4:6?AFA)
@M02352:288:000000000-CKWC8:1:1101:24569:6390 2:N:0:TACGCTGC+AAGGAGTA
CAATCTTGCGATCGTACTCCCCAGGTGGGTTACTTATCACTTTCGCTTAGCCACTCAGACCGAAGTCCAAACAACTAGTGTCCATCGTTTACGGCGTGGACTACCAGGGTATCTAATCCTGTTCGCTCCCCACGCTTTCGTCCATGAGCGTCAGTACATACGTAGTAGACTGCCTTCGCAATCGGTATTCTGTGTAATATCTATGCATTTCACCGCTACACTACACATTCTATCTACTTCCATATGACTCAAGTCAACCAGTATCAAAGGCAGTTCCATAA
+
GGEFGGGCFGDFFEGGGGGGGGGGGFGGEEGGGGGGGF@FGGGGGGGGEGGGGGFGEFFGGGCCGGFCFEFGGGGGGFGGDFFFGFEGGDGGE7B4@FC:BFEGFCFC:FF@FGGADEDFEE?CF7F=+@8FE+C=8@E>E+@>EDE6:C+@CGGGGF99DFGF5>;,7=EGGGGFGD*/?DGC;;45CEG7C@FFFFA:ADFG?=FFCF68+;4BDA1)/:;679);6A=FFFFFFCF3=EECE:AFFAF?2.-*:241:>)-)<5)4(30::*57-6<)
@M02352:288:000000000-CKWC8:1:1101:22132:6411 2:N:0:TACGCTGC+AAGGAGTA
CAGTCTTGCGACCGAACTCCCCAGGTGGGATACTTATCACTTTCGCTTAGTCACTGAGAATTAACCCAACAACTAGTATCCATCGTTTACAGCGTGGACTACCAGGGTATCTAATCCTGTTCGCTCCCCACGCTTTCGTCCATGAGCGTCAGTATATACGTAGTAGACTGCCTTCGCACTCGGTATTCTAAGTAATATCTATGCATTTCACCGCTACACTACTTATTCTATCTACTTCCGTATAACTCAAGTCAACCAGTATCAAAGGCAGTTCCATCGTT
+
GGGGGGGFGGGGGGEGGGGGGGGGGGGG7FFGGGGGGGFGGGGFGGGG7FGGGGGGGGGGGGGGGGFCFGF=FGCFFGGGGFGGDGGGFGGEGCFGGGFGGGCGCE:FGG<FGAFGGGAFDFGGGGGGGGG>CGGGGGGGGGGGGGGGGGGEECFGGFG@F@DEDFCFG<EFGGGFDD*@AD5ADFGGGGFFGFFECCFFFF+89FFFDG>:*:98E8@C()9@77?FFFFFFFFEFF<;;?@F57>EA@@EEECF<?FAFFFFF<ABBF??DFFB6)(-.
@M02352:288:000000000-CKWC8:1:1101:3909:6415 2:N:0:TACGCTGC+AAGGAGTA
CATTCTTGCGAACGTACTCCCCAGGTGGGTTACTTATCACTTTCGCTTAGCCACTCAAACCGAAGTCCGAACAGCTAGTAACCATCGTTTACGGCGTGGACTACCGGGGTATCTAATCCCGTTCGCTCCCCACGCTTTCGTCCATGAGCGTCAGTACATACGTAGTAGACTGCCTTCGCAATCGGTATTCTGTGTAATATCTATGCATTTCACCGCTACACTACACATTCTATCTACTTCCATATGACTCAAGTCAACCAGTATCAAAGGCAGTTCCATAG
+
FCFGGGGGFGDEGGGGGGEGGGGGGGFFGGGGGGGGGGGGFGGGGGGGGGGGGGGGGGGDGGGGGGGGGGGGDGGGGGGFGGGGGGGGGGGGEGGGGGGDGGGGGGGD7:FCCADFGFCEEGGGGGGGGGGFGEG+:CEGGG:>CFAFGGGGGGGAF@FF9FEFGG;EGFFGGGGGGFD6ACFGGG=GGGGGGFFECFFCC@AGEFFGFFAFFF;BE>6@@FFFGGFGF?F?FFAF>FFF2<<A<44>A4)5)646>AF:6AA4))694<034<BA64<<)
@M02352:288:000000000-CKWC8:1:1101:13870:6443 2:N:0:TACGCTGC+AAGGAGTA
CAGTCTTGCGACCGTACTCCCCAGGTGGGATACTTATCACTTTCGCTTAGTCACTGAGAATTAACCCAACAACTAGTATCCATCGTTTACGGCGTGGACTACCAGGGTATCTAATCCTGTTCGCTCCCCACGCTTTCGTCCATGAGCGTCAGTATATACGTAGTAGACTGCCTTCGCAATCGGTATTCTAAGTAATATCTATGCATTTCACAGCTACACTACTTATTCTATCTACTTCCGTATAACTCAAGTCAACCAGTATCAAAGGCAGTTCCATAGTT
+
GGGGFGGGGGDGEDBEGGGGGGGGFECFCGGGGGGGGGGGGGGGGGGGGGGGGGGGGGGGGGGGGGGDGGGEGGGAFFGGGGGGGGGGGGGDGFGGGGGGGGFGGD@DFFGGGFFA,E,CE;F@E8CGGGG:FC3AAEGGEEGG9DGCECEGGCFFFGGGGGGGCFFF,,,@,BFCDD7>ADEEFGGGF=,=BC6@<@8CFGFFEFA@FGA++;>FGA@FF4467C6@?F=ACFEEE?33@;@@EECA@33<CEC=?BFD))-4<26(404(69@)9:)5.
@M02352:288:000000000-CKWC8:1:1101:22042:6452 2:N:0:TACGCTGC+AAGGAGTA
TAATCTTGCGACCGTACTCCCCAGGCGGAATGCTTAATCCGTTAGGTGTGTCACCGAATAGCATGCTACCCGACGACTGGCATTCATCGTTTACGGTGTGGACTACCAGGGGATCTAATCCTGTTTGCTCCCCACACTTTCGCACCTCAGCGTCAGTATCGAGCCAGTGAGCCGCCTTCGCCCCTGGTGTTCCTCCGAATATCTACGAATTTCACCTCGACACTCGGAATTCCCCTCTCCTCCCTCGAACTCAAGACCCTGACTTTAAGAGGCCGTTCCCG
+
GGGGGGGGGGGGGGGFGGGGGGGDGGGGBF,CFGGGGE9EGGGGG8F<CFFGGGG,FC7<FE,9EEFCFFG:CF::++49=,B?@@???:<FF,?4BF@ED9,A=<=B=BF+@FFG,3?=@F,:EF,D;B8FFDG+8==,,5A:+83=9:C7@>:*@BEFBFF*>,,6D92>:5C8*12):7*::/:+*;8:C7A;(:)/577F)+0>2:7DFB>9+)((-)-6C/:<17)/9*.4<((4-:(80:>F(.35)5)948)((.,466:6)))(((040:1,-
@M02352:288:000000000-CKWC8:1:1101:13866:6462 2:N:0:TACGCTGC+AAGGAGTA
CAGTCTTGCGACCGTACTCCCCAGGTGGGATACTTATCACTTTCGCTTAGTCACTGAGAATTAACCCAACAACTAGTATCCATCGTTTACGGCGTGGACTACCAGGGTATCTAATCCTGTTCGCTCCCCACGCTTTCGTCCATGAGCGTCAGTATATACGTAGTAGACTGCCTTCGCAATCGGTATTCTAAGTAATATCTATGCATTTCACCGCTACACTACTTATTCTATCTACTTCCGTATAACTCAAGTCAACCAGTATCAAAGGCAGTTCCATAGTT
+
GGGGGGGGGGGGGGFGGGFGGGDGGG<DEFGGGGGGGGGGGGGGGGFGGFGGGGGGFFCCFFF,FFGGDGGGGGG9FGGGGGGGGGGGGGF=FGGGGGFGGGGGFG@FCFGGGGGGGA,CEF@FGGGGEGGEFDGFGGGGGEGABGGGGGGGGGGGGGGGGFGEEDEF,>FGGGGGGG4@FGDEGGGFGGC>FF6CCAFFFGAFCFFFGGFFGF>AGA@CFFFFGFEGFF=FCFF?EFE;@;@E5>CE3>)<A<:?BFF<AABFA<A?::0<>>4<@27><
@M02352:288:000000000-CKWC8:1:1101:22054:6467 2:N:0:TACGCTGC+AAGGAGTA
TAATCTTGCGACCGTACTCCCCAGGCGGAATGCTTAATCCGTTAGGTGTGTCACCGAATAGCATGCTACCCGACGACTGGCATTCATCGTTTACGGTGTGGACTACCAGGGTATCTAATCCTGTTTGCTCCCCACACTTTCGCACCTCAGCGTCAGTATCGAGCCAGTGAGCCGCCTTCGCCACTGGTGTTCCTCCGACTATCTACGAATTTCACCTCTACACTCGGAATTCCACTCACCTCTCTCGAACTCAAGACCAGGAGTTTAAGAGTCAGTTCCAA
+
GEGGGGGGGGGGEEFDFGFGGGGEGGGDDGGGGGGGFEFFEGGGEGGGGGGGGGGGGEGGFGDGFGGGGGGGGGC>EGGGGGGFGEGFGGGGGG@CFGGGGAFGGGGGCGGGDGGGGGFFDFGGGGGGCGFGGGGGGGGGGGGGGGGFGFFEEGCGFGGGC:DCEC7DGFCCGGDDGGG)?:CE?,8FCFGGG?C@9D8C8FFGEA57*>FCF=CA97?>BBF6**,9:>FF69<B?:BB>FFF??0)(8<9<7)/4:><:?(3.:4594<)4)@9*6)))
@M02352:288:000000000-CKWC8:1:1101:18026:6477 2:N:0:TACGCTGC+AAGGAGTA
TAATCTTGCGACCGTACTCCCCAGGCGGTCTACTTAACGCGTTAGCTCCGAAAGCCACGGCTCAAGGCCACAACCTCCAAGTAGACATCGTTTACGGCGTGGACTACCAGGGTATCTAATCCTGTTTGCTCCCCACGCTTTCGCATCTGAGTGTCAGTGTCTGTCCAGGGGGCCGCCTTCGCCACTGGTATTCCTTCAGATCTCTACGCATTTCACCGCTACACCTGAAATTCTACCCCCCTCTACAGCACTCTAGTTCACCAGTTTCAAATGCAGTTCC
+
FEFGGGGGGGDGGGFFGFGGGGGGGGEGGGGGGGGGGGGGGGGGGGGGGGGCFFGGGGFEGGGGGGGGGGGGGGGFFGGGGGGGGGGGGGGGGGGGGGGGGGGGGGFGGGGGGGGGGGGGGGGGGGGGGGGGGGGGGGGGGGGGGCGGGADFFEFGCGEGFF@FGGGGGGGGGGGGGDGFFGC=CGGGGGGGG5FEE?FFFG8:AFF:31>GCFFFGF>>>EFFGGFG?F6/9=AADFFB9(-:>>>??<?::AB*:<=6AFF09A><AFFFB2/<BAFF
@M02352:288:000000000-CKWC8:1:1101:5917:6486 2:N:0:TACGCTGC+AAGGAGTA
CAGTCTTGCGACCGTACTCCCCAGGTGGGATACTTATCACTTTCGCTTAGTCACTGAGAATTAACCCAACAACTAGTATCCATCGTTTACGGCGTGGACTACCAGGGTATCTAATCCTGTTCGCTCCCCACGCTTTCGTCCATGAGCGTCAGTATATACGTAGTAGACTGCCTTCGCAATCGGTATTCTAAGTAATATCTATGCATTTCACCGCTACACTACTTATTCTATCTACTTCCGTATAACTCAAGTCAACCAGTATCAAAGGCAGTTCCATAGTT
+
GGGGFGGGGGDGGGGGGGGGGGGGGGGGFGGGGGGGGGGGGGGGGGGGGGGGGGGGGGGGGGGGGGGGGGGGGGGGGGGGGGGGDGGGGGGGGGGGGGGGGG<FGCGGGFEGGGGGGGAFF;CEGGGGECEGGGGFGGGEGGGGGCGGGECEE:FFDGGGGGGGGGGGGGGGFFGGGGDE49E*@EF>DGGFGFFEEFFGFFFFFFFGDFFGGFFFEFFFEACACFEGEFF6A=3?CCF?FF@@?CEE<:<AADFF?6764))4<<<06<:?A4B<4:)6:
@M02352:288:000000000-CKWC8:1:1101:16701:6499 2:N:0:TACGCTGC+AAGGAGTA
CAGTCTTGCGACCGTACTCCCCAGGTGGGATACTTATCACTTTCGCTTAGTCACTGAGATAAATCCCAACAACTAGTATCCATCGTTTACGGCGTGGACTACCGGGGTATCTAATCCCGTTCGCTACCCACGCTTTCGCACCTCAGCGTCAGTATTGGCCCAAATGACTGCCTTCGCCATCGATATTCTTTCCAATCTCTACGCATTTCACCGCTACACTGCAAATTCCATCATTCTCTCCCATACTCAAGTTATCCAGTTTCAAATGCCGTTCCTAGTTT
+
FGGGGGGGGGGGGGGGGGGGGGGGGEGFEGGFGGGGGGDGGGGGGGGG7EFGGGGGGGGG,BFEDE@@8FGGGGGDFFFGGEGFFGFG@E,8CFGDEDFGGGC@FGGGEGFDEGGDG8+A@F:CFBCFFEG7>+@D=6@6>E8E8BDCEGC*@AAF33FEEEF5;>CFF9BCFGGGCGG>F587DCGCFGGGF<=C2+8C8F3<(8;@+=:F>B9>GAD6<*7*;@5CA6@?*9<:AF923,2<116)-2)69<AFF)*.5<49).62))4-415:44).6
@M02352:288:000000000-CKWC8:1:1101:8527:6564 2:N:0:TACGCTGC+AAGGAGTA
CAATCTTGCGACCGTACTCCCCAGGTGGGACACTTATCACTTTCGCTTAGTCACTGAGATAAATCCCAACAACTAGTGTCCATCGTTTCCGGCGTGGCCTACCAGGTTATCTAATCCTGTTCGCTCCCCACGCTTTCGTCCATGTGCGTCAGTATATACGTAGTAGACTGCCTTCGCACTCGGTATTCTGTGTAATCTCTATTCATTTCACCGCTACACTACACTTTCTATCTACTTCCGTATAACTCACTTCAACCAGTATCAACGGCACTTCCATAGTT
+
,,,@CFGEDE@C:@FFEGGF<B<,,CEF+,EEFGGFF,<EEFG9@EEF7FFFFGGGF,CC,9669,,,:C9@E<CAFFF9F<FEFFGF,:,>:+4@F+AFGCFD5:,,:C?EFEFGAFEFGG7F=8=8=,@3=FFE9=F8+3@,,8==CGGGGA=:D@FC>,,@,3,7@<FGGGG>C0*9;C5A9FF,>:@FG4=<EFFGF=+=?A8CGC8C*:@4?A;>;6@F+:AF<+3;@+4.978(.6,..4)/;4)73)6@?()-)-6-:(,((4(4:7*492).-
@M02352:288:000000000-CKWC8:1:1101:10313:6574 2:N:0:TACGCTGC+AAGGAGTA
CAGTCTTGCGACCGTACTCCCCAGGTGGGATACTTATCACTTTCGCTTAGTCACTGAGCTAATGCCCAACAACTAGTATCCATCGTTTACGGCGTGGACTACCAGGGTATCTAATCCTGTTCGCTCCCCACGCTTTCGTCCATGAGCGTCAGTATATACGTAGTAGACTGCCTTCGCAATCGGTATTCTAAGTAATCTCTATGCATTTCACCGCTACACTACTTATTCTATCTACTTCCGTATAACTCAAGTCAACCAGTATCAAAGGCAGTTCCATAGTT
+
GGGGGGGGGGGGGGGGGGGGGGGGGGDGGDGGGGGGGGGGGGGGGGGGGGGGGGGGGGGGGGGFGDGGGGGGGG8CFGGGGGGGCFGGGGCFGGGGGGGGGGFFFGGGGGGGFGGGGGCGGGGGGGGEEGGGGGGGDEGGGGGCBEECGGGDGFGGGGGFGFCG99AECCFGCEGFDD>D>;8E4CCEF@FDFEAE88BCFF8CCFFGGGFGGFFEG4@EFFFFCGEFEF8+:+1?EE@;;08;?CE><??F9AAFFFFD)6).66<:6:(46<F)9)4><
@M02352:288:000000000-CKWC8:1:1101:8538:6578 2:N:0:TACGCTGC+AAGGAGTA
CAATCTTGCGACCGTACTCCCCAGGTGGGACACTTATCACTTTCGCTTAGTCACTGAGATAACTCCCAACAACTAGTGTCCATCGTTTACGGCGTGGCCTACCAGGGTATCTAATCTTGTTCGCTCCCCACGCTTTCGTCCATTACCGTCAGTATATACGTAGTAGACTGCCTTCGCATTCGGTCTTCTGTGTATTCTCTATTCATTTCACCGCTCCACTACACATTCTATCTACTTCCGTATAACTCAAGTCAACCAGTCTATAAGGCAGTTCCATAGTT
+
FCFCAFGGGE7FEEGGGGGGGGGGGAFG76CCFGGGG,,CFGGFGGGG@E@FFGG<FCEG,@,C<<<FFG7FGE,CFEFC<<FF:9BF,5,,+8FFE@,BBC8A,=@FFFFF?F@B,C?FDGF>F8F7@,B8FFE@9+@BC8==;,6+=>CCFCCFCC;:3@,B;9,,@,D89,;*3**3?:11*=E:DFG+5*+2899@6:+=*4:FG78**2()=ADEEFEF6DFFEFF67+9?6;@0.3/))1)))(.97).9(4).))))65),(43:A26)9)):4
@M02352:288:000000000-CKWC8:1:1101:8520:6581 2:N:0:TACGCTGC+AAGGAGTA
CAATCTTGCGACCGTACTCCCCAGGTGGGACACTTATCACTTTCGCTTAGTCACTGAGATAAATCCCAACAACTAGTGTCCATCGTTTACGGCGTGGACTACCAGGGTATCTAATCCTGTTCGCTCCCCACGCTTTCGTCCATGAGCGTCAGTATATACGTAGTAGACTGCCTTCGCAATCGGTATTCTGTGTAATCTCTATGCATTTCACCGCTACACTACACATTCTATCTACTTCCGTATAACTAAAGTCAACCAGTATCAAAGGCAGTTCCATATTT
+
GGGGGGGGGGGGGGGGGGGGGGGGGFFFGGGGGGGGGGGGGGGGGGGGCFGGGGGGGGGGGGGGGGGGGGGGGGGEFFGGGGGGGGGGGGGDGFGGGGGGGGGGGGGFGGGGGGGGGGDGGGGDGGGGGGGDGEGGGDGGGGG8,@EDEEGEGGGGGCF:EF8EFGCFG:CFGGGFGGGFF>5;?FGGGFGDGF+:CFFGFG6FEFFGGGF>DDBFGFFFFFFFGGEGEFFFFFFFFFF@E;;;3>4)5=8ABF2?<B4<944>4<A(6(,4AA4589)6:
@M02352:288:000000000-CKWC8:1:1101:8014:6643 2:N:0:TACGCTGC+AAGGAGTA
TAACCTTGCGGCCGTACTCCCCAGGCGGTCTACTTAATGCGTTAGCTTTGAAAAACAGAACCGAGGCTCCGAGCTTCTAGTAGACATCGTTTACGGCGTGGACTACCAGGGTATCTAATCCTGTTTGCTCCCCACCCTTTCGTACATGAGCGTCAGTGTTGACCCAGGTGGCTGCCTTCGCCATCGGTATTCCTTCAGATCTCTACGCATTTCCCCGCTACACCTGAAATTCTACCACCCTCTATCACTCTCTTGTTTGCCAGTTCGACATGCACTTCCA
+
,CFGFDGGFGGGGGEEGGGGGDGEGGGG@FDFFGGGGGDGGGGGGGGA@CF9F@C:FFCFCGGE@FD<FC:+=@C<AAF9BB??F??5@FGGFDCCEF+F77BAFFC@<CEGCGGGGAD9,38CFFFGGG8FD7:+8DEC,35@E*;+,4@@EEGD=@DFGGC,><:5?,:E2ACFG+*)89;EG=5:*:ECC3+/)867)+3@56=D5:AGD+74*),(-1.<4*(*.99/98<B43-4(:82>F29)6>B<))8977:24)44<2:(38<)4*6),8)
@M02352:288:000000000-CKWC8:1:1101:8005:6658 2:N:0:TACGCTGC+AAGGAGTA
TAACCTTGCGGCCGTACTCCCCAGGCGGTCTACTTAATGCGTTAGCTTTGAAAAACAGAACCGAGGCTCCGAGCTTCTAGTAGACATCGTTTACGGCGTGGACTACCAGGGTATCTAATCCTGTTTGCTCCCCACGCTTTCGTACATGAGCGTCAGTGTTGACCCAGGTGGCTGCCTTCGCCATCGGTATTCCTTCAGATCTCTACGCATTTCACCGCTACACCTGAAATTCTACCACCCTCTATCACCCTCTAGTTTTCCAGTTCGTAATGCAGTTCCC
+
GGGGGGGGGGGGGDGGGGGGGGGGGGFGGGGGGGGGGFGGGGGGGGGGGGC@F9EFGFEFGGGGFEG,C=FFFGFGGGGGF9?EFDFFFGGGGE@GGGGGGGGGFGGGGGGGDF=DCFFBCFEGGGCED9,DFC:+@>EGC@8:B@EFF6AC>7*=D9DF8F9>DFGGG?EFF**7;>FF>GDEGG5=*:CFGEFFEFAC6CAF):)7*>5CD44=;>019/8@CC?F2@F6=6>BB::BBF12499:(4(2?2<F5:*6).6:<::(4:82>4*6@A<<
@M02352:288:000000000-CKWC8:1:1101:21032:6717 2:N:0:TACGCTGC+AAGGAGTA
CAATCTTGCGATCGTACTCCCCAGGTGGGTTACTTATCACTTTCGCTTAGCCACTCAGACCGAAGTCCAAACAGCTAGTAACCATCGTTTACGGCGTGGACTACCAGGGTATCTAATCCTGTTCGCTCCCCACGCTTTCGTCCCTCAGTGTCAGTATATAATTAGTGATCTGCCTTCGCACTCGATTTTCTATGTAATATCTATGCATTTCACCGCTCCACTACATATTCTAACCACTTCATTCTAACTCACGTTATTCAGTATCAAAGGAAATTTTACC
+
GGGFFGGGGGD9CFEEGGGGGGGGGCFGEGGFFFGGF,CFEFG<FCEEFGEFGF8CFFCG<+::@A<FE,CF@@CCF9FAEGGC<4,4AFF9,,==>FEC=AFGG,,B7B8EFFE>,4AF9=E<F+@F87=,F+C++3D=F@@C98,+,7@,37EFF9@@@9,;><@DFCB,,@5=C*9***>**1,4D7F+94BE?A@E+=AGFFF:+===:*(5:4(//14;4137?;@A683333)/19?)97)76<<((/(.(4*.-66<426)5(((,)7675>)
@M02352:288:000000000-CKWC8:1:1101:7301:6730 2:N:0:TACGCTGC+AAGGAGTA
CAGTCTTGCGACCGTACTCCCCAGGTGGGATACTTATCACTTTCGCTTAGTCACTGAGCTAATGCCCAACAACTAGTATCCATCGTTTACGGCGTGGACTACCAGGGTATCTAATCCTGTTCGCTCCCCACGCTTTCGTCCATGAGCGTCAGTATATACGTAGTAGACTGCCTTCGCAATCGGTATTCTAAGTAATCTCTATGCATTTCACCGCTACACTACTTATTCTATCTACTTCCGTATAACTCAAGTCAACCAGTATCAAAGGCAGTTCCATAGTT
+
GGGGGGGGGGGGGGFGGGGGGGGGGGDFEFFFGGGGGGGGGGGGGGGGGGGGGGGGAFGGGGGGGGGGGGGGGGGGGGGGGGGGGGGGGGCGECCCGDGGFGGGGGGGGGFFGGEGFGGGGGGGGGGGCFGEFGGGGGGGGGGGCFGGGGGGFGGGGGGDFFGGGGGGGGG@FGGGGGDBFGGGGGGGGGFFGFCEEAAF@DFGFFFGGGFGGB@EGF@F@FE6FG?:57AFFFFFFFF;EDFFFEFFE:<>FBFFFFFFA<A<:>A::?:?DFFFFF?FF
@M02352:288:000000000-CKWC8:1:1101:16732:6767 2:N:0:TACGCTGC+AAGGAGTA
CAGTCTTGCGACCGTACTCCCCAGGTGGGATACTTATCACTTTCGCTTAGTCACTGAGAATTAACCCAACAACTAGTATCCATCGTTTACGGCGTGGACTACCAGGGTATCTAATCCTGTTCGCTCCCCACGCTTTCGCATCTGAGTGTCAGTGTCTGTCCAGGGGGCCGCCTTCGCCACTGGTATTCCTTCAGATCTCTACGCATTTCACCGCTACACCTGAAATTCTACCCCCCTCTACAGCACTCTAGTTCACCAGTTTCAAATGCAGTTCCGAGGTT
+
GGGGGGGGGGGGGEFGGGGGGGGGGGFGGGGGGGGGGGFGGGGGGGGFGGGGGGGGGGGGGGGGGGGGGGGGGGGGGGGGGGGGGGGGGGGGGGGGGGGGGGGGGGGGGFGGGGGGGGGGGGDE=FGGBFGDGGGGGGGGGGGGCFGGGGGGGFGGGFGGGFF?GGCEGGGGGGGGGGGFFG6?FGGGGGGGGFFFFFFGAFFG;EEF>CAC5A2;E6@;;;=FFDDGF6FBFFFFF?0444:D01,(99)6)-)8<?>A<44<BFF)-)<A<A?1<6(-3
@M02352:288:000000000-CKWC8:1:1101:21730:6797 2:N:0:TACGCTGC+AAGGAGTA
TAGTCTTGCGACCGTACTCCCCAGGCGGTGCGCTTAACGCGTTAGCTCCGGCACAGAAGGGGTCGAACCCTCCCACACCAAGCGCACATCGTTTACTGCTAGGACTACAGGGGTATCTAATCCCTTTCGCTACCCTAGCCTTCGAGCCTCAGCGTCAGTAAATGTCCAGTAACCTGCTTTCGCCATTGGTCTTCCTCTCGATATCTACGCATTTCACTGCTACACCTAGAATTCCAGTTCCCTCTCCCTTCTCTTACCCCGTCAGTACCAAATGCATTTTT
+
GG?FFGGGGDEGGGGGGGGGGGGGGGGGG>FCFGGGGGGGGGGGDGGGGGGGGG?EGGGGGGGGCGGGGGGGGGGGGGGGFGGGGEGGGGGGGGGGGGGGGGGGGGGGGDGGGGGGGGGGGGGGGGGGGGGGGCFGFGFDFFGGCGGGGGGGGGGGGGGGFGGDFGGGGGFGGGGGGGGFFCGG35FG?CFGGFFFFFA36DADFFFGGG>DGFB4CFAFDB>=FG(646@@FF)-)6).52)((,(.,).)-).9)4)(4(-(()).)).(-)*)*.64-
@M02352:288:000000000-CKWC8:1:1101:11148:6854 2:N:0:TACGCTGC+AAGGAGTA
CATTCTTGCGAACGTACTCCCCAGGTGGTTTACTTATCGCTTTCGCTTAGGCACTGAGTCCGAAAACCCAACACCGAGTAAACATCGTTTACGGCGTGGACTACCAGGGTATCTAATCCTGTTCGCTCCCCACGCTTTCGTCCATCAGCGTCAATATAGAGTTAGTGATCTGCCTTCGCAATCGGTATTCTGTGTAATATCTATGCATTTCACCGCTACACTACACATTCTAACCACTGCACTCTAATTCAAGACTAACAGTTTCAATGGCAGTTCTACAG
+
GG,FFGGGGGGGGGGGGGGGGGFGGGGGGGGGGGGF9FGGGGGGGGEGGFGGGGGGGGGGGGGGGGGGGGGGGGG7EEGDDGGGGGEFGFGFFEGGGGGGGGGFGCFGGGGGGGGGGCGFGGGFCEGGGGGGGGGGGFGGGG>EFGGGGGGGCEGGDGCFFGGGGGGGGGGGFEFFGGD9DGFGGGGGGGGGGFFCCFCDFGFG?FFGGGFGGF(:EDFE@:@FFGFGFFAAFF<<1=;?FFBFFBA>FDFF)-4=<<??2<BFBF9ABB??::=>7<BA.
@M02352:288:000000000-CKWC8:1:1101:22536:6886 2:N:0:TACGCTGC+AAGGAGTA
TAATCTTGCGACCGTACTCCCCAGGCGGAATGCTTAATCCGTTAGGTGTGACACCAAAGGGCAAGCCCCCTGACGTCTGGCATTCATCGTTTACGGTGTGGACTACCAGGGTATCTAATCCTGTTTGCTCCCCACACTTTCGTACCTCAGCGTCAGTATCGAGCCAGTGAGCCGCCTTCGCCACTGGTGTTCCTCCAAATATCTACGAATTTCACCTCTACACTTGGAATTCCACTCACCTCTCTCGAACTCTAGACTGATAGTTTAGGAGGCAGTTCCAG
+
FFGGGGGGGGDGGGGGGGGGGGGGGGGGGGGGGGGGGGGGGGGGCGGGGGFGGGGGGGGGGGGGGGGGGGGGGGGGGGGGGGGGGGGGGGGGGGGGGGGGGFGGGGGGGGDGDGGGGGGGGGGGGGGGGGGGGGGGGGGGGGGGGGGGGGGGGGDGGGGGEGGGGFF@?FFGGGGGGGGFFGGGGFGFDFEGGFFFFFFGFGFGFFFGDGFGGFEFDFFFFF@FG>4C38AC6;AFFBFB).4:<?()4?FFF>)*.:?0<4:5<A4<:::(445??<9<4
@M02352:288:000000000-CKWC8:1:1101:6629:6898 2:N:0:TACGCTGC+AAGGAGTA
TAATCTTGCGACCGTACTCCCCAGGCGGAATGCTTAATCCGTTAGGTGTGTCACCAACAAGCATGCTTGCTGACGACTGGCATTCATCGTTTACGGTGTGGACTACCAGGGTATCTAATCCTGTTTGCTCCCCACACTTTCGTACCTCAGCGTCAGTATCGAGCCAGTGAGCCGCCTTCGCCACTGGTGTTCCTCCAAATATCTACGAATTTCACCTCTACACTTGGAATTCCACTCAACTCTCTCGAACTCTAGACTGATAGTTTTGGAGGCAGTTCCAG
+
<FGGGGGGGGGC@FGGGGGGGGGCGDEGD@CFFGGGGGGGGGGGGGGGGGFGGGFFGFGGFGGGGGGGGGGGGGCEFGGCCFFAFFFG==FCFC?FFGGGGCF9F?FAFGGGFFECFFFGGGGGGGDGGGGGG,CFGGGGFGGGD@EGG8?CCGE:ECCFE:DECC7FGFFGFGGGGGGFFD>EG,8CFGGG>E@(7?AFFGFGEFFC<58F>+9A?F3=CF@A7:4><BA6F7>?@((.5AA??2????B<256=2)9))6<<BFF(((.83073=9<A4
@M02352:288:000000000-CKWC8:1:1101:25114:6901 2:N:0:TACGCTGC+AAGGAGTA
CAGTCTTGCGACCGTACTCCCCAGGTGGGATACTTATCACTTTCGCTTAGTCACTGAGAATTAACCCAACAACTAGTATCCATCGTTTACGGCGTGGACTACCAGGGTATCTAATCCTGTTCGCTCCCCACGCTTTCGTCCATGAGCGTCAGTATATACGTAGTAGACTGCCTTCGCAATCGGTATTCTAAGTAATATCTATGCATTTCACCGCTACACTACTTATTCTATCTACTTCCGTATAACTCAAGTCAACCAGTATCAAAGGCAGTTCCATAGTT
+
GGGGGGGGFGDGGGGGGGGGGGGFGGGGGGGGGGGGGFCFGGGGGGGGCGGGGGGGGGDFGGGGGGGDGGGGGGGCFGGGGGGGGGGGFFD>FEGGGGGDGGGGGGGGGGGGGGCGFFGGGGGGEFGGGDECFEGGGGGGGGEAAECDGGEGGGGCFGGGGF@EEGADCEFGGGGD5C7>FF>CGGGGGG,=EFF4CFFGFGFGFFAFG@CCCB>DGFFF8ACFDFCFCFFFFFFEE3A;EDF;ECEEEE3<<AAFBBFA99A9A<A:B<?F<AF4@)3:<
@M02352:288:000000000-CKWC8:1:1101:27526:6929 2:N:0:TACGCTGC+AAGGAGTA
CAATCTTGCGATCGTACTCCCCAGGTGGGACACTTATTACTTTCACTTAGTCACTTAGCTAATGCCAACCACCTCGTCTCCATAGTTTCCGGCGCGGCCTACCAGGCCATCTAATCCTGTTCGCTTTCCAACCCTTCGTCCCTTAGCGTCAGTACATTTGTAGTCGACTGCCTTCGCTGTCGCTCTTCTTTGTATTCTCTATGCATCTCACTGCTACACTACACCTTCTATTTACTCTCCTTTGACTTAACTCAACCAGCACATATGCAAGCTCAGTAGA
+
GF,CEFGGGGE@F@FGGGGGGGGEGGEF+,6:EFGGG,6,CFG,,@F@,CEFGG,CF9,CC,C,,,C,,B,,B,,,6,CB:<?,,66:5:,++++8=+8C8?,5,+++4,,BAEEF;,8C4C+8@++,7,@,B+,AB+@>++6,,,6+6++47:EC7,,8,,57,+@*>*7@9,43C**33****=2,5,>++01*>1++++++*+++=9+4+*0+>/6>36)=2;3CE7A++3)5)))(/).1.9C)/>)))7(7:6)(.(().))-6))())*.8)))
@M02352:288:000000000-CKWC8:1:1101:27505:6938 2:N:0:TACGCTGC+AAGGAGTA
CAATCTTGCGATCGTACTCCCCAGGTGGGACACTTATCACTTTCGCTTAGTCACTTAGCTAATGCCAAACAACTAGTGTCCATCGTTTACGGCGTGGACTACCAGGGTATCTAATCCTGTTCGCTCCCCACGCTTTCGTCCATGAGCGTCAGTACATACGTAGTAGACTGCCTTCGCAATCGGTATTCTGTGTAATATCTATGCATTTCACCGCTACACTACACATTCTATCTACTTCCATATGACTCAAGTCAACCAGTATCAAAGGCCATTCCATAGTT
+
GGGGGGGGGGDFFFFGGGGGGGGGGGGGGGGGGGGBD<FFGGGGDGGGGGFGGGFGGGGGGGCFGGGGGG8CFCCEGCGGGGFCCGGGGF7FEEFFEGGGGFGFGGGDFGCFFDFFCDGGGGGCF8>=4=EGGGF@FGGG7E8DA>FGEGGCEGFGFGFGGGGGGFGFGFCGFFGGGCDFFFACFG,:DFFGGE9>?FFC@99CCFFGGF80*?@FG==CFFEFGG?FEFFFFFC517<>CCEEEFE>EFFFFC)A@F544<)64>2:62((-.767-,.-
@M02352:288:000000000-CKWC8:1:1101:22575:6968 2:N:0:TACGCTGC+AAGGAGTA
CAGTCTTGCGACCGTACTCCCCAGGTGGGATACTTATCACTTTCGCTTGGCCACTCAGTACTTAATCGTACCAAACAGCTAGTAACCATCGTTTACGGCGTGGACTACCAGGGTATCTAATCCTGTTCGCTACCCACGCTTTCGTTCATCAGCGTCAATATATTGTTAGTGATCTGCCTTCGCAATTGGTATTCTATGTAATATCTAAGCATTTCACTGCTACACTACATATTCTAACCACTTCACAATAATTCAAGACTACCAGTATCAAAGGCAATT
+
FGFGGGGGGGDGGFGGGGGGGGGGGCGFCFEFFGGGFFDGGGGFEGGF7FFGGG?GGGFFFFG9CFG?FCFGFGGGG8FEFFGGFFGG9FFGGGGGCGGGFGGGGGGFG@FGGGGGGGFAEGGG,FFGGGG@FGG:EGG>EFGGGDF?FGGGGGGGGEG9EFGGGF9@FGGGGGF>FGGFFGGE4:C?8FFCDEFE6A@B@D>CEFFGGFFFGFFAG+8@FFFAG+3C4@C=FA))93(4?;@<E@33;377?E<A?);4)(6;@EF><)6))2>:F?A
@M02352:288:000000000-CKWC8:1:1101:15285:6985 2:N:0:TACGCTGC+AAGGAGTA
TAACCTTGCGGCCGTACTCCCCAGGCGGTCTACTTAATGCGTTAGCTTTGACACACAGAACCGCAGCCCCGAGCTTCTAGGAGACCTCGTTTACGGCGTGGACTACCCGGGGATCTTATCCTGTTTGCTCCCCACGCCTTCGTACCTTAGCGTCAGGTTTTCCCCAGGTGGCCTCCTTCCGCCTCTGTTTTTCTTCCGATTACCACGCATTTCCACCCTACCACTGAAATTCTCGCCCGCTCTACCCACATCGAAGTCGACAAGTCTAAATGCAATTCCG
+
9EFGGGGGGG+:FFGGGGGGGGGCCDGG++BFGGGG<EGGGEGGGGD,,C,:E,,BFFD,9,86+@=,BFC:+++,:5,,,,,4B7=A+:DF+,+8+@+@>+:,,,B<+CF++333,@,,@;EFGG7,38@FE,>*3*@C,D::8*2+=,>9*///,6C;176,=,65?<B**+02;CD).>**2+=+++5*836?3)7*)***)0)9)*0C:*)000((())09*)*.*966=((((((((()-.()(())(.()-)),((((.-)))6).5</)6)6(
@M02352:288:000000000-CKWC8:1:1101:9683:6995 2:N:0:TACGCTGC+AAGGACTA
TAATCTTGCGACCGTACTCCCCAGGCGGAATGCTTAATCCGTTAGGTGTGTCACCGAATAGTATACTACCCGACGACTGGCATTCATCGTTTACGGTGTGGACTACCAGGGTATCTAATCCTGTTTGCTCCCCACGCTTTCGTCCATGAGCGTCAGTACATACGTAGTAGACTGCCTTCGCAATCGGTATTCTGTGTAATATCTATGCATTTCACCGCTACACTACACATTCTATCTACTTCCATATGACTCAAGTCAACCAGTATCAAAGGCAGTTCCAT
+
GGGGGGGGGGDGEGGGGGGGGGGGGGGGGGGGGGGGGDFCGGGGGGGGGGGGGGGGGGGGGGGGGGGGGGGGGGCGGGGGGGGGGGGGGGGGGGGGGGGGGGGGGGGGGGGGGGGGGGGGGGGGGGGGGFFGGGGGGGGGGGGGGGGCGFGGGGGGGGGGGGGGGGFGGGGGGGGGGGGFFGGGGFGGGGGGGFFFFFFGFGFGCFFGGGFGGFF6EDFFFFFFGGFGFFFFFF?DAFFFBFFFB>A24>DAD0?FBFF>7?6AF<>9AFA?<BD?FF<<4
@M02352:288:000000000-CKWC8:1:1101:6723:6999 2:N:0:TACGCTGC+AAGGAGTA
CAATCTTGCGACCGTACTCCCCAGGTGGGACACTTATCACTTTCGCTTAGTCACTGAGATAAATCCCAACAACTAGTGTCCATCGTTTACGGCGTGGACTACAAGGGTATCTAATCCTGTTCGCTCCCCACGCTTTCGTCCATGAGCGTCAGTATATACGTAGTAGACTGCCTTCGCAATCGGTATTCTGTGTAATCTCTATGCATTTCACCGCTACACTACACATTCTATCTACTTCCGTATAACTCAAGTCAACCAGTATCAAAGTCAGTTCCATAGTT
+
GGGCFGGGGG:FFGEFGGDGFGGGFGGGEGGGGGGGGEFGGGGGDGGGGGEFGGGGGFFGEFFFGGGCFGGF@FF9FFGGCEFGGGFFGGGGEGGGDGGGGG,EFGGGGFFGGGFFFDFGFGGGEG7D6FCGEGE7EE8CEDFEFGGGC8EEGFFGFAEF9BCECEFFF7EBCGFFGGCBFGGGGGGGGGGGGF+@CFFCFGFFEFFCCGF*?4(8EF194;;F=<<D)3;@FFE?);/64=@EEFF3>3<.6>:42?>BFAAA<4<).55:<B@<?9244
@M02352:288:000000000-CKWC8:1:1101:21870:7004 2:N:0:TACGCTGC+AAGGAGTA
CACTCTTGCGATCGTACTCCCCAGGTGGGTTACTTATCACTTTCGCTTAGTCACCTAGCTAATGCTAAACAACTACTGTCCATCGTTTACGGCGTGGACTACCAGGGTATCTAATCCTGTTCCCTCCCCACGCTCTCGTCCTTGAGCGTCAGTACCTACTTAGTAGCCTTCCTCCGCATTCGCTATTCTGTGTATTCTCTATGCATTTCCACTCTACACTACCCATTCTATCTACTTCCATATTCCTCACATCCACCAGTATCAAATGCAGTTTCACTGTT
+
GE,<,FFFG:+DDFFFGGGGGGGGGFFGC:F@FGGGCG9FFGGGGGGG@A9EFG,6CECF,,,6,,96,C<,@FC,:FGEDEFGCG<A,EC,++74+4EE4=,A,+8:,:FAE5,,CE,4CF,,E,+8+@+6F++3CE+3++7=9DE>ECEE=76,,836,7@5,,,,3,3DF,0@D>*9EF*@DE7,=:,+=4+6/=9C6C=+*=9E+,+++/*:B+-6(;(0*28CC+++;+66?9)7)5<)).667()./(6/6?)//)..9)))17).))1)*))-.
@M02352:288:000000000-CKWC8:1:1101:19173:7015 2:N:0:TACGCTGC+AAGGAGTA
CAATCTTGCGATCGTACTCCCCAGGTGGGACACTTATCACTTTCGCTTAGTCACTTAGCTAATGCCAAACAACTAGTGTCCATCGTTTACGGCGTGGACTACCAGGGTATCTAATCCTGTTCGCTCCCCACGCTTTCGTCCATGAGCGTCAGTACATACGTAGTAGACTGCCTTCGCAATCGGTATTCTGTGTAATATCTATGCATTTCACCGCTACACTACACATTCTATCTACTTCCATATGACTCAAGTCAACCAGTATCAAAGGCAGTTCCATAGTT
+
FFGGGGGGGGD9DCFGGGGGGGGGGGGFGGGGGGGGGGGGGGGGGGGGGGGGGGGGGGGGGGGGGGCGGGGGGGGFGGGGGGGGGGGGGGCGGGGGGGGGGGGGGGGGGGGGGGGGGGCGGGGDFGGGGDGCGDFGGGFGGDGGGGGGGGGDFFGGGGGGGGGGFGGGGFGGFGGFGG>DFCCGGGFGGGGGGEAE<FFGFGFGFFFGGGFFGEFFGFFFEFFFGGFGFAFFFFFFFFFFE?E)?CCC@F<C67<FFFAF25)-69>BF70:<AFFFFF46
@M02352:288:000000000-CKWC8:1:1101:7641:7018 2:N:0:TACGCTGC+AAGGAGTA
TAATCTTGCGACCGTACTCCCCAGGCGGAATGCTTAATCCGTTAGGTGTGTCACCGAATAGTATACTACCCGACGACTGGCATTCATCGTTTACGGTGTGGACTACCAGGGTATCTAATCCTGTTTGCTCCCCACACTTTCGTACCTCAGCGTCAGTATCGAGCCAGTGAGCCGCCTTCGCCCCTGGTGTTCCTCCAACTATCTACGAATTTCACCCCTACACTTGGAATTCCACTCACCTCTCTCGAACTCTATACTTATAGTTTTGGAGGCCTTTCCAG
+
DFGGGGGFFFBFGGEDFGGGGGFGGGGGGGGGGGGGGGDFGGGEGFGGGGGGGGGGGGGGGFDDGGGAFGFGDGG>FFFGD@E<EFGGGGGGGGGGFFGGDFGGGGGDGGGGFFGGGDFGGGGGGGGGGGGGGGGEGGGGGGGGGGFF?FGGGGGGG9F98<8CECCGCFCEDEDDGGG4A4*5C*=<8EEGGFFF3A);)CCFCF>74:>GG+<A*8=;;6:97C?4:F:B66<4<7:BFB2.4<:7<F:BA2)0.6/).6:BAAB7(((-(().9<49)
@M02352:288:000000000-CKWC8:1:1101:17788:7038 2:N:0:TACGCTGC+AAGGAGTA
CATTCTTGCGAACGTACTCCCCAGGTGGGTCACTTATCACTTTCGCTTGGCCACTCAGTACTTAATCGTACCAAACAGCTAGTAACCATCGTTTACGGCGTGGACTACCAGGGTATCTAATCCTGTTCGCTACCCACGCTTTCGTTCATCAGCGTCAATATATTGTTAGTGATCTGCCTTCGCAATTGGTATTCTATGTAATATCTATGCATTTCACCGCTACACTACATATTCTAACCACTTCACAATGATTCAAGATAACAAGTATCAAAGGCAATTTT
+
FGFACFGGGGC7@FFGGFFA<CD@DGFG7@FCFFGGFDAFGGGG::BFD@EEEDFFEAFGGGGGFFGFGFG7C,,9=C8FCCF,C?E<EFEFGG<EE>B+CC@FFGGCFGF7=FGDA;?CEF<,CEAE6+++3AFFDEEEGGGGGDGFGF8,@8C:++3,@@@;D@FAF<@ED:E>CGGFAC>>DDC:C@?CFFFFECFCFDF@<FCFD?CFG+*BFA>@>E>*;7.2)8AFF6CC)7;=((.77@E3<77?57<C))/9?E7),64A>AFB4,81).569
@M02352:288:000000000-CKWC8:1:1101:16020:7043 2:N:0:TACGCTGC+AAGGAGTA
CATTCTTGCGAACGTACTCCCCAGGTGGGACACTTATCACTTTCGCTTAGTCACTTAGCTAATGCCAAACAACTAGTGTCCATCGTTTACGGCGTGGACTACCAGGGTATCTAATCCTGTTCGCTCCCCACGCTTTCGTCCATGAGCGTCAGTACATACGTAGTAGACTGCCTTCGCAATCGGTATTCTGTGTAATATCTCTGCATTTCACCGCTACCCTACACATTCTATCTACTTCCATATGACTCAAGTCAACCAGTATCAAAAGCAGTTCCATATTT
+
GGGGGGGGGG>GGGFFFGGGFFGGGGCCEGGGGGGGGG9FGGFGGGGGGGGGGGGGGGFECDFFCEFFGGGGGGFEGCFGGCFDEFFGCGGEGGGEGGGGGGGGGGCEGGFFGGGGGF,CEGCCGGGGG8BBFFEFGEEEGGGFGCE>@CEGGGGAA9>FFAC:DCDAFFFGFDFC>DDEFDEEC7CCFGGG@819*+==6:CFCFFGGG+8?>@:E)(3=A(87CCG<AAAA;>EEC3.<<CC56?CE;3CEE562::<)64))4)(,(.6<94:4)))5
@M02352:288:000000000-CKWC8:1:1101:7756:7089 2:N:0:TACGCTGC+AAGGAGTA
CATTCTTGCGAACGTACTCCCCAGGTGGGTTACTTATCACTTTCGCTTGGCCACTCAGGCATCAATCTGCCCGAACAGCTAGTAACCATCGTTTACGGCGTGGACTACCAGGGTATCTAATCCTGTTCGCTACCCACGCTTTCGTCCCTCAGCGTCAATGAACTGTTAGTGATCTGCCTTCGCAATAGGTGTTCTATGTAATATCTAAGCATTTCACCGCTACACTACATATTCCAACCACTTCACAGTCATTCAAGACAACCAGTATCAATGGCAGTGC
+
GD@ECFGFFGEEEGGGGGGGGGGEGGCDCFGFGGGGFGCEGAFGCECC,BECEG8@FFGGCFGFFDFGFGGGDC@EEFFGDFGGCAFDGGGGGGCFFFGGGGGGGGGGGGGGDGGGGGGGGFFGGFF=8EGGGGGGGCEGGGFG8@:DDGGFGGGGGGGGFFFFFGFGCGDCFFFGGGGFFGDGCGEGF<FFGFFEEAFGACFFEFF8:CFGGFEFGFF9>:1A4:@<;;+;=FE5)((4=E)244>).3<24<A964F??F0::A4))66-)442@:()
@M02352:288:000000000-CKWC8:1:1101:28297:7171 2:N:0:TACGCTGC+AAGGAGTA
TAATCTTGAGACCGTACTCCCCAGGCGGTCTACTTATCGCGTTAGCTGCGCCACTAAGAGATCAAGTCTCCCAACGGCTAGTAGACATCGTTTACGGCGTGGACTACCGGGGTATCTACTCCCGTTTGCTCCCCACGCTTTCGCACCTCAGCGTCAGTATCGAGCCAGTGAGCCGCCTTCGCCACTGGCGTTCCTCCGAATATCTCCGAATTTCACCTCTACACCCGGAATTCCACTCACCTCTCTCGAACTCAAGACCAGGAGTTTAAGAGGCCGTTCC
+
C<E@<CFF,E@FDGGF@FFGG7,6DF:+@@:FGGGGGG@@CEGGGG<FGE@FGGGGGGGC=,CF<<FG?FED<,8,8=CCC?AFFG??AB@F=FFE+>:FGGDEGFG=:BC:+6A,,8,7@D@FGGGDDFG7FG?F@EEGGCCE8B:79>8?8?EC>ED;DEE:CF,CG9,4,0)12<*15CGE<G6***;8736)27)9>CF7<*6<<5)9:=2@F*3).9A?*)4)4)76FFBFF7:7()().4>F)3(.6)2/).81:?11,4<9<<4<(30()((.
@M02352:288:000000000-CKWC8:1:1101:24986:7176 2:N:0:TACGCTGC+AAGGAGTA
CATTCTTGCGAACGTACTCCCCAGGTGGGTTACTTATCACTTTCGCTTAGCCACTCAAACCGAAGTCCGAACAGCTAGTAACCATCGTTTACGGCGTGGACTACCGGGGTATCTAATTCCGTTCGCTCCCCACGCTTTCGTCCATCCGTGTCAATCCATTGTTAGTGATCTGCCTTCGCACTTGGTATTCTATGTAATATCTATGCATTTCACCGCTACACTACATATTCTAACCACTTCACAATGATTCCAGATAACCAGTATCAAAGGCAATTTTACGG
+
AB<BEFGGFGC:@BFGGGGGGGGEGEFFEGG?FGGGG9,CFGF9FG@C,6CFGFFCFGGGF6F:CF9FG7FGGGGGGFGGGGGGFFC=FEGGGFG:FGDC=5E,AC:F=FFD,AFF9,5,>A,DFC+>>DBDG7F:EEGEG8ECC,,0@8:F97F,3DFGGGG?FFCCFFF;DFC8C795)9A:*=,,;7<::>FEE=@8BFFFEBFFFFCFFF;ED51)6@@6CG3CCF6++;?<?:<?B?<2<)64BA)6<27=:<44(.4>>4<A)0(.,39466)-(
@M02352:288:000000000-CKWC8:1:1101:9494:7182 2:N:0:TACGCTGC+AAGGAGTA
TAATCTTGCGACCGTACTCCCCAGGCGGAATGCTTAATCCGTTAGGTGTGTCACCGAATAGCATGCTACCCGACGACTGGCATTCATCGTTTACGGTGTGGACTACCAGGGTATCTAATCCTGTTTGCTCCCCACACTTTCGCACCTCAGCGTCAGTATCGAGCCAGTGAGCCGCCTTCGCCACTGGTGTTCCTCCACATATCTACGAATTTCACCTCTACACTTGGAATTCCACTCACCTCTCTCGAACTCAATACCAGGAGTTTAAGAGGCAGTTCCAG
+
GGGGGGGGGGGGGGGGGGGGGGGGGGEGGGGGGGGGGGGGGGGGGG<EFGGGGGGGGGGGFGGGGGGGGGGGGGGGGGGGGGGGGGGGGGGGFGGGFFGGGGGGGGGDGEGGFGGFG9DFGGGGGGGGGGGGGGGGGGGGFGGGGGGGGGFEGGGGGGFFEGCGGGGGGGFGGGGGGGGFFGDGG66F6EGGGFFFD)6>FGFGCF>G*AFGGF?F9FFFFFFFGD>FABFFFFFF:(8?<?<:<?<F7<64<?)10844:6313>242)56(4)4FFFF6
@M02352:288:000000000-CKWC8:1:1101:5069:7189 2:N:0:TACGCTGC+AAGGAGTA
TAATCTTGCGATCGTACTCCCCAGGTGGGACACTTATCACTTTCGCTTAGTCACTGAGCTAATGCCCAACAACTAGTGTCAATCGTTTACGGCGTGGACTACAAGGGTATCTAACCCTGTTCTCTCCCCACGCTTTAGTCCATGAGCGTCAGTACATACGTCGTAGACTGCCCTCGCAATCGGTATTCTGTGTAATATCTATGCATATCACGGCTCCACAACACATGCTATCTACTTCCATATGACTCTATTTAACCAGTATCAAAGGCATTTCCATTGTT
+
EDG,<C@F9:B<9CECFDF<CF@:,CF<FF8@@FCFFDF9@FF<FGEFCC,CE@CC<FGC,,<@,E@@DCFCF<<C6EFG,,656BFD7EG7+=FFEDC,B,,,:E74BFBE9A,98E<9EA,,,<AEB8B@7++6,7@E99,=,>@CE6CG3,@DC,8D9,3>8+3@C,,,,5@*?5*:09*9/*B7CGD::/9:2B6:AC1?CF+2+=B**85):)6((:=E<F)*9AC6A=).7C;;?)76)9?C)7)))));)406>)6<<4A:<?:))5*)*):4)
@M02352:288:000000000-CKWC8:1:1101:21314:7212 2:N:0:TACGCTGC+AAGGAGTA
CATTCTTGCGAACGTACTCCCCAGGTGGGATACTTATCACTTTCGCTTGGCCGCCCAGGTCTCAAGACCCCGGACAGCTAGTATCCATCGTTTACGGCGTGGACTACCAGGGTATCTAATCCTGTTCGCTCCCCACGCTTTCGTCCATGAGTGTCAGTACATACGTTGTAGACTGCCTTCCCAATCGGTATTCTGTGTCATATCTATGCATTTCACCGCTACACTACACATTCTATCTACTTCCATATGACTCAAGTCAACCAGTATCACAGGCAGTTCCA
+
GFFD9FECFGGEGGGGGG,C,CDE@<CCB<EF@FGGDF<FFGFGECGG<6FEGGGGGFD,C@FD9<?,CFDBC7FEGCGGGCAEC?FFGCGFFGGEGGCFFGFFG8EEF<C+AAAED;FG9FFGGG93++@:BF,CCEGGGC>@8C+?,637;CFGC@,,,@9@B7,,>@,?FG*79*2;*4,;DC58/?=DCCA>5B6@F76CEFFDC@@7@FC7@5(.,8;F7FF45=AFFA.77>A2444)6A.2<9>)))./)6FB2:?6-4<BB)46:<4(05>B)
@M02352:288:000000000-CKWC8:1:1101:16073:7233 2:N:0:TACGCTGC+AAGGAGTA
CATTCTTGCGAACGTACTCCCCAGGTGGGATACTTATCACTTTCGCTTAGCCACTCAGTATTGCTACCGAACAGCTAGTATCCATCGTTTACGGCGTGGACTACCAGGGTATCTAATCCTGTTCGCTCCCCACGCTTTCGTCCATGAGCGTCAGTATATACGTAGTAGACTGCCTTCGCAATCGGTATTCTGTGTAATATCTATGCATTTCACCGCTACACTACACATTCTATCTACTTCCGTATAACTCAAGTCAACCAGTATCAAAGGCAGTTCCATAT
+
GGGGGGGGGGGGGGFFGGGGGGGGGGGGGGGGGGGGGGGGGGGGGGGGGFGGGGCGGGGGGGGGGGGGGGGGGGGGGGGFCFEFGGGGGGGGEGGGGGGGGGGGGGGGGGFFGGGGGGGGGGGFFGGGGFGCFEGGGGGGFGGGGFGGGGGGGDFGGGGGGFGG5FC,;FFGGGGFGCDFBGC7DGFGGGGGGFF?5FFFFGFG4AFGGGFGGA>AEBB@@CEFFGEGFFFFFFFFFFEFF?F<D;FFF<D0?<AB<AFF?BBA)-<AF0:??BFAFF<))
@M02352:288:000000000-CKWC8:1:1101:21895:7245 2:N:0:TACGCTGC+AAGGAGTA
CAATCTTGCGATCGTACTCCCCAGGTGGGACACTTATCACTTTCGCTTAGTCACTGAGCTAATGCCCAACAACTAGTGTCCATCGTTTACGGCGTGGACTACCAGGGTATCTAATCCTGTTCGCTCCCCACGCTTTCGTCCATGAGCGTCAGTACATACGTAGTAGACTGCCTTCGCAATCGGTATTCTGTGTAATATCTATGCATTTCACCGCTACACTACACATTCTATCTACTTCCATATGACTCAAGTCAACCAGTATCAAAGGCAGTTCCATAGTT
+
GGGGGGGGGGDGGGFGGGGGGGGGGGCGGGGGGGGGGGGGGGGGDGGGCFGGGGGGGGGGGGGGGGGGGGGGGGGGGGGGFAFG>DGGGGGGGGGGGDDFFGFGCCDFGGGGGGGGFGCGGGDDGGGGGCGFGFEGFGGGE6EGFGGGGGGDFGGGGCF7EFCEF=ADD<FEFFGGGG*@CG*A9FGGGFF9DE+2*+=@FGAF?FFFFCFGGFFBEF17;F3ACGCD<A=FFF<<CCEEC35))7?<E@)))7?F1(744<<<24),(.(.-)9)/..54
@M02352:288:000000000-CKWC8:1:1101:6911:7260 2:N:0:TGCGCTGC+GAGGAGTA
TAATCTTGCGGCCGTACTCCCCAGGCGGAATGCTTAATGCGTTAGCTGTGGCACCGAACAGTATCCTGCCCGAGGCACGTAGTTTTTCTTTTTCACTGCGTGCAACCACGGTGTCTAATCCCGTTTGCTCCCCCCACGTTCGTACCTCACCGTCTTTGTCGAGCCACTGTGCGGCGTTCGCCCCTTGTGTTTTCCCACATATCTCCAAGTTTCACCTCTCCACATGACGTTCCCCTCACCTCTCCCAACCTCTAAACTGCTAGTTTTGGAGGCAGCGCCAG
+
,C6,,CFGG7++8FGGGGGGGGGGG,CFGGGGGGGGG9,C+CF7@,CE,C,CFGG+>+6+:C,5,5,:4EF,+++4+,+,,,8:,,+,,,,<,,,,CF,B++++,,4+++@++8,C,,5,,,3@AG+,7,,>F7FEC83D,*5,**,4,,,42*,*227,>****,,,?,22**/)//*):*/***0+3:***)*)).)29>*>4=***3*:**60+8),(=:)**)*-855<*44?0(.),8?(4(.(3(().)75-1.)6--)-).25((-()()-(-3
@M02352:288:000000000-CKWC8:1:1101:23001:7274 2:N:0:TACGCTGC+AAGGAGTA
TAATCTTGCGACCGTACTCCCCAGGCGGAATGCTTAATCCGTTAGGTGTGTCACCGAACAGTATACTGCCCGACGACTGGCATTCATCGTTTACGGTGTGGACTACCAGGGTATCTAATCCTGTTTGCTCCCCACACTTTCGTACCTCAGCGTCAGTATCGAGCCAGTGAGCCGCCTTCGCCACTGGTGTTCCTCCAAATATCTACGAATTTCACCTCTACACTTGGAATTCCACTCACCTCTCTCGAACTCTAGACTGATAGTTTTGGAGGCAGTTCCAG
+
FGGGGGGGFGDGEGFGGGGGGGGGGGGGGGGGGGGGFEFGGGGGGGGGGGGGGGGGGGGGGGGGGGFFGGGGGGGGGGGGGFGFGGGGGGGGGGGGGGGGGGGGGGCFFGGGCGGGGGGGGGGGGGGGGGGGGGGGGGGGGGGGGCFGEGGEEDGGFCFDB*DEGGGGGGGGGDGGGGGFBDGGGGCF6?EGGFF;@FFGFFFGFF>DFGFGFFFA9FFFFF@FFC>FAFFFF*6<:?FBFBFF>3(5?BFFBFFBA262<<<45<:<B?03<B>?FA22-
@M02352:288:000000000-CKWC8:1:1101:16378:7307 2:N:0:TACGCTGC+AAGGAGTA
CATTCTTGCGAACGTACTCCCCAGGTGGTTTACTTATCGCTTTCGCTTAGGCACTGAGTCCGAAAACCCAACACCGAGTAAACATCGTTTACGGCGTGGACTACCAGGGTATCTAATCCTGTTCGCTCCCCACGCTTTCGTCCATCAGCGTCAATATAGAGTTAGTGATCTGCCTTCGCAATCGGTATTCTGTGTAATATCTATGCATTTCACCGCTACACTACACATTCTAACCACTGCACTCTAATTCAAGACTAACAGTTTCAATGGCAGTTCTACAG
+
GFGGGGGGFGE7:BFGGGGGGGGGFGGGGGGFGGGGGFGGGGGGGGGGGG@FGGGGGGGGFEGGGGGGGGGGGGGEDGGGFGGGGGGGGGGGGDG@GFG>FG8FGGGDGGCFFGGFFGGGGFGGEGGGGGGFGGGGDFGEGGGGGGGGGGGGGGG7FD@CDGGFGGGGGGGGFGGGGGDDDGGGGGGGGGGGGCFFFFFGFGFG?FFGGGFGGFFFGEFEFFFFGGEGFFFFFFDF;E??DBFFBF<BBFAB>><FAFFBAAFFA<BFBB:?BFBFFF>))
@M02352:288:000000000-CKWC8:1:1101:12928:7324 2:N:0:TATGCTGC+AAGGAGTA
CAATCTTGCGATCGTACTCCCCAGGTGGGTTACTTATCACTTTCGCTTAGCCACTCAGACCGAAGTCCAAACAGCTAGTAACCATCGTTTACGGCGTGGACTACCAGGGTATCTAATCCTGTTCGCTCCCCACGCTTTCGTCCATGAGCGTCAGTATATACGTAGTAGACTGCCTTCGCAATCGGTATTCTAAGTAATATCTATGCATTTCACCGCTACACTACTTATTCTATCTACTTCCGTATAACTCAAGTCAACCAGTATCAAAGGCAGTTCCATC
+
GGGGGGGGGGDGGGGGGGGGGGGGFEGGGGGGGGGGGGGGGGGGGGGGGGGGGG@FGGGGGGGDGFGGGGGFEGGGGGGGGGGGGG>FGGGGGDGGGGDDFFGFFGGEGGGGGG9EFGCGGGGF:=@BBFGGGCFGGF9EFGGGDDF+<>>CECGGF9FGGFFGFGGFFGGGGGGGG4>DB9FGCGFGGFF@8<FCEFFG6DFGFF+:@F=FCFF>C;0.(+(6CCCCC7FFFFCEEEFC<(61(4:<922274<B>AF?0<AF<<A9>(3:0:FB*6)6
@M02352:288:000000000-CKWC8:1:1101:5831:7346 2:N:0:TACGCTGC+AAGGAGTA
CATTCTTGCGAACGTACTCCCCAGGTGGGATACTTATCACTTTCGCTTGGCCGCCCAGGACTCAAGACCCCGGACAGCTAGTATCCATCGTTTACGGCGTGGACTACCAGGGTATCTAATCCTGTTCGCTCCCCACGCTTTCGTCCATGAGCGTCAGTACATACGTAGTAGACTGCCTTCGCAATCGGTATTCTGTGTAATATCTATGCATTTCACCGCTACACTACACATTCTATCTACTTCCATATGACTCAAGTCAACCAGTATCAAAGGCAGTTCCA
+
GFDFGGGGGEFEGGFFGGGGGGGDFFGGGGGGGGGGGGGGGGGGDGGGGGGGGGGGGGGFGGGGGGGGGGGGGGGGGGGGG?BFFGGGGGGGGGGGGGGGGGGGGGGGGGGGGGGGGGGGGGGGGGGGGGGGGGGGGGGGGGGGGGGGGGGGCEEGGGGGGGGGGFGGGGFGGGGGGGFF:DE54EGGGGGGGFFFFFFCC:CGCFFGGGFGGFCFA>F@;DFFFFFG?FFFFFFFFFFFBFFA5<5:<<AA>B?FAA=<A::?<AAAFF>A?070)5:))
@M02352:288:000000000-CKWC8:1:1101:10928:7355 2:N:0:TACGCTGC+AAGGAGTA
CAGTCTTGCGACCGTACTCCCCAGGTGGGATACTTATCACTTTCGCTTAGTCACTGAGCTAATGCCCAACAACTAGTATCCATCGTTTACGGCGTGGACTACCAGGGTATCTAATCCTGTTCGCTCCCCACGCTTTCGTCCATGAGCGTCAGTATATACGTAGTAGACTGCCTTCGCAATCGGTATTCTAAGTAATCTCTATGCATTTCACCGCTACACTACTTATTCTATCTACTTCCGTATAACTCAAGTCAACCAGTATCAAAGGCATTTCCATAGTT
+
GFFGDGGGGGCGGGGGGGFGFGGEGG8FEGFFGGGGGGGGFGGGGGGGGFFGGGG@F8EEAGGFCFGFGGG@FGF<FFFGCCFGCFFFCD@CEEG:FFFGCCF?8C=F<EFFCFFFFF?FFGFGGGD=EDGGGEEC=CGGGGG8AFFDGEEGCCFGGEG8>7,@>@;EG,D6DCCDGG9DA4>EGGF7EC7DFFAE<>FGFFAFCAFCFGFGC?@55A=;@FC:7:):987;AFCEFE8(6(6=CE<@<6)-69)93:462<<<B2>(0()-6>=47)4<:
@M02352:288:000000000-CKWC8:1:1101:6884:7429 2:N:0:TACGCTGC+AAGGAGTA
TAACCTTGCGGCCGTACTCCCCAGGCGGGATACTTATCGCGTTAGCTTCACCACTAAACCTTTCGGCCCAACAGTTAGTATCCATCGTTTACGGCGTGGACTACCAGGGTATCTAATCCTGTTCGCTCCCCACGCTTTCGTCCATGAGCGTCAGTATATACGTAGTAGACTGCCTTCGCAATCGGTATTCTAAGTAATCTCTATGCATTTCACCGCTACACTACTTATTCTATCTACTTCCGTATAACTCAAGTCAACCAGTATCAAAGGCAGTTCCATAG
+
GGGGGGGGGGDEGGGGGGGGGGGGGGGGGGGGGGGGGGGGGGGGGGGGGFGGGGGGGGGGGGGGGGGGGGGGFGGGGGGGGGGGGGGGGGGGGGGFGGGGGGGGGFGGGGGGGGGFGGGGGGGGGGGGGGEFGDEGEGGGGGGGGCGGGGGGGGGGGGGGGGFCFGGGGGGGGGGGGGGBEGGGGG=FFGGGGFFEFFFCAFFGFFFGGGCFFF:EGEFBFFFFGGFGF7FFFFFFFBFFDFF::?ADB<A7?927<A@FFF<<<)5-)(4:3,/6@BFB)
@M02352:288:000000000-CKWC8:1:1101:14770:7481 2:N:0:TACGCTGC+AAGGAGTA
CAGTCTTGCGACCGTACTCCCCAGGTGGGATACTTATCACTTTCGCTTAGTCACTGAGTCGAAACCCAACAACTAGTATCCATCGTTTACGGCGTGGACTACCAGGGTATCTAATCCTGTTCGCTCCCCACGCTTTCGTCCATGAGCGTCAGTATATACGTAGTAGACTGCCTTCGCAATCGGTATTCTAAGTAATATCTATGCATTTCACCGCTACACTACTTATTCTATCTACTTCCATATGACTCAAGTCAACCAGTATCAAAGGCAGTTCCATATTT
+
FGGGGGGGGGDGGGFFGGGGGGGGGGFFCGGGGGGGGGGGGGGGGGGGGGFGGGGGGGFGGGGGGGGGGGEGGGGFEFEFCFGGGGGGFGGDG7FCGGGGGGGGFGEFFFFGGGFGGGCFGGGGGGGFGDGCEBFGGGGGG+EDFCG>CGGEGGGGGGGGGGGGGFACE@FGCFF*9>DFFCDGG7@9CFCFGEFE4+4=@FFGFFFGDGFFGB;:=F@)6;CFFGC76+;++;>CE6;CCCC)))19)5)69):6::56).))6-)381,8A)9:94))6
@M02352:288:000000000-CKWC8:1:1101:21781:7499 2:N:0:TACGCTGC+AAGGAGTA
CAGTCTTGCGACCGTACTCCCCAGGTGGGATACTTATCACTTTCGCTTAGTCACTGAGTCGTAACCCAACAACTAGTATCCATCGTTTACGGCGTGGACTACCAGGGTCACTAATTCTGTTTGCTCCCCACGCCCTCGCATCTGAGTGTCAGTGTCTGTTCATGGGGCCCCCTTCGCCAACGGAATTCCTCCAAATATTTCCGCATTTCACTCCTCCACCTGGAATTCCACTCTCCTCTCTCGAACTCTCGACTGCTCGTTTTGGAGGCAGTTCCAGGGTT
+
FGFF,CEFFE@CCFGGGGGGGGGG8FC<@@F8EFGGGGCDF<CACCFD,,,CFE,,EC@FE,,C7<@,6B,,CFCFF,CE<,C9,BFFDDE,++484:A=EE,5,@+B848<,,?,6@,8C,,,,?=DC87>B++83@E6+@,3>>,6@>DE>,DFC3E,33,@?<+@**5>5,;**9***3**/*4,5,596(+.4++++40*(0.:@97++)).=)3(()(26C):9++;5+/64<)3580.(,(-6),4-,3)4)7411,808??(8(.))9:72(.4
@M02352:288:000000000-CKWC8:1:1101:25155:7536 2:N:0:TACGCTGC+AAGGAGTA
TAATCTTGCGACCGTACTCCCCAGGCGGTCTACTTAACGCGTTAGCTCCGAAAGCCACGGCTCAAGGCCCCAACCTCCAAGTAGACATCGTTTACGGCGTGGACTACCAGGGTATCTAATCCTGTTTGCTCCCCACCCTTTCGCATCTGAGTGTCAGTGTCTGTCCAGGGGGCCGCCTTCCCCACTGGCATTCCTTCAGATCTCTACGAATTTCACCCCTACACCTGAACTTCTACCCCCCCCTACAGCCCTCTAGTTCACCAGTTTCACATCCAGTTCC
+
DDFGGGGFGGCC@FFGGGGGFGG7DD@FE7EGGGGGGAFEGGEGEDGGGG@:F+=FGF+4F+8<<AFGG+C+?FB<8BF8FFF,?F9FE7FFD7E=+@@C7>7=<3,<BFC+363=6,,,CC>33EA3,3@FEGAB+3DD,@*@*:C>F9;:,5,,,@,@,7D,6,,6>C**:C:<DD>4);**2=+0*0>:7<=5AF?*1**0./0***0C*9)8<)3<0;>?49(*))9*1/)).8<9(((3,,(,5(442184-)1:)838<)-646<<)(9)16<9
@M02352:288:000000000-CKWC8:1:1101:7984:7542 2:N:0:TACGCTGC+AAGGAGTA
CAGTCTTGCGACCGTACTCCCCAGGTGGGATACTTATCACTTTCGCTTAGTCACTGAGAATTAACCCAACAACTAGTATCCATCGTTTACGGCGTGGACTACCAGGGTATCTAATCCTGTTCGCTCCCCACGCTTTCGTCCATGAGCGTCAGTATATACGTAGTAGACTGCCTTCGCAATCGGTATTCTAAGTAATATCTATGCATTTCACCGCTACACTACATATTCTAACCACTTCATAATAACTCAAGACAACCAGTATCAAAGGCAATTTTACCGTT
+
GFGGFGGGGGGGGGGGGFGGGGGGGGGGGCGGGGGGGGGGGGGGGGGGGGGGGGGGGGGFGGGGGGGGGGGGGGGGGGGGGGGGGGGGGGEGGGGGDEGGGGGGGGGFGGGGGGGGGFEFGGGGFGGGGGGGGGGGGGGGGGGGGGGGGGGGGGGGGCFGGGGGGGGGGGGGGGFGGC4@F>CEGCC:@F@FC4BEEFFGFGFDCFFGGGFGGFBFEF;34AEF>7CGFFFFFFFFFFF3).7?CE><3E)2,47F:8)6))6-6<4(((48<A?4*8336
@M02352:288:000000000-CKWC8:1:1101:24153:7599 2:N:0:TACGCTGC+AAGGAGTA
TAGTCTTGCGACCGTACTCCCCAGGCGGTGCGCTTAACGCGTTAGCTCCGGCACGGAAGGGGTCGAACCCTCCCACACCAAGCGCACATCGTTTACTGCTAGGACTACAGGGGTATCTAATCCCTTTCGCTACCCTAGCCTTCGAGCCTCAGCGTCAGTGAATGTCCAGTAACCTGCTTTCGCCATTGGTCTTCCTCTCGATATCTACGCATTTCACTGCTACACCGAGAATTCCAGTTACCTCTCCATTACTCTACCACGGCAGTATCGAATGAAGTTTT
+
EFGGGGGGGG7FFGGGGFGGGGGGGGEFFCEEGGGDAFGDEGGGGGGGGGGGGGECFGGGGGGGGGGGGGE<FF8FFEGGDGGGG7FEGGGFGC<FFFGFFFFGGGFGGDD7CFGGGGFGGGFFGFFDBEGEGFFG8,3@A@61D:?7CG?FGCCEEEGGGFGGGAGGF@EGGGGDFFCAF8CEDG<@?<<@CFFCC@A:FGFDAFFGGC)9<64@FF<746<6F*,9;3@FFF42)-6<<A4))(44<ABFDBA6)-/4((30(,64:((38(*.9)<<)
@M02352:288:000000000-CKWC8:1:1101:8443:7603 2:N:0:TACGCTGC+AAGGAGTA
CATTCTTGCGAACGTACTCCCCAGGTGGGATACTTATCACTTTCGCTTAGCCACTCAAACCGAAGTTCGAACAGCTAGTATCCATCGTTTACGGCGTGGACTACCGGGGTATCTAATCCCGTTCGCTCCCCACGCTTTCGTCCATCAGTGTCAATACATTGTTAGTGATCTGCCTTCGCAATTGGTATTCTATGTAATATCTATGCATTTCACCGCTACACTACATATTCTAACCACTTCACAATGATTCAATATAACCAGTATCAAAGGCAATTTTACGG
+
GGGGGGGGGGGGGGGFGGGGGGGGGGGGGGGGGGGGGGGGGGGGDGGGDGGGGGGGGGGGGGGGGGGGGGGGGGGGGFGFEFGGGGGGGGGGGGG>FGDGGGGGGGGGGGGGGFGGGGAFGGGGGGGGGFGGGDGGGGGGGGGGGGGGGCGFGFGGGGGGFGGGGGGGGGGFFFGGGGGFEGGFGGGGGGGGGFFEFFFGFGFGCFFGGGFGGFFDGFFF@FFFGGFGFFFFFF=EF;<;C<E<A2>><<BA)5:@:A)41ADFFBF<4(4:?:=AFA>2(
@M02352:288:000000000-CKWC8:1:1101:4783:7630 2:N:0:TACGCTGC+AAGGAGTA
CATTCTTGCGAACGTACTCCCCAGGTGGGTCACTTATCACTTTCGCTTAGCCACTCAAACCGAAGTTCGAACACCTATTGCCCATCGTTTACGCCGTGGACTCCCAGGGTATCTAATCCTGTTCGTTCCCCACACTCTCGTATCTCAGCGTCAGTATCTAGCCAGTGAGCCCCCTTCCCCACTGGTGTTCCCCCACATATTTCCGAATTTCTCCTCTCAACTTGGAATTTCACCCCCCCCTCTCGCACTCACGTCCAGTATTATTAGATGCCGTTCCAGGG
+
,<CCFFFCFGD+6:DFGGGGFEGDDEEFEFE@GGGGC@CEGGGGGGCFGFGGGGGDGGAC@+@@FFFF,,6,C,8CF6CF,E,,4B,,9499+4@CCEECB,4,4=B<@845,CF>9E<;8F,<+88=,EG83+>=,=?+8+3,3E8+,@@EE6EAD9,,@FF,3@>,,>,*@**47*;9/?4,;?,4822*3-/(/)+4+++=5?>//=1+;87F?)).(1)+*2);3+:+;*/,(((,,21:((,,(.4(4(()()*.)))-6-)).6),23...).((
@M02352:288:000000000-CKWC8:1:1101:15870:7631 2:N:0:TACGCTGC+AAGGAGTA
CAATCTTGCGATCGTACTCCCCAGGTGGGACACTTATCACTTTCGCTTAGTCACTTAGCTAATGCCATACAACTAGTCTCCATCGTTTCCTGCGTGGACTACCAGGCTATCTAATCCTATTCTCTCCCCACCCTTTCCTCCATGAGCGTCAGTCCATACGTAGTAGACTGCCCTCGCATTCGGTCTTCTGTGTAATATCTTTTCATTTCATCTCTACACTACACATTCTATCTACTTCCCTATTTCTCAACTCAACCAGTATCAAATGTAGTTCCATACTT
+
GF9FFGGGGGG9FFGGGGFGGGGGGGGG:@CFFGFGGE,EFGFCFG7@:FFFGG<6E,CC,,C9@E,,:F@,9@,6<,CA<CC56:EF8?,,,+8BFDFFC?E5,4+,B?FEAEFG=,,CE;,5A5A8@,@+B+,44,=@@,,7,,6668=+@,@93C:>,CCG,3@,;,,,,,=07++*52,+0@9<:,@25*+2*<?++5+?*3:2B@95+=7+5+06:47**;7D4F=1++1/>C*(.76**1>C4/(977@A((2)1.7.))))).)1)1:6:)(.7
@M02352:288:000000000-CKWC8:1:1101:5702:7657 2:N:0:TACGCTGC+AAGGAGTA
TAATCTTGCGACCGTACTCCCCAGGCGGTCTACTTAACGCGTTAGCTCCGAAAGCCACGGCTCAAGGCCACAACCTCCAAGTAGACATCGTTTACGGCGTGGACTACCAGGGTATCTAATCCTGTTTGCTCCCCACGCTTTCGCATCTGAGTGTCAGTGTCTGTTCAGGGGGCCGCCTTCGCCACTGATGTTCCTTCCAATCTCTACGCATTTCACCGCTACACTGGAAATTCCACTACCCTCTTCAACACTCTAGCTTGCCAGTTCAAAATGCCGTTCC
+
AFFFCGGGFC:BE>B<FFGCEFGGGFEEGECFGFFGGGG>FGGGGGGD<:@CGGGFFFGGGGGG<9?FG<FGFGBCEFF8EFDCFFCFGEDFGFGEGG7FCECGGF<CGGGG,FF=,DDD>FFEFGE,@F9F<@DEE+8:EECE8*3+@EFGGEGGEC9D,7?2,7,?>@EECED<<DDF:C:CDF?7AF+@:<+7>FACFD@C<*=CDC5D7F)*A3(,(73?F4,7(6@B?F)6>:>4<F:0).)6)5:<?BF*646(146:4)-)).)424),74(4
@M02352:288:000000000-CKWC8:1:1101:13725:7661 2:N:0:TACGCTGC+AAGGAGTA
CATTCTTGCGAACGTACTCCCCAGGTGGGATACTTATCACTTTCGCTTAGCCACTGAGCCGAAGCCCAACAGCTAGTATCCATCGTTTACGGCGTCGACTACCGGGGTATCTAATCCCGTTCGCTCCCTACGCTTTCGTCCATCAGTGTCAATACATTATTAGTGATCTGCCTTCGCAATTGGTATTCTATGTAATATCTATGCATTTCACCGCTACACTACATATTCTAACCACTTCATAATGATTCAAGATAACCAGTATCAAAGGCAATTTTACGGTT
+
GGGGGGGGGGGGGGGGGGGGGEF:FFGFGDGGGGGFGGGFGGEGGGGGDFGGGGGGFFGGGGGGDGFGFGGGGGGGGGGGFGGGGGGFFFBFF:C+@@EGDFFG>F7CFFFBFGGGDG>BEGEEG8BB>>E=F@FCF8EGGC7DCFGCFCFFGGGGGFFGGGGGGFFECAFGGGGGG*CDFGDCF9BGGGGGFE1@<BC@AGFG*88=FFFGDBBEC68C;448@:?FEFFFAA71>=EEC):>)6>AAF4A?B<FFFFF<92)49A?03:>7<?<F?114
@M02352:288:000000000-CKWC8:1:1101:26695:7688 2:N:0:TACGCTGC+AAGGAGTA
TAATCTTGCGACCGTACTCCCCAGGTGGGACACTTATCACTTTCGCTTAGTCACTGAGATAAATCCCAACAACTAGTGTCCATCGTTTACGGCGTGGACTACCAGGGTATCTAATCCTGTTCGCTCCCCACGCTTTCGTCCATGAGCGTCAGTATATACGTAGTAGACTGCCTTCGCAATCGGTATTCTGTGTAATCTCTATGCATTTCACCGCTACACTACACATTCTATCTACTTCCGTATAACTAAAGTCAACCAGTATCAAAGGCAGTTACATAGTT
+
AAFFFEGGCEGEGGGGGGGGGGGEGGGFCFGFFGGFCGGGGGGGEGDGGGGGGFGGGFGGGGGEGCEFGGFGFGGFFGGGGGGFGF<?=,CFCFFD@CEGFFCFFG@FFGGAFGGFFDFFGFFEGDCD=FGFGE:FDGF>B=D9B8ECE6EGEGGGFFCGG:8@D@;FCECGGGGGGG*@FFE7CC=DEC=EFEAE?>:CFGF>EFF+CCF*7?25C4;9;F3=*>7CCAFFF6>??C3()(65.;>))).).)-?((8>2):49A<?:???2)96@)-)6
@M02352:288:000000000-CKWC8:1:1101:19847:7693 2:N:0:TACGCTGC+AAGGAGTA
TAATCTTGCGACCGTACTCCCCAGGCGGAATGCTTAATCCGTTAGGTGTGTCACCGAATAGCATGCTACCCGACGACTGGCATTCATCGTTTACGGTGTGGACTACCAGGGTATCTAATCCTGTTTGCTCCCCACACTTTCGTACCTCAGCGTCAGTATCTAGCCAGTGAGCCGCCTTCGCCACTGGTGTTCCTCCGAATATCTACGAATTTCACCTCTACACTCGGAATTCCACTCCCCTCTCTCGAACTCTAGACCCGTATTTTATGAGGCAGTTCCAG
+
9FFFFFGGGGDGEGF@FGAEEFGGGGGGGGGGGGGCFFFFGGGGGCFFGGGGGGGGGGGGGFFGGGGGGGGGDEFCFGG8FFGGGGGGFGGGGGCFEFFEGCEGC@EFDGGGFCAEFGFGGGFGGGFFCE@FB=FGEFGFFEGGFG7CFCGECEEEFD9F,,7;BACF9C,:D*;D47C4*::AC6,A6CCCCC+>2)):>;::CAFG45):D+9A+54)6;;=FG(7(.?FFBB-,(.30:(1)5-),48944./6:)((,(.6<)))))(,4<:=>AA-
@M02352:288:000000000-CKWC8:1:1101:4304:7718 2:N:0:TACGCTGC+AAGGAGTA
TAATCTTGCGACCGTACTCCCCAGGCGGTCTACTTAACGCGTTAGCACCGAAAGCCACGGCTCAAGGCCACAACCTCCAAGTAGACATCGTTTACGGCGTGGACTACCAGGGTATCTAATCCTGTTCGCTCCCCACGCTTTCGTCCATGAGCGTCAGTATATACGTAGTAGACTGCCTTCGCAATCGGTATTCTAAGTAATATCTATGCATTTCACCGCTACACTACTTATTCTATCTACTTCCGTATAACTCAAGTCAACCAGTATCAAAGGCAGTTCAA
+
A=EFAFG<9FC@CFGGGGGGGG8,DFDFFFCAFGGGGGGG@BEGGFCG8=FEGGGFFGGGGEFFGCGGFGGGGGGCFFG8E?FGFGGFGEGGGGGGEFCC==BFGGGGG@E:BD,CEFGF9FFFGGFEGGGEGC:CEEEEGFG5*BEF7;DEEGGGGGGGGGGGFGGF8@EFGGFDGGDF3CC5D7FEEECCFFF?3AAD:+8CEFFGGGFDDF9F?3062@?FD*(*.@466@AB4<94<A4<080().644>?4:4*6<7?0>2:<)664(.<(5<A))
@M02352:288:000000000-CKWC8:1:1101:28226:7763 2:N:0:TACGCTGC+AAGGAGTA
TAATCTTGCGACCGTACTCCCCAGGCGGAATGCTTAATCCGTTAGGTGTGACACCAAAGGGCAAGCCCCCTGACGTCTGGCATTCATCGTTTACGGTGTGGACTACCAGGGTATCTAATCCTGTTTGCTCCCCACACTTTCGTACCTCAGCGTCAGTATCGAGCCAGTGAGCCGCCTTCGCCACTCGTGTTCCTCCAAATATCTACGAATTTCACCTCTACCCTTGGAATTCCACTCACCTCTCTCGAACTCTAGACCTATAGTTTAGGAGGCAGTTCCAG
+
BGGGFFGGG7:FCFFGC@FFGDGGGCBCGGGGGGGGGFGEGGGGGGGGGGGGGGEFGGFGGGGGFGAFGGGFFFCGGFGG8E<EEGGGGFGDGG>C?FFFGFGCFEEGG7@FDD9BCEAFGGGGGDFF=,@DCFGFGGGGGGGGCGDFFGFGGGGGFFDGE<ECECFGFFEFBEGGDGF4):*:*,4=,=A+B<C=;;FGFGAG?FFDFG>CFA);3).77+,*;C;</6:FFFF4<0?(4(,8<7()3:64<A)8))).4))-)-6:)68?(,8:4)6:)
@M02352:288:000000000-CKWC8:1:1101:16512:7770 2:N:0:TACGCTGC+AAGGAGTA
CAATCTTGCGATCGTACTCCCCAGGTGGGACACTTATCACTTTCGCTTAGTCACTTAGCTAATGCCAAACAACTAGTGTCCATCGTTTACGGCGTGGACTACCAGGGTATCTAATCCTGTTCGCTCCCCACGCTTTCGTCCATGAGCGTCAGTACATACGTAGTAGACTGCCTTCGCAATCGGTATTCTGTGTAATATCTATGCATTTCACCGCTACACTACACATTCTATCTACTTCCATATGACTCAAGTCAACCAGTATCAAAGGCAGTTCCATAGTT
+
GFCFGGGGGGDGGGFGGGGGGGGGGGGGGFGGGGGGGGGGGGGGGGGGGGGGGGGGGGGGGGGGGGGGGGDGGGGAFGGGGGGAFGGGGGDGEFGGGGGGGGFGGG>FFFGGGGGGGGGGGGDEGGGG>GDFFGEFGGGGGEFGGGFCEGGEFFGGGGGGGG7EFFGFGCFGGGGGGGGFFGCEGGGGGGGGGFFCCCFGFGAFCFBGGGFCDFFFGF=CEFFF=C)+71;AF76CCFFFFCC7)6CE@F35>)1=8;2-.):>BA2(34(4646)82)6>
@M02352:288:000000000-CKWC8:1:1101:3973:7771 2:N:0:TACGCTGC+AAGGAGTA
TAATCTTGCGACCGTACTCCCCAGGCGGAATGCTTAATCCGTTAGGTGTGTCACCAAGTTGCAAGCAACCTGACGACTGGCATTCATCGTTTACGGCGTGGACTACCAGGGTATCTAATCCTGTTTGCTCCCCACGCTTTCGCACCTCAGCGTCAGTATCGAGCCTGTGAGCCGCCTTCGCCACTGGTGTTCCTCCAAATATCTACGAATTTCACCTCTACACTTGGAATTCCACTCACCTCCCTCGAACTTTAGACTGATAGTTTAGTACGCCGTTCCAG
+
FE@@EFGGGGGGCFGGGGGGGGGGGGEGGGGGGGGGFGGGGGGGCGGFFGFGGGGGGGEGGAFADCGGGGGGGGCFGGEGGDEGGG9E=4?FGGCEGEFEGGGGGFFFF@C<=F9EAE<AEGCFGGGGGGGGG?F7CEEGGGDGGBEDF6:EGEE5EFFF*DEGG,DD,3,?>CCD?<FF?D:EF<EGDFCF>5831)/:AFFGFFFG5=AGFCEF+;3;;*.4:7)2)*9*9=>)((3:)((-.,,8(,().))979),)).65<)6.6-(((09DBB2.
@M02352:288:000000000-CKWC8:1:1101:24443:7777 2:N:0:TACGCTGC+AAGGAGTA
CAGTCTTGCGACCGTACTCCCCAGGTGGGATACTTATCACTTTCGCTTAGTCACTGAGTCGAAACCCAACAACTAGTATCCATCGTTTACGGCGTGGACTACCAGGGTATCTAATCCTGTTCGCTCCCCACGCTTTCGTCCATGAGCGTCAGTACATACGTAGTAGACTGCCTTCGCAATCGGTATTCTGTGTAATATCTATGCATTTCACCGCTACACTACACATTCTATCTACTTCCGTATAACTCAAGTCAACCAGTATCAAAGGCAGTTCCATAGTT
+
GGGFFGGGGGGGGGGGGGGGGGGGGGGGGGGGGGGGGGGFGGGGGGGGGGGGGGGGGGGGGGGGGGGGGGGGGGGGGGGGGGGGGGGGGGDFEEGGGGGGGGGGGEGFFGGGGGGGGGFGGGGGEGGGGGGCFCFGGGGGGGGGDGGGGGGGGGGGGGFGGGCEGGF9;DEGGGG>DD;?FGGGGGCGGFGGGFCEF>CFFDCGCFFGGGFGDE98EFFFFFEADFCGFFFFFFFF9EF?;0=EFFF>A?7A<4:FFB4<:<<BD)686((4<<B<69:A<
@M02352:288:000000000-CKWC8:1:1101:14463:7791 2:N:0:TACGCTGC+AAGGAGTA
CATTCTTGCGATCGTACTCCCCAGGTGGGTCACTTATCACTTTCGCTTAACCACTCAAACCGAAGTTCGACCAGCTAGTTACCATCCTTTACGTCCTGGACTACCGACGTAGCTAATCCAGTTCGCTCCCCACCCTTTCGTCCATCCGTGTCAGTTGATTATTAGTGATTTACCTTCGCACTTGATATTATATGTATTATCTATCCATTTCACCCCTACCCTAACTATTCTTTCCACTTCCTCCTAACTCAAGACAACCAGTCACAACGGAAATTTTAC
+
GG9@EFGFGG+-CFFGGGGGGGGGGAAF+7C,CFEGDE,CCFG@BFGC,,,CFGGEFCEF<+@86:5E,,,8+,:,C:C5E9CC,,,9E?,5499,BBB<A<,,A+++86+,AEE,49,,,9,5F+?,+++AF+@:,=D+D=@+3,,66+66,=E:,,@E8@ACD3,E;,3,55D+?*****42*@,5,,,2=*3**1+21=FG*/=2+=:+2/(0*)(((*()018+.71++;>EE34))9)(/.1:C).())/;((881)))))5(((((()/)*))
@M02352:288:000000000-CKWC8:1:1101:16742:7819 2:N:0:TACGCTGC+AAGGAGTA
CATTCTTGCGAACGTACTCCCCAGGTGGGTCACTTATCACTTTCGCTTAGCCACTCAGAAACAAGTTCCGAACAGCTAGTGACCATCGTTTACGGCGTGGACTACCAGGGTATCTAATCCTGTTCGCTCCCCACGCTTTCGTCCATCAGTGTCAGTACATTATTAGTAATCTGCCTTCGCAATTGGTATTCTATGTAATATCTATGCATTTCACCGCTACACTACATATTCTAACTACTTCATAATGACTCAAGATAACCAGTATCAAAGGCAATTCTACA
+
GGFGGGGGGGDEGEFDGFGGGGGGGGGGGGGGGGGGGGGGGGGGGGGGGGGGGGGGGGGGGGGGGFGGGGEGGGGGGGGGGGGGGGGGGGGGGGGGGGGGGGGGFGGGGGGGGFFG;FGGGGGGDGGGGGGGGEFGEGFGGFGGGGGGGGGGGGCDGGGGFGGGECGGGGGGFGF5CG>AFGGGFGGAFFGGGFFA?=B@FGFGFFFFGGFGFF=BGEFBFFFFGCEGFFFFFCECE@EEEEFFCE<EF<C3;33=<EFEF649><26)676746)96<B4
@M02352:288:000000000-CKWC8:1:1101:22486:7888 2:N:0:TACGCTGC+AAGGAGTA
CATTCTTGCGAACGTACTCCCCAGGTGGTTTACTTATCGCTTTCGCTTCGGCACTGAGTCCGAAAACCCAACACCGAGTAAACATCGTTTACGGCGTGGACTACCAGGGTATCTAATCCTGTTCGCTCCCCACGCTTTCGTCCATCAGCGTCAATATAGAGTTAGTGATCTGCCTTCGCAATCGGTATTCTGTGTAATATCTATGCATTTCACCGCTACACTACACATTCTAACCACTGCACTCTAATTCAAGACTAACAGTTTCAATGGCAGTTCTACAT
+
FEEACEEFG@76@@FEGFA<FGG7<6C6C<F@EEFGD,@FGFC,@,,:,+@C7CCCEFEG<6@B>F<FBC<FC,?@:+CFEFDCAFGF8D=BFFEE:BF:4BFEE887?EGGCFD,DFF=9FD:>@>@8DB>C7C3CFEEGGCC,@<+@:@9E*7,E,,,7DF9;FF,,@EF9EGGG476BDGCDC5CGGGGF?FE3AA+::1:)4@7FE+++2/=E)3)(+/8;0=GEFF4*14),5)2-().64<DFF92)).142644664):<<921(8B4:F244)
@M02352:288:000000000-CKWC8:1:1101:24328:7920 2:N:0:TACGCTGC+AAGGAGTA
CAATCTTGCGATCGTACTCCCCAGGTGGGACACTTATCACTTTCGCTTAGTCACTTAGCTAATGCCAAACAACTAGTGTCCATCGTTTACGGCGTGGACTACCAGGGTATCTAATCCTGTTCGCTCCCCACGCTTTCGTCCATGAGCGTCAGTACATACGTAGTAGACTGCCTTCGCAATCGGTATTCTGTGTAATATCTATGCATTTCACCGCTACACTACACATTCTATCTACTTCCATATGACTCAAGTCAACCAGTATCAAAGGCAGTTCCATAGTT
+
GFGGGGGGGGC9CFFFGGGGGGGGFEFFGGGGGGGGGGGGGGGGGGGGGGFGGGGGGGFGGGGGGGGGGGGGGGGGGGGGGGGGGGGGGGDFFFGGGDGGGGDGGGEFFGFFGGGGFGDGGGGGGGGFCFEFGCGFGGGGGGGFFGGGGGGGGGGGGGFGFGFEGGGDGFGGGFGGDGG56>EEFGGGGFCFGEAC<CFFFGA>EFFGGGF>CEFFGFFFFF;FFG6C7AFFFFCECF<9E?EE3497@E<CEF<B;(8<BBABAA>::BB1>2@AFA045
@M02352:288:000000000-CKWC8:1:1101:14938:7934 2:N:0:TACGCTGC+AAGGAGTA
TAACCTTGCGGCCGTACTCCCCAGGCGGAGAACTTATCGCGTTAGCTGCGCCACGAAAGACTGTAAAAGTCTCCAACGGCTAGTTCTCATCGTTTAGGGCGTGGACTACCAGGGTATCTAATCCTGTTTGCTCCCCACACTTTCGCACCTCAGCGTCAGTATCGAGCCAGTGAGCCGCCTTCGCCACTGGTGTTCCTCCGAATATCTACGAATTTCACCTCTACACTCGGAATTCCACTCACCTCTCTCGAACTCAAGACCAGGAGTTTACAAGGCAGTT
+
GGGGGGGGGGGGGGGGGGGGGGGGGGGGGGDEGGGGGGGGGGGGGGGGGGGGGGDFCFGFFGGGGGGGGGGGGFGGGGGGDGGGGGGGGGGGGGGGGGGGGGGGGGGGGGGGGGFFGGGGGFGGGFGGGGGFGGGGGGGGGGGGGGGGGFGGGGGGGGGGGGGCFFGGFFGGGFGGGGGFFGFCCGGGFFGGGFFEFFFGB*8*9:ADGFFCFFFF?FF>BFFFGGAG07)08@FFBF42,4?B?2:7<?)8::49(5?:?(46:0:?A>B><758:(82
@M02352:288:000000000-CKWC8:1:1101:12887:7943 2:N:0:TACGCTGC+AAGGAGTA
CATTCTTGCGAACGTACTCCCCAGGTGGGTCACTTATCACTTTCGCTTAGCCACTCAAACCGAAGTTCGAACAGCTAGTGACCATCGTTTACGGCGTGGACTACCAGGGTATCTAATCCTGTTCGCTCCCCACGCTTTCGTCCATCAGTGTCAGTATATTATTAGTGATCTGCCTTCGCAATTGGTATTCTATGTAATATCTATGCATTTCACCGCTACACTACATATTCTAACCACTTCATAATAACTCAAGACAACCAGTATCAAAGACAATTTTACC
+
GGGGGGGGGGGEGGGGGGGFGGGGGGFGGGGCGGGGGGGGGGGGGGGGGGGGGGGGGGGGGEG::FGGGGGGGCFADGGCGGGGGGDGGGGGGDF7FGGE8EGGGGGGGGGGFFGGGGFFGGGGEDFGGGG8FED+=DFCGEGGGGGGGFGF,9EAFGFGEFGG,DFFF,@,;EGGGCCA>DE?FG,DFFG+=AFEEF>=BGFG44B@FC@+=F9;?5=*668FCFEGF=AF6=1)/;73?CF?3<37;<38@3,61=><F><:2<<BA(,27>F<F4<5
@M02352:288:000000000-CKWC8:1:1101:13337:7945 2:N:0:TACGCTGC+AAGGAGTA
TAACCTTGCGGCCGTACTCCCCAGGCGGTCTACTTAATGCGTTAGCTTTGAAAAACAGAACCGAGGCTCCGAGCTTCTAGTAGACATCGTTTACGGCGTGGACTACCAGGGTATCTAATCCTGTTTGCTCCCCACGCTTTCGTACATGAGCGTCAGTGTTGACCCAGGTGGCTGCCTTCGCCATCGGTATTCCTTCAGATCTCTACGCATTTCACCGCTACACCTGAAATTCTACCACCCTCTATCACACTCTAGTTTGCCAGTTCGAAATGCAGTTCCC
+
FFFGFFGCC@:C@CF7FFCFDEGGF?+CCCGD9FGG9<EGE@CFGGFGGGFGGFGGGGGGGGEGFGC<CCCF7=CFGCECEFGDE9A<BFGGECBFGCGEGGGGFEFG8++BCFG,;,E=DF9DFGGGFF@>3,>:CG6FFCFGFEG+9:EEGECE;DGG7FF9D@>8DC*=:7CFGFC>?9CG<*7C*2CCF?7A@6+3/1AFFFFGDG>:7A3**<>096<5F70C2=BF==24),-23:<<D9AB7(34-64FAF4<<A),.)(.(1:2))1<F>>?
@M02352:288:000000000-CKWC8:1:1101:4209:7980 2:N:0:TACGCTGC+AAGGAGTA
TAGTCTTGCGACCGTACTCCCCAGGCGGCGCGCTTAACGCGTTAGCTCCGGCACGGATGGGGTCGAACCCACCCACACCAAGCGCGCAACGTTTACTGCTAGGACTACAGGGGTATCTCACCCCTCTCGCCACCCTCGCCCCCCACCCCCACCGCCACCACCCCCCCCGCCCGCCCCCTCCCCCCCCGCCCTCCCCCCCCCTCCCTACCCCTCTCCCCCCCACCCCCCCCCTCCCCCTCCCCCCTCCCGCCCTCCCCCCCACCACCTTACAAGCCCCTCC
+
FFGGGGGGGGGGGGGGGGGGGGGGGGGGGGGGGGEGGGGGGGGGGGGGGGGGGGGGGGGGGGGGGGGGGGGGGGGGGGGGGGGGGGGGGGGFGGGGGGGFGGGGGGGGGDFGEFFGF,37,@DG**,?*=**=FF***=E**=*1*=C*:1/C**:/*/**2*/*:C****/*:C)CG))87EGCG=**/*)*4B1>F)/)/0*4)*9*1)//)47EF2>1)7>D)()())0)8:(7(4,4:-7(80:(,(4(4,)-(89111((-())()))(0(.,(-
@M02352:288:000000000-CKWC8:1:1101:4398:7981 2:N:0:TATGCTGC+AAAGAGTA
TAATCTTGCGACCGTACTCCCCAGGCGGGATGCTTATTGTGTTAACTGCGCCACTAAGAGGGTCACATCCCAACCGCTTGCAACTATCCTTTTCCACGGTGACCTACAAGGGTTTCTACTCCGTTTTCCCCCCCCGCCTTTCGACCCTACACTCAGTATAAAGCCCGTGACACCCCCTTCCCCCCCGATGTTCCCCCTATACTTACGAACTTTACCCTCTCAACCCGAATTCCACCTCCCACCTTCGACCCTGCAACCACGCCTTTTAAACTGAGGTGCGG
+
,BF<FGC9FG76@FGGGGGGGGGCF,CF+:F7FFGE6<F6CFGGGGGFCG+BFE<CC,,,C,,,9,,,:F,,,+++8+++9,,,9,,,9,BF,<5,,++4++,5,,:,,:D:3,+,,:,,@,+3@D:;,,@>F:F*3*4>;<*:*BE*0,,,,,,,4,,,6<;9,**=*4*+?2)2):*).;:5)*2*/*;*2.*4()8*****)1)1975:7/648*((,*)0**-/7))*1*-,((((.,,()5(((-((((.7:(.((-(((5)).5))-))(0(.(-
@M02352:288:000000000-CKWC8:1:1101:18253:7996 2:N:0:TACGCTGC+AAGGAGTA
CATTCTTGCGAACGTACTCCCCAGGTGGGTCACTTATCACTTTCGCTTAGCCACTCAAACCGAAGTTCGAACAGCTAGTGACCATCGTTTACGGCGTGGACTACCAGGGTATCTAATCCTGTTTGCTCCCCACGCTTTCGTGCCTCAGTGTCAGTCTTTGTCCAGGTAGCCGCCTTCGCCACTGATGTTCCTTCCAATCTCTACGCATTTCACCGCTACACTGGAACTTCCACTACCCTCTACAAAACTCTAGCTTGCCAGTTCAAAATGCAGTTCCCAGG
+
GGGGGGGGGGG@B:FGFGGGGGGCDGGGGGGGGGGGGGGGGGGGGGGGDFGGGGGGGGGGGGGGGGGGGGGGGGGGGGGGGGGGGGGGGGFFEFGGGGGDGGGGGCFGGGGGGGGGGFGGGGGGGFFGGGGGG>FGGGGGGGGFCDFGGGGDGGGGGGGGGCDFCCGFFGGGGCDDFC>BBGCGFC?FGG7@DFA4?=AGFGFF9>):DCBGGF@F=59E@F7=FF(>):66FC@@D;@FFBB4)..4,8A4<2A8(1?2,5:46><2<<)6.96<F?A0(
@M02352:288:000000000-CKWC8:1:1101:19981:7997 2:N:0:TACGCTGC+AAGGAGTA
TAATCTTGCGACCGTACTCCCCAGGCGGAATGCTTAATCCGTTAGGTGTGTCACCGAACAGTATACTGCCCGACGACTGGCATTCATCGTTTACGGTGTGGACTACCAGGGTATCTAATCCTGTTTGCTCCCCACACTTTCGTACCTCAGCGTCAGTATCGAGCCAGTGAGCCGCCTTCGCCACTGGTGTTCCTCCAAATATCTACGAATTTCACCTCTACACTTGGAATTCCACTCACCTCTCTCGAACTCAAGACTAGCAGTATTCGAGGCAGTTCCAG
+
GFGGGGGGGGGGGGGGGGGGGGGEGGEDCFGGGGGGGGGGGGGGGGGGGEGGGDFEGGGDFGGGFFGCFFGGGGFGGGGGG8<FF,@FFFGGGGGG@FFCFEGFFGGGGGGFCFFFEFGGGFGGGGCGGGGGGFGDGGFF=EGGGC7:FCFGEGG>FDFFEGGCG:FFFFCFGCDCDDGFFGCEGGGFGGGGGEFDFF=FFGFGEA5CDFFGGFFF+;@<7@@FG7:F6?@BF?FA::0:3(21<<::7<?A2(,/49F2<>)65<))4:14;,7<FBFB2
@M02352:288:000000000-CKWC8:1:1101:9565:8067 2:N:0:TACGCTGC+AAGGAGTA
CAGTCTTGCGACCGTACTCCCCAGGTGGGATACTTATCACTTTCGCTTAGTCACTGAACCGAAGTCCAACAACTAGTATCCATCGTTTACGGCGTGGACTACCAGGGTATCTAATCCTGTTCGCTCCCCACGCTTTCGTCCATGAGCGTCAGTATATACGTAGTAGACTGCCTTCGCAATCGGTATTCTAAGTAATATCTATGCATTTCACCGCTACACTACTTATTCTATCTACTTCCGCATAACTCAAGTCAACCAGTATCAAAGGCAGTTCCATAGTT
+
GGGGGGGGGGGGGEFGGGFFGGGGGGGGGGGGGGGGGGGGGGGGGGGGGGGGGGGGGGGGGEEGGGGGFGGGFGGGGGGGGGGGGGGGGG>GGGGGGGGGGGGGGGGGGGGGGGGGGDCFGFGGGGGDEFGGGDGGGGGGGGGFFFGGGGGEGGGGGFGGGGGGGGGGGGGGFGFGGGGFFCEEDFGFGGGGFCFCEFFGFD+:<FFGGGFGGFFFGF@CEFCCGGFGFFFFFFFFFEFDFBFFB?>FFF2<9B.=3:5><>FFF<AB0:??A<B>?<:F<
@M02352:288:000000000-CKWC8:1:1101:15002:8069 2:N:0:TACGCTGC+AAGGAGTA
CATTCTTGCGAACGTACTCCCCAGGTGGGATACTTATCACTTTCGCTTGGCCGCCCAGACCTCAAGGGCCCGGACAGCTAGTATCCATCGTTTACGGCGTGGACTACCAGGGTATCTAATCCTGTTCGCTCCCCACGCTTTCGTCCATGAGCGTCAGTACATACGTAGTAGACTGCCTTCGCAATCGGTATTCTGTGTAATATCTATGCATTTCACCGCTACACTACACATTCTATCTACTTCCATATGACTCAAGTCAACCAGTATCAAAGGCAGTTCC
+
GGGGGGGGGGGGGGGGGGGGGGGGGGGGGGGGGGGGGGGGGGGGGGGGGGGGGGGGGGGGGGGGGGGGGGGGGGGGGGGGGGGGGGGGGGGGGGGGGGGGGGGGGGGGGGGGFGGGGGGGGGGFGGAEEGGGGGCFGGGGGGGGGGCGGGGGGGGGGGGGFGGGGCG5CFC;DGCG<FFFFGGGDFGGGGGGGFFFFFFGFGAFECFFGGFGGFFFGB@BBF<@77>C:FF?=FAAFFF<2AA>>DFFFAFA4>??>AF2<?B?<>2:>ADF??F?F:2<
@M02352:288:000000000-CKWC8:1:1101:23063:8110 2:N:0:TACGCTGC+AAGGAGTA
CATTCTTGCGAACGTACTCCCCAGGTGGTTTACTTATCGCTTTCGCTTAGGCACTGAGTCCGAAAACCCAACACCGAGTAAACATCGTTTACGGCGTGGACTACCAGGGTATCTAATCCTGTTCGCTCCCCACGCTTTCGTCCATCAGCGTCAATATAGAGTTAGTGATCTGCCTTCGCAATCGGTATTCTGTGTGATATCTATGCATTTCACCGCTACACTACATATTCTAACCACTTCACAATAATTCAAGACCATCAGTATCAAAGGCAATTCTACAA
+
GGGGGGGGGGGDGGFGGGGGGGGGGGGGGGGGGGGGGGGGGGGGGGGGEGGGGGGGGGGGGGGGGGGGGGGGGGGGGEGFFDGGGGDGGGGGEEFGGGGGGGGGGGGDGGGGGGGGGGGGFGGGGGGGGGGGGGGGGGGGGGGGGGG6CEGGGEGGGGFFGGGGGGGGGGGFFGGGF9D>BGGGGGCGGGGGF?FFFFFGFGFG?F@CDGFGGF<AGFFFFFFFFGF=?AFFFF@EFFFFB?A>A><BFBFA9<B>(4@<BFBADFF)).4:??F<?A<6)
@M02352:288:000000000-CKWC8:1:1101:10819:8115 2:N:0:TACGCTGC+AAGGAGTA
TAATCTTGCGACCGTACTCCCCAGGCGGTCTACTTAACGCGTTAGCTCCGAAAGCCACGGCTCAAGGCCACCACCTCCAAGTAGACATCGTTTACGGCGTGGACTACCAGGGTATCTAATCCTGTTTGCTCCCCACGCTTTCGCATCTGAGTGTCAGTGTCTGTCCAGGGGGCCGCCTTCGCCACTGGTATTCCTTCAGATCTCTACGCATTTCACCGCTACACCTGAAATTCTACCCCCCTCTACAGCACTCTAGTTCACCAGTTTCTAATGCAGTTCC
+
,@6@FFGGFGGGE:FCGGFF@GGGGGGGCFGGGGGGACFDEGGGGFE9FGGGG+FFFGG7FEGG,EFFG@E,?DE4ED,FEFG<@FFGFCFGGGGGGGGEEGCFDF8FFDF7A<:E@E9DCF<7FEFEFGGGGGGC7EEGGGGGE8:=B;EECD,,>DCECEDG;FDFFGGGGD)8D3<A3C5EDGGFG7EGFFFFFAF79*/>AFFC37>DGFFFD>>0;D>?CF35:7/*98<A<:6>001(8AB)5<<:BFF*-.94)4<(6)6<)6<264?AF4-6
@M02352:288:000000000-CKWC8:1:1101:20120:8125 2:N:0:TACGCTGC+TAGGAGTA
CAATCTTGCGAACGTACTCCCCAGGTGGGATACTTATCACTTTCGCTTAGTCACCCAGCTACTGCCATCCAGCTAACTTCCATTCTTTAGTTCCTGGATTGCCAGACTAGGTAATCCAATCCGTTTCCCCCCCCCTCGTTCGTACCTCACAGTATATTACTAGTCATTTGACCTCCCTATCCACTTGCTTTGCTATATATATCTACTCCATTGCCCCCCTACATATTCTAACCACTCCACTATAACTCCAGACAACCCGTCCATTAGTCATGCATATCCTT
+
9F<FGGGGGGGCGGFGGGGGGGGGG<8DCF@<FGGGE<FG9FFC@FGD,C6E<FD,CC,C,@,,,:9,,C,,:,,,,,<,,,<56,<:,,:9,,9C8,,:,,,,5,:,:,,:?<@@,9,9,,4+A4A9@,@CF+++8+@==+6,3+7+,66<;,,@3,8,8;,,,,,,5,,7,22003***03,+,,,32>*+112*1+2+9++;+1**,141+0)*)(/35(;++)+1++/;*6433@144)7).))).()/63)((0,,-()).))).))).951))--
@M02352:288:000000000-CKWC8:1:1101:6924:8129 2:N:0:TACGCTGC+AAGGAGTA
CATTCTTGCGAACGTACTCCCCAGGTGGGATACTTATCACTTTCGCTTAGCCACTCAGCCTTACAGCCGAACAGCTAGTATCCATCGTTTACGGCGTGGACTACCAGGGTATCTAATCCTGTTCGCTCCCCACGCTTTCGTCCATGAGCGTCAGTATATACGTAGTAGACTGCCTTCGCAATCGGTATTCTAAGTAATATCTATGCATTTCACCGCTACACTACTTATTCTATCTACTTCCGTATAACTCAAGTCAACCAGTATCAAAGGCAGTTCCATAT
+
GDGGGGGGGGDGGGGGGGGGGGGGGGFGGGGGGGGGGGGGGGGGEGGGGGGGGGCGGGGGGGFGGGGGGGGGGGGGGGGGGGGGGGGGGGGGFEGGGGGGGGGGGGFGGGGGGGGDGGGGFGGGEGGGGFGGGGGGGGGGGGGGGFGGGEGGEEGAFGGGGGGG8FGGGGGGGGGGGCD>BGGGDG5@FFG@FFFFEC@FFGFFFFFGGGFGGF?>EDBE@FEFGGCFFFF7AFFCEFFF<;;7@;?AAAF:)59B28>B:BB266<<<?6?::B<F94))
@M02352:288:000000000-CKWC8:1:1101:27566:8144 2:N:0:TACGCTGC+AAGGAGTA
CATTCTTGCGAACGTACTCCCCAGGTGGGTCACTTATCACTTTCGCTTAGCCACTCAAACCGAAGTTCGAACAGCTAGTGACCATCGTTTACGGCGTGGACTACCAGGGTATCTAATCCTGTTCGCTCCCCACGCTTTCGTCCATCAGTGTCAGTTGATTATTAGTGATCTGCCTTCGCAATCGGTATTCTATGTAACATCTATGCATTTCACCGCTACACTACATATTCTAACCACTTCATAATAACTCAAGACAACCAGTATCAAAGGCAATTTTACCG
+
FDCF9@FECFEGEGFG@FGGCC8@FFEDEFGGGGGG<FGFGGGGGGGE@E9EFFFFGGGGGEF7FGFEGDG?EF8FFGGDGGFDEGDFFFGGE7@CGGG+=FFGCEGDF=,BD@FCGDDFFFF@=F:EGGGGGGG7@D9E>>+@FDGG,@FFGGFGGFGGGGGG,FF,E;FGGCCFFGGEADD7D>?EFGGC:EACEAC768FFFF>CD:BFFFFEG>13;F;40:/C3+AC++1;18;;???<?E?)677.7<?F7?B?:<A4):))4(,41?798475(
@M02352:288:000000000-CKWC8:1:1101:27932:8164 2:N:0:TACGCTGC+AAGGAGTA
TAACCTTGCGGCCGTACTCCCCAGGCGGTCTACTTAATGCGTTAGCTTGAGAACCCAGTGTTCAAGACACCAAATTCCGAGTAGACATCGTTTACGGCGTGGACTACCAGGGTATCTAATCCTGTTTGCTCCCCACGCTTTCGTACCTGAGCGTCAGTCTTTGTCCAGGGGGCCGCCTTCGCCACCGGTCTTCCTTCAGATCTCTACGCCTTTCACCGCTACACTTGAAATTCTACCCCCCTCTACACGACTCTATTTTGCCTGTTCGAAATGCAGTTCC
+
@FFGCFFGFGDGGCGEFF,CCCDFCGGDCCFFCFEE<EGGGGECFGGEAGGCFFCEGFGDCEGFEECE6FFCFEEFFGC,@F,ABFGGFGGGGGGGGGGCGGCFFG,E,EFEDGGFGGCFGGD<FF<DAEFFGG?:EDGGGGGGGGGGC?CFGE*CEG;BFFF;@FBC6FCEGG5)7>CA>C8CCEG=8*;7768.;4=+1;BGB=6<D*8DGF<BF59193<F*2):2@FFFFF<B(1(3,,(5))(-(433A4*4:6427)3<944.(:.4)*.9-::
@M02352:288:000000000-CKWC8:1:1101:13073:8185 2:N:0:TACGCTGC+AAGGAGTA
CAGTCTTGCGACCGTACTCCCCAGGCGGTCTACTTAACGCGTTAGCTCCGAAAGCCACGGCTCACGGCCACAACCTCCAAGTAGACATCGTTTACGGCGTGGACTACCAGGGTATCTAATCCTGTTTGCTCCCCACGCTTTCGCATCTGAGTGTCAGTGTCTGTCCAGGGGGCCGCCTTCGCCACCGGTATTCCTTCAGATCTCTACGCCTTTCACCGCTACACCTGAACTTCTACCCCCCTCTACCGCACTCTAGTTCACCAGTTTCAAATGCAGTTCC
+
GGGGGGGGGGGGGGGGFGGGGGGGGGGGCFFFGGGGGAFGGGGCFFG9FG+CF+CC,E=>>FF=,4BFC:FD8?F<<F=EFEEDGFFFGDGGGGGGEGGEDDGGFFGF<DFGGADF,C>DFGACGGGFGCFGGGFGGGCGGA;CECEGG;2B>BC?D@,DCCFF?F,CGFD>EG7:DCDFFDG5D*=8858:>AFFF44:=CB7<FFCC*77C?>=E@>1;B?@FC:*3)9=6B)6>??6>6?1)6),433(,-496.@AA4)3<>)624>A9A/-7-4:
@M02352:288:000000000-CKWC8:1:1101:7103:8192 2:N:0:TACGCTGC+AAGGAGTA
CAGTCTTGCGACCGTACTCCCCAGGTGGGATACTTATCACTTTCGCTTAGTCACTGAGGTAAACCCCAACAACTAGTATCCATCGTTTACGGCGTGGACTACCAGGGTATCTAATCCTGTTCGCTCCCCACGCTTTCGTCCATGAGCGTCAGTACATACGTAGTAGACTGCCTTCGCAATCGGTATTCTGTGTAATATCTATGCATTTCACCGCTACACTACACATTCTATCTACTTCCATATGACTCAAGTCAACCAGTATCAAAGGCAGTTCCATAGTT
+
GGGGGGGGGGGGGEGGGGGGGGGEGGDFGGGGGGGGGGGGGGGGGGGGGGGGGGGGGGGGGGGGGGGGGGGGGGGGGGGGGGGGGGGGGGGGGGGGGDGGGGGGGGGGGGGGGGGGGFCEFGCGGGGGGGEFGGGGGGGGGGGGGGGGGGGGGGGGGGGGFEFGGGGGGGGGGGGGGGGFFGGGGGGGGGGGGFFEEFFGFGFGFFFGGGFFGFFFGFFEEF@FFCCGFFFFFFFFFF@;?3?CEEFF?FFFDFFFFFFBA<<>ADA:??B?FFFFF2?AB
@M02352:288:000000000-CKWC8:1:1101:24041:8222 2:N:0:TACGCTGC+AAGGAGTA
TATACTTGCGTACGTACTCCCCAGGCGGTCAACTTAATGCGTTAGCTGCAGCACCGAATCTCAAGGACCCGACACCTAGTTGACATCGTTTACGGCGTGGACTACCGGGGTATCTAATCCCGTTCGCTACCCACGCTTTCGCACCTCAGCGTCAGTATTGGCCCAAATGACTGCCTTCGCCATCGATCTTCTTTCCCATCTCTACGCATTTCACCGCTACACTGGAAATTCCATCATTCTCTACCATACTCAAGTTATCCAGTTTCAAATGCAGTTCCTAG
+
CEFGFGGGGGGGGGGGGGGGGGGGGGEG@FGGGGGGGFGGEGGGGGGFGGGGGGG:FGGGAFFFFCGFGGGGGGGGGG9FFGCFDGGGFGGGG7CFFGGGEFGGGGGGGGEEEGGGAFGGGGGGGFFEEGGGFGEEGGEGDEEEE@EFEGGGGGCFGCFEFFGGGGFGGFFFFGFFCGF4>>CED6=*8<FGGCF3)=AFFGF7CF><CE=D*94>EFFF?F<=<44*6@FF*9<?F)6-<<<<A0:28>?A?26B447<4<A<AFA<)6<964@<FAFA)
@M02352:288:000000000-CKWC8:1:1101:21513:8274 2:N:0:TACGCTGC+AAGGAGTA
CATTCTTGCGAACGTACTCCCCAGGTGGGTCACTTATCACTTTCGCTTAGCCACTCAAACCGAAGTTCGAACAGCTAGTGACCATCGTTTACGGCGTGGACTACCAGGGTATCTAATCCTGTTCGCTCCCCACGCTTTCGTCCATCAGTGTCAGTATATTATTAGTGATCTGCCTTCGCAATTGGTATTCTATGTAATATCTATGCATTTCACCGCTACACTACATATTCTACCCACTTCATAATAACTCAAGACAACCAGTCTCAACGTCAATTTTACC
+
GFGGFEGGGGG>FGFGGGGGGGGGFFFFCFFEGGGFGGFFGGGFGGGG7EFGGGGGGGGGGCBC+FFGFFFF7FGGGEGGGGGGFGEAEEGG7BCFFFEDGGDGGGGGGGGGGGGGGGGGGGGFCGGFGGGFGGGGDDG8DEEEGGGGCCFGGAFGGGGFAFEAFGGFFGG>DCF7D9;5?GGGGGFCFGFGFEFF*69:BFF7*ACGGGFGGF?EEB@=DFFF*:?DEFFA+=?EDDFFEF<6CC<@FEEEEFFF@?B:1)))64<(8(,,-<BAF9AA
@M02352:288:000000000-CKWC8:1:1101:21531:8274 2:N:0:TACGCTGC+AAGGAGTA
CATTCTTGCGAACGTACTCCCCAGGTGGGTCACTTATCACTTTCGCTTCGCCACCCAAACCGCAGTTCGACCAGCTAGTGACCATCGTTTACGGCGTCGACTACCAGCGTATCTAATCCTGTTCGTTCCCCACGCTTTCGTCCCTCAGTGTCAGTATATTATTACTGATCTGCCTTCTCAACTGGTATTCTTTGTACTATCTATGCATTTAATCGCTACTCCACATATTCTCACCACTTCATCTCAACTCCTCTCAACCAGCACTCAAGGATACTTTACC
+
,A@9CFGGGG++@:DFGGGGGGG7F6CD+@6@FGGG<E9F@FG9FGED@FGGFB,BF<<@F@+8+@FG=C,>F4FF?,?<CC,=,B4F,A@?++@FF+@7+8>D,A,,8=BFFG,,CCFGC,EC7+>@D,D3F3<:7:3+@E>+>@:*@BC:C,53@3@C,EF9,3,6>>FFCF>@F*2+4*,1*==?E:E+=*=**++2+1++/;=7C1+++36:*0:))/6F*8)+5=C6+1()(6)/)9))))1(-4).()(/4(031(,()((.).().)/-9)<3
@M02352:288:000000000-CKWC8:1:1101:10712:8351 2:N:0:TACGCTGC+AAGGAGTA
CAGTCTTGCGACCGTACTCCCCAGGTGGGATACTTATCACTTTCGCTTAGTCACTTAGCTATAATGCCAAACAACTAGTATCCATCGTTTACGGCGTGGACTACCAGGGTATCTAATCCTGTTCGCTCCCCACGCTTTCGTCCATGAGCGTCAGTACATACGTAGTAGACTGCCTTCGCAATCGGTATTCTGTGTAATATCTATGCATTTCACCGCTACACTACACATTCTATCTACTTCCATATGACTCAAGTCACCCAGTATCAAAGTCAGTTCCATAT
+
GGGGFFCGFGGGE@FFGGGGFGFGGFFGDFGFGGGGGGGGGGGGGGGGGFFGGGGGGFFGGGGGGGGGGGFGFGGGGFGGGDGFGGGGGGGFGFGGGG7FFGGFGG8FGGGDGGGEFC?FDGGGG=CFEEEG7+@FGGGGGGGGGGFGG6CGGCFG7FGC;,>>?GGGGGGGGGGGGDGBAD857=CFGGGGFEFC4BFFFGFGFFFFG7++1;>BE>@@/2=A;><47@FFFAC5C?;?4<CFF?CFEE;E3AA@)456:>4244A<B):4).1.*)..)
@M02352:288:000000000-CKWC8:1:1101:21627:8363 2:N:0:TACGCTGC+AAGGAGTA
TAATCTTGCGGCCGTACTCCCCAGGCGGTCTACTTAATGCGTTAGCTTGAGAACCCAGTGTTCAAGACACCAAATTCCGAGTAGACATCGTTTACGGCGTGGACTACCAGGGTATCTAATCCTGTTTGCTCCCCACGCTTTCGTACATGAGCGTCAGTGTTGACCCAGGTGGCTGCCTTCGCCATCGGTATTCCTTCAGATCTCTACGCATTTCACCGCTACACCTGAAATTCTACCACCCTCTATCACACTCTAGTTTGCCAGTTCGAAATGCAGTTCC
+
EEFGGGGFFGGGEGFCFGGGCEGCFFCCGGGGGGGFGFGGGGGGGGGGGGG,CECFFFGGGGGGGGGGGGG7FGGGGGG7FD@FAFFGGGGGGGGGEFDFEGGGGGGGGDDC=EFGFGDFGGGGGGGGGGGFFGGGGGGDGGGGGGDFCCD7CEGDGDFFC<DGGFGGC<FGFFDDGGGFFGG**ACGEGGGGFFFFF6CFFFGFFFGGGFGFFFFFFBF9DEF7>?C)**7==<A<2?BFF2(2):2<3:B?A>46>?4:A<B>B<6:<0:4262@9>A
@M02352:288:000000000-CKWC8:1:1101:10727:8365 2:N:0:TACGCTGC+AAGGAGTA
CAGTCTTGCGACCGTACTCCCCAGGTGGGATACTTATCACTTTCGCTTAGTCACTTAGCTATAATGCCAAACAACTAGTATCCATCGTTTACGGCGTGGACTACCAGGGTATCTAATCCTGTTCGCTCCCCACGCTTTCGTCCATGAGCGTCAGTACATACGTAGTAGACTGCCTTCGCAATCGGTATTCTGTGTAATATCTATGCATTTCACCGCTACACTACACATTCTATCTACTTCCATATGACTCAAGTCAACCAGTATCAAAGGCAGTTCCATAT
+
GGGGGGGGGGGGGGGGGGGGGGGGGFDFGGGGGGGGGGGGGGGGGGGGGGGGGGGGGFGGGGGCFGGGGGGGGGGGGGGGGGGGGGDGGGDGFEGGGGCEGGGGGG<EGGGFGGGGGGGGGGGGEGGGGGGGGGGGGGCEGGGGGFFCFCCCE>FFGCGGG:EBFGFGCFF6DCFCGCDBEGGGGG>FGGGFGFF?CFC@ABFFCFFDGGFGGB=DEEF@FC@FDF<FEFFFFFFFCEFFE<??E35>?.3;7<AF9<>B?F<<A>4)<(28(8?A4>FF)
@M02352:288:000000000-CKWC8:1:1101:3242:8397 2:N:0:TACGCTGC+AAGGAGTA
TAATCTTGCGACCGTACTCCCCAGGCGGTCTACTTAACGCGTTAGCTCCGAAAGCCACGGCTCAAGGCCACAACCTCCAAGTAGACATCGTTTACGGCGTGGACTACCAGGGTATCTAATCCTGTTTGCTCCCCACGCTTTCGCATCTGAGTGTCAGTGTCTGTCCAGGGGGCCGCCTTCGCCACTGGTGTTCCTCCAAATATCTACGAATTTCACCTCTACACTTGGAATTCCACTCACCTCTCTCGAACTCAAGACTAGCAGTATTAGAGGCAGTTCCA
+
FGGGFGGFGGGGGGGGEGGGGGFGGGEGGGGGGGGGGGGGGGGGGGGGGFGGGCDFGGGGGGGGGGGGGGGGGGGGFEGGGGGGGGFGGGGGGGGGGGEFEG=FFFGGGGGGGGGGGGFGDD9<FGGGGDE@DFDEGGGEFFEGGGGGGGFGGGGGGGGGGFC;DF@GDGGGGGGGGGDFFDCED6FG;7EDCCFFFF4D/:7CABFFCCFFDFFF+*4<7@B?GGFGFFF?6@A<9?B?046??),,424:>>?=<:*3>0-4<AAA44)3:-7().6--
@M02352:288:000000000-CKWC8:1:1101:11416:8487 2:N:0:TACGCTGC+AAGGAGTA
TAACCTTGCGGCCGTACTCCCCAGGCGGTCTACTTAATGCGTTAGCTTTGAAAAACAGAACCGAGGCCCCGAGCTTCTAGTAGACATCGTTTACGGCGTGGACTACCAGGGTATCTAATCCTGTTTGCTCCCCACGCTTTCGTACATGAGCGTCAGTGTTGACCCAGGTGGCTGCCTTCGCCCTCGGTATTCCTTCAGATCTCTACGCATTTCACCGCTACACCTGAAATTCTACCCACCTCTCTCTCACTCTCGTTTGCCAGTTCGATATGCAGTTCCC
+
FCFFGGGGGGEFDGFGCGGGGGG:FDE@@+BFFGGGFDFGDFGGGGGGFEECG9,8FAFC@F7F=B7,8CEF@FEECDFCBEFFGFGGGGGGCFD+@7==C@FE8AFF,FFCGGFF;;=BDADFGG,CDFGGF7F+B@3BDEGFGEFCC8CEEEECD9FFGFEFG7<5E78EG*4CFCG>BD*/;:CE*=<CC<FE;6:D;CAF<FACDE>>D4:=/7(39*85*937)7FF**.6()-(.13(5)))).:44)(02?BD<<:2-)(.).(64)/.9:.5
@M02352:288:000000000-CKWC8:1:1101:13865:8509 2:N:0:TACGCTGC+AAGGAGTA
TAATCTTGCGACCGTACTCCCCAGGCGGAATGCTTAATCCGTTAGGTGTGTCACCGAACAGTATACTGCCCGACGACTGGCATTCATCGTTTACGGTGTGGACTACCAGGGTATCTAATCCTGTTTGCTCCCCACACTTTCGTACCTCAGCGTCAGTATCGAGCCAGTGAGCCGCCTTCGCCACTGGTGTTCCTCCAAATATCTACGAATTTCACCTCTACACTTGGAATTCCACTCACCTCTCTCGACCTCAAGACCAGGCGTTTATAAGTCAGTTCCAG
+
GGGGGGGGGGGGEGGGGGGGGGGGGGGGGGGGGGGGGGGDGGGGGGGGGGGGGGGEGGGCGGGGCFGDGGGGGGGGGGGGGCGGGFGGGGGGGFFGGFGGGGGGGGGCFGGGFFGBFGFFGGGGGGGGGGGGGGGCE@FGGGG?FGGGGGGGEGGGGAFGEGGGGCGGGGFGGGGDDDG>FDGGG,:+:AEFFFFFF)=F=FFGFFF*CGFCFF?=9A;3>F:@DC?F2=@FFBAB71??>:?FFF0:(3672:)*4()4:(-49>BA4AA)6AFA=92:-
@M02352:288:000000000-CKWC8:1:1101:3599:8521 2:N:0:TACGCTGC+AAGGAGTA
TAATCTTGCGACCGTACTCCCCAGGCGGTCTACTTAACGCGTTAGCTCCGAAAGCCACGGCTCAAGGCCACAACCTCCAAGTAGACATCGTTTACGGCGTGGACTACCAGGGTATCTAATCCTGTTTGCTCCCCACGCTTTCGCATCTGAGTGTCAGTGTCTGTCCAGGGGGCCGCCTTCGCCACTGGTATTCCTTCAGATCTCTACGCATTTCACCGCTACACCTGAAATTCTACCCCCCTCTACAGCACTCTAGTTCACCAGTTTCAAATGCAGTTCC
+
AEAFGGGGGGGGGGGGGGEGGGGGGGGGCCEGGGGGGAFFGGGGGGGFGG:FGFGFGGGGGGG9C@FFE,FGFGGGGGGGGGGGFGGFFGGGGGFGEGGGDG7ADECG8FGGGGGGFGGGGGG9>FFDGDGGGGGGDGGGGGGGGE88<3DA;CFGDGFBDFFC;FFCFGGCGGCGGGGFFGGDDFG=E7CFGFFFA66+9CFF<FFF3*7C7*)=CD9>>377<C><8*=@B=>A>:B49>BF2<9::<:7>4546<F<A<?16<<>F26<A2*)952)
@M02352:288:000000000-CKWC8:1:1101:24217:8535 2:N:0:TACGCTGC+AAGGAGTA
TAATCTTGCGACCGTACTCCCCAGGCGGTGTGCTTAGTGCGTTAGCTGCGACACCGAATCTTAAAGACCCGACATCTAGCACACATCGTTTACGGCGTGGACTACCAGGGTATCTAATCCTGTTTGCTCCCCACGCTTTCGTATCTCAGCGTCTGTACCCGTCCAGTTGACCGCCTACGCCACTGGTGTTCCTCCTAATATCTGCGAATTTCACCTCTACACTAGGAATTCCGTCAACCCCTCCGGGACACTAGACTGCCAGTATCAAACGCAATTCCGAG
+
FFGGGGGGGFEGGFGGGGGGGGGGGFCFEEGCFGGGCEGGGGGGDGGFGGGGGGGEGGGGDGFGGGGGGGECFEDGGGGGGFCFGFGGGGGGGGDG@FECCEFD8B,B@FGDFFGFGG<FEFFGGFGCFGGGFF@FCCFCB8:FGGGCFGG7CEFGEEED8BECECFG?GFFCCGGGGD>>5EG46:*;C;F>7FDFAF7FG@+9:)7DCFFCFAFGFFFFF9FFC:C:F=F69216<FF?(3,771(32:?F?<F:3).)))64<A2)3(21,7)*.5((
@M02352:288:000000000-CKWC8:1:1101:18711:8580 2:N:0:TACGCTGC+AAGGAGTA
CATTCTTGCGAACGTACTCCCCAGGTGGTTTACTTATCGCTTTCGCTTAGGCACTGAGTCCGAAAACCCAACACCGAGTAAACATCGTTTACGGCGTGGACTACCAGGGTATCTAATCCTGTTCGCTCCCCACGCTTTCGTCCATCAGCGTCAATATAGAGTTAGTGATCTGCCTTCGCAATCGGTATTCTGTGTAATATCTATGCATTTCACCGCTACACTACACATTCTAACCACTGCACTCTAATTCAAGACTAACAGTTTCAATGGCAGTTCTACAG
+
GGGGFGGGGGG:CGGGGGGGGGGGGGGGGGGGGGGGFGGGGGGGGGGGGFFFGGGGGGGGGGGCFEGGGGGGGGGFGGGGEFGGGGGGGGFGGDFEGGGEGGGGGGGCCGGGGGGGGCGGGGFFGGGFGGGGGGGGGGDEGGGGGGGGGGEGGGGGGGGGGGGGCFGGGGGGGGGGGGGFFGGGGGGGGGGGGFFC*BFFFGFGFFFGGGFGGFFFGEBF@FFFGGFGFF=FFF<FFFFFABFFFAFFFFAA<A?FF?FBDFFFB44<4310<7@46<44.
@M02352:288:000000000-CKWC8:1:1101:15104:8584 2:N:0:TACGCTGC+AAGGAGTA
TAATCTTGCGACCGTACTCCCCAGGCGGAATGCTTAATCCGTTAGGTGTGTCACCGAACAGTATACTGCCCGACGACTGGCATTCATCGTTTACGGTGTGGACTACCAGGGTATCTAATCCTGTTTGCTCCCCACACTTTCGTACCTCAGCGTCAGTATCGAGCCAGTGAGCCGCCTTCGCCACTGGTGTTCCTCCAAATATCTACGACTTTCACCTCTACACTTGGAATTCCACTCACCTCTCTCTAACTCTAGACTGATAGTTTTTGAGGCAGTTCCAA
+
GGGGGGGGGGGGGGGGGGFGGGGGGGGGGGGGGGGGGGGGGGGGGGGDFEGGGGGGGGGGGGGGGGGFGGGGGGGGGGDGGGGGGGGGGGGGGGGGGGGGGGGGGGGGFGGGGGGGGAFFGGGGGGCGGGGGGGGGGGGGFDFDGGFGGGGGGGGGGGGGGDGGGGCECFGGGGGDGGGFDGGGGGFFFCGGGF==@FFGFGFCCFFD)=>F>CEFFFEFEFFFGF7F2=FFB444:<::)3?:4<)669BFFB)*6:?0:44<9AA(--301()4F<AB)
@M02352:288:000000000-CKWC8:1:1101:3538:8633 2:N:0:TACGCTGC+AAGGAGTA
TAATCTTGCGACCGTACTCCCCAGGCGGTCTACTTAACGCGTTAGCTCCGAAAGCCACGGCTCAAGGCCACAACCTCCAAGTAGACATCGTTTACGGCGTGGACTACCAGGGTATCTAATCCTGTTTGCTCCCCACGCTTTCGCATCTGAGTGTCAGTGTCTGTCCAGGGGGCCGCCTTCGCCACTGGTATTCCTTCAGATCTCTACGCATTTCACCGCTACACCTGAAATTCTACACCCCTCTACAGCACTCTAGTCCACCAGTTTCAAATGCAGTTCC
+
FEFGCFGFGGGDEFGFGGGGGGGDCFDE@C:FGGGGFFGGGGGGEGGGFDGGGDGGFGGGGFGCGGGGCCFGGDFG@FGGGFGEFGGFGGGGGGGGDGDEFEEGGGCD@B+>CFGFFGFGFCFGGGGGAFFCEGCGEC+@FFE5E>EBFGFFGCFEGFGF9BGGCF;BFGEGG*/7C35AF<=EGGGG@CCF7?A<<F?>FCFGFBFFDG)>*8<FGE0(,787CD?F?FFF4@<A6::46?(1)5:??B:??A>FF)*-5(6<<<<AFFFBF>F214):
@M02352:288:000000000-CKWC8:1:1101:23457:8669 2:N:0:TACGCTGC+AAGGAGTA
CATTCTTGCGAACGTACTCCCCAGGTGGGTCACTTATCACTTTCGCTTAGCCACTCAAACCGAAGTTCGAACAGCTAGTGACCATCGTTTACGGCGTGGACTACCAGGGTATCTAATCCTGTTCGCTCCCCACGCTTTCGTCCATCAGTGTCAGTATATTATTAGTGATCTGCCTTCGCAATTGGTATTCTATGTAATATCTATGCATTTCACCGCTAGACTACATATTCTAACCACTTCATAATGATTCAAGATAACCAGTATCAAAGGCAATTTTACAG
+
GGGGGGGGGGGGGCFFGGGGGGGGGGGFGCGGGGGGGGGGGGGGGGGGGGGGGGGGGGGGGGGGGGGGGGGGGGGGGGGGGGGGGGEGGGGGGGGGGGGGGGGGGGGGDGEGGGFAEGFGCGGGGGCFGGGGGDGGGGFEGGGGGGFFGGGGGGGGGGGGGGGGGGGGGGGGGGGFGGGBFGG?4C?EGGGGGFF??FA99CFG?F>7DF6CFF9EGEFBEC@FFG3D<6A7AB@FFFFECEEE3).9CFF3C3;6C<A@;BA9AF2<<:6???FFFFF<)
@M02352:288:000000000-CKWC8:1:1101:16324:8736 2:N:0:TACGCTGC+AAGGAGTA
CAGTCTTGCGACCGTACTCCCCAGGTGGGATACTTATCACTTTCGCTTAGTCACTGAGTCGAAACCCAACAACTAGTGTCCATCGTTTACGGCGTGGACTACCAGGGTATCTAATCCTGTTCGCTCCCCACGCTTTCGTCCATGAGCGTCAGTATATACGTAGTAGACTGCCTTCGCAATCGGTATTCTAAGTAATATCTATGCATTTCACCGCTACACTACTTATTCTATCTACTTCCGTATAACTCAAGTCAACCAGTATCAAAGGCAGTTCCATCGTT
+
FGGEFGGGGGGGGGGGGGGGGGGGFFGFGGGGGGGGGGCGGGGGGGGGGGGGGGGEFGFGGGGGGGGGGGCFGGGFFFGGGFGGGGGGFGGGGGGGGGGGFGGGGGCFEGGGGGGGGG,EFGGGDGGGGGGGGGGGGGGGGGGFFGGGGGGDGFFGGGGGGFFGACEGGGFGFGGGDG*9AF5EFGF@GF@FGFCFFFFGFGCFEFFGCCA7C>>EGFFE@;CCDGE7?FFFFFECCF@1@;=;3>ABFF2<44)9?FF<A:994>B(8?::AB=4=6,-4
@M02352:288:000000000-CKWC8:1:1101:13826:8741 2:N:0:AACGCTGC+AAGGAGTA
TAACCTTGCGGCCGTACTCCCCAGGCGGTCTACTTAGTGCGTTAGCTGCGCCACTAAGACATCAAGTGTCCCAACGGCTAGTAGACATCGTTTACGGCGTGGACTACCAGGGTATCTAATCCTGTTTGCTCCCCACGCTTTCGCACCTCAGTGTCAGTATCAGACCAGGTAGTCGCCTTCGCCACTGGTGTTCCTTCCTATATCTACGCATTTCCCCGCTACACAGGAAATTCCACTACCCTCTTCTGTACTCTAGTTATCCAGTATCAGGTGCAGTTCTT
+
FGGGFGGFFGGGGGGGGGGGGGGGGGGGGGGGGGGGGGGGGGGGGGGGGGGGGGGGGGGGFGGGGGGGGGGGGGGGGGGGGGGGGGGFGGGGGGGGGGGGDEGGGGGGGGGGGGGGGGGGGGGFGGGGGGGGGGGGGGGGGGGGGGGGGGGGCFGGGGGGGGGGGGGGGGDGFGDDGGGFFGEGGGGGGGGGG?7<@FFFFF+;<AF*:=>DFF);C>9>BF>FGC?416?8@BAAFFFFF?FFFFFFF<AFAFA6>A=<A24<<9AB<<0AB0):FBB))
@M02352:288:000000000-CKWC8:1:1101:7769:8746 2:N:0:TACGCTGC+AAGGAGTA
CAGTCTTGCGAACGTACTCCCCAGGTGGGATACTTATCACTTTCGCTTAGTCACTGAGCTAATGCCCAACAACTAGTATCCATCGTTTACGGCGTGGACTACCAGGGTATCTAATCCTGTTCGCTCCCCACGCTTTCGTCCATGAGCGTCAGTATATACGTAGTAGACTGCCTTCGCAATCGGTATTCTAAGTAATCTCTATGCATTTCACCGCTACACTACTTATTCTATCTACTTCCGTATAACTCAAGTCAACCAGTATCAAAGGCAGTTCCATAGTT
+
GGGGGGGGGGEGGGGGGGGCGGGGGGCFGGGGGGGGGGEGGGGGGGGGGGGGGGGGGGGGGGGFGGGGGGGGGGGGGGGGGGGGGGGGGGGGGGGCCGGGGGGGFGGEFGGGGGGGGGCFGGGGGGCDCFG7FFGFEEGGGGGFCDEGG>EDCGGGGGGDGG,CEAGGEBEEFGGGGGGFFGGECFFFGGGDFEFEFFAFFGCGEFF>@FF>DBFEEA@FFFCFGGEGFFFFFFFEF?E6E0357CE<<3@77:AFF?>9244<26>?(.,454F9?-4><
@M02352:288:000000000-CKWC8:1:1101:25420:8788 2:N:0:TACGCTGC+AAGGAGTA
CAACCTTGCGGTCGTACTCCCCAGGCGGAGAACTTAACGCGTTAGCTTCGCTACCGACGCGTCTATAGCGCCAACAGCCAGTCCTCATCGTTTAGGGCGTGGACTACCAGGGTATCTAATCCTGTTCGCTCCCCACGCTTTCGTACCTCAGCGTCAGTGTAGTGCCAGTTAGTCGCCTTCGCCACTGATGTTCCTCAAGACCTCTACGCATTTCACCGCCACGCCTTGAATTCCACTAACCTCTTACACCCTCTAGCTAACCAGTTTCAAATGCAGTTCC
+
GGGGGGGGGGGGGGGFGGGGGGGGGD7CFEEGGGGGGGGGGGGGGGGGGGGDEBFGGGGGGEGGGGGGGGGGGGGGGGGGGGGGGGGGGGCGGFGGFGGGGGGGCDFFGGGGGGGGGGGGFGGDGGGGGGGGGGGGGG>C@?EFGGGGGGG?:EGGGGGGGGGGGGF6B;CFFFDGGDCFFGD5DFGGE7+;;C66@AF7>F?*2B?3>EBDFFFFGB>(-<;:D4273@FFFF>A42:F1)4))).-),,2:126)6*.(.44A5<4)4))))1-96:A
@M02352:288:000000000-CKWC8:1:1101:14494:8806 2:N:0:TACGCTGC+AAGGAGTA
CATTCTTGCGAACGTACTCCCCAGGTGGGTCACTTATCACTTTCGCTTAGCCACTCAAACCGAAGCTCGAACAGCTAGTGACCATCGTTTACGGCGTGGACTACCAGGGTATCTAATCCTGTTCGCTCCCCACGCTTTCGTCCATCAGTGTCAGTATATACGTAGTAGACTGCCTTCGCAATCGGTATTCTAAGTAATATCTATGCATTTCACCGCTACACTACTTATTCTATCTACTTCCGTATAACCCAAGTCAACCAGTATCAAAGGCAGTTCCATC
+
GFGFGGGGGGEGGGGGGGGGGGGGGGGGGGGGGGGGGGFGGGGGDGGGGGGGGGGGGGGGGGGEGGGGDFGGGGGGFFGGFGGGGGGGGGGGG7FEGGGGGGCGGGGGGGGGGGGGGGGGGGGGGGGGGGGGGFGGGGGGGGGGGGFGFFGGGAFGGGGGGGGGGGF;FGGGGGGGG5DDBGGGDGCGGGGGFEFE5AFGFG=C5AFGGGFGGFDAGFFFFFFFGGFGFFF=AF??EFFFF1@1@8C<(.243654).>:BFFDBFA)61:7:?FBFBAD
@M02352:288:000000000-CKWC8:1:1101:22658:8809 2:N:0:TACGCTGC+AAGGAGTA
TAGTCTTGCGACCGTACTCCCCAGGCGGCGCGCTTAACGCGTTAGCTCCGGCACGGATGGGGTCGAACCCACCCACACCAAGCGCGCAACGTTTACTGCTAGGACTACAGGGGTATCTAATCCCTTTCGCTACCCTAGCCTTCGAGCCTCAGCGTCAGTTATTGTCCAGAAAGTTGCCTTCGCCATTGGTGTTCCTCTCGATATCTCCGCATTTCACTGCTACACCGCGAATTCCACTTTCCTCTCCAATACTCTAGTCAGGCAGTATCTGATGCACTTC
+
FE8BEFGGFGEGDFGGGGGFGFDEGGCE@:FEGGGCFGGGGGGCEC<EEGGGFFDG@B@DCC>FE+DA=C7BF=7FFEGGF8F@GEGGGG>FFG7F@CFGFCF@,DFFC:FGGGGGC,DFDFFGFFDDEGGGEEFC8@FFFGGGGFECFFC6+*=/88>CEFG+CE<B5,3:2<FC7FF?=FGGGDFC6<CC5<7AFFFC)*>544*09C>/79<7FBA>FFB?FG;3(.87FF4:44-549>24:<22::?<79=<:B)6(,(-49))).-))9<*).)
@M02352:288:000000000-CKWC8:1:1101:15972:8846 2:N:0:TACGCTGC+AAGGAGTA
TAATCTTGCGACCGTACTCCCCAGGCGGTCTACTTAACGCGTTAGCTCCGAAAGCCACGGCTCAAGGCCACAACCTCCAAGTAGACATCGTTTACGGCGTGGACTACCAGGGTATCTAATCCCGTTTGCTCCCCAAGCTTTCGCAGCTGAGTGTCAGCGTCTGTCCAGGGGGCCGCCTTCGCCACTGGTATTCCTTCCGCTCTCTACCCATTTCACCGCTACACCTGAAATTCTACCCCCCTCTACAGCACTGTAGTTCACCAGTTTCAAATGCATTTCC
+
C<FEEDG<,FCC:CCFCGGGGGG,D8@F@FFFGGGADGEGGGGGCGGGGGG::>F,6C@7F>FAFC<,EEDEFDGGGG<FF995@FAE?EFGGGGGCFC+8=BF9=DDEF::>D8@EDED9=,3@>FBF;9FCF7+>+33>A:**6@0C9,@DCGGG,:EE**65,@>CG5EE*)2:9CFFD55*<CF@+++;-*.6))*)).9)/**1+)2*9<F?@9(,<>:FF?<?****=<2)((,4(8(.49?B27)().*.6BA92,(.6)).549A<F)*.2)
@M02352:288:000000000-CKWC8:1:1101:12302:8901 2:N:0:TACGCTGC+AAGGAGTA
CACTCTTGCGAGCATACTACTCAGGCGGATCGTTTAATGCGTTAGCTGTGCCACTGATTAATTCCAGCGGCTAACGATCAGCGTTTACGGCGTGGACTACCAGGGTATCTAATCCTGTTTGCTACCCACGCTTTCGTCCATGAGCGTCAGTATATACGTAGTAGACTGCCTTCGCAATCGGTATTCTAAGTAATATCTATGCATTTCACCGCTACCCTACTTATTCTATCTACTTCCGTATAACTCAAGTCAACCAGTATCAAAGGCAGTTCCATCGTTGG
+
F@E<FEGGGG>FDEFGFFFGFEE,@E@BCFFGGGGCFDFGGEGGGGG@ECEGGGG,FC@,CFFEGF@FCFEEE=FEEDECEFDEGG<FDED@FE=FFCF<C<FC+F<5EFCCC<EEE=AA8F?EADBDD++=B>DEFGC=E=9?EEC6CCAAFGF7C,>9DF;@9F;8DCFB:7DGDGF>4D8CF79E;E78:78CCAC@>7BFE6@FG+:85>9)/;==@FEFCCCC58A7FCC3A(53:2>24)4:2.6<<247:<B2:<4<4:B0(4<<<)9.7:6:(
@M02352:288:000000000-CKWC8:1:1101:24407:8920 2:N:0:TACGCTGC+AAGGAGTA
TAATCTTGCGACCGTACTCCCCAGGCGGTCTACTTAACGCGTTAGCTCCGAAAGCCACGGCTCAAGGCCACAACCTCCAAGTAGACATCGTTTACGGCGTGGACTACCAGGGTATCTAATCCTGTTTTCTCCCCACACTTTCGTACCTCAGCGTCAGTATCGAGCCAGTGAGCCGCCTTCGCCACTGGTTTTCCTCCAAATATCTACGAATTTCACCCCTACACTTGGAATTCCACTCACCTCTCTCGAACTCTAGACTGATAGTTTAGGAGGCAGTTCC
+
AFCFFGGGGGDGGGGGGGGGGGGGGGGGGGGGGGGGGGDGFGGGGGGGGGGGGFGGGGGGEGGGGFGGGGGGGGGFGGGFGFCEBFGGFGGGGGEFCGGE7FGGGGGGGBCGAFBGAFGGGGG<FGG,;EFGGGGEEGGGCCC8>EGGGFC@CCE5CGGGC78>EE7,>F9FGFGGGGGFFGG=DF6=9+=3+7FC@)90;DFGEFF<DD)>F?BFF)-4:>7FFG)9?FFF?BAB4:12?23.4)54:((1:<</.6/072):449<>)-(3:5??)6-
@M02352:288:000000000-CKWC8:1:1101:6960:8975 2:N:0:TACGCTGC+AAGGAGTA
CAGTCTTGCGACCGTACTCCCCAGGTGGGATACTTATCACTTTCGCTTAGTCACTGAGAATTAACCCAACAACTAGTATCCATCGTTTACGGCGTGGACTACCAGGGTATCTAATCCTGTTCGCTCCCCACGCTTTCGTCCATCAGCGTCAATATAGAGTTAGTGATCTGCCTTCGCAATCGGTATTCTGTGTAATATCTATGCATTTCACCGCTACACTACACATTCTAACCACTGCACTCTAATTCAAGACTAACAGTTTCAATGGCAGTTCTACAGTT
+
GGGGGGGGGGGGEGGGGGGGGGGGGGGGGGGGGGGGGGGGGGGGGGGGGGGGGGGGGGGGFGGGGGGGGGGGGGGGGGGGGGGGGFFGGGGGGCCFGCGFGGGGGGGFGGGGGGGGGGGGGGGCEFFFDFGGGGEFGGGGGGGFGGGGGDEGGGGGGGGGGCFGFFFFGFGFFGGGGGGFFGGGGGFF@CFFGFFF49BFAGAF5>@FGFCFGFFDGFDCEFEFGGECEFFFFFFFF<E@AFAE)?63CE?@;AF=82*.6:5>D<<87?(45:F>F97::
@M02352:288:000000000-CKWC8:1:1101:12400:8999 2:N:0:TACGCTGC+AAGGAGTA
CATTCTTGCGAACGTACTCCCCAGGTGGGTCACTTATCACTTTCGCTTAGCCACTCAAACCGAAGTTCGAACAGCTAGTGACCATCGTTTACGGCGTGGACTACCAGGGTATCTAATCCTGTTCGCTCCCCACGCTTTCGTCCATCAGTGTCAGTATATTATTAGTGATCTTCCTTCGCAATTGGTATTCTATGTAATATCTATGCATTTCACCGCTACACTACATATTCTAACCACTTCATAATAACTCAAGCAAACCAGTATCAAAGGCAATTTTACCG
+
GGGGEGGGGGGCFGGGGGGGGGGEGGGGGFFGGGGFGGEFGGGGGGEGGGGGGGGGGG9FGGG:CFGG=DFFGCGGGGGGFFDGGGGFGGGGGEC@FGDCFDFGGGDGEGGGGFGGGGGGGGGD=F=DGFECGGGDCEFGGGGGFEGCGGGGGDD:DDFGFGGCCF9BFFG,3EFGGGGFEGGC4FGGGGGGGFF6EFFGFGAC<=87BFFGGF@FGB@EDFFFFDEC<@F6AF?<<EFEEFF7?E?=4)743/(;3=)48A2):-<4>:6:<7FFFBBD(
@M02352:288:000000000-CKWC8:1:1101:9307:9027 2:N:0:TACGCTGC+AAGGAGTA
CAGTCTTGCGACCGTACTCCCCAGGCGGTCTACTTAACGCGTTAGCTCCGAAACCCACGGCTCAAGGCCACAACCTCCAAGTAGACATCGTTTACGGCGTGGACTACCAGGGTATCTAATCCTGTTTGCTCCCCACGCTTTCGCATCTGAGTGTCAGTGTCTGTCCAGGGGGCCGCCTTCGCCACTGGTATTCCTTCTGATCTCTACGCATTTCACCGCTACACCTGAAATTCTACCCCCCTCTACAGCACTCTAGCTCACCAGTTTCAAATGCAGTTCC
+
GGGEFGGGGGGDEGGGGGGGGGGGGFGD@CEFGGGGA9FEGGGGGGGFGGCFE+EFGGGGGD:=AFGGG8F,4?FCFGDGGGGA,EEFGGGFGGGDFGDFGGGFGFGGGGGGG,@EGGGGGGGGFGGGGGGGGGEGGGEEGGED>8CG,D<=;DGGGG9FFE9BFFF8FGGGEGGGGGDFFGGEGGG6C+;7DD?))***9C=CAFF3C5>CGFBFF>9>(7>F<*,92?FBFF44<207>FFB7>A)3<:?79>*)66)-820><964)6A24@2BAF4
@M02352:288:000000000-CKWC8:1:1101:20880:9145 2:N:0:TACGCTGC+AAGGAGTA
CATTCTTGCGAACGTACTCCCCAGGTGGTTTACTTATCGCTTTCGCTTAGGCACTGAGTCCGAAAACCCAACACCGAGTAAACATCGTTTACGGCGTGGACTACCAGGGTATCTAATCCTGTTCGCTCCCCACGCTTTCGTCCATCAGCGTCAATATAGAGTTAGTGATCTGCCTTCGCAATCGGTATTCTGTGTAATATCTATGCATTTCACCGCTACACTACACATTCTAACCACTGCACTCTAATTCAAGACTAACAGTTTCAATGGCAGTTCTACAG
+
GGGGGGGGFGG:@CFGGGGGGGGGGFFF8DGGGGGGGGGGGGGGGGCGGGGGGGGGGGGGGGGGGGGGGGGGGGGGEFDFFGGGGGGGGFGGGCEGGG=FGCFECFGGGGGGGGGG;EAEGGCGGGGDGFGFG7FG=FGGEGCECGGGGDEEGGAFFFGCGGGGGFGFGGGGGGGGGCDDEDFFGGFGFGGGGFFFCFF@CFFGFFFGGGFGGFFFGFFFFFFAFGEGFC+;+=(/0:??AFA:9AABAAF<AF:*87FBF9AA42<AA?<7:775*6:<.
@M02352:288:000000000-CKWC8:1:1101:25266:9168 2:N:0:TACGCTGC+AAGGAGTA
TAATCTTGCGACCGTACTCCCCAGGCGGTCTACTTAACGCGTTAGCTCCGAAAGCCACGGCTCAAGGCCACAACCTCCAAGTAGACATCGTTTACGGCGTGGACTACCAGGGTATCTAATCCTGTTTGCTCCCCACGCTTTCGCATCTGAGTGTCAGTGTCTGTCCAGGGGGCCGCCTTCGCCACTGGTATTCCTTCAGATCTCTACGCATTTCACCGCTACACCTGAAATTCTACCCCCCTCTACAGCACTCTAGTTCACCAGTTTCAAATGCAGTTCC
+
FGGFGGGGGGGGGGGGGGGGGGGGGGGGFEGGGGGGGGGGGGGGGGGGGGGGGGGGGGGGGFGGGGGGGGGGGGGGGGGGGGGGGGGGGGGGGGGGGGGGGGGGFGGGGGGDGG8FGGCGFFGCGGGGGGGFGGGGGDEGGGGGGGEGGDGGGGGGGFGGGGGGGGCFGGGGGGDGGGGFFGGGGGGGGGGGGFFEFFFGFGFGFFFGGEBGDFFFG>>FBFFFGG7D?F4=@FFFD0<190:BFFFFFBF>09AF4<FFFA?FFA<A<ABA)-64F<>B
@M02352:288:000000000-CKWC8:1:1101:23198:9181 2:N:0:TACGCTGC+AAGGAGTA
TAATCTTGCGACCGTACTCCCCAGGCGGAATGCTTAATCCGTTAGGTGTGACACCAACAAGCATGCTTGCTGACGTCTGGCATTCATCGTTTACGGTGTGGACTACCAGGGTATCTAATCCTGTTTGCTCCCCACACTTTCGCACCTCAGCGTCAGTATCGAGCCAGTGAGCCGCCTTCGCCACTGGTGTTCCTCCGAATATCTACGAATTTCACCTCTACACTCGGAATTCCACTCACCTCTCTCGAACTCAAGCCCAGGAGTTTACAAGGCAGTTCCAG
+
@EFGGGGGDGGGGGGGGGGGGGGGGGGGGGGGGGGGGGGGGGGGGGGGGGGGGGGGGGGGGGGGGGGGGGGGGGGGGGGGGGGFGGGGGGGGGGDGGFGGGGGGGGFGDEGEGGGGGGGGGGFFGGGGGGEGGGGDEGGGGGGGG>FGGGGGGGGGGGGGGGGGGFGGGC:EGGGGGGGFECGGFGGFFFGGGFF9@F>DFGFGFFFG7:>GGFFF?FFE9F8AFF023<@FFFAFFFB?.47:<??2,3:68??*8:@<B62?:A>DFB?04:B74)-4-
@M02352:288:000000000-CKWC8:1:1101:22722:9212 2:N:0:TACGCTGC+AAGGAGTA
TAATCTTGCGACCGTACTCCCCAGGCGGTCTACTTAACGCGTTAGCTCCGAAAGCCACGGCTCAAGGCCACAACCTCCAAGTAGACATCGTTTACGGCGTGGACTACCAGGGTATCTAATCCTGTTTGCTCCCCACGCTTTCGCATCTGAGTGTCAGTGTCTGTCCAGGGGGCCGCCTTCGCCACTGGTATTCCTTCAGATCTCTACGCATTTCACCGCTACACCTGAAATTCTACCCCCCTCTACAGCACTCTAGTTCACCAGTTTCAAATGCAGTTCC
+
GGGGGGGGGGGGGGGGGGGGGGGGGGGGFGGGGGGGGGGGGGGGGGGGGGGGGFGGGGGGGDGGGGGGGGGGG@FFGGFDFFGGFGGGGGGGGGGGGGEFGGGGGGGGGGGGGGGGGGGGGGGGGGGGGGGGGGGEGGGGGGGGGB8FCGAEGGGGGGGGGGCEGGGGGGGGGGGGGGGF3DEGGGFGFGGGGFCFFFF=FGFGFFFFG=5DGFFFGFFFFF<FFC?GFF4BFBABA0:(9>BF2<<???FDFFFF45@AFA?(646>A>BF>DF4=AA9
@M02352:288:000000000-CKWC8:1:1101:20504:9219 2:N:0:TACGCTGC+AAGGAGTA
CAGTCTTGCGACCGTACTCCCCAGGTGGGATACTTATCACTTTCGCTTAGTCACTGAGAATTAACCCAACAACTAGTATCCATCGTTTACGGCGTGGACTACCAGGGTATCTAATCCTGTTCGCTCCCCACGCTTTCGTCCATGAGCGTCAGTATATACGTAGTAGACTGCCTTCGCAATCGGTATTCTAAGTAATATCTATGCATTTCACCGCTACACTACTTATTCTATCTACTTCCGTATAACTCAAGTCAACCAGTAATAAAGGCAGTTCCATAGTT
+
GGGGFGGGGGGGGGGGGGGGGGGGGGFFFGGGGGGGGGGGGGGGGGGGGGGGGGDFFGGFGGGGGGGGGGGGGFGGGGGGCFDFEGFGGGECEEFFEFGGGGFFEEEFGF9FGGGGGGFFGGD>E?=EEGG=C=BDFEGGEG:=CCGGGGGGGGGGGGFFGGGGDEAFGEGGGGGGGGGAFGEEGGG@CF;DGFFEEFFGFGFGEFBFGGF>CD@;C;8)466ACFEGFFA+;:46?EE;308).46.7=357<AF?<:94.)-.6-)(4(46<?<9<)6:
@M02352:288:000000000-CKWC8:1:1101:4927:9223 2:N:0:TACGCTGC+AAGGAGTA
CAATCTTGCGATCGTACTCCCCAGGTGGGACACTTATCACTTTCGCTTAGTCACTTAGCTAATGCCAAACAACTAGTGTCCATCGTTTACGGCGTGGACTACCAGGGTATCTAATCCTGTTCGCTCCCCACGCTTTCGTCCATGAGCGTCAGTACATACGTAGTAGACTGCCTTCGCAATCGGTATTCTGTGTAATATCTATGCATTTCACCGCTACACTACACATTCTATCTACTTCCATATGACTCAAGTCAACCAGTATCAAAGGCAGTTCCATAGTT
+
GFGGGGGGGGGGGGGGGGGGGGGGGGGGGGGGGGGGGGGGGGGGGGGGGGGGGGGGGGGGGGGGGGGGGGGGGGGGGGGGGGGGGGGGGGGGGGGGGGGGGGGGGGGGGGGGGGGGGGDGFGFGGGGGGGGGGGGGGGGGGGGGGGGGGGGGGGGGGGGGGGGGGGFGGFGGGGGGGGGFFGGGGGGGGGGDCFBEEFFGFGADFFFGGGFGGFFDGFFEFFFFGGFGFFFFFFFFFEFFEFF?CFFFEEFFFFFFFFFF<:ABFFFB?FFFFFFAFF7.6
@M02352:288:000000000-CKWC8:1:1101:16992:9242 2:N:0:TACGCTGC+AACGAGTA
CATTCTTGCGAACGTACTCCCCAGGTGGGATACTTATCACTTTCGCTTGGCCGCCCAGGACTCAAGACCGCGGACAGCTAGTATCCATCGTTTACGGCGTGGACTACCAGGGTATCTAATCCTGTTCGCTCCCCACGCTTTCGTCCATCAGCGTCAGTACATGGTTAGTGAGCTGCCTTCGCAATCGGTGTTCTATGTAATATCTATGCATTTCACCCATACACTACATATTCCGCCCACCTCACCATAACTCAAAACCGACAGTAACAAAGGCATTTCTT
+
GGEGGGGGGGG@CCFGGGGGGGGGGGFFGGEFGGGGGGFGGGGGGGGGGGDG7FCCF8<,CEFGG<FFC+@FFCCEGFF9BBAEGFDF?FBEF7?FEGGGGGEGAF@=DBE:FFC9,DDD=,,C>FG7C@DFGG?E7E+C7FEGEC>7A??EGG:CCGC,@B;FGGFF;;?<CFDF?*:A>G5:5F:5?*/9DEC??F7+;FFC<CF7+4+22@?F+)(,,.)/*>,9<4/@F471:0-2(.(4<?277?><<-3*-4<6(13()-)6<):7(().1):))
@M02352:288:000000000-CKWC8:1:1101:4773:9245 2:N:0:TACGCTGC+AAGGAGTA
CAATCTTGCGATCGTACTCCCCAGGTGGGACACTTATCACTTTCGCTTAGTCACTTAGCTAATGCCAAACAACTAGTATCCATCGTTTACGGCGTGGACTACCAGGGTATCTAATCCTGTTCGCTCCCCACGCTTTCGTCCATGAGCGTCAGTACATACGTAGTAGACTGCCTTCGCAATCGGTATTCTGTGTAATATCTATGCATTTCACCGCTACACTACACATTCTATCTACTTCCATATGACTCAAGTCAACCAGTATCAAAGGCAGTTCCATAGTT
+
GFGGGGGGGGGGGDFGGGGGGGGGGGGGGGGGGGGGGGGGGGGGGGGGGGGGGGGGGGGGGGGGGGGGGGGGGGGGGGGGGGGGGGGGFGGGGGGGGGGGGGGGGGGGGGGGGGGGGGGGGGGGGGGGGFGGGGGGGGGGGGGGGGGGGGGGGGGGGGGGGGCEFGGGBFGGGGGFD*;@F7?EGGGGGGGGGFFFFFFFA++;7>FFGFFGDEBBG48EFFEFFFEGEFFAFFEFFEFCFFE37CCE@FEEEEFFF?FA2444)6<7<???<AF<6)5<<
@M02352:288:000000000-CKWC8:1:1101:16031:9260 2:N:0:TACGCTGC+AAGGAGTA
TAATCTTGCGACCGTACTCCCCAGGCGGTCTACTTAACGCGTTAGCTCCGAAAGCCACGGCTCAAGGCCACAACCTCCAAGTAGACATCGTTTACGGCGTGGACTACCAGGGTATCTAATCCTGTTCGCTCCCCACGCTTTCGTCCATGAGCGTCAGTATATACGTAGTAGACTGCCTTCGCAATCGGTATTCTAAGTAATATCTATGCATTTCACCGCTACACTACTTATTCTAACCACTTCATAATAACTCAAGACAACCAGTATCAAAGGCAATTTTA
+
FFGGGGGGGGGGGDGGGGGGGGGEGGGEGGGFGGGGGGGGGGGGGGCFGGGGGFGGGGGGGGGGGGGGGGGGGGGGGGGCGFCFGGGGGGGGGGGGGGGGGGGGGGGGGGGGGGGGGFGGGGGGGGFGGGFFGGGGGGGGGGGGGEGCF9?FGEGGGGGGGGGGGGGCEGGGGGGGGGGFFGGDDC=EGGGGGFF?EFFDFGFFFAFDGGFGGFFFGFF9>EFFC4:FDFFFFFFAF:7??BFFAB<A29<A<A:6>BF:B:?F><54>A2A<0F?FAFB)
@M02352:288:000000000-CKWC8:1:1101:9878:9294 2:N:0:TACGCTGC+AAGGAGTA
TAGTCTTGCGACCGTACTCCCCAGGCGGTGCGCTTAACGCGTTAGCTCCGGCACAGAAGGGGTCGAACCCTCCCACACCAAGCGCACATCGTTTACTGCTAGGACTACAGGGGTATCTAATCCCTTTCGCTACCCTAGCCTTCGAGCCTCAGCGTCAGTAAATGTCCAGTAACCTGCTTTCGCCATTGGTCTTCCTCTCGATATCTACGCATTTCACTGCTACACCGAGAATTCCAGTTACCTCTCCATTACTCTACCACGGCAGTCTCGAATGCAGTTTG
+
,CFGGGFFGGGGEEFGGGGGGGGGGGCFF+CFFGG7F@ECFGGC7EFCGGGGGG8FGCGDCG:BCCGGGG<DFFGGGGG<CFFFEEFCGG:FFFGGCDFFFGG8FDG8,:,8:C@FFG9CFFF>BDFFGGGGGGGG,@C:DCGFG7E79,,1DEEEGGGF,<BCFGGGGG??FFGG6<DFFCGDD5@<C<5@FCF)>+;:;CAGE77DFG:577A?9*),-9<?F<3<13:FBFF<)-6<AB2<>BF>A449<F<6)6)50099,4().(,3)(*)/)5.)
@M02352:288:000000000-CKWC8:1:1101:3430:9302 2:N:0:TACGCTGC+AAGGAGTA
TAATCTTGCGACCGTACTCCCCAGGCGGTACACTTAATGTGTTAACTGCATTACTGCAAGGTCTAGCCTCACAACAACTAGTGTACATCGTTTAGGGCGTGGACTACCAGGGTATCTAATCATGTTTGCTCCCCACGCTTTCGCGTCTCAGCGTCAATAATGTTCCAGTAGATCGCCTTCGCAATCGGTATTCCTTCTGATCTCTACGGATTTTACCCCTACACCAGAAATTCCATCTACCTCACCCATATTCTAGGTAAGCAGTTTTCAAAGCAGTTGAA
+
AAGFAFGGGGGGGGGGGGGGGGGDGGGDFEGCFGGGFFGGGGGGGGGGGG<EGGGGGGCFGFFCEG9FGCFGGGEGGEFGGEGGGFEGGGFFCGGFGGEGGGGGGFFBFFECEFFGGGGGG,5?EGGF9EFGGGGDGGGCFGGECB>CFEFCEE>C8EGCFFGA9FC9ECFDCFFG59*9@CE7*<C8=7*==5F?EA=B+=CFFFFFGCBG4FEF;62;1A=5DF?43A=FF66)97597/7(/42::44)6)9?<<F>7?FF<:5464)5),03B)44)
@M02352:288:000000000-CKWC8:1:1101:12182:9315 2:N:0:TACGCTGC+AAGGAGTA
CAATCTTGCGATCGTACTCCCCAGGTGGGACACTTATCACTTTCGCTTAGTCACTTAGCTAATGCCAAACAACTAGTGTCCATCGTTTACGGCGTGGACTACCAGGGTATCTAATCCTGTTCGCTCCCCACGCTTTCGTCCATGAGCGTCAGTACATACGTAGTGTACTGCCTTCGCAATCGGTATTCTGTGTAATATCTATGCACTTCACCGCTACACTACACATTCTCTCTACTTCCATTTGACTCAAATCCACCAGTATACAAAGCAGTTCCATAGTT
+
GGGGGGGGGGFDECFGGGGGGGGGGGGGDGF8FEGEFG9FFGFGGGGGGGGFFG<EGDFEEFGGGFF<6FGGGFE@FAE9CFFGFFGFG5=,@EGGGGGGGGCFEG>FG8FGGF,4@FBD9A@7@B=FC8C@FC+=>CE8CEGGA@FDECEEG88,,8>8F9@E,8,8E<EFD;;@C5*0;;*=@CCCFFGF=7+77B+=9EFC7*0;*,**:?268;@EFF3A4C31.++0/+764;)).))))1)/).)))(72507>)-))6))(3:()-)9)9)))-
@M02352:288:000000000-CKWC8:1:1101:14292:9333 2:N:0:TACGCCGC+AAGGAGTA
TAATCTTGCGACCGTACTCCCCAGGCGGGAAGCTTAATGCGTTAACTGCGCCACCGAACAGTATACTGCCCGACGGCTAGCTTCCATCGTTTACGGCGTGGACTACCAGGGTATCTAATCCTGTTTGCTCCCCACGCTTTCGCACCTCAGCGTCAGTATCGAGCCAGTGAGCCGCCTTCGCCACTGGTGTTCCTCCGAATATCTACGAATTTCACCTCTACACTCGGATTTCCACTCACCTCTCTCGAACTCTAGATTGTCAGTATTAAAGGCAGTTCCAG
+
EEGGGFGGGGGGGGGGGGGGGGGGGGGG7C+CFGGGGGCEGGGFFDFG,B+BFEGCGECEE<FFEFFC9EDFGEE7F@FFGED,BEFAFFGGGGGGDCFDFDFGGGG@FGGGFGGGGGFGFFGGDFFGFFFGGGG7EEC8DC*1>CCGFF,=BEE5>CEEEGGGC:*?3?BFEEG:77=FDGGGGC6+;782:9B?(5:37:6:>FF3DGFFFF4F9>?7AF?7*/8D(7@7=49-418??1).4<60..39><>F464)-)6<B<<<)52<<::2=:AA)
@M02352:288:000000000-CKWC8:1:1101:18198:9357 2:N:0:TACGCTGC+AAGGAGTA
TAACCTTGCGGCCGTACTCCCCAGGCGGTCTACTTATTGCGTTAGCTGCGTCACTAAGTCCTCAAGGGACCCAACGACTAGTAGACATCGTTTACGGCGTGGACTACCAGGGTATCTAATCCTGTTTGCTACCCACGCTTTCGAGCCTCAGTGTCAGTATGATGCCAGGAAGCTGCCTTCGCCATCGGTATTCCTTCAGATCTCTACGCATTTCACCGCTACACCTGAAATTCTACTTCCCTCTCACCTACTCTAGCCTAACAGTTTCAGATGCAGTTCC
+
FGGGGGGGFGGGGGGGGGGGGGGGGGGGFGGFGGGGGGGGGGGGGGGGGGGGGGGGGGGGGGGGGGGGGGGGGGGGGGGGGGGGGGGGGGGGGDGGG@FF7FEGGGFGGGGGGGFFFFGGGGGGGGGGGFGG<FFFGGGGGGGDCGGGGGGGFFFCGGFEGGGGFGGG5FGGGFCGGCGFFGEGGGGGEGGGF<@CEA6::7CFEFFDC*)CCF5FFB;6>FFFGG?48/79@44<AABDFF?114:38:?)))6*6:??BF:<AAAD<2>>AFF<@))6
@M02352:288:000000000-CKWC8:1:1101:10844:9413 2:N:0:TACGCTGC+AAGGAGTA
CAATCTTGCGATCGTACTCCCCAGGTGGGACACTTATCACTTTCGCTTAGTCACTTAGCTAATGCCAAACAACTAGTGTCCATCGTTTACGGCGTGGACTACCAGGGTATCTAATCCTGTTCGCTCCCCACGCTTTCGTCCATGAGCGTCAGTACATACGTAGTAGACTGCCTTCGCAATCGGTATTCTGTGTAATATCTATGCATTTCACCGCTACACTACACATTCTATCTACTTCCATATGACTCAAGTCAACCAGTATCAAAGGCAGTTCCATAGTT
+
GFAFGGGGGGGGGGGGGGGGGGGGGGFGGGGGGGGGGGGGGGGGGGGGGGGGGGGGGGGGGFGGGGGFGGGGGGGGGGGGGGGGDGGGGGEFEEGGG@FGGGGGGGGGGGGGGGGGGGGGGGGGGGGFEGGEGGGGGGGGGGGCFFFGGGGGGGGGGGGGFGGGFCGFGGGGGGGGGD5AFGGGGGGGGGGGGFFFFFFDFGFGFFFGFD>DGFFEEFFFF438=FFGFFAFFFFFF38CECEFFFF<EFF?>E7AFF:<4A<AFAAF:B12<BFA?4046
@M02352:288:000000000-CKWC8:1:1101:22562:9414 2:N:0:TACGCTGC+AAGGAGTA
TAACCTTGCGGCCGTACTCCCCAGGCGGTCAACTTAGCGCGTTAGCTACGCCACCCACAGCTCAAGTCTACAGACGGCTAGTTGACATCGTTTACGGCGTGGACTACCAGGGTATCCAATCCTTTTTGCTCCCCACGCTTTCGTGCCTCAGTGTCAGTATTTGTCCCGGTAGCCGCCTTCGCCACTGATGGTCCTTCCAATCTCTTCGCCTTTCACCCCTACCCTGGCAATTTCACCACCCTCTACAACTCCCCAACTTGCCAGTTCAAAATGCAGTTCC
+
CAFG9FGGGCEFFGGGGGGGGGGGG8@F@BECGGGGCGGGEGGGGGGF,CCGGGGGGE,4,BFGC<5:C?F9F<F+4F+:<?5E,95954BFG7F=+@+>3C@F,A8FFCFG=<,6,,@>=F,,:FG89;3FFG7>3@8BF<8E3>@+4,15,==2>;,@BEEF?F9CCEC*,=5?C<D688EGGG6+>:+;+6ACF;+3:*1+)+3/9:)7C4)0<)(((0,0*2(*,*/9*8):))((4<?3)663,))).(.)-(*).84).:42)6>2))*./:<9
@M02352:288:000000000-CKWC8:1:1101:18813:9455 2:N:0:TACGCTGC+AAGGAGTA
TAGTCTTGCGACCGTACTCCCCAGGCGGTGCGCTTAACGCGTTAGCTCCGGCACAGAAGGGGTCGAACCCTCCCACACCAAGCGCACATCGTTTACTGCTAGGACTACAGGGGTATCTAATCCCTTTCGCTACCCTAGCCTTCGAGCCTCAGCGTCAGTAAATGTCCAGTAACCTGCTTTCGCCATTGGTCTTCCTCTCGATATCTACGCATTTCACTGCTACACCGAGAATTCCAGTTACCTCTCCATTACTCTAGCATGGCAGTATCGAATGCAGTTT
+
GGGGGGGGGGGGGGGGGGGGGGGGGGGGFCFFGGGGGGGGGGGGGGGGGGGGGGCEFGGGGGGGGGGGGGGGGGGGGGGGGGGGGGGGGGGGGGGGGGGGGGGGGGGGGGGGGGGGGGGGGGGGGGGGGGGGGGGGGGGGGGGGGGGGGGGGGGGGGGGGGGGCGGGGGFGGGGGGGFGFFGGGGGGGGGFGGFFFFFFGFGFGFFFGFGFGGFFFFFBFFFFFG:>G>FFFFFFFFFFFFFB<?F?<<44><>FFFAFFFB?B?BFA<<?7?FFB?622
@M02352:288:000000000-CKWC8:1:1101:15962:9491 2:N:0:TACGCTGC+AAGGAGTA
TAGTCTTGCGACCGTACTCCCCAGGCGGTGCGCTTAACGCGTTAGCTCCGGCACAGAAGGGGTCGAGTCCTCCTACACCAAGCGCGCACCGTTTACTGCCAGGACTACAGGGGTATCTAATCCCTTTCGCTACCCTGGCCTTCGTACCTCAGCGTCAGTAAATGTCCAGCAGGCTGCCTTCGCCATTGGTCTTCCTCTTGATATCCACGCATTTCACTGCTACACCAAGAATTCCACCTGCCCCTCCATTACTCCAGTCTAGCAGTATCGGATGCAGTTC
+
GGGGGGGGGGGGGGGGGGGGGGGGGGGGGEGGGGGGGGGGGGGGGGGGGGGGGGAFGGGGGGGGGGGGGGGGGGGGGGGGGGGGGGGGGGGGGGGGGGGGFGGGGGGGGGGGGGGGGGG9FGGGGGGGEGGGGGGGGGGFGGGGGGGGGGGGGGGGDCFGGGGGGGGGGGGGFGGGGGFFFGCGDGFGGGGGGFFEFFFFFGFGBFF4CE>5DFFFGFDFFFFFGGF53FFFFFFFFFF0?720(2::AFFB))3<:DF><6A>DB>)-394(-;A74-4
@M02352:288:000000000-CKWC8:1:1101:11547:9501 2:N:0:TACGCTGC+AAGGAGTA
CATTCTTGCGACCGTACTCCCCAGGTGGGATACTTATCACTTTCGCTTAGTCACTGAGATTAAATCCCAACAACTAGTATCCATCGTTTACGGCGTGGACTACCAGGGTATCTAATCCTGTTCGCTCCCCACGCTTTCGTCCATGAGCGTCAGTATATACGTAGTAGACTGCCTTCTCAATTGGTATTCTATGTAATATCTATGCATTTCACCGCTACACTACATATTCTACCCACTTCGTAATAACACAAGACAACCAGTATCAAAGGCAATTTTACCGT
+
GGGGAFGGFGG+@:CFGGGGGGGGGFFFEDFCFGFGFG6FFCF9BCFG:EFGGGE9FEEAFAFCEF<EFGGCFGGE,EFGGG<FG@F<FGF=7=CF@EDFGGGGGE++BEFEFG9E=EF:EG<+::=E++8C:CGDDDEGGGCA9==DCEGECGGGCCCGGFF6BFFFGG6FF6CF*<9BCCCCC@BD@FEGG8BEEFAFACFDEFFC>F=>F>=FCB*:E;:AF>C@)@;++84;@FE6;(525C@3(,(/(:;A;?>(92<BF>))((.(54*6*5<(-
@M02352:288:000000000-CKWC8:1:1101:11529:9516 2:N:0:TACGCTGC+AAGGAGTA
CATTCTTGCGAACGTACTCCCCAGGTGGGATACTTATCACTTTCGCTTAGTCACTGAGATTAAATCCCAACAACTAGTATCCATCGTTTACGGCGTGGACTACCAGGGTATCTAATCCTGTTCGCTCCCCACGCTTTCGTCCATGAGCGTCAGTATATACGTAGTAGACTGCCTTCGCAATTGGTATTCTATGTAATATCTATGCATTTCACCGCTACACTACATATTCTAACCACTTCGTAATCACTCAAGACAACCAGTATCAAAGGCAATTTTACCGT
+
GGGGGGGFGGG7FGFGGGFGGGGGGGGGGGGGGGGGGGGGGGGFDGGGGGGGGGGGGGGGGGGGGGCFGGGGGGGGGGGGGGGGGGGGGGGBFFEECGECGGGGGGGGFGGGGGGGGGGGGFAFG:FEGGFGFGBFFFGFGGGGGCGGGGGGGGGGGGGGGGFFGF;CEGDGGGGGFGCBFGECFGGGGGDFGEFCEFFGACFFE=9@FFFFGFFFC;@DFFFADFEFEA8FFF4=3@FDF@FF);@><11=A@@4=:E?AA<<AAD>BF<B:A6<*-)44
@M02352:288:000000000-CKWC8:1:1101:8526:9519 2:N:0:TACGCTGC+AAGGAGTA
CATTCTTGCGAACGTACTCCCCAGGTGGGTCACTTATCACTTTCGCTTAGCCACTCAAACCGAAGCTCGAACAGCTAGTGACCATCGTTTACGGCGTGGACTACCAGGGTATCTAATCCTGTTCGCTCCCCACGCTTTCGTCCATCAGTGTCAGTATATTATTAGTGATCTGCCTTCGCAATTGGTATTCTATGTAATATCTATGCATTTCACCGCTACACTACATATTCTAACCACTTCACAATAATTCAAGAACTGCAGTATCAATGGCAATTTTACGG
+
EEGGGGGGGGGGGGGFGGGGGGGGGGGGGGGGGGGGGGGGGGGGGGDFGFGGGGFGGGEFGGGGEGGFDCFGGGGGGFGGGGGGGGGAFGGGGGGGGGGDGGFFDDFGGGGGGGGGFGFDFGGGGGCFGFGFEGGEGGGGGGGGDGGGCFFFFAFGEGGGFGGGDG99DFGCGGFGGGGFFGGGFGFG7CFGG4+*3=@CFG>FEFFGFGCFGF=B=56<@FEFCG?CEFFFFF?EFFE@?FEFFFFEECFFFF;FF>*<29<<A4<<420<?:F2?AA6(
@M02352:288:000000000-CKWC8:1:1101:7590:9581 2:N:0:TACGCTGC+AAGGAGTA
TAATCTTGCGACCGTACTCCCCAGGCGGATAACTTAATGCGTTAGCTCCGAAAGCCACGGCTCAAGGCCACAACCTCCAAGTAGACATCGTTTACGGCGTGGACTACCAGGGTATCCAATCCTGTTCGCTCCCCCTGCTTTCGTCCATGCGGCTCAGTACATACGTAATAGACCGCCCTCGCAATCGGTATTTCCTGTCATTACCATGCCTTTACCCGCCACCCTACCCATTCTATCTACTTCCATATGACCCAATTTAACCAGTATCCATGTCCGGTCC
+
FCGGFGGGGGGGGGGGGGGGDGDFGGEG+@,6EFGGG,EEGGGGGGGGGG+6C+=FGFGGG+4C,5,9CCFC,B?,BD4B,:@B,5,,C?4EF+,+4>46+@>B,,,8DFFG,6,,,6>,@:@,CF<@C+,@FF+++5,3@73,***+5,***41412,;@;9?C3C,=9,6B,)2>)>5)5*2/7C8:/;C1)+7);)0**1*)/1**+**0*)1<7(,()()10(*(15B?4<<-:-6<)6<9)6)6)4(((()))*)63),6)).)65--6*4)-(-
@M02352:288:000000000-CKWC8:1:1101:7736:9591 2:N:0:TACGCTGC+AAGGAGTA
CAGTCTTGCGACCGTACTCCCCAGGTGGGATACTTATCACTTTCGCTTAGTCACTTAGCTAATGCCAAACAACTAGTATCCATCGTTTACGGCGTGGACTACCAGGGTATCTAATCCGTTCGCTCCCCACGCTTTCGTCCCTCAGCGTCAGTACATACGTAGTAGACTGCCTTCGCAATCGGTATTCTGTGTAACATCTATGCATTTCACCGCTACACTACACATTCTATCTACTTCCATATGACTCAAGTCAACCAGTATCAAAGGCAGTTCCATAGTTA
+
GGGGGGGGGGGGGGGGGGGGGGGGFGGFGGGGGGGGGGGGGGGGGGGGGGGGGGGGGGGGGGGGGGGGGGGGGGGGGGGGGGGGGGGGGGGGGGGGGEGGGGGGGGGGGGGGGGGGGGGGGDGEGGGG8CGEGGGGGGGGGGGFGFGGGGGGGGGGGGGGGGGGGGGGGGGGGGGGGDGFAGGGGGGFGGDGGFFFEFFFFGFGCFFGGGFGGF@ECFFEEFFFGFEGFFFFF8CEFFFFEEFEE7>@EFA<AFFFF?FAFFF2AF:<0<?A4:7AF).:)
@M02352:288:000000000-CKWC8:1:1101:6218:9613 2:N:0:TACGCTGC+AAGGAGTA
CAGTCTTGCGACCGTACTCCCCAGGTGGGATACTTATCACTTTCGCTTAGTCACTGAGAATTAACCCAACAACTAGTATCCATCGTTTACGGCGTGGACTACCAGGGTATCTAATCCTGTTCGCTCCCCACGCTTTCGTCCATGAGCGTCAGTACATACGTAGTAGACTGCCTTCGCAATCGGTATTCTGTGTAATATCTATGCATTTCACCGCTACACTACACATTCTATCTACTTCCATATGACTCAAGTCAACCAGTATCAAAGGCAGTTCCATAGTT
+
GGGGGGGGGGGGGGGGGGGGGGGGGFEGGGGGGGGGGGGGGGGGGGGGGGGGGGGGGGGGGGGGGGGGGGGGGGGGGGGGGGGGGGGGGGGGGGGGGEGGGGGGGGGGGGGGGGGGAFGGGGGGGGGGGGGCFGGFGGFEGGGGGGGGGGGGGFGGGAFGGGGGGGGEGGGGGGGGGGGFFGGG>CGGGGGGG?8?EFFFFGFFEFFGDGFCCBFFGF8EEFEFFG?7CFFFFFEEEE3;5?E3)6<C@@BBFF<FFFFAA<AF>FF?1<B?<<FDF)4::
@M02352:288:000000000-CKWC8:1:1101:26320:9627 2:N:0:TACGCTGC+AAGGAGTA
CAGTCTTGCGACCGTACTCCCCAGGTGGGATACTTATCACTTTCGCTTAGTCACTGAGTCGCAACCCAACAACTAGTATCCATCGTTTACGGCGTGGACTACCAGGGTATCTAATACTGTTCGCTCCCCACGCTTTCGTCCATGAGCGTCAGTATATATGTAGTAGACTGCCTTCGCATTCGGTATTCTAAGTAATCTCTATGCATTTCACCTCTACACTACTTATTCTATCTACTTCCGTATAACTCAACTCAACCAGTATCAAAGGCAGTTCCATCGTT
+
GFG@;CFGAFEFCCFFGFGGGGCEDGFFCFFEEGGFAF@FGGGGGGGG:EGFEGAFFFG9@+@6@FE>,BC,CEE,C,6<FE??,BFDGEG7+8C+++BFEFAEE::BECE9AF9,@E9FFF@CEF+36=@+@BBDFEGEC6@E9DCGEGGGCCFAED,@@FBBEC,EFCF8D<F559*:B9,4*A@DCFCFD4+>*=BDFC8+*==C=9B>*/**>;=E@;78F+7CE6@:AFEFECF1@@@3)76)/((9))(722).-))6))).(((44466FA1,.
@M02352:288:000000000-CKWC8:1:1101:26309:9643 2:N:0:TACGCTGC+AAGGAGTA
CAGTCTTGCGACCGTACTCCCCAGGTGGGATACTTATCACTTTCGCTTAGTCACTGAGTCGAAACCCAACAACTAGTATCCATCGTTTACGGCGTGGACTACCAGGGTATCTAATCCTGTTCGCTCCCCACGCTTTCGTCCATGAGCGTCAGTATATACGTAGTAGACTGCCTTCGCAATCGGTATTCTAAGTAATATCTATGCATTTCACCGCTACACTACTCATTCTATCTACTTCCGTATAACTCAAGTCAACCAGTATCAAAGGCAGTTCCATCGTT
+
GGGGFGGEFEGGEFGGGGGGGGGGGFFDGGGGGGGGGGGGGGGGGGGGGGGGGGGGGGGGGGGGGGGGGGGGGGGGGGGGGGGGBFGFFE:CEEGGDGGGCGGFGDGE<FGGGGGGGG9EEA:FCEGG68CCEGGFGEGGGEGGGFGGGDGGFEGGG,@BFD8EGG9EGCFGFGFCDGGAFFDEFGFGFEFGGFFFCFFGFGAFFF>GGGFFG>@BGFFFEFE6FF?FC@FFFFFE34;DF;83<>BAF:2<DFFF?FFB4>FF24>:6:??9AFA=5:?4
@M02352:288:000000000-CKWC8:1:1101:27548:9663 2:N:0:TACGCTGC+AAGGAGTA
TAATCTTGCGACCGTACTCCACAGGCGGTCTACTTAACGCGTTAGCTCCGAAAGCCACGGCTCAAGGCCACAACCTCCAAGTAGACATCGTTTACGGCGTGGACTACCAGGGTATCTAATCCTGTTTGCTCCCCACGCTTTCGCATCTGAGCGTCAGTGTCTGTCCAGGGGGCCGCCTTCGCCACTGGTATTCCTTCAGATCTCTACGCATTTCACCGCTACACCTGAAATTCTACTCCCCTCTACAGCACTCTAGTTTCCCAGTTTCCAATGCAGTCCC
+
<ECBCGGFC@F:+:BFEGGG,CC,CFCCG>FGFGFG9,B+FGGG@A<BEFCGG:EEF<CFD44=CD@FADGFFFGFGFFEFAFGAC?FFGGFFGGGGEEEFGBFGGFCD<ECEGCFGGGGGFC<FGF83=DFFGCFEGE8DFGGEEEF7,,,*=5AE@2@D<DFFCC,2<5*4=DGC8<A55C*>F6:F:AFG2=4>*9**97DAFF<D*<DCFFFG3>>(>7@DF>73/*0**66)),3(.4:)-..58::?A49<)*))5-5(424).5A?(1.9(,)
@M02352:288:000000000-CKWC8:1:1101:17097:9669 2:N:0:TACGCTGC+AAGGAGTA
TAATCTTGCGACCGTACTCCCCAGGCGGTCTACTTAACGCGTTAGCTCCGAAAGCCACGGCTCAAGGCCACAACCTCCAAGTAGACATCGTTTACGGCGTGGACTACCAGGGTATCTAATCCTGTTTGCTCCCCACGCTTTCGCATCTGAGTGTCAGTGTCTGTCCAGGGGGCCGCCTTCGCCACTGGTATTCCTTCAGATCTCTACGCATTTCACCGCTACACCTGAACTTCTACCCCCCTATACAGCACTCTAGTTCACCAGTTTCAAATTCAGTTCC
+
AFGGGGGGGGEGGGGFGGGGGGGGGDFFGGGFGGGGGGGGGGGGGGGGGGDBFGGGGGGGGDGGGGGGGGGGGGGGGGGFGGGGFGGGGGGFGGGGGGEGGGGGGGGGGGGDGGGGGGGGGGGGGGGGGGGGGGGGEGGGGG:8EEGDFBEEFGGGCFCGGGGGGGGGCFEGGGGGGGGFFGGGG7CGGGGGG?7?EFFGFF476BFFGDBCFFBFGFFFFFFFFGFGF)/19@D94149>9(4<AD<BFF724<*5<F2)47:A9AFAFF>)6BFF<AF
@M02352:288:000000000-CKWC8:1:1101:7988:9688 2:N:0:TACGCTGC+AAGGAGTA
CAGTCTTGCGACCGTACTCCCCAGGTGGGATACTTATCACTTTCGCTTAGTCACTGAGCTAATGCCCAACAACTAGTATCCATCGTTTACGGCGTGGCCTACCAGGGTATCTAATCCTGTTCGCTCCCCACCCTTTCGTCCATGAGCGTCAGTATATACGTAGTAGACTGCCTTCGCCATCGGTATTCTAAGTAATCTCTATGCATTTCACCGCTACACTACACATTCTATCAACTTCTATATTACTCAAGTCAACCCGTATCAAAGACAGTTCCATCGTT
+
DGFEFGGGGGG+@8CFGGGG@FGGGCFGEEFFFGGGGG9FEFGEFGGGGGCFGFCE<@CA<6EC,E@EGE@FFF<,CCFD,,<?BBFF=EC:FBFC7+:<F,4FC7:FGEGDEBEF9E9EED7F7B@D+,3+363,6@@=C=E9,@C+1@EECAF:F,,@F:,@33,,373>3,*09*<@A;>1*=C,2=,=C<FEA++B:@=+9B8BFD>D*8:5*15)(;)=7*77?=F8++(94E)7?)1))9<7;;3))7<F(()(-(35>9)314,-.5*)*),48
@M02352:288:000000000-CKWC8:1:1101:4931:9688 2:N:0:TACGCTGC+AAGGAGTA
CAGTCTTGCGACCGTACTCCCCAGGTGGGATACTTATCACTTTCGCTTAGTCACTGAGAATTAACCCAACAACTAGTATCCATCGTTTACGGCGTGGACTACCAGGGTATCTAATCCTGTTCGCTCCCCACGCTTTCGTCCATGAGCGTCAGTATATACGTAGTAGACTGCCTTCGCAATCGGTATTCTAAGTAATATCTATGCATTTCACTGCTACACTACTTATTCTCTCTACTTCCGTATAACTCACGTCAACCAGTATCAACGGCAGTTACATAGTT
+
GGGGGGGGCFEGG:FGGGGGGGGGFG8FEGGFGGGGGGGGGGGGGGGGGGGGGGGGGGGGGGGGGGGCGGGGGGGFGGGGGGGGGGGGGGGGCBFGGGGFGGFEFGGGGGGFGGGGFGGGGGGGDFGFEGDCFEGGGDFGGDFFGGGGGGGGCFGGGDCECGCEGF;>>:DDGACDDGDBFF>ECGFFCCCFFE1@?F6::8@G?FFG@9=+4*/1>A=C1AEFFG5@C++*1:CFFF37;=36<<4AE(65=3:=:?:946<DF((,7;1,:)95@>9A<
@M02352:288:000000000-CKWC8:1:1101:17071:9731 2:N:0:TACGCTGC+AAGGAGTA
CATTCTTGCGAACGTACTCCCCAGGTGGGATACTTATCACTTTCGCTTGGCCGCCCAGGACTCAAGGCCCCGGACAGCTAGTATCCATCGTTTACGGCGTGGACTACCAGGGTATCTAATCCTGTTCGCTCCCCACGCTTTCGTCCATCAGCGTCAGTATATGGTTAGTGAGCTGCCTTCGCAATCGGTGTTCTATGTAATATCTATGCATTTCACCGCTACACTACATATTCCGCCCACTTCACCATAACTCAAGACCGCCAGTATCAAGGGCATTTCTA
+
GGGGGGGGGGGGGGGGGGGGGGGGGGGGGDFGGGGGGGGGGGGGGGGGFGGGGGGGGGFFGGGGGGFGGGGGGGGGGGGGGGGGGGGGGGGGGGGGGGEGGDEGGGGGFGGGGGGGGGGGGGGGGGGGGGGGGGGGGGGGGGGGGGGGGGGGGGGGGGFFGGFFGGCGGGFGGGGGGGGFFGGGGGGDEGGGGEC?EFFDFC=CCA7CFF6DGFFFGFBF@EFFDGFGAFFFFF?F?9B?BFBF28?FFFFBAFF=<:FB6>F9DF4<AAFF:0FBF:<9)
@M02352:288:000000000-CKWC8:1:1101:8478:9732 2:N:0:TACGCTGC+AAGGAGTA
CAATCTTGCGATCGTACTCCCCAGGTGGGACACTTATCACTTTCGCTTAGTCACTTAGCTAATGCCAAACAACTAGTGTCCATCGTTTACGGCGTGGACTACCAGGGTATCTAATCCTGTTCGCTCCCCACGCTTTCGTCCATGAGCGTCAGTACATACGTAGTAGACTGCCTTCGCAATCGGTATTCTGTGTAATATCTATGCATTTCACCGCTACACTACACATTCTATCTACTTCCATATGACTCAAGTCAACCAGTATCAAAGGCAGTTCCATAGTT
+
GFGGGGGGGGG9FFGFGGGGGGGGCGGGGGGFFGGFGGGGGGGGGGGGGGGGGGGGGGGGGGGGGGFGGGGGGGG9FDFGGGGGGGGGGGGGGGGGGEGGGGGGFGGGGGGGGGDGGEFFFFGDGGGFGFEEGEGGGGFGGGGGGGGCEEGGGGGGGGGGGGDGFFGGGGGGGGGGGGGFFGGCGGFGGGGGGFFEFFFCFFFGEFFGGGFGGFFFGFFFF4;FFGFGFFFFAFF?FFF47?ECFFFE@8@FEEFF3<A>AAFAB>>7?:4:<B69@AFB<
@M02352:288:000000000-CKWC8:1:1101:12039:9757 2:N:0:TACGCTGC+AAGGAGTA
CAATCTTGCGATCGTACTCCCCAGGTGGGACACTTATCACTTTCGCTTAGTCACTGAGCTAATGCCCAACAACTAGTGTCCATCGTTTACGGCGTGGACTACCAGGGTATCTAATCCTGTTCGCTCCCCACGCTTTCGTCCATGAGCGTCAGTACATACGTAGTAGACTGCCTTCGCAATCGGTATTCTGTGTAATATCTATGCATTTCACCGCTACACTACACATTCTATCTACTTCCATATGACTCAAGTCAACCAGTATCAAAGGCAGTTCCATAGTT
+
GGGGGGGGGGGGGGGGGGGGGGGGFFGEGFGFGFGGGGGGGGFFGGGGGGGGGGGGGGGGGFGGGGGGGGGGGGGGGCGGFGGGGGGGGDEGGGGGGGGGGGGGGGGGGGGGGGGFGGGGGGGGGGGGGGGGGCFGGGGGGDGGGFGGGEGGGGGGGGGGGGGGGCF;A>DGGGGGDDDBFG:EFGFGGDFGGFFC9>F7BGAFEFFC2:8CGFFFGFFF;4=5*;7@<68@=FEEC4=<EEFFEFFFFF@7)9?F@?4.64>2<94::01:<F447<).6
@M02352:288:000000000-CKWC8:1:1101:21492:9767 2:N:0:TACGCTGC+AAGGAGTA
CATTCTTGCGAACGTACTCCCCAGGTGGGTTACTTATCACTTTCGCTTGGCCACTCAGTACTTAATCGTACCAAACAGCTAGTAACCATCGTTTACGGCGTGGACTACCAGGGTATCTAATCCTGTTCGCTACCCACGCTTTCGTTCATCAGCGTCAATATATTGTTAGTGATCTGCCTTCGCAATTGGTATTCTATGTAATATCTAAGCATTTCACCGCTACACTACATATTCTAACCACTACACAATAATTCAAGACTAACAGAATAAATTGCAGTGC
+
GFFGFGGGGGCEC7FFGGCGGGFBFGFFFFEFGGGGGGGGGGGGGGGGFGGGFCFGGGEA@,EFFG9FFGCFFG<EEG,5<CCEEFEGGGGFCC@F7C@@FC7B,AEEEEEGGGFF99FE,45EFGGGG>8FGGGFE=>CGDAEG,38=;DDFDEEC:F9DCFFGF,>3@D9DGFGF>CFF*49*?FFGC>9FEFFF++:BFFG<AB1869CFFCAF4555?36DCEC;ACFFFEFEE<3=@(./(./=)7?.66A))2.37:0)(,)).).).9)76()
@M02352:288:000000000-CKWC8:1:1101:22691:9812 2:N:0:TACGCTGC+AAGGAGTA
TAATCTTGCGACCGTACTCCCCAGGCGGTCTACTTAACGCGTTAGCTCCGAAAGCCACGGCTCAAGGCCACAACCTACAAGTAGACCTCGTTTACGGCGTGGACTACCCGGGTATCTAATCCTGTTTCCTCCCCACGCTTTCGCAGCTGAGTGTCAGTTTCTGTCCAGGGGGCCGCCTTCGCCCCTGGTATTCCTTCACATCTCTACGCCTTTTCCCGCTACACCTGAAATTCTACCCCACTCTACAGCCCCTTAGCTCACCAGTTTCAAATGCATTTCC
+
9EFD<FGDFF@CFCGGGGGGGGGGG?FG6CFFGEGG9FGG+FFCCGGEFG+6@+EFGGCBFGGG<=EFFDGDEGF8,44,AC,E,<,:ABDFGFGCFE=@=F+A=A>F,+CF333=@3C33F=,@FG,,@;FFG77+3:EFD:8**=*,6,5>@;:>5,@,@;>?F9:B7:*=>)):/8/)1C*/:*C3<0:*<FBFF**1277)*/*9*7DG*)0A57,(7)7C5:*579=**646.3(4822):2))((((..*).*,6:)..6<)-)4-6)*)1)6<
@M02352:288:000000000-CKWC8:1:1101:24785:9819 2:N:0:TACGCTGC+AAGGAGTA
CAGTCTTGCGACCGTACTCCCCAGGTGGGATACTTATCACTTTCGCTTAGTCACTGAGAATTAACCCAACAACTAGTATCCATCGTTTACGGCGTGGACTACCAGTGCATCTAATCCTGTTCGCTCCCCACGCTTTCGTCCATGTGCGTCAGTATATACGTACTAGACTGCCTTCGCAATCGGTATTCTTAGTAATATCTATGCATTCAACCTCTACACTACCACTGCTATCTACTTCCTTATCACTCAAGTCAACCACTATCAAAGTACATTCAAATT
+
BEF6@FFFAFEEE+BDDFGGGGG7@,,,+6CFGGGG9EGGGGGGGGGF,CFFGFCFG<CDF9<<C9,6<FFGG,69CF,,,,<E,4,A4E,,7++++4BFGG<FF,=,5,<,5:44C=,7>F7F+,@DC=8=FG+ABE=>@CDC,8=0=@EC>EF7;,D,4@+6,7,E,,6,,7;?C5CBFF**;;<,,,,+5:+95+11=D++*=+++,1**/*;CA5/5A()*2)*.6+)31.6?)).)1475)))/(7))/)=(6)(25).6).6)))-.)*.*)-
@M02352:288:000000000-CKWC8:1:1101:24792:9836 2:N:0:TACGCTGC+AAGGAGTA
CAGTCTTGCGACCGTACTCCCCAGGTGGGATACTTATCACTTTCGCTTAGTCACTGAGAATTAACCCAACAACTAGTATCCATCGTTTACGGCGTGGACTACCAGGGTATCTAATCCTGTTCGCTCCCCACGCTTTCGTCCATGAGCGTCAGTATATACGTAGTAGACTGCCTTCGCAATCGGTATTCTAAGTAATATCTATGCATTTCACCGCTACACTACTTATTCTATCTACTTCCGTATAACTCAAGTCAACCAGTATCAAAGCCAGTTCCATAGTT
+
GGGFGGGGGGGG@:CDFGFGGGGEGGDCEGGGGGGGGGAFGGGFDFFGDGGGGGGGGGGFFGGCFCEFFGGGGGGGGGDGGDFF7FFFGGG>FCFGGGGGGG8FE@CFGGGGGGGGCE9FCC:ECFDD>DE7BFEFFGF=C?EDC8DDCEEGGGGGGGGGFFGGGGGGGCEBGFGGGDC>AFDEGGGEFFF7CEFCEFFDFCFC?>BCGGF>8A>>GFFCEA7;@F3+<7FFFFCFC?<?@(:3<<>4<B26:<<???@>BADA<):((4(..)9<79056
@M02352:288:000000000-CKWC8:1:1101:15563:9870 2:N:0:TACGCTGC+AAGGAGTA
TAATCTTGCGACCGTACTCCCCAGGCGGAATGCTTAATCCGTTAGGTGTGACACCGAAGGGCAAGCCCCCCGACGTCTGGCATTCATCGTTTACGGTGTGGACTACCAGGGTATCTAATCCTGTTTGCTCCCCACACTTTCGTACCTCAGCGTCAGTATCGAGCCAGTGAGCCGCCTTCGCCACTGGTGTTCCTCCGAATATCTACGAATTTCACCTCTACACTCGGAATTCCACTCACCTCTCTCGAACTCAAGACTAGCAGTATCAAAGGCAGTTCCAG
+
GGGGGGGGGGGGGGGGGGGGGGGGGGGGGGGGGGGGGGGGGGGGGGGGGGGGGGGGGGGGGGGGGGGGGGGGGGGGGGGGGGGGGGGGGGGGGGGGGGGGGGFGGFGFGGGGGGGGGGGGGGGGGGGGGGGGEGGGGGGGGGGGGGGGGGGGGGGDGFGGGFFDGFFGGGFGGDDDGGGFFGDGGGDF6CGGGEC@FFFGFGFGFFFGD5FGGFFFFF27<F?69CBD?FFF9?BBFFBBFF?FF?1>:BFF<B2=:AF413<A>DAFB2:2:15:6AA))
@M02352:288:000000000-CKWC8:1:1101:8944:9882 2:N:0:TACGCTGC+AAGGAGTA
TAATCTTGCGACCGTACTCCCCAGGCGGAATGCTTAATCCGTTAGGTGTGTCACCAACAAGCATGCTTGCTGACGACTGGCATTCATCGTTTACGGTGTGGACTACCAGGGTATCTAATCCTGTTTGCTCCCCACACTTTCGTACCTCAGCGTCAGTATCTAGCCAGTGAGCCGCCTTCGCCACTGGTGTTCCTCCAAATATCTACGAATTTCACCTCTACACTTGGAATTCCACTCACCTCTCTCGAACTCAAGACTAGCAGTATTAGAGGCAGTTCCAG
+
<FDEEGGGGEFCFGFFGGGGGGGGGCGGGGGFGGGGGG<ECGG@FEFCFGFGGGGGGGGFGGGFEF<EFGDDF?CEGDFGGGG9,5FE8AEFFFCFGGEGGFGGGGFFGGGGGGGGGF<FCFGGGFEFCGGFGGGFCDECFEFGGGC88?8=CEEDGGF9,7=D3@:@EFCBFCD>DGGFA48E*,;D,:CCFFFDBAFGFGA88FF48C>DGA?F6))7>+31?;@D3;;CFFEEF@@<<67;=76)4<?F33,9?A=70))-4-4<<))4::78FB256
@M02352:288:000000000-CKWC8:1:1101:18793:9917 2:N:0:TACGCTGC+AAGGAGTA
CAATCTTGCGATCGTACTCCCCAGGTGGGACACTTATCACTTTCGCTTAGTCACTTAGCTAATGCCAAACAACTAGTGTCCATCGTTTACGGCGTGGACTACCAGGGTATCTAATCCTGTTCGCTCCCCACGCTTTCGTCCATGAGCGTCAGTACATACGTAGTAGACTGCCTTCGCAATCGGTATTCTGTGTAATATCTATGCATTTCACCGCTACACTACACATTCTATCTACTTCCATATGACTCAAGTCAACCAGTATCAAAGGCAGTTCCATAGTT
+
GFFGGGGGGGGGGGGGGGGGGGGGGGFGGGGGGGGGGGGGGGGGGGGGGGGGGGGGGGGGGGGGGGGGGGGGGGGGGGGGGGGGGGGGGGGGGGGGGGGGGGGGGGGGGGGGGGGGGGGGGGGGGGGGGGGGGGGGGGGGGGGGGFGGGGGGGGGGGGGGFFFGFFFGGFGGGGGDDDGFFGGGGGGGGGGGGFF<49BFFGF7CFFGFGFGGFFFGFDEFFFFGGFGFFFFF=CFFEFFFC35?FF9;E@?<)9AD?FBF2<:A9)1180::286/-8>A
@M02352:288:000000000-CKWC8:1:1101:10180:9937 2:N:0:TACGCTGC+AAGGAGTA
CATTCTTGCGAACGTACTCCCCAGGTGGGATACTTATCACTTTCGCTTAGTCACTGAACCGAAGTCCAACAACTAGTATCCATCGTTTACGGCGTGGACTACCAGGGTATCTAATCCGGTTCGCTCCCCACGCCTTCGTGCCGCAGTGTCAGTCTTTGTCCAGGTAGCCCCCTTCGCCACTGATGTTCCTTCCAATCTCTACGCATTTCACCGCCACACCTGAAATTTTACCCCCATCGACAGCACTCTAGTTCACCAGTTTCAAATGCAGTTCCCAGCTT
+
GFFC<FGGGGGGEEGGGGGGGDGGFG@CCDGFGGGGC<,CFFGFFEC@FFFGGD,@FF@@C+6CC?,6CEC,F8CFCEE<FC9?,BBCFFEG7:>FC:F<FF8E,7?<A,<?9F;=,+8@>:BCFF@+6,@38+,+8+66=D++@83=,7<E@5@:AFG9B,43@FFEC,@**,3/@*39A>FEF@999BECC4A:-+1+11/:2)):CG6**8()/;8((/6FG7)+1+**079(((((4<612:)4<4)...:BAFFA<AFF92:B9A2.)-*)1.())
@M02352:288:000000000-CKWC8:1:1101:26218:9980 2:N:0:TACGCTGC+AAGGAGTA
TAATCTTGCGACCGTACTCCCCAGGCGGTCTACTTAACGCGTTAGCTCCGAAAGCCACGGCTCAAGGCCACAACCTCCAAGTAGACATCGTTTACGGCGTGGACTACCAGGGTATCTAATCCTGTTTGCTCCCCACGCTTTCGCATCTGAGTGTCAGTGTCTGTCCAGGGGGCCGCCTTCGCCACTGGTATTCCTTCAGATCTCTACGCATTTCACCGCTACACCTGAAATTCTACCCCCCTCTACAGCCCTCTAGTTCACCAGTTTCAAATGCAGTTCC
+
FGGGGFGFFGGGGGFGGCFGGGGGGGGGEEGCFGGGGGGGFGGGGGGGGGGGGFFFGGGGGGGGGGGGGGGDFGGGGGGGGGGGFGGGGGGGGGGGGGGGGGGGGGGGGGGGGGCFGGFGGFGFGGGGDGGFGGFGGGGGGGGGGGGGGCGGGGFFGGGGGGCFGGGFEGGGDEGD5CDFAGDDDGGCGGGGGFFF@FF+*9@C)695D7>GGF>FFF679E<49>4F???BFFDFF?(7178:74>2?(31:?A*6-=2<<70-65<B42252=299BF
@M02352:288:000000000-CKWC8:1:1101:19631:9983 2:N:0:TACGCTGC+AAGGAGTA
CATTCTTGCGAACGTACTCCCCAGGTGGGATACTTATCACTTTCGCTTGGCCGCGCAATCCGAAAATCACACAGCTAGTATCCATCGTTTACGGCGTGGACTACCAGGGTATCTAATCCTGTTCGCTACCCACGCTTTCGTCCATCAGCGTCAATACACTGTTAGTGATCTGCCTTCGCAATCGGTATTCTAAGTAATATCTATGCATTTCACCGCTACACTACTTATTCTAACCACTTCACAATGATTCAAGACCGCCAGTATCGAAGGCAATTTTACAG
+
GGGGGGGGGGG@CFFGGGGGGGGGGFFGGGGGGGGGGGGGGGGGGGGGGGGGGGGGGGGGGGGGGGGFFGGGGGGGGGGGGGGGGGGGGGGGGEGGGGGFGFGGGGGGGGGGGFGFGGGCFGGGGEEGGGGGGGGGGGGEGEEGGGGGDGGGDEGEGFCGGGCFGGGFE<FFGGGGGCD:?DGGGGGGG@<:78BC<8+@CGFGFAFGGGFDFA;EEFF@@8;4:F5:?A=F*8:<0>F<>F97AADD<5>)67?F;>E;F8A262242>?(8?4<@47<)
@M02352:288:000000000-CKWC8:1:1101:17673:10015 2:N:0:TACGCTGC+AAGGAGTA
CATTCTTGCGAACGTACTCCCCAGGTGGGTCACTTATCACTTTCGCTTAGCCACTCAAACCGAAGTTCGAACAGCTAGTGACCATCGTTTACGGCGTGGACTACCAGGGTATCTAATCCTGTTCGCTCCCCACGCTTTCGTCCATCAGTGTCAGTATATTATTAGTGATCTGCCTTCGCCACTGGTATTCCTTCAGATCTCTACGCATTTCACCGCTACACCTGAAATTCTACCCCCCTCTACAGCACTCTAGTTCACCAGTTTCAAATGCAGTTCCGAGG
+
GGEGGGGGGGDGEGGGGGGGGGGBFGFDEGGGGGGGGGGGGGGGGGGGGGGGGGFDFGGGGGGEGGGGGDGGGGGAFFGFGFGFGGGGGGCF7CF:FFFEGGGGF?DEGGFFGGGGEAFFFEFFGEGGGGCFGCGGGFFGGGEE9EF6C>EFGFFFFGFGGGGCBCFFG9E,EC*BCC>9>DFEGFGFGFGFGFF;E6AG6CF72)?DDFFFDA(2?5:E14/9*;=>9@FACFFF,2>0(.6))5:0:?9)665B<)??B464:>B<269A24*67:611
@M02352:288:000000000-CKWC8:1:1101:10493:10033 2:N:0:TACGCTGC+AAGGAGTA
TAATCTTGCGACCGTACTCCCCAGGCGGTCTACTTAACGCGTTAGCTCCGAAAGCCACGGCTCAAGGCCACAACCTCCAAGTAGACATCGTTTACGGCGTGGACTACCAGGGTATCTAATCCTGTTTGCTCCCCACGCTTTCGCATCTGAGTGTCAGTGTCTGTCCAGGGGGCCGCCTTCGCCACTGGTATTCCTTCAGATCTCTACGCATTTCACCGCTACACCTGAAATTCTCCCCCCCTCTACAGCACTCTAGTTCACCAGTTTCAAATGCAGTTCC
+
GEDFGGGGGGGGGGGGGGGGGGCC@FGGGGGCGGGGGGGGGGGGGGGGGGGGGGGGGGGGDFGGGGGGFFGGGGGGGGGGGFGGGGGGGGGGGGGGGGGGGGGGGGGGGFEGDGGGCGDGGGGGGGGGGGGGGGFG7EGEGGGGGEGGFGFGFEFGCGGGGGFGGCFGGDGGGGGGGGGFFGGGGFGG?FGGGFFEAF6C=FFGBFFGGG><CFFFGFF06@<FDG:G2?4=B=<AF:6>FBF?ADA0??B:B<)/:-8:A>?099))6<<4A<9.=:AA
@M02352:288:000000000-CKWC8:1:1101:16413:10052 2:N:0:TACGCTGC+AAGGAGTA
CAATCTTGCGATCGTACTCCCCAGGTGGGACACTTATCACTTTCGCTTAGTCACTTAGCTAATGCCAAACAACTAGTGTCCATCGTTTACGGCGTGGACTACCAGGGTATCTAATCCTGTTCGCTCCCCACGCTTTCGTCCATGAGCGTCAGTACATACGTAGTAGACTGCCTTCGCAATCGGTATTCTGTGTAATATCTATGCATTTCACCGCTACACTACACATTCTTTCTACTTCCATATGACTCAAGTCAACCAGTATCAAAGGCAGTTCCATAGTT
+
GFGGGGGGGGGGGGGGGGGGGGFGGGDGGFGGGGGGFFGGGGGGGGGGGGGGGGGGGFGGGGGGGGGGGGGGGGGGGGGGGGGGGGGGGGGGGGGGGGGGGGGGGEGGGFGGGFGGGGFGFGGGGGGGGGGGGGGGAEGGGGFGGGFGEGGGGGGGDCFG@CFGFFFGFGGGFDFGD5CEF>5:CEEFC:>:CE>EC+1=EG9DEFFGFFFG*:2?CFDE@;)2;8CF3+31AFFF?CF3<37)7>EE@E).)1<FFDFEA26<AA2?((-8<A?44))-.
@M02352:288:000000000-CKWC8:1:1101:8289:10056 2:N:0:TACGCTGC+AAGGAGTA
CAGTCTTGCGACCGTACTCCCCAGGCGGTCTACTTAATGCGTTAGCTTTGAAAAACAGAACCGAGGCTCCGAGCTTCTAGTAGACATCGTTTACGGCGTGGACTACCAGGGTATCTAATCCTGTTTGCTCCCCACGCTTTCGTACATGAGCGGCAGTGTTGACCCAGGTGGCTGCCTTCGCCATCGGTATTCCTTCAGATCTCTACGCATTTCACCGCTACACCTGAAATTCTACCACCCTCTATCACACTCTAGTTTGCCAGTTCGAATTGCAGTTCCCA
+
GGGGD<EC,FEGGECDG@@FF,C@FD+@@FFFFG<@<EGGGG7@CF,C5C<F@<FCEEGGGGEGCEFGGGCE7CFGA<ABFG95EFGFEGFCFD=BCCFDEEFFGGGF<:FBFDEGECG,@FFGGGGGGGE+>=>FE+5@@CCEEGE?ECFE5*=C1>F9D@DFCF,:8F*487746:C6555/;CC=/7C7C3A><6;;A:@FFF><CEF:77<B57,13??FFC?*-6BF8*4),223::(5645<24?:).)/446<)6>?AA?08)4).56464<2)
@M02352:288:000000000-CKWC8:1:1101:25974:10064 2:N:0:TACGCTGC+AAGGAGTA
CAATCTTGCGATCGTACTCCCCAGGTGGGACACTTATCACTTTCGCTTAGTCACTTAGCTAATGCCAAACAACTAGTGTCCATCGTTTACGGCGTGGACTACCAGGGTATCTAATCCTGTTCGCTCCCCACGCTTTCGTCCATGAGCGTCAGTACATACGTAGTAGACTGCCTTCGCAATCGGTATTCTGTGTAATATCTATGCATTTCACCGCTACACTACACATTCTATCTACTTCCATATGACTCAAGTCAACCAGTATCAAAGGCAGTTCAATAGTT
+
GFFGGGGGGGGGFGGGGGGGGGGEGDFGEFGGGGGGGGGGGGGGGGGGGGGGGGCFGGGGGDGGGGDFCFFGGGFGGGGGCAFGGEGGGFECGGEGGEGGGGGDGGCFGGGGGGFFGGGGGCCGGGGGGGGCFC7FGGGGGGGGGGGGGGGGGGGFGGGGGGGGGCFFGGGGGGGGGGGFFGGGGGG@FGGGDCFECFF7F9CG?AFGGGFGDE@FGA@EE63FGGEDFFFFFC67C?=9<))5<956=E7<;CCF@;>4).45<))21124:A*.94.<4
@M02352:288:000000000-CKWC8:1:1101:19490:10066 2:N:0:TACGCTGC+AAGGAGTA
CAATCTTGCGATCGTACTCCCCAGGTGGGACACTTATCACTTTCGCTTAGTCACTTAGCTAATGCCAAACAACTAGTGTCCATCGTTTACGGCGTGGACTACCAGGGTATCTAATCCTGTTCGCTCCCCACGCTTTCGTCCCTCAGCGTCAGTATATAATTAGTGATCTGCCTTCGCAATCGGTATTCTATGTAATATCTATGCATTTCACCGCTACACTACATATTCTAACCACTTCATTATAACTCAATTTATTCAGTATCAAAGGCAATTTTACAGTT
+
GFFGGGGGGGGGGGGGGGGGGGGGGGFGGGGGGGGGGGGGGGGGGGGGGGGGGGGGGGGGGGGGGGGGGGGGGGGFGGGGGGGGGGGGFGG@FGGGGGGGGGGGGGGGGGGGGGGGGGGGGGGGGGGGGFGCFGCGGGGGGGGGGGGGGGGEGGGGGGGGGGCFFFGGGFGGGGG7DG>DFDAECFGGGFGGFEFECFFFFGFFEF9FGFFFGFFFGA@=;F3ACFEFCFFFFF;FFFEFF?569<<.);)9<7CAC<AC?CEC>6606:08>965=48><
@M02352:288:000000000-CKWC8:1:1101:8300:10073 2:N:0:TACGCTGC+AAGGAGTA
CAGTCTTGCGACCGTACTCCCCAGGCGGTCTACTTAATGCGTTAGCTTTGAAAAACAGAACCGAGGCTCCGAGCTTCTAGTAGACATCGTTTACGGCGTGGACTACCAGGGTATCTAATCCTGTTTGCTCCCCACGCTTTCGTACATGAGCGTCAGTGTTGACCCAGGTGGCTGCCTTCGCCATCGGTATTCCTTCAGATCTCTACGCATTTCACCGCTACACCTGAAATTCTACCACCCTCTATCACACTCTAGTTTGCCAGTTCGAAATGCAGTTCCC
+
GGGFGGGFEGGGGEGGGGGGGGGCCFEE@FGFGGFGFGDFGGEGGGFGGGFGGGCGFGGGGGGGEDEGGGGGEGEGGFDEGFFGGGGGGGGGGFGGGGGGDFGGFGGCDCGFGGG;EGGFDFFGGGFGGGGFGGGGG6>FGGGFGEGCCCGGC@ECGGGGFF9ECFCEGGFGFEDGGFG4>DECFGGGG=FGGEF<EFFGFGFCEFFGGGF=C=648B9B6FBFDC:<>FFFFFBA:?????FF44:><>:(66)06>96)40:9>,:(2:92:@BF):<
@M02352:288:000000000-CKWC8:1:1101:15223:10100 2:N:0:TACGCTGC+AAGGAGTA
TAGTCTTGCGACCGTACTCCCCAGGCGGTGCGCTTAACGCGTTAGCTCCGGCACAGAAGGGGTCGAACCCTCCCACACCAAGCGCACATCGTTTACTGCTAGGACTACAGGGGTATCTAATCCCTTTCGCTACCCTAGCCTTCGAGCCTCAGCGTCAGTAAATGTCCAGTAACCTGCTTTCGCCATTGGTCTTCCTCCCGATATCAACGCATTTCACTGCTACACCGAGAATTCCAGTTACCTCCCAATTACTCTAGCACGGCAGTATCAAAGGCAGTTGG
+
GGGGGGGGGGGGGGGGGGGGGGGGGGGGFCFGGGGGGGGGGGGGGGGGGGGGGG8FGGGGGGGGGGGGGGFGGGGGGGGGGGGGGGGGGGGGGGGGGGGGGGGGGGGGGGGGGGG@FDEF9FA<EGA;EEG:FGGGGCGCGG?EFFGC6DCCEC;?;EBFGCFG<F@?B@B,BGF4DGGFFDD:CC+CGE;FCEA>9)57585)4**2/55CG*)1<@<?:=AFG43/(0.6=?9))6)6>)6)(-(,3<<4.5-14)6)4996(.))))6)).)(5(-)(
@M02352:288:000000000-CKWC8:1:1101:28796:10115 2:N:0:TACGCTGC+AAGGAGTA
CAATCTTGCGATCGTACTCCCCAGGTGGGACACTTATCACTTTCGCTTAGTCACTGAATCTAAATCCAACAACTAGTGTCCATCGTTTACGGCGTGGACTACCAGGGTATCTAATCCTGTTCGCTCCCCACGCTTTCGTCCATGAGCGTCAGTATATACGTAGTAGACTGCCTTCGCAATCGGTATTCTAAGTAATATCTATGCATTTCACCGCTACACTACTTATTCTATCTACTTCCGTATAACTCAAGTCAACAAGTATCACAGGCAGTTCCATAGTT
+
F9EFDGGGGGGGFCGGGGGFGFCFDFGGGGGFGGGGGGGGGGGGGEEGCCFFGGGGGCGGGGGGGGGGGGGGFGGCFFGAFGGC7FGGGGGGGEGDEEFFFG=EGGCFFGGCFGF9@BGFGE7BFEBECFG@FGGC9CFEGDFFF8ECE8AEGFCGGGDGCC8@E<;DFG6DFCFGCDDBFFCC>F7EF7D@CE9EF>A:FGFG<FF7+:BGGDF>5*7836>=+1.+.::=86)99;8(68@@C<)7=13?9?E=)(.9?AA<)4>F(48845=:?A)56
@M02352:288:000000000-CKWC8:1:1101:15230:10119 2:N:0:TACGCTGC+AAGGAGTA
TAGTCTTGCGACCGTACTCCCCAGGCGGTGCGCTTAACGCGTTAGCTCCGGCACAGAAGGGGTCGAACCCTCCCACACCAAGCGCACATCGTTTACTGCTAGGACTACAGGGGTATCTAATCCCTTTCGCTACCCTAGCCTTCGAGCCTCAGCGTCAGTAAATGTCCAGTAACCTGCTTTCGCCATTGGTCTTCCTCTCGATATCTACGCATTTCACTGCTACACCGAGAATTCCAGTTACCTCTCCATTACTCTAGCACGGCAGTAGCGAATGCAGTTTG
+
FGGGGGGGGGGGGGGGGGGGGGGGGGGGG7FGGGGGFGGGGGGGGGGGGGDGGG8EEGGGGGGGGGGGGGGFGGGGGGGG?FGGGEFGGGGFGGGGGGGGGGGGGGGGGFFGGG+@DFGGGGFGGGGGGGGGGGGGFGGGGGGFFGGGGGGCFGGGGEG;FFEFGGG9CGGGCGGGGGGFFGGG3/AGCGGGGFFFF+;7=<487AACGG3CDFD*+/4<<=2*9C15;).=?F>256>9AAA7,,8)-4).--4=)674;;>6>8)).4721:44=4<-)
@M02352:288:000000000-CKWC8:1:1101:16201:10127 2:N:0:TACGCTGC+AAGGAGTA
CATTCTTGCGAACGTACTCCCCAGGTGGGTCACTTATCACTTTCGCTTAGCCACTCAAACCGAAGTTCGAACAGCTAGTGACCATCGTTTACGGCGTGGACTACCAGGGTATCTAATCCTGTTCGCTCCCCACGCTTTCGTCCATGAGCGTCAGTACATACGTAGTAGACTGCCTTCGCAATCGGTATTCTGTGTAATATCTATGCATTTCACCGCTACACTACACATTCTATCTACTTCCATATGACTCAAGTCAACCAGTATCAAAGGCAGTTCCACAA
+
GGE,EFGGGG7FEFFFGGGGGGGGG6CFEEFGGGGGEGFGGGGFGGG@FGFGFG8CFGGGG@FF@DGGGCGGGFGF<6FED?CFGGDGGGFFE@FGGEGGDDFG8FG:CDFFCGE9EFGGFFGF@7FFG8EFG+>=>FF6FGCCD,@CGGGGD6EECCA,4DF9FBEC;;EC8CC+C49B9CGC5CFGGGG7B*=57F>CB@8+7BFGFG=+:A<>E>B@@+6A7C8C6FFFCFCEEE)6=4454645>A0()62@<A)4:4AFFFF9A2<F<1*.*-).(
@M02352:288:000000000-CKWC8:1:1101:2415:10139 2:N:0:TACGCTGC+AAGGAGTA
CAATCTTGCGATCGTACTCCCCAGGTGGGACACTTATCACTTTCGCTTAGTCACTTAGCTAATGCCAAACAACTAGTGTCCATCGTTTACGGCGTGGACTACCAGGGTATCTAATCCTGTTCGCTCCCCACGCTTTCGTCCATGAGCGTCAGTACATACGTAGTAGACTGCCTTCGCAATCGGTATTCTGTGTAATATCTATGCATTTCACCGCTACACTACACATTCTATCTACTTCCATATGACTCAAGTCAACCAGTCTCAAAGTCAGTTCCATAGTT
+
GGGGGGGGGGGGGGFFGGGGGGGDGFFCGGGGGGGGGGGEGGGGGGGGGGGGGFGGGGGGGGGFGFFGGGGGGGFGGFGGGGGGGFGGGGGGGDCCC7FGGGGGGGGFGGGGGGFFEABFGGGGEGGGCCE7:=CFFGECB+=,BDGGGDDGC:FGG@:EGGGDFGAD3@DEFGGGCCDD6C5@*A,DFFF>FF6A4:B+BFFFEFFGFECGGDFFGF=>EFFFGGFFFFFFFF>FEFF9C?C?<EEE@EFFEEFF@@F<2:9A2<2)6)-669B46)2<<
@M02352:288:000000000-CKWC8:1:1101:16300:10197 2:N:0:TACGCTGC+AAGGAGTA
CAGTCTTGCGACCGTACTCCCCAGGTGGGATACTTATCACTTTCGCTTAGTCACTTAGCTAATGCCAAACAACTAGTATCCATCGTTTACGGCGTGGACTACCAGGGTATCTAATCCTGTTCGCTCCCCACGCTTTCGTCCATCAGTGTCAGTATATTATTAGTGATCTGCCTTCGCAATTGGTATTCTATGTAATATCTATGCATTTCACCGCTACACTACATATTCTAACCACTTCATAATAACCCAAGACAACCAGTATCAAAGGCAATTTTACCGTT
+
DGGFFGGGGGGGFEGFGFGGGEGGFFGGGGFFGFFAEFGGFGGGGGGGGGCFFFFGGGGGGGGGGGGGGGGGGGGGGGEFFFGGGGDGGGGGGGGGGGGGGGGGGFFEFFGGFFGGDF9;EGGGDFGGGFGGCEGGGGGGGGGGGGGGGGFFFGGGGGGGGGFGGGGGGGFFGFGGGDDEFGGGDGGFFGGGFEFFFFF@CGFGE6=CFGFCCDBDGFFFBA:=FFCFFFFFFFF8EECCFFF3?/((/81@DFFA;7).41)6>A2208:0):@AF2033
@M02352:288:000000000-CKWC8:1:1101:17578:10198 2:N:0:TACGCTGC+AAGGAGTA
TAACCTTGCGGCCGTACTCCCCAGGCGGTCAACTTAGTGCGTTAGCTGCGCCACCCACGACTCAAGGTCACAGACGGCTAGTTGACATCGTTTACGGCGTGGACTACCAGGGTATCTAATCCTGTTTGCTCCCCACGCTTTCGTGCCTCAGTGTCAGTATTTGTCCAGGTAGCCGCCTTCGCCACTGATGTTCCTTCCATTCTCTACGCATTTCACCGCTACACTGGAAATTCCACTTCCCTCTACAATACTCTAGTTTGCCAGTTCAAAATGCAGTTCC
+
@@EEGFGFGGDEEGGGGGGGGE8,DFGFFCCFFFF9FECFEGGGGGGGGFFGGG<BFE@+44FFAED5?EFDF<EFEFG@E?ECFGAEC:FFBFGCC:7FFG7DE8BD,BF7>,,E;C,CFGGGGGGFGCAFGGGGGG6EGFC8E7EGFDF@;BCFFGCF9CGFGGGG6F?:>:CCD<CA5CE:DGCFC7EG77A<@)++3+:7?FC<8=ADCC?FGFF9BEFF7C0*5=@9=FAFF2)8?48,)6:)6>:47A<64>?<47224A94:)3-24/695<A
@M02352:288:000000000-CKWC8:1:1101:28038:10203 2:N:0:TACGCTGC+AAGGAGTA
CAGTCTTGCGACCGTACTCCCCAGGTGGGATACTTATCACTTTCGCTTAGTCACTGAGAATTAACCCAACAACTAGTATCCATCGTTTACGGCGTGGACTACCAGGGTATCTAATCCTGTTCGCTCCCCACGCTTTCGTCCATGAGCGTCAGTATATACGTAGTAGACTGCCTTCGCAATCGGTATTCTAAGTAATATCTATGCATTTCACCGCTACACTACTTATTCTATCTACTTCCGTATAACTCAAGTCAACCAGTATCAAAGGCAGTTCCATAGTT
+
GGGGFGGGFGGGGGEGFGGGGGGGGGGGG?FGGGGGGGGGGGGGGGGGGGGGGGGGGGGGFFGGGG8CFGDFGFGGGGGG9EFGGGGGDFGGGGGGGGGGGGGGGGGGGGGGGGGGGGGGGGGDGG>ECFGGGGGGGGGGGGGGGFCDCGEEEGFFFGGGGECGDFCCF7DFGGG>DGGEFGGGGGGGG7E>FCFEEF+BFGFGF=FDFGCCDFFFGFFFFFFFC>EFEFFFFFEC?E416(6@EC<7=(77CABF?FFAA<<AFFF:0(8:>F=:FB?FA
@M02352:288:000000000-CKWC8:1:1101:16311:10213 2:N:0:TACGCTGC+AAGGAGTA
CAGTCTTGCGACCGTACTCCCCAGGTGGGATACTTATCACTTTCGCTTAGTCACTTAGCTAATGCCAAACAACTAGTATCCATCGTTTACGGCGTGGACTACCAGGGTATCTAATCCTGTTCGCTCCCCACGCTTTCGTCCATCAGTGTCAGTATATTATTAGTGATCTGCCTTCGCAATTGGTATTCTATGTAATATCTATGCATTTCACCGCTACACTACATATTCTAACCACTTCATAATAACTCAAGACAACCAGTATCAAAGGCAATTTTACCGTT
+
FGGDCFGFDGEFGGEFGGGFGCGGEFGDGGG@FFGGFFGGGFGGGGGGGG9EFGGGGGGGFFGFE<FFGGFGGGGFGGGGGFGFGGGGGGGGGGFGDGFFGGGGCF+EFGGGGGGGGC?FGGGGEEGGGDGGGGDGGGGGGGFFGFGGEGGGFGDCCFF9DADFFFFGGCCFCFFCGD5>C>DFGFGFGGGGF?FEFAAGFGFCEFFCC:9:CEF)*;=CE).+2:?DCF++.//.4=?6.9?E<EC@E8).=;@FF@);)979)).40(4(4.8)*40:1
@M02352:288:000000000-CKWC8:1:1101:8772:10214 2:N:0:TACGCTGC+AAGGAGAA
CAACCTTGCGACCGTACTCCCCAGGTGGGATACTTATTGTTTTAGCTCAGTCACTGAGAAGTAAACCACCACCAAGCATCCTTCGTTTACTGTGTGGACTACCCGAGCATCTAATCTTGTTCGCTCTCCACGCTTTCGTCTCTGACCGTCAGTTTATATGAAGTAGACTGCGCTCCCAATCCGTACTCTGTTCTACATCTATTCATTTCACTTCCACACTACTCAATCAATCTCCCTCAGTACAACTCAACTCAACCAGGACAGAATGCACTTCCATAGTT
+
GG,6CFFGGG7FGGEGGGFGGGGGGGGG7<,6FFGGG,,,,CE,6CE,,C6FGG9FG<C,,6,,,,,,9B,,B,,,,,<B,,6,,6,A,,5,5,<BC?4:4,44++++@,59,A=F,,,9,9@4@,+,=,8+@+++,+6>,33=,,,0+66=3,7=A;,=,33@,,7,ED,++4++=**00******,,,,++/+2*415+++5*3++5B+2+*.1A)8BEF4)+*/2)28+++),63(/1)).955/76(/43(.(()((((/(,)..:.)5<62B))..
@M02352:288:000000000-CKWC8:1:1101:28018:10216 2:N:0:TACGCTGC+AAGGAGTA
CAGTCTTGCGACCGTACTCCCCAGGTGGGATACTTATCACTTTCGCTTAGTCACTGAGAATTAACCCAACAACTAGTATCCATCGTTTACGGCGTGGACTACCAGGGTATCTAATCCTGTTCGCTCCCCACGCTTTCGTCCATGAGCGTCAGTATATACGTAGTAGACTGCCTTCGCAATCGGTATTCTAAGTAATATCTATGCATTTCACCGCTACACTACTTATTCTATCTACTTACGTATAACTCAAGTCAACCAGTATCAAAGGCAGTTCCATAGTT
+
FGGGFGGGGGGGGEFEEGFGFGGGGGGFFFGGGGGGGGGGFGGGGGGGGGGGGGGGG8FGFFFGGGFGGFFFGGGGGGGGAFGGDDGGGG:FDDGGGGGGGGFGCFFGGGGGGGGGC;??EGFEGG7DCFG7C@C7E8DGGGG=FCFDGGGEAFGGCGGGFGG8EFCGGDGDCC>97DD>AD>EFGG@FCCGGEFCE+::B1++06B8FGFCDA2?EA@E@;46@DEFFFFFFFEEE)7(5=>EC77@<;85>CFF:?)-4<ADFF)8<21(:4@>FF756
@M02352:288:000000000-CKWC8:1:1101:2091:10238 2:N:0:TACGCTGC+AAGGAGTA
CATTCTTGCGAACGTACTCCCCAGGTGGGATACTTATCACTTTCGCTTAGCCACTCAGTATTGCTACCGAACAGCTAGTATCCATCGTTTACGGCGTGGACTACCAGGGTATCTAATCCTGTTCGCTCCCCACGCTTTCGTCCATCAGCGTCAATATATTGTTAGTACTCTGCCTTCGCAATTGGTATTCTAAGTAATATCTATGCTTTTCACCGCTACACTACCTATTCTAACCACTTCACAATAATTCAAGCAATACAGTATCAATGGCAGTGATAGGG
+
F<@FFFG<,@+6@CF<FC@FD@F:@FF@:EFCFGGGGGGCGGGGGGGGGCFFGF,,CFGFGGCGGGGCGGGGEFF8CFFGGGDGGFGGGGGGGD+=FECC8===<=FGGGCFG<FAFGCFGGGFCCFFG7B8FFG:CFFGFEDEGGG68+@9CGGFCCFFFGG9BF=FG9EAFEG@FDDE5CF97@FGC,<:96=*:99++=@C54+4=?>FG4()=B9E;C;)**7+7@==1;;8(5/)9@C;34=659)7<.())))56A5).-65<,((1(0)*)).(
@M02352:288:000000000-CKWC8:1:1101:27933:10248 2:N:0:TACGCTGC+AAGGAGTA
CATTCTTGCGAACGTACTCCCCAGGTGGGATACTTATCACTTTCGCTTGGCCGCCCAGGACTCAAGGCCCCGGACAGCTAGTATCCATCGTTTACGGCGTGGACTACCAGGGTATCTAATCCTGTTCGCTCCCCACGCTTTCGTCCATCAGCGTCAGTATATGGTTAGTGAGCTGCCTTCGCAATCGGTGTTCTATGTAATATCTCTGCATTTCACCGCTACACTACATATTCCGCCCATTTCACCATAACTCAAGACCGCCAGTATCAAAGGCATTTCTA
+
GGFAEFGGGGDG:FFGGGGGGGG:DFFDGGGFGGGGGEGCGGGGCEEGGG8EEGGEGGG,CFG@FFGGGFEGGGGGGGGGGGGGGGGGGGGGGGGGGCEEGGD@EFDCEE:E3DDEGCFDGCFC5ECEGEGGFG@FGEEGGGGG>EGGGGDGGGGGGGC,@FCCFFDFGGFGDGGGFGGFFGG=*,=CCCEDFEFFEFFGFGFF5+;FD<AGCC?FF>6@BFFAFGFDAFFFFFFF0>B(-:><A<?FFFFFB<?*.:F>>14>F2<AAAAA<?FF4<46)
@M02352:288:000000000-CKWC8:1:1101:18920:10273 2:N:0:TACGCTGC+AAGGAGTA
TAATCTTGCGACCGTACTCCCCAGGCGGTCTACTTAACGCGTTAGCTCCGAAACCCACGGCTCAAGGCCCCAACCTCCACGTACACATCCTTTACGGCGTGGACTACCAGGGAATCTAATCCTCTTTGCTCCCCACCCTTTCTCATCTTAGTTTCATTGTCTGTCCAGGGGCCCCCCTTCTCAACTGGTATTCTTTCTCATTGCTCCTCATTTCACCGCTACACCTGCAATCTTCCCCCCCTTTACCCCACCTTACTTCTCCCATTCCCAATGTACTTC
+
9BEGGGGGGGGGGGGGGGGGGGGGGFFG:6FFGGGGFFCFCGE,,@@@<F:C>6C=F:C:>:=FEE,F88+B+4+,99=,B==4+,5A=,9@9,8FE++8@=8<BF=D<,3++@>F9ACF,D,,@@,3>;EFG<,++*@D>7,@9,,+,,32,@<D,5@D@FEC;,,,,**1*4):7)*)*2++*1++5=FGG)19)+1++1+2)+)*2+;+;8)+0739(5))092*(10/**)).8((-4(,4))(,3((.).).49))-((.6))).(.()/.84-
@M02352:288:000000000-CKWC8:1:1101:25002:10308 2:N:0:TACGCTGC+AAGGAGTA
CAATCTTGCGATCGTACTCCCCAGGTGGGACACTTATCACTTTCGCTTAGTCACTTAGCTAATGCCAAACAACTAGTGTCCATCGTTTACGGCTTGGACTACCAGGGTATCTAATTCTGTTCGCTCCCCACGCTTTCGCACCTCAGCGTCAGTTATTAGCTAGGAACTCGCCTTCGCCTCTGGTGTTCTTCCTGATCTCTACGGATTTCACCCCTACACCAGGAATTCCAGTTCCCCCTCCATAACTCCAGACAATTGGTTCATTATAATACACCGTAGTT
+
FFEEEFGFGGCCDGGGGGGGGGGGGGGG@FFFGGGGGGGGGGGGEDGF:F<EGGFCFGFGFFGGGGGGCFG@FGEFFFGGCFCF7FFGFGG,@+@@,?FCGGGGF7:FFGGGGGG,CE<EFGECDF:DEGG+@FCDEEGGGGC@DDF+AGGGD=DGGACEF,9,B,@FF76CG6>CGDGFFGA<>CACF??88*=A*9@@FCA*5A)88@A0982?FF;@;)(84C6@?FF;FCC@DF@F<8E)3;3)))(.4(3/5,?<:>A>4<<264<<2251)((-.
@M02352:288:000000000-CKWC8:1:1101:28738:10321 2:N:0:TACGCTGC+AAGGAGTA
TAATCTTGCGACCGTACTCCCCAGGCGGTCTACTTAACGCGTTAGCTCCGAAAGCCACGGCTCAAGGCCACAACCTCCAAGTAGACATCGTTTACGGCGTGGACTACCAGGGTATCTAATCCTGTTTGCTCCCCACGCTTTCGCATCTGAGTGTCAGTGTCTGTCCCGGGGGCCGCCTTCGCCACTGGTATTCCTTCAGATCTCTACGCATTTCACCGCTACACCTGAAATTCTACCCCCCTCTACAGCACTCTAGTTCACCAGTTTCAAATGCAGTTCC
+
FFGFFGGEFG:@:FGGGGGGGGG,CCF7@FGGFGGGCGEGEGEECEB@E7:FGGFCEFGGGEGGGGCCAFFGGDD,FFFFGGA@FFGC<=F@FF,BFCGGGDGFEFG8,B+:>BFFF;FFGE<FGGG8E=,@FEG@+5@EFDEGE*:CFGGGFGCCGF@C@;FFG<,1>*=CEED<<DDF>D5CDGGGE7CF>AF2<FFC=<42)9975C@3DFABFD(--72<5*274**76*6)6(-496?0A<)27,4),6<*)694:B>1>994)6<944=)*6<B
@M02352:288:000000000-CKWC8:1:1101:22589:10335 2:N:0:TACGCTGC+AAGGAGTA
CAGTCTTGCGACCGTACTCCCCAGGTGGGATACTTATCACTTTCGCTTAGTCACTGAGAATTAACCCAACAACTAGTATCCATCGTTTACGGCGTGGACTACCAGGGTATCTAATCCTGTTCGCTCCCCACGCTTTCGTCCATGAGCGTCAGTATATACGTAGTAGACTGCCTTCGCAATCGGTATTCTAAGTAATATCTATGCATTTCACCGCTACACTACTTATTCTATCTACTTCCGTATAACTCAAGTCAACCAGTATCAAAGGCAGTTCCATAGTT
+
GGGGGGGGGGGGGDEGGGGGGGGGGGGGGGGGGGGGGGGGGGGGGGGGCGGGGGGGGGGFGGGGGGGGGGGGGGGGGGGGFGGGGGGGGGG@CFGGGGGFGGGGGGGGFFFGGGGGGGGEFFF7FFGGGGGGGEGCGGGGGCGG9EFGGGGGGGGGGGGGGGGGG@FDGGGDFGGGGGGFFGCEDGECGGGFFEFFE68:BFA7CFAFGGF;C:=AEF;CEFEFDC3CEAFFFFCCC?A?;(83/9CEFFECA><F?F4456<B<<97((48>FF9B-)-.
@M02352:288:000000000-CKWC8:1:1101:8393:10337 2:N:0:TACGCTGC+AAGGAGTA
TAATCTTGCGACCGTACTCCCCAGGCGGAATGCTTAATCCGTTAGGTGTGTCACCAACAAGCATGCTTGCTGACGACTGGCATTCATCGTTTACGGTGTGGACTACCAGGGTATCTAATCCTGTTTGCTCCCCACACTTTCGTACCTCAGCGTCAGTATCGAGCCAGTGAGCCGCCTTCGCCACTGGTGTTCCTCCAAATATCTACGAATTTCACCTCTACACTTGGAATTCCACTCACCTCTCTCGAACTCAAGACTAGCAGTATTAGAGGCAGTTCCAG
+
DFGGGGGGGGGEGGGGGGGGGGGGGGGGGGGGGGGGGGGGGGGGGGGGGFCEEGGGGGGGGGGGGGGGGGGFGGGGGGGGGFGFGGGGCFGGGGGGGGGGGGGGGDGGGGGFGGGGGGGGGGGGG9FFGGGGGGGGGGGGGGGGGG8DFGGGGGGGGAFGGGGGGGFGGFGGFGGGDGGF4CEEFFC>EGGGGFFFD6B>BFFDEFFG4CF>CFE4+5=FFFFFFGFFEBFFAAE91;ED?FFB5>?FFB:58:>B?BF017<<AAFFADA:?F57FB9<.
@M02352:288:000000000-CKWC8:1:1101:12957:10363 2:N:0:TACGCTGC+AAGGAGTA
CAGTCTTGCGACCGTACTCCCCAGGTGGGATACTTATCACTTTCGCTTAGTCACTGAGAATTAACCCAACAACTAGTATCCATCGTTTACGGCGTGGACTACCAGGGTATCTAATCCTGTTCGCTCCCCACGCTTACGTCCATGAGCGTCAGTATATACGTAGTAGACTGCCTTCGCAATCGGTATTCTATGTAATATCTATGCATTTCACCGCTACACTTGCAGTTCTACCCCCCTCTACTGCACGCTAGTCCACCAGTTTCAAATGTAGTTCCGAGCTT
+
C<<A,CFEFGE@@EFG7,EF,C@6<C<@FE,E86EFEE,FG9<@@:BF:CF<EA,E,6,,C<C<,?,@F@,9CC=E?EEFGGGD:6<<4?FFCC+>++,,,4E8,++94,,,994,,,C;=F:>+FCE88=@BFG+8D@>CE:,3D8CEEGG;A;<E3DCB3D:,3FDD<B:,9;F**;*33CC*4,,2D7C=*+*/+1+=1=C*:=C+4=:CD2)8=@9)=)A*2);?F68A5(3:(6).).)42(3:842-)691,>4:5:)))6))))6:4@(73(-.
@M02352:288:000000000-CKWC8:1:1101:4636:10372 2:N:0:TACGCTGC+AAGGAGTA
CAATCTTGCGATCGTACTCCCCAGGTGGGACACTTATCACTTTCGCTTAGTCACTTAGCTAATGCCAAACAACTAGTGTCCATCGTTTACGGCGTGGACTACCAGGGTATCTAATCCTGTTCGCTCCCCACGCTTTCGTCCATGAGCGTCAGTACATACGTAGTAGACTGCCTTCGCAATCGGTATTCTGTGTAATATCTATGCATTTCACCGCTACACTACACATTCTATCTACTTCCATATGACTCAAGTCAACCAGTATCAAAGGCAGTTCCATAGTT
+
FCFGGGGDFFGGGGGGFFGGGGABEGGGGGGFGGGFGGGGGGGGGGDGGDFFGGGGFFFGFGGGGGGGGGDFGGGAFGGGGGGGGGGGGGGGGCGGGGGGFFGGGGGGFCFEGGGGGGDGGFGGGGGG>8CFGGGGDEGDGC:AABDGGDEGFFGGGCGFFGCEFAFFF<FGCFDGGGGFFGGGGFGFGGF7EAAE<EFFFGFDEFFGDFFD5B>FGA=C@;@FCD5:CFFFFF<5?EEFFCF)<EEFFE8?CC<A@@5><<AFFA<<?0(4<A*59>2-6
@M02352:288:000000000-CKWC8:1:1101:21212:10373 2:N:0:TACGCTGC+AAGGAGTA
TAACCTTGCGGCCGTACTCCCCAGGCGGTCTACTTATCGCGTTAGCTCCGAAAGCCACGGCTCAAGGCCACAACCTCCAAGTAGACATCGTTTACGGCGTGGACTACCAGGGTATCTAATCCTGTTTGCTCCCCACGCTTTCGCATCTGAGTGTCAGTGTCTGTCCAGGGGGCCGCCTTCGCCACTGGTATTCCTTCAGATCTCTACGCATTTCACCGCTACACCTGAAATTCTACCCCCCTCTACAGCACTCTAGTTCACCAGTTTCAAATGCAGTTCCG
+
GGGGGGGGGGGEFGGGGGGGGGGFEFGGFDGGGGGGGGGGGGGGGGGGGGDEEFGGGGGGGGGGGGGGGGGGGGGGGGGFGGGGGGGGGGGGGGGGGGGGGGGGGGGGGGGGGGFGGFGGGGGGGGGGGGGGGGGGGGGGGGGGGGGGGGGGGGGGCF;F@FGGFGGFGGGGGGDDGGGFFGGGGFGGG?FF75FFEFF7FCFGFFFGGGFD>FFFEDFB;D?FGG?F79BF=9).408>FFFFBF423::FBA>*64=ABA7:DFAAA<AAAAF<F<B2(
@M02352:288:000000000-CKWC8:1:1101:15215:10405 2:N:0:TACGCTGC+AAGGAGTA
TAATCTTGCGACCGTACTCCCCAGGCGGTCTACTTAACGCGTTAGCTCCGAAAGCCACGGCTCAAGGCCACAACCTCCAAGTAGACATCGTTTACGGCGTGGACTACCAGGGTATCTAATCCTGTTTGCTCCCCACGCTTTCGCATCTGAGTGTCAGTGTCTGTCCAGGGGGCCGCCTTCGCCACTGGTATTCCTTCAGATCTCTACGCATTTCACCGCTACACCTGAAATTCTACCCCCCTCTACAGCACTCTAGTTCACCAGTTTCAAATGCAGTTCC
+
FEGFGGGFGGGGGDGGGGGGGGGGGGFGGGGGGGGGGGGGGGGGGGGGDGGEGGGFFGGGGGGGGGGGGGGGGGGGGGGGFFGFDFFGGFGGGGGGGGGGGGEGGGGGGGGGGGGGGFGCGGGFGGGGGGGGGGGGGDGGEGGGGGGGGEGFGGGFFC@FGFGGGGG8FFEDGGGGGGDA3DDCDEGGGGGGGFFCFFF*96@:>FF<C/5D7BAFC37>>E>FGC?G)09=FFABFBFFF082AFF7?(4)8AA44475AA2:BFF44><>DA6)9<<A
@M02352:288:000000000-CKWC8:1:1101:13920:10443 2:N:0:TACGCTGC+AAGGAGTA
TAATCTTGCGACCGTACTCCCCAGGCGGTACACTTAATGTGTTAACTGCATTACTGCAAGGTCTAGCCTCACAACAACTAGTGTACATCGTTTAGGGCGTGGACTACCAGGGTATCTAATCCTGTTTGCTCCCCACGCTTTCGCGTCTCAGCGTCAATAATGTTCCAGTAGATCGCCTTCGCAATCGGTATTCCTTCTGATCTCTACGGATTTTACCCCTACACCAGAAATTCCATCTACCTCTCCCATATTCTAGGTAAGCAGTTTTCAAATCAGTTCAA
+
GGGGGGGGGGGGGGGGGGGGGGGGGFFGGGGGGGGGGGGGGGGGGGGGGGFGGGGGGGFGGGGGGGGGGGGGGGGGGGGGGGGGGGGGGGGGGGGGGGGGGGGGGGFGGGGGGFGGGGGGGGGGGGGGGGGGGGGGGGGGGGGGGGGGGGGGGGGGEGGCGGGGGGGFFGGFGGGGGGGFFGGGGGGGGGGFGFFFFFFC=CAGE6FGGGFGGFFFGFFFFFFFGGF:@FFFFFCCFFFFE@3;1:((6(6<B9A=2>?4>?D?5>ABFF<<)<72@546)
@M02352:288:000000000-CKWC8:1:1101:17154:10460 2:N:0:TACGCTGC+AAGGAGTA
CAATCTTGCGATCGTACTCCCCAGGTGGGACACTTATCACTTTCGCTTAGTCACTGAGATAAATCCCAACAACTAGTGTCCATCGTTTACGGCGTGGACTACCAGGGTATCTAATCCTGTTCGCTCCCCACGCTTTCGTCCATGAGCGTCAGTACATACGTAGTAGACTGCCTTCGCAATCGGTATTCTGTGTAATATCTATGCATTTCACCGCTACACTACACATTCTATCTACTTCCATATGACTCAAGTCAACCAGTATCAAAGTCCGTTCCATAGTT
+
GFGGGGGGGGCGCFFFGGGGGGGCGGGGGGGGGGGCEGGGGGGGGGGGGGGFGGGGGGGFFGGGGGGGGGGGGGGGGGGGGGGG@FGGGGGGGGEGGGGGGGGGGGGGGGGFEEGGGGFFGGGGEFGGGGGGEECFDGGGGGGFA8FGGGGEFGGFGDGCGD7@FAFCG>EEBFGGG>CBFG5=9CFCF:EDCC6AEAFF>@BFFFFDGGCDGBB;E*:C@44A=C9:?FFCF@CCEEF<C??7?CCC@;)173?F;@4.)-6:9<<)))-4>B?97)).6
@M02352:288:000000000-CKWC8:1:1101:13984:10468 2:N:0:TACGCTGC+AAGGAGTA
CAGTCTTGCGACCGTACTCCCCAGGTGGGTTACTTATCACTTTCGCTTAGCCACTCAGACCGAAGTCCGAACAGCTAGTAACCATCGTTTACGGCGTGGACTACCAGGGTATCTAATCCTGTTCGCTACCCACGCTTTCGTCCTTTAGCGTCAATACATTATTAGTGATCTGCCTTCGCAATCGGTATTCTAAGTAATATCTATGCATTTCACCGCTACACTACTTATTCTAACCACTTCATTATGATTCAAGACTTGCAGTATCAATGTCAATTTTCCGG
+
FGFG9FFC9BC7@@FDFGGGG7<:CF,C@@FCCF@5CEE<EEEGGG7FFGCFFDDFFCCFGG>CFG96:+6CC=FFFAFCCEGCEFF?E=FFE=FFGDGGFGGGCFF7FE8<BFGEE>@FF><,>+3B8D,3C@C:@DD8>EE+@A,2=6CGG?7;3>FF@FC,;@FEFDF,BFD87@D4?*C=CG6CGC<:+*=88F@=:D6D<4@;:C@7C*,883233@1;C+?FCFFA;8(.2:9<A9).:2)6<-:447(96<F),9):AA)6<6AA<2?<6<<?0
@M02352:288:000000000-CKWC8:1:1101:2186:10487 2:N:0:TACGCTGC+AAGGAGTA
CAGTCTTGCGACCGTACTCCCCAGGTGGGATACTTATCACTTTCGCTTAGTCACTGAGAATTAACCCAACAACTAGTATCCATCGTTTACGGCGTGGACTAACAGGGTATCTAATCCTGTTCGCTACCCACGCTTTCGTTCATCAGCGTCAATATATTGTTAGTGATCTGCCTTCGCAATTGGTATTCTATGTAATATCTAAGCATTTCACCGCTCAACTACATATTCTAACCACTTCACAATAATTCAAGACTAACAGTATCAATGGTAGTTCCGGATTT
+
ABGE,CF<FF7FC@F@ECFG,:C:DG@8BFAFA@FGFFGGFCF9CCCGD@F<<CFG<EAF9F,CFF,@F:FEE==EGFFGCAF,,B?D<?C:+>44:=FFG,EFE,=FFFGF9FEGEGG=@FCEECGG,CC@CFGCCCDFFC,=FF8>@G6CFGFGAB=EE,@@,8EFG,@?99F*<7;5ADFFGGGGCECFEFFF49::E89CEAF>GGFGGF=)*/3*3?3=:D?FFF6A)2114;5;?.7>@?<557?E1@E64)/7<CEC)))4).).).=(52,(.
@M02352:288:000000000-CKWC8:1:1101:2169:10497 2:N:0:TACGCTGC+AAGGAGTA
CAGTCTTGCGACCGTACTCCCCAGGTGGGATACTTATTCCTTTAGCTTTGTCACTGAGAATTAACCCACCAACTAGTATCCATTGTTTACGTAGTGGACTACCTGGGTATCTATTCCTGTTTGCTACCCACGCTCTCGTTCATCCGCGTCAATCTATTGTTAGTGATTTGCCTTCGCTATTCGTATTCTATGTACTATCTATGCATTTCACCGATCCACTCACTTTTATAACCACTTACCACTCTTTCAATCCTAACAGTTTCAATGGAAGTGCCTGTGTT
+
FFFGFGGGGGGGGGGGGGGFGGGGGDGGCGG,EFGA<,,C,CF<C,C@,CCFFF9@E<@6,,CF9FE7,B,6,,:,C,CCFGG,?6C<E,B6,,8F8<AC@AE,,,:9,:5CB,4,,4,44,9,C,5>,,@B@++9E=FGG8F=486+6@3+7,,6@B96CA;=A9,,>,6>32=0++0:3+,45:77;,@+531;A;+5B+++;;B72,1*/*-/1*)/)2(B+01+*++4219=*95;*)((.115?.).(.)35)*.)).))99(4),6))+)*)///
@M02352:288:000000000-CKWC8:1:1101:17294:10498 2:N:0:TACGCTGC+CAGGAGTA
CAATCTTGCGATCGTACTCCCCAGGTGGGACACTTATCACTTTCGCTTAGTCACTTAGCTAATGCCAAACAACTAGTGTCCATCGTTTACGGCGTGGACTACCAGGGTCTCTAATCCTTTTCGCTCCCCACGCTTTCGTCCATGAGCGTCAGTATATCCGTAGTAAACTGCCTTCGCCATCGGTATTCTAAGTAATCTATATGCATTTCACCGCTACACTACTTATCCTTTCTACTTCCGTATAACTCACTTCACCCAGTCTCTACCCCATTTCCATCGTT
+
GG9,6EFFFE+:C@FDGGGGGGGGG<CF76FCFGGF<E6F<FG,:FFG7F,EFGEGGGG<C9<E9AF,,C,,:CFCE,<,,,C?:FF7,5,:+4+@+?8=<,BA<@B9,9CEGF9,,4,9CFGEEGC+=@B@+++8E6EGGGG3=,@DEC+=D:@CF,D+8F74@,33>=9@9=C55***30*4*7:>E::2=:+>*3+=>@BC<FF+:,+*2)(:CADF1)9:;F)+9+;A867CFCE0)(5)/4>.7()1)9/98;:4)..)))).,,(.)<=)/.4,,
@M02352:288:000000000-CKWC8:1:1101:9095:10544 2:N:0:TACGCTGC+AAGGAGTA
TAATCTTGCGACCGTACTCCCCAGGCGGAATGCTTAATCCGTTAGGTGTGTCACCGAACAGTATACTGCCCGACGACTGGCATTCATCGTTTACGGTGTGGACTACCAGGGTATCTAATCCTGTTTGCTCCCCACACTTTCGTACCTCAGCGTCAGTATCGAGCCAGTGAGCCGCCTTCGCCACTGGTGTTCCTCCAAATATCTACGAATTTCACCTCTACACTTGGAATTCCACTCACCTCTCTCGAACTCTAGACTGATAGTTTAGGAGGCAGTTCAAG
+
FEGGCGGGGGDGGGGGGFGGGGG:FGGGDGGGGGG9EEFGGGGGGGGGGEGGGGGGG7FGGGAFGGGGGFGGGGGGEDFGGCGGFGGGGFGGGGGGFFGGDGGCGGGGGGGGG8BEEFFGGGGGGGGGGGDDGGGGGGGGGGGDCEFCGFGGGGGGGGGGEFGEGGG8EFGGGEGGGGGFDD*AFGGGGGGGGCFFFFFC6F7FCFFGGGFFGFCFCFFFEF@F77:796@FF@ABB0:?F67?<??2:?F)64)*6:?><><A<AA<2)(482>?7<))-
@M02352:288:000000000-CKWC8:1:1101:10532:10551 2:N:0:TACGCTGC+AAGGAGTA
CAATCTTGCGATCGTACTCCCCAGGTGGGACACTTATCACTTTCGCTTAGTCACTTAGCTAATGCCAAACAACTAGTGTCCATCGTTTACGGCGTGGACTACCAGGGTATCTAATCCTGTTCGCTCCCCACGCTTTCGTCCATGAGCGTCAGTACATACGTAGTAGACTGCCTTCGCAATCGGTATTCTGTGTAATATCTATGCATTTCACCGCTACACTACACATTCTATCTACTTCCATATGACTCAAGTCAACCAGTATCAAAGGCAGTTCCATAGTT
+
GFFGGGGGGGGGGGGGGGGGGGDCEEFFGGGGGGGGGGGGGGGGGGGGGGGGGGGGGGGGGGGGGGFCGGGFGGFAFCGGGGGGGGGGGFGGGGGGGGGGFFGGFGGGGGGGFGGGGGFGG9FGGGEGGFGGGCCGGDFGGGGGFGGGGGGGGGGGGFGGGGGGGCEGFCDGCFGGGGDDFGDGFGGCGGGGGCFFFFFGF@6CEFFGGGFG<B9?GAD<8A4;FFCGFAFFFFFFF93CCC?334);=4)?EF<=@17<AAAAA>><61,46<84FA:AA
@M02352:288:000000000-CKWC8:1:1101:4494:10553 2:N:0:TACGCTGC+AAGGAGTA
TAGTCTTGCGACCGTACTCCCCAGGCGGTGCGCTTAACGCGTTAGCTCCGGCACAGAAGGGGTCGAACCCTCCCACACCAAGCGCACATCGTTTACTGCTAGGACTACAGGGGTATCTAATCCCTTTCGCTACCCTAGCCTTCGAGCCTCAGCGTCAGTAAATGTCCAGTAACCTGCTTTCGCCATTGGTCTTCCTCTCGATATCTACGCATTTCACTGCTACACCGAGAATTCCAGTTACCTCTCCATTACTCTAGCACGGCAGTATCGAATGCAGTTTG
+
FGGFFGGFGGGG:FGFGGGGGFGEGG@FFGGGGGGGFGGGGGGGDGGGFCFGGGGGGGGGGGGGEEFGGEEFGGGGCGGG8FGGGGGGAFG>FCBFGGF<CFGGFGGGGGGGG:@8EGDFGEEGGG<FGGGGGGGGGF68FFGGGGG7CFGGGGGGGGGGG9ECGGGFFFGGFGGGGGFFFGGGGGGGGCFFFFFEEFFDFFF318:CF5>CDBBFF?9>AFFFG42C4BBF6FBA<AFA2<BDDF?BFA9>A:6@<A*469>;1244404(4(/)09AD)
@M02352:288:000000000-CKWC8:1:1101:20490:10572 2:N:0:TACGCTGC+AAGGAGTA
TAATCTTGCGACCGTACTCCCCAGGCGGAATGCTTAATCCGTTAGGTGTGACACCAACAAGCATGCTTGCTGACGTCTGGCATTCATCGTTTACGGTGTGGACTACCAGGGTATCTAATCCTGTTTGCTCCCCACACTTTCGCACCTCAGCGTCAGTATCGAGCCAGTGAGCCGCCTTCGCCACTGGTGTTCCTCCGAATATCTACGAATTTCACCTCTACACTCGGAATTCCACTCACCTCTCTCGAACTCAAGACCAGGAGTTTAAGAGGCAGTTCCAG
+
GGGGGGGGGGDGGGGGGGGGGGGGGGGGGGGGGGGGGGGGGGGGGGGGGGFGGGGGGGGGGGGGGGGGFGGGGGGGGGGGGGGGGGGGGGGGGGGGGGGGGGGGGGGGGGGGGGGGGGGGGGGGGGGGGGGGGGGGGGGGGGGGGGGGGGGGGGGGG9CFDGGGGGFFGGEGFEGGGGGFFDGGGGCCCEGGGFFFFFEDFGFGFFFGDGFFGAEF?AEFFFDFGGFGD@?F9*<BBFFF?B?:?F:?FFFA<(,9<?FB<?FBFBA<DFF(115?FFFF4
@M02352:288:000000000-CKWC8:1:1101:23272:10633 2:N:0:TACGCTGC+AAGGAGTA
TAATCTTGCGACCGTACTCCCCAGGCGGAATGCTTAATCCGTTAGGTGTGTCACCGAACAGTATACTGCCCGACGACTGGCATTCATCGTTTACGGTGTGGACTACCAGGGTATCTAATCCTGTTTGCTCCCCACACTTTCGTACCTCAGCGTCAGTATCGAGCCAGTGAGCCGCCTTCGCCACTGGTGTTCCTCCAAATATCTACGAATTTCACCTCTACACTTGGAATTCCACTCACCCCTCCCGAACTCAAGCCCAGGAGTTTATAAGGCAGTTCCAG
+
9FGGGGGGGGGEGGEGGGGGFGG7FGGGGGGGGGGFGGGGGGGGGGGGGGGGGGGGGGGGGFGGGGGAFFGECGDEGEGFGFGGGFGFCFGG<?C=FFFGGFGGGFG,5CF8CFGG9=DFGGGGGGCGFGGGG?GCGGGGF6DEGGCCFCFE8CEEG;FEGEFDG,>EEF,,6=C978?FEG=EC66>:EECF<85(0+76DF;3CF*1=8CD6<F+5;3;:<6CDDF9?F67444:2>?(3:<(41819:AA?)*--0.,2(43:4.6:4707.8@A)))
@M02352:288:000000000-CKWC8:1:1101:28591:10646 2:N:0:TACGCTGC+AAGGAGTA
CAGTCTTGCGACCGTACTCCCCAGGTGGGATACTTATCACTTTCGCTTAGTCACTTAGCTAATGCCAAACAACTAGTATCCATCGTTTACGGCGTGGACTACCAGGGTATCTAATCCTGTTCGCTCCCCACGCTTTCGTTCCTCAGCGTCAGTACATACGTAGTAGACTGCCTTCGCAATCGGTATTCTGTGTAATATCTATGCATTTCACCGCTACACTACACATTCTATCTACTTCCATATGACTCAAGTCAACCAGTATCAAAGGCAGTTCCATAGTT
+
CDGE<FGFFGGGDGGGGGGGGEFCFGGEGFGGGGGFFFEFGGGGGDFGGGGGGGGGGGAFGGGGCGGGGGGGGGGGGGGGGGGGGGGFGGGGGFCFGEFFGGGGDE7<FDGGGGGGGGGGEGGGGGGGGGGGGGC:DEFFGC:E,>DCEEGGCDGGGGFGGGGGGGGGGGGGGFDFDCDD5*AEDCGF7CFGFE6AEFFGFGFGFFFGGGFFDB=EGFFFEFFFGGFGEFFFFF4??3=CEFF3C<EF@@<EEC3A@F4942-)6.)303(.4)92FA:4:
@M02352:288:000000000-CKWC8:1:1101:27137:10662 2:N:0:TACGCTGC+AAGGAGTA
CAATCTTGCGATCGTACTCCCCAGGTGGGACACTTATCACTTTCGCTTAGTCACTTAGCTAATGCCAAACAACTAGTGTCCATCGTTTACGGCGTGGACTACCAGGGTATCTAATCCTGTTCGCTCCCCACGCTTTCGTCCATGAGCGTCAGTACATACGTAGTAGACTGCCTTCGCAATCGGTATTCTGTGTAATATCTATGCATTTCACCGCTACACTACACATTCTATCTACTTCCATATCACTCAAGTCAACCAGTATCAAAGGCAGTTCCATAGTT
+
AEEAFEAAGGECDEGDGGGFGECGCF8D@FF8FGGGGGEFGEEE,BCFECCFFD@F9FGGGGGGG8FE8DFGGGG<E9C5<E<AFF,FDFBF77FFD7F=AF@F<+B:BDAFGGD4EFFFEE=::4@+648+:@:>9@F6E==@FFDGEE>6@@DCEGGFEF8CA,@C9,DEGA?FG5DDF5:1@*,D7:>CF6+8;+=CCDF86B67+=+**2()49>4(8;2C<<C3+1:AC>).94CFFE)77>335)7;3CF(()).4:A)64(8018<A4)/40.<
@M02352:288:000000000-CKWC8:1:1101:23170:10668 2:N:0:TACGCTGC+AAGGAGTA
CAATCTTGCGATCGTACTCCCCAGGTGGGTTACTTATCACTTTCGCTTAGCCACTCAGACCGAAGTCCAAACAGCTAGTAACCATCGTTTACGGCGTGGACTACCAGGGTATCTAATCCTGTTCGCTCCCCACGCTTTCGTCCCTCAGCGTCAGTATATAATTAGTGATCTGCCTTCGCAATCGGTATTCTATGTAATATCTATGCATTTCACCGCTACACTACATATTCTATCTACTTCCATATGACTCAAGTCAACCAGTATCAAAGGCAGTTCCATAT
+
GFGGGGGGGGGGGGGGFGFGGGFGG@FFFGGFGGGGFEGGGGGG>GGG7EGGGGCGGGGGGGGDEGGGAF9DGGGGGGGGGGGCFG:FFGGG7BCGGGDFC<FFGGGGGCGGGGGFFFFGAFFFCFGGGGGFGEEEGG83@E8E=FEFGDCCE6ECC=A,,@FCFGGGGFCAFC>GG5D4?DGGCEFGGGFGGEF?*=FFFG8=*;BFGGADGF=>GDFFFF8A4D?F<@F=A77<C??33)?6))975487<A47).)-46-4:4).:31<239:=<26-
@M02352:288:000000000-CKWC8:1:1101:12853:10668 2:N:0:TACGCTGC+AAGGAGTA
CAATCTTGCGATCGTACTCCCCAGGTGGGACACTTATCACTTTCGCTTAGTCACTGAGCTAATGCCCAACAACTAGTATCCATCGTTTACGGCGTGGACTACCAGGGTATCTAATCCTGTTCGCTCCCCACGCTTTCGTCCATGAGCGTCAGTATATACGTAGTAGACTGCCTTCGCAATCGGTATTCTAAGTAATCTCTATGCATTTCACCGCTACACTACTTATTCTATCTACTTCCGTATAACTCAAGTCAACCAGTATCAAAGGCAGTTCCATAGTT
+
GGGGFGGGGGGGGGGGGGGGGGGGGGGGGGGGGGGGGGGGGGGGGGGGGGGGGGGGGGGGGGGGGGGGGGGGGGGGGGFGFGGGGGGGGGGGGGGGGGGGGGGGGGGGGGGGGGGGGGGGGGGEGGGGGGGGGGGGGGGGGGGGGGGGGGGGGGGGGFFGGGGGGFFGGGGGGGGGGGGBFGCGGGGGGGGGGEF?EAFCFGFGFFFFFGFGGEFFGFFFEFFCCFC7<CFFFFEECFA;E<@8CEFEE4<EFFCFFF>AAAA)66:?<B(346F>FABAB
@M02352:288:000000000-CKWC8:1:1101:3351:10669 2:N:0:TACGCTGC+AAGGAGTA
CAATCTTGCGATCGTACTCCCCAGGTGGGACACTTATCACTTTCGCTTAGTCACTTAGCTAATGCCAAACAACTAGTGTCCATCGTTTACGGCGTGGACTACCAGGGTATCTAATCCTGTTCGCTCCCCACGCTTTCGTCCATGAGCGTCAGTACATACGTAGTAGACTGCCTTCGCAATCAGTATTCTAAGTAATCTCTATGCATTTCACCGCTACACTACTTATTCTATCTACTTCCATATGACTCAAGTCAACCAGTATCAAAGGCAGTTCCGTCGTT
+
GGGFFGGGGGDDFGGCGGGGGGGGGGGGGGGGGGGGGGGGGGGGGGGGGGFGGGGGGGGGGGGGGFGGGGGGGGGGGGGGGGGGGGGGGGCGGGGGGGGGGGGGGGGDGGGGGGFCGGGGGFGGGGGGEGGGGFEGGGGGGGFEGFGGGEGGGGGGCDCFGGGGGGGGGGGGFGGGGGD>AGGGGGGFGGC9FECEFFFDFGFGFFCFGGF;DD>EDFFFEA;FCD<>588C=FC5??ECCC??EFEE;E3947CF@@5ACE<CFF2?((4:2A*:9:9B6
@M02352:288:000000000-CKWC8:1:1101:21198:10700 2:N:0:TACGCTGC+AAGGAGTA
CAATCTTGCGATCGTACTCCCCAGGTGGGACACTTATCACTTTCGCTTAGTCACTTAGCTAATGCCAAACAACTAGTGTCCATCGTTTACGGCGTGGACTACCAGGGTATCTAATCCTGTTCGCTCCCCACGCTTTCGTCCATGAGCGTCAGTACATACGTAGTAGACTGCCTTCGCAATCGGTATTCTGTGTAATATCTATGCATTTCACCGCTACACTACACATTCTATCTACTTCCATATGACTCAAGTCAACCAGTATCAAAGGCAGTTCCATAGTT
+
GGGGGGGGGGGDGDGGGGGGGGGGGGGGGGGDFGGGGGGGGGGGGGGGGGGGGGGGGGGGGFGGGGGGGGGGGGGGGGGGGGGGGGGGGGGEGGGGGGGGGGGGGGGGGGGGGGGGGGGGGGGGGGGGGGGGGGGGGGGGGDFGGGGGGGGGGGGGGGGGGGGGGGGFGFGGGGGGGGGFFGGGDCCGGGGGGFFEFFFGFGFGFFFGGGFFGE>BGFBFFFFFGGEGCFFFFFFFFFFFE3?EFFFFFEFFCE<FFDFF>ABFAFF:6328AAF<9<26<
@M02352:288:000000000-CKWC8:1:1101:8345:10701 2:N:0:TACGCTGC+AAGGAGTA
CAGTCTTGCGACCGTACTCCCCAGGTGGGATACTTATCACTTTCGCTTAGTCACTGAGTCAAAACCCAACAACTAGTATCCAACGTTTACGGCGTGGACTACCAGGGTATCTAATCCTGTTCGCTCCCCACGCTTTCGTCCATGAGCGTCAGTATATACGTAGTAGACTGCCTTCGCAATCGGTATTCTAAGTAATATCTATGCATTTCACCGCTACACTACTTATTCTATCTACTTCCGTATAACTCAAGTCAACCAGTATCAAAGGCAGTTCCATCGTT
+
FGFGGGGGGGGGGGGGGGGGGDGGGG8FGGGFGGGGGGGFGGGGGGGGGGGGGGGGFGFG9FGGGGGGGGGGGGGGGGGGGG,FGGGGGGGGDDGGGGGGGGFGGGGGGGGGGGGGGGGGGGGGGGGGEFGEGGGGGGGGGGGFGGGGGGGGGGGGGFGGGGGGGGGEGGFGGGGGGGDDFFGGGGFFFG@FGF>CEFFGFGFGFFFGGGFGGFFFGFFFFFFFGG?DCFF8AFFFFCF;F?DE?C43=EEFAADFF?FFAB4):4<:??1:D)=9B9(:?
@M02352:288:000000000-CKWC8:1:1101:20436:10709 2:N:0:TACGCTGC+AAGGAGTA
AATCTTGCGACCGTACTCCCCAGGCGGTCTACTTAACGCGTTAGCTCCGAAAGCCACGGCTCAAGGCCACAACCTCCAAGTAGACATCGTTTACGGCGTGGACTACCAGGGCATCTAATCCTGTTCGCTCCCCACGCTTTCGTCCATCAGTGTCAGTATATTATTAGTTATCTGCCTTCGCAATTGGTATTCTATGTAATATTTATGCATTTCACCGCTACACTACTTATTCTAACCACTTCATACTAAACCAATACAACCAGTAACAAAGACACTTTTT
+
AFCAC@,@6:+6+8<FFD<EF<:6@B:+7CF<CF<CCCC@FCGCFFGGCEGG+CE=CC:F:FGDGFGG8FF,+=4,B=E<5,,95CFFC=4+??FCE>=FCC8ADGGF<BC+@:D===FFF9,,@@8C8DGGC7F78CE8DCFD:E+=C,=DF,>;@;;EG9;;C9,6,24;<+2*2:=/48CGFC++253;5+7)AA7:+;73@@++++231)A<;(,,725:*.*-97@FFADFB73().<))-).4,((,().)9)201(-<)5:442(,0,69)))
@M02352:288:000000000-CKWC8:1:1101:21209:10713 2:N:0:TACGCTGC+AAGGAGTA
CAATCTTGCGATCGTACTCCCCAGGTGGGACACTTATCACTTTCGCTTAGTCACTTAGCTAATGCCAAACAACTAGTGTCCATCGTTTACGGCGTGGACTACCAGGGTATCTAATCCTGTTCGCTCCCCACGCTTTCGTCCATGAGCGTCAGTACATACGTAGTAGACTGCCTTCGCAATCGGTATTCTGTGTAATATCTATGCATTTCACCGCTACACTACACATTCTATCTACTTCCATCTGACTCAAGTCAACCAGTATCAAAGGCAGTTCCATAGTT
+
GGEGGGGGGGGDGEGDFGFGGGGGGGDFGGGDFFGGGGGGGGGGGGGGGGGGGGGGFFGGGGGGGGGGGGGGGGGGGCEGGF9F:FGGGGGEGGGGGGGFGGGGGGGGGGGGGFGFGGGGGGGGGGGGGGG>CEGGGEDEEGGGGGGDGGGGGGGGGEGCFGGGGGGGFGGGGGGGGCGFFGEGGGGGGGGGGEFFCFFFEFFGFFFFGGFCD:@/:63)3A;A=DEGEAAFFF<CFFFC?)94?<))4;4?>C5=@F)4-:4)6<>7(4::<48A?F059
@M02352:288:000000000-CKWC8:1:1101:20428:10727 2:N:0:TACGCTGC+AAGGAGTA
TAATCTTGCGACCGTACTCCCCAGGCGGTCTACTTAACGCGTTAGCTCCGAAAGCCACGGCTCAAGGCCACAACCTCCAAGTAGACATCGTTTACGGCGTGGACTACCAGGGTATCTAATCCTGTTCGCTCCCCACGCTTTCGTCCATCAGTGTCAGTATATTATTAGTGATCTGCCTTCGCAATTGGTATTCTATGTAATATCTATGCATTTCACCGCTACACTACATATTCTAACCACTTCATAATAACTCAAGACAACCAGTATCAAAGGCAATTTTA
+
GFGGGGGGGGEGGGEGGGGGGGGGGGGGGGGGGGGGGGGGGGGGGGGGGGEEGGGGGGGGGGGGGGGGGGGGGGGGGGGGGGGGGGGGGGGGGGGGGGGGGGGGGGGGGGGGGGGGGGGGGGGGGGGGGGGGGGGGGGGGGGGGGGGGGGGGGGGGGGGGGGGGGGGFGGGGGGGGFFGFFGGGGGG?FGFGGFFEFFA;FFFGFFFGFGFGGFFFFDBFFFEFGGFGFFFFFFADFFFFBADDAA6AFFB4AF>=2:FFF?FFFBFFF<D<:FFFFFFF)
@M02352:288:000000000-CKWC8:1:1101:20438:10744 2:N:0:TACGCTTC+AAGGAGTA
TACTCTTGCGACCGTACTCCCCAGGCGGACTACTTAACGCGTTAGCTCCGCAGCCCACGTCTCATTGCCCCCACCCCCACGTAAACCTCCTTTACCTCGTGGAACACCCGGGTAACTAATCCCTTTCCGTCCCCCACCTTTCGTCGCTCCATCTCCATATTTTCTTCGTGATCTTCCTTCCCCATTCGTATTCTGTGTAATATCTATTCATTTCACCTCCACCCTCCCTCTTCCAACTACTTCATCATCACTCCAACCACCCAGTATCAACGGCAACTTA
+
,B,@,CFFD:7+@@FCFFFGGGGGG8FG+@F,CFFFCFFGFFF,CFGCGG,+++:CF@@,CFFG,,5CC,D=+4:+4+64+9,,+,,4,,,CF95,,7+8,C3,,8,B:3@C==,,,,@;6E,,3@,,+38CFG+***3@F75,*41;C*1,,5;,,27,,,@,,3@CE*?,;,+2=+B9)2***39++2=675+957@+:11+96A+1++;C:)+>*6(,8()/14>1))9**))..()44<)64).)-344(.0(()(-1:(4-)..:(((-)()(.)
@M02352:288:000000000-CKWC8:1:1101:14799:10747 2:N:0:TACGCTGC+AAGGAGTA
CAATCTTGCGATCGTACTCCCCAGGTGGGACACTTATCACTTTCGCTTAGTCACTGAGCTAATGCCCAACAACTAGTGTCCATCGTTTACGGCGTGGACTACCAGGGTATCTAATCCTGTTCGCTCCCCACGCTTTCGTCCATGAGCGTCAGTACATACGTAGTAGACTGCCTTCGCAATCGGTATTCTGTGTAATATCTATGCATTTCACCGCTACACTACACATTCTATCTACTTCCATATGACTCAAGTCAACCAGTATCAAAGGCAGTTCCATCGTT
+
GFFFGGGGGGGGGGGGGGGGGGGGGGDFGGGGGGGGGGGGGGGGGGGGGGGGGGGGGGGGGGGGGGGGGGGFGFGGGGGGFGGGGGGGDDFF7CFGGGGGGGGGGGDGGGGGGGGGGGFFFGGGGFCFEGGFGGGGGGGGGGGGDFGGGGGGGGGGGGGGGGGGGGFFFFGGCGGGGGCDFGGGGGGFGEGGGEFE?FFGFGFGFFFGCFFFGEB;CFFFFFEFFFFFFFFFFFFFFEFFF353<CCC33)779CBFFF6<26ABAA?((-3-462*)(,.
@M02352:288:000000000-CKWC8:1:1101:23266:10751 2:N:0:TACGCTGC+AAGGAGTA
CAGTCTTGCGACCGTACTCCCCAGGTGGGATACTTATCACTTTCGCTTAGTCACTGAGAATTAACCCAACAACTAGTATCCATCGTTTACGGCGTGGACTACCAGGGTATCTAATCCTGTTCGCTCCCCACGCTTTCGTCCATGAGCGTCAGTATATACGTAGTAGACTGCCTTCGCAATCGGTATTCTAAGTACTATCTATGCATTTCACCGCTACACTACTTATTCTATCTACTTCCGTATAACTCAAGTCCACCAGTATCAAAGGCAGTTCCATAGTT
+
GGGGGGGGGGCGGGGGGGGGGGGGGGGGFGGGGGGGGDFGDGGAGGGG,FEFGGCGGGGGDE<F<<DGCGC=F<EAF9FEDAEF:FCGCGE,++8>FCFFEECGCFBB?AFGGEF=@FF;EGCCEEC4@E8@F7BFGGG8C+@EFGGCEGGGGDG7E;@,@F86,73>E>FFGCGGGG*9FFEEGG@<:@,+=7+88+::BGFF?AB8DEF8*83AGF;;;A>F+;EGCFFFF6CEE4ED=(5))964)544)).6:<FAA2<AA24(4<(4:2@4*)).<
@M02352:288:000000000-CKWC8:1:1101:12465:10769 2:N:0:TACGCTGC+AAGGAGTA
CATTCTTGCGAACGTACTCCCCAGGTGGGATACTTATCACTTTCGCTTAGCCACTCAGTATTGCTACCGAACAGCTAGTATCCATCGTTTACGGCGTGGACTACCAGGGTATCTAATCCTGTTCGCTCCCCACGCTTTCGTCCATCAGCGTCAATATATTGTTAGTACTCTGCCTTCGCAATTGGTATTCTAAGTAATATCTATGCATTTCACCGCTACACTACTTATTCTAAATACTTCACAATAATTCAAGACAACCAGTATCAATGGCAATTCTACAG
+
GFGGGGGGGGGDGEGGGGGGGGGGGGGGGGGGGGGGGGGGGGGGDGGGGGGGGGGGGGGGGGGGGGGGGGGGGGGGGGGGFGGGGGGGGGGGGGGGGGGGGGGGGGGGGGGGGGGGGGGGGGGGGGGGEGGFGGGGGGFEFGGGGGGGGGGGGGGGGGGGGGGGGGGGGGGGGGGGGGGFFGGGGGGGGGGGDEFEFFFGFGFGFFFGGGFGGFFFGFFFFFFFGFCFFFFFFA?EFF?EFFFEEEFFFEEE?EFFFFF?BB><AD>AB:B?2?BBFFFF5
@M02352:288:000000000-CKWC8:1:1101:12447:10777 2:N:0:TACGCTGC+AAGGAGTA
CATTCTTGCGAACGTACTCCCCAGGTGGGATACTTATCACTTTCGCTTAGCCACTCAGTATTGCTACCGAACAGCTAGTATCCATCGTTTACGGCGTGGACTACCAGGGTATCTAATCCTGTTCGCTCCCCACGCTTTCGTCCATCAGCGTCAATATATTGTTAGTACTCTGCCTTCGCAATTGGTATTCTAAGTAATATCTATGCATTTCACCGCTCCACTACTTATTCTAAATACTTCACAATAATTCAAGACAACCAGTATCAATGGCAATTCTACAG
+
GCDGGGGGGGGCCCFFGFGGGGGGGGGGGFGGGGGGGCCFGGGCFEGDBFFGGG8ECGGGFFC<FGGGEDGD@@F<FGFBDGGFF9CDFFGAF7BBFFGCAFGGG8=F7ED,5AE;,,E9,9C,@:B,@F3AFEG@CCGGG8EDGGGG?EGGCCE,,8DFGFCF9@FFCBA;,@7FFCC*@DEGCFFDGFG=:A@<E=9=@FFGE+:@DF8++8-?=?((6:@FGFFGFFF+1;?3>CCEF<?EFFEEE3)7?):F;?316A<62)-6<0(,4(74/)).)
@M02352:288:000000000-CKWC8:1:1101:21315:10779 2:N:0:TACGCTGC+AAGGAGTA
TAATCTTGCGACCGTACTCCCCAGGCGGTCTACTTAACGCGTTAGCTCCGAAAGCCACGGCTCAAGGCCACAACCTCCAAGTAGACCTCGTTTACGGCGTGGACTACCAGGGTATCTAATCCTGTTTGCTCCCCACGCTTTCGCATCTGAGTGTCAGTGTCTGTCCATGGGGCCGCCTTCTCCACTGGTATTCCTTCAGTTCTCTACGCATTTCACCGCTACCCCTGAAATTATACCCACCTCTTCAAACATCTAGTTTGTCAGTTCCAAATGCATTTCC
+
<EFGGGGGGGGDCCFFGGGGGGG@FF@E77C<FFGGAFGGGGGGGGGGFG7CG:FGFGGGD+FFGGGGGFGGGGGCGFF8E?BFCF,EF@FFC=FFCFC=FG@FGGGEECC>8>@;ACFGGGG3@FGGFGGGEGEFEEC+@@**86@:,;D7>BD7;;;D,@DF,@;,?C*BEEDDDCDF4CF+7:<9FFG7+9@C4A61@C8+688*9CAD7864009(9B2797(*)1@4**).53),4464)6))6),).).1..1-()-).))))))4)-7)*6>:
@M02352:288:000000000-CKWC8:1:1101:14740:10785 2:N:0:TACGCTGC+AAGGAGTA
CAATCTTGCGATCGTACTCCCCAGGTGGGACACTTATCACTTTCGCTTAGTCACTTAGCTAATGCCAAACAACTAGTGTCCATCGTTTACGGCGTGGACTACCAGGGTATCTAATCCTGTTCGCTCCCCACGCTTTCGTCCATGAGCGTCAGTACATACGTAGTAGACTGCCTTCGCAATCGGTATTCTGTGTAATATCTATGCATTTCACCGCTACACTACACATTCTATCTACTTCCATATGACTCAAGTCAACCAGTACCAAAGGCAGTTCCATAGTT
+
GGDFFGGGGGGGFGGGGGGGGGGEGGFFGCFFGGG9FGGGGGGGGGGGGGFGGGGGGGGGGGGFFFGGGGGGGGGGGFFG<FGGGGGGCGGCGGGGGGGFGDCFCFFBFGEFGGGGGGFGGGG@FFGFGGGGGCGGGG@EGGDFFFGDGGGDDCCFEGGGFGGG9FGCGGGGGGGGGC9>CFDGDFG7DFFGGFFEE6BDFG>FFFFC=FF7CEBEEFFEBFEF4C<FCFFFF69CEEEE?)7<E<?C@F<EFCCF;;549)-:?:(((((4-696653)6
@M02352:288:000000000-CKWC8:1:1101:3052:10800 2:N:0:TACGCTGC+AAGGAGTA
CAATCTTGCGATCGTACTCCCCAGGTGGGACACTTATCACTTTCGCTTAGTCACTGAGCTAATGCCCAACAACTAGTGTCCATCGTTTACGGCGTGGACTACCAGGGTATCTAATCCTGTTCGCTCCCCACGCTTTCGTCCATGAGCGTCAGTACATACGTAGTAGACTGCCTTCGCAATCGGTATTCTGTGTAATATCTATGCATTTCACCGCTACACTACACATTCTATCTACTTCCATATGACTCAAGTCAACCAGTATCAAAGGCAGTTCCATAGTT
+
GEFGGFGGFGC<FCFDGFGGGGGGGGFGGGGGGGGGG<EGGGGGDEGGGGGGGGGGGGGGGGGGFFGGFGGGGGGGGDFGGGGFGGGGGGGGGGGGGGGGGGGGGGGGGGGGGGGGGGGGGFG@FGGGEFGDGGCDDEGGEGGGGGGGGEGGGGGGGGFCFGCGGAAFGGGGGFGGCDGFFFGGGGGGGGGFGFFEFFFGFGFGEFFGFGFFDDFFG=@CFFEFFGEGEFFAFFE<C9@EFFC<EFFFFFEF>FCB@DFF<<ADFF<(8::?DB=<*.,::
@M02352:288:000000000-CKWC8:1:1101:7241:10829 2:N:0:TACGCTGC+AAGGAGTA
TAATCTTGCGACCGTACTCCCCAGGCGGTCTACTTAACGCGTTAGCTCCGAAAGCCACGGCTCAAGGCCACAACCTCCAAGTAGACATCGTTTACGGCGTGGACTACCAGGGTATCTAATCCTGTTTGCTCCCCACGCTTTCGCATCTGAGTGTCAGTGTCTGTCCAGGGGGCCGCCTTCGCCACTGGTATTCCTTCAGATCTCTACGCATTTCACCGCTACACCTGAAATTCTACCCCCCTCTACAGCACTCTAGTTCACCAGTTTCAAATGCAGTTCCG
+
ECFGGDF<FGGGGGGGGGGGGFG,8FFCCFGGGGGAFGGGEFGGGGGGGGFGGCGFFGGEGEGGFGGGGGGGEGGFGGGGGAFGGGGGGGGGFGGGEGGGGGCGGGGGFFEEGGGDDGGFGGFGEGGGGGGGGGGG7E>EGGGGGG5>FFGFFGGGGG;EGGGGGGGCCDGCECDG7386)>EED?7A0<<FFEFEEFFGFGFGA?@>D=>D77:FGE;>BFFFGG?F09=@B7<A60429B?:7AFF?B::?FF4<A=9>4)36A24<2)654/)16):(
@M02352:288:000000000-CKWC8:1:1101:13799:10859 2:N:0:TACGCTGC+AAGGAGTA
TAATCTTGCGACCGTACTCCCCAGGCGGTCTACTTAACGCGTTAGCTCCGAAAGCCACGGCTCAAGGCCACAACCTCCAAGTAGACATCGTTTACGGCGTGGACTACCAGGGTATCTAATCCTGTTTGCTCCCCACGCTTTCGCATCTGAGTGTCAGTGTCTGTCCAGGGGGCCGCCTTCGCCACTGGTATTCCTTCAGATCTCTACGCATTTCACCGCTACACCTGAAATTCTACCCCCCTCTACAGCACTCTAGCTCACCAGTTTCAAATGCAGTTCC
+
GFGGEGGGGEGGGGGGGGGGGGGGGCFEGDGGGGFGFGGGGGGGDGGGGGGGGEGGGGGCFGGGG?FGGGGGFGGGDFFGGGGGGG,AFEGGGGGG>BCGCFCFGGGGFGGGGGGGGGGGGGGGGGGGGGGGGGGGE>EEGGGGGGGGGGFGGGGFGCFEF?EGGGDGGGGGGGGGGCGF3CEEDFFFC:FFGFFFB?F7?FFGFFFGC*5*:69FGFFF>F)7C*35:FF=*/6>F??9B>FBFF<3>1(54A4*)-97>62(6)6<<A<A)5/684<9
@M02352:288:000000000-CKWC8:1:1101:12984:10890 2:N:0:TACGCCGC+AAGGAGTA
CATTCTTGCGAACGTACTCCCCAGGTGGGTCACTTATCACTTTCGCTTAGCCACTCAAACCGAAGTTCGAACAGCTAGTGACCATCGTTTACGGCGTGGACTACCAGGGTATCTAATCCTGTTCGCTCCCCACGCTTTCGACCATCAGTGTCAGTATATTATTAGTGATCTGCCTTCGCAATTGGTATTCTATGTAATATCTATGCATTTCACCGCTACACTACATATTCTAACCACTTCATAATAACTCAAGACAACCAGTATCAACGGCAATTTTACCG
+
GG,,,CFGG:7+@FFGGGGGGGGGGGGG@7,CFFGGA66EGFGGGGGGDGGGCGG,EE,,,6+@+4CFCFGGGGGFGFGD,,CFGGGGGGGG7?+FGGGGGGGGGGGGGGGGGGGGGGGGGGG,C>FBE?EGG7FEGGGG+@@EGGGGGGGGGGGA:33@,7,@FGGGCFGGGGGGGGGED42CGG9DFGGC:EFCEFFFFGFFEFFGGGFGGFFEGFFFFAEF7:?GEF7;+;;EFFFF<)6)//<<C>AEEFFF@FFF:AFFA><((,491:FDFAF--
@M02352:288:000000000-CKWC8:1:1101:7596:10926 2:N:0:TACGCTGC+AAGGAGTA
CATTCTTGCGAACGTACTCCCCAGGTGGGATACTTATCACTTTCGCTTAGCCACTCAAACCGAAGTTCGAACAGCTAGTATCCATCGTTTACGGCGTGGACTACCGGGGTATCTAATCCCGTTCGCTCCCCACGCTTTCGTCCATCAGTGTCAATACATTGTTAGTGATCTGCCTTCGCAATTGGTATTCTATGTAATATCTAAGCATTTCACCGCTACACTACATATTCTAACCACTTCACAATAATTCCAGACTAACAGTATCAATGGCAGTGCCGGAA
+
GGGGGGGGGGGGGGFGGGGGGGGGGFFGG8FDGGGGGGGGGGGGGGGGGGGGGGGGGGGGGGDGGGGGGGGGGEGGGGGGDGGGGGGGGGGGEEFGG:FEGGFFFFEGGEEGGGGFGGGGGGGG3CCCG=ECG@EFDEGGGGEGGG@C@E;;B;,<F9;DFGFG9CFGFGGGFGGGGDG>BGGCFGGGGGGGGEFF<F6:8=CC*;;CC@>F7B<EDA9@@FEFGG3:?7AAFF<E;@EFF@E2<A):B<).64??A2?:)4:<2:<DF5116?F9B>6>(
@M02352:288:000000000-CKWC8:1:1101:11865:10952 2:N:0:TACGCTGC+AAGGAGTA
CAGTCTTGCGACCGTACTCCCCAGGTGGGATACTTATCACTTTCGCTTAGTCACTGAGAATTAACCCAACAACTAGTATCCATCGTTTACGGCGTGGACTACCAGGGTATCTAATCCTGTTCGCTCCCCACGCTTTCGTCCATGAGCGTCAGTACATACGTAGTAGACTGCCTTCGCAATCGGTATTCTGTGTAATATCTATGCATTTCACCGCTACACTACACATTCTATCTACTTCCATATGACTCAAGTCAACCAGTATCAAAGGCAGTTCCATAGTT
+
GGGGGGGGGGGGGGGGGGGGGGGGGGGFGFGGGGGGGGGGGGGGGGGGGGGGGGGGGGGGGGGGGGGGGGGGGGGGGGGGGGGGGGGGGGGCGGGGGGGGGGGGGG>FCFGGGGGGGGGGGGEGGGGGGGGCFCGGGGGGGGGGGGGGGGGEFGGCFCGGGGGGG9CEG@EGGGGGGGGFFGCEDGGGGGGFGE6CEFFCC7AGFFFGGGFGDFFDGADFFF3F*>C@<AFFF7>CEEFC<?C?EFC<3@3CC>4B?F>9AB>A49>0(4(346*)1<?FF
@M02352:288:000000000-CKWC8:1:1101:6215:10958 2:N:0:TACGCTGC+AAGGAGTA
CAATCTTGCGATCGTACTCCCCAGGTGGGATACTTATCACTTTCGCTTAGTCACTGAGAATTAACCCAACAACTAGTATCCATCGTTTACAGCGTGGACTACCAGGGTATCTAATCCTGTTCGCTCCCCACGCTTTCGTCCATGAGCGTCAGTACATACGTAGTAGACTGCCTTCTCAATCGGTATTCTGTGTAATATCTATGCATTTCACCGCTACACTACACATTCTATCTACTTCCATATGACTCAAGTCAACCAGTATCAACGGCAGTTCCATCGTT
+
FBFFCFEFAFEF9CFGGGGGGGGGGG8FGGGGGGGGGGGGGGGGDGDGGGGGGGGGGGFGGGGGGGGGGGGGGGGFGGGGGGGGGGG@FFGFDGEGD:8FGGGGGGGGDGGGF9FGDFGGGGGGGGGFGGGGGGGGGGGGGGGG9FGGGDGGGGGGGDGFGGGGGF9EGGGGGGFFGF7CFGGEFGGGGGGGG5+;2=ACCGA>AAFGGGCFGDFEGFFFFFFFGG?G?6BFF8CFFEAEEF?3?CCE3;@CEFFF8?A49?EE3((4(,03>4BAFB?BB
@M02352:288:000000000-CKWC8:1:1101:8392:11009 2:N:0:TACGCTGC+AAGGAGTA
TAATCTTGCGACCGTACTCCCCACTCGGCCTACTTCACGCGTTAGCTCCGAAAGCCACGGCTCAAGGCCACAACCTCCAAGCAGACATCGTTTACGGCGTGGAATACCAGGGTATCTACTCCTGTTTGCTCCCCACGCTTTCGCATCTGAGTGTCAGTACATACGCAGTAGACTGCCTTCACAATTGGTATTCTATGTAATATCTATGCATTTCACCGCTACACTACATATCCTAACTACTTCATAATAACTCAAGATAACCAGTATCAAAGGCAATACTA
+
F,B@CEE<FF+@7@FG,CFGGG8+,;66,6,;EFF9EF8<@FFGGA,,B,+8FF<,EC@+@=FFD9FFD,C8CF@C,CF<E+BAFG8?=:9B4DFC+=+@FG7,AEG,>B++8A,3,8,C,ADFGGG,@367FFGG7;+>>ECC6+:<@FF:,5,,3@=>,3EEE*<CBF9;;<CDF*5;*;,449=:115++9B*9B6=+1+=)1:7C+7:+;789:01,5=F17;*71:6@7<>3><:)6AFF2)64:>294.=2)964><6<<A<25)).27:))5<-
@M02352:288:000000000-CKWC8:1:1101:24104:11057 2:N:0:TACGCTGC+AAGGAGTA
TAATCTTGCGACCGTACTCCCCAGGCGGAATGCTTAATCCGTTAGGTGTGTCACCGAACAGTATACTGCCCGACGACTGGCATTCATCGTTTACGGTGTGGACTACCAGGGTATCTAATCCTGTTTGCTCCCCACACTTTCGTACCTCAGCGTCAGTATCGAGCCAGTGAGCCGCCTTCGCCACTGGTGTTCCTCCAAATATCTACGAATTTCCCCTCCACACTTGGAATTCCACTCACCTCTCTCGAACTCCAGACCAGGATTTTATAAGGCAGTTCCCG
+
9EGDGGGGGGGFEEEGGGGGGGGGGGGGGEGFGGGGGGGGGGGGGFGGFCGGGGGGEGGGGECGGGG,F<FF7>CFGEE8EFDFGDGGC?EGFFC:=FCGCFECDEGG?FGG8BCFF;FGDFGGGGGCFGDFGGGGGGGGGGGGGGFGF,DEGGEECECF**>>CGCCFD?FG*;47CF5?9*/0=6<CFEFGFFDF46F6:FCCF:D4C>D++7A*8(,:6<FGF)2)9;@4/6)3(5:2<47).-.8.()).(*(30(4:))))).46)),.).96))-
@M02352:288:000000000-CKWC8:1:1101:24991:11059 2:N:0:TACGCTGC+AAGGAGTA
TAGTCTTGCGACCGTACTCCCCAGGCGGAGCGCTTAACGCGTTAGCTCCGGCACAGACAGGCTCGAACCTGCCTACACCAAGCGCACATCGTTTACTGCTAGGACTACAGGGGTATCTAATCCCTTTCGCTACCCTAGCCTTCGAGCCTCAGCGTCAGTAAATGTCCAGTAACCTGCTTTCGCCATTGGTCTTCCTCTCGATATCCACGCATTTCACTGCTACACCGCGAATTCCATTTACCTCTCCATTCCTCAATCCCGGCAGTATCGAATGCACTT
+
EGGCEDFFGG:FGFGGGGGGGGGGF8CE+6:FFGGGG<FGGGGGGGGAFCGEGG8FCFGGG7CE4@CGGG8FEEGGGGFCF?G@F+@FFGBBEGFGFGGDAFFGGGGG<3<FFGGGGGGGFFE7<BBBEGCBFFGA,,@,>EFG>FGGGGC,?EGGGGG49,4<CFGGGG,C?FFCF8FFFGGGG=EFGGGGFFA<E6=7=FFGEAFFDGFGGFFFGF<?<F>FG5(),))0<F9)).))6ADF?71)))).49)9)-52(((4(.))6((.5(*.*)5
@M02352:288:000000000-CKWC8:1:1101:25049:11074 2:N:0:TACGCTGC+AAGGAGTA
TATACTTGCGTACGTACTCCCCAGGCGGTCAACTTAATGCGTTAGCTGCAGCACCGAATCTCAAGGACCCGACACCTAGTTGACATCGTTTACGGCGTGGACTACCGGGGTATCTAATCCCGTTCGCTACCCACGCTTTCGCACCTCAGCGTCAGTATTGGCCCAAATGACTGCCTTCGCCATCGATATTCTTTCCAATCTCTACGCATTTCACCGCTACACTGGAAATTCACTCATTCTCTACCATACTCAAGTTATCCAGTTTCAAATGCAGTTCCTAG
+
FFFGFFFGGGGGGGGGGGFGGGFEGGGG@6BFGGGGGGGDGGGGGGGGGEFGG8DFEGFFGGGGGGG8FCGGGGGGGGFGGGGCEEGGGFFGGGGGGGGGGGGFFGGGGGFGGDEFGFFFGGGGFGGE>EECFCCFEGGGGGGGGGGDFGEGGGGGGGGGGGGGDGGFDCC;,=?FGGF3>GE?<6/;EC9FD<A<EFFGFF6>EFAC9CF7>*45:5913?>F4<:7<FF4*99?A9).-6))6>22())-54<9644).5:A4<9ABA)4<<6>654).
@M02352:288:000000000-CKWC8:1:1101:27508:11111 2:N:0:TACGCTGC+AAGGAGTA
TAACCTTGCGGCCGTACTCCCCAGGCGGTCAACTTAATGCGTTAGCTGCGCCACCCAGTGCTCAAGGCACCAGTCGGCTAGTTGACATCGTTTACGGCGTGGACTACCGGGGTATCTAATCCCGTTTGCTCCCCACGCTTTCGTACATGAGCGTCAGTTATTGTCCAGGTGGCCGCCTTCGCCACTGGTATTCCTTCAGATCTCTACGCATTTCACCGCTACACCTGACATTCTACCACCCTCTACAAAACTCTAGTTTGTCAGTTCGACATGCATTTCC
+
CGFGFFGGGEGDCFGGGGGGGGGGGGCE:F:FDFGGCECFGGGGEGGGGGGGGGGGGGGGFGGGGGGGGGGGGFGCE7BFBF9F@FFF9?DEGF,4:F=FFGGG,D<FCCCDBFGGGGG9,=FFGGGGGGGCCG::CE:CGFEGG@C+=BF7B9C?E9@FC;C<;FC8EFFGGCDCDCDFAGGCDGGGGFGGG?6CE6ACAFFGFFFGGGFDC6<@C31(-8<FC5:<(68=@7<A)5,80?:?FF2<<87??B9*5)96:<:4<9<<(-41))0)1))6
@M02352:288:000000000-CKWC8:1:1101:26208:11138 2:N:0:TACGCTGC+AAGGAGTA
TAATCTTGCGACCGTACTCCCCAGGCGGAATGCTTAATCCGTTAGGTGTGTCACCGAACAGTATACTGCCCGACGACTGGCATTCATCGTTTACGGTGTGGACTACCAGGGTATCTAATCCTGTTTGCTCCCCACACTTTCGCACCTCAGCGTCAGTATCGAGCCAGTGAGCCGCCTTCGCCACTGGTGTTCCTCCGAATATCTACGAATTTCACCTCTACACTCGGAATTCCACTCACCTCTCTCGAACTCAAGACCCGGAGTTTATACGGAAGTTCCAG
+
FEGGGGGGGGGGGGGGEGGGGGGEGFGGGEECFFGGGF<EFGGGGGGGGGGDGDGGGGGEGGGGFGGGGGGEGGGGGGGGGGFGGGGEGGFGGGGGGGCFFGGGGGCFGGGGFDFGDFDGGGGGGGGGGGGGGGGCCFGGFEDCEC8CF68EEGGEFE;EEFGGGGGGGG9FEEGGGGCFDGEGCFG?EFEGGEF=@F5C5:775FADCF)2@FEFCF?)4@?=>9(93369@@9<::>.,337??6)26848(4*8()(409BBFF<4521((.8F:244
@M02352:288:000000000-CKWC8:1:1101:3695:11141 2:N:0:TACGCTGC+AAGGAGTA
CATTCTTGCGAACGTACTCCCCAGGTGGGTCACTTATCACTTTCGCTTAGCCACTCAGACCGAAGTCCGAACAGCTAGTGACCATCGTTTACGGCGTGGACTACCAGGGTATCTAATCCTGTTCGCTCCCCACGCTTTCGTCCATCAGTGTCAATATATTGTTAGTGATCTGCCTTCGCAATTGGTATTCTATGTAATATCTATGCATTCCACCGCTACACTACATATTCTAACCACTTCACAATAATTCAAGATAACCAGTATCAAAGGCAATTCTACAG
+
GGFFGGGGGGGECGGGGGGGGGGGGFGGGGGGGGGGGGGGGGGGGGGGGGGGGDCEGGGGGGGGGGGGDCFGGGG@FDFFGGGGGGDDGGGGGEGEGGCEGGGGFFGFEFFGGGGGF=EGCGG,>=FFGFEFG7EG8DGGG6CEFGGFFGGGGFGDGGGGGGGEFGGGGGFCFGGFCC>?>DFG4B,>FGGGF<CC*=ABFGFGCBAGGCFF76>ECF>E16(=FGFGE=AC+;4)6(73CEC;A7<EEEA4:<<?:B64:.:<AA:AA?<B:0*6FF64)
@M02352:288:000000000-CKWC8:1:1101:26608:11167 2:N:0:TACGCTGC+AAGGAGTA
CAATCTTGCGATCGTACTCCCCAGGTGGGACACTTATCACTTTCGCTTAGTCACTGAGCTAATGCCCAACAACTAGTATCCATCGTTTACGGCGTGGACTACCAGGGTATCTAATCCTGTTCGCTCCCCACGCTTTCGTCCATGAGCGTCAGTATATACGTAGTAGACTGCCTTCGCAATCGGTATTCTAAGTAATATCTATGCATTTCACCGCTACACTACTTATTCTATCTACTTCCGTATAACTCAAGTTATTCAGTATCAACGGCAATTTTACAGTT
+
GGGGGGGGGGGGGGGGGGGGGGGGGGGGGGGGGGGGGGGGGGFGGGG7FGEGGGFGGGGGGGFCGFFCGGGGGGGGGGCFDFFGGGCFGGGCE+@4CCGDCDFGGGGFFGGGGAEAFFFGGGGCCAFDE8EGGG+ADE?EE+@,DDGGGGEC,@EFACC,@FCGGGGGAEFFFGDGGGGEFG@EGGGGGGGGFFFEE>9@6BFCEF68CGF7CD5BEF@>;FC+:@?FCFAFFF337?<DE(3;C967<@EFF3?6<EFFE<>A9(-3691?A294=47B<
@M02352:288:000000000-CKWC8:1:1101:14006:11171 2:N:0:TACGCTGC+AAGGAGTA
CAATCTTGCGATCGTACTCCCCAGGTGGGACACTTATCACTTTCGCTTAGTCACTTAGCTAATGCCAAACAACTAGTGTCCATCGTTTACGGCGTGGACTACCAGGGTATCTAATCCTGTTCGCTCCCCACGCTTTCGTCCATGAGCGTCAGTACATACGTAGTAGACTGCCTTCGCAATCGGTATTCTGTGTAATATCTATGCATTTCACCGCTACACTACACATTCTATCTACTTCCATATGACTCAAGTCAACCAGTATCAAAGGCAGTTCCATAGTT
+
GGGGGGGGGGGGGDGGGGGGGGGGGGFGGGGGGGGGGGGGGGGGGGGGGGGGGGGGGGGGGGGGGGGGGGGGGGGGGDGGGGGGGCGGGFGGGGGGGGGFGGGGGGGAFGFEGGGGGGGGGGGGGGGGGGGGGEGGGGGGGGGGGGGGGGGGGGGGGGFGGGGGGGAFGGGDBFGGDG5BFG>CFGGGC@C:EAECEFFFFGFGFFFGCE@GCD@FGFDFEFFFGGEGFFFFFFFFFF3;C367CE?4;@3CCEEFF;:E2):4><),04<?DBBAF40<<
@M02352:288:000000000-CKWC8:1:1101:6462:11175 2:N:0:TACGCTGC+AAGGAGTA
CAGTCTTGCGACCGTACTCCCCAGGTGGGATACTTATCACTTTCGCTTAGTCACTGAGTCGAAACCCAACAACTAGTATCCATCGTTTACGGCGTGGACTACCAGGGTATCTAATCCTGTTCGCTCCCCACGCTTTCGTCCATGAGCGTCAGTATATACGTAGTAGACTGCCTTCGCAATCGGTATTCTAAGTAATATCTATGCATTTCACCGCTACACTACTTATTCTATCTACTTCCGTATAACTCAAGTCAACCAGTATCAAAGGCAGTTCCATCGTT
+
GFGGFGGGGGGGGGGGGGGGGGGGGFC@GFGGGGGGGFGGGGGGGGGGGGGGGGDGFG<FG7D@FGGGGGGGGGGGFGGGGGGGDGGGGCC>CGGGGGGGGGECGGFGDEGGGGFGGGGGGGGGGGGGGGGDGGGGGGGGGGGG9DFGGGGGGGGGGGGGGCGGGCFGGFGGGFFFDDD>FFDECCFGGGF=FE6@4=12+BC=?FFDF@6?DA>EG*3;@ACFGGFGCFFAFFEFEFE7;(/)9<92<??5>9<FFF@BAAA<9)-417,44<44@>?<1
@M02352:288:000000000-CKWC8:1:1101:26010:11184 2:N:0:TACGCTGC+AAGGAGTA
CATTCTTGCGAACGTACTCCCCAGGTGGGTTACTTATCACTTTCGCTTGGCCACTCAGTACTTAATCGTACCAAACAGCTAGTAACCATCGTTTACGGCGTGGACTACCAGGGTATCTAATCCTGTTCGCTCCCCACGCTTTCGTCCATGAGCGTCAGTATATACGTAGTAGACTGCCTTCGCAATCGGTATTCTAAGTAATATCTATGCATTTCACCGCTACACTACTTATTCTATCTACTTCCGTATAACTCAAGTCAACCAGTATCAAAGGCATTTC
+
GG@FFGGGGGGCFGGGGGGGGGGGGGDGGGFDFGGFGAFFGGGFGGGG,FFGGF@FFGGGGGGGGGGGGCGGGFGGCFGGGFGFGGF9BEEGGDFFFGGCFD7+FGGFGDECEGGGGFF9EEEG,CFFEGCGGGGDG68CEFFGDECGFBFFC>EECGGGGGGGGFFC5CFDGFDC5FDCFFCEDEGFGE8FF?FCCFFGFG6DEFFGC,@D7@C8;A>>FFF6CG@GFFFFFFE3CCF?)5?EA1;(3@?:A4<;)67)4>F2?FFFFFA9A(>B)4).
@M02352:288:000000000-CKWC8:1:1101:24624:11192 2:N:0:TACGCTGC+AAGGAGTA
TAATCTTGCGACCGTACTCCCCAGGCGGAATGCTTAATCCGTTAGGTGTGTCACCGAACAGTATACTGCCCGACGACTGGCATTCATCGTTTACGGTGTGGACTACCAGGGTATCTAATCCTGTTTGCTCCCCACACTTTCGTACCTCAGCGTCAGTATCGAGCCAGTGAGCCGCCTTCGCCACTGGTGTTCCTCCAAATATCTACGAATTTCACCTCTACACTTGGAATTCCACCCACCTCTCTCGAACTCTAGACTGATAGTTTTGGAGGCAGTTCCAG
+
<FDGGGGGGGGFGCGGGGGGGGGGGFGGDGGGGGGGGGGGGGGEGGGDGGGGGGGGGGDEGGGGGFGEGFGGEFEGGGGGGEFGGGGGGGDEGGDGFGGGDEGGFGFGGGGGDFGDFFGGGFCFGFGGGGGGGGGGGGGGGGG?FGCGFFGDECE*EA9D7<CEECFGF,DGGGGG<DD;DDGGFCFE8/C:C5A@FF+;@CFD<FFGFGF>FACF+==EF648C749<F:6@*6(4((342).,347:??>A)./--?2:AA9A4A?02?(245?FDBB5
@M02352:288:000000000-CKWC8:1:1101:6034:11193 2:N:0:TACGCTGC+AAGGAGTA
CATTCTTGCGAACGTACTCCCCAGGTGGGTCACTTATCACTTTCGCTTAGCCACTCAAACCGAAGTTCGAACAGCTAGTGACCATCTTTTACGGCGTGGACTACCAGGGTATCTAATCCTGTTCGCTCCCCACGCTTTCGTCCATCAGTGTCAGCATATTATTAGTGATCTGCCTTCGCAATTGGTATTCTATGTAATCTCTAAGCATTTCACCGCTACACTACATATTTTAGTTACTTCTTAATAATTCAAGTTCTACAGTATCAATGGCAGTTCGACAG
+
<FFCCF<EAFG@FGFGF@FGCGG@FECGDEFFCFGCACFFGGGECFGFFGGGF8,CCFFGGCFGG7E<FFDAFGGG9EGGFFFFCE,:FFC5C,8@CEEECF8EDE<4=BEFGF,,@EC9AFFGG+===>8DGGEGEGGG>8EE,CADFFFDCF,9AC,,,3,>>7CAFADGFFCCF>5*<D,@*B,DEFG99>3:<CFGFG+27FFFFGFGFF@FGFFFB84A7CE7<+1+);)5<C?;.4)17C3?.9))/)9+.6+.675C559AF0(4:,*-7602(
@M02352:288:000000000-CKWC8:1:1101:12837:11196 2:N:0:TACGCTGC+AAGGAGTA
CATTCTTGCGAACGTACTCCCCAGGTGGGTTACTTATCACTTTCGCTTGGCCACTCAGTACTTAATCGTACCAAACAGCTAGTAACCATCGTTTACGGCGTGGACTACCAGGGTATCTAATCCTGTTCGCTACCCACGCTTTCGTTCATCAGCGTCAATATATTGTTAGTGATCTGCCTTCGCAATTGGTATTCTATGTAATATCTAAGCATTTCACCGCTACACTACATATTCTAACCACTTCACAATAATTCAAGACTAACAGTATCAATGGCAGTGC
+
GGGGGGGGGGGGGGGGGGGGGGGGGGGGGGGFGGGGGGGFGGGGGGGGGGGGGGGGGGGGGGGGGGGGGGGGGEFGGGGGGGGGGGGGGFGFFGGGGGGGGGGGGGGGGGGGGGGGGGGGGGGGGGGGGGGGGGGGGGGGGGGDGGGGGGCFGGGGGGG9=FFGGFGGGGGGG,B8FGFFFDGGGECFFGE>DEFFFFFGFGFGAB9CF?BFF+>CGFF((:6FGG@F;FFCFFC5<A=@FFFFF8E3));?CFFFF35>A?FFFAA2:><<2:@F3.4<
@M02352:288:000000000-CKWC8:1:1101:9564:11222 2:N:0:TACGCTGC+AAGGAGTA
CATTCTTGCGAACGTACTCCCCAGGTGGTTTACTTATCGCTTTCGCTTAGGCACTGAGTCCGAAAACCCAACACCGAGTAAACATCGTTTACGGCGTGGACTACCAGGGTATCTAATCCTGTTCGCTCCTCACGCTTTCGTCCATCAGCGTCAATATATAGTTACTGATCTGCCTTCGCCATCGGTATTCTGTGTAATATCTATGCATTTCTCCGCTACACTACACATTCTCCCCACTGCACCCTAATTCAAGACTACCAGTTTCAATGGCGGTTTTACAG
+
GFEFGGGGGGGGGGGGGGGGGGGGGFGGFCFGGGGGG9DGGGFEEFGG7FGGGGG8FF<FFE>CFCFGG7FGGGG7+=FGEEFGGGFGC7DFEBFCCCGGEFGGFGGG7B8FFGF=FA,FFDDD=:CEG,D,D>=+@DE>FGD+@F,+@@:E8:;;A,,7,DCC,@9@;;@EGGG;CC4*39D*;?,4=CF718B4*=:+1+B8*81+B=A+=B9DEEB886=A**);3C7++;239@E@7/(,311<>A)6)-.94(78)99AB4:).((((-0(8672.
@M02352:288:000000000-CKWC8:1:1101:19281:11238 2:N:0:TACGCTGC+AAGGAGTA
CAGTCTTGCGAACGTACTCCCCAGGTGGGTCACTTATCACTTTCGCTTAGCCACTCAAACCGAAGCTCGAACAGCTAGTATCCATCGTTTACGGCGTGGACTACCGGGGTATCTAATCACGTTCGCTACCCACCCTTTCGTCCATCAGTGTCAATATATTATTAGTGATTTGCCTTCGCAATCGGTATTCTTTGTAATATCTATGCATTTCACCGCTACACTACACATTCTTTCTACTTCCATATGATTCAAGTCAACCAGTATCAACGGACGTTCCATTT
+
GGGEGGGGGG@CGGGGGGGGGGGGGCGGFE,@FFGGFF@FEGGDGGGF:FAGGG8FGCEFFE:F7=?F:E<FC=F?EEG@CCEGFD?DDDF,+?FDEFCB=5FF?C7+6C:5,CFB;9,3@FD<7+F+6DBDG7CCECC:FEECD9,5EC<,,57@,,FFD9E99=3,;,@DE=C>F***9?F*7:,4CC7+40B@C68B=@FG<4CF7@A++*()*)()/+.0*;@DFF6+31)1?E3?7):-4))))-)-).492)7(()).-)6(-1(((4)()))))
@M02352:288:000000000-CKWC8:1:1101:25464:11260 2:N:0:TACGCTGC+AAGGAGTA
TAATCTTGCGACCGTACTCCCCAGGCGGAATGCTTAATCCGTTAGGTGTGACACCAAAGGGCAAGCCCCCTGACGTCTGGCATTCATCGTTTACGGTGTGGACTACCAGGGTATCTAATCCTGTTTGCTCCCCACACTTTCGTACCTCAGCGTCAGTATCGAGCCAGTGAGCCGCCTTCGCCACTGGTGTTCCTCCAAATATCTACGAATTTCACCTCTACACTTGGAATTCCACTCACCTCTCTCGAACTTCAGACCAGGACTTTAGGAGGCAGTTCCGG
+
CAGGGGGGGGGGGGDGGGGGGGGGGFGGGGGGGGGGGGGGGGGGGGGFFGCGGGGGGEFFGGGGGGFGGGGGGEEEGGGGGGGGFGGGFGGG+ACGFEEGGDFGGGGGGG@FFFGGG>FFFGGGGGGGGFGGGFGGEFGEFEFFG8=DF?FGGGGE:FFG8F@CEFC>CFFFEEGDDCFFDCEGG?8C,ACF@CA7:8+>CFF+7=>74C>@77<F653<CF@AFG3CC=FFFFFFF:????30<>?00:1)-<4*867,30(..-)60),(42BBF>BF(
@M02352:288:000000000-CKWC8:1:1101:17803:11276 2:N:0:TACGCTGC+AAGGAGTA
TAATCTTGCGACCGTACTCCCCAGGCGGAATGCTTAATCCGTTAGGTGTGTCACCGAACAGTATACTGCCCGACGACTGGCATTCATCGTTTACGGTGTGGACTACCAGGGTATCTAATCCTGTTTGCTCCCCACACTTTCGTACCTCAGCGTCAGTATCGAGCCAGTGAGCCGCCTTCGCCACTGGTGTTCCTCCAAATATCTACGAATTTCACCTCTACACTTGGAATTCCACTCACCTCTCTCGAACTCTAGACTGATAGTTTTGGAGGCAGTTCCAG
+
GGGGGGGGGGGGGGGGGGGGGGGGGGGGGGGGGGGGGGGGGGGGGGGGGGGGGGGGGGGGGGGGGGGGGGGGGGGGGGGGGGGGGGGGGGGGGGGGGGGGGGGGGGFGGGGGGGGFFGFGGGGGGGGGGGGGGGGGGGGGGEGGGGGGGGGGGGGGGGCGEFGGGGGFFFGCCGGGGGGFEGGGGGGGGGGGGFFFFAFG67A@CCFG5CAGDCE=+;;AEA@FFF?F<FFFFFB)(.::>?)3<B??FF?AFA<=AF)46<<A>D9(2:BF(,7:FF)5)
@M02352:288:000000000-CKWC8:1:1101:28833:11290 2:N:0:TACGCTGC+AAGGAGTA
CATTCTTGCGAACGTACTCCCCAGGTGGGATACTTATCATTTTCGCTTGGCCGCCCAGTACTCGAGGCACCGGACACCTAGTATCCATCGTTTACGGCGTGGACTACCAGGGTATCTAATCCTGTTCGCTCCCCACGCTTTCGTCCATCAGCGTCAGTATATGGTTAGTGACCTGCCTTCGCAATCGGTGTTCTATGTAATATCTATGCATTTCACCGCTACACTACATATTCCGCCTACTTCACCATAACTCAAGACCGCCAGTATCAAAGGCATTTCTA
+
EF;<FGGGGGG+@:FEGGFF@F@FGG88FGFCGGGGG,;,;EEE7FFG@F8F+F@7@FC9<96,CF+@CEFC+:@F,DF=BFGGFGFGGGGGGGG@7@:FEFGGGGGE8FCFF8BFGCFCDFF9FF<CEEF:DCFFDEDECGC,8C:CFF6CCGGDGGC,,2;,6DG>>?,,6=7FGGGF)C5CC?F;:*CGFC6?);+;77CCCFA+;+;FGFC7CA9@FD8FFCB76@F@F62?(((().:23<,-4)36<<0*4()((29()).6>94)835564:2)
@M02352:288:000000000-CKWC8:1:1101:16053:11300 2:N:0:TACGCTGC+AAGGAGTA
TAATCTTGCGACCGTACTCCCCAGGCGGTCTACTTAACGCGTTAGCTCCGAAAGCCACGGCTCAAGGCCACAACCTCCAAGTAGACATCGTTTACGGCGTGGACTACCAGGGTATCTAATCCTGTTTGCTCCCCACGCTTTCGCATCTGAGTGTCAGTGTCTGTCCAGGGGGCCGCCTTCGCCACTGGTATTCCTTCAGATCTCTACGCATTTCACCGCTACACCTGAAATTCTACCCCCCTCTACAGCACTCTAGTTCACCAGTTTCAAATGCAGTTCC
+
GGGGGGGGGGGGGGGFGGGGGGGGGGGGGGGGGGGGGGGGGGGGGGGGGGGGGFGGGGGGGGGGGGGGGGGGGGGGGGGGGGGGGGGGGGGGGGGGGGGGGGGGGGGGGGGGGGGGGGGGGGGFGGGGGGGGGGGGEGGGGGGGGGGGGFGFGFGFGG9EFG@DBCFFGGGGGGGDGGGFAGGCGGGGF+CGGEFEE==*=C?*-9@*7:DDCFAFFD>B>F2?CD?FD199=B2<D18>B2??<BB?FFFFFFAF<AF<A2<?FF2AFFABAF8)86AF
@M02352:288:000000000-CKWC8:1:1101:8290:11314 2:N:0:TACGCTGC+AAGGAGTA
TAATCTTGCGGCCGTACTCCCCAGGCGGTCTACTTAGTGCGTTAGCTGCGCCACTAAGACATCAAGTGTCCCAACGGCTAGTAGACATCGTTTACGGCGTGGACTACCAGGGTATCTAATCCTGTTTGCTCCCCACGCTTTCGCACCTCAGTGTCAGTATCAGACCAGGTAGTCGCCTTCGCCACTGGTGTTCCTTCCTATATCTACGCATTTCACCGCTACACAGGAAATTCCACTACCCTCTTCTGTACTCTAGTTATCCAGTATCAGGTGCAGTTCC
+
FGGGGFGGGFGGGGGGFGGGGGGGGGEGGGGGGGGGGGGGGGGGGGGGGGGGGGGGGGGGGGGGGGGGGGGGFDGGGGGGGGCDGGGGGGFGFGGGGGEFGGGGGGGGCGGGGGGGGGFFEFGFGGGGGGGGFEFE@EGGGGGGGGGGGFGGGGGGDFFGGGGGGGGGGGGGGGGGG4DF>DCEGGGG96=DGEFEFFFGFG=FFFFGC5><CFFFGF>@BBDFDG6*8?F*/9AAB>?:<54:<AFA4<DAAD>6:AF<AFFBDF)6.:29736<66<<
@M02352:288:000000000-CKWC8:1:1101:10228:11321 2:N:0:TACGCTGC+AAGGAGTA
CAGTCTTGCGACCGTACTCCCCAGGTGGGATACTTATCACTTTCGCTTAGTCACTGAGTCGAAACCCAACAACTAGTATCCATCGTTTACGGCGTGGACTACCAGGGTATCTAATCCTGTTCGCTCCCCACGCTTTCGTCCATGAGCGTCAGTATATACGTTGTAGACTGCCTTCGCAATCGGTATTCTAAGTAATATCTATGCATTTCACCGCTACACTACTCATTCTATCTACTTCCGTATTACTCAAGTCAACCAGTCTCAAACGCAATTCCATCGTT
+
AEEFGGGGGGEGGGGGGGGGGGGEGCFFG8FFDGGGFC<FGGGAFGGD4FCFFGFGCFFGGC<FFE:CFG?FC=CG<<FFFGGGD4BF<<=:7BCGGGGG8EFGGD7EFGGFCDFGA=<EEEFCF>FDG@C:FBB:3+D>C>8,,8=0@E6CGG:EF;FCE,@C>AFFC,3D97;*977*/311*=,9B=;+=?8C?:+++48C4888FF+*1>0)?AD;(;4)+;37?C718765;)/8)(((---528)6))67(8).))-.).)4(-(-))*)/)(-(
@M02352:288:000000000-CKWC8:1:1101:22557:11323 2:N:0:TACGCTGC+AAGGAGTA
CAATCTTGCGATCGTACTCCCCAGGTGAGACACTTATCACTTTCGCTTCGTCACTTAGCTAATGCCAAACAACTAGTGTCCATCGTTTACGGCGTGGACTACCAGGGTATCTAATCCTGTTCGCTCCCCACGCTTTCGTCCATGAGCGTCAGTACATACGTAGTAGACTGCCTTCGCAATCGGTATTCTGTGTAATATCTATGCATTTCACCGCTACACTACACATTCTATCTACTTCCATATGACTCAAGTCACCCAGTATCCAAGGCAGTTCCATAGTT
+
D<FCC9EFCGED@FGFCFFGGEG:FFFG<CFCGGGGGGGFG9EFEF@D,C@@FCFGFGDFEFGGGGCAFFFEG@FCE<EFCFCBEFFGGAF,>FFGGGB@FGGGGC@FE8FGGFGGF,,9>A:FCF7DEGGC::FGFADE+3:EEFDCEEGGEFDC:DGGB,3@;FCGGFGGFGC5*;359FCEG5CDD@DGGEFF*499:@FG488:@7B*:A>DGADEEA;;F<777@7:C=EEFFE<E3)57;64@@@)15)223@?FFF)6?4::704A9@4*6)6:
@M02352:288:000000000-CKWC8:1:1101:14918:11336 2:N:0:TACGCTGC+AAGGAGTA
TAATCTTGCGACCGTACTCCCCAGGCGGAATGCTTAATCCGTTAGGTGTGACACCAACAAGCATGCTTGCTGACGTCTGGCATTCATCGTTTACGGTGTGGACTACCAGGGTATCTAATCCTGTTTGCTCCCCACACTTTCGCACCTCAGCGTCAGTATCGAGCCAGTGAGCCGCCTTCGCCACTGGTGTTCCTCCGAATATCTACGAATTTCACCTCTACCCTCGGAATTCCACTCACCTCTCTCGAACTCCAGACCAGGAGTTTAAAAGGATGTTCCAG
+
EGGGGGGGGGGGGGGGGGGGGGGGGGGGGGGGGGGGGFGGGGGGGGGGGGGGGGGGGGGGGGGGGGGGGGGGGGGGGGGGGEFGGGGGGGGGGGGGFGGGGFGGGFGCEDFFGGGGGDGGGGGGEGFGGGGGG8FGGGGGGGGEEC88DCCEEGGGAFGFECC8CBFG9FGGGGGDGGGFFGGGGGGF6EGGGEFFFB>GFGFGFF>DGFFFGACFCF@<)+//:CDGFFFFF444:<F?)4)44<?D7<(.)..*((7:??B(4<))-642()0.7)694
@M02352:288:000000000-CKWC8:1:1101:26106:11348 2:N:0:TACGCTGC+AAGGAGTA
TAATCTTGCGACCGTACTCCCCAGGCGGTCTACTTAACGCGTTAGCTCCGCAAGCCACGGCTCAAGGCCACAACCTCCAAGTAGACATCGTTTACGGCGTGGACTACCAGGGTATCTAATCCTGTTTGCTCCCCACGCTTTCGCATCTGAGTGTCAGTATCTGTCCAGGGGGCCGCCTTCGCCACTGGTATTCCTTCAGATCTCTACGCATTTCACCGCTACACCTGAAATTCTACCCCACTCTACAGTACTCTAGCCCGCCAGTTTCAAATGCAGTTCC
+
GGGGGGGGGGGGGGGFFGFGGGGGGGDGFGGFGGGFGGGEGEGGGGFFFG,FFFGGFGEEGEGGGGGGGFGGGGGGG=A=FFGGCFFDDCDFFGGGGGGGGGGGGGGFGGGGGFFFGGGGGGGGGGGGGGGFGGGGC68CGGGGEGEGFG7CFF;,,2@FFCFGFGGFGGGGGE<DGGGFFDCEDFGGGGGCF?6<E@@:@FF7)9@*75<DGFF=F3919B8@F44C0/9*/9<BA?B(4<<>>F2:6>9:9<<*<7F;;17186<<4).-466-@4>>
@M02352:288:000000000-CKWC8:1:1101:26125:11353 2:N:0:TACGCTGC+AAGGAGTA
TAATCTTGCGACCGTACTCCCCAGGCGGTCTACTTAACGCGTTAGCTCCGAAAGCCACGGCTCAAGACCACAACCTCCAAGTAGACATCGTTTACGGCGTGGACTACCAGGGTATCTAATCCTGTTTGCTCCCCACGCTTTCGCATCTGAGTGTCAGTATCTGTCCAGGGGGCCGCCTTCGCCACTGGTATTCCTTCAGATCTCTACGCATTTCACCGCTACACCTGAAATTCTACCCCCCTCTACAGTACTTTAGCCCGCCAGTTTCAAATTACTTTCC
+
9@FGFCGGFGGGEECEGDGGGGGGGFGGFGCFFGGGFFGGCGGGGGGGGG@:EFFGGGGCFGGGGG,C88BFGGGGGGF,FGGGGGGGGGGCGGGGGEFFGGDFAFFFDGGGGFGGGGGGGCAGDFGFGGGF7FFGGGGGGGGG8*5CAFAFDGGGGGCGGGGGGEC8EDC*::9):85AFDCCDGG=+9+:C?CFF4+3999::7@F:*55C*.7:>114@,77<>F)=?=*74)6((233<0)..4:4<:2<)*.58201023644)42))5F)149A
@M02352:288:000000000-CKWC8:1:1101:25777:11356 2:N:0:TACGCTGC+AAGGAGTA
TAATCTTGCGACCGTACTCCCCAGGCGGCATACTTAACGCGTTAGCTCCGAAAGCCACGGCTCAAGGCCACAACCTCCAAGTAGACATCGTTTACGGCGTGGACTAACAGGGTATCTAATCCTGTTTGCTCCCCACGCTTTCGCATCTGAGTGTCAGTGTCTGTCCAGGGGGCCGCCTTCGCCACTGGTATTCCTTCCGATCTCTACCCATTTCACCGCTACACCTGAAATTCCACCCCCCTCTACAGTCCTCTAGTTCCCCAGTTTCCAATGCCGTTCC
+
FG@FGGGGGGGGDGGFFGGGGGGCFD7C++8:FFFGGFGGGGGCCFGGGG+BF7FFGGGGEGCCCFCFGGGEGGE,=<,<EFEGGGFGF@EGGFAFCC+3@FFD9<,DF9CCDF@B3@<D9=DFGGGFFD=:FGF@E+*63<;CE7E>E,5:D:DEEC9D;CGFGGCGGGEGGG3CD5CA):EED7EFC?FFGF7>90.*))02)/**1<@77/)9F31((02:<*(9376@7*.61,44>1:7)-))).)).).*.6@)4,(1:<9:)))-8()(0(.4
@M02352:288:000000000-CKWC8:1:1101:16693:11366 2:N:0:TACGCTGC+AAGGAGTA
CACTCTTGCGAGCATACTACTCAGGCGGATCGTTTAATGCGTTAGCTGTGCCACTGATTAATTCCAGCGGCTAACGATCAGCGTTTACGGCGTGGACTACCAGGGTATCTAATCCTGTTTGCTACCCACGCTTTCGTCTCTGAGTGTCAGTATATACGTAGTAGACTGCCTTCGCAATCGGTATTCTAAGTAATATCTATGCATTTCACCGCTACACTACTTATTCTATCTACTTCCGTATAACTCAAGTCAACCAGTATCAAAGGCAGTTCCATCGTTGG
+
GGGGGGGGGGGGGGGGGGGGGGGGGGGGGGGGGGGGGGGGGGGGGGGGGFGGGGGGGGGGGGGGGGGGGGGGGGGGGGGGGGGGGGFGGGGGGGGGGGGFFGGGGGGGGGGGGGGGGGGGGGGGGFFFGEGGGGGGGGGGGGGGGGGGGGGGGGGGGFFFCFGGGGGFGGFFFCDDDGGFFGGGGGGGGGGGGEFFFFFGFFFFCFFFGGFGGFFFGCFFEF?FGGFFE=:ACC?E@0=;@FECE2<B?D<99>FFBF=<9BA49<<F::<AFA7:5<:1(
@M02352:288:000000000-CKWC8:1:1101:27648:11401 2:N:0:TACGCTGC+AAGGAGTA
CATTCTTGCGAACGTACTCCCCAGGTGGGTTACTTATCACTTTCGCTTGGCCACTTAATACTCAATTGCATCAAACAGCTAGTAACCATCGTTTACGGCGTGGACTACCAGGGTATCTAATCCTGTTCGCTACCCACGCTTTCGTCCATCAGCGTCAATATATTGTTAGTGATCTGCCTTCGCAATTGGTATTCTATGTAATATCTAAGCATTTCACCGCTACACTACATATTCTAACCACTTCACAATAATTCAAGACTAACAGTATCAATGGCAGTGC
+
GFGFEGGDFGGGGGGGGGGGGEGGGGGFGGGGGGGGGGAFGGGGGGDFECFFGGFGGGGCFEFGGFG?ACFG<EFGGGFGGGEGFGGEFG@FA<FGGC+@FDEGGGGGGGGGGGGFFFGFGGAEGGGCGGGGGGF,CEGGCDDCEEEDGG==8@EGGBFFGGGCFFGGCAFACFCCFFFFFGGCDEE6DGFGGFF<AAFCFGFG<FFC+,;>CA?+B4@F952=FGFG@FA=FFCECE7=@@FF?EF<=AEEC)9:C35>A?0?2<AAFB)<9(74).5<
@M02352:288:000000000-CKWC8:1:1101:12310:11421 2:N:0:TACGCTGC+AAGGAGTA
CATTCTTGCGAACGTACTCCCCAGGTGGGATACTTATCACTTTCGCTTAGCCACTCAAACCGAAGTTCGAACAGCTAGTATCCATCGTTTACGGCGTGGACTACCGGGGTATCTAATCCCGTTCGCTCCCCACGCTTTCGTCCATCAGCGTCAATATATTGTTAGTGATCTGCCTTCGCAATTGGTATTCTATGTAATATCTATGCATTTCACCGCTACACTACATATTCTAACCACTTCATAATAATTCAAGCCAACCAGTATCAAAGGCAATTTTACAA
+
FGGFGGGGGGGGGGGGGGGGFGGGGGGGGFGGGGFGGEEGGGGGGGGG7FGGGGGGGGGGGGGGGFFFGGGGGGGGGGGGGG9FGGGGGGGGGGGGGGGGFGGGGGGGGGGGGGFEFFAFCEGGGG@FGFEFF@FGGGFGFEGGGGGGGGGEG*,:EFGGFGGGGGG9CFFDFGGGGGGFBGGGFFGGGGGCFFFFCFFGFFCGCA+;FGFG=F;DGB(;(+4)9C?777A7@6;3=@344<)649)66<4<9),<:B:6(64))))66811(.*.6)-))
@M02352:288:000000000-CKWC8:1:1101:15339:11425 2:N:0:TACGCTGC+AAGGAGTA
CAGTCTTGCGACCGTACTCCCCAGGTGGGATACTTATCACTTTCGCTTAGTCACTGAATATAAATCCAACAACTAGTATCCATCGTTTACGGCGTGGACTACCAGGGTATCTAATCCTGTTCGCTCCCCACGCTTTCGTCCATGAGCGTCAGTATATACGTAGTAGACTGCCTTCGCAATCGGTATTCTAAGTAATCTCTATGCATTTCACCGCTACACTACTTATTCTATCTACTTCCGTATAACTCAAGTCAACCAGTATCAAAGGCAGTTCCATAGTT
+
GGGGGGGGGGGGGGGGGGGGGGGGFGFFGGGGGGGGGGGGGGGGGGGGGGGGGGGGGGGGGGGGGGGGGGGGGGGGGGGGGGGGGGGGGGGGGGGGGGGGGGGGGG@FGGGGFGGGGGGGGGGGGGGGGGGGGGGFFGGGGEGCFGGGGGGGGCFEFGGGGGGGGGGGGGGGGGGGGGDBFCCEGGEGGFFFFF9AEBFGFGFF@CFGGGFGGFB4=A@F;A<FGGFGFAFFF+.9CE@<E134)7;AEFFFF?CFF?@BBAFFDFFF?0(:AFF27<>>A
@M02352:288:000000000-CKWC8:1:1101:16841:11431 2:N:0:TACGCTGC+AAGGAGTA
TAACCTTGCGGCCGTACTCCCCAGGCGGTCTACTTAATGCGTTAGCTTTGAAAAACAGAACCGAGGCTCCGAGCTTCTAGTAGACATCGTTTACGGCGTGGACTACCAGGGTATCTAATCCTGTTTGCTCCCCACGCTTTCGTACATGAGCGTCAGTGTTGACCCAGGTGGCTGCCTTCGCCATCGGTATTCCTTCAGATCTCTACGCATTTCACCGCTACACCTGAAATTCTACCACCCTCTATCACACTCTAGTTTGCCAGTTCGGAATGCAGTTCCC
+
GGGGGFGGGGGGGGGGGGGGGGGGGGGGCFGGGGGGFGGGGGGGGGGGGGGGGGGGGGGGGGGEFBGEGGGGGGGGGGGGGGGGG9DFGFGGGGGGGGGGGGGGGGGEFGGGGGGFDGGGGGGGGGGGGGGGGGGGGCEFGGGGGECCF@FEGGEGC@FFCGGGGGGGGECFFDDFFGGFDC*>C7CCCGGGGEFF86FFF::7<FFGCEFCGF<BED>>F*8?GG?*4B97BFBF:??FFFBA<A<A7:8446<8AA*4<25:>>2,30().47<FB<<
@M02352:288:000000000-CKWC8:1:1101:20155:11433 2:N:0:TACGCTGC+AAGGAGTA
CAGTCTTGCGACCGTACTCCCCAGGTGGGATACTTATCACTTTCGCTTAGTCACTGAGAATTAACCCAACAACTAGTATCCATCGTTTACGGCGTGGACTACCAGGGTATCTAATCCTGTTCGCTCCCCACGCTTTCGTCCATCAGCGTCAATATAGAGTTAGTGATCTGCCTTCGCAATCGGTATTCTGTGTAATATCTATGCATTTCACCGCTACACTACACATTCTAACCACTGCACTCTAATTCAAGACTAACAGTTTCAATGGCAGTTCTACAGTT
+
GGGGGGGGGGGGGGGGGGGGGGGGGGGGGGGGGGGGGGGGGGGGGGGGGGGGGGGGGGGGGGGGGGGGGGGFGGGGGGGGGGGGGGGGGGGGGGGGGEGGGGGGGGGGGGGGGGGGGFFFGGGGGGGGGGGGGEEGGGGGGGGGGGGGGGGEGGGGGGGGGGGGGGGGGGGGGGGGGDGDFGGEFGGFFGGGGFFEAFFGFGFGEFCCFGFCD>>DGF@C@FFFGGFG?FFFFA@;;EE(46AEEEFFFEFF@BF677?:4:ABFBFB?FBBA>FAF<?BB
@M02352:288:000000000-CKWC8:1:1101:19712:11460 2:N:0:TACGCTGC+AAGGAGTA
CATTCTTGCGAACGTACTCCCCAGGTGGGATACTTATCACTTTCGCTTAGCCACCCAGTATTGCTACCGGACAGCTAGTATCCATCGTTTACGGCGTGGACTACCAGGGTATCTAATCCTGTTCGCTTCCCACGCTTTCGTCCATGAGCGTCAGTATATACGTAGTAGACTGCCTTCGCAATCGGTATTCTAAGTAATATCTATGCATTTCACTCCTACACTAACTATTCTATCTACTTCCGTATAACTCAAGTCAACCAGTATCAATAGCCGTTCCCTAT
+
GF<C@FFGGGDEEGGFGGFGGGGGGGGGGGGFFGGGFFCFGGGGGGGGGGFGGGGGGGGGGGAFEFGFFFGGGDGGGG,@CCEGGGDFGFFF7CC:FGGGGGG,FFEGCE@,9CFF;BE;=FE?F7F++86FF3:F>DFE8@C@D,,+5C+:CEGGAEA@FGCC>C;E,;A63@DGGGGBBCF*7?58CC7+=?FE<FF48=F@@FFFFG=CC+*.+27=36;)*;);CFA+;@).6?E3@0@FD8E6))/48-:?ADF:(.)).62))..)((0(.))),
@M02352:288:000000000-CKWC8:1:1101:27466:11476 2:N:0:TACGCTGC+AAGGAGTA
TAATCTTGCGACCGTACTTCCCAGGCGGAGTACTTAATGCGTTAGCTGCGCCACTGAAGGAGTCAATACCCCCAATAGCTAGTACTCATCGTTTACGGCGTGGACTACCAGGGTATCTAATCCTGTTTGCTCCCCACGCTTTCGCATCTGAGTGTCAGTGTCTGTCCAGGGGGCCGCCTTCGCCACTGGTATTCCTTCAGATCTCTACGCATTTCACCGCTACACCTGAAATTCTACCCCCCTCTACAGCACTCTAGTTCACCAGTTTCAAATGCAGTTC
+
GGF<EFGGFEGGGGGFEGCGGGGFGGDGG@FGGGGGEEDFGGGGGGGGGGGEEGGGGGGFGGGGGGGGGGFGGGGGCFGGCDFFFEFFGFGGGGGGGGGGGGGGGGGG8EGE:FF@,DGGGGADGGGFFFGGGGC=EGGGCGFGGGD6EFFGGGGGGC;C;3EFFFFF:,B*>CCDGCDFFGE=CGFCFF?DCEFEEFFCFGF7?6+;CE:<DF>=A?BBB)2=C5?D??*===AADA6BF09BFFFA?B0042A?<BFF><-.44<)4<)6446)9>22
@M02352:288:000000000-CKWC8:1:1101:17927:11478 2:N:0:TACGCTGC+AAGGAGTA
CATTCTTGCGAACGTACTCCCCAGGTGGTTTACTTATCGCTTTCGCTTAGGCACTGAGTCCGAAAACCCAACACCGAGTAAACATCGTTTACGGCGTGGACTACCAGGGTATCTAATCCTGTTCGCTCCCCACGCTTTCGTCCATCAGCGTCAATATAGAGTTAGTGATCTGCCTTCGCAATCGGTATTCTGTGTAATATCTATGCATTTCACCGCTACACTACACATTCTAACCACTGCACTCTAATTCCAGACTAACAGTTTCAATGGCAGTTCTACAG
+
FCGFGGGGGFEGGGGGGGFGGGGGGGGGFGGGGGGGGGGGGGGGEGGGGGGGGGGGGGFFGGGGGGGGGGF7FGGGGGGGGGGGGGGGGGGGGCEGGGGGFGFFGGGEGGGGGGGGGGGGGGGDGGGGGFGGGGGGGGGGGGGGGFGGCEGGGGGGFCCCGGGGGGFGGGGGGGFGG4CEFGGG<EFGFGDFGE@CECAFACFGFFFGGGFFGA038>@FDFFFGGFGFFFF=A;@;@FFF:4?FF>BA4)6424?<BF0<AFF<FBA<B:?<76-9<44.
@M02352:288:000000000-CKWC8:1:1101:17092:11482 2:N:0:TACGCTGC+AAGGAGTA
TAATCTTGCGACCGTACTCCCCAGGTGGGTCACTTATCACTTTCGCTTAGCCACTCAAACCGAAGTTCGAACAGCTAGTGACCATCGTTTACGGCGTGGACTACCAGGGTATCTAATCCTGTTCGCTCCCCACGCTTTCGTCCATCAGTGTCAGTATATTATTAGTGATCTGCCTTCGCAATTGGTATTCTATGTAATATCTATGCATTTAACCGCTACACTACATATTCTAACCACTTCATACTAACTCACGACAACCAGTATCACAGACAATTTTACCG
+
EF<@6FFGGE++CFGGGGGGGGGGGGGG:@E,CFGGFF@FGGGGGGGC:<FGGG?GGC<FF:+>@FGEFFEFEGCEGFCAFCFFGG@FGFD?=+==FEC@FGGGFF<CFF<BEFGCFF,C9ABAFCGGCCC,C+F73=F6FCC8EFF+ECEFFCGCA,@E=B,5;@=,@,EBCGGGG*;95DF6*=7>C7F9CAF498@86CFG<BFC:1+4:8(88.23,1(0*3<7);1;7=;3;@E))1/)9?C;.;<3(,(8,3;<04444.))6(,0(494@))-,
@M02352:288:000000000-CKWC8:1:1101:3423:11493 2:N:0:TACGCTGC+AAGGAGTA
CATTCTTGCGAACGTACTCCCCAGGTGGGTTACTTATCACTTTCGCTGGGCCACTCAGGCATCAATCTGCGCGAACAGCGAGTAACCATCGTCTACGGAGTGGACTACCAGGGTGACTAATCCTGTTAGCTACCCACGCTTTTGGTCCTCAGCGTCAATGAACTGTTGGTGATCTGGCCTCGCAATAGGTGTTCTATATAATATCCAAGCATTTCACCGCTAAACCACATATCCCAACCAGTTCACAGTCAATCAAGACACCCAGTACAAATGGCAGTGC
+
<,6,,;C<9FEEECFG,CFFG,C7CF@<@F78CFGG9EECFF,,B,B,+,,DFFE,9,6C8<EFFFCACC++687+C,C+@@@FFGCC,B::,,:,+?+@BE7E,,E?F<FC7A++88E:,>,CAFF9@F,FG8,,>+@C+6,73,,52,,4@C86@7FGCB99,73,,6*7E5+=+**3/*::D5CEA@FCD<B5/+48+=++*+4?>*2:+396>;093),17*/:;8++++///1(-(..)..6<>2)))-4777)4((-4(54))6,)).01),(6
@M02352:288:000000000-CKWC8:1:1101:12832:11504 2:N:0:TACGCTGC+AAGGAGTA
CAATCTTGCGATCGTACTCCCCAGGTGGGACACTTATCACTTTCGCTTCGTCACTTAGCTAATGCCAAACAACTAGTGTCCATCGTTTACGGCGTGGACTACCAGGGTATCTAATCCTGTTCGCTCCCCACGCTTTCGTCCATGAGCGTCAGTACATACGTAGTAGACTGCCTTCGCAATCGGTATTCTGTGTAATATCTATGCATTTCACCGCTACACTACACATTCTATCTACTTCCATATGACTCAAGTCAACCAGTATCAAAGGCAGTTCCATAGTT
+
GFGGGGGGGGG@FGEFFGGGGGGGGGFFGGGGGGGGGGGGGGGGGGGG7FGGGGGGGGGGGGGGGGGGGGDGGGGGGGGGGGGFGGGGCF7=FCFEGGGGGGGG,C7B=FFEGGGGFGGGGGGGGGGGGCE7CEEGGGEGG6DFEFGGGGGGFF7;FGFGGE8BFFCFFDGFGGGGGGGDFDEGGGGGGGGGG?AAEFFGAG887CF>CFFGDF@AEFFFEFFFFGFFFFFFFFFFC?A9C.???<?CE(;?C6<=@:4.:<ABD<<?<((.)-74=))66
@M02352:288:000000000-CKWC8:1:1101:12738:11504 2:N:0:TACGCTGC+AAGGAGTA
TAATCTTGCGACCGTACTCCCCAGGCGGTCTACTTAACGCGTTAGCTCCGAAAGCCACGGCTCAAGGCCACAACCTCCAAGTAGACATCGTTTACGGCGTGGACTACCAGGGTATCTAATCCTGTTTGCTCCCCACGCTTTCGCATCTGAGTGTCAGTGTCTGTCCAGGGGGCCGCCTTCGCCACTGGTATTCCTTCAGATCTCTACGCATTTCACCGCTACACCTGAAATTCTACCCCCCTCTACAGCACTCTAGTTCACCAGTTTCAAATGCAGTTCC
+
FFFGGGGGGDGGGGGGGGGGGGGGGGGGFGGFGGGGGGGGGGGGGGGGGGGDGGGGGGGGGDGGGGGGGGGFGGGDGGGGGGFGGGGGGDGGGGGGEFGGCFFGGGGGGGGGGGGGGGGGGGGGGGGFGGGGGGCGGGGGGGGGGGCFGAEGGFGGGGGGGFGGFGG,B:EGGG:DGGGF>GGGGGGGGEGGFEFFFFFGFGFGBFFGG=DGGFFFGFF>BF7FGGFF:F7F?FDFA:?6>BF?2<4:D??>BFB*64=A<><?BAFB<4:9AD4)1::<
@M02352:288:000000000-CKWC8:1:1101:10506:11516 2:N:0:TACGCTGC+AAGGAGTA
CAGTCTTGCGACCGTACTCCCCAGGTGGGATACTTATCACTTTCGCTTAGTCACTGAGCTAATGCCCAACAACTAGTATCCATCGTTTACGGCGTGGACTACCACGGTATCTAATTCTGTTCGCTCTCCACGCTTTCGTCCATGAGCGTCAGTATATACGTAGTAGACTGCCTTCGCAATCGGTATTCTAGTTATTCTCTATGCATTTCACCGCTACACTCCTCATTCTATCTACTTCCGTATAACTCAAGTCAACCAGTATCAAAGTCAATTCCTTAGTT
+
GGCE,CFGG@@@@FFGGGGGGGEGGGGGGGGFGGGGCF,EGGGGGGGG7FFGCGGCG,CEEGGDCFBEGBFGCD,C<EFCEF,,6B<F=A,:+4FC+4:B,B,A,+@?9B5C<,,,CE9FF;7++,+,@,>8FCCFG8@8E=C,,83CEGEDEEA;F@9@F,3>,,,,7,6>,@2*@**@**19DGF,>,,25*+:8AFF+B+0*48=+18:*855:63)(=7)2;6:C6111;><)..(6=@EECCEE(7<65668().64<9A>A6<)).52@)82)).
@M02352:288:000000000-CKWC8:1:1101:28352:11526 2:N:0:TACGCTGC+AAGGAGTA
TAATCTTGCGACCGTACTCCCCAGGCGGTCTACTTAACGCGTTAGCTCCGAAAGCCACGGCTCAAGGCCACAACCTCCAAGTAGACATCGTTTACGGCGTGGACTACCAGGGTATCTAATCCTGTTTGCTCCCCACGCTTTCGCATCTGAGTGTCAGTGTCTGTCCAGGGGGCCGCCTTCGCCACTGGTATTCCTTCAGATCTCTACGCATTTCACCGCTACCCCTGAAATTCTACCCCCCTCTACAGCACTCTAGTTCACCAGTTTCAAATGCAGTTCC
+
GDGGGGGGGGGGGGGGGGGGGGGGGGECCGGGGGGGGGGGGGGGFCFFFGGEEGGFFGEGGGGGGDGGGGGGGGGFFGGGGGGCEGGGGGGGGGGDGGGGDEEGGGGG8FCEGGGGGGGGGGGGGGGGFGGFGG7FEEEGGGG*:C;FGGFFGGFDFG,@CFFGFF9FGEDCCCCDCGGFFGGGGFGFG9EGGEA)7/8FFGFD<??CD7)7CF9@FFF99D(5>D6F:B*98B<B430;FBF?8AAF?77)5940<99248284<)<>A):<>72=4<A
@M02352:288:000000000-CKWC8:1:1101:4658:11550 2:N:0:TACGCTGC+AAGGAGTA
CAATCTTGCGATCGTACTCCCCAGGTTGGATACTTATCACTTTCGCTTAGTCACTTAGCTAATGCCAAACAACTAGTATCCATCGTTTACGGCGTGGACTACCAGGGTATCTAATCCTGTTCGCTCCCCACCCTTTCGTCCCTGAGCGTCAGTACATACGTAGTAGACTGCCTTCGCAATCGCTATTCTGTGTACTCTCTATTCATTTCACCGCTACACCACACATTCTTTCTACTTCCGTATAACTCAAGTCAACAAGTATCAAAGGCAGTTACTTAGTT
+
GD@E,F<<<@:-::;-CFGGGGFG8C9@6,C,@CCGGGCFFFGEEC@F:6,C,CEDFFEEA<FFF,F,,CCDFFG,CC<FE,FFCG<F@5,,8:F>F,BFFG8=,@@EF,,<,:C9;E,AEC+=C4F=B>7+8+8,,+@EC+3,,,@??EE13@3:E;FGFGGCFG,73FFGG,:07<;5A7*@;EFCGAD9FFFF=9699+++2==7+,1:<B():/5(5A(:*;577++;A66CC?8240,.)7.)73).)7?A)/=7)64-.)6((.-())*)*)--.
@M02352:288:000000000-CKWC8:1:1101:16511:11602 2:N:0:TACGCTGC+AAGGAGTA
CAGTCTTGCGACCGTACTCCCCAGGTGGGATACTTATCACTTTCGCTTAGTCACTGAACCGAAGTCCAACAACTAGTATCCATCGTTTACGGCGTGGACTACCAGGGTATCTAATCCTGTTCGCTCCCCACGCTTTCGTCCATGAGCGTCAGTATATACGTAGTAGACTGCCTTCGCAATCGGTATTCTAAGTAATATCTATGCATTTCACCGCTACACTACTTATTCTATCTACTTCCGTATAACTCAAGTCAACCAGTATCAAAGGCAGTTCCATCGTT
+
GGGDFFGGGGDECFFFFGGGGGGGGGGGGFFFGGGFGGGGGGGGGGGGGGGGGGGFGGGGGDGGGGGGGGGGFGFFGGGGGGGGGGGGGGGGGGGGGGFFEGGGCFGFCFFEGGGGGGGFFFEEEDFGEGGGGDGGGGGGGGFGGDGGGEGGGGFGGFFGGGGGGFF;ECFGGGGGDGGFFGGEGGGGGGGCDFAC4+=CCGAFCFF7=C6?*5:>E=;4;AE;:CEGCFFFAF;CCEEF;(8:A9<AD>)464AF:?>>AD2244<?F038A9@2*6024
@M02352:288:000000000-CKWC8:1:1101:9568:11611 2:N:0:TACGCTGC+AAGGAGTA
TAATCTTGCGACCGTACTCCCCAGGCGGTCTACTTAACGCGTTAGCTCCGTCACCCACGGCTCAAGTCCCCAACCTCCAAGTAGCCATCGTTTCCGGCGTGGCCTACCAGGGTATCAAATCCTTTTTCCTCCCCACGCTTTCGCATCTGGGTGTCAGTTTCTGTCCATGGGGCCCCCTTCTCCCCTGTTATTCCTTCAGATCCCTCCGCATTCCACCGTTCCCCCTGAATTCCTCCCCCCCTCTACAGCACTATAGTTCACCAGTTTCAAATGCAGTCCC
+
GFGGGGGGGGGGGGGGG@FGGGGGGGGG@:C,EFGGG,,@@FGGB<F9,B,:B,C=F:C+@@C,C,,,C,CCCEF,E<DFF?5,,9,,48BF755C>C++>>+3,6D>8FE+6>,;,63,C@,,CF,33;>FG7,@+;@CC,**3*3+5,,4*422,5,26;;BE7,,2,;*:*)2/768*2<***=0++<:C57))*2++***/0))9*:<*9)9*)(((.))1>?*39@*94)(2(2196?7<AB))(.))..*-.9<4),,.64<)62:).*)9(5)
@M02352:288:000000000-CKWC8:1:1101:10972:11627 2:N:0:TACGCTGC+AAGGAGTA
CAATCTTGCGATCGTACTCCCCAGGTGGGACACTTATCACTTTCGCTTAGTCACTTAGCTAATGCCAAACAACTAGTGTCCATCGTTTACGGCGTGGACTACCAGGGTATCTAATCCTGTTCGCTCCCCACGCTTTCGTCCATGAGCGTCAGTACATACGTAGTAGACTGCCTTCGCAATCGGTATTCTGTGTAATATCTATGCATTTCACCGCTACACTACACATTCTATCTACTTCCATATGACTCAAGTCAACCAGTATCAAAGGCAGTTCCATAGTT
+
GFGGGGGGGGGGGGGGGGGGGGGGGGGGDGGGGGGGGGGGGGGGDGGGGGGGGGGGGGGGGGGGGGGGGFFGGGGGGGGGGGGGGGGGGGDGGGGGGGGGGGGGGDGGGGCGGGFGGGGGGGEGGGGGGFEGGGGGGGGGGGGGFGGGGGGEGGGEGFGGGGGGGFGGGGGGGGGGGC>?FGGGGGGGGGGGFFFEEFFF6:BF6BFGGGFCDEBFGFFFFFEFGGC@<AFFFFCFFC33<)?CFF?EEEFC).6F@FF>)6<ADAABBB0:ADFD=94A<
@M02352:288:000000000-CKWC8:1:1101:16411:11648 2:N:0:TACGCTGC+AACGAGTA
CAGTCTTGCGACCGTACTCCCCAGGTGGGATACTTATCACTTTCGCTTAGTCACTGAGCTAATGCCCAACAACTAGTATCCATCGTTTACGGCGTGGACTACCAGGGTATCTAATCCTGTTCGCTCCCCACGCTTTCGTCCATGAGCGTCAGTATATACGTAGTAGACTGCCTTCGCAATCGGTATTCTAAGTAATCTCTATGCATTTCACCGCTACACTACTTATTCTATCTACTTCCGTATAACTCAAGTCAACCAGTATCAAAGGCAGTTCCATAGTT
+
GGGGGGGGGGEGGEGGGGGGGGGGGEFGGGGGGGGGGGGGGGGGGGGGGGGGGGGGGGGGGGGGGGGGGGGGGGGFGGGGGGGGGGGGGGCFEFGGGGGGGGFCCFGGGGGGGGGGGGFGGGGCFGGGGGGFGGGGGGGGGGGFGGGGEGGGGGGGGGGCFGGGGGFGGGGGGGGGGGGFFGEGDGGGGGGGGEFFECFFFGFGFFFGGFFFDEBEGA@E@AEFGGFG?FFAFFFFFFFDF@@.<CCFF0?DFA9FFF:<<4<BAD<047(8<A7<@>)<A
@M02352:288:000000000-CKWC8:1:1101:13882:11654 2:N:0:TACGCTGC+AAGGAGTA
CACCGTTGCCGGCATACTTCCCAGGCGGTACACTTACCGCGTTAGCTCCGGTAGTAAATTTAAAAACCCACCACCTAGTGTACATCGTTTACGGCGTGGACTACCAGGGTATCTAATCCTGTTCGCTCCCCACGCTTTCGCACCTCAGCGTCAGTTATTAGCTAGGAACTCGCCTTCGCCTCTGGTGTTCTTCCTGATATCTACGGATTTCACCCCTACACCAGGAATTCCAGTTCCCCCTCCATAACTCAAGACAAGTGGTTCATTATAATACACCGTAT
+
GGGGGGGGGGGGGEGGGGGGGGGGGGGGGGGFGGGGGGGGGGGGGGGGGGGGGGGGGGGGGGGGGGGGGGGGGGGGGGGGGGGGGGGGGGGGGGGGGGGGGGGGGGFEFGGGGGGGGGGGGGFFGGGGGFEFGGGGGGFGGGGGDFGGFEGGGGGGGGGGGGGFCGGGFEFGGGGGGGDEFGGGGGFFGFGGGFFFFFFGFG8FF>>DCFFGGFFFGFFF?FFF*C7C?FFB?FDB<<219??FB2<74.<:)<?FFBF22<6AABBA995924*559:0(
@M02352:288:000000000-CKWC8:1:1101:15562:11679 2:N:0:TACGCTGC+AAGGAGTA
CAGTCTTGCGACCGTACTCCCCAGGCGGAATGCTTAATCCGTTAGGTGTGACACCAAAGGGCAAGCCCCCTGACGTCTGGCATTCATCGTTTACGGTGTGGACTACCAGGGTATCTAATCCTGTTTGCTCCCCACACTTTCGTACCTCACCGTCAGTATCGAGCCAGTGAGCCGCCTTCGCCACTGGTGTTCCTCCAAATATCTACGAATTTCACCCCTACACTTGGAATTCCACTCACCTCTCTCTAACTCTAGACTGATGGTTTAGGCGGCAGTTCCAG
+
D<ECCFGCCFFFGGEGGGGGFGG@FGEFEGGCGGGGF@F<BGGEDDFGFGFFGGFC,:,6B,D,CDFG7FFD<FGFBE<8EEFGG,FFGG8FFFGGFGEEG9<CE<,,8:=BAFFF9,AFEEAFAFFGGGGGG<CFGGADBEFDFDEGG,@CDGE8DCGA:FEC*6@E?::6?5@C9CF>E?*=<C6ACCGGG?FB;/62;CCGFFF***)+++1;*)(,363ACG8<.17=8*4.::(37?<?<7)659-6AA)@4.)).48))4(54(4((,).6))-.
@M02352:288:000000000-CKWC8:1:1101:18728:11683 2:N:0:TACGCTGC+AAGGAGTA
TAACCTTGCGGCCGTACTCCCCAGGCGGTCTACTTAGTGCGTTAGCTGCGCCACTAAGACATCAAGTGTCCCAACGGTTAGTAGACATCGTTTACGGCGTGGCCTACAAGGGTTTTTAATCCGGTTTGCCCCCCACGCTTTCGCATCTCAGTGTCAGTTTGAGACCAGGTAGTCGCTTTGGCCACTGGTGTTTCTTCATATATCAACGCATTTCCCCCCACACCAGGAATTCCCACTACCTCCTTCTGTATCCAGATTATCAGTTAATGTGGCAGTTCCGT
+
FCG=EFGCEGEFEGGGGGGGGGGCGGEC6+@6FFFGEE<<FGGGG9AF8@+FFGE8F=<F,:CE<?FCCFF95,,,4,,4B<B<E?995:FG7<<?C++++@+<76F,5CC:3,3+8@8,E,++@FC7;,@FGDCF**:C@,*36>*+,5,,25,,25,,,7:>FC2,6C96<,))/9/*)280>+<*00C**)+.)+1+++++.+.*)*.9*/)9;)(((.(7*73F7)9*962(,5??<)8(.)).-))))))*).*)).)).-.))).)-()(1).(,
@M02352:288:000000000-CKWC8:1:1101:28483:11686 2:N:0:TACGCTGC+AAGGAGTA
CAATCTTGCGACCGTACTCCCCAGGCGGAATGCTTAACCCTTTAGGTGTGACACCCAAGGGCAAGCCCCCCGACGTATGGCACTTATCTTTTACGGTGTGGACTACCAGGGTATCTAATCCTTTTTGCTCCCCACACTTTTGTACTTCAGCGTCAGTATCGAGCGTGTGAGCCCCCTTCGCCACTTGTGTTCCTCCATATATCTACGAATTACACCTCCACACATGGATTTCCCTCCATCTCTCTCGCACTCTACACTGTTATTGTATGAGGCTTCTCCAG
+
,@AE@FGGGDFFFDFGGGFGGGGEG8FGC:,6CFEF,,,9,CFCC5C,AFCFGGF+FGE7,:F7D,:C6FC7F7744,4AAE,<,<,,,:,55,+:FG7=+,BC4A=5>:FGGGCED9A,,A,:7,+C,CDFG>C<3D<,,@:EC,=C:C,@4*35@@F9E*****>>FD;?D*2)2*0))*/*;++>@;CC7.6=;+;@A@+;<A8**2)+;67)*)((.9:)**,*./=*/*)(-().)6<28?1(40(.)-.*(-*-))).).)).).(((.,*.-).
@M02352:288:000000000-CKWC8:1:1101:16674:11705 2:N:0:TACGCTGC+AAGGAGTA
TAATCTTGCGACCGTACTCCCCAGGCGGTCTACTTAACGCGTTAGCTCCGAAAGCCACGGCTCAAGGCCACAACCTCCAAGTAGACATCGTTTACGGCGTGGACTACCAGGGTATCTAATCCTGTTTGCTCCCCACGCTTTCGCATCTGAGTGTCAGTACCTGTCCAGGGGGCCGCCTTCGCCACTGGTATTCCTTCAGATCTCTACGCATTTCACCGCTACACCTGAACTTCTACCCCACTCTACAGTACTCTAGTTCACCAGTTTCAAATGCAGTTCC
+
<BEECFGGGGCFEGGGGGGGGGGGGCEG@CFCFGGGFGGGDGGGGGGGGGDCE@FGGGGGGGGGGGGFGCF<FFE<A<FFGFGGF9??=BFGGG?E@FCCGGGGFGGGGCFGGG,;=CFBDGFGGGGGFCFGGGCFED>CGGGGGEGGCBCGFFFGGGGGF?FE6F;::EE>8?)C<5DF5DGGGGCFF79DFEFAF6?:4*126@=7C=55>*56C>96(7<FGG2C8)*0164)6.3,9B?24:>)66492<2=<A?BA<2:AA9)-)6)49F2922<
@M02352:288:000000000-CKWC8:1:1101:7052:11708 2:N:0:TACGCTGC+AAGGAGTA
TAATCTTGCGACCGTACTCCCCAGGCGGTCTACTTAACGCGTTAGCTCCGAAAGCCACGGCTCAAGGCCACAACCTCCAAGTAGACATCGTTTACGGCGTGGACTACCAGGGTATCTAATCCTGTTTGCTCCCCACGCTTTCGCATCTGAGTGTCAGTGTCTGTCCAGGGGGCCGCCTTCGCCACTGGTATTCCTTCAGATCTCTACGCATTTCACCGCTACACCTGAAATTCTACCCCCCTCTACAGCACTCTAGTTCACCAGTTTCAAATGCAGTTCCG
+
DGGGGGGGGGDGGGGFGGFGDGGGGGGGGGGGGGGGGGGGGGGGGGGGGGGGFGGFGGGGGGGGGGGGGGGGGGGGGGGFGGGGGGGGGGGGGG9FGGGGGGGGGGFGGGGGGGGGGGGGGGGGGGGGGGGGGGGGGGGGFGGGGEECGGGGGFGGGGCBFCGG9EGGGGGEGGGDGGGFFGGGGF?FGGGFFCFFFFFF?FFFB?FGDGF:DB)1AD>B>D?FGF:53?4@=FABA0309BF0)6<DBBF>?BF*6)769<??A<BF<<9<24=29AA<,
@M02352:288:000000000-CKWC8:1:1101:7056:11727 2:N:0:TACGCTGC+AAGGAGTA
TAATCTTGCGACCGTACTCCCCAGGCGGTCTACTTAACGCGTTAGCTCCGAAAGCCACGGCTCAAGGCCACAACCTCCAAGTAGACATCGTTTACGGCGTGGACTACCAGGGTATCTAATCCTGTTTGCTCCCCACGCTTTCGCATCTGAGTGTCAGTGTCTGTCCAGGGGGCCGCCTTCGCCACTGGTATTCCTTCAGATCTCTACGCATTTCACCGCTACACCTGAAATTCTACCCCCCTCTACAGCACTCTAGTTCACCAGTTTCAAATGCAGTTCCG
+
FFGGGGGGGGFGGGGGGGGGGGGGFGGGGGGFGGFGFGGGGGGGGGFGGGFEGGGGGGGGGGGGGGFGFFGFFDEFGDGGFGGGGGGGGGGGDGGGDCGGGGDFGFGGGGGGGGGFDCGGAFGGGGGGGGGGGGFGGEGGGGGDCCG>79DFFCEFFGGFGC@D9>FF6FEECGG:59DFFGGGGGGGE@FFGF=<977:@49:4FFGGG>DFFDFEB0((84599:FBF477F>BF:?>6><024:)4(3>BAA?9464<3>19ABFFA246<6AB494(
@M02352:288:000000000-CKWC8:1:1101:16795:11733 2:N:0:TACGCTGC+AAGGAGTA
TAATCTTGCGACCGTACTCCCCAGGCGGAATGCTTAATCCGTTAGGTGTGTCACCAACAAGCATGCTTGCTGACGACTGGCATTCATCGTTTACGGTGTGGACTACCAGGGTATCTAATCCTGTTTGCTCCCCACACTTTCGTACCTCAGCGTCAGTATCGAGCCAGTGAGCCGCCTTCGCCACTTGTGTTCCTCCAAATATATACGAATTTCACCTCTACACTTGGAATTCCACTCACCTCTCCCGAACTCAAGACTAGCAGTATTAGAGGCAGTTCCAG
+
BCEGGGGFDGGEGGGGGGGGGGGGGDGGEGGEFFGGFGFGDGGCGFG9FGFGGGGFGGF8CEGGCFGGEGFGGGECC@7FEFGGCE<AEFGGGFC==FCEEA8AEA=,BFFFAEFFAFFGGGGGGGCFEFCGG8=BE8DGGE@EFGAC?DFGGCEE=AF,+@8BCE7:E:CFG7CC9?G4:@?CF,45>;,::>A@=AACFG+19B57;FAG7@<A+=<37FFADD)2);961;>48(514,.,(.,3((,484)*.9F0<D).)64.)6)(((81*-:>)
@M02352:288:000000000-CKWC8:1:1101:10458:11737 2:N:0:TACGCTGC+AAGGAGTA
CATTCTTGCGAACGTACTCCCCAGGTGGGATACTTATCACTTTCGCTTGGCCGCCCAGGACTCAAGACCCCGGACAGCTAGTATCCATCGTTTACGGCGTGGACTACCAGGGTATCTAATCCTGTTCGCTCCCCACGCTTTCGTCCATCCGCGTCAGTATATGGTTAGTGAGCTGCCTTCGCAATCGGTGTTCTATGTACTATCTATGCATTTTACCGCTACACTACATATTCCGCCCCCTTCACCATAACTCAAGCCCGCCAGTATCCAAGGCCTTTCTA
+
GFGFFGGFFEBEFGGGGGGGGGGGDCFD7FC@FFGGG,,CFFFEEGGGG7CFEGGGGFGDF<FGGGGGGGGD+CEFGGGF,A<@FFFG,CDFG7FCFGGGCGGC<FFG=FCG8,3;@DFAFGA,FGF7+@DCEF8F7;A@CCEFEB>DF8*CEG>EEF,@;FCFGGGG>FFGGG8CF?B6)2/:DG5C;=CDGC6?);C+1+32111+:+;CF+.9?3909EBFC477497F7@76?9(-31(,8<<4)38)).5*.35,,2(-..4<4).)((),92>4)
@M02352:288:000000000-CKWC8:1:1101:27779:11737 2:N:0:TACGCTGC+AAGGAGTA
TAATCTTGCGACCGTACTCCCCAGGCGGAATGCTTAATCCGTTAGGTGTGTCACCAACAAGCATGCTTGCTGACGACTGGCATTCATCGTTTACGGCGTGGACTACCAGGGTATCTAATCCTGTTTGCTCCCCACGCTTTCGCACCTCAGCGTCAGTATCGAGCCAGTGAGCCGCCTTCGCCACTGGTGTTCCTCCGAATATCTACGAATTTCACCTCTACACTCGGAATTCCACTCACCTCTCTCGAACTCAAGATCATGAGTTTACAAGGCAGTTCCAG
+
GGDGGGGGGGGGDCFFGGGFFGGGGGEGGGGFGGG9CEFGGGGGEGGDGEGGGGGGGGGGGDFFGGGGGGGGGGEGGGGGGGGGGGGGCGGGG9FGGGCFEEGFFFFGFGGGGGDDFGG9BDFGGGGGGG8:FGGGGGCD9EGEGECFGEFGGGGGG=FAEGGDGGGGG?FGEGGGGCFFAGGGG7:>C:8;:?FFFB55F>FFFF)*;C8CFAAFG:874@?FGG:<(5?F?6622??6<3????82(,4.22,7246))-)6<A4225)(,,04=4)6.
@M02352:288:000000000-CKWC8:1:1101:10393:11746 2:N:0:TACGCTGC+AAGGAGTA
TAATCTTGCGACCGTACTCCCCAGGCGGAATGCTTAATCCGTTAGGTGTGACACCAACAAGCATGCTTGCTGACGTCTGGCATTCATCGTTTACGGTGTGGACTACCAGGGTATCTAATCCTGTTTGCTCCCCACGCTTTCGCACCTCAGCGTCAGTATCGAGCCAGTGAGCCGCCTTCGCCACTGGTGTTCCTCCGAATATCTACGAATTTCACCTCTACACTCGGAATTCCACTCACCTCCCTCGAACTCAAGATCAGGAGTTTACAAGGCAGTTCCAG
+
GAEFGGGGGEGGGGGGGGGGFGGEG?CFGDF8FFFEFFFFGGGGGGGGGGFGGGGGGGGGGGGGGGGGFGGGGGGGGGGGGGGGGGGGGCEGGGGEGGCFC<FFGGGGGGEFFGGEFFGEFGFEFGFGGGGGGGG7CCEF9CCEGCDDFFGGGGGCFEFF+DCGGGF8EC9EFEGGGGG>97CGG6F9,=E7C583>B>GFFC;?FFD:C>FF66A+;33C6(+;F;38FFFFFF)(4:?<<((.3;???1.4,,*,69?)(-,:4:4)5)4<<38BAA<.
@M02352:288:000000000-CKWC8:1:1101:13521:11758 2:N:0:TACGCTGC+AAGGAGTA
TAATCTTGCGACCGTACTCCCCAGGCGGTCTACTTAACGCGTTAGCTCCGAAAGCCACGGCTCAAGGCCACAACCTCCAAGTAGACATCGTTTACGGCGTGGACTACCAGGGTATCTAATCCTGTTTGCTCCCCACGCTTTCGCATCTGAGTGTCAGTGTCTGTCCAGGGGGCCGCCTTCGCCACTGGTATTCCTTCAGATCTCTACGCATTTCACCGCTACACCTGAAATTCTACCCCCCTCTACAGCACTCTAGTTCACCAGTTTCAAATGCCGTTCC
+
GFGGGGGGGGGGGDCFGGGGGGFGGF@FGGGCFGGGGGGGGGGGGGGGGGGGGGGGGGGEGEGGGGGGGFGFGDGDDGGGGGGDFFFGGGGGGGGGCEFGFGGGGGGGGDGGGGGGFGFFFGG9FFF@AFGGGGGGGD>ECFGEG8:DFCFGGG:CFGGGGGCF?FF:CCEECECGGCDFFDGGGDGGGGGGGEFF4=A?FC?FA??9)27DCFFF@)769E,5<<BG0**946)64(3(36:<<4).),8>?BA6AAFAA<<8AA449>44:<)(8:(4
@M02352:288:000000000-CKWC8:1:1101:9278:11768 2:N:0:TACGCTGC+AAGGAGTA
TAATCTTGCGACCGTACTCCCCAGGCGGAATGCTTAATCCGTTAGGTGTGACACCAACAAGCATGCTTGCTGACGTCTGGCATTCATCGTTTACGGTGTGGACTACCAGGGTATCTAATCCTGTTTGCTCCCCACACTTTCGCACCTCAGCGTCAGTATCGAGCCAGTGAGCCGCCTTCGCCACTGGTGTTCCTCCGAATATCTACGAATTTCACCTCTACACTCGGAATTCCACTCACCTCTCTCGAACTCAAGACCAGGAGTTTAAGAGGCAGTTCCAG
+
FGGGGGGGGGFFGGGGGGGGGGGGGGGGGGGGGGGGGGCFGGGGGDGGEECFGGCFFGGGGGGFEFF?,CCAFGDCF8=8EE<FG?A94BEF<5?C,ACD:ECFG<?=EFF4?FEF9;FFCE,EFGFGFGDGG=FGCFEFF8CEGECDG>8>CCC>CEFF7+@:C7D:FGGGGGGCDGDFEGCEFC,>FC*+4*=3@>:DFGFG5A>CCCF>FFEA+;3;CFD@FG<DFFFF?FB<?BFF<BFFB2(,4?:><:<6:?F00?::?FF)6)52((04B99<)
@M02352:288:000000000-CKWC8:1:1101:19654:11774 2:N:0:TACGCTGC+AAGGAGTA
CAATCTTGCGATCGTACTCCCCAGGTGGGTTACTTATCACTTTCGCTTAGCCACTCAGACCGAAGTCCAAACAGCTAGTAACCATCGTTTACGGCGTGGACTACCAGGGTATCTAATCCTGTTCGCTCCCCACGCTTTCGTCCCTCAGCGTCAGTATATAATTAGTGATCTGCCTTCGCAATCGGTATTCTATGTAATATCTATGCATTTCACCGCTACACTACATATTCTAACCACTTCATTATAACTCAAGTTATTCAGTATCAAAGGCAATTTTACAG
+
GFGGGGGGGGGGGGGGGGGGGGGGFGFFGGGEGGGGGGGGGAFGGGEGGGGFFFEGGGGGGGGGGGGGGGFFGGGGGGGGGGGGGFDGGGGGGGGGFGGGFFFGFFGDEGGGGGFFGG9;FFFFDGGGGGGGEGEGGGGGGGGCFGGFFGGGGGGGGCCECGGGGGGGGGGGGGGGG>DBEGGGGGDGGGGGGFFCEFFCFCFGFFFGGFAGGFFEGFFFFFFFGGFGFFFFFB3E?EE3)6<<53<477)8)64=>AFF>F9ADFFA9?:B?>F2@>><)
@M02352:288:000000000-CKWC8:1:1101:9883:11809 2:N:0:TACGCTGC+AAGGAGTA
CATTCTTGCGAACGTACTCCCCAGGTGGGTCACTTATCACTTTCGCTTAGCCACTCAAACCGAAGTTCGAACAGCTAGTGACCATCGTTTACGGCGTGGACTACCAGGGTATCTAATCCTGTTCGCTCCCCACGCTTTCGTCCATCAGTGTCAGTATATTATTAGTGATCTGCCTTCGCAATTGGTATTCTATGTAATATCTATGCATTTCACCGCTACACTACATATTCTAACCACTTCATAATAACTCAAGACAACCAGTATCAAAGGCAATTTTACCG
+
GGGGGGFGGGGGGGGGGGGGGGGGGGDFGGGGGGGGGGGGGGGGGGGGGGGGGGGGGGGGGGGDGGGGGGGGGGGGGGGGGGGGGGGGGGGGGGGEGGGGGGGGGGGGGGGGGGGGGGGGGGGFGGGGGGGGGGGGGGGGGGGGGGGGGGFGGGGGGCGGGGGGGGFGGGGGGGGGGGGFEGGGGGCGGGGGGFFFEFFFFGFGFFFGFGFGGF@FGFF<@FEFGGFGFFFFFF@EDFFFFFE?EC?=<AEE@EFFFFB?0<9<AFBFF:::<:FFFA>A(
@M02352:288:000000000-CKWC8:1:1101:6693:11856 2:N:0:TACGCTGC+AAGGAGTA
CATTCTTGCGAACGTACTCCCCAGGTGGGTTACTTATCACTTTCGCTTGGCCACTCAGTACTTAATCGTACCAAACAGCTAGTATCCATCGTTTACGGCGTGGACTACCAGGGTATCTAATCCTGTTTGCTCCCCACGCTTTCGCATCTGAGTGTCAGTGTCTGTCCAGGGGGCCGCCTTCGCCACTGGTATTCCTTCAGATCTCTACGCATTTCACCGCTACACCTGAAATTCTACCCCCCTCTACAGCACTCTAGTTCACCAGTTTCAAATGCAGTTC
+
GGGFDGGGGGCFGGGGGGGF@FFGGFFFGGGGGGGGGGEGGGGFDEGGFGGFGGFGFGGGGGGGGGGGGFGEFFGDFFGGEEF<@EGGGGGGGGGGGGDGGGG7FGGFGGGGGGGGFFFFGGEFGGGGFCFF<AECGGGGGGGGGCGGGGAFGGFGFGGGGGGGGG7FDGGGGG5DDDC?FGGGGCFGGGFGCC+94A=F6CFF?CCGGG:*CCCFDFF025@AGGFFF?B4=FA<DB?0;0;6(-6))5,8>54=).@AAA781A<2-.:-<<6<F446
@M02352:288:000000000-CKWC8:1:1101:26095:11859 2:N:0:TACGCTGC+AAGGAGTA
CATTCTTGCGAACGTACTCCCCAGGTGGGTTACTTATCACTTTCGCTTGGCCACTCAGTACTTAATCGTACCAAACAGCTAGTAACCATCGTTTACGGCGTGGACTACCAGGGTATCTAATCCTGTTCGCTACCCACGCTTTCGTTCATCAGCGTCAATATATTGTTAGTGATCTGCCTTCGCAATTGGTATTCTATGTAATATCTAAGCATTTCACCGCTACACTACATATTCTAACCACTTCACAATAATTCAAGACTAACAGTTTCAATGGCAGTT
+
GAGGFGGGDEFGGGFGGGGGGGFFGGGGGGGGGGGGGGGGGGGGGGGG?FGGGGGGGGGGGGFFGGGGGGGGGGGGGGGGGFGGAFGGGGGGGGGGGGGGGGGGGGGGGGGGDFGGGGGFGFEAFGGGGGGGGGFGGGGGGFGGGGGGGGGGGGGGGGG=BFGGFGGGGGGGGGGGGGGFFGGGGGGGGGGGGFFFFFFGFFF@ECF87FFGFCEFC;@BFFFFGGEF36;CFFFE<E(7?@EF?<C3=EFCEEFFFAAA@EB?BFB<<A>AAF4()4.
@M02352:288:000000000-CKWC8:1:1101:19458:11876 2:N:0:TACGCTGC+AAGGAGTA
CAGTCTTGCGACCGTACTCCCCAGGTGGGATACTTATCACTTTCGCTTAGTCACTGAGAATTAACCCAACAACTAGTATCCATCGTTTACGGCGTGGACTACCAGGGTATCTAATCCTGTTCGCTCCCCACGCTTTCGTCCATGAGCGTCAGTATATACGTAGTAGACTGCCTTCGCAATCGGTATTCTAAGTAATATCTAAGCATTTCACCGCTACACTACATATTCTAACCACTTCACAATAATTCAAGACTAACAGTATCAATGGCAGTGCCGGAGTT
+
GGGGGGGGGGGGGDGGGGGGGGGGGGFFGGGGGGGGGGGGGGGGGGGGGGGGGGGGGGGGGGGGGGGGGGGGGGGGGGGGGGGGGGGGGGGGGGGGGGGGGGGGGGEGGGGGGGGCDFGFGGGGGGGGGGGGGGGFGGGDGGGGGGGGDGGGGFGGGGGGGGCGGGFGGGGGGGFFGGD>6>EEGFGGGGGGGFFEFFFFFGFDEFA8:FFGGFBEGFFEEFFFGGFFFFFF467;@3)/9@;3;EFE?E3;@9BFFFFBFFFBFFF0??:??BF9E16?4
@M02352:288:000000000-CKWC8:1:1101:5000:11908 2:N:0:TACGGTGC+AAGGAGTA
CAGTCTTGCGACCGTACTCCCCAGGTGGGATACTTATCACTTTCGCTTCGTCACTTAGCTAACGCCACACAACTAGTATCCATCTTTTCCTTCACGGACTACCATGTTATCTAATCCTTTTCGCTCCCCTCGCTTTCGTCCCTCATCGTCAGTACATACTTATTACACTGCCCTCGCTATCGGTATTCTGTGTCTTATCTATGCATTTCATCGCACCGCTACACATTCTATTCTCTTCCGTACAACTCAAGTCAACCAGTCTCATAGGCAGTTCCATAGAT
+
,B<FGFGCGGGGEEGGGGGGGGG@FFF<:,ECFGGG9F,C<6FECEC7,@,,C@,,C,6,,,<6+++66:,,86,,C,,5,C,,,<EF,:5,,5,B4+C@F44,,,,,<,,B,?EB,49C9F+?F<:@B,@+8+88,+@>@+6,6,7++6=+,2,,3,73@,,7;,7,,8:D399;?0**;***3C,,5,>7:*16*+4512+=>:+:=@+1*8-)4)/,,:<F**5+9FF+++/.9C4,)((,13)).(/<)..*31)-,)..)-).(5(4).*)9))))
@M02352:288:000000000-CKWC8:1:1101:15835:11912 2:N:0:TACGCTGC+AAGGAGTA
CAGTCTTGCGACCGTACTCCCCAGGTGGGATACTTATCACTTTCGCTTAGTCACTGAGCTAATGCCCAACAACTAGTATCCATCGTTTACGGCGTGGACTACCAGGGTATCTAATCCTGTTCTCTCCCCACGCTTTCGTCCATGAGCGTCAGTACATACGTAGTAGACTGCCTTCGCAATCGGTATTCTGTGTAATATCTATTCATTTCACCGCTACACTACACATTCTATCTACTTCAATATGACTCAAGTCAACCAGTATCAAATGCAGTTCCATAGTT
+
GGGBEGFGFEE7@BFGGGGGGGGGGGFGCGGFGGGGG<@FAFFFGGGGEGEGGGF@FGGFFCF<,:4ECGF@F,,:CEFCECF9F?EF<<@C+=>FECDCFCF<<4+,B,B@,CFG@C,CEF,CF9BCE8C7F3339=@+>+,,7,@+6+8=F:FG:;3,8>DE;CCFGGGGFGG*;;*300;**=,>FGG>=636:FFC+21=911=CGF**:55E4>EFF@FDC)1)131;+)9CE)9<))))9<1)47?CEE=1(.4)).)))))).)6)-*-/48<2
@M02352:288:000000000-CKWC8:1:1101:28766:11919 2:N:0:TACGCTGC+AAGGAGTA
CAATCTTGCGATCGTACTCCCCAGGTGGGACACTTATCACTTTCGCTTAGTCACTTAGCTAATGCCAAACAACTAGTGTCCATCGTTTACGGCGTGGACTACCAGGGTATCTAATCCTGTTCGCTCCCCACGCTTTCGTCCATGAGCGTCAGTACATACGTAGTAGACTGCCTTCGCAATCGGTATTCTGTGTACTATCTATGCATTTCACCGCTACACTACTTATTCTATCTACTTCCGTATAACTCAAGTCAACCAGTATCAAAGGCATTTCCATAGTT
+
GFFGGGG@DGGGF+CAFGGG8CFCGEFFCGG?FGGGGFFGGGGGGGGGGGGGGGGFGGGFFGGG9FFFFGGGGGGGFFGFGGGG7FF@FBCFG7FFCEGDF<FGGGEGGGGGGGGECFGGFGDGEGGDEF=BEFEGEGGGDDDD3@DDGEGC;FFGGG9CGG?EDC@>F<,@EFG7DDGFFFEECFFCFFGGG?+89+=C:CFFFFFF7@+4?A@>EF3@EFEFCCCCCAFAFFFCF?@DF6=@<9CEE1).65);=654:>D<><<(17)5:<=5F42<<
@M02352:288:000000000-CKWC8:1:1101:28788:11925 2:N:0:TACGCTGC+AAGGAGTA
CAATCTTGCGATCGTACTCCCCAGGTGGGACACTTATCACTTTCGCTTAGTCACTTAGCTAATGCCAAACAACTAGTGTCCATCGTTTACGGCGTGGACTACCAGGGTATCTAATCCTGTTCGCTCCCCACGCTTTCGTCCATGAGCGTCAGTACATACGTAGTAGACTGCCTTCGCAATCGGTATTCTGTGTAATATCTATGCATTTCACCGCTACACTACTTATTCTATCTACTTCCGTATAACTCAAGTCAACCAGTATCCAAGGCAGTTCCATAGTT
+
GFGGFCFGFGGGGGGFGGGG8FGGGGGGGFGDGGGFGCFGGFEFDGGGEGGFFFGGFGGGFGGGGGGGGGGGGGGFGGFFGFGG7FGGFEG@F+FGDEFGGGGFGGGGGGGGGGGGG9AFGFCFGF7@CCGDFGGGGGGCGEGDA@EGG8CCFFEGGGGGGG7CC9,EF@F6DFG5C;?>AFDC49FFCFGGGFFEFFFFFGAGEFFGFCFGDFBDGF2>@A<CFF3:57FFFFECC)4(.8@@CCE>)587).)/66)6244)63)4(2(:AA*)=A)54
@M02352:288:000000000-CKWC8:1:1101:26943:11977 2:N:0:TACGCTGC+AAGGCGTA
CATTCTTGCGAACATACTCCCCAGGCGGGTCGCTTATCACTTTCGCTTCGGCACCCAGACCGACGTCCGCACAGACAGTGACCATCGTTTACTGACTGGACTGCCCGGGTGTCTACTCCTGTTCGCTCCCCACCCTTTCGTTCATCCCTGTCAATCTATTGTTAGTCATCTACCTTCGCTATTCGTATTCTATCTAATATCTATGCATTTCATCGATTCACTCCACATTCTATCCACTTCCCCCTACTTCAAGCTAACCACTATCAATCGCCATCCTT
+
@,,CEFGDGEC+@+CCDFGGGGGGG,@E+6@+8BFGA<6CCFG,?FG=,@,@FG,BFG==,@++=48?B+>F+,,,:,C,C,E,F,++,83B,,B,8?,,,33,3,8++++33@A,5>,>,7=BB*@D8DCFG*>DGCF1>,;,B,,/=,,0,,>,<,7B27@24F,B<:9+3A6:<95)089+20*5++>;:3+))1+2;CFD7@?:*9@D**.)**..6*.70*(0)9*/*146(6<<3(2(4(()6-69-).9:,73(.()-)6)-(2(-2)(*)
@M02352:288:000000000-CKWC8:1:1101:27712:12003 2:N:0:TACGCTGC+AAGGAGTA
CATTCTTGCGAACGTACTCCCCAGGTGGTTTACTTATCGCTTTCGCTTAGGCACTGAGTCCGAAAACCCAACACCGAGTAAACATCGTTTACGGCGTGGACTACCAGGGTATCTAATCCTGTTCGCTCCCCACGCTTTCGTCCATCAGCGTCAATATAGAGTTAGTGATCTGCCTTCGCAATCGGTATTCTGTGTAATATCTATGCATTTCACCGCTACACTACACATTCTAACCACTGAACTCTAATTCAAGACTAACAGTTTCAATGGTAGTTCTACAG
+
GF9FFGGEFGGGGDGGFFGGGGGGGAFFFFGGGGGGGGGGGGGEGGGG@EGGGGGGGGGGGGGGGGGGGGGGDGGCFCFGGFGGGGGFGGGFDGG:FGF+BFGGDDEEGGGGGGGCEEEFGGFGEEEGGGCEG+C@EFFGGGCEGDGGFEEEGGGFGG=CFGFEFFCCBFFECFGGG?D>5CGGC:F=EGGFGCF?EFCDFGFGF4+CFGCD>;(8E5;83@(8*2);CAF=7FF@(5))...54<464.<5)..934?)5>><29A)4()-)584FB>D.
@M02352:288:000000000-CKWC8:1:1101:18815:12007 2:N:0:TACGCTGC+AAGGAGTA
TAATCTTGCGACCGTACTCCCCAGGCGGTCTACTTAACGCGTTAGCTCCGAAAGCCACGGCTCAAGGCCACAACCTCCAAGTAGACATCGTTTACGGCGTGGACTACCAGGGTATCTAATCCTGTTTGCTCCCCACGCTTTCGCATCTGAGTGTCAGTGTCTGTCCAGGGGGCCGCCTTCGCCACTGGTATTCCTTCAGATCTCTACGCATTTCAACGCTACACCTGAAATTCTACCCCCCTCTACAGCACCCTAGTTCACCAGTTTCAAATGCAGTTCC
+
,@FGGFC<,F:FCCF<FFGGC@ECCF@C@@FGGGGAFGEGCGCGGD9,BCGGFEGGGGGDGFFGFFGGFFFCFFC=E<<FEFE?FFGGGGGGFGGEFC@@FGGGGGFGGGECFCG9@FFGDGF<FGFGGGGFGD:FCE>CGGDGGDGGG9AAD@FFG,DGGFGGGCCB,>CE5C)/:<DF)5;EGGCFG+1:75C67*979FF74*95>*>G=?<*0)((43.8FG:C?4@48/))),,446?:26)441((--,)))0)58<())).694)4)*-9259
@M02352:288:000000000-CKWC8:1:1101:25087:12038 2:N:0:TACGCTGC+AAGGAGTA
TATACTTGCGTACGTACTCCCCAGGCGGCCAACTTAATGCGTTAGCTGTAGCACCGAATCTCAAGGACCCGACACCTAGTTGTCATCGTTTACGGCGTGGACTACCGGGGTATCTAATCCCGTTCGCTACCCACGCTTTCGCACCTCAGCGTCAGTATTGGCCCAACTGACTGCCTTCGCCATCGATCTTCTTTCCAATCTCTACGCCTTTCACCGCTTCACTGGAAATTCCATCACTCTCTACCATACTCAAGTTATCCAGTTTTAACTGCAGCTCCTAG
+
66FE6EF<E7@;:FFFF@FGGG<,6,@@+@+CCEF@CCEAFG:,B,@E,,,<CFFEEC?@FFD?CBFECF++F+7,4A,95,59,<94A4DD,BB+CCF:4EDFG,4+@=C+>F;D;E>,8+3@F:+:+>:>CB+3::DDED5CG8D47CECE*==7,2,4CEFC**64,6,?6CF70/)89827CC**41+;);));:2;7++1)))2***:92>=)(3)/)*2*.><?F**1),).6<?))463)).),.(,)0.6?A<))--)),)-62)()474())
@M02352:288:000000000-CKWC8:1:1101:23799:12050 2:N:0:TACGCTGC+AAGGAGTA
TAATCTTGCGACCGTACTCCCCAGGCGGTCTACTTAACGCGTTAGCTCTGAAGGCCACGGCTTAAGGCAACCACCTCCAAGTCGACATCGTTTACGGCGTGGACTAACATGGTTTCTAATCCTTTTTACTCCCCCCGCTTTCGCCCCTTATTATCAGTGTTTCTCCGAGGGGCCGCCTTCCCCACTGTTCTTCCTTCAGATCTCTCCTCCTTTCACCGCTCCACCTGAATTACTTCCCTCTTCTATACCACTCACGTCCACTAATTCCAACTACATTTC
+
6AF<CFF<E7@@+@BDGGGGGG87<8786CFGGGFEF9@CBFFCBF<@,6,6,,,,CFFD7++C,5,F,C<CFDCE<,,B9F,++8+@=894CB?F@:+6+@CF9,,3,,8,9,633,,9,,7,3DD,EDE,>++5**@*33*****3,,,,,,,,52,6,6,22<**=**=CE39D3**)*022:F<A+<2*-84466*/9=7)*025*.2*9)90.4(,)(5*2(9)0**1*).8?4?0.64-)6))),((((04()()).()-).)),.(,))1))
@M02352:288:000000000-CKWC8:1:1101:3582:12050 2:N:0:TACGCTGC+AAGGAGTA
TAATCTTGCGACCGTACTCCCCAGGCGGTCTACTTAACGCGTTAGCTCCGCAAGCCACGGCTCAAGGCCACAACCTCCAAGTAGACCTTCTTTACGGCCTGGACTAACAGGGTATCTAATCCTTTTTGCTCCCCACGCTTTCGCATCTTGATGTCCGTTTCTGTCCCGGGGCCCGCCTTCGCCACTGGTATTCCTTCAGATCTCTACGCATTTCCCCGCTGCACCCCAGAATCTACCCCCCTCTACGGCACCCTAGTCCACCAGTTTCCAATGCCGTTCC
+
,AE@6EFGGB7+@FFDGGGGGGGGG?FG@+B9FGGGGGGGCFG,BFG<,6,6@6DFGEGGGGGG<,94F,B,,84,9A,,9B@E,9,,,,:CF,,++444+D,4==,BA5FFA==,,3CB9FA,:BF8,,,7DF,++33@E9+463@2,,3,,2,,33,>33D,,><***1**=)):/>4./:**+3804<@7?FCE6++;*++1+1//2)1:*)*;B9(23()9*(/())186-6<((,4>?(-:(,-(((,(()))1)3:0().:>-4))5()(0(.(
@M02352:288:000000000-CKWC8:1:1101:11182:12081 2:N:0:TACGCTGC+AAGGAGTA
TAATCTTGCGACCGTACTCCCCAGGCGGAATGCTTAATCCGTTAGGTGTGTCACCGAACAGTATACTGCCCGACGACTGGCATTCATCGTTTACGGTGTGGACTACCAGGGTATCTAATCCTGTTTGCTCCCCACACTTTCGTACCTCAGCGTCAGTATCGAGCCAGTGAGCCGCCTTCGCCACTGGTGTTCCTCCAAATATCTACGAATTTCACCTCTACACTTGGAATTCCACTCACCTCTCTCGAACTCTAGACTGATAGTTTTGGAGGAAGTTTCAG
+
CFGFGGGGGGGG7FFGGFGGGGGGFFCEGGGGGGGGGGGFGGGGGGGGGGGGGGGGGGGGGGGGGGGGGFGFGGGGGGGGGGFGGFGGGGGGGGGGDFGEGGGGGGGGGGGGGGGGG,DDFCDFGGGGFGGG>FECGGGGFGGGGGFGCDFGGGGGEGFGGGGDGFGGGGFGCEGGGDFFECGDGGGEGECGFEFF@AAF6:@DEFFGFD>FCFEF@A<<6F;++C?F>FFFFF668:B(.824)56?B0(6).649<@44554:2.8;70(,35:6)646
@M02352:288:000000000-CKWC8:1:1101:8837:12085 2:N:0:TACGCTGC+AAGGAGTA
CAATCTTGCGATCGTACTCCCCAGGTGGGACACTTATCACTTTCGCTTAGTCACTTAGCTAATGCCAAACAACTAGTGTCCATCGTTTACGGCGTGGACTACCAGGGTATCTAATCCTGTTCGCTCCCCACGCTTTCGTCCATGAGCGTCAGTACATACGTAGTAGACTGCCTTCGCAATCGGTATTCTGTGTAATATCTATGCATTTCACCGCTACACTACACATTCTATCTACTTCCGTATAACTCAAGTCAACCAGTATCAAAGGCAATTCCATAGTT
+
GEEFFFGGGGGGFGGCGGCFGGGGGG8FEGCFGGGGGGF<FFGGGGGGGGFGGGGGGGGGGFEFFFFFFCFFGGGGGGGGFGFF=FGGGBEDCEFGGGGGGGGFFCF<FFGGCCEGCFGFGGD@EFFF@@E:@+@A9>FGE6DFG8F8=8ECFGGGD,@7DF,@EEFGG<DF9<FFGGDBF5C;;EFFGGC+5;@86EFC9=@CCFAFFG=D<B2>EFFFEFFA745:)7::AFFF?640@7@3664;E84CEEFF@().).).-))412((596<@-4:<
@M02352:288:000000000-CKWC8:1:1101:16976:12094 2:N:0:TACGCTGC+AAGGAGTA
TAATCTTGCGACCGTACTCCCCAGGCGGAATGCTTAATCCGTTAGGTGTGTCACCAAAGGGCAAGCCCCCTGACGACTGGCATTCATCGTTTACGGCGTGGACTACCAGGGTATCTAATCCTGTTTGCTCCCCACGCTTTCGCACCTCAGCGTCAGTATCGAGCCAGTGAGCCGCCTTCGCCACTGGTGTTCCTCCGAATATCTACGAATTTCACCCTTACACTCGGAATTCCACTCACCTCTCTCGAACTCTAGACTACCAGTATGAGAGGCAGTTCCGG
+
FAEGGGGGFEDGEFFFFGGGGGGGFFGGGFGFFG<DAFEDFGGEEFGCGDGFGGGGGGGGEE@G@FFGGEGGFG,CFGGF?EA,EABFFFGGBFFEFGGGGFFFFF,BFDDC<ABDGC9AC=<FFF<ADEFGF@FE7:EDCE8CGD,3<8,*:9ECFGFGEG7CEDFGGGGFFEDCG4*/8:CGCC6+*13::6F@6:5*01877@>5/:57:F46*).)(*5/95476@FFF?>9:?>3..2:7)(4:((-64-9A4/23?2924)-69>?0(08@BAF2
@M02352:288:000000000-CKWC8:1:1101:22840:12108 2:N:0:TACGCTGC+AAGGAGTA
TAATCTTGCGACCGTACTCCCCAGGCGGTCTACTTAACGCGTTAGCTCCGAAAGCCACGGCTCAAGGCCACAACCTCCAAGTAGACATCGTTTACGGCGTGGACTACCAGGGTATCTAATCCTGTTTGCTCCCCACGCTTTCGCATCTGAGTGTCAGTATCTGTCCAGGGGGCCGCCTTCGCCACTGGTATTCCTTCAGTACTCTACGCAATTCACCGCCACACCTTAAATTCTACCCCCCTCTACAGTACTCTAGCCCGCCCGTTTCAAATGCCGTTCC
+
9FGFGGGGGGDCCFGGGGGGGGGGGGGG@@FFGGGGGFGGGGGGGGGGGGGEGCFEFGEGF4BFGGGGGDF8FCF8<F<FFE,EGCEC<?AFGFGCFB7CFG:8>B8DCCFG@FF9;;F=BD<BDFG8D=,FDEGB7:+@FA>CB>C+A9AEF=,5,22@DCDFGGGGGGGGDG77>5>8.:EEC6CGF9@D:6AEFFF0**0*)8@*1*)/:8>FGD1(()(8DC,*68@F67):>(-6>0((.667A)6)))-0635((,(((..4):<>9A4(0804
@M02352:288:000000000-CKWC8:1:1101:15780:12134 2:N:0:TACGCTGC+AAGGAGTA
CAGTCTTGCGACCGTACTCCCCAGGTGGGATACTTATCACTTTCGCTTAGTCACTGAGGTAAACCCCAACAACTAGTATCCATCGTTTACGGCGTGGACTACCAGGGTATCTAATCCTGTTCGCTCCCCACGCTTTCGTCCATGAGCGTCAGTACATACGTAGTAGACTGTCTTCGCAATCGGTATTCTGTGTAATATCTATGCATTTCACCGCTACACTACACATTCTATCTACTTCCATATGACTCAAGTCAACCAGTATCAAAGGCAGTTCCATAGTT
+
GGGFFGGDGGGGGGGGGGGGGGGGGEEGGGGGGGGGGGGGGGGGGGGGGGGGGGGGGGGGGGGGGGGGGGGFGGGGGGGGGGGGGGGGGGGGGGGGGGGGGGFGGGFFGGGGGGGGGFFGGGGDGGGFEGGGGGG@FGGGGGGGGGGDEEGGGDGGGGGGGGGGGFGGGGFGFGGGGDDBFGD?FGGGGGGGGFFFFFFGFGF=<AFG7FACDDBFG=;9;F=FFCCDCAACAAEEE37>C<C?E<5C@;;<9>DF??><94ABFFF<:?18>BF97<0AA
@M02352:288:000000000-CKWC8:1:1101:2171:12156 2:N:0:TACGCTGC+AAGGAGTA
CATTCTTGCGAACGTACTCCCCAGGTGGGTCACTTATCACTTTCGCTTAGCCACTCAAACCGAAGTTCGAACAGCTAGTGACCATCGTTTACGGCGTGGACTACCAGGGTATCTAATCCTGTTCGCTCCCCACGCTTTCGTCCATGAGCGTCAGTATATACGTAGTAGACTGCCTTCGCAATCGGTATTCTAAGTAATATCTATGCATTTCACCGCTACACTACTTATTCTATCTACTTCCGTATAACTCAAGTCAACCAGTATCAAAGGCAGTTCCATAG
+
FEGGCFFC9F@F@BFF<DFG8CFEGG@,@FGDFGG,EFFFFFEF,CFGGFGGGEEGGGGFGCFCGFGGEFEFFGGGGGGGEFDGF<:FFGGGGGGGGGCGGGGFGGCFGGF8FCGFFFGGGGGGEFEF6DEF@FEGGDGGFGGGGGGGGGGCGGFGGGG9BFGFGGGGGGACGGFCFFG>D>GGGEFFGGGGFCFFFFFF>+88@AFFFGFGFF0>CE@EDF@FCCCG?A=C7CCFFECEA1@D0:BF2.3:>42BFFFBFB99>AFB<?(,((/6*:2))
@M02352:288:000000000-CKWC8:1:1101:9150:12167 2:N:0:TACGCTGC+AAGGAGTA
CAGTCTTACGACCGTACTCCCCAGGTGGGATACTTATCACTTTCGCTTAGTCACTGAGAATAAACCCAACAACTAGTATCCATCGTTTACGTCGTGGACTACCAGGGTATCTAATCCTGTTTCCTCCCCACGCTTTCGCATCTGAGTGTCAGTGTCTGTCCAGGGGGCCGCCTTCGCCACCGGTATTCCTTCACATCCCTACGACTTCCCCCTCTTCACCTGAAATTCTACCCCCCTCTCCAGCACTCTAGTTCACCAGTCTCAAATGCAGCTCCCAGGTT
+
GGGGFGGCFGGF@FFFGCGGFCAFFEFGGGGGGGG9CF9FGGGFGGGFFFC9EFGCEC@<C9CC,,B7C@CEF<CCFEE9<FGF>96A?EF4,484?BA9E<FF5:8:==ECGF,@EAE;>E,5,54++9@=C++AE=@6E6,,@9@+7>ECFDFFFAFF8CF8+:3+3**@:@9FG33**3**)/=,4BE>**1*))20??)*(:=+:*)2)),+5;4=<)6;:C)37+;+..421?F(4:.(44)5>B<45<A=42)6)))6)3).4))).))().(,)
@M02352:288:000000000-CKWC8:1:1101:2912:12177 2:N:0:TACGCTGC+AAGGAGTA
TAATCTTGCGACCGTACTCCCCAGGCGGTCTACTTAACGCGTTAGCTCCGAAAGCCACGGCTCAAGGCCACAACCTCCAAGTAGACATCGTTTACGGCGTGGACTACCAGGGTATCTAATCCTGTTTGCTCCCCACGCTTTCGCATCTGAGTGTCAGTATCTGTCCAGGGGGCCGCCTTCGCCACTGGTATTCCTTCAGATCCCTACGCATTTCACCGCTACACCTGAAATTCTACCCCCCTCTACAGTACTCTAGTCCGCCAGTTTCAAATGCAGTTCC
+
FFGGCEFF<FEGEFGGGGGGGDD@FF:FFGDGGGGDCFGGGEEGGGAFCGGDEGFFFFEGEEGGG9EGFFGCCFEG8AFGGFF9FFFG9CDFDGEEGEFGGCDGGGGFGGGCBFFEFGFGFFGGGGGGGGGFFGD7BC>3DGC8C@EF<@,,,EC7,,@,@,@?,?;8BFDEC=)9<CDF>DG*7?EC+=9@FC+9>=F+*9*9)7>DGCD3:B96C)4>>5))9*5*4=@4@FF<28?3616(.)-))-6)6:5@<B=(2,372:)6)54).6=A6):6
@M02352:288:000000000-CKWC8:1:1101:19255:12199 2:N:0:TACGCTGC+AAGGAGTA
TAATCTTGCGACCGTACTCCCCAGGCGATCTACTTAACGCGTTAGCTCCGAAAGCCACGGCTCAAGGCCACAACCTCCAAGTAGACATCGTTTACAGCGTGGACTACCAGGGTATCTAATCCTGTTCGCTCCCCACGCTTTCGTCCATGAGCGTCAGTATATACGTAGTAGACTGCCTTCGCAATCGGTATTCTAAGTAATATCTATGCATTTCACCGCTACACTACACATTCTATCTACTTCCATATGACTCAAGTCAACCAGTATCAAAGGCAGTTCCA
+
EEFFFGEE<F:FGGGGGGGGCFGCGGDGEGGGGGGFGGGGGGGGGGGGGGCFFFGGGGEGGGGGFDFGFEGFGGGGGGGGGGGGGGGGGDGGGGGGGGGGGGGGGGGGGGGGGGGGGGGGGGGDGGGDDGGFGGGGGGDEGGGGGGGG9EGGGGGGGGGGGGGGGGGGECEFDGGFGFFF9<=CGGGDGGGGGFFFFFFFFGF73:;FGFFFGFEFGFFF>F@FGGFGDFFFFFFFFDFFFFBFDFFF>AB<9?:?BF=)7::<>AAF29>DBBF:7<49)
@M02352:288:000000000-CKWC8:1:1101:4344:12210 2:N:0:TACGCTGC+AAGGAGTA
TAATCTTGCGACCGTACTCCCCAGGCGGAATGCTTAATCCGTTAGGTGTGTCACCGAACAGTATACTGCCCGACGACTGGCATTCATCGTTTACGGTGTGGACTACCAGGGTATCTAATCCTGTTTGCTCCCCACACTTTCGTCCCTCAGCGTCAATATATTGTTAGTGATCTGCCTTCGCAATCGGTATTCTAAGTAATATCTATGCATTTCACCGCTACACTACTTATTCTAACCACTTCACAATAATTCAAGACAACCAGTATCAATGGCAATTCTAT
+
FGGGGGGGGGGGGGFGGGGGGGGGGGGGGGGGGGGGGGGGGGGGGGGGGGGGGGGGGGGGGGGGGGGGGGGGGGGGGGGGGGGGGGGGGGGGGGGGGGGGGGGGGGGGFG7FGGGGGGGGGGGGGGGGGGGGGFGDGGGGGGGGGGGGGGGCCEGGGFGGGGGGGFCEF9DCFCGFGGGFBDGGGFDGCFGGD?CCEFFGFGFDCFFGFGFGGFEF5>9@B6/+;>EGCFFFA=C9824?FFFF23A93A<<BA<??(8::??A9<A9<A<:B7459A><4
@M02352:288:000000000-CKWC8:1:1101:16009:12252 2:N:0:TACGCTGC+AAGGAGTA
CAGTCTTGCGACCGTACTCCCCAGGTGGGATACTTATCACTTTCGCTTAGTCACTTAGCTAATGCCAAACAACTAGTATCCATCGTTTACGGCGTGGACTACCAGGGTATCTAATCCTGTTCGCTCCCCACGCTTTCGTCCATGAGCGTCAGTACATACGTAGTAGACTGCCTTCGCAATCGGTAATCTGTGTAATATCTATGCATTTCACCGCTACACTACACATTCTATCTACTTCCATATGACTCAAGTCAACCAGTATCAAAGGCAATTTTACGGTT
+
GGGGGGGGGGGGGGGGGGGGGGGGFGFFGGGGGGGGGGGGGGGGGGGGGGGGGGGGGGGGGGGGGGGGGGGGGGGGGGGGGGGGGGGGGGGGGGGGGGGGGGFGGGGGGGGGGGGGGG<FGGFEGGGFGGGGGGEGGGGGG>FGGGGGGGGGGGGGGGFGGGGGGGGGGFGGGGGGGGGFFGDGGCFDFGGGGF@EFFFGF@FFFFFGFGFFGFFFGFFFFFFFGGFGCFFFFFFEFFECFEFFEF31=E8EEEFF?BF>A>:AF>B<BB<FFFFFFB08:
@M02352:288:000000000-CKWC8:1:1101:2398:12272 2:N:0:TACGCTGC+AAGGAGTA
CATTCTTGCGAACGTACTCCCCAGGTGGGTCACTTATCACTTTCGCTTAGCCACTCAAACCGAAGTTCGAACAGCTAGTGACCATCGTTTACGGCGTGGACTACCAGGGTATCTAATCCTGTTCGCTCCCCACGCTTTCGTCCATCAGTGTCAGTATATTATTAGTGATCTGCCTTCGCAATTGGTATTCTATGTAATATCTATGCATTTCACCGCTACACTACATATTCTAACCACTTCATAATAACTCAAGACAACCAGTATCAAAGGCAATTTTACCG
+
GCGGFGGGGGEGGFGGGGGGGGGGGGCFGGGGGGGGGGGGGGGGDGGGGGGGGGGGCFFGGGGGGGGGGGGGGGGFGGGGGGGGGGGGGGGGGCGGGGGEGGGGGGGGGGGGGGFGGGGGGGGGGGGGGGGGGGGGGCGGFGGGGGGDFCFGGFGFF@FGGGGGGGGACFGEGGGGGFDEBDFDFFGFGGGGGFF4AFAGFG>CEFCFFFA+=?=4EB@:=A@ACFFG?AAFFFFF;;EFECC<EEE@)./4)7@A;;3:0<A4AD26:<0:?FFFFFFF(
@M02352:288:000000000-CKWC8:1:1101:10038:12280 2:N:0:TACGCTGC+AAGGAGTA
TAATCTTGCGACCGTACTCCCCAGGCGGTCTACTTAATGCGTTAGCTTTGAAAAACAGAACCGAGGCTCCGAGCTTCTAGTAGACATCGTTTACGGCGTGGACTACCAGGGTATCTAATCCTGTTTGCTCCCCACGCTTTCGTACCTGAGCGTCAGTCTTTGTCCAGGGGGCCGCCTTCGCCACCGGTATTCCTTCAGATCTCTACGCATTTCACCGCTACACCTGAAATTCTACCCCCCTCTACAAGACTCTAGTTTGCCAGTTCGAAATGCAGTTCCC
+
GGDGGGGGGGGGGDGGGGFGGGGGGGEGFCGFFGGGGFGGGGGGGGGFFGGFFGGGGGFGGGGDGEGGGGFDGGGGGGGGGGGGGGGGGGGGGGCDFGGGDGGG8A<8,>FA8FGDFA9FFAFDGGCFGGGGG?FGGGG+@EGGGGGCC6,4@ECCCGGGGGGGG;CFGGGDGCGDCGGFE3:EGGGGCFGGFAFFFF4*?GFGFFFDGC>CFFFFEEB96?:F:62FBFFFFFFF??096::>F9>,(:<:)6499944467?<<?0(4:<B<FA=A<<
@M02352:288:000000000-CKWC8:1:1101:18623:12281 2:N:0:TACGCTGC+AAGGAGTA
TAATCTTGCGACCGTACTCCCCAGGCGGAATGCTTAATCCGTTAGGTGTGTCACCGAACAGTATACTGCCCGACGACTGGCATTCATCGTTTACGGTGTGGACTACCAGGGTATCTAATCCTGTTTGCTCCCCACACTTTCGTACCTCAGCGTCAGTATCGAGCCAGTGAGCCGCCTTCGCCACTGGTGTTCCTCCAAATATCTACCATTTTCACCTCTACACTTGTAATTCCACTCATCTTTCTCGAACTCTAGACTCACAGTTTTGGAGGCAGTTGCAG
+
9FFGGGGGGGD:@@FFGGGGGGGGG8CEFFGCGGGGECEEGFFCFBF9@F:FFD<FGGE@,CFDF<B?,:CBFCC7FC+BC<,9<,,,9B<DGGCCFDF?75BA<DA?FC7FFF,3CF,8@FC5C?FF9EFEGGGD7@DGFG=@8+7=,><ECEC:3EF@*@3C3D>>EF9DF19;7CDF>GCE4<8C:6C::?F@@FFGFGFGFF+6+=F7C+7B9;7<C6=A;+.36A@FFFA).4).))..)-1:(:(6)-)*../,()65<6-(2(.1((73*)6<)
@M02352:288:000000000-CKWC8:1:1101:18607:12291 2:N:0:TACGCTGC+AAGGAGTA
TAATCTTGCGACCGTACTCCCCAGGCGGAATGCTTAATCCGTTAGGTGTGTCACCGAACAGTATACTGCCCGACGACTGGCATTCATCGTTTACGGTGTGGACTACCAGGGTATCTAATCCTGTTTGCTCCCCACACTTTCGTACCTCAGCGTCAGTATCGAGCCAGTGAGCCGCCTTCGCCACTGGTGTTCCTCCAAATATCTACGAATTTCACCTCTACACTTGGAATTCCACTCACCTCTCTCGAACTCTAGACTGATAGTTTTGGAGGCAGTTCCAG
+
GFGGGGGGGGGGGGGGGGGFGGGGCEFGGGGFGGGGGGGGGGGGGGGGFGGGGGGGGGGGGGGGGGGGGGGGGGGEEGDGGGFFGGGGFGGGGGGGGFGGGGFFG=A<FGGGGGGGGGGGGGGGFGGGGGGGEGGGGGGGGGGGGEGGGGGGGGGGGGGGEGFCGFGFGGGGGDGGGGGFFGCEGGCC8EGFFEFF@6FGFGFFEFFCFGFGFFEB9:E<<FF=>+4C2?FFFFFA7:BB).287?:?0:29AA9=>2)4664-:AF7331(0:>BFF<D)
@M02352:288:000000000-CKWC8:1:1101:21067:12340 2:N:0:TACGCTGC+AAGGAGTA
CATTCTTGCGAACGTACTCCCCAGGTGGGTTACTTATCACTTTCGCTTGGCCACTCAGTACTTAATCGTACCAAACAGCTAGTAACCATCGTTTACGGCGTGGACTACCAGGGTATCTAATCCTGTTCGCTACCCACTCTTTCGTTCATCAGCGTCAATATATTGTTAGTGATCTGCCTTCGCAATTGGTATTCTATGTAATATCTAAGCATTTCACCGCTACACTACATATTCTAACCACTTCACAATACTTCAAGACTAACAGTATCAATTGCAGTGC
+
GEEFFGGGGG@EGGGGGGGGGGGGGGCFGGGGGGGGGGFGGGGGGGGG@FGGGGGGGGGAFGGGGGGGGFGGGGGGGGGGGGGGFGGGGGGGGGGGDDGDGG@FGGGGGCFCGGGGFFFGGGGGFGGGDGGGGGFCG,@FGGFEGGGGGGGDGCEGGGGGGGGGGGGCAFFGGGG7BCFF>>E5?CF,@F=@FEF6<>E::FFGEFB+=EBGGFFFGFFBFF@AGF@D;A6@F=E?CA<@;8>@E<5=@<3)6;963);><43@AFFFF9>F)362/-(5
@M02352:288:000000000-CKWC8:1:1101:22720:12343 2:N:0:TACGCTGC+AAGGAGTA
CAGTCTTGCGACCGTACTCCCCAGGTGGGATACTTATCACTTTCGCTTAGTCACTTAGCTAATGCCAAACAACTAGTATCCATCGTTTACGGCGTGGACTACCAGGGTATCTAATCCTGTTCGCTCCCCACGCTTTCGTCCATGAGCGTCAGTACATACGTAGTAGACTGCCTTCGCAATCGGTATTCTGTGTAATATCTATGCATTTCACCGCTACACTACACATTCTATCTACTTCCATATGACTCAAGTCAACCAGTATCAAAGGCAGTTCCATAGTT
+
GGGGGGGGGGGGEGGGEGGGGGFGGFEGGGGGGGGGGGGGGGGGGGGG7FGGGGGGGGGGGGGGGGGGGGGGGGGGGGGGGGGGGGGGGGGGGGGGGGGGGGGGEGGGGFFFGGGGGGGGGGGGGGGGGGGEGGGGGGGGGGGGGGGGGGGGGGGGGGGGGGGGGGGGGGGGGGGGGGGBFGEGGGGGGGGGGFCEEFFGFGFGFFFGGGFCDEFFGFFEEFFFGGEGEFAAFF>ECE3CFFFEFFFEF@@E).9FBB44:AA<AAF<0:?F<A?)@<?D<
@M02352:288:000000000-CKWC8:1:1101:21084:12344 2:N:0:TACGCTGC+AAGGAGTA
CATTCTTGCGAACGTACTCCCCAGGTGGGTTACTTATCACTTTCGCTTGGCCACTCAGTACTTAATCGTACCAAACAGCTAGTAACCATCGTTTACGGCGTGGACTACCAGGGTATCTAATCCTGTTCGCTACCCACGCTTTCGTTCCTCAGCGTCAATATATTGTTAGTGATCTGCCTTCGCAATTGGTATTCTATGTAATAACCAAGCATTTCACCGCTACACTACATATTCTAACCACTTCACAATAATTCAAGTCTAACAGTATCAATGGCAGTGC
+
A<ECFFGACGDC@CFG@FFEFCG7CFF?CGDCFEF9FG9@CFE<C@EF7FG<FFGG<EF<FFGGA?DDFAFEGGGGG8F?F@E?AGGE@EFDGDFF:FGC@CGEB<DGFGFGGGF>FDFFFC9E,BF9+@EDGGF9@3+@BFGGGG8+=E,DC>G+;+@DCEGDCFAF;FA,DFFG>G7@FCECDEF?,=FGGFFECBFFFF6+1)998*;@:+8B;=(:5536*+.*5@@F61<E)>1)61.7?8C3443?516+))+.6)).24:22)6>40587?(4
@M02352:288:000000000-CKWC8:1:1101:10172:12349 2:N:0:TACGCTGC+AAGGAGTA
CAATCTTGCGATCGTACTCCCCAGGTGGGTTACTTATCACTTTCGCTTAGCCACTCAGACCGAAGTCCAAACAGCTAGTAACCATCGTTTACGGCGTGGACTACCAGGGTATCTAATCCTGTTCGCTCCCCACGCTTTCGTCCCTCAGCGTCAGTATATAATTAGTGATCTGCCTTCGCAATCGGTATTCTATGTAATATCTATGCATTTCACCGCTACACTACATATTCTAACCACTTCATTATAACTCAAGTTATTCAGTATCAAAGGCAATTTTACAT
+
GFGGFGGGGGGGFGGGGGGGGGFGGFGGGGGGGGGGGFGGGGGGGGGGGGGGGGFGGGGGGGGGGGGGGGGGGGGGFGGGGGGGGGGGGGGGGGGGGGGCCGGGGGGGGGGGGGGGGGGF=FDBEEEGEGEGGEGGGGGGGGGDCGGGGGG7EGGGGFFBFGGACFFGGFGFGFGDGCCBEGGFGGGGGGGGGFCFEC@CFGFD?=>GGGFGGFFFGFF@;CEFFGFGEF8AFFFFFFFFFEC?<?EFF)<?2)4*4A=AAFF9>DAA<0(48>FFFFA<)
@M02352:288:000000000-CKWC8:1:1101:27616:12389 2:N:0:TACGCTGC+AAGGAGTA
CAATCTTGCGATCGTACTCCCCAGGTGGGACACTTATCACTTTCGCTTAGTCACTTAGCTAATGCCAAACAACTAGTGTCCATCGTTTACGGCGTGGACTACCAGGGTATCTAATCCTGTTCGCTACCCACGCTTTCGTTCATCAGCGTCAATATATTGTTAGTGATCTGCCTTCGCAATTGGTATTCTATGTAATATCTAAGCATTTCACCGCTACACTACATATTCTAACCACTTCACAATAATTCAAGACTAACAGTATCAATGGCAGTGCCGGAGTT
+
GFECFGGGGGGGFGGGGGGGGGGGGGGGGEGFGGGGGGGGGGGGGGGGGGGGGGGGGGGGGGGGGGGGGGGGGGGFGGGGGGGGDGGGDF7:CCFGDGGGGGGGFGCFGGGFFEFGGFCFGGGGGGGGGGGGGGEDGGGGGGGGFGGGGGGGGGGGGGEGGGFFGGGGFCFGGGGGG>DFFCFGGGGGGEGFGFFFCFFFFGFDBFFDCGFFDFBFGFFF6AEFC@ECEFFFFFDE<353<<EF@E3)966=3<7FFFFCFCEECC<1382::A=>>>(8:
@M02352:288:000000000-CKWC8:1:1101:3270:12408 2:N:0:TACGCTGC+AAGGAGTA
CACTCTTGCGAGCATACTACTCAGGCGGATCGTTTAATGCGTTAGCTGTGCCACTGATTAATTCCAGCGGCTAACGATCAGCGTTTACGGCGTGGACTACCAGGGTATCTAATCCTGTTTGCTACCCACGCTTTCGTCTCTGAGTGTCAGTATATATCCAGTAAGTTGCCTTCGCCATTGGTATTCTTCCATATATCTACGCATTCCACCGCTTCACATGGAGTTCTACTTACCTCTCTATAACTCTAGTCTATCAGTATCCGAACCGGGCTGGGGTTGAG
+
GGGGGGGGFGEGGGFGGGGGGGGFFFEFGGGGFGGGGGGGGGGGCFGGGFGGGGGGGGFGGGGGGGGFGGGGGGGDGGGGGGGGGGGGGGGGGGGGGGGGFGGGGEGGGFGGGGGGGGGGGGGFGGGGGGGGGGGGGGGGGGGGGGGGGGGGGGGGGGGGGGGGGGGFFFGGGGGGGGFFFGGFGDGFGGFGGFFEFFFGFGFGFFFGGGEGDFFFGFE<DFDFGGFFCFFFFFCEE@8<E37CE<DFAFFFBAFF>D?<<6???BB>9BFF06@1B017.
@M02352:288:000000000-CKWC8:1:1101:12934:12424 2:N:0:TACGCTGC+AAGGAGTA
CAGTCTTGCGACCGTACTCCCCAGGTGGGATACTTATCACTTTCGCTTAGTCACTGAGTCGAAACCCAACAACTAGTATCCATCGTTTACGGCGTGGACTACCAGGGTATCTAATCCTGTTCGCTCCCCACGCTTTCGTCCATGAGCGTCAGTATATACGTAGTAGACTGCCTTCGCAATCGGTATTCTAAGTAATATCTATGCATTTCACCGCTACACTACTTATTCTATCTACTTCCGTATAACTCAAGTCAACCAGTATCAAAGGCAGTTCCATCGTT
+
GGGGFGGGGGGGGGEGGGGGGGGGGGFGGGGGGGGGGGGGGGGGGGGG7FGGGGGGGGGGGGGGGFCGGGGGGGGGGGGGGGGGGGGGGGGGGGGGGGGGGGFGGGGGGGGGGGGGCFGFGGGGGGGGGFGGGGGGFGFGGGGGGFGGGGGGFGGGFCCCFDCBDFGGGGGGGGFGGGDEFGEGFFGGGGG>F?FCCFACAFFGFFF@+=::DFBBEF@FFFFAFGF7?FFFFFFFFFE?@0@@B>ABB7?D<ADFF?F<BFFF>AA:??<BAFF<BB<?:
@M02352:288:000000000-CKWC8:1:1101:29200:12444 2:N:0:TACGCTGC+AAGGAGTA
TAGTCTTGCGACCGTACTTCCCAGGCGGAGTACTTAATGCGTTAGCTGCGTCTCTGAGGGGGTCAATACCCCCAAAAACTAGTACTCATCGTTTACGGCGTGGACTACCAGGGTATCTAATCCTGTTTGCTCCCCACGCTTTCGCGCCTCAGCGTCAATACTTGTCCAGGTCGGCGCCTTCGCCACTGGTGTTCCTTCCCATCTCTACGGATTTTACCCCTACACGTGAAATTCCCCAACCCTCTCCAAGATTCTAGACTGATAGTTTCGGACGCAGTTC
+
GGGGGGGFFGGGGGEFGGGGGGGGGGEGGGGGGGGGGGGCFGGGGGGGGGGGGGGGGGGGGGGGGGGGGGGGGGGGFGGGGGGGGGFFFGGGGGGGGGGGGGGGGGGG8FFGGGGGGGGGGGGGGGGGGGGGGGG@CGGGEGGGGGGGGGGGGGGED8@BFGG9CGG9CFFGDDGGGGDBFFGEDGGGFFD<D<FFAF)*9FFGFFF>7:>DDF26F=>?6@?FG<?F:@49*9:<?2?::(404:?).5?2)::84)9<?3<><BFFF?((3()-5,<A
@M02352:288:000000000-CKWC8:1:1101:29184:12455 2:N:0:TACGCTGC+AAGGAGTA
TAGTCTTGCGACCGTACTTCCCAGGCGGAGTACTTAATGCGTTAGCTGCGTCTCTGAGGGGGTCAATACCCCCAAAAACTAGTACTCATCGTTTACGGCGTGGACTACCAGGGTATCTAATCCTGTTTGCTCCCCACGCTTTCGCGCCTCAGCGTCAATACTTGTCCAGGTCGGCGCCTTCGCCACTGGTGTTCCTTCACATCTCTACGGATTTTACCCCTACACGTTAAATTCCCCAACCCTCTCCAACATTCTAGACTTATAGTTTCGGACGCAGTTC
+
EFFBCFFFFGEGEFFFGGFGGGGCFFFFE@FEGGGGGGGFGGGGEFGGCEGGGGC,FG@FEGFEFGFGGGF?FFCFFBFCF?FCDEEGG9FFGGEG:7FEGEDFGFDFDED@CFGFG,@F;CCE,FF9,@FFFFEGC>8>:5,:CE5CCCF6:E:>EGFG,,@,=:<BGCF8C5<77C<DFCE=CGGDCC**/6FB<F4C42<CAFFG**8*9*)1:=:02;?4>*,*.09BF?>)8?(42:0(84(6:(-4>>>*))*)).4)6A4:<?((-()47<2)
@M02352:288:000000000-CKWC8:1:1101:24264:12465 2:N:0:TACGCTGC+AAGGAGTA
CAGTCTTGCGACCGTACTCCCCAGGTGGGATACTTATCACTTTCGCTTAGTCACTTAGCTAATGCCAAACAACTAGTATCCATCGTTTACGGCGTGGACTACCAGGGTATCTAATCCTGTTCGCTCCCCACGCTTTCGTCCATGAGCGTCAGTACATACGTAGTAGACTGCCTTCGCAATCGGTATTCTGTGTAATATCTATGCATTTCACCGCTACACTACACATTCTATCTACTTCCATATGACTCAAGTCAACCAGTATCAAAGGCAGTTCCATAGTT
+
GGGGGGGGGGGGGFFGGGGGGGGGGGGGGGFCFGGGGGGGGGGGGGGGGGGGGGGGGGGGEGGGGGFGGGGGGGGGGGGGGGGGGGGGGGFGGGGGGGGGGGGGGGGGGGGGGGGGGGCGGGGGGGGGGGGGGGGGGDGGGGGADEGGGGGGGGGGGGGGGGGGFGCFECCFGGGGGDGBFDCCCF@FGGGGGEFFCFFGFG6C78FGGGFFDFFFGFDC;FE;FG?FEFFFFFFFFFFEE3?5<>?>EE<FECFF76)62..<<2212?::AA9:F9:<5
@M02352:288:000000000-CKWC8:1:1101:23138:12465 2:N:0:TACGCTGC+AAGGAGTA
CAATCTTGCGATCGTACTCCCCAGGTGGGTTACTTATCACTTTCGCTTAGCCACTCAGACCGAAGTCCAAACAGCTAGTAACCATCGTTTACGGCGTGGACTACCAGGGTATCTAATCCTGTTCGCTCCCCACGCTTTCGTCCCTCAGCGTCAGTATATAATTAGTGATCTGCCTTCGCAATCGGTATTCTATGTAATATCTATGCATTTCACCGCTACACTACATATTCTAACCACTTCATTATAACTCAAGTTATTCAGTATCAAATGCAATTTTACAT
+
GGFGGGGGGGGFGGGGGGGGGGGGFGFGGGGGGGGGGGGGGGGGGGGGGGGGGGFCGGFGGGGBGGDGGGGGGGGFGGGGGGGGGGGGGGFGGDGGGDGGGGGGGGGGEGGGGGGGGGGGGGGGEGC,6@CFGFGGGGGDFGGGGGGGGGGGGCDCFGFCFGGG6B9EGGGGGGGGGFGEBGGCCEEEGFG7C?F?4CFGFG6@40=CCGFGG=@FGFFF@A;F<>?DEFFF+;?E@FFE?CC?C5?36;<?><<=AFF9).5>A>)4)6)-4<?AFFF<)
@M02352:288:000000000-CKWC8:1:1101:23620:12473 2:N:0:TATGCTGC+AAGGAGTA
CAATCTTGCGATCGTACTCCCCAGGTGGGACACTTATCACTTTCGCTTAGTCACTGAGCTAATGCCCAACAACTAGTGTCCATCGTTTACGGCGTGGACTACCAGGGTATCTAATCCTGTTCTCTCCCCACGCTTTCGTCCATGAGCGTCAGTACATACGTAGTAGACTGCCTTCGCAATCGCTATTCTGTGTAATATCTATGCATTTCACCGCTACACTACACATTCTATCTACTTCCATATGCCTCATGTACACCAGTATCAAAGGCAGCTCCTTAGTT
+
<FG<FGGGGG:CD@CFGGGGGGGGGCDF@E,CFGGGGGCFDGGGGGGG@EFGGGG9FGFEFCF,E<FD<FGGGFE6C?EAFA,E,B,AD?,8@C:4F7B=FGAFA+=EAEFCF,EEEE,4CA,AEAF,@,B+4?:3D8DE>+7,33@=@B8=6C9:=EA,8,,@,@CCFGFG,BD+0*3*95*@<EF7E,>+=/+*::@FFG>7*=1=:,4C*?=?E454@FFFCF)+<7:;:6>EFF@CC3<5))133)19))/;;;)/66.)9)-(.(((.)0(/))-6
@M02352:288:000000000-CKWC8:1:1101:27682:12483 2:N:0:TACGCTGC+AAGGAGTA
CAATCTTGCGATCGTACTCCCCAGGTGGGTTACTTATCACTTTCGCTTAGCCACTCAGACCGAAGTCCAAACAGCTAGTAACCATCGTTTACGGCGTGGACTACCAGGGTATCTAATCCTGTTCGCTCCCCACGCTTTCGTCCCTCAGCGTCAGTATATAATTAGTGATCTTCCTTCGCAATCGGTATTCTATGTAATATCTATGCATTTCACCGCTACACTACATATTCTAACCACTTCATTCTAACTCAAGTTATTCAGTATCAAAGGCAATTTTACAG
+
GFFGGGGGGGGGGEGFGGGGGGGGGFFGGGGGGGGGG9CFCGG,FGGGGGGGGGDFGGGGGG7@+45FFFFGGCFCFFFGGCF=BFCFFE@C,4@FG@FCC,EF<F<FFAD<BFEBEF9FE?C?++@DGEECF+@:C=6+@C+CFG,=CB++@+,=A;FGCFF93@F;@EF,@ECFF*9@:>FC4;CFGGGCDEF4*11++414*8:C@C1++4(=:5:),16FCDCF31;C6A28==>@CC.).)14))4.,--96<?A26<4649A41:732/4@2)6)
@M02352:288:000000000-CKWC8:1:1101:4246:12484 2:N:0:TACGCTGC+AAGGAGTA
CAATCTTGCGATCGTACTCCCCAGGTGGGACACTTATCACTTTCGCTTAGTCACTTAGCTAATGCCAAACAACTAGTGTCCATCGTTTACGGCGTGGACTACCAGGGTATCTAATCCTGTTCGCTCCCCACGCTTTCGTCCATGAGCGTCAGTACATACGTAGTAGACTGCCTTCGCAATCGGTATTCTGTGTAATATCTATGCATTTCACCGCTACACTACACATTCTATCTACTTCCATATGACTCAAGTCAACCAGTATCAAAGGCAATTTTACCGTT
+
GGGGGGGGGGEFEFGGGGGGGGGGGGGGGGGGGGGGGGGGGGGGGGGGGGGG,FGGGGGGGGGGGGGGGGGGGGGGGGGGGGFEGGGGGGC:FGGGGGGGGGGGGGGGGFGGGGGGGGDGGGEGGGGGGGGEGGGGGGGGGGGGFFEGGGGGGGGGGFGGGGGG9FGGGGGFFGGGGGGFFGCEGGGGGGG7BE@EFF>FFGFGFFFGG7FDC?=BEFBFFF;52CEDCA7AFFFFEFA<EEFE?C3)36)96??F@?A7<>2444<?6:?FFFFABB2::
@M02352:288:000000000-CKWC8:1:1101:24681:12504 2:N:0:TACGCTGC+AAGGAGTA
CAGTCTTGCGACCGTACTCCCCAGGTGGGATACTTATCACTTTCGCTTAGTCACTGAGAATTAACCCAACAACTAGTATCCATCGTTTACGGCGTGGACTACCAGGGTATCTAATCCTGTTCGCTCCCCACGCTTTCGTCCATGAGCGTCAGTATATACGTAGTAGACTGCCTTCGCAATCGGTATTCTAAGTAATATCTATGCATTTCACCGCTACACTACTTATTCTATCTACTTCCGTATAACTCAAGTCAACCAGTATCAAAGGCAGTTCCATAGTT
+
GGGGFGGGGGGGEGGGGGGGGGGGGFGGGGGGGGGGGGGGGGGGGGGGGGGGGGGGGGGFGGGGGGGGGEGFGGFFGGGGGGGGGGGGDFGDGGGDGGGFGGGGGECEGGGFGGGGGGGGGFGCEFDFGGGGGGGGGGGDGGFDFEGGGGECCGGFGGGGFEFGGGGGGGGGGFGGGGGFAFGGGGGGGGGCGC8CCFFFFGAC?FFC+@8>GEFBEF8>@FFAGGFGFFFFFFFFFFF0=(33CCC34:)<AFFF<?>>A9<4<>B?(3(4<AFFFFFFF
@M02352:288:000000000-CKWC8:1:1101:20051:12521 2:N:0:TACGCTGC+AAGGAGTA
TAATCTTGCGACCGTACTCCCCAGGCGGTCTACTTAACGCGTTAGCTCCGAAAGCCGCGGCTCAAGGCCACAACCTCCAAGTAGACATCGTTTACGGCGTGGACTACCAGGGTATCTAATCCTGTTTGCTCCCCACGCTTTCGCATCTGAGTGTCAGTGTCTGTCCAGGGGGCCGCCTTCGCCACTGGTATTCCTTCAGATCTCTACGCATTTCACCGCTACACCTGAAATTCTACCCCCCTCTACAGCACTCTAGTTCACCAGTTTCAAATGCAGTTCC
+
F9EGGGGGGGGGGGGGGGGGGGGGGGGGGGGGGGGGGGGGGGGGGGGGGGGGFFGCDGGGGGGDFGGGGGGGGDGGGGGGGGGGGGGGGGGGGGGDCFEGGGGGGGGGGGGGGGGGGGGGGFFCFGGGGGFGGGFEEGDEFGGCEGGFGGGGGGFFFC?CF9FFDC;FGGGGGGGGGGGFFGDGGGGGGGFFG>?<<F4*7>@GFFFFGG><GFFFG:>>9B<FGG7D87@=*96AF0:>;(:0<BB7:(.8?BF?A2=):>2<><FDFBF444697.44
@M02352:288:000000000-CKWC8:1:1101:5759:12556 2:N:0:TACGCTGC+AAGGAGTA
TAATCTTGCGACCGTACTCCCCAGGCGGAATGCTTAATCCGTTAGGTGTGTCACCGCATAGCATGCTACCCGACGACTGGCCTTCATCGTTTACGCTGTGGACTACCCGGGTATCTAATCCTGTTTGCTCCCCACACTTTCGCACCTCAGCGTCAGTATCGCGCCCCTGAGCCGCCTTCGCCCCTCGTGTTCCTCCGCATATCTACGACTTTCACCCCTACACCCGGAATTCCCCCCACCTCTCTCGCACTCACGACCCGGCGTTTACGCGACATTCCCA
+
F,E,EFGGGGBFG@FGGGGGGGC@DFCFD+F<FFFGFEEGGGGGG,C,C6CFFGFG+>?FC?,6,=EEGGGGFE+@FC4,:,C<F<<@,:EF<5B+4?8E8CB<?8F8=:+@+AD@@=A:,,7C=F8BFF,DF=FEG6AB=:C+BEFG6,8C3@C87,@F7*>C:*14:<B:C*:)*/0)0**:**1=*=611)330)75)0@C)1<5):.:FB>F*<:6:FF555(11>F=**203(73(4<1)4(,(((5:(.)-()(40(,19:2((-(24))*)))
@M02352:288:000000000-CKWC8:1:1101:17789:12561 2:N:0:TACGCTGC+AAGGAGTA
CAGTCTTGCGACCGTACTCCCCAGGTGGGATACTTATCACTTTCGCTTAGTCACTTAGCTAATGCCAAACAACTAGTATCCATCGTTTACGGCGTGGACTACCAGGGTATCTAATCCTGTTCGCTCCCCACGCTTTCGTCCATGAGCGTCAGTACATACGTAGTAGACTGCCTTCGCAATCGGTATTCTGTGTAATATCTATGCATTTCACCGCTACACTACACATTCTATCTACTTCCATATGACTCAAGTCAACCAGTATCAAAGGCAGTTCCATAGTT
+
GGGGGGGGGGEGGGGGGGGGGGGGGGGGGGGGGGGGGGGGGGGGGGGGGGGGGGGGGGGGGGGGGGGGGGGGGGGGGGGGGGGGGGGGGGGEGGGGGGGGGGFF?FGFGGFGDGGFFGGCFGGGEGGGGGGGGEFGGGGGGGGGGGGCEGGGGGGGGGGGGG7EGGGGGGGGGGGGGGGFFGDGFFGGGFGGGC>EEFFGFGFGFFFGGGFGGE@FGFFFEF@FGFFGFFFCFFFEEEEFCCCECCCFFE@?CEFFFB46<4<AA<>007:?<<FAF2:BA
@M02352:288:000000000-CKWC8:1:1101:11998:12572 2:N:0:TACGCTGC+AAGGAGTA
CAGTCTTGCGACCGTACTCCCCAGGTGGGATACTTATCACTTTCGCTTCGTCACTGAGTCGAAACCCAACAACTAGTATCCATCGTTTACGGCGTGGACTACCAGGGTATCTAATCCTGTTCGCTCCCCACGCTTTCGTCCATGAGCGTCAGTATATACGTAGTAGACTGCCTTCGCAATCGGTATTCTAAGTAATATCTATGCATTTCACCGCTACACTACTTATTCTATCTACTTCCGTATAACTCAAGTCAACCAGTATCAAAGGCAGTTCCATAGTT
+
GGGFFFGGGGGGGEGFGGGGGGGGGGG8FFGGGGGGGGGGGGGGGGDG,FFGGGGGGGGGGGGGGGGGGGGGGGGGGGGGGGGGGGGGGGGGDEGGGGGGGGGGGGGFFGCDFFFFGGGGGGGGGGEGGGEFGDCFGEFGE6EFGFGGGGGGGGGGG=@EFGGCDCFGGGGGFFGGDDDFFFCGFGGCCGCFGCC<5FCDCGFGEFFFGGFFDF9>GF@<8FEF77?CEFF:AFFC;C7;@@?FFF<2<B)-:AAF0?@>A<<>AA>?F<??<<F6@2).6
@M02352:288:000000000-CKWC8:1:1101:27686:12586 2:N:0:TACGCTGC+AAGGAGTA
TAGTCTTGCGACCGTACTTCCCAGGCGGAGTACTTAATGCGTTAGCTGCGTCACTAAAGGGGTTAAACCTCTAATAACTAGTACTCATCGTTTACGGCGTGGACTACCAGGGTATCTAATCCTGTTTGCTCCCCCCGCTTTCGCGCCTCAGCGTCAGTACTCATCCAGGTAGGCGCCTTCGCCACCGGTGTTCCTTCACATCTCTACGGATTTTCCCCCTACACGTGAAATTCCCCTACCCCCTGTGAGACTCTAGCTTACCAGTTTCAGACGCATTTCC
+
FGGGGGGGGGGGGGGGFGFGGGF<FFFEGEGGFGGFDFFFDCFGGGGGGGFGGGGEGGGGGEGGGGFGGGGGGGGGGGGGFFCGGGGGGGGGGEEGGG@GGGGGGGGFGGGDGGGGFGGGGGGCFGGFF;FGGD+C8CGGGFEGCC>0@E,9*;CGCGDFGBC;9FCC,<B:5C:DDGGF33/5>CE5C5:CCEF349AC=C@FAFB5C5>*>B)*<:>B0;0F*9(786B=9=<:?8<:0:63(5444)8AFB)*.6B)4:4.44-4..5)((7(0)6)
@M02352:288:000000000-CKWC8:1:1101:11816:12598 2:N:0:TACGCTGC+AAGGAGTA
TAATCTTGCGACCGTACTCCCCAGGCGGAATGCTTAATCCGTTAGGTGTGTCACCGAACAGTATACTGCCCGACGACTGGCATTCATCGTTTACGGTGTGGACTACCAGGGTATCTAATCCTGTTTGCTCCCCACACTTTCGTACCTCAGCGTCAGTATCGAGCCAGTGAGCCGCCTTCGCCACTGGTATTCCTTCAGATCTCTACGCATTTCACCGCTACACCTGAAATTCTACCCCCCTCTACAGCACTCTAGTTCACCAGTTTCAAATGCAGTTCCGA
+
GGGGGGGGGEGGGGGGGGGGGGGGGGGGGGGGGGGGGCFGGGGGGGGGGGGGGGGGGGGGGGGGGGGGGGGGGGGGGGGGGGGGGGGGGGGGGGGGGGGGGGGGGGGGGGGG?FGGGGGGGGGGGGGGGGGGGGGGGGGGGGGGGC:CFGGGGGGGGGGGDFDEGGGGGGGGGGGGGGGFFGGGGGGGGGGGGFFFFFFGFCFGEFADDGFGGFEFEDFFFFFFGG?G<FFFFFFD0<>>FF:>A:7?8177AAAFDBFFFFFFF9AFD2))-69AF>B?(
@M02352:288:000000000-CKWC8:1:1101:29119:12626 2:N:0:TACGCTGC+AAGGAGTA
TAATCTTGCGACCGTACTCCCCAGGCGGAATGCTTAATCCGTTAGGTGTGTCACCGAACAGTATACTGCCCGACGACTGGCATTCATCGTTTACGGTGTGGACTACCAGGGTATCTAATCCTGTTTGCTCCCCACACTTTCGTACCTCAGCGTCAGTATCGAGCCAGTGAGCCGCCTTCGCCACTGGTGTTCCTCCAAATATCTACGAATTTCACCTCTACACTTGGAATTCCACTCACCTCTCTCGACCTCAAGACCAGGAGTTTATAAGGCCGTTCCAG
+
GFDGCFGGGGEF:FGFGGGGGGGGGGGGGGGGGGGGEFGFGGG@FGGGGGGGGGGGDGECFFFGEFGCGGGEGDG@+FG?FFGGG9EEFGGGFGGG?FFGCEFGGFFGFGGGGGGGGCEADGGFCGF9DFF+>8F++DF,=?CGGCFFGGGGGCEEF,EEE7*8CCGCG:B6::*;9DFF)9:EGE,>CCCFG?=,=F6CFC8DEFF*1;AFDC<FGFEECA@FG7:6<*09**6>?0::<:?FFFF?(,(,(),04052((4,().)6)687(7-5:(--
@M02352:288:000000000-CKWC8:1:1101:25669:12649 2:N:0:TACGCTGC+AAGGAGTA
CATTCTTGCGAACGTACTCCCCAGGTGGGTCACTTATCACTTTCGCTTAGTCACTTAGCTAATGCCAAACAACTAGTGTCCATCGTTTACGGCGTGGACTACCAGGGTATCTAATCCTGTTCGCTCCCCACGCTTTCGTCCATGAGCGTCAGTACATACGTAGTAGACTGCCTTCGCAATCGGTATTCTGTGTAATATCTATGCATTTCACCGCTACACTACACATTCTATCTACTTCCATATGACTCAAGTCAACCAGTATCAAAGGCAGTTCCATAGTT
+
GGGGGGGGGDFGEGGGGGGGGGGEGFEFGGGDFGGGFCGGGGGGGGGGDEFGGGGGGFGGGGGCFGFG@DFGFGGGGGGFFFGGGGGGGFGG:FFGGGEF<BFFGEEFFGGGGFFFEFGFGFFGEEGGBFCFGFFGGGGDGGFGGFFD>EEEFAC;EFFFFG7EGGAF;:FGGGGFDD*<AC>?FGGCFGFFF*16E>BFFGFGFCCCCGFGG>@BGFFEFFFFCD5>56@FFFFFFF)95?E?<EF9=E)19??60:469959<64118(,6:45*))66
@M02352:288:000000000-CKWC8:1:1101:17425:12657 2:N:0:TACGCTGC+AAGGAGTA
TAATCTTGCGACCGTACTCCCCAGGCGGGATGCTTAATGCGTTAACTGCGCCACTAAGATGTAAACATCCTAACGGCTAGCATCCATCGTTTACGGCGTGGACTACCAGGGTATCTAATCCTGTTTGCTCCCCACGCTTTCGCACCTCAGCGTCAGTATCGAGCCAGTGAGCCGCCTTCGCCACTGGTGTTCCTCCGAATATCCACGAATTTCACCTCTACACTCGGAATTCCACTCACCTCTCTCGAACTCTAGACCACCAGTATCAAAGGCAGTTCCGG
+
GGGGGGGGGGDEGCFGGGGGFGFGGGGGGGGGFGGGGGGGGGGGGFGGCGGGGGGGGGGGGGGFGGGGGGGGGGCGGGGGGGGGGGGGGGGGGGGGGGGGG7<FGGFFGG>F8CDDEGGGGGGGGGGGGGGGGGGCGG>CCEDGGG6>C?FEEGGD:@FFEFCCGGGFGGGGFGDCDGGFFGGG6FFGFCEGGF=@F>DGFG9*.9BDDGFFFFB4+;?<A*:7CC:D0>6BFFF43??F<0)4)5,,28:A:6)/<25(4::B>AA<:))(4<384<A?0
@M02352:288:000000000-CKWC8:1:1101:21699:12661 2:N:0:TACGCTGC+AAGGAGTA
CATTCTTGCGAACGTACTCCCCAGGTGGGATACTTATCACTTTCGCTTAGCCACTCAGTCCGAAAACCGAACAGCTAGTATCCATCGTTTACGGCGTGGACTACCGGGGTATCTAATCCCGTTCGCTCCCCACGCTTTCGTTCATCAGCGTCAATATACTGTTAGTGATCTGCCTTCGCAATCGGTATTCTATGTAATCTCTAAGCATTTCACCGCTACACTACATATTCTAACCACTTCACAGTAATTCAAGGTCAACAGTATCAAAGTCAATTTTACAG
+
GFFFFGGGGGGGEFFFGGGGGGGGFGFGGGGGGGGGGFGGGGGGGGGGGGGGGGGGGGGGGGGGGFGGGGGGGGGGGGGGGGGGGGGGGGGGGGGGGG7CFGGGGEEGGGCFGGGGGGGGGGGGGGEGGGEFGEGGGFACDFGGGDAFGGGGGGFFGGGGGGGGFCCGGGGGGGGGGCDEDGGC:ECGGFFGCCFE<FFCFFF>3A8DGGCDGA@>EEFFDFFFFCEFA?FF6BFBBFB7<2<<AFAADD<<A)46:?F<:>DFBFFFF)44AFFBF<>A)
@M02352:288:000000000-CKWC8:1:1101:10651:12674 2:N:0:TACGCTGC+AAGGAGTA
TAATCTTGCGACCGTACTCCCCAGGTGGTCTACTTAACGCGTTCGCTCCGACAGCCACGGCTCAAGGCAACAACCTCCAAGTCGTCCTCGTTTAACGCGTGGACTACCAGGGTATCTCATTCTTTTTGCTCCCCACGCTTTCGCATCTGCGTGTCAGTGTCTGTCCCGGGGGCCGCCCTCGCCACTTGGATTTCTTCAGAATTCTACGCATTTCCCCGCTACACCTGAGATTCTACCGCCCTTTACATCACTCTAGTTCACCAGTTTCCACTGCATTTCCG
+
,=,6,CFGGB+6@FGFGGGGGGGGG,EF6,EFFGGGCEGG:FF,BFG@CF7:F@FGGCE+CFGG?,,:<,C<4,8,,B,:=E,4+9+4544BD<,,8@+8+@+A,,,B,,3>63>;=6A,,:,,,C=+,83@<>=:8@+@F,++**589,*14@>FD52@@<2>BF98><***=)59):853E557+++2+7*5@2>=****1:46=5355DF6.*;.21657<>*,9(**/11)6<((,46(,.-)-6))64)6*.-9)-4)().26).)-),*)*-.)(
@M02352:288:000000000-CKWC8:1:1101:12947:12697 2:N:0:TACGCTGC+AAGGAGTA
TAATCTTGCGACCGTACTCCCCAGGCGGTCTACTTAACGCGTTAGCTCCGAAAGCCACGGCTCAAGGCCACAACCTCCAAGTAGACATCGTTTACGGCGTGGACTACCAGGGTATCTAATCCTGTTTGCTCCCCACGCTTTCGCATCTGAGTGTCAGTGTCTGTCCAGGGGGCCGCCTTCGCCACTGGTATTCCTTCAGATCTCTACGCATTTCACCGCTACACCTGAAATTCTACCCCCCTCTACAGCACTCTAGTTCACCAGTTTCAAATGCAGTTCC
+
ECGFFGGGGGGGGGEFGGGGGGGEGGEGFEGDGGGGGGGGGGGGGFFGGGGGGEGGGGGGGGGGGGGGGGGGGGGGGGGGGFGGGGGCGGGGGGGGGGGGGGGGGGGGFGGGFGFGGGGGGGGGGGGGGGGGGGFGGGDGGGGGGGGGGGGGGGGGGGFGGGGGGGGGFGGGGGGGGGGFFGGGGGGGCE?FGFFFFFFGFC*:4FFFGG>CGFAFFEF;9E2?FC0C:?=4FFFA>:?B>9?FDBBBF01).94BFFF>A>706AFFF<.4<9@9F<2<
@M02352:288:000000000-CKWC8:1:1101:2630:12715 2:N:0:TACGCTGC+AAGGAGTA
TAATCTTGCGACCGTACTCCCCAGGCGGTCTACTTAACGCGTTAGCTCCGACACCCACGGCTCAAGGCCACAACCTCCAAGTAGACATCGTTTACGGCCTGGACTACCAGGGTATCTAATCCTGTTTGCTCCCCACGCTTTCGCATCCTAGTCTCCGTTTCTTTCCAGGGGGCCGCCCTCGCCACTGGTATTTCTTCAGGTCTTCACCCCTTTCACCGCTACACCTGAAATTCTCCCCCCCTCTACCACACTCTAGTTCACCCGTTTCAAATTCCGTTCC
+
FECE<FGGG+:FCCFFGGGGGGGGFCCG++6:CEFGGGEE@FFBFDFGGGC+@+CCFFG:@7C<E=8FF8F8AFG<,E,,CF,B,EFF=++BF+,++@++8B,>,3BFFC=C<=>3,,9C6E<,:BD8>,3FFG,88?+++,*:*3@*,,,,,,,,*6,4?D,;,>@?678*:7))<):.)):*:+3:+1>+*6=AF1****/*)/1*/:)7<*)9@)4((0)0C*(0)*/1/65-4((-2((3)))),(((.4)1.)*)..((-,2224))))/(/,(3
@M02352:288:000000000-CKWC8:1:1101:11106:12723 2:N:0:TACGCTGC+AAGGAGTA
CAGTCTTGCGACCGTACTCCCCAGGTGGGATACTTATCACTTTCGCTTAGTCACTGAGAATTAACCCAACAACTAGTATCCATCGTTTACGGCGTGGACTACCAGGGTATCTAATCCTGTTCGCTCCCCACGCTTTCGTCCATGAGCGTCAGTATATACGTAGTAGACTGCCTTCGCAATCGGTATTCTAAGTAATATCTATGCATTTCACCGCTACACTACTTATTCTATCTACTTCCGTATAACTCAAGTCAACCAGTATCAAAGGCAGTTCCATAGTT
+
GGGFGGGGGGGGGGGGGGGGGGFGGGGGGGGGGGGGGGGGGGGGGGGGGGGGGGGGGGGGGFGGGGGGGGGEGFGGGGGGGGGGGGGGGGGGEGGGDGGGFFGGGGGFGGGGFGGFCGGGGGGGFFGGDFE@FGGGFE=EGGGGGGGGGEEGGGGGFFGGFFGGGGGGGGGGFGDGGD75*@CC77CFGGCFGFFFFFFGFGFGFFFC8FFG5695EFDFFF46@+7DCA888ACCCEE?EFDFFFFAAE).).6?:?FAA26)446:?0(.4:FA=47:>
@M02352:288:000000000-CKWC8:1:1101:26160:12744 2:N:0:TACGCTGC+AAGGAGTA
CATTCTTGCGAACGTACTCCCCAGGTGGGTTACTTATCACTTTCGCTTAGCCACTCAAACCGAAGTCCGAACAGCTAGTAACCATCGTTTACGGCGTGGACTACCGGGGTATCTAATCCCGTTCGCTCCCCACGCTCTCGTCCATCAGTGTCAATACATTGTTAGTGATCTGCCTTCGCAATCGGTATTCTGTGTAATATCTATGCATTTCACCGCTACACTACTTATTCTATCTACTTCCGTATAACTCAAGTAAACCGATATCAACGGCAGTTCCAT
+
GGDDGGGGGGGGEGGGGGGGGGGEF<FFE:FCFGGGGCEGGGGGGGGGGGGGGGGGGGFFGGGGDF?FCCFG:C,CFFFEFFEGFECFGFGAFD@4CF+=FF8AFECC:CEGFFGFFF<8+,86F+@8BB8@F:FG+@EGGEECGGGDFGGGG,@,,6DDFDFGCDGGGCDE?CC@CC>5/5FFGGCFF7<DFEF*5BFGFC;@?B@77:++2*()3)6)(+68>D3:?AFFFFD><46671>(2.).-.5(5-)*-))((-,(-44(((-(-4*47<B
@M02352:288:000000000-CKWC8:1:1101:20144:12745 2:N:0:TACGCTGC+AAGGAGTA
CAGTCTTGCGACCGTACTCCCCAGGTGGGATACTTATCACTTTCGCTTAGTCACTGAGAATTAACCCAACAACTAGTATCCATCGTTTACGGCGTGGACTACCAGGGTATCTAATCCTGTTCGCTCCCCACGCTTTCGTCCATGAGCGTCAGTATATACGTAGTAGACTGCCTTCGCAATCGGTATTCTGTGTAATATCTATGCATTTCACCGCTACACTACACATTCTATCTACTTCCAAATGACTCAAGTCAACCAGTATCAAAGGCAGTTCCATAGTT
+
GGGGFGGGGGGGGGGGGGGGGGGGFFFGGGGGGGGGGGGGGGGGGGGGDGGGGGGGGGGGGGGGGGGGGGFFGGGGGGGGGGGGGGGGGGGDGGGGGGGGGGGGGGGGGGGGGGGGGGGGGGGGGGGGGGGGGGGGGGGGGGGGGGGGCGGEEGGGGGGFGGGGGFFFFGGGFGGGGGDFFGCGGGGGGGGGGF8CEFFGFGFDEFFGGGFFDFFFGFFFFA))*29@CFFFFFFFFFFFFFE))3)7@E<:9AFFF?FD4<:9BFF0::08AAFFF<?FB
@M02352:288:000000000-CKWC8:1:1101:3690:12749 2:N:0:TACGCTGC+AAGGAGTA
CATTCTTGCGAACGTACTCCCCAGGTGGGTTACTTATCACTTTCGCTTGGCCACTCAGTACTTAATCGTACCAAACAGCTAGTAACCATCGTTTACGGCGTGGACTACCAGGGTATCTAATCCTGTTCGCTCCCCACGCTTTCGTCCATGAGCGTCAGTACATACGTAGTAGACTGCCTTCGCAATCGGTATTCTGTGTAATATCTATGCATTTCACCGCTACACTACACATTCTATCTACTTCCATATGACTCAAGTCAACCAGTATCAAAGGCAGTTC
+
GGGGFGGGGGDGGGDGGGGGGGGGGGGGGGGGGGGGGFGGGGGGDGGGGGGGGFFGGGGFGGGGGGGGGGGGGGGGGGGGGGGGGGGGGGGFGGGGGGGGGGGGGGGFGGGGEGGGGGGGGGGGGGGGGGGGGGGCEGGGGGGEB@EDGGGGGGGGGGCADFGGGGGGGG9;DEGGGGGFFGGGGEGGGGGGGFFFFFCG@8B@8FFGGGFGGFEFGFDFFF@ADFEFEFFFFFEFFFFCEFFFEC3<CEFEFAFF?4*6:>086<)--6<<9:)(0.45
@M02352:288:000000000-CKWC8:1:1101:13688:12758 2:N:0:TACGCTGC+AAGGAGTA
CATTCTTGCGAACGTACTCCCCAGGTGGGTCACTTATCACTTTCGCTTCGCCACTCAAACCGAAGCTCGAACAGCTAGTGACCATCGTTTACGGCGTGGACTACCAGGGTATCTAATCCTGTTCGCTCCCCACGCTTTCGTCCATCAGTGTCAGTATATTATTAGTGATCTGCCTTCGCAATTGGTATTCTATGTAATATCTATGCATTTCACCGCTACACTACATATTCTAACCACTTCATAATAACTCAAGACAACCAGTATCAAAGGCAATTTTACC
+
GFGGGGGGGGGGGGGFGGGGGGGGFFFGGGGGGGGGGFFGGGGGGGGG,@FFGGCGGGGGGGGGGGFGGGGGGGGGGGGGGGGGGGGGGGGGGGGDGGGGGGGGGGGDGGGFGGGGGGGGEGFFGGGGGGGFGGGGDGGGFGEEFGGGGGGGGGGGGEGFDGGADFGFG9>AEFGGGGGFFGGGGGCG@CGDFFFFFC8:=FFGE=8CFGAFG==BG>9F3+6A>CCGFA7:AB@@FEA;3?C<<5?E3>EE?DFFFFE?FFFB<)<><??06>=27>7>
@M02352:288:000000000-CKWC8:1:1101:9668:12766 2:N:0:TACGCTGC+AAGGAGTA
TAATCTTGCGACCGTACTCCCCAGGCGGTCTACTTAACGCGTTAGCTCCGAAAGCCACGGCTCAAGGCCACAACCTCCAAGTAGACATCGTTTACGGCGTGGACTACCAGGGTATCTAATCCTGTTTCCTCCCCACGCTTTCGCATCTGAGTGTCAGTGTCTGTCCAGGGGGCCGCCTTCGCCACTGGTATTCCTTCAGATCTCTACGCATTTCACCGCTACACCTGAAATTCTCTCCCCCTCTACAGCACTCTAGTTCACCCGTTTCCAATGCAGTTCC
+
ACFGGGGGGGGGGGGFGGGFGGGFGDFGCFGFFGGGCGGGCFGFFGG9FGECF+EFDGFFGCBCCFEFF4AFGEC<DFG8,E,CEAFEF:D<@EGGGGFGG>EG9FGGFB>FDFGGFGGCAEGCFAF,@DFFGE7<:CE8@CEGGDGFC,<2>CGGFG9@DFGGDF9D?E585//9C*>A8DGCDFE6FEF>CCAEFF6**28FA4/*5:)9:B)@7776;:>F<4(*5B8@B?)))4480,-3<:4271:?FAA=:4@BF<((83::)624078)94<A
@M02352:288:000000000-CKWC8:1:1101:16486:12812 2:N:0:TACGCTGC+AAGGAGTA
TAATCTTGCGACCGTACTCCCCAGGCGGAATGCTTAATCCGTTAGGTGTGTCACCGAACAGTATACCGCCCGACGACTGGCATTCATCGTTTACGGTGTGGACTACCAGGGTATCTAATCCTGTTTGCTCCCCACACTTTCGTACCTCAGCGTCAGTATCGAGCCAGTGAGCCGCCTTCGCCACTGGTGTTCCTCCAAATATCTACGAATTTCACCTCTACACTTGGAATTCCACTCACCTCTCTCGAACTCTCAACTGATAGTTTTGGAGGCAGTTCCAG
+
GGGGGGGGGGGGEGGGGGGGGGGGGFGGGGGFGGGGGGGGGGGGGGGGGGGGGGGGGGGGGGGGGG,CFGGGGGGGGGGFGGGGGGGGGGGGGGDGFGGGGGGGGGGGGGGGGGGGGGGGGGGGGGGGGGGGGGGGGGGGGGGGGGGGGFGGGGGCFGGGGFF>EFGGGGGGGGGDCGGFEGGGGGFGGGGGGFFFDF4FFGFGEFFCCGFGGFEFCFFBAFFFGC:GFFFFFFA<0?FFFFFF28?F16?AF)-14<)5<2))64<0023<<?)30.64.
@M02352:288:000000000-CKWC8:1:1101:11580:12831 2:N:0:TACGCTGC+AAGGAGTA
TAGTCTTGCGACCGTACTCCCCAGGCGGTGCGCTTAACGCGTTAGCTCCGGCACAGAAGGGGTCGAACCCTCCCACACCAAGCGCACATCGTTTACTGCTAGGACTACAGGGGTATCTAATCCCTTTCGCTACCCTAGCCTTCGAGCCTCAGCGTCAGTAAATGTCCAGTAACCTGCTTTCGCCATTGGTCTTCCTCTCGATATCTACGCATTTCACTGCTACACCGAGAATTCCAGTTACCTCTCCATTACTCTAGCACGGCAGTATCGAATGCAGTTTG
+
FGGGGGGGGGGGGGGFGGGGGGGGGGFGGGGGGGGGGGGGGGGGGGGGGGGGGGGGGGGGGGGGGGGGGGGGGGFGGGGF<FGCGGGGGGEGGGGGGGGGGGFGGGGGGCFCGEEGFFDGGGGGGGGGGGGGGGGGGGGGGGGGGGDGGGFGGGC?EGFGGGFGGGGGFGGGGGGGGFGFFGGEGG7CFGGGGFFFFFFGAGFDEFFGGGFGGFFFGFFFF=<FGGFG>ED?6@AAD<B<F><AFF?99AAADABF<AFBFFBFFFFF>:3?DFF4=265)
@M02352:288:000000000-CKWC8:1:1101:7765:12848 2:N:0:TACGCTGC+AAGGAGTA
TAATCTTGCGACCGTACTCCCCAGGCGGAATGCTTAATCCGTTAGGTGTGTCACCAACAAGCATGCTTGCTGACGACTGGCATTCATCGTTTACGGTGTGGACTACCAGGGTATCTAATCCTGTTTGCTCCCCACACTTTCGTACCTCAGCGTCAGTATCGAGCCAGTGAGCCGCCTTCGCCACTGGTGTTCCTCCAAATATCTACGAATTTCACCCCTACACTTGGAATTCCACTCCCCTCTCTCGAACTCAAGCCTAGCCGTCTTAGAGGCCGTTCCAG
+
FCFGGGGGGD>GEGGGFFGGGGGGGGEGGGGGGGGGGGGGGGGGGGGGGGGGGGGGCFFDFGGG9FG<CFEGGGGGGGDGGGGGGGGGGGGGFGGGGGGGGGGGGGGGGGGFC@FGFGGGGGGGGGGGGGGGGGGGGGGGGGGGGGAD1DFGGGGGGCFFG@>EGGD8FG9BFGGGCDG>>9*:8=65,/=FC4B7=F8:+BFF?F>D5E:C:+<F*:2;1)6+?7;FCF4+6:>4:(4<(4124.,)4?05<:3*,(9031(2(.4)).2:((.,7:?>.
@M02352:288:000000000-CKWC8:1:1101:8979:12859 2:N:0:TACGCTGC+AAGGAGTA
TAATCTTGCGACCGTACTCCCCAGGCGGTCTACTTAACGCGTTAGCTCCGAAAGCCACGGCTCAAGGCCACAACCTCCAAGTAGACATCGTTTACGGCGTGGACTACCAGGGTATCTAATCCTGTTTGCTCCCCACGCTTTCGCATCTGAGTGTCAGTGTCTGTCCAGGGGGCCGCCTTCGCCACTGGTATTCCTTCAGATCTCTACGCATTTCACCGCTACACCTGAAATTCTACCCCCCTCTACAGCACTCTAGTTCACCAGTTTCAAATGCAGTTCC
+
GGGGGGGGGGGGGGGGGGGGGGGGGGGGGGGGGGGGGGGGGGGGGGGGGGGGGGGGGGGGGGGGGGGGGGGGGGGGGGGGGGGGGGGGGGGGGGGGGDGEGGGGGGGGGGGGFGGGGGGGGGGGGGGGGGGGGGGGGGGGGGGGGGGGGFGGGGCFFGFGGGGGGGG?FGGGGGGGGGGFFGGCDGGGGFGGGFFFFFFGFG?GFFFFGGDDCFFFGFF>BFFFFGBG0F49@FFFA<?B>FFFFFAD?<?BFFF?5<?A<B?<F)6<B>)64AFAFDDF
@M02352:288:000000000-CKWC8:1:1101:7752:12864 2:N:0:TACGCTGC+AAGGAGTA
TAATCTTGCGACCGTACTCCCCAGGCGGAATGCTTAATCCGTTCGGTGTGTCACCAACAAGCCTCCTTGCTGACGACTGGCACTCATCGTTTACGGTGTGGACTACCAGGGTGTCTCATCCTGTTTGCTCCCCCCACTTTCGTACCTCACCGTCAGTATCGAGCCAGTGTGCCGCCTCTGCCCCTGGTGTTCTCTCAATTATATACCAATTTCCCCTCTACACACGGCATTCCCCTCACCTCTCTCGTACTCAAGACTAGCCGTATTAGAGGGCGGTCCAG
+
9F6A6EFGGE+@@FFGGGGGGGGGG8FGGGGGGGGGG96C+CF,F+CG:FEFGGG,F:,,6<,,,,9,5C,<<4==+?44,:,,,,,54A<F+?:+EE8F+,B?,4,,,+B:+@EG,,576,5EDG<BFF8AF+F:E=,@3+4,+3,=9,,@,988D5@,@*4*4,,,4,6?,49C?<*);*,/*4*,=/*21)+/)1++3;+;)++0*21:++/=*:3))+(**)()-.*/**.(3(.,)(,:7<4((-(:4..=(.0,,((-,4?2))),(,)()((,)
@M02352:288:000000000-CKWC8:1:1101:16056:12868 2:N:0:TACGCTGC+AAGGAGTA
CAGTCTTGCGACCGTACTCCCCAGGTGGGATACTTATCACTTTCGCTTAGTCACTGAGAATTAACCCAACAACTAGTATCCATCGTTTACGGCGTGGACTACCAGGGTATCTAATCCTGTTCGCTCCCCACGCTTTCGTCCATGAGCGTCAGTATATACGTAGTAGACTGCCTTCGCAATCGGTATTCTATGTAATATCTATGCATTTCACCGCTACACTACATATTCTAACCACTTCGTTATAACTCAAGTTATTCAGTATCAAAGGCAATTTTACAGTT
+
FGGGGGGGGGGGGGGGGGGGGGGGGGGGGGGGGGGGGGFGGGGFGGGGCGGGGGGGGGGFDGGGGGGGGGGGGGGGGGGGGGGFEGGGGGGGECGEGGGGGGGGGDEGGGGGGGFCFFCFFGCDGGGGGGGDGD:CFGFEGCDFGCFGGGGGGGGFGGFGGGGGGGCGGCFGGGFGDDGBFGCCGFFFGGGGD?8>@BFGFGFCEFFF:FFCD>@FG=;<FFFCGFEGEFFF4=<;AF(=@<DFCE3)8??<>FA=>>F<<):A>42(((3>FFFAF2)66
@M02352:288:000000000-CKWC8:1:1101:16869:12902 2:N:0:TACGCTGC+AAGGAGTA
CAATCTTGCGATCGTACTCCCCAGGTGGGTTACTTATCACTTTCGCTTAGCCACTCAGACCGAAGTCCAAACAGCTAGTAACCATCGTTTACGGCGTGGACTACCAGGGTATCTAATCCTGTTCGCTCCCCACGCTTTCGTCCCTCAGCGTCAGTATATAATTAGTGATCTGCCTTCGCAATCGGTATTCTATGTAATATCTATGCATTTCACCGCTACACTACATATTCTAACCACTTCATTATAACTCAAGTTATTCAGTATCAAAGGCAATTTTACAG
+
GGGGGGGGGGGGGCFFGGGGGGGGGGFGGGGGGGGGGGGGGGGGGGGGGGGGGGGGGGGGGGGGGGGGGGGGGGGGGGGGGFGGGGGFGGGGEDGGGGCEGG8FFGGDFGGGGGGFGGGGGGGGCGGFGGGFGDGGEGGEGGGGFGGDGGGGGGGGGGGFBDFFGGGGGGFAEGGGGG49?4FDDGGGGGGFGFFFEFFDCGAFFAAFGDFGFF@DC>9E3=;F4C?GEA=::AD@;8<EEEECEF?<<2<0><:@B49A)6<246)6-((.(5BBFB<2)
@M02352:288:000000000-CKWC8:1:1101:2237:12918 2:N:0:TACGCTGC+AAGGAGTA
CAATCTTGCGATCGTACTCCCCAGGTGGGACACTTATCACTTTCGCTTAGTCACTTAGCTAATGCCAAACAACTAGTGTCCATCGTTTACGGCGTGGACTACCAGGGTATCTAATCCTGTTCGCTCCCCACGCTTTCGTCCATGAGCGTCAGTACATACGTAGTAGACTGCCTTCGCAATCGGTATTCTGTGTAATATCTATGCATTTCACCGCTACACTACACATTCTATCTACTTCCATATGACTCAAGTCAACCAGTATCAAAGGCAGTTCCATAGTT
+
GDEGGGGGGGGG@CFGGGGGGGGEGGFFGFGFFGGGGGGGGGGGGGGGGGGFGGGGGGGGGGGGGGFEFCGGGGGFGGGGGGGGGGGGGGGGGGGCFDGGGFGGFGGFFGGGGGGGGGFGGGG7FFC7@@EGG7=FGGGGGDFGGGGGGGGGGGFGGGFGFGCGCA9CFFGGGGGGGGGFFGDEGGGFGGGGF7A<EFFGA79CEFBFGFACDEFFGFB=BFFFGF?CC6AFCFFFCEE9CEF5C6C))/7<953A3?4>4>B2<<BB(.3::A*48))56
@M02352:288:000000000-CKWC8:1:1101:22091:12948 2:N:0:TACGCTGC+AAGGAGTA
CAGTCTTGCGACCGTACTCCCCAGGTGGGATACTTATCACTTTCGCTTTGTCACTGAGAATTAACCCAACAACTAGTATCCATCGTTTACGTCGTGGACTACCAGGGTATCTAATCCTGTTCGCTCCCCACGCTTTCGTCCATGAGCGTCAGTATATACGTAGTAGATTGCCTTCGCAATCGGTATTCTAAGTAATATCTATGCATTTCACAGCTACACTACTTATTCTATCTACTGCCGTATAACTCAAGTCAACCAGTATCAAAGGCAGTTCCATAGTT
+
FE,BF@F<EGE@:@FF:FFGGDG7,CE6@<F<FFGA<F6;E9E<64,,,9C<<,,<@FG<<@EEF?E,:@96CF,6CF,5,,<FB?,A,,,:,4>F@CAEFGEC=:4A?9FFFF99E,,9E,@7=AFFGGGCFCEFAC=ECEDF9=FGGGGD=D:8,3FDBD:>,8,,7FEGEADDDGC@AC*AFDDGGF@9:E+A4=E9AF98*=8BGCA+:A=BF6@C=F*=CG578FF+@@E3)),.67;));4).47?7<6==?:/..?<262,67((6>*5*.4<<
@M02352:288:000000000-CKWC8:1:1101:13312:12958 2:N:0:TACGCTGC+AAGGAGTA
TAATCTTGCGACCGTACTCCCCAGGCGGTCTACTTAACGCGTTAGCTCCGAAAGCCACGGCTCAAGGCCACAACCTCCAAGTAGACATCGTTTACGGCGTGGACTACCAGGGTATCTAATCCTGTTTGCTCCCCACGCTTTCGCATCTGAGTGTCAGTGTCTGTCCAGGGGGCCGCCTTCGCCACTGGTATTCCTTCAGATCTCTACGCATTTCACCGCTACACCTGAAATTCTACCCCCCTCTACAGCACTCTAGTTCACCAGTTTCAAATGCAGTTCC
+
GFFCEGGGGGGGEGGGGGGGGGG,CDEGFFGGGGGGGGGGGGEFEGGGGG>FGGGCFFGGGGGGGGGFEFGGGGDAFFFGGFGGGGFCGG@FGGGGGDEGGGGGGFFFGFGGG8DGCCGGAFFGFFGDDFGGGDFE>:CE7,@EC8E7C;DFGGGGFCCCCGGEGCFCFEGDGDDGGDGFFG=EC6CD;:9>@EFEE6@GFGFFAFFCDGFDGFB=GEBBB))7>DBGF4@?*1<948<FF>14<<92)(,).4:8<B=ABFF66<44).44-68)9>AA
@M02352:288:000000000-CKWC8:1:1101:20503:12986 2:N:0:TACGCTGC+AAGGAGTA
TAACCTTGCGGCCGTACTCCCCAGGCGGTCTACTTAATGCGTTAGCTTTGAAAAACAGAACCGAGGTTCCGAGCTTCTAGTAGACATCGTTTACGGCGTGGACTACCGGGGTATCTAATCCCGTTTGCTCCCCACGCTTTCGTACATGAGCGTCAGTGTTGACCCAGGTGGCTGCCTTCGCCATCGGTATTCCTTCAGATCTCTACGCATTTCACCGCTACACCTGAAATTCTACCACCCTCTATCACACTCTAGTTTGCAAGTTCGAACTGCAGTTCCCA
+
9E<@EEGGFGEGGGEDGGGGGGGGGFGGFCFGGGGGFFGGGGGGGGGGGGGFGGG@FGFGGFCFGGGGGGGGGG=CFCG,CCFFA9FF7FFGCFDG>FEECEECDGDF7CFGG@FEEFFF9DFGGGGGGGGFGGGGGGGFGGFCC*DCCCEEEGGEGGGFCFFC8<,=CF5CFEDFGGGF>DEEFDDC@CGGD?FAEFFF6:AFEA)93E:CC?5=C@BBFFF476<7498@FFFF::?1<BBBAF2>BF::<9)964=<)))6-6:<?,2)<)/<?A63)
@M02352:288:000000000-CKWC8:1:1101:14316:13009 2:N:0:TACGCTGC+AAGGAGTA
CAATCTTGCGATCGTACTCCCCAGGCGGTCAACTTAATGCGTTAGCTGCGCCACCCAGTCCTCAAGGGACCAGTCGGCTAGTTGACATCGTTTACGGCGTGGACTACCGGGGTATCTAATCCTGTTCGCTCCCCACGCTTTCGTCCATGAGCGTCAGTATATACGTAGTAGACTGCCTTCGCAATCGGTATTCTAAGTAATATCTATGCATTTCACCGCTACACTACTTATTCTATCTACTTCCGTATAACTCAAGTCAACCAGTAACAAATGCAGTTCCA
+
GGFCFFGFGGGGFGFFGGGGGGGGFFFEFGGFGGGGFGGGGGGGEGGGGGGGGGGGGGGFFGGGG?FCEGGGGFGEGCEGGGGGGCG<FGFGGDGGGGECFCGGGGGGGGGGFGCFGGGGCFG=FGGGGGGGCCGGGEGEG9CG5C:5,@:EEGGGGGDFF9DCFFBCC<CGGFF4<6DFFGGGD?5EEFGGGFAC?FADCD@C7@FFFGFGGF?FC3361).7**(24@=?67::4<<>5><A6:B?)654)-:*6<4A27?FA))))-2)6.*)16<))
@M02352:288:000000000-CKWC8:1:1101:19554:13013 2:N:0:TACGCTGC+AAGGAGTA
TAATCTTGCGACCGTACTCCCCAGGCGGAATGCTTAATCCGTTAGGTGTGTCACCGAACAGTATACTGCCCGACGACTGGCATTCATCGTTTACGGTGTGGACTACCAGGGTATCTAATCCTGTTTGCTCCCCACGCTTTCGCATCTGAGTGTCAGTGTCTGTCCAGGGGGCCGCCTTCGCCACTGGTATTCCTTCAGATCTCTACGCATTTCACCGCTACACCTGAAATTCTACCCCCCTCTACAGCACTCTAGTTCACCAGTTTCAAATGCAGTTCCGA
+
GGGGGGGGGGGGGDGGGGGGGGGGGGGGEGGGGGGGGGEGGGGGGGGGGGDFGGGGGGGGEGAEGGGGGGGGGGDGGGEGGGGGG<E@=FGGFGCEF<?CGFF,AAE,BCEG8FG3@EFDGD9FGGFGC9DFG8@=C+AEEEE8EGGFFGGGGGGGGDEAEFGAF9FGDD58C5977?D;5D=E7CFF+AC:DEFA3C+:61;75A:DGGFG=*<F5;19B=?FGGBF<FF*/749,:160:7<><0:3<:746675AF<>21<<<A)6><9AB6469<1(
@M02352:288:000000000-CKWC8:1:1101:16249:13043 2:N:0:TACGCTGC+AAGGAGTA
TAATCTTGCGACCGTACTCCCCAGGCGGTACACTTAATGTGTTAACTGCATTACTGCAAGGTCTAGCCTCACAACAACTAGTGTACATCGTTTAGGGCGTGGACTACCAGGGTATCTAATCCTGTTTGCTCCCCACGCTTTCGCGTCTCAGCGTCAATAATGTTCCAGTAGATCGCCTTCGCAATCGGTATTCCTTCTGATCTCTACGGATTTTACCCCTACACCAGAAATTCCATCTACCTCTCCCATATTCTAGGTAAGCAGTTTTCAAAGCAGTTCAA
+
GGGGGGGGGGGGGGGGGGGGGGGGGGEEGGGGGGGGFGGGGGGGGGGGGGGGGGGGGGGGGGGGGGGGGGGGGGGGGGGGGGGGGGGGGGGFGGGGGGGGGGGGGGGGFGGGGGDFGGGGGGGGGGGGGGGGGGGGGGGGGGGGGGGGGGGGGGGGGGFGGGGGGFF;FGFGGGFGDGGFFGGGGGGGEGGGGFFFFFFGFGFGFFFGGEFDFFFFGFD;DFEFGG@<38AFFF?ECCEEFFF?FFF?B?FFA>A43ABA2?9?AFAAFBDA27@??>A46
@M02352:288:000000000-CKWC8:1:1101:16267:13043 2:N:0:TACGCTGC+AAGGAGTA
CAATCTTGCGACCGTACTCCCCAGGCGGTACACTTAATGTGTTAACTGCATTACTGCAAGTTCTTGCCTCACAACAACTAGTGTACATCGTTTAGGTCGTGGACTACCAGGGTATCTAATCCTTTTTGCTCCCCACGTTTTCGCGCCTCATCGTCAATAATGTTCCAGTAGATCTCCTTCGCAATCGTTCTTCCTTCTGTTCTCTACGTCTTTTACCCCTACACCAGATATTCCTTCTACCTCTCCTATATGCTAGATACGCATCTTTAACAGCAGTTCAA
+
,=,;,CFFCF>FFFFFGGGGGGGGG,CE@@,CFGGGAFF,,FF,9CF,:,<CFGC@F9,6C,CE,,,EFG8FEFGE6F<EAFFG<FCFC,9CF7,59CC=?+BA=E?<FD@7<,9>E,,CE9?,,C=+@>FGGGG+++,,8=@C++60=3@E8D@+833,@,,7@F,;EC;,,7+5?G7<59:;*,@4=,*5=4=EEF@+97EFEFF*04)1++0;,?>2(;;5;5153+;7@+))77)..;@3(6)/))))15)+).+)/4(,2).)))-6)().0-)6)
@M02352:288:000000000-CKWC8:1:1101:27958:13054 2:N:0:TACGCTGC+AAGGAGTA
CATTCTTGCGAACGTACTCCCCAGGTGGGTTACTTATCACTTTCGCTTGGCCACTCAGTACTTAATCGTACCAAACAGCTAGTAACCATCGTTTACGGCGTGGACTACCAGGGTATCTAATCCTGTTCGCTACCCACGCTTTCGTTCATCAGCGTCAATATATTGTTAGTGATCTGCCTTCGCAATCGGTATTCTATGTAATATCTAAGCATTTCACCGCTACACTACATATTCTAACCACTTCACAATAATTCAAGAATAACAGTATCAATGGCATTGC
+
FE@EEFGGGGGGEFGGGGGGGGGDGEEDCFEGGGGGG9CFGGGGGGGGGGGGGCECFFGGGGGFFGG@FGGGGFCFGFGGEFFFAFCGG8?FGGG9::FEGGGGGGGGGGCGE?EFGGGGGG?FFGDEEEDFGFCD==EE@FGGGGGG8;,@8CGGEGFGDFGGFEAFF;BFGFG787?AA5CGDEGFGGGGGEF?E9:1BGFG?F8++,0BFFEF7?=(1)6=525<;FFF6+/)))632@E@5@<<EFFFFE<F9))).),)35424)<<2::2*.).
@M02352:288:000000000-CKWC8:1:1101:25326:13058 2:N:0:TACGCTGC+AAGGAGTA
CAGTCTTGCGACCGTACTCCCCAGGTGGGACACTTATCACTTTCGCTTAGTCACTGAGATAAATCCCAACAACTAGTATCCATCGTTTACGGCGTGGACTACCAGGGTATCTAATCCTGTTCGCTCCCCACGCTTTCGTCCATGAGCGTCAGTATATACGTAGTAGACTGCCTTCGCAATCGGTATTCTAAGTAATATCTATGCATTTCACCGCTACACTACTTATTCTATCTACTTCCGTATAACTCAAGTCAACCAGTATCCAAGGCAGTTCCATAGTT
+
GGGGGGGGGGGGGGGGGGGGGGGGGGGFGFGGGGGGGGGGGGGGGGGGGGGGGGGGGGGGGGGGGGGGGGGGGGGGGGGGGGGGGGGGGGGGGGGGGGGGGCGGGGGGGGGGGGFGGFGFGGGGGGGFGGGEGGGGGGGGGGGGGGFDGGGGGGFGGGGGGGGGGGGGGGGGGCFGGGGFFGGGGGGGCF:CFEFFFFFFFGFGFFFG@FFFGFFFGFFFFFFAGFFDEFFCFFFFF?8?FFFEFFFF<@3/64A??FFDFAB46.50::<?>4B:?A).6
@M02352:288:000000000-CKWC8:1:1101:7399:13062 2:N:0:TACGCTGC+AAGGAGTA
CAGTCTTGCGACCGTACTCCCCAGGTGGGATACTTATCACTTTCGCTTAGTCACTTAGCTAATGCCAAACAACTAGTATCCATCGTTTACGGCGTGGACTACCAGGGTATCTAATCCTGTTCGCTCCCCACGCTTTCGTCCCTCAGCGTCAGTACATACGTAGTAGACTGCCTTCGCAATCGGTATTCTGTGTAATATCTATGCATTTCACCGCTACACTACACATTCTATCTACTTCCATATGACTCAAGTCAACCAGTATCAAAGGCAGTTCCATAGTT
+
GGGGEFGGGGGGGGGFGGGGGGGDFGGGGGGGGGGGFFGGGGGGGGGGGGGGFGFGGGGGGGGFGC<EEFFGGGGGFGDGGGFFGGGGGGEGGGGGGGGGGGGGGGGFDF,@EGGGGFGGGFEGGGGGGEGGGGGGGGGEEE9DGGGGGGGGGGGGFFFFGGGGGFGGGFGGGGGGGGGAFGGEGGGFGGGGGFFFEFFGFGFG?AFFFGFFGFFFGF;<@FEFGGCFEFFFFFEF3EE99<<5?.).;@8?CECF?FFBFAFAAAB?0:B?B>?BFADFB
@M02352:288:000000000-CKWC8:1:1101:23809:13073 2:N:0:TACGCTGC+AAGGAGTA
CATTCTTGCGAACGTACTCCCCAGGTGGTTTACTTATCGCTTTCGCTTAGGCACTGAGTCCGAAAACCCAACACCGAGTAAACATCGTTTACGGCGTGGACTACCAGGGTATCTAATCCTGTTCGCTCCCCACGCTTTCGTCCATGAGCGTCAGTACATACGTCGTAGACTGCCTTCGCAATCGGTATTCTGTGTAATATCTATGCATTTCACCGCTACACTACACATTCTATCTACTTCCATATGACTCAAGTCAACCAGTATCAAAGGCAGTTCCATAT
+
FEFFFGGGGC:ECCDGFGGGGGFGGGGGCGGFCFGAFEFGGGGG7FE<:ECEFGGGCEGGFBEEDFCFGGG@CFGBCFGGAFFGGGGGGGFGGGD@FC7:EG@GGGG@FGGGCEDCFGGGGGGFFGGGGCGBFGEGDFFEGGCEGEFCCGE6ECFEGGGGGFF,8FG5CC;FGGFDG9DDDGGGDE=EFGGFC4B56FCGFCFG?FFFGGFGDA;EGEF@@63A75;D?FFFFFBFF>AF2AF2>A<>A<724>A?<B>B:DF2AD4A)40((47A*6)6)
@M02352:288:000000000-CKWC8:1:1101:25323:13076 2:N:0:TACGCTGC+AAGGAGTA
CAGTCTTGCGACCGTACTCCCCAGGTGGGACACTTATCACTTTCGCTTAGTCACTGAGATAAATCCCAACAACTAGTATCCATCGTTTACGGCGTGGACTACCAGGGTATCTAATCCTGTTCGCTCCCCACGCTTTCGTCCATGAGCGTCAGTATATACGTAGTAGACTGCCTTCGCAATCGGTATTCTAAGTAATATCTATGCATTTCACCGCTACACTACTTATTCTATCTACTTCCGTATAACTCAAGTCAACCAGTATCAAAGGCAGTTCCATAGTT
+
FGGGFCGGFGFGGDCDGCGFGGGGFFEFGGGGGGGGGFFFGGGGGGGGGGGEFGGGGGGGGGGGA<FFGEFGGGGGGGGGGGCFGGGGGGGFEGGGGGGFGGGGGGGFFCFEEGGGGF9EFGECFGGFGCGGGEGGGCFDGGGGGFFGECGGGGGGFFGGFC@E9<,E@CGGFGGGGGGDF4:CFGFEF@DFFEFEE6>FFGFGCFFF=98DDEF>EFDE1AEFGGFGFFFFFFFEF?<;ED1359674@3))6)78<)<A<BFAAAB03<F<AFBFF0)6
@M02352:288:000000000-CKWC8:1:1101:14252:13087 2:N:0:TACGCTGC+AAGGAGTA
CAATCTTGCGATCGTACTCCCCAGGTGGGACACTTATCACTTTCGCTTAGTCACTTAGCTAATGCCAAACAACTAGTGTCCATCGTTTACGGCGTGGACTACCAGGGTATCTAATCCTGTTCGCTCCCCACGCTTTCGTCCATGAGCGTCAGTACATACGTAGTAGACTGCCTTCGCAATCGGTATTCTGTGTAATATCTATGCATTTCACCGCTACACTACACATTCTATCTACTTCCATATGACTCAAGTCAACCAGTATCAAAGGCAGTTCCATAGTT
+
GGFGGGGGGGGGGGFFGGFGGGGGGGGGGGGGGGGGGGGGGGGGGGGGGGGGGGGGGGGGGGGGGGGGGGGGGGGGGGGGGGGGGGGGGGGGGGGGGGGGGGGGGGGGGGFGGGGGGGGGGGGGGGGGGGGGGGGGGGGGGGGGDFGGGGGGGGGGGGGGFGGGGGCFGGGGGGGGGG?BFFCGGGGGGGGGGE>AEFFGFGFGFFFGGG8;DFFFGFFFFFFFFC?FEFFFFFFFFE<EEEECFEEEEEFF<<?F@DFFF<)6<A<?<?:BAAFA=A7<>
@M02352:288:000000000-CKWC8:1:1101:12147:13089 2:N:0:TACGCTTC+AAGGAGTG
CAGTCTTGCGACCGTACTCCCCAGGTGGGATCCTTATCACTTTCGCTTTGTCACTGAAAATCAACCCACCCACTAGTATCCATCCTTTACTGCGTGGGCGACCAAGTAAGCTAATCATTTTCGCTCCCCCCCCTTTCGTCCGTGCGCGTCAGTCTATCCATAGTTAGCTGCCTTCGCTAGCGATTGTCTTTCTAATTTCTATCCATTTATCCCCTACCCAACTTATTCTTTCTACTTACGTCTAACTCACTTCAACCATTAACAAACGCAGTTCCATCATT
+
FG9FFGGGGGGGGGGGGGGGGGGGG<CF+FG,CEGG,,,C,CF,B,C<,CFGDG9FG9CFD,C<6E7B,B,,,69,<,,,C<F9,5C559,,,B?FC7+++4@C,,,,,5:CF<,,,6,44,@+FG+D8+@+>+,7E>F+C+@6+33**31=F7,DG@,,@,65,,,?,,,6>9C***2)9/*=**31<+++;?A))+1;8@+29A81++1+*.():)()(),*:7<C4*1@7*)6))6-413:AF2-<.)-,64@0,*-)..)5((,(-2(.)*)1-)))
@M02352:288:000000000-CKWC8:1:1101:14230:13091 2:N:0:TACGCTGC+AAGGAGTA
CATTCTTGCGAACGTACTCCCCAGGTGGGTCACTTATCACTTTCGCTTAGCCACTCAAACCGAAGTTCGAACAGCTAGTGACCATCGTTTACGGCGTGGACTACCGGGGTATCTAATCCCGTTCGCTCCCCACGCTTTCGTCCATCAGTGTCAGTTGATTATTAGTGATCTGCCTTCGCAATTGGTCTTCTATGTAATATCTATGCATTTCACCGCTACACTACCTATTCTAACCACTTCATAATAACTCACGACCACCAGTCTAAAAGGCCATTTTACC
+
GEFGGFGGF@CEGEFGGGGGGGDGFFFF:FFEFFGGGGGGGGGGCFGGGGGGGG<FGGGFG7FFCFFGCC<F7FGDFCFGGGGGGGFFGFGGC+4=CFFGCEFCGDFDF+BFGGGGAB@F+A>DCF=BEGC@F>FF+DE6DEGGGG6;E;EE97DE,5@E=FG,7@9,?<C,?CF@F/;**:C9<C,>CCFGG?F4<FFGFGFGC=CCFCFFFB0A8598;A()*;)+77717=?)6@E?4A))6443--3(.40)-8@((6)4))-))2113:FAF))3
@M02352:288:000000000-CKWC8:1:1101:14273:13097 2:N:0:TACGCTGC+AAGGAGTA
CAATCTTGCGATCGTACTCCCCAGGTGGGACACTTATCACTTTCGCTTAGTCACTTAGCTAATGCCAAACAACTAGTGTCCATCGTTTACGGCGTGGACTACCAGGGTATCTAATCCTGTTCGCTCCCCACGCTTTCGTCCATGAGCGTCAGTACATACGTAGTAGACTGCCTTCGCAATCGGTATTCTGTTTAATATCTATGCATTTCACCGCTACACTACACATTCTATCTACTTCCATATCACTACAGACAACCAGTATCAAAGTCAGTTCCATCGTT
+
GG@FFGGGGGGGE@FFGGGGGGGGFFDF7EECEFGFFCCFGGFCFGGG@CFFGGDECGGGGGAEGF9,CFFEFGGEGGFB6EFFGG8F=EFEE+CFGGGGGFGFCC+BFGD?FGCBFGFFGC:>?EFFG,++3=:FBGGGEEGGFFF8E>6=E,=CD@:7EFFGE,@DFEF69<CDGD*@FG>?CFF,:,,+=9+::BC99F6C488=+,10945?E43;;F;FDC6C?AF8F+7)97<3..5).76)(/)),/5=(-7.)).66))).45<<2@)*-((.
@M02352:288:000000000-CKWC8:1:1101:3350:13135 2:N:0:TACGCTGC+AAGGAGTA
TAATCTTGCGACCGTACTCCCCAGGCGGATAACTTAATGCGTTAGCTGCGCCACTCAAGCTCTATGAGCCCGAACAGCTAGTTATCATCGTTTACGGCGTGGACTACCAGGGTATCTAATCCTGTTTGCTCCCCACACTTTCGTACCTCAGCGTCAGTATATGTCCAGTAAGCCGCCTTCGCCTCTGGTGTTCCTCCTAATATCTACGAATTTCACCTCTACACTAGGAATTCCACTTACCTCTCCATAACTCAAGACTACCAGTTTTAAATGCAGTTCC
+
FFGGGGGGGGDGGGGFGGGGGGFGGGGGGGGGGGGGGGGGGGGGGGGGGGGGGGGGGGFGGGGGGGGGGFDGGGDGGGGGGAFEGGGGGFGFGGGGGGGGGGGGGGFGGDFGGGGGGGGGGGGGGGGGGGGCFGGGCGEGGGDGGGGGGGGGGGGGGGGGGGDGGCFEFG?FGGGGDGD=FGGDGGGCAFGGFFFFFAFCFGFDEFFD3CFFCFCFCA1E<AEF:FFC>@FFFF>A<>AA:<AFF7AFFFFFBA??<BF<?7?7>AF>B?<<>964F9A<
@M02352:288:000000000-CKWC8:1:1101:15509:13176 2:N:0:TACGCTGC+AAGGAGTA
TAATCTTGCGACCGTACTCCCCAGGCGGAATGCTTAATCCGTTAGGTGTGTCACCGAACAGTATACTGCCCGACGACTGGCATTCATCGTTTACGGTGTGGACTACCAGGGTATCTAATCCTGTTTGCTCCCCACACTTTCGTACCTCAGCGTCAGTATCGAGCCAGTGAGCCGCCTTCGCCACTGGTGTTCCTCCAAATATCTACGAATTTCACCTCTACACTTGGAATTCCACTCACCTCTCTCGAACTCTAGACTGATAGTTTTGGAGGCAGTTCCAG
+
GGGGGGGGGGGGGGGGGGGGGGGGGGGGGGGGGGGGGGGGGGGGGGGGGGGGGGGGGGGGGGGGGGGFGGGGGGGGGGGGGGGGGGGGGGGGGGGGGFGGGGGGGGGGGGGGGGGGGGGGGGGGGGGGGGGGGGGGGGGFGGGGGGFGGGGGGGGGGDFGGCGGGGGGGGFGGGGGGGGFFGGGGGGG?FGGGCFF@F=FFGFGEFFGCFFF7+<FF;@EFFFFGGFGAFFBFFFFFFFF<:7?>F6???24:A<79<:?9>AAAFFFB:76:?@:FB4:6
@M02352:288:000000000-CKWC8:1:1101:8440:13196 2:N:0:TACGCTGC+AAGGAGTA
CAATCTTGCGATCGTACTCCCCAGGTGGGTTACTTATCACTTTCGCTTAGCCACTCAGACCGAAGTCCAAACAGCTAGTAACCATCGTTTACGGCGTGGACTACCAGGGTATCTAATCCTGTTCGCTCCCCACGCTTTCGTCCCTCAGCGTCAGTATATAATTAGTGATCTGCCTTCGCAATCGGTATTCTATGTAATATCTATGCATTTCACCGCTACACTACATATTCTAACCACTTCATTATAACTCAAGTTATTCAGTATCAAAGACAATTTTACAG
+
GGGGGGGGGGGGGGFGGGGGGGGGGGGGGGGGGGGGGGGGGGGGCEGGFGGGGGGGGGFGGDGGGGGGFEGGGGGCGGGGGGGGGGGGGGGGGGGGGGGFGGGGGGGGGGGGGGGGGGGGGGGGGGGGGGEGGGGGGGGGDEGGGGGGGGGGGGGGGGFGGGGGGGGGGGFGGGGGG>D>DGGGGG>CFGGGGFFFFFFG=CFD7BFFFGFGGFFFED;EFFF4CC?75;CF7F07=E<3?EEEFFC7;47?)6-9>>FFAF<25<A<9(14<>?<FA2<)
@M02352:288:000000000-CKWC8:1:1101:24920:13205 2:N:0:TACGCTGC+AAGGAGTA
CAGTCTTGCGACCGTACTCCCCAGGTGGGATACTTATCACTTTCGCTTAGTCACTGAGTCGAAACCCAACAACTAGTATCCATCGTTTACGGCGTGGACTACCAGGGTCTCTAATCCTGTTCGCTCCCCACGCCTTCGTCCATGAGCCTCAGTATATACGTAGTAGAATGCCTTCGCAATCGGTATTCTAAGTCATATCTATGCATTTCACCGCTACACTACTTATTCTATCTACTTCCGTATAACTCAAGTCAACCATGATCAAAGTCACTTCAATCTTT
+
GGGCFGFGFGGGGG@FEGGFFGGDFEECEGGGGGGGGGGGGGG<:FGGGGGGGGCFEFFFGGGGGFEC7CFGCF8<FECGCGGGGGADAFEFGGG@:FGFGGCEGG+,,:?EE,;9EDFGGFCCC3@@>@E:F+@3@D=@E8:3,>A+98E7@:EF,5@>DCFC9@,,77;>C27CD7C*;7*4@C@E@,2=:*BE4A88BF6C*=BG+<=?C5()==;)()167C?CCF77:C3?)1)6/6=354;4)6,6<A4*431)-))))-.)))).43*)1).).
@M02352:288:000000000-CKWC8:1:1101:2113:13220 2:N:0:TACGCTAC+AAGGAGTA
CAATCTTGCGATCGTACTCCCCAGGTGGGACACTTATCACTTTCGCTTAGTCACTTAGCTAATGCCAAACAACTAGTGTCCATCGTTTACGGCGTGGACTACCAGGGTATCTAATCCTGTTCGCTCCCCACGCTTTCGTCCATGAGCGTCAGTACATACGTAGTAGACTGCCTTCGCAATCGGTATTCTGTGTAATATCTATGCATTTCACCGCTACACTACACATTCTATCTACTTCCATATGACTCAAGTCAACCAGTATCAAAGGCAGTTCCATAGTT
+
FFEEFFGEGGEGGGGGGGGGGCCCFGGCEFEFGGGGGGCGGGGGGGGGGGGGGGGGGGGGGGGGGGGGGGGGGGGCFGGGEFFGGGGGGGGGDGGGGGGFGGGGGCFFEBBBFCGFGF<FGFGEEGGGGC@FGGGCFEGGGGGCGE88CEEEG87EF,FFFFC8E@DFC<DG9EFCDG59FGEGFGGGGGDGGFFECAF@F7AGEC8FGE8FGD>5?68>@F@FGC3;<7@:AFEC9E3>C?<<E<?EEE3?>ECF@;4A>4A<A<A00(3:9AF<@2:DA
@M02352:288:000000000-CKWC8:1:1101:19038:13227 2:N:0:TACGCTGC+AAGGAGTA
CATTCTTGCGAACGTACTCCCCAGGTGGGTTACTTATCACTTTCGCTTGGCCACTCAGTACTTAATCGTACCAAACAGCTAGTAACCATCGTTTACGGCGTGGACTACCAGGGTATCTAATCCTGTTCGCTACCCACGCTTTCGTTCATCAGCGTCAATATATTGTTAGTGATCTGCCTTCGCAATTGGTATTCTATGTAATATCTAAGCATTTCACCGCTACACTACATATTCTAACCACTTCACAATAATTCAAGACTAACAGTATCAATGGCAGTGC
+
GGGGGGGGGGGGGGFGGGGGGGGGGGFGGGGGGGGGGGGGGGGGGGGGGGGGGGGGGGGGFFGGGGGFGGGGGGGGGGGGGGGGGGGGGGGGGGGGGGGGGGGGGGGGGGGGGGGGGGGGGGGGGGGGGGGGGGGGGGGGGGGGGGGGGGGGGGGGGGGGGGGGGGGGGGAFGGGCGGGFFDG>DGGGGGGGGEFEFCFFFGF@<FFG@FBDGFFFGFF@FFFFGFEGEFFFFFCF?<@<?FAFFEFFF<E<CEE@?)AE@4:?FFA<AA66>B4:5<:A
@M02352:288:000000000-CKWC8:1:1101:18503:13254 2:N:0:TACGCTGC+AAGGAGTA
TAACCTTGCGGCCGTACTCCCCAGGCGGTCAACTTAATGCGTTAGCTGCGCCACCCAGTCCTCAAGGGACCAGTCGGCTAGTTGACATCGTTTACGGCGTGGACTACCGGGGTATCTAATCCCGTTTGCTCCCCACGCTTTCGTACATGAGCGTCAGTTATTGTCCAGGTGGCCGCCTTCGCCACTGGTATTCCTTCAGATCTCTACGCATTTCACCGCTACACCTGAAATTCTACCACCCTCTACAAAACTCTAGTTTGTCAGTTCGAAATGCAGTTCC
+
GGGGGGGGGGGGGDCFGGFGGGGGGGGFEEGFFGGGGGGGGGGGGGGGFGGGGGGGGGGGGGGGGGFGGGGGGGGGGGGGGGGGFGFCGGGGGGGGGGGGGGGGGGGGGGGGGGGGGGGGGGGGGGGGGGGFGGFGGGGGGGEGGGGGGGGGGGGEDGGGFCFGGGGFGGFGGC)CCDGFFDGC5FGFGGGGGFFFFFFFFGFGA?4C<5@DG=<FCEFFFF7:C<2F36B6@FBB248?B:1:<<A>)47>B<:4-6?).5)))6<(408?2<@<=<<>
@M02352:288:000000000-CKWC8:1:1101:8972:13267 2:N:0:TACGCTGC+AAGGAGTA
TAATCTTGCGACCGTACTCCCCAGGCGGTCTACTTAACGCGTTAGCTCCGACAGCCACGGCTCTAGGCCACAACCTCCCAGTAGACATCGTTTACGGCGTGGACTACCAGGGTATCTAATCCTGTTTGCTCCCCACGCTTTCGCCTCTGAGTGTCAGTTTTGACCCAGGTGGCTCCCTTCCCCATCGGTTTTCCTTCACATCTTTCCCCATTTCCCCCCTCCCCCTGAAATTCTACCACCTTCCACAAGACTCTAGTTTGCCAGTTCCAAGTGCATTTCT
+
AEFGGGGGGGGEEDGGGGGGGG@FFGEE+6FFGGGGG9@FGGF@7<FAFFG7F6C,C=B::+B,95<,F,+BCF+<?,49B,E5,A?<<FFFC+?=B++6+3BDFGGD@,BF=>8EDE<@D,7=FGF79,>@FC@F78C8878:**3*=D9@9=7D7@,6,2:B9<F:8,?*6C*226+2)8C67=7*:*=CC)1976*112++1+0*2*);:+)1:0791)(0>C?F?/9*1*--<)2:()(().(.(,,6)--*)-1))).5:A)).)).:<*)*.:)
@M02352:288:000000000-CKWC8:1:1101:17813:13298 2:N:0:TACGCTGC+AAGGAGTA
TAATCTTGCGACCGTACTCCCCAGGCGGTACACTTAATGTGTTAACTGCATTACTGCAAGGTCTAGCCTCACAACAACTAGTGTACATCGTTTAGGGCGTGGACTACCAGGGTATCTAATCCTGTTTGCTCCCCACGCTTTCGCGTCTCAGCGTCAATAATGTTCCAGTAGATCGCCTTCGCAATCGGTATTCCTTCTGATCTCTACGGATTTTACCCCTACACCAGAAATTCCATCTACCTCTCCCTTCTTCTAGGTAAGCAGTTTTCAAACCAGTTCAA
+
FEGFCGGCFG+@CEGGC@FG8FE,,@BCFCEFGFGEFGFF,CEGGGGG9<FFGFGGCAEDCGG9FFFFCD,9EFGFGGF8DEFG,FFFFEGGFDEC,<FC@FCFEGGGGGGEGFGGGGFFFG,F?B<@AEFCD@AC+@EEC=CGE=C=E;:DCCEG6ECGG9@@EFGGCFF9CF*3;@GF>DE*;CFEC,;CF?CEFFFFFF=8*=+:5:6DFF?F7F(6(AEFG3;C,0:;A8)9.476;34.(41(6(5)).)*8.*5)).3).)-5A):)3).964).
@M02352:288:000000000-CKWC8:1:1101:21900:13337 2:N:0:TACGCTGC+AAGGAGTA
TAATCTTGCGACCGTACTCCCCAGGCGGAATGCTTAATCCGTTAGGTGTGTCACCAAAGGGCAAGCCCCCTGACGACTGGCATTCATCGTTTACGGCGTGGACTACCAGGGTATCTAATCCTGTTTGCTCCCCACGCTTTCGCACCTCAGCGTCAGTATCGAGCCAGTGAGCCGCCTTCGCCACTGGTGTTCCTCCGAATATCTACGAATTTCCCCTCTACACTCGGAATTCCACTCACCTCTCTCGAACTCTAGACTACCAGTATGAGAGGCAGTTCCGG
+
FFGGGGGGGGGGGFFFGGGGGGGGGGGGGGGGGGGGGGGGGGGGGGGGGGGGGGGGGGGGGGGGGGGGGGGGGGGGGGGGGGGGGGGGGGGGFGDEGGGGGGGGGGGGGGFGGGGGGGGGGGGGGGGGGGGGGGGGGGGGGGGGGGGGGGGGCGGGGGDGGGGGE:7C9:,:FCDGGGGFDGCE<ECEFGGGF<6=BFEGAFFCEFFGG5FGG*4>6>BFF=?*9C?D07?FFFBA?17281),58??213<A94/<<*,3:3<)644644:::@7BBFBB
@M02352:288:000000000-CKWC8:1:1101:16076:13350 2:N:0:TACGCTGC+AAGGAGTA
TAACCTTGCGGCCGTACTCCCCAGGCGGACTACTTAATGCGTTAGCTTTAGAACCCAGTGTTCAAGACACCAAATTCCGAGTAGACCTCGTTTACGGCGTGGAATACCCGGGTATCTAATCCTGTTTGCTCCCCACGCCTTCGCACCCGAATGTCAGTTTCGGTCCCGGTGGCCGCCTTCCCCAATGGCATTTCTTCGGATTTCTACGCATTTCACCCCTAACCCTGCAATTCCACCACCCTCTACCGTACTCCAGTCCGCACAGTTCCAATGACGTTCCG
+
9CGGEFFGFCG@EGGGGGGGGGGGDDFE76C,CEGFF9FF:FGGGGG,,,:,CCEC:<C<<EEG9?9ECFGC,C??,?=,44<E,9,,5+9=F<,8++4+6:+5,78A,3@F++73,,E9EFC=>FF8,,>BFG8:8++@@,++**5****1,5,5>D,@,**66:,:E**48098735*)2A6*70+**>C+7C3C)5985?75?F*9C>974-*<)((()(0>0,*(**16*..8((((812))-((((-)(.0.,),2(4((4)))..6()1(04((,
@M02352:288:000000000-CKWC8:1:1101:21449:13358 2:N:0:TACGCTGC+AAGGAGTA
CATTCTTGCGAACGTACTCCCCAGGTGGGATACTTATCACTTTCGCTTGGCCGCCCAGGACTCAAGACCCCGGACAGCTAGTATCCATCGTTTCCGGCGTGGACTACCAGGGTATCTAATCCTTTTCGCTCCCCACGCTTTCGTCCTCCCGCGTCAGTTTATACTTATTATACTGCCTTCGCACTCGGTATTCTAAGTCATTTCTATGCATTTCACCGCTCACCTCCTTTTTCTCTCTACTTCCGTATCACTCAAATCAACCAGTTTCCACGGCATTTCC
+
FFFGFGGGG@@:C@FFGGGGGGGGG<FG+EF,EFGGGG9FGGGGGDGG,B8F:FGGGGGFD<FG<?<EFGGCE77+:C=,,:,9EB,?A+BFF,<84==FCFC,A,BF,FEGF,AD9D,,C;D,@F9+3+@FGGFE78EGFF6@@8*+1****4*=8D,@2;@D,37,,7,2698C6;+1)25*)+=8CEGDGC6))++31++11+;+;+;C>A5C+)(,()..*14*.1/*0/)6)).54))5(.34()656((*))/5(((())).)6),405(/45)
@M02352:288:000000000-CKWC8:1:1101:7570:13366 2:N:0:TACGCTGC+AAGGAGTA
TAATCTTGCGACCGTACTCCCCAGGCGGAATGCTTAATCCGTTAGGTGTGTCACCAAAGGGCAAGCCCCCTGACGACTGGCATTCATCGTTTACGGCGTGGACTACCAGGGTATCTAATCCTGTTTGCTCCCCACGCTTTCGCACCTCAGCGTCAGTATCGAGCCAGTGAGCCGCCTTCGCCACTGGTGTTCCTCCGAATATCTACGAATTTCACCTCTACACTCGGACTTCCACTCACCTCTCTCGAACTCTAAACTACCAGTATGAGAGGCAGTTCCGG
+
GDGGGGGGFGDGGDFGGGGGGGGGGGGGGGGGGGGGGGGGGGGGGGGGGGGGGGGGGGGGGGGGGGGGGGGGGGGGGGGGGGGGGGGGGGGGGGGGGGGGGGGGGGGGGGGCFGGGGGGGFFFEFGGGGGGFGGGCEDGGGGGGGEFDGGGGEGGGGGGGDGC>BFEEGFCFGGGGGGF4?88EGFF70AECD3@89DD<F=:DFFF8CFFF>B69<FF<AF?=DF1D(86=4699:(4:23>FBFF?0:<AF4)*59@8:0)646<462:(3<54?))49
@M02352:288:000000000-CKWC8:1:1101:1774:13401 2:N:0:TACGCTGC+AAGGAGTA
CAGTCTTGCGACCGTACTCCCCAGGTGGGATACTTATCACTTTCGCTTAGTCACTGAGAATTAACCCAACAACTAGTATCCATCGTTTACGGCGTGGACTACCAGGGTATCTAATCCTGTTCGCTCCCCACGCTTTCGTCCATGAGCGTCAGTATATACGTAGTAGACTGCCTTCGCAATCGGTATTCTAAGTAATATCTATGCATTTCACCGCTACACTACTTATTCTATCTACTTCCGTATAACTCAAGTCAACCAGTATCAAAGGCAGTTCCATAGTT
+
B<FFEFGEFGGGECFD7FGGGGG@FFCDG@FEFDFGGGFFGFGFFG7FDGEGGGGGGGGFFGCGG<E7C@CEGGG,EFGGFEGGGFGEG<FEEBFFCEGFGCGGCDCFCFFGGGFGF,CFGGGB44@DEGGGGEECDECEGEFDFGGGGEGDFCGGFGGGGBFEFCEB;ACGCFCFDDG>AF5ECC:7>FGGF?6CE+=7@C>FCA14:=CFGFFFEF;3=FEFC7?G<7CC6FC544724?@FCCFE<.7<AB<77:;A).:AA>2:(,(4:489FDFF:
@M02352:288:000000000-CKWC8:1:1101:10575:13429 2:N:0:TACGCTGC+AAGGAGTA
TAATCTTGCGACCGTACTCCCCAGGCGGTCTACTTAACGCGTTAGCTCCGAAAGCCACGGCTCAAGGCCACAACCTCCAAGTAGACATCGTTTACGGCGTGGACTACCAGGGTATCTAATCCTGTTTGCTCCCCACGCTTTCGCATCTGAGTGTCAGTGTCTTTTCAGGGGGCCGCCTTCGCCACTGGTATTCCTTCAGATCTCTACGCATTTCACCGCTACACCTGAAATTCTACCCCCCTCTACAGCACTCTAGTTCACCAGTTTCAAATGCAGTTCC
+
EEFFGGGGFGGGGEGG:CFGGGGGGGGGGGGGGGGGGGGGGGGGCGD<FGGEFGGFGGG7FCGGGGGGGGGGGGDFG8FGDEEGCEGGFGGGGGGGGGGFGDGGGFDD<FFFFGGGGGGCGGGGFFFGFDGGGGGCEGGEGGGGGE5B9,=E>EGFGC;DEF9D,@FFDGGEECCGCCCFF<CGD?+@E:@FF5C<<9F:9C@:>79<C*)*?*)/<)39>FF?F45F?BBB?F6<)4:0;9<<>A))570)(--/5-*.637:<A><<9AFFA6<F<4>
@M02352:288:000000000-CKWC8:1:1101:9524:13490 2:N:0:TACGCTGC+AAGGAGTA
TAATCTTGCGACCGTACTCCCCAGGCGGTGCGCTTAACGCGTTAGCTCCGGCACAGAAGGGGTCGAACCCTCCCACACCAAGCGCACATCGTTTACTGCTAGGACTACAGGGGTATCTAATCCCTTTCGCTACCCTAGCCTTCGAGCCTCAGCGTCAGTAAATGTCCAGTAACCTGCTTTCGCCATTGGTCTTCCTCTCGATATCTACGCATTTCACTGCTACACCGAGAATTCCAGTTACCTCTCCATTACTCTAGCACGGCCGTATCGAATGCAGTTTT
+
EFGGGGGGGGGGGGGGGGGGGGGGGGGGGEDGGGGGGGGGGGGEFGGGGGDGGGGGFGFFGGGGGDFGGG8FGGGGGGGGGGGGGGGDGGGFGGGGGGGGGGGGGGGGGGGGGGEGGAGGGGGGGGGGGDEGGGGGGGGGGGGGDFGGGGGDGGGGGGGGGGGFGF9EFG9CFGGGGGGFFGGGGGGGGGGGGEFFFFFGFGADCFFGFEBGGFFFF6:?<FAFGG>3>@76=?B42:>ADF<<<BFFAB<4)).94A*),((,(31:B?6?>06)89<B2
@M02352:288:000000000-CKWC8:1:1101:2943:13491 2:N:0:TACGCTGC+AAGGAGTA
TAATCTTGCGACCGTACTCCCCAGGCGGGAAGCTTAATGCGTTAACTGCGCCACCGAACAGTATACTGCCCGACGGCTAGCTTCCATCGTTTACGGCGTGGACTACCAGGGTATCTAATCCTGTTTGCTCCCCACGCTTTCGCACCTCAGCGTCAGTATCGAGCCAGTGAGCCGCCTTCGCCACTGGTGTTCCTCCGACTATCTACGAATTTCACCTCTACACTCGGAATTCCACTCACCTCTCTCGATCTCTAGATTGACAGTATTAAAGGCAGTTCCAG
+
FAGFFGGGGGEGGGGGGGGGGGFEFFECFECGFGGGGFGGGGGGGGGFGGGGGGGGGGGFGGGGGGDFGFGGDGGGGEGGGGGGGGGGGGGGGGGGGGGDGGGGFGDFGECCGDFFDFGGGGGGGGGGGFGGGGGGGGGGGGGDGC:8E:C:CEGGGGGFEGGGGFGGGFDCC7CGGGGFFGEGF+CGGGCFF)=29>)7)0@GAF3DC=>GGFA*+02<A78*296D056FFF99((51)422<?:?7:646AA*469>:A7<):<24<)5:B><*64>4
@M02352:288:000000000-CKWC8:1:1101:21139:13577 2:N:0:TACGCTGC+AAGGAGTA
TAACCTTGCGGCCGTACTCCCCAGGCGGTCTACTTAATGCGTTAGCTTTGAAAAACAGAACCGAGGTTCCGAGCTTCTAGTAGACATCGTTTACGGCGTGGACTACCAGGGTATCTAATCCTGTTTGCTCCCCACGCTTTCGTACATGAGCGTCAGTGTTGACCCAGGTGGCTGCCTTCGCCATCGGTATTCCTTCAGATCTCTACGCATTTCACCGCTACACCTGAAATTCTACCACCCTCTATCACACTCTAGTTTGCCAGTTCGAAATGCAGTTCCC
+
FFGFFGGGGGDGGGFGGGGGGGG@FGGGGGGGGGGGGGGGGGGGGGGGGGFFFGGGGGGGGGGGGGGGGGGGGGGGGGGGGGGGGGGGGGGGGGGGGGGGGGFFGGGGGGGG?FDAFFGGGGGGGGGGGGGG@=FFGGGGGGGGG7A@CFGGCEGGGGGGFGGGGGGGGGGFFGGGGGGFEGDGGGEGGFGGGFFFFFCGFFACEFFG3CDGGFCFDF>;BFFFGFFF<FFFF?2472<0<??BFFFA2?:04<<?BFFA>A??4:6<(-3<AF4<FF<>
@M02352:288:000000000-CKWC8:1:1101:4319:13590 2:N:0:TACGCTGC+CAGGAGTA
TAACCTTGCGGCCGTACTCCCCAGGCGGTCAACTTAGCGCGTTAGCTACGCCACCCACGGTTCAAGACCACCGACGGCTAGTTGACATCGTTTACGGCGTGGACTACCAGGGTATCTAATCCTGTTTGCTCCCCACGCTTTCGTGCCTCAGTGTCAGTCTTTGTCCAGGTAGCCGCCTTCCCCACTGATGTTCCTTCTAATCTCTACGCTATTCACCGCTCCACTGGAACTTCCCCTACCCTCTACAAACCTCTAACTTGCCAGTTCCAAAAGCATTTCC
+
FFGGAEGGG>@:FE@FFGFFFFCGGGGGF76EFGG<E,FGEFG7FFG?9?FE:CF@=FFGGGECEFEFGGB:=BCEGGGGGGGG9F<FC+BDFFFGGGGGG@+@CDDFFG@@<FGFF;9FF9@=FFGGGGGFGGGCB>CEFE:;BEDGCC@FFCFFF@=BFGCC=;@,,?<BCEGGGG3*)2=*1;?+>CFGG6CE<*;*/*0>96**>/09CB2=ABB>(08FFF(*5))*9?((.3:<B),1)6)),,(4(2)*))1-<BB),)54-))(((9)/.45
@M02352:288:000000000-CKWC8:1:1101:4334:13600 2:N:0:TACGCTGC+AAGGAGTA
TAACCTTGCGGCCGTACTCCCCAGGCGGTCAACTTAGCGCGTTAGCTACGCCACCCACGGTTCAAGACCACAGACGGCTAGTTGACATCGTTTACGGCGTGGACTACCAGGGTATCTAATCCTGTTTGCTCCCCACGCTTTCGTGCCTCAGTGTCAGTCTTTGTCCAGGTAGCCGCCTTCGCCACTGATGTTCCTTCCAATCTCTACGCATTTCACCGCTACACTGGAAATTCCACTACCCTCTACAAAACTCTAGCTTGCCAGTTCAAAATGCAGTTCC
+
GGFGGGGGGGGGGGGGGGGGGGGGGGGGFGGGGGGGGGGGGGGGGGGGGGGGGGGGGGGGFGGGGGGGGGGGGGGGGGGGGGGGGGGGGGGGGGGGGGGGGGGGGGGGGGGGGGCGGFFFFGGGGGGGGGGGGGGGGGGGGGGGGGGGGGGGGGFGGGGGGGGGGGGGGGGGGGGGGGGFFGGGGGGGGGGGGFFFFFFFFGFGFFFGGGFGGFFFGBF>FFFFGGFGFFFFFFFFBFFFBBFFBFAF??FFFFA=>FFFBBB:?A<<4>42<4B2@BBF
@M02352:288:000000000-CKWC8:1:1101:25505:13621 2:N:0:TACGCTGC+AAGGAGTA
CAATCTTGCGATCGTACTCCCCAGGTGGGACACTTATCACTTTCGCTTAGTCACTTAGCTAATGCCAAACAACTAGTGTCCATCGTTTACGGCGTGGACTACCAGGGTATCTAATCCTGTTCGCTCCCCACGCTTTCGTCCATGAGCGTCAGTACATACGTAGTAGACTGCCTTCGCAATCGGTATTCTGTGTAATATCTATGCATTTCACCGCTACACTACACATTCTATCTACTTCCATATGACTCAAGTCAACCAGTATCAAAGGCAGTTCCATAGTT
+
FFGGFGGGGGGFFEFFGGGGGGGGGGFGEGGGGGGGGGGGGGGGGGGGGGEFGGGGGGGGGGGGGGGGGGGGGGGGFGGGGGGGDGGGGGGGEGEGGGGGGGGFGGGFGGGGGGGGGGFGGFDE@FG7EGGGGEGFGGCGGGGGDGGDGGGGGGGGFGGGFGGEFFFEC,DFDFGGGGGFFGEGGGGG@CDGGCFFFA9CFGFGEFFFFGFGGFFEGF=C4F3.>C3CCF:8FFF?EFFFF?C3CFFEEFEECEFFF?:64-4)..4(8:((.49)1))-.
@M02352:288:000000000-CKWC8:1:1101:12466:13642 2:N:0:TACGCTGC+AAGGAGTA
CAGTCTTGCGACCGTACTCCCCAGGTGGGATACTTATCACTTTCGCTTCGTCACTGAGAATTAACCCAACAACTAGTATCCATCGTTTACGGCGTGGACTACCAGGGTATCTAATCCTGTTCGCTCCCCACGCTTTCGTCCATGAGCGTCAGTATATACGTAGTAGACTGCCTTAGCAATCGGTATTCTAAGTAATATCTATGCATTTCACCGCTACACTACTTATTCTATCTACTTCCGTATAACTCAAGTCAACCAGTATCAAAGGCAGTTCCATAGTT
+
GCGFFGGFGGGGECFFGGGGGGGGGGGFGGGGGGGGGGGGGGGGGGGG,CFGGGGGGGGGGGGGGGGGGGGGGGGGGGGFFGGGGGGGGGGGGGGEGGGGGGGGGGGFGGGGGGGGFGGGGGGGGGGGGGGDGCFFGGGGGEFFFDGGGGGGGGGGGFFGGGGGGFFFGFGCGG7DDGGFFGGGFFEGGGFGGFFFFFFGF@BC<CFGGGFGGFFFGF@EFFFFFGFGEFFFFFFFFFEDEF@F<CEEEFFFFB<FF?FFABFFFAB?B018<BB<FF0<A
@M02352:288:000000000-CKWC8:1:1101:6447:13673 2:N:0:TACGCTGC+AAGGAGTA
CAGTCTTGCGACCGTACTCCCCAGGTGGGATACTTATCACTTTCGCTTGGCCGCCCAGGCCTCAAGGACCCGGACAGCTAGTATCCATCGTTTACGGCGTGGACTACCAGGGTATCTAATCCTGTTCGCTCCCCACGCTTTCGTCCATCAGCGTCAGTATATGGTTAGTCAGCTGCCTTCGCAATCGGTGTTCTATGTAATATCTATGCATTTCACCGCTACACTACATATTCCGCCAACTTCACCATAACTCAAGACGACCAGTATCAAAGGCAATTCTA
+
GGGGFGGGGGGGGGGGGGGGGGGGGGGGGGGGGGGGGGGGGGGGGDGGGGGGDGGGGGGGGGGGGGAEGGGGGGGGGGGFGGFFGG,FFGGGGGGGGGGGGGGGCFGGGGGGGGGFGGGGGGGFFGFGG@FGGGFDEG6EGFGGGEDFFGFGGGGGGGGGGGGGFGGGGFGGFGDFGGFF>DGGG?EEGGDDD3A?<AFCAFFGFFFGGGFDGFFFGE0:@E@FGF?G9FFF=FBF<BB<<<<<BFFABF>46<:?2?B6;03?AA>A4<<DFBF06<A4)
@M02352:288:000000000-CKWC8:1:1101:12095:13692 2:N:0:TACGCTGC+AAGGAGTA
TAACCTTGCGGCCGTACTCCCCAGGCGGTCTACTTAATGCGTTAGCTTGAGAACCCAGTGTTCAAGACACCAAATTCCGAGTAGACATCGTTTACGGTGTGGACTACCAGGGTATCTAATCCTGTTTGCTCCCCACACTTTCGTACCTCAGCGTCAGTATCGAGCCAGTGAGCCGCCTTCGCCACTGGTGTTCCTCCAAATATCTACGAATTTCACCTCTACACTTGGAATTCCACTCACCTCTCTCGAACTCACAACTAGCAGTATCAAAGGCAGTTCCA
+
DGGGGGGGFCCFFGGGGGGGGGGGGGGGFFFGFGGFFEFFGGGGGGGGGGGGGGGGGG@FGGGGGGGGGGGGGGGGGGGDFGGDFDGGGGGGGGGGDFGGGGGGGGGGGGGGGGGGGGFFGGGGGGGGFGGGGGGGEGGGGGGGGCG?9FG?EGEGGGFGE@GGEGFGGFGGGGGGGGGFFDGCDFGCE6;CGEF=DFF+;@FG3AFGC;FCFFEFGADE<AEFG73>31A;A:?@3=<?04:2(.51?2<?FF().,9(-4AAD946952606>(8-).)
@M02352:288:000000000-CKWC8:1:1101:14546:13717 2:N:0:TACGCTGC+AAGGAGTA
TAATCTTGCGACCGTACTCCCCAGGCGGTCTACTTAACGCGTTAGCTCCGAAAGCCACGGCTCAAGGCCACAACCTCCAAGTAGACATCGTTTACGGCGTGGACTACCAGGGTATCTAATCCTGTTCGCTCCCCACGCTTTCGTCCCTCAGCGTCAGTATATAATTAGTGATCTGCCTTCGCAATCGGTATTCTATGTAATATCTATGCATTTCACCGCTACACTACATATTCTAACCACTTCATTATAACTCAAGTTATTCAGTATCAAAGGCAATTTTA
+
GGGFFGGGGGGGGDFGGGGGGGGGGGGGEFFFGGGGGGGGGGGGGGGGGGGDF>FGGGGGGDGGGGGGGGGGFGGFDGGGGGGGFGGGGGGGGGGGGGGGGG7<DEFGGFGGGGGGGGGGGGGGGGFGGGGGGGGGGGGGGGGGGCEFGGGGGGGGGGGGGCFFGGGGGFDFGGGGGGGFFGGGGG=EEGGGGFFFFFFGFFCFEFFGGGFF7CEF>>>>>F25CG?DD@FFB9A9A??1:DFFFFA44>D<)8??A46994>9A9<AAFA28648FAFF)
@M02352:288:000000000-CKWC8:1:1101:28987:13718 2:N:0:TACGCTGC+AAGGAGTA
CAATCTTGCGATCGTACTCCCCAGGTGGGATACTTATCACTTTCGCTTAGTCACTGAGTCGAAACCCAACAACTAGTATCCATCGTTTACGGCGTGGACTACCAGGGTATCTAATCCTGTTCGCTCCCCACGCTTTCGTCCATGAGCGTCAGTATATACGTAGTAGACTGCCTTCGCAATCGGTATTCTAAGTAATATCTATGCATTTCACCGCTACACTACTTATTCTATCTACTTCCGTATACCTCAAGTCAACCAGTATCCAAGGCAGTTCCATCGTT
+
GC@<EEGCFGEFFFFGGGGGGGF@DFEDC,F8EFGEFGFGGGGGGG@F7FFG<FFEGFGGG@CEGGE@,CFGF=CAFFGGFCEFGGGEDGFCGFGEDEGGCFGCFGCF8<F<9AFGGGGGGGCFCCFG6,=+FCFGGGDCE+7@,@9CG6@:C@EFC,ECFG?E3,,@C::@CGGFGD>EFGC;;C7FGGGGGC9::BFFFG+??FFF@@F:5ABEGFDFEFEA1CCFCFAAFF9?EC);E?@EE);=@3=CF366:0>9542)6:>B:0:3)5=4*:1:6
@M02352:288:000000000-CKWC8:1:1101:26615:13722 2:N:0:TACGCTGC+AAGGAGTA
CATTCTTGCGAACGTACTCCCCAGGTGGGATACTTATCACTTTCGCTTAGCCACCCAGTATTCCTACCGGACAGCTAGTATCCATCTTTTACGCCGTGGACTACCAGGGTATCTAATCCTGTTTTCTCCCCCCGCTTTTGTCCATCACCGTCAATATATTGTTAGTGTTCTGCCTTCTCAATTCGTATTTTACGTAATATCTCTGCATTTCACCCCTACCCCCCATAATCCGCCCACACCACCCTGACCCACGACCCCCCGTCTCACTGCCCTTTTTCCGG
+
<E,CFGGGGGGGG7FGFFGGGGGEG@<D:FGFFFGG<6CE<FCCFEFD,CEFGGGFGDFCCE,6,CFC:+++6,CFE9,A,,99,5,:9F,544@+@@++4594A,:+?,,BAFF,4,9A,C<,,59E,EE+@+@+3@,,@AAE,E,+6@,+4+33@;D=,@9,,@FGG9D,3@927;>A+2,,*A,=D,5B*-;*0*+5+5+518=8B9++2;()4/(--)(.95(*9+1).).6;(,8(4((,(.,(.(8((-8(-7,,-4:05))-)(.(4))*.53(
@M02352:288:000000000-CKWC8:1:1101:12321:13723 2:N:0:TACGCCGC+AAGGAGTT
TAATCTTGCGACCGTACTCCCCAGGCGGAATACTTAATGCGTTAGCTGCGTCACCGAACAGTATACTTCCCAGCCACCTACATTCATCCTTTTCGGCCGGGACTACCCGGGTTTCTAAACCCGTTTGCTCCCCACGCTTTCGCAGCTGAGTGTTAGTATTTGTCCAGGGGGCCCCCCTTGCCCCTGGTATTTCTTCCGATCTCTTCCCTATTTACCCCTACACCTGAAATTCTCCCTCCCTCTACCGTACCCTATCTTGCCAGTTTCAAATGCAGTTCCG
+
GGGAEGGGGG+FFGGGGGGGGGGGGGGG7C7,CFGG,E,CFGGGGAFG,C8CFGG,C7+>,E,,C<,,C5E,,:,,,,,,,,<5,55,,,CE,,+8++44C++6,,B4+CF3+693,@,,6+++@F:;,=8DG7:37+:8,3:**@39,,5,,5,2,,@,@,@,,,7?E*:8:*/:)/*)/7+=/*/0+4A+;);))07<3**2)**2*+00**6B+.(((04499:FA7B***.3(,3::<1)))-,(((.5:)*))*.5),5>46)6AF2)6=<=<A4
@M02352:288:000000000-CKWC8:1:1101:20939:13744 2:N:0:TACGCTGC+AAGGAGTA
TAACCTTGCGGCCGTACTCCCCAGGCGGTCTACTTAATGCGTTAGCTTTGAAAAACAGAACCGAGGCTCCGAGCTTCTAGTAGACATCGTTTACGGCGTGGACTACCAGGGTATCTAATCCTGTTTGCTCCCCACGCTTTCGTCTATGTGCGTCTGTATATACGTAGTGGACTGCCTTCGCAATCGGTATTCTAAGTAATATCTATGCATTTCACCGCTACACAACTTCTTCTATCTCCTTCCATATGACTCACATCAACCATTATCACAGGCAGTTCCA
+
CEGACFGGGE7FFGGGFGGGGGGGG8FGFG>FGGGFFFGGGGGGGGGC<A,,C,,@F<,,:B+7++@<FB7+>:+,,:,,<A,5<F<?+4<F<9+84@8F77<,,6BF<FF=ADCG9D,,3=,FCD=9,C@@FCF7B88DBE:3,*,+,,,461*1,,7DC@FGC@FC,>?>C,**0=C?EC*5;*/;*:C1@319<+3+:D@C)A+:+1;C>89A5599(97**/,:)*/7@*6-6-3)6<:<<.-)))4::0)*.)/42()).):A)44:B004?A9<
@M02352:288:000000000-CKWC8:1:1101:5593:13759 2:N:0:TACGCTGC+AAGGAGTA
TAATCTTGCGACCGTACTCCCCAGGCGGTCTACTTAACGCGTTAGCTCCGAAAGCCACGGCTCAAGGCCACAACCTCCAAGTAGACATCGTTTACGGCGTGGACTACCGGGGTATCTAATCCCGTTTGCTCCCCACGCTTTCGTACATGAGCGTCAGTTATTGTCCAGGTGGCCGCCTTCGCCACTGGTATTCCTTCAGATCTCTACGCATTTCACCGCTACACCTGAAATTCTACCACCCTCTACAAAACTCTAGTTTGTCAGTTCGAAATGCAGTTCC
+
FGGGGGGGGF@GEFGGGGGGGGGGGGGGGGGGGGGGEFGGGGGGGGGGGG=CF6FGGGEEGEGCGGFGDDG,FFGFGGFEFGGCGGDGGDFGGGGGDGGGDGDGGGGGGEFGFEDFCFCGGGGGGGGGGFFGGGGGGGDEGGGGGGGG,DGGEGC5CGGFGG9CCF,8BFGGGGGDGDDFFGG=DFGGGFGGGFFFFFFC?4774?FCC*>DC?<FF3970>7FFC27419**/6<A>B?F??B)492<(834)6*6:/63)))65<(8:(.)6@4@4<B
@M02352:288:000000000-CKWC8:1:1101:5269:13763 2:N:0:TACGCTGC+AAGGAGTA
CAGTCTTGCGATCGTACTCCCCAGGTGGGACACTTATCACTTTCGCTTAGTCACTTAGCTAATGCCAAACAACTAGTGTCCATCGTTTACGGCGTGGACTACCAGGGTATCTAATCCTGTTCGCTCCCCACGCTTTCGTCCATGAGCGTCAGTACATACGTAGTAGACTGCCTTCGCAATCGGTATTCTGTGTAATATCTATGCATTTCACCGCTACACTACATATTCTAACCACTTCATAATAACTCAAGACAACCAGTATCAAAGGCAATTTTACCGTT
+
GGGFGGGGGGGGGGGGGGGGGGGGGGFGGGGGGGGGGGGGGGGGGGGGDFGGGGGGGGGGGGGGGGGGGGGGGGGCGFGGGGGGGGGGGGCFGGGGGGGGGGGGFGGGGGGGGGGGGGDGFGGGGGGGGFGCGFFFGGGGGGGFGGGGGGGGFGGGGGGGGGGGGGGGGGGGGGGFGDCDFGEGGGGGGGGGGFFEFFF@FGFGECFGGGFGGFFFGFFFFF;FCF?DEF=FFA1=<EFFFFFFFE>AAEFAD@3A8:FAFAFFAA<??7B?>>?4F24:<
@M02352:288:000000000-CKWC8:1:1101:9038:13769 2:N:0:TACGCTGC+AAGGAGTA
TAATCTTGCGACCGTACTCCCCAGGCGGAATGCTTAATCCGTTAGGTGTGACACCAACAAGCATGCTTGCTGACGTCTGGCATTCATCGTTTACGGCGTGGACTACCAGGGTATCTAATCCTGTTTGCTCCCCACGCTTTCGCACCTCAGCGTCAGTATCGAGCCAGTGAGCCGCCTTCGCCACTGGTGTTCCTCCGAATATCTACGAATTTCACCTCTACACTCGGAATTCCACTCACCTCTCTCGAACTCAAGACTACCAGTATTAAAGGCAGTTCCAG
+
FFGGGGGGGGGGGGGGGGGGGGGGGGGGGGGGGGGGGFFEGGGGGGGGGGGGGGGGGGGGGGGGGGGGGGGGGGGGGGGGGGGGGGGGGGGGGGGGGGGGGGGGGGGGGGGGGFGGGGGGGGGGGGGGGGGGGGGGGDCGGGGCEEGGGGDGGGGGGGGGGFFGGGGGGGGGGGGGGDFFFCCCGGD;?CCGG<F=9>)/:1@CEA:<45):CA?4<<?<242**91C6F?FFFF)1:?6,8)22,(5(4:AFFB4:26:72>DB464<)6)3188=<<<.
@M02352:288:000000000-CKWC8:1:1101:12565:13777 2:N:0:TACGCTGA+AAGGAGTA
TAATCTTGCGAACGTACTCCCCAGGCGGAATGCTTAATGCGTTAGGTGTGTCACCAACAAGCATGCGTGCTGACGACTGGAATTCATAGTTTACGGGGTGGACTACCAGGGGATCTAATCCTGTTTGCTCCCCACACTTTCGTACCCCAGCGTCACTATCGAGCCAGTGAGCCGCCTGTGCCCCTGCGGTTCCTCCACATATCTCAGAATTTCACACCTACACTTGCAGTTGCACTCCCCTCTCTCGAGCTCAAGCATCGCAGCATTCGAGGCAGTACCAG
+
,A,EEFGGGGG+@BFFG?FFGGGGGGGGGEF8FGGFFF,CFFG@FFGGEFCFEAE@C,CEFFCFF?+B:EDF,4,C+?F,,,:9B,,,,:,@5A==++8@+4,5,,8,5+F73=+@,,?:E9?FFFC9>EFFC,@FE8,@9+,3++3=C:D1**4*3,7@C*3*1,6,,7>>?9)/**+)11,:*4,**=*/2):3;;/;A78+)1+*3+;:+@C+0:(,(9:**2)2)1/*1/4)4(((.4:B),,,(-4?F?4*())(4-((..44-::(96>?*644)
@M02352:288:000000000-CKWC8:1:1101:9511:13778 2:N:0:TACGCTGC+AAGGAGTA
TAATCTTGCGACCGTACTCCCCAGGCGGTCTACTTAACGCGTTAGCTCCGAAAGCCACGGCTCAAGGCCACAACCTCCAAGTAGACATCGTTTACGGCGTGGACTACCAGGGTATCTAATCCTGTTTGCTCCCCACGCTTTCGCATCTGAGTGTCAGTGTCTGTCCAGGGGGCCGCCTTCGCCACTGGTATTCCTTCAGATCTCTACGCATTTCACCGCTACACCTGAAATTCTACCCCCCTCTACAGCACTCTAGTTCACCAGTTTCAAATGCAGTTCC
+
FFFFGGGGGGGGGGGGGGGGGGGGGGGGGGGGGGGGGGGGGGGGEGGGGGGEGGGG@FGGG@FGGGGGGGGGGGGFFFGGGGGGGGGGGGGDDGGGGGGGGGGGGGGGGGGEGF8EFGGGFGGGGGGGGGGGGEFGGGGGGGGDGCGGFGGCDFGGGFGGGGGGGGG6C<EGGGGGGDCFFGEGGGGGGDFGGCA?A?FC?F=FBFBFGE>5CFFFGFF>;E8FC*(98*=?6@9><?:>BFB:BFA???B0()5*6-=9:),26A<A992492*)9<AF
@M02352:288:000000000-CKWC8:1:1101:17542:13782 2:N:0:TACGCTGC+AAGGAGTA
CATTCTTGCGAACGTACTCCCCAGGTGGTTTACTTATCGCTTTCGCTTAGGCACTGAGTCCGAAAACCCAACACCGAGTAAACATCGTTTACGGCGTGGACTACCAGGGTATCTAATCCTGTTTGCTCCCCACGCTTTCGCACCTCAGTGTCAGTATTGGTCCAGGAAGTCGCCTTCGCCACTGGTGTTCCTCCACATCTCTACGCATTTCACCGCTACATGTGGAATTCCACTTCCCTCTACCATACTCGAGTGAGACAGTTTTAAATGCAATTCCAAGG
+
GFGFGGGGGGGGGGGGGGGGGGGGGGGGCGGGGGGGGGGGGGGGGGGGGGGGGGGGGGGGGGGGGGGGGGGGGGGGGGGGFGFGGGGGGGGGGGGGGGGGGGGGGGGGGGGGGGGGGGGGGGGGGGGGGGGGGGGGGGGGGGGG?FGGGGGGGGGFFFAGGGGGGGGGGGGDGGGGGGGFFGGGGGGGGGGCFDFBFFFGFGFGFFFGGGFGGFFFEEBFFFEFGGFGEAFC6F9?AF>04AB<2>7:<<<:?B4?<A*38A<>)6:<<AFFA9FB/)),,
@M02352:288:000000000-CKWC8:1:1101:18404:13810 2:N:0:TACGCTGC+AAGGAGTA
TAATCTTGCGACCGTACTCCCCAGGCGGAATGCTTAATCCGTTAGGTGTGTCACCGAACAGTATACTGCCCGACGACTGGCATTCATCGTTTACGGTGTGGACTACCAGGGTATCTAATCCTGTTTGCTCCCCACACTTTCGTACCTCAGCGTCAGTATCGAGCCAGTGAGCCGCCTTCCCCACTGGTGTTCCTCCAAATATCTAAGAATTTCACCTCTACCCCTGGAATTCCCCTCACCTCTCCCGCACTTTAAACTGATAGTTTCGGAGGCAGTTCCCG
+
C9AFFGGGFEE:@CFDGGGGGGGGGFEEEGGCGGGGCG9FGGGGGFGCFGEFGGGGGGG7FEE9CDGFGGGGC=:FFC+4?AFGGCFGGDGGFF?FB@CGGFGGGCFCFGG8,5CCFGGGGGGFGGFF;BFGDGGGGGGFFGGGGC@?73@@ECCCFFEF@F7BBFD?E9:::*/:7C;)2;@EF6CC?EGGGE63586>8>FG?+;C+=@+;CCA>A)))+,)/:078FFBF*4(-((,),).((-(-4()).)*.59)-64-6))421(40,)4=9))-
@M02352:288:000000000-CKWC8:1:1101:13029:13821 2:N:0:TACGCTGC+AAGGAGTA
CAGTCTTGCGACCGTACTCCCCAGGTGGGATACTTATCACTTTCGCTTAGTCACTGAGCTAATGCCCAACAACTAGTATCCATCGTTTACGGCGTGGACTACCAGGGTATCTAATCCTGTTCGCTCCCCACGCTTTCGTCCATGAGCGTCAGTATATACGTAGTAGACTGCCTTCGCAATCGGTATTCTAAGTAATCTCTATGCATTTCACCGCTACACTACTTATTCTATCTACTTCCGTATAACTCAAGTCAACCAGTATCAAAGGCAGTTCAATAGTT
+
GGGGGGGGGGGGGGGGGGGGGGGGGGCGGGGGGGGGGGGGGGGGGGGG7FFGGGGGGGGGGGGGGGGGGGGGGGGGGFGGGGGGGGGGGGGGDGGGGGGGGFGGGGGGGGGGGFGGGGGGGGGGGGGGGFGGGDCFGEFCG>FFGGGGGGGGGGGGGGDFEGGGGGGGGFFGGGGGGGGBFCEEGGGGGGGGGFFFFFFFFGFGFFFGGGFFGF>EGFFFFFEFGCCFFFFFFFFFFFE@;;@FEFFEFFFDFB<??FFF<<<DFFBFF<?:>D*6FB<<:
@M02352:288:000000000-CKWC8:1:1101:24478:13839 2:N:0:TACGCTGC+AAGGAGTA
CATTCTTGCGAACGTACTCCCCAGGTGGGTCACTTATCACTTTCGCTTAGCCACTCAAACCGAAGTTCGAACAGCTAGTGACCATCGTTTACGGCGTGGACTACCAGGGTATCTAATCCTGTTCGCTCCCCACGCTTTCGTCCATCAGTGTCAGTATATTATTAGTGATCTGCCTTCGCAATTGGTATTCTATGTAATATCTATGCATTTCACCGCTACACTACATATTCTAACCACTTCATAATAACTCAAGACAACCAGTATCAAAGGCAATTTTACCG
+
GCFGGGGFGGGGGGGGGGGGGGFGGECDFGG8FGGGGGGGGGGGGGGGGGFGGGFGGGGGGGGGGDGGGGGGGGGGG<EGGGGFGFGFGGGG7:>@FFDCFGFGGGGCFFFGGGGFGGGGGGGFGECGECEFGFGG7DFEGGGEGDGFGGGGGGFFGFGGEGGC9FCGGCGC9FCGFC5*<7E,;CEFGGGCFFFFEFFGFGFGFABGGFFFFFFFGDBEBCEFCGFG?FFFAB0<1;@@<EE3?C?;74=;@8@;@;3:?AA<2:.6<02:(47<FDA<(
@M02352:288:000000000-CKWC8:1:1101:16771:13929 2:N:0:TACGCTGC+AAGGAGTA
TAATCTTGCGACCGTACTCCCCAGGCGGTCTACTTAACGCGTTAGCTCCGAAAGCCACGGCTCAAGGCCACAACCTCCAAGTAGACATCGTTTACGGCGTGGACTACCAGGGTATCTAATCCTGTTTGCTCCCCACGCTTTCGCATCTGAGTGTCAGTATCTGTCCAGGGGGCCGCCTTCGCCACTGGTATTCCTTCAGATCTCTACGCATTTCACCGCTAACCCTGAAATTCTACCCCCCTCTACAGTACTCTAGCCCGCCAGTTTCAAATGCAGTTCC
+
FFGFGGGGGGGGEGGGGDGGGFF:FGECCFFEGGGCCFEEGGEEEFFGGD>GGECEFGGGDEDFGGGGGG7FFFF<BFGFGGGGGGGGGGGGGFGGGGGGECGGGGGGFGGG<FFGDAFCGADFFGDCFAFFFGGGGG+:*EEEGC58<FFCGGFGFGGGFFF;DCCFFGCCE5><DGDFFDE7DG?FGGFGD?FFFF4CB<@:66@7DEFC*0<FC:;(()(0>*8F76*9?4)663:9;9?BFA),)-9A944*6?@0(9>98A)6AF9<<BF494:9
@M02352:288:000000000-CKWC8:1:1101:22996:13949 2:N:0:TACGCTGC+AAGGAGTA
CAATCTTGCGATCGTACTCCCCAGGTGGGACACTTATCACTTTCGCTTAGTCACTTAGCTAATGCCAAACAACTAGTGTCCATCGTTTACGGCGTGGACTACCAGGGTATCTAATCCTGTTCGCTCCCCACGCTTTCGTCCATCAGCGTCAATATAGAGTTAGTGATCTGCCTTCGCAATCGGTATTCTGTGTAATATCTATGCATTTCACCGCTACACTACACATTCTAACCACTGCACTCTAATTCAAGACTAACAGTTTCAATGGCAGTTCTACAGTT
+
FGGGGGGGGGGGCFGGGGGGGGGGGGGGGEGFGGGGGGGGGGGGGGGGCFGGGGGGGGGGGGGGGGGGGGGGGGGGGGGGGGGGGGGFGGG7FEGGGGGGGGGGFEGGGGGGGGGGGGFGGGDGGFGGEGGFGEEGGGGGGGGGGGGCGEGGGDEFGDFGGFFGG=FDGGGGGGGGDCGFFG8ECFEGGGGGGF+>EFFGFGFGCAACCC6FGF=EGFFFF6:FFGEGFFFFFF@EF@AFFFFFFFCEFCEEFFEFF3A<?E4)6A90<:::4AFAFD>B<
@M02352:288:000000000-CKWC8:1:1101:15388:13983 2:N:0:TACGCTGC+AAGGAGTA
TAATCTTGCGACCGTACTCCCCAGGCGGAATGCTTAATCCGTTAGGTGTGTCACCGAACAGTATACTGCCCGACGACTGGCATTCATCGTTTACGGTGTGGACTACCAGGGTATCTAATCCTGTTTGCTCCCCACACTTTCGTACCTCAGCGTCAGTATCGAGCCAGTGAGCCGCCTTCGCCACTGGTGTTCCTCCAAATATCTACGAATTTCACCTCTACACTTGGAATTCCACTCACCTCTCTCGAACTCTAGACTGATAGTTTTGGAGGCAGTTCCAG
+
FFFGGGGGGGGGGGGGGGGGGGGGGGGGGGGGGGGGGGGGGGGGGGGGGGGGGGGGGGGGGGGGGGGGGGGGGGGGGGGFGGGFGGGGGFGGGGGGGGGGGGGGGGGGGGGGGGGFGGGGGGGGGGGGGGGGGGGGGGGGGGGGGGGGGGGGGGGGGGGGEF3CEG@FGGFGFEGDGGC5>CCEGEFFFCGGGFFFF4;CFGFGFFFC<FFGGFFFCA@EFFDFGG0D<FFF??AFF?F?????BB<0(2(:9<-4<A;?BF<A<B<?>??((4<:?A29.
@M02352:288:000000000-CKWC8:1:1101:22350:14001 2:N:0:TACGCTGC+AAGGAGTA
CATTCTTGCGAACGTACTCCCCAGGTGGGTTACTTATCACTTTCGCTTGGCCACTCAGTACTTAATCGTACCAAACAGCTAGTAACCATCGTTTACGGCGTGGACTACCAGGGTATCTAATCCTGTTCGCTACCCACGCTTTCGTTCATCAGCGTCAATATATTGTTAGTGATCTGCCTTCGCAATTGGTATTCTATGTAATATCTAAGCATTTCACCGCTACACTACATATTCTAACCACTTCACAATAATTCAAGACTAACAGTATCAATGGCAGTGC
+
AAFDFGGFFGGEBFGGF<FG?F<6DF@F@FEGGGGCEF<FGFGDFDGFGC@FGGGCDFCEEGDDGEGF<FEFFEFFGGGFEGGGGGGGGFGFGGF,B:+@>FD+ABEDFE8CE<E8E;FGCFGGCEFGGGEFCGGGGGGGGFFGGGGGGGGGGGGGGGFFGGGGGFGFGAFGF:CGGGGCFFEGDGGGGGDFDFFFFF@F+:+=@FAFFGFGGFFFGA@>(::F5:;C3877FF3<3;=43.7=C@<@FFA?)?C8784))40)4:25<<469(),5:?2
@M02352:288:000000000-CKWC8:1:1101:16027:14014 2:N:0:TACGCTGC+AAGGAGTA
CATTCTTGCGAACGTACTCCCCAGGTGGGTCACTTATCACTTTCGCTTAGCCACTCAAACCGAAGTTCGAACAGCTAGTGACCATCGTTTACGGCGTGGACTACCAGGGTATCTAATCCTGTTCGCTCCCCACGCTTTCGTCCATCAGTGTCAGTATATTATTAGTGATCTGCCTTCGCAATTGGTATTCTATGTAATATCTATGCATTTCACCGCTACACTACATATTCTAACCACTTCATAATAACTCAAGACAACCAGTATCAAAGGCAATTTTACC
+
GGGGGGGGDG>GGGGGGGGFGGGGFFFDDGFFEGGGGGGGGGGFGGGGGGGGGFGGGGGGGGCF@FGGGGGFGGGGGGGGGGFGFFFGGGGGGD7FFFDGGGFGGEEGGCFGGGGFFC9FE=FCGGGGGGDGGGGGGGFGFE6CAFCGFGGGGFGGGGGGGGGGGGGGGFGGGGDFGCCA>DFFGGFGGGGGGFFFFFFGFFFGFFFGGGFGG=@BEEBF3;4;FF37?FFF8FD8@8>3CCEF3?57><E;EA;F10:01<FA)65>>BFFFFBFFBF2
@M02352:288:000000000-CKWC8:1:1101:21397:14027 2:N:0:TACGCTGC+AAGGAGTA
CATTCTTGCGAACGTACTCCCCAGGTGGGTCACTTATCACTTTCGCTTAGCCACTCAAACCGAAGTTCGAACAGCTAGTGACCATCGTTTACGGCGTGGACTACCAGGGTATCTAATCCTGTTCGCTCCCCACGCTTTCGTCCATCAGTGTCAGTATATTATTAGTGATCTGCCTTCGCAATTGGTATTCTATGTAATATCTATGCATTTCACCGCTACACTACATATTCTAACCACTTCATAATAACTCAAGACAACCAGTATCAAAGGCAATTTTAC
+
GGGGGGGGGGDGGGGGGGGGGGGGGFFFGGGGGGGGGGGGGGGGGGGGGGGGGGGGGGGFFCGDGGGGGGGGGGGGGGGGFGGGGGGGGGGGGGGGGGGGGGGGGGGGGGGGGGGGGGGGGGGGGFCFGFGGGGGGGGGGGGGGGGGGGGGFFCGAEFFGCEGCFGFFGGGCFGGGGFGE?GGGGFFGGGFFGEFFCFFFFGFFEAFFGFFFGBFEGD>=BA;FGFEGFFFFAFD@3@EFFFCEFFCEE<@533;A@DFF<<<).<).64::<BBDFA>
@M02352:288:000000000-CKWC8:1:1101:11975:14037 2:N:0:TACGCTGC+AAGGAGTA
TAACCTTGCGGCCGTACTCCCCAGGCGGTCTACTTAATGCGTTAGCTTTGAAAAACAGAACCGAGGCTCCGAGCTTCCAGTAGACATCGTTTACGGCGTGGACTACCAGGGTATCTAATCCTGTTTGCTCCCCACGCTTTCGTACATGAGCGTCAGTGTTGACCCAGGTGGCTGCCTTCGCCATCGGTATTCCTTCAGATCTCTACGCATTTCACCCCTACACCTGAAATTCTCCCACCCTCTATCACACTCTCGTTTGCCAGTTCGAAATGCCGTTCCC
+
,BFGGFGGGGGGFGGGGGGGGGGGGGGGCFFFFFGGGDFGGGGGEFG,EFEFGC,BFGGGGGE+C@DFFG=4:F:,C,9<,,B@EFDF@FDFFE@C7F=CBFGGE=D=BCGD6AFF;DFFC=,>DEDGCF8FG,C+B6C8=6@F>CE7,,4@87C>ACFFDCC98:>5B,:C87C?C764?:*:C5=*:CFF7317/+:CAFFF5AFG/*2@:@<=*7(4(9<F4C(94@?=@*6232(4(31<)6:<)50:A)(01())4)).6)((.3.)))8-01:2
@M02352:288:000000000-CKWC8:1:1101:6054:14048 2:N:0:TACGCTGC+AAGGAGTA
TAATCTTGCGACCGTACTCCCCAGGCGGTCTACTTAACGCGTTAGCTCCGAAAGCCACGGCTCAAGGCCACAACCTCCAAGTAGACATCGTTTACGGCGTGGACTACCAGGGTATCTAATCCTGTTTGCTCCCCACGCTTTCGCACCTCAGCGTCAGTATCGAGCCAGTGAGCCGCCTTCGCCACTGGTGTTCCTCCAAATATCTACGAATTTCACCTCTACACTTGGAATTCCACTCACCTCTCTCGAACTCTACACTGATAGTTTAGTAGGCAGTTCC
+
FFCFGGGGGGGGGGGGGGGGGGGGGGGGGGGGGGGGGGGGGGGGGGGGGGGGGEGGFGCGGGGGGGGGGGG?FGGGGGGGGGGGGGGGGGGGGGGGCEEGGGGGGGGGGGGGGGGGGGGGGGGGGGGGGGFGGGGGGGGGGGDGGGGGGF6C8ECEEG;CG@@CEG:CFFGGCGGGGCDFFDE=DGGGC0;DGEAE@FFGFF=FCF?CDGFGG4<FGF?2)1:4:D<FDFFF6BBAA:72<7?2<?>?77<?F><*.(*))6<).69<>)6>)4=:764)
@M02352:288:000000000-CKWC8:1:1101:10422:14053 2:N:0:TACGCTGC+AAGGAGTA
TAATCTTGCGACCGTACTCCCCAGGCGGTCTACTTAACGCGTTAGCTCCGAAAGCCACGGCTCAAGGCCACAACCTCCAAGTAGACATCGTTTACGGCGTGGACTACCAGGGTATCTAATCCTGTTTGCTCCCCACGCTTTCGCATCTGAGTGTCAGTGTCTGTCCAGGGGGCCGCCTTCGCCACTGGTATTCCTTCAGATCTCTACGCATTTCACCGCTACACCTGAAATTCTACCCCCCTCTACAGCACTCTAGTTCACCAGTTTCAAATGCAGTTCC
+
G9FFGGGGGGGGGGDFDGGGGGG7DDEGGGGGGGGGFGGGGGGEGGGGGGEEGFGFFGGGGGGFGGGGGGGGGGGGGGGGDEGFGGFEGGGGEFAGGGEEGFCFFFGEFGGGGGFF9AFCGGGGGGFGGGGGGGFGGGGGGGGGCEEFGFGGC?E:?,7DFGGG9FD66FGGGGGGGCCAFGEDCECDG?CFGEAC@*9*@C*2:=F5DGFDGF>F77;F05<F<D3F07@FF=)-<??>BFB:AAA0)1402<<*6)*6>28:<6<AD<)69<@)85<<
@M02352:288:000000000-CKWC8:1:1101:4793:14105 2:N:0:TACGCTGC+AAGGAGTA
CATTCTTGCGAACGTACTCCCCAGGTGGTTTACTTATCGCTTTCGCTTAGGCACTGAGTCCGAAAACCCAACACCGAGTAAACATCGTTTACGGCGTGGACTACCAGGGTATCTAATCCTGTTCGCTCCCCACGCTTTCGTCCATCAGCGTCAATATAGAGTTAGTGATCTGCCTTCGCAATCGGTATTCTGTGTAATATCTATGCATTTCACCGCTACACTACACATTCTAACCACTGCACTCTAATTCAAGACTAACAGTTTCAATGGCAGTTCTACAG
+
FFGGGGGGGGGGGGFFGGGGGGGEFGGFFGGGGGGGGGGGGGGGGGEG:FFGGGF@FGGGGDGGEGGGGGFGFGGCE:FGFGGGGGGGGGGFFFGGGGGDGGGGGGGEDFGFGFGGGGGGGGGGGGGGGGGGGCCFEGGGGGDEDGGGGGGGGEFCCFA,@F9F;FFDGGG9DFGGG4>DFCGFGGGGGCGGGFFEEFA@FCFGFFFGGGFGFFDFGFBFFFFFDDEGFFFFFFF@;;EFFBFFAF<<4<A9:)4@A))8AF<>5444477,14B<FFF2.
@M02352:288:000000000-CKWC8:1:1101:4795:14125 2:N:0:TACGCTGC+AAGGAGTA
CATTCTTGCGAACGTACTCCCCAGGTGGTTTACTTATCGCTTTCGCTTAGGCACTGAGTCCGAAAACCCAACACCGAGTAAACATCGTTTACGGCGTGGACTACCAGGGTATCTAATCCTGTTCGCTCCCCACGCTTTCGTCCATCAGCGTCAATATAGAGTTAGTGATCTTCCTTCGCAATCGGTATTCTGTGTAATATCTATGCATTTCACCGCTACACTACACATTCTAACCACTGCACTCTAATTCAAGACTAACAGTTTCAATGGCAGTTCTACAG
+
GEFCFGGGFGEGGGGGGGFGGGGDGGGFGFGDGFGGGGGGGGGGGGGGDFGFEGFGGFFGGGDGDEGGGEFFDGG:FGGGFGGGGGGGFGGGGFFFEF@CEFGGGGGDEGGGFGGAFGGGFGGGGGFGGFGGG+FFGGGGGG8;EGFFGGGGGEGGGGFGFFFGCFFFCFFCFFFFGFDFADFC8:;EGGC+C<@*78FFFD>F?AFGCFCDFFDFGE@3@6@F<C3D58++19(/36=2<:>?A<ABBFBA228*2)/,4)6<46)-4(48:?444:>4.
@M02352:288:000000000-CKWC8:1:1101:10339:14147 2:N:0:TACGCTGC+AAGGAGTA
TAATCTTGCGACCGTACTCCCCAGGCGGAATGCTTAATCCGTTAGGTGTGTCACCGAACAGTATACTGCCCGACGACTGGCATTCATCGTTTACGGTGTGGACTACCAGGGTATCTAATCCTGTTTGCTCCCCACACTTTCGTACCTCAGCGTCAGTATCGAGCCAGTGAGCCGCCTTCGCCACTGGTGTTCCTCCAAATATCTACGAATTTCACCTCTACACTTGGAATTCCACTCACCTCTCTCGAACTCAAGACCAGGAGTTTATAAGGCAGTTCCAG
+
FGGGGGGGGGGGGGEGGGGGGGGGGGGGGGGGGGGGGGGGGGGGGGGGGFGGGGGGGGGGGGGGGFGGGGGGGGGGGGGGGGGGGGGGFGGGGGGGGGGGGGGGGGGGGGGGGGGCFFGGGGGGGGGGGGGGGEF:ECFFGGGGGGFGGFDEEGGGGGAFBC7CGGGFGCFFGEGGGGF4>C5CGCGGCCECFEFFFFFGFGFGEC35CFFGGA?FDFFFFFDFGFBGFF@FFFF<BFB?2:227<?71??<>()1::.8:0,.46<<<<AB?7),@>FF6
@M02352:288:000000000-CKWC8:1:1101:6401:14185 2:N:0:TACGCTGC+AAGGAGTA
TAATCTTGCGACCGTACTCCCCAGGCGGTCTACTTAACGCGTTAGCTCCGAAAGCCACGGCTCAAGGCCACAACCTCCAAGTAGACATCGTTTACGGCGTGGACTACCAGGGTATCTAATCCTGTTTGCTCCCCACGCTTTCGCATCTGAGTGTCAGTGTCTGTCCAGGGGGCCGCCTTCGCCACTGGTATTCCTTCAGATCTCTACGCATTTCACCGCTACACCTGAAATTCTACCCCCCTCTACAGCACTCTAGTTCACCAGTTTCAAATGCAGTTCC
+
GGGGGGGGFGGGGGGGGGGGGGGGGGGGGGGGGGGGGGGGGGGGEGGGGGGGGGGGGGGGGGGGGGGGGGGGGGGGGGGGFGGGGGGGGGGGGGGGGDEGGGDGGGGGGGGGFGFGGGGGGGGCGGFGGGGGGGFGGGGGGGGGGGGGGGGGGGGGFGGGGGGGGGGFFGGEGGGGGGGFFGGGGCFGFFGGGFFFA?BFFGFGFFFGCGEGGFFFFF919D?FGG7F)98BFFFFFFBFFFFFFF2:2:?FF<<46<4)682:BAFF<><AAAFFFAFA
@M02352:288:000000000-CKWC8:1:1101:12039:14186 2:N:0:TACGCTGC+AAGGAGTA
TAATCTTGCGACCGTACTCCCCAGGCGGAATGCTTAATCCGTTAGGTGTGTCACCGAACAGTATACTGCCCGACGACTGGCATTCATCGTTTACGTTGTGGACTACCAGGGTATCTAATCCTGTTTGCTCCCCCCACTTTCGCACCTCAGCGTCAGTATCGAGCCAGTGAGCCGCCTTCGCCACTGGTGTTCCTCCAAATATCTACGAATTTCACCTCTACACTTGGAATTCCCCTCCCCTCTCTCGTACTCCAGACCAGGAGTTTATAATGCAGTTCCAG
+
6CEFGGGGGGGDFEFGGGGGGG8FGCFGGGGGGGGGGGD9FFGGGGGGF@FGGGGGGGGGGGDFDBFDFGGCGG:B>F7<EEFDGFG9FGGGGFG,BFFCF<FDGG88FGGE,DAEF9FE9F9FGG,EDFFGG7FFEF,9E>CEGGGGGGGGGGGC<;FGG>CEGGGFE>,:B/):**9):DDC4+*>*:=7C);=@AFFAF=+1;A5*A):@8>FFF<D>944C7:C9?FFF4(,:201(,.1.44(381):73?:<)886((.<<9<))6))*.99A2-
@M02352:288:000000000-CKWC8:1:1101:21533:14205 2:N:0:TACGCTGC+AAGGAGTA
CAGTCTTGCGACCGTACTCCCCAGGTGGGATACTTATCACTTTCGCTTCGTCACTTAGCTAACTCCAAACAACTAGTATCCATCGTTTACGTCGTGGACTACCAGAGTATCTAATCCTGTTCGCTCCCCACGCTTTCGTCCCTGAGCGTCAGTACATACGTAGTAGACTGCCTTCGCAATCGGTATTCTGTGTAATATCTATGCATTTCACCGCTACACTACACATTCTATCTACTTCCATATGCCTCTATTCAACCAGTATCAAAGGCAGTTCCATACTT
+
CF<FGGGFFGDGGEGGGGGGGGD@F<,D7F<@FFGAC66C<FFEBFG<,8F:FGGD,6@@EEF9,5,9,CF,6,,:66C<?,698BBF7,8:9+8?C+:E=<45:,,<CE9B9?FGE;FFEG:@F8>=B,B+C++8C=D+6=A,,,6=@ECEF7EFFD9,@:,@;@FCFDC>D,9;7**39**1;425D,D+571;*B9:B8BG4B811C8:*/5)=A@FEFFFFF):?=FAC+7<)93767)))/9)(/)7<.6:3-)-).52)4.(3:-82>*)74())
@M02352:288:000000000-CKWC8:1:1101:29663:14208 2:N:0:TACGCTGC+AAGGAGTA
CAATCTTGCGATCGTACTCCCCAGGTGGGATACTTATCACTTTCGCTTAGTCACTGAGAATTAACCCAACAACTAGTATCCATCGTTTACGGCGTGGACTACCAGGGTATCTAATCCTGTTCGCTCCCCACGCTTTCGTCCATGAGCGTCAGTATATACGTAGTAGACTGCCTTCGCAATCGGTATTCTAAGTAATATCTATGCATTTCACCGCTACACTACTTATTCTATCTACTTCCGTATAACTCAAGTCAACCAGTATCAAAGGCAGTTCCATCGTT
+
ECFCDFGGGGGGEFGFFGGGGGGDGGGGGFGGGGFGGGGGGGGGG@CFGFGFGGGGGGGGGGFGFFCFCFCGGGGGGGGGGGGDDGDGFG7BEGGGCFFGGGADFGGFGGGGGGGEFGFGDGFGCGGGGDG7C+:AD==CCE8,EDFGE6@=DCFGF,@>;F:BC<CC;<DEC97>CDGAFCEG>FCECF:>C61AE>9F>:ACECCDGGFCDB/8CFDEEFFA7@EFFFFFFFC?CEFFFF@EFEF>34@C<7?F@@F>BAD2:64:1818<299FB?04
@M02352:288:000000000-CKWC8:1:1101:22165:14215 2:N:0:TACGCTGC+CAGGAGTA
CATTCTTGCGAACGTACTCCCCAGGTGGGATACTTATCACTTTCGCTTCGCCACTCAGACCGAAGTCCAAACAGCTAGTATCCATCGTTTACGGCCTGGGCTACCAGGGTATCTAATCCTGTTCTCTCCCCCCCCTTTCGTCCATCCGTTTCAATACATTATTCATAGTCTGCCTTCGCCATTGGTATTCTATTTATTAACTATTCCTTTCTCCGCTTCCACACCTAATTTCACTACTTCATAATGAACCATGATCACCCGTATCCCAGGCCCTTCTAAAA
+
FGFFGGGGFG+@@CFFGGGGGGEEFC@C7,CEFGGGGG,F<FG<FFEG7CFCGGGCDF,C,6+@6A5F9,C7,EE<,,:,5?9B,B,,AF<E4:7+4+?+,,,9A,,BF<,,?54@=@EC=EF:,,,=DFC7>+++8D,+8@C3@,,++,34,<:7,,@,5@;,,,,,7,@,?F9C>****/>,2,,,>BC+=*4**1++12++*++4CGB++1(0*)()1+/)**(*1++13@?3447;3?C)))-)--.).54*.(8((-((())..2(((,0(*)).)
@M02352:288:000000000-CKWC8:1:1101:15621:14247 2:N:0:TACGCTGC+AAGGAGTA
TAATCTTGCGACCGTACTCCCCAGGCGGAATGCTTAATCCGTTAGGTGTGACACCAAAGGGCAAGCCCCCTGACGTCTGGCATTCATCGTTTACGGTGTGGACTACCAGGGTATCTAATCCTGTTTGCTCCCCACACTTTCGTACCTCAGCGTCAGTATCGAGCCAGTGAGCCGCCTTCGCCACTGGTGTTCCTCCAAATATCTACGAATTTCACCTCTACACTTGGAATTCCACTCACCTCTCTCGAACTCTAGCCTGATAGTTTAGGAGGCAGTTCCAG
+
G9FEGGGGGGGGGDGGGFGGGGGEGGGGGGGGGGGFGGFFGGGGGGGGGGGGGGGGGEGGGGGGGGGGGGGCCFGGGGGGGGGGGGGGGGGGGGGGGGGGGFGGGGGGGGDGGGGGGGDFFGGGGGGGGGGGEGGGEGGGGGGGGEFDGGGCGGGGGEGGEFGGGG7FCFFGFEGGGGF9@<EEGGFGGGGGFCFFFF?CFGF7?F>GFFFGGFFFFF@<C=@FGC@G<FACFFAC20:<?F?77?:?BFBFFA4*.94:A<BB6<BFF<<1:0<?FBAA6
@M02352:288:000000000-CKWC8:1:1101:24692:14262 2:N:0:TACGCTGC+AAGGAGTA
CATTCTTGCGAACGTACTCCCCAGGTGGGTCACTTATCACTTTCGCTTAGCCACTCAAACCGAAGTTCGAACAGCTAGTGACCATCGTTTACGGCGTGGACTACCAGGGTATCTAATCCTGTTCGCTCCCCACGCTTTCGTCCATCAGTGTCAGTATATTATTAGTGATCTGCCTTCGCAATTGGTATTCTATGTAATATCTATGCATTTCACCGCTACACTACTTATTCTATCTACTTCCGTATAACTCAAGTCAACCAGTATCAAAGGCAGTTCCATGG
+
G,@@EAGFCFGGGDCEFGGFGCECGFG<FGGGGGGG,CEDGGDFCEGGECE<,CE8FGGGGCFGEGGGDGD<F@ED9FFGFFGEG?CFGGCGGEGDGGGGF<EA<E@@EGCF9FF@ECFGFDFGCGGGG>C8F++@>ECCFGGCFF6DFFGCGFGGFFCGGGG;CF,3>FF;C?FDF7CBECCF4=2<:CC7B7B<EFF+1=B@8+BCC@FFCF(6=6;3(1/)+@?19@AF6+6<1/)./(/28;E))/73=64::<703A9):AAA),8(4,9<@AA)(
@M02352:288:000000000-CKWC8:1:1101:23789:14271 2:N:0:TACGCTGC+AAGGAGTA
CATTCTTGCGAACGTACTCCCCAGGTGGGTCACTTATCACTTTCGCTTAGCCACTCAAACCGAAGTTCGAACAGCTAGTGACCATCGTTTACGGCGTGGACTACCAGGGTATCTAATCCTGTTCGCTCCCCACGCTTTCGTCCATCAGTGTCAGTATATTATTAGTGATCTGCCTTCGCAATTGGTATTCTATGTAATATCTATGCATTTCACTGCTACACTACATATTCTACCCACTTCATAATAACTCAAGACAACCAGTATCAAAGGCAATTTTACCG
+
GGGGGGFFG@E@B@FFGGGG8CG7EECDFFAFGGGGGF<FGGGEGGGG:FFGGFGGGGFEGCFGCFFGEGGGGFGGFFGGDCFGGGDFGGGGGGGGGGGGGGGGGGGGDGGGFGGGGFGGGGGEFE7DEFGGGGFG@FGGGGGGGGGGGGF7FCFAEEFGGGGGGF9FFGFAFGGGGCDE>DFFGG,DFGGBFAAE2B9=::8C*8=DGGFGG+*;C84*-=6AC:<DEFFF++/423>))97)96?EFF@837@;30522<<444544:0480?>B9)5(
@M02352:288:000000000-CKWC8:1:1101:7102:14304 2:N:0:TACGCTGC+AAGGAGTA
CAGTCTTGCGACCGTACTCCCCAGGTGGGATACTTATCACTTTCGCTTAGTCACTGAGCTAATGCCCAACAACTAGTATCCATCGTTTACGGCGTGGACTACCAGGGTATCTAATCCTGTTCGCTCCCCACGCTTTCGTCCATGAGCGTCAGTATATACGTAGTAGACTGCCTTCGCAATCGGTATTCTAAGTAATATCTATGCATTTCACCGCTACACTACTTATTCTATCTACTTCCGTATAACTCAAGTCAACCAGTATCAAAGGCAGTTCCATCGTT
+
FGGGFFGGGGGGGGGGGGCGGGGGFFGFGGGGGGGGGGGGGGGGGGGGGGGDDGGGG<FGGFFDFGGGGFFEECEDFGGGGAFGGGFADGFGGDCGCGGGGFGGGGGEFFGFBEAFGDFGGGGGGGGGGGGGGGGCFGGGGGGFGGGGGGGGFFGFC9DFGGGGCGFFFGGGCFFGGCDDFFEGGGGD@7@FGFF@?FFFBFFGEFFG7BFGC?@)?*:E@FF=C7?C?FFFFFFFEFE?@0=@C<3><.4<9))7(44-)6<5<>2:(.:249=<F9632
@M02352:288:000000000-CKWC8:1:1101:16908:14309 2:N:0:TACGCTGC+AAGGAGTA
TAATCTTGCGACCGTACTCCCCAGGCGGTCTACTTAACGCGTTAGCTCCGAAAGCCACGGCTCAAGGCCACAACCTCCAAGTAGACATCGTTTACGGCGTGGACTACCAGGGTATCTAATCCTGTTCGCTCCCCACGCTTTCGTCCATGAGCGTCAGTATATACGTAGTAGACTGCCTTCGCAATCGGTATTCTAAGTAATCTCTATGCATTTCACCGCTACACTACTTATTCTATCTACTTCCGTATAACTCAAGTCAACCAGTATCAAAGGCAGTTCCA
+
GGGGGGGGGGGGGGGGGGGGGGGGGGGGGDGGGGGGGGGGGGGGGGGG?FGGGCGDGGGGGGGGGGGGGGGGGGGGGGGGGGGGGGGGGGGGGGGGFGGGGGGGGGGGGGGGGGGGFGFGFGGGGGGGGGGGFGGGC>EGGGGC5EGFCFFFGGD5CFDGGGGGGFFGGGGGGGGGGGGFFGGGGGGEGGGFGFF?EF=CFCAGEFFDGFCGGFEFGEF>BFFF>D?D<BFFFFFAFAAAFFFA076:>AAF>F??:AF9AF61<4AAFDBA7?4<F4A<)
@M02352:288:000000000-CKWC8:1:1101:7060:14318 2:N:0:TACGCTGC+AAGGAGTA
TAACCTTGCGGCCGTACTCCCCAGGCGGTCTACTTAATGCGTTAGCTTGAGAACCCAGTGTTCAAGACACCAAATTCCGAGTAGACATCGTTTACGGCGTGGACTACCAGGGTATCTAATCCTGTTTGCTCCCCACGCTTTCGTACCTGAGCGTCAGTCTTTGTCCAGGGGGCCGCCTTCGCCACCGGTATTCCTTCAGATCTCTACGCATTTCACCGCTACACCTGCAATCCTACCCCCCTCTACAAGACTCTAGTTTGCCAGTTCGAAATGCAGTTCC
+
EEFGGGGGGGGDGGFEGGGGGGGGGGGGE:CFGGGGAEGGGGGGGGGGGGG8FGGEFGGGGGGGFGGGFFGGCGEGGGGGGFGAFCDCEGFGGGGG@>@FFGCFGGGGGGGGGGDGGAFGGGGGGGGGGGGGCEGGGDGGEGGFEGGGF:FFBEEGGGCC;FFGF>;?C*88::?DGGGF39ECDF58CECFFFFFF46DFFFGFFFCC=5CCFAFGFF96B>FGG2*,99))84<?,4(9>:14<),.3,-44>*6<F.)46?7>61(4:<2:84FFFF
@M02352:288:000000000-CKWC8:1:1101:13971:14329 2:N:0:TACGCTGC+AAGGAGTA
CAGTCTTGCGACCGTACTCCCCAGGTGGGATACTTATCACTTTCGCTTAGTCACTGAGTCGAAACCCAACAACTAGTATCCATCGTTTACGGCGTGGACTACCAGGGTATCTAATCCTGTTCGCTCCCCACGCTTTCGTCCATGAGCGTCAGTATATACGTAGTAGACTGCCTTCGCCATCGGTATTCTAAGTAATATCTATGCATTTCACCGCTACACTACTTATTCTATCTACTTCCGTATAACTAAATTCCACCATTAACCAAGGCAGTTCCCACATT
+
GGGGGGGGFGGGGGGGGGGFFFGGGGFGGGGGGGGGGGGGGGGGGGGGDGGGGGGGGGGGGGFGGGGGGGGGGGGGGGCFFGGGGGGGCF?CEFGDF@FGCGGCFFGCC?FGGGGGGGCGGGEF=EEFGFGCEGDFGGGEG6EFDCFDEGGDFCFFCDF,;,:C,@EAFCFGGGD4C*3:ADEEFFGCCE7DFF899BFFA:B8<FFGCEF:18(2:*3CEF)8@C57686++86CC4<(516445-),4)6<)6??B*)-))).48((((4466)*.(.6
@M02352:288:000000000-CKWC8:1:1101:3651:14339 2:N:0:TACGCTGC+AAGGAGTA
TAATCTTGCGACCGTACTCCCCAGGCGGTCTACTTAACGCGTTAGCTCCGAAAGCCACGGCTCAAGGCCACAACCTCCAAGTAGACATCGTTTACGGCGTGGACTACCAGGGTATCTAATCCTGTTCGCTCCCCACGCTTTCGTCCCTCAGCGTCAGTATATAATTAGTGATCTGCCTTCGCAATCGGTATTCTATGTAATATCTATGCATTTCACCGCTACACTACATATTCTAACCACTTCATTATAACTCAAGTTATTCAGTATCAAAGGCAATTTTT
+
FFFGGGGGGGGGDCFGGGGGGGGGGGGGGGGCFFGGGGGGGGGGGGGGGGGGGFGGGGGGGGGG9FGGGGGDGGGGGGGGGGGGGGGGGGGGGGGGGGGGGGGGGGGGGGGGGGGGGGGGGGGFGGGGGGGGGGGGGGGGGGGGGGGGGGGGGGGGGGFGFGFGGGFFECEFGGFGGGGF;GGGGGGGGGGGGFFF3AAC=FFGEFFDGCFFGFFFDEFB(05?FFBFF?FFFFFFF:>?BFBFABAABFF44A74<>FBBBFFD<<AB<441:54?A<:)
@M02352:288:000000000-CKWC8:1:1101:9258:14370 2:N:0:TACGCTGC+AAGGAGTA
TAATCTTGCGACCGTACTCCCCAGGCGGTCTACTTAACGCGTTAGCTCCGAAAGCCACGGCTCAAGGCCACAACCTCCAAGTAGACATCGTTTACGGCGTGGACTACCAGGGTATCTAATCCTGTTTGCTCCCCACACTTTCGTACCTCAGCGTCAGTATCGAGCCAGTGAGCCGCCTTCGCCACTGGTGTTCCTCCAAATATCTACGAATTTCACCTCTACACTTGGAATTCCACTCACCTCTCTCGAACTCAAGACTACCAGTATTAAAGGAAGTTCCA
+
GGGGGGGGGGGGGGGGGGGGGFGGGGGGGGGGGGGGGGGGGGGGGGGGGGGGGFGGGGGGGGGGGGGGGGGGGGGGGGGFGGGGGGGGGGGGGGGGGGGGGGGGGGGGGGGGGGGGGGGGGCFFGGGGGGGGGGGGGGGFGGGGGGGGGGGGGGGGGGGCFEGGGGGGGGGGGGGGGDDFFGGDGGGGGGFGGFFE;AFGF7CGEFFF3C@FFFFFG4:?AFFF>FBG?FFFFF4<AF?>F)(.4<>10:?FBAB*.21<B7:24))6><AF215(744A)
@M02352:288:000000000-CKWC8:1:1101:16572:14387 2:N:0:TACGCTGC+AAGGAGTA
CAGTCTTGCGACCGTACTCCCCAGGTGGGATACTTATCACTTTCGCTTAGCCACTCAGACCGAAGTCCAAACAGCTAGTATCCATCGTTTACGGCGTGGACTACCAGGGTATCTAATCCTGTTCGCTCCCCACGCTTTCGTCCATGAGCGTCAGTATATACGTAGTAGACTGCCTTCGCAATCGGTATTCTAAGTAATATCTATGCATTTCACCGCTACACTACTTATTCTATCTACTTCCGTATAACTCAAGTCAACCAGTATCAAAGGCAGTTCCACAG
+
FGGGFGGFFDCGEGGGGGGGGGGGGGGGDGGGGGGGGGGGGGGGGGGGGGGGGGGGGGGGGGGGDGGGGGGGGGGGGGGGGGGGGGGGGGGGGCGGGGGGGGGGFGGGGGGGGGGGGGGGGGGGGGGGEGGGGGGGGGGGGGGGGGGFGGGGGGGGGGGGGCDDCFGGGGGGGGGGGGG>BGGGGGGGGGGFGCFFFFFGFGFGFFFCFGA>CB;EGBB<DFFFGGFGFFFFA7?<CC?CE(514?BF<<A>>4<B<AFB094<AAB928:?0<6<?<A7(
@M02352:288:000000000-CKWC8:1:1101:16452:14427 2:N:0:TACGCTGC+AAGGAGTA
CATTCTTGCGAACGTACTCCCCAGGTGGTTTACTTATCGCTTTCGCTTAGGCACTGAGTCCGAAAACCCAACACCGAGTAAACATCGTTTACGGCGTGGACTACCAGGGTATCTAATCCTGTTCGCTCCCCACGCTTTCGTCCATGAGCGTCAGTATATACGTAGTAGACTGCCTTCGCAATCGGTATTCTAAGTAATATCTATGCATTTCACCGCTACACTACTTATTCTATCTACTTCAGTATAACTCAAGTCAACCAGTATCAAAGGCAGTTCCATCG
+
GFGGGGGGGGGGGGGGGGGGGGGGGGGGEGGGGGGGGGGGGGGGGGGGGGGGGGGGGGGGGGGGGGGGGGGGGGGGGGGGFGGGGGGGGGGGGDGGGGGGGFGGGGGGGGGGGGG;FGGGGGGEGGGGGGGGGGGGGGGGGGGGGGGGGGGGGGGGGGGFG7EFGGCADGGGGCFFGGGF>GGGGGGGGGGGGFFC4AFGFGFGFFAGGGFGGFFBE>B@@FFFGGFGEFFFFFFFFFFFF9BFFFFFFFF>?><FFFFFFFFFFF<BA(84(3=A?BFF(
@M02352:288:000000000-CKWC8:1:1101:10898:14448 2:N:0:TACGCTGC+AAGGAGTA
CAGTCTTGCGACCGTACTCCCCAGGTGGGATACTTATCACTTTCGCTTGGCCACTCAGTACTTAATCGTACCAAACAGCTAGTAACCATCGTTTACGGCGTGGACTACCAGGGTATCTAATCCTGTTCGCTACCCACGCTTTCGTTCATCAGCGTCAATATATTGTTAGTGATCTGCCTTCGCAATTGGTATTCTATGTAATATCTAAGCATTTCACCGCTACACTACATATTCTAACCACTTCACAATAATTCAAGACTAACAGTATCAATGGCAGTGC
+
GGGGFGGGGGGGGGFGGGGGGGGGGGFGGDGGGGGGGGGGGGGGGGGGGGGGGGGGGFGGGGGGGGGGGGGGGGGGGGGGGGGGGGGGGGGGGGGFGGGGGGG:EFGGGGGGGFGGGGGGGGFGGGGGGGGGGGFGEGGGGFGGGGGGGGGGGGC>GCCFFGGGDCBFGCD;BFGFGFGFFCEC;EGEGGFGG<FCCFFGFGFFECFFGFFGGF?>F4>@25;FDGF4.@AFF69CFFD<1@E@CE?@FF3C7)91<))64?B:26949<AF<?)4<?7A
@M02352:288:000000000-CKWC8:1:1101:9494:14465 2:N:0:TACGCTGC+AAGGAGTA
CAGTCTTGCGACCGTACTCCCCAGGTGGGATACTTATCACTTTCGCTTAGTCACTGAGAATTAACCCAACAACTAGTATCCATCGTTTACGGCGTGGACTACCAGGGTATCTAATCCTGTTCGCTCCCCACGCTTTCGTCCATGAGCGTCAGTACATACGTAGTAGACTGCCTTCGCAATCGGTATTCTGTGTAATATCTATGCATTTCACCGCTACACTACACATTCTATCTACTTCCATATTACTCAAGTCAACCAGTATCAAAGGCAGTTCCATAGTT
+
GGGGGGGGGGGGGGGGGFGGGGGFCDEFGGGGGGGGGGGGGGGGGGGGGGGGGGGGFGGGGFGGFGGGGGGGGGGGGGGGGGGGGGGGGFGGGDEFCEFGFG@FGGGFGG9?FFCFEGGFE;@77EFGC,BCFC@DFEGG78@D=EADGGGGGACF:3>7>,,@5,7@C<DFFGGC5D4BAG5?CGFFCFGCC?:**1++11+27:8@79B>DD9B=F;<363A=F<DEFACFF9?EEA)5/.)97))9=).6ADF:<)6))6-:)).4?<F><4)/4)6<
@M02352:288:000000000-CKWC8:1:1101:23929:14485 2:N:0:TACGCTGC+AAGGAGTA
CATTCTTGCGAACGTACTCCCCAGGTGGGTCACTTATCACTTTCGCTTAGCCACTCAAACCGAAGTTCGAACAGCTAGTGACCATCGTTTACGGCGTGGACTACCAGGGTATCTAATCCTGTTCGCTCCCCACGCTTTCGTCCATCAGTGTCAGTATATTATTAGTGATCTGCCTTCGCAATTGGTATTCTATGTAATATCTATGCATTTCACCGCTACACTACATATTCTAACCACTTCATAATAACTCAAGACAACCAGTATCAAAGGCAATTTTACC
+
GFGGGGGGGGGGGCFGGGGGGGGGGGGG7CF8EFGFGGGGGGGGGGGG>FDGGGGGG?FGGGGGGGGGCFGGGGGGGFFEGFGGGGCFFFDGC:FGFEGEGGGGGGGGGGGGGGCFFGFFFGGCFGCB8DGGGGGGGGFC@=@=EFFGGGGGGCGGGEGGGGGGGGFACFFFGGGGG5DEFGGG>C?FGGGGGFFE*==EFGAGFFFGFGFGGF>>EFF=@F@FGGEGFF:=FA?E08AF))))9<CEEEA;@<@A;0>?FA>)65<BABB06:FBFFFF
@M02352:288:000000000-CKWC8:1:1101:7208:14526 2:N:0:TACGCTGC+CAGGAGTA
TAATCTTGCGACCGTACTCCCCAGGCGGTACACTTAATGTGTTAACTGCATTACTGCAAGGTCTAGCCTCACAACAACTAGTGTACATCGTTTAGGGCGTGGACTACCAGGGTATCTAATCCTGTTTGCTCCCCACGCTTTCGCGTCTCAGCGTCAATAATGTTCCAGTAGATCGCCTTCGCAATCGGTATTCCTTCTGATCTCTACGGATTTTACCCCTACACCAGAAATTCCATCTACCTCTCCCATATTCTAGGTAAGCAGTTTTCAAAGCAGTTCAA
+
GGGGGGGGGGGGGGGGGGGGGGGGGGGGGGGGGGGGGGGGGGGGGGGGGGGGGGGGGGGGGGGGGGGGGGGGGGGGGGGGGGGGGGGGGGGGGGGGGGGGGGGGGGGGGGGGGGGGGGGGGGGGGGGGGGGGGGGGGGGGGGGGGGGDGFGGGGGGEFFFGGGGGGGGGFGGFGGGGGGFFGGGGGGCGGGGGFFFFFFGFGFGFFFFDEFGGFFFFFFFFFFFGGFF@AFFFFEEFEFE>@A<8?FBF<>BADFF<<FF7?BFFFFFFF>FBFF:66>F)
@M02352:288:000000000-CKWC8:1:1101:21222:14535 2:N:0:TACGCTGC+AAGGAGTA
CAATCTTGCGATCGTACTCCCCAGGTGGGACACTTATCACTTTCGCTTAGTCACTTAGCTAATGCCAAACAACTAGTGTCCATCGTTTACGGCGTGGACTACCAGGGTATCTAATCCTGTTCGCTCCCCACGCTTTCGTCCATGAGCGTCAGTACATACGTAGTAGACTGCCTTCGCAATCGGTATTCTGTGTAATATCTATGCATTTCACCGCTACACTACACATTCTATCTACTTCCATATGACTCAAGTCAACCAGTATCAAAGGCAGTTCCATAGTT
+
GFGGGGGGGGGGGGGGGGGFGGGGGF8FGGGGGGGGGGFFFGGGGGGGGGGGGGGGGGGGGGGGGGGGGGGGGGGGGFGGGFGGFGGGGGGGEGGCFDGGGGGGGDEFFGGGGGGGGGGGFE7@CFGGGEGGGGDFFGGGGGGGAGGGGGGGGGGGGGG79FFGGFGDFFGGGGFFGCDFFCGGFEGGGGGGGFFEEFFGFGFCCFFGFGFFDFF:C=3E8AFFGGEGCFFAFFFF?C8CCFFCE4?<;=@<CEFF3;;A49:ABAD:::BBDF?4?<)46
@M02352:288:000000000-CKWC8:1:1101:11916:14582 2:N:0:TACGCTGC+AAGGAGTA
TAATCTTGCGACCGTACTCCCCAGGCGGTCTACTTAACGCGTTAGCTCCGAAAGCCACGGCTCAAGGCCACAACCTCCAAGTAGACATCGTTTACGGCGTGGACTACCAGGGTATCTAATCCTGTTTGCTCCCCACGCTTTCGCATCTGAGTGTCAGTGTCTGTCCAGGGGGCCGCCTTCGCCACTGGTATTCCTTCAGATCTCTACGCATTTCACCGCTACACCTGAAATCCTACCCCCCTCTACAGCACTCTAGTTCACCAGTTTCAAATGCAGTTCC
+
GGGGGGGGGGGGGGGGGGGGGGGCFF@FGGGGGGGGGGGGGGGGCGGFGGGGGGGCFGCFGGGGGGGGGGGGGGGGGGGGGGG9DFGGGGGGGGGGGCCFEFGGGGGGGG:CFGGGFGGGGFFGGGGGFGGGGEGGGGGGGGGGGGGGFCFGFECFGGFCCGFG?FFGFDGGGGGDGGCA:DGGDFGDFGGGGEFE9=F>BFFCAFFCDEFDGFFFGEFFFFFFGD(>)9F*)06<:<B6(3:BA<A0:???BFA*:<FFF<??D2<>B2>429F<9><9
@M02352:288:000000000-CKWC8:1:1101:15514:14611 2:N:0:TACGCTGC+AAGGAGTA
CAATCTTGCGATCGTACTCCCCAGGTGGGACACTTATCACTTTCGCTTAGTCACTTAGCTAATGCCAAACAACTAGTGTCCATCGTTTACGGCGTGGACTACCAGGGTATCTAATCCTGTTCGCTCCCCACGCTTTCGTCCATGAGCGTCAGTACATACGTAGTAGACTGCCTTCGCACTCGGTATTCTGTGTAATATCTATGCATTTCACCGCTACACTACATATTCCGCCAACTTCACCATAACTCAAGACCAACAGTATCAAAGGCCATTTTACAGTT
+
GG9CEFGGGFGGGDFGFFDFGGGGGF@EGGGGGGGCEGGGGGGAFFGGGGGGGGGGGGGGGFGGCFGC@DFGGGCEFGGGGGGGC@FGCDFGGGGGGDFG@EFFGC:FGGGGGGGEGC?FFFEECFEGGFGGGC:FGGGCE3@EFFGGCE+=FGC=F,@BEF7BDACGCFDFFGGGGD*9AD@E**==DEGFGF+;EA9:+=6DCFAFGGC>8B@?EABEEFFFGF3+76>:;5257EFF8==EEF9444))(47:??<BF)64)4)1((4:>97246246
@M02352:288:000000000-CKWC8:1:1101:16787:14625 2:N:0:TACGCTGC+AAGGAGTA
CATTCTTGCGAACGTACTCCCCAGGTGGGATACTTATCACTTTCGCTTAGCCACTCAATCCGAAAATCGAACAGCTAGTATCCATCGTTTACGGCGTGGACTACCGGGGTATCTAATCCCGTTCGCTACCCACGCTTTCGTCCATCAGTGTCAATATATTATTAGTGATCTGCCTTCGCAATCGGTATTCTATGTACTATCTATGCATTTCACCGCTACACTACATATTCTAACCACTTCATACTTATTCAAGACAAACAGTATCAAAGGCAATTTTACAA
+
GGFGGGGGGGG:FFEGGGGGGGGGG@FGEGGEGGGGCA<FCFGDEGGFG9FFGGGDFFFFGGGGGGGGDEEFEEA<FDGC,CFGGFEFGFEE@CE:FF:C=<EFFG:CB>FAEFFAB4CDBDAAFGG+8DB=FBFF++<EG+@+>D::C;=2@:E33@FGGAAC,7;EE995E9;DG7C5/9E5;::FCGGGGEAC*=A8CGFGE=FFF?:@+//5/86<1+(2*+);?FF=+;1<?3)/77656).649B952:F1,0,1:2-65:4),(4(56A8<A4)
@M02352:288:000000000-CKWC8:1:1101:6009:14631 2:N:0:TACGCTGC+AAGGAGTA
TAATCTTGCGACCGTACTCCCCAGGCGGAATGCTTAATCCGTTAGGTGTGACACCGAACAGTATACTGCCCGACGTCTGGCATTCATCGTTTACGGTGTGGACTACCAGGGTATCTAATCCTGTTTGCTCCCCACACTTTCGTACCTCAGCGTCAGTATCGAGCCAGTGAGCGGCCTTCGCCACTGGTGTTCCTCCAAATATCTACGAATTTCACCTCTACACTTGGAATTCCACTCACCTCTCTCGAACTCAAGCCCAGGAGTTTTAGAGGCAGTTCCG
+
BCFGCGGGGG7FEEF@FGAF,@FFGGGGGCGDFGGGGGGGGGGGCFGGG@,FGGGGGGGCFGGGGGGGGGFGGGGGEGGGGGDFFGGGGGGGGGGGEFGGGGGGGF@FGGCGGFGG96FFCFFGFGGGGGGGBFE=EG9DDGGFGCFGG6<CCEGGG9@F7CF*>BFGG,DEE>DGGGG>BCGGGFFF?CEFF)3:8;+:+3@DEF)>FGFG+1?BFA8.;B?FGG:GAF:=BFFFFFFF2()44<<:??09<B<6:?@<::02142)3).(,1>BFF21
@M02352:288:000000000-CKWC8:1:1101:7791:14640 2:N:0:TACGCTGC+AAGGAGTA
CATTCTTGCGAACGTACTCCCCAGGTGGGATACTTATCACTTTCGCTTAGCCACTCAGTATTGCTACCGAACAGCTAGTATCCATCGTTTACGGCGTGGACTACCAGGGTATCTAATCCTGTTCGCTCCCCACGCTTTCGTCCATGAGCGTCAGTATATACGTAGTAGACTGCCTTCGCAATCGGTATTCTAAGTAATATCTATGCATTTCACCGCTACACTACTTATTCTATCTACTTCCGTATAACTCAAGTCAACCAGTATCAAAGGCAGTTCCATAT
+
GGGGGGGGFGGGGGGGGGGGGGGGGGECGGGDGFGGGGGGGGGGGGGGGDGGGGGGGGGGGGGGGGGGGGGGGGGGGGGGGGGGGGGGGGGGGGGGGGGGFGGGGFGGGGGGGGGDGGGGGGGGGGGGGGGGGCGEEGFGFGGGGFFDGGGGGGGGGGGGGFGGGGGG,EDFGGGGGGGFFGGGGGCCGGGFGCF<?FCF6FFGCAAFGGFGGF=E8>2@FF;FFG3CCCFCFFEFFFFFF6@?F8CFFFAB25<?<2>BFB<)5646<0(((4=<4<<2)
@M02352:288:000000000-CKWC8:1:1101:14261:14651 2:N:0:TACGCTGC+AAGGAGTA
CAGTCTTGCGACCGTACTCCCCAGGTGGGATACTTATCACTTTCGCTTAGTCACTTAGCTAATGCCAAACAACTAGTGTCCATCGTTTACGGCGTGGACTACCAGGGTATCTAATCCTGTTCGCTCCCCACGCTTTCGTCCATGAGCGTCAGTACATACGTAGTAGACTGCCTTCGCAATCGGTATTCTGTGTAATATCTATGCATTTCACCGCTACACTACACATTCTATCTACTTCCATATGACTCAAGTCAACCAGTATCAAAGGCAGTTCCATAGTT
+
GGGGGGGGGGGGGGGGGGGGGGGGGEGGGGGGGGGGGFGGGGGGGGGGGGGGGGGGGGFFGGGFF<FGGGGGGGGGGGGGFGGGGGGGGGGGGGFCGGGGGGGGGGGGGGGGGGGGGGGGGGGDGGEGGGEGGFGGGEGGDEFEGGGGGGGGGCGGGGGGGGGGGGGGGGGGGGGGGGGFFGCEGFCEFGFGGFFEEFFGFC>F?FFFFGF7:B25?6@EFFFFGGFGFFFFFFFFECEEEF55?E59;@EFFAAFBB>AF<AAAAAF?08464=A4-3A>
@M02352:288:000000000-CKWC8:1:1101:27883:14718 2:N:0:TACGCTGC+AAGGAGTA
TAATCTTGCGACCGTACTCCCCAGGCGGAATGCTTAATCCGTTAGGTGTGTCACCGAACAGTATACTGCCCGACGACTGGCATTCATCGTTTACGGTGTGGACTACCAGGGTATCTAATCCTGTTTGCTCCCCACACTTTCGTACCTCAGCGTCAGTATCGAGCCAGTGAGCCGCCTTCGCCACTGGTGTTCCTCCAAATATCTACGAATTTCACCTCTACACTTGGAATTCCACTCACCTCTCTCGAACTCAAGACCAGGAGTTTATAAGGCAGTTCCAG
+
GGGGGGGGGGEGGGGGGGGGGGGGGGGGGGGGGGGGGFGEGGGGGDGGGGGGGGGGGGGGGGGGGGGFGGGGGGGGGGDGGGFGGGGGGFGGGGGG=D=FFFGGGFFAFEGGGGGFFDFFCGGFGGGGGF@EGGDEEGFGFEFGGEGGGGGDGEGGCFGFGG78EC@C>>9E?CDGDDGFF*4:CCFFFFGGGFFF@FFGCGFGEAFGGGFF7:?6CFEAF?79C*066?6FFFAAFB?()484<)-4,3398()7:(),43(4()69-:4<:0),9<AB4
@M02352:288:000000000-CKWC8:1:1101:8954:14752 2:N:0:TACGCTGC+AAGGAGTA
CAGTCTTGCGACCGTACTCCCCAGGTGGGATACTTATCACTTTCGCTTAGTCACTGAACCGAAGTCCAACAACTAGTATCCATCGTTTACGGCGTGGACTACCAGGGTATCTAATCCTGTTTGCTCCCCACACTTTCGTACCTCAGCGTCAGTATCGAGCCAGTGAGCCGCCTTCGCCACTGGTGTTCCTCCAAATATCTACGAATTTCACCTCTACACTTGGCATTCCACTCACCTATCCCGAACTCTAGACTGATAGTTTAGGAGGCAGTTCCAGGGTT
+
FEFEFGGGGGDG@FGGDGGGGGGDGGGFGGGGGGGGGGCFGGGGGGGGGGGGGGGGGGGG@FFGFGGFFGGGG8FGFGFGGGGGGGGFGFGGEGEGGGGGGGGGGGGFDEEGGGGGGGGGFFEC?EGGGGGCGAGFGGGGGE:DGFFGDGGGEFGGGGG@CFGFGGGGG<CEEEGCDGCDADCA8,:=F9AFF2;346BFFGF:(=F;C+@>*8);FFF);9;)0:337AF+;).()(.)(.(47>:AA>)46:206<4:6A):5)430((..:*-1.(8(
@M02352:288:000000000-CKWC8:1:1101:25031:14785 2:N:0:TACGCTGC+AAGGAGTA
TAGTCTTGCGACCGTACTCCCCAGGCGGTGCGCTTAACGCGTTAGCTCCGGCACAGAAGGGGTCGAACCCTCCCACACCAAGCGCACATCGTTTACTGCTAGGACTACAGGGGTATCTAATCCCTTTCGCTACCCTAGCCTTCGAGCCTCAGCGTCAGTAAATGTCCAGTAACCTGCTTTCGCCATTGGTCTTCCTCTCGATATCTACGCATTTCACTGCTACACCGAGAATTCCAGTTACCTCTCCATTACTCTAGCACGGCAGTATCGAATGCAGTTTT
+
FFGGGGGGGGGGGGGGGGGGGGGGGGFEGGGDGFGEFFGDGGGEGGGGGGGGGGGGGGGGGGGGGGGGGGGGGGGGGGGGCFGGGGGGGGGFDEFGGGGGGGGGGDGGGGGGGEGGGGGGEG9CGGGGGGGGGGGGGGGGGFC5FGGGFGGGGGGGCGGGFGGGGGGGGGFGGGGGGGGFFGGGGGGGFFFGGFFEFFFD6CFGFFFGGGDGGFFFGFFFFFFFDD>D9BBFFFFF<DDFD<))5<?AAFFFB947)6F79901;?99A?:7,(*.*).))
@M02352:288:000000000-CKWC8:1:1101:4827:14809 2:N:0:TACGCTGC+AAGGAGTA
TAATCTTGCGACCGTACTCCCCAGGCGGTCTACTTAACGCGTTAGCTCCGAAAGCCACGGCTCAAGGCCACAACCTCCAAGTAGACATCGTTTACGGCGTGGACTACCAGGGTATCTAATCCTGTTCGCTCCCCACGCTTTCGTCCATCAGTGTCAGTATATTATTAGTGATCTGCCTTCGCAATTGGTATTCTATGTAATATCTAAGCATTTCACCGCTACACTACATATTCTAACCACTTCACAATAATTCAAGACTAACACTATCAATGGCAGTGCCG
+
FFCGGGGGGGGGGGGGGGGGGGCCFFCFFGGGGGGGFGGCGGGGGGGGGGCGGFGFFGGGGDGGFGGGGGGFGGGGGGGCFGAFFGGGGGGGDGGGEGCGGDGDGGGGGGCFGGGCDDFFGGGGGGGGGGGGGDAFEEGGGGGGGGGGGGFFGGGGGGGGGGGGGGGGGC,BFGGFFGGFFDC5DGFCCFCCFEFEFFFGFDAFCFF7<CFGFCEF?3;>@BFFFD?*66964=AA23)154?<?B22<A<):467)4BF<?B(.3A)).6<?0)(8399(
@M02352:288:000000000-CKWC8:1:1101:26138:14820 2:N:0:TACGCTGC+AAGGAGTA
TAACCTTGCGGCCGTACTCCCCAGGCGGTCTACTTAGTGCGTTCGCTGCGCCACTAAGACATCAAGTGTCCCAACGGCTAGTAGACCTCGTTTACGGCGTGGACTACCAGGGTATCTAATCCTGTTTGCTCCCCACGCTTTCGCACCTCAGCGTCAGTATCAGACCAGTTTGTCGCCTTCGCCACTGGTGTTCCTTCCTATATCTACGCATTTCACCGCTACCCAACAAATTCCCTCACCCTCTTCTTTACTCTAGTTTTCCAGTCTCAGATGCAGTTC
+
,C,@CFGGGG:CFEFGGGGGGGGGGEFG@+B@EFGF,<:6+BC,8@C,@FGGCF,6C,,C8EF95=<<CFGF9FG:@EDGGGG9<F,AFEFGGGFCFCC:FDEGFFGGDFGGGGGGG;DFFGGGGGF8;EGFGGFG76C>FFGC*C5DCFGGCEGGDGCF,,,,6*,227,,4114C<CF):5C37?GGGGGG):3>;=>++;CC6+:<*>C:7</<>>>FD(>*1(1()18@6))4:111?:,46).-6<<)-)*.)*).4A26))-.))6).*41).
@M02352:288:000000000-CKWC8:1:1101:27849:14839 2:N:0:TACGCTGC+AAGGAGTA
TAATCTTGCGACCGTACTCCCCAGGCGGTCTACTTAACGCGTTAGCTCCGAAAGCCACGGCTCAAGGCCACAACCTCCAAGTAGACATCGTTTACGGCGTGGACTACCAGGGTATCTAATCCTGTTTGCTCCCCACGCTTTCGCATCTGAGTGTCAGTGTCTGTCCAGGGGGCCGCCTTCGCCACTGGTATTCCTTCAGATCTCTACGCATTTCACCGCTACACCTGAAATTCTACCCCCCTCTACAGCCCTCTAGTTCACCAGTTTCAAATGCAGTTCC
+
GFGGGGGGFFGGFGCFGFGGGGGEEFCCGGGFDGGFGGGGGGGGGGFGGE:BFCFFGGGGGGGGGGGGGGGDAFEGGGGGGAFGGGEGGEG<BDFEGDFGDE@FFGGGGGGGGGGGGGCFGGGGGGGGGGG<EGD@E@EEGFGGDCCFFFGG,=ECDGFGFGGCGACE?EGGGCDG3<D=3>EEGCC=A7;;:7FCB=@:B7**-*77CGFD:*6FF>9;;@<FFGFG)976==>A<:BF>BB7))-8)(4:<?A4<<?AFA)(.6))5<<<>>44@5<2
@M02352:288:000000000-CKWC8:1:1101:15930:14899 2:N:0:TACGCTGC+AAGGAGTA
CAGTCTTGCGACCGTACTCCCCAGGTGGGATACTTATCACTTTCGCTTAGTCACTGAGAATTAACCCAACAACTAGTATCCATCGTTTACGGCGTGGACTACCAGGGTATCTAATCCTGTTCGCTCCCCACGCTTTCGTCCATGAGCGTCAGTATATACGTAGTAGACTGCCTTCGCAATCGGTATTCTAAGTAATATCTATGCATTTCACCGCTACACTACTTATTCTATCTACTTCCGTATAACTCAAGTCAACCAGTATCAAAGGCAGTTCCATAGTT
+
FGGGFGGGGGGGGGGGGGGFGGGGGGFGDGGGGGGGGGGGGGGGGGGGGGGGGGGGGGGGGGGGGGGGGGGGGGGGGGGGCGGGGGGGGGGGGGGGGGGGGGGGGGGFGFGGGGGGGFGGGGEGGGGGGFGGGGGGFGGGGEGGFGGGGGGGGGGGGGGGGGGGFGGGGGGGGGGGGGDFFG:AFGGGFGDGGFFFFFFFFGFGFFFFDGFFGEFEGFD<FFCCFGFGEFFFFFCCFFF@FD;3?CEEEF<?9ABFFF:<AA4>BA9?6?<BFA8<F<?DA
@M02352:288:000000000-CKWC8:1:1101:17813:14903 2:N:0:TACGCTGC+AAGGAGTA
CAGTCTTGCGACCGTACTCCCCAGGTGGGATACTTATCACTTTCGCTTAGTCACTGAGAATTAACCCAACAACTAGTATCCATCGTTTACGGCGTGGACTACCAGGGTATCTAATCCTGTTCGCTCCCCACGCTTTCGTCCATGAGCGTCAGTATATACGTAGTAGACTGCCTTCGCAATCGGTATTCTAAGTAATATCTATGCATTTCACCGCTACACTACTTATTCTATCTACTTCCGTATAACTCAAGTCAACCAGTATCAAAGGCAGTTCCATAGTT
+
FGGGFGGGGGGGGEFFGGGGGGGGGGGFGGGGGGGGGGGGGGGGGGGGGGGGGGGGGGGGGGGGGGGGGGFGGFGFGGGGGGGGGGGGGGGGGGGGGGGGGGFGFGGGGGFGGGGGGGGGFGGGGGGGGGGGGGGFGGGGGGGGGGGGGGGGGGGGGGGGGGDEFFGGGGGGGGGGGGDBFGGGGGGGGGGGGFFEFFF@FFFGFFF7FGFCDFFFGFFE@FC6DCCFEFFFFFFFFFF?EFDEEECEF?FFFFFFFFFFA<BFFA9?<?67AB=>FDFFA
@M02352:288:000000000-CKWC8:1:1101:17824:14918 2:N:0:TACGCTGC+AAGGAGTA
CAGTCTTGCGACCGTACTCCCCAGGTGGGATACTTATCACTTTCGCTTAGTCACTGAGAATTAACCCAACAACTAGTATCCATCGTTTACGGCGTGGACTACCAGGGTATCTAATCCTGTTCGCTCCCCACGCTTTCGTCCATGAGCGTCAGTATATACGTAGTAGACTGCCTTCGCAATCGGTATTCTAAGTAATATCTATGCATTTCACCGCTACACTACTTATTCTATCTACTTCCGTATAACTCAAGTCAACCAGTATCAAAGGCAGTTCCATAGTT
+
GGGGGGGGGGGGDGGGGGGGGGGGGGGGGGGGGGGGGGGGGGGGGGGGGGGGGGGGGGGGGGGGGGGGGGGGGGGFGGGGGGGGGGGGGGGBFFGGGGGFGGFFGGGGGGGGGGGGDGDGFGBEGGGGGGG>FFGGGGGGGGGGGFGGGGGGGGGGGGGGGGGGGGGGGGGGGGCCGD49AGECGFFGGGGGGFFEFFFGFGFF?FFGDGFGDBBFGFFFEFFFGGFFCFFFFFF?C?@<EFFE?CCEEB2<ABFF?F:6264<>AB7?0(4<B?4@A?DA
@M02352:288:000000000-CKWC8:1:1101:29153:14930 2:N:0:TACGCTGC+AAGGAGTA
CAGTCTTGCGACCGTACTCCCCAGGTGGGATACTTATCACTTTCGCTTAGTCACTGAGCTAATGCCCAACAACTAGTATCCATCGTTTACGGCGTGGACTACCAGGGTATCTAATCCTGTTCGCTCCCCACGCTTTCGCATCTGAGTGTCAGTGTCTGTCCAGGGGGCCGCCTTCGCCACTGGTATTCCTTCAGATCTCTACGCATTTCACCGCTACACCTGAAATTCTACCCCCCTCTACAGCACTCTAGTTCACCAGTTTCAAATGCAGTTCCGAGGTT
+
FGGFEGGGFGGGEGGCGFFGCGFEGGFFC<FGGGGGGGGGGGGGGGGGGGGEFGGGGFFGGGFFFEFGFFGGGGGGFGGGCGGGGGFGGFGCGFGGGGGGFFGFGGGGGGGGFGGGGGGGFGGGGGGFGFE@EDGGGGGGGCAE;EFGGGGGGGGGGGACFGCCE:FGGEEEGCFFGDDFFFFGGFCF97CFFE6>=@7+;DFGFB>FG7;C*=18EFDFDFF4:>AFFFFFFF;BFFFDDB::(2)49AAFAFAFAF4ADFB4<))-649ABBF:>;0<2
@M02352:288:000000000-CKWC8:1:1101:9092:14962 2:N:0:TACGCTGC+AAGGAGTA
TAGTCTTGCGACCGTACTCCCCAGGCGGTGCGCTTAACGCGTTAGCTCCGGCACAGAAGGGGTCGAACCCTCCCACACCAAGCGCACATCGTTTACTGCTAGGACTACAGGGGTATCTAATCCCTTTCGCTACCCTAGCCTTCGAGCCTCAGCGTCAGTAAATGTCCAGTAACCTGCTTTCGCCATTGGTCTTCCTCTCGATCTCTACGCATTTCACTGCTACACCGAGAATTCCAGTTACCTCTCCATTACTCTAGCACGGCAGTATCAAATGCAGTTTG
+
FGGGGGGGGGGGGFGDGGGGGGFGGG@CFCGGGFEDF<FGGGGFGGGGGGEGGGFGGFGGGGGGGGGGGGGGGGFGGGGGFGGDGEGGDGG7F7FGGGGGCFGGGGGGGFGGGGE7EGGGFG9FGGGFDEGGGGGGGDGFFACFG85CCFFGG>ECEGGGGCFGGGGGGGG,CFFCFFGFF3ECDEGGGC>DGF=9>6AGFG);?FFGCGEDDFFB7@<BA?A?44(/-7>FBF2-65<).4<2)385)6<D<62/6)*8(0((432)-)-)).7<*-.6)
@M02352:288:000000000-CKWC8:1:1101:6678:14980 2:N:0:TACGCTGC+AAGGAGTA
CATTCTTGCGAACGTACTCCCCAGGTGGGATACTTATCACTTTCGCTTGGCCGCCCAGACCTCAAGGGCCCGGACAGCTAGTATCCATCGTTTACGGCGTGGACTACCAGGGTATCTAATCCTGTTTGCTCCCCACACTTTCGTACCTCAGCGTCAGTATCGAGCCAGTGAGCCGCCTTCGCCACTGGTGTTCCTCCGAATATCTACGAATTTCACCTCTACACTCGGAATTCCACTCACCTCTCTCGAACTCAAGACTAGCAGTATCAAAGACAGTTCCA
+
GGFGFGGGGGGGGGGGGGGGGGGGCGEGGGGFGGGGGGGGGGGGCEFFGGGGGGGGGGFGGGGGGGGGGGGGGGGGGGGGGGGGGGGGGGGGGGGECF:FEF@FGGGGGGGGGGGGGGGGGGGFGGGCDFFFGGGGEEGGFGGGGGGGGGGGGGGGDGF9FFG>GGGGGCE?DAC>5DGFFGGGGGGGGCFCFEACFD3C>F8CCAFGDGFGGFFFGA74-=9?*98C205<7=AA><7>0.4)8)8:?FB:4)4*-(92(.34>))-)-<>(,04=4A>)
@M02352:288:000000000-CKWC8:1:1101:9561:14995 2:N:0:TACGCTGC+AAGGAGTA
TAATCTTGCGACCGTACTCCCCCGGCGGAATGCTTAATCCGTTAGGTGTGTCACCGAACAGTATACTGCCCGACGACTGGCATTCATCGTTTACGGTGTGGACTACCAGGGTATCTAATCCTGTTTGCTCCCCACACTTTCGTACCTCAGCGTCAGTCTCGAGCCAGTGAGCCGCCTTCGCCACTGGTGTTCCTCCAAATATCCACGAATTTCACCTCTACACTTGGAATTCCACGCACCTCTCTCGCACTCTAGTCTGATAGTTTTGGCGGCAGTTCCA
+
F6FA<FGFFGFEDGGGGDGGCF+6FGCF7CFFFGGDF,EF@FFGEFGCFCF<FGGECEGEGG9CFFGFGGGGGGGEEECCA<FCGE9,F=FGGGC@ADGCE<FFG<DEFE:==@DCD>AFFD,@FEEFGFDCCF:@:,<9E?FFFGFFGGGGCEE>C,2D@GCEE,CCFCEDFE)/9DG3>CCEGCC>*2=@;5A1(080@7:+685)/*)2C697972<<FBFGGFG2F?FF?4(,(497(7()30(4798<<:*64/6464-6<B(()((,()4*.6<
@M02352:288:000000000-CKWC8:1:1101:19286:15009 2:N:0:TACGCTGC+AAGGAGTA
TAATCTTGCGACCGTACTCCCCAGGCGGTCTACTTAACGCGTTAGCTCCGAAAGCCACGGCTCAAGGCCACAACCTCCAAGTAGACATCGTTTACGGCGTGGACTACCAGGGTATCTAATCCTGTTTGCTCCCCACGCTTTCGCATCTGAGTGTCAGTGTCTGTCCAGGGGGCCGCCTTCGCCACTGGTATTCCTTCAGATCTCTACGCATTTCACCGCTACACCTGAAATTCTACCCCCCTCTACCACACTCTAGTTCACCAGTTTCAAATGCAGTTCC
+
EEGGGGGGGGGGCFFGGGGGGGGDGGCFFEGGGGGGGEGGGGGGGGGGGGG7@CCFFFGDGGGGGGGCFGGGC@EDFFGGGGGFAFFGGGGGGGGGGGGGGGGGGGGG@FGGGGGGGGFGGGGGFGGFFGGGGGGGEEECFFGGC*@=AFGGGGGFG;@D@FGF9FGGGGEGECGGGGGFFGGGGGFC<<CCFCFFFFF79C4>>FFFDCDGGFFFGDB>FF7FFFFG?FF?FF>B)344;2-4<A2)50:<?9)/6:F2<<?(.-6<2-)6<>*686:9
@M02352:288:000000000-CKWC8:1:1101:22642:15018 2:N:0:TACGCTGC+AAGGAGCA
CAGTCTTGCGACCGTACTCCCCAGGTGGGATACTTATCACTTTCGCTTAGTCACTGAGTTGAAACCCAACAACTAGTATCCATCGTTTACGGCGTGGACTACCAGGGTATCTAATCCTGTTCGCTCCCCACGCTTTCGTCCATGAGCGTCAGTATATACGTAGTAGACTGCCTTCGCAATCGGTATTCTAAGTAATATCTATGCATTTCACCGCTACACTACTTATTCTACCTACTTCCGTATAATTCAAGTCCACCAGTCTCAAAGGCAGTTCCATAGTT
+
GGGGGGGGGGGGGGGGGGGGGGGGGGGGGGGGGGGGGGGGGGGGGGGGCGGGGGGGGG<,6E,CFGGGGGGGGGGGGGGGGGGGGGGGGGGCFGGGGGGGGGFGGGG@FGGGGGGGGGFGGGGGGGGFGGGGGE@FGGGGGCF,@FGGGGGGGGCGGGGFGGGGGGGGGGGCGAFGGGCDFGGGGGGGF@7BCCA?EFFGFGFGFFFGGGFGDB6BDFFFFF<FGC<FC@+;FFEFFE3()(/.7)9?AAF-6))78?F<).<<BAB::B?7<:F<B<?:6
@M02352:288:000000000-CKWC8:1:1101:11727:15022 2:N:0:TACGCTGC+AAGGAGTA
TAACCTTGCGGCCGTACTCCCCAGGCGGAATGCTTAATCCGTTAGGTGTGTCACCAAAGGGCAAGCCCCCTGACGACTGGCATTCATCGTTTACGGCGTGGACTACCAGGGTATCTAATCCTGTTTGCTCCCCACGCTTTCGCACCTCAGCGTCAGTATCGAGCCAGTGAGCCGCCTTCGCCACTGGTGTTCCTCCGAATATCTACGAATTTCACCTCTACACTCGGAATTCCACTCACCTCTCTCGAACTCTAGACTAGCAGTATCAAAGGCAGTTCCAG
+
FGGGGGGGGGGGGGGGGGGGGGGGGGGGGGGGGGGGGFGGGGGDGGGGGGGGGGGGGGGGGGFFGGGGGGGGGGGGGGGGGFGGGGGGGGGGGGGGGGGGGGGGGGGGGGGGGGGGGGFEGGGGGGGGGGGGGGGGGGGGGGGCGGGGGGGGGGGGFFFG8CBEEC:CC3,?CEDGGGGF55*=<CC@FEGGGEFD;EFGFGFFDFF<DFF7C@<B+7?AB6?9FG?78FFFF764:(2<71,(,54)444<BF4=ABF002346-6)6<)(8:@?=6-4)
@M02352:288:000000000-CKWC8:1:1101:25461:15034 2:N:0:TACGCTGC+AAGGAGTA
TAATCTTGCGACCGTACTCCCCAGGCGGTCTACTTAACGCGTTAGCTCCGAAAGCCACGGCTCAAGGCCACAACCTCCAAGTAGACATCGTTTACGGCGTGGACTACCAGGGTATCTAATCCTGTTTGCTCCCCACGCTTTCGCATCTGAGTGTCAGTGTCTGTCCAGGGGGCCGCCTTCGCCACTGGTATTCCTTCAGATCTCTACGCATTTCACCGCTACACCTGAAATTCTACCCCCCTCTACAGCACTCTAGTTCACCAGCTTCAAATGCAGTTCC
+
@AFGFGGGFGGG>CFFEFFE,BF@FFEGFGGFGGGGG9FGEGEGGGGGGG7=FFFGEFGGGGGGGGGGGGGGGGGGGGGGFEEGFGGGFGGFGGFDGDE>FGGGGGGGGDEGGG8DDDDCDCEGFGGFAFG8DC7FCCGGFFEGGEGGGFGGGGGGG;FDFGG>DFFFFGG5EDGGGGG4>CEEGGGG?9CFFEFFEFFGFC6>4B=FGGBD7=A@GD>9>FFF<D?GFFFFFFABD6?06;?2AAF??::08AA@4<FDAA?0())6->)6>AFFB<)6
@M02352:288:000000000-CKWC8:1:1101:5776:15049 2:N:0:TACGCTGC+AAGGAGTA
CAGTCTTGCGACCGTACTCCCCAGGTGGGATACTTATCACTTTCGCTTAGTCACTGAGAATTAACCCAACAACTAGTATCCATCGTTTACGGCGTGGACTACCAGGGTATCTAATCCTGTTCGCTCCCCACGCTTTCGTCCATGAGCGTCAGTATATACGTAGTAGACTGCCTTCGCAATCGGTATTCTAAGTAATATCTATGCATTTCACCGCTACACTACTTATTCTATCTACTTCCGTATAACTCAAGTCAACCAGTACCAAAGGCAGTTCCATAGTT
+
GGGDFGGGGGGGGGGGGGGGFGGGGGGGGGGGGGGGGGGGGGGGGGGGGGGGGGGGGGGFGGGGGGGGGGGGGGGGGGGGGGGGGGGGGGGGGGGGGGGGGGFGGGDGGGGGFGGGGGFFGGFGGGGGGGGCFGGGGGGGGGGFGGGGGEGGGGGGGGGGGGGGGG;DGGGGGGGGGGGFFG5?FGGF;EDGFCFCEFFGFGFGFFFGGGFGGF>EGFFFEFFFGGFGECFFFFFFFEF@F@F3CC>9EF2A>AAFFBF6:))).4146:::9A649<DF>
@M02352:288:000000000-CKWC8:1:1101:19205:15054 2:N:0:TACGCTGC+AAGGAGTA
TAACCTTGCGGCCGTACTCCCCAGGCGGTCTACTTAATGCGTTAGCTTTGAAAAACAGAACCGAGGCTCCGAGCTTCTAGTAGACATCGTTTACGGCGTGGACTACCAGGGTATCTAATCCTGTTTGCTCCCCACGCTTTCGTACATGAGCGTCAGTGTTGACCCAGGTGGCTGCCTTCGCCATCGGTATTCCTTCAGATCTCTACGCATTTCACCGCTACACCTGAAATTCTACCACCCTCTATCACACTCTAGTTTGCCAGTTCGAAATGCAGTTCCCAG
+
GGGGGGGGGGGGGGEGGGGGGGGGGGGGFGGGGGGGGGGGGGGGGGCGGGGGFGGGGGGGGGGGGGGGGGGGGGGGGGGGGGGGGGGGGGGGGGGGGGGGGGGGGGFGGGGGGGGGGGGGGGGGGGFGGGFGGGGGGGGGGGGGGGGGGCGGGGGGGGGGGGFEGGGCGGGGGGGGGGGGFFGGGGGGGGGGGGCFFFFFGFGFGFF:>DEFGGFEFGF>>)84@FFBFFF?FFFAFF023::>>AAF<?7:AA<>FAFFFB0::9438(1))))966<)4)
@M02352:288:000000000-CKWC8:1:1101:5773:15067 2:N:0:TACGCTGC+AAGGAGTA
CAGTCTTGCGACCGTACTCCCCAGGTGGGATACTTAGTACTTTCGCTTAGTCACTGAGAATTAACCCAACAACTAGTATCCATCGTTTACGGCGTGGACTACCAGGGTATCTATTCCTTTTCGCTCCCCACGCTTTCGTCCGTGCCCGTCAGTCTATACGTTGTAGACTGCCTTCCCAATCGGTTTTCTTAGTACTATCTATGCATTTCACCGCTACACTACTTATTTTATCTACTTCCCTATAACTCAAGTCAACCATTTTCAAAGGCATTTCCTTCATT
+
FGGFFGGGGGCGECFFGGGGGGEGFCFCFGGFFFGG,,6CCFFGDGGF:EFGGGEC<C9AFFG9FEE,,FF,=6,,CC<FF,9?,DFD=,8,@FFG++BDFDF<,@::B,?EG,:;B95AE44?==FD6@B+>@:=D+6B8+@@+3=6CB8@3,,7@D=7@,:3;;@;E,D,3@C*;**3;;5**14,D7<+=4+8*1=CAF8?<+48=,1**:25:4;3(29++1)+1+1;+3;C9);())..6)17)(.).:)/36*.)).6).4(((,5-)/-/-))6
@M02352:288:000000000-CKWC8:1:1101:23086:15083 2:N:0:TACGCTGC+AAGGAGTA
CAACCTTGCGGTCGTACTCCCCAGGCGGAGAACTTAACGCGTTAGCTTCGCTACCAATGCGTCTATAGCACTGACAGCCAGTCCTCATCGTTTAGGGCGTGGACTACCAGGGTATCTAATCCTGTTCGCTCCCCACGCTTTCGTACCTCATCGTCAGTGTAGTGCCAGTTAGTCGCCTTCGCCACTGATTTTCCTCAAGACCTCTACGCATTTCACCGCTACGCCTTGAATTCCACTACCCTCTCACTCACTCTAGCCAGACAGTTTCAAATTCATTTCC
+
GEFFFGGGGG7FCCGGGGGGGGGGGFEEG>CFFFGGGGECFGGGGGGGGGGGGGGGGGGGGGGGGGGFGGGGCDGFDGGGFFFCGGGGGGDGGGGGGGGEGDGEFGFFGGCGFG,EGGGGFAFDGGGGGGGGGGGG@EGGGGGFGGC+78,28CFGGGGGEGEG?FCGGFF?EG*9DD**?DGCDGGGG,BCF3AC4F6*;;AGF4A3)1.5+@CFGD>B05(0CG?7<)9?B7.4>F0:872??>AAF:?D<))*.8F?(4(4).2:25.)).*)*-:4
@M02352:288:000000000-CKWC8:1:1101:5433:15084 2:N:0:GACGCTGC+AAGGAGTA
CATTCTTGCGAACGTACTCCCCAGGTGGATTACTTATCGCTTTCGCTTCGGCACTGAGTCCGAAATCCCAACACCGAGTAAACATCGTTTACGTCGTGGACTAACAGGGTATCTAATCCTGTTTGCTCCCCACGCTTTCGTCCATCAGTGTCAGTATAGAGTAAGTGATCTGCCTTCGCTATCGGTCTTCTGTCTAATATCTATGCATTTCCCCGCTCCCCTACACCTTCTATCCCCTTACCCCTAATTCAAGTCTAACAGTATACATGCACGTTCTCCC
+
FGGFFGGGGGGGGGGGFGGGGGGGGGGG,EFFGGGGF<D@6FF@FFC<4@FGGG8FEG6F<,68:,,CC,CF7,=+@+:,CEDEC,=?<?A?:B,+8?++:B8,A,,,8:,87CA9=,54,88,A,C,6>+3@8==8+@+@+C+D9=2,37@,,7@,;@,E@,,38=D3=>9;F?+9*****@1*4*12=D+=*3**439BFFG<BF7:,++*)()4.1(/)(20*(*./*++3()/(/.5(.33((62<A)6).*6)=3.))-.5:).,).(.),)..2
@M02352:288:000000000-CKWC8:1:1101:25986:15099 2:N:0:TACGCTGC+AAGGAGTA
CAGTCTTGCGACCGTACTCCCCAGGCGGTCTACTTAATGCGTTAGCTTTGAAAAACAGAACCGAGGCTCCGAGCTTCTAGTAGACATCGTTTACGGCGTGGACTACCAGGGTATCTAATCCTGTTTGCTCCCCACGCTTTCGTACATGAGCGTCAGTGTTGACCCAGGTGGCTGCCTTCGCCATCGGTATTCCTTCAGATCTCTACGCATTTCACCGCTACACTACACATTCTATCTACTTCCATTTGACTCAATTCAACCAGTATCAAAGGCAGTTCCAT
+
GGGFFGGGDDGGGGEGGGFGGGGDGGGGGGGGGGGFEFGGGGGGGGFCFGCFGGGGGGGGGGGDCGG8FGG:BFGGGGGGGGGGFAFGGFGGGGGGGGGGGGGGGGGGFDFGGGGGFDFGFFGGGGGGGGGG>=FEGGE6DGF?FGG7ED@CEEEEGGFF,299ECFFGFGGFEG6=FFFE**=CE5:5A?@F?79@F+;AF;F<A):9E)3@+9A*89(4*367C?4)??4??)44<AFAD<>B)).)5<A2.)1549<((.6)-))6)60:204=<<<)
@M02352:288:000000000-CKWC8:1:1101:13991:15134 2:N:0:TACGCTGC+AAGGAGTA
CATTCTTGCGAACGTACTCCCCAGGTGGGATACTTATCACTTTCGCTTAGCCACTCAATCCGAAAAACGAACAGCTAGTATCCATCGTTTACGGCGTGGACTACCGGGGTATCTAATCCCGTTCGCTACCCACGCTTTCGTCCATCAGTGTCAATATATTATTAGTGATCTGCCTTCGCAATTGGTATTCTATGTAATATCTATGCATTTCACCGCTACACTACATATTCTAACCACTTCATAATAACTCAAGACAACCAGTATCAAAGGCAATTTTACCG
+
GGGGGGGGGGGGGGGGGGGGGGGGGGGGGGGGGGGGGGGGGGGGGGGGGGGGGGGGGGGGGGGGGGGGGGGGGGGGGFGGGGGGGGGGGGGGGGGEGGFEGGGGGDCCFFGGGGGFGG9BCGGGGGGGGGGGGCEGGGGGDGGCFGG>FGGGGGGGGGGGGGGGGGFCFEGFFGGFGFGEFGGGGGFGGGGGG?AEEF@@FGFGCFFFFGFCGF?FGEF@DFFFFFEC?=:F=F<EFFFEEEF<AAAFAAB>?<<FFFB?(6<AA>FAB0871?FAFAAF(
@M02352:288:000000000-CKWC8:1:1101:15605:15154 2:N:0:TACGCTGC+AAGGAGTA
CAATCTTGCGATCGTACTCCCCAGGTGGGACACTTATCACTTTCGCTTAGTCACTTAGCTAATGCCAAACAACTAGTGTCCATCGTTTACGGCGTGGACTACCAGGGTATCTAATCCTGTTCGCTCCCCACGCTTTCGTCCATGAGCGTCAGTACATACGTAGTAGACTGCCTTCGCAATCGGTATTCTGTGTAATATCTATGCATTCCACCGCTACACTACATATTCTAACCACTTCATAATAACTCAAGACAACCAGTATCAAAGGCAATTTTACCGTT
+
GGGGGGGGGEGGF@FFGGGGGGGGGFFGGGGGGGGGGGGFGGGGGGGGGGGGGGGGGGGGGGGGGFGGGGGGGGGFGFGGGGGGGGGGCDFFEGGGGGGFGGGGGG7FGGGGGGGGFGFGGGGGGGGGG8EGGGGGGGGGGEGFGGGGGGGGGGGGGGG@CFFGGGGGGFGGFADFGGDDFCEECCFGGGGGGC9AA@AFFGFDEFCDGFFDCEFEG4BEEAEFGC?CCFFA461@EFFFEEC373743;3<;EFFFF:AF<><AB22((4:AFB9B<:<:
@M02352:288:000000000-CKWC8:1:1101:11706:15204 2:N:0:TACGCTGC+AAGGAGTA
TAATCTTGCGACCGTACTCCCCAGGCGGTCTACTTAACGCGTTAGCTCCGAAAGCCACGGCTCAAGGCCACAACCTCCAAGTAGACATCGTTTACGGCGTGGACTACCAGGGTATCTAATCCTGTTTGCTCCCCACGCTTTCGCATCTGAGTGTCAGTGTCTGTCCAGGGGGCCGCCTTCGCCACTGGTATTCCTTCAGATCTCTACGCATTTCACCGCTACACCTGAAATTCTACCCCCCTCTACAGCACTCTAGTTCACCAGTTTCAAATGCAGTTCC
+
FGGGGGGGGGGGGCFCGFGGGGGGGGGGEGGAFFG9FGGGGGGGFGGGGGGGGGGGGGGGGGGGGGGGGGGGGGGGGGGGGGGGFGGGGGGGGGGGGGGFGGGGGGFGGGGGGGGGGGGGGGFFGGGGGGGGGGCFEGGGGGGGGGGGG;EGGGGGGGGGGGGGCGGGCEGGGGDDDGDFFGGGGEG6@CFGGFF?AFFGFGFGFFFGGE>DFFFFGFFBFFBFGG:<?4=@?F9<4?B69>?F<DF0:(787AB?<9FB<A>1AD>D2A2:<99)96<F
@M02352:288:000000000-CKWC8:1:1101:8598:15207 2:N:0:TACGCTGC+AAGGAGTA
CAACCTTGCGATCGTACTCCCCAGGTGGGATGCTTAACGCGTTAGCTTGGGCACTGCACCTGAAGCGGTGCAACACCGAGCATCCATCGTTTACGGCGTGGACTACCAGGGTATCTAATCCTGTTCGCTCCCCACGCTTTCGTGCCTTAGCGTCAGTACCTGTCCAGCTATCCGCCTACGCATCAGGTGTTCCTCGTGATATTTACGCATTTCACCGCTACACCACGAATTCCGATAGCCTCTCCAGGACTCAAGACGTGCAGTATCAAGGGCCGTTCAC
+
GFGGFGGGGGGGGDFGGGGGGGGGGGGGGGGGGGGGGGGGGGGGGGGGGGGGGGGGFGGGGGFGGGGEG@FGGGGGGGGGGGGGGGGFGGGGECGFGEFCD7FFGGGGGGGGGGGGFFGGGGGFGFGGGGG7@GGEGGGGGGGGGGGGF>DEGGCEGFGGGGGGGD,>FFFGGGGGG:FED<EGGG6BCFEGGFFFFF4C7FFGFFDGCGFGGFC8CB1(9F?FFG<D>FFF?:(,34>:A:BFF>0(1:B70(./4?@((1:6).644).1(()4>:09
@M02352:288:000000000-CKWC8:1:1101:29552:15215 2:N:0:TACGCTGC+AAGGAGTA
CATTCTTGCGAACGTACTCCCCAGGTGGGCTACTTATCACTTTAGCTTCGCCGCTCAGGCCTCAAGGCCCCGGACAGCTAGTCTCCATCCTTTACCGCGTGGACTAACAGGGAATCCTATCCTGTTCGCCTCCCACGCCTTCGTACATCAGCGTTAGTGTATGGTTCGTCAGCTGCCTTTCCCACCGGTTTTCTTTGTAATTACTAAGCATTTCACCGCTACAATACATAGTCCGCCCACCTCACCATAACTTAACACCCACAATTTTCACGTCCATTCTT
+
E<66<CF@EF7+8@FFGGGGF@F:,;@,@,C,CFG,6;CCCFF,@@FF,+668B+8@E,C:EF,C=F,666=:::+,CF<,C,,C?,:,,:<55:,++484=+,7,,:,,B?+48,,,A,,8,,:C,+6873D+,,6=+@E,+4,++?,7,<+**3*,,@;,7@;,,>EC:*250*;*=*1044*/4=***77)+9.;++13++)+1*9++:7=)1C511(=//+2.2)9*9/9(4(((,(((5,32>44())).*)()((-,())-)))),.(04/))))
@M02352:288:000000000-CKWC8:1:1101:6979:15227 2:N:0:TACGCTGC+AAGGAGTA
CAATCTTGCGATCGTACTCCCCAGGTGGGACACTTATCACTTTCGCTTAGTCACTTAGCTAATGCCAAACAACTAGTGTCCATCGTTTACGGCGTGGACTACCAGGGTATCTAATCCTGTTCGCTCCCCACGCTTTCGTCCATGAGCGTCAGTACATACGTAGTAGACTGCCTTCGCAATCGGTATTCTGTGTAATATCTATGCATTTCACCGCTACACTACACATTCTATCTACTTCCATATGACTCAAGTCAACCAGTATCAAAGGCATTTCCATTGTT
+
GGGGGGGGGG7DFGFGGGGGGGGGGGGGGFFGGGGGGGGGGGGGGGGGEFGGGGGGGGGGFCGGGGGGGGGGGGGGGGGGGGGGGGGGDGFEGGEGGGGGGGGFGGGGGDGGGGGGGGGGGGFEEDFGGGGGGGGGGGGGGGGGGGGGGGGGGGGGGGGFGFGGCGAFCFGGGGGGGDDDFC5EGGGG7,==:69EE:+9BGFGCACCGFFGCB>AD4>CEF;;=FCGFF6+;=C<?EE9C.9)99.4=;@<93?A@;AE946<<<4:B?)4<4B<4).65
@M02352:288:000000000-CKWC8:1:1101:26419:15240 2:N:0:TACGCTGC+AAGGAGTA
TAATCTTGCGACCGTACTCCCCAGGCGGTCTACTTAACGCGTTAGCTCCGAAAGCCACGGCTCAAGGCCACAACCTCCAAGTAGACATCGTTTACGGCGTGGACTACCAGGGTATCTAATCCTGTTTGCTCCCCACGCTTTCGCATCTGAGTTTCAGTGTCTGTCCAGGGGGCCGCCTTCGCCCCTGGTATTCCTTCAGATCTCTACGCATTTCACCGCTACACCTGAAATTTTACCCCCCTCTTCAGCACTCTAGTTCACCCGTTTCCAATGCAGTTCC
+
FFEGGGGFGEEGEFGFFGGGGG,,CCBFGGG9FGGGEEGGDGG:7FEFGG7CF7FFGFECEFGGGCFGGGGFGGGEFF,BFF9FFF<FGEGFGFGGEGGECFEGFDFGGGFCFCFFF,CFGGG9EFFFG99FFE@F+:@EF3@CE@:CF,@C,,5,5@,6DFDBFG986B5BCE3CGDDA5<C*>F=58:CGGFFFF?4*960*6F8<D7BGG*)1<5>1(<)7CD40)*66**.87?FFB661)-).:)4)(-6*.6@2<A0(81,4)6)6(,9-949A
@M02352:288:000000000-CKWC8:1:1101:11632:15257 2:N:0:TACGCTGC+AAGGAGTA
TAACCTTGCGGCCGTACTCCCCAGGCGGTCTACTTAATGCGTTAGCTTTGAAAAACAGAACCGAGGCTCCGAGCTTCTAGTAGACATCGTTTACGGCGTGGACTACCAGGGTATCTAATCCTGTTTGCTCCCCACGCTTTCGTACATGAGCGTCAGTGTTGACCCAGGTGGCTGCCTTCGCCATCGGTATTCCTTCAGATCTCTACGCATCTCACCGCTACACCTGAACTTCTACCACCCTCTAACACACTCTAGTTTGCCAGTTCGAAATTCAGTTCCC
+
EGFGFGGGDGCCECFGGFFGDEGGGGGDFGGGGGGGGFGGGGEGCGGEFEFFGGDGGGGGGFGDEGG,<FC7CFEGGFEFC5?EEGFGCDFGFGGGGGGGDGGGGGDGGDGBDAFGGFGGGGGGGGGFCG8F>F:>CCE?F>EFGGGFGEGGGGDEF,FFFGGGGGFGGFGCGDGGGFGFF**:CC=CFGGDD5AEFF+:=C6F?+5CDG57CF<7*.46>=2FDC0>(9FF4794)823:?<>).8>??<BFA<F<A4<A40:-.(((404<2*6@<>?
@M02352:288:000000000-CKWC8:1:1101:17206:15288 2:N:0:TACGCTGC+AAGGAGTA
CATTCTTGCGAACGTACTCCCCAGGTGGGTCACTTATCACTTTCGCTTAGCCACTCAAACCGAAGTTCGAACAGCTAGTGACCATCGTTTACGGCGTGGACTACCAGGGTATCTAATCCTGTTCGCTCCCCACGCTTTCGTACATGAGCGTCAGTGTTGACCCAGGTGGCTGCCTTCGCCATCGGTATTCCTTCAGATCTCTACGCATTTCACCGCTACACCTGAAATTCTACCACCCTCTATCACACTCTAGTTTGCCAGTTCGAAATGCAGTTCCCAGG
+
GDGGGGGGGGGGGGGGGGGGGGGGFGFFGGGGGGGGGGFGGGGGGGGGGGGGGGGGGGFGGFGGGGGGGGGGGGGGGGGGGGGGGGGGGGGGG7@:FFDG,AFGGGDGGGGGGGGGGGGGGFFFFFCDE7E>FCFDEGGEGFGGGGDGFDCECGGGGG<EGGG5D7F?FC>EGGFGGCG>FGGEDEDFGGGCGEFFFFFC6FFG?EB:5CFCFFFFGB9EFFF)57@GFFFFFFF>?(42:2::AF72(.4:><5859F40:)-(4<?<2<)4>?B?BA:3
@M02352:288:000000000-CKWC8:1:1101:17323:15292 2:N:0:TACGCTGA+AAGGAGTA
CATTCTTGCCGACGTACTCCCCAGGTGGGTTACTTATCACTTTCGCTTAGCCACCCAGAAACAATTCGCCAACAGCAACCAACCTTCGTTTTTTGCTTCGACTACCAGCATGTCTACTCCTCTTCTCCCCCCCCCCCTTTTTCCTTCCGTGTCAGCACACTATTGCTAATCTGCCTCCGCCTTTGTCATTCTTTTTAGCAATTTTTCTTCTCTCCGCCGCACTACCTCTCATTACTCCTTCTTACTGCCACATGCCAACTACTATTCAACACGTCTCCACA
+
FC<6,CE<A;+6@@@FFFFGGGGGDFEF++,,;CFFFF,CFGGGGGGG:EGG,FC@CFF8,,,:,A,,6,6+6,6C,C,,,4B,4CF,A4?++++:BE5@+48CF,:,4,,,7,,,4C,,8,,C,,,,7+8@+83<3;3,,5@9,5>4*,4122,,,6,,6,?;,,,,4?,,4=*;*64))**++4++5++;+)+73)+2+*/+)181:+1++1();)(-,7(<F42*,7*1*0)-)(5)4)4)).))2),3)))9))8(,)).-))))).4(().74<((
@M02352:288:000000000-CKWC8:1:1101:19678:15296 2:N:0:TACGCTGC+AAGGAGTA
CAATCTTGCGATCGTACTCCCCAGGTGGGTTACTTATCACTTTCGCTTAGCCACTCAGACCGAAGTCCAAACAGCTAGTAACCATCGTTTACGGCGTGGACTACCAGGGTATCTAATCCTGTTCGCTCCCCACGCTTTCGTCCCTCAGCGTCAGTATATAATTAGTGATCTGCCTTCGCAATCGGTATTCTATGTAATATCTATGCATTTCACCGCTACACTACATATTCTAACCACTTCATTATAACTCAAGTTATTCAGTATCAAAGGCAATTTTACAG
+
GGGGGGGGGGGGGGGGGGGGGGGGGGFGGGGGGGGGGGGGGGGGGGGGGGGGGGGGGGGGGGGGGGGGGGGGGGGGGGGGGGGGGGGGGGGGGGGGGGGGGGGGGGGGGGGGGGGGGGGGGGGGGGGGGGGGGGGGGGFGGGGGGGGGGGEGGGGGGGGCGGFGGGGGGGFFFGGGGGGFFGGGGGFGGCFGGFF??FFGFGFGFFFGDEFDGFFFGB;@@FF;6FEFEFFFFF7EFFF<??CCECFF<2AB<>AFFDFFBBBAFFBFBF??<?FFFFBF)
@M02352:288:000000000-CKWC8:1:1101:19302:15329 2:N:0:TACGCTGC+AAGGAGTA
CATTCTTGCGAACGTACTCCCCAGGTGGGATACTTATCACTTTCGCTTGGCCGCCCAGGACTCAAGGCCCCGGACAGCTAGTATCCATCGTTTACGGCGTGGACTACCAGGGTATCTAATCCTGTTCGCTCCCCACGCTTTCGTCCATCAGCGTCAGTATATGGTTAGTGAGCTGCCTTCGCAATCGGTGTTCTATGTAATATCTATGCATTTCACCGCTACACTACATATTCCGCCCACTTCACCATAACTCAAGACCGCCAGTATCAAGGGCCTTTCC
+
GGGGGGGGGGGGGDFGGGGGGGGGGGFFGGGGGGGGGGGGGGGGGGGGGGGGGGGGGGG7FGGGGGGGGGGDEGGGGGGGFGGGGGGGG7FGGGGE7FEGGGGGGGGFF?GEGGCFFFGGGGGFGGG>EGGGGGFFGGGGGGGGGG5FE9DEEGGC>FC@;@CCDFCFGGGGGGGGGGGFFGG*8CGEGGGGGFFCEFACFF7+.;FDFFFFDA?FFB;@9E3AC*5DA4=FFFB1:;?6?FFFF2)3727)4<:6<<F69>(48)6<4>20<?51736)
@M02352:288:000000000-CKWC8:1:1101:2715:15348 2:N:0:TACGCTGC+AAGGAGTA
TAATCTTGCGACCGTACTCCCCAGGCGGTCTACTTAACGCGTTAGCTCCGAAAGCCACGGCTCAAGGCCACAACCTCCAAGTAGACATCGTTTACGGCGTGGACTACCAGGGTATCTAATCCTGTTTGCTCCCCACGCTTTCGCATCTGAGTGTCAGTGTCTGTCCAGGGGGCCGCCTTCGCCACTGGTATTCCTTCAGATCTCTACGCATTTCACCGCTACACCTGAAATTCTACCCCCCTCTACAGCCCTCTAGTTCACCAGTTCTAAATGCAGTTCC
+
CFGGGGGGGGGGG@FFGGGGGGGGGCGG@F7EFFGFG9FEEFF@@FGFGGEC>BEFGGGGD7FFGFFGGGGDGGGGGF<EFGGD<FCFEGGCECFE7CB>:@CDBFFFFF7+3@FFFAFG9=FEFFGDFGFDFD@G78CEGCCGDCGGG9,5@F@CDG9E,D;D>:CEGD8CEEDGGGC=AD*:8EF*>:FGCEF3>ACFFD77:@BCCEFGG44@F399(7<:7>(7:479=*))6,-999::<)<2)((((4)/:)94<)<(6<)).66):<44@9A4
@M02352:288:000000000-CKWC8:1:1101:24511:15359 2:N:0:TACGCTGC+AAGGAGTA
CAGTCTTGCGACCGTACTCCCCAGGTGGGATACTTATCACTTTCGCTTAGTCACTGAACCAAAGTCCAACAACTAGTATCCATCGTTTACGGCGTGGACTACCAGGGTATCTAATCCTGTTCGCTCCCCACGCTTTCGTCCATGAGCGTCAGTACATACGTAGTAGACTGCCTTCGCAATCGGTATTCTGTGTAATATCTATGCATTTCACCGCTACACTACACATTCTATCTACTTACATATGACTCAAGTCAACCAGTATCAAAGGCAGTTCCATTGTT
+
E@ABFEGAFG7F@CFGGGGGG:,,,C,,@,EADFG,EFGGGGGFFGCCBCCFFF<EGGGGGGDFGC,<CFE=FCFDGCAFGFFF>FGGGGGDFGGD:EGGGG<FCC7FDCFGGDE9@;FEF9:C:FGGGCC77+=DE+@EGGG8@@9?=+AEGGGGGGFFGD,CA=CGC<DD,,@DG5/?>D*:77C:@F7+20+986848=FF*==@FGA8*81AGFD)6;;FG477)+;7;@7<4))75<))94).)/;CA9414().-)-)6A)4(((.-66)*).46
@M02352:288:000000000-CKWC8:1:1101:22963:15364 2:N:0:TACGCTGC+AAGGAGTA
CATTCTTGCGAACGTACTCCCCAGGTGGGTCACTTATCACTTTCGCTTAGCCACTCAAACCGAAGTTCGAACAGCTAGTGACCATCGTTTACGGCGTGGACTACCAGGGTATCTAATCCTGTTCGCTCCCCACGCTTTCGTCCATCAGTGTCAGTATATTATTAGTGATCTGCCTTCGCAATTGGTATTCTATGTAATATCTATGCATTTCAACGCTACACTACATATTCTAACCACTTCATAATAACTCAAGACAACCAGTATCAAAGGCAATTTTACCG
+
FFFFFGGGGGDECFDCFCF8F@FEFFFFEGGGGGGGGGGFGGGFGG>F7FFGGCEGGFGGGGGGEFGGGGGGGGGFFGGGGGGGGGGGGGGGGGGGGGGGGGGGGGGGGGGGGGGGFGGGGGGGGGGGGGGGGGGGCFGGDEGGGGFGGGGGGGGGGGGGGGGGGGGGGFGGGGGGGGGDFGGGGGGGGGGGFEC?9>F7:FFD?FFFGFFF+=>ECB>@@FEAC+?D<+:;7AD<?F386<EEEC3=)/7=EE@FF07636<):<BFD?0?049-*.5)-
@M02352:288:000000000-CKWC8:1:1101:18142:15450 2:N:0:TACGCTGC+AAGGAGTA
CAATCTTGCGATCGTACTCCCCAGGTGGGACACTTATCACTTTCGCTTAGTCACTTAGCTAATGCCAAACAACTAGTATCCATCGTTTACGGCGTGGACTACCAGGGTATCTAATCCTGTTCGCTCCCCACGCTTTCGTCCCTCAGCGTCAGTACATACGTAGTAGACTGCCTTCGCAATCGGTATTCTGTGTAATATCTATGCATTTCACCGCTACACTACACATTCTATCTACTTCCATATGACTCAAGTCAACCAGTATCAAAGGCAGTTCCATAGTT
+
GFGFGGGGGGGGDFFFGGGGGGGEGGGGGGGGGGGGGGGGGGGGGGGGGGGGGGGGGGGGGGGGGGGGGGGGGGCGFGGGGGGGGGGGGGGGGGGGGGGGGGFFEFFFGGGGGGCFGGGGGGGGEGGGGGGGGGGGGGGGGGGGGGGGGGGGGGGGG9FDGGGGGGDGGGGG?FFDGGGFFF>CFGGGGGGGGCFEC9FGFGFGFFFGFFFGDF@BEF@9@F@4;CEGFFFFFF<EFEEFEEFEEEFFF@@C<?EFF046)62>A4:?FFF?FFFFFB:9:
@M02352:288:000000000-CKWC8:1:1101:5542:15458 2:N:0:TACGCTGC+AAGGAGTA
CATTCTTGCGAACGTACTCCCCAGGTGGGTCACTTATCACTTTCGCTTAGCCACTCAAACCGAAGCTCGAACAGCTAGTGACCATCGTTTACGGCGTGGACTACCAGGGTATCTAATCCTGTTCGCTCCCCACGCTTTCGTCCATCAGTGTCAGTATATTATTAGTGATCTGCCTTCGCAATTGGTATTCTATGTAATATCTATGCATTTCACCGCTACACTACATATTCTAACCACTTCATAATAACTCAAGACAACCAGTATCAAAGGCAATTTTACCG
+
GGGGGGGGGGGGGGGGGGGGGGGGGGGGGGGGGGGGGGGGGGGGGGGGGGGGGGCGGGGGGEGEEGGGGGGGGGGGGFGGGGGGGGGGGGGGCEDGFGGGFGGGFGGGGGGGGGGGFGGGGGGGGD@DCGEFGEGGEFGGFGEEGGGGGGGGGGGGGGGFGGGGAFGFGGGGEFGGG7C?>DGFCGGGGGGGFEC<EF:FFGFGFFFGGGFG@B=BGFFE@FEF<7?GEFFFFF?EFF<EFFEF5C?E>AEE@E@F?FE?BFFF>9<ABF?B?:FFFFFB(
@M02352:288:000000000-CKWC8:1:1101:21813:15482 2:N:0:TACGCTGC+AAGGAGTA
CAGTCTTGCGACCGTACTCCCCAGGTGGGATACTTATCACTTTCGCTTAGTCACTGAGAATTAACCCAACAACTAGTATCCATCGTTTACGGCGTGGACTACCAGGGTATCTAATCCTGTTCGCTCCCCACGCTTTCGTCCATGAGCGTCAGTATATACGTAGTAGACTGCCTTCGCAATCGGTATTCTAAGTAATATCTATGCATTTCACCGCTACACTACTTATTCTATCTACTTCCGTATAACTCAAGTCAACCAGTATCAAAGGCAGTTCCATAGTT
+
FFGEEGFFGGGGECFGGGGGFGGCFFEGGGGGGGGGGGGGGGGGGGGG,CFFGGGGGGGGGGGGGFGGGGGGGGGGGGGGGGFGGDGFGF@,>>FGGGGGGGGGFGG<EFGCFAFGECFGGGGGGGGGGGGGG:::DEGGGEFGGGCCGGGGFGGGGGCCGGFEGGGGG?DDDGGGDG55FCEGGG:DFDFFC<E4CFFGF7BFC>BCGFFDGE>FGFFFFFEAFGCCCFFFFF47CEF?FFFFFEEEE@37<AAFF?>>)4>2<261(48?4<F4*<7A<
@M02352:288:000000000-CKWC8:1:1101:24670:15538 2:N:0:TACGCTGC+AAGGAGTA
TAATCTTGCGACCGTACTCCCCAGGCGGTCTACTTAACGCGTTAGCTCCGAAAGCCACGGCTCAAGGCCACAACCTCCAAGTAGACATCGTTTACGGCGTGGACTAACAGGGTATCTAATCCTGTTTGCTCCCCACGCTTTCGCATCTGAGTGTCAGTGTCTGTCCAGGGGGCCGCCTTCGCCACTGGTTTTCTTTCAAGCTCCAACCCATTTAACCCCTCCACCTGAAATTCTACCCCCCTCTCTAGCCCTCTAGTCACTCGGTTTACAATCCAGTTCG
+
EE<EDFGGGGGGGGCCC@FGGGGGGGGGEEGGFGGFDGG>FGGGGGGG@CCFGGGCGGGGDGGFGFFGFFGFGGGGGFGGGGGCFGCCFGGCBFGGGD@FGGGGFC,B,DFDGGCEEEGFG9=FFCA8EFGG?FGCBE6+:EEEGGGDEA9:?FFGGGGGGFFC,DC6FFGGDECDD<DFFDE*>FF63+*:7)+949***0)0(/0**2.*7*)*3)4((..8<*(94*9***6:.3:9696(())...3:(029:9*-))((4:1())).(,9)*.6(
@M02352:288:000000000-CKWC8:1:1101:24653:15553 2:N:0:TACGCTGC+AAGGAGTA
[truncated: 25,079,302 more chars]
