# Supplementary material for: Hidden interactions in the intertidal rocky shore: variation in pedal mucus microbiota among marine grazers that feed on epilithic biofilm communities
Source: PeerJ. 2022 Sep 23;10:e13642. doi: 10.7717/peerj.13642 (PMC9512015; doi:10.7717/peerj.13642)
Supplement: Supplemental Information 30 [file peerj-10-13642-s030.gz › peerj-10-13642-s030]

@M02352:288:000000000-CKWC8:1:1101:9553:1969 1:N:0:TAGCGCTC+TATCCTCT
TACGGAGGATCCAAGCGTTATCCGGAATCATTGGGTTTAAAGGGTCCGTAGGTGGATAATTAAGTCAGATGTGAAATCTTGCCGCTTAACGTTAAAATTGCCTTTGATACTGGTTGTCTTGAGTTATTATGAAGTGGTTAGAATATGTAGTTTAGCGGTGAAATGCATAGATATTACATAGAATACCAATTGCGAAGGCAGATCACTAATAATATACTGACACTGATGGACGAAAGCTTGGGGAGCGAACAGGATTAGTTACCCTGGTAGTCCACGCCGTAA
+
FFGG7CGGDGCFF@FGGGGGGGFEE7+F9,CFCEFEGGD9<FCGFF<CFFEGFFG,C,,CC<?9CFC,,,5C,C9<F?F,,?8=CCB:??+,:4+5,9E,CEFFG9<<<EF<,8C+85CF<,,CF<?FAFDE,5::9BF?,B,C,7,C,3F,@,3@:+CC7C;E9A,@E,:CADG9;@>ACD9E9=>9,@>9DBE>ECFFE5122?E2<C+,?;B9,B2=C98CCGG@<6;/=8:3C+??E*8((;)9*1)8<(9D8?)9+<C7?)*9)*55/*6(24)9**
@M02352:288:000000000-CKWC8:1:1101:16052:2040 1:N:0:TTGCGCTC+TATCTTCT
TACGGAGGGTGCAAGCGTTAATCGGATTTACTGGGCGTAAAGGGTGCGTAGGCGGCTAGTTAAGTTAGATGTGAAAGGCCCCCGCTCAACGTTAGAATTGCCTTTGAAACTGTCTGGCTTGAGTCTGGTAGAGGTAGGTGGAATGTCATGTGTAGCGGTGAAATGCTTAGATATGTCATAGAACACCAATTGCGTAGGCAACTTACTAGACCAGTATTGACGCTGAGGTACGAAAGCGTGGGTAGCGAACAGGATTAGATACCCTGGTAGTCCACGCCGTAA
+
GGGGGGGGGGGGGGGGGGGG,,CFFG7F,FGGGGG86CEGGG9F96FFGGGG,CF++,C,CFFGG,,BE,CFGGGGG<F,4++8FFGGGG:4,,BFG<FGG9FF5,CDFGGGB,3,,:F,FD3E,,C7F,@FGGG<,F,EFGGG,F,,3,@FGFGGGGGGGBFGGG9DCGGFGGG,,?<,BFGGG,CF2F,CGG8EGGG+*=E9FGG9CGGG**?C9ECGG*AEGGGG0+;DGGGFFGGGGGFFFF<DGGFFFFGGFFFFGGGGFFGFFFFDFGFFFFFFDD
@M02352:288:000000000-CKWC8:1:1101:15087:2105 1:N:0:TAGCGCTC+TATCCTCT
TACGGAGGGTCCAAGCGTTATCCGGAATCATTGGGTTTAAAGGGTCCGCAGGCGGTCAATTAAGTCAGAGGTGAAAGCCCATCGCTCAACGATGGAACTGCCTTTGATACTGGTTGACTTGAGTTATACGGAAGTAGATAGAATAAGTAGTGTAGCGGTGAAATGCATAGATATTACTTAGAATACCGATTGCGAAGGCAGTCTACTACGTATATACTGACGCTCATGGACGAAAGCGTGGGGAGCGAACAGGATTAGATACCCTGGTAGTCCACGCCGTAA
+
GGGGGGGGGGGGGGGGGGGGGGFFGFGGGGGGGGGF@CGDFGGGGGGGGGGGGGGGGGGGGGGGGGGGGGGGGGGGGGGGGFGGGFGGGGGGGGGGGGGGGGFGGGGGGGGGGGGGGGGGGGGGGGGGGGGEGGGGGFGGGGGGGGGGGGGGGGG;FGGGGGGGGGGGGGGGGGGGGGGGGGGGGGGGGGGGGGGGGGGGGGGGGGGGGGGGGGGGGGGGGGDEEGGGGGFGCEDEGDDEGGFFFFGDGGEFBFGGFF>BFGFGFFCF<FBB**9?>B@BDC
@M02352:288:000000000-CKWC8:1:1101:16886:2396 1:N:0:TAGCGCTC+TATCCTCT
TACGGAGGGTCCAAGCGTTATCCGGAATCATTGGGTTTAAAGGGTGCGCAGGCGGTTTATTAAGTCAGTGGTGAAATCTCGAGGCTCAACCTCGAAACTGCCATTGATACTGATAAACTTGAGTTCAGTTGGAGTAGGCGGAATGTGTAGTGTAGCGGTGAAATGCTTAGATATTACACAGAACACCGATAGCGAAGGCAGCTTACTAAACTGATACTGACGCTGAGGCACGAAAGCGTGGGGAGCGAACAGGATTAGATACCCTGGTAGTCCACGCCGTAA
+
GGGGGGEGGGGGCFFGGGGGGGGGGDFF,@FDFCGCCCF<<FGEFE,FCCCGCFDFFGFFGCGGGGGGGGGFGGGGG<F<FFGDEGGFGB<=BFEEF@FGGCDFFEGCGGGGG9F9FFGGGFGDBCGGGGFFFGFGGGGGGGDGGGFEEGFECFGGGG<FGGGGGGGGGGGECGFDGGGFFGGGGCFGGGGEFEEGGDFGGGGCFGGGGGFGFF9CFGGFGEEGDG8@CGGGEEGFGGDGDEE:>>DDGGEFB?GGF?9BG?FC@FGFBFDABFF:64BBGD
@M02352:288:000000000-CKWC8:1:1101:14488:2727 1:N:0:TAGCGCTC+TATCCTCT
TACGGAGGGGGTTAGCGTTGTTCGGAATTACTGGGCGTAAAGCGCACGTAGGCGGATTGGAAAGTAGGGGGTGAAATCCCAGGGCTCAACCCTGGAACTGCCTCCTAAACTATCAGTCTAGAGTTCGAGAGAGGTGAGTGGAATTCCAAGTGTAGAGGTGAAATTCGTAGATATTTGGAGGAACACCAGTGGCGAAGGCGGCTCACTGGCTCGATACTGACGCTGAGGTGCGAAAGCGTGGGGAGCAAACAGGATTAGATACCCTGGTAGTCCACGCCGTAA
+
GGGGDGGGGGGFCGGGGGGGGGGGGGGGGGGGGGGFGGGGGGGGGCFGEGGGGGGCFDGGFGGGGFCFGGGGGGGGFGFGGGGGGGGGGGGGGGFAFGGGGGFFFCFGGGGGCFGGGGGGGGGGGGEGGGGGGGGFCGFGGGGGGGGGGGGGGGGGGGGGGGGGGGGGGGGGGGGGGGGGGGGGGGGGGGGGGGGGGGGGGGGGGGGGGCCCGEECGGGGGGGGGGGGG=FGG:DEDGGGGDFFFFGGD97?BBGGFFFFGGGGFFGFBFFFFGF0>:D6DD
@M02352:288:000000000-CKWC8:1:1101:16999:2735 1:N:0:TAGCGCTC+TATCCTCT
TACGGAGGGTCCGAGCGTTATCCGGAATCATTGGGTTTAAAGGGTCCGCAGGCGGTCAATTAAGTCAGAGGTGAAATCCCATAGCTTAACTATGGAACTGCCTTTGATACTGGTTGACTTGAGTCATATGGAAGTAGATAGAATGTGTAGTGTAGCGGTGAAATGCATAGATATTACACAGAATACCGATTGCGAAGGCAGTCTACTACGTATGTACTGACGCTCATGGACGAAAGCGTGGGGAGCGAACAGGATTAGATACCCTGGTAGTCCACGCCGTAA
+
GGGGGGGGGGGGGGGGGGGGCFGGGGGGGGGGGGGFDGDGGGGGGGGGGGGGGGGGGGGGGGGGGGGGGGGGGGGGGGGGGGGGGGGGGGGGGGGGGGGGGGFGFFGGGGGGGGGGGGGGGGGGGGGGGGGGGGFGGGFGGGGGGGGGGGGGGGGGGGGGGGGGGGGGGGGGGGGGGGGGGGFGGGGGGGGGGGGGGGGGGGGGGGGGGGGGGGGGGGGGGGGGGGGGGGGGGCDFGGGGGGB:;FGGGGFFF:<><FBFGGGGFFCFFFFFFGFFFBFFGG
@M02352:288:000000000-CKWC8:1:1101:17003:2754 1:N:0:TAGCGCTC+TATCCTCT
TACGGAGGGTCCGAGCGTTATCCGGAATCATTGGGTTTAAAGGGTCCGCAGGCGGTCAATTAAGTCAGAGGTGAAATCCCATAGCTTAACTATGGAACTGCCTTTGATACTGGTTGACTTGAGTCATATGGAAGTAGATAGAATGTGTAGTGTATCGGTGAAATGCATAGATATTACACAGAATACCGATTGCGAAGGCAGTCTACTACGTATGTACTGACGCTCATGGACGAAAGCGTGGGGAGCGAACAGGATTAGATACCCTGGTAGTCCACGCCGTAA
+
GGGF;CFGGFDDFGGGGGGDGDFGDFGGCGFGFGGGGGGGGGGGGGFGGDGGGGD@FFGFFFGGGFGCF9FFDFGGGGGG@A<FFGE<FGF9E@F9EGGGGGGGGFGCFFGF,BE3<BFFEFAFCGGGA<DG,>FGCGGGGGGG,F<FF<FCFF,E<BEEGGFFGGAFGFFFFFGGFGGCGGFFFGGEFGGGGC:ECGFC8<++,?C?9:;AFBFC9B29C=7CEDDF6ED5CEG)9/7*:E321>>3=DFF43<C)7)10<CGFFF<)15>FC=3(3),99
@M02352:288:000000000-CKWC8:1:1101:24860:2760 1:N:0:TAGCGCTC+TATCCTCT
TACGGAGGGTCCGAGCGTTATCCGGAATCATTGGGTTTAAAGGGTCCGCAGGCGGTCAATTAAGTCAGAGGTGAAATCCCATAGCTTAACTATGGAACTGCCTTTGATACTGCTTGACTTGAGTCATATGGAATTAGATAGAATGTGTAGTGTAGCGGTGAAATGCATAGATATTACACAGAATACCGATTGCGAAGGCAGTCTACTACGTATGTACTGACGCTCATGGACGAACGCGTGGGGAGCGAACAGGATTAGATACCCTGGTAGTCCACGCCGTAA
+
GGFEFEEEFFCF@@CGGF:CFGFECCFFAEFA9CF@CCCFCAEGGGEGGGGGGGGGGCDGGGGGGGEFCFF?FDFGGDE8=C@5B<EFG<AAF9,<<B8FFDFD9DABEFCF,CF,=>FGFA,EFD9=DF97,7,DAFFE9B><<F,73==7@C;=CEG7CFF,5,>,=?7@C;DFFGGGDB@FFFGGGFCFF5EEE8EC8CG@2;9+>8F699?C++31:85/=52+++97EC).>5<EE=3(,8C/>C:?<(*:>FBFGG+>F:3<)*5697F6;?D197
@M02352:288:000000000-CKWC8:1:1101:22844:2877 1:N:0:TAGCGCTC+TATCCTCT
TACGAAGGTCCCGAGCGTTATTCGGAATCACTGGGCGTAAAGGGAGCGTAGGCTGCGTGGTAAGTCAGATGTGAAATCTGGGGGCTCAACCCCCAAACTGCATTCGATACTGCCATGCTAGAGTAATGGAGAGGTAACTGGAATTCTCGGTGTAGCAGTGAAATGCGTGGATATCGAGAGGAAGACCAATGGCGAAAGCAGGTTACTGGACATTTACTGACGCTGAGGCTCGAAGGCTAGGGTAGCGAAAGGGATTAGATACCCCTGTAGTCCTAGCAGTAA
+
GGGGFGGGGGGGGGGGGGGGGFFFGDBFCGGGGGGGG@FEFGGGGGDGGGGGGGGGGGGGGGGGGGGGGGGGGGGGGGGGGFGGG7FGGGFGGGGGGGGGGGGGGGGFGGGGGGDFGGGGGFGFGAFGFFCFGGGGFFGCGGGGGGGGGGGGGGGGG9CFFGF;,EFGE>EGGGGGGGGGGGGCFGGGGGGGGGGEEEGDGGGGGGFEGGGGGGFGGGGFGCEGGGGGGFGGGGGFFFFGGGF?BFCDEGE>?BGG<?<BE:C<@)9?<=ABFG?BBA?BGF
@M02352:288:000000000-CKWC8:1:1101:23357:2899 1:N:0:TAGCGCTC+TATCCTCT
TACGGAGGGTGCGAGCGTTAATCGGAATTACTGGGCGTAAAGCGTACGCAGGCGGTTTGTTAAGCGAGATGTGAAAGCCCCGGGCTCAACCTGGGAACTGCATTTCGAACTGGCAAACTAGAGTGTGATAGAGGGTGGTAGAATTTCAGGTGTAGCGGTGAAATGCGTAGAGATCTGAAGGAATACCGATGGCGAAGGCAGCCACCTGGGTCAACACTGACGCTCATGTACGAAAGCGTGGGGAGCAAACAGGATTAGATACCCTGGTAGTCCACGCCGTAA
+
GGGGGFGGGGGFGGGGGGGGGGGGGGGGGGGGGGGGGGGGGGGGGGGGGGGGGGGFGGGGGGFGGGGGGGGGGGGGGGGGGGGGGGGGGGGGGGGGGGGGGGGGGGGGGGGGGGGFGGGGGGGFGGGGGGGGGGGFGGGGGGGGGGGGGGGGGGGFEGGGGGGGGGGGGGGGGGGGGGGGGGGGGGGGGGGGGGGGGGGGGGGGGGGGGGGGGGGGGGGGGGGGGGEGGGGGGGGFGGGGGGFFFFGGGGFF?<<D?FFFGGGFFFGFFFFAFG6318B>GG
@M02352:288:000000000-CKWC8:1:1101:9379:2916 1:N:0:TAGCGCTC+TATCCTCT
TACGGAGGGTCCAAGCGTTATCCGGAATCATTGGGTTTAAAGGGTCCGCAGGCGGTCAATTAAGTCAGAGGTGAAAGCCCATCGCTCAACGATGGAACTGCCTTTGATACTGGTTGACTTGAGTTATACGGAAGTAGATAGAATAAGTAGTGTAGCGGTGAAATGCATAGATATTACTTAGAATACCGATTGCGAAGGCAGTCTACTACGTATATACTGACGCTCATGGACGAAAGCGTGGGGAGCGAACAGGATTAGATACCCTGGTAGTCCACGCCGTAA
+
GGGGGFGEGEFGGGGGGGGGFFGFGFFGFGGFGGGFGDGGGGGGGGGGGEFGGGGECGFGGGGGGGGGGGGGGGGGGGGGGGFGGGGG=ABDGGGGGGGGGGGGGGGGGGGGGGGGGGGGGGGGGGGGGGGGGFGGGFGGGGFGGAFGGGGGGFGGGGGGGGGGGGGGGGGGFGGGGG9FG?DFGGGGGGGGGGGGGGGGGGGGGGGGGGGGGGGG@GGGGGDEDDGGFDGGGDGFGGGGGGF?BEGGGGFFF?GG>FFFGGGGFFGF>FFAFG@<>BF>DD
@M02352:288:000000000-CKWC8:1:1101:24195:3006 1:N:0:TCGCGCTC+TATCCTCT
TACGGAGGGTGCAAGCGTTATTCGGAATTACTGGGCTTAAAGGGCGCGTAGGCGGATTGATAAGTTGGAGGTGAAATCCCAGGGCTCAACCGTGGAACTGCCTCTGAAACTGTTAGTCTTGAGTTCTTGAGAGGTGGGTGGAATTTCTAGTGTAGCGGTGAAATGCTTAGATATTCGATGGAACACCAATGGCGAAGGCGGCTCCCTGGCCAGATACTGACGCTGAGGGGCGAAAGCGTGGGGAGCAAACAGGATTAGATACCCTGGTAGTCCACGCCGTAA
+
GGGGGF7FGGG7,CFGGGGCA6CEGGGG,EEFCGG8,CFGFG9F,+@FGGGGGGGF=C,,<BFFG9,A<FGGGGGGGGGGC?=FGFGGGG,+BFGGG=FGGFG,,:F?EFGDF,CDGGG,ECFFF<,,3,8F3FGFC+@+@<FGCF,7@@FFGGGGGGGGGGGG9C,@FDF,CFF,,6,@EGD,@FG*,@,?FEG5>EG*B85C*;F6***+*;<:EGCEFGGGDG5@**9<5?DE4CDGGGFFFF*9CF4?BFGG7669<CFGFFGFAFBFF==(4<>3>C
@M02352:288:000000000-CKWC8:1:1101:23082:3064 1:N:0:TAGCGCTC+TATCCTCT
TACGGAGGATCCAAGCGTTATCCGGAATCATTGGGTTTAAAGGGTCCGTAGGTGGATGATTAAGTCAGAGGTGAAAGTTTGCGGCTCAACCGTAAAATTGCCTTTGATACTGGTCATCTTGAATTATTATGAAGTAGTTAGAATATGTAGTGTAGCGGTGAAATGCATAGATATTACATAGAATACCAATTGCGAAGGCAGATTACTAATAATCAATTGACACTGATGGACGAAAGCGTGGGGAGCGAACAGGATTAGATACCCTGGTAGTCCACGCCGTAA
+
GGGGGGGG7FFGFGGGGFEGGFGGGGEG<FGGGEFC:FGCDFGGFG<FFCCCFGGGFGCFCDEFFGGGGGGEFGGGCCFGGGGGGEGGGGGGFG?BGAFGFGG9CEC<FGGGGFGGDFGFGFDBDDDGGFFC,8EAF@FFGGGGGGGGGGGGGGGFGDGGGGFGGGFA;DGGGGGGGGFGCGGGFCGGAFGGGGGGGGGGG8FCGFFFFGGGFGEGGGGGGCGGGGGF6CFGGGGFGGGGG5BBFFDGGGFFFFGG7FFFGGFGFFF@BFA)@G@FF?FFGG
@M02352:288:000000000-CKWC8:1:1101:12853:3115 1:N:0:TAGCGCTC+TATCCTCT
TACGGAGGATCCAAGCGTTATCCGGAATCATTGGGTTTAAAGGGTCCGTAGGCGGGTTTATAAGTCAGTGGTGAAAGTTTGCGGCTCAACCGTAAAATTGCCATTGATACTGTAGGTCTTGAATTATTGTGAAGTGGTTAGAATGTGTAGTGTAGCGGTGAAATGCATAGATATTACACAGAATACCGATTGCGAAGGCAGATCACTAACAATTAATTGACGCTAAGGGACGAAAGCGTGGGTAGCGAACAGGATTAGATACCCTGGTAGTCCACGCCGTAA
+
GGGGGGGGGGGGGGGGGGGGGGGGGGGGEFGFGGGGGGGGGGGGGFFGGGGGGGGGGGGCGGGGFFGGGGGGGGGGGFGFFGGGGGGGGGGGGGGGGGGGGGGGGEGGGGGGGGGGGGGGGGFGFGGGGGGGGGGGGGGGGGGGGGGGGGGGGGGGGGGGGGGGGGGGGGGGGGGGGGGGGGGGGFGGGGGGGGGGGGGGGFGGGGGGGF6CFGGGGGGGGGGGGGGGGGGGGGGFGGGGGGFFFFGGGGFFFFGGFFFFGGGGFFGFFFFFFGF?FFF>GG
@M02352:288:000000000-CKWC8:1:1101:10108:3128 1:N:0:TAGCGCTC+TATCCTCT
TACGGAGGGTCCAAGCGTTATCCGGAATCATTGGGTTTAAAGGGTCCGCAGGCGGTCAATTAAGTCAGAGGTGAAATCCCATAGCTTAACTATGGAACTGCCTTTGATACTGGTTGACTTGAGTTATACGGAAGTAGATAGAATGTGTAGTGTAGCGGTGAAATGCATAGATATTACACAGAATACCGATTGCGAAGGCAGTCTACTACGTATATACTGACGCTCATGGACGAAAGCGTGGGGAGCGAACAGGATTAGATACCCTGGTAGTCCACGCCGTAA
+
GGGGGGGGGGGGGGGGGGGGGGGGGGGGGFGGGGGFGGGFGGGGGGGGGGGGGGGGGGGGGGGGGGGGGGGGGGGGGGGGGGGGGGGGGGGGGGGGGGGGGGGGGGGGGGGGGGGGGGGGGGGGGGGGGGGGGGGGGGGGGGGGGGGGGGGGGGGGGGGGGGGGGGGGGGGGGGGGGGGGGGGGGGGGGGGGGGGGGGGGGGGGGGGGGGGGGGGGGGGGGGGGGGGGGGGGGGGFGGDGGGFFFFGGCDFFFFGGFFFFFGGGFFGFFFFFFGF?BFFFGG
@M02352:288:000000000-CKWC8:1:1101:10126:3132 1:N:0:TAGCGCTC+TATCCTCT
TACGGAGGGTCCAAGCGTTATCCGGAATCATTGGGTTTAAAGGGTCCGCAGGCGGTCAATTAAGTCAGAGGTGAAATCCCATAGCTTAACTATGGAACTGCCTTTGATACTGGTTGACTTGAGTTATACGGAGGTAGATAGAATGTGTAGTGTAGCGGTGAAATGCATAGATATTACACAGAATACCGATTGCGAAGGCAGTCTACTACGTATCTACTGACGCTCATGGACGAAAGCGTGGGGAGCGAACAGGATTAGATACCCTGGTAGTCCACGCCGTAA
+
GGGGGGGGGGGGGGGGGGGGGGGGGGDGDGGGGGGGEGGGGGGGC8EF+@FG@FE@FGFGGGGGGGGG<AFGGGGG9E=EE<4AFG<FGGGEFCFFGCFFGDGGGGGGGGGGGEGGFGGGGGGGGFG<ACFG+CFDF>==DFGG<7CFCGGGGGGGGGGGGGGGGG9EFGGGGGGGGG9DGGGF,FFEDGGGGGGC>EGGGGF@:EE2<;202*?CEGGGGEGGGGGGF+>DGGGFDEGGGG)(,<CDGGFFFFGGFFFFGGGGFFGFFFFFFFF?>1@9GG
@M02352:288:000000000-CKWC8:1:1101:12124:3156 1:N:0:TAGCGCTC+TATCCTCT
TACGGAGGATCCAAGCGTTATCCGGAATCATTGGGTTTAAAGGGTCCGTAGGTGGATGATTAAGTCAGAGGTGAAAGTTTGCGGCTCAACCGTAAAATTGCCTTTGATACTGGTCATCTTGAATTATTATGAAGTAGTTAGAATATGTAGTGTAGCGGTGAAATGCATAGATATTACATAGAATACCAATTGCGAAGGCAGATTACTAATAATCAATTGACACTGATGGACGAAAGCGTGGGGAGCGAACAGGATTAGATACCCTGGTAGTCCACGCCGTAA
+
GGGGGGGGGGEGGGGGGGGGGGGGGGDGGGGFGFGBF7EFGGGGGFGFFGGGFFGGGGGGGGGGGCGGGGGGGGGGGGGGGGGGGGGGGGGGGGGGGGGGGFFGGFGGGGGGGGGGGGGGGFFFGGGGGGGGGGGGGFGGGGFFGGGGGGGGGGGGGGFGGGGGGGGGGGGGGCFGGGGGGGGGGGGGGGGGGGGGGGGGGGG9FGGGGGGGGDGFGGGGGGGGFGGGGGGDGGGFFGGGGGFFFFGGGGFFFFGC>FFFGGGGFFGFFFAFFGFFFFFFGD
@M02352:288:000000000-CKWC8:1:1101:19835:3174 1:N:0:TAGCGCTC+TATCCTCT
TACGGAGGATCCAAGCGTTATCCGGAATCATTGGGTTTAAAGGGTCCGTAGGTGGATAATTAAGTCAGAGGTGAAATCTTGCCGCTTAACGGTAAAATTGCCTTTGATACTGGTTGTCTTGAGTTATTATGAAGTGGTTAGAATATGTAGTGTAGCGGTGAAATGCATAGATATTACATAGAATACCAATTGCGAAGGCAGATCACTAATAATCAACTGACACTGATGGACGAAAGCGTGGGGAGCGAACAGGATTAGATACCCTGGTAGTCCACGCCGTAA
+
GGGGGGGGGGGGGGGGGGGGGGGGGGGGGGGGGGGGGGGGGGGGGGGGGGGGFGGGGGGGGGGGGGGGGGGGGGGGGGGGGGGGGGGGGGGGGGGGGGGGGGGGGGGGGGGGGGGGGGGGGGGFGGGGGGGGGGGGGGGGGGGGGGGGGGGGGGGGGGGGGGGGGGGGGGGGGGGGGGGGGGGCFFGGGGFGGGGGGGGGGGCGGGGGGGGGGGGGGGGGGGGGGGGGGGGGGGGFGGGGGGFFFFGGGGFFBFGGFFFFGGFGFFGFFFFFFGFFFFFFGG
@M02352:288:000000000-CKWC8:1:1101:20879:3221 1:N:0:TGGCGCTC+TATCCTCT
TACGGAGGGGGTTAGCGTTGTTCGGAATTACTGGGCGTAAAGCGTACGTAGGCGGATTGGAAAGTTGGGGGTGAAATCCCAGGGCTCAACCCTGGAACTGCCTCCAAAACTATCAGTCTAGAGTTCGAGAGAGGTGAGTGGAATTCCAAGTGTAGAGGTGAAATTCGTAGATATTTGGAGGAACACCAGTGGCGAAGGCGGCTCACTGGCTCGATACTGACGCTGAGGTACGAAAGTGTGGGGAGCAAACAGGATTAGATACCCTGGTAGTCCACACCGTAA
+
GGGGGBFGGGGGGGGGGGGGGGGGGGGGGGGGGGGGGGGGGGGGGGGGGGGGGGGFFDGGFGGEGFGGGGGGGGGGGGGGGGGGGGGGGGGGGGGGGFGGGFGGGGGGGGGGGFGGGGGGGGGGGGGGGGGGGGGGGGGGGGGGGGGGGGGGGGGGGGGGGGGGGGGGGFEFGGGGGGGGGGGGGFEGGGGGGGGGGGFGGGGGGFGGGFGGGEGGGGGGGGGDGDFGGGCDGGGFDFGGGGFFBEG5FFFFFFDD?FF?FGCCFFFFDFBF4F?B?F>4DD
@M02352:288:000000000-CKWC8:1:1101:9756:3465 1:N:0:TAGCGCTC+TATCCTCT
TACGGAGGGTCCGAGCGTTGTCCGGAATTATTGGGTTTAAAGGGTACGTAGGCGGAATAATAAGTCAGAGGTGAAATCCTGCAGCTCAACTGTAGAACTGCCTTTGAAACTGTTATTCTTGAGTATGGTAGGGGTAAGCGGAATTTATAATGTAGCGGTGAAATGCATAGATATTATAAAGAACACCGATAGCGAAGGCAGCTTACTGGACCATAACTGACGCTAATGTACGAAAGCGTGGGTAGCGAACAGGATTAGATACCCTGGTAGTCCACGCCGTAA
+
GAE@F@CC7BFGGDGEFFGGGG<BF7@FFCF9CFF8@C66-FEFFF=FFFFCGEECFFF<F<FA@EFDGGG?=?F?A?EFF<?AC<,=F<FGGC<FFGFFFGGGCFGDGCFGFGCFCCDCGDGFGCFFFAF<FCFFAGFEGFGGGGGFCFFGGGGECFEEFGGFEC9;@C9;;DFFFFC;;FGFG8FG77<CFCGG>CCGGG?BFFGFGGGGGFGFGGGGGGGGGGGGGGGF75CEGGGGGG>4<?)9>D5@287><F>B?:+**07)6BA<BFF?>:>9<C
@M02352:288:000000000-CKWC8:1:1101:9002:3522 1:N:0:TAGCGCTC+TATCCTCT
TACGGAGGGTCCAAGCGTTATCCGGAATCATTGGGTTTAAAGGGTCCGCAGGCGGTCAATTAAGTCAGAGGTGAAAGCCCATCGCTCAACGATGGAACTGCCTTTGATACTGGTTGACTTGAGTTATACGGAAGTAGATAGAATAAGTAGTGTAGCGGTGAAATGCATAGATATTACTTAGAATACCGATTGCGAAGGCAGTCTACTACGTATATACTGACGCTCATGGACGAAAGCGTGGGGAGCGAACAGGATTAGATACCCTGGTAGTCCACGCCGTAA
+
GGGGGGGGGGGGGFGGGGGGGGGGGGGGGGGGGGGFGDGFGGGGGGGGGGGGGGGGGGGGGGGGGGGGGFGGGGGGGGGGGGFGGGGGGGEDFGGGGGGGGGGGGGGGGGGGGGGGDGGGGGGGGGGGGGGF@FGGGFGGGGFGEGGGGGGGGGGGGGFGGGGGGGGGGGGGCFGGGGFGGGGGGGGGGGGGGGGGGGGGGGGGGGGGGGGFFGGFGGGGGGGGGGGGG?FGGGGFGGGGGGFFFFGGGGEFB6FFFFFFGGCF@FGFAFDFFGFFFBEFGG
@M02352:288:000000000-CKWC8:1:1101:9300:3719 1:N:0:TAGCGCTC+TATCCTCT
TACGGAGGGTCCGAGCGTTATCCGGAATCATTGGGTTTAAAGGGTCCGCAGGCGGTCAATTAAGTCAGAGGTGAAATCCCATAGCTTAACTATGGAACTGCCTTTGATACTGGTTGACTTGAGTCATATGGAAGTAGATAGAATGTGTAGTGTAGCGGTGAAATGCATAGATATTACACAGAATACCGATTGCGAAGGCAGTCTACTACGTATGTACTGACGCTCATGGACGAAAGCGTGGGGAGCGAACAGGATTAGATACCCTGGTAGTCCACGCCGTAA
+
GGGGGGGGGGGGGGGGGGGGGGGGGGGGGGGGGGGGEGGGGGGGGGGGGGGGGGGGGGGGGGGGGGGGGGGGGGGGGGGGGGFGGGGGGGGGGGGGGGGGGGGGGGGGGGGGGGGGGGGGGGGGGGGGGGGFGGGGGGGGGGGGGGGGGGGGGGGGGGGGGGGGGGGGGGGGGGGGGGGGGGGFGFGGGGGGGGGGGGGGGGGGGGGGGGGGGGGGGGGFGGGEGGGGGGGGGGGFCGGGGGFFFFGGGGFFFFGG?FFFGGGGFFGFFFFFFGFFFFFFGG
@M02352:288:000000000-CKWC8:1:1101:26202:3923 1:N:0:TAGCGCTC+TATCCTCT
TACGGAGGGTCCAAGCGTTATCCGGAATCATTGGGTTTAAAGGGTCCGCACGCGGTCAATTAAGTCAGAGGTGAAATCCCATAGCTTAACTATGGAACTGCCTTTGATACTGGTTGACTTGAGTTATACGGAAGTAGATAGAATGTGTAGTGTAGCGGTGAAATGCATAGATATTACACAGAATACCGATTGCGAAGGCAGTCTACTACGTATATACTGACGCTCATGGACGAAAGCGTGGGGAGCGAACAGGATTAGATACCCTGGTAGTCCACGCCGTAA
+
GGGGGGGGGGGGGGGGGGGGGGGGGGEGGGGGGGGGGGGGGGGGGGGGGGGGGGGCFGGGGGGGGGGGGGGGGGGGGGGGGGGGGGGGGGGGGGGGGGGGGGGGGGGGGGGGGGGGGGGGGGGGGGGGGGGGGGGGGGGGCGGGGCFGGGGGGGGGGGGGGGGGGGGGGGGGGGGGGGGGGGGGGGGGGGGGGGGGGGGGGGGGGGGGGGGFGGGGGGGGGGGGGGGG?FGGGGGFGGGGEGEBFFGGGGEFFFGG?FA=GGFG@4CFA?AFFGFF(4>>DD
@M02352:288:000000000-CKWC8:1:1101:25855:3979 1:N:0:TAGCGCTC+TATCCTCT
TACGGAGGGTGCGAGCGTTAATCGGAATTACTGGGCGTAAAGCGCATGCAGGTGGTTCATTAAGTCAGATGTGAAAGCCCGGGGCTCAACCTCGGAACTGCATTTGAAACTGGTGAACTAGAGTGCTGTAGAGGGGGGTAGAATTTCAGGTGTAGCGGTGAAATGCGTAGAGATCTGAAGGAATACCAGTGGCGAAGGCGGCCCCCTGGACAGACACTGACACTCAGATGCGAAAGCGTGGGGAGCAAACAGGATTAGATACCCTGGTAGTCCACGCCGTAA
+
GGGGGGGGGGGGGCFFGFGGGGGGGGGGGGGGGGGGGGGGGGGGGGGGGGGGGGGGGGGGGGEFGGGGGGGGGGGGGGGGGGGGGGGGGGGGGGGGFFGGGGGGGGGGGGGGGGGGGGGGGFGGGGGGGGGGGGGGGGGGGGFGGGGGGGGGGGGGGGGGGGGGGGGGGGGGGGGGGGGGGFGGGGGGGGGGGGGGGGGGGGGGGGGGGGGGG6:FGGGGGGG?FGGGGGGGGDD>FCCEGGFFFFGDFGFFFFGGFFBF9?FGFFGFFFFAFGF?FFFFGG
@M02352:288:000000000-CKWC8:1:1101:11147:3984 1:N:0:TAGCGCTC+TATCCTCT
TACGAGGGGTGCAAGCGTTAATCGGAATTACTGGGCGTAAAGCGTGCGTAGGTGGTTTGTTAAGCAAGATGTGAAAGCCCCGGGCTCAACCTGGGAACTGCATTTTGAACTGGCAAACTAGAGTATTGTAGAGGGTAGTGGAATTTCCAGTGTAGCGGTGAAATGCGTAGAGATTGGAAGGAACATCAGTGGCGAAGGCGGCTACCTGGACAAATACTGACACTGAGGCACGAAAGCGTGGGGAGCAAACAGGATTAGATACCCTGGTAGTCCACGCCGTAA
+
GCECFGGDEEGGGCG@CBCCC@CCFCCGFFFFGFFGE@@:9FGGFEGGBFGDFEFFGFGGGFFGDCGGGGGGFFGGGFCFGGGGC:DGGAFGGGGGDGGGGGG9FFFFFGGFFGFFGGFFGFGFGGGGGDGFGGGFFGGFGFCFFFG=FGFGGFFCEGCFGGG?;6C85CDFE;C>BFECEGC<FGGGCFGGG>ECGG*BEEGGG6@EGCCCCC??<<CD@CC6CCFGGGFGGGCECEGGDGE6>3<CFGFFF<>73=AF?E<7F5<9<FAD*:FB>FBFDC
@M02352:288:000000000-CKWC8:1:1101:9898:4032 1:N:0:TAGCGCTC+TATCCTCT
TACGGAGGGTGCAAGCGTTATCCGGAATCATTGGGTTTAAAGGGTCCGCAGGCGGTCAATTAAGTCAGAGGTGAAATACCATAGCTCAACTATGGAACTGCCTTTGATACTGGTTGACTTGAGTTATACGGAAGTAGATAGAATAAGTAGTGTAGCGGTGAAATGCATAGAGATTACTTAGAATACCGATTGCGAAGGCAGTCTACTACGTATATACTGACGCTCATGGACGAAAGCGTGGGGAGCGAACAGGATTAGATACCCTGGTAGTCCACGCCGTAA
+
GGGGGGGGGGGGGGGGGGGGGGGGGGGGGGGGGGGFGGGGGGGGGGGGGGGGGGGGGGGGGGGGGGGGGGGGGGGGGGGGGGGGGGGGGGGGGGGGGGGGGGGGGGGGGGGGGGGGGGGGGGGGGGGGGGGGGGGGGGGGGGGGGGGGGGGGGGGGGGGGGGGGGGGGGGGGGGGFGGGGGGGGGGGGGGGGGGGGGGGGGGGGGGGGGGGGGGGGGGGGGGGGGGGGGGGGGGGFGGGGGGEBFFGGGGFFFBFD?FFFGGGGFFGFFFFBFGFFFFF9DD
@M02352:288:000000000-CKWC8:1:1101:25827:4066 1:N:0:TAGCGCTC+TATCCTCT
TACGGAGGGTCCAAGCGTTATCCGGAATCATTGGGTTTAAAGGGTCCGCAGGCGGTCAATTAAGTCAGAGGTGAAATCCCATAGCTTAACTATGGAACTGCCTTTGATACTGGTTGACTTGAGTTATACGGAAGTAGATAGAATAAGTAGTGTAGCGGTGAAATGCATAGATATTACTTAGAATACCGATTGCGAAGGCAGTCTACTACGTATATACTGACGCTCATGGACGAAAGCGTGGGGAGCGAACAGGATTAGATACCCTGGTAGTCCACGCCGTAA
+
GGFGGGGGGGGGGGGGGGGGGGGGGGGGGGGGGGGCGGGGGGGGGGGGGGGGGGGGGGGGGGGGGGGGGGGGGGGGGGGGGGGGGGGGGGGGGGGGGGGGGGGGGGGGGGGGGGGGGGGGGGGGGGGGGGGGGGGGGGGGGGGGGGGGGGGGGGGGGGGGGGGGGGGGGGGGGGGGGGGGGGGGGGGGGGGGGGGGGGGGGGGGGGGGGGGGGGGGGGGGFEEDGGGGGGGGGGGFGGGGGGFB>FGGGGFFFFGGFFFFGGGGFFGFBF>F?GFFF?D>GD
@M02352:288:000000000-CKWC8:1:1101:24249:4198 1:N:0:TAGCGCTC+TATCCTCT
TACGAAGGTCCCGAGCGTTATTCGGAATCACTGGGCGTAAAGGGAGCGTAGGCGGCGCGGTAAGTCAGATGTGAAATCTGGGGGCTCAACCCCCAAACTGCATTCGATACTGCCGTGCTAGAGTAATGGAGAGGTAACTGGAATTCTCGGTGTAGCAGTGAAATGCGTGGATATCGAGAGGAAGACCAATGGCGAAAGCAGGTTACTGGACATTTACTGACGCTGAGGCTCGAAGGCTAGGGTAGCGAAAGGGATTAGATACCCCTGTAGTCCTAGCAGTAA
+
GAFFFFEGGGGGGEGCFFGGGGGGGGGGGGGGGGGGGFGEFGGGGGGGGGGGGGGGGGGGGGDGFGGGGGGGGGGGGGGGGEGEGGGGCDFEGGGGGGGGGGGGGGGGFDGGGGGGGGGGGDGGGFGGGGGGEFGGGFGGGGGGGGGGGGGGGFGGFGGGGGFGGGGECGGGGGGG>FGG7FCGGEFGCCFGGGGGGG?FGGGGGGGGGGGCGGGGGGGFCEGECGFFGGGGC8<@FGFGFFF??@GGDD>>?:FGB4<=?F<F>FGF9F44@CB<:B=A:C
@M02352:288:000000000-CKWC8:1:1101:14143:4211 1:N:0:TAGCGCTC+TATCCTCT
TACGGAGGGTGCAAGCGTTATCCGGAATCATTGGGTTTAAAGGGTCCGCAGGCGGTCAATTAAGTCAGAGGTGAAATACCATAGCTCAACTATGGAACTGCCTTTGATACTGGTTGACTTGAGTTATACGGAAGTAGATAGAATAAGTAGTGTAGCGGTGAAATGCATAGAGATTACTTAGAATACCGATTGCGAAGGCAGTCTACTACGTATATACTGACGCTCATGGACGAAAGCGTGGGGAGCGAACAGGATTAGATACCCTGGTAGTCCACGCCGTAA
+
GGGGGGGGGGGGGGGGGGGGGGGGGGGGGGGGGGGFGGFGGGGGGGGGGGGGGGGGGGGGGGGGGGGGGGGGGGGGGGGGGGFGGGGGGGGGGGGGGGGGGGGGGGFGGGGGGGGGGGGGGGGGGGGGGGGGGGGGGGGGGGGGGGGGGGGGGGGGGGGGGGGGGGGGGGGGGGGGGGGGGGGGGGGGGGGGGGGGGGGGGGGGGFFGGGGGGGGGGGGGGGGGGGFGGGGGGGGFFGGGGGF?BFGGGGFFFFGGFFFFGGGGFFGFFFFFFGFFFFFFGD
@M02352:288:000000000-CKWC8:1:1101:22848:4297 1:N:0:TAGCGCTC+TATCCTCT
TACGGAGGGTGCAAGCGTTATCCGGATTTACTGGGTTTAAAGGGTGCGCAGGCGGTAATTTAAGTCAGTGGTGAAAGCCTACAGCTCAACTGTAGAACTGCCATTGAAACTGAGTTACTTGAGTATGGAAGAGGTAGGCGGAATACAACATGTAGCGGTGAAATGCATAGATATGTTGTAGAACACCGATTGCGAAGGCAGCTTACTAAACCATTACTGACGCTCAGGCACGAAAGCGTGGGGAGCGAACAGGATTAGATACCCTGGTAGTCCATGCCCTAA
+
GGGGGGGGGGGGGGGGGGGDGAGGGGEGCGGGGGGFE@FCCGGGGGGGGDEGGGGGGGDFAFFGFGFFGGGGGGGGGGGGGFDFGDGGFGFGFGGGGGGGGGFFGGGGGGGGGGGGGGGGGGGGGGFGGGGGGGGGGGGGGGGGFGGGFGGGGFGGGGGGGGGFGGFFGGGGGGGGGGGGGGGGGGGGGGGGGDGGGGGGGGGGGGGCF?FFGGGGGGGDGGGDEGGGFGGGGGGFGGGGGGFFFFGGGGFFFFDFDFFFGGEDFFFFFFAAFGF<::??GF
@M02352:288:000000000-CKWC8:1:1101:5385:4505 1:N:0:TAGCGCTC+TATCCTCT
TACGGAGGGTGCGAGCGTTAATCGGAATTACTGGGCGTAAAGCGCATGCAGGTGGTTCATTAAGTCAGATGTGAAAGCCCGGGGCTCAACCTCGGAACTGCATTTGAAACTGGTGAACTAGAGTGCTGTAGAGGGGGGTAGAATTTCAGGTGTAGCGGTGAAATGCGTAGAGATCTGAAGGAATACCAGTGGCGAAGGCGGCCCCCTGGACAGACACTGACACTCAGATGCGAAAGCGTGGGGAGCAAACAGGATTAGATACCCTGGTAGTCCACGCCGTAA
+
GGGGGGGGGGGGGGGGGGGG@FGGGGEGGGGGGGGGGGGGGGGGEEGGGGGGFGGFGGGGGGGGGGGGGGGGGGGGGGGGGGGGGGGGGGGFGGGEFFGGGFGGGGGGGGGGGGGGGGGGGGGCGGGGGGGGGGDCEGGGGGGGGDGFGGGGGGGGGGEGGGGGGGGGGGGGGGGFGGGGGGGGGGGGGGGGGGGGGDGEGGGEEGGGGGGCFEGGGGGGGGFGGGGGFGGGGGGFGGGGGGFFFFGGGGFFF?GD>FFFGGGGFFGFFFFFFGFFB?F>GD
@M02352:288:000000000-CKWC8:1:1101:9299:4598 1:N:0:TAGCGCTC+TATCCTCT
TACGGAGGGTCCAAGCGTTATCCGGAATCATTGGGTTTAAAGGGTCCGCAGGCGGTCAATTAAGTCAGAGGTGAAATCCCATAGCTTAACTATGGAACTGCCTTTGATACTGGTTGACTTGAGTTATACGGAAGTAGATAGAATAAGTAGTGTAGCGGTGAAATGCATAGATATTACTTAGAATACCGATTGCGAAGGCAGTCTACTACGTATATACTGACGCTCATGGACGAAAGCGTGGGGAGCGAACAGGATTAGATACCCTGGTAGTCCACGCCGTAA
+
GGGGGGGGGGGGGGGGGGGGGGGGGGGGGGGGGGGFEFGGGGGGGGGGGGGGGGGGGGGGGGGGGGGGGGGGGGGGGGGGGGFGGGGFGGGGGGGGGGGGGGGGGGGGGGGGGGGGGGGGGFGGGGGGGGGGGGGGGGGGGGGGGGGGGGGGGGGGGGFFGGGGGGGGGGGGGGGGGGGGGGGGGGGGGGGGGGGGGGGGGGGGGGGGGGGGGGGGGGGGGDGGGGGGFGGGGGGFGGGGGGF<BFGGGGFFFBGGFFFFGGGGFFGFFB>FFGFFFBB>GG
@M02352:288:000000000-CKWC8:1:1101:8359:4671 1:N:0:TAGCGCTC+TATCCTCT
TACGTAGGTGCCAAGCGTTGTCCGGAATCATTGGGTGTAAAGGGTCTGCAGGCGGTCAATTAAGTCTGATGTGAAAGCCCATCGCTCAACGGTGGAATTGCCTCTGATACTGTTTAACTTGAGTTATACAGAAGAAGATAGAATTACAAGTGTAGCGGTGAAATGCGTAGATATTACTTAGAATACCAATTGCGAAGGCAGCCCACTAGTCTGATACTGACGCTGATGCACGAAAGCATGGGTAGCGAACAGGATTAGATACCCTGGTAGTCCATGCCGTAA
+
GGGGFGGGC6,CFGGGGGG+FGGGGG+F<FGGGGG6,@FGGG,C6,,CFFGGGGGG7,C5CFFGGG<FG9FGGGGGGGG74,4BFGGGGG7+++@FG,BEG,E,,BF<EFGG<F,,CFFGGGGG9,,59,CF,D,,,,C3CFG,,,,,,8EFGGGGGGGG<FGGGG*BEGGGGG:,5,25;FF;FGG,,?,?FGGGGGG,**,*,3C8+>3++++5AFGGGGGD*/+>1+;8EGGEG+:FGG@BFFGGEGFF(8GGFFFFFGGGFFFF27<AFG*6:?FFGG
@M02352:288:000000000-CKWC8:1:1101:4992:4893 1:N:0:TAGCGCTC+TATCCTCT
TACGGAGGATCCAAGCGTTATCCGGAATCATTGGGTTTAAAGGGTCCGTAGGTGGATAATTAAGTCAGAGGTGAAATCTTGCCGCTTAACGGTAAAATTGCCTTTGATACTGGTTGTCTTGAGTTATTATGAAGTGGTTAGAATATGTAGTGTAGCGGTGAAATGCATAGATATTACATAGAATACCAATTGCGAAGGCAGATCACTAATAATCAACTGACACTGATGGACGAAAGCGTGGGGAGCGAACAGGATTAGATACCCTGGTAGTCCACGCCGTAA
+
GGGGGGGGCEFGGGGC@FGGGGGGGFEFGGGGGGG@FE@CAFFGGGFGFGGGEGF<F9EEFFGGGGGGGGGG?FFGGGGGAFCGGGGGGGGGGGDGGGGGGEEFFGGDGFGDFGGGGGGGGFCFGGGGGFGGGGGGGFGGGG9FGGGGGGGGGGGGGEGGGGGGGGGGGGGGGFFEFFGFGGGGGG@BFFFGGEGGGGGGGGGGGGGGGGFDGGGGGGGGGGGGGGGGGGCCGEGFGCGGGG>@FFGGGGFFB:FF?FFFGECGFFGFFFFFFFFB9?FFGG
@M02352:288:000000000-CKWC8:1:1101:11124:4899 1:N:0:TAGCGCTC+TATCCTCT
TACGGAGGGTCCAAGCGTTATCCGGAATCATTGGGTTTAAAGGGTCCGCAGGCGGTCAATTAAGTCAGAGGTGAAAGCCCATCGCTCAACGATGGAACTGCCTTTGATACTGGTTGACTTGAGTTATACGGAAGTAGATAGAATAAGTAGTGTAGCGGTGAAATGCATAGATATTACTTAGAATACCGATTGCGAAGGCAGTCTACTACGTATATACTGACGCTCATGGACGAAAGCGTGGGGAGCGAACAGGATTAGATACCCTGGTAGTCCACGCCGTAA
+
GGGGGGGGGGGGGGGGGGGGGGGGGGGGGGGGGGGFGGGGGGGGGGGGGGGGGGGEGGGGGGGGGGGGGGGFGGGGGGGGGGGGGGGGGGGGGGGGGGGGGGGGGGGGGGGGGGGGGGGGGGGGGGGGGGGGEFGGGGGGGGGGGGGFFGGGGGGGGGGGGGGGGGGGGFFFGGGGGGGGGGGFGCGGGGGGGGGGGGGGGGGGGFCFGGGGGGGGGGFGGGGGGGGGGGGGGGGFGGGGGGFFFFGGGGFFFFGGBFFFGGGGFFGFFFFFFGFFFF>9GG
@M02352:288:000000000-CKWC8:1:1101:7552:4914 1:N:0:TAGCGCTC+TATCCTCT
TACGGAGGGTCCAAGCGTTATCCGGAATCATTGGGTTTAAAGGGTCCGCAGGCGGTCAATTAAGTCAGAGGTGAAATCCCATAGCTTAACTATGGAACTGCCTTTGATACTGGTTGACTTGAGTTATACGGAAGTAGATAGAATAAGTAGTGTAGCGGTGAAATGCATAGATATTACTTAGAATACCGATTGCGAAGGCAGTCTACTACGTATATACTGACGCTCATGGACGAAAGCGTGGGGAGCGAACAGGATTAGATACCCTGGTAGTCCACGCCGTAA
+
FGGGGGEGGGGGGGGGGGGEGFGEEFGGGGGGGGGGGGGGFGGGGCFFGGEFGEGGGGGGGGFGGGGGGGGGGGGGGGGGGGGGGGGGGGGFGGGGGFGGGGGGGGGGEGGGGGGGGGGGGGFGGGGGGGGGGGGGGGGGGGFGGGGGGGGGGDGGGGGGGGGGGGGGFFGGGGGGGGGGGGGGGGGGGGGGGGGGGGGGDGGGGGGGGGGGGGFEFGCGGGGGGGGGDCFGGGGFGGDGDGD?BBDGGGFFFFGGFFFFGFGGFFD?BFDD?CFBFFFFGG
@M02352:288:000000000-CKWC8:1:1101:24711:4958 1:N:0:TAGCGCTC+TATCCTCT
TACGGAGGGTCCGAGCGTTATCCGGAATCATTGGGTTTAAAGGGTTCGCAGGCGGTCGATTAAGTCAGATGTGAAATCCCATAGCTTCACTATGGAACTGCCTTTGATACTGGTTGACTTGATTCATATGGAAGTAGATAGAATGTGTAGTGTAGCGGTGACATGCATAGATATTACACAGAATACCGATTGCGCAGGCAGTCTACTACGTATGTACTGACGCTCATGGACGAAAGCTTGGGGAGCGAACAGGATTAGATACCCTGGTATTCCACGCCTTAA
+
EFFD-B+6@F<FB+@FFCGCFGGC@:FFFGGGGGFG7:A9-<,,C,:6+BFF+++C+7@F?CE,,<AAF,CFGFGGD?A?EFFGGGG9,A@5<?,?=>F=A<DDG?9<F9DAFDGGF>@FGC,BEDGC<CF,7@3<@C,=CFEGG,,@3>FAFADG7@FEF,;DBD9@C>=FFC7B,DD,>FG<FFF**FCE?C**8*1=EG8C,2A9E*;629?999++5;**2>FCG6DCG=<)7+:;>*7(3<3CC7;??07*86A?+AC<F@*94*6A6*9<;?5(2*
@M02352:288:000000000-CKWC8:1:1101:24714:4979 1:N:0:TAGCGCTC+TATCCTCT
TACGGAGGGTCCGAGCGTTATCCGGAATCATTGGGTTTAAAGGGTCCGCAGGCGGTCGATTAAGTCAGAGGTGAAATCCCATAGCTTAACTATGGAACTGCCTTTGATACTGGTTGACTTGAGTCATATGGAAGTAGATAGAATGTGTAGTGTAGCGGTGAAATGCATAGATATTACACAGAATACCGATTGCGAAGGCAGTCTACTACGTATGTACTGACGCTCATGGACGAAAGCGTGGGGAGCGAACAGGATTAGATACCCTGGTAGTCCACGCCGAAA
+
GGGGDGGGGCEGEGGGGGGGGGGGGGGGGGGGGGGFCGGGGGGGG<FGDGGGDGGGBFF7FGGGGGGGFGGGGGGGCDGFGCFGGG9EFGGGGFGDGG<AGDGGDFGCD,<BFGEGGGGGFF<FGGCFCGFFGG<FGGGB@FCGDD9@=FE,@;>DFGG:FGGGFGC;FG?;>FCFEGGFCFG9FGGG:<CEG*CEGEFGGGC;FE7BGGGG<8<FFFCFFCEEGC+<6<CCEGGFGG<GGG@?>EDGEGD<6:D7<?48CGGGFFCF<F<AFG??BF:(9D
@M02352:288:000000000-CKWC8:1:1101:20022:5014 1:N:0:TAGCGCTC+TATCCTCT
TACGGAGGGGGTTAGCGTTGTTCGGAATTACTGGGCGTAAAGCGCACGTAGGCGGATCAGAAAGTATAGGGTGAAATCCCAGGGCTCAACCCTGGAACTGCCTTGTAAACTCCTGGTCTTGAGTTCGAGAGAGGTGAGTGGAATTCCGAGTGTAGAGGTGAAATTCGTAGATATTCGGAGGAACACCAGTGGCGAAGGCGGCTCACTGGCTCGATACTGACGCTGAGGTGCGAAAGTGTGGGGAGCAAACAGGATTAGATACCCTGGTAGTCCACACCGTAA
+
GGGGGFGGGGGGGGGGGGGGGGGGGGGGGGGGGGGGGFEGGGGGGGGGGGGGGGGGGGGGGGGGGGGGGGGGGGGGGGGGGGGGGGGGGGGEGGGGGGGGGGGGGGGGGGGGGGGGGGGGGGGGGGGGGGGGGGGGGGGGGGGGGGGGGGGGGGGGGGGGGGGGGGGGGGGGGGGGGGGGGGGGGGGGGGGGGGGGGGGGGGDGGGGGGGGGGGGGGGGGGGGGGDGGFDDDGGGFGGGGGGFFFFGGGGFFFFDG?FFFF9FDFFGFAF>FFGFFFBEFGG
@M02352:288:000000000-CKWC8:1:1101:26094:5025 1:N:0:TAGCGCTC+TATCCTCT
TACGGAGGGTCCAAGCGTTATCCGGAATCATTGGGTTTAAAGGGTCCGCAGGCGGTCAATTAAGTCAGAGGTGAAATCCCATCGCTCAACGATGGAACTGCCTTTGATACTGGTTGACTTGAGTTATACGGAAGTAGATAGAATAAGTAGTGTAGCGGTGAAATGCATAGATATTACTTAGAATACCGATTGCGAAGGCAGTCTACTACGTATATACTGACGCTCATGGACGAAAGCGTGGGGAGCGAACAGGATTAGATACCCTGGTAGTCCACGCCGTAA
+
GGGGGGGGEGGGGGGGGGGGGGGGGGGGGFGGGGGGGGGGGGGGGGGGGGGGGGGGGGGGGGGGGGGGGGGGGGGGGGGGGGGGGGGGGGGGGGGGGGGGGGGGGGFFGGGGGGGGGGFGGGGGGGGGGGGGGGGGGGGGGGGGGGGGGGGGGGGFGGFGGGGGGGGGGGGGGGGGGFGGGGGGGGGGGGGGGGGGGGGGGGGGGGGGGGGGGGGGFEGGCGGEGGGGGGGGGGGFGGGGGGFBBFGGGDFFFF<CBFAFFGGGFFGFFFBFFG=?FFE>DD
@M02352:288:000000000-CKWC8:1:1101:10488:5033 1:N:0:TAGCGCTC+TAGCCTCT
TACGGAGGGTGCAAGCGTTATCCGGAATCATTGGGTTTAAAGGGTCCGCAGGCGGTTAATTAAGTCAGAGGTGAAATCCCATAGCTCAACTATGGAACTGCCTTTGATACTGGTTGACTTGAGTTATACGGAAGTAGATAGAATAAGTAGTGTAGCGGTGAAATGCATAGAGATTACTTAGAATACCGATTGCGAAGGCAGTCTACTACGTATATACTGACGCTCATGGACGAAAGCGTGGGGAGCGAACAGGATTAGATACCCTGGTAGTCCACGCCGTAA
+
GGGGGGGG7FEGGGGGGGGGGGGGGFEGGGGGGGGFGGGGGGGGGGGGGGGGDGG=+BCFGGGGGGGGGGGGGGGGG,FE8,BFGGGGGGG8F<FGG8FFGFGGFGG?FGGGGGG7=FGGGGGGGGGF9=CFGGGCD<FGGGGGG9DGGGGGGGGGGGGGGGGGGGGGGGGCGGGGG,@FGGGGGGG8FGGGGGGGGGGGG8:,CFGGGG5CFFDG;FGGG5EGCDGGFFFGGGGFGGGGGGEFF@GGGGFFFFGGFFFFGGGGFFGFFFFFFGFFFFFFGG
@M02352:288:000000000-CKWC8:1:1101:20487:5130 1:N:0:TAGCGCTC+TATCCTCT
TACGGAGGGTCCGAGCGCTATCCGGAATCATTGGGTTTAAAGGGTCCGCAGGCGGTCAATTAAGTCAGAGGTGAAATCCCATAGCTTAACTATGGAACTGCCTTTGATACTGGTTGACTTGAGTCATATGGAAGTAGATAGAATGTGTAGTGTAGCGGTGAAATGCATAGATATTACACAGAATACCGATTGCGAAGGCAGTCTACTACGTATGTACTGACGCTCATGGACGAAAGCGTGGGGAGGGAACAGAATTGAATACCCTGTTATTCAACGCGGTAA
+
GGGGGGGGGGGGGGGGGGGGGGGGGGGGGGGGGGGGGGGGGGGGGGGGGGGGGGGFGGGGGGGGGGGGGGGGGGGGGGGGGGGGGGGGGGGGGGGGGGGGGGGGGGGGGGGGGGGGGGGGGGGGGGGGGGGGGGGGGGGGGGGGGGGGGGGGGGGGGGGGGGGGGGGDGGGGGGGGGGGGGGGGGGGGGGGGGGGGGGGGGGGGGGGGGGGGGGGGGGGGGGGGGGGGGGGGGGGFFGGGGG),())9*/)0():*)*)*+<C**7**)*)6*2/-7(),1>
@M02352:288:000000000-CKWC8:1:1101:10961:5194 1:N:0:TAGCGCTC+TATCCTCT
TACGGAGGGTGCGAGCGTTAATCGGAATTACTGGGCGTAAAGCGCATGCAGGTGGTTCATTAAGTCAGATGTGAAAGCCCGGGGCTCAACCTCGGAACTGCATTTGAAACTGGTGAACTAGAGTGCTGTAGAGGGGGGTAGAATTTCAGGTGTAGCGGTGAAATGCGTAGAGATCTGAAGGAATACCAGTGGCGAAGGCGGCCCCCTGGACAGACACTGACACTCAGATGCGAAAGCGTGGGGAGCAAACAGGATTAGATACCCTGGTAGTCCACGCCGTAA
+
GGGGGFGGGGGGGGGGGGGGGGGGGGGGGGGGGGGGGGGGGGGGGGGGGGGGFGGGGGGGGGGFFGGGGGGGGGGGGGGGGGGGGGGGGGGGGGGGFGGGGGGGGGGGGGGGGGGGGGGGGGGGGGGGGGGGGGGGGGGGGGGGGGGGGGFGGGGGGGGGGGGGGGGGGGGGGGGFGGGGGGGGGGGGGFGGGGGGGGGGGGGGGGGGGGGGFGFGGGGGGGGGGGGGGGGGGGGFGGDGGGFFFFGGGGFFBFGGFFFFGGGG@FGFFFBFFGFFFFFFGG
@M02352:288:000000000-CKWC8:1:1101:21683:5200 1:N:0:TAGCGCTC+TATCCTCT
TACGGAGGATCCAAGCGTTATCCGGAATCATTGGGTTTAAAGGGTCCGTAGGTGGATAATTAAGTCAGAGGTGAAATCTTGCCGCTTAACGGTAAAATTGCCTTTGATACTGGTTGTCTTGAGTTATTATGAAGTGGTTAGAATATGTAGTGTAGCGGTGAAATGCATAGATATTACATAGAATACCAATTGCGAAGGCAGATCACTAATAATATACTGACACTGATGGACGAAAGCGTGGGGAGCGAACAGGATTAGATACCCTGGTAGTCCACGCCGTAA
+
GGGGGGGGGFGGGGGGGGGGGGGGGEGGGGGGGGGFGGFFGGGGGGGGGGGGFGGGGGGGGGGGGGGGGGGGGGGGGGGGGGGGGGGGGGGGGGGGGGGGGGGGGGGGGGGGGGGGGGGGGGGFGGGGGGGGGGGGGGGGGGGGGGGGGGGGGGGGGGGGGGGGGGGGGGGGGGGGGGGGGGGGGGGGGGGGGGGGGGGGGGGFGGGGGGGGGGGGGGGGGGGGGGGGGGGGGGGFGGGGGGFFFFGGGGFFF?GGFFFFGGGGFFGFAFFFFGFFFFFFGG
@M02352:288:000000000-CKWC8:1:1101:6704:5254 1:N:0:TAGCGCTC+TATCCTCT
TACGGAGGGTGCAAGCGTTATCCGGAATCATTGGGTTTAAAGGGTCCGCAGGCGGTCAATTAAGTCAGAGGTGAAATACCATAGCTCAACTATGGAACTGCCTTTGATACTGGTTGACTTGAGTTATACGGAAGTAGATAGAATAAGTAGTGTAGCGGTGAAATGCATAGAGATTACTTAGAATACCGATTGCGAAGGCAGTCTACTACGTATATACTGACGCTCATGGACGAAAGCGTGGGGAGCGAACAGGATTAGATACCCTGGTAGTCCACGCCGTAA
+
GGGGGGGGGGGGGGGGGGGFGGGGGGGGGGGGGGGGGGGFFGGGGGGGGGGGGGGGGGGGGGGGGGGGFGGGGGGGGFGGGGGFGFGGGGGGGGGFGGGGGGGFGGGGGGGGGGGGGGGGGGGGGGGGGGGGEEGGGGGFGGGGGDGGGGGGGGGFGGGGFGGGGGGGGGGGGGGGGGCFGGGGGGGGGGGGGGGGGGGGGGGGGGGGGGGFGGGGGGGGGGGGGGGGGGGGGCDFGGGGGDD69DGGGG>:?1DD<FFFFGCFFFGFFFBFFGFFF?E>DD
@M02352:288:000000000-CKWC8:1:1101:11735:5312 1:N:0:TAGCGCTC+TATCCTCT
TACGGAGGATCCAAGCGTTATCCGGAATCATTGGGTTTAAAGGGTCCGTAGGCGGGTTTATAAGTCAGTGGTGAAAGTTTGCGGCTCAACCGTAAAATTGCCATTGATACTGTAGGTCTTGAATTATTGTGAAGTGGTTAGAATGTGTAGTGTAGCGGTGAAATGCATAGATATTACACAGAATACCGATTGCGAAGGCAGATCACTAACAATTAATTGACGCTAAGGGACGAAAGCGTGGGTAGCGAACAGGATTAGATACCCTGGTAGTCCACGCCGTAA
+
GGGGGGGGGGGGGGGGGGGGGGGGGFCFGGGFGGG:CFFGGFFGFGGGGGGGGGGGECEEFGGGGGFGGGGGFGGGGGGGGGGGGDGGGGGGGGGGGGFGGGGGGGDFGGGGGGGGGGGGGGGGGGGGGGFGGGGGGFGGGGGGGCGGGGGGGGGGGGGGGFGGGGGGGGGGGGFGGDGGGGGGGGGE>FGGGGGDGGGGEFFFGGGGGGGG9;>EGGGGGGGGGGGGGGGGGGGFGGDGGGFA?FGGGGFFFBDFFFAFGFGGFFGFFFFFFFFFFF>,*9
@M02352:288:000000000-CKWC8:1:1101:24403:5350 1:N:0:TAGCGCTC+TATCCTCT
TACGGAGGGTCCAAGCGTTATCCGGAATCATTGGGTTTAAAGGGTCCGCAGGCGGTCAATTAAGTCAGAGGTGAAAGCCCATCGCTCAACGATGGAACTGCCTTTGATACTGGTTGACTTGAGTTATACGGAAGTAGATAGAATAAGTAGTGTAGCGGTGAAATGCATAGATATTACTTAGAATACCGATTGCGAAGGCAGTCTACTACGTATATACTGACGCTCATGGACGAAAGCGTGGGGAGCGAACAGGATTAGATACCCTGGTAGTCCACGCCGTAA
+
GGGGGGGGGGCGGGGGGGGGGGGGGGGGGGEGGGGGGGGGGGGGGGGGGGGGGGGFGGGGGGGGGGGGGGGGGGGGGGGGGGGGGFGGGGGGGGGGGGGGGGGGGGGGGGGGGGGGGGGGGGGGGGGGGGGGGGGGGGCFDGGGGGGGGGGGGGGGGGGGGGGGGGGGGFGGGGGGGFGGGGGGGGGEGGGGGGGGGGGGGGGGGGGGGGGGGGGGGGFGGGGGGGGGGGGGGGGFGGDGGGFFFFGGGGFFFFGGFFFFGGGGFFGFFFAFFGFFF?B3CD
@M02352:288:000000000-CKWC8:1:1101:10601:5373 1:N:0:TAGCGCTC+TATCCTCT
TACGGAGGGTGCGAGCGTTAATCGGAATTACTGGGCGTAAAACGCATGCAGGTGGTTCATTAAGTCAGATGTGAAAGCCCGGGGCTCAACCTCGGAACTGCATTTGAAACTGGTGAACTAGAGTGCTGTAGAGGGGGGTAGAATTTCAGGTGTAGCGGTGAAATGCGTAGAGATCTGAAGGAATACCAGTGGCGAAGGCGGCCCCCTGGACAGACACTGACACTCAGATGCGAAAGCGTGGGGAGCAAACAGGATTAGATACCCTGGTAGTCCACGCCGTAA
+
GGGGGGGGGGGGGGGGGGGGGGGGGGGGGGGGGGGGGGGGGGGGGGGGGGGGGGGGGGGGGGGGGGGGGGGGGGGGGGGGGGGGGGGGGGGGGGGGGGGGGGGGGGGGGGGGGGGGFGGGGGGGGGGGGGGGGGGGGGGGGGGGGGGGGGGGGGGGGGGGGGGGGGGGGGGGGGFFGGGGGGGGGGGGGGGGGGGGGGGGGGGGGGGGGGGGGGFGGGGGGGGGGGGGGGGGGGGFGGGGGGFFBFGGFGFF?BGGFFFFGGGGFFGFFFFFFGFFFFFFGG
@M02352:288:000000000-CKWC8:1:1101:16113:5620 1:N:0:TAGCGCTC+TATCCTCT
TACGGAGGGGGTTAGCGTTGTTCGGAATTACTGGGCGTAAAGCGTACGTAGGCGGATTAGTCAGTTAGGGGTGAAATCCCAGGGCTCAACCCTGGAACTGCCTCTAATACTGCTAGTCTTGAGTTCGAGAGAGGTGAGTGGAATTCCAAGTGTAGAGGTGAAATTCGTAGATATTTGGAGGAACACCAGTGGCGAAGGCGGCTCACTGGCTCGATACTGACGCTGAGGTACGAAAGTGTGGGGAGCAAACAGGATTAGATACCCTGGTAGTCCACACCGTAA
+
GGGGGGGGGGGFGGGGGGGGGGGGGGGGGGGGGGGGGGGGGGGGGGGGGGGGGGGGGGGGGGGGGGGGGGGGGGGGGGGGGGGGDGGGGGGDGGGGGGGGGGGGGGGGGGGGGGGGGGGGGGGGGGGGGGGGGGGGGGGGGGGGGGGGGGGGGGGGGGGFGGGGGGGGGGGFGGGGGGGGGGGGGGGGGGGGGGGGGGGGGGGGGGGGGGGGGGGGGGGGGGGGGCGGGGGGGGGFFGGGGGFFFFGGGGFFFF7C<@FFGGGGFFGFFB22=FFFF:E?FD
@M02352:288:000000000-CKWC8:1:1101:19378:5759 1:N:0:TAGCGCTC+TATCCTCT
TACGAAGGTCCCGAGCGTTATCCGGAATCACTGGGCGTAAAGGGAGCGTAGGCGGCGCGGTAAGTCAGATGTGAAATCTGGAGGCTCAACCTCCAAACTGCATTCGATACTGCCGTGCTAGAGTAATGGAGAGGTAACTGGAATTCTCGGTGTAGCAGTGAAATGCGTAGATATCGAGAGGAAGACCAATGGCGAAAGCAGGTTACTGGACATTTACTGACGCTGAGGCTCGAAGGCTAGGGTAGCGAAAGGGCTTAGATACCCCTGTAGTCCTAGCAGTAA
+
GAC6CC@@FGGGGDG7F@8FG9C@C77D@F<<@6EFC@:B@<9C@BCGBFGCF7C7:FFEGCCEGF,:8AF5CF<<FACFECF:+,BFFFGGFGGDGG<,=DGAGCEG@CFGFG7@:BF9<,@@<3<33@@<F>:FC@DBFGGGFCGGE*>*>D9<,27,?FFB2?CE**4CFGFG7C8:BFC+,<F7=CC2<188E**<*;E998C:6CFF0+<<@FGF+;7?ECFG5:FDDCD:C+*;857?:@D>CDF:<(77:FAFG?@65<F?46<AFGF),.7<7:
@M02352:288:000000000-CKWC8:1:1101:17817:5759 1:N:0:TAGCGCTC+TATCCTCT
TACGGAGGGTCCAAGCGTTATCCGGAATCATTGGGTTTAAAGGGTCCGCAGGCGGTCAATTAAGTCAGAGGTGAAATCCCATAGCTTAACTATGGAACTGCCTTTGATACTGGTTGACTTGAGTTATACGGAAGTAGATAGAATGTGTAGTGTAGCGGTGAAATGCATAGATATTACACAGAATACCGATTGCGAAGGCAGTCTACTACGTATATACTGACGCTCATGGACGAAAGCGTGGGGAGCGAACAGGATTAGATACCCTGGTAGTCCACGCCGTAA
+
GGGGGFGGGGGGGGGGGGGGGGGGGGGGGGGGGGGFGGGGGGGGGGGGGGGGGGGGGGGGGGGGGGGGGGGGGGGGGGGGGGGGGGGGGGGGGGGGGGGGGGGGGGGGGGGGGGGGGGGGGGGGGGGGGGGGGGGGGGGGGGGGGGGGGGGGGGGGGGGGGGGGGGGGGGGGGGGGGGGGGGGGGGFEGGGGGGGGGGGGGGGGGGGGGGGGGGGGGGGGGGGGGDFFGGGGGGGFGGGGGGFFFFGGGGFFFFGGFFFFGFGGFFGFFFFFFGFFFFFFGG
@M02352:288:000000000-CKWC8:1:1101:23763:5799 1:N:0:TAGCGCTC+TATCCTCT
TACGGAGGGTCCGAGCGTTATCCGGAATCATTGGGTTTAAAGGGTGCGCAGGCGGGCGATTAAGTCAGAGGTGAAATCCCAAAGCTCAACTATGGAAATGCCTTTGATACTGGTTGCCTTGAGTCATATGGAGGTCGATAGAATGTGTAGTGTAGCGGTGAAATGCTAAGATATTACCCAGAATACCGATTGCGAAGGCAGTCTACTACGTATGTACTGACGCTAATGGACGAAAGCGTGGGGAGCGAACAGGATTAGAAACCCTGGAAGTCCACGCGGAAA
+
GGGGGGGG@F<FFFGGGGGGGGGGGG7F9FGGGGGFGGGGGGGGG,FGGGGGGGG+F:+@+FGGGGGG,CFG?FGGG98,5,,BFG<DFF,,,,,3838,E,@F33E,,3@F<>,8,,@,,,83,,83,@3F,>1,>**61@,,333@,,747,,,=C*4CGD9+2,++++,2+1+2++22C2FFG,4<FC1+2C8?/*0/2+++<7+A*9+000+3<9++/*2*)++0+*/:E5)*/1;EG:(())1*))8((9*,*)*+2C*)8*)(0.5/**,(()(9>
@M02352:288:000000000-CKWC8:1:1101:22580:5915 1:N:0:TAGCGCTC+TATCCTCT
TACGGAGGGTTCAAGCGTTATCCGGAATCATTGGGTTTAAAGGGTCCGCAGGCGGTCAATTAAGTCAGAGGTGAAATCCCATAGCTTAACTATGGAACTGCCTTTGATACTGGTTGACTTGAGTTATACGGAAGTAGATAGAATGTGTAGTGTAGCGGTGAAATGCATAGATATTACACAGAATACCGATTGCGAAGGCAGTCTACTACGTATATACTGACGCTCATGGACGAAAGCGTGGGGAGCGAACAGGATTAGATACCCTGGTAGTCCACGCCGTAA
+
GGGGGFGGGGFGGGGGGGGGGGGFGEGGGGGGGGGFGGGGGGGGGGGGGGGGGGGEGGGGGGGGGGGGGGGGGGGGGGGGGGGGGGGGGGGGGGGGGGGGGGGGGGGGGGGGGGGGGGGGGGGGGGGGGGGGCGGGGGGGGGGGGFGGGGGGGGGGGGGGGGGGGGGGGGGGGGGGGGGGGGGCFFGGGGGGGGGGGGGGGGGGGGGGGGGGGGGGGGGGGGGGGGGGGGGGGGDFGGGGGGEFFFGGGGFFFFGGFFFFGGGGFFGFFFF>FGFFFBEFGG
@M02352:288:000000000-CKWC8:1:1101:27322:5968 1:N:0:TAGCGCTC+TATCCTCT
TACGGAGGATCCAAGCGTTATCCGGAATCATTGGGTTTAAAGGGTCCGTAGGTGGATAATTAAGTCAGAGGTGAAATCTTGCCGCTTAACGGTAAAATTGCCTTTGATACTGGTTGTCTTGAGTTATTATGAAGTGGTTAGAATATGTAGTGTAGCGGTGAAATGCATAGATATTACATAGAATACCAATTGCGAAGGCAGATCACTAATAATATACTGACACTGATGGACGAAAGCGTGGGGAGCGAACAGGATTAGATACCCTGGTAGTCCACGCCGTAA
+
GGGGGGGGGGGGGGGGGGGGGGGDGFGGGGGGGGGGGGGGGGGGGGGGGGGGGGGGGGGFFFFGGGGGGGGGGGGGGGGGGGGGGGEEGGGGGG=FGGGGGGCFGGGGFFFGGGGGGGGGGGGGGGGGGGGGGGGGGGGGGGCFFGGGGGGEFFGFGGGGGGGGGGGGGFFGDD7FFFGGGGGGFGGGGGGGGGGGGGGGGEFCFFFFGFFFGGGGGDFF?F+0AFCFGGFGGGGEGCDGGGEB>FGG5CBF??GGFF28F7CC6)9F>FFFFGF?FFF>3>
@M02352:288:000000000-CKWC8:1:1101:24884:5979 1:N:0:TAGCGCTC+TATCCTCT
TACGGAGGGGGTTAGCGTTGTTCGGAATTACTGGGCGTAAAGCGCACGTAGGCGGATTGGAAAGTAGGGGGTGAAATCCCAGGGCTCAACCCTGGAACGGCCTCCTAAACTATCAGTCTAGAGTTCGAGAGAGGTGAGTGGAATTCCAAGTGTAGAGGTGAAATTCGTAGATATTTGGAGGAACACCAGTGGCGAAGGCGGCTCACTGGCTCGATACTGACGCTGAGGTGCGAAAGCGTGGGGAGCAAACAGGATTAGATACCCTGGTAGTCCACGCCGTAA
+
GGGGGEGGGGGGGGGGGGGGGGGGGGGGGGGGGGGGGGGGGGGGGGGGGGGGGGGGGGGGGGGGEFGGGGG>FGGGGGGGGGGGFFGFGGGGGGGGGGGGGCFGGGFGGGGFDGGGGGGGGGGCGGGGGGGGGGGGGGGGGGGGGGGGGGFGBFGGGGGGGGGGGGGGGGGCF9FFGGGGGGGGGGGGGGGGGGGGGGGGGGEGGGGDDGGFEEGGC7FF8EG*CCFGG57DCGGFGG<CGGF?>DGGGFFFFF472*5*3:EGFFGFFFAA=FFBB?B0DD
@M02352:288:000000000-CKWC8:1:1101:24883:5997 1:N:0:TAGCGCTC+TATCCTCT
TACGGAGGGGGTTAGCGTTGTTCGGAATTACTGGGCGTAAAGCGCACGTAGGCGGATTGGAAAGTAGGGGGTGAAATCCCAGGGCTCAACCCTGGAACGGCCTCCTAAACTATCAGTCTAGAGTTCGAGAGAGGTGAGTGGAATTCCAAGTGTAGAGGTGAAATTCGTAGATATTTGGAGGAACACCAGTGGCGAAGGCGGCTCACTGGCTCGATACTGACGCTGAGGTGCGAAAGCGTGGGGAGCAAACAGGATTAGATACCCTGGTAGTCCACGCCGCAA
+
GGGG7,@@EGCFGFGGGGGGGGGGGGGGGEGGGGGGFGEGGGGGGGGGGGGGGGGGEGG8FFEFGEFGGGGGG@FGGEFGGFFEGGGGGGGGGGGFF8FEGGGFFGCFFGGGGGGGGGGG9AGGGGDFGG7FDGGGFBCFGF9CFCFFEFGGGC;<<FG7FFGGGGCFFGGEFGGGGFGFDGGGGGGG7FGCGGGG>CCECEGGGGGGDG<+:?:CEFFGGCCEGDFF<FGGEGGEC5CCEGFF>3<CEC5;(22:?FAFGGG:FFC?B7<4=FFB(8.(97
@M02352:288:000000000-CKWC8:1:1101:12512:6036 1:N:0:TAGCGCTC+TATCCTCT
TACGGAGGATCCAAGCGTTATCCGGAATCATTGGGTTTAAAGGGTCCGTAGGCGGGTTTATAAGTCAGTGGTGAAAGTTTGCGGCTCAACCGTAAAATTGCCATTGATACTGTAGGTCTTGAATTATTGTGAAGTGGTTAGAATGTGTAGTGTAGCGGTGAAATGCATAGATATTACACAGAATACCGATTGCGAAGGCAGATCACTAACAATTAATTGACGCTAAGGGACGAAAGCGTGGGTAGCGAACAGGATTAGATACCCTGGTAGTCCACGCCGTAA
+
GGGGGGGGDGGAGGGGGGGGGGGGGGGGGGGGGGGGDGGGGGGGGGGGGGGGGGGGGGGGGFFGGGCFGGGGGGGGGGGGGGGGGGGGGGGGGG@FGGGGGGGGGGGGGGGGGFFDFGGGGFFGGFGGGGGFCGGGGGGGGGGGGGGGGGGGGGGGGGGGGGGGGGEGGGGGGGGGGGGGG7DGFGFGGGGGGGGGGGGGGGGGFGGGGGF9FGGDGGFGGGGG5CFG6=CDDGGFGGGGGDEFBFDCGGFF:<GG?FAFGGGGF@GF>FBFFGF?FFFFGG
@M02352:288:000000000-CKWC8:1:1101:17341:6039 1:N:0:TAGCGCTC+TATCCTCT
TACGGAGGGGGTTAGCGTTGTTCGGAATTACTGGGCGTAAAGCGTACGTAGGCGGATCAGAAAGTATGGGGTGAAATCCCGAGGCTCAACCTCGGAACTGCCTCATAAACTCCTGGTCTTGAGTTCGAGAGAGGTGAGTGGAATTCCAAGTGTAGAGGTGAAATTCGTAGATATTTGGAGGAACACCAGTGGCGAAGGCGGCTCACTGGCTCGATACTGACGCTGAGGTACGAAAGTGTGGGGAGCAAACAGGATTAGATACCCTGGTAGTCCACACCGTAA
+
GGGGGGGG@76@FGGGGGGCFCFGGG:FGGGGGGGGGGGGGGFGGBFGGGGGFGGG:B85?FGGG,@F,EFGGGGGGFEDE+FFGGGGGGG<B+=FGEGGGFDF8@F<FGGC<BCGGGGGGGGGFG7,3@FFGGGG9FDGGGGGGG?,,@FGGGGEGGGGGGGGCF:EFGGGGGGCCFGCGGGGAGG8<F,BEGGGGGG5EGGGGGGGGGFGG*;EGGGGG5CGGGCGFCFGGGGFGGGGGG>:6DGFGGFFFFGGFFFFGGGGFFGFFFFFFFF?F?D<GG
@M02352:288:000000000-CKWC8:1:1101:6875:6088 1:N:0:TAGCGCTC+TATCCTCT
TACGGAGGATCCAAGCGTTATCCGGAATCATTGGGTTTAAAGGGTCCGTAGGCGGGTTTATAAGTCAGTGGTGAAAGTTTGCGGCTCAACCGTAAAATTGCCATTGATACTGTAGGTCTTGAATTATTGTGAAGTGGTTAGAATGTGTAGTGTAGCGGTGAAATGCATAGATATTACACAGAATACCGATTGCGAAGGCAGATCACTAACAATTAATTGACGCTAAGGGACGAAAGCGTGGGTAGCGAACAGGATTAGATACCCTGGTAGTCCACGCCGTAA
+
GGGGGGGGGGGGGGGGGGGCGGGGGFGGGGGGGGGGGGGFGGGGGFGGGGGGGGGGGGG?EF9FGGFGFGGGGGFGGGGGGGGGGGGFGGG>FFEDFFGFGFFGGGGGFFGGGAFAFFGGGA8FC9FGFGGGDCGFFGGFGECFGGFGGGGGGGGGGGGGCGDFGGC@CF7FCCGGGGGGGGFF@FCG7FGGGGCEGGGGDEGGCGGBCG4+<<+:AFF9ECEGEGGF6FGGCEDEGEDDGGFFFFGD=DDF??GFFFDF7FGGFFGFBBFAFGF:9?E1C<
@M02352:288:000000000-CKWC8:1:1101:6878:6107 1:N:0:TAGCGCTC+TATCCTCT
TACGGAGGATCCAAGCGTTATCCGGAATCATTGGGTTTAAAGGGTCCGTAGGCGGGTTTATAAGTCAGTGGTGAAAGTTTGCGGCTCAACCGTAAAATTGCCATTGATACTGTAGGTCTTGAATTATTGTGAAGTGGTTAGAATGTGTAGTGTAGCGGTGAAATGCATAGATATTACACAGAATACCGATTGCGAAGGCAGATCACTAACAATTAATTGACGCTAAGGGACGAAAGCGTGGGTAGCGAACAGGATTAGATACCCTGGTAGTCCACGCCGTAA
+
GFGGGGGGEFFFFFGGGGGEGGGGC::FC9FGGGGGGGACFEFEFEFEGGDGGDGGCFG<ECFGGGAFGGGGGGGGCGGGGGGGGGGGGGGGGGGGADGGGGGFGGGGGGGGGC<9>FGGF@>EFAFGFGGFCEGFGAFGFGCGFGGGFCF:ECFGGGGGGGGFGGEGGE7@;FFFFEFEGGCF=FG>CFGGGGGGDEGGGGGF<EGFEFFCGGGGGGCGFGGEE<FG6/9>C8<DGGGEGG:2:FDDEGD@?0CF)9:=?FGGFFCFBFFAFDF:>FE075
@M02352:288:000000000-CKWC8:1:1101:5199:6157 1:N:0:TAGCGCTC+TATCCTCT
TACGGAGGGGGCTAGCGTTGTTCGGAATTACTGGGCGTAAAGCGTGCGTAGGCGGATCAATAAGTAAGGGGTGAAATCCCGAGGCTCAACCTCGGAACTGCCCTTTAAACTGTTGGTCTTGAGTTCTGGAGAGGTGAGTGGAATTGCTAGTGTAGAGGTGAAATTCGTAGATATTAGCAGGAACACCAGAGGCGAAGGCGGCTCACTGGACAGATACTGACGCTGAGGCACGAAAGTGTGGGGAGCAAACAGGATTAGATACCCTGGTAGTCCACACCGTAA
+
GEGGGCFEGGGGG8FGGFCGGGGGGGGGGGGGGGGGGGGGFGGGGGGGGGGGGGGCEGG<FFGGGFFGGGGGGGGGGGGGGGGGGFGGGFGGGGGDGGGGGGGGGGGCGGFGGGFGGGGGGFGGG9FFGGGGGGGFFCFFFGFGGGGGAFFGGGGGFFFGEFFFFGGGGGGG?EFGGGGGGGGGGGG>FCFGGGGGGEGGGGDGDGGG6CFGGGGGGGGGGGGG8D=GGDGGGGGFGGGGGGF:9EFGGGFFFBGGFF<FCGGGFFGFFFFFFC@:??>BGC
@M02352:288:000000000-CKWC8:1:1101:5143:6216 1:N:0:TAGCGCTC+TATCCTCT
TACGGAGGGTCCAAGCGTTATCCGGAATCATTGGGTTTAAAGGGTCCGCAGGCGGTCAATTAAGTCAGAGGTGAAATCCCATAGCTTAACTATGGAACTGCCTTTGATACTGGTTGACTTGAGTTATACGGAAGTAGATAGAATAAGTAGTGTAGCGGTGAAATGCATAGATATTACACAGAATACCGATTGCGAAGGCAGTCTACTACGTATGTACTGACGCTCATGGACGAAAGCGTGGGGAGCGAACAGGATTAGATACCCTGGTAGTCCACGCCGTAA
+
GGGGGFGGGGGGFGGGGGGGFGGGGGGGGGGGGGGGGGGGGGGGGFGGGGGGGGGGGECFGGGGGGGGGGGGGGGGGGGGFGGGGGGGGGGGGFGGCGGGGGGGGGFGGGGGGGGGFGGGGGGGGGGGGGGGFGFGGGGGGGGGFGGFFGGGGGGGGGGGGGGGGGGGGGGGGGGGGGGGGGFGGGGGGGGGGGGGGGGGGGGGGGGGGGGGGGGFFGGGGGGGGGGGGFGGGGGFGGGGGGFFFFGGDGEFFFGG<FFFFGGGFFGFFFFFFGFFBFFFGD
@M02352:288:000000000-CKWC8:1:1101:5170:6257 1:N:0:TAGCGCTC+TATCCTCT
TACGGAGGGTGCGAGCGTTAATCGGAATTACTGGGCGTAAAGCGCATGCAGGTGGTTCATTAAGTCAGATGTGAAAGCCCGGGGCTCAACCTCGGAACTGCATTTGAAACTGGTGAACTAGAGTGCTGTAGAGGGGGGTAGAATTTCAGGTTTAGCGGTGAAATGCGTAGAGATCTGAAGGAATACCAGTGGCGAAGGCGGCCCCTTGGACAGACACTGACACTCAGATGCGAAAGCGTGGGGAGCAAACAGGTTTAGATACCCTGTTAGTCCCCGCCGTAA
+
GEFGG@FEGGGGGDGGGGGE@FFGGGGGG9FGGGGGGGGEDGGGGGGGGFGGFFGGGGGGGGGGGGFGGG9FDGGGGGGGGGGGGGGGFCGGGGGGGGGGGFGGGGGGGGGGGGFCGGGGGAFGDFGGGGGDFFGGG*2/:F+AF7C+<@C+2+:+?>;E>FC7<<885C=70<++3C+<AC8CCG892AC?*8C5C/58*5CEG5*;C8*6AC***+++00+0;7A<++27:E57CEDGGG)(()19C75)1)9:2@)*2C8**769:*.6**0(--)4<7
@M02352:288:000000000-CKWC8:1:1101:13563:6378 1:N:0:TAGCGCTC+TATCCTCT
TACGGAGGATCCGAGCGTTATCCGGAATCATTGGGTTTAAAGGGTCCGCAGGCGGTCGATTAAGTCAGAGGTGAAATCCCGTAGCTTAACTATGGAACTGCCTTTGATACTGGTTGACTTGAGTCATATGGAAGTAGATAGAATGTGTAGTGTAGCGGTGAAATGCATAGATATTACACAGAATACCGATTGCGAAGGCAGACTACTACGTATGTACTGACGCTCATGGACGAAAGCGTGGGGAGCGAACAGGATTAGATACCCTGGTAGTCCACGCCGTAA
+
CFGFGGGD,;FF,FB7FFCG@FGB@@FF9FGCAEFF,BC,FDFGGGGE+@CE7FE4>+@:BFFFFFAAE<FGGGDD9FF<+,8B@FA9E???B,B?E=EAF<A,85??DFGG<<C+=E?D<<3<3FFG99=<>FG<FAC<FFCF9DFFGF@<@D;,3:@@F:9DFCFGGAEFGCDF9;D>FCF<38>>F14BFE:CCCFDG*=+?<9C+/*3;*?CGFFFDBEEDD?F?C*9*2C>FE9C*5)4457CCD>?00DGF*.7<:86477?A=7A=CF0(45>GG
@M02352:288:000000000-CKWC8:1:1101:26533:6431 1:N:0:TAGCGCTC+TATCCTCT
TACGGAGGGGGTTAGCGTTGTTCGGAATTACTGGGCGTAAAGCGTACGTAGGCGGCTCAGAAAGTCTAGGGTGAAATCCCAGGGCTCAACCCTGGAACTGCCTTCTAAACTCCTGTTCTTGAGTTCGAGAGAGGTAACTGGAATTCCCAGTGTAGAGGTGAAATTCGTAGATATTTAGAGGAACACCAGTGGCGAAGGCGGCTCACTGGCTCTTTACTGACGCTGAGATACGAAGGCTTGGGTAGCAAACAGGATTAGATACCCTGGTAGTCCTCACCGTAA
+
FFGG7CFGC6+8CFDGGGGCFGGGCGCG,FGGFGGGGGGDFC5C==FGFGFGGGGCGF,B,BFGGF<,5,EFGFFFFGEG@,B:EGGGGGG:FF73DFGGGCF9,E<<3BF<D<F,FFGC>CGGC,33@:F*@FG,=9@FFFGFGG,3,7FGG72,7>FGGCEF;F:FF=7FCG7B,,<EFGGC@F<B<,?EGCCCEGGCCCE*0<F9@8760+<+CG9CGCGGEDF+ACF5AC*7*+*15C5)-9*:09..:0CF?6)=+<EF*)9?)9AAF74)4(04<*
@M02352:288:000000000-CKWC8:1:1101:26531:6449 1:N:0:TAGGGCTC+TCTCCTCT
TACGGAGGGCCCTAGCGTTATTCGGAATTACTGGGCGTAAAGCGTACGTAGGCGGCTCGGTAAGTCAGATGTGAAATCCCAGGGCTCAACCTTGGAACTGCCTTCTATACTCCCGTTCTAGAGTTCTAGAGAGGTGACTGGAATTCCCGGTGTAGCGGTGAAATTCGTAGATATCTGGAGGAACACCAGTGGCGAAGGCGGCTCACTGGCCCTTTACTGACGCTGAGATACGAAAGTTAGGGTAGCGACAGGGATTAGATACCCCGGTAGTCCTCACCGTAA
+
GGGG-6@E+,6+9;EFGGG6CFGGG@FG,EFGEGGGGGEEGG<F,,@FFAFDFGG+:F++BFEGG,,,5,:CFGGGGGEGC5=FFGGGGGG8FF8FDDEFGFG9,:C9FFG,D,=>3DG,C,=F<9,33=F,FEG<C,EEFFCFGG9@*@FGGGGG*CFCCB,?4BFGGDEGEGCC,;,BBF<<FFGF<,?CEGCCCEGCE=C*<CGGG*7**;CFGGFFGGGG8D=+<EG3=83>*+*32*.,4?)9*)).46D9465FEGGG)))84;ABF**)437?DC
@M02352:288:000000000-CKWC8:1:1101:16584:6499 1:N:0:TAGCGCTC+TATCCTCT
TACGGAGGGTCCAAGCGTTATCCGGAATCATTGGGTTTAAAGGGTCCGTAGGCGGGCAGCTCAGTCAGTGGTGAAAGTCTGCAGCTCAACTGTAGAATTGCCATTGATACTGGTTGTCTTGAATTATTGTGAAGTATTTAGAATAAGTAGTGTAGCGGTGAAATGCATAGATATTACTTAGAATACCAATTGCGAAGGCAGAGTACTAACAATATATTGACGCTGATGGACGAAAGCGTGGGGAGCGAACAGGATTAGATACCCTGGTAGTCCACGCCGTAA
+
GGGGGGGGGGGGGGGGGGGGGGGGGGGGGGGGGGGGGGGGGGGGGGGGGGGGGGGGGGGGGGGGGGGGGGGGGGGGGGGGGGGGGGGGGGGGGGGGGGGGGGGGGGGGGFGGGGGGGGGGGG8FFGGGGGGGGGGGGGGGGGGGGGGGGGGGGGGGGGGGGGGGGGGGGGFFGGGGGGGGGGFFGGGGGGGGGGGGGGGGGGGGGGGGGGGGFGGGGGGGGGGGGGGGGGGGGGGFGGGGGGFFFFDGEGFFFFGGFFFFGGGGFFGFFFAFFGFBFFFFGG
@M02352:288:000000000-CKWC8:1:1101:15476:6550 1:N:0:TAGCGCTC+TATCCTCT
TACGGAGGGTCCAAGCGTTATCCGGAATCATTGGGTTTAAAGGGTCCGCAGGCGGTCAATTAAGTCAGAGGTGAAATCCCATAGCTTAACTATGGAACTGCCTTTGATACTGGTTGACTTGAGTTATACGGAAGTAGATAGAATAAGTAGTGTAGCGGTGAAATGCATAGATATTACTTAGAATACCGATTGCGAAGGCAGTCTACTACGTATATACTGACGCTCATGGACGAAAGCGTGGGGAGCGAACAGGATTAGATACCCTGGTAGTCCACGCCGTAA
+
GGGGGGGGGGGGGGGGGGGGGGFFGCEG9,F<FGGGDDGGGGGGGGGDGGDCEED@FGGGGGC?FFGGGGGGGGGGGGGGGGGGGGGGGGGGGGGGGGGFGGGGGFFEFGGFGGGGFGGGGG?FFGFDGGGGGGGGGGCCFGGGGGGGGFDGGGGGGGGGGGGGGGGGGGCGGGGGFGGGGGGGGGGGGGGFGGGGGGGGGGGGFGGGGGG?FGGGGGGGGGGGGGGGGGGGGDDBGDDG8C>?>@D<EDEFFFGG?FAFGFGF@FGFFFBD=FFBBFFBGC
@M02352:288:000000000-CKWC8:1:1101:13913:6567 1:N:0:TAGCGCTC+TATCCTCT
TACGGAGGGTCCAAGCGTTATCCGGAATCATTGGGTTTAAAGGGTCCGCAGGCGGTCAATTAAGTCAGAGGTGAAAGCCCATCGCTCAACGATGGAACTGCCTTTGATACTGGTTGACTTGAGTTATACGGAAGTAGATAGAATAAGTAGTGTAGCGGTGAAATGCATAGATATTACTTAGAATACCGATTGCGAAGGCAGTCTACTACGTATATACTGACGCTCATTGACGAAAGCGTGGGGAGCGAACAGGATTAGATACCCTGGTAGTCCACGCCGTAA
+
GGGGCCGGGEGGGGGGGGGEFGGGGGGGGGGGGGGGCCF9FGGGGGGGGGGGGGGGGGGGFCBFGGGG9FFGEF,ACGGGFGEEGGGDGG>FGFEFGGGGGGGGGGFGGFGGGGGD,EFG<FFGGGFDCBFF:FFC=DFFFAFFF9,@FEF7FEBFG*FFGFFFGGGGGGGGGGGFGF;B9?,@;CG@7FGEFEEE>EGGGGGGGGGGGDGGG:FDFGGGGDCEGDG+<9C37**)97C8E*713@GCCDFF00CF<4)6CGGGF)*9)7<AF74(2()4C5
@M02352:288:000000000-CKWC8:1:1101:9340:6745 1:N:0:TAGCGCTC+TATCCTCT
TACGGAGGGTCCAAGCGTTATCCGGAATCATTGGGTTTAAAGGGTCCGCAGGCGGTCAATTAAGTCAGAGGTGAAAGCCCATCGCTCAACGATGGAACTGCCTTTGATACTGGTTGACTTGAGTTATACGGAAGTAGATAGAATAAGTAGTGTAGCGGTGAAATGCATAGATATTACTTAGAATACCGATTGCGAAGGCTGTCTACTACGTATATACTGACGCTCATGGACGAAAGCGTGGGGAGCGAACAGGATTAGATACCCTGGTAGTCCACGCCGTAA
+
GGGGGGGGGGGGGGGGGGGGGGGGGCGGGGGGGGGFEGGGGGGGGGGGGGGGGGGGGGGGGGGGGGGGGGGGGGGGGGGGGGGGGGGGGGGGGGGGGGGGGGGGGGGGGGGGGGGGGGGGGGGGGGGGGGGEGGGGGGGGGGGGGCGGGGGGGGGFGGGGGGGGGGGGGGGGGGGGGGGGGGFGGGGDFGGGGGGGGGGGGGGGGGGGGGGGGGGGGGGGGGGEEGGGGDGGEGGFGGGGDEE?FFGDCGFFFFGGFFFFGGFGFFGFFFFFFGFFFFFFGG
@M02352:288:000000000-CKWC8:1:1101:4146:6752 1:N:0:TAGCGCTC+TATCCTCT
TACGGAGGGTCCGAGCGTTATCCGGAATCATTGGGTTTAAAGGGTCCGCAGGCGGTCAATTAAGTCAGAGGTGAAATCCCATAGCTTAACTATGGAACTGCCTTTGATACTGGTTGACTTGAGTCATATGGAAGTAGATAGAATGTGTAGTGTAGCGGTGAAATGCATAGATATTACACAGAATACCGATTGCGAAGGCAGTCTACTACGTATGTACTGACGCTCATGGACGAAAGCGTGGGGAGCGAACAGGATTAGATACCCTGGTAGTCCACGCCGTAA
+
GGGGGGGGGGGGGDGGGGGGGGGGGDGGGGGGGGGGGGGGGGGGGGGGGGGGGGGGGGGGGGGGGGGGGGGGGGGGGGGGGGCFGGGGGGGGGGGGGGGGGGGGGGGGGGGGGGGGGGGGFEGGGGGGGGGFFCGGGGGGGGGGGGGGGGGGGGGGEGGGGGGGGGGGGGGGGGGGGGGGGGFGGGGGGGGGGGGGGGGGGGGGGGGGGGGGGGGGGGGGGGGGGGGFGGGGEGGFGGGGGGEFFFGDGGFFFFGD)*6BFGGGFFGFFFAFBGFF>BFFGD
@M02352:288:000000000-CKWC8:1:1101:9648:6772 1:N:0:TAGCGCTC+TATCCTCT
TACGGAGGGTCCAAGCGTTATCCGGAATCATTGGGTTTAAAGGGTCCGCAGGCGGTCAATTAAGTCAGAGGTGAAATCCCACAGCTCAACTGTGGAACTGCCTTTGATACTGGTTGACTTGAGTTATACGGAAGTAGATAGAATAAGTAGTGTAGCGGTGAAATGCATAGATATTACTTAGAATACCGATTGCGAAGGCAGTCTACTACGTATATACTGACGCTCATGGACGAAAGCGTGGGGAGCGAACAGGATTAGATACCCTGGTAGTCCACGCCGTAA
+
GGGGGGGGGGGGGGGGGGGGGFGGGGGGGGGGGGGFEGGGGGGGGGGGGGGGGGGGGGGGGGGGGGGGGGGGGGGGGGGGGGGGGGGGGGGGGGGGGGGGGGGGGGFGGGGGGGGGGGGGGGGGGGGGGGGGGGGGGGGGGGGGGGGGFGGGGGGGGGGGGGGGGGGGGGGGGGGGGGGGGGGGGGGGGGGGGGGGGGGGGGGGGGGGGGGGGGGGGGGGGGGGGGGGGGGGGGGFGGGGGGFFFFGGGGFFFFGGFFFFGGGGFFGFAFFFFGFFFFFFGG
@M02352:288:000000000-CKWC8:1:1101:27527:6862 1:N:0:TAGCGCTC+TATCCTCT
TACGGAGGATCCAAGCGTTATCCGGAATCATTGGGTTTAAAGGGTCCGTAGGTTGATAATTAAGTCAGAGGTGAAATCTTGCCGCTTAACGGTAAAATTGCCTTTGATACTGGTTGTCTTGAGTTATTATGAAGTGGTTAGAATATGTAGTGTAGCGGTGAAATGCATAGATATTACATAGAATACCAATTGCGAAGGCAGATCACTAATAATATACTGACACTGATGGACGAAAGCGTGGGGAGCGAACAGGATTAGATACCCTGGTAGTCCACGCCGTAA
+
GFF@FFEG@FGGG@F8FGGEGGFFGFDGFFFGGGGFGGFFFFGGGFGGFEFGFFGGGGGGAFFFGFGGGGGGGFGGGGGGGGGGGEGGGFFGGGGFCBFFGFFGGGGGDGGGGGGGGGGGGAFGG9FGGGGFCFGGGGGGGGGFGFGGEFDDFGGFGEGDGGGGGFFF77FFGGGGGGGGGFCAADFGFGFGGGDEEGGGGFCFGFCFGGGGFFFGGGGGFGGGGGG9FFFGGGGFGGGGGGFDFFDGEDDF?:FGFFFFGCFFFFCFFFFBFGF<>?F;C9
@M02352:288:000000000-CKWC8:1:1101:5984:6875 1:N:0:TAGCGCTC+TATCCTCT
TACGGAGGGTCCAAGCGTTATCCGGAATCATTGGGTTTAAAGGGTCCGCAGGCGGTCAATTAAGTCAGAGGTGAAAGCCCATCGCTCAACGATGGAACTGCCTTTGATACTGGTTGACTTGAGTTATACGGAAGTAGATAGAACAAGTAGTGTAGCGGTGAAATGCATAGATATTACTTAGAATACCGATTGCGAAGGCAGTCTACTACGTATATACTGACGCTCATGGACGAAAGCGTGGGGAGCGAACAGGATTAGATACCCTGGTAGTCCACGCCGTAA
+
GGGGGGGGGGGGGGGGGGGGGGGGGGGGGGGGGGGGGGGGGGGGGGGGGGGGGGGGGGGGGGGGGGGGGGGGGGGGGGGGGGGGGGGGGGGGGGGGGGGGGGGGGGGGGGGGGGGGGGGGGGGGGGGGGGGGGGGGGGGGGGGGGGGFGGGGGGGGGGGGGGGGGGGGGGGGGGGGGGGGGGGGGGGGGGGGGGGGGGGGGGGGGGGGGGGGGGGGGGGGGDGCEGGGGGGGGGGFGGGGGGFFFFGGCDFFFFGGFFFFGGGGFFGFFFF>=C@FFFFFGG
@M02352:288:000000000-CKWC8:1:1101:21821:6891 1:N:0:TAGCGCTC+TATCCTCT
TACGGAGGGTCCGAGCGTTATCCGGAATTATTGGGTTTAAAGGGTCCGTAGGCGGGCTGTTAAGTCAGGGGTGAAAGTTTGCAGCTCAACTGTAAAATTGCCTTTGATACTGGCGGTCTTGAATCATTGTGAAGTGGTTAGAATAAGTAGTGTAGCGGTGAAATGCATAGATATTACTTAGAATACCGATTGCGAAGGCAGATCACTAACACTGTATTGACGCTGATGGACGAAAGCGTGGGTAGCGAACAGGATTAGATACCCTGGTAGTCCACGCCGTAA
+
GGFGGEGGGGGGDDGGGGGGGGGGG@FGG9FGGGGFGCGFAGGGF=CFGGGCGB+FCEGGG9EFGGGGGGGG7D<FFEEFGGAEFFGFGFEFDFGDFBFDCGGFGGC<FGGGFGGGGGGGGGGCF,EFFFCF,DFFGFFCF;@@FFGGGGGGGGGGGDEGGGGGGGGFF?9AFGGGFGFGEGGGGFCEEGGGGGGG5C>GGGGGGGGCEGGGGGG<FG9?FEEGG:GC?CC>:?DFGGDECEDF:@DGGGFFF?GDDF<@GC87@F56<*5<FGFBB0<9CC
@M02352:288:000000000-CKWC8:1:1101:12144:6932 1:N:0:TAGCGCTC+TATCCTCT
TACGGAGGGTCCAAGCGTTATCCGGAATCATTGGGTTTAAAGGGTCCGCAGGCGGTCAATTAAGTCAGCGGTGAAATCCCATAGCTTAACTATGGAACTGCCTTTGATCCTGTTTGCCTTGGTTTATACGGAATTAGCTGGAATCAGTAGTGTAGCGTGTAAATGCATAGATATTACTTAGAATCCCAATTGCGAAGGCAGTCTCCTACGTATATACTGACCCTCGTGGACGAAAGCTGGGGGACCGAACAGCATTAGATACCCGGGTAGTCCACCCCGTAA
+
GGGGDGGGGGAFFGGGGGGDFGGGGG@GFGGGGGGGGGGGGGGGG8EFEGGGGGG=C,,C9FFGGGAF,CFG:FFGGC<==?BFFGBFFGC9@5,,5BB,E=FGAE@5,<AF,8C,,,C<:,,3DFFE<F+F@+,,:,:,,3,,,,337,:,77,,@5*67DCF;9,,2,,@@BD,5,;,23,3,@<,2>>,,1B*:*6=5<,2,61?A*;0++<+1<51++00;)=*/*217ED3*028CE5((0)9*7)0(.?7)*)/+<C*)))0,))-**0(,-)-7C
@M02352:288:000000000-CKWC8:1:1101:12128:6941 1:N:0:TAGCGCTC+TATCCTCT
TACGGAGGGTCCAAGCGTTATCCGGAATCATTGGGTTTAAAGGGTCCGCAGGCGGTCAATTAAGTCAGAGGTGAAATCCCATAGCTTAACTATGGAACTGCCTTTGATACTGGTTGACTTGAGTTATACGGAAGTAGATAGAATAAGTAGTGTAGCGGTGAAATGCATAGATATTACTTAGAATACCGATTGCGAAGGCAGTCTACTACGTATATACTGACGCTCATGGACGAAAGCGTGGGGAGCGAACAGGATTAGATACCCTGGTAGTCCACGCCGTAA
+
GGGGGGGGGGFGGGGGGGGGGGGGGGGGAFGGGGGGGGGGGGGGGGGGGGGGGGGFGGGGFGGGGGGGFGGGGGGGGFGGGGGGGGGGGGFCFFGGGGGGGGGGGGGGCEFGGGGGGFGGGFFGGGGGGGGGGGGGGGFGGGGGDFGGGGGFGCEEFGGGGGGGGGFFGGGGEFCFGGGGGGGGGGGDCFGGGGGGGEGFGGGGGGGGGGF9?FGC9FGGGGGGGGGGFCFGGGGFGGGGGGFFFFDGGGFFFFGG<@>FGGGF@FGFFFDF?CF?B?EFDD
@M02352:288:000000000-CKWC8:1:1101:11409:7106 1:N:0:TAGCGCTC+TATCCTCT
TACGGAGGGTCCGAGCGTTATCCGGAATCATTGGGTTTAAAGGGTCCGCAGGCGGTCAATTAAGTCAGAGGTGAAATCCCATAGCTTAACTATGGAACTGCCTTTGATACTGGTTGACTTGAGTCATATGGAAGTAGATAGAATGTGTAGTGTAGCGGTGAAATGCATAGATATTACACAGAATACCGATTGCGAAGGCAGTCTACTACGTATGTACTGACGCTCATGGACGAAAGCGTGGGGAGCGAACAGGATTAGATACCCTGGTAGTCCACGCCGTAA
+
FFFC@ECGGGGGGCEGEEEGFGGFG@FF@FGGFFGFFEDA<FGGGGFFEDGGG=@CFGF?F?E?FGGGGGGGDGF<FGGGCF<EFGGEGGGGGFFEFFGFGGFFGCFC?FGGCBFG@FGDFDFFF<<FGGGFGGG9F9FF>FGGGGFGGFFGC,ECF@FFDFDEFGFG7CFFGGFGEGFGGGDDFGGCCCCCG*:C=CFFGFGF<CFFF=CFG6C;CCBFF:EEG:FF6<>):**8CEGGEGB6>><):CB:B6CF?FAF9CGGF4CF29<AFCF?9:DBCC
@M02352:288:000000000-CKWC8:1:1101:15873:7148 1:N:0:TAGCGCTC+TATCCTCT
TACGGAGGATCCAAGCGTTATCCGGAATCATTGGGTTTAAAGGGTCCGTAGGTTGATAATTAAGTCAGAGGTGAAAGTTTGCGGCTCAACCGTAAAATTGCCTTTGATACTGGTTATCTTGAATCATTGTGAAGTGGTTAGAATATGTAGTGTAGCGGTGAAATGCATAGATATTACATAGAATACCAATTGCGAAGGCAGATCACTAACAATGTATTGACACTGATGGACGAAAGCGTGGGGAGCGAACGGGATTAGATACCCCGGTAGTCCACGCCGTAA
+
GGGGGGGGCFGGGGGGGGGGGGGGGDGGGGGGGGGCFGGFFGGGGGGGGGGGGGGFGGGGGGGGGGGGGGGGGGGGGFGGGGGEEGGGGDFGGGGGGGGGGGGGGGGGGGGGGGGGGGGGGGGGGGGGGGGGGGGGGGGGGGGGGGGGGGGGGGGGGGGGGGGGGGGGGGFFGGGGGGGGGGGFGGGGGGGGGGGGGGGGGGGGGFGGGGGGGGGGGGGGGGGGGGGGGGGGGGGFGGGGGGFFFEGGGDFFFFGGFFFFGGGGFEGFFFFFFGFF9?EFGG
@M02352:288:000000000-CKWC8:1:1101:3783:7266 1:N:0:TACCGCTC+TATCCTCT
TACGTAGGGTCCAAGCGTTATCCGGAATCATTGGGCTTAAAGGGTCCGCAGGCGGTCAATTAAGTCAGAGGTGAAATCCCATAGCTTAACTATGGAACTGCCTTTGATACTGGTTGACTTGAGTTATACGGGAGTAGATAGAATAAGTAGTGTAGCGGTGAAATGCATAGATATTACTTGGAATACCGATGGCGAAGGCAGTCTACTACGTATATACTGACGCTCATGGACGAAAGCGTGGGGAGCGAACGGGATTAGATACCCTGGTAGTCCACGCCGTAA
+
GGGGCF,6B;,EFF,CFGGGG<FGGGGGGG<FGGG,CFGGGG9FG,EF:FGGG@G+@,5CFF,CF,EFG<FGGGGGGGGGG,,BFG<FGG,5EFGFGGGGG@FGG<F,EF<,,88B,CFGGGGE<F<BFCF++@FF<,3=D9D3,,3C<FGGDEGFGGGGGGGGGG>E<FFEGG7F,7,,@FFCFGGGCF*>FGGGGGGCG@<EGGG9+=F6C+?+CFFGGGGG=C+>9CGGGGDEG57CGG3:BEGGGG3;:BGGFFFFGGGG4>FFFFFFF7*8>(8>DD
@M02352:288:000000000-CKWC8:1:1101:5229:7311 1:N:0:TAGCGCTC+TATCCTCT
TACGGAGGGTGCAAGCGTTATCCGGAATCATTGGGTTTAAAGGGTTCGTAGGCGGGCTGATAAGTCAGTGGTGAAATGCAGGGGCTCAACTCCGGCACTGCCATTGATACTGTTAGTCTTGAATTATTGTGAAGTGGTTAGAATATGTAGTGTAGCGGTGAAATGCTTAGATATTACATAGAATACCAATTGCGAAGGCAGATCACTAACAATATATTGACGCTGATGAACGAAAGCGTGGGTAGCGAACAGGATTAGATACCCTGGTAGTCCACGCCGTAA
+
GGGGGCFGGBFFFFGGGGGGGGGFFFFGGGGGGGGCFGGGGGGGFFGGGFGGGGGGGGGFGGGGGGGGDFGCFG@FGGGFGFCEFEGGGGGGFFGGGGDFGGGGGGCG<FCFFGDG@DCFFCFFG9FFCGGFFFGGGDEFGGGG9FFC9FFGGCGFEFFGGFGGGGGGGGGGGGGFFGFF?FFFGGGGGGGGGEEGGGGGECGGGGGFGGGGGFGGFGEGGDG=8)<FFGG<CEGF:C<GGE>43?GCEGFFF06FF=>FGFGC4.7))9)6FF?:9<>9DD
@M02352:288:000000000-CKWC8:1:1101:21495:7406 1:N:0:TAGCGCTC+TATCCTCT
TACGGAGGATCCAAGCGTTATCCGGAATCATTGGGTTTAAAGGGTCCGTAGGCGGGTCTGTAAGTCAGTGGTGAAAGTTTACGGCTCAACCGTGAAATTGCCATTGATACTGCAGGTCTTGAATTATTGTGAAGTGGTTAGAATGTGTAGTGTAGCGGTGAAATGCATAGATATTACACAGAATACCGATTGCGAAGGCAGATCACTAACAATTAATTGACGCTAAGGGACGAAAGCGTGGGTAGGAAACAGGATTAGATACCCTGGTAGTCAACGCCGAAA
+
GGGGGGGGGGGGGGGGGGGGGGGGGGGGGGGGGGGFGGGGGGGGGGGGGGGGGGGGGGGGGGGGGGGGGGGGGGGGGGGGGGGGGGGGGGGGGGGGGGGGFGFGGGGGGGGGGGGGGGGGGGGGGGGGGGGG,@FGGGGGGGGGGGGGGGGGGGGCGGGGGGGGGGGGGGGGGGGGGGGGGGGGGGGGGGGGGGGGGGGGGGGGGGGGGFGGGGGGGGGGGGGGGGGGGGGGGGGFGGGGGE7)()*:C*.834F*)*)*0<C4/<<9)*)6*2*,41<(9C
@M02352:288:000000000-CKWC8:1:1101:3940:7430 1:N:0:TAGCGCTC+TCTCCTCT
TACGGAGGGTCCAAGCGTTATCCGGAATCATTGGGTTTAAAGGGTCCGCAGGCGGTCAATTAAGTCAGAGGTGAAATCCCATCGCTTAACTATGGAACTGCCTTTGATACTGGTTGACTTGAGTTCTACGGAAGTAGATAGAATGTGTAGTGTAGCGGTGAAATGCATAGATATTACACAGAATACCGATTGCGAAGGCAGTCTACTACGTATATATTGACGCTCATGGACGAAAGCGTGGGGAGCGAACAGGATTAGATACCCTGGTAGTCCACGCCGTAA
+
GGGGGGGGGG@FGGGGGGGGGGGGGGGGGGGGGGGGGGGGGGGGGGGGGGGGGGGCF7FBFGGGGGGG9FGGGGGGGGGGGG8FGGGGGGGGGGGGGGGGGG9FGGGAFGGGGGAFBFFGGGFGG,C77@FGGGG=F<,3@FGGGGGGADFGGGGGGGGGGGGGGGGGGGGGGGGGGGGGGCGAFGGGGGCGGGGGGGGGGGC;FGGG9EC9C+9C+?FFGGGGGGGGGGGDGGGFGGGGDGFFFFGDGGFFFBGFB@AFGGGGFFG:AFBAFGFFFFFFGG
@M02352:288:000000000-CKWC8:1:1101:11565:7692 1:N:0:TAGCGCTC+TATCCTCT
TACGGAGGGTCCAAGCGTTATCCGGAATCATTGGGTTTAAAGGGTCCGCAGGCGGTCAATTAAGTCAGAGGTGAAAGCCCATCGCTCAACGATGGAACTGCCTTTGATACTGGTTGACTTGAGTTATACGGAAGTAGATAGAATAAGTAGTGTAGCGGTGAAATGCATAGATATTACTTAGAATACCGATTGCGAAGGCAGTCTACTACGTATATACTGACGCTCATGGACGAAAGCGTGGGGAGCGAACAGGATTAGATACCCTGGTAGTCCACGCCGTAA
+
GGGGGGGGGGGGGGGGGGGGGGGGGGGGGGGGGGGGGGGGGGGGGGGGGGGGGGGGGGGGGGGGGGGGGGGGGGGGGGGGGGGGGGGGGGGGGGGGGGGGGGGGGGGGGGGGGGGGGGGGGGGGGGGGGGGGGGGGGGGGGGGGGGGGGGGGGGFGGGGGGGFGGGGGGGGGGGGGGGGGGGGGGGGGGGGGGGGGGGGGGGGGGGGGGGGGGGGGGGGGGGGGGGGGGGGGGGGEGGGGGGFFFFGGGGFF0<>CDFAFGGGGFFGFFFFFFGFFFFFFGD
@M02352:288:000000000-CKWC8:1:1101:20341:7725 1:N:0:TAGCGCTC+TATCCTCT
TACGGAGGGTCCAAGCGTTATCCGGAATCATTGGGTTTAAAGGGTCCGCAGGCGGTCAATTAAGTCAGAGGTGAAATCCCACAGCTCAACTGTGGAACTGCCTTTGATACTGGTTGACTTGAGTTATACGGAAGTAGATAGAATAAGTAGTGTAGCGGTGAAATGCATAGATATTACTTAGAATACCGATTGCGAAGGCAGTCTACTACGTATATACTGACGCTCATGGACGAAAGCGTGGGGAGCGAACAGGATTAGATACCCTGGTAGTCCACGCCGTAA
+
GGGGGGGGGGGGGGGGGGGGGGGGGGGGGGGGGGGGGGGGGGGGGGGGGGGGGGGGGGGGGGGGGGGGGGGGGGGGGGGGGGGGGGGGGGGGGGGGGGGGGGGGGGFGGGGGGGGGGGGGGGGGGGGGGGGGGGGGGGGGGGGGGFFGGGGGGGGGGGGGGGGGGGGGGGGGGGGFGGGFBGFGGGGGGGGGGGGGGGGGGGGGGGGGGGGGGGGGGGGGGGGDGGGFGFGGGGGFGGGGGGFFBEGGGGFFFFGGFFFFGGGGFFGFFFFFFGFFFFFFGG
@M02352:288:000000000-CKWC8:1:1101:6083:7736 1:N:0:TAGCGCTC+TATCCTCT
TACGGAGGGTGCGAGCGTTAATCGGAATTACTGGGCGTAAAGCGCATGCAGGTGGTTCGTTAAGTCAGATGTGAAAGCCCGAGGCTCAACCTCGGAACTGCATTTGAAACTGGCGGACTAGAGTACTGTAGAGGGGGGTAGAATTTCAGGTGTAGCGGTGAAATGCGTAGAGATCTGAAGGAATACCAGTGGCGAAGGCGGCCCCCTGGACAGATACTGACACTCAGATGCGAAAGCGTGGGGAGCAAACAGGATTAGATACCCTGGTAGTCCACGCCGTAA
+
GGGFGEGGGGGGGGGGGGGGDGGGGGGGGGGGGGGGGGEGGGGGGGGGGGGGFGGGGGGGGGGGGGGGGGGGGGGGGGGGGGGGGGGGGGGGGGGGGGGGGGGGGGGGGGGGGGGGGGGGGGGGGGGGGGGGGGGGGGGGGGGGGGGGGGGGGGGGGGGGGGGGGGGGGGGGGGGGGGGGGGGGGGGGGGGGGGGGGGGGGGEGGGGGGGGGGGGGGGGGGGGFGGGGGGGGGGGFGGGGGGFFFFGGGGFFFFFGFFFFGGGFFFCFFFFFFGFFFFFFGD
@M02352:288:000000000-CKWC8:1:1101:8753:7825 1:N:0:TAGCGCTC+TATCCTCT
TACGGAGGGTCCAAGCGTTATCCGGAATCATTGGGTTTAAAGGGTCCGCAGGCGGTCAATTAAGTCAGAGGTGAAAGCCCATCGCTCAACGATGGAACTGCCTTTGATACTGGTTGACTTGAGTTATACGGAAGTAGATAGAATAAGTAGTGTAGCGGTGAAATGCATAGATATTACTTAGAATACCGATTGCGAAGGCAGTCTACTACGTATATACTGACGCTCATGGACGAAAGCGTGGGGAGCGAACAGGATTAGATACCCTGGTAGTCCACGCCGTAA
+
GGGGGGGGGGGGGGGGGGGGGGGGGFEGFGGGGGGGGGGGGGGGGGGGGGGGGGGGGGGGGGGGGGGGGGGGGGGGGGFGGGGGGGGGGGGFGGGGGGGGGGGGGGGGGGGGGGGGCGGGGGGGGGGGGGGGGGGGGGGGGGGGFGGGGGGGGGGGGGGGFGGGGGFGGGGGGGGGGGGGGGGGGGGGGGGGGGGGGGGGGGGCGGGFFGG?FFC?FGDGGEEDEGGFGDG3EEGDGGGDCGD?6DGGGGFFF?FGFF>FGGGGFFGFFFFFFGFFFBFBGG
@M02352:288:000000000-CKWC8:1:1101:28506:7878 1:N:0:TAGCGCTC+TATCCTCT
TACGGAGGGTCCGAGCGTTATCCGGAATCATTGGGTTTAAAGGGTCCGCAGGCGGTCGATTAAGTCAGAGGTGAAATCCCATAGCTTAACTATGGAACTGCCTTTGATACTGGTTGACTTGAGTCATATGGAAGTAGATAGAATGTGTAGTGTAGCGGTGAAATGCATAGATATTACACAGAATACCGATTGCGAAGGCAGTCTACTACGTATGTACTGACACTCATGGACGAAAGCGTGGGGAGCGAACAGGATTAGATACCCTGGTAGTCCACGCCGTAA
+
GGGGDCEGGGCC@FFEEGGEGGGGGG7F@FGGGGGG7FFGGGGGG8EFGGGDGGGCFEEEEGGGFF,FFGGGGGGGGGGGDAEFGGGGGGDCFGGGGGGGG8FFGFGDGGGGGGGGFGGGGGGGGGGFGGFEFF7FFEFADFGGGAEGFFGGGGGGGGGGGGGGGFCEGGGGGGFF@;9:BFG9FCGECFCEGGGGGGG8E8@FFGGFFE7CGFGGGGFFGGGGGGGGC6DGGGGF4EDDGGDFFFGGGGFFFFGG?FBFGGGGFFFF>FAAFGF?F?BBGG
@M02352:288:000000000-CKWC8:1:1101:17871:7898 1:N:0:TAGCGCTC+TATCCTCT
TACGGAGGGTCCAAGCGTTATCCGGAATCATTGGGTTTAAAGGGTCCGCAGGCGGTCAATTAAGTCAGAGGTGAAATCCCATAGCTTAACTATGGAACTGCCTTTGATACTGGTCGACTTGAGTTATACGGAAGTAGATAGAATGTGTAGTGTAGCGGTGAAATGCATAGATATTACACAGAATACCGATTGCGAAGGCAGTCTACTACGTATATACTGACGCTCATGGACGAAAGCGTGGGGAGCGAACAGGATTAGATACCCTGGTAGTCCACGCCGTAA
+
GGGGGGGGGGGGGGGFGCFGGGGGGEGFGGGGFGGFFDFGGGGGGGGGGGGGGGGCGFGGGGGGGGGGGGGFGGGGGGGGGGGGGGGGGGGGGGGGGGGGGGGGGGGGGGGGGGGGGGGGGGGGGGGGGGGGEGGGGGGGGGGGGGGGGGGGGGGGGGGGGGGGGGGGGGGGGGFGGGGGGGFGGGGGGGGGGGGGGGGGGGGGGGGGGGGGGGGGGGGGGGGGGGGGGGGGGGGFGGGGGGFFFFGGGGFFFFGGFFFFGGGGFFGFFF8AFGFBFFFBGG
@M02352:288:000000000-CKWC8:1:1101:2927:7913 1:N:0:TAGCGCTC+TATCCTCT
TACGGAGGATCCAAGCGTTATCAGGAATCATTGGGTTTATAGGGTCCGTAGGCGGGTTTATAAGTCAGTGGTGAAAGTTTGCGGCTCAACCGTAAAATTGCCATTGATACTGTAGGTCTTGAATTATTGTGAAGTGGTTAGAATGTGTAGTGTAGCGGTGAATTGCATAGATATTACACAGAATACCGATTGCGAAGGCAGATCACTAACAATTAATTGACGTTACGGGACGAAAGCGTGGGTAGCGAACAGGATTAGCTATTCCGGTAGTCCACGCTGTAA
+
FFFF;C@7,;CFCEFGE@CFFG,@8@,66,C,C@CFB:,,-9CCFG8FFDC@<>+>84BDEE<9C,E<?C<ECA<F,BF9,<>FC+4:5,,8BF7F9<DDFGGGGGFD,,C@FGFCCDDAFF<9FGGFFFF93@=DFFCFGBBC<FB<=DFCFCG9*@FCFG,,>>>@E?EGFG,2@9E9=,<FFFCC**=*CC8E8**<8CGGGGFG80*<CGF9;>;++**2:**/*/9)*8>>CDD8*87),/))*1751:D73=(*0++**097(05)9**27(04CC
@M02352:288:000000000-CKWC8:1:1101:20870:7951 1:N:0:TAGCGCTC+TATCCTCT
TACGGAGGGTCCGAGCGTTATCCGGAATCATTGGGTTTAAAGGGTCCGCAGGCGGTCAATTAAGTCAGAGGTGAAATCCCATAGCTTAACTATGGAACTGCCTTTGATACTGGTTGACTTGAGTCATATGGAAGTAGATAGAATGTGTAGTGTAGCGGTGAAATGCATAGATATTACACAGAATACCGATTGCGAAGGCAGTCTACTACGTATTTACTGACGCTCATGGACGAAAGCGTGGGGAGCGAACAGGATTAGATACCCTGGTAGTCCACGCCGTAA
+
GGGGGGGGGGGGCEGGGGGGGGGGGG@FFGGGGGGGGGGGGGGGGGGGEGGGGGG=FC@FFGGGGGGGGGGGGGGGGGGGGGGGGGGGGG,EFGGGGGGGGGGGGGGGGGGG@FFGFGGGGG8F<F<<D@FGGGGGGDAADGGGCGGGGGGGGGGGGGGGGGGGGGGGGGGGGGGGGG9FGGGGGGG7FGGGGGGGGGGGGCCGGGGGFE*3++?FCFGGGGGG8CGGGGGGGGGEGGGGGG)09DGGGG>FFFGGFFFFGGGGFFGFFFFFFGFFFFFFGG
@M02352:288:000000000-CKWC8:1:1101:13164:8073 1:N:0:TAGCGCTC+TATCCTCT
TACGGAGGGTCCAAGCGTTATCCGGAATCATTGGGTTTAAAGGGTCCGCAGGCGGTCAATTAAGTCAGAGGTGAAAGCCCATCGCTCAACGATGGAACTGCCTTTGATACTGGTTGACTTGAGTTATACGGAAGTAGATAGAATAAGTAGTGTAGCGGTGAAATGCATAGATATTACTTAGAATACCGATTGCGAAGGCAGTCTACTACGTATATACTGACGCTCATGGACGAAAGCGTGGGGAGCGAACAGGATTAGATACCCTGGTAGTCCACGCCGTAA
+
GGGGGGGGGGGGEGGGGGGFGGGGGGGGFGGGGGGGGGGGGGGGGGGGGGGGGGGGGGGGGGGGGGGGGGGGGGGGGGGGGGCGGGGGGGGGGGGGGGGGGGGGGGGGGGGGGGGGGGGGGGGGGGGGGGGFFGGGGGGGGGGGFGGGGGGGGGGFGGGGGGGGGGGGGGGGFGGGGGGGGGGGGGGGGGGGGGGGGGGGGGGFGGGGFDFFFGGGGGGGGGGEGGGGGGGGGGDEGGGCEGEFFFGGGGFFBFGGFFAFGGGGFFGFFFFFFGFFFFFFGG
@M02352:288:000000000-CKWC8:1:1101:16561:8225 1:N:0:TAGCGCTC+TATCCTCT
TACGGAGGGTGCAAGCGTTATCCGGAATCATTGGGTTTAAAGGGTCCGCAGGCGGTCAATTAAGTCAGAGGTGAAATACCATAGCTTAACTATGGAACTGCCTTTGATACTGGTTGACTTGAGTTATACGGAAGTAGATAGAATAAGTAGTGTAGCGGTGAAATGCATAGAGATTACTTAGAATACCGATTGCGAAGGCAGTCTACTACGTATATACTGACGCTCATGGACGAAAGCGTGGGGAGCGAACAGGATTAGATACCCTGGTAGTCCACGCCGTAA
+
GGGDF@CEGGGGGEGGGFFGGGGEGCFFFFFFFFGCFGAEFFFGGGFGGGGGGGGGGGGGGGGGGGGGGGGFGFGFGGGGGGGGGFFFGGGFGGGGGGGGGGGGGFGGGGGGGGGGGFGGGGGGGGGGGGGGGGFGGGGGGGEFFGGGGGGGGGGGGGGGGGGGFGGGG;A@FGGFFFGGEGGFGGGGDGGGGGGGGGGGGGGGGGGGGD5FGGFGGGGGGGGGGGGGGGGCEGGFGD>EEGFB6BGDGGFFFFFFFFFFFGFGFFGFFFFFFGFFFFF,79
@M02352:288:000000000-CKWC8:1:1101:22055:8414 1:N:0:TAGCGCTC+TATCCTCT
TACGGAGGGTCCAAGCGTTATCCGGAATCATTGGGTTTAAAGGGTCCGCAGGCGGTCAATTAAGTCAGAGGTGAAATCCCATAGCTTAACTCTGGAACTGCCTTTGATACTGGTTGACTTGAGTTATACGGAAGTAGATAGAATAAGTAGTGTAGCGGTGAAATGCATAGATATTACTTAGAATACCGATTGCGAAGGCAGTCTACTACGTATATACTGACGCTCATGGACGAAAGCGTGGGGAGCGAACAGGATTAGATACCCTGGTAGTCCACGCCGTAA
+
GGGGEFEGGGGGGGGGGGGGGGGGGGGGGGGGGGGGGGGGGGGGGGGGGGGGGGGGGGFFGGGGGGFCGGGGGGGGGGGGGGGGGGG9CFF,EFGGGGGGGGGGGGFGFGGGGGGGGGGGDCFGGGGGGGGG+CFGGGGGGGGGAFGGCFGGGGGGGGGGGG9EGGFCFD7FGGGFGGGGGGGGGGGDEFGGGDGG5EGGGGGGFFG@FGGCGFGGGGGGGGEEEGGGFCFGEGGFGGGEGG>:>DGD5DEFFFGGDF>FEGFGFFFFBFFFFFFBF8@;DC
@M02352:288:000000000-CKWC8:1:1101:25553:8747 1:N:0:TAGCGCTC+TATCCTCT
CACGAACCGTCCAAACGTTATTCGGTATCACTGGGCTTAAAGCGTACGTAGGCGGCCTGGAAGGTGAGAGGTGAAATCCCACGGCTTAACCGTGGAACTGCCTTTCAAACCACTAGGCTTGAGGAAGACAGGGGTGATGGGAACTTATGGTGGAGCGGTGAAATGCGTTGATATCATAGGGAACACCGGTGGCGAAAGCGCATCACTGGGTCTTTTCTGACGCTGAGGTACGAAAGCTAGGGTAGCGAACGGGATTAGATACCCCGGTAGTCCTAGCCGTAA
+
GGDEFCFGGGG@FEFGGFEGGGGGGGGGGGGGGGGGGGGGFGGGGGGGGGGEGGGGGGGGGGGGGGGGGGGGGGGGGGGGGFGDEGDGGGGGEGGGGGGGGGGGGGGGGGGGGGGGGGGGGGGGGGGGGGGGGGGGFGGGGGGGGGGGGGGGGGGGGGGGGGGGGGGGGGGGGGGGGGGGGGGGGGGGGGGEGGGGGGGGGGGGGGFGGGGGGGGGGGGGGGGGGGGFGGGGGFDFGGGGGGFFFFGDGGFDBFGGFFFFGGCGFD3BFFFAFGFFFFEFGG
@M02352:288:000000000-CKWC8:1:1101:16536:8780 1:N:0:TAGCGCTC+TATCCTCT
TACGGAGGGTCCAAGCGTTATCCGGAATCATTGGGTTTAAAGGGTCCGCAGGCGGTCAATTAAGTCAGAGGTGAAATCCCATAGCTTAACTATGGAACTGCCTTTGATACTGGTTGACTTGAGTTATACGGAAGTAGATAGAATGTGTAGTGTAGCGGTGAAATGCATAGATATTACACAGAATACCGATTGCGAAGGCAGTCTACTACGTATATACTGACGCTCATGGACGAAAGCGTGGGGAGCGAACAGGATTAGATACCCTGGTAGTCCACGCCGTAA
+
GGGGGGGGGGGGGGGGGGGGGGGGGGGGGGGGGGGGGGGGGGGGGGGGGGGGGGGGGGGGGGGGGGGGGGGGGGGGGGGGGGGGGGGGGGGGGGGGGGGGGGGGGGGGGGGGGGGGGGGGGGGGGGGGGGGGGGGGGGGGGGGGGGGGGGGGGGGGGGGGGGGGGGGGGGGGGGGGGGGGGGGGGGGGGGGGGGGGEEGGGGGGGGGGGGFDGGGGGGGGGGGGGGGFGDCDGGGFGEGGGGFFFFGGGGFFB:4>>FFFGGGGFFGFFFFFFG@BF?F>GG
@M02352:288:000000000-CKWC8:1:1101:6836:8955 1:N:0:TAGCGCTC+TATCCTCT
TACGGAGGGTGCGAGCGTTATCCGGAATTATTGGGCGTAAAGGGTACGCAGGTGGATCATTAAGTCAGATGTGAAATCCCGCGGCTCAACCTCGGAACTGCATTTGAAACTGGTGAACTAGAGTGCTGTAGAGGGGGGTAGAATTTCAGGTGTAGCGGTGAAATGCATAGAGATCTGAAGGAATACCAGTGGCGAAGGCGGATCCCTGGAAAGATACTGACACTCAGATGCGAAAGCGTGGGGAGCAAACAGGATTAGATACCCTGGTAGTCCACGCCGTAA
+
GGGGGGGG+F:F@FGGGGGG8,CFGGEGFG,FGGG,+@FGGG,C69,B+BFGEFG,C,BFCGGGGGGGA,CFGGGG,A,5B+6CFG:FGG8=>++8C>FGG9FGFFGGGFGGD,,,:@E,@BFE3,@3,,8D,38FF8CGGGEG+<++2<CFGGGGGGGGGGGGGG+<FGG+<<<+<7<:CFGGGGGG6C0;EEGGGGG5:*/:;FE:***0*;+2<EFFGCFGCG6+3+:>CGGFGGGGGGF?9B7FCFFF1:GF?FA?+?EDFFGFAFBAF:?39BFFDD
@M02352:288:000000000-CKWC8:1:1101:18370:9049 1:N:0:TAGCGCTC+TATCCTCT
TACGGAGGGTCCAAGCGTTATCCGGAATCATTGGGTTTAAAGGGTCCGCAGGCGGTCAATTAAGTCAGAGGTGAAAGCCCATCGCTCAACGATGGAACTGCCTTTGATACTGGTTGACTTGAGTTATACGGAAGTAGATAGAATAAGTAGTGTAGCGGTGAAATGCATAGATATTACTTAGAATACCGATTGCGAAGGCAGTCTACTACGTATATACTGACGCTCATGGACGAAAGCGTGGGGAGCGAACAGGATTAGATACCCTGGTAGTCCACGCCGTAA
+
GGGGG@FGGGGGGGGGGGGGGGGGGGGGGFGGGGGGGGGGGGGGGGGGGGGGGGGGGGGGGGEGGGGGFGGGGGFGGGGGGGGGGGGGGGGGGGGGGGGGGGGGGGGGGGGGGGGGFGGGGFGGGGGGGGGEGGGFGGGGGGEGGDGGGGGGGGGGGGGGGGGFGGGGGFGGGGGGGGGGCGFGGGGGGGGGGGGGCEGGGGGGGGGGGDGGGGGGGGF?FEGGGGGGFFGGGGGFGG<8EGF?BFGGEGFFB6FF7F96<FGGFFGFFFFBF=?06?@BGD
@M02352:288:000000000-CKWC8:1:1101:27788:9129 1:N:0:TAGCGCTC+TATCCTCT
TACGGAGGGGGTTAGCGTTGTTCGGAATTACTGGGCGTAAAGCGTACGTAGGCGGATTAGTCAGTTAGGGGTGAAATCCCAGGGCTCAACCCTGGAACTGCCTCTAATACTGCTAGTCTTGAGTTCGAGAGAGGTGAGTGGAATTCCAAGTGTAGAGGTGAAATTCGTAGATATTTGGAGGAACACCAGTGGCGAAGGCGGCTCACTGGCTCGATACTGACGCTGAGGTACGAAAGTGTGGGGAGCAAACAGGATTAGATACCCTGGTAGTCCACACCGTAA
+
GFCC;@@:C@C@F@F,@8@@FGG@FDCGGFD<@CFGBFCCCFGGEEGGEGGCFBFC@FGDGFGGGGGFFGGCFG<FFEFG@FG::,B>EDGGFGGGFGGGGGCF<DF<,EDFGFGDGGGEG9FFFCFGFGGEGGACCFEGFGDF<AFGCCFGGDFCGFF@FGGFEFFGCFC@F;F,BEFFGGGGGGGGGGGGGGGGGGGGGGGGGGGGGGGGGCGFGCFFC>E=:<FGGGCDEGGFGFFDDGDBBFFFF5@@F<CC?@ABFCC46:CFA=7A?FFFFFFFGC
@M02352:288:000000000-CKWC8:1:1101:12468:9164 1:N:0:TAGCGCTC+TATCCTCT
TACGGAGGGTCCGAGCGTTATCCGGAATCATTGGGTTTAAAGGGTCCGCAGGCGGTCAATTAAGTCAGAGGTGAAATCCCATAGCTTAACTATGGAACTGCCTTTGATACTGGTTGACTTGAGTCATATGGAAGTAGATAGAATGTGTAGTGTAGCGGTGAAATGCATAGATATTACACAGAATACCGATTGCGAAGGCAGTCTACTACGTATGTACTGACGCTCATGGACGAAAGCGTGGGGAGCGAACAGGATTAGATACCCTGGTAGTCCACGCCGTAA
+
GGGGGGGGGGGGGGGGGGGGGGGGGFGGGGGGGGGGGGGGGGGGGGGGGGGGGGGGGGGGGGGGGGGGGGGGGGGGGGGGGGGGGGGGGGGGGGGGGGGGGGGGGGGGGGGGGGGGGGGGGGGGGGGGGGGGGGGGGGGGGGGGGGGGGGGGGGGGGGGGGGGGGGGGGGGGGGGGGGGGGGGGGGGGGGGGGGGGGGGGGGGGGGGGGGGGGGGGGGGGGGGGGGGGGGGGGGGEGGGGGGFFFFGGEGFFFFGGFFFFGGGGFFGFFFFFFGFFFFFFGG
@M02352:288:000000000-CKWC8:1:1101:15394:9255 1:N:0:TAGCGCTC+TATCCTCT
TACGGAGGGTGCAAGCGTTATCCGGAATCATTGGGTTTAAAGGGTCCGCAGGCGGTCAATTAAGTCAGAGGTGAAATACCATAGCTCAACTATGGAACTGCCTTTGATACTGGTTGACTTGAGTTATACGGAAGTAGATAGAATAAGTAGTGTAGCGGTGAAATGCATAGAGATTACTTAGAATACCGATTGCGAAGGCAGTCTACTACGTATATACTGACGCTCATGGACGAAAGCGTGGGGAGCGAACAGGATTAGATACCCTGGTAGTCCACGCCGTAA
+
GGGGGDGGGGGGGGGGGGGGGGGGGGGGGGGGGGGGGGGGGGGGGGGGGGGGGGGGGGGGGGGGGGGGGGGGGGGGGGGGGGGGGGGGGGGGGGGGGGGGGGGGGGGGGGGGGGGGGGGGGGGGGGGGGGGGGGGGGGGGGGGGGGGGGGGGGGGGGGGGGGGGGGGGGGGGGGGGGGGGGGGGGGGGGGGGGGGGGGGGGGGGGGGGGGGGGGGGGGGGGGGGGGGGGGGGGGGFGGGGGGFFFFGGGGFFF?GGFFFFGGGGFFGFFFFFFGFFFFFFGD
@M02352:288:000000000-CKWC8:1:1101:25784:9335 1:N:0:TAGCGCTC+TATCCTCT
TACGGAGGGTCCGAGCGTTATCCGGAATTATTGGGTTTAAAGGGTCCGTAGGCGGGCGATTAAGTCAGTGGTGAAAGTCTGCAGCTCAACTGTAGAATTGCCTTTGATACTGGTCGTCTTGAGTTATGGTGAAGTTGGCGGAATATGTAGTGTAGCGGTGAAATGCATAGATATTACATAGAACACCGATTGCGAAGGCAGCTGACTAACCATATACTGACGCTGATGGACGAAAGCGTGGGGAGCGAACAGGATTAGATACCCTGGTAGTCCACGCCGTAA
+
GGGGGEGGGGGGGGGGGGGGGGGGGGGGGGGGGGGGGGGGGGGGGGGGGGGGGGGGGGGGGGGGGGGGFGGGGGGGGGGGGGGGGGGGGGGGGGGGGGGGGGGGGGGGGGGGGGGGGGGGGGGGGGGGGGGGGGGGGGGGGGGGGGGGGGGGGGGGGGGGGGGGGGGGGGGGGGGGGGGGGGGGGGGGGGGGGGGGGGGGGGGGGGGGGGGGGGGGGGGGGGGGGGGGGGGGGGGFFGGGGGFFFFGGGGFFFFGGFFFFGGGGFFGFBFFFFGFFF?E>GG
@M02352:288:000000000-CKWC8:1:1101:8334:9338 1:N:0:TAGCGCTC+TATCCTCT
TACGGAGGGTTCAAGCGTTATCCGGAATCATTGGGTTTAAAGGGTCCGCAGGCGGTCAATTAAGTCAGAGGTGAAATCCCATAGCTTAACTATGGAACTGCCTTTGATACTGGTTGACTTGAGTTATACGGAAGTAGATAGAATGTGTAGTGTAGCGGTGAAATGCATAGATATTACACAGAATACCGATTGCGAAGGCAGTCTACTACGTATATACTGACGCTCATGGACGAAAGCGTGGGGAGCGAACAGGATTAGATACCCTGGTAGTCCACGCCGTAA
+
GGGFGGGGGBEGGFGGGBFGGGGBCCCGGGGGGGGBFEFCFGGGGGGGGGGEGGG:EGGGGGGGGGGGGGGGGGGGGGGGGGGGGFGGFGGFGGGGGGGGGFFFGFGGGGGGGGGGFDDGGFGGGGGGDGGGEGGGGGGFFFE<FEGFGGGGGGGGGGGGGGGGGGGGGGGGGFGGGGGGGGFGGGGGGGGGGGGGGGGFEGGGGGGGGCGFGGGGGGGFECGDGGFGGGGGGGG@FEGGGGB6>DGGEDF??BFGFFAFGF<DFFGF>F>AFFFBF?54CC
@M02352:288:000000000-CKWC8:1:1101:24380:9430 1:N:0:TAGCGCTC+TATCCTCT
TATGGAGGGGGTTAGCGTTGTTCGGAATTACTGGGCGTAAAGCGTACGTAGGCGGATTAGTCAGTTAGGGGTGAAATCCCAGGGCTCAACCCTGGAACTGCCTCTAATACTGCTAGTCTTGAGTTCGAGAGAGGTGAGTGGAATTCCAAGTGTAGAGGTGAAATTCGTAGATATTTGGAGGAACACCAGTGGCGAAGGCGGCTCACTGGCTCGATACTGACGCTGAGGTACGAAAGTGTGGGGAGCAAACAGGATTAGATACCCTGGTAGTCCACACCGTAA
+
GGGGGGGGGGGGGGGGGGGGGGGGGGGGGGGGGGGGGGGGGGGGGGGGGGGGGGGGGGGGGGGGGGGGGGGGGGGGGGGGGGGGGGGGGGGGGGGGGGGGGGGGGGGGGGFGGGGGGGGGGGGGGGGGGGGGGGGGFFGGGGGGGGGGGGGGGGFCGGGGGGGGGGGGGGGGGGFFGGGGGGGGGGGGGGGGGGGGGGGGGGGGGGGGGGDGGGGGGGGGFGGGC<FGGGGGGGGEGGGGGGFFFFGGGGFFFBFGFFBFGGGGFFGF9FFBFFFFFFFFCD
@M02352:288:000000000-CKWC8:1:1101:2716:9467 1:N:0:TAGCGCTC+TATCCTCT
TACGGAGGGTGCAAGCGTTATCCGGAATCATTGGGTTTAAAGGGTCCGCAGGCGGTCAATTAAGTCAGAGGTGAAATACCATAGCTCAACTATGGAACTGCCTTTGATACTGGTTGACTTGAGTTATACGGAAGTAGATAGAATAAGTAGTGTAGCGGTGAAATGCATAGAGATTACTTAGAATACCGATTGCGAAGGCAGTCTACTACGTATATACTGACGCTCATGGACGAAAGCGTGGGGAGCGAACAGGATTAGATACCCTGGTAGTCCACGCCGTAA
+
GGGGGFFEGGGGGGGGGGEGGGGGGGGGGGGCGGGFEGFFGGGGGGGGGGGGGGGGGGGGGGGGGGGGGGGGGGGGGGGGGGGFGFGGGGGGGGGGGGGGGGGFGGGGGGGGGGGGGGGGGGGGGGGGGGGGGGGGGGGGGGGGGDGGGGGGGGGGGGGGGGGGGGGGGGGGGGGGGGGGGGGGG,@CFDFGGGGGGGGGGGGGGGGGGGGGGGGGGGGFFGGGGGGGGGFGEGGFGGGGGGFFFFDGGGEFFFFDDFFFGGDGFFGFFFFFFGFFF?E>DD
@M02352:288:000000000-CKWC8:1:1101:28657:9648 1:N:0:TAGCGCTC+TATCCTCT
TACGGAGGGTCCGCGCGTTATCCGGAATCATTGGGTTTATAGGGTCCGCAGACGGTCGATTAAGTCAGAGGTGAAATCCCATCGCTTCACTATGGAACTGCCTTTGATACTGGTTGACTTGAGTCATATGGTAGTAGATAGAATGTGTAGTGTAGCGTTGAAATGCATAGATATTACACAGAATACCGATTGCGACGGCCGTCTACTACGTATGTACTGACGCTCATGGACGTAAGCGTGGGGAGCGAACAGGGTTCGATACCCTGGTAGTCCACGCCGTAA
+
EFGG-B6+6@CF7+@C@FG,C@66+6+F@:EFG,,B??,,<,,,CF@=+@>+4@:84++85F,A5,,C<B4FF<EEE9FEFEBFF8F+,=C@B,,85,5:FFEEC,?5FFFF8:F@>FFC33BE<DD33,=:,3,@E9,<=>,,:3377C@D@=CA:33C*,2>2>>@CCECEGGC@,?97FF,=<F1*16*6B*1****3=EB*<:0<*003;C+3C03<**;*10+++2)*29;**>*2:)-35)1/9>?((*2(.47=EGCF5765*--1*922:)475
@M02352:288:000000000-CKWC8:1:1101:28642:9660 1:N:0:TAGCGCTC+TATCCTCT
TACGGAGGGTCCGAGCGTTATCCGGAATCATTGGGTTTAAAGGGTCCGCAGGCGGTCGATTAAGTCAGAGGTGAAATCCCATAGCTTAACTATGGAACTGCCTTTGATACTGGTTGACTTGAGTCATATGGAAGTAGATAGAATGTGTAGTGTAGCGGTGAAATGCATAGATATTACACAGAATACCGATTGCGAAGGCAGTCTACTACGTATGTACTGACGCTCATGGACGAAAGCGTGGGGAGCGAACAGGATTAGATACCCTGGTAGTCCACGCCGTAA
+
GGGGGGGGGGGGGFGGGFGGGGGGGFGFGGGGGGGGGGGGGGGGGGGGGGEGGGGGGGGGGGGGGFGGGGGFFGGGGGGGGGGGGCGGGGGGGGGGGFGGGGGGGGGGGGGGGGGGGGGGGDFGGGGGGGGGGGGGGFCGGGFFFCFGFGGGGGGGGGEGGGFFFGGGGGGGGCFGGGGGGGFFGGGGGDEGGGGGGGGGGGGGGGGGGGGGGGGGDFGFFGCGGGGGGGGGGGDEGGGGGGFF>>DCE<55:47>7FFFGCCGFFGFFF<<FFFF;FFFGG
@M02352:288:000000000-CKWC8:1:1101:7501:9686 1:N:0:TAGCGCTC+TATCCTCT
TACGGAGGGTGCAAGCGTTATCCGGAATCATTGGGTTTAAAGGGTCCGCAGGCGGTCAATTAAGTCAGAGGTGAAATACCATAGCTCAACTATGGAACTGCCTTTGATACTGGTTGACTTGAGTTATACGGAAGTAGATAGAATAAGTAGTGTAGCGGTGAAATGCATAGAGATTACTTAGAATACCGATTGCGAAGGCAGTCTACTACGTATATACTGACGCTCATGGACGAAAGCGTGGGGAGCGAACAGGATTAGATACCCTGGTAGTCCACGCCGTAA
+
GGGGGGGGGGGGGGGGGGGGGGGGGGGGGGGGGGGGGGGGGGGGGGGGGGGGGGGGGGGGGGGGGGGGGGGGGGGGGGGGGGGGGGGGGGGGGGGGGGGGGGGGGGGGGGGGGGGGGGGGGGGGGGGGGGGGGGGGGGGGGGGGGGGGGGGGGGGGGGGGGGGGGGGGGGGGGGGGGGGGGGGGGGGGGGGGGGGGGGGGGGGGGGGGGGGGGGGGGGGGGGGGGGGGGGGGGGGFGGGGGGFFFFGGGGFFFFFGFFFFGGGGFFGFFFFFFGFFFFFBGG
@M02352:288:000000000-CKWC8:1:1101:14330:9690 1:N:0:TAGCGCTC+TATCCTCT
TACGGAGGGGGTTAGCGTTGTTCGGAATTACTGGGCGTAAAGCGTACGTAGGCGGATCAGAAAGTATAGGGTGAAATCCCAGGGCTCAACCCTGGAACTGCCTTATAAACTCCTGGTCTTGAGTTCGAGAGAGGTGAGTGGAATTCCAAGTGTAGAGGTGAAATTCGTAGATATTTGGAGGAACACCAGTGGCGAAGGCGGCTCACTGGCTCGATACTGACGCTGAGGTACGAAAGTGTGGGGAGCAAACAGGATTAGATACCCTGGTAGTCCACACCGTAA
+
GGGGGFGGGGGGGGGGGGGGGGGGGGGGGGGGGGGGGGGGGGGGGGGGGGGGGGGGGGGGGGGGGGGGGGGGGGGGGGGGGGGGGGGGGGGGGGGGGGGGGGGGGGGGGGGGGGGGGGGGGADFGGGGGGGGGGGGGGGGGGGGGGGGGGGGGGGGGGGGGGGGGGGGGGGGGGGGGGGGGGGGGGGGGGGGGGGGGGGGGGGGGGGGGGGGGDGGGGGGGGGGGGGGGDGGGGGFGGGGGGFFFFGGGGFFFFGGFFFFGGGGFFFFAFFFFGFFFFFBGC
@M02352:288:000000000-CKWC8:1:1101:21550:9699 1:N:0:TAGCGCTC+TAGCCTCT
TACGGAGGGTCCGAGCGTTATCCGGAATTATTGGGTTTAAAGGGTCCGCAGGCGGTCAATTAAGTCAGAGGTGAAATCCCACAGCTCAACTCTGGCACTGCCTTTGATACTGGTTGACTTGAGTTATACGGAGGTAGATAGAATCAGTAGTGTAGCGGTAAAATGCATAGATATTACTTAGAATCCCGATTGCGAAGGCAGTCTACTACGTATATACTGACGCTCATGAACGAAAGCGTGGGGAGCGAACAGGATTAGATACCCTGGTAGTCCACGCCGTAA
+
GGGGGGGG+B,C+FGGGGGGGGGGGG@F,EFGGGGGGGGGGGGGG,FG7FGGGGGGG75CFFGGGGGG<FGG+EFGG<<F,4+BFGGGGG<,<C,,88,4E4EF<?FB,5,C,8,885C<?,>E3:B,,@=F7+57@,,3,@9=,3,3,7@37533CC3*@E;,6572,,,72@,2,5,,,?3D,?::7F@:,*=1BCC*=<<+7C9+AEF+++++3<91?85//)+3++2/AED:CC*;EG5235CDCC7F6(9:,959CFF<6FGF<74>?7610(5(9C
@M02352:288:000000000-CKWC8:1:1101:5804:9724 1:N:0:TAGCGCTC+TATCCTCT
TACGGAGGGTGCGAGCGTTAATCGGAATTACTGGGCGTAAAGCGCATGCAGGTGGTTCATTAAGTCAGATGTGAAAGCCCGGGGCTCAACCTCGGAACTGCATTTGAAACTGGTGAACTAGAGTGCTGTAGAGGGGGGTAGAATTTCAGGTGTAGCGGTGAAATGCGTAGAGATCTGAAGGAATACCAGTGGCGAAGGCGGCCCCCTGGACAGACACTGACACTCAGATGCGAAAGCGTGGGGAGCAAACAGGATTAGATACCCTGGTAGTCCACGCCGTAA
+
GAFCE;CEGFEGGEGGGGGGFFEGG:EGGGGGGGGGG@FGGGGGGEDG@<EE6<FFFGG??FGGGGGGGGFGCFGGFGG@@FGGGGGGGGGFECFGFGFFGGGFGGGGGGGGGGFFFFFFGGGGFGFDFFGGGGDGGGGEGGGFC7CFFDFCFGGGDC;CECFGGGGGGGGGGGCGGGGCFFGGGGDGGGGGGGGCGGF5EG?CEEGFGGGF8EGCEEFFFGGGGGGFGFGCCEDF4>DEGGFFFFGFFGFF?BGF2=<FGGCF?FG?4/54@C@B68DFD5
@M02352:288:000000000-CKWC8:1:1101:18614:9755 1:N:0:TAGCGCTC+TATCCTCT
TACGGAGGGTCCAAGCGTTATCCGGAATCATTGGGTTTAAAGGGTCCGCAGGCGGTCAATTAAGTCAGAGGTGAAAGCCCATCGCTCAACGATGGAACTGCCTTTGATACTGGTTGACTTGAGTTATACGGAAGTAGATAGAATAAGTAGTGTAGCGGTGAAATGCATAGATATTACTTAGAATACCGATTGCGAAGGCAGTCTACTACGTATATACTGACGCTCATGGACGAAAGCGTGGGGAGCGAACAGGATTAGATACCCTGGTAGTCCACGCCGTAA
+
GGGGGGGGGGGGGGGFEBEGGGGGDGCCFFGGEEF:FEDGGGGGGGGGGGGGGGGGGGGGGGEFFGFCEGG@GAGGGGGGG@DFEDGGGGGGGGGGGGF9FFFCEGFFFGGGEGGGGGGGGGGGGGGGF@FECFGGFFGGGGGGGCCFFGGGGGGGDGGGGFFGGGGGG7FGGGGGGGGGGGFFG9FGGGGGGEGGGCCEGGGFGGGGGGGGGFGGFGDFCE5CEDGEFEFGGGGEGGCCEEF:937CC)<FBBFG?F>7CFFDF57?4@>B@:6076B-CD
@M02352:288:000000000-CKWC8:1:1101:18598:9767 1:N:0:TAGCGCTC+TATCCTCT
TACGGAGGGTCCAAGCGTTATCCGGAATCATTGGGTTTAAAGGGTCCGCAGGCGGTCAATTAAGTCAGAGGTGAAAGCCCATCGCTCAACGATGGAACTGCCTTTGATACTGGTTGACTTGAGTTATACGGAAGTAGATAGAATAAGTAGTGTAGCGGTGAAATGCATAGATATTACTTAGAATACCGATTGCGAAGGCAGTCTACTACGTATATACTGACGCTCATGGACGAAAGCGTGGGGAGCGAACAGGATTAGATACCCTGGTAGTCCACGCCGTAA
+
GGGGGGGGGGGGGGGGGGGGGGGGGGGGGGGGGGGGGGGGGGGGGGGGGGGGGGGFGGGGGGGGGGGGGGGGGGGGGGGGGGGGGGGGGGGGGGGGGGGGGGGGGGGGGGGGGGGGGGGGGGGGGGGGGGGGGGGGGGGGGGGGGGGGGGGGGGGGGGGGGGGGGGGGGGGGGGGGGGGGGGGGGGGGGGGGGGGGGGGGGGGGGGGGGGGGGGGGGGGGGGGGGGFGGGGGGGGFGGGGGGFFFFGGGGFFFFGGFFFFGGGGFFGF<FFFFGFFFFFFDD
@M02352:288:000000000-CKWC8:1:1101:22969:9791 1:N:0:TAGCGCTC+TATCCTCT
TACGGAGGGTCCAAGCGTTATCCGGAATCATTGGGTTTAAAGGGTCCGCAGGCGGTCAATTAAGTCAGAGGTGAAAGCCCATCGCTCAACGCTGGAACTGCCTTTGATACTGGTTGACTTGAGTTATACGGAAGTAGATAGAATAAGTAGTGTAGCGGTGAAATGCATAGATATTACTTAGAATACCGATTGCGAAGGCAGTCTACTACGTATATACTGACGCTCATGGACGAAAGCGTGGGGAGCGAACAGGATTAGATACCCTGGTAGTCCACGCCGTAA
+
GGGGGGGGGF<FGGGGGGGCFFGGGGGGGGFGGGGFCFGGGGGGGCGGEGGGGGGGECFFGGGGGGGFFGGGGGGGGGGGGGFGGGGGGGG7=?FFGGFGGGFGGGGGGGGGGFAFGGGGFGGGGGGGFFGD+CFGEGCFGGGGEFGFEFGGGGGGGGGGGGGGGGFGGGGGGGGGF;CCGGGGGGGGGGGGGGGGGGGGGGGGGGGFGEFGGECGGGGGGGGCEGFGGFGGGGGFGGDGGGF?BFGGGGFFFFGGFFFFFFFFFFGFAFFFFGFFF<FFGG
@M02352:288:000000000-CKWC8:1:1101:24916:9819 1:N:0:TAGCGCTC+TATCCTCT
TACGGAGGGTCCAAGCGTTATCCGGAATCATTGGGTTTAAAGGGTCCGCAGGCGGTCAATTAAGTCAGAGGTGAAATCCCATAGCTTAACTATGGAACTGCCTTTGATACTGGTTGACTTGAGTTATACGGAAGTAGATAGAATAAGTAGTGTAGCGGTGAAATGCATAGATATTACTTAGAATACCGATTGCGAAGGCAGTCTACTACGTATATACTGACGCTCATGGACGAAAGCGTGGGGAGCGAACAGGATTAGATACCCTGGTAGTCCACGCCGTAA
+
GGGGGGGGGGGGFGGGGGGGGGGGGGGGGGGGGGGCGGGGGGGGGGGGGGGGGGGGGEGGGGGGGGGGGGGGGGGGGGGGGGGGGGGGGGGGGGGGGGGGGGGGGGGGGGGGGGGGGGGGGGGGGGGGGGGGGGGGGGGGGGGGGGCGGGGGGGGGGGGGGGGGGGGGGGGGGGGGGGGGGGGGGGGGGGGGGGGGGGGGGGGGGGGGGGGGGGGGGGGGGGGGGGGGFGGGGGGFGGGGGGFF>DGDGGFFFFGGFFBFGGGGFFGFFFFFFGFF>?FFGD
@M02352:288:000000000-CKWC8:1:1101:24107:9840 1:N:0:TAGCGCTC+TATCCTCT
TACGAAGGTCCCGAGCGTTATTCGGAATCACTGGGCGTAAAGGGAGCGTAGGCGGCGCGGTAAGTCAGATGTGAAATCTGGGGGCTCAACCCCCAAACTGCATTCGATACTGCCGTGCTAGAGTAATGGAGAGGTAACTGGAATTCTCGGTGTAGCAGTGAAATGCGTGGATATCGAGAGGAAGACCAATGGCGAAAGCAGGTTACTGGACATTTACTGACGCTGAGGCTCGAAGGCTAGGGTAGCGAAAGGGATTAGATACCCCTGTAGTCCTAGCAGTAA
+
GFGFGGGGFGGGGDGGGGGGGFGGGGGGGGGGGGGGGGGGGGGGGGGGGGGGGGGGGGGGGGGGGGGGGGGFGGGGGGGGGGGGG@FGGGGGGGGCGGGGGGGGGGGGGGGGGGGGGGGGGGGGGGGGFFGGGGGGFGGGGGGGGGGGGGGGGGGGGGGGGGGGGGGGGGGGGGGGGGFCDGGGGGGGGGGGGGGGGGGGGGGGGGGGGGGGGGGGGGGGGDGGGGFGGGGGGGGFGGGGGC;7:FGGGDF>??GGFFBFGGG<@FGFAFFFFGFFFFFFGG
@M02352:288:000000000-CKWC8:1:1101:17915:9903 1:N:0:TAGCGCTC+TATCCTCT
TACGGAGGGTGCAAGCGTTATCCGGAATCACTGGGTTTAAAGGGTGCGTAGGCGGCCTAGTAAGTCAGAGGTGAAATACACGAGCTTAACTGGTGAATTGCCTTTGAAACTACTAAGCTAGAATTATGTTGAGGTTAGCGGAATGAGTCATGTAGCGGTGAAATGCATAGATATGACTTAGAACACCAATTGCGTAGGCAGCTAGCTAGGCATTAATTGACGCTGAGGCACGAAAGCGTGGGGAGCGAACAGGATTAGATACCCTGGTAGTCCACGCCCTAA
+
GGGGGGGGGGGGGGGFFFGGGGGGGGGGGGGGGGGFGGGGGGGGGGGGGGGGGGGGGGGGGGGGGGGGGGGGGGGGGGGGFGGGGGGGGGGGGGGGGGGGGGGGGGGGGGGGGGGGGGGGGG<FGGGGGGGGGGGGGGGGGGGGGGGGGCGGGGGGGGGGGGGGGGGGGGGGGGGGGFFGGGGGGGGGGGGGGGEGGGGGDDGGGGGGGGGGGGGGGGGGFGGGGDFGFEGGGGGFGGGGGGFFFFGGEGFF0?GGFFDFFGGGFFGFFFFFFGF?;?D>GF
@M02352:288:000000000-CKWC8:1:1101:28607:10061 1:N:0:TAGCGCTC+TATCCTCT
TACGGAGGGTCCGAGCGTTATCCGGAATCATTGGGTTTAAAGGGTCCGCAGGCGGTCAATTAAGTCAGAGGTGAAATCCCATAGCTTAACTATGGAACTGCCTTTGATACTGGTTGACTTGAGTCATATGGAAGTAGATAGAATGTGTAGTGTAGCGGTGAAATGCATAGATATTACACAGAATACCGATTGCGAAGGCAGTCTACTACGTATGTACTGACGCTCATGGACGAAAGCGTGGGGAGCGAACAGGATTAGATACCCTGGTAGTCTACGCCGTAA
+
GGGGGGGGGFGGEEGFGFGGGGGGGGGGGGGGGGGFFEGGGGGGGGGGGGGGFGGEGGGGGGGGGGGGGGGGGGGGGGGGGGGGGGGGGGGGGGGGGGGGGGGGGGGGGGGGGGGGGGGGGGGGGGGFGGGGGGGGGGGGGGGGGGGGGGGGGGGGGGGGGGGGGGGGGGGGGGGGGGGGGGFGGFGGGGDGGGGGGGGGGGGGGGGFGGGGGGGGGGGGGGGGGGGGGGGGGGGFGGGGGGFFFDGDGGFF??DGFFFFGGGGFFCF<FA>FGF?>FFBDD
@M02352:288:000000000-CKWC8:1:1101:28139:10088 1:N:0:TAGCGCTC+TATCCTCT
TACGGAGGGTCCAAGCGTTATCCGGAATCATTGGGTTTAAAGGGTCCGCAGGCGGTCAATTAAGTCAGAGGTGAAAGCCCATCGCTCAACGATGGAACTGCCTTTGATACTGGTTGACTTGAGTTATACGGAAGTAGATAGAATAAGTAGTGTAGCGGTGAAATGCATAGATATTACTTAGAATACCGATTGCGAAGGCAGTCTACTACGTATATACTGACGCTCATGGACGAAAGCGTGGGGAGCGAACAGGATTAGATACCCTGGTAGTCCACGCCGTAA
+
GGGGGGGGCGGGFGGGGGGGGGGGGGDG@FGGGGGGGGGGGGGGGEFGDGGGCGG7FGFGGGGGGGGGGGGGGGGGGGFFFD=FGGGGGGGFGECFGFGGGFFFGGGGGGGGGGGGDFGGGGGGGFGGB<FGCFGEGDCCFGGGFFGGGGGGGGGGGGGGGGGGGGGGGGGGGGFGGD?FGGGGFGGGGGGGGGGGGGGGGFC;FGGCCEDF;EGGGGGGGEGGEGGGGCFGGGGFGGGGGG>B>D<DEGFFFFGG?FFFGGGGFFGFFFFFFGF:>?EFGG
@M02352:288:000000000-CKWC8:1:1101:24756:10299 1:N:0:TAGCGCTC+TATCCTCT
TACGGAGGGTCCAAGCGTTATCCGGAATCATTGGGTTTAAAGGGTCCGCAGGCGGTCAATTAAGTCAGAGGTGAAAGCCCATCGCTCAACGATGGAACTGCCTTTGATACTGGTTGACTTGAGTTATACGGAAGTAGATAGAATAAGTAGTGTAGCGGTGAAATGCATAGATATTACTTAGAATACCGATTGCGAAGGCAGTCTACTACGTATATACTGACGCTCATGGACGAAAGCGTGGGGAGCGAACAGGATTAGATACCCTGGTAGTCCACGCCGTAA
+
GGGGGGGGGGFFCFGGGGGEGFFFGGGGGGGGGGGCCEGGGGGGGFGGGGGGGGGBFGGGGGGGGGGGGGGGGGGGGGGGG@EFGGGGGGGFGGGGGGGGGGGGGGGGGGGGGGFGGGGGGGGGGGGGGGGGGGGGGGGGGGGGGGGFGGGGGGGCGGGGGGGGGGGGGGGGGGGGGGGFGGGGGGGGGGGGGGGGGGGGGGGGGGGGFGGFFGGGGGGGGGGEGGFGFGGGGGGFGGGGGGFFFF<DGGFFFFGGFFFFGGGGFFGFDFFFFGFFFFF>GG
@M02352:288:000000000-CKWC8:1:1101:9773:10431 1:N:0:TAGCGCTC+TATCCTCT
TACGGAGGGTTCAAGCGTTATCCGGAATCATTGGGTTTAAAGGGTCCGCAGGCGGTCGATTAAGTCAGAGGTGAAATCCCATAGCTTAACTATGGAACTGCCTTTGATACTGGTTGACTTGAGTCATATGGAAGTAGATAGAATGTGTAGTGTAGCGGTGAAATGCATAGATATTACACAGAATACCGATTGCGAAGGCAGTCTACTACGTATGTACTGACGCTCATGGACGAAAGCGTGGGGAGCGAACAGGATTAGATACCCTGGTAGTCCACGCCGTAA
+
GGGGGGGGGGGGGGGGGGGGGGGGGDGGGGGGGGGGGGGGGGGGGGGGGGGGGGGGGGGGGGGGGGGGGGGGGGGGGGGGGGGGGGGGGGGDGGGGGGGGGGGGGGGGGGGGGGGGGGGGGGGGGGGGGGGGGGGGGGGGGGGGGGGGGGGGGGGGGGGGGGGGGGGGGGGGGGGGGGGGGGCFGGGGGGGGGDGGGGGGGGGGGGGGGGGGGGGGGGGGGGGGGGGGFEGGGGGFGGGGGGFFFFGDGGFFFFGGFFFFGGGGFFGFBFFFFGFFFFFFGG
@M02352:288:000000000-CKWC8:1:1101:27054:10462 1:N:0:TAGCGCTC+TATCCTCT
TACGGAGGGTCCGAGCGTTATCCGGAATCATTGGGTTTAAAGGGTCCGCAGGCGGTCAATTAAGTCAGAGGTGAAATCCCATAGCTTAACTATGGAACTGCCTTTGATACTGGTTGACTTGAGTCATATGGAAGTAGATAGAATGTGTAGTGTAGCGGTGAAATGCATAGATATTACACAGAATACCGATTGCGAAGGCAGTCTACTACGTATGTACTGACGCTCATGGACGAAAGCGTGGGGAGCGAACAGGATTAGATACCCTGGTAGTCCACGCCGTAA
+
GGGGGDGGDGEFEEGGGGGGGGGGGGEG<FGGGGG6@FFGGGGGFEGGGGGEGGGGGCEGGGGGGGGGGDDFGGGGGGGFFA=FGGGGGGGEGCFCFCGFG8FG9FGAFFFGFG<FGGGGFGGGFFADC<EGCF<A@CFFGGGDG9FB<FFGGGGGGGGGGGGGFGCFGGGGGGEFBC9DGGGFGGG7<<<FGGGG*BFCE85<FGFBFC2<<CCGGGCGGGGGGGEGGFGGGGGBDEGGGG)23BDDGGEF61FD>6AFGCFGFFFFAF3<FGFFF?FFGG
@M02352:288:000000000-CKWC8:1:1101:18858:10594 1:N:0:TAGCGCTC+TATCCTCT
TACGGAGGGTCCAAGCGTTATCCGGAATCATTGGGTTTAAAGGGTCCGCAGGCGGTCAATTAAGTCAGAGGTGAAAGCCCATCGCTCAACGATGGAACTGCCTTTGATACTGGTTGACTTGAGTTATACGGAAGTAGATAGAATAAGTAGTGTAGCGGTGAAATGCATAGATATTACTTAGAATACCGATTGCGAAGGCAGTCTACTACGTATATACTGACGCTCATGGACGAAAGCGTGGGGAGCGAACAGGATTAGATACCCTGGTAGTCCACGCCGTAA
+
GGGGGGGGGGGGGGGGGGGGGGGGGGGGGGGGGGGFGGGGGGGGGGGGGGGGGGGGGGGGGGGGGGGGGGGGGGGGGGGGGGGGGGGGGGGGGGGGGGGGGGGGGGGGGGGGGGGGGGGGGGGGGGGGGGGGGGGGGGGGGGGGGGGGGGGGGGGGGGGGGGGGGGGGGGGGGGGGGGGGGGGGGGGGGGGGGGGGGGGGGGGGGGGGGGGGGGGGGGGGGGGGGGGGGGGGGGGFGGGGGGFFFFGGEGFFFFGGFF>FGGGGFFGFFFFFFGFFFFFFGG
@M02352:288:000000000-CKWC8:1:1101:8526:10805 1:N:0:TAGCGCTC+TATCCTCT
TACGGAGGGTCCGAGCGTTATCCGGAATCATTGGGTTTAAAGGGTCCGCAGGCGGTCGATTAAGTCAGAGGTGAAATCCCATAGCTTAACTATGGAACTGCCTTTGATACTGGTTGACTTGAGTCATATGGAAGTAGATAGAATGTGTAGTGTAGCGGTGAAATGCATAGATATTACACAGAATACCGATTGCGAAGGCAGTCTACTACGTATGTACTGACGCTCATGGACGAAAGCGTGGGGAGCGAACAGGATTAGATACCCTGGTAGTCCACGCCGTAA
+
GGGGGGGGGGGGGGGGGGGGGGGGGGGGGGGGGGGGGGGGGGGGGGGGGGGGGGGGGGGGGGGGGGGGGGGGGGGGGGGGGGGGGGGGGGGFGGGGGGGGGGGGGGGGFGGGGGGGGGGGGGGGGGGGGGGGGGGGGGGGGGGGGGGGGGGGGGGGGGGGGGGGGGGGGGGGGGGGGGGGGGGFGCGGGGGGGGGGGGGGGGGGGGGGGGGGGGGGGGGGGGGGGDGGGGGGGGGFGGGGGGFFFFGGGGFFFFGGFFFFGGGGFFGFFFFFFGFFFFFFGD
@M02352:288:000000000-CKWC8:1:1101:16147:10959 1:N:0:TAGCGCTC+TATCCTCT
TACGGAGGGTGCAAGCGTTATCCGGAATCATTGGGTTTAAAGGGTCCGCAGGCGGTCAATTAAGTCAGAGGTGAAATACCATAGCTCAACTATGGAACTGCCTTTGATACTGGTTGACTTGAGTTATACGGAAGTAGATAGAATAAGTAGTGTAGCGGTGAAATGCATAGAGATTACTTAGAATACCGATTGCGAAGGCAGTCTACTACGTATATACTGACGCTCATGGACGAAAGCGTGGGGAGCGAACAGGATTAGATACCCTGGTAGTCCACGCCGTAA
+
GGGGGGGGGGCGFGGGGGGGGGGGGGCG@FGGGGGGGGGGGGGGF8FG7FGGCFG@FGGGGGGGGGGGGGGGGGGGCE?<E,=FGGGGGGCEF<DGG8FGGG<FGGGGGGGGGDGG8FFGGGGGGDF<<AFG=FGDGF@@FGGGC=FGGGGGGGGGGGGGGGGGGGCGGGGFGGFGGFFFGGF<>FGGGGGGGGGGGGGGG:><FFGC<:*0?FFGGGGGGDGGECGG33>DGGGF<GGGGGEF2>DGGGFFFFGGFFFFGGGGFFGFFFFFFGF<BBFFGG
@M02352:288:000000000-CKWC8:1:1101:19183:10963 1:N:0:TAGCGCTC+TATCCTCT
TACGGAGGATCCAAGCGTTATCCGGAATCATTGGGTTTAAAGGGTCCGTAGGCGGGTTTATAAGTCAGTGGTGAAAGTTTGCGGCTCAACCGTAAAATTGCCATTGATACTGTAGGTCTTGAATTATTGTGAAGTGGTTAGAATGTGTAGTGTAGCGGTGAAATGCATAGATATTACACAGAATACCGATTGCGAAGGCAGATCACTAACAATTAATTGACGCTAAGGGACGAAAGCGTGGGTAGCGAACAGGATTAGATACCCTGGTAGTCCACGCCGTAA
+
GGGGGGGGGGGGGGGGGGGGGGGGFFGGGGGGFGGGGGGGGGGGGGGGGGGGGGGGGGGGGGGGGGGGGGGGGGGGGGGGGGGGGGGGGGGGGGGGGGGFGGGGGGGGGGGGGGGGGGGGGGGGGGGGGGGGGGGGGGGGGGGGGGGGGGGGGGGGGGGGGGGGGGGGGGGGGGGGGGGGGGGGGGGGGGGGGGGGGGGGGGGGGGGGGGGGGGGGGGFGGDGGGGGGGGGGGGGFGGGGGGFFFFGGGGDFFFGGFFFFGGGGFFGFFFFFFGFFFFFFGG
@M02352:288:000000000-CKWC8:1:1101:24794:11116 1:N:0:TAGCGCTC+TATCCTCT
TACGGAGGGTGCAAGCGTTATCCGGAATCATTGGGTTTAAAGGGTTCGTAGGCGGGCTGATAAGTCAGTGGTGAAATGCAGGGGCTCAACTCCGGCACTGCCATTGATACTGTTAGTCTTGAATTATTGTGAAGTGGTTAGAATATGTAGTGTAGCGGTGAAATGCTTAGATATTACATAGAATACCAATTGCGAAGGCAGATCACTAACAATATATTGACGCTGATGAACGAAAGCGTGGGTAGCGAACAGGATTAGATACCCTGGTAGTCCACGCCGTAA
+
GGGGGGGGGGGGGGGGGGGGGGGGGGGGGGGGGGGFFGGGGGGGGGGGGGGGGGGGGGGGGGGGGGGGGGGGGGGGGGGGGGGGGGGGGGGGGGGGGGGGGGGGGGGGGGGGGGGGGGGGGGGGGGGGGGGGGGGGGGGGGGGGGGGGGGGGGGGGGGGGGGGGGGGGGGGGGGGGGGGGGGGGGGGGGGGGGGGGGGGGGGGFGGGGGGFFCGGGGGGGGGGGGGGGGGGGGGGFGGGGGGFA?FGGGGFFFFGGFFFFGGGGFFGFFFFFFFFBBBFFGD
@M02352:288:000000000-CKWC8:1:1101:12596:11159 1:N:0:TAGCGCTC+TATCCTCT
TACGGAGGATCCAAGCGTTATCCGGAATCATTGGGTTTAAAGGGTCCGTAGGCGGGTTTATAAGTCAGTGGTGAAAGTTTGCGGCTCAACCGTAAAACTGCCTTTGATACTGTAGGTCTTGAGTTCTTGTGAGGTGGTTAGAATGTGTAGTGTAGCGGTGAAATGCATAGATATTACACAGAATACCGATTGCGAAGGCAGATCACTCACAATTAATTGACGCTAAGGGACGAAAGCGTGGGTAGCGAACAGGATTAGATACCCTGGTAGTCCACGCCGTAA
+
GFGGEGGC,C<FCFFCEFEGFGFEG@7F,CCFGFGC@FE9-EEFC@,@FGGDGGGD84+,C?FGGGCA@FFGGGAF95F,,,@BF=FDGEFEG<:+C,:EFG<<DEDD9FFGGFDCFFFGGG,@,,@FFFF<,@><FE7,@AFG9@;@@FFFFGGGGDFG>FCGGG3B:EFFGGFC,6B9CFGDFFGGCEEGGDGGGDGFEGE+,<C+:C*C:FGGGGGCFEGG/7AE:EFGGEGFGGGGGGFFFFCGGGFF6(9F7FBFGGGGFFGFBFFFFGFF9:DBGC
@M02352:288:000000000-CKWC8:1:1101:19564:11181 1:N:0:TAGCGCTC+TATCATCT
TACGGAGGGTCCGAGCGTTATCCGGAATCATTGGGTTTAAAGGGTCCGCAGGCGGACAGTTAAGTCAGAGGTGAAATCCCATGGCTCAACCATGAAACTGCCTTTGATACTGGTTGTCTTGAGTACTATAGAGGTAGATGGAATGCGTAGTGTAGCGGTGAAATGCATAGATATTACGAAGAATACCGATTGCGAAGGCAGTCTACTGCATAGCTACTGACACTGATGGACGAAAGCGTGGGGAGCGAACAGGATTAGATACCCTGGTAGTCCACGCCGTAA
+
GGGGGGGG+CFFGGGGGGGCFEGGGGCG,CEGGGGFDFGGGGGGD,CF+CEGEGG7>C+CEGGGGFGG9<DFGGGGAEEE85,BFF,CFG,+C<,CF<FGGA,CDFGCGGGGF,BF+CFFFGGG9,,,83@F,@F,@,@,@FFG,,>F<FGGGGGGGGGGGFGGGG;EGGGGGGFGG**=CGG,8FFGGGGGGGGGGGGGG992FFG+++2+++2<CGGGG6EF+::F+:>DGGGF4CGGGG3:6D)9EGFFFFGGF?AFGGGGFFGFFFFFFGF0;(<BGG
@M02352:288:000000000-CKWC8:1:1101:2668:11220 1:N:0:TAGCGCTC+TATCCTCT
TACGGAGGGTCCGAGCGTTATCCGGAATCATTGGGTTTAAAGGGTCCGCAGGCGGTCAATTAAGTCAGAGGTGAAATCCCATAGCTTAACTATGGAACTGCCTTTGATACTGGTTGACTTGAGTCATATGGAAGTAGATAGAATGTGTAGTGTAGCGGTGAAATGCATAGATATTACACAGAATACCGATTGCGAAGGCAGTCTACTACGTATGTACTGACGCTCATGGACGAAAGCGTGGGGAGCGAACAGGATTAGATACCCTGGTAGTCCACGCCGTAA
+
GGGGDGGGGGGGGGGGGGGGGGGGGGEGDFGGGGGGGGGGGGGGGFEGGGGGGGGGGEGGGGGGGGFGGGGGGGGGGGGGGGGGGGGGGGG9EFGGGGGGGGGGGGGGGGGGGGGGGGGGGGGGGGGGGGGGGGGGGGGGGGGGFGAFGGGGGGGGGGGGGGGGGGGGGGGGGGGFGGGGGGGGGGGGGGGGGGGGGGGGGGGGGGGGG5CCCFGGGGGGGGGGGGCGFFGDGGGFGGGGGG3<BFGGGGFFFFGGFFFFGGGGFFGFFFFDFGFFFFFFGG
@M02352:288:000000000-CKWC8:1:1101:2650:11228 1:N:0:TAGCGCTC+TATCCTCT
TACGGAGGGTCCGAGCGTTATCCGGAATCATTGGGTTTAAAGGGTCCGCAGGCGGTCAATTAAGTCAGAGGTGAAATCCCATAGCTTAACTATGGAACTGCCTTTGATACTGGTTGACTTGAGTCATATGGAAGTAGATAGAATGTGTAGTGTAGCGGTGAAATGCATAGATATTACACAGAATACCGATTGCGAAGGCAGTCTACTACGTATGTACTGACGCTCATGGACGAAAGCGTGGGGAGCGAACAGGATTAGATACCCTGGTAGTCCACGCCGTAA
+
GFGGGGGGEGGGGGGGGGGGGGGGGFCFGFGGGGGGGGGGGGGGFEFGGGGGGGGGGG@FFEFGGGGGFGGGGGGGGGGGGGGGGGGGGGG9FFFGGGGGFGGGGGAFFGGGGGGGFGGGGGCGGGGGGGGGDGGFGGGGGFGGGGGGFFGGGGFFGGGGGGGFFG;DGGGGFGGGGFGGGFFFFGGEGGGGGGGDEGFFGGGGGGGGGGFGGGGGGGGCG5CEGGGGGGGC5EGFFGGGCDBBFFG5EG>?:27:<F<=0<ED=FDFAFFFFGFFF?>BC9
@M02352:288:000000000-CKWC8:1:1101:11588:11283 1:N:0:TAGCGCTC+TATCCTCT
TACGGAGGATCCAAGCGTTATCCGGAATCATTGGGTTTAAAGGGTCCGTAGGTGGATAATTAAGTCAGAGGTGAAATCTTGCCGCTTAACGGTAAAATTGCCTTTGATACTGGTTGTCTTGAGTTATTATGAAGTGGTTAGAATATGTAGTGTAGCGGTGAAATGCATAGATATTACATAGAATACCAATTGCGAAGGCAGATCACTAATAATCAACTGACACTGATGGACGAAAGCGTGGGGAGCGAACAGGATTAGATACCCTGGTAGTCCACGCCGTAA
+
GGGGGGGGGGGGGGGGGGGGGGGGGFGGGGGGGGGGGGGGGGGGGGGGGGGGGGGGGGGGGGGGGGGGGGGGGGGGGGGGGGGGGGGGGGGGGGGGGGGGGGGGGGGGGGGGGGGGGGGGGGGGGGGGGGGGGGGGGGGGGGGGGGGGGGGGGGGGGGGGGGGGGGGGGGGGGGGGGGGGGGGGGGGGGGGGGGGGGGGGGGGGGGGFGGDGGGGGGGGGGGGGGFGGGGGGGGGFGGGGGGFFFFGGGGFFFFGGFFFFGGGGFFGFFFFFFGFFFFFFGG
@M02352:288:000000000-CKWC8:1:1101:9604:11387 1:N:0:TAGCGCTC+TATCCTCT
TACGGAGGGTCCGAGCGTTATCCGGAATCATTGGGTTTAAAGGGTCCGCAGGCGGTCGATTAAGTCAGAGGTGAAATCCCATAGCTTAACTATGGAACTGCCTTTGATACTGGTTGACTTGAGTCATATGGAAGTAGATAGAATGTGTAGTGTAGCGGTGAAATGCATAGATATTACACAGAATACCGATTGCGAAGGCAGTCTACTACGTATGTACTGACGCTCATGGACGAAAGCGTGGGGAGCGAACAGGATTAGATACCCTGGTAGTCCACGCCGTAA
+
GGGGGGGGGGGGGGGGGGGGGGGGGGGGGGGGGGGGGGGGGGGGGGGGGGGGGGGGGGGGGGFGGGGGGGGGGGGGGGGGGGGGGGGGGGGGGGGGGGGGGGGGGGGGGGGGGGGGGGGGGGGGGGGGGGGGGGGGGGGGGGGGGGGGGGGGGGGGGGGGGGGGGGGGGGGGGGGGGGGGGGGGGGGGGGGGGGGGGGGGGGGGGGGGGGGGGGGGGGGGGGGGGGGGGGGGGGGFGGGGGGFFFFGGGGFFFFGGFFFFGGGGFFGFFFFFFGFFFFFFDD
@M02352:288:000000000-CKWC8:1:1101:12653:11445 1:N:0:TAGCGCTC+TATCCTCT
TACGGAGGGTGCAAGCGTTATCCGGATTTATTGGGTTTAAAGGGTCCGTAGGCGGATTAATAAGTCAGTGGTGAAAACCTACAGCTCAACTGTAGAACTGCCATTGAAACTGTTAGTCTTGAATTAGAGTGCAGTGGTTAGAATGTGTAGTGTAGCGGTGAAATGCATAGATATTACACAGAATACCGATTGCGAAGGCAGATCACTAACTCTATATTGACGCTGATGGACGAAAGCGTGGGGAGCGAACAGGATTAGATACCCTGGTAGTCCACGCCGTAA
+
GGGGGGGGGGGGGGGGGGGGGGGFGGGGGGGGGGGGGGGGGGGGGGGGGGGGGGGGGGGGGGGGGGGGGGGGGGGGGGGGGGGGGGGGGGGGGGGGGGGGGGGGGGGGGGGGG,FFGGGGGGFGGGGGGGGGGGGGGGGGGGGGGGGGGGGGGGGGGGGGGGGGGGGGGGGGGGGGGGGGGGGGGGGGGGGGGGGGGGGGGGGGGGGGGFGGGGGFFGFGGGGGGGGGGGGGGGGFGGGGGGD?9EGGGGFFFBGGFFFFGGGGFFGFFFAABGFBFFEFGG
@M02352:288:000000000-CKWC8:1:1101:17554:11446 1:N:0:TAGCGCTC+TATCCTCT
TACGGAGGGTCCGAGCGTTATCCGGAATCATTGGGTTTAAAGGGTCCGCAGGCGGTCAATTAAGTCAGAGGTGAAATCCCATAGCTTAACTATGGAACTGCCTTTGATACTGGTTGACTTGAGTCATATGGAAGTAGATAGAATGTGTAGTGTAGCGGTGAAATGCATAGATATTACACAGAATACCGATTGCGAAGGCAGTCTACTACGTATGTACTGACGCTCATGGACGAAAGCGTGGGGAGCGAACAGGATTAGATACCCTGGTAGTCCACGCCGTAA
+
GGGGGGGGGGGGGGGGGGGGGGGGGFGGGGGGGGGGGGGGGGGGGGGGGGGGGGGGGGGGGGGGGGGGGGGGGGGGGGGGGGGGGGGGGGGGGGGGGGGGGGGGGGGGGGGGGGGGGGGGGCDGGGGGGGGGGGGGGGGGGGGGGGGGGGGFGGGGGGGGGGGGGGGGGGGGGGGGGGGGGGGDFGGGGGGGGGGGGGGGGGGGFGGCGGGGGGGGGGFGGGGGGGGGGDGGGGGFGGGGGGBFFFGGGGFFFFGGFFFF:FCFFFGFFFFFFGF?BF>9DG
@M02352:288:000000000-CKWC8:1:1101:27402:11524 1:N:0:TAGCGCTC+TATCCTCT
TACGGAGGGGGTTAGCGTTGTTCGGAATTACTGGGCGTAAAGCGCACGTAGGCGGATCAGAAAGTATAGGGTGAAATCCCAGGGCTCAACCCTGGAACTGCCTTGTAAACTCCTGGTCTTGAGTTCGAGAGAGGTGAGTGGAATTCCGAGTGTAGAGGTGAAATTCGTAGATATTCGGAGGAACACCAGTGGCGAAGGCGGCTCACTGGCTCGATACTGACGCTGAGGTGCGAAAGTGTGGGGAGCAAACAGGATTAGATACCCTGGTAGTCCACACCGTAA
+
GGGGGGGGGGGGGGGGGFGGGGGGGGGGGGGGGGGGGGGGGGGGGGGGGGGGGGGGGGGGGGGGGGGGGGGGGGGGGGGGGGGGGFGFGFGGGGGGGGFGGGGGGGGGGGGGGGGGGGGGGGGFGGGGFGGGGGGFGGGGGGGGGGGGGGFEAAFFGGGGGGGGGGGGGGGGGGGGGGGGGGGGGGGGGGGGGGGGGGGGGGEGGGGGGFGGGGGGGGGGG>EEGGGGGGGDGGGFGGGGGGFFFFGGGGFF?F>FFFBFGFG*6@G6<B)6BGF:2<:(9C
@M02352:288:000000000-CKWC8:1:1101:26116:11545 1:N:0:TAGCGCTC+TATCCTCT
TACGGAGGGTCCGAGCGTTATCCGGAATCATTGGGTTTAAAGGGTCCGCAGGCGGTCAATTAAGTCAGAGGTGAAATCCCATAGCTTAACTATGGAACTGCCTTTGATACTGGTTGACTTGAGTCATATGGAAGTAGATAGAATGTGTAGTGTAGCGGTGAAATGCATAGATATTACACAGAATACCGATTGCGAAGGCAGTCTACTACGTATGTACTGACGCTCATGGACGAAAGCGTGGGGAGCGAACAGGATTAGATACCCTGGTAGTCCACGCCGTAA
+
GGGGGGGGGGGGGGGGGGGGGGGGGGGGGGGGGGGGGGGGGGGGGGGGGGGGGGGGGGGGGGGGGGGGGGGGGGGGGGGGGGGGGGGGGGGGGGGGGGGGGGGGGGGGGGGGGGGGGGGGGGGGGGGGGGGGGGGGGGGGGGGGGGGGGGGGGGGGGGGGGGGGGGGGGGGGGGGGGGGGGGGGGGGGGGGGGGGGGGGGGGGGGGGGGGGGGGGGGGGGGGGGGGGGGGGGGGGFGGGGGGFFFFGGGGFFFFGGFFFFGGGGFFGFFFFFFGFFFFFFGG
@M02352:288:000000000-CKWC8:1:1101:27082:11615 1:N:0:TAGCGCTC+TATCCTCT
TACGAAGGTCCCGAGCGTTATTCGGAATCACTGGGCGTAAAGAGTACGTAGGCGGTTTGGTAAGTCAGGTGTGAAATCCCGGAGCTCAACTCCGGAACTGCATCCGATACTGCTAGACTGGAGTAATGGAGGGGCAGGTGGAATTCTTGGTGTAGCAGTGAAATGCGTGGATATCAAGAGGAAGACCAATGGCGAAGGCAGCCTGCTGGACATTTACTGACGCTGAGGTACGAAGGCCAGGGTAGCGAAAGGGATTAGATACCCCTGTAGTCCTGGCAGTAA
+
GGGGGFFGGGGGGGGGGGGGGGGGGGGGGGGGGGGGGEGGGGGGGGGGGGGGGGGGDGGGGGGGGGGGGGGGGGGGGGGGGGGGGGGGGGGGGGGGGGGGGGGGGGGGGGGGGGGG9FFGGFGGGGGGGGGGGGGGGGFFGGGGGGGGGGGGGGGGGGGGGGGGGGGGGGGGGGGGGGFGGGFGGGGGGGGGGGGEGGGGGGGGGGGGGGGGGGGGGGGGGGGGGGGGGGGGGGGFGFGGCGFFFFGGGDBFFBGGBFAFGGFGFFGFBFDAFGFFFBFFFD
@M02352:288:000000000-CKWC8:1:1101:27067:11630 1:N:0:TAGCGCTC+TATCCTCT
TACGAAGGTCCCGAGCGTTATTCGGAATCACTGGGCGTAAAGAGTACGTAGGCGGTTTGGTAAGTCAGGTGTGAAATCCCGGAGCTCAACTCCGGAACTGCATCCGATACTGCTAGACTGGAGTAATGGAGGGGCAGGTGGAATTCTTGGTGTAGCAGTGAAATGCGTGGATATCAAGAGGAAGACCAATGGCGAAGGCAGCCTGCTGGACATTTACTGACGCTGAGGTACGAAGGCCAGGGTAGCGAAAGGGATTAGATACCCCTGTAGTCCTGGCACTAA
+
GGFFCFDFFFEEFEEFGFGDGGGGGGGGGGGGGG8FEFCGGGGGGGGEFGGGGDEGGGGGFDFGGGFGFEFGGGGGGGGGGEGGGGGGGGGGGGGGGGGGGGGGFGDGGGGGGGGGGGGCFFGGGGGGGGGGDEGGEGGGGDGGGFFFFGGGGGFGGGGDG9CGGGGEGEGGGGGGFGFGFFGGGGGGGGGFC8CG>>>EEGGGGGGFG5DFGFGGGGCFGDGGGGGC6A>DCEDE4FFF8*78<FCDED:>??DFF@FFGGGG@FGF)669=7*48:*476
@M02352:288:000000000-CKWC8:1:1101:13013:11729 1:N:0:TAGCGCTC+TATCCTCT
TACGGAGGGTCCAAGCGTTATCCGGAATCATTGGGTTTAAAGGGTCCGCAGGCGGTCAATTAAGTCAGAGGTGAAAGCCCATCGCTCAACGATGGAACTGCCTTTGATACTGGTTGACTTGAGTTATACGGAAGTAGATAGAATAAGTAGTGTAGCGGTGAAATGCATAGATATTACTTAGAATACCGATTGCGAAGGCAGTCTACTACGTATATACTGACGCTCATGGACGAAAGCGTGGGGAGCGAACAGGATTAGATACCCTGGTAGTCCACGCCGTAA
+
GGGGGGGGGGGGGGGGGGGGGGGGGGGGGGGGGGGGGGGGGGGGGGGGGGGGGGGFGGGGGGGGGGGGGGGGGGGGGGGGGGGGGGGGGGGFGGGGGGGGGGGGGGGGGGGGGGGGGGGGGGGGGGGGGGGGGGGGGGGGGGGGFGGGGGGGGGGGGGGGGGGGGGGGGGGGGGGGGGGGGGGGGGGGGGGGGGGGGGGGGGGGGGGGGGGFGGGGGGGGGGGGEDGGFGGGGGGFGGGGGGFFFEGGGGFFFFGGFFFFGGGGFFGFFFFFFGFFFFFFGG
@M02352:288:000000000-CKWC8:1:1101:18342:11784 1:N:0:TAGCGCTC+TATCCTCT
TACGGAGGGTGCAAGCGTTATCCGGAATCATTGGGTTTAAAGGGTCCGCAGGCGGTCAATTAAGTCAGAGGTGAAATACCATAGCTCAACTATGGAACTGCCTTTGATACTGGTTGACTTGAGTTATACGGAAGTAGATAGAATAAGTAGTGTAGCGGTGAAATGCATAGAGATTACTTAGAATACCGATTGCGAAGGCAGTCTACTACGTATATACTGACGCTCATGGACGAAAGCGTGGGGAGCGAACAGGATTAGATACCCTGGTAGTCCACGCCGTAA
+
GGGGGGGGGGGGGGGGGGGGFGGGGGGGFGGGGGGFGGGGGGGGGGGGGGGGGGGGGGGGGGGGGGGGGGGGGGGGGGGGGGGGGGGGGGGGGGGGGGGGGGGGGGGGGGGGGGGGGGGGGGGGGGGGGGGGGGGGGGGGGGGGGFGGGGGGGGGGGGGGGGGGGGGGGGG>FGGGGGGGGGGGGGGGGGGGGGGGGGGGGGGGGGGFGGGGGGGGGGGGGGGGGGFFGGGGGGGFGGGGGGFFFFGGGGFFFFGGFFBFGGFGFFGFFFBFFGFFFFFFGG
@M02352:288:000000000-CKWC8:1:1101:25879:11890 1:N:0:TAGCGCTC+TATCCTCT
TACGGAGGGTGCGAGCGTTAATCGGAATTACTGGGCGTAAAGCGCATGCAGGTGGTTCATTAAGTCAGATGTGAAAGCCCGGGGCTCAACCTCGGAACTGCATTTGAAACTGGTGAACTAGAGTGCTGTAGAGGGGGGTAGAATTTCAGGTGTAGCGGTGAAATGCGTAGAGATCTGAAGGAATACCAGTGGCGAAGGCGGCCCCCTGGACAGACACTGACACTCAGATGCGAAAGCGTGGGGAGCAAACAGGATTAGATACCCTGGTAGTCCACGCCGTAA
+
GGGGDFGGDGGGGGGGGGGGCFGGGGCGGGCFFGFCFGGGGGCF+:?B<FGG=FGB=?FFEGGGGGGGFGGFDGGGG@BAFCGGGGGGGGGGGGGGFGGEGDGGGGGGGDGGFGGFCBFFGFFFGGGGGGGGGFC7F<EGGGCGFGFGFGGCFCFCEGGGGG?CEGC8:C5A+09CFGGGGGGG6F?FCFGCDEEDG>CGGG8EGGEG8F5CFGFF:89@FCEFFDGEFC:CCCC>>EGGGG:(2)*76C@?<(>D3@<F+CF<4>C?4@268?93(,<0<9
@M02352:288:000000000-CKWC8:1:1101:14548:11892 1:N:0:TAGCGCTC+TATCCTCT
TACGGAGGGTCCAAGCGTTATCCGGAATCATTGGGTTTAAAGGGTCCGCAGGCGGTCGATTAAGTCAGAGGTGAAATCCCATAGCTTAACTATGGAACTGCCTTTGATACTGGTTGACTTGAGTCATATGGAAGTAGATAGAATGTGTAGTGTAGCGGTGAAATGCATAGATATTACACAGAATACCGATTGCGAAGGCAGTCTACTACGTATGTACTGACGCTCATGGACGAAAGCGTGGGGAGCGAACAGGATTAGATACCCTGGTAGTCCACGCCGTAA
+
GGGGGFFGGGGGGGGGGGGGGGGGGEGG<FEGGGGBEFGGGGGGGFGGGGGGGGGGGGGFGGGGGGGGGGGGGGGGGGGGGGGGGGEFGG9CFGGGGGGGGFGGGGGGGGGGGGGGGFGGGFGGGFGGGGGFGGGFFFGGGGGGGGGGGGGGGGGGGGGGGGGGGGFGGGGGGGGGGFGGGGGGGGGGGGGGGGGGGGGGGG8CEGFFFEGGGGGGGGGGGGGGGGFGDGFGGGGEFEGGGGFFFFDDGGFFFFGG?FFFGGGGFFGFFFFFFFFFFBFFGG
@M02352:288:000000000-CKWC8:1:1101:14835:11907 1:N:0:TAGCGCTC+TATCCTCT
TACGGAGGGTCCAAGCGTTATCCGGAATCATTGGGTTTAAAGGGTCCGCAGGCGGTCAATTAAGTCAGAGGTGAAAGCCCATCGCTCAACGATGGAACTGCCTTTGATACTGGTTGACTTGAGTTATACGGAAGTAGATAGAATAAGTAGTGTAGCGGTGAAATGCATAGATATTACTTAGAATACCGATTGCGAAGGCAGTCTACTACGTATATACTGACGCTCATGGACGAAAGCGTGGGGAGCGAACAGGATTAGATACCCTGGTAGTCCACGCCGTAA
+
GGGGGGGGGGGGGGGGGGGGGGGGGGGGGGGGGGGFGGGGGGGGGGGGGGGGGGGGGGGGGGGGGGGGGGGGGGGGGGGGGGGGGFGGGGGGGGGGGGGGGGGGGGGGGGGGGGGGGGGGGGGGGGGGFGGGGGGGGGGGGGGGGGGGGGGGGGGGGGGGGGGGGGGGGGGGGFGGGGGGGGGGGGGGGGGGGGGGGGGGGGGGGGGGGGGGGGGGGGGGGGGGGGGGGGCCEGGEGGGDGEB1;DGGGGBFF?GGFFFFGGGGFFGFFFFFFGFF>BFFGG
@M02352:288:000000000-CKWC8:1:1101:26498:11941 1:N:0:TAGCGCTC+TATCCTCT
TACGGAGGGTGCAAGCGTTATCCGGAATCATTGGGTTTAAAGGGTCCGCAGGCGGTCAATTAAGTCAGAGGTGAAATACCATAGCTCAACTATGGAACTGCCTTTGATACTGGTTGACTTGAGTTATACGGAAGTAGATAGAATAAGTAGTGTAGCGGTGAAATGCATAGAGATTACTTAGAATACCGATTGCGAAGGCAGTCTCCTACGTATATACTGACGCTCATGGCCGAAAGCGTGGGGAGCGAACAGGATTAGATACCCTGGTAGTCCACGCCGTAA
+
GGGGGFFGGGGGGGGGGGGGGGGGGFGGGGGGGGGGGGGGGGGGGGGGDGGGGGGFGGDFFFGGGGGGGGGGGGGGGGGGGGGGGFGGGGGGGGGFBFGGGGGGGGGGFFGGFGGEAFFFGFFGGGGFGGGFEBD<FFFGCGDFCCEFGFFGGGFFGGGGGGGGGGFGGGGGFAFFGGGGGGCC<FFGGGGFFGGEGGGFGGGG,?FFFCGFFGGDEGFCCCEGGGGGG*>DDGGBGGGGGGB29EGG53:???GFDF4?GGGF?@CFF=<:?CF09?@7DG
@M02352:288:000000000-CKWC8:1:1101:4985:11951 1:N:0:TAGCGCTC+TATCCTCT
TACGGAGGGTCCAAGCGTTATCCGGAATCATTGGGTTTAAAGGGTCCGCAGGCGGTCAATTAAGTCAGAGGTGAAATCCCATAGCTTAACTATGGAACTGCCTTTGATACTGGTTGACTTGAGTTATACGGAAGTAGATAGAATGTGTAGTGTAGCGGTGAAATGCATAGATATTACACAGAATACCGATTGCGAAGGCAGTCTACTACGTATATACTGACGCTCATGGACGAAAGCGTGGGGAGCGAACAGGATTAGATACCCTGGTAGTCCACGCCGTAA
+
GGGGDGDCCFAFGCFGGGC@FCFFG>CF6EAAFCF@:@FCCFGEGGGDGGDE:FEGGGGGGCEGGFEFDFGEGGGFGFEFG<@FGGFGGFGGFGGFGFGGGGGGGGGGGGGGGGGGGGGGCFFGGFGFDFGF:FFFG9DDFGAGCFGGGGFCGCFGG7FGFGGFGGDGGGFGFGGGFGGEFGCGGGGGGGEFGGGGGGFFGGG9CEF;@5CCCFGGGGFFGDDG=DGGCFGDGGGBGGGGDGDB>EDDGGDFFF9F?FFFFG6CFFGF<@A4FGFFF?DFGC
@M02352:288:000000000-CKWC8:1:1101:18928:12063 1:N:0:TAGCGCTC+TATCCTCT
TACGGAGGGTCCGAGCGTTATCCGGAATCATTGGGTTTAAAGGGTCCGCAGGCGGTCGATTAAGTCAGAGGTGAAATCCCATAGCTTAACTATGGAACTGCCTTTGATACTGGTTGACTTGAGTTATACGGAAGTAGATAGAATAAGTAGTGTAGCGGTGAAATGCATAGATATTACTTAGAATACCGATTGCGAAGGCAGTCTACTACGTATATACTGACGCTCATGGACGAAAGCGTGGGGAGCGAACAGGATTAGATACCCTGGTAGTCCACGCCGTAA
+
GGGGGGGGGGGGGGGGGGGGGGGEGDGGGGGGGGGFGGGGGGGGGGGGGGGGGGGGGGGGGGGGGGGGGGGGGGGGGGGGGGGGGGGGGGGGGGGGGGGGGGGGGGGGGGGGGGGGGGGGGGGGGGGGGGGGGGGGGGGGGGGGGGGGGGGGGGGGGGEGGGGGGGGGGGGGGGGGGGGGGGGGGGGGGGGGGGGGGGGGGGGGGGGGGGGGGGGFGGGGGGGGEGGGGGGGGGGFGGGGEGFFFFGGGGFFFFGG?FFFGGFGFFGFBFFFFGFFFFFFGG
@M02352:288:000000000-CKWC8:1:1101:17458:12191 1:N:0:TAGCGCTC+TATCCTCT
TACGGAGGGTGCAAGCGTTATCCGGAATCATTGGGTTTAAAGGGTCCGCAGGCGGTCAATTAAGTCAGAGGTGAAATACCATAGCTCAACTATGGAACTGCCTTTGATACTGGTTGACTTGAGTTATACGGAAGTAGATAGAATAAGTAGTGTAGCGGTGAAATGCATAGAGATTACTTAGAATACCGATTGCGAAGGCAGTCTACTACGTATATACTGACGCTCATGGACGAAAGCGTGGGGAGCGAACAGGATTAGATACCCTGGTAGTCCACGCCGTAA
+
GGGGGGGGGGGGGGGGGGGGGGGGGGGGGGGGGGGGGGGGGGGGGGGGGGGGGGGGGGGGGGGGGGGGGGGGGGGGGGGGGGGGGGGGGGGGGGGGGGGGGGGGGGGGGGGGGGGGGGGGGGGGGGGGGGGGGGGGGGGGGGGGGGGGGGGGGGGGGGGGGGGGGGGGGGGGGGGGGGGGGGGCFGGGGGGGGGGGGGGGGGGGGGGGGGGGGGGGGGGGGGGGGGGGGFGGGGGFGGGGGGFFFFGGGGFFFFGGFFFFGGGGFFGFFFFFFGFBFFFFGG
@M02352:288:000000000-CKWC8:1:1101:19835:12194 1:N:0:TAGCGCTC+TATCCTCT
TACGGAGGGTCCAAGCGTTATCCGGAATCATTGGGTTTAAAGGGTCCGCAGGCGGTCAATTAAGTCAGAGGTGAAATCCCATAGCTTAACTATGGAACTGCCTTTGATACTGGTTGACTTGAGTTATACGGAAGTAGATAGAATAAGTAGTGTAGCGGTGAAATGCATAGAGATTACTTAGAATACCGATTGCGAAGGCAGTCTACTACGTATATACTGACGCTCATGGACGAAAGCGTGGGGAGCGAACAGGATTAGATACCCTGGTAGTCCACGCCGTAA
+
GGGGGGGGGGGGGGGGGGGGGGGGGGGGGGGGGGGGGGGGGGGGGGGGGGGGGGGGGGGGGGGGGGGGFGGGGGGGGGGGGGFGGGGGGGGGGGGGGGGGGGGGGGGGGGGGGGGGGGGGGGGGGGGGGGGGGGGGGFGGGGGGGGGGGGGGGGGGGGGGGGGGGGFGGGGGDFGGGGGGGGGGGGGGGGGGGGGGGGGGGGGGGGGGGGFFFGGGGGGGGGGGGGGGCFGGGGGFGGGGGGFFFFCG*>>FFFGGBFAB:CGG@>GFFFFFFGFFFFFFGG
@M02352:288:000000000-CKWC8:1:1101:18218:12308 1:N:0:TAGCGCTC+TATCCTCT
TACGGAGGGTGCAAGCGTTATCCGGAATCATTGGGTTTAAAGGGTCCGCAGGCGGTCAATTAAGTCAGAGGTGAAATACCATAGCTTAACTATGGAACTGCCTTTGATACTGGTTGACTTGAGTTATACGGAAGTAGATAGAATAAGTAGTGTAGCGGTGAAATGCATAGAGATTACTTAGAATACCGATTGCGAAGGCAGTCTACTACGTATATACTGACGCTCATGGACGAAAGCGTGGGGAGCGAACAGGATTAGATACCCTGGTAGTCCACGCCGTAA
+
GGGGGGGGGGGGGGGGGGGGGGGGGGGGGGGGGGGGGGGGGGGGGGGGGGGGGGGGGGGGGGGGGGGGGGGGGGGGGGGGGGGGGGGGGGGGGGGGGGGGGGGGGGGGGGGGGGGGGGGGGGGGGGGGGGGGGGGGGGGGGGGGGGGGGGGGGGGGGGGGGGGGGGGGGGGFGGGGGGGGGGGGGGGGGGGGGGGGGGGGGGGGGGGGGGGGGGGGGGGGGGGGGGGGGGGGGGGFGGGGGGFFFFGGGGFFFFGGFFF?FGGGFFGFFFFFFGFFFFFFGG
@M02352:288:000000000-CKWC8:1:1101:14183:12451 1:N:0:TAGCGCTC+TATCCTCT
TACGGAGGGTTCAAGCGTTATCCGGAATCATTGGGTTTAAAGGGTCCGCAGGCGGTCAATTAAGTCAGAGGTGAAATCCCATAGCTTAACTATGGAACTGCCTTTGATACTGGTTGACTTGAGTTATACGGAAGTAGATAGAATAAGTAGTGTAGCGGTGAAATGCATAGATATTACTTAGAATACCGATTGCGAAGGCAGTCTACTACGTATATACTGACGCTCATGGACGAAAGCGTGGGGAGCGAACAGGATTAGATACCCTGGTAGTCCACGCCGTAA
+
GGGGGGGGGFGGGGGGGGGGGGGGGGGGGGGGGGGFGGGGGGGGGGGGGGGGGGGGGGGGGGGGGGGGGGGGGGGGGGGGGGGGGGGGGGGGGGGGGGGGGGGGGGGGGGGGGGGGGGGGGGGGGGGGGGGGGGGGGGGGGGGGGGGGGGGGGGGGGGGGGGGGGGFGGGGGGGGGGGGGGGGGGGGGGGGGGGGGGGGGGGGGGGGGGGGGGGGGGGGGGGGGGGGGGGGGGGGFGGGGGGFFFFGGGGFFFFGGFFFFGGGGFFGFBFFFFGFFFBFFGG
@M02352:288:000000000-CKWC8:1:1101:25408:12580 1:N:0:TAGCGCTC+TATCCTCT
TACGGAGGGGGTTAGCGTTGTTCGGAATTACTGGGCGTAAAGCGCACGTAGGCGGATCAGAAAGTATAGGGTGAAATCCCAGGGCTCAACCCTGGAACTGCCTTATAAACTCCTGGTCTTGAGTTCGAGAGAGGTGAGTGGAATTCCGAGTGTAGAGGTGAAATTCGTAGATATTCGGAGGAACACCAGTGGCGAAGGCGGCTCACTGGCTCGATACTGACGCTGAGGTGCGAAAGTGTGGGGAGCAAACAGGATTAGATACCCTGGTAGTCCACACCGTAA
+
GGGGG7FGGGGGGGGGGGGGGGGGGGGGGGGGGGGGGGGGGGGGGGGGGGGGGGGGGGGGGGGGGGGGGGGGGGGGGGGGGGGGGGGGGGGGGGGGGGGGGGGGGGGGGGGGGGGGGGGGGFGGGGGGGGGGGGGGGGGGGGGGGGGGGGGGGGGGGGGGGGGGGGGGFGGGGGGGGGGGGGGGGGGGGGGGGGGGGGGGGGGGGGGGGGGGGGGGGGGGGGGGGGFGGGGGGGGEGGGGGGFFFFGFGGFFBFGGFFFFGGGGFFGF2/<AFGFFFFE1F>
@M02352:288:000000000-CKWC8:1:1101:22670:12595 1:N:0:TAGCGCTC+TATCCTCT
TACGAAGGTCCCGAGCGTTATTCGGAATCACTGGGCGTAAAGGGAGCGTAGGCGGCGCGGTAAGTCAGATGTGAAATCTGGGGGCTCAACCTCCGAACTGCATTCGATACTGCCGTGCTAGAGTAATGGAGAGGTAACTGGAATTCTCGGTGTAGCAGTGAAATGCGTAGATATCGAGAGGAAGACCAATGGCGAAAGCAGGTTACTGGACATTCACTGACGCTGAGGCTCGAAGGCTAGGGTAGCGAAAGGGATTAGATACCCCTGTAGTCCTAGCAGTAA
+
GGEFFFEGGGGGGGGGGGGGGGGFGGGGFGGGGGGGGGFGGFGGGGGGGGGGGGGGGGGGGGFGGGGGGGGGGGGGGGGGGGEEGGGGGGGGGFFGGGGGGGGGGGFGGGGGGGGGGGGGGFGGGGGGGFGGGGGGGGGGGGGGGGGGGGGGGGGGGGGGFGGGGGGGGGGGGFGGGGGGGFEFFGGGGGGGGGGGGEGGGGFGGGGGGGGGGGGGGGGGGGGGGGGGGFGGGGGFGGGGGGFFFFD:EGFFFFDGFFFFGGGGFFGFBFFFFGFFFA?<FF
@M02352:288:000000000-CKWC8:1:1101:19591:12708 1:N:0:TAGCGCTC+TATCCTCT
TACGGAGGGGCCGAGCGTTATCCGGAATCATTGGGTTTAAAGGGTCCGCAGGCGGTCGATTAAGTCAGAGGTGAAATCCCATAGCTTAACTATGGAACTGCCTTTGATACTGGTTGACTTGAGTCCTATGGAAGTAGATAGAATGTGTAGTGTAGCGGTGAAATGCATAGATATTACACAGAATACCGATTGCGAAGGCAGTCTACTACGTATGTACTGACGCTCATGGACGAAAGCGTGGGGAGCGAACAGGATTAGATACCCTGGTAGTCCACGCCGTAA
+
GGGG-BFG++6F:CFGGGG:FGGGGG@F<FGGGGG,8CFGGGFGC,4@EGGGGGGGC4C=FEGGGG9FGCFGGGGG9FGB,,:FGG<EGG9,,,BFG<FGG8F<=FF,DFGGCGDCGGGGGGGG9,,,,,8E:F>3,8@=DGGD;@@73EGGGGGGGGGG:FGGGG,;CGGGGGC,,,2?FGGCGGG**=1BFGGGGGG>EEC+,BF9;*200*2<CCGGGGGGED9F++9<EGGBG5DGGG3:BFGGGGFFFFGGFFFFGGGG@:GFFFFFFF*8BFFFGG
@M02352:288:000000000-CKWC8:1:1101:27961:12786 1:N:0:TAGCGCTC+TATCCTCT
TACGGAGGGTCCGAGCGTTATCCGGAATCATTGGGTTTAAAGGGTCCGCAGGCGGTCGATTAAGTCAGAGGTGAAATCCCATAGCTTAACTATGGAACTGCCTTTGATACTGGTTGACTTGAGTCATATGGAAGTAGATAGAATGTGTAGTGTAGCGGTGAAATGCATAGATATTACACAGAATACCGATTGCGAAGGCAGTCTACTACGTATGTACTGACGCTCATGGACGAAAGCGTGGGGAGCGAACAGGATTAGATACCCTGGTAGTCCACGCCGTAA
+
GFDD;C@BFCGGGEG@F@@GGGAFGC@FDCEDEEGFBFDGAGGGGGGGDGGCGEGFEGGGGEGGFG9EFGGFGGGGGFGFGGGGFFGGGFGFGGGGGGGGGGCFGGDBF5??DFGFFFFGGGDEFDFFFEGCDFFFFFGGFD@FGBFFGFGCFAAACFGGF@EFGCA;EGGGGFGFEFCGGCCCC?::*FCCCBEGGGGGGG89F9@FFGGGGFGG7EFE8BE=EDGG6<FGEEG>GGGGGGF0155DEDF4:<CC2FFFG?FGFFD?A@AB4DFF;?B9<<
@M02352:288:000000000-CKWC8:1:1101:27947:12799 1:N:0:TAGCGCTC+TATCCTCT
TACGGAGGGTCCGAGCGTTATCCGGAATCATTGGGTTTAAAGGGTCCGCAGGCGGTCGATTAAGTCAGAGGTGAAATCCCATAGCTTAACTATGGAACTGCCTTTGATACTGGTTGACTTGAGTCATATGGAAGTAGATAGAATGTGTAGTGTAGCGGTGAAATGCATAGATATTACACAGAATACCGATTGCGAAGGCAGTCTACTACGTATGTACTGACGCTCATGGACGAAAGCGTGGGGAGCGAACAGGATTAGATACCCTGGTAGTCCACGCCGTAA
+
GDFGGGEGGGGGGGGGGGGGGFGFFCDEGDF9FFF6@6EFGGGGGGFEGEGGGGDEFEGGGGGDGGGGGGGGGGGGFGGGGFFEF9FDFFGFGGGGGGGFGF@?DG?FFGFAFFFGFGFGCGDD<FGFFG<DFGGGGC9FFGGGCCEFGFDEGCAFEGGGGGGGGGGGGGF,>DCFGGGGGE:<BFCGGGFGGGGEGEGFGFGFFGGGGGGGGGFFEGGGGGGGGCGGFGG35*9BCEDCE:>6;:DDCD>F??4C<?4@GGCC4F9/)=<AFC439BFB:C
@M02352:288:000000000-CKWC8:1:1101:22118:12855 1:N:0:TAGCGCTC+TATCCTCT
TACGGAGGGTCCAAGCGTTATCCGGAATCATTGGGTTTAAAGGGTCCGCAGGCGGTCAATTAAGTCAGAGGTGAAATCCCATAGCTTAACTATGGAACTGCCTTTGATACTGGTTGACTTGAGTTATACGGAAGTAGATAGAATAAGTAGTGTAGCGGTGAAATGCATAGATATTACTTAGAATACCGATTGCGAAGGCAGTCTACTACGTATATACTGACGCTCATGGACGAAAGCGTGGGGAGCGAACAGGATTAGATACCCTGGTAGTCCACGCCGTAA
+
GGGGGGGGGGGGGGGGGGGGGGGGGGGGGGGGGGGGGGGGGGGGGGGGGGGGGGGGGGGGGGGGGGGGGGGGGGGGGGGGGGGGGGGGGGG9FGGGGGGGGGGGGGGGGGGGGGGGGGGGGGGGGGGGGGGGDGGGGGGGGGGGGGGGGGGGGGGGGGGGGGGGGGGGGGGGGGGGGGGGGGGGGGGGGGGGGGGGGGGGGGGGGGGGGGGGGGGGGGGGGGGGGGGGFGGDGGGFGGGGGGFFBEGGGGFFFFGGFFFFGGGGFFGFFFFF=FFBFFFFGG
@M02352:288:000000000-CKWC8:1:1101:24207:12878 1:N:0:TAGCGCTC+TATCCTCT
TACGAAGGTCCCGAGCGTTATTCGGAATCACTGGGCGTAAAGGGAGCGTAGGCGGCGCGGTAAGTCAGATGTGAAATCTGGGGGCTCAACCCCCAAACTGCATTCGATACTGCCGTGCTAGAGTAATGGAGAGGTAACTGGAATTCTCGGTGTAGCAGTGAAATGCGTGGATATCGAGAGGAAGACCAATGGCGAAAGCAGGTTACTGGACATTTACTGACGCTGAGGCTCGAAGGCTAGGGTAGCGAAAGGGATTAGATACCCCTGTAGTCCTAGCAGTAA
+
GFFFEFCFGFGGGCFGGFFFF9FFGEGG<FFGEFGGGFCEDFGGGGGGGGGGGGGGGGGGGGGGFGGGGFGGGGGGGGGGCGGGDCGGGGFEGCCFG+>FFGGCFFGGGGGFFFG*FGGGGCFFF>FFGGFGGGGGFCGFGGGGGG,@FCFGG7FG9FGGGGGGGGGC5CEGGGGGGFCCEGECFGGEC8EFGEEGCEFGGFCFFGGDGGGGGGGGGG:FGGGGGGG=CGFGEED>FFGGGG:8:FD<ED:FB<FD<?AFGGDD)5CF<?9>F7=444=<FF
@M02352:288:000000000-CKWC8:1:1101:13945:12931 1:N:0:TAGCGCTC+TATCCTCT
TACGGAGGGGGCTAGCGTTGTTCGGAATTACTGGGCGTAAAGGGCACGCAGGCGGACCAGTAAGTCAGAGGTGAAATCCCAGGGCTCAACCATGGAACTGCCTTGGAAACTCGTGATCTTGAGTTCGAGAGAGGTGGATGGAATGCGGAGTGTAGAGGTGAAATGCGTAGATATTAGACAGAACACCAGTGGCGAAGGCAGCTCACTGGGTCGGTACTGACGCTGAGGGGCGAAAGCGTGGGGAGCAAACAGGATTAGATACCCTGGTAGTCCACGCCGTAA
+
GGGGGGGGG76+6CFGGGGCF6EFGGGG8F,CFGG<+FFGGG,F,,BF+@FGGGG+++B4,CFGG,,,,CFFGGGGGGGGG@+BFG@FGG,3CFFGGGGGGFFG,,B3CFG,+@3,,@FGGGGG,,3@35@F:FG***@,@FGG,,**=FGGGGG,FGGGGGGG+B*=EGGGGGG99+++5FG+FGG*2C<FGGGGGGG6C**+3CF7**9***:CGGGGGGGG=D8F=*7DGGGDGGDGGGFFFF3CGGF@FBGFF=>FGGGGFFGFFFFFFGFFFFF6DD
@M02352:288:000000000-CKWC8:1:1101:9994:13035 1:N:0:TAGCGCTC+TATCCTCT
TACGGAGGGTGCAAGCGTTAATCGGAATTACTGGGCGTAAAGCGCGCGTAGGCGGATAGTTAAGTCAGATGTGAAAGCCCTGGGCTCAACCTAGGAACTGCATTTGAAACTGGCGATCTTGAGTATGGTAGAGGTAAGCGGAATTTCCAGTGTAGCAGTGAAATGCGTAGAGATTGGAAGGAATATCGATGGCGAAGGCAGCTTACTGGGCCAATACTGACGCTGAGGTGCGAAAGCGTGGGTAGCGAACGGGATTAGATACCCCGGTAGTCCACGCCGTAA
+
GGGGGFGGGGGGGGGGGGGG6CFGGGGGGGGGGGGGGGGGGGGGGGGGGGGGGGGGGGDGGGGGGGGGGGGGGGGGGGGGGGGGGGGGGGGFGGGGGGGGGGGGGGGGGGGGGGGEEGGGGGGFFCFGGGGGGGGGGFGGGGGGGGGFCFGGGGGGGGGGGGGGFDGGGDGGGFGFFFFGEGFGGFGGGGGGGGGGEGGGGGG7FGGGGGGGGGFGFCFGGGGCGGGGGGDDGGGFGGGGGGFFFFDGGGFFF<GGFFFFGGGG:EGFBFFFFGFFFFF257
@M02352:288:000000000-CKWC8:1:1101:11401:13037 1:N:0:TAGCGCTC+TATCCTCT
TACGGAGGGTCCAAGCGTTATCCGGAATTATTGGGTTTAAAGGGTCCGCAGGCGGATTAATAAGTCAGTGGTGAAATCTCCAAGCTCAACTTGGAAACTGCCATTGATACTGTTAGTCTTGAATTCAGTCGGAGTAGGCGGAATGTGTAGTGTAGCGGTGAAATGCATAGATATTACACAGAACACCGATAGCGAAGGCAGCTTACTAGGTTTGAATTGACGCTGAGGGACGAAAGCGTGGGTAGCGAACAGGATTAGATACCCTGGTAGTCCACGCCGTAA
+
FGGGGGGGGG@FEGGGGGGGGGGCE:CGGEC,CEFGEEGFFGCFEGGFDFCGEDEE:FFEFDGGEGGGGGGEEFGFGGGGFFEFCFGDCEAEGFFEFGFGGGGGCFFGG9FB?FFFEDFGAB,CFFFEGGEDCFCAFGGDGGCFGGFGCGD<FFFG:C<>FFGGGGGGGGGGGD7DBFGGGEGEGGCE11CCFD@EEGDGGGGGGGC9EGCF?CGGGGGG78:88CDDGGCGGGGFGE7EC=BFBFCGGDEF61FF?FA@FGFGF>FF>?2:@F629?EFGC
@M02352:288:000000000-CKWC8:1:1101:20043:13070 1:N:0:TAGCGTTC+TATCCTCT
TACGGAGGGTCCAAGCGTTATCCGGAATCATTGGGTTTAAAGGGTCCGCAGGCGGTCAATTAAGTCAGAGGTGAAAGCCCATCGCTCAACTATGGAACTGCCTTTGATACTGGTTGACTTGAGTTATACGGAAGTAGATAGAATAAGTAGTGTAGCGGTGAAATGCATAGAGATTACTTAGAATACCGATTGCGAAGGCAGTCTACTACGTATATACTGACGCTCATGGACGAAAGCGTGGGGAGCGAACAGGATTAGATACCCTGGTAGTCCACGCCGTAA
+
GGGGGEGGGGGGGGGGGGGGGGGGGGGGGGGGGGGGGGGGGGGGGGGGGGGGGGGGGGGGGGGGGGGGGGGGGGGGGGGGGGFGGGGGGGGGGGGGGGGGGGGGGGGGGGGGGGGGGGGGGFGGGGGGGGGGGGGGGGGGGGGGGGGGGGGGGGGGGGGGGGGGGGGGGGFGGGGGGGGGGGGGGFGGGGGGGGGGGGGGGGGGGGGGGGGGGGGGGGGGGGGGGGGGGFFGGGGFGGGGGGFFFFGGEGDFF:FF?FFFGGGGFFGFFFFF=DFFFFFFGG
@M02352:288:000000000-CKWC8:1:1101:6238:13287 1:N:0:TCGCGCTC+TATCCTCT
TACGGAGGGTCCGAGCGTTATCCGGAATCATTGGGTTTAAAGGGTCCGCAGACGGCCGTTTAAGTCAGAAGTGAAATCCCATAGCTTAACTATGGAACTGCCTTTGATACTGTTTGACTTGAGTCATGTGGAAGTAGATAGAATGTGTAGTGTAGCGGTGAAATGCATAGATATTACACAGAATACCGATTGCGAAGGCAGTCTACTACGTATTTACTGACGCTCATGGACGAAAGCGTGGGGAGCGAACAGGATTAGATACCCTGGTAGTCCACGCCGTAA
+
GGGG6@FGG@,C+CFGGGGGGGGGGGGGGG,FGGGG7FGGGGGGA,EF7FG+CFG+7F+4,BFG?F<FF,BFGGGGC<FA,5,BF?5CFG<<55E?FGGGG8FG<F<?FGGG??BF?FG<FFGGF9=,9<FG<FGGE<F<FGGG,8,@FFGGGGGGGGGGGGGGGG;FGGGGGGGG;>92>FGCGGGEFF<EGGGGGGG8EC8FGGG9;*22<+2>EGGFGGCG5DFG9+9DGGD3FGGGGGE:;E<DGGDFFFGG<FFFGGGGFFGFAFFFFDFFFFF;3C
@M02352:288:000000000-CKWC8:1:1101:10324:13288 1:N:0:TAGCGCTC+TATCCTCT
TACGGAGGGTCCAAGCGTTATCCGGAATCATTGGGTTTAAAGGGTCCGCAGGCGGTCAATTAAGTCAGAGGTGAAAGCCCATCGCTCAACGATGGAACTGCCTTTGATACTGGTTGACTTGAGTTATACGGAAGTAGATAGAATAAGTAGTGTAGCGGTGAAATGCATAGATATTACTTAGAATACCGATTGCGAAGGCAGTCTACTACGTATATACTGACGCTCATGGACGAAAGCGTGGGGAGCGAACAGGATTAGATACCCTGGTAGTCCACGCCGTAA
+
GGGGGGGGGGGGGGGGGGGGGGGGGFGGGGGGGGGGGGGGGGGGGGGGGGGGGGGFGGGGGGGGGGGGGGGGGGGGGGGGGGGGGGGGGGGGGGGGGGGGGGGGGGGGGGGGGGGGGGGGGGGGGGGGGGGGGGGGGGGGGGGGGGGGGGGGGGGGGGGGGGGGGGGGGGGGGGGGGGGGGGGGGGGGGGGGGGGGGGGGGGGGGGGGGGGGGGGGGGGGGGGEGGGGGGGGGGGFGGGGGGFBBFGGGGFFFFGGFFFFGGGGFFGFFFDFFGFFFFFFGG
@M02352:288:000000000-CKWC8:1:1101:21582:13320 1:N:0:TAGCGCTC+TATCCTCT
TACGGAGGGGGTTAGCGTTGTTCGGAATTACTGGGCGTAAAGCGTACGTAGGCGGATTGGAAAGTTGGGGGTGAAATCCCAGGGCTCAACCCTGGAACTGCCTCCAAAACTCTCAGTCTAGAGTTCGAGAGAGGTGAGTGGAATTCCAAGTGTAGAGGTGAAATTCGTAGATATTTGGAGGAACACCAGTGGCGAAGGCGGCTCACTGGCTCGATACTGACGCTGAGGTACGAAAGTGTGGGGAGCAAACAGGATTAGATACCCTGGTAGTCCACACCGTAA
+
GGGGGCFGGGGGGGGGGGGGGGGGGGGGGGGGGGGGGGGGGGGGGGGGGGGGGGGGGGGGGGGGGGGGGGGGGGGGGGGGGGGGGGGGGGGGGGGGGGGGGGGGGGGGGGG,EFDFGGGGGGGGGGGGGGGGGGGGGGGGGGGGGGGGGGGGGGGGGGGGGGGGGGGGGGGGGGGGGGGGGGGGGGGGGGGGGGGGGGGGGGGGGGGGGGGGGGGGGGGGGGGGGGGGGGGDGGGFGFGGGGF?BFGGGGFFFFGGFFFFGGGGFFGFBFFFFGFFFFE?GG
@M02352:288:000000000-CKWC8:1:1101:14106:13470 1:N:0:TAGCGCTC+TATCCTCT
TACGGAGGGTGCGAGCGTTAATCGGAATTACTGGGCGTAAAGCGCACGCAGGCGGTTTGCTAAGCTAGATGTGAAAGCCCCGAGCTCAACTTGGGATGGTCATTTAGAACTGGCAGACTAGAGTCTTGGAGAGGGGAGTGGAATTCCAGGTGTAGCGGTGAAATGCGTAGATATCTGGAGGAACATCAGTGGCGAAGGCGACTCCCTGGCCAAAGACTGACGCTCATGTGCGAAAGTGTGGGTAGCGAACAGGATTAGATACCCTGGTAGTCCACACCGTAA
+
GGGGGGGGGGGGGGGGGGGGFGGGGGGGGGGGGGGGGGGGGGGGGGGGGGGGGGGGGGG9FFGGGGGGGGGGGGGGGGGGGGGGGGGGGGGGGGGGGGGGGGGGGGGGGGGGFGGGGGGGGGGGGGGGGGGGGGGGGGGGGGGGGGGGGGGGGGGGGGGGGGGGGGGGGGGGGGGGGGGGGGGGGGGGGGGGGGGGGGGGGGGGGGGGGGGGGGGGGGGGGGGEGGGGGGGGGGGFGGGGGGFF<FDGGGFFFFFGFFFFGGGG@FGFFFFFFGFFF6>?GC
@M02352:288:000000000-CKWC8:1:1101:2108:13508 1:N:0:TAGCGCTC+TATCCTCT
TACGGAGGGTCCGAGCGTTATCCGGAATCATTGGGTTTAAAGGGTCCGCAGGCGGTCGATTAAGTCAGAGGTGAAATCCCATAGCTTAACTCTGGAACTGCCTTTGATACTGGTTGACTTGAGTCATATGGAAGTAGATAGAATGTGTAGTGTAGCGGTGAAATGCATAGATATTACACAGAATACCGATTGCGAAGGCAGTCTACTACGTATGTACTGACGCTCATGGACGAAAGCGTGGGGAGCGAACAGGATTAGATACCCTGGTAGTCCACGCCGTAA
+
GGGGGGGGGGGGGGGGGGGGGGGGG@CFFGGGGGGECFCFGGFGGFGGGGGGGGGGGGDGGGGGGGDFGCGGGGGGDFGFGFFGGGGGGGG,AFFFGFGGGGGGEFGGGGGGGFGGGGGGGGGGGGGGGGGE@FFFGGGGGGGGGGGGDFGGGGGGGGGGGGGGGGAFGGGGGGGGGGGGGGGGGGGGGGGGGGGGGGGGGGGGGGGFFGGGFFGGGGC7CEGEGGGGG6DDGGGFGGGGGGBBFFGDGGFFFFGGFFFFFGGGFFGFBFFFFGFFFFFFGG
@M02352:288:000000000-CKWC8:1:1101:25577:13584 1:N:0:TAGCGCTC+TATCCTCT
TACGGAGGGTCCAAGCGTTATCCGGAATCATTGGGTTTAAAGGGTCCGCAGGCGGTCAATTAAGTCAGAGGTGAAAGCCCATCGCTCAACGATGGAACTGCCTTTGATACTGGTTGACTTGAGTTATACGGAAGTAGATAGAATAAGTAGTGTAGCGGTGAAATGCATAGATATTACTTAGAATACCGATTGCGAAGGCAGTCTACTACGTATATACTGACGCTCATGGACGAAAGCGTGGGGAGCGAACAGGATTAGATACCCTGGTAGCCCACGCCGTAA
+
AEFGGDGGGGGGGFGFGGGGDGGEECCFFFGGGGGGGGGGFGGGGF@EGEFGFGGGGGGGGGGGGGGGGGGGGGGGGGGGGGGGGGGGFFGGGGGGGGGGGFGGGGGGGGGGGGGGGGGGGGGGGGGGGGGEGGGGGGGGGFGGGGGGGGGGGGGGGGGGGGGGGGGGGGGGGGGGGDGGGFFFECG7FFGGGGGDGGGGGGGGGGGGGGGGGGGGFGGGGGGGGCEFDFGGGGGFGGGGGGE:;DGGEGFFB?GG>FA@E?GGFFGF<B?3?F@BBFFBGG
@M02352:288:000000000-CKWC8:1:1101:16140:13805 1:N:0:TAGCGCTC+TATCCTCT
TACGGAGGGTCCGAGCGTTATCCGGAATCATTGGGTTTAAAGGGTCCGCAGGCGGTCAATTAAGTCAGAGGTGAAATCCCATAGCTTAACTATGGAACTGCCTTTGATACTGGTTGACTTGAGTCATATGGAAGTAGATAGAATGTGTAGTGTAGCGGTGAAATGCATAGATATTACACAGAATACCGATTGCGAAGGCAGTCTACTACGTATGTACTGACGCTCATGGACGAAAGCGTGGGGAGCGAACAGGATTAGTTACCCTGGTAGCCCACGCCGTAA
+
GGGGGGGGGGGGGGGGGGGGGGGGGEGGGGGGGGGEGGGGGGGGGGGGGGGGGGGGGGGGGGGGGGFGGGGGGGGGGGGGGGFGGGGGGGGGGGGGGGGGGGGGGGGFGGGGGGGGGGGGGFGGGGGGGGGGGGGGGGGGGGDGGGGGGGGGGGGGGGGGGGGGGGGGGGGGGGGGGGGGGGGFCFGGGGGGGGGGGGGGGGGGGGGGGGDFFGGFGGFGGGGDGGGGG?F<GGGFGGGGGGB09EGGGGFFFFGF2*)/<CG6*5*04*)5?/5(42:3CC
@M02352:288:000000000-CKWC8:1:1101:7501:13947 1:N:0:TAGCGCTC+TATCCTCT
TACGGAGGGTGCGAGCGTTAATCGGAATTACTGGGCGTAAAGCGCATGCAGGTGGTTCATTAAGTCAGATGTGAAAGCCCGGGGCTCAACCTCGGAACTGCATTTGAAACTGGTGAACTAGAGTGCTGTAGAGGGGGGTAGAATTTCAGGTGTAGCGGTGAAATGCGTAGAGATCTGAAGGAATACCAGTGGCGAAGGCGGCCCCCTGGACAGACACTGACACTCAGATGCGAAAGCGTGGGGAGCAAACAGGATTAGATACCCTGGTAGTCCACGCCGTAA
+
GGGGGGGGGGGGGGGGGGGE<FGGGEGGGGGGGGGGGEGGGGGGDGGGGGGGGGGGGGGGGGGGGGGGFGGGGGGGGFFFGGGGGGGGGGFGGGGGF:DFGGDGFGGGGGGGGGGGGGGGGGGGGDGGGGGGGGGGGGGGGGGGGGGGGGGGGGGGGGEGGGGGGGGGGGGGGGGGGGGGFGCCGGGGGGGGGGGGGGGGGG8EEEGGGGGGGCEFGGGGGGEFGGGGGGGGGGDEGC>GGGFFFFGGGGF@B:FGFFFFGGGGFFGFFF<DFFFFFFFFGD
@M02352:288:000000000-CKWC8:1:1101:11265:13950 1:N:0:TAGCGCTC+TATCCTCT
TACGGAGGGGGTTAGCGTTGTTCGGAATTACTGGGCGTAAAGCGTACGTAGGCGGATTGGAAAGTTGGGGGTGAAATCCCAGGGCTCAACCCTGGAACTGCCTCCAAAACTATCAGTCTAGAGTTCGAGAGAGGTGAGTGGAATTCCAAGTGTAGAGGTGAAATTCGTAGATATTTGGAGGAACACCAGTGGCGAAGGCGGCTCACTGGCTCGATACTGACGCTGAGGTACGAAAGTGTGGGGAGCAAACAGGATTAGATACCCTGGTAGTCCACACCGTAA
+
GGGGGGGGGGGGGGGGGGGGGGGGGGGGGGGGGGGGGGGGGGGGGGGGGGGGGGGGFGGGGGGGGGGGGGGGGGGGGGGGGGGGGGGGGGGGGGGGGGGGGGGGGGGGGGGGGGGGGGGGGGGGGGGGGGGGGGGGGGGGGGGGGGGGGGGGGGGGGGGGGGGGGGGGGGGGGGGGGGGGGGGGGGGGGGGGGGGGGGGGGGGGGGGGGGGGGGGGGGGGGGGGGGGGGGGGGGGFGGGGGGFFFFGGGGFFFFGGFFFFGGGGFFGFFFFFFGFFFFF:DD
@M02352:288:000000000-CKWC8:1:1101:15906:13979 1:N:0:TAGCGCTC+TATCCTCT
TACGGAGGATCCAAGCGTTATCCGGAATCATTGGGTTTAAAGGGTCCGTAGGTGGATAATTAAGTCAGAGGTGAAATCTTGCCGCTTAACGGTAAAATTGCCTTTGATACTGGTTGTCTTGAGTTATTATGAAGTGGTTAGAATATGTAGTGTAGCGGTGAAATGCATAGATATTACATAGAATACCAATTGCGAAGGCAGATCACTAATAATCAACTGACACTGATGGACGAAAGCGTGGGGAGCGAACAGGATTAGATACCCTGGTAGTCCACGCCGTAA
+
GGGGGGGGEGGGGGGGECFGFFGGGGGGGGGGGFGFFFGEFGGGGGGDGFGGFF?FFGGGFGGGCAFDFGGGGGGGG,EAFECF7F:FFGB7BF=CCF8,<?FG<EGGGBAFFFFGCFG9E<<F<<FGGFCFCDFFBFGEGGA<C9<ADADAAC37@F@:FGCCDFC;;AAC9F7E9;>@CFGCGG7EDFFCGGGEEE5DCFF778DGGGGGG;CC8,<98F<6>79;,68D=ECDGGDGGGDD>>3D*)882(9:3?)03?C9*77?A?<BBGF09?D>GG
@M02352:288:000000000-CKWC8:1:1101:15464:14094 1:N:0:TAGCGCTC+TATCCTCT
TACGGAGGGTGCAAGCGTTATCCGGAATCATTGGGTTTAAAGGGTCCGCAGGCGGTCAATTAAGTCAGAGGTGAAATACCATAGCTCAACTATGGAACTGCCTTTGATACTGGTTGACTTGAGTTATACGGAAGTAGATAGAATAAGTAGTGTAGCGGTGAAATGCATAGAGATTACTTAGAATACCGATTGCGAAGGCAGTCTACTACGTATATACTGACGCTCATGGACGAAAGCGTGGGGAGCGAACAGGATTAGATACCCTGGTAGTCCACGCCGTAA
+
GGGGGFGGGGGGGGGGGGGGGGGGGGGGGGGGGGGGGGGGGGGGGGGGGGGGGGGGGGGGGGGGGGGGGGGGGGGGGGGGGGGGGGGGGGGGGGGGGGGGGGGGGGGGGGGGGGGGGGGGGGGGGGGGGGGGGGGGGGGGGGGGGGGGGGGGGGGGGGGGGGGGGGGGGGGGGGGGGGGGGGGGGGGGGGGGGGGGGGGGGGGGGGGGGGGGGGGGGGGGGGGGGGGGGGGGGGGFGGGGGGFFFFGGGGDFFBGGFFFFGGGGFFGFFFFFFGFFFFFFGG
@M02352:288:000000000-CKWC8:1:1101:22896:14178 1:N:0:TAGCGCTC+TATCCTCT
TACGGAGGGTCCGAGCGTTATCCGGAATCATTGGGTTTAAAGGGTCCGCAGGCGGTCAATTAAGTCAGAGGTGAAATCCCATAGCTTAACTATGGAACTGCCTTTGATACTGGTTGACTTGAGTCATATGGAAGTAGATAGAATGTGTAGTGTAGCGGTGAAATGCATAGATATTACACAGAATACCGATTGCGAAGGCAGTCTACTACGTATGTACTGACGCTCATGGACGAAAGCGTGGGGAGCGAACAGGATTAGATACCCTGGTAGTCCACGCCGTAA
+
GGGGEGDGGGGGGGGGGFGGGFFGGGGGGGGGGGGGGGGGGGGGFFGGGGGGGGEFGGGGGGGGGGGGGGGGGGGGGGGDGGGGGGGGGGGEGGGGGGGGGGGGGGGGFGGGGGGGFGGGGFGGGGGGGGGGCGGGGGGGGGFGGGGGGGGGGGGGGGGGGGGGGGGGGGGGGGGGGGGGGGGGGGGGGGGGGGGGDGGGGGGGGGGGFGFGGGGGFGGGGECEGGGG9=CDDGGFGGGGGGFBFEGG=DDFFFGGBFFFGGGGFFGFFFBFFGFBFFFFGG
@M02352:288:000000000-CKWC8:1:1101:25937:14187 1:N:0:TAGCGCTC+TATCCTCT
TACGGAGGGTCCGAGCGTTATCCGGAATCATTGGGTTTAAAGGGTCCGCAGGCGGTCAATTAAGTCAGAGGTGAAATCCCATAGCTTAACTATGGAACTGCCTTTGATACTGGTTGACTTGAGTCATATGGAAGTAGATAGAATGTGTAGTGTAGCGGTGAAATGCATAGATATTACACAGAATACCGATTGCGAAGGCAGTCTACTACGTATGTACTGACGCTCATGGACGAAAGCGTGGGGAGCGAACAGGATTAGATACCCTGGTAGTCCACGCCGTAA
+
GGGG>FGGG@EFEGGGGGGGGGGGGG:F@F@FGGGE7CGGGGGGF<=FEGGGGGGC:FGF<FGGGGGGGDGGGGGGFGGEEFFGGGGGGGGGGGGGGGGGGCGGGGGAFGGGGGGG8FGGGFGGD9FFGGGGGGFGGGE<FFGGGCGGGGGGGGGGGGGGGGGGGG;FGGGGFGFGC9DEGGGBFGGG>FGGGGGGGGGDGFFFFGG>@CGGD*<FGGGGGGDGDGCFD+>DGGGFGGGGGGFFFFDGGGFFFFGG?FBF?FGGFFGFFFFFBFFFFFFFGG
@M02352:288:000000000-CKWC8:1:1101:21923:14284 1:N:0:TAGCGCTC+TATCCTCT
TACGGAGGGTCCAAGCGTTATCCGGAATCATTGGGTTTAAAGGGTCCGCAGGCGGACAATTAAGTCAGAGGTGAAAGCCCATCGCTCAACGGTAGAACTGCATTTGATACTGGTTGACTTGAGTTATATGGAGGTAGATAGAATACGTAGTGTAGCGGTGAAATGCATAGATATTACTTAGAATACCGATTGCGAAGGCAGTCTACTACGTATAAACTGACACTCATGGTCGAAAGCGTGGGGAGCGAACAGGATTAGATACCCTGGTAGTCCACGCCGTAA
+
GGGGGGGG+F,C6FFGGGGGGGGGGG:F@FGGGGGGGGGGGGGG<,CF7FGG7FG7FG@FGGGGGGGG9=FFGGGGG844,,4BFGGGGGC+B+4CF,FGG,,CFGGGGGGGG?FG,EGGGGGGA,33,,CF,@F9F@,,@FFG<,DF,>FGGGGGGGGGGGGGGG;EGGGGGG:FG;2DFGG<,FGGGGGGGGGGGGGGG802?FG9+**02++?EGGGG?FG*CFG9+:DGGGF7EGGGGDB0>)>EGFFFFGGFFFFGFGGFFGFFFFFFGF(7(8>GG
@M02352:288:000000000-CKWC8:1:1101:11088:14286 1:N:0:TAGCGCTC+TATCCTCT
TACGGAGGGTGCAAGCGTTATCCGGAATCATTGGGTTTAAAGGGTCCGCAGGCGGTCAATTAAGTCAGAGGTGAAATACCATAGCTCAACTATGGAACTGCCTTTGATACTGGTTGACTTGAGTTATACGGAAGTAGATAGAATAAGTAGTGTAGCGGTGAAATGCATAGAGATTACTTAGAATACCGATTGCGAAGGCAGTCTACTACGTATATACTGACGCTCATGGACGAAAGCGTGGGGAGCGAACAGGATTAGATACCCTGGTAGTCCACGCCGTAA
+
GGGGGGGGGGGG<FGGGGGDFCFGGGGG?F@FGGGC@EGGGGCGGGGGDFGGGGGC>:F<FCFGGCFGGGGGGGGGGCFGGGGGGGGGGGG<FGGGGGGGGGG9FGGGGGGGFGFGGGGGGGGGGGFGFFEGFGGGFCFFGGGGFCDBFGGGGGGGGGGGGGGGGGFGGGGFGGGGGAECFGGFGGGGGGDGGEGEGGGFGCGFFGGGFEGC?FGGGGGGGGGGGG?F6CFDGGGFGGGGGGFBFFGGGGEF?FGGFFFFGGGGFFGFFFFFFGF:BFFFGG
@M02352:288:000000000-CKWC8:1:1101:9022:14303 1:N:0:TAGCGCTC+TATCCTCT
TACGGAGGGGGTTAGCGTTGTTCGGAATTACTGGGCGTAAAGCGCACGTAGGCGGACTAGTCAGTCAGAGGTGAAATCCCAGGGCTCAACCCTGGAACTGCCTTTGATACTGCTAGTCTAGAGTTCGAGAGAGGTGAGTGGAATTCCAAGTGTAGAGGTGAAATTCGTAGATATTTGGAGGAACACCAGTGGCGAAGGCGGCTCACTGGCTCGATACTGACGCTGAGGTGCGAAAGTGTGGGGAGCAAACAGGATTAGATACCCTGGTAGTCCACACCGTAA
+
GGGGGGGGGGGGGGGGGGGGGGGGGGGGGGGGGGGGGGGGGGGGGGGGFGGGGGGGGGGGGGGGGGGGGGGGGGGGGGGGGGGGGGGGGGGGGGGGGGGGGGGGGGGGGGGGGGGGGGGGGGGGGGGGGGGGGGFGGGGGGGGGGGGGGGGGGGGGGGGGGGGGGGGGGGGGGGGGGGGGGGGGGGGGGGGGGGGGGGGGGGGGGGGGGGGGGGGGGGGGGGGGGGFGGGGGGGGFGGGGGGFFFFGGGGFFFFGGF?>FGFGGFFGFFFA<FGFF?BEFGG
@M02352:288:000000000-CKWC8:1:1101:9039:14312 1:N:0:TAGCGCTC+TATCCTCT
TACGGAGGGGGTTAGCGTTGTTCGGAATTACTGGGCGTAAAGCGCACGTAGGCGGACTAGTCAGTCAGAGGTGAAATCCCAGGGCTCAACCCTGGAACTGCCTTTGATACTGCTAGTCTAGAGTTCGAGAGAGGTGAGTGGAATTCCAAGTGTAGAGGTGAAATTCGTAGATATTTGGAGGAACACCAGTGGCGAAGGCGGCTCACTGGCTCGATACTGACGCTGAGGTGCGAAAGTGTGGGGAGCAAACAGGATTAGATACCCTGGTAGTCCACACCGTAA
+
GGGGGFGGGGGGGGGGGGGGGGGGGGGGGGGGGGGGGGGGGGGGGGGGGGGGGGGGGGGGGGFGGGGGGGGGGGGGGGGGGGGGGGGGGGGGGGFGGGGGGGGGGGGGGGGGGGGGGGGGGFGGGGGGGGGGDGGFFGGDGGGGGGGGGGGGGGFGGGGGGGGGGGGGGGGGGGGGGGGGGDFGGGGGGGGGGGGGGGGGGGGGGGGGGFCGGGGGGGGGGGGGGGGGGGGGGGGEGGGGGGEFBEFGGGFFF:FGF4AFGGFGFFFFFFBF1:=>BFFFGD
@M02352:288:000000000-CKWC8:1:1101:22538:14376 1:N:0:TAGCGCTC+TATCCTCT
TACGGAGGGTCCGAGCGTTATCCGGAATTATTGGGTTTAAAGGGTCCGTAGGCGGGCTGTTAAGTCAGGGGTGAAAGTTTGCAGCTCAACTGTAAAATTGCCTTTGATACTGGCGGTCTTGAATCATTGTGAAGTGGTTAGAATAAGTAGTGTAGCGGTGAAATGCATAGATATTACTTAGAATACCGATTGCGAAGGCAGATCACTAACACTGTATTGACGCTGATGGACGAAAGCGTGGGTAGCGAACAGGATTAGATACCCTGGTAGTCCACGCCGTAA
+
GGGGGGGGGGGGGGGGGGGGGGGGGEGGGGGGGGGGGGGGGGGGGGGGGGGGGGGEGGGGGGGGGGGGGGGGGGGGGGGGGGGGGGGGGGGGGGGGGGGGGGGGGGGGGGGGGFEGGGGGGG8FGGGGGGGGGGGGGFFGFGGGFFFGGGGGGGGGGGGGGGGGGGGGGGGGGGGGGGGGGGGGGFGGGGGGGGGGGGGGGGGFGGGGGGFCEFGGGGGGGDGGGGGGCFFDGGGFGGGGGGFFFFGGGGFFBFGGBFFFGGGGFFGFFFFFFGFFF?FFGD
@M02352:288:000000000-CKWC8:1:1101:7680:14378 1:N:0:TAGCGCTC+TATCCTCT
TACGGAGGGTCCAAGCGTTATCCGGAATCATTGGGTTTAAAGGGTCCGCAGGCGGTCAATTAAGTCAGAGGTGAAAGCCCATCGCTCAACGATGGAACTGCCTTGATACTGGTTGACTTGAGTTATACGGAAGTAGATAGAATAAGTAGTGTAGCGGTGAAATGCATAGATATTACTTAGAATACCGATTGCGAAGGCAGTCTACTACGTATATACTGACGCTCATGGACGAAAGCGTGGGGAGCGAACAGGATTGGATACCCTGGTAGTCCACGCCGTAAA
+
GGGGGGGGGGGGGGGGGGGGGGGGGGGGGGGGGGGGGGGGGGGGGGGGGGGGGGGGGGGGGGGGGGGGGGGGGGGGGGGGGGGGGGGGGGGGGGGGGGGGGGGGGGGGGGGGGGGGGGGGGGGGGGGGGGGGGGFGGGGGGGGGGGFGGGGGGGGGGGGGGGGGGGGGGGGGGGGGGGGGGGGGGGGGGGGGGGGGGGGGGGGGGGGGGGGGGGGGGGGGDGGGGGGGGGGGGGGFDGGGGGFFFFGDGGFFFFGGFFFFGGGGFFGFFFBFFGFFFFFFGG
@M02352:288:000000000-CKWC8:1:1101:14456:14440 1:N:0:TAGCGCTC+TATCCTCT
TACGGAGGGGGTTAGCGTTGTTCGGAATTACTGGGCGTAAAGCGTACGTAGGCGGATTGGAAAGTTGGGGGTGAAATCCCAGGGCTCAACCCTGGAACTGCCTCCAAAACTATCAGTCTAGAGTTCGAGAGAGGTGAGTGGAATTCCAAGTGTAGAGGTGAAATTCGTAGATATTTGGAGGAACACCAGTGGCGAAGGCGGCTCACTGGCTCGATACTGACGCTGAGGTACGAAAGTGTGGGGAGCAAACAGGATTAGATACCCTGGTAGTCCACACCGTAA
+
GGGGGFFGGGGGGGGGGGGGGGGGGGGGGGGGGGGGGGGGGGGGGGGGGGGGGGGGEGGGFGGGGGGGGGGGGGGGGGGGGGGGGGGGGGGGGGGGGGGGGGGGGGGGGGGGGGGGGGGGGGGGGGGFGGGGGGGGGGGGGGGGGGGGGGGGGGGGGGGGGGGGGGGGGGGGGGGGGGGGGGGGGGGGGGGGGGGGGGGGGGGGGGGGGGGGGGGGGGGGGGGGGGGGFGGGGGD30:FGGGFFFFGGGGFFFFGGFFFFGGGGFFG4)8>AFD???FF:FD
@M02352:288:000000000-CKWC8:1:1101:19296:14486 1:N:0:TAGCGCTC+TATCCTCT
TACGGAGGGTCCAAGCGTTATCCGGAATCATTGGGTTTAAAGGGTCCGCAGGCGGTCAATTAAGTCAGAGGTGAAAGCCCATCGCTCAACGATGGAACTGCCTTTGATACTGGTTGACTTGAGTTATACGGAAGTAGATAGAATAAGTAGTGTAGCGGTGAAATGCATAGATATTACTTAGAATACCGATTGCGAAGGCAGTCTACTACGTATATACTGACGCTCATGGACGAAAGCGTGGGGAGCGAACAGGATTAGATACCCTGGTAGTCCACGCCGTAA
+
GGGGGGGGGGGGGGGGGGGGGGGGGFGGGGGGGGGGGGGGGGGGGGGGGGGGGGGGGGGGGGGGGGGGGGGGGGGGGGGGGGGGGGGGGGGGGGGGGGGGGGGGGGGGGGGGGGGGGGGGGGGGGGGFGGGGGGGGGGGGGGGGGGGGGGGGGGGGGGGGGGGGGGGGGGGGGGGGGGGGGGGGGGGGGGGGGGGGGGGGGGGGGGGGGGGGGGGGGGGGGGGGGGGGGGGGGGGFGGGGGGFFFFGGGGFF?FGGFFFFGGGGFFGFFFFFFFFBFFFFGG
@M02352:288:000000000-CKWC8:1:1101:16793:14527 1:N:0:TAGCGCTC+TATCCTCT
TACGGAGGGTCCAAGCGTTATCCGGAATCATTGGGTTTAAAGGGTCCGCAGGCGGTCAATTAAGTCAGAGGTGAAAGCCCATCGCTCAACGATGGAACTGCCTTTGATACTGGTTGACTTGAGTTATACGGAAGTAGATAGAATAAGTAGTGTAGCGGTGAAATGCATAGATATTACTTAGAATACCGATTGCGAAGGCAGTCTACTACGTATATACTGACGCTCATGGACGAAAGCGTGGGGAGCGAACAGGATTAGATACCCTGGTAGTCCACGCCGTAA
+
GGGGGGGGGGGGGGGGGGGGGGGGGGGGGGGGGGGGGGGGGGGGGGGGGGGGGGGGGGGGGGGGGGGGGGGGGGGGGGGGGGGGGGGGGGGGGGGGGGGGGGGGGGGGGGGGGGGGGGGGGGGGGGGGGGGGGGGGGGGGGGGGGGGGGGGGGGGGGGGGGGGGGGGGGGGGGGGGGFGGGGGGGFGGGGGGGGGGGGGGGGGGGGGGGGGGGGGGGGGGGGGGGGGGGGGGGGGFGGGGGGFFFFGGGGFFBFGGFFFBGGGGFFGFFFBFFGFFFFFFGG
@M02352:288:000000000-CKWC8:1:1101:15806:14656 1:N:0:TAGCGCTC+TATCCCCT
TACGGAGGATCCAAGCGTTATCCGGAATCATTGGGTTTAAAGGGTCCGTAGGCGGGTTTATAAGTCAGTGGTGAAAGTTTGCGGCTCAACCGTAAAATTGCCATTGATACTGTAGGTCTTGAATTATTGTGAAGTGGTCAGAATGTGTAGTGTAGCGGTGAAATGCATAGATATTACACAGAATACCGATTGCGAAGGCAGATCACTAACAATTAATTGACGCTAAGGGACGAAAGCGTGGGTAGCGAACAGGATTAGATACCCTGGTAGTCCACGCCGTAA
+
GGGGGGEGGGGGGGGGGGGGGGGGGGGGFGGFGGG@FGFFFGGGGGGGGGGGGGGGGGGGGGGGGGGGGGGGGGGGGFGGGGGGGGGGGGGGGG=BFFGGGGGGGGGGGGGGGGGGGGGGGGGGGGGGGGGGFGGGGGGGGGGGGGGGGGGGGGGCGGGGGGGGGGGGGGGGGGGGGGGGGGGGGGGGGGGGGGGGGGGGGGGGGGGCFGGGGFGFGGGGGEGGGGGGGGGGGGGFGGGGGGFFFFGGGGEFFFGGFFDFGG6F=FGFFFFFFGFFFBFFGD
@M02352:288:000000000-CKWC8:1:1101:6617:14811 1:N:0:TAGCGCTC+TATCCTCT
TACGGAGGATCCAAGCGTTATCCGGAATCATTGGGTTTAAAGGGTCCGTAGGTGGATAATTAAGTCAGAGGTGAAATCTTGCCGCTTAACGGTAAAATTGCCTTTGATACTGGTTGTCTTGAGTTATTATGAAGTGGTTAGAATATGTAGTGTAGCGGTGAAATGCATAGATATTACATAGAATACCAATTGCGAAGGCAGATCACTAATAATATACTGACACTGATGGACGAAAGCGTGGGGAGCGAACAGGATTAGATACCCTGGTAGTCCACGCCGTAA
+
GGGGGGGGGGGGGGGGGGGGGGGGGEFGGGGGGGGFGGGGGGGGGGGGFEFFCFGGGGGGGGGGGGGGFGGGGGGGGGGGGGGGGDCEGGGGGGGGGGFGFGGGGGGGGGGGGGGGGGGGGFGGGGGGGGGGGGGGGGGGFGGGGGGGFFGGGGGGGGGGGGGGGGGGGGFGGGGGGGGGGGGGGGGGFFFGGGGGGGGGGGGGGGGGGGGGGGGGGGGGGGGGGGGGGGGGGGGFGGCGGGD;@DGDEGFFF:DGFFFFGGGGFFGFFFFFBGFFFFEBDD
@M02352:288:000000000-CKWC8:1:1101:8453:14843 1:N:0:TAGCGCTC+TATCCTCT
TACGGAGGGGGTTAGCGTTGTTCGGAATTACTGGGCGTAAAGCGTACGTAGGCGGATTGGAAAGTTGGGGGTGAAATCCCAGGGCTCAACCCTGGAACTGCCTCCAAAACTATCAGTCTAGAGTTCGAGAGAGGTGAGTGGAATTCCAAGTGTAGAGGTGAAATTCGTAGATATTTGGAGGAACACCAGTGGCGAAGGCGGCTCACTGGCTCGATACTGACGCTGAGGTACGAAAGTGTGGGGAGCAAACAGGATTAGATACCCTGGTAGTCCACACCGTAA
+
GGGGGGGG@7@8@FGGGGGGGAFFGGCGGGEFGGG8BFGGGG9F?7FFGGGG9FEF+4EC9FGGG9@F7@FFFGGG9?>,<>FFGGGGGGGEGA<FGBFGG,3,,3D<FAF:,F;FGGG;FGGGCGE@FFGGGGGGCG<FGGGGGGA;@FFGGGG;FGGGGGGGCF7FFGGGGGG9?EFEGGGG:FGC<F@FGGGGGGGCGGGGGGGGG=*0??*;EGGGGDGGGGFG7+?DGGGFGGGGGG3?1BGGGGFFFFGGFFFFGGGGF>DFFFFD=FFFF0>?GG
@M02352:288:000000000-CKWC8:1:1101:14499:15128 1:N:0:TAGCGCTC+TATCCTCT
TACGGAGGGGGTTAGCGTTGTTCGGAATTACTGGGCGTAAAGCGTACGTAGGCGGATTGGAAAGTTGGGGGTGAAATCCCAGGGCTCAACCCTGGAACTGCCTCCAAAACTATCAGTCTAGAGTTCGAGAGAGGTGAGTGGAATTCCAAGTGTAGAGGTGAAATTCGTAGATATTTGGAGGAACACCAGTGGCGAAGGCGGCTCACTGGCTCGATACTGACGCTGAGGTACGAAAGTGTGGGGAGCAAACAGGATTAGATACCCTGGTAGTCCACACCGTAA
+
GGGGGFEEGGGGGGGGGGGGGGGGGGGFGGGGGGGGGGDGGGGGGGGGGGGGGGGGGGGGGGGGGGGGGGGGGGGGGGGGGGGGGGGGGGGGGGGGGGGGGGGGGGGGGGGGGGFGGGGGGGGGGGGFGFGGGGGGGGGGGGGGGGGGGGGGGGGGGGGGGGGGGGGGGGGFGGGGGGGGGGGGGGGGGGGGGGGGGGGGGGGGFGGGGGGGGGGGGGGGGGG8CCFFCGGDGGDFGGGGGGF?>FGGFFFFFFGG?FAFFGGGFFGF>@FFFGFFFFFFGG
@M02352:288:000000000-CKWC8:1:1101:27053:15251 1:N:0:TAGCGCTC+TATCCTCT
TACGGAGGGTCCGAGCGTTATCCGGAATCATTGGGTTTAAAGGGTCCGCAGGCGGTCAATTAAGTCAGAGGTGAAATCCCATAGCTTAACTATGGAACTGCCTTTGATACTGGTTGACTTGAGTCATATGGAAGTAGATAGAATGTGTAGTGTAGCGGTGAAATGCATAGATATTACACAGAATACCGATTGCGAAGGCAGTCTACTACGTATGTACTGACGCTCATGGACGAAAGCGTGGGGAGCGAACAGGATTAGATACCCTGGTAGTCCACGCCGTAA
+
GGGFGGEFGEGGGEGGG@@FGGGGGCGGGGGGEAFBFGGCEGGGGGFGGGGGGGGGDGFGGGGGEGGGGGGFGGGGGGGGGGGGGGGGGFGGGGGGGGGGGGGGFGFGGGGGGGGGGGGGGGGFDEGGGGGFFBDFGGGGGGGGGGGGGGGGGGGGGGGGGGGGGGGFGGEFGGGGGGGGGGGCF>FGGGGGGGGGGGGGGGGCFGGGGGGGGGGGGGGGGGGGGGFGGGGGGGGFGGGGGGFF>FCDGGEFFFGGFFAFGCFGFFGFFFFB=FF?FBFFGD
@M02352:288:000000000-CKWC8:1:1101:25403:15392 1:N:0:TAGCGCTC+TATCCTCT
TACGTAGGGTGCGAGCGTTGTCCGGAATTATTGGGCGTAAAGAGCTTGTAGGCGGTTTGTCGCGTCTGCCGTGAAAACTCAGGGCTTAACTCTGGGCGTGCGGTGGGTACGGGCAGGCTAGAGTGTGGTAGGGGAGACTGGAATTCCTGGTGTAGCGGTGAAATGCGCAGATATCAGGAGGAACACCGATGGCGAAGGCAGGTCTCTGGGCCATAACTGACGCTGAGAAGCGAAAGCATGGGGAGCGAACAGGATTAGATACCCTGGTAGTCCATGCCGTAA
+
GGGGGGGGGGGGGGGGGGGDFGGFGFGGGGGGGGGGGGGGGGGGGGGGGGGGGGGGGGGGGGGGGGGGGGGEGGGGGGGGGGGGGGGGGGGGGGGGGGGGGGGGGG7FFGGGGGEFGGGGGGFGGCFGGGGFGGGGGGGGGGGGGGGGGGGGGGGGGGEFGGGFGGGGGGGGGGGGGGGGGGGGGGGGGGGGGGGGGGGGGGFFGGFGGFGGGGGGGGGGGGEGGGGGGGGDGGGFGCCEGGFFFFGGEGFFFFFG?FFFC9FGFFGF<FF4?G=A>0@?DD
@M02352:288:000000000-CKWC8:1:1101:25392:15409 1:N:0:TAGCGCTC+TATCCTCT
TACGTAGGGTGCGAGCGTTGTCCGGAATTATTGGGCGTAAAGAGCTTGTAGGCGGTTTGTCGCGTCTGCCGTGAAAACTCAGGGCTTAACTCTGGGCGTGCGGTGGGTACGGGCAGGCTAGAGTGTGGTAGGGGAGACTGGAATTCCTGGTGTAGCGGTGAAATGCGCAGATATCAGGAGGAACACCGATGGCGAAGGCAGGTCTCTGGGCCATAACTGACGCTGAGAAGCGAAAGCATGGGGAGCGAACAGGATTAGATACCCTGGTAGTCCATGCCGTAA
+
GGGGGGGGGGGGGGGGGGGGGGGGGGGGGGGGGGGGGGGGGGGGGGGGGGGGGGGGGGGGGGGGGGGGGGGGGGGGGGGGGGGGGGGGGGGGGGGGGGGGGGGGGGGGGGGGGGGGGGGGGGGFGGGGGGGGGGGGGGGGGGGGGGGGGGGGGGGGGGGGFFGGGGGGGGGGGGGGGGGGGGGGGGGGG>GGGGGGGGGGGGGGGGGGGGGGGGGGFEGGGGGGGGGGGGGGGGGFGGGGGGFFFFGGGGFF::GGFFAFGGGGFFGFFFFBFGFFFFFFGG
@M02352:288:000000000-CKWC8:1:1101:23464:15494 1:N:0:TAGCGCTC+TATCCTCT
TACGGAGGGTCCGAGCGTTATCCGGAATCATTGGGTTTAAAGGGTCCGCAGGCGGTCAATTAAGTCAGAGGTGAAATCCCATAGCTTAACTATGGAACTGCCTTTGATACTGGTTGACTTGAGTCATATGGAAGTAGATAGAATGTGTAGTGTAGCGGTGAAATGCATAGATATTACACAGAATACCGATTGCGAAGGCAGTCTACTACGTATGTACTGACGCTCATGGACGAAAGCGTGGGGAGCGAACAGGATTAGATACCCTGGTAGTCCACGCCGTAA
+
GGGGGGEEGGFGGGGGGGGDGEGGGGGGGGGGGFGFF@GGGGGGGGGGGGFFEEGCFGGGGDGGGGGGGFGFGGGGGGDFGGCGGGADFGGCGGGGGGGGGGGGDFGFGGCEGGGGFGGGGGGGGGGGGFGGFFFFGGGGGGGGGFGGGGGGGGGGGGGGGGGGGGGGGGGGGGGGGGGGGGFGGGGGGGGGGGGGGGGGGGGFFGGGGEGC;FGGGGGGGGGEG<FGGGGDGGGFFGGGGGFFFFGGGGFFF:9CFFFFGGGGFFGFBF><*:?69BF>DD
@M02352:288:000000000-CKWC8:1:1101:5185:15640 1:N:0:TAGCGCTC+TATCCTCT
TACGGAGGGTGCAAGCGTTATCCGGAATCATTGGGTTTAAAGGGTCCGCAGGCGGTCAATTAAGTCAGAGGTGAAATACCATAGCTCAACTATGGAACTGCCTTTGATACTGGTTGACTTGAGTTATACGGAAGTAGATAGAATAAGTAGTGTAGCGGTGAAATGCATAGAGATTACTTAGAATACCGATTGCGAAGGCAGTCTACTACGTATATACTGACGCTCATGGACGAAAGCGTGGGGAGCGAACAGGATTAGATACCCTGGTAGTCCACGCCGTAA
+
GGGGGGGGGGGGGGGGGGGGGGGGGGDGGGGGGGGGGGGGGGGGGGGGGGGGGGGFGGGGGGGGGGGGGGGGGGGGGDGFEFFGGGGFFGGGGGGGGFGGGFGGGGGGGGGGGGGGFGGGGGGGGGGGCFGGGGGGGCGFGGGGFGGGGGGGGGGGGGGGGGGGGGFGGGGGGGGGGGDGGGGFGGGGGGGGGGGGGGGGGGFFGGGGGGFFFCGGGGGGGGGGGGGGFEGGGGGF4EGGGG@?BFDDEGFFFFGGFFFFGGGGFFGFFFFFFGFBF0>>GD
@M02352:288:000000000-CKWC8:1:1101:6550:15692 1:N:0:TAGCGCTC+TATCCTCT
TACGGAGGGTGCAAGCGTTATCCGGAATCATTGGGTTTAAAGGGTCCGTAGGTGGATAATTTAGTCAGAGGTGAAAGTTTGCCGCTTAACGGTAAAATTGCCTTTGATACTGGTTATCTTGAATCATTATGAAGTGGTTAGAATATGTAGTGTAGCGGTGAAATGCATAGATATTACATAGAATACCAATTGCGAAGGCAGATCACTAATAATGTATTGACACTGATGGACGAAAGCGTGGGGAGCGAACAGGATTAGATACCCTGGTAGTCCACGCCGTAA
+
GGGGGGGGGGGGGGGGGFGGGGGFGCGGGGGGGGGFFFGFFGGGGGGGGGGGGGGGFGGGGGGGGGGGGGGGGGGGGGGGGGFFGDGGGGGGGGGGGGGGGGGGGGGGGGGGGGGGGGGGGGGGGGGGGGGGGGGGGGGGGGGGGGGGGGGGGGGGGGGGGGGGGGGGGGGGGGGGGGFGGGGGGGGFFGFGGGEGGGGGGGGGGGGGGGGGGGGGGGGGGGGGGGGGGGGGGGGFGGGGGGFFFFGGGGFFFFGGFFFFGGGGFFGFFFFBFGFFF?EFGD
@M02352:288:000000000-CKWC8:1:1101:20497:15723 1:N:0:TAGCGCTC+TATCCTCT
TACGGAGGGTGCAAGCGTTATCCGGAATCATTGGGTTTAAAGGGTCCGCAGGCGGTCAATTAAGTCAGAGGTGAAATACCATAGCTCAACTATGGAACTGCCTTTGATACTGGTTGACTTGAGTTATACGGAAGTAGATAGAATAAGTAGTGTAGCGGTGAAATGCATAGAGATTACTTAGAATACCGATTGCGAAGGCAGTCTACTACGTATATACTGACGCTCATGGACGAAAGCGTGGGGAGCGAACAGGATTAGATACCCTGGTAGTCCACGCCGTAA
+
GGGFG;FGGGFGGFGGGGGGGGDFGEGGGGGFFGGGGCEFGGGGGGGGGGGGGGGGGGGGGGGGGGGGGGGGGGGGGGGGGGGGGGGGGGGGGGGGGGGGGGGGGGGGGGGGGGGGGGGGGGGGGGGGGGGGGGGGGGGGGGGGGFGGGGGGGGGGGGGGGGGGGGGGGGGGFGGGGGGGGGGGGGGGGGGGGGGGGGGGGGGGGGGGGGGGGGGGGGGGGGGGGGGGGGGGGGGFGGGGEGFFFFGGGGFFFFGGFFFFGGCGFFGFFFFFFG4<>?FFCD
@M02352:288:000000000-CKWC8:1:1101:25890:15847 1:N:0:TAGCGCTC+TATCCTCT
TACGGAGGGTGCAAGCGTTATCCGGAATCATTGGGTTTAAAGGGTCCGCAGGCGGTCAATTAAGTCAGAGGTGAAATACCATAGCTCAACTATGGAACTGCCTTTGATACTGGTTGACTTGAGTTATACGGAAGTAGATAGAATAAGTAGTGTAGCGGTGAAATGCATAGAGATTACTTAGAATACCGATTGCGAAGGCAGTCTACTACGTATATACTGACGCTCATGGACGAAAGCGTGGGGAGCGAACAGGATTAGATACCCTGGTAGTCCACGCCGTAA
+
GGGGGFEGGGGGGGGGGGGGGGGGGFGGGGGGGGGFGGGGGGGGGGGGGGGGGGGEGGGGGGGGGGGGGGGGGGGGGGGGGGGGGGGGGGGGGGGGGGGGGGGGGGGGGGGGGGGGGGGGFGGGGGGGGGGGGGGGFGGGGGGGGGGGGGGGGGGGGGGGGGGGGGGGGGGGGGGGGGGGGGGGGGGGGGGGGGGGGGGGGGGGGGGGGGGGGGGGGGGGGGGEGGGGGGGGGGGFGGGGGGFFFFGGGGFFFFGGFFFFGGGGFFGFFFFFFGFFFFFFGG
@M02352:288:000000000-CKWC8:1:1101:12460:15947 1:N:0:TAGCGCTC+TATCCTCT
TACGGAGGGTGCGAGCGTTAATCGGAATTACTGGGCGTAAAGCGTACGCAGGCGGTTTGTTAAGCGAGATGTGAAAGCCCCGGGCTCAACCTGGGAACTGCATTTCGAACTGGCAAACTAGAGTGTGATAGAGGGTGGTAGAATTTCAGGTGTAGCGGTGAAATGCGTAGAGATCTGAAGGAATACCGATGGCGAAGGCAGCCACCTGGGTCAACACTGACGCTCATGTACGAAAGCGTGGGGAGCAAACGGGATTAGATACCCCGGTAGTCCACGCCGTAA
+
GGGGGGGGGGGGGGGGGGGG7EGGGGGGGGGGGGGGGGGGGGGGGGGGGGGGGGGGGGGGGGGGGGGGGGGGGGGGGGGGGGGGGGGGGGGGGGGGGGGGGGGGGGGGGGGGGGGGGGGGGGGGGGGGGGGGGGDGGGGGGGGGGGGGGGGGGGGGGGGGGGGGGGGGGGGGGGGGGGGGGGGGGGGGGGGGGGGGGGGGGGGGGGGGGGGGGGGGGGGGGGGGGGGGGGGGGGGFGGGGGGFFFFGGFGFFFFGGFFAFGGGGFFGFBDFFFGFFFFFFGG
@M02352:288:000000000-CKWC8:1:1101:21829:15959 1:N:0:TAGCGCTC+TATCCTCT
TACGAAGGTCCCGAGCGTTATTCGGAATCACTGGGCGTAAAGGGAGCGTAGGCGGCGCGGTAAGTCAGATGTGAAATCTGGGGGCTCAACCCCCAAACTGCATTCGATACTGCCGTGCTAGAGTAATGGAGAGGTAACTGGAATTCTCAGTGTAGCAGTGAAATGCGTAGATATTGAGAGGAAGACCAATGGCGAAAGCAGGTTACTGGACATTTACTGACGCTGAGGCTCGAAGGCTAGGGTAGCGAAAGGGATTAGATACCCCTGTAGTCCTAGCAGTAA
+
GGGGGGGGGGGGGGGGGGGGGGGGGGGGGGGGGGGGGGGGGGGGGGGGGGGGGGGGEGGGGGGGGGGGGGGGGGGGGGGGGGGGGGGGGGGGGGGGGGGGGGGGGGGGGGGGGGGGGGGGG:FGGGGGGGGGGGGGGGGGGGGGGGGGGGGGGGGGGGGGGGGGGGGGGGGGGGGGGGGGGGGGGGGGGGGGGGGGGGGGGGGGFFGGGGGGGGGGGGGGGGGGGGGGGGGGGGGFGGGGGGFFFFGGGGFFBFGGFFFF9FGGFFGFFFFFFGFFFFFAGG
@M02352:288:000000000-CKWC8:1:1101:6220:15970 1:N:0:TAGCGCTC+TATCCTCT
TACGGAGGGTGCAAGCGTTATCCGGAATCATTGGGTTTAAAGGGTCCGCAGGCGGTCAATTAAGTCAGAGGTGAAATACCATAGCTCAACTATGGAACTGCCTTTGATACTGGTTGACTTGAGTTATACGGAAGTAGATAGAATAAGTAGTGTAGCGGTGAAATGCATAGAGATTACTTAGAATACCGATTGCGAAGGCAGTCTACTACGTATATACTGACGCTCATGGACGAAAGCGTGGGGAGCGAACAGGATTAGATACCCTGGTAGTCCACGCCGTAA
+
GGGGEGGGGGGGGGGGGGGGGGGGGEFGFGFGGGGGGGGGGGGGGGGGGGGGGGGFGGGGGGGGGGGGGGGGGGGGGGGFGGCFFGGGGGGGGGGGGGGGGFGGGGGGGGGGGGGGGGGGGGGGGGGGGGGGGGGGGFFGGGGGGGGGGGGGGGGGGGGGGGGGGGGGGGGGGGGGGGGGGGGGGGGGGGEFGGGGGGGGGGGGGGGGGGGGGGGGGGGGGGGGGGFGGGGGGGGFGGGGGGFFFFGGGGFFFFGGFFFFGGGGFFGFFFFFFGFFFBFFGG
@M02352:288:000000000-CKWC8:1:1101:12119:16243 1:N:0:TAGCGCTC+TATCCTCT
TACGGAGGGTCCAAGCGTTATCCGGAATCATTGGGTTTAAAGGGTCCGCAGGCGGTCAATTAAGTCAGAGGTGAAATCCCATAGCTTAACTATGGAACTGCCTTTGATACTGGTTGACTTGAGTTATACGGAAGTAGATAGAATAAGTAGTGTAGCGGTGAAATGCATAGATATTACTTAGAATACCGATTGCGAAGGCAGTCTACTACGTATATACTGACGCTCATGGACGAAAGCGTGGGGAGCGAACAGGATTAGATACCCTGGTAGTCCACGCCGTAA
+
GGGGGGGGGGGGGGGGGGGGGGGGGGGGGGGGGGGFEGGGGGGGGGGGGGGGGGGGGGGGGGGGGGGGGGGGGGGGGGGGGGGGGGGGGGGGGGGGGGGGGGGGGGGGGGGGGGGGGGGGGGGGGGGGGGGGGGGGGGGGGGGGGGGGGGGGGGGGGGGGGGGGGGGGGGGGGGGGGFGGGGGGGGGGGGGGGGGGGGGGGGGGGGGGGGGGGGGGGGGGGGGGGGGGGGGGGGGFGGGGGGFFFFGGGGFFFFGGFFFFGGGGFFGFFFFFBGFFFFFFGD
@M02352:288:000000000-CKWC8:1:1101:10810:16257 1:N:0:TAGCCCTC+TATCCTCT
TACGGAGGGTGCAAGCGTTATCCGGAATCATTGGGTTTAAAGGGTCCGCAGGCGGTCAATTAAGTCAGAGGTGAAATACCATCGCTCAACTATGGAACTGCCTTTGATACTGGTTGACTTGAGTTATACGGAAGTAGATAGAATAAGTAGTGTAGCGGTGAAATGCATAGATATTACATAGAATACCGATTGCGAAGGCAGTCTACTACGTATATACTGACGCTCATGGACGAAAGCGTGGGGAGCGAACAGGCTTAGATACCCTGGTAGTCCACGCCGTAA
+
GGGGGGGGGGCGGGGGGGGGGGGGEF+D<EFGCGGGGGGGGGGGGGGG7FCGEFG>C,,?FFCGGGG9FFGGGGGGG,EFGGCFFG,@FGGGGGGCGGGGGGGGGGFGGGGGGGGGGGGGDFGGCDFA,ABECEGGGCFGGGFG,>DFGCGGF7EGCGGGGGGGGGGGD,@FGGGGG,6D@FGGGGGDEGGGGGGGGGGGGGGGGGGGGGGGG+BGFGCEFBEG8D7;C6CDEGDEGGGGEGB:(<CDCGFFF(5C7F2@FFGGFFC?A?>AFCF<>BE>D<
@M02352:288:000000000-CKWC8:1:1101:3812:16360 1:N:0:TAGCGCTC+TATCCTCT
TACGGAGGGTGCAAGCGTTATCCGGAATCATTGGGTTTAAAGGGTCCGCAGGCGGTCAATTAAGTCAGAGGTGAAATACCATAGCTCAACTATGGAACTGCCTTTGATACTGGTTGACTTGAGTTATACGGAAGTAGATAGAATAAGTAGTGTAGCGGTGAAATGCATAGAGATTACTTAGAATACCGATTGCGAAGGCAGTCTACTACGTATATACTGACGCTCATGGACGAAAGCGTGGGGAGCGAACAGGATTAGATACCCTGGTAGTCCACGCCGTAA
+
GGGGGGGGGGGGFFGGGGGGGGGGGGGGGGGGGGGFGGGGGGGGGGGGGGGGGGGGGGGGGGGGGGGGGGGGGGGGGGGGGGGGGGGGGGGGGGGGGGGGGGGGGGGGGGGGGGGGGGGGGGGGGGGGGGGGGGGGGGGGGGGGGGGGGGGGGGGGGGGGGGGGGGGGGGGGGGGGGGGGGGGGGGGGGGGGGGGGGGGGGGGGGGGGGGGGGGGGGGGGGGGGGGGGGGGGGGGFGGGGGGFFFFGGGGFFFFGGFFFFGGGFFFGFFFFFFGFFFFFFGG
@M02352:288:000000000-CKWC8:1:1101:12468:16774 1:N:0:TAGCGCTC+TATCCTCT
TACGGAGGATCCAAGCGTTATCCGGAATCATTGGGTTTAAAGGGTCCGTAGGCGGGTTTATAAGTCAGTGGTGAAAGTTTGCGGCTCAACCGTAAAATTGCCATTGATACTGTAGGTCTTGAATTATTGTGAAGTGGTTAGAATGTGTAGTGTAGCGGTGAAATGCATAGATATTACACAGAATACCGATTGCGAAGGCAGATCACTAACAATTAATTGACGCTAAGGGACGAAAGCGTGGGTAGCGAACAGGATTAGATACCCTGGTAGTCCACGCCGTAA
+
GGGGGGGGGGGGGGGGGGGGGGGGGEGGGGGGGGGFFGGGGGGGGGGGGGGGGGGEFGGEFGGGGGGGGGGGGGGGGGGGGGGGGGGGGGGGGGGGGGGGGGGGGGGGG<FGGGGGGGGGGG8FGGGGGGGGGGFGGGGGGGGGGGGGGGGGGGGGGGGGGGGGGGGGGGGGGGGGGGGGGGGGGGGGGGEGGGGGGGGGGGGGGGGGGGGGDFGGGGGGGGGGGGGGGGGGGGGFGGGGGGDDFFGGGDEFFFGGFFFFFFGGFFGFFFFAFFFFFFFFGG
@M02352:288:000000000-CKWC8:1:1101:22248:16830 1:N:0:TAGCGCTC+TATCCTCT
TACGGAGGGTGCAAGCGTTATCCGGAATCATTGGGTTTAAAGGGTCCGCAGGCGGTCAATTAAGTCAGAGGTGAAATACCATAGCTCAACTATGGAACTGCCTTTGATACTGGTTGACTTGAGTTATACGGAAGTAGATAGAATAAGTAGTGTAGCGGTGAAATGCATAGAGATTACTTAGAATACCGATTGCGAAGGCAGTCTACTACGTATATACTGACGCTCATGGACGAAAGCGTGGGGAGCGAACAGGATTAGATACCCTGGTAGTCCACGCCGTAA
+
GGGGGGGGGGGGGGGGGGGGGGGGGGGGGGGGGGGGGGGGGGGGGGGGGGGGGGGGGGGGGGGGGGGGGGGGGGGGGGGGGGGGGGGGGGGGGGGGGGGGGGGGGGGGGGGGGGGGGGGGGGGGGGGGGGGGGGGGGGGGGGGGGGGGGGGGGGGGGGGGGGFGGGGGGGGFGGGGGGGGGGFGGGGGGGGGGGGGGGGGGGGGGGGGGGGGGGGGGGGGGGGGGGGGGGGGGGGFGGGDGGEFFFGGGGFFFFGGFFFFGGGGFFGFFFFFFGFFFFFFGG
@M02352:288:000000000-CKWC8:1:1101:28656:16951 1:N:0:TAGCGCTC+TATCCTCT
TACGGAGGGTGCGAGCGTTAATCGGAATTACTGGGCGTAAAGCGCATGCAGGTGGTTCATTAAGTCAGATGTGAAAGCCCGGGGCTCAACCTCGGAACTGCATTTGAAACTGGTGAACTAGAGTGCTGTAGAGGGGGGTAGAATTTCAGGTGTAGCGGTGAAATGCGTAGAGATCTGAAGGAATACCAGTGGCGAAGGCGGCCCCCTGGACAGACACTGACACTCAGATGCGAAAGCGTGGGGAGCAAACAGGATTAGATACCCTGGTAGTCCACGCCGTAA
+
GGGGGCFGGFGGGGGGGGEFFGGEGEGGGGGGGGGGGGGGFGGGGGGGGGGGFEGGGGGGGGGGGGGGGGGGGGGGGGGGDCGEF>FFGGGGGGGGFFGGFGGGGGGFGGGGGGGGGGGGGGGGGGGGGGGGGGGGGGGGGGFGGGGGGGGGGGGFEGGGGGGGGGGEEGDFGGGGGGGGGGGGGGGGGGGGGGGGGGGGGE8:EGGGGGGGGGGGGGFGGGGGGGFGFGGGGGGFGGDGDGFFFFGGGGFFB?G78FBFG7CGFFGFFFAAF7FF>FFFGG
@M02352:288:000000000-CKWC8:1:1101:3429:17046 1:N:0:TAGTGCTC+TATCCTCT
TACGGAGGGTCCGAGCGTTATCCGGAATCATTGGGTTTAAAGGGTCCGCAGGCGGTCAATTAAGTCAGAGGTGAAATCCCATAGCTTAACTATGGAACTGCCTTTGATACTGGTTGAGTTGAGTCATATGGAAGTAGATAGAATGTGTAGTGTAGCGGTGAAATGCATAGATATTACACAGAATACCGATTGCGAAGGCAGTCTACTACGTATGTACTGACGCTCATGGACGAAAGCGTGGGGAGAGAACAGGATGAGATACCCTGGTAGTACACGCCGTAA
+
GFA<;C:FDFFCFECEFF7@FE,BB7+66@E<@CG@B7,,-CEFF<FGGGGGE:F7CFGCEEFFFDEDFEG?BCGFGCFFFD@B<,,EAE,5,8?<<FFFGG9?<5F,CF5E>FDF,,3@=D=F,<<FDGFGCD,3@FGGF<<,=3==@>@FGEBCEC3CFC>;CE@@<?@,?,>;62>DC:FCC<<B***19*=CEE>BE6<FFCFC?EF9FG<CEFEG+15*;13:66CDG=9>CCDCE8819)/9F<?76296:?2*::+09>F4)9))9C=113>->C
@M02352:288:000000000-CKWC8:1:1101:20277:17068 1:N:0:TAGCGCTC+TATCCTCT
TACGGAGGGTCCAAGCGTTATCCGGAATCATTGGGTTTAAAGGGTCCGCAGGCGGTCAATTAAGTCAGAGGTGAAATCCCATAGCTTAACTATGGAACTGCCTTTGATACTGGTTGACTTGAGTTATACGGAAGTAGATAGAATAAGTAGTGTAGCGGTGAAATGCATAGATATTACTTAGAATACCGATTGCGAAGGCAGTCTACTACGTATATACTGACGCTCATGGACGAAAGCGTGGGGAGCGAACAGGATTAGATACCCTGGTAGTCCACGCCGTAA
+
GGGGGGGGGGGGGGGGGGGGGGGGGGGGGGGGGGGGGGGGGGGGGGGGGGGGGGGGGGGGGGGGGGGGGGGGGGGGGGGGGGGGGGGGGGGCFGGGGGGGGGGGGGGGGGGGGGGGGGGGGGGGGGGGGGGGGGGGGGGGGGGGGGGGGGGGGGGGGGGGGGGGGGGGGGGGGGGGGGGGGGGGGGGGGGGGGDGGGGGGGGGGGGGGGGGGGGGGGGGGGGGGGGGGGGGGGGGFGGGGGGFFFFGGGGFFFBGGFFFFGGGGFFGFAFFFFGF?FFFFGG
@M02352:288:000000000-CKWC8:1:1101:7974:17114 1:N:0:TAGCGCTC+TATCCTCT
TACGGAGGATCCAAGCGTTATCCGGAATCATTGGGTTTAAAGGGTCCGTAGGCGGGTTTATAAGTCAGTGGTGAAAGTTTGCGGCTCAACCGTAAAATTGCCATTGATACTGTAGGTCTTGAATTATTGTGAAGTGGTTAGAATGTGTAGTGTAGCGGTGAAATGCATAGATATTACACAGAATACCGATTGCGAAGGCAGATCACTAACAATTAATTGACGCTAAGGGACGAAAGCGTGGGTAGCGAACAGGATTAGATACCCTGGTAGTCCACGCCGTAA
+
GGGGGGGGGGGGGGGGGGGGGGGGGGGGGGGGGGGGGGGGGGGGGGGGGGGGGGGGGGGGGGGGGGGGGGGGGGGGGGGGGGGGGGGGGGGGGGGGGGGGGGCGGGGGGGGGGGGGGGGGGGGGGGGGGGDGFFGGGGGGGGGGFGGGGGGGGGGGGGGGGGGGGGGGGGGGGGGGGGGGGGGGGGGGGGGGGGGGGGGGGDGGGGGGGG4FGGGGGGGGGGGGGGGGGGGGGGGFGGGGGGFFFFGGGG3F?FGGFFFFGGGGFFGFFFFFFGFFFFE>GG
@M02352:288:000000000-CKWC8:1:1101:24590:17240 1:N:0:TAGCGCTC+TATCCTCT
TACGGAGGGGGTTAGCGTTGTTCGGAATTACTGGGCGTAAAGCGTACGTAGGCGGATTGGAAAGTAGGGGGTGAAATCCCAGGGCTCAACCCTGGAACTGCCTCCTAAACTATCAGTCTAGAGTTCGAGAGAGGTGAGTGGAATTCCAAGTGTAGAGGTGAAATTCGTAGATATTTGGAGGAACACCAGTGGCGAAGGCGGCTCACTGGCTCGATACTGACGCTGAGGTACGAAAGTGTGGGGAGCAAACAGGATTAGATACCCTGGTAGTCCACGCCGTAA
+
GGGGGFGGGGGGGFGGGGGGGGGGGGEGGGGGGGGGGGGGGGGGGGGGGGGGGGGGGGGGGGGGGGGGGGGGGGGGGGGGGGGGGGGGGGGGGGGGGGGGGGGGGGGGGGGGGGGGGGGGGGGGGGGGGGGGGGGGGGGGGGGGGGGGGGGGGGGGGGGGGGGGGGGGGGGFGGGGGGGGEGGGGGGGGGGGGGGGGGGGGGGGGGGGGGGGGGGGGGGGGGGGGGGGFCDDEEGFFGGGGGFFFFGGFGFFFBGGFFAFGGGGFFGFFFFFFGFFF?FFGG
@M02352:288:000000000-CKWC8:1:1101:13607:17245 1:N:0:TAGCGCTC+TATCCTCT
TACGGAGGATCCAAGCGTTATCCGGAATCATTGGGTTTAAAGGGTCCGTAGGTTGACAATTAAGTCAGAGGTGAAATCTTGCCGCTTAACGGTAAAATTGCCTTTGATACTGGTTGTCTTGAGTTATTATGAAGTGGTTAGAATATGTAGTGTAGCGGTGAAATGCATAGATATTACATAGAATACCAATTGCGAAGGCAGATCACTAATAATATACTGACACTGATGGACGAAAGCGTGGGGAGCGAACAGGATTAGATACCCTGGTAGTCCACGCCGTAA
+
GGGGGGGGGGGGGGGGGGGGGGGGGGGGGGGGGGGGGGGGGGGGGGGGGGGGGGGG9FGGGGGGGGGGGGGGGGGGGGGGGGGGGGGGGGGGGGGGGGGGGGGGGGGGGGGGGGGGGGGGGGGGGGGGGGGGGGGGGGGGGGGGGGGGGGGGGGGGGGGGGGGGGGGGGGGGGGGGGGGGGGGGGGGGGGGGGGGGGGGGGGGGGGGGGGFGGGGGGGGGGGGGGGGGGGGGGGGFGGGGGGFFFFGGGGFFFFGGFFFFGGGGFFGFFFFFFGFFF?FFGG
@M02352:288:000000000-CKWC8:1:1101:13797:17313 1:N:0:TAGCGCTC+TATCCTCT
TACTAAAGGTGCAAGCGTTAATCGGAATTACTGGGCGTAAAGCGCGCGTAGGTGGTTTGTTAAGTTGGATGTGAAAGCCCAGGGCTCAACCTTGGAACTGCATTCAAAACTGACTCACTAGAGTACGAGAGAGGTTAGTGGAATTTCCTGTGTAGCGGTGAAATGCGTAGAGATGGGAAGGAACACCAGTGGCGAAGGCGACTGACTGGCTCGATACTGACACTGAGGTGCGAAAGCGTGGGGAGCAAACAGGATTAGATACCCTGGTAGTCCACGCCGTAA
+
GGGGGGGGGGGGGGGGGGGGGGGGGGGGGGGGGGGGGGGGFGGGGGGGGGGGGGGGGGGGGGGGGGGGGGGGGGGGGGGGGGGGGGGGGGGGGGGGGGGGGGGGGGGGGGGGGGGGGGGGGGGGGGGGGGGGGGGGGGGGGGGGGGGGGGGGGGGGGGGGGGGGGGGGGGGGGGGGGGGGDGGGGGGGGGGGGGGGGGGGDGGGGGGGGGGGGGGGGGGGGGGGGGGGGGGGGGGFGGGGGGFFFFGGGGFFFBGGFFFFGGGGFFGFFFFFFDFFFFFFGG
@M02352:288:000000000-CKWC8:1:1101:16776:17434 1:N:0:TAGCGCTC+TATCCTCT
TACGGAGGGGGTTAGCGTTGTTCGGAATTACTGGGCGTAAAGCGTACGTAGGCGGATTAGTCAGTTAGGGGTGAAATCCCAGGGCTCAACCCTGGAACTGCCTCTAATACTGCTAGTCTTGAGTTCGAGAGAGGTGAGTGGAATTCCAAGTGTAGAGGTGAAATTCGTAGATATTTGGAGGAACACCAGTGGCGAAGGCGGCTCACTGGCTCGATACTGACGCTGAGGTACGAAAGTGTGGGGAGCAAACAGGATTAGATACCCTGGTAGTCCACACCGTAA
+
GGGGGGGGGGGGGGGGGGGGGGGGGGGGGGGGGGGGGGGGGGGGGGGGGGGGGGGGGGGGGGGGGGGGGGGGGGGGGGGGGGGGGGGGGGGGGGGGGGGGGGGGGGGGGGGGGGGGGGGGGGGGGGGGGGGGGGGGGGGGGGGGGGGGGGGGGGGGGGGGGGGGGGGGGGGGGGGGGGGGGGGGGGGGGGGGGGGGGGGGGGGGGGGGGGGGGGGGGGGGGGGGGGGGGGGGGGGFGGGGGGFFFFGCGGFFFFGGFFFFGGGGFFGFFFFFFGFFFBE:FD
@M02352:288:000000000-CKWC8:1:1101:7305:17437 1:N:0:TAGCGCTC+TATCCTCT
TACGGAGGGTCCAAGCGTTATCCGGAATCATTGGGTTTAAAGGGTCCGCAGGCGGTCAATTAAGTCAGAGGTGAAATCCCATAGCTTAACTATGGAACTGCCTTTGATACTGGTTGACTTGAGTTATACGGAAGTAGATAGATTGTGTAGTGTAGCGGTGAAATGCATAGATATTACACAGAATACCGATTGCGAAGGCAGTCTACTACGTATATACTGACGCTCATGGACGAAAGCGTGGGGAGCGAACAGGATTAGATACCCTGGTAGTCCACGCCGTAA
+
GGGGGGGGGG<FGGGGGGGGGGGGGFGGGGGGGGGFGGGGGGGGGGGGGGGGGGGGGGGGGGGGGGGGGGGGGGGGGGGGGGGGGGGGGGGGGGGGGGGGGGGGGGGGGGGGGGGGGGGGGGGGGGGGGGGGGGGGGGGGGG9FGGGGGGGGGGGGGGGGGGGGGGGGGGGGGGGGGGGGGGGDGGGGGGGGGGGGGGGGEGGGGGGGGGGGGGGGGGGGGGGGGGGGGGGGGGGFGGGGGGFFFFGGGGFFFBCFFFFFGGGGFFGFFFFFFGFFFFFFGG
@M02352:288:000000000-CKWC8:1:1101:17150:17448 1:N:0:TAGCGCTC+TATCCTCT
TACGGAGGGTGCAAGCGTTAATCGGAATTACTGGGCGTAAAGCGCGCGTAGGCGGATAGTTAAGTCAGATGTGAAAGCCCTGGGCTCAACCTAGGAACTGCATTTGAAACTGGCGATCTTGAGTATGGTAGAGGTAAGCGGAATTTCCAGTGTAGCAGTGAAATGCGTAGAGATTGGAAGGAATATCGATGGCGAAGGCAGCTTACTGGGCCAATACTGACGCTGAGGTGCGAAAGCGTGGGTAGCGAACGGGATTAGATACCCCGGTAGTCCACGCCGTAA
+
GGGGGGGGGGGGGGGGGGGGFGGGGGGGGGGGGGGGGGGGGGGGGGGGGGGGGGGGGGGGGGGGGGGGGGGGGGGGGGGGGGGGGGGGGGGGGGGGGGGGGGGGGGGGGGGGGGGGGGGGGDGGFGGGGGGGGGGGGGGGGGGGGGGGGGGGGGGGGGGGGFGGGGGGGGGGGFGGGFFGGGFGGGGGGGGGGGGGGGGGGGGGGGGGGGGGGGGFGGGGGGGGGGFGGGGGEGGFGGGGGGFBBFGGEGEFB0<GFFFFGGGCFEGF05<AFGFFFFB>G<
@M02352:288:000000000-CKWC8:1:1101:12276:17453 1:N:0:TAGCGCTC+TATCCTCT
TACGGAGGGTCCGAGCGTTATCCGGAATCATTGGGTTTAAAGGGTCCGCAGGCGGTCAATTAAGTCAGAGGTGAAATCCCATAGCTTAACTATGGAACTGCCTTTGATACTGGTTGACTTGAGTCATATGGAAGTAGATAGAATGTGTAGTGTAGCGGTGAAATGCATAGATATTACACAGAATACCGATTGCGAAGGCAGTCTACTACGTATGTACTGACGCTCATGGACGAAAGCGTGGGGAGCGAACAGGATTAGATACCCTGGTAGTCCACGCCGTAA
+
GFFGGGGFGEFGGDGGGGEGGGGEGCCF9CFFFFGCCFFF9FFGGFGGDGGGGGGEGGGGG9EGGGGGGGGFGGGGGFGGGG8AEEADFEAFGGFEFGGGGGFFECGAEFGGGGGGG9EGGGFG9FGFGGGGGGFFFGGGGGGGGGGGGGGGGAFGGGCGGGCCFG=FCFG;ECFGDGGGGGGGGDEC@F7CFGGGGGGCEGGGGGGGGDFFGGGFGECCCCE*/1<EF6CGEEDEGGGGGGF?FEC<EGFF:.9>7F<FF7FGFFGFBF3AFC4(,4>,/9
@M02352:288:000000000-CKWC8:1:1101:4951:17508 1:N:0:TAGCGCTC+TATCCTCT
TACGGAGGGTGCAAGCGTTATCCGGAATCATTGGGTTTAAAGGGTCCGCAGGCGGTCAATTAAGTCAGAGGTGAAATACCATAGCTCAACTATGGAACTGCCTTTGATACTGGTTGACTTGAGTTATACGGAAGTAGATAGAATAAGTAGTGTAGCGGTGAAATGCATAGAGATTACTTAGAATACCGATTGCGAAGGCAGTCTACTACGTATATACTGACGCTCATGGACGAAAGCGTGGGGAGCGAACAGGATTAGATACCCTGGTAGTCCACGCCGTAA
+
GGGGEGGGCGGGGGGGGGGGGGGGGGEGGGFGGGGGGGGGGGGGGF@FGGGGGGGCEFFGFGGGGGGGGGGGGGGGGGGGGGGGGGGGGGGGGGGGGGGGGGGGFGGGGGCGEFFCCDGGFFFFGGGGGGGGGGGGGFFGGGFGGF9EFFGGFAFGGC@EGGFFFFGGGFFFCFGFGEEFGGGGGGGGGGGGGGGGGEDFEGGGGFFFGGGGGGGGGGGGGGGGCDGGGGFGGGGFGGDGGGFFFFGGGGFF:6DFDFAFFGGGFF3?BFFFFGF?>?>;DD
@M02352:288:000000000-CKWC8:1:1101:15465:17516 1:N:0:TAGCGCTC+TATCCTCT
TACGGAGGGTCCAAGCGTTATCCGGAATCATTGGGTTTAAAGGGTCCGCAGGCGGTCAATTAAGTCAGAGGTGAAAGCCCATCGCTCAACGATGGAACTGCCTTTGATACTGGTTGACTTGAGTTATACGGAAGTAGATAGAATAAGTAGTGTAGCGGTGAAATGCATAGATATTACTTAGAATACCGATTGCGAAGGCAGTCTACTACGTATATACTGACGCTCATGGACGAAAGCGTTGGGAGCGAACAGGATTAGATACCCTGGTAGTCCACGCCGTAA
+
GEECC@CC@@FF@6EFEB@FGG,:F,7F<EFD<<F8@B@6@FCFFGGGGGGDG=@GGCFEGCFGGADDFF7B?EF<,BFF<A,B:?B:F<CCDFCDCFGFGGGC9?F??FEFCFGG8>AFF9FDFFG9F8FC=FF9FDCFFG@FFBBFFEFGGGC9CFF@CGGFGGAFCDFGGGGGECBFGG@DFGCECFFCFDEDCEGGEGCCFGEGGGGCEDGCCFCFDCE=E<FCE+73=EC>CG<*:C>1:BDDE)7FF:DG39<F?E8<6./0:=4<@FFFFF5;C9
@M02352:288:000000000-CKWC8:1:1101:28117:17545 1:N:0:TAGCGCTC+TATCCTCT
TACGGAGGGTGCAAGCGTTATCCGGAATCATTGGGTTTAAAGGGTCCGCAGGCGGTCAATTAAGTCAGAGGTGAAATCCCATAGCTTAACTATGGAACTGCCTTTGATACTGGTTGACTTGAGTCATATGGAAGTAGATAGAATGTGTAGTGTAGCGGTGAAATGCATAGATATTACACAGAATACCGATTGCGAAGGCAGTCTACTACGTATGTACTGACGCTCATGGACGAAAGCGTGGGGAGCGAACAGGATTAGATACCCTGGTAGTCCACGCCGTAA
+
GFFFGEEEGGGGGDGFEFCGGGGGGCFGDFGFGGGFGGGDDGGGGGGGGGGGGGGGGGGGGGGGGGGGGGGGGGGGGGGGGGGGGGGFGGGGGGGGGGGGGGGGGGGGGGGGGGGGGGGGGGGFGFFFGGGGGGGFGFFGGGGGGGGGGGGGGGGGGGGGGGGGGGGACGGGGGGGGGGFGGGGGGGGGGGGFGGGEGGGGGGGGGGGGGGGGGGGGGGFGDGGGGGGFGGGGGDFGGGGGGFFFFGGGGFFFFGGBFBFGGCGFFGFFFDFFGFFFFFBGG
@M02352:288:000000000-CKWC8:1:1101:28127:17560 1:N:0:TAGCGCTC+TATCCTCT
TACGGAGGGTGCAAGCGTTATCCGGAATCATTGGGTTTAAAGGGTCCGCAGGCGGTCAATTAAGTCAGAGGTGAAATCCCATAGCTTAACTATGGAACTGCCTTTGATACTGGTTGACTTGAGTCATATGGAAGTAGATAGAATGTGTAGTGTAGCGGTGAAATGCATAGATATTACACAGAATACCGATTGCGAAGGCAGTCTACTACGTATGTACTGACGCTCATGGACGAAAGCGTGGGGAGCGAACAGGATTAGATACCCTGGTAGTCCACGCCGTAA
+
GGGGGGGGGGGGGGGGGGGGGGGGGCGGG<FDFGGGGGGGAGGGGFGGGGGGGGGGGGGGGFFFGGGGGGGGGGGGGGGGGGGGGGGGGGGFFGGGGGGGGGGGGGGGGGGGGGGGFGGGFFGGGGGGGGGGGGGFGFFGGGGGGGGGFFGGGGGFGGGGGGGGGGGGGGGGGGGGGGGGGGG;DFGGGGGGGDGGGGGGGGGGFGGGGGGDGGGBC?CFGGGGGDGGGGDGD=GEGGGGGGF:>FGGEDE?<?GG?FFFGGGGFFGFDFFFFGF?B<E1CD
@M02352:288:000000000-CKWC8:1:1101:27305:17655 1:N:0:TAGCGCTC+TATCCTCT
TACGGAGGGTGCAAGCGTTATCCGGAATTACTGGGTGTAAAGGGTACGTAGGCGGTGTTATAAGTCTGATGTGAAAGCCCGTGGCCCAACCACGGAACTGCATTGGAAACTGTTAGACTTGAGTACAGTTGAGGTAAGTGGAATTTCTAGTGTAGCGGTGAAATGCGTAGATATTAGAAGGAACACCAGTGGCGAAGGCGGCTTACTGGACTATGATTGACGCTGATGATCGAAAGCGTGGGGAGCAAACAGGATTAGATACCCTGGTAGTCCACGCCGTAA
+
GGGG-BFGGC6CF@FGGGGGGFGGGE7F8F<FGGGE@FFEAF<C,,:F,CFC?FG=+8,,<CFGGA,C,,CFGFGG<EFC7++@F,FFFG=+4:F=FFGGG<,<,,B,CFGGG9,55EF,B<5C,8=FF,C,,@FC9F3=FF=F,33@<FFGGGGGGGGGGGGGGG<EGGGFCFFF,,2>>CGFGBC*2C:CEGCGGGGBCEGCGGE++=C9+30C9EGGGEED*9+:<+:CGGGFGGGGGGE:>FCFGGFFFFGGFFBFGFGGFFGFFFAFFG@BFFFFGG
@M02352:288:000000000-CKWC8:1:1101:25682:17714 1:N:0:TAGCGCTC+TATCCTCT
TACGGAGGGTGCAAGCGTTATCCGGAATCATTGGGTTTAAAGGGTCCGCAGGCGGTCAATTAAGTCAGAGGTGAAATCCCATAGCTTAACTATGGAACTGCCTTTGATACTGGTTGACTTGAGTCATATGGAAGTAGATAGAATGTGTAGTGTAGCGGTGAAATGCATAGATATTACACAGAATACCGATTGCGAAGGCAGTCTACTACGTATGTACTGACGCTCATGGACGAAAGCGTGGGGAGCGAACAGGATTAGATACCCTGGTAGTCCACGCCGTAA
+
GGGGGGGGGGGGGGGGGGGGGGGGGGEGFCFGGGGGGGGGGGGGGGGGGGGGGGGGGGGGGGGGGGGGGGGEGGGGGGGGGGGGGGGGGGGGGGGGGGGGGGGGGGCGGGGGGGGGGGGGGGGGGGGGDGGGGGGGGGGGGGGGGGGGGGGGGGGGGGGGGGGGGGGGGGGGGGGGGGGGGGGGGGGGGGGGGGGGGGGGGGGGGGGGGGGGGGGGGGGGGGGGGGGGGFGDGGGFGGGGGGFF>EGGGGFFFBGGFFFFGGGGFFGFFFFFFGFFFFFFGG
@M02352:288:000000000-CKWC8:1:1101:5157:17727 1:N:0:TAGCGCTC+TATCCTCT
TACGGAGGGTCCAAGCGTTATCCGGAATCATTGGGTTTAAAGGGTCCGCAGGCGGTCAATTAAGTCAGAGGTGAAAGCCCATCGCTCAACGATGGAACTGCCTTTGATACTGGTTGACTTGAGTTATACGGAAGTAGATAGAATAAGTAGTGTAGCGGTGAAATGCATAGATATTACTTAGAATACCGATTGCGAAGGCAGTCTACTACGTATATACTGACGCTCATGGACGAAAGCGTGGGGAGCGAACAGGATTAGATACCCTGGTAGTCCACGCCGTAA
+
GGGG@FGGDGDGGGGGGGGEFGGGGGGGFGGGGGG@@FGGGGGGGCFGGGGGGGGG@BFGGGGGGGGGGGGGGGGGGGGGGDFGGGGGGGEFFGGGGFGFGGGGEGGCFGGGGGFGGGGGGGGGFGGFGGGG:FFEGFFFGGGGDFFFGGGGGGGGGGGGGGGGGGGGGGGFGGCFGGGGGGGGGGGGGGDGGGGGGGGFEC?B<FGFGEGDDCEGGGGGGGGGGGGG<CFGGGGFGGGGGGFFFFGGGGFFFFGGFFBFGGGGFFGFDFFFFFFFFFFFGD
@M02352:288:000000000-CKWC8:1:1101:27475:17776 1:N:0:TAGCGCTC+TATCCTCT
TACGGAGGGTCCAAGCGTTATCCGGAATCATTGGGTTTAAAGGGTCCGTAGGCGGGATGATAAGTCAGTGGTGAAATCCTACAGCTCAACTGTAGAACTGCCATTGATACTGTCGTTCTTGAATTTGGTCGAAGTGGGCGGAATAAGTAGTGTAGCGGTGAAATGCATAGATATTACTTAGAACACCGATAGTGAAGACAGCTCACTAGGCCTGAATTGACGCTGAGGGACGAAAGCGTGGGGAGCGAACAGGATTAGATACCCTGGTAGTCCACGCCGTAA
+
GGGGGGGGGGGEFGGGGGGGFFFGGGGGGGGGGGGFGGGGGGGGGGGGGGGGGGGGCGEGGGGGGGGGGGGGGGGGGGGGGGGGGGGGGGGGGGGGGGGGGGGGGGGGGGGGFFGGGGGGGFGGGGGGGGGGGGGGGGGGEGGGG@FDGGGGGGGGGGGGGGGGGGGGGGGGGGGGGGGGGGGGGGGGGGDECFGGGGGGGGGGGGGGGG4FEGFGGGGGGGGGGGGG5EGGGGGFGGGGGGFFFFGGGGFFFFGGFFFFGGGGFFGFBFFFFGFFF?BFGG
@M02352:288:000000000-CKWC8:1:1101:8960:17834 1:N:0:TAGCGCTC+TATCCTCT
TACGGAGGGTCCAAGCGTTATCCGGAATCATTGGGTTTAAAGGGTCCGCAGGCGGTCAATTAAGTCAGAGGTGAAAGCCCATCGCTCAACGATGGAACTGCCTTTGATACTGGTTGACTTGAGTTATACGGACGTAGATAGAATAAGTAGTGTAGCGGTGAAATGCATAGATATTACTTAGAATACCGATTGCGAAGGCAGTCTACTACGTATATACTGACGCTCATGGACGAAAGCGTGGGGAGCGAACAGGATTAGATACCCTGGTAGTCCACGCCGTAA
+
GGGGGGGGGGFGGGGGGGGGG9FFGGGGGGGGGGGFEGGGGGGGGGGFEGEGGGGEEGGGGGGGGGEGGGGGGDFGGGGGGGFGGGGGGGBFGGGGGGGGGFGGGGGFGGGGFGGGCFGGGGCGGGGGGGGG7FGGGGGFGGGGFGFGGFGGGGGCGGGGGGGGGGGGFGGGGGGGGDFGGGGFGGGGGGGGFGGDGGGGGGGGGGGGGGGGGGGGDGGGGGGGGDCF?EFDEEGFGDGGGGEFFFDDGGFFFFGGFFFFGGFGFFGFBFFFFFFFFF5>GD
@M02352:288:000000000-CKWC8:1:1101:25672:18113 1:N:0:TAGCGCTC+TATCCTCT
TACGGAGGGTGCAAGCGTTATCCGGAATCATTGGGTTTAAAGGGTCCGCAGGCGGTCAATTAAGTCAGAGGTGAAATACCATAGCTTAACTATGGAACTGCCTTTGATACTGGTTGACTTGAGTTATACGGAAGTAGATAGAATAAGTAGTGTAGCGGTGAAATGCATAGAGATTACTTAGAATACCGATTGCGAAGGCAGTCTACTACGTATATACTGACGCTCATGGACGAAAGCGTGGGGAGCGAACAGGATTAGATACCCTGGTAGTCCACGCCGTAA
+
GGGGG>FGGGFGFGGGDGGGGGGGGEGGGGGGGGGGGGGGGGGGGGGGGGGGGGGFFGGGGGFFGGFGGGGGGGGGGGGGGGGGGGGGGGGGGGGGGGGGGGGGGGGFEFGGGGGGGGGGGGGGGGGGGGGGGGGGGFGGGGGGGCFGGGGGGGGGGGGGGGGFGGFGGGGGDGGGFDGGGGFGGGGGGGGGGGGGGGGGGGGFDGGFGGGGGGGFGGGGGGGEGGGGGFGGGCDFGGGGGG3:>BDDED55??FCBFAFGFGGFFGFFFFFFG=<;FFFGG
@M02352:288:000000000-CKWC8:1:1101:25690:18117 1:N:0:TAGCGCTC+TATCCTCT
TACGGAGGGTGCAAGCGTTATCCGGAATCATTGGGTTTAAAGGGTCCGCAGGCGGTCAATTAAGTCAGAGGTGAAATACCATAGCTTAACTATGGAACTGCCTTTGATACTGGTTGACTTGAGTTATACGGAAGTAGATAGAATAAGTAGTGTAGCGGTGAAATGCATAGAGATTACTTAGAATACCGATTGCGAAGGCAGTCTACTACGTATATACTGACGCTCATGGACGAAAGCGTGGGGAGCGAACAGGATTAGATACCCTGGTAGTCCACGCCGTAA
+
GGGGGGGGGGGGGGGGGGGGGGGGGFGGFGGGGGGGGGGGGGGGGG@FGGGGGGGGGGGGGGGGGGGGGGGGGGGGGGGGGGGGGGGGGGGGGGGGGGGGGGGGGGGGGGGGGGGGGGGGGGGGGGGGGGGEGGGGGGGGGGFGGGGGGGGGGGGGGGGGGGGGGGGGGGGGGGGGGGGGGGGGGGGGGGGGGGGGGGGGGGGGGGGGGGGGGGGGGGGGGGGGGGGGDFGGGGGFGGGGGGFFFFGGGGFFFFGGFFFFGGGGFFGFFFFAFG@?BFEFGG
@M02352:288:000000000-CKWC8:1:1101:15702:18118 1:N:0:TAGCGCTC+TATCCTCT
TACGGAGGGTCCAAGCGTTATCCGGAATCATTGGGTTTAAAGGGTCCGCAGGCGGTCAATTAAGTCAGAGGTGAAAGCCCATCGCTCAACGATGGAACTGCCTTTGATACTGGTTGACTTGAGTTATACGGAAGTAGATAGAATAAGTAGTGTAGCGGTGAAATGCATAGATATTACTTAGAATACCGATTGCGAAGGCAGTCTACTACGTATATACTGACGCTCATGGACGAAAGCGTGGGGAGCGAACAGGATTAGATACCCTGGTAGTCCACGCCGTAA
+
GGGGGGGGGGGGGGGGGGGGGGGGGFGGGGGGGGGGGGGGGGGGGGGGGGGGGGGFGGGGGGGGGGGGGGGGGGGGGGGGGGGGGGGGGGGGGGGGGGGGGGGGGGGGGGGGGGGGGGGGGGGGGGGGGGGGGGGGGGGGGGGGGGGGGGGGGGGGGGGGGGGGGGGGGGGGGGGGGGGGGGGGGGGGGGGGGGGGGGGGGGGGGGGGGGGGGGGGGGGGGGGGGGGGGFGGGGGFGGGGGGF<BFGGGGFFFFGGFFFFGGGGFFFFFFFFFGFFFFFBGG
@M02352:288:000000000-CKWC8:1:1101:17956:18168 1:N:0:TAGCGCTC+TATCCTCT
TACGGAGGGTGCAAGCGTTATCCGGAATCATTGGGTTTAAAGGGTTCGTAGGCGGGCTGATAAGTCAGTGGTGAAATGCAGGGGCTCAACTCCGGCACTGCCATTGATACTGTTAGTCTTGAATTATTGTGAAGTGGTTAGAATATGTAGTGTAGCGGTGAAATGCTTAGATATTACATAGAATACCAATTGCGAAGGCAGATCACTAACAATATATTGACGCTGATGAACGAAAGCGTGGGTAGCGAACAGGATTAGATACCCTGGTAGTCCACGCCGTAA
+
GGGGGFGGGGGGGGGGGGGGGGGGGGEFFGGGGGGGGGGGGGGGGGGGGGGGGGGGGGGGGGGGGGGGGFGGGGGGGGGGGGGGGGGGGGGGGGGGEGGGGGFGGGGGGGGGGGFFGGGGGGGGGGGGGGGGGGFGGGGFGGGGGGGGGGGGGGGGGGGGGGGGGGGGGGGGGGGGGGGFGGGGFGGGGGFGGGGGGGGGGGGGFGGEFG;FCEFGGGGGGGGGGGGGGGGGGGGFGGGDGGFFFFGGGGFFFFGGFFBFGGGGFFGFFFFFFGFFFFFFGG
@M02352:288:000000000-CKWC8:1:1101:17866:18173 1:N:0:TAGCGCTC+TATCCTCT
TACGGAGGGTCCAAGCGTTATCCGGAATCATTGGGTTTAAAGGGTCCGCAGGCGGTCAATTAAGTCAGAGGTGAAAGCCCATCGCTCAACGATGGAACTGCCTTTGATACTGGTTGACTTGAGTTATACGGAAGTAGATAGAATAAGTAGTGTAGCGGTGAAATGCATAGATATTACTTAGAATACCGATTGCGAAGGCAGTCTACTACGTATATACTGACGCTCATGGACGAAAGCGTGGGGAGCGAACAGGATTAGATACCCTGGTAGTCCACGCCGTAA
+
GGGGGGGGGGGGGGGGGGGGGGGGGGGGGGGGGGGGGGGGGGGGGGGGGGGGGGGGGGGGGGGGGGGGGGGGGGGGGGGGGGGGGGGGGGGGGGGGGGGGGGGGGGGGGGGGGGGGGGGGGGGGGGGGGGGGGGGGGGGGGGGGGGGGGGGGGGGGGGGGGGGGGGGGGGGGGGGGGGGGGGGGGGGGGGGGGGGGGGGGGGGGGGGGGGGGGGGGGGGGGGGGGGGGGGGGGCDFGGGGGGFFFFGGGGFFFFGGFFFFGGGGFFGFFFFFFGFFFFFFGG
@M02352:288:000000000-CKWC8:1:1101:15989:18180 1:N:0:TAGCGCTC+TATCCTCT
TACGGAGGGTGCGAGCGTTAATCGGAATTACTGGGCGTAAAGCGCATGCAGGTGGTTCATTAAGTCAGATGTGAAAGCCCGGGGCTCAACCTCGGAACTGCATTTGAAACTGGTGAACTAGAGTGCTGTAGAGGGGGGTAGAATTTCAGGTGTAGCGGTGAAATGCGTAGAGATCTGAAGGAATACCAGTGGCGAAGGCGGCCCCCTGGACAGACACTGACACTCAGATGCGAAAGCGTGGGGAGCAAACAGGATTAGATACCCTGGTAGTCCACGCCGTAA
+
GGGGGEGGGGGGGGGGGGGGGGGGGGGGGGGGGGGGGGGGGGGGGGGGGGGGGGGGGGGGGGGGGGGGGGGGGGGGGGGGGGGGGGGGGGGGGGGGFFGGGGGGGGGGGGGGGGGGGGGGGGGGGGGGGGGGGGGGGGGGGGGGGGGGGGGGGGGGGGGGGGGGGGGGGGGGGGGGGGGGGGGGGGGGGFGGGGGGGGGGGGGGGGGGGGGGGGGGGGGGG6ECGFGGGGGDGGGFGGGGGGFF>BGDGGFFFFFFDFFFGGGGFFGFB=BFF76:06>>GD
@M02352:288:000000000-CKWC8:1:1101:6927:18195 1:N:0:TAGCGCTC+TATCCTCT
TACGGAGGGTCCGAGCGTTATCCGGAATCATTGGGTTTAAAGGGTCCGCAGGCGGTCAATTAAGTCAGAGGTGAAATCCCATAGCTTAACTATGGAACTGCCTTTGATACTGGTTGACTTGAGTCATATGGAAGTAGATAGAATGTGTAGTGTAGCGGTGAAATGCATAGATATTACACAGAATACCGATTGCGAAGGCAGTCTACTACGTATGTACTGACGCTCATGGACGAAAGCGTGGGGAGCGAACAGGATTAGATACCCTGGTAGTCCACGCCGTAA
+
GGGGGGGGGGGGGGGGGGGGGGGGGGGGGGGGGGGFGGGGGGGGGGGGGGGGGGGGGGGGGGGGGGGGGGGGGGGGGGGGGGGGGGGGGGGGGGGGGGGGGGGGGGGGGGGGGGGGGGGGGGGGGGGGGGGGGGGGGGGGGGGGFGGGGGGGGGGGGGGGGGGGGGGGGGGGGGFGGGGGGGGGGGGGGGGGGGGGGGGGGGGGGGGGGGGGGGGGGGGGGGGGGGGGGGGGGGGFGGGGGGFFFFGGGGFFF?GGFFFFGFFGFFGFFFFFFGFF>FFFGD
@M02352:288:000000000-CKWC8:1:1101:8359:18242 1:N:0:TCGCGCTC+TATCCTCT
TACGGAGGTTGCGAGCGTTATCCGGAATCATTGGGTGTAAAGCGTCCGCAGGCGGTCCATTAAGTCAGATGTGAAATCCCATAGCTCAACTATGGAACTGCATTTGAAACTGTTTGACTTGAGTCCAGTGGAGGTAGATAGAATTTCTAGTGTAGCGGTGAAATGCGTAGATATTACACAGAATACCGATGGCGAAGGCAGTCTACTGGGCTTTTACTGACGCTGAGGGACGAAAGCGTGGGTAGCGAACAGGATTAGATACCCTGGTAGTCCAAGCCGTAA
+
FGGGEGGG7C,C+@FCGGGGGGGGGGCGFFFGGGG@6@FFGG9FEE+@CFGGCGG:=+:,BFGGGGGFE9EF<FGGGGG,,,:EFF,BFGF4,CEFG,?FG,,8,CF,EFGF?F<>FFGFGGGGC,,,C,@F8FB@3D3,CFGF<=,,7EFFFFGGGGGGGGGGGG7EGGGCGGF;,>,DFGG,FFGEEF7CGGGG*BFG5:39CFG5+//**+5BFGFGGEEE5CF8CGFGGGGFG*1AEG59BF5DGD3??FGGFFFFGGGG?>GFDFF>F**4:BFF3C
@M02352:288:000000000-CKWC8:1:1101:15704:18339 1:N:0:TAGCGCTC+TATCCTCT
TACGGAGGGTGCGAGCGTTAATCGGAATTACTGGGCGTAAAGCGCATGCAGGTGGTTCGTTAAGTCAGATGTGAAAGCCCGAGGCTCAACCTCGGAACTGCATTTGAAACTGGCGGACTAGAGTACTGTAGAGGGGGGTAGAATTTCAGGTGTAGCGGTGAAATGCGTAGAGATCTGAAGGAATACCAGTGGCGAAGGCGGCCCCCTGGACAGATACTGACACTCAGATGCGAAAGCGTGGGGAGCAAACAGGATTAGATACCCTGGTAGTCCACGCCGTAA
+
GGGGGGGEGGGGGGGGGGGDDGGGGGGGGGGGGGGGGEGEGGGGGGGGGGGGFFGGGGGFGDGGGGGGGGGGGGGGGGGCFGGGGGGGDFGFGGGCCBFGGGGGFGGGGGFFCFGDGGGFGGGGGGAFFGGGGGGGGGGGGGGGFFGCGGEFGGGGGGAEGGGGGFGGGGGCEG6FGGGFGGGGGGGGGGGGGGGGGGGGGG=GDGGGG=FDGGGGGGGGFGGGGFGF7ECGGGGFGGDGEGDBBFGGFFFFFFGGFFFFGGFGFFFFFFDFFG9<>:>>DD
@M02352:288:000000000-CKWC8:1:1101:26579:18339 1:N:0:TAGCGCTC+TATCCTCT
TACGGAGGGTCCGAGCGTTATCCGGAATCATTGGGTTTAAAGGGTCCGCAGGCGGTCAATTAAGTCAGAGGTGAAATCCCATAGCTTAACTATGGAACTGCCTTTGATACTGGTTGACTTGAGTCATATGGAAGTAGATAGAATGTGTAGTGTAGCGGTGAAATGCATAGATATTACACAGAATACCGATTGCGAAGGCAGTCTACTACGTATGTACTGACGCTCATGGACGAAAGCGTGGGGAGCGAACAGGATTAGATACCCTGGTAGTCCACGCCGTAA
+
GGGGGGGGGGGGGGGGF@E7FFFGGDGGFEGCFGGGGGFGGGGGGGGGGEGGGGGGGGGGGFGGGGGGGGGGGGGGGGGGGGFEFGGGGGGGGGGDFGGGGGGGGGGGGGGGGGGGFGGGGGGGGGGFGGGGCFGGGGGGGGGGGGGGFGGGGFCCFGGGGGGGGGGGGGGGGGGGCFGGGGGGGGGDCGGGGGGGGGGGGGGGGGGGGGGGGGGGGGGGGGGEGGGGGGFGG=D@GGGGGGFFBFGGGGF;??GGFFFFGGGGFFGFFFFFFCFFFFD>GC
@M02352:288:000000000-CKWC8:1:1101:8023:18398 1:N:0:TAGCGCTC+TATCCTCT
TACGGAGGGTCCAAGCGTTATCCGGAATCATTGGGTTTAAAGGGTCCGCAGGCGGTCAATTAAGTCAGAGGTGAAAGCCTATCGCTCAACGATGGAACTGCCTTTGATACTGGTTGACTTGAGTTATACGGAAGTAGATAGAATAAGTAGTGTAGCGGTGAAATGCATAGATATTACTTAGAATACCGATTGCGAAGGCAGTCTACTACGTATATACTGACGCTCATGGACGAAAGCGTGGGGAGCGAACAGGATTAGATACCCTGGTAGTCCACGCCGTAA
+
GGGGGGGGGGGGGGGGGGGGGGGGGGGGGGGGGGGGGGGGGGGGGGGGGGGGGGGFGGGGGGGGGGGGGGGGGGGGGGGGGGGGGGGGGGGGGGGGGGGGGGFGGGGGGGGGGGGGGGGGGGGGGGGGGGGGGGGGGGFGGGGGGGGGGGGGGGGGGGGGGGGGGGGGGGGGGGGGGGGGGGGGGGGGGGGGGGGGGGGGGGGGGGGGGGGGGGGGGGGGGGGGGGGGGDGGGGGFGGGGGGFFFFGGGGFFFBGGFFFFGGGGFFGFFFFFFGFFFFFFGG
@M02352:288:000000000-CKWC8:1:1101:6171:18458 1:N:0:TAGCGCTC+TATCCTCT
TACGGAGGGGGTTAGCGTTGTTCGGAATTACTGGGCGTAAAGCGCACGTAGGCGGATCAGAAAGTAAGGGGTGAAATCCCAGGGCTCAACCCTGGAACTGCCTCTTAAACTCCTGGTCTTGAGTTCGAGAGAGGTGAGTGGAATTCCGAGTGTAGAGGTGAAATTCGTAGATATTCGGAGGAACACCAGTGGCGAAGGCGGCTCACTGGCTCGATACTGACGCTGAGGTGCGAAAGTGTGGGGAGCAAACAGGATTAGATACCCTGGTAGTCCACACCGTAA
+
GGGGGGGGGGGGGGGGGGGGGGGGGGGGGGGGGGGGGGGGGGGGGGGGGGGGGGGGGGGGGGGGGGGGGGGGGGGGGGGGGGGGGGGGGGGGGGGGGGGGGGGGGGGGGGGGGGGGGGGGGGGGGGGGGGGGGGGGGGGGGGGGGGGGGGGGGGGGGGGGGGGGGGGGGGGGGGGGGGGGGGGGGGGGGGGGGGGGGGGGGGGGGGGGGGGGGGGGGGGGGGGGGGGGGGGGGGGFGGGGGGF?>EGGCGFFFFCFFFFFGGGGFFGFFFFFFGFFFFF:GD
@M02352:288:000000000-CKWC8:1:1101:23228:18491 1:N:0:TAGCGCTC+TATCCTCT
TACGAAGGTCCCGAGCGTTATTCGGAATCACTGGGCGTAAAGGGAGCGTAGGCGGCGCGGTAAGTCAGATGTGAAATCTGGGGGCTCAACCCCCAAACTGCATTCGATACTGCCGTGCTAGAGTAATGGAGAGGTAACTGGAATTCTCGGTGTAGCAGTGAAATGCGTGGATATCGAGAGGAAGACCAATGGCGAAAGCAGGTTACTGGACATTTACTGACGCTGAGGCTCGAAGGCTAGGGTAGCGAAAGGGATTAGATACCCCTGTAGTCCTAGCAGTAA
+
GGGGGGGGGGGGGGGGGGGGGGGGGGGGGGGGGGGGGFGGGGGGGGGGGGGGGGGGGGGGGGGGGGGGGGGGGGGGGGGGGGGGGGGGGGGGGGGGGGGGGGGGGGGGGGGGGGGGGGGGGGGGGGGGGGGGGGGGGGGGGGGGGGGGGGGGGGGGGGGGGGGGGGGGGGGGGGGGGGGGGGGGGGGGGGGGGGGGGGGGGGGGGGGGGGGGGGGGGGGGGGGGGGGGGFGGGGGFFGGGGGFFFFGGGGFFFFGGDFAFGGGGFFGFFFBBFGFFFFFFGG
@M02352:288:000000000-CKWC8:1:1101:17164:18519 1:N:0:TAGCGCTC+TATCCTCT
TACGGAGGGTGCAAGCGTTACTCGGAATCACTGGGCGTAAAGAGCGTGTAGGCGGGTTTGTAAGTTTGAAGTGAAATCCAATGGCTCAACCATTGAACTGCTTTGAAAACTGCTTACCTAGAATATGGGAGAGGTAGATGGAATTTCTGGTGTAGGGGTAAAATCCGTAGAGATCAGAAGGAATACCGATTGCGAAGGCGATCTACTGGAACATTATTGACGCTGAGACGCGAAAGCGTGGGGAGCAAACAGGATTAGATACCCTGGTAGTCCACGCCCTAA
+
GGGGGGGGGGGGGGGGGGGGEFFGGGDGEGGGGGGGGGGGGGFGGGFGGGGGGGGEFGGEFGGGGCEFE?FGGGGGGGGGGEFGGGGGGGGGGEGGGGGGGGGGGGGGGGGGGGDGGGGGGGGGCEGGGGGEGGFGGGGGGGGGGGGGGGGGGGGGGGGGGGGGGGGGGGGGGGGGGGGGGGGGGGGGDGGGGGGGGGGGGEGGGGGGGGGGFGGGGGGGGGGGGGGGGGGGGGGFGGGGGGFFFFGGFFF@?FFGFFFFGDGGFFGFAFFFFGFFFBDFGG
@M02352:288:000000000-CKWC8:1:1101:17425:18529 1:N:0:TAGCGCTC+TATCCTCT
TACGGAGGGTCCAAGCGTTATCCGGAATCATTGGGTTTAAAGGGTCCGTAGGCGGGCAGCTCAGTCAGTGGTGAAAGTCTGCAGCTCAACTGTAGAATTGCCATTGATACTGGTTGTCTTGAATTATTGTGAAGTATTTAGAATAAGTAGTGTAGCGGTGAAATGCATAGATATTACTTAGAATACCAATTGCGAAGGCAGAGTACTAACAATATATTGACGCTGATGGACGAAAGCGTGGGGAGCGAACAGGATTAGATACCCTGGTAGTCCACGCCGTAA
+
GGGGGGGGGGGGGGGGGGGGGGGGGGGGGGGGGGGFGGGGGGGGGGGGGGGGGGGGGGGGGGGGGGGGGGGGGGGGGGGGGGGGGGGGGGGGGGGGGGGGGGGGGGGGGGGGGGGGGGGGGGGGGGGGFFFGGGGGGGGGGGGGGGGGGGGGGGGGGGGGGGGGGGFGGGGGGGGGGGGGGGGGDFGGGGGGGGGGGGGGGGGGGGGGFGFGGGGGGGGGGGGGGGCGFGGGGGGFGGDGGGFFFFGGGGFFFFGGFFFFGGGGFFFFAFFFFGFFFFFFGG
@M02352:288:000000000-CKWC8:1:1101:23893:18536 1:N:0:TAGCGCTC+TATCCTCT
TACGTAGGGTGCAAGCGTTAATCGGAATTACTGGGCGTAAAGCGTGCGCAGGCGGTTATGTAAGTCAGATGTGAAATGCCCGGGCTCAACCTGGGAACTGCATTTGTGACTGCATGGCTAGAGTGTGTCAGAGGGGGGTAGAATTCCACGTGTAGCAGTGAAATGCGTAGATATGTGGAGGAATACCGATGGCGAAGGCAGCCCCCTGGGATAACACTGACGCTCATGCACGAAAGCGTGGGGAGCAAACAGGATTAGATACCCTGGTAGTCCACGCCCTAA
+
GGGGGGGGGGGGGGGGGGG796CFGG:FGGGGGGGCGGGGGGEF@FEG7FFGGGG=@FGG5CFF,CC<EECFGGFGF9FG=FGGGCGGGGG8?EFFGGFGGAEFEFGGGGGF8555BFGGGGGGGAFFCFA,>F7CFGGCFGGGGGGC<CFCFFGG+<FGGG7CGGGGGGGGGG70<FFDGEFG?FGGC5CEFE5EGGG6>EG8;EGGGFC+;0<CFFC?FGDG=CECF?FGGEDDGCDGGGF<BF<FFG@FFFGGBFFF?FGGFFFF>F<AF7=:B?>>FD
@M02352:288:000000000-CKWC8:1:1101:19257:18563 1:N:0:TAGCGCTC+TATCCTCT
TACGGAGGGTCCAAGCGTTATCCGGAATCATTGGGTTTAAAGGGTCCGCAGGCGGTCAATTAAGTCAGAGGTGAAATCCCATAGCTTAACTATGGAACTGCCTTTGATACTGGTTGACTTGAGTTATACGGAAGTAGATAGAATAAGTAGTGTAGCGGTGAAATGCATAGATATTACTTAGAATACCGATTGCGAAGGCAGTCTACTACGTATATACTGACGCTCATGGACGAAAGCGTGGGGAGCGAACAGGATTAGATACCCTGGTAGTCCACGCCGTAA
+
GGGGGGGGGGGGGGGGGGGGGGGGGGGGGGGGGGGGGGGGGGGGGGGGGGGGGGGGGGGGGGGGGGGGGGGGGGGGGGGGGGGGGGGGGGGGGGGGGGGGGGGGGGGGGGGGGGGGGGGGGGGGGGGGGGGGGGGGGGGGGGGGGGGGGGGGGGGGGGGGGGGGGGGGGGGGGGGGGGGGGGGGGGGGGGGGGGGGGGGGGGGGGGGGGGGGGGGGGGGGGGGGGGGGGGGGGGGFGGGGGGFFFFGGGGFFFFGGFFFFGGGGFFGFFFFFFGFFFFFFGG
@M02352:288:000000000-CKWC8:1:1101:25080:18693 1:N:0:TAGCGCTC+TATCCTCT
TACGGAGGGTCCAAGCGTTATCCGGAATCATTGGGTTTAAAGGGTCCGTAGGCGGGATGATAAGTCAGTGGTGAAATCCTACAGCTCAACTGTAGAACTGCCATTGATACTGTCGTTCTTGAATTTGGTCGAAGTGGGCGGAATAAGTAGTGTAGCGGTGAAATGCATAGATATTACTTAGAACACCGATAGTGAAGACAGCTCACTAGGCCTGAATTGACGCTGAGGGACGAAAGCGTGGGGAGCGAACAGGATTAGATACCCTGGTAGTCCACGCCGTAA
+
GGGGGGGGGGGGGGGGDGGGFGGGGGGGGGGFGGGGGGGFGGGGGGGGGFGGGGGGGGGGGGGGGGGGGGGGGGGGGGGGGGGGFEGGGGGGGGGGGGGGGGGGGGGGGGGGGGGGGGGGGFGGCFGGGGGGGGGGGGGGGGGGGGGGGGGGGGGGGGGGGGGGGGGGGGGGGGGGGGGGGGGGGGGGGGGGGGGGFGGGGGGGGGGGGGGGGGGGGGGGGGGGGDGGGGGGGGGEFGGGGDFFFFGDGGFFFFGGFFFFGGFFFFGFFFFFFGFFFFFFGG
@M02352:288:000000000-CKWC8:1:1101:15751:18764 1:N:0:TAGCGCTC+TATCCTCT
TACGGAGGGTCCAAGCGTTATCCGGAATCATTGGGTTTAAAGGGTCCGCAGGCGGTCAATTAAGTCAGAGGTGAAATCCCATAGCTTAACTATGGAACTGCCTTTGATACTGGTTGACTTGAGTTATACGGAAGTAGATAGAATAAGTAGTGTAGCGGTGAAATGCATAGATATTACTTAGAATACCGATTGCGAAGGCAGTCTACTACGTATATACTGACGCTCATGGACGAAAGCGTGGGGAGCGAACAGGATTAGATACCCTGGTAGTCCACGCCGTAA
+
GGGGEEGGGGFGGGGGGGG@FFGGGGGG@F<FGGGCCFGGGGGG@<<F=FGEGGGGE:=FEFFGGGGGGGGGGGGGGGGGGE@FGGGGGGAFFFGGGGGGGCGGGGGFGGGGGGEEFFGGGGGGGEFFC@FE@F@FGGGGGGGGA3=FGGGGGGGGGGGGGGGGGGGGGGGGGGGGFG,DFGGFGGGGDGGGGGGGGGGGG8CGGGGGCC;FFGFGGGGGGGGGGGFGEFGGGGGFGGGGGGFBFFDGGGFFFFGGBFFFGGGGFFGFFFFFFGFFF0>;DG
@M02352:288:000000000-CKWC8:1:1101:3419:18821 1:N:0:TAGCGCTC+TATCCTCT
TACGGAGGGTCCAAGCGTTATCCGGAATCATTGGGTTTAAAGGGTACGCAGGCGGTCAATTAAGTCAGAGGTGAAATCCCATAGCTCAACTATGGAACTGCCTTTGATACTGGTTGTCTTGAGTTATACGGAAGTAGATAGAATGTGTAGTGTAGCGGTGAAATGCATAGATATTACACAGAATACCGATTGCGAAGGCAGTCTACTACGTATATACTGACGCTCAGGGACGAAAGCGTGGGGAGCGAACAGGATTAGATACCCTGGTAGTCCACGCCGTAA
+
GGGGGFGGGG<CCFGGGGGDG9@FGFEGEG,CEFGC@CGGGGGGD,CF+CFGGGG7BC<<CFGGGF?FCEGGFGGGGGGGG<4FFG,EFG9EFGGGGGGGGGGG9?CCEFFE<F9F:<FDFGGGGG9F<FFG+BFCFCF9FGE9D>3CFGFGGGGGGGGGGGGGGGAEFCGGGFGG@BC,DGGFGGGGC>:DGDGEGGGCGEFGFGGECE59CGFFGGGGGGEGED*A5CGGGGGF5CDGGGBBFFDDE5>FFFGG?FDFFGCD*>GFFF>AFGFF>:D959
@M02352:288:000000000-CKWC8:1:1101:2984:18859 1:N:0:TAGCGCTC+TATCCTCT
TACGGAGGGTCCAAGCGTTATCCGGAATCATTGGGTTTAAAGGGTCCGCAGGCGGTCAATTAAGTCAGAGGTGAAATCCCATAGCTTAACTATGGAACTGCCTTTGATACTGGTTGACTTGAGTTATACGGACGTAGATAGAATAAGTAGTGTAGCGGTGAAATGCATAGATATTACTTAGAATACCGATTGCGAAGGCAGTCTACTACGTATATACTGACGCTCATGGACGAAAGCGTGGGGAGCGAACAGGATTCGCTACCCTGGTAGTCCACGCCGTAA
+
GDFCC,@BEEGGEFFGGEEGGGGDG:+D@@FEFFGEFG@,CEFGFGDEGEGFEC7GGG9FF<FFGGE<FGGFFGE<FFGGGGFCFFGGGFF,@FC?FGGFGGGGFF?E9FGGGGCG?FGF9:FFDDFFGGGG+CFGGGFFGGGGGFBCEGG7F;9F@EFC@F;EFGFDEG9DFGGFFFGF;CGC;9F7<FGGGGGDEGGC8FCFGGGGGEGGCEGBEGG?FGGGG5EG6CCDGG355CGDG5@?6>GGGGBF?:7F))(0/:;<=@FFFFFFF761(45>GD
@M02352:288:000000000-CKWC8:1:1101:3001:18863 1:N:0:TAGCGCTC+TATCCTCT
TACGGAGGGTCCAAGCGTTATCCGGAATCATTGGGTTTAAAGGGTCCGCAGGCGGTCAATTAAGTCAGAGGTGAAATCCCATAGCTTAACTATGGAACTGCCTTTGATACTGGTTGACTTGAGTTATACGGAAGTAGATAGAATAAGTAGTGTAGCGGTGAAATGCATAGATATTACTTAGAATACCGATTGCGAAGGCAGTCTACTACGTATATACTGACGCTCATGGACGAAAGCGTGGGGAGCGAACAGGATTAGATACCCTGGTAGTCCACGCCGTAA
+
GGGGGGGGGGGGGGGGGGGDGGFGFEGGGGGGGGGGGGGFFGGGGGGGGGGGGEGGGGGGGGGGGGGGGGGGFGGGGGGGGGGGGGGGGGG<FGGGGGGGGGGGGGGGGGGFGGGGGGGGGGGGGGGGGGGGCFGGGGGGGGGFFGGGGGGGGGGGGGGGGGGGGGFGGGGGGGGGGGGGGGFCFGGGGGGGGEGGGGGGGGFGGGGGGGGGGGGGGGGGGCGGGGGGFGGGGDGFGGGGGGFFFBGGGDFF??GG2FFFCFGG?4<FAFBAFGFFFFF>DD
@M02352:288:000000000-CKWC8:1:1101:26734:18903 1:N:0:TAGCGCTC+TATCCTCT
TACGGAGGATCCAAGCGTTATCCGGAATCATTGGGTTTAAAGGGTCCGTAGGTGGATAATTAAGTCAGAGGTGAAATCTTGCCGCTTAACGGTAAAATTGCCTTTGATACTGGTTGTCTTGAGTTATTATGAAGTGGTTAGAATATGTAGTGTAGCGGTGAAATGCATAGATATTACATAGAATACCAATTGCGAAGGCAGATCACTAATAATCAACTGACACTGATGGACGAAAGCGTGGGGAGCGAACAGGATTAGATACCCTGGTAGTCCACGCCGTAA
+
GGGGGGGGEE@FGGGGGGGGGFGGGGGGGGGGGGG@@FGFGGFGGGGGGGGGC<FFGFGGGGGGGGGFGGGGGGGGGGFGFGGGGGCGGGGEFFGFGGGGGGGGGGGGGGGGGGGGGGGGGFGGGGGGGGGGGGGGGBDFFGGGGGGGGGGGGGGGGGGGGGGGGGGGGGGGGGFGGGGGGGGGGGGGGGGGGGGGGGGGGGGGGGGGGGGGGFGGGGGGGGGGGGGGGGGGGGGFGGDGGGFFFFGGEGB@BFGGFFFFGGGGFFGFFFFFFDFBFBFFGG
@M02352:288:000000000-CKWC8:1:1101:24930:18912 1:N:0:TAGCGCTC+TATCCTCT
TACGGAGGATCCAAGCGTTATCCGGAATCATTGGGTTTAAAGGGTCCGTAGGTGGATAATTAAGTCAGAGGTGAAATCTTGCCGCTTAACGGTAAAATTGCCTTTGATACTGGTTGTCTTGAGTTATTATGAAGTGGTTAGAATATGTAGTGTAGCGGTGAAATGCATAGATATTACATAGAATACCAATTGCGAAGGCAGATCACTAATAATCAACTGACACTGATGGACGAAAGCGTGGGGAGCGAACAGGATTAGATACCCTGGTATTCCACGCCGTAA
+
GGGGGGGGGGGGGGGGGGGGGGGGGFGGGGGGGGGGGGGGGGGGGGGGGGGGGGGGGGGGGGGGGGGGGGGGGGGGGGGGGGGGGGGGGGGGGGGGGGGGGGGGGGGGGGGGGGGGGGGGGGGGGGGGGGGGGGGGGGGGGGGGGGGGGGGGGGGGGGGGGGGGGGGGGGGGGGGGGGGGGGGGGGGGGGGGGGGGGGGGGGGGGGGGGGGGGGGGGGGGGGGGGGGGGGGGGGGFGDDGGGFFFFGGGGFFFFGGFFFFGGGGFFGFFFFFFGFBFFFFGD
@M02352:288:000000000-CKWC8:1:1101:6434:18957 1:N:0:TAGCGCTC+TATCCTCT
TACGGAGGATCCAAGCGTTATCCGGAATCATTGGGTTTAAAGGGTCCGTAGGTGGATAATTAAGTCAGAGGTGAAATCTTGCCGCTTAACGGTAAAATTGCCTTTGATACTGGTTGTCTTGAGTTATTATGAAGTGGTTAGAATATGTAGTGTAGCGGTGAAATGCATAGATATTACATAGAATACCAATTGCGAAGGCAGATCACTAATAATATACTGACACTGATGGACGAAAGCGTGGGGAGCGAACAGGATTAGATACCCTGGTAGTCCACGCCGTAA
+
GGGGGGGGGGGGGGGGGGGGGGGGGFGGGGGGGGGGGGGGGGGGGGGGGGGGFGGGGGGGGGGGGGGGGGGGGGGGGGGGGGGGGGGGGGGGGGCGGGGGGGGGGGGGGGGGGGGGGGGGGGGGGGGGGGGGGGGGGGGGGGGGGGGGGGGGGGGGGG=FGGGGGGGGGGGGGGGGGGGGGGGGGGGGGGFFGGGGGGGGGCFGGGGGGGFGGGGGGGGGGGGGGGGGGGGGGGGFGGGGGGFFFFGGGGFFFFGGF@AFGGGGFFGFFFFFFGFFFFFFGG
@M02352:288:000000000-CKWC8:1:1101:8555:18969 1:N:0:TAGCGCTC+TATCCTCT
TACGGAGGGTCCGAGCGTTATCCGGAATCATTGGGTTTAAAGGGTCCGCAGGCGGTCGATTAAGTCAGAGGTGAAATCCCATAGCTTAACTATGGAACTGCCTTTGATACTGGTTGACTTGAGTCATATGGAAGTAGATAGAATGTGTAGTGTAGCGGTGAAATGCATAGATATTACACAGAATACCGATTGCGAAGGCAGTCTACTACGTATGTACTGACGCTCATGGACGAAAGCGTGGGGAGCGAACAGGATTAGATACCCTGGTAGTCCACGCCGTAA
+
GGGGGFGGGGGGGGGGGGGGGGGGGEGGGGGGGGGGGGGFGGGDGGGGGGGGGGGGGGGGGGGGFGGGGGGGGGGGGGGGGGGGGGGGGFAFFGGGGGGGGGGGGGGGGGGGGGGGGGGGGGGGGGGGGGGGGGGGGGGGGGGGGGGGGGGGGGGGGGGGGGGGGGGGGGGGGGGGGGFGFGGFG:FGGGGGGGGGDGGGGGFGGGGGFGGGGGGGGGGGGGG:EDGGGGGGGEGFGGGGGGF?FEGGEDE?B:974=AFGGGGFFGFFFFFFGFFFFFFGG
@M02352:288:000000000-CKWC8:1:1101:19203:19108 1:N:0:TAGCGCTC+TATCCTCT
TACGGAGGGTCCAAGCGTTATCCGGAATCATTGGGTTTAAAGGGTCCGCAGGCGGTCAATTAAGTCAGAGGTGAAAGCCCATCGCTCAACGATGGAACTGCCTTTGATACTGGTTGACTTGAGTTATACGGAAGTAGATAGAATAAGTAGTGTAGCGGTGAAATGCATAGATATTACTTAGAATACCGATTGCGAAGGCAGTCTACTACGTATATACTGACGCTCATGGACGAAAGCGTGGGGAGCGAACAGGATTAGATACCCTGGTAGTCCACGCCGTAA
+
GGGGGGGGGGGGGGGGGGGGGGGGGEGGGGGGGGGGGGGGGGGGGGGGGGGGGGGGGGGGGGGGGGGFGGGGGGGGGGGGGGGGGGGGGGGFGGGGGGGGGGGGGGFGFGGGGGGGGGGGGGGGGGGGGGGFGGGGGGGGGGGGGGGGGGGGGFGGGGGGGGGGGGGGGGGGGGGGGGGGGGGGGGGGFGGGGGDEGGGGGGGGGGGGGGGGGGGGGGFGGGGEGGGGGGGGGGGFGGGGGGFBFDGGGGFFF:CFDFFFGGGGFFGFFFFF?DFFFFFFGD
@M02352:288:000000000-CKWC8:1:1101:25803:19186 1:N:0:TAGCGCTC+TATCCTCT
TACGGAGGGTCCAAGCGTTATCCGGAATCATTGGGTTTAAAGGGTCCGCAGGCGGTCAATTAAGTCAGAGGTGAAATCCCATAGCTTAACTATGGAACTGCCTTTGATACTGGTTGACTTGAGTTATACGGAAGTAGATAGAATGTGTAGTGTAGCGGTGAAATGCATAGATATTACACAGAATACCGATTGCGAAGGCAGTCTACTACGTATATACTGACGCTCATGGACGAAAGCGTGGGGAGCGAACAGGATTAGATACCCTGGTAGTCCACGCCGTAA
+
GGGGGGGGGGGGGGGGGGGEGGGGGFEGFGGGGGGGGGGGGGGGGGGGGGGGGGGGGGGGGGGGGGGGFFFGGGGGGGFGGGGGGGGGGGGGGGGGGGGGGGGGGGGGGGGGGGGGGGGGGGGGGGGGGGGGGGGGGGGGGGGGGGGGGGGGGGGGGGGGGGGGGGGGGGGGGGGGGGGGGGGCFFGEGFGGGGGGGGGGGGGGGGGFGGGGGGGGGGGGGGGGGGGGGFFDGDDFGGGGGGF0>FGGGGEFFFGG?FFFGGGGFFGFF?BF?GFFFFFFGD
@M02352:288:000000000-CKWC8:1:1101:8406:19390 1:N:0:TAGCGCTC+TATCCTCT
TACGGAGGGTCCAAGCGTTATCCGGAATCATTGGGTTTAAAGGGTCCGCAGGCGGTCAATTAAGTCAGAGGTGAAAGCCCATCGCTCAACGATGGAACTGCCTTTGATACTGGTTGACTTGAGTTATACGGAAGTAGATAGAATAAGTAGTGTAGCGGTGAAATGCATAGATATTACTTAGAATACCGATTGCGAAGGCAGTCTACTACGTATATACTGACGCTCATGGACGAAAGCGTGGGGAGCGAACAGGATTAGATACCCTGGTAGTCCACGCCGTAA
+
GGGGGGGGGGFGGGGGGGGGGGGGGGGGGGGGGGGGGGGGGGGGGGGGGGGGGGGGGGGGGGGGGGGGGGGGGGGGGGGGGEGGGGGGGGGGGGGGGGGGGGGGGGGGGGGGGGGGCGGGGGGGGGGGGGGGGGGGGG@FGGGGGGGGGGGGGGGGGGGGGGGGGGGGGGGGGGGGGGGGGGGGGGGGDGGGGGGGGGGGGGGGGGGGGGFGGGGGGGGGGGGGGGGGGGGGGGGFGGGGGGFFFEGGGGEFFFGGFFFFGGGGFFGFFFFFFGFF>FFFGG
@M02352:288:000000000-CKWC8:1:1101:7862:19518 1:N:0:TAGCGCTC+TATCCTCT
TACGGAGGGTCCGAGCGTTATCCGGAATCATTGGGTTTAAAGGGTCCGCAGGCGGTCAATTAAGTCAGAGGTGAAATCCCATAGCTTAACTATGGAACTGCCTTTGATACTGGTTGACTTGAGTCATATGGAAGTAGATAGAATGTGTAGTGTAGCGGTGAAATGCATAGATATTACACAGAATACCGATTGCGAAGGCAGTCTACTACGTATGTACTGACGCTCATGGACGAAAGCGTGGGGAGCGAACAGGATTAGATACCCTGGTAGTCCACGCCGTAA
+
GGGGGGGGGGGGGGGGGGGGGGGGGEGGGGGGGGGFGGGGGGGGGGGGGGGGGGGGGGGGGGGGGGGGGGGGGGGGGGGGGGGGGGGGGGGFGGGGGGGGGGGGGGGGGGGGGGGGGGGGGGGGGGGGGGGGGGGGGGGGGGGGGGGGGGGGGGGGGGGGGGGGGGGGGGGGGGGGGGGGGGGGGGGGGGGGGGGGGGGGGGGGGGGGGGGGGGGGGGGGGGG8EGGGGGGGGGGFGDGGGGFFFFGGGGFFFFGGFFFFGGGGFFGFFFFFFGFFFFFFGG
@M02352:288:000000000-CKWC8:1:1101:13842:19550 1:N:0:TAGCGCTC+TATCTTCT
TACGGAGGGTCCAAGCGTTATCCGGAATTACTGGGTGTAAAGGGTCCGCAGGCGGTCAATTAAGTCAGAGGTGAAATCCCACAGCTCAACTGTGGAACTGCCTTTGAAACTGGTTGACTTGAGTAATACGGAAGTAGATAGAATTAGTAGTGTAGCGGTGAAATGCATAGATATTACTTAGAATACCGATTGCGAAGGCAGCCTACTACGCATATACTGACGCTCATGGACGAAAGCGTGGGGAGCGAACAGGATTAGATACCCTGGTAGTCCACGCCGTAA
+
GGGGFEGGGG,EFGGGGGG:<CFGGGFG<F,CFGG<,@FGGGGGC,6@+@FFGGG@F+5B?FGGFGGGG9FGGGGGGFGGG8+BFFGGGG<4BFGGCGGGG,FFGFF<FGGGGFBCDFGGGGGG,,@<93@F+@:@E,@3@FGG,8,8EGGGGGGGGGGGGGGGGG9FGGGFFGGG,22,DFG,DFG7*F:CFGGGGGG*B*=B,BF;+*):3:BFGGGGGGDG*>+<+ADGGGGFGGGGGGE?FFCGGGFFFFGGFFFFGGGGFFGFFFFFFGFBF(>;GG
@M02352:288:000000000-CKWC8:1:1101:22702:19571 1:N:0:TAGCGCTC+TATCCTCT
TACGGAGGGTGCAAGCGTTATCCGGAATCATTGGGTTTAAAGGGTCCGCAGGCGGTCAATTAAGTCAGAGGTGAAAGCCCATCGCTCAACGATGGAACTGCCTTTGATACTGGTTGACTTGAGTTATACGGAAGTAGATAGAATAAGTAGTGTAGCGGTGAAATGCATAGATATTACTTAGAATACCGATTGCGAAGGCAGTCTACTACGTATATACTGACGCTCATGGACGAAAGCGTGGGGAGCGAACAGGATTAGATACCCTGGTAGTCCACGCCGTAA
+
GGGGGGGGGGGGGGGGGGGGGGGGGGDG@FGGGGGGGGGGGGGGGDGGEGGGDGGFGGGGGGGGGGGGGGGGGGGGGGGFGFGGGGGGGGGGGGGGGGGGG<AFGGGGGGGGGFFGGGGGGGGGGGGGDGGGDGGFGGFGGGGFFFGGGGGGGGGGGGGGGGGGGGGGGGGGGGGGGGGGGGGGFGGGGGGGGGGGGGGGGGGGGGGGGGGGGGFFGGGGGGGGGGGGGGGGGGGFGGGGGGFB>EGCGGFFF<FFBFFFGGGGFFGFFFFFFGF6>:EFGG
@M02352:288:000000000-CKWC8:1:1101:15747:19611 1:N:0:TAGCGCTC+TATCCTCT
TACGGAGGATCCAAGCGTTATCCGGAATCATTGGGTTTAAAGGGTCCGTAGGTGGACAATTAAGTCAGAGGTGAAAGTTTGCAGCTCAACTGTAAAATTGCCTTTGATACTGGTTGTCTTGAATTATTATGAAGTGGTTAGAATATGTAGTGTAGCGGTGAAATGCATAGATATTACATAGAATACCGATTGCGAAGGCAGATCACTAATAATATATTGACACTGATGGACGAAAGCGTGGGTAGCGAACGGGATTAGATACCCCGGTAGTCCACGCCGTAA
+
GGGGGGGGGGGGGGGGGGGGGGGGGGGGGGGGGGGGGGGGGGGGGGGGGGGGGGGGGGGGGGGGGGGGGGGGGGGGGGGGGGGGGGGGGGGGGGGGGGGGGGGGGGGGGGGGGGGGGGGGGFFGGGGGGGGGGGGGGGGGGGGGGGGGGFGGGGGGGGGGGGGGGGGGGGGGGGGGGGGGGGGGGGGGGGGDGGGGGGGGGFFGGGGGGGGGGGGGGDFGFGGGGGGGGFCGGGGFGGGGGGFFFFGGGGFEFFGGFFFFGGGGFFGFFFFFFGFFFFFFGG
@M02352:288:000000000-CKWC8:1:1101:19287:19654 1:N:0:TAGCGCTC+TATCCTCT
TACGGAGGATCCAAGCGTTATCCGGAATCATTGGGTTTAAAGGGTCCGTAGGCGGGTTTATAAGTCAGTGGTGAAAGTTTGCGGCTCAACCGTAAAATTGCCATTGATACTGTAGGTCTTGAATTATTGTGAAGTGGTTAGAATGTGTAGTGTAGCGGTGAAATGCATAGATATTACACAGAATACCGATTGCGAAGGCAGATCACTAACAATTAATTGACGCTAAGGGACGAAAGCGTGGGTAGCGAACAGGATTAGATACCCTGGTAGTCCACGCCGTAA
+
GGGGGGGGGGGGGGGGGGGGGGGGGGGGGGGGGGGGGGGGGGGGGGGGGGGGGGGGGGGGGGGGGGGGGGGGGGGGGGGGGGGGGGGGGGGGGGGGGGGGGGGGGGGGGGGGGGGGGGGGGGGGGGGGGGGGGGGGGGGGGGGGGGGGGGGGGGGGGGGGGGGGGGGGGGGGGGGGGGGGGGGGGGGGGGGGGGGGGGGGGGGGGGGGGGGGGGGGGGGGGGGGGGGGFGGGGGGFGGGGGGFFFFGGGGFFFFGGFFFFGGGGFFGFFFFF?FFFFFFFGD
@M02352:288:000000000-CKWC8:1:1101:15572:19706 1:N:0:TAGCGCTC+TATCCTCT
TACGGAGGATCCAAGCGTTATCCGGAATCATTGGGTTTAAAGGGTCCGTAGGCGGGTTTATAAGTCAGTGGTGAAAGTTTGCGGCTCAACCGTAAAATTGCCATTGATACTGTAGGTCTTGAATTATTGTGAAGTGGTTAGAATGTGTAGTGTAGCGGTGAAATGCATAGATATTACACAGAATACCGATTGCGAAGGCAGATCACTAACAATTAATTGACGCTAAGGGACGAAAGCGTGGGTAGCGAACAGGATTAGATACCCTGGTAGTCCACGCCGTAA
+
GGGGGGGGGGGGGGGGGGGGEDGGGGGGGGFGGGGFEDGGGGGGGFGGGGGGGGGGGGGEGGGGFFGGGGGGGGGGGDFEFGGGGGGGGGGGEGGGGGGGGFFGGGGFGGGGGEFFGGGGGGGGFFGGGEGGGGGGGGFGGGGGGGGGGGGGGGGGGGGGGGGGGGGGGGGGGGGGCGFGGFGGG:FGGGDFGGGGGGGGE8CC<FGGEGCCF?BE9FDGGEGGEGGGGGGGGGGFFGDGGGBAFF3CGGFFFFGG?FFFGFGGFFGFFFFFFGF?FFF9GG
@M02352:288:000000000-CKWC8:1:1101:22339:19715 1:N:0:TAGCGCTC+TATCCTCT
TACGGAGGGTCCAAGCGTTATCCGGAATCATTGGGTTTAAAGGGTCCGCAGGCGGTCAATTAAGTCAGAGGTGAAAGCCCATCGCTCAACGATGGAACTGCCTTTGATACTGGTTGACTTGAGTTATACGGAAGTAGATAGAATAAGTAGTGTAGCGGTGAAATGCATAGATATTACTTAGAATACCGATTGCGAAGGCAGTCTACTACGTATATACTGACGCTCATGGACGAAAGCGTGGGGAGCGAACAGGATTAGATACCCTGGTAGTCCACGCCGTAA
+
GGGGGGGEDCGGGGGGGGGGGGGGGGGGGGGGGEGFGGFFFGGGGGGGGGGGGGGGGGGGGGGGGGGGGGGGGGGGGGGGGGGGGFGGGGGFGGGGGGGGGGGGGGGGGGGGGGGGGGGGGGGGGGGGGGGGGGGGGGGGGGGGGGGGFGGGGGGFGGGGGGGGGGGGGGGFGGGGGGGGGGGGGGGGGGGGGGGGGGGGGGGGGGGGGGGGGGGFGGGGGGGGGGGGGGGGGGDDGGDGGGFFFFGGGGFF?FFGFFFFGGGGFFGFFFA99CFFFFFFDC
@M02352:288:000000000-CKWC8:1:1101:18440:19763 1:N:0:TAGCGCTC+TATCCTCT
TACGGAGGGTCCGAGCGTTATCCGGAATCATTGGGTTTAAAGGGTCCGCAGGCGGTCGATTAAGTCAGAGGTGAAATCCCATAGCTTAACTATGGAACTGCCTTTGATACTGGTTGACTTGAGTCATATGGAAGTAGATAGAATGTGTAGTGTAGCGGTGAAATGCATAGATATTACACAGAATACCGATTGCGAAGGCAGTCTACTACGTATGTACTGACGCTCATGGACGAAAGCGTGGGGAGCGAACAGGATTAGATACCCTGGTAGTCCACGCCGTAA
+
GGGGGGGGGGGGGGGGGGGGGGGGGGGGGGGGGGGGGGGGGGGGGGGGGGGGGGGGGGGGGGGGGGGGGGGGGGGGGGGGGGGGGGGGGGGGGGGGGGGGGGGGGGGGGGGGGGGGGGGGGGGGGGGGGGGGGGGGGGGGGGGGGGGGGGGGGGGGGGGGGGGGGGGGGGGGGGGGGGGGGGGGGGGGGGGGGGGGGGGGGGGGGGGGGGGGGGGGGGGGGGGGGGGGGFGGGGGFGDGGGGFF>FGGGG@FFFGGFFFFCEGGF>FFF=AFFGFFFFFFGG
@M02352:288:000000000-CKWC8:1:1101:26249:19810 1:N:0:TAGCGCTC+TATCCTCT
TACGGAGGGGGTTAGCGTTGTTCGGAATTACTGGGCGTAAAGCGCACGTAGGCGGATCAGAAAGTAAGGGGTGAAATCCCAGGGCTCAACCCTGGAACTGCCTCTTAAACTCCTGGTCTTGAGTTCGAGAGAGGTGAGTGGAATTCCAAGTGTAGAGGTGAAATTCGTAGATATTTGGAGGAACACCAGTGGCGAAGGCGGCTCACTGGCTCGATACTGACGCTGAGGTGCGAAAGTGTGGGGAGCAAACAGGATTAGATACCCTGGTAGTCCACACCGTAA
+
GGGGGGGGGGGFGGGGGGGGGGGGGGGGGGGGGGGGGGGGGGFGGGGGGGGGDGGGGGGGGGFFGGGGGGGGGGGGGGGGGGGGGGGGGGGGGGGGGEGGGGGGGGGFGGGGGGGGGGGGGGGGGGGGGGGGGGGGCGGGGGGGGGGGGGGGGGGGGGGGGGGGGGGGGGGGGGGGGGGGGGGGGGGGGGGGGGGGGGGGGGGGGGGGGGGGGGGGGGGGGGGGGGGGGGGGGGGFGGGGGGF:6BGGFG@FBFGGFFFFGGGGFFGFFFFFFGFFFFFFGG
@M02352:288:000000000-CKWC8:1:1101:24072:19810 1:N:0:TAGCGCTC+TATCCTCT
TACGGAGGGTCCAAGCGTTATCCGGAATCATTGGGTTTAAAGGGTCCGCAGGCGGTCAATTAAGTCAGAGGTGAAATCCCATAGCTTAACTATGGAACTGCCTTTGATACTGGTTGACTTGAGTTATACGGAAGTAGATAGAATAAGTAGTGTAGCGGTGAAATGCATAGATATTACTTAGAATACCGATTGCGAAGGCAGTCTACTACGTATATACTGACGCTCATGGACGAAAGCGTGGGGAGCGAACAGGATTAGATACCCTGGTAGTCCACGCCGTAA
+
GGGGGGGGGGFGGGGGGGGFG9FGGGGGFGGGGGGGGGGGGGGGGGGGEGGGGGGFGGGGFGGGGGFGGGGGGGGGGGGGGGFGGGGGGGGAFEGGGGGGGGGGGGGGGGGGGGGGGGGGGGFGGFGFCEGGGGGGCEGGGGGGDEFGGGGGGGGGGGGGGGGGGGGFFGGGGGGGGGFFFGGGGGGDGGCGGGGGGGGFGFGGGGGFEEG9EFFGGGGGGGGGED@FCEFGGGGFGGGGGGFFFFDGGGFFFFGGFFFFGGGGFFGFFFFFFGFBFFFFGG
@M02352:288:000000000-CKWC8:1:1101:25093:19887 1:N:0:TAGCGCTC+TATCCTCT
TACGGAGGGGGTTAGCGTTGTTCGGAATTACTGGGCGTAAAGCGTACGTAGGCGGATTGGAAAGTTGGGGGTGAAATCCCAGGGCTCAACCCTGGAACTGCCTCCAAAACTATCAGTCTAGAGTTCGAGAGAGGTGAGTGGAATTCCAAGTGTAGAGGTGAAATTCGTAGATATTTGGAGGAACACCAGTGGCGAAGGCGGCTCACTGGCTCGATACTGACGCTGAGGTACGAAAGTGTGGGGAGCAAACAGGATTAGATACCCTGGTAGTCCACACCGTAA
+
GGGGGCFGGGGGGGGGGGGGGGGGGGGGGGGGGGGGGGGGGGGGGGGGGGGGGGGGGGGFEGFFGGGGGGGGDGGGGFFGGGGGGGGGGGGGGCCGFGCCFCFFFGGGGFFGGFGGFAFGGECFGGGGGFFGGGGGCFGGGGBBF9FFGFFGGGGGGGFFGGGFGFGEGGECECCFF?GGGGGGGGGGGGGGGGGGGEFGCGGDEGGG=CCFGGGGGGF7EGGEGDGGGGGDGGGBFGFGG*<6>EGGGGFFFFGG>=94+AFGFF7F9FDFFGFBF:D1>D
@M02352:288:000000000-CKWC8:1:1101:16447:19892 1:N:0:TAGCGCTC+TATCCTCT
TACGGAGGGTGCAAGCGTTATCCGGAATCATTGGGTTTAAAGGGTCCGCAGGCGGTCAATTAAGTCAGAGGTGAAATACCATAGCTCAACTATGGAACTGCCTTTGATACTGGTTGACTTGAGTTATACGGAAGTAGATAGAATAAGTAGTGTAGCGGTGAAATGCATAGAGATTACTTAGAATACCGATTGCGAAGGCAGTCTACTACGTATATACTGACGCTCATGGACGAAAGCGTGGGGAGCGAACAGGATTAGATACCCTGGTAGTCCACGCCGTAA
+
GGGGGGGGGGGGGGGGGGGGGGGGGGGGGGGGGGGGGGGGGGGGGGGGGGGGGGGGGGGGGGGGGGGGGGGGGGGGGGGGGGGGGGGGGGGGGGGGGGGGGGGGGGGGGGGGGGGGGGGGGGGGGGGGGGGGGGGGGGGGGGGGGGGGGFGGGGGGGGGGGGGGGGCFGGGGGGGGGGGGGGGGGGGGGGGGGGGGGGGGGGGGGGGGGGGGGGGGGGGGGGGGGGGGGGGGGGGFGGGGGGFFFFGDGGEF?:9FDFFFGGGGFFGFFFFFFGFFFFFFDD
@M02352:288:000000000-CKWC8:1:1101:12689:19963 1:N:0:TCGCGCTC+TATCCTCT
TACGGAGGGTCCAAGCGTTATCCGGAATCATTGGGTTTAAAGGGTCCGCAGGCGGTCAATTAAGTCAGAGGTGAAAGCCCATCGCTCAACGATGGAACTGCCTTTGATACTGGTTGACTTGAGTTATACGGAAGTAGATAGAATACGTAGTGTAGCGGTAAAATGCATAGATATTACTTAGACTACCGATTGCGAAGGCAGTCTACTACGTATATACTGACGCTCATGGACGAAAGCGTGGGGAGCGAACAGGATTAGATACCCTGGTAGTCCACGCCGTAA
+
GGGG7FGGGE<FCFFGGGGGGGGGGGGGCGEGGGG@:FGGGGGGG<FGEGGGCGGGC:,FFFFGGGGGGGGGGGGGGFGDFE<FGGGGGG>+D+B,FEFEFFFG,8ECDE<FFG,+,:E?5:5<AFF<FG7++8@FG<B,3@>FA,3@<<3,8,8,@73*@F9>=>CD,,,@DD@,2,5,2D,3,D3B<F<*?:E8C5C9CFGG9BE9@CC9EE9+3+2>>C5*A<9<++9<EGD)0/1ACC5815)9:D>F04C72?4@:<E47>*069<6*01(4359DD
@M02352:288:000000000-CKWC8:1:1101:12690:19985 1:N:0:TAGCGCTC+TATCCTCT
TACGGAGGGTCCAAGCGTTATCCGGAATCATTGGGTTTAAAGGGTCCGCAGGCGGTCAATTAAGTCAGAGGTGAAAGCCCATCGCTCAACGATGGAACTGCCTTTGATACTGGTTGACTTGAGTTATACGGAAGTAGATAGAATAAGTAGTGTAGCGGTGAAATGCATAGATATTACTTAGAATACCGATTGCGAAGGCAGTCTACTACGTATATACTGACGCTCATGGACGAAAGCGTGGGGAGCGAACAGGATTAGATACCCTGGTAGTCCACGCCGTAA
+
GGGGGGGGGGGGGGGGGGGGGGGGGG:C<FGFGGGGGGGGGGGGGFFGCFGGEGG@FGFGGGGGGGGG9<FGGGGGG@EFF=BFFGGGGGEFGEFGGGGGGEFGGGGGGGGGGCGGCFGGGGGGGCCFABFEEGGGGFCDGGGG9=FGGGGGGGGGGGGGGGGGGGCFGGGGGGGGG?;FGGG@BEGGGGGGGGGGGGGGG@@2FGGCAC00C8FGGGGGGBEGGGGG96CDGGGF:EGEGG3?(8)9EGFFFFGGFFFFGGGGFFGFFFFFFGF?F:EFGG
@M02352:288:000000000-CKWC8:1:1101:22531:20047 1:N:0:TAGCGCTC+TATCCTCT
TACGGAGGGCGCAAGCGTTGTCCGGAATTACTGGGTTTAAAGGGTGCGCAGGCGGTTGAATAAGTCGGTGGTGAAAACCTGCAGCTTAACTGTAGAATTGCCATTGATACTGTTCAACTTGAGTATTGTTGAGGTAGGCGGAATTTATGGTGTAGCGGTGAAATGCATAGATATCATAAAGAAAACCGATAGCGAAGGCAGGTTACTGAACAATAACTGACGCTGAGGCACGAAAGCGTGGGTAGCAAACGGGATTAGATACCCCCGTAGTCCCCGCCGTAA
+
GGG<-@7FC:+@FCGGFCC@C,@@FF6C@F,CEAF,,B<FEFCFGGGG7FEGGGGGG+<@,CFAF<+44BFGFGGGF?CE8,=BDFDFGGF9E,CFD9?FFA,3:>DCEFFG<C9,@DF,EA,@F<DA,3@ACFAF,<DFGFGGFF,<B<FFGDFCEGFECE9ECGCBCE7;C,52++?+2<F+<F*84**15=CEGDE8**;+:C9+039?:+<@EG?CC5EGGGCC5=FDGEGFG5/CE=741?7:C*8)267F??9?:++98)9)(04-82<>>(79<D
@M02352:288:000000000-CKWC8:1:1101:3716:20101 1:N:0:TAGCGCTC+TATCCTCT
TACGGAGGATCCAAGCGTTATCCGGAATCATTGGGTTTAAAGGGTCCGTAGGTGGATAATTAAGTCAGAGGTGAAATCTTGCCGCTTAACGGTAAAATTGCCTTTGATACTGGTTGTCTTGAGTTATTATGAAGTGGTTAGAATATGTAGTGTAGCGGTGAAATGCATAGATATTACATAGAATACCAATTGCGAAGGCAGATCACTAATAATATACTGACACTGATGGACGAAAGCGTGGGGAGCGAACAGGATTAGATACCCTGGTAGTCCACGCCGTAA
+
FFGGGGGGGGGGGGGGGGGGGFGGGCFGGGGGGGGGGGGGGGFGGGGGGFGGGGGGGGGGGGGGGGGGGGGGGGGGGGGGGGGGDGGGFGGGGGGGGGGGGGGGGGGGGGGGGGGGGGGGGDGGGGGGGGGGGGGGGGGGGGGGGGGGGGGGGGGGGDFGGFGGGGGGGGGGGGGGGGGCGGGGGGGGGGGGFGGGGGGGGFGGGGGGGGF=FFGGGGCGGGGGGGGGGGCDEGGFGGGGGGF;@FGDGGFFFFGGFFBF7CFGFFFFFFFFFGFFFFFFGG
@M02352:288:000000000-CKWC8:1:1101:10894:20102 1:N:0:TAGCGCTC+TATCCTCT
TACGGAGGGTGCAAGCGTTATCCGGAATCATTGGGTTTAAAGGGTCCGCAGGCGGTCAATTAAGTCAGAGGTGAAATACCATAGCTCAACTATGGAACTGCCTTTGATACTGGTTGACTTGAGTTATACGGAAGTAGATAGAATAAGTAGTGTAGCGGTGAAATGCATAGAGATTACTTAGAATACCGATTGCGAAGGCAGTCTACTACGTATATACTGACGCTCATGGACGAAAGCGTGGGGAGCGAACAGGATTAGATACCCTGGTAGTCCACGCCGTAA
+
GGGGGGGGGGGGGGGGGGGGGGGGGGGGGGGGGGGCGGGGGGGGGGGGGGGGGGGGGGGGGGGGGGGGGGGGGGGGGGGGGGFFGFGGGGGGGGGGGGGGGGGGGGGGGGGGGGGGGGGGGGGGGGGGGGGGCFGGGGGGGGGGGGGGGGGGGGGGGGGGGGGGGGGGGGGGDGGGGGGGGGGGGGGGGGGGGGGGGGGGGGGGGGGGGGGFGGGGGGGGGGGGGGGGFGGGGGGFGGGGGGFFFFGGGGFFFFGGBFBFGGGG@FGFA@BFFGFFFFFFGG
@M02352:288:000000000-CKWC8:1:1101:15642:20120 1:N:0:TAGCGCTC+TATCCTCT
TACGGAGGGTCCAAGCGTTATCCGGAATCATTGGGTTTAAAGGGTCCGCAGGCGGTCAATTAAGTCAGAGGTGAAATCCCATAGCTTAACTATGGAACTGCCTTTGATCCTGGTTGACTTGAGTTATACGGAAGTAGATAGAATAAGTAGTGTAGCGGTGAAATGCATAGATATTACTTAGAATACCGATTGCGAAGGCAGTCTACTACGTATATACTGACGCTCATGGACGAAAGCGTGGGGAGCGAACAGGATTAGATACCCTGGTAGTCCACGCCGTAA
+
GGGGCFGGG@@F<FGGGGGCFGGGGGGG<FCFGGGGDGGGGGGGA8FGEGGGGGG+>FEECFGGGF?F9CFG7FGGGGF=<?<FGGGGGGG9@F,5CF@F<FGEE9F<,B5?,BC:,,CD,58<AF?@?A+6++,:C,3:3F<F3,,9@3:3@;>@F:>>FGFFFAC@:<AFFGFA=;>=,F@@,DFE@CC5B*BCG88:*=FBCE@BCEFFGF;9EF+5>875*:99?68)=EC.9=9EGGEB955DC57?66FD76)*+3C<@F*0)/-66:6(42)->C
@M02352:288:000000000-CKWC8:1:1101:16319:20217 1:N:0:TAGCGCTC+TATCCTCT
TACGGAGGGTGCAAGCGTTATCCGGAATCATTGGGTTTAAAGGGTCCGCAGGCGGTCAATTAAGTCAGAGGTGAAATACCATAGCTCAACTATGGAACTGCCTTTGATACTGGTTGACTTGAGTTATACGGAAGTAGATAGAATAAGTAGTGTAGCGGTGAAATGCATAGAGATTACTTAGAATACCGATTGCGAAGGCAGTCTACTACGTATATACTGACGCTCATGGACGAAAGCGTGGGGAGCGAACAGGATTAGATACCCTGGTAGTCCACGCCGTAA
+
GGGGGGGGGGGEFGGGGGGGGEGGGGGGGGFGGGGC@FGGGGGGGFGGGGGGGGGCFEFGGGGGGGGGGGGGGGGGGEGGGGGGGGGGGGGCGGGGGGGGGGGGGGGGGGGGFGGGGGGGGDGGGCFGGGGGGGGGGGGGGGGGGCFFGGGGGGGGGGGGGGGGGGGGGGFCGGGGGGGGGGGGGGGGGGFGGGGGGGGGGGGGGGGGFGGGGGGGGGGGGGGGGGGGCFFDGGGFGEGEEGFFFFGCEGEFFFFGBFFFGGGGFFGFA?<BFGF:BFFFGD
@M02352:288:000000000-CKWC8:1:1101:20874:20302 1:N:0:TAGCGCTC+TATCCTCT
TACGGAGGGTCCAAGCGTTATCCGGAATCATTGGGTTTAAAGGGTCCGCAGGCGGTCAATTAAGTCAGAGGTGAAAGCCCATCGCTCAACGATGGAACTGCCTTTGATACTGGTTGACTTGAGTTATACGGAAGTAGATAGAATAAGTAGTGTAGCGGTGAAATGCATAGATATTACTTAGAATACCGATTGCGAAGGCAGTCTACTACGTATATACTGACGCTCATGGACGAAAGCGTGGGGAGCGAACAGGATTAGATACCCTGGTAGTCCACGCCGTAA
+
GGGGGGGGCG8FFGGGGGGFGGGGDCBFFGGGGGGGGGGGGGGGG<FGCFGGGDE>FCFGGGGGGGGG<FGGGGGGGFFGFB4BFFGGGGE<D++,CFDFG<FFDFF?,A<F<A,BFDFFDEDFFGGGAFCGEB@DGABA<A<D<CABA@FFC;@EFC:>FFFGCCGGG7@EGFABBF>F@FFGF9:87CE5?CEEGGGDCC@BCFG9CCF9EFC9<2;;:;EGG<7EC67CEDD>D=CGGGB0(7DG=7BF?<GF?FA@CFGGFF*04/-67*1,,25,19
@M02352:288:000000000-CKWC8:1:1101:5710:20355 1:N:0:TAGCGCTC+TATCCTCG
TACGGAGGATCCAAGCGTTATCCGGAATTATTGGGTTTAAAGGGTCCGTAGGCGGGCTGATAAGTCAGTGGTGAAAGTTTGCGGCTCAACCGTAAAATGGCCATGGATACGGTAGGCTTTGAATTATGGTGAGTTGGTGGGATTGTGTGGTGTAGCGGTGAAATGCATAGATATTACACAAAATACCGATTGCGAAGGCAGATCACTAACAATTAATTGACGCTAAGGGACGAAAGCGTGGGTAGCGAACAGGTTTAGTTACCCGGGTAGTCCACGCCTTAA
+
GGGGGGGGGG,F,CFCFGGGGGGGG@+C,CFAFFGGGDGCEGGGG8FFGGGGGGG++@+,:<FGGGGGEGGG=FFG9FC<FDGGGGGGGGGE3+8+C?,,B33D,8D<3>+BF+C+,,:<,,,33@F,,,,:,,73@8**5@,53,,6,13*2,,2>*11@FB;,6=2,5,,,2422,2<*4*?,F:**=:8+*=8C3***1<0:CC0+0*+++30C++3+***;/A**:3):EC50**;CE7416/C*))0()20.*)1<CC*)7)7,5.4*2*(,()-9C
@M02352:288:000000000-CKWC8:1:1101:15920:20417 1:N:0:TAGCGCTC+TATCCTCT
TACGGAGGGTCCAAGCGTTATCCGGAATCATTGGGTTTAAAGGGTCCGCAGGCGGTCAATTAAGTCAGAGGTGAAAGCCCATCGCTCAACGATGGAACTGCCTTTGATACTGGTTGACTTGAGTTATACGGAAGTAGATAGAATAAGTAGTGTAGCGGTGAAATGCATAGATATTACTTAGAATACCGATTGCGAAGGCAGTCTACTACGTATATACTGACGCTCATGGACGAAAGCGTGGGGAGCGAACAGGATTAGATACCCTGGTAGTCCACGCCGTAA
+
GFFGGEEEGGGGGDGGGFEGGGGGGEFGEGGGGGGCFFGFFGGGGGGGGGGEGGGGGGGGGGGGGGGGGGGEFGGGGGGGGGGEGEGGGGGGFGGGGGGGGGGFGGGGGGGGGGGGGGFGGGGGGGGGGGGGGGCGGGGGGGGGGGGGGGGGGGGGGGGGGGGGGGGGGCGGGGGGGGGGGGGGGFGEEGGGGGGGGGGGGGGGGGGGGGGGGGGGGGGGGGGGGGGGG?CGGGDFGGGGDE3?BFGGGGFFFBGGFFAFGCGFFFGFFF<AFGF:>?>1CC
@M02352:288:000000000-CKWC8:1:1101:21150:20490 1:N:0:TAGCGCTC+TATCCTCT
TACGGAGGGTCCAAGCGTTATCCGGAATCATTGGGTTTAAAGGGTCCGCAGGCGGTCAATTAAGTCAGAGGTGAAATCCCATAGCTTAACTATGGAACTGCCTTTGATACTGGTTGACTTGAGTTATACGGAAGTAGATAGAATAAGTAGTGTAGCGGTGAAATGCATAGATATTACTTAGAATACCGATTGCGAAGGCAGTCTACTACGTATATACTGACGCTCATGGACGAAAGCGTGGGGAGCGAACAGGATTAGATACCCTGGTAGTCCACGCCGTAA
+
GGGGGDEGGGGGGGGGGGGGGGGGGGGGGGGGGGGGDGGGGGGGGGGGGGGGGGGGGGGGGGGGGGGGGGGGGGGGGGGGGGFGGGGGGGGGGGGGGGGFGGGGGGGGGGGGGGGGGGGGGCGGGGGGGGGGGGGGGGGGGGGGGGGGGGGGGGGGGGGGGGGGGGGGGGGGGGGGGGGGGGGGGGGGGGGGGGGGGGGGGGGGGGGFFGGGGGGFGGGFGGGGEGGGGGGGGGGFGGDGGGEFFDGGGGFFF?GGFFBFGGGGFFGFFFAFFGFFFFFFGG
@M02352:288:000000000-CKWC8:1:1101:12874:20611 1:N:0:TAGAGCTC+TATCCTCT
TACGGAGGGTCCAAGCGTTATCCGGAATCATTGGGTTTAAAGGGTCCGCAGGCGGTCAATTAAGTCAGAGGTGAAAGCCCATCGCTCAACGATGGAACTGCCTTTGATACTGGTTGACTTGAGTTATACGGAAGTAGATAGAATAAGTAGTGTAGCGGTGAAATGCATAGATATTACTTAGAATACCGATTGCGAAGGCAGTCTACTACGTATATACTGACGCTCATGGACGAAAGCGTGGGGAGCGAACAGGATTAGATACCCTGGTAGTCCACGCCGTAA
+
GGGGGGGGGGGGFFGGGGGGGGGGGGGG<FGGGGGGGGGGGGGGGGGGGGGGGGGGGGGGGGGGGGGGGGGGGGGGGFGGFGFGFFGGGGGGGGGGGGGGGGGGGGGGGGGGGGGGFGGGGGGGGGGGGGGGGGGGGFGFGGFGGEGGGGGGGGGGGGGGGGGGGGGGGGGGGGGGGGGGGGGGGGGGGGGGGGGGGGGGGGGGGGGGGGFGGGGGGGGGGGDGGGGGGGGGGGGFGGGGGGFFFFGGGGFFFFGGFFFFGGEFF@FFBFFBFGFFFBFFGD
@M02352:288:000000000-CKWC8:1:1101:14115:20625 1:N:0:TAGCGCTC+TATCCTCT
TACGGAGGGGGTTAGCGTTGTTCGGAATTACTGGGCGTAAAGCGCACGTAGGCGGATCAGAAAGTATAGGGTGAAATCCCAGGGCTCAACCCTGGAACTGCCTTGTAAACTCCTGATCTTGAGTTCGAGAGAGGTGAGTGGAATTCCGAGTGTAGAGGTGAAATTCGTAGATATTCGGAGGAACACCAGTGGCGAAGGCGGCTCACTGGCTCGATACTGACGCTGAGGTGCGAAAGCGTGGGGAGCAAACAGGATTAGATACCCTGGTAGTCCACGCCGTAA
+
GGGGGCGGGGGGGGGGGFGGGGGGGGGGGGGGGGGGGGGGGGGGGGGGGGGGGGGGGGGGGGGFGGGGGGGGGGGGGGGGGGGGGGGGGGGGGGGGGGGGGGGGGGGGGGGGGGGGGGGGGGGGGGGGGGGGGGGGFGGGGGGGGGGGGGGGGGGGGGGGGGGGGGGGGGGGGGGGGGGGGGGGGGGGGGGGGGGGGGGGGGGGGGGGGGGGGGGGGGGGFGGGGGGGGGGGGGGEGGGGGGFFFFGGGFFFFFGG?FFFGGGGFFDFFFFF?G?<FFFBGG
@M02352:288:000000000-CKWC8:1:1101:22722:20655 1:N:0:TAGCGCTC+TATCCTCT
TACGGAGGGTGCAAGCGTTATCCGGAATCACTGGGTTTAAAGGGTGCGTAGGCGGCCTGACAAGTCAGAGGTGAAATACACGAGCTTAACTGGTGAATTGCCTTTGAAACTGTCAAGCTAGAATTATGTTGAGGTTAGCGGAATGAGTCATGTAGCGGTGAAATGCATAGATATGACTTAGAACACCAATTGCGTAGGCAGCTAGCTAGGCATATATTGACGCTGAGGCACGAGAGCGTGGGGAGCGAACAGGATTAGATACCCTGGTAGTCCACGCCCTAA
+
GCFFGDGGGFGGGFGFFFFGGGGCGEEGFGGGFGG<@FGFGGGGGGGGGGGEGGGGGGGGGGGGGGGGGGGFFGGGGGGGGGDGGEGGGFGGGFGGGGGGGFFFGFFGGGGGGGGGGGGGGFFGGGGGGGGGFGGFFGDGGGGGGGGGFFGFFCFFGGGGGGGGGGGGGFF,?DFGDEFFGGGGGGGGGFGGGEGGGGGFEEFFGFFFGGGGGGGFGGGGFGGGGGGGGGFDEGGFGE>GGGE?>BGGEDEF?F7C?FF?FEGD9FGFFFFF*:?<>?7>GC
@M02352:288:000000000-CKWC8:1:1101:18170:21169 1:N:0:TAGCGCTC+TATCCTCT
TACGTAAGGGGCAAGCGTTGTTCGGATTTATTGGGCGTAAAGGGCATGTAGGCGGATAAGTAGGCATTATGATAAAGGTCGTAGCTCAACTACGGTGTATTATAATGAACCACTTGTCTTGAGTTATGGAGGGGGAACTGGAATTCCTGGTGTAGGGGTGAAATCCGTAGATATCAGGAAGAACACCAGAGGCGAAGGCGAGTTCCTAGCTAATAACTGACGCTGAGGTGCGAAAGCGTGGGGAGCGAACAGGATTAGATACCCTGGTAGTCCACGCCGTAA
+
GGGGGGGGGGGGGGGGGGGGGGGGGGGGGGGGGGGGGGGGGGGGGGGGGGGGGGGGGGGGGGGGGGGGGGGGGGGGGGGGGGGGGGGGGGGGGGGGGGGGGGGGGGGGGGGGGGGGGGGGGGGGGGGGGFGGGGGGGGGGGGGGGGGGGGGGGGGGGGGGGGGGGGGGGGGGGGGGGGGGGGGGGGGGGGGGGGGGGGGGGGGGGGGGGGGGGGGGGGGGGGGGGGGGGGGGGGGFGGGGGGDBF><DGGFFFFGGFFFFGGGGFFGFFFFFFGFFFFFFGC
@M02352:288:000000000-CKWC8:1:1101:24597:21195 1:N:0:TAGCGCTC+TATCCTCT
TACGGAGGGGGTTAGCGTTGTTCGGAATTACTGGGCGTAAAGCGTACGTAGGCGGATTGGAAAGTTGGGGGTGAAATCCCAGGGCTCAACCCTGGAACTGCCTCCAAAACTATCAGTCTAGAGTTCGAGAGAGGTGAGTGGAATTCCAAGTGTAGAGGTGAAATTCGTAGATATTCGGAGGAACACCAGTGGCGAAGGCGGCTCACTGGCTCGATACTGACGCTGAGGTGCGAAAGTGTGGGGAGCAAACAGGATTAGATACCCTGGTAGTCCACACCGTAA
+
GGGGGEEGGGGFFCFFGEGGFGFCFFFGGGGGGGGGGGGDFGGGGGGEEEGGECF>FEGGFFCFEFGGGGGGGGGGGGGGGGGGDDFDFG8FGFGGGGGGGFFGGGFGGGGGGGGGGGGGGGGFGFF@FGFFEGFGFGGGGGEGGGGGGFFCFGGGGGGFGGGGFGGCDGGGGGGFGGEGGGGGGGGGFFGGGGGGGGGGGEC5EFFGGGGGGGGGGGGGGEGCEDGGGGGGECCEGGGGGGF09:F9CGF@?FGGFFFFFGGDFFGFFFFBFCFFFFFFFD
@M02352:288:000000000-CKWC8:1:1101:4571:21239 1:N:0:CAGCGCTC+TATCCTCT
TACGGAGGGTCCGAGCGTTAATCGGAATTACTGGGCGTAAAGCGTGCGTAGGTGGTTATTTAAGTCAGATGTGAAAGCCCTGGGCTCAACCTAGGAACTGCACCTGATACTGGATAACTAGAGTACAGAAGAGGGTACTGGAATTTCCTGTGTAGCGGTGAAATGCGTAGATATAGGAAGGAACACCAGTGGCGAAGGCGAGTACCTGGTCTGATACTGACACTGAGGTGCGAAGGCGTGGGGAGCAAACAGGATTAGATACCCTGGTCGTCCACGCCGTAA
+
GGGGGGGG>F,FCFGGGGGE,6EFGC@FDG@FGGG8CGGDFGCG=FGGGGGG?<F?C,,CEGGGGGGG,5CFFGGGD,?D8FFGGGGGGGGG8<,BCF<<FEF<BCFC?A?F,,55AAFFFAFF<3,CF@FGG8>=3,7@>F<<<9,3,7@<C:==FCFFGGC;BFC>>C7@>;CFG9DFCGCB<F*1<FG6E5C8EBCG:*?CGGCGF014?;+3002<86++0:E57*29EE))1/>EGGE03>CG61)80(>:,9)8+<E<=F3<453:>D*4;459DC
@M02352:288:000000000-CKWC8:1:1101:5322:21253 1:N:0:TAGCGCTC+TATCCTCT
TACGGAGGGTCCGAGCGTTATCCGGAATCATTGGGTTTAAAGGGTCCGCAGGCGGTCGATTAAGTCAGAGGTGAAATCCCATAGCTTAACTATGGAACTGCCTTTGATACTGGTTGACTTGAGTCATATGGAAGTAGATAGAATGTGTAGTGTAGCGGTGAAATGCATAGATATTACACAGAATACCGATTGCGAAGGCAGTCTACTACGTATGTACTGACGCTCATGGACGAAAGCGTGGGGAGCGAACAGGATTAGATACCCTGGTAGTCCACGCCGTAA
+
GGGGGGGGGGGGGGGGGGGGGGGGGGGGGGGGGGGGGGGGGGGGGGGGEGGGGGGGGGGGGGGGGGGGGGGGGGGGGGGGGGGGGGGGGGGGGGGGGGGGGGGGGGGGGGGGGGGGGGGGGGGGGGGGGGGGGGGGGGGGGGGGGGGGGGGGGGGGGGGGGGGGGGGGGGGGGGGGGGGGGGGGGGGGGGGGGGGGGGGGGGGGGGGGGGGGGGGGGGGGGGGGGGGGFEGGGGGFGGGEGGFFFFGGGGEFFBFGFFFFGGGGFFGFFFFFFGFFFFFBGG
@M02352:288:000000000-CKWC8:1:1101:22976:21415 1:N:0:TAGCGCTC+TATCCTCT
TACGGAGGGTCCGAGCGTTATCCGGAATCATTGGGTTTAAAGGGTCCGCAGGCGGTCAATTAAGTCAGAGGTGAAATCCCATAGCTTAACTATGGAACTGCATTTGATACTGGTTGACTTGAGTCATATGGAAGTAGATAGAATGTGTAGTGTAGCGGTGAAATGCATAGATATTACACAGAATACCGATTGCGAAGGCAGTCTACTACGTATGTACTGACGCTGAGGGACGAAAGCGTGGGGAGCGAACAGGATTAGATACCCTGGTAGTCCACGCCGTAA
+
GGGGGGGGGFEFCEGGGGGDGGGGGGCFCFGGGGGB:FFGGGGGC<C@CEGGGGGG7FFFGGGGGGGGGGGGGGGGEFG<AFCGGGGEFEFBFEFGF?FGG,EF,FE<AFCGGGGCDFGGGGGG<FFEFFFGFGFEFFGCFGGF9>@3@FGGGGGCGGGGCFGGGGGGFGGGGFFAB9>CFFFFF:FCE@:BEEGGGGF>EEAF@9C9+=>C9ECECCCE8EEGE<FGEE<DEEGFF=DGGGFFFBGGGD>FFFGG<FA?FFC4?FFFAFFB*:*230<6CC
@M02352:288:000000000-CKWC8:1:1101:14323:21443 1:N:0:TAGCGCTC+TATCCTCT
TACGGAGGGTGCGAGCGTTAATCGGAATTACTGGGCGTAAAGCGCATGCAGGTGGTTCATTAAGTCAGATGTGAAAGCCCGGGGCTCAACCTCGGAACTGCATTTGAAACTGGTGAACTAGAGTGCTGTAGAGGGGGGTAGAATTTCAGGTGTAGCGGTGAAATGCGTAGAGATCTGAAGGAATACCAGTGGCGAAGGCGGCCCCCTGGACAGACACTGACACTCAGATGCGAAAGCGTGGGGAGCAAACAGGATTAGATACCCTGGTAGTCCACGCCGTAA
+
GGGFFEGGGEGGGCGGGGGED@EEGCFGGGGGGGGGGECECGGGGGGGGGGGEEGGGGFGGDGGGGGGGGFDCFGGGGGGGGECG=<EFGGGGGGGEFFGGGGGGGGGGGGGGGFGGGGGGGGGGGGGGGGFGGGGGGGGGGGGGGGGGGGGGGGGGGGGCGGGGGGGEGGGGFGGGGGGGGGFGGGGFGGGGGGGGGGGGG5EGGGGGGGGGGFCEGGGGGC6;>FECFFDGEDBDGGGGC>66BGGGGFFFFGD<FFFGGCGFFGFA@<9?C?BFFFFGD
@M02352:288:000000000-CKWC8:1:1101:23593:21525 1:N:0:TAGCGCTC+TATCCTCT
TACGGAGGGTGCAAGCGTTATCCGGAATCATTGGGTTTAAAGGGTCCGCAGGCGGTCAATTAAGTCAGAGGTGAAATACCATAGCTCAACTATGGAACTGCCTTTGATACTGGTTGACTTGAGTTATACGGAAGTAGATAGAATAAGTAGTGTAGCGGTGAAATGCATAGAGATTACTTAGAATACCGATTGCGAAGGCAGTCTACTACGTATATACTGACGCTCATGGACGAAAGCGTGGGGAGCGAACAGGATTAGATACCCTGGTAGTCCACGCCGTAA
+
GGGGGGGGGGGGGGGGGGGGGFGFGGGGFGGGGGGCFGFGGGGGGFGGGEGGGFGFFFFEGGGGGGGGGGGGGGGGGGGGGGGGGGGFGGGGGGGGGFGGGFGGGGGGGDGGGGGGFFGGGGGGGGGGAFGGGGGGGGGFGGGGGFGEGGGGGGGCGGGGGGGGGGGFGGGGGGGGGFFFGGFGFDDCGGGGFEGGGGCCEGGGFFFCAEFGFFGGFFGFFGGCEC9FGFGGGGGFDGGGGGFFF:>DGD@F:?FGBFBFGFF*7796<FF<@:6:9<B7CC
@M02352:288:000000000-CKWC8:1:1101:15393:21630 1:N:0:TAGCGCTC+TATCCTCT
TACGGAGGGTGCGAGCGTTAATCGGAATTACTGGGCGTAAAGCGCATGCAGGTGGTTCATTAAGTCAGATGTGAAAGCCCGGGGCTCAACCTCGGAACTGCATTTGAAACTGGTGAACTAGAGTGCTGTAGAGGGGGGTAGAATTTCAGGTGTAGCGGTGAAATGCGTAGAGATCTGAAGGAATACCAGTGGCGAAGGCGGCCCCCTGGACAGACACTGACACTCAGATGCGAAAGCGTGGGGAGCAAACAGGATTAGATACCCTGGTAGTCCACGCCGTAA
+
GGGGGGGGGGGGGGGGGGGGGGGGGGGGGGGGGGGGGGGGGGGGGGGGGGGGFGGFGGGGGGGGGGGGGGGGGGGGFGGGGGGGGGGGGGGGGGGEFGGGGGGGGGGGGGGGGGFGGGGGGGGGGGGGGGGGGGGGGGGEGGGGGGGGGGGGGGGGGGGGGGGGGGGGGGG@FGGGGGGGGGGGGGGGGGGGGGGGGGGGGGGGGGGGGGGGGGGGGGGGGGGGGGGGGGGGGGGFGGGGGGEFBEGFGC5@?:<F>FBFGGGGFFGFABF>FC=BF6E9GD
@M02352:288:000000000-CKWC8:1:1101:12419:21649 1:N:0:TAGCGCTC+TATCCTCT
TACGGAGGGTGCAAGCGTTATCCGGAATCATTGGGTTTAAAGGGTCCGCAGGCGGTCAATTAAGTCAGAGGTGAAATACCATAGCTCAACTATGGAACTGCCTTTGATACTGGTTGACTTGAGTTATACGGAAGTAGATAGAATAAGTAGTGTAGCGGTGAAATGCATAGAGATTACTTAGAATACCGATTGCGAAGGCAGTCTACTACGTATATACTGACGCTCATGGACGAAAGCGTGGGGAGCGAACAGGATTAGATACCCTGGTAGTCCACGCCGTAA
+
GGGGGGGGGGGGGGGGGGEGGGGGGGGGGGGGGGGGGGGGGGGGGGGGGGGGGGGGGGGGGGGCGGGGGGGGGGGGGGGGGGFFGFGGGGGGGGGGGGGGGGGGGGDGGGGGGGGGGGGGGFFGGEGGGGG7FFGGGGGFAFFGGFGGGGGGGGGGGGGGGGGGGGGGGGGGFGCFGFFGGGGGGGGGGGGGGGGGGGGGDGGGGGGGGGGGGGGGGGGGFGGGGDGGGGGDGGDFGGGGGDD14>GGGGFFB6FGDFFFGGGGFF<@B4AFFFFBBF)4>>
@M02352:288:000000000-CKWC8:1:1101:11496:21719 1:N:0:TAGCGCTC+TATCCTCT
TACGGAGGGGGTTAGCGTTGTTCGGAATTACTGGGCGTAAAGCGTACGTAGGCGGATTGGAAAGTTGGGGGTGAAATCCCAGGGCTCAACCCTGGAACTGCCTCCAAAACTATCAGTCTAGAGTTCGAGAGAGGTGAGTGGAATTCCAAGTGTAGAGGTGAAATTCGTAGATATTTGGAGGAACACCAGTGGCGAAGGCGGCTCACTGGCTCGATACTGACGCTGAGGTACGAAAGTGTGGGGAGCAAACAGGATTAGATACCCTGGTAGTCCACACCGTAA
+
GGGGGGGGGGGGGGGGGGGGGGGGGGGGGGGGGGGGGGGGGGGGGGGGGGGGGGGGGGGGGGGGGGGGGGGGGGGGGGGGGGGGGGGGGGGGGGGGGGGGGGGGGGGGGGGGGGGGGGGGGGGGGGGGGGGGGGGGGGGGGGGGGGGGGGGGGGGGGGGGGGGGGGGGGGGGGGGGGGGGGGGGGGGGGGGGGGGGGGGGGDCGGGGGGGGGGGGGGGGGGGGGGGGGGGGGGFGFGGGGGGFFFFFGGGFFFFGGFFFFGGGGFFGFDFFFFGFFFFFFGD
@M02352:288:000000000-CKWC8:1:1101:5985:21829 1:N:0:TAGCGCTC+TATCCTCT
TACGGAGGGTCCAAGCGTTATCCGGAATCATTGGGTTTAAAGGGTCCGCAGGCGGTCAATTAAGTCAGAGGTGAAAGCCCATCGCTCAACGATGGAACTGCCTTTGATACTGGTTGACTTGAGTTATACGGAAGTAGATAGAATAAGTAGTGTAGCGGTGAAATGCATAGATATTACTTAGAATACCGATTGCGAAGGCAGTCTACTACGTATATACTGACGCTCATGGACGAAAGCGTGGGGAGCGAACAGGATTAGATACACTGGTAGTCCACGACGTAA
+
EFGGGCEE@CG<@FG@E@@FF@F@+,CFEGCEFFFB:,E<<@FE<FFGCECE=FDGCGFFGAFG<E@AFFF=AFEEFGGDDE<?F,B7=FFGFGEEDB=EGGFGFGF<<D,8FGGC@,BD?EDDEFFGF@CGEGGF=B=FCG<FD<=@FGFCGGCF@FFGGFCFF;EGAF?FFDFFFCFGF<<;D>FEE7<FGGCG*=8BEF8C:?C9C:<?9:<BF?;<CC5=;CFCFF675EG>GG55E::<9EG3:D@53,**3?AFFG+9=*>/4*5A*2*((2)->5
@M02352:288:000000000-CKWC8:1:1101:20380:21932 1:N:0:TAGCGCTC+TATCCTCT
TACGGAGGGTCCAAGCGTTATCCGGAATCATTGGGTTTAAAGGGTCCGCAGGCGGTCAATTAAGTCAGAGGTGAAAGCCCATCGCTCAACGATGGAACTGCCTTTGATACTGGTTGACTTGAGTTATACGGAAGTAGATAGAATAAGTAGTGTAGCGGTGAAATGCATAGATATTACTTAGAATACCGATTGCGAAGGCAGTCTACTACGTATATACTGACGCTCATGGACGAAAGCGTGGGGAGCGAACAGGATTAGATACCCTGGTAGTCCACGCCGTAA
+
FGGGGEGGDFGGGGGGGGGGGGGGGG7FFGGFGGGGGGGFAFFGGGFGGGGEGGGGGGGGFFGGGGGGFGGGCFGGGGGGGGGGGDF7EGGGGGGFFGGGGGGGGGGGGFGGGGGGGGGGGGGGGGGGGGGFGGFGGGGGGGGGGGGGGGCFGGFGGGGGGGFFGGGGGFCFGGGGGGGFFGGFGGGGGGGGGGGGGGGGGGGGGGGGGGGGGGGCEFGGFGGGGGGFGGFDEGGFGGGEDGFF>FGGGGF??8FF?F<FFGCC?7DFD9ABBFF03:BFDD
@M02352:288:000000000-CKWC8:1:1101:20386:21949 1:N:0:TAGCGCTC+TATCCTCT
TACGGAGGGTCCAAGCGTTATCCGGAATCATTGGGTTTAAAGGGTCCGCAGGCGGTCAATTAAGTCAGAGGTGAAAGCCCATCGCTCAACGATGGAACTGCCTTTGATACTGGTTGACTTGAGTTATACGGAAGTAGATAGAATAAGTAGTGTAGCGGTGAAATGCATAGATATTACTTAGAATACCGATTGCGAAGGCAGTCTACTACGTATCTACTGACGCTCATGGACGAAAGCGTGGGGAGCGAACAGGATTAGATACCCTGGTAGTCCACGCCGTAA
+
GFFFEEGEFFGGFEGGGGEEFGGDG7CF,<CCFGGF@BFFFGFGEEEGDGGGGGGGCFEFFCFCEFC9?BFFGFGGFC8=F89CC<<CGCCDGGGGGFFC@FGFFCDF9FGGF,?F<FGGGFGF@,@@FGGG>FD=FCGAFFGGC@>@CFFGG,EFGGCFGFCFGF9F77@GFG@CG,?FFF<;FFGGC7FCC>*BCEGGG*+;,<E9AC0A;*2;FFGGGEGEC5FCCCCD5CCBCEGG*?)(-7CCEDB4?(7><F<B9A6C=FGF<FAAFC?6;(5939
@M02352:288:000000000-CKWC8:1:1101:10869:21963 1:N:0:TAGCGCTC+TATCCTCT
TACGGAGGGTCCAAGCGTTATCCGGAATCATTGGGTTTAAAGGGTCCGCAGGCGGTCAATTAAGTCAGAGGTGAAAGCCCATCGCTCAACGATGGAACTGCCTTTGATACTGGTTGACTTGAGTTATACGGAAGTAGATAGAATAAGTAGTGTAGCGGTGAAATGCATAGATATTACTTAGAATACCGATTGCGAAGGCAGTCTACTACGTATATACTGACGCTCATGGACGAAAGCGTGGGGAGCGAACAGGATTAGATACCCTGGTAGTCCACGCCGTAA
+
GGGGGGGGGGGGGGGGGGGGGGGGGGGGGGGGGGGGGGGGGGGGGGGGGGGGGGGGGGGGGGFGGGGGGGGGGGGGGGGGGGGGGGGGGGGGGGGGGGGGGGGGGGGGGGGGGGGGGGGGGGGGGGGGGGGGGGGGGGGGGGGGGGGGGGGGGGGGGGGGGGGFFGGGGGGGGGGGGGGGGGGFGGGGGGGGGDGGGGGGGGGGGGGGGGGGGGGGGGGFGGGGGGGGGGGDGGGDGGGGGGFFFFGGGGFFB0CGFFFFGGGGFFCFAFFFFGFFFFFFGG
@M02352:288:000000000-CKWC8:1:1101:11129:22126 1:N:0:TAGCGCTC+TATCCTCT
TACGGAGGATCCAAGCGTTATCCGGAATCATTGGGTTTAAAGGGTCCGTAGGCGGGTTTATAAGTCAGTGGTGAAAGTTTGCGGCTCAACCGTAAAATTGCCATTGATACTGTAGGTCTTGAATTATTGTGAAGTGGTTAGAATGTGTAGTGTAGCGGTGAAATGCATAGATATTACACAGAATACCGATTGCGAAGGCAGATCACTAACAATTAATTGACGCTAAGGGACGAAAGCGTGGGGAGCGAACAGGATTAGATACCCTGGTAGTCCACGCCGTAA
+
GGGGGDFEFFGGGFF@FFGGFGGEGDGDEGGGGGGFGGGGGGDGGFGGGGGGFGGGEGGGCFFGFFGGDGGAEGGGGGGGGGGGFGDGGDFEGGGGGGGFGFFCFDFG<>FGFFGGG9DFFC<@CFFFGGGGFGFGGEGGGGGFFFGGGGGGGGGGGGFGGGGGGGGGGGGFE;EFCEEGGGFFF8FGD>FFFCEECE>FGGCCFFGGFGGG9FFFCFGGFGGGCC8EGFDDECGFGG9CEG)19>D<E<B4<:FF?96@?CGGF@FFDFB<FGF<><BBGG
@M02352:288:000000000-CKWC8:1:1101:9097:22322 1:N:0:TAGCGCGC+TATCCTCT
TACGGGGGGTGCAAGCGTTATCCGGAATGATTGGGCGTAAAGGGTCTGCAGGCGGCTTTTTAAGTCAACTGTCAAAAATCAGCGCTTAACCTTGAACCGGCAGTTGATACTATAAAGCTTGAGTTAGATAGGAGCAGAGGGAATTCGTAGTGTAGCGGTGAAATGCATAGATATTAGGTAGAATACCAATCGCGAAAGCACTCTGCTGCGTAATTACTGACACTCAGAGACGAAAGCTAAGGGAGCGAATGGGATTAGATACCCTAGTAGTCTACGCCGTAA
+
GGGGGDGG+C+BFFGGGGGGGGGGGGGG,FFGGGG,+@CFGG,FFG,F,CFG+FF+**3,,@FGGGGC:3DG9FFGC1,@F,,>FG*CFG,3@F<FCG7FG71?FFG9CFG:,,,,,7FGGGFGGG,,,,3++;*AFG8*;EGG6+*<FGGGGGFGGGGGGGGGGG7FGGGGGGGG+++<CFG+<FG+8C*;FGGG>EGG6AFF+CF8+:/***+<CFGGGFFG*C++<EGGGGGFF+0+<FFFFFGGD3/<73FGFFA*0AFG4)9F>?AF?*08>9BFGG
@M02352:288:000000000-CKWC8:1:1101:15982:22423 1:N:0:TAGCGCTC+TATCCTCT
TACGGAGGGTCCAAGCGTTATCCGGAATCATTGGGTTTAAAGGGTCCGCAGGCGGTCAATTAAGTCAGAGGTGAAATCCCATAGCTTAACTATGGAACTGCCTTTGATACTGGTTGACTTGAGTTATACGGAAGTAGATAGAATGTGTAGTGTAGCGGTGAAATGCATAGATATTACACAGAATACCGATTGCGAAGGCAGTCTACTACGTATATACTGACGCTCATGGACGAAAGCGTGGGGAGCGAACAGGATTAGATACCCTGGTAGTCCACGCCGTAA
+
GGGGGEGFGGGGGGGGGGGGGGGGGDGGFGGFFGGFGGGGGGGGGGGGGGGGGGGGGGGGGGGGGGGGGGGGGGGGGGGGGGGGGGGGGGGGGF@FGGGGGGGGGGGGGGGGGGGGGGGGGGGGGGGGGGGGGGGGGGGGGGGGGGGGFGGGGGGGGGGCFGGGGGGGGCFGGGGGGGGFGFGGFFFGGGGGGGGGGE>FEGGGGGGGGGGGFFFFGGGGGGGCGGGGGCGGGGGFFGDGGGF?9>DD5DDFFFGFFFFFEDCFFFFFFF2>4:FFFFFFGG
@M02352:288:000000000-CKWC8:1:1101:11328:22565 1:N:0:TAGCGCTC+TATCCTCT
TACGGAGGGTCCGAGCGTTATCCGGAATCATTGGGTTTAAAGGGTCCGCAGGCGGTCAATTAAGTCAGAGGTGAAATCCCATAGCTTAACTATGGAACTGCCTTTGATACTGGTTGACTTGAGTCATATGGAAGTAGATAGAATGTGTAGTGTAGCGGTGAAATGCATAGATATTACACAGAATACCGATTGCGAAGGCAGTCTACTACGTATGTACTGACGCTCATGGACGAAAGCGTGGGGAGCGAACAGGATTAGATACCCTGGTAGTCCACGCCGTAA
+
GGGGGGEEGGGGGGGGG@FFEFCFFGGGGGGGGGGGDEGCFGCEGGGCGDFGEGGEGGGGG9BFGGGGGGGFGFFGGGEDGGFGFFEECFFFGEDFFCFGGGDGFE<DFA<FFGGGCGGEGFBFGGGGGGGGGGGFFEFDDDF=DCFFFFGGGGEFFGFGGFGFGGGGGGGGGGGF@FEFGGGFFGFEGD@FGGGGDG5CEFGGECGGGGGGGGGGGGC7CEGCCC?FGGGDGGGFGGDGGG>21)7<>DDF?B<FDF<?C?<CFFF?4/4)/:?<>052*9
@M02352:288:000000000-CKWC8:1:1101:24250:22573 1:N:0:TAGCGCTC+TATCCTCT
TACGGAGGGTCCGAGCGTTATCCGGAATCATTGGGTTTAAGGGGTCCGCAGGCGGTCAATTAAGTCAGAGGTGAAATCCCATAGCTTAACTATGGAACTGCCTTTGATACTGGTTGACTTGAGTCATATGGAAGTAGATAGAATGTGTAGTGTAGCGGTGAAATGCATAGATATTACACAGAATACCGATTGCGAAGGCAGTCTACTACGTATGTACTGACGCTCATGGACGAAAGCGTGGGGAGCGAACAGGATTAGATACCCTGGTAGTCCACGCCGTAA
+
GGGGGGGGGGGGCFEGGGGF@CFEGGGGGG,@CFGFCFEFCFFFECEF7EEGGGG:>B?EFGEFGDEEGFGGGGGGGGGGGGGGGGGGGGFAF,EFFGG?FCFGF9CFGGGGGFGC,<FC<FCFGFFFCEGGFFGGGGGGGGGFFFFGDEFGGGGG7FEEFGGGFGFGGEFAFGGGCGGFFGGFGGGEGGGCFDGGGGD9EEGGGCG9A*9<?*?BCEDGFGGGGGG196>DGEGBGE<*8ED?FF)):DEF?BDGB@DFGGGGFFGF<@>BFGF<>?)43>
@M02352:288:000000000-CKWC8:1:1101:24259:22590 1:N:0:TAGCGCTC+TATCCTCT
TACGGAGGGTCCGAGCGTTATCCGGAATCATTGGGTTTAAGGGGTCCGCAGGCGGTCAATTAAGTCAGAGGTGAAATCCCATAGCTTAACTATGGAACTGCCTTTGATACTGGTTGACTTGAGTCATATGGAAGTAGATAGAATGTGTAGTGTAGCGGTGAAATGCATAGATATTACACAGAATACCGATTGCGAAGGCAGTCTACTACGTATGTACTGACGCTCATGGACGAAAGCGTGGGGAGCGAACAGGATTAGATACCCTGGTAGTCCACGCCGTAA
+
GGGGGGGGGGGGGGGGGGGGGGGGGGGGGGGGGGGGGGGGGGGGGGGGGGGGGGGFEGGGGGGGGGGGGGGGGGGGGGGGGGGGGGGGGGGAEGGGGGGGGGGGGGGGGGGGGGGGGGGGGGGGGGGGGGGGEEDFFGGGGGGGFGGGGGGGGGGGGGGGGGGGGGGGFGGFGGGGGGGGGGGFGGGEGGGGGDGGGGGGGGGGGGGGGEFGGFGGGGGGGGGEGGGGGGGGGGGFGGGGGGFFFFGGGGDF?BFC?FFFGGGGF>GFFFFFFGFFBFFFDD
@M02352:288:000000000-CKWC8:1:1101:25750:22612 1:N:0:TAGCGCTC+TATCCTCT
TACGAGGGGTGCAAGCGTTAATCGGAATTACTGGGCGTAAAGCGTGCGTAGGTGGTTTGTTAAGCAAGATGTGAAAGCCCCGGGCTCAACCTGGGAACTGCATTTTGAACTGGCAAACTAGAGTATTGTAGAGGGTAGTGGAATTTCCAGTGTAGCGGTGAAATGCGTAGAGATTGGAAGGAACATCAGTGGCGAAGGCGGCTACCTGGACAAATACTGACACTGAGGCAAGAAAGCGTGGGGAGCAAACAGGATTAGATACCCTGGGAGTCCACGCCGTAA
+
GGGGFGGGGGGGFGGGGFGCE9FGGGEDFGGGGGGGGG:BFFGGGGGFFFGGGGG7CFGGGGFGDFFFGGGGGFGGFGGGDGGGGGG@FFFGDFFFGGGGFG9FGGFGDFGGGGGFGGGGGFD@FFDCFC9BFFGGGGACCFFFGDGFGF@FFEFGCEFDFGGFFFG8CEGGCCFGGGGGDFG,:AFCEFF6>GGG>EGDGGEEGGGGCGGGGCFG?FGGGGG?9FF5C5*9:8C7CE7;EC.(47DDFCF???97??49?EE<*7*).7::F>FBBBFFGG
@M02352:288:000000000-CKWC8:1:1101:25767:22618 1:N:0:TAGCGCTC+TATCCTCT
TACGAGGGGTGCAAGCGTTAATCGGAATTACTGGGCGTAAAGCGTGCGTAGGTGGTTTGTTAAGCAAGATGTGAAAGCCCCGGGCTCAACCTGGGAACTGCATTTTGAACTGGCAAACTAGAGTATTGTAGAGGGTAGTGGAATTTCCAGTGTAGCGGTGAAATGCGTAGAGATTGGAAGGAACATCAGTGGCGAAGGCGGCTACCTGGACAAATACTGACACTGAGGCACGAAAGCGTGGGGAGCAAACAGGATTAGATACCCTGGTAGTCCACGCCGTAA
+
GGGGGGGGGFGGGGGFGFGDGGGGGGEGFGGGGGGGGFEEFGGGFEGGBCFGGGGFFGGGGGGGGGGGGGGGGGGGGGGGGGGGGGGFFFGGGGGGGGGGGGFGGGGGGGGGGGGGG8<FGGFGGGGGGGGGGGGGGGGGFFFGFGGGGGGGGGGGGGGGGGGGGGGEGEGGGGGFGGGGGGGGCFFGGGGGGGGGGGGGGGGGGGGGGGGFGFGGGGGGGGGGGGGGFGDCGGGF:EGGGGE:6<DFF7@?:?:C?FFFGGGG@FGF9@ABFGFF>?F6G<
@M02352:288:000000000-CKWC8:1:1101:9825:22821 1:N:0:TAGCGCTC+TATCCTCT
TACGGAGGGTCCGAGCGTTATCCGGAATCATTGGGTTTAAAGGGTCCGCAGGCGGTCAATTAAGTCAGAGGTGAAATCCCATAGCTTAACTATGGAACTGCCTTTGATACTGGTTGACTTGAGTCATATGGAAGTAGATAGAATGTGTAGTGTAGCGGTGAAATGCATAGATATTACACAGAATACCGATTGCGAAGGCAGTCTACTACGTATGTACTGACGCTCATGGACGAAAGCGTGGGGAGCGAACAGGATTAGATACCCTGGTAGTCCACGCCGTAA
+
GGGGGGGGGGGGGGGGGGGGGGGGGDGGGGGGGGGGGGGGGGGGFGGGGGGGGGGGGGGGGGCGGGGGGGGGGGGGGGGGGGGGGGGGGGGGGGGGGGGGGGGGGGGGFFGGGGGGGGGGGCDGGGGGGGGFGGGGGGGGGGGGGGGGGGGGGGGGGGGEGGGGDGGFGGGGGGGGFGGGGGGGCFGDEFEGGCEEGGGGGFGGECFGGGGGGGGGGGFCGGGCGGGGDFGDGEGDGGGEGDBB;E5<EGFFFBGG246@?FFGFF3/:=>9FF@<>FBBGD
@M02352:288:000000000-CKWC8:1:1101:14124:22948 1:N:0:TAGCGCTC+TATCCTCT
TACGAAGGTCCCGAGCGTTATTCGGAATCACTGGGCGTAAAGGGAGCGTAGGCGGCGCGGTAAGTCAGATGTGAAATCTGGAGGCTCAACCTCCAAACTGCATTCGATACTGCCGTGCTAGAGTAATGGAGAGGTAACTGGAATTCTCGGTGTAGCAGTGAAATGCGTAGATATCGAGAGGAAGACCAATGGCGAAAGCAGGTTACTGGACATTTACTGACGCTGAGGCTCGAAGGCTAGGGTAGCGAAAGGGATTAGATACCCCTGTAGTCCTAGCAGTAA
+
GGGGGGGGGGGGGGGGGGGGGGGGGGGGGGGGGGGGGFGGGGGGGGGGGGGGGGGGGGGGGGGGGGGGGGGGGGGGGGGGGGGGGGGGGGGGGGDBFGGGGGGGGGGGGGGGGGGGGGGGGGGGGGGGGGGGGGGGGGGGGGGGGGGGGGGGGGGGGGGGGGGGGGGGGDGGGGGEGGGGGGGFGGGGGGGGGGGGGEGGGGGGGGGGGGFGGGGGGGGGGGGGGGGGGGGGCFGFGGGGGGFFFFGGGGD>?<DFFFFFGGEGFFGFD?BFFGFBFFFAGF
@M02352:288:000000000-CKWC8:1:1101:12999:22948 1:N:0:TAGCGCTC+TATCCTCT
TACGGAGGGTCCAAGCGTTATCCGGAATCATTGGGTTTAAAGGGTCCGCAGGCGGTCGATTAAGTCAGAGGTGAAATACCATAGCTCAACTATGGAACTGCCTTTGATACTGGTTGACTTGAGTTATACGGAAGTAGATAGAATAAGTAGTGTAGCGGTGAAATGCATAGAGATTACTTAGAATACCGATTGCGAAGGCAGTCTACTACGTATATACTGACGCTCATGGACGAAAGCGTGGGGAGCGAACAGGATTAGATACCCTGGTAGTCCACGCCGTAA
+
GGGGGGGGGGGGGGGGGGGGGGGGGGGGGGGGGGGGGGGGGGGGGGGGGGGGGGGGGGGGGGGGGGGGGGGGGGGGGGGGGGGGGGGGGGGGGGGGGGGGGGGGGGGGGGGGGGGGGGGGGGGGGGGGGGGGGGGGGGGEGGGGGGGGGGGGGGGGGGGGGGGGGGGGGGGGGGGGGGGGGGGGGGGGGGGGGGGGGGGGGGGGGGGGGGGGGGGGGGGGGGGGGGGGGGGGGGGFGGGGGGFBBFGDGGFFFFGGFFFFGGGFFFGFFFFFFGFFFBE9DD
@M02352:288:000000000-CKWC8:1:1101:11342:23003 1:N:0:TAGCGCTC+TATCCTCT
TACGGAGGGTCCAAGCGTTATCCGGAATCATTGGGTTTAAAGGGTCCGCAGGCGGTCAATTAAGTCAGAGGTGAAAGCCCATCGCTCAACGATGGAACTGCCTTTGATACTGGTTGACTTGAGTTATACGGAAGTAGATAGAATAAGTAGTGTAGCGGTGAATTGCATAGATATTACTTAGAATACCGATTGCGAAGGCAGTCTACTACGTATATACTGACGCTCATGGGCGAAAGCGTGGGGAGCGAACAGGATTAGATACCCTGGTAGTCCACGCCGTAA
+
GGGGGGGGD@,C<FGGGGGGGGGGGG7F,EEFGGGBBFG9FGDGEFEF7FFGGGG74:=BFGGGGGFGGAFGGGGGGG8BAFFGGG8FGGD?FGDCF<F>FDFGFCFFEGGGGFGGFFGFFGGEFFCE=DFFCFB,7=FEGFGG,>=F=FGGGGG9FGGGGGGGGGGGGGGFGGGCCCFGGGFFFGGGGCFGGGGEGGGGG@+27?FD?E8EF+24ACFFGGGGGGFC?*175CDFGGGGGD>?BFGGGGFFF09FFFFFGGGGFFGFFFFAFGFFFFF>DG
@M02352:288:000000000-CKWC8:1:1101:6604:23025 1:N:0:TAGCGCTC+TATCCTCT
TACGGAGGGGGTTAGCGTTGTTCGGAATTACTGGGCGTAAAGCGTACGTAGGCGGATTAGTCAGTTAGGGGTGAAATCCCAGGGCTCAACCCTGGAACTGCCTCTAATACTGCTAGTCTTGAGTTCGAGAGAGGTGAGTGGAATTCCAAGTGTAGAGGTGAAATTCGTAGATATTTGGAGGAACACCAGTGGCGAAGGCGGCTCACTGGCTCGATACTGACGCTGAGGTACGAAAGTGTGGGGAGCAAACAGGATTAGATACCCTGGTAGTCCACACCGTAA
+
GGGGGEGGGGGGGGGGGGGGGGGGGGGGGGGGGGGGGGGGGGGGGGGGGFGGGGGGGGGGGGGGGGGGGGGGGGGGGGGGGGGGGGGGGGGGGGGGGGGGGGGGGGGGGGGGGGGGGGGGGGGGGGGGGGGGGGGGGGGGGGFGGGGGGGGGGGGGGGGGGGGGGGGGGGGGGGFGGGGGGGGGGGGGGGGGGGGGGGGGGGGGGGGGGGGGGGGGDGGGGGGGGGGGGGGGGGGFGGCFGGF06DCF?CFFF?CGFF4@CFCGF4F:AFAFFFFFBFF2CD
@M02352:288:000000000-CKWC8:1:1101:20144:23225 1:N:0:TAGCGCTC+TATCCTCT
TACGGAGGGTCCGAGCGTTATCCGGAATCATTGGGTTTAAAGGGTCCGCAGGCGGTCAATTAAGTCAGAGGTGAAATCCCATAGCTTAACTATGGAACTGCCTTTGATACTGGTTGACTTGAGTCATATGGAAGTAGATAGAATGTGTAGTGTAGCGGTGAAATGCATAGATATTACACAGAATACCGATTGCGAAGGCAGTCTACTACGTATGTACTGACGCTCATGGACGAAAGCGTGGGGAGCGAACAGGATTAGATACCCTGGTAGTCCACGCCGTAA
+
GGGGGGGGGGGGGGGGGGGGGGGGGGGGGGGGGGGGGGGGGGGGGGGGGGGGGGGGGGGGGGGGGGGGGGGGGGGGGGGGGGGGGGGGGGGGGGGGGGGGGGFGGGGGFAFGGGGGGGGGGGGGGGGGGGGGGGGGGGGGGGGGGGGGGGGGGGGGGGGGGGGGGGGGGGGGGGGGGGGFGGGGGGGGGGGGGGGGGGGGGGGGGGGGGGGGGGGGGGGGGGGEGGGGGFGGGGGFGGGGGGF?FFGGEGFFF?FGFFAFGGGFFFG/68>DFGFFBBFFGG
@M02352:288:000000000-CKWC8:1:1101:16573:23248 1:N:0:TAGCGCTC+TATCCTCT
TACGGAGGATCCAAGCGTTATCCGGAATCATTGGGTTTAAAGGGTCCGTAGGCGGGTTTATAAGTCAGTGGTGAAAGTTTGCGGCTCAACCGTAAAATTGCCATTGATACTGTAGGTCTTGAATTATTGTGAAGTGGTTAGAATGTGTAGTGTAGCGGTGAAATGCATAGATATTACACAGAATACCGATTGCGAAGGCAGATCACTAACAATTAATTGACGCTAAGGGACGAAAGCGTGGGTAGCGAACAGGATTAGATACCCTGGTAGTCCACGCCGTAA
+
GGGGGGGGGGFGGGGGGGGGGGGGGGGGGGGGGGGFGGGGGGGGGFGGGGGGGGGGGGGGGGGGGGGGGGGGGGGGGGGGGGGGGGGGGGGGGGGGGGGGGGGGGGGGGGGGGGGGGGGGGGGGGGGGGGGGGGGGGGGGGGGGGGGGGGGGGGGGGGGGGGGGGGGGGGGGGGGGFGGGGGGFGGGGGGGGGGGGGGGGGGGGGGGGGGGGFGGGGG?FGCEGGGGGGEDDEGGFGGDGGGFDFFGGGDDF?86D?@F=EGGGFFGFDFAFFGFFF?59DD
@M02352:288:000000000-CKWC8:1:1101:22160:23403 1:N:0:TAGCGCTC+TATCCTCT
TACGGAGGGTCCAAGCGTTATCCGGAATTATTGGGTTTAAAGGGTCCGCAGGCGGTCAATTAAGTCAGAGGCGAAAGCCCATCGCTCAACGATGGAACTGCCTTTGATACTGGTTGACTTGAGTTATACGGAAGTAGATAGAATAAGAAGTGTAGCGGTGAAATGCATAGATATTACTTAGAATACCGATTGCGAAGGCAGTTCACTACGTCTATACTGACGCTCATGGACGAAAGCGTGGGGAGCGAACAGGATTAGATACCCTGGTAGTCCACGCCGTAA
+
GFGGGGGGGCC,6;FGGGGCFAFGGGGG8E<EGGG@6CFGGG<FGGGGCGGGGGG474?FFGGGG9?AAFG7FGGG>FGGGFEFGGGGGGGFGGGGGGGFGGGGDFGGGGG9F>:B<FGFGCGGGGGGA<FG7FGDDCFCFGFGACC,@FGGGGG,CFEGGGFGDG?FGGGGGGGC;;,,?FC;FFCEEEGGGGGGECF8E9++?CFGDC<*;CFGGGGFGEEE?<7E?<CCCEDF4CGEGGEF>D3DGGBFF:FG??29?A+9?FFFFFF:?FF<6:>><<
@M02352:288:000000000-CKWC8:1:1101:20610:23644 1:N:0:TAGCGCTC+TATCCTCT
TACGTAAGGGGCAAGCGTTGTTCGGATTTATTGGGCGTAAAGGGCATGTAGGCGGATAAGTAGGCATTATGATAAAGGTCGTAGCTCAACTACGGTGTATTATAATGAACCACTTGTCTTGAGTTATGGAGGGGGAACTGGAATTCCTGGTGTAGGGGTGAAATCCGTAGATATCAGGAAGAACACCAGAGGCGAAGGCGAGTTCCTAGCTAATAACTGACGCTGAGGTGCGAAAGCGTGGGGAGCGAACAGGATTAGATACCCTGGTAGTCCACGCCGTAA
+
GGGGGGFGGGGGGGGGGGGGGGGGGGGDGGGGGGGGGGGGGGGGGFFFGGGGGGGGGGGGGGGGAFGGGGGCGGGGGGGGGGGGGGGGGGFGGGG,BBAFEGGDCGGGF<=FFFFGGGGGGFFGGGGGGGGGGGGGGFFGGGFGGGGGGGGGGGGGGGGGGGGCCFFGCC5@BB?FFFGCFGGFCGEFGFFGDGGEGGFGGGGGGGGGGGGGGCFG?FGGGGGEGGGGFEFGGGD34CDGGGE(7BDD*75?6(0><F>FCCFFFFC?DF>B*:61;-8>DD
@M02352:288:000000000-CKWC8:1:1101:9753:23712 1:N:0:TAGCGCTC+TATCCTCT
TACGGAGGGTCCAAGCGTTATCCGGAATCATTGGGTTTAAAGGGTCCGCAGGCGGTCAATTAAGTCAGAGGTGAAATCCCATAGCTTAACTATGGAACTGCCTTTGATACTGGTTGACTTGAGTTATACGGAAGTAGATAGAATGTGTAGTGTAGCGGTGAAATGCATAGATATTACACAGAATACCGATTGCGAAGGCAGTCTACTACGTATATACTGACGCTCATGGACGAAAGCGTGGGGAGCGAACAGGATTAGATACCCTGGTAGTCCACGCCGTAA
+
GGGGGGGGGGGGGGGGGGGEGGGGGGGGGGGGGGGGGGFGGGGGGGGGGGGGGGGGGGGGGGGGGGGGGGGGGGGGGGGGGGGGGGGGGGGGGGGGGGGGGGGGGGGGGGGGGGGGGGGGGGFGGGGGGGGGGGGGGGGGGGGGGGGGGGGGGGGGGGGGGGGGGGGGGGGGGGGGGGGGGGGGGGGGGGGGGGGGGGGGGGGFGGGGGGGGFFGGGGGGGGGGGCEGGGF5CGGFGCGGGG::9BGDGGE??1DF<?<FFDCCFFGFFFFFFGFFFFFFGG
@M02352:288:000000000-CKWC8:1:1101:13791:23746 1:N:0:TAGCGCTC+TATCCTCT
TACGAAGGTCCCGAGCGTTATTCGGAATCACTGGGCGTAAAGGGAGCGTAGGCGGCGCGGTAAGTCAGATGTGAAATCTGGGGGCTCAACCCCCAAACTGCATTCGATACTGCCGTGCTAGAGTAATGGAGAGGTAACTGGAATTCTCGGTGTAGCAGTGAAATGCGTGGATATCGAGAGGAAGACCAATGGCGAAAGCAGGTTACTGGACATTTACTGACGCTGAGGCTCGAAGGCTAGGGTAGCGAAAGGGATTAGATACCCCTGTAGTCCTAGCAGTAA
+
GGGGGGGGGGGGGGGGGGGGGGGGGGGGGGGGGGGGGFGEGGGGGGGGGGGGGGGGGGGGGGGGGGGGGGGGGGGGGGGGGGGGGGDEGGGGGGGGGGGGGGGGGGGGGGGGGGGGGGGGGGFGGGGGGGGFEGGGG@FFGGGGGGGCGGGGGGGGGGGGGGGFCGGGEGGFGGGGGGGGGGG6CFGG8EFFGGGGGGGGGGGGFGGGGECFGGGGFFFFGGEECDFFFGGDGGGFGC6AFG@7?FGGGGEFF19<<646?+8707D?56<A@F*40864:C
@M02352:288:000000000-CKWC8:1:1101:13896:23856 1:N:0:TAGCGCTC+TATCCTCT
TACGGAGGGTGCAAGCGTTATCCGGAATCATTGGGTTTAAAGGGTCCGCAGGCGGTCAATTAAGTCAGAGGTGAAATACCATAGCTCAACTATGGAACTGCCTTTGATACTGGTTGACTTGAGTTATACGGAAGTAGATAGAATAAGTAGTGTAGCGGTGAAATGCATAGAGATTACTTAGAATACCGATTGCGAAGGCAGTCTACTACGTATATACTGACGCTCATGGACGAAAGCGTGGGGAGCGAACAGGATTAGATACCCTGGTAGTCCACGCCGTAA
+
GGGGGFGGGGGGGGGGGGGGGGGGGFGGGGGGGGGGGGGGGGGGGGGGGGGGGGGFGGGGGGGGGGGGGGGGGGGGGGGGGGGGGGGGGGGGGGGGGGGGGGGGGGGGGGGGGGGGGGGGGGGGGGGGGGGGGGGGGGGGGFGGGGGGGGGGGGGGGGGGGGGGGGGGGGGGGGGGGGGGGGGGGGGGGGGGGGGGGGGGGGGGGGGGGGGGGGGGGGGGCGGGGGGGGGGGGGGFGGGGGGFFFFGGGGFFFBFG?@BFGGGGFFGFFFDD=GFFF<>>DD
@M02352:288:000000000-CKWC8:1:1101:12388:23888 1:N:0:TAGCGCTC+TATCCTCT
TACGGAGGGTCCAAGCGTTATCCGGAATCATTGGGTTTAAAGGGTCCGCAGGCGGTCAATTAAGTCAGAGGTGAAAGCCCATCGCTCAACGATGGAACTGCCTTTGATACTGGTTGACTTGAGTTATACGGAAGTAGATAGAATAAGTAGTGTAGCGGTGAAATGCATAGATATTACTTAGAATACCGATTGCGAAGGCAGTCTACTACGTATATACTGACGCTCATGGACGAAAGCGTGGGGAGCGAACAGGATTAGATACCCTGGTAGTCCACGCCGTAA
+
GGGGDGGGGGGGGGGGGGGGGGGGGGGGGGGGGGGFFGGGGGGGGEFGGGGGGGGGGGGFGGGGGGFGGGGGGGGGGGGGGGGGGGGGGGGGGGGGGGGGGGGGGGGFGGGGGGGGGGGGGGGGGGGGGGGGFFFGGGGGGGGGGGGCFGGGGGGFGGGGFGGGGGGGGGGGGGGGGFGGGGGGGGGEGGGGGGGGGGFGGGGGGGGGGDFGGGGGGGGGGGGGGGFGGG47CEGFGGGEGGEFFFGGGGFFF:GGBFFFGGGCFFGFFFA>=FFFF:@;DD
@M02352:288:000000000-CKWC8:1:1101:7829:24102 1:N:0:TAGCGCTC+TATCCTCT
TACGGAGGGTCCAAGCGTTATCCGGAATCATTGGGTTTAAAGGGTCCGCAGGCGGTCAATTAAGTCAGAGGTGAAATCCCATAGCTTAACTATGGAACTGCCTTTGATACTGGTTGACTTGAGTTATACGGAAGTAGATAGAATAAGTAGTGTAGCGGTGAAATGCATAGATATTACTTAGAATACCGATTGCGAAGGCAGTCTACTACGTATATACTGACGCTCATGGACGAAAGCGTGGGGAGCGAACAGGATTAGATACCCTGGTAGTCCACGCCGTAA
+
GGGGGGGGGGGGGGGGGGGGGGGGGGGGGGGGGGGGGGGGGGGGGGGGGGGGGDGGGGGGGGGGGGGGGGGGGGGGGGGGGGGGGGGGGGGGGGGGGGGGGGGGGGGGGGGGGGGGGGGGGGGGGGGGGGGFGGGGGGGGGGGGGGGGGGGGGGFGGGGGGGGGGGGGGGGGGFGGGGGFGGFGGGGGGGGGGGGEGGGGGGGGGGGGFEFFGGGGGGGGGGGGGGGGGGGGGGDE4CDDGGFFFFGGGGF@BFGGFFAFCF@<FFCFAFFFFGFFFFDBGD
@M02352:288:000000000-CKWC8:1:1101:11840:24160 1:N:0:TAGCGCTC+TATCCTCT
TACGAAGGTCCCGAGCGTTATTCGGAATCACTGGGCGTAAAGGGAGCGTAGGCGGCGCGGTAAGTCAGATGTGAAATCTGGGGGCTCAACCCCCAAACTGCATTCGATACTGCCGTGCTAGAGTAATGGAGAGGTAACTGGAATTCTCGGTGCAGCAGTGAAATGCGTGGATATCGAGAGGAAGACCAATGGCGAAAGCAGGTTACTGGACATTTACTGACGCTGAGGCTCGAAGGCTAGGGTAGCGAAAGGGATTAGATACCCCTGTAGTCCTAGCAGTAA
+
GGGGGGGGGGGGGGGGGGGGGGGGGGGGGGGGGGGGGFCEGGFGGGGGGGGGGGGGGGGGGGGFGGGGGGGGGGGGGGGGGGGGGGGGGGGDGGGGGGGGGGGGGGGGGGGGGGGGGGGGGGGGGGGGGGGGGGGGGGGGGGGGGGGGGGGGGCGFGGGGG;BFGGGGGGGFGGGGGGGGG:FFGGGGGGGGGGGGGGGGFGGGFGGGGGGGGGGGGGGGGGGGGDFGFGGGGGG>FCGGDGFFFFDGEGFFF0<F8F>FGF?*<FF6AFFF=CBAFAFBF>
@M02352:288:000000000-CKWC8:1:1101:11062:24197 1:N:0:TAGCGCTC+TATCCTCT
TACGAAGGTCCCGAGCGTTATTCGGAATCACTGGGCGTAAAGGGAGCGTAGGCGGCGCGGTAAGTCAGATGTGAAATCTGGAGGCTCAACCTCCAAACTGCATTCGATACTGCCGTGCTAGAGTAATGGAGAGGTAACTGGAATTCTCGGTGTAGCAGTGAAATGCGTAGATATCGAGAGGAAGACCAATGGCGAAAGCAGGTTACTAGACATTTACTGACGCTGAGGCTCGAAGGCTAGGGTAGCGAAAGGGATTAGATACCCCTGTAGTCCTAGCAGTAA
+
GFFGFFFGGGGGGDGGGFFCFGGGGGGGEFGGGGGGGFECDFFGGGGGGGGGGGGGGGGGGGGGGGGGGGGGGGGGGGGGGGGGGGGGGGGGGGGGGGGGGGGGGGGGGGGGGGGGGGGGGGGFFGGGGGGGGGGGGGGGGGGGGGGFGGGGGFGGGGGGGGGGGFGGEGG?C9;EFGGGGFGGFGFGGGGGGGGGGGGGGGCFFFDFGGGGGGGCFFGGGGGGGGGGGGDDGGGFGCCFFF@::)CDDDE>?BCGFFAFGGA*;@GFFF>BFCFDF<4>DC
@M02352:288:000000000-CKWC8:1:1101:18367:24380 1:N:0:TAGCGCTC+TATCCTCT
TACGGAGGGTGCGAGCGTTAATCGGAATTACTGGGCGTAAAGCGCATGCAGGTGGTTCATTAAGTCAGATGTGAAAGCCCGGGGCTCAACCTCGGAACTGCATTTGAAACTGGTGAACTAGAGTGCTGTAGAGGGGGGTAGAATTTCAGGTGTAGCGGTGAAATGCGTAGATATCTGAAGGAATACCAGTGGCGAAGGCGGCCCCCTGGACAGACACTGACACTCAGATGCGAAAGCGTGGGGAGCAAACAGGATTAGATACCCTGGTAGTCCACGCCGTAA
+
GGGGGGGGCCBFCFGGGGGG7CFGGCFGFG<FFFG8@FGGGGEGGD,F=FGGGCGCFFC,CFGGGGGGGGGGGGGGGGG<F@CFGGGGGGFD,>CEF=FGGEGGGGC<FFGGFF<D@FGFCFFGF<<<FCFF<D+CG5CCCFCF9C<+<CFGGFGGGEGDFGFDGGEGEGG+<9+0<@GGGGGGGGGGGFGGEDEEGGFGGG*1*:C8:CD<8@5EFGD:6<??*0<C9+:DGG<BDDC5:*)2235C?DFF0:4F)*6FG:FGF@CF9FBB=D?:>::>37
@M02352:288:000000000-CKWC8:1:1101:7680:24381 1:N:0:TAGCGCTC+TATCCTCT
TACGAGGGGTGCAAGCGTTAATCGGAATTACTGGGCGTAAAGCGTACGCAGGCGGTTTGTTAAGCGAGATGTGAAAGCCCCGGGCTCAACCTGGGAACTGCATTTCGAACTGGCAAACTAGAGTCTTGTAGAGGGGGGTAGAATTTCAGGTGTAGCGGTGAAATGCGTAGAGATCTGAAGGAATACCGGTGGCGAAGGCGGCCCCCTGGACAAAGACTGACGCTCAGGTACGAAAGCGTGGGGAGCAAACAGGATTAGATACCCTGGTAGTCCACGCCGTAA
+
GGGG<CFGGGGGGGGGGGEG,EFG>GGGGGGGGGGGGGGGGGGGGF@FGGGGGGGGGGEGFGGGFFFGGGGGGGGGFGGGGGGGGEGG@FGGGGGGGGGGGGGGGGCFGGGGGGGGGGGG9<DGGGGGGGFFGGEDGGGGGGGGGGGGGGGGGGCFEGGGGGGGGGGGGGGGGGGGGGFGGGGGGGGGGGGGGGDECC>EGGGDGGGGGGGGGGGGGGFGFGGGGGGGGGGGEGGFFCCEED@0>BGG6C@@F?G><@AFFCEGFFGFFFFFFFF6;?EFGC
@M02352:288:000000000-CKWC8:1:1101:18381:24393 1:N:0:TAGCGCTC+TATCCTCT
TACGGAGGGTGCGAGCGTTAATCGGAATTACTGGGCGTAAAGCGCATGCAGGTGGTTCATTAAGTCAGATGTGAAAGCCCGGGGCTCAACCTTGGAACTGCATTTGAAACTGGTGAACTAGAGTGCTGTAGAGGGGGGTAGAATTTCAGGTGTAGCGGTGAAATGCGTAGAGATCTGAAGGAATACCAGTGGCGAAGGCGGCCCCCTGGACAGACACTGACACTCAGATGCGAAAGCGTGGGGAGCAAACAGGATTAGATACCCTGGTAGTCAACGCCGTAA
+
GGGFGEGGG:F@CEGGGGGC,EFFGGFGGGGGGGGGGGGGGGGGGG,F8EGG4CF=C<?FFGGGGFGGG9FFGGGGDGGGEGGGGGGGGGG<,CDGGGGGFFGGGAG?FDFGG,>,CFGCGGGFAF9>,@FGGGGGDEG5EGDGF:C?FGEFGED7EGCGFGGGGGGGGGGGGG<+<9CCFFF<C@CEFGGGEGGGGGGGGECEGGGGGG:FGGEFFGGFF6<C**<0CFC<CEG@CEDCCEB1955DGGFF?<<F>FAFGCFG?>C)6=79*0*-29@(9>
@M02352:288:000000000-CKWC8:1:1101:12587:24415 1:N:0:TAGCGCTC+TATCCTCT
TACGGAGGGTGCGAGCGTTAATCGGAATTACTGGGCGTAAAGCGCATGCAGGTGGTTCATTAAGTCAGATGTGAAAGCCCGGGGCTCAACCTCGGAACTGCATTTGAAACTGGTGAACTAGAGTGCTGTAGAGGGGGGTAGAATTTCAGGTGTAGCGGTGAAATGCGTAGAGATCTGAAGGAATACCAGTGGCGAAGGCGGCCCCCTGGACAGACACTGACACTCAGATGCGAAAGCGTGGGGAGCAAACAGGATTAGATACCCTGGTAGTCCACGCCGTAA
+
GGGGGEGGGGGGGGGGGGGEGGGGGGGGGGGGGGGGGGGGGGGGCCFG8FGGFGGFFGGGGGGGGGGGGGGGGGGGGGGGGEGGGGGGGGGGEGGGGFGGGGGGGGGFGGGGGGGGFGGGFGFGFGGGGGGGGGGGGGG>CFFGGFGCFGGGGGGGGGGGGGGGGGGGGGDCFFGGFGGGGFGGGGGFEGCFGGGGGGGGGGDGGGGGGGGFGCFGGGGGGGGGGDEFFGGGGGGEFG3?EGFFFFGGGGFFFFFG?FABFFG44;FFFFFFFGFFF:E>GD
@M02352:288:000000000-CKWC8:1:1101:21538:24625 1:N:0:TAGCGCTC+TATACTCT
TACGGGGGGGGCTAGCGTTGTTCGGAATTACTGGGCGTAAAGCGTACGTAGGCGGACTAGTTAGTCAGGGGTGAAATCCCAGGGCTCAACCCTGGAACTGCCTCTAATACTGATAGTCTTGAGTTTGAGAGAGGTGAGTGGAATTCCAAGTGTAGAGGTGAAATTCGTAGATATTTGGAGGAACACCAGTGGCGAAGGCGGCTCACTGGCTAGATACTGACGCTGAGGTACGAAAGTGTGGGGAGCAAACAGGATTAGATACCCTGGTAGTCCACACCGTAA
+
GGEGD+@FG>F7/;F?ECE*A8FEEG5CFG,CFGFGGGGGGG,?:+:EGGFGGDG**::@:,:CG7CGD>EGGGGG,CCG6FGGGGCEFGGG,@FGG6C<6,<,<,:,<9E<97,A0<C?FFGG9,<+;@EFGG<8CFGGGGFGGGG9+AFGFFGFFGGGGGCF:<FEFECFFFDFFGGFGGF*;88CFCFCEGGGGECE5:5*0<@FGGD+ACGGFGEEEECGGDGGG+:9EC772+?FDGD?95CGFG>@<6CF<64FGFG6?>FFFFAD=D?:<(83CD
@M02352:288:000000000-CKWC8:1:1101:20964:24848 1:N:0:TAGCGCTC+TATACTCT
TACGGAGGGGGCGAGCGTTGTTCGGAATTACTGGGCGTAAAGCGCACGTAGGCGGATTAGAAAGTATAGGGTGAAATCCCAGGGCTCAACCCTGGAACTGCCTTGTAAACTGCTGGTCTTGAGTTCGAGAGAGGTGAGTGGAATTTCGAGTGTAGAGGTGAAATTCGTAGATATTCGGAGGAATACCAGTGGCGAAGGCGGCTCACTGGCTCGATACTGACGCTGAGGTGCGAAAGTGTGGGGAGCAAACAGGATTAGATACCTTGGTAGTCCACACAGTAA
+
GGGGGBFE@7@++@FEGFF@F,EFGEFGGG9EFFG@:FGGDGGG7+@FGGGGGGG++4:A,CFFGB<?9EFGGGGGG9,8AFFEFCFGGGGFC@7<>DG<FFFG8:FF<<D,,@F,@FGGGDFGG9*,@,CFECCF,,D9CG,FC,;4<FFGGF;CFFCF<C;99E7CC=C<BFE;@CBC1=F,,FEF:FEDGEEC:*2:/:C8+<ED8A76CCG8/9:CF8=EG5*;6/7C=EG5>FDF8E><>:<<6*7<?:DC2F<?CFG*19C?444<*:?02,74CF
@M02352:288:000000000-CKWC8:1:1101:13341:24896 1:N:0:TAGCGCTC+TATCCTCT
TACGGAGGGTCCAAGCGTTATCCGGAATCATTGGGTTTAAAGGGTCCGCAGGCGGTCAATTAAGTCAGAGGTGAAATCCCATAGCTTAACTATGGAACTGCCTTTGATACTGGTTGACTTGAGTTATACGGAAGTAGATAGAATAAGTAGTGTAGCGGTGAAATGCATAGAGATTACTTAGAATACCGATTGCGAAGGCAGTCTACTACGTATATACTGACGCTCATGGACGAAAGCGTGGGGAGCGAACAGGATTAGATACCCTGGTAGTCCACGCCGTAA
+
GGGGGGGGGGGGGGGGGGGGGGGGGGGGGGGGGGGBFGGGGGGGGGGGGGGGGGGFGGGGGGGGGGGGGGGGGGGGGGGGGGGGGGGGGGGGGGGGGGGGGGGGGGGGGGGGGGGGGGGGGGGGGGGGGGGGGGGGGGGFGGGGGGGGGGGDGGGGGGGGGGGGGGGGGGGGGGGGGGGGGGGGGFGDGGGGGDGGGGGGGFGGGGGGFGGGGGGG?FGGCDGGGGGGGGCDEGGFFGDGGGD2;BGGGDEFFFGG?F<F?F<*95FFAFBDFGFB9<EFDD
@M02352:288:000000000-CKWC8:1:1101:12780:24983 1:N:0:TAGCGCTC+TATCCTCT
TACGGAGGATCCAAGCGTTATCCGGAATCATTGGGTTTAAAGGGTCCGTAGGCGGGTTTATAAGTCAGTGGTGAAAGTTTGCGGCTCAACCGTAAAATTGCCATTGATACTGTAGGTCTTGAATTATTGTGAAGTGGTTAGAATGTGTAGTGTAGCGGTGAAATGCATAGATATTACACAGAATACCGATTGCGAAGGCAGATCACTAACAATTAATTGACGCTAAGGGACGAAAGCGTGGGTAGCGAACAGGATTAGATACCCTGGTAGTCCACGCCGTAA
+
GGGGGGGGGGGGGGGDGGGGGGGGGGGGGGGGGGGFGGGGGGGGGGGGGGGGFEGGCFGGGGGGGGGGGGGGGGGGGGGGGGGGGGGGGGEFGGGGGGGGGGGCC9FGGGGGGGGGGGGGGGFGGFGGFFGGGGGGGFGADFGG<@CFGGGGGGGGGGGGGGGGGGGGGGGGGGGGGGGGGGGGGGGGGGGGGGGGGGGGG562CGGGGGGGFGFGGGFGFCEEEDGGGFGGGGGFFEGGGGFF:FGGGDB?B<GG??AFF?CGFFFFFFFFFG6?9BDFDD
@M02352:288:000000000-CKWC8:1:1101:13571:25079 1:N:0:TAGCGCTC+TATCCTCT
TACGGAGGGTCCAAGCGTTATCCGGAATCATTGGGTTTAAAGGGTCCGCAGGCGGTCAATTAAGTCAGAGGTGAAAGCCCATCGCTCAACGATGGAACTGCCTTTGATACTGGTTGACTTGAGTTATACGGAAGTAGATAGAATAAGTAGTGTAGCGGTGAAATGCATAGATATTACTTAGAATACCGATTGCGAAGGCAGTCTACTACGTATATACTGACGCTCATGGACGAAAGCGTGGGGAGCGAACAGGATTAGATACCCTGGTAGTCCACGCCGTAA
+
GGGGGGGGGCEFFGGGGGGGGGGFGFEGEGCFGGGFFGGGGGGGGFFGGGGGGGGCE@EFFGGGFGGGG9FGGGGGGGGCEEFGGG,@EGGGGGGGGCFGGGGGGGFGGCFGGFC=DFFGGDFGGGFFFFEGFFFFGA<<@F@FCGFGGGGGGGGFGGGGGGGGG?CFGFGGGGGFCC>DFGGFGFGGGGGGGGGGGGGFGGEF9FGFFEDFC8<CFGCFGEGGGGGG607<C55.7:>*CG321><D530.::FGF?<FFE69*)1<A4AF*?FF>?:>D<
@M02352:288:000000000-CKWC8:1:1101:22966:25102 1:N:0:TAGCGCTC+TACCCTCT
TACGGAGGGGGTTAGCGTTGTTCGGAATTACTGGGCGTAAAGCGTACGTAGGCGGATCAGAAAGTATGGGGTGAAATCCCAGGGCTCAACCCTGGAACTGCCTCATAAACTCCTGGTCTAGAGTTCGAGAGAGGTGAGTGGAATTCCGAGTGTAGAGGTGAAATTCGTAGATATTCGGAGGAACACCAGTGGCGAAGGCGGCTCACTGGCTCGATACTGACGCTGAGGTACGAAAGTGTGGGGAGCAAACAGGATTAGATACCCTGGTAGTCCACACCGTAA
+
GFEGGDGGGEGFGFGGGGEGGGGFFEFGGGGFGGGGGFCCDGGGGDEGDFGGGGGGGGGGCDFGFCDFGGGEEGGGGGGGGGGDGCGGGGDGFGGGGGGGGFGFFGGGGGGG8EFFCAFFGGGGFFGGGGGGGGGFGGGGGGGGGGGGGDDB@CFGGGGFFGGFGGGGGGG9<@FEFFGGGGGGG<ECGEDFGGG5CG8C>GECFGGEFFGGGGGGGGGGGGGGGGGFGGCC7@7::?CFGEE0;>59CFFFB?**5?>FF:8<F@<9:FFF6CF?F65:57
@M02352:288:000000000-CKWC8:1:1101:22965:25120 1:N:0:TAGCGCTC+TACCCTCT
TACGGAGGGGGTTAGCGTTGTTCGGAATTACTGGGCGTAAAGCGTACGTAGGCGGATCAGAAAGTATGGGGTGAAATCCCAGGGCTCAACCCTGGAACTGCCTCATAAACTCCTGGTCTAGAGTTCGAGAGAGGTGAGTGGAATTCCGAGGGTAGAGGTGAAATTCGTAGATATTCGGAGGAACACCAGTGGCGAAGGCGGCTCACTGGCTCGATACTGTCGCTGAGGTACGAAAGTGTGGGGAGCCAACAGGATTAGATACCCTGGTAGTCTACAACGTAA
+
C<CC77+@C>G@FC8EEGEDFFFGCCFFG9CDCFFCEFC:=CFDFG:FF<<CCFEGGGGGGCFFFGGGGGGGECFGGFE@EFGDCED@DF,BFGGGGGC=CFG8DFGGCFFFGGGGDFGGGCCFFGEFFGGGGGCFCCFGFC,FCFFFGD*>FFEFFGGGFFGGGGGGGG*<+CGGGGCEE7:FGFFGGFGEG8?EGC*?5?8E6:@FFF<EGDGG*<C++27=*)8CF9CDG895:CC?>*<10)19:>@F:(20)9-89<@*9@<@FB>A/?BD).789/
@M02352:288:000000000-CKWC8:1:1102:10211:2214 1:N:0:TAGCGCTC+TATCCTCT
TACGGAGGGTCCAAGCGTTATCCGGAATCATTGGGTTTAAAGGGTCCGCAGGCGGTCAATTAAGTCAGAGGTGAAAGCCCATCGCTCAACGATGGAACTGCCTTTGATACTGGTTGACTTGAGTTATACGGAAGTAGATAGAATAAGTAGTGTAGCGGTGAAATGCATAGATATTACTTAGAATACCGATTGCGAAGGCAGTCTACTACGTATATACTGACGCTCATGGACGAAAGCGTGGGGAGCGAACAGGATTAGATACCCTGGTAGTCCACGCCGTAA
+
GGGGGGGGGGEGFGGGGGGGGGGFGGDGDGGGGGGF::FFGGGGGGGGGGGGGGGCFGGGGGGGGGGGGGGFGGGGGGFGGGFFGGGGGGG@@GGGGGGGGGGGGGGFGGGGGGEFGGGFGGGGFGGGDFGEEGFFGGGGFGGGGGGFGFGGGGGGGGEGGGGGGGGGGGGGGGGGFGGGGGGGGGGGGEGGFGGGGGGGGGGGFGGFFGGGFGGGGGGGGGGEGGFGGGGGGGGGFGGGGGGFFGGGGGGFFFCFBF2CF:CGGGGGFGFFGGGDDFGBGG
@M02352:288:000000000-CKWC8:1:1102:16402:2256 1:N:0:TAGCGCTC+TATCCTCT
TACGGAGGGTCCAAGCGTTATCCGGAATCATTGGGTTTAAAGGGTCCGCAGGCGGTCAATTAAGTCAGAGGTGAAATCCCATAGCTTAACTATGGAACTGCCTTTGATACTGGTTGACTTGAGTTATACGGAAGTAGATAGAATGTGTAGTGTAGCGGTGAAATGCATAGATATTACACAGAATACCGATTGCGAAGGCAGTCTACTACGTATATACTGACGCTCATGGACGAAAGCGTGGGGAGCGAACAGGATTAGATACCCTGGTAGTCCACGCCGTAA
+
GGGGGGGGGGFGGGGGGGGGGGGGGGGGGGGGGGGGGGGGGGGGGGGGGGGGGGGGGGGFGGGGGGGGGGGGGGGGGGGGGGGGGGGGGGGGGGGGGGGGGGGGGGGGGGGGGGFGGGGGGGGGGGGGGGGGFGFFGGGGGGGGGFFEGGGGGGGFGGGGGGGGGGGGGGGGGGGGC9:FFGGGGGGEGGGGGEGGGEGGGGGGGGGGFGGGGGGGGGGGGGGGGGGGGGGGGGGGGGEGGGGFFDECGGGGFFFF?GFGGGFGGFC79FFFGGGGFFG:DD
@M02352:288:000000000-CKWC8:1:1102:16418:2266 1:N:0:TAGCGCTC+TATCCTCT
TACGGAGGGTCCAAGCGTTATCCGGAATCATTGGGTTTAAAGGGTCCGCAGGCGGTCAATTAAGTCAGAGGTGAAATCCCATAGCTTAACTATGGAACTGCCTTTGATACTGGTTGACTTGAGTTATACGGAAGTAGATAGAATGTGTAGTGTAGCGGTGAAAGGCATAGATATTACACAGAATACCGATTGCGAAGGCAGTCTACTACGTATATACTGACGCGCATGGACGAAAGCGTGGGGAGCGAAAAGGATTAGATACCCTGGTATTCCACGAGGAAA
+
GGGGGGGGCG<FCFGGGGGFGGGGGGCFDGGGGGGGGGGGGGGGG8FGCGGGGGGFGCCE<FGGGGGGGGGGFGGGG99?AF8EFGFFGGFGE?,?FGAEF,EF<AF9C?5E,,,4,BC?B?<B,CF<@FCGC+33C,=,>F9,:333,388337,@F+<FC,,6,:,5;;,,@;BF,3>>FFGGG@FCGCF98F7CBCBEC822B9<E*=CCF;<<::CFE5*:58;8C6*8C*/*1/8EG375)/C*/)20)<*)9)*+3<C*7C>)*0*:F*7))))29
@M02352:288:000000000-CKWC8:1:1102:21686:2383 1:N:0:TAGCGCTC+TATCCTCT
TACGAAGGTCCCGAGCGTTATTCGGAATCACTGGGCGTAAAGGGAGCGTAGGCGGCGCGGTAAGTCAGATGTGAAATCTGGGGGCTCAACCCCCAAACTGCATTCGATACTGCCGTGCTAGAGTAATGGAGAGGTAACTGGAATTCTCGGTGTAGCAGTGAAATGCGTGGATATCGAGAGGAAGACCAATGGCGAAAGCAGGTTACTGGACATTTACTGACGCTGAGGCTCGAAGGCTAGGGTAGCGAAAGGGATTAGATACCCCTGTAGTCCTAGCAGTAA
+
GGGGGGGGGFFDFGGGGGGEGGGGGGGGFGGGGGGGGGGGGGGGGGGGGGGGGGGCCGGGGEGGGGGGGGGGGGGGGGFFAFGGGGGGGGGGEGGGGGGGGGGFGFGEGGGCG8FFEGGDGGGGFFGGGGGGGGGGGFFGGGGGGGA<FGGGGGGG<FFGGGGGGGGGCGGGGGGDGGGGGGGGGGGGGGGGGGGGGGGCFCG<EGGGGGDFGGFGGGGGGGGGGGGG5CFGGFDDGC8EGGFFFGGGGGDFEFGGFGFGGGGGFGGGFGFFFEF::?>@FF
@M02352:288:000000000-CKWC8:1:1102:10630:2400 1:N:0:TAGCGCTC+TATCCTCT
TACGGAGGGTCCAAGCGTTATCCGGAATCATTGGGTTTAAAGGGTCCGCAGGCGGTCAATTAAGTCAGAGGTGAAAGCCCATCGCTCAACGATGGAACTGCCTTTGATACTGGTTGACTTGAGTTATACGGAAGTAGATAGAATAAGTAGTGTAGCGGTGAAATGCATAGATATTACTTAGAATACCGATTGCGAAGGCAGTCTACTACGTATATACTGACGCTCATGGACGAAAGCGTGGGGAGCGAACAGGATTAGATACCCTGGTAGTCCACGCCGTAA
+
GGGGGGGGGGGGGGGGGGGGGGGGGGGGGGGGGGGGGGGGGGGGGGGGGGGGGGGGGGGGGGGGGGGGGGGGGGGGGGGGGGGGGGGGGGGCGGGGGGGGGGGGGGGGGGGGGGGGGGGGGGGGGGGGGGGFGGGGGGGGGGGGGGGGGGGGGGGGGGGGGGGGGGGGGGGGGGGGGFGFGGGFGGGGGGGGGGGGGGGGGGGGGGGGGGGGGGGGGGGGGGGGGGGGGGGGGGDDGGEGGGGFFGGGGCDGFFGGFGFGGGGGGGGGFGF?DGGDE>DFGD
@M02352:288:000000000-CKWC8:1:1102:23030:2504 1:N:0:TAGCGCTC+TATCCTCT
TACGGAGGGTCCAAGCGTTATCCGGAATCATTGGGTTTAAAGGGTCCGCAGGCGGTCAATTAAGTCAGAGGTGAAATCCCATAGCTTAACTATGGAACTGCCTTTGATACTGGTTGACTTGAGTTATACGGAAGTAGATAGAATAAGTAGTGTAGCGGTGAAATGCATAGATATTACTTAGAATACCGATTGCGAAGGCAGTCTACTACGTATATACTGACGCTCATGGACGAAAGCGTGGGGAGCGAACAGGATTAGATACCTTGGTAGTCCACGCCGTAA
+
GAC<@666F6EFC@F@@6,BFGDEG7@F-:F@E@F8@C,69F6CFFFGFGG>F:=FGEFFF?FFFE??AF<B4?E<F?<EFGD<9,99EEAFEFDEFGGCGGF55?F?FGDFF<F:C9CFGCFDFFEGFGGD@FDFFF9CCGA=E=FGD=FGGEFC7:@FCFFGFFFF:FGCCCCGGGGGGGF@FGGGGGGGGDCEE7:FEGG:F;9<2BFGGGGF?C7<>@D;ECGG9FCEGEDD6CCGCED3.9CCECC7>5?>)CAC:F8**:CF<F74CG9*)07>57
@M02352:288:000000000-CKWC8:1:1102:23121:2623 1:N:0:TAGCGCTC+TATCCTCT
TACGGAGGGTCCGAGCGTTAATCGGAATTACTGGGCGTAAAGCGCGCGTAGGTGGTTATTTAAGTCAGATGTGAAAGCCCTGGGCTCAACCTAGGAACTGCACCTGATACTGGATAACTAGAGTACAGAAGAGGGTAGTGGAATTTCCTGTGTAGCGGTGAAATGCGTAGATATAGGAAGGAACACCAGTGGCGAAGGCGACTACCTGGTCTGATACTGACACTGAGGTGCGAAAGCGTGGGGAGCAAACAGGATTAGATACCCTGGTAGTCCACGCCGTAA
+
GGGGGGGGGGGGGGGGGGGGGGGGGGGGGGGGGGGGGGGGGGGGGGGGGGGGGGGFGGGGGGGGGGGGGGGGGGGGGGGGGGGGGGGGGGGGGGGGGFGGGGGFGGGGGGGGGGGGGGGGGGGGGGGGFGGGGGGGGGGGGGGGGGGGGGGGGGGGDGGGGGGGGGGGGGGGGGFFFFFFGGGGFGEGGGGGGGGGEGGGGGGGGGFGGGGGGGGGFGGGFFFFGGGGGGGGGGGGGGCEGGGFFGGGGFGGFFFFFGBGGGFGGDCFFGFFFGDD>FG<CD
@M02352:288:000000000-CKWC8:1:1102:13377:2716 1:N:0:TAGCGCTC+TATCCTCT
TACGGAGGGTCCAAGCGTTATCCGGAATCATTGGGTTTAAAGGGTCCGCAGGCGGTCAATTAAGTCAGAGGTGAAATCCCATAGCTTAACTATGGAACTGCCTTTGATACTGGTTGACTTGAGTTATACGGAAGTAGATAGAATGTGTAGTGTAGCGGTGAAATGCATAGATATTACACAGAATACCGATTGCGAAGGCAGTCTACTACGTATATACTGACGCTCATGGACGAAAGCGTGGGGAGCGAACAGGATTAGATACCCTGGTAGTCCACGCCGTAA
+
GGGGGGGGGGGGGGGGGGGGGGGGGGGGGGGGGGGGGGGGGGGGGGGGGGGGGGGGGGGGGGGGGGGGGGGGGGGGGGGGGGGGGGGGGGGGGGGGGGGGGGGGGGGGGGGGGGGGGGGGGFGGGGGGGGGGGGGGGGGGGGGGGGGGGGGGGGGGGGGGGGGGGGGGGGGGGGGGGGGGGGGGGGGGGGGGGGGGGGGGGGGGGGGGGGGGGGGGGGGGGDEEGEGGGGGGGGGGGEGGGGGFFGGGEEDFF>GF?GAFGFCFFGGGFGFFGG6DBFDEGD
@M02352:288:000000000-CKWC8:1:1102:19354:2877 1:N:0:TAGCGCTC+TATCCTCT
TACGGAGGGTCCGAGCGTTATCCGGAATCATTGGGTTTAAAGGGTCCGCAGGCGGTCGATTAAGTCAGAGGTGAAATCCCATAGCTTAACTATGGAACTGCCTTTGATACTGGTTGACTTGAGTCATATGGAAGTAGATAGAATGTGTAGTGTAGCGGTGAAATGCATAGATATTACACAGAATACCGATTGCGAAGGCAGTCTACTACGTATGTACTGACGCTCATGGACGAAAGCGTGGGGAGCGAACAGGATTAGATACCCTGGTAGTCCACGCCGTAA
+
GGGGGGGGGGGGGGGFGGGGGGGGGFGGGGGGGGGGGGGGGGGGGGGGGGGGGGGGGGGGGGGGGGGGGGGGGGGGGFGG=FGGGGDGGGGGGGGGGGGGGGFGGGGGGGGGGGGGDFGGGFGGGGGGGGGGFGGGGFFGGGFGGGGGGGGGGGGGGGGGGGGFGCGGGGGGGGGGGFGGGGGGGGGEGGGGGEFGGGGGGGGGFGGGGGGGGGGGGFECFGGGGGGG6EFGGGGGGGCEGGD@B3EDGGGGFFGF<C<FGGFGGFG44CFF7FFDFFC;DC
@M02352:288:000000000-CKWC8:1:1102:19339:2889 1:N:0:TAGCGCTC+TATCCTCT
TACGGAGGGTCCGAGCGTTATCCGGAATCATTGGGTTTAAAGGGTCCGCAGGCGGTCGATTAAGTCAGAGGTGAAATCCCATAGCTTAACTATGGAACTGCCTTTGATACTGGTTGACTTGAGTCATATGGAAGTAGATAGAATGTGTAGTGTAGCGGTGAAATGCATAGATATTACACAGAATACCGATTGCGAAGGCAGTCTACTACGTATGTACTGACGCTCATGGACGAAAGCGTGGGGAGCGAACAGGATTAGATACCCTGGTAGCCCACGCCGTAA
+
GGGGGGGGEGCGFGGGGGGGFFGGGGGGEGGGGGGGGGGGGGGGGFGGGGGGGGGGCB=FGGGGGGFGGGGGFGGGGFFGFCFGGG9FGGF,CFCEFFFFGGGGGDGFGF<FGGG:<FGGGDEFGGFG9EFG?FB<F9,3<@<A9DA@C,<@FCE<F:>:FGGGGFG9EE;3@D@;CF@FBGFFCFFC:F719:FEECFCCF:<FFGGGGGCC:E<CEG9BCEGGGGC@+3*:C79**2CGGGDE):E885>5)30874*09CF=F5>)*)**19)))))17
@M02352:288:000000000-CKWC8:1:1102:12850:2941 1:N:0:TAGCGCTC+TATCCTCT
TACGGAGGGGGTTAGCGTTGTTCGGAATTACTGGGCGTAAAGCGCACGTAGGCGGATCAGAAAGTAAGGGGTGAAATCCCAGGGCTCAACCCTGGAACTGCCTCTTAAACTCCTGGTCTTGAGTTCGAGAGAGGTGAGTGGAATTCCGAGTGTAGAGGTGAAATTCGTAGATATTCGGAGGAACACCAGTGGCGAAGGCGGCTCACTGGCTCGATACTGACGCTGAGGTGCGAAAGTGTGGGGAGCAAACAGGATTAGATACCCTGGTAGTCCACACCGTAA
+
GGGGGGGGGGGFGGGGGGGGGGGGGGGGGGGGGGGGEGGGGGGGGGGGGGGGGGGGGGGGGGGGGGGGGGGGGGGGGGGGGGGGGGGGGGGGGGGGGGGGGGGGGGGGGGDFGGGGGGGGGFGGGGGGGGGGGGGGGGGGGGGGGGGGGGFGGGGGGGGGGGGGGGGGGGGGGGGGGGGGGGGGGGGGGGGGGGGGGGGGGGEEGGGGGGGGGGGGGGGGGGGGGDGGGGGGGGGGGGGGGGGEEGGGFGG<FFFGBGFGGGGGGGGG<FFFGGGGEEDFGG
@M02352:288:000000000-CKWC8:1:1102:20289:3088 1:N:0:TAGCGCTC+TATCCTCT
TACGGAGGGTCCAAGCGTTATCCGGAATCATTGGGTTTAAAGGGTCCGCAGGCGGTCAATTAAGTCAGAGGTGAAAGCCCATCGCTCAACGATGGAACTGCCTTTGATACTGGTTGACTTGAGTTATACGGAAGTAGATAGAATAAGTAGTGTAGCGGTGAAATGCATAGATATTACTTAGAATACCGATTGCGAAGGCAGTCTACTACGTATATACTGACGCTCATGGACGAAAGCGTGGGGAGCGAACAGGATTGGATACCCTGTTAGTCAACCCCGTAA
+
GGGGGGGGGGGGGGGGGGGGGGGGGGGGGGGGGGGGGGGGGGGGGGGGGGGGGGGGGGGGGGGGGGGGGGGGGGGGGGGGGGGGGGGGGGGGGGGGGGGGGGGGGGGGGGGGGGGGGGGGGGGGGGGGGGGGGGGGGGFGGGGGGGGGGGGGGGGGGGGGGGGGGGGGGGGGGGGGGGGGGGGFGGGGGGGGGGGGGGGGGGGGGGGGGGGGGGGGGGGGCGGGGGGGGGGGGGGGGGGGGGGFFGGDGGGGF>C7(*)*+3A4*93*)09@*+**0)).9C
@M02352:288:000000000-CKWC8:1:1102:10277:3126 1:N:0:TAGCGCTC+TATCCTCT
TACGGAGGATCCAAGCGTTATCCGGAATCATTGGGTTTAAAGGGTCCGTAGGCGGGTTTATAAGTCAGTGGTGAAAGTTTGCGGCTCAACCGTAAAATTGCCATTGATACTGTAGGTCTTGAATTATTGTGAAGTGGTTAGAATGTGTAGTGTAGCGGTGAAATGCATAGATATTACACAGAATACCGATTGCGAAGGCAGATCACTAACAATTAATTGACGCTAAGGGACGAAAGCGTGGGTAGCGAACAGGATTAGATACCCTGGTAGTCCACGCCGTAA
+
GGGGGGGGEGGGFFGGGGGGGGGGGGGGGGGGGGGFEGGGGGGGGGGGGGGGGGGGGGGGGGGGGGGGGGGGGGGGGGGGGGGGGGGGGGFFGGGGGGFGGGGGGGGGGGGGGGGGGGGGGGGGGGGGGGGFGGGGGFGGGGGGGGGGFGGGGGGGGGGGGGGGGGGGGGGGGGGGGGGGGGGGGGGGGGGGGGGGGGGGGGGGGGGGGGGGFGGGGGFGGGGGGGGGGGGEGGGGGGGGGGDFFGGECEC<FFCFFGA7<<8CGGG<>GFFFFGGFFGFDD
@M02352:288:000000000-CKWC8:1:1102:9883:3169 1:N:0:TAGCGCTC+TATCCTCT
TACGGAGGGTCCGAGCGTTATCCGGAATCATTGGGTTTAAAGGGTCCGCAGGCGGTCGATTAAGTCAGAGGTGAAATCCCATAGCTTAACTATGGAACTGCCTTTGATACTGGTTGACTTGAGTCATATGGAAGTAGATAGAATGTGTAGTGTAGCGGTGAAATGCATAGATATTACACAGAATACCGATTGCGAAGGCAGTCTACTACGTATGTACTGACGCTCATGGAGGAAAGCGTGGGGAGCGAACAGGATTAGATACCCTGGTAGTCCACGCCGTAA
+
GGGGGGGGGGGGGGGGGGGGGEGGGGGGGGGGGGGGGGGGGGGGGGGGGGGGGGGFGGGGGEGGGGGGGGGGGGGGGGGGGGGGGGCGGGGDGGGGGGGGGGGGGGGGGGGGGGGGFGGGGGGGGGGGGGGGGGGGGGGGGGGGGFFFGGGGGGGGGGGGGGGGGGGGGGGGGGGGFGGGGGGGGGGGGEFGGGGGGGGGGGGGGGGGFEGGGGGGGGGFGGGGGGGGGGGGGGGGGGGGGGGFFGGGGGGCFFGGFGFGGGGGGGGGAFFFGGGGFFG@GG
@M02352:288:000000000-CKWC8:1:1102:23350:3190 1:N:0:TAGCGCTC+TATCCTCT
TACGGAGGGGGTTAGCGTTGTTCGGAATTACTGGGCGTAAAGCGTACGTAGGCGGATTGGAAAGTTGGGGGTGAAATCCCAGGGCTCAACCCTGGAACTGCCTCCAAAACTATCAGTCTAGAGTTCGAGAGAGGTGAGTGGAATTCCAAGTGTAGAGGTGAAATTCGTAGATATTTGGAGGAACACCAGTGGCGAAGGCGGCTCACTGGCTCGATACTGACGCTGAGGTACGAAAGTGTGGGGAGCAAACAGGAGTAGATACCCTGGTAGTCCACACCGTAA
+
GGGGGFGGGGGFEGGGGGGGCEGGGGGGGGGGGGGGGGGGGGGGGGGGGGGGGGGEEGGFEGGFGGGGGGGGGGGGGGGGGGGGGGGGGGGGGCGFFFFGGFFGGGGGGGGGGFFGGGFGGGGGGGGGGGFFGGFCFFGGGGGGGGGGGG@FGGGGGGGFGFGGGGGFGGECFCCCGGGGGDFCFGFFGFGGGGGGGGGGGGGDCCCFF>CFEEGGGGCGGGGGGCCGCFCEEGDDFGFGGDC<@C5@<E49>F*72><7CEGFDGF6<G=?DFFF3>G5CC
@M02352:288:000000000-CKWC8:1:1102:11778:3396 1:N:0:TAGCGCTC+TATCCTCT
TACGGAGGATCCAAGCGTTATCCGGAATCATTGGGTTTAAAGGGTCCGTAGGTGGATAATTAAGTCAGAGGTGAAATCTTGCCGCTTAACGGTAAAATTGCCTTTGATACTGGTTGTCTTGAGTTATTATGAAGTGGTTAGAATATGTAGTGTAGCGGTGAAATGCATAGATATTACATAGAATACCAATTGCGAAGGCAGATCACTAATAATATACTGACACTGATGGACGAAAGCGTGGGGAGCGAACAGGATTAGATACCCTGGTAGTCCACGCCGTAA
+
GGGEC@FCCFGGFFGGFFEGGGGGG@@FFGGFFGGBCFCCEGGGFGGGEGGGFEFFGEEGG?FFFFGGGGGGGGGGGFGGGGGGDCFEFFFGGFGFFGGEGGGCGGFFFGGGGGGDBDFGG9FFGDDFD?F@DFFFGFGGGG<ABFFGGG=BFFCAFFGGGGGFGFGGFGFFGEFGGGFDCFFGGGGCCFF9FGE8CEGGGF9FFG9CCCFFGGGGGGFF:FGFGCC@CFFGGDGGGGGGGEGFFDEGG5DFFF6CBGFGGCCC6DFGADFFDGFGFFGF55
@M02352:288:000000000-CKWC8:1:1102:19853:3401 1:N:0:TAGCGCTC+TATCCTCT
TACGGAGGGGGTTAGCGTTGTTCGGAATTACTGGGCGTAAAGCGCACGTAGGCGGATCAGAAAGTATAGGGTGAAATCCCAGGGCTCAACCCTGGAACTGCCTTGTAAACTCCTGGTCTTGAGTTCGAGAGAGGTGAGTGGAATTCCGAGTGTAGAGGTGAAATTCGTAGATATTCGGAGGAACACCAGTGGCGAAGGCGGCTCACTGGCTCGATACTGACGCTGAGGTGCGAAAGTGTGGGGAGCAAACAGGATTAGATACCCTGGTAGTCCACACCGTAA
+
GGGGGGGGGGG@CFFGGGGGGGGGGGGGGGGGGGGGGGGGGGGGGDEGGGGGGGGEGGFGFGGGGGGEAFGGGGGGGGGGGGGGGGGGGGGGGGGGGGGGGCGGFFFGGGGFFGGGGGGGGGGGC<FFGGGGGGDFEFFGGGGGGGGGGGGGGGGCGGGGGGGGFGGGGGGGGGGGGGGGGGGGGGGGGGGGGGGGGGGGGGDGGGGGGFDGGEDGGGGGGGGGGGGGGGGGGGGGGGGGGGGFFGGGGGGGFFGGBGFGGG6CFGGD>GFFDGF<BDGFGG
@M02352:288:000000000-CKWC8:1:1102:11309:3489 1:N:0:TAGCGCTC+TATCCTCT
TACGGAGGGTCCAAGCGTTATCCGGAATCATTGGGTTTAAAGGGTCCGCAGGCGGTCAATTAAGTCAGAGGTGAAATCCCATAGCTTAACTATGGAACTGCCTTTGATACTGGTTGACTTGAGTTATACGGAAGTAGATAGAATAAGTAGTGTAGCGGTGAAATGCATAGATATTACTTAGAATACCGATTGCGAAGGCAGTCTACTACGTATATACTGACGCTCATGGACGAAAGCGTGGGGAGCGAACAGGATTAGATACCCTGGTAGTCCACGCCGTAA
+
GGGGGGGGGGGGGGGGGGGGGGGGGGGGGGGGGGGGGGGGGGGGGGGGGGGGGGGGGGGGGGGGGGGGGGGGGGGGGGGGGGGGGGGGGGGGGGGGGGGGGGGGGGGGGGGGGGGGGGGGGGGGGGGGGGGGGGGGGGGGGGGGGGGGGGGGGGGGGGGGGGGGGGGGGGGGGGGGGGGGGGGGGGGGGGGGGGGGGGGGGGGGGGGGGGGGGGGGGGGGGGGGGGGGGGGGGGGGGGGGGGGFDGGGGGGGFFFGFGFGGFGGGGGGFGFFGGGGEFGFGG
@M02352:288:000000000-CKWC8:1:1102:5818:3494 1:N:0:GAGCGCTC+TATCCTCT
TACGGAGGGTCCAAGCGTTATCCGGAATCATTGGGTTTAAAGGGTCCGTAGGCGGTCAATTAAGTCAGAGGTGAAATCCCATAGCTCAACTATGGAACTGCCTTTGATACTGGTTGACTTCAGTTATACGGAAGTAGATAGAATAAGTAGTGTAGCGGTGAAATGCATAGATATTACTTAGAATACCGATTGCGAAGGCAGTCTACTACCTATATACTGACGCTCATGGACGAAAGCGTGGGGAGCGAACAGGATTAGATACCCTGGTAGTCTACGCCGTAA
+
GGGGGGGGGGF<9FGGGGGDF@FGGGGGCFEGGGGFEFFGGGCGGGGG,EFGGGG:4=E9EFGGGGFGAFGGGGGGGGFF<E=FGG,EFGAFGFGGGGGGGGGFE5FFGGGGGG9C,EFGCGGGGGFF<BFG7FG@FBFGGGGFA9FGFGGGGGGFCGGGGGGGFGGGGGGGGGGFF9=FGGGGGGG:FGGGGGGGGGGGGC<,CFGG,,4<CFGGGGGGGGGGCEGG9FGGGGGGGGGEGDDDFGGGGGGGFFGGFGFGGGGGGGGGFGFF*CGFFEGFGG
@M02352:288:000000000-CKWC8:1:1102:19084:3501 1:N:0:TAGCGCTC+TATCCTCT
TACGGAGGGTCCGAGCGTTATCCGGAATCATTGGGTTTAAAGGGTCCGCAGGCGGTCAATTAAGTCAGAGGTGAAATCCCATAGCTTAACTATGGAACTGCCTTTGATACTGGTTGACTTGAGTCATATGGAAGTAGATAGAATGTGTAGTGTAGCGGTGAAATGCATAGATATTACACAGAATACCGATTGCGAAGGCAGTCTACTACGTATGTACTGACGCTCATGGACGAAAGCGTGGGGAGCGAACAGGATTAGATACCCGGGTAGTCCCCGCCGTAA
+
GGGGGGGG:F8FEGGGGGGGGGGGGG@F<FGGGGGGGGGFGGGGG8FG7FFGGGG:F:BFDGGGGGGGFGGGCBFGG<45,?8BFG9FFG<<8,,BFG,=F,FGEFG<C,,C=A?>D>F9=,=,,EF9,CFG,5@=F,@<=F3@,@FG<DC,@,,7@<35FFA;2,3,>;;,,7227?,74D>FFGC:*=:*?BFCG88<;?+2,?C2B8C+?+?,3C<2?1**::7<@+<7CGC)*/*;EGG3)9*//*19.)2*2*)2<CFF)1C7(*19*+1730).CD
@M02352:288:000000000-CKWC8:1:1102:7153:3522 1:N:0:TAGCGCTC+TATCCTCT
TACGTATGTCTCGAGCGTTACCCGGAATCACTGGGTGTAAAGGGTTCGTAGGCGGACTTGTAAGTCAGACATGAAAGACCGGAGCTCAACTCCGTGTTTGTATTTGAAACTGCAAGTCTAGAATTAGGGAGAGGTTAGCGGAATTCTAAGTGTAGGGGTGCAATCCGTAGATACTTAGAGGAACACCAAAAGCGAAGGCAGCTAACTGGAACTATATTGACGCTGAGGAACGAAAGCGTGGGGAGCGAAAAGGATTAGATACCCTTGTAGTCCACGCCCTAA
+
GGGGGGGGGGGGGGGGGGGGGGGGGGGGGGGGGGGGGGGGGGGGGGGGGGGGGGGGGGGGGGGGGGGGGGGGGGGGGGGGGGCGGGGGGGGGGGGGGGGGGGGGGGGGGGGGGGGGGGGGGGAFGGGGGGGGGGGGGGGGGGGGGGGGGGGGGGGGGGGGGGGGGGGGGGGGGGGGGGGGGGGGGGGGGGGGGGGGGGGGGGGGGGCGGGGGGGGGGGGGGGGGGGGGGGGGGGGGGGGGGGGFFGGGGGGGFFGGFGFGGGGGCFGGFGFFGGGGFFGFGG
@M02352:288:000000000-CKWC8:1:1102:12151:3618 1:N:0:TAGCGCTC+TATCCTCT
TACGGAGGGTGCAAGCGTTATCCGGAATTATTGGGTTTAAAGGGTCCGCAGGCGGTCAATTAAGTCAGAGGTGAAATACCATAGCTCAACTATGGAACTGCCTTTGATACTGGTTGACTTGAGTTATACGGAAGTAGATAGAATAAGTAGTGTAGCGGTGAAATGCATAGAGATTACTTAGAATACCGATTGCGAAGGCAGTCTACTACGTATATACTGACGCTCATGGACGAAAGCGTGGGGAGCGAACAGGATTAGATACCCTGGTAGTCCACGCCGTAA
+
GGGGGGGGGGGGGGGGGGGGGGGGGGGGGGGGGGGFGGGGGGGGGGGGGGGGGGGFGGGGGGGGGGGGGGGGGGGGGGGGGGGGGGGGGGGGGGGGGGGGGGGGGGGGGGGGGGGGGGGGGGGGGGGGGGGGGGGGGGGGGGGGGGGGGGGGGGGGGGGGGGGGGGGGGGGGGGGGGGGGGGGGGGGGGGGGGGGGGGGGGGGGGGGGGGGGGGGGGGGGGGGGGGGGGGGGGGGGGGGGGGGFFGGGGGGGFFGGFFFGGGGGGGGGFGFFGGGG:FDEGG
@M02352:288:000000000-CKWC8:1:1102:11065:3761 1:N:0:TAGCGCTC+TATCCTCT
TACGGAGGGTCCAAGCGTTATCCGGAATCATTGGGTTTAAAGGGTCCGCAGGCGGTCAATTAAGTCAGAGGTGAAATCCCATAGCTTAACTATGGAACTGCCTTTGATACTGGTTGACTTGAGTTATACGGAAGTAGATAGAATAAGTAGTGTAGCGGTGAAATGCATAGATATTACTTAGAATACCGATTGCGAAGGCAGTCTACTACGTATATACTGACGCTCATGGACGAAAGCGTGGGGAGCGAACAGGATTAGATACCCTGGTAGTCCACGCCGTAA
+
GDA@@6@CF@FGF<FFCCEGEGABF@FG<EECEEFB6@<<CFGGFGDGEGGGGGGGGEFGGGGFFFGGFFGFFGAEFDDEFGFFCEFEGFGDFGFFGGFGGGGGCFCBAFFGF<F=FCFGGFGFGGGGGGGEFCFFGGGGGGGGGFFGFEGFG:FGGGC:>FGGGGGGFFAAFGGGDGDADFGGGAFGGDGGGGEGDEGGGGGGF@FGGGGGGGGFGGGGGGGGEEGGFGGDECCGGGGDDDG3>DGGGGDGF>6C?GFFCA@CGFGGFGF6:9C<:FDEDD
@M02352:288:000000000-CKWC8:1:1102:23564:3876 1:N:0:TAGCGCTC+TATCCTCT
TACGGAGGGTGCAAGCGTTAATCGGAATTACTGGGCGTAAAGCGCGCGTAGGCGGATAGTTAAGTCAGATGTGAAAGCCCTGGGCTCAACCTAGGAACTGCATTTGAAACTGGCGATCTTGAGTATGGTAGAGGTAAGCGGAATTTCCAGTGTAGCAGTGAAATGCGTAGAGATTGGAAGGAATATCGATGGCGAAGGCAGCTTACTGGGCCAATACTGACGCTGAGGTGCGAAAGCGTGGGTAGCGAACGGGATTAGATACCCCGGTAGTCCACGCCGTAA
+
GGGFGEGGGGGGGGGGGGGGGGGGGGGGGGGGGGGGGGGGGGGGGGGGGGGGGGGGGGGGGGGGGGGGGGGGGGGGGGGGGGGGGGGGGGGGGGGGGGGGGGGGGGGGGGGGGGGGGGGGGFGGGGGGGGGGGGGGGGGGGGGGGGGGGGGGGGGGGGGGGGGGGGGGGEGGGGGGGGGGGGGCFGGGGGGGGGGGGGGGGGGGGGGGGGGGGGFFGGGGGGGGEGGGGGGGDGGGGGGGGGGFDGGGGGGGFEGG?GFGGGGGGGGGFGFBGGGGFFG@GD
@M02352:288:000000000-CKWC8:1:1102:23554:3892 1:N:0:TAGCGCTC+TATCCTCT
TACGGAGGGTGCAAGCGTTAATCGGAATTACTGGGCGTAAAGCGCGCGTAGGCGGATAGTTAAGTCAGATGTGAAAGCCCTGGGCTCAACCTAGGAACTGCATTTGAAACTGGCGATCTTGAGTATGGTAGAGGTAAGCGGAATTTCCAGTGTAGCAGTGAAATGCGTAGAGATTGGAAGGAATATCGATGGCGAAGGCAGCTTACTGGGCCAATACTGACGCTGAGGTGCGAAAGCGTGGGTAGCGAACGGGATTAGATACCCCGGTAGTCCACGCCGTAA
+
GGGGGGGGGGGEGGGGGFGFDFGGGGGGGGGFGGEFGGGGGGGGGGGEGGCCGGGFGFGFGGGGGGGGGGGGGGGGGGGGGGGGGGGGGGGGGGGGGGGGGGGGFGGGGGFGFFGGGGGGGGGGGGGGGGGGGGGGGFGGGGGGGGGGGGGGGGGGGGGGGGGGGGGGGGGGGGGGGGGGGGGFGGGEGCFGGGGGGGGFGGFCGGFGFFCGGGGGGFGGGGGG5CFFFGGGGGDDDEGGGGGFFC5CEGGGB3CD<FFGGGGGFGGGBGFFFGGGDFGFGG
@M02352:288:000000000-CKWC8:1:1102:19018:3998 1:N:0:TAGCGCTC+TATCCTCT
TACGGAGGGTGCAAGCGTTATCCGGAATCATTGGGTTTAAAGGGTCCGCAGGCGGTCAATTAAGTCAGAGGTGAAATACCATAGCTCAACTATGGAACTGCCTTTGATACTGGTTGACTTGAGTTATACGGAAGTAGATAGAATAAGTAGTGTAGCGGTGAAATGCATAGAGATTACTTAGAATACCGATTGCGAAGGCAGTCTACTACGTATATACTGACGCTCATGGACGAAAGCGTGGGGAGCGAACAGGATTAGATACCCTGGTAGTCCACGCCGTAA
+
GFF@F@@CF:CFFDGCF@@EFGFDG7FG@EFFGCG6BCEDCFFGEGGGGEGCEGGGGGFGGGGGGGGFFGGEFGGFFFGG<FE=F@FGGFFGGGGFFGFGGGGFGGFGGGAGDGGGGGGGGGGGGGGGFGGEFGGGGGGGFFFGF=F=FFGGGGFAFCFGGGGGGGGGGGGGFGGGGGGGGGGGGGGGGGGGGGGGGGGGGGGEGGGGGGGGGGGFGGECCEEECEGGCFGGGGGGGGCEGCD>:CGEEGGGF>?>>GAGEF+CF:CGFGFFDFGCBFGBDG
@M02352:288:000000000-CKWC8:1:1102:16161:4044 1:N:0:TAGCGCTC+TATCCTCT
TACGGAGGATCCAAGCGTTATCCGGAATCATTGGGTTTAAAGGGTCCGTAGGCGGGTTTATAAGTCAGTGGTGAAAGTTTGCGGCTCAACCGTAAAATTGCCATTGATACTGTAGGTCTTGAATTATTGTGAAGTGGTTAGAATGTGTAGTGTAGCGGTGAAATGCATAGATATTACACAGAATACCGATTGCGAAGGCAGATCACTAACAATTAATTGACGCTAAGGGACGAAAGCGTGGGTAGCGAACAGGATTAGATACCCTGGTAGTCCACGCCGTAA
+
GGGGGGGGGGGGGGGGGGGGGGGGGGGGGGGGGGGFEGGGGGGGGGGGGGGGGGGGGGG8FCFGGGGGGGGGGGGGGGGGGGGGGGGGGGFGGGGGGGGGGGGGGGFGGGGGGGFGGGGGGGGGGGGGGGGDGGGGGGGGGGGGGGGGGGGGGGGGGGGGGGGGGGGGGGGGGGCGGGGGGGGGGGGGGGGGGGGGGGGGGGGGGGGGGGGGGFFGGGGGGGGGGGGGGFFGGGGGGGEGGGGFB>GGGGGGFFGFFGFGGGGGGGGGFF=6GFCCBFGEGG
@M02352:288:000000000-CKWC8:1:1102:10100:4127 1:N:0:TAGCGCTC+TATCCTCT
TACGGAGGGTCCAAGCGTTATCCGGAATCATTGGGTTTAAAGGGTCCGCAGGCGGTCAATTAAGTCAGAGGTGAAAGCCCATCGCTCAACGATGGAACTGCCTTTGATACTGGTTGACTTGAGTTATACGGAAGTAGATAGAATAAGTAGTGTAGCGGTGAAATGCATAGATATTACTTAGAATACCGATTGCGAAGGCAGTCTACTACGTATATACTGACGCTCATGGACGAAAGCGTGGGGAGCGAACAGGATTAGATACCCTGGTAGTCCACGCCGTAA
+
GGGGGGGGGGGGGGGGGGGGGGGGGGGGGGGGGGGGGDGGGGGGGGGGGGGGGGGGGGGGGGGGGGGGGGGGGGGGGGGGGGGGGGGGGGGFGGGGGGGGGGGGGGGGGGGGGGGGGGGGGGGGGGGGGGGGGGGGGFGGGGGGGGGGGGGGGGGGGGGGGGGGGGGGGGGGGGGGGGGGGGGGGGGGGGGGGGGGGGGGGGGGGGGGGGGGGGGGGGGGGGGGGGGGCFGGGGGGGGGGGGGFFGGGGGGF>FGGFGFGGGGGGGGGFGFFGGGGFFGFGG
@M02352:288:000000000-CKWC8:1:1102:10035:4151 1:N:0:TAGCGCTC+TATCCTCT
TACGGAGGGTGCAAGCGTTATCCGGAATCATTGGGTTTAAAGGGTCCGCAGGCGGTCAATTAAGTCAGAGGTGAAATACCATAGCTCAACTATGGAACTGCCTTTGATACTGGTTGACTTGAGTTATACGGAAGTTGATAGAATAAGTAGTGTAGCGGTGAAATGCATAGAGATTACTTAGAATACCGATTGCGAAGGCAGTCTACTACGTATATACTGACGCTCATGGACGAAAGCGTGGGGAGCGAACAGGATTAGATACCCTGGTAGTCCACGCCGTAA
+
GGGGGGGGGGGGGGGGGGGGGGGGGGGGGGGGGGGGGGGGGGGGGGGGGGGGGGGGGGGGGGGGGGGGGGGGGGGGGGGGFEDGGGGGGGGGFGGGGFGGGGGGGGGGGGGGGGGGCGGGGGGGGGGGGGGFGGG,BFFGGGGGGGGGGGGGGGGGGGGGGGGGGGGGFGG;EGGGGFFGGGGGFGGEGGGGGGGGGGGGGGGCFGGFGGF:@EGGGGGGGGGGGGGGGGGGGGGGFGGGGGGF>GGGGGGGFFGGFGFGGFGGGGGGFGFFGGGGDFGFGG
@M02352:288:000000000-CKWC8:1:1102:10894:4226 1:N:0:TAGCGCTC+TATCCTCT
TACGGAGGGGGTTAGCGTTGTTCGGAATTACTGGGCGTAAAGCGTACGTAGGCGGATTGGAAAGTAGGGGGTGAAATCCCAGGGCTCAACCCTGGAACTGCCTCCTAAACTATCAGTCTAGAGTTCGAGAGAGGTGAGTGGAATTCCAAGTGTAGAGGTGAAATTCGTAGATATTTGGAGGAACACCAGTGGCGAAGGCGGCTCACTGGCTCGATACTGACGCTGAGGTACGAAAGTGTGGGGAGCAAACAGGATTAGATACCCTGGTAGTCCACACCGTAA
+
GDFFGDGGEBE@F@FGGFBEGFGGGCFGGGGFFCGGGGGCDGGGFGGGGFGCGGGGCFG?9?FGGFGGGGG=FFFGGGGGGGGGGFGCGAFFGGGGGGFG?DFGGGGGGGGGGGGGGGGGGFGGGGGFCFGFGGFFGDFD7FFGG;FDGGGGFGFFGGGGGGG?FGGGGGDFFGGGGGGGGGFFG>EGGGFGGGGGGGGGGGGGGGGGFFFGEEGGGGGCECGGGGGGGGGGGGGGFGGGGGG3>5=83;7C:>FGFGF=0<+>7FDGFGF=*<FGFFDFFG
@M02352:288:000000000-CKWC8:1:1102:8740:4294 1:N:0:TAGCGCTC+TATCCTCT
TACGGAGGGTCCAAGCGTTATCCGGAATCATTGGGTTTAAAGGGTCCGCAGGCGGTCAATTAAGTCAGAGGTGAAATCCCATAGCTTAACTATGGAACTGCCTTTGATACTGGTTGACTTGAGTTATACGGAAGTAGATAGAATGTGTAGTGTAGCGGTGAAATGCATAGATATTACACAGAATACCGATTGCGAAGGCAGTCTACTACGTATATACTGACGCTCATGGACGAAAGCGTGGGGAGCGAACAGGATTAGATACCCTGGTAGTCCACGCCGTAA
+
GFFGGGGGGGGGGFGGGFGGGGFGGDGFFFGGFFGF@CECFGGGGGGGGGGGGGGGGGGGGGGGGGGGGGGGGGGGGGGGGGGGGGGGGGGGGGGGGGGGGGGGGGGGGGGGGGGGGGGGGGGEGGGGGGGFGGGGGGGGGGGGFGGGGGGGGGGGGGFGGGFCGGGGGGGGGGGGGGGGGGGGGGGGGGGGGGGGGGGGGGGGGGGGGGGGGGGGGGGFGGGGGGGGGGGGGGGGGGGGGGGBBDGGGGGGFFFGFGAGFGGGGGGGFGFFGGGG>FGFGG
@M02352:288:000000000-CKWC8:1:1102:5608:4330 1:N:0:TAGCGCTC+TATCCTCT
TACGGAGGGTGCAAGCGTTATCCGGAATCATTGGGTTTAAAGGGTCCGCAGGCGGTCAATTAAGTCAGAGGTGAAATCCCATAGCTTAACTATGGAACTGCCTTTGATACTGGTTGACTTGAGTTATACGGAAGTAGATAGAATGTGTAGTGTAGCGGTGAAATGCATAGAGATTACACAGAATACCGATTGCGAAGGCAGTCTACTACGTATATACTGACGCTCATGGACGAAAGCGTGGGGAGCGAACAGGATTAGATACCCTGGTAGTCCACGCCGTAA
+
GGGGGGGGGGG7<FGGGGGDFDGGGGGG<FCFGGG@@FGGGGGGF<EFFGGGGGG>FFFGGGGGGGGGGGGGGGGGGGGGGEDGFG<FGGGGGGGGGGGGGGGGGCFGGGGGGG,FCFGGGGGGGGGGFFGGFCFD<<FCFGGGGGCFGGGGGGGFGGGGGGGGFGFGGGGGFGGFF<:>DFGFGFFCGGGGGGGGGGGDGFGFGGGGFEGFEGGGGGGGGGGGGG7F?+<EEGGGGGGGGGGFEGGGGGGGFFGGFGFGGGGGGGGGFGFFGFGGFFGFGG
@M02352:288:000000000-CKWC8:1:1102:12063:4340 1:N:0:TAGCGCTC+TATCCTCT
TACGGAGGGGGTTAGCGTTGTTCGGAATTACTGGGCGTAAAGCGCACGTAGGCGGATCAGAAAGTATAGGGTGAAATCCCAGGGCTCAACCCTGGAACTGCCTTATAAACTCCTGGTCTTGAGTTCGAGAGAGGTGAGTGGAATTCCGAGTGTAGAGGTGAAATTCGTAGATATTCGGAGGAACACCAGTGGCGAAGGCGGCTCACTGGCTCGATACTGACGCTGAGGTGCGAAAGTGTGGGGAGCAAACAGGATTAGATACCCTGGTAGTCCACACCGTAA
+
GGGGGGGGGGGFGGGGGGGGGGGGGGGGGGGGGGGGGGGGGGGGGGGGEGGGGGGGGGGGGGGGFGGGGGGGGGGGGGGGGGGGGGGGGGGGGGGGGGGGGGGGGGGGGGGGGGGGGGGGGGGGGGGGGGGGGGGGGGGGGGGGGGGGGGGGGGGGGGGGGGGGGGGGGGGGGGGGGGGGGGGGGGGGGGGGGGGGGGGGGGGCFFGGGGGGGDCGGGGGGGGGGGGGGGGGGGGGEGGGGGGFFGGGGGGGFFGGFGFGGGGGGGGGFGFFGGGGFFGFGG
@M02352:288:000000000-CKWC8:1:1102:8064:4351 1:N:0:TAGCGCTC+TATCCTCT
TACGGAGGGTGCAAGCGTTATCCGGAATCATTGGGTTTAAAGGGTCCGCAGGCGGTCAATTAAGTCAGAGGTGAAATCCCATAGCTTAACTATGGAACTGCCTTTGATACTGGTTGACTTGAGTCATATGGAAGTAGATAGAATGTGTAGTGTAGCGGTGAAATGCATAGATATTACACAGAATACCGATTGCGAAGGCAGTCTACTACGTATGTACTGACGCTCATGGACGAAAGCGTGGGGAGCGAACAGGATTAGATACCCTGGTAGTCCACGCCGTAA
+
GGGGGGGGGGGGFGGGGGGGGGGGGGEGCGGGGGGGGGGGGGGGG@FG@FGGGGG=FCCF<FGGGGGGCFGGGGGGGFDBEE:BFF9FGGGFFCFEFGFFGFGGFAGDEEGGDGGGDBFCBD=DFFGGGGGG,A>@FDCFFGCGFFGEGGGFDDFGGGGGGGGFFF=@DDF;FGA@@::<FGCGFGGDEFGGGGGDGGD<@8:FEEF@EEFCCCCFFGFFGDCEG5CFFEC=EGDGGC:EGGGEED5E5EDGF@GFFGFGGGGG=CFDDGFFGGGG:@G>GG
@M02352:288:000000000-CKWC8:1:1102:8064:4368 1:N:0:TAGCGCTC+TATCCTCT
TACGGAGGGTGCAAGCGTTATCCGGAATCATTGGGTTTAAAGGGTCCGCAGGCGGTCAATTAAGTCAGAGGTGAAATCCCATAGCTTAACTATGGAACTGCCTTTGATACTGGTTGACTTGAGTCATATGGAAGTAGATAGAATGTGTAGTGTAGCGGTGAAATGCATAGATATTACACAGAATACCGATTGCGAAGGCAGTCTACTACGTATGTACTGACGCTCATGGACGAAAGCGTGGGAAGCGAACAGGATTAGATACCCTGGTAGTCCACGCCGTAA
+
GGGGGFFGGGGGGGGGGGGGGGGGGGGGGGGGGGGGGEGGGGGGGGGGGGGGGGGGGGGGGGGGGGGGGGGGGGGGGGGGGG<FGGGGGGGGGGGGGGGGGGGGGGGGGGGGGGGGGGGGGGGGGGGGGGGGCFGGGGGGGGGCFGFGGGGGGGGGGGGGGGGGGGGGFGGGGGGGGGGGGGGGGGGGGGGGGGGGGGGGGGGGGGGGFEGFGGGGGGGGGGGGGGGGFGGGGGGGGGGGGG4?EGGGGGGGFFGGFGFGGGGGFGGF<GFFGGGGFFGFGG
@M02352:288:000000000-CKWC8:1:1102:14593:4601 1:N:0:TAGCGCTC+TATCCTCT
TACGGAGGGTGCAAGCGTTATCCGGAATCATTGGGTTTAAAGGGTCCGCAGGCGGTCAATTAAGTCAGAGGTGAAATCCCATAGCTTAACTATGGAACTGCCTTTGATACTGGTTGACTTGAGTTATACGGAAGTAGATAGAATGTGTAGTGTAGCGGTGAAATGCATAGAGATTACACAGAATACCGATTGCGAAGGCAGTCTACTACGTATATACTGACGCTCATGGACGAAAGCGTGGGGAGCGAACAGGATTAGATACCCTGGTAGTCCACGCCGTAA
+
GGGGGFGGGGGGGFGGGGGGGGGEGGGFGGGGGGGGGGFGGGGGGGGGGGGGDEGBFGGGGGFGGGGGGGGFGGGGGGGGGGGGGGFDFGGFGGGGGGGGGGGGFG@CFFGGGGGGGGGGFGGGGGACFGGGGGGGGGDGGGGGGCFGDGGGGGGGGGEGGGGGGFGGFGGGGGFCFGFCFGGFGFGEGGGGGGGGGGGGGGGGGGGGGDGGGGGGGGF?FGGEGEGGGFGGG>DDGGGGGGGEEGGCGG<D7@?FFGFGGGGGCFGG9FFFFGFGF:>>GG
@M02352:288:000000000-CKWC8:1:1102:14583:4618 1:N:0:TAGCGCTC+TATCCTCT
TACGGAGGGTGCAAGCGTTATCCGGAATCATTGGGTTTAAAGGGTCCGCAGGCGGTCAATTAAGTCAGAGGTGAAATCCCATAGCTTAACTATGGAACTGCCTTTGATACTGGTTGACTTGAGTTATACGGAAGTAGATAGAATGTGTAGTGTAGCGGTGAAATGCATAGAGATTACACAGAATACCGATTGCGAAGGCAGTCTACTACGTATATACTGACGCTCATGGACGAAAGCGTGGGGAGCGAACAGGATTAGATACCCTGGTAGTCCACGCCGTAA
+
GGGGGFGGGGGGGGGGGGGGGGGGGGGGGGGGGGGGGGGGGGGGGGGGGGGGGGGGGGGGGGGGGGGGGGGGGGGGGGGGGGGGGGGGGGGGGGGGGGGGGGGGGGGGGGGGGGGGGGGGGGGGGGGGGGGGGGGGGGGGGGGGGGGGGGGGGGGGGGGGGGGGGGGGGGGGGGGGGGGGGGGGGGGGGGGGGGGGGGGGGGGGGGGGGGGGGGGGGGGGGGGGGGGGGGGGGEGGGGGGGGGFFGGGGGGGFFGGFGFCFGGGGGGGFGFFGGGGFFGFGG
@M02352:288:000000000-CKWC8:1:1102:26324:4671 1:N:0:TAGCGCTC+TATCCTCT
TACGGAGGGGGTTAGCGTTGTTCGGAATTACTGGGCGTAAAGCGCACGTAGGCGGATCAGAAAGTATAGGGTGAAATCCCAGGGCTCAACCCTGGAACTGCATTGTAAACTCCTGGTCTTGAGTTCGAGAGAGGTGAGTGGAATTCCGAGTGTAGAGGTGAAATTCGTAGATATTCGGAGGAACACCAGTGGCGAAGGCGGCTAACTGGCTCGATACTGACGCTGAGGTGCGAAAGTGTGGGGAGCAAACAGGATTAGATACCCTGGTAGTCCACACCGTAA
+
GGGGGGGGGGG@@FFFGGGGCGGGGGGGGGGGGGGGGGGGGGGGGDGGGGGGFGGFGCFFCFGFBD?,,?FGGGGGFFGGDGGGGGGGGGGGGGGGGGGGG,>F9EFGGFG9>FEAFFGFGCFGGGDGGGGGGGGGFGGDCGGGGGGCFGGGGGGGGGGGGGGGGGGGGGGGGG;CFFEGGGGFFGGGBFGGGGGGGGGGGGC*+<FFGGGGCCEGGGGGGGGGGGGGG=GGGEGG?FGGGGDFFGGGGGGGFFGGFGFGGGGGGGGGBFFFGGG4;DG:FG
@M02352:288:000000000-CKWC8:1:1102:26324:4689 1:N:0:TAGCGCTC+TATCCTCT
TACGGAGGGGGTTAGCGTTGTTCGGAATTACTGGGCGTAAAGCGCACGTAGGCGGATCAGAAAGTATAGGGTGAAATCCCAGGGCTCAACCCTGGAACTGCCTTGTAAACTCCTGGTCTTGAGTTCGAGAGAGGTGAGTGGAATTCCGAGTGTAGAGGTGAAATTCGTAGATATTCGGAGGAACACCAGTGGCGAAGGCGGCTCACTGGCTCGATACTGACGCTGAGGTGCGAAAGTGTGGGGAGCAAACAGGATTAGATACCCTGGTAGTCCACACCGTAA
+
GFGGGEGGGGGFFGGCGGGGECFGGEGGGGGGGGGGGGFGGGGGG:FGGFGGGGGGGGG9DA,BFFAF<?EFEGGG<E@FGGGGGEBCFDFGGG@AFGGGF8E,<==CDFGEBGF<FFFFEFGFC,CCFFGGGGGGGGGAFGGGGGFFCGFGDCDEGGGGGGGCEFGGGGG9C@CFGGGGDEG<CFGG>FFC87FDG7E>EC5;C@CEFFFGDE8EEFGGGGG5>ECCC8CCCGGG<FFFCD3@>35CGGGGFFGG2C2:FGGGGGGGFGFFFFGGEEDFGD
@M02352:288:000000000-CKWC8:1:1102:21754:4723 1:N:0:TAGCGCTC+TATCCTCT
TACGGAGGGTGCGAGCGTTAATCGGAATTACTGGGCGTAAAGCGCATGCAGGTGGTTCATTAAGTCAGATGTGAAAGCCCGGGGCTCAACCTCGGAACTGCATTTGAAACTGGTGAACTAGAGTGCTGTAGAGGGGGGTAGAATTTCAGGTGTAGCGGTGAAATGCGTAGAGATCTGAAGGAATACCAGTGGCGAAGGCGGCCCCCTGGACAGACACTGACACTCAGATGCGAAAGCGTGGGGAGCAAACAGGATTAGATACCCTGGTAGTCCACGCCGTAA
+
GGGGGGGGGGGGGGGGGGGGGGGGGGGGGGGGGGGGGGGGGGGGGGGGGGGGGGGCGGGGGGGGGGGGGGGGGGGGGGGGGGGGGGGGGGGFGGGGFFFGGGFGGGGGGGGGGGGGGGGGGGGGGFGGGGFGGGGGGGGEGGGGGGGGGGGGGGGGGGGGGGGGGGGGGGGGGGGGGGGGGGGCGGGFFGGGGGGGGGGGGDGGGGGGGFGGGGGGGGGGGGGFGGGGGGGGGGDGGGGGCECDBDGFFGGGFFGGFGAGGGGGGGGDBGFFDGGGFFGFGG
@M02352:288:000000000-CKWC8:1:1102:20595:4798 1:N:0:TAGCGCTC+TATCCTCT
TACGGAGGATCCAAGCGTTATCCGGAATCATTGGGTTTAAAGGGTCCGTAGGTGGATAATTAAGTCAGAGGTGAAATCTTGCCGCTTAACGGTAAAATTGCCTTTGATACTGGTTGTCTTGAGTTATTATGAAGTGGTTAGAATATGTAGTGTAGCGGTGAAATGCATAGATATTACATAGAATACCAATTGCGAAGGCAGATCACTAATAATCAACTGACACTGATGGACGAAAGCGTGGGGAGCGAACAGGATTAGATACCCTGGTAGTCCACGCCGTAA
+
GGGGGGGGGGGGGGGGGGGGGGGGGGGGGGGGGGGGGGGGGGGGGGGGGGGGFGGGGGGGGGGGGGGGGGGGGGGGGGGGGGGGGGGGGGGGGGGGGGGGGGGGGGGGGGGGGGGGGGGGGGGGGGGGGGGGGGGGGGGGGGGGGGGGGGGGGGGGGGGGGGGGGGGGGGGGGGGGGGGGGGGGGGGGGGGGGGGGGGGGGGGGGGGGGGGGGGGGGGGGGGGGGGGGGGGGGGGGGGGGGGGFFGGGGGGGFFGGFGFGGGGGGGGGFGFFGGGGFFGFGG
@M02352:288:000000000-CKWC8:1:1102:21153:4834 1:N:0:TAGCGCTC+TATCCTCT
TACGGAGGGTCCGAGCGTTATCCGGAATTATTGGGTTTAAAGGGTCCGTAGGCGGGCTGTTAAGTCAGGGGTGAAAGTTTGCAGCTCAACTGTAAAATTGCCTTTGATACTGGCGGTCTTGAATCATTGTGAAGTGGTTAGAATAAGTAGTGTAGCGGTGAAATGCATAGATATTACTTAGAATACCGATTGCGAAGGCAGATCACTAACACTGTATTGACGCTGATGGACGAAAGCGTGGGTAGCGAACAGGATTAGATACCCTGGTAGTCCACGCCGTAA
+
GGGGGGGGGGGGGGGGGGGGGGGGGFGGGGGGGGGGGGGGGGGGGGGGGGGGGGGGGGGGGGGGGGGGGGGGGGGGGGGGGGGGGGGGGGGGGGGGGGGGGGGGGGGGGGGGGGGGGGGGGGGGGGGGGGGGFGGGGFGGGGFGGGGGGGGGGGGGGGGGGGGGGGGGGGGGGGGGGGGGGGGGGGGGGGGGGGGGGGGGGGGGGGGGGGGGGGGGGGGGGGGGGGGGGGGGGGGGGGGGGGGFEGEGGGGGFFGGFGFGGGGGGGGGFGFFGGGGFFGFGD
@M02352:288:000000000-CKWC8:1:1102:25086:4858 1:N:0:TAGCGCTC+TATCCTCT
TACGGAGGGTCCAAGCGTTATCCGGAATCATTGGGTTTAAAGGGTCCGCAGGCGGTCAATTAAGTCAGAGGTGAAAGCCCATCGCTCAACGATGGAACTGCCTTTGATACTGGTTGACTTGAGTTATACGGAAGTAGATAGAATAAGTAGTGTAGCGGTGAAATGCATAGATATTACTTAGAATACCGATTGCGAAGGCAGTCTACTACGTATATACTGACGCTCATGGACGAAAGCGTGGGGAGCGAACAGGATTAGATACCCTGGTAGTCCACGCCGTAA
+
GGGGGGGGGGFEDFGGGGGGGGFGGGGGGGGGGGGFFGGGGGGGGGGGGGGGGGGGGGGGGGGGGGGGCFGGGGGFGGGGGGGGGGGGGGGCGCGGGGGGGGGGGFGGFGGGGGGDFGGGGGFGGFGGGGGGCGGGGGGFGGGGGGGGGGGGGGGGGGGGGGGGGGGGGGGGGGGFGGGGGGFGGGGDFGGGGGGCEGGFGFGFGGGGGGGGGGGGGGGGGGGGGGGGFGGGGGGGGGEGGGGFEGGGGGGGFFGGBGAGGGGGGGFGFGFFGGGCEFGFGG
@M02352:288:000000000-CKWC8:1:1102:17134:4871 1:N:0:TAGCGCTC+TATCCTCT
TACGGAGGGTGCAAGCGTTATCCGGAATCATTGGGTTTAAAGGGTCCGCAGGCGGTCAATTAAGTCAGAGGTGAAATACCATAGCTCAACTATGGAATTGCCTTTGATACTGTTTGACTTGAGTTATACGGAAGTAGATAGAATAAGTAGTGTAGCGGTGAAATGCATAGAGATTCCTTAGAATACCGATTGCGAAGGCAGTCTACTACGTATATACTGACGCTCATGGACGAAAGCTTGGGGAGCGAACAGGATTAGATACCCTGGTAGTCCACGCCGTAA
+
FGGGG7FGCFGGGGG8FGGGGGGGGGGGGGCFGGG@CFGGGG@FGG8F>FGG>FGGG7?FFGGGGGGC,?FF7FCFGF5AAA<FGGGGGGGDE,:?F,,=FE<F<EFCGGGF5F<FBFGCGFGGCA=ACFFCCFGGDGCEFFGG9<33@FGGGGGGGDGGGGGGGGFGGGDFFGG,2<DDEFFBFGGGGG:@FDEEEGGG8FCFGGGFEG8:9,BAFGGGGBEGGGG+BFGEGGGGG+3ACFC>BGECG=5CF>GGFGFGGGGG*2CF2:FFG+0>DFDBGD
@M02352:288:000000000-CKWC8:1:1102:17116:4894 1:N:0:TAGCGCTC+TATCCTCT
TACGGAGGGTGCAAGCGTTATCCGGAATCATTGGGTTTAAAGGGTCCGCAGGCGGTCAATTAAGTCAGAGGTGAAATACCATAGCTCAACTATGGAACTGCCTTTGATACTGGTTGACTTGAGTTATACGGAAGTAGATAGAATAAGTAGTGTAGCGGTGAAATGCATAGAGATTACTTAGAATACCGATTGCGAAGGCAGTCTACTACGTATATACTGACGCTCATGGACGAAAGCGTGGGGAGCGAACAGGATTAGATACCCTGGTAGTCCACGCCGTAA
+
GGGGGCGGGGGGGGGGGGGGGGGGGGGGGGGGGGGGGGGGGGGGGGGGGGGGGGGGGGGGGGGGGGGGGGGGGGGGGGGGGGGGGGGGGGGGGGGGGGGGGGGGGGGGFGGGGGGGGGGGGGGGGGGGGGGGGGGGGGGGFGGGGGGGGGGGGGGGGGGGGGGGGGGGGGGGGGGGGGGGGGGGGGGGGGGGGGGGGGGGGGGGFGGGGGGGGGGGGGGGGCEGGGGGGGGGGGGGGGGGGGGFFDEGGGGGF>GGFGFFFGGGGGFGFGFFGGGGFFGFDG
@M02352:288:000000000-CKWC8:1:1102:26526:4962 1:N:0:TAGCGCTC+TATCCTCT
TACGGAGGGTGCAAGCGTTATCCGGAATCATTGGGTTTAAAGGGTCCGCAGGCGGTCAATTAAGTCAGAGGTGAAATACCATAGCTCAACTATGGAACTGCCTTTGATACTGGTTGACTTGAGTTATACGGAAGTAGATAGAATAAGTAGTGTAGCGGTGAAATGCATAGAGATTACTTAGAATACCGATTGCGAAGGCAGTCTACTACGTATATACTGACGCTCATGGACGAAAGCGTGGGGAGCGAACAGGATTAGATACCCTGGTAGTCCACGCCGTAA
+
GGGGCFEBCFGGGGGCGEE:FFGGGGFGGGGFGGD6@:@<FGCCFDGEGGGGGGGGGGGGGCEFGGFGDFGGGGGGGDGGGG9BFFDDFGFCGGGFGGGGGGGGGGDGEGGGGGGGGGGGGGGGGFGDDGGGCCGGGGFFGGGGGGGDFGGGGGEFGGGGGGGGGFFGGGGGGGGGGGGFGGGGGGGDGGGGGGGGGGGGGGFDGGFGGGGGGCGAFGCCFGGEGEGGGGEGGGGGGGGGEGD>@<EECEGGFFGGFGFGGCGGGGGGFGFFGCGGEFG@GG
@M02352:288:000000000-CKWC8:1:1102:16466:5010 1:N:0:TAGCGCTC+TATCCTCT
TACGGAGGGTGCAAGCGTTATCCGGAATCATTGGGTTTAAAGGGTTCGTAGGCGGGCTGATAAGTCAGTGGTGAAATGCAGGGGCTCAACTCCGGCACTGCCATTGATACTGTTAGTCTTGAATTATTGTGAAGTGGTTAGAATATGTAGTGTAGCGGTGAAATGCTTAGATATTACATAGAATACCAATTGCGAAGGCAGATCACTAACAATATATTGACGCTGATGAACGAAAGCGTGGGTAGCGAACAGGATTAGATACCCTGGTAGTCCACGCCGTAA
+
GGGGGGGGGGEGGGGGGGGGGGGGGGEGAFGGGGGGGGGGGGGGEEFGGGGG9FGDGEGCGGGGGGGGGGGGGGGGGFFEG@FGGGGGGGFG<C@EGEGGGG@FGGGGGGGGFCDGGGGGGGFGFB<AC@FGFGGGGGDFFGGGFCFGFGGGGGGGGGGGGGGGGGGGGGGGGGFGGFFGGGGFCFGGGGGGGGGGGGGGG*CF@FGCFGGDF:;FCFGGGDEGGGGGFFGGGGGGGGGGGGGF>GCEEGGGFFGGFGFGGGGGGGGGFGFFGGGDEFGFGG
@M02352:288:000000000-CKWC8:1:1102:24807:5085 1:N:0:TAGCGCTC+TATCCTCT
TACGGAGGGTGCAAGCGTTATCCGGAATCACTGGGTTTAAAGGGTGCGTAGGCGGAATTATAAGTCAGAGGTGAAATCCCATCGCTAAACGATGGAACTGCCTTTGATACTGTTTTTCTTGAATTATGTTGAGGTTAGCGGAATGTGGCATGTAGCGGTGAAATGCATAGATATGCCATAGAACACCGATTGCGAAGGCAGCTAACTGGACATTTATTGACGCTGAGGCACGAAAGCGTGGGGAGCGAACAGGATTAGATACCCTGGTAGTCCACGCCCTAA
+
GGGGGGGGGGGGGEGGGGDGGGGGGGGGGGGGGGGFGGFDEGGGGG7FBFGGGGGEGGGGGGGGGGGGGGGGGGGGGGGGGGGGGGGGGGGGGGGFGGGGGGGGGGGGGGGGFGGGGGGGGGCEFGGGFFGFGGGGGFGGGGGGGFDGGGFGGGEFG@FFFG>FCFCFFCCFGGGGFFGGGGGEGGGGGGGGGGEGGGGGGGGGGGGGGGGGGFEGCCGECECEGGG>5;FGGGDGGGGGGDD>>CCEGGDFFFGGFGBGGGC**CFGBGF?FGGG@>5<DF
@M02352:288:000000000-CKWC8:1:1102:5212:5288 1:N:0:TAGCGCTC+TATCCTCT
TACGGAGGGGGTTAGCGTTGTTCGGAATTACTGGGCGTAAAGCGTACGTAGGCGGATTGGAAAGTTGGGGGTGAAATCCCAGGGCTCAACCCTGGAACTGCCTCCAAAACTATCAGTCTAGAGTTCGAGAGAGGTGAGTGGAATTCCAAGTGTAGAGGTGAAATTCGTAGATATTTGGAGGAACACCAGTGGCGAAGGCGGCTCACTGGCTCGATACTGACGCTGAGGTACGAAAGTGTGGGGAGCAAACAGGATTAGATACCCTGGTAGTCCACACCGTAA
+
GGGGGGGGGGEGGGGGGGGGGGGGGGDFGGGGGGGGGGGGGGGGGGGGGGGGGGGCEEGGFGFGGGGGGGGGEGGGGGGGGGGGGGGGGGGGGGGGGGGGGGGGGGGGGGGGGGGGGGGGGGGGGGGGGGG>FGFGGEGGGGGGGGGGFGGGGGGGGGGGGGGGGGGGGGGFGFFGGGFGGGGGGGCGGGGGGGGGGGGDGGGGGGFGGGGGG>FEEGGGFEG8EGGGGGGGGGGGG?:FGGGFFGGGG=FC@F?FBGDGGGGGGGGG>GFFCEGFFFGFGG
@M02352:288:000000000-CKWC8:1:1102:4582:5311 1:N:0:TAGCGCTC+TATCCTCT
TACGGAGGGTCCGAGCGTTATCCGGAATCATTGGGTTTAAAGGGTCCGCAGGCGGTCAATTAAGTCAGAGGTGAAATCCCATAGCTTAACTATGGAACTGCCTTTGATACTGGTTGACTTGAGTCATATGGAAGTAGATAGAATGTGTAGTGTAGCGGTGAAATGCATAGATATTACACAGAATACCGATTGCGAAGGCAGTCTACTACGTATGTACTGACGCTCATGGACGAAAGCGTGGGGAGCGAACAGGATTAGATACCCTGGTAGTCCACGCCGTAA
+
FGGGGGEEEGFGGGGGGGGGGEGGGGGFGGGFGEFGECG<EFFGGGGGGCFEGDGFGGGGGGGGFGFGGGGGGGFFGFGGEFFG?FFGFGGEFGGGGGGGGGGGGGGGGGGGGGGGGGGGGFGGGFGGGGGFGGGGGGGEFGEFGGGGGGGGGEFCGGCFFCFFGGFGFGEFFFGFGGGGGGFCEBFGGGGGGGGGGGGFGGGGGGGGGGGGGGGGGGGGFECEGGGGGGCGGGDGFGGGGGDFFGGGGGGGFFCF<CACGGCFGGCF>G967CGGB@GFGD
@M02352:288:000000000-CKWC8:1:1102:25920:5345 1:N:0:TAGCGCTC+TATCCTCT
TACGGAGGGTCCGAGCGTTATCCGGAATCATTGGGTTTAAAGGGTCCGCAGGCGGTCGATTAAGTCAGAGGTGAAATCCCATAGCTTAACTATGGAACTGCCTTTGATACTGGTTGACTTGAGTCATATGGAAGTAGATAGAATGTGTAGTGTAGCGGTGAAATGCATAGATATTACACAGAATACCGATTGCGAAGGCAGTCTACTACGTATGTACTGACGCTCATGGACGAAAGCGTGGGGAGCGAACAGGATTAGATACCCTGGTAGTCCACGCCGTAA
+
GGGGGGGGGGGGGGGGGGGGGGGGGGGGGGGGGGGGGGGGGGGGGGGGGGGGGGGGGGGGGGGGGGGGGGGGGGGGGFCFGGGFGGGFGGGGGGGGGGGGGGGGGGGGGGGGGGGGGGGGGGGGGGGGGGGGGGGGGGEGGGGGDEFGGGGGGGGGGGGGGGGGGGGGGGGGGGGGGGGGGGGGGGGGGGGGGGGGGGGGGGGGGGGGGGGGGGGGGGGGGGGGGGGGGCEGGGGGGGGGGGGFEGGEGGGFFFGGFGBFFGGFDGGGFGF?GGGGFFGEDD
@M02352:288:000000000-CKWC8:1:1102:18119:5403 1:N:0:TAGCGCTC+TATCCTCT
TACGGAGGATGCAAGCGTTATCCGGATTTATTGGGTTTAAAGGGTGCGTAGGAGGATTAATAAGTCAGTGGTGAACACCTGCAGCTTAACTGTAGAACTGCCATTGATACTGTTAGTCTTGAGTACGGTCAAGGTAGGCGGAATGTGTAATGTAGCGGTGAAATGCTTAGATATTACACAGAAAACCGATTGCGAAGGCAGCTTACTGGACCATTACTGACGCTGAGGCACGAAAGCGTGGGGAGCGAACAGGATTAGATACCCTGGTAGTCCACGCCGTAA
+
GEFDD67+,;CFGAFG@@BFGGFCG76BFCA,,CFB@7<<@FFGCC7F@FGE@6,6C<<CFCG?EEF,9CEC<EE,,9?=FFAAF<FGGFGGGGCEFGG<EFFF9<AEFF<EF9EBFFB9<?FFAECGGG7FFGGD9@<FCF:E8D<FF9EFG=FFG+CCG,ECFFGGGEFGGGGGFAFGFFG,D811*5>@97**:*=F:EGCFGGGGGGFGC<FFFFFFECE5*;78?:**:*/?EEGGC7@DGG*/?37F)3;>GFG9AC77FGC4:?**<7*8F3>53
@M02352:288:000000000-CKWC8:1:1102:24148:5422 1:N:0:TAGCGCTC+TATCCTCT
TACGAAGGTCCCGAGCGTTATTCGGAATCACTGGGCGTAAAGGGAGCGTAGGCTGCGTGGTAAGTCAGATGTGAAATCTGGGGGCTCAACCCCCAAACTGCATTCGATACTGCCATGCTAGAGTAATGGAGAGGTAACTGGAATTCTCGGTGTAGCAGTGAAATGCGTGGATATCGAGAGGAAGACCAATGGCGAAAGCAGGTTACTGGACATTTACTGACGCTGAGGCTCGAAGGCTAGGGTAGCGAAAGGGATTAGATACCCCTGTAGTCCTAGCAGTAA
+
GGGGGGGGGGGGGGGGGGGGGGGGGGGGGGGGGGGGGGGGGGGGGGGGGGGGGGGGGGGGGGGGGGGGGGGGGGGGGGGGGGGGGGGGGGGGGGGGGGGGGGGGGGGGGGGGGGGGGGGGGFGGGGGGGGGGGGGGGGGGGGGGGGGGGGGGGGGGGGGGGGGGGGGGGGGGGGGGGGGGGGGFGGGGGGGGGGGGGGGGFGFGGGGGGGGGGGGGGGGGGGGGGGGGGGGGGGGGGGGGGGGFFGGGGGGGFFGCDGFGGGGGGGGGDGFFGGGGFFGFGG
@M02352:288:000000000-CKWC8:1:1102:24128:5428 1:N:0:TAGCGCTC+TATCCTCT
TACGAAGGTCCCGAGCGTTATTCGGAATCACTGGGCGTAAAGGGAGCGTAGGCTGCGTGGTAAGTCAGATGTGAAATCTGGGGGCTCAACCCCCAAACTGCATTCGATACTGCCATGCTAGAGTAATGGAGAGGTAACTGGAATTCTCGGTGTAGCAGTGAAATGCGTGGATATCGAGAGGAAGACCAATGGCGAAAGCAGGTTACTGGACATTTACTGACGCTGAGGCTCGAAGGCTAGGGTAGCGAAAGGGATTAGATACCCCTGTAGTCCTAGCAGTAA
+
GFGGGGFEGGGGGGGGGFGGGFGGDFGFGGGGGFFGEFFGGGGGGGGGEGGGFFFGGGGGGGGFGGGGGDGFGGGGGGFFGGGGGGGGGGGGGGGGGGGF?FFEGGGGGGGGGGGFDD,DEGCFFFFGGGFCGGGGGGFCGGGFGGGGGGGEGCFGGFGGGGGFA>EFGDC>FGGCCFGGGGG@FFGGG:F+BCCBEGGGFFGDGGGGFGGFGEFGGGFGGEEG>5E5CCGG8CDG=@CF6CG?7DG=CECC3FFFBC9CGCGGFGG<<G?=CFGDFFGFGF
@M02352:288:000000000-CKWC8:1:1102:9023:5505 1:N:0:TAGCGCTC+TATCCTCT
TACGGAGGGTGCGAGCGTTAATCGGAATTACTGGGCGTAAAGCGCATGCAGGTGGTTCATTAAGTCAGATGTGAAAGCCCGGGGCTCAACCTCGGAACTGCATTTGAAACTGGTGAACTAGAGTGCTGTAGAGGGGGGTAGAATTTCAGGTGTAGCGGTGAAATGCGTAGAGATCTGAAGGAATACCAGTGGCGAAGGCGGCCCCCTGGACAGACACTGACACTCAGATGCGAAAGCGTGGGGAGCAAACAGGATTAGATACCCTGGTAGTCCACGCCGTAA
+
GGGGGGGGGGGGGGGGGGGCFGGGGGGGGGGGGGGGGGGGGGCFGGGGGGGGGGGGGGGGGGGGGGGGGGGGGGGGGGGGGGGGGGGGGGGGGGGGGGGGGGGGGGGGGGGGGGGGGGGGGGGGGGGGGCF<FGGGGGGDGGGGFGGFGFGGGGGFGGGGGGGGGGGGGGGFGCFFGGGGGGF69EGFGGGGDGGEGEGGGGGGGGGGGECGGGG6FCGGGGGGG6C7CGGGGDDGGGEGGGGFFGGG6*5>F>FF?GFGFGFGGG59:GFFFFGGBFDE39
@M02352:288:000000000-CKWC8:1:1102:9040:5512 1:N:0:TAGCGCTC+TATCCTCT
TACGGAGGGTGCGAGCGTTAATCGGAATTACTGGGCGTAAAGCGCATGCAGGTGGTTCATTAAGTCAGATGTGAAAGCCCGGGGCTCAACCTCGGAACTGCATTTGAAACTGGTGAACTAGAGTGCTGTAGAGGGGGGTAGAATTTCAGGTGTAGCGGTGAAATGCGTAGAGATCTGAAGGAATACCAGTGGCGAAGGCGGCCCCCTGGACAGACACTGACACTCAGATGCGAAAGCGTGGGGAGCAAACAGGATTAGATACCCTGGTAGTCCACGCCGTAA
+
GGGGGGGGGGGGGGGGGGGGDFGGGGGGGGGGGGGGGGGGGGGGGGGGGGGGGGGGGGGGGGGGGGGGGGGGGGGGGGGGGGGGGGGGGGGGGGGGFFFGGGGGGGGGGGGGGGGGGGGGGGGGGGGGGGGGGGGGGGGGGGGGGGGGGGGGGGGGGGGGGGGGGGGGGGGGGGGGGGGGGGGGGGGGGGGGGGGGGGGGGGGGGGGGGGGGGCFGGGGGGGGGGGGGGGGGGGGGGGGGGGGEFGGCGGGGFFGGFGFGGGGGDGGGBGFFGGGGFFGFGG
@M02352:288:000000000-CKWC8:1:1102:23150:5530 1:N:0:TAGCGCTC+TATCCTCT
TACGGAGGATCCAAGCGTTATCCGGAATCATTGGGTTTAAAGGGTCCGTAGGTGGATAATTAAGTCAGAGGTGAAATCTTGCCGCTTAACGGTAAAATTGCCTTTGATACTGGTTGTCTTGAGTTATTATGAAGTGGTTAGAATATGTAGTGTAGCGGTGAAATGCATAGATATTACATAGAATACCAATTGCGAAGGCAGATCACTAATAATCAACTGACACTGATGGACGAAAGCGTGGGGAGCGAACGGGATTAGATACCCCGGTAGTCCACGCCGTAA
+
GGGGGGGGGGGGGGGGGGGGGGGGGGGGGGGGGGGGGGGGGGGGGGGGGGGGGGGGGGGGGGGGGGGGGGGGGGGGGGGGGGGGGGGGGGGGGGGGGGGGGGGGGGGGGGGGGGGGGGGGGGGGGGGGGGGGGGGGGGGGGGGGGGGGGGGGGGGGGGGGGGGGGGGGGGGGGGGGGGGGGGGFGGGGGGGGGGGGGGGGGGGGGGGGGGGGFGGGGGGGGGGGGGGGGGGGGGGGGGGGGGGFFGGGGGGGFDEGFGFGGGGGGGGGFGFFGGGGFFGFGG
@M02352:288:000000000-CKWC8:1:1102:15754:5601 1:N:0:TAGCGCTC+TATCCTCT
TACGGAGGGTCCAAGCGTTATCCGGAATTATTGGGTTTAAAGGGTCCGCAGGCGGATTAATAAGTCAGTGGTGAAATCTCCAAGCTCAACTTGGAAACTGCCATTGATACTGTTAGTCTTGAATTCAGTCGGAGTAGGCGGAATGTGTAGTGTAGCGGTGAAATGCATAGATATTACACAGAACACCGATAGCGAAGGCAGCTTACTAGGTTTGAATTGACGCTGAGGGACGAAAGCGTGGGTAGCGAACAGGATTAGATACCCTGGTAGTCCACGCCGTAA
+
GGGGGGGGGGGGGGGGGGGGGGGGGGGGGGGGGGGGGGGGGGGGGGGGGGGGGGGGGGG<FGGGGGGGGGGGGGGGGGGGGGGGGGGGGGGGGGGGGGGGGGGGGGGGGGGGGGGGGGGGGGGGGGGGGGGGGGGGGGGGGGGGGGGGGGGGGGGGGGGGGGGGGGGGGGGGGGGGGGGGGGGGGGGGGGGGGGGGGGGGGGGGGGGGGGGGGGGGGGGGGGGGGGGGGGGGGGGGGGGGGGGFFGGGGGGGFFGGBGFGGGGGGGGGFGFFGGGGFFGFGG
@M02352:288:000000000-CKWC8:1:1102:5203:5608 1:N:0:TAGCGCTC+TATCCTCT
TACGGAGGGTCCGAGCGTTATCCGGAATCATTGGGTTTAAAGGGTCCGCAGGCGGTCAATTAAGTCAGAGGTGAAATCCCATAGCTTAACTATGGAACTGCCTTTGATACTGGTTGACTTGAGTCATATGGAAGTAGATAGAATGTGTAGTGTAGCGGTGAAATGCATAGATATTACACAGAATACCGATTGCGAAGGCAGTCTACTACGTATGTACTGACGCTCATGGACGAAAGCGTGGGGAGCGAACAGGATTAGATACCCTGGTAGTCCACGCCGTAA
+
GGGGGGGGGGGGGGGGGGGGGGGGGGGGGGGGGGGGGGGGGGGGGGGGGGGGGGGGGGGGGGGGGGGGGGGGGGGGGGGGGGGGGGGGGGGFGGFGGGGGGGGGGGGGGGGGGGGGGGGGGGGGGGGGGGGGFGGGGGGGGGGGGGGGGGGGGGGGGGGGGGGGGGGGGFGGGGGGGGGGGGGGGGGGGGGGGGGGGGGGGGGGGGGGGGGGGGGFGGGGGGGGGGGGGGGGGGGGGGGGGGGFFGGGGGGGFFGGBGFGGGFGGGGGFGFFCGGGEFGFGG
@M02352:288:000000000-CKWC8:1:1102:5212:5625 1:N:0:TAGCGCTC+TATCCTCT
TACGGAGGGTCCGAGCGTTATCCGGAATCATTGGGTTTAAAGGGTCCGCAGGCGGTCAATTAAGTCAGAGGTGAAATCCCATAGCTTAACTATGGAACTGCCTTTGATACTGGTTGACTTGAGTCATATGGAAGTAGATAGAATGTGTAGTGTAGCGGTGAAATGCATAGATATTACACAGAATACCGATTGCGAAGGCAGTCTACTACGTATGTACTGACGCTCATGGACGAAAGCGTGGGGAGCGAACAGGATTAGATACCCTGGTAGTCCACGCCGTAA
+
GGGGGGGGGGFGGGGGGGGGG,F:@:7,:CFGGFEGGGG,EE,6CFFC:6@C+>F:FFGGFG9FFGDFG9FGGGEEB<BF<FFGGGCGCF9BFCEDFFGGGGFFG9FGGGGGGGGGFGGGGGGGGGGGGGGF,FFGGGGFGGFG=>CFFGGFFGGDCDFGGGFGFGGGGGGGFFGGGFGGGGGBFFGEEFGFGECECCCGGGGGGGGGGCC9C:CCGGFFGCEGGGGG9>FECGGGGCGECGCB3C/8=ECC5>FGFCAGCGGGGGFGAFFFGGGCEFGFGD
@M02352:288:000000000-CKWC8:1:1102:7876:5762 1:N:0:TAGCGCTC+TATCCTCT
TACGGAGGGTGCGAGCGTTATCCGGATTAATGGGGTTTAAGGGTTCCGTGGCTGGCAATTTAGTTCGAGGGTAAAACCCATAGCCTCACCCTGGGACAGCCTTTGATACTGGTTGACTTGAGTCATAGGGAAGTAGGTGGAATGTGTAGTGTAGCGGTGAAATGCATAGATATTACACAGAATACCGATTGCGAAGGCAGCCTACTACGTCTGTACTGACGCTCAGGGACGAAAGCGTGGGGAGCGAACAGGATTAGATACCCTGGTAGTCCACGCCGTAAA
+
GGGG7CFGGF,C:FGGGGGGGG,F+C@,--6,CF,68,CF-EG=6,,,,,8+,B,,,,,C,F,5,,+,,8+84EG9,+B7,=F,5E?F8,44,4+4,+:FFDGGGG,FFGGG,:=DGGGDGGG,,3,,,BF,C@@9,>,@FGG833@BEGGGGFGGGGGGGGGGGFGGGGGGGFFD,?>FGG,?FFECGGGGGGGGGG8C**27CF+2****4,2CFGGGCGG*:*;*;CGGGGGGGGGGGGGFE3:EGGGFFFGGFGBFGGGGGGGGFGFFGGGG:<DDCF
@M02352:288:000000000-CKWC8:1:1102:7797:5774 1:N:0:TAGCGCTC+TATCCTCT
TACGGAGGGTCCAAGCGTTATCCGGAATCATTGGGTTTAAAGGGTCCGCAGGCGGTCAATTAAGTCAGAGGTGAAATCCCATAGCTTAACTATGGAACTGCCTTTGATACTGGTTGACTTGAGTTATACGGAAGTAGATAGAATAAGTAGTGTAGCGGTGAAATGCATAGATATTACTTAGAATACCGATTGCGAAGGCAGTCTACTACGTATATACTGACGCTCATGGACGAAAGCGTGGGGAGCGAACAGGATTAGATACCCTGGTAGTCCACGCCGTAA
+
GGGGGGGGGGGGGGGGGGGGGGGGGGGGGGGGGGGGGGGGGGGGGGGGGGGGGGGGGGGGGGGGGGGGGGGGGGGGGGGGGG8FGGGGGGGGGGGGGGGGGGGGGGGGGGGGGGGGGGGGGGGGGGGGGGGG=FGGGGGGGGGGGGGGGGGGGGGGGGGGGGGGGGGGGGGGGGGGGGGGGGGGGGGGGGGGGGGGGGGGGGGGGGGGGGGGGGGGGGGGGGGGGGGGGGGGGGGGGGGGGGGFFGGGGGGGFFGGFGFGGGGGGGGGFGFFFGGGFFGFGG
@M02352:288:000000000-CKWC8:1:1102:23655:5821 1:N:0:TAGCGCTC+TATCCTCT
TACGGAGGGTGCAAGCGTTATCCGGAATCATTGGGTTTAAAGGGTCCGCAGGCGGTCAATTAAGTCAGAGGTGAAATACCATAGCTCAACTATGGAACTGCCTTTGATACTGGTTGACTTGAGTTATACGGAAGTAGATAGAATAAGTAGTGTAGCGGTGAAATGCATAGAGATTACTTAGAATACCGATTGCGAAGGCAGTCTACTACGTATATACTGACGCTCATGGACGAAAGCGTGGGGAGCGAACAGGATTAGATACCCTGGTAGTCCACGCCGTAA
+
GGGGGGGGDFGGGGGGGGGGGGGGGGGGGGGGGGGGGDGGGGGGGGGGGGGGGGGGGGGGGGGGGGGGGGGGGGGGGGGFGGGGGGGGFGGGGGGGGGGGGGGGGGGGGGGGGGGGFFGFGGGGGGGGGGGFGGFGGGFGGGGGGGGAFGFGGGGGGGGGGGGGGGGGGGGGFGGGGGGGGGGGGGGGGGGGGGGGGGGGGGGGGGGGGGGGGGGFGGGGGGGGGGGGGGGGG8DDGG8EGGGFFGGGG8CC@FGGFGFGGGGGGGGG9CFFGFGGDFGBGG
@M02352:288:000000000-CKWC8:1:1102:22087:5841 1:N:0:TAGCGCTC+TATCCTCT
TACGGAGGGTGCAAGCGTTATCCGGAATCATTGGGCTTAAAGGGTCCGCAGGCGGTCAATTAAGTCAGAGGTGAAATACCATAGCTCAACTATGGAACTGCCTTTGATACTGGTTGACTTGAGTTATACGGAAGTAGATAGAATAAGTAGTGTAGCGGTGAAATGCATAGAGATTACTTAGAATACCGATTGCGAAGGCAGTCTACTACGTATATACTGACGCTCATGGACGAAAGCGTGGGGAGCGAACAGGATTAGATACCCTGGTAGTCCACGCCGTAA
+
GGGGGFGGGGGGFCGGGGGGFDFEGGGG<E,EGGG,CEEFFGCGCF,CFGGGGGGGECGGGGGGGGGGGGGGGGGGGFFGGFFFGGGGGGEE,FGGGGGGGDFGGGGFGGGGGGGEGFGEGGGGGDGF,:@FCFAAFFGGFGGGFD<=FGGGGGGGGGGGGGGGGGCGGGGGGGFGFA@FGGGGGGGGGGGGGGGGGGGGE2C;@FGCGD<E@FCGGGGGGCEGGG7;9EFGGGGGGGGGGGGFFGCCEGGGFFGGFGFGGGGGGG5FFGFFGGGGF@DDGD
@M02352:288:000000000-CKWC8:1:1102:22233:5926 1:N:0:TAGCGCTC+TATCCTCT
TACGTAAGGGGCAAGCGTTGTTCGGATTTATTGGGCGTAAAGGGCATGTAGGCGGATAAGTAGGCATTATGATAAAGGTCGTAGCTCAACTACGGTGTATTATAATGAACCACTTGTCTTGAGTTATGGAGGGGGAACTGGAATTCCTGGTGTAGGGGTGAAATCCGTAGATATCAGGAAGAACACCAGAGGCGAAGGCGAGTTCCTAGCTAATAACTGACGCTGAGGTGCGAAAGCGTGGGGAGCGAACAGGATTAGATACCCTGGTAGTCCACGCCGTAA
+
GGGGGGGGGGGGGGGGGGGGGGGGGGGGGGGGGGGGGGGGGGGGGGGGGGGGGGGGGGGGGGGGGGGGGGGGGGGGGGGGGGGGGGGGGGGGGGGGGGGGGGGGGGGGGGGGGGGGGGGGGGGGGGGGGGGGGGGGGGGGGGGGGGGGGGGGGGGGGGGGGGGGGGGGGGGGGGGGGGGGGGGGGGGGGGGGGGGGGGGGGGGGGGGGGGGGGGGGGGGGGGGGGGGGGGGGGGGGGGGGGGGFFGGGGGGGFFGGFGFGGGGGGGGGFGFFGGGGFFGEGD
@M02352:288:000000000-CKWC8:1:1102:23577:6082 1:N:0:TAGCGCTC+TATCCTCT
TACGGAGGGGGTTAGCGTTGTTCGGAATTACTGGGCGTAAAGCGTACGTAGGCGGATTGGAAAGTTGGGGGTGAAATCCCAGGGCTCAACCCTGGAACTGCCTCCAAAACTATCAGTCTAGAGTTCGAGAGAGGTGAGTGGAATTCCAAGTGTAGAGGTGAAATTCGTAGATATTTGGAGGAACACCAGTGGCGAAGGCGGCTCACTGGCTCGATACTGACGCTGAGGTACGAAAGTGTGGGGAGCAAACAGGATTAGATACCCTGGTAGTCCACACCGTAA
+
GGGGGEGGGGGFGGGGGGGGGGGGGGGGGGGGGGGGGGGGGGGGGGGGGGGGGGGGDGGGCFGGGGFGGGGGGGGGGFFAFBFGGGGGGGGGGGGGGFGGGGGGGGGEFGGGGGGGGGGFGGGGGGGGDFFEGGGGGGGGGGGGGGGFGGGGGGGGGGGGGGGGGGGGGGGGGGFGAGGGGGGGGGGGGGGGGGGGGGGGGGGGGGGGGF8AG5CGGGGGGGGGGGFGFGGGGFGGGGGGGGGD@GGGCGGFFFGGFGAFGGGGGGGGFGFFGFGFEEGFGG
@M02352:288:000000000-CKWC8:1:1102:26354:6132 1:N:0:TAGCGCTC+TATCCTCT
TACGTAGGGGGCGAGCGTTGTCCGGAATTATTGGGCGTAAAGCGCGCGCAGGCGGTCCCTTAAGTCTGATGTGAAAGCCCACGGCTTAACCGTGGAGGGTCATTGGAAACTGGGGGACTTGAGTGCAGAAGAGGAGAGCGGAATTCCACGTGTAGCGGTGAAATGCGTAGAGATGTGGAGGAACACCAGTGGCGAAGGCGGCTCTCTGGTCTGTAACTGACGCTGAGGCGCGACAGCGTGGGGAGCAAACAGGATTAGATACCCTGGTAGTCCACGCCGTAA
+
FFFGGGGGGDDGGCF@EFG:@FFGEF@FFDGFFGGGGGG:FGFGGGGGGGGGEGGFGGGGGFGGGGCFFEGGGGGGGGGGGGGGGGGFGGGGGGG7FCCFGGFFGGGGGGFFGGGGEGGGGFGFGGGG9<>FBFGGGGGGGGGGGGGAFFGGC*<ECCCEFG+@7CEEGC=C:C?FGG98C8,;,CGFGGGGG>?88CFGCCEGCFGGG<FGGGGGGFF7CGDGECFGGGGDG87CFC8CECD5;DC;8=59;)<?2C>FGGG<DGG9):?BFFGGEFGFD<
@M02352:288:000000000-CKWC8:1:1102:26048:6144 1:N:0:CAGCGCTC+TATCCTCT
TACGGAGGGTGCAAGCGTTGTCCGGAATTACTGGGTTTAAAGGGTCCGCAGGCGGTCCATTAAGTCAGAGGTGAAATCCCATCGCTCAACGATGGAACTGCCTTTGATACTGGTTGTCTTGAGTTCTACGGAGGTAGACAGAATTCCTAGTGTAGCGGTGAAATGCATAGATATTTCTTAGAATACCGATGGCGAAGGCAGTCTACTACGTCTATACTGACGCTCAGGGTCGAAAGCGTGGGGAGCGAACAGGATTAGATACCCTGGTAGTCCACGCCGTAA
+
GGGG>CFGG8,BDGGGGGG+CFGGGG+F-C,CFGGG@FGGGGGG@,CFFGGGGGG4++:5CFGGGGGG9FGGGFGG,EG<F,?FGG=FGG++B4CFGGGGGGGGGGGGGGGG8?,+3CFGGGG3E,33@3@F+++:@@,,@FGG,>,,,@FGGGG9FGGGGGGG,F,@CFGGGGC,,227BFG;FGGGDG7CGGGGGGGGGGGG:2B2+*3*+/<+AGGGGGGG>E*;8*:EEG3DGGGGGGGEFGGGGGGGFFGGFGFGGGGGGGGGFGFFGGGGFFGFGG
@M02352:288:000000000-CKWC8:1:1102:3625:6165 1:N:0:TAGCGCTC+TATCCTCT
TACGGAGGGTCCGAGCGTTATCCGGAATCATTGGGTTTAAAGGGTCCGCAGGCGGTCAATTAAGTCAGAGGTGAAATCCCATAGCTTAACTATGGAACTGCCTTTGATACTGGTTGACTTGAGTCATATGGAAGTAGATAGAATGTGTAGTGTAGCGGTGAAATGCATAGATATTACACAGAATACCGATTGCGAAGGCAGTCTACTACGTATGTACTGACGCTCATGGACGAAAGCGTGGGGAGCGAACAGGATTAGATACCCTGGTAGTCCACGCCGTAA
+
GAFGGG+:@FFGGGDFEGGFF@FECCFGGCAFGGGEGGGGGGCGFDEFECGGGGGFB4,CCEABFGFGGDGGGGGGGFGGFE,EBFFFDGFBFFGFE<FDFFGFGG,C<FFDABDF,EFGG,DFGFG9=<F<9FGFFCCFCFF=F@EGFGFGGEFGG+@:@F9FFGGGCGCGGGGGEF9E@7F<;DFEEGGGGGC@CEFFDFFG@CFFCB@+;CC9CFC9EEEGGG7FFDFGCC3CF:CECED>EDGDCE<9FFFG>G<FEGGGGGGGAGFFGCFDE5D>DC
@M02352:288:000000000-CKWC8:1:1102:25369:6353 1:N:0:TAGCGCTC+TATCCTCT
TACGGAGGGTCCAAGCGTTATCCGGAATCATTGGGTTTAAAGGGTCCGCAGGCGGTCAATTAAGTCAGAGGTGAAAGCCCATCGCTCAACGATGGAACTGCCTTTGATACTGGTTGACTTGAGTTATACGGAAGTAGATAGAATAAGTAGTGTAGCGGTGAAATGCATAGATATTACTTAGAATACCGATTGCGAAGGCAGTCTACTACGTATATACTGACGCTCATGGACGAAAGCGTGGGGAGCGAACAGGATTAGATACCCTGGTAGTCCACGCCGTAA
+
GGGGGGGGGGGGGGGGGGGGGGGGGGGGGGGGGGGFGGGGGGGGGGGGGGGGGGGGGGGGGGGGGGGGGGGGGGGGGGGGGGGGGGGGGGGGGGGGGGGGGGGGGGGGGGGGGGGGGGGGGGGGGGGGGGGGGGGGGGGGGGGGGDGGGGGGGGGGGGGGGGGGGGGGGGGGGGGGGGGGGGGGGGGGGGGGGGGGGGGGGGGGGGGGGGGGGEFGGGGGGGGGGGGGGGGGGGGGGGGGGGGFFGGGGGGGFFGGFGFGGGFGGGGGFGFFGGGGFFGEGD
@M02352:288:000000000-CKWC8:1:1102:23606:6373 1:N:0:TAGCGCTC+TATCCTCT
TACGGAGGGTCCGAGCGTTATCCGGAATTATTGGGTTTAAAGGGTCCGTAGGCGGGCCGTTAAGTCAGGGGTGAAATGCTGCGGCTCAACCGTAGCACTGCCTTTGATACTGGCGGTCTTGAATCATTGTGAAGTGGTTAGAATATGTAGTGTAGCGGTGAAATGCATAGATATTACATAGAATACCGATTGCGAAGGCAGATCACTAACAATGTATTGACGCTGATGGACGAAAGCGTGGGTAGCGAACAGGATTAGATACCCTGGTAGTCCACGCCGTAA
+
GGGGGGGGGGGGGGGGGGGGGGGGGFGGGGGGGGGGGGGGGGGGGGGGGGGGGGGGGGGGGGGGGGGGGGGGGGGGGGGGGGGGGGGGGGGGGGGGGGGGGGGGGGGGGGGGGGGGGGGGGGFGGGGGGGGGGGGGGGGGGGGGFGGGGGGGGGGGGGGGGGGGGGGGGGGGGGGGGGGGGGGGGGGGGGGGGGGGGGGGGGGGGGGGGGGGGGGGGGGGGGGGGGGGGGGGGGGGGGGGGGGFEGGGEEGFFFGGFGFGGGGGGGGGFGFFGGGGFFGFGG
@M02352:288:000000000-CKWC8:1:1102:13312:6429 1:N:0:TAGCGCTC+TATCCTCT
TACGGAGGGTGCAAGCGTTATCCGGAATCATTGGGTTTAAAGGGTTCGTAGGCGGGCTGATAAGTCAGTGGTGAAATGCAGGGGCTCAACTCCGGCACTGCCATTGATACTGTTAGTCTTGAATTATTGTGAAGTGGTTAGAATATGTAGTGTAGCGGTGAAATGCTTAGATATTACATAGAATACCAATTGCGAAGGCAGATCACTAACAATATATTGACGCTGATGAACGAAAGCGTGGGTAGCGAACAGGATTAGATACCCTGGTAGTCCACGCCGTAA
+
GGGGGGGGGGGGGGGGGGGGGGGGGGGGGGGGGGGFGGGFGGGGGGGGGGGGGGGGGGGGGGGGGGGGGGGFGGGGGGGGGGGGGGGGGGGGGGGGGGGGGGGGGGGGGGGGGGGGGGGGGGGGGGGGGGGGGGGGGGGGGGGGGGGGGGGGGGGGGGGGGGGGGGGGGGGGGGGGGGGGGGGGGGGFGGGGGGGGGGGGGGGGGGGGGGGGGGGGGGFGGGGGGGGGGGGFGGGGFGGGGGGFEGGGGGGGFFGGFGBGGGFGGGFGFGFFGFGG@FGFGD
@M02352:288:000000000-CKWC8:1:1102:4187:6488 1:N:0:TAGCGCTC+TATCCTCT
TACGGAGGGTGCAAGCGTTATCCGGAATCATTGGGTTTAAAGGGTTCGTAGGCGGGCTGATAAGTCAGTGGTGAAATGCAGGGGCTCAACTCCGGCACTGCCATTGATACTGTTAGTCTTGAATTATTGTGAAGTGGTTAGAATATGTAGTGTAGCGGTGAAATGCTTAGATATTACATAGAATACCAATTGCGAAGGCAGATCACTAACAATATATTGACGCTGATGAACGAAAGCGTGGGTAGCGAACAGGATTAGATACCCTGGTAGTCCACGCCGTAA
+
GGGGGCGGGGGGGGGGGGGGGGGGGGGGGGGGGGGGGGGGGGGGGGGGGGGGGGGGGGGGGGGGGGGGGGGGGGGGGGGGGGGGGGGGGGGGGGGGGGGGGGGGGGGGGGGGGGGGGGGGGGGGGGGGGGGGGGGGGGGGGGGGGGGGGGGGGGGGGGGGGGGGGGGGGGGGGGGGGGGGGGGGGGGGGGGFGGGDGGGGGGGGGGGGGGGGGGGGGG?GGGGGGGGGGGGGGGGGGGGGGGGFFGGGGGGGFFGGFGFGGGGGGGGGFGFFGGGGFFGFGG
@M02352:288:000000000-CKWC8:1:1102:11019:6565 1:N:0:TAGCGCTC+TATCCTCT
TACGAAGGGTGCAAGCGTTGTTCGGATTTATTGGGCGTAAAGCGCGCGCAGGCGGATTGATAAGTCAGATGTGAAATCTCGGGGCTCAACCTCGAAACTGCGTCTGAAACTGTTAGTCTAGAGTCTCGGAGAGGGAAGGGGAATTTCGCATGTAGGGGTAAAATCCGTAGAGATGCGAAGGAACACCAGAGGCGAAGGCGCCTTCCTGGACGAGTACTGACGCTGAGGCGCGAAAGCGTGGGGAGCAAACAGGATTAGATACCCTGGTAGTCCACGCCGTAA
+
GGGGGGGGGGGGGGGGGFGGGGGGGGGGGGGGGGGGGGGGGGGGGGGGGGGGGGGGGGGGGGGGGGGGGGGGGGGGGGGGGGGGGGGGGGGGGGGGGGGGGGGGGGFGGGGGGGGGGGGGGGGGGGGGGGGDGGGGGGGGGGGGGGGGGGGGGGGGGGGGGGGGGGGFGGDGGGGGGGGGGGGGGGGGGGGGGGGGGGGGGGGGGGGGGGGGGGGGGGGGGGGGGGGGGGGGGGGGGGGGGGGFFGGGGGGGFFGGFGFGGGGGGGGDBGFFGGGGFFGFGG
@M02352:288:000000000-CKWC8:1:1102:20517:6787 1:N:0:TAGCGCTC+TATCCTCT
TACGGAGGGTGCAAGCGTTATCCGGATTTATTGGGTTTAAAGGGTCCGTAGGCGGATTAATAAGTCAGTGGTGAAAACCTACAGCCCAACTGTAGAACTGCCATTGAAACTGTTAGTCTTGAATTAGAGTGCAGTGGTTAGAATGTGTAGTGTAGCGGTGAAATGCATAGATATTACACAGAATACCGATTGCGAAGGCAGATCACTAACTCTATATTGACGCTGATGGACGAAAGCGTGGGGAGCGAACAGGATTAGATACCCTGGTAGTCCACGCCGTAA
+
GF9C;@@:+8@CEDF,:@@FFF9:F:@FGC9,@CE@,8C@@FFGCFDFFGGCGCG7:BFCGCGFCC,CEFFCA<<,AACE?A,55+8,B=FGFFAEFGF5EFE,8E<EEA<,55B8<,55?,B@<FF9,:FD<F5FFD7<>933F=@FFGFFCFGGGGG:F,EGCGEFF99=C;FFEFGG7FGFG9,*>BFEGGGCE@,,4C9<CFCACC+>;F9CFFC@9E5CEE;+?C+/C859CC8C8:)75CE8:EGG@)+0,>:F++8>=FCF4FF*2<FGD5D@C3
@M02352:288:000000000-CKWC8:1:1102:12826:6892 1:N:0:TAGCGCTC+TATCCTCT
TACGGAGGATCCAAGCGTTATCCGGAATCATTGGGTTTAAAGGGTCCGTAGGTGGATAATTAAGTCAGAGGTGAAATCTTGCCGCTTAACGGTAAAATTGCCTTTGATACTGGTTGTCTTGAGTTATTATGAAGTGGTTAGAATATGTAGTGTAGCGGTGAAATGCATAGATATTACATAGAATACCAATTGCGAAGGCAGATCACTAATAATATACTGACACTGATGGACGAAAGCGTGGGGAGCGAACAGGATTAGATACCCTGGTAGTCCACGCCGTAA
+
EGGGCGCE;FEGFFFFGCF@F@DF+BFDECFEEEFGC:ECCE<@EFFGAC=CFFFDEG<EEG<CCFEF5,:CFDFFFFFFF<BC@:CBEE=BFCFF?FGFGG<FBB9EF,85BEFCCEEFG<FF<FFFFGGGFGGD@FDF<>DFFCEF@CF@FCFGEFCFFFAEFGDFFACGC=ECGBACCCCFGGGG:@;DCE78*4>FGFFACE;C<CFFGF9@CGFGGDCBFGFC+=A=BGDDC8;EGGD>DDEGGDGGF5FF?GFGGGCG7C=C4:?FGGGC3>C>CC
@M02352:288:000000000-CKWC8:1:1102:8757:6926 1:N:0:TAGCGCTC+TATCCTCT
CACGTACCGTCCAAACGTTATTCGGTATCACTGGGCTTAAAGCGTTCGTAGGCGGCCTAGAAGGTGAGATGTGAAAGCCCACGGCTCAACCGTGGAATTGCGTTTCAAACCACTAGGCTTGAGGAAGACAGGGGTGATGGGAACTTATGGTGGAGCGGTGAAATGCGTTGATATCATAGGGAACACCGGTGGCGAAAGCGCATCACTGGGTCTTTTCTGACGCTGAGGAACGAAAGCTAGGGTAGCGAACGGGATTAGATACCCCGGTAGTCCTAGCCGTAA
+
GGGGGGGGGGGGGGGGGGGGGGGGGGGGGGGGGGGGGGGGGGGGGGGGGGGGGGGGGGGGGGGGGGGGGGGGGGGGGGGGGGGGGGGGGGGGGGGGGGGGGGGGGGGGGGGGGGGGGGGGGGGGGGGGGGGGGGGGGGGGGGGGGGGGGGGGGGGGGGGGGGGGGGGGGGGGGGGGGGGGGGGGGGGGGGGGGGGGGGGGGGGGGGGGGGGGGGGGGGGGGGGGGGGGGGGGGGGGGGGGGGGFFGGGGGGGFFGGFGFGGGFGGGGGFGFFGGGGFFGFGG
@M02352:288:000000000-CKWC8:1:1102:25863:6934 1:N:0:TAGCGCTC+TATCCTCT
TACGGAGGGTGCAAGCGTTATCCGGAATCATTGGGTTTAAAGGGTCCGCAGGCGGTCAATTAAGTCAGAGGTGAAATACCATAGCTCAACTATGGAACTGCCTTTGATACTGGTTGACTTGAGTTATACGGAAGTAGATAGAATAAGTAGTGTAGCGGTGAAATGCATAGAGATTACTTAGAATACCGATTGCGAAGGCAGTCTACTACGTATATACTGACGCTCATGGACGAAAGCGTGGGGAGCGAACAGGATTAGATACCCTGGTAGTCCACGCCGTAA
+
GGCEE,@:C6BFDEGF:CCEDFGDF:FGDFEFGGD@F>C69ECGFGGGGGE@FGGGCGGDFDGGGGGGGGFEFGGGGGGG<E9=FAE=EEFEFGGGGGGGFGFGBECF<?FFGG9CFE<?C9FFG<FD9FG:CF>C<=FEFGFGGGG=FFEFGGCGGGGEFEGFGGGGGGFGCBCBCGGFFCFEFGG<7F<>FE7CCG8BEGFGGGGGGGGGGGD9FF<FFGGGGG@EF86EGGGGFEEC5CD@>DGC8EDF@FGG7F4CFG?D=DGGFGFFF?C57FDBD7
@M02352:288:000000000-CKWC8:1:1102:25830:7240 1:N:0:TAGCGCCC+AATCCTCT
TACGGAGGGGGCTAGCGTTGTTCGGAATTACTGGGCGTAAAGCGTACGTAGGCGGATCAGTCAGTCGGGGGTGAAATCCCGAGGCTCAACCTCGGAACTGCCTCCTAAACTCCTGGTCTTGAGTTCGAGAGAGGTGAGTGGAATTCCAAGTGTAGAGGTGAAATTCGTAGATATTTGGAGGAACACCAGTGGCGAAGGCGGCTCACTGGCTCGATACTGACGCTGAGGTACGAAAGTGTGGGGAGCAAACAGGATTAGATACCCTGGTAGTCCACGCCGTAA
+
GGGGG@FGGC:+7FFGGGG::FGGGGGGGGGGGGGGGGGGGGGG==CFGGGG<FGEGC=F,:CEF?+F+=FFGGGGGGGG7+CCGFGGGGGG8FEGGGGGG8F:F,FFGGG93,8,3?F;F;FF9,>,3=FGGGGGFGGGGGGGG,?,,?FGGGG,CFGFGGGG,CFGGGGCFGF,C:FGGGGFG,AFFGGGGGGGGGGG5EEGGGGGG80C5CFGGGGGG5EGGDCFGCFGGGGG?FGGGG3@DGGGGGGGFFGGFGFGGGFGGGFGFGFBDGG7>FGFGD
@M02352:288:000000000-CKWC8:1:1102:24024:7242 1:N:0:TAGCGCTC+TATCCTCT
TACGGAGGGTGCGAGCGTTAATCGGAATTACTGGGCGTAAAGGGTACGTAGGCGGCTTAATAAGTCAGATGTGAAATCCCCGGGCTTAACCTGGGAACTGCATTTGAAACTGTTTAGCTAGAGTGAGTGAGAGGTTAGTGGAATTCAAGGCGTAGCGGTGAAATGCGTAGAGGTCTTGAGGAACATCAGTGGCGAAGGCGACTAACTGGCACTACACTGACGCTGAGGTACGAAAGCGTGGGGAGCGAACAGGATTAGATACCCTGGTAGTCCACGCCCTAA
+
GGGGGGGGGGGGGGGGGGGGDFGGGGGGGGGGGGGGGGGGGGGGGGGGGGGGGGGGGGGGGGGGGGGGGGGGGGGGGGGGGGGGGGGGGGGGGGGGGGGGGGGGGGGGGGGGGGGGGGGGGGGGGGGGGGGGGGGGGGGGGGGGGGGGGGGGGGGGGGGGGGGGGGGGGGDGGGGGGGGGGGGGGGGGGGGGGGGGGGGGGGGGGGGGGGGGGGGGGGGGGGGGGGGGGDGGGGGGGGGGGGGFFGGGGGGGFFGGFGFGFGGGGGGGFGFFGGGGFFDEGG
@M02352:288:000000000-CKWC8:1:1102:6983:7259 1:N:0:TAGCGCTC+TATCCTCT
TACGGAGGGGGTTAGCGTTGTTCGGAATTACTGGGCGTAAAGCGCACGTAGGCGGATCAGAAAGTAAGGGGTGAAATCCCAGGGCTCAACCCTGGAACTGCCTCTTAAACTCCTGGTCTTGAGTTCGAGAGAGGTGAGTGGAATTCCGAGTGTAGAGGTGAAATTCGTAGATATTCGGAGGAACACCAGTGGCGAAGGCGGCTCACTGGCTCGATACTGACGCTGAGGTGCGAAAGTGTGGGGAGCAAACAGGATTAGATACCCTGGTAGTCCACACCGTAA
+
GGGGGEGGGGGGGGGGGGGGGGGGGGDGGGGGGGGGGGGGGGGGGGGGGGGGGGGDGEGGGGGGGGGGGGGGGGGGGGGGGGGGGGGFGGGGGGGGGGGGGGGGGGGGGGGGGGGGGGGGGGGGGGGGGGGGGGGGAFGGGGGGGGGGGGGGGGGGGGGGGGGGGGGGGGGGGGGGGGGGGGGGGGGGGGGGGGGGGGFGGGGGGGGGGGGGGGGGGGGGGGGGGGGGGFGGGGGGGGGGDGGFFGGFGGGGFFGGFGFGGGGGGGGGFGFFGGGGFDGFGG
@M02352:288:000000000-CKWC8:1:1102:15320:7263 1:N:0:TAGCGCTC+TATCCTCT
TACGGAGGGTCCGAGCGTTATCCGGAATCATTGGGTTTAAAGGGTCCGCAGGCGGTCAATTAAGTCAGAGGTGAAATCCCATAGCTTAACTATGGAACTGCCTTTGATACTGGTTGACTTGAGTCATATGGAAGTAGATAGAATGTGTAGTGTAGCGGTGAAATGCATAGATATTACACAGAATACCGATTGCGAAGGCAGTCTACTACGTATGTACTGACGCTCATGGACGAAAGCGTGGGGAGCGAACAGGATTAGATACCCTGGTAGTCCACGCCGTAA
+
GGGGGGGGGGGGGGGGGGGGGGGGGGGGGGGGGGGGGGGGGGGGGGGGGGGGGGGGGGGGGGGGGGGGGGGGGGGGGGGGGGGGGGGGGGGGGGGGGGGGGGGGGGGGGGGGGGGGGGGGGGGGGGGGGGGGGGGGGGGGGGGGGGGGGGGGGGGGGGGGGGGGGGGGGGGGGGGGGGGGGGGGGGGGGGGGGGGGGGGGGGGGGGGGGGGGGGGGGGGGGGGGGGGGGGGGGGGGGGGGGGGFFGGGGGGGFFGGFGFGGGGGGGGGFGFFGGGGFFGFGG
@M02352:288:000000000-CKWC8:1:1102:8755:7299 1:N:0:TAGCGCTC+TATCCTCT
TACGGAGGGTCCGAGCGTTATCCGGAATCATTGGGTTTAAAGGGTCCGCAGGCGGTCGATTAAGTCAGAGGTGAAATCCCATAGCTCAACTATGGAACTGCCTTTGATACTGGTTGACTTGAGTCATATGGAAGTAGATAGAATGTGTAGTGTAGCGGTGAAATGCATAGATATTACACAGAATACCGATTGCGAAGGCAGTCTACTACGTATGTACTGACGCTCATGGACGAAAGCGTGGGGAGCGAACAGGATTAGATACCCTGGTAGTCCACGCCGTAA
+
GGGGGGGGGGGGGDGGGGGGGGGGGGGGFGGFGGGGGGGFGGFGGGGGGGGGGGGEFC+FFGGGGGGGGGGGGGGGGGGGGGGGGGGGGGGGGGGFGGGGGGGGGGGGGGGGGGGGGGGGGDFFGGGFFGFFCFGGGCFGGFFGFGGGFGGGGGGGGGGGGGGGGGGGGGGGGGGGGGGGGGFGGGGDGGGGGGGEEDGCEFFGGGGGGDGGGGGGGGGGGGGGGDFFGFGGGGGGGDCEGGGEBGGGGGGGFFGGFGFGGGGGGGGGFGFFGGGDFFGFGC
@M02352:288:000000000-CKWC8:1:1102:8774:7301 1:N:0:TAGCGCTC+TATCCTCT
TACGGAGGGTCCGAGCGTTATCCGGAATTATTGGGTGTAAAGGGTCCGCAGGCGGTCGATTAAGTCAGAGGTGAAATCCCGTAGCTCAACTATGGAACTGCCTTTGATACTGGTTGACTTGAGTCATATGGAAGTAGATAGAATGCGTAGTGTAGCGGTGAAATGCATAGATATTACACAGAATACCGATTGCGAAGGCAGTCTACTACGTATGTACTGACGCTCATGGACGAAAGCGTGGGGAGCGAACAGGATTAGATACCCTGGTAGTCCACGCCGTAA
+
GGGG7FGGGC6E@FGGGGGGGGGGGG7F-C6EFGGG,FGGGGGGF<FGGGG:FGG4@F+=?FGGGG,E<BFGGGGGFGGGGF7FG<FGGGF8FFGFGGGGGF=F<FFBFGGG,A5F=FF=FGGG<=,,7BF=<D>CF9@FFGGGC,3CCFGGGGGGGGGGGGGGGGCFGGGGGGGG9:>:CGGCGGGG<B7CGGGGEGG:ECFGCGGA91<39+BFGGGGGG=E8E?F68AEGGGGGGGGGGGFFGCGCEGGFFGG?GFGGGGGGGGGFGFFGGGGFFGFGG
@M02352:288:000000000-CKWC8:1:1102:12882:7448 1:N:0:TAGCGCTC+TATCCTCT
TACGGAGGGTCCGAGCGTTATCCGGAATCATTGGGTTTAAAGGGTCCGCAGGCGGTCGATTAAGTCAGAGGTGAAATCCCATAGCTTAACTATGGAACTGCCTTTGATACTGGTTGACTTGAGTCATATGGAAGTAGATAGAATGTGTAGTGTAGCGGTGAAATGCATAGATATTACACAGAATACCGATTGCGAAGGCAGTCTACTACGTATGTACTGACGCTCATGGACGAAAGCGTGGGGAGCGAACAGGATTAGATACCCTGGTAGTCCACGCCGTAA
+
GGGG@FGGGFCFEGGGGGGGGGGGGGEGDGGGGGGGGGGGGGGGGFGGGGGDGGGCBC+?@FFGEGGGFGGGGGGGGGGGFGFGGFEGGGGCEGGFGGGGGG@FGGFFFGGGGGGGDGGGGGGGF<F<FCG<DGFFGFFFFGGGGFGG9FGGGGGGGGGGGGGGGGGGGGGGGGGGGCGGGGGGGGGGGGGGGGGGGGGFGGGGGGGGGEFGGFFGGGGGGGGGEGFGFCFGGGGGGGGGGGGFFGGGGGGGFFGGFGFGGGGGGGGGFFFFCGGGFFGFGG
@M02352:288:000000000-CKWC8:1:1102:10607:7452 1:N:0:TAGCGCTC+TATCCTCT
TACGGAGGGGGTTAGCGTTGTTCGGAATTACTGGGCGTAAAGCGTACGTAGGCGGATCCGAAAGTATAGGGTGAAATCCCAGGGCTCAACCCTGGAACTGCCTTATAAACTCCTGGTCTTGAGTTCGAGAGAGGTGAGTGGAATTCCAAGTGTAGCGGTGAAATTCGTAGATATTTGGAGGAACACCAGTGGCGAAGGCGGCTCACTGGCTCGATACTGACGCTGAGGTACGAAAGTGTGGGGAGCAAACAGGATTAGATACCCTGGTAGTCCACACCGTAA
+
GGGGEGGGGGG:@FGGGGGGGDGGGE7FGG9FGGGGGGGGGGGGGEECCEFGGGG7F:,,4BFEGDFEC9FGGGGGGGGG,5FFGGGGGGG@EGGGC<BFGFGGFGGGGGGDB=FCBFGGGCCFEGC,>DFGGE<FFFGGGGGGGGGGCFGGGGG9<FGGGGGG,?CFEG=FGGCGGGGGGGGGGGGFGGGGGGDGEGGEGGGG9FGGGF*<E5C>CCGGGGGGGDG5<9EEGGGGFGGGEGGF@DGGGGGGF4FC?4AGGGGGGGGGBGFFGCG<BFGF39
@M02352:288:000000000-CKWC8:1:1102:5972:7453 1:N:0:TAGCGCTC+TATCCTCT
TACGGAGGATCCAAGCGTTATCCGGAATCATTGGGTTTAAAGGGTCCGTAGGTGGATAATTAAGTCAGAGGTGAAATCTTGCCGCTTAACGGTAAAATTGCCTTTGATACTGGTTGTCTTGAGTTATTATGAAGTGGTTAGAATATGTAGTGTAGCGGTGAAATGCATAGATATTACATAGAATACCAATTGCGAAGGCAGATCACTAATAATCAACTGACACTGATGGACGAAAGCGTGGGGAGCGAACGGGATTAGATACCCCGGTAGTCCACGCCGTAA
+
GGGGGGGGGGGGGGGGGGGGGGGGGCFGGGGGGGGGGGFGGGGGGGGGGGGGGGGGGGGGGGGGGGGGGGGGGGGGGGGGGGGGGGGGGGGGGGGGGGGGGGGGGGGGGGGGGGGGGGGGGFGGGGGGGGGGGGGGGGGGGGGGGGGGGGGGGGGGGGGGGGGGGGGGGGGGGGGGGGGGGGGGGGGGGGGGGGGGGGGGGGGGGGGGGGGGGGGGGGGGGGGGGGGGGGGGGGGGGGGGGGGD@GGGGGGGEEGGDGFGGGEGGGGGFGFFGGGGFFGFGG
@M02352:288:000000000-CKWC8:1:1102:26961:7456 1:N:0:TAGCGCTC+TATCCTCT
TACGGAGGGTCCGAGCGTTATCCGGAATCATTGGGTTTAAAGGGTCCGCAGGCGGTCAATTAAGTCAGAGGTGAAATCCCATAGCTTAACTATGGAACTGCCTTTGATACTGGTTGACTTGAGTCATATGGAAGTAGATAGAATGTGTAGTGTAGCGGTGAAATGCATAGATATTACACAGAATACCGATTGCGAAGGCAGTCTACTACGTATGTACTGACGCTCATGGACGAAAGCGTGGGGAGCGAACAGGATTAGATACCCTGGTAGTCCACGCCGTAA
+
GGGGGGGGGGGFGEFCGGGEGGGGGGGGGGGGGGGFGGGGGGGGGFGGEGGGGGGGGGGGGFFGGGGGGGGGGGGGGGGGGGFGGGGGGGGGGGGGGGFGGGGGGGGGGGGGGGGGGGGGGFFGGGGGGGGGDGGFGFGGGGGGGFGGGGGGGGGGEDGGGGGGGGGGGGGGGGGGGGGGGGFGGGGGGGGGGGGGGGGGGGGGGGGGGGGGGGGGGGGGGGGGGGGGFCGGGGGDFGCE>EDFFGGGGGGGFFGGFGFGGGGGGGFFBCFFGGGDEFGFGG
@M02352:288:000000000-CKWC8:1:1102:6636:7509 1:N:0:TAGCGCTC+TATCCTCT
TACGGAGGGTGCAAGCGTTATCCGGAATCATTGGGTTTAAAGGGTCCGCAGGCGGTCAATTAAGTCAGAGGTGAAATACCATAGCTCAACTATGGAACTGCCTTTGATACTGGTTGACTTGAGTTATACGGAAGTAGATAGAATAAGTAGTGTAGCGGTGAAATGCATAGAGATTACTTAGAATACCGATTGCGAAGGCAGTCTACTACGTATATACTGACGCTCATGGACGAAAGCGTGGGGAGCGAACAGGATTAGATACCCTGGTAGTCCACGCCGTAA
+
GGGGGGGGGGGGFGGGGGGGGGGGGGEG<FGGGGGGGGGGGGGGG@FGGGGGGGGGGGFFCFGGGGGGFFGGGGGGGAEBFGFGGGGGGGGCFFDBEFGEGAGGGGGGEDDGGGFGF5FFFCDFGFFDFFEGGEG<F<DFEGAF9=<FFFGFGGFFEGGGGGAFFGFFDB7@DCFGGFFGGGCFBFFGCFC>EEGGGEGCCGGGGGCCGGF?FFF9BFECGED8BEFEC+CCGGDCFGGGGGGBEDGGEGDGF@GGDG)22AFGGGGGFGFFGGG7>FDEGG
@M02352:288:000000000-CKWC8:1:1102:20326:7639 1:N:0:TAGCGCTC+TATCCTCT
TACGGAGGGTCCGAGCGTTATCCGGAATCATTGTGTTTAAAGGGTCCGCAGGCGGTCAATTAAGTCAGAGGTGAAATCCCATAGCTTAACTATGGAACTGCCTTTGATACTGGTTGACTTGAGTCATATGGAAGTAGATAGAATGTGTAGTGTAGCGGTGAAATGCATAGATATTACACAGAATACCGATTGCGAAGGCAGTCTACTACGTATGTACTGACGCTCATGGACGAAAGCGTGGGGAGCGAACAGGATTAGATACCCTGGTAGTCCACGCCGTAA
+
GGGGGGGGGGGGGGGGGGGGGGGGGGGGGGGGGGGGGGGGGGGGGGGGGGGGGGGGGGGFGGGGGGGGGGGGGGGGGGGGGGGGGGGGGGGGGGGGGGGGGGGGGGGGGGGGGGGGGGGGGGGGGFGGGGGGGGGGGGGGGGGGGGGGGGGGGGGGGGGGGGGGGGGGGGGGGGGGGGGGGGGGGGGGGGGGGGGGGGGGGGGGGGGGGGGFGGGGGGGFGGGGGGGGFCGGGGGGGGGGGGGFFGGGGGGGFFGGFGFGGGGGGGGGFGFFGGGGFFGEGG
@M02352:288:000000000-CKWC8:1:1102:18856:7651 1:N:0:TAGCGCTC+TATCCTCT
TACGGAGGATCCAAGCGTTATCCGGAATCATTGGGTTTAAAGGGTCCGTAGGCGGGTTTATAAGTCAGTGGTGAAAGTTTGCGGCTCAACCGTAAAATTGCCATTGATACTGTAGGTCTTGAATTATTGTGAAGTGGTTAGAATGTGTAGTGTAGCGGTGAAATGCATAGATATTACACAGAATACCGATTGCGAAGGCAGATCACTAACAATTAATTGACGCTAAGGGACGAAAGCGTGGGTAGCGAACAGGATTAGATACCCTGGTAGTCCACGCCGTAA
+
GGGGGGGGGGGGGGGGGGGGGGGGGGGGGGGGGGGGGGGGGGGGGGGGGGGGGGGGGGGGGGGGGGGGGGGGGGGGGFGGGGGGGGGGGGGGGGEGGGGDGGGGGGGGGGGGGFGGGGGGGGGGGGGGGGGGGGGGGGGGFGGGGGGGGGGGGGGGGGGGGGGGGGGGGGGGGGGGGGGGGGGGGGGGGGGGGGGGGGGGGGGGGGGGGGGGGGGFGGGGGGGGGGGGCGGGGGGGGGGGGEGFFGGGGGGGFFGGFGFGGGGGGGGGFGFFGGGGFFGFGG
@M02352:288:000000000-CKWC8:1:1102:6503:7810 1:N:0:TAGCGCTC+TATCCTCT
TACGGAGGGTCCAAGCGTTATCCGGAATCATTGGGTTTAAAGGGTCCGCAGGCGGTCAATTAAGTCAGAGGTGAAAGCCCATCGCTCAACGATGGAACTGCCTTTGATACTGGTTGACTTGAGTTATACGGAAGTAGATAGAATAAGTAGTGTAGCGGTGAAATGCATAGATATTACTTAGAATACCGATTGCGAAGGCAGTCTACTACGTATATACTGACGCTCATGGACGAAAGCGTGGGGAGCGAACAGGATTAGATACCCTGGTAGTCCACGCCGTAA
+
GGGGGGGGGFFGCDGGGGGGGGGGGGCG<EFGFGGCFDGFDGGGGGGGGGGGGGGGGGGGGGGGGGGGFFGGGGGGGEFGGGGFGGGGGGEEDGGFEGGCGGFFCEGFFFCGFFFEC=FDGCFGGGGBGCFGGFFCF<9CDG9@CCCGGGGGGGGFGGGGGGGGFEEGGGGGGGGGGGFGGGFGFGGGGGGGGGGCEEGFGGGGGGGGGEFGG:FDFGGGGGG5CGCEFDCGGGGGGGGGGGGEFGGGGGGGFFGGFGFGGGGFFGGG>FFFGGGGEFGFGG
@M02352:288:000000000-CKWC8:1:1102:13640:7879 1:N:0:TAGCGCTC+TATCCTCT
TACGGAGGGTGCAAGCGTTATCCGGAATCATTGGGTTTAAAGGGTCCGCAGGCGGTCAATTAAGTCAGAGGTGAAATACCATAGCTCAACTATGGGACTGCCTTTGATACTGGTTGACTTGAGTTATACGGAAGTAGATAGAATAAGTAGTGTAGCGGTGAAATGCATAGAGATTACTTAGAATACCGATTGCGAAGGCAGTCTACTACGTATATACTGACGCTCATGGACGAAAGCGTGGGGAGCGAACAGGATTAGATACCCTGGTAGTCCACGCCGTAA
+
GGGGGCGGGGGGGGGGGGGGGGGGGFGGGGGGGGGGGGGGGGGGGGGGGGGGGGGGGGGGGGGGGGGGGGGGGGGGGGGGGGGGGGGGGGGGGGGGGGGGGGGGGGGGGGGGGGGGGGGGGGGGGGGGGGGGGGGGGGGGGGGGGGGGGGGGGGGGGGGGGGGGGGGGGGGGGGGGGGGGGGGGGGGGGGGGGGGGGGGGGGGGGGGGGGGGGGGGGGGGGGGGGGGGFFGGGGGGGGGGGGGFFGGGGGGGFFGG?GFGGGGGGGGGFGFFGGGGFFGFGG
@M02352:288:000000000-CKWC8:1:1102:25837:7937 1:N:0:TAGCGCTC+TATCCTCT
TACGGAGGGTCCAAGCGTTATCCGGAATCATTGGGTTTAAAGGGTCCGCAGGCGGTCAATTAAGTCAGAGGTGAAAGCCTATCGCTCAACGATGGAACTGCCTTTGATACTGGTTGACTTGAGTTATACGGAAGTAGATAGAATAAGTAGTGTAGCGGTGAAATGCATAGATATTACTTAGAATACCGATTGCGAAGGCAGTCTACTACGTATATACTGACGCTCATGGACGAAAGCGTGGGGAGCGAACAGGATTAGATACCCTGGTAGTCCACGCCGTAA
+
GGGGGGGGGGFGFFGGGGGGGGGGGGGGCFGGGGGGGGGGFGGGGGGGCFGGGGGFGEFGGGGGGGGGFGGGGGGGGCFGGFFGGGGEGGCBBDGF9FDFF<FGGFGG9DDFGGGDE<FFFAFGGGGFDG>FE:,<F9=DCF<<,,DBFGGFFF;<FGGDFGDGGGEFCC9FCFE@FCCE@C<FCGGGDFGFFGGCEC7B8CF:,<CFFEG?FGGC+?C9C88EDGDGD6FGEGG3CCEGGEC)0):?8?CFF)CD2F2:9FFFFGFC>*79*02*)8C09D
@M02352:288:000000000-CKWC8:1:1102:22672:7959 1:N:0:TAGCGCTC+TATCCTCT
TACGGAGGGTGCAAGCGTTATCCGGAATCATTGGGTTTAAAGGGTCCGCAGGCGGTCAATTAAGTCAGAGGTGAAATCCCATAGCTTAACTATGGAACTGCCTTTGATACTGGTTGACTTGAGTTATACGGAAGTAGATAGAATAAGTAGTGTAGCGGTGAAATGCATAGATATTACTTAGAATACCGATTGCGAAGGCAGTCTACTACGTATATACTGACGCTCATGGACGAAAGCGTGGGGAGCGAACAGGATTAGATACCCTGGTAGTCCACGCCGTAA
+
GGGGGGGGGGGGGGGGGGGGGGGGGGGGGGGGGGGGGGGGGGGGGGGGGGGGGGGGGGGGGGGGGGGGGGGGGGGGGGGGGGGGGGGGGGGGGGGGGGGGGGCGGGGGGGGGGGGGGGGGGGGGGGGGGGGGGGGGGGGGGGGGGGGGGGGGGGGGGGGGGGGGGGGGGGGGGGGGGGGGGGGFGGGGGGGGGGGGGGGGGGGGGGGGGGGGGGGGGGGGGGGGGGGGGGGGGGGGGGGGGGGFFGGGGGGGFFGGFGFGGGGGFGGGFGFFGGGGFFGFGG
@M02352:288:000000000-CKWC8:1:1102:19991:8051 1:N:0:TAGCGCTC+TATCCTCT
TACGGAGGGTCCAAGCGTTATCCGGAATCATTGGGTTTAAAGGGTCCGCAGGCGGTCAATTAAGTCAGAGGTGAAATCCCATAGCTTAACTATGGAACTGCCTTTGATACTGGTTGACTTGAGTTATACGGAAGTAGATAGAATGTGTAGTGTAGCGGTGAAATGCATAGATATTACACAGAATACCGATTGCGAAGGCAGTCTACTACGTATATACTGACGCTCATGGACGAAAGCGTGGGGAGCGAACAGGATTAGATACCCTGGTAGTCCACGCCGTAA
+
GGGGGFGGGGGGGGGGGGGGGGGGGGGGGGGGGGGFGGGGGGGGGGGGGGGGGGGGGGGGGGGGGGGGGGGGGGGGGFGGGGGGGGGGGGGGGGGGGGGGGGGGGGGGGGGGGGGGGGGGGGGGGGGGGGGGGGGGGGGGGGGGGGGGGGGGGGGGGGGGGGGGGGGGGGGFGGGGGGGGGGGGGGGGGGGGGGGGGGGGGGGGGGGGGGGGGGGGGGGGGGGGGGGGFGGGGGGGGGGGGGGFFGGGGGGGFFGGFGFGGGGGGGGGFG?FGGGGFFGEGG
@M02352:288:000000000-CKWC8:1:1102:18363:8069 1:N:0:TAGCGCTC+TATCCTCT
TACGGAGGGTGCGAGCGTTAATCGGAATTACTGGGCGTAAAGCGTACGCAGGCGGTTTGTTAAGCGAGATGTGAAAGCCCCGGGCTCAACCTGGGAACTGCATTTCGAACTGGCAAACTAGAGTGTGATAGAGGGTGGTAGAATTTCAGGTGTAGCGGTGAAATGCGTAGAGATCTGAAGGAATACCGATGGCGAAGGCAGCCACCTGGGTCAACACTGACGCTCATGTACGAAAGCGTGGGGAGCAAACAGGATTAGATACCCTGGTAGTCCACGCCCTAA
+
GGGGGGGGGGEGCGGGGGGG@FGGGGGGGFGGGGGGGEGGGGFGGGGGGGGGGGG>FGGGFFAEGGGGGGEFGGGGGGGGGGDGGGGGGGGFGGGGGGFEGGGGGGFGGGGFGGFGGGGFGFGFGBFGGGGEGGGFGEGGGGGGGGGGGGGGGGGGGGGGGGGGGGGGGGDEFGGGGGFGGGGGGGGGGGGGGGEGGGGGGGFCGGGGGGGGGGGGGGGGGGGEGGCFFFGGGGGGGGEGGGGFFGFGGGGGFFGG?GFGGGFGGGGGBGFFGGGGF>DECC
@M02352:288:000000000-CKWC8:1:1102:8314:8069 1:N:0:TAGCGCTC+TATCCTCT
TACGGAGGGTGCAAGCGTTATCCGGAATCATTGGGTTTAAAGGGTCCGTAGGCGGGATTGTAAGTCAGTGGTGAAAGTTTGCGGCTCAACCGTAAAATTGCCATTGATACTGCAGTTCTTGAATTATTGTGAAGTGGTTAGAATATGTAGTGTAGCGGTGAAATGCTTAGATATTACATAGAATACCGATTGCGAAGGCAGATCACTAACAATATATTGACGCTGATGGACGAAAGCGTAGGTAGCGAACAGGATTAGATACCCTGGTAGTCTACGCCGTAA
+
GGGGDGGGGFGG@FGGGGGGGGGGGGGGAGCFGGG:6BFGGGGGGDGGGGGGFGGC:F=EFGFGGGGGGGGGGGGGGE?FCGGGGGGGGGGGGGGCGDB=F>AFDFGCCFDGFGG,@3FCFC<@<F9<=DFFFFEEFGFEFG=FFB;DB3@,@ACFFD:EGGC;BDFFC:7<2F<@CFCF@FFFCFFG:F:8BBFCEDFC8CCF@+2CFG@CGGE7C:+9+/*:8=GF9;CCEGDGG>:?EGFB?4:E5/CC@4F72F2:<@FD=FFF<7==:CFFFFGFGG
@M02352:288:000000000-CKWC8:1:1102:27384:8207 1:N:0:TAGCGCTC+TATCCTCT
TACGGAGGGTGCAAGCGTTATCCGGAATCATTGGGTTTAAAGGGTCCGCAGGCGGTCAATTAAGTCAGAGGTGAAATCCCATAGCTTAACTATGGAACTGCCTTTGATACTGGTTGACTTGAGTTATACGGAAGTAGATAGAATAAGTAGTGTAGCGGTGAAATGCATAGATATTACTTAGAATACCGATTGCGAAGGCAGTCTACTACGTATATACTGACGCTCATGGACGAAAGCGTGGGGAGCGAACAGGATTAGATACCCTGGTAGTCCACGCCGTAA
+
GGGGGGGGGGGGGGGGGGGGGGGGGGGGGGGGGGGGGGGGGGGGGGGGGGGGGGGGGGGGGGGGGGGGGGGGGGGGGGGGGGGGGGGGGGGGGGGGGGGGGGGGGGGGGGGGGGGGGGGGGGGGGGGGGGGGGGGGGGGGGGGGGGGGGGGGGGGGGGGGGGGGGGGGGGGGGGGGGGGGGGGGGGGGGGGGGGGGGGGGGGGGGGGGGGGGGGGGGGGGGGGGGGGGGGGGGGGGGGGGGGGFFGGGGGGGFFGGFGFGGGGGGGGGFGFFGGGGFFGFGG
@M02352:288:000000000-CKWC8:1:1102:5443:8423 1:N:0:TAGCGCTC+TATCCTCT
TACGGAGGGGGTTAGCGTTGTTCGGAATTACTGGGCGTAAAGCGTACGTAGGCGGATTGGAAAGTTGGGGGTGAAATCCCAGGGCTCAACCCTGGAACTGCCTCCAAAACTATCAGTCTAGAGTTCGAGAGAGGTGAGTGGAATTCCAAGTGTAGAGGTGAAATTCGTAGATATTTGGAGGAACACCAGTGGCGAAGGCGGCTCACTGGCTCGATACTGACGCTGAGGTACGAAAGTGTGGGGAGCAAACAGGATTAGATACCCTGGTAGTCCACACCGTAA
+
GGGGG@FGGGGGGGGGGGGGGGGGGGGGGGGGGGGGGGGGGGGGGGGGGGGGGGGEEGFGGGFGGGCFDGGGGGGGGGGGGGGGGGGGGGGGGGGGGGGGGGGGGGGGGGGGGGGGGGGGGGGGGGGGGGGGGGGCGFFF7F<FGGGGD:FGGGGGGGGGGGGGGGGGGGGGGGGGGGGGGGFGGGGFCFGGGDGGGGGGGGGGGGGGGGGGGGGGGGCFGGGGGGGFG6CGGGDGGGGGGGGFFG=C+;FGFFGGFGDGGGGGGGGG>7=F7+9FBBGFGG
@M02352:288:000000000-CKWC8:1:1102:9345:8426 1:N:0:TAGCGCTC+TATCCTCT
TACGGAGGGTCCGAGCGTTATCCGGAATCATTGGGTTTAAAGGGTCCGCAGGCGGTCAATTAAGTCAGAGGTGAAATCCCATAGCTTAACTATGGAACTGCCTTTGATACTGGTTGACTTGAGTCATATGGAAGTAGATAGAATGTGTAGTGTAGCGGTGAAATGCATAGATATTACACAGAATACCGATTGCTAAGGCAGTCTACTACGTATGTACTGACGCTCATGGACGAAAGCGTGGGGAGCGAACAGGATTAGATACCCTGGTAGTCCACGCCGTAA
+
GGGGGGGGGCFGGDGGGEFFGGGGGGEFFFGGGGGFEGGEFGGGGGGGGGGGGGGGGGGGGFFGGGGGFG7EFGGFFGGGAGD<FFFFGFFGGGGFEE<<BFFFFGGGDGD<FFGGFDFGGCFGFGGGDFFGGGGGGADG<FF<FGGFFGGFGGGFGGF7>C,@CFGGGGGGGGGGGGGGGCFGGGGGCGGGG,@CEGFFEGGGFFGGGCFFGGGCEFFCF@=ECEFF?FG=EEGDGGCC*897:5CCCEDFF:CC<G<FFFCFCFGF<FFF>GGDBFGD5>
@M02352:288:000000000-CKWC8:1:1102:8655:8438 1:N:0:TAGCGCTC+TATCCTCT
TACGGAGGGTCCAAGCGTTATCCGGAATCATTGGGTTTAAAGGGTCCGCAGGCGGTCAATTAAGTCAGAGGTGAAATCCCATAGCTTAACTATGGAACTGCCTTTGATACTGGTTGACTTGAGTTATACGGAAGTAGATAGAATGTGTAGTGTAGCGGTGAAATGCATAGATATTACACAGAATACCGATTGCGAAGGCAGTCTACTACGTATGTACTGACGCTCATGGACGAAAGCGTGGGGAGCGAACAGGATTAGATACCCTGGTAGTCCACGCCGTAA
+
GGGGGGGGGGGGGGGGGGGGGGGGGGGGGGGGGGGGGGGGGGGGGGGGGGGGGGGGGGGGGGGGGGGGGGGGGGGGGGGGGGGGGGGGGGGGGGGGGGGGGGGGGGGGGGGGGGGGGGGGGGGGGGGGGGGGGGGGGGGGGGGGGGGGGGGGGGGGGGGGGGGGGGGGGGGGGGGGGGGGGGGGGGGGGGGGGGGGDGGGGGGGGGGGGGGGGGGGGGGGGDGGGGGGGGGGGGGGGGGGGGGFFGGGGGGGFFGGFGFGGGGGGGGGFGFFGGGGFFGFGG
@M02352:288:000000000-CKWC8:1:1102:9330:8440 1:N:0:TAGCGCTC+TATCCTCT
TACGGAGGGTCCGAGCGTTATCCGGAATCATTGGGTTTAAAGGGTCCGCAGGCGGTCAATTAAGTCAGAGGTGAAATCCCATAGCTTAACTATGGAACTGCCTTTGATACTGGTTGACTTGAGTCATATGGAAGTAGATAGAATGTGTAGTGTAGCGGTGAAATGCATAGATATTACACAGAATACCGATTGCGAAGGCAGTCTACTACGTATGTACTGACGCTCATGGACGAAAGCGTGGGGAGCGAACAGGATTAGATACCCTGGTAGTCCACGCCGTAA
+
GGGGGGGGGGGGGGGGGGGGGGGGGGGGGGGGGGGGGGGGGGGGGGGGGGGGGGGGGGGGGGGGGGGGGGGGGGGGGGGGGGGGGGGGGGGGGGGGGGGGGGGGGGGGGGGGGGGGGGGGGGGGGGGGGGGGGGGGGFGGGGGGGGGGGGGGGGGGGGGGGGGGGGGGGGGGGGGGGGGGGGGGGGGGGGGGGGGGGGGGGGGGGGGGGGGGGGGGGGFGGEGGGGGGGGGGGGGGGGGGGGGFFGGGGGGG@FGG?GFGGGGGGGGGFGFFGGGGFFGBGG
@M02352:288:000000000-CKWC8:1:1102:27896:8444 1:N:0:TAGCGCTC+TATCCTCT
TACGGAGGGTGCAAGCGTTATCCGGAATCATTGGGTTTAAAGGGTCCGCAGGCGGTCAATTAAGTCAGAGGTGAAATACCATAGCTTAACTATGGAACTGCCTTTGATACTGGTTGACTTGAGTTATACGGAAGTAGATAGAATAAGTAGTGTAGCGGTGAAATGCATAGAGATTACTTAGAATACCGATTGCGAAGGCAGTCTACTACGTATATACTGACGCTCATGGACGAAAGCGTGGGGAGCGAACAGGATTAGATACCCTGGTAGTCCACGCCGTAA
+
GGGGGGGGGEGGGGGGGGGEGFGGGGGGGGGGGGGGGGGGGGGGGGGGGGGGGGGGGGGGGGGGGGGGGGGGGGGGGGGGGGFGGGGGGGGFGGGGGGGGGGGGGGGGGGGGGGGGGGGGGGGGGGGGGGGGGGGGGGGGGGGGGGGGGGGGGGGFEGGGGGGFGGGGFGGGGGGFGGGGGGFFGGGGGGGGGGGGGGGGGGGGGGGGGGGGGGGGGGGGGGGGGGGGGGGGGEGGGGGGGGGFFGGGDGGGF@FF?GFGGGGGGGGGAGFFGGGG@FGEGD
@M02352:288:000000000-CKWC8:1:1102:20380:8530 1:N:0:TAGCGCTC+TATCCTCT
TACGGAGGGGGTTAGCGTTGTTCGGAATTACTGGGCGTAAAGCGCACGTAGGCGGATCAGAAAGTATAGGGTGAAATCCCAGGGCTCAACCCTGGAACTGCCTTGTAAACTCCTGATCTTGAGTTCGAGAGAGGTGAGTGGAATTCCGAGTGTAGAGGTGAAATTCGTAGATATTCGGAGGAACACCAGTGGCGAAGGCGGCTCACTGGCTCGATACTGACGCTGAGGTGCGAAAGCGTGGGGAGCAAACAGGATTAGATACCCTGGTAGTCCACGCCGTAA
+
GGGGGDGEGGGGGFGFGFFGFFGGGGGGGFGGGGGGGGGGGGGGGGGGGGGGGGGFFGGGGGGGGGGGGGGGGGG<FGGGGGGGGGGFGFGGGGGGGGGGGGGFGGGGGGGGGGG9FGGGGGGEGGGFFFGFGCGFGGGGGFGGGGGGGCGGGGGGGGGGGFFGGGGGGGGFGGGGCECGGGGGGGGGGGGGGGDCGGGGGGGGGGGGGFGGGGGGGGFGCE=E?GFGG=CEG85CGGGGG>D@DDGGFGG5F:FGFGFGGGCFGFGGFGFF7AFGF>DBDD
@M02352:288:000000000-CKWC8:1:1102:15395:8602 1:N:0:TAGCGCTC+TATCCTCT
TACGGAGGGTGCAAGCGTTATCCGGAATCATTGGGTTTAAAGGGTCCGCAGGCGGTCAATTAAGTCAGAGGTGAAATACCATAGCTCAACTATGGAACTGCCTTTGATACTGGTTGACTTGAGTTATACGGAAGTAGATAGAATAAGTAGTGTAGCGGTGAAATGCATAGAGATTACTTAGAATACCGATTGCGAAGGCAGTCTACTACGTATATACTGACGCTCATGGACGAAAGCGTGGGGAGCGAACAGGATTAGATACCCTGGTAGTCCACGCCGTAA
+
GGGGGGGGGGGGGGGGGGGGGGGGGGGGGGGGGGGGGGGGGGGGGGGGGGGGGGGGGGGGGGGGGGGGGGGGGGGGGGGGGGGGGGGGGGGGGGGGGGGGGGGGGGGGGGGGGGGGGGGGGGGGGGGGGGGGGGGGGFGGGGGGGGGGGGGGGGGGGGGGGGGGGGGGGGGFFGGGGGGGGGGGGGGGGGGGGGGGGGGGGGGGGGGGGGGGGGGGGGGGGGGGGGGGGGGGGGGGGGGGGGGEFGGGGGGGFFGGFGFGGGGGGGGGFGFFGGGGEFGEGG
@M02352:288:000000000-CKWC8:1:1102:8441:8621 1:N:0:TAGCGCTC+TATCCTCT
TACGGAGGGTCCAAGCGTTATCCGGAATCATTGGGTTTAAAGGGTCCGCAGGCGGTCAATTAAGTCAGAGGTGAAATCCCATAGCTTAACTATGGAACTGCCTTTGATACTGGTTGACTTGAGTTATACGGAAGTAGATAGAATAAGTAGTGTAGCGGTGAAATGCATAGATATTACTTAGAATACCGATTGCGAAGGCAGTCTACTACGTATATACTGACGCTCATGGACGAAAGCGTGGGGAGCGAACAGGATTAGATACCCTGGTAGTCCACGCCGTAA
+
GGGGGGGGGGGGGGGGGGGGGGGGGGGGGGGGGGGGGGGGGGGGGGGGGGGGGGGGGGGGGGGGGGGGGGGGGGGGGGGGGGGGGGGGGGGGGGGGGGGGGGGGGGGGGGGGGGGGGGGGGGGGGGGGGGGGGGGGGGGGGGGGGGGGGGGGGGGGGGGGGGGGGGGGGGGGGGGGGGGGGGGGGGGGGGGGGGGGCEGGGGGGGGGGGGGGGGGGGGGGGGGGGGGGGFGGGGGGGGGGGGGFFGGGGGGGFFGGFGFGGGGGGGGGFGFFGGGGFFGFDD
@M02352:288:000000000-CKWC8:1:1102:4828:8637 1:N:0:TAGCGCTC+TATCCTCT
TACGAAGGTCCCGAGCGTTATTCGGAATCACTGGGCGTAAAGGGAGCGTAGGCGGCGCGGTAAGTCAGATGTGAAATCTGGGGGCTCAACCCCCAAACTGCATTCGATACTGCCGTGCTAGAGTAATGGAGAGGTAACTGGAATTCTCGGTGTAGCAGTGAAATGCGTGGATATCGAGAGGAAGACCAATGGCGAAAGCAGGTTACTGGACATTTACTGACGCTGAGGCTCGAAGGCTAGGGTAGCGAAAGGGATTAGATACCCCTGTAGTCCTAGCAGTAA
+
GGGGGGGGGGGGGGGGGGGGGGGGGGGGGGGGGGGGGGGGGGGGGGGGGGGGGGGGGGGGGGGGGGGGGGGGGGGGGGGGGGGGGGGGGGGGGGGGGGGGGGGGGGGGGGGGGGGGGGGGGFCGGGGGGGGGGGGGGGGGGGGGGGGGGGGGGGGGGGGGGGGGGGGGGGGGGGGGGGGGGGGGGGGGGGGGGGGGGGGGGGGGGGGGGGGGGGGGGGGGGGGGGGGGGGGGGGGGGGGGGGGFFGGGGGGGB@FFFGFGGGGGGGGG>FFFGGGGFFGFGG
@M02352:288:000000000-CKWC8:1:1102:9904:8733 1:N:0:TAGCGCTC+TATCCTCT
TACGGAGGGTCCGAGCGTTATCCGGAATCATTGGGTTTAAAGGGTCCGCAGGCGGTCAATTAAGTCAGAGGTGAAATCCCATAGCTTAACTATGGAACTGCCTTTGATACTGGTTGACTTGAGTCATATGGAAGTAGATAGAATGTGTAGTGTAGCGGTGAAATGCATAGATATTACACAGAATACCGATTGCGAAGGCAGTCTACTACGTATGTACTGACGCTCATGGACGAAAGCGTGGGGAGCGAACAGGATTAGATACCCTGGTAGTCCACGCCGTAA
+
GGGGGGGGGGFGGGGGGGGGGGGGGGGFFGDFGGGF@FGGGGGGGGGGGGGGGGGGGGGGGGGGGGFGGGGGGGGGGGGGGGFGGGFGGGGGGGGGGGGFGDGGGGGGGGGGFGGGGGGFGGGGGGFDG<EFDGGGGGGGGGGGGGGGGGGGGGGGGGGGGGGGGGFGGGGFGGFA;F92DFBAE<F*>C:CFEGE8EG7CBGABFF9;:8C9?CCFGFDFGGG5E@F?CFGGGGGGCGGGG:BEGDGEGGGFFGG?GFGGGGGGG59<:?FCFGGFFGFGG
@M02352:288:000000000-CKWC8:1:1102:9899:8753 1:N:0:TAGCGCTC+TATCCTCT
TACGGAGGGTCCGAGCGTTATCCGGAATCATTGGGTTTAAAGGGTCCGCAGGCGGTCAATTAAGTCAGAGGTGAAATCCCATAGCTTAACTATGGAACTGCCTTTGATACTGGTTGACTTGAGTCATATGGAAGTAGATAGAATGTGTAGTGTAGCGGTGAAATGCATAGATATTACACAGAATACCGATTGCGAAGGCAGTCTACTACGTATGTACTGACGCTCATGGACGAAAGCGTGGGGAGCGAACAGGATTAGATACCCTGGTAGTCCACGCCGTAA
+
GGGGGGGGGGGGGGGGGGGGGGGGGGGGGGGGGGGGGGGGGGGGGGGGGGGGGGGGGGGGGGGGGGGGGGGGGGGGGGGGGGGGGGGGGGGGGGGGGGGGGGGGGGGGGGGGGGGGGGGGGGGGGGGGGGGGGGGGGGGGGGGGGGGGGGGGGGGGGGGGGGGGGGGGGGGGGGGGGGGGGGGGGGGGGGGGGGGGGGGGGGGGGGGGGGGGGGGGGGGGGGGGGGGGGGGDEGGGGGGGGGGFFGGGGGGGFFGGFGFGGGFGGGGGFGFFGGGGFFGFGG
@M02352:288:000000000-CKWC8:1:1102:14527:8806 1:N:0:TAGCGCTC+TATCCTCT
TACGGAGGGTGCAAGCGTTATCCGGAATCATTGGGTTTAAAGGGTCCGCAGGCGGTCAATTAAGTCAGAGGTGAAATACCATAGCTCAACTATGGAACTGCCTTTGATACTGGTTGACTTGAGTTATACGGAAGTAGATAGAATAAGTAGTGTAGCGGTGAAATGCATAGAGATTACTTAGAATACCGATTGCGAAGGCAGTCTACTACGTATATACTGACGCTCATGGACGAAAGCGTGGGGAGCGAACAGGATTAGATACCCTGGTAGTCCACGCCGTAA
+
GGGGGGGGGGGGGGGGGGGGGGGGGGGGGGGGGGGGGGGGGGGGGGGGGGGGGGGGGGGGGGGGGGGGGGGGGGGGGGGGGGGGGGGGGGGGGGGGGGGGGGGGGGGGGGGGGGGGGGGGGGGGGGGGGGGEGGGGGGGGGGGGGGGGGGGGGGGGEGGGGGGGGGGGGGGGGGGGGGGGGGGGGGGGGGGGGGGGGGGGGGGGGGGGGGGGGGGGGGGGGGGGGGGGGGGGGEGGGGGGGGGFFGGGGGGGFFGGFGFGGGGGGGGGAFFFGGGGFFGFGG
@M02352:288:000000000-CKWC8:1:1102:15196:8941 1:N:0:TAGCGCTC+TATCCTCT
TACGGAGGGTGCAAGCGTTATCCGGAATCATTGGGTTTAAAGGGTCCGCAGGCGGTCAATTAAGTCAGAGGTGAAATACCATAGCTCAACTATGGAACTGCCTTTGATACTGGTTGACTTGAGTTATACGGAAGTAGATAGAATAAGTAGTGTAGCGGTGAAATGCATAGAGATTACTTAGAATACCGATTGCGAAGGCAGTCTACTACGTATATACTGACGCTCATGGACGAAAGCGTGGGGAGCGAACAGGATTAGATACCCTGGTAGTCCACGCCGTAA
+
GGGGGGGGGGGGGGGGGGGGGGGGGGGGGGGGGGGGGGGGGGGGGGGGGGGGGGGGGGGGGGGGGGGGGGGGGGGGGGGGGGGGGGGGGGGGGGGGGGGGGGGGGGGGGGGGGGGGGGGGGGGGGGGGGGGGGGGGGGGGGGGGGGGGGGGGGGGGGGGGGGGGGGGGGGGGGGGGGGGGGGGGGGGGGGGGGGGGGGGGGGGGGGGGGGGGGGGGGGGGGGGEGGGGGGGGGGGGGGGGGGGFFGGGGGGGFFGGFGFGGGGGGGGGFGFFGGGGFFGFGG
@M02352:288:000000000-CKWC8:1:1102:12830:8945 1:N:0:TAGCGCTC+TATCCTCT
TACGGAGGATCCAAGCGTTATCCGGAATCATTGGGTTTAAAGGGTCCGTAGGTGGATAATTAAGTCAGAGGTGAAATCTTGCCGCTTAACGGTAAAATTGCCTTTGATACTGGTTGTCTTGAGTTATTATGAAGTGGTTAGAATATGTAGTGTAGCGGTGAAATGCATAGATATTACATAGAATACCAATTGCGAAGGCAGATCACTAATAATATACTGACACTGATGGACGAAAGCGTGGGGAGCGAACAGGATTAGATACCCTGGTAGTCCACGCCGTAA
+
GGGGGGGGGGGGGGGGGGGGGGGGGGGGGGGGGGGGGGGGGGGGGGGGGGGGGGGFGGGGGGGGGGGGGGGGGGGGGGGGGGGGGGGGGGGGGGGFGGGGGGGGGGGGGGGGGGGGGGGGGGGGGGGGGGGGGGGGGGGGFGGGGGGGGGGGGGGGGGGGGGGGGGGGGGGGGGGGGGGGGGGGGGGGGGGGGGGGGGGGGGGGGGGGGGGGGGGGGGGGGGGGGGGGFFGGGGGGGGGGGGGFFGGGGGGGFFGGFGFGGGGGGGGGFGFFGGGGFFGFGG
@M02352:288:000000000-CKWC8:1:1102:16231:8956 1:N:0:TAGCGCTC+TATCCTCT
TACGGAGGGTCCGAGCGTTATCCGGAATTATTGGGTTTAAAGGGTCCGTAGGCGGGCGATTAAGTCAGTGGTGAAAGTCTGCAGCTCAACTGTAGAATTGCCTTTGATACTGGTCGTCTTGAGTTATGGTGAAGTTGGCGGAATATGTAGTGTAGCGGTGAAATGCATAGATATTACATAGAACACCGATTGCGAAGGCAGCTGACTAACCATATACTGACGCTGATGGACGAAAGCGTGGGGAGCGAACAGGATTAGATACCCTGGTAGTCCACGCCGTAA
+
GGGGGFGGGGGGGGGGGGGGGGGGGGGGGGGGGGGGGGGGGGGGGGFGGGGGGGGGGGGGGGGGGGGGGGGGGGGGGGGGGGFGGGGGGGGGGGGGCFGGGGGGGGGGGGGGGGGGGGGGGGGGGGGGGGGGGGGGGGGGGGGGGGGGGGGGGGGGGGGGGGGGGGGGGGGGGGGGGGGGGGGGGGGGGGGGGGGGGGGGGGGGGGGGGGGGGGGGGGGGGGDGGEGGGFGGGGGGGGGGGGGFFGGGGGGGFFGGFGFGGFGFFGGGAGF?DFGGEFGFGG
@M02352:288:000000000-CKWC8:1:1102:22995:8956 1:N:0:TAGCGCTC+TATCCTCT
TACGGAGGGTCCAAGCGTTATCCGGAATCATTGGGTTTAAAGGGTCCGCAGGCGGTCAATTAAGTCAGAGGTGAAAGCCCATCGCTCAACGATGGAACTGCCTTTGATACTGGTTGACTTGAGTTATACGGAAGTAGATAGAATAAGTAGTGTAGCGGTGAAATGCATAGATATTACTTAGAATACCGATTGCGAAGGCAGTCTACTACGTATATACTGACGCTCATGGACGAAAGCGTGGGGAGCGAACAGGATTAGATACCCTGGTAGTCCACGCCGTAA
+
GGGGGGGGGGFGGGGGGGGGGGGGGGCGFGGGGGGGGGGGGGGGGFGGGGGGGGG>FCFFFGGGGGGG<FGGGGGG?<EFG@EGGGGGGGEDG<:=5F>DFFGGECGD9BBF?A<FFDGEFA8DFGG<DFEEG:@<F<@<CF=@,@>D;FF,@,3@F7CFGGFFFGCFGGGGFGGFCDFGGGDDCFFG7FF:E@EEE@EF7EGB@;;CC8ECEGF:;F<98;8CC5<:+0?=EGD<F82AC>D@EGCEC=CFF5EF<C<:+<FFFG*9<C7@F7C9@FC5DG
@M02352:288:000000000-CKWC8:1:1102:18382:8978 1:N:0:TAGCGCTC+TATCCTCT
TACGGAGGGTCCAAGCGTTATCCGGAATCATTGGGTTTAAAGGGTCCGCAGGCGGTCAATTAAGTCAGAGGTGAAAGCCCATCGCTCAACGATGGAACTGCCTTTGATACTGGTTGACTTGAGTTATACGGAAGTAGATAGAATAAGTAGTGTAGCGGTGAAATGCATAGATATTACTTAGAATACCGATTGCGAAGGCAGTCTACTACGTATATACTGACGCTCATGGACGAAAGCGTGGGGAGCGAACAGGATTAGATACCCTGGTAGTCCACGCCGTAA
+
GGGGGGGGGGGGGGGGGGGGGGGGGGGGGGGGGGGGGGGGGGGGGGGGGGGGGGGEGGGGGGGGGGGGGGGGGGGGGGGGGGGGGGGGGGG=FGGGGEGGGGGGGGGGGGGGGGGGGGGGGGGGGFGGGGGGGGGGGCGGGGGGGGGGGGGGGGGGGGGGGGGGGGGGGGGGGGGGGGGGGGGGGGGGGGGGGGGGGGGGGGGGGGGGGGGGGGGGGGGGGGGGGGGGGGGGGGGGGGGGGGGFFGGGGGGGFFGGFGFGGGGGGGGGFGFFGGGGFFGFGG
@M02352:288:000000000-CKWC8:1:1102:7170:9056 1:N:0:TAGCGCTC+TATCCTCT
TACGGAGGATCCAAGCGTTATCCGGAATCATTGGGTTTAAAGGGTCCGCAGGCGGTCAATTAAGTCAGAGGTGAAATCCCATAGCTTAACTATGGAACTGCCTTTGATACGGGTTGACTTGAGTTATACGGAAGTAGATAGAATGTGTAGTGTAGCGGTGAAATGCATAGATATTACACAGAATACCGATTGCGAAGGCAGTCTACTACGTATATACTGACGCTCATGGACGAAAGCGTGGGGAGCGAACAGGATTAGATACCCTGGTAGTCCACGCCGTAA
+
GGEFC@CE;@FGDAFDEFEGGGGGGCFG<C<CCFG@@CC<@FAFGG8FEGGEGFGGGGGGGGGFGGGGEF@EFFFGGFEFCF<E=@EGGGGFAFDCCFEFCFGEEEE<FF+?FC:F>FFECBFFEGGFAFCCFF>@F=DDCD<@><=FEGDFFEFGGGGGGGGGGGFGGCC;FFECFCGGCGGFGCG:>CFGGDGDEDCCEFECFGGGGGCF@F9FGGGGCGGGECFGCGGGDGCCC?CEDD<>BGGGEGGGF><C4=<FD@879C*2.C9=7:FGFFD5CD
@M02352:288:000000000-CKWC8:1:1102:11270:9145 1:N:0:TAGCGCTC+TATCCTCT
TACGGAGGGTCCAAGCGTTATCCGGAATCATTGGGTTTAAAGGGTCCGCAGGCGGTCAATTAAGTCAGAGGTGAAAGCCCATCGCTCAACGATGGAACTGCCTTTGATACTGGTTGACTTGAGTTATACGGAAGTAGATAGAATAAGTAGTGTAGCGGTGAAATGCATAGATATTACTTAGAATACCGATTGCGAAGGCAGTCTACTACGTATATACTGACGCTCATGGACGAAAGCGTGGGGAGCGAACAGGATTAGATACCCTGGTAGTCCACGCCGTAA
+
GGGGGGGGGGGGGGGGGGGGGGGGGGGGGGGGGGGFGGGGGGGGGGGGGGGGGGGGGGGGGGGGGGGGGGGGGGGGGGGGGGGGGGGGGGGGGGGGGGGGGGGGGGGGGGGGGGGGGGGGGGGGGGGGGGGGGGGGGGGGGGGGGGGGGGGGGGGGGGGGGGGGGGGGGGGGGGGGGGGGGGGGGGGGGGGGGGGGGGGGGGGGGGGGGGGGGGGGGGGGGGGGGDGGGGGGGGGGGGGGGGGFFGGGGGGGFFGGFGFGGGGGGGGGFGFFGGGGFFGFGG
@M02352:288:000000000-CKWC8:1:1102:21253:9249 1:N:0:TAGCGCTC+TATCCTCT
TACGGAGGGTGCAAGCGTTACTCGGAATCACTGGGCGTAAAGAGCGTGTAGGCGGGTTTGTAAGTTTGAAGTGAAATCCAATGGCTCAACCATTGAACTGCTTTGAAAACTGCTTACCTAGAATATGGGAGAGGTAGATGGAATTTCTGGTGTAGGGGTAAAATCCGTAGAGATCAGAAGGAATACCGATTGCGAAGGCGATCTACTGGAACATTATTGACGCTGAGACGCGAAAGCGTGGGGAGCAAACAGGATTAGATACCCTGGTAGTCCACGCCCTAA
+
GGGFGCFFGGGGGGGGGGGGGGGGGGGGGGGGGGGGGGGGGGGGGGGGGGGGGGGGGGGGGGFGGGGGGGGGGGGGGGGGGGGGGGGGGGGGGGGGGGGGGGGGGEGGGGGGGGGGGGGGGGGGFGGGGGDGGGGGGGGGGGGGGGGGGFGGGGGGGGGGGGGGGGGGGGDFGFFFGFGFGGGGGGGGGGGGGGGGGGGGGGGGGGGGGGGGGGGGGGGGGGGGGGGGEEGGGEDGGGGEGGGFEGGFGGFGFFFF?GFGGGGGGFGG4DFFCCGDFFGFGF
@M02352:288:000000000-CKWC8:1:1102:13756:9257 1:N:0:TAGCGCTC+TATCCTCT
CACGTACTGTGCGAACGTTATTCGGAATCACTGGGCTTAAAGGGTACGTAGGCGGTTTACCAAGTCAGATGTGAAATGCCACAGCTCAACTGTGGCACTGCGTTTGAAACTGGTAGGCTAGAGTATTCCAGGGGTGTGCGGAACTTATGGTGGAGCGGTGAAATGCGTTGATATCATGAGGAACACCGGAGGCGAAGGCGGCACACTGGGGGATAACTGACGCTGAGGTACGAAAGCTAGGGTAGCGAACGGGATTAGATACCCCGGTAGTCCTAGCTGTAA
+
GGGGGGGGGGGGGGGGGGGGGGGGGGGGGGGGGGGGGGGGGGGGGGGGGGGGGGGGGGGGGGGGGGGGGGGGGGGGGGGGGGGGGGGGGGGGGGGGGGGGGGGGGGGGGGGGGGGGGGGGGGGGGGGGGGGGGGGGGGGGGGGGGGGGGGGGGGGGGGGGGGGGGGGGGGFDGGGGGGGGGGGGGGGGGGGGGGGGGGGGGGGGGGGGGGGGGGGGGGGGGGGGGGGGGGGGGGGGGGGGGGGFFGGGGGGGFFGGDGFGGGGGGGGGFGFFGGGGFFGFGG
@M02352:288:000000000-CKWC8:1:1102:23766:9364 1:N:0:TAGCGCTC+TATCCTCT
TACGGAGGGTGCGAGCGTTAATCGGAATTACTGGGCGTAAAGCGCATGCAGGTGGTTCATTAAGTCAGATGTGAAAGCCCGGGGCTCAACCTCGGAACTGCATTTGAAACTGGTGAACTAGAGTGCTGTAGAGGGGGGTAGAATTTCAGGTGTAGCGGTGAAATGCGTAGAGATCTGAAGGAATACCAGTGGCGAAGGCGGCCCCCTGGACAGACACTGACACTCAGATGCGAAAGCGTGGGGAGCAAACAGGATTAGATACCCTGGTAGTCCACGCCGTAA
+
GGGGGEEEGGGGGGGGGGGG@CFGGGGGGGFGGGGGGGGGDFGGGGGGGGGGFGGGFGGGGGGGGGGGGGGGGGGGGGGGGGGGGGGGGFGGGGGGGGGGGGGDGGGGGGGGFGGGFGGGGGGGGGGGGGGGGGGGGGGGGGFGFGGGGGGGGFGFGGEEGGGGGGGGGGEGGGGFGGGGGGGGGGGGGGGGGGGGGGGGGGEGGGGGGGGGGGGGGGGGG?FFGGGFFGGGGGGGGGGGGGGBFGGGGGGFFFEFFGFGGGGGGGGGFGFFGGGGFFGFGG
@M02352:288:000000000-CKWC8:1:1102:14376:9401 1:N:0:TAGCGCTC+TATCCTCT
TACGGAGGGTGCAAGCGTTATCCGGAATCATTGGGTTTAAAGGGTCCGCAGGCGGTCAATTAAGTCAGAGGTGAAATACCATAGCTTAACTATGGAACTGCCTTTGATACTGGTTGACTTGAGTTATACGGAAGTAGATAGAATAAGTAGTGTAGCGGTGAAATGCATAGAGATTACTTAGAATACCGATTGCGAAGGCAGTCTACTACGTATATACTGACGCTCATGGACGAAAGCGTGGGGAGCGAACAGGATTAGATACCCTGGTAGTCCACGCCGTAA
+
GGGGGGEDGGGGGGGGGGCGGGGGG7F<CFEAFFGGG>FFGGGGGGGGGCECFGGGGGGGGGGGGGGGFGGEDGGGGGGGGGGFGGGFGGGGGGGGGGGGGGGGGFDGGGGGGGGGFGGFFGGGGGGGGGGGGGFGGGGGFFGGGGGGGGGGGGGGGGGGFFGGGGFGFGGGGGFGGGGGFFFGGCGGDGGGGGGGGGGGGGGGGGGGGEGGGGGFGGGGGGGGEGGGCGGD>EDGGGC:>EGFFGGGGEGGF:?FBGFGGGCDGFFGFGFFGFGGFFGFGD
@M02352:288:000000000-CKWC8:1:1102:24328:9518 1:N:0:TAGCGCTC+TATCCTCT
TACGGAGGATCCAAGCGTTATCCGGAATCATTGGGTTTAAAGGGTCCGTAGGTGGATAATTAAGTCAGAGGTGAAATCTTGCCGCTTAACGGTAAAATTGCCTTTGATACTGGTTGTCTTGAGTTATTATGAAGTGGTTAGAATATGTAGTGTAGCGGTGAAATGCATAGATATTACATAGAATACCAATTGCGAAGGCAGATCACTAATAATATACTGACACTGATGGACGAAAGCGTGGGGAGCGAACAGGATTAGATACCCTGGTAGTCCACGCCGTAA
+
GGGGGGGGGGGGGGGGGGGGGGGGGGGGGGGGGGGGGGGGGGGGGGGGGGGGFGGGGGGGGGGGGGGGGGGGGGGGGGGGGGGGGGGGGGGGGGGGGGGGGGGGGGGGGGGGGGGGGGGGGGGGGGGGGGGGGGGGGGGGGGGGGGGGGGGGGGGGGGGGGGGGGGFGGGGGGGGGGGGGGGGGGGGGGGGGGGGGGGGGGGGGGGGGGGGGGGGGGGGGGGGGGGGGGGGDGGGGGGGGGGGFFGGGGGGGFFGGFGFGGGGGFGGGFGFFFGGGFFGFGG
@M02352:288:000000000-CKWC8:1:1102:21670:9522 1:N:0:TAGCGCTC+TATCCTCT
TACGGAGGGGGTTAGCGTTGTTCGGAATTACTGGGCGTAAAGCGTACGTAGGCGGATTGGAAAGTTGGGGGTGAAATCCCAGGGCTCAACCCTGGAACTGCCTCCAAAACTATCAGTCTAGAGTTCGAGAGAGGTGAGTGGAATTCCAAGTGTAGAGGTGAAATTCGTAGATATTTGGAGGAACACCAGTGGCGAAGGCGGCTCACTGGCTCGATACTGACGCTGAGGTACGAAAGTGTGGGGAGCAAACAGGATTAGATACCCTGGTAGTCCACACCGTAA
+
GGGGGGGG@CEFGDGGGEGGGGGGGGGGGGGGFEGGGGGGGGGGGGGGGGGGGGGGGGGFCGCEGGGGGGGGGGGGGGGGFGGGGDGGGGGGGGGGGGGGGGGGGGDFGGGGGGGGGFGCGFGFGGGDFGG@F@<7,>F<FGGGGGFEGGGGGFGF@FFG:FGCFGGG=BEFGG9BGC<<CGGGGGGFGGCFECCGGGGCEGGE9@ECCFGGEEGGEGG?FG5EEC5>FGGCECCCCFGFEEGFFGGCCFGGFFGF2DFC?CCDGGFGFG6@FEFGF35FFD
@M02352:288:000000000-CKWC8:1:1102:20302:9527 1:N:0:TAGCGCTC+TATCCTCT
TACGGAGGGTCCAAGCGTTATCCGGAATCATTGGGTTTAAAGGGTCCGCAGGCGGTCAATTAAGTCAGAGGTGAAAGCCCATCGCTCAACGATGGAACTGCCTTTGATACTGGTTGACTTGAGTTATACGGAAGTAGATAGAATAAGTAGTGTAGCGGTGAAATGCATAGATATTACTTAGAATACCGATTGCGAAGGCAGTCTACTACGTATATACTGACGCTCATGGACGAAAGCGTGGGGAGCGAACAGGATTAGATACCCTGGTAGTCCACGCCGTAA
+
GGGGGGGGGGGGGGGGGGGEGGGGGGGGGGGGGGGGGGGGGGGGGGGGGGGGGGGGGGGGGGGGGGGGGGGGGGGGGGGGGGGGGGGGGGGGGGGGGGGGGGGGGGFGGGGGGGGGGFGGGGGGGGGGGGGGGGGGGGFGFGGGGGGGGGGGGGGGGGGGGGGGGGGGGGGGGGGFGGG@FGGGGGGGGGGGGGGGGGGGGFFGGGGGGGGGGGGGGGGGGGGGGGGGFGGGGGGGGGGGGGGDBGGCEGGGFFFGFGFGGGGGGGGGFGFFGFGGFFGEGG
@M02352:288:000000000-CKWC8:1:1102:4303:9603 1:N:0:TAGCGCTC+TATCCTCT
TACGGAGGATCCAAGCGTTATCCGGAATCATTGGGTTTAAAGGGTCCGTAGGTGGATAATTAAGTCAGAGGTGAAAGTTTGCGGCTCAACCGTAAAATTGCCTTTGATACTGGTTATCTTGAATCATTGTGAAGTGGTTAGAATATGTAGTGTAGCGGTGAAATGCATAGATATTACATAGAATACCAATTGCGAAGGCAGATCACTAACAATGTATTGACACTGATGGACGAAAGCGTGGGGAGCGAACGGGATTAGATACCCCGGTAGTCCACGCCGTAA
+
CFGGEGCE@FFGGGAFCGGDGCFC7B@DEEFGGGGGGDF@AC,6FGF:E@@CG9,CFGFGG9FEFGGDGFFFF9=?FGGGGGG7@F:,54FCFGEF?FFGGFFFFGFGGGGGGGFDFGFGFFFG<BFDGGDFGGDGECF,ADAF?CFFGGGGFGG9CFFFE>FGGFCG:3=CFDE=CCGGGFGGFGGGGFEFGGGGGDGCE*D:36CGCGCEF:EBFFFEGGGFFC?F+*<=CEG5?E8CFC5>>GG=:CGG5DGD)7<FCFGFGGGD9D=B7:495FD@55
@M02352:288:000000000-CKWC8:1:1102:5765:9750 1:N:0:TAGCGCTC+TATCCTCT
TACGGAGGGTCCAAGCGTTATCCGGAATCATTGGGTTTAAAGGGTCCGCAGGCGGTCAATTAAGTCAGAGGTGAAATCCCATAGCTTAACTATGGAACTGCCTTTGATACTGGTTGACTTGAGTTATACGGAAGTAGATAGAATGTGTAGTGTAGCGGTGAAATGCATAGATATTACACAGAATACCGATTGCGAAGGCAGTCTACTACGTATATACTGACGCTCATGGACGAAAGCGTGGGGAGCGAACAGGATTAGATACCCTGGTAGTCCACGCCGTAA
+
GGGGGGEGGGGGGGGGGGGGGGGGGGGGGGGGGGGFGGGFFGGGGGGGGGGGGGGGGGGGGGGGGGGGGGGGGGGGGGGGGGGGGGGGGGGGGGGGGGGGGGGGGGGGGGGGGGGGGGGGGGGGGGGGGGGGGGGGGGGGGGGGGGGGGGGGGGGGGGGGGGGGGGGGGGGGGGGGGGGGGGGGGGG@GGGGGGGGGGGGGGGGGGGGGGGFFGGGGGGGGGGGGGGGGGGGGGGGGGGGGGGFFGGGGED7FFGGFGFGGGGGGGFGFGFFGGGGFFGDGG
@M02352:288:000000000-CKWC8:1:1102:4572:9784 1:N:0:TAGCGCTC+TATCCTCT
CACGTAGGCACCAAGCGTTATCCGGATTTATTGGGCGTAAAGAGCTCGTAGGCGGTTCAGTCAGTCGGGTGTGAAAACTTGAGGCTTAACCTCAAGAGGTCACTCGATACTACTGTGACTAGAGTGCGGTAGGGGAGCGGGGAATTCCTGGTGTAGCGGTGAAATGCGCAGATATCAGGAGGAACACCAGTGGCGAAGGCGCCGCTCTGGGCCGTAACTGACGCTGAGGAGCGAAAGCATGGGTAGCAAACAGGATTAGATACCCTGGTAGTCCATGCCGTA
+
FCFEFGCC9FGGGDGGGCBFGGFFGEGGGFGAFEFGF+@@@CEFGFFGGGGEGEEGGGGGGEFFGGECFFG>FDFGDEFGGGGGG8FGGGFGGEFEFGGFGGG<FBFGGGGGGGGGGFGGGGFDDFDGGGGGGGGGGGGGGGEGGGGGGGFFCFFGGGGFFFGGGGGG5CGCEFGGGCFGGEGGGGGGGGGGFGGGGGGGGGGGGGGGGGGGGGGGGGGGFGGGGGCFFGGGDEDGGGGGGGGFFGEFGGGG?FG<>FDCFFF4C=FG?FFBDGGFFFGEG5
@M02352:288:000000000-CKWC8:1:1102:23913:9801 1:N:0:TAGCGCTC+TATCCTCT
TACGGAGGGTCCAAGCGTTATCCGGAATCATTGGGTTTAAAGGGTCCGCAGGCGGTCAATTAAGTCAGAGGTGAAATCCCATAGCTTAACTATGGAACTGCCTTTGATACTGGTTGACTTGAGTTATACGGAAGTAGATAGAATAAGTAGTGTAGCGGTGAAATGCATAGATATTACTTAGAATACCGATTGCGAAGGCAGTCTACTACGTATATACTGACGCTCATGGACGAAAGCGTGGGGAGCGAACAGGATTAGATACCCTGGTAGTCCACGCCGTAA
+
GGGGGGGGGGGGGGGGGGGGFGGGGGGGGGGGGGGGGGGGGGGGGGGGGGGGGGGGGGGGGGGGGGGGGGGGGGGGGGGGGGGGGGGGGGGGGGGGGGGGGGGGGGGGGGGGGGGGGGGGGGGGGGGGGGGGGGGGGGGGGGGGFGGGGGGGGGGGGGGGGGGGGGGGGGGGGGGGGGGGGGGGGGGGGGGGGGGGGGGGGGGGGGGGGGGGGGGGGGGGGGGGGGGGGGGGGGGGGGGGGGGFFGGGGGGGFFGGFGFGGGGGGGGGFGFFGGGGFFGFGD
@M02352:288:000000000-CKWC8:1:1102:6107:9804 1:N:0:TAGCGCTC+TATCCTCT
TACGGAGGGTCCGAGCGTTGTCCGGAATTATTGGGTTTAAAGGGTACGTAGGCGGAATAATAAGTCAGAGGTGAAATCCTGCAGCTCAACTGTAGAACTGCCTTTGAAACTGTTATTCTTGAGTATGGTAGGGGTAAGCGGAATTTATAATGTAGCGGTGAAATGCATAGATATTATAAAGAACACCGATAGCGAAGGCAGCTTACTGGACCATAACTGACGCTAATGTACGAAAGCGTGGGTAGCGAACAGGATTAGATACCCTGGTAGTCCACGCCGTAA
+
GGGGGGGGGGGGGGGGGGGGGGGGGGGGGGGGGGGGD7FADFGGGGGGGGGGGGGGGGGGGGGGGGGGGGGGGGGGGGGGGGFGGGGGGFGGGGGGGGGGGGGGGGGGFGFGGGGGGGGGGGGGGGGGGGGGGGGGFGGGGGFGFGGGGGGGGFGGGGGGGGGGGGGGGGGGGGGGGGGGFFGGGGGGDGGGGGGGGGGGGGGGGGGGGGGGGGGGGGGGGGGGGGGGGGGGGGGGGGGGGGGFFGG=EGGGFFEC>GFGGFCGGGGGFGFFGGGGFFGFGG
@M02352:288:000000000-CKWC8:1:1102:21010:9913 1:N:0:TAGCGCTC+TATCCTCT
TACGGAGGGGGTTAGCGTTGTTCGGAATTACTGGGCGTAAAGCGTACGTAGGCGGATTAGTCAGTTAGGGGTGAAATCCCAGGGCTCAACCCTGGAACTGCCTCTAATACTGCTAGTCTTGAGTTCGAGAGAGGTGAGTGGAATTCCAAGTGTAGAGGTGAAATTCGTAGATATTTGGAGGAACACCAGTGGCGAAGGCGGCTCACTGGCTCGATACTGACGCTGAGGTACGAAAGTGTGGGGAGCAAACAGGATTAGATACCCTGGTAGTCCACACCGTAA
+
GGGGGFGGGGGGGGGGGGGGGGGGGGGGGGGGGGGGGGGGGGGGGGGGGGGGCGGEGGGGGGGGGGGGGGGGGGGGGGGGGGGGGGGGGGGGGGGGGGGGGGGGGGFGFGGGGGGGGGGGGDGGGGGGGGGGGGGGGGGGGGGGGGGDGGGGGGGGGGGGGGGGGGGGGGGGFGGGGGGGGGGGGGGGGGGGGGGGGGGGGGGGGGGGGGGGGDGGGGGGGGGGGGGGGGGGGGGGGGGGGGGFFGGGGGGGF:FGFFAGGGGDCFGFFGFFGGGDEEG;7D
@M02352:288:000000000-CKWC8:1:1102:7547:10131 1:N:0:TAGCGCTC+TATCCTCT
TACGAAGGTCCCGAGCGTTATTCGGAATCACTGGGCGTAAAGGGAGCGTAGGCGGCGCGGTAAGTCAGATGTGAAATCTGGAGGCTCAACCTCCAAACTGCATTCGATACTGCCGTGCTAGAGTAATGGAGAGGTAACTGGAATTCTCGGTGTAGCAGTGAAATGCGTAGATATCGAGAGGAAGACCAATGGCGAAAGCAGGTTACTGGACATTTACTGACGCTGAGGCTCGAAGGCTAGGGTAGCGAAAGGGATTAGATACCCCTGTAGTCCTAGCAGTAA
+
GGGGGGGGGGGGGGGGGGGGGGGGGGGGGGGGGGGGGGGGGGGGGGGGGGGGGGGGGGGGGGGGGGGGGGGGGGGGGGGGGGGGGGGGGGGGGGGGGGGGGGGGGGGGGGGGGGGGGGGGGGGGGGGGGGGGGGGGGGGGGGGGGGGGGGGGGGGGGGGGGGGGGGGGGGGGGGGGGGGGGGGGGGGGGGGGGGGGGGGGGGGGGGGGGGGGGGGGGGGGGGGGGGGGGGGGGGGGGGGGGGGFFGGGGGGGFFGGFGFGGGGGGGGGFGFFGGGGFFGFGG
@M02352:288:000000000-CKWC8:1:1102:5602:10210 1:N:0:TAGCGCTC+TATCCTCT
TACGGAGGGTCCAAGCGTTATCCGGAATCATTGGGTTTAAAGGGTCCGCAGGCGGTCAATTAAGTCAGAGGTGAAATCCCATAGCTTAACTATGGAACTGCCTTTGATACTGGTTGACTTGAGTCATATGGAAGTAGATAGAATGTGTAGTGTAGCGGTGAAATGCATAGATATTACACAGAATACCGATTGCGAAGGCAGTCTACTACGTATGTACTGACGCTCATGGACGAAAGCGTGGGGAGCGAACAGGATTAGATACCCTGGTAGTCCACGCCGTAA
+
GGGGGGGGGGGGGGGGGGGGGGGGGGGGGGGGGGGGGGGGGGGGGGGGGGGGGGGGGGGGGGGGGGGGGGGGGGGGGGGGGGGGGGGGGGGGGGGGGGGGGGGGGGGGGGGGGGGGGGGGGGGGGGGGGGGGGGGGGGGGGGGGGGGGGGGGGGGGGGGGGGGGGGGGGGGGGGGGGGGGGGGGGGGGGGGGGGGGGGGGGGGGGGGGGGGGGGGGGGGG?EGGGGGGGGGGGGGGGGGGGGGFFGGGGGGGFFGGFGBGGGGGGGGGFGFFGGGGFFGFGG
@M02352:288:000000000-CKWC8:1:1102:11398:10230 1:N:0:TAGTGCTC+TATCCTCT
TACGGAGGGTGCAAGCGTTATCCGGAATCATTGGGTTTAAAGGGTCCGCAGGCGGTCAATTAAGTCAGAGGTGAAATACCATAGCTCAACTATGGAACTGCCTTTGATACTGGTTGACTTGAGTTATACGGAAGTAGATAGAATAAGTAGTGTAGCGGTGAAATGCATAGAGATTACTTAGAATACCGATTGCGAAGGCAGTCTACTACGTATATACTGACGCTCATGGACGAAAGCGTGGGGAGCGAACAGGATTAGATACCCTGGTAGTCCACGCCGTAA
+
GGGGGGGGGGGGGGGGGGGGGGGGGGGGGGGGGGGGGGGGGGGGGGGGGGGGGGGGGGGGGGGGGGGGGGGGGGGGGGGGGGGGGGGGGGGGGGGGGGGGGGGGGGGGGGGGGGGGGGGGGGGGGGGGGGGGGGGGGGGGGGGGGGGGGGGGGGGGGGGGGGGGGGGGGGGGGGGGGGGGGGGGGGGGGGGGGGGGGGGGGGGGGGGGGGGGGGGGGGGGGGGGGGGGGGGGGGGGGGEEGGGFEDGGGGGGFFGGFGFGGGGGGGGGFGFFGGGGFFGFGG
@M02352:288:000000000-CKWC8:1:1102:18132:10258 1:N:0:TAGCGCTC+TATCCTCT
TACGGAGGATCCAAGCGTTATCCGGAATCATTGGGTTTAAAGGGTCCGTAGGCGGGTTTATAAGTCAGTGGTGAAAGTTTGCGGCTCAACCGTAAAATTGCCATTGATACTGTAGGTCTTGAATTATTGTGAAGTGGTTAGAATGTGTAGTGTAGCGGTGAAATGCATAGATATTACACAGAATACCGATTGCGAAGGCAGATCACTAACAATTAATTGACGCTAAGGGACGAAAGCGTGGGTAGCGAACAGGATTAGATACCCTGGTAGTCCACGCCGTAA
+
GCFDGEFDCCFGG<FGGC@FGGFFE@FGGDFFFEGCFCCC@FFGGGFGGGGCGGGC@FGAFFDFFGCFDFFBFGFFGGGGGGGDGFGGGD=FFGG@FCFFGGGDGDGGGGGGGDDEDC<FF<FFFGGG,8FCAFDGFGGGGGGGGG;FFFGFGFGGGCGGGGGGGGGGFGGGGGGGGGGG@FGDFGGGEEGGGGGGGGFFGFGFGGGGGGEEC?CGGGGGCGGGEGGGFGGGGGGDGGGEGGGFDGGGGGGGF)<C?D2F?:60*9CFAGFFGFGGFF3.99
@M02352:288:000000000-CKWC8:1:1102:18112:10264 1:N:0:TAGCGCTC+TATCCTCT
TACGGAGGATCCAAGCGTTATCCGGAATCATTGGGTTTAAAGGGTCCGTAGGCGGGTTTATAAGTCAGTGGTGAAAGTTTGCGGCTCAACCGTAAAATTGCCATTGATACTGTAGGTCTTGAATTATTGTGAAGTGGTTAGAATGTGTAGTGTAGCGGTGAAATGCATAGATATTACACAGAATACCGATTGCGAAGGCAGATCACTAACAATTAATTGACGCTAAGGGACGAAAGCGTGGGTAGCGAACAGGATTAGATACCCTGGTAGTCCACGCCGTAA
+
GGGGGGGGDAA@CFGGGGGEFCFGGGGGGGFGGGGGGGGGGGGGG@FGGGGGGGGCGCEGGGFGGGFFGGGGGGGGAFGBAEFGGGGGGGGGG+>FGGGGGGDGGCFGGGGGG=FGGGGGGGBGGCFGGEGG7EFGFFGGGGGGGFGGGGGGGGGFGGGGGGGGGG@DGGGGGGGGGFFGFGGGGGGGGGEFGGGGGGGFC*BFGGGFFF89CGFGGGGGGGGGGGGGGGFGGGGGGGGGCEC?BG5EGGGGFFGGFGFGFGGGGGGGBGFFGGGGFFGFGG
@M02352:288:000000000-CKWC8:1:1102:15793:10327 1:N:0:TAGCGCTC+TATCCTCT
TACGGAGGGTCCGAGCGTTATCCGGAATCATTGGGTTTAAAGGGTCCGCAGGCGGTCGATTAAGTCAGAGGTGAAATCCCATAGCTTAACTATGGAACTGCCTTTGATACTGGTTGACTTGAGTCATATGGAAGTAGATAGAATGTGTAGTGTAGCGGTGAAATGCATAGATATTACACAGAATACCGATTGCGAAGGCAGTCTACTACGTATGTACTGACGCTCATGGACGAAAGCGTGGGGAGCGAACAGGATTAGATACCCTGGTAGTCCACGCCGTAA
+
GGGGGGGGGGGGGGGGGGGGGGGGGGGGGGGGGGGGGGGGGGGGGGGGGGGGGGGGGGGGGGGGGGGGGGGGGGGGGGGGGGGGGGGGGGGGGGGGGGGGGGGGGGGGGGGGGGGGGGGGGGGGGGGGGGGGGGGGGGGGGGGGGGGGGGGGGGGGG@GGGGGGGGGGGGGGGGGGGGGGGGGGGGGGGGGGGGGGGGGGGGGGGGGGGGGGGGGGGGGGGGGGGGGGGGGGGGGGGGGGGGGEFGGGGGGGFFGGFGFGGGGGGGGGFGFFGGGGFFGFGG
@M02352:288:000000000-CKWC8:1:1102:18017:10500 1:N:0:TAGCGCTC+TATCCTCT
TACGGAGGGGGTTAGCGTTGTTCGGAATTACTGGGCGTAAAGCGCACGTAGGCGGATCAGAAAGTATAGGGTGAAATCCCAGGGCTCAACCCTGGAACTGCCTTGTAAACTCCTGATCTTGAGTTCGAGAGAGGTGAGTGGAATTCCGAGTGTAGAGGTGAAATTCGTAGATATTCGGAGGAACACCAGTGGCGAAGGCGGCTCACTGGCTCGATACTGACGCTGAGGTGCGAAAGCGTGGGGAGCAAACAGGATTAGATACCCTGGTAGTCCACGCCGTAA
+
GGGGGFGGGGGGGGGGGGGGGGGGGGGGGGGGGGGGGGGGGGGGGGGGGGGGGGGGGGGGFGGGGGGGGGGGGGGGGGGGGGGGGGGGGGGGGGGGGGGGGGGGGGGGGGGGGGGGGGGGGGGGGGGGGGGGGGGGGGGGGGGGGGGGGGGGGGGGGGGGGGGGGGGGGGGGGGGGGGGGGGGGGGGGGGGGGGGGGGGGGGGGGGGGGGGGGGGGGGGGGGGGGGGGGFGGGGGGGGGGGGGEEGGGGGGGFFGGFGBGGGGGGGGGFGFFGGGGFFGFGG
@M02352:288:000000000-CKWC8:1:1102:25078:10807 1:N:0:TAGCGCTC+TATCCTCT
TACGGAGGGTCCGAGCGTTATCCGGAATCATTGGGTTTAAAGGGTCCGCAGGCGGACAATTAAGTCAGAGGTGAAATCCCATAGCTTAACTATGGAACTGCCTTTGATACTGGTTGACTTGAGTCATATGGAAGTAGATAGAATGTGTAGTGTAGCGGTGAAATGCATAGATATTACACAGAATACCGATTGCGAAGGCAGTCTACTACGTATGTACTGACGCTCATGGACGAAAGCGTGGGGAGCGAACAGGATTAGATACCCTGGTAGTCCACGCCGTAA
+
GGGGGGGGGGF@@FGGGGG@F9FGGGGG<F,FGGG@:FGGGGAG=<FG@FGGGGG+C:EEFAFGG9FGGGGGGGGGGGGGG9BFGG,FFGA,EFGGGGGGGGGGGGGGGGGG8>>E8FG9FGG=<<@F=BFGCGGFC=@EFFGGG<CFGGGGGGGFGGGGGGGGGGFFGGGGGGGGAAA@FGG<FGGGCF:FGGGGGGGFGC<2FGGCC8E9>AFGGGGGGGGGCEFGECGGGGGGGGGGGGGFFGEGGGGGFFGGFGFGGGGGGGGGFGFFGGGGFFGFGG
@M02352:288:000000000-CKWC8:1:1102:8857:10837 1:N:0:TAGCGCTC+TATCCTCT
TACGGAGGGTCCGAGCGTTATCCGGAATCATTGGGTTTAAAGGGTCCGCAGGCGGTCAATTAAGTCAGAGGTGAAATCCCATAGCTTAACTATGGAACTGCCTTTGATACTGGTTGACTTGAGTCATATGGAAGTAGATAGAATGTGTAGTGTAGCGGTGAAATGCATAGATATTACACAGAATACCGATTGCGAAGGCAGTCTACTACGTATGTACTGACGCTCATGGACGAAAGCGTGGGGAGCGAACAGGATTAGATACCCTGGTAGTCCACGCCGTAA
+
GGGGGGGGGGGGGGGGGGGGGGGGGGGGGGGGGGGGGGGGGGGGGGGGGGGGGGGGGGGGGGGGGGGGGGGGGGGGGGGGGGGGGGGGGGGGGGGGGGGGGGGGGGGGGGGGGGGGGGGGGGGGGGGGGGGGGGGGGGGGGGGGGGGGGGGGGGGGGGGGGGGGGGGGGGGGGGGGGGGGGGGGGGGGGGGGGGGGGGGGGGGGGGGGGGGGGGGGGGGGGGGGGGGGGGGGGGGGGGGGGGGFFGGGGGGGFFGGFGFGGGGGGGGGFGFFGGGGFFGFGG
@M02352:288:000000000-CKWC8:1:1102:21147:10859 1:N:0:TAGCGCTC+TATCCTCT
TACGGAGGGGGTTAGCGTTGTTCGGAATTACTGGGCGTAAAGCGTACGTAGGCGGACTAGTAAGTTAGGGGTGAAATCCCGGGGCTCAACCCCGGAACTGCCTTTAATACTGCTAGTCTTGAGTTCGAGAGAGGTGAGTGGAATTCCGAGTGTAGAGGTGAAATTCGTAGATATTCGGAGGAACACCAGTGGCGAAGGCGGCTCACTGGCTCGATACTGACGCTGAGGTACGAAAGTGTGGGGAGCAAACAGGATTAGATACCCTGGTAGTCCACACCGTAA
+
GGGGGBCCGGGGGGGGGGGDGGGGGGGGGGGGCGGGGBCFGGGGGGGGFGGGGGGGDGFGGGGGFGGGGGGGGGGGGGGGGGGGEFGGGGGDGGGGGGGGGGGGGGGGGGGGGGGGGGGGGCGGAFGGGFGGGGGG:CFGGGGGGGGGCGGGGCGGGGGGGGGGGFGGGGGGGGGGGGGGEGGFGCEEFFGGGGDGEGGEGGGGGGGGGGGGGGGGGGGGGGGGGGGGGGGGDGDGGGGGGGGF@C:@EGGGFFGGFGFGFGGGGGG7>GFFD9FFEEGFGG
@M02352:288:000000000-CKWC8:1:1102:24631:10873 1:N:0:TAGCGCTC+TATCCTCT
TACGGAGGGTCCAAGCGTTATCCGGAATCATTGGGTTTAAAGGGTCCGCAGGCGGTCAATTAAGTCAGAGGTGAAATCCCATAGCTTAACTATGGAACTGCCTTTGATACTGGTTGACTTGAGTTATACGGAAGTAGATAGAATGTGTAGTGTAGCGGTGAAATGCATAGATATTACACAGAATACCGATTGCGAAGGCAGTCTACTACGTATATACTGACGCTCATGGACGAAAGCGTGGGGAGCGAACAGGATTAGATACCCTGGTAGTCCACGCCGTAA
+
GGGGGGGGGGGGGGGGGGGGGGGGGGGGGGGGGGGFGGGGGGGGGGGGGGGGGGGGGGGGGGFGGGGGGGGGGGGGGGGGGGGGGGGGGGGGGGGGGGGGGGGGGGGGGGGGGGGGGGGGGGGGGGGGGGGGGGGGGGGGGGGGGGGGGGGGGGGGGGGGGGGGGGGGGGGGGGGGGGGGGGGFGGGGGGGGGGGGGDGGGFFGGGGGGGGGGGGGGGGGGGGGGGGGGGGGGGGGGGGGGGGFFGGGGGGGFFGGFGFGGGGGGGGGFGFFGGGGFFGFGG
@M02352:288:000000000-CKWC8:1:1102:22149:11007 1:N:0:TAGCGCTC+TATCCTCT
TACGGAGGGTGCAAGCGTTATCCGGAATCATTGGGTTTAAAGGGTCCGCAGGCGGTCAATTAAGTCAGAGGTGAAATACCATAGCTCAACTATGGAACTGCCTTTGATACTGGTTGACTTGAGTTATACGGAAGTAGATAGAATAAGTAGTGTAGCGGTGAAATGCATAGAGATTACTTAGAATACCGATTGCGAAGGCAGTCTACTACGTATATACTGACGCTCATGGACGAAAGCGTGGGGAGCGAACAGGATTAGATACCCTGGTAGTCCACGCCGTAA
+
GGGGGGGGGGGGGGGGGGGGGGGGGGGGGGGGGGGGGGGGGGGGGGGGGGGGGGGGGGGGGGGGGGGGGGGGGGGGGGGGGGGGGGGGGGGGGGGGGGGGGGGGGGGGGGGGGGGGGGGGGGGGGGGGGGGGGGGGGGGGGGGGGGGGGGGGGGGGGGGGGGGGGGGGGGGGGGGGGGGGGGGGGGGGGGGGGGGGGGGGGGGGGGGGGGGGGGGGGGGGGGGGGGGGGGGGGGGGGGGGGGGFFGGGGGGGFFGGFGAGGGGGGGGGFGFFGGGGFFGFGG
@M02352:288:000000000-CKWC8:1:1102:15238:11070 1:N:0:TAGCGCTC+TATCCTCT
TACGAGGGGTGCAAGCGTTAATCGGAATTACTGGGCGTAAAGCGTGCGTAGGTGGTTTGTTAAGCAAGATGTGAAAGCCCCGGGCTCAACCTGGGAACTGCATTTTGAACTGGCAAACTAGAGTATTGTAGAGGGTAGTGGAATTTCCAGTGTAGCGGTGAAATGCGTAGAGATTGGAAGGAACATCAGTGGCGAAGGCGGCTACCTGGACAAATACTGACACTGAGGCACGAAAGCGTGGGGAGCAAACAGGATTAGATACCCTGGTAGTCCACGCCGTAA
+
GGGGFCGGGGGGGGGGGGGGGGGGGGGGGGGGGGGGGGGGGGGGGGGGGGGGGGGCFGGGGGGGGGGGGGGGGGGGGGGGGGGGGGGGGGGGGGGGGGGGGGGGGGGGGGGGGGGGGGGGGGGGGGGGGGGGGGGGGGGGGGGGFGGGGGGGGGGGGGGGGGGGGCGFGGGGFFGGGGGGGGGGGGGGGGGGGGGGGGGGGGGGGGGGGGGGGGGGGGGGGGGGGGGFEEGGGGGGGGGGGGGFFGGGGGGGFFGGFGFGGGGGGGGGFGFFGGGGFFGEGG
@M02352:288:000000000-CKWC8:1:1102:21102:11178 1:N:0:TAGCGCTC+TATCCTCT
TACGGAGGGTCCAAGCGTTATCCGGAATCATTGGGTTTAAAGGGTCCGCAGGCGGTCAATTAAGTCAGAGGTGAAAGCCCATCGCTCAACGATGGAACTGCCTTTGATACTGGTTGACTTGAGTTATACGGAAGTAGATAGAATAAGTAGTGTAGCGGTGAAATGCATAGATATTACTTAGAATACCGATTGCGAAGGCAGTCTACTACGTATATACTGACGCTCATGGACGAAAGCGTGGGGAGCGAACAGGATTAGATACCCTGGTAGTCCACGCCGTAA
+
GGGGGGGGGGGGGGGGGGGGGGGGGGGGGGGGGGGGGGGGGGGGGGGGGGGGGGGFGGGGGGGGGGGGGGGGGGGGGGGGGGGGGGGGGGGGGGGGGGGGGGGGGGGGGGGGGGGGGGGGGGGGGGGGGGGGGGGGGGGGGGGGGGGGGGGGGGGGGGGGGGGGGGGGGGGGGGGGGGGGGGGGGGGGGGGGGGGGGGGGGGGGGGGGGGGGGGGGGGGGGGGGGGGGGGGGGGGGGGGGGGGFFGGGGGGGFFGGFGFGGGGGGGGGFGFFFGGGFFGFGG
@M02352:288:000000000-CKWC8:1:1102:28781:11179 1:N:0:TAGCGCTC+TATCCTCT
TACGGAGGGTGCAAGCGTTATCCGGAATCATTGGGTTTAAAGGGTCCGCAGGCGGTCAATTAAGTCAGAGGTGAAATACCATAGCTCAACTATGGAACTGCCTTTGATACTGGTTGACTTGAGTTATACGGAAGTAGATAGAATAAGTAGTGTAGCGGTGAAATGCATAGAGATTACTTAGAATACCGATTGCGAAGGCAGTCTACTACGTATATACTGACGCTCATGGACGAAAGCGTGGGGAGCGAACAGGATTAGATACCCTGGTAGTCCACGCCGTAA
+
GGAEEEGDGEGGGFGGGEEGGGDGGEEGGGGAEDFFGGFEFGGGGGGGGGGGGGGFGGGGGFFGGGGGGGGFFFGGGGGGGGGGGGGGFFGGGGGGGGGGGGGGGGGGFGFFGGGGGGGGGGGGGGGGGGG@FGGGGGGGGGFFGGGGGCFFF:FGGGGGGFGGGGGGGGGGCBEFGGFGGGFCEFFGGGGGFCEDECFGGGGGGGGGGGFGFGGG?EF9<EGDGGGGGDFGGGDGFGGDCEG@FCEGG*395@FFBFFFGAFFFG=FFGFFFGGDD57<DD
@M02352:288:000000000-CKWC8:1:1102:21109:11195 1:N:0:TAGCGCTC+TATCCTCT
TACGGAGGGTCCAAGCGTTATCCGGAATCATTGGGTTTAAAGGGTCCGCAGGCGGTCAATTAAGTCAGAGGTGAAAGCCCATCGCTCAACGATGGAACTGCCTTTGATACTGGTTGACTTGAGTTATACGGAAGTAGATAGAATAAGTAGTGTAGCGGTGAAATGCATAGATATTACTTAGAATACCGATTGCGAAGGCAGTCTACTACGTATATACTGACGCTCATGGACGAAAGCGTGGGGAGCGAACAGGATTAGATACCCTGGTAGTCCACGCCGTAA
+
GGGGGFFGGFGGGGGGGGGGGGDFGDGG@EFFFGGFGGGGGGGCFGGGGGGGGGGGGGGGGGGGGGDEGGGGGGFGGGGGGGGGGFGG@ECGGGGG,EFDGGGGGGGGCFFGGGGGGGGGFCCFGCFCGGGCFFFFGGG9<FGGGGAFGGGGGGGGCGG7FG9FCE9ECCCFGGGFFGFFGG;FGGGGDGGCFG*CECFGCFGG:EGGGGGGGFGGGGF9CE=ECCFGFFFGGDDCGGG>CC3B))18CE)055FG<=2C79@DGG*94*94CGGGFF5797
@M02352:288:000000000-CKWC8:1:1102:11746:11358 1:N:0:TAGCGCTC+TATCCTCT
TACGGAGGGTCCGAGCGTTATCCGGAATCATTGGGTTTAAAGGGTCCGCAGGCGGTCAATTAAGTCAGAGGTGAAATCCCATAGCTTAACTATGGAACTGCCTTTGATACTGGTTGACTTGAGTCATATGGAAGTAGATAGAAAGTGTAGTGTAGCGGTGAAATGCATAGATATTACACAGAATACCGATTGCGAAGGCAGTCTACTACGTATGTACTGACGCTCATGGACGAAAGCGTGGGGAGCGAACAGGATTAGATACCCTGGTAGTCCACGCCGTAA
+
GGGGGGGGGGGGGGGGGGGGGGGGGGGGGGGGGGGGGGGGGGGGGGGGGGGGGGGGGGGGGGGGGGGGGGGGGGGGGGGGGGGGGGGGGGGGGGGGGGGGGGGGGGGGGGGGGGGGGGGGGGGGGGGGGGGGGGGGGGGGGGGGGGGGGGGGGGGGGGGGGGGGGGGGGGGGGGGGGGGGGGGGGGGGGGGGGGGGGGGGGGGGGGGGGGGGGGGGGGGGGGGGGGGGGGGGGGGGGGGGGGGDEGGGGGGGFFGGFGFGGGGGGGGGFGFFGGGGFFGFGG
@M02352:288:000000000-CKWC8:1:1102:11760:11370 1:N:0:TAGCGCTC+TATCCTCT
TACGGAGGGTCCGAGCGTTATCCGGAATCATTGGGTTTAAAGGGTCCGCAGGCGGTCAATTAAGTCAGAGGTGAAATCCCATAGCTTAACTATGGAACTGCCTTTGATACTGGTTGACTTGAGTCATATGGAAGTAGATAGAAAGTGTAGTGTAGCGGTGAAATGCATAGATATTACACAGAATACCGATTGCGAAGGCAGTCTACTACGTATGTACTGACGCTCATGGACGAAAGCGTGGGGAGCGAACAGGATTAGATACCCTGGTAGTCCACGCCGTAA
+
GGGGGGGGGGCFEGGGGGGGFGGGGGGGGGGGGGGGGGGGGGGGGCGGGGGGGGGFGGGGGGGGGGGGGGGGGGGGGGGGGG@FGGFGGGFCFAFGGGGGGGGGGGGGGGGGGGGGGGGGGGGGGFF9FDAD9FFGGDGACFFCFFGGGFGCFACFGGGDGGGGGGCFGGGGGGGGGGGGFGFFGGGDGGGGGDFGGGGGGGGGEGG?CGGCEFFFGGF<F;EGDCFEFGGGGGDGGGGGGGGDFGCEEGGGFFGGFF<GGGGGGFGF9CFFGCFDFFGFGG
@M02352:288:000000000-CKWC8:1:1102:19191:11490 1:N:0:TAGCGCTC+TATCCTCT
TACGGAGGGTCCAAGCGTTATCCGGAATCATTGGGTTTAAAGGGTCCGCAGGCGGTCAATTAAGTCAGAGGTGAAATCCCATAGCTTAACTATGGAACTGCCTTTGATACTGGTTGACTTGAGTTATACGGAAGTAGATAGAATGTGTAGTGTAGCGGTGAAATGCATAGATATTACACAGAATACCGATTGCGAAGGCAGTCTACTACGTATATACTGACGCTCATGGACGAAAGCGTGGGGAGCGAACAGGATTAGATACCCTGGTAGTCCACGCCGTAA
+
GGGGGGGGGGGGGGGGGGGGGGGGGGGGGGGGGGGGGGGGGGGGGGGGGGGGGGGGGGGGGGGGGGGGGGGGGGGGGGGGGGGGGGGGGGGGGGGGGGGGGGGGGGGGGGGGGGGGGGGGGGGGGGGGGGGGGGGGGGGGGGGGGGGGGGGGGGGGGGGGGGGGGGGGGGGGGGGGGGGGGGGGGGGGGGGGGGGGGGGGGGGGGGGGGGGGGGGGGGGGGGGEEGGGFGGGEGGGGGGGDGGFFGGGGGGGF5FGFGFGGGGGGGFGDGFFGCGGFFGFGG
@M02352:288:000000000-CKWC8:1:1102:14925:11517 1:N:0:TAGCGCTC+TATCCTCT
TACGGAGGGTCCGAGCGTTATCCGGAATCATTGGGTTTAAAGGGTCCGCAGGCGGTCAATTAAGTCAGAGGTGAAATCCCATAGCTTAACTATGGAACTGCCTTTGATACTGGTTGACTTGAGTCATATGGAAGTAGATAGAATGTGTAGTGTAGCGGTGAAATGCATAGATATTACACAGAATACCGATTGCGAAGGCAGTCTACTACGTATGTACTGACGCTCATGGACGAAAGCGTGGGGAGCGAACAGGATTAGATACCCTGGTAGTCCACGCCGTAA
+
GGGGGGGGGGGGGGGGGGGGGGGGGGGGGGGGGGGGGGGGGGGGGGGGGGGGGGGGGGGGGGGGGGGGGGGGGGGGGGGGGGGGGGGGGGGGGGGGGGGGGGGGGGGGGGGGGGGGGGGGGGGGGGGGGGGGGGGGGGGGGGGGGGGGGGGGGGGGGGGGGGGGGGGGGGGGGGGGGGGGGGGGGGGGGGGGGGGGGGGGGGGGGGGGGGGGGGGGGGGGGGGGGGGGGGGGGGGGGGGGGGGFFGGGGGGGFFGGFGFGGGGGGGGGFGFFGGGGFFGFGG
@M02352:288:000000000-CKWC8:1:1102:24884:11567 1:N:0:TAGCGCTC+TATCCTCT
TACGGAGGGTCCGAGCGTTATCCGGAATCATTGGGTTTAAAGGGTCCGCAGGCGGTCGATTAAGTCAGAGGTGAAATCCCATAGCTTAACTATGGAACTGCCTTTGATACTGGTTGACTTGAGTCATATGGAAGTAGATAGAATGTGTAGTGTAGCGGTGAAATGCATAGATATTACACAGAATACCGATTGCGAAGGCAGTCTACTACGTATGTACTGACGCTCATGGACGAAAGCGTGGGGAGCGAACAGGATTAGATACCCTGGTAGTCCACGCCGTAA
+
GGGGGGGGGGGGGGGGGGGGGGGGGGGGGGGGGGGGGGGGGGGGGGGGGGGGGGGGGGGGGGGGGGGGGGGGGGGGGFFGGGFGGGGGGGGGGFFGGGGGGGGGGGGGGGGGGGGGGGGGGFCGGGGGGGGGGGGGGGFGGGGGFGGGGGGGGGGGGGGDGGGGGGGGGFGGGGGCFEGGFGGGGGGGGGGGGGGGGGGGGGGGGGGGGGGGGGGGGGFGGGGGGGGGGGCGGGGGGGGGGGGFFGGGGGGGF>6C?G>GGGEFGGGGBGFFGGGGFFGFCD
@M02352:288:000000000-CKWC8:1:1102:24810:11764 1:N:0:TAGCGCTC+TATCCTCT
TACGGAGGGTCCGAGCGTTATCCGGAATCATTGGGTTTAAAGGGTCCGCAGGCGGTCAATTAAGTCAGAGGTGAAATCCCATAGCTTAACTATGGAACTGCCTTTGATACTGGTTGACTTGAGTCATATGGAAGTAGATAGAATGTGTAGTGTAGCGGTGAAATGCATAGATATTACACAGAATACCGATTGCGAAGGCAGTCTACTACGTATGTACTGACGCTCATGGACGAAAGCGTGGGGAGCGAACAGGATTAGATACCCTGGTAGTCCACGCCGTAA
+
GGGGGGGGGGGGGGGGGGGGGGGGGGGGGGGGGGGGGGGGGGGGGGGGGGGGGGGGGGGGGGGGGGGGGGGGGGGGGGGGGGGGGGGGGGGGGGGGGGGGGGGGGGGGGGGGGGGGGGGGGGGGGGGGGGGGGGGGGGGGGGGGGGGGGGGGGGGGGGGGGGGGGGGGGGGGGGGGGGGGGGGGGGGGGGGGGGGGGGGGGGGGGGGGGGGGGGGGGGGGGGGGGGGGGGGGGGGGGGGGGGGFFGGGGGGGFFGGFGFGGGGGGGGGFGFFGGGGEFGFGG
@M02352:288:000000000-CKWC8:1:1102:7346:11844 1:N:0:TAGCGCTC+TATCCTCT
TACGGAGGGTCCGAGCGTTATCCGGAATCATTGGGTTTAAAGGGTCCGCAGGCGGTCGATTAAGTCAGAGGTGAAATCCCATAGCTTAACTATGGAACTGCCTTTGATACTGGTTGACTTGAGTCATATGGAAGTAGATAGAATGTGTAGTGTAGCGGTGAAATGCATAGATATTACACAGAATACCGATTGCGAAGGCAGTCTACTACGTATGTACTGACGCTCATGGACGAAAGCGTGGGGAGCGAACAGGATTAGATACCCTGGTAGTCCACGCCGTAA
+
GGGGGEECFGGGGGGGGGGGGGGGG@FFGGGGGGGFGGGGGGGGGFGGGGGGGGGCGGFGGGGGGGGGGGGGGGGGGGGGGGGGGGFGGGGGGGGGGGGGGFGFGGGFFGGGGGGGGGGGGGGGGGGGGGGGGGGGGCFFGGGCGGGGGGGGGGGGGGGGGGGGGGDFFGGGGGGGFGGGGGGGGGGGGGGGGGGGGGGGGGGGGGGFGGGGGCGGGGGGGGGGGGGGGGGGGGGGGGGGGGGFEGGGCGGGFFFGFGFGGGGGGGGGFGFFGGGGFFGFGD
@M02352:288:000000000-CKWC8:1:1102:9900:11900 1:N:0:TAGCGCTC+TATCCTCT
TACGGAGGGTGCGAGCGTTAATCGGAATTACTGGGCGTAAAGCGCATGCAGGTGGTTCATTAAGTCAGATGTGAAAGCCCGGGGCTCAACCTCGGAACTGCATTTGAAACTGGTGAACTAGAGTGCTGTAGAGGGGGGTAGAATTTCAGGTGTAGCGGTGAAATGCGTAGAGATCTGAAGGAATACCAGTGGCGAAGGCGGCTCCCTGGACAGACACTGACACTCAGATGCGAAAGCGTGGGGAGCAAACAGGATTAGATACCCTGGTAGTCCACGCCGTAA
+
GGGGGGGGGG,FCGGGGGGG<@FGGGGGCG<FGGG?EGGGGGFGC@=FGGGG,FGGGCGGGGGGGGGG<CFFGGGG<F<FGGGGGGGGGG<FGGGGFGGGGDFFGGG,FGGGFG=FFGG<FGGGFG<FGDG=<F7:FG>CEGGG?F@+0<FGGGGGGGGGGGGGGGGGGGGEGGC9<C:@FGG8FGG?@FCFGGGGGGGCGG**/;FC>FG8EG5CGGGGGCFGFGGA<<CGGGGGGGGGGGGFFGFGGGGGFFGGFGFGGGGGGGGGFGFFGGGGFFGFGG
@M02352:288:000000000-CKWC8:1:1102:19744:11925 1:N:0:TAGCGCTC+TATCCTCT
TACGGAGGGGGTTAGCGTTGTTCGGAATTACTGGGCGTAAAGCGTACGTAGGCGGATCAGAAAGTATGGGGTGAAATCCCGAGGCTCAACCTTGGAACTGCCTCATAAACTCCTGGTCTTGAGTTCGAGAGAGGTGAGTGGAATTCCAAGTGTAGAGGTGAAATTCGTAGATATTTGGAGGAACACCAGTGGCGAAGGCGGCTCACTGGCTCGATACTGACGCTGAGGTACGAAAGTGTGGGGAGCAAACAGGATTAGATACCCTGGTAGTCCACACCGTAA
+
GGGGGGGGGGG@@FGGGGGGGCFGGGGGEF@FGGGFFGGGGGAGGCFGCFGGGGG7>>F<,CFGGD?FFGGGGGGGGGGGD7=FGG@FGG,,,CFGGGGGGGG,38E=FGG<,EFGFFGGGGGGG9<F<<FFCFGC:<F9FGGGA;;9FFGGGGGCFGGGGGGG;FCGGGGGGGG,@B,<EGG:FGGCEGFGGGGGGGGGG5/2CGGD>8E:8EFGGGGGGGGGDGEG@GGGGGGGEGGGGGGFFGFGGGGGFFGGFGFGGGGGGGGGFGFFGGGGFFGFGG
@M02352:288:000000000-CKWC8:1:1102:7831:11949 1:N:0:TAGCGCTC+TATCCTCT
TACGGAGGGTCCAAGCGTTATCCGGAATCATTGGGTTTAAAGGGTCCGCAGGCGGTCAATTAAGTCAGAGGTGAAAGCCCATCGCTCAACGATGGAACTGCCTTTGATACTGGTTGACTTGAGTTATACGGAAGTAGATAGAATAAGTAGTGTAGCGGTGAAATGCATAGATATTACTTAGAATACCGATTGCGAAGGCAGTCTACTACGTATATACTGACGCTCATGGACGAAAGCGTGGGGAGCGAACAGGATTAGATACCCTGGTAGTCCACGCCGTAA
+
GGGGGGGGGGGGGGGGGGGGGGGGGGGGGGGGGGGGGGGGGGGGGGGGGGGGGGGGGGGGGGGGGGGGGGGGGGGGGGGGGGGGGGGGGGGFGGGGGGGGGGGGGGGGGGGGGGGGGGGGGGGGGGGGGGGGGGGGGGGGGGGGGGGGGGGGGGGGGGGGGGGGGGCFGGGGGGGGGGGGGGGGGGGGGGGGGGGGGGGGGGGGGGGGGGGGGGGGGGGGGGGGGGGGFGGDGGGGGGGGGGGFFGGGGGGGFFGGFGFGGGGGGGGGFGFFGGGGFFGFGG
@M02352:288:000000000-CKWC8:1:1102:13689:11949 1:N:0:TAGCGCTC+TATCCTCT
TACGGAGGGTCCGAGCGTTATCCGGAATCATTGGGTTTAAAGGGTCCGCAGGCGGTCGATTAAGTCAGAGGTGAAATCCCATAGCTTAACTATGGAACTGCCTTTGATACTGGTTGACTTGAGTCATATGGAAGTAGATAGAATGTGTAGTGTAGCGGTGAAATGCATAGATATTACACAGAATACCGATTGCGAAGGCAGTCTACTACGTATGTACTGACGCTCATGGACGAAAGCGTGGGGAGCGAACAGGATTAGATACCCTGGTAGTCCACGCCGTAA
+
GGGGGGGGGGGGGGGGGGGGGGGGGGGGGGGGGGGEGGGGGGGGGGGGGGGGGGGGGGGGGGGGGGGGGGGGGGGGGGGGGGGGGGGGGGGGGGGGGGGGGGGGGGGGGGGGGGGGGGGGGGGGGGGGGGGGGGGGGGGGGGGGGFGGGGGGGGGGGGGGGGGGGGGGGGGGGGGGGGGGGGGGGGGGGGGGGGGGGGGGGGGGGGGGGGGGGGGGGGGGGGGGGGGGGGGGGGGGGGGGGGGFFGGGGGGGFFGGFGFGGGGGGGGGFGFFGGGGFFGFGG
@M02352:288:000000000-CKWC8:1:1102:28254:12155 1:N:0:TAGCGCTC+TATCCTCT
TACGGAGGGGGTTAGCGTTGTTCGGAATTACTGGGCGTAAAGCGTACGTAGGCGGATCAGAAAGTATAGGGTGAAATCCCAGGGCTCAACCCTGGAACTGCCTTATAAACTCCTGGTCTTGAGTTCGAGAGAGGTGAGTGGAATTCCAAGTGTAGAGGTGAAATTCGTAGATATTTGGAGGAACACCAGTGGCGAAGGCGGCTCACTGGCTCGATACTGACGCTGAGGTACGAAAGTGTGGGGAGCATACAGGATTAGATACCCTGGTAGTCCACACCGTAA
+
GCEDEB:@C@C@F<FFEB:@CCFEG,FGGFGGGCGGGCC,6CFGCFGGG<FCEDF7>FGF@AEGGGCFFGGEFFGGGGGGGGG::,B5C<FFGCFGGCBC9BF<DF@=3C3>=FFGFDGFGACFGFEG>FGGGGGGGEFGFGD=B;FGFGGGFDC;CFFEFFFAFGGGFG5FECCFGFFGG:CFF:FGAFGGGEGGGGGGGGCEGECFFFC@CCFCEGG?CEGG5C8FCGGGGCGDCEEGCED5>)5+339C:)<D7FFD9++97D=FAGF6*<FF>51)*/
@M02352:288:000000000-CKWC8:1:1102:21198:12180 1:N:0:TAGCGCTC+TATCCTCT
TACGGAGGATCCAAGCGTTATCCGGAATCATTGGGTTTAAAGGGTCCGTAGGTGGACAATTAAGTCAGAGGTGAAAGTTTGCAGCTCAACTGTAAAATTGCCTTTGATACTGGTTGTCTTGAATTATTATGAAGTGGTTAGAATATGTAGTGTAGCGGTGAAATGCATAGATATTACATAGAATACCGATTGCGAAGGCAGATCACTAATAATATATTGACACTGATGGACGAAAGCGTGGGTAGCGAACGGGATTAGATACCCCGGTAGTCCACGCCGTAA
+
GGGGGGGGGGGGGGGGGGGGGGGGGGGGGGGGGGGGGGGGGGGGGGGGGGGGGGGGGGGGGGGGGGGGGGGGGGGGGGGGGGGGGGGGGGGGGGGGGGGGGGGGGGGGGGGGGGGGGGGGGGGGGGGGGGGGGGGGGGGGGGGGGGGGGGGGGGGGGGGGGGGGGGGGGGGGGGGGGGGGGGGGGGGGGGGGGGGGGGGGGGGGGGGGGGGGGGGGGGDFGGGGGGGGGGGGGGGGGGGGGGGFFGGGGGGGFFGGFGFGGGGGCDGGFGFFGGGGFFGFGG
@M02352:288:000000000-CKWC8:1:1102:9044:12376 1:N:0:TAGCGCTC+TATCCTCT
TACGGAGGGTCCGAGCGTTATCCGGAATCATTGGGTTTAAAGGGTCCGCAGGCGGTCGATTAAGTCAGAGGTGAAATCCCATAGCTTAACTATGGAACTGCCTTTGATACTGGTTGACTTGAGTCATATGGAAGTAGATAGAATGTGTAGTGTAGCGGTGAAATGCATAGATATTACACAGAATACCGATTGCGAAGGCAGTCTACTACGTATGTACTGACGCTCATGGACGAAAGCGTGGGGAGCGAACAGGATTAGATACCCTGGTAGTCCACGCCGTAA
+
GGGGGGGGGGGGGGGGGGGGGGGGGGGGFGGGGGGCFGGGGGGGGGGGGGGGGGGGGGGGGGGGGGGGGGGGGGGGGGGGGGFGGGGGGGGGGGGGGGGGGGGGGGGCFGGGGGGEGGGGGFGGGGGGGGGGGGGGGGGGGGGGGGGGGGGGGGGGGGGGGGGGGGGGGGGGGGGGGFGGGGGGGGGGGGGGGGGGGGGGGGGGGGGGGGGGGGGGGGGGGGGGGGGGGDGGGGGGGGGGGGGFFGGGGGGGFFGGDG>GGGGGGGGGFFFFGGGGEFGFGG
@M02352:288:000000000-CKWC8:1:1102:13237:12384 1:N:0:TAGCGCTC+TATCCTCT
TACGGAGGGTCCGAGCGTTATCCGGAATCATTGGGTTTAAAGGGTCCGCAGGCGGTCAATTAAGTCAGAGGTGAAATCCCATAGCTTAACTATGGAACTGCCTTTGATACTGGTTGACTTGAGTCATATGGAAGTAGATAGAATGTGTAGTGTAGCGGTGAAATGCATAGATATTACACAGAATACCGATTGCGAAGGCAGTCTACTACGTATGTACTGACGCTCATGGACGAAAGCGTGGGGAGCGAACAGGATTAGATACCCTGGTAGTCCACGCCGTAA
+
GGGGGGGGGGGGGGGGGGGGGGGGGGGGGGGFGGGGGGGGGGGGGFGGGGGGGGGGGGGGGGGGGGGGGGGGGGGGGGGGGGGGGGGGGGGGGGGGGGGGGGGGGGGGGGGGGGGGGGGGGFGGFGGGGGGGGGGGGGGGGGGGGGGGGGGGGGGGGGGGGGGGGGGGFGGGGGGGGGGGGGGFEGGEGGGGGGGGGGGGGGGGGGGGGGGGGGGGGGGGGGGGGGGGGGGGGGGGGGGGGGGEBGGGGDGGFFFGFGFGGGFGGGGGFGFFFGGGFFGFGD
@M02352:288:000000000-CKWC8:1:1102:6971:12385 1:N:0:TAGCGCTC+TATCCTCT
TACGGAGGGGGTTAGCGTTGTTCGGAATTACTGGGCGTAAAGCGCACGTAGGCGGATCAGAAAGTATAGGGTGAAATCCCAGGGCTCAACCCTGGAACTGCCTTGTAAACTCCTGATCTTGAGTTCGAGAGAGGTGAGTGGAATTCCGAGTGTAGAGGTGAAATTCGTAGATATTCGGAGGAACACCAGTGGCGAAGGCGGCTCACTGGCTCGATACTGACGCTGAGGTGCGAAAGCGTGGGGAGCAAACAGGATTAGATACCCTGGTAGTCCACGCCGTAA
+
GGGGGGGGGGGGGGGGGGGGGGGGGGGGGGGGGGGGGGGGGGGGGGGGGGGGGGGGGGGGGGGGGGGGGGGGGGGGGGGGGGGGGGGGGGGGGGGGGGGGGGGGGGGGGGGGGGGGGGGGGGGGGGGGGGGGGGGGGGGGGGGGGGGGGGGGGGGGGGGGGGGGGGGGGGGGGGGGGGGGGGGGGGGGGGGGGGGGGGGGGGGGGGGGGGGGGGGGGGGGGGGGGGGGGGGGGGGGGGGGGGGFFGGGGGGGFFGGFGFGGGGGGGGGFGFFGGGGFFGFGG
@M02352:288:000000000-CKWC8:1:1102:11018:12467 1:N:0:TAGCGCTC+TATCCTCT
TACGGAGGGTGCAAGCGTTATCCGGAATCATTGGGTTTAAAGGGTCCGCAGGCGGTCAATTAAGTCAGAGGTGAAATACCATAGCTTAACTATGGAACTGCCTTTGATACTGGTTGACTTGAGTTATACGGAAGTAGATAGAATAAGTAGTGTAGCGGTGAAATGCATAGAGATTACTTAGAATACCGATTGCGAAGGCAGTCTACTACGTATATACTGACGCTCATGGACGAAAGCGTGGGGAGCGAACAGGATTAGATACCCTGGTAGTCCACGCCGTAA
+
GGGGGGGGGGGGGGGGGGGGGGGGGFGGGGGGGGGFGGGGGGGGGGGGGGGGGGGGGGGGGGGGGGGGGGGGGGGGGGGGGGGGGGGGGGGGGGGGGGGGGGGGGGGGGGGGGGGGGGGGGGGGGGGGGGGGGGGGGGGGGGGGGGGGGGGGGGGGGGGGGGGGGGGGGGGGGGGGGGGGGGGGGGGGGGGGGGGGGGGGGGGGGGGGGGGGGGGGGGGGGGGGGGGGGGGGGGGGGGGGGGGFFGGGGGGGFFGGFGFGGGGGGGGGFGFFGGGGFFGFGG
@M02352:288:000000000-CKWC8:1:1102:23501:12487 1:N:0:TAGCGCTC+TATCCTCT
TACGGAGGGTCCAAGCGTTATCCGGAATCATTGGGTTTAAAGGGTCCGCAGGCGGTCAATTAAGTCAGAGGTGAAAGCCCATCGCTCAACGATGGAACTGCCTTTGATACTGGTTGACTTGAGTTATACGGAAGTAGATAGAATAAGTAGTGTAGCGGTGAAATGCATAGATATTACTTAGAATACCGATTGCGAAGGCAGTCTACTACGTATATACTGACGCTCATGGACGAAAGCGTGGGGAGCGAACAGGATTAGATACCCTGGTAGTCCACGCCGTAA
+
GGGGDGCC7FCFFGGGC,BCFEFGCF@GFCFFGAE,8,E,6FF@FGGGGG7FEGGG:FGDD<CEFE<BAD@9DBFGGFG<FGC+B?FEGGGG@FEGGGGGGGCGGCFEFGF?FGGGGGDGFCEFFGGGGF:+@CF9F,,8=CFGCF>@FFG<F;C@FCFEGGFGGGGGFGG9F;>FG9FFG?FDGEF*>F<@FGGGGGCF1?CGGGGFGGGFGGGGGGGFFCGEEEGGCGC5CGD<FD?CCE:>5CD*?CDG>F6C?GAGGE8CGFC<2>FB>CDD3F705>
@M02352:288:000000000-CKWC8:1:1102:23483:12491 1:N:0:TAGCGCTC+TATCCTCT
TACGGAGGGTCCAAGCGTTATCCGGAATCATTGGGTTTAAAGGGTCCGCAGGCGGTCAATTAAGTCAGAGGTGAAAGCCCATCGCTCAACGATGGAACTGCCTTTGATACTGGTTGACTTGAGTTATACGGAAGTAGATAGAATAAGTAGTGTAGCGGTGAAATGCATAGATATTACTTAGAATACCGATTGCGAAGGCAGTCTACTACGTATATACTGACGCTCATGGACGAAAGCGTGGGGAGCGAACAGGATTAGATACCCTGGTAGTCCACGCCGTAA
+
GGGGGGGGGGGGGGGGGGGGGGGGGGGGGGGGGGGGGGGGGGGGGGGGGGGGGGGGGGGGGGGGGGGGGGGGGGGGGGGGGGGGGGGGGGGGGGGGGGGGGGGGGGGGGGGGGGGGGGGGGGGGGGGGGGGGGGGGGGGGGGGGGGGGGGGGGGGGGGGGGGGGGGGGGGGGGGGGGGGGGGGGGGGGGGGGGGGGGGGGGGGGGGGGGGGGGGGGGGGGGGGGGGGGGGGGGGGGGGGGGGGFFGGGGGGGF@FGFGFGGGGGGGGGFGFFGGGGFFGFGG
@M02352:288:000000000-CKWC8:1:1102:3423:12553 1:N:0:TAGCGCTC+TATCCTCT
TACGGAGGATCCAAGCGTTATCCGGAATCATTGGGTTTAAAGGGTCCGTAGGCGGGTTTATAAGTCAGTGGTGAAAGTTTGCGGCTCAACCGTAAAATTGCCATTGATACTGTAGGTCTTGAATTATTGTGAAGTGGTTAGAATGTGTAGTGTAGCGGTGAAATGCATAGATATTACACAGAATACCGATTGCGAAGGCAGATCACTAACAATTAATTGACGCTAAGGGACGAAAGCGTGGGTAGCGAACAGGATTAGATACCCTGGTAGTCCACGCCGTAA
+
GFFGGGGGGEFGDEGGGGGGGGGGGGGDEGFFFGGFGGCFFGGGGGGGGGGGGGGGFCEBFFGGFGGGFGGEFGGGGFFEFGGGGGGGCEFFGGGGGFEGGGGGGGGGGG9FFGGGFGGFFEFDGFGGGGFFEGFGG<C=FFF@FGFGGGGGGEGGGGGGGGGGGFGFDFGFGFGFFFGFFGGFF?FFGEGGGGGGGGCCGFFFGGGGGFFC9FGGCGGGGGGGGGFGGGGGGDGGEGCGGDDFEGGGGGDGFFCDFDACEGGGGGGFAGFBGFGG>FD7DD
@M02352:288:000000000-CKWC8:1:1102:12521:12608 1:N:0:TAGCGCTC+TATCCTCT
TACGGAGGGGGTTAGCGTTGTTCGGAATTACTGGGCGTAAAGCGTACGTAGGCGGATTAGTCAGTTAGGGGTGAAATCCCAGGGCTCAACCCTGGAACTGCCTCTAATACTGCTAGTCTTGAGTTCGAGAGAGGTGAGTGGAATTCCAAGTGTAGAGGTGAAATTCGTAGATATTTGGAGGAACACCAGTGGCGAAGGCGGCTCACTGGCTCGATACTGACGCTGAGGTACGAAAGTGTGGGGAGCAAACAGGATTAGATACCCTGGTAGTCCACACCGTAA
+
GGGGGGGGGGGGGCGGGGGGGGGGGGGGGGGGGGGGGGGGGGGGGGGGGGGGGGGGGGGGGGGGGGGGGGGGGGGGGGGGGGGGGGGGGGGGGGGGGGGGGGGGGGGGGGGGGGGGGGGGGGGGGGGGGGGGGGGGGGGGGGGGGGGGGGGGGGGGGGGGGGGGGGGGGGGGGGGGGGGGGGGGGGGGGGGGGGGGGGGGGGGGGGGGGGGGGGGGGGGGGGGGGGGGGGGGGGGGGGGGGGGFFGGGGGGGFFGGFGFGGGGGGGGGFGFFGGGGFFGFGD
@M02352:288:000000000-CKWC8:1:1102:15007:12633 1:N:0:TAGCGCTC+TATCCTCT
TACGGAGGGTCCGAGCGTTATCCGGAATCATTGGGTTTAAAGGGTCCGCAGGCGGTCAATTAAGTCAGAGGTGAAATCCCATAGCTTAACTATGGAACTGCCTTTGATACTGGTTGACTTGAGTCATATGGAAGTAGATAGAATGTGTAGTGTAGCGGTGAAATGCATAGATATTACACAGAATACCGATTGCGAAGGCAGTCTACTACGTATGTACTGACGCTCATGGACGAAAGCGTGGGGAGCGAACAGGATTAGATACCCTGGTAGTCCACGCCGTAA
+
GGGGGGGGGGGGGGGGGGGGGGGGGGGGGGGGGGGGGGGGGGGGGGGGGGGGGGGGGGGGGGGGGGGGGGGGGGGGGGGGGGGGGGGGGGGGGGGGGGGGGGGGGGGGGGGGGGGGGGGGGGGGGGGGGGGGGGGGGGGGGGGGGGGGGGGGGGGGGGGGGGGGGGGGGGGGGGGGGGGGGGGGGGGGGGGGGGGGGGGGGGGGGGGGGGGGGGGGGGGGGGGGGGGGGGGGGGGGGGGGGGGF@GGEGGGGFFGGFGFGGGGGGGGGFGFFGGGGEFGDGD
@M02352:288:000000000-CKWC8:1:1102:20817:12637 1:N:0:TAGCGCTC+TATCCTCT
TACGGAGGATCCAAGCGTTATCCGGAATCATTGGGTTTAAAGGGTCCGTAGGTGGATAATTAAGTCAGAGGTGAAATCTTGCCGCTTAACGGTAAAATTGCCTTTGATACTGGTTGTCTTGAGTTATTATGAAGTGGTTAGAATATGTAGTGTAGCGGTGAAATGCATAGATATTACATAGAATACCAATTGCGAAGGCAGATCACTAATAATCAACTGACACTGATGGACGAAAGCGTGGGGAGCGAACAGGATTAGATACCCTGGTAGTCCACGCCGTAA
+
GGGGGGGGGGGGGGGGGGGGGGGGGGGGGGGGGGGFGGGGGGGGGGGGGGGGFGGGGGGGGGGGGGGGGGGGGGGGGGGGGGGGGGGGGGGGGGGGGGGGGGGGGGGGGGGGGGGGGGGGGGGGGGGGGGGGGGGGGGGGGGGGGGGGGGGGGGGGGGGGGGGGGGGGGGGGGGGGGGGGGGGGGGGGGGGGGGGGGGGGGGGGGGGGGGGGGGGGGGGGGGGGGGGGGGGGGGGGGGGGGGGFFGGGGGGGFFGGFGFGGGGGGGGGFGFFGGGGFFGFGG
@M02352:288:000000000-CKWC8:1:1102:13634:12685 1:N:0:TAGCGCTC+TATCCTCT
TACGGAGGGTCCGAGCGTTATCCGGAATTATTGGGTTTAAAGGGTCCGTAGGCGGGCCATTAAGTCAGGGGTGAAAGTCTGCGGCTCAACCGTAGAACTGCCCTTGATACTGGTGGTCTTGAGTTATGGTGAAGTGGGCGGAATATGTAGTGTAGCGGTGAAATGCATAGATATTACATAGAACACCGATCGCGAAGGCAGCTCACTAACCATATACTGACGCTGATGGACGAAAGCGTGGGGAGCGAACAGGATTAGATGCCCTGGTAGTCCACGCCGTAA
+
GGGGGGGGGGGGGGGGGGGGGGGGGFGGGGGGGGGGGGGGGGGGGGGGGGGGGGGGGGGGGGGGGGGGGGGGGGGGGGGGGGGGGGGGGGGGGGGGGGGGGGGGGGFGGGGGGGGGGGGGGGGGGGGGGGGGGGGGGGGGGGGGGGGGFGGGGGGGGGGGGGGGGGGGGGGGGGGGGGGGGGGGGGGGGGGGGGGGGGGGGGFGGGGGGGGGGGGGGGGGGGGGGGGGGGGGGGGGFGGGGGGFFGGGGGGGFFGGFGFG@FGGGFGGFGFFGEGGFF3@GG
@M02352:288:000000000-CKWC8:1:1102:23327:12817 1:N:0:TAGCGCTC+TATCCTCT
TACGGAGGGTCCGAGCGTTATCCGGAATCATTGGGTTTAAAGGGTCCGCAGGCGGTCGATTAAGTCAGAGGTGAAATCCCATAGCTTAACTATGGAACTGCCTTTGATACTGGTTGACTTGAGTCATATGGAAGTAGATAGAATGTGTAGTGTAGCGGTGAAATGCATAGATATTACACAGAATACCGATTGCGAAGGCAGTCTACTACGTATGTACTGACGCTCATGGACGAAAGCGTGGGGAGCGAACAGGATTAGATACCCTGGTAGTCCACGCCGTAA
+
GGGGGGGGGGGGGGGGGGGGGGGGGGGGGGGGGGGFGGGGGGGGGGGGGGGGGGGGGGGGGGGGGGGGGGGGGGGGGGGGGGGGGGGGGGGGGGGGGGGGGGGGGGGGGGGGGGGGGGGGGGGGGGGGGGGGGGGGGGGGGGGGGGGGGGGGGGGGGGGGGGGGGGGGGGGGGGGGGGGGGGGGGGGGGGGGGGGGGGGGGGGGGGGGGGGGGGGGGGGGGGGGGGGGGGGGGGGGGGGGGGGFFGGGGGGGFFGG?GFGGGGGGGGGFFFFGGGGFFGEGG
@M02352:288:000000000-CKWC8:1:1102:4348:12825 1:N:0:TAGCGCTC+TATCCTCT
TACGGAGGGTCCAAGCGTTATCCGGAATCATTGGGTTTAAAGGGTCCGCAGGCGGTCAATTAAGTCAGAGGTGAAAGCCCATCGCTCAACGATGGAACTGCCTTTGATACTGGTTGACTTGAGTTATACGGAAGTAGATAGAATAAGTAGTGTAGCGGTGAAATGCATAGATATTACTTAGAATACCGATTGCGAAGGCAGTCTACTACGTATATACTGACGCTCATGGACGAAAGCGTGGGGAGCGAACAGGATTAGATACCCTGGTAGTCCACGCCGTAA
+
GGGGGGGGGGGGGGGGGGGGGGGGGGGGGGGGGGGGGGGGGGGGGGGGGGGGGGGFGGGGGGGGGGGGGGGGGGGGGGGGGGGGGGGGGGGGGGGGGGGGGGGGGGGGGGGGGGGGGGGGGGGGGGGGGGGGGGGGGGGGGGGGGGGGGGGGGGGGGGGGGGGGGGGGGGGGGGGGGGGGGGGGGGGGGGGGGGGGGGGGGGGGGGGGGGGGGGGGGGGGGGGGGGGGGGGGGGGGGGGGGGGFFGGGGGGGFFGGFGFGGGGGGGGGBGFFGGGGFFG:<D
@M02352:288:000000000-CKWC8:1:1102:7799:12833 1:N:0:TAGCGCTC+TATCCTCT
GACGGGGGATGCAAGTGTTATCCGGAATCACTGGGCGTAAAGCGTTTGTAGGTGGTCTAGTAAGTCTATTGTTAAAGCTTGAAGCTTAACTTCAAAAATGTGATAGAAACTATTAGACTTGAGGATAGTAGGGGTAAAGGGAATTTCCAGTGGAGCGGTGAAATGCGTAGAGATTGGAAGGACCACCGATGGCGAAGGCACTTTACTGGGCTATTTCTGACACTAAGAGACGAAAGCTAGGGTAGCGAATGGGATTAGATACCCCAGTAGTCCTAGCTGTAA
+
GGGGGGGGGGGGGGGGGGGGGGGGGGGGGGGGGGGGGGGGGGGGGGGGGGGGGGGGGGGGGGGGGGGGGGGGGGGGGGGGGGGGGGGGGGGGGGGGGGGGGGGGGGGGGGGGGGGGGGGGGGGGGGGGGGGGGGGGGGGGGGGGGGGGGGGGGGGGGGGGGGGGGGGGGGGGGGGGGGGGGGGGGGGGGGGGGGGGGGGGGGGGGGGGGGGGGGGGGGGGGGGGGGGGGGGGGGGGGGGGGGGFEGGGGDGGFFGGFGFGGGGGGGGGFGFFGGGGFFGFGG
@M02352:288:000000000-CKWC8:1:1102:24910:12962 1:N:0:TAGCGCTC+TATCCTCT
TACGGAGGGTCCAAGCGTTATCCGGAATCATTGGGTTTAAAGGGTCCGCAGGCGGTCAATTAAGTCAGAGGTGAAAGCCCATCGCTCAACGATGGAACTGCCTTTGATACTGGTTGACTTGAGTTATACGGAAGTAGATAGAATAAGTAGTGTAGCGGTGAAATGCATAGATATTACTTAGAATACCGATTGCGAAGGCAGTCTACTACGTATATACTGACGCTCATGGACGAAAGCGTGGGGAGCGAACAGGATTAGATACCCTGGTAGTCCACGCCGTAA
+
GGGGGGGGGGGGGGGGGGGGGGGGGGGGGGGGGGGGGGGGGGGGGGGGGGGGGGGGGGGGGGGGGGGGGGGGGGGGGGGGGGGGGGGGGGGGGGGGGGGGGGGGGGGGGGGGGGGGGGGGGGGGGGGGGGGGGGGGGGGGGGGGGGGGGGGGGGGGGGGGGGGGGGGGGGGGGGGGGGGGGGGGGGGGGGGGGGGGGGGGGGGGGGGGGGGGGGGGGGGGGGGGGGGGGGGGGGGGGDEGGGGFFGGGGGGGFFGGFGFGGGGGGGGGFGFFGGGGFFG@GG
@M02352:288:000000000-CKWC8:1:1102:18087:12962 1:N:0:TAGCGCTC+TATCCTCT
TACGGAGGGTGCAAGCGTTATCCGGAATCATTGGGTTTAAAGGGTTCGTAGGCGGGCTGATAAGTCAGTGGTGAAATGCAGGGGCTCAACTCCGGCACTGCCATTGATACTGTTAGTCTTGAATTATTGTGAAGTGGTTAGAATATGTAGTGTAGCGGTGAAATGCTTAGATATTACATAGAATACCAATTGCGAAGGCAGATCACTAACAATATATTGACGCTGATGAACGAAAGCGTGGGTAGCGAACAGGATTAGATACCCTGGTAGTCCACGCCGTAA
+
GGGGGFGGGGGGGGGGGGGGGGGGGGGGGGGGGGGFGGGGGGGGGGGGGGGGGGGGGGGGGGGGGGGGGGGGGGGGGGGGGGGGGGGGGGGGGGGGGGGGGGGGGGGGGGGGGGGGGGGGGGG9FGGGGGGGGGGGGGGGGGGGGGGGGGGGGGGGGGGGGGGGGGGGGGGGGGGGGGGGGGGGGGGGGGGGGGGGGGGGGGGGGGGGGGGGGGGGGGGGGGGGGGGGGGGGGGGGGGGGGGGFFGGGGGGGFFGGFGFGGGDGGGGGFGFFGGGGFFGFGG
@M02352:288:000000000-CKWC8:1:1102:14468:13092 1:N:0:TAGCGCTC+TATCCTCT
TACGGAGGGTCCGAGCGTTATCCGGAATCATTGGGTTTAAAGGGTCCGCAGGCGGTCGATTAAGTCAGAGGTGAAATCCCATAGCTTAACTATGGAACTGCCTTTGATACTGGTTGACTTGAGTCATATGGAAGTAGATAGAATGTGTAGTGTAGCGGTGAAATGCATAGATATTACACAGAATACCGATTGCGAAGGCAGTCTACTACGTATGTACTGACGCTCATGGACGAAAGCGTGGGGAGCGAACAGGATTAGATACCCTGGTAGTCCACGCCGTAA
+
GGGGGGGGGGGGGGGGGGGGGGGGGGGGGGGGGGGGGGGGGGGGGGGGGGGGGGGGGGGGGGGGGGGGGGGGGGGGGGGGGGGGGGGGGGGGGGGGGGGGGGGGGGGGFGGGGGGGGGGGGGGGGGGGGGGGGGGGGGGGGGGGGGGGGGGGGGGGGGGGGGGGGGGGGGGGGGGGGGGGGGGGGGGGGGGGGGGGGGGGGGGGGGGGGGGGGGGGGGGGGGGGGGGGGGGGGGGGGGGGGGGFFGGGGGGGFFGGFGFGGGGGGGGGAFFFGGGDFFGFGG
@M02352:288:000000000-CKWC8:1:1102:10551:13187 1:N:0:TAGCGCTC+TATCCTCT
TACGGAGGGTCCAAGCGTTATCCGGAATCATTGGGTTTAAAGGGTCCGCAGGCGGTCAATTAAGTCAGAGGTGAAAGCCCATCGCTCAACGATGGAACTGCCTTTGATACTGGTTGACTTGAGTTATACGGAAGTAGATAGAATAAGTAGTGTAGCGGTGAAATGCATAGATATTACTTAGAATACCGATTGCGAAGGCAGTCTACTACGTATATACTGACGCTCATGGACGAAAGCGTGGGGAGCGAACAGGATTAGATACCCTGGTAGTCCACGCCGTAA
+
GGGGGGGGGGGGGGGGGGGGGGGGGGGGGGGGGGGGGGGGGGGGGGGGGGGGGGGGGGGGGGGGGGGGGGGGGGGGGGGGGGGGGGGGGGGGGGGGGGGGGGGGGGGGGGGGGGGGGGGGGGGGGGGGGGGGGGGGGGGGGGGGGGGGGGGGGGGGGGGGGGGGGGGGGGGGGGGGGGGGGGGGGGGGGGGGGGGGGGGGGGGGGGGGGGGGGGGGGGGGGGGGGGGGFGGGGGGGGGGGGGGEFGGGGGGGFFFGFGFGGGGGGGGGFGFFGGGGFFGFGG
@M02352:288:000000000-CKWC8:1:1102:10136:13266 1:N:0:TAGCGCTC+TATCCTCT
TACGGAGGGTCCGAGCGTTATCCGGAATCATTGGGTTTAAAGGGTCCGCAGGCGGTCAATTAAGTCAGAGGTGAAATCCCATAGCTTAACTATGGAACTGCCTTTGATACTGGTTGACTTGAGTCATATGGAAGTAGATAGAATGTGTAGTGTAGCGGTGAAATGCATAGATATTACACAGAATACCGATTGCGAAGGCAGTCTACTACGTATGTACTGACGCTCATGGACGAAAGCGTGGGGAGCGAACAGGATTAGATACCCTGGTAGTCCACGCCGTAA
+
GGGGGGGGGGGGGGGGGGGGGGGGGGGGGGGGGGGGGGGGGGGGGGGGGGGGGGGGGGGGGGGGGGGGGGGGGGGGGGGGGGGGGGGGGGGGGGGGGGGGGGGGGGGGGGGGGGGGGGGGGGGGGGGGGGGGGGGGGGGGGGGGGGGGGGGGGGGGGGGGGGGGGGGGGGGGGGGGGGGGGGGGGGGGGGGGGGGGGGGGGGGGGGGGGGGGGGGGGGGGGGGGGGGGGGGGGGGGGGGGGGGFFGGGGGGGFFGGBF2DGGGGGGGGFCFFGGGGFFGFGG
@M02352:288:000000000-CKWC8:1:1102:4145:13271 1:N:0:TAGCGCTC+TATCCTCT
TACGGAGGGTCCGAGCGTTATCCGGAATCATTGGGTTTAAAGGGTCCGCAGGCGGTCGATTAAGTCAGAGGTGAAATCCCATAGCTCAACTATGGAACTGCCTTTGATACTGGTTGACTTGAGTCATATGGAAGTAGATAGAATGTGTAGTGTAGCGGTGAAATGCATAGATATTACACAGAATACCGATTGCGAAGGCAGTCTACTACGTATGTACTGACGCTCATGGACGAAAGCGTGGGGAGCGAACAGGATTAGATACCCTGGTAGTCCACGCCGTAA
+
GGGGGGGGGGGGGGGGGGGGGGGGGGGGGGGGGGGGGGGGGGGGGGGGGGGGGGGGGGGGGGGGGGGGGGGGGGGGGGGGGGGGGGGGGGGGGGGGGGGGGGGGGGGGGGGGGGGGGGGGGGGGGGGGGGGGGGGGGGGGGGGGGGGGGGGGGGGGGGGGGGGGGGGGGGGGGGGGGGGGGGGGGGGGGGGGGGGGGGGGGGGGGGGGGGGGGGGGGGGGGGGGGGGGFGGGGGGGGGEEGGGFFGGGGGGGFFGGFGFGGGGGGGGGAGFFGGGGFFGFGG
@M02352:288:000000000-CKWC8:1:1102:19156:13290 1:N:0:TAGCGCTC+TATCCTCT
GACGGAGGATGCAAGCGTTATCCGGAATTATTGGGCGTAAAGCGTCCGTAGGTGGTTACGAAAGTCAGTTGTTAAAGCCCATAGCTCAACTGTGGATCGGCAATTGAAACTACGTGACTTGAGTGTGGTAGGGGTAGAGGGAATTCCTAGTGTAGCGGTGAAATGCGTAGATATTAGGAAGAACACCAGTGGCGAAGGCGCTCTACTGGGCCATAACTGACACTGATGGACGAAAGCTAGGGGAGCGAAAGGGATTAGATACCCCTGTAGTCCACGCCGTAA
+
GGGGGGGGGGGGGGGGGGGGGGGGGGGGGGGGGGGGGGGGGGGGGGGGGGGGGGGGGGGGGGGGGGGGGGGGGGGGGGGGGGGGGGGGGGGGGGGGGGGGGGDGGGGGGGGGGGGGGGGGGGGGGGGGGGGGGGGGGGGGGGGGGGGGGGGGGGGGGGGGGGGGGGGGGGGGGGGGGGGGGGGGGGGGGGGGGGGGGGGGGGGGGGGGGGGGGGGGGGGGGGGGGGGGGGGGGGGGGGGGGGGFFGGGGGGGFFGGFGFGGGFFGGGGFGFFFGGGFFGFGG
@M02352:288:000000000-CKWC8:1:1102:2493:13367 1:N:0:TAGCCCTC+TATCCTCT
TACGGAGGGTCCAAGCGTTATCCGGAATTATTGGGTTTAAAGGGTCCGCAGGCGGTCAATTAAGTCAGAGGTAAAATCCCATAGCTTAACTATTGAACTGCCTTGGATACTGGTTTACTTAGGGTATACGGAAGTAGATAGATGCAGTAGGTTAGCGGTGAAATGCATAGATATTACTTAGAATACCGATTGCGAAGGCAGTCTACGACGTATATACTGACCCTCATGGACGAAAGCGTGGGGAGCGAACAGGATTAGATACCCTGGTAGTCCACGCTTTAA
+
GCFGGCFG:@,E<CFGGFCFFGGGGE7F-EFGGGGCGGGGFFGGG<FG@FGGGGGFF+<E,BFFGGGG<BDF,CEFG895,,:BFG9EGG958,,5,B,5C,CF,BFFA,,<5A5,,,C<,,,,3>F<FFC@++:3CF,=@=,:,,7,3,,8:,,3@735@F;,,,,,56,77@,@;2@9,>,@,><*<FE7,*=:E1*4436,7B*<:8C*+C92<B928+=<C5+23<C*:E*):/*;CG3))/*:*:775)<*.*)2+2<*09504*1979*7<7*)?C
@M02352:288:000000000-CKWC8:1:1102:2494:13385 1:N:0:TAGCGCTC+TATCCTCT
TACGGAGGGTCCAAGCGTTATCCGGAATCATTGGGTTTAAAGGGTCCGCAGGCGGTCAATTAAGTCAGAGGTGAAATCCCATAGCTTAACTATGGAACTGCCTTTGATACTGGTTGACTTGAGTTATACGGAAGTAGATAGAATAAGTAGTGTAGCGGTGAAATGCATAGATATTACTTAGAATACCGATTGCGAAGGCAGTCTACTACGTATATACTGACGCTCATGGACGAAAGCGTGGGGAGCGAACAGGATTAGATACCCTGGTAGTCCACGCTGTAA
+
CEGGGG@EGGGGGGGFGGGG<6EE+BFFFED<FFAF:CG99<E7@E<@F:@>=77@:FFGFGC95FDEFGDADB<?CEFFFGGGFGDFEAEF<9<AFFG@5BEFGFEA?FFFC5<FDFDFFCDGGGGF9F=>FEGFGGDADCC=FGFEFFGAFFGG>FFFFGGG9F;C<BAFC9,@D,@AEGGGBDFGDE7;,8<:7BCG*?8F9+><FCC:9FGG9BF9:EEGEECCB+<C8*>DGGGC?EDFF:G5C*1*<>3*5FAFGGGCFFFG:F76*09D5@77>C
@M02352:288:000000000-CKWC8:1:1102:8891:13417 1:N:0:TAGCGCTC+TATCCTCT
TACGGAGGGTCCAAGCGTTATCCGGAATCATTGGGTTTAAAGGGTCCGCAGGCGGTCAATTAAGTCAGAGGTGAAAGCCCATCGCTCAACGATGGAACTGCCTTTGATACTGGTTGACTTGAGTTATACGGAAGTAGATAGAATAAGTAGTGTAGCGGTGAAATGCATAGATATTACATAGAATACCGATTGCGAAGGCAGTCTACTACGTATATACTGACGCTCATGGACGAAAGCGTGGGGAGCGACCAGGATTAGATACCCTGGTAGTCCACGCCGTAA
+
EGFGEGECGG@FGGGGDCFCD<@FGGGGGGGGGGFGDDFAFGAEGFCBEB>FCFGGGGGFF5ECCFDE,CFB=<EC9EE=E,4CFEF7=EFGGFGC9?EGFB,EEE<,8AB?CD,+A@FGGA=?@DDE,BB:3C><FA<=CGDGF<CGGFFF=FE,@7@>FGFC==FGGFGGGCEFF,@FCBFEGC,>FFFGFDEGDEEGG9E<F9CGCE:99FCGGGGGF8E>EEGGGGGC8EGGGD/C>83BFGDG*29C>>GG>=>>F@8C=<=FBCFF:?C<>>3>DC
@M02352:288:000000000-CKWC8:1:1102:8910:13418 1:N:0:TAGCGCTC+TATCCTCT
TACGGAGGGTCCAAGCGTTATCCGGAATCATTGGGTTTAAAGGGTCCGCAGGCGGTCAATTAAGTCAGAGGTGAAAGCCCATCGCTCAACGATGGAACTGCCTTTGATACTGGTTGACTTGAGTTATACGGAAGTAGATAGAATAAGTAGTGTAGCGGTGAAATGCATAGATATTACTTAGAATACCGATTGCGAAGGCAGTCTACTACGTATATACTGACGCTCATGGACGAAAGCGTGGGGAGCGAACAGGATTAGATACCCTGGTAGTCCACGCCGTAA
+
GGGGGGGGGGGGGGGGGGGGGGGGGGGGGGGGGGGGGGGGGGGGGGGGGGGGGGGGGGGGGGGGGGGGGGGGGGGGGGGGGGGGGGGGGGGGGGGGGGGGGGGGGGGGGGGGGGGGGGGGGGGGGGGGGGGGGGGGGGGGGGGGGGGGGGGGGGGGGGGGGGGGGGGGGGGGGGGGGGGGGGGGGGGGGGGGGGGGGGGGGGGGGGGGGGGGGGGGGGGGGGGGGGGGGGGGGGGGGGGGGGGFFGGGGGGGFFGGFGFGGGGGGGGGFGFFGGGGFFGFGG
@M02352:288:000000000-CKWC8:1:1102:14789:13475 1:N:0:TAGCGCTC+TATCCTCT
TACGGAGGGTCCGAGCGTTATCCGGAATCATTGGGTTTAAAGGGTCCGCAGGCGGTCAATTAAGTCAGAGGTGAAATCCCATAGCTTAACTATGGAACTGCCTTTGATACTGGTTGACTTGAGTCATATGGAAGTAGATAGAATGTGTAGTGTAGCGGTGAAATGCATAGATATTACACAGAATACCGATTGCGAAGGCAGTCTACTACGTATGTACTGACGCTCATGGACGAAAGCGTGGGGAGCGAACAGGATTAGATACCCTGGTAGTCCACGCCGTAA
+
GGGGGGGGGGGGGEGGGGGGGGGGGGGGFGGGGGGGEDGGGGGGGGGGGGGGGGGFFGGGGGGGGGGGGGGGGGGGGGGGGGGGGGGGGGGGGGGGGGGGGGGGGGGGGGGGGGGGGFGGGGGGGGGGGGGFGGGGGGGGGGGGGGGGGGGGGGGGGGGGGGGGGGGGGGGGGGGGGFFGGGGGGGGGGGGGGGGBEGGGGGGGGGGGGGGGFGFCFGGGGGGCCGGFGGGGGGGDGGGGGGGFFGGGGGDFFFFFFGAGGGGGGGGGFFFFGGGGFFD5DD
@M02352:288:000000000-CKWC8:1:1102:18498:13500 1:N:0:TAGCGCTC+TATCCTCT
TACGGAGGGTGCGAGCGTTAATCGGAATTACTGGGCGTAAAGCGCATGCAGGTGGTTCATTAAGTCAGATGTGAAAGCCCGGGGCTCAACCTCGGAACTGCATTTGAAACTGGTGAACTAGAGTGCTGTAGAGGGGGGTAGAATTTCAGGTGTAGCGGTGAAATGCGTAGAGATCTGAAGGAATACCAGTGGCGAAGGCGGCCCCCTGGACAGACACTGACACTCAGATGCGAAAGCGTGGGGAGCAAACAGGATTAGATACCCTGGTAGTCCACGCCGTAA
+
GGGGGGGGGGGGGDFGGGGGCFGGGGGGGGGDGGGGGGGGGGGGGGGGGGGGGGFGGGGGGGGGGGGGGGGGGGGGGGGGGGGGGGGGFGGGGCFGC@FGGGGGGGGFGGGGGGGGGGGGGGGGGGGGGGGGGGGGGGGGGGGGGGGGGGGFGFGGGGGGGGGGGGGGGGGGGGGGGGGGGGGFGGGGGGGGGGGGGGGGGGGGGGC@FGGGGFGGGGGGGGGGGGGCFFG*CCGGGG=EGGGFFGGGGGGF:FGGFFAGGFGGGGGGFGFFFGFGFFD@CD
@M02352:288:000000000-CKWC8:1:1102:18485:13520 1:N:0:TAGCGCTC+TATCCTCT
TACGGAGGGTGCGAGCGTTAATCGGAATTACTGGGCGTAAAGCGCATGCAGGTGGTTCATTAAGTCAGATGTGAAAGCCCGGGGCTCAACCTCGGAACTGCATTTGAAACTGGTGAACTAGAGTGCTGTAGAGGGGGGTAGAATTTCAGGTGTAGCGGTGAAATGCGTAGAGATCTGAAGGAATACCAGTGGCGAAGGCGGCCCCCTGGACAGACACTGACACTCAGATGCGAAAGCGTGGGGAGCAAACAGGATTAGATACCCTGGTAGTCCACGCCGTAA
+
GGGGGCGGGGGGGGGGGGGG7FGGGGGGGGGGGGGGGGGGGGGGGGGGGGGGGGGGGGGGGGGGGGGGGGGGGGGGGGGGGGGGGGGGGGGGGGDGFGGGGGGGGGGGGGGGGGGGGGGFGGGFGGGGGGGGGGGGGGGGGGGGGGGGGGGGGGGGGGGGGGGGGGGGGGGGGGGDGGGGGGGGGGGGGGGGGGGGGGGGGGGGGGGGGGGGGGGGGGGFGGGDFFGGGGGGGGGGGGGGGGGFFGGGGFGFFFGGFGFGGGGGGGGGFGFFGGGGFFGEGG
@M02352:288:000000000-CKWC8:1:1102:18390:13522 1:N:0:TAGCGCTC+TATCCTCT
TACGGAGGGGGTTAGCGTTGTTCGGAATTACTGGGCGTAAAGCGCACGTAGGCGGACTATTAAGTGTAGGGTGAAATCCCAGGGCTCAACCCTGGAACTGCCTTACATACTGGTAGTCTTGAGTTCGAGAGAGGTGAGTGGAATTCCGAGTGTAGAGGTGAAATTCGTAGATATTCGGAGGAACACCAGTGGCGAAGGCGGCTCACTGGCTCGATACTGACGCTGAGGTGCGAAAGTGTGGGGAGCAAACAGGATTAGATACCCTGGTAGTCCACACCGTAA
+
GGGGGFGGGGGGGGGGGGGGGGGGGGGGGGGGGGGGGGGGGGGGGGGGGGGGGGGGGGGGGGGGGGGGGGGGGGGGGGGGGGGGGGGGGGGGGGGGGGGGGGGGGGGGGGGGGGGGGGGGGGGGGGGGGGGGGGGGGGGGGGGGGGGGGGGGGGGGGGGGGGGGGGGGGGGGGGGGGGGGGGGGGGGGGGGGGGGGGGGGGGGGGGGGGGGGGGGGGGGGGGGGGGGGGGFGGGGGGGGGGGGFFGGDGGGGFFGGFGFGGGGGGGGGFGFFGGGGFFGFGG
@M02352:288:000000000-CKWC8:1:1102:14875:13524 1:N:0:TAGCGCTC+TATCCTCT
TACGGAGGGTCCGAGCGTTATCCGGAATCATTGGGTTTAAAGGGTCCGCAGGCGGTCAATTAAGTCAGAGGTGAAATCCCATAGCTTAACTATGGAACTGCCTTTGATACTGGTTGACTTGAGTCATATGGAAGTAGATAGAATGTGTAGTGTAGCGGTGAAATGCATAGATATTACACAGAATACCGATTGCGAAGGCAGTCTACTACGTATGTACTGACGCTCATGGACGAAAGCGTGGGGAGCGAACAGGATTAGATACCCTGGTAGTCCACGCCGTAA
+
GGGGGFGGGGGGGGGGGGGGGGGGGGGGGGGGGGGGGGGGGGGGGGGGGGGGGGGGGGGGGGGGGGGGGGGGGGGGGGGGGGGGGGGGGGGGGGGGGGGGGGGGGGGGGGGGGGGGGGGGGGGGGGGGGGGGGGGGGGGGGGGGGGGGGGGGGGGGGGGGGGGGGGGGGGGGGGGGGGGGGGGGGGGGGGGGGGGGGGGGGGGGGGGGGGGGGGGGGGGGGGGGGGGGGGGGGGGGGGGGGGGFFGGGGGGGFFFGFGFGGGGGGGGGFGFFGGGGFFGFGG
@M02352:288:000000000-CKWC8:1:1102:14889:13536 1:N:0:TACCGCTC+TATCCTCT
TACGGAGGGTCCGAGCGTTATCCGGAATCATTGGGTTTAAAGGGTCCGCAGGCGGTCAATTAAGTCAGAGGTGAAATCCCATAGCTTAACTATGGAACTGCCTTTGATACTGGTTGACTTGAGTCATATGGAAGTAGATAGAATGTGTAGTGTAGCGGTGAAATGCATAGATATTACACAGAATACCGATTGCGAAGGCAGTCTACTACGTATGTACTGACGCTCATGGACGAAAGCGTGGGGAGCGAACAGGATTAGATACCCTGGTAGTCCACGCCGTAA
+
GGG@EGGG+8,C:@FGGGG7F@FGG:@FEFFGGGG@CFCFGGGGGFGG:+FGG7BF+8,BEGDGGGB,A=@FGGGGGFGFEE@DFG,CFG?,A?:,CFFGGGCAFFGFGGGG8FFCFFGGGGFGGGG9@<DD:DFDF<3@FGGGC<@:@>FDFGGGG7FGGGGGFD=FGGGGGGAF;,@FFFG9FGC:*<<FFGEEGDF7EFGFGGG9C8<:@:?<>FFGGGGE8C<F+>FGDGGGGGG5CGGFEGGCEEDCFFGGFGBGGGGGG*CC4FFFG?6DE>DFGD
@M02352:288:000000000-CKWC8:1:1102:3095:13684 1:N:0:TAGCGCTC+TATCCTCT
TACGGAGGGTCCAAGCGTTATCCGGAATCATTGGGTTTAAAGGGTCCGCAGGCGGTCAATTAAGTCAGAGGTGAAAGCCCATCGCTCAACGATGGAACTGCCTTTGATACTGGTTGACTTGAGTTATACGGAAGTAGATAGAATAAGTAGTGTAGCGGTGAAATGCATAGATATTACTTAGAATACCGATTGCGAAGGCAGTCTACTACGTATATACTGACGCTCATGGACGAAAGCGTGGGGAGCGAACAGGATTAGATACCCTGGTAGTCCACGCCGTAA
+
GGGGGGGGGGGGGGGGGGGGGGGGGGGGGGGGGGGGGGGGGGGGGGGGGGGGGGGGGGGGGGGGGGGGGGGGGGGGGGGGGGGGGGGGGGGGGGGGGGGGGGGGGGGGGGGGGGGGGGGGGGGFFGGGGGGGGGGGGGGFFGGGGCGGGGGGGGGGGGGGGGGGGGGGGGGGGGGGGGGGGGGGGGGGGGGGGGGGGGGGGGGGGGGGG8FGGGGGGGEFGGGGGGGGGGGGGGGGGDGGGGGEFGGGGGGGFFGGFGFGGGGGGGGGFGFFGGGGFFGFGG
@M02352:288:000000000-CKWC8:1:1102:11612:13686 1:N:0:TAGCGCTC+TATCCTCT
TACGGAGGGTCCGAGCGTTATCCGGAATCATTGGGTTTAAAGGGTCCGCAGGCGGTCAATTAAGTCAGAGGTGAAATCCCATAGCTTAACTATGGAACTGCCTTTGATACTGGTTGACTTGAGTCATATGGAAGTAGATAGAATGTGTAGTGTAGCGGTGAAATGCATAGATATTACACAGAATACCGATTGCGAAGGCAGTCTACTACGTATGTACTGACGCTCATGGACGAAAGCGTGGGGAGCGAACAGGATTAGATACCCTGGTAGTCCACGCCGTAA
+
GGGGGGGGGGGGGGGGGGGGGGGGGGGGGGGGGGGFGGGGGGGGGGGGGGGGGGGGGGGGGGGGGGGGGGGGGGGGGGGGGGGGGGGGGGGGGGGGGGGGGGGGGGGGGGGGGGGGGGGGGGGGGGGGGGGGGGGGGGGGGGGGGGGGGGGGGGGGGGGGGGGGGGGGGGGGGGGGGGGGGGGFGGGGGGGGGGGGGGGGGGGGGGGGGGGGGGGGGGGGGGGGGGGGGGGGGGGGGGGGGGGFFGGGGGGGFFGGFGFGGGGGGGGGFGFFGGGGFFGFGG
@M02352:288:000000000-CKWC8:1:1102:4801:13706 1:N:0:TAGCGCTC+TATCCTCT
TACGAAGGTCCCGAGCGTTATTCGGAATCACTGGGCGTAAAGGGAGCGTAGGCGGCGTGGTAAGTCAGATGTGAAATCTCAGAGCTCAACTCTGAAACTGCATTCGATACTGCCATGCTAGAGTAATGGAGAGGTAACTGGAATTCTCGGTGTAGCAGTGAAATGCGTAGATATCGAGAGGAAGACCAATGGCGAAAGCAGGTTACTGGACATTTACTGACGCTGAGGCTCGAAGGCTAGGGTAGCGAAAGGGATTAGATACCCCTGTAGTCCTAGCAGTAA
+
GGGGGEGEGGGGGDGGGFEGGFGGGGDGFGGGGGGGGFGGDGGGGGGGGGGGGGGGGFGGGGGGGGGGGFGGGGGGGGFGGGGGGGGGGGGGGGGGGGGGGGGGGGGFGGGGFGGGGGGGGFGGFGGGGGGGGGGGGGGGGGGGGGFDGGDGGGGGGGGGGGGGGGGGGGGGGGGGFGFFGGGGGGGGGGGGGGGGGGGGGGGGGGGGGGGGGGGGGGGGGGGGGGGGGGGGGGGCFGGGGFGFFGGGGDDGFFGG<GFGGGGGGGGGFGFFCFGGFFGBFC
@M02352:288:000000000-CKWC8:1:1102:17255:13710 1:N:0:TAGCGCTC+TATCCTCT
TACGGAGGGTTCAAGCGTTATCCGGAATCATTGGGCTTAAAGGGTCCGTAGGCGGGTTGATAAGTCAGTGGTGAAATCCTACAGCTCAACTGTAGAACTGCCATTGATACTGTCGTTCTTGAATTTGGTCGAAGTGGGCGGAATAAGTAGTGTAGCGGTGAAATGCATAGATATTACTTAGAACACCGATAGTGAAGACAGCTCACTAGGCCTGAATTGACGCTGAGGGACGAAAGCGTGGGGAGCGAACAGGATTAGATACCCTGGTAGTCCACGCCGTAA
+
GGGFGGGGC,,CFGGGGGG7F,EFGGGGGG9FGGG,,EGGGG9FG8FGGGGGG:F+4B7,CFGGGG9,CEFGGGGGFEF<584FFGGGGGC,C<E?FF?FGD,<FFGGGGGGA9>:3BFAFG,E<38F=DF:>F<<,,FFGGGG9,,37@FGGGGG<FGGGGGGGG;FGGGGGGD<C,C<CGGGGGG7<F:CCGGGGGG@FCGC6CF<F6E8C8CG@FGGGGGGGGGG8EGGGGGGG>;EGGGFFDGGG=7CFFGGFGFGGGGG49EGFGFFG96CDFGFGG
@M02352:288:000000000-CKWC8:1:1102:13704:13739 1:N:0:TAGCGCTC+TATCCTCT
TACGGAGGGTGCAAGCGTTATCCGGAATCATTGGGTTTAAAGGGTTCGTAGGCGGGCTGATAAGTCAGTGGTGAAATGCAGGGGCTCAACTCCGGCACTGCCATTGATACTGTTAGTCTTGAATTATTGTGAAGTGGTTAGAATATGAAGTGTAGCGGTGAAATGCTTAGATATTACATAGAATACCAATTGCGAAGGCAGATCACTAACAATATATTGACGCTGATGAACGAAAGCGTGGGTAGCGAACAGGATTAGATACCCTGGTAGTCCACGCCGTAA
+
GGGGGGGGGGGGGGGGGGGGGGGGGGGGGGGGGGGGGGGGGGGGGGGGGGGGGGGGGGGGGGGGGGGGGGGGGGGGGGGGGGGGGGGGGGGGGGGGGGGGGGGGGGGGGGGGGGGGGGGGGGGGGGGGGGGGGGGGGGGGGGGGGGGGGGGGGGGGGGGGGGGGGGGGGGGGGGGGGGGGGGGGGGGGGGGGGGGGGGGGGGGGGGGGGGGGGGGGGGGGGGGGGGGGGGGGGGGGGGGGGGGFFGGGGGGGFFGGFGFGGGGGGGGGFGFFGGGGFFGFGG
@M02352:288:000000000-CKWC8:1:1102:12716:13748 1:N:0:TAGCGCTC+TATCCTCT
TACGGAGGGTGCAAGCGTTATCCGGAATCATTGGGTTTAAAGGGTCCGCAGGCGGTCAATTAAGTCAGAGGTGAAATACCATAGCTCAACTATGGAACTGCCTTTGATACTGGTTGACTTGAGTTATACGGAAGTAGATAGAATAAGTAGTGTAGCGGTGAAATGCATAGAGATTACTTAGAATACCGATTGCGAAGGCAGTCTACTACGTATATACTGACGCTCATGGACGAAAGCGTGGGGAGCGAACAGGATTAGATACCCTGGTAGTCCACGCCGTAA
+
GGGGGGGGGGGGGGGGGGGGFGGGGGGGGGGGGGGFGGGGGGGGGGGGGGGGGGGFGGGGGGGGGGGGGGGGGGGGGGGGGGGGGGGGGGGGGGGGGGGGGGGGGGGGGGGGGGGGGGGGGGGGGGGGGGGGGGGGGGGGGGGGGGGGGGGGGGGGGGGGGGGGGGGGGGGGGGGGGGGGGGGGGGGGGGGGGGGGGGGGGGGGGGGGGGGGGGGGGGGGGGGGGGGGGGGGGGGGGGGGGGGFFGGGGGGGFFGGFGFGGGGGGGGGFGFFGGGGFFGFGG
@M02352:288:000000000-CKWC8:1:1102:12672:13775 1:N:0:TAGCGCTC+TATCCTCT
TACGGAGGGTGCAAGCGTTATCCGGAATCATTGGGTTTAAAGGGTCCGCAGGCGGTCAATTAAGTCAGAGGTGAAATACCATAGCTCAACTATGGAACTGCCTTTGATACTGGTTGACTTGAGTTATACGGAAGTAGATAGAATAAGTAGTGTAGCGGTGAAATGCATAGAGATTACTTAGAATACCGATTGCGAAGGCAGTCTACTACGTATATACTGACGCTCATGGACGAAAGCGTGGGGAGCGAACAGGATTAGATACCCTGGTAGTCCACGCCGTAA
+
GGGGGFGGGGGGGGGGGGGGGGGGGGGGGGGGGGGFGGGGGGGGGGGGGGGGGGGGGGGGGGGGGGGGGGGGGGGGGGGGGGGGGGGGGGGGGGGGGGGGGGGGGGGGGGGGGGGGGGGGGGGGGGGGGGGGGGGGGGGGGGGGGGGGGGGGGGGGGGGGGGGGGGGGGGGGGGGGGGGGGGGGGGGGGGGGGGGGGGGGGGGGGGGGGGGGGGGGGGGGGGGGGGGGGGGGGGGGGGGGGGGFFGGGGGGGFFGGFGFGGGGGGGGGFGFFGGGGFFGFGG
@M02352:288:000000000-CKWC8:1:1102:28487:13953 1:N:0:TAGCGCTC+TATCCTCT
TACGGAGGGTCCGAGCGTTATCCGGAATCATTGGGTTTAAAGGGTCCGCAGGCGGTCAATTAAGTCAGAGGTGAAATCCCATAGCTTAACTATGGAACTGCCTTTGATACTGGTTGACTTGAGTCATATGGAAGTAGATAGAATGTGTAGTGTAGCGGTGAAATGCATAGATATTACACAGAATACCGATTGCGAAGGCAGTCTACTACGTATGTACTGACGCTCATGGACGAAAGCGTGGGGAGCGAAAAGGATTAGATACCCTGGTAGTCCACGCCGTAA
+
GA<<@;B@F@FGG7F7@88FFGC@E:7F-9C,@CF@@:<<@F@CFFGGEGGCF@EGGCEFGFFGGEF<EFD=FF<EGCFDC9<?,5<CFEE<BFG??FGGGG@???FFA<F@=FGFDA?DDBBFFCF9FGGDDFB<FGGGF<7BFFGF=BFFFFFCECGCCGGFGDCFFGA;FE;FCFGGEC:FGGAFCF<8FGGCCGGGGFFFFEC:CCEFCFGC;C:CF@E8CC7+?66>ECCD?C8?EGG@F<EGG5CFE5AD?FFGG?<4>C5CBCFF7<FG@@D575
@M02352:288:000000000-CKWC8:1:1102:20250:13967 1:N:0:TAGCGCTC+TATCCTCT
TACGGAGGGTCCGAGCGTTATCCGGAATCATTGGGTTTAAAGGGTCCGCAGGCGGTCAATTAAGTCAGAGGTGAAATCCCATAGCTTAACTATGGAACTGCCTTTGATACTGGTTGACTTGAGTCATATGGAAGTAGATAGAATGTGTAGTGTAGCGGTGAAATGCATAGATATTACACAGAATACCGATTGCGAAGGCAGTCTACTACGTATGTACTGACGCTCATGGACGAAAGCGTGGGGAGCGAACAGGATTAGATACCCTGGTAGTCCACGCCGTAA
+
GGGGGGGGGGGGGGGGGGGGGGGGGGGGGGGGGGGGGGGGGGGGGGGGGGGGGGGGGGGGGGGGGGGGGGGGGGGGGGGGGGGGGGGGGGGGGGGGGGGGGGGGGGGGGGGGGGGGGGGGGGGGGGGGGGGDGGGGGGGGGGGGGGGGGGGGGGGGGGGGGGGGGGGGGGGGGGGGGGGGGGGGGGGGGGGGGGGGGGGGGGGGGGGGGGGGGGGGGGGGGGGGGGGGGGGGGGGGGGGGGGGFFGGGGGGGFFGGFGFGGGGGGGGGFGFFGGGGFFGFGG
@M02352:288:000000000-CKWC8:1:1102:20264:13980 1:N:0:TAGCGCTC+TATCCTCT
TACGGAGGGTCCGAGCGTTATCCGGAATCATTGGGTTTAAAGGGTCCGCAGGCGGTCAATTAAGTCAGAGGTGAAATCCCATAGCTTAACTATGGAACTGCCTTTGATACTGGTTGACTTGAGTCATATGGAAGTAGATAGAATGTGTAGTGTAGCGGTGAAATGCATAGATATTACACAGAATACCGATTGCGAAGGCAGTCTACTACGTATGACCTGACGCTCATGGACGAAAGCGTGGGGAGCGAACAGGATTAGATACCCTGGTAGTCCACGCCGTAA
+
GGGG>FGGG@@FEGGGGGGGGGGGGGGG<E@FGGG,,CFEGGGGGCGGEGGGGGGGE7BFGGGGGGGGGGGEFGGG9?FFG?<FFGEFGGG9FDGFE,88EFFGDCGE,C9FGF<=>FE5,:5,CFADBFC>A@DFGGGB>FAGCBA@,,<@7:><FD<>FGCF=@AFA9F,@FGCCC:D,@,38D>CE7:;B8FCEE7=EF8FCFF?;E@<;++,5<+22=EB*7@FGGG5EGDD6C8EGE))055C8=)9@FG7<CBDFGGGFGCFA>FFCFFD@>C)9C
@M02352:288:000000000-CKWC8:1:1102:2893:14029 1:N:0:TAGCGCTC+TATCCTCT
TACGGAGGGTCCAAGCGTTATCCGGAATCATTGGGTTTAAAGGGTGCGCAGGCGGTTTATTAAGTCAGTGGTGAAATCTCGAGGCTCAACCTCGAAACTGCCATTGATACTGATAAACTTGAGTTCAGTTGGAGTAGGCGGAATGTGTAGTGTAGCGGTGAAATGCTTAGATATTACACAGAACACCGATAGCGAAGGCAGCTTACTAAACTGATACTGACGCTGAGGCACGAAAGCGTGGGGAGCGAACAGGATTAGATACCCTGGTAGTCCACGCCGTAA
+
GGGGGFGGGGGGGFGGGGGGGGGGGGGGGGGGGGGGGDGGGGGGGGGGGGGGGGGGGGGGGGGGGGGGGGGGGGGGGGGGGGGGGGGGGGGGGGGGGGGGGGGGGGGGGGGGGGGGGGGGGFFGGGGGGGGGGGGGGGGGGGGGGGGGFGGGGGGGGGGGGGGGGGGGGGGGGGGGGGGGGGGGGGGGGGGGGGGGGGGGGGGGGGGFGGGGGGGGGGGGGGGGGGGGGGGGGGGGGGGGGGGEFGGGGGGGFFGGFGFGGGGGGGGGFGFFGGGGFFGFGD
@M02352:288:000000000-CKWC8:1:1102:15876:14075 1:N:0:TAGCGCTC+TATCCTCT
TACGGAGGGGGTTAGCGTTGTTCGGAATTACTGGGCGTAAAGCGCACGTAGGCGGATCAGAAAGTATAGGGTGAAATCCCAGGGCTCAACCCTGGAACTGCCTTGTAAACTCCTGGTCTTGAGTTCGAGAGAGGTGAGTGGAATTCCGAGTGTAGAGGTGAAATTCGTAGATATTCGGAGGAACACCAGTGGCGAAGGCGGCTCACTGGCTCGATACTGACGCTGAGGTGCGAAAGTGTGGGGAGCAAACAGGATTAGATACCCTGGTAGTACACACCGTAA
+
EFGGDC+:+@F6@,@FCFGGGGGE7F@FFFGFG<E8F=F:=CCBFGGEGD=C<=C>=CFDGGDBFFGCAFEFFGFGFFEFFCGGGGGFD>F@DEFFFGAAFGFGBFGGGGGGGGGGGGGGGEGGE=CCFGC7>CFGGCFGGGCFCC9>*<8><>><F,DGGFB<FGGGFCEGCGC9BF:CEGGGGGGGC?FCEG:8C7*:CEGG:CFC08:CEGGGCGGDFGGEEEC802</8?DCC9AA>ECE>DGGG57C>F+7<CAGCC8CC4CC579*:CFGFEDF**
@M02352:288:000000000-CKWC8:1:1102:23097:14127 1:N:0:TAGCGCTC+TATCCTCT
TACGGAGGGTGCAAGCGTTATCCGGAATCATTGGGTTTAAAGGGTCCGTAGGCGGGATTGTAAGTCAGTGGTGAAAGTTTGCGGCTCAACCGTAAAATTGCCATTGATACTGCAGTTCTTGAATTATTGTGAAGTGGTTAGAATATGTAGTGTAGCGGTGAAATGCTTAGATATTACATAGAATACCGATTGCGAAGGCAGATCACTAACAATATATTGACGCTGATGGACGAAAGCGTAGGTAGCGAACAGGATTAGATACCCTGGTAGTCTACGCCGTAA
+
GGGGGGGGGGGGGGGGGGGGGGGGGFGGGGGGGGGGGGGGGGGGGGGGGGGGGGGGGGGGGGGGGGGGGGGGGGGGGGGGGGGGGGGGGGGGGGGGGGGGGGGGGGGGGGGGGGGGGGGGGGGGGGGGGGGGGGGGGGGGGGGGGGGGGGGGGGGGGGGGGGGGGGGGGGFGGGGGGGFGGGGFGGGGGGGGGGGGGGGGGGGGGGGGGGGGGGGGGG:EGGGGGGGGGGGGGGGDGEEGEGGF?GGGGEGFFFGGFGFGGCGGGCFGFFFBDGCFBFD>GG
@M02352:288:000000000-CKWC8:1:1102:23106:14143 1:N:0:TAGCGCTC+TATCCTCT
TACGGAGGGTGCAAGCGTTATCCGGAATCATTGGGTTTAAAGGGTCCGTAGGCGGGATTGTAAGTCAGTGGTGAAAGTTTGCGGCTCAACCGTAAAATTGCCATTGATACTGCAGTTCTTGAATTATTGTGAAGTGGTTAGAATATGTAGTGTAGCGGTGAAATGCTTAGATATTACATAGAATACCGATTGCGAAGGCAGATCACTAACAATATATTGACGCTGATGGACGAAAGCGTAGGTAGCGAACAGGATTAGATACCCTGGTAGTCTACGCCGTAA
+
GGGGG@CGGFGGGGGGGGGCFGFEGGGFGFFGDGG8BFFGGGGGG8FGGGGGGGGGEGCGGGGGGGGGFGGGGGGGGEFEFFGGGGGGGGGEGFGGGGGGGG9FFDGGGGGGGC=>FFGFGGGGGG,DCCFFFGGGF>FFGGFG9FGFGGGGGGGCCF>FGGGGFGFCFFGGGGGGFEG99FGGGGFGDGECGGGGGDG:EFFGGGGGFGGGGGGGGFFGFGGGDGCCFFGGGGGGGGGGGCGFFGEECEGGFFGFBFAGGGFGGGGFAGF6?CG37>DFGG
@M02352:288:000000000-CKWC8:1:1102:10024:14145 1:N:0:TAGCGCTC+TATCCTCT
TACGGAGGGTCCGAGCGTTATCCGGAATCATTGGGTTTAAAGGGTCCGCAGGCGGTCAATTAAGTCAGAGGTGAAATCCCATAGCTTAACTATGGAACTGCCTTTGATACTGGTTGACTTGAGTCATATGGAAGTAGATAGAATGTGTAGTGTAGCGGTGAAATGCATAGATATTACACAGAATACCGATTGCGAAGGCAGTCTACTACGTATATACTGACGCTCATGGACGAAAGCGTGGGGAGCGAACAGGATTAGATACCCTGGTAGTCCACGCCGTAA
+
GGGGGGGGGGGGGGGGGGGGGGGGGGGGGGGGGGGGGGGGGGGGGGGGGGGGGGGGGGGGGGGGGGGGGGGGGGGGGGGGGGGGGGGGGGGGGGGGGGGGGGGGGGGGGGGGGGGGGGGGGGGGGGGGGGGGGGGGGGGGGGGGGGGGGGGGGGGGGGGGGGGGGGGGGGGGGGGGGGGGGGGGGGGGGGGGGGGGGGGGGGGGGGGGGGGGGGGGGGGGGGGGGGGGGGGGGGGGGGEGGGGFFGGGGGGGFFGGFGFGGGGGGFCFDGFFGGGGFFGFGG
@M02352:288:000000000-CKWC8:1:1102:14380:14259 1:N:0:TAGCGCTC+TATCCTCT
TACGGAGGGTCCAAGCGTTATCCGGAATCATTGGGTTTAAAGGGTCCGCAGGCGGTCAATTAAGTCAGAGGTGAAATCCCATAGCTTAACTATGGAACTGCCTTTGATACTGGTTGACTTGAGTTATACGGAAGTAGATAGAATAAGTAGTGTAGCGGTGAAATGCATAGATATTACTTAGAATACCGATTGCGAAGGCAGTCTACTACGTATATACTGACGCTCATGGACGAAAGCGTGGGGAGCGAACAGGATTAGATACCCTGGTAGTCCACGCCGTAA
+
GGGGGGGGGGGGGGGGGGGGGGGGGGGGGGGGGGGGGGGGGGGGGGGGGGGGGGGGGGGGGGGGGGGGGGGGGGGGGGGGGGGGGGGGGGGGGGGGGGGGGGGGGGGGGGGGGGGGGGGGGGGGGGGGGGGGGGGGGGGGGGGGGGGGGGGGGGGGGGGGGGGGGGGGGGGGGGGGGGGGGGGGGGGGGGGGGGGGGGGGGGGGGGGGGGGGGGGGGGGGGGGGGGGGGGGGGGGGGGGGGGGFFGGGGGGGFFGG?GFGGGGGGGGGFD?FGGGGFFGFGG
@M02352:288:000000000-CKWC8:1:1102:7876:14260 1:N:0:TAGCGCTC+TATCCTCT
TACGGAGGGTGCAAGCGTTATCCGGAATCATTGGGTTTAAAGGGTCCGCAGGCGGTCAATTAAGTCAGAGGTGAAATACCATAGCTCAACTATGGAACTGCCTTTGATACTGGTTGACTTGAGTTATACGGAAGTAGATAGAATAAGTAGTGTAGCGGTGAAATGCATAGAGATTACTTAGAATACCGATTGCGAAGGCAGTCTACTACGTATATACTGACGCTCATGGACGAAAGCGTGGGGAGCGAACAGGATTAGATACCCTGGTAGTCCACGCCGTAA
+
GGGGGEEGGGGGGGGGGGGFGGGGGGGGGGGGGGGGGGGGGGGGGGGGGGGGGGGEFGGGFGGGGGGGGGGGGGGGGFGGFFFGGGGGGGGAAFGGGGGGGGGGGGGCGGGGFGGG<FGGGGGGGGGGGGGGGGGGGGGGGGGGGCFGGGGGGGGGGGGGGGGGGG;FGGGCFFGGGGGGDFGGGGGDGGGGGGGGGGGFGGGGGGGFFDGGGGGGGGGGGGGGGGGG6<AEGGGGGGGGGGGFFG5?GGGGFFGGFGFGGGGGGGGGFFFFGGGGFFGFGG
@M02352:288:000000000-CKWC8:1:1102:10432:14292 1:N:0:TAGCGCTC+TATCCTCT
TACGGAGGGTGCAAGCGTTAATCGGAATTACTGGGCGTAAAGCGCGCGTAGGCGGATAGTTAAGTCAGATGTGAAAGCCCTGGGCTCAACCTAGGAACTGCATTTGAAACTGGCGATCTTGAGTATGGTAGAGGTAAGCGGAATTTCCAGTGTAGCAGTGAAATGCGTAGAGATTGGAAGGAATATCGATGGCGAAGGCAGCTTACTGGGCCAATACTGACGCTGAGGTGCGAAAGCGTGGGTAGCGAACGGGATTAGATACCCCGGTAGTCCACGCCGTAA
+
GGGGGGGGGGGGGGGGGGGGDFGGGGGGGGGGGGGGGGGGGGGGGGGGGGGGGGGDGGGGGGGGGGGGGGGGGGGGGGGGGGGGGGGGGGGGGGGGGGGGGGGGGGGGGGGGGGGGGGGGGGGGGGGGGGGGGGGGGGGGGGGGGGGGGGGGGGGGGGGGGGGGGGGGGGGGGGGGGGGGGGGGGFGGGGGGGGGGGGGGGGGGGGGGGGGGGGGGGGGGGGGGGGGGGGGGGGGGGGGGGGGFFGGE=EGGFFGGDGFGGGGGFGGGBGFFFGGGFFGFGG
@M02352:288:000000000-CKWC8:1:1102:7166:14315 1:N:0:TAGCGCTC+TATCCTCT
TACGGAGGGTCCAAGCGTTATCCGGAATCATTGGGTTTAAAGGGTCCGCAGGCGGTCAATTAAGTCAGAGGTGAAAGCCCATCGCTCAACGATGGAACTGCCTTTGATACTGGTTGACTTGAGTTATACGGAAGTAGATAGAATAAGTAGTGTAGCGGTGAAATGCATAGATATTACTTAGAATACCGATTGCGAAGGCAGTCTACTACGTATATACTGACGCTCATGGACGAAAGCGTGGGGAGCGAACAGGATTAGATACCCTGGTAGTCCACGCCGTAA
+
GGGGGFGGGGGGGGGGGGGGGGGGGGGGGGGGGGGGGGGGGGGGGGGGGGGGGGGGGGGGGGGGGGGGGGGFGGGGGGGGGGGGGGGGGG7?FGGGGGGGGGGGGGGGGGGGGGGGGGGGGGGGGGGGGGGGGGGGGGGFFGGGGGFFGGGGGGGGGGGGGGGGGGBFGGGGGGGGGGGGGGGGGFGGGGGGGGGGGGGGGGGGGGGCGGGGGGGGGGGGGGGEGGGGGGGGGGGGGGGGGGGFFGEGGGGGFFGGFGFGGGGGGGGGFGFFGGGGFFGFGG
@M02352:288:000000000-CKWC8:1:1102:24677:14351 1:N:0:TAGCGCTC+TATCCTCT
TACGGAGGGTCCGAGCGTTATCCGGAATCATTGGGTTTAAAGGGTCCGCAGGCGGTCAATTAAGTCAGAGGTGAAAGCCCATCGCTCAACGATGGAACTGCCTTTGATACTGGTTGACTTGAGTTATACGGAAGTAGATAGAATAAGTAGTGTAGCGGTGAAATGCATAGATATTACTTAGAATACCGATTGCGAAGGCAGTCTACTACGTATATACTGACGCTCATGGACGAAAGCGTGGGGAGCGAACAGGATTAGATACCCTGGTAGTCCACGCCGTAA
+
GGGGGGGGGGGGGGGGGGGGGGGGGGGG<FGGGGGGGGGGGGGGGGGGGGGGDGGFFGFGGGGGGGGGGGGGGGGGG?ADEFFGGGGGGGGGFGGGGGGGGGGGGGGGFGGGFGCGGGGGGFGGGGGFGGGGDCFGGGGGDFCFFGFGGGGGFG;CGCFGGGGGFFFGGGGGGGGGFGGGGGFCFGFGDGGGGGGGGGFGGFFGGFGGCCG?EGGF<:FFFGEEEGFFDGFGGGGGFEGGGGGF:CEG=CDFFFGGFG<FGGGGGFFGFG98C9FDFFDFDG
@M02352:288:000000000-CKWC8:1:1102:25961:14409 1:N:0:TAGCGCTC+TATCCTCT
TACGGAGGGTGCAAGCGTTATCCGGAATCATTGGGTTTAAAGGGTCCGTAGGTGGATAATTAAGTCAGAGGTGAAATCTTGCCGCTTAACGGTAAAATTGCCTTTGATACTGGTTGTCTTGAGTTATTATGAAGTGGTTAGAATATGTAGTGTAGCGGTGAAATGCATAGATATTACATAGAATACCAATTGCGAAGGCAGATCACTAATAATCAACTGACACTGATGGACGAAAGCGTGGGGAGCGAACGGGATTAGATACCCCGGTAGTCCACGCCGTAA
+
GGGGGGGGGGGGGGGGGGGGGGGGGGGGGGGGGGGGGGGGGGGGGGGGGGGGFGGGGGGGGGGGGGGGGGGGGGGGGGGGGGGGGGGGGGGGGGGGGGGGGGGGGGGGGGGGGGGGGGGGGGGGGGGGGGGGGGGGGGGGGGGGFGGGFFGFGEGGGGGEGGGFFGFGFFFGGGGGGGGGGGF9@F7D<FFBFCG@EGGEEFGCFGCFFFFEFFGGFFGGFFFGGFFG?CEGGGG<CGEEGGD@EGGG5:DGF>EGFFFGGGGG3C5C6C?F7+9DB5DFGG
@M02352:288:000000000-CKWC8:1:1102:21078:14417 1:N:0:TAGCGCTC+TATCCTCT
TACGGAGGGTCCGAGCGTTATCCGGAATCATTGGGTTTAAAGGGTCCGCAGGCGGTCGATTAAGTCAGAGGTGAAATCCCATAGCTTAACTATGGAACTGCCTTTGATACTGGTTGACTTGAGTCATATGGAAGTAGATAGAATGTGTAGTGTAGCGGTGAAATGCATAGATATTACACAGAATACCGATTGCGAAGGCAGTCTACTACGTATGTACTGACGCTCATGGACGAAAGCGTGGGGAGCGAACAGGATTAGATACCCTGGTAGTCCACGCCGTAA
+
GGGGGGGGGGGGGGGGGGGGGGGGGGGGGGGGGGGGGGGGGGGGGGGGGGGGGGGGGGGGGGGGGGGGGGGGGGGGGGGGGGGFGGGGGGGGGGGGGGGGGGGGGGGGGGGGGGGGGGGGGGGGGGGGGGGGGGGGGGGGGGFGGGGGGGGGGGGGDGGGGGGGGGGGGGGGGGGGGGGGGGGGGGGGGGGGGGGGGGGGGGGGGGGGGGGGGGGGGGGGGDGEGGGGGGGGGGGGGGGGGGGFFGGGGGGGFFGGFGFGGGGGGGGGFGFFGCGDEFGFGG
@M02352:288:000000000-CKWC8:1:1102:22247:14709 1:N:0:TAGCGCTC+TATCCTCT
TACGGAGGGTCCAAGCGTTATCCGGAATCATTGGGTTTAAAGGGTCCGCAGGCGGTCAATTAAGTCAGAGGTGAAAGCCCATCGCTCAACGATGGAACTGCCTTTGATACTGGTTGACTTGAGTTATACGGAAGTAGATAGAATAAGTAGTGTAGCGGTGAAATGCATAGATATTACTTAGAATACCGATTGCGAAGGCAGTCTACTACGTATATACTGACGCCCATGGACGAAAGCGTGGGGAGCGAACAGGATTAGATACCCTGGTAGTCCACGCCGTAA
+
GGGF@,@CGGGGFCCFGC@FFGAFC7BFCFGGGGG@CFGFGGGGGGGGGEGGGGGGGGGGGFGGFEGAEEDFFGFAFGGGGFFCGGFCAEFFGGGFFEEFGCGFGFCCGGGGGFGGFGGGEADFGGGGGGEF@FFGGGDGGGFFGFGFGFGCGGGGGGGGGGGGGGGBEEFFGFGGGGGGGGFFG9BFGGEFFGGGGGFFGGGGGGGCCCGGG<EFCGGCFG51B7F?@F6>GGGGDGGGGGGF:CEEEGGGF56C?66CFGFGGG=GBG?FFFGGF>DFG<
@M02352:288:000000000-CKWC8:1:1102:18935:14710 1:N:0:TAGCGCTC+TATCCTCT
TACGGAGGGTCCAAGCGTTATCCGGAATCATTGGGTTTAAAGGGTCCGCAGGCGGTCAATTAAGTCAGAGGTGAAAGCCCATCGCTCAACGATGGAACTGCCTTTGATACTGGTTGACTTGAGTTATACGGAAGTAGATAGAATAAGTAGTGTAGCGGTGAAATGCATAGATATTACTTAGAATACCGATTGCGAAGGCAGTCTACTACGTATATACTGACGCTCATGGACGAAAGCGTGGGGAGCGAACAGGATTAGATACCCTGGTAGTCCACGCCGTAA
+
GGGGGGGGGGGGGGGGGGGGGGGGGGGGGGGGGGGGGGGGGGGGGFGGGGGGGGGGGGGGGGGGFGGGGGGGGGGGGGGGGGCGGGGGGGG7FGGGGGGGGGGGGGGGGGGGGGGGGGGGGGGGGGGGGGGGGGFGGGGGGGGGGGGGGGGGGGGGGGGGGGGGGGGGGGGGGGGGGGGGGGGGGGGGGGGGGGGGGGGGGGGGGGGGGGGGGGGGGGGGGGGGGGGGGGGGGGGGGGGGGGGFFGGGGGGGFFGGFGAGGGGGGGGGFGFFGGGGFFGFGG
@M02352:288:000000000-CKWC8:1:1102:9915:14834 1:N:0:TAGCGCTC+TATCCTCT
TACGGAGGGTCCGAGCGTTATCCGGAATCATTGGGTTTAAAGGGTCCGCAGGCGGTCAATTAAGTCAGAGGTGAAATCCCATAGCTTAACTATGGAACTGCCTTTGATACTGGTTGACTTGAGTCATATGGAAGTAGATAGAATGTGTAGTGTAGCGGTGAAATGCATAGATATTACACAGAATACCGATTGCGAAGGCAGTCTACTACGTATGTACTGACGCTCATGGACGAAAGCGTGGGGAGCGAACAGGATTAGATACCCTGGTAGTCCACGCCGTAA
+
GGGGGCGGGGGFGGGGGGGGFGGGGGGF9FFGGGG,@FEFGG?FGGGGDEFFGGGFGEGGGGGGGGGGGGGGGGGGGGGGGGFGGF,EEFF<?FFGGGGGGGG<AFGFGGGGGGGEAFGGGGGGFADFGGGG<FGGGGGGGGGGGCFFGGGGGGGFGGGGGGGGFGGGGGGGGGGGFGGCGGG<FGGGGGGGGGGGGGGGGGGGGGGGGEGGCCGGGGGGGGGGEGGGDGGGGGGGFGGGGGGFFGEGGGGGFFGGFGFGFGGGGGFGFGF?FGGGFFGFGG
@M02352:288:000000000-CKWC8:1:1102:2666:14964 1:N:0:TAGCGCTC+TATCCTCT
TACGGAGGGGGTTAGCGTTGTTCGGAATTACTGGGCGTAAAGCGTACGTAGGCGGATTAGTCAGTTAGGGGTGAAATCCCAGGGCTCAACCCTGGAACTGCCTCTAATACTGCTAGTCTTGAGTTCGAGAGAGGTGAGTGGAATTCCAAGTGTAGAGGTGAAATTCGTAGATATTTGGAGGAACACCAGTGGCGAAGGCGGCTCACTGGCTCGATACTGACGCTGAGGTACGAAAGTGTGGGGAGCAAACAGGATTAGATACCCTGGTAGTCCACACCGTAA
+
GEFEG;CEDEGCFFGGGCCCFCFEGDGGGGGGGFGGGGG@CFGGGG@FGGGGGGGDGGGCFFGGGGGGFGGGGGGGGGGGGGGCGGGGGGDFDGFGGGGFGGGGGCC<FGGGGFGFFGGGGDGGFGG7>FG7FEF<CGGFGGGGGFAFFFGCFFGGGGGGGFGFGGGFGGEGGGFFGGGFEGGGGGGGGGGFGEEGGGGGGGGGGGGGGGGGGGGGGGGGGGEGGGGFGGGGCFGGGGGFECDEEDGFCCCF5;FGFG4CE7<CCFGC<7?=FFGGE57<GG
@M02352:288:000000000-CKWC8:1:1102:2740:14981 1:N:0:TCGCGCTC+AATCCTCT
TACGGAGGAGCCGAGCGTTATCCGGAATTATTGGGCGTAAAGGGCACGTAGGCGGATAGGTAAGCCAGATGGTAAAGGTCGTAGCTCAACCATGAAGTACCATTATAAACCACCTGTCTTGAGTTATGTAGAGGGGACTGGAATTCCTGGTGTAGCGGTGATATCCTTAGATATCACGAAGAACACCAAATGCGAAGGCAACTTACTGGCCTGCAACTGACACTGAGGCGCGAAAGTGTGGGGATCGAACAGGATTAGATACCCTGGTAGTCCACGCAGTAA
+
GDEDF@CD,,96+6@FGFB,C@FFF@:FGC,CCFGC+@C=-F,C,,BFFGGG9BEG:CG,CF,E,,,,,:9,9BFGG9E,C:,AD,CFFF,+,,,:,C@5,,,5,,,5<FE<3CFFGGGGGF@D,@3D7EF,@C++3*,@FFCCEF,@DF>CFFE,>FGGGCCF2F9CFEF@FGGG,F<FGDGG:EG***,5<EGCEGG7**?,,?BGF5C<**2<EFFCF?FGFF+;**2:8EGD+A<:EGCB)1*;0@DG5F6FBGF=9CAFFFGGAGF4CGG*<)>>GG
@M02352:288:000000000-CKWC8:1:1102:8214:15032 1:N:0:TAGCGCTC+TATCCTCT
TACGGAGGGTCCAAGCGTTATCCGGAATCATTGGGTTTAAAGGGTCCGCAGGCGGTCAATTAAGTCAGAGGTGAAATCCCATAGCTTAACTATGGAACTGCCTTTGATACTGGTTGACTTGAGTTATACGGAAGTAGATAGAATAAGTAGTGTAGCGGTGAAATGCATAGAGATTACTTAGAATACCGATTGCGAAGGCAGTCTACTACGTATATACTGACGCTCATGGACGAAAGCGTGGGGAGCGAACAGGATTAGATACCCTGGTAGTCCACGCCGTAA
+
GGGGGGGGDGGGGGGGGGGGGGGGGGGGGGGGGGGGGGGGGGGGGGGGGGGGGGGGGGGGGGGGGGGGGGGGGGGGGGGGGGGGGGGGGGGGGGGGGGGGGGGGGGGGGGGGGGGGGGGGGGGGGGGGGGGGGGGGGGGGGGGGGGGGGGGGGGGGGGGGGFFGGGFGGGGGGGGGGGGGGGGGGGGGGGGGGGGGGGGGGGGGGGGGGGFGGGGGGGGGGGGGGGGGGGGGGGGGGGGGGGGDFGGGEGGGFFGGBGFGGGGGGGGGFGFFFGGGFFGFGG
@M02352:288:000000000-CKWC8:1:1102:5928:15098 1:N:0:TAGCGCTC+TATCCTCT
TACGGAGGGTCCAAGCGTTATCCGGAATCATTGGGTTTAAAGGGTCCGCAGGCGGTCAATTAAGTCAGAGGTGAAAGCCCATCGCTCAACGATGGAACTGCCTTTGATACTGGTTGACTTGAGTTATACGGAAGTAGATAGAATAAGTAGTGTAGCGGTGAAATGCATAGATATTACTTAGAATACCGATTGCGAAGGCAGTCTACTACGTATATACTGACGCTCATGGACGAAAGCGTGGGGAGCGAACAGGATTAGATACCCTGGTAGTCCACGCCGTAA
+
GGGGGGGGGGGGGGGGGGGGGGGGGGGGGGGGGGGGGGGGGGGGGGGGGGGGGGGGGGGGGGGGGGGGGGGGGGGGGGGGGGGGGGGGGGGGGGGGGGGGGGGGGGGGGGGGGGGGGGGGGGGGGGGGGGGGGGGGGGDGGGGGGGGGGGGGGGGGGGGGGGGGGGGGGGGGGGGGGGGGGGGGGGGGGGGGGGGGGGGGGGGGGGGGGGGGGGGGGGGGGGGGGGGGGGGGGGGGGGGGGGGFFGGGGGGGFFGGFGFFFGGGGGGGFGFFGGGGFFGFGG
@M02352:288:000000000-CKWC8:1:1102:29360:15098 1:N:0:TAGCGCTC+TATCCTCT
TACGGAGGATCCAAGCGTTATCCGGAATCATTGGGTTTAAAGGGTCCGTAGGTGGATAATTAAGTCAGAGGTGAAATCTTGCCGCTTAACGGTAAAATTGCCTTTGATACTGGTTGTCTTGAGTTATTATGAAGTGGTTAGAATATGTAGTGTAGCGGTGAAATGCATAGATATTACATAGAATACCAATTGCGAAGGCAGATCACTAATAATATACTGACACTGATGGACGAAAGCGTGGGGAGCGAACAGGATTAGATACCCTGGTAGTCCACGCCGTAA
+
FGGFGFC7ECFFEFE8FCFFFEF:F@EDGGCGFFGC:@FCDEGEFFGGGF:@FCGGGGFC<CFFEFFFGFDFGDGCFCGAFGGGGCG:EDFGGGCGG9,EGGFG9FFF<,C<?FGDEGFGG9FFGGEFGFFG,EBFFFGFGGGGGGGGGGBAFFCGCE>>=FB,>CFFGFGGF;;;=FF=DECEFGFFFGA>C:CEEG@FCGGGCFFGGG7ECB@EB,7@<<FBFGGGGDFGEGDCFGGGG5585<ECCED4;>0??FFGFGGFFGFC97F*2CGD@FDBDC
@M02352:288:000000000-CKWC8:1:1102:27138:15112 1:N:0:TAGCGCTC+TATCCTCT
TACGGAGGGTCCAAGCGTTATCCGGAATCATTGGGTTTAAAGGGTCCGCAGGCGGTTAATTAAGTCAGAGGTGAAAGCCCATCGCTCAACGATGGAACTGCCTTTGATACTGGTTGACTTGAGTTATACGGAAGTAGATAGAATAAGTAGTGTAGCGGTGAAATGCATAGATATTACTTAGAATACCGATTGCGAAGGCAGTCTACTACGTATATACTGACGCTCATGGACGAAAGCGTGGGGAGCGAACAGGATTAGATACCCTGGTAGTCCACGCCGTAA
+
GGGGGGGGGGG,6CFFGGG6E@FGGGGGGDAEFGG@EGGGGGCEFDFG+>FGGGG>:+BF?FGGG99F9FGGGGGGCGGGGG<FFGGGGGG<FFFGGGGGGGFGF9F<FFG9888C8FG<CGGGF,@F<DEG7FG=3@F9BFGF@<=7EFGGGFG9FGGGGGGG?C;DFGGGGGGFF;2@CGGFGGGGEGGGGGGGGGGFC:5,?FG:98A9CEG<CGFDGGGGCECE6FGGGGGG6:CEGGGFED*CGGGGFFGGFGFGFGGGGGGGFGFFFGG<BFGBDG
@M02352:288:000000000-CKWC8:1:1102:21486:15238 1:N:0:TAGCGCTC+TATCCTCT
TACGGAGGGTCCAAGCGTTATCCGGAATCATTGGGTTTAAAGGGTCCGCAGGCGGTCAATTAAGTCAGAGGTGAAATCCCATAGCTTAACTATGGAACTGCCTTTGATACTGGTTGACTTGAGTTATACGGAAGTAGATAGAATGTGTAGTGTAGCGGTGAAATGCATAGATATTACACAGAATACCGATTGCGAAGGCAGTCTACTACGTATATACTGACGCTCATGGACGAAAGCGTGGGGAGCGAACAGGATTAGATACCCTGGTAGTCCACGCCGTAA
+
GGGGGGGGDFFGGGGGGGGGGGGGGEDGGGGFFFFFGGFFGFGGGGGGGEFEFGGCFGGGGGGEGGGGGGGGGGGGGGGGGGGGGG?FGGGGGGGGGGGGGFGGGGEFGGGGGGDGGGGGFGGGGFDFGGGGGECFGGGGGGGGGGGGGGGGGGGGGGGGGGGGGGGGGGGGGFGGGGGGGGGGGGGGGGGGGGGGGGGGGGGGGGGGGGGFGGGGGGGGGGGGGGGGGFFGGGGGGGGGEGGFFGGGGGGGFFGG?GFGGGGGGGGGFGFFGGGGFFGFGG
@M02352:288:000000000-CKWC8:1:1102:13343:15402 1:N:0:TAGCGCTC+TATCCTCT
TACGGAGGGTCCAAGCGTTATCCGGAATCATTGGGTTTAAAGGGTCCGCAGGCGGTCAATTAAGTCAGAGGTGAAAGCCCATCGCTCAACGATGGAACTGCCTTTGATACTGGTTGACTTGAGTTATACGGAAGTAGATAGAATAAGTAGTGTAGCGGTGAAATGCATAGATATTACTTAGAATACCGATTGCGAAGGCAGTCTACTACGTATATACTGACGCTCATGGACGAAAGCGTGGGGAGCGAACAGGATTAGATACCCTGGTAGTCCACGCCGTAA
+
GFFFGGDGGGGFGGGEEFGGGGGGGEGGGGGGFCFFGGGGGGGGGGGGGGGDGGGGGGGGGFGGGGGGGGGGGGFGFFGGGGGFGGGGGGGFDCFGGGGGGGFGGGGGGGFGGGGGGGGGGGGGGGGGGGGDGGGGGGG@FGGGGGGFGGGGGGGDGGGGGGGGGGGGGGFGGGGCCCGGGGGFGFGGGGGGGDDEEDFGGGGGGGFFFGGGGGGGGGFGG7CCGGGGFFGGEEG3FCCECGGD>GGEGGGGFFFGDGBGFCFGGGGFAFFFFDG:>.7)/1
@M02352:288:000000000-CKWC8:1:1102:8003:15504 1:N:0:TAGCGCTC+TATCCTCT
TACGGAGGGTCCGAGCGTTATCCGGAATCATTGGGTTTAAAGGGTCCGCAGGCGGTCGATTAAGTCAGAGGTGAAATCCCATAGCTTAACTATGGAACTGCCTTTGATACTGGTTGACTTGAGTCATATGGAAGTAGATAGAATGTGTAGTGTAGCGGTGAAATGCATAGATATTACACAGAATACCGATTGCGAAGGCAGTCTACTACGTATGTACTGACGCTCATGGACGAAAGCGTGGGGAGCGAACAGGATTAGATACCCTGGTAGTCCACGCCGTAA
+
GGGGGGGGGGGGGGGGGGGGGGGGGGGGGGGGGGGFGGGGGGGGGGGGGGGGGGGGGGDGGGGGGGGFGFGGGGGGGGGGGGGGGGGGGGGDGGGGGGGGGGGGGGGGGGGGGGGGGGGGGGGGGGGGGGGGGGGGGGFCFGEGGGGGGGGGGGGGGGGGGGGGGGFGFGGGGGGGGGGGGGGGGGGGGGGGGCDGGGGGGGGGGGG2CEGGGGGGGGGGGGGGGDFFGGGGGGGGGGCEGGGBDGGGGGGGFFGGFGFGGGGGGGGGFGFFFGGGFFGFGG
@M02352:288:000000000-CKWC8:1:1102:28771:15557 1:N:0:TAGCGCTC+TATCCTCT
TACGGAGGGTCCAAGCGTTATCCGGAATCATTGGGTTTAAAGGGTCCGCAGGCGGTCAATTAAGTCAGAGGTGAAAGCCCATCGCTCAACGATGGAACTGCCTTTGATACTGGTTGACTTGAGTTATACGGAAGTAGATAGAATAAGTAGTGTAGCGGTGAAATGCATAGATATTACTTAGAATACCGATTGCGAAGGCAGTCTACTACGTATATACTGACGCTCATGGACGAAAGCGTGGGGAGCGAACAGGATTAGATACCCTGGTAGTCCACGCCGTAA
+
GGGGGGGGGGF<@FGGGGGGGCGGGGGGGGCGGGGCFGGGGGGGGEGGDGGGGGGF>CFGGGGGGGGGGGGGGGGGGGGGGGGGGGGGGGG<FGGGGGGGGGGGGGGGGGGGGGGG@GGGGGGGGFGGGFGGEGGGFFGFGGGGFFFCGGGGGGGGGGGGGGGGGGFGGGGGGGGCFEFGGGGGGGGGGGGGGGGGGGGGGGGGGGGGEEGGGGGGGGGGGGGGGGGGGGGGGCGGGGGGGGGFFGGGE=<DFFGGFGFGGGGGGGGGFGFFGGGGFFGFGG
@M02352:288:000000000-CKWC8:1:1102:25817:15681 1:N:0:TAGCGCTC+TATCCTCT
TACGGAGGGTGCAAGCGTTATCCGGAATCACTGGGTTTAAAGGGTGCGTAGGTGGACTAGTAAGTCAGAGGTGAAATCCCGTTGCTTAACAACGGAACTGCCTTTGATACTGCTTGTCTTGAATCAGGTTGAGGTATGCGGAATGTGGCATGTAGCGGTGAAATGCGTAGATATGCCATAGAACACCGATTGCGAAGGCAGCATACTGGCCCTGTATTGACACTGAGGCACGAAAGCGTGGGGAGCGAACAGGATTAGATACCCTGGTAGTCCACGCCCTAA
+
GGGGGGGGGGGGGGGGGGGEGEFGGGGG<FGGGGG6BFGGGGGGGGGGGGGGEGGGGGGGGGGGGGGGGGGGGGGGGGGGGFGGGGGGGGGGAFGGGFGGGGGGGFGFGGGGGDGGGGGGGGFGFEFGFCFEGGGGGGGGGGGGGDGGGFFGGGGGGGGGGGGGGGGGGGGGGGG?FEGFGGGGGGGGGG@FGGGGGGGGGGCBCGGGGGFG@EFGGGGGGGGGCGCGDGGGGGGGGGEGGGDDEGGGG=DFFFGGFGFGGGGGGFGGFGFFGGGGFFCBGG
@M02352:288:000000000-CKWC8:1:1102:3014:15683 1:N:0:TAGCGCTC+TATCCTCT
TACGGAGGGGGCTAGCGTTGTTCGGAATTACTGGGCGTAAAGCGTGCGTAGGCGGACTATTAAGTTAGATGTGAAATCCCGAGGCTCAACCTCGGAACTGCATTTAAAACTGGTAGTCTTGAGTTCTGGAGAGGTAAGTGGAATTCCTAGTGTAGAGGTGAAATTCGTAGATATTAGGAGGAACACCAGAGGCGAAGGCGGCTTACTGGACAGATACTGACGCTGAGGCACGAAAGTGTGGGTAGCAAACAGGATTAGATACCCTGGTAGTCCACACCGTAA
+
GGGGGEGGEFGGGGGGGFEGGGGGGDGGGGGGGGGGGGEFDGGGGGDGGGGGGGGDGGGGGGGGGGGGGGGGGGFFFGGGGGGEGGGGGGDGGGGGGGGGGFFGGFGGGGGGGGGGGGGGGFGGGGGGGFGCGDGGGGGGGGGGGGFGGGGGGGGGFGGGGGGGGDFGGGGGGGGGGGGFEGGGGGGGGGGGGGGGGDGGGGGGGGGFGGGGGGGGGGGGGGGGGGGGGGGGGGGGGGGGGGGFFGGGGGGGF>GGFGBGGGFFFGGGFDFFFGGGF>CFGG
@M02352:288:000000000-CKWC8:1:1102:18666:15708 1:N:0:TAGCGCTC+TATCCTCT
TACGGAGGGTCCGAGCGTTATCCGGAATCATTGGGTTTAAAGGGTCCGCAGGCGGTCAATTAAGTCAGAGGTGAAATCCCATAGCTTAACTATGGAACTGCCTTTGATACTGGTTGACTTGAGTCATATGGAAGTAGATAGAATGTGTAGTGTAGCGGTGAAATGCATAGATATTACACAGAATACCGATTGCGAAGGCAGTCTACTACGTATGTACTGACGCTCATGGACGAAAGCGTGGGGAGCGAACAGGATTAGATACCCTGGTAGTCCACGCCGTAA
+
GGGGGGDDCFGGGDEGG:6FGFGGG7FGEFGGG@FCFCE,CF?EFGEFGGGDCGGGCGGFGEGGGGFCAFGBDFGGGFFFFGC<F9F<EFF,CFFFGGFF9FG,5AFFGF98FFGG8FDFGDFDGG=CFFGF<F3@FFFF<FCFG>FGGGFAFFFGG>GEGEFGFGBFC>C<C@DFGFGGGGGGECA1CFDFFEG*=CCCECEEFGGFGG=FFFFGGGGGCEGGC=9:<CG=5C7DD8A/885;>DGECEGGFF67<C<FC<FFGGFF9CF4>7FCBFGFD<
@M02352:288:000000000-CKWC8:1:1102:4030:15734 1:N:0:TAGCGCTC+TATCCTCT
TACGGAGGGGGTTAGCGTTGTTCGGAATTACTGGGCGTAAAGCGTACGTAGGCGGATTGGAAAGTTGGGGGTGAAATCCCAGGGCTCAACCCTGGAACTGCCTCCAAAACTATCAGTCTAGAGTTCGAGAGAGGTGAGTGGAATTCCAAGTGTAGAGGTGAAATTCGTAGATATTTGGAGGAACACCAGTGGCGAAGGCGGCTCACTGGCTCGATACTGACGCTGAGGTACGAAAGTGTGGGGAGCAAACAGGATTAGATACCCTGGTAGTCCACACCGTAA
+
GGGGGFGGGGGGGGGGGGGGGGGGGGGGGGGGGGGGGGGGGGGGGGGGGGGGGGGCEEGGGGGGGGFGGGGGGGGGGGGGGGGGGGGGGGGGGGGGGGGGGGGGGGGGGGGGGGGGGGGFGGGGGGGGGGGGGGGGGGGGGGGGGGGGGGGGGGGGGGGGGGGGGGGGGGGGCGGGGGGGGGGGGGGGGGGGGGGGGGGGGGGGGGGGGGGGGGGGGGGGGDEGGGGGGGGGGGGGGGGGGGGDFGGGGGGGFFGGFGFGFGFGGGGGFGFFGGGGFFGFGG
@M02352:288:000000000-CKWC8:1:1102:12745:15748 1:N:0:TAGCGCTC+TATCCTCT
TACGGAGGGTGCAAGCGTTATCCGGAATCATTGGGTTTAAAGGGTCCGCAGGCGGTCAATTAAGTCAGAGGTGAAATACCATAGCTCAACTATGGAACTGCCTTTGATACTGGTTGACTTGAGTTATACGGAAGTAGATAGAATAAGTAGTGTAGCGGTGAAATGCATAGAGATTACTTAGAATACCGATTGCGAAGGCAGTCTACTACGTATATACTGACGCTCATGGACGAAAGCGTGGGGAGCGAACAGGATTAGATACCCTGGTAGTCCACGCCGTAA
+
GGGGGFGGGGGGGGGGGGGGGGGGGGGGGGGGGGGFGGGGGGGGGGGGGGGGGGGGGGGGGGGGGGGGGGGGGGGGGGGGGGGGGGGGGGGGGGGGGGGGGGGGGGGGGGGGGGGGGGGGGGGGGGGGGGGGGGGGGGGGGGGGGGGGGGGGGGGGGGGGGGGGGGGGGGGGGGGGGGGGGGGGGGGGGGGGGGGGGGGGGGGGGGGGGGGGGGGGGGGGGGGEGGGGGGGGGGGGGGGGGGGFFGGGGGGGFFGGBGFGGGGGGGGGFGFFGGGGFFGFGG
@M02352:288:000000000-CKWC8:1:1102:3958:15814 1:N:0:TAGCGCTC+TATCCTCT
TACGGAGGGTCCGAGCGTTATCCGGAATCATTGGGTTTAAAGGGTCCGCAGGCGGTCGATTAAGTCAGAGGTGAAATCCCATAGCTTAACTATGGAACTGCCTTTGATACTGGTTGACTTGAGTCATATGGAAGTAGATAGAATGTGTAGTGTAGCGGTGAAATGCATAGATATTACACAGAATACCGATTGCGAAGGCAGTCTACTACGTATGTACTGACGCTCATGGACGAAAGCGTGGGGAGCGAACAGGATTAGATACCCTGGTAGTCCACGCCGTAA
+
GGGGGGGGGGGGGGGGGGGGGGGGGGDFDGGGGGGGGGGGGGGGGGGGGGGGGGGGGGGGGGGGGGGGFGGGGGGGGFGGGGGGGGGGGGGFGGGGGGGGGGGGGGGGGGGGGGGGGGGGGGGGGGFFGGGGGGGGGGGGGGGGFFGGFGGGGGGGGGGGGGGGGGGGGGGGGGGGGGGGGGGGGGGDGGGGGGGGGGGGGCCFGGGGGGG?FGFGGGGGGEGGGGGGGGGGGGGGGGGGDGGFBGGGEGGGFFGG?F<FGGGGGGGGFGFFGGGGFFGFGG
@M02352:288:000000000-CKWC8:1:1102:19036:15818 1:N:0:TAGCGCTC+TATCCTCT
TACGGAGGGGGTTAGCGTTGTTCGGAATTACTGGGCGTAAAGCGCACGTAGGCGGATCAGAAAGTAAGGGGTGAAATCCCAGGGCTCAACCCTGGAACTGCCTCTTAAACTCCTGGTCTTGAGTTCGAGAGAGGTGAGTGGAATTCCGAGTGTAGAGGTGAAATTCGTAGATATTCGGAGGAACACCAGTGGCGAAGGCGGCTCACTGGCTCGATACTGACGCTGAGGTGCGAAAGTGTGGGGAGCAAACAGGATTAGATACCCTGGTAGTCCACACCGTAA
+
GGGGGGGGGGGFGGGGGFFGGGGGGGGGGGGGGGGGGGGGGGGGGGGGGGGGGGGGGGGGFGGGGGGGGGGGGGGGGGGGGGGGGGGGGGGGGGGGGGGGGGGGGGGGGGGGGGGGGGGGGDGGGGGGGCGGGGGGGGGGGGGGGGGGGGGGGGGGGGGGGGGGGGGGGGGGGGGGGGGGGGGGGGGGGGGGGGGGGGGGGGGGGGGGGGGGGGGGGGGGGGGGGGGGGGGGGGGGGGGGGGG>>DFGGGGGFFFGFGFFFFFFGGGGFGFFGGGGFFGFGG
@M02352:288:000000000-CKWC8:1:1102:20233:15934 1:N:0:TAGCGCTC+TATCCTCT
TACGGAGGGTCCAAGCGTTATCCGGAATCATTGGGTTTAAAGGGTCCACAGGCGGTCAATTAAGTCAGAGGTGAAATCCCATAGCTTAACTATGGAACTGCCTTTGATACTGGTTGACTTGAGTTATACGGAAGTAGATAGAATGTGTAGTGTAGCGGTGAAATGCATAGATATTACACAGAATACCGATTGCGAAGGCAGTCTACTACGTATATACTGACGCTCATGGACGAAAGCGTGGGGAGCGAACAGGATTAGATACCCTGGTAGTCCCCGCCGTAA
+
GGGGGGGGGGGGGGGGGGGGGGGGGGGGGGGGGGGGGGGGGGGGGGG9FGGGGGGGGGGGGGGGGGGGGGGGGGGGGGGGGGGGGGGGGGGGGGGGGGGGGGGGGGGGGGGGGGGGGGGGGGGGGGGGGGGGGGGGGGGGGGGGGGGGGGGGGGGGGGGGGGGGGGGGGGGGGGGGGGGGGGGGGGGGGGGGGGGGGGGGGGGGGGGGGGGGGGGGGGGGGEGEGGGGGGGGGGGGGGGGGGGFFGGGGGGGFFGGFGFGFGGGGGGG>GFFGGGGFFGFGG
@M02352:288:000000000-CKWC8:1:1102:6850:15958 1:N:0:TAGCGCTC+TATCCTCT
TACGGAGGGTGCAAGCGTTATCCGGAATCATTGGGTTTAAAGGGTCCGTAGGTGGATAATTTAGTCAGAGGTGAAAGTTTGCCGCTTAACGGTAAAATTGCCTTTGATACTGGTTATCTTGAATCATTATGAAGTGGTTAGAATATGTAGTGTAGCGGTGAAATGCATAGATATTACATAGAATACCAATTGCGAAGGCAGATCACTAATAATGTATTGACACTGATGGACGAAAGCGTGGGGAGCGAACAGGATTAGATACCCTGGTAGTCCACGCCGTAA
+
GGGGGGGGGGGGGGGGGGGGGGGGGGGGGGGGGGGGGGGGGGGGGGGGGFGGGGGGGGGGGGGGGGGGGGGGGGGGGGGGGGGGGGGGGGCFGGGGGGGGGFGGGGGGFGGGGGGGGGGGGG8FFGGGGGGGGGGGGGGGGGGGGGGGGGGGGGFGGGGGGGGGGGFGGGGGGGGGGGGGGGGGGGGFFGGGGGGGGGGGGGGGGGGGGGCFGFGGGGGGGGGGGGGGFECEGGGGGGGGGGGBEDGDGGGGFFFGFGBGGGGGGGGFDGFFGGGGFFGFGD
@M02352:288:000000000-CKWC8:1:1102:22714:16025 1:N:0:TAGCGCTC+TATCCTCT
TACGGAGGGTGCGAGCGTTAATCGGAATTACTGGGCGTAAAGCGCATGCAGGTGGTTCATTAAGTCAGATGTGAAAGCCCGGGGCTCAACCTCGGAACTGCATTTGAAACTGGTGAACTAGAGTGCTGTAGAGGGGGGTAGAATTTCAGGTGTAGCGGTGAAATGCGTAGAGATCTGAAGGAATACCAGTGGCGAAGGCGGCCCCCTGGACAGACACTGACACTCAGATGCGAAAGCGTGGGGAGCAAACAGGATTAGATACCCTGGTAGTCCACGCCGTAA
+
GGGGGFFGGGGGGGGGGGGGFGGGGGGGGGGGGGGGGGGGGGGGGGGGGGGGFFGGGGGGGGGGGGGGGGGGGGGGGGGGGGGGGGGGGGGGGGGGFFFGGGGGGGGGGGGGGGGGGGGGGGGEGGGGGGGGGGGGGGGGGGGGGGGGGGGGGGGGGGGGGGGGGGGGGGGGGGGFGFGGGGGGGGGGGGGGGGGGGGGDGGGGGEGGFFGGGGGGGGGGGGGGGGGGGGGGGGGGGGGGGGGFFDGGGGGG>:CF?GFGGGGGGGGGFGFFFGGGFFGFGG
@M02352:288:000000000-CKWC8:1:1102:22727:16044 1:N:0:TAGCGCTC+TATCCTCT
TACGGAGGGTGCGAGCGTTAATCGGAATTACTGGGCGTAAAGCGCATGCAGGTGGTTCATTAAGTCAGATGTGAAAGCCCGGGGCTCAACCTCGGAACTGCATTTGAAACTGGTGAACTAGAGTGCTGTAGAGGGGGGTAGAATTTCAGGTGTAGCGGTGAAATGCGTAGAGATCTGAAGGAATACCAGTGGCGAAGGCGGCCCCCTGGACAGACACTGACACTCAGATGCGAAAGCGTGGGGAGCAAACAGGATTAGATACCCTGGTAGTCAACGCCGTAA
+
GGGGGGGGGGGGGGGGGGGGC<FGGGDGGGEGGGG?EGGGGGFG@C:F8FGG9FG,49EFCGGGGGGGFGGGDGGGF@F=F=FGGGGGGGGGGGCFFGF5FCFGGGGGF9<F8BF<=>FFC93,@FGG=F,DEA:>FC:8>F+0+0+3A:<EEF++:8::EG7F:7*/;8*2++2+<:CFCGCG?GFFFGG6?CGGEGGG8?8:EGEG>C=:8F>800:<F+0:87F+02<*AED5?5:AEGD:5<F?@*9C>5F737)*+<F>FF59<D0@*0:/)0/09C
@M02352:288:000000000-CKWC8:1:1102:6159:16205 1:N:0:TAGCGCTC+TATCCTCT
TACGGAGGGTGCAAGCGTTACTCGGAATCACTGGGCGTAAAGAGCGTGTAGGCGGGTTTGTAAGTTTGAAGTGAAATCCAATGGCTCAACCATTGAACTGCTTTGAAAACTGCTTACCTAGAATATGGGAGAGGTAGATGGAATTTCTGGTGTAGGGGTAAAATCCGTAGAGATCAGAAGGAATACCGATTGCGAAGGCGATCTACTGGAACATTATTGACGCTGAGACGCGAAAGCGTGGGGAGCAAACAGGATTAGATACCCTGGTAGTCCACGCCCTAA
+
GGGGGGGGGGGGGGGGGGGGGGGGGGGGGGGGGGGGGGGGGGGGGGGGGGGGGGGGGGGGGGGGGGGGGGGGGGGGGGGGGGGGGGGGGGGGGGGGGGGGGGGGGGGGGGGGGGGGGGGFGGFGGGGGGGGGGGGGGGGGGGGGGGGGGGGGGGGGGGGGGGGGGGGGGGGGGGGGGGGGGGGGGGGGGGGGGGGGGGGGGGGGGGGGGGFGGGGGGGGGGGGGGGGGGGGGGGDDGGGGGGGFFGGGGGGGFFGGFGFGGGGGGGGGFGFFFGGGFFGFGG
@M02352:288:000000000-CKWC8:1:1102:2954:16315 1:N:0:TAGCGCTC+TATCCTCT
TACGGAGGGTCCGAGCGTTATCCGGAATTATTGGGTTTAAAGGGTCCGTAGGCGGGCTGTTAAGTCAGGGGTGAAAGTTTGCAGCTCAACTGTAAAATTGCCTTTGATACTGGCGGTCTTGAATCATTGTGAAGTGGTTAGATAAAGAATGTTGCGGGGAAATTCAATAATATTAATTTAAATAACCGATTGGAAAGCAAGTCAATAAAAATGTAATGACGCTGATTGAAGAAAGGCGGGGTTGCGGAAAGGATTAGATACCCTGGTAGTCCACGCCGGAAA
+
GGGGGGGGGGGGGGGGGGGGGGGGGGGGGGGGGGGGGGGGGGGGGGGGGGGGGGGGGGGGGGGGGGGGGGGGGGGGGGGGGGGGGGGGGGGGGGGGGGGGGGGGGGGGGFGGGGGGGDEGGFFFFGGGGGGGFGGGGF*,,@,,@,,,,8,8,,,1=*4*=F+,,,,,+++7,7+,,?,,+7,,,?,**2**2+<+;*8+*003+00<<++*+2++30++*/*//+0<+++3<@2****:C8).)9*:8**1)02*,:.*+0<*7C6*)21=79555)))9C
@M02352:288:000000000-CKWC8:1:1102:18555:16341 1:N:0:TAGCGCTC+TATCCTCT
TACGGAGGGTCCGAGCGTTATCCGGAATCATTGGGTTTAAAGGGTCCGCAGGCGGTCAATTAAGTCAGAGGTGAAATCCCATAGCTTAACTATGGAACTGCCTTTGATACTGGTTGACTTGAGTCATATGGAAGTAGATAGAATGTGTAGTGTAGCGGTGAAATGCATAGATATTACACAGAATACCGATTGCGAAGGCAGTCTACTACGTATGTACTGACGCTCATGGACGAAAGCGTGGGGAGCGAACAGGATTAGATACCCTGGTAGTCCACGCCGTAA
+
GGGGGGGGGFGGGGGGGGGGGGGGGGGGGGGGGGGFGGGGGGGGGGGGGGGGGGGEGGGGGGGGGGGGGGGGGGGGGGGGGGGGGGGGGGGGGGGGGGGGGGGGGGGGGGGGGGGGGGGGGGGGGGGGGGGGGGGGGGGGGGGGGGGGGGGGGGGGGGGGGGGGGGGGGGGGGGGGGGGGGGGGGGGGGGGGGGGGGGGGGGGGGGGGGGGGGGGGGGGGGGGGGGGGGGGGGGGGGGGGGGGFFGGGGGGGFFFGFGFGGGGGGGGGFG7FGGGGFFGEGG
@M02352:288:000000000-CKWC8:1:1102:4149:16379 1:N:0:TAGCGCTC+TATCCTCT
TACGGAGGGGGTTAGCGTTGTTCGGAATTACTGGGCGTAAAGCGTACGTAGGCGGATTGGAAAGTTGGGGGTGAAATTCCAGGGCTCAACCCTGGAACTGCCTCCAAAACTATCAGTCTAGAGTTCGAGAGAGGTGAGTGGAATTCCAAGTGTAGAGGTGAAATTCGTAGATATTTGGAGGAACACCAGTGGCGAAGGCGGCTCACTGGCTCGATACTGACGCTGAGGTACGAAAGTGTGGGGAGCAAACAGGATTAGATACCCTGGTAGTCCACGCCGTAA
+
GGGGGGGGGGGGGGGGGGGGGGGGGGGGGGGGGGGGGGGGGGGGGGGGGGGGGGGGGGGGGGGGGGGGGGGGGGGGGGGGGGGGGGGGGGGGGGGGGGGGGGGGGGGGGGGGGGGGGGGGGGGGGGGGGGGGGGGGGGGGGGGGGGGGGGGGGGGGGGGGGGGGGGGGGGGGGGGGGGGGGGGGGGGGGGGGGGGGGGGGGGGGGGGGGGGGGGGGGGGGGGGGGGGGGGGGGGGGGGGGGGGFFGGGGGGGFFGGFGFGFGGGGGGGFGFFGGGGFFGFGG
@M02352:288:000000000-CKWC8:1:1102:10834:16425 1:N:0:TAGCGCTC+TATCCTCT
TACGGAGGGTGCAAGCGTTATCCGGAATCATTGGGTTTAAAGGGTCCGCAGGCGGTCAATTAAGTCAGAGGTGAAATACCATAGCTCAACTATGGAACTGCCTTTGATACTGGTTGATTTGAGTTATACGGAAGTAGATAGAATAAGTAGTGTAGCGGTGAAATGCATAGAGATTACTTAGAATACCGATTGCGAAGGCAGTCTACTACGTATATACTGACGCTCATGGACGAAAGCGTGGGGAGCGAACAGGATTAGATACCCTGGTAGTCCACGCCGTAA
+
GGGGGGGGGGGGGGGGGGGGGGGGGGGGGGGGGGGGGGGGGGGGGGGGGGGGGGGGGGGGGGGGGGGGGGGGGGGGGGGGGGGGGGGGGGGGGGGGGGGGGGGGGGGGGGGGGGGGG,FGGGGGGGGGGGGGGGGGGGGGGGGGGGGGGGGGGGGGGGGGGGGGGGGGGGGGGGGGGFGGGGGGGGGGGGGGGGGGGGGGGGGGGGGGGGGGGGGGGGGGGGGGGGGGGGGGGGGGGGGGGGGFFGGGGGGGFFGGFGFGGGGGGGGGFGFFGGGGFFGFGG
@M02352:288:000000000-CKWC8:1:1102:2131:16541 1:N:0:TAGCGCTC+TATCCTCT
TACGGAGGGTGCAAGCGTTATCCGGAATCATTGGGTTTAAAGGGTCCGCAGGCGGTCAATTAAGTCAGAGGTGAAATACCATAGCTCAACTATGGAACTGCCTTTGATACTGGTTGACTTGAGTTATACGGAAGTAGATAGAATAAGTAGTGTAGCGGTGAAATGCATAGAGATTACTTAGAATACCGATTGCGAAGGCAGTCTACTACGTATATACTGACGCTCATGGACGAAAGCGTGGGGAGCGAACAGGATTAGATACCCTGGTAGTCCACGCCGTAA
+
GGGGGGGGGGGGGGGGGGGGGGGGGGGGGGGGGGGGGGGGGGGGGGGGGGGGGGGGGGGGGGGGGGGGGGGGGGGGGGGGGGDGGGGGGGG,EEGGGGGGGGGGGGGGGGGGGGGGGGGGGGGGGGGGGGGG+FGGGGGGGGGGGGGGGGGGGGGGGGGGGGGGGGGGGGGGGGGGGGGGGGGGGGGGGGGGGGGGGGGGGGGGGGGGGGGGGGGGGGGGGGGGGGGGGGGDEGGGGGGGGGGDFGGGGGGGFFGGFFAGGGGGGGGGFGFFGGGGFFGFGG
@M02352:288:000000000-CKWC8:1:1102:19983:16595 1:N:0:TAGCGCTC+TATCCTCT
TACGGAGGGTCCAAGCGTTATCCGGAATCATTGGGTTTAAAGGGTCCGCAGGCGGTCAATTAAGTCAGAGGTGAAATCCCACAGCTCAACTGTGGAACTGCCTTTGATACTGGTTGACTTGAGTTATACGGAAGTAGATAGAATAAGTAGTGTAGCGGTGAAATGCATAGATATTACTTAGAATACCGATTGCGAAGGCAGTCTACTACGTATATACTGACGCTCATGGACGAAAGCGTGGGGAGCGAACAGGATTAGATACCCTGGTAGTCCACGCCGTAA
+
GGGGGGGGGGGGGGGGGGGGGGGGGGGGGGGGGGGGGGGGGGGGGGGGGGGGGGGGGGGGGGGGGGGGGGGGGGGGGGGGGGGGGGGGGGGGGGGGGGGGGGGGGGGGGGGGGGGGGGGGGGGGGGGGGGGGGGGGGGGGGGGGGGGGGGGGGGGGGGGGGGGGGGGGGGGGGGGGGGGGGGGGGGGGGGGGGGGGGGGGGGGGGGGGGGGGGGGGGGGGGGGGGGGGGGGGGGGGGGGGGGGFFGGGGGGGFFGGFGFGGGGGGGGGFGFFGGGGFFGFGG
@M02352:288:000000000-CKWC8:1:1102:7426:16611 1:N:0:TAGCGCTC+TATCCTCT
TACGGAGGGTGCGAGCGTTAATCGGAATTACTGGGCGTAAAGCGCATGCAGGTGGTTCATTAAGTCAGATGTGAAAGCCCGGGGCTCAACCTCGGAACTGCATTTGAAACTGGTGAACTAGAGTGCTGTAGAGGGGGGTAGAATTTCAGGTGTAGCGGTGAAATGCGTAGAGATCTGAAGGAATACCAGTGGCAAAGGCGGCCCCCTGGACAGACACTGACACTCAGATGCGAAAGCGTGGGGAGCAAACAGGATTAGATACCCTGGTAGTCCACGCCGTAA
+
GGGGGGGGGGGGGGGGGGGGGGGGGGGGGGGGGGGGGGGGGGGGGGGGGGGGFFGFGGGGGGGGGGGGGGGGGGGGGGGGGGGGGGGGGGGGGGGGFFFGGGGGGGGGGGGGGGGGGGGGGGGGGGGGGGGGGGGGGGGGGGGGGGGGGGGGGGGGGGGGGGGGGGGGGGGGGGGGGGGGGGGGGGGGGGGGGGGGGGGGGGDGGGGGGGGGGGGGGGGGGGGGGGGGGGGGGGGGGGGGGGGEFGGGGGGGFFGGFGFGGGGGGGGGFG7BGGGGFFGFGG
@M02352:288:000000000-CKWC8:1:1102:28171:16732 1:N:0:TAGCGCTC+TATCCTCT
TACGGAGGGTGCAAGCGTTATCCGGAATCATTGGGTTTAAAGGGTCCGCAGGCGGTCAATTAAGTCAGAGGTGAAATACCATAGCTTAACTATGGAACTGCCTTTGATACTGGTTGACTTGAGTTATACGGAAGTAGATAGAATAAGTAGTGTAGCGGTGAAATGCATAGAGATTACTTAGAATACCGATTGCGAAGGCAGTCTACTACGTATATACTGACGCTCATGGACGAAAGCGTGGGGAGCGAACAGGATTAGATACCCTGGTAGTCCACGCCGTAA
+
GFGDFCGCE@FGFCFGEECFGGCGGCGGGCEEGGG@FGGGEGCGFEFGGCGGGEGGGEGGGFGFFFGGFGGGGDGAFFGGGGDGDGGFGGGGGGGGGGGGGGGGGG<FFGGGGGGEFGGGDFFGGGGGGF@@>>FFFGDGGGFGCBBFFFGFGGGFGGGCGGGGFGGGGGGFCFFGFFGGGGGGFFFFGGGGGGGGEGGFGGGGGGGGGGFGGGGGFGGGFGDGGGGGGGFGEGGGGGGGGG3@BGDEGGGGFFGGDCAGGGGGGGGFAGFFFGGDEFGFDD
@M02352:288:000000000-CKWC8:1:1102:10127:16919 1:N:0:TAGCGCTC+TATCCTCT
TACGGAGGGTCCGAGCGTTATCCGGAATCATTGGGTTTAAAGGGTCCGCAGGCGGTCAATTAAGTCAGAGGTGAAATCCCATAGCTTAACTATGGAACTGCCTTTGATACTGGTTGACTTGAGTCATATGGAAGTAGATAGAATGTGTAGTGTAGCGGTGAAATGCATAGATATTACACAGAATACCGATTGCGAAGGCAGTCTACTACGTATGTACTGACGCTCATGGACGAAAGCGTGGGGAGCGAACAGGATTAGATACCCTGGTAGTCCACGCCGTAA
+
GGGGGGGGGGGGGGGGGGGGGGGGGGGGGGGGGGGGGGGGGGGGGGGGGGGGGGGGGGGGGGGGGGGGGGGGGGGGGGGGGGGGGGGGGGGGGGGGGGGGGGGGGGGGGGGGGGGGGGGGGGGGGGGGGGGGGGGGGGGGGGGGGGGGGGGGGGGGGGGGGGGGGGGGGGGGGGGGGGGGGGGGGGGGGGGGGGGGGGGGGGGGGGGGGGGGGGGGGGGGGGGEGGGGGGGGGGGGGGGGGGGFFGGGGGGGFFGGFGFGGGGGGGGGFGFFGGGGFFGFGG
@M02352:288:000000000-CKWC8:1:1102:5857:16966 1:N:0:TAGCGCTC+TATCCTCT
TACGGAGGGTCCAAGCGTTATCCGGAATCATTGGGTTTAAAGGGTCCGCAGGCGGTCAATTAAGTCAGAGGTGAAAGCCCATCGCTCAACGATGGAACTGCCTTTGATACTGGTTGACTTGAGTTATACGGAAGTAGATAGAATAAGTAGTGTAGCGGTGAAATGCATAGATATTACTTAGAATACCGATTGCGAAGGCAGTCTACTATGTATATACTGACGCTCATGGACGAAAGCGTGGGGAGCGAACAGGATTAGATACCCTGGTAGTCCACGCCGTAA
+
GGGGGGGGGGGGGGGGGGGGGGGGGGGGGGGGGGGGGGGGGGGGGGGGGGGGGGGGGGGGGGGGGGGGGGGGGGGGGGGGGGGGGGGGGGGEGGGGGGGGGGGGGGGGGGGGGGGGGGGGGGGGGFGGGGGG7FGGGGFCFGGGGGGGFGGGGGGGGGGGGGGGGGGGGGGGGGGGGGGGGGGGGGGGGGGGGGGGGGGFGGGGGGGGGGGGGGGGGGGGGGGGGGGG9FGGGGGGGGGGGGGFEGDGGGGGFFGGFGFGGGGGDFGGFGFFGGGDFFGFGG
@M02352:288:000000000-CKWC8:1:1102:9182:16993 1:N:0:TAGCGCTC+TATCCTCT
TACGGAGGGGGTTAGCGTTGTTCGGAATTACTGGGCGTAAAGCGTACGTAGGCGGATCAGAAAGTATAGGGTGAAATCCCAGGGCTCAACCCTGGAACTGCCTTATAAACTCCTGGTCTTGAGTTCGAGAGAGGTGAGTGGAATTCCAAGTGTAGAGGTGAAATTCGTAGATATTTGGAGGAACACCAGTGGCGAAGGCGGCTCACTGGCTCGATACTGACGCTGAGGTACGAAAGTGTGGGGAGCAAACAGGATTAGATACCCTGGTAGTCCACACCGTAA
+
GGGGGFGGGGGGGGGGGGGGGGGGGGGGGGGGGGGGGGGGGGGGGGGGGGGGGGGGGGGGGGGGGGGGGGGGGGGGGGGGGGGGGGGGGGGGGGGGGGGGGGGGGGGGGGGGGGGGGGGGGGGGGGGGGGGGGGGGGGGGGGGGGGGGGGGGGGGGGGGGGGGGGGGGGGGGGGGGGGGGGGGGGGGGGGGGGGGGGGGGGGDGGGGGGGGGGGGGGGGGGGGGGGGGGGGGGGGGGGGGGGGFFGGGGGGGFFGGDGFGGGGGGGGGFGFFGGGGFFGFGG
@M02352:288:000000000-CKWC8:1:1102:9804:17069 1:N:0:TAGCGCTC+TATCCTCT
TACGGAGGGTGCAAGCGTTATCCGGAATCATTGGGTTTAAAGGGTCCGCAGGCGGTCAATTAAGTCAGAGGTGAAATACCATAGCTCAACTATGGAACTGCCTTTGATACTGGTTGACTTGAGTTATACGGAAGTAGATAGAATAAGTAGTGTAGCGGTGAAATGCATAGAGATTACTTAGAATACCGATTGCGAAGGCAGTCTACTACGTATATACTGACGCTCATGGACGAAAGCGTGGGGAGCGAACAGGATTAGATACCCTGGTAGTCCACGCCGTAA
+
GGGGGFGGGGGGGGGGGGGGGGGGGGGGGGGGGGGGGGGGGGGGGGGGGGGGGGGGGGGGGGGGGGGGGGGGGGGGGGGGGGGGGGGGGGGGGGGGGGGGGGGGGGGGGGGGGGGGGGGGGGGGGGGGGGGFGGGGGGGGGGGGGGGGGGGGGGGGGGGGGGGGGGGGGGGGGGGGGGGGGGGGGGGGGGGGGGGGGGGGGGGGGGGGGGGGGGGGGGGGGGGEGGGGGGGGGGGGGGGGGGGEFGGGGGGGFFGGFGFGGGGGGGGGFGFFGGGGFFGFGG
@M02352:288:000000000-CKWC8:1:1102:9795:17085 1:N:0:TAGCGCTC+TATCCTCT
TACGGAGGGTGCAAGCGTTATCCGGAATCATTGGGTTTAAAGGGTCCGCAGGCGGTCAATTAAGTCAGAGGTGAAATACCATAGCTCAACTATGGAACTGCCTTTGATACTGGTTGACTTGAGTTATACGGAAGTAGATAGAATAAGTAGTGTAGCGGTGAAATGCATAGAGATTACTTAGAATACCGATTGCGAAGGCAGTCTACTACGTATATACTGACGCTCATGGACGAAAGCGTGGGGAGCGAACAGGATTAGATACCCTGGTAGTCCACGCCGTAA
+
GGGGGGGGGGGGGGGGGGGGGGGGGGGGGGGGGGGGGGGGGGGGGGGGGGGGGGGFGGGGGGGGGGGGGGGFGGGGGGGGGGGGGGGGGGGGGGGGGGGGGGGGGGGGGGGGGGGGGGGGGGGGGGGGGGGGGGGGGGGGGGGGGGGGGGGGGGGGDGGGGGGGGGGGGGGGGGGGGGGGGGGGGGGGGGGGGGGGGGGGGGGGGGGGGGGGGGGGGGGGGGGGGGGGGGGGGGGGGGGGGGDBEGGGGGGGFFG7>GBGGGGGGGCCAGFFGGGGFFGBDG
@M02352:288:000000000-CKWC8:1:1102:12099:17131 1:N:0:TAGCGCTC+TATCCTCT
TACGGAGGATCCAAGCGTTATCCGGAATCATTGGGTTTAAAGGGTCCGTAGGCGGGTCTGTAAGTCAGTGGTGAAAGTTTACGGCTCAACCGTGAAATTGCCATTGATACTGCAGGTCTTGAATTATTGTGAAGTGGTTAGAATGTGTAGTGTAGCGGTGAAATGCATAGATATTACACAGAATACCGATTGCGAAGGCAGATCACTAACAATTAATTGACGCTAAGGGACGAAAGCGTGGGTAGCGAACAGGATTAGATACCCTGGTAGTCCACGCCGTAA
+
GGGGGGGGGCFGGGGGGGGGGGGGGGGGGGGGGGG@FEGGGGGGGGGGGGGGGGGGGGFFGGGGGGGGGGGGGGGGGGCGGGGGGGGGGGGGGGGGGCFGGGGGGGGGGGGGGFFGGGGGGGFGGGGGGCFGGGDFGCGGGGGGFDFFGGGGGGGGGGGGGGGGGGGGGGGGGGGGGFCFGGGGGGGEGGEGGGGGGGGGGGG7<EGFGFGGGGGGGGGGGGGGEEGGGGGGGGGGGGCEGGDFFGGGGGGGFFGGFGFGGGGF47EGFGFFGGGGF@GDGD
@M02352:288:000000000-CKWC8:1:1102:25304:17242 1:N:0:TAGCGCTC+TATCCTCT
TACGGAGGGTGCAAGCGTTATCCGGAATCATTGGGTTTAAAGGGTTCGTAGGCGGGCTGATAAGTCAGTGGTGAAATGCAGGGGCTCAACTCCGGCACTGCCATTGATACTGTTAGTCTTGAATTATTGTGAAGTGGTTAGAATATGTAGTGTAGCGGTGAAATGCTCAGATATTACATAGAATACCAATTGCGAAGGCAGATCACTAACAATATATTGACGCTGATGAACGAAAGCGTGGGTAGCGAACAGGATTAGATACCCTGGTAGTCCACGCCGTAA
+
GGGGGGGGGGGGGGGGGGGGGGGGGGGGGGGGGGGFGGGGGGGGGGGGGGGGGGGGGGGGGGGGGGGGGGGGGGGGGGGGGGGGGGGGGGGGGGGGGGGGGGGGGGGGGGGGGGGGGGGGGGGGGGGGGGGGGGGGGGGGGGGGGGGGGGGGGGGGGGGGGGGGGGGGGFGGGGFEGFGGGGGGGGGGGGGGGGGGGGGGGFFGGGGGGGGGGGGGGGGGGGGGGGGGGGGGGGGGGGGGDGGFFGG5EGGGFFFGFGFGGGGGGGGGFGFFGGGGFFGFGG
@M02352:288:000000000-CKWC8:1:1102:23430:17449 1:N:0:TAGCGCTC+TATCCTCT
TACGGAGGGTGCAAGCGTTATCCGGAATCATTGGGTTTAAAGGGTCCGCAGGCGGTCAATTAAGTCAGAGGTGAAATACCATAGCTCAACTATGGAACTGCCTTTGATACTGGTTGACTTGAGTTATACGGAAGTAGATAGAATAAGTAGTGTAGCGGTGAAATGCATAGATATTACTTAGAATACCGATTGCGAAGGCAGTCTACTACGTATATACTGACGCTCATGGACGAAAGCGTGGGGAGCGAACAGGATTAGATACCCTGGTAGTCCACGCCGTAA
+
GGGGGGGGGGGGGGGGGGGGGGGGGGGGGGGGGGGFGGGGGGGGGFGGGGGGGGGGGGGGGGGGGGGGGGGFGGGGGGGGGGGGGGGGGGGGGGGGGGGGGGGGGGGGGGGGGGGGGGGGGGGGGGGGGGGGGGGGGGGGGGGGGGGGGGGGGGGGGGGGGGGGGGGGGGGGGGGGGGGGGGGGGFGGGGGGGGGGGGGGGGGGGGGGGGGGGGGGGGGGGGGEGGGGGGGGGGGGGGGGGGGFFGGGGGGGFFGGFGFGGEGGGGGGFGFFGFFGFFGFGG
@M02352:288:000000000-CKWC8:1:1102:8804:17476 1:N:0:TAGCGCTC+TATCCTCT
TACGGAAGGTGCAAGCGTTATCCGGAATCACTGGGTTTAAAGGGTGCGTAGGCTGTTAGATAAGTCAGAGGTGAAAGCTCATCGCTTAACGATGGAACTGCCTTTGATACTGTTTAACTTGAATTAGGTTGAGGTTAGCGGAATGAGTCATGTAGCGGTGAAATGCATAGATATGACTTAGAACACCAATTGCGAAGGCAGCTGGCTAGACCTATATTGACGCTGAGGCACGAAAGCGTGGGGAGCGAACAGGATTAGATACCCTGGTAGTCCACGCCCTAA
+
GFEDC@FE@;CFCFGGGGEGGGFEG@FGEEFFEEG@BFFACFEGFEFGEGGEGFGGGGG9F<EFFFGFCFGFFFFFFDAEFEFGGF7=FFGDFFEEFGGF<FFEGFCEFFGGEFCGGGD@FC,CC9BEFFFAFFGGGGGGGGGGGC<F<DFGFFABE:C:<DBCFFFGGGGFGGGFGG9FFGGGGGGFFGGGGGDGGGGGGGGGGGGGGGFCFGGGGGGGGGGGGGGEFGGEGGDGGEGGCEGBBGGG8=7C5<EGBGFGGFF66<C<2:?700CCDF5>FF
@M02352:288:000000000-CKWC8:1:1102:6526:17790 1:N:0:TAGCGCTC+TATCCTCT
TACGGAGGGTCCAAGCGTTATCCGGAATCATTGGGTTTAAAGGGTCCGCAGGCGGTCAATTAAGTCAGAGGTGAAAGCCCATCGCTCAACGATGGAACTGCCTTTGATACTGGTTGACTTGAGTTATACGGAAGTAGATAGAATAAGTAGTGTAGCGGTGAAATGCATAGATATTACTTAGAATACCGATTGCGAAGGCAGTCTACTACGTATATACTGACGCTCATGGACGAAAGCGTGGGGAGCGAACAGGATTAGATACCCTGGTAGTCCACGCCGTAA
+
GGGGGGGGGGGGGGGGGGGGGGGGGGGGGGGGGGGFGGGGGGGGGGGGGGGGGGGGGGGGGGGGGGGGGGGGGGGGGGGGGGGGGGGGGGGFGGGGGGGGGGGGGGGGGGGGGGGGGGGGGGGGGGGGGGGGGGGGGGGGGGGGGGGGGGGGGGGGGGGGGGGGGGGGGGGGGGGGGGGGGGGGGGGGGGGGGGGGGGGGGGGGGGGGGGGGGGGGGGGGGGGGGGGGGGGGGGGGGGGGGGGF>DGGGGGGFFFGFG>GFGFFGGGGFGFFFGGGFFGFGG
@M02352:288:000000000-CKWC8:1:1102:14222:17858 1:N:0:TAGCGCTC+TATCCTCT
TACGGAGGGGGTTAGCGTTGTTCGGAATTACTGGGCGTAAAGCGTACGTAGGCGGATTGGAAAGTTGGGGGTGAAATCCCAGGGCTCAACCCTGGAACTGCCTCCAAAACTATCAGTCTAGAGTTCGAGAGAGGTGAGTGGAATTCCAAGTGTAGAGGTGAAATTCGTAGATATTTGGAGGAACACCAGTGGCGAAGGCGGCTCACTGGCTCGATACTGACGCTGAGGTACGAAAGTGTGGGGAGCAAACAGGATTAGATACCCTGGTAGTCCACACCGTAA
+
GGGGGGGGGGGGGGGGGGGGGGGGGGGGGGGGGGGGGGGGGGGGGGGGGGGGGGGFGGGGGGGGGGGGGGGGGGGGGGGGGGGGGGGGGGGGGGGGGGGGGGGGGGGGGGGGGGGGGGGGGGGGGGGGGGGGGGGGGGGGGGGGGGGGGGGGGGGGGGGGGGGGGGGGGGGGGGGGGGGGGGGGGGGGGGGGGGGGGGGGGGGGGGGGGGGGGGGFGGGGGGGGGGGGGGGGGGGGGGGGGGGFFGGGGGGGFFGGFGFGGGGGGGGGFGFFGGGGFFGFGG
@M02352:288:000000000-CKWC8:1:1102:23894:17890 1:N:0:TAGCGCTC+TATCCTCT
TACGGAGGGGGTTAGCGTTGTTCGGAATTACTGGGCGTAAAGCGTACGTAGGCGGATTGGAAAGTTGGGGGTGAAATCCCAGGGCTCAACCCTGGAACTGCCTCCAAAACTATCAGTCTAGAGTTCGAGAGAGGTGAGTGGAATTCCAAGTGTAGAGGTGAAATTCGTAGATATTTGGAGGAACACCAGTGGCGAAGGCGGCTCACTGGCTCGATACTGACGCTGAGGTACGAAAGTGTGGGGTGCAAACAGGATTAGATACCCTGGTAGTCCACCCCGTAA
+
F9FFGFGGGG7+@CFGEFGGGFFFGCEGGFFGFFGFCGGGGGGGGGEEGGGGGGG@4?FG,5EEGEEE:FECGGGGG?FGGGGGGGGCFGGGA>DBFGC<FGGGFFFABFG==FFC=FF@F;FFFGDG@ACCEEFDFCG<FGFGF9CCBCF;@;,79<FGGFCFAFD@=>*<2<C<CC,<:C<F,FGFFFG8EC5EEGFC5EEE?FF78CGG58CFEF?7FC=E>EF*32C*CFC5ECFG>EG).7<<<@C<F:CG?CA:CGGDFF=C>>00C+9087CB55
@M02352:288:000000000-CKWC8:1:1102:25328:17911 1:N:0:TAGCGCTC+TATCCTCT
TACGGAGGGTCCAAGCGTTATCCGGAATCATTGGGTTTAAAGGGTCCGCAGGCGGTCAATTAAGTCAGAGGTGAAAGCCCATCGCTCAACGATGGAACTGCCTTTGATACTGGTTGACTTGAGTTATACGGAAGTAGATAGAATAAGTAGTGTAGCGGTGAAATGCATAGATATTACTTAGAATACCGATTGCGAAGGCAGTCTACTACGTATATACTGACGCTCATGGACGAAAGCGTGGGGAGCGAACAGGATTAGATACCCTGGTAGTCCACGCCGTAAA
+
GGGGGGGGGGGGGGGGGGGGGGGGGGGGGGGGGGGGGGGGGGGGGGGGGGGGGGGGGGGGGGGGGGGGGGGGGGGGGGGGGGGGGGGGGGGGGGGGGGGGGGGGGGGGGGGGGGGGGGGGGGGGGGGGGGGGGGGGGGGGGGGGGGGGGGGGGGGGGGGGGGGGGGGGGGGGGGGGGGGGGGGGGGGGGGGGGGGGGGGGGGGGGGGGGGGGGGGGGGGGGGGGGGGGGGGGGGGGGGGGGGGGFEGGGGGGGFFGGFGFGGGGGGGGGFGFFGGGGFFGFGG
@M02352:288:000000000-CKWC8:1:1102:4619:18067 1:N:0:TAGCGCTC+TATCCTCT
TACGGAGGGTGCAAGCGTTATCCGGAATCATTGGGTTTAAAGGGTCCGTAGGTGGATAATTTAGTCAGAGGTGAAAGTTTGCCGCTTAACGGTAAAATTGCCTTTGATACTGGTTATCTTGAATCATTATGAAGTGGTTAGAATATGTAGTGTAGCGGTGAAATGCATAGATATTACATAGAATACCAATTGCGAAGGCAGATCACTAATAATGTATTGACACTGATGGACGAAAGCGTGGGGAGCGAACAGGATTAGATACCCTGGTAGTCCACGCCGTAA
+
GGGGGGGGGGGGGGGGGGGGGGGGGGCGFFGGGGGGGGGGGGGGGGGGGGGGGGGGFGGGGGGGGGGGGGGGGGGGGGGGGGGGGGGGGGGGGGGGGGGGGGGGGGGGGGGGGGGGGGGGGGGGFCFEGFFGAFGGGFFGGGGGGCGGGGGGGGGGGGGGGGGGGGGGGGGGGGGGGGFGGGGGFGGGGGGGGGGGGGGGG>FGGGGGFFF;FGCGFGGGGGGGGGGGG,CCGGGGGGGGGGCEEGDEGGGGFFGGFGFGGGGGGGGGFGFFGGGGFFGFGG
@M02352:288:000000000-CKWC8:1:1102:16011:18123 1:N:0:TAGCGCTC+TATCCTCT
TACGGAGGGTCCGAGCGTTATCCGGAATCATTGGGTTTAAAGGGTCCGCAGGCGGTCAATTAAGTCAGAGGTGAAATCCCATAGCTTAACTATGGAACTGCCTTTGATACTGGTTGACTTGAGTCATATGGAAGTAGATAGAATGTGTAGTGTAGCGGTGAAATGCATAGATATTACACAGAATACCGATTGCGAAGGCAGTCTACTACGTATGTACTGACGCTCATGGACGAAAGCGTGGGGAGCGAACAGGATTAGATACCCTGGTAGTCCACGCCGTAA
+
GGGGGGGGGGCG@GGGGGGGGGGGGFEGGGGGGGGGGGGGGGGGG8FG+FFGGGG>FCFFAFGGGGGGFFGGGGGGGCGGFGFGGG9FGG9EA9FEEGGFG<AFGGGDGGGGGGGGFGGEGEGGFGFCC<BFGFGFF9FBFGGGGGCGAFGFGGGGEGFGGGGGGG@FGGGGGGGG;FC<EGFCCFG>CFGGGGGGGGGCEG8CFGG:BCFGGC9CFGGGGGDECE7C+>EEDGDDFGEGGGG>>D588?)9>7FGB=>>:CGGGGGG>FFFG7CDF>D>DG
@M02352:288:000000000-CKWC8:1:1102:12740:18377 1:N:0:TAGCGCTC+TATCCTCT
TACGGAGGGTCCAAGCGTTATCCGGAATCATTGGGTTTAAAGGGTCCGCAGGCGGTCAATTAAGTCAGAGGTGAAAGCCCATCGCTCAACGATGGAACTGCCTTTGATACTGGTTGACTTGAGTTATACGGAAGTAGATAGAATAAGTAGTGTAGCGGTGAAATGCATAGATATTACTTAGAATACCGATTGCGAAGGCAGTCTACTACGTATATACTGACGCTCATGGACGAAAGCGTGGGGAGCGAACAGGATTAGATACCCTGGTAGTCCACGCCGTAA
+
GGGGGGGGGGGGGGGGGGGGGGGGGGGGGGGGGGGGGGGGGGGGGGGGGGGGGGGGGGGGGGGGGGGGGGGGGGGGGGGGGGGGGGGGGGGGGGGGGGGGGGGGGGGGGGGGGGGGGGGGGGGGGGGGGGGGGGGGGGGGGGGGGGGGGGGGGGGGGGGGGGGGGGGGGGGGGGGGGGGGGGGGGGGGGGGGGGGGGGGGGGGGGGGGGGGGGGGGGGGGGGGGGGGGGGGGGGGGGGGGGGGFFGGGGGGGFFGGFGFGGGGGGGGGBFFFGGGGFFGFGG
@M02352:288:000000000-CKWC8:1:1102:17546:18377 1:N:0:TAGCGCTC+TATCCTCT
TACGGAGGGGGTTAGCGTTGTTCGGAATTACTGGGCGTAAAGCGTACGTAGGCGGATTGGAAAGTTGGGGGTGAAATCCCAGGGCTCAACCCTGGAACTGCCTCCAAAACTATCAGTCTAGAGTTCGAGAGAGGTGAGTGGAATTCCAAGTGTAGAGGTGAAATTCGTAGATATTTGGAGGAACACCAGTGGCGAAGGCGGCTCACTGGCTCGATACTGACGCTGAGGTACGAAAGTGTGGGGAGCAAACAGGATTAGATACCCTGGTAGTCCACACCGTAA
+
GGGGGGGGD>CFGGGGGGGGGGGGGGGGGGGGGGGGGGGGGGGGFEFGGGGGFGGGBCFG<FGGGFCFGGGGGGGGFF<DF>FGGGGGGGGDGECFGDGGGGFGECGAFGGFCFFGGGGGGGGGGGEC:FGGGGGGCGFGGGGGGGFFEGGGGGGCGGGGGGGGDGGGGGGGGGF:CFGGGGGGGGGFFGFGGGGGGGGEGGGGGGGGGC8CG>CFGGGGGCEGGGGGFCFGGGGGGGGGGGGFFGGGGGGGFFGGFGFGGGGGGGGGFGFFGGGGF3DFGG
@M02352:288:000000000-CKWC8:1:1102:22926:18406 1:N:0:TAGCGCTC+TATCCTCT
TACGGAGGGTGCAAGCGTTAATCGGAATTACTGGGCGTAAAGCGCGCGTAGGCGGATAGTTAAGTCAGATGTGAAAGCCCTGGGCTCAACCTAGGAACTGCATTTGAAACTGGCGATCTTGAGTATGGTAGAGGTAAGCGGAATTTCCAGTGTAGCAGTGAAATGCGTAGAGATTGGAAGGAATATCGATGGCGAAGGCAGCTTACTGGGCCAATACTGACGCTGAGGTGCGAAAGCGTGGGTAGCGAACGGGATTAGATACCCCGGTAGTCCACGCCGTAA
+
GGGGGGGGGGGGFGGGGGGGDFGGGGGGGGFGGGGGGGGGGGGGDGGGGGGGGGGGGGFGGGGGGGGGGGGGGGGGGFFFGFGGGGGGGGGG<>FGGGGGGGGGGGGGFDFGFFGGGFGCCAFFECFGAFGFFCFCCFEFCGEGGGGG@CD<FCFG9FFCFGEFC9C:=C8F,22<:<FGEGEGD,C@:FGCEEGGGCG>8EG+<CFGDEGEEGGGCCF9F8;CECGGFEFCEGD7?>8CGDDF:F=EEGCDF3EF2=4CCGGC33ED6CFFFFGDF557DG
@M02352:288:000000000-CKWC8:1:1102:14597:18426 1:N:0:TAGCGCTC+TATCCTCT
TACGGAGGGTCCAAGCGTTATCCGGAATCATTGGGTTTAAAGGGTCCGCAGGCGGTCAATTAAGTCAGAGGTGAAATCCCACAGCTCAACTGTGGAACTGCCTTTGATACTGGTTGACTTGAGTTATACGGAAGTAGATAGAATAAGTAGTGTAGCGGTGAAATGCATAGATATTACTTAGAATACCGATTGCGAAGGCAGTCTACTACGTATATACTGACGCTCATGGACGAAAGCGTGGGGAGCGAACAGGATTAGATACCCTGGTAGTCCACGCCGTAA
+
CEFFDE7F@FGEDC<,FCE7ECF@@CFGGFFFGCEGDCGGFAE@F<F@:@FG>FCFGEGF@EFGFFFFECFEDF@FCFCE,B==E<FBFEC4A?8FE,:EFFFGGGFGCFFG8FG=BFDGFFFFGGGGA<>@>FGF<=,,:DFCFCGC9@D<FGE;*3@FGGGGFFDFGGG@@C2@FACFGGEGDFF:<F:4<EGGC*CGEBG9FGF,+=A9CCF<9?,C:1=C8C@EFF<=C:CCE8AE>85>3C*C?E)27FCGF>4C9F6C*25CAC==>CFC5FCB39
@M02352:288:000000000-CKWC8:1:1102:14586:18441 1:N:0:TAGCGCTC+TATCCTCT
TACGGAGGGTCCAAGCGTTATCCGGAATCATTGGGTTTAAAGGGTCCGCAGGCGGTCAATTAAGTCAGAGGTGAAATCCCACAGCTCAACTGTGGAACTGCCTTTGATACTGGTTGACTTGAGTTATACGGAAGTAGATAGAATAAGTAGTGTAGCGGTGAAATGCATAGATATTACTTAGAATACCGATTGCGAAGGCAGTCTACTACGTATATACTGACGCTCATGGACGAAAGCGTGGGGAGCGAACAGGATTAGATACCCTGGTAGTCCACGCCGTAA
+
GGGFGFGGGECFGGGGGGGGGGGGGGGGGGGGGGGBCFGGGGGGGGGGGGGGGGGGGGGGGGGGGGGFGGGGGGGGGGGGGGDGGGGGGGGDGEGGGGGGGGGGGGGGGGGGGGGGGGGGGGGGGGGGGGGGGGGGGGGGGGGGDFGEFGGGGGGGGGGGGGGGGGGGGGGGGGGGGFGGGGGGGGFGGGGGGGGGGGGGGGGGGGGGGGCFGFGGGGGGGGGGGEGGGGGGGGGGGGEEGGGFFGGGGGGGFFGGFGFGGGGGGGGGFGFFGGFGFFGFGG
@M02352:288:000000000-CKWC8:1:1102:10936:18730 1:N:0:TAGCGCTC+TATCCTCT
TACGGAGGGTCCGAGCGTTATCCGGAATCATTGGGTTTAAAGGGTCCGCAGGCGGTCAATTAAGTCAGAGGTGAAATCCCATAGCTTAACTATGGAACTGCCTTTGATACTGGTTGACTTGAGTCATATGGAAGTAGATAGAATGTGTAGTGTAGCGGTGAAATGCATAGATATTACACAGAATACCGATTGCGAAGGCAGTCTACTACGTATGTACTGACGCTCATGGACGAAAGCGTGGGGAGCGAACAGGATTAGATACCCTGGTAGTCCACGCCGTAA
+
GGCEGEGGGGGGGGGGGFGGGGGGGEGGCGCEEEGFG@FEEFGGGGGGGGGGGGGFGGGGGGGGGGGGGGGFFGGGGGGGGGGGGDGGGGGGGGGFGGGGGGGGCFGGGGGGGEGGGGGFGGDGGGGGGGGGGGGFGGFGGGGGFGGGGGFCGGGGGEFGGGGGGGFGGGGGFFFGGGGGGGGFGGGGGGDFFGGGGGGGDFGFGGGGGGGGGGGFFGGGGGG>EE@FGGGGEEGGGGGGGGGFEGGGGGGFFFFGDGFGGGFGGGFGFGFFGGGGFFGFGG
@M02352:288:000000000-CKWC8:1:1102:24708:18743 1:N:0:TAGCGCTC+TATCCTCT
TACGGAGGATCCAAGCGTTATCCGGAATCATTGGGTTTAAAGGGTCCGTAGGTGGATAATTAAGTCAGAGGTGAAATCTTGCCGCTTAACGGTAAAATTGCCTTTGATACTGGTTGTCTTGAGTTATTATGAAGTGGTTAGAATATGTAGTGTAGCGGTGAAATGCATAGATATTACATAGAATACCAATTGCGAAGGCAGATCACTAATAATCAACTGACACTGATGGACGAAAGCGTGGGGAGCGAACGGGATTAGATACCCCGGTAGTCCACGCCGTAA
+
GGGGGGGGGGGGGGGGGGGGGGGGGGGGGGGGGGGGGGGGGGGGGGGGGGGGFGGGGGGGGGGGGGGGGGGGGGGGGGGGGGGGGGGGGGGGGGGGGGGGGGGGGGGGGGGGGGGGGGGGGGGGGGGGGGGGGGGGGGGGGGGGGGGGGGGGGGGGGGGGGGGGGGGGGGGGGGGGGGGGGGGGGGGGGGGGGGGGGGGGGGGGGGGGGGGGGGGGGGGGGGGGGGGGGGGGGGGGGGGGGGGFFGGGGGGDFFGGBGFGGGGGGGGGFGFFGGGGFFGFGG
@M02352:288:000000000-CKWC8:1:1102:14445:18798 1:N:0:TAGCGCTC+TATCCTCT
TACGGAGGGTGCAAGCGTTATCCGGAATCATTGGGTTTAAAGGGTCCGCAGGCGGTCAATTAAGTCAGAGGTGAAATACAATAGCTCAACTATGGAACTGCCTTTGATACTGGTTGACTTGAGTTATACGGAAGTAGATAGAATAAGTAGTGTAGCGGTGAAATGCATAGAGATTACTTAGAATACCGATTGCGAAGGCAGTCTACTACGTATATACTGACGCTCATGGACGAAAGCGTGGGGAGCGAACAGGATTAGATACCCTGGTAGTCCACGCCGTAA
+
GGGGGGGGGGGGGGGGGGGGGGGGGGGGGGGGGGGGGGGGGGGGGGGGGGGGGGGGGGGGGGGGGGGGGGGGGGGGGGGGGGGGGGGGGGGGGGGGGGGGGGGGGGGGGGGGGGGGGGGGGGGGGGGGGGGGGGGGGGGGGGGGGGGGGGGGGGGGGGGGGGGGGGGGGGGGGGGGGGGGGGGGGGGGGGGGGGGGGGGGGGGGGGGGGGGGGGGGGGGGGGGGGGGGGGGGGGGGGGGGGGGFFGGGGGGGFFGGFGFGGGGGGGGGFGFFGGGGFFGFGG
@M02352:288:000000000-CKWC8:1:1102:25578:18868 1:N:0:TAGCGCTC+TATCCTCT
TACGGAGGGTGCGAGCGTTAATCGGAATTACTGGGCGTAAAGCGCACGCAGGTGGTTAATTAAGCCAGAAGTGAAAGCCCCGCGCTCAACGTGGGAAGGCCTTTTGGAACTGGTTAACTAGAGTCTTGGAGAGGGGAGTGGAATTTCTGGTGTAGCGGTGAAATGCGTAGATATCAGAAGGAACATCAGTGGCGAAGGCGACTCTCTGGCCAAAGACTGACACTCATGTGCGAAAGTGTGGGTAGCGAACAGGATTAGATACCCTGGTAGTCCACACCGTAA
+
GGGGGGGGGGGGGGGGGGGGGGGGGGGGGGGGGGGGGGGGGGGGGGGGGGGGGGGGGGGGGGGGGGGGGGGGGGGGGGGGGGGGGGGGGGGGGGGGGGGGGGGGGGGGGGGGGGGGGGGGGGGFGGGGGGGGGGGGGGGGGGGFGGGGGGGGGGGGGGGGGGGGGGGGGGGGGDFGGGGGGGGGGGGGGGGGGGGGGGGGGGGGGGGGGGGGGGGCEEGGGGGFGFFGGFGGGGGGGGGGGGGFEGGGGGGGFF6CBGFFGGGGGGGGAGFFGGGGBFGFGG
@M02352:288:000000000-CKWC8:1:1102:8658:18881 1:N:0:TAGCGCTC+TATCCTCT
TACGGAGGGTCCGAGCGTTATCCGGAATTATTGGGCTTAAAGGGTCCGTAGGCGGGCTGTTAAGTCAGGGGTGAAAGTTTGCAGCTCAACTGTAAAATTGCCTTTTATACTGGCGGTCTTGAATCATTGTGAAGTGGGTAGAATAAGTAGTGTAGCGGTGAAATGCATAGATATTACTTAGAATACCGATTGCGAAGGCAGATCACTAACACTGTATTGACGCTGATGGACGAAAGCGTGGGTAGCGAACAGGATTAGATACCCTGGTAGTCCACGCCGTAA
+
GGGGGGGGGGF@7FCFGGGDGAEGGGGGGGGGFGG,,EFGGGFGGFGGGGGGGGGGDEG,CFFGGG<BEGGGGGGGGF?E<<5EGGGGGGGGGC@FGGGGGGGGG,EBEGGFF8FFGGGGGFFG9BC=FDFGCFFG@,@:FFGG,<<DFGGGGGGFGGGGGGGGGG;EGFGGGGGC@FGABFGCGGGGGFGGGGGGGGGC@:FGFGC:80+::CFG7FFGG*?EGG7CC;EEGDDDGGGGGGGF>F**:?DGFFGF?DDGGGGFDGGGFGFF>CGGB>GF:>
@M02352:288:000000000-CKWC8:1:1102:25592:18885 1:N:0:TAGCGCTC+TATCCTCT
TACGGAGGGTGCGAGCGTTAATCGGAATTACTGGGCGTAAAGCGCACGCAGGTGGTTAATTAAGCCAGAAGTGAAAGCCCCGCGCTCAACGTGGGAAGGCCTTTTGGAACTGGTTAACTAGAGTCTTGGAGAGGGGAGTGGAATTTCTGGTGTAGCGGTGAAATGCGTAGATATCAGAAGGAACATCAGTGGCGAAGGCGACTCTCTGGCCAAAGACTGACACTCATGTGCGAAAGTGTGGGTAGCGAACAGGATTAGATACCCTGGTAGTCCACACCGTAA
+
GGGGGCFFCGEFGGGEGGGGCFGGGGCGGGFGGGGGGGGGGGGG>:FG7FFGGGGCFFCGGGGGEFGGG@FGGGGGGC<+8=7@EGGGGGGFCFGGG7EFF8CFGGC<FGGGGGGGFGGFGDGG9CCGGGGGGGGGEGFGGGF@FGCFGGGGGGGGGGGGGGFGGGGGGGGGFGCFG9FEFGGGCGG9<FFGGDGGGGG58ECE:FFGGGGGGC;EGCAFGGGGFGGGGFGDG>DGGEGGG>DB:<EGEGDGFFFF2DAGGCGFGCFGDGFFCGGGE>CF<>
@M02352:288:000000000-CKWC8:1:1102:22067:18978 1:N:0:TAGCGCTC+TATCCTCT
TACGGAGGGTCCAAGCGTTATCCGGAATCATTGGGTTTAAAGGGTCCGCAGGCGGTCAATTAAGTCAGAGGTGAAAGCCCATCGCTCAACGATGGAACTGCCTTTGATACTGGTTGACTTGAGTTATACGGAAGTAGATAGAATAAGTAGTGTAGCGGTGAAATGCATAGATATTACTTAGAATACCGATTGCGAAGGCAGTCTACTACGTATATACTGACGCTCATGGACGAAAGCGTGGGGAGCGAACAGGATTAGATACCCTGGTAGTCCACGCCGTAA
+
GGGGGGGGGGGGGFGGGGGFFGGEGGCGGGGGGGGGGGGGFGGGGGGGGGGEGGGGGGGGGFGGGGFDGGGGGGGGGGGGGGGFGGGGGGGGGGGGGGGGGGGGGGDGGGGGGGGGGGGGGFGGGGGGGGGDGGGGGGGGGGGGGGFGGGGGGDGGGDGGGGGGGGGGGFFGGGGGGGGGGGGGGFGDGGGGGGGGDGGGGGFGGGGGGGGGGGGGGGGFGEGGGGGGGGGEGD<DFGGGGGGFFG5C*?DGF5?F2CBGGGGGGGGGFFFFGGGGEFCBGD
@M02352:288:000000000-CKWC8:1:1102:11713:18987 1:N:0:TAGCGCTC+TATCCTCT
TACGGAGGGTCCAAGCGTTATCCGGAATCATTGGGTTTAAAGGGTCCGCAGGCGGTCAATTAAGTCAGAGGTGAAATCCCATAGCTTAACTATGGAACTGCCTTTGATACTGGTTGACTTGAGTTATACGGAAGTAGATAGAATAAGTAGTGTAGCGGTGAAATGCATAGATATTACTTAGAATACCGATTGCGAAGGCAGTCTACTACGTATATACTGACGCTCATGGACGAAAGCGTGGGGAGCGAACAGGATTAGATACCCTGGTAGTCCACGCCGTAA
+
GGGDGGGGGGGGGGGGGGGGGGGGGGGGGGGGGGGGGGGGGGGGGGGGGGGGGGGGGGGGGGGGGGGGGGGGGGGGGGGGGGGGGGGGGGGGGGGGGGGGGGGGGGGGGGGGGGGGGGGGGGGGGGGGGGGGGGGGGGGGGGGGCCFGGGGGGGGGGGGGGGGGGGGGGGGGGGGGGGGFGGGGGGGGGGGGGGGGGGGGGGGGGGGGGGGGGGGGGGGGGGGGGGGGGGGGGGGGGGGGGGGFFGDGGGGGFFGGFGFGGGGGGGGGFGFFGGGGFFGFGG
@M02352:288:000000000-CKWC8:1:1102:22082:18989 1:N:0:TAGCGCTC+TATCCTCT
TACGGAGGGTCCAAGCGTTATCCGGAATCATTGGGTTTAAAGGGTCCGCAGGCGGTCAATTAAGTCAGAGGTGAAAGCCCATCGCTCAACGATGGAACTGCCTTTGATACTGGTTGACTTGAGTTATACGGAAGTAGATAGAATAAGTAGTGTAGCGGTGAAATGCATAGATATTACTTAGAATACCGATTGCGAAGGCAGTCTACTACGTATATACTGACGCTCATGGACGAAAGCGTGGGGAGCGAACAGGATTAGATACCCTGGTAGTCCACGCCGTAA
+
GGGGG;FGGGGGGGGGGGGGGGGGGGGGGGGGGGGGGGGGGGGGGGGGGGGGGGGGGGGGGGGGGGGGGGGGGGGGGGGGGGGGGGGGGGGFGGGGGGGGGGGGGGGGGGGGGGGGGGGGGGGGGGGGGGGGGGGGGGGGGGGGGGGGGGGGGDGGGGGGGGGGGGGGGGGGGGGGGGGGGGGGGGGCEGGGGGGGGGGGGGGGGGGGGGGGGGGGGGGGGGGGGGGGGGGGGGGGGGGGGGGEEGGGGGGGFFGGFGFGGGGGFGGG9CFFGGGGFFGFGG
@M02352:288:000000000-CKWC8:1:1102:11698:18999 1:N:0:TAGCGCTC+TATCCTCT
TACGGAGGGTCCAAGCGTTATCCGGAATCATTGGGTTTAAAGGGTCCGCAGGCGGTCAATTAAGTCAGAGGTGAAATCCCATAGCTTAACTATGGAACTGCCTTTGATACTGGTTGACTTGAGTTATACGGAAGTAGATAGAATAAGTAGTGTAGCGGTGAAATGCATAGATATTACTTAGAATACCGATTGCGAAGGCAGTCTACTACGTATATACTGACGCTCATGGACGAAAGCGTGGGGAGCGAACAGGATTAGATACCCTGGTAGTCCACGCCGTAA
+
GGGGGFGGGGGGGGGGGGGGGGGGGGGGGGGGGGGFGGGGGGGGGGGGGGGGGGGGGGGGGGGGGGGGGGGGGGGGGGGGGGGGGGGGGGGGGGGGGGGGGGGGGGGGGGGGGGGGGGGGGGGGGGGGGGGGGGGGGFGGGGGGGGGGGGGGGGGGGGGGGGGGGGGGGGGGGGGGGGGGGGGGGGGGGGGGGGGGGGGGGGGGGGGGGGGGGGGGGGGGGGGGGGGGGGGGGGGGGGGGGGGFFGGGGGGGFFGG7GFGGGGFFGFGFGFFGGGGFFGFGG
@M02352:288:000000000-CKWC8:1:1102:13787:19044 1:N:0:TAGCGCTC+TATCCTCT
TACGGAGGGTCCAAGCGTTATCCGGAATCATTGGGTTTAAAGGGTCCGCAGGCGGTCAATTAAGTCAGAGGTGAAAGCCCATCGCTCAACGATGGAACTGCCTTTGATACTGGTTGACTTGAGTTATACGGAAGTAGATAGAATAAGTAGTGTAGCGGTGAAATGCATAGATATTACTTAGAATACCGATTGCGAAGGCAGTCTACTACGTATATACTGACGCTCATGGACGAAAGCGTGGGGAGCGAACAGGATTAGATACCCTGGTAGTCCACGCCGTAA
+
GGGGGEFGGGGGGGGGGGGGGGGGGGGGGGGGGGGFEGGGGGGGGGGGGGGGGGGGGGGGGGGGGGGGGGGGGGGGGGGGGGFGGGGGGGGGGGGGGGGGGGGGGGGGGGGGGGGGGGGGGFGGGGGGGGGGGGGGGGGGGGGGGGGGGGGGGGGGGGGGGGGGGGGGGGGGGGGGGGGGGGGGGGGGGGGGGGGGGGGGGGGGGGGGGGGGGGGGGGGGGGGGGGGGGGGGGGGGGGGGGGGFFGGGGGGGFFGGFGFGGGFGGGGGFGFFGGGGFFGFGG
@M02352:288:000000000-CKWC8:1:1102:14983:19265 1:N:0:TAGCGCTC+TATCCTCT
TACGGAGGGTCCAAGCGTTATCCGGAATCATTGGGTTTAAAGGGTCCGCAGGCGGTCAATTAAGTCAGAGGTGAAATCCCATAGCTTAACTATGGAACTGCCTTTGATACTGGTTGACTTGAGTTATACGGAAGTAGATAGAATAAGTAGTGTAGCGGTGAAATGCATAGATATTACTTAGAATACCGATTGCGAAGGCAGTCTACAACGTATATACTGACGCTCATGGACGAAAGCGTGGGGAGCGAACAGGATTAGATACCCTGGTAGTCCACGCCGTAA
+
GGGGGGGGGGGGGGGGGGGGGGGGGGGGGGGGGGGCEGGGGGGGGGGGGGGGGGGGGGGGGGGGGGGGGGGGGGGGGGGGGGGGGGGGGGGGGGGGGGGGGGGGGGGGGGGGGGGGGGGGGGGGGGGFGFGGGGGGGGGFGGGGGGGFFGGGGGGGGGGGGGGGGGGGGGGGGGGGGGGGGGGGGGGGGGDGGGGGGGGGGGGGGGGCFGGGGGGGGGGGGGGGGGGGGGGGGGGGGGGGGGGFFGGGGGGGFFGGBGFGGGGGGGGGFGFFGGGGFFGFGG
@M02352:288:000000000-CKWC8:1:1102:4478:19333 1:N:0:TAGCGCTG+TATCCTCT
GACGGAGGATGCAAGCGTTATCCGGATTCATTGGGCGTAAAGCGTCCGTAGGTGGTTTAATAAGTCAACTGTTAAAACTTGCGGCTCAACTTTAGAATCGCCGTCGAAACTGTTAGTCTTGAGTTTGGTAGCGGTAGAGAGAATTTCCAGTGTAGCGGTGAAATGCATAGAGATTACACAGAATACCGATGGCGAAGGCAGTTTACTGAGCTTATATTAACACTGATAGACGAAAGCTAGGGTAGCAAATAGGATTAGATACCCTGGTAGTCCTAGCTGTAA
+
,FFGGCGG,EFGGGG,CFGGGGGGGG,F-F,CFGG86@FGGG,FGG7FGGGG6FG,DFGGGGGGGGG,,,CF<FGG,F,EF,+CF4FFGG<,,,,BF,,BF++@+@FGGGG,EFGG5EF5FF,F,,,+3,:,+@F++,3,@FFG,D,,@FGG9AFGGGGGGGGGGG,FFGF9FFG,2?2FGGG9FGGGGG*CGGGGGGGG*2?,?FG,+++++,5C+?:EG+>F+A++<FGGGGGGG9+CGG*<BG7EF+*:FFGGFGFGGGGG**:FDGFFG+0:F4CFGG
@M02352:288:000000000-CKWC8:1:1102:4463:19348 1:N:0:TAGCGCTC+TATCCTCT
TACGGAGGGTGCAAGCGTTATCCGGATTTATTGGGTTTAAAGGGTCCGTAGGCGGATTAATAAGTCAGTGGTGAAAACCTGCAGCTCAACTGTAGAACTGCCATTGAAACTGTTAGTCTTGAATTAGAGTGCAGTGGTTAGAATGTGTAGTGTAGCGGTGAAATGCATAGATATTACACAGAATACCGATTGCGAAGGCAGATCACTAACTCTATATTGACGCTGATGGACGAAAGCGTGGGGAGCGAACAGGATTAGATACCCTGGTAGTCCACGCCGTAA
+
GGGGGFGGGGGGGGGGGGGGGGGGGGGGGGGGGGGFFGGGGGGGGGGGGGGGGGGGGGGGGGFGGGGGGGGGGGGGGGGGGFGFFFGGGGGGGGGGGGGGGGGGGGGGGGGGGGGGGGFGGGGGGGFDGGGDFGGGGGGGFGFEFGGGCGGGGGGFGGGGGGGGGAFGGACFFFFGGGGGFGFCFGGGGEGGGGGEGGGGGGGGGGGGGGGGGGF<EC:>FGGGGGGGGCGGGGDGGGGGGGGEFGEGCCDFFFGGBDAG?CGG=FFDBFFFCGCGEFGFGD
@M02352:288:000000000-CKWC8:1:1102:7612:19385 1:N:0:TAGCGCTC+TATCCTCT
TACGGAGGATCCAAGCGTTATCCGGAATCATTGGGTTTAAAGGGTCCGTAGGTGGATAATTAAGTCAGAGGTGAAATCCTGCAGCTCAACTGTAGAATTGCCTTTGATACTGGTTATCTTGAGTTATTATGAAGTAGTTAGAATATGTAGTGTAGCGGTGAAATGCATAGATATTACATAGAATACCAATTGCGAAGGCAGATTACTAATAATATACTGACACTGATGGACGAAAGCGTGGGGAGCGAACAGGATTAGATACCCTGGTAGTCCACGCCGTAA
+
GGGGGGGGGGGGGGGGGGGGGGGGGGGFGGGGGGGGGGGGGGGGGGGGGGGGGGGGGGGGGGGGGGGGGGGGGGGGGGGGGGGGGGGGGGGGGGGGGGGGGGGGGGGGGGGGGGGGGGGGGGGFFGGGGGGGGGGGGGGGGGGGGGGGGGGGGGGGGGGGGGGGGGGGGGGGGGGGGGGGGGGGGFGGGGGGGGGGGGGGGGGGGGGGGGGGGGGGGGGGGGGGGGGGGGGGGGGGGGGGGGGFFGGGGGGGFFGGFGFGGGGGGGGGFGFFGGGGFFGFGG
@M02352:288:000000000-CKWC8:1:1102:3846:19393 1:N:0:TAGCGCTC+TATCCTCT
TACGGAGGGGGTTAGCGTTGTTCGGAATTACTGGGCGTAAAGCGCACGTAGGCGGATCAGAAAGTATAGGGTGAAATCCCAGGGCTCAACCCTGGAACTGCGTTATAAACTCCTGGTCTTGAGTTCGAGAGAGGTGAGTGGAATTCCGAGTGTAGAGGTGAAATTCGTAGATATTCGGAGGAACACCAGTGGCGAAGGCGGCTCACTGGCTCGATACTGACGCTGAGGTGCGAAAGTGTGGGGAGCAAACAGGATTAGATACCCTGGTAGTCCACACCGTAA
+
GGGGGGGG@CG@@FGGGGGCF@FGGGDGGGGGGGGGGGGGGGCFC:FGGGGGGGGGD><F5EFGG9?@?FGGEGGGGA4=<BFGGGGGGGGEF@<<CF,>F+BF==FFA=,3:>F8>=F<<,,8=>@<>>CGF*383>>FFG:37,7C7*88@277FCFCGGD;2214:;8CCCEGGFGGCG<::FBF:FGF@BG@E58E?8ECEG:FCDFGCG68*30++18;C=FF?8?7CG57?C:EGG<55)AF8//95)7>36-:AGG4*957)*19CC7D50)09D
@M02352:288:000000000-CKWC8:1:1102:8010:19401 1:N:0:TAGCGCTC+TATCCTCT
TACGGAGGGTCCAAGCGTTATCCGGAATCATTGGGTTTAAAGGGTCCGCAGGCGGTCAATTAAGTCAGAGGTGAAAGCCCATCGCTCAACGATGGAACTGCCTTTGATACTGGTTGACTTGAGTTATACGGAAGTAGATAGAATAAGTAGTGTAGCGGTGAAATGCATAGATATTACTTAGAATACCGATTGCGAAGGCAGTCTACTACGTATATACTGACGCTCATGGACGAAAGCGTGGGGAGCGAACAGGATTAGATACCCTGGTAGTCCACGCCGTAA
+
GGGGGGGGGGGGGGGGGGGGGGGGGGGGGGGGGGGGGGGGGGGGGGGGGGGGGGGGGGGGGGGGGGGGGGGGGGGGGGGGGGGGGGGGGGGGGGGGGGGGGGGGGGGGGGGGGGGGGGGGGGGGGGGGGGGGGGGGGGGGGGGGGGGGGGGGGGGGGGGGGGGGGGGGGGGGGGGGGGGGGGGGGGGGGGGFGGGGGGGGGGGGGGGGGGGGGGGGGGGGGGGGGGGGGGGGGGGGFGGGGGGFFGGGEGGGFFGGFGFGGGCGGGGFBGFFGGGGFFGFGG
@M02352:288:000000000-CKWC8:1:1102:18182:19432 1:N:0:TAGCGCTC+TATCCTCT
TACGGAGGGTGCAAGCGTTATCCGGAATCATTGGGTTTAAAGGGTCCGCAGGCGGTCAATTAAGTCAGAGGTGAAATACCATAGCTCAACTATGGAACTGCCTTTGATACTGGTTGACTTGAGTTATACGGAAGTAGATAGAATAAGTAGTGTAGCGGTGAAATGCATAGAGATTACTTAGAATACCGATTGCGAAGGCAGTCTACTACGTATATACTGACGCTCATGGACGAAAGCGTGGGGAGCGAACAGGATTAGATACCCTGGTAGTCCACGCCGTAA
+
GGGGGGGGGEGGGGGGGGGGGGGGGGGGGGGGGGGGGGGGGGGGGGGGGGGGGGGGGGGGGGGGGGGGGGGGEFGGEFGFDCEEEGGGGGFEFGFGGGGGGFGGGFFFFFGGDFF>A=CFFDFGFGGFGGGGGGGFGGFGFGFCGGGCGGGGEGGGGGGGGGGGGGCFGGFF9FCFGGGGFGCGAGGGGGGGGEFCEDFGEEGGGGFGGDFFGGGFFFFGGDG88EFGDFGEEEG<F>EGGGD>>CGGDGGG>>GG?7>FGGGGGGGGFGFF7<DDFFCDGG
@M02352:288:000000000-CKWC8:1:1102:5212:19444 1:N:0:TAGCGCTC+TATCCTCT
TACGGAGGGTGCAAGCGTTAATCGGAATTACTGGGCGTAAAGCGCGCGTAGGCGGATAGTTAAGTCAGATGTGAAAGCCCTGGGCTCAACCTAGGAACTGCATTTGAAACTGGCGATCTTGAGTATGGTAGAGGTAAGCGGAATTTCCAGTGTAGCAGTGAAATGCGTAGAGATTGGAAGGAATATCGATGGCGAAGGCAGCTTACTGGGCCAATACTGACGCTGAGGTGCGAAAGCGTGGGTAGCGAACGGGATTAGATACCCCGGTAGTCCACGCCGTAA
+
GGGFGCFEGGEGFFGGGFGGFEGGGDGGGGGGGGGGGFECDGGGGGEGGGGGGGGEGGGGGGGGGGGGGGGGFGGGGGGGGGGGG@CGGGFFFGGGGGGGGGGGGGGGGGGGGGGGGGGGGGFFFGFGGGGGGGGGGGGGGGGGGGGCEFFFGGGGGGGGGGGGGGGGGGEGGFFFGGGGGGGGF9FGGGGGGGGGGGGGGGGGGGGGGGGGGGGGGGGGGGGGGGFGFGGGGGGGGGGGGGGFFGGDEGGGFFGGFGFGGFFGFDGGFGFFGEGGFFGFGD
@M02352:288:000000000-CKWC8:1:1102:15984:19594 1:N:0:TAGCGCTC+TATCCTCT
TACGGAGGGTGCAAGCGTTATCCGGAATCATTGGGTTTAAAGGGTCCGCAGGCGGTCAATTAAGTCAGAGGTGAAATCCCATAGCTTAACTATGGAACTGCCTTTGATACTGGTTGACTTGAGTTATACGGAAGTAGATAGAATGTGTAGTGTAGCGGTGAAATGCATAGAGATTACACAGAATACCGATTGCGAAGGCAGTCTACTACGTATATACTGACGCTCATGGACGAAAGCGTGGGGAGCGAACAGGATTAGATACCCTGGTAGTCCACGCCGTAA
+
GGGGGGGGGGGGGGGGGGGGGGGGGGGGGGGGGGGFGGGGGGGGGGGGGGGGGGGGGGGGGGGGGGGGGGGGGGGGGGGGGGFGGGGGGGGGGGGGGGGGGGGGGGGGGGGGGGGGFGGGGGGGGGGGGGGGGGGGGFFGGGGGGGGGGGGGGGGGGGGGGGGGGGGGGGGGGGGGGGGGGGGGGGGGGGGGGGGGGGGGGGGGGGGGGGGGGGGGGGGGGGGDGEFGGGGGGGGGGGGGGGGD>GGGGGGGFFGGFGFGGGGGGGGGFFBFFGGGFFGFGG
@M02352:288:000000000-CKWC8:1:1102:4935:19612 1:N:0:TAGCGCTC+TATCCTCT
TACGGAGGGTCCGAGCGTTATCCGGAATCATTGGGTTTAAAGGGTCCGCAGGCGGTCAATTAAGTCAGAGGTGAAATCCCATAGCTTAACTATGGAACTGCCTTTGATACTGGTTGACTTGAGTCATATGGAAGTAGATAGAATGTGTAGTGTAGCGGTGAAATGCATAGATATTACACAGAATACCGATTGCGAAGGCAGTCTACTACGTATGTACTGACGCTCATGGACGAAAGCGTGGGGAGCGAACAGGATTAGATACCCTGGTAGTCCACGCCGTAA
+
GGGGEGGGGGCGGEGGGGGEGFGGGDEGFFFFGGGGGGGAFFGGGGGGGGGGDEGGGEGGGGGGGGGFGGGGGFEEFFDGGGAF<AFEFFGGGGFGGGGGFDGGGFGGGGGEFGGDEFGGADGFCFGFGGE<9FGGGGGGGFGGGFGGFGGGGGCECEGGGGFGGGF@CFGEGGGGGGGGGGGGGGGGGGGGGGG8CEFDGGFGGGGGGGGFFGGGFGGGGEDEGEGG6CE5EED<CGGDEGGFFGGGCGGGFFFGFF<FFFFGG7=C2:FFFFDGDFG<CC
@M02352:288:000000000-CKWC8:1:1102:9607:19630 1:N:0:TAGCGCTC+TATCCTCT
TACGGAGGGTGCGAGCGTTAATCGGAATTACTGGGCGTAAAGCGCACGCAGGCGGTTTGTTAAGCTAGATGTGAAAGCCCCGAGCTCAACTTGGGATGGTCATTTAGAACTGGCAGACTAGAGTCTTGGAGAGGGGAGTGGAATTCCAGGTGTAGCGGTGAAATGCGTAGATATCTGGAGGAACGTCAGTGGCGAAGGCGACTCCCTGGCCAAAGACTGACGCTCATGTGCGAAAGTGTGGGTAGCGAACAGGATTAGATACCCTGGTAGTCCACACCGTAA
+
GGGGGGGGGGGGGGGGGGGGGGGGGGGGGGGGGGGGGGGGGGGGGGGGGGGGGGGGGGGGGGGGGGGGGGGGGGGGGGGGGGGGGGGGGGGGGGGGGGGGGGGGGGGGGGGGGGGGGGGGGGGGGGGGGGGGGGGGGGGGGGGGGGGGGGGGGGGGGGGGGGGGGGGGGGGGGGGGGGGGGGGGGGGGGGGGGGGGGGGGGGGGGGGGGGGGGFGGGGGGGGGGGGGGGGGGGGGGGGGGGGGFFGGGGGGGFFGGFGFGGGGGGGGGFGFFGGG4BDC5CD
@M02352:288:000000000-CKWC8:1:1102:27753:19682 1:N:0:TAGCGCTC+TATCCTCT
TACGGAGGATCCAAGCGTTATCCGGAATCATTGGGTTTAAAGGGTCCGTAGGTGGATAATTAAGTCAGAGGTGAAATCTTGCCGCTTAACGGTAAAATTGCCTTTGATACTGGTTGTCTTGAGTTATTATGAAGTGGTTAGAATATGTAGTGTAGCGGTGAAATGCATAGATATTACATAGAATACCAATTGCGAAGGCAGATCACTAATAATATACTGACACTGATGGACGAAAGCGTGGGGAGCGAACAGGATTAGATACCCTGGTAGTCCACGCCGTAA
+
EGGGDGDC;FCFFEE@6FFFF@FGG@FGFGGGGGCFGEG9CE<@FGF@E,8CFGGFFGGFCE<CFFGGFGGDFGFECFFFGGGGCGG75:FCGGE,FFFG9EFGFGDGFGGDFEFCCGGGF9=?FGFAFGFFGGGGGGFEGF<FFGFGGGGGGGG9CCCFFFCGGFGGGGGGGGF=CCGGFCFGGG?FCGFGDE::>E7FGGBEGGGF8FG96@CFFGGGCFFGFGEEG6CE>EGGDECEF8D:5C7E88CFF)CCDGADE767C<FG>7BFFFCC>F<EGC
@M02352:288:000000000-CKWC8:1:1102:6416:19730 1:N:0:TAGCGCTC+TATCCTCT
TACGGAGGGGGTTAGCGTTGTTCGGAATTACTGGGCGTAAAGCGTACGTAGGCGGATTAGTCAGTTAGGGGTGAAATCCCAGGGCTCAACCCTGGAACTGCCTCTAATACTGCTAGTCTTGAGTTCGAGAGAGGTGAGTGGAATTCCAAGTGTAGAGGTGAAATTCGTAGATATTTGGAGGAACACCAGTGGCGAAGGCGGCTCACTGGCTCGATACTGACGCTGAGGTACGAAAGTGTGGGGAGCAAACAGGATTAGATACCCTGGTAGTCCACACCGTAA
+
GGGGGFGGGGGGGGGGGGGGGGGGGGGGGGGGGGGGGGGGGGGGGGGGGGGGGGGGGGGGGGGGGGGGGGGGGGGGGGGGGGGGGGGGGGGGGGGGGGGGGGGGGGGGGGGGGGGGGGGGGGGGGGGGGGGGGGGGGGGGGGGGGGGGGGGGGGGGGGGGGGGGGGGGGGGGGGGGGGGGGGGGGGGGGGGGGGGGGGGGGGGGGGGGGGGGGGGGGGGGGGGGGGGGGGGGGGGGGGGGGGGFEGGGGGGGFFGGFGFGGGGGGGGGFGFFGGGGFFGFGG
@M02352:288:000000000-CKWC8:1:1102:13300:19765 1:N:0:TAGCGCTC+TATCCTCT
TACGGAGGGTCCAAGCGTTATCCGGAATCATTGGGTTTAAAGGGTCCGCAGGCGGTCAATTAAGTCAGAGGTGAAAGCCCATCGCTCAACGATGGTACTGCCTTTGATACTGGTTGACTTGAGTTATACGGAAGTAGATAGAATAAGTAGTGTAGCGGTGAAATGCATAGATATTACTTAGAATACCGATTGCGAAGGCAGTCTACTACGTATATACTGACGCTCATGGACGAAAGCGTGGGGAGCGAACAGGATTAGATACCCTGGTAGTCCACGCCGTAA
+
GGGGGFGGGGGGGGG8FGGGGGGGGGGGGGGGGGGGGGGGGGGGGGGGGGGGGGGGGGGGGGGGGGGGGGGGGGGGGGGGGGGGGGGGGGGGGGGGGGGGGGGGGGGGGGGGGGGGGGGGGGGGGGGGGGGGGGGGGGGGGGGGGGGGGGGGGGGGGGGGGGGGGGGGGGGGGGGGGGGGGGGGGGGGGGGGGGGGGGGGGGGGGGGGGGGGGGGGGGGGGGGGGGGGGGGGGGGGGGGGGGGFFGGGGGGGFFGGFGFGGGGGGGGGFGFFGGGGFFGFGG
@M02352:288:000000000-CKWC8:1:1102:16170:19793 1:N:0:TAGCGCTC+TATCCTCT
TACGGAGGGTGCAAGCGTTATCCGGAATCATTGGGTTTAAAGGGTCCGCAGGCGGTCAATTAAGTCAGAGGTGAAATACCATAGCTTAACTATGGAACTGCCTTTGATACTGGTTGACTTGAGTTATACGGAAGTAGATAGAATAAGTAGTGTAGCGGTGAAATGCATAGAGATTACTTAGAATACCGATTGCGAAGGCAGTCTACTACGTATATACTGACGCTCATGGACGAAAGCGTGGGGAGCGAACAGGATTAGATACCCTGGTAGTCCACGCCGTAA
+
GGGGGGGGGGGGGGGGGGGGGGGGGGGGGGGGGGGGGGGGGGGGGGGGGGGGGGGGGGGGGGGGGGGGGGGGGGGGGGGGGGGGGGGGGGGGGGGGGGGGGGGGGGGGGGGGGGGGGGGGGGGGGGGGGGGGGGGGGGGGGGGGGGGGGGGGGGGGGGGGGGGGGGGGGGGGGGGGGGGGGGGGGGGGGGGGGGGGGGGGGGGGGGGGGGGGGGGGGGGGGGGGGGGGGGGGGGGGGGGGGGGFFGGGGGGGFFGGFGFGGGGGGGGGFGFFGGGGFFGFGG
@M02352:288:000000000-CKWC8:1:1102:21976:19881 1:N:0:TAGCGCTC+TATCCTCT
TACGGAGGATCCAAGCGTTATCCGGAATCATTGGGTTTAAAGGGTCCGTAGGTGGATAATTAAGTCAGAGGTGAAATCTTGCCGCTTAACGGTAAAATTGCCTTTGATACTGGTTGTCTTGAGTTATTATGAAGTGGTTAGAATATGTAGTGTAGCGGTGAAATGCATAGATATTACATAGAATACCAATTGCGAAGGCAGATCACTAATAATCAACTGACACTGATGGACGAAAGCGTGGGGAGCGAACAGGATTAGATACCCTGGTAGTCCACGCCGTAA
+
GGGGGGGGGGGGGGGGGGGGGGGGGGGGGGGGGGGGGGGGGGGGGGGGGGGGGGGGGGGGGGGGGGGGGGGGGGGGGGGGGGGGGGGGGGGGGGGGGGGGGGGGGGGGGGGGGGGGGGGGGGGGGGGGGGGGGGGGGGGGGGGGGGGGGGGGGGGGGGGGGGGGGGGGGGGGGGGGGGGGFGGGGGGGGGGGGGGGGGGGGGGGGGGGGGGGGGGGGGGGGGGGGGGGGGGGGGGGGGGGGGGFFGGGGGGGFFGGFGFGGGGGGGGGFGFFGGGGFFGFGG
@M02352:288:000000000-CKWC8:1:1102:23249:19921 1:N:0:TAGCGCTC+TATCCTCT
TACGGAGGGTCCAAGCGTTATCCGGAATCATTGGGTTTAAAGGGTCCGCAGGCGGTCAATTAAGTCAGAGGTGAAAGCCCATCGCTCAACGATGGAACTGCCTTTGATACTGGTTGACTTGAGTTATACGGAAGTAGATAGAATAAGTAGTGTAGCGGTGAAATGCATAGATATTACTTAGAATACCGATTGCGAAGGCAGTCTACTACGTATATACTGACGCTCATGGACGAAAGCGTGGGGAGCGAACAGGATTAGATACCCTGGTAGTCCACGCCGTAA
+
GGGGGGGGGGGGGGGGGGGGGGGGGGGGGGGGGGGFFGGGGGGGGGGGGGGGGGGGGGGGGGGGGGGGGGGGGGGGGGGGGGGGGGGGGGGGGGGGGGGGGGGGGGGGGGGGGGGGGGGGGGGGGGGGGGGGGGGGGGGCGGGGGGGGGGGGGGGGGGGGGGGGGGGGGGGGGGGGGGGDGGGGGGGGGGGGGGGGGGGGGGGGGGGFGGGGGGGGGGGGGGGGGGFGGGGGGGGGGGGGGGGFFGGGDGGGFFFGBGFGGGGGGGGGFFFFGGGGFFGFGG
@M02352:288:000000000-CKWC8:1:1102:18535:19962 1:N:0:TAGCGCTC+TATCCTCT
TACGGAGGATCCAAGCGTTATCCGGAATCATTGGGTTTAAAGGGTCCGTAGGCGGGTCTGTAAGTCAGTGGTGAAAGTTTACGGCTCAACCGTGAAATTGCCATTGATACTGCAGGTCTTGAATTATTGTGAAGTGGTTAGAATGTGTAGTGTAGCGGTGAAATGCATAGATATTACACAGAATACCGATTGCGAAGGCAGATCACTAACAATTAATTGACGCTAAGGGACGAAAGCGTGGGTAGCGAACAGGATTAGATACCCTGGTAGTCCACGCCGTAA
+
GGGGGGGGGGGGGGGGGGGGGGGGGGGGGGGGGGGGGGGGGGGGGGGGGGGGGGGGGGGGGGGGGGGGGGGGGGGGGGGGGGGGGGGGGGGGGGGGGGGGGGGGGGGGGGGGGGGGGGGGGFGGGGGGGGGGGGGGGGGGGGGGGGGGGGGGGGGGGGGGGGGGGGGGGGGGGGGGGGGGGGGGGFGGGGGGGGGGGGGGGGGGGGGGGGGGGGGGGGGGGGGGGGGGGGGGGGGGGGGGGGGFFGGGGGGGFFGGFGFGGGGGGGGGFGFFGGGGFFGFGG
@M02352:288:000000000-CKWC8:1:1102:18312:19979 1:N:0:TAGCGCTC+TATCCTCT
TACGGAGGGTGCAAGCGTTATCCGGAATCATTGGGTTTAAAGGGTCCGCAGGCGGTCAATTAAGTCAGAGGTGAAATACCATAGCTCAACTATGGAACTGCCTTTGATACTGGTTGACTTGAGTTATACGGAAGTAGATAGAATAAGTAGTGTAGCGGTGAAATGCATAGAGATTACTTAGAATACCGATTGCGAAGGCAGTCTACTACGTATATACTGACGCTCATGGACGAAAGCGTGGGGAGCGAACAGGATTAGATACCCTGGTAGTCCACGCCGTAA
+
GGGGGGGGGGGGGGGGGGGGGGGGGGGGGGGGGGGGGGGGGGGGGGGGGGGGGGGGGGGGGGGGGGGGGGGGGGGGGGGGGGGGGGGGGGGGGGGGGGGGGGGGGGGGGGGGGGGGGGGGGGGGGGGGGGGEGGGGGGGGGGGGGGGGGGGGGGGGGGGGGGGGGGGGGGGGGGGGGGGGGGGGGGGGGGGGGGGGGGGGGGGGGGGGGGGGGGGGGGGGGGGGGGGGGGGGGGGGGGGGGGGFFGGGGGGGFFGGFGFGGGGGGGGGFGFFGGGGFFGFGG
@M02352:288:000000000-CKWC8:1:1102:16469:20058 1:N:0:TAGCGCTC+TATCCTCT
TACGGAGGGTCCAAGCGTTATCCGGAATCATTGGGTTTAAAGGGTCCGCAGGCGGTCAATTAAGTCAGAGGTGAAATCCCATAGCTTAACTATGGAACTGCCTTTGATACTGGTTGACTTGAGTTATACGGAAGTAGATAGAATAAGTAGTGTAGCGTTGAAATGCATAGATATTACTTAGAATACCGATTGCGAAGGCAGTCTACTACGTATATACTGACGCTCATGGACGAAAGCGTGGGGAGCGAACAGGATTAGATACCCTGGTAGTCCACGCCGTAA
+
GGGGD,66+BFFF9FFFBCFGGGDEE+DFFC<EDGFEGF9FC,@FGFGGGGDGC7FCCCFFDFAEFFC<<DB4BFGGFFF@E,BF?EFGGGCBFFFFGGFGGGGD<8<FFEFGEGGFFC<FFGCDGGCGGG@+C><FF9,C<F9CE<FDFBDF79DE+@FF,EF,D7E7@EAFGF=FFF@AFFAACFFGEG7>CFGGCGFECFGFFC<CCCC+,+?FFGGGGDCE5FG+0<::=DDGGGGGGDDFGGG=EGGF562)62CCF89CFCCAGF?FFGDB3DEDD
@M02352:288:000000000-CKWC8:1:1102:17335:20096 1:N:0:TAGCGCTC+TATCCTCT
TACGAAGGTCCCGAGCGTTATTCGGAATCACTGGGCGTAAAGGGAGCGTAGGCTGCGTGGTAAGTCAGATGTGAAATCTGGGGGCTCAACCCCCAAACTGCATTCGATACTGCCATGCTAGAGTAATGGAGAGGTAACTGGAATTCTCGGTGTAGCAGTGAAATGCGTGGATATCGAGAGGAAGACCAATGGCGAAAGCAGGTTACTGGACATTTACTGACGCTGAGGCTCGAAGGCTAGGGTAGCGAAAGGGATTAGATACCCCTGTAGTCCTAGCAGTAA
+
GGGGGGGGGGGGGGGGGGGGGGGGGGGGGGGGGGGGGGGGGGGGGGGGGGGGGGGGGGGGGGGGGGGGGGGGGGGGGGGGGGGGGGGGGGGGGGGGGGGGGGGGGGGGGGGGGGGGGGGGGGGGGGGGGGGGGGGGGGGGGGGGGGGGGGGGGGGGGGGGGGGGGGGGGGGGGGGGFGGGGGGGGGGGGGGGGGGGGGGGGGGGGGGGGGGGGGGGGFCFGGGGGGGGGGGGGGDGGGGGGGGFFGGGGGGGFFGGFGBGGGGGGGGFAGFFGGGGFFGFGG
@M02352:288:000000000-CKWC8:1:1102:19019:20245 1:N:0:TAGCGCTC+TATCCTCT
TACGGAGGGTGCGAGCGTTAATCGGAATTACTGGGCGTAAAGCGCATGCAGGTGGTTCATTAAGTCAGATGTGAAAGCCCGGGGCTCAACCTCGGAACTGCATTTGAAACTGGTGAACTAGAGTGCTGTAGAGGGGGGTAGAATTTCAGGTGTAGCGGTGAAATGCGTAGAGATCTGAAGGAATACCAGTGGCGAAGGCGGCCCCCTGGACAGACACTGACACTCAGATGCGAAAGCGTGGGGAGCAAACAGGATTAGATACCCTGGTAGTCCACGCCGTAA
+
[truncated: 7,968,213 more chars]
