# Supplementary material for: Hidden interactions in the intertidal rocky shore: variation in pedal mucus microbiota among marine grazers that feed on epilithic biofilm communities
Source: PeerJ. 2022 Sep 23;10:e13642. doi: 10.7717/peerj.13642 (PMC9512015; doi:10.7717/peerj.13642)
Supplement: Supplemental Information 31 [file peerj-10-13642-s031.gz › peerj-10-13642-s031]

@M02352:288:000000000-CKWC8:1:1101:9553:1969 2:N:0:TAGCGCTC+TATCCTCT
CATTCTTGCTATCGTACTCCCCAGGTGGTTCACTTATCACTTTCTCTTCGCCACTCAAACCTTATTTCTAACAGCTAGTGTCCATCCTTTACTTCCTGGACTACCAGGGTATCTAATCCTGTTCGCTCCCCACCCTTTCTTCCATCAGTTTCATTTTATTTTTAGTCATCTGCCTTCCCTATTGGTATTCTTTGTAATATCTATGCATTTCACCGCTACACTACATATTCTATCCTCTTCATAATTACTCATGTCAACCAGTATCTATGTCCATTTTAC
+
F9;6;CF<E,--;-;-:CFGEC,,,;,,,6,,;CE,C66<CFDF,CFF,,8@@@<C,,,6C,,,,:@E,,,:,,99,,:,,<<5@,,:EF96,,,,:?8,,:,A?,,,,:9=BE,>@>,?,C?,++8@>86,C+@=,D=,E4,,@4,+7,7=,,6,7,CE,@E,4A,7D53,3=DFF+0++23,+7,@==D+?9=**?+C;F+=*++5?FF++*)3408*04)3*+*+3=?++30*1>AA*:**8**:26****2+/*;-(017>****/**/98/8?.
@M02352:288:000000000-CKWC8:1:1101:16052:2040 2:N:0:TTGCGCTC+TATCTTCT
TATTCTTGCGACCGTACTCCCCAGGCGGTTTACTTATTACTTTCGCTTCGCCACTCAAATCTCAATTCCCACAACTTCTGGTAGACGTTTTTTACGGCGTCGACTACCGTGTTTACTAATGCTCTTTGCTACCCATTTTGTCGCACCTCGTCATTACTATTCTTCTAGTCAGTCTCCTCCACTGCTGATCTTTGTTCTCTTTTCTCCTCTTTTCACCGCTTCTCACGTACTTCCTCCCTCCACTTCCATCATCTCATTCACTTTTTTTGCATACATTTCC
+
<C,CFGGGGGD:@FFGGGGGGCFFG,@F++86CFGE@,,C6CF,,BC@,@EEGEG,<=6,C<,,<,,,,,,CF9B<,,C,59,,,<4A+,447<EF4+>+++6@+>,,+:,3,,,,8,,C,,C,,3C,@,6,D@,,6,3,@,+5+@C+;43**4,@,3,3@,3,,7@;>,,?2=:+3+****,,*=,,>,>++*+0*18++1++*1++*+212:)1+).((0)/;+,*()2+:8))(/(/((.))))).))-)))*))1).)))),(--)))))*-1)..
@M02352:288:000000000-CKWC8:1:1101:15087:2105 2:N:0:TAGCGCTC+TATCCTCT
CAGTCTTGCGACCGTACTCCCCAGGTGGGATACTTATCACTTTCGCTTAGTCACTGAGTCGAAACCCAACAACTAGTATCCATCGTTTACGGCGTGGACTACCAGGGTATCTAATCCTGTTCGCTCCCCACGCTTTCGTCCATGAGCGTCAGTATATACGTAGTAGACTGCCTTCGCAATCGGTATTCTAAGTAATATCTATGCATTTCACCGCTACACTACTTATTCTATCTACTTCCGTATAACTCAAGTCAACCAGTATCAAAGGCAGTTCCATCGTT
+
GGGGGGGGGGGGGGEFGGGGGGGGGGGGGGGGGGGGGGGGGGGGGGGGGGGGGGGGGGGGGGGGGGGGGGGGGGGGGGGGGGGGGGGGGGGGGGGGGEGGGGGGGGGGGGGGGGGGGGGGGGGGGGGGGGGGGDGGGGGGGGGGFFGGGGGGGGGGGGGGGGGGGGFGGGGGGGFGGGGEFGGGGGGGGGGGGFFFFFFGFGFFEFFGFGFGCEFFGFFFFFFFGGEGEA6:@FEEFFF<@DFFFEF4>:?A9>AF:?FA9<AAA6<0476?>D7:BA???
@M02352:288:000000000-CKWC8:1:1101:16886:2396 2:N:0:TAGCGCTC+TATCCTCT
CAATCTTGCGACCGTACTCCCCAGGTGGATTACTTATCACTTTCGCTTAGACACTGACTGTATATCGCCAATATCGAGTAATCATAGTTTACGGCGTGGACTACCAGGGTATCTAATCCTGTTCGCTCCCCACGCTTTCGTGCCTCAGCGTCAGTATCAGTTTAGTAAGCTGCCTTCGCTATCGGTGTTCTGTGTAATATATAAGCATTTCACCGCTACACTACACATTCCGCCTACTCCAACTGAACTACAGTTTATCAGTATAAATGGCAGTTTCGAGG
+
A<FBCFGF<F@C:FFFEGDGFGGEGGFGGGGGGGGGFGFFGGGGGGGDFGGGGFGGFGFFFGGGGGGG7FCF<C<=DFFGCFE<F?FAFEF9=CEGGEGEBFFFEDEFG@FEFG;FGGGCBFDEF=FFEGGGGGEEGGGGD@CGF8=+8EEEGGG7:@EED9DFGCAFE<EFF7C>?9DB57EGGEE?ECCFFAF?6>FC88@C@BFGCFBC>FDFCB;E@@@FFC87CFFFDEFFF))/;1.8E37;63).7.)=>AF<DFBA))4:A<:?<16671-47
@M02352:288:000000000-CKWC8:1:1101:14488:2727 2:N:0:TAGCGCTC+TATCCTCT
TAATCTTGCGACCGTACTCCCCAGGCGGAATGCTTAATCCGTTAGGTGTGTCACCAAGTTGCAAGCAACCTGACGACTGGCATTCATCGTTTACGGCGTGGACTACCAGGGTATCTAATCCTGTTTGCTCCCCACGCTTTCGCACCTCAGCGTCAGTATCGAGCCAGTGAGCCGCCTTCGCCACTGGTGTTCCTCCAAATATCTACGAATTTCACCTCTACACTTGGAATTCCACTCACCCCTCTCGAACTCTAGACTCATAGTTTAGGAGGCAGTTCCAG
+
EGGGGGGGGGDFFGGGGGGGGGGGGGGGGGGGGGGGFFGGGGGGGFGGGDGGGGGFGDGFGGGFGGGGGGGGFGGGGGGGFGFGDGGGGGGGFFFFGGGGGGGGFGGGGGGAFFGFGADGGGCGGGDGGGGGGFE:EGGGGGGGGG3CEEGGGGGCFGGGEFCECAFGCGFGGGGGDGG>EG8C7F6+=CEGGFFF(=6CFGF>CFFCDFFGG7?=0;246FF=C7:FAFFFFBADF026(-1:2:2),46A2A./6)).4)6<A<<23<(4?<>:FABF.
@M02352:288:000000000-CKWC8:1:1101:16999:2735 2:N:0:TAGCGCTC+TATCCTCT
CAGTCTTGCGACCGTACTCCCCAGGTGGGATACTTATCACTTTCGCTTAGTCACTTAGCTAACGCCAAACAACTAGTATCCATCGTTTACGGCGTGGACTACCAGGGTATCTAATCCTGTTCGCTCCCCACGCTTTCGTCCATGAGCGTCAGTACATACGTAGTAGACTGCCTTCGCAATCGGTATTCTGTGTAATATCTATGCATTTCACCGCTACACTACACATTCTATCTACTTCCATATGACTCAAGTCAACCAGTATCAAAGGCAGTTCCATAGTT
+
GGGFFGGGGGGGGGGGGGGGGGGGGGGGGGGGGGGGGGGGGGGGGGGGGGGGGGGGGGGGGGGGGGGGGGGGGGGGGGGGGGGGGGGGGGGGGGGGGGGGGGGGGGGGGGGGGGGGGGGGGGGGGGGGGGGGGGGGGGGGGGGGGGGGGGGGGGGGGGGGGGGDGGGGGGGGGGGGGD7BFGGC95CFGGGGGFFFFCFGFGFGFFFFDGFFDFFFGFFF1;@FGGFG?FFFFFFECFECFFFFFFFFFFFFFFFFFF>9A>BFFB<:041:AF?48<BFA
@M02352:288:000000000-CKWC8:1:1101:17003:2754 2:N:0:TAGCGCTC+TATCCTCT
CAGTCTTGCGACCGTACTCCCCAGGTGGGATACTTATCACTTTCGCTTAGTCACTTAGCTAACGCCAAACAACTAGTATCCATCGTTTACGGCGTGGACTACCAGGGTATCTAATCCTGTTCGCTTCCCACGCTTTCGTCCATGAGCGTCAGTACATACGTAGTAGACTGCCTTCGCTATCGGTATTCTGTGTAATATCTATGCATTTCACCGCTACACTACCCATTCTATCTACTTCCATATGACTCAATTCAACCAGTACCAATGTCAGTTCCATAG
+
FGFGGGGFGGFGGGCFEGGGGGG@FEFF@EFFGGGGF,6FGGGGGGGGGGGGGGGFGGGG9FGGGEFGDFDGGFGFGFFGGGGGD7F<F?=,++@FEDFGCFG,,=+BF8?FFGGFG9CA>4@:C+3D?CGFGC@DC=EE@@EEFFD04BECF,;ECGCFGFC*,,77E@:BECFCG*3*;9*44CCCF,4+=8=7<AAGA:8C5F6@898**.4>C*3;@F;AFC3+)7@A=6;???EFF)9))9<6)4)).5:=?(794).582().656):*)06)
@M02352:288:000000000-CKWC8:1:1101:24860:2760 2:N:0:TAGCGCTC+TATCCTCT
CAATCTTGCGATCGTACTCCCCAGGTGGGACACTTATCACTTTCGCTTAGTCACTGAGCTAATGCCCAACAACTAGTGTCCATCGTTTACGGCGTGGACTACCAGGGTATCTAATCCTGTTCGCTCCCCACGCTTTCGTCCATGAGCGTCAGTACATACGTAGTAGCCTGCCTTCGCAATCGGTATTCTGTGTAATATCTATGCATTTCACCGCTACACTACACATTCTATCTACTTCCACATCACTCAAGTCAACAAGTATCAAAGGCAATTCCATAGTT
+
DAF9@FGGGGD9CEFGFFFGGFGCCGD,@ECFFGGGF@EEFEGFGGG74<CFFFGDFDFC9EFCADAFGGFGGFF<FFFGGGGG7FGDFGE7CC=@CFEFFFFFG7+B4EFCDA,@EG<FD@=F+BCCCG7BCC:DDE=CEGDF=,EGGGGGGGGD,3,4EF7@E,,@DDFGGE7DD>DBF7**4;=D77<9DC+6991+B8+0/4=8:EF8C)0?=F@.6;;)07);?8+AAAFFFC87)()))//),=77/?EA5().6).6<<4:?0(4266<92))-
@M02352:288:000000000-CKWC8:1:1101:22844:2877 2:N:0:TAGCGCTC+TATCCTCT
TAGTCTTGCGACCGTACTCCCCAGGCGGTTCGCTTAACGCGTTAGCTCCGGCACAGACAGGGTCGAACCTGCCTACACCAAGCGCACATCGTTTACTGCTAGGACTACAGGGGTATCTAATCCCTTTCGCTACCCTAGCCTTCGAGCCTCAGCGTCAGTAAATGTCCAGTAACCTGCTTTCGCCATTGGTCTTCCTCTCGATATCCACGCATTTCACTGCTACACCGAGAATTCCAGTTACCTCTCCATTACTCTAGCATGGCAGTATCTAATGCAGTTTG
+
EGGGFGGF@FDEEGEFGGGGGEGEGGGEG+CFEGGECDGGFGGGGGGEGGGGGGGGGGGGGDFGGGGGGGGFG9EFGGFGDEFEGDGGGGEFGGGGGGGGGGGGFGGGGGGGGGGGGGGGGGGGGGGGGGGGGGGGGGGGGGGFG:CDF8C6EEGGGDGGGGFGGGGFEGGGFFGGGGGFFCGGGGFGGFGFFFFFF@;DFFFGFFFGGGBDC?AFGFAB2B9?GC>GFF>97B9>2<AFFAAA7:(:<<<AD9<FA9?AA?<??B2-.).)6<=)74))-
@M02352:288:000000000-CKWC8:1:1101:23357:2899 2:N:0:TAGCGCTC+TATCCTCT
TAACCTTGCGGCCGTACTCCCCAGGCGGTCTACTTAATGCGTTAGCTTTGAAAAACAGAACCGAGGCTCCGAGCTTCTAGTAGACATCGTTTACGGCGTGGACTACCAGGGTATCTAATCCTGTTTGCTCCCCACGCTTTCGTACATGAGCGTCAGTGTTGACCCAGGTGGCTGCCTTCGCCATCGGTATTCCTTCAGATCTCTACGCATTTCACCGCTACACCTGAAATTCTACCACCCTCTATCACACTCTAGTTTGCCAGTTCGAAATGCAGTTCCAA
+
EEGEFGGGGGGGGGEEGGGGGDGGGGGG:FGFGGGGGGGGGGGGGCC,EFEGGGGGGGGGGGGGEGGEGEGEGGGGGGGGGGGFGGGGGGGGGGGGGGGGGGGFGGGGGGGGGGGGGGFFGGGGGGGGGGGGGGGGGGEGGGGGGGG+@DEEEEGGGGFGGGGGGGGGGGGGGGGGGGCFF:ECCGGG8EFFGCFFF67>FFFGFFFG<CBGFFF=CDBBFF<5CGFGFF@867>A?DBBBFFFF><).4449AF@<<4<7A?3>><6<(()-)*.=)4)-
@M02352:288:000000000-CKWC8:1:1101:9379:2916 2:N:0:TAGCGCTC+TATCCTCT
CAGTCTTGCGACCGTACTCCCCAGGTGGGATACTTATCACTTTCGCTTAGTCACTGAGTCGAAACCCAACAACTAGTATCCATCGTTTACGGCGTGGACTACCAGGGTATCTAATCCTGTTCGCTCCCCACGCTTTCGTCCATGAGCGTCAGTATATACGTAGTAGACTGCCTTCGCAATCGGTATTCTAAGTAATATCTATGCATTTCATCGCTACACTACTTATTCTATCTACTTCCGTATAACTCAAGTCAACCAGTATCAAAGGCAGTTCCATCGTT
+
GGGGGGGGGGGGGGGGGGFFGGFGGGGFFGGGGGGGGFGGGGGGGGGGGGGGGGGGGGGGGEGGGGGGGGGGGGGGGGGGGGGGGGGGGGGGGGGGGGGGGGFGGGGGGGGGGGGGGGGGGCEEGF@EEGEGGGDFFGGGCCE8FCGGGDEGGCFGGGGGGG>CCFG9>,DCFAD9;7DDACEEF>EFG,BFFEFECABFFGFFEFAFGG+=<D<3C=3)/;4@>DEC311+:AE?F)34)(/5?<).438A>A<772;AF4<<2<<7B:((6:B<@4:?:
@M02352:288:000000000-CKWC8:1:1101:24195:3006 2:N:0:TCGCGCTC+TATCCTCT
CATTCTTGCGAACGTACTCCCCAGGCGGGATACTTATTCCTTTCGCTTAGCCACTCAGACTTCCGGTCGACCACCTCGTATCTCTCGATTATGGACTGTTTTATCAGGGTGTCTATCCCTGTTTGTTCTCCCCCCACTCGTCCACCACCGTCAGTATATTGTTAGTGAGCTGCCTTCGCACTCCGTATGCCATGCTATCTATACGCATTTCACTCCTCCACTATCCTTATTAACCTCCTCCCCATAACTCACTCCTCTCAGCTTCTACGGCGCTTCCACC
+
,A,BCFGGGG>+@@FFFFGGGGGCG,@F7+@,CFFGD9,C,CF<CFG@,CEGGG,:EC,6:E,,,++++++8C+49,+4+,:9,<,+,,A49,,,,5E,,,:,,:,,,,,+@8F9,,,8=,A,5,3,,,6,=F7=33@:33+4+335**5,*6*7@3EC,,7@2,7>;,65,4:*29/:)))<,*=,<,,+*35)))+2+13++(:)*1=A+31))+)(/,+.+2*)2.*/*1*.).(.:(-(2.,.,)))().(*4)0))).))442(((,43)86)).
@M02352:288:000000000-CKWC8:1:1101:23082:3064 2:N:0:TAGCGCTC+TATCCTCT
CATTCTTGCGAACGTACTCCCCAGGTGGGATACTTATCACTTTCGCTTAGCCACTCAGACCGAAGTCCGAACAGCTAGTATCCATCGTTTACGGCGTGGACTACCAGGGTATCTAATCCTGTTCGCTCCCCACGCTTTCGTCCATCAGTGTCAATTGATTATTAGTAATCTGCCTTCGCAATTGGTATTCTATGTAATATCTATGCATTTCACCGCTACACTACATATTCTAACTACTTCATAATAATTCAAGATGACCAGTCACAAAGGCAATTTTACGG
+
DACAFGGGFGGGGGGGGGGGCCFCGEEGDGGGGGGGCCGGGGGAFGGGDGGGFFGFFFGGGGGGGG?FGGGGGGGGGGCFDFCFFGC=FGGGG7CFEFFGGFGGGGGGGEFGFGGGFG<FGFFFGDCDCGGGGGGGGGGGFEG8DGCGGGGGGGGGGFFGGGCFFFGGFGCEFGGDGGC>>DCF>FCGC@FGGFFFEFFCFGFDEFFFG78CCFFA:AFF86=F47<C)+3A+9CEFF??553935))<CCC?33@4<),,))))..3??6:?FFAFB2<8
@M02352:288:000000000-CKWC8:1:1101:12853:3115 2:N:0:TAGCGCTC+TATCCTCT
CAGTCTTGCGACCGTACTCCCCAGGTGGGTTACTTATCACTTTCGCTTAGCCACTCAGACCGAAATCCGAACAGCTAGTAACCATCGTTTACGGCGTGGACTACCAGGGTATCTAATCCTGTTCGCTACCCACGCTTTCGTCCCTTAGCGTCAATTAATTGTTAGTGATCTGCCTTCGCAATCGGTATTCTGTGTAATATCTATGCATTTCACCGCTACACTACACATTCTAACCACTTCACAATAATTCAAGACCTACAGTATCAATGGCAATTTTACGG
+
GGGFFGGGGGGGGGGGGGGGGGGGGGGGGEGGGGGGGEFGGGFGGGGGGGGGGGGGGGGGGGGGGGGGGGGGGGGGGGGGGGGGGGGGGGGFGGGGGGEGGGGGGGGGGGGGGGGGGGGGGGG9CFCEGFFGGGGGGC;EGGGGG9DGGGGGGGGGCEGGFGGFGG@GFAFGGGDGGDDEFDGGGGCFGGGFGFFFCFFFFGFG?FFGGGFC:B@DCBFE@=EFDG@G<++76FBFF?A>2<A?BFFFFBFAB):57<FF?AF26<AFA703<7?<FD>?3
@M02352:288:000000000-CKWC8:1:1101:10108:3128 2:N:0:TAGCGCTC+TATCCTCT
CAATCTTGCGATCGTACTCCCCAGGTGGGACACTTATCACTTTCGCTTAGTCACTGAGCTAATGCCCAACAACTAGTGTCCATCGTTTACGGCGTGGACTACCAGGGTATCTAATCCTGTTCGCTCCCCACGCTTTCGTCCATGAGCGTCAGTATATACGTAGTAGACTGCCTTCGCAATCGGTATTCTGTGTAATATCTATGCATTTCACCGCTACACTACACATTCTATCTACTTCCGTATAACTCAAGTCAACCAGTATCAAAGGCAGTTCCATAGTT
+
FGGGGGGGGGGGGGGGGGGGGGGGGGGGGGGGGGGGGGGGGGGGGGGGGGGGGGGGGGGGGGGGGGGGGGGGGGGGGGGGGGGGGGGFGGGGGGGGGGGGGGGGGGGGFGGGGGGGGGGGGGGGGGGGGGGGGDGGGGGGDGGGGGGGGGGGGCFGGGGDGGGGGGFGGDGGGGGGGGGFFGGGGGGGGGGGGFFEEFFGFGFGFFFGGGFFGFBFGFFE@FFFGGEGFFFFFFFFFFFFFFF8?E<AFFFFCEEFFFFFFAAFDFFFFFFFFAFFFA269
@M02352:288:000000000-CKWC8:1:1101:10126:3132 2:N:0:TAGCGCTC+TATCCTCT
CAATCTTGCGATCGTACTCCCCAGGTGGGACACTTATCACTTTCGCTTAGTCACTGAGCTAATGCCCAACAACTAGTGTCCATCGTTTACGGCGTGGACTACCAGGGTATCTAATCCTGTTCGCTCCCCACGCTTTCGTCCATGAGCGTCAGTATATACGTAGTAGACTGCCTTCGCAATCGGTATTCTGTGTAATATCTATGCATTTCACCGCTACACTACACATTCTATCTACTTCCGTATAACTCAAGTCAACCAGTATCAAAGGCAGTTCCATAGTT
+
GGAF@FGGGE7FFEFGGGGGGGGGGGGG7F@FGGGGF,CFGGGGGGGGDGFGGGGCGFCFGGGFCFFGGGGFGC<FFGG<CCDFB?EFFC,B7FGGGGCGDBB<<?F<DFGGGGFA;EEEEE@7@ACEE=CFG@7FDEGGGGGGGGFGGEEDDCFGGFDGGFFGGDCFGECD,7;CDCD96<C9>F:,>CFD:A9:?FFFCGFD<FFGCCF>4?(0845C8FEFFFCC?==A67)1.9.,=?D@54;E3@@6<C5A<())).)6)6:03?0,))1.82:>>
@M02352:288:000000000-CKWC8:1:1101:12124:3156 2:N:0:TAGCGCTC+TATCCTCT
CATTCTTGCGAACGTACTCCCCAGGTGGGATACTTATCACTTTCGCTTAGCCACTCAGACCGAAGTCCGAACAGCTAGTATCCATCGTTTACGGCGTGGACTACCAGGGTATCTAATCCTGTTCGCTCCCCACGCTTTCGTCCATCAGTGTCAATTGATTATTAGTAATCTGCCTTCGCAATTGGTATTCTATGTAATATCTATGCATTTCACCGCTACACTACATATTCTAACTACTTCATAATAATTCAAGATGACCAGTATCAAAGGCAATTTTACGG
+
GGFGFGGGFGGGGGGFGGFGGGFEFFGGGGGGGGGGGGGGGGGGGGGGGGGGGGDGGGFGGEGGGGGGGGGGGGGGGGGGFGGGGGGGGGGGGGGGGGGGGGGFGGGGGGGGGGGGGGGGGGGGGGGGGGGFGGGGGGGGGGGGGGGGGGGGGGGGGFGGGGGGGGGGGGGFFFGGGGCDBGGGGGGGGGGGGCFFCCCF8FFC<4>FDGFFFFDFEEBFD6=FGFFGFFFFAAFFFCFFFFFFFFCFFECEE<4=AB@:BFFFAAAF212717?2=<>?:
@M02352:288:000000000-CKWC8:1:1101:19835:3174 2:N:0:TAGCGCTC+TATCCTCT
CATTCTTGCGAACGTACTCCCCAGGTGGGTCACTTATCACTTTCGCTTAGCCACTCAAACCGAAGTTCGAACAGCTAGTGACCATCGTTTACGGCGTGGACTACCAGGGTATCTAATCCTGTTCGCTCCCCACGCTTTCGTCCATCAGTGTCAGTTGATTATTAGTGATCTGCCTTCGCAATTGGTATTCTATGTAATATCTATGCATTTCACCGCTACACTACATATTCTAACCACTTCATAATAACTCAAGACAACCAGTATCAAAGGCAATTTTACCG
+
GGGGFGGGGGGGGEFFGFFGGGGGGGGGGGGGGGGGGGGGGGGGGGGGGGGGGGGGGGGGGGGGGGGGGGGGGGGGGGGGGGGGGGGGGGGGGGGGGGGGGGGGFGGGGGGGGGGGGGGGGGGGGGGGGGGGGGGGGGGGGGGGGGGGGGGGGGGGGGGGGGGGGGGGGGGGGGFGGFGEFGGGGGGGGGGGGFFFEFFGFGFGFFFGGGFGGFDFDFFFFAEFGGFGFFFFFFDFFFFFFFFEFFFFEFEFEFFFFFDB<4<BFF>FA?1?FF?DFBF24
@M02352:288:000000000-CKWC8:1:1101:20879:3221 2:N:0:TGGCGCTC+TATCCTCT
TAATCTTGCGACCGTACTCCCCAGGCGGAATGCTTAATCCGTTAGGTGTGTCACCGAACAGTATACTGCCCGACGACTGGCATTCATCGTTTACGGTGTGGACTACCAGGGTATCTAATCCTGTTTGCTCCCCACACTTTCGTACCTCAGCGTCAGTATCGAGCCAGTGAGCCGCCTTCGCCACTGGTGTTCCTCCAAATATCTACGAATTTCACCTCTACACTTGGAATTCCACTCACCTCTCTCGAACTCTAGACTGATAGTTTTGGAGGCAGTTCCAG
+
FFGGGGGGGGDEFEFCGGFGGGGGGGGGEGGGGGGGGGFFGGGGGGGGGGGGGGGGGGGGGGGGGGGGGGGGGGGGGGGGGGGGGGGGGGGGGGGGGGGGGGGGGGGGGGGGGGGGGGFGGGGGGGGGGGGGGGGGGGGGGGGGGGAFGGGGGGGGGGGFGGGGGGGGGGGGGGGGGGGFFGGGGGFCFGGGGFFDFFFGFGFG?FFGGGFGGFEACFFEFFDFGGFG<FFFFFB2<?B?>??:?B0>:B?>AA<FDFF7ABAAFFAFBF:16<<BFF<A4
@M02352:288:000000000-CKWC8:1:1101:9756:3465 2:N:0:TAGCGCTC+TATCCTCT
CAATGTTGCCATCGTACTCCCCAGGTGGCTCACTTAACGCTTTCGCTTGGCCGCTGACTGTCTATCGCCAACAGCGAGTGAGCATCGTTTACGGCGTGGACTACCAGGGTATCTAATCCTGTTCGCTACCCACGCTTTCGTACATTAGCGTCAGTTATGGGCCAGTAAGCTGCCTTCGCTATCGGTGTTCTTTATCATATCTATGCATTTCACCGCTACATTATAAATTCCGCTTACCCCTACCATACTCAAGAATAACAGTTTCAAAGGCAGTTCTACAG
+
FEGGFFFFGCFFFEGGGGGGGCE@,CCCFGGFFFG9@ECCFGGGGGEFG@CF@EE@FGGF@FCFFG@GGGEEDF8CF@8FDFFFFGGD@EFGEFFEFFFCEDGG@EEFG8FFAFGGGAFFFFFE=@GE6DDFG7BFEGGEGFGGEGG8FEGGGGGGGGFG,>EECFGA;CGCGCF:CCD>?CGGD4:EG9CFF4F*9=BFF78856=:+<ACCA;AGFFFE6>8C;?+7AFFFF;???3:3<:BF9236)624).942=AB<:65A):<?FFFF4<F<<43
@M02352:288:000000000-CKWC8:1:1101:9002:3522 2:N:0:TAGCGCTC+TATCCTCT
CAGTCTTGCGACCGTACTCCCCAGGTGGGATACTTATCACTTTCGCTTAGTCACTGAGTCGAAACCCAACAACTAGTATCCATCGTTTACGGCGTGGACTACCAGGGTATCTAATCCTGTTCGCTCCCCACGCTTTCGTCCATGAGCGTCAGTATATACGTAGTAGACTGCCTTCGCAATCGGTATTCTAAGTAATATCTATGCATTTCACCGCTACACTACTTATTCTATCTACTTCCGTATAACTCAAGTCAACCAGTATCAAAGGCAGTTCCATCGTT
+
GGGGFGGGGGGGGGGGGGGGGGGEGGFGGFGGGGGGGGGGGGGGGGGGGGGGGGGGGGGGEGGGGGGGGGGGGGGGGGGGGGGGGGGGGGGGGGGGGGGGGGFGGEGGGGGGGGGGGGGGGGGEGGGGGGGGGFGGGGGGGGGGGGGGGDGGCFGGGGGGGGGEFGGGGGGGFGGFGDGFFGEEG5FCACCGGE>EFFFGFGFGFFFGGGFGGF9BGFFF8AEFGFEFCFFFFFFFF9A@E@DEC644AB2>ABFFFFFFFFBFD-68:<FB>AF4/<BB4
@M02352:288:000000000-CKWC8:1:1101:9300:3719 2:N:0:TAGCGCTC+TATCCTCT
CAGTCTTGCGACCGTACTCCCCAGGTGGGATACTTATCACTTTCGCTTAGTCACTTAGCTAACGCCAAACAACTAGTATCCATCGTTTACGGCGTGGACTACCAGGGTATCTAATCCTGTTCGCTCCCCACGCTTTCGTCCATGAGCGTCAGTACATACGTAGTAGACTGCCTTCGCAATCGGTATTCTGTGTAATATCTATGCATTTCACCGCTACACTACACATTCTATCTACTTCCATATGACTCAAGTCAACCAGTATCAAAGGCAGTTCCATAGTT
+
GGGGFGGGGGGGGGGFGGGFFGGEGGGGGGGGGGGGFGGGGGGGGGGGGGGGGGGGGEGGGGGGGGGGGGGGGGGGDGGGGGGGDGGGGGGEGGGGGGGGGGGGGGGGGCBAEFGGFFGFFDEGDGGGGGDGGGGGGGFGGGGGGGGGEEGGGGGGGGGGGGGDGGFGFFFGFFGGGG>BFGGGGGGGGGFGG4BCEFFGFGFGFF=FGGFFCB>>GFFFEAFFC6CG3@1+;AEFEF8>?EFFFF?>?B2:>B<FFFF<FB)6<AB?:<::BF=AFA064
@M02352:288:000000000-CKWC8:1:1101:26202:3923 2:N:0:TAGCGCTC+TATCCTCT
CATTCTTGCGAACGTACTCCCCAGGTGGGTCACTTATCACTTTCGCTTAGCCACTCAAACCGAAGTTCGAACAACTAGTGTCCATCGTTTACGACGTGGACTACCAGGGTATCTAATCCTGTTCGCTCCCCACGCTTTCGTCCATGAGCGTCAGTATATACGTAGTAGACTGCCTTCGCAATCGGTATTCTGTGTAATATCTATGCATTTCACCGCTACACTACACATTCTATCTACTTCCGTATAACTCAAGTCAACCAGTATCAAAGGCAGTTCCATAT
+
GGAEFGGGGGCGGFGGGGGGGGGGGFGGGGGGGGGGFFGGGGGGGGGGGGGGGGGGGGGGFCFEGGGGGGGGGGGGGGGGGGGGGGGGGGGGGDFGGGGGGGGGGGGGGGGGGGGGGGGGGGGGFGGGGGGGGCFGGGCGFGGGGGGFFGGGGGGFGGGGGGGDFGGGDGGGGGGGGGGFFGGGGGGGGGGFFFFFFFFGFGFC?FFFGGFGCB@FGFBFDAEFGGFGFFFFF+5?CFEFE0=6@@EF<>F?).)7<A5:0)65<D<4A1??1??A64>D)
@M02352:288:000000000-CKWC8:1:1101:25855:3979 2:N:0:TAGCGCTC+TATCCTCT
TAATCTTGCGACCGTACTCCCCAGGCGGTCTACTTAACGCGTTAGCTCCGAAAGCCACGGCTCAAGGCCACAACCTCCAAGTAGACATCGTTTACGGCGTGGACTACCAGGGTATCTAATCCTGTTTGCTCCCCACGCTTTCGCATCTGAGTGTCAGTGTCTGTCCAGGGGGCCGCCTTCGCCACTGGTATTCCTTCAGATCTCTACGCATTTCACCGCTACACCTGAAATTCTACCCCCCTCTACAGCACTCTAGTTCACCAGTTTCAAATGCAGTTCC
+
GGFFGGGGFGGGGGGGGGGGGGGEGGGGGGGGGGGGGGGGGGGGFGGGGGGGGCGGGGGGGEGGGGGGGGGGGGGFGGGGGGGGGGGGGGGGGGGGGGGGGGGGGGGGGGGGGGGGGGGGGGGDGGGGGGGGGGFGGGGGGGGGGGGGGGCFGGGGGG9FGGGGFGGGGEGGGGGGGGGFFGGGGEGGGGGGGFFFFFFFFC=FBFFGG*)>CFFFG@FBFF?@FF:F?FFFFFFBAB<FFFF3<A9>:BF??A<B<AFFFBF?DBFFBBA<4>FA?<AA
@M02352:288:000000000-CKWC8:1:1101:11147:3984 2:N:0:TAGCGCTC+TATCCTCT
TAACCTTGCGGCCGTACTCCCCAGGCGGTCAACTTAGCGCGTTAGCTACGCCACCCACGGTTCAAGACCACAGACGGCTAGTTGACATCGTTTACGGCGTGGACTACCAGGGTATCTAATCCTGTTTGCTCCCCACGCTTTCGTGCCTCAGTGTCAGTATTTGTCCAGGTAGCCGCCTTCGCCACTGATGTTCCTTCCAATCTCTACGCATTTCACCGCTACACTGGAAATTCCACTACCCTCCACAATACTCTAGTTTGCCAGTTCAAAATGCAGTTCC
+
FGFFGGGGGGGFDDCEGGGGGGGGGGGGGGGFGGGGGGGGGGGGGFFCGGGGFGGGGGGGFEGGGGDFGGGGGGFGGGEFGFGGFGGGFFGGGGGGGGFGGGGGGGG?FGGGGGGGGCCEGEFGGGGGGGGFFGFGGGGGGF8FFCFGGGGGGGGGGGGGGD;CFGFFDFFCGGGGCGD=:DGGGGGGCGFCFFF<<AFGAFFFFFFFGDDDF64@GE>96DB?GGFGBFFF9=ABAF:7:73(40,3)47A?2<46>FB>263>F>AF923>)*-84:<
@M02352:288:000000000-CKWC8:1:1101:9898:4032 2:N:0:TAGCGCTC+TATCCTCT
CAGTCTTGCGACCGTACTCCCCAGGTGGGATACTTATCACTTTCGCTTAGTCACTGAGCTAATGCCCAACAACTAGTATCCATCGTTTACGGCGTGGACTACCAGGGTATCTAATCCTGTTCGCTCCCCACGCTTTCGTCCATGAGCGTCAGTATATACGTAGTAGACTGCCTTCGCAATCGGTATTCTAAGTAATCTCTATGCATTTCACCGCTACACTACTTATTCTATCTACTTCCGTATAACTCAAGTCAACCAGTATCAAAGGCAGTTCCATAGTT
+
GGGGGGGGGGGGGGGGGGGGGGGGFGGGDGGGGGGGGGGGGGGGGGGGEGGGGGGGGGGGGGGGGGGGGGGGGGGGGGGGGGGGGGGGGGGGGGGGGGGGGGGGGGDGGGGGGGGGGGGGGGGGGGGGGGGGGGGGGGGGGDGGGGGGGGGGGGGGGGGGGGGGGGGGGGGGGGGGGGGFFGGGFFGGGGGGGFFFFFFGFFAGFFCGGGFGGFFFDFDEFFCFGGEG<;7AFFFFFEE?303=5<CEFFFFFFFFFFFFA244:6:::7<FFFFFB)45:
@M02352:288:000000000-CKWC8:1:1101:25827:4066 2:N:0:TAGCGCTC+TATCCTCT
CAATCTTGCGATCGTACTCCCCAGGTGGGACACTTATCACTTTCGCTTAGTCACTGAGCTAATGCCCAACAACTAGTGTCCATCGTTTACGGCGTGGACTACCAGGGTATCTAATCCTGTTCGCTCCCCACGCTTTCGTCCATGAGCGTCAGTATATACGTAGTAGACTGCCTTCGCAATCGGTATTCTAAGTAATATCTATGCATTTCACCGCTACACTACTTATTCTATCTACTTCCGTATAACTCAAGTCAACCAGTATCAAAGGCAGTTCCATAGTT
+
GGGGGGGGGGG@FFFGGGGGGGGGGGGGGGGGGGGGGGGGGGGGGGGGGGGGGGGGGGGGGGGGGGGGGGGGGGGCFGGGFFGGGGDFGGCGGEGGGGGGGGGGCGEGGGGGGFGGGGGFGGGGFGGGGGGDGGGGGGGG7EFGGGF=EGGGGGGGGGFFFGDEF9FFGGGGDFGGGG5>CGGGGGGFFGGFFEEEEFFC999CEFFFFGF8<B@BGABFFFFFGCEGECCFFFEFFFF<62@3C<3)7;).9?)*317<9:>A29AF6?0:AA9<FB:AA
@M02352:288:000000000-CKWC8:1:1101:24249:4198 2:N:0:TAGCGCTC+TATCCTCT
TAGTCTTGCGACCGTACTCCCCAGGCGGTGCGCTTAACGCGTTAGCTCCGGCACAGACAGGGTCGAACCTGCCTACACCAAGCGCACATCGTTTACTGCTAGGACTACAGGGGTATCTAATCCCTTTCGCTACCCTAGCCTTCGAGCCTCAGCGTCAGTAAATGTCCAGTAACCTGCTTTCGCCATTGGTCTTCCTCTCGATATCCACGCATTTCACTGCTACACCGAGAATTCAAGTTACCTCTCCATTACTCTAGCACGGCAGTATCGAATGCAGTTTG
+
GGGGFGGGGGGGEGGGGGGGFEG@GGGEFCGGGGGGGGGGEGGGEGGGGGGGGGGGGGGGGGGGGEGGGGGGGGGGGGGGGDGGGGGGCG@FFFGGGGGGGGGGGGGGGGDCGGGFGGGGGG,@FGGGGGGEGGGGGGGGGGGGGGEGGGGGGGGGGGGGGGGGGGGGGG?;FDGFGGCFFGGDGG@CGGGDDCFCCAFGAFFG<FFGGGFGDFB4<F2<AFF?FGBC;>EFFF))6:69A>B7?BFA<AAFFBAF<A*4;>>>97))626234*)9<>A)
@M02352:288:000000000-CKWC8:1:1101:14143:4211 2:N:0:TAGCGCTC+TATCCTCT
CAGTCTTGCGACCGTACTCCCCAGGTGGGATACTTAACACTTTCGCTTAGTCACTGAGCTAATGCCCAACAACTAGTATCCATCGTTTACGGCGTGGACTACCAGGGTATCTAATCCTGTTCGCTCCCCACGCTTTCGTCCATGAGCGTCAGTATATACGTAGTAGACTGCCTTCGCAATCGGTATTCTAAGTAATCTCTATGCATTTCACCGCTACACTACTTATTCTATCTACTTCCGTATAACTCAAGTCAACCAGTATCAAAGGAAGTTCCATAGTT
+
GGGGGGGGGGGGGGGGGGGGGGGEGGFGGGGGGGGGGGGGGGGGGGGGGGGGGGGGGGGGGGGGGGGGGGGGGGGGGGGGGGGGGGGGGGGGGGGGGGGGGGGGGGGFGGGGGGGGGGGGGGGGGGGGGGGGGGGGGGGGGGGGGGGGGGGGGGGGFFGGGGGGGGFGGGGGGGGGGGDBFFGGG>FGGGGGGFFFFFFGFGFGFFFGGGFGGFFFGFFFFFFFGGFF?FCFFFFFFFF?@;DFFFC3@B?FBADF?FFFFFFA>AA?((.:ABFDFF>>A
@M02352:288:000000000-CKWC8:1:1101:22848:4297 2:N:0:TAGCGCTC+TATCCTCT
CAACCTTGCGATCGTACTCCCCAGGTGGTTCACTTAACGCTTTCGCTTGGACACTTACTGTTTATCGCAAATATCGAGTGAACATCGTTTAGGGCATGGACTACCAGGGTATCTAATCCTGTTCGCTCCCCACGCTTTCGTGCCTGAGCGTCAGTAATGGTTTAGTAAGCTGCCTTCGCAATCGGTGTTCTACAACATATCTATGCATTTCACCGCTACATGTTGTATTCCGCCTACCTCTTCCATACTCAAGTAACTCAGTTTCAATGGCAGTTCTACAG
+
FCFCFGGFGGGGGGFGGGGGGDG:FFFF8DFFGGGGCFGGGGF9FCFFFGFEEGGGGACFGGGGEA@GGGGGGAGCFDEAFFCFGCEEDFFFFGGFGG?FEGEAFG@FGCCEFFGFGC?,>A?9BE+=8DCD:B:FEGGG,@EFG9ECEGECCGGFGGGGGGFGG9FAAFFGGF7DCFGBFDGD5*@CGDFDG6>4BAFCFFFGCF>C1,=DFAD?CA=E4F?8CDEGF6AFE5<<@@3AE7;)7CE@4;6;8CE=??F<:<AAB49A>?::1(16FD2))
@M02352:288:000000000-CKWC8:1:1101:5385:4505 2:N:0:TAGCGCTC+TATCCTCT
TAATCTTGCGACCGTACTCCCCAGGCGGTCTACTTAACGCGTTAGCTCCGAAAGCCACGGCTCAAGGCCACAACCTCCAAGTAGACATCGTTTACGGCGTGGACTACCAGGGTATCTAATCCTGTTTGCTCCCCACGCTTTCGCATCTGAGTGTCAGTGTCTGTCCAGGGGGCCGCCTTCGCCACTGGTATTCCTTCAGATCTCTACGCATTTCACCGCTACACCTGAAATTCTACCCCCCTCTACAGCACTCTAGTTCACCAGTTTCAAATGCAGTTCC
+
CEFGGGGGGGGGGGGGGGGGGGGGGGEGGFFGGGGGGGGGGGGDGGGGGGEGGGFFGGEFGGGGGGGGG@EEFE@<?F8EFGGGGGCFFBGGGGGGGGGGDGDGCFGGGGGGCFGGFGDFGGCDGGGFGGGFGGFGEEGGGGGEGGGFA,5BCCGFCGDGGCCFGGCCCCCEEEGGGGC=5DEGGFGGGCCFGE6?A?6:=DFD46=C5*8DG=<=F@>>(72.9*3>?*/@B=4<A?:>F>FBAFF),,325A2=<<FDFA)3AFFFFA4:A9?<*.<A
@M02352:288:000000000-CKWC8:1:1101:9299:4598 2:N:0:TAGCGCTC+TATCCTCT
CAGTCTTGCGACCGTACTCCCCAGGTGGGATACTTATCACTTTCGCTTAGTCACTGAGAATTAACCCAACAACTAGTATCCATCGTTTACGGCGTGGACTACCAGGGTATCTAATCCTGTTCGCTCCCCACGCTTTCGTCCATGAGCGTCAGTATATACGTAGTAGACTGCCTTCGCAATCGGTATTCTAAGTAATATCTATGCATTTCACCGCTACACTACTTATTCTATCTACTTCCGTATAACTCAAGTCAACCAGTATCAAAGGCAGTTCCATAGTT
+
FGGCFFGGGGDGGGGGGGGGGGGDGGGGGGGGGGGGGGGGGGGGGGGGGGGGGGGGGGGGGGGGGGGGGGGGGGGGGGGGGGGGGGGGGGEEGGGGGGGGGGGFGGGGGGGGGGGGGGGGGGGGEGGGGGGGGGGGGGGGGDGCGFGGGGGGFGGGGGACFGGEEEFGGGGGGGGGGGDAFFGGGGGGGGGGD4FFFF6FFGFGEFFFFGFGDF>BEFDC@FFFFGCFFFFFFFFFFCAD@;@EFF9<<E)64<44?BFA:4:>>ADF<0(442=<=<>AA
@M02352:288:000000000-CKWC8:1:1101:8359:4671 2:N:0:TAGCGCTC+TATCCTCT
CAGTCTTGCGACCGTACTCCCCAGGTGGGATACTTATTACTTTCGCTTCGTCACTGAACCGAAGTCCAACAACTAGTATCCATCGTTTACGGCTTGGACTACCAGGGTATCTAATCCTGTTCGCTCCCCACGCTTTCGTCCATGAGCGTCAGTATATACTTAGTAGACTGCCTTCGCAATCGGTATTCTTAGTAATATCTATGCATTTCACCGCTACACTACTTCTTCTATCTACTTCCTTATAACTCAAGTCAACCAGTATCAATTGCAGTTCCATCTTT
+
<FGCFGGGGGCGEFGGGGGGGGGGG@ECGGE8FGGG<,,C,EFAFGGF,7CFGGGGGCE<F+6:6556CC@FFCF,C,C5,<CB,B,A<FC,4788B5EE<,,A5+84,,<<A?;9EF,9CF:7:84@863+C++A,@E6@33EF8E=EGGE;EF,3,@,33373,85,3,39<CGGC9BF4*4C*C,,,58C76AA9BFFG+78C::@FA**25?G43)5A;1+;>7);@7F+416;A)93;53)))/3.<CFCF:()-:)))-)))-.8-694<*)-64
@M02352:288:000000000-CKWC8:1:1101:4992:4893 2:N:0:TAGCGCTC+TATCCTCT
CATTCTTGCGAACGTACTCCCCAGGTGGGTCACTTATCACTTTCGCTTAGCCACTCAAACCGAAGTTCGAACAGCTAGTGACCATCGTTTACGGCGTGGACTACCAGGGTATCTAATCCTGTTCGCTCCCCACGCTTTCGTCCATCAGTGTCAGTTGATTATTAGTGATCTGCCTTCGCAATTGGTATTCTATGTAATATCTATGCATTTCACCGCTACACTACATATTCTAACCACTTCATAATAACTCAAGCCAACCAGTATACAAGGCAATTTTACC
+
GGGGGGGGGGGGGEFGGGGGGGGGGGGG7@CEFGGGF,EFGGGCEGGGGGGGGGDGGG<FEC:FGDGG7AFGGFFEFGGFGGE=FEFGGGGGGGG:EECF8<FFGGGGGGCFGGGFFDA;AAEEFCFFGGGAFCEFGGGGGGG>>FGGGGGGGGGGFGFGGGGGDF9EFFG;F@>DGD7?97DEG99D@FG@CEFFF>FGFGFGCFFGGFACGF2DCDF33:@F4F<C?CFCAF0=?EEEFF3)9??<>9A;3)(;@:3??><2))-).(,(32*-068.
@M02352:288:000000000-CKWC8:1:1101:11124:4899 2:N:0:TAGCGCTC+TATCCTCT
CAGTCTTGCGACCGTACTCCCCAGGTGGGATACTTATCACTTTCGCTTAGTCACTGAGTCGAAACCCAACAACTAGTATCCATCGTTTACGGCGTGGACTACCAGGGTATCTAATCCTGTTCGCTCCCCACGCTTTCGTCCATGAGCGTCAGTATATACGTAGTAGACTGCCTTCGCAATCGGTATTCTAAGTAATATCTATGCATTTCACCGCTACACTACTTATTCTATCTACTTCCGTATAACTCAAGTCAACCAGTATCAAAGGCAGTTCCATCGTT
+
GGGFGGGGGGGGGDGFGGGGGGGGGGGGGFGGGGGGGGGGGGGGGGGGGGGGGGGGGGGGGGGGGGGGGGGGGGGGGGGGGGGGGGGGGGGGGGGGGGGGGGGGGGGGGGGGGGGFFGGGGGGGGGGGGGGGGGGGGGGGGGGGGGGGGGGGGGGGGGGGGFFGGGGGGGGGGGGGGGGFFGDGGGGFGGGGGFFFFFFGFGC>EFFGGGFDGDFFGFFFFFFFCGFG3:FFFFFFEF)6@F@FEBFFFFFFFFFFBFFFFFA<BBFFFFFFF>@26A<64
@M02352:288:000000000-CKWC8:1:1101:7552:4914 2:N:0:TAGCGCTC+TATCCTCT
CAGTCTTGCGACCGTACTCCCCAGGTGGGATACTTATCACTTTCGCTTAGTCACTGAGAATTAACCCAACAACTAGTATCCATCGTTTACGGCGTGGACTACCAGGGTATCTAATCCTGTTCGCTCCCCACGCTTTCGTCCATGAGCGTCAGTATATACGTAGTAGACTGCCTTCGCAATCGGTATTCTAAGTAATATCTATGCATTTCACCGCTACACTACTTATTCTATCTACTTCCGTATAACTCAAGTCAACCAGTATCAAAGGCAGTTCCATAGTT
+
GGGFCFGGGGGGGGGGGGGGGGGGGGGGGGGGGGGFFFGGGGGGGGGGGGGGGGFGFGGGGGGGGGGGGGGGGGGGGGGGGGDGGGGGGGEGGGGGGGGGGGGFFGGGGGGGGGGGGGGGGGGDEFGGGGGDGGGGFGGDGGGGFFDDEGGGGGGGGGGGGGGGGGGGGGGGGGGGD>DEFFGGFG@EGGGDFFFFFFFGFGFGFF@FGGFGGFFFGFFFFFECGGFGEFFFFFFFEEFFFFFFEE<<@@D<AFFF71><A<A9A>F0??<BFBFAB9?<A
@M02352:288:000000000-CKWC8:1:1101:24711:4958 2:N:0:TAGCGCTC+TATCCTCT
CAATCTTGCGATCGTACTCCCCAGGTGGGACACTTATCACTTTCGCTTAGTCACTTAGCTAATGCCAAACAACACGTGTCCATCGTTTACGGCGTGGACTACCAGGGTATCTAATCCTGTTCGCTCTCCACGCTTTCGTCCATGAGCGTCAGTACATACGTAGTAGACTGCCTTCGCAATCGGTATTCTGTGTAATATCCATGCATTTCACCGCTACACTACACATTCTATCTACTTCCTTATGACTCAAGTCAACCAGTATCAAAGGCAGTTCCATAGTT
+
GFFFEGGFFGDCCCGFGGGGGGFGFFEFD,CFFGGCE,<FFGEFFGGGG?FEFFGGGGGFAFGG9FG8FFF<F,,8F,C<9CF,=C@FGG>:>++7C+BEG8DFG789:8ED9F;E9>EE=E+>CE+,66>@=>:+CE@C+@=A,>D+@3A8,7EDD;:CFF,@B,,@CGEE?FCFD;3:FF5*;E@AFC>+=A1;<B>+=CFC=FA7F@A87;6;EAB9;A)=FF?G<FC+::))1?)).)1)14).58@6466A@FA9.).)5-)(44634>*)/)5:4
@M02352:288:000000000-CKWC8:1:1101:24714:4979 2:N:0:TAGCGCTC+TATCCTCT
CAATCTTGCGATCGTACTCCCCAGGTGGGACACTTATCACTTTCGCTTAGTCACTTAGCTAATGCCAAACAACTAGTGTCCATCGTTTACGGCGTGGACTACCAGGGTATCTAATCCTGTTCGCTCCCCACGCTTTCGTCCATGAGCGTCAGTACATACGTAGTAGACTGCCTCCGCAATCGGTATTCTGTGTAATATCGATGCATTTCACCGCTACACTACACATTCTAACTACTTCCATATGACTCAAGTCAACCAGTATCAAAGGCAGTTCCATAGTT
+
GGGGGGGGGGCCDFGGGGGGGGGGG@FGCGGGGGGGGFFGFGGCFFGGGGFGGGGGGGGGGGGGGGFCGGGGGFG9E,CA,CDC@FCFGGG77=@>CFGCDFFE,=+,BBFGAEC,EDAECGG>EF:B>E>=F+>FFD866+3EGGGGGGGGDCFGF,@@FFGGFFFGG@CGG,@DGG5AFG>CC*:>@E,+=A+AE9+3)78*7CADFCC:*)(:CF@<;AEFCF?FEF++1:@<99)7)673?C3);679.9)7(-76))6:5.4(.4(4<>@44>0).
@M02352:288:000000000-CKWC8:1:1101:20022:5014 2:N:0:TAGCGCTC+TATCCTCT
TAATCTTGCGACCGTACTCCCCAGGCGGAATGCTTAATCCGTTAGGTGTGACACCAACAAGCATGCTTGCTGACGTCTGGCATTCATCGTTTACGGTGTGGACTACCAGGGTATCTAATCCTGTTTGCTCCCCACACTTTCGCACCTCAGCGTCAGTATCGAGCCAGTGAGCCGCCTTCGCCACTGGTGTTCCTCCGAATATCTACGAATTTCACCTCTACACTCGGACTTCCACTCACCTCTCTCGAACTCAAGACCAGGAGTTTACAAGGCAGTTCCAG
+
GGGGGGGGGGGGEGEGGGGGGGGGGGGGGGGGGGGGGFGGGGGGGGGGGGGGGGGGGGGGGGGGGGGGGGGGGGGGGGGGGGGGGGGGGGGGGGGGGGGGGGGGGGGGGGGGGGGGGGGGGGGGGGGGGGGGGGGGGGGGGGGGGGFGGGGGGGGGGGGGEFGGGGGGGGGGGGGGGGGFFGGGD<CF?GGGGFFF>FDG5FFFFFFG4CFFFFFF?FFFCFFFGGFG(<@FF49)((4??F?F>7(.:??F<24=:?FFFF:::66)-48:<:B16954.
@M02352:288:000000000-CKWC8:1:1101:26094:5025 2:N:0:TAGCGCTC+TATCCTCT
CAGTCTTGCGACCGTACTCCCCAGGTGGGATACTTATCACTTTCGCTTAGTCACTGAGAATTAACCCAACAACTAGTATCCATCGTTTACGGCGTGGACTACCAGGGTATCTAATCCTGTTCGCTCCCCACGCTTTCGTCCATGAGCGTCAGTATATACGTAGTAGACTGCCTTCGCAATCGGTATTCTAAGTAATATCTATGCATTTCACCGCTACACTACTTATTCTATCTACTTCCGTATAACTCAAGTCAACCAGTATCCAAGGCAGTTCCATCGTT
+
GGGGGGGGGGEGGGGGGGGGGGGGGGGGGDGGGGGGGGGGGGGEGGGGGGGGGGGGGGG<FGGGGGGGGGGGGGGGGGGGGGGGGGGGGGGGGGGGGGGGGGFGGGGGGGGGGGGGGGGFGGGGGGGGGGEGGGGGGGGGGGFFGGGGGGGGGGGGGGFGGGGGGGGGGGGGGGGGGGGBFGGGFGGGGGGGGFFEEFFGFGAFCFFGGGFGGF@DC=@FFF<AGGFGFFFFFFFCE?E7=;@EE<CEF@FFEA2F:BF>)<))64)8:00:<29479?FB
@M02352:288:000000000-CKWC8:1:1101:10488:5033 2:N:0:TAGCGCTC+TAGCCTCT
CAGTCTTGCGACCGTACTCCCCAGGTGGGATACTTATCACTTTCGCTTAGTCACTGAGCTAATGCCCAACAACTAGTATCCATCGTTTACGGCGTGGACTACCAGAGTATCTAATCCTGTTCGCTCCCCACGCTTTCGTCCATGAGCGTCAGTATATACGTAGTAGACTGCCTTCGCAATCGGGATTCTCAATAATCTCTCTGCATTTCACCCCTCCACTATTTATTCTATCTCCTTCCGTCTAACTCAAGTCAACCAGTATCAAAGACAGTTTCATAGTT
+
GGEFFGGGGGGCFGEGGGGGGGGGGFGG+@CFFGGGCEGEGGGG>FGGEFCFGGG,EFGCA9,9C=F<@6C,,66699FF,CC,,:ED<94,+CCF+@,EEDF,A,:<5ECFAAA,CECFE9+F7F@EG8E:F++A@=D=EG,@9D,@G6+@;<EGGG,@EC,@E,@>>,@D,@2;?**/;***3;92;,,+11;CCFFC*?1*/==B+,=**0()*.59;+/+;FEFCFACF+)/4)546(/85@6.;2)).6)/,8))-59464)(42().)1)=4.-.
@M02352:288:000000000-CKWC8:1:1101:20487:5130 2:N:0:TAGCGCTC+TATCCTCT
CAATCTTGCGATCGTACTCCCCAGGTGGGACACTTATCACTTTCGCTTAGTCACTGAGCTAATGCCCAACAACTAGTGTCCATCGTTTACGGCGTGGACTACCAGGGTATCTAATCCTGTTCGCTCCCCACGCTTTCGTCCATGAGCGTCAGTACATACGTATTAGACTGCCTTCGCAATCGGTATTCTGTGTAATATCTATGCATTTCACCGCTACACTACACATTCTATCTACTTCCATATGACTAAAGTAACCCATTAAAAAAGACAGTTCCATAGTT
+
GGGGGGGGGGGGFGGFGFGGGGGGGGGGGGGGGGGGGGGGGGGGGGGGCCCFGCA<@<CFGFCFGGGGGCFGGGF9C9FGGF9E:FGGGGGDCC8C=BE9?DEEFGDEB<9<FFGGG9AFGFFG:DGGEFEC@FC7>>DEG>AFCECG=6@C=FGE=EC7;D,3@9,9,,@>C,;C*7?>6CE@@FGCEGGGCEAECCFFFFF7<BB@FFFFG>9>CFF4(/.)066+7::;7+196?)97)/.)954=879)9);,()/))).8,((.((.4)/)*),6)
@M02352:288:000000000-CKWC8:1:1101:10961:5194 2:N:0:TAGCGCTC+TATCCTCT
TAATCTTGCGACCGTACTCCCCAGGCGGTCTACTTAACGCGTTAGCTCCGAAAGCCACGGCTCAAGGCCACAACCTCCAAGTAGACATCGTTTACGGCGTGGACTACCAGGGTATCTAATCCTGTTTGCTCCCCACGCTTTCGCATCTGAGTGTCAGTGTCTGTCCAGGGGGCCGCCTTCGCCACTGGTATTCCTTCAGATCTCTACGCATTTCACCGCTACACCTGAAATTCTACCCCCCTCTACAGCACTCTAGTTCACCAGTTTCAAATGCAGTTCCG
+
FGGGGGGGGGGGGGGGGGGGGGGGGGGGGGGGGGGGFGGGGGGGGGGGGGGGGEGGGGGGGGGGGGGGGGGGGGGFGGFGGGGGGGGGGGGGGGGGGGGGGGGGGGGGGGGGGGGGGGGGGGGGGGGGGGGFGGCGGGGGGGGGGGGGGGGGGGGGGGGGGGGGGGGGGGGGGGGGGGDAFGGGGGFGGGGGGFFEEFFGFGFGFFFGGGFGFFABGFF>FF?FGC?GFFF49=<A9:<>>6::ADFFFF?7(.:@B9B<>FFFF<ABFF<<AAFABAF2(
@M02352:288:000000000-CKWC8:1:1101:21683:5200 2:N:0:TAGCGCTC+TATCCTCT
CATTCTTGCGAACGTACTCCCCAGGTGGGTCACTTATCACTTTCGCTTAGCCACTCAAACCGAAGTTCGAACAGCTAGTGACCATCGTTTACGGCGTGGACTACCAGGGTATCTAATCCTGTTCGCTCCCCACGCTTTCGTCCATCAGTGTCAGTATATTATTAGTGATCTGCCTTCGCAATTGGTATTCTATGTAATATCTATGCATTTCACCGCTACACTACATATTCTAACCACTTCATAATAACTCAAGACAACCAGTATCAAAGGCAATTTTACCG
+
GGGGGGGGGGGEGGFFGGGGGGGGGGGGGGGGGGGGGGGGGGGGGGGGDGGGGGGGGGGGGGGFGGGGGGGGGGGGGGGGGGGGGGGGGGGGGFGGGGGGGGGGGGGGGGGGGGGGGGGGGGGGGGGGGGGGGGGCEGGGFEGGGGGGGGGGGGGGGGGGGGGGGGFGGGGFGGFGGGDDFGGFFGGGGGGGGFFFFFAGACFFEAAFGGFGGFFFGB@FFFEFGFEGEFFFFFFEFFFFFFCCCEFFFFFE371ADF)489A4<BAFFFF?FF?BF<AD(
@M02352:288:000000000-CKWC8:1:1101:6704:5254 2:N:0:TAGCGCTC+TATCCTCT
CAGTCTTGCGACCGTACTCCCCAGGTGGGATACTTATCACTTTCGCTTAGTCACTGAGCTAATGCCCAACAACTAGTATCCATCGTTTACGGCGTGGACTACCAGGGTATCTAATCCTGTTCGCTCCCCACGCTTTCGTCCATGAGCGTCAGTATATACGTAGTAGACTGCCTTCGCAATCGGTATTCTAAGTAATCTCTATGCATTTCACCGCTACACTACTTATTCTATCTACTTCCGTATAACTCAAGTCAACCAGTATCAAAGGCAGTTCCATAGTT
+
GFGGGGGGGGGGGGGGGGGGGGGGGGGGGGGFGGGGGGGGGGGGGGGGGGGGGGGGGGGGGGGGGFGFGGEGGGFGFGGGGGGGGGGFGGFGGGGGGGGGGGGGGGGGGGGGGGGGGGCGGGGGGFEGGCGGGGGGGGGGGGGGFGGGGGGGGGGGGGGGGGGGGGGGGFGFFGGGG7D997;EGFGF:CCFGCFCEFFGFFFGFFFGGGA:45>AGFFEFF<+3@5DFFFFFFECFFF@;;@@CEFAFE)6<D>FFBFAFA>AFAB?<??FFFFAFA?A<
@M02352:288:000000000-CKWC8:1:1101:11735:5312 2:N:0:TAGCGCTC+TATCCTCT
CATTCTTGCGAACGTACTCCCCAGGTGGGTTACTTATCACTTTCGCTTAGCCACTCAGACCGAAATCCGAACAGCTAGTAACCATCGTTTACGGCGTGGACTACCAGGGTATCTAATCCTGTTCGCTACCCACGCTTTCGTCCCTTAGCGTCAATTAATTGTTAGTGATCTGCCTTCGCAATCGGTATTCTGTGTAATATCTATGCATTTCACCGCTACACTACACATTCTAACCACTTCACAATAATTCAAGACCTACAGTATCAATGGCAATTTTACGG
+
GGGGGGGGGGGGGGGFGG<FGGGEGGGGGGGGGGGGGFGGGFGEGCGGGGGGGFGFGGGGGGGGGGGGGGGGGGGGGGGGGGGGGGGGGGGGGGGGGGFGGGGGGGFGGFFFGGGGFGGGGGGGGGGGGGCGGGGGE?FEFGECFFDGGGGEGE7EGGGGGGGGGGGGG9DGFGGGGFGBBDEFGGFFGGFGGEFFFFFFFGFGFFFGGGFG7A;BGD9EFFEFF;3;<AFFFFFEFFFFFFF?AB<A<AB4).3<?FF:7<D>A>>A<B?:?FF<=A)34
@M02352:288:000000000-CKWC8:1:1101:24403:5350 2:N:0:TAGCGCTC+TATCCTCT
CAGTCTTGCGACCGTACTCCCCAGGTGGGATACTTATCACTTTCGCTTAGTCACTGAGTCGAAACCCAACAACTAGTATCCATCGTTTACGGCGTGGACTACCAGGGTATCTAATCCTGTTCGCTCCCCACGCTTTCGTCCATGAGCGTCAGTATATACGTAGTAGACTGCCTTCGCAATCGGTATTCTAAGTAATATCTATGCATTTCACCGCTACACTACTTATTCTATCTACTTCCGTATAACTCAAGTCAACCAGTATCAAAGGCAGTTCCATCGTT
+
GGGGGGGGGGGGGGFGGGGGGGGEFGGGGGGGGGGGGGGGGGGFGGDGGGGGGGGGGGGGGGGGGGGGGGGGGGGGGGGGFDGGEFGGGGDCFGEGGGGGGGGGGGGEGGGGGGGGGGDGGGGGGGFGGFGGGEGDGGGGC>DF9@F>EEGEGGGGGGGGGGGGGGGGGCFGFGGGGCD4?FGGFGGGFG7:CEF4CFFCFFFCEFAGGFF*:>3BGFFFFFEF7FE73;AAAFFEFEA@F;;3<9AFFF7A42>FBB>A<24<AF<?B7:?FB*6=A0<2
@M02352:288:000000000-CKWC8:1:1101:10601:5373 2:N:0:TAGCGCTC+TATCCTCT
TAATCTTGCGACCGTACTCCCCAGGCGGTCTACTTAACGCGTTAGCTCCGAAAGCCACGGCTCAAGGCCACAACCTCCAAGTAGACATCGTTTACGGCGTGGACTACCAGGGTATCTAATCCTGTTTGCTCCCCACGCTTTCGCATCTGAGTGTCAGTGTCTGTCCAGGGGGCCGCCTTCGCCACTGGTATTCCTTCAGATCTCTACGCATTTCACCGCTACACCTGAAATTCTACCCCCCTCTACAGCACTCTAGTTCACCAGTTTCAAATGCAGTTCC
+
GGGGGGGGGGGGDGFFGFGGGGGGGGGGGGGGGGGGGGGGGGGGGGGGGGGGGEGGGGGGGGGGFGGGGGGGGGGGGGGGGGGGGGGGGGGGGGGGGGGGGGGGGGGGGGGGGGGGGGGGGGGGGGGGGGGGGGGGGGGGGGGGGEEGGGGGFGGGGGGGGGGGGGGGGGDGGGGGGGGFFGGGGGGDGGGGGEFFFFFFFGFGFFFGGGEDGF>BFD>BFF?FGFFG?FF7??FFAFFF;9?BAF::??BF:<>4:)96>B?14<D96AA>5A?4=>D4
@M02352:288:000000000-CKWC8:1:1101:16113:5620 2:N:0:TAGCGCTC+TATCCTCT
TAATCTTGCGACCGTACTCCCCAGGCGGAATGCTTAATCCGTTAGGTGTGTCACCAACAAGCATGCTTGCTGACGACTGGCATTCATCGTTTACGGTGTGGACTACCAGGGTATCTAATCCTGTTTGCTCCCCACACTTTCGTACCTCAGCGTCAGTATCGAGCCAGTGAGCCGCCTTCGCCACTGGTGTTCCTCCAAATATCTACGAATTTCACCTCTACACTTGGAATTCCACTCACCTCTCTCGAACTCAAGACTAGCAGTATTAGAGGCAGTTCCAG
+
FGGGGGGGGGGGGGGGGGGGGGGGGGGGGGGGGGGGGGGGGGGGGGGGFGFGGGGGGGGGGGGGGGGGGGGGGGGGGGGGGGGGGGGGGGGGGGGGGGGGGGGGGGGGGGGGGGGGGFGGGGGGGGGGGGFGCGGGGGGGGGGGGGGGGGFGGGGGGGFGECFGGGGGGGGGGGGGDGGFFGGGGGGGGGGGGFF(:F?CFFFGEFFGGGFGGFFFEF@FFFFFDGEFEFFFFFFF@FFF><3:57::BF<23?<?BA?:0)2<<D>99:A0<:EFFF:A4
@M02352:288:000000000-CKWC8:1:1101:19378:5759 2:N:0:TAGCGCTC+TATCCTCT
TAGTCTTGCGACCGTACTCCCCAGGCGGTGCGCTTAACGCGTTAGCTCCGGCACAGAAGGGGTCGAACCCTCCCACACCAAGCGCCCATCGTTTACTGCTAGGACTACAGGGGTATCTAATCCCTTTCGCTACCCTAGCTTTCGAGCCTCAGCGTCAGTAATTGTCCAGTAACCTGCTTTCGCCATTGGTCTTCCTCTCGATATCTACGCATTCCACGGCTACACCGAGAATTCCAGTTCCCCCCCCATCCATCAAGCACGGCAGTAGCGAACGCCGTTGG
+
<CC@@CF9CF+@@FFFGGGGGC<,,C7:6+8@CBFF<CFGFGGGGGA<==:FEDF==FC,BF4++79B+?,?+BFFGGECD,<:++@CFE7<A+BFC<AEDGF,,@,=<DF:FF@>FE9,3@B,@FGCGG7*FG,@86<,3,98>BE>F>,1>CC>:BFB922??<F9<FGG?ECGFG7:+*3:DG+++1+3:76)93;56D)7;7+3**7CD4)1<)(47)4=F5(/-))*/9:))69)6).(,341((()-))*)4)(4(4((4)-66;9(-71.(44(
@M02352:288:000000000-CKWC8:1:1101:17817:5759 2:N:0:TAGCGCTC+TATCCTCT
CAATCTTGCGATCGTACTCCCCAGGTGGGACACTTATCACTTTCGCTTAGTCACTGAGCTAATGCCCAACAACTAGTGTCCATCGTTTACGGCGTGGACTACCAGGGTATCTAATCCTGTTCGCTCCCCACGCTTTCGTCCATGAGCGTCAGTATATACGTAGTAGACTGCCTTCGCAATCGGTATTCTGTGTAATATCTATGCATTTCACCGCTACACTACACATTCTATCTACTTCCGTATAACTCAAGTCAACCAGTATCAAAGGCAGTTCAATAGTT
+
GGGGGGGGGGGDFEEFGGGGGGGGGGGGGGGGGGGGGGGGGGGGGGGGGGGGGGGGGGGGDGGGGGGGGGGGGGGGGGGGGGGGGGGGGGGFGEGGGGGGGGGGGGGGGGGGGGGGGGGGGGGGCGGGGGGGGGGGGGGGDEFGGGGGGGGGGGGGGGGGGGGGGGGGGGGGGGGGGGDFFGEGGGGGGFFGGFF?FFAFFGFGFFFGGGFFCDFB595C@AFFDGEGFFFFFF9<CC<DF?@@));A8;3?EFE=??F<A2<A495(41:2)<*6@<2:6
@M02352:288:000000000-CKWC8:1:1101:23763:5799 2:N:0:TAGCGCTC+TATCCTCT
CAATCTTGCGATCGTACTCCCCAGGTGGGACACTTATCACTTTCGCTTAGTCACTTAGCTATTGCCAAACAACTAGTGCTCATCGTTTACGGCGTGGACTACCAGGACATCTAATCCTGTTCGCGCCCCACGCTTTCGTCCTTGTGCGTCAGCGCATGCGTAGTAGCCTTCCTTCGCAATCGGTATCGTGGGTAATATCTATGCATTTGCCTGCTACAGCACAACTTCTAATTCCTCCCATATGTCTCAAGTCAACCAGTATCAAAGGCAGTTCCATGGTT
+
GG9<,EFGG7+6CFFFGGGGGGGGGGGG7F,9FFGGCG,CFGGGGGGC,FCFGG<@FGGG9,69E5,,CF,9,6C99,,,66,,,BA?<FF7++74++B,94,A,?++,,:,5AA4C;,9CE7:+++++@33F:++CA633+3@,@ECGGGG,+++5+,53*3@7,,,,,6>;2;CG**:AF5*;=,*0=*/?*)*)3;CFG++)@+:++*+2)(;F*))/.()10.@)+++1+9)).3,4,62)624)-)444:68:).4)62:92(47(,).=)0),))
@M02352:288:000000000-CKWC8:1:1101:22580:5915 2:N:0:TAGCGCTC+TATCCTCT
CAATCTTGCGATCGTACTCCCCAGGTGGGACACTTATCACTTTCGCTTAGTCACTGAGCTAATGCCCAACAACTAGTGTCCATCGTTTACGGCGTGGACTACCAGGGTATCTAATCCTGTTCGCTCCCCACGCTTTCGTCCATGAGCGTCAGTATATACGTAGTAGACTGCCTTCGCAATCGGTATTCTGTGTAATATCTATGCATTTCACCGCTACACTACACATTCTATCTACTTCCGTATAACTCAAGTCAACCAGTATCAAAGGCAGTTCCATAGTT
+
GGGGGGGGGGGGGGFGGGGGGGGGGGGGGGGGGGGGGGGGGGGGGGGGCGGGGGGGGGGGGGGGGGGGGGGGGGGGGGGGGGGGGGGGGGGGGGGGGGGGGGGGGGGGGGGGGGGGGGGGGGGGGGGGGGGGGGGGGGGGGGGGGGGGGGGGGFGGGGGGGGGGGGGGGGGGGGGGGGGFFGGGGGGGGGGGGFFEFFFGFGFGFFFGGGFGGFFDGFFFFFEFGGFGFFCFFFEEFFF@;?DFFFFFE;@?EE?FBFFFF4<BF4>B:7:BFF?D=:?A<
@M02352:288:000000000-CKWC8:1:1101:27322:5968 2:N:0:TAGCGCTC+TATCCTCT
CATTCTTGCGAACGTACTCCCCAGGTGGGTCACTTATCACTTTCGCTTAGCCACTCAAACCGAAGTTCGAACAGCTAGTGACCATCGTTTACGGCGTGGACTACCAGGGTATCTAATCCTGTTCGCTCCCCACGCTTTCGTCCATCAGTGTCAGTATATTATTAGTGATCTGCCTTCGCAATTGGTATTCTATGTAATATCTATGCATTTCACCGCTACACTACATATTCTAACCACTTCATAATAACTCAAGACAACCAGTATCAAAGGCAATTTTACCG
+
GCGGGGGGGGC7@BFGGGGGGGGGGGFGEGGGGGGGGEFGGGEFGGGGGGGGGGDFFGGGGDCEECGGGFGFCGF<FEGGGGGGGGGGGGGGG::CBCFGGFGGGGGG@EGGGGFEGFGGDGFF@CEFGFEFGGGGGGFEGGGGGGGGGGFGGDEAEFFGGGFGGGGGFFF;CGGGGGC?BD79FG,;E@CDFEFEAF6=BCFGFFFGGFFCFB=EGBF=@FFFGGF77@CF+82<;E<<7CCCC7?EE9.5)78;@?:?0.52:)54:?F:67=B4)42(
@M02352:288:000000000-CKWC8:1:1101:24884:5979 2:N:0:TAGCGCTC+TATCCTCT
TAATCTTGCGACCGTACTCCCCAGGCGGAATGCTTAATCCGTTAGGTGTGTCACCAAGTTGCAAGCAACCTGACGACTGGCATTCATCGTTTACGGCGTGGACTACCAGGGTATCTAATCCTGTTTGCTCCCCACGCTTTCGCACCTCAGCGTCAGTATCGAGCCAGTGAGCCGCCTTCGCCACTGGTGTTCCTCCAAATATCTACGACTTTCACCTCTACACTTGGAATTCCACTCACCTCTCTCGAACTCTAGACTGATAGTTTAGGAGGCCGTTCCAG
+
FGGGGGGGGGEGGGGGGGGGGGGGGGGEGGGGGGGGGGGGGGGGGGGGGGGGGGGGFGGGGGGGGGGGGGGGGGGGGGGGGGGGGGGGGGGGGGGGGGGGGGGGGGGGGGGFGGGGGGGGGGGGGGGGGGGGGGG@EGGGGGGGGGGGFGGGGGGGGGFGEFFGDGGGGGGGGEGGGGFFFDGGGGGGCGGGGFF1@AFGFGFFEFFG)1>>CFCFC@BABFBF7:2FFBFFFFBA7:?B<F>F2)8><?:<>2)/4<?BAAA<AB<A>28<:8:6EFFA6
@M02352:288:000000000-CKWC8:1:1101:24883:5997 2:N:0:TAGCGCTC+TATCCTCT
TAATCTTGCGACCGTACTCCCCAGGCGGAATGCTTAATCCGTTAGGTGTGTCACCAAGTTGCAAGCAACCTGACGACTGGCATTCATCGTTTACGGCGTGGACTACCAGGGTATCTAATCCTGTTTGCTCCCCACGCTTTCGCACCTCAGCGTCATTATCGAGCCAGTGAGCCGCCTTCGCCACTTGTGTTCCTCCAAATATCTACGAATTTCACCTCTACAATTGGAATTCCACTCACCTCTCTCGAACTCTCGACTGATAGTTTAGGAGCCCGTTCCAG
+
<AFGGGGFFCCFE@FFGFEGFEGFGGCFEGGGGGGGGGEFGGGGGGGGGGFGGGGGGGGGGGFGCEGFGGGGGGGGGGGGG8EFFFCF8FFGCA=?CCFF7+==EFGGFDCFCFF=EFGGGGAGGB,>EGGGGGG>CG6?E+@8BB:FFBF>BEG,@FFD>7:>B@,DE9?FFEDGGDGA?5=E6+=9+0=DFEFFDA+:+;:@)1=57E>C7@CF?=37<4)**0.>)9)86*..:?01)(..,.(.(4?2:)()((0))-..)))584((-()-0(,..
@M02352:288:000000000-CKWC8:1:1101:12512:6036 2:N:0:TAGCGCTC+TATCCTCT
CATTCTTGCGAACGTACTCCCCAGGTGGGTTACTTATCACTTTCGCTTAGCCACTCAGACCGAAATCCGAACAGCTAGTAACCATCGTTTACGGCGTGGACTACCAGGGTATCTAATCCTGTTCGCTACCCACGCTTTCGTCCCTTAGCGTCAATTAATTGTTAGTGATCTGCCTTCGCAATCGGTATTCTGTGTAATATCTATGCATTTCACCGCTACACTACACATTCTAACCACTTCACAATAATTCAAGACCTACAGTATCAATGGCAATTTTACGGT
+
FFGGGGGGGGEGGGGGGFGFGGGEFGFFGFFGGGGFFGDFGGGGGGGGCFGGGGCFFGGGGGGGGGGGGGGGGGGCGGGCGGGGGGGGGGGG>@FFFGGGGGGGGGGGDFFGGGGGGGGGGGGGGGGCEGGFG7FFGGGGGGGGGG@GGGGGGGGGEGGGFGGG9EFGGGGFGGGGGFGDBFGF=GGGGGGGGGEA5C88:88B@@FFFGFFCFB6)8>@@FFFAFFF@EFF=FF<:BBFFFBBDB2<:<ADFA:BFF??:B92444:<7(8?FFFFFFF:,
@M02352:288:000000000-CKWC8:1:1101:17341:6039 2:N:0:TAGCGCTC+TATCCTCT
TAATCTTGCGACCGTACTCCCCAGGCGGAATGCTTAATCCGTTAGGTGTGTCACCGAACAGTATACTGCCCGACGACTTGCATTCATCGTTTACGGTGTGGACTACCAGGGTATCTAATCCTGTTTGCTCCCCACACTTTCGTACCCCAGCGTCAGTATCGAGCCAGTGAGCCGCCTTCTCCCCTGGTGTTCCTCCAAATATCTACGAATTTCTCCTCTACACTTCGAATTCCCCTCACCCCTCTCGAACTCACGACCCAGACTTTATGAAGCACTTCCTT
+
AFGFGGGGGG@@FCGFGGGGGGGGGGGGGGGGGGGG<F@FGGGGG<FGG:EFGGGGGGG@FFCEGGG,FGG==C@BC=+,?,,99,55,:,F+?+4EFGGEEAFE@<,:=FAFGDG,8<FFDAGDG8EDB8FG8FCGF9EDCD?E8,++33@E>>53,@C8**483,?D@:?E*787CG*;8,/8**>EFC7:763368D=F67<A5<*/);C+9B7A3));=6:*,1(9787/4,4(8((-4:BB0),3.6)(,03;.(.((.)6)))6)6).))0).-.
@M02352:288:000000000-CKWC8:1:1101:6875:6088 2:N:0:TAGCGCTC+TATCCTCT
CATTCTTGCGAACGTACTCCCCAGGTGGGTTACTTATCACTTTCGCTTAGCCACTCAGACCGAAATCCGAACAGCTAGTAACCATCGTTTACGGCGTGGACTACCAGGGTATCTAATCCTGTTCGCTACCCACGCTTTCGTCCCTTAGCGTCAATTAATTGTTAGTGATCTGCCTTCGCAATCGGTATTCTGTGTAATATCTATGCATTTCACCGCTACACTCCCCATTCTAACCACTTCCCCATAATTCAAGACCTACAGTATCCATGGCATTTTTACGG
+
GFGGFGGGGGCGEGGGGGGGGGFCFFDFFCGFFGGEFGGGGGGGGGGGGGGGGGFGFDCGFC@>FFGEEGCFGGGGG9CEFGGGGGDGGGF<?+@:FGGFGGGGGFDGCGDGGGGF=3FFCFGFF:FCGGFDG@FGGGGCFGGEFGFCG>@CE5EF7=DGAFGFAF,?DCG,5CGFG4795DG=4AEFFCFFFEA49C+BFGAGE6;@FGF>CF;BE>938@()*8(2;::+3=:46:A<)2(.:(.6<>A):>:724:2064-))6:232()-*6F0)((
@M02352:288:000000000-CKWC8:1:1101:6878:6107 2:N:0:TAGCGCTC+TATCCTCT
CATTCTTGCGAACGTACTCCCCAGGTGGGTTACTTATCACTTTCGCTTAGCCACTCAGACCGAAATCCGAACAGCTAGTAACCATCGTTTACGGCGTGGACTACCAGGGTATCTAATCCTGTTCGCTACCCACGCTTTCGTCCCTTAGCGTCAATTAATTGTTAGTGATCTGCCTTCGCAATCGGTATTCTGTGTAATATCTATGCATTTCACCGCTACACTACACATTCTAACCACTTCACAATAATTCAAGACCTACAGTATCAATGGCAATTTTACGG
+
GFEGFFGFFG@GGGGGGGGGGGF:FF8,FFGGGGGGGGDFGGGGGGGGEDGGGG<FFFGGG>FG:EFGGC@FCFFFACFGGGGGGGGGGGFF7BFFFEGDGG8EFGFG7EEGGGFGGEFGGEFGDEGDGGGCE:FFGFE6DGGGGCF?FGED*AE@ADGGDGGCFFCFCFGFGGDFGF?D4DGG4C,AFFGDGCFF4BADFFAF<AFFFFF=D8;):59<@F8FDG3FEFFF6A=512A7)5:)545A9A))))475)94:<454)).5((,42=BFFFF0
@M02352:288:000000000-CKWC8:1:1101:5199:6157 2:N:0:TAGCGCTC+TATCCTCT
TAATCTTGCGACCGTACTCCCCAGGCGGAGAGCTTAATGCGTTAGCTGCGTCACCTACAAGCATGCTTGCAGACAACTAGCTCTCATCGTTTACGGTGTGGACTACCAGGGTATCTAATCCTGTTTGCTCCCCACACTTTCGTGCCTCAGCGTCAGTATCTGTCCAGTGAGCCGCCTTCGCCTCTGGTGTTCCTGCTAATATCTACGAATTTCACCTCTACACTAGCAATTCCACTCACCTCTCCAGAACTCAAGACCAACCGTTTAACGGGCAGTTCCG
+
FFFGGGGGGGGGGGGGGGGGGGFGGGGGGGGGGGGGGGGGEGGGGGGGGGGGGGGGGGGGGGGGGGGGGGGGGGGGCFGFGGGGGGGGGGGGGGGGGGGGGAFGGFGAFGGGFGGGGGGGGGGGGG<AFGGGGGEECFGFGGFFGGGGGGGGGGGDGDFGGDGGGCFDG,>FGEGGGGGFEGGGFGDGCEGGGFFEEF+CBFFFEF:8*:ACFFEFGFFECFFFGF3:>FFFF67CDFFFF???<9>2(2:92:)/477:?(48?2?:)4>(39:?FAFB
@M02352:288:000000000-CKWC8:1:1101:5143:6216 2:N:0:TAGCGCTC+TATCCTCT
CAATCTTGCGATCGTACTCCCCAGGTGGGACACTTATCACTTTCGCTTAGTCACTGAGCTAATGCCCAACAACTAGTGTCCATCGTTTACGGCGTGGACTACCAGGGTATCTAATCCTGTTCGCTCCCCACGCTTTCGTCCATGAGCGTCAGTACATACGTAGTAGACTGCCTTCGCAATCGGTATTCTGTGTAATATCTATGCATTTCACCGCTACACTACTTATTCTATCTACTTCCGTATAACTCAAGTCAACCAGTATCAAAGGCAGTTCCATAGTT
+
GFFGGGGGGGGGGGGGGGGGGGGGGGGGGGGFGGGGGGGGGGGGGGGGGGGGGGGGEGGGGGGGGGGGGGGGGGFDFEGGGGGGDGGGGGE7FCGGGGGGCFGGGGGGEGGGFGGGGGGGGGGGGGGFGGGDGGEGGGGGGDFGFGGGGGGGGFGAFCEFGGFEGF9CGCGGGGGGGDCAFG5CGGGGGGGGGCAEACFFFGFGEFFGGFFFGEFFGABEEFEFFFFGFFAFFFFFFFFDF0=E<<7<46)<EECFF144)4<<)94?:7??FFF<F43AB
@M02352:288:000000000-CKWC8:1:1101:5170:6257 2:N:0:TAGCGCTC+TATCCTCT
TAATCTTGCGACCGTACTCCCCAGGCGGTCTACTTAACGCGTTAGCTCCGAAAGCCACGGCTCAAGGCCACAACCCCCAAGTAGACATCGTTTACGGCGTGGACTACCAGGGTATCTAATCCTGTTTGCTCCCCACGCTTTCGCATCTGAGTGTCAGTGTCTGTCCAGGGGGCCGCCTTCGCCACTGGTATTCCTTCAGATCTCTACGCATTTCACCGCTACACCTGCAATTCTACCCCCCTCTCACGCACCTTAGTCCCCCCTTTCCAAATGCAGTTCC
+
EF,EEGGGGGGGGGGGGGGGGGGGGFGEGGFFGGGGFGGEGGGGGGGGFG>FGCGGGGGGDGGFFFGFGGGGGDG+?FFGCFFFGEFGGGGGGGGGGDGGGGDFFGGFGGGGBBFFGGGGDGGGGFGFGGCFGGGGCE5CFGGGGEGGGF722<;DFF9E@FFGGGGGGGGDGDDGGDGFFDGGGF6CCFFFGFFFFFFDFCFFAFF3CC>DGF)9<>6>(>25F<2*3?F79@A>484904(.())..,2(())*.)*)4(((4>))-6))).0)1)64
@M02352:288:000000000-CKWC8:1:1101:13563:6378 2:N:0:TAGCGCTC+TATCCTCT
CAATCTTGCGATCGTACTCCCCAGGTGGGACACTTATCACTTTCGCTTAGTCACTTAGCTAATGCCCAACAACTCTTGTCCATTTTTTACAGCGTGTTCTACCAGGGTATATACTCTTGTTCGCTCCCCACGCTTTCGCCTATGTGCGTCTGTACATACTTATTATACTGCTTTTGCCATCGCTATTCTGTGTATTATCTATACACTTAACCCCTCAACTACACATTCTATCTACTTCAATTTGACTCAATACACACATTATCATAGGAATTTTCATAGTT
+
FE6<CFGGGGD9<@CAFGG8FFDFFE@FC,CFFGAEGA@FFGGC7:FD:F9<<AEFGC,:<B,6C,,6@,FFC8,,9CC,:,C,6,CCF5,,,+,88A,5F,:,,+4B,,,<9,4,,9,CE;?:+BBEG,+++@+CE++@3+3,,3,+@++13,33=D3>93,,,77@E=3,,,227+51*+55+*,5;,72D*+;*B++1<+:7*+;+2;**:)*,*:*(2>)8**+/++4=+84***//95*).).)/31)/)*/,))1.)))/)))).)1);):/)).
@M02352:288:000000000-CKWC8:1:1101:26533:6431 2:N:0:TAGCGCTC+TATCCTCT
TAATCTTGCGACCGTACTCCCCAGGCGGAATGCTTAATCCGTTAGGTGTGTCACCGAACAGTATACTTCCCGCCGCCTGGCCTTCATCGTTTACGCTGTGGACTCCCCGGGTATCTCATCCTGTTTGCTCCACCCTCTTTCGTACCTCAGCGTCAGTATCGATCCAGTGAGCCGCCTTCGCCACTGTTGTTCCTCCCTCTATCTCCGAATTTCTCCCCTCCACTTCGAATTCCACTCACCTCTCTCCAACTCATGACCAGTATTTTATCAGGCAGTTCCA
+
F,;CEEGFGGCFECFCFGGGGGFGGGGG+66,EFGGGF<EEFGGGCF@FEGGGGGEDEEFFFF?6<,,CF8,:CB+@4+4E,:?5,B,,:BF+5++BC4,,,87,64++8+>3A=E;3CADB=3EF,ECFF:D8F+:8C,;+5,43EF,,,@6@8*<3E96@D,*,,54,6,?**:*/;)65*=F,4+5A8>+)1/().7*;@F562)*2.@3+9+*).(84:=D*,*(/7/**.41(4(.82:?B(6(.32)))*4:).))).4<))).6)1,)8@))-
@M02352:288:000000000-CKWC8:1:1101:26531:6449 2:N:0:TAGGGCTC+TCTCCTCT
TAATCTTGCGACCGTACTCCCCAGGCGGTCTGCTTAATCCGTTAGCTTTGTCACCGAACAGTTTACTGCCCGACCCCCGGCTCTCCTCCTTTTCCGTGTTGGCTACCCGGGTATCTCATCCCGTTTGCTCCCCCCCCTTTCGTACCTCCGCGTCAGTATCCAGCCCCTGTACCGCCCTCGCCCCCTGTGTTTCTCCCACTATCTTCGCCTTTTCCCCCCACACTTGGACTTCCCCCCACCTCTCTCGAACTCCCAACCTGGACCTTCTACGTGCATTCCC
+
EA,CFGGGGG7FCCFCFFGGGGFCEFFG6+8,CEFFA,6C@FGGD,F,,C999F@@C:78EE,,<ED,CC=,7@++8+++++4:,9,A4,CF,@,BF+4,8,8,,,:8+>==+7=@,6,,@,+3@F+D,,3@CBF@**@6,4;::B?*4***4***>,@,,;,<BC*88?+++*):/5*))2:E)/*0+<**2-9)44)7):=:)07*/*0>*9)90)((,5:)**)2)07/95:((--4(4).)5(),.().((04:)(((((.48A261,(4.)754.
@M02352:288:000000000-CKWC8:1:1101:16584:6499 2:N:0:TAGCGCTC+TATCCTCT
CATTCTTGCGAACGTACTCCCCAGGTGGGATACTTATCACTTTCGCTTAGCCACTCAGTATTGCTACCGAACAGCTAGTATCCATCGTTTACGGCGTGGACTACCAGGGTATCTAATCCTGTTCGCTCCCCACGCTTTCGTCCATCAGCGTCAATATATTGTTAGTACTCTGCCTTCGCAATTGGTATTCTAAGTAATATCTATGCATTTCACCGCTACACTACTTATTCTAAATACTTCACAATAATTCAAGACAACCAGTATCAATGGCAATTCTACAG
+
GGGGGGGGGGGCFGGGGGGGGGGGGGGGGGGGGGGGGGGGGGGGGGGGGGGGGGGGGGGGGGEGGGGGGGGGGFGGGGGGGGGGGGEGGGGGGGGGGGGGGGGGGGGGGGGGGGGGGGGGGFGGGGGGGGGGGGGGGGGEGGGGGGGGGGGGGGGFGFGGGGGGDFFGGGGAFFGGGGGF>GGGGGCFGGGGGEFFFFFGFGFGCFFGGGFGGFFFGEFEFFFFGFFFFFFFFAECFFEEFE?4<><CEFFFFFFFFFFFFFBADFAFA:?F??FFFF<4)
@M02352:288:000000000-CKWC8:1:1101:15476:6550 2:N:0:TAGCGCTC+TATCCTCT
CAGTCTTGCGACCGTACTCCCCAGGTGGGATACTTATCACTTTCGCTTAGTCACTGAGAATTAACCCAACAACTAGTATCCATCGTTTACGGCGTGGACTACCAGGGTATCTAATCCTGTTCGCTCCCCACGCTTTCGTCCATGAGCGTCAGTATATACGTAGTAGACTGCCTTCGCAATCGGTATTCTAAGTAATATCTATGCATTTCACCGCTACACTACTTATTCTATCTACTTCCGTATAACTCAAGTCAACCAGTATCAAAGGCAGTTCCATAGTT
+
GGGFCGFFGGGGGGGGGGGGGGGGGGGGGFGGGGGGGGGGGGGGGGGGGGGGGGGGFFGGGGGGGGGFGGGFGGECFACGGGFGEGGGFGEEGGGG>CFGCFFGGGGGGFGGFFGGGGFFEFFGGGGGGDGGGGFGGGGGGGCFGGGGGGGGGFGGGGGGGFGGC;CGGF?FGGGGGGCEFF8;CGGGGG:9CE8CEFFGFGFGFFFFFGFDDA>>GFFFFFFFGGFGFFFFCFFEFE72;(3=39CEF?2A>9<F06594)6<<9A06:??<F?AF:2<A
@M02352:288:000000000-CKWC8:1:1101:13913:6567 2:N:0:TAGCGCTC+TATCCTCT
TAATCTTGCGACCGTACTCCCCAGGCGGAATGCTTAATCCGTTAGGTGTGTCACCGAATAGCATGCTATCCGACGACTGGCATTCATCGTTTACGGCGTGGACTACCAGGGTATCTAATCCTGTTCGCTCCCCACGCTTTCGTCCCTGAGCGTCAGTATATACGTAGTAGACTGCCTTCGCAATCGGTATTCTAAGTAATATCTATGCATTTCACCGCTCCACTACTTATTCTATCTACTTCCGTATACCTTAAGTCAACCAGTATCATAGGCATTTCCAT
+
GF<ECFGGGGDGGGFFGGGGGGGEGGEGCGGGGGGGFG9EGGGCGGGGGEFGGGG7F:FCAF9FDFG<EFG7FC@>FGFGFFFGGDGGGGGGFGCCFGGGGGGGGGGCFG>FGGGGGGFDGG9FFDEEEFGGG<F+@E>FG8DC>*@9CBCCEGD*DBD9FDF6F,,>?32?FGGC=FFA):4?<C*;A=FF:C@?<8:C7@AC<C+;:<ACFA)2*89(-)469F)C2F?FF*.)6A4AF<A(43::)5)))-.844=>(1(464<B).-)22)5BB46)
@M02352:288:000000000-CKWC8:1:1101:9340:6745 2:N:0:TAGCGCTC+TATCCTCT
CAATCTTGCGATCGTACTCCCCAGGTGGGACACTTATCACTTTCGCTTAGTCACTGAGCTAATGCCCAACAACTAGTGTCCATCGTTTACGGCGTGGACTACCAGGGTATCTAATCCTGTTCGCTCCCCACGCTTTCGTCCATGAGCGTCAGTATATACGTAGTAGACAGCCTTCGCAATCGGTATTCTAAGTAATATCTATGCATTTCACCGCTACACTACTTATTCTATCTACTTCCGTATAACCCAAGTCAACCAGTATCAAAGGCAGTTCCATCGTT
+
GGGGGGGGGGDGFGGGGGGGGGGGGGGGGGGGGGGGGFGGGGGGGGGGGGGGGGGGGGGGGGGGGGGEGGG,EFGFFFFFGFFGEGGGGGGGGGGDEGGGFFGGFGGGGGGGGGGGGGGGGFGGGGDFEFGGGCFGGGGGGGGFGFGGGGGGGGGGGGGFGC@EGCAGGFCG8CFGDG5BFGGGFGFGGGGGGFFFEFFFFG6FFFFGGDFFDFFBGFFCFFFFFGE7?CACFFFFFE31.(6)<C((/,67C?FFBB>DBAB2944?:?:166=:=4(,.
@M02352:288:000000000-CKWC8:1:1101:4146:6752 2:N:0:TAGCGCTC+TATCCTCT
CAGTCTTGCGACCGTACTCCCCAGGTGGGATACTTATCACTTTCGCTTAGTCACTTAGCTATAATGCCAAACAACTAGTATCCATCGTTTACGGCGTGGACTACCAGGGTATCTAATCCTGTTCGCTCCCCACGCTTTCGTCCATGAGCGTCAGTACATACGTAGTAGACTGCCTTCGCAATCGGTATTCTGTGTAATATCTATGCATTTCACCGCTACACTACACATTCTATCTACTTCCATATGACTCAAGTCAACCAGTATCAAAGGCAGTTCCATAT
+
GGGGGGGGGGGGGGGGGGGGGGGGGGFFGGGGGGGGFGGGGGGGGGGGGGGGGGGGGGGGGGGGGGGGGGGGGGGGGGGGDFGGGGGGGGGGGGGGGGGGGGGGGGGGGGGGGGGGFFFGGGGGGGGGGGGGGGGGGGGGGGGGGGGFGGGGGGGGGGGGGGGGGGGCGGGGGGGGGGGFFGGGGG>DGGGGGFFFEFFGFGFGFBFGGGFGGFFAEFFFFFFFCFFGFFFFFFFECCFFFEFFFEFFEEE@3CCFFFFFFFB9ABDBF0:BF?FBFFA>)
@M02352:288:000000000-CKWC8:1:1101:9648:6772 2:N:0:TAGCGCTC+TATCCTCT
CAGTCTTGCGACCGTACTCCCCAGGTGGGATACTTATCACTTTCGCTTAGTCACTGAACCGAAGTCCAACAACTAGTATCCATCGTTTACGGCGTGGACTACCAGGGTATCTAATCCTGTTCGCTCCCCACGCTTTCGTCCATGAGCGTCAGTATATACGTAGTAGACTGCCTTCGCAATCGGTATTCTAAGTAATATCTATGCATTTCACCGCTACACTACTTATTCTATCTACTTCCGTATAACTCAAGTCAACCAGTATCAAAGGCAGTTCCACAGTT
+
GGGGGGGGGGGGGGGGGGGGGGGGGGGG7FGGGGGGGGGGGGGFGGGGGGGGGGGGGGGGGGDGGGGGFGG<FFFFGAGGGGGGGGGGGGDEEGGGGGGGGGGGFGGGGGGGGGGGGGFGGGGGGGFFEEEGGGGGGGGGGGGGFGGGGGGGGGGGGGGFGDFGGGGGGGGGGGGGGGCDFGDGGGGFGEG>F?AC?FFGFGF7<C@C8@B8CDBDGFFF@FEFGGFGCACFFFFFEF)(;6;;?99)4?7AA<)=?BFAF<<B>4<:??:BFF?<@3(46
@M02352:288:000000000-CKWC8:1:1101:27527:6862 2:N:0:TAGCGCTC+TATCCTCT
CATTCTTGCGAACGTACTCCCCAGGTGGGATACTTATCACTTTCGCTTAGCCACTCAAACCGAAGCTCGAACAGCTAGTGACCATCGTTTACGGCGTGGACTACCAGGGTATCTAATCCTGTTCGCTCCCCACGCTTTCGTCCATCAGTGTCAGTATATTATTAGTGATCTGCCTTCGCAATTGGTATTCTATGTAATATCTATGCATTTCACCGCTACACTACATATTCTAACCACTTCATAATAACTCAAGACAACCAGTATCAAAGGCAATTTTACCG
+
GGGGGGGGGGEGGGGGGGGGGEGGGGGGGGGGGGGGGGGGGGGGGGGGGGGGGGGGGGGGGGGGGGGGGGGGGGGGGGGGGGFCGGGGGGGGGGGGGGGC<EGGFGGGGGGGGGGGGCFFGGGFGGGGGDEGGGGGGGDGGGGGGGGGGGGGGGGGGGGF;FGGGFGGGGGFAFFGGGGB>DGFGGGGGFGGGCFFEFFGFGCC?FFGGGFGGFFBEDBE;=EFC:5:5@FFFFF@@;A335<CCCE@<@;5@38FFFB?09AA24AA<?:B0>FFFFDF(
@M02352:288:000000000-CKWC8:1:1101:5984:6875 2:N:0:TAGCGCTC+TATCCTCT
CAGTCTTGCGACCGTACTCCCCAGGTGGGATACTTATCACTTTCGCTTAGTCACTGAGTCGAAACCCAACAACTAGTATCCATCGTTTACGGCGTGGACTACCAGGGTATCTAATCCTGTTCGCTCCCCACGCTTTCGTCCATGAGCGTCAGTATATACGTAGTAGACTGCCTTCGCAATCGGTATTCTAAGTAATATCTATGCATTTCACCGCTACACTACTTGTTCTATCTACTTCCGTATAACTCAAGTCAACCAGTATCAAAGGCAGTTCCATCGTT
+
GGGGGGGGGGGGGGGGGGGGGGGGGGGGGGGGGGGGGGGGGGGGGGGGGGGGGGGGGGGGGGGGGGGGGGGGGGGGGGGGGGGGGGGFGGDFDGGGGGGGGGGGGGGGGGCFGGGGGGGGGGGGGGGGGGGGGGGGGGGGGGGGGGGGGGGGGGFGGGGGGGGGGGGGGGGGGGGGGGGEFGGGGG7@DFCCGFFFFFFGFGFGFFFGGGFGGEBFGFFF@FFFGGFGFFFFFFFFFCA@@08EECCAFBFF9<AF??FFFBAFB>D?:?6?A<FBFFFB?
@M02352:288:000000000-CKWC8:1:1101:21821:6891 2:N:0:TAGCGCTC+TATCCTCT
CATTCTTGCGAACGTACTCCCCAGGTGGGATACTTATCACTTTCGCTTGGCCGCGCAATCCGAAAATCACACAGCTAGTATCCATCGTTTACGGCGTGGACTACCAGGGTATCTAATCCTGTTCGCTACCCACGCTTTCGTCCATCAGCGTCAATACAGTGTTAGTGATCTGCCTTCGCAATCGGTATTCTAAGTAATATCTATGCATTTCACCGCTACACTACTTATTCTAACCACTTCACAATGATTCAAGACCGCCAGTATCAAAGTCAATTTTACAG
+
GGGGFFGGGGF7@FGGGGGGGEGGGGGGGGFEGGGGGFGGGGGFGGGGGGGGGGGGGGFGGGGGGGGGGGFFEGDGGFGG9FDFGG7FFFGGFEGGGGGGGDGGGGGCEAFGGGGGABFAD=FFGEFE6EBFG@F7BEGGGGGGGGGF?EGDB>D:EGGGGFGGGGFGGCG?FGFGFFDDF:EFGG==9E9DD?A<CFFFAGFFEF=FCFFDGFFBEFFE@FEFG757?FFFF?:??0.4:?2>>AAFFF<442?4;0>>B?<A44<2<-4:24@AFF7A4
@M02352:288:000000000-CKWC8:1:1101:12144:6932 2:N:0:TAGCGCTC+TATCCTCT
CATTCTTGCGAACGTACTCCCCAGGTGGGTTACTTATCACTTTCGCTTTGCCACTCAGTACTTAATCGTACCAAACAACTAGTATCCATCGTTTACGGCGTGGACTACCAGGGTATCTAATCCTGTTCGCTCCCCACGCTTTCGTCCATGAGCGTCAGTATATACGTAGTAGACTGCCTTCGCAATCGGTATTCTAAGTAATATCTATGCATTTCACCGCTACACTACTTATTCTATCTACTTCCTTATAACTCAAGTCAACCAGTATCAAAGGCAGTTC
+
GGCF@FGGGE::@BFFGGGGGGGGGGGG7@C8FFGGFGFFGGGGGGGG<FAFGG@FGGG9FGCG@FGCF,FF@FGGG8EFFEEGGFFGFG@FGGFG,=FCGFEGGGGGGF8FGGGFGGGGGGGGFGGCE8EGGGGGGGEGGGGDGEGCG982ECGGGEGGG;DCF,,3@FG,3EFFGGGFAGGGC5CEEEGFGFF<4BF:>DFGFFFG7CFGGFFFGF(9>BF47+4C9:FCAF3?55C?FFFFA)).46CE<9)=3)944<BFFFFFF)544(>3>:<A
@M02352:288:000000000-CKWC8:1:1101:12128:6941 2:N:0:TAGCGCTC+TATCCTCT
CATTCTTGCGAACGTACTCCCCAGGTGGGTTACTTATCACTTTCGCTTGGCCACTCAGTACTTAATCGTACCAAACAACTAGTATCCATCGTTTACGGCGTGGACTACCAGGGTATCTAATCCTGTTCGCTCCCCACGCTTTCGTCCATGAGCGTCAGTATATACGTAGTAGACTGCCTTCGCAATCGGTATTCTAAGTAATATCTATGCATTTCACCGCTACACTACTTATTCTATCTACTTCCGTATAACTCAAGTCAACCAGTATCAAAGGCAGTTC
+
GGFFFGGGGGDCCGGGGGGGGEGGGGGGGEGEGGGGGGFGGGGGGGGGCGGGGGFGGGGFGGFGGGGFGGGGGGGGGGGGGGGGGGGGGGGGGGGGGGGGGGGGGGFGGGGGGGGGGGGGGGGGGGGGGCEGGGGGGGGGGGGGGGGGGGGGGGGGGGGGGGGGGCBFGGGGGFGGGGGFFFGGGGGFGGGGGFFFFFFGFGFFFFFGGGFGGFFFGFFFFB(6CCEGE68AFFF?EFFEFEFFFD;,/5<EEFFF2<F<9<??FA)699)6<75:@1AF
@M02352:288:000000000-CKWC8:1:1101:11409:7106 2:N:0:TAGCGCTC+TATCCTCT
CAATCTTGCGATCGTACTCCCCAGGTGGGACACTTATCACTTTCGCTTAGTCACTGAGCTAATGCCCAACAACTAGTGTCCATCGTTTACGGCGTGGACTACCAGGGTATCTAATCCTGTTCGCTCCCCACGCTTTCGTCCATGAGCGTCAGTACATACGTAGTAGACTGCCTTCGCAATCGGTATTCTGTGTAATAACTATGCATTTCACCGCTACACTACACATTCTATCTACTTCCTTCTGCCTCAAGTCAACCAGTATCCAAGGCAGTTCCATAGTT
+
F<C@<FFEEECGFCFGGFGGGGFGGGGGE<FDGGFGGGGGGGGFFGEG@FFGGGFGG@FEEFFCF=FGGGGGGCG,F9FGGFGGGGFFFG7BF@FGGGFFGGGG8FEE,,A@F9FDE;,AE@CCC<FDC4C:C+FFDE8+@==@E@FDEE6CF,,,@CCC@<DE,3@EF7BC9EF59*;>AD>EFF@52<<CFC+<*+3=+2+4*=@F+,=?762)/*/74A3A9F?7C67;++/.16))1)/.)/7/63)1;65?(,.6).4)64<?0433.)*)*.)-.
@M02352:288:000000000-CKWC8:1:1101:15873:7148 2:N:0:TAGCGCTC+TATCCTCT
CATTCTTGCGAACGTACTCCCCAGGTGGGTTACTTATCACTTTCGCTTAGCCACTCAGACCGAAGTCCGAACAGCTAGTAACCATCGTTTACGGCGTGGACTACCGGGGTATCTAATCCCGTTCGCTCCCCACGCTTTCGTCCATCAGTGTCAATACATTGTTAGTGATCTGCCTTCGCAATTGGTATTCTATGTAATATCTATGCATTTCACCGCTACACTACATATTCTAACCACTTCACAATGATTCAAGATAACCAGTATCAAAGGCAATTTTACGG
+
GGGGGGGGGGGGGGGGGGGGGGGGGGGGGGGGGGGGGGGGGGGGGGGGGGGGGGGGGGGGGGGGGGGGGGGGEGGGGFGGGGGGGGGGGGGGGGGGGGGGGGGGGGGGGGGGGGGGGGGGGGGGGGGGGGGGGGGGEGGGGGGGGGGGGFGGGGGGGGGGFGFGGGGGGGG9DGGGGGGFFGGGGGGGGFEFGFFFEFFGFGFGFFFGGGFGDFFEEFBEDFEA4CCGEFFFFFDF?FFFF?2<DAFFFFFA9<<FDBFFFFFFFFFAF(2?:BFFFBBF8
@M02352:288:000000000-CKWC8:1:1101:3783:7266 2:N:0:TACCGCTC+TATCCTCT
CAGTCTTGCGACCGTACTCCCCAGGTGGGATACTTATCACTTTCGCTTAGTCACTGAGAATTAACACATCAACTCGTACCCATCGTTTACGGCGTGGACTACGAGGGTATCTAATCCTGTTCGCTCCCCACGCTTTCGTCCATGAGCGTCAGTATATAAGTAGTAGCCTGCATTCGCAATCGGTATTCGAGTTAATATCTATGCCTTTCACCGCTACCCTACTTCTTCTATCTACTTCCGTATAACTCAAGTCAACCAGTATCAATGGCAGTTCCATCGTT
+
GGGBFGGGGGGGG7FFGGGGGGGEGAFGC,6CFGGF,CFGGGGGGGGFCCFG,,,CE@<FFA@,6,:6,C@<FG,CFF,B,9FA,DFD<FGB7::=7+BEG=+8+4=8,,557:@,C;E,CF:F?A3@=,33@3+@,@D=++,@,,,0@@EG;,@,@8,35@B;3,,,,,6,,7?FG**56C:*;*,2,,,02*+1*+12=FA7*11*+,1*/)(:E)(73A)++2)3)3++;6C<C?384((.5-<B<0)<A)49?0).).5<<)-433(.)-64*)(-,
@M02352:288:000000000-CKWC8:1:1101:5229:7311 2:N:0:TAGCGCTC+TATCCTCT
CATTCTTGCGAACGTACTCCCCAGGTGGGTTACTTATCACTTTCGCTTGGCCACTCAGTACTTAATCGTACCAAACAGCTAGTAACCATCGTTTACGGCGTGGACTACCAGGGTATCTAATCCTGTTCGCTACCCACGCTTTCGTTCATCAGCGTCAATATATTGTTAGTGATCTGCCTTCGCAATTGGTATTCTATGTAATATCTAAGCATTTCACCGCTACACTACATATTCTAACCACTTCACAATAATTCAAGACTAACAGTATCAATGGCAGTGC
+
GFGGGGGGGGG@FGGGGGGGGGGGGGGGGGGGGGGGGGGGGGGCGGGGGGGGGFGGGGGGGGGGGGGGGGGGGGGGGGGGGGGGGGGGBFGGGGGGGGGGGGGGGGGFGGGGGGG8ECGGGFGGGGGGGGGGGGGGGGGGGGGGGFGFFFFGFGGCGGGFFGFCFGGGGGGGFGGFGGGBFDGC*;?FCGCGGFFEFFF9BGFGCFFDCGFGGFFACF@FBFBFGGFG@@=AFFCE<EFFF@AEFFFFFE)5?)68)3=<AFF02<A<A9<A47FB>??<
@M02352:288:000000000-CKWC8:1:1101:21495:7406 2:N:0:TAGCGCTC+TATCCTCT
CATTCTTGCGAACGTACTCCCCAGGTGGGTTACTTATCACTTTCGCTTAGCCACTCAGTCCGAAAACCAAACAGCTAGTAACCATCGTTTACGGCGTGGACTACCAGGGTATCTAATCCTGTTCGCTACCCACGCTTTCGTCCCTTAGCGTCAATTAATTGTTAGTGATCTGCCTTCGCAATCGGTATTCTGTTTAATATCTATGCATTTCACCGCTACACTACACATTCTAACCACTTCACAATAATTCAAGACCTGCATTATCAATGGCAATTTCACGG
+
GGGGGGGGGGGCFGGGGGGGGGGGGGFGEGGGGGGGGGGGGGGGGGGGDGGGGGGGGGGGGGGGGGGGGGGGGGGGGGGGGGGGGGGGGGGGGGGGGGGGGGGGGGGDGGGGGGGGGGFFGGGGGGGGGFC,=@FGEF83@EGCEBACG+:CE?D@E>FFCFFF,ECCFAB>F?FFC*4@?DCF>>,=>9>:C*4>*=B@@D>@*81=FCA8FA(.:=>E3@44**4;51:6+;3<0;3)13C)<A7BFDAA)5358243)6)-69)4<(4:2>F)/656(
@M02352:288:000000000-CKWC8:1:1101:3940:7430 2:N:0:TAGCGCTC+TCTCCTCT
CAATCTTGCGATCGTACTCCCCAGGTGGGACACTTATCACTTTCGCTTAGTCACTGAGCTAATGCCCAACAACTAGTGTCCATCGTTTACGCCGTGGACTATCAGGGTATCTAATCCTGTTCGCTCTCCACGCTTTCGTGCCTGAGCGTCAGTATATACGTAGTAGACTTCCTTCGCACTAGGTATTCTGTGTAATATCTATGCATTTCACTGCTCCACTTCACATTCTCTCTACTTCCGTATAACTCAAGTCAACCAGTCTCACAGGCCGTTCCATATTT
+
GFGFGGGGGGGGGGGGGGGGGGGGGGF<7FFCFGGGGGFFGGGGGGGGGDGGFGD9CC@ECFGEFGE,,8DEE86FEFF<C,E9?BEF,,,,8@=F@@BE,,,5,,49?B,E,5449@,FEC+F@F+EF;E7F7:FF6,+++7@,@@DE6883@E=,D9FD:3@,,,7;,@97<C+?;*:*2,E+@,,@,@DG=+;>ABC>+1:2=BFC,=++/A+22:6*/9F784CC6BA4+8486*14;8)967)/(7C>?<A(3A7)9C3)4)((((--(86/6).5
@M02352:288:000000000-CKWC8:1:1101:11565:7692 2:N:0:TAGCGCTC+TATCCTCT
CAGTCTTGCGACCGTACTCCCCAGGTGGGATACTTATCACTTTCGCTTAGTCACTGAGTCGAAACCCAACAACTAGTATCCATCGTTTACGGCGTGGACTACCAGGGTATCTAATCCTGTTCGCTCCCCACGCTTTCGTCCATGAGCGTCAGTATATACGTAGTAGACTGCCTTCGCAATCGGTATTCTAAGTAATATCTATGCATTTCACCGCTACACTACTTATTCTATCTACTTCCGTATAACTCAAGTCAACCAGTATCAAAGGCAGTTCCATCGTT
+
GGGGGGGGGGGGGGGGGGGGGGGGGGGGGGGGGGGGGGGGGGGGGGGGGGGGGGGGGGGGGGGGGGGGGGGGGGGFGGFGGGGGGGGGGGGDGGGGGGGGGGGGGGGGGGGGGGGGGGGGGGGGGGGGGGGDGEGGGGGGGGGGGGGDGGGGGGGGGGGGGG>EFCGGGGGGGGGGGDD>AFDGGFFGGGGGGFACEFFFFGFGFFFFDGFGGFFAGFDFEFFFGGFGEFFFFFFEEFF1608@7CFFFF<BAA>FFBFAAAADFBF(47?FA4@>@>348
@M02352:288:000000000-CKWC8:1:1101:20341:7725 2:N:0:TAGCGCTC+TATCCTCT
CAGTCTTGCGACCGTACTCCCCAGGTGGGATACTTATCACTTTCGCTTAGTCACTGAACCGAAGTCCAACAACTAGTATCCATCGTTTACGGCGTGGACTACCAGGGTATCTAATCCTGTTCGCTCCCCACGCTTTCGTCCATGAGCGTCAGTATATACGTAGTAGACTGCCTTCGCAATCGGTATTCTAAGTAATATCTATGCATTTCACCGCTACACTACTTATTCTATCTACTTCCGTATAACTCAAGTCAACCAGTATCAAAGGCAGTTCCACAGTT
+
GGGGGGGGGGGGEGGGGFGGGGGGGGGGGGGGGGGGGGGGGGGGGGGGGGGGGGGGGGGGGGGGGGGGGGGGGGGFGGGGGGGGGGGGGGGGGCGGGGGGGGGFGGGGGGGGGGGGGGFGGGGGGGGGGGGDGGGGGGGGGGGCFGGGGGGDGCGGGGGGGGGGGAFGGDGGGGGGGG4BFCEGGGGGDF@>F4FEEFFGFG8DEFFGGGFGDD>EGFDEFFFFGGFGFFAFFFFFEFE;;(3.796<A:2<>9AF:?FBA<AABDF?F06?>AFAF26<>
@M02352:288:000000000-CKWC8:1:1101:6083:7736 2:N:0:TAGCGCTC+TATCCTCT
TAATCTTGCGACCGTACTCCCCAGGCGGTCTACTTAACGCGTTAGCTCCGAAAGCCACGGCTCAAGGCCACAACCTCCAAGTAGACATCGTTTACGGCGTGGACTACCAGGGTATCTAATCCTGTTTGCTCCCCACGCTTTCGCATCTGAGTGTCAGTATCTGTCCAGGGGGCCGCCTTCGCCACTGGTATTCCTTCAGATCTCTACGCATTTCACCGCTACACCTGAAATTCTACCCCCCTCTACAGTACTCTAGTCCGCCAGTTTCAAATGCAGTTCCG
+
GGGGGGGGGGGGGGGGGGGGGGGEGGGGGEGGGGGGGGGDGGGGGGGGGGGGGEGGGGGGGGGGGGGGGGGGGGGGGGGGGGGGGGGGGGGGGGGGGGGGGGGGGGGGGGGGGGGGGGGGGGGGGGGFGFGGGGFGGGGGGGGGGCGGGGGGGGGGGGGGGGGGGGCCGGGGGGGGGGGFFGGGGGGGGGGGGFFFFFFGFGFGFFFG3CEDGFFFFFFFFFFFGGFGF=FFFFFFA2<19><?FFB0<BFF9AA?A<BBF?B>BFFFF<:9<AB2FBFF1
@M02352:288:000000000-CKWC8:1:1101:8753:7825 2:N:0:TAGCGCTC+TATCCTCT
CAGTCTTGCGACCGTACTCCCCAGGTGGGATACTTATCACTTTCGCTTAGTCACTGAGTCGAAACCCAACAACTAGTATCCATCGTTTACGGCGTGGACTACCAGGGTATCTAATCCTGTTCGCTCCCCACGCTTTCGTCCATGAGCGTCAGTATATACGTAGTAGACTGCCTTCGCAATCGGTATTCTAAGTAATATCTATGCATTTCACCGCTACACTACTTATTCTATCTACTTCCGTATAACTCAAGTCAACCAGTATCAAAGGCAGTTCCATCGTT
+
GGGGGGGGGGDGGGGGGGGGGGGGGGGGGGGGGGGGGGGGGGGGGGGGGGGGGGGGGGGGGFCFGGGGGGG?FFGGGGGGDDGGCFGFGEBCEGGGGGGCFFGGFGDGGGGGGGFCAGCGGGDEGECGEGGGGGGGGGGGD6FGAFGGGEGEGGGDG9FFGGGGEFCFG?CFF=>FGDDDFD>ECGGCFG,CC*48?FFFFGFFEFFGCCF?DFBDGFFFFFCCFD?7?FFFF69ECCF7;?8:<:<B28BFAB4=<:5<DDA4<9<?0:08AD=>FA?F?
@M02352:288:000000000-CKWC8:1:1101:28506:7878 2:N:0:TAGCGCTC+TATCCTCT
CAATCTTGCGATCGTACTCCCCAGGTGGGACACTTATCACTTTCGCTTAGTCACTTAGCTAATGCCAAACAACTAGTGTCCATCGTTTACGGCGTGGACTACCAGGGTATCTAATCCTGTTCGCTCCCCACGCTTTCGTCCATGAGTGTCAGTACATACGTAGTAGACTGCCTTCGCAATCGGTATTCTGTGTAATATCTATGCATTTCACCGCTACACTACACATTCTATCTACTTCCATATGACTCAAGTCAACCAGTATCAAAGGCAGTTCCTTAGTT
+
FGFFGGGGGGCFFGGGGGGGGGGGGGGGDFGGGFGGG@CFGGFE@FEG7FGGGGGGFCDFF<FFG8EGGGFGGGCCGGG<EGGGGCDFF?@CFFCFFEFGGGGFGGGGGGAFDGGGGCGGDFG7C@=>BEEGG>C?DEGGCEGGAEGGFA=FGGGAEGGGGFCEGCGFGFC8:BDFDDD5995@DGGGFGFCC61>6:=@FGFFCFFGGGFFDF>)/854@2);6;?:9F8:CACF944;?)9<C>E9463?C?<B1;A@)7<?57><(4:B<)9)99<)5
@M02352:288:000000000-CKWC8:1:1101:17871:7898 2:N:0:TAGCGCTC+TATCCTCT
CAATCTTGCGATCGTACTCCCCAGGTGGGACACTTATCACTTTCGCTTAGTCACTGAGCTAATGCCCAACAACTAGTGTCCATCGTTTACGGCGTGGACTACCAGGGTATCTAATCCTGTTCGCTCCCCACGCTTTCGTCCATGAGCGTCAGTATATACGTAGTAGACTGCCTTCGCAATCGGTATTCTGTGTAATATCTATGCATTTCACCGCTACACTACACATTCTATCTACTTCCGTATAACTCAAGTCGACCAGTATCAAAGGCAGTTCCAAAGTT
+
GGGGGGGGGGGGGGGFGGGGGGGGGGGGGGGGGGGGGGGGGGGGGGGGGGGGGGGGGGGGGGGGGGGGGGGGGGGGGFGGGGGGGGGGGGGGGGGGGGGGGGGGGFGGGGGGGGGGGGAFGGGGGGGGGGGGGGGFGGGGGGGGGGGGGEEGFGGGGGGGGGCGGGGGGFGGGGGGGDDEFGGGGGGGGGFGGFBCFFFGFGFGFFFCGFFFDD>>DFFFEF@;6<CGFFFFAFEEFEF@3=@FFFEAE@EEE??>>>>AA)-4AFFB:(38AAB2*.8AB
@M02352:288:000000000-CKWC8:1:1101:2927:7913 2:N:0:TAGCGCTC+TATCCTCT
CATTCTTGCGAACGTACTCCCCACGTGGGTTACTTATCACTTTCGCTTAGCCACTCAGACCGAAATCCGAACAGCTAGTAACCATCGTTTACGGCGTGGACTACCAGGGTATCTAATCCTGTTCGCTACCCACGCTTTCGTCCCTTAGCGTCAATTAATTGTTAGTGATCTGCCTTCGCAATCGGTATTCTGTGTAATATCTATGCATTTCACCGCTACACTACACATTCTAACCACTTCACAATAATTCAAGACCTACAGTATCAATGGCAATTTTACGG
+
@<FF@EFA<F@:6FFFFGGGFCA++:,,7C,<CCFFFCEDFGFG7FCFECFFG@,FFEGFF7:CFGFGGBFGDEG<FCFAFFGGGGGGG@EF@:BC=CEC=?FF8<84CBF8?EGCFFF9@,EGGGEG6D8B=CCF+8AECEGDGCECA83A>@ECG;,3=FFGGFG9CEFDDCD:F>D4/5ECDCF=CFFC@<F<*=6CFGF7CBA7@97CCA1::51)/63FGGE<<FFAFFBFFFADAD97)62)6)-4).27:>6??4>FFFFF60:B2(*-@9)((
@M02352:288:000000000-CKWC8:1:1101:20870:7951 2:N:0:TAGCGCTC+TATCCTCT
CAGTCTTGCGACCGTACTCCCCAGGTGGGATACTTATCACTTTCGCTTAGTCACTGAGCTAATGCCCAACAACTAGTGTCCATCGTTTACGGCGTGGACTACCAGGGTATCTAATCCTGTTCGCTCCCCACGCTTTCGTCCATGAGCGTCAGTACATACGTAGTAGACTGCCTTCGCAATCGGTATTCTGTGTAATATCTATGCATTTCACCGCTACACTACACATTCTATCTACTTCCATCTAACTCAATTCCACCAGTATCCAAGGCAGTTCCATTGTT
+
GGGGEGGGGGGGGGGGGGGGGGGGGGGGGFGGGGGGGDGGGGGGGGGGGGGGGGGFDCFGG9FFGFGFFGGGGGGFGFGGFGGGGGGGCFC,C7CFGGGGFFGGGGG8FFGGGGGCFF<FFGGDFGGGCFG:FGCEG>G>ECE8D@DGGCEEG:EFGFC8EGGGFFC@CFGGGGGGDD4*9DAE**=27<DFFC8@*18DFG@GEFFGF740169>C*3>(84;FDC:?@FC=ACCFF<<?)9)))97A().)).=?B4-).6)64)3,8((.)/-9)).:
@M02352:288:000000000-CKWC8:1:1101:13164:8073 2:N:0:TAGCGCTC+TATCCTCT
CAGTCTTGCGACCGTACTCCCCAGGTGGGATACTTATCACTTTCGCTTAGTCACTGAACCGAAGTCCAACAACTAGTATCCATCGTTTACGGCGTGGACTACCAGGGTATCTAATCCTGTTCGCTCCCCACGCTTTCGTCCATGAGCGTCAGTATATACGTAGTAGACTGCCTTCGCAATCGGTATTCTAAGTAATATCTATGCATTTCACCGCTACACTACTTATTCTATCTACTTCCGTATAACTCAAGTCAACCAGTATCAAAGGCAGTTCCATCGTT
+
GGGGGGGGGGGGGGGGEGGGGGGGGGGGGGGGGGGGGFEGGGGGGGGGGGGGGGGGGGFGGGGGGGGGGGFGGGGGGGGGGGGFCFFGGGE>CFEGGGGGGGGGGGGGGGGGGGGGGGGGGGGGEGGFEGGGG@FGFGGGGGFGGFGGGGGGGGGGGGGGGFFGGFGGGGGGGGGGGDDEFGGEGGGFGCEFGEBCFFFGFGFGEF=FGGFGGFFFGFFCEFEFGGFFFFFFFF<6CEF?E;;:B9<AFFBFAFAF:?FAFFFAF4><6<??FF=<FF?B:
@M02352:288:000000000-CKWC8:1:1101:16561:8225 2:N:0:TAGCGCTC+TATCCTCT
CAGTCTTGCGACCGTACTCCCCAGGTGGGATACTTATCACTTTCGCTTAGTCACTGAACCGAAGTCCAACAACTAGTATCCATCGTTTACGGCGTGGACTACCAGGGTATCTAATCCTGTTCGCTCCCCACGCTTTCGTCCATGAGCGTCAGTATATACGTAGTAGACTGCCTTCGCAATCGGTATTCTAAGTAATCTCTATGCATTTCACCGCTACACTACTTATTCTCTCTACTTCCGTATAACTCAAGTCAACCAGTCTCAAAGGCAGTTCCATAGTT
+
FGGGGGGGGGGGEGGGGGGGG7FCFGG@FFGGFGGGGGGFGGGGGGGGDCEFGGGGGGGGGDGCGGGGGGGGGGGGGGFGGGGGGGGGGGGDGEFGGGGGGGGGFCFFEEEFGGGGGAEFGFCEEGGGGGGCGCEFGE=CE6FFF=FGGGDDFGGGGGGGGFGGGDFFG?CFGGGGDGDEFGCCGFGFFFGFG487?8BGFDAGEFFGGFFG5A>3CF@E46<FFFEGE+@=FFE?CF<;E(352)6255)<<AAFBFFF)64)<>B080:1):4<@<?-:
@M02352:288:000000000-CKWC8:1:1101:22055:8414 2:N:0:TAGCGCTC+TATCCTCT
CAGTCTTGCGACCGTACTCCCCAGGTGGGATACTTATCACTTTCGCTTAGTCACTGAGAATTAACCCAACAACTAGTATCCATCGTTTACGGCGTGGACTACCAGGGTATCTAATCCTGTTCGCTCCCCACGCTTTCGTCCATGAGCGTCAGTATATACGTAGTAGACTGCCTTCGCAATCGTTATTCTAAGTACTATCTATGCATTTCACCGCTACACTACTTATTCTATCTACTTCCGTATAACTCAATTCAACCAGTATCAAAGGCAGTTCCATAGTT
+
GGGGGGGGGGGGGGGGGGGGGGGGGGGGGGGGGGGGGGGGGGGGGGGGDGGGGGGGGGGGGGGGGGDCGGGGGGG?FFGGGGGGCFGFDGEGGGGGGGGGGGGGGGGGGGGGGEFGGG,FGFFGFGGFGGGEGFGGGGGGGGGGGGGDGGGGGDFGGEGDGGGG9@CFFFFGGGGGGGGFFG,=CFGC@CFF@C+:AFFCCGCF*8BGGGFFDF=AGFFFFFFFC@9+6+@=FFFCFEE;E6=EC>EAE@)96429<B:A>>ABA9971?B?9A?<F9?A<
@M02352:288:000000000-CKWC8:1:1101:25553:8747 2:N:0:TAGCGCTC+TATCCTCT
CAGCCTTGCGACCATACTCCCCAGGCGGAGCACTTAATGGTTTCCCTACGGCCGAGAGAATGTGGAAGTTCCCTCAGCCTAGTGCTCATCGTTTACGGCTAGGACTACCGGGGTATCTAATCCCGTTCGCTACCCTAGCTTTCGTACCTCAGCGTCAGAAAAGACCCAGTGATGCGCTTTCGCCACCGGTGTTCCCTATGATATCAACGCATTTCACCGCTCCACCATAAGTTCCCATCACCCCTGTCTTCCTCAAGCCTAGTGGTTTGAAAGTCAGTTC
+
GGGGGGGGFGGGEGFGGGGGGGGGGGGGGGGGGGGGGGGGGGGGDFGGGGGGGGGGGGDGGGGGGGGGGGGGGGGGGGGGGGGGGGGGGGGGGGDFFGGGGFGGGGGGGGGGGGGGFGGGGGGGGGGG>GGGGGGG@EGGGGGGGGGGFGGGGCGGGGGGGGGGGGGCGGGGGGGGGDGFFGEGGGGGGGEGGEF8AAFGFFFFEFFGGD35DFAFGF?F0:>?FFFFFFFFFFFFAA<??F09((.)6>A<A>A4<B@FF1<9?AB:?A)6<)9<=42:
@M02352:288:000000000-CKWC8:1:1101:16536:8780 2:N:0:TAGCGCTC+TATCCTCT
CAGTCTTGCGACCGTACTCCCCAGGTGGGATACTTATCACTTTCGCTTAGTCACTGAGTCGAAACCCAACAACTAGTATCCATCGTTTACGGCGTGGACTACCAGGGTATCTAATCCTGTTCGCTCCCCACGCTTTCGTCCATGAGCGTCAGTATATACGTAGTAGACTGCCTTCGCAATCGGTATTCTGTGTAATATCTATGCATTTCACCGCTACACTACACATTCTATCTACTTCCGTATAACTCAAGTCAACCAGTATCCAAGGAAGTTCCATAGTT
+
GGGGFGGGGGGGGGGGGGGGGGGGGGFGGGGGGGGGGGGGGGGGGGGGGGGGGGGGGFGGGGGGGGGGGGGGGGGGGGGGGGGGGGGGGGGGGGGGGGGGGGGGGGEGGGGGGGGGGGGGGGGGGGGGEGGGGGGGGGGGGGGGGCFGGGGGGGGGGGFGGGGGGFGGGGGGFGGGGGGEFFGGGGGCG9ACF?:CEFFGFG8CCFFFGGFGGFFFGFFFFA@FGGFGEF77AFEFFC<;@@FB9>ABFF?FFFBFFFF9<44)64)3(..5<<?274>BB
@M02352:288:000000000-CKWC8:1:1101:6836:8955 2:N:0:TAGCGCTC+TATCCTCT
CAATCTTGCGACCGTACTCCCCAGGTGGTCTACTTAACGCTTTCGCTCCGCAACCCACGGCTCAAGGCCACCACCTCCCAGTCGACATCGTTTACGTCGTGGACCACCAGGGTATCTAATCCTGTTTGCTCCCCACGCCTTCGCATCTGAGTGTCAGTTTCTGTCCAGGTGGCCTCCTTCCTCCCTGGTATTTCTTCGTATTTTTACTCACTTCCCCGCTCCCCCTCCTATTTTCCCTCCCTCTACATCCCACTCATCCACCAGTTTCCAACGCAGTTCC
+
,A<A<FGGG@:CCFEFFGGGGGGEG,CF8@FFFGGGCGFE,FG,@FGC:F,+@+CFGFC+>>CF9,BDF<F<E=F=EE,,,:94+88C,BB@FBFGBA>@+B:<,ABF,:?=FB,3@,?FC;?,7CF8;;>FGE,@+++4B,++3+@2,,77@,,,7@9D=F,@,3@683,4>F*3;*;+*+>,/A4*A7FG+8A?E)20)*++*/*+1+)3:*)09)2((2(073(*(*1***))4)(-4:1())6):(.)(((0-)*)(41(64-).))(((),0:):
@M02352:288:000000000-CKWC8:1:1101:18370:9049 2:N:0:TAGCGCTC+TATCCTCT
CAGTCTTGCGACCGTACTCCCCAGGTGGGATACTTATCACTTTCGCTTAGTCACTTAGCTAATGCCAAACAACTAGTATCCATCGTTTACGGCGTGGACTACCAGGGTATCTAATCCTGTTCGCTCCCCACGCTTTCGTCCATGAGCGTCAGTATATACGTAGTAGACTGCCTTCGCAATCGGTATTCTAAGTAATATCTATGCATTTCACCGCTACACTACTTATTCTCTCTACTTCCGTATAACTCAAGTCAACCAGTATCAAAGTCAGTTCCATCGTT
+
GGGGGGGGGGDGGGGGGGGGGGGGGFFFGGGGGGGGGGGGGGGFGGGGGGGGGGGGGGGGGDFGGGGGGGGGGGGEGGGGGGGGEGGGGG@FGDGGGGGGCFGFGGGGGGGGGAF9EG<FGGGGEFEEGFGDEEFGGGGGGGGGGFGGGGGGGGGCCF9FGFCGGGE>EAEFGGGDD77BFG*=9CEFGGGGF?9E8FFGFGFF?BAFF7=CD>=BG43>4A78@FC><+36A6>FF?@@EF@)<6>443)7C?CFF0:9:<<)6-4656:<4)7)*-,31
@M02352:288:000000000-CKWC8:1:1101:27788:9129 2:N:0:TAGCGCTC+TATCCTCT
TAATCTTGCGACCGTACTCCCCAGGCGGAATGCTTAATCCGTTAGGTGTGTCACCAACAAGCATGCTTGCTGACGACTGGCATTCATCGTTTACGGTGTGGACTACCAGGGTATCTAATCCTGTTTGCTCCCCACACTTTCGTACCTCAGCGTCAGTATCGAGCCAGTGAGCCGCCTTCGCCACTGGTGTTCCTCCAAATATCTACGAATTTCACCTCTACACTTGGAATTCCACTCACCTCTCTCGAACTCAAGCCTAGCAGTATTAGAGGCAGTTCCAG
+
DAGGFGGGFGGGGGGGGGGGGGGCGGEEFGGGGGGGGGGGGGGGGGGGGGGGGFGGGGGFGGGGGGGGGFGGGGGGGGGGGGFGGGGGGGFGGGGEFGGGGFFFGGEFGDGGGFCEFGGGGGGGGGGGGFDFFGGGEGFFGGGGGEGGGGFEGGGGGC@38<DCE@FGF9@:DEGGGGFA>GGGFFGGGFGGGFFFFFFGFFFG?FFGGF3@+8CF9FEFFF@=DG@GEFFFAC@),=@D?<34,5?::??A7:)*-5?::244).44:6)86?@7FF244
@M02352:288:000000000-CKWC8:1:1101:12468:9164 2:N:0:TAGCGCTC+TATCCTCT
CAATCTTGCGATCGTACTCCCCAGGTGGGACACTTATCACTTTCGCTTAGTCACTGAGCTAATGCCCAACAACTAGTGTCCATCGTTTACGGCGTGGACTACCAGGGTATCTAATCCTGTTCGCTCCCCACGCTTTCGTCCATGAGCGTCAGTACATACGTAGTAGACTGCCTTCGCAATCGGTATTCTGTGTAATATCTATGCATTTCACCGCTACACTACACATTCTATCTACTTCCATATGACTCAAGTCAACCAGTATCAAAGGCAGTTCCATAGTT
+
GFGGGGGGGGGGGGGGGGGGGGGGGGFGGGGGGGGGGGGGGGGGGGGGGGGGGGGGGGGGGGGGGGGGGGGGGGGGGGGGGGGGGGGGGGGGGGGGGGGGGGGGGGGGGGGGGGGGGGGGGGGGGGGGGGGGGGGGGGGGGGGFGGGGGGGGGGGGGGGGGGGGGFFGGGGGGGGGGGGFFGDGGGGGGGGGGFCAEFAGFGFGFFFGGGFGGFFFGFFFFFFFGGCDEFFFFFFFFFFCFEFFFFFEFF<ECCEFFFFF2-6-6A2?:7:?>AFBF<>AB
@M02352:288:000000000-CKWC8:1:1101:15394:9255 2:N:0:TAGCGCTC+TATCCTCT
CAGTCTTGCGACCGTACTCCCCAGGTGGGATACTTATCACTTTCGCTTAGTCACTGAGCTAATGCCCAACAACTAGTATCCATCGTTTACGGCGTGGACTACCAGGGTATCTAATCCTGTTCGCTCCCCACGCTTTCGTCCATGAGCGTCAGTATATACGTAGTAGACTGCCTTCGCAATCGGTATTCTAAGTAATCTCTATGCATTTCACCGCTACACTACTTATTCTATCTACTTCCGTATAACTCAAGTCAACCAGTATCAAAGGCAGTTCCATAGTT
+
GGGGGGGGGGGGGGGGGGGGGGGGGGFGGGGGGGGGGGGGGGGGGGGGGGGGGGGGGGGGGGGGGGGGGGGGGGGGGGGGGGGGGGGGGGGGGGGGGGGGGGGGGGGGGGGGGGGGGGGGFFGGGGGGGGGGGGGGGGGGGGGGGGGGGGGGGGGGGGGGGGGGGGGFGGGGGGGGGG9BFGCGGGGGGGGGGFFFFBCGFGFGFFFGGGFGGFFFGFFE@FFFGGFGCAFFFFFFFFFFFDDFCEC@E>?BF>BFFFFBBAB<AA<?B<?FFFFAFF?DF
@M02352:288:000000000-CKWC8:1:1101:25784:9335 2:N:0:TAGCGCTC+TATCCTCT
CATTCTTGCGAACGTACTCCCCAGGTGGGATACTTATCACTTTCGCTTGGCCGCCCAGGCCTCAAGGACCCGGACAGCTAGTATCCATCGTTTACGGCGTGGACTACCAGGGTATCTAATCCTGTTCGCTCCCCACGCTTTCGTCCATCAGCGTCAGTATATGGTTAGTCAGCTGCCTTCGCAATCGGTGTTCTATGTAATATCTATGCATTTCACCGCTACACTACATATTCCGCCAACTTCACCATAACTCAAGACGACCAGTATCAAAGGCAATTCTA
+
GGGGGGGGGGGGGGGGGGGGGGGGGFFGGGGDGGGGGGGGGGGGGGGGGGGGGGGGGGGGGGGGGGGGGGGGGGGGGGGGGGGGGGGFGGGGGGGGGGGGGGGGGGGGGGGGGGGGGGGGGGGGGGGGGGGGGGGGGGGGGGGGGGGGGGGGGEEGGGGGGGGGGGGGGGGGGGGGGGGF>G=ECGG=EGGGGFFFFFFGFFCGFFFGCFFGGFCFGEBBFFFFGC@F<FFFFFF?:BFFBA):?A<A>BFFFAF?>FEB>;BFFDAFFFFFB6FFFFFF2
@M02352:288:000000000-CKWC8:1:1101:8334:9338 2:N:0:TAGCGCTC+TATCCTCT
CAATCTTGCGATCGTACTCCCCAGGTGGGACACTTATCACTTTCGCTTAGTCACTGAGCTAATGCCCAACAACTAGTGTCCATCGTTTACGGCGTGGACTACCAGGGTATCTAATCCTGTTCGCTCCCCACGCTTTCGTCCATGAGCGTCAGTATATACGTAGTAGACTGCCTTCGCAATCGGTATTCTGTGTAATATCTATGCATTTCACCGCTACACTACACATTCTATCTACTTCCGTATAACTCAAGTCAACCAGTATCAAAGGCAGTTCCATAGTT
+
FFGFGFGGFGGFDFGGGGGGGGG@FFEFFGGGGGGGGGFGGGGGGGDGGGGGGGGGGGGGDGFGGGGGGGGGGGGGGFGGGGGGGGGGGGGDEGGGGGFGGGGGGGGGGGF<F?;BFGGGGGGGGGEGEEGGGGGGGGGGGGGGGFCDECEEFGD=EFCFF9FGGGFGGCCGFGGGG79@FGDG>>CGGGGGGFFFFFFFFGFGFFF7:9CF<B=FGA=CEFFFCG3@5AFFFFCCEFED@@@@C<<@A@EFEF?FD:@<)644<BB(,(,44<?DFB0<<
@M02352:288:000000000-CKWC8:1:1101:24380:9430 2:N:0:TAGCGCTC+TATCCTCT
TAATCTTGCGACCGTACTCCCCAGGCGGAATGCTTAATCCGTTAGGTGTGTCACCAACAAGCATGCTTGCTGACGACTGGCATTCATCGTTTACGGTGTGGACTACCAGGGTATCTAATCCTGTTTGCTCCCCACACTTTCGTACCTCAGCGTCAGTATCGAGCCAGTGAGCCGCCTTCGCCACTGGTGTTCCTCCAAATATCTACGAATTTCACCTCTACACTTGGAATTCCACTCACCTCTCTCGAACTCAAGACTAGCAGTATTAGAGGCAGTTCCAG
+
EFEGFGGGGGGGGGGGGGGGGGGGGGGGGGGGGGGGGGGGGGGGGGGGGGGGGGGGGGGGGGGGGGGFGFFGGGGGGGGGGEGGFGGGGGGGGGDGGGGGDGGGGFGGGGGGGGGGGGGGGGGGGGGGGGGGEFGEGGGFGGGFGGGGGDGGGGGGFGGFEGGGGGGGGFGGGGGGGGGFFGGGGGGGGGGGGFFBDFAFFGFGCFFCCF:;FFCFFA@FCFFFGGFG<4AA8;EE@FFFFF>(4>F:?F0AA58??F4:28AA4AA494<04<>?F<44.
@M02352:288:000000000-CKWC8:1:1101:2716:9467 2:N:0:TAGCGCTC+TATCCTCT
CAGTCTTGCGACCGTACTCCCCAGGTGGGATACTTATCACTTTCGCTTAGTCACTGAGCTAATGCCCAACAACTAGTATCCATCGTTTACGGCGTGGACTACCAGGGTATCTAATCCTGTTCGCTCCCCACGCTTTCGTCCATGAGCGTCAGTATATACGTAGTAGACTGCCTTCGCAATCGGTATTCTAAGTAATCTCTATGCATTTCACCGCTACACTACTTATTCTATCTACTTCCGTATAACTCAAGTCAACCAGTATCAAAGGCAGTTCCATAGTT
+
FGGGFGGGGGGGGGGFGGGGGGGGGGFFGGGGGGGGGGGGGGGGGGGGGGGGGGGGGGGGGGGGGGGGGGGGGGGGGGGGGGGGGGGGGFEEGEGGGGGGGGGGGDGFGGGG<FGGCAFGGFGGGGGGEGGGGGGFGGGGGGGGGGGGDGGGGFGGGGGGGGGGGGGGGGGCDGGGGGC?FG*=DFFGEEGCGFF?CAFFFGFDEFFGGGFGGFFFGFFFFFFFGG3CCFFFFFEEEE<DFF1@CCC<EF@?BF<F0?FA)-:ABA>(,1::>>FDFAFFF
@M02352:288:000000000-CKWC8:1:1101:28657:9648 2:N:0:TAGCGCTC+TATCCTCT
CAATCTTGCGATCGTACTCCCCCGGTGGGACACTTATCACTTTAGCTTAGTCACTTAGCTAATGCAAAACCACTAGAGTCCATCGTTTACGGCGTGGACTACCAGGGTATCTAATCCTGTTCGCTCCCCACGCTTTCGTCCATGAGCGTCAGTACATACGTAGTCGACTGCCTTCGCAATCGGTATTCTGTGTACTATCTATGCCTTTCACTGCTACACTACACATTCTATCTACTTCCATCTGACTCAAGTCAAACAGTCTCACAGGCCGTTCCATAGTT
+
F,C6=CF,,CCFCEFGFCFGAF++@F:7:8@DFGGGF,,CFFG9@FF95CFFFGGC,66C,<F,,,,6,,,:CE<9,:6AF9F,BB8D95B:=C=>@+4,49BFE+849AF9F,,CE>EE=F+8@B4@+,@FCFE79CFGG+,ADE98?ECCGFF7E,@,>FCG,5F**5,3>A?7;/99;DCC;CG79,5+=@69*4=8:7+2*1=*1,B+;A467/3>@F358>C73FC+;+>?C3;CC39)66))/645-4)*.(8:)66)-54((-(,-1<)9:)..
@M02352:288:000000000-CKWC8:1:1101:28642:9660 2:N:0:TAGCGCTC+TATCCTCT
CAATCTTGCGATCGTACTCCCCAGGTGGGACACTTATCACTTTCGCTTAGTCACTTAGCTAATGCCAAACAACTAGTGTCCATCGTTTACGGCGTGGACTACCAGGGTATCTAATCCTGTTCGCTCCCCACGCTTTCGTCCATGAGCGTCAGTACATACGTAGTAGACTGCCTTCGCAATCGGTATTCTGTGTAATATCTATGCATTTCACCGCTACACTACACATTCTATCTACTTCCATATGACTCAAGTCAACCAGTATCAAAGGCAGTTCCATAGTT
+
GFFGFGGGGGGGGGGGGGGGGGGCGGGGGGGGGGGGGGGGGGGGGGGGGGGGGGGGGGGGGGGGGGGGGGGGGGGGGGGGGGGGGGGGGFEGGEGGGGGGGGGGFGGFGGGGGGGGGCFGFGFCGGGGGCEEEGGGGGGGGGGGFGGGGGGGGGGGGFG?EF7EGGGG;@ECGGGGDGGDFGGGGGGAFFGGGFFEEFFGFG>CCFFGGFFCDFFFEF@CEFFFGGFGFFFFFFECEFFEF5<CCFF<@;EFCCEF@FF<9:>DFDFF:B?FF9FBFA::6
@M02352:288:000000000-CKWC8:1:1101:7501:9686 2:N:0:TAGCGCTC+TATCCTCT
CAGTCTTGCGACCGTACTCCCCAGGTGGGATACTTATCACTTTCGCTTAGTCACTGAGCTAATGCCCAACAACTAGTATCCATCGTTTACGGCGTGGACTACCAGGGTATCTAATCCTGTTCGCTCCCCACGCTTTCGTCCATGAGCGTCAGTATATACGTAGTAGACTGCCTTCGCAATCGGTATTCTAAGTAATCTCTATGCATTTCACCGCTACACTACTTATTCTATCTACTTCCGTATAACTCAAGTCAACCAGTATCAAAGGCAGTTCCATAGTT
+
GGGGGGGGGGGGGGGGGGGGGGGGGGFGGGGGGGGGGGGGGGGGGGGGGGGGGGGGGGGGGGGGGFGGGGGGGGGGGGGGGGGGGGGGGGGGGGGGGDGGGGGGGGGGGGGGGGGGGGGGGGGGGGGGGGGGGGGGGGGGGGGGGGGGGGGDGGGGGGGGGGGGGGGGGGGGGGGFGGGFFGGGGGGGGGGGGFFFFFFGFGFGFFFFGGFGGFFFGFFFFFFFGGEGFFFFFFFEEFE042;EFFFFFFFFCBFFFFFFBBA<A>BF01:?ABFDF9?AA
@M02352:288:000000000-CKWC8:1:1101:14330:9690 2:N:0:TAGCGCTC+TATCCTCT
TAATCTTGCGACCGTACTCCCCAGGCGGAATGCTTAATCCGTTAGGTGTGTCACCGAACAGTATACTGCCCGACGACTGGCATTCATCGTTTACGGTGTGGACTACCAGGGTATCTAATCCTGTTTGCTCCCCACACTTTCGTACCTCAGCGTCAGTATCGAGCCAGTGAGCCGCCTTCGCCACTGGTGTTCCTCCAAATATCTACGAATTTCACCTCTACACTTGGAATTCCACTCACCTCTCTCGAACTCAAGACCAGGAGTTTATAAGGCAGTTCCAG
+
FGGGGGGGGFGGGGGGGGGGGGGGGGGGGGGGGGGGGGGGGGGGGGGGGGFGGGGGGGGGGGGGGGGGGGGGGGGGGGGGGGGGGGGGGGGGGGGGGGGGGGGGGGGGGGGGGGGGGGGGGGGGGGGGGGGGGGGGGGGGGGGGGEFGGGGGGGGDGGGG>FGGGGGGGCGGGGGDGGGFFGGGGGFFFGGGGFFFFFFGFGFGEFFGFGFGGFFFFFFFFFDFGG?FFFFFFFFABB???BBF<>??7?2A<??FFFFFB?:<:AA<4)6?027?BA)4.
@M02352:288:000000000-CKWC8:1:1101:21550:9699 2:N:0:TAGCGCTC+TAGCCTCT
CAGTCTTGCGACCGTACTCCCCCGGTGGGATACTTATCACTTTCGCTTAGTCACTGAACCGCAGTCCAACAACTAGTATCCATCGTTTACGGCGTGGACTACCAGGGTATCTAATCCTGTTCGCTCCCCACGCTTTCGTCCTTGAGCGTCAGTCTATACGTAGTAGACTGCCTTCGCAATCGGTATTCTACGTAATATCTATGCATTTCACCGCTACACTACTTATTCTCTCTACTTCCGTATAACTCAAGTCAACCAGTCTCAAAGGCCGTTCCACATTT
+
GGFFGGG@D7CFGGGGGGGGGG+@CBFF+EFFGGGEFF,CFFF9FE7F4FCFEFGAECGGG+7+FGGG<F,EFE8,FGEGG9FFFGEGDFD:F7F:FGGGDFGG8F7F@FGGGFG,CFGGGD=EFGGGEDGFEE:FFGGGG+@C,,@;CEG>F,@;FGG7EGFEFFFFG:FE,BDDG*8;AF5CGFGEGG9FC@5=?FFCAD6C?CFFGGC*9B1=EF@C8;);77);4*0=@FF>9>B::012<AA>>076-6<FB:F624AFB))8B((-4?@2@2).6
@M02352:288:000000000-CKWC8:1:1101:5804:9724 2:N:0:TAGCGCTC+TATCCTCT
TAATCTTGCGACCGTACTCCCCAGGCGGTCTACTTAACGCGTTAGCTCCGAAAGCCACGGCTCAAGGCCACAACCTCCAAGTAGACATCGTTTACGGCGTGGACTACCAGGGTATCTAATCCTGTTTGCTCCCCACGCTTTCGCATCTGAGTGTCAGTGTCTGTCCAGGGGGCCGCCTTCGCCACTGGTATTCCTTCAGATCTCTACGCATTTCACCGCTACACCTGAAATTCTACCCCCCTCTACAGCACTCTAGTTCACCAGTTTCAAATGCAGTTCC
+
EFGGGGGGGGGGGGGGGGGGGGGGGGGGEGGGGGGGGGGGGGGGGGGGGGGGGEFGGGGGGGGGGGGGGGGGGGGFGGGGGGGGGGGGGGGGGGGGGGGGGG7FGGFGGGGGGGGGGGDDEGFAFGGGGGGGGGGGGGGGGGGGG@>:EGFGFGFGFG9D9FEGGGAFCCG>EEGGGDDFFGE5DGG6<EGGGFFCE44CBGFG9FFFGEFGGFAFGD>26@FFCF3C?FFFFFFFA<B>66:,8A2:233),9:66<FAB))(9)6<<24A<B=-7.69
@M02352:288:000000000-CKWC8:1:1101:18614:9755 2:N:0:TAGCGCTC+TATCCTCT
CAGTCTTGCGACCGTACTCCCCAGGTGGGATACTTATCACTTTCGCTTAGTCACTGAGTCGAAACCCAACAACTAGTATCCATCGTTTACGGCGTGGACTACCAGGGTATCTAATCCTGTTCGCTCCCCACGCTTTCGTCCATGAGCGTCAGTATATACGTAGTAGACTGCCTTCGCAATCGGTATTCTAAGTAATATCTATGCATTTCACCGCTACACTACTTATTCTATCTACTTCCGTATAACTCAAGTCAACCAGTATCAAAGGCAGTTCCATCGTT
+
GCEEEFGGGGGEEGGGGGGGGGGEGGFGGGGGGGGGFGGGGGGGGGGGGGGGFGFGGGFGGGGGGGGGGGGGGGGGGGGGGGGGGGGGGGGGEFGGGGFGGGGGGGGGGGGGGFGFGGGGGGGGEGGGGGGGGGGGGEGGGGGGGGADCGGGGGGCCC9EGGGGFCFGGFGGFFGGGGGFFFGEGDFGGG7CFFAEEFFGFDFFEFFGFGFCDEFFGA@98FEFGG?FEFFFFFFFFFF0;?8;CEF<B><><:AFF<FADDB<9>4<:?FF<4=A=AFFB
@M02352:288:000000000-CKWC8:1:1101:18598:9767 2:N:0:TAGCGCTC+TATCCTCT
CAGTCTTGCGACCGTACTCCCCAGGTGGGATACTTATCACTTTCGCTTAGTCACTGAGTCGAAACCCAACAACTAGTATCCATCGTTTACGGCGTGGACTACCAGGGTATCTAATCCTGTTCGCTCCCCACGCTTTCGTCCATGAGCGTCAGTATATACGTAGTAGACTGCCTTCGCAATCGGTATTCTAAGTAATATCTATGCATTTCACCGCTACACTACTTATTCTATCTACTTCCGTATAACTCAAGTCAACCAGTATCAAAGGCAGTTCCATCGTT
+
GGGGGGGGGGGGGGGGGGGGGGGGGGGGGGGGGGGGGGGGGGGGGGGGGGGGGGGGGGGGGGGGGGGGGGGGGGGGG<FGGGGGGGGGGGGGGGGGGGGGGGGGGGGGGGGGGGGGGGGGGGGGGGGGGGGGGGGGGGGGGGGGFGGGGGGGGFCFGGGGGGCGGGGGGGGGGGGGGGGFFGGGGGGGGGGGGFF??FFDFGFGEFFGGGFGDEFFGFFFFFFFGGFGFFFFFFFECEFFFFFEFE<4>3>BFFBFF?F64:ADFFFBF?<?FFFBB<2:<
@M02352:288:000000000-CKWC8:1:1101:22969:9791 2:N:0:TAGCGCTC+TATCCTCT
CAGTCTTGCGACCGTACTCCCCAGGTGGGATACTTATCACTTTCGCTTAGTCACTGAACCGAAGTCCAACAACTAGTATCCATCGTTTACGGCGTGGACTACCAGGGTATCTAATCCTGTTCGCTCCCCACGCTTTCGTCCATGAGCGTCAGTATATACGTAGTAGACTGCCTTCGCAATCGGTATTCTAAGTACTATCTATTCATTTCACCGCTACACTACTTATTCTATCTACTTCCGTATAACTCAAGTCAACCAGTATCAAAGGCAGTTCCATCGTT
+
FGDGGGGGGGGGGGGGGGGGGGGGGFFGFGGFGGGGFGCFFGGGGGGF,EEGGGGFGFEGGD@FFFEFCFD8EFFFGFFGFGFG=FFG7FG,=+@>CGGFGGGGFEGDFGFGGAA>FG9EFGFGGDCGGBC+F+>FDGGGE6=G9DGCGGGGFGG;FC;,><:C9=FFFFGG9CFGG49@FG>7CCFFGFF7B?8>7BFGFG+=*B88BC8C4;1>E95CEF<A7CEFEFCFF=EFE9E?@D=)9>4<<(56A-<B?0)646<A).)(14,3:<FA?A1:6
@M02352:288:000000000-CKWC8:1:1101:24916:9819 2:N:0:TAGCGCTC+TATCCTCT
CAGTCTTGCGACCGTACTCCCCAGGTGGGATACTTATCACTTTCGCTTAGTCACTGAGAATTAACCCAACAACTAGTATCCATCGTTTACGGCGTGGACTACCAGGGTATCTAATCCTGTTCGCTCCCCACGCTTTCGTCCATGAGCGTCAGTATATACGTAGTAGACTGCCTTCGCAATCGGTATTCTAAGTAATATCTATGCATTTCACCGCTACACTACTTATTCTATCTACTTCCGTATAACTCAAGTCAACCAGTATCAAAGGCAGTTCCATAGTT
+
GGGGGGGGGGGGGGGGGGGGGGGGGFFGGGGGGGGGGFGGGGGGGGGGGGGGGGGGGGFGGGGGGGGGGGGGGGGGGGGGGGGGGGGGGG@CGDGGGGGGGGGDFEEFGGGGGGGGGGGGGGC:EEEFCFGGFEGGGGGGGGGGGGFDGDGGGGGGGGCEGGFGGGGGGGGGFFGCDDDFFGEGGGFGGGGCFE>EEFFGFGFGFFFFCFC;CB9>EFDCEFCFGGEDEFFCFFCFFFEF@8;3<><;<E@53<AF7?FA2544<<<(,41:::/4=A3)6
@M02352:288:000000000-CKWC8:1:1101:24107:9840 2:N:0:TAGCGCTC+TATCCTCT
TAGTCTTGCGACCGTACTCCCCAGGCGGTGCGCTTAACGCGTTAGCTCCGGCACAGACAGGGTCGAACCTGCCTACACCAAGCGCACATCGTTTACTGCTAGGACTACAGGGGTATCTAATCCCTTTCGCTACCCTAGCCTTCGAGCCTCAGCGTCAGTAAATGTCCAGTAACCTGCTTTCGCCATTGGTCTTCCTCTCGATATCCACGCATTTCACTGCTACACCGAGAATTCCAGTTACCTCTCCATTACTCTAGCACGGCAGTATCGAATGCAGTTTG
+
FGGGGGGGGGGGGGGGGGGGGGGGGGGGGGGGGGGGFGGGGGGGGGGGGGGGGGGFFGGGGGFGGGGGGGGGGGGGGGGGGGGGGGGEFGGFGGGFGGGGGGGGGGGGGGGGGGGGGGGGGGGGGGGGGGGGGGGFGGGGGGFGGGGGGGGGGGGG>EGCGGFGGGGGGGGGGGGGGF:8FGGGGGGGGGFCC3=CEFFGFGFG37@DGGFGGFBFGF2>B?AFGG>GB:EFFFFFBDFFD<<B2?BF92><2<AFFF=AFFF(78)4<:FF02?>?69)-
@M02352:288:000000000-CKWC8:1:1101:17915:9903 2:N:0:TAGCGCTC+TATCCTCT
CATTCTTGCGAACGTACTCCCCAGGTGGCTTACTTAATGGTTTCCCTCAGATGCTCAAGCCTAAACCCAAACATCGAGTAAGCATCGTTTAGGGCGTGGACTACCAGGGTATCTAATCCTGTTCGCTCCCCACGCTTTCGTGCCTCAGCGTCAATTAATGCCTAGCTAGCTGCCTACGCAATTGGTGTTCTAAGTCATATCTATGCATTTCACCGCTACATGACTAATTCCGCTAACCTCAACATAATTCTAGCTTAGTAGTTTCAAAGGCAATTCACCAG
+
GGGGGGGGGGGCFGGFGGGGGGGGGGGGGFGGGGGGGGGGGGGGGGGGGGFFGGCGGGGGGGGGGGGGGGGGGGGGGGGGGGGGGGGGGGGGGGGEGGGGGGGGGFFEFGGGGGGFFGGFGGGGGEGGGFGGGGGGGGGGGGGGGGDFGGGGGGFGGGGGGGGGGGGGGGGGGGGGGGGFFGGGFGGGGGGFGFFECFCGFGFGFFFGGGFGGFFFG>BEC6>A7+/:6CAFD::;389=EF@E@>EE3<CFFFCA<@FEEDBAA<D<4:?0::7AF42>(
@M02352:288:000000000-CKWC8:1:1101:28607:10061 2:N:0:TAGCGCTC+TATCCTCT
CAGTCTTGCGACCGTACTCCCCAGGTGGGATACTTATCACTTTCGCTTAGTCACTTAGCTAATGCCAAACAACTAGTATCCATCGTTTACGGCGTAGACTACCAGGGTATCTAATCCTGTTCGCTCCCCACGCTTTCGTCCATGAGCGTCAGTACATACGTAGTAGACTGCCTTCGCAATCGGTATTCTGTGTAATATCTATGCATTTCACCGCTACACTACACATTCTATCTACTTCCATATGACTCAAGTCAACCAGTATCAAAGGCAGTTCCATAGT
+
GGGFGGGGFGGEGGGFFGGGGGGGGGGGEFGGGGGGGGFGGGGGGGGGGGGGGGGGGGGGGGGGFGGGGGGGGGGGGGGGGGGGGGGGGFGGGGGGGGGGGGGGGGGGGGGGGGGGGGGGGGGC:FGGGGGGGGGGGGGGGGGGGGGDGDGGGGGGGGGGGGGGGGGGGGGGGGGGGGEEGGCD>7DFFGGGFFFFFFGFGFGFFFFGFFGC>BEGFFFCFEF44;CCFFFFFFFFFFFFFFFFFFFCEFEEE9F2:>?424:>DDFF:<BFFF<?94>6
@M02352:288:000000000-CKWC8:1:1101:28139:10088 2:N:0:TAGCGCTC+TATCCTCT
CAGTCTTGCGACCGTACTCCCCAGGTGGGATACTTATCACTTTCGCTTAGTCACTGAGTCGAAACCCAACAACTAGTATCCATCGTTTACGGCGTGGACTACCAGGGTATCTAATCCTGTTCGCTCCCCACGCTTTCGTCCATGAGCGTCAGTATATACGTAGTAGACTGCCTTCGCAATCGGTATTCTAAGTACTATATATGCATTTCACCGCTACACTACTTATTCTATCTACTTCCGTATAACTCAAGTCAACCAGTATCAAAGGCAGTTCCATCGTT
+
GGGECFGGGGGGGGGGGGGGGGGGGFGGDGGGGGGGG9CFGGGGGGGGEGGGGGGGGGGGEGGGGGGGG@GGGGGGGGGGEFCFGFGGGF@?CFGGDGGCFGECBFGGGGGGGGGEEGCFGECEGFDGEFGGGEBFDEGGDEDAED,;EEECFFGGF,,@E:BCFDC9;<DC:9DGC@*@4*CEGGCFG9,:25+9CF+BAFFCEFFGG9A*8BB58A@C(6;CGGE;7A@=:+9?6;<05,6)97A<A77.<A<FF:><6<2:A497(1:7<4/-=A083
@M02352:288:000000000-CKWC8:1:1101:24756:10299 2:N:0:TAGCGCTC+TATCCTCT
CAGTCTTGCGACCGTACTCCCCAGGTGGGATACTTATCACTTTCGCTTAGTCACTGAGTCGAAACCCAACAACTAGTATCCATCGTTTACGGCGTGGACTACCAGGGTATCTAATCCTGTTCGCTCCCCACGCTTTCGTCCATGAGCGTCAGTATATACGTAGTAGACTGCCTTCGCAATCGGTATTCTAAGTAATATCTATGCATTTCACCGCTACACTACTTATTCTATCTACTTCCGTATAACTCAAGTCAACCAGTATCAAAGGCAGTTCCATCGTT
+
GGGGGGGGGGGGGGGGGGGGGGGGGFGGGGGGGGGGGFGGGGGGGGGGGGGGGGGGGGFFGEGGGGGGGGGGGGGGGG9FGGGGDGGGFFCECBFEGGGGGGGFEEEEFFGGGGGGFECFGGGGGGEGCFG7FF:DGECBEGFF>DFDGEEGGC7EFGGGGGGGDFG9;FGGGEDF*99*;CCC>7F9E7C8DFFEFFFGFGF7@FFGGFF;>A9AE=;C3)76+75><CAFAFFFFEF<@<8:4:<>A?2><A5*3::AA<4)644::<??A)*-/6?22
@M02352:288:000000000-CKWC8:1:1101:9773:10431 2:N:0:TAGCGCTC+TATCCTCT
CAATCTTGCGATCGTACTCCCCAGGTGGGACACTTATCACTTTCGCTTAGTCACTTAGCTAATGCCAAACACCTAGTGTCCATCTTTTACGGCGTGGACTACCAGGTTATCTAATCCTTTTCGCTCCCCACGCTTTCGTCCATGAGCGTCAGTACATACGTAGTAGACTGCCTTCGCAATCGGTATTCTGTTTAATATCTATGCATTTCACCGCTACACTACACATTCTATTTACTTCCATATGACTCAAGTCAACCAGTAACAAAGGCCGTTCCATAGTT
+
GAGGGGGGGGGGGDFFFGGGGGGGGGFGGGGGGGC<CE@EFGEA7@FF@<CCE<FA,,C@FCF<FCFG,6C68<E6E<FGGGED,CFGECG:@:CF7+9A,F8,AE,:?EDEGEFG9>5EEG=+?FGGC8B>=BFFD=DEE>A89D@=ED++7=D=F;C8D,,37,85@,@6EGF6>>7?AG8?CF:,5,,+5>:A4F@+9EAC<EAF8CF>:6():8:;./)0*C<@?8++1+7?<?37?3?<CEFFF8<CCE6A@?)7.)9-3(1(4((-(87-*.,6<
@M02352:288:000000000-CKWC8:1:1101:27054:10462 2:N:0:TAGCGCTC+TATCCTCT
CAGTCTTGCGACCGTACTCCCCAGGTGGGATACTTATCACTTTCGCTTAGTCACTTAGCTAATGCCAAACAACTAGTATCCATCGTTTACGGCGTGGACTACCAGGGTATCTAATCCTGTTCGCTCCCCACGCTTTCGTCCATGAGCGTCAGTACATACGTAGTAGACTGCCTTCGCAATCGGTATTCTGTGTAATATCTATGCATTTCACCGCTACCCTAAACATTCTATCTACTTCCATATGACTCAAGCCAACCAGTATCAAAGGCAGTTCCATTGTT
+
GGFFGGGGGGGDGGGGGGGGGGGEGCFGGGGGGGGGGCFFGGG,BFGG,:<EFGGGGGGGG<<EEAB6:F<FFCGGGGGG<ECAFD<FFGGG7:>@FEGGFEFC<FCF8AEFCDE9EDFDGF7+8BFCE8BFGC=+>C,+@E:FGBDGEGGGGC;EFFG@>B,@FCGGFFGCCFCC57?BADD*;*<F:FGGGE6AEF>C88=85BC8CFF*:6558)(/1)/=:CE+9CFFFFE?).;).7?)))1).(.),(45?(06<2<4992(((,.<9744).45
@M02352:288:000000000-CKWC8:1:1101:18858:10594 2:N:0:TAGCGCTC+TATCCTCT
CAGTCTTGCGACCGTACTCCCCAGGTGGGATACTTATCACTTTCGCTTAGTCACTGAGTCGAAACCCAACAACTAGTATCCATCGTTTACGGCGTGGACTACCAGGGTATCTAATCCTGTTCGCTCCCCACGCTTTCGTCCATGAGCGTCAGTATATACGTAGTAGACTGCCTTCGCAATCGGTATTCTAAGTAATATCTATGCATTTCACCGCTACACTACTTATTCTATCTACTTCCGTATAACTCAAGTCAACCAGTATCAAAGGCAGTTCCATCGTT
+
GGGGGGGGGGGGGGGGGGGGGGGGGGGGGGGGGGGGGGGGGGGGGGGGGGGGGGGGGGGGGGGGGGGGGGGGGGGGGGGGGGGGGGGGGGGGGGGGGGGGGGGGGGGGGGGGGGGGGGGGGGGGGGGGGGGGGGGGGGGGGGGGGGGGGGGGGGGGGGGGGGGGGGGGGGGGGGGGGDGFFGGGGGGGGGGGGFFFFFFGFGFGFFFGGGFGGFFFGFFFFFFFGGFGFFFFFFFFFFE?E?@;CEF<A>7B>A<FF?FFFAA4<6A?::??ABFAFFB?8
@M02352:288:000000000-CKWC8:1:1101:8526:10805 2:N:0:TAGCGCTC+TATCCTCT
CAATCTTGCGATCGTACTCCCCAGGTGGGACACTTATCACTTTCGCTTAGTCACTGAGATAAATCCCAACAACTAGTGTCCATCGTTTACGGCGTGGACTACCAGGGTATCTAATCCTGTTCGCTCCCCACGCTTTCGTCCATGAGCGTCAGTACATACGTAGTAGACTGCCTTCGCAATCGGTATTCTGTGTAATATCTATGCATTTCACCGCTACACTACACATTCTATCTACTTCCATATGACTCAAGTCAACCAGTATCAAAGGCAGTTCCATAGTT
+
GGGGGGGGGGGGGGGGGGGGGGGGGGGGGGGGGGGGGGGGGGGGGGGGGGGGGGGGGGGGGGGGGGGGGGGGGGGGGGGGGGGGGGGGGGGFGGGGGGGGGGGGGGGGGGGGGGGGGGFGGGGGGGGGGGGGGGGGGGGGGGGGGGGGGDGGGGGGGGGGGGGGGGGGGGGGGGGGGGGFFGGGGGGGGGGGGFFFFFFFFGFGFFFGGGFGGF@DGFFFFFEFFGFGFFFFFFFFFF3CFFFFECFFFFEE<EFFFFF99AB9<A<B?FFFFFFBFFF<<
@M02352:288:000000000-CKWC8:1:1101:16147:10959 2:N:0:TAGCGCTC+TATCCTCT
CAGTCTTGCGACCGTACTCCCCAGGTGGGATACTTATCACTTTCGCTTAGTCACTGAGCTAATGCCCAACAACTAGTATCCATCGTTTACGGCGTGGACTACCAGGGTATCTAATCCTGTTCGCTCCCCACGCTTTCGTCCATGAGCGTCAGTATATACGTAGTAGACTGCCTTCGCAATCGGTATTCTAAGTAATCTCTATGCATTTCACCGCTACACTACTCATTCTACCTACTTCCGTATAACTCAAGTCAACCAGTATCACAGGCACTTCTATAGTT
+
GGG6;FGGGC@FCFGGGGGGGGGGGGGGGGGGGGGGF<DFGGGGGGGGGGEGDGG<FE8E<FGF9FCEFDGG8EEGGGGFCF<<F=EFF<C7:FGGGEFFFFFFFEGGGGGGAEFGFGFF9@7=FGCFGFGEG@:FACDCCCDED@CGGGEEDADF7;;DGGGGFFC;9B:B97CFGDC>>*1:7=@@@:@9@<68?FFDAGFGC++=4,=**8638A;)5A4)+37@<=1+*36;;C32523.)).7-82<AA<?(1>426):)4-:(1(.)4*-16)66
@M02352:288:000000000-CKWC8:1:1101:19183:10963 2:N:0:TAGCGCTC+TATCCTCT
CATTCTTGCGAACGTACTCCCCAGGTGGGTTACTTATCACTTTCGCTTAGCCACTCAGACCGAAATCCGAACAGCTAGTAACCATCGTTTACGGCGTGGACTACCAGGGTATCTAATCCTGTTCGCTACCCACGCTTTCGTCCCTTAGCGTCAATTAATTGTTAGTGATCTGCCTTCGCAATCGGTATTCTGTGTAATATCTATGCATTTCACCGCTACACTACACATTCTAACCATTTCACAATAATTCATGACCTACAGTATCAATGGCAATTTTACGG
+
F9FFDEFGFG>C7+C<FFFFGCGEGG@FGGGDGGGGFCFGGGGE@FGGGGGEGD<FFGF@FEGGGGFGGCEGCFGGGGGGGGGFGGGGGGGGGGGGGEGGGGGGFGFCCFE8<EFGCEGGGGFGGGGGGCGCCFFC7=EGEGGGFDFGGGGCE>CGGGGECGG;;FD9D;D;FGGFG7C>BDFCDE=CGGGGGFC?CFFFBDFG38AF798C768AE53)5@;6*23CEFFF6B?E))5<4>A<AFAAA2<)6>:?BFFB054:>AB6.2(()56<FAA10
@M02352:288:000000000-CKWC8:1:1101:24794:11116 2:N:0:TAGCGCTC+TATCCTCT
CATTCTTGCGAACGTACTCCCCAGGTGGGTTACTTATCACTTTCGCTTGGCCACTCAGTACTTAATCGTACCAAACAGCTAGTAACCATCGTTTACGGCGTGGACTACCAGGGTATCTAATCCTGTTCGCTACCCACGCTTTCGTTCATCAGCGTCAATATATTGTTAGTGATCTGCCTTCGCAATTGGTATTCTATGTAATATCTAAGCATTTCACCGCTACACTACATATTCTAACCACTTCACAATAATTCAAGACTAACAGTATCAATGGCAGTGC
+
GGGGGGGGGGGGGGGGGGFGGGGGGGGGGGGGGGGGGGGGGGGGGGGGGGGGGGGGGGGGGGGGGGGGGGGGGGGGGGGGGGGGGGGGGGGGGGGGGGGGGGGGGGGGGGGGGGGGFGGGGGGGGGGGGGGGDGGGGGGGGGGGGGGGGGGGGGGGGGGGGGGGGGGGGGGGGGGGGGGFFGGGGGGGGGGGGFFFEFFGFFCGFFF+:AFGGCFFGFF>=DFFFGFGFFFFFFEEFFFFDFFFFFEFFFFFFCFFFFFFFB2?AAFBAFB>225:>:>A
@M02352:288:000000000-CKWC8:1:1101:12596:11159 2:N:0:TAGCGCTC+TATCCTCT
CATTCTTGCGAACGTACTCCCCAGGTGGGTTACTTATCACTTTCGCTTAGCCACTCAGATCGAAATCCGAACAGCTAGTAACAATCGTTTACGGCGTGGTCTACTAGGGTATCTAATCCTGTTGGTTACCCACCCTCTCGTCCCTTAGCGTCAATTATTTGTGAGTGGTCTGCCTTCGCAACCGGTATTCTTTGTCATATCTGTGCATTTAACCGCCACACTACACATATTCACTACTTCCCCATCATTCAAGACCTAACGTATCATCGGCAATTTTACGG
+
GG9@FEFFGG77:FFGGGGGGGFGGFGGDCFFFGGGG9@FAFG,FF>F7@<FGGFFGFC,,BBFE@@FC788@<<,<CFFAA,,:EDA<@@<,,7@:CF4,,B?,?,,<49FGGCEFFGGF,C,,8AEDAD:C:3++6=+D@+@A96+@8EG:+@79;E,@D,,3,8+77>,>,35C***3*=;?E*=5,5=88B*1+++1++4988++4+1=A;D5523;43=47;6)+3+;;..5>)1),,.,.42)69))44))3).-4()(.))(4((40146<262
@M02352:288:000000000-CKWC8:1:1101:19564:11181 2:N:0:TAGCGCTC+TATCATCT
CAATCTTGCGATCGTACTCCCCAGGTGGGACACTTATCGCTTTCGCTTAGTCACTGAGCTAATGCCCAACAACTAGTGTACATCGTTTATGCCGTGTGCTACAACGGGATATCATACTGTTTGTTCCCCACACTCTCTTCCATGAGCGTGAGTCCTTCCGTAGTAGACTGCCTTCCCACTCGCCAATTTTTTCACGATCTATGCATTTCACCCCGCACCACCACAATTTTTCCCCTCCCCTATAGCTCTCTACACACAGACTAAAACGCACAACTTTACTT
+
GF<F<FGGG@+<FFGGGGGGGGGGGFDF+B6CFGGG,,,BEFGGGGGG:FCF,FF<F,C,:AE,CE<6C@FCCDCF69F<E,E,,6?D,5,,:8FF4,,5CB,,,++++7,C5,,,9,,C=4,,:<94>4C+B,,7=,@>>,47,,,0@++67,,3,,,8@,+@;,,,6,,,,72+=+=*:++*3*4,3,@***+)//*;9F++2++=+24**/()*)6(6)()**/+1++2**/,,/2(61)))))1))).)43*4()((.)))5),(((((,))1))-.
@M02352:288:000000000-CKWC8:1:1101:2668:11220 2:N:0:TAGCGCTC+TATCCTCT
CAGTCTTGCGACCGTACTCCCCAGGTGGGATACTTATCACTTTCGCTTAGTCACTTAGCTAATGCCAAACAACTAGTATCCATCGTTTACGGCGTGGACTACCAGGGTATCTAATCCTGTTCGCTCCCCACGCTTTCGTCCATGAGCGTCAGTACATACGTAGTAGACTGCCTTCGCAATCGGTATTCTGTGTAATATCTATGCATTTCACCGCTACACTACACATTCTATCTACTTCCATATGACTCAAGTCAACCAGTATCAAAGGCAGTTCCATAGTT
+
GGGGGGGGGGDEGGGGGGGGGGGGGGFGGGGGGGGGGFGGGGGGGGGGGGGGGGGGGGGGGGGGGGGGGGGFGGGGGGGGGGDGGGGGGGD==7FGGGGGGGGGFCFFGGGGGGGFGGGGGGGDGFEGGGGGG@FFDEFGGCFDGGFDGGGGGGGGGGGGGGDEGCFGGGGGGGGGGGCAFGEEFGGGGGGGGFCC4BA:CGFFFFFGCFF:DB@BG6@FEA8FFGFGEFFFFFFFFFFFFFF??6.9;EFEEFDFBF4<<5>F9A418:((.6?<FA2<<
@M02352:288:000000000-CKWC8:1:1101:2650:11228 2:N:0:TAGCGCTC+TATCCTCT
CAGTCTTGCGACCGTACTCCCCAGGTGGGATACTTATCACTTTCGCTTAGTCACTTAGCTAATGCCAAACAACTAGTATCCATCGTTTACGGCGTGGACTACCAGGGTCTCTAATCCTGTTCGCTCCCCACGCTTTCGTCCATGAGCGTCAGTACATACGTAGTAGACTGCCTTCGCAATCGGTATTCTGTGTAATATCTATGCATTTCACCGCTACACTACACATTCTATCTACTTCCATATGACTCAAGTCAACCCGTATCAAAGGCAGTTCCATAGTT
+
GGGGFGGGFGGGGGGGGGGGGGAFGGGGGFG?FGGGGE9FGGGGGGGGGGGGGGGFCEGG9EFFGGGCGGGGGGGGGGGGGDFFGGGGGGCFGGGGGEGGFFGGGECG,BFGGGGGFGGGGGBGGGGGGGEFGGGGFGFGGGGFGDFGGDGGGFGCGCGFGGFEF9FFGDFGFFFFDDDEFGCCFGGGGFGGG*1@5BFGFGAF?FFGFEAGCB@>EFFEFFEFGG5C<+1:7;CFEFEFFEFCC<CFF8<C24:?:()4(,294293:122<B=)9<0<A
@M02352:288:000000000-CKWC8:1:1101:11588:11283 2:N:0:TAGCGCTC+TATCCTCT
CATTCTTGCGAACGTACTCCCCAGGTGGGTCACTTATCACTTTCGCTTAGCCACTCAAACCGAAGTTCGAACAGCTAGTGACCATCGTTTACGGCGTGGACTACCAGGGTATCTAATCCTGTTCGCTCCCCACGCTTTCGTCCATCAGTGTCAGTTGATTATTAGTGATCTGCCTTCGCAATTGGTATTCTATGTAATATCTATGCATTTCACCGCTACACTACATATTCTAACCACTTCATAATAACTCAAGACAACCAGTATCAAAGGCAATTTTACC
+
GGGGGGGGGGGGGFGGGGGGGGGGGGFGGGGGGGGGGGGGGGGGGGGG7FGGGGGGGGGGGGGGGGGGGGGGGGGGGGGGGGGGGGGGGGGGGGGFGGGGGGGGGGGGGGGGGGGGGGGGGGGGGGGGGGGGGGGGGGGGGGGGGGGGGCFGFGGGGGGGGGGGGGEGGFGCGGGGGGGFFGGGGGGGGGGGGFFFEFFGFGFGCFFGGGFGGFFFGFFEFFFFGGEGFFFFFFFFFFFF35<CEEFFEFEFEA;4=BFFFFB9>F)66:?BFBFDFFFF
@M02352:288:000000000-CKWC8:1:1101:9604:11387 2:N:0:TAGCGCTC+TATCCTCT
CAATCTTGCGATCGTACTCCCCAGGTGGGACACTTATCACTTTCGCTTAGTCACTTAGCTAATGCCAAACAACTAGTGTCCATCGTTTACGGCGTGGACTACCAGGGTATCTAATCCTGTTCGCTCCCCACGCTTTCGTCCATGAGCGTCAGTACATACGTAGTAGACTGCCTTCGCAATCGGTATTCTGTGTAATATCTATGCATTTCACCGCTACACTACACATTCTATCTACTTCCATATGACTCAAGTCAACCAGTATCAAAGGCAGTTCCATAGTT
+
GGGGGGGGGGGGGEGGGGGGGGGGGGDGGGGGGGGGGGGGGGGGGGGGGGGGGGGGGGGGGGGGGGGGGGGGGGGGGGGGGGGGEGGGGGGGGGGGGGGGGGGGGGGGGGGGGGGGGGGGGGGGGGGGGGGGGGGGGGGGGGGGGGGGGGGGGGGGGGGGGGGGGGGGGGGGGGGGGGGFFGGGGGGGGGGGGFFEFFFGFGFGFFFGGGFGGFFFGFFFEF@FFGFGEFFFFFFFFFFFFFFFFF?>@E<ECEFFFFFEAFFDFDFFFF<?AFFAFB?FF
@M02352:288:000000000-CKWC8:1:1101:12653:11445 2:N:0:TAGCGCTC+TATCCTCT
CATTCTTGCGAACGTACTCCCCAGGTGGTTTACTTATCGCTTTCGCTTAGGCACTGAGTCCGAAAACCCAACACCGAGTAAACATCGTTTACGGCGTGGACTACCAGGGTATCTAATCCTGTTCGCTCCCCACGCTTTCGTCCATCAGCGTCAATATAGAGTTAGTGATCTGCCTTCGCAATCGGTATTCTGTGTAATATCTATGCATTTCACCGCTACACTACACATTCTAACCACTGCACTCTAATTCAAGACTAACAGTTTCAATGGCAGTTCTACAG
+
GGGGFGGGGGGGGGGGGGGGGGGGGGGGEGGGGGGGGGGGGGGGGGGGCGGGGGGGEFGGGGGGGGGGGGGGGGGGGGGGGGGGGGGGGGGGGGGGGGGGGGGGGGGGGGGGGGGGGGGGGGGGGGGGEGGGGGGGGGGGGGGGGGGCGGGGGGGAFG9EGGGFGGGGGGGGGGGGGGGFFGGGGGGGGGGGGFFFEFFGFGFGFFFGGGFGFF;EGEBF@FEFFGEFFFFFFFFFFF?F2?>?BFFFFBA>A<B=)5?7)6<AAA4>4(,4(8@4=>A4)
@M02352:288:000000000-CKWC8:1:1101:17554:11446 2:N:0:TAGCGCTC+TATCCTCT
CAGTCTTGCGACCGTACTCCCCAGGTGGGATACTTATCACTTTCGCTTAGTCACTTAGCTAACGCCAAACAACTAGTATCCATCGTTTACGGCGTGGACTACCAGGGTATCTAATCCTGTTCGCTCCCCACGCTTTCGTCCATGAGCGTCAGTACATACGTAGTAGACTGCCTTCGCAATCGGTATTCTGTGTAATATCTATGCATTTCACCGCTACACTACACATTCTATCTACTTCCATATGACTCAAGTCAACCAGTATCAAAGGCAGTTCCATAGTT
+
GGGGGGGGGGGGGGGGGGGGGGGGGGGGGGGGGGGGGGGGGGGGGGGGGGCFGGGGGGGGGGGGGGGGGGGGGGGGGGGGGGGGGGGGGGGEGGGGGGGGGGGGGGGGGGFGGGGGGGGGGGCGGGGGGFGDEEGGGGGGGGGGGGGGGGGGGGFFGGGGGGGGGGGGGFGGGGGGGGGFFGCCGG7CF@FGGFCEEFAFFGFGFFFGG@FFDF>BEF@FF6;FCGFGF7+3;F4CFEF4?C<))))63?<A2<>F?B:<4)-:4<:<?:?:5:F46)):>
@M02352:288:000000000-CKWC8:1:1101:27402:11524 2:N:0:TAGCGCTC+TATCCTCT
TAATCTTGCGACCGTACTCCCCAGGCGGAATGCTTAATCCGTTAGGTGTGACACCAACAAGCATGCTTGCTGACGTCTGGCATTCATCGTTTACGGTGTGGACTACCAGGGTATCTAATCCTGTTTGCTCCCCACACTTTCGCACCTCAGCGTCAGTATCGAGCCAGTGAGCCGCCTTCGCCACTGGTGTTCCTCCGAATATCTACGAATTTCACCTCTACACTCGGAATTCCACTCACCTCTCTCGAACTCAAGACCAGGAGTTTACAAGGCAGTTCCAG
+
GGGGGGGGGGGGGGCFGGFGGGGEFGGGGGGGGGGGGEFEGGGGGGGGGGGGGGGGGGGGGGGGGGGGGGGGGGGGGGGGGGGGGGGGGGGGGGGGGGGGGGGGGGGGGGGGGGGGGGGGGGGGGGGGGGGGGGGGGGGGGGGGGCGFGGGGGGGGGGGFGGGGGGGGGEFGGDGGGDGFFGGGGGGGGGGGGFFFFFBGFFC7<FFDGG>FGFCAFFFFFFFFGG?G;FFFFFFFFFB?FF2?F<BFFFFF<44F7<FBBF<<FD<9:A>:,4>:FAAA5
@M02352:288:000000000-CKWC8:1:1101:26116:11545 2:N:0:TAGCGCTC+TATCCTCT
CAGTCTTGCGACCGTACTCCCCAGGTGGGATACTTATCACTTTCGCTTAGTCACTGAGTCGAAACCCAACAACTAGTATCCATCGTTTACGGCGTGGACTACCAGGGTATCTAATCCTGTTCGCTCCCCACGCTTTCGTCCATGAGCGTCAGTACATACGTAGTAGACTGCCTTCGCAATCGGTATTCTGTGTAATATCTATGCATTTCACCGCTACACTACACATTCTATCTACTTCCATATGACTCAAGTCAACCAGTATCAAAGGCAGTTCCATAGTT
+
GGGGFGGGGGGGGGGGGGGGGGGEGGGGGFGGGGGGGGGGGGGGGGGGGGFGGGGGGGGGGGGGGGGGGGGGGGGGGGGGGGGGGGGGGGGGGGGGGDGGGGGGGGGGGGGGGGGFGGGGGGFEGGGGEGGGGGGGGGGGGGGGGGGGGGGGGGGGGFGGGGGGGGFGGFGGGGGGG>CEFGGGGGGGGGGFGFFEFFFGFGFGFFFGGGFGCDBBGFFFFA@FFG?F?FF=FFEEFFFCFEFEEEFEF??BFF2?:?FF<:A<A<<7?1?BFF?29),<A
@M02352:288:000000000-CKWC8:1:1101:27082:11615 2:N:0:TAGCGCTC+TATCCTCT
TAGTCTTGCGACCGTACTCCCCAGGCGGCGCGCTTAACGCGTTAGCTCCGGCACAGAAGGGGTCGAGTCCTCCTACACCAAGCGCGCACCGTTTACTGCCAGGACTACAGGGGTATCTAATCCCTTTCGCTACCCTGGCCTTCGTACCTCAGCGTCAGTAAATGTCCAGCAGGCTGCCTTCGCCATTGGTCTTCCTCTTGATATCCACGCATTTCACTGCTACACCAAGAATTCCACCTGCCCCTCCATTACTCCAGTCTAGCAGTCTCGGATGCAGTCC
+
FGGGGGGGGGGGGGGGGGGGGGGEGFDEDEGGGGGGGGGGGGGGGGGGGGGGGGGGGGGGGGGGGDGGGGGGGGGGDGGGGGGCGDGGGGGGGGGGGGGCFGGGGGGGFGGDGGGFFFFCGGGGGGGGGGEFEGGFFCCCEGFGFGFGGFGGGGGGGGGGGGGFGGFFGGGGGGFGCCGFFGGGGGFDGGFGGFFDBFFFBGFGBFFG:C>DGFAFFFFFABAFG*4D:)56@F9AFF???B0801:BA<>>>A:F:4F<4A<A26()-,(319>7F<(5
@M02352:288:000000000-CKWC8:1:1101:27067:11630 2:N:0:TAGCGCTC+TATCCTCT
TAGTCTTGCGACCGTACTCCCCAGGCGGCGCGCTTAACGCGTTAGCTCCGGCACAGAAGGGGTCGAGTCCTCCTACACCAAGCGCGCACCGTTTACTGCCAGGACTACAGGGGTATCTAATCCCTTTCGCTACCCTGGCCTTCGTACCTCAGCGTCAGTAAATGTCCAGCAGGCTGCCTTCGCCATTGGTCTTCCTCTTGATATCCACGCATTTCACTGCTACACCAAGAATTCCACCTGCCCCTCCATTACTCCATTCTAGCAGTATCGGATGCAGTTC
+
<FEEAFFGFGGGGGCFGGGGGGGGFFFFDGGEGCGGGDGGCGGGGGGGGEFGGGGGGGFFGGGGGGGGFFAFGGGFGGGGGGGGGGGGEGGGDGG<DCGGGGFGGFDGGGGGEFEGGGGFGFGFGFGGGGGGGGGFB5@EFGCGFGGGGFCFFGDGGGGGG<FFGC@<:FF6>CFFGGGFFG5=C5CGGGFFGB4):F6>?FFGF4FGGDFD<*<FGFBD<*59>44FFFFFFFF2)4(271:(286(4<4)66,))-/)6)658A))-406:>4<*-:A
@M02352:288:000000000-CKWC8:1:1101:13013:11729 2:N:0:TAGCGCTC+TATCCTCT
CAGTCTTGCGACCGTACTCCCCAGGTGGGATACTTATCACTTTCGCTTAGTCACTGAGTCGAAACCCAACAACTAGTATCCATCGTTTACGGCGTGGACTACCAGGGTATCTAATCCTGTTCGCTCCCCACGCTTTCGTCCATGAGCGTCAGTATATACGTAGTAGACTGCCTTCGCAATCGGTATTCTAAGTAATATCTATGCATTTCACCGCTACACTACTTATTCTATCTACTTCCGTATAACTCAAGTCAACCAGTATCAAAGGCAGTTCCATCGTT
+
GGGGFGGGGGGGGGGGGGGGGGGGGGDF@DGGDGGGF@EGGGGGGGGG,FEGGGGGGGGFCGGGGGGGGGGFFGGGFGGGCFFGDFGGGGGGDGGGGDGGFGCFFFEFGGGGFCFGGGGGGGCB7FF@ECGFEEGGDEFGG>E8BDGGGGGGGGGFGFGFFF@CCDFGC,@3@FFGGGCBFGGGGGFFGGGCF?FEFFFGFGFGEFFC@CFGGEFFGFFF;AE=3CED<CAFFF3?3C3;@@@FCAA9A??>BFAB?BFA44A9A<)1676:AAF<46(88
@M02352:288:000000000-CKWC8:1:1101:18342:11784 2:N:0:TAGCGCTC+TATCCTCT
CAGTCTTGCGACCGTACTCCCCAGGTGGGATACTTATCACTTTCGCTTAGTCACTGAGCTAATGCCCAACAACTAGTATCCATCGTTTACGGCGTGGACTACCAGGGTATCTAATCCTGTTCGCTCCCCACGCTTTCGTCCATGAGCGTCAGTATATACGTAGTAGACTGCCTTCGCAATCGGTATTCTAAGTAATCTCTATGCATTTCACCGCTACACTACTTATTCTATCTACTTCCGTATAACTCAAGTCAACCAGTATCAAAGGCAGTTCCATCGTT
+
GGGGGGGGGGGGGGGGGGGGGGGGGGGGGGGGGGGGGFFGGGGGGGGGGGGGGGGGGGGGGGGGGGGGGGGGGGGGGGGGGGGGGGGGGGECGGGGGEGGGGGGACFGGGGFGGGGGGAFEGGGGAFFGGGGGGGGGGGCGEGFADDDGGGGGGGGGGGGGGGGFCF,DFGFFGGGGC>EFGGGGGGGGFG7C<FEFFFFFGFGFFFGFGFCGFFBGF@FFFEFFFFGFFFFFFECEEE<EFFEEFF@EF):ADFFFF)-:<<A<)610<?B):F2F)(28
@M02352:288:000000000-CKWC8:1:1101:25879:11890 2:N:0:TAGCGCTC+TATCCTCT
TAATCTTGCGACCGTACTCCCCAGGCGGTCTACTTAACGCGTTAGCTCCGAAAGCCACGGCTCAAGGCCACAACCTCCAAGTAGACATCGTTTACGGCGTGGACTACCAGGGTATCTAATCCTGTTTGCTCCCCACGCTTTCGCATCTGAGTGTCAGTGTCTGTCCAGGGGGCCGCCTTCGCCACTGGTATTCCTTCAGATCTCTACGCATTTCACCGCTACACCTGAAATTTTACCCCCCTCTACAGCACTCTAGTTCACCAGTTTCAAATGCAGTTCCG
+
9F,C<FGGGEDCCGGGGGGGGGGGGFGGF:FCFGGGGGGGGGG@FGGG8F>CFCGGGFG7FGGGC??FF<FFFGE,,E,,5:CFC?FFGCFGGD<C@GCC=FFDD8<F8FFGGGF;,@DF9FF9:FGGGE=FGGGGGC+BF;:*8:EFGCCFEC72>FCFDFEFDGECG788:?CDGDDA):E5CCFGGG?@+<F<A@4:@CFFBB65>EBDG*4@C:;>352?FF>5469B*163>512>>8<2A<7???F:ABF)-@29<<<A>A959:>4:8>F4)6(
@M02352:288:000000000-CKWC8:1:1101:14548:11892 2:N:0:TAGCGCTC+TATCCTCT
CAATCTTGCGATCGTACTCCCCAGGTGGGACACTTATCACTTTCGCTTAGTCACTTAGCTAATGCCAAACAACTAGTGTCCATCGTTTACGGCGTGGACTACCAGGGTATCTAATCCTGTTCGCTCCCCACGCTTTCGTCCATGAGCGTCAGTACATACGTAGTAGACTGCCTTCGCAATCGGTATTCTGTGTAATATCTATGCATTTCACCGCTACACTACACATTCTATCTACTTCCATATGACTCAAGTCAACCAGTATCAAAGGCAGTTCCATAGTT
+
GGGGGGGGGGGGGGGGGGGGGGGGGGGGGGGGGGGGGGFGGGGGGGGGEGDGGDGGGGGGGGGGGGGGGGGGGGGFGGGGGGGGGGGGGGGGDCEGGGGFFG@FFGG@FCGGGGGFGG?F=FDEEC>DEFGEGCBFGGGGGGGGGFGGGGGGGA=FGFBFGGGGGF9FGGGGGFGGGD9?AF?CFGGGGGGGGFFFE+=FFGFGCFFGGGFGGFFFGFFFFFFFGFEGEFFFFFE?9;37C.?E?EE<4;ECC?EFFDFFBA<4<AAFFB:BFFFBF>,6:
@M02352:288:000000000-CKWC8:1:1101:14835:11907 2:N:0:TAGCGCTC+TATCCTCT
CAATCTTGCGATCGTACTCCCCAGGTGGGATACTTATCACTTTCGCTTAGTCACTGAGTCGAAACCCAACAACTAGTATCCATCGTTTACGGCGTGGACTACCAGGGTATCTAATCCTGTTCGCTCCCCACGCTTTCGTCCATGAGCGTCAGTATATACGTAGTAGACTGCCTTCGCAATCGGTATTCTAAGTAATATCTATGCATTTCACCGCTACACTACTTATTCTATCTACTTCCGTATAACTCAAGTCAACCAGTATCAAAGGCAGTTCCATCGTT
+
GFGGGGGGGGGGGEGGGGGGGGGGGGGGGFGGGGGGGGGGGGGGGGGGGGFGGGGGGGGGGGGGGGGGGGGFGGGGGGGGGGGGGGGGGGGGGGGGGGGGGGGGGGFGGGDGFFGFGGGGGFFGCFGGGGGGG:FFCGGGGGGGGGGGGGGGGGGGGGGGGGGGGDFGGGGGGGGGGGGFAC8EGGGGGGGFGFFFFFFGFGFGFFFGGGFGGFFFGFFEFFFFGGFGFFFFFFEEFFA?FFFFFFFEFFFFFFFFFFFFFFBBFAA<<:BBDFFFF<B<4
@M02352:288:000000000-CKWC8:1:1101:26498:11941 2:N:0:TAGCGCTC+TATCCTCT
CAGTCTTGCGACCGTACTCCCCAGGTGGGATACTTATCACTTTCGCTTAGTCACTGAGCTAATGCCCAACAACTAGTATCCATCGTTTACGGCGTGGACTACCAGGGTATCTAATCCTGTTCGCTCCCCACGCTTTCGTCCATGAGCGTCAGTATATACGTAGTAGACTGCCTTCGCACTCGGTATTCTAAGTAATCTCTATGCATTTCACCGCTACACTACTTATTCTATCTACTTCCGTATAACTCAAGTCAACCAGTATCAAAGGCAGTTCCATAGTT
+
GGGGFGGGGGGGGGGGGGGGGGGGGGGGGGGGGGGGGGCFFGGGGGGGGGGGGGGCCFGGFGGGGGGGGGFFGGGGGGDCFG,CCGFGGGGGD@EFCFFFCFGGGGFGDGGGCAFGGGGFFF:EEC@8BEE@F@EGGGGGGGGG,DEDGGGGG<EGGDE:EGBEC9;EAFGGFGGGGD*:AGCE*CC>7:::F6BEFAFGFC+:5BCF+,1;44-:E*8C@6.A+377CFFFF=CF??@;;0@)77943;;?25:=::5-5-6<><)(23(,6464@).54
@M02352:288:000000000-CKWC8:1:1101:4985:11951 2:N:0:TAGCGCTC+TATCCTCT
CTATCTTGCGATCGTACTCCCCAGGTGGGACACTTATCACTTTCGCTTAGTCACTGAGCTAATGCCCAACAACTAGTGTCCATCGTTTACGGCGTGGACTACCAAGGTATCTAATCCTGTTCGCTCCCCACGCTTTCGTCCATGAGCGTCAGTATATACGTAGTAGACTGCCTTCGCAATCGGTATTCTGTGTACTATCTATGCATTTCACCGCTCCACTACACATTCTATCTACTTCCGTATAACTCAAGTCAACCAGTATCAAAGGCAGTTCCATAGTT
+
<,E<;FG<CFCECFGGGGGGGG<6@E<@@FCDGGG9EEGAGGGDBFFD,F@FF9E,@FEFGFGAFF,C<@<CFCF,6CEC,6,CBDFGCFFEC+@:FGGFFEGC,=+:<?EEGGGDGA,CE9C@F<+>@EEFG7>D3=DEEGD=,6==EBCC;EDGDEAF>>>B;<@FF@6>,5=CC*9?F7*@CEF@7,5+=>+*:BFFFFFCA611=C:C46>)4/0*56@FGF3D5FFF684<?E33523;7C)/=3=5>CCBD14-45AB<<4712144)947AB94
@M02352:288:000000000-CKWC8:1:1101:18928:12063 2:N:0:TAGCGCTC+TATCCTCT
CAGTCTTGCGACCGTACTCCCCAGGTGGGATACTTATCACTTTCGCTTAGTCACTGAGAATTAACCCAACAACTAGTATCCATCGTTTACGGCGTGGACTACCAGGGTATCTAATCCTGTTCGCTCCCCACGCTTTCGTCCATGAGCGTCAGTATATACGTAGTAGACTGCCTTCGCAATCGGTATTCTAAGTAATATCTATGCATTTCACCGCTACACTACTTATTCTATCTACTTCCGTATAACTCAAGTCAACCAGTATCAAAGGCAGTTCCATAGTT
+
GGGGFGGGGGGGGGGGGGGGGGGGGGGGGGGGGGGGGGGGGGGGGGGGGGGGGGGGGGGAFGGGGGGGGGGGGGGGGGGGGGGGGGGGGGGGGGGGGGGGGGGGGECFGGGGGGGGGGFGGGGGFGGGGGGGGGGGGGGGGGGGFGGGGGGGGGGGGGGCGGGGGGGGFFGGGGGGGDC>FGGEGGFGGFGGGFB77BFFFC+CEFFGGGFGGFFFGFFFFFF=@FCCEFAFFF)7CC=@F;3;C66>F?FFFFFF?FFADB256<A?FF<FFF46@A?BA
@M02352:288:000000000-CKWC8:1:1101:17458:12191 2:N:0:TAGCGCTC+TATCCTCT
CAGTCTTGCGACCGTACTCCCCAGGTGGGATACTTATCACTTTCGCTTAGTCACTGAGCTAATGCCCAACAACTAGTATCCATCGTTTACGGCGTGGACTACCAGGGTATCTAATCCTGTTCGCTCCCCACGCTTTCGTCCATGAGCGTCAGTATATACGTAGTAGACTGCCTTCGCAATCGGTATTCTAAGTAATCTCTATGCATTTCACCGCTACACTACTTATTCTATCTACTTCCGTATAACTCAAGTCAACCAGTATCAAAGGCAGTTCCATAGTT
+
GGGGGGGGGGGGGGGGGGGGGGGGGGGGGGGGGGGGGGGGGGGGGGGGGGGGGGGGGGGGGGGGGGGGGGGGGGGGGGGGGGGGGGGGGGGGGGGGGGGGGGGGGGGGGGGGGGGGGGGGGGGGGGGGGGGGGGGGGGGGGGGGFGGGGGGGGGGFGGGGGGGGGGGGGGGGGGGGGGDBFGGG7FGGGGGGGFFCEFFGFGFGFFFGGGFGGFFFGFFFFFFA>CCFEFFFFFFFFFE@@DFFFEFEF?DDFFFFFFFBFB>AA>F?(80:ADF<?2:<A
@M02352:288:000000000-CKWC8:1:1101:19835:12194 2:N:0:TAGCGCTC+TATCCTCT
CAGTCTTGCGACCGTACTCCCCAGGTGGGATACTTATCACTTTCGCTTAGTCACTGAGCATTCGCCCAACAACTAGTATCCATCGTTTACGGCGTGGACTACCAGGGTATCTAATCCTGTTCGCTCCCCACGCTTTCGTCCATGAGCGTCAGTATATACGTAGTAGACTGCCTTCGCAATCGGTATTCTAAGTAATCTCTATGCATTTCACCGCTACACTACTTATTCTATCTACTTCCGTATAACTCAAGTCAACCAGTATCAAAGGCAGTTCCATAGTT
+
GGGGFGGGGGGEGGGGGGGGGGGGGGFGEGGGGGGGGFFFGGGGGGGGGGGGGGGFEGGGGGGGGGGGGGGGGGGGGGGGFGFGEGGGGGGFFFGGGDFGGGGGFFGGGGGGAFGFFGCGGFGGGGGGGGGGGGEFFGGGGGGGGGGGGGGGFDGFFGGGF:DCECFFGGGEEGGGGGG>6CCGFGGGG,>DFFBEEFFGFGFGCFFGGGFGDD@AGFFF(;CFGGC+<AFFFFFEC3;0@?DFEFFA<2?BBA9F<?:6):<59>B?F??FFFFFFFBFB
@M02352:288:000000000-CKWC8:1:1101:18218:12308 2:N:0:TAGCGCTC+TATCCTCT
CAGTCTTGCGACCGTACTCCCCAGGTGGGATACTTATCACTTTCGCTTAGTCACTGAGCTAATGCCCAACAACTAGTATCCATCGTTTACGGCGTGGACTACCAGGGTATCTAATCCTGTTCGCTCCCCACGCTTTCGTCCATGAGCGTCAGTATATACGTAGTAGACTGCCTTCGCAATCGGTATTCTAAGTAATCTCTATGCATTTCACCGCTACACTACTTATTCTATCTACTTCCGTATAACTCAAGTCAACCAGTATCAAAGGCAGTTCCATAGTT
+
GGGGGGGGGCEGGGGGGGGGGGGGGGFGEGGGGGGGGGGGGGGGGGGGGGGGGGGGGGGGGFGGGGGGGGGGGGGFGGGGGGGGGGGGGGGGGDGGGGGGGGGGGGGGGGGGGGGGGGGGGGEGGGGGEGGGGGGGGGGGGGGGGGGGGGGGGGGGGGGGGGGGGGFGGGGGGGGGGGGFFGGC9FGGGGGGGFFFFFFGFGFGFFFGFCFGGFBFGF334FFFFFEDEFFFFFFFFF@1=0;@FEFEF:FFFAAFBFFD<AF<4<<:01?7BFFAFA4<A
@M02352:288:000000000-CKWC8:1:1101:14183:12451 2:N:0:TAGCGCTC+TATCCTCT
CAGTCTTGCGACCGTACTCCCCAGGTGGGATACTTATCACTTTCGCTTAGTCACTGAGAATTAACCCAACAACTAGTATCCATCGTTTACGGCGTGGACTACCAGGGTATCTAATCCTGTTCGCTCCCCACGCTTTCGTCCATGAGCGTCAGTATATACGTAGTAGACTGCCTTCGCAATCGGTATTCTAAGTAATATCTATGCATTTCACCGCTACACTACTTATTCTATCTACTTCCGTATAACTCAAGTCAACCAGTATCAAAGGCAGTTCCATAGTT
+
GGGGGGGGGGGGGGGGGGGGGGGGGGGGGGGGGGGGGGGGGGGGGGGGGGGGGGGGGGGGGGGGGGGGGGGGGGGGGGGGGGGGGGGGGGGGGGGGGGGGGGGGGGGGGGGGGGGGGGFFFGGGGGGGGGGGGGGGGGGGGGGGGGGGGGGGGFFGGGGGGGGGGGGFGFGGGGGGGGGFFGGGGGGGFGGGGFFFFFFGFGFGFFFGCEFFGFFFGFDFFFFFGGFGFFFFFFFFFFFFFFFFFFFFFF@FBFBFFFFFF<BBBBB0?B?FAAFFFAFFF
@M02352:288:000000000-CKWC8:1:1101:25408:12580 2:N:0:TAGCGCTC+TATCCTCT
CAGTCTTGCGACCGTACTCCCCAGGCGGAATGCTTAATCCGTTAGGTGTGACACCAACAAGCATGCTTGCTGACGTCTGGCATTCATCGTTTACGGTGTGGACTACCAGGGTATCTAATCCTGTTTGCTCCCCACACTTTCGCACCTCAGCGTCAGTATCGAGCCAGTGAGCCGCCTTCGCCACTGGTGTTCCTCCGAATATCTACGAATTTCACCTCTACACTCGGAATTCCACTCACCTCTCTCGAACTCAAGACCAGGAGTTTATAAGGCAGTTCCAG
+
GGGGGGGGGGGGGGGGGGGGGGGGGGGGGGGGGGGGGGGDGGGGGGGGGGGGGGGGGGGGGGGGFGGGGGGGGGGGGGGGGGGGGGGGGGGGGGGGGGGGGGGGGGGGGGGGGGGGGGGFGGGGGGGGGGGGGGGGGGGGGGGGGGGGGGGGGGGGGGGGDGGGGGGGGGGGGGGGGGGFFGGGGGGGGFEGGFFFBDEGFGFGFFFDCGFGGFFFGFFFFFFFGGF3<FFFF?DB<BF?FFFFFFFFF?FAAFBFF(841::<FAFB4492<FFFFF>A:
@M02352:288:000000000-CKWC8:1:1101:22670:12595 2:N:0:TAGCGCTC+TATCCTCT
TAGTCTTGCGACCGTACTCCCCAGGCGGTGCGCTTAACGCGTTAGCTCCGGCACGGAAGGGGTCGAACCCTCCCACACCAAGCGCACATCGTTTACTGCTAGGACTACAGGGGTATCTAATCCCTTTCGCTACCCTAGCCTTCGAGCCTCAGCGTCAGTGAATGTCCAGTAACCTGCTTTCGCCATTGGTCTTCCTCTCGATATCTACGCATTTCACTGCTACACCGAGAATTCCAGTTACCTCTCCATTACTCTAGCACGGCAGTATCGAACGCAGTTCG
+
CGGGGGGGGGGGGGGGGGGGGGGGGGGGFGGGGGGGGEGGGFGGGGAFFGGGGGGGGGGGGGGGGGGGGGGGGGGGGGGGFGGGGGGGGGGG@=FGGGGFGGGGGDFFFGGGGGGGG9FFFGGGGGGGGGGGGGGFFFGGGGGGGGGGGGGGGGGCGEGGGGGGGGGCFFGGGGGGGG7CFGGGGGGFGE7DFCF<ECFD4CFGFFFGDEFGGFFFGF<2)7:FGC6<>FFFFFFFBFA9<AAA2(4<>>A<2)6B4:?7;9;(-3-)61(,(4)4>?4<0
@M02352:288:000000000-CKWC8:1:1101:19591:12708 2:N:0:TAGCGCTC+TATCCTCT
CAATCTTGCGGTCGTACTCCCCAGGTGGGACACTTATCACTTTCGCTTAGTCACTTAGCTAATGCCAAACAACTAGTGTCCATCGTTTACGGCGTGGACTACCAGGGTATCTAATCCTGTTCGCTCCCCACGCTTTCGTCCATGAGCGTCAGTACATGCGTAGTAGACTGCCTTCGCAATCGGTACTCTGTTTAATCTCTATGCATTTCACCGCTACACTACACATTCTATCTACTTCCATATGACTCAAGTCAACCAGTATCAAAGGCAGTTCCATAGTT
+
GDGGGGGGGG+FEFGGGGGGGGGGG@EF@CFDFGGGFE<FEGGEGGGG,,6CFGGGGGFCEEEF9<E,9C<@E,CC,,CA<?<5=F<D=FGC++>@FGG9<=:E,4+,9,BEFF,9CE,9CF7:+4+@6433C::DEGDC@8=FGGG>EEEG>:<:3,,3@>78@;,ECFG?C=CFG5*:FF*4@*5;;<,+=7+9*=BFFF6C*=8@DC8*:=0BG4(1.6).*;CC61+1@:>)9;AC<?)).1)1).)...<7:()-664)-))(((4.646A6).--
@M02352:288:000000000-CKWC8:1:1101:27961:12786 2:N:0:TAGCGCTC+TATCCTCT
CAATCTTGCGATCGTACTCCCCAGGTGGGACACTTATCACTTTCGCTTAGTCACTTAGCTAATGCCAAACAACTAGTGTCCATCGTTTACGGCGTGGACTACCAGGGTATCTAATCCTGTTCGCTCCCCACGCTTTCGTCCATGAGCGTCAGTACATACGTAGTAGACTGCCTTCGCAATCGGTATTCTGTGTAATATCTATGCATTTCACCGCTACACTACACATTCTATCTACTTCCATATGACTCAAGTCAACCAGTATCAAAGGCAGTTCCATAGTT
+
C@GC,CF<FF7DDEFGEFGGG:<@FFDDBECCEFGGGGGGGGGEEEGFEEEF9<CEGGCEFFGEFBE,CCEEGCFGGDFDCGGGGGGGGF:BGEGGGD<ECFCE=+?BFGFACFE99>,9CF7F?,@>EEEF:>+AFEFG@EGFF@9CEC8CD2@,=D>DFCCCCC,EFF?8DFCGGG7AAF*C7E:EG,DCF4@ECCF@+5+=EAFC::=8*:55*8BCF4)07<):6@6:AA4);?<>5?ECEFFC;@EC<))137AAF96A44<(44:<2264*-4<A
@M02352:288:000000000-CKWC8:1:1101:27947:12799 2:N:0:TAGCGCTC+TATCCTCT
CAATCTTGCGATCGTACTCCCCAGGTGGGACACTTATCACTTTCGCTTAGTCACTTAGCTAATGCCAAACAACTAGTGTCCATCGTTTACGGCGTGGACTACCAGGGTATCTAATCCTGTTCGCTCCCCACGCTTTCGTCCATGAGCGTCAGTACATACGTAGTAGACTGCCTTCGCAATCGGTATTCTGTGTAATATCTATGCATTTCACCGCTACACTACACATTCTATCTACTTCCATATGACTCAAGTCAACCAGTCTCAAAGGCAGTTCCATAGTT
+
GGGGGGGGCFGG97FEFGGGGGGEGGGGGGGFFFGGGGGGGGGGGGGGGGFGDFGFGGGGGCFGGGGGGGFGGGGGGGGGGGGGGGGGGGGGGDGGGGGGGGAFGE7EF@FGGGGGGFEFGFEGEECFEGGEDGGGGGGGGGGFGFGC>E>=FGGGGFFCGGGCFDFFGFFFGGGD5*@DFGG:CC7CFGF7CEFE6BFFFGFGFFAFFDFGGFFFCFDEEFFFGGFGEAFFA=>ECC39E57)1));;;=?C?CF@FF@))-628<<:064<965=<?46
@M02352:288:000000000-CKWC8:1:1101:22118:12855 2:N:0:TAGCGCTC+TATCCTCT
CAGTCTTGCGACCGTACTCCCCAGGTGGGATACTTATCACTTTCGCTTAGTCACTGAGAATTAACCCAACAACTAGTATCCATCGTTTACGGCGTGGACTACCAGGGTATCTAATCCTGTTCGCTCCCCACGCTTTCGTCCATGAGCGTCAGTATATACGTAGTAGACTGCCTTCGCAATCGGTATTCTAAGTAATATCTATGCATTTCACCGCTACACTACTTATTCTATCTACTTCCGTATAACTCAAGTCAACCAGTATCAAAGGCAGTTCCATAGTT
+
GGGGGGGGGGGGGGGGGGGGGGGGGGGGGGGGGGGGGGGGGGGGGGGG7FGGGGGGGGGGGGGGGGGGGGGGGGGGGGGGGGGGGGGGGGGGGGGGGGGGGGGGGGGGGGGGGGGGGG,FFGGGGGGGGGGGGGGGGGGGGGGGGGGGGGGGGGGFFGGGGGCGGGGFGGGGGGGGGGGFFGGGGGGGFGGGGEFFFFFFFGFGFFFGGGFGGFFFGFFFEFFFFGFGFFFFFFFFFFF@FFFE<<CEF;3CAFFFFF@A44>AA>F0?B:BABF<BDFFF
@M02352:288:000000000-CKWC8:1:1101:24207:12878 2:N:0:TAGCGCTC+TATCCTCT
TAGTCTTGCGACCGTACTCCCCAGGCGGTGCGCTTAACGCGTTAGCTCCGGCACAGACAGGGTCGAACCTGCCTACACCAAGCGCACATCGTTTACTGCTAGGACTACAGGGGTATCTAATCCCTTTCGCTACCCTAGCCTTCGAGCCTCAGCGTCAGTAAATGTCCAGTAACCTGCTTTCGCCATTGGTCTTCCTCTCGATATCCACGCATTTCACTGCTACACCGAGAATTCCAGTTACCTCTCCATTACTCTAGCACGGCAGTATCGAATGCAGTTTG
+
FFGFFFGGGGGDCFGGEGGGGGGEFDC@@+8@FEGC9FGEGGGGGGGGGGGDEGFGGFGCFEGCGD<FFGGFFFGFGGGGCGGCFGEC<?BB<7BC@FF<DAAFDFGGG@FFECFD;C<FGGGAECFGGGGEEFGF,@DCFFFF>C>*@BFGGEGEGEFCDCFGGC@ECFFFFCFFCC+18CE*C=?FGFGCFC6;<;5D;D557AAFGGAC<?<4<@BFDFFFF*4563.7?BFF>BDFBFA22:14)4AF256@><?-3>F6>:D))(((44*)964)-
@M02352:288:000000000-CKWC8:1:1101:13945:12931 2:N:0:TAGCGCTC+TATCCTCT
CAATCTTGCGACCGTACTCCCCAGGTGGAATACTTATTACGTTCGGTGTGTCACCGAGTTGCTGCCTATCCGCCGACTTGCATTCATTATTTCGGGCGTGGACTGGCAATGTAACCAATTTTGTTTCCCCCGCACGCGTTCGTGCGTCTGAGTAAGTATGTAGTCGATTGCCTTCCTTAGCCGCTTTTTTTCTAATATCTATCCATTTATTTGACACACACCACATGATTTCTACTTCCATCTCTCTCAATCCAACCAATAACATTAGCAGTCACATCGAT
+
,ECFGGGGGGG7@FFGGGGGGGGGG,CD,F,CFFGGA96E,EF,B+B,,BFGGGD:C+6,,,,,,:5C,C,,,,+8+4,,CFF<,,C,,,:,,,+84+++++:,,,4,,,5CF,,,4+,,,,93A,,C,6C+@=++@8C+@33*******5@E,,,5D,,,7D>;**1,56?,,;*11+*40**)**++*3*1)+.)++;AGA*91+++1+1++.+0)((-)()*0)0)*1=*0<<)6>)5)..).)).-.)(5)),()).)).)-5)(6A:42*)/)((.
@M02352:288:000000000-CKWC8:1:1101:9994:13035 2:N:0:TAGCGCTC+TATCCTCT
TACACTTGCGTGCGTACTCCCCAGGCGGTCAACTTAATGCGTTAGCTGCGGCACAGAACCTCAAGGACCCTACACCTAGTTGACATCGTTTACGGCGTGGACTACCGGGGTATCTAATCCCGTTCGCTACCCACGCTTTCGCACCTCAGCGTCAGTATTGGCCCAGTAAGCTGCCTTCGCCATCGATATTCCTTCCAATCTCTACGCATTTCACTGCTACACTGGAAATTCCGCTTACCTCTACCATACTCAAGATCGCCAGTTTCAAATGCAGTTCCTAG
+
FGGGGGGGGGGGGGGGGGGGGGGGGGGGFGEFGGGGGGGGGGGGGGGGGGGGGGGGGGGGGGGFGGGGGGFFGGGGGGGGGGGGGGGGGGGGGGGGGGGGGGGGGGGGGGGGGGGGGGGGGGGGGGGGGGGGGGGGGGGGGGGGGFGGGGGGEEEGGGGGGGGCEFFF;FGGGGGGGGGFFGGGCFGGGGGGGFFFFC=<+1;7>5:8857CFF>FGFAADFAFCGFG<FF=?B:<B??9ADFBB:A2())6,524<<E?<>7AAD<<).6-)-*699<A4
@M02352:288:000000000-CKWC8:1:1101:11401:13037 2:N:0:TAGCGCTC+TATCCTCT
CAACCTTGCGATCGTACTCCCCAGGTGGATTACTTATCACTTTCGCTTAGTCACTGACTGTATATCGCCAATAACGAGTAATCATCGTTTACGGCGTGGACTACCAGGGTATCTAATCCTGTTCGCTACCCACGCTTTCGTCCCTCAGCGTCAATTCAAACCTAGTAAGCTGCCTTCGCTATCGGTGTTCTGTGTAATATCTATGCATTTCACCGCTACACTACACATTCCGCCTACTCCGACTGAATTCAAGACTAACAGTAACAATTGCAGTTTCCAAG
+
EAFE<FGGGGEC<FFGGGGE8@<6<FFGE<CFCEGFEGGGFFGF@FGG,EFEFDCGE8FGGGCF9AC@CBBFC@E@@F@EFG959AFCFGGF@,@FFGGEDFEF89BFCEE=EFGGGGEFCFFG:C@=C=E=+>CECG8EGEEGC8==?CCG=+@FCDFF9FCGCCCEECCEFEFCFGGFFDGGGEC;*=78=>F<CF6+=+==5A++BE6+2?94?):3=8=ACF@GCC+;D5??FEF12>>>;0..-42<))4@78F:3<A).6))).6<2<74@FB4)
@M02352:288:000000000-CKWC8:1:1101:20043:13070 2:N:0:TAGCGTTC+TATCCTCT
CAGTCTTGCGACCGTACTCCCCAGGTGGGATACTTATCACTTTCGCTTAGTCACTGAGCTAATGCCCAACAACTAGTATCCATCGTTTACGGCGTGGACTACCAGGGTATCTAATCCTGTTCGCTCCCCACGCTTTCGTCCATGAGCGTCAGTATATACGTAGTAGACTGCCTTCGCAATCGGTATTCTAAGTAATCTCTATGCATTTCACCGCTACACTACTTATTCTATCTACTTCCGTATAACTCAAGTCAACCAGTATCAAAGGCAGTTCCATAGTT
+
GGGFFGGGGGEEDGFGGGGGGGGGFGEFGGGGGGGGGGGGGGGGGGGGGGGGGGGGGGGGGGGGGGGGGGGGGGGGGGGGGGGGGFGGGGGGGGGGGGGGGGGGGGGGGGGGGGGGGGGGGGGGGGEGGGGGGGGDGGGGGGFFEFFGGGGGGGGGGGGGGGGGGGGEFFGGFGGGGGGDFGGGGGGGGGGFGFFFFFFGFGFGFFFGCGFFGFBFGFFFFFFFGGF7CFFFFFFFFEFFFFFFFF97@F@9<DAF7:FFFADDAFFFFF?BD9?9462).
@M02352:288:000000000-CKWC8:1:1101:6238:13287 2:N:0:TCGCGCTC+TATCCTCT
CAGTCTTGCGACCGTACTCCCCAGGTGGGATACTTATCACTTTCGCTTCGTCACTTAGCTAACGCCAAACAACTAGTATCCATCGTTTACGGCGTGGACTACCAGGGCATCTAATCCTGTTCGCTCCCCCCGCTTTCGCCCATGAGCGTCAGCACATACGTCGTACACTGCCTTCGCCATCGGTATTCTGTGTCATATCTATGCCTTTCACCTCTACCCTACACCTTCTACATACTTCCATATCACTCAACTCCACCAGTATCAAAGCCAATTCCATTGTT
+
GGD;EGGGGG+@CFFGGGGGGGGGGGGCC,CFGGGGG9CFEGG<FFGB,@6CFGA<C99<,,C6F7+6,C6,C,C,<,5,99CE=F<=,CF:++74@4F<,,9?<:++44=EAFA9EGC4CF+@B<3+6+33@+58EE++3+,397@9>EGC,,1,56226,14,*6,<3<B:<?FG4*:AG*2;=C++1>+;)37.+113:+:);+::+;**048A+63,7()09,><F**1*52:)--)).).:-).5(-.))7:()-))64)))(4(((.64)7)-.)
@M02352:288:000000000-CKWC8:1:1101:10324:13288 2:N:0:TAGCGCTC+TATCCTCT
CAGTCTTGCGACCGTACTCCCCAGGTGGGATACTTATCACTTTCGCTTAGTCACTGAGTCGAAACCCAACAACTAGTATCCATCGTTTACGGCGTGGACTACCAGGGTATCTAATCCTGTTCGCTCCCCACGCTTTCGTCCATGAGCGTCAGTATATACGTAGTAGACTGCCTTCGCAATCGGTATTCTAAGTAATATCTATGCATTTCACCGCTACACTACTTATTCTATCTACTTCCGTATAACTCAAGTCAACCAGTATCAAAGGCAGTTCCATCGTT
+
GGGGGGGGGGGGGGGGGGGGGGGGGGGGGGGGGGGGGGGGGGGGGGGGGGGGGGGGGGGGGGFGGGGGGGGFGGGGGGGGGGGGGGGGDEGGDGGGGGGGGGGGGGGGFFGGFGGGGFGGGGGGDFGGGFGGGGGGGGGGGGGGGGGGGGGGGGGGGGGGGGGGGGGGGDFGGGGGGGGFFGGGFGGGGGFGGFCEF6CGFG>FEFFFDFFGDFFEGF@EEFEFFFCGFFFFFFFFFFEFFFFFCCBF<:2<>DBF:?>A>A>FFFFF:??BFFF9FA?F:
@M02352:288:000000000-CKWC8:1:1101:21582:13320 2:N:0:TAGCGCTC+TATCCTCT
TAATCTTGCGACCGTACTCCCCAGGCGGAATGCTTAATCCGTTAGGTGTGTCACCGAACAGTATACTGCCCGACGACTGGCATTCATCGTTTACGGTGTGGACTACCAGGGTATCTAATCCTGTTTGCTCCCCACACTTTCGTACCTCAGCGTCAGTATCGAGCCAGTGAGCCGCCTTCGCCACTGGTGTTCCTCCAAATATCTACGAATTTCACCTCTACACTTGGAATTCCACTCACCTCTCTCGAACTCTAGACTGATAGTTTTGGAGGCAGTTCCAG
+
GFGGGGGGGGFGGGFGGGGGGGGGGGGGGGGGGGGGGGGGGGGGGGGGGGGGGGGGGGGGGGGGGGGGGGGGGGGGGGGGGGGGGGGGGGGGFGGGGGGGGGGGGGGGGGGGGGGGGGGGGGFGGGGGGGGGGGGGGGGGGGGGGEDGGGGGGGGDGGGGGGGGGCFGCFCEGGDDGGGFFGGGGGGFGGGGGFFFFF=DCGF7?FFDDGFGGFFFCFEEFF@FGGBGFFFFF@B94:?<4??F?8?B<:?AFFF*)6?:AAA<ABF(1286:17<FAA4.
@M02352:288:000000000-CKWC8:1:1101:14106:13470 2:N:0:TAGCGCTC+TATCCTCT
TAACCTTGCGGCCGTACTCCCCAGGCGGTCTACTTATCGCGTTAGCTTCGCTACTCACGACTTAAAGTCACAAACAGCTAGTAGACAGCGTTTACGGTGTGGACTACCAGGGTATCTAATCCTGTTCGCTACCCACACTTTCGCACATGAGCGTCAGTCTTTGGCCAGGGAGTCGCCTTCGCCACTGATGTTCCTCCAGATATCTACGCATTTCACCGCTACACCTGGAATTCCACTCCCCTCTCCAAGACTCTAGTCTGCCAGTTCTAAATGACCATCC
+
FGGGGGGGGGGGGGGGGGGGGGGGGGGGGGGGGGGGGGGGGGGGGGGGGGGGGGGGGGGGGGGGGGGGGGGGGGGGGGGGGGGGGGGGGGGGGGGGGGGGGGGGGGGGGGGGGGGGGGGGGGGGGGCGGGGGGGGGEEFGFGGGGGGGGGFGGGGGGGGGGGGGGGGGGGGGGGCDGGGFFGGGGGGGGGGGGFFFFFAFFGFGFFFGGGFGGFFFG:>FFF?FFF2FBFF?98AB9<?:?:037<AB<11424A9>AF<A7:77AABFD<A9AF?F28:
@M02352:288:000000000-CKWC8:1:1101:2108:13508 2:N:0:TAGCGCTC+TATCCTCT
CAATCTTGCGATCGTACTCCCCAGGTGGGACACTTATCACTTTCGCTTAGTCACTTAGCTAATGCCAAACAACTAGTGTCCATCGTTTACGGCGTGGACTACCAGGGTATCTAATCCTGTTCGCTCCCCACGCTTTCGTCCATGAGCGTCAGTACATACGTAGTAGACTGCCTTCGCAATCGGTATTCTGTGTAATATCTATGCATTTCACCGCTACACTACACATTCTATCTACTTCCATATGACTCAAGTCAACCAGTATCAAAGGCAGTTCCATAGTT
+
GFGGGGGGGGDGGGGGGGGGGGGGGEGGGGGFGGGGGGEFFGGGGGGGGGGGGGGGGGGGC<FFGGGFGGG<FFFEFFGGGFGGGGGGGGGDCBFGGGGGGFFGFEE<EGGGFA9=EGFFFGGDED>=BECGG7CCFGFEE8DGFFGDGGGGGGCCFFGDEGFGGFGGGGGGGGGGGGDBFG5CGGGFFGGGGEACAFFGFGFGFFFGGGFFD45AGFFFFFFFGGFGFFFAFFFFFFF<3CCC647>@(;CEFCFDFFA44<<949(4:046>9A?B3.6
@M02352:288:000000000-CKWC8:1:1101:25577:13584 2:N:0:TAGCGCTC+TATCCTCT
CAGTCTTGCGACCGTACTCCCCAGGTGGGATACTTATCACTTTCGCTTAGTCACTGAACCGAAGTCCAACAACTAGTATCCATCGTTTACGGCGTGGGCTACCAGGGTATCTAATCCTGTTCGCTCCCCACGCTTTCGTCCATGAGCGTCAGTATATACGTAGTAGACTGCCTTAGCAATCGGTATTCTAAGTAATATCTATGCATTTCACCGCTACACTACTTATTCTATCTACTTCCGTATAACTCAAGTCAACCAGTATCAAAGGCAGTTCCATCGTT
+
FGGGGGGGGGGGGGGFGGFGGGGGGGGGGGGGGGGGGGGGGGGGGGGGGGGGFGGGGGGGGGGGGGGGGGGGGGGGGGGGGGGGGGGGGGGGGGGGGGGGGGDGGGDGGGDGGGGGFGGGGGGGGGGGGGGGGGGGGGGGGGGDGGGGGDGEGGGGGGFGGGGGGGGGGGGGG7*=CGGFFGGGGFGGGGGGGEFFFFFGFDAFC@FGFFF>DF9=CFDF@FCFF7?FEFFFFFEFFF)3=<@;EFFFFFFFFFFF<BFAF><<BFF08B??A4FAF<<B0
@M02352:288:000000000-CKWC8:1:1101:16140:13805 2:N:0:TAGCGCTC+TATCCTCT
CAATCTTGCGATCGTACTCCCCAGGTGGGACACTTATCACTTTCGCTTAGTCACTGAGCTAATGCCCAACAACTAGTGTCCATCGTTTACGGCGTGGACTACCAGGGTATCTAATCCTGTTCGCTCCCCACCCTTTCGTCCATGAGCGTCAGTCCATACGTAGTAGACTGCCTTCGCATTCGGTATTCTGTGTAATATCTATGCATTTCCCCGCTCCACTCCACATTCTATCTACTTCCATCTAACCCAAGTCAACCGGTATCAAAGGCCTTTCCTTAGTT
+
GGGGGGGGGGGGGGGGGGGGGGGGFFFFGGGGGGFGGGGGGGGGGGGGGGGGGGGGGGGGGGGGGGGGGGGGGFFFGGGGGGGFGGGGGGGGGGEFGGGFCGGGGG7FFGCFAE;E,=,C9A+++BFGE?8++6A386=CE+=83,6=@EEC;==;3,334>747=,3,,@8B;9**<*0?F,:*=,,2,,+5:=9<:9@1+1+:@A+=,;6)?9)=),)(0);*;.16+++1+177?367)1)))(((,()1<)*(()(,(.)6-4((().)6=)16)62
@M02352:288:000000000-CKWC8:1:1101:7501:13947 2:N:0:TAGCGCTC+TATCCTCT
TAATCTTGCGACCGTACTCCCCAGGCGGTCTACTTAACGCGTTAGCTCCGAAAGCCACGGCTCAAGGCCACAACCTCCAAGTAGACATCGTTTACGGCGTGGACTACCAGGGTATCTAATCCTGTTTGCTCCCCACGCTTTCGCATCTGAGTGTCAGTGTCTGTCCAGGGGGCCGCCTTCGCCACTGGTATTCCTTCAGATCTCTACGCATTTCACCGCTACACCTGAAATTCTACCCCCCTCTACAGCACTCTAGTTCACCAGTTTCAAATGCAGTTCC
+
FGGGGGGGGGGGEGGGGGGGGGGGGGEGGGGGGGGGGGGGGGGGGGGGFGFCF@FGGGGGGGGGGGGGGGGFGGGCFFCFGFGGGGGGGGGGGGGGGGEEGGGGFGGGGGGGGGGGGGGCGGFGGGGGGFGFFDFGEGGGDGGEGEGGFCGGFGFGGGGFGGGGGGGGGGGGGGGGGGDFFGGGGGGGFEGGGCFFFFFDFFFF<?FFD5>DFFFFGEF;FFFFGGFF>F?FFFFBA:<0>B?0AAF)383),6A*6AFAF<72<<9949AF<DF4=>A)
@M02352:288:000000000-CKWC8:1:1101:11265:13950 2:N:0:TAGCGCTC+TATCCTCT
TAATCTTGCGACCGTACTCCCCAGGCGGAATGCTTAATCCGTTAGGTGTGTCACCGAACAGTATACTGCCCGACGACTGGCATTCATCGTTTACGGTGTGGACTACCAGGGTATCTAATCCTGTTTGCTCCCCACACTTTCGTACCTCAGCGTCAGTATCGAGCCAGTGAGCCGCCTTCGCCACTGGTGTTCCTCCAAATATCTACGAATTTCACCTCTACACTTGGAATTCCACTCACCTCTCTCGAACTCTAGACTGATAGTTTTGGAGGCAGTTCCAG
+
FGGGGGGGGGGGGGGGGGGGGGGGGGGGGGGGGGGGGGGGGGGGGGGGGGGGGGGGGGGGGGGGGGGGGGGGGGGGGGGGGGGGGGGGGGGGGGGGGGGGGGGGGGGGGGGGGGGGGFGGGGGGGGGGGGGGGGGGGGGGGGGGGGGGGGGGGGGGGGGGGGGGGGGGGGGGGGGGGGGFFGGGGGGGGGGGGFFFFFFGFGFGFFFGGGFGGFFFGFFFFFFFGGFGFFFFFFFFFFFFFFB:<?FBFFFFFFF?AFF?FFBFFFF?BF?F<?E:FFFB6
@M02352:288:000000000-CKWC8:1:1101:15906:13979 2:N:0:TAGCGCTC+TATCCTCT
CATTCTTGCGAACGTACTCCCCAGGTGGGTCACTTATCACTTTCGCTTAGCCACTCAAACCGAAGTTCGAACAGCTAGTGACCATCGTTTACGGCGTGGACTACCAGGGTATCTAATCCTGTTCGCTCCCCACGCTTTCGTCCATCAGTGTCAGTTGATTATTAGTGATCTGCCTTCGCAATTGGTATTCTATGTAATATCTATGCATTTCACCGCTACACTACATATTCTAACCACTTCATAATAACTCAAGACAACCAGTATCAAAGGCAATTTTACCG
+
GGGGGGGFGGDC7FFGFGGFEGGEFFGGGGGFGGGGGGGGGFGFGGGGGGGGFGFFEFGGFGDGEGGGGFD<FFGGGFFFGGDEFGGGFGGGGGGGGGEEFEFGGGG@GGGGGGEGGGFGFFGGGFCF68=FCFG@=FFED?ECGGGGGGGGGGFFG9B;CFGGGGGFFCCGGEGFFCC>EDGGGGGFCEFGGFFEEFFCFF6FFFCFDGFFFA@:CD9B;AEFCGCFCCFFF6?3=EFE67C?EFF@<><E<@168?3:<496>B<<B70:?B?2623<,
@M02352:288:000000000-CKWC8:1:1101:15464:14094 2:N:0:TAGCGCTC+TATCCTCT
CAGTCTTGCGACCGTACTCCCCAGGTGGGATACTTATCACTTTCGCTTAGTCACTGAGCTAATGCCCAACAACTAGTATCCATCGTTTACGGCGTGGACTACCAGGGTATCTAATCCTGTTCGCTCCCCACGCTTTCGTCCATGAGCGTCAGTATATACGTAGTAGACTGCCTTCGCAATCGGTATTCTAAGTAATCTCTATGCATTTCACCGCTACACTACTTATTCTATCTACTTCCGTATAACTCAAGTCAACCAGTATCAAAGGCAGTTCCATAGTT
+
GGGGGGGGGGGGGGGGGGGGGGGGGGGGEGGGGGGGGGGGGGGGGGGGGGGGGGGGGGGGGGGGGGGGGGGGGGGGGGGGGGGGGGGGGGGGEGGGGGGGGGGGGGGGGGGGFGGGGGGGGGEGGGGGEGGGGGGGGGGGGGGGGGGGGGGGGGGGGFGGGGGGGGGGGGGGGGGGGG>DFG>EGGGGGGFFFEFEEFFGFGFGEFFGGGFCD>BFGF@E;FFFGGFGEFFFFFEFFFF@F03)<<>@AEFFFFFF?B><AAFFAFAB00(844@DF)066
@M02352:288:000000000-CKWC8:1:1101:22896:14178 2:N:0:TAGCGCTC+TATCCTCT
CAGTCTTGCGACCGTACTCCCCAGGTGGGATACTTATCACTTTCGCTTAGTCACTTAGCTATAATGCCAAACAACTAGTATCCATCGTTTACGGCGTGGACTACCAGGGTATCTAATCCTGTTCGCTCCCCACGCTTTCGTCCATGAGCGTCAGTACATACGTAGTAGACTGCCTTCGCAATCGGTATTCTGTGTAATATCTATGCATTTCACCGCTACACTACACATTCTATCTACTTCCATATGACTCAAGTCAACCAGTATCAAAGGCAGTTCCATAG
+
GGGGFGGGGGGGGGFGGGFGGGGGGGGGGGGGGGGGGGGGGGGGGGGGEGGGGGGGGGGGGGGGGGGGGGGGGGGGGGGGGGGGGGGGGGGGGGGGGGGGGGGGGFGDFFCFGGGGGGGGFGGGGGGGGGEGGGGGEFFGGGGEGGGGGGGGGGGCFGGCFFFGFEGACGGGGGGGGGDFDDGGGGGGGGGGGFFEEF8CACAGFFFGGGFGGFFFEFBEFFFFGGFGEFFFFFFFFFFFFEEFF3?EFF8@3?CFFA>?0>FFFF96)48?::F9F9><)
@M02352:288:000000000-CKWC8:1:1101:25937:14187 2:N:0:TAGCGCTC+TATCCTCT
CAATCTTGCGATCGTACTCCCCAGGTGGGACACTTATCACTTTCGCTTAGTCACTGAGCTAATGCCCAACAACTAGTGTCCATCGTTTACGGCGTGGACTACCAGGGTATCTAATCCTGTTCGCTCCCCACGCTTTCGTCCATGACCGTCAGTACATACGTAGTAGACTGCCTTCGCAATCGGTATTCTGTGTAATATCTATGCATTTCACTGCTACACTACACATTCTATCTACTTCCATATGACTCAAGTCAACCAGTATCAAAGGCAGTTCCATCGTT
+
GF<EFGGGGGGEFGGGGGGGGGGGFEGGDGFGGGGGGCFFGGFFFGGGGGGGGGGGEFGGFDGFDFECFGFGGFCC?CFEEDFACAFFBFFD::FEGCBFFG@<?C+BFDBGFFFG9EFFEGDCG<FFG8CFG:CD>@FEE8EGG,=CCEGDG8EFFF9CEBFGF,@CFF8D3@CFGD*5AFCE*C@@EGG7F?6:<F>BBC+;4:=8896+=A81CF=CBFFF7C3C<7;7+:7CCCFFF<<?CC?.5@3?EEEF@@A7)159<<B?046:AB466)(44
@M02352:288:000000000-CKWC8:1:1101:21923:14284 2:N:0:TAGCGCTC+TATCCTCT
CAGTCTTGCGACCGTACTCCCCAGGTGGGATACTTATCACTTTCGCTTAGTCACTTACCCGAAATCCAACACATCGTATCCATCGTTTATACCGTGTGCTCTCACGGTGTCTCATCCCGTGCTCTACACACGCACTCTTCAGTGTCCGTCAGTGTATCAGTCGTCGAATCCCTTCGCACTCGCTGTTTTCTTCATTATCTATACGTTTTACACCTACACTCCTTATTCTATCTCCTTCCGTATAATTCACATCAACGAGAATCAAAACCAGTTCTTTCGTT
+
GG<<,CFGG:+@CFFGGGGGGGGGGGGG+EGGGGGGF<;EGGGGGGGG,C6E9FG,F,96+@@+CF<,C,D,,,,B66F,,9<?,:=D,,,,,BFF,+,5,,,,54CA+B=E,:,94,+9++4,,,54@4B+C++@,3,,,,,,,,6=D>+16,@3,,,CE,4++3++,+,6,,*3<**0***1*1,,=22++*+*2:6F8D+:(1);*4;+*;()1;@)(;.6+2)+9+++++/.)/,(6=34.))95)))/>);/(.(-.))).)(((()))*.1)(.(
@M02352:288:000000000-CKWC8:1:1101:11088:14286 2:N:0:TAGCGCTC+TATCCTCT
CAGTCTTGCGACCGTACTCCCCAGGTGGGATACTTATCACTTTCGCTTAGTCACTGAGCTAATGCCCAACAACTAGTATCCATCGTTTACGGCGTGGACTACCAGGGTATCTAATCCTGTTCGCTCCCCACGCTTTCGTCCATGAGCGTCAGTATATACGTAGTAGACTGCCTTCGCAATCGGTATTCTAAGTAATCTCTATGCATTTCACCGCTACACTACTTATTCTATCTACTTCCGTATAACTCAAGTCAACCAGTATCAAAGGCAGTTCCATAGTT
+
CFFGGGGGGGGDGGGGGGGGGGGGGFFGGGGEFGGGGEAFFGGCGGGGDFGGGGGFFCDFG9FFGGFCCEDCCFFF<CEFGGGFEFGECFGGCCCFGGFGF<FFFCGDGGGGGGFG9ECFGFGGGFFGEFGFGEFGGGGGGGGDEFFGGGGGGCEEG9CFGGG>CCCCEFGGFGF57*<>??C9*;CGCC,5=4EEFF6@>F6D?CFFGG:CDD=)8=@<8F9F>F3751;FAFEEF?E<3(6)<>>AFF)94><=<65<--66:9<1:0(2)-06@),65
@M02352:288:000000000-CKWC8:1:1101:9022:14303 2:N:0:TAGCGCTC+TATCCTCT
TAATCTTGCGACCGTACTCCCCAGGCGGAATGCTTAATCCGTTAGGTGTGTCACCGAATAGCATGCTACCCGACGACTGGCATTCATCGTTTACGGTGTGGACTACCAGGGTATCTAATCCTGTTTGCTCCCCACACTTTCGCACCTCAGCGTCAGTATCGAGCCAGTGAGCCGCCTTCGCCACTGGTGTTCCTCCAAATATCTACGAATTTCACCTCTACACTTGGAATTCCACTCACCTCTCTCGAACTCTAAACTAGCAGTATCAAAGGCAGTTCCAG
+
GGGGGGGGGGGGGGFGGGGGGGGGGGGGGGGGGGGGGGGGGGGGGGGGGGGGGGGGGGGGGGGGGGGGGGGGGGGGGGGGGGGGGGGGGGGGGGGGGGGGGGGGGGGGGGGGDGGGGFGGGGGGGGGGGGGGGGGGGGGGGGGGGGGGGGFEGGGEFFFGGGGGEFGGGGCGGGGGGGGFDGGGGGGGGGGGGEFFFFFGFGFGFFFGDGFGFFEF9A@FFFFFGGFG9FFFFFF<BBFFBF>F???3<BFBA<)*.<=<:<4A2)6AF6423()47<A9.
@M02352:288:000000000-CKWC8:1:1101:9039:14312 2:N:0:TAGCGCTC+TATCCTCT
TAATCTTGCGACCGTACTCCCCAGGCGGAATGCTTAATCCGTTAGGTGTGTCACCGAATAGCATGCTACCCGACGACTGGCATTCATCGTTTACGGTGTGGACTACCAGGGTATCTAATCCTGTTTGCTCCCCACACTTTCGCACCTCAGCGTCAGTATCGAGCCAGTGAGCCGCCTTCGCCACTGGTGTTCCTCCAAATATCTACGAATTTCACCTCTACACTTGGAATTCCACTCACCTCTCTCGAACTCTAGACTAGCAGTATCAAAGGCAGTTCCAG
+
GGGGGGGGGGGGGGGGGGGGGGGGGGGGGGGGGGGGFGGGGGGGGGGGGGGGGGGGGGGGGGGGGGGGGGGGGGGGGGGGGGGGGGGGGGGGGGGGGGGGGGGGGGGGGGDGFGGGGGGGGGGGGFGGGGGGGGGGEGGGGGECEEGGCFGEEGGDGFFGEFCEGG7BCFFGGGGGGGGFDGEGGGF>,=EFGEFFFAFGFGFGFF3D*CFGGFFF9FFFEFFFGGFF<FFFFFF<:0:B?B214>?04?(-<A:*64*5:24A))5).)-41:7:FF26)
@M02352:288:000000000-CKWC8:1:1101:22538:14376 2:N:0:TAGCGCTC+TATCCTCT
TAATCTTGCGACCGTACTCCCCAGGCGGTCTACTTAACGCGTTAGCTCCGAAAGCCACGGCTCAAGGCCACAACCTCCAAGTAGACATCGTTTACGGCGTGGACTACCAGGGTATCTAATCCTGTTCGCTACCCACGCTTTCGTCCATCAGCGTCAATACAGTGTTAGTGATCTGCCTTCGCAATCGGTATTCTAAGTAATATCTATTCATTTCACCGCTACACTACTTATTCTAACCACTTCACAATGATTCAAGACCGCCAGTATCAAAGGCAATTTTT
+
FGGGGGGGGGGGGDGGGGGGGGGGGDFGEGGGGGGGFGGGGGGGGGGGGGEGGFGGGFFEEGGGGGGGGFGGGDGGFGGFFFEFGGGGGGGGGGGGGGGGGG7=DFFFFC:FGGGGGFGGFGGDGGGGGGGEGGFGCEGECFCFE@>+@>6CEGGGDFCGGGF?FF@GFFGFFGFGGGGFFGGDDCFEGGGGGFF??FF+;DFGFFC+C?FDGFFFGFFFFFFFGG:>ABFFFF2:<6?<BB?DFB7>DFFFF<B7>?FF>FB>?><A:<BF0<F6FB>F)
@M02352:288:000000000-CKWC8:1:1101:7680:14378 2:N:0:TAGCGCTC+TATCCTCT
CAGTCTTGCGACCGTACTCCCCAGGTGGGATACTTATCACTTTCGCTTAGTCACTGAGTCGAAACCCAACAACTAGTATCCATCGTTTACGGCGTGGACTACCAGGGTATCCAATCCTGTTCGCTCCCCACGCTTTCGTCCATGAGCGTCAGTATATACGTAGTAGACTGCCTTCGCAATCGGTATTCTAAGTAATATCTATGCATTTCACCGCTACACTACTTATTCTATCTACTTCCGTATAACTCAAGTCAACCAGTATCAAGGCAGTTCCATCGTTG
+
GGGGGGGGGGGGGGGGGGGGGGGGGGGGGGGGGGGGGGGGGGGGGGGGGGGGGGGGGGGGGGGGGGGGGGGGGGGGGGGGGGGGGGGGGGGGGGGGGGGGGGGGGGGGGGGGGGGGGGGGGGGGGGGGGGGGGGGGGGGGGGGGGGGGGGGGGGGFGCFGFGGGGGGGGGGGGGGGGGGFFGGGGGGGGGFGGFFEFFFGFGFDFFFGGGFGGFFFGFFFFFFFGGFGFFFFFFFFFFE?FDDFFFA<A?<BFFFF?F@FFFFFFFF?F1?B<AFBF??B(
@M02352:288:000000000-CKWC8:1:1101:14456:14440 2:N:0:TAGCGCTC+TATCCTCT
TAATCTTGCGACCGTACTCCCCAGGCGGAATGCTTAATCCGTTAGGTGTGTCACCGAACAGTATACTGCCCGACGACTGGCATTCATCGTTTACGGTGTGGACTACCAGGGTATCTAATCCTGTTTGCTCCCCACACTTTCGTACCTCAGCGTCAGTATCGAGCCAGTGAGCCGCCTTCGCCACTGGTGTTCCTCCAAATATCTACGAATTTCACCTCTACACTTGGAATTCCACTCACCTCTCTCGAACTCTAGACTGATAGTTTTGGAGGCAGTTCCAG
+
GGGGGGGGGGGGGGGGGGGGGGGGGGGGGGGGGGGGGGGGGGGGGGGGGGGGGGGGGGGGGGGGGGGGGGGGGGGGGGGGGFGGGGGFGGGGGGGGGGGGGGGGGGG<FGGGGGGGFGGGGGGGGGGGGGGGGGGGGGGGGGGGGDACCFGGGGGGGC;F8CCEGGGGFGGGGGDGGGF)?DCGGFGG,=EGGFFFFFBGCFFGFFFGGGFGGAEFEF88<FDFGGBGFFFFFBDAFFFFFF7??DF?BFFFAB4*6<?BFF<ABFFFF?F?B:38FDF9.
@M02352:288:000000000-CKWC8:1:1101:19296:14486 2:N:0:TAGCGCTC+TATCCTCT
CAGTCTTGCGACCGTACTCCCCAGGTGGGATACTTATCACTTTCGCTTAGTCACTGAACCGAAGTCCAACAACTAGTATCCATCGTTTACGGCGTGGACTACCAGGGTATCTAATCCTGTTCGCTCCCCACGCTTTCGTCCATGAGCGTCAGTATATACGTAGTAGACTGCCTTCGCAATCGGTATTCTAAGTAATATCTATGCATTTCACCGCTACACTACTTATTCTATCTACTTCCGTATAACTCAAGTCAACCAGTATCAAAGGCAGTTCCATCGTT
+
GGGGGGGGGGGGGGFGGGGGGGGGGGGGGGGGGGGGGGGGGGGGGGGGEGGGGGGGGGGGGGDGGGGGGGGGGGGGGGGGGGGGGGGGGGGEGGGGGGGGGGGGGGGGGGGGGGGGGGGGGGGGGGGGGGGGGGGGGGGGGGGGGGGGGGGGGGGGGGGGGGGGGGFGGGGGGGGFGGGFFGGGFGGGGGGGGFFCEFFGFGFFCFFGGGFGGFFFGFFFFFFFGGFGEFFFFFFFFFFFFFDFBBA>DF?FADFFFFFDFFFF<A<:6:(8AAFBFA?FB
@M02352:288:000000000-CKWC8:1:1101:16793:14527 2:N:0:TAGCGCTC+TATCCTCT
CAGTCTTGCGACCGTACTCCCCAGGTGGGATACTTATCACTTTCGCTTAGTCACTGAGTCGAAACCCAACAACTAGTATCCATCGTTTACGGCGTGGACTACCAGGGTATCTAATCCTGTTCGCTCCCCACGCTTTCGTCCATGAGCGTCAGTATATACGTAGTAGACTGCCTTCGCAATCGGTATTCTAAGTAATATCTATGCATTTCACCGCTACACTACTTATTCTATCTACTTCCGTATAACTCAAGTCAACCAGTATCAAAGGCAGTTCCATCGTT
+
GGGGGGGGGGGGGGGGGGGGGGGGGGGGGGGGGGGGGGGGGGGGGGGGGGGGGGGGGGGGGGGGGGGGGGGGGGGGGGGGGGGGGGGGGGGGGGGGGGGGGGGGGGGGGGGGGGGGGGFGGGGGGGGGGGGGGGGGGGGGGGGGGGGGGGGGGGGGGFGGGGGGGGGGGGGGGGGGGGDEFGGGGGGGGGGGGFFEFFFGFGFGFFFGGGFGGFFFGFDFFFFFGGFGFFFFFFFFFFF?E<;;CEFAFF<9<>DFFFFFFFFFFAA??B6BFFFFFFFF?
@M02352:288:000000000-CKWC8:1:1101:15806:14656 2:N:0:TAGCGCTC+TATCCCCT
CATTCTTGCGAACGTACTCCCCAGGTGGGTTACTTATCACTTTCGCTTAGCCACTCAGACCGAAATCCGAACAGCTAGTAACCATCGTTTACGGCGTGGACTACCAGGGTATCTAATCCTGTTCGCTACCCACGCTTTCGTCCCTTAGCGTCAATTAATTGTTAGTGATCTGCCTTCGCAATCGGTATTCTGTGTAATATCTATGCATTTCACCGCTACACTACACATTCTGACCACTTCACAATAATTCAAGACCTACAGTATCAATGGCAATTTTACGG
+
GGGGGGGGGGGGGGGGGGGGGGGGGGGGGGGGGGGGGGGGGGGGGGGGGGGGGGGGGGGGGGGGGGGGGGGGGGGGGGGGGGGGGGGGGGGGGGGGGGGGGGGGGGEGGGGGGGGGGGGGGFGGGGGEGGGGGEGGGGGGGGDEGGGGGGGGGGGFGGGGGGGGGGGGGGFFGGGGGGGFFGGGGGGGD=CFGEFEFFFGFGFGFFFGGGAGFFDFGFFF;@=A7<EGFFFFFF;?::A?4<<>FFFFAFDFAB?>:?F??>>4<BFFF??F?FFFFBBF?
@M02352:288:000000000-CKWC8:1:1101:6617:14811 2:N:0:TAGCGCTC+TATCCTCT
CATTCTTGCGAACGTACTCCCCAGGTGGGTCACTTATCACTTTCGCTTAGCCACTCAAACCAAAGTTCGAACAGCTAGTGACCATCGTTTACGGCGTGGACTACCAGGGTATCTAATCCTGTTCGCTCCCCACGCTTTCGTCCATCAGTGTCAGTATATTATTAGTGATCTGCCTTCGCAATTGGTATTCTATGTAATATCTATGCATTTCACCGCTACACTACATATTCTAACCACTTCATAATAACTCAAGACAACCAGTATCAAAGGCAATTTTACC
+
GGGGGGGGGGGGGGGGGGGGGGGGGGGGGGGGGGGGGGGGGGGGGGGGGGGGGGGGGGGGGGFGGGGGGGGGGGGGGGGGGGGGGGGGGGFGGFGEGGGGGGGGGGFGGGGGGGGGGGGGGGGGFGGGGGGGGGGGGGGGDGGGGGGGFGGGGGGGGGGGGGGGGGGGGGGFGGGGGGGFEGGGGGGGGGGGGFFFCFFGFGFGFFFGFGF7FFFFG>@FBFFFGGFGFFFFFF;EDEF3)7C<??EEEFFF<33AD;B0876-:ABFF:?F6>FFFFA<
@M02352:288:000000000-CKWC8:1:1101:8453:14843 2:N:0:TAGCGCTC+TATCCTCT
TAATCTTGCGACCGTACTCCCCAGGCGGAATGCTTAATCCGTTAGGTGTGTCACCGAACAGTATACTGCCCGACGACTGGCATTCATCGTTTACGGTGTGGACTACCAGGGTATCTAATCCTGTTTGCTCCCCACACTTTCGTACCTCAGCGTCAGTATCGAGCCAGTGAGCCGCCTTCGCCACTGGTGTTCCGCCAAATATATACGATTTTCACCTCTACACTTGGAATTCCACTCACCTCTCTCGAACTCTAAACTCATAGTTTTCGAGGCAGTTCCAG
+
,EED<FGGGG@CFGGGGGGGGGGGGCGGGGGCFGGGGGAFEGGGGCF,:CFFEGGGG@BEDFFFEFD?E4C4C:>B+++:44,A@?,5,BF@CECEGGC==A=AE<<?EC:FFG9D=;5,@F,CAD8DDGG+FFG@7@FEGG?G6E<D7E?7:AE8DC,@CE7BCA7?FG9:D74948D5?55:CCCG81A+;()/6)=F6C+;7A59*=)3:+1=<:)8>44*20476961=@<)(,403()42.(4(:0-4)-742*54:6<<>2),(.(1()4=44).
@M02352:288:000000000-CKWC8:1:1101:14499:15128 2:N:0:TAGCGCTC+TATCCTCT
TAATCTTGCGACCGTACTCCCCAGGCGGAATGCTTAATCCGTTAGGTGTGTCACCGAACAGTATACTGCCCGACGACTGGCATTCATCGTTTACGGTGTGGACTACCAGGGTATCTAATCCTGTTTGCTCCCCACACTTTCGTACCTCAGCGTCAGTATCGAGCCAGTGAGCCGCCTTCGCCACTGGTGTTCCTCCAAATATCTACGAATTTCACCTCTACACTTGGAATTCCACTCACCTCTCTCGAACTCTAGACTGATAGTTTTGGAGGCAGTTCCAG
+
GGGGGGGGGGGGGGGGGGGFGGGGGGGGGGGGGGGGGGGGGGGGGGGGGGGGGGGGGGGGGGGGGGGGGGGGGGGGGGGGGGGGGGGGGGGGGGGGGGGGGFGGGGGGGGGGFGGGDGGGGGGGGGGGGGGGGGGCEFFGGGGFGEDFGGGGGGGGGGGGGGGGGDGFGGGFGGDGGGGFFGGGGGFEEGGGGFFFFFFFFGFGFFF<CCFGGFFFGFF<EFFFGGFGFFFFFFFFFFB?FFFFFFFFFFFF<B4@AF??A>AFFFFFF78:?0<?FFFF6
@M02352:288:000000000-CKWC8:1:1101:27053:15251 2:N:0:TAGCGCTC+TATCCTCT
CAATCTTGCGATCGTACTCCCCAGGTGGGACACTTATCACTTTCGCTTAGTCACTGAGCTAATGCCCAACAACTAGTGTCCATCGTTTACGGCGTGGACTACCAGGGTATCTAATCCTGTTCGCTCCCCACGCTTTCGTCCATGAGCGTCAGTACATACGTAGTAGACTGCCTTCGCAATCGGTATTCTGTGTAATATCTATGCATTTCACCGCTACACTACACATTCTATCTACTTCCATATGACTCAAGTCAACCAGTATCAAAGGCCGTTCCATAGTT
+
GFGGGGGGGGGGGGGGFGGGGGD@EGGFGDGGGGGGGGGGGGGGGGGGDGGGGGGGGGGGGGGGGGGGGEFGGGGGGGGFGFFGGGGGGGGGGGEGGEGGGGGGGGGEFGCEEFGGGGGGGGGGCFGGGFEGGGGGGGGGGDEF>8EGGGGGGGGGFFGGGFGGGFCFFGFGGGGGG>DFFGGGGGGG@CFGGFBEFFFGFGFGCFFGGGFGDBFDGFBCFFFFCFCGCAAFFFFEEF<9?CCEEEFEEF@EECEF1;FFA>AAA>A0:(29:B5>?B0<A
@M02352:288:000000000-CKWC8:1:1101:25403:15392 2:N:0:TAGCGCTC+TATCCTCT
TAGCCTTGCGGCCGTACTCCCCAGGCGGGGCGCTTAATGCGTTAGCTGCGGCACAGAACTCGTGGAATGAGCCCCACACCTAGCGCCCAACGTTTACGGCATGGACTACCAGGGTATCTAATCCTGTTCGCTCCCCATGCTTTCGCTTCTCAGCGTCAGTTATGGCCCAGAGACCTGCCTTCGCCATCGGTGTTCCTCCTGATATCTGCGCATTTCACCGCTACCCCAGGAATTCCAGTCTCCCCTACCACACTCTAGCCTGCCCGTACCCACCGCACGC
+
FGGFFFGGGGGGEFGGGGFGFGGEGGEF>ECFGGGGGGGFGGGGGGGGGGGGGG@?FGGGGGGGGGFGGFGGGGGGGGGDGGGGGGGGEGGGGFCFGG>B7FFGGGGGGGGGGGGGGGGGGGFGGCFGGDG<FEGGGGGGGGGGGGGGGGGGFGGEGG@GGGGFFGGGGGGG>CGG<CC?4F*:DCEF8E**9:FA4@FGFGBG2FFD>CDDGDBF7=A:9:>>*98D2F>)9?9>)4684:>FFFBB:?:(3,(146B?DB?B6039<:?)4?>0),40
@M02352:288:000000000-CKWC8:1:1101:25392:15409 2:N:0:TAGCGCTC+TATCCTCT
TAGCCTTGCGGCCGTACTCCCCAGGCGGGGCGCTTAATGCGTTAGCTGCGGCACAGAACTCGTGGAATGAGCCCCACACCTAGCGCCCAACGTTTACGGCATGGACTACCAGGGTATCTAATCCTGTTCGCTCCCCATGCTTTCGCTTCTCAGCGTCAGTTATGGCCCAGAGACCTGCCTTCGCCATCGGTGTTCCTCCTGATATCTGCGCATTTCACCGCTACACCAGGAATTCCAGTCTCCCCTACCACACTCTAGCCTGCCCGTACCCACCGCACGC
+
FGGGGGGGGGGGGGGGGGGGGGGGGGGGGGGGGGGGGGGGGGGGGGGGGGGGGGGGGGGGGGGGGGGGGGGGGGGGGGGGGGGGGGGGDGGGGGGGGGGGGGGDGGGGGGGGGGGGGGGGCGGGGGGGGGGGGGGGCDGGGGGGGGGGGGGGGGGGGGGGGGGFGGGGGGGEGGGFFGGFFGEED=EGGDGDGBFF>FFGFGF74BFFG=EGGB2B99>:BFFFGGFF?5>>FFDADFFFFFB:???BBFFFF???B<FBFFF?F:23:B?)1:;>>B((
@M02352:288:000000000-CKWC8:1:1101:23464:15494 2:N:0:TAGCGCTC+TATCCTCT
CAGTCTTGCGACCGTACTCCCCAGGTGGGATACTTATCACTTTCGCTTAGTCACTTAGCTAATGCCAAACAACTAGTATCCATCGTTTACGGCGTGGACTACCAGGGTATCTAATCCTGTTCGCTCCCCACGCTTTCGTCCATGAGCGTCAGTACATACGTAGTAGACTGCCTTCGCACTCGGTATTCTGTGTAATATCTATGCATTTCACCGCTACACTACCCATTCTATCTACTTCCATATGACTCAAGTCAACCAGTATCAAAGGCAGTTCCATAGTT
+
DEEFCGGGGGGGGGGGGGGGGGGGGGGGEGGGGGGGFGCFGGGGGGGGGGEGFGFGGGFGGFGCGGGGGGGFGGGGFGFGGGGGGEGFGGGGFGGGGGGDFFGGGDGFGCFGFGGEFG9=>DCCGGEGGDECFFCGGGGGGEACADC>=CGGGDGGGGGGGGGECCFCFCFCFFFGDD**?G:C>EFFCFGGGFFCECCFFFBDCF>:CCFG5?>EGF@C1;(;FF>GEF=FFA4<C?8>EFFFCC5)44)/)/671::AA<<A>29:0?6?<4F4@<)66
@M02352:288:000000000-CKWC8:1:1101:5185:15640 2:N:0:TAGCGCTC+TATCCTCT
CAGTCTTGCGACCGTACTCCCCAGGTGGGATACTTATCACTTTCGCTTAGTCACTGAGCTAATGCCCAACAACTAGTATCCATCGTTTACGGCGTGGACTACCAGGGTATCTAATCCTGTTCGCTCCCCACGCTTTCGTCCATGAGCGTCAGTATATACGTAGTAGACTGCCTTCGCAATCGGTATTCTAAGTAATCTCTATGCATTTCACCGCTACACTACTTATTCTATCTACTTCCGTATAACTCAAGTCAACCAGTATCAAAGGCAGTTCCATAGTT
+
GGGFDGGGGEDGGEFGGGGGGGGGGGGGGGGGGGGGGACEGGGGGGGGCGFGGGG9FEFFGGGGCGG8FGGGGGFGGGGFFFEGDFGGG?F7FGGDCEFGGGDGGGGGGFDFDGGGFG9FGE::F=>FGDEEE@3FFDGGGGFGFC8DGGGGGGGGGGCGGFGGGFA9EF6D@C>FGD7BFCEEDFC5DGFC:<6AEFFGFG8F4FCGC<BCDEFEGFDFFFFA>FEF?FFFFFFFFCFFF6=3?3/><1;<<A5???76<4AFAF>F04(4--*)943:6
@M02352:288:000000000-CKWC8:1:1101:6550:15692 2:N:0:TAGCGCTC+TATCCTCT
CAGTCTTGCGACCGTACTCCCCAGGTGGGATACTTATCACTTTCGCTTAGCCACTCAGACCGAAGTCCAAACAGCTAGTATCCATCGTTTACGGCGTGGACTACCAGGGTATCTAATCCTGTTCGCTCCCCACGCTTTCGTCCATCAGTGTCAATACATTATTAGTGATCTGCCTTCGCAATTGGTATTCTATGTAATATCTATGCATTTCACCGCTACACTACATATTCTAACCACTTCATAATGATTCAAGATAACCAGTATCAAAGGCAATTTTACC
+
GGGGGGGGGGGGGGGGGGGGGGGEFGGGGGGGGGGGGGGGGGGGGGGGGGGGGGGGGGGGGGGGGGGGGGGGGGGGGGGGGFGGGGGGGGGGGGGGGGGGGGGGGGGGGGGGGGGGGGGGGGGGGGGGGGGGGGGGGGGGGDGGGFFGGGGGGGGGFGGGGGGGGGGGGGGGGGGGGGGFFGGGGGGGGGGGGFFFFFFGFGFGEFFGGGFGGF?FGEFE@FFFGGFGFFFFFF?F<EFFFFFEEEFFFFFFE<EFFFFFFFFFFFFFF7:BFFFAFFBB
@M02352:288:000000000-CKWC8:1:1101:20497:15723 2:N:0:TAGCGCTC+TATCCTCT
CAGTCTTGCGACCGTACTCCCCAGGTGGGATACTTATCACTTTCGCTTAGTCACTGAGCTAATGCCCAACAACTAGTATCCATCGTTTACGGCGTGGACTACCAGGGTATCTAATCCTGTTCGCTCCCCACGCTTTCGTCCATGAGCGTCAGTATATACGTAGTAGACTGCCTTCGCAATCGGTATTCTAAGTAATCTCTATGCATTTCACCGCTACACTACTTATTCTATCTACTTCCGTATAACTCAAGTCAACCAGTATCAAAGGCAGTTCCATAGTT
+
GGGGGGGGGGGGGGGGGGGGGGGGGGFFGGGGGGGGGGGGGGGGGGGGGGGGGGGGGGGGGGGGGGGGGGGGGGGGGGGGGGGGGGGGGGGGGGGGGGGGGGGGGGGGGGGGGGGGGGGGGGGGGGGGEGGGGGGGGGGGGGGGGGGGGGGGFFGGGGGGFGGGGGGGFEFGGGGFGGGDFGGEGGGGGGGGGFFE?FF@FGFGFFFGFGFGGFFFGFFFFFFFFF5@CFFFFACEFF<6;;@@E467A:?FFFFFFFFFFDFFA4>B:7,84)9AF).44
@M02352:288:000000000-CKWC8:1:1101:25890:15847 2:N:0:TAGCGCTC+TATCCTCT
CAGTCTTGCGACCGTACTCCCCAGGTGGGATACTTATCACTTTCGCTTAGTCACTGAGCTAATGCCCAACAACTAGTATCCATCGTTTACGGCGTGGACTACCAGGGTATCTAATCCTGTTCGCTCCCCACGCTTTCGTCCATGAGCGTCAGTATATACGTAGTAGACTGCCTTCGCAATCGGTATTCTAAGTAATCTCTATGCATTTCACCGCTACACTACTTATTCTATCTACTTCCGTATAACTCAAGTCAACCAGTATCAAAGGCAGTTCCATAGTT
+
GGGGGGGGGGGGGGGGGGGGGGGGGGGGGGGGGGGGGGGGGGGGGGGGGGGGGGGGGGGGGGGGGGGGGGGGGGGGGGGGGGGGGGGGGGGGGGGGGGGGGGGGGGGGGGGGGGGGGGGGGGGDFGGGGGGGGGGFGEGGGGGGGGGGGGGGGGGGGGGGGGGGGGFGGGGGGGGGGGDFFGGGGGGGFGCFGFBEFFFGFGFGFFFGGGFCDFFFGFFFFF<AFFEGCFFFFFFFFFA1@@@EFCEEFE<E>>AF01FAFFFFFF>F?B0:AFFFFA2AA
@M02352:288:000000000-CKWC8:1:1101:12460:15947 2:N:0:TAGCGCTC+TATCCTCT
TAACCTTGCGGCCGTACTCCCCAGGCGGTCTACTTAATGCGTTAGCTTTGAAAAACAGAACCGAGGTTCCGAGCTTCTAGTAGACATCGTTTACGGCGTGGACTACCGGGGTATCTAATCCCGTTTGCTCCCCACGCTTTCGTACATGAGCGTCAGTGTTGACCCAGGTGGCTGCCTTCGCCATCGGTATTCCTTCAGATCTCTACGCATTTCACCGCTACACCTGAAATTCTACCACCCTCTATCACACTCTAGTTTGCCAGTTCGAAATGCAGTTCCC
+
GGGGGGGGGGGGGGGGGGGGGGGGGGGGGGGGGGGGGGGGGGGGGGGGGGCGGG@FGGGGGGGGGGGGGGGGGGGGGGGFGGGGGGGGGGGGGGGGGGGGGGGGGGGGGGGGGGGGGGGGGGGGGGGGGGGGGGGGGGGGGGGGGGGFFGGGGGGGGGGGDFGGGGGGGCDGGGGGGGG>DGGDFE=EGGGGGFFFFFCDFGFFEFFGGEFGGFFFCEBFB=:@GGFGFFFFFFAFFFFFF??AAFFFFF7<AFFFA46<<A:?AFF.48?<A26AFFF?
@M02352:288:000000000-CKWC8:1:1101:21829:15959 2:N:0:TAGCGCTC+TATCCTCT
TAGTCTTGCGACCGTACTCCCCAGGCGGTGCGCTTAACGCGTTAGCTCCGGCACAGAAGGGGTCGAACCCTCCCACACCAAGCGCACATCGTTTACTGCTAGGACTACAGGGGTATCTAATCCCTTTCGCTACCCTAGCCTTCGAGCCTCAGCGTCAGTAAATGTCCAGTAACCTGCTTTCGCCATTGGTCTTCCTCTCAATATCTACGCATTTCACTGCTACACTGAGAATTCCAGTTACCTCTCCATTACTCTAGCCCGGCAGTATCGAATGCAGTTTG
+
FGGGGGGGGGGGGGGGGGGGGGGDGGGGGGGGGGGGGGGGGGGGGGGGGGGGGGGGGGGGGGGGGGGGGGGGGGGGGGGGGGGGGGGGGGGGGGGGGGGGGGGGGGGGGGGGGGGGGGGGGGFGGGGGGGGGGGGGGGGGGGGGGGGGGGGGGGGGGGGGGGGGGGGGGGGGGGGGGGGFFGGGGGGGGGGGGEF9CCFGFGFFECFGGGBDCFFFGFFFFFBFGGFG?FFFFFFFFFFBFFAFFFFFFAFFFFFFFF)8>>FFFF<<A:0:BFFA44<2)
@M02352:288:000000000-CKWC8:1:1101:6220:15970 2:N:0:TAGCGCTC+TATCCTCT
CAGTCTTGCGACCGTACTCCCCAGGTGGGATACTTATCACTTTCGCTTAGTCACTGAGCTAATGCCCAACAACTAGTATCCATCGTTTACGGCGTGGACTACCAGGGTATCTAATCCTGTTCGCTCCCCACGCTTTCGTCCATGAGCGTCAGTATATACGTAGTAGACTGCCTTCGCAATCGGTATTCTAAGTAATCTCTATGCATTTCACCGCTACACTACTTATTCTATCTACTTCCGTATAACTCAAGTCAACCAGTATCAAAGGCAGTTCCATAGTT
+
GGGGFGGGGGGGGGGGGGGGGGGGGGGGGGGGGGGGGGFGGGGGGGGG,CFGGGGGGGGGGGGGGGGGGGGGGGGGGGGGFGGGGGGGGGGGGFEGGGGGGGGGGGGGGGGGFGGGFGGGGGGGGGGGGGGGGGEC9CFGGGGFGGGDGGGDGFGGGGGGGGGGGGGGGGGGFFGGGGGEFGGEFDGGGGGFGCFFFFFGFGFFEFFGGGFCDFFFGFFFFFFACG?;?FFFFFFFF?E;EFFFFF<<EFFBBFA??BFAF9>A24>:1?::BA6489?::
@M02352:288:000000000-CKWC8:1:1101:12119:16243 2:N:0:TAGCGCTC+TATCCTCT
CAGTCTTGCGACCGTACTCCCCAGGTGGGATACTTATCACTTTCGCTTAGTCACTGAGAATTAACCCAACAACTAGTATCCATCGTTTACGGCGTGGACTACCAGGGTATCTAATCCTGTTCGCTCCCCACGCTTTCGTCCATGAGCGTCAGTATATACGTAGTAGACTGCCTTCGCAATCGGTATTCTAAGTAATATCTATGCATTTCACCGCTACACTACTTATTCTATCTACTTCCGTATAACTCAAGTCAACCAGTATCAAAGGCAGTTCCATAGTT
+
GGGGGGGGGGGGGGGGGGGGGGGGGGGGGGGGGGGGGGGGGGGGGGGG:FGGGGGGGGGGGGGGGGGGGGGGGGGGGGGGGGGGGGGGGGGGGGGGGGGGGGGGGGGGGGGGGGGGGGGGGGGGGGGGGGGGGGGGGGGGGGGGGGGGGGGGGGGGGGGGGGGGGGGGGGGGGGGGGGGFFGGGGGGGGGGGGFFFFFFGFGFGFFFGGCFGDEBFGFFFFFEFGGFGFFFFFFFFFFF<F0@@FEFEEF<EAFAFFF4994A4:6<B0::?DFF<B<:AD
@M02352:288:000000000-CKWC8:1:1101:10810:16257 2:N:0:TAGCCCTC+TATCCTCT
CAGTCTTGCGACCGTACTCCCCAGGTGGGATACTTATCACTTTCGCTTAGTCACTGAGTCGAAACCCAACAACTCGTATCCCTCTTTTACGCCGTGGACTCCCCGGGTATCTCTTCCTCTTCTCTCCCCACGCTTTCGTCCATGAGCGTCAGTATATACTCATTATACTCCCTTCGCACTCTGTATTCTATGTATTATATATACATTTCACAGCTACACTACATATTCTCTCTACATCCGTATAACTCTCGACAACCCCAGTCACACACCCATCCACATTT
+
FF6BFGGCFGD7BFFGGGGGGGGEEGCGG?CFGGGGGGGGGGGGEEGGG@9F<FG<FF9F+,CF@,B6F7D,,6,,9,C,,,5,,,,C,5,,474F++=A,,,+4+@FBE,E,,,84,9C=E9F9FBFG,@+>++8,@=+++3,,,5+4@86,,@E;AD,,,,53,@>;,,,,,;*?4/9*+5=+:,5>7,==51/58+++=+=*+4=B,=+2;)0,;@6(0)1;+/37+;*A+))))//,/3;544;.)()(((0,()((.)..<,(,(((..0))5)).
@M02352:288:000000000-CKWC8:1:1101:3812:16360 2:N:0:TAGCGCTC+TATCCTCT
CAGTCTTGCGACCGTACTCCCCAGGTGGGATACTTATCACTTTCGCTTAGTCACTGAGCTAATGCCCAACAACTAGTATCCATCGTTTACGGCGTGGACTACCAGGGTATCTAATCCTGTTCGCTCCCCACGCTTTCGTCCATGAGCGTCAGTATATACGTAGTAGACTGCCTTCGCAATCGGTATTCTAAGTAATCTCTATGCATTTCACCGCTACACTACTTATTCTATCTACTTCCGTATAACTAAAGTCAACCAGTATCAAAGGCAGTTCCATAGTT
+
GGGGGGGGGGDGGGGFGGGGGGGGGGGGGGGGGGGGGGGGGGGGGGGGGGGGGGGGGGGGGGGGGGGGGGGGGGGGGFGGGGGGGGGGGGGGGGGGGGGGGGGGGGGGGGGGGGGGFCFFGGGGGGGGGGGGGGGGGGGGGEGGGGGGGGGGGGGGFGGGGGGGGGGGGFGGGGGGGC>5ADCEGGGGGGGGFC=EEFFGFGFCEFCGFGFDGF9DEADFFFF6@FFGFFFFAFEEFCA144;@EE9)=@EEFF:FF?FFFA<>B<48B?:BAFF4@A2<A
@M02352:288:000000000-CKWC8:1:1101:12468:16774 2:N:0:TAGCGCTC+TATCCTCT
CATTCTTGCGAACGTACTCCCCAGGTGGGTTACTTATCACTTTCGCTTAGCCACTCAGACCGAAATCCGAACAGCTAGTAACCATCGTTTACGGCGTGGACTACCAGGGTATCTAATCCTGTTCGCTACCCACGCTTTCGTCCCTTAGCGTCAATTAATTGTTAGTGATCTGCCTTCGCAATCGGTATTCTGTGTAATATCTATGCATTTCACCGCTACACTACACATTCTAACCACTTCACAATAATTCAAGACCTACAGTATCAATGGCAATTTTACGG
+
GGGGGGGGGGGGGGGGGGGGGGGGGGGGGGGGGGGGGGGGGGGGGGGGGGGGGGGGGGGGGGGGGGGGGGGGGGGGGGGGGGGGGGGGGGGGGGGGGGGGGGGGGGGGGGGGGGGGGGGGGGGGGGGGGGGGGGGGGGGGGGGGGGGGGGGGGGGGGGGGGGGGGGGGGGGGGGGGGGGFFGGGGGFFGGGGGFFFFFFGFGFGFFFGGFFGGFDFGFF@@FFFGGFGFFFF6ADFFFFBFFF?FFBFFFFFFBFFFF@B?AA<DAFDA01:?BFFFFFF6
@M02352:288:000000000-CKWC8:1:1101:22248:16830 2:N:0:TAGCGCTC+TATCCTCT
CAGTCTTGCGACCGTACTCCCCAGGTGGGATACTTATCACTTTCGCTTAGTCACTGAGCTAATGCCCAACAACTAGTATCCATCGTTTACGGCGTGGACTACCAGGGTATCTAATCCTGTTCGCTCCCCACGCTTTCGTCCATGAGCGTCAGTATATACGTAGTAGACTGCCTTCGCAATCGGTATTCTAAGTAATCTCTATGCATTTCACCGCTACACTACTTATTCTATCTACTTCCGTATAACTCAAGTCAACCAGTATCAAAGGCAGTTCCATAGTT
+
GGGGGGGGGGGGGGGGGGGGGGGGGG8DGGGGGGGGGGGGGGGGGGGGGCFGGGFGGGGGGGGGGGGGGGGGGGGDFGGGGGGGGGGGGGEFEGGGGGGGGGGGGGCFGGFGGGGGGD9FFGFGEGGGGGGGG@FFGGGGGGGFCFGGGGGGCFGGGGGGGFFGGGGGGGGGGGFDDGGEFGCEFFFGGG@FGFFFFFFGFGFGEFFGGGFGGFFFGF@FEFEFGGFGFFFFFFF?CC8;E@FF?CCFE;EFFABFFFFFF>4AA<2((82:A<*6@AFB6
@M02352:288:000000000-CKWC8:1:1101:28656:16951 2:N:0:TAGCGCTC+TATCCTCT
TAATCTTGCGACCGTACTCCCCAGGCGGTCTACTCAACGCGTTAGCTCCGAAAGCCACGGCTCAAGGCCACAACCTCCAAGTAGACATCGTTTACGGCGTGGACTACCAGGGTATCTAATCCTGTTTGCTCCCCACGCTTTCGCATCTGAGTGTCAGTGTCTGTCCAGGGGGCCGCCTTCGCCACTGGTATTCCTTCAGATCTCTACGCATTTCACCGCTACACCTGAAATTCTACCCCCCTCTACAGCACTCTAGTTCACCAGTTTCAAATGCAGTTCCG
+
FGGGGGGGGGGGGGGGGGGGGGGGGCFEFGGGGGGFFGGCGGGGGGGGGGGGGGFFGGGGGGCGDGGGGGGGGGGGGGGGGGGGGGGGGGGGGGGGGGGGEEFGGGGGGFEGGGFGGGGGGGGGGGGGGGGFGGGGGGGGGGGGGGDFCFGGGG7CFFGGGGGGD:@FFEEGGCDGDGGFFDEECFFGGGGGG?AFF?FFFGFGFFFGGGFGGFFFGEFFFF<FGGFG:FFFFFFF92<BFFFFFFF???BF:A4FDDFFFFFFFF94>D<<B97)@AAB1
@M02352:288:000000000-CKWC8:1:1101:3429:17046 2:N:0:TAGTGCTC+TATCCTCT
CTATGTTGCGATCGTACTCCCAAGGTGGGACACTTATCACTTTCGCTTAGTCACTGAGGTAATGCCCAACAACTAGTGTCCATCGTTTACGGAGTGGACTACCAGGGTAACTAATCTTGTTCGCTCCCCACGCTTTCGTCCAGGAGCGTCAGTACATACGTAGTAGACCGCCTTCGCAATCGGTATTCAGGGTAATATCTATGCATTTCACCGCTACACTACACATGCTATCTACTTCCATATGACTCAAGTCAACCAATATACAATGCAGTTACATAGTT
+
6,E,,=C,,@@--@FE,CFGE@<,:C8F@C,@@FFGA,<CF<F,6,,,,:E96C,9@E,C<9CA,,,9@,6,,,C,<E,EFCGE6694AEFG,@8E@,A,44B,,@??=,,<,:=,445,4,+>+B@FE,+C++@F9=6@E>,,@8++6@6@,,,,@=B8D,,@E,FE,+5+3*4?7*3:A;C4*4,,,5,/3;FE498:A8FC7+4+:,1?D>8)3=()6A8F*0)*.++0++)9)6)1<7?CFC)7)487CECB:<),)-)-62)53<<69)140..))
@M02352:288:000000000-CKWC8:1:1101:20277:17068 2:N:0:TAGCGCTC+TATCCTCT
CAGTCTTGCGACCGTACTCCCCAGGTGGGATACTTATCACTTTCGCTTAGTCACTGAGAATTAACCCAACAACTAGTATCCATCGTTTACGGCGTGGACTACCAGGGTATCTAATCCTGTTCGCTCCCCACGCTTTCGTCCATGAGCGTCAGTATATACGTAGTAGACTGCCTTCGCAATCGGTATTCTAAGTAATATCTATGCATTTCACCGCTACACTACTTATTCTATCTACTTCCGTATAACTCAAGTCAACCAGTATCAAAGGCAGTTCCATAGTT
+
GGGGGGGGGGGGGGGGGGGGGGGGGGFGGGGGGGGGGGGGGGGGGGGG,FGGGGGGGGGGGGGGGGGGGGGFGGGGGGGGGGGGGGGGGGDGGGGGGGGGGGGGGGGGGGGGGGGGGGGGGGGGGGGGGGGGGGGGGGGGGGGG9EGGGGGGGFGGFGGGGGGGGGGGGGGGGGGGGG>EFGGEGGGGGFFGGFFFFFFGFGFGFFFGGGFFGFFFGFFF@FFFGGFGFFFFFFFFF?E?FF@;C<EFEEEFFFBF01>>>A9)6692:BB?AF?4FF?FB
@M02352:288:000000000-CKWC8:1:1101:7974:17114 2:N:0:TAGCGCTC+TATCCTCT
CATTCTTGCGAACGTACTCCCCAGGTGGGTTACTTATCACTTTCGCTTAGCCACTCAGACCGAAATCCGAACAGCTAGTAACCATCGTTTACGGCGTGGACTACCAGGGTATCTAATCCTGTTCGCTACCCACGCTTTCGTCCCTTAGCGTCAATTAATTGTTAGTGATCTGCCTTCGCAATCGGTATTCTGTGTAATATCTATGCATTTCACCGCTACACTACACATTCTAACCACTTCACAATAATTCAAGACCTACAGTATCAATGGCAATTTTACGG
+
GDFGGGGGGGGGGGGGGGGGGGGGGGDGDGGFGGGGFGGGGGGGGGGGGGGGGGGGGGGGGGGGFGGGGGGGGGGGGGGGGGGGGGFGGGGGGDGFGGGGGGGGGGFGGGGGGGGGGGGGGGGGGGGGEFG9F:CGGGGGGGGGGGGGGGGGGGGGGGGGGGGGFGCFG9EFFGGGGGGFFGGGGGCFGGGGGFF<CFCCFGFG?FFGGGF=7A<FEEFFFFFFGGFGFFFFFFFFDFF<AFA?A)8AAFFF97?FFFFF>FAFFFFF<7?BFFFDFFF:(
@M02352:288:000000000-CKWC8:1:1101:24590:17240 2:N:0:TAGCGCTC+TATCCTCT
TAATCTTGCGACCGTACTCCCCAGGCGGTCTACTTAACGCGTTAGCTCCGAAAGCCACGGCTCAAGGCCACAACCTCCAAGTAGACATCGTTTACGGCGTGGACTACCAGGGTATCTAATCCTGTTTGCTCCCCACACTTTCGTACCTCAGCGTCAGTATCGAGCCAGTGAGCCGCCTTCGCCACTGGTGTTCCTCCAAATATCTACGAATTTCACCTCTACACTTGGAATTCCACTCACCTCTCTCGAACTCTAGACTGATAGTTTAGGAGGCAGTTCCA
+
AFGGGGGGGGGGGGGGGGGGGGGGGGGEFGGGGGGGD<GGGGGGGGGGGGG>FFFEGGGGGGGGGGGGGGGDFGGGGGF@GGGGGGGGGGGGGGGGGGGGGGGGGGGGGGGGGGGGGGGGGGGGGGGGGGGGGGGGGGGGGGGGGGGGGGGFGGGGGGGFGEGGDFGGGGGGGGGGGGGFFGGGGGGGC6EGGFFFFFA+9C6@?@FFDC>FFFFFG4:?AFFFGG>F?4??FFFF9::>?D?,4,8?)4??BF2/-6FDDADA4:<2-.)46?>:@<D<)
@M02352:288:000000000-CKWC8:1:1101:13607:17245 2:N:0:TAGCGCTC+TATCCTCT
CATTCTTGCGAACGTACTCCCCAGGTGGGTCACTTATCACTTTCGCTTAGCCACTCAAACCGAAGCTCGAACAGCTAGTGACCATCGTTTACGGCGTGGACTACCAGGGTATCTAATCCTGTTCGCTCCCCACGCTTTCGTCCATCAGTGTCAGTATATTATTAGTGATCTGCCTTCGCAATTGGTATTCTATGTAATATCTATGCATTTCACCGCTACACTACATATTCTAACCACTTCATAATAACTCAAGACAACCAGTTTCAAAGGCAATTTTACC
+
GCGGGGGFGGGGGGGGGGGGGGGGGGGGGGGFGGGGGGGGGGGGGGGGGGGGGGGGGGGGGGGGGGGGGGGGGGGGGGGGGGGGGGGGGGGGGGGGGGGGGGGGGGGGGGGGGGGGGGGGGGGGGGEGGGEGGGGGGGGGGGGCFFGGFFGGFGGGGGGGGGGGFGGGGGGGGGGGGGGFFGGGGGCGGGGGGFF4<69CAGFDCA@FGGFC>F=BGBBFFFFFGGEGE78=6ADFD4><35?3?6CFC<3637(/4:EF?4)).)..5<?7:?4>FA4>
@M02352:288:000000000-CKWC8:1:1101:13797:17313 2:N:0:TAGCGCTC+TATCCTCT
TAATCTTGCGACCGTACTCCCCAGGCGGTCTACTTATCGCGTTAGCTGCGCCACTAAAGGATCAAGTCCTCCAACGGCTAGTAGACATCGTTTACGGCGTGGACTACCAGGGTATCTAATCCTGTTTGCTCCCCACGCTTTCGCACCTCAGTGTCAGTATCGAGCCAGTCAGTCGCCTTCGCCACTGGTGTTCCTTCCCATCTCTACGCATTTCACCGCTACACAGGAAATTCCACTAACCTCTCTCGTACTCTAGTGATTCAGTTTTGAATGCAGTTCCA
+
GGGGGGGGGGGGGGGGGGGGGGGGGGGGGGGGGGGGGGGGGGGGGGGGGGGGGGGGGGGGGGGGGGGGGGGGGGGGGGGGGGGGGGGGGGGGGGGGGGGGGGGGGGGGGGGGGGGGGGGGGGGGGGGGGGGGGGGGGGGGGGGGGGGGGGGGGGGGGGGGGGGFGGCGGDGGGGGGDDGFFGGGGGGGGGGGGFFFFFFGFGFGFFFGGGDGGFEFGFBFFF?FFGFGF?FFFFFFF?>?FF?7:>FFBFFFFA<459F)6AAA>AAF8?A2<AFDFFA<)
@M02352:288:000000000-CKWC8:1:1101:16776:17434 2:N:0:TAGCGCTC+TATCCTCT
TAATCTTGCGACCGTACTCCCCAGGCGGAATGCTTAATCCGTTAGGTGTGTCACCAACAAGCATGCTTGCTGACGACTGGCATTCATCGTTTACGGTGTGGACTACCAGGGTATCTAATCCTGTTTGCTCCCCACACTTTCGTACCTCAGCGTCAGTATCGAGCCAGTGAGCCGCCTTCGCCACTGGTGTTCCTCCAAATATCTACGAATTTCACCTCTACACTTGGAATTCCACTCACCTCTCTCGAACTCCAGACTAGCAGTATTAGAGGCAGTTCCAG
+
GFGGGGGGGGGGGGGGGGGGGGGGGGGGGGGGGGGGGGGGGGGGGGGGGGGGGGGGGGGGGGGGGGGGGGGGGGGGGGGGGGGGGGGGGGGGGGGGGGGGGGGGGGGGGGGGGGGFGEGGGGGGGGGGGGGGGGGGGGGGGGGGGGGGGFGGGGGGGGGGGGGGGGGGGAFGGGGGGGGFFGGGGDGGGGGGGFFFF;FFFGFCCFFGGGFGGFFFCFE<EF(6C>EGFFFFFFFED@FF7:,3<<(4:BFA):4FF??77)5<4>AA>BFBB(7<F2<9.
@M02352:288:000000000-CKWC8:1:1101:7305:17437 2:N:0:TAGCGCTC+TATCCTCT
CAATCTTGCGATCGTACTCCCCAGGTGGGACACTTATCACTTTCGCTTAGTCACTGAGCTAATGCCCAACAACTAGTGTCCATCGTTTACGGCGTGGACTACCAGGGTATCTAATCCTGTTCGCTCCCCACGCTTTCGTCCATGAGCGTCAGTATATACGTAGTAGACTGCCTTCGCAATCGGTATTCTGTGTAATATCTATGCATTTCACCGCTACACTACACAATCTATCTACTTCCGTATAACTCAAGTCAACCAGTATCAAAGGCAGTTCCATAGTT
+
GFGGGGGGGGGGGGGGGGGGGGGGGGGGGGGGGGGGGGGGGGGGGGGGGGFGGGGGGGGGGGGGGGGGGGGGGGGGGGGGGGGGGGGGGGGGGGGGGGGGGGGGGGGG?FFGGGGGGGGGGGGDGGFGGGGGGGGFGGGGGGGGGGGGGGGGGGGGGGGGFGGEGAFGGGGGGGGGGGGFFGGGGGGGGGFGGFFFFFFDFFFFEFFGGGFGGFFFGFFCEFEFG*;C9F=FFFFFFCFFFFFFF<6>AEEFFFFFFFFAF>BFABFFF:?BAAFFF9?DA
@M02352:288:000000000-CKWC8:1:1101:17150:17448 2:N:0:TAGCGCTC+TATCCTCT
TACACTTGCGTGCGTACTCCCCAGGCGGTCAACTTAATGCGTTAGCTGCGGCACAGAACCTCAAGGACCCTACACCTAGTTGACATCGTTTACGGCGTGGACTACCGGGGTATCTAATCCCGTTCGCTACCCACGCTTTCGCACCTCAGCGTCAGTATTGGCCCAGTAAGCTGCCTTCGCCATCGATATTCCTTCCAATCTCTACGCATTTCACTGCTACACTGGAAATTCCGCTTACCTCTACCATACTCAAGATCGCCAGTTTCAAATGCAGTTCCTAG
+
EDGGFGGGGGGGGGGDGFGGGGGGGGGGGGGGGGGGGGGGGGGGGGGGGGGGFGGGGGGGGGGGGGGGGGGGGGGGGFGGGGGGGGGGGGGGGGGGGGGGGGGGGGGGGGFGGGGGGGGEFGGGGGGGGGGGGGGGGGGGGGGEGECGGGGGGGGGGGGFFGGGGFCFGGGGGGGGGGGFEGGGGDGFEGGGGFFFFAFGFGFFFFFGGGFGCFA?GFFFFFAFCCBFAFF=FFBF<:?FF22<<?BFF>B<:)5?A(5:018<AA>94:2)<9FF=4>2.
@M02352:288:000000000-CKWC8:1:1101:12276:17453 2:N:0:TAGCGCTC+TATCCTCT
CAGTCTTGCGACCGTACTCCCCAGGTGGGATACTTATCACTTTCGCTTAGTCACTTAGCTAACGCCAAACAACTAGTATCCATCGTTTACGGCGTGGACTACCAGGGTATCTAATCCTGTTCGCTCCCCACGCTTTCGTCCATGAGCGTCAGTACATACGTAGTAGACTGCCTTCGCAATCGGTATTCTGTGTAATATCTATGCATTTCACCGCTACACTACACATTCTATCTACTTCCATATGACTCAAGTCAACCAGTATCAAAGGCAGTTCCATAGTT
+
FGGFFFGGGGGGGGFGGGGGGGGGGGGEGGGGGGGGGGGGGGGGGGGGGGFGGGFDGFGGGGGGGGGGGFGGGGGFFGGFGGFFGGGFGGGDDFECGGGGGGFGGGGDGGGGGGGG9=FGGGGGEGGGGFGGF:EFFGFGGEFGGEGGGGGGFC<FFFFGGGGECFGFGGGFFGFGG7D?FGG*9CCFGFCGGFA<E>FFFGF=C>FDGGF?DE>>GFDC;FEFFF?FCFFFFFFFCF8CC?EFEEC>?B?F:<27?<FAF<49><AF?(189A*6=AFA<
@M02352:288:000000000-CKWC8:1:1101:4951:17508 2:N:0:TAGCGCTC+TATCCTCT
CAGTCTTGCGACCGTACTCCCCAGGTGGGATACTTATCACTTTCGCTTAGTCACTGAGCTAATGCCCAACAACTAGTATCCATCGTTTACGGCGTGGACTACCAGGGTATCTAATCCTGTTCGCTCCCCACGCTTTCGTCCATGAGCGTCAGTATATACGTAGTAGACTGCCTTCGCAATCGGTATTCTAAGTAATCTCTATGCATTTCACCGCTACACTACTTATTCTATCTACTTCCGTATAACTCAAGTCAACCAGTATCAAAGGCAGTTCCATAGTT
+
GGFFFGGGGGGGGGGGGGGGGGGGGGGGGGGGGGGGGGGGGGGGGGGG@FGGGGGGGGGGGDGGGFGGGGGGGGGAFGGGGGGGGGGGGG>F@CFGGGGGGGGGGGCFGGGGG9@EGFGGGGEGGEGGGGGGGEGFFGFEECFAEGGDGGGGGGGGGGFFGGGGGGGGGGGGEFFFGGDFFGGGCGGGGFFCCC@CEFFGFGFGFFFGGGFCDEFEGFFF@FFAGGFGFFFFFFEFFFE1@7@F?EFFFFFFBFAFFFFA::<9<9A<:?B:24=9FA7::
@M02352:288:000000000-CKWC8:1:1101:15465:17516 2:N:0:TAGCGCTC+TATCCTCT
CAGTCTTGCGACCGTACTCCCCAGGTGGGATACTTATCACTTTCGCTTAGTCACTGAGTCGAAACCCAACAACTAGTATCCATCGTTTACGGCGTGGACTACCAGGGTATCTAATCCTGTTCGCTCCCCACGCTTTCGTCCATGAGCGTCAGTATATACGTAGTAGACTGCCTTCGCAATCGGTATTCTAAGTAATATCTATGCATTTCACCGCTACACTACTTATTCTATCTACTTCCGTATAACTCAAGTCAACCAGTATCAAAGGCAGTTCCATCGTT
+
FCDEFFGFFGCGDGGGGGGCGBF@FFFCFFGGGGGCAFFFGGFACGGG:FFFGGDFGGGGGEFGGGEBFGFFGCDAFGGGGGG9CFGGGGGBCGGCE:FGGGFC=FEGGGGFGCF9,6EEEFGGDGGCEDEEEEGGFEGGG6EF,@FD7>EEF,D;FF@DGFGGGGAFGFDFCFFGGC>>6C8A;5,1BC1BCE6*9@FFFGFGCFC::9CCGB9>DF;;@F<67CCGC=AFFFC377A?E?@@>BFADFFFFF4F??FA<<ADD<<0::(344@4BAB<6
@M02352:288:000000000-CKWC8:1:1101:28117:17545 2:N:0:TAGCGCTC+TATCCTCT
CAGTCTTGCGACCGTACTCCCCAGGTGGGATACTTATCACTTTCGCTTAGTCACTTAGCTAACGCCAAACAACTAGTATCCATCGTTTACGGCGTGGACTACCAGGGTATCTAATCCTGTTCGCTCCCCACGCTTTCGTCCATGAGCGTCAGTACATACGTAGTAGACTGCCTTCGCAATCGGTATTCTGTGTACTATCTATGCATTTCACCGCTACACTACACATTCTATCTACTTCCATATGACTCAAGTCAACCAGTATCAAAGGCAGTTCCATAGTT
+
FGGGFGGGGGGGGGGGGGGGGGGCGGGFGGGGGGGGGGGGGGGGGGGGGGGGGGGGGGGGGGGGGGGGGGGGGGGGGFFGFGGGGGGGGGGGGGGGGGGDFGGGFGEFGGGGGGGGGGGGGGGGGFGGGCGGGEGCGEGGGGGGGGGGGEEGGGGGGGGGGGFGDE;CGGGFFFGGGGGEFGEGGGGGGGGGGC+*>8CFCCFFCCFFFFF:DEFFGFFF@FFF6FFGEF=FFCEFFEFECE?<CCEFF4?FBAAF??4>A<A>F<AB<B<F9A/-7>2A:
@M02352:288:000000000-CKWC8:1:1101:28127:17560 2:N:0:TAGCGCTC+TATCCTCT
CAGTCTTGCGACCGTACTCCCCAGGTGGGATACTTATCACTTTCGCTTAGTCACTTAGCTAACGCCAAACAACTAGTATCCATCGTTTACGGCGTGGACTACCAGGGTATCTAATCCTGTTCGCTCCCCACGCTTTCGTCCATGAGCGTCAGTACATACGTAGTAGACTGCCTTCGCAATCGGTATTCTGTGTAATATCTATGCATTTCACCGCTACACTACCCATTCTATCTACTTCCATATGACTCAAGTCAACCAGTATCAAAGGCAGTTCCATAGTT
+
FFGGFGGGGGGGGGGGGGGGGGGGGGFGGGGGGGGGGFGGGGGFCGGG:FGGGGGGGGGGGGGGGGGGGGGGGGGFGGFGGGGGGGGGGGGGGGGGGGGGGGGGGDGFGGGGGGGGGGGGGGGGGGGFGFGGGGGGGGGGGGGGFGGGEGGGGCGGGGGGGF7ECCCFGFGGGGGFG4*:**;EGGGCGDGGG<FFEFFFFGAD?FFD71B;78>)*;@EFF(06CE7C+;AC@CEF3ACE??<7>CE:?BBBA4*2:FA2):>)4<0<7:?AAFFF<:AF
@M02352:288:000000000-CKWC8:1:1101:27305:17655 2:N:0:TAGCGCTC+TATCCTCT
CAATCTTGCGACCGTACTCCCCAGGTGGATTACTTATTGCTTTCGCTTCGCCACTGACCGTATATCGACCCTATCGACTAATAGTAGTTTATTGCGTCGTGTACCAGTGTGTCTACTCATGTTCGCTCCCCCCCCTTTTGTCCCAGCGCGTCAATCACACTTTCTTAAGTTGCCTTCTTTACCGCTGTTCTTCCTACTCACTACTCATTCCTTCACTTCATAACCCAATCCGCCACCTCCCACTACATTCAATTCGATCAACAGCTATGAAAGTACTGCCA
+
AFFFGGGGFGGGDGGGGGGFGGDCFCCDGDFCGGGG9<CE,EE;BFFF7C,8CC,6C,9@,@@8,9?,6666=,::,>?FCF,,5,,:5?,95<5B++88+,9,,9,,,,5,,,,,86E=,7?,++8,>+++@+8+,,,,@,3,,83*@**1**5DC,?,?:D,5,2,,3,,?C8+?0++++>*)/2:@7;7+7C34/)1)+3*))12:7+1+0)1++.))+))**,*,)))).((.(,4(0(12()))).))6))))0(),,(()).6:))-.*-*))(,
@M02352:288:000000000-CKWC8:1:1101:25682:17714 2:N:0:TAGCGCTC+TATCCTCT
CAGTCTTGCGACCGTACTCCCCAGGTGGGATACTTATCACTTTCGCTTAGTCACTTAGCTAATGCCAAACAACTAGTATCCATCGTTTACGGCGTGGACTACCAGGGTATCTAATCCTGTTCGCTCCCCACGCTTTCGTCCATGAGCGTCAGTACATACGTAGTAGACTGCCTTCGCAATCGGTATTCTGTGTAATATCTATGCATTTCACCGCTACACTACACATTCTATCTACTTCCATATGACTCAAGTCAACCAGTATCAAAGGCAGTTCCATAGTT
+
GGGGGGGGGGGGGGGGGGGGGGGGGGGGGGGGGGGGGGGGGGGGGGGGGGFGGGGGGGGGGGGGGGGGGGGGGGGGGGGGGGGGGGGGGGGCEGGGGGGGFGGGGGGFGGGGGFFFGGFFFGGGGGGGGGGGGEEFGGGGGGGGGGGGGGGGDGGGFCGGGGGGGGGGGGGGFGGGGGGFFGGGGGGGFGGGGFFFFAA@BFFGFFFFGGFGGFFFGFDFFFFFGGEGFFFFFFFFFFFE?C?CEFEF@F<EFBFFFFFFF>BFDA9:0?FFF>49@5066
@M02352:288:000000000-CKWC8:1:1101:5157:17727 2:N:0:TAGCGCTC+TATCCTCT
CAGTCTTGCGACCGTACTCCCCAGGTGGGATACTTATCACTTTCGCTTAGTCACTGAGTCGAAACCCAACAACTAGTATCCATCGTTTACGGCGTGGACTACCAGGGTATCTAATCCTGTTCGCTCCCCACGCTTTCGTCCATGAGCGTCAGTATATACGTAGTAGACTGCCTTCGCAATCGGTATTCTAAGTAATATCTATGCATTTCACCGCTACACTACTTATTCTATCTACTTCCGTATAACTCAAGTCAACCAGTATCAAAGTCAGTTCCATCGTT
+
GGFFGGGGGGC:FFGGGGGGGGGGGGGGGGGGGGGGGDEFGGGGGGGGGGGGGGGFGGEFGGGGGFGGGGFGFFGEFGGCGGAECG@EFGG777>FGEG??EGGF@:=FEFEG<E9EGFEFGE7+43DEGEEG@+@FGE>B8,=BFFDGGGGECF:,@@:ECCEG9;CFGFFFGGGGD>DFD1=CGGFFFE+B7:@EAA@FGFF?F8@CCA:/52BGF@65A7:7FFGEFA:FFEEEFF0.(6).7<A2:<445<4:6)644<9A)6-:42<AF4A=A(,(
@M02352:288:000000000-CKWC8:1:1101:27475:17776 2:N:0:TAGCGCTC+TATCCTCT
CAACCTTGCGATCGTACTCCCCAGGTGGATTACTTATCACTTTCGCTTAGACACTGACCGTATATCGCCAATATCGAGTAATCATCGTTTACGGCGTGGACTACCAGGGTATCTAATCCTGTTCGCTCCCCACGCTTTCGTCCCTCAGCGTCAATTCAGCCCTAGTGAGCTGTCTTCACTATCGGTGTTCTAAGTAATATCTATGCATTTCACCGCTACACTACTTATTCCGCCCACTTCGACCAAATTCAAGAACGACAGTATCAATGGCAGTTCTACAG
+
GEGDFGGGGGGGFEFFGGGGGGGGGCFGGGGGGGGGGFFGGGGGGGGGGGGGGGGGGGGGGGGGDGGEGGGGFGGGFGFGGGGFFGGFGGFDC@FEGGGGGGGGGGGGGGGGGGGFEG<;EFGE7>FGEFEGGGGGGGDGGE8C9D8DEEGGGCGG7EF,@CFGDGGAFGGG;EC99CDF@CF5CE*CGFFFC6B8AF+BCCFFEFFFFGF7FF=>EAFFDF@FGGEGFC84>:6@;@9@?0;>3:<2:AD>A20.6->1149AAF)6<4(2:3@4F2<<.
@M02352:288:000000000-CKWC8:1:1101:8960:17834 2:N:0:TAGCGCTC+TATCCTCT
CAGTCTTGCGACCGTACTCCCCAGGTGGGATACTTATCACTTTCGCTTAGTCACTGAGTCGAAACCCAACAACTAGTATCCATCGTTTACGGCGTGGACTACCAGGGTATCTAATCCTGTTCGCTCCCCACGCTTTCGTCCATGAGCGTCAGTATATACGTAGTAGACTGCCTTCGCAATCGGTATTCTAAGTAATATCTATGCATTTCACCGCTACACTACTTATTCTATCTACTTCCGTATAACTAAAGTCAACCAGTATCAAAGTCAGTTCCATCGTT
+
DFFFGGGGGGGGGGGGGGGGGGGGGGGGDFGGGGGGGFFEGFGCFDGGGGGEGGGGGFGFFE7C:AFCFGGC<D<FCFFFGFG9FCFFGGG:7FFGGDCGGGGGGEB=FCEFFDFG;EGGGGG@:FFGC=EEGCE>CEFGGGF9DCF6:CE7@:EEE@FFGFE:ECGCFGGGFEDCGD?A9?CCC5BCGFFF:?FC48C@CGFG5CAC@96:D>.08=D9@F<;@7):)AFFAACCC931;2,4<>4)).)6<<A7,37)6))466<-:A)-66*.9)138
@M02352:288:000000000-CKWC8:1:1101:25672:18113 2:N:0:TAGCGCTC+TATCCTCT
CAGTCTTGCGACCGTACTCCCCAGGTGGGATACTTATCACTTTCGCTTAGTCACTGAGCTAATGCCCAACAACTAGTATCCATCGTTTACGGCGTGGACTACCAGGGTATCTAATCCTGTTCGCTCCCCACGCTTTCGTCCATGAGCGTCAGTATATACGTAGTAGACTGCCTTCGCAATCGGTATTCTAAGTAATCTCTATGCATTTCACCGCTACACTACTTATTCTATCTACTTCCGTATAACTCAAGTCAACCAGTATCAAAGGCAGTTCCATAGTT
+
FGGGFGGGGGGGGGGFGGGGGGGGFGGGGGGGGGGGGGGGGGGGGGGGGGGGGGGGGGGGGGGGGGGGGGGGGGGGGGGGFGGGEGGFGGEGEGGGGGGGGGGGGGGGGGGGGGGGGGFFGGGDGGGGGGGGGGGGGGFGEGGGCEGGGGGGGGGGGGGFGGGGGGAFGGGGGGGFGGDFFGCGGGGFFG;CGFFEEFFGFGFCEFFGFGF?<D>EGF@C;AE6CG?GCFCFCCCCC?@(6?@35.1>EFFF>A<F?FFFF9A<AAFF0:?FF<?:?BFFD
@M02352:288:000000000-CKWC8:1:1101:25690:18117 2:N:0:TAGCGCTC+TATCCTCT
CAGTCTTGCGACCGTACTCCCCAGGTGGGATACTTATCACTTTCGCTTAGTCACTGAGCTAATGCCCAACAACTAGTATCCATCGTTTACGGCGTGGACTACCAGGGTATCTAATCCTGTTCGCTCCCCACGCTTTCGTCCATGAGCGTCAGTATATACGTAGTAGACTGCCTTCGCAATCGGTATTCTAAGTAATCTCTATGCATTTCACCGCTACACTACTTATTCTATCTACTTCCGTATAACTCAAGTCAACCAGTATCAAAGGCAGTTCCATAGTT
+
GGGGGGGGGGGGGGGGGGGGGGGFGGGGGGGGGGGGGGGGGGGGGGGGGGGGGGGGGGGGGGGGGGGGGGGGFGGGGGGGGGGGDGGGGGGGGGGGGGGGGGGFFGEFGGGGGGGGGGFFGGGGGGFGGGGDGEFGGGGGGGCFGGGDGGGGGGGGGGGGGGGGGGGGGGGGGGGGGGGFFFE7CFGGGGGGGCFEFFFGFGFCEFFGGGFGDF>EGFDE@FCFGGFGFFFFFFFFF3;;@6@E6>CEEF<EAAFFBFFA><AF>D44(4(4<A6<FBFFF
@M02352:288:000000000-CKWC8:1:1101:15702:18118 2:N:0:TAGCGCTC+TATCCTCT
CAGTCTTGCGACCGTACTCCCCAGGTGGGATACTTATCACTTTCGCTTAGTCACTGAGTCGAAACCCAACAACTAGTATCCATCGTTTACGGCGTGGACTACCAGGGTATCTAATCCTGTTCGCTCCCCACGCTTTCGTCCATGAGCGTCAGTATATACGTAGTAGACTGCCTTCGCAATCGGTATTCTAAGTAATATCTATGCATTTCACCGCTACACTACTTATTCTATCTACTTCCGTATAACTCAAGTCAACCAGTATCAAAGGCAGTTCCATCGTT
+
GGGGGGGGGGGGGGGGGGGGGGGGGGFGGGGGGGGGGGGGGGGGGGGGGGGGGGGGGGGGGGGGGGGGGGGGGGGGGGGGGGGGGGGGGGGFGGGGGGGGGGGGGGGGGGGGGGGGGGGGGFGCF<FFGGGDGGGGGGGGGGGGGGGCEGGGGGGGGGGGGGGGGGGGGGGGGGGGGGGFFG>:9CCFGFFDGF=CCFF@CGCGFFFGGGFGGD9:EF@FFFFFGGFFFFFFFFFFFFF;=;DFF>AAABBFFFDFFF5>BAFFA<AF0??FFFF2FA1::
@M02352:288:000000000-CKWC8:1:1101:17956:18168 2:N:0:TAGCGCTC+TATCCTCT
CATTCTTGCGAACGTACTCCCCAGGTGGGTTACTTATCACTTTCGCTTGGCCACTCAGTACTTAATCGTACCAAACAGCTAGTAACCATCGTTTACGGCGTGGACTACCAGGGTATCTAATCCTGTTCGCTACCCACGCTTTCGTTCATCAGCGTCAATATATTGTTAGTGATCTGCCTTCGCAATTGGTATTCTATGTAATATCTAAGCATTTCACCGCTACCCTACATATTCTAACCACTTCACAATAATTCAAGACTAACAGTATCAATGGCAGTGC
+
GFFGGGGGGGGGGDGGGGGGGGGGGGGGGCGGGGGGGEFGGGGGGGGGGGGGGGGGGGGGGGGGGFGGGGGGGGFFFFGGGGGFFGGGGGGGGG@FGDCDGGGGGGGGGFFGGGGGGGGFGGGGCGGGGGG>GFGFGEGGGGGGGGGGGGGGGDEEGGGAFCGG9CFGGGGFGGGFGGGFFCEG>>F?CFDCFFF4EFFGA=9:>AFBGGFGGFF8C?29@53)>=3<@F7AFCE<<@F33@4@?EF@AEEECCE;6)8447??<B<A454<)353)4:9
@M02352:288:000000000-CKWC8:1:1101:17866:18173 2:N:0:TAGCGCTC+TATCCTCT
CAGTCTTGCGACCGTACTCCCCAGGTGGGATACTTATCACTTTCGCTTAGTCACTGAGTCGAAACCCAACAACTAGTATCCATCGTTTACGGCGTGGACTACCAGGGTATCTAATCCTGTTCGCTCCCCACGCTTTCGTCCATGAGCGTCAGTATATACGTAGTAGACTGCCTTCGCAATCGGTATTCTAAGTAATATCTATGCATTTCACCGCTACACTACTTATTCTATCTACTTCCGTATAACTCAAGTCAACCAGTATCAAAGGCAGTTCCATCGTT
+
GGGGGGGGGGGGGGGGGGGGGGGGGGGGGGGGGGGGGGGGGGGGGGGGGGGGGGGGGGGGGGGGGGGGGGGGGGGGGGGGGGGGGGGGGGGGGGGGGGGGGGGGGGGGGGGGGGGGGGGGGGGGGGGGEGGGGGGGGGGGGGGGGGGGGGGGGGGFGGGGGGGGGGGGGGGGGGGGGGGFFGGGGGGGGGFGGEFFFFFGFGFGFFAFDGFGGFFFGFFFFFFFGGFGFFFFFFFFFFF(6=@FFFFAF?<AAAAF?FF<AAFFF<<117??AFBBF>6<?
@M02352:288:000000000-CKWC8:1:1101:15989:18180 2:N:0:TAGCGCTC+TATCCTCT
TAATCTTGCGACCGTACTCCCCAGGCGGTCTACTTAACGCGTTAGCTCCGAAAGCCACGGCTCAAGGCCACAACCTCCAAGTAGACATCGTTTACGGCGTGGACTACCAGGGTATCTAATCCTGTTTGCTCCCCACGCTTTCGCATCTGAGTGTCAGTGTCTGTCCAGGGGGCCGCCTTCGCCACTGGTATTCCTTCAGATCTCTACGCATTTCACCGCTACACCTTAAATTCTACCCCCCTCTACAGCCCTCTACTTCCCCAGTTTCAAATGCAGTTCC
+
GGGGGGGGGGGGGGGGGGGGGGGGGGGGGGGGGGGGGGGGGGGGGGGGGG:FGFGGGGGGGGGGGGGGGGGGGGGFGGFDFGFFGGGGGFGGGGGDGEGGGGGGGGGGFGGGGGGGGGGGGGGGGGGGGGGGGG7<CEGGGGGGGGGGFGFF9DGGGGAGGFFGGGGGGGDGGGDDDCGFFGGGGGGGGCFGGFFEFFF7@DFGAFF3C/<5CF<FFBBBBFFFGF)04BFFFFFFB<?FFF??7A)57(4<::4*6:B)28137<B<246<)54)14<<
@M02352:288:000000000-CKWC8:1:1101:6927:18195 2:N:0:TAGCGCTC+TATCCTCT
CAGTCTTGCGACCGTACTCCCCAGGTGGGATACTTATCACTTTCGCTTAGTCACTTAGCTAATGCCAAACAACTAGTATCCATCGTTTACGGCGTGGACTACCAGGGTATCTAATCCTGTTCGCTCCCCACGCTTTCGTCCATGAGCGTCAGTACATACGTAGTAGACTGCCTTCGCAATCGGTATTCTGTGTAATATCTATGCATTTCACCGCTACACTACACATTCTATCTACTTCCATATGACTCAAGTCAACCAGTATCAAAGGCAGTTCCATAGTT
+
GFGGGGGGGGGGGFFGGGGGGGGGGGCFDGGGGGGGGGGGGGGGGGGGGGGGGGGGGGGGGGGGGGGGGGGGGGGGGGGGGGGGGGGGGGEEGGGGGGGGGGGGGGGGGGGGGGGGGGDGFFGGGGGGGGGCGEGGGGGGGGGGGGGGGGGGGGGGGGGGGGFGGGGGGEGGGGGGGGGFFGEGDDFFGGGGGFFFFFFGFGFFFFFD798:9>BFGFFFFF;FFGEGFFFFFFFFFFFFFFFFFFE334@E<E?F?<5<A<<A2467:?8?AAFAFB0<<
@M02352:288:000000000-CKWC8:1:1101:8359:18242 2:N:0:TCGCGCTC+TATCCTCT
CAGTCTTGCGACCGTACTCCCCAGGTGGGATACTTATCACTTTCGCTTAGTCACTTAGCTGATGCCACACAACTACTATCCATAGTTTACGGCTAGGACTACCAGGACATCTAATCCTATTCGCTCCCCACACCTTCGTCCCCCAGCGTCAGTACCACCGTCATACACGCCCTTCGCAATCGGTATTGTTTTTCATACCTATGCCTTTCAACGCTACACTACCCATTCCATCTACTTCCATCTCACCCAAATCCACCACTACCAATTGCCGTTCCATAGTT
+
GF9AEFGFGGGCFCFGGGGGGGF:F6CF:8FFGGGF<C,E,FG,CFG<B9,<FGGFGGGC,:C,CB@F,@,,B8E,,66,,<6,,<,5,BB,+4,,C5EFG,,A,+++,,9,9,,9@F,,CF==4,+@4,++B+,A,@=3+3,+++@+@@EE@,,3,,++4++,,3,3++3*@9CFG**:?F**3=,,,,,*2(495+6=CFB>*=8*=,+2/8,.?/6)(),;*;43)3;+1+976..))9))))((-((4,(.08(),((.5))))..((4(7)*.).)
@M02352:288:000000000-CKWC8:1:1101:15704:18339 2:N:0:TAGCGCTC+TATCCTCT
TAATCTTGCGACCGTACTCCCCAGGCGGTCTACTTAACGCGTTAGCTCCGAAAGCCACGGCTCAAGGCCACAACCTCCAAGTAGACATCGTTTACGGCGTGGACTACCAGGGTAACTAATCCTGTTTGCTCCCCACGCTTTCGCATCTGAGTGTCAGTATCTGTCCAGGGGGCCGCCCTCCCCACTGGTATTCCTTCAGATCTCTACGCATTTCACCGCTACACCTGAAATTCTACCCCCCTCCACAGTACCCTAGTCCGCCAGTTTCAAACGCAGTTCC
+
9DGFGGGGGGG@BGGGGGGEFFGDGGGGGGGEFFGGGCGGGGGGGGGAFGGCF:CFFFEFGFGGGFDFFDFCGCC4BF@<EEEGEF,C<+:FF7BBFE+@7FC,A>FG8<FBD,,C@;<FCFDFDGGGGGEG?@,+@C+@D;@8>EEF,,3E;@:;EG,@,,5,>F,>EEG5*/>DG35;)/86/*<E><;C1<CEA4=*19*0.8@CC*09:@A6C>>>9E>@F*(*84**1*6)982(4;?0024.-:2)))...-9(4336?<AA>).)(-;(0)-.
@M02352:288:000000000-CKWC8:1:1101:26579:18339 2:N:0:TAGCGCTC+TATCCTCT
CAATCTTGCGATCGTACTCCCCAGGTGGGACACTTATCACTTTCGCTTAGTCACTGAGCTAATGCCCAACAACTAGTGTCCATCGTTTACGGCGTGGACTACCAGGGTATCTAATCCTGTTCGCTCCCCACGCTTTCGTCCATGAGCGTCAGTACATACGTAGTAGACTGCCTTCGCAATCGGTATTCTGTGTAATATCTATGCATTTCACCGCTACACTACACATTCTATCTACTTCCATATGACTCAAGTCACCCAGTATCAAAGGCAGTTCCATAGTT
+
FC6FFGGGGGGGGGGGGGGGGGGEGFEFGGG?FGGFGGFGGGGGGGGGGGGGGGGGGGGGFGGGGGGG@GG?FGGFGGGGGGGGGGGGGGGGGGGGGGGGGGGGGGGGGGGG<FGFGGGGGGGGEGGGGGGGGGGGGDGGGEFGFGGGGGGGGFFGGGGDGGGGGGGDE<FGFGGFDG7@FDEGGGGGGEDDFFFEEFFGFGFGFFCFGGFG7B=AGFDFFFFFFFFFF=FFFFCFFCE<ECF?3<EF8@)<C?);=2)59:<<A2):601:BDB29<BFA
@M02352:288:000000000-CKWC8:1:1101:8023:18398 2:N:0:TAGCGCTC+TATCCTCT
CAGTCTTGCGACCGTACTCCCCAGGTGGGATACTTATCACTTTCGCTTAGTCACTGAGTCGAAACCCAACAACTAGTATCCATCGTTTACGGCGTGGACTACCAGGGTATCTAATCCTGTTCGCTCCCCACGCTTTCGTCCATGAGCGTCAGTATATACGTAGTAGACTGCCTTCGCAATCGGTATTCTAAGTAATATCTATGCATTTCACCGCTACACTACTTATTCTATCTACTTCCGTATAACTCAAGTCAACCAGTATCAAAGGCAGTTCCATCGTT
+
GGGGFGGGGGDGGGGGGGGGGGGGGGGGGGGGGGGGGGFGGGGGGGGGGGFGGGGGGGGGGGGGGGGGGGGGGGGGGGGGFGGGGGGGGGGGGGGGGGGGGGGGGGGGGGGGGGGGGGFGGGGDGGGGGGGGGGGGGGGGGGGGCGGGGGGGGGGGGGGGGGGGGGGGGGGGGGGGGGDFFGGGGGGGGFFGGFFEFFFGFGFFEFFGGGFFGFFFGFDFFFFFGGEGFFFFCFFFFF<?FFFFEC>ADFFFFBFF?FFF><AFBFF??FFBBBFFFFF68
@M02352:288:000000000-CKWC8:1:1101:6171:18458 2:N:0:TAGCGCTC+TATCCTCT
TAATCTTGCGACCGTACTCCCCAGGCGGAATGCTTAATCCGTTAGGTGTGTCACCGAATAGCATGCTACCCGACGACTGGCATTCATCGTTTACGGTGTGGACTACCAGGGTATCTAATCCTGTTTGCTCCCCACACTTTCGCACCTCAGCGTCAGTATCGAGCCAGTGAGCCGCCTTCGCCACTGGTGTTCCTCCGAATATCTACGAATTTCACCTCTACACTCGGAATTCCACTCACCTCTCTCGAACTCAAGACCAGGCGTTTAAGAGGCAGTTCCAG
+
FFGGGGGGGGGGGGGGGGGGGGGGGGGGGGGGGGGGGGGGGGGGGGGGGGGGGGGGGGGGGGFGGGGGGGGGGGGGGGGGGGGGGGGGGGGGGGGGGGGGGGGGGGGGGGGGGGGGGGGGGGGGGGGGGGGGGGGGGGGGGGGGGGGFGGFGGGGGGGCFEGGGGGGGGGFGGEGGGGGFEDCE<FEGFGGGGFF@FFAGFGFGFFFD8CFFFFEF@F?<4/4/9F6GFFFFFFF),8B636<4>B:0<B(6A:377:861((49>FFF4<(3<B?FA266
@M02352:288:000000000-CKWC8:1:1101:23228:18491 2:N:0:TAGCGCTC+TATCCTCT
TAGTCTTGCGACCGTACTCCCCAGGCGGTGCGCTTAACGCGTTAGCTCCGGCACAGACAGGGTCGAACCTGCCTACACCAAGCGCACATCGTTTACTGCTAGGACTACAGGGGTATCTAATCCCTTTCGCTACCCTAGCCTTCGAGCCTCAGCGTCAGTAAATGTCCAGTAACCTGCTTTCGCCATTGGTCTTCCTCTCGATATCCACGCATTTCACTGCTACACCGAGAATTCCAGTTACCTCTCCATTACTCTAGCACGGCAGTATCGAATGCAGTTTG
+
FGGGGGGGGGGGGGGGGGGGGGGGGGGGGGGEGGGGGGGGGGGGGGGGGGGGGGGGGGFGGGGGGGGGGGGGGGGGGGGGGGFEGGGGGGDGGGGGGGGGGGGGGGGGGGGGGGDGGGGGGGGGGGGGGGGGGFGGGGGGGGGGGGGGGGGGGGGGEEGGGGGGGGFGFGGGGGGGGGGFFGGGGGGGGGGGGFFFFFF<AGADFFFGGGFGGFFFGFA>>FFFGG>D0B@FFFFFFFAFFBBAFFFFBF2AFFAFF>?AF9((-..6<0?2)(*)94>A-
@M02352:288:000000000-CKWC8:1:1101:17164:18519 2:N:0:TAGCGCTC+TATCCTCT
TAATCTTGCGACCGTACTCCCCAGGCGGTACACTTAATGTGTTAACTGCATTACTGCAAGGTCTAGCCTCACAACAACTAGTGTACATCGTTTAGGGCGTGGACTACCAGGGTATCTAATCCTGTTTGCTCCCCACGCTTTCGCGTCTCAGCGTCAATAATGTTCCAGTAGATCGCCTTCGCAATCGGTATTCCTTCTGATCTCTACGGATTTTACCCCTACACCAGAAATTCCATCTACCTCTCCCATATTCTAGGTAAGCAGTTTTCAAAGCAGTTCCA
+
AFGGGGGGGGGGGGGGGGGGGGGGGGGGFGGGGGGGGGGGGGGGFGGGGGFCGGGGGGFGGGGGFGGGGGFGGGGGGGGGGGGGGGF9FFGGGGGGGGGGGGGGGGGGGGGGGGGGGGGGGGGGGGGGGAEGGGGGGGGGGGGGGGGGGGGGGGGGGGE@FGGGFGGFGGGFGFGGGGGFFGGGDFGGCECFCCFFFFFGFGFGCFFFGGFGGFEFGF@@?FFFGGFF@ACFFFFEEEFF@3;@FF?BA<9ABAAF).7)5B<<DF<AFFDFAFF?*66).
@M02352:288:000000000-CKWC8:1:1101:17425:18529 2:N:0:TAGCGCTC+TATCCTCT
CATTCTTGCGAACGTACTCCCCAGGTGGGATACTTATCACTTTCGCTTAGCCACTCAGTATTGCTACCGAACAGCTAGTATCCATCGTTTACGGCGTGGACTACCAGGGTATCTAATCCTGTTCGCTCCCCACGCTTTCGTCCATCAGCGTCAATATATTGTTAGTACTCTGCCTTCGCAATTGGTATTCTAAGTAATATCTATGCATTTCACCGCTACACTACTTATTCTACATACTTCACAATAATTCAAGACAACCAGTATCAATGGCAATTCTACAG
+
GGGGGGGGGGGGGGGGGGGGGGGGGGGGGGGGGGGGGGGGGGGGGGGGGGGGGGGGGGGGGGGGGGGGGGGGGGGGGGGGGGGGGGGGGGGGGGGGGGGGGGGGGFGGGGGGGGGGGGGGGGGFGGGGGGGCFGGGGGGEFGGGGGFFF>EGGGGGGGGGGGGGGGG9DCFDFFFCFFGFEGGEFGGGGGGGGFFFEAFGACFGEFFGGGFGGFFFGFFFFFFFGGEFFFFF+865@EFCCEF@EEEF36CE<E8F;D3139ADFFFA43::<?FFF94A)
@M02352:288:000000000-CKWC8:1:1101:23893:18536 2:N:0:TAGCGCTC+TATCCTCT
TAATCTTGCGACCGTACTCCCCAGGCGGTCTACTTCACGCGTTAGCTGCGTTACTAAGTCAATTAAGACCCAACAACTAGTAGACATTGTTTAGGGCGTGGACTACCAGGGTATCTAATCCTGTTTGCTCCCCACGCTTTCGTGCATGAGCGTCAGTGTTATCCCAGGGGGCTGCCTTCGCCATCGGTCTTCCTCCACATATCTACGCATTTCACTGCTACACGTGGAATTCTACCCCCCTCTTACCCCCTCTCCCCCTGCACTCACAAATGCAGTTCCC
+
<E,<EFGGGGDGGFGGFGGGGGGGGGDGFGG<FGGG9CDFGGG@EGGGGGEFEGEEAECEF,CC,,E,CFG,=FG8FF<<CAECG9AAFEFG<<<BFGGGG7FGDAADFGGGGGGG9>@FDGGGGG<FGGGGGGGGGGEGGG=8EEF79BFEEE>GGGGFF;CE:><:>CEGG*9FGGGFED=5CC5E*=9CD3;@@F86B77:<68D3C5FFA?F+;A996:>95-149?98*6>6?>>(4().6(3(4,4<((7:(7((,(40(4,.()).)*.7>AF
@M02352:288:000000000-CKWC8:1:1101:19257:18563 2:N:0:TAGCGCTC+TATCCTCT
CAGTCTTGCGACCGTACTCCCCAGGTGGGATACTTATCACTTTCGCTTAGTCACTGAGAATTAACCCAACAACTAGTATCCATCGTTTACGGCGTGGACTACCAGGGTATCTAATCCTGTTCGCTCCCCACGCTTTCGTCCATGAGCGTCAGTATATACGTAGTAGACTGCCTTCGCAATCGGTATTCTAAGTAATATCTATGCATTTCACCGCTACACTACTTATTCTATCTACTTCCGTATAACTCAAGTCAACCAGTATCAAAGGCAGTTCCATAGTT
+
GGGGGGGGGGGGGGGGGGGGGGGGGGGGGGGGGGGGGGGGGGGGGGGG>FGGGGGGGGGGGGGGGGGGGGGGGGGGGGGGGGGGGGGGGGGEGDGGGGGGGGGGGGGGGGGGGGGGGGGGGGGGGGGGGGGGGGGGGGGGGGGGCGFGGGGGGGGGGGGGGGGGFFFFGGGGGGGGGGDBFGDGGGGGGGGFGFFFFFFGFGCGFFFFGFFGGFFFGFFFEFEFGGFGFAAFFAECEFF@E?@FEEEFFFFFFDAFFFFBBFFFFAA?B(18BFF>FB7AA
@M02352:288:000000000-CKWC8:1:1101:25080:18693 2:N:0:TAGCGCTC+TATCCTCT
CAACCTTGCGATCGTACTCCCCAGGTGGATTACTTATCACTTTCGCTTAGACACTGACCGTATATCGCCAATATCGAGTAATCATCGTTTACGGCGTGGACTACCAGGGTATCTAATCCTGTTCGCTCCCCACGCTTTCGTCCCTCAGCGTCAATTCAGGCCTAGTGAGCTGTCTTCACTATCGGTGTTCTAAGTAATATCTATGCATTTCACCGCTACACTACTTATTCCGCCCACTTCGACCAAATTCAAGAACGACAGTATCAATGGCAGTTCTACAG
+
GGGFGGGGGGGGGGGGGGGGGGGGGGGGGGGGGGGGGGGGGGGGGGGGGGGGGGGGGGGGGGGFFGGGGGGGGGGGGGFFGGGGGGGGGGGFGDGGGGGGGGGGFFGGGGGGGGGGGGGGGGGGGGCGGGGGGDEEGGGGGCEGGFGGDGGGGGGFGGFGGGGGGCGGFGGGGFCGGGGFFGGGGGGGGGGGG4EE4A@@BF>FCFFGG7CFGFFFEF03=FFFGGECCFFFEBB@DF3@DFD9>?4<BFD<43:F9<59;AFADFAFA0?F:<F29449)
@M02352:288:000000000-CKWC8:1:1101:15751:18764 2:N:0:TAGCGCTC+TATCCTCT
CAGTCTTGCGACCGTACTCCCCAGGTGGGATACTTATCACTTTCGCTTAGTCACTGAGAATTAACCCAACAACTAGTATCCATCGTTTACGTCGTGGACTACCAGGGTATCTAATCCTGTTCGCTCCCCACGCCTTCGTCCATGAGCGTCAGTATATACGTAGTAGACTGCCTTCGCAATCGGTATTCTAAGTAATATCTATGCATTTCACCGCTACACTACTTATTCTATCTACTTCCGTATAACTCAAGTCAACCAGTATCAAAGGCAGTTCCATAGTT
+
GGGGGGGGGGGGGGGGGGGGGGGGGGGGGCGGGGGGC<EGGGGGGGGGGGDFGGGGGFFFCAFFFF@CEGFFGFGDFFG9EDF?C?EFGGC,C++?FGFGGFF8AF:E=FFGGGFGGGCFGGG7F84=CFE=F+,@E6DC=CFADEFGGGGG;=DGG;,DF,@CC3@EF7@ECFFFGD*3;;*19C:<EF,B:C:64BF@ACACEF6EGG=*8?>5E6>EEF=87@?FEA:C6=CC;C=D@0;E3;3;4;4?EFFF;?AA<5))).4461(44:74BA?A6
@M02352:288:000000000-CKWC8:1:1101:3419:18821 2:N:0:TAGCGCTC+TATCCTCT
CAATCTTGCGATCGTACTCCCCAGGTGGGACACTTATCACTTTCGCTTAGTCACTGAGCTAATGCCCAACAACTAGTGTCCATCGTTTACGGCGTGGACTACCAGGGTATCTAATCCTGTTCGCTCCCCACGCTTTCGTCCATGAGCGTCAGTATATACGTAGTAGACTGCCTTCGCAATCGGTATTCTGTGTAATATTTATGCATTTCACCGCTACACTACACATTCTATCTACTTCCGCATAACTCAAGTCAACCAGTATCTAAGGCAGTTCCATAGTT
+
GGCCCFGFCFEF<:CEEFFGG7AFFFFFC@FFGGGFFFA@FGFFGDEDEFFFGGG<FFCAEGGAF=,9FEDGGFGAGFGGGCGGEF8FF9::FE4>FEE,BF8F,4844?CF<EF=E;?FFA7:F<F+@EG+83>DEGGGB=C=98DGEGE6;@377=DGGF8EFF=CFCCF9,;50;33A*8CC975>CD9+*1;EA+234+B8+41+4+0/)()4;;;;F)56*);3+1;:+7?4;E(((,/)/.43=3)55A=1:44<<A)646(280(66=)/).44
@M02352:288:000000000-CKWC8:1:1101:2984:18859 2:N:0:TAGCGCTC+TATCCTCT
CAGTCTTGCGACCGTACTCCCCAGGTGGGATACTTATCACTTTCGCTTAGTCACTGAGAATTAACCCAACAACTAGTATCCATCGTTTACGGCGTGGACTACCAGGGTATCTAATCCTGTTCGCTCCCCCCGCTTTCGTCCATGAGCGTCAGTATCTACGTAGTAGACTGCCTTCGCACTCGGTATTCTAAGTAATATCTATGCATTTCACCGCTCCACTACTTATTCTATCTACTTCCGTATAACTCAAGTCAACCAGTATCAAAGGCAGTTCCATCGTT
+
FAFEFFG9EFEGDGFFEGGGGGGEFGGFGGGFFGG<FGEFFGGGDGGG7FGG9FGCGCD,EFDGGFGGGG@EFGGGFFGGGGFGGGEGFGFGGGGGGGFFGGGG87+EFFGGGGGGGFFFGGGGGCFGG7B7CCCGGGGGGDFCCFGCEEEEFCE,37F:E,8C,;9DD<?FFGFGDD4?FFGGGGGGG7C>DC6<CFFGFGFGEFFFGGFDDE@:EFFFFFFF7DCFFFFFF:>BFF<6?0804<A9AF?A>4.=:2F<9><92-).3(18<<B2=)2:B
@M02352:288:000000000-CKWC8:1:1101:3001:18863 2:N:0:TAGCGCTC+TATCCTCT
CAGTCTTGCGACCGTACTCCCCAGGTGGGATACTTATCACTTTCGCTTAGTCACTGAGAATTAACCCAACAACTAGTATCCATCGTTTACGGCGTGGACTACCAGGGTATCTAATCCTGTTCGCTCCCCACGCTTTCGTCCATGAGCGTCAGTATATACGTAGTAGACTGCCTTCGCAATCGGTATTCTAAGTAATATCTATGCATTTCACCGCTACACTACTTATTCTATCTACTTCCGTATACCTCAAGTCAACCAGTATCAAAGGCAGTTCCATAGTT
+
FGGGGGGGGGGGEGGGGGGGGGGGGFEFGGGDGGGGGGGGGGGGGGGGEGGGGGGFFGGGGGGGGGGGGGGGGGGGGGGGGGGGGGGGGGGGGGGGGGGGGGGGFDGGGGGGGGGGGGGGGGGGGGGGGGGFCFFFGGGGGGGGGGGGGGGGGGGGGGG@FGGGCCFFGG?FGGGGDC*9A4CEGGGGGGGGGF+@CFFGFGFGEFBCFGCFDDB>EFFEFFFFGFCGFFFFFFFF?EF<EDFF)7?<@><A<<AF:?)<24<)5<2068BF>9@<=42A<
@M02352:288:000000000-CKWC8:1:1101:26734:18903 2:N:0:TAGCGCTC+TATCCTCT
CATTCTTGCGAACGTACTCCCCAGGTGGGTCACTTATCACTTTCGCTTAGCCACTCAAACCGAAGTTCGAACAGCTAGTGACCATCGTTTACGGCGTGGACTACCAGGGTATCTAATCCTGTTCGCTCCCCACGCTTTCGTCCATCAGTGTCAGTTGATTATTAGTGATCTGCCTTCGCAATTGGTATTCTATGTAATATCTATGCATTTCACCGCTACACTACATATTCTAACCACTTCATAATAACTCAAGACAACCAGTATCAAAGGCAATTTTACCG
+
FFGGGGGGGGGGGGGGGGGGGGGFGGGGGCGGGGGGGGGGGGGDGGGGEGGGGGGGGGGFGGG:CGGGGGGGGGGGGGGGGGGGGGDGCFGGGDGCGGGGGGGGGGGGGFGGGGGGGGGAGEFFE@FGCFGGGGDFCCGGGGGGGGGDGCCEDFGGGGGFGGGF9FDGGGGGGFFGGC59ACFFGGFFGGGGG<FEEFFGFGFGF4BGGGFC8A>;C?9@@=EFGGE>5A6@+9=8(=<<CEFEC??@<7@;38=FD?B?:AF>F>AFF10::BF44<B>-
@M02352:288:000000000-CKWC8:1:1101:24930:18912 2:N:0:TAGCGCTC+TATCCTCT
CATTCTTGCGAACGTACTCCCCAGGTGGGTCACTTATCACTTTCGCTTAGCCACTCAAACCGAAGTTCGAACAGCTAGTGACCATCGTTTACGGCGTGGAATACCAGGGTATCTAATCCTGTTCGCTCCCCACGCTTTCGTCCATCAGTGTCAGTTGATTATTAGTGATCTGCCTTCGCAATTGGTATTCTATGTAATATCTATGCATTTCACCGCTACACTACATATTCTAACCACTTCATAATAACTCAAGACAACCAGTATCAAAGGCAATTTTACCG
+
GGGFGGGGGGGGGGGGGGGGFGGGGFFGGGGGGGGGGGGGGGGGGGGGGGGGGGGGGGGGGGGDGGGGGGGGGGGGGGGGGGGGGGGGGGGGG>FGGGGGGGGGGGGGGGGGGGGGGGGGGGGGGGGGGGGGGGGGGGGGGGGGGGGGGGGGGGGGDGGGGGGGGGGFGGFCFGGGGDGFFGGGGGGGGGGGGFFFAFFGFGFF<FFGFGFGGF?EGFBFFFFFGGFGFFFFFFFFFFFFF?ECFFC@FFEE);@ADFBFFFFAAAFFB0<?07?AF<BA(
@M02352:288:000000000-CKWC8:1:1101:6434:18957 2:N:0:TAGCGCTC+TATCCTCT
CATTCTTGCGAACGTACTCCCCAGGTGGGTCACTTATCACTTTCGCTTAGCCACTCAAACCGAAGTTCGAACAGCTAGTGACCATCGTTTACGGCGTGGACTACCAGGGTATCTAATCCTGTTCGCTCCCCACGCTTTCGTCCATCAGTGTCAGTATATTATTAGTGATCTGCCTTCGCAATTGGTATTCTATGTAATATCTATGCATTTCACCGCTACACTACATATTCTAACCACTTCATAATAACTCAAGACAACCAGTATCAAAGGCAATTTTACCG
+
GGGGGGGGGGGCFGGGGGGGGGGGGGGGGGGGGGGGGGGGGGGGGGGGGGGGGGGGGGGGGGGGGGGGGGGGGGGGGGGGGGGGGGGGGGGGGGGGGGGGGGGGGGGGGGGGGGGGGGGGGGGGGGGGGGGGGGGGGGGGFGDGGGGGGGGGGGGGGGGGGGGGGGGGGGGGGGGGGGGFFGGGGGGGGGGGGFFEEFFGFGFGFFBDGGF+CF@EGFBFFFEFCCEGEFFFFFFFFFFFFFF<CEEF<3A3@)6F3;EFFF<5AABBF0:BBFFFF<7<(
@M02352:288:000000000-CKWC8:1:1101:8555:18969 2:N:0:TAGCGCTC+TATCCTCT
CAATCTTGCGATCGTACTCCCCAGGTGGGACACTTATCACTTTCGCTTAGTCACTTAGCTAATGCCAAACAACTAGTGTCCATCGTTTACGGCGTGGACTACCAGGGTATCTAATCCTGTTCGCTCCCCACGCTTTCGTCCATGAGCGTCAGTACATACGTAGTAGACTGCCTTCGCAATCGGTATTCTGTGTAATATCTATGCATTTCACCGCTACACTACACATTCTATCTACTTCCATATGACTCAAGTCACCCAGTATCAAAGGCAGTTCCATAGTT
+
GGDGGGGGGGGGGGFGGGGGGGG>FGGGGGGFGGGGGGGGGGGGDEGGEFGGGGGGGFGGFCDGGGGGGGGGGGGGG<FGFAEFCGGGGGGFGGGGGGGGGGGGGGGGGG9FFGGGGG<FGGEGEGGGE@E7FFGGGEGDGCFGFGGGGGGGGGGCFGGGGGGEFAAGGGGCGGGFGDC@FGGEFGGGGGGGGEFFEFFGFGFGEFAGGGCFCE@FGF=CEFFFGGFGFFFFFFFFEE@4CCF??<?)44<<CE)26:A5C<))6<4?1<?B>ABDFA).6
@M02352:288:000000000-CKWC8:1:1101:19203:19108 2:N:0:TAGCGCTC+TATCCTCT
CAGTCTTGCGACCGTACTCCCCAGGTGGGATACTTATCACTTTCGCTTAGTCACTGAACCGAAGTCCAACAACTAGTATCCATCGTTTACGGCGTGGACTACCAGGGTATCTAATCCTGTTCGCTCCCCACGCTTTCGTCCATGAGCGTCAGTATATACGTAGTAGACTGCCTTCGCAATCGGTATTCTAAGTAATATCTATGCATTTCACCGCTACACTACTTATTCTATCTACTTCCGTATAACTCAAGTCAACCAGTATCAAAGGCAGTTCCATCGTT
+
FFGGGGGGGGGGGGGGGGGGGGGGGGDFGGGGGGGGGGGGGGGGGGGG7EGGGGGGGGGGGGGGGGGGGGGGGGGGGFFGGGGGGGGGGGDFGGFGGGGGGGGGGGGGGGGGFGGGGGGGGGEGGGGGGGGEGGGGGGGGGGGGGFGGGGGGGGGGGGGGGGDCGGGFGFGGGGGGGCDEFGGGGGGGFGFGGFFEFFFD6FFGFFFGGGFGGFF5C68C;AEFGGFGFFFFFFFEEEFF;1@E)9<AFF7AABFF<0)9A<A2><4((,(4<4?56:023
@M02352:288:000000000-CKWC8:1:1101:25803:19186 2:N:0:TAGCGCTC+TATCCTCT
CAATCTTGCGATCGTACTCCCCAGGTGGGACACTTATCACTTTCGCTTAGTCACTGAGCTAATGCCCAACAACTAGTGTCCATCGTTTACGGCGTGGACTACCAGGGTATCTAATCCTGTTCGCTCCCCACGCTTTCGTCCATGAGCGTCAGTATATACGTAGTAGACTGCCTTCGCAATCGGTATTCTGTGTAATATCTATGCATTTCACCGCTACACTACACATTCTATCTACTTCCGTATAACTCAAGTCAACCAGTATCAAAGGAAGTTCCATAGTT
+
GGGGGGGGGGGGGGGGGGGGGGGGGEEFGGGGGGGGGGFGGGGGGGGGGGGGGGGGGGGGGFGGGFGGGGGFFGGGGGGGGGFGGGGGGGGGGEGGGGGGGFGGGGGGGGGGGGGGGGGFFGGGGFCF>FGDG:=FFGGGGGGGGGGDGGGGGGGGGF,>E<D8;DDAEGGGEGGGGDCBFGDGGGGGGGGGGFFEEFFGFGAFFFFGGGF7545:EAF38F3FC<CGFFFFFFFFFFE6=03@)9//;E@FFFCF26:<A4AAA>A0(3,8A<BAFDFFB
@M02352:288:000000000-CKWC8:1:1101:8406:19390 2:N:0:TAGCGCTC+TATCCTCT
CAGTCTTGCGACCGTACTCCCCAGGTGGGATACTTATCACTTTCGCTTAGTCACTGAGTCGAAACCCAACAACTAGTATCCATCGTTTACGGCGTGGACTACCAGGGTATCTAATCCTGTTCGCTCCCCACGCTTTCGTCCATGAGCGTCAGTATATACGTAGTAGACTGCCTTCGCAATCGGTATTCTAAGTAATATCTATGCATTTCACCGCTACACTACTTATTCTATCTACTTCCGTATAACTCAAGTCAACCAGTATCAAAGGCAGTTCCATCGTT
+
GGGGGGGGGGGGGGGGGGGGGGGGGFGGGGGGGGGGGGGGGGGGGGGGGGGGGGFGGGGGGEGGGGGGGGGGGGGGGGGGGGGGGGGGGFGGGGGGGGGGGGGGGGGGGGFGFFGGGGGEFFEEFGGGGGGGG+FFGEGGGGGGGGGGGGGDCFGGGCGGGGGGGGGGGDFFFCFGGGGFFGGGGGGGGGGGGFC?CFAFFF>DEFFG8FCGGFFFGFFFF66CFGFFCFFFFFFEFEFFFFD?A)4A343<>FFFFFFFB<BAA<):6:?BBF4)9>B:4
@M02352:288:000000000-CKWC8:1:1101:7862:19518 2:N:0:TAGCGCTC+TATCCTCT
CAGTCTTGCGACCGTACTCCCCAGGTGGGATACTTATCACTTTCGCTTAGTCACTTAGCTAATGCCAAACAACTAGTATCCATCGTTTACGGCGTGGACTACCAGGGTATCTAATCCTGTTCGCTCCCCACGCTTTCGTCCATGAGCGTCAGTACATACGTAGTAGACTGCCTTCGCAATCGGTATTCTGTGTAATATCTATGCATTTCACCGCTACACTACACATTCTATCTACTTCCATATGACTCAAGTCAACCAGTATCAAAGGCAGTTCCATAGTT
+
GGGGGGGGGGGGGGGGGGGGGGGGGGGGGGGFGGGGGGGGGGGGGGGGGGFGGGGGGGGGGGGGGGGGGGGGGGGGGGGGGGGGGGGGGGGGGGGGGGGGGGGGGGGGGGGGGFGGGGGGGGGGGGGGGGGGGGGGGGGGGGGGFGGGGGGGGGGGGGGGGGGGGGGGGGGGGGGGGGGFFGGGGGGGGGGGGFCEFFFGFGFGFFFGFGFGGFF:EFDE@FEFFGEFEFFFFFFFFFFFFFF<?<C>EEFE<?FF<<4<A9<)6<<:(.27A4B96::BA
@M02352:288:000000000-CKWC8:1:1101:13842:19550 2:N:0:TAGCGCTC+TATCTTCT
CAGTCTTGCGACCGTACTCCCCAGGTGGGATACTTATTACTTTCGCTTAGTCACTGAACCGAAGTCCAACCACTAGTATCAATCGTTTACTTCGTGGACTACCAGGGTATCTAATCCTGTTCTTTTCCCACCCCTTCGTCTCTCAGCGTCAGTATATAAGTAGTAGACTGCCTTCGCAACCGGTCTTCTAAGTCATATCTTTTCATCTCATCGCACCGCTACCTATTCTACCTCCTTCCGTTTAACTCAACTCTACCATTCTCAAAGGCAATTCCACTGTT
+
EC9C@FEGF+@F::BCFDGGECFDG,C@CE8;CCFD<,6CEFEF@EE@79,CFGGFDC@7++@CEGEDC<6BD,,9C<695,9C,:,,4,,,,,44B+4A?F8=5?+,,,,@,A@,,@,C9;,,:,E,E9E:F++,,+@8>3@,3,6663+6,,,,,,,,83,@,@F,6<BF3,55+++*3**4*4:@F7,+5/+;<+++12++*4+=:B6+22-2:)((,:,*+;)+91++0/(/.4;0))((1954).(1))97-3*6))))-)-.(.(().8)9),.)
@M02352:288:000000000-CKWC8:1:1101:22702:19571 2:N:0:TAGCGCTC+TATCCTCT
CAGTCTTGCGACCGTACTCCCCAGGTGGGATACTTATCACTTTCGCTTAGCCACTGAGTCGAAACCCAACAACTAGTATCCATCGTTTACGGCGTGGACTACCAGGGTATCTAATCTTGTTCGTTCCCCACGCTTTCGTCAATGAGCGTCAGTATATACGTAGTAGACTGCCTTCGCAATCGGTATTTTAAGTAATATCTATGCATTTCACCGCTACACTACTTATTCTATCTACTTCCGTACAACTCAAGTCAACCAGTATCAAAGGAAGTTCTATCGTT
+
GGGFEGGGGGEFGGGGGGGGGGGGGGGGC<E<FFFDE,CEFGFEGEGG7F,CEDE8CDE<CFFFEFFG=,D=,CE?C<EG95558:BFF9C,+=FF7+,,9A4EEFG<@<FFF<;E,,5CE;=+,BEDEFCC@:FC,+@C+6,,7330@B8+32E:E98@DD7*,,7;,,@:997C5D9*@F5=*:5,>C6+29+98@@+4::+*:B=+CA:760)/666367++;5+9++++;)7)77,6,((/).240)6464=4?F<-)-.594(((44).*)06<?1
@M02352:288:000000000-CKWC8:1:1101:15747:19611 2:N:0:TAGCGCTC+TATCCTCT
CATTCTTGCGAACGTACTCCCCAGGTGGGATACTTATCACTTTCGCTTAGCCACTCAATCCGAAAATCGAACAGCTAGTATCCATCGTTTACGGCGTGGACTACCGGGGTATCTAATCCCGTTCGCTACCCACGCTTTCGTCCATCAGTGTCAATATATTATTAGTGATCTGCCTTCGCAATCGGTATTCTATGTAATATCTATGCATTTCACCGCTACACTACATATTCTAACCACTTCATAATAATTCAAGACAACCAGTATCAAAGGCAATTTTACAG
+
GGGGGGGGGGGGGGGGGGGGGGGGGGFGGGGGGGGGGGGGGGGGGGGGGGGGGGGGGGGGGGGGGGGGGGGGGGGGGGGGGGGGGGGGGGGGGGGGGGGGGGGGGGGGGGGGGGGGGGGGGGGGGGGGGGGGGGGGGGFGGGGGGGGGGGGGGGGGGGGGGGGGGGGGGGGGGGGGGGGBEGGGGGGGGGGGGFFFF=AFFGFGFFAFFFFGGFDFGFFFFFFFGGFGFFFFFFDEFFFFFFFFAAFFFBFF<A<FBF:?FFFDFDFBF?:14>F>FDA2)
@M02352:288:000000000-CKWC8:1:1101:19287:19654 2:N:0:TAGCGCTC+TATCCTCT
CATTCTTGCGAACGTACTCCCCAGGTGGGTTACTTATCACTTTCGCTTAGCCACTCAGACCGAAATCCGAACAGCTAGTAACCATCGTTTACGGCGTGGACTACCAGGGTATCTAATCCTGTTCGCTACCCACGCTTTCGTCCCTTAGCGTCAATTAATTGTTAGTGATCTGCCTTCGCAATCGGTATTCTGTGTAATATCTATGCATTTCACCGCTACACTACACATTCTAACCACTTCACAATAATTCAAGCCCTACAGTATCAATGGCAATTTTACGG
+
GFGGGGGGGGGGGGGGGGGGGGGGGGGGGGGGGGGGGGGGGGGGGGGG@GGGGGGGGGFGGGGGGGGGGGGGGGGGGGGGGGGGGGGGGGGGGGGFGGGGGGGGGGGGGGGGGGGGGGGGGGGGGGGGGGGFGGGGGGGGGGGGGGGCCDGGGGGGGGGGGGGG9DCFGCFGGGGGG>DFBGGGD5EGGGGGGFFEEFFGFGFGFFFGGGFGGFFFGFF@DFFFGGFGFFFFFFFFFBBFD?A?>D8A>2<A2)4>::F??DF>>ABBB??:?FFFFFA61
@M02352:288:000000000-CKWC8:1:1101:15572:19706 2:N:0:TAGCGCTC+TATCCTCT
CATTCTTGCGAACGTACTCCCCAGGTGGGTTACTTATCACTTTCGCTTAGCCACTCAGACCGAAATCCGAACAGCTAGTAACCATCGTTTACGGCGTGGACTACCAGGGTATCTAATCCTGTTCGCTACCCACGCTTTCGTCCCTTAGCGTCAATTAATTGTTAGTGATCTGCCTTCGCAATCGGTATTCTGTGTAATATCTATGCATTTCACCGCTACACTACACATTCTAACCACTTCACAATAATTCATGACCTACAGTATCAATGCCAATTTTACGG
+
FGCCFGGGGGCGGGGGGGGGGGGGGFFGGCGGGGGGGGFGGGG@:FGGGGGDFGGEGEFFFGDGGGGGEGGGGEGFGFGGGEEFCFGEGGG9:FCGECDCCEGGGGDC+:,<7CAEGC<FC;FDCCFGG8FDG=F@ED=EGG@EG,3+@CEEG5@AFCCGGGGCDFGFCEGGGGGCF7DDBGGGDECGGCF@C*BC*+=@6BBFFFFGGC=CCF0A55:4;65FFG@GEFFC6FF8?>A?A?A7<2<<4<A)).84<?4:2<FA2-:A>().0,14@<>?4
@M02352:288:000000000-CKWC8:1:1101:22339:19715 2:N:0:TAGCGCTC+TATCCTCT
CAGTCTTGCGACCGTACTCCCCAGGTGGGATACTTATCACTTTCGCTTAGTCACTGAGTCGAAACCCAACAACTAGTATCCATCGTTTACGGCGTGGACTACCAGGGTATCTAATCCTGTTCGCTCCCCACGCTTTCGTCCATGAGCGTCAGTATATACGTAGTAGACTGCCTTCGCAATCGGTATTCTAAGTAATATCTATGCATTTCACCGCTACACTACTTATTCTATCTACTTCCGTATAACTCAAGTCAACCAGTATCAAAGGCAGTTCCATCGTT
+
GFGGGGGFGGGGFGGGGGGGGGGEGGGGGGGGGGGGGGGGGGGGGGGGGGGGGGGGGGFGGGGGGGGGGGGGGGGGGGGGGGGGGGGGGGGFEFGGGGGGGGGGGGGEGGCFGGGGGGFGGGGGG@FGGGGGGDGFDEFDC8EFEFGGGGGGGGGGGGGGGGGGGGCGGGGCGGGCCG;BFGEEGFGGGDCGGFFFFFFFFG6DFFFGGGF8DB@BGFF9;FEACCEGF@6=FFC<CF80535836:4242:AFAF(()44:A469)30864<)=6@A0:8
@M02352:288:000000000-CKWC8:1:1101:18440:19763 2:N:0:TAGCGCTC+TATCCTCT
CAATCTTGCGATCGTACTCCCCAGGTGGGACACTTATCACTTTCGCTTAGTCACTTAGCTAATGCCAAACAACTAGTGTCCATCGTTTACGGCGTGGACTACCAGGGTATCTAATCCTGTTCGCTCCCCACGCTTTCGTCCATGAGCGTCAGTACATACGTAGTAGACTGCCTTCGCAATCGGTATTCTGTGTAATATCTATGCATTTCACCGCTACACTACACATTCTATCTACTTCCATATGACTCAAGTCAACCAGTATCAAAGGCAGTTCCATAGTT
+
GGGGGGGGGGGGGGFGGGGGGGGGGGGGGGGGGGGGGGGGGGGGGGGGGGGGGGGGGGGGGGGGGGGGGGGGGGGGGGGGGGGGGGGGGGGGGGGDGGGGGGGGGGEGGGGGGGGGGGGGGGFEGGGGGGGGGGGGGGGGGGGGGGGGGGGGGGGGGGGGGGGGGGGGGGGGGGGGGGGFFGGGGGGGGGGGGFCEEAFGFGFGFFFGGGFGGFFFGFFFFFFFGGFGFFFFFFFEEFFEFFFEFFE9@;<ECEFFFFFFF4>AD927::?FFFFAF>>BA
@M02352:288:000000000-CKWC8:1:1101:26249:19810 2:N:0:TAGCGCTC+TATCCTCT
TAATCTTGCGACCGTACTCCCCAGGCGGAATGCTTAATCCGTTAGGTGTGTCACCGAATAGCATGCTACCCGACGACTGGCATTCATCGTTTACGGTGTGGACTACCAGGGTATCTAATCCTGTTTGCTCCCCACACTTTCGCACCTCAGCGTCAGTATCGAGCCAGTGAGCCGCCTTCGCCACTGGTGTTCCTCCAAATATCTACGAATTTCACCTCTACACTTGGAATTCCACTCACCTCTCTCGAACTCAAGACCAGGAGTTTAAGAGGCAGTTCAAG
+
DFGGGGGGGGGGGGGGGGGGGGGGGFGGGGGGGGGGGFGGGGGGGGGGGGGGGGGGGGGGGGGGGGGGGGGGGGGGGGGGGGGGGGGGGGGGGGGGGGGGGGGGFFEFGGGGFGGGGFGGGGGGGGGGGGGGGGGGGGGGGGGGGGGGGGGGGEGGGGGGGGGGGGGGCFGGGGGGGGGFFGGGGGGGGGGGGFFFFFFGFGFF?CFGCGFGDFFFGFFFFF@FGGFGFF@B7@B97?FFB:47<26?::?FFFFFFFF?BFBF?2A29)4<FFB?FA)66
@M02352:288:000000000-CKWC8:1:1101:24072:19810 2:N:0:TAGCGCTC+TATCCTCT
CAGTCTTGCGACCGTACTCCCCAGGTGGGATACTTATCACTTTCGCTTAGTCACTGAGAATTAACCCAACAACTAGTATCCATCGTTTACGGCGTGGACTACCAGGGTATCTAATCCTGTTCGCTCCCCACGCTTTCGTCCATGAGCGTCAGTATATACGTAGTAGACTGCCTTCGCAATCGGTATTCTAAGTAATATCTATGCATTTCACCGCTACCCTACTTATTCTATCTACTTCCGTATAACTCAAGTCAACCAGTATCAAAGGCAGTTCCATAGTT
+
GGGGGGGGGGGGGGGGGGGGGGGGGGFGGFGGGGGGGEAFEGGGGGGGGGFGGGGGFG9FEFFEGFGGGGGDGFGGGFGGGGGGGFGGGGC:FFFEGGGGGGGFC7?FGGGGFFGGGDEEEFGCGBFDC@EBFFCGGGGGGEFEGGGGGGGGCEFFFFFEF,>BEEAFFFFGGGFFGGGBFC8;FGGGGGDDF4EC?C6BBGA7?FF+:EA8CB9AG4,;@F@A7CED37FCFFEFF3A(62;4CEC7A@)6:<AF:276).-5<6.:0331-)04=4>A<
@M02352:288:000000000-CKWC8:1:1101:25093:19887 2:N:0:TAGCGCTC+TATCCTCT
TAATCTTGCGACCGTACTCCCCAGGCGGAATGCTTAATCCGTTAGGTGTGTCACCGAACAGTATACTGCCCGACGACTGGCATTCATCGTTTACGGTGTGGACTACCAGGGTATCTAATCCTGTTTGCTCCCCACACTTTCGTACCTCAGCGTCAGTATCGAGCCAGTGAGCCGCCTTCGCCACTGGTGTTCCTCCAAATATCTACGAATTTCACCCCTACACTTGGAATTCCACTCACCTCTCTCGAACTCTAGACTGATAGTTTTTGAGGCAGTTCCAG
+
DGGC@FGGGGEEEGGGGGGGGGGEG,@FFGGDGGGGGGFFGGGGGCFGGECFGGGGGGEGDFAFEDFGGGGGG:4:CF=CF@FGGABFFFFGFFF:FG@ECABFFGF8FFGFGGGGGCF9@F<FCGGDGCDFGGGGG?FGFGDFGC78,E?EEGDGGGGFGGGDC7DFGCCE?E>CGDF>B*=EFE=CF6877)3,:887CGFG<AFC>7>@D65B*833(/6=F7)*)1?4=*94:?76)(.3)7<21:<<>5-6<4?04-)).6A(-4((-438=9<>9
@M02352:288:000000000-CKWC8:1:1101:16447:19892 2:N:0:TAGCGCTC+TATCCTCT
CAGTCTTGCGACCGTACTCCCCAGGTGGGATACTTATCACTTTCGCTTAGTCACTGAGATTAAATCCCAACAACTAGTATCCATCGTTTACGGCGTGGACTACCAGGGTATCTAATCCTGTTCGCTCCCCACGCTTTCGTCCATGAGCGTCAGTATATACGTAGTAGACTGCCTTCGCAATCGGTATTCTAAGTAATCTCTATGCATTTCACCGCTACACTACTTATTCTATCTACTTCCGTATAACTCAAGTCAACCAGTATCAAAGCCATTTCCATAGT
+
FGGGGGGGGGGGGGGGGGGGGGGGGGGGGGGGGGGGGGGGGGGGGGGGGGGGGGGGGGGGGGGGGGGGGGGGGGGGGGGGGGGGGGGGGGGGGGGGGGGGGGGGGGGGGGGGGGGGGGGGGGGDGGGGGGFGEGGGGGGGGGGGGGCFGGGGDGGGGGGGFGFFGGGCFGGGGFCGFGG>>FFGGGGFFGGGGCF6CFFGFGFG=AFCGGFGGFFFEDEFFFFFGGFGFFFFFFEEE37@(;?D@CFFFFF@EFBFD:D:<)649-6<(4:)66@BFFF2:
@M02352:288:000000000-CKWC8:1:1101:12689:19963 2:N:0:TCGCGCTC+TATCCTCT
CAGTCTTGCGACCGTACTCCCCAGGTGGGATACTTATCACTTTCGCTTAGTCACTGAGTCGAAACCCAACAACTAGTATCCATCGTTTACTGCGTGGACTACCAGGGTATCTAATCCTGTTCGCTCCCCACGCTTTCGTCCATGAGCGTCAGTCTATACGTAGTAGACTGCCTTCGCAATCGGTTTTCTTAGTAATATCTATGCATTTCACCGCTACCCTCATTATTCTTTCTACTCTCGTTTCACTCAAGTCAGCCAGTCTCCAAGTCAGTTCCATCTTT
+
FGEFGGGGGCCCEGGFGG<FGGGGGFFG7@FGGGGGGFAFEGGGGGGG@FGGGGFGG,CFEC,B@FGG7FC,CFGFCCF<CFFGEDFFDE,,C,BFC:E<EFGC8++9EDEFE?=EEE5AEFGCGECE=,B+@C@FFCFCG+@D,63+1@=CC,=3D,,,@,4@9@,3>,@D@CFFC5**30*;*19D9,5+561;*14BCG6:@F6CF,+**82):;?3())31CEGC+3;+;CC3)62=((/93</8()/)6)0,(0,).6))(.)..)).:@)/6)..
@M02352:288:000000000-CKWC8:1:1101:12690:19985 2:N:0:TAGCGCTC+TATCCTCT
CAGTCTTGCGACCGTACTCCCCAGGTGGGATACTTATCACTTTCGCTTAGTCACTGAGTCGAAACCCAACAACTAGTATCCATCGTTTACGGCGTGGACTACCAGGGTATCTAATCCTGTTCGCTCCCCACGCTTTCGTCCATGAGCGTCAGTATATCCGTAGTAGACTGCCTTCGCAATCGGTATTCTAAGTAATATCTATGCATTTCACCGCTACACTACTTATTCTATCTACTTCCGTATAACTCAAGTCAACCAGTCTCAAAGGCATTTCCATCGTT
+
GGGGCFGGGFCFGGGGGGGGGGGGGGFGGGGGGGGGGFGGGGGGGGGGCGAFFGGDGFGGGGFEEFGGGDGCFG<F?FGGE9FGD4FGDBC:+=FGC@FEFFF<ECDFGFGGGGGGGGGFGA::CF=FGGGGGG@F9?DEEDCGGGFGGGECDCFFF,3@D7CECDEFG76,3,;9C;4?4F5C>1<@E718D5808FFGCG@C7AFF+,=D3:>::A@>@FC6:@?+918;7+6<6?A(;81)6)69):2<>A4F:0<4).44<)62((.-.-*.9<:<B
@M02352:288:000000000-CKWC8:1:1101:22531:20047 2:N:0:TAGCGCTC+TATCCTCT
CACTCTTGCCAGCGTACTCCCCAGGTGGCTTACTTAACGCTTTAGCTTGGTCACGTACGGTCTAGCTCCCACGTCGAGTAATCATCCTTTACGGAGTGCACTACCTGGGGATCTAACCACTCTTGCTACCCACGCTTTCGTTCCTCAGTGTCAGTTTTTTATTAGTAAGCTGCCCTCGCTATCGGTGTTCTTTACGGTATCTATGTATTTATCTGCCTCCCAATACATTACGCCTACCTCCCCAACACTATATCTGAACAGTCTCTATCGTGAGTCTTCCG
+
,A,@,CFFG,C-<FCFFGGDF7FFG<6C,,,,;EFGCF7FGGGEF99@,@,C,:,CFCCGA7F,,,,66CCC+,:+>7,:F?C<EB,,9,:CF7,+8F,,5,5??,,,+++?4CBA9,,4,A,,5,9E9E,AF:FE++@>F?F@FC,+7363,@@,,C7=,,3,,,85D,@6,:+=C+9?*3D7>7E38,,=B*+)/359+=F@*+4++41+++*=,*)((2(/2*.:)++.5)(2(,))((((((//7.))1)1+)))-()))).6))4,(((*.*).)-
@M02352:288:000000000-CKWC8:1:1101:3716:20101 2:N:0:TAGCGCTC+TATCCTCT
CATTCTTGCGAACGTACTCCCCAGGTGGGTCACTTATCACTTTCGCTTAGCCACTCAAACCGAAGTTCGAACAGCTAGTGACCATCGTTTACGGCGTGGACTACCAGGGTATCTAATCCTGTTCGCTCCCCACGCTTTCGTCCATCAGTGTCAGTATATTATTAGTGATCTGCCTTCGCAATTGGTATTCTATGTAATATCTATGCATTTCACCGCTACACTACATATTCTAACCACTTCATAATAACTCAAGACAACCAGTATCCAAGGCAATTTTACC
+
GFGGGGGGGGGGGGGGGGGGGGGEGGGGGGGGGGGGGGCGGGGGGGGGEFGGGGGGGGGGGGDFGGFGCEFEGGGGGGGGGGGGGGGGGGGGGGGGGGGGGGGGGGGGGGGGGGGGGGGGGGGGGGGGGGG:CFGGGGFGGGGGGGGGGGGGFGGGGGGGGGGGGGGGGGGFGGGGGGGDAGGGGGFFGGGGDEFFABFGFGFGF4@FFGFFFB9EGEFFFF@FGGFGFFF6A=@@D;AEEFE?EF<@EFAF@@@A;@E?0AB24)6:><?13(9<FFF2
@M02352:288:000000000-CKWC8:1:1101:10894:20102 2:N:0:TAGCGCTC+TATCCTCT
CAGTCTTGCGACCGTACTCCCCAGGTGGGATACTTATCACTTTCGCTTAGTCACTGAGCTAATGCCCAACAACTAGTATCCATCGTTTACGGCGTGGACTACCAGGGTATCTAATCCTGTTCGCTCCCCACGCTTTCGTCCATGAGCGTCAGTATATACGTAGTAGACTGCCTTCGCAATCGGTATTCTAAGTAATCTCTATGCATTTCACCGCTACACTACTTATTCTATCTACTTCCGTATAACTCAAGTCAACCAGTATCAAAGGCAGTTCCATATTT
+
GGGGGGGGGGGGGGGGGGGGGGGGGGGGGGGGGGGGGGGGGGGGGGGGGGGGGGGGGGGGGGGGGGGGGGGGGGGGGGGGGGGGGGGGGGGGGGGGGGGGGGGGGGGFGGGGGGGGGGGGGGCGCFGGEGG:FEFFFEGGGGEFDFGGGGGGF7D;FCGGGG?EEGGGGFFGGGGGGG5>?95A?C:@FEFFGFFACFFGFGFGFFFGGFFG:DFAGF@>@A<6@CCFCFFFFC<CEEE;E?@3<C<EAE<E2:)?1:FAFD<).94:??B:<A99?>)6<
@M02352:288:000000000-CKWC8:1:1101:15642:20120 2:N:0:TAGCGCTC+TATCCTCT
CAGTCTTGCGACCGTACTCCCCAGGTGGGATACTTATCACTTTCGCTTAGTCACTGAGAATTAACCCAACAACTCATATCCATCGTTTACGGCGTGGACTACCAGGGTATCTAATCCTGTTCGCTCCCCACGCCTTCGTCCATGAGCGTCAGTATATACGTAGTAGACTGCCTTCGCAATCGGTCTTCTAAGTAATATCTATTCATTTCACCGCTACACTACTTATTCTATCTACTTTCGTATAACTCAACTCAACCAGTATCAAAGTCAGTTCCATTGTT
+
GGDEGGGGGGDGGGGGGGGGGGGGGGGG:EFGGGGGG@CFGGGFGGGE,E@FGGFGGGGFEEF,C54,,B7<FC,,96E,6C6989BFB?,,84@FEDCG,:A,5++:B8,CFFGGC,?FEG@=F=:4B8C8F+,3>=DE3+E83>E+@=:+52@E:@F@3@E8,8D9>,3>,@9*;***//*=*=,5=,,5=*+8/B6@8++=8@A7CG+:*:58CA@E@F3;:F3CCFFA@+9<3)/,:(/6?EF<3@(7<ABFFB)94).-6)6<4<<A2>1-*)-.4
@M02352:288:000000000-CKWC8:1:1101:16319:20217 2:N:0:TAGCGCTC+TATCCTCT
CAGTCTTGCGACCGTACTCCCCAGGTGGGATACTTATCACTTTCGCTTAGTCACTGAGCTAATGCCCAACAACTAGTATCCATCGTTTACGGCGTGGACTACCAGGGTATCTAATCCTGTTCGCTCCCCACGCTTTCGTCCATGAGCGTCAGTATATACGTAGTAGACTGCCTTCGCAATCGGTATTCTAAGTACTCTCTATGCATTTCACCGCTACACTACTTATTCTATCTACTTCCGTATAACTCAAGTCAACCAGTATCAAAGGCAGTTCCATCGTT
+
FGGGGGGGGFGGGGGGGGGGGGGGGCEFCGGFGGGGE@CFFGGGGGGGGGGGGGAFFCFGGEFFGGGAEGGFGGGACFFGGGGGGGGGGD::@:FFCEEFFGGGAEBF8F<FF?EEDEAAEBEEGECEE8E=F3+8ECGEGGD,@====BEGGFG7ED;BFFGE9@F;E@CECFFDC7*/994=CFFDE7,+=A+/9=6C8DF75F>CF9FCC4(:C614=A);+:97?+;AFAEEE3=16;68)9473;D49<5FBFF<566>2)4,(:?B)6B)=)4:4
@M02352:288:000000000-CKWC8:1:1101:20874:20302 2:N:0:TAGCGCTC+TATCCTCT
CATTCTTGCGACCGTACTCCCCAGGTGGGATACTTATCACTTTCGCTTAGTCACTGAGTCGAAACCCAACAACTAGTATCCATCGTTTACGGCGTGGACTACCAGGGTATCTAATCCTGTTCGCTCCCCACGCTTTCGTCCATGAGCGTCAGTATATACGTAGTAGACTGCCTTCGCAATCGGTATTCTAAGTAATATCTATGCATTTCACCGCTACCCTACTTATTCTATCTACTTCCGTATAACTCAAGTCAACCAGTACCAAAGGCAGTTCCAT
+
GGGC<FGGGDFCEGGGGGGFGGGGGGFG7FGFGGGGCFCGGGGGGGGG:DCEGGGCGGGG+,:CFGGEGGGEEEFC<9F,CFFE7D<FCFGE::CFCEGA?FFF=+?FFGAAFFE,CEE7EE=7:E+3=ECCF@+3EEGEECFG9EFDGGGD;CFE7@38EFFE;=FBEAFFG,2@D97?FGDGFGG:FC7+CE+8*+BCFFAFCF6DC76**:75C):=@F3FGFEGEF87AFEEEF<1=(6;?><9AB):2:AF7:)9<)6<7(8(42(4:9@:?
@M02352:288:000000000-CKWC8:1:1101:5710:20355 2:N:0:TAGCGCTC+TATCCTCG
CAGTCTTGCGAACGTACTCCCCAGGTGGGTTACTTATCACTTTCGCTTAGCCACTCAGACCGAAATCCGAACAGCTAGTAACCATCGTTTACGTCGTGGACTACCAGGCAATCTAATCCTGTTCGCTACCCACGCTTTCTTCCCTTATCGTGCATTAGTTGGTAGTGATCTGCCTTCGCACTCGGTATCCGGTCTAATAGCTATGCATTTCTCCGACACACTACCCATTCTAACCACTTCACAATAATTCAAGACCTACAGTATCAATGCCAATCTTA
+
GF96,CEEF:+6@CFF<FGGGEF:8FEF@+B<FFGFAFFGGGGGGGGG,CCFGGDAFG9,D+@C6EF,+6BC:F,CC=59F,CFF8,9=++5+:9+@FF:=5,AF,=C+,,,,CFA,,7,4785@7F8=@,7B+@+3@E,>,=,@AC+7+6,+5@@E,EFG,43,@@@;,3;;CD+C5**3*>1*:,4,,4*:(:4/8++07BC==CCF,+++/.)*226(04A*C34);7@:;8;D4AF),))567<26<2).:>>?FF).6)-))6).))).)6*6
@M02352:288:000000000-CKWC8:1:1101:15920:20417 2:N:0:TAGCGCTC+TATCCTCT
CAGTCTTGCGACCGTACTCCCCAGGTGGGATACTTATCACTTTCGCTTAGTCACTGAGTCGAAACCCAACAACTAGTATCCATCGTTTACGGCGTGGACTACCAGGGTATCTAATCCTGTTCGCTCCCCACGCTTTCGTCCATGAGCGTCAGTATATACGTAGTAGACTGCCTTCGCAATCGGTATTCTAAGTAATATCTATGCATTTCACCGCTACACTACTTATTCTATCTACTTCCGTATAACTCAAGTCAACCAGTATCAAAGGCAGTTCCATCGTT
+
GGGFGGGGGGGGGGGGGGGGGGGGGGGGGGGGGGGGGGGGGGGGGGGGGGGGGGFGGCGGGGGGGGGGGGGGGGGGGGGGGGGGGGGGGGDCFGGGGGGGGGGGGGCGGGGGGGGGGGEGFGGGCGGGGGDCC:FGGGGGGGGGGFGGGGGGGGGGGGGGGGGGGGGGGFGFCGGGGGG>AGDGG>CFGGGCCEA??BFGFCAFEFFGGGFGGFFFGFFFEF3AFG?CEFFFFFFFFE=@FFFFFEFFF07<AFFFFFF426<6AABB?FFFFF?<8::?6
@M02352:288:000000000-CKWC8:1:1101:21150:20490 2:N:0:TAGCGCTC+TATCCTCT
CAGTCTTGCGACCGTACTCCCCAGGTGGGATACTTATCACTTTCGCTTAGTCACTGAGAATTAACCCAACAACTAGTATCCATCGTTTACGGCGTGGACTACCAGGGTATCTAATCCTGTTCGCTCCCCACGCTTTCGTCCATGAGCGTCAGTATATACGTAGTAGACTGCCTTCGCAATCGGTATTCTATGTAATATCTATGCATTTCACCGCTACACTACTTATTCTATCTACTTCCGTATAACTCAAGTCAACCAGTATCAAAGGCAGTTCTATAGTT
+
GGGGGGGGGGGGGGGGGGGGGGGGGGGGGGGGGGGGGGGGGGGGGGGGFGGGGGGGGGGGGGGGCFFGGGGGGGGGGGGGGCFGGGGFGEFGGGGGGGGGGGEGEGGGGGGGGDFGDGGGGGGGGGGGGGGGGGGGGGGGGGDGGGGGGEGGGGG:FFFGEGGGDGGGGGGGGGGGGC?BFGGGFGGGGG,DFEAACCFGFGFG<AFGC@FFGFFFC68>EFFADGE7C=A+@FCEFFA6=;DEC9CAE1;CC<491:)94:A>AAA06(13>A*6FA>DF
@M02352:288:000000000-CKWC8:1:1101:12874:20611 2:N:0:TAGAGCTC+TATCCTCT
CAGTCTTGCGACCGTACTCCCCAGGTGGGATACTTATCACTTTCGCTTAGTCACTGAGTCGAAACCCAACAACTAGTATCCATCGTTTACGGCGTGGACTACCAGGGTATCTAATCCTGTTCGCTCCCCACGCTTTCGTCCATGAGCGTCAGTATATACGTAGTAGACTGCCTTCGCAATCGGTATTCTAAGTAATATCTATTCATTTCACCGCTACACTACTTATTCTATCTACTTCCGTATAACTCAAGTCAACCAGTATCAAAGGCAGTTCCATCGTT
+
GGGGGGGGGGGGGGGGGGGGGGGGGGFGGDGFGGGGGGGGGGGGGGGGGGGGGGGGGGEFGGGGGDEGGGGGGGE<FGGGGGGGFDFFCFEGGGCGGGGGGFGGG:?EEGFFFFFGGEFFGGGGE4CFG8EEG:BDFDF@CEGFEGDGGGGGFGGGGECGFAFGFFGCEFGG9FFFGCCDFGEG4FGGE@;8F5BCCFFF8++458CGGFCCCB>EG=@4;F<6;;C79AAA+AEFEE8?@01@CC94<?7AB>AF:?7644:<2)<((1(.<A@)94,-4
@M02352:288:000000000-CKWC8:1:1101:14115:20625 2:N:0:TAGCGCTC+TATCCTCT
TAATCTTGCGACCGTACTCCCCAGGCGGAATGCTTAATCCGTTAGGTGTGTCACCGAATAGCATGCTATCCGACGACTGGCATTCATCGTTTACGGCGTGGACTACCAGGGTATCTAATCCTGTTTGCTCCCCACGCTTTCGCACCTCAGCGTCAGTATCGAGCCAGTGAGCCGCCTTCGCCACTGGTGTTCCTCCGAATATCTACGAATTTCACCTCTACACTCGGAATTCCACTCACCTCTCTCGAACTCAAGATCAGGAGTTTACAAGGCAGTTCCAG
+
GFGGGGGGGGGGGGGGGGGGGGGGGGGGGGGGGGGGGGGGGGGGGGGGGGGGGGGGGGGGGGGGGGGGGGGGGGGGGGGGGGFGGGGGGGGGGGGGGGGGGGGGGGGGGGGGGGGGGGGGGGGGGGGGGGGGGGGGGGGGGGGGGGCGGGGGGGGGGGGGGGGDEFGGGFGGGGGGGGGFFGGGGGGGGGGGGFFFFFFGFGFGEFFGFGFGGFFFCFFAAFB?FFFG?FF?FFF<??>:?B??2<:)4?BFBF?F2<F<>?<:?FA))..36?FBF<):6
@M02352:288:000000000-CKWC8:1:1101:22722:20655 2:N:0:TAGCGCTC+TATCCTCT
CATTCTTGCGAACGTACTCCCCAGGTGGTTTACTTAATGGTTTCCCTTGGATGCTCAGTCCTAAAACCAAACATCGAGTAAACATCGTTTAGGGCGTGGACTACCAGGGTATCTAATCCTGTTCGCTCCCCACGCTCTCGTGCCTCAGCGTCAATATATGCCTAGCTAGCTGCCTACGCAATTGGTGTTCTAAGTCATATCTATGCATTTCACCGCTACATGACTCATTCCGCTAACCTCAACATAATTCTAGCTTGACAGTTTCAAAGGCAATTCACCAG
+
GGGGGGGGGGGGGGGGGGFDCEGCFGFFCDGFGGGFFGGGGGGGGGGGGGFGGGCGGGGGGGGGGGG><DFFEFGGGGGGGGGG?DFEGGGGGGGGGGGGGGGEFDFGGGGGGGGGGGGGFGGFFFFEEFEFGFG7CEFEFGCCFGGGGEACEEGGGGGGGGFFFGGGCDFGFFGGGGGF>CGGGGGGGGGGFEBECFFGFGFGE4=C7:EDFFFFG?=@EFFAD7;FEFAAB:@FF?FDEFDEFFE<?1677>E=;@6;78AF94<2<?0<?:F<@A<<8
@M02352:288:000000000-CKWC8:1:1101:18170:21169 2:N:0:TAGCGCTC+TATCCTCT
CACCGTTGCCGGCATACTTCCCAGGCGGTACACTTACCGCGTTAGCTCCGGTAGTAAATTTAAAAACCCACCACCTAGTGTACATCGTTTACGGCGTGGACTACCAGGGTATCTAATCCTGTTCGCTCCCCACGCTTTCGCACCTCAGCGTCAGTTATTAGCTAGGAACTCGCCTTCGCCTCTGGTGTTCTTCCTGATATCTACGGATTTCACCCCTACACCAGGAATTCCAGTTCCCCCTCCATAACTCAAGACAAGTGGTTCATTAACATACACCGTAG
+
FDGGGGGGGFGGGGGGGGGGGGGFFGGGEGGGGGGGGGGGGGGGGGGGGGGGGGGGGGGGGGGGGGGGGGGGGGGGGGGGGGGGGGGGGGGGGGGGGGGGGGGGFGFDGGGGGGGGGGGGGGGGGGGFEGDGGGGGGGGGGGGECCD5@CEGEGGFGGGGGGGGGGGGGGGGGGGGGGGADGGGGGGGGGGGGFFFFFAGFGFGFFFGGGFCGF?D@FFFFFFF3<7G>FFF=9><A)236B<BFB<744<(.3:F7:642:<<<AB2)).<)4*8:>?B(
@M02352:288:000000000-CKWC8:1:1101:24597:21195 2:N:0:TAGCGCTC+TATCCTCT
TAATCTTGCGACCGTACTCCCCAGGCGGAATGCTTAATCCGTTAGGTGTGTCACCGAATAGCATGCTACCCGACGACTGGCATTCATCGTTTACGGTGTGGACTACCAGGGTATCTAATCCTGTTTGCTCCCCACACTTTCGCACCTCAGCGTCAGTATCGAGCCAGTGAGCCGCCTTCGCCACTGGTGTTCCTCCGAATATCTACGAATTTCACCTCTACACTTGGAATTCCACTCACCTCTCCCGAACTCTAGACTGATAGTTTTGGAGGCAGTTCCAG
+
EEGGGGGGFGGGFGGGGGGGGGFCGFGGGGGGGGGFFGFEGGGGGGGGGGGGGGGGGGGGGGFGGGGGGGGGGEGGGGGGGGGGGGFGGGGCGGEGEFGGGGGGGFCGGGGFAEGFGG99DFFGGGGGGGCGGGGGGGFGFGEGGGGGGGGGEEGGGGGGGGGGGGGGG,DFFCD5DDGF5DCEGG=78FGFGFFFFE>DFGAGEFFD<=>FCF?FGFFAAFBFFGBF>FFFF4-4.32:?BB((,4:9BFB259=2>F):AA<)4:792?BFFEFF<9:.
@M02352:288:000000000-CKWC8:1:1101:4571:21239 2:N:0:CAGCGCTC+TATCCTCT
TAACCTTGCGGCCGTACTCCCCAGGCGGTCTACTTAGTGCGTTAGCTGCGCCACTCAGGCATCAAGTGTCCCAACGGCCAGGCGACCACCTTTACCTGCTGGGACTCCAGGGGTTTTAATCCTGTTTGCTTCCCACGGCTTTGCAGCCCAGGCGTCGTATCAGCCCCGGTAGTCTCCTTTGCCACTGGTGGTTCTTCTTGTTCTCAAGCCATTTCCCCGTACCCACGAGATTTCCCTGTCCTCTTCAGTACCTCACGTCTCCAGTTTTCGTGTCCGGTCC
+
9EGD<FGGGCFFFGGGGGGGGGGGGCGG+6@,CFGGC,CFEGGGGGGGGG7FGG<6FF,,,BEE,,:C5EEG,9,,+@+8+++7++++9+,BF,5,5,,,,:+,,,,BDC8F+3+++3@,,9,,7FF,,,,CFG,,+++5C:,,,4@5*,,***4***,?6,,226*:C=E=+1++2+2+++>+*37C+**21;F?C+1+++++.++***):?6)*<)-((.(0**(1-))9*/)).),4:A<)6>)).)))))()(.)..262-5)-)(.((4@6)(-4
@M02352:288:000000000-CKWC8:1:1101:5322:21253 2:N:0:TAGCGCTC+TATCCTCT
CAATCTTGCGATCGTACTCCCCAGGTGGGACACTTATCACTTTCGCTTAGTCACTTAGCTAATGCCAAACAACTAGTGTCCATCGTTTACGGCGTGGACTACCAGGGTATCTAATCCTGTTCGCTCCCCACGCTTTCGTCCATGAGCGTCAGTACATACGTAGTAGACTGCCTTCGCAATCGGTATTCTGTGTAATATCTATGCATTTCACCGCTACACTACACATTCTATCTACTTCCATATGACTCAAGTCAACCAGTATCAAAGGCAGTTCCATAGTT
+
GGEFGGGGGGDFGGGGGGGGGGGGGGGGGGGFGGGGGGGGGGGGGGGGGGGGGGGGFGGGGGGGGGG8FGGGGGGGGGGGGGGGGGGGGGGGGGGGGGGGGGGGGGGGGGGGGGGGGCGGGGGGGFFFGFGGGGGGGEGGGGGGGGGGGGGGGGGGGDFGGGGGGFFGGGGGGGGGGGD>FGGGFGGGGGGGG<AEEFFGFGFGFFFG7FA>DEFFGFFFFFFFCC?FCACCF6;C?C<CEFFFCF?3;E8ECF<FDDA<AAAAA9A?FFF?<:F>F<BFD
@M02352:288:000000000-CKWC8:1:1101:22976:21415 2:N:0:TAGCGCTC+TATCCTCT
CAGTCTTGCGACCGTACTCCCCAGGTGGGATACTTATCACTTTCGCTTAGTCACTTAGCTAATGCCAAACAACTAGTATCCATCGTTTACGGCGTGGACTACCAGGGTATCTAATCCTGTTCGCTCCCCACGCTTTCGTCCCTCAGCGTCAGTACATACGTAGTAGACTGCCTTCGCAATCGGTATTCTGTGTAATATCTATGCATTTCACCGCTACACTAAACATTCTATCTACTTCCATATGACTCAAGTCAACCAGTATCAAAGGCAGTTCAAAAGTT
+
GGGEEGGGGGDCCEGGGGGGFEGGGEFGGGGFGGGGG<<FFGGCEGGDGG@FFGGGGGAECEFG9FEFGFGGGFFFCEF@,CFGGGGGGGG>+@74B@FF@?<E=C+,BEFF<<E,EF?4EFC+F,8@>8+=@B@D9AE>8?DDEGGDEGCGE;,7,8,8,ED8B@B,@>D,:CGGGD*<?CC;97E7DF@7D?9AE=8CAC@7@F>:+==:*?=?=63CE45);;CF3FFAAAE396=)/5<?E).))(476?EF<054A64<A><0((4,6:4)*.,5<
@M02352:288:000000000-CKWC8:1:1101:14323:21443 2:N:0:TAGCGCTC+TATCCTCT
TAATCTTGCGACCGTACTCCCCAGGCGGTCTACTTAACGCGTTAGCTCCGAAAGCCACGGCTCAAGGCCACAACCTCCAAGTAGACATCGTTTACGGCGTGGACTACCAGGGTATCTAATCCTGTTTGCTCCCCACGCTTTCGCATCTGAGTGTCAGTGTATGTCCAGGGGGCCGCCTTCGCCACTGGTATTCCTTCAGATCTCTACGCATTTCACCGCTACACCTGAAATTCTACCCCCCTCTACAGCACTCTAGTTCACCAGTTTCAAATGCAGTTCCG
+
<CFFGGGGGGE+@FFFGGGGGGGCGGGDFFGEFGGGFGEFFGGGFGG9EFGEEFGCFGGGDGGGGDGGFFFGGECED@FEGDFGGGGGFGGGGGGGG>CEEEGGCFG8FFEGFGGGGGGGAFFGGGGGDFGGGGCFGGGGGFEDGDGFCFGGGGFFEGGG,CFFEFFGGGDG8EDGC<5AFG*:7CCECC9@+<AC@FCCFDFGAFF<DEFDCF<FCBB>>D?F9C?GFF=F=FAAA1(49BBF7AAF08?:?)49<<4:>4<B26924<<)6)9266<)(
@M02352:288:000000000-CKWC8:1:1101:23593:21525 2:N:0:TAGCGCTC+TATCCTCT
CAGTCTTGCGACCGTACTCCCCAGGTGGGATACTTATCACTTTCGCTTAGTCACTGAGCTAATGCCCAACAACTAGTATCCATCGTTTACGGCGTGGACTACCAGGGTATCTAATCCTGTTCGCTCCCCACGCTTTCGTCCATGAGCGTCAGTATATACGTAGTAGACTGCCTTCGCAATCGGTATTCTAAGTAATCTCTATGCATTTAACCGCTACACTACTTATTCTATCTACTTCCGTATAACTCAAGTCAACCAGTATAAAAGGCAGTTCAATAGTT
+
GGGFEFGGGGCFFFGFGGFGGGFGGGGGGGGGGGGGG9EFGGGGGGGGGGFFGGGGGGGGGGGGGGGEFGGGGGGGGGGGACFFGGGGGFGGCFFGGGG9FG8=FEFFFGFFGGFEGAEGGCFGGGGGGDEEDFGGGGGG>CCFGGDDEDCEGGGGGGFF@ECGFGGFFGFEFGCFDDCBFGGGGFG2D:AFGFFE8CFF@@CC?CFG+C=*951B*==4567+@C<77@AFFF<<EC@?E;;EC<9.3:>AAFFF0?FFA5)6:<DF01?BBB*-99AD9
@M02352:288:000000000-CKWC8:1:1101:15393:21630 2:N:0:TAGCGCTC+TATCCTCT
TAATCTTGCGACCGTACTCCCCAGGCGGTCTACTTAACGCGTTAGCTCCGAAAGCCACGGCTCAAGGCCACAACCTCCAAGTAGACATCGTTTACGGCGTGGACTACCAGGGTATCTAATCCTGTTTGCTCCCCACGCTTTCGCATCTGAGTGTCAGTGTCTGTCCAGGGGGCCGCCTTCGCCACTGGTATTCCTTCAGATCTCTACGCATTTCACCGCTACACCTGAAATTCTACCCCCCTCTACAGCACTCTAGTTCACCAGTTTCAAATGCAGTTCCG
+
GGGGGGGGGGD:FGGGGGGGGGGGGDFGEEGGGGGGGFGGGGGGGGGGGGGGGCFFGGGGGGGGGGGGFGGGGGEFGGGGGGGGFGFFGGGGGGGGFGFEGGGGGGGGCFGGGFFGGGGGGGGDFGGGGGGGGGGGGGGGGFCEEEEGGGCGGGGGGG,DFG@DGGGGGGGGGGGDGCDFFGGGGFGDGGGGGFFEFF6CF74*64@GGGFGG=49<5991D>FG44<>F79==).)41-2,-82:2),,7:>ABF))16A<FFA<AAA<AD):F979AA1
@M02352:288:000000000-CKWC8:1:1101:12419:21649 2:N:0:TAGCGCTC+TATCCTCT
CAGTCTTGCGACCGTACTCCCCAGGTGGGATACTTATCACTTTCGCTTAGTCACTGAGCTAATGCCCAACAACTAGTATCCATCGTTTACGGCGTGGACTACCAGGGTATCTAATCCTGTTCGCTCCCCACGCTTTCGTCCATGAGCGTCAGTATATACGTAGTAGACTGCCTTCGCAATCGGTATTCTAAGTAATCTCTATGCATTTCACCGCTACACTACTTATTCTATCTACTTCCGTATAACTCAAGTCAACCAGTATCACAGGCAGTCCCATAGTT
+
GGGGGGGGGGEGEFGGGGGGGGGGGGFFGFGGGGGGGGGGGGGGGGFGGGGGGGGGGGGGGGGGGGGGGGGGGGGFGGGGGGGGGGFFGGGEGGGGGGGGFGGGGGGG,FGGGGGGGFAFGGFGEGGGGFG@F:FFGGGGGGGCGGGGGGGDFGGGGGGGGGGGGFCFFFGGGGDCDGCDFGCC>ECF:E>>2AF?EBFGFGFGFFF=CGFG*)6:EFDEFFFFFFFGFFFC8CEEEEF6=?DFEC3>EEEFFFFF?<:6<4<2)54?0,23())-83:.6
@M02352:288:000000000-CKWC8:1:1101:11496:21719 2:N:0:TAGCGCTC+TATCCTCT
TAATCTTGCGACCGTACTCCCCAGGCGGAATGCTTAATCCGTTAGGTGTGTCACCGAACAGTATACTGCCCGACGACTGGCATTCATCGTTTACGGTGTGGACTACCAGGGTATCTAATCCTGTTTGCTCCCCACACTTTCGTACCTCAGCGTCAGTATCGAGCCAGTGAGCCGCCTTCGCCACTGGTGTTCCTCCAAATATCTACGAATTTCACCTCTACACTTGGAATTCCACTCACCTCTCTCGAACTCTAGACTGATAGTTTTGGAGGCAGTTCCAG
+
GFGGGGGGGGGGGGGGGGGGGGGGGGDGGGGGGGGGGGGGGGGGGGGGGGGGGGGGGGGGGGGGGGGEGGGGGGGGGGGGGGGGGGGGGGGGGGGGGGGGGGGGGGGGGGGGGGGGGGGGGGGGGGGGGGGGGGGGGGGGGGGFGGGGGGGGGGGGGGGGGGGDGGGGEGGGGGGGGGGFFGGGG6EFGGGGGFADFFFGFCFFFF>G5FFFGFFFGFFFFA@FGGFGFFFFFFFAFFFFFF?BFBB:<?<99A96>DFFFF2><AD0;B:0:1):=9:<4
@M02352:288:000000000-CKWC8:1:1101:5985:21829 2:N:0:TAGCGCTC+TATCCTCT
CAGTCTTGCGACCGTACTCCCCAGGTGGGATACTTATCACTTTCGCTTAGTCACTGAGTCGAAACCCAACAACTAGTATCAATCGTTTACGGCGTGGACTACCAGGGTATCTAATCCGGTTCGCTCCCCACGCTTTCGTCCATGAGCGTCAGTATATACGTAGTAGACTGCCTTCGCAATCGGTATTCTAAGTAATATCTATGCATTTCACCGCTACACTACTTATTCTATCTACTTCCGTATAACTCAAGTCAACCAGTATCAAAGGCAGTTCCATCGTT
+
@FD,;@FEGEGGDGGGGGC<CB6BC@CDCEFCE@CCFGA@EFGGGGC<@@CCFGCGCF@EBC<::F::<CGGG<FFCFEE,CFECE<FFGGFDGGGGG<<<FFGF@CGAEFFGCFGG+@4BFGGGFGFEFG@>F@+>8FEEEGGF,,@>+@C@EFCEF;D9FGEGGCGFFC8D,;;**;*9F=?7C,B91,=+7=?4=+88FADEFFC+<F753(::/89;FC6;@CFFFFA=ACCEFF??F:2<A))4:2<4A<?0:F>F):ABAA<(.(26)9<6:1::
@M02352:288:000000000-CKWC8:1:1101:20380:21932 2:N:0:TAGCGCTC+TATCCTCT
CAGTCTTGCGACCGTACTCCCCAGGTGGGATACTTATCACTTTCGCTTAGTCACTGAACCGAAGTCCAACAACTAGTATCCATCGTTTACGGCGTGGACTACCAGGGTATCTAATCCTGTTCGCTCCCCACGCTTTCGTCCATGAGCGTCAGTATATACGTAGTAGACTGCCTTCGCAATCGGTATTCTAAGTAATATCTATGCATTTCACCGCTACACTACTTATTCTATCTACTTCCGTATAACTCAAGTCAACCAGTATCAAAGGCAGTTCCATCGTT
+
FFF<FFGGGGGGGGGGGGGGGGGEGGFFGGGGGGGFEGFGGGGGDGGGGFGFGGGGGGGGGG>FCFFGGGGGGGGGGGGGFGGGGGGGGGGFGDF>EFFGGGGGGGDGGGGGFFGF9CFGGGGGGGGGGFGGGGGGGGGGGGGGFFGDGGGEGGFAFFGGGGGGG9FBF,>BBFGGC;DFFFCGCE9CGGGGG*457AF:@FFCEFAFGGFGCDBDGFFFFFFFDGEGFFFFFFFFFF3<EFFFFFAAAF)).6<F?BF<9942<):0(8134:BA*6(21
@M02352:288:000000000-CKWC8:1:1101:20386:21949 2:N:0:TAGCGCTC+TATCCTCT
CAGTCTTGCGACCGTACTCCCCAGGTGGGATACTTATCACTTTCGCTTAGTCACTTAACCGAAGTCCAACAACTAGTATCCATCGCTTACGGCGTGGACTACCAGGGTATCTAATCCTGTTCGCTCTCCACGCTTTCGTCCATGAGCGTCAGTATATACGTAGTAGACTGCCTTCGCACTCGGTATTCTAAGTACTATCTATACATTTCACCGCTACCCTCCTTATTCTATCTACTTCCGTATAATTCAAGTCAACCACTATCAAAGCAAGTTCCATCGTT
+
GGG6=CFEGEFF@@FGGGGGGGCEDFGGDGGGGGGGEECDGGGGGGGGGG,FFDG9FDFFCE77FG<<EFGCEF<9C<FF<C,B@,BB?54,8+@FEEF,=,E==E7B8BDGF,CE9E<FEE@:CG+,>CF@G+6=D8=CE+=DF@F+=+3+7EG:E;FFG,@*,,7@E@,@,;*?DDC>F48*99E,<::+4>+*9C=F>F+=51+=+=:0/:;3=)34(83=++)211+++;>CC97,)(/.))1559B:2<4?(,)(.)-6).)((,.-6)6)/6:6:
@M02352:288:000000000-CKWC8:1:1101:10869:21963 2:N:0:TAGCGCTC+TATCCTCT
CAGTCTTGCGACCGTACTCCCCAGGTGGGATACTTATCACTTTCGCTTAGTCACTGAGTCGAAACCCAACAACTAGTATCCATCGTTTACGGCGTGGACTACCAGGGTATCTAATCCTGTTCGCTCCCCACGCTTTCGTCCATGAGCGTCAGTATATACGTAGTAGACTGCCTTCGCAATCGGTATTCTAAGTAATATCTATGCATTTCACCGCTACACTACTTATTCTATCTACTTCCGTATAACTCAAGTCAACCAGTATCAAAGGCAGTTCCATCGTT
+
GGGGGGGGGGGGGGGGGGGGGGGGGGFFGFGGGGGGGGGGGGGGGGGGGGGGGGGGGGGGGGGGGGGGGGGGGGGGGGGGGGGGGGGGGGG7FGGGGGGGGGGGGGGGGGGGGGGGGGGGGGGGGGGCCDGCEGGGGGGGGGGCFEE9EEGGGGGGGGGGGGEGGFEFGGGGGGG>D79?4?EGGGFGGGCGGFFEEFFGFGFGFFFCGGFGDDF:EFFEFFFFGGED<FAAFFFFE?=;E;;ECEAFFF2<AFFF?F5<25<<BB),87(4<A449:(28
@M02352:288:000000000-CKWC8:1:1101:11129:22126 2:N:0:TAGCGCTC+TATCCTCT
TAATCTTGCGAACGTACTCCCCAGGTGGGTTACTTATCACTTTCGCTTAGCCACTCAGACCGAAATCCGAACAGCTAGTAACCATCGTTTACGGCGTGGACTACCAGGGTATCTAATCCTGTTCGCTACCCACGCTTTCGTCCCTTAGCGTCAATTAATTGTTAGTGATCTGCCTTCGCAATCGGTATTCTGTGTAATATCTATGCATTTCACCGCTACACTACACATTCTAACCACTTCACAATAATTCAAGACCTACAGTATCAATGGCAATTTTACGG
+
FGGGGGGGGGDGEFFGGGGGGGGGGGFGGGGGGGGGGGGGGGGGGGGGGGGGGGGGGGGGGGGGGGGGGGGGGGGGGGGGGGGGGGGGGGGGGGGGGGGGGGGGGGGGGGGGGGFFGGGGGGGGGGGEGGGFGGGGGGGGGGGGGGGGGGGGGGGGGGGGGGGGGGGGGCGFGGGGGGGEFGGGGGGGGGCFGFFFFFFGFGFGF4AGGGFGGFDFG:6<;FFFGGEGFFFFFFF?::A<9?<?BF>FDA99A<?@>?F:0:AAFFBBA?F:?BFFF<BF6
@M02352:288:000000000-CKWC8:1:1101:9097:22322 2:N:0:TAGCGCGC+TATCCTCT
CAGTCTTGCGACCATACTCCCCAGGTGGGATACTTATCACTTTCGCTTAGTCACTGAATCGAAACCCAACAACTAGTATCCATCGTTTACGGCGTGGACTACCAGGGTATCTAATCCTGTTCGCTCCCCACGCTTTCGTCCATGGGCGTCAGTATATACGTATTAGACTGCCTTCGCAATCGGTATTCTATGTTATATCTATTCATTTCACCGCTCCACTACTTATTCTATCTACTCTCGTATACCTCAAGTCAACCAGTTTCAAAGTACGTTCCCTCGTT
+
GG9CFFGFGGGEF+EFGGGGGGGGG@FGGGGGGGGC<FAFFGG9FFGF@<F9FGGGG,,9C8C@6,,C<B9EFEGGEFC,<FF<,B8:D5,B+4@>++:9,,:554+9BFEFB<E94;?9444@784+6,C+@33A=+,@+677,+606@39,,@<,@,,8@,@,,8@;FEFFC9*;9*:**11*4C2D:,=C*:<71:CF7+4/:ACFFF**)0)363)()/+31<+781+;1/<))/(/(/=))/7()).6)6=1:)6)6-).6-)).(4(,.)*((-4
@M02352:288:000000000-CKWC8:1:1101:15982:22423 2:N:0:TAGCGCTC+TATCCTCT
CAATCTTGCGATCGTACTCCCCAGGTGGGACACTTATCACTTTCGCTTAGTCACTGAGCTAATGCCCAACAACTAGTGTCCATCGTTTACGGCGTGGACTACCAGGGTATCTAATCCTGTTCGCTCCCCACGCTTTCGTCCATGAGCGTCAGTATATACGTAGTAGACTGCCTTCGCAATCGGTATTCTGTGTAATATCTATGCATTTCACCGCTACACTACCCATTCTATCTCCTTCCGTATAACTCAAGTCAACCAGTATCAAAGGCGGTTCCATAGTT
+
GGGGGGGGGGGGFEFGGGGGGGGGGGGGGGGGGGGGGGGGGGGGGGGGGGGGGGGGGGGGGGGGGFGGGGGGGGGGGCGGGGGGGGFFDEC7CGGGCEGGGGFGGGGGFGGGGGGGGGFGFBFECGGGGFGGGFGGGGGGCEGG9EGGGGGGGGGGGGGG@>CGA<9DGCGGGGFCDD7AFG*:C>:FGGGCG?CCCCFFCFFGFFAF87F8*?@)8AD@E4(.*7;7?=AFA+.7EA@;@1,45>CAF@@C)));@?F4<A<):).41((4;?4666)46
@M02352:288:000000000-CKWC8:1:1101:11328:22565 2:N:0:TAGCGCTC+TATCCTCT
CAGTCTTGCGACCGTACTCCCCAGGTGGGATACTTATCACTTTCGCTTAGTCACTTAGCTATAATGCCAAACAACTAGTATCCATCGTTTACGGCGTGGACTACCAGGGTATCTAATCCTGTTCGCTCCCCACGCTTTCGTCCATGAGCGTCAGTACATACGTAGTAGACTGCCTTCGCAATCGGTATTCTGTGTAATATCTATGCATTTCACCGCTACACTACACATTCTACCTACTTCCATATGACTCAAGTCAACCAGTATCAAAGGCAGTTCCATGA
+
EEFFAFGGGGCGGGGGEDFCEFGEGGGGGGGGGGGGGGGGGGGEEDEFECEEGGGGGGGGGGGGGGGGGGGGGGGGGGGGGGGGGGGEFGGGGGDGGGGGGGGGFGGGGGFEFFGGGGGGGGGGGGEGG@CFGGGGGGCEDEEGDDFGGEE>:CGCFC=EGCDF,FAECGGCFCFFGGGA9CFCDEGFGGDCGFFE<BCDFFFGFFFGGGFFGA@FC:9E@A4A**76<A@8+;=EFFFE<CC3<3<35)68<7>FBA)((6---)6-4(,3(.*)95)))
@M02352:288:000000000-CKWC8:1:1101:24250:22573 2:N:0:TAGCGCTC+TATCCTCT
CAATCTTGCGATCGTACTCCCCAGGTGGTACACTTATCACTTTCGCTTAGTTACTGAGCTAATGCCCAACAACTAGTGTCCATCGTTTACGGCGTGGACTACCATGGCATCTAATCCTGTTCGCTCCCCACGCTTTGGTCCATCATCGTAAGTTCATTCGTAGTCGACTGCCTTGCCATTCCGTTTTCTGTGTATTCTCTTATCATTGCACCGTTACACTACACATTCTATCTACTTCCATATTACTCAATTCAACTAGTCACGAAGTCAGTGCAGTAGTT
+
A@FGGGGGGGGDF@FGGGGGGGGGGAFG,CFGGGGGG,,6<FF<,CE<,,C,CFGG9,@C,,,,6,B@<FGFG,,9<,CE6,,,6:BF,,,,7+7@F,9=<4,=5,4,B,=<5?FG,,9C9F==F,++@,@+@46+,,@3,,,,,,@++,,1,,7E8,8,@,+@,+@+C:@,@9+0C7++1+52*1*5@:E+5*+;*?9++21=*4+++=****)2;8>CEFFF*27C*=F++=@E?)))1)<55C<))67?C5CC)/*./).(((((9C/7)./.94.).
@M02352:288:000000000-CKWC8:1:1101:24259:22590 2:N:0:TAGCGCTC+TATCCTCT
CAATCTTGCGATCGTACTCCCCAGGTGGGACACTTATCACTTTCGCTTAGTCACTGAGCTAATGCCCAACAACTAGTGTCCATCGTTTACGGCGTGGACTACCAGGGTATCTAATCCTGTTCGCTCCCCACGCTTTCGTCCATGAGCGTCAGTACATACGTAGTAGACTGCCTTCGCAATCGGTATTCTGTGTAATATCTATGCATTTCACCGCTACACTACACATTCTATCTACTTCCATATGACTCAAGTCAACCAGTATCAAAGGCAGTTCCATAGTT
+
GGGGGGGGGGGGGGGFGGGGGGGGGGGGGGGGGGGGGGGGGGGGGGGGGGGGGGGGGGGGGFGGGGGGGGGGGGGGGGGGGGFGGGGGGGGGGGGGGGGGGGGGGGGGGFGGGGGGGGGGGGGGGGGGGGGGGGGGGGGGGGGGGGGGGGGGGGGGGFGFGGGGGGGGGGGGGGGGGGGFFGGGGGGGGGGGGFEEEFFGFDCFFFFGGGFGGFFFGFFFFFFFGGFGFFFFFFF?EEFCEEFFFFFC@EFEFFFFD?>>B<:AAADBB?6?F<=9FABFB
@M02352:288:000000000-CKWC8:1:1101:25750:22612 2:N:0:TAGCGCTC+TATCCTCT
TAACCTTGCGGCCGTACTCCCCAGGCGGTCAACTTAGTGCGTTAGCTGCGCCACCCACGACTCAAGGTCACAGACGGCTAGTTGACATCGTTTACGGCGTGGACTACCAGGGTATCTAATCCTGTTTGCTCCCCACGCTTTCGTGCCTCAGTGTCAGTATTTGTCCAGGTAGCCGCCTTCGCCACTGATGTTCCTTCCAATCTCTACGCATTTCACCGCTACACTGGAAATTCCACTACCCTCTACAATACTCTAGTTTGCCAGTTCAAAATGCAGTTCC
+
FAFGGGGGGGGG77CFECG8EFFGGGGGGGGGGGGGGGGGGGGGGGGGGGGFGGGGGGGGDEGGGGGGGFFFFFGGGDGGGGGGGGGGGGGGGGGGDEDGGGGGGGGGFCEDFG@FG,3@DGGAFGGC,@CFGGFGGGGGGFGGFGG87DC,;::CGGGEGC@FFGGGFFGFG?DGDGGA;C*:DFGG3+<CG?CEAAFFFG6>?FADGGF3CFFFED>>938?>FBGFF?FF=B99?B3<BFF7<9<9ABFFAAB-)1-65<7>426<B))5:FA@AA9
@M02352:288:000000000-CKWC8:1:1101:25767:22618 2:N:0:TAGCGCTC+TATCCTCT
TAACCTTGCGGCCGTACTCCCCAGGCGGTCAACTTAGTGCGTTAGCTGCGCCACCCACGACTCAAGGTCACAGACGGCTAGTTGACATCGTTTACGGCGTGGACTACCAGGGTATCTAATCCTGTTTGCTCCCCACGCTTTCGTGCCTCAGTGTCAGTATTTGTCCAGGTAGCCGCCTTCGCCACTGATGTTCCTTCCAATCTCTACGCATTTCACCGCTACACTGGAAATTCCACTACCCTCTACAATACTCTAGTTTGCCAGTTCAAAATGCAGTTCC
+
FFFGFGGGGGGGGGGCFGGGGGGGGGGFGGGGGGGGFGGFGGGGGGGGGGGGGGGGGGGGGGGGGGGGGGGGGGGGGGGGFGGCGGGGGGGGGGGGGGGGGGGGGGGGGGGGGGGGGFGFGDGGFGGFFGGGGGFGEGGGGGGGGGFGFFGGGGFFGGGGGGGGGFG,DFGGGGGG4CDF>GDGGGGGGGGGG?FEFFFGFGFGEFFGCC39CAE7F@BF>F??CF:CBFFF?=<BAFFFF???>248<)4-)64/6<64:44)5<AFFBFDD>?)89:A
@M02352:288:000000000-CKWC8:1:1101:9825:22821 2:N:0:TAGCGCTC+TATCCTCT
CAATCTTGCGATCGTACTCCCCAGGTGGGACACTTATCACTTTCGCTTAGTCACTGAGCTAATGCCCAACAACTAGTGTCCATCGTTTACGGCGTGGACTACCAGGGTATCTAATCCTGTTCGCTCCCCACGCTTTCGTCCATGAGCGTCAGTACATACGTAGTAGACTGCCTTCGCAATCGGTATTCTGTGTAATATCTATGCATTTCACCGCTACACTACACATTCTATCTACTTCCATATGACTCAAGTCAACCAGTATCAAAGGCAGTTCCATAGTT
+
GFGGFGGGGGGGGGGGGGGGGGGGGGFGGGGCGGGFGGGGGGGGGGGGGGGFGGGGFFGGGGGGGGGGGFGGGGGGGGGGGGGGGGDBFACFGGGGGGGGGGGGGGGDFGGGGGGGGGGGGCCGGGGGGGGGGGGGGGGGGGGGGGGGE6EGGGGFGGGGGG7CGGGDFGGGGGGGGGGFFGGGGFCFFGGGGE9ACFFGFGF=EFFGGGFGGF=6?ADCEFEFCGEG7@CAFFC?4684).9.<<CCEF@F3C5F@BFB<A<<<B2:01((.69<74,):
@M02352:288:000000000-CKWC8:1:1101:14124:22948 2:N:0:TAGCGCTC+TATCCTCT
TAGTCTTGCGACCGTACTCCCCAGGCGGTGCGCTTAACGCGTTAGCTCCGGCACAGAAGGGGTCGAACCCTCCCACACCAAGCGCACATCGTTTACTGCTAGGACTACAGGGGTATCTAATCCCTTTCGCTACCCTAGCCTTCGAGCCTCAGCGTCAGTAAATGTCCAGTAACCTGCTTTCGCCATTGGTCTTCCTCTCGATATCTACGCATTTCACTGCTACACCGCGAATTCCAGTTACCTCTCCATTACTCTAGCCCGGCAGTTTCGAATGCAGTTTG
+
GGGGGGGGGGEGGEGGGGGGGGGGGGGGFGGGGGGGFGGGGGGGGGGGGGGGGGCGGGDGGGGGGGGGGGCGGGGGDFGGGGGGG7EFGGGGGGGGGGGGGFFGGGGGGGGGGGGGGGGGGGGGGGGGGGGGGGGGGGFGGGGGGGGGGG?GGGGGGGGGGFGGGGGFGGGCGC>DGGGFFDGDCEFCCCEFFE=7CFFGFG45;;;;FEBGGFFBF?2<A42/CF6)()0>>F9):6::AFDD<(44<ABA<ABF4<)26;>09:).)(((8?F)1)65)
@M02352:288:000000000-CKWC8:1:1101:12999:22948 2:N:0:TAGCGCTC+TATCCTCT
CAGTCTTGCGACCGTACTCCCCAGGTGGGATACTTATCACTTTCGCTTAGTCACTGAATATAAACCCAACAACTAGTATCCATCGTTTACGGCGTGGACTACCAGGGTATCTAATCCTGTTCGCTCCCCACGCTTTCGTCCATGAGCGTCAGTATATACGTAGTAGACTGCCTTCGCAATCGGTATTCTAAGTAATCTCTATGCATTTCACCGCTACCCTACTTATTCTATCTACTTCCGTATAACTCAAGTCAACCAGTATCCAAGGCAGTTCCATAGTT
+
GGGGFGGGGGGGGGGGGGGGGGGGGGFGGGGGGGGGGGFGGGGGGGGGGGGGGGGGGGGGGGGGGGGGGGGGGGGGGGGGGGGGGGGGGGGGGGGGGGGGGGGGFGGGGGGGGGGGGGDGGGFGEGGGGGG:FEGGGGGGGGGGGGGGGGGGGGGGGFF7DGEEF;;FEFFFGGGGGGGDFGDGGGGGFGGCC5CEEFFGFGFGFFFGC@FG:DBFE)/7(8=FFDEGFFFFFFEFFEF;@FDFFE<4<72ABFF=?FFDA9>)6:>(470:A99464).6
@M02352:288:000000000-CKWC8:1:1101:11342:23003 2:N:0:TAGCGCTC+TATCCTCT
CAGTCTTGCGACCGTACTCCCCAGGTGGGATACTTATCACTTTCGCTTAGTCACTGAGTCGAAACCCAACAACTAGTATCCATCGTTTATGGCGTGGACTACCAGGGTATCTAATCCTGTTCGCTCCCCACCCTTTCGTCCCTGAGCGTCAGTATATACGTCGTAGCCTGCCTTCGCAATCTGCATTCTAAGTAATATCTATGCAATTCACCGCTACACTACTTATTCTATCTACTTCCGTATAACTCAACTCAACCCGTATCTAAAGCAGTTCCATCCTT
+
GGG@CFGGGGD:CFFGGGGGGGGGGCFFEECEFGGGG9,CCFF,CFGF@9CAEFFFAFF<C:,,8EFE<FGFGC,CFE9,EFEEEEDFF,:,EFGEG@CA<F,A,4?=BC,@,CF9CF9EFD7+?<F7BCE+B+33,6=EE+==,@=C@G>6;EF:D9FCF,84@<*@E,@D>2;05*<9A7;,+5C:DC,+=*=*6B+:@DAGEA+;+1+;1?94:*5)6A>+3;<+.+;7+;)9)942)35;.))7.6(94335(()4677)6)).6(.-5<*)*-(.)
@M02352:288:000000000-CKWC8:1:1101:6604:23025 2:N:0:TAGCGCTC+TATCCTCT
TAATCTTGCGACCGTACTCCCCAGGCGGAATGCTTAATCCGTTAGGTGTGTCACCAACAAGCATGCTTGCTGACGACTGGCATTCATCGTTTACGGTGTGGACTACCAGGGTATCTAATCCTGTTTGCTCCCCACACTTTCGTACCTCAGCGTCAGTATCGAGCCAGTGAGCCGCCTTCGCCACTGGTGTTCCTCCAAATATCTACGAATTTCACCTCTACACTTGGAATTCCACTCACCTCTCTCGAACTCAAGACTAGCAGTATTAGAGGCAGTTCCAG
+
GGGGGGGGGGGGGCFGGGGGGGGGGGGGGGGGGGGGGGGGGGGGGGGGGGGGGGGGGGGGGGGGGGGGGGGGGGGGGGGGGGGGGGGGGGGGGGGGGGGGGGGGGGGGGGGGGGGGFGGGGGGGGGGGGGGGGGGGGGGGGGGGGGFGGGGGGGGGGGGGGFGGGGGGFCFGGCDDGGFFEGGGGGGGCFGGGEFFFFFFFGFGFF>G4FFFCA?A<AEEFFFFGGFG<AFFFFFFDF@:?<FF?)337<BFB04?BFFB?>BAAAF>B930:BEF?>25.
@M02352:288:000000000-CKWC8:1:1101:20144:23225 2:N:0:TAGCGCTC+TATCCTCT
CAGTCTTGCGACCGTACTCCCCAGGTGGGATACTTATCACTTTCGCTTAGTCACTTAGCTAATGCCAAACAACTAGTATCCATCGTTTACGGCGTGGACTACCAGGGTATCTAATCCTGTTCGCTCCCCACGCTTTCGTCCATGAGCGTCAGTACATACGTAGTAGACTGCCTTCGCAATCGGTATTCTGTGTAATATCTATGCATTTCACCGCTACACTACACATTCTATCTACTTCCATATGACTCAAGTCAACCAGTATCAAAGGCAGTTCCATAGTT
+
GGGGGGGGGGGGGGGGGGGGGGGGGGGGGGGGGGGGGGGGGGGGGGGGEFEFGGGGGGGGGGGGGGGGGGGGGGGGFFGGGGGGGGGGGEECEGGGGGGG,FFGGGGGGGGGGCGGGGGGFF7>?=FFEGGCFEEFFGFGGGGACGGGGEGGGGDGDAFFFGDGGF9EGFCF?FC7C*0@AD*4;?EFGFGCGFA?C>88BFF=CFFGG7+:?BBD565.6A@FCGFGFFF7AFC?CC83?33).977@;<?;A2?:?)9A2))-4-:026?AA*-/4).6
@M02352:288:000000000-CKWC8:1:1101:16573:23248 2:N:0:TAGCGCTC+TATCCTCT
CATTCTTGCGAACGTACTCCCCAGGTGGGTTACTTATCACTTTCGCTTAGCCACTCAGACCGAAATCCGAACAGCTAGTAACCATCGTTTACGGCGTGGACTACCAGGGTATCTAATCCTGTTCGCTACCCACGCTTTCGTCCCTTAGCGTCAATTAATTGTTAGTGATCTGCCTTCGCAATCGGTATTCTGTGTAATATCTATGCATTTCACCGCTACACTACACATTCTAACCACTTCACAATAATTCAAGACCTACAGTATCAATGGCAATTTTACGG
+
GGGGGGGGGGGGGGGGGGGGGGGGFFGGGEGGGGGGGGGGGGGGGGGGGGGGGGFGGGGGGGGGGGGFGEGGGGGGGGGGGGGGGGGGGGGGGGGGGGGGGGGGGGGGGGGGGGGGGGGGGGGGGGGGGGGGGGGGGGG>EGEGGGCDGGGGGGFGGGGGGGGGGGFGGFGCGGGFGGGDBGGGGGGGGGGGGFFEEFFCAGFGEFFGGGFGCFFEGFF@@A@ACC@GEFFF7B?<?BFFB?FFFBFFA4A4<A?5:BFBFA9<A9ADBBB0<BFFF<4:6
@M02352:288:000000000-CKWC8:1:1101:22160:23403 2:N:0:TAGCGCTC+TATCCTCT
CAGTCTTGCGACCGTACTCCCCAGGTGGGATACTTATCACTTTCGCTTAGTCACTGAGTCGAAACCCAACAACTAGTATCCATCGTTTACGGCGTGGACTACCAGGGTATCTAATCCTGTTCGCTCCCCACGCTTTCGTCCATGAGCGTCAGTCTATACGTAGTAGACTGCCTTCGCAATCGGTATTCTAAGTAATATCTATGTATTTCACTGCTACACTACTTATTCTTTCTACTTCCGTATCACTCACTTCAACCAGTATACAAGGACGGTCAATCCGT
+
<FAFFGGGGGGGGGGGGGGGGGGGG@FFDGGFGGGGG<CFGGGCFBEF4C@FEGFGCCFGGEFGEGC@@GFC8CF9F<CECFG9:?FC<,8?++8FFFFFGFFGE=@BB,AFGF;,,C?4=,@CG<7D=8CCFC@FEDD6ECEC9>,0;++4@,5@FG,3>FFGC@93>:,@3BD77**:A/=;7CFEFE1++04*9:AFFC1+1:BC711++;*++;:>8;48+3)+.+3:+@3)9)7?4(,()6))/()1/66*345)-))).2)(,,(((37)*)((-
@M02352:288:000000000-CKWC8:1:1101:20610:23644 2:N:0:TAGCGCTC+TATCCTCT
CACCGTTGCCGGCATACTTCCCAGGCGGTACACTTACCGCGTTAGCTCCGGTAGTAAATTTAAAAACCCACCACCTAGTGTACATCGTTTACGGCGTGGACTACCAGGGTATCTAATCCTGTTCGCTCCCCACGCTTTCGCACCTCAGCGTCAGTTATTAGCTAGGAACTCGCCTTCGCTTCTGGTGTTCTTCCTGATATCTACGGATTTCACCCCTACACCAGGAATTCCAGTTCCACCTCCATAACTCAAGACAAGTGGTTCATTATAATACACCGTAG
+
GFGGGGGGGFGGGEGGGGFGGGGGGGGGEFCEGGGGGGGGGGGEGGGGGGGBFEFGGGCGGFGEFEEEEGGGGGDGGGFGGGGGGGGGGGGGGGGGGGCEFGGGGGGDGGGGGGG;,=FDGGG9BCEFEFGGGGGE:FFGG>E::DECFEG5:EGGGGGFGD?FGFFGCC?BEEDGGGD)0?7C><;EEFFC:4=EFBFDADF7=5>G3C@:CF=3FF042?<FCD:*3=447=<AF-6,1301:>?7)6<332(977@<<A6).<A<265><>F:;;01(
@M02352:288:000000000-CKWC8:1:1101:9753:23712 2:N:0:TAGCGCTC+TATCCTCT
CAATCTTGCGATCGTACTCCCCAGGTGGGACACTTATCACTTTCGCTTAGTCACTGAGCTAATGCCCAACAACTAGTGTCCATCGTTTACGGCGTGGACTACCAGGGTATCTAATCCTGTTCGCTCCCCACGCTTTCGTCCATGAGCGTCAGTATATACGTAGTAGACTGCCTTCGCAATCGGTATTCTGTGTAATATCTATGCATTTCACCGCTACACTACACATTCTATCTACTTCCGTATAACTCAAGTCAACCAGTATCAAAGGCAGTTCCATAGTT
+
GCGGFGGGGGGGGGGGGGGGGGGGGGFFGGGEGGGGGGGGGGGGGGGGGGGGGGGGGGGGGGGGGGGGGGGGGGGGGGGGGGGGGGGGGGDFGGGGGGGGGGFGGGGGGGGGGGGCGGGGGGGDGGGGEGGGGGGGGGGGGGGGFGGGGEGGGGGGGGGFGGGGGGFGGGGGFFGGC@CDFFCEGFGGGGGGGFFEEFCGFGFGFFFGGGFCCEFBEFFFFFFFGGEGCFFFFA4CC?EDEDFF<9CEA@<EEEEFFB:A4<AFAFB?00<?AFF<B2)6:
@M02352:288:000000000-CKWC8:1:1101:13791:23746 2:N:0:TAGCGCTC+TATCCTCT
TAGTCTTGCGACCGTACTCCCCAGGCGGTGCGCTTAACGCGTTAGCTCCGGCACAGACAGGGTCGAACCTGCCTACACCAAGCGCACATCGTTTACTGCTAGGACTACAGGGGTATCTAATCCCTTTCGCTACCCTAGCCTTCGAGCCTCAGCGTCAGTAAATGTCCAGTAACCTGCTTTCGCCATTGGTCTTCCTCTCGATATCCACGCATTTCACTGCTACCCCGAGAATTCCAGTTACCTCTCCATTACTCTAGCACGTCAGTATCGAATGCCGTTTT
+
FGGGGGGGGGGGGGGGGGGGGGGGGGGGGGGGGGGGGGGGGGGGGGGFGGDGGGFGGGGGGGGGGGGGGGGGGGGGGGGGGGGGGGGGGGGGGGGGGGGGGGGGGGGGGGGGGGCDGGGGGG<FGGGGGGGGGGGFCGGGGGGGGGGGGG?FG9EGGGGCDFGGGGGFFGGGFFGFGGFFFGGGGGGCFGGGFEFEFAADAGFG3AFGGGFGGFA?CF)4-84)979C>D>?BFF9<>A<A4A>>?:<)466444*:>6<B(3(--.:B:64)(/2)(-((
@M02352:288:000000000-CKWC8:1:1101:13896:23856 2:N:0:TAGCGCTC+TATCCTCT
CAGTCTTGCGACCGTACTCCCCAGGTGGGATACTTATCACTTTCGCTTAGTCACTGAGCTAATGCCCAACAACTAGTATCCATCGTTTACGGCGTGGACTACCAGGGTATCTAATCCTGTTCGCTCCCCACGCTTTCGTCCATGAGCGTCAGTATATACGTAGTAGACTGCCTTCGCAATCGGTATTCTAAGTAATCTCTATGCATTTCACCGCTACACTACTTATTCTATCTACTTCCGTATAACTCAAGTCAACCAGTATCAAAGGCAGTTCCATAGTT
+
GGGGGGGGGGGGGGGGGGGGGGGGGGGGGGGGGGGGGGGGGGGGGGGGGGGGGGGGGGGGGGGGGGGGGGGGGGGGGGGGGGGGGGGGGGGGGGGGGGGGGGGGGGGGGGGGGGGGGDGGGFGGGGGGGGGGGEGGGGGGGGGGFGGGGEGGGGGGGGGGGGGGGGGFGGGGGGGGGGCAFGGGG5CEGGEGGCFEFFFGFGFFEFFFGFA>DEFEGFFFFA<FGFFGEFFFFFEEEE87;?;=C<93;3@AD<>?::49<>A<4<<(408?94@4@40<<
@M02352:288:000000000-CKWC8:1:1101:12388:23888 2:N:0:TAGCGCTC+TATCCTCT
CAGTCTTGCGACCGTACTCCCCAGGTGGGATACTTATCACTTTCGCTTAGTCACTGAGTCGAAACCCAACAACTAGTATCCATCGTTTACGGCGTGGACTACCAGGGTATCTAATCCTGTTCGCTCCCCACGCTTTCGTCCATGAGCGTCAGTATATACGTAGTAGACTGCCTTCGCAATCGGTATTCTAAGTAATATCTATGCATTTCACCGCTACACTACTTATTCTATCTACTTCCGTATAACTCAAGTCAACCAGTATCCAAGGCAGTTCCATCGTT
+
GGGGGGGGGGGGGGGGGGGGGGGGGFGGGGGGGGGGGGGGGGGGGGGGGGFGGGGGGGGGGGGGGGGGGGGGGGGGGGGGFGGGGGGFGGGEFGGGGGGGGGE<8CFGGGGGGGFGFGGGGGGGGGGGGGG7CFGGGGGGGGGGGGGGGCE>FGGGAFCFGGGGGGGGGGGG9ECCDGC?FGGEFGCFFGG>DEA@EFFGFGFGFFFGGGFDGF9:EF@CFFFFCDCCEAFFAFFECCFDFFF>2-46>>>>B:<F0()45<))682(,((8A47)9<(40
@M02352:288:000000000-CKWC8:1:1101:7829:24102 2:N:0:TAGCGCTC+TATCCTCT
CAATCTTGCGATCGTACTCCCCAGGTGGGACACTTATCACTTTCGCTTAGTCACTGAGCTAATGCCCAACAACTAGTATCCATCGTTTACGGCGTGGACTACCAGGGTATCTAATCCTGTTCGCTCCCCACGCTTTCGTCCATGAGCGTCAGTATATACGTAGTAGACTGCCTTCGCAATCGGTATTCTAAGTAATATCTATGCATTTCACCGCTACACTACTTATTCTATCTACTTCCGTATAACTCAAGTCAACCAGTAACAAAGGCAGTTCCATCGTT
+
GFGGGGGGGGGGGGGGGGGGGGGGGGGGGGGGGGGGGGGGGGGGGGGGGGGGGGGGDGGGGGGGGGGGGGGGGGGGGGGGGGGFEFGGGG@7FGGGGGGGGGGGCFCGGCFFFGGGGGGFGFGEGGGGEGE>FFCFGGGGGGGAFGGDGGGGGGGGGGGFG97CFFEGFFGDFGGFG>C9FCCGFGGGGGC>GFFEFFFGFGFGFFFD74+CDE@>EFBFEFEFFGFGE+:AFFFEFEFFF6@;CCC9A13?<<?FFFFF)).-.((48(-24-92@),44
@M02352:288:000000000-CKWC8:1:1101:11840:24160 2:N:0:TAGCGCTC+TATCCTCT
TAGTCTTGCGACCGTACTCCCCAGGCGGTGCGCTTAACGCGTTAGCTCCGGCACAGACAGGGTCGAACCTGCCTACACCAAGCGCACATCGTTTACTGCTAGGACTACAGGGGTATCTAATCCCTTTCGCTACCCTAGCCTTCGAGCCTCAGCGTCAGTAAATGTCCAGTAACCTGCTTTCGCCATTGGTCTTCCTCTCGATATCCACGCATTTCACTGCTGCACCGAGAATTCCAGTTACCTCTCCATTACTCTTGCCTGGCTGTATCGAATGCAGTTTG
+
FGGEFFGFGGGGGGGGGGGGGGGGGGGGGGGGGGGGFGGGGGGGGGGGFEGGGGGGFFCFFGGGGGGGGGGGGGGGGGGGGGGGGGGGGGGFFGGGGGGGGGGGGGFGGFFGGGGFG9FFGGFGGGGGGGGGGGGGGGFFGGDGGGGGGF?CFGGCGGG@FGGGGGGGGGC9E?CDFDFFF4CEGGGFECGGGFFF;6ACAG;CEF6>CG)87=AF97>74))6C<67()89@?AF2>B9)))2)(4<AF24:))*)))).86(444:4(,887B)*)5))
@M02352:288:000000000-CKWC8:1:1101:11062:24197 2:N:0:TAGCGCTC+TATCCTCT
TAGTCTTGCGACCGTACTCCCCAGGCGGTGCGCTTAACGCGTTAGCTCCGGCACAGAAGGGGTCGAACCCTCCCACACCAAGCGCACATCGTTTACTGCTAGGACTACAGGGGTATCTAATCCCTTTCGCTACCCTAGCCTTCGAGCCTCAGCGTCAGTAAATGTCTAGTAACCTGCTTTCGCCATTGGTCTTCCTCTCGATATCTACGCATTTCACTGCTACACCGAGAATTCCAGTTACCTCTCCATTACTCTAGCACGGCAGTATCGACTGCAGTTTG
+
FFGGFFGFFGGGGGGFFGGGGGGGGGGGGDGGGGGGGGGGFGGGGGGGFGGGGGGGGGGGGGGGGGGGGGGGGGGGEGGGGGGEGGGGGDGGGGCFGGGGGGGGGGGFGGGGGGGGGGGGGGGGGGGGGGGGGGGGGGDDGGGGGGGDFFFFGGGGGGGGGFGGGFGGFGGGGGGGGFGAFGGGGGGGGFGFFFFCFFFGFGFCEFFGGDFGGFABCBB?A84=CD9D;B@FBF)<AF9<A2:8?FFD><AAA24?>24496(4;1><><:((4054.).-
@M02352:288:000000000-CKWC8:1:1101:18367:24380 2:N:0:TAGCGCTC+TATCCTCT
CATTCTTGCGAACGTACTCCCCAGGTGGGTCACTTATCACTTTCGCTTAGCCACTCAAACCGAAGTTCGAACAGCTAGTGACCATCGTTTACGGCGTGGACTACCAGGGTATCTAATCCTGTTTGCTCCCCACGCTTTCGCATCTGAGTGTCAGTGTCTGTCCAGGGGGCCGCCTTCGCCACTGGTATTCCTTCAGATATCTACGCATTTCACCGCTACACCTGAAATTCTACCCCCCTCTATAGCACTCCAGTTACCCAGTTACAAATGCAATTCCGAGG
+
GGGFDGGGGGDFGGGGGGGGGDGGGGGGGCCEFGGGFGGGGGGGGGGGDFDFGGGGGGFGFFGGD<EG,CEGGGGGGGGCCFGECFGGGGGF@ECGGGGGGGGGGGGGGGGGFDGFFFFGGGG<EFEEF=E?CCFGGFFGE=8CGCGGGGGGGGG7<E@FFDFFGEG8C:*>CECGGGGAA*,=8FCGG@9=D36)6@+@FG6+63:5DGFGDB@FGE>@F)(979>F28969?::>BF?17).).6A02(43.)0.)94::))6:BF))--)6/:=(,26
@M02352:288:000000000-CKWC8:1:1101:7680:24381 2:N:0:TAGCGCTC+TATCCTCT
TAACCTTGCGGCCGTACTCCCCAGGCGGTCTACTTAATGCGTTAGCTTGAGAACCCAGTGTTCAAGACACCAAATTCCGAGTAGACATCGTTTACGGCGTGGACTACCAGGGTATCTAATCCTGTTTGCTCCCCACGCTTTCGTACCTGAGCGTCAGTCTTTGTCCAGGGGGCCGCCTTCGCCACCGGTTTTCCTTCAGATCTCTACGCATTTCACCGCTACACCTGAAATTCTACCCCCCTCTACAAGACTCTAGTTTGCCAGTTCGAAATGCAGTTCC
+
FGGGGGGGGGG7CFF@GGFGGGGGGGGGGGGGGGGG<EG<FGGGGGGGEFFGGGGGGGGGGGFAFFAFFGGG,FCFF9EFGGGGGGGGGGGGGGGGCGGGDGEG@FGFGEFEGGFGGGCFFGG9FGGGGGGGGGGGGGGEGFGFGGGGFGDF>CCECF=FGG9EG;ACC:E5EEDDGGGFFD8CDFCGG*;>CEFCAF6CFCFDBF?3):BDF?A49BF99><FC427?FFFFF>9A019>FB18AF23::4?AA4:ABA<<97?FBF0103<B?<FAAB
@M02352:288:000000000-CKWC8:1:1101:18381:24393 2:N:0:TAGCGCTC+TATCCTCT
CATTCTTGCGAACGTACTCCCCAGGTGGGTCACTTATCACTTTCGCTTAGCCACTCAAACCGAAGTTCGAACAGCTAGTGACCATCGTTTACGGCGTGGACTACCAGGGTATCTAATCCTGTTTGCTCCCCACGCTTTCGCATCTGAGTGTCAGTGTCTGTACAGGGGGCCGCCTTCGCCACTGGTATTCCTTCAGATCTCTACGCATTTCACCGCTACACCTGAATTTCTACCCCCCTCTACAGCACTCTAGTTCCTCAGTTTAAAATGCAGTTCCGAGG
+
FGCFGGGGGGGFFGGGGGGGGGGGFEFGEEF@FGGGF@FGCFGGEEG7@FCGGG<EGGGFFGGCFAFDGGFEE<C<FG9FDA<EAEFFGGFE=?@FGFDB,B<,,ABCF,=FCGG;=EFG=FGGG9FGBFGFGGGG@@9+@CCGGGCDAFF:@CFFGGD9>,3@FFCEEFC5E*;497DEFGG?<4,1,1<C+)297+8:ACFFFE:7>F@:F*,)3:2./)()00)0)94*9*8(432237A20)4,).6)44)*--/)(.)4)).><>A<DD9<4((,-
@M02352:288:000000000-CKWC8:1:1101:12587:24415 2:N:0:TAGCGCTC+TATCCTCT
TAATCTTGCGACCGTACTCCCCAGGCGGTCTACTTAACGCGTTAGCTCCGAAAGCCACGGCTCAAGGCCACAACCTCCAAGTAGACATCGTTTACGGCGTGGACTACCAGGGTATCTAATCCTGTTTGCTCCCCACGCTTTCGCATCTGAGTGTCAGTGTCTGTCCAGGGGGCCGCCTTCGCCACTGGTATTCCTTCAGATCTCTACGCATTTCACCGCTACACCTGAAATTCTAACCCCCTCTACAGCACTCTAGTTCACCAGTTTCAAATGCAGTTCC
+
FGGGFGGGGEDGGGGGGGGGGGGGGGGGGFGFGGGGGCGGGGGFFGGFFC+CE=FFGGGEECCFEEFGGF@FGGD<DGGGGGGG,EFEACGGGGDFCFGGGGGFDFFGGFCE@CDGFFFFG;D=FGGGGEGFGG@F@8EEGF*@C7*5;3EFCFFCFDCF2@;DBC@,D<*BED<CCCD48<5*8FG6<@EF>/;3)96***12:FF:5*8CDB)89>937D)7<D?4?48BF4))6:<<112()54)).4:,)6/-6@4<2.(6.64>)6<228)94<2
@M02352:288:000000000-CKWC8:1:1101:21538:24625 2:N:0:TAGCGCTC+TATACTCT
CAATCTTGCGACCGTACTCCCCAGGCGGAATGCTTAATCCGTTAGGTGTGTCACCAACAAGCATGCCAGCTGACGACTGGCATTCATCGTTTACGGTGTGGACTACCAGGGTATCTAATCTTGTTTGCCCCCCACACTTTCGTACCCCACCGTCAGTATCGAGCCAGTGAGCCGCGCCAGCCACTGGTGTTCCTCCAAATATCTATGAATTTCACCTCTACACTTGGCATTCCACCCCCCTCTCACGAAATCACGACTAGATGTATTAGAGGCAGTCGCAG
+
,B;FEFGGGGG+@:FC@FGGGGGEG8CFEEG8EFGG<C,E:FGDG,C<@FFGGG9<FC@,9,C?C=,,6D86,,84@,@AFFF<55E,9BAFF,=FE<8B+CF<F,45A7=FFB=9@,54,CFAF8F=,,8:F:@+@,,3CED=C7,++++@DE5;;5@E>FG**,@DC,4D279)))))//,42<*3<E*:;?F(6)02@:+19++++1+++;5;+5/496,**:)*)9*1/*6(-((4,81(-<3(4,()55-)4332))4).-5)4)5(3()4),((,
@M02352:288:000000000-CKWC8:1:1101:20964:24848 2:N:0:TAGCGCTC+TATACTCT
TAATCTTGCGACCGTACTCCCCAGGCGGAATGCTTAATCCGTTAGGTGTGACACCAACAAGCATGCTTGCTGACGTCTGGCATTCACCGTTTACGGTGTGGACTAACCGGGTATCTATTCCTGTTTGCTCCCCACACTTTCGCATCTCAGCGTCAGTGTCGAGTCAGTGTGCCGCCTTTGCCCAAGGTGTTCCTCCGATTATCTACGAATTTTACCCCTACACCCGGAATTCTCCTCACCCTTCTCGAACTCAAGACCAGGACTTTACCAAGCACCTTCAG
+
9F<6CEFFGGEC@CFGGGGGGGFGG8FG@@FCFGFGDE9F:FGGG8FCFG,EFC<,CF@E=,C?<,5CEDE,E,44,CC<F<5B,,,C:=:F75+:FF4F7FFFF,4,66C++F,C4,,88,5EFG,>,63+B,CEG?,@,+66+@98,7,@61++7,8,*633:,;@E;E9,1*****+4*5,*,*>CC*+4/+(6))/07;7565**/);++7/+2((,;;)29()4>)*0*).84:122:1-.,,((.648)=:()((-(()--.)))(-(.())(,)
@M02352:288:000000000-CKWC8:1:1101:13341:24896 2:N:0:TAGCGCTC+TATCCTCT
CAGTCTTGCGACCGTACTCCCCAGGTGGGATACTTATCACTTTCGCTTAGTCACTGAGCATTCGCCCAACAACTAGTATCCATCGTTTACGGCGTGGACTACCAGGGTATCTAATCCTGTTCGCTCCCCACGCTTTCGTCCATGAGCGTCAGTATATACGTAGTAGACTGCCTTCGCAATCGGTATTCTAAGTAATCTCTATGCATTTCACCGCTACACTACTTATTCTATCTACTTCCGTATAACTCAAGTCAACCAGTATCAAAGGCAGTTCCATTGTT
+
GGGGGGGGGGGGGDGGGGGGGGGGGGGGGGGFGGGGGGGGGGGGGGGGGGGGGGGGFGGGGGGGGGGGGGGGGGGGGGGGGGGGGGGGGGDFGDFGGGGGGGGGGGGGGGGGGGGGGFAFGFCGGGGGGGG7=FGGGGGGGGGGGGGGGGGGGGGGGGAFGGGGFGGGGFGGFFGGGGCAFG59CCCCG7FGG*=CFFFFFGFGEFFGDDFFDD9AGFDC@FFFGGFFC=CFFF3?EE<?FD@4?>..8:>AAAA4:?><A2>B>BB(4?0:<A*)/)).6
@M02352:288:000000000-CKWC8:1:1101:12780:24983 2:N:0:TAGCGCTC+TATCCTCT
CATTCTTGCGAACGTACTCCCCAGGTGGGTTACTTATCACTTTCGCTTAGCCACTCAGACCGAAATCCGAACAGCTAGTAACCATCGTTTACGGCGTGGACTACCAGGGTATCTAATCCTGTTCGCTACCCACGCTTTCGTCCCTTAGCGTCAATTAATTGTTAGTGATCTGCCTTCGCAATCGGTATTCTGTGTAATATCTATGCATTTCACCGCTACACTACACATTCTAACCACTTCACAATAATTAAAGACCTACAGTATAAATGGCAATTTTACGG
+
GGDGGGGGGGGFGGGFGGDGGGGGGGGGGGGGGGGGGFFGGGGGGGGGGGG<FGGGGGGGCFEGGGGGEF@CGGGGGGGGGG9FGGGGGGGGGGDGGGGEGGGGGEFGGGGGGGGGGEGCEGFGGDGGGCFFGGGGGGGGGGEEGFGCGDGGECFGGFGFGGGGGGGGGFGGF9CCFGG>DDGGGGGGG@FDGFFC4BAC+BFGFF=FFG=CC=?DE>>@86@FGG3CEFFF7F(4(59?A>9?F>>FA)69)68::?FF:A<>)46>A23(3?4<FFA01
@M02352:288:000000000-CKWC8:1:1101:13571:25079 2:N:0:TAGCGCTC+TATCCTCT
CAGTCTTGCGACCGTACTCCCCAGGTGGGATACTTATCACTTTCGCTTAGTCACTGAACCGAAGTCCAACAACTAGTATCCATCGTTTACGGCGTGGACTACCAGGGTATCTAATCCTGTTCGCTCCCCACGCTTTCGTCCATGAGCGTCAGTATATACGTAGTAGACTGCCTTCGCAATCGGTATTCTAAGTAATATCTATGCATTTCATCGCTACACTACTTATTCTATCTTATTCCGTATAACTCAAGTCAACCAGTATCAAAGGCAGTTACATCGTT
+
GGGGGGGGGGGGEGGGDGGFGGGGGGGGGGGGGGGGGFGGGGGGGGEGEGGGGGGGGGGGGGGEFGF9F8FCFFFFGFF9EEFFEFGFFGGGGDGDGEAFDC<FCFG,EFCFFDGGGGGGGGEGGE++>,B=F7>@EGG>E6EE=DADGEEGF@DEEBDEF:>CED;BDFGG9<27D*;BFGECC594,:1=C48?58BF8=A8<FA>:@++28<EGF().;)@++?CEF7+1+)1.))6@((.9.94<2>A2)-9:179)..6)-4(,8,3))96?2??6
@M02352:288:000000000-CKWC8:1:1101:22966:25102 2:N:0:TAGCGCTC+TACCCTCT
TAATCTTGCGACCGTACTCCCCAGGCGGAATGCTTAATCCGTTAGGTGTGTCACCGAATAGCATGCTACCCGACGACTGGCATTCATCGTTTACGGTGTGGACTACCAGGGTATCTAATCCTGTTTGCTCCCCACACTTTCGTACCTCAGCGTCAGTATCGAGCCAGTGAGCCGCCTTCGCCACTGGTGTTCCTCCGAATATCTACGAATTTCACCTCTACACTCGGAATTCCACTCACGTCTTCCGAACTCTAGACCAGGATTTTATGAGGCAGTTCCAG
+
FFFGGGGGGGGGCGGGGGGFGFGCFFEDGEGGGGGFF9FFGGGGGGGFEGFFGGGGGGGGGGGGGGGGGGGFEFGGGGGGGGFGGGFFCFFGGGGG8FECCDFFFGEFGGGGGGGCAFFFGADGGGGGGGGGGGGGGGCGGGGGGCGGFGGGEGECDAF97CCDGGFGGFD:DCC47DFFBGGDCGG78EE;FCF@FE>CAGFGCF>CGGFG7AC;+==EEFDFGG:3:>FFFB24:??(,((())-2:>B4644*65><?2)43)--6923017.@>A4.
@M02352:288:000000000-CKWC8:1:1101:22965:25120 2:N:0:TAGCGCTC+TACCCTCT
TAATCTTGCGACCGTACTCCCCAGGCGGAATGCTTAATCCGTTAGGTGTGTCACCGAATAGCATGCTACCCGACGACTGGCATTCATCGTTTACGGTGTGGACTACCAGGGTATCTAATCCTGTTTGCTCCCCACACTTTCGTACCTCAGCGTCAGTATCGAGCCAGTGAGCCGCCTTCGCCACTGGTGTTCCTCCGAATATCTACGAATTTCACCTCTACACTCGGCATTCCACTACCCTCTCTCGAACTCTAGACCAGGAGTTTATGAGGCAGTTCCAG
+
FDGGGGGGFGGGGGCFGGGGGGGCFC@FGDGGGGG<EFGFFGGGGGFGFEGGGFFGEGEFFGGCGGGGGFFE7BEGGGGG8<CFGGGGGGGGGDEGGGGGDCGGGGGGGGGEFGG@D=@,CBDFGGGFAGFGGFGGG?FGGGF@G+@DG6@>EG:?DFGGECDCE<CD?F,46?DGDDGF4CEE8=FF,CEGC5A69>BGF=8@CF:DFGF+;A?FCF@<4:==<7(*(8/=469)..(2<(2<<43),.3)6..9)...381(3466A>)1:?)46).)-
@M02352:288:000000000-CKWC8:1:1102:10211:2214 2:N:0:TAGCGCTC+TATCCTCT
CAGTCTTGCGACCGTACTCCCCAGGTGGGATACTTATCACTTTCGCTTAGTCACTGAACCGAAGTCCAACAACTAGTATCCATCGTTTACGGCGTGGACTACCAGGGTATCTAATCCTGTTCGCTCCCCACGCTTTCGTCCATGAGCGTCAGTATATACGTAGTAGACTGCCTTCGCAATCGGTATTCTAAGTAATATCTATGCATTTCACCGCTACACTACTTATTCTATCTACTTCCGTATAACTCAAGTCAACCAGTATCAAAGGCAGTTCCATCGTT
+
GGGFGGGGGGGGGGGGGGGGGGGGGGFGGGFGGGGGG9FGFGGGGGGGGGGGGGGGGGGFGDGGGGGGGGGGGGGGFGGGGGGGGGGGGGGGCC@FGGGFGGGGGGGFGGDGGGD=FCGGGGGD7FCGC,8CE@FGFG?>>>DCAFGEG7CEGGGGGGGGGGGGG9FFFGGGFEEG7179;FE;CGFFGG@GGFGFFGGGCECFFAFFCFGCGDFGGFFC1)+;CFE73788@F63;?E@ED@F>F2)5:<-).4:2?7)64@A<A<<6?BFF4=<44?<2
@M02352:288:000000000-CKWC8:1:1102:16402:2256 2:N:0:TAGCGCTC+TATCCTCT
CAATCTTGCGATCGTACTCCCCAGGTGGGACACTTATCACTTTCGCTTAGTCACTGAGCTAATGCCCAACAACTAGTGTCCATCGTTTACGGCGTGGACTACCAGGGTATCTAATCCTGTTCGCTCCCCACGCTTTCGTCCATGAGCGTCAGTATATACGTAGTAGACTGCCTTCGCAATCGGTATTCTGTGTAATATCTATGCATTTCACCGCTACACTACACATTCTATCTACTTCCGTATCACTCAAGTCAACCAGTATCAAAGGCAGTTCCATAGTT
+
GGGGFGGGGGCFFGFFGGGGGGGGGGGGGGFFGGGGGGGGGGGGGGGGGGGGGGGGGGGGGGGGFGGGGGGFGGFDFGGGGGGGGGGGGGGGGGGGDEGGDCEGFGGFEG9EFEG:=EFGGFC+CEC@CEGGGG:FGGG@F8EGC8EEGGGG;:EFGF9DFGGGGFFDFCFGEAEFG59AAGDGGG@,D@CGGA@FF@:7=FF+:A=D=9D;C)01CFF<38=FCFC+97FFGFFEEE38@68(6CEFFE<?)/9*63>444FAA<A0:?:7<)/)6<:).
@M02352:288:000000000-CKWC8:1:1102:16418:2266 2:N:0:TAGCGCTC+TATCCTCT
CACTCTTGCGATCGTACTCCCCAGGTGGGACACTTATCACTTTCGCTTAGTCACTGAGCTAATGCCCAACAACTAGTGTCCATCGTTTACGGCGTGGACGACCAGGGTATCTAATCCTGTTCGCTCCCCACGCTTTCGTCCACGAGCGTCAGTATATACGTAGTAGACTGCCTTCGCAATCGGTATTCTGTGTAATATCTATGCATTTCAACGCTACACTACACATTCTATCTACTTCCGTATAACTCAAGTCAACCAGTATCAAAGTCAGTTCAATAGTT
+
GG,;,CFGGD+<CFFGGGGGGGFGGGGGGGE8FGGGGG<FGGGGGGGC@FCFEGDCFGCG<@E<F<F<FGDD@,F@C?,B??C5,D<F=FF,+48>BEG+++4@?+:EFEC<5,@,CF,7CF@B==+88DE+FC7:FE=@++,38=>EEEGGF:FFD9=BE,3@,=,5>>DCF?9?E:*:AGC8=FGF;CGGFF++=+28BFFCAB+7C1+7/)5>EA57(6=.*>7C3D6+2;FE??)(544).64)-:2---5*,-)6<)@A2)-)6<<.54*-.).6)
@M02352:288:000000000-CKWC8:1:1102:21686:2383 2:N:0:TAGCGCTC+TATCCTCT
TAGTCTTGCGACCGTACTCCCCAGGCGGTGCGCTTAACGCGTTAGCTCCGGCACAGACAGGGTCGAACCTGCCTACACCAAGCGCACATCGTTTACTGCTAGGACTACAGGGGTATCTAATCCCTTTCGCTACCCTAGCCTTCGAGCCTCAGCGTCAGTAAATGTCCAGTAACCTGCTTTCGCCATTGGTCTTCCTCTCGATATCCACGCATTTCACCGCTACACCGAGAATTCCAGTTACCTCTCCATTACTATAGCACGGCAGTATCGAATGCAGTTTG
+
GGGFGGGGGGGGGGGGGGGGGGGGGGGG:CCFGGGGGCCFGGGGGGGGCFEGGGGGGGGGFCCEGGFEGCFFCDFGGFGGGFFEGGGGGEEGG@DFGGABFGDAF8FFDGGGEFDFFFDF,,C>FGGGGGGGGGGFFGD>:EFGGGGG6D6DCC:B:BFDFGGGBFF9CFFGGGCFGGGFFDDG:5C?FGC+@:DFF:7DFDAGFFF<DC7CDFF=+*049DF?CC>DB)09:@FA<44626<<<?FFF4:4)).74<F7993(4<AA<1-154/-6))).
@M02352:288:000000000-CKWC8:1:1102:10630:2400 2:N:0:TAGCGCTC+TATCCTCT
CAGTCTTGCGACCGTACTCCCCAGGTGGGATACTTATCACTTTCGCTTAGTCACTGAGTCGAAACCCAACAACTAGTATCCATCGTTTACGGCGTGGACTACCAGGGTATCTAATCCTGTTCGCTCCCCACGCTTTCGTCCATGAGCGTCAGTATATACGTAGTAGACTGCCTTCGCAATCGGTATTCTAAGTAATATCTATGCATTTCACCGCTACACTACTTATTCTATCTACTTCCGTATAACTCAAGTCAACCAGTATCAAAGGCAGTTCCATCGTT
+
GGGFFGGGGGGGGGGFGGFFGGGGGGGGGGGGGGGGGGGGGGGGGGGGGGGGGGGGGGGGGGGGGFGGGGGGGGGGGGGGGGGGGGGGGGGGDGEGGGGGGGGGGGGGGGGGGGGGGGGGGGGGGGGGGGGGGFGGFCDGGGGGGFGGGDGGGGGGGFEGGGGGGGGGGGGGGGCDCCDEFGGGGGGFGGGGFFGFFFGFFGCGFFFGGGCF<)8C8FFEFF=ACDFFCFF+;AA3;9@@F;@FEC)-58?FFFFFF?FAA<4464<??BF?BDF<A>?0:
@M02352:288:000000000-CKWC8:1:1102:23030:2504 2:N:0:TAGCGCTC+TATCCTCT
CAGTCTTGCGACCGTACTCCCCAGGTGGGATACTTATCACTTTCGCTTAGCCACTGAGAATTAACCCAACAACTAGTATCCATCGTTTACGGCGTGGACTACCAGGGTATCTAATCCTGTTCGCTCCCCAAGCTTTCGTCCATGAGCGTCAGTATATACGTAGTAGACTGCCTTCGCAATCGGTATTCTAAGTAATATCTATGCATTTCACAGCTACCCTACTTATTCTATCTACTTCCGTATAACTCAAGTCAACCAGTATCAAAGGCAGTTCCATAGTT
+
F<@6;CFCCFFFEC@FCGGGGEE6@CA<:@FCFGGGEFCDGFG9BF7DF9CFFFCFGFFGFF<<9?EC<BCFCFGGFACEFEFE@FGGGGGEGGEFC:FECFFEE:=F8F<,EDG,4E,AB,4+?FGCG8+AEFBF:8>EC6DD9FCCEEGGB:F3ECCCFC7>;,3,@7D8@EGGGGDF*=8:,1,225>:=E7=@8F:B7BGAF@7DGG+?A6?F4;3=F6AFGFG?@FCGAA<C9/,/=35<94)3/7<>CCG@()-4)=AD4412:1864@2)6>).
@M02352:288:000000000-CKWC8:1:1102:23121:2623 2:N:0:TAGCGCTC+TATCCTCT
TAACCTTGCGGCCGTACTCCCCAGGCGGTCTACTTAGTGCGTTAGCTGCGCCACTAAGACATCAAGTGTCCCAACGGCTAGTAGACATCGTTTACGGCGTGGACTACCAGGGTATCTAATCCTGTTTGCTCCCCACGCTTTCGCACCTCAGTGTCAGTATCAGACCAGGTAGTCGCCTTCGCCACTGGTGTTCCTTCCTATATCTACGCATTTCACCGCTACACAGGAAATTCCACTACCCTCTTCTGTACTCTAGTTATCCAGTATCAGGTGCAGTTCC
+
FFGFFFFGGGGGGGGGGGGGGGGGGGGD@:FGGGGGGGGGGGGGGGGGGGGGGGGG?CFGFGGGGGFGGGGGGGGGGFGGGFGGCGGGGGFCFGGGDEGGGGGGGGGGGGGGF@CFGG9FEGGCGGGGGGGGGGGGGEBEFGEEGGDGGGFEDGFGG@FGCCCG8>>FGGFGGGGGGGDAFGGDEGGCFFFGGFGFFGGCAFFGAA1CGGGGGFFGGFFBBBFFGG?F?FFFFFF26:(8,3:?<<>A>>BBA9<:46=4<AB)6:4<)))62)9)6:9<
@M02352:288:000000000-CKWC8:1:1102:13377:2716 2:N:0:TAGCGCTC+TATCCTCT
TAATCTTGCGACCGTACTCCCCAGGCGGAATGCTTAATCCGTTAGGTGTGTCACCAACAAGCATGCTTGCTGACGACTGGCATTCATCGTTTACGGCGTGGACTACCAGGGTATCTAATCCTGTTCGCTCCCCACGCTTTCGTCCATGAGCGTCAGTATATACGTAGTAGACTGCCTTCGCAATCGGTATTCTGTGTAATATCTATGCATTTCACCGCTACACTACACATTCTATCTACTTCCGTATAACTCAAGTCAACAAGTATCAACGGCAGTTCCAA
+
FFFGGGGGGGDGGDGGGGGGGGGGGGGGGGGGGGGGGGGFGGGGGGGGGGGGEGGGGGGGGGGGGGGGGGGGGGGGGGGGGGGGGGGGGGGGGGGGGEGGGGGGGGGGGGGGGGGFGGGGGGGGGFGGGGGGGGGGGGGFGGGGGGGGGGGGGGGGGGGGGGGGGDDGGFCGGGGFGGFFEGCEGGDE8FGFG7:;CGGGFFFGCFFFDCCFGFCC8D512=FFGGFFFG*1*6@ADFFFFB76:<B?2<44.()26<44)47<A)<AA((3>>)44A24)
@M02352:288:000000000-CKWC8:1:1102:19354:2877 2:N:0:TAGCGCTC+TATCCTCT
CAATCTTGCGATCGTACTCCCCAGGTGGGACACTTATCACTTTCGCTTAGTCACTTAGCTAATGCCAAACAACTAGTGTCCATCGTTTACGGCGTGGACTACCAGGGTATCTAATCCTGTTCGCTCCCCACGCTTTCGTCCATGAGCGTCAGTACATACGTAGTAGACTGCCTTCGCAATCGGTATTCTGTGTAATATCTATGCATTTCACAGCTACACTACACATTCTATTTACTTCCATATGACTCAAGTCAAACAGTATCAAAGGCAGTTCCATAGTT
+
GGAFGGGGGGGGGGGGGGGGGGGGGGGGGGGGGGGGGGGGGGGGGGGGGGGGGGGGGGGGGGGGGGGGGGGGGGDFGFGGGGGGGGGGGFGGGFCFGGFGFGGGFFEEGGGGGFC:FG9FFFFGFEFDGFE7FCFFFGGGGGGGGGGGGEEGFEF;ECGGG<EE;,@;DCCFGGFCE5CBF9EGF>C,?@CGC>=FFGGGAG6:>FFCDFG77?FF666>EF6AGCC7.;;+38:<<);CF3?6?<)).;@EFF?+/1.9.)+)9><;0133)-*)6<)6A
@M02352:288:000000000-CKWC8:1:1102:19339:2889 2:N:0:TAGCGCTC+TATCCTCT
CAATCTTGCGATCGTACTCCCCAGGTGGGACACTTATCACTTTCGCTTAGTCACTTAGCTAATGCCAAACAACTAGTGTCCATCGTTTACGGCGTGGACTACCAGGGTATCTAATTCTGTTCCCTCCCCACGCTTTCGTCCATGAGCGTCAGTACATACGTAGTAGACTGCCTTCGCAATCGGTATTCTGTGTAATCTCTATGCATTTCACCGTCACACTACACATTCTATCTACTTCCATTTGACTCAAGTCAACCTGTACCAAAGTCAGTTTCATTGTT
+
FF9ECEGGGGCCFEFGGGGGGGGGGGGGEGEFGGGGFG<FGGGGGGGFCGGGGGDFGGFFGFFCC?,6EF<F<FF9FFG<FFFA7FFFBDFC>@FF7@FGAEGGECCEF?<FCG9,9@,CEE,5:,6>+@BBC74ACEG8>6>;9FE>EGGD,,7@,37,CF8>3DFGA,3@EB9?C93@A58CFCE7>,:=C6+++525:29++=B>5,5**))/A+6(3)8;*CEC*;@@@++.9?<4)))/965C@=37))971()../19.,()9<).))0--).66
@M02352:288:000000000-CKWC8:1:1102:12850:2941 2:N:0:TAGCGCTC+TATCCTCT
TAATCTTGCGACCGTACTCCCCAGGCGGAATGCTTAATCCGTTAGGTGTGTCACCGAATAGCATGCTACCCGACGACTGGCATTCATCGTTTACGGTGTGGACTACCAGGGTATCTAATCCTGTTTGCTCCCCACACTTTCGCACCTCAGCGTCAGTATCGAGCCAGTGAGCCGCCTTCGCCACTGGTGTTCCTCCGAATATCTACGAATTTCACCTCTACACTCGGAATTCCACTCACCTCTCTCGAACTCAAGCCCAGGAGTTTAAGAGGCAGTTCCAG
+
FGGGGGGGGGGGGGGGGGGGGGGG?FGGGGGGGGGGGGFGGGGGGGGGGGGGGGGGGGGGGGGGGGGGGGGGGGGGGDGGGGGGGGGGGGGGGGGGGGGGGFFGGGGGGGGFGGGGGGGGGGGGGGGGGGGGGGGGGGGGGGGGGGGGGGGGGGGGGGGGGGGGGGGGGGGGGGGGDEF?EGGGGGFGGGGGGFCFBD**2=ACCFF<4=CFFFFFCF=2<??40*3C?FFFDFFBFFBFF0)477(57<,6<83*-85<:<D7?:<AF4<?F?5:BFBF9
@M02352:288:000000000-CKWC8:1:1102:20289:3088 2:N:0:TAGCGCTC+TATCCTCT
CAGTCTTGCGACCGTACTCCCCAGGTGGGATACTTATCACTTTCGCTTAGTCACTGAGTCGAAACCCAACAACTAGTATCCATCGTTTACGGCGTGGACTACCAGGGTATCTAATCTGTTTCGCTCCCCACGCTTTGGTCCATGACGTCAAGAATATACGTAGTGAACGCCCTTCGCAATCGGTATTCTAAGTATTATCAAGGCATTTCACGGCACCACTACTTATTCTTTTTACTTCGTTTTAATCAAATCCACCCAGTATCAAAGCCAGTTCAATGGTT
+
FGGGGGGGGGGGGGFGGGGGGGGGGGGGGGGGGGGGGGGGGGGGGGGGGGGGGGGGGGGGGGGGGGGGGGGGGGGGGGGGGGGGGGGGGGGGGGGGGGGGGGGGGGGGGGGGG<,8,47C;,++4EFGC8=++CF:,,,C=,,,,3+1+++,,,7,5,,,8,,3,,73,*@*@:7;>E7**=>*,=,,,=9,1=+48++++,2/2;A1+1;188))3)0(/);++;.+)+++*)*9.;,(.((64)-)5))).5(*-().))16<)-,((,5):9)))(.)
@M02352:288:000000000-CKWC8:1:1102:10277:3126 2:N:0:TAGCGCTC+TATCCTCT
CATTCTTGCGAACGTACTCCCCAGGTGGGTTACTTATCACTTTCGCTTAGCCACTCAGACCGAAATCCGAACAGCTAGTAACCATCGTTTACGGCGTGGACTACCAGGGTATCTAATCCTGTTCGCTACCCACGCTTTCGTCCCTTAGCGTCAATTAATTGTTAGTGATCTGCCTTCGCAATCGGTATTCTGTGTAATATCTATGCATTTCACCGCTACACTACACATTCTAACCACTTCACAATAATTCAAGACCTACAGTATCAATGGCAATTTTACGG
+
FGD<EFGGGGGGEGGFGGGGGGGDGFECFGGGGGGGGGGGGGGGGGDGEFGGGGFGGEGGGGGGGGGGGGGGGGGGGGGGGGGGGGGGGGGGGGGGEGGGGGGGGGFCEGGGGGGGGGGGGGGGGGGGGGGGGGGC>FGGGGGGGGGCEGGGGGGGGGGGGGGGGGGFGGGGG??FGGGFFGGGGGGGGGGGGFGFFGGGFGFGFFFFGGGFGFFGGFF<DFFFCCEFEGFF7BFFBFFFFBFFFBDFADFAB>B48>:(4AF>BFAFFF0(8?F>DFA?1
@M02352:288:000000000-CKWC8:1:1102:9883:3169 2:N:0:TAGCGCTC+TATCCTCT
CAATCTTGCGATCGTACTCCCCAGGTGGGACACTTATCACTTTCGCTTAGTCACTTAGCTAATGCCAAACAACTAGTGTCCATCGTTTACGGCGTGGACTACCAGGGTATCTAATCCTGTTCGCTCCCCACGCTTTCCTCCATGAGCGTCAGTACATACGTAGTAGACTGCCTTCGCAATCGGTATTCTGTGTAATATCTATGCATTTCACCGCTACACTACACATTCTATCTACTTCCATATGACTCAAGTCAACCAGTATCAAAGGCAGTTCCATAGTT
+
GGGFFGGGGGGFGGEGGGGGFGGGGFEGGGGGGGGGFGGGGGGFFGGGGGGGGGGGGGGGGGGGFGGGGGGGGGGGGGDFGGGGGGFGGGGGDEEEDGGGGGGGGGGGGCGFGFFFGGGFGGGGGGGGGFGGGGDFFGGGG8ECFFF?EECEGGGGGGGGGGGGGCGGGFGGGC?FCE>DC7CCFFGGGDGGCA+=F7FCBFFGFCFFGGFGG4?CEFFCBFFFGG<:7CF678@CEFFFF?E?<E?>;;3?CC<7@2)/;<=<<>)(,2:?<945:>?<9
@M02352:288:000000000-CKWC8:1:1102:23350:3190 2:N:0:TAGCGCTC+TATCCTCT
TAATCTTGCGACCGTACTCCCCAGGCGGAATGCTTAATCCGTTAGGTGTGTCACCGAACAGTATACTGCCCGACGACTGGCATTCATCGTTTACGGTGTGGACTACCAGGGTATCTAATCCTGTTTGCTCCCCACACTTTCGTACCTCAGCGTCAGTATCGAGCCAGTGAGCCGCCTTCGCCACTGGTGTTCCTCCAAATATCTACGAATTTCACCTCTACACTTGGAATTCCACTCACCTCTCTCGAACTCTAGACTGATAGTTTTGGAGGCAGTTCCAG
+
FGGGGGGGGGGGGGGCGGFGGGGGGGGGGGGGGGGGGDFGGGGGGGGGGGGGGGGGGGGGGGGGGGGGGGGGGGGGGGGGGGGGGGGGGGGGGGGGCGGGGGGGGG@FGGGGGFGFFGGGGGGGGGGGGGGGGGDGFGGGGGGGGGCGGGGGGGGGGGGGCDEGGGGGGGFFC>CCGGGFFGGGGFGGFGGGGFCFFGGGFGFGFFFGGGGGFFFFFFFEFFFF=D?GFGF=C@FA018??:482<124?F2)66:A<F:D2*6:9A01:<:6:),6:)66
@M02352:288:000000000-CKWC8:1:1102:11778:3396 2:N:0:TAGCGCTC+TATCCTCT
CATTCTTGCGAACGTACTCCCCAGGTGGGTCACTTATCACTTTCGCTTAGCCACTCAAACCGAAGTTCGAACAGCTAGTGACCATCGTTTACGGCGTGGACTACCAGGGTATCTAATCCTGTTCGCTCCCCACGCTTTCGTCCATCAGTGTCAGTATATTATTAGTGATCTGCCTTCGCAATTGGTATTCTATGTAATATCTATGCATTTCACCGCTACACTACATATTCTAACCACTTCATAATAACTCAAGACAACCAGTATCAAAGGCAATTTTACCG
+
FGA@FGGGGGFEEFGFFGGCGEGEGGFFGGFFFGGFCGDFGGGGGGGGGGGGFGGGGGGGGG:CFFGGG<FGGGGFFFGGGGGGGGEGGGGGGGFG@FF>FFFGFGGGGGGCGGGGGFGA9EEFGDEGCDEFFFGG:DFGGGGEFGGGF9;;DDGFGCAFGGGGFG9EABFGGGGGGGC**?CFEGGGGGGGGFGFFGF7:EFGFAFGDC@@CFFG?BD<3AFFGFFFC>@ACAF@DEEE3?76CEEFFFF1@)6DDFFB?A7>9>DADF:81(9<BFF>2
@M02352:288:000000000-CKWC8:1:1102:19853:3401 2:N:0:TAGCGCTC+TATCCTCT
TAATCTTGCGACCGTACTCCCCAGGCGGAATGCTTAATCCGTTAGGTGTGACACCAACAAGCATGCTTGCTGACGTCTGGCATTCATCGTTTACGGTGTGGACTACCAGGGTATCTAATCCTGTTTGCTCCCCACACTTTCGCACCTCAGCGTCAGTATCGAGCCAGTGAGCCGCCTTCGCCACTGGTGTTCCTCCGAATATCTACGAATTTCACCTCTACACCCGGAATTCCACTCACCTCTCTCGAACTCAAGACCAGGAGTTTACAAGGCAGTTCCAG
+
AFGGGGGGGGGGGGGGGGGGGGGGGGGGGGGGGGGGFG<FGGGGGGGGGGGGGGGGGGGGGGDGGGGGFGGGGFGGGGGGGGGGGGFGGGGGGGGGFGEGGGF?BFGGGGGGGFEFGFGGGGGGGGGGGGGGGGGEGFFGGGECGG8DFGGGEGGGFACGGGGGGGGGGGGGGGGG>EGFFGGCF6??CFGCC@CFEGCDFFFFFFFGGGGFC=FG9A6=EF))2:9G>GFF>*16??F?74.84340<B357B?C??FFF:577A4><D?<6(74AA)6)
@M02352:288:000000000-CKWC8:1:1102:11309:3489 2:N:0:TAGCGCTC+TATCCTCT
CAGTCTTGCGACCGTACTCCCCAGGTGGGATACTTATCACTTTCGCTTAGTCACTGAGAATTAACCCAACAACTAGTATCCATCGTTTACGGCGTGGACTACCAGGGTATCTAATCCTGTTCGCTCCCCACGCTTTCGTCCATGAGCGTCAGTATATACGTAGTAGACTGCCTTCGCAATCGGTATTCTAAGTAATATCTATGCATTTCACCGCTACACTACTTATTCTATCTACTTCCGTATAACTCAAGTCAACCAGTATCAAAGGCAGTTCCATAGTT
+
EFGEFGGGGGGGGGGFGFDFGGGGGGGGGFFGGGGGGGGGGGGGGGGGGGGGGGGGGGGGGGGGGGGEGGGGGGGGGGGGGGGGGGGGGGGDGGGGGGGGGFGGGGEGGGFGGGGGGGGGGGGGGFGGGGGGGGGGGGGGGGGGGFGGGGGGCEFGFGGGGGD:DF;EFFGGGCGGGGGEFGEEGGGGFGGGGFGFFGGGFGFGFFFGGGG>DEEGEFFC@FCCGGC>5FFAFFFFFFF<EFDFFFE<E@@E<4<G<?:4<AF9A>B?1,:BAB*69<?BA
@M02352:288:000000000-CKWC8:1:1102:5818:3494 2:N:0:GAGCGCTC+TATCCTCT
CAGTCTTGCGACCGTACTCCCCAGGTGGGATACTTATCACTTTCGCTTAGTCACTGAGAATTAACCCAACAAATAGTATCCATCGTTTACGGCGTGGGCTAACAGGGTATCTAAACCTGTTCGCTCCCCACGCTTTCGTCCATGAGCGTCAGTATATATGTAGTAGACTGCCTTCGCAATCGGTATTCTAAGTAATATCTATGCATTTCACCGCTACACTAACTATTCTATCTACTTCCGTATAACTGAAGTAAACCAGTATCAATAGCAGTTCCATTGTT
+
DFFGGGGGGGGGGEGGGGGGGGGGGFGFGGGGFGGGFFCFCFFFGGGGCGGGGGGGG8,C9FFFFEFEFEG?,,C<C,,?EFG?7,:?@C,,+++8>+B<<=D<A,84BE,FG,,44@,46E:>F,+@8,@8@+C+EEF8@B@D9,E@CGGDF,3;>@,=EFB3@@E9,,>6DFFFG5*/;E*4?FCGG7,:=6=B+:@1BGA:AFF>CF7*26)7=*))/))++;576+;+3+;7643;E;D;57>97376))678?F<A28<>)).9<2AAABA:)-:4
@M02352:288:000000000-CKWC8:1:1102:19084:3501 2:N:0:TAGCGCTC+TATCCTCT
CAGTCTTGCGACCGTACTCCCCAGGTGGGATACTTATCACTTTCGCTTAGTCACTTAGCTAACGCCAAACAACTAGTATCCATCGTTTACGGCGTGGACTACCAGGGTATCTAATCCTGTTCGCTCCCCACGCTTTCGTCCATGAGCGTCAGTACATACGTAGTAGACTGCCTTCGCAATCGGTATTCTGTGTAATATCTATGCATTTCACCGCTACACTACAAATTCTATCTACTTCCATATGACACAAGTCAACCAGTATCAAAGGCAGCTCCTTAG
+
FGE;,CFGG:7@CFGGGGGGGGGGGGFGEGGDGGGGEGDFGGGGGGGFFGCFFGCAFGFGCFGED@:CGGGGFEFE<CCFEE<<FGFF<FGCE:7@7CG<A@FF<FCA,,?<EFFEGGDDFGC+B<+6=DB:F78@FGD@F8;BAFG6EEGG,7@FFFC@DCEGE9@,>,:D9EFFG9;AFGEGF=C7;EF?CA4:@@@DFF6:+=:>@:D8<ABDGFFFEFA**;.;?711CFFFCF3)9)9.)5))31(<:AF71:8)))9<<>),8:2((4)(-)-
@M02352:288:000000000-CKWC8:1:1102:7153:3522 2:N:0:TAGCGCTC+TATCCTCT
TAATCTTGCGACCGTACTCCTCAGGTGGATAACTTATCGCGTTAGCTTCAGCACTGCAAGCAAGTTGCAACACTTAGTTATCATCGTTTAGGGCGTGGACTACAAGGGTATCTAATCCTTTTCGCTCCCCACGCTTTCGTTCCTCAGCGTCAATATAGTTCCAGTTAGCTGCCTTCGCTTTTGGTGTTCCTCTAAGTATCTACGGATTGCACCCCTACACTTAGAATTCCGCTAACCTCTCCCTAATTCTAGACTTGCAGTTTCAAATACAAACACGGAGT
+
FGGGGGGGGGGGGGGGGGGGGGGGGGGGGGGGGGGGGGGGGGGGGGGGGGGGGGGGGGGGGGGGGGGGGGGGGGGGGGGGGGGGGGGGGGFFGGGGGGGGGGGGGGGDGGGGGGGGGGGGGGGGGGGGGGGGFGGGGGGGGGGGGGGGGGGGGGFGGFGGGGGGGGGGGGGGFGGGGGGFFGGCGGGEGGGGGFGCFGGGFGFGFFFGGGGGGFFGGFFFCFFCGF?GFGFFGFFFDFDEDDF@88<CEFFFC<BD2>F?FFFBB<AF<BFFBFFFFFBF:
@M02352:288:000000000-CKWC8:1:1102:12151:3618 2:N:0:TAGCGCTC+TATCCTCT
CAGTCTTGCGACCGTACTCCCCAGGTGGGATACTTATCACTTTCGCTTAGTCACTGAGCTAATGCCCAACAACTAGTATCCATCGTTTACGGCGTGGACTACCAGGGTATCTAATCCTGTTCGCTCCCCACGCTTTCGTCCATGAGCGTCAGTATATACGTAGTAGACTGCCTTCGCAATCGGTATTCTAAGTAATCTCTATGCATTTCACCGCTACACTACTTATTCTATCTACTTCCGTATAACTCAAGTCAACCAGTATCAAAGGCAGTTCCATAGTT
+
GGGFFGGGGGGGGGGFGGGGGGGGGGGGGGGGGGGGFFGGGGGGGGGGGGGGGGGGGGGGGGGGGGGGGGGGGGGGGGGGGGGGGGGGGGGGGGGGGGGGGGGGGGGGGGGGGGGGGGGGGGGGGGGGGGGGGGGGGGGGGGGGGGGGGGGGGGGGGGGGGGGGGGGGGGGGGGFGGGGFFGGGFGFGFF7CGFGFFGGGFGFGFFFGFGGGGFFGGFFCFFFFGGFGFGFFGFFFFCE@FFFFC<>AFFFFFFFGFBFFFBFB<><<?BFFFFFFFF?D>
@M02352:288:000000000-CKWC8:1:1102:11065:3761 2:N:0:TAGCGCTC+TATCCTCT
CAGTCTTGCGACCGTACTCCCCAGGTGGGATACTTATCACTTTCGCTTAGTCACTGAGAATTAACCCAACAACTAGTATCCATCGTTTACGGCGTGGACTACCAGGGTATCTAATCCTGTTCGCTCCCCACGCTTTCGTCCATGAGCGTCAGTATATACGTAGTAGACTGCCTTCGCAATCGGTATTCTAAGTAATATCTATGCATTTCACCGCTACACTACTTATTCTATCTACTTCCGTATAACTCAAGTCAACCAGTATCAAAGGCAGTTCCATAGTT
+
FFFECFGFCFGGEFFF7DGGGEG:FEFCFCFFFGGGFGGGGGGFFGDGBFEGGFGGGGGGGDFGGFEDGEFFEFGF<E9FCGFFGGDEEGECGEFCFEFGGGGG@FB=EECFFCF:FFFGFGGGGEC7BFGEGC:3FCD>CEFD9@FEG8>EC:EAFFFGCGGC,@A;E@8FGGFFC>59?FEGGGGGGG:EGFGFFFG@FFFFAF67=@CFGE:9E*=E@FF=7FCGFGFFGFFFFE3:;1;3?C<@8EFFFFBGF:FAA4=)56::21<?99@BB<?A4
@M02352:288:000000000-CKWC8:1:1102:23564:3876 2:N:0:TAGCGCTC+TATCCTCT
TACACTTGCGTGCGTACTCCCCAGGCGGTCAACTTAATGCGTTAGCTGCGGCACAGAACCTCAAGGACCCTACACCTAGTTGACATCGTTTACGGCGTGGACTACCGGGGTATCTAATCCCGTTCGCTACCCACGCTTTCGCACCTCAGCGTCAGTATTGGCCCAGTAAGCTGCCTTCGCCATCGATATTCCTTCCAATCTCTACGCATTTCACTGCTACACTGGAAATTCCGCTTACCTCTACCATACTCAAGATCGCCAGTTTCAAATGCAGTTCCTAGG
+
GGGGGGGGGGGGGGGGGGGGGGGGGGGGGGGGGGGGGGGGEGGGGGGGGGGGGGGGGGGGEFGFGGGGGGGGGGGGGGGGGGGGGGGGGGGGGGGGGGGGGGGGGGGGGGGGGGGGGGGFGGGGGGGGGGGEGGGGGGGGGGGGDGGGGGGGGGGGGGGGCGDGGGGGGGFGGGGGGGGGFFGGGGG=EGFGFGFGFFGGGCGFGFEEGDFGGGFFGD=FBBFFFGG<C9:@FGFEFFFFF?AFFBA<<<FA0,54C2:DFF:F><A>AFAFFFFB<BFFFB
@M02352:288:000000000-CKWC8:1:1102:23554:3892 2:N:0:TAGCGCTC+TATCCTCT
TACACTTGCGTGCGTACTCCCCAGGCGGTCAACTTAATGCGTTAGCTGCGGCACAGAACCTCAAGGACCCTACACCTAGTTGACATCGTTTACGGCGTGGACTACCGGGGTATCTAATCCCGTTCGCTACCCACGCTTTCGCACCCCAGCGTCAGTATTGGCCCAGTAAGCTGCCTTCGCCATCGATATTCCTTCCAATCTCTACGCATTTCACTGCTACACTGGAAATTCCGCTTACCTCTACCATACTCAAGATCGCCAGTTTCAAATGCAGTTCCTAGG
+
AEFGGGG<EGGEGCF7:FCFGGFGFGCBCFBDEGGFGCF<FGG7:<F<E7::FEFGGFGGDFFEFFFFGGGGGDGGGFGFFGFGDGGGGGFFGGGGG4>BEFGGGGC7FDGFGGGGGGFGFEFFDFFCG6EEGGCCCGFGDGGGC*@**=C8>CGGCGCCFFFCEGGFGG,B8FFGDC59>BEFDG5FECCCFFFFF7:F7;CAGFFBGCE7:C?6*<B=B<?4)9<BD4F*<DDB?D7AF<>ABB23?9?D0)4)::?@<95@44>FABA):B<=2<<A::
@M02352:288:000000000-CKWC8:1:1102:19018:3998 2:N:0:TAGCGCTC+TATCCTCT
CAGTCTTGCGACCGTACTCCCCAGGTGGGATACTTATCACTTTCGCTTAGTCACTGAGCTAATGCCCAACAACTAGTATCCATCGTTTACGGCGTGGACTACCAGGGTATCTAATCCTGTTCGCTCCCCACGCTTTCGTCCATGAGCGTCAGTATATACGTAGTAGACTGCCTTCGCAATCGGTATTCTAAGTAATCTCTATGCATTTCACCGCTACACTACTTATTCTATCTACTTCCGTATAACTCAAGTCAACCAGTATCAAAGGCAGTTCCATAGTT
+
FAFEEFGGGGGGGEGGGGGGGGG:FFF8C@FFGGGAGGGDGGFGGGCFBCFGGGGEGGGGGFGGFFGGGGGGGGGGGFEFEEEGGCFFGAB:FCFGCFFGGGGGCF7FGGGCFFGGDAFEFFGGDFFGEDEGG77FFEDCGGGCEFGGGGGDCAEGGGGGGGGDFGGGGGGGFGGGECGEFC>ECFFGGGAFF>FC=@C8FGFGFA6:DF+4*))98=F<1FA6:7?+<FACFFFFF?E<;?@FFFF4<;@C<<<*(2<A)./)69AFB??BFFF2.6>A<
@M02352:288:000000000-CKWC8:1:1102:16161:4044 2:N:0:TAGCGCTC+TATCCTCT
CATTCTTGCGAACGTACTCCCCAGGTGGGTTACTTATCACTTTCGCTTAGCCACTCAGATCGAAATCCGAACAGCTAGTAACCATCGTTTACGGCGTGGACTACCAGGGTATCTAATCCTGTTCGCTACCCACGCTTTCGTCCCTTAGCGTCAATTAATTGTTAGTGATCTGCCTTCGCAATCGGTATTCTGTGTAATATCTATGCATTTCACCGCTACACTACACATTCTAACCACTTCACAATAATTCAAGACCTACAGTATCAATGGCAATTTTACGG
+
GGGGGGGGGGGGGGGGGGGGGGGGGGGGGGGGGGGGGGGGGGGGGGGGGGGGGGGGGGGGGGGGGGGGGGGGGGFGGGGGGGGGGGGGGGGGGGGGGGDGGGGGGGGGGGGGGGGGGGGGFGGGGGGGEEGGGEGGGGGGGGGEGGGGGGGGGGGGFFGGGGGGGGGGGGGGGGGGGGGEEGGGGGGGGGGGGFGFFGGFFGFGFFFGGGGGGFFGGFFFFFFFGGFGFGFF>FFFFFAFFFFFFFFF>AABF>FF7?F?FFF>BF><A?:<<:BAFA<<8
@M02352:288:000000000-CKWC8:1:1102:10100:4127 2:N:0:TAGCGCTC+TATCCTCT
CAGTCTTGCGACCGTACTCCCCAGGTGGGATACTTATCACTTTCGCTTAGTCACTGAGTCGAAACCCAACAACTAGTATCCATCGTTTACGGCGTGGACTACCAGGGTATCTAATCCTGTTCGCTCCCCACGCTTTCGTCCATGAGCGTCAGTATATACGTAGTAGACTGCCTTCGCAATCGGTATTCTAAGTAATATCTATGCATTTCACCGCTACACTACTTATTCTATCTACTTCCGTATAACTCAAGTCAACCAGTATCAAAGGCAGTTCCATCGTT
+
GGGGFGGGGGGGDCGGGGGGGGGGGGFFGGGGGGGGGGGGGGGGGGGGGGGGGGGGGGGGGGGGGGGGGGGGGGGGGGGGGGGGGGGGGGGGGGGGGGGGGGGGGGGFGGGGGGGGGGGGGGGGGGGGGGGGGGGGGGGGGGGGGGGGGGGGGGGGGGGGGGGGGGGGGGGGGGGGGGGFFGGGGGGGGGGFGFFFFGGGFGFGFFAGGGGGGFFGGFF<.8@FGGFFFGFCFFFFFEE03=DFFFF9<>26<DFGFFFDFFFFFFF:026?AB6<<D??:
@M02352:288:000000000-CKWC8:1:1102:10035:4151 2:N:0:TAGCGCTC+TATCCTCT
CAGTCTTGCGACCGTACTCCCCAGGTGGGATACTTATCACTTTCGCTTAGTCACTGAGCTAATGCCCAACAACTAGTATCCATCGTTTACGGCGTGGACTACCAGGGTATCTAATCCTGTTCGCTCCCCACGCTTTCGTCCATGAGCGTCAGTATATACGTAGTAGACTGCCTTCGCAATCGGTATTCTAAGTAATCTCTATGCATTTCACCGCTACACTACTTATTCTATCCACTTCCGTATAACTCAAGTCAACCAGTATCAAAGGTAGTTCCATAGTT
+
FGGEEGGGGGGGGGFFGGGGGGGGGGGGGGGGGGGGGFCGGGGGGGGGGGGGGGGFGDCGGDGFEGFGGGGGGGGGFFCFEFFGCFFFFACBECCGGEGGGGGFFGDGGGGGGGGFGGGGGFGGGGGGGGGGGD:FCEGGGGGFFDGGECEGGGGFFGGGGGGGFC=CC7DC3<FCGEGFF5CCFGFFDG@GC999FGGGFGFGFFFGGFGFDFFGGFF<;FA6:F3CCFFF*;A6>EFFFFDEC<CFE;3<DFAC?FFFFAFBFAB:))..))9-<AF46
@M02352:288:000000000-CKWC8:1:1102:10894:4226 2:N:0:TAGCGCTC+TATCCTCT
TAATCTTGCGACCGTACTCCCCAGGCGGAATGCTTAATCCGTTAGGTGTGACACCAAAGGGCAAGCCCCCTGACGTCTGGCATTCATCGTTTACGGTGTGGACTACCAGGGTATCTAATCCTGTTTGCTCCCCACACTTTCGTACCTCAGCGTCAGTATCGAGCCAGTGAGCCGCCTTCGCCACTGGTGTTCCTCCAAATATCTACGAATTTCACCTCTACACTTGGAATTCCACTCACCTCTCTCGAACTCTAGACTGATAGTTTAGGAGGCAGTTCCAG
+
CFGGGGGGGGGGGGGGGGGGGGGGGGGGGGGGGGGGGFGGGGGGGGGGGGGGGGGGGGGGGGGGGGFGGGGGGGGEGGGGGGGGGGGGGGGGGGGFEDGGGGGGGGGGFGGEFGGGGFGGGGFFGGGGGGGGGGGGGGGGGGGGGEGGGGGGGGGGFFFGCGGGGGGGGGCFFEGDGGGFFGGGGGCC87EGGFGFFGGFFFFGFFFCFGGGGFFG6AFFFFA=CFFGFFAFGFFFFBB??:)42????B?A24AGFBFF4<F<BDAF:9:?0:EFFF<A2
@M02352:288:000000000-CKWC8:1:1102:8740:4294 2:N:0:TAGCGCTC+TATCCTCT
CAATCTTGCGATCGTACTCCCCAGGTGGGACACTTATCACTTTCGCTTAGTCACTGAGCTAATGCCCAACAACTAGTGTCCATCGTTTACGGCGTGGACTACCAGGGTATCTAATCCTGTTCGCTCCCCACGCTTTCGTCCATGAGCGTCAGTATATACGTAGTAGACTGCCTTCGCAATCGGTATTCTGTGTAATATCTATGCATTTCACCGCTACACTACACATTCTATCTACTTCCGTATAACTCAAGTCAACCAGTATCAAAGGCAGTTCCATAGTT
+
GGFFGGGGGGDGGGFFGGFGGFGCGFCEFGGGGGGGGGGGGGGGGGGGGGGGGGGGGGGGGGGGGGGGGGGGGGGGGGGGFGGGGGGGGGGGGGGGGGGGGGGGGGGGGGGGGGGGGGGGGGGGGGGGGGGGGGGGGGGGGGGGGGGGGGGGFFGGGGGGGGGGGGGGGGGCCGGGGGGFFGEGGGGGGFFGGF7BECGGFGFDFFFGFCGFGBEDEFFFFFFFGGEGEGFFGFFFFFE6;;;;CFF<EE@CEFFGFBFD2)@BF<F?61::<F?>>A?B<
@M02352:288:000000000-CKWC8:1:1102:5608:4330 2:N:0:TAGCGCTC+TATCCTCT
CAATCTTGCGACCGTACTCCCCAGGTGGGACACTTATCACTTTCGCTTAGTCACTGAGATAAATCCCAACAGCTAGTGTCCATCGTTTACGGCGTGGACTACCAGGGTATCTAATCCTGTTCGCTCCCCACGCTTTCGTCCATGAGCGTCAGTATATACGTAGTAGACTGCCTTCGCAATCGGTATTCTGTGTAATCTCTATGCATTTCACCGCTACACTACACATTCTATCTACTTCCGTATAACTCAAGTCAACCAGTATCAAAGGCAGTTCCATAGTT
+
FFGGGGGGGGGGGGGGGGGGGGGGGFGCEGGDFGGGFEEFGGGEGGGGGGGGGGDGGGCFG9FFFGAF@G@FGGGGGGFGGGGGGGGFFC?FDFCFG7EFF8FE@+CFFFGGGEFF9FFFGFGEG@CDE@E7FCE?FEGGGEFFG8E8@=EEGEC;C;DFGGGG9@,,@FEFFGFCD739?CCC,==F@EGG@:9:::+::F>0:CFF+=+:D??3EF5C(8FFGGF767CFFFFFEEF030=EFC3>E@<?:<624:46))1)699?((,4AA/).-85<
@M02352:288:000000000-CKWC8:1:1102:12063:4340 2:N:0:TAGCGCTC+TATCCTCT
TAATCTTGCGACCGTACTCCCCAGGCGGAATGCTTAATCCGTTAGGTGTGACACCAACAAGCATGCTTGCTGACGTCTGGCATTCATCGTTTACGGTGTGGACTACCAGGGTATCTAATCCTGTTTGCTCCCCACACTTTCGCACCTCAGCGTCAGTATCGAGCCAGTGAGCCGCCTTCGCCACTGGTGTTCCTCCGAATATCTACGAATTTCACCTCTACACTCGGAATTCCACTCACCTCTCTCGAACTCAAGACCAGGAGTTTATAAGGCAGTTCCAG
+
FFGGGGGGGGGGCGGGGGFGGGGGGGGGGEGGGGGGGGGGGGGGGGGGFGGGGGGGGGGFGCFGGGGFCGGGGGGCGGGGGGGGGGGGGFGGGGGGFGGGGGGGGGGFGGGGGGGGGAGGGGGGGGGGGGGGGGGGDGCGGGGGEFDFFFGGEDGGGGGFGGGCEGGGGCGGEGGGGGGFFGGGDGFGGGGGGFGFEGDDFGFGFFFGGGGGGFFDFFFFFFFFGGFGFFFFGFF23??:<BFF?F?7?FBFA2?DFFFF6?F?7<BAADABBBD?FBBF2
@M02352:288:000000000-CKWC8:1:1102:8064:4351 2:N:0:TAGCGCTC+TATCCTCT
CAATCTTGCGATCGTACTCCCCAGGTGGGACACTTATCACTTTCGCTTCGTCACTGAGCTAATGCCCAACAACTAGTGTCCATCGTTTACGGCGTGGACTACCAGGGTATCTAATCCTGTTCGCTCCCCACGCCTTCGTCCATGAGCGTCAGTACATACGTAGTAGACTGCCTTCGCAATCGGTATTCTGTGTAATATCTATGCATTTCACCGCTACACTACACATTCTATCTCCTTCCATATGACTCAAGTCAACCAGTATCAAAGGCAGTTCCATAGTT
+
GGC@DGGGGG:FFDFGGGGGGGGGGGGGDFFFGGGGGG<FGGGGGGGG@FFGGGGGGGGGEEGCGFFFEFD@FGGDFF?,CFFGGGGGCFGGGDFEEGGFFGFGGGGGFGDGFCFFCFFFFF:7FF=8E,C:@+A3CDGG=CDGCGGGGGGDDFGGA9DCFG,BFFGGFCFGGAFGG79@FGG;,4B:EFFCF9=E9BCCFFA8CFCCDFC>DFADGFFEEFAFCC?G<:;8:+9>AA@EFEC3?EE3)63C<C678:46<4=>)6-30:??DBFF2<BB<
@M02352:288:000000000-CKWC8:1:1102:8064:4368 2:N:0:TAGCGCTC+TATCCTCT
CAATCTTGCGATCGTACTCCCCAGGTGGGACACTTATCACTTTCGCTTAGTCACTGAGCTAATGCCCAACAACTAGTGTCCATCGTTTACGGCGTGGACTACCAGGGTATCTAATCCTGTTCGCTTCCCACGCTTTCGTCCATGAGCGTCAGTACATACGTAGTAGACTGCCTTCGCAATCGGTATTCTGTGTAATATCTATGCATTTCACCGCTACACTACACATTCTATCTACTTCCATATGACTCAAGTCAACCAGTATCAAAGGCAGTTCCATAGTT
+
GGGGGGGGGGDGGDGFGGGGGGGGGGGGGFGGGGGGDFFGGGGGGGGG,CFFGGGGGGGGGGGGGGGGGGGGGGGGGGGGGGGGGGGGGGGGGGGGGGGGGGGGGGGGGGGGGGGGGGFGGGGDG+CFGGGGGGGGGGGGGGGGGGGGGGGGGGGGGGGGGGGGGGGGGGGGGGGGGGGFFGDGGGGGGGGGGFGFFFDFFGFDFFFGGGGGGFFGGFFFFFFFGGFGFGFCFFFFFFE;CEF<EEECE;@EFFFGFFFFFEFFFFFB:::?<A7<AF:<<
@M02352:288:000000000-CKWC8:1:1102:14593:4601 2:N:0:TAGCGCTC+TATCCTCT
CAATCTTGCGACCGTACTCCCCAGGTGGGACACTTATCACTTTCGCTTAGTCACTGAGATAAATCCCAACAACTAGTGTCCATCGTTTACGGCGTGGACTACCAGGGTATCTAATCCTGTTCGCTCCCCACGCTTTCGTCCATGAGCGTCAGTATATACGTAGTAGACTGCCTTCGCAATCGGTATTCTGTGTAATCTCTATGCATTTCACCGCTACACTACACATTCTATCTACTTCCGTATAACTCAAGTCAACCAGTATCAAAGGCAGTTCCATAGTT
+
GFGGGGGGGGGGGEEDEFAFFFEGFGGGGGGFGGGGGGFGGGGGGGGGGGFGGGGGGGFGEFGGGGGGGGGGGGGGGGGGGGGGGGGGGGGGGGGGGGFGGGGGGGDGGGFGGFGGGGGGFGGGCDGGGGGGGGGGGGFGGGGGGGGGGEGGGGGGGGGGGGGG9<FGFGGGGGFFGGDEAFEGGFGFGGGGGFGFFFGGFGFC>AFGFGGCDDBGGFFFFFFFGFEFEGFF@FFEEFFFFF@EFE4AEFBFFBFG<BFFB<F<<))4?FFFABF4.<:A9
@M02352:288:000000000-CKWC8:1:1102:14583:4618 2:N:0:TAGCGCTC+TATCCTCT
CAATCTTGCGACCGTACTCCCCAGGTGGGACACTTATCACTTTCGCTTAGTCACTGAGATAAATCCCAACAACTAGTGTCCATCGTTTACGGCGTGGACTACCAGGGTATCTAATCCTGTTCGCTCCCCACGCTTTCGTCCATGAGCGTCAGTATATACGTAGTAGACTGCCTTCGCAATCGGTATTCTGTGTAATCTCTATGCATTTCACCGCTACACTACACATTCTATCTACTTCCGTATAACTCAAGTCAACCAGTATCAAAGGCAGTTCCATAGTT
+
GGGGGGGGGGGGGGGGGGGGGGGGGGGGGGGGGGGGGGGGGGGGGGGGGGGGGGGGGGGGGGFGGGGGGGGGGGGGGGGGGGGGGGGGGGDEGGGGEGGGGGGGGGGGGGGGDGGGGGGGGGGGGGGGGGGGGGGGGGGGGGGGCFEEEEGGGFGEFFGGGGGGGGGGGFGGGGGGGGGFFGGGGGGGGGGGG6FFFGGGFGFGFFFGFGGGGE>DGFFFEFFFGGFGFGFFGFFFFEF<E@FFEEEFEFFFBFAGFFFFF>F<><A?<?BBAAFFF27<9
@M02352:288:000000000-CKWC8:1:1102:26324:4671 2:N:0:TAGCGCTC+TATCCTCT
TAATCTTGCGACCGTACTCCCCAGGCGGAATGCTTAATCCGTTAGGTGTGACACCAACAAGCATGCTTGCTGACGTCTGGCATTCATCGTTTACGGTGTGGACTACCAGGGTATCTAATCCTGTTTGCTCCCCACACTTTCGCACCTCAGCGTCAGTATCGAGCCAGTGAGCCGCCTTCGCCACTGGTGTTCCTCCGAATATCTACGAATTTCACCTCTACACTCGGAATTCCACTCACCTCTCTCGAACTCAAGACCAGGAGTTTACAAGGCAGTTCCAG
+
EFGAEGGGGGCGEGGGGGGGGGGGGGEGF7F8EFGGGGCFGGGEG8FFFGGGGGGC<CFGCGFFGGGGDGGFFGEGGECE?<FFGGGGGGGGGG@FFGEGEGGGGGGGGGGGGGGGGGGGGGDGGG?FGGGGGGGGGGGGGGDGG@EFGFGGGGGGG9CCCGCEEGFFF=CGGGGGGDFFFGGGC:FGDFGGGFGFE)958FFGFFF3CEGGGFFGCFFFEFF6D7;G(76?CFF<((5<B?2(32(5??BA):773:5<1<D7:454::)4:?)34>F2)
@M02352:288:000000000-CKWC8:1:1102:26324:4689 2:N:0:TAGCGCTC+TATCCTCT
TAATCTTGCGACCGTACTCCCCAGGCGGAATGCTTAATCCGTTAGGTGTGACACCAACAAGCATGCTTGCTGACGTCTGGCATTCATCGTTTACGGTGTGGACTACCAGGGTATCTAATCCTGTTTGCTCCCCACACTTTCGCACCTCAGCGTCAGTATCGAGCCAGTGAGCCGCCTTCGCCACTGGTGTTCCTCCGAATCTCTACGAATTTCACCTCTACACCCGGAATTCCACTCACCTCTCTCGAACTCAAGACCAGGAGTTTACAAGGCAGTTCCAG
+
GFF@FFGGGGCFFCFFGFGGFGGDGGGGGGGCGGGGGGGGGGGGGGGGGGGEGGG<FGGGFGGDGGFGGGCCFGGGGGFGGG<9FGFGGGGGGGGGGE@FEG8FGGGGGGGFGGGGFFFGGDGGGCGGCEFGEFEGGGGDGCEGGGGGCD8CEGGGGGGGGGGCECE?9BFF,@ECGDG?4CEC,<69?FGGGC7ADDDG):CFFFFD>CF@+;8C9A*7665))7:D>CFFGFF)8?:04037<4()4:?F7?<>?0714:D<7-.)6)).2:>BAA):)
@M02352:288:000000000-CKWC8:1:1102:21754:4723 2:N:0:TAGCGCTC+TATCCTCT
TAATCTTGCGACCGTACTCCCCAGGCGGTCTACTTAACGCGTTAGCTCCGAAAGCCACGGCTCAAGGCCACAACCTCCAAGTAGACATCGTTTACGGCGTGGACTACCAGGGTATCTAATCCTGTTTGCTCCCCACGCTTTCGCATCTGAGTGTCAGTGTCTGTCCAGGGGGCCGCCTTCGCCACTGGTATTCCTTCAGATCTCTACGCATTTCACCGCTACACCTGAAATTCTACCCCCCTCTACAGCACTCTAGTTCACCAGTTTCAAATGCAGTTCCG
+
FGGGGGGGGGGGGDGGGGGGGGGGGGGGGDFGGGGGGGGGGGGGGGGGGGGGGGFGGGGGGDGGGGGGGGGGGGGGGGGGGGGGGGGGGGGGGGGGGGGGGGGGGGGGGGGGGGGGGGFFGGGGGGGGGGGGGGFGGGGGGGGGGGGFGGGGGGGGGGGGGGGGGGFGGGGGGGGGGCGFFGGGGGGGGDGGFFGFFFG77EFGFFF:CCGDFFFGGBD;>D?5<CB57*/0:@?9A:(799?BDABFBFFFFB2>>5=9:4?0AA69AABAA<F46<<A(
@M02352:288:000000000-CKWC8:1:1102:20595:4798 2:N:0:TAGCGCTC+TATCCTCT
CATTCTTGCGAACGTACTCCCCAGGTGGGTCACTTATCACTTTCGCTTAGCCACTCAAACCGAAGTTCGAACAGCTAGTGACCATCGTTTACGGCGTGGACTACCAGGGTATCTAATCCTGTTCGCTCCCCACGCTTTCGTCCATCAGTGTCAGTTGATTATTAGTGATCTGCCTTCGCAATTGGTATTCTATGTAATATCTATGCATTTCACCGCTACACTACATATTCTAACCACTTCATAATAACTCAAGACAACCAGTATCAAAGGCAATTTTACCG
+
GGGGGGGGGGGCFGGGGGGGGGGGGGGGGGGGGGGGGGGGGGGGGGGGGGGGGGGGGGGGGGGGGGGGGGGGGGGGGGGGGGGGGGGGGGGGGGGGGGGGGGGGGGGGGGGGGGGGGGGGGGGGGGGGGGGGGGGGGGGGGGGGGGGGGGGGGGGGGGGGGGGGGGGGGGGGGGGGGGGFEGGGGGGGGGGGGFGFFGGGFGFGFFFGGGGGGFEGGFFFFFFFGGFGFGFFGFFFFFFFFFF<?CFFFEEFFFFGFFFFFFFFFB>>>?BF:7FFFFFF(
@M02352:288:000000000-CKWC8:1:1102:21153:4834 2:N:0:TAGCGCTC+TATCCTCT
CATTCTTGCGAACGTACTCCCCAGGTGGGATACTTATCACTTTCGCTTGGCCGCGCAATCCGAAAATCACACAGCTAGTATCCATCGTTTACGGCGTGGACTACCAGGGTATCTAATCCTGTTCGCTACCCACGCTTTCGTCCATCAGCGTCAATACAGTGTTAGTGATCTGCCTTCGCAATCGGTATTCTAAGTAATATCTATGCATTTCACCGCTACACTACTTATTCTAACCACTTCACAATGATTCAAGACCGCCAGTATCAAAGGCAATTTTACAG
+
GFFGGGGGGGGBFEFGGGGGGGGGGGGGGGGGGGGGGGGGGGGGGGGGGGGGGGGGGGGGGGGGGGGGGGFGGGGGGGGGGGGGGGGGGGGGGGGGGGGGGGGGGGGGGGGGGGGGGGGGGGGGGGGGGGGGGGGGGGGGGGGGGGGGGGGGGGGGGGGGGGGGGGGGGFGGGGGGGGGEFGGGGGGGGGFGGFGFFGGGFGFGFFFGGGGGGFFGGFFEFFFFGGFGFGFFGF@DFFFFFFDDFDFFFFFFFFFG>FFFFFFFBBFFA7<?F?F>FAFA)
@M02352:288:000000000-CKWC8:1:1102:25086:4858 2:N:0:TAGCGCTC+TATCCTCT
CAGTCTTGCGACCGTACTCCCCAGGTGGGATACTTATCACTTTCGCTTAGTCACTGAACCGAAGTCCAACAACTAGTATCCATCGTTTACGGCGTGGACTACCAGGGTATCTAATCCTGTTCGCTCCCCACGCTTTCGTCCATGAGCGTCAGTATATACGTAGTAGACTGCCTTCGCAATCGGTATTCTAAGTAATATCTATGCATTTCACCGCTACACTACTTATTCTATCTACTTCCGTATAACTCAAGTCAACCAGTATCAAAGGCAGTTCCATCGTT
+
FGGGGGGGGGDGEFGGGGGGDGGGG@@DFGFDGGGGGFFFGGGGGGGGGGGGGGGGGGGGG>FGGGGGGGGGGGGA,CEFFGGGGGGFG9:FCEGDGGGGGFGFGGGGGFGFGGG:EFFFFGGGFFGG>DGGGE@FDBFGDEDC9FFGGEGGGCFGGGFFGFFGFEACGCFGFGGFGGDDFG8:>EFFG@7CGAG8BC81BGFGFFC8:9=2/857EA;CEF;C7CCGEFFFCFFFCCEFF(8)64)9B:7<2<AGF?>AFBF2<<<:B<:BFF*-4<24:
@M02352:288:000000000-CKWC8:1:1102:17134:4871 2:N:0:TAGCGCTC+TATCCTCT
CAGTCTTGCGACCGTACTACCCAGGTGGGATACTTATCACTTTCGCTTAGTCACTGAGCTAATGCCCAACAACTAGTATCCATCGTTTACGGCGTGGACTACCAGGGTATCTAATCCTGTTCGCTCCCCACGCCTTCGTCCATGAGCGTCAGTATATACGTAGTAGACTGCCTTCGCAATCGGTATTCTAAGTATTCTCTATGCATTTCACCGCTACCCCACTTATTCTATCTACTTCCGTATCACTCAAGTCAACCAGTATCAAAGTCAGTTCCATAGTT
+
FGCECFGGGGGEE@BEGG,CEGFGGCFGGGGGGGGG<E@FDGG<FGGG7CE6CFGGEEFEEGF6C,:6,@CCG=F9FC<@6CEFED@FG<F,+4@>FEGGGE<FE@CBBFGGC?,,CF9CEFCG@86+6,+8F+3C>F83>==D9:BCE+BCC:F,,@@C><DECCFCE,8,399CG79?FGD:>F:222>:E9+=++=:BGAC6B:++41*15)88);((8./+@)33C6+:+A)6)7(.(3(67743(31-).:16).))/6<4<)).))69F<9<?A<
@M02352:288:000000000-CKWC8:1:1102:17116:4894 2:N:0:TAGCGCTC+TATCCTCT
CAGTCTTGCGACCGTACTCCCCAGGTGGGATACTTATCACTTTCGCTTAGTCACTGAGCTAATGCCCAACAACTAGTATCCATCGTTTACGGCGTGGACTACCAGGGTATCTAATCCTGTTCGCTCCCCACGCTTTCGTCCATGAGCGTCAGTATATACGTAGTAGACTGCCTTCGCAATCGGTATTCTAAGTAATCTCTATGCATTTCACCGCTACACTACTTATTCTATCTACTTCCGTATAACTCAAGTCAACCAGTATCAAAGGCAGTTCCATAGTT
+
GGGFFGGGGGDGGEFGGGGGGGGGGGGGDGGGGGGGGGFGGGGGGGGGGGGGGGGGGGGGGFGGGFFFGGGGGGGFGGGGGGGGEFGFDFE7CEGGGGGGFGFFFGGGGGGGGGGGFFGGGGDGGGGFGGGGGEGGGGGGGGGFFGFGGGGGGGGGGGGGGGGGGFGCGFFGGGGGGGDFFGGGGGGGGGGGGFCFFGFCFGFGFFFGGGGGCB>DGFFFFFA=FFFGEGFFGFFFFFFFF;@4CEEEEE@EFFFF<?FFFAFBA<>F?FFFFF6<49?D<
@M02352:288:000000000-CKWC8:1:1102:26526:4962 2:N:0:TAGCGCTC+TATCCTCT
CAGTCTTGCGACCGTACTCCCCAGGTGGGATACTTATCACTTTCGCTTAGTCACTGAGCTAATGCCCAACAACTAGTATCCATCGTTTACGGCGTGGACTACCAGGGTATCTAATCCTGTTCGCTCCCCACGCTTTCGTCCATGAGCGTCAGTATATACGTAGTAGACTGCCTTCGCAATCGGTATTCTAAGTAATCTCTATGCATTTCACCGCTACACTACTTATTCTATCTACTTCCGTATAACTCAAGTCAACCAGTATCAAAGGCAGTTCCATAGTT
+
GGGCFFFGFGGD:BFCGGGFGGGGGF8DCGGGGGGGGFFFGGGGGGGGGGGGGFGDECGFGCGGFGG8CFGGGGGAFCGGFFGGGGGGGGGFGGGDD7FGGGGGGE>FGDGGGGGEFGGGGGGGFFFDEGEGGGGGGGF7FGGG9>EGGEGGG:DGG;FEFGFGFGEFGGGGGGG>EED>;?5CFGGGG7AFGF>BCGGFFC6++=BGF7=CCDFGCFAEEFAFGG);<+1:;AFEFFF<E3@FFCEFFF@FE>AGFFFBA9FA<ABFB01:AA@)5<2<6
@M02352:288:000000000-CKWC8:1:1102:16466:5010 2:N:0:TAGCGCTC+TATCCTCT
CATTCTTGCGAACGTACTCCCCAGGTGGGTTACTTATCACTTTCGCTTGGCCACTCAGTACTTAATCGTACCAAACAGCTAGTAACCATCGTTTACGGCGTGGACTACCAGGGTATCTAATCCTGTTCGCTACCCACGCTTTCGTTCATCAGCGTCAATATATTGTTAGTGATCTGCCTTCGCAATTGGTATTCTATGTAATATCTAAGCATTTCACCGCTACACTACATATTCCAACCACTTCACAATAATTCAAGACTAACAGTATCAATGGCAGTGC
+
GG<@<FGGGD7FFGGGGGGGGGGGGGGGE7FGGGGGF<CFGGGGGGGGGGGGGGG<F@FFF<<FF<EDEGCFGCCFGGCEEEEFCGCFG<=CFE@E:FCFCCEEGGG@FAE7CFGDFFA4@<,EFFG9>E8FGAGD>+BCCDFCFCGFGC;36CECE:=FF;=;EGGGGGC;>CF:F?989:E>CEF9C<,=7=F99:::+=F9=9@:+00:8111945(686*;;=C3DAFDC+9?;0,414.6.7<E>;??5);C@F42267-6>4<>449(7(:<:A
@M02352:288:000000000-CKWC8:1:1102:24807:5085 2:N:0:TAGCGCTC+TATCCTCT
CATTCTTGCGAACGTACTCCCCAGGTGGTTTACTTATCGGTTTCCCTTGGACACTCAACTCTAAGAGCCGAATATCGAGTAAACATCGTTTAGGGCGTGGACTACCAGGGTATCTAATCCTGTTCGCTCCCCACGCTTTCGTGCCTCAGCGTCAATAAATGTCCAGTTAGCTGCCTTCGCAATCGGTGTTCTATGGCATATCTATGCATTTCACCGCTACATGCCACATTCCGCTAACCTCAACATAATTCAAGAAAAACAGTATCAAAGGCAGTTCCAT
+
FFGEEEFCGDGGGGGGGGGGGGGEFGF@FGGGGGGG<FFGGGGGFGGGGGEFGGGFGGGAFEEGGFEGGGGGGGAFC7=FFGGGGGGEF<DF9EFEFGGGDD<FCCGGCC<=F?FFCFGFGEEGG=48=EGGGGGG:@FDCFFGFGGGCB>EGGCFGG<DGGFCFF@9B<=DFFGGGGD5?EEFCGG>BECC2+5A>FFCFCFFFCFGGC7:+=8?EDFFEFA4CC<5;FAFFD:961=>34;@)39<BABFB9AG?808:7@<6<AAB9:<:?F49<A2
@M02352:288:000000000-CKWC8:1:1102:5212:5288 2:N:0:TAGCGCTC+TATCCTCT
TAATCTTGCGACCGTACTCCCCAGGCGGAATGCTTAATCCGTTAGGTGTGTCACCGAACAGTATACTGCCCGACGACTGGCATTCATCGTTTACGGTGTGGACTACCAGGGTATCTAATCCTGTTTGCTCCCCACACTTTCGTACCTCAGCGTCAGTATCGAGCCAGTGAGCCGCCTTCGCCACTGGTGTTCCTCCAAATATCTACGAATTTCACCTCTACACTTGGAATTCCACTCACCTCTCTCGAACTCTAGACTGATAGTTTTGGAGGCAGTTCCAG
+
ADDFFGGGGGDGGGG@G?FFGGGGGGGGGGGGGGGGGFFGGGGGGGGGGGGGGGGGGGGGGGGGGGGGGGGGGGGGGGGGGGGFGFGGGGGGGFGGGGGGGGGGGGGGGGGEGGGGGGGCFGFFGGGGGGGGGEGEGGGGGGFGGEFFGCB;EGGGGGGG8FGGGGGGGGGGGGGGE=D>B=8CFCGCGGGGC@F4FG7CFFFFFF:DGGFGFAFGGFFFFFF?F>?F27?B7@@A07???F2:<??FBBF>BA<76<??BBF<<BF098<:145:AAAA6
@M02352:288:000000000-CKWC8:1:1102:4582:5311 2:N:0:TAGCGCTC+TATCCTCT
CAATCTTGCGATCGTACTCCCCAGGTGGGACACTTATCACTTTCGCTTAGTCACTGAGCTAATGCCCAACAACTAGTGTCCATCGTTTACGGCGTGGACTACCAGGGTATCTAATCCTGTTCGCTCCCCACGCTTTCGTCCATGAGCGTCAGTACATACGTAGTAGACTGCCTTCGCAATCGGTATTCTGTGTAATATCTATGCATTTCACCGCTACACTACACATTCTATCTACTTCCATATGACTCAAGTCAACCAGTATCAAAGGCAGTTCCATAGTT
+
FCGGGGGGGGGGFGGGFGGG@FGCGGF@EGGGGGGGGGGGGGGGGG7FGGGFGGGGFCGGFFFFGFFGGGGFGGGGGGGGGGGGGGGFGGDEGGFEEGGFFGGEFGGFFFFFEFGGDGFGGGGGGGGFEEE7CFECGGGGGDFFFFC+@CGGGFFFFGGGGCFEGFGDFFGFGGGGGEGB>F>EGG7FFGGGGF7FF@FCFFFFFFFFGGGGDEFGEFFFFFFFCGCC<7AFGFFFEFAEEEF??EFF8E<?<CFG1;AAAA?<<9AB(4?:4A=6AA:AD
@M02352:288:000000000-CKWC8:1:1102:25920:5345 2:N:0:TAGCGCTC+TATCCTCT
CATTCTTGCGAACGTACTCCCCAGGTGGGATACTTATCACTTTCGCTTGGCCGCCCAGGCCTCAAGGGCCCGGACAGCTAGTATCCATCGTTTACGGCGTGGACTACCAGGTTATCTAATCCTGTTCGCTCCCCACGCTTTCGTCCATGAGCGTCAGTACATACGTAGTAGCCTGCCTTCGCAATCGGTATTCTGTGTATTATCTATGCTTTCCACCGCTACACTACACATTCTATCTCCTTCAATATGACTCAAGTCAACCAGTATCAAAGGCAGTTCCA
+
GGGFEGGGGGDGCFGGGGGGGGGGGGGGGGGGGGGGGFGGGGGGGGGGGGGGGGG>@F7F:@<C<EF8FGCF@::7C<EE9E9@FDCF9+BAE@9F:=+6CFF,5AF=,BF,:<>FFG,7D,C9FC9>EEGGGD@:<+@:>ACDE+*=A@6EC:E58=DF;;,6>F:FG@F;D?F?CF+*2*4**5=*B5EFF7>AACF+3+;7:+1;7+:D+0;C*88305?5?FFC?C79CF4264))66<)-6)46)54<?4*46@4A<>(4<-):<<A0()(424))
@M02352:288:000000000-CKWC8:1:1102:18119:5403 2:N:0:TAGCGCTC+TATCCTCT
TACCGTTGCCGGCGTACTCCCCAGGCGGAGAACTTAACGCGTTAGCTGCGACACCGAAGGACAAATTCCCCCGACATCTAGTTCTCATCGTTTACGGCGTGGACTACCAGGGTATCTAATCCTGTTCGCTCCCCACGCTTTCGTGCCTCAGCGTCAGTAATGGTCCAGTAAGCTGCCTTCGCAATCGGTGTTCTTGGTAATATCGAAGCATTTCACCGCTACATTACACATTCCGCCTACCTTGACCGGACTCAAGCCTAACAGTATCAATGGCAGTTCTA
+
ECAF;FGGFABCFEGGGFGDFGDGGG7:F7:FEFGCDFCCCFGDG?FFGFCGGGF=FGGE<AEFFFGGG<EC:+@FFFFCF<<,CF9FAFFGFFG>CG:FGGEDGDGE,DFC<F:;=D<,,@>>FFD7CE7FFGGG7*>EGF>D7CC=4<,AB;*:5CC,,<EFGG:CG?99CF?4CGGF>EE8CC:;EGGGFF7**0:78+**)8)*967CCF=CF)8>BF47CF97<CFBGF6?:<:?(82)-:71((((.5(*)-0541036<6<<:>432?0.6:--
@M02352:288:000000000-CKWC8:1:1102:24148:5422 2:N:0:TAGCGCTC+TATCCTCT
TAGTCTTGCGACCGTACTCCCCAGGCGGTGCGCTTAACGCGTTAGCTCCGGCACAGACAGGGTCGAACCTGCCTACACCAAGCGCACATCGTTTACTGCTAGGACTACAGGGGTATCTAATCCCTTTCGCTACCCTAGCCTTCGAGCCTCAGCGTCAGTAAATGTCCAGTAACCTGCTTTCGCCATTGGTCTTCCTCTCGATATCCACGCATTTCACTGCTACACCGAGAATTCCAGTTACCTCTCCATTACTCTAGCATGGCAGTATCGAATGCAGTTTG
+
GGGGGGGGGGGGGGGGGGGGGGGGGGGGGGGGGGGGGGEGGGGGDGGGGGGGGGDGGGGGGGGGGGGGGGGGGGGGGGGGGGGGGGGGGGGGGGGGGGGGGGGGGGGGGGGGGGDGGGGGGGGGGGGGGGGGGGGGGGGGGGGGGGGGGGGGGEEGGGGGGGGGGGGGGGGGGGGGGGGFFGGGGGGGGGGFGFCFFFGGFGFGAFFG8EGGGF?>@FFFFFFFGGFGBGFFGFFFBFFFFFFFFBBBBFADFFFGFA=AAFFB04<9ABFFF:?ADFFA)
@M02352:288:000000000-CKWC8:1:1102:24128:5428 2:N:0:TAGCGCTC+TATCCTCT
TAGTCTTGCGACCGTACTCCCCAGGCGGTGCGCTTAACGCGTTAGCTCCGGCACAGACAGGGTCGAACCTGCCTACACCAAGCGCACATCGTTTACTGCTAGGACTACAGGGGTATCTAATCCCTTTCGCTACCCTAGCCTTCGAGCCTCAGCGTCAGTAAATGTCCAGTAACCTGCTTTCGCCATTGTTCTTCCTCTCGATATCCACGCATTTCACTGCTACACCGAGAATTCCAGTTACCTCTCCATTACTCTATCATGGCCTTATCGAATGCAGTTTT
+
EFFFFCFFGGGGGGGGGFGGGGGCFFEGGEFCFGGGGGGGGGGGGGGGGGDGGGF@FGGFGGGF@FFGGGFGGGGGGGGGGFGGGGGGGGGFFGGGGGGGGGDGGCFGGGFFGGGDGGGGGGFGFGGGDDEGGGGGGGGGCFGFC:5@@CFFFDGEE7DFFC,@@FGGGGGGGGGGFGGF4=C8CC7F++>@DFGFFFGGAFFGF6CF5>GGD?F=76*5AFFFFC(73D>?*=8425<<DFFA2872:4245))7)-9><3)())..4(2:2(/66<<A)
@M02352:288:000000000-CKWC8:1:1102:9023:5505 2:N:0:TAGCGCTC+TATCCTCT
TAATCTTGCGACCGTACTCCCCAGGCGGTCTACTTAACGCGTTAGCTCCGAAAGCCACGGCTCAAGGCCACAACCTCCAAGTAGACATCGTTTACGGCGTGGACTACCAGGGTATCTAATCCTGTTTGCTCCCCACGCTTTCGCATCTGAGTGTCAGTGTCTGTCCAGGGGGCCGCCTTCGCCACTGGTATTCCTTCAGATCTCTACGCATTTCACCGCTACACCTGAAATTCTACCCCCCTCTACAGCACTCTATTTCACCAGTTTCAAATGCAGTTCCG
+
GFFFEFGGGGGGGGFFGGFGGGGGGGGGCGGGGGGGGGGGGGGGGGGGGGGGGGGGGGGGGGGGGGGGGGGFFGGFFGGGGGGGGGGGGGGGGGGGGGGGGGGGGGGGGGGGGGGGGGGGGGGFGGGGGGGGGGFGGGGGGGGGGFCCEFGGGGGGGGGFGGECGGGFGGGGGEEDCGDFFGGCECEGG7CCD+2;*9*:=<=7@BF73ADDGFFFF7)27D?FGG><:F?FD66<<18>99B7)642:7B?FA4*)./):A?:>AABFA:AFFF2<<4<(
@M02352:288:000000000-CKWC8:1:1102:9040:5512 2:N:0:TAGCGCTC+TATCCTCT
TAATCTTGCGACCGTACTCCCCAGGCGGTCTACTTAACGCGTTAGCTCCGAAAGCCACGGCTCAAGGCCACAACCTCCAAGTAGACATCGTTTACGGCGTGGACTACCAGGGTATCTAATCCTGTTTGCTCCCCACGCTTTCGCATCTGAGTGTCAGTGTCTGTCCAGGGGGCCGCCTTCGCCACTGGTATTCCTTCAGATCTCTACGCATTTCACCGCTACACCTGAAATTCTACCCCCCTCTACAGCACTCTAGTTCACCAGTTTCAAATGCAGTTCCG
+
GGGGGGGGGGGGGGEGGGGGGGGGGGGGEGGGGGGGGGGGGGGGGGGGGGEGGGGGGGGGGGGGGGGGGGGGGGGGGGGGGGGGGGGGGGGGGGGGGGGGGGGGGGGGFFGGGGGGGGGGGGD,DGG@CDFGGGFGEGGGFF5@E@EFFFGFFCCCCF;DDCFGG>FGGGGDGE5CECD4)AECEGF6?7CED@FFFGGFBC6D=*9DDEDCF7?FFEB63>FFFD?F0:@=C@@FFFFFFF?:BF4:>(4:?FF7):B)67?<AFA<<B442)*).)6)(
@M02352:288:000000000-CKWC8:1:1102:23150:5530 2:N:0:TAGCGCTC+TATCCTCT
CATTCTTGCGAACGTACTCCCCAGGTGGGTCACTTATCACTTTCGCTTAGCCACTCAAACCGAAGTTCGAACAGCTAGTGACCATCGTTTACGGCGTGGACTACCGGGGTATCTAATCCCGTTCGCTCCCCACGCTTTCGTCCATCAGTGTCAGTTGATTATTAGTGATCTGCCTTCGCAATTGGTATTCTATGTAATATCTATGCATTTCACCGCTACACTACATATTCTAACCACTTCATAATAACTCAAGACAACCAGTATCAAAGGCAATTTTACCG
+
GGGGGGGGGGGGGDFGGGGGGGGGGGFGGGGGGGGGGGGGGGGGGGGGGFGGGGGGGGGGGGGGGGGGGGGGGGGGGGGGGGGGGGGGGGGGGGGGGGGGGGGGGGGGGGGGGGGGGGGGGGGGGGGGGGGGGDGGGGGGGGGGGGGGGGGGGGGGGFGGGGGGGGGGGGGGGGGGGFDFFDFGGGDGGGGGGFGF6:DGFGFGFFFGGGGGGFFGGFFFFFFFGGCFCFFFGFFFFFFFFF)6<<AFDAFFFFFGFFFFFFFDBFFFF??BBFFF29AB(
@M02352:288:000000000-CKWC8:1:1102:15754:5601 2:N:0:TAGCGCTC+TATCCTCT
CAACCTTGCGATCGTACTCCCCAGGTGGATTACTTATCACTTTCGCTTAGTCACTGACTGTATATCGCCAATAACGAGTAATCATCGTTTACGGCGTGGACTACCAGGGTATCTAATCCTGTTCGCTACCCACGCTTTCGTCCCTCAGCGTCAATTCAAACCTAGTAAGCTGCCTTCGCTATCGGTGTTCTGTGTAATATCTATGCATTTCACCGCTACACTACACATTCCGCCTACTCCGACTGAATTCAAGACTAACAGTATCAATGGCAGTTTCCAAG
+
GGGGGGGGGGGGGGGGGGGGGGGGGGGGGGGGGGGGGGGGGGGGGGGGGGGGGGGGGGGGGGGGGGGGGGGGGGGGGGGGGGGGGGGGGGGGGGGGGGGGGGGGGGGGGGGGGGGGGGGGGGGGGGGGGGGGGGGGGGGGGGGGGGGGGGGGGGGGGGGGGGGGGGGGGGGGGGGGGGGFFGGGGEGGGGGGGFGFFGGFFCFGFFFGGGFGGFFGGEFFFFFFGGFGFGFFGFFFFFFFFFFFFFAFFFFF<>BGFFFFFFF<AFFBFFFFFFFFFFFF)
@M02352:288:000000000-CKWC8:1:1102:5203:5608 2:N:0:TAGCGCTC+TATCCTCT
CAGTCTTGCGACCGTACTCCCCAGGTGGGATACTTATCACTTTCGCTTAGTCACTTAGCTAATGCCAAACAACTAGTATCCATCGTTTACGGCGTGGACTACCAGGGTATCTAATCCTGTTCGCTCCCCACGCTTTCGTCCATGAGCGTCAGTACATACGTAGTAGACTGCCTTCGCAATCGGTATTCTGTGTAATATCTATGCATTTCACCGCTACACTACACATTCTATCTACTTCCATATGACTCAAGTCAACCAGTATCAAAGGCAGTTCCATAGTT
+
GGGGGGGGGGGGGGGGGGGGGGGGGGGGGCGGGGGGGGGGGGGGGGGGGGGGGGGGGGGGGGGGGGGGGGGGGGGGGGGGGGGGGGGGGGCFGGGGGGGGGGGGFGGGGGGGGFGGGGGGGGGGGGGGGGGGGGGGGGGGGGGGGGGGGGGDGGGGGGGGGGGGGGGGGFGGGGGGGGGFFGGEGGGGGGGGGFGAFGGGFGFGFFCGGGGGGFFGG6FE@FFFGGFGFGFFGFFEEFEEE3?CCEFFFE<EE<?GBFFD<>?AF9<:?<:?9AFABABFF
@M02352:288:000000000-CKWC8:1:1102:5212:5625 2:N:0:TAGCGCTC+TATCCTCT
CAGTCTTGCGACCGTACTCCCCAGGTGGGATACTTATCACTTTCGCTTAGTCACTTATCTAATGCCAAACAACTAGTATCCATCGTTTACGGCGTGGACTACCAGGGTATCTAATCCTGTTCGCTCCCCACGCTTTCGTCCATGAGCGTCAGTACATACGTAGTAGACTGCCTTCGCAATCGGTATTCTGTGTAATATCTATGCATTTCACCGCTACACTACACATTCTATCTACTTCCATATGACTCAAGTCAACCAGTATCAATGTCAGTTCCATATTT
+
DCFGFGGGGGGGGGGGCFG,,@F,DF@8FFGGGGGGFGFGGGGGGGGGGGGGFGFFC,CE,BEEFFC<EF<CFE,CCEFFFGGG:F,?@FGG7:F7C@DD,:EF<+4:ABFFGG;,4,<EGGEGCF>8=8CGEGG7FG8>B+@,C=DGGGG>EC@CE9<CDFCEECFFGFFF99<9719BF>*=>5@FC,5599CBFFGG+<FC:F>DG@CDDAEGD*843AFF><CG5C7@CAFE?C;<C)75?C9..6;73C);(356229)6)-)-4)6)-9<A9)..
@M02352:288:000000000-CKWC8:1:1102:7876:5762 2:N:0:TAGCGCTC+TATCCTCT
CAATCTTGCGATCGTACTCCCCAGGTGGAACACTTATCACTTTCGCTTCGGCACTGAGCTATTACTCCACACCTACTGTCCACCTTTTTCGGCGTGTACTACCACTGTATCTAATCCTATTCGCTCTCCCCGCTCTCGCTCTCGAGCGTCAGTATAAACGTAGTAGACTTCCTTCGCACTCGGTATTCTGTGTCTTCTCTATGCATTTCACCGCTACACTACACATTCTATCTCCTTCCATATGACTCAAGTCAACCACTTTCACACGCACTTCCATAG
+
FF,CCFGFGE7-CFFFFGDG8FGEG<FF,@6CFFGGDE,C9CFF7FGC:@,@BFFE<CCF9,,,<,9,:EE,6CC,66CEA<,4,:,C,B=7++4444CFAEEA,,:5,?EA,5,C;F,AEE,++4+C@,@+@++ADC++,+,+,8@@=EGG3,,,,88@@,:8,,7E=,7@3,,*41*:A**=CG::@=2,5++=++414C+?+=+C@9FD*)))=*.)/6))001@7+++1194)7()1)/)193>)43).).C4()().0)--((-1(-:2=5)))
@M02352:288:000000000-CKWC8:1:1102:7797:5774 2:N:0:TAGCGCTC+TATCCTCT
CAGTCTTGCGACCGTACTCCCCAGGTGGGATACTTATCACTTTCGCTTAGTCACTGAGAATTAACCCAACAACTAGTATCCATCGTTTACGGCGTGGACTACCAGGGTATCTAATCCTGTTCGCTCCCCACGCTTTCGTCCATGAGCGTCAGTATATACGTAGTAGACTGCCTTCGCAATCGGTATTCTAAGTAATATCTATGCATTTCACCGCTACACTACTTATTCTATCTACTTCCGTATAACTCAAGTCAACCAGTATCAAAGGCAGTTCCATAGTT
+
FGGGFGGGGGGGGDFGGGGGGGGGGGGGGGGGGGGGGGGGGGGGGGGG7FGGGGGGGGGGGGGGGGGGGGGGGGGFGGGGGGGGGGGGGGGGGGGGGGGGGGGGGGGGGGGGGGGGGGGGGGGGGGGGGGGGGGGGGGGGGGGGGGGGGGGGGGGGGGGGGGEEGDDFGGGGGGGGGGGFFGGGGGGGGGGGGFGFFGGGFGCFFFFGGGFGDEFGGFFFFFFFFGFFEGFFGFFFFFADEFFFFFFFFFFFAABG?FFFFFFFFF2:0((.6AFFFFFFB
@M02352:288:000000000-CKWC8:1:1102:23655:5821 2:N:0:TAGCGCTC+TATCCTCT
CAGTCTTGCGACCGTACTCCCCAGGTGGGATACTTATCACTTTCGCTTAGTCACTGAGCTAATGCCCAACAACTAGTATCCATCGTTTACGGCGTGGACTACCAGGGTATCTAATCCTGTTCGCTCCCCACGCTTTCGTCCATGAGCGTCAGTATATACGTAGTAGACTGCCTTCGCAATCGGTATTCTAAGTAATCTCTATGCATTTCACCGCTACACTACTTATTCTATCTACTTCCGTATAACTCAAGTCAACCAGTATCAAAGGCAGTTCCATAGTT
+
GGGFFGGGGGDGFCFFGGEGGGGGFE@DGGGGGGGGGGGGGGGGGGGGDGFGGGGGGGGGGGGGEFGGGGGGGGGGGGGGGGGGGGGGG9FFEEEFGGGFGGDFGGGGGGDGGGGFGGGGGGCEEFG7BFGGGGGGGGFEGGGGGCGGGGGGGGGGCFFGGFFGFGGGGGGGGGGGGGGFFGGGGGGGCCGFGFFFA8C@CFFGFF+=CFGCD>59=FAC3A6+1CE:CGF6CFFCFFE<;@D;3;6/76@?<>BG0<@BAA84<B20:F?FF<FAFF:FD
@M02352:288:000000000-CKWC8:1:1102:22087:5841 2:N:0:TAGCGCTC+TATCCTCT
CAGTCTTGCGACCGTACTCCCCAGGTGGGATACTTATCACTTTCGCTTAGTCACTGAGCTAATGCCCAACAACTAGTATCCATCGTTTACGGCGTGGACTACCAGGGTATCTAATCCTGTTCGCTCCCCACGCTTTCGTCCATGAGCGTCAGTATATACGTAGTAGACTGCCTTCGCCATCGGTATTCTAAGTAATCTCTATGCATTTCACCGCTACACTACTTATTCTATCTACTTCCGTATAACTCAAGTCAACCAGTATCAAAGGCAGTTCCATAGTT
+
DEDEFGGFGGGGGEFGGGGGGGGCG<EDFGGGGGGGCGFGGGGGGGGFEDFFGGFEGEFGGGGGFCFFC7CEFDFGEE9?C99FFGGFGGDBE==FGDGGGGC<FEG<FFDFFGGGG;,A9<CCECFGGGGCGCF:>>D>CEFDF@F8@CEGFGFGGGAFEGFEACB3ECFCFFFFG5C*9?C8CCF,DEF,:@CFF+==FCBCF>8BFGF87B)>E8AEEFFA+;?GFGFF7FC<9EEF@03@FF3);@EFFADG??FAB9*669<(((48)6644-5-.
@M02352:288:000000000-CKWC8:1:1102:22233:5926 2:N:0:TAGCGCTC+TATCCTCT
CACCGTTGCCGGCATACTTCCCAGGCGGTACACTTACCGCGTTAGCTCCGGTAGTAAATTTAAAAACCCACCACCTAGTGTACATCGTTTACGGCGTGGACTACCAGGGTATCTAATCCTGTTCGCTCCCCACGCTTTCGCACCTCAGCGTCAGTTATTAGCTAGGAACTCGCCTTCGCCTCTGGTGTTCTTCCTGATATCTACGGATTTCACCCCTACACCAGGAATTCCAGTTCCCCCTCCATAACTCAAGACAAGTGGTTCATTATAATACACCGTAG
+
GGGGGGGGGGGGGEEGGGGGGGGGGGGGGGGGGGGGGGGGGGGGDGGGGGGGGGGGGGGGGGGGGGGGGGGGGGGGGGGGGGGGGGGGGGGGGGGGGGGGGGGGGGCGGGGGGGGGGGGGGGGGGGGGGGGGGGGGGFFGGEGGGGGGGGGGGGFGGGGGGGGGGFGGGGGGGGGGGGGFFGGGFFFFGGGGGFGFFGGGFGFGFFFDGGGGGFFGGFFFFFFFDGFGFGFFFFBBAFFFFFFFFF?FFFFFFFFGFFF9>FFBAA<)5-5AFFF?<BB?(
@M02352:288:000000000-CKWC8:1:1102:23577:6082 2:N:0:TAGCGCTC+TATCCTCT
TAATCTTGCGACCGTACTCCCCAGGCGGAATGCTTAATCCGTTAGGTGTGTCACCGAACAGTATACTCCCCGACGACTGGCATTCATCGTTTACGGTGTGGACTACCAGGGTATCTAATCCTGTTTGCTCCCCACACTTTCGTACCTCAGCGTCAGTATCGAGCCAGTGAGCCGCCTTCGCCACTGGTGTTCCTCCAAATATCTACGAATTTCACCTCTACACTTGGAATTCCACTCACCTCTCTCGAACTCTAGACTGATAGTTTTGGAGGCAGTTCCAG
+
,EF<CFGGGGCGFDGGGGGGGGGEFFGGGGGGGGGGGGFFGGGEFEFAFG@FFGFEGGEEFFFFGGD,CEGDCC:BFGCGF8EFF,EFEGGGGGGGFGGEEAFFFGGGGGGGFGGDF,@DFGFGGF8EFGGGGFG7FGCFGGGGGG9C6D83@C>ECAFF>FFEE7FGGD,>DC=D5CGFFGEEDF=F?/A+@A@AF4FGAFF=8AF*4C7DFFFGFF44:=F4C>:D<7?FC*=2772<<?287?6?:?6A>A):<)7:A466AFB10:208078ADFF5
@M02352:288:000000000-CKWC8:1:1102:26354:6132 2:N:0:TAGCGCTC+TATCCTCT
CAGCCTTGCGGCCGTACTCCCCAGGCGGAGTGCTTAACGCGTTAGCTACAGCACTAAAGGGAAAAACCCCTCTAACACTTAGCACTCATCGTTTACGGCGTGGACTACCAGGGTATCTAATCCTGTTTGCTCCCCACGCTTTCGCGCCTCAGCGTCAGTTACAGACCAGAGAGCCGCCTTCGCCACTGGTGTTCCTCCACATCTCTACGCATTTCACCGCTACACGTGGAATTCCGCTCTCCTCTTCTGCCCTCAAGCCCCCCAGTTTCCAATGACCCTC
+
GFGGGGGGGGGDCCG@FEGGGGCCFG>EEEGGGGGGDFGGEG@FEGGFGCF@FFGG<<EGD8FFGGGGCF<FE<FFGGGFEFGFGGGFFGFGGGGCFGCFGGGDGFGGCE@FEFGGGGGGGDCGFGGD89EG8DFF@EGCG?EGGGEEGEGFEGGEGGGG@EDE9<FFF7:FGCC7:EGFFEEE*=CFFGG7DFCFFCCFFFFF?FFC<=DC*9FCG4)4453*9C3*3CF6C*8:1:>63064)4A>2:).,360))848>>BF(64AA4<43*55:16
@M02352:288:000000000-CKWC8:1:1102:26048:6144 2:N:0:CAGCGCTC+TATCCTCT
CAGTCTTGCGACCGTACTCCCCAGGTGGGATACTTATCACTTTCGCTTAGTCACTGAGTCGAAACCCACCAACTAGTATCCATCGTTTACGTCGTGGACTACCAGGGTATCTAATTCTGTTCGCTCCCCACGCTTTCGTCCATGAGCGTCCGTATCTACTTCGTAGACTGCCTTCGCCATCGGTATTCTAAGTATTATCTATGCATTTCACCGCTACACTACTTATTCTATCTACTTCCGTATCTCTCAATCCAACCAGTATCAAAGGCAGTTCCATCG
+
GGGFGGGGGGGGGGFFGGGGGGGGG6CFGGGFFFGGFE,C@FF,BFGGCGFEAFFC,:6<B69,6?:F,B,CEFG,?EFEGFD9,4EC<9@EE+8?F+B9=??@9++4,,,B,54,A@C@E@+++=@D68=+=+3CF66+8+3@9AF8=@+@C6D6C@B,=,@:,5*@EGGG9@FCC**:;9*4,=,7B,,,53+4+:8+=F881B8@:,+22)/:C*A666+:+2<>C7+1C6+)7981;(:3)./))<))().9:0)).-1))))(.4(24)*.)4(
@M02352:288:000000000-CKWC8:1:1102:3625:6165 2:N:0:TAGCGCTC+TATCCTCT
CAATCTTGCGATCGTACTCCCCAGGTGGGACACTTATCACTTTCGCTTAGTCACTGAGCTAATGCCCAACAACTAGTGTCCATCGTTTACGGCGTGGACTACCAGGGTATCTAATCCTGTTCGCTCCCCACGCTTTCGTCCATGAGCGTCAGTACATACGTAGTAGACTGCCTTCGCAATCGGTATTCTGTGTACTATCTATGCATTTCACCGCTACACTACACATTCTATCTACTTCCATATGACTCAAGTCAACCAGTATCACAGGCAGTTCCATAGTT
+
GFGGGGGGGG>GCFFFGGGGGGGDGGGFCGGGGGGFGGGGGGGGGGGGEGGGGGGGGFGF9FEFFFFGGGF?FG<DFFFGGFFGDBFGGGE,>@FEF:FGFEGGG+4B,,B<FFBAFGEFFG@EGD@BECCGEEEFGGDBC6DC9FGEGGGGGFF9F;EFGGCEA=,5EFGCFGGGGE*<AF>EGGGFEFGGGF+=+=F:>CACFF@FFFC>CEFDGFA3@F;A*;5C?C+::+;CEEF9C)7)56?EE@<?ECEGDF>>AABA)54(41449AFBDA094
@M02352:288:000000000-CKWC8:1:1102:25369:6353 2:N:0:TAGCGCTC+TATCCTCT
CAGTCTTGCGACCGTACTCCCCAGGTGGGATACTTATCACTTTCGCTTAGTCACTGAGTCGAAACCCAACAACTAGTATCCATCGTTTACGGCGTGGACTACCAGGGTATCTAATCCTGTTCGCTCCCCACGCTTTCGTCCATGAGCGTCAGTATATACGTAGTAGACTGCCTTCGCAATCGGTATTCTAAGTAATATCTATGCATTTCACCGCTACACTACTTATTCTATCTACTTCCGTATAACTCAAGTCAACCAGTATCAAAGGCAGTTCCATCGTT
+
GGGFGGGGGGGGGGGGGGGGGGGEGGGGGGGGGGGGGFGGGGGGGGGGGGGGGGGGGGGGGGGGGGGGGGGGGGGGGGGGFGGGGGGGGGGCFGGGGGGGGGGGGGGGGGGGGGGGGGFGGGGDEEGFGGGGGGGGGGGGGGGGDFGEGGGGGGGGGGGCGGGGGGGGGGGFGFGFGEGFFGGGGGGGGGGGGFGFAFGGFGFGFFFFFFGCGFFGGFFF;FFFGGFGFGFFFFFFFFFFFFFEECCAB:?FABFGF?46AAF4<4<:??<FAAFFFF?BF
@M02352:288:000000000-CKWC8:1:1102:23606:6373 2:N:0:TAGCGCTC+TATCCTCT
CATTCTTGCGAACGTACTCCCCAGGTGGGATACTTATCACTTTCGCTTGGCCGCGCAGACCGAAGTCCACACAGCTAGTATCCATCGTTTACGGCGTGGACTACCAGGGTATCTAATCCTGTTCGCTACCCACGCTTTCGTCCATCAGCGTCAATACATTGTTAGTGATCTGCCTTCGCAATCGGTATTCTATGTAATATCTATGCATTTCACCGCTACACTACATATTCTAACCACTTCACAATGATTCAAGACCGCCAGTATCAAAGGCAGTGCTACGG
+
GGGFFGGGGGGGGGGGGGGGGGGGGGGGGGGGGGGGGGGGGGGGGGGGGGGGGGGGGGGGGGGGGGGGGGGGGGGGGGGGGGGEFGGGGGGGGGGGGGGGFGGGGGGGGGGGGGGGFGGGGGGGGEGGGGGGGGGGGGGGGGGGGGGGGGGGGGGGGGGGGGGGGGGGGGGGGGGGGGGDFDGGGGGGGGGGGFGFFGGGFGFGFFFGGF>GGFEGGFFF8AFFGGFG<GFFGFFBB?FFFFFFBAFFFFFFF<BGFFEFBDF9ADFA48<BB??<6<9??
@M02352:288:000000000-CKWC8:1:1102:13312:6429 2:N:0:TAGCGCTC+TATCCTCT
CATTCTTGCGAACGTACTCCCCAGGTGGGTTACTTATCACTTTCGCTTGGCCACTCAGTACTTAATCGTACCAAACAGCTAGTAACCATCGTTTACGGCGTGGACTACCAGGGTATCTAATCCTGTTCGCTACCCACGCTTTCGTTCATCAGCGTCAATATATTGTTAGTGATCTGCCTTCGCAATTGGTATTCTATGTAATATCTAAGCATTTCACCGCTACACTACATATTCTAACCACTTCACAATAATTCAAGACTAACAGTATCAATGGCAGTGC
+
GGGGGGGGGGGEEGGGGGGGGGGGGGGFGGGGGGGGGGGGGGGGGGDGGGGGGFGGGGGGGGGGGGGGGGGGGGGGGGGGGGGGGGGGGGGGGGGGGGGGGGGDGGFFGGGGGGGGGGGGGGGGGGGGGGGGGGGGGDGGGGGGGGGGFFDGGGGGGGGGGGGGCGGGGGGGGFFFGGGFFFGGGGGFGGGGGFGFFFGGFGFGFFFGGGGGGFFGGFFFFFEAGGEGFGFFGFFFFF;32;EEC<?EAEFFFFFGEAF>AFFFFFFFFFAAA?FFBF?F
@M02352:288:000000000-CKWC8:1:1102:4187:6488 2:N:0:TAGCGCTC+TATCCTCT
CATTCTTGCGAACGTACTCCCCAGGTGGGTTACTTATCACTTTCGCTTGGCCACTCAGTACTTAATCGTACCAAACAGCTAGTAACCATCGTTTACGGCGTGGACTACCAGGGTATCTAATCCTGTTCGCTACCCACGCTTTCGTTCATCAGCGTCAATATATTGTTAGTGATCTGCCTTCGCAATTGGTATTCTATGTAATATCTAAGCATTTCACCGCTACACTACATATTCTAACCACTTCACAATAATTCAAGACTAACAGTATCAATGGCAGTGC
+
GCGGGGGGGGGGGGFFGGGGGGGEGGFGDGGGGGGGGGGGGGGGGGGGGGGGGGGGGGGGGGGGGGGGGGGGGGGGGGGGGGGGGGGGGGGGGGGGGGGGGGGGGGGGGGGGGGGGGGGGGGGGGGGGGGGGGGGGGGGGGGGGGGGGGGGGGGGGGGGGGGGGGGGGGGGGGGGFGGGFFGGG>EGGGGGGGFGFFGGGFGFGFFFCGGGGGFFGGFEFFFFFGGFGFGFFGFFFFFFEFFFFEFF@<<EEFEFGCEFBFBFFAFFFFFFFFFFBFB:B
@M02352:288:000000000-CKWC8:1:1102:11019:6565 2:N:0:TAGCGCTC+TATCCTCT
TAGCCTTGCGGCCGTACTCCCCAGGCGGTGCACTTAACGCGTTAGCTACGACACGGCAGGGGTTAAACCCACCATATCTAGTGCACATCGTTTACGGCGTGGACTACCAGGGTATCTAATCCTGTTTGCTCCCCACGCTTTCGCGCCTCAGCGTCAGTACTCGTCCAGGAAGGCGCCTTCGCCTCTGGTGTTCCTTCGCATCTCTACGGATTTTACCCCTACATGCGAAATTCCCCTTCCCTCTCCGAGACTCTAGACTAACAGTTTCAGACGCAGTTTC
+
CGDFGGGGGGGGGGGGGGGGGGGGGGGGGGGGGGGFFGGGGGGGGGGGGGFGGGEGGGGGGGGDGGGGGGGGGGGGCFEGGGGGGGGGGGGGGGGGGGCGGGGGGGGGGGGGGGGGGGGGGGGGGGGGGGGGGGGGGGGGGGGGGGGGGFGGGGGGGGCFGGGGCEEG?FGGGFGGGGGFFGG8EFGFGFGGFFGFFGD33>FG?FFFGE3DCBFGGFFFFFFFGGFG>G>FGFFFFFFFFF?FF?0>1>BAFD<7A<FF>BF<A<AA2A2419>>FDBF
@M02352:288:000000000-CKWC8:1:1102:20517:6787 2:N:0:TAGCGCTC+TATCCTCT
CATTCTTGCGAACGTACTCCCCAGGTGGTTTACTTATCGCTTTCGCTTAGGCACTGAGTCCGAAAACCCAACACCGAGTAAACATCGTTTACGGCGTGGACTACCAGGGTATCTAATCCTGTTCGCTCCCCACGCTTTCGTCCATCAGCGTCAATATATAGTTAGTGATCTTCCTTCGCAATCGGTCTTCTGTGTAATATCTATGCATTTCACCGCTACCCTACACATTCTAACCACTGCACTCTAGTTCAAGACTAACAGTTCCAATGGCAGTTCTACAG
+
<<<<@<FFCFE7:FFF,DFFGCG,6C@,6BCCECEGCGECGGGAGG7FGDGFF<F<F,CFGE+F+@4F::<:FC=+@+4ECDCFAF,:A=D<++==CF:7ADFD<FF7:EFEDFCF;>FD9FCB77FFGGGGF+@F7BDEEC++,8@C,BEG8?E;D7,,@@;;BFCGA3D,5,:BF5CDD*?EGE*82=ACCFGFFF@8>EA@CBFC7C7+;A3>8))(/A5A6<EGFGF=FF=.,82?<2)(6<)6<:444.(*22/24:?))4-4(5718?@A).6),
@M02352:288:000000000-CKWC8:1:1102:12826:6892 2:N:0:TAGCGCTC+TATCCTCT
CATTCTTGCGAACGTACTCCCCAGGTGGGTCACTTATCACTTTCGCTTAGCCACTCAAACCGAAGTTCGAACAGCTAGTGACTATCGTTTACGGCTTGGACTACCAGGGTATCTCATCATGTTCGCTCCCCACGCTTTCGGCCATCAGTGTCAGTATCTTATTAGTGATCTGCCTTCGCAATTGGTATTCTATGTAATATCTATGCATTTCACCGCTTCACTACATATTCTAACCACTTCATAATAACCCAAGACAACCAGTATCAAAGGCAATTTTACCG
+
@<BC,CF@CF+6+FFG<6FF8@,,,C@8746EFEF,;6,CFE@9C,CD,,,69@699,66@B7+7,:C6,CCF,<=F=96,9,CCF?4=DDF:=7+@++EF9,::AFCEA<=FF,9=E,948,CBFCE+>+333+3C8E8+@C6FAF,2E37@A7;,,3,=FA,@33;;FFEFFG7<CC**1@,,EEEG7C7+:E>+=C++,=++0+=:5B:F8;58):>B66A;+/:<G+@7+548@F857CE)9)/(/62=;1*34B@094))--4:1?06??>FA>2(
@M02352:288:000000000-CKWC8:1:1102:8757:6926 2:N:0:TAGCGCTC+TATCCTCT
CAGCCTTGCGACCATACTCCCCAGGCGGAGCACTTAATGGTTTCCCTGCGGCCGAGAGAATGTGGAAGTTCCCTCAGCCTAGTGCTCATCGTTTACGGCTAGGACTACCGGGGTATCTAATCCCGTTCGCTACCCTAGCTTTCGTTCCTCAGCGTCAGAAAAGACCCAGTGATGCGCTTTCGCCACCGGTGTTCCCTATGATATCAACGCATTTCACCGCTCCACCATAAGTTCCCATCACCCCTGTCTTCCTCAAGCCTAGTGGTTTGAAACGCAATTC
+
GGGGGGGGGGGGGGGGGGGGGGGGGGGGGGGGGGGGGGGGGGGGGGGGGGGGGGGGGGGGGGGGGGGGGGGGGGGGGGGGGGGGGGGGGGGGGGGGGGGGGGGGGGGGGGGGGGGGGFGFGGGGGGGGGGGGGGGGGGGGGGGGGGGGGGGGGGGGGGDGGGGGGGGGGFGGGGGGGGGFFGGGGGGGGGGGGFGFFGGGCFFGFFCFDGGGGFFFGFFFFEFFGGFGFGFFGFFFFD:,<<?;B::>AAFB<<DF)4<:08FAFA?F?FBD<6:>983<
@M02352:288:000000000-CKWC8:1:1102:25863:6934 2:N:0:TAGCGCTC+TATCCTCT
CAGTCTTGCGACCGTACTCCCCAGGTGGGATACTTATCACTTTCGCTTAGTCACTGAGCTAATGCCCAACAACTAGTATCCATCGTTTACGGCGTGGACTACCAGGGTATCTAATCCTGTTCGCTCCCCACGCTTTCGTCCATGAGCGTCAGTATATACGTAGTAGACTGCCTTCGCAATCGGTATTCTAAGTAATCTCTATGCATTTCACCGCTACACTACTTATTCTATCTACTTCCGTATAACTCAAGTCAACCAGTATCAAAGGCAGTTCCATAGTT
+
DFEC@FGGGGGGE7@FGGFA8@FCGFGFC<@@<CEEEF9CDGGGGGGGGFGDFGFGCFGGGGGGGGC@7FFGGFGDEFFGFDFCEDFGGGG:=FFFGEGEF=?FFCEFFFFFFEGGGFEFFFGDGGGDEFEGCC@+7>EGGGGGGFFGG:ECAEGGGGFGGGGEGGGGGCCCGGGGG5CBFGG:CF:E9FFFFF+=B82:F7BGFF:DGF:CDFF<=F;9EFFFG+.+)31+@FCC?9@;4(,/)1)))4364<6*1:><BAF>BB<B?<BF<2@>FA?5<
@M02352:288:000000000-CKWC8:1:1102:25830:7240 2:N:0:TAGCGCCC+AATCCTCT
TAATCTTGCGACCGTACTCCCCAGGCGGAATGCTTAATCCGTTAGGTGTGCCACTAAAGGCTCAGCCCCCCGAACTCTTACATTCCTTGGTTAAGGTGTGGGACTCCCGGGTAATCAATTCTGTTTGCCCACCAACCTTTCGTACCCCAGGTTCCGTTATTAGTCCAGTGGCTCCCTTCCCCACTGGTGGTCCTCCAACTTTCCAACACTTTCCACCCTTACACTGGAATTCCCACTCACCCTTACCAAACTCTACCTAGGCATTTTGGAGTCAGGTCCCA
+
EFGGGGGGGGGGEGGGGGGGGGGEGGGG++C6FFGG,C,CFGGGG,EA,F,CFG8,CFGC,,,C,,,,8FG+C++,,,,,9,,,,,5,,,:D,,,CA,:+B+,,,,B=+>>=6,7,,CA;E,5,CFC99,,@F,,++,63,+6,3@,1+++,3,,*,,35,,@3@,,,,,,*,,*;7?*/*=2*,,=<,*4,9++))200+++2+3)**+;C19+:3))/.;+*+237(*=8C**(.(.5((((,.(.),(..)-*))*.((*)5<)497:45)*(.,.(-
@M02352:288:000000000-CKWC8:1:1102:24024:7242 2:N:0:TAGCGCTC+TATCCTCT
CAACCTTGCGGTCGTACTCCCCAGGCGGAGAACTTAACGCGTTAGCTTCGCTACCAATGCGTCTATAGCACTGACAGCCAGTCCTCATCGTTTAGGGCGTGGACTACCAGGGTATCTAATCCTGTTCGCTCCCCACGCTTTCGTACCTCAGCGTCAGTGTAGTGCCAGTTAGTCGCCTTCGCCACTGATGTTCCTCAAGACCTCTACGCATTTCACCGCTACGCCTTGAATTCCACTAACCTCTCACTCACTCTAGCTAAACAGTTTCAAATGCAGTTCC
+
GGGGGGGGGGGGGGGGFGGGGGGGGGGGGGGGGGGGGGGGGGGGGGGGGGGGGGGFGGGGGGGGGGCGGCGGGGGGGGGGGGGGGGGGGGGGGGFGGFGGGGGGFGGGGGGGGGGGGGGFGGGGGGGGGGGGGGGGGGGGGGGGGGGGGGGGGGGGGGGGGGGGGGGFFGFGFGGGGGGFFGGEEGG7CCGGGFGFFGG*8CFGFFFGGDDGGFFGFFB@FF>BGGBFBCFFGFF>D?7?FFF>12)-<1:AAFFGAFF2A?=:<AAA)6)6:AFAF<>A
@M02352:288:000000000-CKWC8:1:1102:6983:7259 2:N:0:TAGCGCTC+TATCCTCT
TAATCTTGCGACCGTACTCCCCAGGCGGAATGCTTAATCCGTTAGGTGTGTCACCGAATAGCATGCTACCCGACGACTGGCATTCATCGTTTACGGTGTGGACTACCAGGGTATCTAATCCTGTTTGCTCCCCACACTTTCGCACCTCAGCGTCAGTATCGAGCCAGTGAGCCGCCTTCGCCACTGGTGTTCCTCCGAATATCTACGAATTTCACCTCTACACTCGGAATTCCACTCACCTCTCTCGAACTCAAGACCAGGAGTTTAAGAGGCAGTTCCAG
+
FGGGGGGGGGGGGGGGGGGGGGGGGGFGGGGGGGGGGGGGGGGGGGGGGGGGGGGGGGGGGGGGGGGGGGGGGGDGGGGGGGCFGGGGGGGGGGGGFGGGGGGGGGGGGGGGGGGGGGGGGGFGGGGGGGGGGGGGGGGGGGGGGGGGGGGGGGGGFGGGGGGGGGGGGGFGFGGGGGGFDEGGGFGGGGGGGCCFFGDGFGFGFFFGFGFGFFFGEFFFFFFFGG?GFGFFGFFFFFFF?<?FFF<?<??DB?>C?F><BF)48ABBFAFFFFFFFF4<4
@M02352:288:000000000-CKWC8:1:1102:15320:7263 2:N:0:TAGCGCTC+TATCCTCT
CAATCTTGCGATCGTACTCCCCAGGTGGGACACTTATCACTTTCGCTTAGTCACTGAGCTAATGCCCAACAACTAGTGTCCATCGTTTACGGCGTGGACTACCAGGGTATCTAATCCTGTTCGCTCCCCACGCTTTCGTCCATGAGCGTCAGTACATACGTAGTAGACTGCCTTCGCAATCGGTATTCTGTGTAATATCTATGCATTTCACCGCTACACTACACATTCTATCTACTTCCATATGACTCAAGTCAACCAGTATCAAAGGCAGTTCCATAGTT
+
GGGGGGGGGGGGGGFGGGGGGGGGGGGGGGGGGGGGGGGGGGGGGGGGGGGGGGGGGGGGGGGGGGGGGGGGGGGAFGGGGGGGGGGGGGGGGGGGGGGGGGGGGGGFGGGGGGGGGGGGGGGGGGGGGGGGGGGGGGGGGGGGGGGGGGGGGGGGGGGGGGGGGGGGGGGGGGGGGGGEFGGGGGGGGGGGGFGFFFFFFGFGFFFGGGGGGFFGGFFFFFFFGGFGFGFFGFFFFEEFFFFEFFFFFFEEEFEGFFFFA6@AFFFBFFBFFFFFBAFFF
@M02352:288:000000000-CKWC8:1:1102:8755:7299 2:N:0:TAGCGCTC+TATCCTCT
CAATCTTGCGATCGTACTCCCCAGGTGGGACACTTATCACTTTCGCTTAGTCACTGAGATAAATCCCAACAACTAGTGTCCATCGTTTACGGCGTGGACTACCAGGGTATCTAATCCTGTTCGCTCCCCACGCTTTCGTCCATGAGCGTCAGTACATACGTAGTAGACTGCCTTCGCAATCGGTATTCTGTGTAATATCTATGCATTTCACCGCTACACTACACATTCTATCTACTTCCATATGACTCAAGTCAACCAGTCTCAAAGGCAGTTCCATAGTT
+
FFG<EFGGGGGGFEFGGGGGGGGGGGGGGGGGGGGFGGGGGGGGGGGGGFGGGGGGGFGGGGDGGGGGGGGGGGFDFGGGGGGGGGGGGGGGGGGGGGGGGFGGG7@FFFGGGGGGGGGGGGGGGGGGGGGCGGEGGGGGGGGFD:FGGGG6FCFFFGGGGG7CACCFGCFFGGGCEE>BAF5EGGGFGGGFGAEFFGGG6FFGAFFGGGGGDFFGGFFFFFFFFGEGFGFFG66CFFFFFFFC<CEE;@FCFF?G82))))96:A>B:<:4ABFFFF>DB
@M02352:288:000000000-CKWC8:1:1102:8774:7301 2:N:0:TAGCGCTC+TATCCTCT
CAATCTTGCGATCGTACTCCCCAGGTGGGACACTTATCACTTTCGCTTAGTCACTGAGATAAATCCCAACAACTAGTGTCCATCGTTTACGGCGTGGACTACCAGGGTATCTAATCCTGTTCGCTCCCCACGCTTTCGTCCATGAGCGTCAGTACATACGTAGTAGACTGCCTTCGCAATCGGTATTCTGTGTAATATCTATGCATTTCACCGCTACACTACACATTCTATCTACTTCCATATGACTCAAGTCATCCAGTATCAAATTCAGTTCCATAGTT
+
GGEFGGGGGGGFFCFGGG<FGGGGGGGGF86@FFGGG<CFDGG9CFEGGGCFGGFGCFCFF,<EE=@,CFCCFGG,EEFAC,CB@GFGDGGC:+@+@@FFE@EF8+44BFFGFAFAFGAFFG@::==8C@C+C+CDEED8:8@;FGECEGGG==DCGC<DF,DC,@C;E<FGGFGGG5*@FF5?7DC@C,DCF95=6=:BEGF7+==@FDF:CABDGAA43A6FCGFGFCF=G@F?CC33.5))6>EF4=39..)37=474<F44)).6)5<2:F94))66
@M02352:288:000000000-CKWC8:1:1102:12882:7448 2:N:0:TAGCGCTC+TATCCTCT
CAATCTTGCGATCGTACTCCCCAGGTGGGACACTTATCACTTTCGCTTAGTCACTTAGCTAATGCCAAACAACTAGTGTCCATCGTTTACGGCGTGGACTACCAGGGTATCTAATCCTGTTCGCTCCCCACGCTTTCGTCCATGAGCGTCAGTACATACGTAGTAGACTGCCTTCGCAATCGGTATTCTGTGTAATATCTATGCATTTCACCGCTACACTACACATTCTATCTACTTCCATATGACTCAAGTCAACCAGTATCAAAGGCAGTTCCATAGTT
+
GGFCFGGGGGC@FGGGGGGGGGGGGGGGC8FEGGGGEDCFFGGGGGGGCGFGGGGGFGGGGGFGGFE@FFGGGGG9FEGGGGGGGGGGGGGGE>FGGGGGGGGG@FB<=EFGGGGCFGFGGGECFFGEEGC+C:@FGEECF>DFCFFGGGGGFEE9ACCGGFGGGCDFC7:EGGGGGG*5@C>EGFFGGGGGGFDC99CDFGFGFFFGD@C:C8?CEFA<.;AF*;.:C7;@F=ACCE<EE<C?)7).654.93);8?))).95)9228<0:2<84AFFAA
@M02352:288:000000000-CKWC8:1:1102:10607:7452 2:N:0:TAGCGCTC+TATCCTCT
TAATCTTGCGACCGTACTCCCCAGGCGGAATGCTTAATCCGTTAGGTGTGTCACCGAACAGTATACTGCCCGACGCCTGGCATTCATCGTTTACGGTGTGGACTACCAGGGTATCTAATCCTGTTTGCTCCCCACACTTTCGTACCTCAGCGTCAGTATCGAGCCAGTGAGCCGCCTTCTCCACTGGTGTTCCTCCAAATATCTACGAATTTCACCCCTACACTTGGAATTCCACTCACCCCTCTCGAACTCAAGACAAGGCGTTTATACGGCAGTTCCCG
+
,CBFCFGFGGCEGFGGGGGGGGGGGGCFBEGCFGGGEFDGGGGGGGGGFC<FFGGGGGGGGFDA,FF,CFGF:C@+@<@<,,?,A,5C,4?F=A+:BF=C7FFGCEFDFDCF,F;D;@FF9A9DGF<;ECC=F<FEGG9EF>EG7FCEF:FGEE>*@,@7*6>BECF8CFFF6*=://2*1C9=F:CGGEEG71;8)*2:+AFF++)*2;/;D+;:*8F<1;8;::7>9>?F>4@<?(561((42.(4(((64()*,().(2.4611-6).(235()6))-
@M02352:288:000000000-CKWC8:1:1102:5972:7453 2:N:0:TAGCGCTC+TATCCTCT
CAGTCTTGCGACCGTACTCCCCAGGTGGGATACTTATCACTTTCGCTTAGCCACTCAAACCGAAGTTCGAACAGCTAGTGACCATCGTTTACGGCGTGGACTACCGGGGTATCTAATCCCGTTCGCTCCCCACGCTTTCGTCCATCAGTGTCAGTTGATTATTAGTGATCTGCCTTCGCAATTGGTATTCTATGTAATATCTATGCATTTCACCGCTACACTACATATTCTAACCACTTCATAATAACTCAAGACAACCAGTATCAAAGGCAATTTTACCG
+
FFGFFGGGGGGGGEGGGGGGGGGGGGFGGGFGGGGGGGGGGGGGGGGGGGGGGGGGGGGGGGEGGGGGGGGGGGGGGGGGGGGGFGGGGGGGGGGGGGGGGGGGFGGGGGGGGGGGGGGGGFGGGGGGGGGGGGGGGGGGGGCGGGGGGGGGGGGGGGGGGGGGGGGGGGGGGGGGGCDEFGGGGGFGGGGGGFGFCGGGFGFGFFFGGGGFGFFGGFFFDAFFFGEGFGFFGFFE@EFFFFFFFFFFFFFF?<?G??B<FFFFFF>BF:<:??464AD<,
@M02352:288:000000000-CKWC8:1:1102:26961:7456 2:N:0:TAGCGCTC+TATCCTCT
CAGTCTTGCGACCGTACTCCCCAGGTGGGATACTTATCACTTTCGCTTAGTCACTTAGCTAACGCCAAACAACTAGTATCCATCGTTTACGGCGTGGACTACCAGGGTATCTAATCCTGTTCGCTCCCCACGCTTTCGTCCATGAGCGTCAGTACATACGTAGTAGACTGCCTTCGCAATCGGTATTCTGTGTAATATCTATGCATTTCACCGCTACACTACACATTCTATCTACTTCCATATGACTCAAGTCAACCAGTATCAAAGGCAGTTCCATAGTT
+
GGGGGGGFFGGGGGGGGGGGGGGGGGGGGGGGGGGGGGGGGGGGGGGG7FEGGGGGGGGGGGGGGGGGGGGGGGGCFGGGGGGFFGGGGGGEGGGGGGFGGGGGFGEGGGGGGGGGGG9FGFGDGGGG>FGDGGGGGEGGGGGGGGGGGDEGGGGGGGGGGGGGGFFCGGFGGCCFGCC4?CEEGGGFGEGGGFCCFGDGFGFCA86=C7CGDADGGFFFFFA)>FEC?CAFGFFFFFF<CEEE<CFFFFFDBF4*4?5ABA44626?0:6<<A=:4<:DB
@M02352:288:000000000-CKWC8:1:1102:6636:7509 2:N:0:TAGCGCTC+TATCCTCT
CAGTCTTGCGACCGTACTCCCCAGGTGGGATACTTATCACTTTCGCTTAGTCACTGAGCTAATGCCCAACAACTAGTATCCATCGTTTACGTCGTGGACTACCAGGGTATCTAATCCTGTTCGCTCCCCACGCTTTCGTCCATGAGCGTCAGTATATACGTAGTAGACTGCCTTCGCATTCGGTATTCTAAGTAATCTCTATGCATTTCACCGCTACACTACTTATTCTATCTACTTCCGTATAACTCAAGTCAACCAGTATCAAAGGCAGTTCCATAGTT
+
FG@<6FGGGC+8@FGGGGGGGGGGGGGGEGGGGGGGCF<FGGGGGGG7@FCFGGAAFGDC,<6<,9EC<F,CE,C6C?FECCFCFG8D<FGC==:::@F<,,,B8+84:5<,?FFCGFD=EGC7:A:D6EEGG76AFGDC=>>FAFFEGEGGDAFFGD<<9FCCC9=B><DF,<<CG9*?EF8@CG:,,B2,=++4BC@CFGFDF6+=:CFC*??DGFA46AF8:;5C);+1:+@?7?7;4(6..9).)639>)<C=;44)1@AA))(.:1.4)=55))5.
@M02352:288:000000000-CKWC8:1:1102:20326:7639 2:N:0:TAGCGCTC+TATCCTCT
CAATCTTGCGATCGTACTCCCCAGGTGGGACACTTATCACTTTCGCTTAGTCACTGAGCTAATGCCCAACAACTAGTGTCCATCGTTTACGGCGTGGACTACCAGGGTATCTAATCCTGTTCGCTCCCCACGCTTTCGTCCATGAGCGTCAGTACATACGTAGTAGACTGCCTTCGCAATCGGTATTCTGTGTAATATCTATGCATTTCACCGCTACACTACACATTCTATCTACTTCCATATGACTCAAGTCAACCAGTATCAAAGGCAGTTCCATAGTT
+
GGGGGGGGGGGGGGGGGGGGGGGGGGGGCGGGGGGGGGGGGGGGGGGGGGGGGGGGGGGGGGGGGGGGGGGGGGGGGFGGGGGGGGGGGGGCFGGGGGGGGGGGGGGGGGGGGGGGGGGGGGGGGGGGGGGCGEGGGGGGGGGFDFEGGGGGGGGGGDGFGGEEFF;DFFGGGGGGGG5BFGEGGGGGGGGGGF9>:CFCFGFGFFFGGGGGDFFDGFFFFFFFGGFGFGFFGFFFF3AEFFFEFFFF;@;ECEEGF@FDFBFFFFF<?FFFFAFBFAFAA
@M02352:288:000000000-CKWC8:1:1102:18856:7651 2:N:0:TAGCGCTC+TATCCTCT
CATTCTTGCGAACGTACTCCCCAGGTGGGTTACTTATCACTTTCGCTTAGCCACTCAGACCGAAATCCGAACAGCTAGTAACCATCGTTTACGGCGTGGACTACCAGGGTATCTAATCCTGTTCGCTACCCACGCTTTCGTCCCTTAGCGTCAATTAATTGTTAGTGATCTGCCTTCGCAATCGGTATTCTGTGTAATATCTATGCATTTCACCGCTACACTACACATTCTAACCACTTCACAATAATTCAAGACCTACAGTATCAATGGCAATTTTACGG
+
GGGGGGGGGGGGGGGGGGGGGGGGGGGGGGGGGGGGGGFGGGGGGGGGGGGGGGGGGGGGGGGGGGGGGGGGGGGGGGGGGGGGGGGGGGGGGGGGGGGGGGGGGGGEGGGGGGGGGGGGGGGGGGGGGGGGGGGGGGGGGGGGGGGGGGGGGGGGGGGGGGGGGGEFGFGDFGGGGCGFFGGGGGFGDGGGGFGFFFDGFGFGFFFGGGGGGFAGGFFEFFFFGGFGFGFFGFA?FFFFBFF?>B>FFFFBA<?GFFFFBFF<B<<AA??:>?BBFFF:2
@M02352:288:000000000-CKWC8:1:1102:6503:7810 2:N:0:TAGCGCTC+TATCCTCT
CAGTCTTGCGACCGTACTCCCCAGGTGGGATACTTATCACTTTCGCTTAGTCACTGAACCGAAGTCCAACAACTAGTATCCATCGTTTACGGCGTGGACTACCAGGGTATCTAATCCTGTTCGCTCCCCACGCTTTCGTCCATGAGCGTCAGTATATACGTAGTAGACTGCCTTCGCAATCGGTATTCTAAGTAATATCTATGCATTTCACCGCTACACTACTTATTCTATCTACTTCCGTATAACTCAAGTCAACCAGTACCAAAGGCAGTTCCATCGTT
+
FGGC@FGGGGEFGFFFGGGGGGGGGGFFGGGGGGGGGGDGGGGGGGGGGGFFFGDFGGGGGGEGGGFCFGFGGFFCGGGGGGCFGGGGFGG>CGGEDCFGGGEFDEFFG<FGAFG9FFGGGFE7?EGDGGEEGCCFFEFBFCFGGGGGGGGGGGGGFFGGCDDEGFGGGGGGEGGGGE79AGGGGGGGGGCCFC788CFFACFGFF6FDGGCDFEGGFFFEFFF>FCF3FFFGFFFEF<76783?<AAFFF9)6AGFBFDA)9<??::<?:BFAFF24<?1
@M02352:288:000000000-CKWC8:1:1102:13640:7879 2:N:0:TAGCGCTC+TATCCTCT
CAGTCTTGCGACCGTACTCCCCAGGTGGGATACTTATCACTTTCGCTTAGTCACTGAGATTAAATCCCAACAACTAGTATCCATCGTTTACGGCGTGGACTACCAGGGTATCTAATCCTGTTCGCTCCCCACGCTTTCGTCCATGAGCGTCAGTATATACGTAGTAGACTGCCTTCGCAATCGGTATTCTAAGTAATCTCTATGCATTTCACCGCTACACTACTTATTCTATCTACTTCCGTATAACTCAAGTCAACCAGTATCAAAGGCAGTCCCATAGT
+
GGGEFGGGGGGGGGGGGGGGGGGGGGGGGGGGGGGGGGGGGGGGGGGGGGGGGGGGGGGGGGCFGGGGGGGGGGGGGGGGGGGGGGGGGFGEGGBFGGGGGGGGGGGGGGGGGGGGGGGGGGGCDGFGGGGGCGG@FGGGGGGGGFGGCEGGEGGGFGGGGGCEGGGGGG7FGGGGGG7AEGCEGGGGGGCGGFGFFGGCFFFCA>BFGF@DFFFGED4=CFFFGGFGFGFCGFCCFFCEFF03)1;CFAE@DFAGB?BFF27>>D<-123:B7??DB1?<
@M02352:288:000000000-CKWC8:1:1102:25837:7937 2:N:0:TAGCGCTC+TATCCTCT
CAGTCTTGCGACCGTACTCCCCAGGTGGGATACTTATCACTTTCGCTTAGTCACTGAGTCGAAACCCAACAACTAGTATCCATCGTTTACGGCGTGGACTACCAGGGTATCTAATCCTGTTCGCTCCCCACGCTTTCGTCCATGAGCGTCAGTATATACGTAGTAGACTGCCTTCGCAATCGGTATTCTAAGTAATATCTATGCATTTCACCGCTACACTACTTATTCTATCTACTTCCGTATAACTCAAGTCAACCAGTATCAAAGGCAGTTCCATCGTT
+
GGCCCFGGGECGCFGGGGGGGGCCFGFGGGGGGGGGFGDFFGDGGGGGCFECGGC9CFEF:,CFGAFFFGGGGFFCFCCFDD?FGGEGGGG7::=@FCF<FC=FEDCE<B<?FEF9FGGFGG7CFGG=>D8+F+>CDEDCCE=BDFGGGGGGCFGGFFCCGFBCCA,>EFFGFGGGD**:AC>?FGCDGG;<D:FF>@D7CGF76=6CFF801)0:EAF)568@7C3@EGCFGFFFFFA@;(62:>A2<><)45A7<B:9<2@A.6>003:?AAFAB>:(1
@M02352:288:000000000-CKWC8:1:1102:22672:7959 2:N:0:TAGCGCTC+TATCCTCT
CAATCTTGCGATCGTACTCCCCAGGTGGGACACTTATCACTTTCGCTTAGTCACTGAGCATAAGCCCAACAACTAGTGTCCATCGTTTACGGCGTGGACTACCAGGGTATCTAATCCTGTTCGCTCCCCACGCTTTCGTCCATGAGCGTCAGTATATACGTAGTAGACTGCCTTCGCAATCGGTATTCTAAGTAATATCTATGCATTTCACCGCTACACTACTTATTCTATCTACTTCCGTATAACTCAAGTCAACCAGTATCAAAGGCAGTTCCATAGTT
+
GGGGGGGGGGGGGEGGGGGGGGGGGGGGGGGGGGGGGGGGGGGGGGGGGFGGGGGGGGGGGGGGGGGGGGGGGGGGGGGGGGGGGGGGGGDGGGGGGGGGGGGGGGGGGGGGGGGGGGGGGGGGGGGGGGGGGGGGGGGGGGGGGGGGGGGGGGGGFGGGGGFGGGGGGGGGGGGGGGGEFGDGGGGGGGGGGFGFFGGCFGFFFFFGGGFFGFFGGFFEEFFFGGFGFGFFGFFFFFFFFFFFFFEEFF@FE?EG@BFAABFFAB<::??FFF@2<BBFF
@M02352:288:000000000-CKWC8:1:1102:19991:8051 2:N:0:TAGCGCTC+TATCCTCT
CAATCTTGCGATCGTACTCCCCAGGTGGGACACTTATCACTTTCGCTTAGTCACTGAGCTAATGCCCAACAACTAGTGTCCATCGTTTACGGCGTGGACTACCAGGGTATCTAATCCTGTTCGCTCCCCACGCTTTCGTCCATGAGCGTCAGTATATACGTAGTAGACTGCCTTCGCAATCGGTATTCTGTGTAATATCTATGCATTTCACCGCTACACTACACATTCTATCTACTTCCGTATAACTCAAGTCAACCAGTATCAAAGGCAGTTCCATAGTT
+
GGGFGGGGGGDGGGFGGGGGGGGGGGGGGFGGGGGGGGGGGGGGGGGGGGGGGGGGGGGGGGGGGGGGGGGGGGGGGFGGGGGGGGGGGGGDGGGGGGGGGGGGGGGGGGGGGGGGGGGGGGGGGGGGGGGGGGGGGGGGGGGGGGGGGGGGGGGGGGGGGGGGGGCGGGGGGGGGGGGEFGEGGGGGGGGGGFGFFCGGFGFGFFFGGGGFGFFGGFFFFFFFGGFGFGFFGFFFFFFFFF;;5CFFFFFFFFFGFFFBFAFFF4AFF?BBAFFFFFF<>
@M02352:288:000000000-CKWC8:1:1102:18363:8069 2:N:0:TAGCGCTC+TATCCTCT
CATTCTTGCGAACGTACTCCCCAGGTGGCTTACTTAACGGTTTCCCTTGGATGCTCATGTAAACACAAACATCGAGTAAGCATCGTTTAGGGCGTGGACTACCAGGGTATCTAATCCTGTTTGCTCCCCACGCTTTCGTACATGAGCGTCAGTGTTGACCCAGGTGGCTGCCTTCGCCATCGGTATTCCTTCAGATCTCTACGCATTTCACCGCTACACCTGAAATTCTACCACCCTCTATCACACTCTAGTTTGCCAGTTCGAAATGCATTTCCCAGGTT
+
GGGAFGGGGGCEG7FGFGGGFFDFGE8FDGGGGGFGFGCFCFEGDGGGGC8FFFGGGGGGGAFFGGGDFG<FG,,CEFEAF<EGEGDFGF8F<=F:EEFGF@FGFG7F<BFGF?FFGGCFG9?DFDF==EEGDCFFGGG@FGGGFGFGGGGGGGGG8=E:8FEEFCFGFCEFGGGGGGGFFG5EGGGEFGGGC69EFDGGAFFGFFFFFCF*7ADGGFFD@A;=*:6777FF<9BDFFD@?CEFE;3@F<<AFFAG>9)5>ADB?3:>BF4)66F<BB(54
@M02352:288:000000000-CKWC8:1:1102:8314:8069 2:N:0:TAGCGCTC+TATCCTCT
CATTCTTGCGAACGTACTCCCCAGGTGGGTTACTTATCACTTTCGCTTAGCCACGCAGACCGAAATCCACACAGCTAGTAACCATCGTTTACGGCGTAGACTACCAGGGTATCTAATCCTGTTCGCTACCTACGCTTTCGTCCATCAGCGTCAATATATTGTTAGTGATCTGCCTTCGCAATCGGTATTCTATGTAATATCTAAGCATTTCACCGCTACACTACATATTCTAACCACTTCACAATAATTCAAGAACTGCAGTATCAATGGCAATTTTACGG
+
GG<CFGGGGGGGGGGGGGCG8FGEGCFGDG@FGGGGGE@@FFGCCGGGGGGGGG:CCF>EGGCCGFDGFFGGEGGGGGGGGCCEEFGGFGGGGEG7@:BFFGGGGFFEF?<FFGDEFGFFFGFGDEFEGFGCGGEGGFFECB>CFGGGDCEGGGFFGGGGGGGFGGCCGFFFGFFGGGGFFG?FDGGGGGFCDC=BBFFG8FF+:AFGG+7CFF>:EBDFFFAFGGEGFG7F7FAEDE4?FF<7AA<BFFFF>>?DF>FFFAF9><<BB711<2?AFA>:(
@M02352:288:000000000-CKWC8:1:1102:27384:8207 2:N:0:TAGCGCTC+TATCCTCT
CAATCTTGCGATCGTACTCCCCAGGTGGGACACTTATCACTTTCGCTTAGTCACTGAGCATAAGCCCAACAACTAGTGTCCATCGTTTACGGCGTGGACTACCAGGGTATCTAATCCTGTTCGCTCCCCACGCTTTCGTCCATGAGCGTCAGTATATACGTAGTAGACTGCCTTCGCAATCGGTATTCTAAGTAATATCTATGCATTTCACCGCTACACTACTTATTCTATCTACTTCCGTATAACTCAAGTCAACCAGTATCAAAGGCAGTTCCATAGTT
+
GGGGGGGGGGGGGGGGGGGGGGGGGGFGGGGGGGGGGGGGGGGGGGGGGGGGGGGGGGGGGGGGGGGGGGGGGGGGGGGGGGGGGGGGGGGDGGGGGGGGFFFGGGGGGGGGGGGFGGGGGGGGGGGFGGGGGGGGGGGGGGGGGGGGGGGGGGGGGGGGGGGGGGGGDFGGGGGGGGCBFGGGGGGGGGGGGFGFFGGGFGFGFFFGCFGFGFFGGFFFFFFFGGFGFGFFGFFFFFE;EDFEFFFFFEFFFFFGFFFFFFF4<B<<6?:FFFF<BFFFD
@M02352:288:000000000-CKWC8:1:1102:5443:8423 2:N:0:TAGCGCTC+TATCCTCT
TAATCTTGCGACCGTACTCCCCAGGCGGAATGCTTAATCCGTTAGGTGTGTCACCGAACAGTATACTGCCCGACGACTGGCATTCATCGTTTACGGTGTGGACTACCAGGGTATCTAATCCTGTTTGCTCCCCACACTTTCGTACCTCAGCGTCAGTATCGAGCCAGTGAGCCGCCTTCGCCACTGGTGTTCCTCCAAATATCTACGAATTTCACCTCTACACTTGGAATTCCACTCACCTCTCTCGAACTCTAGACTGATAGTTTTGGAGGCAGTTCCAG
+
FFGGGGGGGGGDEFFGGGGGGGGEGGGGGGGGFGGGGGGGGGGGGGGGGGGGGGGGGGGGGGGGGGGGGGGGGGGCECFDGGGGGGGGGGGGGGGGGGGGGGGGGGGGG7FGFGGGGGGGGGGGGGGGGGGGGGGGGGGGGGGGGGGGGGGGGGGGGFGGDCFEGFFFGGFGGGGGGGGFFGDGFFE<CFEGGFGFFCGGFGFGFFFGGGGGGFFGCAAEEFFFGG?GFGFFGFFFFFFFFFBF<?038?:<><624:??A<FDA>A790:6?().<AAD6
@M02352:288:000000000-CKWC8:1:1102:9345:8426 2:N:0:TAGCGCTC+TATCCTCT
CAGTCTTGCGACCGTACTCCCCAGGTGGGATACTTATCACTTTCGCTTAGTCACTTAGCTAACGCCAAACAACTAGTATCCATCGTTTACGGCGTGGACTACCAGGGTATCTAATCCTGTTCGCTCCCCACGCTTTCGTCCATGAGCGTCAGTACATACGTAGTAGACTGCCTTCGCAATCGGTATTCTGTGTAATATCTATGCATTTCACCGCTACACTACACCTTCTATCTACTTCCATATGACTCAAGTCAACCAGTATCAAAGGCAGTTCCATAGTT
+
GGGFEGGGGG7ECEFGG@FGG;C8DFECC8EGGGGGGGFDFGGFGGEFE,EEFGGGGGGFDGFGGGEGGGGGGGGAFCFGEAFGGGGGGGECG7@CF7EFC<,F@C7FDFFGEFFGGGGFGCFECFGG>FGGC==FEGFGGGFA=3EGGDG>E7E,@AG7ED7@CF9DC@FGEGGGG5DBF*5CGGE;;@F9@:8BA8CF6E@C1=B8D9+:CEA5C*;3=6;5*5)7=7CFFFCEFEE<C1696<A27B2<A)5>:B44)5BAA9<04:?16<4)6<)-.
@M02352:288:000000000-CKWC8:1:1102:8655:8438 2:N:0:TAGCGCTC+TATCCTCT
CAATCTTGCGATCGTACTCCCCAGGTGGGACACTTATCACTTTCGCTTAGTCACTGAGCTAATGCCCAACAACTAGTGTCCATCGTTTACGGCGTGGACTACCAGGGTATCTAATCCTGTTCGCTCCCCACGCTTTCGTCCATGAGCGTCAGTACATACGTAGTAGACTGCCTTCGCAATCGGTATTCTGTGTAATATCTATGCATTTCACCGCTACACTACACATTCTATCTACTTCCGTATAACTCAAGTCAACCAGTATCAAAGGCAGTTCCATAGTT
+
GGGFGGGGGGGGGGFGGGGGGGGGGGGGGGGGGGGGGGGGGGGGGGGGGCFFGGGFGGGGGGGGGGGGGGGGGGGCFFGGGFGGGGGGGGG7FFGGGGGGGGGGGGGGGGGGGGGGGGGGGGGGGGGGGGGGGGGGGGGGGDGFFGGGGGGGGGGGGGGGGGFGGGGGGGGGGGGGGEDFFGGGGGGGGGGGGFCFFGGGFGAFFFFGGGGGGFFGGFFFFFFFGGFGFGFFGFFFFFFFFFFFFFFFF@EFEC6>@FFDFFFFFFFF?B?FFFFFFF>BA
@M02352:288:000000000-CKWC8:1:1102:9330:8440 2:N:0:TAGCGCTC+TATCCTCT
CAGTCTTGCGACCGTACTCCCCAGGTGGGATACTTATCACTTTCGCTTAGTCACTTAGCTAACGCCAAACAACTAGTATCCATCGTTTACGGCGTGGACTACCAGGGTATCTAATCCTGTTCGCTCCCCACGCTTTCGTCCATGAGCGTCAGTACATACGTAGTAGACTGCCTTCGCAATCGGTATTCTGTGTAATATCTATGCATTTCACCGCTACACTACACATTCTATCTACTTCCATATGACTCAAGTCAACCAGTATCAAAGGCAGTTCCATAGTT
+
GGGGGGGGGGGGGGEGGGGGGGGGGGGGGFGFGGGGGGGGGGGGGGGGGGGGGGGGGGGGGGGGGGEGGGFGGGGDGGGGGFGGGGGGGGGGGGGGGGGGGGGGGGGGGGGGGGGGGGGGGGGGFGGGGGGGGGGGGGGGGGGCDFGGGGGGGGGGGGGGGGDGGCFFG>FGGGGFGGGEFG>EGGGGGGGGG>DFFFFFFG8FFFFGGGGGGFFGGFFFFFAFGGFGEGFFGFFEEFFCEEE?<EFA>??FFBAGFFFBAAF254<7?F:1<<?>AA:>F
@M02352:288:000000000-CKWC8:1:1102:27896:8444 2:N:0:TAGCGCTC+TATCCTCT
CAGTCTTGCGACCGTACTCCCCAGGTGGGATACTTATCACTTTCGCTTAGTCACTGAGCTAATGCCCAACAACTAGTATCCATCGTTTACGGCGTGGACTACCAGGGTATCTAATCCTGTTCGCTCCCCACGCTTTCGTCCATGAGCGTCAGTATATACGTAGTAGACTGCCTTCGCAATCGGTATTCTAAGTAATCTCTATGCATTTCACCGCTACACTACTTATTCTATCTACTTCCGTATAACTCAAGTCAACCAGTATCAAAGGCAGTTCCATAGTT
+
GCGGGGGGGGEGGGGGGFGGGGGCFGFGEGGGGGGGFFFGGGGGGGGGGGGGGGGGGGGGGGGGGGGGGGGGGGGDFGGGFGGFGGGGGGG7CEFFE@FGGGGGFGGGCFFEA<FFGGFGG9ECEGGGGGGDFGGGFGGGGDFGGFGGGGGGGGCGGGGGGFGGFFFGDFGGGFGFECD9AFEGGGFCGG@FGAFFCFGGFGAFFFFC@9FC46ADCFAE4FFFGGEF?DCCGFFFFFFDFF3=CCFFFFFCA><G3:>A)<BBB2<:?:<85-*-..8AB
@M02352:288:000000000-CKWC8:1:1102:20380:8530 2:N:0:TAGCGCTC+TATCCTCT
TAATCTTGCGACCGTACTCCCCAGGCGGAATGCTTAATCCGTTAGGTGTGTCACCGAATAGCATGCTATCCGACGACTGGCATTCATCGTTTACGGCGTGGACTACCAGGGTATCTAATCCTGTTTGCTCCCCACGCTTTCGCACCTCAGCGTCAGTATCGAGCCAGTGAGCCGCCTTCGCCACTGGTGTTCCTCCGAATATCTACGAATTTCACCTCTACACTCGGAATTCCACTCACCTCTCTCGAACTCAAGATCAGGAGTTTACAAGGCAGTTCCAG
+
FGGFGGGGGGGGGGGFGGGGGGGEGGDGDGGGGGGGFDGFGGGGCFGGFCGGGGGGDGEFGG9FFCG9FGGGGGGDFGEDGCFFFCEGGGGG+ECCFGEGGCGGCED<8FGFCFGGGGFDFDFGGGGGAFEG:F@:BEDFFGG6BFGGGGGGGGGGGGCFGGFGGFGFC:98EEECCGGAEGGDDCFGDFGGGAFFDGCD>@AG6AFCDFFCCFF:3744AFF6<F?G0C@FGFF43:B8<?>?,)438:BAA02C49F>>,72:A4:A.)((8BB<<AA)
@M02352:288:000000000-CKWC8:1:1102:15395:8602 2:N:0:TAGCGCTC+TATCCTCT
CAGTCTTGCGACCGTACTCCCCAGGTGGGATACTTATCACTTTCGCTTAGTCACTGAGCTAATGCCCAACAACTAGTATCCATCGTTTACGGCGTGGACTACCAGGGTATCTAATCCTGTTCGCTCCCCACGCTTTCGTCCATGAGCGTCAGTATATACGTAGTAGACTGCCTTCGCAATCGGTATTCTAAGTAATCTCTATGCATTTCACCGCTACACTACTTATTCTATCTACTTCCGTATACCTCAAGTCAACCAGTATCAAAGGCAGTTCCATAGTT
+
GGGFFGGGGGGGGGGGGGGGGGGGGGGGGGGGGGGGGGGGGGGGGGGGGGGGGGGGGGGGGFGGGGGGGGGGGGGGGGGGGGGGGGGGGGGGGGGGGGGGGGGGGGEGGGGGGGGGGGCFGGGGGGGGGGGDGGGGGGGGGGGGGGFCCGGCGGGGGGGFGGGGGGGFGGGGGGGGDGDFFG5EFGCFFFG7CFGFFGGGFGFGFFFGGGGGGFFDGFFFFFFFGGE7318:FFFE??A?E@DE3)77.=;E<<9F:?)6<46)69A7:B:?<AF)453AF
@M02352:288:000000000-CKWC8:1:1102:8441:8621 2:N:0:TAGCGCTC+TATCCTCT
CAGTCTTGCGACCGTACTCCCCAGGTGGGATACTTATCACTTTCGCTTAGTCACTGAGAATTAACCCAACAACTAGTATCCATCGTTTACGGCGTGGACTACCAGGGTATCTAATCCTGTTCGCTCCCCACGCTTTCGTCCATGAGCGTCAGTATATACGTAGTAGACTGCCTTCGCAATCGGTATTCTAAGTAATATCTATGCATTTCACCGCTACACTACTTATTCTATCTACTTCCGTATAACTCAAGTCAACCAGTATCAAAGGCAGTTCCATAGTT
+
GGGGGGGGGGGGGGGGGGGGGGGGGGGGDGGGGGGGGGGGGGGGGGGGGFGGGGGGGGGGGGGGGGGGGGGGGGGDGGGGGGGGGGGGGGGFGGGGGGGGGGGGGGDGGGGGGGGGGGGGGGGGGGGGGGGGGGGGGGGGGGGDFGGGGGGEGGGGGGGGGGCGGDGGGGGGGGGGGGGFFGCEGGGGGGGGGF:@BFGGFGFGFFFGGGGGGFFGGFFFFFFFGGFFEGFFGFFFEFA06;@EFFFFFFEEAFFGFFFFB<FDAADF034?<AB<BF?A>
@M02352:288:000000000-CKWC8:1:1102:4828:8637 2:N:0:TAGCGCTC+TATCCTCT
TAGTCTTGCGACCGTACTCCCCAGGCGGTGCGCTTAACGCGTTAGCTCCGGCACAGACAGGGTCGAACCTGCCTACACCAAGCGCACATCGTTTACTGCTAGGACTACAGGGGTATCTAATCCCTTTCGCTACCCTAGCCTTCGAGCCTCAGCGTCAGTAAATGTCCAGTAACCTGCTTTCGCCATTGGTCTTCCTCTCGATATCCACGCATTTCACTGCTACACCGAGAATTCCAGTTACCTCTCCATTACTCTAGCACGGCAGTATCGAATGCAGTTTG
+
GGGGGGGGGGGGGGGGGGGGGGGGGGGGGGGGGGGGGGGGFGGGGGGGGGGGGGGGGGGGGGGGGGGGGGGGGGGGGGGGGGGGGGGGGGGGGGGGGGGGCGGGGGGGGFGGGGGGGGGGGGGGGGGGGGGGGGGGGGGGGGGGGGGGGGGGGGGGGGGFGFGGGGGGGGGGGGGGGGGCFCGGGGGGGGGGGFGFFGGGFGFGFFFGCEGGGFFGGFF?DFF?GGBGFGEFGFFF2:AFAFFF?FFAFFB26.4:))/-29B99<)6>:::?2FFB<>A-
@M02352:288:000000000-CKWC8:1:1102:9904:8733 2:N:0:TAGCGCTC+TATCCTCT
CAATCTTGCGATCGTACTCCCCAGGTGGGACACTTATCACTTTCGCTTAGTCACTGAGCTAATGCCCAACAACTAGTGTCCATCGTTTACGGCGTGGACTACCAGGGTATCTAATCCTGTTCGCTCCCCACGCTTTCGTCCATGAGCGTCAGTACATACGTAGTAGACTGCCTTCGCAATCGGTATTCTGTGTATTCTCTATGCTTTTCACCGCTACACTACACATCCTATTTACTTCACTATGACTCAACTCAACCAGTACCAAAGCAAGTTCCTTTGTT
+
GGGFGGGGGGGGDGFGGGGGGGGGGEFGDFGGGGGGGDCFGGGGGGGGGGFGGGGFGCEG<<FFGCEGGGDGGGDEFAFGGGGGGFGF<CE@CFGGGGGGGGGG<CC=FGGGGGGGGGGGGGGGGFGCE8EGGEFCFCGGE6E9>FFEEEGGGGGCA9FFECEGG9CFFCFGFFGCE5C9;C5;>GGGG@F7E++=++5++CBC+1=*:,=755))86AE@FF87C)*)31+11;??E)).)))99)98;(7;<?G7<))))*.34((.((6-:*))).6,
@M02352:288:000000000-CKWC8:1:1102:9899:8753 2:N:0:TAGCGCTC+TATCCTCT
CAATCTTGCGATCGTACTCCCCAGGTGGGACACTTATCACTTTCGCTTAGTCACTGAGCTAATGCCCAACAACTAGTGTCCATCGTTTACGGCGTGGACTACCAGGGTATCTAATCCTGTTCGCTCCCCACGCTTTCGTCCATGAGCGTCAGTACATACGTAGTAGACTGCCTTCGCAATCGGTATTCTGTGTAATATCTATGCATTTCACCGCTACACTACACATTCTATCTACTTCCATATGACTCAAGTCAACCAGTATCAAAGGCAGTTCCATAGTT
+
GGGFGFGGGGGGGGGGGGGGGGGGGGGGGGGGGGGGGGFGGGGGGGGGGFGGGGGGGGGGGFGGGGGGGGGGGGGFGGGGGGGGGGGGGGGGGGGGGGGGGGGGGGGGGGGGGGGGGGGGGGGGGGGGGGGGGGGGGGGGGGGGGGFGGGGGGGGGGGGGGGGGFGGGGEGGGGGGGGGFFGEGGGGGGGGGGF@FFGGGFGAFFCCGGGGGGFFGGFFFFFFFFGFGFGFFGFFFFFEFFFEFFCCEF@<EFFEG1?FAA>FFDFFF::1:AFB9A<2<>
@M02352:288:000000000-CKWC8:1:1102:14527:8806 2:N:0:TAGCGCTC+TATCCTCT
CAGTCTTGCGACCGTACTCCCCAGGTGGGATACTTATCACTTTCGCTTAGTCACTGAGCTAATGCCCAACAACTAGTATCCATCGTTTACGGCGTGGACTACCAGGGTATCTAATCCTGTTCGCTCCCCACGCTTTCGTCCATGAGCGTCAGTATATACGTAGTAGACTGCCTTCGCAATCGGTATTCTAAGTAATCTCTATGCATTTCACCGCTACACTACTTATTCTATCTACTTCCGTATAACTCAAGTCAACCAGTATCAAAGGCAGTTCCATAGTT
+
FGGGGGGGGGGGGGGGGGGGGGGGGGGGGGGGGGGGGGGGGGGGGGGGGGGGGGGGGGGGGGGGGGGGGGGGGGGFGGGGGGGGGGGGGGGGGGGGGGGGFGGGGGGGGGGGFGGGGGCGGGGGEGGGGGGGGGGGGGGGGGGGGFGGGGGGG:ECGFGGGGGGGGGGGFGGGGGGGGGFFGGGGGGGGGGGGF>FFGFGFGADCFFGGGGGGFFGGFFF@FFFGGFGEGFFGCFFFFF<F;@@5<EFFE):<>6FBB>A<AB<B9<700,8AFFABAFFF
@M02352:288:000000000-CKWC8:1:1102:15196:8941 2:N:0:TAGCGCTC+TATCCTCT
CAGTCTTGCGACCGTACTCCCCAGGTGGGATACTTATCACTTTCGCTTAGTCACTGAGCTAATGCCCAACAACTAGTATCCATCGTTTACGGCGTGGACTACCAGGGTATCTAATCCTGTTCGCTCCCCACGCTTTCGTCCATGAGCGTCAGTATATACGTAGTAGACTGCCTTCGCAATCGGTATTCTAAGTAATCTCTATGCATTTCACCGCTACACTACTTATTCTATCTACTTCCGTATAACTCAAGTCAACCAGTATCAAAGGCAGTTCCATAGTT
+
GGGFGGGGGGGGGGGGGGGGGGGGGGGGGGGGGGGGGGGGGGGGGGGGGGGGGGGGGGGGGGGGGGGGGGGGGGGGGGGGGGGGGGGGGGGGGGGGGGGGGGGGGGGGGGGGGGGGGGGGGGGGGGGGGGGGGGGGGGGGGGGGDFGGGGGGGGGGGGGGGGGGGGGGGGGGGGGGGGGFFGGGGGGGGGGGGFGFFGGGFGFGFFFGGGGGGFFGGFFFFFFFGGFGFGFFGFFFEFFFF@DFEFFEFFFFFFFGFFFFFFFFFFF?BF?FFFFFFF?F>
@M02352:288:000000000-CKWC8:1:1102:12830:8945 2:N:0:TAGCGCTC+TATCCTCT
CATTCTTGCGAACGTACTCCCCAGGTGGGTCACTTATCACTTTCGCTTAGCCACTCAAACCGAAGTTCGAACAGCTAGTGACCATCGTTTACGGCGTGGACTACCAGGGTATCTAATCCTGTTCGCTCCCCACGCTTTCGTCCATCAGTGTCAGTATATTATTAGTGATCTGCCTTCGCAATTGGTATTCTATGTAATATCTATGCATTTCACCGCTACACTACATATTCTAACCACTTCATAATAACTCAAGACAACCAGTATCAAAGGCAATTTTACCG
+
GFGGGGGGGGGGGGGGGGGGGGGGGGGGGGGGGGGGGGFGGGGGGGGGDGGGGGGGGGGGGGGGGGGGGGGGGGGGGGGGGGGGGGGGGGGGGEGEGGGGGGGGGGGGGGGGGGGGGGGGGGGGGGGGGGGGGGGGGGGGGGGGGGGFGGGGGGGGGGGGGGGGGGGGGGGGGGGGGGGDFGGGGGGGGGGGGFGFFGDCAFFGFFFGGGGGGFFDGFFFFFFFGGFGFGFF>FFFFEFFFF6?EFFFFEF@<EFGFFFFBFFFFAFA<1::?FFFFFFB(
@M02352:288:000000000-CKWC8:1:1102:16231:8956 2:N:0:TAGCGCTC+TATCCTCT
CATTCTTGCGAACGTACTCCCCAGGTGGGATACTTATCACTTTCGCTTGGCCGCCCAGGCCTCAAGGACCCGGACAGCTAGTATCCATCGTTTACGGCGTGGACTACCAGGGTATCTAATCCTGTTCGCTCCCCACGCTTTCGTCCATCAGCGTCAGTATATGGTTAGTCAGCTGCCTTCGCAATCGGTGTTCTATGTAATATCTATTCATTTCACCGCTACACTACATATTCCGCCAACTTCACCATAACTCAAGACGACCAGTATCAAAGGCAATTCTA
+
GGGGGGGGGGGGGFGGGGGGGGGGGGCFGFGGGGGGGGGGGGGGGGGGGGGGGGGGGGGGGGGGCGGGGGGGGGGGGGGGGGFGGGGGGGGGGGGGGGGGGGGGGGGGGGEFFGFGGGGFGGGGGGGGGEGGGGGGCEGGGGGGGGGGGEGGGGGGGGGGGGGGGGGGGGGGGGGG>EFFFGGGGGGGEGGGGFFFFCD7C?FGFFF+:<DGGFFGGFFFFFFF>D@GBFF?F4?<69FF<ADDFB?ABF:4<AFGA?EFFFF?<B<<>ADBF:F?FAAB9
@M02352:288:000000000-CKWC8:1:1102:22995:8956 2:N:0:TAGCGCTC+TATCCTCT
CAGTCTTGCGACCGTACTCCCCAGGTGGGATACTTATCACTTTCGCTTAGTCACTGAGTCGAAACCCAACAACTAGTATCCATCGTTTACGGCGTGGACTACCAGGGTATCTAATCCTGTTCGCTCCCCACGCTTTCGTCCATGAGCGTCAGTATATACGTAGTAGACTGCCTTCGCAATCGGTATTCTAAGTAATATCTATGCATTTCACCGCTACACTACTTATTCTATCTACTTCCGTATAACTCAAGTCAACCAGTATCAAAGGCAGTTCCATCGTT
+
GGCF<FGGG7:FFGGGGGGGGGGGGGGGEFGGGGGGGGFGGGGGGGGGGGFGFGG9EDFG:CCFDGEEGGGGGG,<FAFCEEEGDAEDF?4B>FGG+CFGE@FFF@FEEF<E<CFGFGCFC@C@CFG7CDGCGG@FC=FC7CDDF8@CGEEEFGGCF,@FGF:EF=AEG7DF,BC*A:*3*4*;,DFGG7,,48@BAFFG6F8C6BAC@9C>C>D78=FF@FF6:CE+9:@FFF8?EF81;1155;79A()-5)4C1656A9@5>A4(13(4)6BFFF033
@M02352:288:000000000-CKWC8:1:1102:18382:8978 2:N:0:TAGCGCTC+TATCCTCT
CAGTCTTGCGACCGTACTCCCCAGGTGGGATACTTATCACTTTCGCTTAGTCACTGAGTCGAAACCCAACAACTAGTATCCATCGTTTACGGCGTGGACTACCAGGGTATCTAATCCTGTTCGCTCCCCACGCTTTCGTCCATGAGCGTCAGTATATACGTAGTAGACTGCCTTCGCAATCGGTATTCTAAGTAATATCTATGCATTTCACCGCTACACTACTTATTCTATCTACTTCCGTATAACTCAAGTCAACCAGTATCAAAGGCAGTTCCATCGTT
+
GGGGGGGGGGEGGGGGGGGGGGGGGGGGGGGGGGGGGGGGGGGGGGGGGGGGGGGGGGGGGEGGGGGEFGFFGGGGGGGGGFFGGGGGFGGGGGGGGGGGFGGGGGDGFGGGGGGGGGGGGGCFGGGGGGGGGGEGGGGGGGGFGGGGGGGDEFGCGGFGGGDEFCGFGFGGGGGGGGCEFG5CFFGGGGFFGFCB8FGGFFFGFFFGGGGG4BEGG4AC1FAFGGFGFGFFGFFFFFA1E<@FEFDAAF7<A<>GF?@DFF?-:64(4(4:AA=2:A:<6
@M02352:288:000000000-CKWC8:1:1102:7170:9056 2:N:0:TAGCGCTC+TATCCTCT
CAATCTTGCGATCGTACTCCCCAGGTGGGACACTTATCACTTTCGCTTAGTCACTGAGCTAATGCCCAACAACTAGTGTCCATCGTTTACGGCGTGGACTACCAGGGTATCTAATCCTGTTCGCTCCCCACGCTTTCGTCCATGAGCGTCAGTATATACGTAGTAGACTGCCTTCGCAATCGGTATTCTGTGTAATATCTATGCATTTCACCGCTACACTACACATTCTATCTACTTCCGTATAACTCAAGTCAACCAGTATCAAAGGCAGTTCCATAGTT
+
FCFAEEFDGGGCFFGFFGGGGGGCFGGDEGGDGGGGFGGFGGGDCGDFCFEGGGGGDFFFADFE9?FFEECEGFFGFGFGCEFGGFGGGGECGB>C@:BEFEEFFCGBGGGFGFGGFFFGGGD>=FGGGGGGGGGGGGGGGEGGGGFEEG6@EEGGCC<FD9,3==CEFC86@CCFDG55*7E>GGG@FGFEFFFFFGG7BGFGFFFG8FGGGFBGGAFC@AAFGGFGFGFFGFFE?3.7=1().64><E@CEFFG3?@A266)62<:?:(8><6<<<:4)
@M02352:288:000000000-CKWC8:1:1102:11270:9145 2:N:0:TAGCGCTC+TATCCTCT
CAGTCTTGCGACCGTACTCCCCAGGTGGGATACTTATCACTTTCGCTTAGTCACTGAACCGAAGTCCAACAACTAGTATCCATCGTTTACGGCGTGGACTACCAGGGTATCTAATCCTGTTCGCTCCCCACGCTTTCGTCCATGAGCGTCAGTATATACGTAGTAGACTGCCTTCGCAATCGGTATTCTAAGTAATATCTATGCATTTCACCGCTACACTACTTATTCTATCTACTTCCGTATAACTCAAGTCAACCAGTATCAAAGGCAGTTCCATCGTT
+
GGGFEGGGGGGGGGGGGGGGGGGGGGGGGGGGGGGGGGGGGGGGGGGGGGGGGGGGGGGGGGGGGGGGGGGGGGGGGGGGGGGGGGGGGGGGGGGGGGGGGGGGGGGGGGGGGGGGGGGGGGGGGGGGGGGGGGGGGGGGGGGGGGGGGEGGGGGGGGFGGGGGGGGGGGGGGGGGGG>EFGEEGGGGGGFGGFGFFGGGFGFGFFFGGGGGGFFGGFFFFFFFGGFGFGFFGFFFFFEFFFFFFFFAA?F<9ADGFFFFFFF><6<B?FFFAAF<<DB23
@M02352:288:000000000-CKWC8:1:1102:21253:9249 2:N:0:TAGCGCTC+TATCCTCT
TAATCTTGCGACCGTACTCCCCAGGCGGTACACTTAATGTGTTAACTGCATTACTGCAAGGTCTAGCCTCACAACAACTAGTGTACATCGTTTAGGGCGTGGACTACCAGGGTATCTAATCCTGTTTGCTCCCCACGCTTTCGCGTCTCAGCGTCAATAATGTTCCAGTAGATCGCCTTCGCAATCGGTATTCCTTCTGATCTCTACGGATTTTACCCCTACACCAGAAATTCCATCTACCTCTCCCATATTCTAGGTAAGCAGTTTTCAAAGCAGTTCAA
+
GGGGGGGGGG>FFEFGGGGGGGGGGGEGGGGFGGGGCFGGGGGGGGGGGGGGGGGEGGGFGGGGGCGGGGGGGGGGGGGGGGGGFGGGGGFGGGDFGFGGFGGGGGGGGGGGGDFGGGEFGGGFGGGGGGGGGGFGGGGGGGEGEGGGGGGGEGGGGGD9ECGGGGGGGGFGGGGGGGGFFGEEEFGDG5CGGFGFFGF7CGFGFFF<D5CDGFFGGFFFFFFF<8;F@FFFGFFEFFFFFFFDFFFFA:AFBB4:):?4<<F?ABFFFFA)6?F?FAA<)
@M02352:288:000000000-CKWC8:1:1102:13756:9257 2:N:0:TAGCGCTC+TATCCTCT
CAGCCTTGCGACCATACTCCCCAGGCGGAGCACTTAATGGTTTCCCTACGGCAAAAAGCGACGAATCGCCTCTCGCCCAGTGCTCATCGTTTACAGCTAGGACTACCGGGGTATCTAATCCCGTTCGCTACCCTAGCTTTCGTACCTCAGCGTCAGTTATCCCCCAGTGTGCCGCCTTCGCCTCCGGTGTTCCTCATGATATCAACGCATTTCACCGCTCCACCATAAGTTCCGCACACCCCTGGAATACTCTAGCCTACCAGTTTCAAACGCAGTGCCA
+
GGGGGGGGGG7FGEFGGGGGGGGGGGGGGGGGGGGGGGGGGGGGGGGGGGGGGGGGGGGGGGGGGGGGGGGGGGGGGGGGGGGGGGGGGGGGGGGGGGGGGGGGGGGGGGGGGGGFGGGGGGGGGGGGGGGGGDFGGGGGGGGGGGFGGGGGGGGGGGGGGGGGGGDGFGGGGGGGGGGFFGEGGGGCEGGGGFGFFGFFFGFGFFFGGGGGGFFGCBEFFFFFFG?FDGFFGFFFF>F?FFFF?B?D?FAFFFFGFFFBFFFA<ABFAFFFF>D?B<BA
@M02352:288:000000000-CKWC8:1:1102:23766:9364 2:N:0:TAGCGCTC+TATCCTCT
CAATCTTGCGATCGTACTCCCCAGGTGGGACACTTATCACTTTCGCTTAGTCACTGAGCTAATGCCCAACAACTAGTGTCCATCGTTTACGGCGTGGACTACCAGGGTATCTAATCCTGTTTGCTCCCCACGCTTTCGCATCTGAGTGTCAGTGTCTGTCCAGGGGGCCGCCTTCGCCACTGGTATTCCTTCAGATCTCTACGCATTTCACCGCTACACCTGAAATTCTACCCCCCTCTACAGCACTCTAGTTCACCAGTTTCAAATGCAGTTCCGAGGTT
+
FCGAFGGGGGGGFGGGGGGGGGGGGGFGGGGFEGGGGGGGGGGGGGDGGGGFFGGGGGGGGGGGGGGGGGGGGFGGGGGGGGGGGGGGGGGGGGGGGGGFGGGGGGGGFFFGGGFFFEGGGGFGFGGGDFEGEGGGGGDCFEFFFFFFGGGGGGGGGGGC>ECFGDGGGEGGGEGGGEDEFG6D?FFGGGGGGF7BFGGFFGFGFDAFGGGFGFEDGFFF@FA;F>;75DFFG5>>BFBAFA)).4:BABF<2<AC<?:6><@BF49AAAFF<4@:29B81
@M02352:288:000000000-CKWC8:1:1102:14376:9401 2:N:0:TAGCGCTC+TATCCTCT
CAGTCTTGCGACCGTACTCCCCAGGTGGGATACTTATCACTTTCGCTTAGTCACTGAGCTAATGCCCAACAACTAGTATCCATCGTTTACGGCGTGGACTACCAGGGTATCTAATCCTGTTCGCTCCCCACGCTTTCGTCCATGAGCGTCAGTATATACGTAGTAGACTGCCTTCGCAATCGGTATTCTAAGTAATCTCTATGCATTTCACCGCTACACTACTTATTCTATCTACTTCCGTATACCTCAATTCAACCAGTATCAAAGGCAGTTCCATAGTT
+
EGGD<FGFGGGECGGGEGGGGG8BFAEFEEFFGFGFFEEGGGGGGGEGGEGGGGGGGEDEDGFFGGFFGGGGGGGGGGGGGGGGG<FFGG@GEFEEGFGDABF=FC>FEGGGDGGGGF9EEAFG@FGGGGGGGEGGFCFEEEGDA,@EEGGGGGF9>F9:E>FGGCCCF,D,,@EGEEDBFFE8C:F:;CD@:9CFFDFDFF>FFFFGFGGFG?58C4);@4;6:@);<7CACFACEEF6=0=3))1/;@).--6C??)<46FAA44??<0:>A*4)).<A
@M02352:288:000000000-CKWC8:1:1102:24328:9518 2:N:0:TAGCGCTC+TATCCTCT
CATTCTTGCGAACGTACTCCCCAGGTGGGTCACTTATCACTTTCGCTTAGCCACTCAAACCGAAGTTCGAACAGCTAGTGACCATCGTTTACGGCGTGGACTACCAGGGTATCTAATCCTGTTCGCTCCCCACGCTTTCGTCCATCAGTGTCAGTATATTATTAGTGATCTGCCTTCGCAATTGGTATTCTATGTAATATCTATGCATTTCACCGCTACACTACATATTCTAACCACTTCATAATAACTCAAGACAACCAGTATCAAAGGCAATTTTACCG
+
GGFGGGGGGGGGGGGGGGGGGGGGGGFFGGGGGGGGGGGGGGGGGGGGGGGGGGGGGGGGGGGGGGGGGGGGGGGGGGGGGGGGGGGGGGGGGGGGGGGGGGGGGGGGGGGGGGGGGGGGGGGGGGGGGFEGGGGEGGGGGGGGGGGGGGGGGGGGGGGGGGGGGGGGGGGGGGGGGGGFFGGGGFFGGGGGGFGFFGGGFGFG8AFDGGGGGFEDC>EFFFFFGGFFFDFFGFFEFFAFFFFFEFFFFEFFE8;FFF3:<AFFFFFBFF?FFF?<BAFB(
@M02352:288:000000000-CKWC8:1:1102:21670:9522 2:N:0:TAGCGCTC+TATCCTCT
TAATCTTGCGACCGTACTCCCCAGGCGGAATGCTTAATCCGTTAGGTGTGTCACCGAACAGTATACTGCCCGACGACTGGCATTCATCGTTTACGGTGTGGACTACCAGGGTATCTAATCCTGTTTGCTCCCCACACTTTCGTACCTCAGCGTCAGTATCGAGCCAGTGAGCCGCCTTCGCCCCTGGTGTTCCTCCAAATATCTACGAATTTCACCTCTACACTTGGAATTCCACTCCCCTCTCTCGAACTCTAGCCTGATAGTTTTGGAGGCAGTTCCAG
+
DFGGGGGCFECEEGFFGGGGGGC@EFGCGEGFFGGDDFFGGGGGGGGGGCEFGFFDGGE:FF,CEEG9EFCGCG7FEFDFF@AFGFEFGGFG@FEB,A8?:,BBBBD=AC>DCGGG,C@DADFCGG<A;F8FD,CFFGCF9@FDFBEFGGGE8@EECCE=EFGDGGADFGGC:5>DG=FFBG*==C5>62CFCFGFFC+0;@FF6;;DFGGGGFFGEFF)6BF6>C:74:?FC*6)((43:6(3).,,8:<B>690:>F7A<44:A<(7(8(410454).)
@M02352:288:000000000-CKWC8:1:1102:20302:9527 2:N:0:TAGCGCTC+TATCCTCT
CAGTCTTGCGACCGTACTCCCCAGGTGGGATACTTATCACTTTCGCTTAGTCACTGAGTCGAAACCCAACAACTAGTATCCATCGTTTACGGCGTGGACTACCAGGGTATCTAATCCTGTTCGCTCCCCACGCTTTCGTCCATGAGCGTCAGTATATACGTAGTAGACTGCCTTCGCAATCGGTATTCTAAGTAATATCTATGCATTTCACCGCTACACTACTTATTCTATCTACTTCCGTATAACTCAAGTCAACCAGTATCAAAGGCAGTTCCATCGTT
+
FGGGGGGGFGGGGGGGGGGGGGFGGGFGGGGFGGGGGEFGGFGGDGGGGGGGGGGGGGGGGGGDGGGGGGGGGGGFGGGGGGGGGGGGGGGEGGGGGGGGGGGGGGGGGGGGGGGFGGCFGGGGGGGGGGGGGGGGGGGGGGGGGGGGGGGGFGFGGGGGGGGGCFDEFCFGGGGGGDDDFGGGCGGGGGDGC:=CCFGGFGFGFFFDFGGGGFFGGAFE3AFFGGEFFCFFGFFFEEE?FFF@CEFAAB?FFABGF:;<BDF)<.)4<(-4>FFFFFBFB
@M02352:288:000000000-CKWC8:1:1102:4303:9603 2:N:0:TAGCGCTC+TATCCTCT
CATTCTTGCGAACGTACTCCCCAGGTGGGATACTTATCACTTTCGCTTAGCCACTCAAACCGAAGTTCGAACAGCTAGTATCCATCGTTTACGGCGTGGACTACCGGGGTATCTAATCCCGTTCGCTCCCCACGCTTTCGTGCATCAGTGTCAATACATTGTTAGTGATCTGCCTTCGCAATTGGTATTCTATGTAATATCTATGCATTTCACCGCTACACTACATATTCTAACCACTTCACAATGATTCAAGATAACCAGTATCAAAGGCAATTTTACGG
+
FGGGFGGGFGGGEGGGGGGGGGGGFF8FGGGGGGGGGFFGGGGGGDEGGGGFGGGFGGGGGGGGGGGGGGGGGGGGGGGGGGGGGGGGGGGGCFGGGGGGGGGGGCEGDGGGGGGGGGGGGGGDCFGGGGGFGGGDGGGGG+:FFGGGGGGDG<FGGGGGGGGGGGGGGGGFGGGGGGGFFGGGGGFGGGGGGFGFFGGGFGFGFFFGGGGGGFBGC:DF@6FFDGFGFGFFGFF@?@EFFFFFFA<<A2<FFFFGFBFF?B?::ADA<(4?BFFAA>A?0
@M02352:288:000000000-CKWC8:1:1102:5765:9750 2:N:0:TAGCGCTC+TATCCTCT
CAATCTTGCGATCGTACTCCCCAGGTGGGACACTTATCACTTTCGCTTAGTCACTGAGCTAATGCCCAACAACTAGTGTCCATCGTTTACGGCGTGGACTACCAGGGTATCTAATCCTGTTCGCTCCCCACGCTTTCGTCCATGAGCGTCAGTATATACGTAGTAGACTGCCTTCGCAATCGGTATTCTGTGTAATATCTATGCATTTCACCGCTACACTACACATTCTATCTACTTCCGTATAACTCAAGTCAACCAGTATCAAAGGCAGTTCCATAGTT
+
GFGDEGGGGGGGGGFGGGGGGGGGGGGGGFFGGGGGGGGGGGGGDGGGGGGGGGGGGGGGGGGGGGGGGGGGGGGGGGGGGGGGGGGGGGGEEGFGGGGGGGGGGGGGGGGGGGGGGDAFGGGDGGGGGGGGGEEGGGGGGGGGGGGDGGGGGGGGGGFFGGGGGGGGEFGGGGGGGG**;FGGGGGGGFGGGFGFFGGGFGFGFFFGFGG>CD>DGFFFFFFFGGFGFGFFFFFFFF;@ED;E?CE@A@EFEC?C;?FABAFAA<A<:F<?>BFABFFBF
@M02352:288:000000000-CKWC8:1:1102:4572:9784 2:N:0:TAGCGCTC+TATCCTCT
TAGTCTTGCGACCGTACTCCCCAGGCGGGGCACTTAATGCGTTAGCGACGGCGCGGATCTCGTTGGTTGAGACCCACACCTAGTGCCCAACGTTTACGGCATGGACTACCAGGGTATCTAATCCTGTTTGCTACCCATGCTTTCGCTCCTCAGCGTCAGTTACGGCCCAGAGCGGCGCCTTCGCCACTGGTGTTCCTCCTGATATCTGCGCATTTCACCGCTACACCAGGAATTCCCCGCTCCCCTACCGCACTCTAGTCACAGTAGTATCGAGTGACCT
+
FFFFGGGFGGGGEGGGGGGGGGG@GGEFGGGGGGGGGGGGGGGGGGFGGGGGGGGGGGGCFFGGFGGGGFGGGGGGGGGGGFGGFFGGGCGGGGGGGGGGGGGGGGGGGGGGGGGGGFFGGGGGCFGGGFGGGGGGGGGGGGGGGGGGGGGGGGGGEGGGGGGGGGGGGFGCFG*7CECDDGFGG=58EGGFGFGF=DGG?CFF?FFCFEGGGDFGGFF?>3BEDG7F0D@:6?FF4:0;(-4:BF::?BF99(.:>AF<))*.4<<A))6(2,0-.4<4
@M02352:288:000000000-CKWC8:1:1102:23913:9801 2:N:0:TAGCGCTC+TATCCTCT
CAGTCTTGCGACCGTACTCCCCAGGTGGGATACTTATCACTTTCGCTTAGTCACTGAGAATTAACCCAACAACTAGTATCCATCGTTTACGGCGTGGACTACCAGGGTATCTAATCCTGTTCGCTCCCCACGCTTTCGTCCATGAGCGTCAGTATATACGTAGTAGACTGCCTTCGCAATCGGTATTCTAAGTAATATCTATGCATTTCACCGCTACACTACTTATTCTATCTACTTCCGTATAACTCAAGTCAACCAGTATCAAAGGCAGTTCCATAGTT
+
FGGGGGGGGGGGGGGGGGGGGGGGGGFGGGGGGGGGGGGGGGGGGGGGGGGGGGGGGGGGGG<FGGGGGGGGGGGGGGGGGGGGGGGGGGGGGGGGGGGGGGGGGGGGFGGGGGGGGGGGGGGGGGGGGGGGGGGGGGGGGGGFGGGGGGGGGGGGGGGGGGGGGGGGGGGGGGGGGE7@FGEGCGGGGGGGGFGFCFGGFGFGFFFGGGGGGFFDEFFEFFFFGGFGFGFFGFFFFFFD@FFEFFFE@E3C9AFGFFFFFFFF<D<?0(3<<>FAFFFFF
@M02352:288:000000000-CKWC8:1:1102:6107:9804 2:N:0:TAGCGCTC+TATCCTCT
CAATGTTGCCATCGTACTCCCCAGGTGGCTCACTTAACGCTTTCGCTTGGCCGCTGACTGTCTATCGCCAACAGCGAGTGAGCATCGTTTACGGCGTGGACTACCAGGGTATCTAATCCTGTTCGCTACCCACGCTTTCGTACATTAGCGTCAGTTATGGTCCAGTAAGCTGCCTTCGCTATCGGTGTTCTTTATAATATCTATGCATTTCACCGCTACATTATAAATTCCGCTTACCCCTACCATACTCAAGAATAACAGTTTCAAAGGCAGTTCTACAG
+
GCFFGGGGGFGGGGGFGGGGGGGGGG<FGGGGGGGGGGGGGGGGGGGGGGGGGGGGEGGGGGGGGGGGGGGGGGGGGEFGGGGGGGGGGGGGGGGGGGGGGGGGGGGGGGGGGGFGGGGGGGGFGGGEGFFDFDGCFFFEGDEGFGGDEGGEGGGGGGGGG9CFGFFGGGGGGGFFFGGFFGGGGGGGEFGGFFGFFFFCFF1=:FFGFGCFFFFGGFEF9FFA@DCGEFA;D>:??F0(::1:?<>:>DABBB:F9A?ADFFD9<F<242?<B44A:<>)
@M02352:288:000000000-CKWC8:1:1102:21010:9913 2:N:0:TAGCGCTC+TATCCTCT
TAATCTTGCGACCGTACTCCCCAGGCGGAATGCTTAATCCGTTAGGTGTGTCACCAACAAGCATGCTTGCTGACGACTGGCATTCATCGTTTACGGTGTGGACTACCAGGGTATCTAATCCTGTTTGCTCCCCACACTTTCGTACCTCAGCGTCAGTATCGAGCCAGTGAGCCGCCTTCGCCACTGGTGTTCCTCCAAATATCTACGAATTTCACCTCTACACTTGGAATTCCACTCACCTCTCTCGAACTCAAGACTAGCAGTATTAGAGGCAGTTCCAG
+
FFGFGGGGGGGGGGGGGGGGGGGGGGGGGGGGGGGGGFGGGGGGGGGGGGGGGGGEGGGGGGGGGGGGGGGGGGGGGGGGGGGGGGGGGGGGGGGGFFGGGGGGGGGGGGEGGGGGGGGGGGGGGGGGGGGG@FGGGGGGGGGGGFGGGGGGGGGGGGGGGGGGGGGGGGGGGGDDGGGFDEGGGFFFGGGGGFGFFGCGFGF@FCFGGGFFFCFGFFFFFFFFGGFGFGAFFFFCDFB?2?B<?FFF?BF>BF2>?F?B1>FBFDB2425?FF5:><D>6
@M02352:288:000000000-CKWC8:1:1102:7547:10131 2:N:0:TAGCGCTC+TATCCTCT
TAGTCTTGCGACCGTACTCCCCAGGCGGTGCGCTTAACGCGTTAGCTCCGGCACAGAAGGGGTCGAACCCTCCCACACCAAGCGCACATCGTTTACTGCTAGGACTACAGGGGTATCTAATCCCTTTCGCTACCCTAGCCTTCGAGCCTCAGCGTCAGTAAATGTCCAGTAACCTGCTTTCGCCATTGGTCTTCCTCTCGATATCTACGCATTTCACTGCTACACCGAGAATTCCAGTTACCTCTCCATTACTCTAGCACGGCAGTATCGAATGCAGTTTG
+
GGGGGGGGGGGGGGGGGGGGGGGGGGGGGGGGGGGGGGGGGGGGGGGGGGGGGGGGGGGGGGGGGGGGGGGGGGGGGGGGGGGGGGGGGGGGGGGGGGGGGGGGGGGGGGGGGGGGGGGGGGGGGGGGGGGGGGGGGGGGGGGGGGGGGGGGGGGGGGGGGGGGGGGGGGGGGGGGGGGFFGGGGGGGGGGGGFGFFGGGFGFGFFFGGGGGGFFGGFFFFFFFGGFGFGFFGFFFBFFFFFFFF?FFFFFF<FAF<AFA6>EBFFFFFFFFFFFBFFFF)
@M02352:288:000000000-CKWC8:1:1102:5602:10210 2:N:0:TAGCGCTC+TATCCTCT
CAATCTTGCGATCGTACTCCCCAGGTGGGACACTTATCACTTTCGCTTAGTCACTGAGCTAATGCCCAACAACTAGTGTCCATCGTTTACGGCGTGGACTACCAGGGTATCTAATCCTGTTCGCTCCCCACGCTTTCGTCCATGAGCGTCAGTACATACGTAGTAGACTGCCTTCGCAATCGGTATTCTGTGTAATATCTATGCATTTCACCGCTACACTACACATTCTATCTACTTCCATATGACTCAAGTCAACCAGTATCAAAGGCAGTTCCATAGTT
+
FFGGGGGGGGGGGGFGGGGGGGGGGGGGGGGGGGGGGGGGGGGGGGGGGGGGGGGGGGGGGGGGGGGGGGGGGGGGGGGGGGGGGGGGGGGGGGGGGGGGGGGGGGGGGGGGGGGGGGGGGGFGGGGGGGGGGGGGGGGGGGGGGGGEEGGGGGGFGGGGGGGGGFFCFGGGGGGGGGGFFGGGGGGGGGGGGFGFFGGGFGFGFFFGGGGFGFFGGFFFFFFFGGFGFG@FFFFFFFFFFEFFE<3;@@EFCFFGFFFDA9B<DFF1:8(:4:=54A:AD
@M02352:288:000000000-CKWC8:1:1102:11398:10230 2:N:0:TAGTGCTC+TATCCTCT
CAGTCTTGCGACCGTACTCCCCAGGTGGGATACTTATCACTTTCGCTTAGTCACTGAGCTAATGCCCAACAACTAGTATCCATCGTTTACGGCGTGGACTACCAGGGTATCTAATCCTGTTCGCTCCCCACGCTTTCGTCCATGAGCGTCAGTATATACGTAGTAGACTGCCTTCGCAATCGGTATTCTAAGTAATCTCTATGCATTTCACCGCTACACTACTTATTCTATCTACTTCCGTATAACTCAAGTCAACCAGTATCAAAGGCAGTTCCATAGTT
+
GGGFFGGGGGGGGGGGGGGGGGGGGGGGGGGGGGGGGGGGGGGGGGGGGGGGGGGGGGGGGGGGGFGGGGGGGGGGGGGGGGGGGGGGGGGGGGGGGGGGGGGGGGGGDGGGGGGGGGGGGGGGGGGGGGGGGGFGGGGGGGGGGGGGGGGGGGGFGGGGGGGGCFAFGFGGFGGGGG;AFGEGGGGCFGGGGFFFFGGGFGFGFFFGGGG;CEFGGFFFFFFFGFEGFGFFGFFFEEEFEDFFCFFFFFFFFABGFFFAFAFFFFFF:?FFFFFFFB?FF
@M02352:288:000000000-CKWC8:1:1102:18132:10258 2:N:0:TAGCGCTC+TATCCTCT
CATTCTTGCGAACGTACTCCCCAGGTGGGTTACTTATCACTTTCGCTTAGCCACTCAGACCGAAATCCGAACAGCTAGTAACCATCGTTTACGGCGTGGACTACCAGGGTATCTAATCCTGTTCGCTACCCACGCTTTCGTCCCTTAGCGTCAATTAATTGTTAGTGATCTGCCTTCGCAATCGGTATTCTGTGTAATATCTATGCATTTCACCGCTACACTACACATTCTAACCACTTCACAATAATTCAAGACCTACAGTATCAATGGCAATTTTACGG
+
FCGGGEFDFGFEBFFFGGGGGE@BFGGC:FFCFGGGGGGGGGGGGGGGGGGGGGGFGGGGGCGGEGGGGGGGGGGGGGGGGGGGGGGGGGGGGDEGGGGCGGGGGGGGGGGGGGGGGGGCFGGAFFGEGGGGGGGGGGGGFGGGGGGGGECCGGGGGGGFGGGGFGFFGCGGGGGGGFGEFGGCEECGGFGGGFGFFFGGFGFGFFFFGGGGGFFGEBEFFFFFGGFGFGFFGFF?BF>>B?D?FFBBA<<>A<BGFFF::D?DF4>><7<0<?FBFAFB:
@M02352:288:000000000-CKWC8:1:1102:18112:10264 2:N:0:TAGCGCTC+TATCCTCT
CATTCTTGCGAACGTACTCCCCAGGTGGGTTACTTATCACTTTCGCTTAGCCACTCAGACCGAAATCCGAACAGCTAGTAACCATCGTTTACGGCGTGGACTACCAGGGTGTCTAATCCTGTTCGCTACCCCCGCTTTCGTCCCTTAGCGTCAATGAATTGTTAGTGATCTGCCTTCGCAATCGGTATTCTGTGTAATATCTATGCATTTCACCGCTACACTACACATTCTAACCACTTCACAATCATTCAAGACCTACAGTATCAATGCCAATTTTACGG
+
GFFGFGGGGGE@EEFFGGGGGGGGG@CCCCGGGGGGGGEFCFGFGGGFDGCFGGCAG?EFG7F>:FF<FFCCFCFF?=EAEFAFGG7ADG7A=:@FGG7+BE<FFCEEGF+@=E9,A@9FDGGG>EE@CFG+@>FC+D>BFEGEDFFF9E>:7CF,,DFFGGGF9CFF@CD;EEFCF=DA45<E5:==+<C?FFG6;7@FAGFGFFFG:F77DFFGGFFFFFAA6C?FA:B?*9@>?:AF<?<<D(5AA>)644?4)47.847<>)69>(),34BBA24?:
@M02352:288:000000000-CKWC8:1:1102:15793:10327 2:N:0:TAGCGCTC+TATCCTCT
CAATCTTGCGATCGTACTCCCCAGGTGGGACACTTATCACTTTCGCTTAGTCACTTAGCTAATGCCAAACAACTAGTGTCCATCGTTTACGGCGTGGACTACCAGGGTATCTAATCCTGTTCGCTCCCCACGCTTTCGTCCATGAGCGTCAGTACATACGTAGTAGACTGCCTTCGCAATCGGTATTCTGTGTAATATCTATGCATTTCACCGCTACACTACACATTCTATCTACTTCCATATGACTCAAGTCAACCAGTATCAAAGGCAGTTCCATAGTT
+
GGGGGGGGGGGGGDGGGGGGGGGGGGGG:FGGGGGGGGGGGGGGGGGGGGGGGGGGGGGGGGGGGGGGGGGGGGGGGGGGGGGGGGGGGGGGGGGGGGGGGGGGGGGGGGGGGGGGGGGGGGGGGGGGGGGGGGGGGGGGGGGGGGGGGGGGGGGGGGGGGGGGGGGGGGGGGGGGGGGFFGGECGGGGGGGGF:EFGGGFGFGFFFGGG7;DDFGGFFFFFFFFGCGE+@FGFFFFFFFFFFFEFFFFFFFFEFGFFFFFFFBFFFBFF?:A>FFFFFFD
@M02352:288:000000000-CKWC8:1:1102:18017:10500 2:N:0:TAGCGCTC+TATCCTCT
TAATCTTGCGACCGTACTCCCCAGGCGGAATGCTTAATCCGTTAGGTGTGTCACCGAATAGCATGCTATCCGACGACTGGCATTCATCGTTTACGGCGTGGACTACCAGGGTATCTAATCCTGTTTGCTCCCCACGCTTTCGCACCTCAGCGTCAGTATCGAGCCAGTGAGCCGCCTTCGCCACTGGTGTTCCTCCGAATATCTACGAATTTCACCTCTACACTCGGAATTCCACTCACCTCTCTCGAACTCAAGATCAGGAGTTTACAAGGCAGTTCCAG
+
GGGGGGGGGGGGGGGGGGGGGGGGGGGGGGGGGGGGGGGGGGGGGGGGGGGGGGGGGGGGGGGGGGGGGGGGGGGGGGGGGDGGGGGGGGGGGGGGGGGGGGGGGGFGGDGGGGGGGGGGGGGGGGGGGGGGGGGGGGGGGGGGGGGGGGGGGGGGGGGGGGGGGGGGGGGGGGGGGGGFF=EGGGGGGGGGGFGFFGGGFGFGFFFD7=CFGFFGGFFFBFFFGGFGFGFFG4FFF?B?FF21)81?B::<>?F72<FFD?BB72AAA4<108)4AD4<:
@M02352:288:000000000-CKWC8:1:1102:25078:10807 2:N:0:TAGCGCTC+TATCCTCT
CAATCTTGCGATCGTACTCCCCAGGTGGGACACTTATCACTTTCGCTTAGTCACTGAGCTAATGCCCAACAACTAGTGCCCATCGTTTACGGCGTGGACTACCAGGGTATCTAATCCTGTTCGCTCCCCACGCTTTCGTCCATGAGCGTCAGTACATACGTAGTAGACTGCCTTCGCAATCGGTATTCTGTGTAATATCTATGCATTTCACCGCTACACTACACATTCTATCTACTTCCATCTGACTCAAGTCCACCAGTATCAAAGGCAGTTCCATAGTT
+
GGFFGGGGGGGEFGFGGGGGGGGGGCFFGGGGGGGGCGGGGGGGGGGGGGGGGGFGFCGGGGGFG,<FFGGGGGGFFAFFGGGGEDFFFGG7@>>CGGGGDEDFEEG<?AFGGGF:FFFFGGGE7<>4BFE=FB=FGGFCFEDGFCFGGDGEED9CEFCFGGGGGAFGGDFGGFGFC99?FG5AF:F@;<DFGC9B++++BFFG+==+=FG8D>BGGF;;@FFF=FCFCC++;86?9;AC))94CEEFFE3?6)99:?>9:684>2<:63(.66BA<)345
@M02352:288:000000000-CKWC8:1:1102:8857:10837 2:N:0:TAGCGCTC+TATCCTCT
CAATCTTGCGATCGTACTCCCCAGGTGGGACACTTATCACTTTCGCTTAGTCACTGAGCTAATGCCCAACAACTAGTGTCCATCGTTTACGGCGTGGACTACCAGGGTATCTAATCCTGTTCGCTCCCCACGCTTTCGTCCATGAGCGTCAGTACATACGTAGTAGACTGCCTTCGCAATCGGTATTCTGTGTAATATCTATGCATTTCACCGCTACACTACACATTCTATCTACTTCCATATGACTCAAGTCAACCAGTATCAAAGGCAGTTCCATAGTT
+
GGGGGGGGGGGGFGGGGGGGGGGGGGGGGGGGGGGGGGGGGGGGGGGGGGGGGGGGGGGGGGGGGGGGGGGGGGGGGGGGGGGGGGGGGGGGGGGGGGGGGGGGGGGGGGGGGGGGGGGGGGGGGGGGGGGGGGGGGGGGGGGGGGGGGGGGGGGGGGGGGGGGGGGGGGGGGGGGGGGFFFDGGGGGGGGGGFGFFGGGFGFGFFFGGGGGGFFGGFFFFFFFGGFGFGFFGFFFFFFFFFFEFFFFFFFFFFFGFFFAB9@<A>AB6<(.:AFDDFFAA
@M02352:288:000000000-CKWC8:1:1102:21147:10859 2:N:0:TAGCGCTC+TATCCTCT
TAATCTTGCGACCGTACTCCCCAGGCGGAATGCTTAATCCGTTAGGTGTGTCACCGAATAGCATGCTACCCGACGACTGGCATTCATCGTTTACGGTGTGGACTACCAGGGTATCTAATCCTGTTTGCTCCCCACACTTTCGTACCTCAGCGTCAGTATCGAGCCAGTGAGCCGCCTTCGCCACTGGTGTTCCTCCGAATATCTACGAATTTCACCTCTACACTCGGAATTCCACTCACCTCTCTCGAACTCAAGACTAGCAGTATTAAAGGCAGTTCCGG
+
FFGGGGGGGGGCEGGGGGGGGG@BFDCFGGGGGGGGGGEGGGGGGGGGGGEGGGGCGGGGGFFCCFGGGGFGGGGGGGGGGFGGG<FFGGGGGGDEFGEEGAFGGGGGGGCFGGGGFCGCFGGGGGGGEGGGGFFEFGGGGGGDFGFFCGGGGGGEFCGFGGGCE:FFFDFGGGGCGGGFEGGCGFGGGFGGGFGFDGGDFGF>FFFDGGGGG=FGFFFFEFFFGGB3:FFFG==9<FB?BBFFFBF3???BFB?C<DFF:<?BBFF)<<AFFFF?9<467
@M02352:288:000000000-CKWC8:1:1102:24631:10873 2:N:0:TAGCGCTC+TATCCTCT
CAATCTTGCGATCGTACTCCCCAGGTGGGACACTTATCACTTTCGCTTAGTCACTGAGCTAATGCCCAACAACTAGTGTCCATCGTTTACGGCGTGGACTACCAGGGTATCTAATCCTGTTCGCTCCCCACGCTTTCGTCCATGAGCGTCAGTATATACGTAGTAGACTGCCTTCGCAATCGGTATTCTGTGTAATATCTATGCATTTCACCGCTACACTACACATTCTATCTACTTCCGTATAACTCAAGTCAACCAGTATCAAAGGCAGTTCCATAGTT
+
GGGGGGGGGGGFFGGGGGGGGGGEGGGGGGGGGGGGGGGGGGGGGGGGGGFGGGGGGGGGGGGGGGGGGGGGGGGGGGGGGGGGGGGGGGGEGGGGGGGGGGGGGGGFGGGGGGGGGGGGGGGGGGGGGGGGGGGGGGGGCGGGGGGGGGGGGGGGGGGGGGGGGGFFGGGGGGGGGGGFFGGGGGGGGGGGGFDFFGGGFGFGFFFGGGGGGFFGGFFFFFFFGGFGFGFFGFFFFFFDE<@EFCEA<E376CEG1?FFFA?BDFFFF??FBA*.45:A<
@M02352:288:000000000-CKWC8:1:1102:22149:11007 2:N:0:TAGCGCTC+TATCCTCT
CAGTCTTGCGACCGTACTCCCCAGGTGGGATACTTATCACTTTCGCTTAGTCACTGAGCTAATGCCCAACAACTAGTATCCATCGTTTACGGCGTGGACTACCAGGGTATCTAATCCTGTTCGCTCCCCACGCTTTCGTCCATGAGCGTCAGTATATACGTAGTAGACTGCCTTCGCAATCGGTATTCTAAGTAATCTCTATGCATTTCACCGCTACACTACTTATTCTATCTACTTCCGTATAACTCAAGTCAACCAGTATCAAAGGCAGTTCCATAGTT
+
FGGGGGGGGGGGGGGGGGGGGGGGGGGGGGGGGGGGGGGGGGGGGGGGGGGGGGGGGGGGGGGGGGGGGGGGGGGGGGGGGGGGGGGGGGGGGGGGGGGGGGGGGGGGGGGGGGGGGGFEGGFGGGGGGGGGGGGGGGGGGGGGGGGGGGGGGGGGGGGGGGGGGGGGGGGGGGGGGGGFFGGGGGGGGGGGGFGFFGGGFGFGFFFGGGGGGFFGGFFFFFFFGGEFEGFFGFFFFFFFE;@@ECEEFFEFFFFGFFFAFFFFFFF?016?BF=>FF>A>
@M02352:288:000000000-CKWC8:1:1102:15238:11070 2:N:0:TAGCGCTC+TATCCTCT
TAACCTTGCGGCCGTACTCCCCAGGCGGTCAACTTAGTGCGTTAGCTGCGCCACCCACGACTCAAGGTCACAGACGGCTAGTTGACATCGTTTACGGCGTGGACTACCAGGGTATCTAATCCTGTTTGCTCCCCACGCTTTCGTGCCTCAGTGTCAGTATTTGTCCAGGTAGCCGCCTTCGCCACTGATGTTCCTTCCAATCTCTACGCATTTCACCGCTACACTGGAAATTCCACTACCCTCTACAATACTCTAGTTTGCCAGTTCAAAATGCAGTTCC
+
@FFGGGGGGGGGGGGGGGGGGGGGGGGGCEFGGGGGGGGGGGGGGGGGGGGGGGGGGGGGGGGGFFGFGGGGGGGGGGGGGGGGGGGGFGGGGGGGGGGGGGGGGGGGGGGGGGGGGGGGGGGGGGGGGGGGGGGDGGCEGGGGGGGFGGGGGGGGGGGGGGGGGGGFGGGGGF=DGGGFFGGGGGGFGGGGGFGFFGGCFGCFFFFFGCDGFFFGGEF>67*8:D?FFGFFGFBB<??F?>??ABFBA)4<?AA:<AB<<<BBFA):4<2-3:=A44<A
@M02352:288:000000000-CKWC8:1:1102:21102:11178 2:N:0:TAGCGCTC+TATCCTCT
CAGTCTTGCGACCGTACTCCCCAGGTGGGATACTTATCACTTTCGCTTAGTCACTGAACCGAAGTCCAACAACTAGTATCCATCGTTTACGGCGTGGACTACCAGGGTATCTAATCCTGTTCGCTCCCCACGCTTTCGTCCATGAGCGTCAGTATATACGTAGTAGACTGCCTTCGCAATCGGTATTCTAAGTAATATCTATGCATTTCACCGCTACACTACTTATTCTATCTACTTCCGTATAACTCAAGTCAACCAGTATCAAAGGCAGTTCCATCGTT
+
GGGFFGGGGGGGGGGGGGGGGGGGGGGGGGGGGGGGGGGGGGGGGGGGGGGGGGGGGGGGGGGGGGGGGGGGGFFGGGGGGGGGGGGGGGFGGGGGGGGGGGGGGGGGGGGGGGGGGGGGGGGGGGGGGGGGGFGGGGGGGGGGGGGGGGGGGGGGGGGGGGGGGGFGGGGGGGGGCG9>FGGGGGGGGGGGGFGFFGGGFGFGFFFGGGGFGFFGGFFFEFFFGGFGFGFFGFFFFFF@FFFFFFFFFF?FFFFGFFFFAF?<<ABF<B<BFF=>BFFF:
@M02352:288:000000000-CKWC8:1:1102:28781:11179 2:N:0:TAGCGCTC+TATCCTCT
CAGTCTTGCGACCGTACTCCCCAGGTGGGATACTTATCACTTTCGCTTAGTCACTGAGCTAATGCCCAACAACTAGTATCCATCGTTTACGGCGTGGACTACCAGGGTATCTAATCCTGTTCGCTCCCCACGCTTTCGTCCATGAGCGTCAGTATATACGTAGTAGACTGCCTTCGCAATCGGTATTCTAAGTAATCTCTATGCATTTCACCGCTACACTACTTATTCTATCTACTTCCGTATAACTCAAGTCAACCAGTATCAAAGGCAGTTCCATAGTT
+
FAGFFFGGGGGGEGGGGGGGGEGBGGDEGGGGGGGGGGGGGGGFFFEGEGGGGGGGGGGGGGGGGGGGDGGGGGGCGGGGGGGGGGGGGGGGDGGGGGDGEFGGFGGGGGGGGGGGGGGGFGGGGGGF6EEEGGGGFGFGGGGGBFDGGCBEFFGGGGGGGGGGGGGGGCF?BEEGG*<AFGGEF:CF9C<CFBGFFFGGFGFGFFFGGGGGGFBDEFFEEFAFDFC+.77@@CAEEE@DF@@F?4><8;EE<<<746F<B9FFFB)7B(,8<BFFFFF9:
@M02352:288:000000000-CKWC8:1:1102:21109:11195 2:N:0:TAGCGCTC+TATCCTCT
CAGTCTTGCGACCGTACTCCCCAGGTGGGATACTTATCACTTTCGCTTAGTCACTGAACCGAAGTCCAACAACTAGTATCCATCGTTTACGGCGTGGACTACCAGGGTATCTAATCCTGTTCGCTCCCCACGCTTTCGTCCATGAGCGTCAGTATATACGTAGTAGACTGCCTTCGCAATCGGTATTCTAAGTAATATCTATGCATTTCACCGCTACACTACTTATTCTATCTACTTCCGTATAACTCAAGTCAACCAGTATCAAAGGCAGTTCCATCGTT
+
FFFCEFGGGGCGEFGGGGFG8FEDFGCEGGGGGGGGGGGGGGGGGGGG:FFGGGGGGGGGGGGGGGGGGGGGGGGGGGGGGDGGGGGFFGGGGGGGGGFGGFGGGGGGFFGFGGGGGGFGCFFGGCCCEGDGGFEGGGE=FCEDGGGGECEEGGGGGGGGGGGDGFDFF>FGGGGGGGG?9=EGC>CFFGC<:A+1=CFGCFFGFFFFGGGGGEEDGFF>EF=AFFEGFFFF@AFEEFF<EDFEFEFBBBBBFDBG11>B<AFFFA)(47:BA2FA2<::8
@M02352:288:000000000-CKWC8:1:1102:11746:11358 2:N:0:TAGCGCTC+TATCCTCT
CAATCTTGCGATCGTACTCCCCAGGTGGGACACTTATCACTTTCGCTTAGTCACTGAGCTAATGCCCAACAACTAGTGTCCATCGTTTACGGCGTGGACTACCAGGGTATCTAATCCTGTTCGCTCCCCACGCTTTCGTCCATGAGCGTCAGTACATACGTAGTAGACTGCCTTCGCAATCGGTATTCTGTGTAATATCTATGCATTTCACCGCTACACTACACTTTCTATCTACTTCCATATGACTCAAGTCAACCAGTATCAAAGGCAGTTCCATAGTT
+
GFGGGGGGGGGGGDFGGGGGGGGGGGGGGGGGGGGGGGGGGGGGGGGGGGGGGGGGGGGGGGGGGGGGGGGGGGGGGGGGGGGGGGGGGGDFEFGGGGGGGGGGGGGGGGGGGGGGGGFGGGGGGGGGGGGGGGGGGGGGGGGGFFGGGGGGGGGGGFGFGGGGGGGFGGGGGGGGGG*@FGCCFGGGGGGGGFGFCGGGFGFGFFFGGGGGGFFGGFFFFFFFGGFGFGFFGAFCFFAEEFFFFFFFFFFFFFEGFFFFFFFFF><::BBFAF?AFF?FF
@M02352:288:000000000-CKWC8:1:1102:11760:11370 2:N:0:TAGCGCTC+TATCCTCT
CAATCTTGCGATCGTACTCCCCAGGTGGGACACTTATCACTTTCGCTTAGTCACTGAGCTAATGCCCAACAACTAGTGTCCATCGTTTACGGCGTGGACTACCAGGGTATCTAATCCTGTTCGCTCCCCACGCTTTCGTCCATGAGCGTCAGTACATACGTAGTAGACTGCCTTCGCAATCGGTATTCTGTGTAATATCTATGCATTTCACCGCTACACTACACTTTCTATCTACTTCCATATGACTCAAGTCAACCAGTATCAAAGGCAGTTCCATAGTT
+
GFFGGGGGGG@FGGFGGGGGGGGGGGGG7FFGFGGGGG<FGGGGGGGGGGGGGGGGGGGGCFGEDGGG@F@FGGGDFGGGGGGGCGGGFEFEE+FG7+EFFFGD8CFGGFFF9AFFGC,CFFF7@<=@CEG+@F=FGGGGGGGGCFGGGGGGGGGFGGGFF9:CEFFEGFFGGGGGGG*:FGECFCGGGGGFG>9BBGGGFGBFFB6BFCGCC>EGGFF<(;6AFGFGE=FFGFFCCF<3C<<<)9?>@E<?CCEG1;5<):B2:<>18:18AAFFF<:-:
@M02352:288:000000000-CKWC8:1:1102:19191:11490 2:N:0:TAGCGCTC+TATCCTCT
CAATCTTGCGATCGTACTCCCCAGGTGGGACACTTATCACTTTCGCTTAGTCACTGAGCTAATGCCCAACAACTAGTGTCCATCGTTTACGGCGTGGACTACCAGGGTATCTAATCCTGTTCGCTCCCCACGCTTTCGTCCATGAGCGTCAGTATATACGTAGTAGACTGCCTTCGCAATCGGTATTCTGTGTAATATCTATGCATTTCACCGCTACACTACACATTCTATCTACTTCCGTATAACTCAAGTCAACCAGTATCAAAGGCAGTTCCATAGTT
+
GGGGGGGGGGGGGGGGGGGGGGFGGGGGGGGGGGGGGGGGGGGGGGGGDGGGGGGGGGGGGGGGGGGGGGGGGGGGGGGGFGGGGGGGGGGGGGGGGGGGGGGGGGGGGGGGGGGGGGFGGGGGGGGGGGGGGGGGGGGGGGGGGGGGGGGDGGGGGGGGGGGGGGDGGGGGGGGGGGGFFGGGGGGGGGGGGFGFFDGGFGFGFFFGGCCFGFFGGFFCEFFFGGFGEGFFGFFFFFFDFFFECCEFFFEFEEEGD?;ADBFA4AA((,(459F><)2:A
@M02352:288:000000000-CKWC8:1:1102:14925:11517 2:N:0:TAGCGCTC+TATCCTCT
CAATCTTGCGATCGTACTCCCCAGGTGGGACACTTATCACTTTCGCTTAGTCACTGAGCTAATGCCCAACAACTAGTGTCCATCGTTTACGGCGTGGACTACCAGGGTATCTAATCCTGTTCGCTCCCCACGCTTTCGTCCATGAGCGTCAGTACATACGTAGTAGACTGCCTTCGCAATCGGTATTCTGTGTAATATCTATGCATTTCACCGCTACACTACACATTCTATCTACTTCCATATGACTCAAGTCACCCAGTATCAAAGGCAGTTCCATAGTT
+
FFFGGGGGGGGGGGGGGGGGGGGGGGGGGGGFGGGGGGGGGGGGGGGGGGGGGGGGGGGGGGGGGGGGGGGGGGGGGGGGGGGGGGGGGGG:FGGGGGGGGGGGGGGGGGGGGGGGGGGGGGGGGGGGGGGGGGGGGGGGGGGGGGGGGGGGGGGGGGGGGGGGGGGGGGGGGGGGGGC5AEGGGGGGGGGGGF:FFGGGFGFGFFFGGGGFGFF<EFFFFFFFFGFGFGFFGAFEFFFEFFEF?CCEFEEFFE)>3=4>A9@<FFA:68?FFFFFFA>FA
@M02352:288:000000000-CKWC8:1:1102:24884:11567 2:N:0:TAGCGCTC+TATCCTCT
CAATCTTGCGATCGTACTCCCCAGGTGGGACACTTATCACTTTCGCTTAGTCACTTAGCTAATGCCAAACAACTAGTGTCCATCGTTTACGGCGTGGACTACCAGGGTATCTAATCCTGTTCGCTCCCCACGCTTTCGTCCATGAGCGTCAGTACATACGTAGTAGACTGCCTTCGCAATCGGTATTCTGTGTAATATCTATGCATTTCACCGCTACACTACACATTCTATCTACTTCCATATGACTCAAGTCAACCAGTATCAAAGGCAGTTCCATAGTT
+
GFGFGGGGGGGGGCFGGGGGGGGGGGFGGGGGGGGGGGGGGGGGGGGGGGGGGGGGGGGGCEGGGGGGGGGGGGDFFFGGGGGGGGGFGGFGGGGGGGGGGGGGGGGGGFGGFGGGGGDGGGGGGGGGEFGGGGGGGGGGGGGGGGGGEGGGGFGGGDGGF9C@ECFCGFGGGGGGGGDDFFEGGGGGGGGGGFFE99FGFFFGFFFGFGFGGFFGGFFF@FFFGDEGFCFFFFCCEE@CEEFFE3CE@4379C3CDFFF><B>4AA<(.48>AF4<A:AB
@M02352:288:000000000-CKWC8:1:1102:24810:11764 2:N:0:TAGCGCTC+TATCCTCT
CAATCTTGCGATCGTACTCCCCAGGTGGGACACTTATCACTTTCGCTTAGTCACTGAGCTAATGCCCAACAACTAGTGTCCATCGTTTACGGCGTGGACTACCAGGGTATCTAATCCTGTTCGCTCCCCACGCTTTCGTCCATGAGCGTCAGTACATACGTAGTAGACTGCCTTCGCAATCGGTATTCTGTGTAATATCTATGCATTTCACCGCTACACTACACATTCTATCTACTTCCATATGACTCAAGTCAACCAGTATCAAAGGCAGTTCCATAGTT
+
GGGGGGGGGGGGGGGGGGGGGGGGGGGGGGGGGGGGGGGGGGGGGGGGGGGGGGGGGGGGGGGGGGGGGGGGGGGGGGGGGGGGGGGGGGGGGGGGGGGGGGGGGGGGGGGGGGGGGGFGGFGGGGGGGFGGGGGGGGGGGGGGGGGGGGGGGGGGGGGGGGGGGGGGGGGGGGGGDGGEFGGGGGGGGGGGGFGFFGGGFGFGFFFGCFFGGFFDGFFFFFFFGGFGFGFFGFFEEFEFFCEEFFFFFF<EEFFGFFFFFBFFAFFF??FBFFF>AFFFD
@M02352:288:000000000-CKWC8:1:1102:7346:11844 2:N:0:TAGCGCTC+TATCCTCT
CAATCTTGCGATCGTACTCCCCAGGTGGGACACTTATCACTTTCGCTTAGTCACTTAGCTAATGCCAAACAACTAGTGTCCATCGTTTACGGCGTGGACTACCAGGGTATCTAATCCTGTTCGCTCCCCACGCTTTCGTCCATGAGCGTCAGTACATACGTAGTAGACTGCCTTCGCAATCGGTATTCTGTGTAATATCTATGCATTTCACCGCTACACTACACATTCTATCTACTTCCATATGACTCAAGTCAACCAGTATCAAAGGCAGTTCCATAGTT
+
GFGGGGGGGGGGCEFGGGGGGGGGGGGGGGGGGGGGGGGGGGGGGGGG>FEFGGGGGGGGGGGGGGGGGGGGGGGGGGGGGGGGGGGGGGGGGGGFGGGGGGFFFGGGGGGGGGGGGGFGFFGGGGGGGGGGG7FGGGGGGGGGFGGGGGGGGGGGGGGGGFGGGGGGGGGFFGGGGGGFFGGGGGGGGGGGGFGFFGGGFGFGFFFGGGGFGEEGGFFEEFFFGGFGFGFFGFFFFF<EEFFFEFFEEEFFEF?F(;FDABBAAAFF:<?FFAF9<DDD:
@M02352:288:000000000-CKWC8:1:1102:9900:11900 2:N:0:TAGCGCTC+TATCCTCT
TAATCTTGCGACCGTACTCCCCAGGCGGTCTACTTAACGCGTTAGCTCCGAAAGCCACGGCTCAAGGCCACAACCTCCAAGTAGACATCGTTTACGGCGTGGACTACCAGGGTATCTAATCCTGTTTGCTCCCCACGCTTTCGCATCTGAGTGTCAGTGTCTGTCCAGGGGGCCGCCTTCGCCACTGGTATTCCTTCAGATCTCTACGCATTTCACCGCTACACCTGAAATTCTACCCCCCTCTACAGCACTCTAGTTCACCAGTTTCAAATGCAGTTCCG
+
,EFGGGGGGGGGGGGGGGGGGGGGGCFG:+CFGGGGAFEGGGGEGGGG@FEEG7CEGFGGCCFEGFGGGGFCF@GFGD8FFGGGCFFGFGGFFCGG7FEFC:FG@GDFDFGGFFBEEFFGGAFFEFFDFDFGGFFCGEEGFGGGG7EGCEF<@FFGCDFGGFFC;?FGG@EGGGEDEEC=FEDGCGGGGCG?CAFFFGGCB??FBFF<3/>DCF?CFBFF9BFFG<:D7:FFDFFFA0<>993:24<733<2>A474<FAA>FFB<<<AA46>964<>A<(
@M02352:288:000000000-CKWC8:1:1102:19744:11925 2:N:0:TAGCGCTC+TATCCTCT
TAATCTTGCGACCGTACTCCCCAGGCGGAATGCTTAATCCGTTAGGTGTGTCACCGAACAGTATACTGCCCGACGACTGGCATTCATCGTTTACGGTGTGGACTACCAGGGTATCTAATCCTGTTTGCTCCCCACACTTTCGTACCTCAGCGTCAGTATCGAGCCAGTGAGCCGCCTTCGCCACTGGTGTTCCTCCAAATATCTACGAATTTCACCCCTACACTTGGAATTCCACTCACCTCTCTCGAACTCAAGACCAGGAGTTTATGAGGCAGTTCCGA
+
9FGGGGGGGGG:FGGGGGGGGGGGGCGGGF@CFGGGA@6FBGGGGGG9EGEGGGEFGGCGEGDFECB,,4F4F==++B>E89?E,55FGGCED?FE4488BFEBFFD=<CBA==CFC;FG9?A?AAB>;EFD:,C@:DB9>C:BF+DFGC:?ED8C@=FFG@8B7C:DC928DEGDEEGF4/C8E8=;95?9@CGA)2CF6:AF=:)C*;8;7FC**:8=165FG70C479@C*/4::7???)4?B2?0(,6>:2F?:@01?:772>4<248:?).6))((
@M02352:288:000000000-CKWC8:1:1102:7831:11949 2:N:0:TAGCGCTC+TATCCTCT
CAGTCTTGCGACCGTACTCCCCAGGTGGGATACTTATCACTTTCGCTTAGTCACTGAGTCGAAACCCAACAACTAGTATCCATCGTTTACGGCGTGGACTACCAGGGTATCTAATCCTGTTCGCTCCCCACGCTTTCGTCCATGAGCGTCAGTATATACGTAGTAGACTGCCTTCGCAATCGGTATTCTAAGTAATATCTATGCATTTCACCGCTACACTACTTATTCTATCTACTTCCGTATAACTCAAGTCAACCAGTATCAAAGGCAGTTCCATCGTT
+
FGGFFGGGGGGGGGGGGGGGGGGGGGGGGGGGGGGGGGGGGGGGGGGG@FGGGGGGGGGGGGGGGGGGGGGGGGGGGGGGGGGGGGGGGGDGGGGGGGGGGGGGGGGGGGGGGGGGGGFGGGGGGGGGGGGGGGGGGGGGGGGGGGGGGGGGGGGGGGGGGGGGFCGGGGGGGGGGGGGFFGGGGGGGGGGGGF>FFGGGFGFGFFFGGGGGGFFGGFFFEFFFGGFGFGFFGFFFFFF6E@FFFFFAFBBFFFFGFFFFAAFF)6::0<3?<<F4:ABFB
@M02352:288:000000000-CKWC8:1:1102:13689:11949 2:N:0:TAGCGCTC+TATCCTCT
CAATCTTGCGATCGTACTCCCCAGGTGGGACACTTATCACTTTCGCTTAGTCACTTAGCTAATGCCAAACAACTAGTGTCCATCGTTTACGGCGTGGACTACCAGGGTATCTAATCCTGTTCGCTCCCCACGCTTTCGTCCATGAGCGTCAGTACATACGTAGTAGACTGCCTTCGCAATCGGTATTCTGTGTAATATCTATGCATTTCACCGCTACACTACACATTCTATCTACTTCCATATGACTCAAGTCAACCAGTATCAAAGGCAGTTCCATAGTT
+
GGGGGGGGGGGGGGGGGGGGGGGGGGGGGGGGGGGGGGGGGGGGGGGGGGGGGGGGGGGGGGGGGGGGGGGGGGGGGGGGGGGGGGGGGGGGGGGGGGGGGGGGGGGGGGGGGGGGGGGGGGGGGGGGGGGGGGFFGGGGGGGGGGGGGGGGGGGGGGGGGGGGGGGGGGGGGGGGGG9BFGGGGGGGGGGGGFGFFGGGFGFGFFFGGGGGGFFGGFFFFFF;=FEGFGFFGFFFFF<CEFFFEE?>;EFFEFFGFFFFFAF<>AA:?F?1<ABAA))6<
@M02352:288:000000000-CKWC8:1:1102:28254:12155 2:N:0:TAGCGCTC+TATCCTCT
TAATCTTGCGACCGTACTCCCCAGGCGGAATGCTTAATCCGTTAGGTGTGTCACCGAACAGTATACTGCCCGACGACTGGCATTCATCGTTTACGGTGTGGACTACCAGGGTATCTAATCCTGTTTGCTCCCCACACTTTCGTACCTCAGCGTCAGTATCGAGCCAGTGAGCCGCCTTCGCCACTGGTGTTCCTCCAAATATCTACGAATTTCACCTCTACACTTGGAATTCCACTCACCTCTCTCGAACTCAAGACCAGGAGTTTATAAGGCAGTTCCAG
+
@<FEFGGFFGDGDGFGCDGGGGGDGGD@C@CEFGGGGFGACF<CBFBFGCGFFFGDGDGGGGGGGGGCFFFGGFGG@C:EFF9?F<EFFFDGGG@@?DFG@9BEC,FFBFCFC8>DFDFGGGAFFGGGGGGB+DC:=EFCFEFGG:@@FCGGGGG5;=;FC:BEGGGFGG@FGDEGGDGFFGDEGGGG6;8:FFGFA8DFFE=D6AAG5CFFGFF>>5=AE8?FGG?4<79@DF=B8?FF?().876)3305<7<C<?FFF:>?F2>4<DA?(,<746><-
@M02352:288:000000000-CKWC8:1:1102:21198:12180 2:N:0:TAGCGCTC+TATCCTCT
CATTCTTGCGAACGTACTCCCCAGGTGGGATACTTATCACTTTCGCTTAGCCACTCAATCCGAAAATCGAACAGCTAGTATCCATCGTTTACGGCGTGGACTACCGGGGTATCTAATCCCGTTCGCTACCCACGCTTTCGTCCATCAGTGTCAATATATTATTAGTGATCTGCCTTCGCAATCGGTATTCTATGTAATATCTATGCATTTCACCGCTACACTACATATTCTAACCACTTCATAATAATTCAAGACAACCAGTATCAAAGGCAATTTTACAG
+
GFGGGGGGGGGGGGGGGGGGGGGGGGGGGGGGGGGGGGGGGGGGGGGGGGGGGGGGGGGGGGGGGGGGGGGGGGGGGGGGGGGGGGGGGGGGGGGGGGGGGGGGGGGGGGGGGGGGGGGGGGGGGGGGGGGGGGGGGGGGGGGGGGGGGGGGGGGGGGGGGGGGGGGGGGGGGGGGGGGFFGGGGGCFGGGGGFGFFGGGFGFGFFFGGGGGGFFGGFFFFFFFGGFGFGFFGFFFFFF3?EFFEFFFF<AA2<:FFFFBFFFBFFFFFFBFF?FAFA2<)
@M02352:288:000000000-CKWC8:1:1102:9044:12376 2:N:0:TAGCGCTC+TATCCTCT
CAATCTTGCGATCGTACTCCCCAGGTGGGACACTTATCACTTTCGCTTAGTCACTTAGCTAATGCCAAACAACTAGTGTCCATCGTTTACGGCGTGGACTACCAGGGTATCTAATCCTGTTCGCTCCCCACGCTTTCGTCCATGAGCGTCAGTACATACGTAGTAGACTGCCTTCGCAATCGGTATTCTGTGTAATATCTATGCATTTCACCGCTACACTACACATTCTATCTACTTCCATATGACTCAAGTCAACCAGTATCAAAGGCAGTTCCATAG
+
GGGGGGGGGGGGFCFGGGGGGGGGGGGCGFGGGGGGGGGGGGGGGGGGGGFGGGGFGGGGGGGGGGGGGGGGGGGGFFGGGGGGGGGGGGGFGGCFGGGFFGGFGGGF8EFGGGGGGGFFEGGGGGGGEFGFGEGGGGGGGGGGGGGGGEGGGGGGGGGGGCFEGGGGGGGG?GGGE5C?FGG?;DFGGGGGGC9A>FFCAEFGFFCGFFFFGF>GGA;*0AF4DFC>7>AADFF59EEFFEC3)7CEFFFEEFEGFFFFFFFFFFA?B?BFFF=AA<7
@M02352:288:000000000-CKWC8:1:1102:13237:12384 2:N:0:TAGCGCTC+TATCCTCT
CAATCTTGCGATCGTACTCCCCAGGTGGGACACTTATCACTTTCGCTTAGTCACTGAGCTAATGCCCAACAACTAGTGTCCATCGTTTACGGCGTGGACTACCAGGGTATCTAATCCTGTTCGCTCCCCACGCTTTCGTCCATGAGCGTCAGTACATACGTAGTAGACTGCCTTCGCAATCGGTATTCTGTGTAATATCTATGCATTTCACCGCTACACTACACATTCTATCTACTTCCATATGACTCAAGTCAACCAGTATCAAAGGCAGTTCCATAGTT
+
GGGGGGGGGGGGGDFGGGGGGGGGGGGGGGGGGGGGGGGGGGGGGGGGGGGGGGGGGGGGGGGGGGGGGGGGGGGGGGGGGGGGGGGGGGGGGGGGGGGGGGGGGGGGGGGGGGGGGGGGGGGGGGGGGGGGGGGGGGGGGGGGGGGGGGGDDGGGGGGGGGGGGGGFGGGGGGGGGGGFFGGECGGGGGGFFAFFFF7CCF9FFFFGDFGGGFFGGFFFFFFFGGFGFGF8FFFEFFF<E<E3CFFFFE<CEFEF;@>ABAFFFFF7?B6<D>FDA4?AB
@M02352:288:000000000-CKWC8:1:1102:6971:12385 2:N:0:TAGCGCTC+TATCCTCT
TAATCTTGCGACCGTACTCCCCAGGCGGAATGCTTAATCCGTTAGGTGTGTCACCGAATAGCATGCTATCCGACGACTGGCATTCATCGTTTACGGCGTGGACTACCAGGGTATCTAATCCTGTTTGCTCCCCACGCTTTCGCACCTCAGCGTCAGTATCGAGCCAGTGAGCCGCCTTCGCCACTGGTGTTCCTCCGAATATCTACGAATTTCACCTCTACACTCGGAATTCCACTCACCTCTCTCGAACTCAAGATCAGGAGTTTACAAGGCCGTTCCAG
+
GGGGGGGGGGGGGGGGGGGGGGGGGGGGGGGGGGGGGGGGGGGGGGGGGGGGGGGGGGGGGGGGGGGFGGGGGGGGGGGGGGGGGGGGGGGGFGGGGGGGGGGGGGGGGGGGGGGGGFGGGGGGGGGGGGGGGGGGGGGGGGGGGGGGGGGGGGGGGGGGGCGGGGGGGCGGGGGGGGGFFGGGGGGGGGGGGFGFFCGGFGFGFFFGFGGGG?FGGFFDFFFFGGFGFFFFG?FAB:?F?BBBFFF??FFAABFF7A:47:DB?FFFF<2:?()4:?FA6
@M02352:288:000000000-CKWC8:1:1102:11018:12467 2:N:0:TAGCGCTC+TATCCTCT
CAGTCTTGCGACCGTACTCCCCAGGTGGGATACTTATCACTTTCGCTTAGTCACTGAGCTAATGCCCAACAACTAGTATCCATCGTTTACGGCGTGGACTACCAGGGTATCTAATCCTGTTCGCTCCCCACGCTTTCGTCCATGAGCGTCAGTATATACGTAGTAGACTGCCTTCGCAATCGGTATTCTAAGTAATCTCTATGCATTTCACCGCTACACTACTTATTCTATCTACTTCCGTATAACTCAAGTCAACCAGTATCAAAGGCAGTTCCATAGTT
+
GGGGGGGGGGGGGGGGGGGGGGGGGGGGGGGGGGGGGGGGGGGGGGGGGGGGGGGGGGGGGGGGGGGGGGGGGGGGGGGGGGGGGGGGGGGFEGGGGGGGGGGGGGGGFGGGGGGGGGFGGGGGGGGGGGGGGGGGGGGGGGGGGGGGGGGGGGGGGGGGGGGGGGGGGGGGGGGGGGDEFGGGGGGGGGCCF9=FFGGGFGFGFFFGGGGGGEFGGFFFFFFCGGFGE=AFGCFEEFFFFFFFFFFFFFEEED<GFFFFFFF9>9>??B?FFF?<<27:<
@M02352:288:000000000-CKWC8:1:1102:23501:12487 2:N:0:TAGCGCTC+TATCCTCT
CAGTCTTGCGACCGTACTCCCCAGGTGGGATACTTATCACTTTCGCTTAGTCACTGAGTCGAAACCCAACAACTAGTATCCATCGTTTACGGCGTGGACTACCAGGGTATCTAATCCTGTTCGCTCCCCACGCTTTCGTCCATGAGCGTCAGTATATACGTAGTAGACTGCCTTCGCAATCGGTATTCTAAGTAATATCTATGCATTTCACCGCTACACTACTTATTCTATCTACTTCCGTATAATTCAAGTCAACCAGTATAAAAGCCAGTTCCATCGTT
+
6<EC6EFEDG+@+@BFFDFGGG@,CF@FG@GGFGFGFG<CFGGGGGEFEGGGGCFC<FEF:FF7FFG7D,CAFFG<CC<AFFFGGDFGCCF,4F4+6==,:?=FEG7:?E9,AF;,=;B4@F7F+DF7+6BFDG@FGE3BFC;DACFGGEEE@C;CDCC7>BCEGGFC=F?:DEFGG7C?AFC>9EGGEC;@FFFF+B::6@+;>@=FFFF*5>39C6AC(666C7C@ECFFGFAE4)4;E@(54)6<A))66A4:(,544)*-69:(((4:<AF)).(,(
@M02352:288:000000000-CKWC8:1:1102:23483:12491 2:N:0:TAGCGCTC+TATCCTCT
CAGTCTTGCGACCGTACTCCCCAGGTGGGATACTTATCACTTTCGCTTAGTCACTGAGTCGAAACCCAACAACTAGTATCCATCGTTTACGGCGTGGACTACCAGGGTATCTAATCCTGTTCGCTCCCCACGCTTTCGTCCATGAGCGTCAGTATATACGTAGTAGACTGCCTTCGCAATCGGTATTCTAAGTAATATCTATGCATTTCACCGCTACACTACTTATTCTATCTACTTCCGTATAACTCAAGTCAACCAGTATCAAAGGCAGTTCCATCGTT
+
GGGGGGGGGGEGGGFGGGGGGGGGGGGGGGGGGGGGGGGGGGGGGGGGDGGGGGGGGGGGGGGGGGGGGGGGGGGGGGGGGGGGGGGGGGGGGGGGGGGGGGGGGGGGGGGGGGGGGGGGGGGGGGGGGGGGGGGGGGGGGGGGGGGGGGGGGGGGGGGGGGGGGGGGGGGGGGGGGGGFFFGGGGGFGGGGGFGFFGGGFGFGFFFGGGGGGFFGGFFFFFFFGGFGFFFFGFFEFFE?EDFBBBDBBF7BFDFGFFFA2>B<BF<:BBFBFFFADFFF8
@M02352:288:000000000-CKWC8:1:1102:3423:12553 2:N:0:TAGCGCTC+TATCCTCT
CATTCTTGCGAACGTACTCCCCAGGTGGGTTACTTATCACTTTCGCTTAGCCACTCAGACCGAAATCCGAACAGCTAGTAACCATCGTTTACGGCGTGGACTACCAGGGTATCTAATCCTGTTCGCTACCCACGCTTTCGTCCCTTAGCGTCAATTAATTGTTAGTGATCTGCCTTCGCAATCGGTATTCTGTGTAATATCTATGCATTTCACCGCTACACTACACATTCTAACCACTTCACAATAATTAAAGACCTACAGTATCAATGGCAATTTTACGG
+
GFFEEFGGGGD@@@DADFFFGGFEFFGGDGGGGGGGGGGDFGGGGGGGEGGFFF<FFGGGGGGGGGFFGGCFEGGGFGGGGFF=FFGGGGGGGGGG@FDFDEEEEEBFEED8?FEGGGGGGCFGGEGE=DEFEEGDEGGGGDCEFGGGGGGGGEGADFGFFGGGGGGGG;FGGFFFGGGDF=CCEGGGFG7FFFFFFFD=BGFGFAFFGGCFFBADEA:@FFF48F<CEGFFCA;?:>FFF26?FFAA<4>DAFFGF<F?:6BDBF<26?<?3(94>AAFB
@M02352:288:000000000-CKWC8:1:1102:12521:12608 2:N:0:TAGCGCTC+TATCCTCT
TAACCTTGCGGCCGTACTCCCCAGGCGGTCTACTTATCGCGTTAGCTTCGCTACTCACGGATTAAATCCACAAACAGCTAGTAGACAGCGTTTACGGTGTGGACTACCAGGGTATCTAATCCTGTTTGCTCCCCACACTTTCGTACCTCAGCGTCAGTATCGAGCCAGTGAGCCGCCTTCGCCACTGGTGTTCCTCCAAATATCTACGAATTTCACCTCTACACTTGGAATTCCACTCACCTCTCTCGAACTCAAGACTAGCAGTATTAGAGGCAGTTCCAG
+
FGGGGGFFGGGGGGGGGGGGGGGGGFFEEGGGGGGGGGGGGGGGGGGGGGGGBG<EFGGGEGFCGFGGGGGGGGGGGGGGGGGGGGGFGGGGGGGGGEFGGGGGGGGGGGGGGGGGGGGGGGGGGGGGGGGGGGGGGGGGGGGGGGGGGGEGGGGGGGGFGCCFGGGGGGGGECEEGGGGFFGGGGGFGGGGGGFGFFGGGFGFGFFFDDGFGGFFG+AAEEAF6C7@FAGFFG67).3?F<63<8?FBBBBFF>2:<<=084944>BFBADB0(0.-6)))
@M02352:288:000000000-CKWC8:1:1102:15007:12633 2:N:0:TAGCGCTC+TATCCTCT
CAATCTTGCGATCGTACTCCCCAGGTGGGACACTTATCACTTTCGCTTAGTCACTGAGCTAATGCCCAACAACTAGTGTCCATCGTTTACGGCGTGGACTACCAGGGTATCTAATCCTGTTCGCTCCCCACGCTTTCGTCCATGAGCGTCAGTACATACGTAGTAGACTGCCTTCGCAATCGGTATTCTGTGTAATATCTATGCATTTCACCGCTACACTACACATTCTATCTACTTCCATATGACTCAAGTCAACCAGTATCAAAGGCAGTTCCATAGTT
+
GFGFGGGGGGGGGGGGGGGGGGGGGGGGGGGGGGGGGGGGGGGGGGGGGGGGGGGGGGGGGGGGGGGGGGGGGGGGGGGGGGGGGGGGGGGEGGGGGGGGGGGGGGGGGGGGGGGGGGFGGGGGGGGGGGGGGDGGGGGGGGGGGGGGGGGGGGGGGGGGGGGGGGGGGGGGGGGGGGGDFGGGGGGGGGGGGFGFFGGGFGFGFFFGGGGGG>BGGFFFFFFFGGFGFGFFGFFFFFFFFEFFFFFFFFFEFFFGFFFFFBFFAFFF?FB?FF?ADB?AA
@M02352:288:000000000-CKWC8:1:1102:20817:12637 2:N:0:TAGCGCTC+TATCCTCT
CATTCTTGCGAACGTACTCCCCAGGTGGGTCACTTATCACTTTCGCTTAGCCACTCAAACCGAAGTTCGAACAGCTAGTGACCATCGTTTACGGCGTGGACTACCAGGGTATCTAATCCTGTTCGCTCCCCACGCTTTCGTCCATCAGTGTCAGTTGATTATTAGTGATCTGCCTTCGCAATTGGTATTCTATGTAATATCTATGCATTTCACCGCTACACTACATATTCTAACCACTTCATAATAACTCAAGACAACCAGTATCAAAGGCAATTTTACCG
+
GGGFGGGGGGGGGGGGGGGGGGGGGGGGGGGFGGGGGGGGGGGGGGGGEGGGGGGGGGGGGGGGGGGGGGGGGGGGGGGGGGGGGGGGGGGGGGGGGGGGGGGGGGGGGGGGGGGGGGGGGGGFGGGGGGGGGGGGDGGGGGGGGGGGGGGGGGGGGGGGGGGGGGGGGFGGGGGGGGGFFGGGGFGGGGGGGFGFFFDGFGFGFFCGGGFGGFFGGFFEFFFFGGFGFGFFGFF<DEEFFFFFFFFFFFFEEEFGFFDFBFFFADF4>BFBBFFBDAD7(
@M02352:288:000000000-CKWC8:1:1102:13634:12685 2:N:0:TAGCGCTC+TATCCTCT
CATTCTTGCGAACGTACTCCCCAGGTGGGATACTTATCACTTTCGCTTGGCCGCCCAGCGCTCAAGGCGCCGGACAGCTAGTATCCATCGTTTATGGCGTGGACTACCAGGGCATCTAATCCTGTTCGCTCCCCACGCTTTCGTCCATCAGCGTCAGTATATGGTTAGTGAGCTGCCTTCGCGATCGGTGTTCTATGTAATATCTATGCATTTCACCGCTACACTACATATTCCGCCCACTTCACCATAACTCAAGACCACCAGTATCAAGGGCAGTTCTA
+
GFGGGGGGGGEGGGGGGGGGGGGGGGGGGGGGGGGGGGGGGGGGGGGGGGGGGGGGGGGGGGGGGGGGGGGGGGGGGGGGGGGGGGGGGGGGGG9FGGGGGGGGGGGGGGGGEGGGGGGGGGGGGGGGGGGGGGGGGGGGGGGGGGGGGGGGGGGGGGGGGGGGGGGGGGGGGGGGGGGFFGGGGGGGGGGGGFGFFGGFFGFGFFFGGGGGGFFGGFFFBFFFGGFGFGFFGFFFBBBFFFFFFF<<BFFFFFBGFFFFFFFFAA<FB<>?2:FF:<FF)
@M02352:288:000000000-CKWC8:1:1102:23327:12817 2:N:0:TAGCGCTC+TATCCTCT
CTATCTTGCGATCGTACTCCCCAGGTGGGACACTTATCACTTTCGCTTAGTCACTTAGCTAATGCCAAACAACTAGTGTCCATCGTTTACGGCGTGGACTACCAGGGTATCTAATCCTGTTCGCTCCCCACGCTTTCGTCCATGAGCGTCAGTACATACGTAGTAGACTGCCTTCGCAATCGGTATTCTGTGTAATATCTATGCATTTCACCGCTACACTACACATTCTATCTACTTCCATATGACTCAAGTCAACCAGTATCAAAGGCAGTTCCATAGTT
+
GGGGGGGGGGGGGGGGGGGGGGGGGGFGGGGGGGGGGGGGGGGGGGGG@GGGGGGGGGGGGGGGGGGGGGGGGGGGGGGGGGGGGGGGGGGGGGGGGGGGGGGGGGGFGGGGGGGGGGGGGGGGGGGGGGGGGGGGGGGGGGGGGGGGGGGGGGGGGGGGGGGGGGGGGGGGGGGGGGGEFGGGGGGGGGGGGF:AFGFGFGFGFFFGGGGCGED?EFFFFFFFGGFGFGFFGFFEFEFFFCEEF<?4;;@FFF?GF?@AF>@DFBA70:<?FFF<A>2AA
@M02352:288:000000000-CKWC8:1:1102:4348:12825 2:N:0:TAGCGCTC+TATCCTCT
CAGTCTTGCGACCGTACTCCCCAGGTGGGATACTTATCACTTTCGCTTAGTCACTGAGTCGAAACCCAACAACTAGTATCCATCGTTTACGGCGTGGACTACCAGGGTATCTAATCCTGTTCGCTCCCCACGCTTTCGTCCATGAGCGTCAGTATATACGTAGTAGACTGCCTTCGCAATCGGTATTCTAAGTAATATCTATGCATTTCACCGCTACACTACTTATTCTATCTACTTCCGTATAACTCAAGTCAACCAGTATCAAAGGCAGTTCCATCGTT
+
GGGFFGGGGGGGGGGGGGGGGGGGGGGGGGGGGGGGGGGGGGGGGGGGGGGGGGGGGGGGGGGGGGGGGGGGGGGGGGGGGGGGGGGGGGGGGGGGGGGGGGGGGGGGGGGGGGGGGGGGGGGGGGGGGGGGGGGGGGGGGGGGGGGGGGGGDGGGGGGGGGGGGGGGGGGGDGGGGGD>FGGGGGGGGGGGGFGFFGGGFGFGFFFFFGGGGE>DGFFEFFFFGGFF?GFFGFFFFFFFFFFFFF<AFFBFFFFGFFFFFAFFFFF<B?FFDF=9>DFF?
@M02352:288:000000000-CKWC8:1:1102:7799:12833 2:N:0:TAGCGCTC+TATCCTCT
CACTCTTGCGAGCATAGTTCCCAGGCGGGATACTTAACGCGTTAGCTACGATACTGCATGGATCGATACACGCAACATCTAGTATCCATCGTTTACAGCTAGGACTACTGGGGTATCTAATCCCATTCGCTACCCTAGCTTTCGTCTCTTAGTGTCAGAAATAGCCCAGTAAAGTGCCTTCGCCATCGGTGGTCCTTCCAATCTCTACGCATTTCACCGCTCCACTGGAAATTCCCTTTACCCCTACTATCCTCAAGTCTAATAGTTTCTATCACATTTTT
+
GGGGGGGGGGGGGGGGGGGGGGGGGGGGGGGGGGGGGGGGGGGGGGGGGGGGGGGGGGGGGGGGGGGGGGGGGGGGGGGGGGGGGGGGGGGGGGGGGGGGGGGGGGGFGGGGGGGGGGGGGGGGGGGGGGGGGGGGGGGGGGGGGGGGGGGGGGGGGGGDGGGGGGGGGGGCFFGGGGGFFGGGGGGGGGGGGFGFFGGGFGFGFFFGGGGGGFFGGFFFFFFFGGFGFGFFFFFFFFFFFFFFFFFFDFFFAFFGFFB9ADFFFFFBB<A9A<F7BBFFF
@M02352:288:000000000-CKWC8:1:1102:24910:12962 2:N:0:TAGCGCTC+TATCCTCT
CAGTCTTGCGACCGTACTCCCCAGGTGGGATACTTATCACTTTCGCTTAGTCACTGAGTCGAAACCCAACAACTAGTATCCATCGTTTACGGCGTGGACTACCAGGGTATCTAATCCTGTTCGCTCCCCACGCTTTCGTCCATGAGCGTCAGTATATACGTAGTAGACTGCCTTCGCAATCGGTATTCTAAGTAATATCTATGCATTTCACCGCTACACTACTTATTCTATCTACTTCCGTATAACTCAAGTCAACCAGTATCAAAGGCAGTTCCATCGTT
+
GGGCFGGGGGGGGGGGGGGGGGGGGGGGGGGGGGGGGGGGGGGGGGGGGGGGGGGGGGGGGGGGGGGGGGGGGGGGGGGGGGGGGGGGGGGGGGGGGGGGGGGGGGGGGGGGGGGGGGGGGGGGGGGGGGGGGGGFFGGGGGGGGGGGGGGGGGGGGGGGGGGGGFGGGCGCFGGGGGGFFGGGGGGGGGGGGFGFFGGGFGFGFFFGGGFCGFEDG6FCEFFFGGFGFGFFGFFFFFEDFFDFFCBFF?FBFF>GFF>BFFFFF>A?<3<BFFFDFFFF<
@M02352:288:000000000-CKWC8:1:1102:18087:12962 2:N:0:TAGCGCTC+TATCCTCT
CATTCTTGCGAACGTACTCCCCAGGTGGGTTACTTATCACTTTCGCTTGGCCACTCAGTACTTAATCGTACCAAACAGCTAGTAACCATCGTTTACGGCGTGGACTACCAGGGTATCTAATCCTGTTCGCTACCCACGCTTTCGTTCATCAGCGTCAATATATTGTTAGTGATCTGCCTTCGCAATTGGTATTCTATGTAATATCTAAGCATTTCACCGCTACACTACATATTCTAACCACTTCACAATAGTTCAAGACTAACAGTATCAATGGCAGTGC
+
GGGGGGGGGGGEFGGGGGGGGGGGGGGGGGGGGGGGGGGGGGGGGGGGGGGGGGGGGGGGGGGGGGGGGGGGGGGGGGGGGGGGGGGGGGGGGGGGGGGGGGGGGGGGGGGGGGGGGGGGGGGGGGGGGGGGGGGGGGGGGGGGGGGGGGGGGGGGGGGGGGGGGGGGGGGGGGGGGGGFFGGGGGGGGGGGGFGFFFFGFGFGFFFGFGGGGFFGGFFFFFFFGGFGFGFFGFFFFFFFFEEEFFFFFF3CEFFGFFFFFFFD<BFF>>DDA?FFBFFF
@M02352:288:000000000-CKWC8:1:1102:14468:13092 2:N:0:TAGCGCTC+TATCCTCT
CAATCTTGCGATCGTACTCCCCAGGTGGGACACTTATCACTTTCGCTTAGTCACTTAGCTAATGCCAAACAACTAGTGTCCATCGTTTACGGCGTGGACTACCAGGGTATCTAATCCTGTTCGCTCCCCACGCTTTCGTCCATGAGCGTCAGTACATACGTAGTAGACTGCCTTCGCAATCGGTATTCTGTGTAATATCTATGCATTTCACCGCTACACTACACATTCTATCTACTTCCATATGACTCAAGTCAACCAGTATCAAAGGCAGTTCCATAGTT
+
GGGGGGGGGGGGGGGGGGGGGGGGGGGGGGGGGGGGGGGGGGGGGGGGGGGGGGGGGGGGGGGGGGGGGGGGGGGGGGGGGGGGGGGGGGGEGGGGGGGGGGGGGGEGGGGGGGGGGGCGGGGGGGGGGGGGGGGGGGGGGGGGGGGGGGGGGGGGGGGGGGGGGGGGGGGGGGFFGG7?FFGGGGGGGFGFGFGFFGGGFGFGFFFGGGGFDEFGGFFC=FFFGGFGFGFFFFFFFFFFFEFECFFFEEFFECFGFFF<AFF<>9>?0:::AF6<<A?FF
@M02352:288:000000000-CKWC8:1:1102:10551:13187 2:N:0:TAGCGCTC+TATCCTCT
CAGTCTTGCGACCGTACTCCCCAGGTGGGATACTTATCACTTTCGCTTAGTCACTGAGTCGAAACCCAACAACTAGTATCCATCGTTTACGGCGTGGACTACCAGGGTATCTAATCCTGTTCGCTCCCCACGCTTTCGTCCATGAGCGTCAGTATATACGTAGTAGACTGCCTTCGCAATCGGTATTCTAAGTAATATCTATGCATTTCACCGCTACACTACTTATTCTATCTACTTCCGTATAACTCAAGTCAACCAGTATCAAAGGCAGTTCCATCGTT
+
GGGGGGGGGGGGGGGGGGGGGGGGGGGGGGGGGGGGGGGGGGGGGGGGGGGGGGGGGGGGGGGGGGGGGGGGGGGGGGGGGGGGGGGGGGGGGGGGGGGGGGGGGGGGGGGGGGGGGGGGGGGGGGGGGGGGGGGGGGGGGGGGGGGGGGGGGGGGGGGGGGFGGGGGFCGGGGGGGGCDFGDEGGGGGGFFGFFFF@GGFGFGFFFGGGGGGFFGGFFFFFFFGGEGFGFFGFFFFFE1@DDF>FFFFF7AFFFGF:FF4<FAAAFF<B?BFFFBFFB?:
@M02352:288:000000000-CKWC8:1:1102:10136:13266 2:N:0:TAGCGCTC+TATCCTCT
CAATCTTGCGATCGTACTCCCCAGGTGGGACACTTATCACTTTCGCTTAGTCACTGAGCTAATGCCCAACAACTAGTGTCCATCGTTTACGGCGTGGACTACCAGGGTATCTAATCCTGTTCGCTCCCCACGCTTTCGTCCATGAGCGTCAGTACATACGTAGTAGACTGCCTTCGCAATCGGTATTCTGTGTAATATCTATGCATTTCACCGCTACACTACACATTCTATCTACTTCCATATGACTCAAGTCAACCAGTATCAAAGGCAGTTCCATAGTT
+
GGGGGGGGGGGGGGGGGGGGGGGGGGGGGGGGGGGGGGGGGGGGGGGGGGGGGGGGGGGGGGGGGGGGGGGGGGGGGGGGGGGGGGGGGGGGGGGGGGGGGGGGGGDGGGGGGGGGGGGGGGGGGGGGGGGGGGGGGGGGGGGGGGGGGGGGGGGGGGGGGGGGGGGGGGGGGGGGGGGFFGGGGGGGGGGGGFFFFGGGFGFGFFFGGGGGGFFGGFFFFFFFGGFGFGFFGFFFFFFFFEFEFFFFFFFFFFFGDFFADFFFF>A?:?FFFFFFF),<<
@M02352:288:000000000-CKWC8:1:1102:4145:13271 2:N:0:TAGCGCTC+TATCCTCT
CAATCTTGCGATCGTACTCCCCAGGTGGGACACTTATCACTTTCGCTTAGTCACTGAGATAAATCCCAACAACTAGTGTCCATCGTTTACGGCGTGGACTACCAGGGTATCTAATCCTGTTCGCTCCCCACGCTTTCGTCCATGAGCGTCAGTACATACGTAGTAGACTGCCTTCGCAATCGGTATTCTGTGTAATATCTATGCATTTCACCGCTACACTACACATTCTATCTACTTCCATATGACTCAAGTCAACCAGTATCAAAGGCAGTTCCATAGTT
+
GGGGGGGGGGEGGGGGGGGGGGGGGGGGGGGGGGGGGGGGGGGGGGGGGGGGGGGGGGGGGFGGGGGGGGGGGGGGGGGGGGGGGGGGGGGGGGGGGGGGGGGGGGGGGGGGGGGGGGGGGGGGGGGGGGGGGGGGGGGGGGGGGGGGGGGGGGGGGFGGGGGGGGFGGGGGGGGGGGDEFGGGGGGGGGGGGFCFFGGGFGFFFFFGGGGGGFFGGFFFEFFFGGFGEFFFGCFEFFFFFEFFFFEEFFFFFFEGFFFA)4@A>AABB?FFFF?BFBBDA
@M02352:288:000000000-CKWC8:1:1102:19156:13290 2:N:0:TAGCGCTC+TATCCTCT
CAATCTTGCGAACGTACTCCCCAGGTGGGATACTTATCACTTTCGCTTAGCCACTCAGACCGAAGTCCGAACAGCTAGTATCCATCGTTTACGGCGTGGACTACAGGGGTATCTAATCCCTTTCGCTCCCCTAGCTTTCGTCCATCAGTGTCAGTTATGGCCCAGTAGAGCGCCTTCGCCACTGGTGTTCTTCCTAATATCTACGCATTTCACCGCTACACTAGGAATTCCCTCTACCCCTACCACACTCAAGTCACGTAGTTTCAATTGCCGATCCACAG
+
GECEFGGGGGGGGGGGGGGGGGGGGGGGGGGGGGGGGGGGGGGGGGGGGGGGGGGGGGGGGGGGGGGGGGGGGGGGGGGG9FGGGGGGGGGGGGGGGGGGGGGGGGGGGGGGGGGGGGGGGGGGGGGGGGGGGGGGGGGGGGGGGGGGGGGGGGGGGGGGGGGGGGGGGGGGGGGGGDGFFGGFGGGGGGGGGFGFFGGGFGFGFFFGGGGGGFEGEFFFDFFFDGEGEGFFGFF22A:?FFFBDF?B2??FDFFDFFFFF?@BAFFFF7A729>>?<24(
@M02352:288:000000000-CKWC8:1:1102:2493:13367 2:N:0:TAGCCCTC+TATCCTCT
CAGTCTTGCGGCCGTACTCCCCAGGTGGGATACTTATCACTTTCGCTTAGTCACCGAGAATTAACCCAACCACGACTATCCGTCGTTTACATCTTGGACTACGAGTGTATCTAATCCTGTTCGCTCCTCACCCTTTCGTCCATGTGCGTCAGTATATGCTTATTACACTGCCTCCGCAATCGGTATTCTAGTTCATATCTATGCATTTCACCTCTACCCTACTTATTCTCTCTACTTCCGTATCTCTCCAGTCAACCAGTATCAATGGCAGTTCCATAGTT
+
FF<66CFGG+++@FFEGGGGGGGGGGGGDBF@FFGE,E,EFGGECGG,,C,CFG,,@@+6,C,CF<F,DF,B,,@+B+,,,,94+@:9AF<,,<,5,,B,4,+4+4+<<B<??,A,CD,,C,+++,+,6C3,A+3AFC6+8+,@,8@+C7>CD,@37,8,33,85,,45,>@D,,<E5*9@F*;:F,,25,251++4+:+BE8++=+B+=1*0/*;C+;)8A8=+1);)+19D;A)473(./63)7<7(.(77))>@6)6))9:))),,414)6B4)6)56
@M02352:288:000000000-CKWC8:1:1102:2494:13385 2:N:0:TAGCGCTC+TATCCTCT
CAGTCTTGCGACCGTACTCCCCAGGTGGGATACTTATCACTTTCGCTTAGTCACTGAGAATTAACCCAACAACTAGTATCCATCGTTTACAGCGTGGACTACCAGGGTATCTAATCCTGTTCGCTCCCCACGCTTTCGTCCATGAGCGTCAGTATATACGTAGTAGACTGCCTTCGCAATCGGTATTCTAAGTAATATCTATGCATTTCACCGCTACACTACTTATTCTATCTACTTCCGTATAACTCAAGTCAACCAGTATCAAAGGCAGTTCCATAGTT
+
EEGECFGGEFEDEGFFBFFGFEG:FFFFGFGGGGGDD<FGGGGC@FDGEFGEEFFFF8E<E9FE<FFGGGGGFGGGGD9FFGGGE<EFGGFGGGFEDGEGDGGDCDEFEFGGAFGF9;FA,F=F?FEGEEGGGGGGGGFDGEGGGGGECGDEFFC9DGGGFFGGGGGGFCFFFACFD>CEFFGGFC:FF@DFFA>FFFD9AFF76AFCFGGGGFBCGFA*.8+:@>);?FFACFACEE37@@;@EC<4<@@C<FEFFFFFFF44>A>?:?14AA=<<6:A4
@M02352:288:000000000-CKWC8:1:1102:8891:13417 2:N:0:TAGCGCTC+TATCCTCT
CAGTCTTGCGACCGTACTCTCCAGGTGGGATACTTATCACTTTCGCTTAGTCACTGAGTCGAAACCCAACAACTAGTATCCATCGTTTACGGCGTGGACTACCAGGGTATCTAATCTTGTTCGCTCCCCACGCTTTCGTCCATGAGCGTCAGTATATACGTAGTAGACTGCCTTCGCAATCGGTATTCTAAGTAATATCTATGCATTTCACCGCTACACTACTTATTCTATCTACTTCCGTATAACTCAAGTCAACCAGTATCAAAGGCAGTTCCATCGTT
+
F,E;6CFFFG+8+@CEFGG,C8F,EF<D7,CFGGGGCFGGEFG<:,8BFEG<C,CFE<F<:@CF7,B7,:6,6C<CFC<???<,B?F<FG,,::8C:=,A8=9,A+CB,B?CF,@9,4579FFGEDGC@FC7FFD@DE?>33EFFD9@E@8:DFFAFCFFFC3@F;,@,3>3,E,011@?FF>8C*,D<CCF:6+=AG:8BCAFFF+=+1+;*:)8C4;>;F+A@@5@?C@A7A6C).;@E@;)976<A?)6.64C:(76<)7<<))4((-.6)9<)<0?1
@M02352:288:000000000-CKWC8:1:1102:8910:13418 2:N:0:TAGCGCTC+TATCCTCT
CAGTCTTGCGACCGTACTCCCCAGGTGGGATACTTATCACTTTCGCTTAGTCACTGAGTCGAAACCCAACAACTAGTATCCATCGTTTACGGCGTGGACTACCAGGGTATCTAATCCTGTTCGCTCCCCACGCTTTCGTCCATGAGCGTCAGTATATACGTAGTAGACTGCCTTCGCAATCGGTATTCTAAGTAATATCTATGCATTTCACCGCTACACTACTTATTCTATCTACTTCCGTATAACTCAAGTCAACCAGTATCAAAGGCAGTTCCATCGTT
+
GGGGGGGGGGGGGGGGGGGGGGGGGGGGGGGGGGGGGGGGGGGGGGGGGGGGGGGGGGGGGGGGGGGGGGGGGGGGGGGGGGGGGGGGGGGGGGGGGGGGGGGGGGGGGGGGGGGGGGGGGGGGGGGGGGGGGGGGGGGGGGGGGGGGGGGGGGGGGGGGGGGGGGGGGFGGGGGGGGGFFGGGGGGGGGFGGFGFFFGGFGFGFFAFGGGGDF>DGFFFFFFFGGFFFGFFGFFFFFF?FDFFFFFFFF<>>DAFFFFAFAFA<64:?B0?DFFFFF??B
@M02352:288:000000000-CKWC8:1:1102:14789:13475 2:N:0:TAGCGCTC+TATCCTCT
CAATCTTGCGATCGTACTCCCCAGGTGGGACACTTATCACTTTCGCTTAGTCACTGAGCTAATGCCCAACAACTAGTGTCCATCGTTTACGGCGTGGACTACCAGGGTATCTAATCCTGTTCGCTCCCCACGCTTTCGTCCATGAGCGTCAGTACATACGTAGTAGACTGCCTTCGCAATCGGTATTCTGTGTAATATCTATGCATTTCACCGCTACACTACACATTCTATCTACTTCCATATGACTCAAGTCAACCAGTATCAAAGGCAGTTCCATAGTT
+
GGGGGGGGGGFGFGGGGGGGGGGEGGGFGGGGGGGGGGEGGGGGGGGGGGGGGGGGGGGGGGGGGGGGGGGGGGGGGGGGGFGGGGGGGGGFGGGGGGGGGGFGFFEGGGFGGGGGGG<FFFGGGGGGGGGCFEFFGGGGGCGEGGGGGGEEGGGGGFGGFGGGG9DDFCFFFGGGGEGBFGEGCC:FGGGGGFFFAFGGFGFGFFFGGFGGGFFGGFFFFFFFGGFGFFFFGFFF?EEEE6?E36<7=;3?EEFG81>9>4=AD44(,3389AF<D2:66
@M02352:288:000000000-CKWC8:1:1102:18498:13500 2:N:0:TAGCGCTC+TATCCTCT
CAGTCTTGCGACCGTACTCCCCAGGCGGTCTACTTAACGCGTTAGCTCCGAAAGCCACGGCTCAAGGCCACAACCTCCAAGTAGACATCGTTTACGGCGTGGACTACCAGGGTATCTAATCCTGTTTGCTCCCCACGCTTTCGCATCTGAGTGTCAGTGTCTGTCCAGGGGGCCGCCTTCGCCACTGGTATTCCTTCAGATCTCTACGCATTTCACCGCTACCCCTGAAATTCTACCCCCCTCTACAGCACTCTAGTTCACCAGTTTCAAATGCAGTTCC
+
GGGCFGGGGGGGGGGGGGGGGGGEGGGCFFGGGGGAEFGGGGGGGGGGGG>FGFGGGGGGGGGGGGGGG<DFGGG@EDAFGGGGGGFFGGGGGGGGGEEGGGGGFGGGGGGGEFDGGGGGGGFFGGFDFEGGGGGG>EGGGGGGG7CFFGA,@DCGGFCFEF@FFFCEGEGEGGGGGGCF>GEGG?FGG7CGG6FFFG=*=C4C?46>DC5*:96CGDF69D)5>F:F:7FFG?*).(49>>?FFFD03(.:?<<*6<=A<<?(6<<AAFAAAFF)64<<
@M02352:288:000000000-CKWC8:1:1102:18485:13520 2:N:0:TAGCGCTC+TATCCTCT
CAGTCTTGCGACCGTACTCCCCAGGCGGTCTACTTAACGCGTTAGCTCCGAAAGCCACGGCTCAAGGCCACAACCTCCAAGTAGACATCGTTTACGGCGTGGACTACCAGGGTATCTAATCCTGTTTGCTCCCCACGCTTTCGCATCTGAGTGTCAGTGTCTGTCCAGGGGGCCGCCTTCGCCACTGGTATTCCTTCAGATCTCTACGCATTTCACCGCTACACCTGAAATTCTACCCCCCTCTACAGCACTCTAGTTCACCAGTTTCAAATGCAGTTCC
+
GGGGGGGGGGGGGGGGGGGGGGFEGGGGGGGFGGGGGGGGGGGGGGGGGGGGGGGGGGGGGGGGGGGGGGG@FGGDFGFGGGGGGGGGGGGGGGGGEGGGGGGGGGGGGGGGGGGGGGGGGGGGGGGGGGGGGGGGGGGGGGGGGGGGGGGGGGGFDGGGGGGGGGGGG>EGEGGGGEGFFGEEGGGGGGGGGFGFFF7*9FFGFFFGG5DDGFFGGFFF>FF?DFBF0>FBGFFBBFFFBFF?DF<>>174?BFFFAFFFFF:AF<>9<<DFDFFFFAA
@M02352:288:000000000-CKWC8:1:1102:18390:13522 2:N:0:TAGCGCTC+TATCCTCT
TAATCTTGCGACCGTACTCCCCAGGCGGAATGCTTAATCCGTTAGGTGTGTCACCGAATAGCATGCTACCCGACGACTGGCATTCATCGTTTACGGTGTGGACTACCAGGGTATCTAATCCTGTTTGCTCCCCACACTTTCGCACCTCAGCGTCAGTATCGAGCCAGTGAGCCGCCTTCGCCACTGGTGTTCCTCCGAATATCTACGAATTTCACCTCTACACTCGGAATTCCACTCACCTCTCTCGAACTCAAGACTACCAGTATGTAAGGCAGTTCCAG
+
GGGGGGGGGGGGDFGGGGGGGGGGGGGGGGGGGGGGGGGGGGGGGGGGGGGGGGGGGGGGGGGGGGGGGGGGGGGGGGGGGGGGGGGGGGGGGGGGGGGGGGGGGGGGGGGGGGGGGGGGGGGGGGGGGGGGGGGGGGGGGGGGGGGGGGGGGGGGGGGGGGGGGGFGGGGGGGGGGGGFFGGGGGGGGFGGGFGFFGGGADFGFFFGGGGGGFFGGFFFFFFFGGFGFFFFGFFFFFFFBBFFFF:??BFF7:<FBBFFBD4<4A46AAFFFB3?46):6
@M02352:288:000000000-CKWC8:1:1102:14875:13524 2:N:0:TAGCGCTC+TATCCTCT
CAGTCTTGCGACCGTACTCCCCAGGTGGGATACTTATCACTTTCGCTTAGTCACTTAGCTAATGCCAAACAACTAGTATCCATCGTTTACGGCGTGGACTACCAGGGTATCTAATCCTGTTCGCTCCCCACGCTTTCGTCCATGAGCGTCAGTACATACGTAGTAGACTGCCTTCGCAATCGGTATTCTGTGTAATATCTATGCATTTCACCGCTACACTACACATTCTATCTACTTCCATATGACTCAAGTCAACCAGTATCAAAGGCAGTTCCATAGTT
+
GGGGGGGGGGGGGGGGGGGGGGGGGGGGGGGGGGGGGGGGGGGGGGGGGGGGGGGGGGGGGGGGGGGGGGGGGGGGGGGGGGGGGGGGGGGFGGGGGGGGGGGGGGGGGGGGGGGGGGGGGGGGGGGGGGGGGGGGGGGGGGGGGGGGGGGGGGGGGGGGGGGGGGGGGGGGGGGGGGGDFGGGGGGGGGGGGFGFFGGGFGFGFFFGGGGGGFFGGFFE@FFFGGFGFGFFGFFFFCEFFFFEFEEFF@@EEFFGBFFFFAFABDFB070:B>BBB<BFF
@M02352:288:000000000-CKWC8:1:1102:14889:13536 2:N:0:TACCGCTC+TATCCTCT
CAATCTTGCGACCGTACTCCCCAGGTGGGATACTTATCACTTTCGCTTAGTCACTTAGCTAATGCCAAACAACTAGTGTCCATCTTTTACGGCGTGGACTACCACGGTATCTAATCCTGTTCGCTCCCCACGCTCTCGTCCATGAGCGTCAGTACATACGTAGTAGACTGCCTTCGCAATCGGTATTATGTGTAATATCTATGCATTTCACCGCTACACTACACATTCTATCTACTTCCATCTGACTCACGTCAACACGTATCACAGGCAGTTCCATAG
+
FE,<CFGFGGD@BFCFGGGGFGCFGGGG:@CFFGG@,C,CFGG<:FGC,CFGGGEFGG<DF,E,<,,,CF,@C,,:9,<@FFFE<,EFFFF,>C74+4,5BEEF8+6AAB,9C?4,9@,9EF+=BE:D8,@=B:+A:CD8=+=@C,@CGGCE;A9,5@D,43,@;C,E=:@,3@EFG@*?F9>CGF,,?<;=@++4:5D78F+:8BFCD,=*:??4EFA34A6A*;<CCC+:7:F3)933<).16347..(6=12>)-78(6F<)<4(((484)*-6))
@M02352:288:000000000-CKWC8:1:1102:3095:13684 2:N:0:TAGCGCTC+TATCCTCT
CAGTCTTGCGACCGTACTCCCCAGGTGGGATACTTATCACTTTCGCTTAGTCACTGAGTCGAAACCCAACAACTAGTATCCATCGTTTACGGCGTGGACTACCAGGGTATCTAATCCTGTTCGCTCCCCACGCTTTCGTCCATGAGCGTCAGTATATACGTAGTAGACTGCCTTCGCAATCGGTATTCTAAGTAATATCTATGCATTTCACCGCTACACTACTTATTCTATCTACTTCCGTATAACTCAAGTCAACCAGTATCAAAGGCAGTTCCATCGTT
+
GGGGGGGGGGGGGGGGGGGGGGGGGGGGGGGGGGGGGGGGGGGGGGGGGGGGGGGGGFGGGGGGGGGGGGGGGGGGGGGGGGGGGGGGGGGGGGGGGGGGGGGGGGGGGGGGGGGGGGGGGGEGFGGGGGGGGCGGGGGGGGGDFGGGGGGGGGGGGGGGGGFGDCCFGDFGGGGGGGDFFGCEGGGGGGGGGFGFF7:BFGFGFFFGFGGFDFEG=6AC;F=CGG3CCFFFFFFFFFEFFFFEFEFA<>?AAFFGFFFFA>FBFAFF:?:?AFF4:<6::
@M02352:288:000000000-CKWC8:1:1102:11612:13686 2:N:0:TAGCGCTC+TATCCTCT
CAATCTTGCGATCGTACTCCCCAGGTGGGACACTTATCACTTTCGCTTAGTCACTGAGCTAATGCCCAACAACTAGTGTCCATCGTTTACGGCGTGGACTACCAGGGTATCTAATCCTGTTCGCTCCCCACGCTTTCGTCCATGAGCGTCAGTACATACGTAGTAGACTGCCTTCGCAATCGGTATTCTGTGTAATATCTATGCATTTCACCGCTACACTACACATTCTATCTACTTCCATATGACTCAAGTCAACCAGTATCAAAGGCAGTTCCATAGTT
+
GGGGGGGGGGGGGGGGGGGGGGGGGGGGGGGGGGGGGGGGGGGGGGGGGGFGGGGGGGGGGGGGGGGGGGGGGGGGGGGGGGGGGGGGGGGGGGGGGGGGGGFGGGGGGGGGGGGGGGGGGGGGGGGGGGGGGGGGGGGGGGGGGGGGGGGGGGGGGGGGGGGGGGGGGGGGGGGGGGGFFGGGGGGGGGGGGFGFFGGGFGFGFFFGGGGGGFFGGFFFFFFFGGFGFGFFGFFFFFFFFFFFFFCEFF@FFFFGFFFFA4@A<<2<FB?BADFFBAFAA
@M02352:288:000000000-CKWC8:1:1102:4801:13706 2:N:0:TAGCGCTC+TATCCTCT
TAGTCTTGCGACCGTACTCCCCAGGCGGTGCGCTTAACGCGTTAGCTCCGGCACAGAAGGGGTCGAACCCTCCCACACCAAGCGCACATCGTTTACTGCTAGGACTACAGGGGTATCTAATCCCTTTCGCTACCCTAGCCTTCGAGCCTCAGCGTCAGTAAATGTCCAGTAACCTGCTTTCGCCATTGGTCTTCCTCTCGATATCTACGCATTTCACTGCTACACCGAGAATTCCAGTTACCTCTCCATTACTCTAGCATGGCAGTATCGAATGCAGTTT
+
GGGFFGGGGGGEEEGGGFGGGGGGGGGGGGGGGGGEGGGGGGGGGGGGGGGGGGGGGGGGGGGGGGGGGGDGGGGGGGGGGGGEFGGGGGGFGGGGGGCFGGGGGGGGFGGGGGGGGGGGGGGGFGGGGGGGGGGGFGGGGGGGGGGEFGGGGGGGGGGGGCCGEGFGGGGFGFCGFGGFFGGGGGGGGFGGC=@CC+09;FFGFFFFGCDD3BFGGFF22BFFGC6G>GFFCFFAAFA):<A<?BBB<><AFAAGF47>A1>?0?FFFB?F???<>DF>
@M02352:288:000000000-CKWC8:1:1102:17255:13710 2:N:0:TAGCGCTC+TATCCTCT
CAACCTTGCGATCGTACTCCCCAGGTGGATTACTTATCACTTTCGCTTAGACACTGACCGTATATCGCCAATATCGAGTAATCATCGTTTACGGCGTGGACTACCAGGGTATCTAATCCTGTTCGCTCCCCCCGCTTTCGTCCCTCAGCGTCCATTCAGGCCTAGTGAGCTGTCTTCACTATCGGTGTTCTAAGTAATATCTATCCATTTCACCGCTACACTCCTTATTCCTCCCACTTCGACCACATTCAAGAACGACAGTATCAATGGCAGTTCTACAG
+
CFGEFGGGGGGGFEFFGGGGGGGGG<EFFD<EFFGGFG<FDGG9FGGCBFFFGGC<FGFGEGGAFF7CGC7,C,C,D7CFEFG?FF8=A?FE:@F:FG=:<<FGGC5++BFFFFGF;EF=977F++@E>FC+C3FC@>E+DCECFG6C9:BE*5E,>@A,:FGD733@FF;E5=,=C:2=+=EC?;=CC9C,114=++++=C+=+)BDGEF:@A>C8)83,2)0;:?FCCC+;ABDFFA?:1?B6(4:294A43(90852(5=))).:4.,,((154)66)
@M02352:288:000000000-CKWC8:1:1102:13704:13739 2:N:0:TAGCGCTC+TATCCTCT
CATTCTTGCGAACGTACTCCCCAGGTGGGTTACTTATCACTTTCGCTTGGCCACTCAGTACTTAATCGTACCAAACAGCTAGTAACCATCGTTTACGGCGTGGACTACCAGGGTATCTAATCCTGTTCGCTACCCACGCTTTCGTTCATCAGCGTCAATATATTGTTAGTGATCTGCCTTCGCAATTGGTATTCTATGTAATATCTAAGCATTTCACCGCTACACTTCATATTCTAACCACTTCACAATAATTCAAGACTAACAGTATCAATGGCAGTGC
+
GGGGGGGGGGEGGGGGGGGGGGGGGGGGGGGGGGGGGGGGGGGGGGGGGGGGGGGGGGGGGGGGGGGGGGGGGGGGGGGGGGGGGGGGGGGGGGGGGGGGGGGGGGGGGGGGGGGGGGGGGGGGGGGGGGGGGGGGGGGGGGGGGGGGGGGGGGGGGGGGGGGGGGGGGGGGGGGGGGGFFGGGGGGGGGGGGFGFFGGGFGFGFFFGGGGGGFFGGFFFFFFFGGFGFGFAGFFFFFFEFFFFFFFFFFFFFFFGFFFFF?FFB>BFFFFFF?:??BFF
@M02352:288:000000000-CKWC8:1:1102:12716:13748 2:N:0:TAGCGCTC+TATCCTCT
CAGTCTTGCGACCGTACTCCCCAGGTGGGATACTTATCACTTTCGCTTAGTCACTGAGCTAATGCCCAACAACTAGTATCCATCGTTTACGGCGTGGACTACCAGGGTATCTAATCCTGTTCGCTCCCCACGCTTTCGTCCATGAGCGTCAGTATATACGTAGTAGACTGCCTTCGCAATCGGTATTCTAAGTAATCTCTATGCATTTCACCGCTACACTACTTATTCTATCTACTTCCGTATAACTCAAGTCAACCAGTATCAAAGGCAGTTCCATAGTT
+
GGGGGGGGGGGGGGGGGGGGGGGGGGGGGGGGGGGGGGGGGGGGGGGGGGGGGGGGGGGGGGGGGGGGGGGGGGGGGGGGGGGGGGGGGGGGEGGGGGGGGGGGGGGGGGGGGGGGGGGGGGGGGGGGGGGGGGFGGGGGGGGGGGGGGGGGGGGGGGGGGGGGGGGGGGGG9CFGGG0@FGGEGGGGGGFGGFGFFGGGFFFGFFFGGGGGGFFGGFFFFFFFGGFGFGFFGFFFFFFDFF1=ECEFFEFEEBFG<FFFFA=BBFA:?BBFF>@AA<7BD
@M02352:288:000000000-CKWC8:1:1102:12672:13775 2:N:0:TAGCGCTC+TATCCTCT
CAGTCTTGCGACCGTACTCCCCAGGTGGGATACTTATCACTTTCGCTTAGTCACTGAGCTAATGCCCAACAACTAGTATCCATCGTTTACGGCGTGGACTACCAGGGTATCTAATCCTGTTCGCTCCCCACGCTTTCGTCCATGAGCGTCAGTATATACGTAGTAGACTGCCTTCGCAATCGGTATTCTAAGTAATCTCTATGCATTTCACCGCTACACTACTTATTCTATCTACTTCCGTATAACTCAAGTCAACCAGTATCAAAGGCAGTTCCATAGTT
+
GGGGGGGGGGGGGGGGGGGGGGGGGGGGGGGGGGGGGGGGGGGGGGGGGGGGGGGGGGGGGGGGGGGGGGGGGGGGGGGGGGGGGGGGGGGFGGGGGGGGGGGGGGGGGGGGGGGGGGGGGGGGGGGGGGGGGGGGGGGGGGGGGGGGGGGGGGGGGFGGGGGGGGGGGGGGGGGGGGDEFGGGGGGGGGGGGFGFFGGGFGFGFFFGGGGGGFFGGFFFFFFFFGFGFGFFGFFEFEFDFFD@FFFFFB2<AFFGFFFFF47AFFFFFF:?FFFAFFFFA
@M02352:288:000000000-CKWC8:1:1102:28487:13953 2:N:0:TAGCGCTC+TATCCTCT
CAATCTTGCGATCGTACTCCCCAGGTGGGACACTTATCACTTTCGCTTAGTCACTGAGCTAATGCCCAACAACTAGTGTCCATCGTTTACGGCGTGGACTACCAGGGTATCTAATCCTGTTCGCTCCCCACGCTTTCGTCCATGAGCGTCAGTACATACGTAGTAGACTGCCTTCGCAATCGGTATTCTGTGTAATATCGATGCATTTCACCGCTACACTACACATTCTATCTACTTCCATATGACTCAAGTCAACCAGTATCAAAGGCAGTTCCATAGTT
+
BAGE,CFEFGC9<FFFCFFFGFG,CED@FA@<FFFGGGDCFEFECFGGGCF<<,CECFFDFGDGGC<<<B@EGG?,CCFE,?FF@?<FF<7,:=@FGEEGGG<BF@=FFDFGD?E:;,?FF<CF?,>DGGG>@=FBA>DCCBDD9,@CECECCGGFGGGGF,DE9D,>CFGGC@C7@5;*;C8CCC25>=EFGFGFFC+*3=@DFF>>CGGGGFAG5;FCEA48CC?;5CC=FAA<;934<ECECEEEF;E?<?6C<?><4<FFA<2803:1:4042<:AA
@M02352:288:000000000-CKWC8:1:1102:20250:13967 2:N:0:TAGCGCTC+TATCCTCT
CAATCTTGCGATCGTACTCCCCAGGTGGGACACTTATCACTTTCGCTTAGTCACTGAGCTAATGCCCAACAACTAGTGTCCATCGTTTACGGCGTGGACTACCAGGGTATCTAATCCTGTTCGCTCCCCACGCTTTCGTCCATGAGCGTCAGTACATACGTAGTAGACTGCCTTCGCAATCGGTATTCTGTGTAATATCTATGCATTTCACCGCTACACTACACATTCTATCTACTTCCATATGACTCAAGTCAACCAGTATCAAAGGCAGTTCCATAGTT
+
GGGGGGGGGGGGFGGGGGGGGGGGGGGGGGGFGGGGGGGGGGGGGGGGDGGGGGGGGGGGGGGGGGGGGGGGGGGGGGGGGGGGGGGGGGGGGGGGGGGGGGGGGGGGGGGGGGGGGGFGGGGGGGGGEGGGGFGGGGGGGGGGGGGGGGGGGGGGGGGGGGGGGGGFGGGGGGGGGGGFFGGGGGGGGGGGGFGFFGGGFGFGFFFGGGGGDEFGGFFFFFFFGGFGFGFFGFFFFFEFFEFC?CFFEE@FE??GFFFFFFFDFBF??FFBAF@>BF?FF
@M02352:288:000000000-CKWC8:1:1102:20264:13980 2:N:0:TAGCGCTC+TATCCTCT
CAATCTTGCGATCGTACTCCCCAGGTGGGACACTTATCACTTTCGCTTCGTCACTGAGCTAATGCCCAACAACTAGTGTCCATCGTTTACGGCGTGGACTACCAGGGTATCTAATCCTGTTCGCTCCCCACGCTTTCGTCCATGAGCGTCAGTACATACGTAGTAGACTGCCTTCGCAATCGGTATTCTGTGTACTATCTATGCATTTCACCGCTACACTACACATACTATCTACTTCCATATGACTCAAGTCAACCAGTATCAAAGGCAATTCCATAGTT
+
FFGEFGGFGG7FDCFGGGGGGGGGGEFG+@FEFGGFC6,CFFGECFGD,@CFGGGGGGGD,A9E<<,@,@,CFCFCC?E?,9C<FFCDDFE,4@48F:FFGDEE8749,5,<9,4,EF<9EF+>:,6++8>+F++AFGDE:6,E3FGCEGGDDAF;,@<FG:,@@F;;DEFC?EGGGC*<FFC:>FF:;FGGGF+=9:8+8EAFFFB8B@C**:?DGFAEFFFFFG4FEG7FDFF?;?)7366)9CEEEE8EC)<C31).).9)4-:(47(58>F4443--
@M02352:288:000000000-CKWC8:1:1102:2893:14029 2:N:0:TAGCGCTC+TATCCTCT
CAATCTTGCGACCGTACTCCCCAGGTGGATTACTTATCACTTTCGCTTAGACACTGACTGTATATCGCCAATATCGAGTAATCATAGTTTACGGCGTGGACTACCAGGGTATCTAATCCTGTTCGCTCCCCACGCTTTCGTGCCTCAGCGTCAGTATCAGTTTAGTAAGCTGCCTTCGCTATCGGTGTTCTGTGTAATATCTAAGCATTTCACCGCTACACTACACATTCCGCCTACTCCAACTGAACTCAAGTTTATCAGTATCAATGGCAGTTTCGAGG
+
FFGGGGGGGGGGGGGGGGGGGGGGGGGGGGGGGGGGGGGGGGGGGGGFGGGGGGGGGGGGGGGGGGGGGGGGGGGGG,FGGGCFGGGGGGGFGGGGGGGCFGGGGGGGGGGGGGGGGGGGGGGGGGGFEGGGGGGGGGGGGGGFCFGGGGGGGGGFCFCGGGGGGGGGGGGGGGGGGGGEEGF>EEGGGGGGGFGFFGG7AGFGFFFGCCFGGFFGGFF@DFFFGGFGFGFFGEF@FFFFFFFFFAFFFFFFFF9>26*6:AF>AFBBB??0(4F<22?F;
@M02352:288:000000000-CKWC8:1:1102:15876:14075 2:N:0:TAGCGCTC+TATCCTCT
TAATCTTGCGACCGTACTCCCCAGGCGGAATGCTTAATCCGTTAGGTGTGACACCAACAAGCATGCTTGCTGACGTCTGGCATTCATCGTTTACGGTGTGGACTACCAGGGTATCTAATCCTGTTTGCTCCCCACACTTTCGCACCTCAGCGTCAGTATCGAGCCAGTGAGCCGCCTTCGCCACTGGTGTTCCTCCGAATATCTACGAATTTCACCTCTACCCCCGGAATTCCACTCCCCTCTCTCGAACTCAAGACCAGGAGTTTCCAATGCAGTTCAAG
+
E,E6;FG<<EEF7FFGGFGGDEA,6C7:FF<EDCF<FCFGGGGGGGFFGG9EEE@<ECC<CFFCDFE,<DCAFGDFC8CEG8FF9<<FGFCFGGEGGGB:BFGCFFGGGGG?EE=F@9EFC<,A??FFCEFACDFGE8DFG88+BFE88@=34:B+3@CA8F+BBFFGBCFFFGD7EEF?B>E5,<69<EG,=8F6?DD:>7AD6A:DGC<>FF7:05AEF+)))9;D0<6FF=*)((4(341:).3)(8(42()0.:F03-)..6))..),()*.-6)).
@M02352:288:000000000-CKWC8:1:1102:23097:14127 2:N:0:TAGCGCTC+TATCCTCT
CATTTTTGCGAACGTACTCCCCAGGTGGGTTACTTATCACTTTCGCTTAGCCACGCAGACCGAAATCCACACAGCTAGTAACCATCGTTTACGGCGTAGACTACCAGGGTATCTAATCCTGTTCGCTACCTACGCTTTCGTCCATCAGCGTCAATATATTGTTAGTGATCTGCCTTCGCAATCGGTATTCTATGTAATATCTAAGCATTTCACCGCTACACTACATATTCTAACCACTTCACAATAATTCAAGAACTGCAGTATCAATGGCAATTTTACGG
+
GGGGGGGGGGGGGGFGGGGGGGGGGGGGGGGGGGGGGGCFGGGGGGGGGGGGGGGGGGGGGGGGGGGGGGGGGGGGGGGGGGGGGGGGGGGGFGGGGGGGGGGGGGGGGGGGGGGGGGGGGGGGGGGGGGGGGGGGGGGGGGCGGGGGGGGGGGGCFFGGGGGGGGGGGGGGGGGGGGGEFGGGGGGGGGGFGFGFF7FGFGF8=AFGCEDFFFEGGFFE@FFFGGFGFGFFGFF@FFFFBFF<<BAFFFFFFF?GFFFF?DFFFFAAF08<D?FFFAF?8
@M02352:288:000000000-CKWC8:1:1102:23106:14143 2:N:0:TAGCGCTC+TATCCTCT
CATTTTTGCGAACGTACTCCCCAGGTGGGTTACTTATCACTTTCGCTTAGCCACGCAGACCGAAATCCACACAGCTAGTAACCATCGTTTACGGCGTAGACTACCAGGGTATCTAATCCTGTTCGCTACCTACGCTTTCGTCCATCAGCGTCAATATATTGTTAGTGATCTGCCTTCGCAATCGTTATTCTATGTAATATCTAAGCATTTCACCGCTACACTACATATTCTAACCACTTCACAATAATTCAAGAACTGCAGTATCAATGGCAATTTTACGG
+
GFCEEGGGFGD@BEFGFGFGGEFB<6C@EFEFGGCFE<FFGGGGGGGGEGGGGGCFGGGGGGGGGGG8FFFGG?FGFCGFGEGFGGGF<FFFCEEEGGGCEFEE<?=FFCCGFGCFF9DGFCFGGDDEDG9FGGGGCF=EFG>EGGC?6CEEC8DGGGGFFGGGGGG9EFF??FGGG>GE>7,4,,4AC,B,=1:8:FGCFG6=BA4C:FD>>=BCGFEF;6AFCF3:?C:FGF27=@>?<?>?AF<A>FA.4)4>A)4)54?6AB2<:8082:F<AFAF:
@M02352:288:000000000-CKWC8:1:1102:10024:14145 2:N:0:TAGCGCTC+TATCCTCT
CAGTCTTGCGACCGTACTCCCCAGGTGGGATACTTATCACTTTCGCTTAGTCACTGAGCTAATGCCCAACAACTAGTGTCCATCGTTTACGGCGTGGACTACCAGGGTATCTAATCCTGTTCGCTCCCCACGCTTTCGTCCATGAGCGTCAGTATATACGTAGTAGACTGCCTTCGCAATCGGTATTCTGTGTAATATCTATGCATTTCACCGCTACACTACACATTCTATCTACTTCCATATGACTCAAGTCAACCAGTATCAAAGGCAGTTCCATAGTT
+
GGGGGGGGGGGGEFGGGGGGGGGGGGGGGGGGGGGGGGGGGGGGGGGGGGGGGGGGGGGGGGGGGGGGGGGGGGGGGGGGGGGGGGGGGGGGGGGGGGGGGGGGGGGGGGGGGGGGGGGGFGGGGGGGGGGGGGGGGGGGGGGGGGGGGGGGGGGGGGGGGGGGGGGGGGGGGGGGGGGFFGGGGGGGGGGGGFGFFGGGF@CGFFFGGGGGGFFGGFFFFFFFGGFGEGFFGFFFFF<EFFFFFFFEFFECEFEFFFFFFBFAAD9??::?BAFFBFFFF
@M02352:288:000000000-CKWC8:1:1102:14380:14259 2:N:0:TAGCGCTC+TATCCTCT
CAGTCTTGCGACCGTACTCCCCAGGTGGGATACTTATCACTTTCGCTTAGTCACTGAGAATTAACCCAACAACTAGTATCCATCGTTTACGGCGTGGACTACCAGGGTATCTAATCCTGTTCGCTCCCCACGCTTTCGTCCATGAGCGTCAGTATATACGTAGTAGACTGCCTTCGCAATCGGTATTCTAAGTAATATCTATGCATTTCACCGCTACACTACTTATTCTATCTACTTCCGTATAACTCAAGTCAACCAGTATCAAAGGCAGTTCCATAGTT
+
GGGGGGGGGGDGGGFGGGGGGGGGGGGGGGGGGGGFFGFGGGGGGGGGDGGGGGGGGGGGGGGGGGGGGGGGGGGFGGGGGGGGEGGGGGD7BFGGGDGGGGGGFGGGGGGGGGGGGGEFGGGGGGGGGGGGGGGFGGGGGEGGGGGDGGGGGGGFGGGGGGGGGGFGGEFGFGGGGG7AFFEGEGGGGGGGGFDFFGDFFGFGFFFGG@F:CAFGGAFFFFFCCFEFE7AFGFFFFEE@F;@@39CEAE2>6><DB?7<<AF<2AA?B73:<2@><A:AF
@M02352:288:000000000-CKWC8:1:1102:7876:14260 2:N:0:TAGCGCTC+TATCCTCT
CAGTCTTGCGACCGTACTCCCCAGGTGGGATACTTATCACTTTCGCTTAGTCACTGAGCTAATGCCCAACAACTAGTATCCATCGTTTACGGCGTGGACTACCAGGGTATCTAATCCTGTTCGCTCCCCACGCTTTCGTCCATGAGCGTCAGTATATACGTAGTAGACTGCCTTCGCAATCGGTATTCTAAGTAATCTCTATGCATTTCACCGCTACACTACTTATTCTATCTACTTCCGTATAACTCAAGTCAACCAGTATCAAAGGCAGTTCCATAGTT
+
GFCFGGGGGGGGGGGGGGGGGGGGGGDGGGGGGGGGGGFFEGGFEFGG,E@FGGEGGGGGCFFDFEEF<FG,C<CEECFGGCFD,BFFCE,=7+7>F+?FFE<F8?7EE8FGFGGGGGCFFG7FFDFCG,C=F7>D=EFGG>FDC8B+@CE>B7EE9;C,@FGE9@;@E>>FCFFDEC7:A*6;,DCFFC:7F6+=BFGG8:8>AFAGFGC:CBA3E6;EEFA=FC?GCFF@+;A)?C86@1(3?C3))63<<A<C??><)-99)46(2<?84<7)6)556
@M02352:288:000000000-CKWC8:1:1102:10432:14292 2:N:0:TAGCGCTC+TATCCTCT
TACACTTGCGTGCGTACTCCCCAGGCGGTCAACTTAATGCGTTAGCTGCGGCACAGAACCTCAAGGACCCTACACCTAATTGACGTCGTTTACGGCGTGGACTACCGGGGTATCTAATCCCGTTCGCTACCCACGCTTTCGCACCTCAGCGTCAGTATTGGCCCAGTAAGCTGCCTTCGCCATCGATATTCCTTCCAATCTCTACGCATTTCACTGCTACACTGGAAATTCCGCTTACCTCTACCATACTCAAGATCGCCAGTTTCAAATGCAGTTCCTAG
+
FGGGGGGDFGG7BFEGGGGGGGFGFFGGGGGGGGGGGGGGGGGGGGGGGGGGGGGGGGGG8EGGGGGGGGGDE<FFGGGGGGGGGGGDGGGGGGGGGGGGGFGGGGGFEGGGGGGGGCGEGGGGGGGGGGGGGGEGGGGFFGGGEBCF6EGGGGGGGGGGGGGGCFCFGFDCEGGGGGGFFGCCEEGGGFGGGFGFFGGF6CFFB@@3CEFD7F4*AB4<?FFFFD:DB76@C5@BBB?4),4A4:D?BABD0)-26(8<09@AAAA<4).629F<))-:5
@M02352:288:000000000-CKWC8:1:1102:7166:14315 2:N:0:TAGCGCTC+TATCCTCT
CAGTCTTGCGACCGTACTCCCCAGGTGGGATACTTATCACTTTCGCTTAGTCACTGAGTCGAAACCCAACAACTAGTATCCATCGTTTACGGCGTGGACTACCAGGGTATCTAATCCTGTTCGCTCCCCACGCTTTCGTCCATGAGCGTCAGTATATACGTAGTAGACTGCCTTCGCAATCGGTATTCTAAGTAATATCTATGCATTTCACCGCTACACTACTTATTCTATCTACTTCCGTATAACTCAAGTCAACCAGTATCAAAGGCAGTTCCATCGTT
+
FGGFGGGGGGGGGGGGGGGGGGGGGGGGFFGGGGGGGGGGGGGGGGGG7FGGGGGGGGGGGGGGGGGGGGGGGGGGGGGGGGGGGGGGGGGGGGGGGGGGGGGGGGGGGGGGGGGGGGGGGGGGGGGGGGGGGCGFGGGGGGGGGGGGGGGGGGGGGGGGGGGGFGGGGGFGGGGGGGDFFGGGGGGGGGGGGFGFFGGGFGFGFFFGGGGGGFFDGFFEEFFFGGFGCCFFDCFFFEADEFFFFCAAFF?F>AFGFFFFFAFBFFB(,1:BA9FDFFBB?
@M02352:288:000000000-CKWC8:1:1102:24677:14351 2:N:0:TAGCGCTC+TATCCTCT
CAGTCTTGCGACCGTACTCCCCAGGTGGGATACTTATCACTTTCGCTTAGTCACTGAGTCGAAACCCAACAACTAGTATCCATCGTTTACGGCGTGGACTACCAGGGTATCTAATCCTGTTCGCTCCCCACGCTTTCGTCCATGAGCGTCAGTATATACGTAGTAGACTGCCTTCGCAATCGGTATTCTAAGTAATATCTATGCATTTCACCGCTACACCACTTATTCTATCTACTTCCGTATAACTCAAGTCAACCAGTATCAAAGGCAGTTCCATCGTT
+
GGGFGGGGGGGGGGEGGGGGGGGCFGGFC8FFGGGGGGGGGGGAFFGGEGDGGGGGGGCEFFDEGACEGGGGGGGFFEFGEFFGGGCDDFG7=@=FC4FCGGGGGGDFGDCF9<E9EFC;EGG@CE+DEB7=F>+8EBEEBCF;=DFDEEGGFFE;EF@CGGC73@@FFBFEGFDFG*9?FGECGG@EGG@9DFFA:4+=BGF=AFACB7D*?55DG*2(/==11@5FE:ACGCFEEF3:41;E<26<2.)-6A<>::5A92=>>)61(.:<>4B2AB083
@M02352:288:000000000-CKWC8:1:1102:25961:14409 2:N:0:TAGCGCTC+TATCCTCT
CATTCTTGCGAACGTACTCCCCAGGTGGGTCACTTATCACTTTCGCTTAGCCACTCAAACCGAAGTTCGAACAGCTAGTGACCATCGTTTACGGCGTGGACTACCGGGGTATCTAATCCCGTTCGCTCCCCACGCTTTCGTCCATCAGTGTCAGTTGATTATTAGTGATCTGCCTTCGCAATTGGTATTCTATGTAATATCTATGCATTTCACCGCTACACTACATATTCTAACCACTTCATAATAACCCAAGACAACAAGTATCAAAGGCAATTTTACCG
+
GDFFGGGGGGGCFGGGGGGGGGGGGGGGGGGGGGGGGGGGGGGGGGGGGGGGGGGGGGGGGGGGGGGGGGGGGGGGGGGGGGGGGGGGGGGGGGGGGGGGGGGGGGGGGGGGGGGGGGGGGGGGGGGGGGGGGGGGGGGGGGGGGGGGGGGGGGGGGGGCEFGGGGGFGGGGGGGGGGGF>CFGGGGGGGGGGFGF8DFGFGFGAAFGGGGGGFFDGFFFDFFFGGEGE7AF:F:@1@E@36C9A<AF((46183<3?),(6@<):A9<(,(4:FDB232(
@M02352:288:000000000-CKWC8:1:1102:21078:14417 2:N:0:TAGCGCTC+TATCCTCT
CAATCTTGCGATCGTACTCCCCAGGTGGGACACTTATCACTTTCGCTTAGTCACTTAGCTAATGCCAAACAACTAGTGTCCATCGTTTACGGCGTGGACTACCAGGGTATCTAATCCTGTTCGCTCCCCACGCTTTCGTCCATGAGCGTCAGTACATACGTAGTAGACTGCCTTCGCAATCGGTATTCTGTGTAATATCTATGCATTTCACCGCTACACTACACATTCTATCTACTTCCATATGACTCAAGTCAACCAGTATCAAAGGCAGTTCCATAGTT
+
GGGGGGGGGGGGGGGGGGGGGGGGGGGGGFGGGGGGGGGGGGGGDGGG:FGGGGGGGGGGCGGGGGGGGGGGGGGGGFGGGGGGGGGGGGGGGGGGGGGGGGGGGGGGGGGFGGGGGC<FFGGGGGGGGGGGGGGGGGFGGGGGGGGGGGGDDGGGGGGGGGGGGGGGGFGFGGGGGDDEFGGGEFGGFFGGGFFA6BCGFGFGFFFFGGGDCEFGGFFFFFFFGGFGFGFFGFFFFFFFFEFFFFFFFFFFFFEGFFFF<AFBF25:<?F?<>FFDBBFF
@M02352:288:000000000-CKWC8:1:1102:22247:14709 2:N:0:TAGCGCTC+TATCCTCT
TACACTTGCGTGCGTACTCCCCAGGCGGTCAACTTAATGCGTTAGCTGCGGCACAGAACCTCAAGGACCCTACACCTAGTTGACATCGTTTACGGCGTGGACTACCAGGGTATCTAATCCTGTTCGCTCCCCACGCTTTCGTCCATGGGCGTCAGTATATACGTAGTAGACTGCCTTCGCAATCGGTATTCTAAGTAATATCTATGCATTTCACCGCTACACTACTTATTCTATCTACTTCCGTATAACTCAAGTCAACCAGTATCAAAGGCAGTTCCAT
+
<AFGGFFGFFGEGGGGGGGGGGFGFGEGGGGEGGGGGGGGGGGGGGGGGGGGGGGGGGGGFGGGGGGGGGGGGGGGAFGGGGAEFGGGGGGGGGGGGGGGGGGGGGFGGGGFGGFGGGGGGFFFFFGGGGGGGGGGGGGGGDGECGGG7CEGGGGGFGFGFGCGGCGGGGGGGGFGGGGFD=EGFGGGGGGGGAFFFCFCFDFFFAFGGGD7CFADEEBFFFFFGGFG>GFFDFFFF<A:<A?F<FFAAFF<?>DG>DFFFBFF<4>AABB?B6@F>AA<
@M02352:288:000000000-CKWC8:1:1102:18935:14710 2:N:0:TAGCGCTC+TATCCTCT
CAGTCTTGCGACCGTACTCCCCAGGTGGGATACTTATCACTTTCGCTTAGTCACTGAGTCGAAACCCAACAACTAGTATCCATCGTTTACGGCGTGGACTACCAGGGTATCTAATCCTGTTCGCTCCCCACGCTTTCGTCCATGAGCGTCAGTATATACGTAGTAGACTGCCTTCGCAATCGGTATTCTAAGTAATATCTATGCATTTCACCGCTACACTACTTATTCTATCTACTTCCGTATAACTCAAGTCAACCAGTATCAAAGGCAGTTCCATCGTT
+
FGGFFFGGGGGGGGGGGGGGGGGGGGGGGGGGGGGGGGGGGGGGGGG<FGGGGGGGGGGGGGGGGGGGGGGGGGGGGGGGGGGGGGGGGGGGGGGGGGGGGGGGGGGGGGGGGGGGGGGGGGGGGFGFGGGGGGDGGGGGGGGGGGGGGGGGGGGGGGFFFGGGGGGGGGGGGGGGGGGFFGGGGFGFGGGGGFGFFGGFFGFGFFFGGGGFGFFGGFFFFFFFGGFGFGFFGFFFFFFFF<@FFEFFB?DFFFFGFFFFAAFFFADF67:BDFFAA>?:6
@M02352:288:000000000-CKWC8:1:1102:9915:14834 2:N:0:TAGCGCTC+TATCCTCT
CAATCTTGCGATCGTACTCCCCAGGTGGGACACTTATCACTTTCGCTTAGTCACTGAGCTAATGCCCAACAACTAGTGTCCATCGTTTACGGCGTGGACTACCAGGGTATCTAATCCTGTTCGCTCCCCACGCTTTCGTCCATGAGCGTCAGTACATACGTAGTAGACTGCCTTCGCAATCGGTATTCTGTGTAATATCTATGCATTTCACCGCTACACTACACATTCTATCTACTTCCATATGACTCAAGTCAACCAGTATCAAAGGCAGTTCCATAGTT
+
FGGGGGGGGGCFFGGGGGGGGGGGGECDFGDFFGGGGFCGDGGDGGGFGGGGGGFGGCFGGGFFGGFG@FFFGFGFFDFFFGG9CFFG@?:FEEFGDE8FDGGFFFC=AEGFGA,,9><FEFGEGDDGG8B=F::+EEGCFEFAFFFEGCGEFGDCEG@FFFGGFFACFFGGFFFGG5>DFFECFFGDGFGCCAC+B+DFFGFFFFFC8C+:C??)CF;C@FFFGF?DCFFFGFCEEFEFFEECCECF@E37CEEGDF:4).9<:4432<6?4:*)<<:)4
@M02352:288:000000000-CKWC8:1:1102:2666:14964 2:N:0:TAGCGCTC+TATCCTCT
TAATCTTGCGACCGTACTCCCCAGGCGGAATGCTTAATCCGTTAGGTGTGTCACCAACAAGCATGCTTGCTGACGACTGGCATTCATCGTTTACGGTGTGGACTACCAGGGTATCTAATCCTGTTTGCTCCCCACACTTTCGTACCTCAGCGTCAGTATCGAGCCAGTGAGCCGCCTTCGCCACTGGTGTTCCTCCAAATATCTACGAATTTCACCTCTACACTTGGAATTCCACTCACCTCCCTCGAACTCAAGACTAGCAGTATTAGAGGCAGTTCCAG
+
FCFFGFGGGGDGEGGGGGGGGGGCGGGEGGGGGGGGFFAFGGGGGGGGGFGGGFGFGGFGGGEEFCFFGGGGGGEGGGEGGFDGGFGGGGGGGGGGGGGGGGG<FFG<ECEEGGGFGFFDGGFGFGFGGGGGGGGCGFGGFGFGGEGGDG?ECEGCEAFGGGG>EGCFGDB>C5CGEGGFDGGGGCCC6FGGGFFFFGCFCFCFFFFG:FFGGFFGFAA8<6A+;>4<;FAFGFF;33@FFB(,:?BBF?FFF>F=?AFF?A?<4AA)46<?FB349A2A4
@M02352:288:000000000-CKWC8:1:1102:2740:14981 2:N:0:TCGCGCTC+AATCCTCT
CACCGTTGCCGGCATACTCCCCAGGTGGAATACTTAATGCTTTCGCTTCGCCGCTTACTGTATATCGCAAACAGCGAGTATTCATCGTTTACTGTGTGGACTACCAGGGTATCTAATCCTGTTTGATCCCCACCCTTTCGAGCATCAGTGTCAGTTACAGGCCAGTGATCTGCCTTCGCACTCGGAGTTCTTCGTGATATCTACGCATTTCACCGCTACACCACGAATTCCGCCCCCCCCTACTTTACTCAATCCAGCCGGTACCAACTACAACTCTACGG
+
E<FGGFGEEFEGG+CFGG9FEDF@D8C@,5,;CFFFF,,<C@C66B:,,6@F:6@B@@,C9B,6,,,,6>CGG,E7FFF,C<FGGGDBDDDF9@EFGFEEFFG8EF,B:BF8B<FACEGCGDE5B,C=E8E87+@F:DAE:3@+@FD,@FBE9=E93@3C,@E88F,7,,8;;FGFGGC5**,@***=DGGCG499*0=2=<FF>B5CCFGGFB2:?)=@@FF3*9,/3;A)1).(-7(((4226)-6--),)).*.()-,,)-64)(.(),))))).)4(
@M02352:288:000000000-CKWC8:1:1102:8214:15032 2:N:0:TAGCGCTC+TATCCTCT
CAGTCTTGCGACCGTACTCCCCAGGTGGGATACTTATCACTTTCGCTTAGTCACTGAGCATTCGCCCAACAACTAGTATCCATCGTTTACGGCGTGGACTACCAGGGTATCTAATCCTGTTCGCTCCCCACGCTTTCGTCCATGAGCGTCAGTATATACGTAGTAGACTGCCTTCGCAATCGGTATTCTAAGTAATCTCTATGCATTTCACCGCTACACTACTTATTCTATCTACTTCCGTATAACTCAAGTCAACCAGTATCAAAGGCAGTTCCATAGTT
+
GGGGGGGGGGGGGGGGGGGGGGGGGGGGGGGGGGGGGGGGGGGGGGGG@GGGGGGGGGGGGGGGGGGGGGGGGGGGGGGGGGGGGGGGGGGGGGGGGGGGGGGGGGGGGGGGGGGGGGGGGGGGGGGGGGGGGFGGGGGGGGGGGGGGGGGGGGGGGGGGGGGGGGGGGGGGGGGGGG>DFGGGGGGGGGGFGFGFFFGGFGFGFFFGGGGGGFFGGFFFFFFFGGFGFGFFGFFEFEFFFFFEFFFFFFFADBFGFFFFFBFFDFFF?BBFFFFA>A?A<
@M02352:288:000000000-CKWC8:1:1102:5928:15098 2:N:0:TAGCGCTC+TATCCTCT
CAGTCTTGCGACCGTACTCCCCAGGTGGGATACTTATCACTTTCGCTTAGTCACTGAGTCGAAACCCAACAACTAGTATCCATCGTTTACGGCGTGGACTACCAGGGTATCTAATCCTGTTCGCTCCCCACGCTTTCGTCCATGAGCGTCAGTATATACGTAGTAGACTGCCTTCGCAATCGGTATTCTAAGTAATATCTATGCATTTCACCGCTACACTACTTATTCTATCTACTTCCGTATAACTCAAGTCAACCAGTATCAAAGGCAGTTCCATCGTT
+
FGGFFGGGGGGGGGGGGGGGGGGGGGFGEGGGGGGGGGGGGGGGGGGGGGGGGGGGGGGGGGGGGGGGGGGGGGGFGGGGGGGGGGGGGGG@FGGGGGGGGGGGGGGGGGGGGGGGGGGGGGGCGGGGGGGGGGGGGGGGGGGGGGGGGGGGGGGGGFGGGGGGGGGGGGGGGGGGGGGFFGGEGGGGFEGGGFCAFGGCFGFGFFFGGGGFDFFGGFFFFFFFGGFGEGFFFFFEFFF05;@@E4:A<28A2>FGB<:<BFFFFFBB:?FBFFB<<ABF6
@M02352:288:000000000-CKWC8:1:1102:29360:15098 2:N:0:TAGCGCTC+TATCCTCT
CATTCTTGCGAACGTACTCCCCAGGTGGGTCACTTATCACTTTCGCTTAGCCACTCAAACCGAAGTTCGAACAGCTAGTGACCATCGTTTACGGCGTGGACTACCAGGGTATCTAATCCTGTTCGCTCCCCACGCTTTCGTCCATCAGTGTCAGTATATTATTAGTGATCTGCCTTCGCAATTGGTATTCTATGTAATATCTATGCATTTCACCGCTACACTACATATTCTAACCACTTCATCATAACTCAAGACAACCAGTATCAAAGGCAATTTTACCG
+
DCFGF<FFGGCG@FGGFEFFFGGCGGGF@FFCFGGFGGGFGGGFFGGGGGGGG8@FFGGGGGGGGGGGGGGGGGGGFGGGGG,EEFGG@FGGGGCFG:+BEGGGGFGGDBFGGGGCFAGGGGGGGFG@CB+,@=CFGFFEDEGGGGGGGGG7EFGGGCGFGGGGAFGGFBFFGGGFEGDA>7DFGG:FCEEEF9BF>@F=FCAFFAFF8@CFGF>DGDE;38AFGGEFEDFFCF537;E<E<).)9C@)733=<;<;67:19BA9<A<<(2<::=>DFFF8
@M02352:288:000000000-CKWC8:1:1102:27138:15112 2:N:0:TAGCGCTC+TATCCTCT
CAGTCTTGCGACCGTACTCCCCAGGCGGGATACTTATCACTTTCGCTTAGTCACTGAGTCGAAACCCACCAACTAGTATCCATCGTTTACGTCGTGGACTACCAGGGTATCTAATCCTGTTTGCTCCCCACGCTTTCGTCCATGCGCGTCAGTAAATACGTAGTAGACTGCCTTCGCAATCGGTATTCTAAGTAATATCTATGCATTTCACCGCTACACTACTTATTCTATCTACTTCCGTATAACTCAAGCCAACCAGTAACAAAGGCAGTTCCTTCGTT
+
AFCFGGGGGGGGEGGGGFGGGGGGG,@F:FF@FGGG,,,CEGF9F@FF@FCGGG96F<,,@,CC8AFC,B<8+,:?@,CABFGE:=E+=,+4,48F++:5FAF,,8+8,BAFF9,,,8,>9,A,C,3D+,@3F@:>F8FEG+@,,837@8>CG,,,?F3*6FG>9,,6;?CC,4C4*4)2A**4*31>91+2112;F77CFGA7C=A7C+7*/)0)**))(0/=:C<C9*=8:?FDA2A:?(42)<:)80))(.374(866)*)5(.4((,45-0)6<(83
@M02352:288:000000000-CKWC8:1:1102:21486:15238 2:N:0:TAGCGCTC+TATCCTCT
CAATCTTGCGATCGTACTCCCCAGGTGGGACACTTATCACTTTCGCTTAGTCACTGAGCTAATGCCCAACAACTAGTGTCCATCGTTTACGGCGTGGACTACCAGGGTATCTAATCCTGTTCGCTCCCCACGCTTTCGTCCATGAGCGTCAGTATATACGTAGTAGACTGCCTTCGCAATCGGTATTCTGTGTAATATCTATGCATTTCACCGCTACACTACACATTCTATCTACTTCCGTATAACTCAAGTCCACCAGTATCAAAGGCAGTTCCATAGTT
+
GGGGGGGGGGDGGGGGGGGGGGGGDFEFGGFFGGGGGFFGGGGGGGGGEFFGGGGFGGGGGGGGGFFGFGGGGGGFGFFFFFGGGGGGGGGGGGGGG>GGGGGGGGGDFGGGGGGFGGGGGGGGDFGGG?EGGCFGFEGGFEGGDDGGGEGGGFGGGGGGDGGGCEGGGGGGGGGGGGGFFGGGGGFFGGGGGFGFFCFDFGFGFFFGGF8CGFFGGAFEFFFFGGFFFGFFGFFFEF3;@;DEFF3;EEFEE)7DFF@4<6=)..611??2>BFFFFFDB
@M02352:288:000000000-CKWC8:1:1102:13343:15402 2:N:0:TAGCGCTC+TATCCTCT
CAGTCTTGCGACCGTACTCCCCAGGTGGGATACTTATCACTTTCGCTTAGTCACTGAGTCGAAACCCAACAACTAGTATCCATCGTTTACGGCGTGGACTACCAGGGTATCTAATCCTGTTCGCTCCCCACGCTTTCGTCCATGAGCGTCAGTATATACGTAGTAGACTGCCTTCGCAATCGGTATTCTAAGTAATATCTATGCATTTCACCGCTACACTACTTATTCTATCTACTTCCGTATAACTCAAGTCAACCAGTATCAAAGGCAGTTCCATCGTT
+
GCFFEGGGGGGGGDGGGGGGGGGGGGFGGGGGGGGGGGFGGGGGGGGGGGGGGGGGGGGGGGGEGGGGGGGGGGGGGGGGDEFGGGGGGGGGGGGGGGGFGGGGGGGGGGGGGGGGGGGGGGGGGGGGGGGGGGGGGGGGGGGGGGGGGGGGGGGGGFFGGGFGCFFGGFGGGGGGGGCBFGDEGGGGGG7CCFGFCFGGFG6CBAAFGGFGDFFGGAF33FFFGFEFEGFCGFFFFE=<@@FEAAAB<?2<>B):::FFAAFA><9(8:(4<AFA<A1?:
@M02352:288:000000000-CKWC8:1:1102:8003:15504 2:N:0:TAGCGCTC+TATCCTCT
CAATCTTGCGATCGTACTCCCCAGGTGGGACACTTATCACTTTCGCTTAGTCACTTAGCTAATGCCAAACAACTAGTGTCCATCGTTTACGGCGTGGACTACCAGGGTATCTAATCCTGTTCGCTCCCCACGCTTTCGTCCATGAGCGTCAGTACATACGTAGTAGACTGCCTTCGCAATCGGTATTCTGTGTAATATCTATGCATTTCACCGCTACACTACACATTCTATCTACTTCCATATGACTCAAGTCAACCAGTATCAAAGGCAGTTCCATAGTT
+
GFGGGGGGGGGGGGFGGGGGGGGGGGGGGGGGGGGGGGGGGGGGGGGG7FGGGGGGGGGGGGGGGGGGGGGGGGGGGGGGGGGGGGGGGGGGGGGGGGGGGGGGGGGGGGGGGGGGGGGGFGGGGGGGGGGGGGGGGGG7CEGFFGGGGGGGGGGGGGGGGFGGGGFGGGGGGGGGGG*9CFGGGGGGGGGGGFGFFFGFFGFGFFFGGGFF:DEGGFFFFFFFFGFGFGFFGFFEEE<EEEFEFFFFFFFFFFFGF@FFFBFBFFA?BF:<AFFDF9):6
@M02352:288:000000000-CKWC8:1:1102:28771:15557 2:N:0:TAGCGCTC+TATCCTCT
CAGTCTTGCGACCGTACTCCCCAGGTGGGATACTTATCACTTTCGCTTAGTCACTGAGTCGAAACCCAACAACTAGTATCCATCGTTTACGGCGTGGACTACCAGGGTATCTAATCCTGTTCGCTCCCCACGCTTTCGTCCATGAGCGTCAGTATATACGTAGTAGACTGCCTTCGCAATCGGTATTCTAAGTAATATCTATGCATTTCACCGCTACACTACTTATTCTATCTACTTCCGTATAACTCAAGTAAACCAGTATCAAAGGCAGTTCCATCGTT
+
GGGGGGGGGGGGGGGGGGGGGGGGGFGGEGGGGGGGGFDFGGGGGGGGGGGGGGGFGGGFG:FFFGCFFGDFGGGGGFGFGGGGGGGGGFEGDFGGGEECFGGGFGDGGGGGGGGEFGGFFGG>C<FD>EGGGGCFGGGGGGGGEGGGGGGGGCFGGGFFGGGGGGGCGGFGGGGG5:7?FFGEGGFECCCGGFGAFB:FFGF=FFADGGFCGEFGGFFEEFAFFDCGFCFFGFFFEEFDF@D@6CD4ABFA)6<DB?F9)-6:A<<?0:?FFA/424<B:
@M02352:288:000000000-CKWC8:1:1102:25817:15681 2:N:0:TAGCGCTC+TATCCTCT
CATTCTTGCGAACGTACTCCCCAGGTGGTTTACTTATCGGTTTCCCTTGGACACTCAACTCTAAGAGCCGAATATCGAGTAAACATCGTTTAGGGCGTGGACTACCAGGGTATCTAATCCTGTTCGCTCCCCACGCTTTCGTGCCTCAGTGTCAATACAGGGCCAGTATGCTGCCTTCGCAATCGGTGTTCTATGGCATATCTACGCCTTTCACCGCTACATGCCACATTCCGCATACCTCAACCTGATTCAAGACAAGCAGTATCAAAGGCAGTTCCGTT
+
FGFGGGGGGGG+@CFGGGGGGGGGGCFGGGEGGGGGGAGFGGGCCFGFCGGGGGGGGGFFGDGCEGFFGGGC=CEGCCFFGC?FGDGEBFFFF8CFGGGDDFFGGDF=BFGFGGGGFFFDFFFD<+C8DGD73FFGG6@FEGDE=FFG?=DFGF;=FC99EE@>83@CGFGGGGGGFGGB5>8D5*;CEGFGC+=6A*?8@BBCF:;);:8:B1ADGFEB=FF4DF8D@GFF;B>03<DFF:2:?B,:<A><)67GB2):1?FDF2462::??:5-).-),
@M02352:288:000000000-CKWC8:1:1102:3014:15683 2:N:0:TAGCGCTC+TATCCTCT
TAATCTTGCGACCGTACTCCCCAGGCGGAGAGCTTAATGCGTTAGCTGCGTCACCTACAAGCATGCTTGCAGACAACTAGCTCTCATCGTTTACGGTGTGGACTACCAGGGTATCTAATCCTGTTTGCTACCCACACTTTCGTGCCTCAGCGTCAGTATCTGTCCAGTAAGCCGCCTTCGCCTCTGGTGTTCCTCCTAATATCTACGAATTTCACCTCTACACTAGGAATTCCACTTACCTCTCCAGAACTCAAGACTACCAGTTTTAAATGCAGTTCCGA
+
AEGGGGGGGGGGGGGGGGGGGGGGGGGEGECFFGGCFGGGGGGGGGGGGGGGGGGGGGGGGGGGGGGFGGGGGGGGGGGGGFGGGGGGGGGGGGGGGGGGGGGGGGGGGGGGGGGGGEGGGGGGGGGGGGGGGGG@FGFGGGGGG:EFFGFGGGGGGFGGGGGGGGGGGFBE8CGGGGGFFGDEGGFFFGGGGFGFFFGGFGFGFFFGGGGGGFFGGFFAFFFCDGFGCGFFGFFFF9A;EFFFFFFAF?FFB2<D7AFF?BFA2>BB55>F9<B<BF96(
@M02352:288:000000000-CKWC8:1:1102:18666:15708 2:N:0:TAGCGCTC+TATCCTCT
CAATCTTGCGATCGTACTCCCCAGGTGGGACACTTATCACTTTCGCTTAGTCACTGAGCTAATGCCCAACAACTAGTGTCCATCGTTTACGGCGTGGACTACCAGGGTATCTAATCCTGTTCGCTCCCCACGCTTTCGTCCATGAGCGTCAGTACATACGTAGTAGACTGCCTTCGCAATCGGTATTCTGTGTAATATCTATGCATTTCACCGCTACACTACACATTCTATCTACTTCCATATGACTCAAGTCAACCAGTATCAAAGGCAGTTCCATAGTT
+
E9FCEFGCEGGFCFGGGGGGFG86@FC,@AEFGGGCFGGGGGGGGG:BFGGGGFGGGGGCGGAAFE8EGGG8F<EAFAFFGCEFE?FD7F:CEEGEGDFGGFGFFE7BED9BAAAFG9?E9FGGECGGE=EGGGGGFDGEFEFAFGGEGEGCEFGAFGEGGFFCFFAD;<:BGEFGG5CEFDGGFGFGGGGFCF9B+=CFFGFGFFFF8CFC?BF)C=FC@FFF295FEF7A@FFFC97>5?EFFC5.53=6675:=1@<B4=9AAFF12((.4@A2<7<:
@M02352:288:000000000-CKWC8:1:1102:4030:15734 2:N:0:TAGCGCTC+TATCCTCT
TAATCTTGCGACCGTACTCCCCAGGCGGAATGCTTAATCCGTTAGGTGTGTCACCGAACAGTATACTGCCCGACGACTGGCATTCATCGTTTACGGTGTGGACTACCAGGGTATCTAATCCTGTTTGCTCCCCACACTTTCGTACCTCAGCGTCAGTATCGAGCCAGTGAGCCGCCTTCGCCACTGGTGTTCCTCCAAATATCTACGAATTTCACCTCTACACTTGGAATTCCCCTCACCTCTCTCGAACTCTAGACTGATAGTTTTGGAGGCAGTTCCAG
+
FGGGGGGGGGGEGCGGGGGGGGGGGGGGGGGGGGGGGGFGGGGGGGGGGGGGGGGGGGGGGGGGGGGGGGGGEEGEGGGGGGGGGGGGGGGGGGGGGGGGGGGGGGGFGGGGGGGGGGGGGGGGGGGGGGGGGGGGGGGGGGGCGGGGGFGGGGGGEFGGG@DEEFGFGCFFGGGGGGGFFGCGGG6FGGGGGFGFF*:DFGFGFFFD<CDGGFFGCFF@EFFFGGFG>FFFF*8:B?FF??2<<?1>?BBFFA)2<B:?<AF<BFA03((204>?B>A96
@M02352:288:000000000-CKWC8:1:1102:12745:15748 2:N:0:TAGCGCTC+TATCCTCT
CAGTCTTGCGACCGTACTCCCCAGGTGGGATACTTATCACTTTCGCTTAGTCACTGAGCTAATGCCCAACAACTAGTATCCATCGTTTACGGCGTGGACTACCAGGGTATCTAATCCTGTTCGCTCCCCACGCTTTCGTCCATGAGCGTCAGTATATACGTAGTAGACTGCCTTCGCAATCGGTATTCTAAGTAATCTCTATGCATTTCACCGCTACACTACTTATTCTATCTACTTCCGTATAACTCAAGTCAACCAGTATCAAAGGCAGTTCCATAGTT
+
GGGGGGGGGGGGGGGGGGGGGGGGGGGGGGGGGGGGGGGGGGGGGGGGGGGGGGGGGGGGGGGGGGGGGGGGGGGGGGGGGGGGGGGGGGGGGGGGGGGGGGGGGGGGGGGGGGGGGGGGGGGGDGGGGGGGGGGGGGGGGGGGGGGGGGGGGGGGGGGGGGGGGGGGGGGGGGGGGG7BFGGGGGGGGGGGGFGFFFGFFGFGFFFGGGGGGFFGGFFEFFF@FFEGFFFFGFFFFFF@FFFFFE<EAEFED>BG?BFFBAFFFFF?FFF:>BFAFF:D<
@M02352:288:000000000-CKWC8:1:1102:3958:15814 2:N:0:TAGCGCTC+TATCCTCT
CAATCTTGCGATCGTACTCCCCAGGTGGGACACTTATCACTTTCGCTTAGTCACTTAGCTAATGCCAAACAACTAGTGTCCATCGTTTACGGCGTGGACTACCAGGGTATCTAATCCTGTTCGCTCCCCACGCTTTCGTCCATGAGCGTCAGTACATACGTAGTAGACTGCCTTCGCAATCGGTATTCTGTGTAATATCTATGCATTTCACCGCTACACTACACATTCTATCTACTTCCATATGACTCAAGTCAACCAGTATCAAAGGCAGTTCCATAGTT
+
GGGEFGGGGGDGFFFGGGGGGGGGGGFGGGFFGGGGGGFGGGGGGGGGGGFGGGGGGGGGGGGGGFGGGGGGGGGFFGGGGFGGGGGGGGG7F:FEGEGGGGDFFCGBFGGGGGGGGGGGFFECF===EGCCGDBFGGGG7>>F9EGGGGGGGFEGGFCCFGGGFGFGFFGGGGGGGGGDFFECCFFGGGGDFFGFFFGFFGF>AAAGGGG>5>BDGFF3=FFFG6CGEGFFGFFCCE@E??C?<C?C83<C933>@DFF4)/)...:?FF?A:FFD52<A
@M02352:288:000000000-CKWC8:1:1102:19036:15818 2:N:0:TAGCGCTC+TATCCTCT
TAATCTTGCGACCGTACTCCCCAGGCGGAATGCTTAATCCGTTAGGTGTGTCACCGAATAGCATGCTACCCGACGACTGGCATTCATCGTTTACGGTGTGGACTACCAGGGTATCTAATCCTGTTTGCTCCCCACACTTTCGCACCTCAGCGTCAGTATCGAGCCAGTGAGCCGCCTTCGCCACTGGTGTTCCTCCGAATATCTACGAATTTCACCTCTACACTCGGAATTCCACTCACCTCTCTCGAACTCAAGACCAGGAGTTTAAGAGGCAGTTCCAG
+
GGGGGGGGFGGGEGGGGGGGGGGEGGEGGGGGGGGGGGGGGGGGGGGGGGGGGGGGGGGGGGGGGGGGGGGGGGGGGGGGGGGGGGGGGGGGGGGGGGGGGGGGGGGGFGGGGGFGGGGGGGGGGGGGGGGGGGGGGGGGGGGGGGGGGGGGGGGGGGGGGGGGGGGGGGGGGGGGEGGFFGGGGGGGGGGGGFGFFGGGFGFFFFFGGGGGGFFGEFFDFFFFGGFGFFFFGFFFFF?FFF???D?BFFFFF(5FFFFF<6@:BFB>DFFFF:EFFF<A4
@M02352:288:000000000-CKWC8:1:1102:20233:15934 2:N:0:TAGCGCTC+TATCCTCT
CAATCTTGCGATCGTACTCCCCAGGTGGGACACTTATCACTTTCGCTTAGTCACTGAGCTAATGCCCAACAACTAGTGTCCATCGTTTACGGCGGGGACTACCAGGGTATCTAATCCTGTTCGCTCCCCACGCTTTCGTCCATGAGCGTCAGTATATACGTAGTAGACTGCCTTCGCAATCGGTATTCTGTGTAATATCTATGCATTTCACCGCTACACTACACATTCTATCTACTTCCGTATAACTCAAGTCAACCAGTAACAAAGGCAGTTCCATAGTT
+
GGGGGGGGGGGGGGGGGGGGGGGGGGGGGGGGGGGGGGGGGGGGGGGGGGGGGGGGGGGGGGGGGGGGGGGGGGGGGGGGGGGGGGGGGGGGGGGGGGGGGGGB8FFFFGGGGGD9FF9BFF+CCFGGG8EGGCCFFEDGG5BCGGGGGGGGCGCFGGCFFFCCC9FCECFG9EFCEDGFFFDCGGG?FGEGFCFFF:C7CFFFCCFG:::F*:55C4?946)7CFAG>FB=76*:<)8<:(3:26)6<?).69<C??F46)/))34??:6:-)/44<:<<
@M02352:288:000000000-CKWC8:1:1102:6850:15958 2:N:0:TAGCGCTC+TATCCTCT
CATTCTTGCGAACGTACTCCCCAGGTGGGATACTTATCACTTTCGCTTAGCCACTCAGACCGAAGTCCAAACAGCTAGTATCCATCGTTTACGGCGTGGACTACCAGGGTATCTAATCCTGTTCGCTCCCCACGCTTTCGTCCATCAGTGTCAATACATTATTAGTGATCTGCCTTCGCAATTGGTATTCTATGTAATATCTATGCATTTCACCGCTACACTACATATTCTAACCACTTCATAATGATTCAAGATAACCAGTATCAAAGGCAATTTTACC
+
GGGGGGGGGGDGGGGGGGGGGGGEGGGFGFGGGGGGGGGGGGGGGGGG@FFGGGEGGGGGGDGGGGGGGGGGGGGGGGGGGFGGGGGGGGDGGGGGGGGGGGGGGGGGGGGGGGGDFGGGGGGG@FGGGGGGGDEGGGFEGGGGGG9CFGGGGGGCGFGGGGGG;FEGGGGFGGGGG5DFDGGGGGGGGFGGGFGFFGGGFGFGFFFFGGFFGF>DG5?E@FFFGGFG<7AFFFFFDEEFFFECC?5CC?E3C3@FF@)78496A<AFA:?<(4?BA<>>
@M02352:288:000000000-CKWC8:1:1102:22714:16025 2:N:0:TAGCGCTC+TATCCTCT
TAATCTTGCGACCGTACTCCCCAGGCGGTCTACTTAACGCGTTAGCTCCGAAAGCCACGGCTCAAGGCCACAACCTCCAAGTAGACATCGTTTACGGCGTGGACTACCAGGGTATCTAATCCTGTTTGCTCCCCACGCTTTCGCATCTGAGTGTCAGTGTCTGTCCAGGGGGCCGCCTTCGCCACTGGTATTCCTTCAGATCTCTACGCATTTCACCGCTACACCTGAAATTCTACCCCCCTCTACAGCACTCTAGTTCACCAGTTTCAAATGCAGTTCC
+
GFGGGGGGGGGGGGGGGGGGGGGFGGGGGGGGGGGGGGGGGGGGGGGGGGGGGGGGGGGGGGGGGGGGGGGGGGGGGGGGGGGFGGGGGGGGGGGGGGGGGGGGGGGGFGGGGGGGGGGGGGGGGGGGGGGGGGGGGGGGGGGGEEGGDFFGGGGGGGGGGGGGGGGGGGGGGGGGGGGFFGGGGGGGGGGGGFG+=CFFFEBFFFFGGCCGGFFGGFF>>:FFCFBC>FFFGFFFA?FFBFF:)52:?B?77>AC4<=AADFFBAA<<>BAD264<BAF
@M02352:288:000000000-CKWC8:1:1102:22727:16044 2:N:0:TAGCGCTC+TATCCTCT
TAATCTTGCGACCGTACTCCCCAGGCGGTCTACTTAACGCGTTAGCTCCGAAAGCCACGGCTCAAGGCCACAACCCCCAAGTAGACATCGTTTACGGCGTGGACTACCAGGGTATCTAATCCTGTTTGCTCCCCACGCTTTCGCATCTGAGTGTCAGTGTCTGTCCAGGGGGCCGCCTTCGCCACTGGTATTCCTTCAGATCTCTACGCATTTCACCGCTACACCTGAAATTCTACCCCCCTCTACAGCACTCTAGTTCACCAGTTTCAAATGCAGTTCCG
+
<FEC@FGGGE7CFCFGGGGGGGGGGFGG@7FCGGGGGGGGGGGCFGGFDGDCG7FGGDGCFGGGFC@F,BFFFE:+8@F+=95@,95?54BFGB,8=F3@3F>8,63DFDFG>=@A;3>;,C,,@FGGG,5DFGC+343CGC:>@:EE92224D,6>FAGFFFGGGCCGEE>8C7)C5D=):EG5F?FFGGG7FG6FGG702/:/7=CC5*7C?4CGEE69:7)>7:D?*99:/=6<,,39>?:2AF7?BB)4-::<>FFAFFBAAFA<DF2<>4<9AF9-
@M02352:288:000000000-CKWC8:1:1102:6159:16205 2:N:0:TAGCGCTC+TATCCTCT
TAATCTTGCGACCGTACTCCCCAGGCGGTACACTTAATGTGTTAACTGCATTACTGCAAGGTCTAGCCTCACAACAACTAGTGTACATCGTTTAGGGCGTGGACTACCAGGGTATCTAATCCTGTTTGCTCCCCACGCTTTCGCGTCTCAGCGTCAATAATGTTCCAGTAGATCGCCTTCGCAATCGGTATTCCTTCTGATCTCTACGGATTTTACCCCTACACCAGAAATTCCATCTACCTCTCCCATATTCTAGGTAAGCAGTTTTCAAAGCAGTTCAA
+
FFGGGGGGGGGGGGGGGGGGGGGGGGGGGGGGGGGGGGGGGGGGGGGGGFGGGGGGGGGGGGGGGGGGGGGGGGGGGGGGGGGGGGGGGGGGGGGGGGGGGGGGGGGGGGGGGGGGGGGGGGGGGGGGGGGGGGGGGGGGGGGGGGGGGGGGGGGGDGGGGGGGGGGGGGGGGGGGGGGFFGGGGGGGGGGGGFGFFGGFFGFGFFFGGGGGGFFGGFFDFFFFFG@GFGFFGCFEFFFFFFFFFF?FFFFFFAFG<AFF?BFFFFFFFFBF<?FFFFFF4
@M02352:288:000000000-CKWC8:1:1102:2954:16315 2:N:0:TAGCGCTC+TATCCTCT
CATTCTTGCGAACGTACTCCCCAGGTGGGATACTTATCACTTTCGCTTGGCCGCGCAATCCGAAAATCACACAGCTAGTATCCATCGTTTACGGCGTGGACTACCAGGGTATCTAATCCTGTTCGCTACCCACGCTTTCGTCCATCAGCGTCAATACAGTGTTAGTGATCTGCCTTCGCAATCGGTATTCTAAGTAATATCTATGCATTTCACCGCTACACTACTTATTCTAACCACTCCACATGAATTCAAGCCGCCAATTATCAAGGCAAATTTAACGT
+
GGFGGGGGGGGGGGGGGGGGGFGGGGGGGGGGGGGGGGGGGGGGGGGGGGGGGGGGGGGGGGGGGGGFFFGGGGGGGGGGGGGFAFFGGGGGGGGGGGGGGGGGGGGGGGGGGGGGGGGGGGGGGGGEGGGGGGGGGGGGGGGGGGGGGGGGGGGGGGGGGGGGGGFGGGGGGGGGFGGFFGGGDEFGGGGGGFGFFGGDFGFGFFFGGGGGGFFGGFFEDAFFGGFG<:=@>B)4(5((.(5),)).))6)))4),4)(.-*).54)4((2(.9>))-((
@M02352:288:000000000-CKWC8:1:1102:18555:16341 2:N:0:TAGCGCTC+TATCCTCT
CAGTCTTGCGACCGTACTCCCCAGGTGGGATACTTATCACTTTCGCTTAGTCACTTAGCTAACGCCAAACAACTAGTATCCATCGTTTACGGCGTGGACTACCAGGGTATCTAATCCTGTTCGCTCCCCACGCTTTCGTCCATGAGCGTCAGTACATACGTAGTAGACTGCCTTCGCAATCGGTATTCTGTGTAATATCTATGCATTTCACCGCTACACTACACATTCTATCTACTTCCATATGACTCAAGTCAACCAGTATCAAAGGCAGTTCCATAGTT
+
GGGEFGGGGGGGGGGGGGGGGGGGGFFGGGGGGGGGGGGGGGGGGGGGGGGGGGGGGGGGGGGGGGGGGGGGGGGGGGGGGGGGGGGGGGGGGGGGGGGGGGGGGGGEGGGGGGGGGFGGGGGGGGGGGGGGGEGGGGGGGGGGDGGGGGGGGGGGGGGGGGGGGGGGGGGGGGGGGEGFFGGGGGGGGGFGGFGFFGGGFGFGFFFGFGGGGFFGGFFFFFFFGGCFCFCFFFFF?E<EE?EF4<AF?FFFFFFGFFFFBFFFFFFB0:BFBBFBABFAF
@M02352:288:000000000-CKWC8:1:1102:4149:16379 2:N:0:TAGCGCTC+TATCCTCT
CAGTCTCGCGACCGTACTCCCCAGGTGGGATACTTATCACTTTCGCTTAGTCACTGAGTCGAAACCCAACAACTAGTATCCATCGTTTACGGCGTGGACTACCAGGGTATCTAATCCTGTTTGCTCCCCACACTTTCGTACCTCAGCGTCAGTATCGAGCCAGTGAGCCGCCTTCGCCACTGGTGTTCCTCCAAATATCTACGAATTTCACCTCTACACTTGGAATTCCACTCACCTCTCTCGAACTCTAGACTGATAGTTTTGGAGGCAGTTCCAGGGTT
+
GGGGGGEGGGDGGGGGGGGGGGGGGGGGGGGGGGGGGGGGGGGGGGGGGGGGGGGGGGGGGGGGGGGGGGGGGGGGGGGGGGGGGGGGGGGGGGGGGGGGGGGGGGGGGGGGGGGGGGGGGGGGGGGGGGGGGGGGGGGGGGGGGGGGGGGGGGGGGGGGGGGGGGGGGGGGGGGGGGGFFGGGGGGGGGGGGFGFFGGGFGFCFFFGGGGGFFFGGFFFFFFFGGFGCGFFGFFFFFFFFFFFFFFAFFABFFFFDBFFFFFFFFF?0:?FBFFFF?<F:
@M02352:288:000000000-CKWC8:1:1102:10834:16425 2:N:0:TAGCGCTC+TATCCTCT
CAGTCTTGCGACCGTACTCCCCAGGTGGGATACTTATCACTTTCGCTTAGTCACTGAGATTAAATCCCAACAACTAGTATCCATCGTTTACGGCGTGGACTACCAGGGTATCTAATCCTGTTCGCTCCCCACGCTTTCGTCCATGAGCGTCAGTATATACGTAGTAGACTGCCTTCGCAATCGGTATTCTAAGTAATCTCTATGCATTTCACCGCTACACTACTTATTCTATCTACTTCCGTATAACTCAAATCAACCAGTATCAAAGGCAGTTCCATAGT
+
GGGGGGGGGGGGGGGGGGGGGGGGGGGGGGGGGGGGGGGGGGGGGGGGGGGGGGGGGGGGGGGGGGGGGGGGGGGGGGGGGGGGGGGGGGGFGGGGGGGGGGGGGGGGGGGGGGGGGGGGGGGGGEGGGGGGEGGGGGGGGGGGGGGGGGGGGGGGGGGGGGGGGGGGGGGGGGGGGEGFFGGGGGGGGGG,BEGFFGGGFGFGFFFGGGGFFA>DEEFFFFFFGGFGEGFFGFFFF?CF@ED;EEFFFF;<CFFGFFFFFFFAAF2<0:BFFDFAFFF76
@M02352:288:000000000-CKWC8:1:1102:2131:16541 2:N:0:TAGCGCTC+TATCCTCT
CAGTCTTGCGACCGTACTCCCCAGGTGGGATACTTATCACTTTCGCTTAGTCACTGAGCTAATGCCCAACAACTAGTATCCATCGTTTACGGCGTGGACTACCAGGGTATCTAATCCTGTTCGCTCCCCACGCTTTCGTCCATGAGCGTCAGTATATACGTAGTAGACTGCCTTCGCAATCGGTATTCTAAGTAATCTCTATGCATTTCACCGCTACACTACTTATTCTATCTACTTCCGTATAACTCAAGTCAACCAGTATCAAAGGCAGTTCCATAGTT
+
GGGFFGGFGGGGGGGGGGGGGGGGGGGGGGGGGGGGGGGGGGGGGGGGCGGGGGGGGGGGGGGGGFGGGGGGGGGGGGGGGFGFGGGGGGGGGGGGGGGGGGGGGGEGGGGGGGGGGGGGGGGGGGGGEGGGGGGGFGGGGGFGGGGGGGGGGGGCFFFGGGGGFFGGGFGGGGGGGGDEFGGGGGGGGGGEFFGFFGGGFGFGFFFGGGGGGFFGGFFFFFFAFG3C?FFFFFFCEFF@;;@ECCEFFEEFFAFG?BFBB<B269A?04<?BBFAFA>BD
@M02352:288:000000000-CKWC8:1:1102:19983:16595 2:N:0:TAGCGCTC+TATCCTCT
CAGTCTTGCGACCGTACTCCCCAGGTGGGATACTTATCACTTTCGCTTAGTCACTGAACCGAAGTCCAACAACTAGTATCCATCGTTTACGGCGTGGACTACCAGGGTATCTAATCCTGTTCGCTCCCCACGCTTTCGTCCATGAGCGTCAGTATATACGTAGTAGACTGCCTTCGCAATCGGTATTCTAAGTAATATCTATGCATTTCACCGCTACACTACTTATTCTATCTACTTCCGTATAACTCAAGTCAACCAGTATCAAAGGCAGTTCCACAGTT
+
GGGFGGGGGGGGGGGGGGGGGGGGGGGGGGGGGGGGGGGGGGGGGGGGGGGGGGGGGGGGGGGGGGGGGGGGGGGGGGGGGGGGGGGGGGGGGGGGGGGGGGGGGGGGGGGGGGGGGGGGGGGGGGGGGGGGGDGGGGGGGGGGGGGGGGGGGGGGGGGGGGGGGGGGGGGGGGGGGGGDFGGGGGGGGGGGGFGFFGGGFGFGFFFGGGGGGFFGGFFFFFFFGGFGFGFFGFFFFFFFFFFFFFFAFF24>AFGFFFFFBBBABFFBBBFFBFBFFFFA
@M02352:288:000000000-CKWC8:1:1102:7426:16611 2:N:0:TAGCGCTC+TATCCTCT
CAGTCTTGCGACCGTACTCCCCAGGCGGTCTACTTAACGCGTTAGCTCCGAAAGCCACGGCTCAAGGCCACAACCTCCAAGTAGACATCGTTTACGGCGTGGACTACCAGGGTATCTAATCCTGTTTGCTCCCCACGCTTTCGCATCTGAGTGTCAGTGTCTGTCCAGGGGGCCGCCTTTGCCACTGGTATTCCTTCAGATCTCTACGCATTTCACCGCTACACCTGAAATTCTACCCCCCTCTACAGCACTCTAGTTCACCAGTTTCAAATGCAGTTCCG
+
GGGFFGGGGGGGGGGGGGGGGGGGGGGGEEGGGGGGGGGGGGGGGGGGGGGGGGGGGGGGGGGGGGGGGGGGGGGEGGGGGGGGGGGGGGGGGGGGGGGGGG7FFFFGGGGGGGGGGGGGGGGGGGGGGGGGGGGGGGDGGCEGGGGGGGFGGGGGGGGGGGGGGGGGGGGGGGGGGEDFFGGGGGGGGGGGGFGFFGGC@?@CBFFGGGDGGBFGGFF69>FFGGFGFGFFGFFFFF?BFB??A<A:?FF:39<C99FFFFF2>FFFFBFF9>FA>AAB(
@M02352:288:000000000-CKWC8:1:1102:28171:16732 2:N:0:TAGCGCTC+TATCCTCT
CAGTCTTGCGACCGTACTCCCCAGGTGGGATACTTATCACTTTCGCTTAGTCACTGAGCTAATGCCCAACAACTAGTATCCATCGTTTACGGCGTGGACTACCAGGGTATCTAATCCTGTTCGCTCCCCACGCTTTCGTCCATGAGCGTCAGTATATACGTAGTAGACTGCCTTCGCAATCGGTATTCTAAGTAATCTCTATGCATTTCACCGCTACACTACTTATTCTATCTACTTCCGTATAACTCAAGTCAACCAGTATCAAAGGCAGTTCCATAGTT
+
FEFFFGGGGGDG@FGGGGGGGEGCGGGFE8FF@FGGGGFEFGGCFEFGGGDGGGGGGGGGFFFFFCEEF@DF<EFFFFGFCFGFDFB@DFFCEGEEDEFGGGGGGGGF8FFGGFGGGGFFGFC7C,@DGGGBFC@FGGF+=8E@98B6EGGGGGGGGGDDGD7EFCGFGCE6DEFFEGGFFGGEGFGF@:=?FFGFB@FFFFFFFFFDFGCCDDBGGAFEFFFF:FEGFGACGFFEC)77=6@FEC<4<;2<95>C??FBF9FAF2>704:?B>?ABA746
@M02352:288:000000000-CKWC8:1:1102:10127:16919 2:N:0:TAGCGCTC+TATCCTCT
CAATCTTGCGATCGTACTCCCCAGGTGGGACACTTATCACTTTCGCTTAGTCACTGAGCTAATGCCCAACAACTAGTGTCCATCGTTTACGGCGTGGACTACCAGGGTATCTAATCCTGTTCGCTCCCCACGCTTTCGTCCATGAGCGTCAGTACATACGTAGTAGACTGCCTTCGCAATCGGTATTCTGTGTAATATCTATGCATTTCACCGCTACACTACACATTCTATCTACTTCCATATGACTCAAGTCAACCAGTATCAAAGGCAGTTCCATAGTT
+
GGGGFGGGGGGGGGGGGGGGGGGGGGFGGGGGGGGGGGGGGGGGGGGGGGGGGGGGGGGGGGGGGGGGGGGGGGGGGGGGGGGGGGGGGGGGGGGGDGGGGGGGFGGGGGGGGGGGGGGGGGGGGGGGGGGGGGGGGGGGGGGGGGGDEGGGGGGGGGGGGGGGGGGGGGGGGGGGGGGFFGGGFGGGGGGGGFGFFGGGFGFGFFFGGGGGGFFGGFFFFFFFGGFGFGFFGFFFFEFEFEEFFFFFFFEFFFFGFF><BBFFFFFBF?F<BFFAFFFFF
@M02352:288:000000000-CKWC8:1:1102:5857:16966 2:N:0:TAGCGCTC+TATCCTCT
CAGTCTTGCGACCGTACTCCCCAGGTGGGATACTTATCACTTTCGCTTAGTCACTGAGTCGAAACCCAACAACTAGTATCCATCGTTTACGGCGTGGACTACCAGGGTATCTAATCCTGTTCGCTCCCCACGCTTTCGTCCATGAGCGTCAGTATATACATAGTAGACTGCCTTCGCAATCGGTATTCTAAGTAATATCTATGCATTTCACCGCTACACTACTTATTCTATCTACTTCCGTATAACTCAAGTCAACCAGTATCAAAGGCAGTTCCATCGTT
+
GGGGFGGGGDGCFFCFGGGGGGGGGGGGGDGGFFFGGGGGGGGGGGGGGGGGGGGGGGGGGGGGGGGGGGGGGGGGGGGGFGGGGGGFGGCEEGGGGGGGGGGGGGFGGGGGGGGGAF9FGCFFFGGGG8CGGGGDFGGGGEGF,@EEECEGFGGGGGG9FGGGGFFGFGGGGGGCC5@DFGEE5FGFCFGGGFGFFFG8FGFGFFFGGGFGDEEDGFFFEFFFFGEGF7FFGFFFFFF@@088?99AFFDFADAF??@DDB?4A>D::B6?<2@24<:::
@M02352:288:000000000-CKWC8:1:1102:9182:16993 2:N:0:TAGCGCTC+TATCCTCT
TAATCTTGCGACCGTACTCCCCAGGCGGAATGCTTAATCCGTTAGGTGTGTCACCGAACAGTATACTGCCCGACGACTGGCATTCATCGTTTACGGTGTGGACTACCAGGGTATCTAATCCTGTTTGCTCCCCACACTTTCGTACCTCAGCGTCAGTATCGAGCCAGTGAGCCGCCTTCGCCACTGGTGTTCCTCCAAATATCTACGAATTTCACCTCTACACTTGGAATTCCACTCACCTCTCTCGAACTCAAGACCAGGAGTTTATAAGGCAGTTCCAG
+
GGGGGGGGGGGGGGGGGGGGGGGGGGGGGGGGGGGGGGGGGGGGGGGGGGGGGGGGGGGGGGGGGGGGGGGGGGGGGGGGGGGGGGGGGGGGGGGGGGGGGGGGGGGGGGGGGGGGGGGGGGGGGGGGGGGGGGGGGGGGGGGGGGGGGGGGGGGGGGGGGGGGGGGGGGCFGGGGGGGFFGGGGFGGGGGGGFGFFGGGFGFGFFFGFGGGGFFGGFFFFFFFGGFGFGFFGFFFFFFFFFFFFFFFFFFFFFFFFBFFFBEFFFDBFFFF?FEFBFFF5
@M02352:288:000000000-CKWC8:1:1102:9804:17069 2:N:0:TAGCGCTC+TATCCTCT
CAGTCTTGCGACCGTACTCCCCAGGTGGGATACTTATCACTTTCGCTTAGTCACTGAGCTAATGCCCAACAACTAGTATCCATCGTTTACGGCGTGGACTACCAGGGTATCTAATCCTGTTCGCTCCCCACGCTTTCGTCCATGAGCGTCAGTATATACGTAGTAGACTGCCTTCGCAATCGGTATTCTAAGTAATCTCTATGCATTTCACCGCTACACTACTTATTCTATCTACTTCCGTATAACTCAAGTCAACCAGTATCAAAGGCAGTTCCATAGTT
+
GGGGGGGGGGGGEEGGGGGGGGGGGGGGGGGGGGGGGGGGGGGGGGGGGGGGGGGGGGGGGGGGGGGGGGGGGGGGGGGGGGGGGGGGGGGEGEGGGGGGGGGGCGGGGGGGGCFGGGGGGGEGGGGGGFGGGGGGGGGGGGGGFGGGGGGGGGGGGGGGGGGGGGGGGGGGGGGGGGGFFG5EFGGGGGFGGFGFFGGGFGFGFFFGGGGGGFFGGFFFFFFFGGFGFGFFGFFFFFFFF@D3CCCFFF2<A>AGFFF<A9FD>AB0??BFFFFAD2>A>
@M02352:288:000000000-CKWC8:1:1102:9795:17085 2:N:0:TAGCGCTC+TATCCTCT
CAGTCTTGCGACCGTACTCCCCAGGTGGGATACTTATCACTTTCGCTTAGTCACTGAGCTAATGCCCAACAACTAGTATCCATCGTTTACGGCGTGGACTACCAGGGTATCTAATCCTGTTCGCTCCCCACGCTTTCGTCCATGAGCGTCAGTATATACGTAGTAGACTGCCTTCGCAATCGGTATTCTAAGTAATCTCTATGCATTTCACCGCTACACTACTTATTCTATCTACTTCCGTATAACTCAAGTCAACCAGTATCAAAGGCAGTTCCATAGTT
+
GGGFGGGGGGGGGGGGGGGGGGGGGGGGGGGGGGGGGGGGGGGGGGGGGGGGGGGGGGGGGGGGGGGGGGCFGGGGGGGGGGGGGGGGGGGGGGGGGGGGGGGGGGGGGGGGGGGGGGGGGGGGEGGGGGGGGGGGGGGGGGGGGGGGGGGGGGGGGGGGGGGGGGGGGGGGGGGGGGGFFGGGFGGGGGGGGFCFFFGGFGFGFFFFGGDFDFFGEFFFFFFFGGFGFGFF==FFFFFDFFF3?<EEFFFFBDFG?FFBFFFF).47??:BFAF4:9?A:
@M02352:288:000000000-CKWC8:1:1102:12099:17131 2:N:0:TAGCGCTC+TATCCTCT
CATTCTTGCGAACGTACTCCCCAGGTGGGTTACTTATCACTTTCGCTTAGCCACTCAGTCCGAAAACCAAACAGCTAGTAACCATCGTTTACGGCGTGGACTACCAGGGTATCTAATCCTGTTCGCTACCCACGCTTTCGTCCCTTAGCGTCAATTAATTGTTAGTGATCTGCCTTCGCAATCGGTATTCTGTGTAATATCTATGCATTTCACCGCTACACTACACATTCTAACCACTTCACAATAATTCAAGACCTGCAGTATCAATGGCAATTTCACGG
+
GGGGGGGGGGGFFFDEGGGGGGGGGFFGGGGGFGGDFGCFGGGGGGGGBFGGGGEGGGEAFGD7FEGCEGGGGGGDFDFFGFGGGGGFFFGF:CC@FGGECFGFGGFGD=FGGGGGFFFF9AAGGDGGGGFFG7FFFCFGGGGDG>8=9CEGD8FGGGGGFGCECGCFG=;FGGGCF>>*@?C*:?>FGFFCGFGF6:=8BFFGF4FCGC:::*):?8A;@FFFFGEGFG677BF@<@E@C3?EE3;AFA>>4>?48<F<:BF2A<:<2(::BF=<ABF:(
@M02352:288:000000000-CKWC8:1:1102:25304:17242 2:N:0:TAGCGCTC+TATCCTCT
CATTCTTGCGAACGTACTCCCCAGGTGGGTTACTTATCACTTTCGCTTGGCCACTCAGTACTTAATCGTACCAAACAGCTAGTAACCATCGTTTACGGCGTGGACTACCAGGGTATCTAATCCTGTTCGCTACCCACGCTTTCGTTCATCAGCGTCAATATATTGTTAGTGATCTGCCTTCGCAATTGGTATTCTATGTAATATCTGAGCATTTCACCGCTACACTACATATTCTAACCACTTCACAATAATTCAAGACTAACAGTATCAATGGCAGTGC
+
FGFFGGGGGGGGGGGGGGGGGGGGGGGGGFGGGGGGGGGGGGGGGGGGGGGGGGGGGGGGGGGGGGGGGGGGGGGGGGGGGGGGGGGGGGGDGGGGGGGGGGGGGGGGGGGGGGGGGGGGGGGGGGGGGGGGGGGGGGDGGGGGGGGGGFGGGGGGGDGGFGGGGGGGGGGGGEGFGGGFFGCGGGGGGGGGGFGFFGGGFGFDF6FCFGGGCFFFGFE@BFFFGGFG8CAFGFFFCFF@DFFFFFFFFFFFCEF76;FEE@F>ABBADAFFA:F:B?>A
@M02352:288:000000000-CKWC8:1:1102:23430:17449 2:N:0:TAGCGCTC+TATCCTCT
CAGTCTTGCGACCGTACTCCCCAGGTGGGATACTTATCACTTTCGCTTAGTCACTGAGTCGAAACCCAACAACTAGTATCCATCGTTTACGGCGTGGACTACCAGGGTATCTAATCCTGTTCGCTCCCCACGCTTTCGTCCATGAGCGTCAGTATATACGTAGTAGACTGCCTTCGCAATCGGTATTCTAAGTAATATCTATGCATTTCACCGCTACACTACTTATTCTATCTACTTCCGTATAACTCAAGTCAACCAGTATCAAAGGCAGTTCCATAGTT
+
GGGFGGGGGGGGGGGGGGGGGGGGGGFFGGGGGGGGGGGGFGGGGGGGGGFGGGGGGGGGGDGGGGGGGGGGGGGGGGGGGGGGGGGGGGGGGGGGGGGGGGGGGGGGGGFGGGGGGGDGGGGGGGGFGGGGGGGFGGGDGGGGGGGGGEGGGGGGGGGGGGGGGGGGGGGGGGGGGGDEFGGGGGGGGGGGGFGFFFGGFGFGFFFGGGGGGFEGGFFEEFFFGGFGEFFFGFFFEFAFFDDF<AAFFBFFFFFGFFFFFAFAFFF:<?FFFBFFFFFFA
@M02352:288:000000000-CKWC8:1:1102:8804:17476 2:N:0:TAGCGCTC+TATCCTCT
CACTCTTGCGAGCGTACTCCCCAGGTGGCTTACTTAACGGTTTCCCTTAGCCGCTCAATCACAAGGACCAAACAGCGAGTAAGCATCGTTTAGGGCGTGGACTACCAGGGTATCTAATCCTGTTCGCTCCCCACGCTTTCGTGCCTCAGCGTCAATATAGGTCTAGCCAGCTGCCTTCGCAATTGGTGTTCTAAGTCATATCTATGCATTTCACCGCTACATGACTCATTCCGCTAACTTCAACCTAATTCAAGTTAAACAGTAATAAAGGCAGTTCAAT
+
<<<<AFFCGG>GGGGGGGGGGE,8,C@DGGFGC@FAEECGGGGCFEE95,EF7@FCFGGGFFGGEF8F77C,=<8<7:FGGGG9CEF:<,9FAF?DE@C+7=<EFEEC:FACFAFFCCGAE?F?F7++6BBCGFEDCE6DEF?E8F@FEG>AE655EFCEGFDF9;FBD>CFCFGFGG43*1:,<@:@;?FGCFGB6B=B>F6=6B=D7++3;CA*C3=>367BF74<?>CF*:372,))-4)).((.44259)474)=<A?/6-))))).22:544).)
@M02352:288:000000000-CKWC8:1:1102:6526:17790 2:N:0:TAGCGCTC+TATCCTCT
CAGTCTTGCGACCGTACTCCCCAGGTGGGATACTTATCACTTTCGCTTAGTCACTGAGTCGAAACCCAACAACTAGTATCCATCGTTTACGGCGTGGACTACCAGGGTATCTAATCCTGTTCGCTCCCCACGCTTTCGTCCATGAGCGTCAGTATATACGTAGTAGACTGCCTTCGCAATCGGTATTCTAAGTAATATCTATGCATTTCACCGCTACACTACTTATTCTATCTACTTCCGTATAACTCAAGTCAACCAGTATCAAAGGCAGTTCCATCGTT
+
GGGEFGGGGGGGGGGGGGGGGGGGGGGGGGGGGGGGGGGGGGGGGGEGGGGGGGGGGGGGGGGGGEGGGGGGGGGGGGGGGGGGGGGGGGGGGGGGGGGGGGGGGGGGGGGGGGGGGGGGGGGGGGGGGGGGGGGFGEGGGGGGGGGGGGGGGGGGGGGGGGGGGGGGGGGGGGGGGGGFFGGGGGGGGGGGGFGFFGGGFFFFFFFGGGGGDFFGGFFFFFFFGGFGFGFFGFFFFEFFFFFF4>FFFFF<DFFGFFFFFAFFF<A<:??FFF4)5<BF:
@M02352:288:000000000-CKWC8:1:1102:14222:17858 2:N:0:TAGCGCTC+TATCCTCT
TAATCTTGCGACCGTACTCCCCAGGCGGAATGCTTAATCCGTTAGGTGTGTCACCGAACAGTATACTGCCCGACGACTGGCATTCATCGTTTACGGTGTGGACTACCAGGGTATCTAATCCTGTTTGCTCCCCACACTTTCGTACCTCAGCGTCAGTATCGAGCCAGTGAGCCGCCTTCGCCACTGGTGTTCCTCCAAATATCTACGAATTTCACCTCTACACTTGGAATTCCACTCACCTCTCTCGAACTCTAGACTGATAGTTTTGGAGGCAGTTCCAG
+
GGGGGGGGGGGGGGGGGGGGGGGGGGGGGGGGGGGGGGGGGGGGGGGGGGGGGGGGGGGGGGGGGGGGGGGGGGGGGGGGGGGGGGGGGGGGGGGGGGGGGGGGGGGGGGGGGGGGGGGGGGGGGGGGGGGGGGGGGGGGGGGGGGGGGGGGGGGGGGGGGGGGGGGGGGGGGGGGGGGFFGGGGGGGGGGGGFGAFGGGFGFGFFFDGFGGFFFF9AFFFFFFGGFGBGFFGFFBFFFFFF?BFFFFFFFFFFB7>BFF<AFFFFFFFF:B??D?FF)5.
@M02352:288:000000000-CKWC8:1:1102:23894:17890 2:N:0:TAGCGCTC+TATCCTCT
TAATCTTGCGACCGTACTCCCCCGGCGGAATGCTTAACCCGTTAGGTGTGTCACCGAACAGTATACTGCCCGACGACTGGCCTTCCTCGTTTACGGTGTGGACTCCCAGGGTATCTAATCCTGTTTGCTCCCCACACTTTCGTACCTCAGCGCCAGTATCGAGCCAGTGAGCCGCCTTCGCCACTGGTGTTCCTCCAAATATCTACGAATCTCCCCTCTACCCTTGGACTTCCCCTCACCTCTCTCGAACTCTAGACTGCTAGTTTTCTAGGCCGTTCAG
+
<E6,CFFCF7@CEGFGGEGGGG++6+8@::FFGGF<F,EF7FG@F,BFFGGFGFFCC@FC8F9,5CF5FFGDEG7CFGDFF,?A=,5F@?FF+EBFFF>>:,B<,8F3=F@=,7>;,8CFGFECCF,@;FGGG7F*@:DFFEB,8C9E@,D?*:>*2,7@:**8=32?B,68?*7)*2;5::8C6360**3<CAF54**299=F*=)**:*0:*5C*.8)6*7972(9)7/=F)7:B0<8?B2?28:2(41-:<)*6>6(.)1.)6<)))-).(5,,3,)
@M02352:288:000000000-CKWC8:1:1102:25328:17911 2:N:0:TAGCGCTC+TATCCTCT
CAGTCTTGCGACCGTACTCCCCAGGTGGGATACTTATCACTTTCGCTTAGTCACTGAACCGAAGTCCAACAACTAGTATCCATCGTTTACGGCGTGGACTACCAGGGTATCTAATCCTGTTCGCTCCCCACGCTTTCGTCCATGAGCGTCAGTATATACGTAGTAGACTGCCTTCGCAATCGGTATTCTAAGTAATATCTATGCATTTCACCGCTACACTACTTATTCTATCTACTTCCGTATAACTCAAGTCAACCAGTATCAAAGGCAGTTCCATCGTT
+
GGGGGGGGGGGGGGGGGGGGGGGGGGFGGFGGGGGGGGGGGGGGGGGGGGGGGGGGGGGGGGGGGGGGGGGGGGGGGGGGGGGGGGGGGGGGGGGGGGGGGGGGGGEGGGGGGGGGGGGGGGGGGGGGGGGGGGGGGGGGGGGGGGFCEEGEGGGGGGGGGGGGGGGGGFGGGGGGGGGFFGGGGGGGGGGGGFGFFGGGFGFGFFFGGGGGGFFGGFFFFFFFGGFGCFFFGFFFFFF6@DFFFFFDFF?ABFFGBFFF<AFFF<A?<B6?BFFFFF1:1
@M02352:288:000000000-CKWC8:1:1102:4619:18067 2:N:0:TAGCGCTC+TATCCTCT
CATTCTTGCGAACGTACTCCCCAGGTGGGATACTTATCACTTTCGCTTAGCCACTCAGACCGAAGTCCAAACAGCTAGTATCCATCGTTTACGGCGTGGACTACCAGGGTATCTAATCCTGTTCGCTCCCCACGCTTTCGTCCATCAGTGTCAATACATTATTAGTGATCTGCCTTCGCAATTGGTATTCTATGTAATATCTATGCATTTCACCGCTACACTACATATTCTAACCACTTCATAATGATTCAAGATAACCAGTATCAAAGGCAATTTTACCG
+
GGGGGGGGGGDFGGGGGGGGGGGGGGGGGGGGGGGGFEFGGGGGGGGGGGGGGGFFGGDGFGGGDGGGGFFGGGGGGGGGGGGGGGGGGGGGDCEGGGGGGGGGGGGGGGGGGGGGGGGGGGGFGGGGGGGGGEGGGGGG@EEGFGGGGGGGCEFFGCFGFGGGGGGGGGGGGGGGGGGEFGFGGGFGGGGCGFG6BFFGFGFGFFFFGGFGGBE:CEFF@66AGGEFEGFFDFAEFFFE<EF5?5CECEFFFAEGCEFFFF4)6A>F208?F?F>FBF7(
@M02352:288:000000000-CKWC8:1:1102:16011:18123 2:N:0:TAGCGCTC+TATCCTCT
CATTCTTGCGAACGTACTCCCCAGGTGGTTTACTTATCGCTTTCGCTTAGGCACTGAGTCCGAAAACCCAACACCGAGTAAACATCGTTTACGGCGTGGACTACCAGGGTATCTAATCCTGTTCGCTCCCTACGCTTTCGTCCATGAGCGTCAGTACATACGTAGTAGACTGCCTTCGCAATCGGTATTCTGTGTAATATCTATGCATTTAACCGCTACACTACACATTCTATCTACTTCCATATGACTCAAGTCAACCAGTATCAATGGCAGGTCCATAG
+
GG966EFGGG7CEGGGGGGGGGGGGGGG@,ECFFGGGGGGGGGGGGGF,CEFGGDEGGC<F@CFGEFF@:CFFEC:F==?FFGGGGDEFGEF@7+CFGC:<CAFGCCCCF?EFFGE,8,C65?7FCFF6F,3B+@>3+@7FEGCFGG,:8CC+@F;EAEA9C,@EGGGG,,:DGGFGD**3*?=*=C5,1>=D6DF8D71+<FGABFG>+++305CE)273:4);;;4):++;;AEFFA9A<<9A.))66?2,)):9<51247)).)))((.((042))6)
@M02352:288:000000000-CKWC8:1:1102:12740:18377 2:N:0:TAGCGCTC+TATCCTCT
CAGTCTTGCGACCGTACTCCCCAGGTGGGATACTTATCACTTTCGCTTAGTCACTGAGTCGAAACCCAACAACTAGTATCCATCGTTTACGGCGTGGACTACCAGGGTATCTAATCCTGTTCGCTCCCCACGCTTTCGTCCATGAGCGTCAGTATATACGTAGTAGACTGCCTTCGCAATCGGTATTCTAAGTAATATCTATGCATTTCACCGCTACACTACTTATTCTATCTACTTCCGTATAACTCAAGTCAACCAGTATCAAAGGCAGTTCCATCGTT
+
GGGGGGGGGGGGGGGGGGGGGGGGGGGGGGGGGGGGGGGGGGGGGGGGDGGGGGGGGGGGGGGGGGGGGGGGGGGGGGGGGGGGGGGGGGGCGGGGGGGGGGGGGGGGGGGGGGGGGGGGGGGGGGGGGGGGGGGGGGGGGGGGGGGGGGGGGFGGGGGGGGGGGGGGGGGGGGGGGGGFFGGGGGGGGGGGGFGFFGGGFGFGFFFGGGGGGFFGGFFFFFFFGGEGFGFFGFFFFFA<FFDF<<FFFFBBFFFGFFFA<AFFFAFFBF?FFAFFFFFB?
@M02352:288:000000000-CKWC8:1:1102:17546:18377 2:N:0:TAGCGCTC+TATCCTCT
TAATCTTGCGACCGTACTCCCCAGGCGGAATGCTTAATCCGTTAGGTGTGTCACCGAACAGTATACTGCCCGACGACTGGCATTCATCGTTTACGGTGTGGACTACCAGGGTATCTAATCCTGTTTGCTCCCCACACTTTCGTACCTCAGCGTCAGTATCGAGCCAGTGAGCCGCCTTCGCCACTGGTGTTCCTCCAAATATCTACGAATTTCACCTCTACACTTGGAATTCCACTCACCTCTCTCGAACTCTAGACTGATAGTTTTCGAGGCATTTCCAG
+
CFGECFGGGGC@FGFGGGGGGGGGGGGGGGGFGGGGGGAGCGGGGFGCFGFGFGGFGEGEGGGGFFF99CEFEEGGGGGGGCFGEEFGAFFGCFGGGGG>B9AFF=CEF7FG8FGGGCFGGGGGGFFEAFGGGGGDFGFFGGFGFGFDEG6>GEG8CFCFE*3BCFCBF998ECEDEGG>4?8C?CGG6;EFF=FFFFCGFGF>=F>9>CC:F==FFFAFEAAFF:47AGFFFFFAB0:?F?)()),).4:B26.:9>F05)16569),,31(4)5>:<).
@M02352:288:000000000-CKWC8:1:1102:22926:18406 2:N:0:TAGCGCTC+TATCCTCT
TACACTTGCGTGCGTACTCCCCAGGCGGTCAACTTAATGCGTTAGCTGCGGCACAGAACCTCAAGGACCCTACACCTAGTTGACATCGTTTACGGCGTGGACTACCGGGGTATCTAATCCCGTTCGCTACCCACGCTTTCGCACCTCAGCGTCAGTATTGGCCCAGTAAGCTGCCTTCGCCATCGATATTCCTTTCAATCTTTACGCATTTCACTGCTACACTGGAAATTCCGCTTACCTCTACCATACTCAAGATCGCCAGTTTCAAATGCAGTTCATAG
+
<EGEDGGGGEFEEGGEGGGGGGGEFDGG:F@FGFGGGGGGGGGECFGGFGCGGGAAGFFGDGCFAFFGGGD8EFGGGFEE<DFGDFFEFFG@<FFCGFCEGGFEGFCCE++3,,@FFGG,@FFG8:+@BBFECFCFB8D@*BEGG7DF6;:>EEE2>CFFDFFGGFFGGCCCDFCC9C?DED>FEECDGGFCF++1;+;;++3;;ADD*:DC:9*2ABFBBF=4C*8D<7*/9>>?0?3)4<AB4)64:9?)43A44(71?F96A2:)6<BFFFF<).6)5
@M02352:288:000000000-CKWC8:1:1102:14597:18426 2:N:0:TAGCGCTC+TATCCTCT
CAGTCTTGCGACCGTACTCCCCAGGTGGGATACTTATCACTTTCGCTTAGTCACTGAACCGAATTCCAACAACTAGTATCCATCGTTTACGGCGTGGACTACCAGGGTGTCTAATCCTGTTCGCTCCCCACGCTTTCGTCCATGAGCGTCAGTATATACTTAGTAGACTGCCTTCGCAATCGGTATTCTAAGTATTATCTATGCCTTTCACCGCTACCCTACTTATTCTATCTACTTCCTTCTAACTCAATTCAACCACTATCCACGGCAGTTCCACAATT
+
AFEEAFGGFCCFGFF@F@<C@EGC8CC8BFFEEFFGGFGGGFFEEECFCFFF<FGF9FFF+@@,,C<EFEFEC,C6<FF9,FCG7FFG?E=,::FE>+EF8FF,9@+F+@FG9EFE;B,CEG7BCD:=E=C+@C7@>BDC=>E;,,@6@@:CC;@;CC<,EFDD9,,7@78BFFC*7*9?>C*=,8D@F,=,=A+==814=:++*41;::CG*>BD*)2=1AAC>F5;.1;FGFA<CF<)7)7<3>EF2444<<97?0)4()1(.(((-((.:2=24((..
@M02352:288:000000000-CKWC8:1:1102:14586:18441 2:N:0:TAGCGCTC+TATCCTCT
CAGTCTTGCGACCGTACTCCCCAGGTGGGATACTTATCACTTTCGCTTAGTCACTGAACCGAAGTCCAACAACTAGTATCCATCGTTTACGGCGTGGACTACCAGGGTATCTAATCCTGTTCGCTCCCCACGCTTTCGTCCATGAGCGTCAGTATATACGTAGTAGACTGCCTTCGCAATCGGTATTCTAAGTAATATCTATGCATTTCACCGCTACACTACTTATTCTATCTACTTCCGTATAACTCAAGTCAACCAGTATCAAAGGCAGTTCCACAGTT
+
GGGGGGGGGGGGGEGGGGGGGGGGGEFGEGGGGGGGGGEGGGGGGGGGGGFGGGGFGGGGGGCCFGGFFGGCFGGGGAFFGGGGGGGGGGGGDEGEGGGGGGGFGGFFGGGGGGGFGGFFEGGGGGCFEGGGGECFGGGGGGFGGGGGGGGECGGGGGGGGGGGGFGGGGGGFGGGGC9BFGGEGGGGGGGGF=+=+BFGFGFGFFFGGEFFCBFGGAFEEFFFFFFGFGFFGFFFFF8@@@;EEFBFF:?<<AFC26>BA<FFFAD:??:BBFFFB><<A
@M02352:288:000000000-CKWC8:1:1102:10936:18730 2:N:0:TAGCGCTC+TATCCTCT
CAGTCTTGCGACCGTACTCCCCAGGTGGGATACTTATCACTTTCGCTTAGTCACTTAGCTAATGCCAAACAACTAGTATCCATCGTTTACGGCGTGGACTACCAGGGTATCTAATCCTGTTCGCTCCCCACGCTTTCGTCCATGAGCGTCAGTACATACGTAGTAGACTGCCTTCGCAATCGGTATTCTGTGTAATATCTATGCATTTCACCGCTACACTACACATTCTATCTACTTCCATATGACTCAAGTCAACCAGTATCAAAGGCAGTTCCATAGTT
+
EEFCEFGGGGGGGGGGGGGGGGGGGFFGGGGGGGGGGGGGGGGGEFFGGGEDFG@FGGGGGGGGFFCGGGGGGGGGGGFGGGGGEGGGDGGGGGGGGGGGGGGGGEG<EFFFGGFGGGGGGGEGEG:EEFGGGCFFGEFEEGGGGF9ECEEC@FGGFFFGGGG@CFFFGGGGGGGGGE99AFEEGFGFGGCCGFGFFDGCFGF7@8ACC::CDFEDGFF9;6;FGGE77C::CFFFFFFEFFE<6>C968@5)6>FFF><<<B>9ABB??BBAF6<4<4-.
@M02352:288:000000000-CKWC8:1:1102:24708:18743 2:N:0:TAGCGCTC+TATCCTCT
CATTCTTGCGAACGTACTCCCCAGGTGGGTCACTTATCACTTTCGCTTAGCCACTCAAACCGAAGTTCGAACAGCTAGTGACCATCGTTTACGGCGTGGACTACCGGGGTATCTAATCCCGTTCGCTCCCCACGCTTTCGTCCATCAGTGTCAGTTGATTATTAGTGATCTGCCTTCGCAATTGGTATTCTATGTAATATCTATGCATTTCACCGCTACACTACATATTCTAACCACTTCATAATAACTCAAGACAACCAGTATCAAAGGCAATTTTACCG
+
FGFGGGGGGGGGGGGGGGGGGGGGGGGGGGGGGGGGGGGGGGGGGGGGGGGGGEEGGGGGGGGGGGGGGGGGGGGGGGGGGGGGGGGGGGGGGGGGGGGGGGGGGGGGGGGGGGGGGGGGGGGFCGGFGGGGGGGGGGGGGGGGGGGGGGGGGGGFFFGGGGGGGGGGGGGGGGGGGGGFFGGGGGGGGGGGGFGFFGGGFGFGFAFGGGGGGFFDGFFFFFFFFCCGFGFFCFFEFFFFFFFFFFFFFFDFF<BGFFDBFFFFFFFFF:<BF>?A<A<D,
@M02352:288:000000000-CKWC8:1:1102:14445:18798 2:N:0:TAGCGCTC+TATCCTCT
CAATCTTGCGATCGTACTCCCCAGGTGGGACACTTATCACTTTCGCTTAGTCACTGAGATTAAATCCCAACAACTAGTATCCATCGTTTACGGCGTGGACTACCAGGGTATCTAATCCTGTTCGCTCCCCACGCTTTCGTCCATGAGCGTCAGTATATACGTAGTAGACTGCCTTCGCAATCGGTATTCTAAGTAATCTCTATGCATTTCACCGCTACACTACTTATTCTATCTACTTCCGTATAACTCAAGTCAACCAGTATCAAAGGCAGTTCCATAGT
+
GGFGGGGGGGGGGGGGGGGGGGGGGGGGGGGGGGGGGGGGGGGGGGGGGGGGGGGGGGGGGGGGGGGGGGGGGGGGGGGGGGGGGGGGGGGGGGGGGGGGGGGGGGGGGGGGGGGGGGGGGGGGGGGGGGGGFGGGGGGGGGGGGGGGGGGGGGGGGGGG?GGGGGGGGGGGGGGGGDD@DGFEEDGCGGGGGFF9@FGGFGFGFFFGGGGGFFEGGFFFFFFFGGEGFGFFGFFFFFFF7@DDFFFFFEFECEFGFFFFFFFFFA>9?<BFFFFFFF<:<
@M02352:288:000000000-CKWC8:1:1102:25578:18868 2:N:0:TAGCGCTC+TATCCTCT
TAACCTTGCGGCCGTACTCCCCAGGCGGTCTACTTAGCGCGTTAGCTTCGCTACGCACGAATTAAATTCACACACAGCTAGTAGACAGCGTTTACGGTGTGGACTACCAGGGTATCTAATCCTGTTCGCTACCCACACTTTCGCACATGAGTGTCAGTCTTTGGCCAGAGAGTCGCCTTCGCCACTGATGTTCCTTCTGATATCTACGCATTTCACCGCTACACCAGAAATTCCACTCCCCTCTCCAAGACTCTAGTTAACCAGTTCCAAAAGGCCTTCC
+
FGGFGGGGGGGGGGGGGGGGGGGGGGCEFGGGGGGGGGGGGGGGGGGGGGGGGGGGGGGGGGGGGGGGGGGGGGGGGGGGGGGGGGGGGGGGGGGGGGGGGGGGGGGGGGGGGGGGGGGGGGGGGGGGGGEGGGGGGCGGGGGGGGGGGGGGGGGGGGGGGGGGGGGGGGGGGGGGGGGFFGGGGGGGGGGGGFGFFGGGFGFGFFFGGGGGFFFGGFFFFFFFGG:GFFF?>=FFFF:?FBF?:BB277?BFFACFFFBA<@BFBFAFAABFFF???D<
@M02352:288:000000000-CKWC8:1:1102:8658:18881 2:N:0:TAGCGCTC+TATCCTCT
CATTCTTGCGAACGTACTCCCCAGGTGGGATACTTATCACTTTCGCTTGGCCGCGCAATCCGAAAATCACACAGCTAGTATCCATCGTTTACGGCGTGGACTACCAGGGTATCTAATCCTGTTCGCTACCCACGCTTTCGTCCATCAGCGTCAATACAGTGTTAGTGATCTGCCTTCGCAATCGGTATTCTAAGTAATATCTATGCATTTCACCGCTACACTACTTATTCTAACCACTTCACAATGATTCAAGACCGCCAGTATCAAAGGCAATTTTACAG
+
FFAEFGGGGGC@CGGGGGGGGGGGGGGGDFFGGGGGGFEGGGGGGGGGDGGGEG7FGGGGG@FGGFGGGGGGGGGGG@FGFGGGGGGGGGGEFEGGGCGDEFGGGGFFGFFFGGD;FGCGGGGF:EGEGDGGGGGEGFG7FGCGGGGFGDEEE>FGFEGGGGGGGGGGFCFGGGGGG>>5BEGGGGGGGGGG@FGF8DC@FGFGCFFGGGGF@FFGGEFFFFFFGGFGFGFF7B>?FFABF?2<424<<A<A<DFCBBBFFFFFF24A),3(2:BFABAA.
@M02352:288:000000000-CKWC8:1:1102:25592:18885 2:N:0:TAGCGCTC+TATCCTCT
TAACCTTGCGGCCGTACTCCCCAGGCGGTCTACTTAGCGCGTTAGCTTCGCTACGCACGAATTAAATTCACACACAGCTAGTAGACAGCGTTTACGGTGTGGACTACCAGGGTATCTAATCCTGTTCGCTGCCCACACTTTCGCACATGAGTGTCAGTCTTTGGCCAGAGAGTCGCCTTCGCCACTGATGTTCCTTCTGATATCTCCGCATATCACCGCTACACCAGAAATTCCACTCCCCTCTCCAAGACTCTAGTTAACCAGTTCCCACAGGCCTTCC
+
,C@F6FFGGEGGGCGCFGGGGGGGFGFGC7FFGGGGC9FDGGGGGGGGGGGECGFCFGGCF<FFCCCADGF,BEGC=EFDEG9FGGA<F@8=FFFGGGFEEGGGGGFGF@C7DFFDF;FFFFFBGFFEEE+3F<CCG8DGFA58@FED6CFEGFDECF9CDFF,?,>>>:B8<FCCEC99?EE8=CG7C:AFF6C6AFF>A+:76+;5/=**+;:D*>B((8@F4>1C0*96F4@BBB?B((38(3<04(4924)064*<9)9()4-4)),41(51::>7
@M02352:288:000000000-CKWC8:1:1102:22067:18978 2:N:0:TAGCGCTC+TATCCTCT
CAGTCTTGCGACCGTACTCCCCAGGTGGGATACTTATCACTTTCGCTTAGTCACTGAGTCGAAACCCAACAACTAGTATCCATCGTTTACGGCGTGGACTACCAGGGTATCTAATCCTGTTCGCTCCCCACGCTTTCGTCCATGAGCGTCAGTATATACGTAGTAGACTGCCTTCGCAATCGGTATTCTAAGTAATATCTATGCATTTCACCGCTACACTACTTATTCTATCTACTTCCGTATAACTCAAGTCAACCAGTATCAAAGGCAGTTCCATCGTT
+
GGGGGGGGGGGGGGGGGGGGGGEEGGGGGGGGGGG<FGGGGGGGGGGG7EFGGGGGGFFGGGGGGGGGGGGGGGGFGGGGGGGGGGGGGG@=F@FGGGGGGGGGGGFGDFGGFGGGGGFFGG@CFGGGGFGEGFGGGGGGGGFCFDGGGGGGGFFFGFGGGFFGFCDFD<DGGGGGGEDDFG5EGGGGCF@FFFGFFGGGFGFGFFFGGGFFD>DCGAFEEFFF:FEGFGFFGAFEE?E@FFFF>B<AFF<BAA<D::5<5<FFFBFFF?0:9<FFFA:?6
@M02352:288:000000000-CKWC8:1:1102:11713:18987 2:N:0:TAGCGCTC+TATCCTCT
CAGTCTTGCGACCGTACTCCCCAGGTGGGATACTTATCACTTTCGCTTAGTCACTGAGAATAAACCCAACAACTAGTATCCATCGTTTACGGCGTGGACTACCAGGGTATCTAATCCTGTTCGCTCCCCACGCTTTCGTCCATGAGCGTCAGTATATACGTAGTAGACTGCCTTCGCAATCGGTATTCTAAGTAATATCTATGCATTTCACCGCTACACTACTTATTCTATCTACTTCCGTATAACTCAAGTCAACCAGTATCAAAGGCAGTTCCATAGTT
+
GGGGGGGGGGGGGGGGGGGGGGFGGGGGGGGGGGGGGGGGGGGGGGGGCGGGGGGGGGGGGGGGGGGGGGGGGGGGGGGGGGGGGGGGGGGFFGGGGGGGGGGGGDGGGGGGDGGGGGGGGGGGGGGGGGGGGGGGGGGGGGGGGGGGGGGGGGGGGGGGGGGGGGGGGGGGGGGGGG*>FCEGEGGGG7:CGFFFFGGGFGFGFFFGGGGGDEFGGFFEFFFFGGEGFGFFGFFFFFF?F?FFFFFFFFFFA<AGFFFFF9@AFBF0:BF?FFF<AA?AA
@M02352:288:000000000-CKWC8:1:1102:22082:18989 2:N:0:TAGCGCTC+TATCCTCT
CAGTCTTGCGACCGTACTCCCCAGGTGGGATACTTATCACTTTCGCTTAGTCACTGAGTCGAAACCCAACAACTAGTATCCATCGTTTACGGCGTGGACTACCAGGGTATCTAATCCTGTTCGCTCCCCACGCTTTCGTCCATGAGCGTCAGTATATACGTAGTAGACTGCCTTCGCAATCGGTATTCTAAGTAATATCTATGCATTTCACCGCTACACTACTTATTCTATCTACTTCCGTATAACTCAAGTCAACCAGTATCAAAGGCAGTTCCATCGTT
+
GGGGGGGGGGGGGGGGGGGGGGGGGGGGGGGGGGGGGGGGGGGGGGGGCGGGGGGGGGGGGGGGGGGGGGGGGGGGGGGGGGGGGGGGGGDFGGGGGGGGGGGGGGGGGGGGGGGGGGFGGGGGGGGGGGGDGGGGGGGGGGGGGGGGGGGGGGGGGGGGGGGGGGGGGFGGGGGGGGGFFFCE>CGGGGGGFFCFFGFGFGFGFFFGGGGFGEBDEFFFEFFFGGFGFDFFGFFFF?E?FD@DFBBFFF?DFFFGFFFFFFFFF2<7<?:?FF?AFDFF:
@M02352:288:000000000-CKWC8:1:1102:11698:18999 2:N:0:TAGCGCTC+TATCCTCT
CAGTCTTGCGACCGTACTCCCCAGGTGGGATACTTATCACTTTCGCTTAGTCACTGAGAATAAACCCAACAACTAGTATCCATCGTTTACGGCGTGGACTACCAGGGTATCTAATCCTGTTCGCTCCCCACGCTTTCGTCCATGAGCGTCAGTATATACGTAGTAGACTGCCTTCGCAATCGGTATTCTAAGTAATATCTATGCATTTCACCGCTACACTACTTATTCTATCTACTTCCGTATAACTCAAGTCAACCAGTATCAAAGGCAGTTCCATAGTT
+
FGGFFGGGGGGGGGGGGGGGGGGGGGGGGGGGGGGGGGGGGGGGGGGGEGGGGGGGGGGGGGGGGGGGGGGGGGGGGGGGGGGGGGGGGGGDGGGGGGGGGGGGGGGGGGGGGGGGGGGGGGGGGGGGGGGGGGGGGGGGGDGGGGGGGEGCGGGFFGGGGGGGGGGGGGGGGGGGGGGFFGGGGGGGGGGGGFDCFGGGFGFGFFFGGGGGGFFGGFFFFFFFFGFF?CFFGFFFFEFFFF@@FFFFFFFFFFBGFFFFFAFFADA06?:?AFFBDBFFB
@M02352:288:000000000-CKWC8:1:1102:13787:19044 2:N:0:TAGCGCTC+TATCCTCT
TAATCTTGCGACCGTACTCCCCAGGTGGGATACTTATCACTTTCGCTTAGTCACTGAGTCGAAACCCAACAACTAGTATCCATCGTTTACGGCGTGGACTACCAGGGTATCTAATCCTGTTCGCTCCCCACGCTTTCGTCCATGAGCGTCAGTATATACGTAGTAGACTGCCTTCGCAATCGGTATTCTAAGTAATATCTATGCATTTCACCGCTACACTACTTATTCTATCTACTTCCGTATAACTCAAGTCAACCAGTATCAAAGGCAGTTCCATCGTT
+
GGGGGGGGGGGGGGGGGGGGGGGECFEFGGGGGGGGGGGGGGGGGGGGDGGGGGGGGGGGGGGGGGGGGGGGGGGGGGFGGGGGGGGGGGGGGGGGGGGGGGGGGGGGGGGFGGGGGGGGGGGGFGCGGGGGGGGGGGGGEEFGGGGGGGGEGAFFGGFCGGGGGFGFGGGGGGGGEGDEFGE:EFGGGG@FGFFFFGGGFGFGFFFGGGGGDEFGGFFFFFFFGGEGC:FFGFFFFFFFFDFFFCABA?FFBAFG:?7AA4FFFFBBBB<?BBF9<9:?1
@M02352:288:000000000-CKWC8:1:1102:14983:19265 2:N:0:TAGCGCTC+TATCCTCT
CAGTCTTGCGACCGTACTCCCCAGGTGGGATACTTATCACTTTCGCTTAGTCACTGAGAATTAACCCAACAACTAGTATCCATCGTTTACGGCGTGGACTACCAGGGTATCTAATCCTGTTCGCTCCCCACGCTTTCGTCCATGAGCGTCAGTATATACGTTGTAGACTGCCTTCGCAATCGGTATTCTAAGTAATATCTATGCATTTCACCGCTACACTACTTATTCTATCTACTTCCGTATAACTCAAGTCAACCAGTATCAAAGGCAGTTCCATAGTT
+
GGGFFGGGGGGGGGGGGGGGGGGGGFFGGGGGGGGGGGGGGGGGGGGGGGGGGGGGGGGGGGCFGGGGGGGGGGGGGGGGGGGGGGGGGGGGGFGGGGGGGGGGGGGGGGGGGGGGGGGGGGGDGGGGGGGGGCEGGGGGGGGGGGGGGGGGGGGGGFFEFGFEGGGFGGGGGGGGG7C>FGEGGGGGGFFDFFD>AFGGFGFGFFFGGGGFDEFGGFFFFF6CDGFGFGFFGFFFE?E;@;@3<<EFE@FBFF<GFFFBDAFFFBB?:<FFAAFA>2><<
@M02352:288:000000000-CKWC8:1:1102:4478:19333 2:N:0:TAGCGCTG+TATCCTCT
CATTCTTGCGAGCGTACTCCCCAGGTGGTTTACTTATCGCGTTCGCTTTGGCACTGAATCGGAAGATCCAACACCGATTAAACATCGTTTGTGTCCTGCACTACCTAGTGATCTAATCCATTTCGCTCGCTACGCTTTCTTTCATCAGCGTCAATATATAGTTACTCATTTGCCTTCGCTATCGATCTTTTTTGTCATATCTATGCATTTCACCGCTACATTACATATACTAACCATTGCACTCTACTTCACTACTAACTGTTACTATGGCCTGTCTTCT
+
GG,CEGGGGGDGG+CCGG<FGGGGG@FF6,EDGGGGGGGG+FF:FFGG,,,,CFGG9,,6,B,,+A,C6,,,:,B+@:F,C59CDFB4EF+,,4,,5C,49,94B,,,,,,,5CF,;,5,657A,+@,+@+6F+FF:3D9F,@,CE,,,@>+3+@3,,,33@=3,3,@>,37;,@7@***34D**=1,,,2,;5?++++++=8:4+=++,++1*)1*0).)1;:++)2);:++;A3)9).)7.6EF)77)<)6.(*))0))-0.-))6)4((.(*)))-)
@M02352:288:000000000-CKWC8:1:1102:4463:19348 2:N:0:TAGCGCTC+TATCCTCT
CATTCTTGCGAGCGTACTCCCCAGGTGGTTTACTTATCGCTTTCGCTTAGGCACTGAGTCCGAAAACCCAACACCGAGTAAACATCGTTTACGGCGTGGACTACCAGGGTATCTAATCCTGTTCGCTCCCCACGCTTTCGTCCATCAGCGTCAATATAGAGTTAGTGATCTGCCTTCGCAATCGGTATTCTGTGTAATATCTATGCATTTCACCGCTACACTACACATTCTAACCACTGCACTCTAATTCAAGACTAACAGTTTCAATGGCAGTTCTACAG
+
FCGGGGGGGGGEEEGEGGGGGGGGGGGFFGGGGGGGGGGGGGGGGGGGGGGGGGGGGGGGGGGGGGGGGGGGGGGGGGFGFGGGGGGGGGGGGGGGGGGGGGGGGGGGGG8FFFGGFGGGGGGGGGGGGGGGGGGGGGGGGGGGGGGGGGGGGGGGGGGGGGGGGGGGGGGGGGGGGGGFFEGGGGGGGGGGGFGFFGGGFGFGFFFGGGGGFFFGGFDEFFFFGGFGEGFFGFABBBB2>BFFFFF4>AFAABBG>FFFFBFAAFFFFB:1(495AAFF5
@M02352:288:000000000-CKWC8:1:1102:7612:19385 2:N:0:TAGCGCTC+TATCCTCT
CATTCTTGCGAACGTACTCCCCAGGTGGGTCACTTATCACTTTCGCTTAGCCACTCAAACCGAAGTTCGAACAGCTAGTGACCATCGTTTACGGCGTGGACTACCAGGGTATCTAATCCTGTTCGCTCCCCACGCTTTCGTCCATCAGTGTCAGTATATTATTAGTAATCTGCCTTCGCAATTGGTATTCTATGTAATATCTATGCATTTCACCGCTACACTACATATTCTAACTACTTCATAATAACTCAAGATAACCAGTATCAAAGGCAATTCTACAG
+
GGGGFGGGGGGGGGFGGGGGGGGGGGFFGGGGGGGGGGGGGGGGGGGGGGGGGGGGGGGGGGGGGGGGGGGGGGGGGGGGGGFGGGGGGGGGGGGGGGGGGGGGGGGGGGGGGGGGGGGGGGGGGGGGGGGGGGGEGGGDGGGGGGGGGGGGGGGGGGGGGGGGGGGGGGGGGGGGGGGFFGGGGGGGGGGGGFGFFGGGFGFGFFFGGGGGGFFGGFFF@FFFG@EGEGFFGFFFFFFFFFEFFECFFFFFFAEGFFFFFFFADADBFFFFFFFFFDDF,
@M02352:288:000000000-CKWC8:1:1102:3846:19393 2:N:0:TAGCGCTC+TATCCTCT
TAATCTTGCGACCGTACTCCCCAGGCGGAATGCTTAATCCGTTAGGTGTGACACCAACAAGCATGCTTGCTGACGTCTGGCATTCATCGTTTACGGTGTGGACTACCAGGGTATCTAATCCTGTTTGCTCCCCACACTTTCGCACCTCAGCGTCAGTATCGAGCCAGTGAGCCGCCTTCGCCACTGGTGTTCCTCCGAATATCTACGAATTTCACCTCTACACTCGGAATTCCACTCACCTCTCTCGACCTCAAGACCAGGCGTTTATAAGGCAGTTCCAG
+
9E<FFGGGGGG7FGGGGGGGGGGGGFGEGGG8FGGGFF@EFGGEGFGGGGFGGGGFFG7F<FGF<FAAGGDFAACEFFCF=<EE?EFGGGGGGFC+B=FGGD@=?<FEEFGA<FA,4=?=EGFAGG,;@EFGG<=+66EFDC>CCF8@EFBC:@CEDCGFGG+8B@D8,@93>7@C?EDADGGGG6F7,CE?FFFFE4:5:EA:78)*/=FGFFFGFFA<CFF6CC8)1>FFG4@527>FB???240)(-4,,5404?)(,,)-3>4>-<<2.(044A42.
@M02352:288:000000000-CKWC8:1:1102:8010:19401 2:N:0:TAGCGCTC+TATCCTCT
CAGTCTTGCGACCGTACTCCCCAGGTGGGATACTTATCACTTTCGCTTAGTCACTGAGTCGAAACCCAACAACTAGTATCCATCGTTTACGGCGTGGACTACCAGGGTATCTAATCCTGTTCGCTCCCCACGCTTTCGTCCATGAGCGTCAGTATATACGTAGTAGACTGCCTTCGCAATCGGTATTCTAAGTAATATCTATGCATTTCACCGCTACACTACTTATTCTATCTACTTCCGTATAACTCAAGTCAACCAGTATCAAAGGCAGTTCCATCGTT
+
GGGFFGGGGGGGGGGGGGGGGGGGGGGGGGGGGGGGGGGGGGGGGGGGGGGGGGGGGGGGGGGGGGGGGGGGGGGGGGGGGGGGGGGGGGGGGGGGGGGGGGGGGGGGGGGGGGGGGGGGGGGGGGGGGGGGGGGGGGGGGGGGGGGGGGGGGGGGGGGGGGGGGGGGGGGGGGGGGG>BFGDEGGGGGGGGGFGFFGGGFGFGFFFGGGGGDBFGGFFFEFAFGG?CEFFFGFFFFFFFF?FFCEFBFFFFABBGFFFFBFFAFAF??BFFFF?AFFF?1
@M02352:288:000000000-CKWC8:1:1102:18182:19432 2:N:0:TAGCGCTC+TATCCTCT
CAGTCTTGCGACCGTACTCCCCAGGTGGGATACTTATCACTTTCGCTTAGTCACTGAGCTAATGCCCAACAACTAGTATCCATCGTTTACGGCGTGGACTACCAGGGTATCTAATCCTGTTCGCTCCCCACGCTTTCGTCCATGAGCGTCAGTATATACGTAGTAGACTGCCTTCGCAATCGGTATTCTAAGTAATCTCTATGCATTTCACCGCTACACTACTTATTCTATCTACTTCCGTATAACTCAAGTCAACCAGTATCAAAGGCAGTTCCATAGTT
+
FGGFGGGGGGGGGGGGGGGGGGGGGGGGGGGGGGGGGGGGGGGGGGDGGGGGGGGGGGGGGGGGGGGGGGGGGGGGGGGGGGGGGGGGGGGEGGGGGGGGGGGGGGGGGGDGFGGGGGAFGGGGGGGGGGGCEFEGGGGGGGGGGGGGGGGGGFGGGGGGGGGGGGGFFGGGGGGGGGGB>F>ECFGGGGDGGFGCBFGFFGFGFFFCCGGGGFFGGFFEEFFFGGFFEGFFGFFEEFF?EDDE<4>><@39>BBGB?FA4AFAFA>:1:6?B>F<>ADA:
@M02352:288:000000000-CKWC8:1:1102:5212:19444 2:N:0:TAGCGCTC+TATCCTCT
TACACTTGCGTGCGTACTCCCCAGGCGGTCAACTTAATGCGTTAGCTGCGGCACAGAACCTCAAGGACCCTACACCTAGTTGACATCGTTTACGGCGTGGACTACCGGGGTATCTAATCCCGTTCGCTACCCACGCTTTCGCACCTCAGCGTCAGTATTGGCCCAGTAAGCTGCCTTCGCCATCGATATTCCTTCCAATCTCTACGCATTTCACTGCTACACTGGAAATTCCGCTTACCTCTACCATACTCAAGATCGCCAGTTTCAAATGCAGTTCCTAG
+
<BFGGGGGGGGGGGGGGGGGGGGGGGGDCFGGGGGGGGGGGGGGGGCFGGGGGFGGGGGGGGGGFGGGFGEGGGGGGGGGFGGGGGGGGGGGGGGGGGGGGGFFGGGGEGFGFGGGGGGFDFFGGGGGGGGGGGGGCGFFGGEGGFGFGGGCGGGGGGGGGGGGGGGGGCFED?CGGGGEFGEFC3=CEGGGGFFAA;:CFGFGFFFGGGGFFF?:EFFF?FFFGGF=4C99C>;:BFFA2<>A97A?BAFA?23*68B??FFA<AA6)6>A<)*6<:4-.
@M02352:288:000000000-CKWC8:1:1102:15984:19594 2:N:0:TAGCGCTC+TATCCTCT
CAATCTTGCGACCGTACTCCCCAGGTGGGACACTTATCACTTTCGCTTAGTCACTGAGATAAATCCCAACAACTAGTGTCCATCGTTTACGGCGTGGACTACCAGGGTATCTAATCCTGTTCGCTCCCCACGCTTTCGTCCATGAGCGTCAGTATATACGTAGTAGACTGCCTTCGCAATCGGTATTCTGTGTAATCTCTATGCATTTCACCGCTACACTACACATTCTATCTACTTCCGTATAACTCAAGTCAACCAGTATCAAAGGCAGTTCCATAGTT
+
GFGFGGGGGGGGGGGGGGGGGGGGGFGGGGFFGGGGFFGGGGGGGGGGEGGGGGFGGGGGGGGGGGGGGGGFGGGGGGGGGGGGGGGGGGGGGEFGGGFGGGFGGGGFGGGGGGGDGGGGGGGDGGGG8EGGGGGFGGG@FEADFGGEEGGGGGGGGGGGGGGGGGGGGC@FDFGGGGGEFGEGGGGGGGGGGFGFFCFGFGFFFFFGFGCCDFFGGFFFEF45CFEGFGFFGFFFFFFFF;;EEFCAA?<A>FDGFFF<><FAA9>:1:B?B9B<BFFFF
@M02352:288:000000000-CKWC8:1:1102:4935:19612 2:N:0:TAGCGCTC+TATCCTCT
CAATCTTGCGATCGTACTCCCCAGGTGGGACACTTATCACTTTCGCTTAGTCACTGAGCTAATGCCCAACAACTAGTGTCCATCGTTTACGGCGTGGACTACCAGGGTATCTAATCCTGTTCGCTCCCCACGCTTTCGTCCATGAGCGTCAGTACATACGTAGTAGACTGCCTTCGCAATCGGTATTCTGTGTAATATCTATGCATTTCACCGCTACACTACACATTCTATCTACTTCCATATGACTCAAGTCAACCAGTATCAAAGGCAGTTCCATAGTT
+
DFGGCFGFGGDGGDFGGGGGDGGBFFFFGGGGGGGGGGGGGGGGGGGGEGGFGGEGGGGGGFFGGGGGGGGGGGGGGGGGGGGGGGGGGGG,CFEEGEGGGGGFFGGDGGGGFGGGFFCFGGGDGFEGGGGEG@FFGGGGGGGA9FGGGGGGGGGGGGGGFGGE9@FGGGGGEF?CCECBFFGE>EFGGGGFGFGAFFGFFGFGFFFG@F+?DEFGGAFF@FFFFGEF?DCCGAFEE?<<CCEEE<EFFF874?<FFDFADFFBF<9(47:BAA*6<<:<A
@M02352:288:000000000-CKWC8:1:1102:9607:19630 2:N:0:TAGCGCTC+TATCCTCT
TAACCTTGCGGCCGTACTCCCCAGGCGGTCTACTTATCGCGTTAGCTTCGCTACTCACGGCTTAAAGCCACAAACAGCTAGTAGACAGCGTTTACGGTGTGGACTACCAGGGTATCTAATCCTGTTCGCTACCCACACTTTCGCACATGAGCGTCAGTCTTTGGCCAGGGAGTCGCCTTCGCCACTGACGTTCCTCCAGATATCTACGCATTTCACCGCTACACCTGGAATTCCACTCCCCTCTCCAAGACTCTAGTCTGCCAGTTCTAAATGACCATCC
+
GGGGGGGGGGGGGGGGGGGGGGGGGGGGGGGGGGGGGGGGGGGGGGGGGGGGGGGGGGGGGGGGGGGGGGGGGGGGGGGGGGGGGGGGGGGGGGGGGGGGGGGGGGGGGGGGGGGGGGGGGGGGGGGGGGGGGGGGGGGGGGGGGGGGCGGGGGGGGGGGGGGGGGGGGGGGGGGGGGGFFGGGGGGGGGGGGFGFFGGGFGFGFFFGGGGGCFFGGFFFFFFFGGFGBFF?FFFFFFF???F00:AB?7:<?AFFF9@BDBFFFFFFFFFFA<FFF:>1
@M02352:288:000000000-CKWC8:1:1102:27753:19682 2:N:0:TAGCGCTC+TATCCTCT
CATTCTTGCGAACGTACTCCCCAGGTGGGTCACTTATCACTTTCGCTTAGCCACTCAAACCGAAGCTCGAACAGCTAGTGACCATCGTTTACGGCGTGGACTACCAGGGTATCTAATCCTGTTCGCTCCCCTCGCTTTCGTCCATCAGTGTCAGTATATTATTAGTGATCTGCCTTCGCAATTGGTATTCTATGTAATATCTATGCATTTCACCGCTACACTATATATTCTAACCACTTCATAATAACTCAAGACAACCAGTATCAAAGGCAATTTTACCG
+
AFCFFGGFCGEE:@FFGGGGCEG7FG@@CCFFGGGFFGGGGGGEDEEGEG96@@F@C<9,,@7FGG<,BF=E:E8F,FAFD,5,:EFDCDGCCCCFGGG74B8,4=FGGGGFCG9FGGGGDGGFCF@8>>C,3>FG@E9CA+@CEF:CEC,@=EGCGGFF9@D,EFF9@;FACGGGFF5?5CD,<<D?CCF,=1DE>G786BF@+8BCF@:+=8;5E))75AF+::5:CC;7C4532;A))?C5?<CEE3A8);@7:?E084*449><90:B((0::9<<(
@M02352:288:000000000-CKWC8:1:1102:6416:19730 2:N:0:TAGCGCTC+TATCCTCT
TAATCTTGCGACCGTACTCCCCAGGCGGAATGCTTAATCCGTTAGGTGTGTCACCAACAAGCATGCTTGCTGACGACTGGCATTCATCGTTTACGGTGTGGACTACCAGGGTATCTAATCCTGTTTGCTCCCCACACTTTCGTACCTCAGCGTCAGTATCGAGCCAGTGAGCCGCCTTCGCCACTGGTGTTCCTCCAAATATCTACGAATTTCACCTCTACACTTGGAATTCCACTCACCTCTCTCGAACTCAAGACTAGCAGTATTAGAGGCAGTTCCAG
+
GGGGGGGGGGGGGGGGGGGGGGGGGGGGGGGGGGGGGGGGGGGGGGGGGGGGGGGGGGGGGGGGGGGGGGGGGGGGGGGGGGGGGGGGGGGGGGGGGGGGGGGGGGGGGGGGGGGGGGGGGGGGGGGGGGGGGGGGGGGGGGGGGGGGGGGGGGGGGGGGGGGGGGGGGGGGGGGGGGGFFGGGGGGGGGGGGFGFFGGGFGFGCFFGGGGGGFFGGFFFFFFFGGFGEGFFGFFFFBFFB?FBBF:::?FAFFFFBFFFF7BFBFBFFFFBBFFFFFFF:
@M02352:288:000000000-CKWC8:1:1102:13300:19765 2:N:0:TAGCGCTC+TATCCTCT
CAGTCTTGCGACCGTACTCCCCAGGTGGGATACTTATCACTTTCGCTTAGTCACTGAGTCGAAACCCAACAACTAGTATCCATCGTTTACGGCGTGGACTACCAGGGTATCTAATCCTGTTCGCTCCCCACGCTTTCGTCCATGAGCGTCAGTATATACGTAGTAGACTGCCTTCGCAATCGGTATTCTAAGTAATATCTATGCATTTCACCGCTACACTACTTATTCTATCTACTTCCGTATAACTCAAGTCAACCAGTATCAAAGGCAGTACCATCGTT
+
GGGFGGGGGGGGGGGGGGGGGGGGGGGGGGGGGGGGGGGGGGGGGGGGEGGGGGGGGGGGGGGGGGGGGGGGGGGGGGGGGGGGGGGGGGGGGGGGGGGGGGGGGGGGGGGGGGGGGGGGGGGGGGGGGGGGGGGGGGGGGGGGGGGGGGGGGDGCFCGGGGGGGGGGFDGGGGGFGGGFFGGGGGGGGGFGG=DFFFGGFGFFFFFGGGGGGFFGGFFFFFFFGGFGFGFFGFFFFFFDFFFFEABABFFFFFFGFFFFFFFBFABFFFFFFDFFB?BB:
@M02352:288:000000000-CKWC8:1:1102:16170:19793 2:N:0:TAGCGCTC+TATCCTCT
CAGTCTTGCGACCGTACTCCCCAGGTGGGATACTTATCACTTTCGCTTAGTCACTGAGCTAATGCCCAACAACTAGTATCCATCGTTTACGGCGTGGACTACCAGGGTATCTAATCCTGTTCGCTCCCCACGCTTTCGTCCATGAGCGTCAGTATATACGTAGTAGACTGCCTTCGCAATCGGTATTCTAAGTAATCTCTATGCATTTCACCGCTACACTACTTATTCTATCTACTTCCGTATAACTCAAGTCAACCAGTATCAAAGGCAGTTCCATAGTT
+
FGGFGGGGGGGGGGGGGGGGGGGGGGGGGGGGGGGGGGGGGGGGGGGGGGGGGGGGGGGGGGGGGGGGGGGGGGGGGGGGGGGGGGGGGGGGGGGGGGGGGGGGGGGGGGGGGCEGGGGGGGGGGGGGGCGGGGGGGGGGGGGGAFGGGGGGGFGGGGGGGGGGGGGGGFGFGGFGGEDAFCEGGGGGGGGGGFCFFGGGFGAGFFFGGGFGGFFGGFFEFFFFGGFGC@FFGFFFFF<;E0@FEFFFFB?ABFBGBFFB<AF<<9A?::?F<<725<B><
@M02352:288:000000000-CKWC8:1:1102:21976:19881 2:N:0:TAGCGCTC+TATCCTCT
CATTCTTGCGAACGTACTCCCCAGGTGGGTCACTTATCACTTTCGCTTAGCCACTCAAACCGAAGTTCGAACAGCTAGTGACCATCGTTTACGGCGTGGACTACCAGGGTATCTAATCCTGTTCGCTCCCCACGCTTTCGTCCATCAGTGTCAGTTGATTATTAGTGATCTGCCTTCGCAATTGGTATTCTATGTAATATCTATGCATTTCACCGCTACACTACATATTCTAACCACTTCATAATAACTCAAGACAACCAGTATCAAAGGCAATTTTACCG
+
GFGGGGGGGGDGGGGGGGGGGGGGGGGGGFGGGGGGGGGGGGGGGGGGDGGGGGGGGGGGGGGGGGGGGGGGGGGGGGGGGGGGGGEGGGGGFGGGGGGGGGGGGGGGGGGGGGGFFGGGGGGEGGGGGGGGGGGGGGGGGGGGGGGGGDGGGGGGGCFGGGGGFGGGGFGGGGGGGGGFFGGGGGGGGGGGGFGFFGGGFGFFFFFCGFDGGFBDGFF8;FFFGGFGFGFF7FFFFFEFEEEF?C?;7AE@FEFGFFDFFDFFFFFF9???FFFDFFFF,
@M02352:288:000000000-CKWC8:1:1102:23249:19921 2:N:0:TAGCGCTC+TATCCTCT
CAGTCTTGCGACCGTACTCCCCAGGTGGGATACTTATCACTTTCGCTTAGTCACTGAACCGAAGTCCAACAACTAGTATCCATCGTTTACGGCGTGGACTACCAGGGTATCTAATCCTGTTCGCTCCCCACGCTTTCGTCCATGAGCGTCAGTATATACGTAGTAGACTGCCTTCGCAATCGGTATTCTAAGTAATATCTATGCATTTCACCGCTACACTACTTATTCTATCTACTTCCGTATAACTCAAGTCAACCAGTATCAAAGGCAGTTCCATCGT
+
GGFFGGG<DFEGGDGGGGGGGGGGGGGGG?FGFGGCGFGGGGGGGGGCGGAFGGGGGGGGDFEGGGGGGGGGGGGGGGGGFGGGDGFGFFFEGGGG7=FFFFGGGDGGGGGGAFGGGGFGGD?FCFGFGGGFGGDGGGGGGGGGGEEEGGGGGGGGGGGCFGGGGGGGGGGGGFGGGDFFGGGGGGGGGFFCF@CFGFGFGFGFFFFGGGGGFEG*=A@FFFFGGFGFGFFGFFFEFFF0;0<0<>F<<?<AFAGBFFFFFF2)6<98?:BFF8A>B<:3
@M02352:288:000000000-CKWC8:1:1102:18535:19962 2:N:0:TAGCGCTC+TATCCTCT
CATTCTTGCGAACGTACTCCCCAGGTGGGTTACTTATCACTTTCGCTTAGCCACTCAGTCCGAAAACCAAACAGCTAGTAACCATCGTTTACGGCGTGGACTACCAGGGTATCTAATCCTGTTCGCTACCCACGCTTTCGTCCCTTAGCGTCAATTAATTGTTAGTGATCTGCCTTCGCAATCGGTATTCTGTGTAATATCTATGCATTTCACCGCTACACTACACATTCTAACCACTTCACAATAATTCAAGACCTGCAGTATCAATGGCAATTTCACGG
+
GGGGGGGGGGGGGGGGGGGGGGGGGGGGGGGGGGGGGGGGGGGGGGGGGGGGGGGGGGGGGGGGGGGGGGGGGGGGGGGGGGGGGGGGGGGGGGGGGGGGGGGGGGGFGGGGGGGGGGGGGGGGGGGGGGGGGGGGGGGGGGGGGGGGGGGGGGGGGGGGGGGGGGGGGGGGGGGGGGGFFGGGGGGGGGGGGFGFFGGGFGFGFFFGGGFFGFFDGFFFFFFFGGFGFGFFGFF@DFFFFFFE<EAFAFF2ADBFFBF?FFFADBFABFBF?FFD<<466
@M02352:288:000000000-CKWC8:1:1102:18312:19979 2:N:0:TAGCGCTC+TATCCTCT
CAGTCTTGCGACCGTACTCCCCAGGTGGGATACTTATCACTTTCGCTTAGTCACTGAGCTAATGCCCAACAACTAGTATCCATCGTTTACGGCGTGGACTACCAGGGTATCTAATCCTGTTCGCTCCCCACGCTTTCGTCCATGAGCGTCAGTATATACGTAGTAGACTGCCTTCGCAATCGGTATTCTAAGTAATCTCTATGCATTTCACCGCTACACTACTTATTCTATCTACTTCCGTATAACTCAAGTCAACCAGTATCAAAGGCAGTTCCATAGTT
+
FGGFFGGDFGGGGGEGGGGGGGGGGGGGGGGGGGGGGGGGGGGGGGGGGGGGGGGGGGGGGGGGGGGGGGGGGGGGGGGGGGGGGGGGGGGGGEGGGGGGGGGGGG@FFGGGGGGGGGDFGGGGEFGGGGGGGGGGGGGGGGGGCFGGGGGGGGGGGGGGGGGGGGGGGFGGGGGGGEDFFGGGGGGGGGGGGFGFFFGGFGFGFFFGGGGGGFFGGFFFFFF=CFEGFGFFGFFFFEFFF((5CC>4@@@CBBFG?<:<4<FA>AD7:76?FFFB><,<>
@M02352:288:000000000-CKWC8:1:1102:16469:20058 2:N:0:TAGCGCTC+TATCCTCT
CAGTCTTGCGACCGTACTCCCCCCGTGGGATACTTCTCACTTTCGCTTAGTCACTGAGAATTAACCCAACAACTAGTATCCCTCGTTTACGGCGTGGACTACCAGGGTATCTAATCCTGTTCGCTCCCCCCGCTTTCGTCCATGAGCGTCCGTATGTACGTAGTAGACTGCCTTCGCCATCGGTATTCTAAGTAATATCTATGCATTTCACCGCTACACTACTTATTCTATCTACTTCCGTATAACTCAAGTCAACCAGTATCAAAGGCAGTTCCCTATTT
+
@6@CCCD,@FC@:FFGGGGGG7@++B6:+,CFFFG,CCFDGG<,BFC@,<CFGGF9<,CCAE?CF<BFFE,<C=EFA9,<C,<B@CEGCF7+@C++8+4?EGFD@C+B8,CB,,@B;C87>DFGEDGF>+@+>+53>8DEC+@>A<E5CE**>,>,6,;BC,>CC,2>C7EGGFGCC5/66E*:**1>3=@EFF=AF+117FF>7@@CDC>:5AB)?*762<9=7C<F>*99CBF>AA<??((32<A4)32AA4>D??)44.9)664(41(.-)*).))..
@M02352:288:000000000-CKWC8:1:1102:17335:20096 2:N:0:TAGCGCTC+TATCCTCT
TAGTCTTGCGACCGTACTCCCCAGGCGGTGCGCTTAACGCGTTAGCTCCGGCACAGACAGGGTCGAACCTGCCTACACCAAGCGCACATCGTTTACTGCTAGGACTACAGGGGTATCTAATCCCTTTCGCTACCCTAGCCTTCGAGCCTCAGCGTCAGTAAATGTCCAGTAACCTGCTTTCGCCATTGGTCTTCCTCTCGATATCCACGCATTTCACTGCTACACCGAGAATTCCAGTTACCTCTCCATTACTCTAGCATGGCAGTATCGAATGCAGTTTT
+
FGGGGGGGGGGGGGGGGGGGGGGGGGGGGEGGGGGGGGGGGGGGEGGGGGGGGGFGFGGGGGGGGGGGGGGGGGGGGGGGGGGGGGGGGGGFGGGGGGGGGGGGGGGGGGGGGGDGFGGGGGGGGGGGGGGGGGGGGGGGGGGFCFGGGGGGGGGGEEGGFGGGGGGGGGGGGGGGGGCCFEGGDGGGGGGGGFGFFGGGFGFGFFFGGGGGGFFGGFFFFFF*>DBGFC:6FFFFFFFADFFFFFB>DFFFFFFGAF=AFBF704>)--,38?F<B<9A4
@M02352:288:000000000-CKWC8:1:1102:19019:20245 2:N:0:TAGCGCTC+TATCCTCT
TAATCTTGCGACCGTACTCCCCAGGCGGTCTACTTAACGCGTTAGCTCCGAAAGCCACGGCTCAAGGCCACAACCTCCAAGTAGACATCGTTTACGGCGTGGACTACCAGGGTATCTAATCCTGTTTGCTCCCCACGCTTTCGCATCTGAGTGTCAGTGTCTGTCCAGGGGGCCGCCTTCGCCACTGGTATTCCTTCAGATCTCTACGCATTTCACCGCTACACCTGAAATTCTACCCACCTCTACAGCACTCTAGTTCACCAGTTTCAAATGCAGTTAC
+
C@DEEFFCGGDEFFGGGGGGECE,CEGGGGGGGGGGGGGGGGGGGGGFCGE@CFCFC=>@GFGGFGGCGGGGGGGFGGGGFGGGGGGFGGGGGCC:FGGGC:BFFFFGDFGGG@CFFGGFGCEF<FDF,@BBECC<FGGG7DCCEFGGGGCFFFFFC<FFGG9DFGGBF@BGDEDCCCD6:5C8CFGGCG@F+:CFB*:C7<?GF**9D=G:C@BGGFF>;BF@5>?*2:67C=FA2:)-(,482<A0077:BB<*.47>A<=?ABAD2<<:<AFAD>)5
@M02352:288:000000000-CKWC8:1:1102:13040:20272 2:N:0:TAGCGCTC+TATCCTCT
CATTCTTGCGAACGTACTCCCCAGGTGGGTTACTTATCACTTTCGCTTAGCCACTCGGACCGAAATCCGAACAGCTAGTAACCATCGTTTACGGCGTGGACTACCAGGGTATCTAATCCTGTTCGCTACCCACGCTTTCGTCCCTTAGCGTCAATTAATTGTTAGTGATCTGCCTTCGCAATCGGTATTCTGTGTAATATCTATGCATTTCACCGCTACACTACACATTCTAACCACTTCACAATAATTCAAGACCTACAGTATCAATGGCAATTTTACGG
+
GGGGGGGGGGGGGEGGGGGGGGGGGGGGGGGGGGGGGGGGGGGGGGGGGGGGGGGGGGGGGGGGGGGGGGGGGGGGGGGGGGGGGGGGGGGGGGGGGGGFGGGGGGGGGGGGGGGGGGGGGGGGGGGGGGGGGGGGGGGGGGGGGGGFGEEEGGGGGFFGDGGGFGGGGFGGGGGGGFGFFGGGGGGGGGGGGFGFFGGGFGFGFFFGGGGGGFFGGFFF@FFFGGFGFGFFGFFFFFFFFFFBFABFFFFFABFF7?FBFFFFFBA>ABBB??FFFFFF6
@M02352:288:000000000-CKWC8:1:1102:23989:20618 2:N:0:TAGCGCTC+TATCCTCT
CAATCTTGCGATCGTACTCCCCAGGTGGGACACTTATCACTTTCGCTTCGTCACTTAGCTAATGCCACACAACTAGTGTCCATCGTTTACGGCGTGGACTACCAGGGTATCTAATCCTGTTCGCTCCCCACGCTTTCGTCCCTGAGCGTCAGTCCATACGTAGTAGACTGCCTTCGCAATCGGTATTCTGTGTAATATCTATGCATTTCACCGCTACACTACACATTCTCTCTACTTCCATATGACTCAAGTCAACCAGTATCACAGGCCGTTCCATAGTT
+
[truncated: 7,939,062 more chars]
