# Supplementary material for: Hidden interactions in the intertidal rocky shore: variation in pedal mucus microbiota among marine grazers that feed on epilithic biofilm communities
Source: PeerJ. 2022 Sep 23;10:e13642. doi: 10.7717/peerj.13642 (PMC9512015; doi:10.7717/peerj.13642)
Supplement: Supplemental Information 32 [file peerj-10-13642-s032.gz › peerj-10-13642-s032]

@M02352:288:000000000-CKWC8:1:1101:18303:2046 1:N:0:TAGCGCTC+GTAAGGAG
TACGGAGGGTCCAAGCGTTATCCGGAATCATTGGGTTTAAAGGGTCCGCAGGCGGTCAATTAAGTCAGAGGTGATAGCCCATCGCTCAACTATGGAACTGCCTTTGATACTGGTTGACTTGAGTTATACGGAAGTAGATAGAATAAGTAGTGTAGCGGTGAAATGCATAGATATTACATAGAATACCAATTGCGAAGGCAGATTACTAATAATCAATTGACACTGATGGACGAAAGCGTGGGGAGCGAACAGGATTAGATACCCTGGTAGTCCACGCCGTAA
+
GGFDGDGGGGGGGCGFFFF@,C@FGGF<EFFGGGGF@7CEEFGGGGGGGFGGGGGGGGGFFFGGGGGCFFFE+A,C<<FGFGFGD=FCFF9EFGCAFGG?BFGGGAEGFFGCEEGE8CFG<>DFGFDDFGGG>FF9@,@<=B>F>,,@9FF@GAFGDEFCEFGCGG;BCEGFCEGGGGFFGGFGGGFGGGGG?EGGGGGFECGGGFFCFGGGGGGFGC:?FGFGGGGG??;D7:DBFGDCGEB17B<<C7>FFBGG?FFFFG?FFFFFBFFF4:?:F?3939
@M02352:288:000000000-CKWC8:1:1101:18082:2064 1:N:0:TAGCGCTC+GTAAGGAG
TACGGAGGATCCAAGCGTTATCCGGAATCATTGGGTTTAAAGGGTCCGTAGGTGGATAATTAAGTCAGAGGTGAAATCTTGCCGCTTAACGGTAAAATTGCCTTTGATACTGGTTGTCTTGAGTTATTATGAAGTGGTTAGAATATGTAGTGTAGCGGTGAAATGCATAGATATTACATAGAATACCAATTGCGAAGGCAGATCACTAATAATATACTGACACTGATGGACGAAAGCGTGGGGAGCGAACAGGATTAGATACCCTGGTAGTCCACGCCGTAA
+
GGGGGGGGGEFEEFFGGGGFF@FFGGGG,FEFGGGCFGGGGGDGGCFFGGFG<FGGFFGGGGGGGGGGGGGGGGGGGFFCF9CFEEFGGG@CFGFGGGGGGFGGGG9FFGGGGGGGGFGGFCFGGCGGGGGFFGGGGGGFCGFGE@AGFFGFGCGCGGGGGGGGGGGGAFGGGGGGGGGFGGGGGGGGDGGGGGGGGGGGGFGGGGGCFG7=FFGF7CEGG?GFGGGGFCGGG8DE4CD:EE36>EGGCC@@F?GG?FF??F6CFFDF2FDFFGFBFF3>DC
@M02352:288:000000000-CKWC8:1:1101:16609:2066 1:N:0:TAGCGCTC+GTAAGGAG
TACGGAGGGTCCAAGCGTTATCCGGAATCATTGGGTTTAAAGGGTCCGCAGGCGGTCAATTAAGTCAGAGGTTAAATCCCATAGCTTAACTATGGAACTGCCTTTGATACTGGTTGACTTGAGTTATACGGAAGTAGATAGAATAAGTAGTGTAGCGGTGAAATGCATAGATATTACTTAGAATACCGATTGCGAAGGCAGTCTACTACGTATATACTGACGCTCATGGACGAAAGCGTGGGGAGCGAACAGGATTAGATACCCTGGTAGTCCACGCCTTAA
+
GA@@;,@F@@FGD<FFEGEGGG<BE7@F@@C<<CFB@C,9@FEGFF8FCFGCFDCCGE=FFAFGFDD<?FFA,9<BFFFD,595<5<EFDF?FGG,<EFDCFGGFF<E9FG,<:C+,7B@<<FGFDGG5,@@:C@<DDGFAD=F,,3FDD=BF7CFCEGFC9FFFGFFG9FBAAF;DFGGCGGGGG7BCCDCF:E>1BEFECF9CFG9FEFGC6CCFGGG+BEG55A@6EFDCGDFGGD58=@6;EG)/9B4?FCF7F)92<<6?F*?293.9:?09<)(22
@M02352:288:000000000-CKWC8:1:1101:22760:2182 1:N:0:TAGCGCTC+GTAAGGAG
TACGGAGGGTGCAAGCGTTATCCGGAATCATTGGGCTTAAAGGGTCCGCAGGCGGTCAATTAAGTCAGAGGTGAAATACCATAGCTCAACTATGGAACTGCCTTTGATACTGGTTGACTTGAGTTATACGGAAGTAGATAGAATAAGTAGTGTAGCGGTGAAATGCATAGAGATTACTTAGAATACCGATTGCGAAGGCAGTCTCCTACGTATATACTGACGCTCATGGACGAAAGCGTGGGGAGCGAACAGGATTAGATACCCTGGTAGTCCACGCCGTAA
+
GGGGGFGGGG7F,FFGGGGGG<FGGFGG9F@FGGG,,CEFGG9FC6FFEEFG7FGG:FEFFGGGGGGFGGGGGGGGA,EFFG9BFGGGGG<EFGGGGGGGG<=BFGGGGGGGGEGCGFGAFGGGG,3C,@CG+@7=,8C@CFGG<,@@@FGGGGGGGGGGGGGGFGFGGGF9BEE;?BFCFGG@GGG*<FCGGGGGGGGFE<<4,?E:9C7<9FGGGGGGGCEE8DGG66CGGGGFGGGDGGFFBFCDGDEFBFGGFFFFGGGF?FDFFB>AFFFFBBFFGG
@M02352:288:000000000-CKWC8:1:1101:20868:2188 1:N:0:TAGCGCTC+GTAAGGAG
TACGGAGGGTGCAAGCGTTATCCGGAATCATTGGGTTTAAAGGGTTCGTAGGCGGGCTGATAAGTAAGTGGTGAAATGCAGGGGCTCAACTCCGGCACTGCCATTGATACTGTTAGTCTTGAATTCTTGTGAAGTGGTTAGAATATGTAGTGTAGCGGTGAAATGCTTAGATATTACATAGAATACCAATTGCGAAGGCAGATCACTAACAATATATTGACGCTGATGAACGAAAGCGTGGGTAGCGAACAGGATTAGATACCCTGGTAGTCCACGCCGTAA
+
GGGGGFGGGCF;,CFGGGG@FAGFGGGGDG<EGGGC,CFGGGFGGGGGGGGGGGGC:==B,BFFG,<F?FGGGGGGGDG<F<FGGGGGGGF<FGGCFGGGGG@9><FFFGGCDFBFGGGGGGFGG,@@F=FFEGGGF>FFGGGGFG;EFGGGGGG9FGGGGGGGGG9DGGGGGFGE@CFGGGGGGGGGFG<EGGGGGGGCGEGGGGGGFG<FGGGGFGGGGGGGGGGGCGGGGGGF4CGGGGFFFFDGGGFFB?GGFFBFGGGGFFGFFFFFFGF?BFEFGG
@M02352:288:000000000-CKWC8:1:1101:22149:2244 1:N:0:TAGCGCTC+GTAAGGAG
TACGGAGGGTCCAAGCGTTATCCGGAATCATTGGGTTTAAAGGGTCCGCAGGCGGTCAATTAAGTCAGAGGTGAAATCCCATAGCTTAACTATGGAACTGCCTTTGATACTGGTTGACTTGAGTTATACGGAAGTAGATAGAATAAGTAGTGTAGCGGTGAAATGCATAGATATTACTTAGAATACCGATTGCGAAGGCAGTCTACTACGTATATACTGACGCTCATGGACGAAAGCGTGGGGAGCGAACAGGATTAGATACCCTGGTAGTCCACGCCGTAA
+
GGGGGGGGGGGGGGGGGGGGGGGGGGGGGGGGGGGGGGGGGGGGGGGGGGGGGGGFGGGGGGGGGGGGGGGGGGGGGGGGGGGGGGGGGGGGGGGGGGGGGGGGGGGGGGGGGGGGGGGGGGGGGGGGGGGGCFFGFGGGGGGGGGGGGGGGGGGGGGGGGGGGGGGGGGGGGGGGGGGGGGGFGGGGGGGGGGGGGGGGGGGGGGGGGEGGGGGGGGGGGGGGGGGGGGGGGGGFGGGGGG>6;EGGGGFFB?FGFFFFGGGGFFGFFFFFFGFF;BE0>D
@M02352:288:000000000-CKWC8:1:1101:14532:2380 1:N:0:TAGCGCTC+GTAAGGAG
TACGGAGGGTCCAAGCGTTATCCGGAATCATTGGGTTTAAAGGGTCCGCAGGCGGTCAATTAAGTCAGAGGTGAAATCCCATAGCTTAACTATGGAACTGCCTTTGATACTGGTTGACTTGAGTTATACGGAAGTAGATAGAATGTGTAGTGTAGCGGTGAAATGCATAGATATTACACAGAATACCGATTGCGAAGGCAGTCTACTACGTATATACTGACGCTCATGGACGAAAGCGTGGGGAGCGAACAGGATTAGATACCCTGGTAGTCCACGCCGTAA
+
GGGGGGGGGGGGGFGGGGGGGGGGGGGGGGGFGGGGGGFEFGGGGGGGGGGGGGGGGGGGGGGGGGGGGFGGGGGGGGGGGGFFGFGGGFGGGGGGGGGGGGGGGGGGGGGGGGGGGGGGGGGGGGGGGGGFGGGGGGGGGGGGGGGGGGGGGGGGEGGGGGGGGGGGGGGGGGGGGGGGGGGDGGGGGGGGGGGGGGFFGGDGGGGGGGGGGFGFGGGGGGGGGGGGG66CEGDDGGGGGGFFFFGGGGFFBBDFBFBFCFGGFFGFFFFFFGFFFFF6<C
@M02352:288:000000000-CKWC8:1:1101:19751:2502 1:N:0:TAACGCTC+GTAAGGAG
TACGGAGGGTCCGAGCGTTATCCGGAATCATTGGGTGTAAAGGGTCCGCAGGCGGTCAATTAAGTCAGAGGTGAAATCCCATAGCTTAACTATGGAACTGCATTTGATACTGGTTGACTTGAGTTATACGGAAGTAGATAGAATAAGTGGTGTAGCGGTGAAATGCATAGATATTACTTAGAATACCGATGGCGAAGGCAGTCTACTACGTATATACTGACGCTCATGTACGAAAGCGTGGGGAGCGAACAGGATTAGATACCCTGGTAGTCCAAGCCGTAA
+
GGGG@FGG76EFGGGGGGGGG9FGGGGGGG,FGGG88FGGGG,FGAFGCGGGGGGG::5,CFGGGGGG95DFGGGGGGGG8,BFGG,FFGGA,FGGGGGGG,D,5EGGGGGGAB5CFGGDGGGGCFG<,8F+3C:FF,E<FGFF<3,E,@FGGGGG7CGGGGGGGG,DFGGDGG:F;25,?FG,FGGCGG*BFGGGGGGGG9EG9EG9130=F+CGGGGGGGGG=G+C0<FFGG3>F5/AEG)8>BGGG3)7?FGGFFBFGGGG6)9FFFD>F*/.:(<?GG
@M02352:288:000000000-CKWC8:1:1101:14209:2503 1:N:0:TAGCGCTC+GTAAGGAG
TACGGAGGGGGTTAGCGTTGTTCGGAATTACTGGGCGTAAAGCGTACGTAGGCGGATTAGTCAGTTAGGGGTGAAATCCCAGGGCTCAACCCTGGAACTGCCTCTAATACTGCTAGTCTTGAGTTCGAGAGAGGTGAGTGGAATTCCAAGTGTAGAGGTGAAATTCGTAGATATTCGGAGGAACACCAGTGGCGAAGGCGGCTCACTGGCTCGATACTGACGCTGAGGTGCGAAAGTGTGGGGAGCCAACAGGATTCGATACCCTGGTAGTCCACACCGTAA
+
GFFGGCEGGGGFGFGGGGEGGCFEG@FFGFFGGFGGGFGGDGGGGGGGGGGGGGGGGGGGGGGGGGGGGGGGGGFGGGGFGGGGDFGGGGGGGGGGFGGGGGGFGGGGGGGGGGGGGGGGGFGGGGD7FCGGGFFGF7FGGC,DFGC<,DGGGGGDG@GGGFCCGGGGGGGGGGGFGGGGG7FFFF<:CFGGGGG5EGGGGGGGFGGGGFGGGGFFGGF+0*:*;3CFGCGDEG:>F?FGEEDFF@*9EGFF?8F=)).1::C4?>*<AFFFFGF>:3BBF>
@M02352:288:000000000-CKWC8:1:1101:6696:2631 1:N:0:TAGCGCTC+GTAAGGAG
TACGGAGGGGGTTAGCGTTGTTCGGAATTACTGGGCGTAAAGCGTACGTAGGCGGATTGGAAAGTATGGGGTGAAAGCCCAGGGCTCAACCTTGGAACTGCATTCAAAACTGACTCACTAGAGTACGAGAGAGGTTAGTGGAATTTCCTGTGTAGCGGTGAAATGCGTAGAGATGGGAAGGAACACCAGTGGCGAAGGCGACTGACTGGCTCGATACTGACACTGAGGTACGAAAGTGTGGGGAGCAAACAGGATTAGATACCCTGGTAGTCCACACCGTAA
+
GGGGGCEGGGGEEFGGGGGGGGGGGGGGGGGGGGGGGGGGGGGGGFGGFGGGGGG7BFGG9?FFGCFFGFGGGGGGGFFFFGGGGFGGGGGGGFGFGGCGGGCDEFFCFGGGFEDCFGGGGGGGG,CFGGGEGGCCFGGFFGGGGCEGFGGGGGGGGGGGGGGGGGGGGGGGGGFFGEGGGGGGGGGGGGGGGGGGGGGGGGGDFGGGG59?C88CEGGGGGCFGFGGGGGGGGGFGGGGGGFFFFFG6CFF?<DFFFFFGGGGFFGFFFFBFGFFF6B?GD
@M02352:288:000000000-CKWC8:1:1101:18268:2644 1:N:0:TAGCGCTC+GTAAGGAG
TACGGAGGGTCCAAGCGTTATCCGGAATCATTGGGTTTAAAGGGTCCGTAGGCGGGATGATAAGTCAGTGGTGAAATCCTACAGCTCAACTGTAGAACTGCCATTGATACTGTCGTTCTTGAATTTGGTCGAAGTGGGCGGAATAAGTAGTGTAGCGGTGAAATGCATAGATATTACTTAGAACACCGATTGCGAAGGCAGTCTACTACGTATATACTGACGCTCATGGACGAAAGCGTGGGGAGCGAACAGGATTAGATACCCTGGTAGTCCACGCCGTAA
+
GCDFG@FGGFGGGCFGGCEGEFFEGECFEFG9FDGBBFC<CFCGGGGGGGGGGGGGGGGGGGGGGGFFGFGGGGFGGEEGFGAEF<FGGGEFGGGGGGGGGGGFGGGGGGGGGGGFGGGGGEBFGGGGGGGFFGGGGGGGGFGGGFGGGGGGGGGGGGGGGGGGGGFFFGGFFGGFGEGFGGGGGGGGGGGGGGGGGGGGGGGGGGGGGECFFGGGGGGGFGGGGGFCFGGGGGGFGGCEGGFF;EGGGGFFBF7C3=AFGEFGFFGFBFFA=FFB>FFFCC
@M02352:288:000000000-CKWC8:1:1101:16085:2683 1:N:0:TAGCGCTC+GTAAGGAG
TACGGAGGGTGCAAGCGTTATCCGGAATCATTGGGTTTAAAGGGTGCGCAGGCGGTTTATTAAGTCAGTGGTGAAATCTCGGGGCTCAACCTCGAAACTGCCATTGATACTGATAAACTTGAGTTCAGTTGGAGTAGGCGGAATGTGTAGTGTAGCGGTGAAATGCTTAGATATTACACAGAACACCGATAGCGAAGGCAGCTTACTAAACTGATACTGACGCTGAGGCACGAAAGCGTGGGGAGCGAACAGGATTAGATACCCTGGTAGTCCACGCCGTAA
+
GGGGGGGGGGGGGGGGGGGGGGGGGGGGGGGGGGGFGGGGGGGGGGGGGGGGGGGFGGGGGGGGGGGGGGGGGGGGGGGGGGGGGGGGGGGGGGFGGGGGGGFGGGGGGGGGGGGGGGGGGGGGGGGGGGGGGGGGGGGGGGGGGGGGGGGGGGGGGGGGGGGGGGGGGGGGGGGGGGGGGGGGGGGGGGGGGGGGGGGGGGGGGGGGGGGGGGGGGGGGGGGGGGGGGGGGGGGFGGGGGGFFFFGGGGFFFFGGFFFFGGGGFFGFBFFFFGF?FBFFGG
@M02352:288:000000000-CKWC8:1:1101:9479:2731 1:N:0:TAGCGCTC+GTAAGGAG
TACTAAAGGTGCAAGCGTTAATCGGAATTACTGGGCGTAAAGCGCGCGTAGGTGGTTTGTTAAGTTGGATGTGAAAGCCCAGGGCTCAACCTTGGAACTGCATTCAAAACTGACTCACTAGAGTACGAGAGAGGTTAGTGGAATTTCCTGTGTAGCGGTGAAATGCGTAGAGATGGGAAGGAACACCAGTGGCGAAGGCGACTGACTGGCTCGATACTGACACTGAGGTGCGAAAGCGTGGGGAGCAAACAGGATTAGATACCCTGGTAGTCCACGCCGTAA
+
GGGGGGGGGGGGGCGGGGGGGGGGGGGGGGGGGGGGGGGEFGGGGGGGGGGGGGGGFFGGGGGGGGGGGGGEGGGGGGGGGGGGGGGGGGGGGGGGGGGGGGGGGGGGGGGGGGGGGGGGGGGGGGGGGDFGGGGFFGGGGGGGGGGGGGGGGGGGGGGGGFGGGGGGGGGGGGGFGGGGGGGGGGGGGGGGGGGGGGGGGGGGGGGGGGFGGGGGGGGGGGGGGGGFGGGGGGGFFGGGGGF:;>GGCGFFF6*:<@BFGGGCFFFF<F<BFGFB6:BBGD
@M02352:288:000000000-CKWC8:1:1101:17637:2778 1:N:0:TAGCGCTC+GTAAGGAG
TACGGAGGGTCCAAGCGTTATCCGGAATCATTGGGTTTAAAGGGTCCGCAGGCGGTCAATTAAGTCAGAGGTGAAATCCCATAGCTTAACTATGGAACTGCCTTTGATACTGGTTGACTTGAGTTATACGGAAGTAGATAGAATGTGTAGTGTAGCGGTGAAATGCATAGATATTACACAGAATACCGATTGCGAAGGCAGTCTACTACGTATATACTGACGCTCATGGACGAAAGCGTGGGGAGCGAACAGGATTAGATACCCTGGTAGTCCACGCCGTAA
+
GGGGGGGGGEFGGGGGGGGEGGGGGGGGGGGGGGGFGEGGGGGGGFGGGGGGGGG7FGGGGGGGGGGGGGGGGGGGGGGGFFEFGGEFGGGCFGGGGGGGGGGGGGGGGGGGGGGGGGGGGGGGGGGGGGGGFGGGG@FFFGGGGFGGGGGGGGGGGGGGGGGGGGFGGGGGGGGGGFEGGGGGGGGGGGGGGGGGGGGGGFGGGGGEFGGGGGGGGGGGGGGGGDFGFDFDGGGFGEGGGGFF>E7DGGDF:BGF>FFFGGGGFFGFFFBFFGF<>BFFGG
@M02352:288:000000000-CKWC8:1:1101:11403:2793 1:N:0:TAGCGCTC+GTAAGGAG
TACGGAGGGTCCAAGCGTTATCCGGAATCATTGGGTTTAAAGGGTCCGCAGGCGGTCAATTAAGTCAGAGGTGAAAGCCCATCGCTCAACGATGGAACTGCCTTTGATACTGGTTGACTTGAGTTATACGGAAGTAGATAGAATAAGTAGTGTAGCGGTGAAATGCATAGATATTACTTAGAATACCGATTGCGAAGGCAGTCTACTACGTATATACTGACGCTCATGGACGAAAGCGTGGGGAGCGAACAGGATTAGATACCCTGGTAGTCCACGCCGTAA
+
GGGGGGEGGGFGGFGGGEGGGGGGGFEGEGGGGGGFGGGGGGGGGGGGGGGGGGGEEGGGGGGGGGGGGFGGGGGGGGGGGGGGGGGGGGG@FGGGGGGGGGGGGGGGGGGGGGGGGGGGGGGGGGGGGGGGGGGGGGDGGGGGGGGFGGGGGFGGGGGGGGGGGGGGGGGGGGGGGGGGGGGGGGGGGGGGGGGGGGGGGGGGGGGGGGGGGGGGGGGGGGGGGGGGGGGGGGGFGGGGGGFFFFGGGGFFFBGGFFFFGGGGFFGFBFFFFGFFFFFBDG
@M02352:288:000000000-CKWC8:1:1101:7849:2913 1:N:0:TAGCGCTC+GTAAGGAG
TACGGAGGGTCCAAGCGTTATCCGGAATCATTGGGTTTAAAGGGTCCGCAGGCGGTCAATTAAGTCAGAGGTGAAAGCCCATCGCTCAACGATGGAACTGCCTTTGATACTGGTTGACTTGAGTTATACGGAAGTAGATAGAATAAGTAGTGTAGCGGTGAAATGCATAGATATTACTTAGAATACCGATTGCGAAGGCAGTCTACTACGTATATACTGACGCTCATGGACGAAAGCGTGGGGAGCGAACAGGATTAGATACCCTGGTAGTCCACGCCGTAA
+
GGGGGGGGGGGGGGGGGGGGGGGGGGGGGGGGGGGGGGGGGGGGGFGGGGGGGGGGGGGGGGGGGGGGGGGGGGGGGGGGGGGGGGGGGGGEGGGGGGGGGGGGGGGGGGGGGGGGGGGGGGGGGGGGGGGGEGGGGGGGGFGGGGGFGGGGGGGGGGGGGGGGGGGFGGGGGGGGGGGGGGGGGGGGGGGGGGGGGGGGGGGGGGGGGGGGGGGFGG?FGGGGGGGGGGGGGGGFGGGGGDEFFFGGCDFFFBGGFFFFFGGGFFGF)=AFFGFFFFFBGG
@M02352:288:000000000-CKWC8:1:1101:7546:2919 1:N:0:TAGCGCTC+GTAAGGAG
TACGGAGGGTGCAAGCGTTATCCGGAATCATTGGGTTTAAAGGGTTCGTAGGCGGGCTGATAAGTCAGTGGTGAAATGCAGGGGCTCAACTCCGGCACTGCCATTGATACTGTTAGTCTTGAATTATTGTGGAGTGGTTAGAATATGTAGTGTAGCGGTGAAATGCTTAGATATTACATAGAATACCAATTGCGAAGGCAGATCACTAACAATATATTGACGCTGATGAACGAAAGCGTGGGTAGCGAACAGGATTAGATACCCTGGTAGTCCACGCCGTAA
+
GGGGGGGGGGGGGGGGGGGGGGGGGGGGGGGGGGGGGGGGGGGGGGGGGGGGGGGFGGGFGGGGGGGGGGGFGGGGGGGGGGGGGGGGGGGGGGGGGGGGGGGGGGGGGGGGGGGGGGGGGGGGGGGGGGGGGGGGGGGGGGGGGGGGGGGGGGGGGGGGGGGGGGGGGGGGGGGGGGGGFGGGGCFGGGGGGGGGGDGGGGGGGGGGGGGGGGGGFGGGGGGGGGGGGGGGGGGFGGGGGGFFFFGGGGFFFFGG)66BGFGGFFGFBFF>BFFBB:E>GD
@M02352:288:000000000-CKWC8:1:1101:7557:2936 1:N:0:TAGCGCTC+GTAAGGAG
TACGGAGGGTGCAAGCGTTATCCGGAATCATTGGGTTTAAAGGGTTCGTAGGCGGGCTGATAAGTCAGTGGTGAAATGCAGGGGCTCAACTCCGGCACTGCCATTGATACTGTTAGTCTTGAATTATTGTGGAGTGGTTAGAATATGTAGTGTAGCGGTGAAATGCTTAGATATTACATAGAATACCAATTGCGAAGGCAGATCACTAACAATATATTGACGCTGATGAACGAAAGCGTGGGTAGCGAACAGGATTAGATACCCTGGTAGTCCACGCCGTAA
+
GFGGGGGGGGGGGGGGGGGGGGGGGGGFGGGFGGGGGDGFGGGGGGGGGFGGGGGDCGGGGGGGFGGGGGGGGGFGCGGGGGGGGGGGGGCGFGGDGDGGFGGGGGGGGGGGFFGGGFGGGDGC9FGGGFFEGGGGGGGGGGGGGGGGDGCGGGGGGGFGGGGGGGGGFEFGGGGFGGGGGFC9:?:CFCFFFGGGGGGGGGGC<EFFGGGGEFFGF9@FFGGGGC?9CGGGGGGFG59C>C>><FGGE3:FFBFGBFA=CF?FFFGFA=>A9?=?9FEFGD
@M02352:288:000000000-CKWC8:1:1101:16277:2952 1:N:0:TAGCGCTC+GTAAGGAG
TACGGAGGGTGCAAGCGTTATCCGGAATCATTGGGTTTAAAGGGTCCGCAGGCGGTCAATTAAGTCAGAGGTGAAATACCATAGCTCAACTATGGAACTGCCTTTGATACTGGTTGACTTGAGTTATACGGAAGTAGATAGAATAAGTAGTGTAGCGGTGAAATGCATAGAGATTACTTAGAATACCGATTGCGAAGGCAGTCTACTACGTATATACTGACGCTCATGGTCGAAAGCGTGGGGAGCGAACAGGATTAGATACCCTGGTAGTCCACGCCGTAA
+
GFFFGDEGGEGGFCFFGFFGGGDFG:FGFDFDGFG8@C@@<FFGGGEFGGGDGGGGGGGGGGGGGFGGGGGFGGGGGGGECG@BE<AFGFGFGGFGGGFEFGEFGGEFGFGGGFGGGGGGGFDFGGGGGGGECFFFGGFGGGFFFCFFGGFGGGGGGGGGGGCFGGGGGGGGGGFGGGGGGGGGF9FEEFGFFEGGGGGGGGGGGGGGGGGGGFGGGGGGGEGEC<FGDGFDEGGFGGGGGGE?F:DDEGBFFFGGF?9FF<CFFFGFF434/?FBB?FFGC
@M02352:288:000000000-CKWC8:1:1101:9714:2956 1:N:0:TAGCGCTC+GTAAGGAG
TACGGAGGGTCCGAGCGTTATCCGGAATCATTGGGTTTAAAGGGTCCGCAGGCGGTCAATTAAGTCAGAGGTGAAATCCCATAGCTTAACTATGGAACTGCCTTTGATACTGGTTGACTTGAGTCATATGGAAGTAGATAGAATGTGTAGTGTAGCGGTGAAATGCATAGATATTACACAGAATACCGATTGCGAAGGCAGTCTACTACGTATGTACTGACGCTCATGGACGAAAGCGTGGGGAGCGAACAGGATTAGATACCCTGGTAGTCCACGCCGTAA
+
GGGGGGGGGGGGGGGGGGGGGGGGGFGGGGGGGGGGGGGGGGGGGGGGGGGGGGGGGGGGGGGGGGGGGGGGGGGGGGGGGGGGGGGGGGGGGGGGGGGGGGGGGGGGGGGGGGGGGGGGGGGGGGGGGGGGGGGGGGGGGGGGGFFGGGGGGGGGGGGGGGGGGGGGGGGGGGGGGGGGGGGGGGGGGGGGGGGGDGGGGGGGGGGGGGGGGGGGGGGGGGGEGGGGGGGGGGGFGGGGGGF69DGGC7BFBFGG>F<FCCGGFFCFBFFFFG@BBFF9CD
@M02352:288:000000000-CKWC8:1:1101:8601:2982 1:N:0:TAGCGCTC+GTAAGGAG
TACGGAGGGTCCAAGCGTTATCCGGAATCATTGGGTTTAAAGGGTCCGCAGGCGGTCAATTAAGTCAGAGGTGAAATCCCATAGCTTAACTATGGAACTGCCTTTGATACTGGTTGACTTGAGTTATACGGAAGTAGATAGAATAAGTAGTGTAGCGGTGAAATGCATAGATATTACTTAGAATACCGATTGCGAAGGCAGTCTACTACGTATATACTGACGCTCATGGACGAAAGCGTGGGGAGCGAACAGGATTAGATACCCTGGTAGTCCACGCCGTAA
+
GFGGGGGGGGFGDGGGFFGGGGGGGGGCEFEFGGGFGGGDFGGGGDFGFEFGEFGFEGGGGGFGFGGGGGGGGGGGGFFCDFCFGGGFFGFGGGGGGFFGGFGGGGGGGGGGGEFGDGGGGGGGGGGGFGGGFGFFFFCFFGGGGGGFFGGGGGGGGGGGGGGGGFFCFGGFGGGGG;>FGGGGD>FGGGGGGGGGGGGGGGGGGGGGCECCCFGGGGGGGGGG5C?FGGGGGGGFGGDGGGFFFFDGGGFFFFFC?FBFGGCC@FFFFFFFFFFF>BFFGG
@M02352:288:000000000-CKWC8:1:1101:20809:2989 1:N:0:TAGCGCTC+GTAAGGAG
TACGGAGGGTCCAAGCGTTATCCGGAATCATTGGGTTTAAAGGGTCCGCAGGCGGTCAATTAAGTCAGAGGTGAAATCCCATAGCTTAACTATGGAACTGCCTTTGATACTGGTTGACTTGAGTTATACGGAAGTAGATAGAATAAGTAGTGTAGCGGTGAAATGCATAGATATTACTTAGAATACCGATTGCGAAGGCAGTCTACTACGTATATACTGACGCTCATGGACGAAAGCGTGGGGAGCGAACAGGATTAGATACCCTGGTAGTCCACGCCGTAA
+
GGGGGGGGGGGGGGGGGGGGGGGGGGGGGGGGGGGCFGFGGGGGGGGGGGGGGGGGGGGGGGGGGGGGGGGGGGGGGGGGGGGGGGGGGGGGGGGGGGGGGGGGGGGGGGGGGGGGGGGGGGGGGGGGGGGGGGFGGGGGGGGGGGGGGGGGGGGGGGGEGGGGGGGGGGGGGGGGGGGGGGGGGGGGGGGGGGGGGGGGGGGGGGGGGGGGGGGGGGGGFGEGGGGGGGGGGGGFGGGGGGFBBFGGGGFFFFGGFFFFGGGFFFGFFFFFFGFFF?FFGG
@M02352:288:000000000-CKWC8:1:1101:24338:3036 1:N:0:TAGCGCTC+GTAAGGAG
TACGGAGGGTCCGAGCGTTATCCGGAATCATTGGGTTTAAAGGGTCCGCAGGCGGTCAATTAAGTCAGAGGTGAAATCCCATAGCTTAACTATGGAACTGCCTTTGATACTGGTTGACTTGAGTCATATGGAAGTAGATAGAATGTGTAGTGTAGCGGTGAAATGCATAGATATTACACAGAATACCGATTGCGAAGGCAGTCTACTACGTATGTACTGACGCTGAGGGACGAAAGCGTGGGGAGCGAACAGGATTAGATACCCTGGTAGTCCACGCCGTAA
+
EFGFGB:CCFFECFGCFCFECGGCCCFDEFGGGGGGGGGGGGGGGGGGGDGGGGGCFGGGGGGGGGGFFFGGGGGGGFD<E<EFGG,?FGGGGAFGEGGGGGGCCDFC<B?F>FF:=FDG<9FCFCBD=FFFGGFGGGFFGG9@FGFFFFCDC:E=FFGD>FGGAFF,;;C3@BEG9>;DGFGGGFGCGGDF9B:B:BEEDGGGF+9BEEFFFG@FCFGC?B7/:CFGG=FCEGGFC7DGGGD09B77ED>F<3<F2=6909@FF>36-6)-9D??FF>1CC
@M02352:288:000000000-CKWC8:1:1101:15074:3142 1:N:0:TAGCGCTC+GTAAGGAG
TACGGAGGATCCAAGCGTTATCCGGAATCATTGGGTTTAAAGGGTCCGTAGGTGGATAATTAAGTCAGAGGTGAAATCTTGCCGCTTAACGGTAAAATTGCCTTTGATACTGGTTGTCTTGAGTTATTATGAAGTGGTTAGAATATGTAGTGTAGCGGTGAAATGCATAGATATTACATAGAATACCAATTGCGAAGGCAGATCACTAATAATCAACTGACACTGATGGACGAAAGCGTGGGGAGCGAACGGGATTAGATACCCCGGTAGTCCACGCCGTAA
+
GGGGGGGGGGGGGGGGGGGGGGGGGGGGGGGGGGGGGGFGGGGGGGGGGGGGFGGGGGGGGGGGGGGGGGGGGGGGGGGGGGFGGGGGGGGGGGGGGGGGGGGGGGGGGGGGGGGGGGGGGGGGGGGGGGGGGGGGGGGGGGGGGGGGGGGGGGGGGGGGGGGGGGGGGGGGGGGGGGGGGGGGGGGGGGGGGGGGGGGGGGGGGGGGGGGGGGGGGGGGGGGGGGGGGGGGGGGFGGGGGGFFFFGGGGFFFFGGFFFFGGGFFFGFFFAFFG@BFFFFGG
@M02352:288:000000000-CKWC8:1:1101:6028:3230 1:N:0:TAGCGCTC+GTAAGGAG
TACGGAGGGTCCGAGCGTTATCCGGAATCATTGGGTTTAAAGGGTCCGCAGGCGGTCGATTAAGTCAGAGGTGAAATCCCATAGCTTAACTATGGAACTGCCTTTGATACTGTTAGTCTTGAATTATTGTGAAGTGGTTAGAATATGTAGTGTAGCGGTGAAATGCTTAGATATTACATAGAATACCAATTGCGAAGGCAGATCACTAACAATATATTGACGCTGATGAACGAAAGCGTGGGTAGCGAACAGGATTAGATACCCTGGTAGTCCACGCTGTAA
+
GGGGGGGGGGGGGGGGGGGGGGGGGGGGGGGGGGGGGGGGGGGGGFGGGGGGGGGFGDEGGGGGGGGGGGGGGGGGGGGGGFAFGGGGGGGGGGGGGGGGGGGGGGGGFFFGGGGGGGGGGGGGGGGGGGCGGGGGGDFGGGGGFGGGGGGGGGGGGGEGGGGGGGGGGGGGGGGGGGGGGGGGGGGGFGFGGGGGGGGFEGGGGGGGGGGGGGGGGGGGGGGGGGGGGGGDGGGEGGGGGGFFFFGGEGFFF?GC??9=FGGGFFGFA?>A=>FFFFFBGD
@M02352:288:000000000-CKWC8:1:1101:22333:3235 1:N:0:TAGCGCTC+GTAAGGAG
TACGGAGGGTGCGAGCGTTAATCGGAATTACTGGGCGTAAAGCGCATGCAGGTGGTTCATTAAGTCAGATGTGAAAGCCCGGGGCTCAACCTCGGAACTGCATTTGAAACTGGTGAACTAGAGTGCTGTAGAGGGGGGTAGAATTTCAGGTGTAGCGGTGAAATGCGTAGAGATCTGAAGGAATACCAGTGGCGAAGGCGGCCCCCTGGACAGACACTGACACTCAGATGCGAAAGCGTGGGGAGCAAACAGGATTAGATACCCTGGTAGTCCACGCCGTAA
+
GFGGGFBEGFGGGEGGEBCF,CFFGDFFGGCFFFGGGGGC=FGGGGCFGGGCFGGEGGGGGGGGGGGGGGGFCGGGFGGGGGGGGFGGGFGGGCFDFGGGGGFGGGGGGGGGGGGGGGGGGGGGGGGGFGGGGGGGGDGGGGFGGGGGGGGGGCGGGG:CGFFFGGGGGGGGGGGFGGGGGGGGGGGGGGGGGGGGGGGGGGCECGGGGGFGGCCFEGGGGGGGFDGGGGGGGGGFGGGGGGFBFFGGGGFFF?FGFFFFGGGGF>C<ABFFFGFFF<DFGD
@M02352:288:000000000-CKWC8:1:1101:10717:3235 1:N:0:TAGCGCTC+GTAAGGAG
TACGGAGGATCCAAGCGTTATCCGGAATCATTGGGTTTAAAGGGTCCGTAGGTGGATAATTAAGTCAGAGGTGAAATCTTGCCGCTTAACGGTAAAATTGCCTTTGATACTGGTTGTCTTGAGTTATTATGAAGTGGTTAGAATATGTAGTGTAGCGGTGAAATGCATAGATATTACATAGAATACCAATTGCGAAGGCAGATCACTAATAATATACTGACACTGATGGACGAAAGCGTGGGGAGCGAACAGGATTAGATACCCTGGTAGTCCACGCCGTAA
+
GGGGGGGFGGGGGGGGG@FGGGFFECFGGGGAFGGFEDFFFGGGGFGGFGGEEFGGGGGGGGEFFFGGGGGGGGGGGGGGGGFFFGGGGFFCGGGGGGGGGAFGGGGGDEFGGGGGGGGGGGGGGGGGGFGGGFGGGGGGGGGGFFGGGGGGGGGEGGGGGGGGGCEGGGGGFEDCEGGGGGGGGGGFGGGGGGGGGGFGGF@FGGGGGDDGDGGGGGFF?FGF6CEGGGGGEEGFGGCEEEFF;>DGGDB5:<FGF?A6FFGC47>6.884@G*3(,7(97
@M02352:288:000000000-CKWC8:1:1101:15994:3243 1:N:0:TAGCGCTC+GTAAGGAG
TACGGAGGGTCCGAGCGTTATCCGGAATCATTGGGTTTAAAGGGTCCGCAGGCGGTCAATTAAGTCAGAGGTGAAATCCCATAGCTTAACTATGGAACTGCCTTTGATACTGGTTGACTTGAGTTATACGGAAGTAGATAGAATAAGTAGTGTAGCGGTGAAATGCATAGATATTACTTAGAATACCGATTGCGAAGGCAGTCTACTACGTATATACTGACGCTCATGGACGAAAGCGTGGGGAGCGAACAGGATTAGATACCCTGGTAGTCCACGCCGTAA
+
GGGGGGGGGGGGGGGGGGGGGGGGGGGGGGGGGGGGEGFFGGGGFGGGGGGGGGGFGGGGGGGGGGGGGGGGGGGGGGGGGGFGGFGGGGGFGGGGGGGGGGFGGGGGGGGGGGGGGGGGGGFGGGGGGGGGGGGGGGGGGGGGGGGGGGGGGGGGGGGGGGGGGGGGGGGGGGGGGGGGGGGGFFGGGGGGGGGGGGGGGGGGGGGGGGGGGGGGGGGGGGGGGDFGGGGGGGGEDGGGGGF?>FDDGGFFFFGGFFBFGGGGFFGFFFFFFGF?FFFFDD
@M02352:288:000000000-CKWC8:1:1101:14859:3270 1:N:0:TAGCGCTC+GTAAGGAG
TACGAAGGGAGCTAGCGTTGTTCGGAATTACTGGGCGTAAAGCGCGCGTAGGCGGACCGGAAAGTTAGGGGTGAAATCCCAGAGCTCAACCCTGGAACTGCCTCTTAAACTCCTGGTCTTGAGTTCGAGAGAGGTGAGTGGAATTCCGAGTGTAGAGGTGAAATTCGTAGATATTCGGAGGAACACCAGTGGCGAAGGCGGCTCACTGGCTCGATACTGACGCTGAGGTGCGAAAGTGTGGGGAGCAAACAGGATTAGATACCCTGGTAGTCCACACCGTAA
+
GGGGCE@FCDEGFEFGGGGEGFGEGDCFGGGGGFGGEEFEDGGGGGGGGGGDGGGDGGGGDEEGFFGGFGFFDFGGGGGGGG@DFAFGG8FF<==DFGGGGGGGG9FEFGGCFGGGGGGGGGGFC,CFAFEGGGCEEFGGGF@FCFE<FGGGGGGGGFFGGGGGGG>CEGGGGGGGCGGC@FGFF2FG@FFGGBEEGGGGGGEGGGGFGGFFGGFGEGGFEGD*8>CFECDGDCD5>?>9CEFB>BF4CCFFFFGGBFB?FC<F@)9FF?BFFGFFF:>:GD
@M02352:288:000000000-CKWC8:1:1101:21640:3282 1:N:0:TAGCGCTC+GTAAGGAG
TACGAAGGTCCCGAGCGTTATTCGGAATCACTGGGCGTAAAGGGAGCGTAGGCGGCGCGGTAAGTCAGATGTGAAATCTGGAGGCTCAACCTCCAAACTGCATTCGATACTGCCGTGCTAGAGTAATGGAGAGGTAACTGGAATTCTCGGTGTAGCAGTGAAATGCGTAGATATCGAGAGGAAGACCAATGGCGAAAGCAGGTTACTAGACATTTACTGACGCTGAGGCTCGAAGGCTAGGGTAGCGAAAGGGATTAGATACCCCTGTAGTCCTAGCAGTAA
+
GFFGEECDGFFGGDGGGFFGGCFEFEGG9@FFEDGGE@F@@FGGGGEGGGGEGGGGGGGGGGGGGGGGGGGGGGGGGGGGGGGGGFGGGDBFGFGGGGGGGGGGGFGGGGGGGGFCFGGGGGGGGGGGGFGCGGGGF@FGGGGGGGGGGGFGGGGFGGGGGGGGGGGGGGGGGGGGGGGDGGGGGFGCFGGGGGGGGGGGGGGFGGGGGGFFGFGGGGGGGGGGGDGGGGGGGGDDGFGGGGFFFFGDGDEFB?5C?FFFFC8><5DF6FA49DFFF<=AGF
@M02352:288:000000000-CKWC8:1:1101:13729:3293 1:N:0:TAGCGCTC+GTAAGGAG
TACGGAGGGTCCAAGCGTTATCCGGAATCATTGGGTTTAAAGGGTCCGCAGGCGGTCAATTAAGTCAGAGGTGAAATCCCATAGCTTAACTATGGAACTGCCTTTGATACTGGTTGACTTGAGTTATACGGAAGTAGAAAGAATAAGTAGTGTAGCGGTGAAATGCATAGATATTACTTAGAATACCGATTGCGAAGGCAGTCTACTACGTATATACTGACGCTCATGGACGAAAGCGTGGGGAGCGAACAGGATTAGATACCCTGGTAGTCCACGCCGTAA
+
GGGGGGGGGGGGGGGGGGGGGGGGGGGGGGGGGGGFDGGGGGGGGGGGGGGGGGGGGGGGGGGGGGGGGGGGGGGGGGGGGGGGGGGGGGGGGGGGGGGGGGGGGGGGGGGGGGGGGGGGGGGGGGGGGGGGGGGGGGDGGGGGGGGGGGGGGGGGGGGGGGGGGGGGGGGGGGGGGGGGGGGGGGGGGGGGGGGGGGGGGGGGGGGGGGGGGGFGGGGGGGGGGGGGGGGGGGGB<EGGGGFFFFGGGGFFF:4C?FFBGGGGFFGFFFFFFGFFFFF9DD
@M02352:288:000000000-CKWC8:1:1101:19847:3303 1:N:0:TAGGGCTC+GTAAGGAG
TACGGAGGATCCAAGCGTTATCCGGAATCATTGGGTTTAAAGGGTCCGTAGGTGGATGATTAAGTCAGAGGTGAAAGTTTGCGGCTCAACCGTAAAATTGCCTTTGATACTGGTCATCTTGAATTATTATGAAGTAGTTAGAATATGTAGTGTAGCGGTGAAATGCATAGATATTACATAGAATACCAATTGCGAAGGCAGATTACTAATAATCAATTGACACTGATGGACGAAAGCGTGGGGAGCGAACAGGATTAGATACCCTGGTAGTCCACGCCGTAA
+
GGGGGGGGGGGGFFGGGGGGGGGFGGGGGGGGGGGCFGGGGGGGGGGGFGGGFGGGGGGGGGGGGGGGGGGFGGGGGFGGGGGGGGGGGGGGGGGGGGGGGGGGGGGGGGGGGGFGGGGGGGGGGGGGGGGGGGGGGFGGGGGGGGGGGGGGGGGGGGFGGGGGGGGGGGGGGGGGGGGGGGGGGGGGGGGGGGGGGGGGGGFFGGGGGGGGGFGGGGGGGGGGGGGGGGGGGGGFGGDGGGFFFFGGGGFFBFGGFFFFGG?FFFGFDFBAFGF<1<EBGG
@M02352:288:000000000-CKWC8:1:1101:23192:3372 1:N:0:TAGCGCTC+GTAAGGAG
TACGGAGGGTCCGAGCGTTATCCGGAATCATTGGGTTTAAAGGGTCCGCAGGCGGTCAATTAAGTCAGAGGTGAAATCCCATAGCTTAACTATGGAACTGCCTTTGATACTGGTTGACTTGAGTCATATGGAAGTAGATAGAATGTGTAGTGTAGCGGTGAAATGCATAGATATTACACAGAATACCGATTGCGAAGGCAGTCTACTACGTATGTACTGACGCTGAGGGACGAAAGCGTGGGGAGCGAACAGGATTAGATACCCTGGTAGTCCACGCCGTAA
+
GGGGGFGGGEGGGEGGGGGGGGFFFEGGGGGGGGGGGGGGGGGGGFGGGGGGGGGGGGFFGFGGGGGGGGGGGGGFGFGGGGFGGGGGGFGGGFGGGGGGGGGGGGGGFGGGGGGGFGGGGGGGGGGGGGGG=FGGGGFDGGGGGGGGGGGGGGGGGGGGGGGGGGGGGGGGGFFGGGGGGGGFGGGGGGGGFGGGGGGGGGGFGGGFFEGGGGCGGGFGGGGGGGFCEECDEEGFGGGGGG36>FGGEGFFF?CF?F>FFGFGFFGFF?>A476:6?>>D>
@M02352:288:000000000-CKWC8:1:1101:22059:3419 1:N:0:TAGCGCTC+GTAAGGAG
TACGGAGGGTCCAAGCGTTATCCGGAATCATTGGGTTTAAAGGGTCCGCAGGCGGTCAATTAAGTCAGAGGTGAAATCCCATAGCTTAACTATGGAACTGCCTTTGATACTGGTTGACTTGAGTTATACGGAAGTAGATAGAATAAGTAGTGTAGCGGTGAAATGCATAGATATTACTTAGAATACCGATTGCGAAGGCAGTCTACTACGTATATACTGACGCTCATGGACGAAAGCGTGGGGAGCGAACAGGATTAGATACCCTGGTAGTCCACGCCGTAA
+
GGGGGGEGGGGGGGGGGGGGGGFGGFEGGGGGGGGGGCFGGGGGGGGEGGEG7FCFGGGGGGGGGGGGGGGGGGGGGGGGGGGGGFGFGGGGGGGGGFGGGGGGGGGGGGGGGGGGGGGGGGGGGGGGGGGGGGGGFGGGGGGGGGGFGGGGGGGGGGGGGGGGGGGGGGGGGGGGDGGGGGFFGGGGGGGGGGGGGGGGGGGGGGGGGGGGGGGGGGGGGDGEGGGGGGGGGDGFFGGGGGFBBEGGGDFFFBGGFFFFGGGGFFGFAFAAFGFFBBF059
@M02352:288:000000000-CKWC8:1:1101:12344:3445 1:N:0:TAGCGCTC+GTAAGGAG
TACGGAGGGTGCAAGCGTTATCCGGAATCATTGGGTTTAAAGGGTCCGTAGGCGGGATTGTAAGTCAGTGGTGAAAGTTTGCGGCTCAACCGTAAAATTGCCATTGATACTGCAGTTCTTGAATTATTGTGAAGTGGTTAGAATATGTAGTGTAGCGGTGAAATGCTTAGATATTACATAGAATACCGATTGCGAAGGCAGATCACTAACAATATATTGACGCTGATGGACGAAAGCGTAGGTAGCGAACAGGATTAGATACCCTGGTAGTCTACGCCGTAA
+
GGGGGGGGGGGGGGGGGGGGGGGGGCEFGGGGGGGFGGGGGGGGGGGGGGGGGGGGFGGGGGGGFGGGGGGFGGGGGGGGGGGGEGGFGGGGGGGGGGGGGEGGGGGGGGGGFGGGGGGGGGGGGGGGGGGGGGGGGGGGGGGGGGGGGGGGGGFGGGGGGGGGGGGGGGGGGGGGGGGGGGGGGGGGGGGGGGGGGGGGGFGCFGGGGDFFGGGFFGGGGGGGGGGGGGGGGGGFGGGGGGFFFFGGGGFFFFGGFFFFGGGGFFGFFFFBFGFFFFFFGG
@M02352:288:000000000-CKWC8:1:1101:19648:3445 1:N:0:TAGCGCTC+GTAAGGAG
TACGGAGGGTCCAAGCGTTATCCGGAATCATTGGGTTTAAAGGGTCCGCAGGCGGTCAATTAAGTCAGAGGTGAAAGCCCATCGCTCAACGATGGAACTGCCTTTGATACTGGTTGACTTGAGTTATACGGAAGTAGATAGAATAAGTAGTGTAGCGGTGAAATGCATAGATATTACTTAGAATACCGATTGCGAAGGCAGTCTACTACGTATATACTGACGCTCATGGACGAAAGCGTGGGGAGCGAACAGGATTAGATACCCTGGTAGTCCACGCCGTAA
+
GGGGGGGGGGGGGGGGGGGGGGGGGGGGGGGGGGGFGGGGGGGGGGGGGGGGGGGGGGGGGGGGGGGGGGGDGGGGGFGGGGGGGGGGGGGGGGGGGGGGGGGGGGGGGGGFGGGGGGGGGGGGGGGGGGGGGGGGGGGGGGGGGGGGGGGGGGGGGGGGGGGGGGGGFGGGGGGGGGGGGGGGGGGGGGGFGGGGGGGGGGGGGGGGGGGGGGGGGGGGGGGGGGGGGFGGGGGFGGGGGGFFFFGGGGFFFFGGFFFFGGGGFF<FAFFFFGFF>?FFGG
@M02352:288:000000000-CKWC8:1:1101:25668:3473 1:N:0:CAGCGCTC+GTAAGGAG
TACGGAGGGTGCGAGCGTTAATCGGAATTACTGGGCGTAAAGCGCATGTAGGTGGTCCATTAAGTCAGATGTGAAAGCCCGGGGCTCAACCTCGGAACTGCATTTGAAACTGGTGAACTAGAGTGCTGTAGAGGGGGGTAGAATTTCAGGTGTAGCGGTGAAATGCGTAGAGATCTGAAGGAATACCAGTGGCGAAGGCGGCCCCCTGGACAGACACTGACACTCAGATGCGAAAGCGTGGGGAGCAAACAGGATTAGATACCCTGGTAGTCCACGCCGTAA
+
GGGGGGGGDFC@FGGGGGGD,CFGGGEGGGGGGGGFGGGGGGFG77,C9EFGFFG,,5CFGGFGGGGGFGGGGGGGGF@EE7FGGGGGGGGE,38CF3DFGGGGGGG,:DFGGFFC,CF<FGGGGGDGCGGGGGDGGGEEGGGGG+<7CFGGGGGGGGGGGGGGGGGGGGG+CGF<97CFGGF<:EGGGGGGGGGGGGGGGG5C8CEGGGFFGF5CFGGGGGFG:>897:DGEGGFFGGGGG>?>FGFGGFFFFGGFFFFGGGGFFGFFFFFFGF?F1>>D9
@M02352:288:000000000-CKWC8:1:1101:15825:3570 1:N:0:TAGCGCTC+GTAAGGAG
TACGGAGGGTCCAAGCGTTATCCGGAATCATTGGGTTTAAAGGGTCCGCAGGCGGTCAATTAAGTCAGAGGTGAAAGCCCATCGCTCAACGATGGAACTGCCTTTGATACTGGTTGACTTGAGTTATACGGAAGTAGATAGAATAAGTAGTGTAGCGGTGAAATGCATAGATATTACTTAGAATACCGATTGCGAAGGCAGTCTACTACGTATATACTGACGCTCATGGACGAAAGCGTGGGGAGCGAACAGGATTAGATACCCTGGTAGTCCACGCCGTAA
+
GGGGGGGGGGGGGGGGGGGGGGGGGGGGGGGGGGGGGGGGGGGGGGGGGGGGGGGFFGGGGGGGGGGGGGGGGGGGGGGGGGGGGGGGGGGGGGGGGGGGGGGGGGGGGGGGGGGGGGGGGGGGGGGGGGGGGGGGGGGGGGGGGGGGGGGGGGGGGGGGGGGGGGGGGGGGGGGGGGGGGGGGGGGGGGGGGGGGGGGGGGGGGGGGGGGGGGGGGGFGGGGEGGGGGGGGGGGFGGGGGGFFFFGGGGFFFFGGFFFFGGGGFFGFFFDFFGFF;?E7DD
@M02352:288:000000000-CKWC8:1:1101:14271:3589 1:N:0:TAGCGCTC+GTAAGGAG
TACGGAGGGTCCAAGCGTTATCCGGAATCATTGGGTTTAAAGGGTCCGCAGGCGGTCAATTAAGTCAGAGGTGAAAGCCCATCGCTCAACGATGGAACTGCCTTTGATACTGGTTGACTTGAGTTATACGGAAGTAGATAGAATAAGTAGTGTAGCGGTGAAATGCATAGATATTACTTAGAATACCGATTGCGAAGGCAGTCTACTACGTATATACTGACGCTCATGGACGAAAGCGTGGGGAGCGAACAGGATTAGATACCCTGGTAGTCCACGCCGTAA
+
GGGGGGGGGGGGGGGGGGGGGGGGGGGGGGGGGGGGGGGGGGGGGGGGGGGGGGGGGGGGGGGGGGGGGGGGGGGGGGGGGGGGGGGGGGGGGGGGGGGGGGGGGGGGGGGGGGGGGGGGGGGGGGGGGGGGGGGGGGGGGGGGGGGGGGGGGGGGGGGGGGGGGGGGGGGGGGGGGGGGGGGGGGFGGGGGGGGGGGGGGGGGGGGGGGGGGGGGGGGGGGGGGGGGGGGGGGGFGGGGGGFFFFGGGGEFFFGC?FFFGGGGFFGFFFFFFGFFFFFFGG
@M02352:288:000000000-CKWC8:1:1101:16545:3607 1:N:0:TAGCGCTC+GTAAGGAG
TACGGAGGGTCCAAGCGTTATCCGGAATCATTGGGTTTAAAGGGTCCGCAGGCGGTCAATTAAGTCAGAGGTGAAATCCCATAGCTTAACTATGGAACTGCCTTTGATACTGGTTGACTTGAGTTATACGGAAGTAGATAGAATAAGTAGTGTAGCGGTGAAATGCATAGATATTACTTAGAATACCGATTGCGAAGGCAGTCTACTACGTATATACTGACGCTCATGGACGAAAGCGTGGGGAGCGAACAGGATTAGATACCCTGGTAGTCCACGCCGTAA
+
GGGGGGGGGGGGGGGGGGGGGGGGGGGGGGGGGGGGGGGGGGGGGGGGGGGGGGGFGGGGGGGGGGGGGGGGGGGGGGGGGGGGGGGGGGGGGGGGGGGGGGGGGGGGGGGGGGGGGGGGGGGGGGGGGGGEGGGGGGGGGGGGGGGGGGGGGGGGGGGGGGGGGGGGGGGGGGGGGGGGGGGGGFGGGGGGGGGGGGGGGGGGGGGGGGGGGGGGGGGGGGGEGGGGGGGGGGGFGGGGGGFFBFDCE<BFBFGFDFFFGGGFFFGFFFFFFGFFBFFFGG
@M02352:288:000000000-CKWC8:1:1101:12931:3617 1:N:0:TAGCGCTC+GTAAGGAG
TACGGAGGGGGTTAGCGTTGTTCGGAATTACTGGGCGTAAAGCGTACGTAGGCGGATTGGAAAGTAGGGGGTGAAATCCCAGGGCTCAACCCTGGAACTGCCTCCTAAACTATCAGTCTAGAGTTCGAGAGAGGTGAGTGGAATTCCAAGTGTAGAGGTGAAATTCGTAGATATTTGGAGGAACACCAGTGGCGAAGGCGGCTCACTGGCTCGATACTGACGCTGAGGTACGAAAGTGTGGGGAGCAAACAGGATTAGATACCCTGGTAGTCCACACCGTAA
+
GGGGGEGGGGGGGGGGGGGGGGGGGGGGGGGGGGGGGGGGGGGGGGGGGGGGGGGGG:FFGGGGGFEGCGGGGGGGGGGGGGGGGGGGGGGGGGGGGGGGGFGCFFGGGGGFFGGGGGGGGGGGGGGGGGGGGGGGGGGGGGGGGGGGGGGGGGGFGGGGGGGGGGGGGGGGGGGGGGGGGGGGGGGGGGGGGGGGGGGGGGGGGGGGG55FGGGGGGGGGGGGGGGGGFGGGGGFGGGGGGEFFFGGGGFFFFGGFFAFGGGGFFGFBFBFFGF?BFFFGG
@M02352:288:000000000-CKWC8:1:1101:10435:3625 1:N:0:TAGCGCTC+GTAAGGAG
TACGTATGTCTCGAGCGTTACCCGGAATCACTGGGTGTAAAGGGTTCGTAGGCGGACTTGTAAGTCAGACATGAAAGACCGGAGCTCAACTCCGTGTTTGTATTTGAAACTGCAAGTCTAGAATTAGGGAGAGGTTAGCGGAATTCTAAGTGTAGGGGTGCAATCCGTAGATACTTAGAGGAACACCAAAAGCGAAGGCAGCTAACTGGAACTATATTGACGCTGAGGAACGAAAGCGTGGGGAGCGAAAAGGATTAGATACCCTTGTAGTCCACGCCCTAA
+
GGGGGGGGGGGGGGGGGGGEGFEFGGGGGGGFGFFEEGGGGGGGGGGGGGGGGGGGGGGGFFGCFGGGGGGGGGGGGGGGGF=@FFGGGGGGGEGFFGGGGGGGGGDGG<FFGGGGGGGGGAEGGGGGGGGGGGGFGFGEGGEFGGGFGFGGGFGGGGGGGGGCGGGGGGGGGGCGGFGGGFGG>FGG7FGGGGGGGGGFGGGGFGGGGCDGGFFFGGF?EEE58DGGGGCDGGGFGGD5C=B09BGCEGFFFFGG??BFGGGGFFFF24><47F?FFFFGG
@M02352:288:000000000-CKWC8:1:1101:10447:3639 1:N:0:TAGCGCTC+GTAAGGAG
TACGTATGTCTCGAGCGTTACCCGGAATTACTGGGCGTAAAGGGTTCGTAGGCGGACTTGTAAGTCAGACATGAAAGACCGGAGCTCAACTCCGTGTTTGTATTTGAAACTGCAAGTCTAGAATTAGGGAGAGGTTAGCGGAATTCTAAGTGTAGGGGTGCAATCCGTAGATACTTAGAGGAACACCAAAAGCGAAGGCAGCTAACTGGAACTATATTGACGCTGAGGAACGAAAGCGTGGGGAGCGAAAAGGATTAGATACCCTTGTAGTCCACGCCCTAA
+
GFGFGG<DGG<FE<FGGEGE@EFFGDGG,CFFGDG,@FC@DFCGC8EGGGGGGGGDGGGFGGGGGFFGF,BEFGGGAFGGDG7CE@FFGGGGGGFGABFFGFFFGCGAFGGGGGGGGGGGGGGGGGGFGGGGGGD@CFFFDFDGGGFGGGGGGG;>CFGGGGGGGGGGGGDFCCFGGGGGGGGGGGDFGGCFGGGGGGGFGEGGGGGGGG4F@FGGFFGGFGGGGGGGGGGGGGGFGGCGGDBBFED<C9@FFFGGFFFFGGGGFFC=6BA2=CFFF?E;FG
@M02352:288:000000000-CKWC8:1:1101:14700:3672 1:N:0:TAGCGCTC+GTAAGGAG
TACGGAGGGTCCGAGCGTTATCCGGAATCATTGGGTTTAAAGGGTCCGCAGGCGGTCAATTAAGTCAGAGGTGAAATACCATAGCTCAACTATGGAACTGCCTTTGATACTGGTTGACTTGAGTTATACGGAAGTAGATAGAATAAGTAGTGTAGCGGTGAAATGCATAGAGATTACTTAGAATACCGATTGCGAAGGCAGTCTACTACGTATATACTGACGCTCATGGACGAAAGCGTGGGGAGCGAACAGGATTAGATACCCTGGTAGTCCACGCCGTAA
+
GGGGGGGGGGGGGEGGGGGGGGGGGEGGGGGGGGGGGGGGGGGGGGGGGGGGGGGGGGGGGGGGGGGGGGGGGGGGGGGGGGFGGGGGGGGGGGGGGGGGGGGGGGGGGGGGGGGGGGGGGGGGGGGGGGGGGGGGGGGGGGGGGGGGGGGGGGGGGGGGGGGGGGGGGGGGGGGGGGGGGGGGGGGGGGGGGGGGGGGGGGGGGGGGGGGGGGGFGGGGGGGEGGGGGGGDGGGFGGGGDGF?BE:CGGFFFFGGBFFFGGGGFFGFFFFFFGFFFFFFGG
@M02352:288:000000000-CKWC8:1:1101:22909:3672 1:N:0:TAGCGCTC+GTAAGGAG
TACGGAGGGTCCGAGCGTTATCCGGAATCATTGGGTTTAAAGGGTCCGCAGGCGGTCAATTAAGTCAGAGGTGAAATCCCATAGCTTAACTATGGAACTGCCTTTGATACTGGTCATCTTGAATTATTATGAAGTAGTTAGAATATGTAGTGTAGCGGTGAAATGCATAGATATTACATAGAATACCAATTGCGAAGGCAGATTACTAATAATCAATTGACACTGATGGACGAAAGCGTGGGGAGCGAACAGGATTAGATACCCTGGTAGTCCACGCCGTAA
+
GGDCFCFEGCGGGDFG7@FGGGFFG@@GCFGG9CFB@:CAAGFGGGGGGGGGGDG+FCFFGDGGGGGGGGFFFGGEGGGGGG,B8,BFGDFCGFGGFGGGGGFGGGGGGGG9FFFGGGFGGFEDFFDDDFGGE>FFGCFGFG<AEEGGFGGGGGFFGGFEFFFFGGEGGGGGFGFCFCFGAFG@D<FCFGGGGEGGGGGCEFFFGGGGGGGFGGGD?BC?<FGGFGFGGFGDGGG37CDGCEB?BDGD:DBFF?FG74<F?F?F?FC@BFAAFGFF>BD>GD
@M02352:288:000000000-CKWC8:1:1101:18603:3695 1:N:0:TAGCGCTC+GTAAGGAG
TACGGAGGGTCCAAGCGTTATCCGGAATCATTGGGTTTAAAGGGTCCGCAGGCGGTCAATTAAGTCAGAGGTGAAAGCCCATCGCTCAACGATGGAACTGCCTTTGATACTGGTTGACTTGAGTTATACGGAAGTAGATAGAATAAGTAGTGTAGCGGTGAAATGCATAGATATTACTTAGAATACCGATTGCGAAGGCAGTCTACTACGTATATACTGACGCTCATGGACGAAAGCGTGGGGAGCGAACAGGATTAGATACCCCGGTAGTCCACGCCGTAA
+
GGGGGGGGGGGGGGGGGGGGDEGGGGGGGGFGGGGFCGGGGGGGGCFGGGGGGGGGGGGGGGGGGGGGGGGGGGGGGGGGGFDEGGGGGGEGGGGGGGGGGGGGGGGGGGGGGEGGFFGFGGGGGGGGGGGGEGFGGGGGGGGGFFFGFFGGGGGGGGGGGGGGGGGGGGGGGGGGGCEFGGGGGGGGGGGGGGGGGGGGGGGGGGGFGGFGGGGGGGGGGGGGGGFGGGGDGGGFGGDGGGF?FFDCEDDFFBG72FBFGGGGFDGFFFFFFGF?BFF>GD
@M02352:288:000000000-CKWC8:1:1101:13533:3771 1:N:0:TAGCGCCC+GTAAGGAG
TACGGAGGGTGCAAGCGTTATCCGGAATCATTGGGTTTAAAGGGTTCGTAGGCGGGCTGATAAGTCAGTGGTGAAATGCAGGGGCTCAACTCCGGCACTGCCATTGATACTGTTATTCTTGAATTATTGTGAAGTGGTTAGAATATGTAGTGTAGCGGTGAAATGCTTAGATATTACATAGAATACCAATTGCGAAGGCAGATCACTAACAATATATTGACGCTGATGAACGAAAGCGTGGGTAGCGAACAGGATTAGATACCCTGGTAGTCCACGCCGTAA
+
GGGGGEGGGFGGGGGGGGGGGGFFGFGGGGGGGGGFGGGGGGGGGGGGGGGGGGGGGGGGGGGGGGGGGGGGGGGGGGGGGGGGGGGGGGGGGGGGGGGGGGFGGGGGGGGGGGGGGGGGGGGGGGFGGGGFGGGGGFGGGGGGGGGGGGGGGGGGCGFGGGGGGGGGGGGGGGGGGGGGGGGGGGGGGGGFGGGGGGGGGGGGGGGGGGFFEGGGGGGGGGGGGGGGGGGFGGGBFGGGGGFAFFGGGGFF<?DGFFBFGGGGFFGFFFFFFGFF0:EFGD
@M02352:288:000000000-CKWC8:1:1101:16321:3779 1:N:0:TAGCGCTC+GTAAGGAG
TACGGAGGGTGCAAGCGTTATCCGGAATCATTGGGTTTAAAGGGTTCGTAGGCGGGCTGATAAGTCAGTGGTGAAATGCAGGGGCTCAACTCCGGCACTGCCATTGATACTGTTAGTCTTGAATTATTGTGAAGTGGTTAGAATATGTAGTGTAGCGGTGAAATGCTTAGATATTACATAGAATACCAATTGCGAAGGCAGATCACTACAATATATTGACGCTGATGAACGAAAGCGTGGGTAGCGAACAGGATTAGATACCCTGGTAGTCCACGCCGTAAA
+
GGGGGGGGGGGGFGGGGGGGGGGGGGGFFGGGGGGCGGGGGGGGGFGGGGGGDGGEG7FGGGGGGGGGGGGFGGGGGGGGGFEGGGGFGGG<FG>:FGGFFG@FGGGGGGGGGGFGGGGGGGGGGGFFCCFFGGGFGBECGGGGGGGGGGGGGGGGGGGGGGGGGGGGGFGGGGFGGFGGGGGGFGGGFFGGGGGGGGGGGGGGGGGGFFGFFGGFF7ECED=CECCCGFGGGGGFGG:EE=F?FFGGGGFF0)?C?B9@:EFGFFFFBF9>FGF9?6DFDG
@M02352:288:000000000-CKWC8:1:1101:10716:3785 1:N:0:TAGCGCTC+GTAAGGAG
TACGGAGGGTGCAAGCGTTATCCGGAATCATTGGGTTTAAAGGGTCCGCGGCGGTCAATTAAGTCAGAGGTGAAATACCATAGCTTAACTATGGAACTGCCTTTGATACTGGTTGACTTGAGTTATACGGAAGTAGATAGAATAAGTAGTGTAGCGGTGAAATGCATAGAGATTACTTAGAATACCGATTGCGAAGGCAGTCTACTACGTATATACTGACGCTCATGGACGAAAGCGTGGGGAGCGAACAGGATTAGATACCCTGGTAGTCCACGCCGTAAA
+
GGGGGGGGGGGGGGGGGGGGGGGGGGGGGGGGGGGGGGGGGGGGGGGGGGGGGGGGGGGGGGGGGFGCGGGGGGGGGGGGGGGGGGGGGGGGGGGGGGGGGGGGGGGGGGGGGGGGGGGGGGGGGGGGGGGGGGGGGGFFGGGGGGGGGGGGGGGGGGGGGGGGGGGGGGGFGGGGGGGGGGGGGGGGGGGGGGGGGGGGGGGGGGGGGGFGGGGGGGGGGGGGGGGGGGGGGGGFGGGGGGFFFFGGGGFFFFGGFFFFGGGGFFGFFFFFFGDFFFFFGG
@M02352:288:000000000-CKWC8:1:1101:5684:3853 1:N:0:TAGCGCTC+GTAAGGAG
TACGGAGGGTGCAAGCGTTATCCGGAATCATTGGGTTTAAAGGGTCCGCAGGCGGTCAATTAAGTCAGAGGTGAAATCCCATAGCTTAACTATGGAACTGCCTTTGATACTGGTTGACTTGAGTTATACGGAAGTAGATAGAATATGTAGTGTAGCGGTGAAATGCATAGATATTACATAGAATACCAATTGCGAAGGCAGATTACTAATAATCAATTGACACTGATGGACGAAAGCGTGGGGAGCGAACAGGATTAGATACCCTGGTAGTCCACGCCGTAA
+
FGGGGGGGGGGGGGGGGGGGGGGGGGGFGGGGGGGGGGGGGGGGGGGGGGGGGGGGGGGGGGGGGGGGDFGGGGGGGGGGGFEFGFFFFGFFGGGGGGGGGFFGGGGGGFGGGGGGGGGGGFFGGGGFGGGGGGGGGCFGDGGGCGGGGGGGGGGGGGGGGGGGGGGGFGGGGGGGGGGGGGGGGGGGGGGGFGGGGGGGDGGGGGGGGFGGGGG?FFEFGFGGGGGGGGGCCED>GGGGGGFFFBGDCDDF6?GGFFBF?GED=FGFFFBFFF@<9BFFGG
@M02352:288:000000000-CKWC8:1:1101:22191:3865 1:N:0:TAGCGCTC+GTAAGGAG
TACGGAGGGTCCAAGCGTTATCCGGAATTATTGGGTTTAAAGGGTCCGCAGGCGGATTAATAAGTCAGTGGTGAAATCTCCAAGCTCAACTTGGAAACTGCCATTGATACTGTTAGTCTTGAATTCAGTCGGAGTAGGCGGAATGTGTAGTGTAGCGGTGAAATGCATAGATATTACACAGAACACCGATAGCGAAGGCAGCTTACTAGGTTTGAATTGACGCTGATGGACGAAAGCGTGGGTAGCGAACAGGATTAGATACCCTGGTAGTCCACGCCGTAA
+
GGGGGGGGGGGGGGGGGGGGGGGGGGGGGGGGGGGFGGGGGGGGGGGGGGGGGGGGGGGGGGGGGGGGGGGGGGGGGGGGGGFGGFGGGGGGGGFGGGGGGGGGGGGGGGGGGGGGGGGGFGGGGGGGGGGGGGGGGGGGGGEGGGGGGGGGGGGGGGGGGGGGGGGGGGGGGGGGGGGGGFGGGGGGGGGGGGGGGGGGGGGGGGGGGGGGGGGGGGGGGGGGGGGGGGGGGGGBGGGGGDDDBFGGDGFF<?FGFFDFGGGGFFFFFFFFBCFFFFFBGG
@M02352:288:000000000-CKWC8:1:1101:5687:3871 1:N:0:TAGCGCTC+GTAAGGAG
TACGGAGGGTGCAAGCGTTATCCGGAATCATTGGGTTTAAAGGGTCCGCAGGCGGTCAATTAAGTCAGAGGTGAAATCCCATAGCTTAACTATGGAACTGCCTTTGATACTGGTTGACTTGAGTTATACGGAAGTAGATAGAATATGTAGTGTAGCGGTGAAATGCATAGATATTACATAGAATACCAATTGCGAAGGCAGATTACTAATAATCAATTGACACTGATGGACGAAAGCGTGGGGAGCGAACAGGATTAGATACCCTGGTAGTCCACGCCGTAA
+
GGGGEEGGGGGGGGGGGGGGGGGGGEGGGFGGGGGGGGGGGGGGGGGGGGGGGGGGGGGGGGFGGGGGGGGGGGGGGGFGFF@FGGGGGGGGGGGGGGGGGGGGGGGGGGGGGGGGGGGGDG8FFGGGGGGGGGGGGGGGGGFFGGGGFGGGGGGGGGEEGGGGGGGGGGGGGGGGGGGGGGGGGGGGGGGGGGGGGGGGGGGGGGGGGGGGGGGFCFFGCFFGGGGFGGGGGGGFGGGGGGFFFFGGEGFFFB<F?FFFGGGGFFGFFFFFFFFFF:D>CC
@M02352:288:000000000-CKWC8:1:1101:18189:3908 1:N:0:TAGCGCTC+GTAAGGAG
TACGGAGGGTCCAAGCGTTATCCGGAATCATTGGGTTTAAAGGGTCCGCAGGCGGTCAATTAAGTCAGAGGTGAAAGCCCATCGCTCAACGATGGAACTGCCTTTGATACTGGTTGACTTGAGTTATACGGAAGTAGATAGAATAAGTAGTGTAGCGGTGAAATGCATAGATATTACTTAGAATACCGATTGCGAAGGCAGTCTACTACGTATATACTGACGCTCATGGACGAAAGCGTGGGGAGCGAACAGGATTAGATACCCTGGTAGTCCACGCCGTAA
+
GGGGGGGGGGGGFFGGGGGGGGGFFEGGGGGGGGGFEGGGGGGGGGGGGGGGGGGGGGGGGGGGGGGGGGGGGGGGGGGGGGGGGGGGGGDGGGGGGGGGGGGGGGGGGGGGGGGGGGGGGGGGGGGGGGGGGGGGGGGGGGGGGGGGGGGGGGGGGGGGGGGGGGGGGGGGGGGGGGGGGGGGGGGGGGGGGGGGGGGGGGGGGGGGGGGGGGGGGGGGGGGGGGGGGGGGGGGFGGGGGGFFFFGGGGFFFBGGFFFFGGGGFFGFFFFFFGFFFFFFGG
@M02352:288:000000000-CKWC8:1:1101:15788:3919 1:N:0:TAGCGCTC+GTAAGGAG
TACGGAGGGTCCAAGCGTTATCCGGAATCATTGGGTTTAAAGGGTGCGCAGGCGGTTTATTAAGTCAGTGGTGAAATCTCGAGGCTCAACCTCGAAACTGCCATTGATACTGATAAACTTGAGTTCAGTTGGAGTAGGCGGAATGTGTAGTGTAGCGGTGAAATGCTTAGATATTACACAGAACACCGATAGCGAAGGCAGCTTACTAAACTGATACTGACGCTGAGGCACGAAAGCGTGGGGAGCGAACAGGATTAGATACCCTGGTAGTCCACGCCGTAA
+
GGGGGGGGGGGGGGGGGGGGGGGGGGGFGGGGGGGGGGGFGGGGGGGGGGGGGGGGGGGGGGGGGGGGGGGGGGGGGGFGGGGGGGGGGGGGGGGGGGGGGGGGGGGGGGGGGGGGGGGGGGGGGGGGGGGGGGGGGGGGGGGGGGGGGGGGGGGFGGGGGGGGGGGGGGGGGGGGGGGGFGGGGGGGDGGGGGGGGGGGGGGGGGGGGGGGGGGCEGGGGGGGGGGGGGGGGGGFFGGEGG>BBFGDGGFFBFGGFFBFGGGGFFC<AFBAFG?6>:)(99
@M02352:288:000000000-CKWC8:1:1101:8792:3986 1:N:0:TAGCGCTC+GTAAGGAG
TACGGAGGGTGCAAGCGTTATCCGGAATCATTGGGTTTAAAGGGTTCGTAGGCGGGCTGATAAGTCAGTGGTGAAATGCAGGGGCTCAACTCCGGCACTGCCATTGATACTGTTAGTCTTGAATTATTGTGAAGTGGTTAGAATATGTAGTGTAGCGGTGAAATGCTTAGATATTACATAGAATACCAATTGCGAAGGCAGATCACTAACAATATATTGACGCTGATGAACGAAAGCGTGGGTAGGGAACAGGATTAGATACCCTGGTAGTCCACGCCGTAA
+
GGGGGGGGGGGGGGGGGEGGGGGFGCEGGGGFGGGFGGGGGGGGGGGGGGGGGGGGGGGFGGGGFGGGGGGFFGGGGGGGGGGGEGGGGGGGGGGGGGGGGGGGGGGGGGGGGGGGGGGGGGAFFGGGGGGGFGGGGCGGGGGGGGGGGGGGGGGGGGGGGGGGGGGGGGGGGGGGGGGGGGGGGGFGGGGGGGGGGGGGGGGGGGGGGGFGGGGGGGGGGGGGGGGGGGGGGGGFGGGGGGEFFFGGGGFFFFGGFFFFGGGGFFGFFF><4D?BFFF>GD
@M02352:288:000000000-CKWC8:1:1101:9175:4026 1:N:0:TAGCGCTC+GTAAGGAG
TACGGAGGGTGCAAGCGTTATCCGGAATCATTGGGTTTAAAGGGTCCGCAGGCGGTCAATTAAGTCAGAGGTGAAATCCCATAGCTTAACTATGGAACTGCCTTTGATACTGGTTGACTTGAGTTATACGGAAGTAGATAGAATAAGTAGTGTAGCGGTGAAATGCATAGAGATTACTTAGAATACCGATTGCGAAGGCAGTCTACTACGTATATACTGACGCTCATGGACGAAAGCGTGGGGAGCGAACAGGATTAGATACCCTGGTAGTCCACGCCGTAA
+
GGGGGGGGEGGGGGGGGGGDGGGGGFEGGGGGGGGFFGGGGGGGGGFFGGGGGGGGGGGGGGGGGGGGGGGGGGGGGGGGGGFGGGGGGGFFGGGGGFGGGGGECGGGGGGGGGFEGGGGGGGGGGGD<FEGFGFFFFGGGGGFDDGFGGGGGGGGGGGGGGGGGGFGGGGGGGGGGC;FGGGGGGGGGGGGGGGGGGGGGGFFGGFFGEFFFFCGGGGGGGGGGGGGG6CDEGGFG=DGGGFFFFGGGGFFFFGGFFFFGGGGFFGFFFAFFGF<B?E>GG
@M02352:288:000000000-CKWC8:1:1101:25041:4062 1:N:0:TAGCGCTC+GTAAGGAG
TACGGAGGGTCCAAGCGTTATCCGGAATCATTGGGTTTAAAGGGTTCGTAGGCGGGCTGATAAGTCAGTGGTGAAATGCAGGGGCTCAACTCCGGCACTGCCATTGATACTGTTAGTCTTGAATTATTGTGAAGTGGTTAGAATATGTAGTGTAGCGGTGAAATGCTTAGATATTACATAGAATACCAATTGCGAAGGCAGATCACTAACAATATATTGACGCTGATGAACGAAAGCGTGGGTAGCGAACAGGATTAGATACCCTGGTAGTCCACGCCGTAA
+
GGGGGGEGGGGGGGGGGGGCGGGGGGFGAGGGGGGGGGGGGGFGCDFGGGGGGGGGGGG8FFGGGGDGGGGGGGGGGFGFGGGGGGGGGGDFFEGCFEGFGDFEADFFGGGGGFDGGGGGGGGFG<@FFFGG@FFGDFFDGGFGFGGGCFGGGGGGGGGGGGGGGGGFGGGGGGGGGGFGGGFGGGGGGGGGGGGGGCFGGFGFGGGCFGGGGC;CEGCCCGGGGDEF7?CGGGGEGGGGGCBF?FGDGDF@FFGGFF2FGGGGFFGFFFBFFGFBFBFFGG
@M02352:288:000000000-CKWC8:1:1101:22383:4120 1:N:0:TAGCGCTC+GTAAGGAG
TACGGAGGGTTCAAGCGTTATCCGGAATCATTGGGTTTAAAGGGTGCGCAGGCGGTTTATTAAGTCAGTGGTGAAATCTCGGGGCTCAACCTCGAAACTGCCATTGATACTGATAAACTTGAGTTCAGTTGGAGTAGGCGGAATGTGTAGTGTAGCGGTGAAATGCTTAGATATTACACAGAACACCGATAGCGAAGGCAGCTTACTAAACTGATACTGACGCTGAGGCACGAAAGCGTGGGGAGCGAACAGGATTAGATACCCTGGTAGTCCACGCCGTAA
+
GFFEF@@CEFFFFEGGGCFGGGG:FCFGE@FEFDFBCFE<6FFGGEDGGGGGGEGGGGGGGGGGFGEFGFFE=EFGGFGGGGDEGCFFGCAGGGCGGGGFGGGG<FC?FGGDFGFFGGEFEFGGF=EFGGGGCFFFFGGGGGCFCC;FGGGGGGCGGDGGGCFGFGGGGGF;@FGGFGGGGGGFG:FGGGGGGGEGEEFGGGGGGGGCGGGGGGFGGGGGEGEGCDFFFGGDGGGFGG7>EG:69DGGEGF?B?FC2?<F?CA6?FG?4=<2*:FFFBFFDD
@M02352:288:000000000-CKWC8:1:1101:12653:4146 1:N:0:TAGCGCTC+GTAAGGAG
TACGGAGGGGGTTAGCGTTGTTCGGAATTACTGGGCGTAAAGCGCACGTAGGCGGATCAGAAAGTATAGGGTGAAATCCCAGGGCTCAACCCTGGAACTGCCTTATAAACTCCTGGTCTTGAGTTCGAGAGAGGTGAGTGGAATTCCGAGTGTAGAGGTGAAATTCGTAGATATTCGGAGGAACACCAGTGGCGAAGGCGGCTCACTGGCTCGATACTGACGCTGAGGTGCGAAAGTGTGGGGAGCAAACAGGATTAGATACCCTGGTAGTCCACACCGTAA
+
GGGGGGGGGGGFGGGGGGGGGGGGGGGGGGGGGGGGGGGGGGGGGGGGGGGGGGGGGGGGGGGGGGGGGGGGGGGGGGGGGGGGGGGGGGGGGGGGGGGGGFFGGGGGGGGGGGGGGGGGGGGGGGGGGGGGGGGGGGGGGGGGGGGGGGGGGGGGGFGGGGGGGGGFGGGGGFGGGGGGGGGFCGGGGGGGGGGGGGGGGGGGGGGGGGGGCEG8CGGCFG=;CGGGG5FGDCDDG?FGGGFFFFFGGG:FF?GGFFFFGGGGFFF?AFBAFGF:<<F1DD
@M02352:288:000000000-CKWC8:1:1101:17988:4353 1:N:0:TAGCGCTC+GTAAGGAG
TACGGAGGGTGCGAGCGTTAATCGGAATTACTGGGCGTAAAGCGCATGCAGGTGGTTCATTAAGTCAGATGTGAAAGCCCGGGGCTCAACCTCGGAACTGCATTTGAAACTGGTGAACTAGAGTGCTGTAGAGGGGGGTAGAATTTCAGGTGTAGCGGTGAAATGCGTAGAGATCTGAAGGAATACCAGTGGCGAAGGCGGCCCCCTGGACAGACACTGACACTCAGATGCGAAAGCGTGGGGAGCAAACAGGATTAGATACCCTGGTAGTCCACGCCGTAA
+
GGGGGFGGGGGGGGGGGGGGCFFGGGGGGGGGGGGGGGGGGGGGGGGGGGGGGGGEGGGGGGGGGGGGGGGGGGGGGGGGGGGGGCGGGDEGFGGGGGGGGGGGGGGGGGGGGGGGGGGGGGGGGGGGGGGCGGGGGGGGDGGGGGGGGGGGGGGGGG;?GFGGGGGGGGGGGGGFGGGGGGGGGGGGFFGGGGGGGGGGGG5EEEGGGGGGGGGGGGGGGGGFGFFGGGGGGGGEGGGGGGF<9BGGGGFF??FGB=<BFGCFFF5FBFFFFGFF>?FFGD
@M02352:288:000000000-CKWC8:1:1101:5873:4419 1:N:0:TAGCGCTC+GTAAGGAG
TACGGAGGGTCCAAGCGTTATCCGGAATCATTGGGTTTAAAGGGTTCGTAGGCGGGCTGATAAGTCAGTGGTGAAATGCAGGGGCTCAACTCCGGCACTGCCATTGATACTGTTAGTCTTGAATTATTGTGAAGTGGTTAGAATATGTAGTGTAGCGGTGAAATGCTTAGATATTACATAGAATACCAATTGCGAAGGCAGATCACTAACAATATATTGACGCTGATGAACGAAAGCGTGGGTAGCGAACAGGATTAGATACCCTGGTAGTCCACGCCGTAA
+
GGGGGGGGGGGGGGGGGGGGGGGGGGGGGGGGGGGFGGGGGGGGGGGGGGGGGGGGGGGFGGGGGGGGGGGGGGGGGGGGGGGGGGGGGGGGGGGGGGGGGGGGGGGGGGGGGGGGGGGGGGGGGGGGGGGGGGGGGGGGGGGDGGGGGGGGGGGGGGGGGGGGGGFGGGGGGGGGGGGGGGGDFAFFFFFGGGGGGGGGGGGDFGFGGGFFFGFGGFGGFCG5ADFDGGGGGGGFGGGGGG@96@DGGGF?BFGGBFFFF?CF?FF@<=>96C=?>FD>GG
@M02352:288:000000000-CKWC8:1:1101:4893:4433 1:N:0:TAGCGCTC+GTAAGGAG
TACGGAGGGTGCAAGCGTTACTCGGAATCACTGGGCGTAAAGAGCGTGTAGGCGGGTTTGTAAGTTTGAAGTGAAATCCAATGGCTCAACCATTGAACTGCTTTGAAAACTGCTTACCTAGAATATGGGAGAGGTAGATGGAATTTCTGGTGTAGGGGTAAAATCCGTAGAGATCAGAAGGAATACCGATTGCGAAGGCGATCTACTGGAACATTATTGACGCTGAGACGCGAAAGCGTGGGGAGCGAACAGGATTAGATACCCTGGTAGTCCACGCCGTAA
+
GGGGGGGGGGGCGGG8C@FCFGGGGGGGFGGGCFGGGGE:EACEDFGGGGGGGG=CFEGGGG9FGGGFFDFGGFGGGGGGGFGGCFGGGFGGGG9EFGGGGGGGGGFGGGGGGGGGGFGFFFFCBF9FGFFCGGGGGFGGFEFGGGFGGGGGGGCCEGGGGGGGGCCDGGECCDFFFFGGGGGGGGGGGGGGGGGGGGGGGGGGGGGGF?FGGGGGFGGGGDGGGGGGGGGGGGGFGGDGDEB:BFCCEGFFFFCGFFFFGGGFFFGFFFAAFGFF08>;GD
@M02352:288:000000000-CKWC8:1:1101:22411:4460 1:N:0:TAGCGCTC+GTAAGGAG
TACGGAGGGTCCAAGCGTTATCCGGAATCATTGGGTTTAAAGGGTCCGCAGGCGGTCAATTAAGTCAGAGGTGAAATCCCATAGCTTAACTATGGAGCTGCCTTTGATACTGGTTGACTTGAGTTATACGGAAGTAGATAGAATAAGTAGTGTAGCGGTGAAATGCATAGATATTACTTAGAATACCGATTGCGAAGGCAGTCTACTACGTATATACTGACGCTCATGGACGAAAGCGTGGGGAGCGAACAGGATTAGATACCCTGGTAGTCCACGCCGTAA
+
GGGGGGGGGGGGGGGGGGGGGGGGGGGGCGGGGGGGGGGFGGGGGGGGGGGGGGGFGGGGGGGGGGGGGGGGGGGGGDFFGGFGGGGGGGGGEGFGGGGGGGGGCFGFGGGGGGGGGGFGGGDGGGFGGGGGFGDFGGGGGGCGGFFEGGDFGGGGGCEFGGGGGGGGGGFFFGGGGGGGGGFGGGGGEGGGGGGGGGFFGGGGGGGGGGFGGGGGFGFGGGDCCGGDFGGDGGGFGGDEGGE63>DCEGEFB:47?@9?GGG:?FGFAFFFFGFFBFFFGG
@M02352:288:000000000-CKWC8:1:1101:15698:4470 1:N:0:TAGCGCTC+GTAAGGAG
TACGGAGGGTGCAAGCGTTATCCGGAATCATTGGGTTTAAAGGGTCCGCAGGCGGTCAATTAAGTCAGAGGTGAAATACCATAGCTCAACTATGGAACTGCCTTTGATACTGGTTGACTTGAGTTATACGGAAGTAGATAGAATAAGTAGTGTAGCGGTGAAATGCATAGAGATTACTTAGAATACCGATTGCGAAGGCAGTCTACTACGTATATACTGACGCTCATGGACGAAAGCGTGGGGAGCGAACAGGATTAGATACCCTGGTAGTCCACGCCGTAA
+
GGGGGGGGGGGGGGGGGGGGGGGGGGGGGGGGGGGGGGGGGGGGGGGGGGGGGGGGGGGGGGGGGGGGGGGGGGGGGGGGGGGGGGGGGGGGGGGGGGGGGGGGGGGGGGGGGGGGGGGGGGGGGGGGGGGGGGGGGGGGGGGGGGGGGGGGGGGGGGGGGGGGGGGGGGGGGGGGGGGGGGGGGGGGGGGGGGGGGGGGGGGGGGGGGGGGGGGGGGGGGGGGGGGGGGGGGGGFGGGGGGFFFFGGGGFFFFFFDFFFGGGGFFGFFFFFFGFFFFFFGG
@M02352:288:000000000-CKWC8:1:1101:19172:4480 1:N:0:TAGCGCTC+GTAAGGAG
TACGGAGGGTCCAAGCGTTATCCGGAATCATTGGGTTTAAAGGGTCCGCAGGCGGTCAATTAAGTCAGAGGTGAAAGCCCATCGCTCAACGATGGAACTGCCTTTGATACTGGTTGACTTGAGTTATACGGAAGTAGATAGAATAAGTAGTGTAGCGGTGAAATGCATAGATATTACTTAGAATACCGATTGCGAAGGCAGTCTACTACGTATATACTGACGCTCATGGACGAAAGCGTGGGGAGCGAACAGGATTAGATACCCTGGTAGTCCACGCCGTAA
+
GGGGGGGGGGFGGGGGGGGDGGGGGG:FCG<FGGGGFGGGGGGGACCFCGEDGGGFGEGF<FGGGGGGGGGGGGGGGGGFGFFFGGGGGGGFB=FGGGGGGCGGGGGFGGGGFF<FCFGGGGGGGGDDCEFGEGDFGG<FFGGGG<FFGGGGGGGGGGGGGGGGGGGGGGGGGGGGG?CGGGGGGGGGGGGGGGGGGGGGGFGGGGGGFGCFG8@FGGGGGGGEGGFFGDGDGGGFGGGGGGFFFFGGCGFFB:FGFFFFGGGGFFGFFFDDFGFFF0BBGD
@M02352:288:000000000-CKWC8:1:1101:18851:4488 1:N:0:TAGCGCTC+GTAAGGAG
TACGGAGGGTCCAAGCGTTATCCGGAATCATTGGGTTTAAAGGGTCCGCAGGCGGTCAATTAAGTCAGAGGTGAAATCCCATAGCTTAACTATGGAACTGCCTTTGATACTGGTTGACTTGAGTTATACGGAAGTAGATAGAATAAGTAGTGTAGCGGTGAAATGCATAGAGATTACTTAGAATACCGATTGCGAAGGCAGTCTACTACGTATATACTGACGCTCATGGACGAAAGCGTGGGGAGCGAACAGGATTAGATACCCTGGTAGTCCACGCCGTAA
+
GGGGGGGGGGGGGGGGGFGGGGGFGEGGGGGGGGGCFGFGGGGGGGGGGGGGGGGBFGGGGGGGGGGGGGGGGGGGGGGGGGGGGGGGGGGGGGGGGGGGGGGGGGGGGGGGGGGGGGGGGGGGGGGGGGGGGGGGGGGGGGGGGGGFGGGGGGGGGGGGGGGGGGGGGGGGGGGGGGGGGGGCFFGGGGGGGGGGGGGGGGFGGGGFGGGGGGGGGGGGGGGEGGGGGGGGGGGEGGGGGGFFFFGGGGFFFFGGFFFFGGGGFFGFFFFFFGFFBFFFGD
@M02352:288:000000000-CKWC8:1:1101:16516:4604 1:N:0:TAGCGCTC+GTAAGGAG
TACGGAGGGTCCAAGCGTTATCCGGAATCATTGGGTTTAAAGGGTGCGCAGGCGGTTTATTAAGTCAGTGGTGAAATCTCGAGGCTCAACCTCGAAACTGCCATTGATACTGATAAACTTGAGTTCAGTTGGAGTAGGCGGAATGTGTAGTGTAGCGGTGAAGTGCTTAGATATTACACAGAACACCGATAGCGAAGGCAGCTTACTAAACTGATACTGACGCTGAGGCACGAAAGCGTGGGGAGCGAACAGGATTAGATACCCTGGTAGTCCACGCCGTAA
+
GGA@F@BFD@GGDAFFEFFGDGFGGEGGF<@EFDG@@C<@@FCGGECGDEGDGGGGC:,EFAECFFFFFFEFFGCGGFEFFFGD>DGGGG8DGGGGGGG<9FFCAFFAFFGGGFE<D=FDCFGGGGGG<9FCGGGGGGGGG3CFGGGG9;@FGCGGFGGD:FFFGGFGCF,@FGGGGGGDGGCCGGGG@BC8C8BEGGGFD580CC?79CDCEFFF+0AGGGGGGGFGDEGGGG*8FGGEGDE015)>*/8?<FGG?FFFFC<645C?944<=*9?FF>>DD
@M02352:288:000000000-CKWC8:1:1101:16524:4623 1:N:0:TAGCGCTC+GTAAGGAG
TACGGAGGGTCCAAGCGTTATCCGGAATCATTGGGTTTAAAGGGTGCGCAGGCGGTTTATTAAGTCAGTGGTGAAATCTCGAGGCTCAACCTCGAAACTGCCATTGATACTGATAAACTTGAGTTCAGTTGGAGTAGGCGGAATGTGTAGTGTAGCGGTGAAATGCTTAGATATTACACAGAACACCGATAGCGAAGGCAGCTTACTAAACTGATACTGACGCTGAGGCACGAAAGCGTGGGGAGCGAACAGGATTAGATACCCTGGTAGTCCACGCCGTAA
+
GGGGGGGGGGGGGGGGGGGGGGGGGGGGGGGGGGGGFGGGGGGGGGGGGGGFGGGGGGGGGGGGGGGGGGGGGGGGGGFGGGGGGGGGGGGGGGGGGGGGGGGGGGGGGGGGGGGGGGGGGGGGGGGGGGGGCFGGGGGGGGGGGGGGDGGGGGGGGGGGGGFGGGGGGGGGGGGGGGFCGGGGGGGGGGCGGGGGGGGFEGGGGGGEFFGGGCGGGGGGGGGGGGGGGDGDGEDFGGDGGGFFBFGGGGFFFFFGFFFFGGGGFFGFFFDDFGFFFFFFGG
@M02352:288:000000000-CKWC8:1:1101:24040:4665 1:N:0:TAGCGCTC+GTAAGGAG
TACGGAGGGTGCAAGCGTTATCCGGAATCATTGGGTTTAAAGGGTTCGTAGGCGGGCTGATAAGTCAGTGGTGAAATGCAGGGGCTCAACTCCGGCACTGCCATTGATACTGTTAGTCTTGAATTAGAGTGCAGTGGTTAGAATGTGTAGTGTAGCGGTGAAATGCATAGATATTACACAGAATAACGATTGCGAAGGCAGATCACTAACTCTATATTGACGCTGATGGACGAAAGCGTGGGGAGCGAACAGGATTAGATACCCTGGTAGTCCACGCCGTAA
+
FFFFGEGGGCFGGGGGGGEFGGGGGBBFGGGFFFGFGGGGGGGGGGFGGGGGGGGGGGGGGGGGGGFGGGGGFGGGGGGGGDGGGGGGGGGGGGGGGGGGGGGGFG,C=FGGGGGGGGGGGGFGGFFFFGGGFGGGGGGGCFGGGFGGGGGGGGFFGGGGGGGGGGGGGGGGGGGGEFGGGGF<<,?7=FGGFGEGDECEGCGGFG?FGGGGCFGGCFF9<EEGGGGGF?FDEED>FGGEGGE?B3DDGG5<?09C<FF?+<+9FFGF>=<)9*=86<:>DD
@M02352:288:000000000-CKWC8:1:1101:24924:4672 1:N:0:TAGCGCTC+GTAAGGAG
TACGGAGGGTCCAAGCGTTATCCGGAATCATTGGGTTTAAAGGGTCCGCAGGCGGGATGATAAGTCAGTGGTGAAATCCTACAGCTCAACTGTAGAACTGCCATTGATACTGTCGTTCTTGAATTTGGTCGAAGTGGGCGGAATAAGTAGTGTAGCGGTGAAATGCATAGATATTACTTAGAACACCGATAGTGAAGACAGCTCACTAGGCCTGAATTGACGCTGAGGGACGAAAGCGTGGGGAGCGAACAGGATTAGATACCCTGGTAGTCCACGCCGTAA
+
GFFG7FDEEF@FEAFGGFE,<@FFC7@F<FFFGGGFCCGCGGDEDCGGGDDECGG+@4CFGDCFGGGFBFEGGGCEFGGGGGFEDFFGFGFGGGGGEGGGGG?DDGGDFFGGGCFGGGGGGFGFF<FFEGGGGGCGGFFGGGGC>FGGGGGGGGC9FFFGGGGGGGC9CFCFFGF;C9CFDFGGGGGGGGGGGGGGCCGGFFGGCE?CFCDC<58<EGGGGEEGGGFGE=FGEGG@FEGGGGF6;EGGGD37:<7><@B=CGG4=4CFAFBAFGF?>FE>GD
@M02352:288:000000000-CKWC8:1:1101:24029:4679 1:N:0:TAGCGCTC+GTAAGGAG
TACGGAGGGTGCAAGCGTTATCCGGAATCATTGGGTTTAAAGGGTTCGTAGGCGGGCTGATAAGTCAGTGGTGAAATGCAGGGGCTCAACTCCGGCACTGCCATTGATACTGTTAGTCTTGAATTAGAGTGCAGTGGTTAGAATGTGTAGTGTAGCGGTGAAATGCATAGATATTACACAGAATACCGATTGCGAAGGCAGATCACTAACTCTCTATTGACGCTGATGGACGAAAGCGTGGGGAGCGAACAGGATTAGATACCCTGGTAGTCCACGCCGTAA
+
GGGGE@:FCCBGECDFGC@FGGGGGGCFGEFFFEGCCGDFFGGGGGGGGGGGGGGGGGGGGGGGGGFGGGGEGGDEFDFDEGGGGGGGGGGGGGGGGGGGGGDFGDGGGFFCFGGFGGGG9CFGGGFFAGGGFGGFGGGAFCGGGFEGFDGFFGGGGGGGGGGGGGGGGGGGGGGGGGGGGGGGGGGGGGG5CEGG8EGGGGFCCFCF+AFFC+ACGGCCFECGE3FGF64CEGGFFEGEE=B<>EC7EGFF?F:F??AB?FGDFFFF9?><=FF?FF32CC
@M02352:288:000000000-CKWC8:1:1101:21849:4684 1:N:0:TAGCGCTC+GTAAGGAG
TACGGAGGGGGTTAGCGTTGTTCGGAATTACTGGGCGTAAAGCGTACGTAGGCGGATTAGTCAGTTAGGGGTGAAATCCCAGGGCTCAACCCTGGAACTGCCTCTAATACTGCTAGTCTTGAGTTCGAGAGAGGTGAGTGGAATTCCAAGTGTAGAGGTGAAATTCGTAGATATTTGGAGGAACACCAGTGGCGAAGGCGGCTCACTGGCTCGATACTGACGCTGAGGTACGAAAGTGTGGGGAGCAAACAGGATTAGATACCCTGGTAGTCCACACCGTAA
+
FGGGGGGGGGGGGGGGGFGGGGGGGGGGGGGGGFFDGGGCFGGGGGGGGFGGFGGGGGGGFGFGFGGGGGGGGGGGGGGGGGGGGCGGGGGGGFFGGGGGGGFGGGGGGGGGGGF<DGGGGGFG9DCFGGEFCCGGGGGGGGEFFGFFCFGGGGGGGGGGGGGGGGGGGGG9,BCEGGGFGGGGGGGGGGGGGBCCEDFGGDE5FGGG6EFFEC;EGG?CGGGGEGDFECFGGGGFG?7EC85:BBGFGGF?1:9C?F>FCCFFFFC?<F7<=FFB?FF:GC
@M02352:288:000000000-CKWC8:1:1101:8984:4707 1:N:0:TAGCGCTC+GTAAGGAG
TACGGAGGATCCAAGCGTTATCCGGAATCATTGGGTTTAAAGGGTCCGTAGGTGGATAATTAAGTCAGAGGTGAAATCTTGCCGCTTAACGGTAAAATTGCCTTTGATACTGGTTGTCTTGAGTTATTATGAAGTGGTTAGAATATGTAGTGTAGCGGTGAAATGCATAGATATTACATAGAATACCAATTGCGAAGGCAGATCCCTAATAATCAACTGACACTGATGGACGAAAGCGTGGGGAGCGAACGGGATTAGATACCCTGGTAGTCCACGCCGTAA
+
GGGGGGGGGFEGGGGGGGGFGGGGGCFGGGGGGGGFCFGGGGGGGFGGGGGGCFGDGE9FFFGGGGGAFGGGGGGGGGDGGGGGGG>FGGG@F@?FGG8FGDFEFGGGGGGGCDDGEGGFFFGGGGGGGGGFAFGCFCFFGGGGGGGGGGGGGGGGGGGGGGGGFGCGGFGGGGGGGGGCFGGGGG7;DFGGGGGDGGGCEDGD,DF>:<+=EGCGGGGGGGGGGGFGCFGGGGCBGG<EGGFFFFGGGGFFFFGFFF2@GGGGFFGFBFAFFF=?FFFFGG
@M02352:288:000000000-CKWC8:1:1101:12035:4737 1:N:0:TAGCGCTC+GTAAGGAG
TACGGAGGGTCCAAGCGTTATCCGGAATCATTGGGTTTAAAGGGTCCGCAGGCGGTCAATTAAGTCAGAGGTGAAAGCCCATCGCTCAACGATGGAACTGCCTTTGATACTGGTTGACTTGAGTTATACGGAAGTAGATAGAATAAGTAGTGTAGCGGTGAAATGCATAGATATTACTTAGAATACCGATTGCGAAGGCAGTCTACTACGTATATACTGACGCTCATGGACGAAAGCGAGGGGAGCGAACGGGATTAGATACCCTGGTAGTCCACGCCGTAA
+
GGGG@FGG7@FG<FGGGGGGG,EFGGGGGGDGGGG@,CFGGGGGF8FG7FGGGGG::,CCFGGGGGGGGGGGGGGG,FEGG84BFGGGGG@=FG7FGGGGG,E<AFGGGGGG858+<CFCFGGGAFG97,@+8FFG<,D<FGGF>,383@FGGGGG@GGGGGGGGGCGGGGGGGE9@;;@EGG@FGG7FFCFGGGGGGGGGC8EGGG9589CG8FGGGGGGGGGEGCG?6CGGG:>G**:CG:9>FGGGC)7:?GD<F<FCFGGF4CFFFFFF76:>?FFGG
@M02352:288:000000000-CKWC8:1:1101:25371:4764 1:N:0:TAGCGCTC+GTAAGGAG
TACGGAGGGGGTTAGCGTTGTTCGGAATTACTGGGCGTAAAGCGCACGTAGGCGGATCAGAAAGTATAGGGTGAAATCCCGGGGCTCAACCCCGGAACTGCCTTGTAAACTCCTGGTCTTGAGTTCGAGAGAGGTAAGTGGAATTCCGAGTGTAGAGGTGAAATTCGTAGATATTCGGAGGAACACCAGTGGCGAAGGCGGCTTACTGGCTCGATACTGACGCTGAGGTACGAAAGTGTGGGGAGCAAACAGGATTAGATACCCTGGTAGTCCACACCGTAA
+
GGGGGGGGGGGEGGGGGGGGGGGGGGGGGGGGGGGGGGGGGGGGGGGGGGGGGGGGGGGGGGGGGGGGGGGGGGGGGGGGGGGGGGGGGGGGGGGGGGGGGGGGGGGGGGGGGGGGGGGGGGGGGGGGGGGGGGGGGGGGGGGGGGGGGGGGGCGGGGGGGGGGGGGGGGGGGGGGGGGGGGGGGGGGGGGGGGGGGGGGGGGGGGGGGGGGGGGGGGGGGGGGGGGGEFGGGGGFGGGGGGF6BFGGGGFFFFGGDFFFGGGGFFGFFFFFFFFBFFFBCD
@M02352:288:000000000-CKWC8:1:1101:20639:4765 1:N:0:TAGCGCTC+GTAAGGAG
TACGGAGGGTCCAAGCGTTATCCGGAATCATTGGGTTTAAAGGGTCCGCAGGCGGTCAATTAAGTCAGAGGTGAAAGCCCATCGCTCAACGATGGAACTGCCTTTGATACTGGTTGACTTGAGTTATACGGAAGTAGATAGAATAAGTAGTGTAGCGGTGAAATGCATAGAGATTACTTAGAATACCGATTGCGAAGGCAGTCTACTACGTATATACTGACGCTCATGGACGAAAGCGTGGGGAGCGAACAGGATTAGATACCCTGGTAGTCCACGCCGTAA
+
GGGGGGGGGGGGGGGGGGGGGGGGGCFGGGGGGFGFFFGGGGGGGGGGGGGGGGGGGGGGGGGGGGGGGGGGGGGGGGGGGGGGGFGGGGGGGGGGGGGGGGGGGGEGGGGGGGGGGGGGGGGGGGGGGGGEGGGGGGGGGGGGGGGGGGGGGGGGGGGGGGGGGGGGGGGGGGGGGGFGGGGGGGGGGGGGGGGGGGGGGGGGGGGGGGGGGGGGGGGGGGGGGGGGGFGGGGGFGGGGGGFFFFGGGGBFBFGGFFAFGGGGFFGF<FFFFGFFFFFFGG
@M02352:288:000000000-CKWC8:1:1101:10335:4768 1:N:0:TAGCGCTC+GTAAGGAG
TACGGAGGGGGTTAGCGTTGTTCGGAATTACTGGGCGTAAAGCGTACGTAGGCGGATTAGTCAGTTAGGGGTGAAATCCCAGGGCTCAACCCTGGAACTGCCTCTAATACTGCTAGTCTTGAGTTCGAGAGAGGTGAGTGGAATTCCAAGTGTAGAGGTGAAATTCGTAGATATTTGGAGGAACACCAGTGGCGAAGGCGGCTCACTGGCTCGATACTGACGCTGAGGTACGAAAGTGTGGGGAGCAAACAGGATTAGATACCCTGGTAGTCCACACCGTAA
+
GGGGGGGGGGC6+DFGGGGEGFGGGGDGGGCFGGG@EGGGGG9F?=FFGGGG9FGGC@EFGFGGG<FG8EGGGGGGFB=?A=FGGGGGGGGCGCDGG<FGG8E<FFGGGGGGF==FGGGGGGGGAFE<>FGGGGGGGGFGGGGGGG;;;FGGGGGFGGGGGGGGCGGGGGGGGFFE9FGFGGGGCGGDCFGGGGGGGGGGGGGGGGGGGC*7C*2;CGGGGDGGGGCG<?FGGGGFGGGGGG3?6>GGGGFFFFGD<FFFGGGGFFGFFFFFFGFFFFF0CD
@M02352:288:000000000-CKWC8:1:1101:18921:4769 1:N:0:TAGCGCTC+GTAAGGAG
TACGGAGGGTCCAAGCGTTATCCGGAATCATTGGGTTTAAAGGGTCCGCAGGCGGTCAATTAAGTCAGAGGTGAAATCCCATAGCTTAACTATGGAACTGCCTTTGATACTGGTTGACTTGAGTCATATGGAAGTAGATAGAATGTGTAGTGTAGCGGTGAAATGCATAGATATTACACAGAATACCGATTGCGAAGGCAGTCTACTACGTATGTACTGACGCTCATGGACGAAAGCGTGGGGAGCGAACAGGATTAGATACCCTGGTAGTCCACGCCGTAA
+
GGGGGGGGGGGGGGGGGGGGGGGGGFGGGGGGGGGGGGGGGGGGGGGGGGGGGGGGGGGGGGGGGGGGGGGGGGGGGGGGGGGGGGGGGGGGGGGGGGGGGGGGGGGGGGGGGGGGGGGGGGGGGGGGGGGGGGGGGGGGGGGGGGGGGGGGGGGGGGGGGGGGGGGGGGGGGGGGGGGGGGGGGGGGGGGGGGGGGGGGGGGGGGGGGGGGGGGGGGGGGGGDGGGGGGGGGGGFGGGGGGFFFFGGGGFFFFGGFFFFGGGGFFGFAFAFFGFFFFFFGG
@M02352:288:000000000-CKWC8:1:1101:21847:4771 1:N:0:TAGCGCTC+GTAAGGAG
TACGGAGGATCCAAGCGTTATCCGGAATCATTGGGTTTAAAGGGTCCGTAGGTGGATGATTAAGTCAGAGGTGAAAGTTTGCGGCTCAACCGTAAAATTGCCTTTGATACTGGTCATCTTGAATTATTATGAAGTAGTTAGAATATGTAGTGTAGCGGTGAAATGCATAGATATTACATAGAATACAATTGCGAAGGCAGATTACTAATAATCAATTGACACCGATGGACGAAAGCGTGGGGAGCGAACAGGATTAGATACCCTGGTAGTCCACGCCGTAAA
+
GGGGGGGGGGGGGGGGGGGGGGGGGGGGGGGGGGGGGGGGGGGGGGGGGGGGGGGGGGGGGGGGGGGGGGGGGGGGGGGGGGGGGGGGGGGGGGGGGGGGGGGGGGGGGGGGGGGGGGGGGGGGGGGGGGGGFGGGGGGGGGGGGGGGGGGGGGGGGGGGGGGGGGGGGGGGGGGGGGGGGGGFGGGGGGGGGGGGGGGGGGGGGGGGGGGGGGGGGGGGGG*?EGGGGGGGGGGFGGGGGGFFFFGGGGFFFFGGFFFFGGGGFFGFFFB>FGFFF>DFGG
@M02352:288:000000000-CKWC8:1:1101:9361:4781 1:N:0:TAGCGCTC+GTAAGGAG
TACGGAGGGTCCAAGCGTTATCCGGAATCATTGGGTTTAAAGGGTCCGCAGGCGGTCAATTAAGTCAGAGGTGAAATCCCATAGCTTAACTATGGAACTGCCTTTGATACTGGTTGACTTGAGTTATACGGAAGTAGATAGAATAAGTAGTGTAGCGGTGAAATGCATAGATATTACTTAGAATACCGATTGCGAAGGCAGTCTACTACGTATATACTGACGCTCATGGACGAAAGCGTGGGGAGCGAACAGGATTAGATACCCTGGTAGTCCACGCCGTAA
+
GGGGGGGGGGCFFGGGGGGGG<FGGGGGEGAFGGG:BFGGGGCGGCFGCGGGGGGC=BFEFFGGGGGGGGGGGGGG<FGGGF=EFGAFFGF<EGGGGGGGGDGEGGGGGGGG8FAG@FG?FGFGGFGG?=FE>FFFFEFFFGGG<,CF=FGGGGGGGGGGGGGGGGBFGGGGGGGEC@B=FGGFFGGDBF7DGGGGGGGGGEFEFFG9>C9?9CGG9FFGGGGGEGCGFGFDGEGFGGGGGGFFFFGGGGFFFFGGFFAFGGGGFFGFFFFFFGFFFFFFGD
@M02352:288:000000000-CKWC8:1:1101:21842:4789 1:N:0:TAGCGCTC+GTAAGGAG
TACGGAGGATCCAAGCGTTATCCGGAATCATTGGGTTTAAAGGGTCCGTAGGTGGATGATTAAGTCAGAGGTGAAAGTTTGCGGCTCAACCGTAAAATTGCCTTTGATACTGGTCATCTTGAATTATTATGAAGTAGTTAGAATATGTAGTGTAGCGGTGAAATGCATAGATATTACATAGAATACAATTGCGAAGGCAGATTACTAATAATCAATTGACACCGATGGACGAAAGCGTGGGGAGCGAACAGGATTAGATACCCTGGTAGTCCACGCCGTAAA
+
GGGG7F7CGGGGGGGGGGGGGGGGGFEGGGGGFGGGGGGGGGGGGGGGGGGGGGGGGGGGGGGGGGGGGGGGGGGGGFGGGGGGGGGGGGGGGGCD?9EDGFGGGGGGGGG?8FGGGGFGDFFFFGGGGGFGAFGGFGGGDFGGGGCFGFGGGCDFDCFGGGGGGGGGGC9FEGGGGGFGGGGGGGGGFGGGEGGGGGFGGGGGGGGFGG=FFFGGGCFGGGG=CCEGGC7CECDFGG*CEDFFFFDGGGFFF?GGBFFFFGD=48FF2?A<FCEF?9D?GG
@M02352:288:000000000-CKWC8:1:1101:11847:4823 1:N:0:TAGCGCTC+GTAAGGAG
TACGGAGGGTCCAAGCGTTATCCGGAATCATTGGGTTTAAAGGGTCCGCAGGCGGTCAATTAAGTCAGAGGTGAAAGCCCATCGCTCAACGATGGAACTGCCTTTGATACTGGTTGACTTGAGTTATACGGAAGTAGATAGAATAAGTAGTGTAGCGGTGAAATGCATAGATATTACTTAGAATACCGATTGCGAAGGCAGTCTACTACGTATATACTGACGCTCATGGACGAAAGCGTGGGGAGCGAACAGGATTAGATACCCTGGTAGTCCACGCCGTAA
+
GGGGDGGGGGGGGGGGGGGGGGGGGGDGEGGGGGGGGGGGGGGGGFFGGGGGGGG:FGGGGGGGGGGGGGGGGGGGGGGGGGFFGGGGGGGGGGGGGGGGGGDGGGGGGGGGGGGG8BGGGGGGGGGFGFGGGGGGGGFEGGGGD<FGGGGGGGGGGGGGGGGGGGGGGGGFFGGGGFFGGGGGGGGGGGGGGDGGGGGFGGFGGGGGDGGGGGFGGGGGGGG**9;EFCDDGGGFGGGGGGFFFFGGGGD?2?GF?=>FGGGGFFGFFFFFFGFFF:D3CD
@M02352:288:000000000-CKWC8:1:1101:6080:4850 1:N:0:TAGCGCTC+GTAAGGAG
TACGGAGGGTCCAAGCGTTATCCGGAATCATTGGGTTTAAAGGGTCCGCAGGCGGTCAATTAAGTCAGAGGTGAAAGCCTAACGCTCAACGATGGAACTGCCTTTGATACTGGTTGACTTGAGTTATACGGAAGTAGATAGAATAAGTAGTGTAGCGGTGAAATGAATAGATATTACTTAGAATACGGATTGCGAAGGCAGTCTACTACGTATATACTGACGATCATGGACGAAAGCGTGGGGAGCGAACAGGATTAGATACCCTGGTAGTCCACGCCGTAA
+
GFGFEEEEGFFG<FFGGGGGGGFEGGDGFFGFCFGFGC<EEGGGGGGGGGGGGGGFGGGGGGGGGGGGGGGFCDGGGECGG,<C7?FGEFGGGGDGFGGCGFCBDFGFGF9F<FGGGDFGGFG<FFEGFFECBCFGGDCFCFAECFFGGGFDBCACEE*>FFGGG,?9CFCFCF7;BDFGFGFFF:*1FFD:<:8CE>CFGGDGGGGGGGGCGGFFGFCG?8*2;D7CFFFGDEG5977EGEFFFFGGCD)7<:GF??6?+A696;F?<F<<BG46(2>6D9
@M02352:288:000000000-CKWC8:1:1101:20602:4873 1:N:0:TAGCGCTC+GTAAGGAG
TACGGAGGATCCAAGCGTTATCCGGAATCATTGGGTTTAAAGGGTCCGTAGGCGGATTAATAAGTCAGTGGTGAAAACCTACAGCTCAACTGTAGAACTGCCATTGAAACTGTTAGTCTTGAATTAGAGTGCAGTGGTTAGAATGTGTAGTGTAGCGGTGAAATGCATAGATATTACACAGAATACCGATTGCGAAGGCAGATCACTAACTCTATATTGACGCTGATGGACGAAAGCGTGGGGAGCGAACAGGATTAGATACCCTGGTAGTCCACGCCGTAA
+
GGGGGGGGGGGGGGGGGGGGGGGGGGGFGGGGGGGGGGGGGGGGGGGGGGGGGGGGGGGGGGGGGGGGGGGGGGGGGGGGGGGGGGGGGGGGGGGGGGGGGGGGGGGGGGGFGGGGGGGGGGGGGGGGGGGGGGGGGGGGGGGGGGGGGGGGGGGGGGFGGGGGGGGGGGGGGGGGGGGGGGGGGGGGGGGGGGGGGGFGGGGGGGGGGGGGGGGGFGFGGGG:CGGGGGGGGGGFDG5EGGFFFFGGGGBF<BFGFFFFGGGGFFGFFFFFFGFFFFFFGD
@M02352:288:000000000-CKWC8:1:1101:9718:4901 1:N:0:TAGCGCTC+GTAAGGAG
TACGGAGGGTGCAAGCGTTATCCGGAATCATTGGGTTTAAAGGGTTCGTAGGCGGGCTGATAAGTCAGTGGTGAAATGCAGGGGCTCAACTCCGGCACTGCCATTGATACTGTTAGTCTTGAATTATTGTGAAGTGGTTAGAATATGTAGTGTAGCGGTGAAATGCTTAGATATTACATAGAATACCAATTGCGAAGGCAGATCACTAACAATATACTGACACTGATGGACGAAAGCGTGGGGAGCGAACAGGATTAGATACCCTGGTAGTCCACGCCGTAA
+
GGGGGGGGGGGGGGGGGGGGGGGGGGGGGGGGGGGGGGGGGGGGGGGGGGGGGGGGGGGFFGGGGGGGGGGGGGGGGCGFGEGGGGGGGGFGGGGGGGGGGGGGGGGGGFFGGGGFC@FECAFGFGGEFGFGGFFGGGGGGGAGFFFFGGGGGGCFGG7*DFGGGGGGFG9CFCCFFGGGGGGFFGGG@FFCFGGGGGGGGFFFFFCFCFCFF9<FGG@FCCDE6CG79FGGGGGEGGGGGGD:>FDD=DDF?FFD7?2@F7FFFFFFFF<<FF@?><D>DD
@M02352:288:000000000-CKWC8:1:1101:20905:4926 1:N:0:TAGCGCTC+GTAAGGAG
TACGGAGGGTCCAAGCGTTATCCGGAATCATTGGGTTTAAAGGGTCCGCAGGCGGTCAATTAAGTCAGAGGTGAAAGCCCATCGCTCAACGATGGAACTGCCTTTGATACTGGTTGACTTGAGTTATACGGAAGTAGATAGAATAAGTAGTGTAGCGGTGAAATGCATAGATATTACTTAGAATACCGATTGCGAAGGAAGTCTACTACGTATATACTGACGCTCATGGACGAAAGCGTGGGGTGCGAACAGGATTAGATACCTTGGTAGTCCACGCCGTAA
+
GGGGGGGGDF,F@FGGGGGGGGGGGGCF<FFFGGGGGGGGGGGGG<FG@FGGGGG=F==FCFGGGGGGGGGG?FGG<,:=?44BFGGGGGD==B:=BFE=F,EF,?E,55<C<?,B<5E5,,8>3EFF<F=F@F<3E<<<BF3,,,@,7@@@7<;@FFF@FGAB9;BC;9,<;2<9;,2@;F<FFG:11F*1;*B:C**33332<F9BG8FC9E9++22153**;5++9+0/:EC>97/AGG:((57CC<5<6(9*.9)*0AF*/=D767.6*C62(,0,99
@M02352:288:000000000-CKWC8:1:1101:25422:4961 1:N:0:TAGCGCTC+GTAAGGAG
TACGGAGGGTGCAAGCGTTATCCGGAATCATTGGGTTTAAAGGGTCCGCAGGCGGTCAATTAAGTCAGAGGTGAAATACCATAGCTCAACTATGGAACTGCCTTTGATACTGGTTGACTTGAGTTATACGGAAGTAGATAGAATAAGTAGTGTAGCGGTGAAATGCATAGAGATTACTTAGAATACCGATTGCGAAGGCAGTCTACTACGTATATACTGACGCTCATGGACGAAAGCGTGGGGAGCGAACAGGATTAGATACCCTGGTAGTCCACGCCGTAA
+
AFGGDFECGGGGGGFGGFG7FE,BC@FFFAFFGFFCGDFFFGGDG8EBC@@B@FGGGGGD?FGGEFGGGGGGGGGGGGGGGGFGFGGGGGFFFFDGGFGGFFGG9F<FFA<@DEEGFFFFGCFGGGGGGGG:7FGGGGFGGGFGGGGG9DGFGGGGGDGGGGGGGGFGGGGGFFFEGGGGGGGGGGFEEEDFCGDEECCEEFGGGDFFGGGGFFDFFFGFGEEGG<FGGGGGGDGECEDCGEEF>5DCEGFF?:D78FFFGFG*?F<FFFF>4*9?>?>>GC
@M02352:288:000000000-CKWC8:1:1101:9930:5000 1:N:0:TAGCGCTC+GTAAGGAG
TACGGAGGGGGTTAGCGTTGTTCGGAATTACTGGGCGTAAAGCGTACGTAGGCGGATTGGAAAGTTGGGGGTGAAATCCCAGGGCTCAACCCTGGAACTGCCTCCAAAACTATCAGTCTAGAGTTCGAGAGAGGTGAGTGGAATTCCAAGTGTAGAGGTGAAATTCGTAGATATTTGGAGGAACACCAGTGGCGAAGGCGGCTCACTGGCTCGATACTGACGCTGAGGTACGAAAGTGTGGGGAGCAAACAGGATTAGATACCCTGGTAGTCCACACCGTAA
+
GGGGGFGGGGGGGGGGGGGGGGGGGGGGGGGGGGGGGGGGGGGGGGGGGGGGGGGGGGGGCFGGFGGGGGGGGGGGGGGGGGGGGGGGGGGGGGGGGGGGGGGGGGGGGGGGGGGGGGGGGGGGFGGGGGGGGGGGGGGGGGGGGGGGGGGGGGGGGGGFGGGGGGGFFFGGGEGGGGGGGGGGGGEGGGGGGGGGGGGGGGGGFGGGGGGGGGGGGGGGGGGEGGGGGGGGDFGFGGGGGGFFFFGFGC)86:GG<@ABFGFFFFD)6@<AFGF>63>35C
@M02352:288:000000000-CKWC8:1:1101:17972:5062 1:N:0:TAGCGCTC+GTAAGGAG
TACGGAGGGTCCGAGCGTTATCCGGAATCATTGGGTTTAAAGGGTCCGCAGGCGGTCAATTAAGTCAGAGGTGAAATCCCATAGCTTAACTATGGAACTGCCTTTGATACTGGTTGACTTGAGTTATACGGAAGTAGATAGAATAAGTAGTGTAGCGGTGAAATGCATAGATATTACTTAGAATACCGATTGCGAAGGCAGTCTACTACGTATATACTGACGCTCATGGACGAAAGCGTGGGGAGCGAACAGGATTAGATACCCTGGTAGCCCACGCCGTAA
+
GGGGGGGGEG@FGGGGGGGGGGGGGGEG<FGGGGGFGGGGGGGGGAFG:FGGGGGFFEDF<EGGGGGGGFGFFGGGG??AEA?EFGDFGGFFEE@FGGC<F8FFDDGCD<,ECFCEDFFFBDFGFGGFFGDG:F>@FC9FCG<@@AF<;FFFF:=@FCFCFGCFFGCFGF?<E9D;E,>D=FFFGGFCEGF8<CEDGGGECFFCFFGCGEGGCFEE;;?CCB=?=<+<9+0/>EC>C=9CGG>(3)9DGGBF?<F7<@-1<FGGFFD648)5.>5((-5,9C
@M02352:288:000000000-CKWC8:1:1101:19939:5197 1:N:0:TAGCGCTC+GTAAGGAG
TACGGAGGGTCCAAGCGTTATCCGGAATCATTGGGTTTAAAGGGTCCGCAGGCGGTCAATTAAGTCAGAGGTGAAATCCCATAGCTTAACTATGGAACTGCCTTTGATACTGGTTGACTTGAGTCATATGGAAGTAGATAGAATGTGTAGTGTAGCGGTGAAATGCATAGATATTACACAGAATACCGATTGCGAAGGCAGTCTACTACGTATGTACTGACGCTCATGGACGAAAGCGTGGGGAGCGAACAGGATTAGATACCCTGGTAGTCCACGCCGTAA
+
GGGGFGGGGCFGFGGGGGGGGGGGGGGG@G<EFGGC,BEGGGGGFCEFEGGGGGGEGGGGGGGGGGGGGGGGGGGGGGGGGGGGGG<EGGEFGGGGGGGGGCFGGGGGGGGGGGGGDGGGGGGGEFFGGEFFFFDFGGGFGGGGGGCGGGGGGGGGGGGGGGGGGGGGGGGGGGGGGGGFGGGFGGGGGGGGGGGGGGGGGFGGFGFCCGGGGGFGGGGGGGGGGG7CC7CDGGGFGGGGGGFFFF39EDFFFFGG>FFFGGGGFFGFFFFFFGFFF?B>GG
@M02352:288:000000000-CKWC8:1:1101:12784:5203 1:N:0:TAGCGCTC+GTAAGGAG
TACGAAGGTCCCGAGCGTTATTCGGAATCACTGGGCGTAAAGGGAGCGTAGGCGGCGCGGTAAGTCAGATGTGAAATCTGGAGGCTCAACCTCCAAACTGCATTCGATACTGCCGTGCTAGAGTAATGGAGAGGTAACTGGAATTCTCGGTGTAGCAGTGAAATGCGTAGATATCGAGAGGAAGACCAATGGCGAAAGCAGGTTACTGGACATTTACTGACGCTGAGGCTCGAAGGCTAGGGTAGCGAAAGGGATTAGATACCCCTGTAGTCCTAGCAGTAA
+
GGGGFGGGGEGGGGGGGFGGGEGGGGDGEGFGGGGGGEGEGGGGGGGGGGGGGGGECFGGGGGGGGGGFFGGGGGGGGGFGGGGGGGGGGGGGGGGGGGFGGGGGGGGGGFGGGGGD7FFFCFCCGGGGFGGGGFFFGDGFGC9:CEGGGECFGGGFGGFGGGFCCFCEEC@ECFEGGGGGGGGCGFGGGGGGGGED:CFGGG?FGGGGGFGGDFGF:EFGGGD8DGGG52>CCDEGGGGGGF??FGGGGFF01<7<FA6FGGCFFGF<?6<4795?BFFGG
@M02352:288:000000000-CKWC8:1:1101:27188:5274 1:N:0:TATCGCTC+GTAAGTAG
TACGGAGGATCCAAGCGTTATCCGGAATCATTGGGTTTAAAGGGTCCGTAGGCGGACAATTAAGTCAGAGGTGAAATTTTGCCGCTTAACGGCATAATGCCCTTGGATACTGGTGGCATTGGGCGATTATGAATTGGTTAGAATATTTAGTGTACCGGGGAAATCCATAGATATCACATAGAATACCAATTGCGAAGGCAGATCACTAATAACATATTGACATTGATGGACGAAATCGTGGGGTCAGAACAGGATTAGATACCTTGGTATTCCACCCCTTAA
+
GDE@@@@@:<EF9@FGG:@BFGACF78F,:F<EFG@8@@6@FFEGFEFFGGG,@CC@4=FAEFDGGFF,F@=<F,EF55AE9,8>:BFG9:++++,:,,,:3D=,,A,,,<F,,,+,,CB=8,,38C<:3@@<,3,@3+,8>,73@,,,,,73@,33***>F,,,,,64,,2,452,?,2,>?@FC7::F>+38CEE*2:1*>+>FCF6>+:+?+<0++++0+<:FC9+07)/:*)**11:C),()2:+9)7((*229)122+**029)*6:*:*(,-0,9:
@M02352:288:000000000-CKWC8:1:1101:23303:5318 1:N:0:TAGCGCTC+GTAAGGAG
TACGGAGGGTCCAAGCGTTATCCGGAATCATTGGGTTTAAAGGGTCTGCAGGCGGTCAATTAAGTCAGAGGTGAAATCCCATAGCTTAACTATGGAACTGCCTTTGATACTGGTTGACTTGAGTTATACGGAGGTAGATAGAATAAGTAGTGTAGCGGTGAAATGCATAGATATTACTTAGAATACCGATTGCGAAGGCAGTCTACTACGTATATACTGACGCTCATGGACGAAAGCGTGGGGAGCGAACAGGATTAGATACCCTGGTAGTCCACGCAGTAA
+
GGGGFGGGG@,EFGGGGGGCGGGGGG@F<FGGGGG8,BFGGGFG<,,CFGGGGGGGC@F,EFGGGGDGGGGGGGGGFGGGFA<FFGEFFGF?,AFGGDFGG@FCFFG9FFGGCFAFFGGGGGGGGGFE<>FG+C+:==DDFGG==C<7<FGGGGGGGGGGGGGGGGCFGGGGGGGGG?,@FGGFFGGGGGGGGGGGGGGGGC<FGGGBCC79<<2CEGGGGGGGCC9F9EFGGGGFGGGGGGFFFF3CEGFFFF4FBFFFGGGGFFGFBFFFFGFFF(8:GF
@M02352:288:000000000-CKWC8:1:1101:24636:5321 1:N:0:TAGCGCTC+GTAAGGAG
TACGGAGGGGGTTAGCGTTGTTCGGAATTACTGGGCGTAAAGCGTACGTAGGCGGATTGGAAAGTAGGGGGTGAAATCCCAGGGCTCAACCCTGGAACTGCCTCCTAAACTATCAGTCTAGAGTTCGAGAGAGGTGAGTGGAATTCCAAGTGTAGCGGTGAAATGCGTAGAGATCTGAAGGAATACCAGTGGCGAAGGCGGCCCCCTGGACAGACACTGACACTCAGATGCGAAAGCGTGGGGAGCAAACAGGATTAGATACCCTGGTAGTCCACGCCGTAA
+
GGGFGFFGGGGGGFGGGGGGGFGGGGEGFGGFGGFDFCEGGFGGGGGEGCGDFFGCGGGGCFFFFCGGGDGFEGGGGGGFGGGG@DC<DFDFGGGGGFDFGCCFGFGCFGFFFFGGGFGGFGGFFGCFGGGFGGGGCFGFFGCEGGGGGGBEGCFCGDEGGGFGGGGEGDGFGFGGGGGGGGGFFGGGFGGFGGGGGGGGGGGGGGDFCGGGGG5CCGDGGGGCCDGGF?DDGGGFF5*;ED>BF:FGE4>@B?G73FB9?FG4?FGF<@4<4>FBFFF>GD
@M02352:288:000000000-CKWC8:1:1101:14884:5331 1:N:0:TAGCGCTC+GTAAGGAG
TACGGAGGGTCCAAGCGTTATCCGGAATCATTGGGTTTAAAGGGTGCGCAGGCGGTTTATTAAGTCAGTGGTGAAATCTCGGGGCTCAACTTCGAAACTGCCATTGATACTGATAAACTTGAGTTCAGTTGGAGTAGGCGGAATGTGTAGTGTAGCGGTGAAATGCTTAGATATTACACAGAACACCGATAGCGAAGGCAGCTTACTAAACTGATACTGACGCTGAGGCACGAAAGCGTGGGGAGCGAACAGGATTAGATACCCTGGTAGTCCACGCCGTAA
+
GGGGGGGGGGGGGGGGGGGGGGGGGGGGGGGGGGGCFEFFGGGGGGGGGGGGGGGGGGGGGGGGGGGGGGGGGGGGGGFGGGGGGFGGGGGGGGGGGGGGGGGGGFGGGGGGGGGGGGGGGGGGGGGGGGGGGGGGGGGGGGGGGGGGGGGGGGGGGGGGGGGGGGGGGGGGGGGGGGGGGGGGGGGGGGGGGGGGGGGGGGGGGGGGGGGGGGGGGGGGGGGGGGGGGGGGGGGEGGDGGGFFFFGGGGD:::FGFFFFGGGGFFGFFFDFFFFFFFFFGC
@M02352:288:000000000-CKWC8:1:1101:9937:5345 1:N:0:TAGCGCTC+GTAAGGAG
TACGGAGGGTCCAAGCGTTATCCGGAATCATTGGGTTTAAAGGGTCCGTAGGCGGGATGATAAGTCAGTGGTGAAATCCTACAGCTCAACTGTAGAACTGCCATTGATACTGTCGTTCTTGAATTTGGTCGAAGTGGGCGGAATAAGTAGTGTAGCGGTGAAATGCATAGATATTACTTAGAACACCGATAGTGAAGACAGCTCACTAGGCCTGAATTGACGCTGAGGGACGAAAGCGTGGGGAGCGAACAGGATTAGATACCCTGGTAGTCCACGCCGTAA
+
GGGGGGGGGGGGGGGGGGGGGGGGGGDGGGGGGGGFFGGGGGGGGGGGGGGGGGGGGGGFGGGGGGGGGGGGGGGGGGGGGGGGGGGGGGGGGGGGGGGGGGGGGGGGGGGGGGGGGGGGGFFGGGGGGGGGGGGGGGGGGGGGGGFFGGGGGGGGGGGGGGGGGGGGGGGFGGGGGGGGGGGGGGGGGGGGGGGGGGGGGGGGGGGGGGGGGGGGGGGGGGGGGGFGGGGGGGGFGGGGGGEFFFGGGGFFFFGGFFFFGGGGFFGFFFAFFGFFFFD>DD
@M02352:288:000000000-CKWC8:1:1101:19748:5378 1:N:0:TAGCGCTC+GTAAGGAG
TACGGAGGGTCCGAGCGTTATCCGGAATCATTGGGTTTAAAGGGTCCGCAGGCGGTCAATTAAGTCAGAGGTGAAATCCCATAGCTTAACTATGGAACTGCCTTTGATACTGGTTGACTTGAGTCATATGGAAGTAGATAGAATGTGTAGTGTAGCGGTGAAATGCATAGATATTACACAGAATACCGATTGCGAAGGCAGTCTACTACGTATGTACTGACGCTCATGGACGAAAGCGTGGGGAGCGAACAGGATTAGATACCCTGGTAGTCCACGCCGTAA
+
GGGGGFGGGGGGGGGGGGGGGGGGGGGGGGGGGGGGGGGGGGGGGGGGGGGGGGGGGGGGGGGGGGGGGGGGGGGGGGGGGGGGGGGGGGGGGGGGGGGGGGGGGGGGGGGGGGGGGGGGGGGGGGGGGGGGGGGGGFFFGGGGGGGGGGGGGGGGGGGGGGGGGGGGGGGGGGGGGGGGGGGGGGGGGGGGGGGGGGGGGGGGGGGGGGGGGGGGGGGGGGGGGGGGGFGGGGGFGGGGGGFFFFGGGGFFFBGGFFFFGGGGFFGFFFFFFGFFFFFBGG
@M02352:288:000000000-CKWC8:1:1101:16016:5411 1:N:0:TAGCGCTC+GTAAGGAG
TACGGAGGGTCCAAGCGTTATCCGGAATCATTGGGTTTAAAGGGTCCGCAGGCGGTCAATTAAGTCAGAGGTGAAATCCCATAGCTTAACTATGGAACTGCCTTTGATACTGGTTGACTTGAGTTATACGGAAGTAGATAGAATAAGTAGTGTAGCGGTGAAATGCATAGATATTACTTAGAATACCGATTGCGAAGGCAGTCTACTACGTATATACTGACGCTCATGGACGAAAGCGTGGGGAGCGAACAGGATTAGATACCCTGGTAGTCCACGCCGTAA
+
GGGGGGGGGGGGGGGGGGGGFGGGGGGGGGGGGGGFGGGGGGGGGGGGGGGGGGGFGGGGGGGGGGGGGGGGGGGGGGGGGGGGFFGGGGGEFGGGGGGGGGFGGGGGGGFGGFGGGGGGGGGGGGGGGGGGGGGGGGGGGGGGGGGFGGGGGGGGGGGGGGGGGGGGGGGGGGGGGGGGGGGGGGGGGGGGGGGGGGGGGGGGGGGGGGGGGGGGGGGGGGG?EGGGGGGGGGGFGGGEGGFFBFGGG<DFFFCF?FFFGGGGFFGFFF7A=DF?FBF>GD
@M02352:288:000000000-CKWC8:1:1101:6449:5417 1:N:0:TAGCGCTC+GTAAGGAG
TACGGAGGGTCCAAGCGTTATCCGGAATCATTGGGTTTAAAGGGTCCGCAGGCGGTCAATTAAGTCAGAGGTGAAATCCCATAGCTTAACTATGGAACTGCCTTTGATACTGGTTGACTTGAGTTATACGGAAGTAGATAGAATAAGTAGTGTAGCGGTGAAATGCATAGATATTACTTAGAATACCGATTGCGAAGGCAGTCTACTACGTATATACTGACGCTCATGGACGAAAGCGTGGGGAGCGAACAGGATTAGATACCCTGGTAGTCCACGCCGTAA
+
GGGGGGGGGGEGFGGGGGGGGGGGGGDGCGGGGGGGGGGGGGGGGEGGDGGGGGGFGEGGEFGGGGGGGGGGFGGGGDEGDAFGGGFGGGGGGE8FGGGFGDGGGGGGG9<FFFECD<FFFDFFFGGGGGEGGCDGFGFGGGBD<=FFG9DAFCFFGCFFFGFFFGCEFFC@35EFGFEGGFGGGG>C*FFCFGGEG8CFGGFFFGGGGGFFCGGG7<29CB5;C<?CFEC<EGD59:<EGG>61>DGEGEFB:FD<F<?GGG47>594B<AFGF?FFB0DD
@M02352:288:000000000-CKWC8:1:1101:12022:5419 1:N:0:TAGCGCTC+GTAAGGAG
TACGAAGGGTGCAAGCGTTGTTCGGATTTATTGGGCGTAAAGCGCGCGCAGGCGGATTGATAAGTCAGATGTGAAATCTCGGGGCTCAACCTCGAAACTGCGTCTGAAACTGTTAGTCTAGAGTCTCGGAGAGGGAAGGGGAATTTCGCATGTAGGGGTAAAATCCGTAGAGATGCGAAGGAACACCAGAGGCGAAGGCGCCTTCCTGGACGAGTACTGACGCTGAGGCGCGAAAGCGTGGGGAGCAAACAGGATTAGATACCCTGGTAGTCCACGCCGTAA
+
GEFFDFEEGGGGGGGGGCFFGGGFGDCGGGGGGGGGGFEEDGGGGGGGGGGGGGGGGGGGGGGGGEGGGGGGGGGGGGGGGGGDGCDGGGGGGGGGGGGGGGGGGGGGGGGGGGGGGGGGFFGGGGGGGGGEGGGGGGGGGGDGGGGGGGGGGGGGGGGGGGGGGGGGGEGGGGGGGGGGGGGGGGGGGGGGGGGGGGGGGGGGGGGGGGGGGGGGCFGGGGGDEDFGGGGGGGGFGGGGGGFFFFGGGGFFB?CC8FFFGFFGFFGFFFFFFCFFFFFFGG
@M02352:288:000000000-CKWC8:1:1101:24936:5439 1:N:0:TAGCGCTC+GTAAGGAG
TACGGAGGGGGTTAGCGTTGTTCGGAATTACTGGGCGTAAAGCGTACGTAGGCGGATTGGAAAGTTGGGGGTAAAATCCCAGGGCTCAACCCTGGAACTGCCTCCAAAATTATCAGTCTAGAGTTCGAGAGAGTTGAGTGGAATTCCAAGTGAAGAGGTGAAATTAGAAATAATTTGGAGAAACACGAGTGGGGAAGCAGGCTCACTGGATCGATACTGACGCTGAGGTACGAAAGGTGGGGGAGAAAAAAGGATTAAATCCCCTGTAGGTCCACAACGAAA
+
GGGG7EGGGGG@6DGGGGG7F<FFGG@FGGEFGGG8FFGGGG,CF7FFCFGGGGG:4FGD,EFGG?<F=CGG+BFGG<,,,5BFGGGGGGG@=3+<3,,8D,E,3BFG,,,,8,3383@,,,38,,8,333DF,,7333@:F9,3,737>>;,,,2@A3*@F;,26<,,,1,,,,,@,BF+C,+2=*=:FG***=*3*+?**;*+<+A02?F8EC>*+0+2*/**/;22+*/:E*)*+*2CE5(()9D**00((9*)*)*+0<*)8**)*-.*9/,((.(>C
@M02352:288:000000000-CKWC8:1:1101:24926:5455 1:N:0:TAGCGCTC+GTAAGGAG
TACGGAGGGGGTTAGCGTTGTTCGGAATTACTGGGCGTAAAGCGTACGTAGGCGGATTGGAAAGTTGGGGGTGAAATCCCAGGGCTCAACCCTGGAACTGCCTCCAAAACTATCAGTCTAGAGTTCGAGAGAGGTGAGTGGAATTCCAAGTGTAGAGGTGAAATTCGTAGATATTTGGAGGAACACCAGTGGCGAAGGCGGCTCACTGGCTCGATACTGACGCTGAGGTACGAAAGTGTGGGGAGAAAACAGGATTAGATACCCTGGTAGTCCACACCGTAA
+
GGGGGGGGGGGGGFGGGGGFCFGEGGGGGGGGGGGGGGEGGGFGGGGGGGGGGGGGEEGGGGGFFC<FGGGGGGGGGGFGGGGGGGGGGGGGGGGFFFDGGFGGGFGGGFEFGGGGEGGGGGGCEGEFFGGGGDGGC<BFGGGFGGGGGFFGFGFEGGGGGGGGF;C?C8C:C<9FCFGGDFGEFGGEFFGGGEGGGCFDGGDCFF?FCFFFGEFGE??EFDGCECGF6+2*:E<<2+:FCEB<3)9F6*7?:66:<FFFGGGGFFGF2*.66C=418>3FG
@M02352:288:000000000-CKWC8:1:1101:6089:5520 1:N:0:TAGCGCTC+GTAAGGAG
TACGGAGGGTCCAAGCGTTATCCGGAATCATTGGGTTTAAAGGGTCCGCAGGCGGTCAATTAAGTCAGAGGTGAAAGCCCATCGCTCAACGATGGAACTGCATTTGATACTGGTTGACTTGAGTTATACGGAAGTAGATAGAATAAGTAGTGTAGCGGTGAAATGCATAGATATTACTTAGAATACCGATTGCGAAGGCAGTCTACTACGTATATACTGACACTCATGGACGAAAGCGTGGGGAGCGAACAGGATTAGATACCCTGGTAGTCCACGCAGTAA
+
GGGGGGGG@FFG@FGGGGGGGGGGGG@FCGGGGGGGGGGGGGGG<6FFCGGGEGG:FGEGGGGGGGGGFGGGGGGGGDFD<<?FFGGGGGEEG@@FGGGGG<,AFGGGGFGGGGGG@FFGGGGGA9@<7=>F>FG<FC=,@FFC@,@F<FGGGGGGGGGGGGGGGGF;CGGGGGGGG;;FGGGGEGGDGGGGGGGGGGGGGFECFGGEC88?;8+<FGGGF+=C*8EGC6CGGGGF*CCEGG:B9>)CGGFFFFGG?F9BFAFG@FFFFFFB=C?(4(83FG
@M02352:288:000000000-CKWC8:1:1101:7740:5525 1:N:0:TAGCGCTC+GTAAGGAG
TACGGAGGGTCCAAGCGTTATCCGGAATCATTGGGTTTAAAGGGTCCGCAGGCGGTCAATTAAGTCAGAGGTGAAATCCCATAGCTTAACTATGGAACTGCCTTTGATACTGGTTGACTTGAGTTATACGGAAGTAGATAGAATAAGTAGTGTAGCGGTGAAATGCATAGATATTACTTAGAATACCGATTGCGAAGGCAGTCTACTACGTATATACTGACGCTCATGGACGAAAGCGTGGGGAGCGAACAGGATTAGATACCCTGGTAGTCCACGCCGTAA
+
GFCEEC@CC@FGGEF@FFEGGGGEDCGGFGCFFFFCCF@6@AEGGGGGGCGFGCGGGEFGGFFGGGGGGGGGGGGGGGGGGGFFGFFFGGGAFFGGGE8AEGGFFCFG9FFGGGGGGGFFGGFGGGGGGGGCGEFFGFGFGF<FFFGFGGGCGFGFFGGGGGFFFFFGGGFGGDGFGGCF@BF9C@FEGFCCGGGGCCCC8CFGGC@FFGGGGGGG7EFEF5EGDGGGGGGGGGDFDGGDEGD:93D35CDF?BFF3@AFFF8F?F59>BF<*:??0252C<
@M02352:288:000000000-CKWC8:1:1101:7721:5529 1:N:0:TAGCGCTC+GTAAGGAG
TACGGAGGGTCCAAGCGTTATCCGGAATCATTGGGTTTAAAGGGTCCGCAGGCGGTCAATTAAGTCAGAGGTGAAATCCCATAGCTTAACTATGGAACTGCCTTTGATACTGGTTGACTTGAGTTATACGGAAGTAGATAGAATAAGTAGTGTAGCGGTGAAATGCATAGATATTACTTAGAATACCGATTGCGAAGGCAGTCTACTACGTATATACTGACGCTCTTGGACGAAAGCGTGGGGAGCGAACAGGATTAGATACCCTGGTAGTCCACGCCGTAA
+
GGGGGGGGGGGGGGGGGGGGGGGGGGGGGGGGGGGGGGGGGGGGGGGGGGGGGGGGGGGGGGGGGGGGGGGGGGGGGGGGGGFGGGGGGGGGGGGGGGGGGGGGGGGGGGGGGGGGGGGGGGGGGGGGGGGGGGGGGGGGGGGGGGGGGGGGGGGGGGGGGGGGGGGGGGGGGGGGGGGGGGGGGGGGEGGGGGGGGGGGGGGGGGGGGGGGGGFGGGGGGGGEG3CFGFGGGGGFGDDGDG>?9EC<EGFFF?DF?=AFGDGGFFGFB*4<FGFFF:D;CD
@M02352:288:000000000-CKWC8:1:1101:6106:5535 1:N:0:TAGCGCTC+GTAAGGAG
TACGGAGGGTCCAAGCGTTATCCGGAATCATTGGGTTTAAAGGGTCCGCAGGCGGTCAATTAAGTCAGAGGTGAAAGCCCATCGCTCAACGATGGAACTGCCTTTGATACTGGTTGACTTGAGTTATACGGAAGTAGATAGAATAAGTAGTGTAGCGGTGAAATGCATAGATATTACGTAGAATACCGATTGCGAAGGCAGTCCACTACGTAGAAACTGACGCTCATGGACGAAAGTGTGGGGATCGAACAGGATTAGATACCCTGGTAGTCCACACAGTAA
+
GFGGGGGGDEGGCGGGGGGGGGGGGGCCCFFGGGGGGGGDFGGGE,CF>FGG7FE7CFFGFGGGGGGFCGGGCGGGG8,+9,9FFFGCFFC?C<7BF,5FFF,EAFGAFGBFEBDC,DCFGGFD9F<9,3CF:FGAFB@DDFGA=AGGGFGGGG9DFGFEGGGFGG;;EFGGGGFGG*=EGGGF9FFGGGEFGGEGGGFFG<C+CFGC9*2+*1+5=FGG6*58*9EFCCFDGGGD*:?EEGB?0)1CC5BFBF*7494BGG8FFFC):=ABFGF(-(05FF
@M02352:288:000000000-CKWC8:1:1101:15264:5564 1:N:0:TAGCGCTC+GTAAGGAG
TACGGAGGGTCCAAGCGTTATCCGGAATCATTGGGTTTAAAGGGTCCGCAGGCGGTCGATTAAGTCAGAGGTGAAATCCCATAGCTTAACTATGGAACTGCCTTTGATACTGGTTGACTTGAGTCATATGGAAGTAGATAGAATGTGTAGTGTAGCGGTGAAATGCATAGAGATTACTTAGAATACCGATTGCGAAGGCAGTCTACTACGTATATACTGACGCTCATGGACGAAAGCGTGGGGAGCGAACAGGATTAGATACCCTGGTAGTCCACGCCGTAA
+
GGGGGGGGGFEE@FGGGGGFFFGGGGGG@FCFGGG:BFGGGGFGGFGGGGGGGGGF@7FCFGGGGGDGEFGGGGGGGGGGGFFGGGGGGGEGGGGGGGGGGGGGFFGFGGGGFGGGCFGGGGGGFEFGGGGGGGGGGFGGGGGAFDCGGGGGGGGDGGGGGGGGGGGGGGGEGGGFGCFGGGGGGGGGGGGGGGGGGGGGGFGCGGGGGCFFFGGGGGGGGGGGGGGG6CFGGGGFGGGGGGFFBDCGGGFFFFFGFFFFGGGGFFGFFFFFFGF<BFF;GG
@M02352:288:000000000-CKWC8:1:1101:26789:5571 1:N:0:TAGCGCTC+GTAAGGAG
TACGGAGGATCCAAGCGTTATCCGGAATCATTGGGTTTAAAGGGTCCGCAGGTTGATAATTAAGTCAGAGGTGAAATCTTGCCGCTTAACGGTAAAATTGCCTTTGATACTGGTTGTCTTGAGTTATTATGAAGTGGTTAGAATATGTAGTGTAGCGGTGAAATGCATAGATATTACATAGAATACCAATTGCGAAGGCAGATCACTAATAATATACTGACACTGATGGACGAAAGCGTGGGGAGCGAACAGGATTAGATACCCTGGTAGTCCACGCCGTAA
+
GGGGGGGCGGFGGFFGGEEFFFEFGGCFFGGFFGGFGGGCFFD@FFEC+7@+9CFFGGGGGGGFGGGGGGGFGG,FFGGGGGGGEG:7FFCCBFFGGAFFGCCFGGGGGG<FFFGEFFGGGGGG<?,AFGGGGFFGGGGGFGFGGGGGFFEGGFGGGGGGGGFGGGGGFG:CFGCFGFFGGGGACFGGGGFGFGGEGGGGGDF,>FGGGGF,BFC@GGDGGGGGGGGGG6CDGDGFGEGGGGF;>EDG5DFFFBGGDFFFGFGG45FFFFFFFGFF>?F>DC
@M02352:288:000000000-CKWC8:1:1101:14850:5601 1:N:0:TAGCGCTC+GTAAGGAG
TACGGAGGGTCCAAGCGTTATCCGGAATCATTGGGTTTAAAGGGTCCGCAGGCGGTCAATTAAGTCAGAGGTGAAAGCCCATCGCTCAACGATGGAACTGCCTTTGATACTGGTTGACTTGAGTTATACGGAAGTAGATAGAATAAGTAGTGTAGCGGTGAAATGCATAGATATTACTTAGAATACCGATTGCGAAGGCAGTCTACTACGTATATACTGACGCTCATGGACGAAAGCGTGGGGAGCGAACAGGATTAGATACCCTGGTAGTCCACGCCGTAA
+
GGGGGGGGGGGGGGGGGGGGGGGGGGGGGGGGGGGFFGGGGGGGGGGGGGGGGGGGGGGGGGGGGGGGGGGGGGGGGGGGGGGGGGGGGGGGGGGGGGGGGGGGGGGGGGGGGGGGGGGGGGGGGGGGGGGGGGGGGGGGGGGGGGGGGGGGGGGGGGGGGGGGGGGGGGGGGGGGGGGGGGGGGGGGGGGGGGGGGGGGGGGGGGGGGGGGGGGGGGGGFGGGGDGGGGGGGGGFGGGGGGFFFFGGGGFFFFGGFFFFGGGGFFGFFFFFBC46;BE9GG
@M02352:288:000000000-CKWC8:1:1101:27001:5604 1:N:0:TAGCGCTC+GTAAGGAG
TACGGAGGGTCCAAGCGTTAATCGGAATTACTGGGCGTAAAGCGCGCGTAGGCGGTTTGTTAAGTCAGATGTGAAAGCCCTGGGCTCAACCTGGGAACTGCACCTGATACTGGCAAACTAGAGTACAGAAGAGGGTGGTGGAATTTCCTGTGTAGCGGTGAAATGCGTAGATATAGGAAGGAACACCAGTGGCGAAGGCGACCACCTGGTCTGATACTGACGCTGAGGTGCGAAAGCGTGGGGAGCAAACAGGATTAGATACCCAGGTAGTCCACGCCGTAA
+
GGGGGG:@F@EFGGGGCFFC@@C8F:CDGGG96CFGFFGGFGGGGGGGCFGEGDGF@EGFFFFGGGDGGGGE<F9EAFFFFFGFFDGGGGGCFGFGEFFGGFFGFFGGCFFFGGFGG@AFGFFGGGG9,@FGGDEFGGGGGGFGFGGDGGGGGG@FFG>CCFC,C=FEGGDFGGGG,C,,7C:CCGCGGGGFEGGEEGFCCEGGGGGGGF*A:7<EF@C9:A58CCFFGGGGGGG3CECEDD761@CG6C@F:0**39ABGGFF*.1<>?AFFGF?F:D1*1
@M02352:288:000000000-CKWC8:1:1101:5640:5607 1:N:0:TAGCGCTC+GTAAGGAG
TACGGAGGATCCAAGCGTTATCCGGAATCATTGGGTTTAAAGGGTCCGTCGGTTGATAATTAAGTCAGAGGTGAAATCTTGCCGCTTAACGGTAAAATTGCCTTTGATACTGGTTGTCTTGAGTTATTATGAAGTGGTTAGAATATGTAGTGTAGCGGTGAAATGCATAGATATTACATAGAATACCAATTGCGAAGGCAGATCACTAATAATATACTGACACTGATGCACGAAAGCTTGGGGAGCGAACAGGATTAGATACCCTGGTAGTCCACGCCGTAA
+
GGGGD@FGGFFGGFGFGGGGGCGGGGDGFF,CFFG@CFE9FG9EF@FGG8BEGGE<FCFFFGGCCFGFF9DFFGGFGGDCCF<CFEBEFGC+B<:FG?FAFEFGG,C@BFGFGFBF:FEE?EEF55FG9DGG,?EDFGGDEFGD,EFD=FGDGGGGECCCFG;EFFCEFFGGFGGCCCD9BFB@CECECFFCG5>EEEGFG8GB:CFCFG+B;<FGGG99F?FGCCGG+9CF*CD)7+::7C)(6><D*555?FGG7@AFGGFGFFGF<*<AFGFF>?@;DC
@M02352:288:000000000-CKWC8:1:1101:6415:5610 1:N:0:TAGCGCTC+GCAAGGAG
TACGGAGGGTCCAAGCGTTATTCGGAACCATTGGGCTTAAAGGGTGCGCAGGCGGTTTATTAAGTCAGTGGTGAAATCTCGAGGCTCAACCTCGAAACTGCCATTGATACTGATAAACTTGAGTTCAGTTGGAGTAGGCGGAATGTGTAGTGTAGCGGTGAAATGCTTAGATATTACACAGAACACTGATAGCGAAGGCAGCTTACTAAACTGATACTGACGCTGAGGCACGAAAGCGTGGGGAGCGAACAGGATTAGATACCCTGGTAGTCCACGCCGTAA
+
FGGFGEGGD@6CFFGGGGG7F,CFGGE:FFCGGGG,6CFFGGCGGDGG:CFGG+CFGFEBFGGGGGF,BBFEGGGF?B<F8ACCGGGGGGG<F:=<BFFGGGFFGFGGDFGGFEF9>BFBDDGGD,,@,@FGCFFGG9DFGEFC,77@BFGFGEFGFGGGGFGGGGCGGGGGGGGC;CGCFGGGGG9>??,<EGGEGGG6E?FG9CG7@FG9++00<<AC?EGEGDCCFGGGGC3<F51;EGEF;EGDCC>@?B6C7?AF?EGGFFGFA?ADFGFFFBFFGG
@M02352:288:000000000-CKWC8:1:1101:5652:5620 1:N:0:TAGCGCTC+GTAAGGAG
TACGGAGGATCCAAGCGTTATCCGGAATCATTGGGTTTAAAGGGTCCGTAGGTTGATAATTAAGTCAGAGGTGAAATCTTGCCGCTTAACGGTAAAATTGCCTTTGATACTGGTTGTCTTGAGTTATTATGAAGTGGTTAGAATATGTAGTGTAGCGGTGAAATGCATAGATATTACATAGAATACCAATTGCGAAGGCAGATCACTAATAATATACTGACACTGATGGACGAAAGCGTGGGGAGCGAACAGGATTAGATACCCTGGTAGTCCACGCCGTAA
+
GGGGGGGGGFFDEGGGGGGGGFGGGGGGGGGGGGGFGGGGGGGGGGGGGGGGGGGGGGGDGGGGGGFFGGGGGGGGGGGGGGGGGGEGGGGGGGGGGGGFGGGGGFGGGGGGGGGGGGGGGGGGGGGGGGGGGGGGGGGGGGGGGGGGGGGGGGGGGGGGGGGGFGGGGGGGGGGGGGGGFGGGGGGGGGGFGEGGGDGGGGGGGGGGGFFFGGGGGGGGGGGGGGGGCFGGGGGFCEGGGGF@FFGGGGFFFFFGFFFFGGGGFFGFBBAAFGFFFFFFGG
@M02352:288:000000000-CKWC8:1:1101:4229:5656 1:N:0:TAGCGCTC+GTAAGGAG
TACGAGGGGTGCAAGCGTTAATCGGAATTACTGGGCGTAAAGCGTACGCAGGCGGTTTGTTAAGCGAGATGTGAAAGCCCCGGGCTCAACCTGGGAACTGCATTTCGAACTGGCAAACTAGAGTCTTGTAGAGGGGGGTAGAATTTCAGGTGTAGCGGTGAAATGCGTAGAGATCTGAAGGAATACCGGTGGCGAAGGCGGCCCCCTGGACAAAGACTGACGCTCAGGTACGAAAGCGTGGGGAGCAAACAGGATTAGATACCCTGGTAGTCCACGCCGTAA
+
GGGGFGGGGGGGGGGGGGGFGGGGGGGGGGGGGGGGGGGGGGGGGGGGGGGGGGGGGGGGGGGGGGGGGGGGGGGGGGGGGGGGGGGGGGGGGGGGGGGGGGGGGGGGGGGGGGGGGGGGGGGGFGGGGGGFGGGGGGGGDGGGGGGGGGGGGGGGGGGGCGGGGGGEEEGGGGGGG?FGGGGGGGGGGGGGGGGGGGGGGGGGGGGGFCGGDGGEGGG6CCGGEGGFGGGGGGGFGGG;EGFFFFGG6DFFFFDFFFFFFDCCFFGFFFFF?FFFFBFFGG
@M02352:288:000000000-CKWC8:1:1101:25036:5665 1:N:0:TAGCGCTC+GTAAGGAG
TACGGAGGGTCCAAGCGTTATCCGGAATCATTGGGTTTAAAGGGTCCGCAGGCGGTCAATTAAGTCAGAGGTGAAATCCCATAGCTTAACTATGGAACTGCCTTTGATACTGGTTGACTTGAGTTATACGGAAGTAGATAGAATAAGTAGTGTAGCGGTGAAATGCATAGATATTACTTAGAATACCGATTGCGAAGGCAGTCTACTACGTATATACTGACGCTCATGGACGAAAGCGTGGGGAGCGAACAGGATTAGATACCCTGGTAGTCCACGCCGTAA
+
GGGGGFGGGGGGGGGGGGGGGGGGGFGGGGGFGGGFEG8FFFGGGGGGGGGGGGGGGGDGGGGGGGGFGGGGGGGGGGGGGGGGGGGGGGGCGGGGGGGGGGGGGGGGFGFG8FFEGGFGEGGGGGGGG?FECFFGGGGGGGGGGGGGGGG8FGGCFGGEGGGGFGAFFFGGGGGGFDFGD9FGGGGGGGGCFEGGBEGGGGGGGGGGCEGFGGGGGGCEEEG=?CFGGGGDGEDFG=C8EEE?FDDGGGFF?BGGB?A?7FGGFF*?AFFDB>?09?F9DD
@M02352:288:000000000-CKWC8:1:1101:22801:5680 1:N:0:TAGCGCTC+GTAAGGAG
TACGGAGGGTGCAAGCGTTATCCGGAATCATTGGGTTTAAAGGGTTCGTAGGCGGGCTGATAAGTCAGTGGTGAAATGCAGGGGCTCAACTCCGGCACTGCCATTGATACTGTTAGTCTTGAATTATTGTGAAGTGGTTAGAATATGTAGTGTAGCGGTGAAATGCTTAGATATTACATAGAATACCAATTGCGAAGGCAGATCACTAACAATATATTGACGCTGATGGACGAAAGCGTAGGTAGCGAACAGGATTAGATACCCTGGTAGTCTACGCCGTAA
+
GGGGGEGGGEGGFDGGGGGGGGGGGCGGCFGGGFGB@FGCEFGGFFGGGGGGGGGGDGGGGGGGGGGGFFGFFGGGGGGGGGGGGEGGGF?FGGGGGGGGGGCDGDFFCG=C=CDFFGGGFFGGGGGGGGGGCFGGGFGGGGFGGGGGCFFGGGGGGGGGGGGGGGGGGGGGGCFGGGGGGFFFGGGGGGGGGGGGEGGGGGFGGGGCGGGGGGGGGGGGGDG8CDGGFCFGGGGEGGGGGGFFFFGDEG>F?BGGFFAFCFGGFFG@AFDF4CFB9>FFGD
@M02352:288:000000000-CKWC8:1:1101:25041:5683 1:N:0:TAGCGCTC+GTAAGGAG
TACGGAGGGTCCAAGCGTTATCCGGAATCATTGGGTTTAAAGGGTCCGCAGGCGGTCAATTAAGTCAGAGGTGAAATCCCATAGCTTAACTATGGAACTGCCTTTGATACTGGTTGACTTGAGTTATACGGAAGTAGATAGAATAAGTAGTGTAGCGGTGAAATGCATAGATATTACTTAGAATACCGATTGCGAAGGCAGTCTACTACGTATATACTGACGCTCATGGACGAAAGCGTGGGGAGCGAACAGGATTAGATACCCTGGTAGTCCACGCCGTAA
+
GGGGGGGGGFGGGGGGGGGGGGGGFGGGGGGGGGGGGGGGGGCFGGGGGGE7FFECGGGGFGGGGGGGGGEFCFFGGGGFGEGGGF,CEFFEFGGGGGFDFFFGGGEFD9EFCGGGGGGGFF,CDGGGGG7:>=@,CEGFFDBFE<3C<<FGFCFGC<:@C<>EAFCF;,@;BD,5@>EGDFCGGGGGDFFBF8CEGGFFEFG@<F72CECCFF99CG97+*7==DG7++0:>GGFGCCCCE3(4:CC*17?:?DC?64*CCF46<G?2834=CF6;63(99
@M02352:288:000000000-CKWC8:1:1101:4731:5704 1:N:0:TAGCGCTC+GTAAGGAG
TACGGAGGGGGTTAGCGTTGTTCGGAATTACTGGGCGTAAAGCGTACGTAGGCGGATTAGTCAGTTAGGGGTGAAATCCCAGGGCTCAACCCTGGAACTGCCTCTAATACTGCTAGTCTTGAGTTCGAGAGAGGTGAGTGGAATTCCAAGTGTAGAGGTGAAATTCGTAGATATTTGGAGGAACACCAGTGGCGAAGGCGGCTCACTGGCTCGATACTGACGCTGAGGTACGAAAGTGTGGGGAGCAAACAGGATTAGATACCCTGGTAGTCCACACCGTAA
+
GGGGGFFGGGGGGGGGGGGGGGGGGGGGGGGGGGGGGGGGGGGGGGGGGGGGGGGGGGGGGGGGGGGGGGGGGGGGGGGGGGGGGGGGGGGGGGGGGGGGGGGGGGGGGGGGGGGGGGGGGGGFGGGGGGGGEGGGGGGGGGGGGGGGGGGGGGGGGGGGGGGGGFGGGGGGGGGGGGGGGGGGGGGFGGGGGGGGGGGGGGGGGGGGGGGGGGGGGGGGGGGGGCGGGGGGDGG:FGGGGGFF>EGGGGFFFFGF??AFGGGFFFGFB?BD=FFFFFF:GG
@M02352:288:000000000-CKWC8:1:1101:5898:5784 1:N:0:TAGCGCTC+GTAAGGAG
TACGGAGGGTGCAAGCGTTATCCGGAATCATTGGGTTTAAAGGGTCCGTAGGCGGGATTGTAAGTCAGTGGTGAAAGTTTGCGGCTCAACCGTAAAATTGCCATTGATACTGCAGTTCTTGAATTATTGTGAAGTGGTTAGAATATGTAGTGTAGCGGTGAAATGCTTAGATATTACATAGAATACCGATTGCGAAGGCAGATCACTAACAATATATTGACGCTGATGGACGAAAGCGTAGGTAGCGAACAGGATTAGATACCCTGGTAGTCCACGCCGTAA
+
GGGGGFGGGEGGGFGGGGGGGGGGGCGGGGGGGGGFGGGFFFGGGGGGGGGGGGGGGGFGGFGGGGGGGGGFGGGGGFFGGFGGGGDCFGGGGGGGGGGGGGFGGCFGGGFFGGGGGGGGGGGGGGGGGFGFGGGGGGGG>FCFDGGGGGGGGGGGGGBCGGGGGGGGGGGGGGGGGGGGGGGFGFGGGGGGGEGGGGGGGGGGGGGGG?DFCCGGGGFFACCE=CFGFGGGGGGFGGDEGG?<DFGGGD@?<8CC??AFGGFF=>GF<4AAFGFFFFF>GD
@M02352:288:000000000-CKWC8:1:1101:17603:5790 1:N:0:TAGCGCTC+GTAAGGAG
TACGGAGGGTCCAAGCGTTATCCGGAATCATTGGGTTTAAAGGGTCCGCAGGCGGTCAATTAAGTCAGAGGTGAAAGCCTATCGCTCAACGATGGAACTGCCTTTGATACTGGTTGACTTGAGTTATACGGAAGTAGATAGAATAAGTAGTGTAGCGGTGAAATGCATAGATATTACTTAGAATACCGATTGCGAAGGCAGTCTACTACGTATATACTGACGCTCATGGACGAAAGCGTGGGGAGCGAACAGGATTAGATACCCTGGTAGTCCACGCCGTAA
+
GGGGGFGGGGGGGGGGGGEGGGGGGGGGGGGGGGGFGGGFGGGGGGGGGGGGGGGGGGGGGGGGGGGGGGGGGGGGGGGGGGFEGGGGGGGGGGGGGGGGGGGGGGGGGGGGGGGGGGGGGGGGGGGGGGGGGGGGGGGGGGGGGGGGGGGGGGGGGGGGGGGGGGGGGGGGGGGGGGGGGGGGGGGGGGGGGGGGGGGGGGGGGGGGGDGGGGGGGGGGGGGGGGGGGGGGGGGFGGGGGGFFFFGGGGFFFFFGFFAFGGGGFFGFFFFFFGFFFFFFGG
@M02352:288:000000000-CKWC8:1:1101:26593:5871 1:N:0:TAGCGCTC+GTAAGGAG
TACGAAGGTCCCGAGCGTTATTCGGAATCACTGGGCGTAAAGGGAGCGTAGGCGGCGCGGTAAGTCAGATGTGAAATCTGGGGGCTCAACCCCCAAACTGCATTCGATACTGCCGTGCTAGAGTAATGGAGAGGTAACTGGAATTCTCGGTGTAGCAGTGAAATGCGTGGATATCGAGAGGAAGACCAATGGCGAAAGCAGGTTACTGGACATTTACTGACGCTGAGGCTCGAAGGCTAGGGTAGCGAAAGGGATTAGATACCCCTGTAGTCCTAGCAGTAA
+
GGGGDFEGGGGGGGGGGGGGGGGGGGGGGGGGGGGGGFGGGGGGFGGGGGGGGGGGGGGGGGGGGGGGGGGGGGGGGGGFECFGGGGGGGGGEG7FGGGGGGGGGGGGGGGGFGGFGGGGGGGGGFFGFGGGGGGGGGGGGGGGGGEGGGGGGGGGGGGGGGGGGGGGGGGGGGGGFFGGGGGFGFGGGGGGGGGGEEFGGGGGGGGGGGGFGDGGGGGGGGGGGGCCCEDDGGDFG6>FGGFFFFGGGGFFFFCFFFFFGGGGF:FFFFFFFCFDFF4):C
@M02352:288:000000000-CKWC8:1:1101:14552:5872 1:N:0:TAGCGCTC+GTAAGGAG
TACGGAGGGTCCAAGCGTTATCCGGAATCATTGGGTTTAAAGGGTCCGCAGGCGGTCAATTAAGTCAGAGGTGAAATCCCATAGCTTAACTATGGAACTGCCTTTGATACTGGTTGACTTGAGTTATACGGAAGTAGATAGAATAAGTAGTGTAGCGGTGAAATGCATAGATATTACTTAGAATACCGATTGCGAAGGCAGTCTACTACGTATATACTGACGCTCATGGACGAAAGCGTGGGGAGCGAACAGGATTAGATACCCTGGTAGTCCACGCCGTAA
+
GGGGGGGGGGGGGGGGGGGGGGGGGGGGGGGGGGGGDEGGGGGGGGGGGGGGGGGGGEGGGGGGGGGGGGGGGGGGGGGGGGGGGGGGGGGDFGGGGGGFGGGGGGGGGEGGGGGGGGGGGGFGGGGGGGFGGGGGGFGGGG<FFGGGFFGGGGGGGGGGGGGGGGGGGGGGGGGGGGGGGGGGGGGGGGGDFGGGGGGGGGGGGGGGGGGGGGG9CGCGGGC=EGGGCEFCGGGFFGGCGGFFFFGGGGFFFFGG2=BF9FGGFFGFFFABFGFFBFE>DD
@M02352:288:000000000-CKWC8:1:1101:27670:6025 1:N:0:TAGCGCTC+GTAAGGAG
TACGGAGGGTCCAAGCGTTATCCGGAATCATTGGGTTTAAAGGGTCCGCAGGCGGTCAATTAAGTCAGAGGTGAAATCCCATAGCTTAACTATGGAACTGCCTTTGATACTGGTTGACTTGAGTTATACGGAAGTAGATAGAATAAGTAGTGTAGCGGTGAAATGCATAGATATTACTTAGAATACCGATTGCGAAGGCAGTCTACTACGTATATACTGACGCTCATGGACGAAAGCGTGGGGAGCGAACAGGATTAGATACCCTGGTAGTCCACGCCGTAA
+
GGGGGGGGGGGGGGGGGGGGGGCFFFGGGGGFGGGGGGFGGGGGGGGGGGGGGGGEGGGGGDFFGGGGGFGGGGGGGAFFGGGFGFGFGGGGGGGGGGGGGGGGGGGGGGGGGGGGGGGGGGGGGGGGGGGGGGGGGGDDGGFGGGGGGGGGGGGGGGGGGGGGGGGGGFGGGFFGGGGGGGFGGGGGGGGFGGGEEGGGGGGGGGGGGGGGGGGGGGGGGGGDGGGGGGCGGGGFGGGGGGF?BDDGEGFFFFFF?FFFGGGFFFGFFFFFFGFFFFFFGD
@M02352:288:000000000-CKWC8:1:1101:7591:6039 1:N:0:TAGCGCTC+GTAAGGAG
TACGGAGGATCCAAGCGTTATCCGGAATCATTGGGTTTAAAGGGTCCGTAGGTTGATAATTAAGTCAGAGGTGAAATCTTGCCGCTTAACGGTAAAATTGCCTTTGATACTGGTTGTCTTGAGTTATTATGAAGTGGTTAGAATATGTAGTGTAGCGGTGAAATGCATAGATATTACATAGAATACCAATTGCGAAGGCAGATCACTAATAATATACTGACACTGATGGACGAAAGCGTGGGGAGCGAACAGGATTAGATACCCTGGTAGTCCACGCCGTAA
+
GFFGGGGG@FFGGFGGGGGGGEGFCCBFDFGGGGGGGGFGGGGGFGGGGFGGGGGGEFFGGGFGGGGGFGGGGFGGGGGGGGGGGGGDGGGGGFGGEGG9FGGGGGGGFFGG?FGEFGGGG,BFF?FGFGFD<?FFGGG9F9DFEGGGDFGFGFCFGEGGFCFGDFCFGGDGEGG9EAFCEFCGFGGGDGG?CEDEEDFGGGGGCCGGGGG7B@FDFGCEG,?FGFF?F*695CDFGGGGGGF:FEG<CGFF?6FFFF2=FFFGFFGFB?B4@:F1;8)4<9
@M02352:288:000000000-CKWC8:1:1101:11626:6079 1:N:0:TAGCGCTC+GTAAGGAG
TACGGAGGGTCCAAGCGTTATCCGGAATCATTGGGTTTAAAGGGTCCGCAGGCGGTCAATTAAGTCAGAGGTGAAATCTTGCCGCTTAACGGTAAAATTGCCTTTGATACTGGTTGTCTTGAGTTATTATGAAGTGGTTAGAATATGTAGTGTAGCGGTGAAATGCATAGATATTACATAGAATACCAATTGCGAAGGCAGATCACTAATAATATACTGACACTGATGGACGAAAGCGTGGGGAGCGAACAGGATTAGATACCCTGGTAGTCCACGCCGTAA
+
GGGGGGGGGGGGGGGGGGGGGGGGGGGGGGGGGGGGGGGGGGGGGGGGGGGGGGGGGGGGGGGGGGGGGGGGGGGGGGGGGGGGGGGGGGGGGF7FGGGGGGGGGGGGGGGGGGGGGGGGGGGGGGGGGGGGGGGGGGGGGGGGGGGGGGGGGGGGGGGGGGGGGGGGGGGGGGGGGGGGGGGGGGGGGGGGGGGGGGGGGGGGGGGGGGGFGFGFGGGGGGGGGGGGGGGGGGGFGGGGGGFFFFGDGGFFFFGGFFFFGGGGFFGFBFFFFGFFFFFFGG
@M02352:288:000000000-CKWC8:1:1101:9655:6129 1:N:0:TAGCGCTC+GTAAGGAG
TACGGAGGGTCCAAGCGTTATCCGGAATCATTGGGTTTAAAGGGTGCGCAGGCGGTTTATTAAGTCAGAGGTGAAAGCCCATCGCTCAACGATGGAACTGCCTTTGATACTGGTTGACTTGAGTTATACGGAAGTAGATAGAATAAGTAGTGTAGCGGTGAAATGCATAGATATTACTTAGAATACCGATTGCGAAGGCAGTCTACTACGTATCTACTGACGCTCATGGACGAAAGCGTGGGGAGCGAACAGGATTAGATACCCTGGTAGTCCACGCCGTAA
+
GGGGGG@:FGEGAFFGGGGGGAFGGGGGGGEGGGG6FGGGGGGGGGGGGFGGGGGCGGFGGG<FGGGGGDFGGGGGGGGGG8?FGGGGGGGDFGGGGFGGGFGGGGGGGGAE8EAF@FGGFGGFGGGFFDEFFGFFGFBDFFGCF,@FFGGGGFGGGGGGGGGGGG@FCGGGGGGGGFECFGGFFGGGFGEGGGGGGGGFGFGE:CGE@?89C*<+>CF?FGGGGGCFF6CDGGGFGCCEGGFFFFGGGGFFF?GGFFFFGGGG?FGFFFFFFGFFFBFFGG
@M02352:288:000000000-CKWC8:1:1101:17498:6135 1:N:0:TAGCGCTC+GTAAGGAG
TACGGAGGGTGCAAGCGTTATCCGGAATCATTGGGTTTAAAGGGTCCGTAGGTGGATAATTTAGTCAGAGGTGAAAGTTTGCCGCTTAACGGTAAAATTGCCTTTGATACTGGTTATCTTGAATCATTATGAAGTGGTTAGAATATGTAGTGTAGCGGTGAAATGCATAGATATTACATAGAATACCAATTGCGAAGGCAGATCACTAATAATGTATTGACACTGATGGACGAAAGCGTGGGGAGCGAACAGGATTAGATACCCTGGTAGTCCACGCCGTAA
+
GGGGGEGGGGGGGGGGGGGGGGGGGFGGGGGGGGGFGGGGGGGGGGGGGGGGGGGGGFGGGGGGGGGGGGGGGGGGGGGGGGGGGGGGGGGDGGFGGGGGGGGGGGGGGGGGGGGGGGGGGG,FGGGGGGGGGGGGFGGGGGGGGGGGGGGGGGGGGGGGGGGGGGGGGEFGGGGGGGGGGGGGGGGGGGGGGGGECCFGGGGGGGGGFGGGGGGGGGGGGGGGGGGGGGGGGGDDFGGGDGEFFFGGGGFFFFGGBFFFGGGGFFGFFBADFGFFFFF>GC
@M02352:288:000000000-CKWC8:1:1101:12731:6188 1:N:0:TAGCGCTC+GTAAGGAG
TACGGAGGGTGCAAGCGTTATCCGGAATCATTGGGTTTAAAGGGTCCGCAGGCAGTCAATTAAGTCAGAGGTGAAATCCCATAGCTTAACTATGGAACTGCCTTTGATACTGGTTGACTTGAGTCATATGGAAGTAGATAGAATGTGTAGTGTAGCGGTGAAATGCATAGATATTACACAGAATACCGATTGCGAAGGCAGTCCACTACGTATGTACTGACGCTCATGGACGAAAGCGTGGGGAGCGAACAGGATTAGATACCCTGGTAGTCCACGCCGTAA
+
GGGGGFGGGGGGGGGGGGGGGGGGGGGGGGGGGGGGGGGGGGGGGGGGGGGGGGGGGGGGGGGGGGGGGGGGGGGGGGGGGGGGGGGGGGG9FFGGGGGGGGGGGGGGGGGGGGGGGGGGGGGGGGGGGGGFGGGGGGGGGGGGGGGGGGGGGGGGGGGGGGGGGGGGGGGGGGGGGGGGGGGGGGGGGGGGGGGGGGGGGGGGGGGGGGGGGGGGGGGGGGGGGGGGGGGGGGGFGGGGGGFFFFGGGGFFFFGGFFAFGGGGFFGFFFFFFGFFFFFFGD
@M02352:288:000000000-CKWC8:1:1101:13052:6272 1:N:0:TAGCGCTC+GTAAGGAG
TACGGAGGGTCCAAGCGTTATCCGGAATCATTGGGTTTAAAGGGTCCGCAGGCGGTCAATTAAGTCAGAGGTGAAATCCCATAGCTTAACTATGGAACTGCCTTTGATACTGGTTGACTTGAGTTATACGGAAGTAGATAGAATAAGTAGTGTAGCGGTGAAATGCATAGATATTACTTAGAATACCGATTGCGAAGGCAGTCTACTACGTATATACTGACGCTCATGGACGAAAGCGTGGGGAGCGAACAGGATTAGATACCCTGGTAGTCCACGCCGTAA
+
GGGGGGGGGGGGGGGGGGGGGGGGGGGGGGGGGGGGGGGGGGGGGGGGGGGGGGGFGGGGGGGGGGGGGGGFGGGGGGGGGGGGGGGGGGGFGGGGGGGGGGGGGGGGGGGGGGGGGGGGGGGGGGGGGGGGGGGGGGGGGGGGFFGGGGGGGGGGGGGGGGGGGGGGGGGGGGGGGGGGGGGGGGGGGGGGGGGGGGGGGGGGGGGGGGGGGGGGGGGGGGGGGGGGGGGGGGGFGGGGGGFFBFGGGGFF?FCDDFFFGGGGFFGFAF>DFGFFF?F>DD
@M02352:288:000000000-CKWC8:1:1101:19934:6309 1:N:0:TAGCGCTC+GTAAGGAG
TACGGAGGGGGTTAGCGTTGTTCGGAATTACTGGGCGTAAAGCGCACGTAGGCGGATCAGAAAGTATAGGGTGAAATCCCAGGGCTCAACCCTGGAACTGCCTTGTAAACTCCTGGTCTTGAGTTCGAGAGAGGTGAGTGGAATTCCGAGTGTAGAGGTGAAATTCGTAGATATTCGGAGGAACACCAGTGGCGAAGGCGGCTCACTGGCTCGATACTGACGCTGAGGTGCGAAAGTGTGGGGAGCAAACAGGATTAGATACCCTGGTAGTCCACACCGTAA
+
GGGGGGGGDGG@FGGGGFGGGGGGGGGGGGGGGGGGGGGGGGGGGGGGGGGGGGGGGGGGGGGFFGGGGGGGGGGGGGGGGGGGGGGGFGGGGGGGGGGGGGGGGGGGGGGGGGGGGGGGGGGGGGGGGGGGGGGGGGGGGGGFGGGGGGFGFFGGGGGGGGGGGGGGGGGFGGDGGGGGGGGGGGGFGGGGGGGGGGGGGGGGFCFGGGGGGGGGGGGGGGGGGGGGGFGGGGGE:FFGEGFBFFGGGGFFFFFGFFFFGFGC=FGFFFFFFGFFFFF?GG
@M02352:288:000000000-CKWC8:1:1101:23309:6312 1:N:0:TAGCGCTC+GTAAGGAG
TACGGAGGATCCAAGCGTTATCCGGAATCATTGGGTTTAAAGGGTCCGTAGGTGGATAATTAAGTCAGAGGTGAAAGTTTGCGGCTCAACCGTAAAATTGCCTTTGATACTGGTTATCTTGAATCATTGTGAAGTGGTTAGAATATGTAGTGTAGCGGTGAAATGCATAGATATTACATAGAATACCAATTGCGAAGGCAGATCACTAACAATGTATTGACACTGATGGACGAAAGCGTGGGGAGCGAACGGGATTAGATACCCCGGTAGTCCACGCCGTAA
+
GFGGGGGGDEECFFGGGFGGFGGEGEGGGGGGFGGFGEFGGGGGFGGGGGGGFFFF@EGGGGGGGGFGGGGGGGGGGFGCAFGGGGGGGFGGGGGGGGGGGGGGGEGGFGGGGGGFGGGGGGGGGGGGGGGG<FGGGFGAFGFGFGGGGGGGGGGFGGGGGGGGGGGGGGGGGGGGGGGGGFGGGGGGGGGGGGGGGGGGGGGGGGGGGFC?CF@FEGGGGGGGGGFGGFFGEGGEGGGGGGFFFFDD19BEFFGGFFBFCFG*7>DEFFFFFGFFB6>>GD
@M02352:288:000000000-CKWC8:1:1101:26818:6322 1:N:0:TAGCGCCC+GTATGGAG
TACGGAGGGTGCAAGCGTTATCCGGAATCATTGGGTTTAAAGGGTTCGTAGGCGGGCTGATAAGTCAGTGGTGAAATGCAGGGGCTCAACTCCGTCACTGCCATTGATACTGTTAGTCTTGATTTATTGTGAAGTGGCTAGAATATGTAGTGTAGCGGTGAAATGCTTAGATATTACATAGAATACCAATTGCGAAGGCAGATCACTAACAATATATTGACGCCGATGAACGAAAGCGTGGTTAGCGAACAGGATTAGATACCCTGGTAGTCCACGCCGTAA
+
GGGGGGGGDGGGFGGGGGGGGGGGGG+D6EFGGGGGGGGGGGGGGFGG@FGGGGGGGGG8?FFGGFGG,CFGCGGGG9EFG<FGGGGGGG95F73B:F<5FA,C98E<B,,CE,,88,CB,<,8:,,,,8@A<,37E+:<<F,,,@,3,3@,@:>FF7>CFG,,2>F979,72,,;@CC;9FCF9C7E,CC,,1=8B5B*38AE<C+>950++?4+A95<;*//8)11A?C<AED)**1;C*).3*5C5))0(.C>2*)1+9E94<*).*-6*;*(42)49>
@M02352:288:000000000-CKWC8:1:1101:21782:6332 1:N:0:TAGCGCTC+GTAAGGAG
TACGGAGGGTCCAAGCGTTATCCGGAATCATTGGGTTTAAAGGGTCCGCAGGCGGTCAATTAAGTCAGAGGTGAAAGCCCATCGCTCAACGATGGAACTGCCTTTGATACTGGTTGACTTGAGTTATACGGAAGTAGATAGAATAAGTAGTGTAGCGGTGAAATGCATAGATATTACTTAGAATACCGATTGCGAAGGCAGTCTACTACGTATATACTGACGCTCATGGACGAAAGCGTGGGGAGCGAACAGGATTAGATACCCTGGTAGTCCACGCCGTAA
+
GGGGGGEGGGGGGGGGGGGGGGGGGGGGEGGGGGGBFEGFGGGGGGGGGGGGGGGCCGGGGGGGGGGGGGGGGGGGGGGFFFFFGGGGGFG+DFFGGGGGFDFGFGGGGGGGGGGGGGGGGGGGGGGGGGGG<FFGFAFGGFFGFFGGGGGGGGGGGGGGFGGGGGFGGGGGGGGGGGGGGFGFGGGEGGEGGGGEGGGGGGGGGGGGGGGGGGGGGGGGGCGGGGGGGCGGGEGEGGGGGGF?FFGGGGEFBFDGFFFFGGFFFFGFFFAFFGFFFFF9CD
@M02352:288:000000000-CKWC8:1:1101:20624:6346 1:N:0:TAGCGCTC+GTAAGGAG
TACGGAGGGTCCAAGCGTTATCCGGAATCATTGGGTTTAAAGGGTCCGTAGGTGGATAATTAAGTCAGAGGTGAAATCTTGCCGCTTAACGGTAAAATTGCCTTTGATACTGGTTGTCTTGAGTTATTATGAAGTGGTTAGAATATGTAGTGTAGCGGTGAAATGCATAGATATTACATAGAATACCAATTGCGAAGGCAGTCTACTACGTATATACTGACGCTCATGGACGAAAGCGTGGGGAGCGAACAGGATTAGATACCCTGGTAGTCCACGCCGTAA
+
GGGGGGGGGGGGGGGGGGGGGGGGGFGGFGGGGGGGGGGGGGGGGCGGGFGGGGGGGADFGGGGGGGGDFGGGGGGGGGGGGGGGGFGGGGCEGCFGGGFF9FFGGGGGFGGGEFGGGGGG,,CFFFC?FGGGGGGGGDDFAFGDGGGGGGFFGGGGGGGGGCDEGEGGGCFAFGGGGG9,@FGGGGGGFG:F8EEEGGDGGGGGGGGF=F,;<FCCG9?GEGDC3EC6<C)C8C35CCEGC3((8C5CD)81(>C<=AFGGFGFFFFDFFFFGFB>:3;DC
@M02352:288:000000000-CKWC8:1:1101:17495:6430 1:N:0:TAGCGCTC+GTAAGGAG
TACGGAGGGTCCGAGCGTTATCCGGAATCATTGGGTTTAAAGGGTCCGCAGGCGGTCAATTAAGTCAGAGGTGAAATCCCATAGCTTAACTATGGAACTGCCTTTGATACTGGTTGACTTGAGTCATATGGAAGTAGATAGAATGTGTAGTGTAGCGGTGAAATGCATAGATATTACACAGAATACCGATTGCGAAGGCAGTCTACTACGTATGTACTGACGCTCATGGACGAAAGCGTGGGGAGCGAACAGGATTAGATACCCTGGTAGTCCACGCCGTAA
+
GGGGGGGGGGGGGGGGGGGGGGFFGEGGGGGGGGGGDGGGGGGGGGGGGGGGGGGGGGGGGGGGGGGGGGGGGGGGGGGGGGGGGGGGGGGGGGGGGGGGGGGGGFGGGGGGGGGGGGGGGGGGGGGGGGGGGGGGGGGGGGGGGGGGGGGGGGGGGGGGGGGGGGGGGGGGGGGGGGGGGGGGGGGGGGGGGGGGGGGGGGGGGGGGGGGGGGGGGGGGGGGGGGGGGGGGGGGFGGGGGGFFFFGGGGFF??GGFFFFGGGGFFGFFFFFFGFFFF@9GD
@M02352:288:000000000-CKWC8:1:1101:27928:6435 1:N:0:TAGCGCTC+GTAAGGAG
TACGGAGGGTCCGAGCGTTATCCGGAATCATTGGGTTTAAAGGGTCCGCAGGCGGTCGATTAAGTCAGAGGTGAAATCCCATAGCTTAACTATGGAACTGCCTTTGATACTGGTTGACTTGAGTCATATGGAAGTAGATAGAATGTGTAGTGTAGCGGTGAAATGCATAGATATTACACAGAATACCGATTGCGAAGGCAGATCACTAACAATATATTGACGCTGATGGACGAAAGCGTAGGTAGCGAACAGGATTAGATACCCTGGTAGTCTACGCCGTAA
+
FDFGGF:@BFFEFGGGGGG7FGGEGEGGG9@FEFFBCFGGGECCFFEFGGCCEGEGGGGGCFAEGGGGGGFFFEEGFGGGGG8FEFFGGGGCFGFGGFFGGG9AFGCFDGGDFGGGFGGFGBFGGGGFGGGFGGGGFCFGGGGGGGFGDEGGGFBFEGGDGGGFGGGGGFFGEGGGGGGG8FDAF:FGGGGGDGCC8>FGGGGGGGG9FGFGGGGGGGFGFEDEGGGGGCGGGCGF:CDGGGF97?<DEC>?08FD2?AFGGCFFFGFFFADFGFBFF:>GD
@M02352:288:000000000-CKWC8:1:1101:19197:6477 1:N:0:TAGCGCTC+GTAAGTAG
TACGGAGGGTGCTAGCGTTATTCGGAATTACTGGGCGTAAAGGGTACGTAGGCGGATTATTAAGTGAGTGGTGAAATCCCAAAGCTCAACCCGGGAACTGCCTTTGATACTGGTAGTCTTGAATTCAGGCGGAGTAGGTGGAATTCCTAGTGTAGAGGTGAAATTCGTAGATATTACACAGAACACCGATGGCGAAGGCAGCTCACTGGCTCGGTATTGACGCTGAGGGACGAAAGTGTGGGTAGCGAACAGGATTAGATACCCTGGTAGTCCACGCCGTAA
+
GGGGGFGGG,C,,CFGGGG,E,CFGGGGAG<FFGG@+CFGGG,C,,CF,CFGGGGGGGG9FGGGG,EG<EFGGGGGGG<F,,,BFGGGGG,++@+@FFGGGG,,C,CFGGGG,FGGGGGGGG8FGG,,,,8++@F,,@3@FGGG,7,,@FGGGGG9FGGGGGGG9D*?FGGGGGG;,,,,6?FGGGG**=*=FGGGGGG*=EG:FGG+C*92**1;/AFGGGGGGG*;**95CGGF*AFGGG79:F)9EGFFFFGGF@AFGGGGFFGFBFFFFGF09BFFGG
@M02352:288:000000000-CKWC8:1:1101:25547:6515 1:N:0:TAGCGCTC+GTAAGGAG
TACGGAGGATCCAAGCGTTATCCGGAATCATTGGGTTTAAAGGGTCCGTAGGTTGATAATTAAGTCAGAGGTGAAATCTTGCCGCTTAACGGTAAAATTGCCTTTGATACTGGTTGTCTTGAGTTATTATGAAGTGGTTAGAATATGTAGTGTAGCGGTGAAATGCATAGATATTACATAGAATACCAATTGCGAAGGCAGATCACTAATAATATACTGACACTGATGGACGAAAGCGTGGGGAGCGAACAGGATTAGATACCCTGGTAGTCCACGCCGTAA
+
GFGEGGGGEFGGGGGGGGGGGGGEGGFGGGGGGGGCCG,EEFGGGFFGGGGGCFFFGGGGGGGGGGGGGGGGGGGGGGGGGGFFGBFGGGFEG@E?FGGGGGGGGGGGGGGGGGGGGGGGGGGGGGGGGGGGGGGGGGGGGGGGGGGGGGGGGGGGGGGGGGGGGGGGGGGGGGGGGGGGGGGGGGGGGGGGGGGGGGGGGGGGGGGFFGGGGGFGGGGGGGGGGGGGFCGGGGG>GGGGGGFFFFGGGGFFF?GGFFFFGGGGFFCFFFFFFGF?9BFFGG
@M02352:288:000000000-CKWC8:1:1101:17819:6539 1:N:0:TAGCGCTC+GTAAGGAG
TACGGAGGATCCAAGCGTTATCCGGAATCATTGGGTTTAAAGGGTCCGTAGGTTGATAATTAAGTCAGAGGTGAAATCTTGCCGCTTAACGGTAAAATTGCCTTTGATACTGGTTGTCTTGAGTTATTATGAAGTGGTTAGAATATGTAGTGTAGCGGTGAAATGCATAGATATTACATAGAATACCGATTGCGAAGGCAGTCTACTACGTATATACTGACGCTCATGGACGAAAGCGTGGGGAGCGAACAGGATTAGATACCCTGGTAGTCCACGCCGTAA
+
GGGGGGGGGGGGGGGGGGGGGGGGGGGGGGGGGGGFGGGGGGGGGGGGGGGGFGGGGGGGGGGGGGGGGGGGGGGGGGGGGGGGGGGGGGGGGGGGGGGGGGGGGGGGGFGGGGGGGGGGGGGGGGGGGGGGGGGGGGGGGGGGGGGGGGGGGGGGGGGGGGGGGGGGGGGGGGGGGGGGGGGGGGGGGGGGGGGGGGGGGGGGGGGGGGGEEGGGGGGGGGGGGGGFGFGGGGGFGGGGGGFFFFGGGGFFFFGGFFAFGGFGFFGFFFFFFGFFFFFFGG
@M02352:288:000000000-CKWC8:1:1101:22411:6541 1:N:0:TAGCGCTC+GTAAGGAG
TACGGAGGGTCCGAGCGTTATCCGGAATCATTGGGTTTAAAGGGTTCGCAGGCGGTCAATTAAGTCAGAGGTGAAATCCCATAGCTTAACTATGGAACTGCCTTTGATACTGGTTGACTTGAGTCATATGGAAGTAGATAGAATGTGTAGTGTAGCGGTGAAATGCATAGATATTACACAGAACACCGATAGCGAAGGCAGCTTACTAAACTGATACTGACGCTGAGGCACGAAAGCGTGGGGAGCGAACAGGATTAGATACCCTGGTAGTCCACGCCGTAA
+
GGGGGCFGGGGGGGGGGGGGGGGGGGGGGGGEGGGFGGFGGGGGGGGGGGGGGEFFEGGGGEGGGGGGGGGG7EFGGGGGGGGGGGGGGGGAFGGGGGGGFGGGGGGGGGGGGGGDGGGGGGFGGFGGGGGG<FGGGG9FD<FFGGGGGGGGGGGGGGGGGGGGGGAAA7ACGGGGG9EGCGGGGGGGGGFGGGGGGGGGGGGGGGGGGCGGGGF9CGGFGGGGGGGCGGGGGEGFGGGEGGEF03DGGGFFF6FGFFFFGGGFFFGFFFFFFGF?>484DC
@M02352:288:000000000-CKWC8:1:1101:3861:6596 1:N:0:TAGCGCTC+GTAAGGAG
TACTAAAGGTGCAAGCGTTAATCGGAATTACTGGGCGTAAAGCGCGCGTAGGTGGTTTGTTAAGTTGGATGTGAAAGCCCAGGGCTCAACCTTGGAACTGCATTCAAAACTGACTCACTAGAGTACGAGAGAGGTTAGTGGAATTTCCTGTGTAGCGGTGAAATGCGTAGAGATGGGAAGGAACACCAGTGGCGAAGGCGACTGACTGGCTCGATACTGACACTGAGGTGCGAAAGCGTGGGGAGCAAACGGGATTAGATACCCCGGTAGTCCACGCCGTAA
+
GGGGGGGGGGGGFGFGGFGECGFGGCBFGGGGGGGGGGDEFFGGGGGGEGFEGGGEGDGGGFGFGFGGGGGGGGGGGDEGCGGDGGGGGGFFGGGGGGGGGGGGGGGGGGGGGGGGGGGGGGGGGGGFGGGGGGGGFGEFGGGGGGGGAFGGGGGGGGGGGGGGFGGGGGGGGGGGGGGGGGGGGGGFGGGGGGGGGDGEGGGGFGGGGGGFGCFFGGGFGGGGGFGGGFFCGGGFGGGGGCEFBFGFG5BEFFGG2?<FGGGGFFGFFDFF?FFFFFF;DC
@M02352:288:000000000-CKWC8:1:1101:14041:6714 1:N:0:TAGCGCTC+GTAAGGAG
TACGGAGGGTGCAAGCGTTATCCGGAATCATTGGGTTTAAAGGGTCCGTAGGCGGACTAATAAGTCAGAGGTGAAATCCCGCAGCTCAACTGTGGAACTGCCTTTGAAACTGTTAGTCTTGAGTTATTGTGAAGTGGTTAGAATATGTAGTGTAGCGGTGAAATGCTTAGAGATGACATGGAATACCGATTGCGAAGGCAGATCACTAACAATATACTGACGCTGATGGACGAAAGCGTGGGGAGCGAACAGGATTAGATACCCTGGTAGTCCACGCCGTAA
+
GGGGGGGGGGGGGGGGGGGGGGGGGGGGGGGGGGGGGGGGGGGGGGGGGGGGGGGGGGGGGGGGGGGGGGGGGGGGGGGGGGGGGGGGGGGGGGGGGGGGGGGGGGGGGGGGGGGGGGGGGGGGGGGGGGGGGGGGGGGGGGGGGGGGGGGGGGGGGGGGGGGGGGGGGGGGGG7FFGGGGGGGGGGGGGGGGGGEGGGGGGGGGGGGGGGGGGGGGGGGGGGGGGGGGGGDGGGFGGGGGGFFFFGGGGFFFFGGFFFFGGGGFFGFAFFFFGFBFFFFGG
@M02352:288:000000000-CKWC8:1:1101:10273:6739 1:N:0:TAGCGCTC+GTAAGGAG
TACGGAGGGGGTTAGCGTTGTTCGGAATTACTGGGCGTAAAGCGTACGTAGGCGGATTAGTCAGTTAGGGGTGAAATCCCAGGGCTCAACCCTGGAACTGCCTCTAATACTGCTAGTCTTGAGTTCGAGAGAGGTGAGTGGAATTCCAAGTGTAGAGGTGAAATTCGTAGATATTTGGAGGAACACCAGTGGCGAAGGCGGCTCACTGGCTCGATACTGACGCTGAGGTACGAAAGTGTGGGGAGCAAACAGGATTAGATACCCTGGTAGTCCACACCGTAA
+
GGGGGFGGGGGEGGGGGGGGGGGGGGGGGGGGGGGGGGGGGGGGGGGGGGGGGGGGGGGGGGGGGGGGGGGGGGGGGGGGGGGGGGGGGGGGGGGGGGGGGGGGGGGGGGGGGGGGGGGGGGGGGGGGGGGGGGGGGGGGGGGGGGGGGGGGGGGGGGGGGGGGGGGGGGGGFGGGGGBCGEGGGGGGGGGGGGGGGGGGGGCGGFGGGGGGGGGGGGGGGGGGGGGGGGGGGFGDGGGGGGFFFFGGGGFFFFGGF@BBGGEGFFDFBFFFFGFBBFFFGG
@M02352:288:000000000-CKWC8:1:1101:27861:6813 1:N:0:TAGCGCTC+GTAAGGAG
TACGGAGGGTCCAAGCGTTATCCGGAATCATTGGGTTTAAAGGGTCCGCAGGCGGTCAATTAAGTCAGAGGTGAAAGCCCATCGCTCAACGATGGAACTGCCTTTGATACTGGTTGACTTGAGTTATACGGAAGTAGATAGAATAAGTAGTGTAGCGGTGAAATGCATAGATATTACTTAGAATACCGATTGCGAAGGCAGTCTACTACGTATATACTGACGCTCATGGACGAAAGCGTGGGGAGCGAACAGGATTAGATACCCTGGTAGTCCACGCCGTAA
+
GGGGGGGGGGGGGGGGGGGGGGGGG:FGGGGGGGGGGGGGGGGGGGGGGGGGGGGGGGGGGGGFGGGGGGGGGGGGGGGGGGGGGGGGGGGGGGGGGGGGGGGGGGGGGGGGGGGGGGGGGFGGGGGGGGGGGGGGGDFGGGGEFGGGGGGGGGGGGGGGGGGGGGGGGGGG@FGGGGGGGGFFCGGGGGGGGGGGGGGGGGGGGGGGGDGGGGGGGGGGGGGGGGGGGGGGGGGFGGGGGGD?>FGGGGFF::GGFFFFGGFFFFFFFFDFFGF<FFFFGG
@M02352:288:000000000-CKWC8:1:1101:3858:6832 1:N:0:TAGCGCTC+GTAAGGAG
TACGGAGGGTGCAAGCGTTATCCGGAATCATTGGGTTTAAAGGGTCCGCAGGCGGTCAATTAAGTCAGAGGTGAAATACCATAGCTCAACTATGGAACTGCCTTTGATACTGGTTGACTTGAGTTATACGGAAGTAGATAGAATAAGTAGTGTAGCGGTGAAATGCATAGAGATTACTTAGAATACCGATTGCGAAGGCAGTCTACTACGTATATACTGACGCTCATGGACGAAAGCGTGGGGAGCGAACAGGATTAGATACCCTGGTAGTCCACGCCGTAA
+
GGGG@FFGD@FGGGGGGGG:FCFFGG:FGGDGGGGCBFFFFGGGF8,@CFFGGGGGGCEE,EFF?,??EFGGGGGGGGGGFFFGGGGGGGGF9FGGGGGGG<A?55<EFFFGEB<FCFGCGGG,?FFFD@F7CF=FDDFGFGGFC,3,,CFGGGGGGGGGGFGGGGFDGGGEGG7BF9EADFGFCFGGEE>EGEEGCEG8;C6FGGGFFC;9C:F@FGGGGGGGGD7C<AFDGGGFGGGGGG@?FFDDGGFFFBGGFFFFGGEGFFGFFFFFFGFFFFF9DD
@M02352:288:000000000-CKWC8:1:1101:26229:6836 1:N:0:TAGCGCTC+GTAAGGAG
TACGGAGGGTCCGAGCGTTATCCGGAATCATTGGGTTTAAAGGGTCCGCAGGCGGTCAATTAAGTCAGAGGTGAAATCCCATAGCTTAACTATGGAACTGCCTTTGATACTGGTTGACTTGAGTCATATGGAAGTAGATAGAATGTGTAGTGTAGCGGTGAAATGCATAGATATTACACAGAATACCGATTGCGAAGGCAGTCTACTACGTATGTACTGACGCTGAGGGACGAAAGCGTGGGGAGCGAACAGGATTAGATACCCTGGTAGTCCACGCCGTAA
+
GGGGGGGGGGGGGFGGGGGGGGGEGEGGGGGGGGGGGGGGGGGGGGGGGGGGGGGGGGGGGGGGGGGGGFGGGGGGGGGGGGGGGGGGGGGGGGGGGGGGGGGGGGGGGGGGGGGGGGGGGGGGGGGGGGGGGGGGGGGGGGGGGGGGGGGGGGGGGGGGGGGGGGGGGGGGGGDGGGGGGGGGGGGGGGGGGGGGGGGGGGGGGGGGGGGGGGGGGGGGGGGGGGGGGGGGGGGFGGGGGGFFBFGGGGFFF04CBFAFCFEGFFGFAFA>FFFF;BFFGG
@M02352:288:000000000-CKWC8:1:1101:23903:6851 1:N:0:TAGCGCTC+GTAAGGAG
TACGGAGGGTGCAAGCGTTATCCGGAATCATTGGGTTTAAAGGGTTCGTAGGCGGGCTGATAAGTCAGTGGTGAAATGCAGGGGCTCAACTCCGGCACTGCCATTGATACTGTTAGTCTTGAATTATTGTGAAGTGGTTAGAATATGTAGTGTAGCGGTGAAATGCTTAGATATTACATAGAATACCAATTGCGAAGGCAGATCACTAACAATATATTGACGCTGATGAACGAAAGCGTGGGTAGCGAACAGGATTAGATACCCTGGTAGTCCACGCCGTAA
+
GGGGGGGGGGGGGGGGGGGGGGGGGGGGGGGGGGGGGGGGGGGGGGGGGGGGGGGGGGGGGGGGGGGGGGGGGGGGGGGFGGGGGGGGGGGGGGGGGGGGGGGGGGGGGGGGGDGGGGGGGGGGGFGGGGGG9DGGGGGFGGGGGGGGGGGGGGGGGGGGGGGGGGGGGGGGGGGGGGGGGGDFFGGGGGGGGGGGGGGGGGGGFFG9AF7FGFGFFGCGGGGGGGFCGGGGGGGFGGGGGEEFFFGGDGF?6?GGFFDFGGGGFFGFB?BFFGFFBF3;DD
@M02352:288:000000000-CKWC8:1:1101:12130:6887 1:N:0:TAGCGCTC+GTAAGGAG
TACGGAGGGTCCAAGCGTTATCCGGAATCATTGGGTTTAAAGGGTCCGCAGGCGGTCAATTAAGTCAGAGGTGAAAGCCCATCGCTCAACGATGGAACTGCCTTTGATACTGGTTGACTTGAGTTATACGGAAGTAGATAGAATAAGTAGTGTAGCGGTGAAATGCATAGATATTACTTAGAATACCGATTGCGAAGGCAGTCTACTACGTATATACTGACGCTCATGGACGAAAGCGTGGGGAGCGAACAGGATTAGATACCCTGGTAGTCCACGCCGTAA
+
GGGGGGGGGGGGGGGGGGGGGGGGGGGGFFGGGGGEEGGFGGGGGGDGGGGGGGGGGGGGGGGGGGGGGGGGGGGGFGGGGGCGGFFGGFGCFGGGGGGGGGGGGGGGGGGGGGGGGGGGGGGGGGGGGGGGGGGGFGGGGGGGGGGGGGGGGGGGGGGGFGGGGGGGGFFGGGGGGGGGFGGGGGGGGGGGGGGGGGGGGGGGGGGGGGGGGGGFGGFGGGGDEGGGGGDDGGGFGGGGGGFFFECGEGFF?BFGD@AFGFFFFFGFDFBFFGFFFFEFGG
@M02352:288:000000000-CKWC8:1:1101:26560:6917 1:N:0:TAGCGCTC+GTAAGGAG
TACGGAGGGTGCAAGCGTTATCCGGAATCATTGGGTTTAAAGGGTTCGTAGGCGGGCTGATAAGTCAGTGGTGAAATGCAGGGGCTCAACTCCGGAACTGCCTTTGATACTGGTTGACTTGAGTCATATGGAAGTAGATAGAATGTGTAGTGTAGCGGTGAAATGCATAGATATTACACAGAATACCGATTGCGAAGGCAGTCTACTACGTATGTACTGACGCTCATGGACGAAAGCGTGGGGAGCGAACAGGATTAGATACCCTGGTAGTCCACGCCGTAA
+
GGGGG@FFGGGGGGGGGGGGGFGGGEEGGGGFGGGGGGFFFFGGGGGGGEGGGGGGGGGCF<BEFF?FGFGGGDFGGGGGGGGGGGGFGGGGGGGGGGGGGFGGGGGGGGGGGGGGCFGGGFGGGFGCGGGGFGGGGGGEGGGGFCGGGGGGG@GGGGGGGGGCGGEGCGGGGGGGGGGGGGGFF9CECEGGGGGGGGGFGGGGGGGFGDGGGFGGGGGFGGGEDGGGGGGGGGDDFGGGGCE?07C9EG3<::GFDFDFC?EFF4FFFFFFFGFFFFF>CC
@M02352:288:000000000-CKWC8:1:1101:19107:6943 1:N:0:TAGCGCTC+GTAAGTAG
TACGGAGGGTCCAAGCGTTATCCGGAATCATTGGGTTTAAAGGGTCCGTAGGTGGATAATTAAGTCAGAGGTGAAATCTTGCCGCTTAACGGTAAAATTGCCTTTGATACTGGTTGTCTTGAGTTATTATGAAGTGGTTAGAATATGTAGTGTAGCGGTGAAATGCATAGATATTACATAGAATACCAATTGCGAAGGCAGATCCCTAATAATCAACTAACACTGATGGACGAAAGCGTGGGGAGCGAACGGGATTAGATACCCCGGTAGTCCAGGCCGTAA
+
GGGGGGGG@F<F@FGGGGGGGGGGGGCG@FGGGGGGGGGGGGGGG,FFGGGG?FGG99CFAFGGGGGG<FFG<FGGG9C<F<9FFGBFGGE:C=7?,?9,C?FGG9FC?,,C<C5+8?FAA,5,5EG<FA@FC?A=F?=ADD<D,5?@=,@,@3,7C7@3FGEE=;@,@,2,33,3@33,,@,E;F7FEF9,,4>:E*224:D,,?1?,>>,6,B<8B,4B8<,5?++<*7CCG3=C57CGGA@>B5D51<B(1C<<=94+<CC.57.().6/2)(,(7-CC
@M02352:288:000000000-CKWC8:1:1101:25154:6949 1:N:0:TAGCGCTC+GTAAGGAG
TACGGAGGGGGTTAGCGTTGTTCGGAATTACTGGGCGTAAAGCGTACGTAGGCGGATCAGAAAGTATAGGGTGAAATCCCAGGGCTCAACCCTGGAACTGCCTTATAAACTCCTGGTCTTGAGTTCGAGAGAGGTGAGTGGAATTCCAAGTGTAGAGGTGAAATTCGTAGATATTTGGAGGAACACCAGTGGCGAAGGCGGCTCACTGGCTCGATACTGACGCTGAGGTACGAAAGTGTGGGGAGCAAACAGGATTAGATACCCTGGTAGTCCACACCGTAA
+
GGGGG@FGGGGGGGGGGGGGGGGGGGGGGGGGGGGGGGGGGGGGGGGGGGGGGGGGGGGGGGGGGGGGGGGGGGGGGGGGGGGGGGGGGGGGGGGGGGGGGGGGGGGGGGGGGGGGGGGGGGGGGGGGGGGGGGGGGGGGGGGGGGGGGGFGGGGGGGGGGGGGGGGGEFEGGGGGGGGGGGGGGGGGGGGGGGGGGGFGGGEGGGGGGGGGGGGGGG7CFGGGGDGGGGFGGGG5FEGGGGFF>FGGGGFFBFCFBFFFFGDGFFGFFFFFFC??FFFFGG
@M02352:288:000000000-CKWC8:1:1101:12759:7004 1:N:0:TAGCGCTC+GTAAGGAG
TACGGAGGGTCCAAGCGTTATCCGGAATCATTGGGTTTAAAGGGTGCGCAGGCGGTCAATTAAGTCAGAGGTGAAAGCCCATCGCTCAACGATGGAACTGCCTTTGATACTGGTTGACTTGAGTTATACGGAAGTAGATAGAATAAGTAGTGTAGCGGTGAAATGCATAGATATTACTTAGAATACCGATTGCGAAGGCAGTCTACTACGTATATACTGACGCTCATGGACGAAAGCGTGGGGAGCGAACAGGATTAGATACCCTGGTAGTCCACGCCGTAA
+
GGGGGGGGGGGGGGGGGFGGGGFGGBFGGGGGGGGGGGGGGGGGGGGGGGGGGGGGGGGGGGGGGGGGGGGGGGGGGGGGGGGGGGGGGGGDFGGGGGGGGGGGGGGGGGGGGGGGGGGGGGGGGGGGGGGGGGGGGFFGGGGGFGGGGGGGGGGGGGGGGGGGGGGGGGGGGGGGGGGGGGCGGGGGGGDGGGGGGGGGGGGGGGGGGGGGGGGGGGGGGGGGGGGGGGGGGGGFGGGGGGFFFFGGGGFFFFGGFFFFGGGGFFGFFFA>FG@?FFFBGG
@M02352:288:000000000-CKWC8:1:1101:6218:7006 1:N:0:TAGCGCTC+GTAAGGAG
TACGGAGGGTGCGAGCGTTAATCGGAATTACTGGGCGTAAAGCGCATGCAGGTGGTTCATTAAGTCAGATGTGAAAGCCCGGGGCTCAACCTCGGAACTGCATTTGAAACTGGTGAACTAGAGTGCTGTAGAGGGGGGTAGAATTTCAGGTGTAGCGGTGAAATGCGTAGAGATCTGAAGGAATACCAGTGGCGAAGGCGGCCCCCTGGACAGACACTGACACTCAGATGCGAAAGCGTGGGGAGCAAACAGGATTAGATACCCTGGTAGTCCACGCCGTAA
+
GGGG7FCFGEGGGGGGGGGGDGGGGGGGGGGGGGGGGGGGGG9FG@=F<FGGCFGGFF<EEGGGGGGGFGGGGGGGF8<?CEGGGGGGGGGGGECFFCF<FFG<FGGGGGGG,CFEFGGFGGGFECDFFGFFGGDFGGGGGGGGG?F7CGGGGGGGGGGGGGGGGGGGGGGCFGGGGGGGGGGFGGGGGGGGGGGGGGGGGGC88?GGGCF?C8FFGGGGGDGGGGGA:<FGGGDFFC9EGGFFFFGGGGFF?FGGFFFFGGGGFFGFFFAFFCFBB:DFDD
@M02352:288:000000000-CKWC8:1:1101:12371:7026 1:N:0:TAGCGCTC+GTAAGGAG
TACGGAGGGTCCAAGCGTTATCCGGAATCATTGGGTTTAAAGGGTCCGCAGGCGGTCAATTAAGTCAGAGGTGAAATACCATAGCTCAACTATGGAACTGCCTTTGATACTGGTTGACTTGAGTTATACGGAAGTAGATAGAATAAGTAGTGTAGCGGTGAAATGCATAGAGATTACTTAGAATACCGATTGCGAAGGCAGTCTACTACGTATATACTGACGCTCATGGACGAAAGCGTGGGGAGCGAACAGGATTAGATACCCTGGTAGTCCACGCCGTAA
+
GGGGGGGGGGGGGGGGGGGGGGGGGGGGGGGFGGGGGGGGGGGGGGGGGGGGGGGFGEGGGGGGGGGGGGGGGGGGGGGGGGGGGGGGGGGGGGGGGGGGGFGGGGGGGGGGGGGGGGGGGGGGGGGGGGGGGGGGGGGGGGGGFGGGFGGGGEFAFGGGGGGGGGGGGGGGGGGGGGGGGGGGGGGGGDGGGGGGGGGGGGG@FGGGGGGGGGGGGGFGGGGGGGGGGGGGGGGFGG7EGGFF>FGGGGFFFFGGFFBFGGGGFFGFBFFFFF?2;?F>GG
@M02352:288:000000000-CKWC8:1:1101:27705:7090 1:N:0:TATCGCTC+GTAAGGAG
TACGGAGGGTCCGAGCGTTATCCGGAATCATTGGGTTTAAAGGGTCCGTAGGCGGGCAGCTCAGTCAGTGGTGAAAGTCTGCAGCTCAACTGTAGACTTGCCATTGATCCTGGGGGTCTTGAATTATTGTGAAGTATTTAGATTAAGTAGTGTAGCGGTGAAATGCATAGATATTACACAGAACACCGATAGCGAAGGCAGCTTACTAGGTTTGAATTGACGCTGAGGGACGAAAGCGTGGGTAGCGAACAGGATTAGATACCCTGGTAGTCCACGCCGTAA
+
GGGGGGGG:F8FGFGGGGGGGGGGGG7F@FGGGGGGGGGGGGGGG6FFGGGGGGG:F:F7,?FDGGGG@FFG@FGGAFD<F9<FGGGGGGA,885<,8B8E,>DFDF9,3,C,+++8+@38,33,@FC;77FB37@9337,?,,><;<;;@,7>>2CB<*=F;;923@<9,7;;;@@9FE8F2+,=:*1=@89*=8C**0;5A<<E+++8C<9CGFFC<:C8**29F@5=57EG57<=>CEG>A:@)9*97F(.77)*)*+<E76>30)*.66:7401)-7C
@M02352:288:000000000-CKWC8:1:1101:11538:7111 1:N:0:TAGCGCTC+GTAAGGAG
TACGGAGGGTGCAAGCGTTATCCAGAATCATTGGGTTTAAAGGGTCCGTAGGCGGGATTGTAAGTCAGTGGTGAAAGTTTGCGGCTCAACCGTAAAATTGCCATTGATACTGCAGTTCTTGAATTATTGTGAAGTGGTTAGAATATGTAGTGTAGCGGTGAAATGCTTAGATATTACATAGAATACCGATTGCGAAGGCAGATCACTAACAATATATTGACGCTGATGGACGAAAGCGTAGGTAGCGAACAGGATTAGATACCCTGGTAGTCTACGCCGTAA
+
GGGGGGEGGFGGFEGGGGGGGGCFGFFGGGGGGGGFCFFEFGGGGGGGGGGGGGGGEGGGGFGGGGGGGGGFGGGGGGGGGGGGGCEGGGGGGGEGGGGGGGGGGGGGGGGGGFGFGGGGGGGGGGGFFGGGGGFFGGGGGGGGGGGGGGGGGGAFGGGGGGGGGGGGGGGGGGGGGGGGGG@FEG7CFEGGGGGGGGGGGGFGGGGGGGCEECGGFFCEFCGGGGGGGFFGDGD5CEDCEGFDFFGGGGF:?FGG?FDFGGGGF>FF<BAFBFBF9BFFGD
@M02352:288:000000000-CKWC8:1:1101:18905:7132 1:N:0:TAGCGCTC+GTAAGGAG
TACGGAGGGTCCAAGCGTTATCCGGAATCATTGGGTTTAAAGGGTCCGCAGGCGGTCAATTAAGTCAGAGGTGAAAGCCCATCGCTCAACGATGGAACTGCCTTTGATACTGGTTGACTTGAGTTATACGGAAGTAGATAGAATAAGTAGTGTAGCGGTGAAATGCATAGATATTACTTAGAATACCGATTGCGAAGGCAGTCTACTACGTATATACTGACGCTCATGGACGAAAGCGTGGGGAGCGAACAGGATTAGATACCCTGGTAGTCCACGCCGTAA
+
GGGGGGGGGGCF?FFGGGGGG9FFGGGG@F<FGGG:6CFGGGCGF<EFGGGGGGGG+BFGGGGGGGGGGGGGGGGGGGGG?<EFGGGGGGEFCGGGGGGGGFGGGGGEGGGGGG<:FFGCFGGGGAFA=DFG>FF=F8FFGGGG=<33@FGGGGGGGGGGGGGGGGDGGGGFGGGDCC;2CGGGGGG*<F<CFGGGGGG>GEG9<CG9<CFGEGGFFGGGG>EGGG?9++>DGGGFGGGGGGF?>F7DGGFFFFGGFFFFGGGGFFGFBFFFFGFFFFF9GG
@M02352:288:000000000-CKWC8:1:1101:6708:7157 1:N:0:TAGCGCTC+GTAAGGAG
TACGGAGGATCCAAGCGTTATCCGGAATCATTGGGTTTAAAGGGTCCGTAGGTGGACAATTAAGTCAGAGGTGAAAGTTTGCAGCTCAACTGTAAAATTGCCTTTGATACTGGTTGTCTTGAATTATTATGAAGTGGTTAGAATATGTAGTGTAGCGGTGAAATGCATAGATATTACATAGAATACCGATTGCGAAGGCAGATCACTAATAATATATTGACACTGATGGACGAAAGCGTGGGTAGCGAACGGGATTAGATACCCCGGTAGTCCACGCCGTAA
+
GGGGGGGGGGGGGGGGGGGGGGGGGGGGGGGGGGGGGGGGGGGGGGGGGGGGGGGGGGGGGGGGGGGGGGGGGGGGGGGGGGGGGGGGGGGGGGGGGGGGGGGGGGGGGGGGGGGGGGGGGGGGGGGGGGGGGGGGGGGGGGGGGGGGGGGGGGGGGGGGGGGGGGGGGGGGGGGGGGGGGGGGGGGGGGGGGGGGGGGGGGGGGGGGGGGBFGGGGGFGGGGGGGFGGGGGGGGFGGGGGGFFFFGGGGFFFFGGFFFFGGGGFEGFFFFFFGFFBFEFGG
@M02352:288:000000000-CKWC8:1:1101:6693:7167 1:N:0:TAGCGCTC+GTAAGGAG
TACGGAGGATCCAAGCGTTATCCGGAATCATTGGGTTTAAAGGGTCCGTAGGTGGACAATTAAGTCAGAGGTGAAAGTTTGCAGCTCAACTGTAAAATTGCCTTTGATACTGGTTGTCTTGAATTATTATGAAGTGGTTAGAATATGTAGTGTAGCGGTGAAATGCATAGATATTACATAGAATACCGATTGCGAAGGCAGATCACTAATAATATATTGACACTGATGGACGAAAGCGTGGGTAGCGAACGGGATTAGATACCCCGGTAGTCCACGCCGTAA
+
GGGGGGGGGGGGGGGGGGGGGGGGGCEGGFGGGGGGGGGGGGGGGGGGGGGGGGGGGGGGGGFFGGGGGGGGGGGGGGGGGGGFFGGGGGGGGGGFGGGGGGGGGGEFGGGGGGGGGGGGGGGGGGGGGGGGGGGGGGGGGGGGGGGGGGGGGGGGGGGGGFGGGGGGGGGG,EFFGGG;9FGGE>FGGGGGGGGGGGGGGGGGGGGFFGG9CGFGEGGGFGGGGGGFGCC7EGGFGGGGEGFE099<C75>?:GG7=AFGFGG>>5>B><<?CF:>BFFDD
@M02352:288:000000000-CKWC8:1:1101:21930:7218 1:N:0:TAGCGCTC+GTAAGGAG
TACGGAGGGTCCAAGCGTTATCCGGAATCATTGGGTTTAAAGGGTCCGCAGGCGGTCAATTAAGTCAGAGGTGAAAGCCCATCGCTCAACGCTGGAACTGCCTTTGATACTGGTTGACTTGAGTTATACGGAAGTAGATAGAATACGTAGTGTAGCGGTGAAATGCATAGATATTACTTAGAATACCGATTGCGAAGGCAGTCTACTACGTATATACTGACGCTCATGGACGAAAGCGTGGGGAGCGAACAGGATTAGATACCCTTGTAGTCCACGCCGTAA
+
GGGDGGGG+8,CFFGGGGG7FEFGGGGGGG<FGGG@6CFGGG9FG<FG:FGGGCGGCB,9CF?FGG,,,9BFGGGGG@FF==,FFGGGGG@C:4CDFG<FG,=?FGGGGGGG,C<FGGGFFGGG9FG<9,@5+@3@3@,:@FGG,,673DFGGGGG<FGGGGGGGG,DFGGGGGF,,2;@BFG9FGE:*=*8FGGGGGGGGF+B,?FB+30<F8BFGGGGGGGGCD?F9EGDGGDEG77EGGFFFEGGGD)<?6C:?FAFGGGG?)>FDFFFF>=?F<EFGD
@M02352:288:000000000-CKWC8:1:1101:10486:7246 1:N:0:TAGCGCTC+GTACGGAG
TACGGAGGATCCAAGCGTTATCCGGAATCATTGGGTTTAAAGGGTCCGTAGGTGGATAATTAAGTCAGAGGTGAAATCTTGCCGCTTAACGGTAAAATTGCCTTTGATACTGGTTGTCTTGAGTTATTATGAAGTGGTTAGAATATGTAGTGTAGCGGTGAAATGCATAGATATTACATAGAATACCAATTGCGAAGGCAGATCACTAATAATCAACTGACACTGATGGACGAAAGCGTGGGGAGCGAACGGGATTAGATACCCCGGTAGTCCACGCCGTAA
+
GGGGGBEGGGEGFGGGGGGGGGGGGFEGGGGGGGGGGGGGGGGGGEFFGGGGEFGGGFFGFGGGGGGGGFGGGGGGGGGFGFCFGGGGGGG7FFCFEBFFGFFGG,FBEE<FFEA:CEFAEA?B<FFDGD?FF<DEGGGGFG<DD<FFFGGCFDFGG@:CFGACEF=9EDFEGGFCCFGG,EFGGGFE:FACCBCB>EGFECG7>D7DFFGGFFGGGGE;BCE8CFCFC6<5CEGFGGDGGG526BGG5DDFB0D4)0)79CF*)8)8(0-480=1,2<6CD
@M02352:288:000000000-CKWC8:1:1101:24167:7250 1:N:0:TAGCGCTC+GTAAGGAG
TACGGAGGGTGCAAGCGTTATCCGGAATCATTGGGTTTAAAGGGTTCGTAGGCGGGCTGATAAGTCAGTGGTGAAATGCAGGGGCTCAACTCCGGCACTGCCATTGATACTGTTAGTCTTGAATTATTGTGAAGTGGTTAGAATATGTAGTGTAGCGGTGAAATGCTTAGATATTACATAGAATACCAATTGCGAAGGCAGATCACTAACAATATATTGACGCTGATGAACGAAAGCGTGGGTAGCGAACAGGATTAGATACCCTGGTAGTCCACGCCGTAA
+
GGGGGFGGGGGGGGGGGGGGGGGGGGGGGGGGGGGEGGGGGGGGGGGGGGGGGGGGGGGFGGGGEFGGGGGGGGGGGGGGGGGGGGGGGGGGGGGGGGGGGGGGGGGGGGGGGGGGGGGGGGGGGGGGGGGGGGGGGGGGGGGGGGGGGGGGGGGGGGCGGGGGGGGGGGGGGGGGGGGGGGGGGGGGGCFGGGGGGGGGGGGGGGGGGGGGCGGGGGGGGGDGGGGGGF>FGGGFGGDGGGFFBFGGGGFFFFGGF69FGDG:F>F;97>F6CFFBFD>GD
@M02352:288:000000000-CKWC8:1:1101:10835:7251 1:N:0:TAGCGCTC+GTAAGGAG
TACGGAGGGTGCGAGCGTTAATCGGAATTACTGGGCGTAAAGCGCATGCAGGTGGTTCATTAAGTCAGATGTGAAAGCCCGGGGCTCAACCTCGGAACTGCATTTGAAACTGGTGAACTAGAGTGCTGTAGAGGGGGGTAGAATTTCAGGTGTAGCGGTGAAATGCGTAGAGATCTGAAGGAATACCAGTGGCGAAGGCGGCCCCCTGGACAGACACTGACACTCAGATGCGAAAGCGTGGGGAGCAAACAGGATTAGATACCCTGGTAGTCCACGCCGTAA
+
GGGGGGGGGGGGGGGGGGGGGGGGGGGGGGGGGGGGGGGGGGGGGGGGGGGGGGGGGGGGGGGGGGGGGGGGGGGGGGGGGGGGGGGGGGGGGGGGFFGGGGGGGGGGGGGGGGGGGGGGGGGGGGGGGGGGGGGGGGGGGGGGGGGGGGGGGGGGGGGGGGGGGGGGGGGGGGGGGGGGGGGGGGGGGGGGGGGGGGGGGGGGGGGGGGGGGGGGGGGGGGGGGGGGGGGGGGGFGGGGGGFFFFGGGGFFBFGG?FFFDFFGFFGFFFFFFGFFFFFFGG
@M02352:288:000000000-CKWC8:1:1101:26480:7262 1:N:0:TAGCGCTC+GTAAGGAG
TACGGAGGGTGCAAGCGTTATCCGGAATCATTGGGTTTAAAGGGTCCGCAGGCGGTCAATTAAGTCAGAGGTGAAATACCATGGCTCAACTATGGAACTGCCTTTGATACTGGTTGACTTGAGTTATACGGAAGTAGATAGAATAAGTAGTGTAGCGGTGAAATGCATAGAGATTACTTAGAATACCGATTGCGAAGGCAGTCTACTACGTATATACTGACGCTCATGGACGAAAGCGTGGGGAGCGAACAGGATTAGATACCCTGGTAGTCCACGCCGTAA
+
GGGGGGGGGGGGGGGGGGGGGGGGGGGGGGGGGGGGGGGGGGGGGFGGGGGGGGGGGGGGGGGGGGGGGGGGDGGGGGGGGGGGGGGGGGFGGGGGGGGFGGGEAFGFGGGGGADFCFGGGFFGGGGGGGGDGGG9DFFGGGCD>FFGGGGGGGCFGGGGGCGGGGGFFFGFCDC9DEGGGGGGGGGGDEGD?EGEGEGGDCEFGGGGGGGCCGGGFGFFGGGCEGGCCF<DEGGEGC>EGGF?;EGGGGFFFFCD<?AFFGGGFFG6<F-44>FFB?@1DG
@M02352:288:000000000-CKWC8:1:1101:18239:7268 1:N:0:TAGCGCTC+GTAAGGAG
TACGGAGGGTCCAAGCGTTATCCGGAATCATTGGGTTTAAAGGGTCCGTAGGCGGGATGATAAGTCAGTGGTGAAATCCTACAGCTCAACTGTAGAACTGCCATTGATACTGTCGTTCTTGAATTTGGTCGAAGTGGGCGGAATAAGTAGTGTAGCGGTGAAATGCATAGATATTACTTAGAACACCGATAGTGAAGACAGCTCACTAGGCCTGAATTGACGCTGAGGGACGAAAGCGTGGGGAGCGAACAGGATTAGATACCCTGGTAGTCCACGCCGTAA
+
GGGGGGGGGGGGGGGGGGGGGGGGGGGGGGGGGGGEFGGGGGGGGGGGGGGGGGGGGGGGGGGGGGGGGGGGGGGGGGGGGGGGGGGGGGGGGGGGGGGGGGGGGGGGGGGGGGGGGGGGGG<FGGGGGGGGGGGGGGGGGGGGGGGGGGGGGGGGGGGGGGGGGGGGGGGGGGGGGGGGGGGGGGGGGGGGGGGGCEGGGGGGGGGGGCFGGGGGGGGGGGGGGGGGGEGGGGDFGGGGGGEB;FGGGGFFFBGF?F29?FGGFFGFAFDFFG?<B?B9DD
@M02352:288:000000000-CKWC8:1:1101:22709:7284 1:N:0:TAGCGCTC+GTAAGGAG
TACGGAGGGGGTTAGCGTTGTTCGGAATTACTGGGCGTAAAGCGCACGTAGGCGGATCAGAAAGTATAGGGTGAAATCCCAGGGCTCAACCCTGGAACTGCCTTGTAAACTCCTGGTCTTGAGTTCGAGAGAGGTGAGTGGAATTCCGAGTGTAGAGGTGAAATTCGTAGATATTCGGAGGAACACCAGTGGCGAAGGCGGCTCACTGGCTCGATACTGACGCTGAGGTGCGAAAGTGTGGGGAGCAAACAGGATTAGATACCCTGGTAGTCCACACCGTAA
+
GGGGGGGGGGGGGGGGGGGGGGGGGGGGGGGGGGGGGGGGGGGGGGGGGGGGGGGGGGGGGGGGGGGGGGGGGGGGGGGGGGGGGGGGGGGGGGGGGGGGGGGGGGGGGGGGGGGGGGGGGGGGGGGGGGGGGGGGGGGGGGGGGGGGGGGGGGGGGGGGFGGGGGGGGGGGGGGGGGGGGGGGGGGGGGGGGGGGGGGGGGGGGGGGGGGGGGGGGGGGGGGCGGGGGGGGGGGFGGGGGGFBFFGGGGFFFFGGFFFFGGGGFFGFAF>FFGFFFFFFGG
@M02352:288:000000000-CKWC8:1:1101:21067:7302 1:N:0:TAGCGCTC+GTAAGGAG
TACGGAGGGTGCAAGCGTTATCCGGAATCATTGGGTTTAAAGGGTTCGTAGGCGGGCTGATAAGTCAGTGGTGAAATGCAGGGGCTCAACTCCGGCACTGCCATTGATACTGTTAGTCTTGAATTATTGTGAAGTGGTTAGAATATGTAGTGTAGCGGTGAAATGCTTAGATATTACATAGAATACCAATTGCGAAGGCAGATCACTAACAATATATTGACGCTGATGAACGAAAGCGTGGGTAGCGAACAGGATTAGATACCCTGGTAGTCCACGCCGTAA
+
GGGGGGGGGGGGGGGGGGGGGGGGGDEGGGGGGGGEGGGGGGGGGGGGGGGGGGGGGGGCGGFFGGGGGGGGGGGGGGGGGGGGGGGGGGGGGGGGGGGGGGGGGGGGGGGGGGGGGGGGGGGGGGGGGGGGGGGGGGGGFGGGGGGGGGGGGGGGGGGGGGGGGGGGGGGGGGGGGGGGGFFGGFEFGGGGFGGGGGGGGGGGGGGGGGGGGGGGGGGGGGGEGDGGGGGGGGGFGGGGGGFFFFGGGGFF?FGG?FFFGGGGFFGF<FAFFGFFFBEFDC
@M02352:288:000000000-CKWC8:1:1101:9685:7343 1:N:0:TAGCGCTC+GTAAGGAG
TACGGAGGGTGCAAGCGTTATCCGGAATCATTGGGTTTAAAGGGTCCGCAGGCGGTCAATTAAGTCAGAGGTGAAATCCCATAGCTTAACTATGGAACTGCCTTTGATACTGGTTGACTTGAGTTATACGGAAGTAGATAGAATGTGTAGTGTAGCGGTGAAATGCATAGAGATTACACAGAATACCGATTGCGAAGGCAGTCTACTACGTATATACTGACGCTCATGGACGAAAGCGTGGGGAGCGAACAGGATTAGATACCCTGGTAGTCCACGCCGTAA
+
GGGGGGGGGGGGGGGGGGGGGGGGGGGGGGGGGGGFFGGGGGGGGGGGGGGGGGGGGGGGGGGGGGGGGGGGGGGGGGGGGGGGGGGGGGGGGGGGGGGGGGGGGGGGGGGGGGGGGGGGGGGGGGGGGGGGGGGGGGGGGGGGGGGGGGGGGGGGGGGGGGGGGGGGGGGGGGGGGGGGGGGGGGGGGGGGGGGGGGGGGGGGGGGGGGGGFGGGGGGGGGGGGGGFGGGGGGGFGGGGGGFFFFGGGGEFFFGGFFFFGGGF@FFFFFFFFGFFFFFFGD
@M02352:288:000000000-CKWC8:1:1101:13090:7392 1:N:0:TAGCGCTC+GTAAGGAG
TACGGAGGGTCCAAGCGTTATCCGGAATCATTGGGTTTAAAGGGTCCGCAGGCGGTCAATTAAGTCAGAGGTGAAAGCCCATCGCTCAACGATGGAACTGCCTTTGATACTGGTTGACTTGAGTTATACGGAAGTAGATAGAATAAGTAGTGTAGCGGTGAAATGCATAGATATTACTTAGAATACCGATTGCGAAGGCAGTCTACTACGTATATACTGACGCTCATGGACGAAAGCGTGGGGAGCGAACAGGATTAGATACCCTGGTAGTCCACGCCGTAA
+
GGGGGGGGGGGGGGGGGGGGGGGGGGGGGGGGGGGEGGGGGGGGGGGGGGGGGGGGGGGGGGGGGGGGGGGGGGGGGGGGGGGGGGGGGGGGGGGGGGGGGGGGGGGGGGGGGGGGGGGGGGGGGGGGGGGGGGGGGGGGGGGGGGGGGGGGGGGGGGGGGGGGGGGGGGGGGGGFFGGGGGGGGGGGGGGGGGGGGGGGGGGGGGGGGGGGGGGGGGGGGGGGGGGGGGGDGGGFGGGGGGFFFFGGGGFFFFGGFFBFGGGGFFGFFFFFFGFFFFFFGG
@M02352:288:000000000-CKWC8:1:1101:13076:7408 1:N:0:TAGCGCTC+GTAAGGAG
TACGGAGGGTCCAAGCGTTATCCGGAATCATTGGGTTTAAAGGGTCCGCAGGCGGTCAATTAAGTCAGAGGTGAAAGCCCATCGCTCAACGATGGAACTGCCTTTGATACTGGTTGACTTGAGTTCTACGGAAGTAGATAGAATAAGTAGTGTAGCGGTGAAATGCATAGATATTACTTAGAATACCGATTGCGAAGGCAGTCTACTACGTATATACTGACGCTCATGGACGAAAGCGTGGGGAGCGAACAGGATTAGATACCCTGGTAGTCCACGCCGTAA
+
GGGGCCFFG8;FGGGGGGGGGGGGGGCF@E<FGGGFFFGGGGGGF<FGGGGGGGGG7FD9,EEGGGGGGCGGGGGGGCFGGGGGGGGGGGG+BFEG9FGGGEFGGGGCGGGG,:FFGFGFCFGGG,=3F@FGFFFG9,FF9FFGA,7EFGGFGGCGGGGEGGGGGGGGGGGGGGGGGGD,;FGCGGG7CF@EF>EGGGGFGFGGGGG998CFF+;BFGGCGGCGGDFG6693=E<3CGGGGGF?>F7):DEFFFGFFFAF?FGGF4DFF?AFFGF0>FE>GD
@M02352:288:000000000-CKWC8:1:1101:19889:7457 1:N:0:TAGCGCTC+GTAAGGAG
TACGGAGGGTCCAAGCGTTATCCGGAATTATTGGGCTTAAAGGGTGCGCAGGCGGTTTATTAAGTCAGTGGTGAAATCTCGAGGCTCAACCTCGAAACTGCCATTGATACTGATAAACTTGAGTTCAGTTGGAGTAGGCGGAATGTGTAGTGTAGCGGTGAAATGCTTAGATATTACACAGAACACCGATAGCGAAGGCAGCTTACTAAACTGATACTGACGCTGAGGCACGAAAGCGTGGGGAGCGAACAGGATTAGATACCCTGGTAGTCCACGCCGTAA
+
GGGDFEGGE,CFFAGGGFGEFGGEGDEG,CFGGEG,CCEE@FGGECGGGGGGGGGGDGFFGGGGGGEGEFGFGGGGGF<F,BFEGEGGGGGDFGCFDGFCGGGGCFGCGGGG99CFFGGGGCFFGGGG<FFECFFCEFGGGGEGF;@E,@=FGGGFGGGGGGGGGF,@EGG?FEFGF9BCFGGGGGGGGG@EGGGGGDGBCGG;FFGC>?FGGFEFGGGGGGGE8DFGGGGDGGGFGGDGGG>B>FGD7DFFFFGG?FFFGGGGFFGFBF>FFGFFFFFFGD
@M02352:288:000000000-CKWC8:1:1101:3404:7489 1:N:0:TAGCGCTC+GTAAGGAG
TACGGAGGGTCCAAGCGTTATCCGGAATCATTGGGTTTAAAGGGTCCGCAGGCGGTCAATTAAGTCAGAGGTGAAAGCCCATCGCTCAACGATGGAACTGCCTTTGATACTGGTTGACTTGAGTTATACGGAAGTAGATAGAATAAGTAGTGTAGCGGTGAAATGCATAGATATTACTTAGAATACCGATTGCGAAGGCAGTCTACTACGTATATACTGACGCTCATGGACGAAAGCGTGGGGAGCGAACAGGATTAGATACCCTGGTAGTCCACGCCGTA
+
FGGGGFGGGFFFFFGGGFGGGGGFGGDFGGGGGGGGGGFGGGGGGGGFGGGGGGGEFFFGGGGGGGGGFFGGGGGGGGFGGDGCFFCGGFGFFGGGGFFDFDDGGFFFCA<FGGFGGGGGGGGGGGGGGGDGGGECFGEFGGGGCFGFGGGGGGGCEGFEGGGGGEFGGGGGGGGGGGGG9FFFGFG@@<BCGGGGGGGGGFFFCECFE>>F?F9FGGGGGGG=D=EGGGGGDD@DGGEEEE96BDDGG:>?6C*<F??CGCFF*>@FFFFFGF?:9>>)1
@M02352:288:000000000-CKWC8:1:1101:14698:7538 1:N:0:TAGCGCTC+GTAAGGAG
TACGGAGGGTCCAAGCGTTATCCGGAATCATTGGGTTTAAAGGGTCCGCAGGCGGTCAATTAAGTCAGAGGTGAAATCCCATAGCTTAACTATGGAACTGCCTTTGATACTGGTTGACTTGAGTTATACGGAAGTAGATAGAATAAGTAGTGTAGCGGTGAAATGCATAGATATTACTTAGAATACCGATTGCGAAGGCAGTCTACTACGTATATACTGACGCTCATGGACGAAAGCGTGGGGAGCGAACAGGATTAGATACCCTGGTAGTCCACGCCGTAA
+
GGGGGGGGGGGGGGGGGGGGGGGGGGGGGGGGGGGGGGGGGGGGGGGGGGGGGGGGGGGGGGGGGGGGGGGGGGGGGGGGGGGGGGGGGGGGGGGGGGGGGGGGGGGGGGGGGGGGGGGGGGGGGFGGGGGGGGGGGGGGGGGGGGGGGGGGGGGGGGGGGGGGGGGGGGEGGGGGGGGGGGGGGGGDDFGGGGDGGGGGGGGGGGGGGGGGGGGGGGGGGGGGGGGFEGGCGGGDGGGGGGFFFFGGGGBF??CF<FAFGGGGFFGFFFFFFGFFFFFFGG
@M02352:288:000000000-CKWC8:1:1101:22225:7539 1:N:0:TAGCGCTC+GTAAGGAG
TACGGAGGATCCAAGCGTTATCCGGAATCATTGGGTTTAAAGGGTCCGTAGGTTGATAATTAAGTCAGAGGTGAAATCTTGCCGCTTAACGGTAAAATTGCCTTTGATACTGGTTGTCTTGAGTTATTATGAAGTGGTTAGAATATGTAGTGTAGCGGTGAAATGCATAGATATTACATAGAATACCAATTGCGAAGGCAGATCACTAATAATATACTGACACTGATGGACGAAAGCGTGGGGAGCGAACAGGATTAGATACCCTGGTAGTCCACGCCGTAA
+
GGGGGGGGGGGGGGGGGEGGGGGGGGGGGGGGGGGGGGGGGGGGGFGGGGGGFGGGGGGGGGGGGGGGGGGGGFGGGGGGGGGGGGGGGFGEGFGGGGGGGGGGGGGGGGGGGGGGGGGGGGGGGGGGGGGG9FGGGGGGGGGGGGGGGGGGGGGGGGGGGGGGGGGGGGGGGGGGGGGGGGFGGGGGGGGFGGGGGGGGGGGGGGGGGGFFGGGGGGGGGGGGGGGGGGGDGGGFGGGGGGFFFFGGGGFFFFGG>FFFGGGGFFGFFFFFFGFFFFFFGG
@M02352:288:000000000-CKWC8:1:1101:22207:7540 1:N:0:TAGCGCTC+GTAAGGAG
TACGGAGGATCCAAGCGTTATCCGGAATCATTGGGTTTAAAGGGTCCGTAGGTTGATAATTAAGTCAGAGGTGAAATCTTGCCGCTTAACGGTAAAATTGCCTTTGATACTGGTTGTCTTGAGTTATTATGAAGTGGTTAGAATATGTAGTGTAGCGGTGAAATGCATAGATATTACATAGAATACCAATTGCGAAGGCAGATCACTAATAATATACTGACACTGATGGACGAAAGCGTGGGGAGCGAACAGGATTAGATACCCTGGTAGTCCACGCCGTAA
+
GGGGGGGGGGGGGGGGGGGGFGGGGDEGGGGGGGGGGGGGGGGGGGGGGGGGFFFGGGCFGGGGGGGFGGGGGGGGGGGGGGGGGGGGGGGGGGCGGGGFG9<FGCFGGGGGGGGGGGGGGDGGGFFGGGCF,?FGGGGGGFGGDGFGGDG8FFGGDDG>FGGGGGCFGGGGGGGGGGGGDGCFFGGGGGGGGGGGGGGGGGGGGGGFGGGGGGGGGGBEGGFFFCFF6FD)=EGFGGGGDGFFFFGGGGFF?B6C?FFFDGGG?FFFBFFFFGFFFFE>GG
@M02352:288:000000000-CKWC8:1:1101:18076:7541 1:N:0:TAGCGCTC+GTAAGGAG
TACGGAGGGTCCAAGCGTTATCCGGAATCATTGGGTTTAAAGGGTCCGCAGGCGGTCAATTAAGTCAGAGGTGAAATCCCATAGCTTAACTATGGAACTGCCTTTGATACTGGTTGACTTGAGTTATACGGAAGTAGATAGAATAAGTAGTGTAGCGGTGAAATGCATAGATATTACTTAGAATACCGATTGCGAAGGCAGTCTACTACGTATATACTGACGCTCATGGACGAAAGCGTGGGGAGCGAACAGGATTAGATACCCTGGTAGTCCACGCCGTAA
+
GGGG@GGGGEFGGGGCGFGGGGGGGGEDFGGGGGG@GGGGGGGGGGGGGGGEGGGCGGGGGGGGGGGGGGGGGGGGGGGGGGGGGGGGFGGGGGGGGGGGGGFGGGGGGFGGGFGGGGGGGGGGGGGGGFGEGGGGGGFDEEGGGGGFGGG<DGGGGGGGGGGGGGGGFC7FGGGGGGGGGGFGGGFCFFGGG>EGCGGFGFGGFGGGEGF?FGGFFG9EFEG8CG?FFGGDGCD>FCGEDEFFFFGGGGFFFFDC<=AFGGGGFFGF<=<<FGFFFFF99D
@M02352:288:000000000-CKWC8:1:1101:4395:7653 1:N:0:TAGCGCTC+GTAAGGAG
TACGGAGGGTGCAAGCGTTATCCGGAATCATTGGGTTTAAAGGGTTCGTAGGCGGGCTGATAAGTCAGAGGTGAAATCTTGCAGCTTAACTGTAAAATTGCCTTTGATACTGTTGACCTTGAATTACTGTGAAGTGGTTAGAATATGTAGTGTAGCGGTGAAATGCTTAGAGATTACATAGAATACCGATTGCGAAGGCAGATCACTAACAGTATATTGACGCTGATGAACGAAAGCGTGGGTAGCGAACGGGATTAGATACCCCGGTAGTCCACGCCGTAA
+
GGGGDFGGGGGGGGGGGGGGGGGGGGGGGGGGGGGCFGGGGGGGGGGGGGGGGGGGGEFGGGGGGGFGGGGGGGGGGGGGGGFGGGGGGGGGGGGGGGGGGGGGGGGGGGGGGGGGGGGGGGFFGGGGGGGGGGGGGGGGGGGGGGGFFGFGGGGGGGGGGGGGGGGGGGGFGGGGGGGGGGGGGGGGGGGGGGGGGGGGGGGGGGGGGFFFGGGGGGGGGGGGGGGGGCGFGGGFGGGGGGFFFFGGGGDFB0DGFF4@FGGGFBGF>>ADFGF?FFFFGG
@M02352:288:000000000-CKWC8:1:1101:21182:7659 1:N:0:TAGCGCTC+GTAAGGAG
TACGGAGGGTGCAAGCGTTATCCGGAATCATTGGGTTTAAAGGGTCCGCAGGCGGTCAATTAAGTCAGAGGTGAAAGCCCATCGCTCAACGATGGAACTGCCTTTGATACTGGTTGACTTGAGTTATACGGAAGTAGATAGAATAAGTAGTGTAGCGGTGAAATGCATAGATATTACTTAGAATACCGATTGCGAAGGCAGTCTACTACGTATATACTGACGCTCATGGACGAAAGCGTGGGGAGCGAACAGGATTAGATACCCTGGTAGTCCACGCCGTAA
+
GGGGGGGGGGGGGGGGGGGGGGGGGGGGGGGGGGGFGGGGGGGGGGGGGGGGGGGGGGGGGGGGGGGFGGGGGGGGGGGGGGGGGGGGGGGGGGGGGGGGGGGGGGGGGGGGGGGGGGGGGGGGGGGGGGGDEGGFFGGGGGGGGGGGGGGGGGGGGGGGGGGGGGGGGGGGGGGGGGGGGGGGGGGGGGGGGEGGGGGGGGGGFGGGGGGGGGGGGGGGGGGGGGGGGGGGGGGEDGGGGGBB>FGGDGFFFFGGFFFFGGGGFFCFFFFFFGFFFFFFGD
@M02352:288:000000000-CKWC8:1:1101:15318:7679 1:N:0:TAGCGCTC+GTAAGGAG
TACGGAGGGTCCAAGCGTTATCCGGAATCATTGGGTTTAAAGGGTCCGCAGGCGGTCAATTAAGTCAGAGGTGAAAGCCCATCGCTCAACGATGGAACTGCCTTTGATACTGGTTGACTTGAGTTATACGGAAGTAGATAGAATACGTAGTGTAGCGGTGAAATGCATAGATATTACTTAGAATACCGATTGCGAAGGCAGTCTACTACGTATATACTGACGCTCATGGACGAAAGCGTGGGGAGCGAACAGGATTAGATACCCTGGTAGTCCACGCCGTAA
+
GGGGG7FGEG<FGGGGGGGGGGGGGGGG9FGGGGG7:FGGGGCGGGEGGGGG>FGFEBAEEFGGGGGG<FGGDFGG<BEFGG@FFGGGGGDFFGDF9FDGGGGGGGGGGGGD8D?=3CFGGGGGGGGFDFG>CFFFFGFFGGGGF=FGGGGGGGGGGGGGGGGGGGFGGGGGGGGGFGFFGGGGFGG8FGCFGGGG5EDG8FGGCGGC?=59CBEFGGGGGCEGGGG7?FGDGGGFGEDEGGB?BB<CEC:FFFGGFFFFGGGGF@GFFFFF=*9(7BFFGG
@M02352:288:000000000-CKWC8:1:1101:25172:7708 1:N:0:TAGCGCTC+GTAAGGAG
TACGGAGGGTGCGAGCGTTAATCGGAATTACTGGGCGTAAAGCGCATGCAGGTGGTTCATTAAGTCAGATGTGAAAGCCCGGGGCTCAACCTCGGAACTGCATTTGAAACTGGTGAACTAGAGTGCTGTAGAGGGGGGTAGAATTTCAGGTGTAGCGGTGAAATGCGTAGAGATCTGAAGGAATACCAGTGGCGAAGGCGGCCCCCTGGACAGACACTGACACTCAGATGCGAAAGCGTGGGGAGCAAACAGGATTAGATACCCTGGTAGTCCACGCCGTAA
+
GFFEGDEGGEGGGDGGGGGGFFFEGEFGGGGGGGGGGGEGDGGGGGGGGGGGFFGGGGGGGGGGGGGGGGGEFGGGGGGGGGGCGEGGGFFGGGGGFGGFGFGFFGGGGGGGGGGGGGGGGGGGGGGGGGGGGGGGGGGGGGGGGFGGGGGGGGGGGDGGGGGGGGGGGGCCCGGGGGGGGGGGGGGGGGGGGGGGGGFGGGGGGGGGGGGGGGGGGGGGGGGGGGGGGGFDGGDFFGGGGGFFFFGGGGFFF<CGBFBFDFGCF@GFBF<27DFFFFFFGG
@M02352:288:000000000-CKWC8:1:1101:5634:7712 1:N:0:TAGCGCTC+GTAAGGAG
TACGGAGGATCCAAGCGTTATCCGGAATCATTGGGTTTAAAGGGTCCGTAGGTGGATAATTAAGTCAGAGGTGAAATCTTGCCGCTTAACGGTAAAATTGCCTTTGATACTGGTTGTCTTGAGTTATTATGAAGTGGTTAGAATATGTAGTGTAGCGGTGAAATGCATAGATATTACATAGAATACCAATTGCGAAGGCAGATCACTAATAATCAACTGACACTGATGGACGAAAGCGTGGGGAGCGAACGGGATTAGATACCCCGGTAGTCCACGCCGTAA
+
GGGGGGGGGGGGGGGGGGGGGGGGGCFGGGGGGGGGGGGGGGGGGGGGGGGGFGGGGGGGGGGGGGGGGGGGGGGGGGGGGGGGGGGGGGGGGGGGGGGGGGGGGGGGFGFGGGGGGGGGGGGGGGGGGGGGGGGGGGGGGGGGGGGGGGGGGFGGGGGGGGGGGGGGGGGGGGGGGGGGCFGGGGGGGGGGGGGGGGGGGGGGGGGGGGGGDGGGFGGGGGGGGGGGGGGGGGGFGGGGGEFFFFGGEGBBFFGGFFFFGGGFFEGF>D><FFFFF?FFGG
@M02352:288:000000000-CKWC8:1:1101:17606:7716 1:N:0:TAGCGCTC+GTAAGGAG
TACGGAGGGTCCAAGCGTTATCCGGAATCATTGGGTTTAAAGGGTCCGCAGGCGGTCAATTAAGTCAGAGGTGAAATCCCATAGCTTAACTATGGAACTGCCTTTGATACTGGTTGACTTGAGTTATACGGAAGTAGATAGAATAAGTAGTGTAGCGGTGAAATGCATAGATATTACTTAGAATACCGATTGCGAAGGCAGTCTACTACGTATATACTGACGCTCATGGACGAAAGCGTGGGGAGCGAACAGGATTAGATACCCTGGTAGTCCACGCCGTAA
+
GGGGGGGGGGGGGGGGGGGGGGGGGGGGGGGGGGGGGGGGGGGGGGGGGGGGGGGGGGGGGGGGGGGGGGGGGGGGGGGGGGGGGGGGGGGGGGGGGGGGGGGGGGGGGGGGGGGGGGGGGGGGGGGGGGGGGGGGGGGGFGGGGGGGGGGGGGGGGGGGGGGGGGGGGGGGGGGGGGGGGGGGGGGGGGGGGGGGGGGGGGGGGGGGGGGGGGGGGGGGGGGGGGGGGGGGGGGFGGGGGGFFFFGGGGFFFFGGFFFFGGGGFFGFFFFFFGFFFFFFGG
@M02352:288:000000000-CKWC8:1:1101:22867:7756 1:N:0:TAGCGCTC+GTAAGGAG
TACGGAGGGTGCAAGCGTTATCCGGAATCATTGGGTTTAAAGGGTTCGTAGGCGGGCTGATAAGTCAGTGGTGAAATGCAGGGGCTCAACTCCGGCACTGCCATTGATACTGTTAGTCTTGAATTATTGTGACGTGGTTAGAATATGTAGTGTAGCGGTGAAATGCTTAGATATTACATAGAATACCAATTGCGAAGGCAGATCACTAACAATATATTGACGCTGATGAACGAAAGCGTGGGTAGCGAACAGGATTAGATACCCTGGTAGTCCACGCCGTAA
+
GGGGGEEFGFEGFCGGGGGGGGGGGCGGFFCFFGG@CCFFGGFGEEEGGGGGGGDGGGGGGGGGGFFGGGGGGGGGGGGGFGGGGGGGGGGGGGGGGGGGGGFAFFFFGGGCFCFFGGGGGGGGGGFFFDFG,@FGGFFFGGGG9EGGGGGGGGGGGGGGGGFGGGGGGFGGGGGDGGGGFGGGGGGGGGGGGGDGGGGGGGGFGGG+>CFGGGGGGGGGGGGGDGD7CFF4EG5<FGGGGGF24?GCCDFF?0DDF@29<9CCFFGFFFFFFGF?>BEFC>
@M02352:288:000000000-CKWC8:1:1101:6408:7765 1:N:0:TAGCGCTC+GTAAGGAG
TACGGAGGGTGCGAGCGTTAATCGGAATTACTGGGCGTAAAGCGCGCGTAGGTGGTTTGTTAAGTTGGATGTGAAAGCCCAGGGCTCAACCTTGGAACTGCATTCAAAACTGACTCACTAGAGTACGAGAGAGGTTAGTGGAATTTCCTGTGTAGCGGTGAAATGCGTAGAGATGGGAAGGAACACCAGTGGCGAAGGCGACTGACTGGCTCGATACTGACACTGAGGTGCGAAAGCGTGGGGAGCAAACGGGATTAGATACCCCGGTAGTCCACGCCGTAA
+
GGGGGGGGGGGGGGGGGGGGGGGGGGGGGGGGGGGGGGGGGGGGGGGGFGGGGGGGGGGGGGGFGGGGGGGGGGGGGGGGGGGGGGGGGGGGGGGGGGGGGGGGGGGGGGGGGGGGGGGGGGGGGGGGGGGGGGGGGGGGGGGGGGGGGGGGGGGGGGGGGGGGGGGGGGDGGGGGGGGGEFGGGGGGGGGGGGGGGGGGGGGGGGGGGGGGGGGFEGGGGGGGGGGGGGGGGGGFGGDGGGFFFFGGGGFFFFGGBFDFGGGGFDGFFFFFFGFFFFFFGD
@M02352:288:000000000-CKWC8:1:1101:20260:7804 1:N:0:TAGCGCTC+GTAAGTAG
TACGGAGGGTCCAAGCGTTATCCGGAATCATTGGGTTTAAAGGGTCCGCAGGCGGTCAATTAAGTCTGAGGTGAAATACCATAGCTCAACTATGGAACTGCCTTTGATACTGGTTGACTTGAGTTATACGGAAGTAGATAGAATAAGTAGTGTAGCGGTGAAATGCATAGAGATTACTTAGAATACCGATTGCGAAGGCAGTCTACTACGTCTATACTGACGCTCATGGACGAAAGCGTGGGGAGCGAACAGGATTAGATACCCTGGTAGTCCACGCCGTAA
+
GGGGGGGGG,6;,CFGGGGCG,FFGGGG,F<FGGG@6FFGGGAFG<FG+CFFGGG>:4F<AGGGGG,B9EFGGGGGGAGGGC9FGGGGGGFEFGGGGGGGGGGEE,@,CFGA,E?F,EFFGGGGGACFF<FG+FG<C,D=DFGA@97@FFGGGGGDGGGGGGGG9EBFGGC,?EG,>;DGGGFCGGG7*FFGGGGGGGGCE89BFGG9;8C**3BFGGGGGEGGDGDF66C<EEGF*:DEGEFFFE7DDD@FFFGGF?:FGGGGFFGFFFFFFGF?FFF9CD
@M02352:288:000000000-CKWC8:1:1101:23929:7822 1:N:0:TAGCGCTC+GTAAGGAG
TACGGAGGGTCCAAGCGTTATCCGGAATCATTGGGTTTAAAGGGTCCGCAGGCGGTCAATTAAGTCAGAGGTGAAAGCCCATCGCTCAACGATGGAACTGCCTTTGATACTGGTTGACTTGAGTTATACGGACGTAGATAGAATAAGTAGTGTAGCGGTGAAATGCATAGATATTACTTAGAATACCGATTGCGAAGGCAGTCTACTACGTATATACTGACGCTCATGGACGAAAGCGTGGGGAGCGAACAGGATTAGATACCCTGGTAGTCCACGCCGTAA
+
GGGGG@FGGGGGDEFGGGGGGGGGG,@FGFGGGFGGGGGGGGGGGGGGGGDGGEGGGGGGGFGGGGGFCFGGGGGFFGGGGGGEGGGGFGG=FFCDFFGGGGGGGGFGGFGGGGGGGFGGA9FFGFGGGGGG+@FCFEGFGGGGCF=FGGGGGGGGGGGGGGGGGGGGGGGGGGGGGGGFDFGGGGGG7FGGGGGEGGGGGGGGGGG9E=FFGGGCGGF?FEGEGGGGCFGD7EGEGGGGGDF:>DD7*/7<:<GGBF>FGGGGFFDF4FDFFFF:BFFFGD
@M02352:288:000000000-CKWC8:1:1101:5044:7843 1:N:0:TAGCGCTC+GTAAGGAG
TACGGAGGGTCCGAGCGTTATCCGGAATTATTGGGTTTAAAGGGTTCGTAGGCGGGTCAATAAGTCAGAGGTGAAATCTCGCAGCTTAACTGTAAAACTGCCTTTGATACTGTTGACCTTGAATTCCTGTGAAGTGGTTAGAATATGTAGTGTAGCGGTGAAATGCTTAGAGATTACATAGAATACCGATTGCGAAGGCAGATCACTAACAGGATATTGACGCTGATGTACGAAAGCGTGGGTAGCGAACGGGATTAGATACCCCGGTAGTCCACGCCGTAA
+
GGGGGGGGGG,F:FGGGGGG,;FFGGDG,E<FEGGC:FGGGGGGE,FFGGGGGGGDGGG9F,FGGGGGGFGGGGGGEFA,=4+BFG,CFG9,88,CF,BFG,=BFGGGGGGG<FEGFGG<DF=F<,:3C,@F9F@,33@<<FFG<F,@,FGGGGGGGGGGGGGGGG?FGGGAGG?9,?,2?FGFGGG**=<FGGGGGGGCB/A+2<C2038+*=<ECGGGG*:EED+A+0?FGGGDGGGGGG5<?F<DGG5::?GGFFFFGGGG)>GFFFFFFGFFFBEFGG
@M02352:288:000000000-CKWC8:1:1101:23798:7854 1:N:0:TAGCGCTC+GTAAGGAG
TACGGAGGGTGCGAGCGTTAATCGGAATTACTGGGCGTAAAGCGCATGCAGGTGGTTCATTAAGTCAGATGTGAAAGCCCGGGGCTCAACCTCGGAACTGCATTTGAAACTGGTGAACTAGAGTGCTGTAGAGGGGGGTAGAATTTCAGGTGTAGCGGTGAAATGCGTAGAGATCTGAAGGAATACCAGTGGCGAAGGCGGCCCCCTGGACAGACACTGACACTCAGATGCGAAAGCGTGGGGAGCAAACAGGATTAGATACCCTGGTAGTCCACGCCGTAA
+
GGGGGGGGGGGGGGGGGGGGCFGGGGGGGGGGGGGGGGGGGGGGGGGGGGGGGGGGGGGGGGGGGGGGGGGGGGGGGGGGGGGGGGGGGGGGGGGGFFGGGGGGGGGGGGGGGGGGGGGGGDGGGGGGGGGGGGGGGGGEGFGGGGGGGGGGGGGGGGGGGGGGGGGGGGGGCGGCG7FGFGFCCGGGGGGGGGGGGDGGGGGGGGGGGGGGGGGGGGGGGGGGGGGGGFGGGGGFGGGDGDF6>EGGFGFFFFGGBFF?GGGGFFGFFFFFFGFFBFFFGD
@M02352:288:000000000-CKWC8:1:1101:2966:7869 1:N:0:TAGCGCTC+GTAAGGAG
TACGGAGGGGGTTAGCGTTGTTCGGAATTACTGGGCGTAAAGCGTACGTAGGCGGATCAGAAAGGATGGGGTGAAATCCCGAGGCTCAACCTCGGAACTGCCTCATAAACTCCTGGTCTTGAGTTCGAGAGAGGTGAGTGGAATTCCAAGTGTAGAGGTGAAATTCGTAGATATTTGGAGGAACACCAGTGGCGAAGGCGGCTCACTGGCTCGATACTGACGCTGAGGTACGAAAGTGTGGGGAGCAAACAGGATTAGATACCCTGGTAGTCCACACCGTAA
+
G9@D@66@@:@CC@FCEC@FFF,BF7BDFDAEDCFGD@:66FGGEGGGEAFCFEEGGCFGG9FF,4:=DFG=FFGGGD<DFFGDE?<FEDE@GEGGEGFFGFG8CGGGFFCG8FGGDCCBF9>,@FFGFGGCFEFFGGGGGG:A3,7@FG,<@44CFEFFEFC+9BGGCFEGG9CFGGGGGEGGFGGGGDF6BEECE8CEGGEEF7CFGGFGGGGDCFCF68:*;DFGGFCDGCGFGGGGGGFFFFFGGC>@FFC74?AFDGCF=>F:94.)9CFB:4B2C3
@M02352:288:000000000-CKWC8:1:1101:8403:7885 1:N:0:TAGCGCTC+GTAAGGAG
TACGGAGGGTCCAAGCGTTATCCGGAATCATTGGGTTTAAAGGGTCCGCAGGCGGTCAATTAAGTCAGAGGTGAAAGCCCATCGCTCAACGATGGAACTGCCTTTGATACTGGTTGACTTGAGTTATACGGAAGTAGATAGAATAAGTAGTGTAGCGGTGAAATGCATAGATATTACTTAGAATACCGATTGCGAAGGCAGTCTACTACGTATATACTGACGCTCATGGACGAAAGCGTGGGGAGCGAACAGGATTAGATACCCTGGTAGTCCACGCCGTAA
+
GGGGGGGGGGGGGGGGGGGGGGGGGGGGGGGGGGGGGGGGGGGGGGGGGGGGGGGGGGGGGGGGGGGGGGGGGGGGGGGGGGGGGGGGGGGGGGGGGGGGGGGGGGGGGGGGGGGGGGGGGGGGGGGGGGGGGGGGGGGGGGGGGGGGGGGGGGGGGGGGGGGGGGGGGGGGGGGGGGGGGGGGGGGGGGGGGGGGGGGGGGGGGGGGGGGGGGGGGGGGGGGGGGGGGGGDDGGFGGGGGGFFFFGGGGFFF:CFFFFFGGFGFFGFFFFFFGFFFFFFGG
@M02352:288:000000000-CKWC8:1:1101:14449:7889 1:N:0:TAGCGCTC+GTAAGGAG
TACGGAGGGTGCAAGCGTTATCCGGAATCATTGGGTTTAAAGGGTCCGCAGGCGGTCAATTAAGTCAGAGGTGAAATCTCGGGGCTCAACTTCGAAACTGCCATTGATACTGTAGAACTTGAATTATTATGAAGTAACTAGAATAAGTAGTGTAGCGGTGAAATGCATAGATATTACTTAGAATACCGATTGCGAAGGCAGTCTACTACGTATATACTGACGCTCATGGACGAAAGCGTGGGGAGTGAACAGGATTAGATACCCTGGTAGTCCACGCCGTAA
+
GGGGGFGGGGGGGGGGGGGGGGGGGGGGGGGGGGGGGGGGGGGGGGGGGGGGGGGGGGGGGGGGGGGGGGGGGGGGGGGGGGGGGGGGGGGGGGGGFFFGGGGGGGGGGGGGGGGGGGGGGGGGGGGGGGGGGGGGGGFGGGGGGGGFGGGGGGGGGGGGGGGGGGGGGGGGGGGGGGGGGGGGGGGGGGGGGGGGGGGGGGGGGGGGGGGGGGGGGGGGGGGGGGGGGGGGGGGFGGGGGGFFFFGGGGFFBFGGFFAFFG?GFFGF2BADFGFFF?F;GG
@M02352:288:000000000-CKWC8:1:1101:26875:7899 1:N:0:TAGCGCTC+GTAAGGAG
TACGGAGGGTCCAAGCGTTATCCGGAATTATTGGGCTTAAAGGGTCCGCAGGCGGATTAATAAGTCAGTGGTGAAATCTCCAAGCTCAACTTGGAAACTGCCATTGATACTGTTAGTCTTGAATTCAGTCGGAGTAGGCGGAATGTGTAGTGTAGCGGTGAAATGCATAGATATTACACAGAACACCGATAGCGAAGGCAGCTTACTAGGTTTGAATTGACGCTGAGGGACGAAAGCGTGGGTAGCGAACAGGATTAGATACCCTGGTAGTCCACGCCGTAA
+
GGGGGGGGGGGGGGGGGGGGGGGGGGGGGFGGGGGGGGGGGGGGGGGGGGGGGGGGGGGGGGGGGGGGFGGGGFGGGGGGGGGGGGGGGGGGGGGGGGGGGGGGGGGGFGGGGGGGGGGGGFGGGGGGGGGGGGGGGGGGGDEGFFGGGGGGGGGGDGGGGGGGGGGGGGGGGGGGGGFGGGGGGGGGGEGGGGGGGGGGGGFFGGGGGGGGFGGGFFGGGGGGGGGGEEGGGGGFGGGGG=BAFFGGGGFFFFGG?FFFGGFG?FGFAFFFFFFFFFFFDD
@M02352:288:000000000-CKWC8:1:1101:19814:7920 1:N:0:TAGCGCTC+GTAAGGAG
TACGGAGGGTCCAAGCGTTATCCGGAATCATTGGGTTTAAAGGGTCCGCAGGCGGTCAATTAAGTCAGAGGTGAAAGCCCATCGCTCAACGATGGAACTGCCTTTGATACTGGTTGACTTGAGTTATACGGAAGTAGATAGAATAAGTAGTGTAGCGGTGAAATGCATAGATATTACTTAGAATACCGATTGCGAAGGCAGTCTACTACGTATATACTGACGCTCATGGACGAAAGCGTGGGGAGCGAACAGGATTAGATACCCTGGTAGTCCACGCCGTAA
+
GGGGGGGGGGGGGGGGGGGGGGGGGGGGGGGGGGGFEEFFFGGGGGGGGGGGGGGGGGGGGGGGGGGGGGGGGGGGGGGGGGGGGGGGGGGGFGGGGGGGGGGGGGGGGGGGGGGGGGGGGGGGGGGGGGGGGGGGGGGGGGGGGGGGGGGGGGGGGGGGGGGGGGGGGGGGGGGGGGGGGGGGGGGGGGGGGGGGGGGGGGGGGGGGGGGGGGGGGGGGGGGEEGGGGGGGGGGEGGGGGGFFFFGGGGFFFFGGFFFFGGGGFFGFFFFFFGFFFFFFGG
@M02352:288:000000000-CKWC8:1:1101:14211:7931 1:N:0:TAGCGCTC+GTAAGGAG
TACGGAGGGGGTTAGCGTTGTTCGGAATTACTGGGCGTAAAGCGTACGTAGGCGGATCAGAAAGTATAGGGTGAAATCCCAGGGCTCAACCCTGGAACTGCCTTATAAACTCCTGGTCTTGAGTTCGAGAGAGGTGAGTGGAATTCCAAGTGTAGAGGTGAAATTCGTAGATATTTGGAGGAACACCAGTGGCGAAGGCGGCTCACTGGCTCGATACTGACGCTGAGGTACGAAAGTGTGGGGAGCAAACAGGATTAGATACCCTGGTAGTCCACACCGTAA
+
GGGGGGGGGGGGGGGGGGGGGGGGGGGGGGGGGGGGGGGGGGGGGGGGGGGGGGGGGGGGGGGGGGGGGGGGGGGGGGGGGGGGGGGGGGGGGGGGGGGGGGGGGGGGGGGGGGGGGGGGGGCGGGGGGGGGGGGGGGGGGGGGGGGGGGGGGGFGGGGGGGGGGGGGFGGGGGGGGGGGGGGGGGGGGGGGGGGGGGGGGGGGGGGGGGGGGGGGGGGGGGGGGGGGGGGGGGGFGGGFGGFFFFGGGGFFFFGGFFFFGGGGFFGFFFFFFGFFFFF?GG
@M02352:288:000000000-CKWC8:1:1101:6502:7932 1:N:0:TAGCGCTC+GTAAGGAG
TACGGAGGGTGCAAGCGTTATCCGGAATCATTGGGTTTAAAGGGTTCGTAGGCGGGCTGATAAGTCAGTGGTGAAATGCAGGGGCTCAACTCCGGCACTGCCATTGATACTGTTAGTCTTGAATTATTGTGAAGTGGTTAGAATATGTAGTGTAGCGGTGAAATGCTTAGATATTACATAGAATACCAATTGCGAAGGCAGATCACTAACAATATATTGACGCTGATGAACGAAAGCGTGGGTAGCGAACAGGATTAGATACCCTGGTAGTCCACGCCGTAA
+
GGGDFF@FEFGGGGGGGEGGGGGGGEEG9FFDFGGFGGG<EFGFCEFFGGGGGGGGGGDEFFFGGGFCBEF?DFGGGGGFFGGGGGGGGFGGGGGGGGGFGGGGGGGFFFGGBCCFGGGGGG8FGGGGGGGGFGGGGFGGGGFGFGGGGGGGGGGGGDGGGGGGGGGGGFGGG@@@FGFGCGCFFGGF:FGGGDGGDDFFEGGGGCGEFFG7CBFDGGCGGGGGGGG?FF7FGC7@GG5?EGFA<FDDEDEFBFGFD?AFFGGFFFG?945<FGF?>FBBGC
@M02352:288:000000000-CKWC8:1:1101:20715:7947 1:N:0:TAGCGCTC+GTAAGGAG
TACGGAGGGTGCAAGCGTTATCCGGAATCATTGGGTTTAAAGGGTGCGTAGGCGGGCTTGTAAGTCAGTGGTGAAAGTTTGCGGCTCAACCGTAAAATTGCCATTGATACTGCAGTTCTTGAATTATTGTGAAGTGGTTAGAATATGTAGTGTAGCGGTGAAATGCTTAGATATTACATAGAATACCGATTGCGAAGGCAGTCTACTACGTATATACTGACGCTCATGGACGAAAGCGTGGGGAGCGAACAGGATTAGATACCCTGGTAGTCCACGCCGTAA
+
GGGGGGGGGGGGGGGGGGGGGGGGGGCG<EFGGGGCFGGGGGGGG,CF,FGGGGGG+@<CFGGGGGGG5CFGGGGGGFD<E?@FGGGGGGGGC@=>F,>CFD,C,BFDEECF9,>=3@FFFC@<3EDF9FCG9FFEF=*,DFD;37@=FFFCFFGGGG*>FGFGGDFGGGGCFG7;CFFFFGFAFGG8FEFGGGGGGGGFEC+?FGGFF=<C7E:F7CFGGGGG5>+<0CFGEGGFGGCEGG:?>DCDGGDFF?GGFFFFGGGGFFGFFFFF@GF?08B>GG
@M02352:288:000000000-CKWC8:1:1101:18959:8029 1:N:0:TAGCGCTC+GTAAGGAG
TACGGAGGGTCCAAGCGTTATCCGGAATCATTGGGTTTAAAGGGTCCGCAGGCGGTCAATTAAGTCAGAGGTGAAATCCCATAGCTTAACTATGGAACTGCCTTTGATACTGGTTGACTTGAGTTATACGGAAGTAGATAGAATGTGTAGTGTAGCGGTGAAATGCATAGATATTACACAGAATACCGATTGCGAAGGCAGTCTACTACGTATGTACTGACGCTCATGGACGAAAGCGTGGGGAGCGAACAGGATTAGATACCCTGGTAGTCCACGCCGTAA
+
GGGGGEEEGFGGGGGGGGGGGGGEGEGGGGGGGGGFGGFFFGGGGGGGGGGGGGGGGGGGGGGGGGGGGGGFGGGGGGGGGGGGGGGGGGGFGGGGGGGGGGGGGGGGGGGGGGGGGGGGGGGGFGGGGGGGGGGGGGGGGGGGGGGGGGGGGGGGGGGGGGGGGGGGGGGGGGGGGGGGGGGGGGGGGGGGGGGGGGGGGGGGGGGGGGGGGGGFGGGGGGGGGGGGGGGDGGGFGGGGGGFFFFGGGGFFFFGGBFFFGGGGFFGFFFFFFGFFFFFFGG
@M02352:288:000000000-CKWC8:1:1101:22008:8091 1:N:0:TAGCGCTC+GTAAGGAG
TACGGAGGGTTCAAGCGTTATCCGGAATCATTGGGTTTAAAGGGTGCGCAGGCGGTTTATTAAGTCAGTGGTGAAATCTCGGGGCTCAACCTCGAAACTGCCATTGATACTGATAAACTTGAGTTCAGTTGGAGTAGGCGGAATGTGTAGTGTAGCGGTGAAATGCTTAGATATTACACAGAACACCGATAGCGAAGGCAGCTTACTAAACTGATACTGACGCTGAGGCACGAAAGCGTGGGGAGCGAACAGGATTAGATACCCTGGTAGTCCACGCCGTAA
+
FEFDEEDEEBCFDFFGGFEFGGGGG7@FFDFFG<FBCFF,-EAFEBFGGGGDFE@G@FF?FGGGFGFC?FCFBFFFFCGGFG7@7CGGGDFGGG7FFGGFGGF<FGFGGGFACFFGFFGGFFFGGADA=CFGCFFGG@AFGECG<7;@B>FCFG9FC@FGGF9CCCFGGGEGGGGCGGFGC7CFCBCB:C:89EC*8CGEEGGGGGG9CCFFFEFGGFGEGGGEEDCF=*95::CDGCGEEC>?>ECDGGFFBFGF<FFBGFGCFFGF2@<AFFF<>2>F31
@M02352:288:000000000-CKWC8:1:1101:26986:8098 1:N:0:TAGCGCTC+GTAAGGAG
TACGGAGGATCCAAGCGTTATCCGGAATCATTGGGTTTAAAGGGTCCGTAGGTGGATAATTAAGTCAGAGGTGAAATCTTGCCGCTTAACGGTAAAATTGCCTTTGATACTGGTTGTCTTGAGTTATTATGAAGTGGTTAGAATATGTAGTGTAGCGGTGAAATGCATAGATATTACATAGAATACCAATTGCGAAGGCAGATCACTAATAATATACTGACACTGATGGACGAAAGCGTGGGGAGCGAACAGGATTAGATACCCTGGTAGTCCACGCCGTAA
+
GGGGGGDEGGGFGGGGGGGGGGGGGGGGGGGEFFFGGEGFGGGGGCFEF8CEFGDGFGFFFGGFFGGGGFGGGGGGGGGGGGGEEEGEDFFEGFGFDFFGGGFGGGGFFCFFFGGGGGGGGFFEG<FGGGGGCGGGGFGGGGCFGGFFGGGGGGGGGGGGGGGGGGGGGGGGGGFGGGGAEGGGGDFGEBACEGGGGGFGGG?FGGGGDGGCFFGGFFFFGGGGGGGGGGGGGGDA<E<CGDD?>>DGGGFFF2<7<FFFGGFGFFGFAFB2BGF?1?D1DD
@M02352:288:000000000-CKWC8:1:1101:9963:8111 1:N:0:TAGCGCTC+GTAAGGAG
TACGGAGGGTCCAAGCGTTATCCGGAATCATTGGGTTTAAAGGGTGCGCAGGCGGTTTATTAAGTCAGTGGTGAAATCTCGAGGCTCAACCTCGAAACTGCCATTGATACTGATAAACTTGAGTTCAGTTGGAGTAGGCGGAATGTGTAGTGTAGCGGTGAAATGCTTAGATATTACACAGAACACCGATAGCGAAGGCAGCTTACTAAACTGATACTGACGCTGAGGCACGAAAGCGTGGGGAGCGAACAGGATTAGATACCCTGGTAGTCCACGCCGTAA
+
GGGGGFGGGGGGGGGGGGGGGGGGGGGGGGGGGGGGGGGGGGGGGGGGGGGGGGGFGGGGGGGGGGGGGGGGGGGGGGGGGGGGGGGGGGGGGGGGGGGGGGGGGGGGGGGGGGGGGGGGGGGGGGGGGGGGGGGGGGGGGGGGGGGGGGGGGGGGGGGGGGGGGGGGGGGGGGGGGGGGGGGGGGGGGGGGGGGGGGGGGGGGGGGGGGGGGGGGGGGGGGGGGGGGGGGGEGGFGGGGGGFFFFGGGGFFFFGGFFFFGGGGFFGFFFFFFGFFFFF>DD
@M02352:288:000000000-CKWC8:1:1101:23903:8162 1:N:0:TAGCGCTC+GTAAGGAG
TACGGAGGATCCAAGCGTTATCCGGAATCATTGGGTTTAAAGGGTCCGTAGGTTGATAATTAAGTCAGAGGTGAAATCTTGCCGCTTAACGGTAAAATTGCCTTTGATACTGGTTGTCTTGAGTTATTATGAAGTGGTTAGAATATGTAGTGTAGCGGTGAAATGCATAGATATTACATAGAATACCAATTGCGAAGGCAGATCACTAATAATATACTGACACTGATGGACGAAAGCGTGGGGAGCGAACAGGATTAGATACCCTGGTAGTCCACGCCGTAA
+
GGGGGGGGGFGF<FGGGGGFFFFGGGGG<FFGGGGFGGGGGGFGFGFGGGGGCFGGACFGGGGGGGGGGGGGGGGGGGFFGGFGGGCGGGGEFGGGGFGGGGGGGGGGGGGGGGGGGGGGGFGGGFGGGGGGAFGGGGGFGGGGFEFGGGGGGGGGGGGGGGGGEGAFGGGGGGGGGGGGGGGGGGGGGGGGGGGGGGGGGGGGGGGF8E><FGGGGGGFGGGGGGGGGGGGGGGFFGGGGGFDFFGGGGFFFFGGFFFFGGGGFFGFFFFFFGFFFFFFGG
@M02352:288:000000000-CKWC8:1:1101:15298:8180 1:N:0:TAGCGCTC+GTAAGGAG
TACGGAGGGTCCGAGCGTTATCCGGAATCATTGGGTTTAAAGGGTTCGTAGGCGGGTCAATAAGTCAGAGGTGAAATCTTGCAGCTTAACTGTAAAATTGCCTTTGATACTGTTGACCTTGAATTACTGTGAAGTGGTTAGAATATGTAGTGTAGCGGTGAAATGCTTAGAGATTACATAGAATACCGATTGCGAAGGCAGCTCACTAACAGTATATTGACGCTGATGAACGAAAGCGTGGGTAGCGAACGGGATTAGATACCCCGGTAGTCCACGCCGTAA
+
GCACC;B@C8FGG7FFGF@GGGFGG7+D,CECEDG6@C<@6FEFC<6@?FG@GD7=FEF<FDFFFE<F<F<B+C??FEEFCF<=<BF?FEFGEE<<??3:DGFAF?@5BFFDFD?,E<=CEDFGDF<F=@F=,C@FCGGF@CCF<@,@CGGEC:EFC*FCF:EFDGGFF9925EF;CFCB9FFEGFGG:FEFGEG>EEGGG*8BEFEFCF6F?<9<EG?FC5EGCD?GFGGG=EDDGGGDC5<4(9D3CDFD?1973/4@?+<>FF3>9D<9=>?6>:)7D9
@M02352:288:000000000-CKWC8:1:1101:27690:8183 1:N:0:TAGCGCTC+GTAAGGAG
TACGGAGGGTCCAAGCGTTATCCGGAATCATTGGGTTTAAAGGGTCCGCAGGCGGTCAATTAAGTCAGAGGTGAAATCCCATAGCTTAACTATGGAACTGCCTTTGATACTGGTTGACTTGAGTTATACGGAAGTAGATAGAATAAGTAGTGTAGCGGTGAAATGCATAGATATTACTTAGAATACCGATTGCGAAGGCAGTCTACTACGTATATACTGACGCTCATGGACGAAAGCGTGGGGAGCGAACAGGATTAGATACCCTGGTAGTCCACGCCGTAA
+
GGGGGGGGGGF,CFGGGGGDGAFEGGGGEGFGGGG@FGGGGGGGGGGGDGGGGGG@FCFGGGGGGFGGGGGGGGGGGGGGGGFGGGFGGGFGGGGGGGGGGGGGGGGGGGGGGGGG@FGGGGGGGGGGGGGGGGGGFFGGGGGFEEDCFGGGGGGCEGGGGGGGGGGGGGGGGGGFDGGGGGFGGGGGGDGGGGGGGGGFGGFGGGFFGGGFGGGGGGGGGGGGGDGGFGGGGGGF*:CGGGF?>FGGGGFFFFGGFFFFGGGGFFGFFFFFFGFBFFFFGD
@M02352:288:000000000-CKWC8:1:1101:24122:8184 1:N:0:TAGCGCTC+GTAAGGAG
TACGGAGGATCCAAGCGTTATCCGGAATCATTGGGTTTAAAGGGTCCGTAGGTTGATAATTAAGTCAGAGGTGAAATCTTGCCGCTTAACGGTAAAATTGCCTTTGATACTGGTTGTCTTGAGTTATTATGAAGTGGTTAGAATATGTAGTGTAGCGGTGAAATGCATAGATATTACATAGAATACCAATTGCGAAGGCAGATCACTAATAATATACTGACACTGATGGACGAAAGCGTGGGGAGCGAACAGGATTAGATACCCTGGTAGTCCACGCCGTAA
+
GGGGGGGGGGGGGGGGGGGGGGGGGGGGGGGGGGGGGGGGGGGGGGGGGGGGFGGGGGGGGGGGGGGGGGGGGGGGGGGGGGGGGGGGGGGGGGGGGGGGGGGGGGGGGGGGGGGGGGGGGGGGGGGGGGGGGGGGGGGGGGGGGGGGGDGGGGGGGGGGGGGGGGGFFGGGGGGGGGGGG9FGGGGGGCFFGGGGGGGGGGGGGGGGGGGGGFGGGGGGGGGGGFGGGGCDGGDBGGGDGGFFFFGDEGBFFFGGFFAFGFGGFFGFFFFFFFFFFFFFGG
@M02352:288:000000000-CKWC8:1:1101:7209:8305 1:N:0:TAGCGCTC+GTAAGGAG
TACGGAGGGTGCAAGCGTTGTTCGGATTTATTGGGCGTAAAGCGCGCGCAGGCGGACTAGCAAGTCAGATGTGAAATCCCGGGGCTCAACCTTGAAACTGCGTCTGAAACTGTTAGTCTAGAATTTCAGAGGGGGAAGGGGAATTCCACGTGTAGGGGTAAAATCCGTAGAGATGTGAAGGAACACCGGTGGCGAAGGCGCCTTCCTGGATGAGTATTGACGCTGAGGCGCGAAAGCGTGGGGAGCAAACAGGATTAGATACCCTGGTAGTCCACGCCGTAA
+
GGGGGGGGGGGG8FFGGGGDEGGGGG@FGG,FFGGGGGGGGGGG7CGG+CFGGGGG:+BF,EFFGGGGGGGGGGGGGG,E=+CFGGGGGGGG,F<FGGGGGDG@GGGGGGGAFC9@FGGGGG:B,,,7EEG*FG:FGG*FFGGGG9F<<FGGGGG,FGG*FGGG+BFGGGG:FG93C+AGGGGGGGG8EEGGGGGGGGGG*:EG9EFGGGCC+<CG+AEFGGGGGGGGGCDGGGGF4CDDGGFFFFGGGGFFFFGGFFFFGGGGFFGFFFFFFGF09FFFGG
@M02352:288:000000000-CKWC8:1:1101:19222:8320 1:N:0:TAGCGCTC+GTAAGGAG
TACGGAGGGTCCAAGCGTTATCCGGAATCATTGGGTTTAAAGGGTGCGCAGGCGGTTTATTAAGTCAGTGGTGAAATCTCGAGGCTCAACCTCGAAACTGCCATTGATACTGATAAACTTGAGTTCAGTTGGAGTAGGCGGAATGTGTAGTGTAGCGGTGAAATGCTTAGATATTACACAGAACACCGATAGCGAAGGCAGCTTACTAAACTGATACTGACGCTGAGGCACGAAAGCGTGGGGAGCGACCAGGATTAGATACCCTGGTAGTCCACGCCGTAA
+
G<C@FBBCCBFGFCGFEFCFGGDFG7+DCFACEEGB@C<@9FFGFF@FCGGGGGGGGGFGGCGGFGEGGGFEDFFGGFFG<FD:7?EGGCEFGG7EFGCF9F<A?FAFCFGGCFB9FGGGGGGFDFGC9=FCFEFGGGGGGFGGEFGG9FDEGGCCBE@C:F>BCDGG7:@@EFGFGFGGFGGGGGGGGGC>FG8CECEFGGGDC6CCGFCEF9FFGGG?:EGGGG5;CCF95C<BFGG5:?B?9>GG5)8<6(9>?FFFG7CFFFG?27<<87?<>:F>39
@M02352:288:000000000-CKWC8:1:1101:21863:8337 1:N:0:TAGCGCTC+GTAAGGAG
TACGGAGGGTGCAAGCGTTATCCGGAATCATTGGGTTTAAAGGGTCCGCAGGCGGTCAATTAAGTCAGAGGTGAAATACCATAGCTCAACTATGGAACTGCCTTTGATACTGGTTGACTTGAGTTATACGGAAGTAGATAGAATAAGTAGTGTAGCGGTGAAATGCATAGAGATTACTTAGAATACCGATTGCGAAGGCAGTCTACTACGTATATACTGACGCTCATGGACGAAAGCGTGGGGAGCGAACAGGATTAGATACCCTGGTAGTCCACGCCGTAA
+
GGGGGGGGGGGGGGGGGGGGGGGGGGGGGGGGGGGGGGGGGGGGGGGGGGGGGGGGGGGGGGGGGGGGGGGGGGGGGGGGGGGGGGGGGGG,EFGGGGGGGGGGGGGGGGGGGGGGGGGGGGGGGGGGGGGG:CGGGGGGGGGGGFGGGGGGGGGGGGGGGGGGGGGGGGGGFGGGGGGGGGGGGGGGGGGGGGGGGGGGGGGGGGGGGGGGGGGGGGGGGGGGGGGGCGGDGGGFGGGGGGFF>D3DGGFFFFGG??AFGGGGFFGFAFFFFGFFFFFFGG
@M02352:288:000000000-CKWC8:1:1101:21207:8344 1:N:0:TAGCGCTC+GTAAGGAG
TTACGGAGGATCCAAGCGTTATCCGGAATCATTGGGTTTAAAGGGTCCGTAGGTGGATAATTAAGTCAGAGGTGAAATCTTGCCGCTTAACGGTAAAATTGCCTTTGATACTGGTTGTCTTGAGTTATACGGAAGTAGATAGAATAAGTAGTGTAGCGGTGAAATGCATAGATATTACTTAGAATACCGATTGCGAAGGCAGTCTACTACGTATATACTGACGCTCATGGACGAAAGCGTGGGGAGCGAACAGGATTAGATACCCTGGTAGTCCACGCCGTAA
+
FGFGGGGGGGGGGGGGGGGGGGGFGGDFGGGGGGGGCEEGGGGGCGGGGGGGGFGGDGGGFEGGGGGFGGGGGGGGGGGGGGGGGGDGGGCFCFGGGGFGGGGGGGGDGF,AF?FGGGGGGGGGGGGGGGAFFEGGGGFFGGGFGGDFGGGGFGGAFGDG:FFGGGGGFGGGGGGGGGGB=;F;FGGGGGGGCD5BCCGGGGGGGGGGGCCCCGCGFGGFGG8E8EDGGGGGGGEGFGGGEGC5:9>G7EDBFF?GG2?AF?CFFFFGFAB7<=FF<BFB9DD
@M02352:288:000000000-CKWC8:1:1101:2807:8391 1:N:0:TAGCGCTC+GTAAGGAG
TACGGAGGGTCCGAGCGTTATCCGGAATCATTGGGTTTAAAGGGTCCGTAGGCGGGTTGTTAAGTCAGTGGTGAAAGTCTGTAGCTCAACTATAGAATTGCCATTGAAACTGATGATCTTGAATTATTGTGAAGTGTTTAGAATAAGTAGTGTAGCGGTGAAATGCATAGATATTACTTAGAATACCAATTGCGAAGGCAGAACACTAACAATATATTGACGCTGATGGACGAAAGCGTGGGGAGCGAACAGGATTAGATACCCTGGTAGTCCACGCCGTAA
+
GGGGGEGGGGGGGDGGGFGGGGFFGCFGFCGFGGGCFGFFEGFGGGFGFGGGGGGGGGGGGGGGGGGGFFGGFGFGGGGGGGCEFEFGGFGGGGGGGGFFGG<DFGFGGAFGGGGGGGGGGGBFGGGGGGGDCFGGGGGGFGGGG;CFFGGGAFGGDGFEGGGGGGGCFGFGCGGFGGGGFFGGGGGGGCFGGEGGGGGGEEGGGGGFGGC<+2;C9CEFGGDGG39EGGFDCEDFGGGGGG3(7>DDE<3??FGG<FFFGCCGFFFFBFA4=C*39(7;CD
@M02352:288:000000000-CKWC8:1:1101:25163:8422 1:N:0:TAGCGCTC+GTAAGGAG
TACGGAGGGTCCAAGCGTTATCCGGAATCATTGGGTTTAAAGGGTCCGTAGGCGGGATGATAAGTCAGTGGTGAAATCCTACAGCTCAACTGTAGAACTGCCATTGATACTGTCGTTCTTGAATTTGGTCGAAGTGGGCGGAATAAGTAGTGTAGCGGTGAAATGCATAGATATTACTTAGAATACCGATTGCGAAGGCAGTCTACTACGTATATACTGACGCTCATGGACGAAAGCGTGGGGAGCGAACAGGATTAGATACCCTGGTAGTCCACGCCGTAA
+
GGGGGGGGGGGGGGGGGGGGGGGGGGGGGGGGGGGFGGGGGGGGGGGGGGGGGGGGGGGGGGGGGGGGGGGGGGGGGGGGGGGGGGGGGGGGGGGGGGGGGGGGGGGGGGGGGGGGGGGGGGGGGGGGGGGGGGGGGGGGGGGGGGGGGGGGGGGGGGGGGGGGGGGGGGGGGGGGGGGGGGGGGGGGGEGGGGGGGGGGGGGGGGGGGGGGGGGGGGGGGGGGGGGGGGGGGGGFFGGGGGFFFFGGGGFF??GGFFFFGGGGFFGFFFFFFGFFFFF>GG
@M02352:288:000000000-CKWC8:1:1101:12176:8451 1:N:0:TAGCGCTC+GTAAGGAG
TACGGAGGGTGCAAGCGTTATCCGGAATCATTGGGTTTAAAGGGTCCGCAGGCGGTCAATTAAGTCAGAGGTGAAATACCATAGCTCAACTATGGAACTGCCTTTGATACTGGTTGACTTGAGTTATACGGAAGTAGATAGAATAAGTAGTGTAGCGGTGAAATGCATAGAGATTACTTAGAATACCGATTGCGAAGGCAGTCTACTACGTATATACTGACGCTCATGGACGAAAGCGTGGGGAGCGAACAGGATTAGATACCCTGGTAGTCCACGCCGTAA
+
GGGGGGGGGGGGGGGGGGGGGGGGGGGGGGGGGGGGGGGGGGGGGGGGGGGGGGGGGGGGGGGGGGGGGGGGGGGGGGGGGGGGGGGGGGGGGGGGGGGGGGGGGGGGGGGGGGGGGGGGGGGGGGGGGGGGGGGGGGGGGGGGGGGGGGGGGGGGGGGGGGGGGGGGGGGGGGGGGGGGGGGGGGGGGGGGGGGGGGGGGGGGGGGGGGGGGGGGGGGGGGGGGGGGGGGGGGGFGGGGGGFFFFGGGGFFFFGGFFFFGGGGFFGFFFFAFGFFFFFFGG
@M02352:288:000000000-CKWC8:1:1101:2667:8485 1:N:0:TAGCGCTC+GTAAGGAG
TACGGAGGGTCCGAGCGTTATCCGGAATCATTGGGTTTAAAGGGTCCGCAGGCGGTCGATTAAGTCAGAGGTGAAATCCCATAGCTTAACTATGGAACTGCCTTTGATACTGGTTGACTTGAGTCATATGGAAGTAGATAGAATAAGTAGTGTAGCGGTGAAATGCATAGATATTACTTAGAATACCGATTGCGAAGGCAGTCTACTACGTATATACTGACGCTCATGGACGAAAGCGTGGGGAGCGAACAGGATTAGATACCCTGGTAGTCCACGCCGTAA
+
FFGGGEEFGGGGGDEGGGGGGGGGG,@CFFFAFFGEFGGFGGFGFGFGEFGGGGGGGGGGGEGGGGDEFGGFGFFAFFFFGGGGGGGGGGGFGGGGGGGGGGGGGGFGFCFGGGGGGGGGGAFGGGGGGGGFDFFFGGGFF=CFGFCFFGGGGGGGGEFCFGGCGGGGGGGGGGGEFGG99,8@FF7EGGGGFGEGGDFG8CGGGFGGFGGGGFGEFGCFFCEEG<>CFGGGGCD35CC5CGE:;5D3=C:?687C?F2@FFC4?>CF27AA6>FFFBF>*9
@M02352:288:000000000-CKWC8:1:1101:2686:8488 1:N:0:TATCGCTC+GTAAGGAG
TACGGAGGGTCCGAGCGTTATCCGGAATCATTGGGTTTAAAGGGTCCGCAGGCGGTCGATTAAGTCAGAGGTGAAATCCCATAGCTTAACTATTTAACTGCCTTTGATATTGGTTGACTTGATTCATATGGAAGTAGATAGAATAAGTAGTTTAGCGGTGAAATGCATAGATATTACTTAGAATACCGATTGCGAAGGCAGTCTACTACGTATATACTGACGCTCATGGACGAAAGCGTGGGGAGCGAACAGGATTAGATACCCTGGTAGTCCACGCCGTAA
+
GGGGEGGGEF<FGFGGGGGGGGFGEF+CCFGGGGGGGGGGGFFGGAFG7FFGGGG>F+>F<FFGGGGGCFGGCGGGG<=E8?<FGGEGGGFF9,,C8E,?F8FGDCFA,,,C,B3>=7E?=9,3@CFDFFCGF,:@FG,@<F,,,,=3<@@,,35=F>FEGGB;9F;@:9,75@FFFFFDGGFGFG:C1=<8?:ECE>5C>E+5FFFCGG893CBC+?9<>;EC=/>1<67CEGD7D=7CE5562>DD*7:?11D77F<FFGGFF@C@>F8AF>=394B;DG
@M02352:288:000000000-CKWC8:1:1101:28860:8507 1:N:0:TAGCGCTC+GTAAGGAG
TACGGAGGGTCCAAGCGTTATCCGGAATCATTGGGTTTAAAGGGTGCGCAGGCGGTTTATTAAGTCAGTGGTGAAATCTCGAGGCTCAACCTCGAAACTGCCATTGATACTGATAAACTTGAGTTCAGTTGGAGTAGGCGGAATGTGTAGTGTAGCGGTGAAATGCTTAGATATTACACAGAACACCGATAGCGAAGGCAGCTTACTAAACTGATACTGACGCTGAGGCACGAAAGCGTGGGGAGCGAACAGGATTAGATACCCTGGTAGTCCACGCCGTAA
+
GGGGDGGGDFD<DCFGEGGGGGGGGCFGGGGGGGGGEGFFGGFFGGGGGDDCGGFFEEGGGF?DFGGDFEFFGGGGGGGGGGGGGGFGFGFGDFGC@GGGGGGGF9DFGGGGGGGGC<FFFF8FFGGFFGGFFFFGFFFG@FGGGGGFGFFGGG;CFGEGGF;DFFGGGGGGGGGGGGGGCFFGFGGDECFEFGG*=*BCGGDFGGGGGGGGGFCFGFGG:ECGGGG:FCD5EEDFGGGGCGD:())9ED>).84:<?AFEFCF4@CFAFA2@FFB06>FDC
@M02352:288:000000000-CKWC8:1:1101:7946:8533 1:N:0:TAGCGCTC+GTAAGGAG
TACGGAGGGTCCGAGCGTTATCCGGAATCATTGGGTTTAAAGGGTCCGCAGGCGGTCAATTAAGTCAGAGGTGAAATCCCATAGCTTAACTATGGAACTGCCTTTGATACTGGTTGACTTGAGTCATATGGAAGTAGATAGAATGTGTAGTGTAGCGGTGAAATGCATAGATATTACACAGAATACCGATTGCGAAGGCAGTCTACTACGTATGTACTGACGCTCATGGACGAAAGCGTGGGGAGCGAACAGGATTAGATACCCTGGTAGTCCACGCCGTAA
+
GGGGGGGGGGGGGGGGGGGGGGGGGGGGGGGGGGGGGGGGGGGGGGGGGGGGGGGFGGGGGGGGGGGGGGGGGGGGGGGGGGGGGGGGGGGGGGGGGGGGGGGGGGGGFGGGGGGGGGGGGGGGGGGGGGGGGGGGGGGGGGGGGGGGGGGGGGGGGGGGGGGGGGGGGGGGGGGGGGGGGGGGGGGGGGGGGGGGGGGGGGGGGGGGGGGGGGGGGGGGGGGGGGGGGGGGGGGFGGGGGGFF>EGGGGFFFFGGFFFFGGGGFFGFFFFFFGFB>BE>DG
@M02352:288:000000000-CKWC8:1:1101:18645:8552 1:N:0:TAGCGCTC+GTAAGGAG
TACGGAGGGGGTTAGCGTTGTTCGGAATTACTGGGCGTAAAGCGTACGTAGGCGGATCAGAAAGTAGGGGGTGAAATCCCGAGGCTCAACCTCGGAACTGCCTCCTAAACTCCTGGTCTTGAGTTCGAGAGAGGTGAGTGGAATTCCAAGTGTAGAGGTGAAATTCGTAGATATTTGGAGGAACACCAGTGGCGAAGGCGGCTCACTGGCTCGATACTGACGCTGAGGTACGAAAGTGTGGGGAGCAAACAGGATTAGATACCCTGGTAGTCCACACCGTAA
+
GGGGGGGGGGGGGGGGGGGGGGGGGDGGGGGGGGGGGGGGFGGGGGGGGGGGGGGGEFGEGGGGGBDGDFGEGGGFGDFGFEGGGGGGGGGGGGGEFGGGGFFGGGGGGGFGGGGCDFGGGGGGGGGGGGGGGGGGGGGGGGGFGGFFG:<CCCCFGGGGFGGGGGGGGFGGGGGGGGCFGGGGGGGGGGGGGEGGDGGGGGGGGGGGGGGGGGGG=FGFFEECEGGGG6DGGGGFGGGGGGB0;>F4<C:@??GGFF269?EFF>F?AFFA=:=:?<:<CD
@M02352:288:000000000-CKWC8:1:1101:6303:8558 1:N:0:TAGCGCTC+GTAAGGAG
TACGGAGGGTCCAAGCGTTATCCGGAATCATTGGGTTTAAAGGGTCCGCAGGCGGTCAATTAAGTCAGAGGTGAAAGCCCATCGCTCAACGATGGAACTGCCTTTGATACTGGTTGACTTGAGTTATACGGAAGTAGATAGAATAAGTAGTGTAGCGGTGAAATGCATAGATATTACTTAGAATACCGATTGCGAAGGCAGTCTACTACGTATATACTGACGCTCATGGACGAAAGCGTGGGGAGCGAACAGGATTAGATACCCTGGTAGTCCACGCCGTAA
+
GGGGGGGGGGGGGGGGGGGGGGGGGGGGGGGGGGGGGGGGGGGGGGGGGGGGGGGGGGGGGGGGGGGGGGGGGGGGGGGGGGGGGGGGGGGGGGGGGGGGGEGGGGGGGGGGGGGGGGGGGGGGGGGGGFGFGGGFGGGGFGGGGGGGGGGGGGGGGGGGGGGGGGGGGGGGGGGGGGGGGGGGGGGGGGGGGGGGGGGGGGGGGGGGGGFFGGGGGGGGGGGGGGGGGGGGGGGFGGGGGGFFFFGGGGFFBBGG?@BFFGGGFFGFF?<AFFF?>:B>GG
@M02352:288:000000000-CKWC8:1:1101:19483:8573 1:N:0:TAGCGCTC+GTAAGGAG
TACGGAGGGTCCAAGCGTTATCCGGAATCATTGGGTTTAAAGGGTCCGCAGGCGGTCAATTAAGTCAGAGGTGAAATCCCATAGCTTAACTATGGAACTGCCTTTGATACTGGTTGACTTGAGTTATACGGAAGTAGATAGAATACGTAGTGTAGCGGTGAAATGCATAGATATTACTTAGAATACCGATTGCGAAGGCAGTCTACTACGTATATACTGACGCTCATGGACGAAAGCGTGGGGAGCGAACAGGATTAGATACCCTGGTAGTCCACGCCGTAA
+
GGGGGGGGDGGGFGGGGGGGGGGGGGFGEGGGGGGFGGGGGGGGGDGGGGGGGGGCFECGGGGGGGGGGGGGGGGGGA=EFF=FGGFGGGGDGGFGG=FGGFGGGGGGGGGGGAFGDGGGGGGGA,DFFDGGCGGCFC=9FGGGG<FFFFGGGGGGGGGGGGGGGGGGGGGGCGGFG9EGGGGGGGGCEGEFGGGGGGGCECFFGGGFDEGC?+5CGGGGGGGG=<9@9+CCEGDBG5CGGG)8>FGGGGDFF?GGFFFFGFGGFFFFFFDBFG?BBFFBGG
@M02352:288:000000000-CKWC8:1:1101:6316:8574 1:N:0:TAGCGCTC+GTAAGGAG
TACGGAGGGTCCAAGCGTTATCCGGAATCATTGGGTTTAAAGGGTCCGCAGGCGGTCAATTAAGTCAGAGGTGAAAGCCCATCGCTCAACGATGGAACTGCCTTTGATACTGGTTGACTTGAGTTATACGGAAGTAGATAGAATAAGTAGTGTAGCGGTGAAATGCATAGATATTACTTAGAATACCGATTGCGAAGGCAGTCTACTACGTATATACTGACGCTCATGGACGAAAGCGTGGGGAGCGAACAGGATTAGATACCCTGGTAGTCCACGCCGTAA
+
F<EFGDEGFEG<FGGCCBCCFGFFFC@FGGGGGGGFF7F<<FF@FGDFGGGGGCE:C@FFECGGGGGFCFGEGFGGF<FFFGGEGGGGGFGGGFGGGGFGGGGGGGFFGGGFGBFG@BDFGGGGGGGGGGGG7FFGCGC<=BFGGGGGGGGCGCCGGE<BFGFFBDGGGC@GFGGGGFCFGF@@C:,BFG@FFGGGECGGGEG@:<CFFCF6BFGGGGGGGEGE=D9FCFFDCGC5*:D>CGBBBFC<CDFFFBFC?FFFGGE6@F3FBFF>FGFF0074CD
@M02352:288:000000000-CKWC8:1:1101:22056:8587 1:N:0:TAGCGCTC+GTAAGGAG
TACGGAGGGTCCAAGCGTTATCCGGAATTATTGGGTTTAAAGGGTCCGCAGGCGGTCAATTAAGTCAGAGGTGAAAGCCCATCGCTCAACGATGGAACTGCCTTTGATACTGGTTGACTTGAGTTATACGGACGTAGATAGAATAAGTAGTGTAGCGGTGAAATGCTTAGATATTACATAGAATACCAATTGCGAAGGCAGATCACTAACAATATATTGACGCTGATGAACGAAAGCGTGGGTAGCGAACAGGATTAGATACCCTGGTAGTCCACGCCGTAA
+
GGGGGGGGGGGGGGGGGGGGGGGGGGGGGGGGGGGGGGGGGGGGGGGGGGGGGGGFEGGGGGGGGGGGGGGGGGGGGGGGGEGGGGGGGGG+DDFGGGGGGGGGGGGGGGGGGGGGGGGGGGGGGGGGGGGG+=FFFGGGGGGGGGGGGGGGGGGGGGGGGGGGGGGGGGGGGGGGGGFFGGGGGGGGGGGGGGGGGGGGGGGGGGGFGGFFGGGGGGCFGGGGGGFGGGGGGGGFGGGDGGFFFFDGGGFFFFGGFFFFGGGGFFGFB?BBFGFFFFFFGG
@M02352:288:000000000-CKWC8:1:1101:4843:8618 1:N:0:TAGCGCTC+GTAAGGAG
TACGGAGGGTTCAAGCGTTATCCGGAATCATTGGGTTTAAAGGGTCCGCAGGCGGTCAATTAAGTCAGAGGTGAAATCCCATAGCTTAACTATGGAACTGCCTTTGATACTGGTTGACTTGAGTTATACGGAAGTAGATAGAATAAGTAGTGTAGCGGTGAAATGCATAGATATTACTTAGAATACCGATTGCGAAGGCAGTCTACTACGTATATACTGACGCTCATGGACGAAAGCGTGGGGAGCGAACAGGATTAGATACCCTGGTAGTCCACGCCGTAA
+
GGGGGGGGGEFGGFGGGGGGGGGGGEEGGGFGFGGGGGGGGGGGGGGGGGGGGGGEGGGGGGGGGGGGGGGGGGGGGGGGGGGGGGGGGGGGGGGGGGGGGGGGFDGGGFGGFGGGGGGGGFGGGGGGGGGEDGGGGGGFGFFFGGGGGGGGGGGFGGGGGGGGGGGGGGGGGGGGGGGGGGGGGGGDGGGFGGDEGEGGGGGGGGGGGGGGGGGGGGGGGGGEGGGGGGGDGGGFGGGGGGF<BFDGGGFFFFGG<F>FFGGGFFGFFFFFFFF?FFD1CD
@M02352:288:000000000-CKWC8:1:1101:24603:8643 1:N:0:TAGCGCTC+GTAAGGAG
TACGGAGGGTCCAAGCGTTATCCGGAATCATTGGGTTTAAAGGGTCCGCAGGCGGTCAATTAAGTCAGAGGTGAAAGCCCATCGCTCAACGATGGAACTGCCTTTGATACTGGTTGACTTGAGTTATACGGAAGTAGATAGAATAAGTAGTGTAGCGGTGAAATGCATAGATATTACTTAGAATACCGATTGCGAAGGCAGTCTACTACGTATATACTGACGCTCATGGACGAAAGCGTGGGGAGCGAACAGGATTAGATACCCTGGTAGTCCACGCCGTAA
+
GFFFGDGGEFGGFCFGGECGGGGFG7CF<FFEGEG@BCE<<FEGGGFGGGGGGGGGGGGGGGGGGFAEEFGEEFFGGGGGGG8?FDGGGGGGGGG@FGFGGGGEFE<<FFGGGFFGFGFGGCGFFGFG<FGFEGFGGGGGGGFGCGAFGGGGGCFGGEGDG,DFFGCFGGFCGGGGGGGFFGGGGCGEGGGGGGGGGGDGGGGGGGFFGEFGGGGGGGGGGGGGGGCC6EGGGGC>FGGGEE5:6BG3CDFFF?CFFFFFFF@6@FGFFFFA?CF?>:3>C9
@M02352:288:000000000-CKWC8:1:1101:11510:8672 1:N:0:TAGCGCTC+GTAAGGAG
TACGGAGGGTCCAAGCGTTATCCGGAATCATTGGGTTTAAAGGGTCCGCAGGCGGTCAATTAAGTCAGAGGTGAAAGCCCATCGCTCAACGATGGAACTGCCTTTGATACTGGTTGACTTGAGTTATACGGAAGTAGATAGAATAAGTAGTGTAGCGGTGAAATGCATAGATATTACTTAGAATACCGATTGCGAAGGCAGTCTACTACGTATATACTGACGCTCATGGACGAAAGCGTGGGGAGCGAACAGGATTAGATACCCTGGTAGTCCACGCCGTAA
+
GGGGGGGGGGGGGGGGGGGEGGGGGFGGGGGGGGGGGGGGGGGGGGGGGGGGGGGGGGGGGGGGGGGFGGGGGGGGGGGFGGGGGGGGGGG<FGGGGGGGGGGGGGGGFFGGGGGGGGGGGGGGGGGGGGGGGGGGGGGGGGGGFGEGFFGGGFFGGGGGGGGGGGGGGGGGGGGGGGGGGGGGGGGGGGGGGGGEEGGGEGGGGGGGGGGGGGGGGGGGGGGDGGGGGGGDGGD@GGGGDGEFFFGDED>F6:GGFFAFGGGGFFGF9FFFFGFFFFFFGG
@M02352:288:000000000-CKWC8:1:1101:18349:8673 1:N:0:TAGCGCTC+GTAAGGAG
TACGGAGGGTGTTAGCGTTGTTCGGAATTACTGGGCGTAAAGCGTACGTAGGCGGATTAGTCAGTTAGGGGTGAAATCCCAGGGCTCAACCCTGGAACTGCCTCTAATACTGCTAGTCTTGATTTCGAGAGAGGTGAGTGGAATTCCAAGTGTAGAGGTGAAATTCGTAGATATTTGGAGGAACACCAGTGGCGAAGGCGGCTCACTGGCTCGATACTGCCGCTGAGGTACGAAAGTGTGGGGAGCAACCAGGATTAGAACCCCTGGTAGTCCACACCGTAA
+
GGGGGGGG7,B7BFGGGGG@G<FGGGCFGG,FFGGCCFGGGGFGGCGGGGGGGGGD:?C5FFGGG9FF<FGGDFGGG<:FBFGGGGGGGGGGFF7,BF=<FFF=FGG<,,AEGGCEB=FD=9,CFD=FFFBFG@@>93@F@F<>>3FF7@73,7@@FCDFFG9D>D74,4*,,2,2@;EF8F8<,@:C2FG,:BECCBFE>=E*+<@F*;*AE>@*/A0+28=8E<@*<+?<=C3>C::?C=>:>BGG*088(49:24)*3:EC3F*06*.6?76218).>D
@M02352:288:000000000-CKWC8:1:1101:25005:8677 1:N:0:TAGCGCTC+GTAAGGAG
TACGGAGGATCCAAGCGTTATCCGGAATCATTGGGTTTAAAGGGTCCGTAGGTGGATGATTAAGTCAGAGGTGAAAGTTTGCGGCTCAACCGTAAAATTGCCTTTGATACTGGTCATCTTGAATTATTATGAAGTAGTTAGAATATGTAGTGTAGCGGTGAAATGCATAGATATTACATAGAATACCAATTGCGAAGGCAGATTACTAATAATCAATTGACACTGATGGACGAAAGCGTGGGGAGCGAACAGGATTAGATACCCTGGTAGTCCACGCCGTAA
+
GGGGGGGGGGGGGGGGGGGGGGFGFGGGGGGFGGGGGGGGGGGGGGGGGGGGGGGGGGGGGGFGGGGGGGGGGGGGGGGGGGGGGGGGGGGGGGGGGGGGGGGGGGGGGGGGGGGGGGGGGGGGGGGGGGGGGGGGGGGGGGGGGGGGGGGGGGGGGGGGGGGGGGGGGGGGGCGGGGGGGGGDFGGGGGGGGGGGGGGGGGGGGGGGGGGGGGGFGGEGGDGGGGGGGGFGGGGFGGGGGGFFFFGDEGFFFFGGFFFFGGGGFFGFFFFFFGF0>?F>GG
@M02352:288:000000000-CKWC8:1:1101:12064:8683 1:N:0:TAGCGCTC+GTAAGGAG
TACGGAGGGTCCGAGCGTTATCCGGAATCATTGGGTTTAAAGGGTCCGTAGGCGGGCCGATAAGTCAGGGGTGAAAGTCTGCGGCTCAACCGTAGAATTGCCTCTGATACTGTCGGTCTTGAATGATATCGAAGTGGGCGGAATATGTAGTGTAGCGGTGAAATGCATAGATATTACATAGAATACCAATTGCGAAGGCAGATCACTAATAATATACTGACACTGATGGACGAAAGCGTGGGGAGCGAACAGGATTAGATACCCTGGTAGTCCACGCCGTAA
+
GGGGGGGGGGGGGGGGGGGGGGGGGGGGGGGGGGGFEGGGGGGGGGGGGGGGGGGGGGGGGGGGGGGGGGGGGGGGGGGGGGGGGEGGGGGGGGGGGGGGGGGGGGGGGGGGGGGGGGGGGGGGGGGGGGGGGGGGGGGGGGGGGGGGGGGGGFGGGGGGGGGGGGGGGGGGGGGGGGGGGGGGGGFGGGGGGGGGGGGGGGGGGGGGGGCFGGGFFGGGGDFFGGGFGFGGGGGFGGDGGGFFFFGGGGFFFBCFDFFFGGGGFFGFA?BFFGFFFFFFGG
@M02352:288:000000000-CKWC8:1:1101:20693:8734 1:N:0:TAGCGCTC+GTAAGGAG
TACGGAGGGGGTTAGCGTTGTTCGGAATTACTGGGCGTAAAGCGTACGTAGGCGGATTAGTCAGTTAGGGGTGAAATCCCAGGGCTCAACCCTGGAACTGCCTCTAATACTGCTAGTCTTGAGTTCGAGAGAGGTGAGTGGAATTCCAAGTGTAGAGGTGAAATTCGTAGATATTTGGAGGAACACCAGTGGCGAAGGCGGCTCACTGGCTCGATACTGACGCTGAGGTACGAAAGTGTGGGGAGCAAACAGGATTAGATACCCTGGTAGTCCACGCCGTAA
+
GGGGGDEFGDEFGGGGGC7FGGGGGDFFGGGGGFGGGFGGFGGGGGGGGGGGGGGGGGGGGGGGGGDGGGGGEFGGGGDGGFGCEGGCFFGGGGGGGEGG@DFFEEGFG<FCFFGGFGGGGFGGGCGCFFGGDFF<FFG,*DCGGGC;<DFGGGF@FFGGGGFGGGFGGFGG@FGFFCFFCGGG8FFFFGG?CGEEGGGCCGGGFFF:FE4CECFGGGFGG8CEGG5CFGGD5CCBFCGC8CBB>@GGFGFF6BFGD?2=7+A6@4*9)6-66CFB0?F2CD
@M02352:288:000000000-CKWC8:1:1101:20674:8744 1:N:0:TAGCGCTC+GTAAGGAG
TACGGAGGGGGTTAGCGTTGTTCGGAATTACTGGGCGTAAAGCGTACGTAGGCGGATTAGTCAGTTAGGGGTGAAATCCCAGGGCTCAACCCTGGAACTGCCTCTAATACTGCTAGTCTTGAGTTCGAGAGAGGTGAGTGGAATTCCAAGTGTAGAGGTGAAATTCGTAGATATTTGGAGGAACACCAGTGGCGAAGGCGGCTCACTGGCTCGATACTGACGCTGAGGTACGAAAGTGTGGGGAGCAAACAGGATTAGATACCCTGGTAGTCCACGCCGTAA
+
GGGGGFGGGGGGGGGGGGGGGGGGGGGGGGGGGGGGGGGGGGGGGGGGGGGGGGGGGGGGGGGGGGGGGGGGGGGGGGGGGGGGGGGGGGGGGGGGGGGGGGGGGGGGGGGGGGGGGGGGGGGGGGGGGGGGGGGGGGGGGGGGGGGGGGGGGGGGGGGGGGGGGGGGGGGGGGGGGGGGGGGGGGGGGGGGGGGGGGGGGGGGGGGGGGGGGGGGGGGGGGGEGDGGGGGGGGGEGGGGGGFFFFGGGGFFFFFGFFFFGGGGFF<FBFFFFGFFFBFBGG
@M02352:288:000000000-CKWC8:1:1101:18080:8758 1:N:0:TAGCGCTC+GTAAGGAG
TACGGAGGGTCCAAGCGTTATCCGGAATCATTGGGTTTAAAGGGTCCGCAGGCGGTCAATTAAGTCAGAGGTGAAATCCCATAGCTTAACTATGGAACTGCCTTTGATACTGGTTGACTTGAGTTATACGGAAGTAGATAGAATAAGTAGTGTAGCGGTGAAATGCATAGATATTACTTAGAATACCGATTGCGAAGGCAGTCTACTACGTATATACTGACGCTCATGGACGAAAGCGTGGGGAGCGAACAGGATTAGATACCCTGGTAGTCCACGCCGTAA
+
GGGGGGGGGGGGGGGGGGGGGGGGGGGGGGGGGGGGGGGGGGGGGGGGGGGGGGGGGGGGGGGGGGGGGGGGGGGGGGGGGGGGGGGGGGGGGGGGGGGGGGGGGGGGGCFGGGGGGGGGGGGGGGGGGGGGGGGGGGGGGGGGGGGGGGGGGGGGGGGGGGGGGGGGGGGGGGGGFGGGGGGGGGGGGGGGGGGGGGGGGGGGGGGGGGGGGGGGGGGGGGGGGGGGFFFDGGGFGGGGGGF?BDGGGGFFF:FFBFBFGGGDFFGFFFFFFGFFFFFFGG
@M02352:288:000000000-CKWC8:1:1101:12030:8765 1:N:0:TAGCGCTC+GTAAGGAG
TACGGAGGGTCCAAGCGTTATCCGGAATCATTGGGTTTAAAGGGTCCGCAGGCGGTCAATTAAGTCAGAGGTGAAAGCCCATCGCTCAACGATGGAACTGCCTTTGATACTGGTTGACTTGAGTTATACGGAAGTAGATAGAATAAGTAGTGTAGCGGTGAAATGCATAGAGATTACTTAGAATACCGATTGCGAAGGCAGTCTACTACGTATATACTGACGCTCATGGACGAAAGCGTGGGGAGCGAACAGGATTAGATACCCTGGTAGTCCACGCCGTAA
+
GGGGGCEGGGGFGGGGGGGGGGGGDGGGGGGGAFGGGGGFGGGGGGGGGGGFGGGGGGGGGFGGGGAFGFGGDFGGGGGGGGGGGGGGGGG+DFEGGGGGGGGGGGGGGGGGGGGGGGGGG9EGGGGGG<FCFGGGGFFFGGGGAEFGFGGFGGGGGGGGGGGGGGGGGGGCFGGGGGGGGGFGGGGGGGGGGCECE>FGGGGGGGGGGGGDGGGGGGFGFCGGCDG7C663CGD>FEGGCEE09BGDGG@?0:<F?@FFGGGGFFFFAFFFFGFFBF>BGD
@M02352:288:000000000-CKWC8:1:1101:19697:8800 1:N:0:TAGCGCTC+GTAAGGAG
TACGGAGGGTGCGAGCGTTAATCGGAATTACTGGGCGTAAAGGGTACGTAGGCGGCTTGATAAGTCAGATGTGAAATCCCCGGGCTTAACCTTGGAACTGCATTTGAAACTGTCTAGCTAGAGTGAGTGAGAGGTTAGTGGAATTCAAGGCGTAGCGGTGAAATGCGTAGAGGTCTTGAGGAACATCAGTGGCGAAGGCGACTAACTGGCACTACACTGACGCTGAGGTACGAAAGCGTGGGGAGCGAACAGGATTAGATACCCTGGTAGTCCACGCCGTAA
+
GGGGG>FEDGGGGGGGGEEBFFGGGGGGGGGGGGGGGGGGGGGEGGGGGGGGGGGCGGGCFGGGGGGGGGGGGGGGGGGGGGDGGEFFFGGGGGGGGGGGGGFFGGGGGGGGGGGGGGGGGGGGGGGGGGGGGGGDG:DGGDCGGGFGG7FDFGGGGGGGGGGGFGGGGGDGGGGGGGGGGGGGCFGGGGGGDEGGEGGGGGGGGGGGGGGGGGGGGGGGGGGGGGGGGGGGGGGFGGGGEGFFFFGGGG5??FGGFFFFGGCFFFGFFFA2FGF0;?F>CD
@M02352:288:000000000-CKWC8:1:1101:12875:8805 1:N:0:TAGCGCTC+GTAAGGAG
TACGGAGGATCCAAGCGTTATCCGGAATCATTGGGTTTAAAGGGTCCGTAGGTGGATAATTAAGTCAGAGGTGAAATCTTGCCGCTTAACGGTAAAATTGCCTTTGATACTGGTTGTCTTGAGTTATTATGAAGTGGTTAGAATATGTAGTGTAGCGGTGAAATGCATAGATATTACATAGAATACCAATTGCGAAGGCAGATCACTAATAATCAACTGACACTGATGGACGAAAGCGTGGGGAGCGAACGGGATTAGATACCCCGGTAGTCCACGCCGTAA
+
GGGGGGGGGGGGGGGGGGGGGGGGGGGGGGGGGGGEGGGGGGGGGGGGGGGGEGGGGGGGGGGGGGGGGGGGGGGGGGGGGGGGGGGGGGGGEGEGGGGGGGGGGGGGGGGGGGGGGGGGGFGGGGGGGGGGGGGGGGGGGGGGGGGGGGGGGGFGGGGGGGGGGGGGGGGGGGGGGGGGGGGGGGGGGGGGGGGGGGGGGGGGGGGGGGGFFGGGGGGGGGGGGGGGGGGDGGGFGGGGGGFFFFGGGGFFFFGGFFFFGGCGFFGFFFFFFGFFFFFFGG
@M02352:288:000000000-CKWC8:1:1101:18957:8821 1:N:0:TAGCGCTC+GTAAGGAG
TACGGAGGGGGTTAGCGTTGTTCGGAATTACTGGGCGTAAAGCGCACGTAGGCGGATTAGTCAGTTAGGGGTGAAATCCCAGGGCTCAACCCTGGAACTGCCTCTAATACTGCTAGTCTTGAGTTCGAGAGAGGTGAGTGGAATTCCAAGTGTAGAGGTGAAATTCGTAGATATTTGGAGGAACACCAGTGGCGAAGGCGGCTCACTGGCTCGATACTGACGCTGAGGTACGAAAGTGTGGGGAGCAAACAGGATTAGATACCCTGGTAGTCCACACCGTAA
+
GGGGGGGGGGGGGGGGGGGGGGGGGGGGGGGGGGGGGGGGGGGGGGGGGGGGGGGGGGGGGGGGGGGGGGGGGGGGGGGGGGGGGGGGGGGGGGGGGGGGGGGGGGGGGGGGGGGGGGGGGGGGGGGFGGGGGGGGGGGGGGGGGGGGGGGGGGGGGGGGGGGGGGGGGGGGGGGGGGGGDGGGGGGGGGGGGGGGGGGGGGGGGGGGGGGGGGGGGGGGGGGGGGGGGGGGGGGFGGGGGGFF;EGFGGFFFFGGFFFFGGGGFFGFFFFFFGFFFFFFGG
@M02352:288:000000000-CKWC8:1:1101:27648:8824 1:N:0:TAGCGCTC+GTAAGGAG
TACGGAGGGTCCAAGCGTTATCCGGAATCATTGGGTTTAAAGGGTCCGCAGGCGGTCAATTAAGTCAGAGGTGAAATCCCATAGCTTAACTATGGAACTGCCTTTGATACTGGTTGACTTGAGTTATACGGAAGTAGATAGAATAAGTAGTGTAGCGGTGAAATGCATAGATATTACTTAGAATACCGATTGCGAAGGCAGTCTACTACGTATATACTGACGCTCATGGACGAAAGCGTGGGGAGCGAACAGGATTAGATACCCTGGTAGTCCACGCCGTAA
+
GA@,@@@7F6FFC9FG:,-BFGC:F:FG9<E<C9F@,B<@6FCFFGFGEGG>FEGGGCGFGDGF<?@?,E@??EGGGGGGEG=,,:A<FBFGGGGGGGGGGGGG<9FEEGGG@FGEGGGGGGGGGGGGGGGGGGEFCFFFGEGGGGAFD<FEGAEFCFFEGGGFFFCGGGCAFFFGGGGGFGGGGGGGGGGGGGGEEGGGGGCFF;CCECFGCFGFFFFFGGGGGGGFCCF3ECCDFEGGGGF:9BDGGGDFF?GGFFAFGF6>?>D?BFFD47??>FD>G5
@M02352:288:000000000-CKWC8:1:1101:10421:8826 1:N:0:TAGCGCTC+GTAAGGAG
TACGGAGGGTCCAAGCGTTATCCGGAATCATTGGGTTTAAAGGGTTCGTAGGCGGGCTGATAAGTCAGTGGTGAAATGCAGGGGCTCAACTCCGGCACTGCCATTGATACTGTTAGTCTTGAATTATTGTGAAGTGGTTAGAATATGTAGTGTAGCGGTGAAATGCTTAGATATTACATAGAATACCAATTGCGAAGGCAGATCACTAACAATATATTGACGCTGATGAACGAAAGCGTGGGTAGCGAACAGGATTAGATACCCTGGTAGTCCACGCCGTAA
+
GGGGGGGGGGGGGGGGGGGGGGGGGGGGGGGGGGGGGGGGGGGGGGGGGGGGGGGGGGGCFGGGGGGGGGGFGGGGGGGGGGGGGGGGGGGGGGGGGGGGGGGGGGGGGGGGGGGGGGGGGGAFGGGGGGGGGGGGGGGGGGGGGGGGGGGGGGGGGGGGGGGGGGGGGGGGGGGGGGGGGGGGGGGGGGGGGGGGGGGGGGGGGGGGGGGGGGGGGGFGGGGGGGGFGGGGGGGFGGGGGGFFFFGGGGFF?FFGFFFFGGGGFFGFFFFFFGFFFFFFGG
@M02352:288:000000000-CKWC8:1:1101:27590:8851 1:N:0:TAGCGCTC+GTAAGGAG
TACGGGGGGTCCAAGCGTTATCCGGAATCATTGGGTTTAAAGGGTCCGCAGGCGGTCAATTAAGTCAGAGGTGAAATCCCATAGCTTAACTATGGAACTGCCTTTGATACTGGTTGACTTGAGTTATACGGAAGTAGATAGAATAAGTAGTGTAGCGGTGAAATGCATAGATATTACTTAGAATACCGATTGCGAAGGCAGTCTACTACGTATATACTGACGCTCATGGACGAAAGCGTGGGGAGCGAACAGGATTAGATACCCTGGTAGTCCACGCCGTAA
+
GGGGG+FFGFEGFGGGGGGGGDGGGGGGGG<FGGGFFGGGGGGGGFFGEGGGGGGCFFFGGGGGGGGGGGGGGGGGGGGGGGGGGGGGGGGGGGGGGGGGGGGGGGGGGGGGGGGCAFGGGGGGFGGGFFGGGGGGGGGGGGFF?EGGGGGGGGGGGGGGGGGGGGGGGGGGGGGGGFGFGGGGGGGGGGGGGGGGGGGGGGGFGGGGGGGGGGGGGGGGGGGEGGGGGGGGGGGFGGGGGGFFFFDGGGFFFFGGFFFFGGGGFFGF>FFFFGFFFFFFGG
@M02352:288:000000000-CKWC8:1:1101:9640:8863 1:N:0:TAGCGCTC+GTAAGGAG
TACGGAGGGTCCAAGCGTTATCCGGAATCATTGGGTTTAAAGGGTCCGCAGGCGGTCAATTAAGTCAGAGGTGAAAGCCCATCGCTCAACGATGGAACTGCCTTTGATACTGGTTGACTTGAGTTATACGGAAGTAGATAGAATAAGTAGTGTAGCGGTGAAATGCATAGATATTACTTAGAATACCGATTGCGAAGGCAGTCTACTACGTATATACTGACGCTCATGGACGAAAGCGTGGGGAGCGAACAGGATTAGATACCCTGGTAGTCCACGCCGTAA
+
GGGGGGGGGGGGGGGGGGGGGGGGGGGGGGGGGGGGGGGGGGGGGGGGGGGGGGGGGGGGGGGGGGGGGGGGGGGGGGGGGGGGGGGGGGGGGGGGGGGGGGGGGGGGGGGGGGGGGGGGGGGGGGGGGGGGGGGGGGGGGGGGGGGGGGGGGGGGGGGGGGGGGGGGGGGGGGGGGGGGGGGGGGGGGGGGGGGGDGGGGGGGGGGGGGGGGGGGGGGGGGGGGGGEFGGGGGGFGGGGGGFFFFGGGGFFFFGGFFFFGGGGFFGFFFFFFGFFFFFFDD
@M02352:288:000000000-CKWC8:1:1101:21219:8874 1:N:0:TAGCGCTC+GTAAGGAG
TACGGAGGGTGCAAGCGTTAATCGGAATTACTGGGCGTAAAGCGCGCGTAGGTGGTTTGATAAGTTAGATGTGAAAGCCCTGGGCTCAACCTAGGAATTGCATTTAAAACTGTCTCACTCGAGTATGGTAGAGGGAAGTGGAATTCCACATGCAGCGGTGAAATGCGTAGATATGTGGAGGAACACCAGTGGCGAAGGCGACTTCCTGGACCAATACTGACACTGAGGTGCGAAAGCGTGGGGAGCAAACAGGATTAGATACCCTGGTAGTCCACACCGTAA
+
GGGGGGGG7,6BFGGGGGGDCFGGGGGGDGGGGGGGGGGGGGGGCEGGGGGG55DGGGCCCFGGG<A5<EEGGGGGGFGC<FGGGGGGGGGGF5FDFE8FGG,,C?E<FGGG@<9BDFGAFFGGGF,D@FGDGGGGG:,CFGGGGGC,>DFD7EFG7FGGGGFGFGFGG5E,>F;;5?CGCFCFGG:1<FG6CEEGEGGGC5:CFGGGGGG68::CFGGGG@FGGGG=0*9CCE)5CC9CGGF?>F35C5)8?FGGFFFFGGGG6)9F<BBFF*7(41@?GD
@M02352:288:000000000-CKWC8:1:1101:9644:8884 1:N:0:TAGCGCTC+GTAAGGAG
TACGGAGGGTCCAAGCGTTATCCGGAATCATTGGGTTTAAAGGGTCCGCAGGCGGTCAATTAAGTCAGAGGTGAAAGCCCATCGCTCAACGATGGAACTGCCTTTGATACTGGTTGACTTGAGTTATACGGAAGTAGATAGAATAAGTAGTGTAGCGGTGAAATGCATAGATATTACTTAGAATACCGATTGCGAAGGCAGTCTACTACGTATATACTGACGCTCATGGACGAAAGCGTGGGGAGCGAACAGGATTAGATACCCTGGTAGTCCACGCCGTAA
+
GGGGGGGGGGGGGFGFGGGGGGGGGFGGGGGGGGGFGGGGGGGGGGGGGGGGGGGGGGGGGGGGGGGGGGGGGGGGGGGGGGGGGGGGGGGFGGGGGGGGGGGGGGGGEGGCGEGGGFGGFDBFGGGGGCGFGGGGGGGGGGGGGGGGGGGGFGGGGGFGGGGGGG9DGGDGGGGGDGGFFFFDGGGGGGGGGCCEECEFGGGFGGGCFGFFGGGFGGGGGDGGGGGGGGGGGGGFGGGGGC>01BG<EDBFB?GGFF<FEGFFFFGFFFFFFGFF>?E>GC
@M02352:288:000000000-CKWC8:1:1101:12724:8920 1:N:0:TAGCGCTC+GTAAGGAG
TACGGAGGGGGTTAGCGTTGTTCGGAATTACTGGGCGTAAAGCGCACGTAGGCGGATCAGAAAGTAAGGGGTGAAATCCCAGGGCTCAACCCTGGAACTGCCTCTTAAACTCCTGGTCTTGAGTTCGAGAGAGGTGAGTGGAATTCCAAGTGTAGAGGTGAAATTCGTAGATATTTGGAGGAACACCAGTGGCGAAGGCGGCTCACTGGCTCGATACTGACGCTGAGGTGCGAAAGTGTGGGGAGCAAACAGGATTAGATACCCTGGTAGTCCACACCGTAA
+
GGGGGGGGGGGGGGGGGGGGGGGGGGGGGGGGGGGGGGGGGGGGGGGGGGGGGGGGGGGGGGGFGGGGGGGGGGGGGGGGGGGGGGGGGGGGGGGGGGGGGGGGGGGDGGGGGGGGGGGGGGGGGGGGGGGGGGGGGGGGGGGGGGGGGGGGGGGGGGGGGGGGGGGFGGGGGGGGGDFEGGGGGGGGGGGGGCGGGGGDGGGGGGGGFGGGGGGGGGCFGDGGGGGFGFGGGGGFGGGGGGBBFFGFFGFFFFGG?FFFGGGGFFGFFFFFFFFFFFFFFD
@M02352:288:000000000-CKWC8:1:1101:20245:8941 1:N:0:TAGCGCTC+GTAAGGAG
TACGGAGGGTCCAAGCGTTATCCGGAATCATTGGGTTTAAAGGGTCCGCAGGCGGTCAATTAAGTCAGAGGTGAAAGCCCATCGCTCAACGATGGAACTGCCTTTGATACTGGTTGACTTGAGTTATACGGAAGTAGATAGAATAAGTAGTGTAGCGGTGAAATGCATAGATATTACTTAGAATACCGATTGCGAAGGCAGTCTACTACGTATATACTGACGCTCATGGACGAAAGCGTGGGGAGCGAACAGGATTAGATACCCTGGTAGTCCACGCCGTAA
+
GGGGGGGGGGGGGGGGGGGGGGGGGGGGGGGGGGGGGGGGGFGGGGGGGGGGGGGFGGGGGGGGGGGGGGGGGGGGGGGGGGGGGGGGGGGFEGGGGGGGGGGGGGGGGGGGGGGGCFGGGCFGGGGGGGGGGGGGGFGGGGCFGGGGGGGGGGGGEGFFGGGGGGGFGGGFGGGGGGGGGGGGGGGGGGGGGGGGGCFGGGGGGGGGGGGGGGGGGGGGGGGCEGGGGFGDGEGDGGDGGGB<9DGG=DBFFFGGFFFFGGGGFFGFFFBFFGFFFFFFGD
@M02352:288:000000000-CKWC8:1:1101:16880:8993 1:N:0:TAGCGCTC+GTAAGGAG
TACGGAGGGGGTTAGCGTTGTTCGGAATTACTGGGCGTAAAGCGCACGTAGGCGGATCAGAAAGTATAGGGTGAAATCCCAGGGCTCAACCCTGGAACTGCCTTGTAAACTCCTGGTCTTGAGTTCGAGAGAGGTGAGTGGAATTCCGAGTGTAGAGGTGAAATTCGTAGATATTCGGAGGAACACCAGTGGCGAAGGCGGCTCACTGGCTCGATACTGACGCTGAGGTGCGAAAGTGTGGGGAGCAAACAGGATTAGATACCCTGGTAGTCCACGCCGTAA
+
GGGGGFGGGGGGGGGGGFGGGGGGGGGGGGGGGGGGGFGGGGGGFGGEGGGGGGGGGGGGGGGFFGGGGGGGGGGGGGGGGGGGGFGGGGGGGGGGGGGGGGGGGGGFFGDGGGGGGGGGGGGGGGGGGGGGGGGGGGGGGGGGGGGGGGGGGGGGGGGGGGGGGGGGGGGGGGGGGGGGGGGGGGGFGGGGGGGGGGGGGGGGGGGGGGGGGGGGGGGGGGGGGDGGGGGGEGDBFGGGGGFFFEGGGGFFFFGGFFFFGGGF?FGFFFBFFGFFFFFFGC
@M02352:288:000000000-CKWC8:1:1101:10060:9001 1:N:0:TAGCGCTC+GTAAGGAG
TACGGAGGGTCCAAGCGTTATCCGGAATCATTGGGTTTAAAGGGTCCGCAGGCGGTCAATTAAGTCAGAGGTGAAAGCCTATCGCTCAACGATGGAACTGCCTTTGATACTGGTTGACTTGAGTTATACGGAAGTAGATAGAATAAGTAGTGTAGCGGTGAAATGCATAGATATTACTTAGAATACCGATTGCGAAGGCAGTCTACTACGTATATACTGACGCTCATGGACGAAAGCGTGGGGAGCGAACAGGATTAGATACCCTGGTAGTCCACGCCGTAA
+
GGGGGGGGGGGGGGGGGGGGGGGGGGGGGGGGGGGGGGGGGGGGGGGGGGGGGGGGGGGGGGGGGGGGGGGGGGGGGGGGGGGGGGGGGGGGGGGGGGGGGGGGGGGGGGGGGGGGGGGGFGGGGGGGGGGGGGGGGGGGGGGGGGGGGGGGGGGGGGGGGGGGGGGGGGGGGGGGGGGGGGGGGGGGGGGGGGGGEGGGGGGGGGGGGGGGGGGGGGGGGGGDEGGGGGGGGGGFGGGCGGFFFFGGGGFFFFGGFFFFGGGGFFGF<68<FGFB>FFFGG
@M02352:288:000000000-CKWC8:1:1101:28114:9017 1:N:0:TAGCGCTC+GTAAGGAG
TACGGAGGGTCCAAGCGTTATCCGGAATCATTGGGTTTAAAGGGTCCGTAGGCGGGATGATAAGTCAGTGGTGAAATCCTACAGCTCAACTGTAGAACTGCCATTGATACTGTCGTTCTTGAATTTGGTCGAAGTGGGCGGAATAAGTAGTGTAGCGGTGAAATGCATAGATATTACTTAGAACACCGATAGTGAAGACAGCTCACTAGGCCTGAATTGACGCTGAGGGACGAAAGCGTGGGGAGCGAACAGGATTAGATACCCTGGTAGTCCACGCCGTAA
+
GGFGGGGGGGG@FGFFGGGDFGGFGGEFGGGGGGGBCCFFFGGGGFGGDGGGGGGGFGGGGGGGGFFG?FFGGGGGGGFGGGGGGGGGGGGGGGGGGGGGFDFGGDGGDFGGGGGGGGGGGGGGGGGGGGGG@FFGGFGGG@FGGGGGGGGGGGGGGGGGGGGGGGGGGGGGGGGGGGGGGGGGCECEGGGGGGGGFGGGGCCFAFGGGGGGGGGGGGGGGGEGGGGGGEFGEGGFGGGGGGFBFFGGGGFFFFGGFFFFGF8C?FGFAFDF@F4:6<EFGD
@M02352:288:000000000-CKWC8:1:1101:11348:9050 1:N:0:TAGCGCTC+GTAAGGAG
TACGGAGGGGGTTAGCGTTGTTCGGAATTACTGGGCGTAAAGCGTACGTAGGCGGATTAGTCAGTTAGGGGTGAAATCCCAGGGCTCAACCCTGGAACTGCCTCTAATACTGCTAGTCTTGAGTTCGAGAGAGGTGAGTGGAATTCCAAGTGTAGAGGTGAAATTCGTAGATATTTGGAGGAACACCAGTGCCGAAGGCGGCTCACTGGCTCGATACTGACGCTGAGGTACGAAAGTGTGGGGAGCAAACAGGATTAGATACCCTGGTAGTCCACACCGTAA
+
GGGGGGGGGGGFFGGGGGGGGGGGGGGGGGGGGGGEGEFGGGFGGDGGGGGGFGGDCCFGEFGF<EFGGGGFFGGGFGGGGGGGGGGFFFGGGGGGGGGGGFEFGGGGGGGGGGGGGGGGGGGGGGGGGGGGGGFGFGGGGGGGGGGGGGGGGGGGGGGGGGGGGGGGGGGGGGGGGFGGGGGGGGGGGGG9EEGGDGGGGGGG?FGGGGFGG8FGGGGGGGDGGDGFGFGGGGGFDGGGDGFBFEGFGGFFFFFCBFFFGGFGFFGFFFAFFGF?BFFFGG
@M02352:288:000000000-CKWC8:1:1101:18843:9081 1:N:0:TAGCGCTC+GTAAGAAG
TACGGAGGACCCAAGCGTTATCCGGAATCATTGGGCTTAAAGGGTCCGTAGGCTGATAATTAAGTCAGCGGTGAAAGTTTGCGGCTCAACCGTCACACGGCATTTGATAATGCTTACCTTGAGTTATTATGAAGGAGTTGGAATATGTAGTGTAGCGGTGAAATGCTTAGATATTATATAGAATACCAATTGCGAAGGCAGATTCCTGCTAATTAACTGACACTGATGGACGAAAGCGAGGGGAGCGAACAGGATTAGATACCCTTGTAGTCCACGCCGTAA
+
GAE,C@FD,,:B<<FGGC@@FGGEG:@F,CCFF@F86ED@@F,BFDFGEFGD99E,C,<,,CFGGG9,,@@BFG<??9,,5,@>C+C<FDFCF+4+,,+48++:?5F?5,<B,,,,,,C,E,,<CFG,,,7F,C,@383,@<9><,,,,@D,3,5@*@FGEECF,D,6=CFF9C,5,2?,27D<DDB,?F,<,4:1BEG,;*+5,?C+++3<99>2;C9C<<++30+1+=;7*:C5DE3*?EE(4)197)7@189>2?97<:@F/)9B>?4:@7/49(04>C
@M02352:288:000000000-CKWC8:1:1101:7948:9092 1:N:0:TAGCGCTC+GTAAGGAG
TACGGAGGGTGCAAGCGTTATCCGGAATCATTGGGTTTAAAGGGTCCGTAGGTGGATAATTTAGTCAGAGGTGAAAGTTTGCCGCTTAACGGTAAAATTGCCTTTGATACTGGTTATCTTGAATCATTATGAAGTGGTTAGAATATGTAGTGTAGCGGTGAAATGCATAGATATTACATAGAATACCAATTGCGAAGGCAGATCACTAATAATGTATTGACACTGATGGACGAAAGCGTGGGGAGCGAACAGGATTAGATACCCTGGTAGTCCACGCCGTAA
+
GGGGGFGGGGGGGGGGGGGGGGGGGGGGGGGGGGGGGGGGGGGGGGGGGGGGGGGGGGGGGGGGGGGGGGGGGGGGGGGGGGGGGGGGGGGGGGGGGGGGGGGGGGGGGGGGGGGGGGGGGGGGGGGGGGGGFGGGGGGGGGGGGGGGGGGGGGGGGGGGGGGGGGGGGGGGGGGGGGGGGGGGGGGGGGGGGGGGGGGGGGGGGGGCFGGGGGGGGGGGGGGGGGGGGGGGGGGFGGGGGGFFFFGGGGFFFFGGFFFFGGFFFFGFFFFFFGFFFFF>DD
@M02352:288:000000000-CKWC8:1:1101:27146:9092 1:N:0:TAGCGCTC+GTAAGGAG
TACGGAGGGTCCAAGCGTTATCCGGAATCATTGGGTTTAAAGGGTCCGCAGGCGGTCAATTAAGTCAGAGGTGAAATCCCATAGCTTAACTATGGAACTGCCTTTGATACTGGTTGACTTGAGTTATACGGAAGTAGATAGAATAAGTAGTGTAGCGGTGAAATGCATAGATATTACTTAGAATACCGATTGCGACGGCAGTCTACTACGTATATACTGACGCTCATGGACGAAAGCGTGGGGAGCGAACAGGATTAGATACCCTGGTAGTCCACGCCGTAA
+
GGGGGGGGGGGGGG9FEGGGGGGGGGGGGFGGFGGGGGFGFGFGGGGGGCFGGGGGGGGGGGGGGGGGGFFGGGGGGGGGGGFGGGF<<EF9@BFGCGGGGCFGGEDFFGGGGGGGFGGGGFCFGGGEF?EGGEFFG9DFFGGGGGGFGGGFGGGGGGGGG9CFGGGGGGFGGGG9EFGGG9@CFGGGGGGGGGG*8CEGGGGGGGGGGGGGGGGGGGFCEEGCEGGGFGFDCEGFGGGGGG>B>BCCEGFFF:FG<FAFFFC<=>FFAFFFFGF?BFE9G>
@M02352:288:000000000-CKWC8:1:1101:27129:9098 1:N:0:TAGCGCTC+GTAAGGAG
TACGGAGGGTCCAAGCGTTATCCGGAATCATTGGGTTTAAAGGGTCCGCAGGCGGTCAATTAAGTCAGAGGTGAAATCCCATAGCTTAACTATGGAACTGCCTTTGATACTGGTTGACTTGAGTTATACGGAAGTAGATAGAATAAGTAGTGTAGCGGTGAAATGCATAGATATTACTTAGAATACCGATTGCGAAGGCAGTCTACTACGTATATACTGACGCTCATGGACGAAAGCGTGGGGAGCGAACAGGATTAGATACCCTGGTAGTCCACGCCGTAA
+
GGGGGGGGGGGGGGGGGGGGGGGGGGGGGGGGGGGGGGGGGGGGGGGGGGGGGGEGGGGGGGGGGGGGGGGGGGGGGGGGGGGGGGGGGGGGGGGGGGGGGGGGGGGGGGGGGGGGGGGGGGGGGGGGGGGGGGGGGGGGGGGGGGGGGGGGGGGGGGGGGGGGGGGGGGGGGGGGGGGGGGDGGGGGGGGGGGGGGGGGGGGGGGGGGGGGGGGGGGGGGGGGGGGGGGGCEGGEGGGGGGFFFFGGGGFFFFGGFFFFGGGGFFGFFFFFFGF?FFF>GG
@M02352:288:000000000-CKWC8:1:1101:5302:9126 1:N:0:TAGCGCTC+GTAAGGAG
TACGGAGGGTCCAAGCGTTATCCGGAATCATTGGGTTTAAAGGGTCCGCAGGCGGTCAATTAAGTCAGAGGTGAAAGCCCATCGCTCAACGATGGAACTGCCTTTGATACTGGTTGACTTGAGTTATACGGAAGTAGATAGAATAAGTAGTGTAGCGGTGAAATGCATAGATATTACTTAGAATACCGATTGCGAAGGCAGTCTACTACGTATATACTGACGCTCATGGACGAAAGCGTGGGGAGCGAACAGGATTAGATACCCTGGTAGTCCACGCCGTAA
+
GFFGDFGGEG@FGGGGGGGDGGGGGC:FDGGCGGGB@CDGGGAFGFFGFGGGGGGEGCFEFGGGGGAFGFGGGGGGGGGGGGDFGGGGGGGGGGFGGGGGGGG9FFFFGGGGGGFCGGGGGGGGGGG9,@FGFGEGFFGGGGGGEGFFFGGGGGGGGGGGGGGGGGGGGGGGGGGGDFGGGGGGGGGDEGEGGGGGGGGGGGGC<FGGGEGGGGGGGGGGGGGGGGGGG6DGGGGFGDGGGD3:>FGGGGFFFFGGFFFFGGGGFFGFFFFFFGF?>FEFGG
@M02352:288:000000000-CKWC8:1:1101:13684:9151 1:N:0:TAGCGCTC+GTAAGGAG
TACGGAGGGTCCGAGCGTTATCCGGAATCATTGGGTTTAAAGGGTCCGCAGGCGGTCAATTAAGTCAGAGGTGAAATCCCATAGCTTAACTATGGAACTGCCTTTGATACTGGTTGACTTGAGTCATATGGAAGTAGATAGAATGTGTAGTGTAGCGGTGAAATGCATAGATATTACTTAGAATACCGATTGCGAAGGCAGTCTACTACGTATATACTGACGCTCATGGACGAAAGCGTGGGGAGCGAACAGGATTAGATACCCTGGTAGTCCACGCCGTAA
+
GGGGGGGGGGGGGGGGGGGGGGGGGFGGGGGGGGGFGGGGGGGGGGGGGGGGGGGFGGGGGGGGGGGGGGGGGGGGGGGGGGGGGGGGGGGGGGGGGGGGGGGGGGGGGGGGGGGGGGGGGGGGGGGGGGGGGGGGGGGGGGGGGGGGGGGGGGGGGGGGGGGGGGGGGGGGGGGGGGGGGGGGGGGGGGGGGGGGGGGGGGGGGGGGGGGGGGGGGGGGGGGGGGGGGGGGGGGFGGGGGGF?FFGGGGFFF?DGFFFFGGGGFFGFFFFFFGFFFFFFGG
@M02352:288:000000000-CKWC8:1:1101:10628:9156 1:N:0:TAGCGCTC+GTAAGGAG
TACGGAGGATCCAAGCGTTATCCGGAATCATTGGGTTTAAAGGGTCCGTAGGTTGATAATTAAGTCAGAGGTGAAATCTTGCCGCTTAACGGTAAAATTGCCTTTGATACTGGTTGTCTTGAGTTATTATGAAGTGGTTAGAATATGTAGTGTAGCGGTGAAATGCATAGATATTACATAGAATACCAATTGCGAAGGCAGATCACTAATAATATACTGACACTGATGGACGAAAGCGTGGGGAGCGAACAGGATTAGATACCCTGGTAGTCCACGCCGTAA
+
GGGGGGGGGGGGGGGGGGGGGGGGGGGGGGGGGGGFGGGGGGGGGGGGGGGGFGGGGGGGGGGGGGGGGGGGGGGGGGGGGGGGGGGGGGGGGGGGGGGGGGGGGGGGGGGGGGGGGGGGGGGFGGGGGGGGGGGGGGGGGGFGGGGGGGGGGGGGGGGGGGGGGGGGGGGGGGGGGGGGGGGGGGGGGGGGGGGGGGGGGGGGGGFFGGGGFGGGGFGGFGGGGGGGFGGGGEGFGGGGGGFFFFGGGGFFFFGGFFFFGGFCFFGFFFFFFGFBFFFFGG
@M02352:288:000000000-CKWC8:1:1101:21544:9197 1:N:0:TAGCGCTC+GTAAGGAG
TACGGAGGGTGCGAGCGTTAATCGGAATTACTGGGCGTAAAGCGCATGCAGGTGGTTCATTAAGTCAGATGTGAAAGCCCGGGGCTCAACCTCGGAACTGCATTTGAAACTGGTGAACTAGAGTGCTGTAGAGGGGGGTAGAATTTCAGGTGTAGCGGTGAAATGCGTAGAGATCTGAAGGAATACCAGTGGCGAAGGCGGCCCCCTGGACAGACACTGACACTCAGATGCGAAAGCGTGGGGAGCAAACAGGATTAGATACCCTGGTAGTCCACGCCGTAA
+
GGGGGEGGGGGGGGGGGGGGDFGGGGGGGGGGGGGGGGGGGGGGGDEGFGGGGGGFEFGGGGGGGGGGGGGGGGGGGGCFGEGGGGGGGGGGFEGFFCFGGGGGGGGGGGGGGGCFFGGFGGGGGGFGGGGGGGGGGGGEGGGGGGGCFGGGGGGGGGGGGGGGGGGGGGG@FGGGGGFGGGGGFGGFCGGGGGGGGDGCGGEG>CGGGGGGGFFGGGGGGGGGGG<<C7CDGGGFFGGGGG3:6BGGGGFFFFGGFFFFGGGGFFGFFFFFFGFBBFFFGG
@M02352:288:000000000-CKWC8:1:1101:9394:9208 1:N:0:TAGCGCTC+GTAAGGAG
TACGAAGGTCCCGAGCGTTATTCGGAATCACTGGGCGTAAAGGGAGCGTAGGCGGCGCGGTAAGTCAGATGTGAAATCTGGAGGCTCAACCTCCAAACTGCATTCGATACTGCCGTGCTAGAGTAATGGAGAGGTAACTGGAATTCTCGGTGTAGCAGTGAAATGCGTAGATATCGAGAGGAAGACCAATGGCGAAAGCAGGTTACTGGACATTTACTGACGCTGAGGCTCGAAGGCGAGGGTAGCGAAAGGGATTAGATACCCCTGTAGTCCTAGCAGTAA
+
GGGG<FGGF,CFBGGGGGGGGFGGGGDG,FEFGGG<FFGGGGGG8CFFGGGGGGGG@:FEGGGGFGGGG<FGGGGGGGDF<<EFGGGGGG8<>FEDGGGGGGGG<FFGGGGG9=F@FFGCGGGGGC3@DFGGGGGGD>,@FGGGGGD3>FGGGGGG?FGGGGGGGGDGGGGGGF7:BEFGGGG<FGGGGGGGGGGG5EGGGGGGGGGGGFGC+<FG?FGGGGGGGGGGFCFGGGDDG*5CGGFBFFGGGDEFFFGGBFFFGGGFF)>FFFFFFC@>?2BDGG
@M02352:288:000000000-CKWC8:1:1101:27758:9218 1:N:0:TAGCGCTC+GTAAGGAG
TACGGAGGATCCAAGCGTTATCCGGAATCATTGGGTTTAAAGGGTCCGTAGGTTGATAATTAAGTCAGAGGTGAAATCTTGCCGCTTAACGGTAAAATTGCCTTTGATACTGGTTGTCTTGAGTTATTATGAAGTGGTTAGAATATGTAGTGTAGCGGTGAAATGCATAGATATTACATAGAATACCAATTGCGAAGGCAGATCACTAATAATATACTGACACTGATGGACGAAAGCGTGGGGAGCGAACAGGATTAGATACCCTGGTAGTCCACGCCGTAA
+
GGGGGGGGGGGGGGGGGGGGGGGGGGGGGGGGGGGCFGGGGGGGGGGGFGGGGGGGGGGGGGGGGGGGGGGGGGGGGGGGGGGGGGGGGGGGGGGGGGGGGGGGGGGGGGGGGGGGGGGGGGGGGGGGGGGGGGGGGGGGGGG<FFGGGGGGGGGGGGGGGGGGGGGGGGGGGFGGGFFCFGFGGGGGGGFGGGGGGGGGGGGGFGGGGGGGGGGGGGGFGGGFGGFGGGGGGGGFGGDGGGFFFFGGGGFFFFGG?FFFGGCF?FGFFFFF?FFFFBFFGC
@M02352:288:000000000-CKWC8:1:1101:18313:9272 1:N:0:TAGCGCTC+GTAAGGAG
TACGGAGGGGGTTAGCGTTGTTCGGAATTACTGGGCGTAAAGCGTACGTAGGCGGATCAGAAAGTAGGGGGTGAAATCCCGAGGCTCAACCTCGGAACTGCCTCCTAAACTCCTGGTCTTGAGTTCGAGAGAGGTGAGTGGAATTCCAAGTGTAGAGGTGAAATTCGTAGATATTTGGAGGAACACCAGTGGCGAAGGCGGCTCACTGGCTCGATACTGACGCTGAGGTACGAAAGTGTGGGGAGCGAACAGGATTAGATACCCTGGTAGTCCACGCCGTAA
+
GGGGGGGGGGGGGGGGGGGGGGGGGGGGGGGGGGGGGGGGGGGGGGGGGGGGGGGGGGGGGGDFGGGGGGGGGGGGGGGGGGGGGGGGGGGGGGGGGGGGGGGGGGGGGGGGGGGGGGGGGGGGGGGGGGGGGGGGGGGGGGGGGGGGFGGGGGGGGGGGGGGGGGGGGGGGGGGGGGGGGGGGGGGGGGGGGGGGGGGGGGGGGGGGGGGGGGGGGGGGGGGGGGGGGGGGGGGFGGGGGGFFFFGGGGFFFFGGFFFFGGFGFFGFAFBFFGFFFFFFGG
@M02352:288:000000000-CKWC8:1:1101:2895:9277 1:N:0:TAGCGCTC+GTAAGGAG
TACGGAGGGTCCAAGCGTTATCCGGAATCATTGGGTTTAAAGGGTCCGCAGGCGGTCAATTAAGTCAGAGGTGAAAGCCCATCGCTCAACGATGGAACTGCCTTTGATACTGGTTGACTTGAGTTATACGGAAGTAGATAGAATAAGTAGTGTAGCGGTGAAATGCATAGATATTACTTAGAATACCGATTGCGAAGGCAGTCTACTACGTATATACTGACGCTCATGGACGAAAGCGTGGGGAGCGAACAGGATTAGATACCCTGGTAGTCCACGCCGTAA
+
GEGDEEFGGGFGGFGGGGGGGFGGGGGGGFGCFGGFGGGGGGGGGFGGGGGGGGGFFCEGGGGGGGGGGGGGGGGGGFGGGGFGGGGGGGEFFGGGGGFDGFGGGGGGGGGGGCF:FECFGGGGGFFGGGGGGGGGGGAFFFAA<<>FGGGGGGGGGGGGGGFEFGGGGGGGG@CGFGGGGGFGGEGEEGFFGEGEEEGGGGCCGGGGGGFFEFGGCCFGGEGGEGGFFFFDEGG:CEDGGGFFFFGGG3@F??FGF=4@GGGD?FC?<48<*:?1(4>9DD
@M02352:288:000000000-CKWC8:1:1101:28843:9354 1:N:0:TAGCGCTC+GTAAGGAG
TACGGAGGGGGTTAGCGTTGTTCGGAATTACTGGGCGTAAAGCGCACGTAGGCGGATCAGAAAGTATAGGGTGAAATCCCAGGGCTCAACCCTGGAACTGCATTGTAAACTCCTGGTCTTGAGTTCGAGAGAGGTGAGTGGAATTCCGAGTGTAGAGGTGAAATTCGTAGATATTCGGAGGAACACCAGTGGCGAAGGCGGCTCACTGGCTCGATACTGACGCGGAGGTGCGAAAGTGTGGGGAGCAAACAGGATTAGATACCCTGGTAGTCCACACCGTAA
+
GAF@@@@@@::CFFFGC,6@FFF:FCEGGFGFCEGGC@C:<FGDFFGGEGGGGGGCEGGCAFGGGGCGFGGDGGFFGGGGAFG:+,BDEFGGF@7DF,BB,,7CDFFG=D=FGGGGGDGGGAFFF9CCF<FFGGCGGGGGGGFGGCC<@F>FD<DFCDGGCFFF??:ECGD24,;CCFEGG@FCF:BC2,?C>E75=>GGCEEGG+<E8C5<EGG@5<CCFCE*:3?E7CGDEGGFGGF@GGF?FFGG6<FF6?672?A*3:+76>CF468:*092::)(19
@M02352:288:000000000-CKWC8:1:1101:16797:9455 1:N:0:TAGCGCTC+GTAAGGAG
TACGGAGGGTCCAAGCGTTATCCGGAATCATTGGGTTTAAAGGGTCCGCAGGCGGTCAATTAAGTCAGAGGTGAAAGCCCATCGCTCAACGATGGAACTGCCTTTGATACTGGTTGACTTGAGTTATACGGAAGTAGATAGAATAAGTAGTGTAGCGGTGAAATGCATAGATATTACTTAGAATACCGATTGCGAAGGCAGTCTACTACGTATATACTGACGCTCATGGACGAAAGCGTGGGGAGCGAACAGGATTAGATACCCTGGTAGTCCACGCCGTAA
+
GGGGGGGGGGGGGGGGGGGGGGGGGGGGGGGGGGGGGGGGGGGGGGGGGGGGGGGGGGGGGGGGGGGGGGGGGGGGGGGGGGGGGGGGGGGGGGGGGGGGGGGGGGGGGGGGGGGGGGGGGGGGGGG<FGGGGGGGGGGGGGGGGGGGGGGGGGGGGGGGGGGGGGGGGGGGGGGGGGGGGGGGGGGGGGGGGGGGGGGGGGGGGGGGGGGGGGGGGGGGGGGGGGGGGGGGGGGFGGGGGGFFFFGGGGFFFFGGFFFFGGGGFFGFFFFFFGFFFFFFGG
@M02352:288:000000000-CKWC8:1:1101:6790:9460 1:N:0:TAGCGCTC+GTAAGGAG
TACGGAGGGTTCAAGCGTTATCCGGAATCATTGGGTTTAAAGGGTCCGCAGGCGGTCAATTAAGTCAGAGGTGAAATCCCATAGCTTAACTATGGAACTGCCTTTGATACTGGTTGACTTGAGTTATACGGAAGTAGATAGAATAAGTAGTGTAGCGGTGAAATGCATAGATATTACTTAGAATACCGATTGCGAAGGCAGTCTACTACGTATATACTGACGCTCATGGACGAAAGCGTGGGGAGCGAACAGGATTAGATACCCTGGTAGTCCACGCCGTAA
+
GGGGEEGGGCFGGEFGGFEGGGGGGGEG<FGGGGGFGGGGFGGGGGGGGGGGGGGGGGGGGFGGGGGGGGGGGFGFGFGGFGGGGGGGFFGGGGGGGGGGGGGGGGGGGGGGGFGGGGGGGGGGGGGGGGG@EFGGGGFAFGGGGG<FGGGGGGGGGGFGFGGGGGGGGGGGGGGGGGGGGGGGGGGGGGGGGGGGGGGEBFGEGCGGGEGGG?CFGGF?BEE5EGGGFF4<EEGFG=DEEE>?9BGDD:D@??GG?=<B?9FFFFCFBBAFFGFFFF>F5<
@M02352:288:000000000-CKWC8:1:1101:4735:9495 1:N:0:TAGCGCTC+GTAAGGAG
TACGGAGGGTCCAAGCGTTATCCGGAATCATTGGGTTTAAAGGGTGCGCAGGCGGTTTATTAAGTCAGTGGTGAAATCTCGAGGCTCAACCTCGAAACTGCCATTGATACTGATAAACTTGAGTTCAGTTGGAGTAGGCGGAATGTGTAGTGTAGCGGTGAAATGCTTAGATATTACACAGAACACCGATAGCGAAGGCAGCTTACTAAACTGATACTGACGCTGAGGCACGAAAGCGTGGGGAGCGAACAGGATTAGATACCCTGGTAGTCCACGCCGTAA
+
GGGGGGGGGGEGFGGGGGGGGGGGGGCF@FGGGGGGGGGGGGGGGGGGGGGGGGGB=F=FEGGGGGGGEFGGGGGGGE<CFGGGGGGGGGGGGE7F:FBDFEBF9BFBF?<F9@A<DAF<B<=C@>DF@FDEFFFDGCGGCE+*@,3@@FC:@ACFFDBCGGF?CBFFGG7@>EEFCFGGFGG:CF<ECF<CGEGCEEFFEEG9<E7<;<FG7CDGC@CFGD=*;)A@E=D<EG35<CDGD=>:6><D=35?::FG26)0<FGD6>594*-6@G=(13<3DG
@M02352:288:000000000-CKWC8:1:1101:23595:9501 1:N:0:TAGCGCTC+GTAAGGAG
TACGGAGGGTCCAAGCGTTATCCGGAATCATTGGGTTTAAAGGGTGCGCAGGCGGTTTATTAAGTCAGTGGTGAAAGCCCATCGCTCAACGATGGAACTGCCTTTGATACTGGTTGACTTGAGTTATACGGAAGTAGATAGAATAAGTAGTGTAGCGGTGAAATGCATAGATATTACTTAGAATACCGATTGCGAAGGCAGTCTACTACGTATATACTGACGCTCATGGACGAAAGCGTGGGGAGCGAACAGGATTAGATACCCTGGTAGTCCACGCCGTAA
+
GGGGGGGGGGFGGGGGGGGGGGGGGGGGGGGGGGGFGGGGGGGGGGGGGGGGGGGGGGGGGGGGGGGGBFGGGGGGGGGGGGCGGGGGGGD=FGGGGGGGGGGGGGGGGGGGGGGGGGGGGGGGGGGGGGGGCFBFGGGGGGGGGFGGGGGGGGGGGGGGGGGGGGGGGGGGGGGFGCFFGGGGGFGGGGFGGGGGGGGGGFFGGGGGFCGDFGGGGGGGGEGEEC9FCEGGGGGFGGGGGGFFFFGGGGFFFFGGFFFFGGGGFFGFFFFFFGFFFFFFGG
@M02352:288:000000000-CKWC8:1:1101:14173:9516 1:N:0:TAGCGCTC+GTAAGGAG
TACGAAGGTCCCGAGCGTTATTCGGAATCACTGGGCGTAAAGGGAGCGTAGGCGGCGCGGTAAGTCAGATGTGAAATCTGGAGGCTCAACCTCCAAACTGCATTCGATACTGCCGTGCTAGAGTAATGGAGAGGTAACTGGAATTCTCGGTGTAGCAGTGAAATGCGTAGATATCGAGAGGAAGACCAATGGCGAAAGCAGGTTACTAGACATTTACTGACGCTGAGGCTCGAAGGCTAGGGTAGCGAAAGGGATTAGATACCCCTGTAGTCCTAGCAGTAA
+
GGGGCGGGG9CFFGGGGFGGGGGGGG,D6FGGGGGGGGGGGGGGGGGGGGGGGGGDGDEGCFGGGGGGGGGGGGGGGGA<FDFGGGGGGGGGGGGGAFGGGGGGFGGGGGGGFFCGGGGGGGGGGFGGGGGGGGFGGGGGGGGGGGC;FGGGGGGG@FGGGGGGGGGGGGGGGGCE@FGGGGGGGGGGFGGGGGGGEGGFGFGGGGG?FGGGFE@FFFGGGGGGGGGGG=FGGGGFGGGFGGFFFFGGGGFFFFGGF?9=FGGGFFGFFFDFFGFFFFFFGG
@M02352:288:000000000-CKWC8:1:1101:3082:9548 1:N:0:TAGCGCTC+GTAAGGAG
TACGGAGGGGGTTAGCGTTGTTCGGAATTACTGGGCGTAAAGCGCACGTAGGCGGATTAGTCAGTCAGAGGTGAAATCCCAGGGCTCAACCCTGGAACTGCCTTTGATACTGCTAGTCTTGAGTTCGAGAGAGGTGAGTGGAATTCCGAGTGTAGAGGTGAAATTCGTAGATATTCGGAGGAACACCAGTGGCGAAGGCGGCTCACTGGCTCGATACTGACGCTGAGGTGCGAAAGTGTGGGGAGCAAACAGGATTAGATACCCTGGTAGTCCACGCCGTAA
+
GGGGGFGGGGGGGFGGGGGGGGGGGGGGGGGGGGGGGFGGGGGGGGGGGGGGGGGGGGGGGGGGGGGGGGGGGGGGGGGGGGGGGGGGGGGGGGGGGGGGGGFGGGGGGGGGGGGGGGGGGGGGGGGGGGGGGGGGGGGGGGGGGGGGGGGGGGGGGGGGGGGGGGGGGGGGGGGFEFEDGEGGGGCGGGGFEGGGGGGGGGGGGGGGGGFGGGFFGF??EGGGEGGGGGGGGGGFGGGGGGFB>FGGGGF56?9C?FAFFFGGF@DFA*5A?F?BFFF>DC
@M02352:288:000000000-CKWC8:1:1101:22503:9557 1:N:0:TAGCGCTC+GTAAGGAG
TACGGAGGGTCCAAGCGTTATCCGGAATCATTGGGTTTAAAGGGTCCGTAGGCGGGATGATAAGTCAGTGGTGAAATCCTACAGCTCAACTGTAGAACTGCCATTGATACTGTCGTTCTTGAATTTGGTCGACGTGGGCGGAATAAGTAGTGTAGCGGTGAAATGCATAGATATTACTTAGAACACCGATAGTGAAGACAGCTCACTAGGCCTGAATTGACGCTGAGGGACGAAAGCGTGGGGAGCGAACAGGATTAGATACCCTGGTAGTCCACGCCGTAA
+
GGGGGGGGGF<@6FFGGGG7F@FGGGGG@FEGGGGBCGGGGGGGF@FGGGGGGGGC:@FEEFGGG9@F@FGGGGGGGGGGGFBFGGGGGGGEFEGGGGGGGGF?FFGGGGGGGG7>FGGEGGGGGFGFF<CF+>FF<F7FGFGG@,?FEGGGGGGFGGGGGGGGGGBEFGGGGGG9;>BFGGGGGGGDEG@EEGGGGCF8FGGGGGGEFC4C<:@GGGGGGGGGGGGG=5FGGGGFGGGGGGFFFF3CGGEFFFFFFFFFGGGGFFGFFFFFFGFFFBB>DG
@M02352:288:000000000-CKWC8:1:1101:14108:9613 1:N:0:TAGCGCTC+GTAAGGAG
TACGGAGGGTCCGAGCGTTATCCGGAATCATTGGGTTTAAAGGGTCCGCAGGCGGTCAATTAAGTCAGAGGTGAAATCCCATAGCTTAACTATGGAACTGCCTTTGATACTGGTTGACTTGAGTCATATGGAAGTAGATAGAATGTGTAGTGTAGCGGTGAAATGCATAGATATTACACAGAATACCGATTGCGAAGGCAGTCTACTACGTATGTACTGACGCTCATGGACGAAAGCGTGGGGAGCGAACAGGATTAGATACCCTGGTAGTCCACGCCGTAA
+
GGGGGGGGGGGGGGGGGGGGGGGGGFGGGGGGGGGGGGGGGGGGGGGGGGGGGGGGGGGGGGGGGGGGGGGGGGGGGGGGGGGGGGGGGGGGGGGGGGGGGGGGGGGGGGGGGGGGGGGGGGGGGGGGGGGGGGGGGGGGGGGGGGGGGGGGGGGGGGGGGGGGGGGGGGGGGGGGGGGGGGGGGGGGGGGGGGGGGGGGGGGGGGGFGGGGGGGGGGGGGGGGGGGGGGGGGGGFGGGGGGFFFFGGGGFFFFGGFFFFGGGGFFGFBFFFFGFFFFFFGG
@M02352:288:000000000-CKWC8:1:1101:5326:9619 1:N:0:TAGCGCTC+GTAAGGAG
TACGGAGGGTCCAAGCGTTATCCGGAATCATTGGGTTTAAAGGGTCCGCAGGCGGTCAATTAAGTCAGAGGTGAAATCCCATAGCTTAACTATGGAACTGCCTTTGATACTGGTTGACTTGAGTTATACGGAAGTAGATAGAATAAGTAGTGTAGCGGTGAAATGCATAGATATTACTTAGAATACCGATTGCGAAGGCAGTCTACTACGTATATACTGACGCTCATGGACGAAAGCGTGGGGAGCGAACAGGATTAGATACCCTGGTAGTCCACGCCGTAA
+
GGGGGGGGGGGGGGGGGGGGGGGGGGGGGGGGGGGGGGGGGGGGGGGGGGGGGGGGGGGGGGGGGGGGGGGGGGGGGGGGGGGGGGGGGGGGGGGGGGGGGFGGGGGGGGGGGGGGGGGGGGGGGGGGGGGGDGGGGGGGGGGGGGGGGGGGGFGGGGGGGGGGGGGGGGGGGGGGGGGGGGGGGGGGGGGGGGGGGGGGDGGGGGGGGGGGGGGGGGGGGGGGGGGGGGGGGGGFGGGGGGFFFFGGGGFFFFGGFFFFGGGGFFGFAFA>FG??9?F9DD
@M02352:288:000000000-CKWC8:1:1101:13771:9673 1:N:0:TAGCGCTC+GTAAGGAG
TACGGAGGGTCCAAGCGTTATCCGGAATCATTGGGTTTAAAGGGTCCGCAGGCGGTCAATTAAGTCAGAGGTGAAATCCCATAGCTTAACTATGGAACTGCCTTTGATACTGGTTGACTTGAGTCATATGGAAGTAGATAGAATAAGTAGTGTAGCGGTGAAATGCATAGAGATTACTTAGAATACCGATTGCGAAGGCAGTCTACTACGTATATACTGACGCTCATGGACGAAAGCGTGGGGAGCGAACAGGATTAGATACCCTGGTAGTCCACGCCGTAA
+
GGGGGGGGGGGGGGGGGGGGGGGGGGFGCGGGGGGFGGGGGGGGGFEGGGGGGGGEGFFFFGGGGGGGCGGGGGGGGGGFFG@FGGFGGFGFFGGG?FFEGGGG9FGE,EFFAFFE<DGCFFFFFGGFFGGGDFFGGDCFGGFFFFA@DFDDFCDFF@FFGGGGGGGF:92=>DFGGFFFCGGGGGGGGGGFFEGGGEECEGGCFGGFGGGGGGGF7E?CFG58C8>CFCD7EGG>FGDGGGDB>ECGECBFFBGG?F4@CGGC@FCFAF<AFFFF;<B>DG
@M02352:288:000000000-CKWC8:1:1101:3266:9787 1:N:0:TAGCGCTC+GTAAGGAG
TACGGAGGATCCAAGCGTTATCCGGAATCATTGGGTTTAAAGGGTCCGTAGGTGGATAATTAAGTCAGAGGTGAAATCCTGCAGCTCAACTGTAGAATTGCCTTTGATACTGGTTATCTTGAGTTATTATGAAGTAGTTAGAATATGTAGTGTAGCGGTGAAATGCATAGATATTACATAGAATACCAATTGCGAAGGCAGATTACTAATAATATACTGACACTGATGGACGAAAGCGTGGGGAGCGAACAGGATTAGATACCCTGGTAGTCCACGCCGTAA
+
GGGGGGGGGGGGGGGGGGGGGGGGGCGFGGGGGGGGGGGGGGGGGGGGGGGGGGGGGGGGGGGGGGGGGGGGGGGGGGGGGGGGGGGGGGGGGGGGGGGGGGGGGGGGGGGGGGGGGGGGGGGGGGGGGGGGGGGGGGGGGGGGGGGGGGGGGGGGGGGGGGGGGGGGGGGGGGGGGGGGGGGGGGGGGFGGGGGGGGGGGGGGGGGGGGGGGGGGGGGGGGGGGGGGGGGGGGGFFGGGGGFF>FGGGGFFFFGGFFFFGGGGFFGFFFFFFGFFFFFFGG
@M02352:288:000000000-CKWC8:1:1101:12022:9807 1:N:0:TAGCGCTC+GTAAGGAG
TACGGAGGGTCCAAGCGTTATCCGGAATCATTGGGTTTAAAGGGTCCGCAGGCGGTCAATTAAGTCAGAGGTGAAATCCCATAGCTTAACTATGGAACTGCCTTTGATACTGGTTGACTTGAGTTATACGGAAGTAGATAGAATAAGTAGTGTAGCGGTGAAATGCATAGATATTACTTAGAATACCGATTGCGAAGGCAGTCTACTACGTATATACTGACGCTCATGGACGAAAGCGTGGGGAGCGAACAGGATTAGATACCCTGGTAGTCCACGCCGTAA
+
GGGGGGGGGGGGGGGGGFGGCFGGGGGGGGGGGGGFGGGFGGGGGGGGGGGGGGGFGGGGGGGGGFGGGGGFGGGGGGGGGGGGGGGGGEFGGGGGGGGGGGGGGGGGGGGGGGGGGGGGGGGGGGGGGGGGGGGGGGGGGGFFGGGGGGGGGGGFGGGGGGGGGGGGGGGGFGGGGGGFGGFFFGGGCGGGGGGGGGGGGGGGGGGGGGGGGGGGGGGGGGCAECFGFGGGGGGFGGGGGG@BFFGG=DFFF:4:3?AFGCGF=FCFAFAF*?@?F:EBGD
@M02352:288:000000000-CKWC8:1:1101:18061:9827 1:N:0:TAGCGCTC+GTAAGGAG
TACGGAGGGTCCAAGCGTTATCCGGAATCATTGGGTTTAAAGGGTCCGCAGGCGGTCAATTAAGTCAGAGGTGAAAGCCTATCGCTCAACGATGGAACTGCCTTTGATACTGGTTGACTTGAGTTATACGGAAGTAGATAGAATAAGTAGTGTAGCGGTGAAATGCATAGATATTACTTAGAATACCGATTGCGAAGGCAGTCTACTACGTATGTACTGACGCTCATGGACGAAAGCGTGGGGAGCGAACAGGATTAGATACCCTGGTAGTCCACGCCGTAA
+
GGGGGGGGGGGGGGGGGGGGGGGGGGGGGGGGGGGGGGGGGGGGGGGGGGGGGGGFGGGGGGGGGGGGGGGGGGGGGGGGGGGGGGGGGGGGGGGGGGGGGGGGGGGGGGGGGGGGGGGGGGGGGGGGGGGGGGGGGGGGGGGGGGGGGGGGGCEGGGGGGGGGGGGGGGGGGGGGGGGGGGGGGGGGGGGGGGGGGGGGGGGGGGGGGGGGGGGGGGGGGGGGGGGGGGGGGGGFGGGGGGF:1@GGGGEFFFGF>?4=FGGGFFGFFFFB9CFB>BFFGG
@M02352:288:000000000-CKWC8:1:1101:16628:9849 1:N:0:TAGCGCTC+GTAAGGAG
TACGGAGGGTGCAAGCGTTATCCGGAATCATTGGGTTTAAAGGGTCCGCAGGCGGTCAATTAAGTCAGAGGTGAAATACCATAGCTCAACTATGGAACTGCCTTTGATACTGGTTGACTTGAGTTATACGGAAGTAGATAGAATAAGTAGTGTAGCGGTGAAATGCATAGATATTACTTAGAATACCGATTGCGAAGGCAGTCTACTACGTATATACTGACGCTCATGGACGAAAGCGTGGGGAGCGAACAGGATTAGATACCCTGGTAGTCCACGCTGTAA
+
GGGGGGGGGGGGGGGGGGGGGGGGGGGGGGGGGGGGGGGGGGGGGGGGGGGGGGGGGGGGGGGGGGGGGGGGGGGGGGGGGGGGGGGGGGGGGGGGGGGGGGGGGGGGGGGGGGGGGGGGGGGGGGGGGGGGGGGGGGGGGGFGGGGGGGGGGGGGGGGGGGGGGGGGGGGGGGGGGGGGGGGGGGGGGGGGGGGGGGGGGGGGGGGGGGGGGGGGGGGGGGGGGGGGGGGGGGGFGGGGGGFFFFGGGGFFFFGGFFFFGGGGFFGFAFFFFGFFFFFFGG
@M02352:288:000000000-CKWC8:1:1101:25045:9880 1:N:0:TAGCGCTC+GTAAGGAG
TACGGAGGGTCCAAGCGTTATCCGGAATCATTGGGTTTAAAGGGTGCGCAGGCGGTTTATTAAGTCAGTGGTGAAATCTCGAGGCTCAACCTCGAAACTGCCATTGATACTGATAAACTTGAGTTCAGTTGGAGTAGGCGGAATGTGTAGTGTAGCGGTGAAATGCTTAGATATTACACAGAACACCGATAGCGAAGGCAGCTTACTAAACTGATACTGACGCTGAGGCACGAAAGCGTGGGGAGCGAACAGGATTAGATACCCTGGTAGTCCACGCCGTAA
+
GGGGGEGGGGGGGGGGGGGGGGGGGGGGGGGGGGGFGGGGGGGGGGGGGGGGGGGFEGFGGGGGGGGGGGGGGGGGGGGGGFGGGFGGGGGGGGGGGGGGGGFFGGGGGGGGFGGDFGGGGFGGGGGGGGGGGGGGGGGGGGGGGGGGGGGGGGGGGGGGGGGGGGGGGGGGGGGGGGGGGGGGGGGGGGGGGGGGGGGGGGGGGGGGGGGGGGGGGGGGGGGGGGGGGGGGGGGFGGGGGGF?BFGDGGFFF?FGFFFFGGGGFFGFFFFFFGFFFFF>GD
@M02352:288:000000000-CKWC8:1:1101:27223:9890 1:N:0:TAGCGCTC+GTAAGGAG
TACGGAGGGTGCAAGCGTTATCCGGAATCATTGGGTTTAAAGGGTCCGCAGGCGGTCTATTAAGTCAGAGGTGAAAGCCCATCGCTCAACGATGGAACTGCCTTTGATACTGGTTGACTTGAGTTATACGGAAGTAGATAGAATAAGTAGTGTAGCGGTGAAATGCATAGATATTACTTAGAATACCGATTGCGAAGGCAGTCTACTACGTATATACTGACGCTCATGGACGAAAGCGTGGGGAGCGAACAGGATTAGATACCCTGGTAGTCCACGACGTAA
+
GEF@@@:+7@@F<<F<@8:FGG<@F@+F6<,66,CB@@C,6C<FFGGGEGGDG@7FGEF?F?FGGF<?AFFE<BF?EEFCEF=CF,?@ECFF=F7FFFGEGGCDFDF<AF<F@BF7,:??F9F>FDFFGGGF=FFEFB<=<FACFB3@=@FGGDC,<3@>>@EGGGFG;EFCC@CFCFCFGGCGFGGCCFGG9;BEGEGG8<CBB<CGCEGFG?FFGF9E8C*/ACFFCFCDG=D5<ECGDG>01>GD5>>?:(0:,=9?CG8<6;<?<?7<FG=(,4>>D5
@M02352:288:000000000-CKWC8:1:1101:16096:9954 1:N:0:TAGCGCTC+GTAAGGAG
TACGGAGGGTGCAAGCGTTATCCGGAATCATTGGGTTTAAAGGGTTCGTAGGCGGGCTGATAAGTCAGTGGTGAAATCCTACAGCTCAACTGTAGAACTGCCATTGATACTGTCGTTCTTGAATTTGGTCGAAGTGGGCGGAATAAGTAGTGTAGCGGTGAAATGCATAGATATTACTTAGAACACCGATAGTGAAGACAGCTCACTAGGCATGAATTGACGCTGAGGGACGAAAGCGTGGGGAGCGAACAGGATTAGATACCCTGGTAGTCCACGCCGTAA
+
GGGGGEGEGGEGCFGGGGGGGGGGGGGGGGGGGGGFGGGGGGGGGFFGEGGGGGG7F7?<FFGGGGGGDFGGGGGGGGGGGFCFGGGFGGGDF9DFGGGGGG<FFGFGGGGGGGFF=DGGGGFGGFDCFCFFGGG9F,@>FFGGGGGGGGGGGGGGGGGGGGGGGGGGGGGGGGGGGGGGFGGCGGGGGG@EBFGGGCFGGF8<:9FECGF+<@FGGGGGGDGGGGGGGGGGGGGEGEDEGG>?FFGGGGFFFFGGFFFFGGGGFFGFFFFFFGFF04>>GG
@M02352:288:000000000-CKWC8:1:1101:4016:9973 1:N:0:TAGCGCTC+GTAAGGAG
TACGAAGGGTGCAAGCGTTGTTCGGATTTATTGGGCGTAAAGCGCGCGCAGGCGGATTGATAAGTCAGATGTGAAATCTCGGGGCTCAACCTCGAAACTGCGTCTGAAACTGTTAGTCTAGAGTCTCGGAGAGGGAAGGGGAATTTCGCATGTAGGGGTAAAATCCGTAGAGATGCGAAGGAACACCAGAGGCGAAGGCGCCTTCCTGGACGAGTACTGACGCTGAGGCGCGAAAGCGTGGGGAGCAAACAGGATTAGATACCCTGGTAGTCCACGCCGTAA
+
GGGG@FGGGGGGGGGGGGGGGGGGGGGGGGGGGGGGGGGGGGGGGGGGGGGGGGGGGGGGGGGGGGGGGGGGGGGGGGGGGGGGGEGGGGGGGGGGGGGGGGGEGGGGGGGGGGGGGGGGGGGGGGGGGGGGGGGGGGGGGGGGGGGGGGGGGGGGGGGGGGGGFGGGFGGFGGGGGGGGGGGGGGGGGGGGGGGGGGGGGEGGFGGGGGGGGGGFGGGGGGGGGGGGGGGC5EGFGGGGGGFFFFGGGGFF6?FG?F>FFGGGFFGFFFFAFGFFFFFFGG
@M02352:288:000000000-CKWC8:1:1101:23539:10107 1:N:0:TAGCGCTC+GTAAGGAG
TACGGAGGGTCCAAGCGTTATCCGGAATCATTGGGTTTAAAGGGTCCGCAGGCGGTCAATTAAGTCAGAGGTGAAATCCCATAGCTTAACTATGGAACTGCCTTTGATACTGGTTGACTTGAGTTATACGGAAGTAGATAGAATAAGTAGTGTAGCGGTGAAATGCATAGATATTACTTAGAATACCGATTGCGAAGGCAGTCTACTACGTATATACTGACGCTCATGGACGAAAGCGTGGGGAGCGAACAGGATTAGATACCCTGGTAGTCCACGCCGTAG
+
GGGGGGGGGGGGGGGGGGGGGGGGGGGGGGGGGGGFEGGGGGGGGGGGGGGGGGGGGGGGGGGGGGGGGGGGGGGGGGGGGGGGGGGGGGG<FGGGGGGGGGGGGGGGGGGGGGGGGGGGGGGGGGGGGGGGCFGGGGGGGGGGGGGGGGGGGGGGGGGGGGGGGGGGGGGGGGGGGGGGGG;FGGGGGGGGGGGGGGGGGGGGGGGGGGGGGGGGGGGGGGGGGGGGGGGGGGGFGGGGGGFFFFGGGGFFFFGGFFFFGGGGFFGFFFFFFGFFFFFFGC
@M02352:288:000000000-CKWC8:1:1101:16356:10112 1:N:0:TAGCGCTC+GTAAGGAG
TACGGAGGGTGCAAGCGTTAATCGGAATTACTGGGCGTAAAGCGCGCGTAGGTGGTTGTTTAAGTTAGATGTGAAAGCCCTGGGCTCAACCTAGGAATTGCATTTAAAACTGGGCAACTAGAGTATGGTAGAGGGAAGTGGAATTCCACATGTAGCGGTGAAATGCGTAGAGATGTGGAGGAACACCAGTGGCGAAGGCGACTTCCTGGACCAATACTGACACTGAGGTGCGAAAGCGTGGGGAGCAAACAGGATTAGATACCCTGGTAGTCCACGCCGTAA
+
GGGGG@CFGGGGGGGGGGGGFDFGGEEGGGGGGGGGGGGGGGGEGGGGFGGGFGGGGGGFGGGGGGGGFAFGGGGGGGGGGGGGGGGGGGGGGGGGGGGFGGGGGGGGGGGGGGGGGGGGFFGGGFGGGGGGGGGGGGGGGGGGGEGGGGGGGGGGGGGEGGGGGGGGGGGGGGGFGFGFGGGGGGGGGFEGDGGGGGGGGGGEFGGGGGGGGGGGFEGGFGGGGGDGFCDDGGGFGGGGGGFFFFGGGGFF62CC?FFFGGFGFFGFFFAAFGFFB:EBDD
@M02352:288:000000000-CKWC8:1:1101:11954:10152 1:N:0:TAGCGCTC+GTAAGGAG
TACGGAGGGGGTTAGCGTTGTTCGGAATTACTGGGCGTAAAGCGCACGTAGGCGGATTGGAAAGTAAGGGGTGAAATCCCAGGGCTCAACCCTGGAACTGCCTCTTAAACTCGTGGTCTTGAGTTCTAGAGAGGTAGATGGAATTTCTGGTGTAGGGGTAAAATCCGTAGAGATCAGAAGGAATACCGATTGCGAAGGCGATCTACTGGCACATTATTGACACTGATACGCGAAAGCGTGGGGAGCAAACAGGATTAGATACCCTGGTAGTCCACGCCGTAA
+
GGGGGGGG++8@@FGGGGGFF@FGGGGGFGAGGGGG@FGGGG9F::FGGGGGCGGGG@,,,CFFG<FG8FGGGGGGGGGFF<=FGGGGGG@+D<FGG@GGGGGCGCG,@FGD+D>+DFFGGGGGG9,3@,EF:FGGGCF;FGGGFG9F;BFGGGG?FGG7FFGG7C*=CGG,BF6C+B++=FCFEGG*BFGGGGGGGGG**/2;FGG:+/9?*+<E<FCFG7CFGG@9019DEGGEGGGGGGFFFF3<CGFFFFGGFFFFGGGGFFGFFFBFFGFFFF)9GD
@M02352:288:000000000-CKWC8:1:1101:23201:10162 1:N:0:TAGCGCTC+GTAAGGAG
TACGGAGGGGGTTAGCGTTGTTCGGAATTACTGGGCGTAAAGCGCACGTAGGCGGATCAGAAAGTAAGGGGTGAAATCCCAGGGCTCAACCCTGGAACTGCCTCTTAAACTCCTGGTCTTGAGTTCGAGAGAGGTGAGTGGAATTCCGAGTGTAGAGGTGAAATTCGTAGATATTCGGAGGAACACCAGTGGCGAAGGCGGCTCACTGGCTCGATACTGACGCTGAGGTGCGAAAGTGTGGGGAGCAAACAGGATTAGATACCCTGGTAGTCCACACCGTAA
+
GGGGGGGGGGGGGGGGGGGGGGGGGGGGGGGGGGGGGGGGGGGGGGGGGGGGGGGGGGGGGGGGGGGGGGGGGGGGGGGGGGGGGGGGGGGGGGGGGGGGGGGGGGGGGGGGGGGGGGGGGGGGGGGGGGGGGGGGGGGGGGGGGGGGGGGGGGGGGGGGGGGGGGGGGGGGGGGGGGGGGGGGGGGGGGGGGGGGGGGGGGGGGGGGGGGGGGGGGGGGGGGGGGGGGGGGGGGFGGGGGGFFFFGGGGFFFFGGFFFFGGGGFFGFFFDDFGFFFFFFGG
@M02352:288:000000000-CKWC8:1:1101:6323:10165 1:N:0:TAGCGCTC+GTAAGGAG
TACGGAGGGTGCAAGCGTTATCCGGAATCATTGGGTTTAAAGGGTTCGTAGGCGGGCTGATAAGTCAGTGGTGAAATGCAGGGGCTCAACTCCGGCACTGCCATTGATACTGTTAGTCTTGAATTATTGTGAAGTGGTTAGAATATGTAGTGTAGCGGTGAAATGCTTAGATATTACATAGAATACCAATTGCGAAGGCAGATCACTAACAATATATTGACGCTGATGAACGAAAGCGTGGGTAGCGAACAGGATTAGATACCCTGGTAGTCCACGCCGTAA
+
GGGGGGGGGGGGGGGGGGGGGGGGGGGGFGGGGGGGGGGGGGGGGGGGGGGGGGGGGGGGGGGGGGGGGGGGGGGGGGGGGGGGGGGGGGGGGGGGGGGGGGCGGGGGDGGGGGGGGGGGGGGGGGGGGGGFGGGGGFFGGGGGGGGGGGGGGGGGGGGGGGGGGGGGGGGGGGGGGGGGGGGGGGGGGGGGGGGGGGGGG8FGGGGGGGGGGFFFGGFGGGGGGGGGGGGGGGGFGGGGGGFFFFGGGGFFFFGGFFAFGFGGFFGFAFBFFGFFFFFFGG
@M02352:288:000000000-CKWC8:1:1101:15402:10174 1:N:0:TAGCGCTC+GTAAGGAG
TACGGAGGGTGCGAGCGTTAATCGGAATTACTGGGCGTAAAGCGCATGCAGGTGGTTCATTAAGTCAGATGTGAAAGCCCGGGGCTCAACCTCGGAACTGCATTTGAAACTGGTGAACTAGAGTGCTGTAGAGGGGGGTAGAATTTCAGGTGTAGAGGTGAAATGCGTAGAGATCTGAAGGAATACCAGTGGCGAAGGCGGCCCCCTGGACAGACACTGACACTCAGATGCGAAAGCGTGGGGAGCAAACAGGATTAGATACCCTGGTAGTCCACGCCGTAA
+
GGGGCFGGG@FG:FGGGGGG7FFFGG@FGGGGGGGEFGGGGG,C>+BFGGGCCFFCC?F,CFFFGG<F,CFFGGGGGGGGGGGGGGGGGGGFFGGEFGGGGEFGDGGGGGGGGFBB<FGFGGGGGGFG,EFAFGDCGGE5EGGGGCGCEGGGGGG?FGFGGGGGGFGGGGGCCGG9F9FGGGGGGGGGGGGGGGGGGGGGGGGD8EGGGGFCG**AGGGGG+2@8DG?FGGGGGGFGGGGGGFF>EGGGG>FBBFGFFFFGGGGFFGF<BBFFGFFFFFFGG
@M02352:288:000000000-CKWC8:1:1101:14648:10205 1:N:0:TAGCGCTC+GTAAGGAG
TACGGAGGGTCCGAGCGTTATCCGGAATCATTGGGTTTAAAGGGTCCGCAGGTTGATAATTAAGTCAGAGGTGAAATCTTGCCGCTTAACGGTAAAATTGCCTTTGATACTGGTTGTCTTGAGTTATTATGAAGTGGTTAGAATATGTAGTGTAGCGGTGAAATGCATAGATATTACTTAGAATACCGATTGCGAAGGCAGTCTACTACGTATATACTGACGCTCATGGACGAAAGCGTGGGGAGCGAACAGGATTAGATACCCTGGTAGTCCACGCTGTAA
+
GGGGGGGGGGGGGGGGGGGGGGGGGGGGGGGGGGGGGGGGGGGGGGGGGGGGGGGGGGGGGGGGGGGGGGGGGGGGGGGGGGGGGGGGGGGGGGGGGGGGGGGGGGGGGGGGGGGGGGGGGGGGGGGGGGGGGGGGGGGGGGGGGGGGGGGGGGGGGGGGGGGGGGGGGGGGGGGGGGGGGGGGGGGGGGGGGGGGGGGGGGGGGGGGFGGGGGGGGGGGGGGGGGGGFGFDEGGFGGGGGGFFFFGGGGFFFFGGFFFFGGGGFFGFFFFFFGFFFFFFGF
@M02352:288:000000000-CKWC8:1:1101:20600:10274 1:N:0:TAGCGCTC+GTAAGGAG
TACGGAGGGTCCAAGCGTTATCCGGAATCATTGGGTTTAAAGGGTCCGCAGGCGGTCAATTAAGTCAGAGGTGAAAGCCCATCGCTCAACGATGGAACTGCCTTTGATACTGGTTGACTTGAGTTATACGGAAGTAGATAGAATAAGTAGTGTAGCGGTGAAATGCATAGATATTACTTAGAATACCGATTGCGAAGGCAGTCTACTACGTATATACTGACGCTCATGGACGAAAGCGTGGGGAGCGAACAGGATTAGATACCCTGGTAGTCCACGCCGTAA
+
GGGGGGGGGGGGGGGGGGGEGGGGGGGGGGGGGGGGGGGGGGGGGGGGGGGGGGGGGGGGGGGGGGGGGGGGGGGGGGGGGGGGGGGGGGGGGGGGGGGGGGGGGGGGGGGGGGGGGGGGGFGGGGGGGGGGGGGGGGGGGGGGGGGGGGGGGGGGGGGGGGGGGGGGGGGGGGGGGGGGGGGGGGGGGGGGG5EGGGGGGGGGGGGGGGGGGFGGGGGGGGGGGGGGGGGGEGDDGGGGGGFFFFGGGGFFFBGGBFFFGGGGFFGFFFFFFFF?FFFFGG
@M02352:288:000000000-CKWC8:1:1101:18936:10285 1:N:0:TAGCGCTC+GTAAGGAG
TACGGAGGATCCAAGCGTTATCCGGAATCATTGGGTTTAAAGGGTCCGTAGGTGGATGATTAAGTCAGAGGTGAAAGTTTGCGGCTCAACCGTAAAATTGCCTTTGATACTGGTCATCTTGAATTATTATGAAGTAGTTAGAATATGTAGTGTAGCGGTGAAATGCATAGATATTACATAGAATACCAATTGCGAAGGCAGATTACTAATAATCAATTGACACTGATGGACGAAAGCGTGGGGAGCGAACAGGATTAGATACCCTGGTAGTCCACGCCGTAA
+
GGGGGGGGGGGGGGGGGGGGGGGGGGGGGGGGGGGGGGGGGGGGGGGGGGGGGGGGGGGGGGGGGGGGGGGGGGGGGGGGGGGGGGGGGGGGGGGGGGGGGGGGGGGGGGGGGGGGGGGGGGGGGGGGGGGGGGGGGGGGGGGGGGGGGGGGGGGGGGGGGGGGGGGGGGGGGGGGGGGGGGGGGGGGGGGGGGGGGGGGGGGGGGGGGGGGGGGGGGGGGGGGGGGGGGGGGGGFGGGGGGFFFFGGGGFF?FGGFFFFGGGGFFGFFFFFFGFFFFFFGG
@M02352:288:000000000-CKWC8:1:1101:23613:10314 1:N:0:TAGCGCTC+GTAAGGAG
TACGGAGGGTGCAAGCGTTATCCGGAATCATTGGGTTTAAAGGGTCCGCAGGCGGTCAATTAAGTCAGAGGTGAAATACCATAGCTCAACTATGGAACTGCCTTTGATACTGGTTGACTTGAGTTATACGGAAGTAGATAGAATAAGTAGTGTAGCGGTGAAATGCATAGAGATTACTTAGAATACCGATTGCGAAGGCAGTCTACTACGTATATACTGACGCTCATGGACGAAAGCGTGGGGAGCGAACAGGATTAGATACCCTGGTAGTCCACGCCGTAA
+
GGGGGFFGGGGGGGGGGGGGGGGGGGGGGGGFGGGGGGGGGGGGGGGGGGGGGGGFGGGGGGGGGGGGGGGGGGGGGGGGGGGGGGGGGGG8FGGGGGGGGGGGGGGGGGGGGGGGGGGGGGGGGGGGGGGG>FGGGGGGGGGGGGGGGGGGGGGGGGGGGGGGGGGGGGGGGGGGGGGGGGGGGGGGGGGGGGGGGGGGGGGGGGGGGGGGGGGGGGGGGGGGGGGGGGGGGGGFGGGGGGFFFFGGGGFFFFGGFFFFGGGGFFGFFFFFFGFFFFFFGG
@M02352:288:000000000-CKWC8:1:1101:3071:10334 1:N:0:TAGCGCTC+GTAAGGAG
TACGGAGGATCCAAGCGTTATCCGGAATCATTGGGTTTAAAGGGTCCGTAGGTTGATAATTAAGTCAGAGGTGAAATCTTGCCGCTTAACGGTAAAATTGCCTTTGATACTGGTTGTCTTGAGTTATTATGAAGTGGTTAGAATATGTAGTGTAGCGGTGAAATGCATAGATATTACATAGAATACCAATTGCGAAGGCAGATCACTAATAATATACTGACACTGATGGACGAAAGCGTGGGGAGCGAACAGGATTAGATACCCTGGTAGTCCACGCCGTAA
+
GGGGGGGGGGGGGGGGGGGGGGGGGGGGGGGGGGGGGGGGGGGGGGGGFGGGGGGGGGGGGGGGGGGGGGGGGGGGGGGGGGGGGGGGGGGGGGGGGGGGGGGGGGGGGGGGGGGGGGGGGGGGGGGGGGGGGGGGGGGGGGGGGGGGGGGGGGGGGGGGGGGGGGGGGGGGGGGGGGGGGGGGGGGGGGGGGGGGGGGGGGGGGGGGFGGGGGGGGGGGGGGGGGGGFGG<EGGFGGGGGGFFFFGGGGFFFBGGDFFFGGGGFFGFFFFFFGFFFBB>GD
@M02352:288:000000000-CKWC8:1:1101:21805:10361 1:N:0:TAGCGCTC+GTAAGGAG
TACGGAGGGTGCAAGCGTTATCCGGAATCATTGGGTTTAAAGGGTCCGCAGGCGGTCAATTAAGTCAGAGGTGAAAGCCCATCGCTCAACGATGGAACTGCCTTTGATACTGGTTGACTTGAGTTATACGGAAGTAGATAGAATAAGTAGTGTAGCGGTGAAATGCATAGATATTACTTAGAATACCGATTGCGAAGGCAGTCTACTACGTATATACTGACGCTCATGGACGAAAGCGTGGGGAGCGAACAGGATTAGATACCCTGGTAGTCCACGCCGTAA
+
GGGGGGGGGGGGGGGGGGGGGGGGGGGGGGGGGGGGGGGGGGGGGGGGGGGGGGGGGGGGGGGGGGGGGGGGGGGGGGGGGGGGGGGGGGG+BFGGGGGGGGGGGGGGGGGGGGGGGGGGGGGGGGGGGGGG7CFGGGGGGGGGGGGGGGGGGGGGGGGGGGGGGGGGGGGGGGGGGGGGGGGGGGGGGGGGGGGGGGGGGGGGGGGGGGGGGGGGGGGGGGGGGGGGFGGGGGGEGGGGGGF?FFGGGGFFFFGGFFFFGGGGFFGFFFFFFGFFFFFFGG
@M02352:288:000000000-CKWC8:1:1101:3079:10369 1:N:0:TAGCGCTC+GTAAGGAG
TACGGAGGGTCCAAGCGTTATCCGGAATCATTGGGTTTAAAGGGTCCGCAGGCGGTCAATTAAGTCAGAGGTGAAAGCCCATCGCTCAACGATGGAACTGCCTTTGATACTGGTTGACTTGAGTTATACGGAAGTAGATAGAATAAGTAGTGTAGCGGTGAAATGCATAGATATTACTTAGAATACCGATTGCGAAGGCAGTCTACTACGTATATACTGACGCTCATGGACGAAAGCGTGGGGAGCGAACAGGATTAGATACCCTGGTAGTCCACGCCGTAA
+
GGGGGGGEGGGGGFGGGGGGGGGGGFFFGGGFGFGFGGGGGGGGGGGGDCGGGGGGGGGGGGGGGGGGGGGGGFGFGGGGFFGEGFGGGGGGGFGGGGGGGGGGGG<DFFGGGGGGGGGGGCDFGGGGGGGGEGGGGGGGGGGGGGFGGGG@GCFCGGG>FGFFFGGGGGGGGDEGGGGGGG@CFGGBFCEFGDGGGGGGGGGGGCCFGGGGGDGGGGFDGEGDGDCE6EC<E=9>FGGEDEF:>:)>:C@:?FG72=2=CFDF6@*?B?7AFFF630:>DG
@M02352:288:000000000-CKWC8:1:1101:19597:10390 1:N:0:TAGCGCTC+GTAAGGAG
TACGGAGGGTCCAAGCGTTATCCGGATTTATTGGGTTTAAAGGGTCCGTAGGCGGGCTTATAAGTCAGAGGTGAAATCCCATCGCTCAACGATGGAACTGCCTTTGATACTGTAGGTCTTGAATATATTTGAAGTAGGCGGAATATGTAGTGTAGCGGTGAAATGCATAGATATTACATAGAACACCAATTGCGAAGGCAGCTTACTAAGATATTATTGACGCTGATGGACGAAAGCGTGGGTAGCGAACGGGATTAGATACCCCGGTAGTCCACGCCGTAA
+
GGGGGGGGGGEGGGGGGGGGGGGGGGGGGGGGGGGGGGGGGGGGGCGGGGGGGGGEGGGGGGGGGGGGGGGGGGGGGGGFG?FGGGGGGGGFFGGGGGGGGFGGGGGF<??FGFGGFFGFGFGGGGGGGFFGGFCAGFGGGGDFGGGGFGGGGFEFGGEEGGGGGGGGGGGFGCFGFGGGGGGGGGGGGGGFFGGGGEEFEGGFGGGFGFGEE9BFGGGGGGDGEG?FGCFCEGG>CEDGGGFFFFGGEGFFF0DC?FFFFGGFF@GE>E<A@DFBF?D1CD
@M02352:288:000000000-CKWC8:1:1101:26497:10395 1:N:0:TAGCGCTC+GTAAGGAG
TACGGAGGATCCAAGCGTTATCCGGATTTATTGGGTTTAAAGGGTGCGTAGGCGGATCATTAAGTCAGAGGTGAAATCTTGCGGCTCAACGGTAAAATTGCCTTTGATACTGGTTGTCTTGAGTTCTTATGAGGTGGTTGGAATATGTTGTGTAGCGGTGAAATGCATAGATATTAGATAGACTACCAATTGCGAAGGCAGCTCACTGCTACTCAACTGACCCTGAGGCACGAAAGCGTGGGGAGCGAACGGGATTAGATACCCTGGTAGTCCACGCCGTAA
+
GDFG7FGG,C,CEFGGGGGCFGGGGE6F,FGGFGGC@FGGGGAEG7,@B:FG9CG+8+C<CEFGGG,F,,CFGDGGGG9E,C+CFE@FGG+4+B+8CFFAF9F<?FF,,CDG,E<+3:CFFEEGF,,,CCBG,,,3@3@+@FC,,,3@,8FCFFCFG@FF:FFFCF,@:CEC;2,,,,,6;F,?,D<?,?=CFEEGG>E6=3CC,?F++5++:?F+:CFCF+2=<C*3**;>C8D:FCGGCG3495DC5C3<<(9C<?)=:FGGFFGF<F-6@**,3253CC
@M02352:288:000000000-CKWC8:1:1101:12669:10424 1:N:0:TAGCGCTC+GTAAGGAG
TACGGAGGGGGTTAGCGTTGTTCGGAATTACTGGGCGTAAAGCGTACGTAGGCGGATTGGAAAGTTGGGGGTGAAATCCCAGGGCTCAACCCTGGAACTGCCTCCAAAACTATCAGTCTAGAGTTCGAGAGAGGTGAGTGGAATTCCAAGTGTAGAGGTGAAATTCGTAGATATTTGGAGGAACACCAGTGGCGAAGGCGGCTCACTGGCTCGATACTGACGCTGAGGTACGAAAGTGTGGGGAGCAAACAGGATTAGATACCCTGGTAGTCCACACCGTAA
+
GGGGGBCEGGGGGGGGGGGGGGGGGGGGGGGGGGGGGGGGGGGGGGGGGGGGGGGGGGGG=FGGGGFGGGGGGGGGGGGGGGGGGGGGGGGGGGGGGGGGGGGFGGGGCFGGGGGGGGGGGFGGGGGGGGG7FDGG?FGGFGFGGGGGGGGGGGGGGGGGGGGGGGGGGGGGGGGGGGFGGGGG>GGFCFGGGGGGGGGGGGGGGGGCCGGGGEGEGGGGFEGGEGGFGDGDCFD>GGGGGGFFFBFGFFFFFFGG<64BGGGGFF3@AFFAFFF??:EFGD
@M02352:288:000000000-CKWC8:1:1101:12650:10427 1:N:0:TAGCGCTC+GTAAGGAG
TACGGAGGGGGTTAGCGTTGTTCGGAATTACTGGGCGTAAAGCGTACGTAGGCGGATTGGAAAGTTGGGGGTGAAATCCCAGGGCTCAACCCTGGAACTGCCTCCAAAACTATCAGTCTAGAGTTCGAGAGAGGTGAGTGGAATTCCAAGTGTAGAGGTGAAATTCGTAGATATTTGGAGGAACACCAGTGGCGAAGGCGGCTCACTGGCTCGATACTGACGCTGAGGTACGAAAGTGTGGGGAGCAAACAGGATTAGATACCCTGGTAGTCCACACCGTAA
+
GGGGD;7@FEEFGFGGEFG:FFF>EC,DFGGGDGGGGGGGGGGGGCFGGGGDGGGEGGGGGGFGGGGGGGGFGGGCFFGGGGGGGGGGGGGGGFGFGGGGGFGGFFGGCGGGFGGGFFEGFFEGGGDGFCFFGFFCGGGCGGGGGGGGGCGGFGF@=BF7FFFGFGGGEF5FCEFFGGGGGG8F:F<E<F@FCEG>C8FEGGG>GGGFGGGGGGGGGGGGGGCEGCGGGGFDGGGDFFGGGGFF9>GCFG>4:BGG<FAF?+CGFFG@2F3<FGF3:?FFGG
@M02352:288:000000000-CKWC8:1:1101:2250:10453 1:N:0:TAGCGCTC+GTAAGGAG
TACGGAGGGTGCAAGCGTTATCCGGAATCATTGGGTTTAAAGGGTTCGTAGGCGGGCTGATAAGTCAGTGGTGAAATGCAGGGGCTCAACTCCGGCACTGCCATTGATACTGTTAGTCTTGAATTATTGTGAAGTGGTTAGAATATGTAGTGTAGCGGTGAAATGCTTAGATATTACATAGAATACCAATTGCGAAGGCAGCTTACTAAACTGATACTGACGCTGAGGCACGAAAGCGTGGGGAGCGAACAGGATTAGATACCCTGGTAGTCCACGCCGTAA
+
FGGG7FEGGGGGDGGGGGGGGFGGGGGGGG<FGGG@FGGGGGGGGFGGBGGGGGGGGGFGEFFGGGGGFFGGGGGGGGGGC<FGGGGGGGGFBFGCEGGGGA>FGGGGGGGGFGGG=FGGGG>FCGGCF3EABFGGGGGGGGGG=FGGGGGGGGGGGGGGGGGGGGDFFGGGGGGGFGGCGCFFGGGGGEFGGGGGCGF8*;@CFGGD9+6CFCFFGGGGGGGGEDEFGGGGGGGFG5*;EGEF;EGGGGEFFFGGDFAFFFGG9>GFFFFFFC@FF?FFDC
@M02352:288:000000000-CKWC8:1:1101:23684:10561 1:N:0:TAGCGCTC+GTAAGGAG
TACGGAGGGGGTTAGCGTTGTTCGGAATTACTGGGCGTAAAGCGCACGTAGGCGGATCAGAAAGTAAGGGGTGAAATCCCAGGGCTCAACCCTGGAACTGCCTCTTAAACTCCTGGTCTTGAGTTCGAGAGAGGTGAGTGGAATTCCGAGTGTAGAGGTGAAATTCGTAGATATTCGGAGGAACACCAGTGGCGAAGGCGGCTCACTGGCTCGATACTGACGCTGAGGTGCGAAAGTGTGGGGAGCAAACAGGATTAGATACCCTGGTAGTCCACACCGTAA
+
GGGGGFFGGGGGGGGGGGGGGGGGGGGGGGGGGGGGGGGGGGGGGGGGGGGGGGGGGGGGGGGGGGGGGGGGGGGGGGGGGGGGGGGGGGGGGGGGGGGGGGGGGGGGGGGGGGGGGGGGGGGGGGGGGGGGGGGGGGGGGGGGGGGGGGGGGGGGGGGGGGGGGGGGGGGGGGGGGGGGGGGGGGGGGGGGGGGGGGGGGGGGGGGGGGGGGGGGGGGGGGGGGGGGGGGGGGGFGGGGGGFFFFG:FGFFFFGG?FFFGGGGFFGFFFFAFGFF?FFFGD
@M02352:288:000000000-CKWC8:1:1101:2865:10598 1:N:0:TAGCGCTC+GTAAGGAG
TACGGAGGGTCCAAGCGTTATCCGGAATCATTGGGTTTAAAGGGTCCGCAGGCGGTCAATTAAGTCAGAGGTGAAATCCCATAGCTTAACTATGGAACTGCCTTTGATACTGGTTGACTTGAGTTATACGGAAGTAGATAGAATAAGTAGTGTAGCGGTGAAATGCATAGATATTACTTAGAATACCGATTGCGAAGGCAGTCTACTACGTATATACTGACGCTCATGGACGAAAGCGTGGGGAGCGAACAGGATTAGATACCCTGGTAGTCCACGCCGTAA
+
GGGGGGGGGGGGGGGGGGGGGGGGGGCC<FEAFGGG@FGGGGGGFFGGGGGCGGG>FFEGFGGGGGGGGGGGGGGGFGGGGGGGGACGGGC9,FGGGGGGGF<FGGFFGGGGCFGGFFGFGGGGGDEFC=F3@F,EFFAFGGEG,FEFGGGGGGCFGGGGGGGGGGGGGGGGGGGGBF;DGGGGGGGGF:C>FGGGGGGGGGFFCGGF9C8CCFCDFFGGGGGEGD9F9CFGGGGFGGDDGGFFFFGGGGFFFBDF?FFFGGEF=>DFAFFFFGF6>2@FGD
@M02352:288:000000000-CKWC8:1:1101:23114:10603 1:N:0:TAGCGCTC+GTAAGGAG
TACGGAGGGTCCAAGCGTTATCCGGAATCATTGGGTTTAAAGGGTCCGCAGGCGGTCAATTAAGTCAGAGGTGAAATCCCATAGCTTAACTATGGAACTGCCTTTGATACTGGTTGACTTGAGTTATACGGAAGTAGATAGAATAAGTAGTGTAGCGGTGAAATGCATAGATATTACTTAGAATACCGATTGCGAAGGCAGTCTACTACGTATATACTGACGCTCATGGACGAAAGCGTGGGGAGCGAACAGGATTAGATACCCTGGTAGTCCACGCCGTAA
+
GGGGGGGGGGGGGGGGGGGGGGGGGFGGGGGGGGGGGGGGGGGGGGGGGGGGGGGFGGGGGGGGGGGGGGGGGGGGGGGGGGGGGGGGGGG,FGGGGGGGGGGGGGGGGGGGGGGGGGGGGGGGGGGGGGGG7FGGGGGGFGGGFGGGGGGGGGGGGGGGGGGGGGGGGGGGGGGGGGGGGGGGGGGGGGGGGGGGGGGGGGGGGGGGGGGGGGGGGGGGGGGGGGGGGGGGGGGFGGGGGGFFFEDGGGFFF?FGFFFFGGGGFFGFFFFFFGFFFFFFGG
@M02352:288:000000000-CKWC8:1:1101:6740:10626 1:N:0:TAGCGCTC+GTAAGGAG
TACGGAGGGTCCAAGCGTTATCCGGAATCATTGGGTTTAAAGGGTCCGCAGGCGGTCGATTAAGTCAGAGGTGAAATCCCATAGCTTAACTATGGAACTGCCTTTGATACTGGTTGACTTGAGTCATATGGAAGTAGATAGAATGTGTAGTGTAGCGGTGAAATGCATAGATATTACACAGAATACCGATTGCGAAGGCAGTCTACTACGTATGTACTGACGCTCATGGACGAAAGCGTGGGGAGCGAACGGGATTAGATACCCCGGTAGTCCACGCCGTAA
+
GGGGGGGGGGGGGGGGGGGGGGGGGGGGGGGGGGGGGGGGGGGGGGGGGGGGGGGGGGGGGGGGGGGGGGGGGGGGGGGGGGGGGGGGGGGGGGGGGGGGGGGGGGGGGGGGGGGGGGGGGGGGGGGGGGGGGGGGGGGGGGGGGGGGGGGGGGGGGGGGGGGGGGGGGGGGGGGGGGGGGGGGGGGGGGGGGGGGGGGGGGGGGGGGGGGGGGGGGGGGGGGGGGGGGGGGGGGFGGGGGGFFFFGGGGFFF?GGFFFFGGGGFFGFFFFFFGFFFFFFGG
@M02352:288:000000000-CKWC8:1:1101:15909:10635 1:N:0:TAGCGCTC+GTAAGGAG
TACGGAGGGTCCAAGCGTTATCCGGAATCATTGGGTTTAAAGGGTCCGCAGGCGGTCAATTAAGTCAGAGGTGAAATCCCATAGCTTAACTATGGAACTGCCTTTGATACTGGTTGACTTGAGTTATACGGAAGTAGATAGAATAAGTAGTGTAGCGGTGAAATGCATAGATATTACTTAGAATACCGATTGCGAAGGCAGTCTACTACGTATATACTGACGCTCATGGACGAAAGCGTGGGGAGCGAACAGGATTAGATACCCTGGTAGTCCACGCCGTAA
+
GGGGGGGGGGGGGGGGGGGGGGGGGGGGGGGGGGGGGGGGGGGGGGGGGGGGGGGGGGGGGGGGGGGGGGGGGGGGGGGGGGGGGGGGGGGGGGGGGGGGGGGGGGGGGGGGGGGGGGGGGGGGGGGGGGGGGGGGGGGGGGGGGGGGGGGGGGGGGGGGGGGGGGGGGGGGGGGGGGGGGGGGGGGGGGGGGGGGGGGGGGGGGGGGGGGGGGGGGGGGGGGGGGGGGGGGGGGFGGGGGGFFFFGGGGFFFFGGFFFFGGGGFFGFFFFFFGFB9?FFGG
@M02352:288:000000000-CKWC8:1:1101:10445:10665 1:N:0:TAGCGCTC+GTAAGGAG
TACGGAGGGTCCAAGCGTTATCCGGAATCATTGGGTTTAAAGGGTCCGCAGGCGGTCAATTAAGTCAGAGGTGAAATCCCACAGCTCAACTGTGGAACTGCCTTTGATACTGGTTGACTTGAGTTATACGGAAGTAGATAGAATAAGTAGTGTAGCGGTGAAATGCATAGATATTACTTAGAATACCGATTGCGAAGGCAGTCTACTACGTATATACTGACGCTCATGGACGAAAGCGTGGGGAGCGAACAGGATTAGATACCCTGGTAGTCCACGCCGTAA
+
GGGGGGGGGGGGGGGGGGGGGGGGGGGGGGGGGGGGGGGGGGGGGGGGGGGGGGGGGGGGGGGGGGGGGGGGGGGGGGGGGGGGGGGGGGGGGGGGGGGGGGGGGGGGGGGGGGGGGGGGGGGGGGGGGGGGGGGGGGGGGGGGGGGGGGGGGGGGGGGGGGGGGGGGGGGGGGGGGGGGGGGGGGGGGGGGGGGGGGGGGGGGGGGGGGGGGGGGGGGGGGGGGGGGGFGGGGGFGGGGGGFFFFGGGGFFFFGGFFFFGGGGFFGFFFFFFGFFFFFFGG
@M02352:288:000000000-CKWC8:1:1101:20682:10669 1:N:0:TAGCGCTC+GTAAGGAG
TACGGAGGATCCAAGCGTTATCCGGAATCATTGGGTTTAAAGGGTCCGTAGGTGGATGATTAAGTCAGAGGTGAAAGTTTGCGGCTCAACCGTAAAATTGCCTTTGATACTGGTCATCTTGAATTATTATGAAGTAGTTAGAATATGTAGTGTAGCGGTGAAATGCATAGATATTACATAGAATACCAATTGCGAAGGCAGATTACTAATAATCAATTGACACTGATGGACGAAAGCGTGGGGAGCGAACAGGATTAGATACCCTGGTAGTCCACGCCGTAA
+
GGGGGGGGGGGGGGGGGGGGGGGGGGFGGGGGGGGFGGGGGGGGF@FFGGGGGGGGFFFGGGGGGGGGFFGGGGGGGGGGGGGGGGGGGGGGGGEGGGGGGGGGGGGGGGGGGGEDFGGGGGGGGGGFG9FGGGGGGDFFGGGGGEGGGGGGGGGGGGFGGGGGGGGGGGGGGGGGGFGGGGGGGGGGGGGGGGGGGGGGGGGFGGGGGGGCFGGGGGGGGGGGGGGGGEGGGGGFCGGGGGFFFFGGGGFFFFGGFFFFGGGGFFFFFFFFFGFFF0B>GD
@M02352:288:000000000-CKWC8:1:1101:12578:10697 1:N:0:TAGCGCTC+GTAAGGAG
TACGTAAGTCCCAAGCGTTACCCGGAATTATTGGGTGTAAAGGGTTCGTAGGTGGACCTATAAGTCAGGTATGAAAGACCGGAGCTCAACTCCGAGTTTGTACTTGAAACTGTAGGTCTAGAATCAGGGAGAGGTTAGCGGAATTCTTAGTGTAGGGGTGCAATCCGTAGATACTAAGAAGAACACCAAAAGCGAAGGCAGCTAACTGGAACTGTATTGACACTGAGGAACGAAAGCGTGGGGAGCGAAGAGGATTAGATACCCTCGTAGTCCACGCCCTAA
+
GGGGGGGGGGGGGGGGGGGGGGGGGFDGGGGGGGGFGFGGGGGGGGGGGGGGGGGGGGGGGGGGGGGGGGGGGGGGGGGGGGEGGGGGGGGGGGGGGGGGGGGGGGGGGGGGGGGGGGGGGGGGGGGGGGGGGGGGGGGGGGGGGGGGGGFGGGGGGGGGGGGGGGGGGGGGGGGGGGGGGGGGGGGGGGGGGGGGGGGGGGGGGGGGGGGGGGFGGGGGGGGGGGGGGGGGGGGFGGCEGGFFFFGGGGFFFFCGDFFFGGCFF@GFFFFFFGFFFFF>GG
@M02352:288:000000000-CKWC8:1:1101:12567:10712 1:N:0:TAGCGCTC+GTAAGGAG
GTACGTAAGTCCCAAGCGTTACCCGGCATTATTGGGTGTCAAGGGTTCGTAGGTGGACCTATAAGTCAGGTATGAAAGACCGGAGCTCAACTCCGAGTTTGTACTTGAAACTGTAGGTCTAGAATAAGGGAGAGGTTGGCGGAATTCTTAGTGTAGGGGTGCAATCCGTAGATACTAAGAAGAACACCAAAAGCGAAGGCAGCTAACTGGAACGGTCTTGACACTGAGGAACGAAAGCGTGGGGATCGAAGAGGATTAGATACCCTCGTAGTCCACGCCCTAA
+
,;CFGGGG@FFFGFGGGG@F@:CCFG+@:C,,CEEFGGF,C-CEE696>CFFEGGDFF<FG,C<<E,CFFGG,ECFGG,BEFGCF=FGEFDFFFG7FGEF9FDFGGDGGGGGGD<FGDG<DACFG,??F=AFBFFFG,6<>:F@*7@9D7;E,@:B,6@5F*>?EEGF*9**@EBFFFF94,<FGGGG>C7F6>8CCE>CF*=9BFG7CGGCF*;;/*3<++<+0+7<CFFDCC59<C59*2?D<()1/7CB41:<F)/6*<EGGFFG@?F1267=396D;GC
@M02352:288:000000000-CKWC8:1:1101:24332:10752 1:N:0:TAGCGCTC+GTAAGGAG
TACGGAGGGTCCAAGCGTTATCCGGAATCATTGGGTTTAAAGGGTTCGCAGGCGGTCAATTAAGTCAGAGGTGAAATCCCATAGCTTAACTATGGAACTGCCTTTGATACTGGTTGACTTGAGTCATATGGAAGTAGATAGAATGTGTAGTGTAGCGGTGAAATGCATAGATATTACACAGAATACCGATTGCGAAGGCAGTCTACTACGTATATACTGACGCTCATGGACGAAAGCGTGGGGAGCGAACAGGATTAGATACCCTGGTAGTCCACGCCGTAA
+
GGGGGDFGGGGGGGGGGGGGGGGGGEGGFFGGGGG,@CFGFGCGFGGGGGGGGGGGGEGGGGGGGGGGGGGFCGGGGGGGGGFGGEAFFGFGGGGGGGGGGGGDGGEFCFFGGGGG8DFGGGGGGGGGGGFGGGGFGDGGGGGGA@FFDDGGGGFGGGGGGGGGFG9DCFGGGGGFCCFFGGGEFFGGGGCFGGGGGGGEGGGGGGFGFECFGGGGGGGGGGGGGGED?FGGGGGFGGGGGGFFFFDDCGFFFFGGFFFFGCFGFFGFFFFFFGFFBFFBD7
@M02352:288:000000000-CKWC8:1:1101:13709:10771 1:N:0:TAGCGCTC+GTAAGGAG
TACGGAGGGTCCAAGCGTTATCCGGAATCATTGGGTTTAAAGGGTCCGCAGGCGGTCAATTAAGTCAGAGGTGAAAGCCCATCGCTCAACGATGGAACTGCCTTTGATACTGGTTGACTTGAGTTATACGGAAGTAGATAGAATAAGTAGTGTAGCGGTGAAATGCATAGAGATTACTTAGAATACCGATTGCGAAGGCAGTCTACTACGTATATACTGACGCTCATGGACGAAAGCGTGGGGAGCGAACAGGATTAGATACCCTGGTAGTCCACGCCGTAA
+
GGGGGGGGGFFGGGGGGFGGGGGGGGGGFGGFGGGFBFGGGGGGGEGGGGGGGGGFFGGGGGGGGGGGGGGGGGGGGGGGGGGGGGGGGGGGGGGGGGGGGFGGGGGFGGGGGGGGFGGGGGGGGGGGGGGGGGDFGFFGGGGGGGGFCFFGGGGGGGGGGGGGGGGGGGGFGGGGGFGGGGGGGGGGGGGGGGGGGGGFGGGGGGGFFGFGGGFFGGGGGGGGGGFGFGGGGGGFGGGGGGF<BFGGGGFFFFGGFFFFGGGGFFGFFFFFFGFFFFFFGG
@M02352:288:000000000-CKWC8:1:1101:4895:10781 1:N:0:TAGCGCTC+GTAAGGAG
TACGGAGGGTCCAAGCGTTATCCGGAATCATTGGGTTTAAAGGGTCCGCAGGCGGTCAATTAAGTCAGAGGTGAAAGCCCATCGCTCAACGATGGAACTGCCTTTGATACTGGTTGACTTGAGTTATACGGAAGTAGATAGAATAAGTAGTGTAGCGGTGAAATGCATAGATATTACTTAGAATACCGATTGCGAAGGCAGTCTACTACGTATATACTGACGCTCATGGACGAAAGCGTGGGGAGCGAACAGGATTAGATACCCTGGTAGTCCACGCCGTAA
+
GGGGGGGGGGGGGGGGGGGGGGGGEGEGFGGGGGGGGGGGGGGGGEGGGGDGGGGCGCGGGGGGGGGGFGFGGGGGGGGGGFFGGGGGGGGDGGGGEGGGGGGGGGGCFDGGGGGEDAFGGGGGGGGGGGGGEFEDGAFDGGFGGGGGGGGCGEFGGGGGGGGGGGGGGGFGGGCFGGFGGGCGGGBEEGGFGGGGGDFGEGGGFECGGGGFGGGFGGFCGGDGGCFGGCCCEEC@GDGGGGE?B>CGGGEFFFGF??>FFGGCFF*94/4<BF=B>?@>GG
@M02352:288:000000000-CKWC8:1:1101:2057:10801 1:N:0:TAGCGCTC+GTAAGGAG
TACGGAGGGTCCAAGCGTTATCCGGAATCATTGGGTTTAAAGGGTCCGCAGGCGGTCAATTAAGTCAGAGGTGAAATCCCATAGCTTAACTATGGAACTGCCTTTGATACTGGTTGACTTGAGTTATACGGAAGTAGATAGAATAAGTAGTGTAGCGGTGAAATGCATAGATATTACTTAGAATACCGATTGCGAAGGCAGTCTACTACGTATATACTGACGCTCATGGACGAAAGCGTGGGGAGCGAACAGGATTAGATACCCTGGTAGTCCACGCCGTAA
+
GGGGDFGGGEEFGGGGGGGFGGGGGFGGFGGGGGG:FGFGGG9FGFEGEGGGGGGGGGGGGGGGGGGGGFGGGGGGGGGGGGGGGGGGGGGGGGGGGGGGGGGGGGGGFGGGGGGGGGGGGGGGGGGGGFEF@FGGGGGGGGGGFGGGGGGGGGGGGGGGGGGGGGFGGGGGGGGGFDGGGGGGGG?EE:FGGGGGGEGGGGGGFGGGGGFFFFFGGGFGGGGGGGGGGGGGGGGFGGGGGGFFFFG3CDFFF?GGFFFFGGGGFFGFFFFFFGFFF0>BD>
@M02352:288:000000000-CKWC8:1:1101:24612:10832 1:N:0:TAGCGCTC+GTAAGGAG
TACGGAGGATCCAAGCGTTATCCGGAATCATTGGGTTTAAAGGGTCCGTAGGTTGATAATTAAGTCAGAGGTGAAATCTTGCCGCTTAACGGTAAAATTGCCTTTGATACTGGTTGTCTTGAGTTATTATGAAGTGGTTAGAATATGTAGTGTAGCGGTGAAATGCATAGATATTACATAGAATACCAATTGCGAAGGCAGATCACTAATAATATACTGACACTGATGGACGAAAGCGTGGGGAGCGAACAGGATTAGATACCCTGGTAGTCCACGCAGTAA
+
GGGGGGGGGGGGCGGGGGGGGGGGGGDG9FGGGGGGGGGGGGGGE<FFGGGGGGFG9FCGGGGGGGGGCEGGGGGGG?FGGG<FGG7FGGGGGGGGGGGGG9<FFGGGGGGGGFGGGGGGGGGGFFFFECFGFGGGGDBBFGGGACFGAFGGGGGGGGGGGGGGGGFGGGGGGGGGG9DFGGGFCFGFGGGGGGGGGGGGGGGGGGGGFF>CCF@EGGGGGGGGFGGGC6CDGGGF4E<EGGD<6E5DGGFFFFGGFFFFGGGGFFGFFFFFFGF<B(<?GG
@M02352:288:000000000-CKWC8:1:1101:9335:10864 1:N:0:TAGCGCTC+GTAAGGAG
TACGGAGGGTGCGAGCGTTAATCGGAATTACTGGGCGTAAAGCGCATGCAGGTGGTTCATTAAGTCAGATGTGAAAGCCCGGGGCTCAACCTCGGAACTGCATTTGAAACTGGTGAACTAGAGTGCTGTAGAGGGGGGTAGAATTTCAGGTGTAGCGGTGAAATGCGTAGAGATCTGAAGGAATACCAGTGGCGAAGGCGGCCCCCTGGACAGACACTGACACTCAGATGCGAAAGCGTGGGGAGCAAACAGGATTAGATACCCTGGTAGTCCACGCCGTAA
+
GGGGGGGGGGGGGGGGGFGGGGGGGGGGGGGGGGGGGEGGGGGGGGGGGGGGGGGFGGGGGGGGGGGGGGGGGGGGGGGGGGGGGGGGGGGGGGGGF@FFGGFFGGGGGGGGGGGGGGGGGGGGGGFFFGGFGGGGGGGGGGGGFGGGGGGGGGGGGGGGGGGGGGGGGGGGGGGGGGGGGGGFFFGGGGGGGGGGGGGGGGGGGGGGGGGGGGGGGFGGGGGGGGGGGGGGGGGFGGDGGGFFFFGGGGFFBB4FFFFFG?FGF@GFFFFFFGFBF6>9DD
@M02352:288:000000000-CKWC8:1:1101:20462:10867 1:N:0:TAGCGCTC+GTAAGGAG
TACGGAGGGTCCAAGCGTTATCCGGAATCATTGGGTTTAAAGGGTGCGCAGGCGGTTTATTAAGTCAGTGGTGAAATCTCGAGGCTCAACCTCGAAACTGCCATTGATACTGATAAACTTGAGTTCAGTTGGAGTAGGCGGAATGTGTAGTGTAGCGGTGAAATGCATAGATATTACTTAGAACACCGATAGTGAAGACAGCTCACTAGGCCTGAATTGACGCTGAGGGACGAAAGCGTGGGGAGCGAACAGGATTAGATACCCTGGTAGTCCACGCCGTAA
+
GGGGGGGGGGGGGGGGGGGGGFGGGGGGGGGGGGGFGGGGGGGGGGGGGGGGGGGBFGGGGGGGGGGGGGGGGGGGGGFGGGGGGGGGGGGGGGGGGGGGGGGGCGGGGGGGGGGGGGGFGGGGGGGGGGGGGGGGGGGGGGGGGGGGGGGGGGGGGGGGGGGGGGGGGGGGGGGGGGGGGGGGGGGGGGGGGGGGGGGGGGGGGGGGGGGGGGGGGGGGGGGGGGGGGGGGGGGFGGGGGGFFBFGGGGFFFFGGFFFFGGGGFFGFFFFFFGFFFFFFGD
@M02352:288:000000000-CKWC8:1:1101:19487:10877 1:N:0:TAGCGCTC+GTAAGGAG
TACGGAGGGTGCAAGCGTTATCCGGAATCATTGGGTTTAAAGGGTCCGCAGGCGGTCAATTAAGTCAGAGGTGAAATACCATAGCTCAACTATGGAACTGCCTTTGATACTGGTTGACTTGAGTTATACGGAAGTAGATAGAATAAGTAGTGTAGCGGTGAAATGCATAGAGATTACTTAGAATACCGATTGCGAAGGCAGTCTACTACGTATATACTGACGCTCATGGACGAAAGCGTGGGGAGCGAACAGGATTAGATACCCTGGTAGTCCACGCCGTAA
+
GGGGGGGGGGGGGGGGGGGGGGGGGGGGGGGGGGGGGGGGGGGGGGGGGGGGGGGGGGGGGGGGGGGGGGGGGGGGGGGGGGFGGGGGGGGGGGGGGGGGGGGGGGGGGGGGGGGGGGGGGGGGGGGGGGGGGGGGGGGGGGGGGGGGG9FGGGGGGGGGGGGGGGGGGGGGGGGGGGGGGGFFGGGGGGGGGGGGGGGGGGGGGGGGGGGGGGGGGGGGGGGGGGGGGGGGGGGFGGGGGGFFFFGGGGFF?BGGFFFFGGGGFFGFFFFFFGFFFFFFGG
@M02352:288:000000000-CKWC8:1:1101:9343:10881 1:N:0:TAGCGCTC+GTAAGGAG
TACGGAGGGTGCGAGCGTTAATCGGAATTACTGGGCGTAAAGCGCATGCAGGTGGTTCATTAAGTCAGATGTGAAAGCCCGGGGCTCAACCTCGGAACTGCATTTGAAACTGGTGAACTAGAGTGCTGTAGAGGGGGGTAGAATTTCAGGTGTAGCGGTGAAATGCGTAGAGATCTGAAGGAATACCAGTGGCGAAGGCGGCCCCCTGGACAGACACTGACACTCAGATGCGAAAGCGTGGGGAGCAAACAGGATTAGATACCCTGGTAGTCCACGCCGTAA
+
GGGGGEGGGGGGGGGGGGGG@FGGGGGGGGGGGGGGGGGGGGGGGGGGGGGGEFGFFGGGGGGGGGGGGGGGGGGGCGGGGGGGGGGGGGGGGGGGGGGGGEFGGGGGDFGGGGGGGGGGGFGGGGGGCFFFGGGGGGGGGGFGGGGGGGGGGGGGGGGGGGGGGGGGGGDCFGFGG9FGGGGGFGGGCGGGGGGGGGGGGGEGGGDGFGDFGGGGGGGFGDGGGFG?FGGDGGGEGGGGGGFFFFGGGG@F:4FG<F>FGFGGFFGFFFFFFF4<B?DBGD
@M02352:288:000000000-CKWC8:1:1101:12729:10974 1:N:0:TAGCGCTC+GTAAGGAG
TACGGAGGGTCCAAGCGTTATCCGGAATCATTGGGTTTAAAGGGTCCGCAGGCGGTCAATTAAGTCAGAGGTGAAATCCCATAGCTTAACTATGGAACTGCCTTTGATACTGGTTGACTTGAGTTATACGGAAGTAGATAGAATAAGTAGTGTAGCGGTGAAATGCATAGATATTACTTAGAATACCGATTGCGAAGGCAGTCTACTACGTATATACTGACGCTCATGGACGAAAGCGTGGGGAGCGAACAGGATTAGATACCCTGGTAGTCCACGCCGTAA
+
GGGGGGGGGGFGGGGGGGGGGGGGGGEGGGGGGGGFFGGGGGGGGGGGGGGGGGG@FGGGGGGGGGGGGGGGGGGGGGEGGGGGGGGGFGGGGGGGGGGCFGGGGGGGDGGGGGGGFEGGGFFFGGGGGGGGDGFGGGDFGGFGFGGGGGGGGGGGGGGGGGGGGGGGGGGGFFGGGGGGGGBFGGGG@FDCFGGGGGGFGGCGGGGGGGGGGGGGFGGGFGCEGGGGGCGCEEGEDGGGGGFB>FGGGGDFFBGGFFAFGGGFFFDFDF<BFGF?B:@;CD
@M02352:288:000000000-CKWC8:1:1101:15799:11006 1:N:0:TAGCGCTC+GTAAGGAG
TACGGAGGGTCCAAGCGTTATCCGGAATCATTGGGTTTAAAGGGTCCGCAGGCGGTCAATTAAGTCAGAGGTGAAAGCCCATCGCTCAACGATGGAACTGCCTTTGATACTGGTTGACTTGAGTTATACGGAAGTAGATAGAATAAGTAGTGTAGCGGTGAAATGCATAGATATTACTTAGAATACCGATTGCGAAGGCAGTCTACTACGTATATACTGACGCTCATGGACGAAAGCGTGGGGAGCGAACAGGATTAGATACCCTGGTAGTCCACGCCGTAA
+
GGGGGGGGGGGGGGGGGGGGGGGFGGGGGGGGGGGFGGGGGGGGGGGGGGGGGGGGGGGGGGGGGGGGGGGGGGGGGGGGGGGGGGGGGGGGGGGGGGGGGGGGGGGGGGGGGGGGGGGGGGGGGGGGGGGGDGGGGGCGGGGGGGGGGGGGGGGGGGGGGGGGGGGGGGGGGGGGGGGGGGGCGGGGGGGGGGGGGGGGGGGGGGGGGGGGGGGGGGGGGGGGGGFGGGGGGGGFGGGGGGFBFFGGGGFFBFCF?FFFGGGGFFGFFFFFFGFFFFFFGD
@M02352:288:000000000-CKWC8:1:1101:21900:11006 1:N:0:TAGCGCTC+GTAAGGAG
TACGGAGGATCCAAGCGTTATCCGGAATCATTGGGTGTAAAGGGTCCGTAGGTGGATAATTAAGTCAGAGGTGAAATCTTGCCGCTTAACGGTAAAATTGCCTTTGATACTGGTTGTCTTGAGTTATTATGAGGTGGTTAGAATATGTAGTGTAGCGGTGAAATGCATAGATATTACATAGAATACCAATTGCGAAGGCAGATCACTAATAATCAACTGACACTGATGGACGAAAGCGTGGGGAGCGAACAGGATTAGATACCCTGGTAGTCCACGCCGTAA
+
GGGGGGGGBAEGGGGGGGGGGGGGGGEGFGAFGGGF,CFGGGGGG<FGGGGG9FF<CEC,CFGGGGFGCDFGGGGGGG<,C<,CGGGGGGGDG<+CF@FGGAFG9FG9FGGG8?<B+EFGGGGGCFGD<AFG,DF<>>F5DGFGA9FFGGGGGGGGGGGGGGGGGG9EGGGGGGGGF;;3EFFFGGGGGGAFFGGGGGGDG5F7FGF,,,+=E,?EGGGGGFGGGGCFCFGGGGGFGGGGGGFDFFGGGGFFFFGGFFFFGGGGFFGFFFFFFGFFFFEFGG
@M02352:288:000000000-CKWC8:1:1101:27977:11010 1:N:0:TAGCGCTC+GTAAGGAG
TACGGAGGGTCCAAGCGTTATCCGGAATCATTGGGTTTAAAGGGTGCGCAGGCGGTTTATTAAGTCAGTGGTGAAATCTCGAGGCTCAACCTCGAAACTGCCATTGATACTGATAAACTTGAGTTCAGTTGGAGTAGGCGGAATGTGTAGTGTAGCGGTGAAATGCGTAGATATTACACAGAACACCGATAGCGAAGGCAGCTTACTAAACTGATACTGACGCTGAGGCACGAAAGCGTGGGGAGCGAACAGGATTAGATACCCTGGTAGTCCACGCCGTAA
+
GGGGEGGGGGGGGGGGGGGGGFGGGGGGFGFGGGGG,BFGGGGGGGGGDGGFEGGFCGGFFGFGGGGGFGGGGGGGGFEFFGGGGGGGGGGCGCFFGGGGGGGFFGGGGGGGFGGGBFGFEGFGAFFGDFGGGGGG9EFGGGGGGFFGGGGGGGGGEGFGGGFGFG7CEGGGGFGGC?FGFGGGGGGEEGEEDGGGGEGFGGGGGGG?CDCGGGFGGGGGGGEEGDGGGEGDGGGDGGGGGGFFFFDDGGFFFFGGFFFFGGGGFFGFAFA>FGFFFFFFGG
@M02352:288:000000000-CKWC8:1:1101:28642:11058 1:N:0:TAGCGCTC+GTAAGGAG
TACGGAGGGTGCAAGCGTTATCCGGATTTACTGGGTTTAAAGGGTGCGCAGGCGGTAATTTAAGTCAGTGGTGAAAGCCTACAGCTCAACTGTAGAACTGCCATTGATACTGGATTACTTGAGTGTGGTAGAGGTAGGCGGAATGAGTCATGTAGCGGTGAAATGCATAGATATTACTTAGAATACCGATTGCGAAGGCAGTCTACTACGTATATACTGACGCTCATGGACGAAAGCGTGGGGAGAGAACAGGATTAGATACCCTGGTAGTCCACGACGTAA
+
GGGGGGGGDGGGFGGGGGGGGGGGGGGGGGEFFGGGGGGGGGGGGGGGCGGGGGG:7,CFFEFGGGGGCFGFDGGGG?EEE8?FFGGGGGGGGCGGGGADG?DFE<F9B<<FFA9FFDGADA=,C<EG=CDGGG<=F7FF+C@><D9D<<@DFDFCGGE<FFDEC;;@:977?@>FEFE@EGFFCG7*<F<ECCE1CB59;E92FGCEF5F6?F9+>92<:8EC837<974):E359>9CGG>0,)19CC5?60C7)0-*0ACC4>994B3<*:*,,(82>D
@M02352:288:000000000-CKWC8:1:1101:10320:11069 1:N:0:TAGCGCTC+GTAAGGAG
TACGGAGGGTCCAAGCGTTATCCGGAATCATTGGGTTTAAAGGGTGCGCAGGCGGTTTATTAAGTCAGTGGTGAAATCTCGAGGCTCAACCTCGAAACTGCCATTGATACTGATAAACTTGAGTTCAGTTGGAGTAGGCGGAATGTGTAGTGTAGCGGTGAAATGCTTAGATATTACACAGAACACCGATAGCGAAGGCAGCTTACTAAACTGATACTGACGCTGAGGCACGAAAGCGTGGGGAGCGAACAGGATTAGATACCCTGGTAGTCCACGCCGTAA
+
GGGGGGGGGGGGGGGGGGGGGGGGGGGGGGGGGGGGGGGGGGGGGGGGGGGGGGGFGGGGGGGGGGGGGGGGGGGGGGGGGGGGGGGGGGGGGGGGGGGGGGGGGGGGGGGGGGGGGGGGGGGGGGGGGGGGGGGGFGGGGGGGGGGGGGGGGGGGGGGGGGGGGGGGGGGGGGGGGGGGGGGGGGGGGGGGGGGGGGGGGGGGGGGGGGGGGGGGGGGGGGGGGGGGGGGGGGGFGGGGGGFFFFGGGGFFFFGGFFFFGGFGFFFFAFFFFGF<FFFFGD
@M02352:288:000000000-CKWC8:1:1101:9744:11076 1:N:0:TAGCGCTC+GTAAGGAG
TACGGAGGGTCCAAGCGTTATCCGGAATCATTGGGTTTAAAGGGTCCGCAGGCGGTCAATTAAGTCAGAGGTGAAATCCCATAGCTTAACTATGGAACTGCCTTTGATACTGGTTGACTTGAGTTATACGGAAGTAGATAGAATAAGTAGTGTAGCGGTGAAATGCATAGATATTACTTAGAATACCGATTGCGAAGGCAGTCTACTACGTATATACTGACGCTCATGGACGAAAGCGTGGGGAGCGAACAGGATTAGATACCCTGGTAGTCCACGCCGTAA
+
GGGGGGGGGGEGFGGGGGGGGCFGGGGG<F@FGGGCFGGGGGFGGFGGGGGGGGGGDCFGGGDGC<FGGGGGGGGGGGGGFCFGGGAGGGE?FGGGGGGGGGGGGDF<FFGGG?ACGGGEFFGGGGFGDFGGFG=,F@FGGGGGD<D@FFGGGGGGGGGGGGGGGGFGGGGFGGGCFFGFGGGGGGGGGGGGGGGGGGGGGGGFGGGGGGGC;EBCGGGGGGGGGGGGDFFGGGGFGGGGGGFFFFGGGGFFF?GGFFFFGGGGFFGFFFFDFGFFFFFBGG
@M02352:288:000000000-CKWC8:1:1101:2679:11109 1:N:0:TAGCGCTC+GTAAGGAG
TACGGAGGGTCCAAGCGTTATCCGGAATCATTGGGTTTAAAGGGTCCGCAGGCGGTCAATTAAGTCAGAGGTGAAATCCCATAGCTTAACTATGGAACTGCCTTTGATACTGGTTGACTTGAGTTATACGGAAGTAGATAGAATAAGTAGTGTAGCGGTGAAATGCATAGATATTACTTAGAATACCGATTGCGAAGGCAGTCTACTACGTATATACTGACGCTCATGGACGAAAGCGTGGGGAGCGAACAGGATTAGATACCCTGGTAGTCCACGCCGTAA
+
GGGGGGGGGGGGGGGGGGGGGGGGGCEDGGGGGGGGGGGGGGFFFFGGGGGGGGGGGGGGGGGGGGGGGGGGGGGGGGGGGGGGGGGGGGGGGGGGGGGGGGGGGGGGGGGGGGGGGGGGGGGGGGGGGGG7FGGGGGGGGGGGGEGGGGGGGGGGGGGGGGGGGGGGGGGGGGGGGGGGGGGGGGGGGEEGGGGGGGGGGGGGGGGGGGGGGGGGGGGGGGGGGGCGFGGDGGGFFGGDEGFFFFGGGGFFFBGC?FFFGGFGFFGFFFFFFG=?FFFFCD
@M02352:288:000000000-CKWC8:1:1101:14428:11124 1:N:0:TAGCGCTC+GTAAGGAG
TACGGAGGGTCCGAGCGTTATCCGGAATCATTGGGTTTAAAGGGTCCGCAGGCGGTCAATTAAGTCAGAGGTGAAATCCCATAGCTTAACTATGGAACTGCCTTTGATACTGGTTGACTTGAGTCATATGGAAGTAGATAGAATAAGTAGTGTAGCGGTGAAATGCATAGAGATTACTTAGAATACCGATTGCGAAGGCAGTCTACTACGTATATACTGACGCTCATGGACGAAAGCGTGGGGAGCGAACAGGATTAGATACCCTGGTAGTCCACGCCGTAA
+
GGGGGGGGGGGGGGGGEGFFGGFGGGGGGGGDFFGFGGGGGGGGGGGGGCEGGGGGGGGGGGGGGGGGGGFGGGGGGGGGGGGGGGGGGGGGGGGGGGGGGGGGGGGGGGGGGGGGGGGGGGGGGGGGGGGFGGGGGGGFGGGGGCGGGGGGGGGGGGGGGGGGGGGGGGGGFGGGGGGGGGGGGGGGGGGGGGGGGGGGGGGGGGGGGGGGGGGGGGGGGGCEGGGGGGGGGDGBGGGGGGF?;DDDGG>F?BGGBFFFGCCFF>FFBBFFFGFFFFEFGD
@M02352:288:000000000-CKWC8:1:1101:7357:11145 1:N:0:TAGCGCTC+GTAAGGAG
TACGGAGGGTCCGAGCGTTATCCGGAATCATTGGGTTTAAAGGGTCCGCAGGCGGTCGATTAAGTCAGAGGTGAAATCCCATAGCTTAACTATGGAACTGCCTTTGATACTGGTTGACTTGAGTCATATGGAAGTAGATAGAATGTGTAGTGTAGCGGTGAAATGCATAGATATTACACAGAATACCGATTGCGAAGGCAGTCTACTACGTATGTACTGACGCTCATGGACGAAAGCGTGGGGAGCGAACAGGATTAGATACCCTGGTAGTCCACGCCGTAA
+
GGGGGGGGGGGGGGGGGGGGGGGGGFGGGGGGGGGGGGGGGGGGGGGGGGGGGGGGGGGGGGGGGGGGGGGGGGGGGGGGGGGGGGGGGGGGGGGGFGGGGGGGGGGGGGGGGGGGGGGGGGFGGGGGGGGGGGGGGGFFGGGGGGGGGGGGGGGGGGGGGGGGGGGGGGGGGGGGGGGGGGGGGGGGGGDGGGGGGGGGGGGGGGGGGGGGGGGGGGGGGGGGGGGGGGGGGGGFGGGGGGFFFFGGGGFFFFGGFFFFGGGGFFGFFFFFFGFFFFF6GD
@M02352:288:000000000-CKWC8:1:1101:11000:11181 1:N:0:TAGCGCTC+GTAAGGAG
TACGGAGGGTCCGAGCGTTATCCGGAATCATTGGGTTTAAAGGGTCCGCAGGCGGTCGATTAAGTCAGAGGTGAAATCCCATAGCTTAACTATGGAACTGCCTTTGATACTGGTTGACTTGAGTCATATGGAAGTAGATAGAATGTGTAGTGTAGCGGTGAAATGCATAGATATTACACAGAATACCGATTGCGAAGGCAGTCTACTACGTATGTACTGACGCTCATGGACGAAAGCGTGGGGAGCGAACAGGATTAGATACCCTGGTAGTCCACGCCGTAA
+
GGGGGGGGGGGGGGGGGGGGGGGGGGFGGGGFGGGGGGGGGGGGGGGGGGGGGGGGGGGGGGGGGGGGFGGGGGGGGFGGGFFFGGGGGGGGGGGGGGGGGGGGFFGGGFGGGGGGGFGGGGGFGGGGFGGGGGGGGFFGGGFFGCFGEGFGGGGGGGFDGGGGGGGGGGGGGFGGGGGGGGGGGGGGGGGGGGGDGGGGGGGGGGGGGGGGGGFCFEGGGGGEGGGGGGGGGGGFFGCGGGE<>EDGGGFFFFGGFFFFDGGGFFGFBFFFFGFF0:E9CD
@M02352:288:000000000-CKWC8:1:1101:2735:11196 1:N:0:TAGCGCTC+GTAAGGAG
TACGGAGGGTCCGAGCGTTAATCGGAATTACTGGGCGTAAAGCGCGCGTAGGCGGCTTGGTCAGTCAGATGTGAAAGCCCCGGGCTCAACCTGGGAATTGCACCTGATACTGCCAAGCTAGAGTACAGAAGAGGGTGGTGGAATTTCCTGTGTAGCGGTGAAATGCGTAGATATAGGAAGGAACATCAGTGGCGAAGGCGGCCACCTGGTCTGATACTGACGCTGAGGTGCGAAAGCGTGGGGAGCAAACAGGATTAGATACCCTGGTAGTCCACGCCGTAA
+
GGGGGGGGGGCGEGGGGGGGDGGGGGGGGGGGGGGGGGGGGGGGDGGGGGGGGGGGGGCGFGGGFGGGGGGGGGGGGGGGEGGGCFGGGGGAFGGGGGGGGFG<FGGCGGGAGCFFGGGFGGGGCGGG;FGCFGE5>FFFGGGGGCGEFGGGGGGGGGGGGGGGGGGGGGGGGGECCBFGGFGGGGGGGGGGGGGGGGGEGEGEFFGGG8FGGGFGGGGGGGDGGGGG6*97CCDFGGGGGGFFFFGGGGFFFFGGFFFFCFFGFFGFFFFDFGFFFFFFGG
@M02352:288:000000000-CKWC8:1:1101:3085:11198 1:N:0:TAGCGCTC+GTAAGGAG
TACGGAGGGTGCGAGCGTTAATCGGAATTACTGGGCGTAAAGCGCATGCAGGTGGTTCATTAAGTCAGATGTGAAAGCCCGGGGCTCAACCTCGGAACTGCATTTGAAACTGGTGAACTAGAGTGCTGTAGAGGGGGGTAGAATTTCAGGTGTAGCGGTGAAATGCGTAGAGATCTGAAGGAATACCAGTGGCGAAGGCGGCCCCCTGGACAGACACTGACACTCAGATGCGAAAGCGTGGGAGCAAACAGGATTAGATACCCTGGTAGTCCACGCCGTAAA
+
GGGGGDFGGGGGGGGGGGGGGGGGGGGDGGGGGGGGGGGGGGGGGGGGGGFGFFGGGGGGGGGCFFFGGGGGFGGGGGGGGGGGGGGGGGGGGGGGGGGGGGGGGFFGGGGGGGGGGGGGGGGGGGGCFCFFFDGGGEEGGFFGGGGGGGFFGG?<EGGGGFEFC@CCEEGGFGC79FGGFFFFFFFCFEFGCEEEGGGC528CECEGG6CGGGG6*0<<CCFCCFGCFGG:EC3@GDCEDEFFFFG4FFF41>77>FF4FFGCFFFFA9A<FFDF13>0DD
@M02352:288:000000000-CKWC8:1:1101:26539:11229 1:N:0:TAGCGCTC+GTAAGGAG
TACGGAGGGTGCAAGCGTTATCCGGAATCATTGGGTTTAAAGGGTCCGCAGGCGGTCAATTAAGTCAGAGGTGAAATACCATAGCTCAACTATGGAACTGCCTTTGATACTGGTTGACTTGAGTTATACGGAAGTAGATAGAATAAGTAGTGTAGCGGTGAAATGCATAGAGATTACTTAGAATACCGATTGCGAAGGCAGTCTACTACGTATATACTGACGCTCATGGACGAAAGCGTGGGGAGCGAACAGGATTAGATACCCTGGTAGTCCACGCCGTAA
+
GGGGG@BFGGGGGDGGGGGCG<FGEG7FFFGGGFGCFCFGGGGGGGGEEFGGEGGGGGGGGGCFGGGGDEFGGGGGGEGGCGFGGGGGFGFGGGGGGGGGGGGGGGCGFGGGGGGG8EFFFFGGGGGGGGGGEFGFGGGFFDBFC>DFCGGGGGGGGGGGFGGCGGFGGGFCDGGGGGFGGG,DAFGEFFFGGGGGGGGGGGGGGGG9CEGCCCGGGGGFGGGGGGGGG6DGGGDFGGGGGGF:BEG3/CDF??GGFFAFGGGGFFGFFFFFF>?BBFFFGD
@M02352:288:000000000-CKWC8:1:1101:9055:11259 1:N:0:TAGCGCTC+GTAAGGAG
TACGGAGGATCCAAGCGTTATCCGGAATCATTGGGTTTAAAGGGTCCGTAGGTGGATAATTAAGTCAGAGGTGAAATCTTGCCGCTTAACGGTAAAATTGCCTTTGATACTGGTTGTCTTGAGTTATTATGAAGTGGTTAGAATATGTAGTGTAGCGGTGAAATGCATAGATATTACATAGAATACCAATTGCGAAGGCAGATCACTAATAATATACTGACACTGATGGACGAAAGCGTGGGGAGCGAACAGGATTAGATACCCTGGTAGTCCACGCCGTAA
+
GGGGGGGGGGGGGGGGGGGGFGGGGGEGGGGGGGGEGGGGGGGGGGGGGGGGEFFFGGGGGGGGGGGGGGGGGGGGGGGGGGGGGGGGGG7CGGGGGGGGGGGGGGGGGGGGGGGGGGGGGGGGGGGGGGGGGGGGGGGGGGGGGGGGGGGGGGGGGGGGGGGGGGGGGGGGGGGGGGGGGGGGGGGGGGGGGGGGGGGGGGGGGGGGGGGGGGGGGGGGGGGGGGGGGGGGGG3>FGGGGGFFFFGGGGFFB?GGFFFFGGGGFFGFBFFFFGFFBFFFGG
@M02352:288:000000000-CKWC8:1:1101:23899:11267 1:N:0:TAGCGCTC+GTAAGGAG
TACGGAGGGTGCAAGCGTTATCCGGAATCATTGGGTTTAAAGGGTCCGTAGGCGGGATTGTAAGTCAGTGGTGAAAGTTTGCGGCTCAACCGTAAAATTGCCATTGATACTGCAGTTCTTGAATTATTGTGAAGTGGTTAGAATATGTAGTGTAGCGGTGAAATGCTTAGATATTACATAGAATACCGATTGCGAAGGCAGATCACTAACAATATATTGACGCTGATGGACGAAAGCGTAGGTAGCGAACAGGATTAGATACCCTGGTAGTCTACGCCGTAA
+
GGGGGGGGGGGGGGGGGGGEGGGGGEGGGGGGGGGGGGGGGGGGGGGGGGGGGGGGCGGGGGGGGGGGGGGGGGGGGGGGGGGGGGGGGGGGGGGGGGGGGGGGGGGGGGGGGFFGGGGGGGFGGGGGGGGGFFGFGGGGGGGGGGGGGGGGFCCFGGGGGGGGGGGGGGGGGGGGGGGGGGGGFGGGGGGGGGGGGGGGGGGGFFG9CGF?GDGGFG?EGGDGGGGGGDGGGGC@GGGGGGFFFFGGGGFFFBGGFFFFGGGGFFGFFFFFFGF<FFFFGD
@M02352:288:000000000-CKWC8:1:1101:6563:11277 1:N:0:TAGCGCTC+GTAAGGAG
TACGGAGGGTCCAAGCGTTATCCGGAATCATTGGGTTTAAAGGGTCCGCAGGCGGTCAATTAAGTCAGAGGTGAAATCCCATAGCTTAACTATGGAACTGCCTTTGATACTGGTTGACTTGAGTTATACGGAAGTAGATAGAATAAGTAGTGTAGCGGTGAAATGCATAGATATTACTTAGAATACCGATTGCGAAGGCAGTCTACTACGTATATACTGACGCTCATGGACGAAAGCGTGGGGAGCGAACAGGATTAGATACCCTGGTAGTCCACGCCGTAA
+
GGGGGGGGGGGGGGGGGGGGGGGGGGGGGGGGGGGCGGGGGGGGGGGGGGGGGGGGGGGGGGGGGGGGGGGGGGGGGGGGGGGGGGGGGGGGGGGGGGGGGGGGGGGGGGGGGGGGGGGGGGGGGGGGGGGGGGGGGGGGGGGGGGGGGGGGGGGGGGGGGGGGGGGGCFGGGGGGGGGGGGGGGGGGGGGGGDGGGGGGGGGGGGGGGGGGGGGFFGGGGGGGGGGGF?FDGGGFGGGGGGFFFFGGGGFFFFGGFFFFFGGGFFGFFFFFFGFFFFE>7C
@M02352:288:000000000-CKWC8:1:1101:28025:11298 1:N:0:TAGCGCTC+GTAAGGAG
TACGGAGGGTGCAAGCGTTATCCGGAATCATTGGGTTTAAAGGGTTCGTAGGCGGGCTGATAAGTCAGTGGTGAAATGCAGGGGCTCAACTCCGGCACTGCCATTGATACTGTTAGTCTTGAATTATTGTGAAGTGGTTAGAATATGTAGTGTAGCGGTGAAATGCTTAGATATTACATAGAATACCGATTGCGAAGGCAGTCTACTACGTATATACTGACGCTCATGGACGAAAGCGTGGGGAGCGAACAGGATTAGATACCCTGGTAGTCCACGCCGTAA
+
GGGGGGGG>FGGGGGGGGGGGGGGGGGGFEGGGGGFCGGGGGFGFFFGEGGGGGGDEGGGGGGGGGEGFGGGGGGGGGGAFEEGGGGGGGEFECGEGCFGGGG9FFGGGGGGGGGFFFGGGAFGGGFFGFGGGGFGF,FFGGFGAGBFCGGGGGGGGGGGGGGGGGGGGGGGGGGGGGGGGGGGGGGGGGGGGGGGGGGGGGGGGGGGGCDFFGGGGGGGGGGGGGGGGFGGGGGBGGGGGG:?FFDDGGFF?<GG?FFFGGGGFFG@AFFFFG6?FFFFGG
@M02352:288:000000000-CKWC8:1:1101:12422:11315 1:N:0:TAGCGCTC+GTAAGGAG
TACGGAGGATCCAAGCGTTATCCGGAATCATTGGGTTTAAAGGGTCCGTAGGTGGATAATTAAGTCAGAGGTGAAATCTTGCCGCTTAACGGTAAAATTGCCTTTGATACTGGTTGTCTTGAGTTATTATGAAGTGGTTAGAATATGTAGTGTAGCGGTGAAATGCATAGATATTACATAGAATACCAATTGCGAAGGCAGATCACTAATAATCAACTGACACTGATGGACGAAAGCGTGGGGAGCGAACGGGATTAGATACCCCGGTAGTCCACGCCGTAA
+
GGGGGGGGGGGGGGGGGGGGGGGGGGGGGGGGGGGGGGGGGGGGGGGGGGGGGGGGGGGGGGGGGGGGGGGGGGGGGGGGGGGGGGGGGGGGGGGGGGGGGGGGGGGGGGGGGGGGGGGGGFGGGGGGGGGGGGGGGGGGGGGGGGGGGGGGGGGGGGGGGGGGGGGGGGGGGGGGGGGGFGGGGGGGGGGGGGGGGGGGGGGGGGGGGGDGGGGGGGGGGGGGGGGGGGGGGEGFGGDGGGFFFFGDGGFFFFGGFFFFGGFGFFGFFFFFFGFFFFFFGG
@M02352:288:000000000-CKWC8:1:1101:5260:11332 1:N:0:TAGCGCTC+GTAAGGAG
TACGGAGGGTCCAAGCGTTATCCGGAATCATTGGGTTTAAAGGGTCCGCAGGCGGTCAATTAAGTCAGAGGTGAAAGCCCATCGCTCAACGATGGAACTGCCTTTGATACTGGTTGACTTGAGTTATACGGAAGTAGATAGAATAAGTAGTGTAGCGGTGAAATGCATAGATATTACTTAGAATACCGATTGCGAAGGCAGTCTACTACGTATATACTGACGCTCATGGACGAAAGCGTGGGGAGCGAACAGGATTAGATACCCTGGTAGTCCACGCCGTAA
+
GGGGGGGGGGGGGGGGGGGGGGGGGGGGGGGGGGGGGGGGGGGGGGGGGGGGGGGGGGGGGGGGGGGGGGGGGGGGGGGGGGGGGGGGGGGGGGGGGGGGGGGGGGGGGGGGGGGGFFGGGGGGGGGGGGGGGGGGGGGGGGGGGFGGGGGGGGGGGGGGGGGGGGGGGGGGGGGGGGGGGGGGGGGGGGGGGGGGGGGGGGGGGGGGGGGGGGGGGGGGGGGGGGGGG6F3EGGFGEDGGGFF03><C3)8?BGF2=2=9FGG@FGF<FAA7792>?>9DD
@M02352:288:000000000-CKWC8:1:1101:8779:11337 1:N:0:TAGCGCTC+GTAAGGAG
TACGGAGGATCCAAGCGTTATCCGGAATCATTGGGTTTAAAGGGTCCGTAGGTGGATAATTAAGTCAGAGGTGAAATCTTGCCGCTTAACGGTAAAATTGCCTTTGATACTGGTTGTCTTGAGTTATTATGAAGTGGTTAGAATATGTAGTGTAGCGGTGAAATGCATAGATATTACATAGAATACCAATTGCGAAGGCAGATCACTAATAATCAACTGACACTGATGGACGAAAGCGTGGGGAGCGAACGGGATTAGATACCCCGGTAGTCCACGCCGTAA
+
GFGGGFFGGGGGGGFGGGGG@CFCGCEGGGGGGGGECBEEEFGGGGGGGAFGFGGGGGGGG<FFGGGGGGGGGGGGFGGGGGGGGGGGGG7FGGCFGGGGGEFFGGGFAFGGGGGGGGGGGGGGFGGGFFGGGGGGGGGGGGFFAFGGCGGGGGDGGGGGGGFGGFGGGGGGFGGGGGGFF=CCFFGGGGG9CGGGGGGGGF<ECBEFCEGGGGGGFG67<EGGG7CECGG3:E<E4CGD@C3<>BGGDDFF6<DG?FFFGGGGFFGE1>BFFGFFFFDFGD
@M02352:288:000000000-CKWC8:1:1101:27378:11359 1:N:0:TAGCGCTC+GTAAGGAG
TACGGAGGGTCCAAGCGTTATCCGGAATCATTGGGTTTAAAGGGTCCGCAGGCGGTCAATTAAGTCAGAGGTGAAATCCCATAGCTTAACTATGGAACTGCCTTTGATACTGGTTGACTTGAGTTATACGGAAGTAGATAGAATAAGTAGTGTAGCGGTGAAATGCATAGATATTACTTAGAATACCGATTGCGAAGGCAGTCTACTACGTATATACTGACGCTCATGGACGAAAGCGTGGGGAGCGAACAGGATTAGATACCCTGGTAGTCCACGCCGTAA
+
GGGGGGGGGFEEFGGGGGGGGGGGGGGGGGGGGGGCFGGGGGGGGGGGGGGGGGGFFEGGGGGGGGGGGGGGGGGGGGGGGGGGGGGGGGGCGGGGGGGGGGGGGGGGGGGGFGGGGGGFGGGGGGGGGGGGGGGGGGGGGGGGGGGGGGGGGGGGGGGGGGGGGGGGGGGGGGGGGGGGGGGGGGGGGGGFGGGGGGGGGGGGFGGGGGGCFGGGGGGGGGGGGGGGGGGGGGGFFGGGGGF?FFGGGGFFFFGGFFFFGGGGFFGFFFFFFGFFFFF>GG
@M02352:288:000000000-CKWC8:1:1101:20290:11360 1:N:0:TAGCGCTC+GTAAGGAG
TACGGAGGGTCCAAGCGTTATCCGGAATCATTGGGTTTAAAGGGTCCGCAGGCGGTCAATTAAGTCAGAGGTGAAATCCCATAGCTTAACTATGGAACTGCCTTTGATACTGGTTGACTTGAGTTATACGGAAGTAGATAGAATAAGTAGTGTAGCGGTGAAATGCATAGATATTACTTAGAATACCGATTGCGAAGGCAGTCTACTACGTATATACTGACGCTCATGGACGAAAGCGTGGGGAGCGAACAGGATTAGATACCCTGGTAGTCCACGCCGTAAA
+
GGGGGFEGGGGGGGGGGGGGGGGGGCGGGGFGGGGGGGGGGGGGGGGGGGGGGGGGGGGGGGGGGGGDFFFGGGGGGGGGGGFGGGGGGGGGGGGGGGGGGGGGGGGGGGGGGGGGGGGGGGGGGGGGGGGEGGGGGGGGGGGGGGGGGGGGGGGGGGGGGGGGGDFGCCFGGGGGGGGGGGFGGGGGGGGGGGGGGGGGGGGGGGGGGGGGGGGGGGGGGGGGGGGGGGGDGGGGF3EDGGGFFFFGD:CFFBBFC<B>FGGGGFFGFFFFAFGFBFFFFGG
@M02352:288:000000000-CKWC8:1:1101:24883:11364 1:N:0:TAGCGCTC+GTAAGGAG
TACGGAGGATCCAAGCGTTATCCGGAATCATTGGGTTTAAAGGGTCCGTAGGTGGATGATTAAGTCAGAGGTGAAAGTTTGCGGCTCAACCGTAAAATTGCCTTTGATACTGGTCATCTTGAATTATTATGAAGTAGTTAGAATATGTAGTGTAGCGGTGAAATGCATAGATATTACATAGAATACCAATTGCGAAGGCAGTCTACTACGTATATACTGACGCTCATGGACGAAAGCGTGGGGAGCGAACAGGATTAGATACCCTGGTAGTCCACGCCGTAA
+
GGGGGGGGGGGGGGGGGGGGGFGGGGGGGGGGGGGGGGGGGGGGGGGGGGGGGGGGGGFFGGGGGGGGGGGGGGGGGGGGGGGGGGGGGGGGGGCFGGGGGGGGGGGGGGGGGGGGGGGGGGGGGGGGGGGGGGGGGFGGGGGGGGGGGGGGGGGGGGGGGGGGGGGGGGGGGGGGGGGGGGGGGGGGGGGGGGGGGGGGGGGGGGGGGGGGGGGGGGGGGGGEGGGGGGGGGEDFGGGGGGFFFFGGGGFFFFGGFFFFCGGGFFGFFFFFFGFFFFFFGG
@M02352:288:000000000-CKWC8:1:1101:8573:11405 1:N:0:TAGCGCTC+GTAAGGAG
TACGGAGGGTCCAAGCGTTATCCGGAATCATTGGGTTTAAAGGGTCCGCAGGCGGTCAATTAAGTCAGAGGTGAAATCCCATAGCTTAACTATGGAACTGCCTTTGATACTGGTTGACTTGAGTTATACGGAAGTAGATAGAATAAGTAGTGTAGCGGTGAAATGCATAGATATTACTTAGAATACCGATTGCGAAGGCAGTCTACTACGTATATACTGACGCTCATGGACGAAAGCGTGGGGAGCGAACAGGATTAGATACCCTGGTAGTCCACGCCGTAA
+
GGGGGGGGGGGGGGGGGGGGGGGGGGGGGGGGGGGGGGGGGGGGGGGGGGGGGGGGGGGGGGGGGGGGGGGGGGGGGGGGGGFGGGGGGGGGGGGGGGGGGGGGGGGGGGGGGGGGGGGGGGFGGGGGGGGGGGGGGGGGGGGGGGGGGGGGGGGGGGGGGGGGGGGGGGGGGGGGGGGGGGFGGGGGGGGGGGGGGGGGGGGGGGGGGGGGGGGGGGGGGGGGGGFGGGGGGGGFGGGGGGEFFEGGGGFFFFGGFFFFGGGGFFGFFFFFFGFF9::9DD
@M02352:288:000000000-CKWC8:1:1101:6682:11474 1:N:0:TAGCGCTC+GTAAGGAG
TACGGAGGGTGCAAGCGTTATCCGGAATCATTGGGTTTAAAGGGTCCGCAGGCGGTCAATTAAGTCAGAGGTGAAATCCCATAGCTTAACTATGGAACTGCCTTTGATACTGGTTGACTTGAGTTATACGGAAGTAGATAGAATGTGTAGTGTAGCGGTGATATGCATAGAGATTACACAGAATACCGATTGCGAAGGCAGTCTACTACGTATATACTGACGCTCATGGACGAAAGCGTGGGGAGCGAACAGGATTAGATACCCTGGTAGTCCACGCCGTAA
+
GGGGGGGGGGGGGGGGGGGGGGGGGGGG9ECGGGGGGGGGGGGGGFGGGGGGGGGF@FGGFGGGCFGFFEGGGDGGFGGGGGFFFG<FGGFGGGGDFFGFGFGGGGCFGFGGGGGGBFGFGGGGGFF?AFGGGEFGGGA9DFGFB=,C@FGGGD9FGGGGG<EEGGCGGGGCFGGF=EGFGEFEGGGGECCFGGGGGGGGGFGGGGGF?CFG?CCFFGGGGGGG5<FEEFFGGGGFGEDGGG><0>59=DEFFFGGFFFFGGGGFFCFAFFFFGFBFFBFGD
@M02352:288:000000000-CKWC8:1:1101:16595:11478 1:N:0:TAGCGCTC+GTAAGGAG
TACGGAGGGTGCGAGCGTTAATCGGAATTACTGGGCGTAAAGCGCATGCAGGTGGTTCATTAAGTCAGATGTGAAAGCCCGGGGCTCAACCTCGGAACTGCATTTGAAACTGGTGAACTAGAGTGCTGTAGAGGGGGGTAGAATTTCAGGTGTAGCGGTGAAATGCGTAGAGATCTGAAGGAATACCAGTGGCGAAGGCGGCCACCTGGACAATAACTGACGCTCATGTACGAAAGCGTGGGGAGCAAACGGGATTAGATACCCCGGTAGTCCACGCCGTAA
+
GFFDG@FFGEGGGGGCFCCEFGGGGEEFGGGGGGGGGFFGFGGGGGGGGGGGGGGGFGGGGGGGGGGGGGGGGGGGGGFGGGGGGGGGGGGGGGGGGGGGFGGGGGGGGGGGGGGGGGGFGGGGGFFGGGGFGGCGGGGDGGFGGFGGGGGGGFGGGGGGGGGGGGGGGGGGGGGGGGGGGGGGGFGGGFGGGGGGGGGGGG*:FGDFFGGFGGGGGGGGGGGGEDFGGGFGGGGFGGGGGDB?9@F<<FFDFFDGFFFFGGGFFDGFFEAFFGFFFFE>D>
@M02352:288:000000000-CKWC8:1:1101:4654:11485 1:N:0:TAGCGCTC+GTAAGGAG
TACGGAGGGGGTTAGCGTTGTTCGGAATTACTGGGCGTAAAGCGCACGTAGGCGGATCAGAAAGTATAGGGTGAAATCCCAGGGCTCAACCCTGGAACTGCCTTGTAAACTCCTGGTCTTGAGTTCGAGAGAGGTGAGTGGAATTCCGAGTGTAGAGGTGAAATTCGTAGATATTCGGAGGAACACCAGTGGCGAAGGCGGCTCACTGGCTCGATACTGACGCTGAGGTGCGAAAGTGTGGGGAGCAAACAGGATTAGATACCCTGGTAGTCCACACCGTAA
+
GGGGG7FGGGGGGGGGGGGGGGGGGGGGGGGGGGGGGGGGGGGGGGGGGGGGGGGGGGGGGGGGGGGGGGGGGGGGGGGGGGGGGGGGGGGGGGGGGGGGGGGGGGGG,FFFGGGGGGGGGGGGGGGGGGGGGGGGGGGGGGGGGGGGGGGGGGGGGGGGGGGGGGGGGGGGGGGFGGGGGGGGGGGGGGGGGGGGGGGGGGDGGGGGGGGGGGGGGGGGGGGGGGGGGGGGGGGFGGGGGGFFFFGGGGFFFFGGFFFFGGGGFFGFBFDFFGFFF?EBGC
@M02352:288:000000000-CKWC8:1:1101:28648:11499 1:N:0:TAGCGCTC+GTAAGGAG
TACGGAGGGTCCAAGCGTTATCCGGAATCATTGGGTTTAAAGGGTCCGCAGGCGGTCAATTAAGTCAGAGGTGAAATCCCATAGCTTAACTATGGAACTGCCTTTGATACTGGTTGACTTGAGTTATACGGAAGTAGATAGAATAAGTAGTGTAGCGGTGAAATGCATAGATATTACTTAGAATACCGATTGCGAAGGCAGTCTACTACGTATATACTGACGCTCATGGACGAAAGCGTGGGGAGCGAACAGGATTAGATACCCTGGTAGTCCACGCCGTAA
+
GGGFFFGGGGCFGGGCFGGDGEEGGGCGGGGGGGG8CFEGEGFGGCFGDGGFGGGFGGGGGFCFGGDF<EEEGGGGGG=<FEFFGGFGGGFCEF@FDGCGGGGGGGCGFEFGFGGGEFFFDAFFFGGFGGGFGGFFFDFFGG,FD<FGGFGGGGC9F@FGGGACCEGGGFFGGCCEGGGGGG@FGFGECFGFDEGGGGGGCFGGGFGFGEDGGGGCC?E9FGC=GDGFFDDDEEDDC=DGGDDF93CG5DBFF:F>2*<FGGGGFFC<BFAA7:F?FFFF<C
@M02352:288:000000000-CKWC8:1:1101:11537:11542 1:N:0:TAGCGCTC+GTAAGGAG
TACGGAGGGTCCAAGCGTTATCCGGAATCATTGGGTTTAAAGGGTCCGCAGGCGGTCAATTAAGTCAGAGGTGAAATCCCATAGCTTAACTATGGAACTGCCTTTGATACTGGTTGACTTGAGTTATACGGAAGTAGATAGAATAAGTAGTGTAGCGGTGAAATGCATAGATATTACTTAGAATACCGATTGCGAAGGCAGTCTACTACGTATATACTGACGCTCATGGACGAAAGCGTGGGGAGCGAACAGGATTAGATACCCTGGTAGTCCACGCCGTAA
+
GGGGGGGGGGGG@FGGGGGGGGGGGGGGGGGGGGGGGGGGGGGGGGGGGGGGGGGGG@EFGGGGGGGGGGGGGGGGGGGGGGGGGGGGGGGGGGGGGGGGGGGGGGGGGGGGGGGGGGGGGGGGGGGGCDGGGGGGGGGGGGGG9,>FGGGGGGGGGGGGGGGGGGGGGGGGGGGGGCDGGGGGGGGGGGGGGGGGGGGGGGGGGGGGGGGGGDGGGGGGGGGGGGGGGGGGGGGFGGGGGGFFFFGGGGFFFFGGFFFFGGGGFFGFFFFFFGFFF?FFGG
@M02352:288:000000000-CKWC8:1:1101:8814:11554 1:N:0:TAGCGCTC+GTAAGGAG
TACGGAGGGTCCAAGCGTTATCCGGAATCATTGGGTTTAAAGGGTGCGCAGGCGGTTTATTAAGTCAGTGGTGAAATCTCGAGGCTCAACCTCGAAACTGCCATTGATACTGATAAACTTGAGTTCAGTTGGAGTAGGCGGAATGTGTAGTGTAGCGGTGAAATGCATAGAGATTACACAGAATACCGATTGCGAAGGCAGTCTACTACGTATATACTGACGCTCATGGACGAAAGCGTGGGGAGCGAACAGGATTAGATACCCTGGTAGTCCACGCCGTAA
+
GGGGGGGGGGGGGGGGGGGEGGGGGGGGGGGGGGGGGGGGGGGGGGGGGGGGGGGGGGGGGGFGGGGGGGGGGGGGGGGGGGGGEGGGGGGGGGGGGGGGGGGFGGGGGGGGGGGGGGGGGGGGGGGFGGFGGGGGGGGGGGGGGGFGGGGGGGGGGGGGGGGGGGGGGGGG?FGGGGGGGGGGGGGGGGGGGGGGGGGGGGGGGGGGGGGGGFGFGGGGGGGGGGGGGCDDECD5DEGDGGDFFEGGDGFFB?GG?FFFGGGFFFGFFFFFFGFFFFFFGG
@M02352:288:000000000-CKWC8:1:1101:11325:11561 1:N:0:TAGCGCTC+GTAAGGAG
TACGGAGGGTGCGAGCGTTAATCGGAATTACTGGGCGTAAAGCGCATGCAGGTGGTTCATTAAGTCAGATGTGAAAGCCCGGGGCTCAACCTCGGAACTGCATTTGAAACTGGTGAACTAGAGTGCTGTAGAGGGGGGTAGAATTTCAGGTGTAGCGGTGAAATGCGTAGAGATCTGAAGGAATACCAGTGGCGAAGGCGGCCCCCTGGACAGACACTGACACTCAGATGCGAAAGCGTGGGGAGCAAACAGGATTAGATACCCTGGTAGTCCACGCCGTAA
+
GGGGGGGGGEGGCFGGGGG7:CFGGGGGGGGGGGGGGGGGGGGG:=FGGGGGCFGGGGGFGGGGGGEGGGGGGGGGGGGGCCFGGGGGGGGF<?FGGEGGGGGFDGGGGGGGDGGGGGGGGGGGGGCGFFGGGG@FCGG>EGGGG9FGCGGGGGGGGGGGGGGGGGGGGGGCGGGGGFGGGGGFGGGGGGGGGGGGGGGGGGCGCCEGGFGFG8*AFGGGGDGGGFGGGDGGGGGFGEGGGGFBFFGGGGFFFFGGFFFFGGGGFFGFFFFFFFF?FFFFGG
@M02352:288:000000000-CKWC8:1:1101:3331:11567 1:N:0:TAGCGCTC+GTAAGGAG
TACGGAGGGTCCAAGCGTTATCCGGAATCACTGGGCGTAAAGGGAGCGTAGGCTGCGTGGTAAGTCAGATGTGAAATCTGGGGGCTCAACCCCCAAACTGCATTCGATACTGCCATGCTAGAGTAATGGAGAGGTAACTGGAATTCTAGGTGTAGCAGTGAAATGCGTGGATATCGAGAGGAAGACCAATGGCGAAAGCAGGTTACTGGACATTTACTGACGCTGAGGCTCGAAGGCTAGGGGAGCGAAAGGGATTAGATACCCTGGTAGTCCTAGCAGTAA
+
GFGGCEGGC,6CEFGGGGG>FGGGGGC@6E@FGGGGGFFGGGAFGG+F6BFGG8F=C4,4CFEGGG<FGGGGGGGG,E9?<,@FGGGGGGF++++BF:EGGGGB5EF,AFGG9358:FGFGGGG9B,E,FFGGG<3@,DFGGG>FG,,3DFGGGGGCFGG=FDCFGGG>EGFFF7>8EGBEGGCFCFF<:FGGGGG8CC8C=8B<CGGGGGD99+?FFGGGG*;CGGGGDGGGG*7C+7CGG)4;EGGG3)7:FGF?FDFGGCF*)9<:B4AF7=AFBFBDF
@M02352:288:000000000-CKWC8:1:1101:3128:11577 1:N:0:TAGCGCTC+GTAAGGAG
TACGGAGGGTGCAAGCGTTATCCGGAATCATTGGGTTTAAAGGGTCCGCAGGCGGTCAATTAAGTCAGAGGTGAAATCCCATAGCTTAACTCTGGAACTGCCTTTGATACTGGTTGACTTGAGTCATATGGAAGTAGATAGAATGTGTAGTGTAGCGGTGAAATGCATAGATATTACACAGAATACCGATTGCGAAGGCAGTCTACTACGTATGTACTGACGCTCATGGACGAAAGCGTGGGGAGCGAACAGGATTAGATACCCTTGTAGTCCACGCCGTAA
+
GGGFGGGGG,6CFGGGGGGDG9FGCGGFGG9@FGGF@FFGGGGGG8FGDFGGGEFF@:=FFECFGGA<9EFGGGGGF9FFD9,EDF<FGGFCFFD<FFCGG,:,8EEGFGGG<D,FFFG<CFGGCFF,D,E3>DFGG9,@<FGGGEGCFGGGFGCG7FGGG9EEGGDFGGGGGG7BC,2,>:FFGG@87==FGGGGGGGCGGGGFFGFCECFG6CGGGCGGGGECDGG+?FD5C5:FDDGGG31;)77E<351:CF?FBFCFGG4)9BFFF26268;0>BGG
@M02352:288:000000000-CKWC8:1:1101:21594:11583 1:N:0:TAGCGCTC+GTAAGGAG
TACGGAGGATCCAAGCGTTATCCGGAATCATTGGGTTTAAAGGGTCCGTAGGTGGATAATTAAGTCAGAGGTGAAATCTTGCCGCTTAACGGTAAAATTGCCTTTGATACTGGTTGTCTTGAGTTATTATGAAGTGGTTAGAATATGTAGTGTAGCGGTGAAATGCATAGATATTACATAGAATTCCAATTGCGAAGGCAGATCACTAATAATATACTGACACTGATGGACGAAAGCGTGGGGAGCGAACAGGATTAGATACCCTGGTAGTCCACGCCGTAA
+
GGGGGGGGGGGGGGGGGGGGGGGFGFGGGGGGGGGGGGGGGGGGGGGGGGGGFGGGGGGGGGGGGGGGGGGGGGGGGGGGGGGGGGGGGGGGGGGGGGGGGGGGGGGGGGGGGGGGGGGGGGGGGGGGGGGGDFGGGGGGGGGGGGGGGGGGGGGGGGGGGGGGGGGGGGGGFGGGGGGGGFGGGGGGFGGGGGGGGGGGGGGGGGGEGG8CGGGGFGGGGGGGGGGGFGGGGGGFGGGDGGFFFFGDGGEFFFFGFFFFGGGGFFGFFFADFGFFFFFFGG
@M02352:288:000000000-CKWC8:1:1101:3128:11596 1:N:0:TAGCGCTC+GTAAGGAG
TACGGAGGGTGCAAGCGTTATCCGGAATCATTGGGTTTAAAGGGTCCGCAGGCGGTCAATTAAGTCAGAGGTGAAATCCCATAGCTTAACTATGGAACTGCCTTTGATACTGGTTGACTTGAGTCATATGGAAGTAGATAGAATGTGTAGTGTAGCGGTGAAATGCATAGATATTACACAGAATACCGATTGCGAAGGCAGTCTACTACGTATGTACTGACGCTCATGGACGAAAGCGTGGGGAGCGAACAGGATTAGATACCCTGGTAGTCCACGCCGTAA
+
GGGGGGGGGGGGGGGGGGGGGGGGG@FFGGGGGGGGGGGGGGGGGGGGGGGGGGGGGGGGGGGGGGGGGGGGGGGGGGGGGGGGGGGGGGG,EFGGGGGGGGGGGFGGGGGGGGGGGGGGGFFGGGGGGGGGGGGGGGGGGGFGFFFGGGGGGGGGGGGGGGFGGGGGGGGGGGGGGGGGGGGGGGGGGGGGGGGGGGGGGGGGGFGGGGGGGFGGGGFGGGGECDGFGDFCGG3@GGGGGGD:9EGGGGFFBBGGBFAFGGGGFFGFAFFFFGF?FFFFGG
@M02352:288:000000000-CKWC8:1:1101:10833:11611 1:N:0:TAGCGCTC+GTAAGGAG
TACGGAGGGTCCAAGCGTTATCCGGAATCATTGGGTTTAAAGGGTCCGTAGGCGGGATGATAAGTCAGTGGTGAAATCCTACAGCTCAACTGTAGAACTGCCATTGATACTGTCGTTCTTGAATTTGGTCGAAGTGGGCGGAATAAGTAGTGTAGCGGTGAAATGCATAGATATTACTTAGAACACCGATAGTGAAGACAGCTCACTAGGCCTGAATTGACGCTGAGGGACGAAAGCGTGGGGAGCGAACAGGATTAGATACCCTGGTAGTCCACGCCGTAA
+
GGGGGGGGGGGGGGGGGGGGGGGGGGGGGGGGGGGGGGGGGGGGGGGGGGGGGGGGFGG,FGFFGGGGGGGGGGGGGGGGGGGGGGGGGGGGGGGGGGGGGGGGGGGGGGGGGGGGGGGGGGGGGGGGGGGGGGGGGGGGGGGGFGFGGGGGGGGGGGGGGGGGGGGGGGGGGGGGGGGGGGGGGGGGGGGGGGGGGGGGGGGGGGGGGGGFGGGGGGGGGGGGGGGGGGGGGGGFGGGGGGFF>EGGGGFFFFGGFFFFGGGGFFGFFFBFFGFFFFFFGG
@M02352:288:000000000-CKWC8:1:1101:16677:11641 1:N:0:TAGCGCTC+GTAAGGAG
TACGGAGGGTCCAAGCGTTATCCGGAATCATTGGGTTTAAAGGGTCCGCAGGCGGTCAATTAAGTCAGAGGTGAAATACCATAGCTTAACTATGGAACTGCCTTTGATACTGGTTGACTTGAGTTATACGGAAGTAGATAGAATAAGTAGTGTAGCGGTGAAATGCATAGAGATTACTTAGAATACCGATTGCGAAGGCAGTCTACTACGTATATACTGACGCTCATGGACGAAAGCGTGGGGAGCGAACAGGATTAGATACCCTGGTAGTCCACGCCGTAA
+
GGGGGGGGGGGGGGGGGGGGGGGGGGGGGGGGGGGEGGGGGGGGGGGGGGGGGGGGGGGGGGGGGGGGGGGGGGGGGGGGGGGGGGGGGGGGGGGGGGGGGGGGGGGGGGGGGGGGGGGGGGGGGGGGGGGGGGGGGGGGGGGGGGGGGGGGGGGGGGGGGGGGGGGGGGGGGGGGGGGGGGGGGGGGGGGGGGGGGGGGGGGGGGGGGGGGGGGGGGGGGGGGGGGGGGGGGGGFGGGGGGF?FFGGGGFFFFGGFFFFGGGGFFGFFFDFBFFFFFFBGG
@M02352:288:000000000-CKWC8:1:1101:26799:11679 1:N:0:TAGCGCTC+GTAAGGAG
TACGGAGGGTCCGAGCGTTATCCGGAATCATTGGGTTTAAAGGGTCCGCAGGCGGTCAATTAAGTCAGAGGTGAAATCCCATCGCTCAACGATGGAACTGCCTTTGATACTGATTGACTTGAGTTATATGGAAGTAGATAGAATAAGTAGTGTAGCGGTGAAATGCATAGATATTACTTAGAATACCGATTGCGAAGGCAGTCTACTACGTATATACTGACGCTGAGGGACGAAAGCGTGGGGAGCGAACAGGATTAGATACCCTGGTAGTCCACGCCGTAA
+
GGGGGGGGGGGGGGGGGGGGGGGGGGGFGGGGGGGGGGGGGGGGGGGGGGGGGGG:FGGGGGGGGGGGGGGGGGGGGGGGGFGGGGGGGGFGGGGGGGGGGGGGGGGFFGDGGGGGGGGGGFGGGGGGGGGGGGGFGGGGGGGGGGGGGGGGGGGGGGGGGGGGGGGGGGGGGGGGGGGGGGGGFGGGGGGGGGGGGGGGGGGGGGGGGGGGGGGGGGGGGGGGGGGGGGGGGGGFGGGGGGF?9><DGGFFFFGG?FAFGGGGFFGFFFFF4FFBFFF6CD
@M02352:288:000000000-CKWC8:1:1101:10753:11689 1:N:0:TAGCGCTC+GTAAGGAG
TACGGAGGATCCAAGCGTTATCCGGAATCATTGGGTTTAAAGGGTCCGTAGGTGGATAATTAAGTCAGAGGTGAAATCTTGCCGCTTAACGGTAAAATTGCCTTTGATACTGGTTGTCTTGAGTTATTATGAAGTGGTTAGAATATGTAGTGTAGCGGTGAAATGCATAGATATTACATAGAATACCAATTGCGAAGGCAGATCACTAATAATATACTGACACTGATGGACGAAAGCGTGGGGAGCGAACAGGATTAGATACCCTGGTAGTCCACGCCGTAA
+
GGGGGGGGGGGGGGGGGGGGGGGGGGGGGGGGGGGGGGGGGGGGGGGGGGGGGGGGGGGGGGGGGGGGGGGGGGGGGGGGGGGGGGGGGGCFGGGGGGGGGGGGGGGGGGGGGGGGGGGGGGGGGGGGGGGGGGGGGGGGGGGGGGGGGGGGGGGGGGGGGGGGGGGGGGGGGGGGGGGGGGGGGGGGGGGGGGGGGGGGGGGGGGGGGGGGGGGGGGGGGGGGGGGGGGGGGGGFGGGGGGFFFFGGGGFFFFGGFFFFGGGGFFGFFFFFFGFFFFFFGG
@M02352:288:000000000-CKWC8:1:1101:2883:11693 1:N:0:TAGCGCTC+GTAAGGAG
TACGGAGGGGGCTAGCGTTGTTCGGAATTACTGGGCGTAAAGCGCACGTAGGCTGATCAGAAAGTATAGGGTGAAATCCCAGGGCTCAACCCTGGAACTGCCTTGTAAACTCCGGATCTTGAGTTCGAGAGAGGTGAGTGGAATTCCGAGTGTAGAGGTGAAATTCGTAGATATTCGGAGGAACACCAGTGGCGAAGGCGGCTCACTGGCTTGATACTGACGCTGAGGTGCGAAAGCGTGGGGAGCAAACAGGATTAGATACCCTGGTAGTCCACGCCGTAA
+
GGGFGGGG76@+8EFGGGGGGGGGGEGGCGGGGGGGGGGGGGGG@+FGGGGGG8E,EAEF9FGGGG9@FAFGGGGGC?FEAFGGGGGGGGGG<,D<DG8FGF=?>CF@FGG?E+388@FFGGGGGF7<FFGCFG>:F:@FGGGGGGGA<FGGGGGGFGGGGGGG9FGGGGGGGGE;FGGGGGGGGGGGGGGGGGGEEGGGGG=:0AFGGC**:*<EGGGGGGGGCDGCC5FGGGGF*>DGGGF:BFGGG4>FFFGFDFFFGGGGF4FFBFFFFDF?FFFFGG
@M02352:288:000000000-CKWC8:1:1101:8685:11708 1:N:0:TAGCGCTC+GTAAGGAG
TACGGAGGGTCCAAGCGTTATCCGGAATCATTGGGTTTAAAGGGTGCGCAGGCGGTTTATTAAGTCAGTGGTGAAATCTCGAGGCTCAACCTCGAAACTGCCATTGATACTGATAAACTTGAGTTCAGTTGGAGTAGGCGGAATGTGTAGTGTAGCGGTGAAATGCTTAGATATTACACAGAACACCGATAGCGAAGGCAGCTTACTAAACTGATACTGACGCTGAGGCACGAAAGCGTGGGGAGCGAACAGGATTAGATACCCTGGTAGTCCACGCCGTAA
+
GGGGGGGGGGFFFGGGGGGGGGGGGEGGGGGGGGGFEGGGGGGGGGGGGGGGGGGFGGGGGGFGGGGGGGGGGGGGGGGGGGGGGGGGGGFGGGGGGGGGGGGGGGGGGGGGGGGGGGGGGGGGGGGGGGGGGGGGGGGGGGGGGGGGGGGGGGGGGGGGGGGGGGGGFGGGGGGGGGGGGGGGGGGGGGGGGGGGGCFGGGGGGGGGGGGGGGGGGGGGGGGGGGGGGGGGGGGFGGGGGGFBFFCDGGFFFBGGFFFFGGGGFFGFFFFFFGFFFFFFGG
@M02352:288:000000000-CKWC8:1:1101:5858:11734 1:N:0:TAGCGCTC+GTAAGGAG
TACGGAGGGTCCAAGCGTTATCCGGAATCATTGGGTTTAAAGGGTCCGCAGGCGGTCAATTAAGTCAGAGGTGAAAGCCCATCGCTCAACGATGGAACTGCCTTTGATACTGGTTGACTTGAGTTATACGGAAGTAGATAGAATAAGTAGTGTAGCGGTGAAATGCATAGATATTACTTAGAATACCGATTGCGAAGGCAGTCTACTACGTATATACTGACGCTCATGGACGAAAGCGTGGGGAGCGAACAGGATTAGATACCCTGGTAGTCCACGCCGTAA
+
GGGGGGGGGGGGGGGGGGGGGGGGGGGGGGGGGGGGGGGGGGGGGGGGGGGGGGGGGGGGGGGGGGGGGGGGGGGGGGGGGGGGGGGGGGGGGGGGGGGGGGGGGGGGGGGGGGGGGGGGGGGGGGGGGGGGGGGGGGGGGGGGGGGGGGGGGGGGGGGGGGGGGGGGGGGGGGGGGGGGGGGGGGGGGGGGGGGGGGGGGGGGGGGGGGGGGGGGGGGFGGGGGGGGGGGGGGGFGGGGGGFFFFGGGGFFFFGGFFFFGGGGFFGFFFFFFGFFFFFFGD
@M02352:288:000000000-CKWC8:1:1101:8063:11779 1:N:0:TAGCGCTC+GTAAGGAG
TACGGAGGGTGCAAGCGTTATCCGGAATCATTGGGTTTAAAGGGTTCGTAGGCGGGCTGATAAGTCAGTGGTGAAATGCAGGGGCTCAACTCCGGCACTGCCATTGATACTGTTAGTCTTGAATTATTGTGAAGTGGTTAGAATATGTAGTGTAGCGGTGAAATGCTTAGATATTACATAGAATACCAATTGCGAAGGCAGATCACTAACAATATATTGACGCTCATGGACGAAAGCGTGGGGAGCGAACAGGATTAGATACCCTGGTAGTCCACGCCGTAA
+
GGGGGGGGGGGGGGGGGGGGGGGGGGGGGGGGGGGCFCFGGGGGGGGGGGGGGGGGGGGGGGGGGGGGGGGFGGGGGGGGGGGGGGGGGFGGGGGGGEGGGGGGGGGGGGGGGGGGGGGGGGGGGGGGGGGGGGGGGFGGGGGFG9FFGGGGGGGGGGGGGGGGGGGGGGGGGGGGGGGGGGGGGGGGGGGGGGGGGGGGGGGGGGGGGGGGGGGG7EFFGGGCECEFGGGGGGGFGEDGGGFF>EGGE<BF:<G><FAFGFFGFFGF<BAFFGFFF?F1DG
@M02352:288:000000000-CKWC8:1:1101:15156:11782 1:N:0:TAGCGCTC+GTAAGGAG
TACGGAGGGTGCAAGCGTTATCCGGAATCATTGGGTTTAAAGGGTCCGCAGGCGGTCAATTAAGTCAGAGGTGAAATACCATAGCTTAACTATGGAACTGCCTTTGATACTGGTTGACTTGAGTTATACGGAAGTAGATAGAATAAGTAGTGTAGCGGTGAAATGCATAGAGATTACTTAGAATACCGATTGCGAAGGCAGTCTACTACGTATATACTGACGCTCATGGACGAAAGCGTGGGGAGCGAACAGGATTAGATACCCTGGTAGTCCACGCCGTAA
+
GGGGGGGGGGGGGGGGGGGGGGGGGGGGGGGGGGGFGGGGGGGGGGGGGGGGGGGGGGGGGGGGGGGGGGGGGGGGGGGGGGGGGGGGGGGGGGGGGGGGGGGGGGGGGGGGGGGGGGGGGGGGGGGGGGGGGGGGGGGGGGGGGGGGGGGGGGGGGGGGGGGGGGGGGGGGGGGGGGGGGGGGGGGGGGGGGGGGGGGGGGGGGGGGGGGGGGGGGGGGGGGGGGGGGGGGGGGFGGGGGGFFFFGGGGFFFFGGBFFFGGGGFFGFFFFFFGFFFFFFGG
@M02352:288:000000000-CKWC8:1:1101:8074:11794 1:N:0:TAGCGCTC+GTAAGGAG
TACGGAGGGTGCAAGCGTTATCCGGAATCATTGGGTTTAAAGGGTTCGTAGGCGGGCTGATAAGTCAGTGGTGAAATGCAGGGGCTCAACTCCGGCACTGCCATTGATACTGTTAGTCTTGAATTATTGTGAAGTGGTTAGAATATGTAGTGTAGCGGTGAAATGCTTAGATATTACATAGAATACCAATTGCGAAGGCAGATCACTAACAATATATTGACGCTCATGGACGAAAGCGTGGGGAGCGAACAGGATTAGATACCCTGGTAGTCCACGCCGTAA
+
GGGGGGGGGGGGGGGGGGGGGGGGGGFGFGFGGGGGEGGGGGGGGGGGGGGGGGGGDFGFFGGGGGFGFGGGGGGGGFGFGGGEECGGGGGFFGGGGGGGGGGGFGEFGGGGGGGFFGGGGGGFGDFCFGGFGFGCGFGFGGFGGGFFGGGGGGGGGGGGGCGGGGGGGGGGGGGGG9E@9FGGGGGG?FGFGGGGGGGGGGG?FFGBFGDGCEGGFG?FGGDGEGFFEECDG5C>GGGDGGFFFFGGGGFFBFGGF@>FGGGGFFGFFFFFFG=<FFFFGG
@M02352:288:000000000-CKWC8:1:1101:9472:11872 1:N:0:TAGCGCTC+GTAAGGAG
TACGGAGGATCCAAGCGTTATCCGGAATCATTGGGTTTAAAGGGTCCGCAGGCGGGCTATTAAGTCAGAGGTGAAAGTTTGCAGCTTAACTGTAAAATTGCCTTTGATACTGATAGTCTTGAATGATTGTGAAGTGGTTAGAATAAGTAGTGTAGCGGTGAAATGCATAGATATTACACAGAATACCGATTGCGAAGGCAGTCTACTACGTATGTACTGACGCTCATGGACGAAAGCGTGGGGAGCGAACAGGATTAGATACCCTGGTAGTCCACGCCGTAA
+
GGGGGGGGGGGGCGGGGGGGGGGGGGGGFGGGGGGGGGGGGGGGG<FGFGGG7FGCGFFFGGGGGGGGFFGGGGGGGGGGGGDGGGDGGGFGGGGGGGGGGCFGGGGGGGGGFFFGGGGGGGCFD9DDF>FGFFGGGF@=FGGGCCGGGGGGGGGGGGGGGGGGGGCGGGGGGGGGGFFGGGGGDGGGGGGGGGGGGGGGGGGGGGGFC=;EGEFFGGGGGGGGEDGGE?FGGGGFFGGGGGFF6BDGGGEF?FGGBFFFGGGGFFGFFFFFFGFFF<FFGG
@M02352:288:000000000-CKWC8:1:1101:29068:11878 1:N:0:TAGCGCTC+GTAAGGAG
TACGGAGGGTGCAAGCGTTATCCGGAATCATTGGGTTTAAAGGGTCCGTAGGTGGATAATTTAGTCAGAGGTGAAAGTTTGCCGCTTAACGGTAAAATTGCCTTTGATACTGGTTATCTTGAATCATTATGAAGTGGTTAGAATATGTAGTGTAGCGGTGAAATGCATAGATATTACATAGAATACCAATTGCGAAGGCAGATCACTAATAATGTATTGACACTGATGGACGAAAGCGTGGGGAGCGAACAGGATTAGATACCCTGGTAGTCCACGCCGTAA
+
GGGGGGGGGGGGGGGGGGGGGGGGGGGGGFGGGGGGGGGGGGGGGGGGGGGGGGGGGGGGGGGGGGGGGGGGGGGGGGGGGFGGGGGGGGFFGGGGGGGGGGGGGGFGGGGGGGGDFGGGGFGGGGGFGGGGGGGGGGGGGGGGGGGGGGGGGGGGGGGGGGGGGGGGGGGGGGGGGGGGGGGGGGGGGGGGGGGGGGGGGGGGGGGGGGGGGGGGGGGGGGGGGGGGGGGGGGGFGDGGEGFFFFGGGGFFFFGGFFFFGGGGFFGFFFFAFGFFFFFFGG
@M02352:288:000000000-CKWC8:1:1101:29494:11937 1:N:0:TAGCGCTC+GTAAGGAG
TACGGAGGGTCCAAGCGTTATCCGGAATCATTGGGTTTAAAGGGTCCGCAGGCGGTCAATTAAGTCAGAGGTGAAAGCCCATCGCTCAACGATGGAACTGCCTTTGATACTGGTTGACTTGAGTTATACGGAAGTAGATAGAATAAGTAGTGTAGCGGTGAAATGCATAGATATTACACAGAATACCGATTGCGAAGGCAGTCTACTACGTATATACTGACGCTCATGGACGAAAGCGTGGGGAGCGAACAGGCTTAGATACCCTGGTAGTCCACGCCGTAA
+
GCE6@@::F@FGF<FEC@6CGG<CF,+C@@FDC9F6@CD@6FEFFG<FGGGCGDGGGGGGGFGDGG<EFGGEFFABFGGG@GA=44BFG@CG<FGGGGDD,DFFA??,5AFGF?B=FCFEGFGAFFGGFGG:F5DDGFFFGGGGGCFGGADD@FBFDC*>:F;;EFBFEFFFGGCFFFGFDGGCF,CEEFG>FCCG55BF>EGF:<C;@;FG9FEECFG9CG5C=DGCFGGGGCDFGGGD88B:6>DGEG3?3(29)?9F?C+2?:FFFFF99CFF>(7;DD
@M02352:288:000000000-CKWC8:1:1101:17744:11945 1:N:0:TAGCGCTC+GTAAGGAG
TACGGAGGGTCCAAGCGTTATCCGGAATCATTGGGTTTAAAGGGTCCGCAGGCGGTCAATTAAGTCAGAGGTGAAAGCCCATCGCTCAACGATGGAACTGCCTTTGATACTGGTTGACTTGAGTTATACGGAAGTAGATAGAATAAGTAGTGTAGCGGTGAAATGCATAGATATTACTTAGAATACCGATTGCGAAGGCAGTCTACTACGTATATACTGACGCTCATGGACGAAAGCGTGGGGAGCGAACAGGATTAGATACCCTGGTAGTCCACGCCGTAA
+
GGGGGGGGGGGGGGGGGGGFGEFGGGGGGGGFGGGFGGGGGGGGGGGGGGGGGGGEGGGGGGGGGGGGGGGGGGGGGGGGGGGGGGGGGGECGGGGGGGGGGGGGGGGGGGGGGGGGGGGGGGGGGGGFGGGGGGGGGFGGGFGGGGGGGGGGGGGGGGGGGGGGGGGGGGGGGGGGGGGGGGGGGGGGGGGGGGGGGGGGGGGGGGGGGCFFGGGGGGGGGGECDGGGGGGGGGEFGGGGGFFFFGGGGFFFFGGFFF8CGGGFFFFFFFFFG@:>FFFGG
@M02352:288:000000000-CKWC8:1:1101:4108:11979 1:N:0:TAGCGCTC+GTAAGGAG
TACGGAGGGTCCAAGCGTTATCCGGAATCATTGGGTTTAAAGGGTCCGTAGGTTGATAATTAAGTCAGAGGTGAAATCTTGCCGCTTAACGGTAAAATTGCCTTTGATACTGGTTGTCTTGAGTTATTATGAAGTGGTTAGAATATGTAGTGTAGCGGTGAAATGCATAGATATTACATAGAATACCAATTGCGAAGGCAGATCACTAATAATATACTGACACTGATGGACGAAAGCGTGGGGAGCGAACAGGATTAGATACCCTGGTAGTCCACGCCGTAA
+
GGGGGGGGGGGGGGGGGGGGGGGGGEGGGGGGGGGFGGGGGGGGGGGGFGGGGGGGGGGGGGGGGGGGGGGGGGGGGGGGGGGGGGGGGGGGGGGGGGGGGGGGGGGGGGGGGGGGGGGGGGGGGGGGGGGGGGGGGGGGGGGGDFGGGGGGGGGGGGGGGGGGGGGGGGGGGGGGGGGGGGGGGGGGGGGGGGGGGGGGGGGGGGGGGGGGGGGGFGGGGGGGGGGGGGGGGGGFGGGGGGFFFFGGGGFFFFGGFFFFGGGGFFGFFFFFFGFFFFFFGD
@M02352:288:000000000-CKWC8:1:1101:19625:11991 1:N:0:TAGCGCTC+GTAAGGAG
TACGGAGGGTCCAAGCGTTATCCGGAATCATTGGGTTTAAAGGGTCCGCAGGCGGTCAATTAAGTCAGAGGTGAAATCCCATAGCTTAACTATGGAACTGCCTTTGATACTGGTTGACTTGAGTTATACGGAAGTAGATAGAATAAGTAGTGTAGCGGTGAAATGCATAGATATTACTTAGAATACCGATTGCGAAGGCAGTCTACTACGTATATACTGACGCTCATGGACGAAAGCGTGGGGAGCGAACAGGATTAGATACCCTGGTAGTCCACGCCGTAA
+
GGGGGFGGGGGGGGGGGGGGGGGGGGGGGGGGGGGFGGFGGGGGGGGGGGGGGGGGGGGGGGGGGGGGGGGGGGGGGGGGGGGGGGGGGGGGGGGGGGGGGGGGGGGGFGGGGGGDFGGGGGGGGGGGGGGEGGGGGGGGGGFGGGGEGGGGGFFFGGGGGGGGGGGGGGGGGGGGGGGGGGGGFFGGGGEGGGGGGGGGGGGGGGGGGGGGGGGGGGGGGGGGD<FG?FGGGGGFFGGGGG>?BBGGGGE?B07?<FDFGGCCFFGFBFFBFGFFFFFFGD
@M02352:288:000000000-CKWC8:1:1101:9632:11998 1:N:0:TAGCGCTC+GTAAGGAG
TACGGAGGGTCCAAGCGTTATCCGGAATCATTGGGTTTAAAGGGTCCGCAGGCGGTCAATTAAGTCAGAGGTGAAATCCCATAGCTTAACTATGGAACTGCCTTTGATACTGGTTGACTTGAGTTATACGGAAGTAGATAGAATAAGTAGTGTAGCGGTGAAATGCATAGATATTACTTAGAATACCGATTGCGAAGGCAGTCTACTACGTATATACTGACGCTCATGGACGAAAGCGTGGGGAGCGAACAGGATTAGATACCCTGGTAGTCCACGCCGTAA
+
GGGGGFGGGGGGGGGGGGGGGGGGGGGGGGGGGGGGGGGGGGGGGGGGGGGGGGGGGGGGGGGGGGGGGGGGGGGGGGGGGGGGGGGGGGGGGGGGGGGGGGGGGGGGGGGGGGGGGGGGGGGGGGGGGGGGGGGGGGGGGGFGGGGGGGGGGGGGGEGGGGGGGGGGGCFGGGGGGGGGGGAGGGGGGGGGGGGGGGFGGGGGGGGGGGGGGGGGGGGGGGECGGGGGFGGGEGFGCDGGGBB;E:DEGFFF?GGFFFFGGFGFFC@96ADFGFFFFEFGG
@M02352:288:000000000-CKWC8:1:1101:11082:11998 1:N:0:TAGCGCTC+GTAAGGAG
TACGGAGGGTCCAAGCGTTATCCGGAATCATTGGGTTTAAAGGGTCCGTAGGCGGGCTGCTAAGTCAGTGGTGAAATGCAGAGGCTCAACTTCGGCACTGCCATTGATACTGATAAACTTGAGTTCAGTTGGAGTAGGCGGAATGTGTAGTGTAGCGGTGAAATGCTTAGATATTACACAGAACACCGATAGCGAAGGCAGCTTACTAAACTGATACTGACGCTGAGGCACGAAAGCGTGGGGAGCGAACAGGATTAGATACCCTGGTAGTCCACGCCGTAA
+
GGGGGGGGGGFGGGGGGGG:@FGGGGCGGGGGGGGCECGGGGAGGGEFFGGGGGGEGEE+EGGGGGGFEEGGGGGGGEGE9?FGGGGGGGFFFGGGGGGGGEFDFFGGGGGGGGGGGGGGGGGGGGGGGGGCGGGF9FFGGGGFGCEFGGGGGGGGGGGGGGGGGGFGGGGGGGGGGFFGGGGGGGGGGG:EGGGGGGGFGGGGFFGF?8FGG9CGGGGGGGGGGGGGGEFGGEGFGGGGGGD?FFGGEGFFFFGGFFFFGGGGFFGFFFADFGFFF?BFGG
@M02352:288:000000000-CKWC8:1:1101:23720:12046 1:N:0:TAGCGCTC+GTAAGGAG
TACGGAGGGTCCGAGCGTTATCCGGAATTATTGGGTTTAAAGGGTCCGTAGGCGGGCCGATAAGTCAGGGGTGAAAGTCTGCCGCTCAACGGTAGAACTGCCTTTGATACTGTCGGTCTTGAGTTATAGTGAAGTTGCCGGAATATGTAGTGTAGCGGTGAAATGCATAGATATTACTTAGAACACCGATAGTGAAGACAGCTCACTAGGCCTGAATTGACGCTGAGGGACGAAAGCGTGGGGAGCGAACAGGATTAGATACCCTGGTAGTCCACGCCGTAA
+
GGGGGGGGGGGGGGGGGGGGGGGGGEGGGGGGGGGGGGGGGGGGGG,FFFGGGGGGGGGGGGGGGGGGGGGEGGGGGGGGGGGGGGGGGFGGGGGGGGGGGGGGGGGGGGGGGGGGGGGGGFGGGGGGGGGGGGGGGGGGGGGGGGGGGGGGGGGGGGGGGGGGGGGGFGGFGFGGGGGGGGGGGGGGGGGGGGGGGGGGGGGGGGGFGGGEGFGGGGGGGGGGGGGGGEGDGGGFGGGGGGFFFFGGGGFFFFGFFFFFGGGG?>DFDFFFFGFFBBFFGG
@M02352:288:000000000-CKWC8:1:1101:5793:12051 1:N:0:TAGCGCTC+GTAAGGAG
TACGGAGGGTCCGAGCGTTATCCGGAATCATTGGGTTTAAAGGGTCCGCAGGCGGTCAATTAAGTCAGAGGTGAAATCCCATAGCTTAACTATGGAACTGCCTTTGATACTGGTTGACTTGAGTTATACGGAAGTAGATAGAATAAGTAGTGTAGCGGTGAAATGCATAGATATTACTTAGAATACCGATTGCGAAGGCAGTCTACTACGTATATACTGACGCTCATGGACGAAAGCGTGGGGAGCGAACAGGATTAGATACCCTGGTAGTCCACGCCGTAA
+
GFGGGGGGGGGGGGGGGGGGGGGGGGGGGGGGGGGEGGGGGGGGGGGGGFGGGGGFGGGGGGGGGGGGGGGGGGGGGGGGGGFGGGGGGGGGGGGGGGGGGGGGGGGGGGGGGGGGGFGGFGGGFFGGGGGGGGGGGFGGEGGGGFGGGGGGGGCGGGGGGGGGGGGGGGGGEGGFGGGGGGGGGGGGGGGFGGGGGGGGGGGFCFGGFEGGGCFGFGFGGGGEEGG7FFGGGED>GCDEGGFF9EGGGGFFFBCC2?AFGGGFF4CFF43>FGFF>:)4<C
@M02352:288:000000000-CKWC8:1:1101:28265:12051 1:N:0:TAGCGCTC+GTAAGGAG
TACGGAGGGTCCAAGCGTTATCCGGAATCATTGGGTTTAAAGGGTGCGCAGGCGGTTTATTAAGTCAGTGGTGAAATCTCGAGGCTCAACCTCGAAACTGCCATTGATACTGATAAACTTGAGTTCAGTTGGAGTAGGCGGAATGTGTAGTGTAGCGGTGAAATGCTTAGATATTACACAGAACACCGATAGCGAAGGCAGCTTACTAAACTGATACTGACGCTGAGGCACGAAAGCGTGGGGAGCGAACAGGATTAGATACCCTGGTAGTCCACGCCGTAA
+
GGGGGGGGGFFGGGGGGGGGGGGGGGDGGGFGGGGGGGGGGGGGGGGGGGGGGGGFEGGGGFFGGGGGFFGGGGGGGGAGGGGGGDGGGGGGGGGGEGGGGA<FFGGGGGGGDDDFFGGGGGGGGGGGGFCGGGGGGGFGGGGGGGGGGGGGGGGGGGGGGGGGGGCFFGGGGGGGCE?EGGGGGGGGGGGGGGGGGGGGGGGGGGGGCGGFCFGGGGGGGGGGEGFGGGGGGEGFGDGGEGFFFFGGGGFFF?GGFFFFGFEFFFGFBFFFFGF?FFFBDC
@M02352:288:000000000-CKWC8:1:1101:5780:12064 1:N:0:TAGCGCTC+GTAAGGAG
TACGGAGGGTCCGAGCGTTATCCGGAATCATTGGGTTTAAAGGGTCCGCAGGCGGTCAATTAAGTCAGAGGTGAAATCCCATAGCTTAACTATGGAACTGCCTTTGATACTGGTTGACTTGAGTTATACGGAAGTAGATAGAATAAGTAGTGTAGCGGTGAAATGCATAGATATTACTTAGAATACCGATTGCGAAGGCAGTCTACTACGTATATACTGACGCTCATGGACGAAAGCGTGGGGAGCGAACAGGATTAGATACCCTGGTAGTCCACGCCGTAA
+
GGGGGGGGGGGGGGGGGGGGGGGGGGGGGGGGGGGGGGGGGGGGGGGGGGGGGGGGGGGGGGGGGGGGGGGGGGGGGGGGGGGGGGGGGGGGGGGGGGGGGGGGGGGGGGGGGGGGGGGGGGGGGGGGGGGEGGGGGGGGGGGGGGGGGGGGGGGGGGGGGGGGGGGGGGGGGGGGGGGGGGGGGGGGGGGGGGGGGGGGGGGGGGGGGGGGGGGGGGGGGGGGGGGGGGGGGGGFGGGGGGFFFFGGGGFFFFGGFFFFGGGGFFGFAFFFFGF?FFFFGG
@M02352:288:000000000-CKWC8:1:1101:15369:12124 1:N:0:TAGCGCTC+GTAAGGAG
TACGGAGGGTTCAAGCGTTATCCGGAATCATTGGGTTTAAAGGGTCCGCAGGCGGTCAATTAAGTCAGAGGTGAAATCCCATAGCTTAACTATGGAACTGCCTTTGATACTGGTTGACTTGAGTTATACGGAAGTAGATAGAATAAGTAGTGTAGCGGTGAAATGCATAGATATTACTTAGAATACCGATTGCGAAGGCAGTCTACTACGTATATACTGACGCTCATGGACGAAAGCGTGGGGAGCGAACAGGATTAGATACCCTGGTAGTCCACGCCGTAA
+
GGGGGGGGGFGGGGGGGGGGGGGGGGGGGGGGGGGEGGGGGGGGGGGGGGGGGGGFGGGGGFGGGGGGGGGGGGGGGGGGGGGGGGGGGGGGGGGGGGGGGGGGGGGGGGGGGGGGGGGGGGGGGGGGGGGGGGGGGGGGGGGGGGGGGGGGGGGGGGGGGGGGGGGGGGGGGGGGGGGGGGGGGGGGGGGGGGGGGGGGGGGGGGGGGGGGGGGGGGGGGGGGGGGGGGGGGGGFGGGGGGD0>EGGGGFFFFGGFFAFGGGGFFGFFFFFFGFF>F@>GG
@M02352:288:000000000-CKWC8:1:1101:15903:12129 1:N:0:TAGCGCTC+GTAAGGAG
TACGGAGGGTGCAAGCGTTATCCGGAATCATTGGGTTTAAAGGGTTCGTAGGCGGGCTGATAAGTCAGTGGTGAAATGCAGGGGCTCAACTCCGGCACTGCCATTGATACTGTTAGTCTTGAATTATTGTGAAGTGGTTAGAATATGTAGTGTAGCGGTGAAATGCTTAGATATTACATAGAATACCAATTGCGAAGGCAGATCACTAATAATATACTGACACTGATGGACGAAAGCGTGGGGAGCGAACAGGATTAGATACCCTGGTAGTCCACGCCGTAA
+
GGGGGGFGGGGGGGGGGGGGGGGGGEGGGGGGGGGFFGGGGGGGGGGGGGGGGGGGGGGGGGGGGGGGGGGGGGGGGGGGGGGGGGGGGGGGGGGGFFGGGGGDGGGGGGGGGGGGGGGGGGGGGGGGGGGGGGGGGFGGGGGGGGGGGGFGGGGFGGGGGGGGGGGGGGGGGGGGGGGGGGGDGFGGGGGGGGGGGGGGGGGGGGGGGGGGGGGGGGGGGGGGGGGGGGGGGGGFGGGGGGFFFFGGGGFFFFGG?FFFGGGGFFGFFFDFFGFBF?E;GD
@M02352:288:000000000-CKWC8:1:1101:7038:12183 1:N:0:TAGCGCTC+GTAAGGAG
TACGGAGGGTGCGAGCGTTAATCGGAATTACTGGGCGTAAAGCGCATGCAGGTGGTTCATTAAGTCAGATGTGAAAGCCCGGGGCTCAACCTCGGAACTGCATTTGAAACTGGTGAACTAGAGTGCTGTAGAGGGGGGTAGAATTTCAGGTGTAGCGGTGAAATGCGTAGAGATCTGAAGGAATACCAGTGGCGAAGGCGGCCCCCTGGACAGACACTGACACTCAGATGCGAAAGCGTGGGGAGCAAACAGGATTAGATACCCTGGTAGTCCACGCCGTAA
+
GGGGGGGGGGGGGGGGGGGG,FGGGGGGGGGGGGGGGGGGGGGGGGGGFGGGCFGGGFFGGGGGGGGGGCGGGGGGGFGGGGGGGGGGGGGFGGGGFFGGGGGGGGGGGGGGGGGGGGGGGGGGGGGGFGGGGGDGGGGGGGGGGGGGGGGGGGGGGGGGGGGGGGGGGGGFGGGGGGGGGGGGGGGDGGGGGGGGGGGGGE=EGGGGGGGGGGGGFGGGGGGGCGGFGGGGGGGFGGGGGGFFFFCGFGFFFFGGFFFFGGGGFFFFFFFFFGFFFFFFGG
@M02352:288:000000000-CKWC8:1:1101:15717:12190 1:N:0:TAGCGCTC+GTAAGGAG
TACGGAGGGTCCAAGCGTTATCCGGAATCATTGGGTTTAAAGGGTCCGTAGGTGGATGATTAAGTCAGAGGTGAAAGTTTGCGGCTCAACCGTAAAATTGCCTTTGATACTGGTCATCTTGAATTATTATGAAGTAGTTAGAATATGTAGTGTAGCGGTGAAATGCATAGATATTACATAGAATACCAATTGCGAAGGCAGATTACTAATAATCAATTGACACTGATGGACGAAAGCGTGGGGAGCGAACAGGATTAGATACCCTGGTAGTCCACGCCGTAA
+
GGGGGGGGGGGGGGGGGGGGGGGGGGGGGGGGGGGGGGGGGGGGGGGGGGGGGGGGGGGGGGGGGGGGGGGGGGGGGGGGGGGGGGGGGGGGGGEBFGGGGGGGGGGGGGGGGGGGGGGGGGGGGGGGGGGGGGGGGGGGGGGGGGGGGGGGGGGGGGGGGGGGGGGCGGGGGGGGGGGGGGGGGDFGGGGGGGGGGGGGGGGGGGGGGGGGGGGGGGGGGGGGGGGGGFGGGGGFGGGGGGFFFFGGEGFFF6CFFFDFGGGGFFGFFFFFFGFFFFFFGG
@M02352:288:000000000-CKWC8:1:1101:13064:12217 1:N:0:TAGCGCTC+GTAAGGAG
TACGGAGGGTGCAAGCGTTATCCGGAATCATTGGGTTTAAAGGGTCCGCAGGCGGTCAATTAAGTCAGAGGTGAAATACCATAGCTTAACTATGGAACTGCCTTTGATACTGGTTGACTTGAGTTATACGGAAGTAGATAGAATAAGTAGTGTAGCGGTGAAATGCATAGAGATTACTTAGAATACCGATTGCGAAGGCAGTCTACTACGTATATACTGACGCTCATGGACGAAAGCGTGGGGAGCGAACAGGATTAGATACCCTGGTAGTCCACGCCGTAA
+
GGGGGGGGGGGGDGGGGGGGGGGGGGEG<FFGGGGFGGGGGGGGG<EFCGGGEGG4CFGGGGGGGGGGFGGGGGGGGGCEGGCFEG<FGGCGGGGGGGGGGGGGGGGGGGGGGGGG,FGGGGGGGGGFADFGGGGGFCF=FGGG9CCGGGGGGGGGGGGGGGGGGGCFGGGFGGGGGGCFGGG@>FGGGGGGGGGGGGGGGG+4CFGFDE<EGGGGGGGGGGGGEGGGG?FDGGGF4EDGGGFFBFCD=DFFFBGGFFFFFGGDFFGFDFFFFG@?F?B9DD
@M02352:288:000000000-CKWC8:1:1101:3288:12263 1:N:0:TAGCGCTC+GTAAGGAG
TACGGAGGATCCAAGCGTTATCCGGAATCATTGGGTTTAAAGGGTCCGTAGGTGGATAATTAAGTCAGAGGTGAAATCTTGCCGCTTAACGGTAAAATTGCCTTTGATACTGGTTGTCTTGAGTTATACGGAAGTAGATAGAATAAGTAGTGTAGCGGTGAAATGCATAGATATTACTTAGAATACCGATTGCGAAGGCAGTCTACTACGTATATACTGACGCTCATGGACGAAATCGTGGGGAGCGAACAGGATTAGATACCCTGGTAGTCCACGCCGTAA
+
GCEFE@@:6CFGF8FFEFCGGGFCG7CFE6CEGDG@6CC<@EFGEGGGGGG@CEF=FFGGGGGGCFGFFGCC4CFFGFDGGF<BF+CFA?CGGG>FFCF<FGA?EFFEFFGGGEG+FFFFC,BCFEGFF87BFGGGGFGGGA5,A,CFFGEAF=A,>>@CFFGG9;AEECFFGCFGCFGGGGFGGGG7FGGGFGDGDDFGGGGGFGGFFEFGFGFFC,6>E8E5CDC@FF>/5*9)+=DCCG)((7<C:DEFF077<?AFGGE<65*9)14:@GF0;<@F39
@M02352:288:000000000-CKWC8:1:1101:19100:12263 1:N:0:TAGCGCTC+GTAAGGAG
TACGGAGGATCCAAGCGTTATCCGGAATCATTGGGTTTAAAGGGTCCGTAGGTGGATAATTAAGTCAGAGGTGAAATCTTGCCGCTTAACGGTAAAATTGCCTTTGATACTGGTTGTCTTGAGTTATTATGAAGTGGTTAGAATATGTAGTGTAGCGGTGAAATGCATAGATATTACATAGAATACCAATTGCGAAGGCAGATCACTAATAATATACTGACACTGATGGACGAAAGCGTGGGGAGCGAACAGGATTAGATACCCTGGTAGTCCACGCCGTAA
+
GGGGGGGGGGGGGGGGGGGGGGGGGFGGGGGGGGGGGGGGGGGGGGGGGGGGGGGGGGGGGGGGGGGGGGGGGGGGGGGGGGGGGGGGGGGGGGGGGGGGGGGGGGGGGGGGGGGGGGGGGGGGGGGGGGGGGGGGGFGGGGGGGGGGGGGGGGGGGGGGGGGGGGGGGGGGGGGGGGGGGGGGGGGGGGGGGGGGGGGGGGGGGGGGGGGGGGGGGGGGGGGGGGGGGGGGGGGFGGGGGGFFFFGGGGFFFFGGFFFFGGGGFFGFFFFFFGFFFFFBGG
@M02352:288:000000000-CKWC8:1:1101:8548:12267 1:N:0:TAGCGCTC+GTAAGGAG
TACGGAGGGTCCAAGCGTTATCCGGAATCATTGGGTTTAAAGGGTCCGCAGGCGGTCAATTAAGTCAGAGGTGAAAGCCCATCGCTCAACGATGGAACTGCCTTTGATACTGGTTGACTTGAGTTATACGGAAGTAGATAGAATAAGTAGTGTAGCGGTGAAATGCATAGATATTACTTAGAATACCGATTGCGAAGGCAGTCTACTACGTATATACTGACGCTCATGGACGAAAGCGTGGGGAGCGAACAGGATTAGATACCCTGGTAGTCCACGCCGTAA
+
GGGGGGGGGGGGGGGGGGGGGGGGGGGGGGGGGGGGGGGGGGGGGGGGGGGGGGGFGGGGGGGGGGGGGGGGGGGGGGGGGGGGGGGGGGGGGGGGGGGGGGGGGGGGGFFGGGGGGGGGGGGGGGGGGGGGGGGGGGGGGGGGGGGGGGGGGGGGGGGGGGGGGGGGGGGGGGGGGGGGGGGGGGGGGDGGGGGGGGGGGGGGGGGGGGGGGGGGGGGGGGGGGGGGGGGGDGGFGGGGGGFFFFGGGGFFFFGGFFFFGGGGF>GFFFFFFGFFF?FFGG
@M02352:288:000000000-CKWC8:1:1101:27574:12363 1:N:0:TAGCGCTC+GTAAGGAG
TACGGAGGGTGCAAGCGTTATCCGGAATCATTGGGTTTAAAGGGTCCGCAGGCGGTCAATTAAGTCAGAGGTGAAATACCATAGCTCAACTATGGAACTGCCTTTGATACTGGTTGACTTGAGTTATACGGAAGTAGATAGAATAAGTAGTGTAGCGGTGAAATGCATAGATATTACTTAGAATACCGATTGCGAAGGCAGTCTACTACGTATATACTGACGCTCATGGACGAAAGCGTGGGGAGCGAACAGGATTAGATACCCTGGTAGTCCACGCCGTAA
+
GGGGGGGGGGGGGGGGGGGGGGGGGGGGGGGGGGGGGGGGGGGGGGGGGGGGGGGGGGGGGGGGGGGGGGGGGGGGGGGGGGGGGGGGGGGGGGGGGGGGGGGGGGGGGGGGGGGGGGGGGGGGGGGGGGGGGGGGGGDGGGGGGGGGGGGGGGGGGGGGGGGGGGGGGGGGGGGGGGGGGGGGGGGGGGGGGGGGGGGGGGGGGGGGGGGGGGGGGGGGGGGGGGGGGGGGGGGFGGGGGGFFFFGGGGDFFFFGFFFFGFGGFFGFABDFFFFFF?FFGG
@M02352:288:000000000-CKWC8:1:1101:25228:12417 1:N:0:TAGCGCTC+GTAAGGAG
TACGGAGGGGGTTAGCGTTGTTCGGAATTACTGGGCGTAAAGCGCACGTAGGCGGATCAGAAAGTAAGGGGTGAAATCCCAGGGCTCAACCCTGGAACTGCCTCTTAAACTCCTGGTCTTGAGTTCGAGAGAGGTGAGTGGAATTCCGAGTGTAGAGGTGAAATTCGTAGATATTCGGAGGAACACCAGTGGCGAAGGCGGCTCACTGGCTCGATACTGACGCTGAGGTGCGAAAGTGTGGGGAGCAAACAGGATTAGATACCCTGGTAGTCCACACCGTAA
+
GGGGGGGGGGGGGGGGGGGGGGGGGGGGGGGGGGGGGGGGGGGGGGGGGGGGGGGGGGGGGGGGGGGGGGGGGGGGGGGGGGGGGGGGGGGGGGGGGGGGGGGGGGGGGGGGGGGGGGGGGGGGGGGGGGGGGGGGGGGGGGGGGGGGGGGGGGGGGGGGGGGGGGGGGGGGGGGGGGGGGGGGGGGGGGGGGGGGGGGGGGGGGGGGGGGGGGGGGGGGGGGGGGGGGGGGGGGFGGGGGGFFFFGGGGFFFFGGFFAFFGGGFFGFFFFFFGFFFFF<GG
@M02352:288:000000000-CKWC8:1:1101:23726:12417 1:N:0:TAGCGCTC+GTAAGGAG
TACGGAGGGTCCAAGCGTTATCCGGAATCATTGGGTTTAAAGGGTCCGCAGGCGGTCAATTAAGTCAGAGGTGAAAGCCCATCGCTCAACGATGGAACTGCCTTTGATACTGGTTGACTTGAGTTATACGGAAGTCGATAGAATGTGTAGTGTAGCGGTGAAATGCATAGATATTACACAGAATACCGATTGCGAAGGCAGTCTACTACGTATATACTGACGCTCATGGACGAAAGCGTGGGGAGCGAACAGGATTAGATACCCTGGTAGTCCACGCCTTAA
+
FGGGGCECFFGGGFGGGGGEFFDFFB7CAFGGGGGCFGGG9FFGGGFGGGGDFCEGGGGGGGE9FCFGFGGGGGGGGFFFFGGBG=FGGGC?FGGAFGGGGGGGGGDFGFAC8FFB<FFGFCFGE@FFFFEGGGF,@<CFFGFGGGGGGGGGGGGGD@FECGGGGGGFFGGCFGGGGGGGGGGFGFG><EFGGGDEGGGFGG6BEFE9E=C6CFGCGFEEG;C8EGC??CGGGGGFG5>8CEF09BDG5CEF<:FG7FFFC7EC?>59:BA<FGFFB:)4DC
@M02352:288:000000000-CKWC8:1:1101:11834:12467 1:N:0:TAGCGCTC+GTAAGGAG
TACGAAGGGTGCAAGCGTTGTTCGGATTTATTGGGCGTAAAGCGCGCGCAGGCGGATTGATAAGTCAGATGTGAAATCTCGGGGCTCAACCTCGAAACTGCGTCTGAAACTGTTAGTCTAGAGTCTCGGAGAGGGAAGGGGAATTTCGCATGTAGGGGTAAAATCCGTAGAGATGCGAAGGAACACCAGAGGCGAAGGCGCCTTCCTGGACGAGTACTGACGCTGAGGCGCGAAAGCGTGGGGAGCAAACAGGATTAGATACCCTGGTAGTCCACGCCGTAA
+
GGGGFGGGGGGGGGGGGFEFGGGGGGGFGGGGGGGGGGGGGGGGGGGGGGGGGGGGGGGGGGGGGGGGGGGGGGGGGGGGGGGGGGGGGGGGGGGGGGGGGGGGGGGGGGGGGGGGGGGGGGGGGGGGGGGGGGGGGGGGGGGGGGGGGGGGGGGGGGGGGGGGGGGGGGGGGGGGGGGGGGGGGGGGGGGGGGGGGGGGGGGGGGGGGGGGGGGECFGGGGGGGGGGGGGGGGGFGGGGGGFFFFGGGGFFF?GGFFFFGGGGFFGFBF>FFGFF>BE>GG
@M02352:288:000000000-CKWC8:1:1101:18270:12467 1:N:0:TAGCGCTC+GTAAGGAG
TACGGAGGGTGCAAGCGTTATCCGGAATCATTGGGTTTAAAGGGTCCGCAGGCGGTCAATTAAGTCAGAGGTGAAATACCATAGCTCAACTATGGAACTGCCTTTGATACTGGTTGACTTGAGTTATACGGAAGTAGATAGAATAAGTAGTGTAGCGGTGAAATGCATAGATATTACTTAGAATACCGATTGCGAAGGCAGTCTACTACGTATATACTGACGCTCATGGACGAAAGCGTGGGGAGCGAACAGGATTAGATACCCTGGTAGTCCACGCCGTAA
+
GGGGGGGGGGGGGGGGGGGGGGGGGGGGGGGGGGGGGGGGGGGGGGGGGGGGGGGGGGGGGGGGGGGGGGGGGGGGGGGGGGGGGGGGGGGGGGGGGGGGGGGGGGGGGGGGGGGGGGGGGGGGGGGGGGGGGGGGGGGGGGGGGGGGGGGGGGGGGGGGGGGGGGGGGGGGGGGGGGGGGGGGGGGGGGGGGGGGGGGGGGGGGGGGGGGGGGGGGGGGGGGGGGGGGGGGGGGFGGGGGGFFFFGGGGFFFFGGFFFFGGGGFFGFFFFFFGFFFFFFGG
@M02352:288:000000000-CKWC8:1:1101:28181:12470 1:N:0:TATCGCTC+GTAAGTAG
TACGGAGGGTGCAAGCGTTATTCGGAATTACTGGGCTTAAAGGGTGCGCAGGCGGTTAATTAAGTCAGAGGTGAAATACCATAGCTTAACTTTGGAACTGCATTCGATACTGGTTGACTAGAGTTATATGGAAGTAGATAGAATATGTAGTGTAGCGGTGAAATGCATAGAGATTACTTAGAATATCGATTGCGAAGGCAGTCTACTACGTATATACTGACGCTCATGTACGAAAGCGTGGGGAGCGAACAGGATTAGATACCCTGGTAGTCCACGCCGTAA
+
GGGGGGGGGGGGGGGGGGGG8,EFGGGG?F@FGGG8,EFGGG,F<6@F+CFGCGGG7,9EFGGGGG,FG9FGGGGG,,CFG,,BFG,FFG,,CFGGG8FFG,C,,CFFGGGGG,CF,CF,FGGGGF<F,,CD,AA<,,C,@FGG,,33,CFGGGGGGGGGGGGGGG,EFGG;EF9,3,>3EFG=D,FB7F3>FGGGGGG6:01=<CG,,*2,,?FGGGGGGEGG5DEG9+;DGGGFGGGGGGFF>F)CEGFFF?GGFFFFGGGGFFGFFFFFFGFFFB@BGG
@M02352:288:000000000-CKWC8:1:1101:25242:12479 1:N:0:TAGCGCCC+GTAAGGAG
TACGGAGGATCCAAGCGTTATCCGGAATCATTGGGTTTAAAGGGTCCGTAGGTTGATAATTAAGTCAGAGGTGAAATCTTGCCGCTTAACGGTAAAATTGCCTTTGATACTGGTTGTCTTGAGTTATTATCAAGTGGTTAGAATATGTAGTGTAGCGGTGAAATGCATAGATATTACATAGAATACCAATTGCGAAGGCAGTCTACTACGTATATACTGACGCTCATGGACGAAAGCGTGGGGAGCGAACAGGATTAGATACCCTGGTAGTCCACGCCGTAA
+
GGGGGGGGEGGGFGGGGGGGGGGGGGGGCGGGGGGGGGGGGGGGGGGGGGGGEGG8?9FFGGGGGGGGGGGGGGGGGGF5CEFFGG4FGGG>FD?FG<FGGGGGGGGGGGGGGGGGCFGGGGGGGGGFFABGGGGGG?FFGGGG9FGGGGGGGGGGGGGGGGGGGGFGGGGGGGGGGGGGGGGGGGGFGGGGGGGGGGGGGGGGGGGGGGGGFFGGGGGGGGGGGDGGGGGGGEGFGGGGGGFDFFGDGGFFFFGGFFFFGGGGFFGFF?AFFGFFFFFFGG
@M02352:288:000000000-CKWC8:1:1101:13147:12499 1:N:0:TAGCGCTC+GTAAGGAG
TACGGAGGGTCCAAGCGTTATCCGGAATCATTGGGTTTAAAGGGTCCGCAGGCGGTCAATTAAGTCAGAGGTGAAAGCCCATCGCTCAACGATGGAACTGCCTTTGATACTGGTTGACTTGAGTTATACGGAAGTAGATAGAATAAGTAGTGTAGCGGTGAAATGCATAGATATTACTTAGAATACCGATTGCGAAGGCAGTCTACTACGTATATACTGACGCTCATGGACGAAAGCGTGGGGAGCGAACAGGATTAGATACCCTGGTAGTCCACGCCGTAA
+
GGGGGGGGGGGGGGGGGGGGGGGGGGGGGGGGGGGGGGGGGGGGGGGGGGGGCFG@CGGGGGGGGGGGGGGGGGGGGCFDEABFGGGGGGGGGGGGGAFGGGGGGGGGGGGGGGGGCFGGGGGGGGGGGFGGGGGGGFGGGGGGGCGGGGGGGGGGGGGGGGGGGGGGGGGGGGGGGGGGGGGGGGGGGGGGGGGGGGGGGGECGGGGGGFGGGGG7FGGGGGGEGGGGGGGGGGFGGGGGGFFFFGGGGFFFFGGFFFFGGGGFFGFFFFFFGFFFFFFGG
@M02352:288:000000000-CKWC8:1:1101:12301:12530 1:N:0:TAGCGCTC+GTAAGGAG
TACGGAGGATCCAAGCGTTATCCGGAATCATTGGGTTTAAAGGGTCCGTAGGTGGATAATTAAGTCAGAGGAGAAATCTTGCCGCTTAACGGTAAAATTGCCTTTGATACTGGTTGTCTTGAGTTATTATGAAGTGGTTAGAATATGTAGTGTAGCGGTGAAATGCATAGATATTACATAGAATACCAATTGCGAAGGCAGATCACTAATAATATACTGACACTGATGGACGAAAGCGTGGGGAGCGAACAGGATTAGATACCCTGGTAGTCCACGCCGTAA
+
GGGGGGGGGGGGGGGGGGGGGGGEGEGGGGGGGGGGGGGGGGGGGGGGGGGGFGGGGGGGGGGGGGGGGGG=FGGGGGGGGGGGGGGGGGGGGGGGGFFGGGGGGGGGGGGGGGGGGGGGGGGFGGGGGGGGGGGGGFGGGGFGGGGGGGGGGGGGGGCGGGGGGGGGGGGGGGGGFGGGGGGGGGGGGGGGGGGGGGGGGGGFFGGGGGGGGGGGGGGG6EGDAFFFCCFGGGGFGGGGGGFFFFGGGGFFFFFFDFFFGFGGFFFFAFBFFCFFFBF>GG
@M02352:288:000000000-CKWC8:1:1101:23517:12534 1:N:0:TAGCGCTC+GTAAGGAG
TACGGAGGGTGCAAGCGTTATCCGGAATCATTGGGTTTAAAGGGTCCGCAGGCGGTCAATTAAGTCAGAGGTGAAAGCCCATCGCTCAACGATGGAACTGCCTTTGATACTGGTTGACTTGAGTTATACGGAAGTAGATAGAATAAGTAGTGTAGCGGTGAAATGCATAGATATTACTTAGAATACCGATTGCGAAGGCAGTCTACTACGTATATACTGACGCTCATGGACGAAAGCGTGGGGAGCGAACAGGATTAGATACCCTGGTAGTCCACGCCGTAA
+
GGGGGGGGGGGGGGGGGGGGGGGGGGGGGGGGGGGGGGGGGGGGGGGGGGGGGGGGGGGGGGGGGGGGGGGGGGGGGGGGGGGGGGGGGGGFGGGGGGGGGGGGGGGGGGGGGGGGGGGGGGGGGGGGGGGGGGGGGGGGGGGGGGGGGGGGGGGGGGGGGGGGGGGGGGGGGGGGGGFGGGGGGGGGGGGGGGGGGGGGGGGGGGGGGGGGGGGGGGGGGGGGGGGGGGGGGGGFGGGGGGFFFFGGGGFFFFGGFFFFGGGGFFGFFFFFFGFF>?FFGD
@M02352:288:000000000-CKWC8:1:1101:10205:12542 1:N:0:TAGCGCTC+GTAAGGAG
TACTAAAGGTGCAAGCGTTAATCGGAATTACTGGGCGTAAAGCGCGCGTAGGTGGTTTGTTAAGTTGGATGTGAAAGCCCAGGGCTCAACCTTGGAACTGCATTCAAAACTGACTCACTAGAGTACGAGAGAGGTTAGTGGAATTTCCTGTGTAGCGGTGAAATGCGTAGAGATGGGAAGGAACACCAGTGGCGAAGGCGACTGACTGGCTCGATACTGACACTGAGGTGCGAAAGCGTGGGGAGCAAACGGGATTAGATACCCCGGTAGTCCACGCCGTAA
+
GGGGGGGGGGGGGGGGGGGG@EFGGGGGGGGGGGGGGGGGGGGGGGGGGGGGGGGGGGGGGGGGGGGGGGGGGGGGGGGGGGGGGGGGGGGGGGGGGGGGGGGGGGGGGGGGGGGGGGGGGGGGGGGGGGG7FGGGGGGGGGGGGGGGGGGGGGGGGGGGGGGGGGGGGGGGGGGGGGGGGGGGGGGGGGGGGGGGGGGGGGGGGGGGGGGGGGGGEGGGGGGGGGFGGGGGGGGFGGGGGGFBBFGGFDFFFFGFDFFFGGGGFFGFBFFFFGFBFFFFGD
@M02352:288:000000000-CKWC8:1:1101:5800:12552 1:N:0:TAGCGCTC+GTAAGGAG
TACGAAGGTCCCGAGCGTTATTCGGAATCACTGGGCGTAAAGAGTACGTAGGCGGTTTGGTAAGTCAGGTGTGAAATCCCGGAGCTCAACTCCGGAACTGCATCCGATACTGCTAGACTGGAGTAATGGAGGGGCAGGTGGAATTCTTGGTGTAGCAGTGAAATGCGTGGATATCAAGAGGAAGACCAATGGCGAAGGCAGCCTGCTGGACATTTACTGACGCTGAGGTACGAAGGCCAGGGTAGCGAAAGGGATTAGATACCCCTGTAGTCCTGGCAGTAA
+
GGGGGGGGGGGGGGGGGGGGGGGGGGGGGGGGGGGGGGGGGGGGGGGGGFGGGGGGGGGGGGGGGGGGGGGGGGGGGGGGGGGGGGGGGGGGGGGGGGGGGGGGGGGGGGGGGGGGGGGGGGGGGGGGGGGGGGGGGGGGGGGGGGGGGGGGGGGGFGGGGGGGGGGGGGGGGGGGGGGGGGGGGGGGGGGGGGGGGGGGGGGGGGGGGGGGGGGGGGGGGGGGGGGGGGGGGGGFGGGGGGFFFFGGGGFFFFGGFFFFGGGGFFGFFFFFFGFFFFFFGF
@M02352:288:000000000-CKWC8:1:1101:15903:12584 1:N:0:TAGCGCCC+GTAAGGAG
TACGGAGGGTCCTAGCGTTATCCGGAATTATTGGGCTTAAAGGGTCCGTAGGCGGGCTGTTAAGTCAGTGGTGAAATCCCGGGGCTCAACTCTGGCACTGCCTTTGATACTGTTAGTCTTGAATTATTGTGAAGTGGTTAGAATATGTAGTGTAGCGGTGAAATGCTTAGATATTCCATAGAATACCAATTGCGAAGGCAGCTCACTAACTCTATATTGACGCTGATGAACGAAAGCGTGGGTAGCGAACAGGATTAGATACCCTGGTAGTCCACGCCGTAA
+
GGGGGGGGG:,,,CFFGGG,C,EFFGGF8F<FGGG86EFGGG,B6,CFGGGGGGG@:F7,CFFGG<FGBFGGGGGGG<F,+CFGGGGGGG<F<FF8DGGGGG,EF,BFFGGGDGGGGGGGGF==F<,,@<FG3FGGC=F>FG@F,,3@FFGGGGG9FFGGGGGG,D;DFGGGGGG9,,>2<FF<FGGG7F=CFEGGGGG6C8CGGGG+<C+2+CFG;FFFGGGGGGC7+3:CCGGDGEGGGG36?F)>=DBF?FGGFFFF:CFGFFGFFFFFFGFFFFFFGG
@M02352:288:000000000-CKWC8:1:1101:19254:12688 1:N:0:TAGCGCTC+GTAAGGAG
TACGGAGGATCCAAGCGTTATCCGGAATCATTGGGTTTAAAGGGTCCGTAGGTGGATAATTAAGTCAGAGGTGAAATCTTGCCGCTTAACGGTAAAATTGCCTTTGATACTGGTTGTCTTGAGTTATTATGAAGTGGTTAGAATATGTAGTGTAGCGGTGAAATGCATAGATATTACATAGAATACCAATTGCGAAGGCAGATCACTAATAATATACTGACACTGATGGACGAAAGCGTGGGGAGCGAACAGGATTAGATACCCTGGTAGTCCACGCCGTAA
+
GGGGGGGGGGGGGGGGGGGGGGGGGGGGGGGGGGGFGDGGGGGGGGGGGGGGGGGGGGGGGGGGGGGGGGGGGGGGGGGGGGGGGGGGGGGGGGGGGGGGGGGGGGGGGGGGGGGGGGGGGGGGGGGGGGGGGGGGGGGGGGFGGGGGGGGGGGGGGGGGGGGGGGGGGGGGGGGGGGGGGGGGGGGGGGGGGGGGGGGGG*:FGGGCDFCEFFGGGGGGGGGGGCFG9EFGGGGDGGGGGGDD9EGGGGFFFFGG<=AFGGGGFFGFFFFFFGFFFF>BGG
@M02352:288:000000000-CKWC8:1:1101:17935:12704 1:N:0:TAGCGCTC+GTAAGGAG
TACGGAGGGTCCAAGCGTTATCCGGAATCATTGGGTTTAAAGGGTCCGCAGGCGGTCAATTAAGTCAGAGGTGAAAGCCCATCGCTCAACGATGGAACTGCCTTTGATACTGGTTGACTTGAGTTATACGGAAGTAGATAGAATAAGTAGTGTAGCGGTGAAATGCATAGATATTACTTAGAATACCGATTGCGAAGGCAGTCTACTACGTATATACTGACGCTCATGGACGAAAGCGTGGGGAGCGAACAGGATTAGATACCCTGGTAGTCCACGCCGTAA
+
GGGGGGGGGGGGGGGGGGGGGGGGGGGGGGGGGGGFGGGGGGGGGGGGGGGGGGGGGGGGGGGGGGGGGGGGGGGGGGGGGGGGGGGGGGGGGGGGGGGGGGGGGGGGGGGGGGGGGGGGGGGGGGGGGGGGGGGGGGGGGGGGGGGGGGGGGGGGGGGGGGGGGGGGGGGGGGGGGGGGGGGGGGGGGGGGGGGGGGGGGGGGGGGGGGGGGGGGGGGGGGGGGGGGGGGGGGGFFGGGGGFFFFGGGGFFFFGGFFFFGGGGFFGFFFFBFGFFFFF>GG
@M02352:288:000000000-CKWC8:1:1101:25966:12737 1:N:0:TAGCGCTC+GTAAGGAG
TACGGAGGGTCCAAGCGTTATCCGGAATCATTGGGTTTAAAGGGTGCGCAGGCGGTTTATTAAGTCAGTGGTGAAATCTCGAGGCTCAACCTCGAAACTGCCATTGATACTGATAAACTTGAGTTCAGTTGGAGTAGGCGGAATGTGTAGTGTAGCGGTGAAATGCTTAGATATTACACAGAACACCGATAGCGAAGGCAGCTTACTAAACTGATACTGACGCTGAGGCACGAAAGCGTGGGGAGCGAACAGGATTAGATACCCTGGTAGTCTACGCCGTAA
+
GGFGECFEGBFGGFGFGFCCFGFEGCFGDEGGGGG@ECF<CFFDFECGGGGGGGGGGGGGGGGGGGGGGF8B<C?EGFFGFGGCF8FGG=E@FG74CFGGGGGGEEGG9FGGGGGFGG9FFFGFGGGGFGGGGGGGGFGGGECFDGCCGFGFFGGGDGFGGFCDDFGGGFGGGGGGGGGDFDGGGGGGGGGGGGGGEDGGGGFCGGGGGGGGGGGGGGGGGD=EEDGDGGGDEGGEGGGGGEFF67)9CDBFFFGGFFA?FGGGF@FF<6<>4CFFFF:6CC
@M02352:288:000000000-CKWC8:1:1101:25960:12755 1:N:0:TAGCGCTC+GTAAGGAG
TACGGAGGGTCCAAGCGTTATCCGGAATCATTGGGTTTAAAGGGTGCGCAGGCGGTTTATTAAGTCAGTGGTGAAATCTCGAGGCTCAACCTCGAAACTGCCATTGATACTGATAAACTTGAGTTCAGTTGGAGTAGGCGGAATGTGTAGTGTAGCGGTGAAATGCTTAGATATTACACAGAACACCGATAGCGAAGGCAGCTTACTAAACTGATACTGACGCTGAGGCACGAAAGCGTGGGGAGCGAACAGGATTAGATACCCTGGTAGTCTACGCCGTAA
+
GGGGGGGGGGGGFGGGGGGGGGGGGGGGGGGGGGGGGGGGGGGGGGGGGGGGGGGFGGGGGGGGGGGGGGGGGGGGGGGGGGGGGGGGGGGGGGGGGGGGGGGGGGGGGGGGGGGGGGGGGGGGGGGGGGGGGGGGGGGGGGGGGGGGFDCGGGGGGGGGGGGGGGGGGGGGGGGGGGGGGGGGGGGGGGGGGGGGGGGGGGGGGGGGGGGGGGGGGGGGGGGGGGGGGGGGGGGFGGGGGGFFFFGGGGFFFFGGFF>F?FGFFFGF>F<A?GF?FFFFGG
@M02352:288:000000000-CKWC8:1:1101:25043:12771 1:N:0:TAGCGCTC+GTAAGGAG
TACGGAGGGTCCAAGCGTTATCCGGAATCATTGGGTTTAAAGGGTCCGCAGGCGGTCAATTAAGTCAGAGGTGAAATCCCATAGCTTAACTATGGAACTGCCTTTGATACTGGTTGACTTGAGTCATATGGAAGTAGATAGAATGTGTAGTGTAGCGGTGAAATGCATAGATATTACACAGAATACCGATTGCGAAGGCAGTCTACTACGTATGTACTGACGCTCATGGACGAAAGCGTGGGGAGCGAACAGGATTAGATACCCTGGTAGTCCACGCCGTAA
+
GGGGGFGGGFEGGGGGGGGGGGGGGDCGFG@FGGGGGGGGGGGGG@FGEGGGGGGBFGGGAFGGGGGGFFGGGGGGGGGGGGGGGGDGGGGGGGGGGGGGGFEFGGGGGGGGGGGGGGGGGGGGGFGCGFGGGGGGGGGFGGGGGDFGGGGGGGGGGGGGGGGGGGFGGGGFGGGGFFFGGGGCEGGGGGGGGGGGGGGGGGFGGGGGFEFGGGGGGGGGGGGEEDGGGFGGGGGFGGGGGGFFFFGGGGFFFFGGFFFFFFGGFFGFFFFBFGFFFBFFGG
@M02352:288:000000000-CKWC8:1:1101:22729:12811 1:N:0:TAGCGCTC+GTAAGGAG
TACGGAGGGTCCAAGCGTTATCCGGAATCATTGGGTTTAAAGGGTGCGCAGGCGGTTTATTAAGTCAGTGGTGAAATCTCGAGGCTCAACCTCGAAACTGCCATTGATACTGGTTGTCTTGAATTATTGTGAAGTGGTTAGAATAAGTAGTGTAGCGGTGAAATGCATAGATATTACTTAGAATACCGATTGCGAAGGCAGATCACTAACAATATATTGACGCTGAGGGACGAAAGCGTGGGGAGCGAACAGGATTAGATACCCTGGTAGTCCACGCCGTAA
+
GGGGGGGGGGGGGGGGGGGGGGGGGGGGGGGGGGGFFGGGGFGGGGGGGGGGGGGFGGGGGGGGGGGGGGGGGGGGGGGGGGGGGGGGGGGGGGGGGGGGGGGGGGGGGGGGGGGGGGGGGGFGGGGGGGGGCFGGGGGGGGGGGGGGGGGGGDFGGGGGGGGGGGGGGGGGGGGGGGGGGGGGGGGGGGGGGGGGGGGGGFGGGGGGGGGGGGGGGGGGGGGGGGGGGGGGGGGFGGGGGGFFFFGGGGEFFFGGDFFFGGGGFFGFAB>A@GF?B:DFGG
@M02352:288:000000000-CKWC8:1:1101:28588:12828 1:N:0:TAGCGCTC+GTAAGGAG
TACGGAGGGGGTTAGCGTTGTTCGGAATTACTGGGCGTAAAGCGTACGTAGGCGGATTGGAAAGTTGGGGGTGAAATCCCAGGGCTCAACCCTGGAACTGCCTCCAAAACTATCAGTCTAGAGTTCGAGAGAGGTGAGTGGAATTCCAAGTGTAGAGGTGAAATTCGTAGATATTTGGAGGAACACCAGTGGCGAAGGCGGCTCACTGGCTCGATACTGACGCTGAGGTACGAAAGTGTGGGGAGCAAACAGGATTAGATACCCTGGTAGTCCACACCGTAA
+
GGGGDFGE+BEF:DGEGGGCFEEGGG:FGG<EGGGGGGGGFGFGEEGGCFGGGGGC=FGG,EFFFFEFCFGGGGGGGGGGGAFGFFB=FGGCDGGCCCFGGCF<FEFEGGGEE=FGGGGEFCGGFG7>:CFGGGBCFGGGGGGEEFGGFGGFGGGGGGGGGGGGDFFFCFEGGGFGGGGGGGGFGGGCGGGGDGGE5::EGGDECFEGG=C<E8CGGGGGCE5CECGGF<FDGEGFGGGG5E3:>FGGCGF48?CG?FFFFGGG@F3FAFDFFG6(4:@BC9
@M02352:288:000000000-CKWC8:1:1101:4639:12829 1:N:0:TAGCGCTC+GTAAGGAG
TACGGAGGGTCCAAGCGTTATCCGGAATCATTGGGTTTAAAGGGTCCGCAGGCGGTCAATTAAGTCAGAGGTGAAAGTTTGCGGCTCAACCGTAAAATTGCCTTTGATACTGGTCATCTTGAATTATTATGAAGTAGTTAGAATATGTAGTGTAGCGGTGAAATGCATAGATATTACATAGAATACCAATTGCGAAGGCAGATCACTAATAATATACTGACACTCAGATGCGAAAGCGTGGGGAGCAAACAGGATTAGATACCCTGGTAGTCCACGCCGTAA
+
GGGGGGGGDGEGGGGGGGGGGGGGGGGGEGGGGGGGGDGGGGGGGFGGDGGGGGG@F:FGFGGGGGGG?FGGGGGGGGGAFFGGGGGGGGGGEE@DEEF?FFGGGGGGGDFGCDD<AEFGGA<FFGGGGGGGGGF<F@FGGGFGCEFGGFGGGGGGGGGGGGGGFDFFGGGGGGF;EEFEGGFGFGGGFGGGGGGGGEGGCCGFDFC98;C9CFFFFGFGGCCFCGGECCGDEGGEGGGGGGF6;DGGGFFFB?GGFF9@GGGGFFGFFFFFFGFFFFFFGG
@M02352:288:000000000-CKWC8:1:1101:9285:12846 1:N:0:TAGCGCTC+GTAAGGAG
TACGGAGGGTCCAAGCGTTATCCGGAATCATTGGGTTTAAAGGGTCCGCAGGCGGTCAATTAAGTCAGAGGTGAAAGCCCATCGCTCAACGATGGAACTGCCTTTGATACTGGTTGACTTGAGTTATACGGAAGTAGATAGAATAAGTAGTGTAGCGGTGAAATGCATAGATATTACTTAGAATACCGATTGCGAAGGCATTCTACTACGTATATACTGACGCTCATGGACGAAAGCGTGGGGAGCGAACAGGATTAGATACCCTGGTAGTCCACGCCGTAA
+
GFGGGGGGGGGFFGGGGFGGFCFGGGGFGGGGGGGEFGFEGGGGGGGGGDGEGGGGGEGGGGFGFGGGGGGEFGGGGGGGGFCFGFGEGEDGGGGGGFFG@FGGGGGGGGCFGFGGFGGGGGGGGFFGFGEGGGGGGGFGGGGGGFG@FGGGGGGGGGGGGGGGGGGGGGGGGFGGFGGGGGGCGFFEGEGGGGGGGCFFFF?FGGGGGGGGGGFCFFGGGGGEGGGG?FGGGEGFFDGEEEEFBDGGGGFFFFGGFFFFGGGGFFGFFFFA4:?<9?>9GG
@M02352:288:000000000-CKWC8:1:1101:9288:12864 1:N:0:TAGCGCTC+GTAAGGAG
TACGGAGGGTCCAAGCGTTATCCGGAATCATTGGGTTTAAAGGGTCCGCAGGCGGTCAATTAAGTCAGAGGTGAAAGCCCATCGCTCAACGATGGAACTGCCTTTGATACTGGTTGACTTGAGTTATACGGAAGTAGATAGAATAAGTAGTGTAGCGGTGAAATGCATAGATATTACTTAGAATACCGATTGCGAAGGCATTCTACTACGTATATACTGACGCTCATGGACGAAAGCGTGGGGAGCGAACAGGATTAGATACCCTGGTAGTCCACGCCGTAA
+
GGGGGGGGGGGGGGGGGGGGGGGGGGGGGGGGGGGGGGGGGGGGGGGGGGGGGGGGGGGGGGGGGGGGGGGGGGGGGGGGGGGGGGGGGGGGGGGGGGGGGGGGGGGGGGGGGGGGGGGGGGGGGGGGGGGGGGGGGFDGGGGGGGGGGGGGGGGGGGGGGGGGGGGGGGGGGGGGGGGGGGGGGGGGGGGGGGGGGGGGGGGGGGGGGGGGGGGGGGGGGGGGGGGGGGGGGGGFGGGGGGFFFFDGGGFFFFFGBFFFGGGGFFGFFFFFFGFFFFFFGG
@M02352:288:000000000-CKWC8:1:1101:22475:12891 1:N:0:TAGCGCTC+GTAAGGAG
TACGGAGGGTCCAAGCGTTATCCGGAATCATTGGGTTTAAAGGGTCCGCAGGCGGTCAATTAAGTCAGAGGTGAAATCCCATAGCTTAACTATGGAACTGCCTTTGATACTGGTTGACTTGAGTTATACGGAAGTAGATAGAATAAGTAGTGTAGCGGTGAAATGCATAGATATTACTTAGAATACCGATTGCGAAGGCAGTCTACTACGTATATACTGACGCTCATGGACGAAAGCGTGGGGAGCGAACAGGATTAGATACCCTGGTAGTCCACGCCGTAA
+
GGGGGGGGGGGGGGGGGGGGGGGGGGGGGGGGGGGGGGGGGGGGGGGGGGGGGGGGGGGGGGGGGGGGGGGGGGGGGGGGGGGGGGGGGGG,EFFGGGGGGGGGGGGGGGGGGGGGGGGGGGGGGGGGGGGGGGGGGGGGGGGGGGGGGGGGGGGGGGGGGGGGGGGGGGGGGGGGGGGGGGGGGGGGGGGGGGGGGGGGGGGGGGGGGGGGGGGGGGGGGGGGGGGGGGFGGGGDGGGGGGFFFEGGGGFFFFGGFFFFGGFGFFGFFFFFFGFFFFFFGG
@M02352:288:000000000-CKWC8:1:1101:8326:12955 1:N:0:TAGCGCTC+GTAAGGAG
TACGGAGGGGGTTAGCGTTGTTCGGAATTACTGGGCGTAAAGCGCACGTAGGCGGGATGATAAGTCAGTGGTGAAATCCTACAGCTCAACTGTAGAACTGCCATTGATACTGTCGTTCTTGAATTTGGTCGAAGTGGGCGGAATAAGTAGTGTAGCGGTGAAATGCATAGATATTACTTAGAACACCGATAGTGAAGACAGCTCACTAGGCCATTATTGACGCTCATGGACGAAAGCGTGGGTAGCGAACAGGATTAGATACCCTGGTAGTCCACGCCGTAA
+
GGGGGGGGGGGGGGGGGGGGGGGGGGGGGGGGGGGGGGGGGGGGGGGGGGGGGGGGGGGGGGGGGGGGGGGGGGGGGGGGGGGGGGGGGGGGGGGGGGGGGGGGGGGGGGGGGGGGGGGGGGGGGGGGGGGGGGGGGGGGGGGGGGGGGGGGGGGGGGGGGGGGGGGGGGGGGGGGGGGGGGGGGGGGGGCEGGGGGGGGGGGGGGGGGGGGGGGGGGGGGGGGGGGGGGGGGGGFGGGGGGFFFFGGGGFFFFGGFFFFGGGGFFGFFFFFFGFFFFFFGG
@M02352:288:000000000-CKWC8:1:1101:2683:12970 1:N:0:TAGCGCTC+GTAAGGAG
TACGGAGGGTGCAAGCGTTATCCGGAATCATTGGGTTTAAAGGGTTCGTAGGCGGGCTGATAAGTCAGAGGTGAAAGCCCATCGCTCAACGATGGAACTGCCTTTGATACTGGTTGACTTGAGTTATACGGAAGTAGATAGAATAAGTAGTGTAGCGGTGAAATGCATAGATATTACTTAGAATACCGATTGCGAAGGCAGTCTACTACGTATATACTGACGCTCATGGACGAAAGCGTGGGGAGCGAACAGGATTAGATACCCTGGTAGTCCACGCCGTAA
+
GGGGGGGGGGGGGGGGGGGGGGGGGGGFGGGGGGGGGGGGGGGGGGGGGGGGGGGGGGGGFGGGGGGGGGGGGGGGGGGGGGGGGGGGGGG<CFGGGGGGGGGGGGGGGGGGGGGGGGGGGGGGGGGGGGGGGGGGGGGGGGGGGGGGGGGGGGGGGGGGGGGGGGGGGGGGGGGGGGGGGGGGGGGGGGGGGGGGGGGGGGGGGGGGGGGGGGGGFGGGGGGGGGGGFGGGGGGFGGGGDGFFFFGGGGFFFFGGFFFFFFGGFFGFFFFFFGFFFFFFGG
@M02352:288:000000000-CKWC8:1:1101:13676:12973 1:N:0:TAGCGCTC+GTAAGGAG
TACGGAGGGTCCAAGCGTTATCCGGAATCATTGGGTTTAAAGGGTCCGCAGGCGGTCAATTAAGTCAGAGGTGAAATCCCATAGCTTAACTATGGAACTGCCTTTGATACTGGTTGACTTGAGTTATACGGAAGTAGATAGAATAAGTAGTGTAGCGGTGAAATGCATAGATATTACTTAGAATACCGATTGCGAAGGCAGTCTACTACGTATATACTGACGCTCATGGACGAAAGCGTGGGGAGCGAACAGGATTAGATACCCTGGTAGTCCACGCCGTAA
+
GGGGGGGGGGGGGGGGGGGGGGGGGGGGGGGGGGGGGGGGGGGGGGGGGGGGGGGGGGGGGGGGGGGGGGGGGGGGGGGGGGFGCGGGGGGGGGGGGGGGGGGGGGGGGGGGGGGGGGGGGGGGGGGGGGGFGGGGGGGGGGGGGGGGGGGGGGGGGGGGGGGGGGGGGGGGGGGGGGGGGGGGGFGGGGGGGGGGGGGGGGGGGGGGGGGGGGGGGGGGGGGGGGGGGFGGGGGFGGGEGGFFFFGGGGFFFF<FDFFFGGGGFFGFFFFFFGFFFFEFGG
@M02352:288:000000000-CKWC8:1:1101:28554:12977 1:N:0:TAGCGCTC+GTAAGGAG
TACGGAGGATCCAAGCGTTATCCGGAATCATTGGGTTTAAAGGGTCCGTAGGTGGATAATTAAGTCAGAGGTGAAATCTTGCCGCTTAACGGTAAAATTGCCTTTGATACTGGTTGTCTTGAGTTATTATGAAGTGGTTAGAATATGTAGTGTAGCGGTGAAATGCATAGATATTACATAGAATACCAATTGCGAAGGCAGATCACTAATAATCAACTGACACTGATGGACGAAAGCGTGGGGAGCGAACGGGATTAGATACCCCGGTAGTCCACGCCGTAA
+
GGGGGGGGEFGGGGGGGGGGGGGGGGFGFGGGGGG@EGDGGGGGGGGGAEGGCFGGGGGGGGGGGGGGGGGGGGGGGGGGGGGGGGGGGGGGGGGGGGGGGGGGGGGGGGGGGGFGGGGGFDGFGGGGGGGGGGGGGGGGGGDGGGGGGGGGGGGFGGGGGGGGGGGGGGGGGGGGGGGGGGGGGGGGGGGGGGGGGGGGGGGGGGGGGGGGGFGGGFGGGGGGCFGGGGGGGGGFGGGGGGFFFEGGGGFFB<GGFFFFGGGGFFGF>DFFFGFFFBDBGG
@M02352:288:000000000-CKWC8:1:1101:3028:13006 1:N:0:TAGCGCTC+GTAAGGAG
TACGGAGGGTGCAAGCGTTATCCGGAATCATTGGGTTTAAAGGGTTCGTAGGCGGGCTGATAAGTCAGTGGTGAAATGCAGGGGCTCAACTCCGGCACTGCCATTGATACTGTTAGTCTTGAATTCTTGTGAAGTGGTTAGAATATGTAGTGTAGCGGTGAAATGCTTAGATATTACATAGAATACCAATTGCGAAGGCAGATCACTAACAATATATTGACGCTGATGAACGAAAGCGTGGGTAGCGAACAGGATTAGATACCCTGGTAGTCCACGCCGTAA
+
GGGGGGGGGGGD,FFGGGGFGDGGGGGGGG<FFFG@:CGGAF,CCCFGGGGGGGGGDC=49E<EG<,5BFFGGGGGGCG?,?FGEGGGGGFG,BG@FGGGGG@FF9DFGGGC=F<FGGGGGGCGG,@9B,>F,EFF,@F;DFFD,3@3EFFFGGGGGGGGGGGG9FGGGFGGGGG,;,66?9F<CGGFFFC?F8BECGFFC/AFFGG?AC*+++?CCFECG>CEDDG799:5CGDE*:D8:C>ABFC3EDF@?6FGFFAFGGGGFFGFBFFFFG?06?EFGG
@M02352:288:000000000-CKWC8:1:1101:21087:13024 1:N:0:TAGCGCTC+GTAAGGAG
TACGGAGGGTCCAAGCGTTATCCGGAATCATTGGGTTTAAAGGGTCCGTAGGCGGGCCGATAAGTCAGGGGTGAAAGTCTGCGGCTCAACCGTAGAATTGCCTCTGATACTGTCGGTCTTGAATGATATCGAAGTGGGCGGAATATGTAGTGTAGCGGTGAAATGCTTAGATATTACACAGAACACCGATAGCGAAGGCGGCTCACTGGCTCGATACTGACGCTGAGGTACGAAAGTGTGGGGAGCAAACAGGATTAGATACCCTGGTAGTCCACAACGTAA
+
GGGGGGGGGGGGGGGGGEFGGGGGGGGFGFGGGGGGGGGGGGGGGFGGGGGGGGGGGGGGGGEGGGGGGGGGGGGGGGGGGGGGGEGGGGGGGGGGGGGGGGGGGGGGGGGGGFGGGGGGGGGFDFGGGGGGFGGGGGGGGGGGGGFGGGGGGGFGGGGGGGGGGGGGGGGGGGGGGGDFGGGGGGGGGGGGGGGGGGFEGGGGGGGGGGGGGGGGGGGGGGDGGGGGGGGGGGGDDGFGGGFFFFGGGGFFFFGGFFFFGG@FFFGFFFFAFGF:(4<4FG
@M02352:288:000000000-CKWC8:1:1101:8764:13037 1:N:0:TAGCGCTC+GTAAGGAG
TACGGAGGATCCAAGCGTTATCCGGAATCATTGGGTTTAAAGGGTCCGTAGGTGGATAATTAAGTCAGAGGTGAAATCTTGCCGCTTAACGGTAAAATTGCCTTTGATACTGGTTGTCTTGAGTTATTATGAAGTGGTTAGAATATGTAGTGTAGCGGTGAAATGCATAGATATTACATAGAATACCAATTGCGAAGGCAGATCACTAATAATATACTGACACTGATGGACGAAAGCGTGGGGAGCGAACAGGATTAGATACCCTGGTAGTCCACGCCGTAA
+
GGGGGGGGGGGGGGGGGFGGGGFGGGGGGGGGGGGGGGGGGGGGGGGGGGGGFGGGGGGGGGGGGGGGGGGGGGGGGGGGGGGGGGGGGGGGGGGGGGGGGGGGGGGGGGGGGGGGGGGGGGGGGGGGGGGGGGGGGGGGGFFGFGGGGGGGGGGGGGGGGGGGGGGGGGFGGGGFGGGGGGGGGGGFGGGGGGGGGGGGGGGGGGGGGGGGGGGGGGGGGGGGGGGGGGGGGGGDGGGGGGFFFFGGGGFFFFGF?FFFGGGGFFGFFFFBFGFBBBFFGG
@M02352:288:000000000-CKWC8:1:1101:15264:13054 1:N:0:TAGCGCTC+GTAAGGAG
TACGGAGGGTCCAAGCGTTATCCGGAATCATTGGGTTTAAAGGGTCCGCAGGCGGTCAATTAAGTCAGAGGTGAAAGCCCATCGCTCAACGATGGAACTGCCTTTGATACTGGTTGACTTGAGTTATACGGAAGTAGATAGAATAAGTAGTGTAGCGGTGAAATGCATAGATATTACTTAGAATACCGATTGCGAAGGCAGTCTACTACGTATATACTGACGCTCATGGACGAAAGCGTGGGGAGCGAACAGGATTAGATACCCTGGTAGTCCACGCCGTAA
+
GGGGGGGGGGGGGGGGGGGGGGGGGEGGGGGGGGGFGGGGGGGGGGGGGGGGGGGFGGGGGGGGGGGGGGGGGGGGGGGGGGGGGGGGGGEGGGGGGGGGGGGGGGGGGGGGFGGGGGGGGGGGGGGGGGGGGGGGGGGGGGGGGGGGGGGGGGGGGGGGGGGGGGGGGGGGGGGGGGGGGGGGGGGGGGGGGGGGGGGGGGGGGGGGGGGGGGGGGGGGGGGGGGGGGGGGGGGFGGGGGGFFFFGGGGFFF?FGFFFFGGGGFFGFFFFFFGFFFFFFGG
@M02352:288:000000000-CKWC8:1:1101:17283:13111 1:N:0:TAGCGCTC+GTAAGGAG
TACGGAGGGTGCAAGCGTTATCCGGAATCATTGGGTTTAAAGGGTTCGTAGGCGGGCTGATAAGTCAGTGGTGAAATGCAGGGGCTCAACTCCGGCACTGCCATTGATACTGTTAGTCTTGAATTATTGTGAAGTGGTTAGAATATGTAGTGTAGCGGTGAAATGCTTAGATATTACATAGAATACCAATTGCGAAGGCAGATCACTAACAATATATTGACGCTGATGAACGAAAGCGTGGGTAGCGAACAGGATTAGATACCCTGGTAGTCCACGCCGTAA
+
GGGGGGGGGGGGGGGGGGGFFGGGGGGGGGGGGGGGGGGGGGGGGGGGGGGGGGGGGGGGGGGGGGGGGGGGGGGGGFGFGGGGGGGGGGGGGGGGGGGGGGGGGGGGGGGGGGGGGGGGGGGGGGGGGGGGFGGGGGGGGGGGC;FGGGGGGGGGGGGGGGGGGGGGGGGGGGGGGGGGGGGGGGGGGGGGGGGGGGGGGGGGGGGGGG4CFFGGFGGGGGGGGGGGGFGGGGGFGGGGGGFFFFDGGGFFFBGGFFFFGGGGFFGFFFFFFGFFFFFFGD
@M02352:288:000000000-CKWC8:1:1101:4964:13122 1:N:0:TAGCGCTC+GTAAGGAG
TACGGAGGGGGTTAGCGTTGTTCGGAATTACTGGGCGTAAAGCGTACGTAGGCGGATTGGAAAGTTGGGGGTGAAATCCCAGGGCTCAACCCTGGAACTGCCTCCAAAACTATCAGTCTAGAGTTCGAGAGAGGTGAGTGGAATTCCAAGTGTAGAGGTGAAATTCGTAGATATTTGGAGGAACACCAGTGGCGAAGGCGGCTCACTGGCTCGATACTGACGCTGAGGTACGAAAGTGTGGGGAGCAAACAGGATTAGATACCCTGGTAGTCCACACCGTAA
+
GGGGDFGGGGGGGGGGGGGGGGGGGGFGGGGGGGGGGGGGGGGGEFEGGGGEGGGEGBFG9FGGGAFGGGGGGGGGGGGGGGGGGGGGGGGDGGGGGGGGGGGCGFGGGGGCGFFGGGGFGGGGFG@,FGGGGGCDCFBFGFGGGGGGGGGGGGGDFGGGGGGGFGGGGGGGGGGFGGGGEGGGGGGGGGGGGGGGGGGGGG8;+<FGGF0?>/0CEGGGGGEGGGGGG6CGGGGFCFFGGGFFFFGGGGFFFFGGFFFFGGGGFFGFFFFFFFFFFFB2FD
@M02352:288:000000000-CKWC8:1:1101:4157:13126 1:N:0:TAGCGCTC+GTAAGGAG
TACGGAGGGTCCAAGCGTTATCCGGAATCATTGGGTTTAAAGGGTCCGCAGGCGGTCAATTAAGTCAGAGGTGAAAGCCCATCGCTCAACGATGGAACTGCCTTTGATACTGGTTGACTTGAGTTATACGGAAGTAGATAGAATAAGTAGTGTAGCGGTGAAATGCATAGATATTACTTAGAATACCGATTGCGAAGGCAGTCTACTACGTATATACTGACGCTCATGGACGAAAGCGTGGGGAGCGAACAGGATTAGATACCCTGGTAGTCCACGCCGTAA
+
GGGGGGGGGGGGGGGGGGGGGGGGGGGGGGGGGGGGGGGGGGGGGGGGGGGGGGGGGGGGGGGGGGGGGGGGGGGGGGGGGGGGGGGGGGGGGGGGGGGGGGGGGGGGGGGGGGGGGGGGGGGGGGGGGGGGGGGGGGGGGGGGGGGGGGGGGGGGGGGGGGGGGGGGGGGGGGGGGGGGGGGGGGGGGGGGGGGGGGGGGGGGGGGGGGGGGGGGGGGGGGGGGGGGGGGGGGGFGGGGGGFFFFGGGGFFFFGGFFFFGGFGFFGFFFFFFGFFFFFFGG
@M02352:288:000000000-CKWC8:1:1101:3177:13152 1:N:0:TAGCGCTC+GTAAGGAG
TACGGAGGGTCCGAGCGTTATTCGGAATCATTGGGTTTAAAGGGTTCGTAGGCGGGTCAATATGTCAGAGGTGAAATCTTGCAGCTTAACTGTAAAATTGCCTTTGATACTGTTGACCTTGAATTACTGTGAAGTGGTTAGAATATGTAGTGTAGCGGTGAAATGCTTAGAGATTACATAGAATACCGATTGCGAAGGCAGCTAACTAACAGTATATTGACGCTGATGAACGAAAGCGTGGGTAGCGAACGGGATTAGATACCCTGGTAGTCCACGCCGTAA
+
GGGGGFFGGGAF++@FGGG@F,F@@@EGFG<FFGGCEGGGGG9CCFFGGFFGGGG@G:E,CE,EGFGFG9FFG9BFG<EE,FCFFGFFCFBGGC,FFFGGG9DFGDD,CFGFGG,C=FFGDGEFD<3@F<F@,@D3FFF9AF9F,@D;,=FGFGA,@FGGGGGFDC;@FCG9;ECCF9<,;3CFGFGG*CFBECEEEDF8:*0+,5A9<C*++5?E7E91BEDEECFC++:CEEDEGDGEGEEF:FDG5C5)1(>F26>F?FFGFF39)08A60?19F>9D3
@M02352:288:000000000-CKWC8:1:1101:3195:13153 1:N:0:TAGCGCTC+GTAAGGAG
TACGGAGGGTCCGAGCGTTATCCGGAATCATTGGGTTTAAAGGGTTCGTAGGCGGGTCAATAAGTCAGAGGTGAAATCTTGCAGCTTAACTGTAAAATTGCCTTTGATACTGTTGACCTTGAATTACTGTGAAGTGGTTAGAATATGTAGTGTAGCGGTGAAATGCTTAGAGATTACATAGAATACCGATTGCGAAGGCAGATCACTAACAGTATATTGACGCTGATGAACGAAAGCGTGGGTAGCGAACGGGATTAGATACCCTGGTAGTCCACGCCGTAA
+
GGGGGGGGGGGGGGGGGGGGGGGGGGGGGGGGGGGGGGGGGGGGGGGGGGGGGGGGGGGGFGGGGGGGGGGGGGGGGGGGGGGGGGGGGGGGGGCFFCFGGGGGGGGGGGGGGGGGGGGGGGGGGGGGGGGGCFGGGGGGFGGGGGGGGGGGGGGGGGGGGGGGGGGGGGGGGGGGGGGGGGG?FGGGGGGGGGGGGGGGEGGGGGGGGGGGGGGGGGDFGGDEGGGGGGGGGGGEGGGGGGFF?FGDGGFF?6DFDFBFGGGGFFGFFF<ABG?BFFFFGD
@M02352:288:000000000-CKWC8:1:1101:20777:13172 1:N:0:TAGCGCTC+GTAAGGAG
TACGGAGGGTGCAAGCGTTATCCGGAATCATTGGGTTTAAAGGGTCCGTAGGCGGGATTGTAAGTCAGTGGTGAAAGTTTGCGGCTCAACCGTAAAATTGCCATTGATACTGCAGTTCTTGAATTATTGTGAAGTGGTTAGAATATGTAGTGTAGCGGTGAAATGCTTAGATATTACATAGAATACCGATTGCGAAGGCAGATCACTAACCATATATTGACGCTGATGGACGAAAGCGTAGGTAGCGAACAGGATTAGATACCCTGGTAGTCTACGCCGTAA
+
GAFFE;@FFFGGFGGGGGGGF,EFFFCD,<,<<E@,,BFFFGFF@F?FFCFEGGGDFGFGGGGGGFGF5EFECFFFFBFFCFGGGGGGGGG7BDBFGDFGG9,,E5FFGDFGFGGDFGGFFF>DF9FF9F9FF<FFCEFG?F9<7,3@FEGDF,>D<FGCGG;EGGFGCEFGGGGGCFCG9=<@F:CC@F7EFGEGGGGCGCGFFFFCFF5?B+B215+>F5*;579C+77DGGGFGECE>E4-4@DGCDBFBBGGFFD4<CEFFFGF<7AA*:F:>>D139
@M02352:288:000000000-CKWC8:1:1101:23432:13180 1:N:0:TAGCGCTC+GTAAGGAG
TACGGAGGGTCCAAGCGTTATCCGGAATCATTGGGTTTAAAGGGTCCGCAGGCGGTCAATTAAGTCAGAGGTGAAAGCCCATCGCTCAACGATGGAACTGCCTTTGATACTGGTTGACTTGAGTTATACGGAAGTAGATAGAATAAGTAGTGTAGCGGTGAAATGCATAGATATTACTTAGAATACCGATTGCGAAGGCAGTCTACTACGTATATACTGACGCTCATGGACGAAAGCGTGGGGAGCGAACAGGATTAGATACCCTGGTAGTCCACGCCGTAA
+
GGGGGGGGGGGGGGGGGGGGGGGGGGGGGGGGGGGGGGGGGGGGGGGGGGGGGGGGGGGGGGGGGGGGGGGGGGGGGGGGGGGGGGGGGGGGGGGGGGGGGGGGGGFGGGGGGGGGGGGGGGGGGGGGGGGGGGGGGGGGGGGGGGGGGGGGGGGGGGGGGGGGGGGFGGGGGGGGGGGGGGGGGGGGGGGGGGGGGGGGGGGGGGGCGDGGEGGGGGGGGGGGGGGGGGGGGGGFGGGGGGFFFFGG=DEF?FGGFFFFGGGGFFGFDFFFFGFFFFFBGG
@M02352:288:000000000-CKWC8:1:1101:20784:13190 1:N:0:TAGCGCTC+GTAAGGAG
TACGGAGGGTGCAAGCGTTATCCGGAATCATTGGGTTTAAAGGGTCCGTAGGCGGGATTGTAAGTCAGTGGTGAAAGTTTGCGGCTCAACCGTAAAATTGCCATTGATACTGCAGTTCTTGAATTATTGTGAAGTGGTTAGAATATGTAGTGTAGCGGTGAAATGCTTAGATATTACATAGAATACCGATTGCGAAGGCAGATCACTAACAATATATTGACGCTGATGGACGAAAGCGTAGGTAGCGAACAGGATTAGATACCCTGGTAGTCTACGCCGTAA
+
GGGGGGGGGGGGGGGGGGGGGGGGGGGGGGGGGGGGGGGGGGGGGGGGGGGGGGGGGGGGGGGGGGGGGGGGGGGGGGGGGGGGGGGGGGGGGGGGGGGGGGFGGGGGFGGGGGGGGGGGGGGGGGGGGGGGGGGGGGGGGGGGGGGGGGGGGGGFGGGGGGGGGGGGGGGGGGGGGGGGGGGGGGGGGGGFGGGGGGGGGCCGGGFFFGGGGGGGGGGGGGGGGGGGGGGGGGGFGGGGGGFFFFGGGGBFFFGGDFFFGGGGFFGFFFDFFGFFFFFFGG
@M02352:288:000000000-CKWC8:1:1101:12254:13216 1:N:0:TAGCGCTC+GTAAGGAG
TACGGAGGGTGCGAGCGTTACTCGGAATTACTGGGCGTAAAGCGCATGCAGGTGGTTCATTAAGTCAGATGTGAAAGCCCGGGGCTCAACCTCGGAACTGCATTTGAAACTGGTGAACTAGAGTGCTGTAGAGGGGGGTAGAATTTCAGGTGTAGCGGTGAAATGCGTAGAGATCTGAAGGAATACCAGTGGCGAAGGCGGCCCCCTGGACAGACACTGACACTCAGATGCGAAAGCGTGGGGAGCAAACAGGATTAGATACCCTGGTAGTCCACGCCGTAA
+
GFGFCFGGGGGGGFFGGGGG,CFGGGGFGGGGGGGGGGGGFGGGGGGGGGGGGGGGGGGGGGGGGGGGGGGGGGGGGGGGGGGGGEGGGGGGGGGGGGGGGDGFFFGGGCGGGGFCGGGGGGGGGGGGGGGFGGGGGGGGGGGGGFF9AFGGGGGGGGGGGGGGGGGGGGGGGGGFGGGGGGGGGGGGGGGGGGGGGGGGGGGGGGGGGGGGGGGFGGGGGGGGGGGGGGGDGGGFGGGCGGD:35CFGCFF?<GF2*58<EFFFFGFDF-:**/-3:B;GG
@M02352:288:000000000-CKWC8:1:1101:12476:13242 1:N:0:TAGCGCTC+GTAAGGAG
TACGGAGGGTCCAAGCGTTATCCGGAATCATTGGGTTTAAAGGGTCCGCAGGCGGTCAATTAAGTCAGAGGTGAAAGCCCATCGCTCAACGATGGAACTGCCTTTGATACTGGTTGACTTGAGTTATACGGAAGTAGATAGAATAAGTAGTGTAGCGGTGAAATGCATAGATATTACTTAGAATACCGATTGCGAAGGCAGTCTACTACGTATATACTGACGCTCATGGACGAAAGCGTGGGGAGCGAACAGGATTAGATACCCTGGTAGTCCACGCCGTAA
+
GGGGGGGGGGGGGGGGGGGGGGGGGGGGGGGGGGGGGGGGGGGGGGGGGGGGGGGGGGGGGGGGGGGGGGGGGGGGGGGGGGGGGGGGGGGGGGGGGGGGGGGGGGGGGGGGGGGGGGGGGGGGGGGGGGGGGGGGGGGGGGGGGGGGGGGGGGGGGGGGGGGGGGGGGGGGGGGGGFGGGGFCFGGGGGGGGGGGGGGGGGGGGGGEGGGGGGGGGGGGGGGGGGGGGGGGGGGFGGDGGGF:>BGGGGFFFFGF<FAFFGGGFFGFBFFFFGFFFFFBGG
@M02352:288:000000000-CKWC8:1:1101:5533:13258 1:N:0:TAGCGCTC+GTAAGGAG
TACGGAGGGTGCAAGCGTTATCCGGAATCATTGGGTTTAAAGGGTCCGCAGGCGGTCAATTAAGTCAGAGGTGAAATACCATAGCTCAACTATGGAACTGCCTTTGATACTGGTTGACTTGAGTTATACGGAAGTAGATAGAATACGTAGTGTAGCGGTGAAATGCATAGAGATTACTTAGAATACCGATTGCGAAGGCAGTCTACTACGTCTATACTGACGCTCATGGACGAAAGCGTGGGGAGCGAACAGGATTAGATACCCTGGTAGTCCACGCCGTAA
+
GGGGGEGGGGGC,FFFGGGDFEFGGGGG9EEEGGG@CFGGGGCF@<FG:FGGGGG:F:FGGGGGGCFGGGGGGGGGGGGGGA@FGG,AFGD<FGGGGGGGGGGGGFGGGGGGGGGG8FGGGGGFF,CC9>CE:FGDFFGCFGGF,,8@FFGGGGG9FGGGGGGG9FCFCGGFFFFF>EC@DFGDGGGGDGGFGGGGGGGGGGGGGGGEFCG52CFGGGGGGGGGDGEG96DGGCGFGGGGGGFFFFGGGGFFFFGGFFBFGGGGFFFFAFAFFGFBFFFFGD
@M02352:288:000000000-CKWC8:1:1101:24763:13261 1:N:0:TAGCGCTC+GTAAGGAG
TACGGAGGGTCCAAGCGTTATCCGGAATCATTGGGTTTAAAGGGTCCGCAGGCGGTCAATTAAGTCAGAGGTGAAAGCCCATCGCTCAACGATGGAACTGCCTTTGATACTGGTTGACTTGAGTTATACGGAAGTAGATAGAATAAGTAGTGTAGCGGTGAAATGCATAGATATTACTTAGAATACCGATTGCGAAGGCAGTCTACTACGTATATACTGACGCTCATGGACGAAAGCGTGGGGAGCGAACAGGATTAGATACCCTGGTAGTCCACGCCGTAA
+
GGGGGGGGGGG<<FGGGGGEG<FGGFGG<F<FGGG@FGGGGGGGGDGGGGGGGGGFCEGGGGGGGGFGGGGGGGGGFGGGGGFGGGGGGGGG7FGGGGGGGGG9FEGGGGGGDGGG8CGGGGGGGGGGFFGGGGGFDDFDGGGGGAFGGGGGGGGCGGGGGGGGGGFFGGGGGGGC@EFFGGGFGGGGGGGGGGGGGGGGDF92FGGG78DGFGGGGGGGGGGGGGGGGGGGGGGFGGGGEGF:2DGGE<>F??GGFFFFGGGGFFGFFFFFFGFFFFFBGG
@M02352:288:000000000-CKWC8:1:1101:28685:13278 1:N:0:TAGCGCTC+GTAAGGAG
TACGGAGGGTGCAAGCGTTATCCGGAATCATTGGGTTTAAAGGGTCCGTAGGTGGATAATTTAGTCAGAGGTGAAAGTTTGCCGCTTAACGGTAAAATTGCCTTTGATACTGGTTATCTTGAATCATTATGAAGTGGTTAGAATATGTAGTGTAGCGGTGAAATGCATAGATATTACATAGAATACCAATTGCGAAGGCAGATCACTAATAATGTATTGACACTGATGGACGAAAGCGTGGGGAGCGAACAGGATTAGATACCCTGGTAGTCCACGCCGTAA
+
GFGGGFGGGGGGGGGGGGGGGGGGGGGGGGGFGGGGGGGGGGGGGGGGGGGGGGGGGGGGGGGGGGGGGGGGGGGGGGGGGGGGGGEGGGGGGGGGGGGGGGFGGGGGGGGGGGGGGGGG<DFGGFGGGGGGGGGGGGDG8F<FGGGGGGGGGGGGGGGGGDGGGGGGFFGGGGGGGGGGGCFFFGGGGGGFGDE5**DFGGGGGGGDFFGGGFGFEGF?FFGGGGGGFFGGGGDDGGGEEGFFB@GGGG>?<?*?B@BF?+AD67CF2@B24CFFFFFFGG
@M02352:288:000000000-CKWC8:1:1101:25426:13313 1:N:0:TAGCGCTC+GTAAGGAG
TACGGAGGGTGCAAGCGTTATCCGGAATCATTGGGTTTAAAGGGTCCGCAGGCGGTCAATTAAGTCAGAGGTGAAATACCATAGCTCAACTATGGAACTGCCTTTGATACTGGTTGACTTGAGTTATACGGAAGTAGATAGAATACGTAGTGTAGCGGTGAAATGCATAGATATTACTTAGAATACCGATTGCGAAGGCAGTCTACTACGTATATACTGACGCTCATGGACGAAAGCGTGGGGAGCGAACAGGATTAGATACCCTGGTAGTCCACGCCGTAA
+
FGGGC@FGGEGGGGGGGGGGGGGGGGGGGGGGGGGGGGGGGGGGFCFGGGGDGGGGGGDEFGGGGGGGGGGGGGGGGGGGGGGGGGGGGGFFGGGGCFGGGGGGGGGFGGGF8FFGGGGGFFFGGFGCFGDGGGGGGGGFGGGGF,58@FGFGG=FGEGGGGGGCGCEEGG,DFGGG;DD9CFGGGGGDFFGGGGGGGGGDGGFCFGGG**<CCFFGG?FGGGGEDGF969<ECDFG5DGEGE:6BDDGGFFFFGGFFFFCGGGFFCFB=ABFDFB>:@FGG
@M02352:288:000000000-CKWC8:1:1101:2347:13326 1:N:0:TAGCGCTC+GTAAGGAG
TACGGAGGGTGCAAGCGTTATCCGGAATCATTGGGTTTAAAGGGTTCGTAGGCGGGCTGATAAGTCAGTGGTGAAATGCAGGGGCTCAACTCCGGCACTGCCATTGATACTGTTAGTCTTGAATTATTGTGAAGTGGTTAGAATATGTAGTGTAGCGGTGAAATGCTTAGATATTACATAGAATACCAATTGCGAAGGCAGATCACTAACAATATATTGACGCTGATGAACGAAAGCGTGGGTAGCGAACAGGATTAGATACCCTGGTAGTCCACGCCGTAA
+
GGGGGGGGGFGGGGGGGGGGGGGDGGGGGGGGGGGGGGGGGGGGGGGGGGGGGGGGGGGGGGGGGGGGGGGGGGGGGGGGGGGGGGGGGGGGGGGGGGGGGGGGGGGGGGGGGGGGGGGGGGGGGGGGGGGGGGGGGGGGGGGGGGGGGGGGGGGFGGGGGGGGGGGGGGGGGGGGGGGGGGGGGGGGGGGGGGGGGGGGGGGGGGGGGGGGGGGGGGGGGGGGGGGGGGGGGGGFGGGGGGFFFFGGGGFFFFGGFFFFGGGGFFGFFFFBFGFBF?FFGG
@M02352:288:000000000-CKWC8:1:1101:27232:13381 1:N:0:TAGCGCTC+GTAAGGAG
TACGGAGGGTCCGAGCGTTGTCCGGAATTATTGGGTTTAAAGGGTACGTAGGCGGAATAATAAGTCAGAGGTGAAATCCTGCAGCTCAACTGTAGAACTGCCTTTGAAACTGTTATTCTTGAGTATGGTAGGGGTAAGCGGAATTTATAATGTAGCGGTGAAATGCATAGATATTATAAAGAACACCGATAGCGAAGGCAGCTTACTGGACCATAACTGACGCTAATGTACGAAAGCGTGGGTAGCGAACAGGATTAGATACCATGGTAGTCCACGCCGTAA
+
<FGGGGGGGGDGEGGGGGGGGGGGGGDGGGGGDDFGGGGGGGGGGGGGGGCGGGGG:FGGGGGGGGGGGGCFGGGFGFGGGGFGGGGGGGGGEFFGGGGGGGGGGGGGFFDGGGGGGGGGGGFGGGGG?FDFGGGGDCGGGGEF7=FGGECCCA@8>FGFFGBFGGGGGG7@BCFGGFGFFGF:EGG*CFEG?C:B8C5EGGG+<EF@CCCDGGGGFFDF6BEGGGGFGGGGGGC7F*98CE@6:?DGDCE@<FGC4?2*3AC*9FF=-146BDF:6<FFGG
@M02352:288:000000000-CKWC8:1:1101:5568:13388 1:N:0:TAGCGCTC+GTAAGGAG
TACGAAGGTCCCGAGCGTTGTTCGGAATCACTGGGCGTAAAGGGAGCGTAGGCGGTTAGGTAAGTCAGATGTGAAATCCCGGGGCTCAACCCCGGAACTGCATCCGATACTGCCTGACTAGAGTATTGGAGAGGAAAGTGGAATTCTCGGTGTAGCAGTGAAATGCGTAGATATCGAGAGGAACACCAATGGCGAAGGCAACTTTCTGGACAATAACTGACGCTGAGGCTCGAAGGCTAGGGTAGCGAAAGGGATTAGATACCCCTGTAGTCCTAGCAGTAA
+
GGGGGGGGGGGGGGGGGGGGGGGGGGGGGGGGGGGGGFGGGGGGGGGGGGGGGGGGGGGGGGGGGGGGGGGGGGGGGGGGGGGGGGGGGGGGGGGGGGGGGGGGGGGGGGGGGGGGGGGGGGGGGGGGGGGGGGFFGGGGGGGGGGGGGGGGGGGGGGGGGGGGGGGGGGGGGGGGGGGGGGGGGGGGGGGGGGGGGGGGGGGGGGGGGGGGGGGGGGGGGGGGGGGGGGGGGGGFGGGGGGFFFFGGGGFFFFGGFFFFGGGGFFGFFFFFFGFFFFFFGG
@M02352:288:000000000-CKWC8:1:1101:20316:13389 1:N:0:TAGCGCTC+GTAAGGAG
TACGGAGGGGGTTAGCGTTGTTCGGAATTACTGGGCGTAAAGCGCACGTAGGCGGATTGGAAAGTAGGGGGTGAAATCCCAGGGCTCAACCCTGGAACTGCCTCCTAAACTATCAGTCTAGAGTTCGAGAGAGGTGAGTGGAATTCCAAGTGTAGAGGTGAAATTCGTAGATATTTGGAGGAACACCAGTGGCGAAGGCGGCTCACTGGCTCGATACTGACGCTGAGGTGCGAAAGCGTGGGGAGCAAACAGGATTAGATACCCTGGTAGTCCACGCCGTAA
+
GGGGGFGGGDGGEGGGGGGGGEGGGGGGGGGGGGGGGGGGGGGGGFFGGGGGGGGGGGGC=FGGGDAFEGGGGGGGGGFGGFGGGGGGGGGGGGGGGGGGGGGGGDGFGGGCGGGGGGGEGGGGGGCFFGGGGGGGCCFGGGGGFGGDGGGGGGGAGGGGGGGGGGGGGGGGGGGCGGGGGGGGGGGGGGFGGGGGGGGGGGGGGGGGGDGGGDEFGGGGGGGGGGFG?*9DGGGFGGGGGGFFFFFGFGFFFFGGFFFFGGGGFFGFFFFFFGFFFFFFGG
@M02352:288:000000000-CKWC8:1:1101:28858:13422 1:N:0:TAGCGCTC+GTAAGGAG
TACGGAGGGTCCGAGCGTTATCCGGAATCATTGGGCTTAAAGGGTTCGTAGGCGGGTCAATAAGTCAGAGGTGAAATCTTGCAGCTTAACTGTAAAATTGCCTTTGATACTGTTGACCTTGAATTACTGTGAAGTGGTTAGAATATGTAGTGTAGCGGTGAAATGCTTAGAGATTACATAGAATACCGATTGCGAAGGCAGATCACTAACAGTATATTGACGCTGATGAACGAAAGCGTGGGTAGCGAACGGGATTAGATACCCCGGTAGTCCACGCCGTAA
+
G@DCCB@6CBFCFCF7CF:BFFC:F@+D6C<@@CF,6CD@CFAG,@FFFGGDGGGDFFEACCFGF9@EFFDFDFF9FFFFEFFFGE5EFG9FG<FEDEBFF<<DFDECGGFCEG<@8AC9=DFGG,3,@3>@FAFC98DFAFFFCFDDGAFFGGGCCGGGGFCDGGGGGFC,?;DDC?FGGGCFGFC8FEGG;E@CEEC8C*+?FCFGGG;0?FGGDC?FFGGDEGGGC::4EED>GGGGGGFFFF<<=DFFBF7C<F9FG?<<:@GBFF>A***49<BFDC
@M02352:288:000000000-CKWC8:1:1101:6881:13423 1:N:0:TAGCGCTC+GTAAGGAG
TACGGAGGATCCAAGCGTTATCCGGAATCATTGGGTTTAAAGGGTCCGTAGGTGGATAATTAAGTCAGAGGTGAAATCTTGCCGCTTAACGGTAAAATTGCCTTTGATACTGGTTGTCTTGAGTTATTATGAAGTGGTTAGAATATGTAGTGTAGCGGTGAAATGCATAGATATTACATAGAATACCAATTGCGAAGGCAGATCACTAATAATATACTGACACTGATGGACGAAAGCGTGGGGAGCGAACAGGATTAGATACCCTGGTAGTCCACGCCGTAA
+
GGGGGGGGGGGGGGGGGGGGGGGGGGGGGGGGGGGGGGGGGGGGGGGGGGGGGGGGGGGGGGGGGGGGGGGGGGFGGGGGGGGGGGGGGGGGGGGGGGGGGGGGGGGGFGGGGGGGGGGGGGGGGGGGGGGGGGGGGGGGFGGGGFGGFGGFGGGGGGGGGGGGGGGGGGGGGGGGGGGGGGFGGGGGGGGGGGGGGGGGGGGGGGG9FGGGGFGGGGFFGGGGGGGGGFGGGEGFGGGGGGFFFFGGGGFFFFGG?FFFGGGGFFGFFFFFFGFFFFFFGG
@M02352:288:000000000-CKWC8:1:1101:9170:13452 1:N:0:TAGCGCTC+GTAAGGAG
TACGGAGGGTCCAAGCGTTATCCGGAATCATTGGGTTTAAAGGGTCCGCAGGCGGTCAATTAAGTCAGAGGTGAAAGCCCATCGCTCAACGATGGAACTGCCTTTGATACTGGTTGACTTGAGTTATACGGAAGTAGATAGAATAAGTAGTGTAGCGGTGAAATGCATAGATATTACTTAGAATACCGATTGCGAAGGCAGTCTACTACGTATATACTGACGCTCATGGACGAAAGCGTGGGGAGCGAACAGGATTAGATACCCTGGTAGTCCACGCCGTAA
+
GGGGGEGGGGGGGGGGGGGGGGGGGGGGGGGFGGGGGGGGGGGGGGGGGGGGGGGEFGGGGGGGGGGGGGGGGGGGGGGGGGDFGGGGGGGGGGGGGGGGGGGGGGGGGGFGGGGGGGGGGGGGGGGGFGGGGGGGGGGGGGGGGGGGGGGGGGGGGGGGGGGGGGGGGGGGGGGGGGGGGGGGGGGGGGGGGGEGGGGGGGGGGGGGGGGGGGGGGGGGGGGGGGCFGGGGGGGFGGGGGGFFFFGCEDFFFFGGFFFFGGFGFFGFBFFFFGFFFFF259
@M02352:288:000000000-CKWC8:1:1101:18500:13484 1:N:0:TAGCGCTC+GTAAGGAG
TACGGAGGGTCCAAGCGTTATCCGGAATCATTGGGTTTAAAGGGTCCGCAGGCGGTCAATTAAGTCAGAGGTGAAAGCCCATCGCTCAACGATGGAACTGCCTTTGATACTGGTTGACTTGAGTTATACGGAAGTAGATAGAATAAGTAGTGTAGCGGTGAAATGCATAGATATTACTTAGAATACCGATTGCGAAGGCAGTCTACTACGTATATACTGACGCTCATGGACGAAAGCGTGGGGAGCGAACAGGATTAGATACCCTGGTAGTCCACGCCGTAA
+
GGGGGGGGGGGGGGGGGGGGGFGGGGGGGGGGGGGGGGGGGGGGGGGGGGGGGGGGGGGGGGGGGGGGGGGGGGGGGGGGGGGGGGGGGGGGGGGGGGGGGGGGGGGGGGGGGGGGGGGGGGGGGGGGGGGGGGGGGGGGGGGGGGGGGGGGGGGGGGGGGGGGGGFGGGGGGGGGGDGGGGGGGGGGGGGGGGGGGGGGGGGGGGGGGGGGGGGGGGGGGGGGGGGGGGGGGGGFGGGGGGEF>EGGGGFFFFGGFFBFGGGGFFGFFFBFFGFFFFFFGG
@M02352:288:000000000-CKWC8:1:1101:28570:13495 1:N:0:TAGCGCTC+GTACGGAG
TACGGAGGATCCAAGCGTTATCCGGAATCATTGGGCTTAAAGGGTCCGTAGGTGGACAATTAAGTCAGAGGTGAAAGTTTGCAGCTCAACTGTAAAATTGCCTTTGATACTGTTTGTCTTGAATTATTATGAAGTGGTTAGAATATGTAGTGTAGCGGTGAAATGCATAGATATTACATAGAATACCGATTGCGAAGGCAGATCACTAATAATATATTGACACTGATGGACGAAAGCGTGGGTAGCGAACGGGATTAGATACCCCGGTAGTCCACGCCGTAA
+
GGGGGGGE,C<FGEGGGGGGA@FFGGGGGG9EFFG,CEFFGGFG6<CFFGGGCFG76,,6CEFGG9,CFEFGGGFG<,CC9,,CEGGGGG9<F,,CF,EFG9EF??F@FGFG@EFC=FGFGDFDF<E,CEFG<FGDFCD9EGFG,C?E,EFGGGG9FEGDGGGGDF9FGGGDGGGGCCCEEGCAFGGGGGGGGGGGGGGGCCF,7DE9,,=7,,@DFGGGGFGGGD?C?6?DEGGFFGCGEG>E;A3<CD)7::DGFFFFFGFF))C>9DFBFG??FF:9C<
@M02352:288:000000000-CKWC8:1:1101:6436:13573 1:N:0:TAGCGCTC+GTAAGGAG
TACGGAGGATCCAAGCGTTATCCGGAATCATTGGGTTTAAAGGGTCCGTAGGTGGATAATTAAGTCAGAGGTGAAATCTTGCCGCTTAACGGTAAAATTGCCTTTGATACTGGTTGTCTTGAGTTATTATGAAGTGGTTAGAATATGTAGTGTAGCGGTGAAATGCATAGATATTACATAGAATACCAATTGCGAAGGCAGATCACTAATAATCAACTGACACTGATGGACGAAAGCGTGGGGAGCGAACGGGATTAGATACCCCGGTAGTCCACGCCGTAA
+
GGGGGGGGGGGGGGGGGGGGGGFGGFGGGGGGGGGFGGGGGGGGGGGGGGGGFGGGGGGGGGGGGGGGGGGGGGGGGGGGGGGGGGGGGGGGGGGGGGGGGGGGGGGGGGGGGGGGGGGGGGGGGGGGGGGGGGGGGGGGGGGGGGGGGGGGGGGGGGGGGGGGGGGGGGGGGGGGGGGGGGGGGFGGGGGGGGGGGGGGGGGGGGGGGGGGGGGGGGGGGGGGGGGGGGGGGGGFGGDGGGFFFFGGGGFFFFGC?FFFGGGGFFGDBEFFFGFFFFFBDD
@M02352:288:000000000-CKWC8:1:1101:3140:13622 1:N:0:TAGCGCTC+GTAAGGAG
TACGGAGGGTGCAAGCGTTATCCGGAATCATTGGGTTTAAAGGGTTCGTAGGCGGGCTGATAAGTCAGTGGTGAAATGCAGGGGCTCAACTCCGGCACTGCCATTGATACTGTTAGTCTTGAATTATTGTGAAGTGGTTAGAATATGTAGTGTAGCGGTGAAATGCTTAGATATTACATAGAATACCAATTGCGAAGGCAGATCACTAACAATATATTGACGCTGATGAACGAAAGCGTGGGTAGCGAACAGGATTAGATACCCTGGTAGTCCACGCCGTAA
+
GGGGGGGGGGGGGGGGGGGGGGGGEGEGFGEGGGGGDGGGGGGGDFGGGGGGGGGGGGGGFEGGGGGGGGGGGGGGGGGGGGGGGGGGGGFGGGGGGGGGGGGGFGGFGGGGGGEG9FGGGGGGG9=CGEGFFGEFGDFGGGGGEFCGGGGGGGGGGGGGGGGGGGGGGGGGGGGGGGGGGGGGGGGFFFGGGGGGGGGGGCCEGGEFFGDFFGGGGGGGGGGGGGGGGEGGGGGFGGGGGGFFBF5CGGBFFFGGFFFFGGFGFFGFFFFFFG??96BBGD
@M02352:288:000000000-CKWC8:1:1101:7389:13639 1:N:0:TAGCGCTC+GTAAGGAG
TACGGAGGATCCAAGCGTTATCCGGAATCATTGGGTTTAAAGGGTCCGTAGGTGGATGATTAAGTCAGAGGTGAAAGTTTGCGGCTCAACCGTAAAATTGCCTTTGATACTGGTCATCTTGAATTATTATGAAGTAGTTAGAATATGTAGTGTAGCGGTGAAATGCATAGATATTACATAGAATACCAATTGCGAAGGCAGATTACTAATAATCAATTGACACTGATGGACGAAAGCGTGGGGAGCGAACAGGATTAGATACCCTGGTAGTCCACGCCGTAA
+
FGFFGDDGEGGFGG<FGGECGFACCGGF@EFDFG?FFDFDCGGEGG8CGGGGCFGFGGGFGCDFEFGGGFDCCGFFGFCFF,@BECEGG@<>CEFDGAEEFCGDGGGGCGCFGGAEFFCFGCEFFGGGA9AFCFFFFFCGGGGGGGGGGGFGFGFCEGGGGGGGGFGGGGGFGGGGGGFGGGFGFGF@FEFCEGGGGGGGGGFGGGFFFFFGGFGGGFFC9CC8FFCFGFFGEGDD555CEGFFBDGGGGFFFFG7>@A4FC@FFFCFFFF26FF?0?F9DC
@M02352:288:000000000-CKWC8:1:1101:2155:13660 1:N:0:TAGCGCTC+GTAAGGAG
TACGGAGGGTCCAAGCGTTATCCGGAATCATTGGGTTTAAAGGGTCCGCAGGCGGTCAATTAAGTCAGAGGTGAAAGCCCATCGCTCAACGCTGGAACTGCCTTTGATACTGGTTGACTTGAGTTATACGGAAGTAGATAGAATAAGTAGTGTAGCGGTGAAATGCATAGATATTACTTAGAATACCGATTGCGAAGGCAGTCTACTACGTATATACTGACGCTCGTGGACGAAAGCGTGGGGAGCGAACAGGATTAGATACCCTGGTAGTCCACGCCGTAA
+
GGGGGGGGGG,EFGGGGGGGGGGGGGBCFG9FFGGG7FGGGGGGE<CF+@F7FFG:FFCFEGGGEG9F5CFGGGGGGGGG@=4FFEGGGG@7?FG<FGGGGB,E?FFCGGGG8A,C3EFFGGGGG,833,@3+@@FF,73EFGG>3>F=FGGGGGGGGGGGGGGGG9DGGGGGGGGC;>@FGGFGGGG:1<EGGGGGGG6EEGG9CF+<*035?;FGGGGGGGED5?F=:CDGGGFGGGGGGFFFFDGGGFFF6FGFFFFGGGGFFGFFFFFFGFFFFFFGD
@M02352:288:000000000-CKWC8:1:1101:2171:13674 1:N:0:TAGCGCTC+GTAAGGAG
TACGGAGGGTCCAAGCGTTATCCGGAATCATTGGGTTTAAAGGGTCCGCAGGCGGTCAATTAAGTCAGAGGTGAAAGCCCATCGCTCAACGATGGAACTGCCTTTGATACTGGTTGACTTGAGTTATACGGAAGTAGATAGAATAAGTAGTGTAGCGGTGAAATGCATAGATATTACTTAGAATACCGATTGCGAAGGCAGTCTACTACGTATATACTGACGCTCGTGGACGAAAGCGTGGGGAGCGAACAGGATTAGATACCCTGGTAGTCCACGCCGTAA
+
GGGGGGGEGGGGGGGGEFGEGGGGGGGCGGFGCEFC:FDCEGGGGCFEGGGGGGGGGGGGGGFFGFGFGGGFFGGGFDGGGGGGEGGCCE:+=FGGGFGGGG9EFAEGGGGFFGGGGGGGGGCFCGGGG8=C@GGGGGGGGGG,F9F<FFGGGGGGGD::FCFGGGGFFGGFGGGGG?FGGGFGGGGGGGDFGGEGGGGGGFGGG9EGGGGGGGGGCCCC8EEGCD8CCGGGGED>GE<CEEE6BFGDEDFF<:D746)9?E@FFFGFFFFFFF6<>BD27<
@M02352:288:000000000-CKWC8:1:1101:26973:13678 1:N:0:TTGCGCTC+GTCAGGAG
TACGGAGGGGGTTAGCGTTGTTCGGAATTACTGGGCGTAAAGCGCACGTAGGCGGATCAGAAAGTATAGGGTGAAATCCCAGGGCTCAACCCTGGAACTGCCTTATAAACTCCTGGTCTTGAGTTCGAGAGAGGTGAGTGGAATTCCGAGTGTAGAGGTGAAATTCGTAGATATTCGGAGGAACACCAGTGGCGAAGGCGGCTCACTGGCTCGATACTGACGCTGAGGTGCGAAAGTGTGGGGAGCAAACAGGATTAGATACCCTGGTAGTCCACACCGTAA
+
GGGGDGGGGGGB:FFGGGGCG<FGGE@FGGGGGGGFGGGGGGGGD>FGGGGEGGG+@:=E9FGGG<FFGDFGGGGGGGGGGGGGGGGGGGGGGGGGGGGGGD=FBFGGGGG<FFC,@FGGGGGGGGGCEFGFGG<:CF>FGGGGGGGFGGGGGGGCGGGGGGGGGGGGGGEGGGGDDGGGGGGGGGGGGBFGGGGGGGGGGGD*<FGGG52C>*;EGGGGGGGGGGGG02CDEGGF7FGGDGFFFFGGGGFFFFGGFFFFGGGGFFGFBFFFFGF0<BFFGG
@M02352:288:000000000-CKWC8:1:1101:16696:13697 1:N:0:TAGCGCTC+GTAAGGAG
TACGGAGGGTCCAAGCGTTATCCGGAATCATTGGGTTTAAAGGGTGCGCAGGCGGTTTATTAAGTCAGTGGTGAAATCTCGGGGCTCAACCTCGAAACTGCCATTGATACTGATAAACTTGAGTTCAGTTGGAGTAGGCGGAATGTGTAGTGTAGCGGTGAAATGCTTAGATATTACACAGAACACCGATAGCGAAGGCAGCTTACTAAACTGATACTGACGCTGAGGCACGAAAGCGTGGGGAGCGAACAGGATTAGATACCCTGGTAGTCCACGCCGTAA
+
GGGGGEEGGGGGGGGGGGGGGGGGGEFGGGGGGGGFGEFGGGGGGGGGGGGGGECFFGGGGGGGGGGGGGGFGGGGGGFGGGGGGGGGGGGGGGGGGGGGGGGGFGGGGGGGGGGGGGGGGGGGGGGGGGGGGGGGGGGGGGGGGGGGGGGGGGGGEGEFGGGGGGGGGGGGGGGGGGGGGGGGGGGGGGGGGGGGGGGGGGFGGGGGGGGGGGGGGGCCCGGGDGGGGGGGGGGFGG<ECEE?FFDGC5>@BFFGFF<FCFGGFFGFA?44BFFFB?>>CD
@M02352:288:000000000-CKWC8:1:1101:3176:13710 1:N:0:TAGCGCTC+GTAAGGAG
TACGGAGGGTCCGAGCGTTATCCGGAATCATTGGGTTTAAAGGGTCCGCAGGCGGTCGATTAAGTCAGAGGTGAAATCCCATAGCTTAACTATGGAACTGCCTTTGATACTGGTTGACTTGAGTCATATGGAAGTAGATAGAATGTGTAGTGTAGCGGTGAAATGCATAGATATTACACAGAATACCGATTGCGAAGGCAGTCTACTACGTATGTACTGACGCTCATGGACGAAAGCGTGGGGAGCGAACAGGATTAGATACCCTGGTAGTCCACGCCGTAA
+
GGGGGGGDGGGGGGGGGGGGGGGGGGGCFGGGGGGGGGGGGGGGGGGGGGGGGGGGGGGGGDGGGGGGGGGGGGGGGGGGGGGGGGGGGGG,FFGGGGGGGGGGGGGGGGGGGGGGGGGGGGGGGGGGGGGGGGGGGGGGGGGGGGGGGGGGGGGGGGGGGGGGGGGFFGGGGGGGGGGGFGGGGGGGGGGGGGECGGGGGGGGGGGGGGGGGGGGGGGGGGGGGGGGGFGGGGGFGGGGGGFFFFGGGGFF??GGFFFFGGFGFFGFFFFFFGFFFFFFGG
@M02352:288:000000000-CKWC8:1:1101:4973:13744 1:N:0:TAGCGCTC+GTAAGGAG
TACGGAGGGTCCAAGCGTTATCCGGAATCATTGGGCTTAAAGGGTCCGCAGGCGGTCAATTAAGTCAGAGGTGAAAGCCCATCGCTCAACGATGGAACTGCCTTTGATACTGGTTGACTTGAGTCATATGGAAGTAGATAGAATGTGTAGTGTAGCGGTGAAATGCATAGATATTACACAGAATACCGATTGCGAAGGCAGTCTACTACGTATGTACTGACGCTCATGGACGAAAGCGTGGGGAGCGAACAGGATTAGATACCCTGGTAGTCCACGCCGTAA
+
GGGGDEGGGGGGGGGGGGGGGFGGGDGGGGDFGGG,EFGGGG<FCCFGEGGGGGGCE@<FFGGGGAA<5=FGGGGGCFGGGCFGG,B@FCF7DCECFFGCFG?DBFED9FFDFGAF<FAFF<>EF<=FGGFA<>B<FEFGGFGG=FFGGGFGGGGFCFFDGGGFGG;@CFGGGGGFDFFEGGGFFEGEEGGGGGDEEEGGGGFC<?FCFED+<8EC1<+;FC=*/9@?CAF)7?DFGGC>GEF(15C5E<BFFFFF?F2=?EFGFFF76=<)@FF<>BFFDD
@M02352:288:000000000-CKWC8:1:1101:4991:13745 1:N:0:TAGCGCTC+GTAAGGAG
TACGGAGGGTCCAAGCGTTATCCGGAATCATTGGGTTTAAAGGGTCCGCAGGCGGTCAATTAAGTCAGAGGTGAAAGCCCATCGCTCAACGATGGAACTGCCTTTGATACTGGTTGACTTGAGTCATATGGAAGTATATAGAATGTGTAGTGTAGCGGTGAAATGCATAGATATTACACAGAATACCGATTGCGAAGGCAGTCTACTACGTATGTACTGACGCTCATGGACGAAAGCGTGGGGAGCGAACAGGATTAGCTACCCTGGTAGTCCACGCCGTAA
+
E<FFF@F>7C<FGC@F@FFEFGGG7:FFEGGF9CC:FFFEFG9FFGGGGEGGGDGGGDGGG9,5FG,<EFGGGFG?ECFFGGGC?FGGGGG7FGCFFFGGGGGGFGGGGFGCFEGG,CFC>>FFFAFGG9<9FFFG,,@FCCFGGFDGG9F,@C=FEGG>CGGG@BCCF;:F9DFGGGGG7?FFFGG*FFFGFGEE>CFGDF?EEGGGGGGGGCF9CG+C?CGGDDECG+9)*8*<C5<EED>66>D3*<3<:?F*3608EFGGF><FA7<<?:F06:DFG<
@M02352:288:000000000-CKWC8:1:1101:25064:13759 1:N:0:TAGCGCTC+GTAAGGAG
TACGGAGGGTCCAAGCGTTATCCGGAATCATTGGGTTTAAAGGGTCCGCAGGCGGTCAATTAAGTCAGAGGTGAAATCCCATAGCTTAACTATGGAACTGCCTTTGATACTGGTTGACTTGAGTTATACGGAAGTAGATAGAATAAGTAGTGTAGCGGTGAAATGCATAGATATTACTTAGAATACCGATTGCGAAGGCAGTCTACTACGTATATACTGACGCTCATGGACGAAAGCGTGGGGAGCGAACAGGATTAGATACCCTGGTAGTCCACGCCGTAA
+
GGGGGGGGGGFGGGGGGGGGGGGGGGGGGGGGGGGGGGGGGGGGGGGGGGGGGGGGGGGGGGGGGGGGGFGGGGGGGGGGGGGGGGGGGGGGGGGGGGGGGGGGGGGGGGGGGGGGGGGGGGGGGGGGGGGGGGGGGGGGGGGGGGGGGGGGGGGGGGGGGGGGGGGGGGGGGGGGGGGGGGGGGGGDGGGGGGGGGGGGGGGGGGGGGGGGGGGGGGGGGGGGGGGGGGGGGGGEGGGGGGFFFFGGGGFFFFGG?FFFGEGGFFGFFFFFFGFFFFFFGG
@M02352:288:000000000-CKWC8:1:1101:2372:13763 1:N:0:TAGCGCTC+GTAAGGAG
TACGGAGGGTCCAAGCGTTATCCGGAATCATTGGGTTTAAAGGGTCCGTAGGCGGGATGATAAGTCAGTGGTGAAATCCTACAGCTCAACTGTAGAACTGCCATTGATACTGTCGTTCTTGAATTTGGTCGAAGTGGGCGGAATAAGTAGTGTAGCGGTGAAATGCATAGATATTACTTAGAACACCGATAGTGAAGACAGCTCACTAGGCCTGAATTGACGCTGAGGGACGAAAGCGTGGGGAGCGAACAGGATTAGATACCCTGGTAGTCCACGCCGTAA
+
GGGGGGGGGGGGGGGFGFGGGGGGGGGDGGGGGGGFEGGFFGGGGGGGGGGGGGGGGGGGGGGGFFFFGGGGGGGGGGGGGGGGFFGGGGGGGGGGGGGGGGGGGGGGGGGGGGGGGGGGGFGGGGGGGGGGGGGGGGGGGGCCGFGGGGGGGGGFGGGGGGGGGGGGGGGGGGGGGGGGGGGGGGGGGGGGGGFGGGGGGGGGGGGGGGGGGGGGGGGGGGGGGGGGGGGGGGGFGGGGGGFB>FGGGGFFFFGGBFFFGGCFFFGFFFFFFGFF9?F9DD
@M02352:288:000000000-CKWC8:1:1101:11304:13819 1:N:0:TAGCGCTC+GTAAGGAG
TACGGAGGGTCCAAGCGTTATCCGGAATCATTGGGTTTAAAGGGTCCGCAGGCGGTCAATTAAGTCAGAGGTGAAATCCCATAGCTTAACTATGGAACTGCCTTTGATACTGGTTGACTTGAGTTATACGGAAGTAGATAGAATAAGTAGTGTAGCGGTGAAATGCATAGATATTACTTAGAATACCGATTGCGAAGGCAGTCTACTACGTATATACTGACGCTCATGGACGAAAGCGTGGGGAGCGAACAGGATTAGATACCCTGGTAGTCCACGCCGTAA
+
GGGGGGGGGGGGGGGGGGGGGGGGGGGGGGGGGGGGGGGGGGGGGGGGGGGGGGGGGGGGGGGGGGGGGGGGGGGGGGGGGGGGGGGGGGGGGGGGGGGGGGGGGGGGGGGGGGGGGGGGGGGGGGGGGGGGGGGGGGGGGGGGGGGGGGGGGGGGGGGGGGGGGGGGGGGGGGGGGGGGGGGGGGGGGGGGGGGGGGGGGGGGGGGGGGGGGGGGGGGGGGGGGGGGGGGGGGGFGGGGGGFFFDGGEDEFFFGGFFFFGGGGFFGFFFBFFGFFBFFFGG
@M02352:288:000000000-CKWC8:1:1101:21837:13825 1:N:0:TAGCGCTC+GTAAGGAG
TACGGAGGGTCCAAGCGTTATCCGGAATCATTGGGTTTAAAGGGTCCGCAGGCGGTCAATTAAGTCAGAGGTGAAATCCCATAGCTTAACTATGGAACTGCCTTTGATACTGGTTGACTTGAGTTATACGGAAGTAGATAGAATAAGTAGTGTAGCGGTGAAATGCATAGATATTACTTAGAATACCAATTGCGAAGGCAGATCACTAATAATCAACTGACACTGATGGACGAAAGCGTGGGGAGCGAACGGGATTAGATACCCCGGTAGTCCACGCCGTAA
+
GGFCFCFFCFFCFGGFEGCFFEFCBBFGFGD<EFFCF@FGGEGGGGGGDGCCCGC@BFGGGGGGGGGGGGGFFGGGGGGGGGGGGDEFCGFAFGGGGGGFGFGGGGGGGFFFGGDGGGGGGGGGGGGGDGGGGGGGGGGGGGGGGGGGGGGGGEGGGGFGGGGGGDGGGGGGGGGGGGGGGFFFGFGGGGGGGGGGGGGGGFFGFGFGGGGGGGGGGFGGGGGGGGGGGFGDGGGFFGGGGGFFFFGGGGFEFB9C?FFFGGGGF@GFFEFFFFFFBFD>DC
@M02352:288:000000000-CKWC8:1:1101:18002:13867 1:N:0:TAGCGCTC+GTAAGGAG
TACGGAGGGTGCAAGCGTTATCCGGAATCATTGGGTTTAAAGGGTCCGTAGGTGGATAATTTAGTCAGAGGTGAAAGTTTGCCGCTTAACGGTAAAATTGCCTTTGATACTGGTTATCTTGAATCATTATGAAGTGGTTAGAATATGTAGTGTAGCGGTGAAATGCATAGATATTACATAGAATACCAATTGCGAAGGCAGATCACTAATAATATACTGACACTGATGGACGAAAGCGTGGGGAGCGAACAGGATTAGATACCCTGGTAGTCCACGCCGTAA
+
GGGGGBFGGGGGGGGGGGGGGGGGGGGGGGGGGGGGGGGGGGGGGGGGGGGGGGGGGGGGGGGGGGGGGGGGGGGGGGGGGGGGGGGGGGGGGGGGGGGGGGGGGGGGGGGGGGGGGGGGGGGGGGGGGGGGGGGGGGGGGGGGGGGGGGGGGGGGGGGGGGGGGGGGGGGGGGGGGGGGGGGGGGGGGGGGGGGGGGGGGGGGGGGGGGGGGGGGGGGGGGGGGGGGGGGGGGGFGGGGGGFFFFGGGGFFFFFGDFFFGFGGFFGFFFFFFGFFFFFFGG
@M02352:288:000000000-CKWC8:1:1101:26656:14038 1:N:0:TAGCGCTC+GTAAGGAG
TACGGAGGGTCCAAGCGTTATCCGGAATCATTGGGTTTAAAGGGTCCGCAGGCGGTCAATTAAGTCAGAGGTGAAATCCCACAGCTCAACTGTGGAACTGCCTTTGATACTGGTTGACTTGAGTTATACGGAAGTAGATAGAATAAGTAGTGTAGCGGTGAAATGCATAGATATTACTTAGAATACCGATTGCGAAGGCAGTCTACTACGTATATACTGACGCTCATGGACGAAAGCGTGGGGAGCGAACAGGATTAGATACCCTGGTAGTCCACGCCGTAA
+
GGGGGGGGGG8FGGGGGGGGGFGGGGGGGGGGGGGGGGGGGFGGGFGGGGGGGGGGGGGGGGGGGGGGGGGGGGGGGGGGGGGGGGGGFGGGGGGGGGGGGGGGGFGGGGGGGGGGGGGGGGGGGGGGGGGGEGGGGFEGGGGGGGGDFGGGGGGGDGGGGGGGGGGGGGGGGGGGGGGGGGGGGGFGGGGGGGGGGGGGGGGGGGGGGGGGGGGGGGGGGGGGGGGGFGGGGGGFGGGGDGFFFEGDEGFFFFGGFFFFGGGGFFGFBFFFB>??BFE>GD
@M02352:288:000000000-CKWC8:1:1101:17825:14045 1:N:0:TAGCGCTC+GTAAGGAG
TACGGAGGGTCCAAGCGTTATCCGGAATTATTGGGTTTAAAGGGTCCGCAGGCGGATTAATAAGTCAGTGGTGAAATCTCCAAGCTCAACTTGGAAACTGCCATTGATACTGTTAGTCTTGAATTCAGTCGGAGTAGGCGGAATGTGTAGTGTAGCGGTGAAATGCATAGATATTACACAGAACACCGATAGCGAAGGCAGCTTACTAGGTTTGAATTGACGCTGATGGACGAAAGCGTGGGTAGCGAACAGGATTAGATACCCTGGTAGTCCACGCCGTAA
+
GGGGGGGGGGGGGGGGGGGGGGGGGGGGGGGGGGGGGGGGGGGGGGGGGGGGGGGGGGGGGGGGGGGGGGGGGGGGGGGGGGGGGGGGGGGGGGGGGGGGGGGGGGGGGGGGGGGGGGGGGGGGGGGGGGGGGGGGGGGGGGGGGGGGGGGGGGGGGGGGGGGGGGGGGGGDGGGGGGGGGGGGGGGGGGEGGGGGGGGGGGGGGGGGGGGFGGGGFGGGGGGGGGGGGFFGGGGFGGGGGGFFFFGG5C@??FGGFFFFGGGGFFGFFFDFFGFFB1:>GG
@M02352:288:000000000-CKWC8:1:1101:16170:14097 1:N:0:TAGCGCTC+GTAAGGAG
TACGGAGGGTGCAAGCGTTATCCGGAATCATTGGGTTTAAAGGGTCCGTAGGTGGATAATTAAGTCAGAGGTGAAATCCTGCAGCTCAACTGTAGAATTGCCTTTGATACTGGTTATCTTGAATTATTGTGAAGTGGTTAGAATATGTAGTGTAGCGGTGAAATGCATAGATATTACATAGAATACCAATTGCGAAGGCAGATCACTAACAATATATTGACACTGATGGACGAAAGCGTGGGGAGCGAACAGGATTAGATACCCTGGTAGTCCACGCCGTAAA
+
GGGGGGFGGGGGGGGGGGGGFGGGGCGGGCFGGGGGGGGGGGGGGGGGGGFGGGGGGGGGGGGGGGGGGGGGGGGGGGGGGGGGGGGGGGGGGGGEEFFFGGGGGGEFGGGGGFFGGGGGGGGGGGGGGGGGGGGGGGGGGGGGGGGGGGGGGGGGGGGGGGGGGGGGGGGGFFGGGGGGGGGGGGGGGGGGGGCEGGGGGGGGGGGGGGGGGGGGGGGGGGGGGGGGGGGGGGGGFGGGGGGFBFFGGGGFFFFGG?FBFFGGGFFGFBFFBFFEFFFFFGG
@M02352:288:000000000-CKWC8:1:1101:23655:14108 1:N:0:TAGCGCTC+GTAAGGAG
TACGGAGGGTGCGAGCGTTAATCGGAATTACTGGGCGTAAAGCGCATGCAGGTGGTTCATTAAGTCAGATGTGAAAGCCCGGGGCTCAACCTCGGAACTGCATTTGAAACTGGTGAACTAGAGTGCTGTAGAGGGGGGTAGAATTTCAGGTGTAGCGGTGAAATGCGTAGAGATCTGAAGGAATACCAGTGGCGAAGGCGGCCCCCTGGACAGACACTGACACTCAGATGCGAAAGCGTGGGGAGCAAACAGGATTAGATACCCTGGTAGTCCACGCCGTAA
+
GGGGGGGGGGGGGGGGGGGGGGGGGGGGGGGGGGGGGGGGGGGGGGGGGGGGGGGFGGGGGGGGGGGGGGGGGGGGGGGGGGGGGGGGGGGGGGGGGFGGGGGGGGGGGGGGGGGGGGGGGGGGGGGGGGGGGGGGGGGGGGGGGGGGGGGGGGGGGGGGGGGGGGGGGGGGGGGFGFGGGGGGGGGGGGGGGGGGGGGGGGGGGGGGGGGGGGGGGGGGGGGGGGGGGGGGGGGFFGGGGGFFFFGGGGFFFFGGFFFFFGGGFFGFFFFFFGFFFFFFGG
@M02352:288:000000000-CKWC8:1:1101:10850:14143 1:N:0:TAGCGCTC+GTAAGGAG
TACGGAGGGTCCGAGCGTTATCCGGAATTATTGGGTTTAAAGGGTCCGTAGGCGGGCCGTTAAGTCAGGGGTGAAATGCTGCGGCTCAACCGTAGCACTGCCTTTGATACTGGCGGTCTTGAATCATTGTGAAGTGGTTAGAATATGTAGTGTAGCGGTGAAATGCATAGATATTACATAGAATACCGATTGCGAAGGCAGATCACTAACAATGTATTGACGCTGATGGACGAAAGCGTGGGTAGCGAACAGGATTAGATACCCTGGTAGTCCACGCCGTAA
+
GGGGGGGGGGGGGGGGGGGGGGGGGGGGGGGGGGGGGGGGGGGGGGGGGGGEGGGGGGGGGGGGGGGGGGGGGGGGGGGGFGGGEGGFGFGGGGGGGGGGGGGGGGGGGGGGGGGGGGGG@CFGGGGGFGGGFGGGFFFGFGFGGFGGGGGGGGGGGGGGGGGGGGGGGGGGGGGFGGGFGGGGGGGGDEGDGGECGGGGGGGGGGGGGGGGGGGGFFGGGGGGGGGGGFFGGGGEGGGGGGFF?FGGEGFFFFGGFFAFGGGGF@FF>F><?FFFFFDFGD
@M02352:288:000000000-CKWC8:1:1101:21726:14157 1:N:0:TAGCGCTC+GTAAGGAG
TACGGAGGGTCCAAGCGTTATCCGGAATAATTGGGTTTAAAGGGTCCGCAGGCGGTCAATTAAGTCAGAGGTGAAATCCCATAGCTTAACTCTGGAACTGCCTTTGATACTGGTTGACTTGAGTTATACGGAAGTAGATAGAATAAGTAGTGTAGCGGTGAAATGCATAGATATTACTTAGAATACCGATTGCGAAGGCAGTCTACTACGTATATACTGACGCTCATGGACGAAAGCGTGGGGAGCGAACAGGATTAGATACCCTGGTAGTCCACGCCGTAA
+
GGGG@FGGG@6FGGGGGGGGGGGGGG@F<F@EGGGG:FGGGGGGF,6@:FGGGGGC>:F9@FGGGGGGGFGGGGGGGCGGG<4FFGDFGGF,FGGGGGGGG<FGGGGAFGGGGGEC<FFGGGGGCGG<@>FG+@>FGB,@FGGGC<@3@FGGGGGGGGGGGGGGGGCFGGGGGG@@;,6@EGGFGGGC<F7CGGGGGGGFGGGGDGGB+;;FG?BFGGGGGGGE5C;F?=FGGGGFGGGGGGFFFFDGGGFFFFGGFFFFGGGGFFGFFFFFFGFFFFFFGG
@M02352:288:000000000-CKWC8:1:1101:2885:14188 1:N:0:TAGCGCTC+GTAAGGAG
TACGGAGGGTCCAAGCGTTATCCGGAATCATTGGGTTTAAAGGGTTCGCAGGCGGTCAATTAAGTCAGAGGTGAAATCCCATAGCTTAACTATGGAACTGCCTTTGATACTGGTTGACTTGAGTCATATGGAAGTAGATAGAATGTGTAGTGTAGCGGTGAAATGCATAGATATTACACAGAATACCGATTGCGAAGGCAGTCTACTACGTATGTACTGACGCTCATGGACGAAAGCGTGGGGAGCGAACAGGATTAGATACCCTGGTAGTCCACGCCGTAA
+
GFGGGGGGGGGGAFGGGGGEGGGGGGGG<F<FGGG:6FGGGGFG@FFGDGGGGGG>FGFGGGGGGFGGGGGGGGGGGGGGGGFGGG,EFGC8EFGGEGGGGGGGGFGEGGAFC<<FFDFFGCGGGGGGCADFDFFDFDF,DFFGF=EGGGGGGGFGGGGGGGGGCF@DFFGFGGGG;DGFGGGGFGGD>CEGGGDGGCGCG@FFGGGFGG;C9?CECCGGGGGGEC9F66DGGDGFGGGGDE>:9DD<EGFFFFGGFFFFGGGGFFFFB?>BBGFF6?B>DD
@M02352:288:000000000-CKWC8:1:1101:2868:14189 1:N:0:TAGCGCTC+GTAAGGAG
TACGGAGGGTCCAAGCGTTATCCGGAATCATTGGGTTTAAAGGGTTCGCAGGCGGTCAATTAAGTCAGAGGTGAAATCCCATAGCTTAACTATGGAACTGCCTTTGATACTGGTTGACTTGAGTCATATGGAAGTAGATAGAATGTGTAGTGTAGCGGTGAAATGCATAGATATTACACAGAATACCGATTGCGAAGGCAGTCTACTACGTATGTACTGACGCTCATGGACGAAAGCGTGGGGAGCGAACAGGATTAGATACCCTGGTAGTCCACGCCGTAA
+
GGGGGGFGGGGGCFGGGGG>F@FF7FGF<FEGGGGEGGGGGGGGGGGGGGGGGDGGGEFGGGGGGFGGCFGGGGGGGGGGGGGGGGAFGGF9EFFGGGGGGGGGGGGDGGGGGGGGFFGGGFGGGGGGGGGG@DFFGGGGGGFCCEFGGGGGGGGFGEGGGGGGGGFFGGGGGGG9@DFFFGDFGGGGGGGGGGGCGGGEGGGBEFGFFGGC?CFGGGGCFDGGGGGG+=CD5EGFGGGGGGF<B3C3CGFFF0FF7?AFGGGGFFFFFFFF?GFFFFFFGD
@M02352:288:000000000-CKWC8:1:1101:3119:14200 1:N:0:TAGCGCTC+GTAAGGAG
TACGGAGGGTCCAAGCGTTATCCGGAATCATTGGGTTTAAAGGGTCCGCAGGCGGTCAATTAAGTCAGAGGTGAAAGCCCATCGCTCAACGCTGGAACTGCCTTTGATACTGGTTGACTTGAGTTATACGGAAGTAGATAGAATAAGTAGTGTAGCGGTGAAATGCATAGATATTACATAGAATACCAATTGCGAAGGCAGATCACTAACAATATATTGACGCTGATGAACGAAAGCGTGGGTAGCGAACAGGATTAGATACCCTGGTAGTCCACGCCGTAA
+
GGGGGGGGGGGGGGGGGGGGGGGGGGGGGGGGGGGGGGGGGGGGGGGGGGGGGGGGGGGGGGGGGGGGGGGGGGGGGGGGGGGGGGGGGGG7FFGGGGGGGGGGGGGGGGGGGGGGGGGGGGGGGGGGGGGGDGGGGGGGGGGGGGGGGGGGGGGGGGGGGGGGGGGGGGGGGGGGGGGGGFGGGGGGCGGGGGGGGGGGGGGGGGGGGGGGGGGGFGGGGGGGGGGGGGGGG8DDGGGGGGEDBFGGGGEFFFGGFFFFGGGGFFFFFFFFFGFFFFFFGG
@M02352:288:000000000-CKWC8:1:1101:19199:14209 1:N:0:TAGCGCTC+GTAAGGAG
TACGGAGGGTCCAAGCGTTATCCGGAATCATTGGGTTTAAAGGGTCCGCAGGCGGTCAATTAAGTCAGAGGTGAAATCCCATAGCTTAACTATGGAACTGCCTTTGATACTGGTTGACTTGAGTTATACGGAAGTAGATAGAATAAGTAGTGTAGCGGTGAAATGCATAGATATTACTTAGAATACCGATTGCGAAGGCAGTCTACTACGTATATACTGACGCTCATGGACGAAAGCGTGGGGAGCGAACAGGATTAGATACCCTGGTAGTCCACGCCGTAA
+
GGGGGCEGGGGGGGGGGGGGGGGGGGGGGGGGGGGGGGGGGGGGGGGGGGGGGGGGDGGGGGGGGGGGGGGGGGGGGGGGGGGGGGGGGGGGGGGGGGGGGGGGGG9FGGGGGGGGGGGGGGGGGFGGGFGGGGGGGGGGGGGEGGDFFFGFGGGGGGGGGGGGGGGGGGGGGGFFGGGGGGGGGGGGGGGGGGGGGGGGGGGGGGGGGDGFGGGGGGGGGGGGGGGFFGFGGGGFGGGGGGD?FEGGGGFFFFGGFFAFGGGGFFGFFF2>FGFFFFFFGC
@M02352:288:000000000-CKWC8:1:1101:23659:14223 1:N:0:TAGCGCTC+GTAAGGAG
TACGGAGGGGGTTAGCGTTGTTCGGAATTACTGGGCGTAAAGCGCACGTAGGCGGATCAGAAAGTATAGGGTGAAATCCCAGGGCTCAACCCTGGAACTGCCTTGTAAACTCCTGGTCTTGAGTTCGAGAGAGGTGAGTGGAATTCCGAGTGTAGAGGTGAAATTCGTAGATATTCGGAGGAACACCAGTGGCGAAGGCGGCTCACTGGCTCGATACTGACGCTGAGGTGCGAAAGTGTGGGGAGCAAACAGGATTAGATACCCTGGTAGTCCACACCGTAA
+
GGGGGEEGGGGCGFFGGGGGGFGGGGGGGGGGGGGGGGGGGGGGGGGGGGGGGGGGGGGGGGGGGGGGGGGGGGGGGGGGGGGGGGGGGFEGGGGGGGGGGGGGGGGGGGGGGGGGGGGGGGGGGGGGGGGGGGGGGGGGGGGGGGGGGGGGFFGGGGGGGGGGGGGGGGGGGGGGGGGGGGGGGGGGGGGGGGGGGGGGGGGGGGGGGGGGGGGGGGGGGGGGGDGGGGGGGGGFGGGGGGFFFFGGDGFFFFFGFFFFFFGGFFGFFFFFFGFFFFFFGG
@M02352:288:000000000-CKWC8:1:1101:23739:14225 1:N:0:TAGCGCTC+GTAAGGAG
TACGGAGGGTCCAAGCGTTATCCGGAATCATTGGGTTTAAAGGGTCCGTAGGCGGGATGATAAGTCAGTGGTGAAATCCTACAGCTCAACTGTAGAACTGCCATTGATACTGTCGTTCTTGAATTTGGTCGAAGTGGGCGGAATAAGTAGTGTAGCGGTGAAATGCATAGATATTACTTAGAACACCGATAGTGAAGACAGCTCACTAGGCCTGAATTGACGCTGAGGGACGAAAGCGTGGGGAGCGAACAGGATTAGATACCCTGGTAGTCCACGCCGTAA
+
GGGGGGGGGGGGGGGGGGGGGGGGGGGGGGGGGGGFGGGGGGGGGGGGGGGGGGGGGGGCFGGGGGGGGGGGGGGGGGGGGGGGGGGFGGGGGGGGGGGGGGGGGGGGGGGGGGGGGGGGGGGGGGGGGGGGGGGGGGGGGGGGGGGGGGGGGGGGGGGGGGGGGGGGGGGGGGGGGGGGGGGGGGGGGGGGGGGGGGGGGC8EGGGFGG46EF>FGGGGGGGGGGGGGGGGGGGFGGGGGGFFFFGGGGFFFFGGFFFFGGGGFFGFFFFFFGFFF?FFGG
@M02352:288:000000000-CKWC8:1:1101:11634:14259 1:N:0:TAGCGCTC+GTAAGGAG
TACGGAGGGGGTTAGCGTTGTTCGGAATTACTGGGCGTAAAGCGCACGTAGGCGGACTAGTCAGTCAGAGGTGAAATCCCAGGGCTCAACCCTGGAACTGCCTCCAAAACTATCAGTCTAGAGTTCGAGAGAGGTGAGTGGAATTCCAAGTGTAGAGGTGAAATTCGTAGATATTTGGAGGAACACCAGTGGCGAAGGCGGCTCACTGGCTCGATACTGACGCTGAGGTACGAAAGTGTGGGGAGCAAACAGGATTAGATACCCTGGTAGTCCACACCGTAA
+
GGGGGGGGGGGGGGGGGGGGGGGGGGGGGGGGGGGGGGGGGGGGGGGGGGGGGGGGGGGGGGGGGGGGGGGGGGGGGGGGGGGGGGGGGGGGGGGGGGGGGGGGGGGGGGGGGGGGGGGGGGGGGGGGGGGGGGGGGGGGGGGGGGGGGGGGGGGFGGGGGGGGGGGGGGGGGGGGGGGGGGGGGGGGGGGGGGGGGGGGGGGGGGGGGGGGGGGGGGGGGGGGGGGGGGGGGGGFGGGGGGFFFFGCGGFFBFGGDFBFGGGGFFGFBFFFFGFFFBB<GG
@M02352:288:000000000-CKWC8:1:1101:29288:14263 1:N:0:TAGCGCTC+GTAAGGAG
TACGGAGGGTGCGAGCGTTAATCGGAATTACTGGGCGTAAAGCGCATGCAGGTGGTTCATTAAGTCAGATGTGAAAGCCCGGGGCTCAACCTCGGAACTGCATTTGAAACTGGTGAACTAGAGTGCTGTAGAGGGGGGTAGAATTTCAGGTGTAGCGGTGAAATGCGTAGAGATCTGAAGGAATACCAGTGGCGAAGGCGGCCCCCTGGACAGACACTGACACTCAGATGCGAAAGCGTGGGGAGCAAACAGGATTAGATACCCTGGTAGTCCACGCCGTAA
+
GGFDFECDEFGGGGGGGFFCFFCFGGGGGGGGFEFGEFFGGFGGGGGGGGGFEFGFGGFAEFFFGGFGGGGGGGGGGGGGGGGDGFGGGEGGGGGGGGFGGGGGGGGGGGEGGGGGGGGGFFGGGGFGGGGGGGGGGGGGEGFGGGGGGGFGGGGFEGCCCFGGGGGE=EGGGDFFGGGGGFFFFFCFGFGGDEGEGGGGGDGGGGGFGGGGGGGGGDFGGGGGFGGGGGGGGGGFGGDEEDEFFFGFEGFFFFGDDFA=FFGFF>C?AFAB4DFFFFFFDC
@M02352:288:000000000-CKWC8:1:1101:13437:14264 1:N:0:TAGCGCTC+GTAAGGAG
TACGGAGGGTGCAAGCGTTATCCGGAATCATTGGGTTTAAAGGGTTCGTAGGCGGGCTGATAAGTCAGTGGTGAAATGCAGGGGCTCAACTCCGGCACTGCCATTGATACTGTTAGTCTTGAATTATTGTGAAGTGGTTAGAATATGTAGTGTAGCGGTGAAATGCTTAGATATTACATAGAATACCAATTGCGAAGGCAGATCACTAACAATATATTGACGCTGATGAACGAAAGCGTGGGTAGCGAACAGGATTAGATACCCTGGTAGTCCACGCCGTAA
+
GGGGGGGGGGGGGGGGGGGGGGGGGGGGGGGGGGGGGGGGGGGGGGGGGGGGGGGGGGGGGGFGGGGGGGGGGGGGGGGGGGGGGGGGGGGGGGGGGGGGGGGGGFGGGGGGGGGGGGGGGGDFGGGFGGGGGGGGGGGGGGGGGGGGGGGGGGGGGGGGGGGGGGGGGGGGGGGGGGFGGGGGGGGGGGEGGGGGGGGGGGGGFGG9CFCGDCFFFGCGFGGGGGGDFFGGDGGFGGGGGGFF?FGGGGFF??FD?FFFFGGGFFGFB?FFFGFFFFFFGD
@M02352:288:000000000-CKWC8:1:1101:2917:14273 1:N:0:TAGCGCTC+GTAAGGAG
TACGGAGGGTCCGAGCGTTATCCGGAATCATTGCGTTTAAAGGGTCCGTAGGTTGATAATTAAGTCAGAGGTGAAATCTTGCCGCTTAACGGTAAAATTGCCTTTGATACTGGTTGTCTTGAGTTATTATGAAGTGGTTAGAATATGTAGTGTAGCGGTGAAATGCATAGATATTACATAGAATACCAATTGCGAAGGCAGATCACTAATAATATACTGACACTGATGGACGAAAGCGTGGGGAGCGAACAGGATTAGATACCCTGGTAGTCCACGCCGTAA
+
GGGGGGGGGGGGGGGGGGGGGGGGCFGGGGGGGGGGGGFEFGGGGGGGGFGGGGGGGGGGGGFGGGGGGGGGGGGGGGGGGGGGGGGGGGGGGGCGGGGGGGGGGGGGGGGGGGGGGGGGGGGGGFGGGGGGGGGGGGGFFGFEGGGGGGGGGGGGGGGGGGGGGGGGGGGGGGGGGGGGGGFFGGGGGGGGGGGGGGGGGFGGGFGGGGGGGGGGGGGGGGGGGGGGGGGGGEGEGGGGGEFFFFGDEGFFFFGGFFFFGGGGFFGFFFFFFGF?FFFFGG
@M02352:288:000000000-CKWC8:1:1101:2936:14276 1:N:0:TAGCGCTC+GTAAGGAT
TACGGAGGGTCCGAGCGTTATCCGTAATCATTGCGTTTAAAGGGTCCGTAGGTTGTTAATTAAGTCAGAGGTGAAATCCTGCCGCTTAACGGTAGAATTGCTTTTGATCTGGGTTGTTTTGAGTTATTATGAAGTGGTTAGAATATGTAGTGTGGCGTGGAAATGCATAGATTTTACATAGAATACCAATTGCGAAGGCAGATCACTAATAATATACTGACACTGATGGACGACAGCTTGGGGAGCGAACAGGTTTAGATACCCGGGTATCCCACGCCGTAA
+
E<FF-BBFEFCE+@FGGEGGFGFG6:@D,CCFF<C+,@7FGF9FG8FGGGGGGGC4E,<FFEEFGGFFGGGG@<FGG9,C5F=FDF++?E7>F@+,5,,,C9FG,:88,,,C8B7@7,BC3++<@D<FDAD,7>7CDGG9@F,:78,8,,:,3,+*56**6<3,6,,2,5,2,,5,9>;D,9<,?9C9:?C:,BC>5**3**+47*+2+>+=9E2++++>C++5+*>>+=CGC*/79+:CGG)((07D5)).,)2:(1)*3C+*))173)).)*8((-)49>
@M02352:288:000000000-CKWC8:1:1101:14318:14287 1:N:0:TAGCGCTC+GTAAGGAG
TACGGAGGGTGCGAGCGTTAATCGGAATTACTGGGCGTAAAGCGCATGCAGGTGGTTCATTAAGTCAGATGTGAAAGCCCGGGGCTCAACCTCGGAACTGCATTTGAAACTGGTGAACTAGAGTGCTGTAGAGGGGGGTAGAATTTCAGGTGTAGCGGTGAAATGCGTAGAGATCTGAAGGAATACCAGTGGCGAAGGCGGCCCCCTGGACAGACACTGACACTCAGATGCGAAAGCGTGGGGAGCAAACAGGATTAGATACCCTGGTAGTCCACGCCGTAA
+
GGGGGFFGGGGGGGGGGGGGGGGGGGGGGGGGGGGGGGGGGGGGGGGGGGGGGGGGGGGGGGGGGGGGGGGGGGGGGGGGGGGGGGGGGGGGGGGGFGGGGGGGGGGGGGGGGGGGGGGGGGGGGGGGGGGFGGGGGGGGGGGGGGGGGGGGGGGGGGGGGGGGGGGGGGGGGGGGGGGGGGGGGGGGGGGGGGGGGGGGGGGGGGGGGGGGGCGGGGGGGGGFGGGGGGGDCGGFGGGGGGFFFFGGGGFFFBGGFFFFGGGGFFGFFFFFFGFBFFFFGG
@M02352:288:000000000-CKWC8:1:1101:28158:14312 1:N:0:TAGCGCTC+GTAAGGAG
TACGGAGGGTCCAAGCGTTATCCGGAATCATTGGGTTTAAAGGGTGCGCAGGCGGTTTATTAAGTCAGTGGTGAAATCTCGAGGCTCAACCTCGAAACTGCCATTGATACTGATAAACTTGAGTTCAGTTGGAGTAGGCGGAATGTGTAGTGTAGCGGTGAAATGCTTAGATATTACACAGAACACCGATAGCGAAGGCAGCTTACTAAACTGATACTGACGCTGAGGCACGAAAGCGTGGGGAGCGAACAGGATTAGATACCCTGGTAGTCCACGCCGTAA
+
GEFFGCCFGGGGFGGGGGGGGGGGGGEGCECEGGGFFGGCCFGGGGEGGGGGGGGEEGFFGGFGGGGGGGGGGGGGGFGGFFEGEAGGGGGGGGGGGGGGGGGGGGGFGGGGGGGEDFGGGDGGGGGGGGGGGGGGGGDGGGEGGCFGGGGGGGGCGGGGGGGGGGGGGGGGGGGGGFGGGGGGGGGGGGDEGGGGGGGGGGGGGGGFCFFGGGFGGGGGGGDGGGGGGGGGGECB<EGGEGD?6@DGGGFFFBGF<FBFGGFGFFGFFFFAFGFFFFFFGD
@M02352:288:000000000-CKWC8:1:1101:23386:14313 1:N:0:TAGCGCTC+GTAAGGAG
TACGGAGGGTCCAAGCGTTATCCGGAATCATTGGGTTTAAAGGGTCCGCAGGCGGTCAATTAAGTCAGAGGTGAAATCCCATAGCTTAACTATGGAACTGCCTTTGATACTGGTTGACTTGAGTTATACGGAAGTAGATAGAATAAGTAGTGTAGCGGTGAAATGCATAGATATTACTTAGAATACCGATTGCGAAGGCAGTCTACTACGTATATACTGACGCTCATGGACGAAAGCGTGGGGAGCGAACAGGATTAGATACCCTGGTAGTCCACGCCGTAA
+
GGGGGGGGGGGGGGGGGGGGGGGGGGGGGGGGGGGGGGGGGGGGGGGGGGGGGGGGGGGGGGGGGGGGGGGGGGGGGGGGGGGGGGGGGGG9FGGGGGGGGGGGGGGGGGGGGGGGGGGGGGGGGGGGGGGGGGGGGGGGGGGGGGGGGGGGGGGGGGGGGGGGGGGGGGGGGGGGGGGGGGGGGGGGGGGGFGGGGGGGGGGGGGGFGGGGGGGGGGGGGGGGGGGGFFGGEGGFGGGGGGFFFFGGDGFFFFGGFFFFGGGGFFGFFFFFFGFFFFFFGG
@M02352:288:000000000-CKWC8:1:1101:16357:14320 1:N:0:TAGCGCTC+GTAAGGAG
TACGGAGGATCCAAGCGTTATCCGGAATCATTGGGTTTAAAGGGTCCGTAGGTGGACAATTAAGTCAGAGGTGAAAGTTTGCAGCTCAACTGTAAAATTGCCTTTGATACTGGTTGTCTTGAATTATTATGAAGTGGTTAGAATATGTAGTGTAGCGGTGAAATGCATAGATATTACATAGAATACCGATTGCGAAGGCAGATCACTAATAATATATTGACACTGATGGACGAAAGCGTGGGTAGCGAACGGGATTAGATACCCCGGTAGTCCACGCCGTAA
+
GGGGGGGGGGGGGGGGGGGGGGGGGGGGGGGGGGGGGGGGGGGGGGGGGGGGGGGGGGGGGGGGGGGGGGGGGGFGFGGGGGGGGGGGGGGGGGEEFGGGGGGGGGGGGGGGGGGGGGGGGGGGGGGGGGGGGGGGFGGGGGGGGGGGGGGGGGGGGGGGGGGGGGGGGGGGGGGGGGGGGGGGGGGEGGGGGGGGGGGGGGGGGGG9EGFGGGGGFGDFGGGGGFGGGFGGGGGEGGGGGGFFFFDDGGFFFFGF<FFFGGGGFFGFFFFFFGFBFFFFGG
@M02352:288:000000000-CKWC8:1:1101:4698:14339 1:N:0:TAGCGCTC+GTAAGGAG
TACGGAGGGTCCAAGCGTTATCCGGAATCATTGGGTTTAAAGGGTCCGCAGGCGGTCAATTAAGTCAGAGGTGAAAGCCCATCGCTCAACGATGGAACTGCCTTTGATACTGGTTGACTTGAGTTATACGGAAGTAGATAGAATAAGTAGTGTAGCGGTGAAATGCATAGATATTACTTAGAATACCGATTGCGAAGGCAGTCTACTACGTATATACTGACGCTCATGGACGAAAGCGTGGGGAGCGAACAGGATTAGATACCCTGGTAGTCCACGCCGTAA
+
GGGGGGGGGGGGGGGGGGGGGGGGGGGGGGGGGGGGGGGGGGGGGGGGGGGGGGGGGGGGGGGGGGGGGGGGGGGGGGGGGGGGGGGGGGGGGGGGGGGGGGGGGGGGGGGGGGGGGGGGGGGGGGGGGGGGGGGGGGGGGGGGGGGGGGGGGGGGGGGGGGGGGGGGGGGGGGGGGGGGGGGGGGGGGGGGGGGGGGGGGGGGGGGGGGGGGGGGGGGGGGGGGGGGGGGGGGGFGGGGGGFFFFGGGGFFFFGGFFFFGGGGFFGFFFFFFGFFF<DFGG
@M02352:288:000000000-CKWC8:1:1101:23137:14361 1:N:0:TAGCGCTC+GTAAGGAG
TACGGAGGGGGTTAGCGTTGTTCGGAATTACTGGGCGTAAAGCGCACGTAGGCGGATCAGAAAGTATAGGGTGAAATCCCAGGGCTCAACCCTGGAACTGCCTTGTAAACTCCTGGTCTTGAGTTCGAGAGAGGTGAGTGGAATTCCGAGTGTAGAGGTGAAATTCGTAGATATTCGGAGGAACACCAGTGGCGAAGGCGGCTCACTGGCTCGATACTGACGCTGAGGTGCGAAAGTGTGGGGAGCAAACAGGATTAGATACCCTGGTAGTCCACACCGTAA
+
GGGGGFFGGGGGGGGGGGGGGGGGGGGGGGGGGGGGGGGGGGGGGGGGGGGGGGGGGGFGGGGGGGGGGGGGGGGGGGGGGGGGGGGGGGGGGGGGGGGGGGGGGGGGGGGGGGGGGGGGGGGGGGGGGGEFGGGDCGFGGGFGGGGGGGGGGGGGGGGGGFGGGGGGGGGGGGGGGGDEGG8FGGGGGGGGGGGGGGGGGGGGGGGGGGGGGGGGGGFGGGGGDGGDG=FD==CDGFG?CEFFFFFFGGFFFFGG?F47:EGG4;DFAFBBFGF244@:GC
@M02352:288:000000000-CKWC8:1:1101:16079:14373 1:N:0:TAGCGCTC+GTAAGGAG
TACGGAGGATCCAAGCGTTATCCGGAATCATTGGGTTTAAAGGGTCCGTAGGTGGATAATTAAGTCAGAGGTGAAATCTTGCCGCTTAACGGTAAAATTGCCTTTGATACTGGTTGTCTTGAGTTATTATGAAGTGGTTAGAATATGTAGTGTAGCGGTGAAATGCATAGATATTACATAGAATACCAATTGCGAAGGCAGATCACTAATAATCAACTGACACTGATGGACGAAAGCGTGGGGAGCGAACGGGATTAGATACCCTGGTAGTCCACGCCGTAA
+
GGGGGGGGGGGGGGGGGGGGGGGGGGGGGGGGGGGGGGGGGGGGGGGGGGGGGGGGGGGGGGGGGGGGGGGGGGGGGGGGGGGGGGGGGGGFGGGGFGGGGGGGGGGGFGGGGGGGGGGGGGGGGGGGGGGGGGGGGGGGGGGGGGGGGGGGGGGGGGGGGGGGGGGGGGGGGGGGGGGGGGGGGGGFFGGGGGGGGGGGGGGGGGGGGGGGGGGGGGGGGGGGGGGGGDGGGGGFGGGGGGFFFFGGGGFFFFGGFFAFGGGGFFGF>FABFGFFFFFFGG
@M02352:288:000000000-CKWC8:1:1101:28769:14376 1:N:0:TAGCGCTC+GTAAGGAG
TACGGAGGGGGTTAGCGTTGTTCGGAATTACTGGGCGTAAAGCGCGCGTAGGCGGACTGGAAAGTTGGGGGTGAAATCCCAGGGCTCAACCCTGGAACTGCCTCCAAAACTATCAGTCTAGAGTTCGAGAGAGGTGAGTGGAATTCCGAGTGTAGAGGTGAAATTCGTAGATATTCGGAGGAACACCAGTGGCGAAGGCGGCTCACTGGCTCGATACTGACGCTGAGGTGCGAAAGTGTGGGGAGCAAACAGGATTAGATACCCTGGTAGTCCACACCGTAA
+
GGGGGFGGGGGEEFGGGFGGCGGGGGGGGGGGGGGGGGGGGGGG+FFG=FFGGGGDF:BF,EFGA<?FGGGGGGGGGGGG8FGGGGGGGGFGGGGGGGGGGD:>DFFFGFGDF,3D@FGGGGGG9>F<<FGGGGCGFGGGGGGGGGGF*FFGGGGGCFGGGGGGGGGGGFGGGGGFGGGGGGGGFGGGGGGGGGGGGGGCEGEG9ECGGCFGEGGGGGGGGGGGDGGGEDGGGGGFCGGGGGFFBDGFGGFFFFFGFFFFGGFFFFF::FBAFFF?BBB?GD
@M02352:288:000000000-CKWC8:1:1101:12205:14399 1:N:0:TAGCGCTC+GTAAGGAT
TACGTAGGGTGCAAGCGTTATCCGGAATCACTGGGTGTAAAGGGTGCGTAGGCGGGATGACAAGTCAGTGGTGAAATCCTACAGCTCAACTGTAGAACTGCCATTGATACTGTCGTTCTTGAATTTGGTCGAAGTGGGCGGAATAAGTAGTGTAGCGGTGAAATGCATAGATATTACTTAGAACACCGATAGTGAAGACAGCTCACTAGGCCTGAATTGACGTTGAGGGACGAAAGCGTGGGGAGCGAACAGGATTAGATACCCTGGTAGTCCACGCCGTAA
+
GGGG6CFGGG,CFGGGGGGGGGGGGGGG,E6FGGGG,FGGGGGGE,BFGGG7FGG7+44E,EFGFGEG<,BFGGGG,FF,CF,BE<FGEGGFG<FDG9EEFF,C5CF9EAEEGCGB+AFDDF,E,??F<FFG7@+>FD7FFGEG9,7EFCF7FC;@FCFGGGCF@E9CGF?CBFFG9<,@CF<B3FFG>F7:<CFGGGFFFGG7:BE+3+90+;CCFCC7AE/2CFGD**19EGG:7:CGGGFFBD3DECEFB?G78@9BCGGGFF36688>?7639(74>C
@M02352:288:000000000-CKWC8:1:1101:4823:14407 1:N:0:TAGCGCTC+GTAAGGAG
TACGGAGGGTCCAAGCGTTATCCGGAATCATTGGGTTTAAAGGGTCCGCAGGCGGTCAATTAAGTCAGAGGTGAAAGCCCATCGCTCAACGATGGAACTGCCTTTGATACTGGTTGACTTGAGTTATACGGAAGTAGATAGAATAAGTAGTGTAGCGGTGAAATGCATAGATATTACTTAGAATACCGATTGCGAAGGCAGTCTACTACGTATATACTGACGCTCATGGACGAAAGCGTGGGGAGCGAACAGGATTAGATACCCTGGTAGTCCACGCCGTAA
+
GGGGGGGGGGGGGGGGGGGGGGGGGGGGGGGGGGGGGGGGGGGGGGGGGGGGGGGGGGGGGGGGGGGGGGGGGGGGGGGGGGGGGGGGGGGGGGGGGGGGGGGGGGGGGGGGGGGGGGGGGGGGGGGGGGGGGGGGGGGGGGGGGGGGGGGGGGGGGGGGGGGGGGGGGGGGGGGGGGGGGGGGGGGGGGGGGGGGGGGGGGGGGGGGGGGGGGGGGGGGGGGGGGGGGFGGGGGFGGGGGGFFFFGGGGFFFBGGFF>FGGGGFFGFFFFFFGFFFFFFGG
@M02352:288:000000000-CKWC8:1:1101:15965:14425 1:N:0:TAGCGCTC+GTAAGGAG
TACGGAGGATCCAAGCGTTATCCGGAATCATTGGGTTTAAAGGGTCCGTAGGTTGATAATTAAGTCAGAGGTGAAATCTTGCCGCTTAACGGTAAAATTGCCTTTGATACTGGTTGTCTTGAGTTATTATGAGGTGGTTAGAATAAGTAGTGTAGCGGTGAAATGCATAGATATTACTTAGAATACCGATTGCGAAGGCAGTCTACTACGTATATACTGACGCTCATGGACGAAAGCGTGGGGAGCGAACAGGATTAGATACCCTGGTAGTCCACGCCGTAA
+
GGGGCG@7,F6F<F<FGGGGGEGGGGGGGGEGGGGBFGGGGGGGG8FGGGGGF9FGGFEAFG<FGGGGGFGGGGGGAGCC<F=FGG:FGGGGGC=FGGGGG<FGGGGAFGEADC5FFGGGGGG<5A,FE<FG,FEF<=+5DFGDF?<FEGGGGGGGGGGGGGGGGGCFCFGGGGFGC,@;EGGFGGGGEGBFGGGG>EGCGFFFCFG;BE8AEBF@FGGGGGGGCC9FEGGGGGGFF=<EGGFFFFGGGG>FFFGG>FFFGGGGFFGFFFFFFC6:F?FFGG
@M02352:288:000000000-CKWC8:1:1101:24737:14427 1:N:0:TAGCGCTC+GTAAGGAG
TACGGAGGGGGTTAGCGTTGTTCGGAATTACTGGGCGTAAAGCGTACGTAGGCGGATTAGTCAGTTAGGGGTGAAATCCCAGGGCTCAACCCTGGAACTGCCTCTAATACTGCTAGTCTTGAGTTCGAGAGAGGTGAGTGGAATTCCAAGTGTAGAGGTGAAATTCGTAGATATTTGGAGGAACACCAGTGGCGAAGGCGGCTCACTGGCTCGATACTGACGCTGAGGTACGAAAGTGTGGGGAGCAAACAGGATTAGATACCCTGGTAGTCCACACCGTAA
+
GGGGGGGGGGGGGGGGGGGGGGGGGEGGGGGGGGGGGGGGGGGGGGGGGGGGGGGGGEGGGGGGGGGGGGGGGGGGGGGGGGGGGGGGGGGGGGGGGGGGGGGGGGGGGGGGGGFFGGGGGGGGGGGGGGECGGGFGGGGGGGGGGGCGGGGGGGFGGGFFGFGGGGGGFGGGFGGGGGGGGGGGGGGGGGGGGGGGGGGDGGGGGGGGGGGGGGGGGGGGGGCCDGFGGGGGGGFGGGGGGFFFFGGFGFFFFGGFF>=+<CGFFGFAFFFFGF?BFFFGG
@M02352:288:000000000-CKWC8:1:1101:5299:14431 1:N:0:TAGCGCTC+GTAAGGAG
TACGGAGGGTCCAAGCGTTATCCGGAATCATTGGGTGTAAAGGGTCCGCAGGCGGTCAATTAAGTCAGAGGTGAAATACCATAGCTTAACTATGGAACTGCCTTTGATACTGGTTGACTTGAGTTATACGGAAGTAGATAGAATACGTAGTGTAGCGGTGAAATGCATAGATATTACTTAGAATACCGATTGCGAAGGCAGTCTACTACGTATATACTGACGCTGATGCACGAAAGCGTGGGGAGCGAACAGGATTAGATACCCTGGTAGTCCACGCCGTAA
+
GGGGDGFGG:,EFGGGGGGGGGGGGG:F,F,CFGGF:FEFGGGGC,FF:FGCGGGF>GA95EFGGGGGGFGGGGGG9,CF=B,BFG,FGG,,5EFG<FGGG,FFGGG<FGGGC5CFGGG<FGGGD,8,,3@F:FGG93F@FGGG<,>FGGGGGGGGGGGGGGGGGG;EGGGGGGGG9,,3?FG,FGG81F*DFGGGGGGDG4,?FGG9+/20+2+>CGGGGG=E*:;C+0;DGGGFGGGGGGFFFF3CGGFFFFGGFFFFGGGGFFGFFFFFFGFFFFFFGG
@M02352:288:000000000-CKWC8:1:1101:24741:14445 1:N:0:TAGCGCTC+GTAAGGAG
TACGGAGGGGGTTAGCGTTGTTCGGAATTACTGGGCGTAAAGCGTACGTAGGCGGATTAGTCAGTTAGGGGTGAAATCCCAGGGCTCAACCCTGGAACTGCCTCTAATACTGCTAGTCTTGAGTTCGAGAGAGGTGAGTGGAATTCCAAGTGTAGAGGTGAAATTCGTAGATATTTGGAGGAACACCAGTGGCGAAGGCGGCTCACTGGCTCGATACTGACGCTGAGGTACGAAAGTGTGGGGAGCAAACAGGATTAGATACCCTGGTAGTCCACACCGTAA
+
FGFGGFEFGGGGGGGFGGGGGGGGGGGGGGGGGGFGGGGGGFGGGGGGGGFFGGGGGGGGGFGFGGGGGGGGGGGGGGGGGGGGGGGGEGGGGGGGGGFGGGGGGCGGGGGGGGGGGGGGCFGGGFGGGF7FEGGGD7CFGGGGFGGGFFFGGGFCGGGGG9BFCGGGGF5D,;DCFGGFGGCGGGGGGGGGGDCEGGGGGGGGGGGG*8DGGDF5EGFGFGGGGGFFFGGCCGC3>FFCGGFF9ECFCD:;(1>FFFFF90@F=)1069.<=**(8?>,7<
@M02352:288:000000000-CKWC8:1:1101:27596:14456 1:N:0:TAGCGCTC+GTAAGGAG
TACGGAGGGTCCAAGCGTTATCCGGAATCATTGGGTTTAAAGGGTCCGCAGGCGGTCAATTAAGTCAGAGGTGAAATACCATAGCTTAACTATGGAACTGCCTTTGATACTGGTTGACTTGAGTTATACGGAAGTAGATAGAATAAGTAGTGTAGCGGTGAAATGCATAGAGATTACTTAGAATACCGATTGCGAAGGCAGTCTACTACGTATATACTGACGCTCATGGACGAAAGCGTGGGGAGCGAACAGGATTAGATACCCTGGTAGTCCACGCCGTAA
+
GGGFGGGGGEFGGGGGGGGGGFGGGGGGGGFGGGGFGGGGGGGGGFGGGGGGGGGGGGGGGGGGGGGGGGGGGGGGGGGFGGGGGGGGGGGGGGGGGGGGGGGGGGGGFGGGGGGGGGGGGGGGFGGGGGGGGGGGGGGGGGGGGGGFFGGGGGGGGGGGGGGGGGGGGGGGGGGGDCFGFGGGGGGGGGGGGGGGGGGGGGFGGGGGGGFGGFGGGGGGFEGGEGGGCGGGGGG>GGGDGGFFFFGGGDBFBBGFFF>FGGEGFFGFABBFFGF?>6DFGD
@M02352:288:000000000-CKWC8:1:1101:19513:14466 1:N:0:TAGCGCTC+GTAAGGAG
TACGAGGGGTGCAAGCGTTAATCGGAATTACTGGGCGTAAAGCGTGCGTAGGCGGTTTGTTAAGCAAGATGTGAAAGCCCCGGGCTCAACCTGGGAACTGCATTTTGAACTGGCAAACTAGAGTATTGTAGAGGGTAGTGGAATTTCCAGTGTAGCGGTGAAATGCGTAGAGATTGGAAGGAACATCAGTGGCGAAGGCGGCTACCTGGATAAATACTGACACTTAGGCACGAAAGCGTGGGGAGCAAACAGGATTTGATCCCCTGGTAGTCCACGCCGTAA
+
GCED<FFE+BFG@CEGC@BF,,CCFE7DFF<EAFGGGGG7DFGGGGFGFCFF,@FEDGGG<EGFCEEC,E<CEFF9,B<DFGEFGGG=FFGG8<+,3FG,F,C,F<<:<FG9D<=BB=E,:9<3,@FGGGEDF7+@>*@53@,>FCFCF,E,3,3@FCCFGF;;DDCEG=5,;,5,6?=CC:,4<2>F,?:?BC8CC8=C85?*CGG+;**+30<<F9<90++@+:C+A+1C5/75FC9CEC)(,<3C6>>F(,77)/)=++;<@>5/)1-6@*9(,45,97
@M02352:288:000000000-CKWC8:1:1101:11959:14499 1:N:0:TAGCGCTC+GTAAGGAG
TACGGAGGGTCCAAGCGTTATCCGGAATCATTGGGTTTAAAGGGTCCGCAGGCGGTCAATTAAGTCAGAGGTGAAATCCCATAGCTTAACTATGGAACTGCCTTTGATACTGGTTGACTTGAGTTATACGGAAGTAGATAGAATAAGTAGTGTAGCGGTGAAATGCATAGATATTACTTAGAATACCGATTGCGAAGGCAGTCTACTACGTATATACTGACGCTCATGGACGAAAGCGTGGGGAGCGAACAGGATTAGATACCCTGGTAGTCAACGCCGTAA
+
GFGGGGGGGEFGGGGGGGGGGGGGGGGCFGGGGGGFFGFGGGGGGGGGGGGGGGGGGGGGFFGGGGGGGGGGGGGGAFGGGGGGFFFGGGGGGGGGGGFGGGGGGGGFGFDFGGGGGGGGGGEEGGGGGGGGCFFGGGGFGGGGG<BFGFGGGGGGGGGGGGFFFGGGGGGGGGF9BFGGGGGGGGGDEEGGGDEGGGGGGGGGGGGGFCFFGCEFFB?FGGC*=9CF+CGGGG::5CGGGGFF1>C3CGBFF:C7)9:F:9FC?>*)-1.6**7<>1.,CC
@M02352:288:000000000-CKWC8:1:1101:11951:14520 1:N:0:TAGCGCTC+GTAAGGAG
TACGGAGGGTCCAAGCGTTATCCGGAATCATTGGGTTTAAAGGGTCCGCAGGCGGTCAATTAAGTCAGAGGTGAAATCCCATAGCTTAACTATGGAACTGCCTTTGATACTGGTTGACTTGAGTTATACGGAAGTAGATAGAATAAGTAGTGTAGCGGTGAAATGCATAGATATTACTTAGAATACCGATTGCGAAGGCAGTCTACTACGTATATACTGACGCTCATGGACGAAAGCGTGGGGAGCGAACAGGATTAGATACCCTGGTAGTCCACGCCGTAA
+
GGGGGGGGGGFGGGGGGGGGGGGGGGGGGGGGGGGFFGGGGGGGGGGGGGGGGGGFGGGDGGGGGGGGGGGGGGGGGGGGGGGGGGGGGGGGGGGGGGGGGGGGGGGGGGGGGFGGGGGGGGGGGGGGDGGGFGFGGGGGGGGGGGGGGGGGGGGFGGGGGGGGGGGGGGGGGGGGGFFFFGGGGFGGGGGGGGGGGGGGGGGGGGFFG5>FGGGGGGGGGGGGGGGGFCFGGGGFGGGGGGFBFFGGGGFF?FGGFFFFGGGGFFGFFFFBFGF?FFEFGG
@M02352:288:000000000-CKWC8:1:1101:4414:14598 1:N:0:TAGCGCTC+GTAAGGAG
TACGGAGGGTCCGAGCGTTATCCGGAATCATTGGGTTTAAAGGGTCCGCAGGCGGTCAATTAAGTCAGAGGTGAAATCCCATCGCTCAACGATGGAACTGCCTTTGATACTGATTGACTTGAGTTATATGGAAGTAGATAGAATAAGTAGTGTAGCGGTGAAATGCATAGATATTACTTAGAATACCGATTGCGAAGGCAGTCTACTACGTATATACTGACGCTGAGGGACGAAAGCGTGGGGAGCGAACAGGATTAGATACCCTGGTAGTCCACGCCGTAA
+
EGGGEC@CEGFFGGGGG@FGGGGGGFGGGGGGGFGGGCF@EGGDGGGGGEFE7FG>CFGGDDFFEGGGGGGGGEFGGE8EEFFFE<F:?FGGFGGGGGGGGGGGGGFGGGGGGFGGGGFGGGGGGGGGGGGEFGGGGFCGGGGGGGGFCFGGGGGCFGGGGGGGGGGGGGGGGGGGGFFGFGGGGGGG>FGGGGGGGGGGGEFEGGGGGGGGGGGGGGGFCG=EE3EF5CFGEGGEFEGDGGE16:D<EC:??BGGBFFFGFGGFFGFFFFFFGFFFFFFGD
@M02352:288:000000000-CKWC8:1:1101:26641:14648 1:N:0:TAGCGCTC+GTAAGGAG
TACGGAGGGTCCGAGCGTTATCCGGAATCATTGGGTTTAAAGGGTCCGCAGGCGGTCGATTAAGTCAGAGGTGAAATCCCATAGCTTAACTATGGAACTGCCTTTGATACTGGTTGACTTGAGTCATATGGAAGTAGATAGAATGTGTAGTGTAGCGGTGAAATGCATAGATATTACACAGAATACCGATTGCGAAGGCAGTCTACTACGTATGTACTGACGCTCATGGACGAAAGCGTGGGGAGCGAACAGGATTAGATACCCTGGTAGTCCACGCCGTAA
+
GFFFGGGGECFEGCGGGFCGFGGGGC+F,CDFGEG:CFGFCF6F6CFGGCGEGGGGGGGGGGGGGGGGAFGEGGGBFFGGGG?EFECAFF<EFGGGCFFGG<>FDFGGA<FGFGGGCCFGFAFG,CBFFCEGFGFFC<FFFGAFEFGGGGGAFGCCEGGDGGGGDA=DGGGGFGGGFBFCFGCFCGGGEGGGGGGGGGGDEFCFGGGGFEFFGDGGGC?CGEGGGGGGCFFCCGGEFGGCEC@19BGD*CE4?:FGFFAFGGGFF@GFFFFAFGFFFBBFDC
@M02352:288:000000000-CKWC8:1:1101:24563:14701 1:N:0:TAGCGCTC+GTAAGGAG
TACGGAGGGTCCAAGCGTTATCCGGAATCATTGGGTTTAAAGGGTCCGTAGGTGGATGATTAAGTCAGAGGTGAAAGTTTGCGGCTCAACCGTAAAATTGCCTTTGATACTGGTCATCTTGAATTATTATGAAGTAGTTAGAATATGTAGTGTAGCGGTGAAATGCATAGATATTACATAGAATACCGATTGCGAAGGCAGATCACTAACAGTATATTGACGCTGATGAACGAAAGCGTGGGTAGCGAACGGGATTAGATACCCCGGTAGTCCACGCCGTAA
+
GGGGGGGGGGGFEFGGGGGEGFGGGEEGCGGGGGGBFEEFGGGGGGGGGGFFEGGGGGGGGGGGGGGGGGGGGGGGGGGGGGGGGGGGGGGEGGGGGGGGGGGGGGGGGGGGGGGGGGGGGFGGGGGGGGGGGGGGGGGGGFFGGGGGGGGGGGCGGGGGGGGGGGGGGGGGGGGGFGGGGGGGGGGGEGGGGGGGGGGGGGGGGGGGFFFGGGGGGGGGGGD8E:FGGFGGGGGFGGGGGGFFFFGDGGFEFFGGDFFFGGGGFBGFFEFFFGFFFFFFGD
@M02352:288:000000000-CKWC8:1:1101:12170:14703 1:N:0:TAGCGCTC+GTAAGGAG
TACGGAGGGTCCAAGCGTTATCCGGAATCATTGGGTTTAAAGGGTCCGTAGGCGGGATGATAAGTCAGTGGTGAAATCCTACAGCTCAACTGTAGAACTGCCATTGATACTGTCGTTCTTGAATTTGGTCGAAGTGGGCGGAATAAGTAGTGTAGCGGTGAAATGCATAGATATTACTTAGAACACCGATAGTGAAGACAGCTCACTAGGCCTGAATTGACGCTGAGGGACGAAAGCGTGGGGAGCGAACAGGATTAGATACCCTGGTAGTCCACGCCGTAA
+
GGGGGGGGGGGGGGGGGGGGGGGGGGGGGGGGGGGGGGGGGGGGGGGGGGGGGGGGGGGGGGGGGGGGGGGGGGGGGGGGGGGGGGGGGGGGGGGGGGGGGGGGGGGGGGGGGGGGGGGGGG<FGGGGGGGGGGGGGGGGGGGGGGGGGGGGGGGGGGGGGGGGGGGGGGGGGGGGGGGGGGGGGGGGGGGGGGGGGGGGGGGGGGGGGGGGGGGGGGGGGGGGGGGGGGGGGGGFGGGGGGF?>FGGGGFFFFGGFFFFGGGGFFGFFFFFFGFFFFFFGG
@M02352:288:000000000-CKWC8:1:1101:23875:14703 1:N:0:TAGCGCTC+GTAAGGAG
TACGGAGGGTGCGAGCGTTACTCGGAATTACTGGGCGTAAAGCGCATGCAGGTGGTTCATTAAGTCAGATGTGAAAGCCCGGGGCTCAACCTCGGAACTGCATTTGAAACTGGTGAACTAGAGTGCTGTAGAGGGGGGTAGAATTTCAGGTGTAGCGGTGAAATGCGTAGAGATCTGAAGGAATACCAGTGGCGAAGGCGGCCCCCTGGACAGACACTGACACTCAGATGCGAAAGCGTGGGGAGCAACCAGGATTCGATACCCTGGTAGTCCACGCCGTAA
+
GFFFD7@@:@:FG7F:B@:F,CC:C:@FFEFD<<FGD@:69FGGGGEGEGGEE=CGFFEGGFGFEEADEEF??@F<,BAD=FC=:=DFG@44DFE@FFECF,FBC@<>BDGGAFA,FFC<FDFD,FFFD9FFFFG7CEECECGGEGF@C?2<EC702:;:CGCF<ECEEE5E?FGGG7+:@EFFGGGDGFFCE*?C8>E**:*:EEGC=87E>F868AFFGCFGDGCF9CF75:/7FGD5:CD0,777*77<((0:)8<F5:ED67DF4@<)9:F19?)9CD
@M02352:288:000000000-CKWC8:1:1101:24385:14714 1:N:0:TAGCGCTC+GTAAGGAG
TACGGAGGGTCCAAGCGTTATCCGGAATCATTGGGTTTAAAGGGTCCGCAGGCGGTCAATTAAGTCAGAGGTGAAAGCCCATCGCTCAACGATGGAACTGCCTTTGATACTGGTTGACTTGAGTTATACGGAAGTAGATAGAATAAGTAGTGTAGCGGTGAAATGCATAGATATTACTTAGAATACCGATTGCGAAGGCAGTCTACTACGTATGTACTGACGCTCATGGACGAAAGCGTGGGGAGCGAACAGGATTAGATACCCTGGTAGTCCACGCCGTAA
+
GGGGGGGGGF<C,FFGGGGCFCFGGGGGGGCGGGG@@FFGGGGGFEGG7BFGGGG+8:FCFGGGGAEECFGGGGGGGGGGGA<FGGGGGGG<FGGGGGGGGGGGGCGCFGGFFGFG8FGGGGGGGGFG<<FGEGGFGCGGGGGGGFGFFGGGGGGGGGGGGGGGGGFGGGGGGGGGFCCDGGGGGGG@BF@FGGGGGGGFGC8CFGG?98FFD*BFGGGGGGGG=C9ECGGGGGGFDGGGGGFFFFGGGGFFFFGGFFFFGGGGFFGFFFFFFGFFFFFFGG
@M02352:288:000000000-CKWC8:1:1101:19997:14715 1:N:0:TAGCGCTC+GTAAGGAG
TACGGAGGATCCAAGCGTTATCCGGAATCATTGGGTTTAAAGGGTCCGTAGGTTGATAATTAAGTCAGAGGTGAAATCTTGCCGCTTAACGGTAAAATTGCCTTTGATACTGGTTGTCTTGAGTTATTATGAAGTGGTTAGAATATGTAGTGTAGCGGTGAAATGCATAGATATTACATAGAATACCAATTGCGAAGGCAGATCACTAATAATATACTGACACTGATGGACGAAAGCGTGGGGAGCGAACAGGATTAGATACCCTGGTAGTCCACGCCGTAA
+
GGGGGDGGGGGGGGGGGGGGGAFGGGGGGGGGGGGFGGGGGGGGGGGGGGGGGGGGGGGFGFGGGGGGGGGGGGGGGGGEEGFGGGGGGGGGGGGGGGGGG<FGGGGGGGGGGGFGGGGGGGGGGGGGGGGGGGGFDGGFGGGGGGGFGGGGGGGGGGGGGGGGGGGGGGGGGGGGGGGGGGGGGGGGGGFFGGGGGGGGGGFGGGGGGGFFGGGGGGGGDGGGGGGG6CFGGGGEGE<EGGFFFF<DGGFFFFGGFFFFGGGGFFGFFFFFFGFFFBFFGG
@M02352:288:000000000-CKWC8:1:1101:10763:14752 1:N:0:TAGCGCTC+GTAAGGAG
TACGGAGGGGGTTAGCGTTGTTCGGAATTACTGGGCGTAAAGCGTACGTAGGCGGATTAGTCAGTTAGGGGTGAAATCCCAGGGCTCAACCCTGGAACTGCCTCTAATACTGCTAGTCTTGAGTTCGAGAGAGGTGAGTGGAATTCCAAGTGTAGAGGTGAAATTCGTAGATATTTGGAGGAACACCAGTGGCGAAGGCGGCTCACTGGCTCGATACTGACGCTGAGGAACGAAAGTGTGGGGAGCAAACAGGATTAGATACCCTGGTAGTCCACACCGTAA
+
GGGGGGGGGGGEGGGGGGGGGGGGGGGGGGCGGGGGGGGGGGGGGGGGGGGGGGGGGGGGFGGGGGGGGGGGGGGGGGGFFGGGGGGGGGGGFGGFFFGGGFGGGGGGDFGGGGGGBFFEFCCGCGGGGGGGGGFC@FGGGGGGFGFFFEGGFE;@FFGFGGGGDCC?8@5C;;C@FCGGGG@FFGEGDGGFGEDEGEGGGGGGGGCG=C4CEE?/8@CCE:EEEGGEF=7CEG37CGCFGG)44@GDGFFFF:GF7?:=CCFDFFD?)/5A?CF>:6:3CC
@M02352:288:000000000-CKWC8:1:1101:10930:14753 1:N:0:TAGCGCTC+GTAAGGAG
TACGGAGGATCCAAGCGTTATCCGGAATCATTGGGTTTAAAGGGTCCGTAGGCGGTTTGGTAAGTCAGTGGTGAAAGTTTTCGGCTCAACCGGAAAATTGCCATTGATACTGCTAGACTTGAATTATTGTGAAGTGGTTAGAATGTGTAGTGTAGCGGTGAAATGCATAGATATTACACAGAATACCGATTGCGAAGGCAGATCACTAACAATATATTGACGCTAAGGGACGAAAGCGTGGGTAGCGAACAGGATTAGATACCCTGGTAGTCCACGCCGTAA
+
GGGGGGGGGGGGGGGGGGGGGGGGGFGGGGGGGGGGGGGGGGGGGGGGGGGGGGGFGGGGGGGGGGGGGGGGGGGGGGGGGGGGGGGGGGGGGGGGGGGGGGGGGGGGGGGGFGGGGGGGGGGGGGGGGGGGGGGGGGGGGGGGGGGGGGGGGGGGGGGGGGGGGGGGGGGGGGGGGGGGGGGFGDGGGCFGFGGGGGGGGGGGGGGGGGGGGGGFGGGGGGGGGGGGGGGDGGGFGGGGGGFFFFGGGGFFFFFFFFFFFGGDFFGFBFFDFGFFFFF9GD
@M02352:288:000000000-CKWC8:1:1101:19179:14767 1:N:0:TAGCGCTC+GTAAGGAG
TACGGAGGGTCCGAGCGTTATCCGGAATCATTGGGTTTAAAGGGTCCGCAGGCGGTCAATTAAGTCAGAGGTGAAATCCCATAGCTTAACTATGGAACTGCCTTTGATACTGGTTGACTTGAGTCATATGGAAGTAGATAGAATGTGTAGTGTAGCGGTGAAATGCATAGATATTACTTAGAATACCGATTGCGAAGGCAGTCTACTACGTATATACTGACGCTCATGGACGAAAGCGTGGGGAGCGAACAGGATTAGATACCCTGGTAGTCCACGCCGTAA
+
GGGGGGGGGGGGGGGGGGGGGGGGGGGGGGGGGGGEGGGGGGGGGGGGGGGGGGGGGGGGGGGGGGGGGGGGGGGGGGGGGGGGGGGGGGGGGGGGGGGGGGGGGGGGGGGGGGGGGGGGGGGGGGGGGGGGGGGGGGGGGGGGGGGGGGGGGGGGGGGGGGGGGGGGGGGGGGGGGGGGGGGGGGGGGGGGGGGGGGGGGGGGGGGFGGGGGGGGGGGGGGGGGGGGGGGGGGDBGGGGGGFFFFGGGGFFFFGGFFFFFGGGFFGFFFFFFFFFFFFFGG
@M02352:288:000000000-CKWC8:1:1101:24793:14772 1:N:0:CAGCGCTC+GTAAGGAG
TACGGAGGGTGCAAGCGTTATCCGGAATCATTGGGTTTAAAGGGTCCGTAGGTGGATAATTTAGTCAGAGGTGAAAGTTTGCCGCTTAACGGTAAAATTGCCTTTGATCCTGGTTATCTTGAATCATTATGAAGTGGCTAGAATATGTAGTGTAGCGGTGAAATGCATAGATATTACATAGAATACCAATTGCGAAGGCAGATCACTAATAATGTATTGACACTAATGACCGAAAGCGTGGGGAGCGAACAGGATTAGATACCCTGTTATTCACCCCCGTAA
+
GGGGGEFGCFGGCGGGGGGGGGGGGG:FCFGGGGGGGGGGGGGGGDGGGGGGFGGF<C,E,<FGGGGG9FGG7FGGGGA,C,5CFG+FFG7=4B+555?,CAFG<?F,,<5F@=EBFEGF98?@<EF<F<<F,,55>+:C<F,,:5CCA=@,736;F7@<FG;F9;=,5,,3,8383;;D3D,FAF>F@F>,3*>>ED8D**>,,?A,,,+4?;@,=,61,?,,,*41+002=E).9//=EG31())1*95<6092,*)9+<C09>2/)*).***((,)-9C
@M02352:288:000000000-CKWC8:1:1101:19128:14780 1:N:0:TAGCGCTC+GTAAGGAG
TACGGAGGGTCCAAGCGTTATCCGGAATCATTGGGTTTAAAGGGTCCGCAGGCGGTCAATTAAGTCAGAGGTGAAAGCCCATCGCTCAACGATGGAACTGCCTTTGATACTGGTTGACTTGAGTTATACGGAAGTAGATAGAATAAGTAGTGTAGCGGTGAAATGCATAGATATTACTTAGAATACCGATTGCGAAGGCAGTCTACTACGTATATACTGACGCTCATGGACGAAAGCGTGGGGAGCGAACAGGATTAGATACCCTGGTAGTCCACGCCGTAA
+
GFFEDEDCFCGGGGGGGGEGGGGEGCFG@EGGGEG@B7EACFGGGGGGFGGGGGGGGGGGGGGGGGGGFGGEGGGGFGGGGFGCGDGGFEGGFGGCFGGFGGGA?D9EDGAFGCGGGGGGGCGGGGGGCFGGGGGGG9@@@FDGGGGGGGGGGGGGGGGGGGFGGGGGGFFGGGGGGGGGGGGGGGGGGGGGGDGDCGFFBGGGGGGGGGGGFGGGGGGGCGGEGDCGGCFGGGC:FEGGGGF:>EGGCC5?3(9>3?<?C<FF?FFFFFFFFFFBFF39DC
@M02352:288:000000000-CKWC8:1:1101:11184:14819 1:N:0:TAGCGCTC+GTAAGGAG
TACGGAGGGTGCGAGCGTTAATCGGAATTACTGGGCGTAAAGCGCATGCAGGTGGTTCATTAAGTCAGATGTGAAAGCCCGGGGCTCAACCTCGGAACTGCATTTGAAACTGGTGAACTAGAGTGCTGTAGAGGGGGGTAGAATTTCAGGTGTAGCGGTGAAATGCGTAGAGATCTGAAGGAATACCAGTGGCGAAGGCGGCCCCCTGGACAGACACTGACACTCAGATGCGAAAGCGTGGGGAGCAAACAGGATTAGATACCCTGGTAGTCCACGCCGTAA
+
GGGGGGGGGCG@@FGGGGGC,CFGGGGGGGGGGGGGGGGGGGGGGG:F,FFGCFF8FFGCCFGFGF<<E?FGGGGGGGGGGGGGGGGGGGG<FGGGGFGGGFGFCBFGGGGD@FGFCGGAFGGGGG,<CFGGGG77<FGCEGGGG:F:@FGGGGGGGGGGGGGGGGGGGGGDGGC7CCGGGGG8FGGGGGGGGGGGGGGGGG58*?EGG60<FG>FGGGGGCFG*>FFGGGGGGGF<EDGGGFFFFGGGGFFFFGGFFBFGGGGFFGFFFAFFGFFFFFFGG
@M02352:288:000000000-CKWC8:1:1101:20103:14840 1:N:0:TAGCGCTC+GTAAGGAG
TACGGAGGGTCCAAGCGTTATCCGGAATCATTGGGTTTAAAGGGTCCGCAGGCGGTCAATTAAGTCAGAGGTGAAAGCCCATCGCTCAACGATGGAACTGCCTTTGATACTGGTTGACTTGAGTTATACGGAAGTAGATAGAATAAGTAGTGTAGCGGTGAAATGCATAGATATTACTTAGAATACCGATTGCGAAGGCAGTCTACTACGTATATACTGACGCTCATGGACGAAAGCGTGGGGAGCGAACAGGATTAGATACCCTGGTAGTCCACGCCGTAA
+
GGGGGGGGGGGGFGGGGGGGGGGGGGGGGGGGGGGGGGGGGGGGGGGGGGGGGGGFGGGGGGGGGGGGGGGGGGGGGGGGGGGGGGGGGGGGGGGGGGGGGGGGGGGGGGGGGGGGGGGGGGGGGGGGGGGGGGGGGGGGGGGGGGGGGGGGGGGGGGGGGGGGGGGGGGGGGGGGGGGGGGGGGGG7FGGGGGGGGGGGGGGGGGGGGGGGGGGGGGGGGGGGGGGGFGGGGGGFGGGGGGFFFFGGGGFFFFGGFFFFGGGGFFGFFFFFFGFFB<E>GD
@M02352:288:000000000-CKWC8:1:1101:12497:14867 1:N:0:TAGCGCTC+GTAAGGAG
TACGGAGGGTCCAAGCGTTATCCGGAATCATTGGGTTTAAAGGGTCCGCAGGCGGTCAATTAAGTCAGAGGTGAAAGCCCATCGCTCAACGATGGAACTGCCTTTGATACTGGTTGACTTGAGTTATACGGAAGTAGATAGAATAAGTAGTGTAGCGGTGAAATGCATAGATATTACTTAGAATACCGATTGCGAAGGCAGTCTACTACGTATATACTGACGCTCATGGACGAAAGCGTGGGGAGCGAACAGGATTAGATACCCTGGTAGTCCACGCCGTAA
+
GGGGGEGGGGGGGGGGGGGGGFGGGGGGGGGGGGGFGGGGGGFGGFGGGGGGGGGGGCGGGGGGG<FGGGGGGGGGGGGGGGFGGGGGGGG@FGGGGGGGGFGGGFFGGGGGGGGGGGGGGGGGGGGGCFGFGGGGGGGGGGGGDAFCFGGGGGGGGGGGGGGGGGGGGGGGGGGGGFGFFGGGGCFEGGGGGGGGGGGGGGGGFGGGGGGGGGGGGGGGGGGGGGCGGGGGGGGFGGGGGGFFFFGGGGD?<<FGFFFFGGGGFFGFFFFFFGFFFFFFGG
@M02352:288:000000000-CKWC8:1:1101:2350:14890 1:N:0:TAGCGCTC+GTAAGGAG
TACGGAGGGTGCAAGCGTTATCCGGAATCATTGGGTTTAAAGGGTCCGCAGGCGGTCAATTAAGTCAGAGGTGAAATACCATAGCTCAACTCTGGAACTGCCTTTGATACTGGTTGACTTGAGTTATACGGAAGTAGATAGAATAAGTAGTGTAGCGGTGAAATGCATAGATATTACATAGAATACCAATTGCGAAGGCAGATCACTAATAATATACTGACACTGATGGACGAAAGCGTGGGGAGCGAACAGGATTAGATACCCTGGTAGTCCACGCCGTAA
+
GGGGGGGGGGGGGGGGGGGGGGGGGEFCGGGGGGGGGGGGGGGGGGFGGGGGGGGGGGGGGGGGGGGGGGGGGGGGGGGGGGGGGGGGGGG,EFGGGGGGGGGGGGGGGGGGGGGGGGGGGGGGGGGGGGGGGGGGGGGGGGGGFGGGGGGGGGGGGGGGGGGGGGFGGGGGGGGGGGGGFGGGGGGFGGGGGGDGGGFGGF68FGGGGGGGGGGGGGGGGGGGGGGGGGGGGEGFGDGEGGEF>>DDGGFFFFGGFFFFGGGGFFGFAFFF?GFFFFFFGD
@M02352:288:000000000-CKWC8:1:1101:25719:14896 1:N:0:TAGCGCTC+GTAAGGAG
TACGGAGGGGGTTAGCGTTGTTCGGAATTACTGGGCGTAAAGCGCACGTAGGCGGATCGGAAAGTTGGGGGTGAAATCCCAGGGCTCAACCCTGGAACTGCCTTATAAACTCCTGGTCTTGAGTTCGAGAGAGGTGAGTGGAATTCCAAGTGTAGAGGTGAAATTCGTAGATATTTGGAGGAACACCAGTGGCGAAGGCGGCTCACTGGCTCGATACTGACGCTGAGGTGCGAAAGTGTGGGGAGCAAACAGGATTAGATACCCTGGTAGTCCACACCGTAA
+
GGGGDEGGGGGGGGGGGGGGGGGGGGGGGGGGGGGGGGGGGGGGGGGGGGGGGGGGGGGG@EGGGGGGGGGGGGGGGGGGGGGGGGGGGGGGGGGGGGGGGGGGGGGGGGGGGGGGGGGGGGGGGGGGFFGFGGGGGFGGGGGGGGGGGGGGGGGGGGGGGGFGGGGGGGGGGGGGGGGGGGGGGGGG7FCGECCGCEGGGGGGGGGGGGGGGGGGGGF?FGGEGDGGGGGGGGGFGGGGEGD?FFGGGG))21CG?F<FCFGGFFGFFFFFFGFFFFFFCD
@M02352:288:000000000-CKWC8:1:1101:15981:14898 1:N:0:TAGCGCTC+GTAAGGAG
TACGGAGGGTCCAAGCGTTATCCGGAATCATTGGGTTTAAAGGGTCCGCAGGCGGTCAATTAAGTCAGAGGTGAAATACCATAGCTTAACTATGGAACTGCCTTTGATACTGGTTGACTTGAGTTATACGGAAGTAGATAGAATAAGTAGTGTAGCGGTGAAATGCATAGAGATTACTTAGAATACCGATTGCGAAGGCAGTCTACTACGTATATACTGACGCTCATGGACGAAAGCGTGGGGAGCGAACAGGATTAGATACCCTGGTAGTCCACGCCGTAA
+
GGGGGGGGGGGGGGGGGGGGGGGGGGGGGGGGGGGGGGGGGGGGGGGGGGGGGGGGGGGGGGGGGGGGGGGGGGGGGGGGGGGGGGGGGGGGGGGGGGGGGGGGGGGGGGGGGGGGGGGGGGGGGGGGGGGGGGGGGGGGGGGGGGGGGGGGGGGGGGGGGGGGGGGGGGGGGGGGGGGGGGGGGGGGGGGGGGGGGGGGGGGGGGGGGGGGGGGGGGGGGGGGGGGGGGGGGGGEFGGGGGFFFFGGGGFFFFGFFFFFGGGGFFFFBFA<FG?BFFFFGG
@M02352:288:000000000-CKWC8:1:1101:18963:14923 1:N:0:TAGCGCTC+GTAAGGAG
TACGGAGGGTCCAAGCGTTATCCGGAATCATTGGGTTTAAAGGGTCCGCAGGCGGTCAATTAAGTCAGAGGTGAAATACCATAGCTCAACTATGGAACTGCCTTTGATACTGGTTGACTTGAGTTATACGGAAGTAGATAGAATAAGTAGTGTAGCGGTGAAATGCATAGAGATTACTTAGAATACCGATTGCGAAGGCAGTCTACTACGTATATACTGACGCTCATGGACGAAAGCGTGGGGAGCGAACAGGATTAGATACCCTGGTAGTCCACGCCGTAA
+
GGGGGGGGGGGGGGGGGGGGGGGGGFGGGGGGGGGGGGGGGGGGGGGGGGGGGGGGGGGGGGGGGGGGGGGGGGGGGGGGGGGGGGGGGGGGGGGGGGGGGGGGGGGGGGGGGGGGGGGGGGGGGGGGGGGGGGGGGGGGGGGGGGGGGGGGGGGGGGGGGGGGGGGGGGGGGGGGGGGGGGGGGGGGGGGGGGGGGGGGGGGGGGGGGGGGGGGGGGGGGGGGGGGGGGGGGGGFFGGGGGFFFFGGGGFFFBGGB?AFGGGGFFGFFFDBFGFFFFFFGG
@M02352:288:000000000-CKWC8:1:1101:12079:14957 1:N:0:TAGCGCTC+GTAAGGAG
TACGGAGGATCCAAGCGTTATCCGGAATCATTGGGTTTAAAGGGTCCGTAGGTGGATAATTAAGTCAGAGGTGAAAGTTTGCGGCTCAACCGTAAAATTGCCTTTGATACTGGTTATCTTGAATCATTGTGAAGTGGTTAGAATATGTAGTGTAGCGGTGAAATGCATAGATATTACATAGAATACCAATTGCGAAGGCAGATCACTAACAATGTATTGACACTGATGGACGAAAGCGTGGGGAGCGAACGGGATTAGATACCCCGGTAGTCCACGCCGTAA
+
GGGGGGEGGGGGGGGGGGGGGGGGGGGGFGGGGGGGGGGGGGGGGFGGGGDGGGGGGGGGGGGGGGGGGFGGGGGGGGGGG9FGGGGGGGGGGGDGFGGGGGGGGGGGGGGGGGGFGGGGDF,BECFGEFGFFGDFGEFGGCFA>@FFGGGGGGGGGGGGGGGGGFGGGCFGGGG;EFGGCAECFGGG7FFFGEEDGGGGGGF:EFGFGD8?FGFCCEGFGDGG6CFGGFGGGGGFGGGGGGFFF><DGGFF:BDGFFFFGFGGF@GF0>ABFGFFFFFFDD
@M02352:288:000000000-CKWC8:1:1101:22792:14975 1:N:0:TAGCGCTC+GTAAGGAG
TACGGAGGGTCCAAGCGTTATCCGGAATCATTGGGTTTAAAGGGTCCGCAGGCGGTCAATTAAGTCAGAGGTGAAAGCCCATCGCTCAACGATGGAACTGCCTTTGATACTGGTTGACTTGAGTTATACGGAAGTAGATAGAATAAGTAGTGTAGCGGTGAAATGCATAGATATTACTTAGAATACCGATTGCGAAGGCAGTCTACTACGTATATACTGACGCTCATGGACGAAAGCGTGGGGAGCGAACAGGATTAGATACCCTGGTAGTCCACGCCGTAA
+
GGGGGGGEEGGFGGGFGFGGGGGGGGGGGGGGGGGFGGGGGGGGGGGGGGGGGGGFGGGGGGGGGGGGGGGGGGGGGGGGGGGGGGGDGGG7DFGGGGGGGGGGGGGGGGGGGGGGGGGGGGGGGGGGGGGGGGFGGGGGGGGGGGGGGGGGGGGFGGGGGGGGGGGGGGGGGFGGGGGGGGGFGGGGGGGGGGGGGGGGGGGGGGGGGGGGGGGGGGGGGGGGGDGGGGGGGGGFGGDGGGFFFFGGGGFFFFFGFFFFGGFG?FGFFFFFFC@?F?EBGD
@M02352:288:000000000-CKWC8:1:1101:11061:14978 1:N:0:TAGCGCTC+GTAAGGAG
TACGGAGGGGGTTAGCGTTGTTCGGAATTACTGGGCGTAAAGCGCACGTAGGCGGATCAGAAAGTAAGGGGTGAAATCCCAGGGCTCAACCCTGGAACTGCCTCTTAAACTCCTGGTCTTGAGTTCGAGAGAGGTGAGTGGAATTCCGAGTGTAGAGGTGAAATTCGTAGATATTCGGAGGAACACCAGTGGCGAAGGCGGCTCACTGGCTCGATACTGACGCTGAGGTGCGAAAGTGTGGGGAGCAAACAGGATTAGATACCCTGGTAGTCCACACCGTAA
+
GGGGGGGGGGGGGGGGGGGGCGGGGGGGGGGGGGGGGGGGGGGGGGGGGGGGGGGGGGGGGGGGGGGGGGGGGGGGGGGGGGGGGGGGGGGGGGGGGGGGGGGGGGGGGGGGGGGGGGGGGGGGGGGGGGGGGGGGGGGGGGGGGGGGCGGGGGGGGGGGGGGGGGGGGGGGGGGGGGGGGGGGGGGGGGGGGGGGGGGGGGGGGGGGGGGGGGGGGGGGGGGGGGGGGGGGGGGFGGGGGGFFBFGFGGFFFFGGBFBFGGFGFFGF<?BFFGFFFF@:CD
@M02352:288:000000000-CKWC8:1:1101:7108:15027 1:N:0:TAGCGCTC+GTAAGGAG
TACATAAGTCCCAAGCGTTACCCGGAATTATTGGGTGTAAAGGGTCCGTAGGCGGGCTTATAAGTCAGGTATGAAAGACCGGAGCTCAACTCCGAGTTTGTGCTTGAAACTGTAAGTCTAGAATCAGGGAGAGGTAAGCGGAATTCTTAGTGTAGGGGTGCAATCCGTAGATACTAAGAAGAACACCAAAAGCGAAGGCAGCTTACTGGAACTCGATTGACGCTGAGGGACGAAAGCGTGGGGAGCGAACAGGATTAGATACCCTGGTAGTCCACGCCGTAA
+
GGGGGGGGGGGGGGGGGGGGGGGGGGGGGGGGGGGGGGGGGGGGGGGGGGGGGGGGGGGGGGGGGGGGGGGGGGGGGGGGGGGGGGGGGGGGGGGGGGGGGGGGGGGGGGGGGGGGGGGGGGFGGGGGGGGGGGGGGGGGGGGGGGGGGGGGGFGGGGGGGGGGGGGGGGGGGGGGGGGGGGGGGGGGGGGGGGGEGGGGGGGGGGGGGGGGGGGGGGGGGGGGGDGGGGGGGGGFGGGGGGFFFFGGEGFF?BGGFFFFGGGGFFGFFFFFFGFFFFFFGC
@M02352:288:000000000-CKWC8:1:1101:7106:15044 1:N:0:TAGCGCTC+GTAAGGAG
TACATAAGTCCCAAGCGTTACCCGGAATTATTGGGTGTAAAGGGTCCGTAGGCGGGCTTATAAGTCAGGTATGAAAGACCGGAGCTCAACTCCGAGTTTGTGCTTGAAACTGTAAGTCTAGAATCAGGGAGAGGTAAGCGGAATTCTTAGTGTAGGGGTGCAATCCGTAGATACTAAGAAGAACACCAAAAGCGAAGGCAGCTTACTGGAACTCGATTGACGCTGAGGGACGAAAGCGTGGGGAGCGAACAGGATTAGATACCCTGGTAGTCCACGCCGTAA
+
GGGGGGGGGGGGGGGGGGGGGGGGGGGGGGGGGGGEGGGGGGGGGGGGGGGGGGGGGGGGGFGGGGGGGGGGGGGGGGGGGGGGGGGGGGGGGGGGFGGGGGGGGGFGGGGGGGGGFGGGGGGGGGGGGGGGGGGGCGGGGGGGGGGGGGGGGFGGGDGGGGGGGGGGGGGGGGGFGGGGGGGGGGGGFGFFGGGGGGGGGGGGGGGGGGGGGGGCGGGGGGGGGGFFGGGGGGDDGGGGCEEBFFGCGGFFFFGG742=<EGGFFGF26AFF7@?FFBFGG
@M02352:288:000000000-CKWC8:1:1101:11298:15050 1:N:0:TAGCGCTC+GTAAGGAG
TACGGAGGGTGCGAGCGTTAATCGGAATTACTGGGCGTAAAGCGCATGCAGGTGGTTCATTAAGTCAGATGTGAAAGCCCGGGGCTCAACCTCGGAACTGCATTTGAAACTGGTGAACTAGAGTGCTGTAGAGGGGGGTAGAATTTCAGGTGTAGCGGTGAAATGCGTAGAGATCTGAAGGAATACCAGTGGCGAAGGCGGCCCCCTGGACAGACACTGACACTCAGATGCGAAAGCGTGGGGAGCAAACAGGATTAGATACCCTGGTAGTCCACGCCGTAA
+
GGGGGGGGGGGGGGGGGGGG,CFGGGGGGGGGGGGGGGGGGGGGGGGGGGGGGGGGGGGGGGGGGGGGGGGGGGGGGGGGGGGGGGGGGGGGGGGGGGGGGGGGGGGGGGGGGGGGGGGGGGGGGGGGGGGGGGGGGGGGGGGGGGGGGGGGGGGGGGGGGGGGGGGGGGGGGGGGGGGGGGGCGGGGGGGGGGGGGGGGGGDGGGGGGGGGGGGGFGGGGGGCGGGGGGGGGGGFGGGGGGFFFEGGGGFFFFG=?FFFGGGGFFGFFFBFFGFFF?F>GD
@M02352:288:000000000-CKWC8:1:1101:21762:15121 1:N:0:TAGCGCTC+GTAAGGAG
TACGGAGGGTCCGAGCGTTATCCGGAATCATTGGGTTTAAAGGGTCCGTAGGCGGGATGATAAGTCAGTGGTGAAATCCTACAGCTCAACTGTAGAACTGCCATTGATACTGTCGTTCTTGAATTTGGTCGAAGTGGGCGGAATAAGTAGTGTAGCGGTGAAATGCATAGATATTACTTAGAACACCGATAGTGAAGACAGCTCACTAGGCCTGAATTGACGCTGAGGGACGAAAGCGTGGGGAGCGAACAGGATTAGATACCCTGGTAGTCCACGCCGTAA
+
GGGGGGGGGFEF@FGGGGGGGGGGGGDGDGCFGGGGEGGGGGGGGD<FGGGGGGGGC:?,9EFGGGGGEFGGGGGGDGGD?EFGGGGGGGAAFDGGGGGGG<DFGGGCFGFGGC@FFGGGGG@FFGGGGDGGFFECF:FEGGGGG<CFGGGGGGGGGGGGGGGGGGEGGGGGGGGGGFFFEGGGFGGGGGEEEGGGGFGFGFC?FGG7@EFC@@FGFGGGGGGCEGGG5:FGGGGEGGGGGGFFFFCGEGFFFFGGFFFFGGGGFFGFFFFFFGFBFBFFGG
@M02352:288:000000000-CKWC8:1:1101:17270:15127 1:N:0:TAGCGCTC+GTAAGGAG
TACGGAGGGGGTTAGCGTTGTTCGGAATTACTGGGCGTAAAGCGTACGTAGGCGGATCAGAAAGTATAGGGTGAAATCCCAGGGCTCAACCCTGGAACTGCCTCTTAAACTCCTGGTCTTGAGTTCGAGAGAGGTGAGTGGAATTCCGAGTGTAGAGGTGAAATTCGTAGATATTCGGAGGAACACCAGTGGCGAAGGCGGCTCACTGGCTCGATACTGACGCTGAGGTGCGAAAGTGTGGGGAGCAAACAGGATTAGATACCCTGGTAGTCCACACCGTAA
+
GGGGGGGGGGGGGGGGGGGGGGGGGGGGGGGGGGGGGGGGGGGGGGGGGGGGGGGGGGGGGGGGGGGGGGGGGGGGGGGGGGGGGGGGGGGGGGGGGGGGGGGGGGGGGGGGGGGGGGGGGGGGGGGGGGGGGGGGGGGGGGGGGGGGGGGGGGGGGGGGGGGGGGGGGGGGGGGGGGGGGGGGGGGGGGGGGGGGGGGGGGGGFGGGGGGGGGGGGGGGGGGGGGGGGEGGGGGFGGGGGGFBFFGGFGFFFFGGFFFFGGGGFFGFFFBFFGFFFFFFGG
@M02352:288:000000000-CKWC8:1:1101:23666:15161 1:N:0:TAGCGCTC+GTAAGGAG
TACGGAGGGGGTTAGCGTTGTTCGGAATTACTGGGCGTAAAGCGCACGTAGGCGGATCAGAAAGTATAGGGTGAAATCCCAGGGCTCAACCCTGGAACTGCCTCTTAAACTCCTGGTCTTGAGTTCGAGAGAGGTGAGTGGAATTCCAAGTGTAGAGGTGAAATTCGTAGATATTTGGAGGAACACCAGTGGCGAAGGCGGCTCACTGGCTCGATACTGACGCTGAGGTGCGAAAGTGTGGGGAGCGAACAGGATTAGATACCCTGGTAGTCCACACCGTAA
+
GGGGGGEGGGGGGGGGGGGGGGGGGGGGGGGGGGGGGGGGGGGGGGGGGGGGGGGGGGGGGGGGGGGGGGGGGGGGGGGGGGGGGGGGGGGGGGGGGGGGGGGGGGGGGGGGGGGGGGGGGGGGGGGGGGGGGGGGGGGGGGGGGGGGGGGGGGGGGGGGGGGGGGGGGGGGGGGGGGGGGGGGGGGGGGGGGGGGGGGGGGGGGGGGGGGGGGGGGGGGGGGGDGGGGFGGGGGFGGFGGGFFFFGDGGFFFFFGFFFFGGGGFFGFFFFFFGFBFFFFGG
@M02352:288:000000000-CKWC8:1:1101:13388:15171 1:N:0:TAGCGCTC+GTAAGGAG
TACGGAGGGTCCAAGCGTTATCCGGAATCATTGGGTTTAAAGGGTCCGCAGGCGGTCAATTAAGTCAGAGGTGAAAGCCCATCGCTCAACGATGGAACTGCCTTTGATACTGGTTGACTTGAGTTATACGGAAGTAGATAGAATAAGTAGTGTAGCGGTGAAATGCATAGATATTACTTAGAATACCGATTGCGAAGGCAGTCTACTACGTATATACTGACGCTCATGGACGAAAGCGTGGGGAGCGAACAGGATTAGATACCCTGGTAGTCCACGCCGTAA
+
FGGGGGGGGGGGGGGGGGGGGGGGGGGFFGGFGGGGGGGGGGGGGGGGGDGDEGGGGGGGGGGGGGGGGGGGGGGGGGGGGGGGG@FGGFGC@7FGGGGGGGGGGGGFGDGGGGGGFFGGG9FGGGGCFGGCDGGDGGCGGGGGGGGGGGGGGGGGGGGDFFGGGGFGGGGGGGGGG?CFGGGDGGGDDGEFFGGEEGGGGGGGGGGGGGGGGGGFFGGGGGGDECFFFGGGGGGFGDCEGGF?9>CDGGFF:1DFFFFBCEFFF>C?94>AFGFBFFE>DD
@M02352:288:000000000-CKWC8:1:1101:13375:15186 1:N:0:TAGCGCTC+GTAAGGAG
TACGGAGGGTCCAAGCGTTATCCGGAATCATTGGGTTTAAAGGGTCCGCAGGCGGTCAATTAAGTCAGAGGTGAAAGCCCATCGCTCAACGATGGAACTGCCTTTGATACTGGTTGACTTGAGTTATACGGAAGTAGATAGAATAAGTAGTGTAGCGGTGAAATGCATAGATATTACTTAGAATACCGATTGCGAAGGCAGTCTACTACGTATATACTGACGCTCATGGACGAAAGCGTGGGGAGCGAACAGGATTAGATACCCTGGTAGTCCACGCCGTAA
+
GGGGGGGGGGGGGGGGGGGGGGGGGFGGGGGGGGGGGGGGGGGGGGGGGGGGGGGGGGGGGGGGGGGGGGGGGGGGGGGGGGGGGGGGGGGGGGGGGGGGGGGGGGGGGGGGGGGGGGGGGGGGGGGGGGGGGGGGGGGGGGGCFGGGGGGFGGGGGGGEGGGGGGFFGGGGGGFFGGGGGGGGGGGGGGGGGGGGGGGGGGGGGGGGGGGGGGGGGGGGGGGGGGGGCGGGGGGFGGGGGGDBBDGGGGEFFBGG?FFFFFGGFFGFBFFFFGFFFFF>DD
@M02352:288:000000000-CKWC8:1:1101:23284:15231 1:N:0:TAGCGCTC+GTAAGGAG
TACGGAGGGTGCAAGCGTTATCCGGAATCATTGGGTTTAAAGGGTCCGCAGGCGGTCAATTAAGTCAGAGGTGAAATACCATAGCTCAACTATGGAACTGCCTTTGATACTGGTTGACTTGAGTTATACGGAAGTAGATAGAATAAGTAGTGTAGCGGTGAAATGCATAGATATTACTTAGAATACCGATTGCGAAGGCAGTCTACTACGTATATACTGACGCTCATGGACGAAAGCGTGGGGAGCGAACAGGATTAGATACCCTGGTAGTCCACGCCGTAA
+
GGGGGGGGGGGGGGGGGGGGGGGGGGGGGGGGGGGGGGGGGGGGGGGGGGGGGGGFGGGGGGGGGGGGGGGGGGGGGGGGGGGGGGGGGGGGGGGGGGGGGGGGGGGGGGGGGGGGGGGGGGGGGGGGGGGGGGGGGGGGGGGGGGGGGGGGGGGGGGGGGGGGGGFFGGGGGGGGGGGGGGGGGGGGGGGGGGGGGGGGGGGGGGGGGGGGGGGGGGGGGGGGGGGGGGGGGGGFGGGGGGFFFFDGGGFFFFGGFFBFGGGGFFGFFFFFFGFFFFFFGG
@M02352:288:000000000-CKWC8:1:1101:2595:15279 1:N:0:TAGCGCTC+GTAAGGAG
TACGGAGGGTCCAAGCGTTATCCGGAATCATTGGGTTTAAAGGGTCCGCAGGCGGTCAATTAAGTCAGAGGTGAAATCCCATAGCTTAACTATGGAACTGCCTTTGATACTGGTTGACTTGAGTTATACGGAAGTAGATAGAATAAGTAGTGTAGCGGTGAAATGCATAGATATTACTTAGAATACCGATTGCGAAGGCAGTCTACTACGTATATACTGACGCTCATGGACGAAAGCGTGGGGAGCGAACAGGATTAGATACCCTGGTAGTCCACGCCGTAA
+
GGGGGGGGGGGGDGGGGGGGGGGGGEGGGGGGGGGGGGGGGGGGGGGGGGGG>FGCGG?FFGGGGGGGGGGGGGGGG<B=BFCGGGFGGGG,ECFFGFGGGGGGGGGGGGGG8B?F8FGGGGGGGGGGD<FGEGGBFDAFFGGFG<FGCGGGGGGGGGGGGGGGGGGGGGGGGGGGGFFGGGGGGGGDGGGGGGGGGGGGGGFFFGGGCEGGGGGGGGGGGEGGEGGGGGGGGGGBGGGGGGFFFFGGGG@FF:FGFFFFGGGGFFGFFFFFFGFFFFFBGG
@M02352:288:000000000-CKWC8:1:1101:13532:15279 1:N:0:TAGCGCTC+GTAAGGAG
TACGGAGGGGGTTAGCGTTGTTCGGAATTACTGGGCGTAAAGCGCACGTAGGCGGATCAGAAAGTATAGGGTGAAATCCCAGGGCTCAACCCTGGAACTGCCTTATAAACTCCTGGTCTTGAGTTCGAGAGAGGTGAGTGGAATTCCGAGTGTAGAGGTGAAATTCGTAGATATTCGGAGGAACACCAGTGGCGAAGGCGGCTCACTGGCTCGATACTGACGCTGAGGTGCGAAAGTGTGGGGAGCAAACAGGATTAGATACCCTGGTAGTCCACACCGTAA
+
GGGGGGGGGGGGGGGGGGGGGGGGGGGGGGGGGGGGGGGGGGGGGGGGGGGGGGGGGGGGFFGGGGGGGGGGGGGGGGGGGGGGGGGGGGGGGGGGGGGGGFGGGGGGGGGGFGFGGGGGGGGGGGGCGGGGGGGGGGGGGGCGGGGGGGGGGGGFGGGGGGGGGGGGGGGGGGGGGGGGGGGGGGGGGGGGGGGGGGGGGGGGFGGGGGFFGGGGGGGGGGGGGGGGFGFDCEGFGGGGGGFF>FGGGFFFFBFG?FAFC?FGFFGFFFFDFGFFFFE?CC
@M02352:288:000000000-CKWC8:1:1101:2577:15281 1:N:0:TAGCGCTC+GTAAGGAG
TACGGAGGGTCCAAGCGTTATCCGGACTCATTGGGTTTAAAGGGTCCGCAGGCGGTCAATTAAGTCAGAGGTGAAATCCCATAGCTTAACTCTGGAACTGCCTTTGATACTGGTTGACTTGAGTTATACGGAAGTAGATAGAATAAGTAGTGTAGCGGTGAAATGCATAGATATTACTTAGAATACCGCTTGCGAAGGCAGTCTACTACGTATATACTGACGCTCATGGACGAAAGCGTGGGGATCGAACAGGATTAGATACCCTGGTAGTCCCCGCCGTAA
+
GDFFE7@CCBGGC<FGGGBFGGC7::@CFCFFCEFGEE,69E9CFGCGGGGGGDCFGD9FF9EEDE<B,C7AD9A?CAFG<FCD<FFDF<F,?F8AAFCEFGGFGCDDDFGGGGGDF<FFF,DFF<D@FGG76=F9@@<<=>FFGGGGGG=FF,=F:**5<FFCAF;E79=F>DFDFGF,,3@A<9FC*=C5C8BE>*=F>FFFFGG9EGGGGGG9EFF?FC5:EGF++AFC*:<@GEG8*:;((0***95)(,7C>6)=0<@C@49F2*5:=*7((2)7<9
@M02352:288:000000000-CKWC8:1:1101:20207:15283 1:N:0:TAGCGCTC+GTAAGGAG
TACGGAGGGGGTTAGCGTTGTTCGGAATTACTGGGCGTAAAGCGCACGTAGGCGGATTGGAAAGTAGGGGGTGAAATCCCAGGGCTCAACCCTGGAACGGCCTCCTAAACTATCAGTCTAGAGTTCGAGAGAGGTGAGTGGAATTCCAAGTGTAGAGGTGAAATTCGTAGATATTTGGAGGAACACCAGTGGCGAAGGCGGCTCACTGGCTCGATACTGACGCTGAGGTGCGAAAGTGTGGGGAGCAAACAGGATTAGATACCCTGGTAGTCCACACCGTAA
+
GGGGGFGGGGGGGGGGGGGGGGGGGGGGGGGGGGGGGGGGGGGGGGGGGGGGGGGGGGGGGGFGGGGGGGGGGGGGGGGGGGGGGGGGGGGGGGGGGGGGGGGGGGGGGGGGGGGGGGGFGGGGGGGGGGGGGGGGGGGGGGGGGGGGGGGGGGGGGGGGGGGGGGGGGGGGGGGGGGGGGGGGGGGGGGGGGGGGGGGGGGGGGGGGGGGGGGGGGGGGGGGGGGGGGGGGGGGFGGGGGGF?BFGCFGFFFFGGFFFFGGGGFFGFFFFFFDF7?FFFFG
@M02352:288:000000000-CKWC8:1:1101:10439:15302 1:N:0:TAGCGCTC+GTAAGGAG
TACGGAGGGTCCAAGCGTTATCCGGAATTATTGGGTTTAAAGGGTCCGCAGGCGGTCAATTAAGTCAGAGGTGAAAGCCCATCGCTCAACGATGGAACTGCCTTTGATACTGGTTGACTTGAGTTATACGGAAGTAGATAGAATAAGTAGTGTAGCGGTGAAATGCATAGATATTACATAGAACACCGATCGCGAAGGCAGCTCACTAGGTATTTATTGACGCTCATGGACGAAAGCGTGGGGAGCGAACAGGATTAGATACCCTGGTAGTCCACGCCGTAA
+
GGGGGGGGGGGGGGGGGGGGGGGGGGGGGGGGGGGGGGGGGGFGEFCGGGGGGGGGG7EEGFGGGGEGGGGGGGGGGGGGGFFGGGGGGGCCF<FGGGGGGGGGGGGGGGGGGGGGGGGGGGGGGGGGGGGGDGGFGFGFGGGGGFFFGGGGGGGGGGGGGGGGGGGGGGGGGGGGGGGGGGDGGGGGGGGGGGGGGGGFGGGGGGGCGGGFFGGGGGGGGGGGGGDG6CFGGGGFGGGGGGFFBFGGGGFFFFFGFFDFGGGGFFGFBFFFFGFFFFFFGD
@M02352:288:000000000-CKWC8:1:1101:13183:15345 1:N:0:TAGCGCTC+GTAAGGAG
TACGGAGGGTCCAAGCGTTATCCGGAATCATTGGGTTTAAAGGGTCCGCAGGCGGTCAATTAAGTCAGAGGTGAAATACCATAGCTTAACTATGGAACTGCCTTTGATACTGGTTGACTTGAGTTATACGGAAGTAGATAGAATAAGTAGTGTAGCGGTGAAATGCATAGAGATTACTTAGAATACCGATTGCGAAGGCAGTCTACTACGTATATACTGACGCTCATGGACGAAAGCGTGGGGAGCGAACAGGATTAGATACCCTGGTAGTCCACGCCGTAA
+
GGGGGGGGGGGGGGGGGGGGGGGGFFGGGGGGGGGGGGGGGGGGGGGGGGGGGGGGGGGGGGGGGGGGGGGGGGGGGGGGGGGGGGGGGGGGGGGGGGGGGGGGGGGGGGGGGGGGGGGGGGGGGGGGGGGGGGGGGGGGGGGGGGGGGGGGGGGGGGGGGGGGGGGGGGGGGGGGGGGGGGGGGGGGGGGGGGGGGGGGGGGGGGGGGGGGGGGGGGGGGGGGGGGGGDGGGGGFGGGGGGFFFFGGGGFFF:FGFFFFFGGGFFGFFFFFFGFFFFFFGG
@M02352:288:000000000-CKWC8:1:1101:2647:15376 1:N:0:TAGCGCTC+GTAAGGAG
TACGGAGGGTGCAAGCGTTAATCGGAATTACTGGGCGTAAAGCGCGCGTAGGTGGTTGTTTAAGTCAGAGGTGAAAGTTTGCGGCTCAACCGTAAAATTGCCTTTGATACTGGTCATCTTGAATTATTATGAAGTAGTTAGAATATGTAGTGTAGCGGTGAAATGCATAGATATTACATAGAATACCAATTGCGAAGGCAGATTACTAATAATCAATTGACACTGATGGACGAAAGCGTGGGGAGCGAACAGGATTAGATACCCTGGTAGTCCACGCCGTAA
+
GGGGGGGGGGGGGGGGGGGGGGGGGEGDGGGGGGGGGGGGGGGGEFGGGGGGGGGEGGGGGGGGGGGGGFGGGGGGGGGGGGGGGGGGGGGGGGCGGGGGGGGGGGGGGGGGGGGGGGGGGGGGGGGGGGGGDFGGGGFGGGGGFGGGGGGGGGGGGGGGGGGGGGGGGGGGGGGGGGGGGGGGGGGGGGGGGGDGGGGGGCFGGGGGGGGGGFGGGGGGGGGGGGGGGGGGGGGFGGGGGGFFFFGGGGFFFFGGFFFFGGGGFFGFFFFFFGFF>?EFGG
@M02352:288:000000000-CKWC8:1:1101:23995:15384 1:N:0:TAGCGCTC+GTAAGGAG
TACGGAGGGTGCAAGCGTTATCCGGAATCATTGGGTTTAAAGGGTTCGTAGGCGGGCTGATAAGTCAGTGGTGAAATGCAGGGGCTCAACTCCGGCACTGCCATTGATACTGTTAGTCTTGAATTATTGTGAAGTGGTTAGAATATGTAGTGTAGCGGTGAAATGCTTAGATATTACATAGAATACCAATTGCGAAGGCAGATCACTAACAATATATTGACGCTGATGAACGAAAGCGTGGGTAGCGAACAGGATTAGATACCCTGGTAGTCCACGCCGTAA
+
GGGGGGGGGGGGGGFGGGGGGGGGGGGGGGGGGGGGGGGGGGGGGGGGGGGGGGGGGGGDFGGGGGGGGGGGGGGGGGGGGGGGGGGGGGGGGGGGGGGGGGGGGGGGGGGGGGGGGGGGGG,FFGGGGGGGCFGGGGGGGGGGGGGGGFGFGGGGGGGGGGGGGGGGGGCGFGGGGGGGGGGFFGGGGGGGGGGGGGGGGGGGGGGDGGFGGGGGGGEGGGGGGGG?FGGCGGGFGGGGDGFFFFGGCGDFFFGGFFFFGGGGFFGFFF<9FGFFFFFFGD
@M02352:288:000000000-CKWC8:1:1101:6909:15388 1:N:0:TAGCGCTC+GTAAGGAG
TACGGAGGGTCCGAGCGTTATCCGGAATCATTGGGTTTAAAGGGTCCGTAGGCGGGCCATTAAGTCAGGGGTGAAAGTCTGCAGCTCAACTGTAGAATTGCCTTTGATACTGGTGGTCTTGAGTCGTTGTGAAGTGGCCGGAACATGTGGTGTAGCGGTGAAATGCATAGATATCACATAGAACACCGATTGCGAAGGCAGGTCACTAACAACGTACTGACGCTGATGGACGAAAGCGTGGGTAGCGAACGGGATTAGATACCCCGGTAGTCCACGCCGTAA
+
GGGGGGGGGGGGGGGGGGGGGGGGGFGGGGGGGGGGGGGGGGGGGGGGGGGGGGGGGGGGGGGGGGGGGGGGGGGGGGGGGGGGGGGGGGGGGGGGGGGGGGGGGGGGGGGGGGGGGGGGGGGGGGGGGGGGGGGGGGGGGGGGGGGGGGGGGGGGGGGGGGGGGGGGGGGGGGGGGGGGGGGGGGGGGGGGGGGGGGGGGGGGGGGGGGGGGGGGGGGGGGGGGGGGGGGGGGGFGGGGGGFFFFGGGGFE?FGGFF<FGGGGFDGFFFBFFGFFFFF7DD
@M02352:288:000000000-CKWC8:1:1101:24044:15419 1:N:0:TAGCGCTC+GTAAGGAG
TACGGAGGATCCAAGCGTTATCCGGAATCATTGGGTTTAAAGGGTCCGCAGGCGGTCAATTAAGTCAGAGGTGAAATCCCATAGCTTAACTATGGAACTGCCTTTGATACTGTTTGACTTGAGTTATACGGAAGTAGATAGAATGTGTAGTGTAGCGGTGAAATGCATAGATATTACACAGAATACCGATTGCGAAGGCAGTCTCCTACGTATATACTGACGCTCATGGACGAAAGCGTGGGGAGCGAACAGGATTAGATACCCTGGTAGTCCACGCCGTAA
+
GGGGGGGGEGDGGG?GGGG,C<FGGGGGGFFGGGGB,BFFGGGGF<FGGFGGGGGGDEFFF,CFGGGGG=FGGGGGGGGGG<<<FGGGGGG,CFGGG,FGG<FGGGGBCFGG,:5BEFGGFFGG?,CFCDGC+C=:,CAFGFGGGGF,7>FFGGGGGGGGGGGGAGFEFFGGGGC=E9D98FFDFGGGFG@FFGGGGGGF:CF,,?CF?CD?9CGGGGFEFGGG=D7E+<CDGGG>DCDEGGFF>E)CEGFFFFGCBFBF9CGGFFGFBFBFFGFBFFFFGG
@M02352:288:000000000-CKWC8:1:1101:18112:15420 1:N:0:TAGCGCTC+GTAAGGAG
TACGAAGGGTGCAAGCGTTGTTCGGATTTATTGGGCGTAAAGCGCGCGCAGGCGGATTGATAAGTCAGATGTGAAATCTCGGGGCTCAACCTCGAAACTGCGTCTGAAACTGTTAGTCTAGAGTCTCGGAGAGGGAAGGGGAATTTCGCATGTAGGGGTAAAATCCGTAGAGATGCGAAGGAACACCAGAGGCGAAGGCGCCTTCCTGGACGAGTACTGACGCTGAGGCGCGAAAGCGTGGGGAGCAAACAGGATTAGATACCCTGGTAGTCCACACCGTAA
+
GGGGFGGGGGGGGGGGGFGGGGGGGGCFGGGGGGGGGGGGGGGGGGGGGGGGGGGGGGGGGGGGGGGGGGFGGGGGGGGGGGGGGGGGFGGGGGGGGGEFGGGGGCFGGGFGGGGGGGGGGGGGGGGGGGGGGGGGGGGDGDGGGGGGGGDCFGFFECGEGGGGGGGGGGGGGGFGGGGGGGGGGGGGGGGGGGGGGGGEGGGGFGGGFGGGGEGFCEFGGGGGGGGFGGGDDEGEGGGGGGFFFECFCF>FBFGGBFFFGGGGFFGFFFFFFGFB?BFFCC
@M02352:288:000000000-CKWC8:1:1101:15270:15434 1:N:0:TAGCGCTC+GTAAGGAG
TACGGAGGGTCCAAGCGTTATCCGGAATCATTGGGTTTAAAGGGTGCGCAGGCGGTTTATTAAGTCAGTGGTGAAATCTCGAGGCTCAACCTCGAAACTGCCATTGATACTGATAAACTTGAGTTCAGTTGGAGTAGGCGGAATGTGTAGTGTAGCGGTGAAATGCTTAGATATTACACAGAATACCGATTGCGAAGGCAGTCTACTACGTATGTACTGACGCTCATGGACGAAAGCGTGGGGAGCGAACAGGATTAGATACCCTGGTAGTCCACGCCGTAA
+
GGGGGGGGGGGGGGGGGGGGGGGGGGGGFGGGGGGGGGGGGGGGGGGGGGGGGGGCFGGGGGGGGGGGGGGGGGGGGGGGGGGGGGGGGGGGGGEFGGGGGGGGGFGGGGGGGGGGGGGGGGFGGGFGGGGGGGGGGFGGGGGGGGGGGGGGGGGGGGGGGGGGGGGGGGGGGGGGGGGGGGGGGGGGGGGGGGGGGGGGGGGGGGGGGGGGGGGGGGGGGGGGGGGGG6CDGEGFGGGGGGFFFFGGGGFFF:FGFFFFFGGGFFGFFFFFF>FFB?DFGG
@M02352:288:000000000-CKWC8:1:1101:11102:15435 1:N:0:TAGCGCTC+GTAAGGAG
TACGGAGGGTGCGAGCGTTAACCGGAATTACTGGGCTTAAAGCGCACGCAGGTGGTCCATTAAGTCAGATGTGAAAGCCCGGGGCTCAACCTCGGAACTGCGTTTGAAACTGGTGAACTAGAGTGCTGTAGAGGGGGGTAGAATTTCAGGTGTAGCGGTGAAAGGCGTAGAGATGTGAAGGACTCCCAGTGGCGAAGCCGGCCCCCTGGACAGACACTGCCACTCGGATGCGAAACCGTGGGGAGCAACCAGGTTAAGTTCCCCTGGTGGCCCACGCCGAAA
+
GGGGGGGG+CFGGGGGGGGG,,C@FF:FGF,CFGGC<EFGGG<F@++@:FGG,EFG,C5EFGGGGGGG5,CF9BFF,,:BFGDGGGGGGGGCFFF+B+,5C+@F+8CF<=,C,,DF=<F,,,:@F<@F>A9@F,3**/*/:<+20<A+<+0+22+0:***;@:0*;*17:*++++2<<AF+C,<,<*;6EG**//*:**:****:CEF8*>C205*0+++*30+2*;555*):8/)**1;EE)(4)990558()9*./)*+3A5)7*/()(.)*)((()(19
@M02352:288:000000000-CKWC8:1:1101:12557:15476 1:N:0:TAGCGCTC+GTAAGGAG
TACGGAGGGTCCAAGCGTTATCCGGAATCATTGGGTTTAAAGGGTCCGCAGGCGGTCAATTAAGTCAGAGGTGAAATCCCATAGCTTAACTATGGAACTGCCTTTGATACTGGTTGACTTGAGTTATACGGAAGTAGATAGAATAAGTAGTGTAGCGGTGAAATGCATAGATATTACTTAGAATACCGATTGCGAAGGCAGTCTACTACGTATATACTGACGCTCATGGACGAAAGCGTGGGGAGCGAACAGGATTAGATACCCTGGTAGTCCACGCCGTAA
+
GGGGGGGGGGGGGGGGGGGGGGGGGGGGGGGGGGGFDGGGGGGGGGGGGGGGGGGGGGGGGGGGGGGGGGGGGGGGGGGGGGFGFG,FGGFGGGGGGGGGGFGFFGGGGGGGGGGGGGGGGGGGFFGGFGGGGGFGGGGGGGGGBEGFGGGGGGGGGGGGGGGGGGFGGGGGGGGGGGGGGGGGGGGGGGGGGGGGGGGGGGGGGGGFGEFGGGGGGGGGGGGGGGGGGGGGGGGFGGGGGGFF>EGGGGFFFBGGFFFFGGGGFFFFBFDFFGFFBFFBGG
@M02352:288:000000000-CKWC8:1:1101:20888:15510 1:N:0:TAGCGCTC+GTAAGGAG
TACGGAGGGTCCAAGCGTTATCCGGAATCATTGGGTTTAAAGGGTGCGCAGGCGGTTTATTAAGTCAGTGGTGAAATCTCGAGGCTCAACCTCGAAACTGCCATTGATACTGATAAACTTGAGTTCAGTTGGAGTAGGCGGAATGTGTAGTGTAGCGGTGAAATGCTTAGATATTACACAGAACACCGATAGCGAAGGCAGCTTACTAAACTGATACTGACGCTGAGGCACGAAAGCGTGGGGAGCGAACAGGATTAGATACCCTGGTAGTCCACGCCGTAA
+
GGGGGGGGGGGGGGGGGGGGGGGGGGGGGGGGGGGFGGGGGGGGGGGGGGGGGGGFGGGGGGGGGGGGGGGGGGGGGGGGGGGGGGGGGGGGGGGGGGGGGGGGGGGGGGGGGGGGGGGGGGGGGGGGGGGGGGGGGGGGGGGGGGGGGGGGGGGGGGGGGGGGGGGGGGGGGGGGGGGGGGGGGGGGGGGGGGGGGGGGGGGGGGGGGGGGGGGGGGGGGGGGGGGGGGGGGGGFGGGGGGFFFFGGGGFFFFGGFFFFGGGGFFGFFFFFFGFFFFFFGG
@M02352:288:000000000-CKWC8:1:1101:6807:15518 1:N:0:TAGCGCTC+GTAAGGAG
TACGGAGGGTGCAAGCGTTATCCGGAATCATTGGGTTTAAAGGGTCCGCAGGCGGTCAATTAAGTCAGAGGTGAAATACCATAGCTCAACTATGGAACTGCCTTTGATACTGGTTGACTTGAGTTATACGGAAGTAGATAGAATAAGTAGTGTAGCGGTGAAATGCATAGAGATTACTTAGAATACCGATTGCGAAGGCAGTCTACTACGTATATACTGACGCTCATGGACGAAAGCGTGGGGAGCGAACAGGATTAGATACCCTGGTAGTCCACGCCGTAA
+
GGGGGGGGGGGGGGGGGGGGGGGGGGGGGGGGGGGGGGGGGGGGGGFGGGGGGGGGGGGGGGGGGGGGGGGGGGGGGGGGGGCGGGGGGGGGGGGGGGGGGGGGGGGFGGGGGGGGGGGGGGGGGGGGGGGGGGGGGGGGGFGGGGGGGGGGGGGGGGGGGGGGGGGGGGGFGGGGGGGGGGGGGGGGGGEGGGGGGGGGGGGGGGGGGEGGGGGGGGGGGGGGGGGGGGGGGGGFGGGGGGFFFFGGGGFFFFGGFFFFGGGGFFGFFFFFFGFFFFFFGG
@M02352:288:000000000-CKWC8:1:1101:11399:15536 1:N:0:TAGCGCTC+GTAAGGAG
TACGGAGGGGGTTAGCGTTGTTCGGAATTACTGGGCGTAAAGCGCACGTAGGCGGATTAGTCAGTCAGAGGTGAAATCCCAGGGCTCAACCCTGGAACTGCCTTTGATACTGCTAGTCTTGAGTTCGAGAGAGGTGAGTGGAATTCCGAGTGTGGAGGTGAAATTCGTAGATATTCGGAGGAACACCAGTGGCGAAGGCGGCTCACTGGCTCGATACTGACGCTGAGGTGCGAAAGTGTGGGGAGCAAACAGGATTAGATACCCTGGTAGTCCACGCCGTAA
+
GGGGGGGGGGGFGGGGGGGGGGGGGGGGGGGGGGGGGGGGGGGGGGGGGGGGGGGGGGGGFGGGGGGGGGGGGGGGGGGGGGGGGGGGGGGGGGGGGGGGGGGGGGGGGGGGGGGGGGGGGGGGGGGFGGGGGGGGGGGGGGGGGGGGGGGGG7CGGGGGGGGGGGGGGGGGGGGGGGGGGGGGGGGGGGGGGGGGGGGGGGDGGGGGGGGGGGGGGGGGGEGGEGGGDCFDGGGFGGGGGGFFFFGGGGFFFFFFFFAFGGGGFFGFFFFDF=@BFFEBGG
@M02352:288:000000000-CKWC8:1:1101:8342:15563 1:N:0:TAGCGCCC+GTAAGGAG
TACGGAGGGTCCAAGCGTTATCCGGAATCATTGGGCTTAAAGGGTCCGCAGGCGGTCAATTAAGTCAGAGGTGAAATCCCATAGCTTAACCATGGAACTGCCTTTGATACTGGTTGACTTGAGTTATACGGAAGTAGATAGAATGTGTAGTGTAGCGGTGAAATGCATAGATATTACACAGAATACCGATTGCGAAGGCAGTCTACTACGTATATACTGACGCTCATGGACGAAAGCGTGGGGAGCGAACAGGATTAGATACCCTGGTAGTCCACGCCGTAA
+
GGGGCGGG76,CFGGGGGG7FGGGGG@F,FFGGGG86CFGGGFGF,6CFGGGGGGG+BE5EFGGGGCGGFGGGGGGGGGB8,,BFG<EFG,9,AFGG8FFGEG<,CF,EFFGCGFEGGGGGGGGGD<D,6@FCE3<7@B,DFG,38,7,9FDFFGGGGGGCGGGGGAFGGGGGGG;73,@EFG,DFGCCF7DGGGGGGG>E?,,7=F9+80++<2BFGGGGEGG5C9C6+CDGGGFGCCEGG:?FFGGGGFFFFGGFFFFGGGGFFGFFFFFFG4:BBF>DD
@M02352:288:000000000-CKWC8:1:1101:11542:15616 1:N:0:TAGCGCTC+GTAAGGAG
TACGGAGGATCCAAGCGTTATCCGGAATCATTGGGTTTAAAGGGTCCGTAGGTTGATAATTAAGTCAGAGGTGAAATCTTGCCGCTTAACGGTAAAATTGCCTTTGATACTGGTTGTCTTGAGTTATTATGAAGTGGTTAGAATATGTAGTGTAGCGGTGAAATGCATAGATATTACATAGAATACCAATTGCGAAGGCAGATCACTAATAATATACTGACACTGATGGACGAAAGCGTGGGGAGCGAACAGGATTAGATACCCTGGTAGTCCACGCCGTAA
+
GGGGGGGGGGGGGGGGGGGGGGGGGGGGGGGGGGGGGGGGGGGGGGGGGGGGGGGGGGGGGGGGGGGGGGGGGGGGGGGGGGGGGGGGGGGGGGGGGGGGGGGGGGGGGGGGGGGGGGGGGGGGGGGGGGGGGGGGGGGGGGGGGGGGGGGGGGGGGGGGGGGGGGGGGGGGGGGGGGGGGGGGGGGGGGGGGGGGGGGGGGGGGGGFGGFGGGGGGGGGGGGGGGGGGGGGGGGFGGGGGGFFFFGGGGFFFFGGFFFFGGGGFFGFFFFFFGFFFFFFGG
@M02352:288:000000000-CKWC8:1:1101:18286:15617 1:N:0:TAGCGCTC+GTAAGGAG
TACGGAGGGTCCGAGCGTTATCCGGAATCATTGGGTTTAAAGGGTCCGCAGGCGGTCGATTAAGTCAGAGGTGAAATCCCATAGCTTAACTATGGAACTGCCTTTGATACTGGTTGACTTGAGTCATATGGAAGTAGATAGAATGTGTAGTGTAGCGGTGAAATGCATAGATATTACACAGAATACCGATTGCGAAGGCAGTCTACTACGTATGTACTGACGCTCATGGACGAAAGCGTGGGGAGCGAACAGGATTAGATACCCTGGTAGTCCACGCCGTAA
+
GGGGGGGGGGGGGGGGGGGGGGGGGGGGGGGGGGFFGGGGGGGGGGGGGGGGGGGGGGGGGGGGGGGGGGGGGGGGGGGGGEFGGGGGGGGGGGGGGGGGGGGGGGGGGGGGGGGGFGGGFGGGDEGGGGGGGGGGGGGGGGGGFFGGGGGGGGGGGGGGGGGGGGGGGFFGGGGGGGGGGGGGGGGGGGGGGGGGGGGGGGGGGGGGGGGGGFGGGGGGGGGGGGGGGGGGGGGFGGGGGGFFFFGGGGFFFFGGBFBF?GFGF>GFFFDFFFF:>?F>DD
@M02352:288:000000000-CKWC8:1:1101:3965:15619 1:N:0:TAGCGCTC+GTAAGGAG
TACGGAGGGTCCGAGCGTTATCCGGAATCATTGGGTTTAAAGGGTCCGCAGGCGGTCAATTAAGTCAGAGGTGAAATCCCATAGCTCAACTATGGAACTGCCTTTGATACTGGTTGACTTGAGTCATATGGAAGTAGATAGAATGTGTAGTGTAGCGGTGAAATGCATAGATATTACACAGAATACCGATTGCGAAGGCAGTCTACTACGTATGTACTGACGCTGAGGGACGAAAGCGTGGGGAGCGAACAGGATTAGATACCCTGGTAGTCCACGCCGTAA
+
GGGGGGGGGGGGGGGGGGGGGGGGGCEG9FGGGGGGGGGGGGGGGGGGGGGGGGGGGGGGGGGGGGFGFGGGGGGGGFGGGGFFGFGFGGGGGGGGGGGGGGGGGGGGGGGGGFGGFGGGGCGFFCFGFFGFGGGGGGFGGGGGGGGGGGGGGGGGGGGGFGGGGGFGGFGGGGFGGGGGGGGGGGGGFFGGGG7EGGGGGGC<CGGGGGGGGGGGGGGGGGGGGGGGDC<GGGGFFGGGGGF6>EGGCGFFF?<FFFFFCGGFFFGFFFFFFGF:9?EFGD
@M02352:288:000000000-CKWC8:1:1101:22319:15621 1:N:0:TAGCGCTC+GTAAGGAG
TACGGAGGATCCAAGCGTTATCCGGAATCATTGGGTTTAAAGGGTCCGTAGGTGGATGATTAAGTCAGAGGTGAAAGTTTGCGGCTCAACCGTAAAATTGCCTTTGATACTGGTCATCTTGAATTATTATGAAGTAGTTAGAATATGTAGTGTAGCGGTGAAATGCATAGATATTACATAGAATACCAATTGCGAAGGCAGATTACTAATAATCAATTGACACTGATGGACGAAAGCGTGGGGAGCGAACAGGATTAGATACCCTGGTAGTCCACGCCGTAA
+
GGGGGGGGGGGGGGGGGGGGGGGEGEGGGGGGGGGGGGGGGGGGGGGGGGGGGGGGGGGGGGGGGGGGGGGGGGGFEGGGGGGGGGGGGGGGGGGGGGGGGGGGGGGGGGGGGGGGFGGGGGCGGGGGGGGFFFGGGFGDGGGFGGGGGGGGGGEDGGFGGGGGCC<DFGGGFGGGGGGG9CF9FFGGGGGGGDDGGGGGGDFGGGGGGFCFFGGGGGGGGGGGGGGGFFGGGGGFGGGGGGDFFFGGGGFFB<CGFFFFEFGGFFGFAFFFFGF<BFDFGG
@M02352:288:000000000-CKWC8:1:1101:20842:15643 1:N:0:TAGCGCTC+GTAAGGAG
TACGGAGGGTGCAAGCGTTATCCGGAATCATTGGGTTTAAAGGGTCCGCAGGCGGTCAATTAAGTCAGAGGTGAAATACCATAGCTCAACGATGGAACTGCCTTTGATACTGGTTGACTTGAGTTATACGGAAGTAGATAGAATAAGTAGTGTAGCGGTGAAATGCATAGATATTACTTAGAATACCGATTGCGAAGGCAGTCTACTACGTATATACTGACGCTCATGGACGAAAGCGTGGGGAGCGAACAGGATTAGATACCCTGGTAGTCCACGCCGTAA
+
GGGGGGGGGFGGGGGGGGGGGGGGGGGGGGGGGGGGGGGGGGGGGGGGGGGGGGGGGGGGGGGGGGGGGGGGGGGGGGGGGGGGGGGGGGGGGGGGGGGGGGGGGGGGGGGGGGGGGGGGGGGGGGGGGGGGGGGGGGGGGGGGGGGGGGGGGGGGGGGGGGGGGGGGGGGGGGGGGGGGGGGGGGGGGGGGGGGGGGGGGGGGGGGGGGGGGGGGGGGGGGGGGGGGFGGGGGGFGGGGGGFFFFGGGGFFF?6F?FFFGGGGFFGFFFDFFFFFFBFBGG
@M02352:288:000000000-CKWC8:1:1101:19174:15645 1:N:0:TAGCGCTC+GTAAGGAG
TACGGAGGGTCCAAGCGTTATCCGGAATTATTGGGTTTAAAGGGTCCGCAGGCGGATTAATAAGTCAGTGGTGAAATCTCCAAGCTCAACTTGGAAACTGCCATTGATACTGTTAGTCTTGAATTCAGTCGGAGTAGGCGGAATGAGTAGTGTAGCGGTGAAATGCATAGATATTACACAGAACACCGATAGCGAAGGCAGCTTACTAGGTTTGAATTGACGCTGAGGGACGAAAGCGTGGGTAGCGAACAGGATTAGATACCCTGGTAGTCCACGCCGTAA
+
GGGGGGGGGGDGGGGGGGGG8CFFGGFG,FCFGGG@@FGGGGAGE@FGGGGGGGG@+FE?FGGGGCFFCFGGGGGGFG<,C9EFGGGGGGCCE?EFGGGGG<A?,?FGGGGGGCFGGGGFGGGGA<FGGDFDGGEGGD9FGGGGG,EFEGGGGGGGGGGEGGGGGGFGGGGGGGGGC9BECGG:CFGGGDFGGGGGGGGGG5*B<FG;CC2+2*2B@FCGGGGGGDGGD:CDGGGFGDDGGDBA?FGGGGFFFFGGFFAFGGGFFFGFFFDFFGF?>?FFGD
@M02352:288:000000000-CKWC8:1:1101:28635:15664 1:N:0:TAGCGCTC+GTAAGGAG
TACGGAGGGTGCAAGCGTTATCCGGAATCATTGGGTTTAAAGGGTCCGCAGGCGGTCAATTAAGTCAGAGGTGAAATACCATAGCTTAACTATGGAACTGCCTTTGATACTGGTTGACTTGAGTTATACGGAAGTAGATAGAATAAGTAGTGTAGCGGTGAAATGCATAGAGATTACTTAGAATACCGATTGCGAAGGCAGTCTACTACGTATATACTGACGCTCATGGACGAAAGCGTGGGGAGCGAACAGGATTAGATACCCTGGTAGTCCACGCCGTAA
+
GGGGGGGGGGGGFGGGGGGGGFGGGGGGGGFGGGGEGGGGGGGGGGGGGGGGGGGFGFGGGGGGGGGGGGGGGGGGGFGGGGGGGGGGGGGGGGGGGGGGGGGGGGGGGGGGGGGGGGGGGGGGGGGGGGGGGGGGGFGGGGGGGGGGGGGGGGGGGGGGGGGGGGGGGGGGGGGGFGGGGGGGGGGGGGGGGGGGGGGGGGGGGGGGGGGGGGGGGGGGGGGGGGGGFGGGGGGFGGGGGGFFFFGGGGFFFFGFFFBFGDGGFFGFBFFAFGFFFFFFGG
@M02352:288:000000000-CKWC8:1:1101:10092:15719 1:N:0:TAGCGCTC+GTAAGGAG
TACGGAGGGTGCAAGCGTTGTTCGGATTTATTGGGCGTAAAGCGCGCGCAGGCGGATTGGAAAGTCGGATGTGAAATCCCGGGGCTCAACCTCGGAACTGCGTCCGAAACTATCAGTCTAGAATCTTGGAGAGGGTTGGGGAATTTCACGTGTAGGGGTAAAATCCGTAGAGATGTGAAGGAACACCAGTGGCGAAGGCGCCGACCTGGACAAGTATTGACGCTGAGGCGCGAAAGCGTGGGGAGCAAACAGGATTAGATACCCTGGTAGTCCACGCCGTAA
+
GGGGGGGGGGGGGGGGGGGGGGGGGGFGGGGGGGGGGGGGGGGGGGGGGGGGGGGGGGGGGGGGGGGGGGGGGGGGGGGGGGGGGGGGGGGGGGGGGGGGGGGGGGGGGGGCFGGGGGGGGGGGGFGGGGGGGGDFGGGGGGGGFGGGGGFGGGEGGGGGGGGGGGGGGGDGFFGAFGGGGGGGGGGGGGGGGGGGGGGGGGGGGGGGGGGGGFCGGGGGGGGGGGGGFCDDGGGFGGGGGGFFFFGGDGFFFFGGDFFFGGGGFFGFFFFFFGF<9<E;GD
@M02352:288:000000000-CKWC8:1:1101:15341:15720 1:N:0:TAGCGCTC+GTAAGGAG
TACGGAGGGTGCAAGCGTTATCCGGAATCATTGGGTTTAAAGGGTTCGTAGGCGGGCTGCTAAGTCAGTGGTGAAATGCAGGGGCTCAACTCCGGCACTGCCATTGATACTGTTAGTCTTGAATTATTGTGAAGTGGTTAGAATATGTAGTGTAGCGGTGAAATGCTTAGATATTACATAGAATACCAATTGCGAAGGCAGATCACTAACAATATATTGACGCTGATGAACGAAAGCGTGGGTAGCGAACAGGATTAGATACCCTGGTAGTCCACGCCGTAA
+
GEGGFGGEEBFGFCFGGC@FGGGGGC:FEEGFGDG6BFG66EAFEEGGGGGGGGGCEFE+,9FGFFFG?FF?DFFGGGGFFGGED7FCFE?DFGGGGGG@GGG9,>FD=,@,@FFFFFFGGGCFFGF9CFFAFF=EGCFGFC;CC;F@FE@FG:;,>FFGGGFFGGGGFGGEFCFGBGGFFGCCCF,<2FBBGGGGBEGG8=>FCC;BCF7CGFGFFGGFFEEC?DFGGFDCEGD39EGDGGDA:@<GG7BFF:FC764@F?FGFFGFAB>A6D@BF4:;GD
@M02352:288:000000000-CKWC8:1:1101:11538:15727 1:N:0:TAGCGCTC+GTAAGGAG
TACGGAGGGTCCAAGCGTTATCCGGAATCATTGGGTTTAAAGGGTCCGCAGGCGGTCAATTAAGTCAGAGGTGAAATCCCATAGCTTAACTATGGAACTGCCTTTGATACTGGTTGACTTGAGTTATACGGAAGTAGATAGAATAAGTAGTGTAGCGGTGAAATGCATAGATATTACTTAGAATACCGATTGCGAAGGCAGTCTACTACGTATATACTGACGCTCATGGACGAAAGCGTGGGGAGCGAACAGGATTAGATACCCTGGTAGTCCACGCCGTAA
+
GGGGGGGGGGGGGGGGGGGGGGGGGGGGGGGGGGGGGGGGGGGGGGGGGGGGGGGGGGGGGGGGGGGGGGGGGGGGGGGGGGGGGGGGGGGGGGGGGGGGGGGGGGGGGGGGGGGGGGGGGGGGGGGGGGGGGGGGGGGGGGGGGGGGGGGGGGGGGGGGGGGGGGGGGGGGGGGGGGGGGGGGGGGGGGGGGGGGGGGGGGGGGGGGGGGGGGGGGGGGGGGGGGGGGGGGGGGFGGGGGGFFFFGGGGFFFFGGBFFFGGGGFFGFFFFFFG??BFFFGG
@M02352:288:000000000-CKWC8:1:1101:27208:15778 1:N:0:TAGCGCTC+GTAAGGAG
TACGGAGGGTGCAAGCGTTATCCGGAATCATTGGGTTTAAAGGGTCCGCAGGCGGTCAATTAAGTCAGAGGTGAAATACCATAGCTCAACTATGGAACTGCCTTTGATACTGGTTGACTTGAGTTATACGGAAGTAGATAGAATAAGTAGTGTAGCGGTGAAATGCATAGAGATTACTTAGAATACCGATTGCGAAGGCAGTCTACTACGTATATACTGACGCTCATGGACGAAAGCGTGGGGAGCGAACAGGATTAGATACCCTGGTAGTCCACGCCGTAA
+
GGGGG@FGGGGGGGGGGGGGGGGGGGGGDGGGGGGGGGGGGGGGGGGGGGGGGGGGGGGGGGGGGGGGGGGGGGGGGGGGGGGGGGGGGGGGGGGGGGGGGGGGGGGGGGGGGGGGDFGGGEGGGGGGGGGGGGGGGGGGGCFGGGGGGGGGGGGGGGGGGGGGGGGGFCFGFGGGGGGGGGGGGGGGGGEGGGGGGGGGGGGGGGGGGGGGGGGGGGGFFDGGGGGGGFGGGGGFGGGGGGF:BFGGEGFFBFGGFFFFFFGGFFGFFFB>@GFFF?:6G>
@M02352:288:000000000-CKWC8:1:1101:16004:15810 1:N:0:TAGCGCTC+GTAAGGAG
TACGGAGGGTGCAAGCGTTATCCGGAATCATTGGGTTTAAAGGGTTCGTAGGCGGGCTGATAAGTCAGTGGTGAAATGCAGGGGCTCAACTCCGGCACTGCCATTGATACTGTTAGTCTTGAATTATTGTGAAGTGGTTAGAATATGTAGTGTAGCGGTGAAATGCTTAGATATTACATAGAATACCGATTGCGAAGGCAGTCTACTACGTATATACTGACGCTCATGGACGAAAGCGTGGGGAGCGAACAGGATTAGATACCCTGGTAGTCCACGCCGTAA
+
GGGGGGGGGGGGGGGGGGGGGGGGGGGGGGGGGGGFGGGGGGGGGGGGGGGGGGGGGGGGGGGGGGGGGGGGGGGGGGGGGGGGGGGGGGGGGGGGGGGGGGGGGGGGDFGGGGGGGGGGGGGGGGGGGGGGGGGGGFGGGGGGGGGGGGGGGGGGGGGGGGGGGGGGGGGGGGGGGGGGGGGGGGGGGGGGGGGGGGGGGGGGGGGGGGGGGGGGGGGGGGGGGGGGGGGGGGGFGGGGGGFFFFDGGGFFFFGGFFFFGGGGFFGFFFFFFGFFFFFFGG
@M02352:288:000000000-CKWC8:1:1101:21006:15823 1:N:0:CAGCGCTC+GTAAGGAG
TACGGAGGGTGCAAGCGTTATCCGGAATCATTGGGTTTAAAGGGTGCGTAGGCGGTCAATCAAGTCAGAGGTGAAATACCATAGCTCAACCATGGAACTGCTTTTGAAACTGGTTGACTTGAGTTATAAGGAAGTAGATAGAATAAGTAGTGTAGCGGTGAAATGCATAATGATTACTGAGAATCCCGATGGCGAAGGCAGTCTACTACGTATATACTAACGCTCATGGACGAAAGCGTGGGAAGAGAACAGGATAAGAACCCCTGGTAGTCAAGGCCGTAA
+
GGGGEGGGGGGGGGGGGGGGGGGGGGGGGG<,FGGBBFGGGGGGG,FG6BFGGGG+@,555CFGGGGGGEGFFGGGA<F,C,9BFF<FFG,:FCF<F<,55,AE,5B,5,,:<,:F,,:,,,,5CEG9,C,:3>3@F9,,,C,C,><=,<@8,3=3@73+DF9F933,,,,,,7,@@@,36@=@,FB8*>*144=*B*6B:@,?@9<;CCDCGGB;+<+15**/*)++0+*):C3)**1;>E4,,)*97*)8((9*)*)**:C*)7*)-*).***,44;(9C
@M02352:288:000000000-CKWC8:1:1101:22336:15831 1:N:0:TAGCGCTC+GTAAGGAG
TACGGAGGGTCCAAGCGTTATCCGGAATCATTGGGTTTAAAGGGTCCGCAGGCGGTCAATTAAGTCAGAGGTGAAAGCCCATCGCTCAACGATGGAACTGCCTTTGATACTGGTTGACTTGAGTTATACGGAAGTAGATAGAATAAGTAGTGTAGCGGTGAAATGCATAGATATTACTTAGAATACCGATTGCGAAGGCAGTCTACTACGTATATACTGACGCTCATGGACGAAAGCGTGGGGAGCGAACAGGATTAGATACCCTGGTAGTCCACGCCGTAA
+
FFGGGECFGG8FFEGGGGECGFF@ECCFDFFFAEGFBFGGGGGGGGGGGGEC:BFGGGCFAEFCFFGGGGGGGFCFGGGGGFDCFGFGGGG7F<?FFFGFGFGGAAFGGFFGGFCGGGGGDDAFFFGFFGDDCCGFGGFCFGG,@BFGGGGGGFFGGGFGGGGGGGDFGGGFGGGGGGGGGDFEFGGEGGG;,CEEGGFGB@EGECCG;;7CCCCEFGFG?E*;=>CF?E4):CC>4>DEGCBB>EGG=DD?(427.15@FGC6=>GFFFBFFGFFF0),97
@M02352:288:000000000-CKWC8:1:1101:5178:15872 1:N:0:TAGCGCTC+GTAAGGAG
TACGGAGGGTGCAAGCGTTATCCGGAATCATTGGGTTTAAAGGGTCCGTAGGCGGGATTGTAAGTCAGTGGTGAAAGTTTGCGGCTCAACCGTAAAATTGCCATTGATACTGCAGTTCTTGAATTATTGTGAAGTGGTTAGAATATGTAGTGTAGCGGTGAAATGCTTAGATATTACATAGAATACCGATTGCGAAGGCAGATCACTAACAATATATTGACGCTGATGGACGAAAGCGTAGGTAGCGAACAGGATTAGATACCCTGGTAGTCTACGCCGTAA
+
GGGGGGGGGEGGGGGGGGGGGGCCGCGGGGGGFGG@FEGD@FFGGGGGGFGEGGGG+89BFDFFGGDFEFGEFGGGDCE@<FBCFFGGGC,@FC@FGAFFGGCCGGGGGGGFC9F<FFGGGFFGGCFCFFGGGGGFG@FFGGGGAGGGGGGGGFGGGGGGGGFGGGGGGFGGGGGGGGGGG?FGGGGGGGGGGGGGGGGGG5CCGGGGG?<FGFGGCFGGFGGEGGGGGDFGGEDEGGGCGEFFFFG<EGEF?FGGFFBFCFFGFFGFFFFF=FFFF9EFGD
@M02352:288:000000000-CKWC8:1:1101:6990:15910 1:N:0:TAGCGCTC+GTAAGGAG
TACGGAGGGTCCAAGCGTTATCCGGAATCATTGGGTTTAAAGGGTCCGTAGGCGGGATGATAAGTCAGTGGTGAAATCCTACAGCTCAACTGTAGAACTGCCATTGATACTGTTGTTCTTGAATTTGGTCGAAGTGGGCGGAATAAGTAGTGTAGCGGTGAAATGCATAGATATTACTTAGAACACCGATAGTGAAGACAGCTCACTAGGCCTGAATTGACGCTGAGGGACGAAAGCGTGGGGAGCGAACAGGATTAGATACCCTGGTAGTCCACGCCGTAA
+
GGGGGGGGGGGGGGGGGGGGGGGGGGGGGGGGGGGGGGGGGGGGGGGGGGGGGGGGGGGGGGGGGGGGGGGGGGGGGGGGGGGGGGGGGGGFFGGGGFGGGGGGGGGGGGGGGGGGGGGGGDFGGGGGGGGGGGGGGGGGGGEGGGGGGGGGGGGGGGGGGGGGGGGGGGGGGGGGGGGGGGGGGGGGGGGGGGCFGGGGGGGGGGGGGCFGGGGGGGFCFGGGDDGGGGGGGGGFDGGGGGFFFFGGGGFFFFGGFFFFGGGGFFFFBFFFFGFFFFFFGG
@M02352:288:000000000-CKWC8:1:1101:17414:15944 1:N:0:TAGCGCTC+GTAAGGAG
TACGGAGGGTCCGAGCGTTATCCGGAATCATTGGGTTTAAAGGGTCCGCAGGCGGTCAATTAAGTCAGAGGTGAAATCCCATAGCTTAACTATGGAACTGCCTTTGATACTGGTTGACTTGAGTCATATGGAAGTAGATAGAATAAGTAGTGTAGCGGTGAAATGCATAGATATTACTTAGAATACCGATTGCGAAGGCAGTCTACTACGTATATACTGACGCTCATGGACGAAAGCGTGGGGAGCGAACAGGATTAGATACCCTGGTAGTCCACGCCGTAA
+
GGGGGGGGGGGGGGGGGGGGGGGGGGGGGGGGGGGGGGGGGGGGGGGGGGGGGGGEGGGGGGGGGGGGGGGGGGGGGGGGGGGGGGGGGGGGGGGGGGGGGGGGGGGGGGGGGGGGGGGGGGGGGGGGGGGGGGGGGGGGGGGGGGGGGGGGGGGGGGGGGGGGGGGGGGGGGGGGGGGGGGGGGGGGGGEGGGGGGGGGGGFGGGGGGGGGGGGGGGGGGGGGGGGGGGGGDGGFGGGGGGE?BFGGGGFFFFGGFFFFGGGGFFGFFFFFFGFBFFFFDC
@M02352:288:000000000-CKWC8:1:1101:23048:15952 1:N:0:TAGCGCTC+GTAAGGAG
TACGAGGGGTGCAAGCGTTAATCGGAATTACTGGGCGTAAAGCGTGCGTAGGTGGTTTGTTAAGCAAGATGTGAAAGCCCCGGGCTCAACCTGGGAACTGCATTTTGAACTGGCAAACTAGAGTATTGTAGAGGGTAGTGGAATTTCCAGTGTAGCGGTGAAATGCGTAGAGATTGGAAGGAACATCAGTGGCGAAGGCGGCTACCTGGACAAATACTGACACTGAGGCACGAAAGCGTGGGGAGCAAACAGGATTAGATACCCTGGTAGTCCACGCCGTAA
+
GFFEFFCEEEFGFFGGEFCG<FFFECCFGGGGFCGGG@FCDFGGBFDGFGFCFFDGGGGGGGGGFGGGGGGGGGGGGGGFGGGGGEFGGGGGGGGGGGGGGGGGGGGGGGGGGGGGGGGFGFFDFF=FGGGGGGGGGGGFGGGGGGFEGFFFGGGGGGGEFDFCEFGEGGDGGFGGGGGGGGGGFFGGGFGGGGGGGGGGGGCGGGGFGGGGCFFGGGGGCCFGGGGGFGGGGGGEGGGGGEFFFFGG6<F@?FFGFFFF?7@C?FGFA?A<FGFF9BB>GG
@M02352:288:000000000-CKWC8:1:1101:6350:15994 1:N:0:TAGCGCTC+GTAAGGAG
TACGGAGGGTGCAAGCGTTATCCGGAATCATTGGGTTTAAAGGGTCCGTAGGTGGATAATTTAGTCAGAGGTGAAAGTTTGCCGCTTAACGGTAAAATTGCCTTTGATACTGGTTATCTTGAATCATTATGAAGTGGTTAGAATATGTAGTGTAGCGGTGAAATGCATAGATATTACATAGAATACCAATTGCGAAGGCAGATCACTAATAATCAACTGACACTGATGGACGAAAGCGTGGGGAGCGAACGGGATTAGATACCCCGGTAGTCCACGCCGTAA
+
GGGGGFGGGGGGGGGGGGGGGGFGGGGGFGGGGGGGDGGGGGGGGGGGGGGGFFGGFFCEGFGGGGGGGGGGGGGGGGGGGGGGGGGGGGGDFGGGGGGGGFGGGGGCFFGGGGGGGGGGGGGGGGGGGGGGGGGGGFGCFGGGFGGGGGGGGGGGGGGGGGGGGGGGGGGGGGGGGGGGGGCFGGGGGGGGGGGGGGGGGFGGGGGGGGGGGGGGGGGGGGGGGGGGGGGGGGGFGDGGGGFFFFGDGGFFFFGGFFFFGGGG>@GEBFFFFGFFFFFFGG
@M02352:288:000000000-CKWC8:1:1101:26158:16023 1:N:0:TAGCGCTC+GTAAGGAG
TACGGAGGATCCAAGCGTTATCCGGAATCATTGGGTTTAAAGGGTCCGTAGGTGGATAATTAAGTCAGAGGTGAAATCTTGCCGCTTAACGGTAAAATTGCCTTTGATACTGGTTGTCTTGAGTTATTATGAAGTGGTTAGAATATGTAGTGTAGCGGTGAAATGCATAGATATTACATAGAATACCAATTGCGAAGGCAGATCACTAATAATATACTGACACTGATGGACGAAAGCGTGGGGAGCGAACAGGATTAGATACCCTGGTAGTCCACGCCGTAA
+
GGGDGGGGGGGGGFGGGEGGGGGGGDEGFGGGGGGFEGGFFGGGGGGGCFFFFEFGGGGGGGGGGGGGGGGGGGGGGGGGGGGGGGGGGGGGGGGGGGGGGGGGGFGGGGGGGGGGGGGGGAGFFGGGGGGGGGGGGGGGGGGGGGGGGGGGGGGGGGGGGGGGGGGGGGGGGGGGGGGGGGGGGGGGGGGGGGGGGGGGGGGGGGGGGGGGGGGGGGGGGGGGGGGGGGDGGDD:CGGGGGFFFEGGGGFFFFCC8@FFGGGFFFGFFFABFGFF9?FFGD
@M02352:288:000000000-CKWC8:1:1101:5949:16027 1:N:0:TAGCGCTC+GTAAGGAG
TACGGAGGGTGCAAGCGTTATCCGGAATCATTGGGTTTAAAGGGTCCGCAGGCGGTCAATTAAGTCAGAGGTGAAATACCATAGCTCAACTATGGAACTGCCTTTGATACTGGTTGACTTGAGTTATACGGAAGTAGATAGAATAAGTAGTGTAGCGGTGAAATGCATAGAGATTACTTAGAATACCGATTGCGAAGGCAGTCTACTACGTATATACTGACGCTCATGGACGAAAGCGTGGGGAGCGAACAGGATTAGATACCCTGGTAGTCCACGCCGTAA
+
GFFFGCGGGGGGGFGGGGGGGGGGGGGGGGGGGGGCFEGFGGGGGGG7FGGDGGGGGGGGGGGGGGGGGGGGGEFGGFGGGGGGGGGGGGGGGGGGGGGGGFGGGGGGGGGCGGGGFGGAFFGGGFGGGGGGCCFGGGGGGGGGGFGGFGGGGGGFGEGGGGFGGCFFGGAF9;D;>;CCFGFDED@EGGGFGGDB*=5CCFFGGGGGGGG?FFGGGGGGGGGGDDGFCEGGGGGFGGGCED:2(<C>EGE@B672314@7++9?7<66*3<*:F<>:@BDC
@M02352:288:000000000-CKWC8:1:1101:5960:16042 1:N:0:TAGCGCTC+GTAAGGAG
TACGGAGGGTGCAAGCGTTATCCGGAATCATTGGGTTTAAAGGGTCCGCAGGCGGTCAATTAAGTCAGAGGTGAAATACCATAGCTCAACTATGGAACTGCCTTTGATACTGGTTGACTTGAGTTATACGGAAGTAGATAGAATAAGTAGTGTAGCGGTGAAATGCATAGAGATTACTTAGAATACCGATTGCGAAGGCAGTCTACTACGTATATACTGACGCTCATGGACGAAAGCGTGGGGAGCGAACAGGATTAGATACCCTGGTAGTCCACGCCGTAA
+
GGGGGGGEGGGGGGGGGGGGGGGGGGGGGGGGGGGGGGGGGGGGGGGGGGGGGGGGGGGGGGGGGGGGGGGGGGGGFFGGGGGGGGGGGGGGGGGGGGGGGGGGGGGGGGGGGGGGGGGGGGGGGGGGGGGGGGGGGGGGGGGGGGGGGGGGGGGGGGGGGGGGGGGGGGFGGGGGGGGGGGGGGGGGGGGGGGGGGGGGGGFGGGGFFGGGGGGGGGGGGGGGGGGGGGGGGGGFGGGGGGFF>FGGCDDF??FGFF2=FGFFFFGFFFFFFGFFFFF;GG
@M02352:288:000000000-CKWC8:1:1101:27370:16094 1:N:0:TAGCGCTC+GTAAGGAG
TACGGAGGGTCCAAGCGTTATCCGGAATCATTGGGCTTAAAGGGTCCGCAGGCGGTTCATTAAGTCAGAGGTGAAATCCCATAGCTTAACCATGGAACTGCCTTTGATACTGGTTGACTTGAGTTATACGGAAGTAGATAGAATAAGTAGTGTAGCGGTGAAATGCATAGATATTACTTAGAATACCAATTGCGAAGGCAGTCTACTACGTATATACTGACGCTCATGCACGAAAGCGTGGGGAGCGAACAGGATTAGATACCCTGGTAGTCCACGCCGTAA
+
GGGGCEGGCB,CEGGGGGG7FGGGGG:F,FGGGGG,6EFGGG<F@,6@FGGGGGGG++C5FFGGGG9FFCGGGGGGCGG<<,,BFG9FGG,9:5EGG<FGG<FDEFGAFGGGFG<3AFGGGGGG9,537,@F=F7C=,E,EFG,3,8,8@FGGGGGGGGG7FGGGGCGGGGGGG722,,@DGGAFGG,2@<EGGGGGGG6E:,2@CG9+303B+4CGGGGGGGGCD9C+0>FGGGFG5CGGG)8>FGGGGFFFFGGFFBFGGGGFFGFFFFFFG6<FFFFGG
@M02352:288:000000000-CKWC8:1:1101:20241:16099 1:N:0:TAGCGCTC+GTAAGGAG
TACGGAGGGTGCAAGCGTTACTCGGAATCACTGGGCGTAAAGAGCGTGTAGGCGGGTTTGTAAGTTTGAAGTGAAATCCAATGGCTCAACCATTGAACTGCTTTGAAAACTGCTTACCTAGAATATGGGAGAGGTAGATGGAATTTCTGGTGTAGGGGTAAAATCCGTAGAGATCAGAAGGAATACCGATTGCGAAGGCGATCTACTGGAACATTATTGACGCTGAGACGCGAAAGCGTGGGGAGCAAACAGGATTAGATACCCTGGTAGTCCACGCCCTAA
+
GGGGGFGGGGGGGGGGGGGGGGGGGGGGGGGGGGGGGGGGGGGGGGGGGGGGGGGGGGGGGGGGGGGGGGGGGGGGGGGGGGGGGGGGGGGGGGFGGGGGGGGGFFGFGGGGGGGGGGGGFGGGGGGGGGGGGGGGGGGGGGGGGGGGGFGGGGGGGGGGGGGGGGGGGGGGGGGGGFGGGGGGGGGGGGGGGGGGGGGDGGGGGGGGGGGGGGGFGGGGGGGGGGC7CEGGGGGFGGGGGD@B>EGCFFFFFFGGFFBFGGGGFFGFFFFFFGFFFFFFGG
@M02352:288:000000000-CKWC8:1:1101:9029:16116 1:N:0:TAGCGCTC+GTAAGGAG
TACGGAGGGTGCGAGCGTTAATCGGAATTACTGGGCGTAAAGCGCATGCAGGTGGTTCATTAAGTCAGATGTGAAAGCCCGGGGCTCAACCTCGGAACTGCATTTGAAACTGGTGAACTAGAGTGCTGTAGAGGGGGGTGGAATTTCAGGTGTAGCGGTGAAATGCGTAGAGATCTGAAGGAATACCAGTGGCGAAGGCGGCCCCCTGGACAGACACTGACACTCAGATGCGAAAGCGTGGGGAGCAAACAGGATTAGATACCCTGGTAGTCCACGCCGTAA
+
GGGGGGGGGGGGGGGGGGGGDEFGGGGGGGGGGGGGGGGGGGGGGGGGGGGGGGGGGGGGGGGGGGGGGGGGGGGGGGGGGGGGGGGGGGGGGGGGFEGGGGGGGGGGGGGGGGGGGGGGGGGGGGGGGGGFGGGGGGGGGGGGGGGGGGGGGGGGGGGGGGGGGGGGGGGGGGGGGGGGGGFFEGGGGGGGGGGGGGGGGGGGGGGGGGGGGGGGGGGGGGGGGGGCEGGGGGCFGGGGGGFFFEGGGGFFFBGGFFBF7CCCFFGFFFFFFGFFFFFFDD
@M02352:288:000000000-CKWC8:1:1101:25173:16126 1:N:0:TAGCGCTC+GTAAGGAG
TACGGAGGGTCCAAGCGTTATCCGGAATCATTGGGTTTAAAGGGTCCGCAGGCGGTCAATTAAGTCAGAGGTGAAATCCCATAGCTTAACTATGGAACTGCCTTTGATACTGGTTGACTTGAGTTATACGGAAGTAGATAGAATAAGTAGTGTAGCGGTGAAATGCATAGATATTACACAGAATACCGATTGCGAAGGCAGTCTACTACGTATGTACTGACGCTCATGGACGAAAGCGTGGGGAGCGAACAGGATTAGATACCCTGGTAGTCCACGCCGTAA
+
GGGGGDGCGGGGGGGGGGGGGGGGGGGGGGGGGGGGGGGGGGGGGGGGGGGGGGGGGGGGGGGGGGGGGGGGGGGGGGGGGGGGGGGGGGGGGGGGGGGGGGGGGGGGGGGGGGGGGGGGGGGGGGGGGGGGGGGGGGGGGGGGGGGGGGGFGGFGDGGGGGGGGGGGGGGGGGGGGGGGFGGGGGGGGGGGGGGGGGGGGGGGFGGGGGGGGGGGGGGGGDGGGGGCFGGGGGGFGGGGGGFFFFGDGGFFFFGGFFF=CGGGFFGFA?><FGFFFFFFDG
@M02352:288:000000000-CKWC8:1:1101:15056:16131 1:N:0:TAGCGCTC+GTAAGGAG
TACGGAGGGTCCGAGCGTTATCCGGAATCATTGGGTTTAAAGGGTCCGCAGGCGGTCAATTAAGTCAGAGGTGAAATCCCATAGCTTAACTATGGAACTGCCTTTGATACTGGTTGACTTGAGTTATACGGAAGTAGATAGAATGTGTAGTGTAGCGGTGAAATGCATAGAGATTACACAGAATACCGATTGCGAAGGCAGTCTACTACGTATATACTGACGCTCATGGACGAAAGCGTGGGGAGCGAACAGGATTAGATACCCTGGTAGTCCACGCCGTAA
+
GGGGGGGGDGGGGGGGGGGGGGGGGGCFFGGGGGGGGGGGGGGGGEFGEGGGGGG@FGGGGGGGGGGGFGGGGGGGG<,BDEFGGG<FGGEGGGCFGGGGGFDGGGGGGGGGGGGGGGGGGGGGGGGGGGGGGGGFGFFGGGGGGBFGFGGGGGGGGGGGGGGGGGCGGGGGFGGGGG?FGGGD9FGGGGGGGGGGGGGGGG6<CFGCCCG6EFCFFGGGGDEGGGGGG+CDGGGFGGGGGGFBBF<DEGFFFFGGFFFFGGGGFFGFB@DFFGFFFFFFGG
@M02352:288:000000000-CKWC8:1:1101:25190:16134 1:N:0:TAGCGCTC+GTAAGGAG
TACGGAGGGTCCAAGCGTTATCCGGAATCATTGGGTTTAAAGGGTCCGCAGGCGGTCAATTAAGTCAGAGGTGAAATCCCATAGCTTAACTATGGAACTGCCTTTGATACTGGTTGACTTGAGTTATACGGAAGTAGATAGAATAAGTAGTGTAGCGGTGAAATGCATAGATATTACACAGAATACCGATTGCGAAGGCAGTCTACTACGTATGTACTGACGCTCATGGACGAAAGCGTGGGGAGCGAACAGGATTAGATACCCTGGTAGTCCACGCCGTAA
+
GGGGGGGGGGGGGGGGGGGGFGGGGCEGGGGGGGGGGGGCGFGGGGGGGGGGGGGGGGGGGGGGGGGGGGGGGGGGGGGGGGGGGGGGGGGGGGGGGGGGGGGGGGGGGGGGGGGGGGFGGFFGGGGGGGGGGGGFFGGGGGGGGGGGGGGGGGGGGGGGGGGGGGGGGGGGGGGGGGGGGGGGGGGGGGGGGGGGGGGGGGGGGGGGFCGGGGGGGGGGGGGD=DCGGGGGGGGFFGGGGGFFFFGGGGBFBFDG?FAFGGGGFFGFFFFFFGFFFFFFGG
@M02352:288:000000000-CKWC8:1:1101:13586:16145 1:N:0:TAGCGCTC+GTAAGGAG
TACGGAGGGTCCAAGCGTTATCCGGAATCATTGGGTTTAAAGGGTCCGCAGGCGGTCAATTAAGTCAGAGGTGAAAGCCCATCGCTCAACGATGGAACTGCCTTTGATACTGGTTGACTTGAGTTATACGGAAGTAGATAGAATAAGTAGTGTAGCGGTGAAATGCATAGATATTACTTAGAATACCGATTGCGAAGGCAGTCTACTACGTATATACTGACGCTCATGGACGAAAGCGTGGGGAGCGAACAGGATTAGATACCCTGGTAGTCCACGCCGTAA
+
AFGGGGGGGGGG?FGGGGGGGGGGGGFGFGGGGGGGGGGGGGGGGGGGGGGGDGG=FGCGGGGGGGGG99FGGGGGGGGFFF=FGGGGGGGEFCBFGFGGGFEGGGGGGGGGGFFGFFGGGGGGGCFC=>FGGFGFFAFAFGEGC9DFFFGGGGGGEGGGGGGGGGAFGGGGGGGFGF?CGGGE9FGGGFGGGGGGGGGGGFGFCCF5<*2<<?FGGGGGGGGGGGGG?EGGGGGFGGGGGGFFFEGGGGFFFFGGBFFFGGGGFFGF<BBAFFFBFFFFGD
@M02352:288:000000000-CKWC8:1:1101:12890:16156 1:N:0:TAGCGCTC+GTAAGGAG
TACGGAGGGTGCAAGCGTTATCCGGAATCATTGGGTTTAAAGGGTCCGCAGGCGGTCAATTAAGTCAGAGGTGAAATCCCATAGCTTAACTATGGAACTGCCTTTGATACTGGTTGACTTGAGTCATATGGAAGTAGATAGAATGTGTAGTGTAGCGGTGAAATGCATAGATATTACACAGAATACCGATTGCGAAGGCAGTCTACTACGTATATACTGACGCTCATGGACGAAAGCGTGGGGAGCGAACAGGATTAGATACCCTGGTAGTCCACGCTGTAA
+
GGGGGGGGGGGGGGGGGGGGGGGGGFGGGGGGGGGGGGGGGGGGGGGGGGGGGGGGGGGGGGGGGGGGGGGGGGGGGGGGGGFGGGGGGGGGGGGGGGGGGGGGGGGGGGGGGGGGGGGGGGGGGGGGGGGGGGGGGGGGGGGGGGGGGGGGGGGGGGGGGGGGGGGGGGGGGGGGGGGGGGGGGGGGGGGGGGGGGGGGGGGGGGFGGCGFDFFGGGGGGGGGGGFGGGGGGGGEGGDGGGFFFFGGGG>?BBGF<FBFGGGFFFGFFFFFFGFFFFFBGG
@M02352:288:000000000-CKWC8:1:1101:26884:16207 1:N:0:TAGCGCTC+GTAAGGAG
TACGGAGGGTCCAAGCGTTATCCGGAATCATTGGGTTTAAAGGGTCCGCAGGCGGTCAATTAAGTCAGAGGTGAAATCCCATAGCTTAACTATGGAACTGCCTTTGATACTGGTTGACTTGAGTTATACGGAAGTAGATAGAATAAGTAGTGTAGCGGTGAAATGCATAGATATTACTTAGAATACCGATTGCGAAGGCAGTCTACTACGTATATACTGACGCTCATGGACGAAAGCGTGGGGAGCGAACAGGATTAGATACCCTGGTAGTCCACGCTGTAA
+
GGGGGGGGGFGGEGGGGGGGGGGGGGGGGGGGGGGGGGGGGGGGGGGGGGGGGGGGGGGGGGGGGGGGGGGGGGGGGGGGGGGGGGGGGGGGGGGGGGGGGGGGGGGGGGGGGGGGGGGGGGGGGGGGGGGGGGGGGGGGGGGGGGGGGGGGGGGGGGGGGGGGGGGGGGGGGGGGGGGGGFFGGGGGGGGGGGGGGGGGGGGGGGGGGGGGGGGGGGFGGGGGGGGGGGGGGGGEGGGGGGFFFFGGEGFFFFGGFFFFGGGGFFGF9BFFFGFFFFFFGG
@M02352:288:000000000-CKWC8:1:1101:10686:16233 1:N:0:TAGCGCTC+GTAAGGAG
TACGGAGGGTCCAAGCGTTATCCGGAATCATTGGGTTTAAAGGGTCCGCAGGCGGTCAATTAAGTCAGAGGTGAAAGCCCATCGCTCAACGATGGAACTGCCTTTGATACTGGTTGACTTGAGTTATACGGAAGTAGATAGAATAAGTAGTGTAGCGGTGAAATGCATAGATATTACTTAGAATACCGATTGCGAAGGCAGTCTACTACGTATATACTGACGCTCATGGACGAAAGCGTGGGGAGCGAACAGGATTAGATACCCTGGTAGTCCACGCCGTAA
+
GGGGGGGGGGGGGGGGGFGGGGGGGGGGGGGGGGGGGGGGGGGGGGGGGGGEGGGGGGGGGGGGGGGGGGGGGGGGGGGGGGGGGGGGGGDGGGGGGGGGGGGGGGGGGGGGGGGGGGGGGGGGGGGGGGGGGEGGGGGGGGGGGGGGGGGGGGGGGGGGGGGGGGGGGGGGGGGGGCGGGGGGGGGGGFGGGGGGGDGGGGGGFGGGGGGGGGGGGGGGGGGCEDGGGGGGGGGFGEGGGGE?FEGDGGFFFBGG?FAFDGGGFFGFA=4AFGF:BFFFGG
@M02352:288:000000000-CKWC8:1:1101:10371:16250 1:N:0:TAGCGCTC+GTAAGGAG
TACGTAAGGGGCAAGCGTTGTTCGGATTTATTGGGCGTAAAGGGCATGTAGGCGGATAAGTAGGCATTATGATAAAGGTCGTAGCTCAACTACGGTGTATTATAATGAACCACTTGTCTTGAGTTATGGAGGGGGAACTGGAATTCCTGGTGTAGGGGTGAAATCCGTAGATATCAGGAAGAACACCAGAGGCGAAGGCGAGTTCCTAGCTAATAACTGACGCTGAGGTGCGAAAGCGTGGGGAGCGAACAGGATTAGATACCCTGGTAGTCCACGCCGTAA
+
GGGGGGGGGGGGGGGGGGGGGGGGGGGGGGGGGGGGGFGGGGGGGGGGGGGGGGGGGGGGGGGGGGGGGGGGGGGGGGGGGGGGGGGGGGGGGGGGGGGGGGGFGGGGGGGGGGGGGGGGGGGGGGGGGGGGGGGGGGGGGGGGGGGGGGGGGGGGGGGGGGGGGGGGGGGGGGGGGGGGGGGGGGGGGGGGGGGGGGGGGGGGGGGCGGGGGGGGGFGGGGGGGGGGGGGGGGGFGGGGGGFFFFGGEGEFBFGG?FFFGGGGFF5F>FFFFGFF><FBGG
@M02352:288:000000000-CKWC8:1:1101:9983:16391 1:N:0:TAGCGCTC+GTAAGGAG
TACGGAGGGTGCGAGCGTTAATCGGAATTACTGGGCGTAAAGCGCATGCAGGTGGTTCATTAAGTCAGATGTGAAAGCCCGGGGCTCAACCTCGGAACTGCATTTGAAACTGGTGAACTAGAGTGCTGTAGAGGGGGGTAGAATTTCAGGTGTAGCGGTGAAATGCGTAGAGATCTGAAGGAATACCAGTGGCGAAGGCGGCCCCCTGGACAGACACTGACACTCAGATGCGAAAGCGTGGGGAGCGAACGGGATTAGATACCCCGGTAGTCCACGCCGTAA
+
GGGGGGGGGGGGGGGGGGGGGGGGGGGGGGGGGGGGGFGGGGGGGGGGGGGGGGGGGGGGGGGGGGGGGGGGGGGGGGGGGGGGGGGGGGGFGGGGGFGGGGGGGGGGGGGGGGGGGGGGGGGGGGGGGGGGGGGGGGGGGGFGGGGGGGGGGGGGGGGGGGGGGGGGGGGGGGGGGGGGGGGGGGGFFGGGGGGGGGGGGGEGGGGGGGGGGGGGGGGGGGGGGGGGGGGGGGGEGGGGGGFFFFGGGGFFF:D:<FFFFFGGFFGFFFFFFGFFFFFBGG
@M02352:288:000000000-CKWC8:1:1101:13749:16406 1:N:0:TAGCGCTC+GTAAGGAG
TACGGAGGATCCAAGCGTTATCCGGAATCATTGGGTTTAAAGGGTCCGTAGGTTGATAATTAAGTCAGAGGTGAAATCTTGCCGCTTAACGGTAAAATTGCCTTTGATACTGGTTGTCTTGAGTTATTATGAAGTGGTTAGAATATGTAGTGTAGCGGTGAAATGCATAGATATTACTTAGAATACCGATTGCGAAGGCAGTCTACTATGTATATACTGACGCTCATGGACGAAAGCGTGGGGAGCGAACAGGATTAGATACCCTGGTAGTCCACGCCGTAA
+
GGGFGGGGGGGGGFGFGFGGGGGGGEGEGGGGGGGG>FGGGFGGGGGCEFFGFFFGGGGGGGGGGGGGGGGGGGGGGGGGGGGGGGGEGGFGCGGFGGGGGGGGGGGGGGCFGFEGGGGGGGGGGGGGGGGGCGGGGGFGGFDFFFGGGGGGGFGGGGGGGGGGGGGGGGGGGGGGGGGGGGGFGGGEGGGGGGGGGGGGGGCGGGGGGGGGGGGGCFGGGGGGGGGGGGGGGGGFFGDGGGF:;EGGGDEFFFGFDFFFFFGGFFCFAFBFFF@<>?D7DD
@M02352:288:000000000-CKWC8:1:1101:16569:16406 1:N:0:TAGCGCTC+GTAAGGAG
TACGGAGGGTCCAAGCGTTATCCGGAATCATTGGGTTTAAAGGGTGCGCAGGCGGTTTATTAAGTCAGTGGTGAAATCTCGAGGCTCAACCTCGAAACTGCCATTGATACTGATAAACTTGAGTTCAGTTGGAGTAGGCGGAATGTGTAGTGTAGCGGTGAAATGCTTAGATATTACACAGAACACCGATAGCGAAGGCAGCTTACTAAACTGATACTGACGCTGAGGCACGAAAGCGTGGGGAGCGAACAGGATTAGATACCCTGGTAGTCCACGCCGTAA
+
GGGGGFGGGGGGGGGGGGGGGGGFGGGGGGGFGGGFGGGGGGGGGGGGGGGGGGGFGGGGGGFGGGGGGGGFGGGGGGFGGGGGGGGGGGGGGGGGGGGGGGGGGGGGGGGGGGGGGGGGGGGGGGGGGGGGGGGGGGGGGGGGEFGGGGGGGGGGGGGGGGGGGGGGGGGGGGGGGGGGGGGGGGGGGGGGGGGGGGGGGGGGGGGCGFGGFGGGGGGGGGGGGGGGGGGGGGGDGGGDGGFFFFGGGGFFFBGC?FAFGGGG4>G<AFDFFFFFFFFFDC
@M02352:288:000000000-CKWC8:1:1101:22402:16483 1:N:0:TAGCGCTC+GTAAGGAG
TACGGAGGGTCCAAGCGTTATCCGGAATCATTGGGTTTAAAGGGTCCGCAGGCGGTCAATTAAGTCAGAGGTGAAATCCCATAGCTTAACTATGGAACTGCCTTTGATACTGGTTGACTTGAGTTATACGGAAGTAGATAGAATAAGTAGTGTAGCGGTGAAATGCATAGATATTACTTAGAATACCGATTGCGAAGGCAGTCTACTACGTATATACTGACGCTCATGGACGAAAGCGTGGGGAGCGAACAGGATTAGATACCCTGGTAGTCCACGCCGTAA
+
GGGGGGGGGGGGGGGGGGGGGGGGGGGGGGGGGGGFGGGGGGGGGGGGGGGGGGGGGGGGGGGGGGGGGGGGGGGGGGGGGGGGGGGGGGGGGGGGGGGGGGGGGGGGGGGGGGGGGGGGGGGGGGGGGGGGGGFGGGGGGGGGGGGGGGGGGGGGGGGGGGGGGGGGGGGGGGGGGGGGGGGGGGEGGGGGGGGGGGGGGGGGGGGGGGGGGGGGGGGGGGGGGGGGGGGGGGGFGGGEGGF?BEGGGGFFFFGGFFFFGGGG?FGFFFFFFGFFFFF>GC
@M02352:288:000000000-CKWC8:1:1101:10586:16491 1:N:0:TAGCACTC+GTAAGGAG
TACGTAGGGTCCGAGCGTTAATCGGAATTACTGGGCGTAAAGGGCGCGTAGGTGGTTCTTTAAGTCAGATGTCAAAGCCCTCGGCTCAACCTATAGACTCCACCTGATACTGGGTAACTAGGTTACAGAGAAGGGTAGTGGAATTTCCTGTGTAGCGGGGAAATGCGAGGATATAGGAAGAACCACCATTGGCGAAGGCGACTACCTGGTCTGATACTAACACTGAGGTGCGAAGTGTGGGGGGGCAACCGGGATTAGATCCCCTGGTGGTCCACGCCGTAA
+
GGGG-EGGG<@FGGGGGGG,@;CEGGGGGGGGGGG8FGGGGG,C,FGGGGGGCFG,C,C<CFFGGD?F,EFG,CFG,E4+4,@FGGGGGGG<,,,,5C,,4:?F,,B,,858,,BB8,E55,5<C5,,>,,,@,+:,+7@,@,@>3338,:,8337F**1>F82,,1****26BFGCG;F+?22,=<*,,?28*:8E3*:*?E*A:9CGFFF*+++3++0++3++2A*A**)2C))*3*;EG3(()9D5*)0(-9*)*./+<CF5@*/()-5)*/(4(.,9D
@M02352:288:000000000-CKWC8:1:1101:11004:16515 1:N:0:TAGCGCTC+GTAAGGAG
TACGGAGGGTCCAAGCGTTATCCGGAATCATTGGGTTTAAAGGGTCCGCAGGCGGTCAATTAAGTCAGAGGTGAAAGCCCTTCGCTCAACGATGGAACTGCCTTTGATACTGGTTGACTTGAGTTATACGGAAGTAGATAGAATAAGTAGTGTAGCGGTGAAATGCATAGATATTACTTAGAATACCGATTGCGAAGGCAGTCTACTACGTATATACTGACGCTCATGGACGAAAGCGTGGGGAGCGAACAGGATTAGATACCCTGGTAGTCCACGCCGTAA
+
GGGGGGGGGGGGGGGGGGGGGGGGGGGGGGGGGGGFGGGGGGGGGGGGGGGGGGGGGGGGGGGGGGGGGGGFGGGGGGGGGGGGGGGGGGGGGGGGGGGGGGGGGGGGGGGGGGFGGGGGGGGGGGGGGGGG7FFFGGGGGGGGGFGGGGGGGGGGGGGGGGGGGGGGGGGGGGGGGGGGGGGGGFGGDGGGGGGGGGGGGGGGGGGGGGGGGGGGGGGGFEGGGGGGGGCDGGGFGGGGGGFFFFGGGGFF??9FBFFFGGGGFFGFA=74FFF?F:BBGG
@M02352:288:000000000-CKWC8:1:1101:13432:16555 1:N:0:TAGCGCTC+GTAAGGAG
TACGGAGGGTCCAAGCGTTATCCGGAATCATTGGGTTTAAAGGGTCCGCAGGCGGTCAATTAAGTCAGAGGTGAAATCCCATAGCTTAACTATGGAACTGCCTTTGATACTGGTTGACTTGAGTTATACGGAAGTAGATAGAATAAGTAGTGTAGCGGTGAAATGCATAGATATTACTTAGAATACCGATTGCGAAGGCAGTCTACTACGTATATACTGACGCTCATGGACGAAAGCGTGGGGAGCGAACAGGATTAGATACCCTGGTAGTCCACGCCGTAA
+
GGGGGGGGGGGGGGGGGGGGGGGGGGGGGGGGGGGGGGGGGGGGGGGGGGGGGGGGGGGGGGGGGGGGGGGGGGGGGGGGGGFGGGGGGGGGGGGGGGGGGGGGGGGGGFGGGGGGGGGGGGGGGGGGGGGGDGGGGGGGGGGGGGGGGGGGGGGGGGGGGGGGGGGGGGGGGGGGGGGGGGFGGGGGGGGGGGGGGGGGGGGGGGGGGGGGGGGGGGGGGGGGGGGGGGGGGGGFFGGGGGFFFFGGGGFF??GGFFFFGGGGFFGFFFFFFGFFFFFFGG
@M02352:288:000000000-CKWC8:1:1101:9584:16558 1:N:0:TAGCGCTC+GTAAGGAG
TACGGAGGATCCAAGCGTTATCCGGAATCATTGGGTTTAAAGGGTCCGTAGGTTGATAATTAAGTCAGAGGTGAAATCTTGCCGCTTAACGGTAAAATTGCCTTTGATACTGGTTGTCTTGAGTTATTATGAAGTGGTTAGAATATGTAGTGTAGCGGTGAAATGCATAGATATTACATAGAATACCAATTGCGAAGGCAGATCACTAATAATATACTGACACTGATGGACGAAAGCGTGGGGAGCGAACAGGATTAGATACCCTGGTAGTCCACGCCGTAA
+
GGGGGGGGGGGGGGGGGGGGGGGGGGGGGGGGGGGGGGGGGGGGGGGGFGGGFGGGGGGGGGGGGGGGGGGGGGGGGGGGGGGGGGGGGGGGGGGGGGGGGGGGGGGGGGGGGGGGGGGGGGGGGGGGGGGGEFGGGGGGGGGGGGGGGGGGGGGGGGGGGGGGGGGGGGGGGGGGGGGGGGGGGGGGGGGGGGGGGGGGGGGGGGGGGGGGGGGGGGGGGGGGGGGGGGGGGGGFGGGGGGFFFFGGGGFFFFGGFFFFGGGGFFGFAFFFFGFFFFFFGG
@M02352:288:000000000-CKWC8:1:1101:27176:16590 1:N:0:TAGCGCTC+GTAAGGAG
TACGGAGGATCCAAGCGTTATCCGGAATCATTGGGTTTAAAGGGTCCGTAGGTGGATAATTAAGTCAGAGGTGAAATCTTGCCGCTTAACGGTAAAATTGCCTTTGATACTGGTTGTCTTGAGTTATTATGAAGTGGTTAGAATATGTAGTGTAGCGGTGAAATGCATAGATATTACTTAGAATACCAATTGCGAAGGCAGATCACTAACAATATATTGACGCTGATGGACGAAAGCGTGGGGAGCGAACAGGATTAGATACCCTGGTAGTCCACGCCGTAA
+
GGGGGGGGGGGGGGGGGGGGGGGGGGGGGGGGGGGFGGGGGGGGGFFGGGGGGGGGGGGGGGGGGGGGFGGGGGGGGGGGGGGGGGGGGGGGGGGGGGGGG,,EGGGGGGGGGEGGGGGGGGGGGGGGGGGGGGGGGGGGGGGGFDGGGFGGGGFGGGGGGGGGGGGGGGGGGGGGGGGFFGGGFGGGGGGGGGGGGGGGGFGGGGGGGGGFFGGGFGGGGEGGGGGGGCGGGGGFGECGGGFF>FGGGGFFFFGGFFBFGGGGFFGFBFDFFGFFF?FFGG
@M02352:288:000000000-CKWC8:1:1101:10491:16602 1:N:0:TAGCGCTC+GTAAGGAG
TACGGAGGGTCCAAGCGTTATCCGGAATCATTGGGTTTAAAGGGTCCGCAGGCGGTCAATTAAGTCAGAGGTGAAAGCCCATCGCTCAACGATGGAACTGCCTTTGATACTGGTTGACTTGAGTTATACGGAAGTAGATAGAATAAGTAGTGTAGCGGTGAAATGCATAGATATTACTTAGAATACCGATTGCGAAGGCAGTCTACTACGTATATACTGACGCTCATGGACGAAAGCGTGGGGAGCGAACAGGATTAGATACCCTGGTAGTCCACGCCGTAA
+
GGGGGGGGGGGGGGGGGGGGGGGGGGGGGGGGGGGGGGGGGGGGGGGGGGGGGGGGGGGGGGGGGGGGGGGGGGGGGGGGGGGGGGGGGGGFGGGGGGGGGGGGGGGGGGGGGGGGGGGGGGGGGGGGGGGGEGGGGDGGGGGGGGGGGGGGGGGGGGGGGGGGGGGGGGGGGGGGGGGGGGGGGGGGGGGGGGGEGGGGGGGGCFGGGGGGGFGGGGGGGGGGGGGGGGGDDGGFGGGGGGFB>BGGEGFFFFGGFFBFCGGGFFGFBFFFFGFFFFEFDD
@M02352:288:000000000-CKWC8:1:1101:12048:16612 1:N:0:TAGCGCTC+GTAAGGAG
TACGGAGGGTCCAAGCGTTATCCGGAATCATTGGGTTTAAAGGGTCCGCAGGCGGTCAATTAAGTCAGAGGTGAAAGCCCATCGCTCAACGATGGAACTGCCTTTGATACTGGTTGACTTGAGTTATACGGAAGTAGATAGAATAAGTAGTGTAGCGGTGAAATGCATAGATATTACTTAGAATACCGATTGCGAAGGCAGTCTACTACGTATATACTGACGCTCATGGACGAAAGCGTGGGGAGCGAACAGGATTAGATACCCTGGTAGTCCACGCCGTAA
+
GGGGGGGGGGGGGGGGGGGGGGGGGFGGGGGGGGGGGGGGGGGGGGGGGGGGGGGFGGGGGGGGGGGGGGGGGGGGGGGGGFFGGGGGGGGGGFGGGGGGGGGGGGGGGFGGGGGGGGGGGGGGGGGGGGGGGGGGGGGGGGGGGGGGGGGGGGGGGGGGGGGGGGGGGGGGGGGGGGGGGGGGGGGGGGGGGGGGGGGGGGGGGGGFFGGGGGGGGGGGGGGGGGGGGGGGGGGFGGGGGGFFFFGGGGFFFFGGFFFFGGGGFFGFFFFBFGFFFFFFGD
@M02352:288:000000000-CKWC8:1:1101:21489:16626 1:N:0:TAGCGCTC+GTAAGGAG
TACGGAGGGTCCAAGCGTTATCCGGAATCATTGGGTTTAAAGGGTCCGCAGGCGGTCAATTAAGTCAGAGGTGAAATCCCATAGCTTAACTATGGAACTGCCTTTGATACTGGTTGACTTGAGTTATACGGAAGTAGATAGAATAAGTAGTGTAGCGGTGAAATGCATAGATATTACTTAGAATACCGATTGCGAAGGCAGTCTACTACGTATATACTGACGCTCATGGACGAAAGCGTGGGGAGCGAACAGGATTAGATACCCTGGTAGTCCACGCCGTAA
+
GGGGGFGGGGGGGGGGGGGGGGGGGGGGGGGGGGGFGGGGGGGGGGGGGGGFGGGGGGGGGGGGGGGGGGGGGGGGGGGGGGFGGGGGGGGFGGGGGGGGGGGGGCFGGGGGGGGGGGGFGGGGGGGGGGGGGGGGGGGGGGGFGGGGGGGGGGGGGGGGGGGGGGGGGGGGGGGGGGGGGGGGGGGGGGDFGGGGGGGGGGGGGGGGGGGGGGGGGGGCGGGGGGGGGGGGGGGFGGGGGGDBFFGGGGFFFFFF<F<@FFGGF@FFFFFFFGFBF?FFGG
@M02352:288:000000000-CKWC8:1:1101:6584:16782 1:N:0:TAGCGCTC+GTAAGGAG
TACGGAGGGTCCGAGCGTTATCCGGAATCATTGGGTTTAAAGGGTCCGCAGGCGGTCAATTAAGTCAGAGGTGAAATCCCATAGCTTAACTATGGAACTGCCTTTGATACTGGTTGACTTGAGTCATATGGAAGTAGATAGAATGTGTAGTGTAGCGGTGAAATGCATAGATATTACACAGAATACCGATTGCGAAGGCAGTCTACTACGTATGTACTGACGCTCATGGACGAAAGCGTGGGGAGCGAACAGGATTAGATACCCTGGTAGTCCACGCCGTAA
+
GGGGGGGGGGGGGGGGGGGGGGGGGGGGGGGGGGGGGGGGGGGGGGGGGGGGGGGGGGGGGGGGGGGGGGGGGGGGGGGGGGGGGGGGGGGGGGGGGGGGGGGGGGGGGGGGGGGGGGGGGGGGGGGGGGGGGGGGGGGGGGGGGGGGGGGGGGGGGGGGGGGGGGGGGGGGGGGGGGGGGGGGGGGGGGGGGGGGGGGGGGGGGGGGGGGGGGGGGGGGGGGGGGFGGGGGGGGFGGGGGGEFFFGGGGFFFFGGFFFFGGGGFFGFFFFFFGFFFFFFGG
@M02352:288:000000000-CKWC8:1:1101:6591:16800 1:N:0:TAGCGCTC+GTAAGGAG
TACGGAGGGTCCGAGCGTTATCCGGAATCATTGGGTTTAAAGGGTCCGCAGGCGGTCAATTAAGTCAGAGGTGAAATCCCATAGCTTAACTATGGAACTGCCTTTGATACTGGTTGACTTGAGTCATATGGAAGTAGATAGAATGTGTAGTGTAGCGGTGAAATGCATAGATATTACACAGAATACCGATTTCGAAGGCAGTCTACTACGTATGTACTGACGCTCATGGACGAAAGCGTGGGGAGCGAACAGGATTAGATACCCTGGTAGTCCACGCCGTAA
+
GGGGGDFGG:FGGG@FGGGFGGGGGGGGGGGGGGGEGGGGGGGGGGGGGGGGGEGFGGGGGGGGGGGGGGDFGGGGGFGGGGGGGGGGGGGGAFGGG@FGGG9FGGGGFGGGGGGGGGGGFFGGGGGGF9FGGGDFGGFCEGGFGGDFGGGGGGGGGGGGGGFFCDEFCCEGGGA9CFC,2DFCCEGGEE<1;6CC5EGG5CFGGGG9>EGGG6C9EGF+:CG8A<F7CCCGGGGFFGGGGDEF>@DDGGEFF07>7?A?79CG?>C@4@8:4>?(48>(*1
@M02352:288:000000000-CKWC8:1:1101:14671:16822 1:N:0:TAGCGCTC+GTAAGGAG
TACGGAGGGTCCGAGCGTTATCCGGAATCATTGGGTTTAAAGGGTCCGCAGGCGGTCAATTAAGTCAGAGGTGAAATCCCATAGCTTAACTATGGAACTGCCTTTGATACTGGTTGACTTGAGTCATATGGAAGTAGATAGAATGTGTAGTGTAGCGGTGAAATGCATAGATATTACACAGAATACCGATTGCGAAGGCAGTCTACTACGTATGTACTGACGCTGAGGGACGAAAGCGTGGGGAGCGAACAGGATTAGATACCCTGGTAGTCCACGCCGTAA
+
GGGGGGGGGGGGGGGGGGGGGGGGGBFGGGGGGGGGGGGGGGGGGGGGGGGGGGGGGGGGGGGGGGGGGGGGGGGGGGGGGGGGGGGGGGGGGGGGGGGGGGGGGGGGGGGGGGGGGGGGGGGGGGGGGGGGGGGGGGGGGGGGGGGGGGGGGGGGGGGGGFGGGGGGGGGGGGGGGGGGGGGCFFGGGGGGGGGGGGGGGGGGGGGGGGGGGGGGGGGGGGGGGGGGGGFGGEGFGGGGDGF:6>GGGGFFFFGGBF>FGGGGFFGFFFA<FGFFFFFFGG
@M02352:288:000000000-CKWC8:1:1101:21091:16828 1:N:0:TAGCGCTC+GTAAGGAG
TACGGAGGGTGCAAGCGTTATCCGGAATCATTGGGTTTAAAGGGTCCGCAGGCGGTCAATTAAGTCAGAGGTGAAATACCATAGCTCAACTATGGAACTGCCTTTGATACTGGTTGACTTGAGTTATACGGAAGTAGATAGAATAAGTAGTGTAGCGGTGAAATGCATAGAGATTACTTAGAATACCGATTGCGAAGGCAGTCTACTACGTATATACTGACGCTCATGGACGAAAGTGTGGGGAGCGAACAGGATTAGATACCCTGGTAGTCCACGCCGTAA
+
GGGGGFGGGGGGGGGGGGGGGGGGGGGGGGGGGGGGGGGGGGGGGGGGGGGGGGGGGGGGGGGGGGGGGGGGGGGGGGGGGGGGGGGGGGGFGGGGGGGGGGGGGGGGGGGGGGGGGGGGGGGGGGGGGGGFGGGGGGGGGGGGGGGGGGGGGGGGGGGGGGGGGGGGGGGGGGGGGGGGGGFGGGGGGGGGGGGGGGGGGGGGGGGGGGGGGGGGGGGGGGGGGGGGGGGGGGGF*CFGGGFF>FGGGGFFFFGGFFFFGGGGFFGFFFFFFGFFFFFFGG
@M02352:288:000000000-CKWC8:1:1101:9527:16841 1:N:0:TAGCGCTC+GTAAGGAG
TACGGAGGGTCCGAGCGTTAATCGGAATTACTGGGCGTAAAGCGCGCGTAGGCGGATAGTTAAGTCAGATGTGAAAGCCCTGGGCTCAACCTAGGAACTGCATTTGAAACTGGCGATCTTGAGTATGGTAGAGGTAAGCGGAATTTCCAGTGTAGCAGTGAAATGCGTAGAGATTGGAAGGAATATCGATGGCGAAGGCAGCTTACTGGGCCAATACTGACGCTGAGGTGCGAAAGCGTGGGTAGCGAACGGGATTAGATACCCCGGTAGTCCACGCCGTAA
+
GGGGGGGGGGGGGGGGGFGGGGGGGGGGGGGGGGGGGGGGGGGGGGGGGGGGGGGGGGGGGGGGGGGGGGGGGGGGGGGGGGGGGGGGGGGGGGGGGGGFGGGGGGGGGGGGGGGGEGGGGGGGGGGGGGGGGGGGGGGGGGGGGGGGGGGGGGGGGGGGGGGGGGGGGGCFFGGGGGGGGGGGGGGGGGGGGGGGGGGGGGGGGGGGFFGGGGGGGGGDGGEGGGGGGGGGGGGEGGGGGGFFFFGGGGFFBBGGFFFFGGGGFFGF9DDF=FF<BFFFGG
@M02352:288:000000000-CKWC8:1:1101:17222:16863 1:N:0:TAGCGCTC+GTAAGGAG
TACGGAGGGTGCAAGCGTTATCCGGAATCATTGGGTTTAAAGGGTCCGCAGGCGGTCAATTAAGTCAGAGGTGAAATACCATAGCTTAACTATGGAACTGCCTTTGATACTGGTTGACTTGAGTTATACGGAAGTAGATAGAATAAGTAGTGTAGCGGTGAAATGCATAGATATTACACAGAATACCGATTGCGAAGGCAGTCTACTACGTATGTACTGACGCTCATGGACGAAAGCGTGGGGAGCGAACAGGATTAGATACCCTGGTAGTCCACGCCGTAA
+
GGGGGGGGGGGGGGGGGGGGGGGGGBEGGGGGGGGGGGGGGGGGGGGGGGGGGGGFGGGGGGGGGGGGGGGGGGGGGGGGGGGGGGGGGGGGGGGGGGGGGGGGGGGGGGGGGGGGGGGGGGGGGGGGGGGGGGGGGGFGGGGGGGGGGGGGGGGGGGGGGGGGGGFGGGGGFGGGGGGGGGGGGGGGGGGGGGGGGGGGGGGGGGGGGGGGGGGGGGGGGGGGGGGGGGGGGGGFFGGGGGFFFFGGGGFFF<GG?FFFGFGGFFGFFFFFFGFFFFFFGG
@M02352:288:000000000-CKWC8:1:1101:2485:16885 1:N:0:TAGCGCTC+GTAAGGAG
TACGGAGGATCCAAGCGTTATCCGGAATCATTGGGTTTAAAGGGTCCGTAGGTGGATGATTAAGTCAGAGGTGAAAGTTTGCGGCTCAACCGTAAAATTGCCTTTGATACTGGTCATCTTGAATTATTATGAAGTAGTTAGAATATGTAGTGTAGCGGTGAAATGCATAGATATTACATAGAATACCAATTGCGAAGGCAGATTACTAATAATCAATTGACACTGATGGACGAAAGCGTGGGGAGCGAACAGGATTAGATACCCTGGTAGTCCACGCCGTAA
+
GGGGGGGEGGDFFGGGEFGGGGGGGGFGGGGGGGGGGEGGFGGGGGGGFFGGGGGGGGGGGGGFGGGGGGGGGGGGGGGGGGGGGGGGGGGGGGGGGGGGGGGFGGGFFGGGGFGGGGGGGGGGGGGFGFGGDGGGGFGGGFD9FBFFGGGGGGGGGGGGGGGGGGFGFGGGGGGGDGGGGGG;FGGGGGGGGGGDGGGGGFGFGGGGGGGGGGGFGGGGFGGGGGGGGGGGGGGFGGCEGGFFFFGGG3>@?FGGFFFFGGGGFFGFFFFFFGFFFBFFGD
@M02352:288:000000000-CKWC8:1:1101:26165:16893 1:N:0:TAGCGCTC+GTAAGGAG
TACGGAGGGTCCAAGCGTTATCCGGAATCATTGGGTTTAAAGGGTCCGCAGGCGGTCAATTAAGTCAGAGGTGAAAGCCCATCGCTCAACGATGGAACTGCCTTTGATACTGGTTGACTTGAGTTATACGGAAGTAGATAGAATGTGTAGTGTAGCGGTGAAATGCATAGATATTACACAGAATACCGATTGCGAAGGCAGTCTACTACGTATATACTGACGCTCATGGACGAAAGCGTGGGGAGCGAACAGGATTAGATACCCTGGTAGTCCACGCCGTAA
+
GFGGGFFEEGFGGGFGDFCFCF@CE,@FGFGFEGGBCGD@AEEGGGGEGGGDEFGGDGGGGFCFGGGGAFGFFGGGFGGGGGGFDAGGGGGGGFCFFGGGGEGFFEFGGGGGCAAFGGGFFFGFG9FFFFGGG@D9FDF9=FDGGGGGFGGDFGGGB@FECFCFCGGFGCEFGGGGGGGCFGGGG9F8CFGGEGGGEEGGGGGF:?EGGGDCEGGGF9CGGGGEGG?FFGGGD*>DGGGGCEBBF>GGGDEFFB<C8FBFFFCD=>3@DFF<FFF<04)479
@M02352:288:000000000-CKWC8:1:1101:26184:16905 1:N:0:TAGCGCCC+GTATGGAG
TACGGAGGGTCCAAGCGTTATTCGGAATCACTGGGCTTAAAGGGTCCGCAGGCGGTTAATTAAGTCAGAGGTGAAAGCCCATCGCTCAACGCTCGAACTGCACATGATACTGGTTGACTTGAGTTATACGGAAGTAGACAGAATGTGTAGTGTAGCGGTGAAATGCATAGATATTACACAGAATACTGATTGCGAAGGCAGTCTCCTACGCATATACTGACGCTCATGGACGAAAGCGTGGGGAGCGAACAGGATTAGATACCCCGGTAGTCCACGCCGTAA
+
GGGCFGGGG6,CFGGGGGG7C6FFGEGGGG@FGGG?,CFGGG,FG,CF+CFGGCFG+4,CFFGGGG<,,:FFFGGGGEG+444BFGGGGG@+++8@FGCGG,:,CFGGGGGG,8,BFGG,FFGGCFGF==F>=F@F=,33DFGGG<,3,@FFGGGG7FGGGGGGGGFGGGGGGG7;,5,,>FGCFF,@@F;EGGGGGGG6CC8C,?FB9/)=C8;BGGGGGGGGED7C+CGGGGGFG=*;CEEF>EGGG3:?:BGGFFBFGGCG5)>EBFFFF7*49(8>GD
@M02352:288:000000000-CKWC8:1:1101:26074:16947 1:N:0:TAGCGCTC+GTAAGGAG
TACGGAGGGTCCAAGCGTTATCCGGAATCATTGGGTTTAAAGGGTCCGCAGGCGGTCAATTAAGTCAGAGGTGAAATCCCATAGCTTAACTATGGAACTGCCTTTGATACTGGTTGACTTGAGTTATACGGAAGTAGATAGAATGTGTAGTGTAGCGGTGAAATGCATAGATATTACACAGAATACCGATTGCGAAGGCAGTCTACTACGTATATACTGACGCTCATGGACGAAAGCGTGGGGAGCGAACAGGATTAGATACCCTGGTAGTCCACGCCGTAA
+
GGGGGGGGGGGGGGGGGGGGGGGGGGGGGGGGGGGFEGGGGGGGGGGGGGGGGGGGGGGGGGGGGGGGGGGGGGGGGGGGGGGGGGGGGGGGGGGGGGGGGGGGGGGGGGGGGGGGGGGGFGGGGGGGGGGGGGGGGGGGGGGGGFGGGGGGGGGGGGGGGGGGFGGGGGGGGGGGGGGGGGGGGGGGGGGGGGGGGGGGGGGGGGGGGGFFGGGGGGGGGGGGGGGFGGGGGGGFGGGDGGFFFFGGGGFFFFGGFFFFGGGGFFGFFFFFFGFFFFFBGG
@M02352:288:000000000-CKWC8:1:1101:26084:16962 1:N:0:TAGCGCTC+GTAAGGAG
TACGGAGGGTCCAAGCGTTATCCGGAATCATTGGGTTTAAAGGGTCCGCAGGCGGTCAATTAAGTCAGAGGTGAAATCCCATAGCTTAACTATGGAACTGCCTTTGATACTGGTTGACTTGAGTTATACGGAAGTAGATAGAATGTGTAGTGTAGCGGTGAAATGCATAGATATTACACAGAATACCGATTGCGAAGGCAGTCTACTACGTATATACTGACGCTCATGGACGAAAGCGTGGGGAGCGAACAGGATTAGATACCCTGGTAGTCCACGCCGTAA
+
GGGGDGGGGGFGGGGGGGGGGGGGGG:FEG@FGGGGGGGGGGGGGFEF7FGEGGGGGEEGFGGGGGGGGGGGGGGGGGGGGGCGGGGGGGEGGGGGGGGGGCFGGGGGGGGGGGGGGGGGGGGGGGGGGGGGGG>FGEFGFGGGFFGGGGGFGGGGGGGDGGGGGGGGGGGGGGGGGF9E@FGGGGGGGGGGGGGGGGGGGGGGGGGGGGFGGGFGGGFGGGGGEDGGGGGGGGGFCEGGGGFFBDGDGGFFFFGGFFFFGGGGFFGF<FAAFGFFFFD;GG
@M02352:288:000000000-CKWC8:1:1101:20066:17002 1:N:0:TAGCGCTC+GTAAGGAG
TACGGAGGGTCCGAGCGTTATCCGGAATCATTGGGTTTAAAGGGTCCGCAGGCGGTCAATTAAGTCAGAGGTGAAATCCCATAGCTTAACTATGGAACTGCCTTTGATACTGGTTGACTTGAGTCATATGGAAGTAGATAGAATGTGTAGTGTAGCGGTGAAATGCATAGATATTACACAGAATACCGATTGCGAAGGCAGTCTACTACGTATGTACTGACGCTCATGGACGAAAGCGTGGGGAGCGAACAGGATTAGATACCCTGGTAGTCCACGCCGTAA
+
GGGGGGGGGGGGGGGGGGGGGGGGGFGGGGGGGGGGGGGGGGGGGGGGGGGGGGGGGGGGGGGGGGGGGGGGGGGGGGGGGGGGGGGGGGGGGGGGGGGGGGGGGGGGGGGGGGGGGGGGGGGGGGGGGGGGGGGGGGGGGGGGGGGGGGGGGGGGGGGGGGGGGGGGGGGGGGGGGGGGGGGGGGGGGGGGGGGGGGGGGGGGGGGGGGGGGGGGGGGGGGGGGGGGGGGGGGGFGGGGGGFFFFGGGGFFFFGGFFFFGGGGFFGFFFFFFGFFFFFFGG
@M02352:288:000000000-CKWC8:1:1101:11336:17007 1:N:0:TAGCGCTC+GTAAGGAG
TACGGAGGGTGCAAGCGTTATCCGGAATCATTGGGTTTAAAGGGTCCGTAGGCGGGCATATAAGTCAGTGGTGAAATGCTGTGGCTCAACCATAGCACTGCCATTGATACTGTATGTCTTGAATTATTGTGAAGTGGTTAGAATATGTAGTGTAGCGGTGAAATGCTTAGATATTACATAGAATACCGATTGCGAAGGCAGATCACTAACAATATATTGACGCTGATGGACGAAAGCGTGGGGAGCGAACAGGATTAGATACCCTGGTAGTCCACGCCGTAA
+
GGGGGGGGGGGGGGGGGGGGGGGGGGGGGGGGGGGGGGGGGGGGGGGGGGGGGGGGGGG<FGGGGGGGGGGGGGGGGGGGGGGGGGGGGGGGGGGGGGGGGGGGGGGGGCGGGGFGGGGGGGEGGGGGGGGGGGGGGFFGGGGGGGGGGGGGGGGGGGGGGGGGFGGGGGGGGGGGGGGGGGGFGGGGGGGGGGGGGGGGG5CFGGGFCGCGGGGGGGGGGGGGGGGGGGGGGGGFFGGGGGFFFFGGGGFFFFGDFFFFGGGGFFGFFFFFFF??>BFBGG
@M02352:288:000000000-CKWC8:1:1101:13328:17010 1:N:0:TAGCGCTC+GTAAGGAG
TACGGAGGGTCCAAGCGTTATCCGGAATCATTGGGTTTAAAGGGTCCGCAGGCGGTCAATTAAGTCAGAGGTGAAATCCCATAGCTTAACTATGGAACTGCCTTTGATACTGGTTGACTTGAGTTATACGGAAGTAGATAGAATAAGTAGTGTAGCGGTGAAATGCATAGATATTACTTAGAATCCCGATTGCGAAGGAAGTCTACTACGTCTATACTGCCGCTCATGGCCGAAAGCGTGGGGAGCGAACAGGTTTAGATACCCTGGTTGTCCCCCCCGTCA
+
GGGGGGGGDG<FEGGGGGGCFGGCGFEF<FGG9FGGGGGFGGGGGCGGC@+FFEF=F7AF?FGGGGGGDFGGGGGGG<FFF?4BEG<EGG9C@<AFFGGGF8EEEFGF,5AFCEF>CAFF?8CFC<DFCDEG::>,@,@@AFCF,,3FC9F,@ACDFCFC@CBFFC;;,,,2>BF,@EF;9C@F,DC8*=C:CCGG51,,3<+?,?95>*;*2*;++?++?**3*)>+<*7)/895**1;>GD045C):C>F2)*24/)/0AC40)*)))(-**)(,-78**
@M02352:288:000000000-CKWC8:1:1101:8373:17030 1:N:0:TAGCGCTC+GTAAGGAG
TACGGAGGGTCCGAGCGTTATCCGGAATCATTGGGTTTAAAGGGTCCGCAGGCGGTCGATTAAGTCAGAGGTGAAATCCCATAGCTTAACTATGGAACTGCCTTTGATACTGGTTGACTTGAGTCATATGGAAGTAGATAGAATGTGTAGTGTAGCGGTGAAATGCATAGATATTACACAGAATACCGATTGCGAAGGCAGTCTACTACGTATGTACTGACGCTGAGGGACGAAAGCGTGGGGAGCGAACAGGATTAGATACCCTGGTAGTCCACGCCGTAA
+
GGGGGGGGGGGGGGGGGGGGGGGGDGGGGGGGGGGGGGGGGGGGGGGGGGGGGGGGGGGGGGAGGGGGGGGGGGGGGGGGGGGGGCGGGGGGGGGGGGGGGGGFGGGGGGGGGGGGGGGGGGGGGGGGGGGGFGGGGGGGGGFGGGGGGGGGGGFGGGGGGGGGGGCFGFGGGGGGGGGGGGCFGGGDGGFCFCEGGGGGGGGGFGGGGGGFFGGGGGCFGGGGGGGGGGGDEGDDGGGGGGEF9DGGEGFFFBGGDFFFGGGFFFFF>FFFFGFFFFFFGG
@M02352:288:000000000-CKWC8:1:1101:7885:17040 1:N:0:TAGCGCTC+GTAAGGAG
TACGGAGGATCCAAGCGTTATCCGGAATCATTGGGTTTAAAGGGTCCGTAGGTGGATGATTAAGTCAGAGGTGAAAGTTTGCGGCTCAACCGTAAAATTGCCTTTGATACTGGTCATCTTGAATTATTATGAAGTAGTTAGAATATGTAGTGTAGCGGTGAAATGCATAGATATTACATAGAATACCAATTGCGAAGGCAGATTACTAATAATCAATTGACACTGATGGACGAAAGCGTGGGGAGCGAACAGGATTAGATACCCTGGTAGTCCACGCCGTAA
+
GGGGGGGGGGGGGGGGGGGGGGGGGGGGGGGGGGGGGGGGGGGGGGGGGGGGGGGGGGGGGGGGGGGGGGGGGGGGGGGGGGGGGGGGGGGGGGCGGGGGGGGGGGGGGGGGGGGGGGGGGGGGGGGGGGGGGGGGGGGGGGGGGGGGGGGGGGGGGGGGGGGGGGGGGGGGGGGGGGGGGGGGGGGGGGGGGGGGGGGGGEGGGGGGGGGGGGGGGGGFGGGFFGGGGGGDGGGFGGGGGGFFBFDGCGEFFFGGFFFFGGGGFFGFFFFF?CFBFFFBGG
@M02352:288:000000000-CKWC8:1:1101:4576:17043 1:N:0:TAGCGCTC+GTAAGGAG
TACGGAGGGTGCAAGCGTTATCCGGAATCATTGGGTTTAAAGGGTCCGCAGGCGGTCAATTAAGTCAGAGGTGAAATACCATAGCTCAACTATGGAACTGCCTTTGATACTGGTTGACTTGAGTTATACGGAAGTAGATAGAATAAGTAGTGTAGCGGTGAAATGCATAGAGATTACTTAGAATACCGATTGCGAAGGCAGTCTACTACGTATATACTGACGCTCATGGACGAAAGCGTGGGGAGCGAACAGGATTAGATACCCTGGTAGTCCACGCCGTAA
+
GGGGGGGGGGGGGGGGGGGGGGGGGGGGGGGGGGGGGGGGGGGGGGGGGGGGGGGGGGGGGGGGGGGGGGGGGGGGGGGGGGGGGGGGGGGGGGGGGGGGGGGGGGGGGGGGGGGGGGGGGGGGGGGGGGGGGGGGGGGGGGGGGGGGGGGGFGGGGGGGGGGGGGGGGGEFAFFGGGGGGGGGGGGGGGGGGDGGGGGGGGGGGGGGGGGFGGGGGGGGGGGEGGGGGGGDGGGFGGGGGGF?FFGGGGFFFFGGF@BFGGGGFFGFFFFFFGFFFFFFDD
@M02352:288:000000000-CKWC8:1:1101:26982:17047 1:N:0:TAGCGCTC+GTAAGGAG
TACGGAGGGGGTTAGCGTTGTTCGGAATTACTGGGCGTAAAGCGTACGTAGGCGGATTAGTCAGTTAGGGGTGAAATCCCAGGGCTCAACCCTGGAACTGCCTCTAATACTGCTAGTCTTGAGTTCGAGAGAGGTGAGTGGAATTCCAAGTGTAGAGGTGAAATTCGTAGATATTTGGAGGAACACCAGTGGCGAAGGCGGCTCACTGGCTCGATACTGACGCTGAGGTACGAAAGTGTGGGGAGCAAACAGGATTAGATACCCTGGTAGTCCACACCGTAA
+
GGGGGGGGGDCFGGGGGGGGGGGGGGGGFGFGGGGFGGGGGGGGGFGGGGGGGGGGGGGGG9FFF,BDFGGGGGGGGGGGG@=FGGGGGGF=FGGGGGGGGGG8F9FGGGGFAF9FAFGGFFGGGD@FCFGGGGGFDFF?FGFGFFF9FGGGGGGGGGGGGGGGFGGGGGGGGGG@@B8<EEGFGGGF<FCGGGGGGGGGGCCCEFF+;@C78:EGGGCFGGGECDDD6?7DGGGFCEFGGGFBFFGGGGFFFFGF?FFFGGGG@FFFFFBFF7??:?@BGD
@M02352:288:000000000-CKWC8:1:1101:16367:17077 1:N:0:TAGCGCTC+GTAAGGAG
TACGGAGGGTGCAAGCGTTATCCGGAATCATTGGGTTTAAAGGGTCCGCAGGCGGTCAATTAAGTCAGAGGTGAAATACCATAGCTCAACTATGGAACTGCCTTTGATACTGGTTGACTTGAGTTATACGGAAGTAGATAGAATAAGTAGTGTAGCGGTGAAATGCATAGATATTACTTAGAATACCGATTGCGAAGGCAGTCTACTACGTATATACTGACGCTCATGGACGAAAGCGTGGGGAGCGAACAGGACTAGATACCCTGGTAGTCCACGCCGTAA
+
GGGGGF@FGGGGGGGGGGGGGGGGGG@FFGGGGGGGGGGGGFGGGGGGGDGGGGGGGGGGGFGGGGGGGGGGGFGFGGGGGGGGGGGGGGGFGGGGGGGGGGGGGGGGGGGGGGGGGGGGGGGGGGGGGGGDEGGGGGGGGGGGGGGGGGGGGGGGGGGCGFFFGGFGGGGGFGGGGGGGGGGGGGGDCFGGGGGDGGGGGGGGDCFFGGFGGGGGGGGFGCEGGGGG?EGGGGGFGGDG5CEBFFGGGGEFF?3FBFFFGGGGFFGFFFFFFGFFFFFF:9
@M02352:288:000000000-CKWC8:1:1101:11617:17095 1:N:0:TAGCGCTC+GTAAGGAG
TACGGAGGGTCCAAGCGTTATCCGGAATCATTGGGTTTAAAGGGTCCGCAGGCGGTCAATTAAGTCAGAGGTGAAATCCCATAGCTTAACTATGGAACTGCCTTTGATACTGGTTGACTTGAGTTATACGGAAGTAGATAGAATAAGTAGTGTAGCGGTGAAATGCATAGATATTACTTAGAATACCGATTGCGAAGGCAGTCTACTACGTATATACTGACGCTCATGGACGAAAGCGTGGGGAGCGAACAGGATTAGATACCCTGGTAGTCCACGCCGTAA
+
GGGGGGDGGGGGGGGGGGGGGGGGGGGGGGGGGGGFGGGGGGGGGGGGGGGGGGGGGGGGGGGGGGGGGGGGGGGGGGGGGGFGGGGGGGGGGGGGGGGGGGGGGGGGGGGGGGGGGGGGGGGGGGGGGGGGGGGGGGGGGGGGGGGGGGGGGGGGGGGGGGGGGGGGGGGGGGGGGGGGGGGGGGGGGGGGGGGGGGGGGGGGGGGGGGGGGGGGGGGGGGGGGGGGGGGGGG55FEDGGGFFFEGGGGFF?FGGFFFFGGGGFFGFFFFFFGFFFFFFGG
@M02352:288:000000000-CKWC8:1:1101:7043:17127 1:N:0:TAGCGCTC+GTAAGGAG
TACGGAGGGGGTTAGCGTTGTCCGGAATTACTGGGCGTAAAGCGCACGTAGGCGGATTGGAAAGTCGGGGGTGAAATCCCAGGGCTCAACCCTGGAACTGCCTCCTAAACTATCAGTCTAGAGTTCGAGAGAGGTGAGTGGAATTCCAAGTGTAGCGGTGAAATTCGTAGATATTTGGAGGAACACCAGTGGCGAAGGCGGCTCACTGGCTCGATACTGACGTTGAGGTTCGAAAGCGTGGGGAGCAAACAGGATTAGATACCCTGGTAGTCCACGCCGTAA
+
GGGG-BFGGGG68DGGGGGDG9FGGG:FGGGGGGGGGGGGGGEF@BFGGGGCFGG++4EF9FGGG,4CCCGGGGGGGFGC8FGGGGGGGGGGFAFFGGGGGC<:DCFGGGGC@FDGDGG9FCGGFGG7<FFGGGGFGGGGGGGGGGGCFGFGGGG,FCFGFGGGFGGGGGGGGGGCGGGGGGGGGGGFGGGGGGGGGGGGGGG5EGGGGG*0:*;8EFG7FE*;CFGG2*;CGGGFGGGGGGEFBFGG?F>F6?FGFFFFGGGGFFGFFFFFFGF?>BE3<C
@M02352:288:000000000-CKWC8:1:1101:2580:17142 1:N:0:TAGCGCTC+GTAAGGAG
TACGGAGGGTCCAAGCGTTATCCGGAATCATTGGGTTTAAAGGGTCCGCAGGCGGTCAATTAAGTCAGAGGTGAAAGCCCATCGCTCAACGATGGAACTGCCTTTGATACTGGTTGACTTGAGTTATACGGAAGTAGATAGAATAAGTAGTGTAGCGGTGAAATGCATAGATATTACTTAGAATACCGATTGCGAAGGCAGTCTACTACGTATATACTGACGCTCATGGACGAAAGCGTGGGGAGCGAACAGGATTAGATACCCTGGTAGTCCACGCCGTAA
+
GGGGGGGGGGFFGGGGGGGGGGGGGGDGFGFGGGGGCEGGFGGGG<6C:FGGGGG7:FGGFGGGGGGGGDGGGGGGEGGFGFGGGGGGGGG7?7FF<FGGGFGGGGGGGGGGGGGDCFGGGGGGGCFF<FGG7C3DFGC=DFGGE<FFGGGGGGGGGGGGGGGGGGFGGGGGGGCGGFF9FGGFGGGGEEGGGGGGGGGFEFGGEGG9C8;9E8EGGGGGGGGE5CGGE?FGGCGFGGGGEGF?>DGDEGFFFFGGFFFFFGGGFFGFFFFFFFFFBFFFGG
@M02352:288:000000000-CKWC8:1:1101:16326:17155 1:N:0:TAGCGCTC+GTAAGGAG
TACGGAGGGTCCGAGCGTTATCCGGAATCATTGGGTTTAAAGGGTCCGCAGGCGGTCAATTAAGTCAGAGGTGAAATCCCATAGCTTAACTATGGAACTGCCTTTGATACTGGTTGACTTGAGTCATATGGAAGTAGATAGAATGTGTAGTGTAGCGGTGAAATGCATAGATATTACACAGAATACCGATTGCGAAGGCAGTCCACTACGTATGTACTGACGCTCATGGACGAAAGCGTGGGGAGCGAACAGGATTAGATACCCTGGTAGTCCACGCCGTAA
+
GGGGGGGGGGGGGGGGGGGGGGFGGGEGGGGGGGGGGGGGGGGGGGGGGGGGGGGGGGGGGGGGGGGGGGGGGGGGGGGGGGGGGGGGGGGGGGGGGGGGGGGGGGGGGGGGGGGGGGGGGGGGGGGDGGGGGGGGGGGGGGGGGFGGGFGGGGGGGGGGGGGGGGGGGGGGGGGGGGGGGGGGGGGGGGGGGGGGGGGGGGGGFFGGGGFGGGGGGGGGGGGGGGGGGGGGGEGFGGGGGCB:BFGDGGDFF0CGBFFFGGGGFFFF<FFFFGFBFFFFGG
@M02352:288:000000000-CKWC8:1:1101:25458:17193 1:N:0:TAGCGCTC+GTAAGGAG
TACGGAGGGTGCGAGCGTTAATCGGAATTACTGGGCGTAAAGCGCATGCAGGTGGTTCATTAAGTCATATGTGAAAGCCCGGGGCTCAACCTCGGAACTGCCTTTTAAACTCCTGGTCTTGAGTTCGAGAGAGGTGAGTGGAATTCCGAGTGTAGAGGTGAAATTCGTAGATATTCGGAGGAACACCAGTGGCGAAGGCGGCTCACTGGCTCGATACTGACGCTGAGGTGCGAAAGTGTGGGGAGCAAACAGGATTAGATACCCTGGTAGTCCACGCCGTAA
+
GGGDGGGG7@6B7FFGGGGC,EGGGGGGFGGGGGGGGGGGGGGGC:?FDGGGE8FGGG??FGGGGGE,CFGGGGGGGCGF:FGGGGGGGGG8A=FFGGCGGC<D,8C5CFGGGGFGFFGEGGGGFFCFGGGGGGA<B,@FGGGGGGG:>FGGGGGCDFGGGGGGCFGGGGGGGGFFFGGEGGGGGGGGGGGGGGGGGGGGGGGEGGGGGG<C8*:@EGGGGGGGGGGG6:CGGGDBD9CFGGFFFE7FGG@FFFGG?FFFGGGGF:FFBFFFF7??B<EFGD
@M02352:288:000000000-CKWC8:1:1101:10655:17202 1:N:0:TAGTGCTC+GTAAGGAG
TACGGAGGGTCCAAGCGTTATCCGGAATCATTGGGTTTAAAGGGTCCGCAGGCGGTCAATTAAGTCAGAGGTGAAAGCCCATCGCTCAACGATGGAACTGCCTTTGATACTGGTTGACTTGAGTTATACGGAAGTAGATAGAATAAGTAGTGTAGCGGTGAAATGCATAGATATTACTTAGAATACCGATTGCGAAGGCAGTCTACTACGTATATACTGACGCTCATGGACGAAAGCGTGGGGAGCGAACAGGATTAGATACCCTGGTAGTCCACGCCGTAA
+
GGGGGGGGGGGGGGGGGGGGGGGGGGGGGGGGGGGGGGGGGGGGGGGGGGGGGGGGGGGGGGGGGGGGGGGGGGGGGGGGGGGGGGGGGGGGGGGGGGGGGGGGGGGGGGGGGGGGGGGGGGGGGGGGGGGG+@FGGFFGGGGGGGGGGGGGGGGGGGGGGGGGFGGFGGGGGGGGGGGGFGGGGGGGGGGGGGGGGGGFGGGGGGGGGGFGGGGGGGGGFGGGGGGGCFGGGGGFGGGGGGFF;BGGCDFFFFGGD=AFGGGGFFC@<=35=CF?FF>BGD
@M02352:288:000000000-CKWC8:1:1101:7099:17216 1:N:0:TAGCGCTC+GTAAGGAG
TACGGAGGGTCCAAGCGTTATCCGGAATCATTGGGTTTAAAGGGTCCGCAGGCGGTCAATTAAGTCAGAGGTGAAATCCCATAGCTTAACTATGGAACTGCCTTTGATACTGGTTGACTTGAGTTATACGGAAGTAGATAGAATAAGTAGTGTAGCGGTGAAATGCATAGATATTACTTAGAATACCGATTGCGAAGGCAGTCTACTACGTATATACTGACGCTCATGGACGAAAGCGTGGGGAGCGAACAGGATTAGATACCCTGGTAGTCCACGCCGTAA
+
GGGGGGGGGGGGCFGGGGGGGGGGGEGG@EAFGGG7@FFFFGFGGGCGGGGGGGGGDEFGGGGGGFGGGGGEFGGGGFGGGGCFGFGGGFG9EGGGGGGGGGF?5EFEFGGGGFFGGGGGGGGGG<FFGGGGBFGGGAGCFGGGGAAEFFGGGGGGGGGGGGGGGGFGFGFFGGGGFFFGGGGFGGGGGGGGGGGGG>FFGGFGGGGGFEDCFGGFGGGGGGGGGGFGGGGGEEGDFGGGGG@?FBDGGGFFFFFGBFBFFGGGFFGFFFFFFGFFFFFFGG
@M02352:288:000000000-CKWC8:1:1101:7107:17234 1:N:0:TAGCGCTC+GTAAGGAG
TACGGAGGGTCCAAGCGTTATCCGGAATCATTGGGTTTAAAGGGTCCGCAGGCGGTCAATTAAGTCAGAGGTGAAATCCCATAGCTTAACTATGGAACTGCCTTTGATACTGGTTGACTTGAGTTATACGGAAGTAGATAGAATACGTAGTGTAGCGGTGAAATGCATAGATATTACTTAGCATACCGATTGCGAAGGCAGTCTACTACGTATATACTGACGCTCATGGACGAAAGCGTGGGGAGCGAACAGGATTAGATACCCTGGTAGTCCACGCCGTAA
+
GGGGC@FD>:FFGFGFCCEFGGGFE7@FF,C,CEFG>CF<<9CCGG,@FGGCEFDGG>CFFFGGFGFF<FFFDAFGFFCFGGGGGGGGGGFFCF?C5<ECGGGFFGEE?FFGGGCC,AAFGFGGFDFGGGGD+CFFF9C<F9FGG,>C,>FCFCFGGGCFDFFG9EFEG,ECCFFEED3DF,8;,?F7*CE5CEB*4*:CCFFG@FF<F8C<F+?BCFGGGEGEGDGF9CF3C8>>FGC>C5)4(8CC5C>@<BG*)96FC9CC6>39</5-1*94>:)459
@M02352:288:000000000-CKWC8:1:1101:27057:17266 1:N:0:TAGCGCTC+GTAAGGAG
TACGGAGGGTCCAAGCGTTATCCGGAATCATTGGGTTTAAAGGGTCCGCAGGCGGTCAATTAAGTCAGAGGTGAAAGCCTATCGCTCAACGATGGAACTGCCTTTGATACTGGTTGACTTGAGTTATACGGAAGTAGATAGAATAAGTAGTGTAGCGGTGAAATGCATAGATATTACTTAGAATACCGATTGCGAAGGCAGTCTACTACGTATATACTGACGCTCATGGACGAAAGCGTGGGGAGCGAACAGGATTAGATACCCTGGTAGTCCACGCCGTAA
+
GGGGGGEGGCC;,CFGGGG@FCFGGGGG9ECFFGG@,BFDDG<FGGFGGGGGGGGF@?FDEGGGGFFGGGGEFGGGFGGCGAAFEEGGGGG7FGGGGGGGGGG<,?FEFGGFF,:FDFGDGEGGGGGGGFGGFFGFGFGGGGGG9=B3EFGGGGGDGGGGGGGGCGFGGGGGGGG@DFFGFGG?FFGGEFEGGCEGGGGGGFF9FGGC1*2<?FGGGGGGDEGDEGCFCGGGGGDDDGGGGGBF>FCGGGFFF1<D>FFFGGGGFFF?>FB>FGF?FFFFDD
@M02352:288:000000000-CKWC8:1:1101:18633:17273 1:N:0:TAGCGCTC+GTAAGGAG
TACGGAGGGTCCAAGCGTTATCCGGAATCATTGGGTTTAAAGGGTCCGCAGGCGGTCAATTAAGTCAGAGGTGAAAGCCTATCGCTCAACGATGGAACTGCCTTTGATACTGGTTGACTTGAGTTATACGGAAGTAGATAGAATAAGTAGTGTAGCGGTGAAATGCATAGATATTACTTAGAATACCGATTGCGAAGGCAGTCTACTACGTGTATACTGACGCTCATGGACGAAAGCGTGGGGAGCGAACAGGATTAGATACCCTGGTAGTCCACGCCGTAA
+
GGGGGGGGDGGGFGGGGGGGGGGGGG:F@FGGGGGGGGGGGGGGGCGG:FGG@FG:FGFGGGGGGGGGCCGGGGGGGGFGD,,CFGGGGG7+B=CGG8FGGF@FGGGGGGGGGFGG?FGGGGGGG<@@3=CF:FG,F<3,@FGGCFFG<FGGGGGGGGGGGGGGGG9EGGGGGGGGGCFGGGGF9FGGGGGGGGGGGGGGG8<<FGGC?;C7B24CFGGGG5EGEDGGE+CGGGGFCEGEGGFF>D5DGGBF?FGGFFFFGGGGFFGFFFFFFGF6>2@BGG
@M02352:288:000000000-CKWC8:1:1101:24923:17283 1:N:0:TAGCGCTC+GTAAGGAG
TACGGAGGGTCCAAGCGTTATCCGGAATCATTGGGTTTAAAGGGTCCGCAGGCGGTCAATTAAGTCAGAGGTGAAATCCCATAGCTTAACTATGGAACTGCCTTTGATACTGGTTGACTTGAGTTATACGGAAGTAGATAGAATAAGTAGTGTAGCGGTGAAATGCATAGATATTACTTAGAATACCGATTGCGAAGGCAGTCTACTACGTATGTACTGACGCTCATGGACGAAAGCGTGGGGAGCGAACAGGATTAGATACCCTGGTAGTCCACGCCGTAA
+
GGGGGGGGGGGGGGGGGGGGGGGGGDGGGGGGGGGGGGGFGGGGGGGGGGGGGGGGGGGGGGFGGGGGGGGGGGGGGGGGGGGGGGGGGGGGGGGGGGGGGGGGGGGGGGGGGGGGGGGGGGGGGGGGGGGGGGGGGGGGGGGGGGGGGGGGGGGGGGGGGGGGGGGGGGGGGGGGGGGGGGFGGFGDGGGGGGGGEEGGGGGGGGGGGGGGGGGGGGCFGGGGGGGGGGGGGGGFGGGGGGFBBEGDCGDFFFGGFFFFGGGGFFGFFFFFFGFFFFFFGG
@M02352:288:000000000-CKWC8:1:1101:22130:17302 1:N:0:TAGCGCTC+GTAAGGAG
TACGGAGGGTCCGAGCGTTATCCGGAATCATTGGGTTTAAAGGGTCCGCAGGCGGTCAATTAAGTCAGAGGTGAAATCCCATAGCTTAACTATGGAACTGCCTTTGATACTGGTTGACTTGAGTCATATGGAAGTAGATAGAATGTGTAGTGTAGCGGTGAAATGCATAGATATTACACAGAATACCGATTGCGAAGGCAGTCTACTACGTATGTACTGACGCTCATGGACGAAAGCGTGGGGAGCGAACAGGATTAGATACCCTGGTAGTCCACGCCGTAA
+
FAFGG,@FD@F@F@@EEFECFFFC@CGDFGFC9<F@FE@FDG<CFGGFGCEGGE:F+FFFFGDFGGGFGGFGGDFGCFFG<9,5BFCDCFGGGGGFGGFFCB<<FFGGFFGGFFC@==,CDADFFGF9FAG,CBGGD,@,,CF==7@@DCD@F,@FCEGGGGGF9EFFGGCGCD<@;,?CEFC,>FDEGGGD9:E**:CFE9>9FCCECC*+5*2?CG97+CDCE5<@?CC<7EGFGGGGDE3(4>7>CGBF6:DGF4>B?CGGF:<F<68>@7F6(4>1CC
@M02352:288:000000000-CKWC8:1:1101:18190:17313 1:N:0:TAGCGCTC+GTAAGGAG
TACGGAGGATCCAAGCGTTATCCGGAATCATTGGGTTTAAAGGGTCCGCAGGCGGTCAATTAAGTCAGAGGTGAAATACCATAGCTCAACTATGGAACTGCCTTTGATACTGGTTGACTTGAGTTATACGGAAGTAGATAGAATAAGTAGTGTAGCGGTGAAATGCATAGAGATTACTTAGAATACCGATTGCGAAGGCAGTCTACTACGTATATACTGACGCTCATGGACGAAAGCGTGGGGAGCGAACAGGATTAGATACCCTGGTAGTCCACGCCGTAA
+
GGGGGGGGGGGGGGGGGGGGGGGFGEEGGGGGGGGGGGGGGGGGGGGGGGGGGGGGGGGGGGGGGGGGGGGGGGGGGGGGGGGGGGGGGGGGGGGGGGGGGGGGGGGGGGGGGGGGGGGGGFFGGGGGGGGGGGGGGGGGGGGGGGGGGGGGGGGGGGGGGGGGGGGGGGGGGGGFDGGGGGGCFGGGGGGGGGGGGGGGGGGGGGGGGGGGGGGGGGGGFGGGGGGGGGGGGGGFGGGGGGFFFFGGEGFFFFCFFFFFGGGGFFGFFFFFFGF?F<>9GG
@M02352:288:000000000-CKWC8:1:1101:28885:17325 1:N:0:TAGCGCTC+GTAAGGAG
TACGGAGGGGGTTAGCGTTGTTCGGAATTACTGGGCGTAAAGCGCACGTAGGCGGATCAGAAAGTATAGGGTGAAATCCCAGGGCTCAACCCTGGAACTGCCTTATAAACTCCTGGTCTTGAGTTCGAGAGAGGTGAGTGGAATTCCGAGTGTAGAGGTGAAATTCGTAGATATTCGGAGGAACACCAGTGGCGAAGGCGGCTCACTGGCTCGATACTGACGCTGAGGTGCGAAAGTGTGGGGAGCAAACAGGATTAGATACCCTGGTAGTCCACACCGTAA
+
GGGGGGGGGGGGGGGGGGGGGGGGCFGGGGGGGGGGGGGGGFCEGDGGGFGGGGGGGGGG?FFFGFGFAEGFGGGGGGGGGGGGGDFGFGGGFFFGGFGGG,>FCFFEDGGGGFFGFGGGGGGGF,FCAFGGGGGGGGGGGGGGGGGGGGGGGGGGGGGGFGGGCGGGGGGGGGGGFGGEGCCGFGECFGGGGGGGGGGE*:EEGGGFFFGGG>FGGGFGGGGCGDGCGGGDGEGFGGGGGGEFFEGGGFFFFB<FBFFFGGFGFFGF>FFBB7@738B<D>
@M02352:288:000000000-CKWC8:1:1101:18666:17395 1:N:0:TAGCGCTC+GTAAGGAG
TACGGAGGGTGCAAGCGTTATCCGGAATCATTGGGTTTAAAGGGTCCGCAGGCGGTTTATTAAGTCAGTGGTGAAATCTCGGGGCTCAACTTCGAAACTGCCATTGATACTAATAAACTTGAGTTCAGTTGGAGTAGGCGGAATGTGTAGTGTAGCGGTGAAATGCTTAGATATTACACAGAACACCGATAGCGAAGGCAGCTTACTAAACTGATACTGACGCTGAGGCACGAAAGCGTGGGGAGCGAACAGGATTAGATACCCTGGTAGTCCACGCCGTAGA
+
GGGGGEFGGGGGGGGGECGFFFFFGCFFGGGGGGGEGGFGGGGGGGGGGGEGGGGFGGGGGGGGGFFGFGDGGGGGGGGGGGGGGGGGGGGGGGG8CFFGGGGGGGGGGGGGGFGGGGGGGGGFGGGGGGGGGGGGGGGDGFGGGGGGGGGGGGGGGGGGGGGGDD@F@FGGGGGGGGGGGGGGGGGGGCEGGGGGGGGGGGGGGFFG9FGGGGGGGGGGGGGGGGGFGGGGGDEDFDCDGGGFFFFGGGDFFF?>FDFDFGGGGFFGF<=AAFFFFBBE1D1
@M02352:288:000000000-CKWC8:1:1101:10366:17413 1:N:0:TAGCGCTC+GTAAGGAG
TACGGAGGGGGTTAGCGTTGTTCGGAATTACTGGGCGTAAAGCGTACGTAGGCGGATTAGTCAGTTAGGGGTGAAATCCCAGGGCTCAACCCTGGAACTGCCTCTAATACTGCTAGTCTTGAGTTCGAGAGAGGTGAGTGGAATTCCAAGTGTAGAGGTGAAATTCGTAGATATTTGGAGGAACACCAGTGGCGAAGGCGGCTCACTGGCTCGATACTGACGCTGAGGTACGAAAGTGTGGGGAGCAAACAGGATCAGATACCCTGGTAGTCCACACCGTAA
+
GGGGGFCDGGGEFGGGGGGEGFGGGGGGGGGGFCFGGFGEFGGGGGGGGGGGGGGGDGGGGGGGFFGGGGGGGGGGGGGGGGGGGGGGGFGGGGGGGGGGGGGGGGGFGFCFGGGGGGGFGGGGGAFFGGFFFGGGFGGGGGFCGFGGGGGGGGGGGGGGGGGGGGGGGGGFFBCFFGGGGGGGGGGGFFFGGGGGGGFEEGGECEFGGGGGGGGGGFFFFGGEGGGGGGGGGGGFGGGGGGF:9DFFGGFFB?FGFFF?FGGFF;99<FABFGFBFBDBCD
@M02352:288:000000000-CKWC8:1:1101:10353:17427 1:N:0:TAGCGCTC+GTAAGGAG
TACGGAGGGGGTTAGCGTTGTTCGGAATTACTGGGCGTAAAGCGTACGTAGGCGGATTAGTCAGTTAGGGGTGAAATCCCAGGGCTCAACCCTGGAACTGCCTCTAATACTGCTAGTCTTGAGTTCGAGAGAGGTGAGTGGAATTCCAAGTGTAGAGGTGAAATTCGTAGATATTTGGAGGAACACCAGTGGCGAAGGCGGCTCACTGGCTCGATACTGACGCTGAGGTACGAAAGTGTGGGGAGCAAACAGGATTAGATACCCTGGTAGTCCACACCGTAA
+
GGGFGBFGGGGGGGGGGFFGFFFFGGFGFFFFGGGGGBFGGGGGGGGGGGGGGEGGEGGGGGGGGGGGGGGGGGGGGGGGGGGGGGGGBFCFGDFGGEGGGFGGGGGGGGCGGGGGGGGGGDGCEFGGGGGGGGGGFGGGGGGGGGGGFGFFFFEGGGGGGGGGCFGB=;CCFEG9CFGGGGGFGFFCFFGGGGGGGGGGGGGGGGGGGGGGGGGGGGFCECGACGGGGGGGGGGFGG7EGG@:9EGGGGFFF:F25=<690<F@FD9A68<4*=:?FF?GG
@M02352:288:000000000-CKWC8:1:1101:11307:17429 1:N:0:TAGCGCTC+GTAAGGAG
TACGGAGGGTGCAAGCGTTATCCGGAATCATTGGGTTTAAAGGGTCCGCAGGCGGTCAATTAAGTCAGAGGTGAAATACCATAGCTTAACTATGGAACTGCCTTTGATACTGGTTGACTTGAGTTATACGGAAGTAGATAGAATAAGTAGTGTAGCGGTGAAATGCATAGATATTACTTAGAATACCGATTGCGAAGGCAGTCTACTACGTATATACTGACGCTCATGGACGAAAGCGTGGGGAGCGAACAGGATTAGATACCCTGGTAGTCCACGCCGTAA
+
GGGGGGGGGGGGGGGGGFFGGGGGGGGGGGGGGFGFGDGGGGGGGGGGGGGGGGGGGGGGGGGGGGGGGGGFGGGGGGGGGG@FFGGGGGGGGGGGGGGGGGGGGGGGGGGGGGGGGGGGGGGGGGGGGGGGGGGGGGGFGGGGGGGGGGGGGGGGGGGGGGGGGGGGGGGGGGGGGGGGGGGGGGGGGGGGGGGGGGGGGGGGGGGGGGGGGGGGGGGGGGGGGGGGGFGGGCGEGGGEEGFFFFGGGGFFF?<DBFBFGGGGFFGFFFF<FG??>:E>GG
@M02352:288:000000000-CKWC8:1:1101:20813:17439 1:N:0:TAGCGCTC+GTAAGGAG
TACGGAGGGTGCAAGCGTTATCCGGAATCATTGGGTTTAAAGGGTCCGCAGGCGGTCAATTAAGTCAGAGGTGAAATACCATAGCTCAACTATGGAACTGCCTTTGATACTGGTTGACTTGAGTTATACGGAAGTAGATAGAATAAGTAGTGTAGCGGTGAAATGCATAGAGATTACTTAGAATACCGATTGCGAAGGCAGTCTACTACGTATATACTGACGCTCATGGACGAAAGCGTGGGGAGCGAACAGGATTAGATACCCTGGTAGTCCACGCCGTAA
+
GGGGGFGGGGGGGGGGGGGGCDGGGGGGGGGGGGGGEGGGGGGGGDEF@GGGGGGBCBFFGGGGGFBFGGGGGGGGGGGFGGFGGGGGGGGGGGGGGGGGGEFGFFGCGGGGGGGDAFGFGGGGGGGCC<FGBFGGGGGGGGGGFFFGFGGGGGGDGGGGGGGGGGCGGGGGGGGGFDCEGGGGGGGGGGGGGGGGGGGF>EGGGGGGFD9?<<FGCGGGGGGGGDCC9CFGGGGFGGGGGGFFFF3CEGFFFFGGFFFFGGGGFFGFFFFFFGFFFFEFGG
@M02352:288:000000000-CKWC8:1:1101:13634:17451 1:N:0:TAGCGCTC+GTAAGCAG
TACGGAGGGTCCAAGCGTTATCCGGAATCATTGGGTTTAAAGGGTCCGCAGGCGGTCAATTAAGTCAGAGGTGAAAGCCCATCGCTCAACGATGGAACTGCCTTTGATACTGGTTGACTTGAGTTATACGGAAGTAGATAGAATAAGTAGTGTAGCGGTGAAATGCATAGATATTACTTAGAATACCGATTGCGAAGGCAGTCTACTACGTATATACTGACGCTCATGGACGAAAGCGTGGGGAGCGAACAGGATTAGATACCCTGGTAGTCCACGCCGTAA
+
GGGGGGGGGGGGGGGGGGGGGGGGGGGFCGGGGGGFGGGGGGGGGGGGGGGGGGGGGGGGGGGGGGGGGFGGGGGGGGGGGGGGGGGGGGEFFGGGGGGEGAFGGGFFGAFGGGGGGGGGGGGGGFGGGGGGGGGGGGFGGGGGGGGFGGGGGGGGGGGGGGGGGGGGGGGGGGGGGFGGGGGGGGGGGGGGGGGGGGGGGGGEGGGGGGGGGGCFGGGGGGGGGGGGGGGGGGGFGGDGGGDBFFGGGGFFBBGFDFAFGFGGFFGFFF>>FF@?FFF;DD
@M02352:288:000000000-CKWC8:1:1101:25222:17460 1:N:0:TAGCGCTC+GTAAGGAG
TACGGAGGGTCCAAGCGTTATCCGGAATTATTGGGTTTAAAGGGTCCGCAGGCGGATTAATAAGTCAGTGGTGAAATCTCCAAGCTCAACTTGGAAACTGCCATTGATACTGTTAGTCTTGAATTCAGTCGGAGTAGGCGGAATGTGTAGTGTAGCGGTGAAATGCATAGATATTACACAGAACACCGATAGCGAAGGCAGCTTACTAGGTTTGAATTGACGCTGAGGGACGAAAGCGTGGGTAGCGAACAGGATTAGATACCCTGGTAGTCCACGCCGTAA
+
GFGGGGGGGFGGGGGGGGGGGGGGGGGGGGGGGGG@FEGGGGGGGGGGGGGGGGGGGGGGGGGGGFGGGGGGGGGGGGGGGGGGGFGCFGGGGGGGGGGGGGGGGGGGGGGGGGGGGGGGGGGGGGGGGGGGGGGGGGGGGGGGGGGGGGGGGGGGGGGGGGGGGGGGGGGGGGGGGGGGGGGGGGGGGGGGGGGGGGGGGGGGGGGGGGGGGGGGGGGGGGGEGGGGGGGGGGGFGGGGGGFFFFGGGGEF:?FD?FFFGGGGFFGFAFFF=FFBF<@>GD
@M02352:288:000000000-CKWC8:1:1101:8941:17480 1:N:0:TAGCGCTC+GTAAGGAG
TACGGAGGGTCCAAGCGTTATCCGGAATCATTGGGTTTAAAGGGTCCGCAGGCGGTCAATTAAGTCAGAGGTGAAATCCCATAGCTTAACTATGGAACTGCCTTTGATACTGGTTGACTTGAGTTATACGGAAGTAGATAGAATAAGTAGTGTAGCGGTGAAATGCATAGATATTACTTAGAATACCGATTGCGAAGGCAGTCTACTACGTATATACTGACGCTCATGGACGAAAGCGTGGGGAGCGAACAGGATTAGATACCCTGGTAGTCCACGCCGTAA
+
GGGGGGGGC@,CFGGGGGGFGDFGGGGGGG9FGGG8BFGGGGDGGFGGCGGGGGGGE=EFGGGGGGGFFGGGGGGGGGGGFGEFFG<FGG9?EAFGGGGGGFAEFGGGGGGGDFFGGGGFGGGGGGGFDDGC>@DGGA3=FGGG<FF,@FGGGGGGGGGGGGGGGGEGGGGGGGCCF;BCGGG=FG:1:F@FGGGGGGGFGFCGGGGGCE5CG8?EGGGGGGGGEGGG6CGGGGGFGGDGGGFFFFGGGDFFFFGGBFFFGGGG6.>FAFFFF79?B2DBGG
@M02352:288:000000000-CKWC8:1:1101:8243:17578 1:N:0:TAGCGCTC+GTAAGGAG
TACGGAGGGTCCAAGCGTTATCCGGAATCATTGGGTTTAAAGGGTCCGCAGGCGGTCAATTAAGTCAGAGGTGAAATCCCATAGCTTAACTATGGAACTGCCTTTGATACTGGTTGACTTGAGTTATACGGAAGTAGATAGAATAAGTAGTGTAGCGGTGAAATGCATAGATATTACTTAGAATACCGATTGCGAAGGCAGTCTACTACGTATATACTGACGCTCATGGACGAAAGCGTGGGGAGCGAACAGGATTAGATACCCTGGTAGTCCACGCCGTAA
+
GGGGGGGGGGGGGGGGGGGGGGGFGGGGGGGGGGGFFGDFGGGGGGGGGGGGGGGEGGGGGGGGGGGGGGGGGGGGGGGGGGGGGFGGGGGGGGGGGGGGGGGGGGGGGGGGGGGGGGGGFGGGGGGGGGGGGGGGGGGGGGGGGGGGGGGGGGGGGGGGGGGGGGGGGGGGGGGGGGGGGFFFGGGGGGGGGGGGGGGGGGGGGGGGGGGGDGGGGGGGGGG5EDGGGGGGGGGFGGGGGGFFFFGGGGFFFFGG?FFFGGGGFFGFFFFF=G??9?DBGD
@M02352:288:000000000-CKWC8:1:1101:26474:17590 1:N:0:TAGCGCTC+GTAAGGAG
TACGTAGGGTCCAAGCGTTATCCGGAATCATTGGGTGTAAAGGGTCCGCAGGCGGTCAATTAAGTCAGAGGTGAAATCCCATAGCTTAACTATGGAACTGCCTTTGATACTGGTTGCCTTGAGTTATACGGAAGTAGATAGAATTAGTAGTGTAGCGTTGAAATGCATAGATATTACTTAGAATACCGATTGCGAAGGCAGTCTACTACGTATATACTGACGCTCATGGACGAAAGCGTGGGGAGCGAACAGGATTAGATACCCTGGTAGTCCACGCCGTAA
+
GGGG-CFGG@<FDDGGGGGEGGFFGE:F<FAFGFG@,@FDGGGGGAFG@FG=CFGF@EFC<FFFG,CE9,BFGGGGGGGGC,4BFGFEGGG?DFGFGGGGG8F<F9FAEFGC?FF+,CFGGGGGDDF9<8@C+@=FFDF<>F<F,,,@DFGGGGGGG3FFFFEFEG>EGGAFFGGGA3>,@B<<>FFC7FGFGGGCECF,=4>C,BE9CE>?9?C+>EE+<8:AED?C+7F5CEGFGDGGDGDFBE9DCGFFF?CD?F2=CFFCFFC?DFAAFFF:>B:6DD
@M02352:288:000000000-CKWC8:1:1101:11388:17591 1:N:0:TAGCGCTC+GTAAGGAG
TACGGAGGGTCCAAGCGTTATCCGGAATCATTGGGTTTAAAGGGTCCGCAGGCGGTCAATTAAGTCAGAGGTGAAAGCCCATCGCTCAACGATGGAACTGCCTTTGATACTGGTTGACTTGAGTTATACGGAAGTAGATAGAATAAGTAGTGTAGCGGTGAAATGCATAGATATTACTTAGAATACCGATTGCGAAGGCAGTCTACTACGTATGTACTGACGCTCATGGACGAAAGCGTGGGGAGCGAACAGGATTAGATACCCTGGTAGTCCACGCCGTAA
+
GGGGGGGGGGGGGGGGGGGGGGGGGGGGGGGGGGGGGGGGGGGGGGGGGGGGGGGGGGGGGGGGGGGGGGGGGGGGFGGGGGGGGGGGGGGGGGGGGGGGGGGGGGGGGGGGGGGGGGGGGGGGGGGGGGGEDGGGGGFGGGGGGGGGGGGGGGGGGGGGGGGGGGGGGGGGGGGGGGGGGGGGGGGGGGGGGDGGGGGGGGGGGGGGGGGGGGGGGGGGGGGEGGGGGGGGGGGFGGGGGGFFFFGGGGF@0,>>?FFFGGGGFFDFFFFFFGF:9FFFGG
@M02352:288:000000000-CKWC8:1:1101:23854:17594 1:N:0:TAGCGCTC+GTAAGGAG
TACGGAGGGTCCAAGCGTTATCCGGAATCATTGGGTTTAAAGGGTCCGCAGGCGGTCAATTAAGTCAGAGGTGAAAGCCCATCGCTCAACGATGGAACTGCCTTTGATACTGGTTGACTTGAGTTATACGGAAGTAGATAGAATAAGTAGTGTAGCGGTGAAATGCATAGATATTACTTAGAATACCGATTGCGAAGGCAGTCTACTACGTATATACTGACGCTCATGGACGAAAGCGTGGGGAGCGAACAGGATTAGATACCCTGGTAGTCCACGCCGTAA
+
FGGGGGGGGFGGGGGGGGGGGGGGGGGGGGGGGGGGGGGGGGGGGGGGGFGGGGGGGGGGGGGGGGGGCFGDGFGGGGGGGGGGGGGGGGGGGFGGGGGGGGGGGGGGGGFGGGGGGGGGGGGGGGGGGGGGGGGGGGGGGGGGGGGGGGFGFGFGGGFGGGGGGGGGGFGGF@EGGGGGGGFFGGGGGGGGGDDCEDFGEGGGGGGGGGGGGGFCFFGGGGGGGGGGFGGGGGGFGGGGGGFFFFGDED57:BFFFFFFGGGGFFGF<F<4@GFBFFDBGG
@M02352:288:000000000-CKWC8:1:1101:18553:17605 1:N:0:TAGCGCTC+GTAAGGAG
TACGGAGGGTGCGAGCGTTAATCGGAATTACTGGGCGTAAAGCGCGCGCAGGCGGATAATCAAGTCAGATGTGAAATCCCGGGGCTCAACCCCGGAACTGCGCCTGAAACTGGTAATCTAGAGTCTCACAGGGGGTAGGGGAATTTCACGTGTAGGGGTAAAATCCGTAGAGATGTGAAGGAACACCGGTGGCGAAGGCGCCTACCTGGATGAGCACTGACGCTGAGGCGCGAAAGCGTGGGGAGCAAACAGGATTAGATACCCTGGTAGTCCACGCCGTAA
+
GGGGGGGGGGGGGGGGGGGGDFGGGGGGGGGGGGGGGGGGGGGGGGGGGGGGGGGGGGGGGGGGGGGGGGGGGGGGGGGGGGGGGGGGGGGGGGGGGGGGGGGGGGGGGGGGGGGGGGGGGGGGGGGGGGGGGGGGGGGGGGGGGGGGGGFGGGGGGGGGGGGGGGGGGGGGGGGGGGGGGGGGGGGGGGGGGGGDGGGGGGGGGGGGGGGGGGGEFFFGGGGGGGGGGGGGGGGFGGGGGGFBFFGGGGFFFFGGFFFFGGGGFFGFFFFFFGFFFFFFGG
@M02352:288:000000000-CKWC8:1:1101:19101:17621 1:N:0:TAGCGCTC+GTAAGGAG
TACGGAGGGGGTTAGCGTTGTTCGGAATTACTGGGCGTAAAGCGTACGTAGGCGGATTGGAAAGTTGGGGGTGAAATCCCAGGGCTCAACCCTGGAACTGCCTCCAAAACTATCAGTCTAGAGTTCGAGAGAGGTGAGTGGAATTCCAAGTGTAGAGGTGAAATTCGTAGATATTTGGAGGAACACCAGTGGCGAAGGCGGCTCACTGGCTCGATACTGACGCTGAGGTACGAAAGTGTGGGGAGCAAACAGGATTAGATACCCTGGTAGTCCACACCGTAA
+
GGGGGGFGGGGGGGGGGGGGGGGGGGGGGGGGGGGGGFGGGGGGGGGGGGGGGGGGGGGGGGGFGGGGGGGGGGGGGGGGGGGGGGGGGGGGGGGGGGGGGGGGGGGGGGGGGGGGGGGGGGGGGGGGGFGGGGGGGGGGGGGGGGGGGGFGGGGGGGGGGGGGGGGGGGGGGGGGGGGGGGGGGGGGGGGGEGGGGGGGGGGGGGGGGGGCEEDFGGGGGGGGGGGGGGGGGGGFGGGGGGEFFFGGGGFFFFGG<FFFGGFGFFGFFFAFFGFFFFF?GG
@M02352:288:000000000-CKWC8:1:1101:14647:17693 1:N:0:TAGCGCTC+GTAAGGAG
TACGGAGGGTGCGAGCGTTAATCGGAATTACTGGGCGTAAAGCGCATGCAGGTGGTTCATTAAGTCAGATGTGAAAGCCCGGGGCTCAACCTCGGAACTGCATTTGAAACTGGTGAACTAGAGTGCTGTAGAGGGGGGTAGAATTTCAGGTGTAGCGGTGAAATGCGTAGAGATCTGAAGGAATACCAGTGGCGAAGGCGGCCCCCTGGACAGACACTGACACTCAGATGCGAAAGCGTGGGGAGCAAACAGGATTAGATACCCTGGTAGTCTACGCCGTAA
+
GGGGGGGGGGGGGGGGGGGGDFGGGGGGGGGGGGGGGGGGGGGGGGGGGGGGGGGGGGGGGGGGGGGGGGGGGGGGGGGGGGGGGGGGGGGGGGGGFFGGGGGGGGGGGGGGGGGGGGGGGGGGGGGGGGGGGGGGGGGGGGGGGGGGGGGGGGGGGGGGGGGGGGGGGGGGGGGGGGGGGGGGGGGGGGGGGGGGGGGGGGGGGGGGGGGGGGGGGGGGGGGGGGGGGGGGGGGFGGGGGGFFFFGGGGFFFFGGFFFFGGGGFFGFFFFFFGFFFFFFGG
@M02352:288:000000000-CKWC8:1:1101:11182:17699 1:N:0:TAGCGCTC+GTAAGGAG
TACGGAGGGGGTTAGCGTTGTTCGGAATTACTGGGCGTAAAGCGCACGTAGGCGGATCAGAAAGTATAGGGTGAAATCCCAGGGCTCAACCCTGGAACTGCCTCCAAAACTATCAGTCTAGAGTTCGAGAGAGGTGAGTGGAATTCCAAGTGTAGAGGTGAAATTCGTAGATATTTGGAGGAACACCAGTGGCGAAGGCGGCTCACTGGCTCGATACTGACGCTGAGGTACGAAAGTGTGGGGAGCAAACAGGATTAGATACCCTGGTAGTCCACACCGTAA
+
GGGGGGGGGGGCEGGGGGGGGFGGGGGGGGGGGGGGGEGGGGGGGGGGGGGGGGGGEGGGFGGGGGAFGFDFFGGGGGGGGGGGGGGFFGGGGGGFFGFGGGGGGGGGGGFGGGGGFFGGGGGGFFGGGGGFGGGGGGGGGGGFGGGGGGGFGGGGFFGGGGGFGGGGGGGGGGGGGGGGGGFFFFGGGGGGCEEGGGCGEGGGGG?FFFFFGGGGGGGGFEGEGDFGGC7DGDC@DFGGGGFFFFGFCGFF086C4?A?GGGGFFG?9*4<=CF??F:(9C
@M02352:288:000000000-CKWC8:1:1101:12945:17705 1:N:0:TAGCGCTC+GTAAGGAG
TACGGAGGGTCCAAGCGTTATCCGGAATCATTGGGTTTAAAGGGTCCGCAGGCGGTCAATTAAGTCAGAGGTGAAAGCCCATCGCTCAACGATGGAACTGCCTTTGATACTGGTTGACTTGAGTTATACGGAAGTAGATAGAATAAGTAGTGTAGCGGTGAAATGCATAGATATTACTTAGAATACCGATTGCGAAGGCAGTCTACTACGTATATACTGACGCTCATGGACGAAAGCGTGGGGAGCGAACAGGATTAGATACCCTGGTAGTCCACGCCGTAA
+
[truncated: 20,955,286 more chars]
