# Supplementary material for: Hidden interactions in the intertidal rocky shore: variation in pedal mucus microbiota among marine grazers that feed on epilithic biofilm communities
Source: PeerJ. 2022 Sep 23;10:e13642. doi: 10.7717/peerj.13642 (PMC9512015; doi:10.7717/peerj.13642)
Supplement: Supplemental Information 33 [file peerj-10-13642-s033.gz › peerj-10-13642-s033]

@M02352:288:000000000-CKWC8:1:1101:18303:2046 2:N:0:TAGCGCTC+GTAAGGAG
CATTCTTGCGAACGTACTCCCCAGGTGGGATACTTATCACTTTCGCTTAGCCACTCAGACCGAAGTCCGAACAGCTAGTATCCATCGTTTACGGCGTGGACTACCAGGGTATCTAATCCTGTTCGCTCCCCACGCTTTCGTCCATCAGTGTCAATTGATTATTAGTAATCTGCCTTCGCAATTGGTATTCTATGTAATATCTATGCATTTCACCGCTACACTACTTATTCTATCTACTTCCGTATAACTCAAGTCAACCAGTATCAATGTCATTTCCAT
+
FGGGGGGGGGGEECFFFFFGGEGEDE<D@EF<FGGGGCEEGGGFEGGGEGGGGGFFGGGE<7:@@FGFGCCFEGGGAFGGGFGGGGEGGGGGGGGGGGGGGGGGGGGGEEFGGGGFGFGGGGGGEEFGEGECFFGGDGGGGGGGGGGGGGGGGGGGGCFG9FGCGGGGGCFFGGGGGCDB/CFCFGFGGGGGGEFF?FF@AC8FFF=FGGFD7825EF0)5@EFGG)CCFF6@77)9?E93?E0=;).7)43<B27<75:092<9)4).)6<):82@5<
@M02352:288:000000000-CKWC8:1:1101:18082:2064 2:N:0:TAGCGCTC+GTAAGGAG
CATTCTTGCGAACGTACTCCCCAGGTGGGTCACTTATCACTTTCGCTTAGCCACTCAAACCGAAGTTCGAACAGCTAGTGACCATCGTTTACGGCGTGGACTACCAGGGTATCTAATCCTGTTCGCTCCCCACGCTTTCGTCCATCAGTGTCAGTATATTATTAGTGATCTGCCTTCGCAATTGGTATTCTATGTAATATCTATGCATTTCACCGCTACACTACATATTCTAACCACTTCATACTAACTCAAGACAACCAGTATCAAAGGCACTTTTACC
+
@CEFFGGGGGDGCFGGGGGGCCGEGFFGEGEFDGFGA6CFGGGEECBD@FFGGGCFGGG@C@:+@FGFG,ECFFGFCCFGGFE?AACFGGGEF=FFCGGEFGFFGEFECFFGF9EFGGGGFGGGGGCFCGEGGGGGCGFGDEGGGGGGGGGFGGGGGCGGCGGG;CCCFAGGGCCFGDC?E4DG4EBEF7DGGEFECFFGFGCFFFAFGGAF8A>DC44;36=)7@):978+;=?@1=E3735).))./7;33)(;023:(.5)--6)6((((./5=43<
@M02352:288:000000000-CKWC8:1:1101:16609:2066 2:N:0:TAGCGCTC+GTAAGGAG
CAGTCTTGCGACCGTACTCCCCAGGTGGGATACTTATCACTTTCGCTTAGTCACTGAGAATTAACCCAACAACTAGTATCCATCGTTTACGGCGTGGACTACCAGGGTATCTAATCCTGTTCGCTCCCCACGCTTTCGTCCATGATCGTCAGTATATACGTATTAGACTGCCTTCGCACTCGGTATTCTAAGTAATATCTATGCATTTCACCTCTACACTACTTATTCTATCTACTTCCGTATAACTCAAGTCAACCAGTATCTAAGTCTGTTCCATATTT
+
E@EFFFGFGGCG@CCFGGCGGDG@8F,,+,E@FGGGGFFFGGGGGGGDD9FFFGG9C@E@EB@@@E<FFBDAFE<<FFFFC<CEFFC?DGGBF:FCFGBFGG<EA=7FGGACGGGGGG,4CF7@FCFE>8@@F+=D>EFCE+==F,6+1@@7>FGFAC;EFC,,37,3@,3>FFD**;*9;C*CFGFFG:;==*=EAF>:B718@FFG8=B7*?089+5=2/>6+7<:?+;=+8CFC43(//(.9.).)5)9CC);;;)7).5))6).)).5.6669))-6
@M02352:288:000000000-CKWC8:1:1101:22760:2182 2:N:0:TAGCGCTC+GTAAGGAG
CAGCCTTGCGACCGTACTCCCCAGGTGGGATACTTATCACTTTCGCTTCGTCACTGAGCTAATGCCCAACAACTAGTATCCATCGTTTACGGCGTGGACTACCAGGCTATCTAATCCTGTTCGCTCCGCACGCTTTCGTCCATCAGCGTAAGTATATACGTAGTAGACTGCCTTCGCAATCGGTATTCTAAGTAATCTCTATGCATTTCACCGCTACACTACCTATTCTATCTACTTCCGTATAACTCAAGTCAACCAGTATCAAAGGCAGTTCCTTAGTT
+
CFFGGGGGGGCGGGGGGGGGGGGGGDFG>8FFGGGGGGGGDFG<CEGG@FGGGGGEGGC9FF<E,,,CFG,EF8,,96C,C<<C4,:AA?,,=+@FGEEFE,,:5F+4BFEF<EE9E,5F9B+>C,++6+8+@3+3C8D+@@E,66DDC+:,@:EF7@=B;FGGF9BDEF68:@9DD4/*@>87*7BCGB,@1*+9@>FCFGFGC88+=C+*9;0=E6;EFF(*;+72<CF8+37<?);4.(()--6.).)6A49=(4>A))))-.4((.(2:<*)9)-66
@M02352:288:000000000-CKWC8:1:1101:20868:2188 2:N:0:TAGCGCTC+GTAAGGAG
CATTCTTGCGAACGTACTCCCCAGGTGGGTTACTTATCACTTTCGCTTGGCCACTCAGTACTTAATCGTACCAAACAGCTAGTAACCATCGTTTACGGCGTGGAATACCAGGGTATATTATCCTGTTCGCTACCCACGCTTTCGTTCATCCGCGTGTATATATTGTTAGTGCTCTGCCTTCGAATTTGGTATTCTATGTAATATCTAAGCATTTCACCGCTACACTACATATTCTTACCACTTCACAATAATTCAAGCATAACAGTATCAATGGCAGTGC
+
CF9EEFGGGGGEGGGGGGGGGGGGGCEG@6C@FGGGF<,ECDF,B:FGCG8FGG@8FFGFF@C6CA5CE,DFF8E,6<<<CCFCF9,9C,8FC<4<=@:B>4@+,5:,,:F7=F,E,4,9,,9E,CFGEGC+@,DDG6++>D,3,63623,@+4+++8@9;FFA97,5@,E,,5;**32<A9*,*4=CFG,5:7+879=:6C+9*+14:,0=C+>=9A2((0:*;:@<;F+3;+.)))6.)3;@3)7<3/.)1)1A1))).9342><)4<9)).),03()
@M02352:288:000000000-CKWC8:1:1101:22149:2244 2:N:0:TAGCGCTC+GTAAGGAG
CAGTCTTGCGACCGTACTCCCCAGGTGGGATACTTATCACTTTCGCTTAGTCACTGAGAATTAACCCAACAACTAGTATCCATCGTTTACGGCGTGGACTACCAGGGTATCTAATCCTGTTCGCTCCCCACGCTTTCGTCCATGAGCGTCAGTATATACGTAGTAGACTGCCTTCGCAATCGGTATTCTAAGTAATATCTATGCATTTCACCGCTACACTACTTATTCTATCTACTTCCGTATAACTCAAGTCAACCAGTATCAAAGGCAGTTCCATAGTT
+
GGGGGGGGGGGGGGCFGGGGGGGGGGGGGGGGGGGGGGGGGGGGGGGGCGGGGGGGGGGGGGGGGGGGGGGGGGGGGGGGGGGGGGGGGGGGGGGGGGGGGGGGGGGGGGGGGGGGGGGGGGGDEGGGGGGFG7CFGGGGGGGGFFGGGGGGGGGGGGGGGGGGGGFGGGGGGGGGGGGEFGGGGGGGFGGFFFFFFAFFFGFCCFFGGGFGGFFFGFFFEFFFGFCCEFFFFFEFFFFDEDDFF<4/7@3CAB<F:?FAFFFFFFF??<?B<A?BFFFAA
@M02352:288:000000000-CKWC8:1:1101:14532:2380 2:N:0:TAGCGCTC+GTAAGGAG
CAGTCTTGCGACCGTACTCCCCAGGTGGGATACTTATCACTTTCGCTTAGTCACTGAACCGAAGTCCAACAACTAGTATCCATCGTTTACGGCGTGGACTACCAGGGTATCTAATCCTGTTCGCTCCCCACGCTTTCGTCCATGAGCGTCAGTATATACGTAGTAGACTGCCTTCGCAATCGGTATTCTGTGTAATATCTATGCATTTCACCGCTACACTACACATTCTATCTACTTCCGTATAACTCAAGTCAACCAGTATCAAAGGCAGTTCCATAGTT
+
DDFEFGGFGGCGGGGGGGGGGGGDGGGGGGGGGGGGGGGGGGGGGGCFGGFGGGGGGGGGGGGGGGGGGGGGFFGGFGGGGFGGGGGGGGGGGGFFGGGGGGGGGGGFGGGGGGGGGGFGGGGGGGGGGGGGGCEFGGGEGGGCFFGGGGGGGGGGGGFFFFFGGGFCFCCCGGGFDG7AFFGGGGGGFGCFGEFFEFFCFDAFEFFGGGFGGFFFGFD9;FFFGGFGFFFFFFE59);?;?@@35))8?>AAA9FB:@F22-)66)3(.(.621:7<246
@M02352:288:000000000-CKWC8:1:1101:19751:2502 2:N:0:TAACGCTC+GTAAGGAG
CAGTCTTGCGACCGTACTCCCCAGGTGGGATACTTATCACTTTCGCTTAGTCACTGAGAAGTAACCCAACAACTAGTATCCATCGTTTACGTCTTGTACTACCAGTGTATCTAATCCTGTTCGCTCCCCACGCTTTCGTCCATGAGCGTCAGTATATACGTATTAGACGGCCTTCGCAATCGGTATTCTAAGTAATATCTATACATTTCACTTCTACACTACTTATTCGATCTACATCTGTATAACTCAAGTCAACCAGTATCAAAGGCAGTTCCATAG
+
CG@FFGGGGGGGGDGGGGGGGGGGG,CF@,66EFGG9FAF@FGFCFG<:FCFFGAGGGCC,66C@,48@F@FGGG,<6CECE95,9:D<FE4,,:B,5CFGE8E:,55CA,@,,,4CE?=EGCFG=4D>FC>F+4A9EFG8+3D,,@==CGE;2EAA@,83C9,,,CE++++4,5:>C5AFG89CGGC7,=+=6ECEF9:BF+=/B+5:7B++29BF6>45A4=C7/+(=>4AFE).9)9??CE6C)))(/9))9=5()/66CE<))(6,(/.6@<4))
@M02352:288:000000000-CKWC8:1:1101:14209:2503 2:N:0:TAGCGCTC+GTAAGGAG
TAATCTTGCGACCGTACTCCCCAGGCGGAATGCTTAATCCGTTAGGTGTGACACCAACAAGCATGCTTGCTGACGTCTGGCATTCATCGTTTACGGTGTGGACTACCAGGGTATCTAATCCTGTTTGCTCCCCACACTTTCGCACCTCAGCGTCAGTATCGAGCCAGTGAGCCGCCTTCGCCACTGGTGTTCCTCCGAATATCTACGAATTTCACATCTACACTTGGAATTCCACTCACTTCTCTCGAACTCAAGACTAGCAGTATTAGAGGCAGTTCTAG
+
EBGFFGGGGGCGGGCDC@EFGGGEGGCFFGGGGGGGGFE<FGGGGGGGGGEFGGGFGGGGGGGGGGGGGGGGGGGGDGGGGGCGFFGGGGGGGGGGEFGGF<FFGGEFFGGGGGGGG;FGGFGFGGGGGGGGGGGGGGGGGGDGGGGGGGGGGGGGGG9=EFGD5CFCGCFGGGGDGGCFFGGGFG=CGG=DGEFDFE;CAGFF<FF:FG8C>F<++=3?;@1ACC@FE6FF=CEFFBB)))6><2?:((8>A349?BF?F<7644<>9)3:<<:B4:)66
@M02352:288:000000000-CKWC8:1:1101:6696:2631 2:N:0:TAGCGCTC+GTAAGGAG
TAATCTTGCGACCGTACTCCCCAGGCGGAATGCTTAATCCGTTAGGTGTGTCACCAACAAGCATGCTTGCTGACGACTGGCATTCATCGTTTACGGTGTGGACTACCAGGGTATCTAATCCTGTTTGCTCCCCACACTTTCGTACCTCAGTGTCAGTATCGTGCCAGTCAGTCGCCTTCGCCACTGGTTTTCCTTCCCATCCCTACGCATTTCACCGCTACACAGGAAATTCCCCTACCCTCTCTCGTACTCTAGTGAGTCAGTTTTGAATGACGTTACAA
+
<EFFFGGGFGEFEGGGGGGGGGGGGF@F:FGFGGGGCFDFGGGGGGGGGGGGGGGFFG<,CFAFGGGDGGGG9FCCGGDGG@FFG9FEFGGGD,?BFFGGGF,,4AE,?7FG?AFEFGFFGGGGFGFGE9FDCEG+CFDFGEG8DGCC=8@AEA,6;@=E8,@:C,@@9=EEF>GGD>FFEGGGGGDC,ADGGF+*08AD)*/0*))/*48DG+6;*5(((6@*;<=G@F6+;*//2(5()47.)56833(.4))1)6/-6-)542:0()6)-)<2:(4:6
@M02352:288:000000000-CKWC8:1:1101:18268:2644 2:N:0:TAGCGCTC+GTAAGGAG
CAGTCTTGCGACCGTACTCCCCAGGTGGGATACTTATCACTTTCGCTTAGTCACTGAGAATTAACCCAACAACTAGTATCCATCGTTTACGGCGTGGACTACCAGGGTATCTAATCCTGTTCGCTCCCCACGCTTTCGTCCATGAGCGTCAGTATATACGTAGTAGACTGCCTTCGCAATCGGTGTTCTAAGTAATATCTATGCATTTCACCGCTACACTACTTATTCCGCCCACTTCGACCAAATTCAAGAACGACAGTATCAATGGCAGTTCTACAGTT
+
FFGFFGGGFGGG:FGGGGCFGCG@FFCEEFGFFGGFFGGGGGGGGGGGGGGGGGGGGGGGGGFGGGGGFGGGFGGGGGCFFGGGGFGGGGGGGGGGGGGGGGGGGGGGGGGGGGGGGGGGGGGGGGGCEGGGGCFFGEGGGEGGGFGGGD:EFGGGGGCGGGGGGGGFGGC,@;FGCD*9FFGGDGGGCE9DC<@*>8FFCGFGFF>DGGFFGE;EGFDEFFC6FCEFCFABFBD;<<?029FF(5A>4)631?FFF>DAF64A29A(::BFA<6AFF?26
@M02352:288:000000000-CKWC8:1:1101:16085:2683 2:N:0:TAGCGCTC+GTAAGGAG
CAGTCTTGCGACCGTACTCCCCAGGTGGGATACTTATCACTTTCGCTTAGCCACTCAAACCGAAGTTCGAACAGCTAGTGACCATCGTTTACGGCGTGGACTACCAGGGTATCTAATCCTGTTCGCTCCCCACGCTTTCGTGCCTCAGCGTCAGTATCAGTTTAGTAAGCTGCCTTCGCTATCGGTGTTCTGTGTAATATCTAAGCATTTCACCGCTACACTACACATTCCGCCTACTCCAACTGAACTCAAGTTTATCAGTATCAATGGCATTTTCGAGG
+
GGGGGGGGGGGGGGGGGGGGGGGGGGDFGGGGGGGGGGGGGGGGGGGGGGGGGGGGGGGGGGGGGGGGGGGGGGGGGGGGGGGGGGGGGGGGGGGGGGGGGGGG<EFGCFFFCEGFFGFFFGGD@F7DCGGGGEGGGGCCFGGG;EEFEEEGE>FFFCGGGGGGDFGGAC9BDFGGCCDFFGFGGC*CGGGFFECC/@+BFGF>4);CCFAFGF058;9@@AEFDC<GEF=):;;??2??B?::4ABFFFBF<>A74)*666<9)6<<<(.().@)90(32
@M02352:288:000000000-CKWC8:1:1101:9479:2731 2:N:0:TAGCGCTC+GTAAGGAG
TAATCTTGCGACCGTACTCCCCAGGCGGTCTACTTATCGCGTTAGCTGCGCCACTAAAGGATCAAGTCCTCCAACGGCTAGTAGACATCGTTTACGGCGTGGACTACCAGGGTATCTAATCCTGTTTGCTCCCCACGCTTTCGCACCTCAGTGTCAGTATCGAGCCAGTCAGTCGCCTTCGCCACTGGTGTTCCTTCCCATCTCTACGCATTTCACCGCTACACAGGAAATTCCACTAACCTCTCTCGTACTCTAGTGAGTCAGTTTTGAATGCAGTTCC
+
FGGGGGGFGGGGGGGGGGGGGGGCGGEEFGGGGGGGG9FEEGGGGGGGGEGEGGGGGGGGGGGGGGGGGGGGGGGGGDFGGGGGFGGGGGGGGGGGGGGGGGGGGGGGGGGGGGGG;FGGGFGGGGGGFGGGG@BFEGGDG7:ECEG7FGGGGGFFGFGDC<DFC*,>DFGFGGG4CDDFFGGGCCE=;:@DF5F<EFFGFGFGFFFCCEEGCFEFFFF9;F3;=C:77?7BBF2))4:?<A??B388:3:?>)-1))*)).6>46>273)-64@<@44>
@M02352:288:000000000-CKWC8:1:1101:17637:2778 2:N:0:TAGCGCTC+GTAAGGAG
CAATCTTGCGATCGTACTCCCCAGGTGGGACACTTATCACTTTCGCTTAGTCACTGAGCTAATGCCCAACAACTAGTGTCCATCGTTTACGGCGTGGACTACCAGGGTATCTAATCCTGTTCGCTCCCCACGCTTTCGTCCATGAGCGTCAGTATATACGTAGTAGACTGCCTTCGCAATCGGTATTCTGTGTAATATCTATGCATTTCACCGCTACACTACACATTCTATCTACTTCCGTATAACTCAAGTCAACCAGTATCAAAGGCAGTTCCATAGTT
+
GGGGGFGGGGDGGEGGGGGGGGGGGGGGFG@FGGGGGGGGGGGGGGGGGGFGGGGGGGGGGFGGGGGGGGGGGGGFGGGGGGGGGGGGGCEE>CGGGGGEGGDEFEGGCFFGGGGGFCDGGFDEGFGFGGG>FFBFGGGDGGFGGFGGGGG8E:EAFGGGGGGGGGGGGGFCEFFFGC*9F55;DGFFG@FCF8=7*:ECBF9DEFAGCCF8:?=ACFBFFF3=*>?D?FFAFFCFFFFD@(83?EFF3437>E)/=?>>26<4:<<01(3:A:F)6<).6
@M02352:288:000000000-CKWC8:1:1101:11403:2793 2:N:0:TAGCGCTC+GTAAGGAG
CAGTCTTGCGACCGTACTCCCCAGGTGGGATACTTATCGCTTTCGCTTAGTCACTGAGTCGAAACCCAACAACTAGTATCCATCGTTTACGGCGTGGACTACCAGGGTATCTAATCCTGTTCGCTCCCCACGCTTTCGTCCATGAGCGTCAGTATATACGTAGTAGACTGCCTTCGCAATCGGTATTCTAAGTAATATCTATGCATTTCACCGCTACACTACTTATTCTATCTACTTCCGTATAACTCAAGTCAACCAGTATCAAAGGCAGTTCCATCGTT
+
GGGGFGGGGGGGGGGGGGFGGGGGGGGGGCFEFGGGGGGEGGGDFGGGGGGGGGGGGGGGEGFGGFGGGGGGG=FFGGGGFGGGGGFFCEGGGGGGGFFFGGGGFGFFGGGGEFGGGGGGGGGFGDEGGGGGG7FFEEFEBEFGGGGGG>EGGGGGFF=DCCFGDFGFGFGGFG>FDDGFFGDEDFGFFCCGGFFEFFFGFGFGFF8CFG+7>).):AD<;))AFDEGEACFFFFFFCE(.68?<BFFA?2:AF26?:>A<4<4<46?B?B?D)9.=<42(
@M02352:288:000000000-CKWC8:1:1101:7849:2913 2:N:0:TAGCGCTC+GTAAGGAG
CAGTCTTGCGACCGTACTCCCCAGGTGGGATACTTATCACTTTCGCTTAGTCACTGAGAATTAACCCAACAACTAGTATCCATCGTTTACGGCGTGGACTACCAGGGTATCTAATCCTGTTCGCTCCCCACGCTTTCGTCCATGAGCGTCAGTATATACGTAGTAGACTGCCTTCGCAATCGGTCTTCTAAGTAATATCTATGCATTTCACCGCTACACTACTTATTCTATCTACTTCCGTATAACTCAAGTCAACCAGTATCAAAGGCAGTTCCATCGTT
+
GGGGGGGGGGDGGGGGGGGGGGGGGGGGGGGGGGGGGGGGGGGGGGGGDGGGGGGGGGGGGGGGGGGGGGGFGGGGGEFGGGGGDGGGGGEGGGEGGGGGGGGGGGGGGGGFGGGGGGDGGGGGGGGGG8E@GEGGGGGGGGGGGGGDGGGEGFGGGGGGGGGGG9FFGGGGGGGGGGGFFGCC*=FFGGFFCEAE<AFCFGFGFF>FFGFCC>;5CFFFFFFFGFC77A7:FFFFFFF@E@FE?>CA>B?<AFFFB:FFFFFA>>A06(1:AFFAFA<BF
@M02352:288:000000000-CKWC8:1:1101:7546:2919 2:N:0:TAGCGCTC+GTAAGGAG
CATTCTTGCGAACGTACTCCCCAGGTGGGTTACTTATCACTTTCGCTTGGCCACTCAGTACTTAATCGTACCAAACAGCTAGTAACCATCGTTTACGGCGTGGACTACCAGGGTATCTAATCCTGTTCGCTACCCACGCTTTCGTTCATCAGCGTCAATATATTGTTAGTGATCTGCCTTCGCAATTGGTATTCTATGTAATATCTAAGCATTTCACCGCTACACTACATATTCTAACCACTCCACAATAATTCAAGACTAACAGTATCAATGGCAGTGC
+
GGGGFGGGGGGGGGGGGGGGGGGGGGGGGGGGGGGGFGGGGGGGGGGGGGGGGGGGGGGGGGGGGGGGGFGGGGGGGGGGGGGGGGGGGGGFGGGGGGGGGGGGGGGGGGGGGGGGGGGFGGGGGGGGGGEGGGFGGDGGGCAEGGGGGGGFGGGGGEGFFDGGFGGCGGFGGGGGGGGFFGDCDGGGGGGGGFF<EFFCBFFGEFFCFFFGGFFFGF?B>FFFGF;F@FFFFFECEE8<7@@@=@FFFF3CE?3C33A<EB?F)::AABFFB?:35:72
@M02352:288:000000000-CKWC8:1:1101:7557:2936 2:N:0:TAGCGCTC+GTAAGGAG
CATTCTTGCGAACGTACTCCCCAGGTGGGTTACTTATCACTTTCGCTTGGCCACTCAGTACTTAATCGTACCAAACAGCTAGTAACCATCGTTTACGGCGTGGACTACCAGGGTATCTAATCCTGTTCGCTACCCACGCTTTCGTTCATCAGCGTCAATATATTGTTAGTGATCTGCCTTCGCAATTGGTATTCTATGTAATATCTAAGCATTTCACCGCTACACTACATATTCTAACCACTCAACAATAATTCAAGACTAACAGTATCAATGGCAGTGC
+
GGEFAFGGGGDGEEGGFDGG@EGEGGGGGGGGGGGGGGGGGGGGGGGGGGGGGGGGGGGGGGGGGGGGCFFGGGGGGGGGGGGGGGGGGGGGGGGGGGGGGGGDGGGFGGGGGFFEGGGGFFF9FFGFGGGGGGGGGGGG@8DEGGGGFGGGGGGGGGGGGGGGGGGGGFGGCFGGFGGFFGGGGGG9DFCDGEF4EAFCFGFGFFFF7?FFFFEFGFFFBFBAFGF;;FF6=C399>@<?ED(((7=3<E35<CFEEFFA??2>):<5<D>2:587(4<
@M02352:288:000000000-CKWC8:1:1101:16277:2952 2:N:0:TAGCGCTC+GTAAGGAG
CAATCTTGCGATCGTACTCCCCAGGTGGGACACTTATCACTTTCGCTTAGTCACTGAGCTAATGCCCAACAACTAGTATCCATCGTTTACGGCGTGGACTACCAGGGTATCTAATCCTGTTCGCTCCCCACGCTTTCGACCATGAGCGTCAGTATATACGTAGTAGACTGCCTTCGCAATCGGTATTCTAAGTAATCTCTATGCATTTCACCGCTACACTACTTATTCTATCTACTTCCGTATAACTCAAGTCAACCAGTATCAAAGGCAGTTCCATAGTT
+
GFGFGGGGGGGGFGCEFGFGGGGEGFGGEFFFGGGGGGGFGGGGC@FGGGGGGGGGGGGGGGGGGGFGGFGGGGFFFFGGGFFFGGGCF?FGGGEEGGFDFGGGGGG<FGCEFF9EGGGGGGGGGGGGGGGGGCEFGGGGGGGGGGGDGCGGCAFGGGGGGFFEFGGGGGGGGGGGCDDBFGEGGFCFGEGGGCBEFBCGFFF+9@FGCFF8CDFFGFFFEF<FGGFGCA=FFFC<CC)2581=C3)/78;5<EC??BFFFA<-66)43(046>69F<BBA
@M02352:288:000000000-CKWC8:1:1101:9714:2956 2:N:0:TAGCGCTC+GTAAGGAG
CAATCTTGCGATCGTACTCCCCAGGTGGGACACTTATCACTTTCGCTTAGTCACTGAGCTAATGCCCAACAACTAGTGTCCATCGTTTACGGCGTGGACTACCAGGGTATCTAATCCTGTTCGCTCCCCACGCTTTCGTCCATGAGCGTCAGTACATACGTAGTAGACTGCCTTCGCAATCGGTATTCTGTGTAATATCTATGCATTTCACCGCTACACTACACATTCTATCTACTTCCATATGACTCAAGTCAACCAGTATCAAAGGCAGTTCCATAGTT
+
GGGGGGGGGGGGGGGGGGGGGGGGGGGGDGGGGGGGGGGGGGGGGGGGEGGGGGGGGGGGGGGGGGGGGGGGGGGEGGGGGGGGGGGGGGCGGGGGGGGGGGGGGGGGFGGGGGGGGCFGGFGGGGGFGFGEGGGGGGGGGGFGFGGGGGGGDGGGGGFCGGCEEGGGGDFFGGGGGGGFF7EEGGGGGGGGGFFFEFFGFGFGEF8FGGFGGFFDGFFFFFFFFGCC57;AFFEFFFFCEEFF5CC9@@3CFCEFF?AAB<D<A<2:BF0?:<F<9<2<D
@M02352:288:000000000-CKWC8:1:1101:8601:2982 2:N:0:TAGCGCTC+GTAAGGAG
CAGTCTTGCGACCGTACTCCCCAGGTGGGATACTTATCACTTTCGCTTAGTCACTGAGAATTAACCCAACAACTAGTATCCATCGTTTACGGCGTGGACTACCAGGGTATCTAATCCTGTTCGCTCCCCACGCTTTCGTCCATGAGCGTCAGTATATACGTAGTAGACTGCCTTCGCAATCGGTATTCTAAGTAATATCTATGCATTTCACCGCTACACTACTTATTCTATCTACTTCCGTATAACTCAAGTCAACCAGTATCAAAGGCAGTTCCATAGTT
+
GDFE6EFGGGC@@FCFGGCFGGFEGGEFGGGGGGGGFCFGGGGFFGGGCG<FDGGGGGGGGGGFEFFGCFGGCDGGGFGEFEFACFGGGGFCFECGGGGGGGEFDFEEFF9EFFFFGFFGFA@F7ACDE,@FGFGF=ED6@CDFCCDGGGGGFGDGGGCFGGFEGGFF9FC6:<*;DDD*@CCEFCC7EFCCB?=*>CACFFAFFF6DCCFGGF;BCFDC@AECC>?>?FFF=CFEFF8?@?@FEFEFF;<AA<<?7::<<>AF<<<??148<9@49A?<5
@M02352:288:000000000-CKWC8:1:1101:20809:2989 2:N:0:TAGCGCTC+GTAAGGAG
CAGTCTTGCGACCGTACTCCCCAGGTGGGATACTTATCACTTTCGCTTAGTCACTGAGAATTAACCCAACAACTAGTATCCATCGTTTACGGCGTGGACTACCAGGGTATCTAATCCTGTTCGCTCCCCACGCTTTCGTCCATGAGCGTCAGTATATACGTAGTAGACTGCCTTCGCAATCGGTATTCTAAGTAATATCTATGCATTTCACCGCTACACTACTTATTCTATCTACTTCCGTATAACTCAAGTCAACCAGTATCAAAGGCAGTTCCATAGTT
+
GGGGGGGGGGGEGDEFGGGGGGGEFGFGGGGGGGGGGGGGGGGGGGGGDGGGGGGGGGGGGGGGGGGGGGGGGGGGGGFGGGGGGGGGGGGCGGGGGEGGFGGGFCEFGGGCFFFGGFGGGGGGGFGGGGGGGD@FGGDEEEGGFCGDGGGGGGGGGGGFFFGCFFFGGFGGFGGFGDGFFGGG>>FFGGCCFFF6EFFGFGFF<C>:7CF7<?2?EFFFEF4AGG5CCFFFFFFEECF?ED1;CE34=@8C>>AFF<7>BFFFAFFFF<:<<>FA?4?<:
@M02352:288:000000000-CKWC8:1:1101:24338:3036 2:N:0:TAGCGCTC+GTAAGGAG
CAGTCTTGCGACCGTACTCCCCAGGTGGGATACTTATCACTTTCGCTTAGTCACTTAGCTAATGCCAAACAACTAGTATCCATCGTTTACGGCGTGGACTACCAGGGTATCTAATCCTGTTCGCTCCCCACGCTTTCGTCCCTCAGCGTCAGTACATACGTAGTAGACTGCCTTCGCAATCGGTATTCTGTGTAATATCTATGCATTTCACCGCTACACTACACATTCTATCTACTTCCATATGACTCAAGTCACCCAGTATCAAAGTCAGTTCCATAGTT
+
GGGCFGGGGGEGGGGGGGGGGEGGFGGGDGGGGGGDCF9E,FFGFEEGGGCFGGGGGGGGGGCGGE@EFFGGGGGCFGAFGEGFDEGGGGB=FCGGDCGEGGFGGGG<FEGDEAE=EBFEFFGDGDCE4@ECG@C+CCFGEC,3>8DD+3AEDFGGGFECGGFCGFC,@,@,@,*3**<9AC5;CEFCFF:CF<AAE+1=BG+C<A>71@8:DEFEDF@)6FEA>F<F?7;CAA).9C<<?5C)6>66=;;.176*4(044)-4>4)-.4)5)-*4/))65
@M02352:288:000000000-CKWC8:1:1101:15074:3142 2:N:0:TAGCGCTC+GTAAGGAG
CAGTCTTGCGACCGTACTCCCCAGGTGGGATACTTATCACTTTCGCTTAGCCACTCAAACCGAAGTTCGAACAGCTAGTGACCATCGTTTACGGCGTGGACTACCGGGGTATCTAATCCCGTTCGCTCCCCACGCTTTCGTCCATCAGTGTCAGTTGATTATTAGTGATCTGCCTTCGCAATTGGTATTCTATGTAATATCTATGCATTTCACCGCTACACTACATATTCTAACCACTTCATAATAACTCAAGACAACCAGTATCAAAGGCAATTTTACCG
+
GGGGGGGGGGGGGGGGGGGGGGGGGGGGGGGGGGGGGGGGGGGGGGGGGGGGGGGGGGGGGGGGGGGGGGGGGGGGGGGGGGGGGGGGGGGGGGGGGGGGGGGGGGGGGGGGGGGGGGFGGGGGGE:FEFGGGGGGGGGGGGGGGGGGGGGGGGGGGGGGGGGGGGGGGGGGGGGGGGGBEGGFFFCGGGGGGFFFFFFGFGFGEFCGGGFGGFFDGD>E@@@FGGFGEFFF6=?F<EF<AD>AADFFFFFFFFBFFF>3<><><BDA>06?1>7>FBA<(
@M02352:288:000000000-CKWC8:1:1101:6028:3230 2:N:0:TAGCGCTC+GTAAGGAG
CAGTCTTGCGACCGTACTCCCCAGGTGGGATACTTATCACTTTCGCTTAGTCACTGAGAATTAACCCAACAACTAGTATCCATCGTTTACAGCGTGGACTACCAGGGTATCTAATCCTGTTCGCTACCCACGCTTTCGTTCATCAGCGTCAATATATTGTTAGTGATCTGCCTTCGCAATTGGTATTCTATGTAATATCTAAGCATTTCACCGCTACACTACATATTCTAACCACTTCACAATAATTCAAGACTAACAGTATCAAAGGCAGTTCCATAGTT
+
GGGGFGGGGGDGEDGFFGGGGGGGGGDFGGGGGGGGGGGGGGGGGGGGGGFGGGCFGGGGGGGGGGGGGGGGGGGGGGGGGGGGGGGGGGG@FGGFGGGGGGGGGGGFDFDGGGGGGGGGGGGGGGGGFGGGG:CFGGGGGGFEDFGGGGGGGCFFGGFGGAFGGGFFGCFGGGGGGGGFFGGGGGGG7CEFGF6AEFFFFFF4AFFGGGFF9?9B=FF=BF@B7CCGFFFFFADFF@53/)74;??CEFF317@FFFF?C3<CC;43718D9A=<BA?46
@M02352:288:000000000-CKWC8:1:1101:22333:3235 2:N:0:TAGCGCTC+GTAAGGAG
TAACCTTGCGGCCGTACTCCCCAGGCGGTCTACTTAATGCGTTAGCTTTGAAAAACAGAACCGAGGTTCCGAGCTTCTAGTAGACATCGTTTACGGCGTGGACTACCAGGGTATCTAATCCTGTTTGCTCCCCACGCTTTCGCATCTGAGTGTCAGTGTCTGTCCAGGGGGCCGCCTTCGCCACTGGTATTCCTTCAGATCTCTACGCATTTCACCGCTACACCTGAAATTCTACCCCCCTCTACAGCACTCTAGTTCACCAGTTTCAAATGCCGTTCCG
+
FFFGGGGGGGGGGGGEGGGGGGD@FFEEFEGGGGGGGGGGGGGGGGGGGGGGGFGDEFFGGGGGGGFGGGGGGGCGFFGGGGGGGGGGGGGGGGGGGGEEEEFGGGGGGGGGGGGFGGGFGFGFGGGGGGGGGGGGGGGFGGGGGEFCFGGGGGGGGFGGGGGCEFGGGEEGECGGGGGFFGGGGGGG7EFFGF69@FFGFGFGFFFGCC@CDBAF*)712=::>DFFDFFFF?<4:?>06??FD2:BF007<4)9<)94<>09<<>4A9>A))8:>:?:
@M02352:288:000000000-CKWC8:1:1101:10717:3235 2:N:0:TAGCGCTC+GTAAGGAG
CATTCTTGCGAACGTACTCCCCAGGTGGGTCACTTATCACTTTCGCTTAGCCACTCAAACCGAAGTTCGAACAGCTAGTGACCATCGTTTACGGCGTGGACTACCAGGGTATCTAATCCTGTTCGCTCCCCACGCTTTCGTCCATCAGTGTCAGTATATTATTAGTGATCTGCCTTCGCAATTGGTATTCTATGTAATATCTATGCATTTCACCGCTACACTACATATTCTAACCACTTCATAATAACTCAAGACAACCAGTATCAAAGGCAATTTTACCG
+
GFAFFGGGGGGGGCFGGGFGGGGGFFGFCGGEFGGGFFGGGGGGGGGGGGGGGGGFGGGGGGGGGGGGGGGGGGGGGGGGGGGGGGGGGGGGGGGGGGGGFGGGGGGGGGGGGGGGGGGGGGGFGFEFGGGGGGGGGGGGGGGG9FGGGGGGGGGGGGGGGGGGDC9FFGFCGGGGGGGFEGGGGGGGGGGGGFFFFFFGAGFGFFFFFGFGGF(:=BFF@FEF4CEFFF@FFF<E?FF8?EF?3?EEC37@EF@FD?:?<<<29AAA2((.8:F)9><A-
@M02352:288:000000000-CKWC8:1:1101:15994:3243 2:N:0:TAGCGCTC+GTAAGGAG
TAATCTTGCGACCGTACTCCCCAGGCGGTCTACTTAACGCGTTAGCTCCGAAAGCCACGGCTCAAGGCCACAACCTCCAAGTAGACATCGTTTACGGCGTGGACTACCAGGGTATCTAATCCTGTTCGCTCCCCACGCTTTCGTCCATGAGCGTCAGTATATACGTAGTAGACTGCCTTCGCAATCGGTATTCTAAGTAATATCTATGCATTTCACCGCTACACTACTTATTCTATCTACTTCCGTATAACTCAAGTCAACCAGTATCAAAGGCAGTTCCA
+
FFGGGGGGGGGGGGGGGGGGGGGGGGGGCGGGGGGGGGGGGGGGGGGGGGGGGGGGGGGGGGGGGGGGGGGGGGGGGGGGGGGGGGGGGGGGGGGGGGGGGGGGGGGGGGGGGGGGGGGGGGGGGGGGDCFEFGFGGGGGGGGGGEEDEFCGGGGGGGGEFGGGFEFFEGGGGGGGGFGFFGGGGGGC=CGGGFFEEFFGCC6:?F8:CF=CGFFFFF>14@DFGD2*6@FF?F<44AFA>BAAF?F<FDFF)424-6@A<??06>2<>B<>:15<54)6)
@M02352:288:000000000-CKWC8:1:1101:14859:3270 2:N:0:TAGCGCTC+GTAAGGAG
TAATCTTGCGACCGTACTCCCCAGGCGGAATGCTTAATCCGTTAGGTGTGTCACCGAATAGCATGCTACCCGACGACTGGCATTCATCGTTTACGGTGTGGACTACCAGGGTATCTAATCCTGTTTGCTCCCCACACTTTCGCACCTCAGCGTCAGTATCGAGCCAGTGAGCCGCCTTCGCCACTGGTGTTCCTCCGAATATCTACGAATTTCACCTCTACACCCGGAATTCCACTCACCTCTCTCGAACTCAAGACCAGGAGTTTAAGAGGCAGTTCCAG
+
<<FEEEGFGGEDEEGGEGFFG@C6,@:@G@<EFCGGAF<<FDFGDGFCFEFDFGGGGGCFGGFGGGFDGGGEG7=CFFGGGDEBFFGGGGGGGGGCBFCEEEC?FGGC=CFE,:A=EGFGGFGFFFFFG9FGCCFGGGAE,==EGCF:CFGGEGGGEEFE7:DEGGGG9C,,6:9D<DGFFGGGF6CFFE5@>5F@F33CFGF7?FFDGC)3++.;+0).:=7))77<98)1@FD)((.8?:4(,)47:F025?2*(.73<?::?4ADFDF?FBF1*6<4.
@M02352:288:000000000-CKWC8:1:1101:21640:3282 2:N:0:TAGCGCTC+GTAAGGAG
TAGTCTTGCGACCGTACTCCCCAGGCGGTGCGCTTAACGCGTTAGCTCCGGCACAGAAGGGGTCGAACCCTCCCACACCAAGCGCACATCGTTTACTGCTAGGACTACAGGGGTATCTAATCCCTTTCGCTACCCTAGCCTTCGAGCCTCAGCGTCAGTAAATGTCTAGTAACCTGCTTTCGCCATTGGTCTTCCTCTCGATATCTACGCATTTCACTGCTACACCGAGAATTCCAGTTACCTCTCCATTACTCTAGCACGGCAGTATCGAATGCAGTTTG
+
FFGGFGGGGGGGDFFGGGGGGGGDGDEDFCCFGGGGGGGGGGGGGGFGGGGGGEGGGGGGGGGGGGGGGGFGGGGGGGGGGFGGGDGGGGGGGCFGGGGGGGGGGGGGGGGGGGGGGGGDCGCGGGGGGGCGGGGGGGG6FFGFGGDDGGFFFGGCEDFFGFFGFG<EFGF@CFCFGGGCFGGDGECGGGCFDFFEFFFG4DFDFFFGGDEGGFAFGFA?BFFFGG939@EF?FF9<<:ABAFFFFFFFADF>BFFDA?2939(7346:??F:??4B4>B2
@M02352:288:000000000-CKWC8:1:1101:13729:3293 2:N:0:TAGCGCTC+GTAAGGAG
CAGTCTTGCGACCGTACTCCCCAGGTGGGATACTTATCACTTTCGCTTAGTCACTGAGAATTAACCCAACAACTAGTATCCATCGTTTACGGCGTGGACTACCAGGGTATCTAATCCTGTTCGCTCCCCACGCTTTCGTCCATGAGCGTCAGTATATACGTAGTAGACTGCCTTCGCAATCGGTATTCTAAGTAATATCTATGCATTTCACCGCTACACTACTTATTCTTTCTACTTCCGTATAACTCAAGTCAACCAGTATCAAAGGCAGTTCCATAGTT
+
GGGGCFGGGGGGGGGFGGGGGGGEFGGGGGGGGGGGGGGGGGGGFGGGGGGGGGGGGGGGGGGGGGGGGGGGGGGGGGGGGGGGGGGGGGGGGGGGGGGGGGGGGGGGGGGFGGGGGGGGGGGG@FGGGGGGGGGGGGGGGGGGFGGGGGGEGGGFGGGGGGGGGGGGGGGGGGGGGGGFFGGGGGGGGGGGGFFFFAFGFGF7?F6CFFFGGF95EFDC@F9CGG3>EFFFFFFFFEE<;;@ECE<;@0<A<AFFF<>BFA4:>AFF:?FFFA42@B?DA
@M02352:288:000000000-CKWC8:1:1101:19847:3303 2:N:0:TAGGGCTC+GTAAGGAG
CATTCTTGCGAACGTACTCCCCAGGTGGGATACTTATCACTTTCGCTTAGCCACTCAGACCGAAGTCCGAACAGCTAGTATCCATCGTTTACGGCGTGGACTACCAGGGTATCTAATCCTGTTCGCTCCCCACGCTTTCGTCCATCAGTGTCAATTGATTATTAGTAATCTGCCTTCGCAATTGGTATTCTATGTAATATCTATGCATTTCACCGCTACACTACATATTCTAACTACTTCATAATAATTCAAGATGACCAGTATCAAAGGCAATTTTACGG
+
GGGGGGGGGGGGGGCFGGGGGGGGGGGGGGGGGGGGGGGGGGGGGGGGGGGGGGGGGGGGGGGGGGGGGGGGGGGGGGGGGGGGGGGGGGGGGGGGGGGGGGGGGFFGGGGGGGGGFGGGGGGGGGGGGGGGGGGGGGGGGGGGGGGGGGGGGGGGGGGGGGGGFFFGGGGGFGGGGGGAFGGGGGGGGGGGGFFFFFFGFDFGFFFGGGFGCA@EEFFFDFEFDGEGFAFFFFFFF<??EFECFFCFF3CC?@@6<AF:6>B><>B>A0:??FFAFA4<0
@M02352:288:000000000-CKWC8:1:1101:23192:3372 2:N:0:TAGCGCTC+GTAAGGAG
CAGTCTTGCGACCGTACTCCCCAGGTGGGATACTTATCACTTTCGCTTAGTCACTTAGCTAATGCCAAACAACTAGTATCCATCGTTTACGGCGTGGACTACCAGGGTATCTAATCCTGTTCGCTCCCCACGCTTTCGTCCCTCAGCGTCAGTACATACGTAGTAGACTGCCTTCGCAATCGGTATTCTGTGTAATATCTATGCATTTCACCGCTACACTACACATTCTATCTACTTCCATATGACTCAAGTCAACCAGTATCAAAGGCAGTTACATAGTT
+
GGGGGGGGGGGGE7FGGGGGGGGGGFFFGGGGGGGGGGGGGGFGGGGGGGFGGGGGGGGGGGGGGGGGGCGGGGGDDEFFAECGGGGDFEGGGGGGGDFGGGCGGEGGE<FGGGGFGGGFFGFGGGG76DGEGDGCF@DEE==DGGGCE8CGCGGGGGGGG<EGGFFGGGGGGGGGGD>EFFEC7FGGGGG>FCFEEFFGFGFCEFFFGGFGGB>D*;8E@FEFG<EGFA6++7;7C7EFF<<376))6=@BBF<*8?FF)))):2:<6(144)=A*--.6
@M02352:288:000000000-CKWC8:1:1101:22059:3419 2:N:0:TAGCGCTC+GTAAGGAG
CAGTCTTGCGACCGTACTCCCCAGGTGGGATACTTATCACTTTCGCTTAGTCACTGAGAATTAACCCAACAACTAGTATCCATCGTTTACGGCGTGGACTACCAGGGTATCTAATCCTGTTCGCTCCCCACGCTTTCGTCCATGAGCGTCAGTATATACGTAGTAGACTGCCTTCGCAATCGGTATTCTAAGTAATATCTATGCATTTCACCGCTACACTACTTATTCTATCTACTTCCGTATAACTCAAGTCAACCAGTATCAAAGGAAGTTCCATAGTT
+
GGGGGGGGGGGGGGGGGGGGCFG@FFFGGGGGGGGGGGGGGGGGGGGG@GGGGGGGGGGGGGGGGGGGGGGGGGGGGGGGGGGGGGGGGGGGGGGGGEGGGGGGGGGGGGGG<FEFFGGGEFGD=FGGGGGEGG7FGGGGGGGEEGGGGCGGG:CGGFGGGGGEGGGGGGGFCFGGDGDFFCGCFGGGGG7FGFCEFFFFFGFGFFFC@FFDGFFFG4;95ACFFG3+6CFFFF9CCE@;E;DFFEFFAE>FAFAF<?><9<<B>A<?(,44>A*6942A<
@M02352:288:000000000-CKWC8:1:1101:12344:3445 2:N:0:TAGCGCTC+GTAAGGAG
CAATCTTGCGATCGTACTCCCCAGGTGGGATACTTATCACTTTCGCTTAGCCACGCAGACCGAAATCCACACAGCTAGTAACCATCGTTTACGGCGTAGACTACCAGGGTATCTAATCCTGTTCGCTACCTACGCTTTCGTCCATCAGCGTCAATATATTGTTAGTGATCTGCCTTCGCAATCGGTATTCTATGTAATATCTAAGCATTTCACCGCTACACTACATATTCTAACCACTTCACAATAATTCAAGAACTGCAGTATCAATGGCAATTTTACGG
+
GGGGGGGGGGGGGGGGGGGGGGGGGGGGGGGGGGGGGGGGGGGGGGGGGGGGGGGGGGGGGGGGGGGGGGGGGGGGGGGGGGGGGGGGGGGGGGGGGGGGGGGGGGGGGGGGGGGGGGGGGGGGGGGGGGGGFGGGGFGGGGGGGGGGGGGGGGGGGGGGGGGGGGGGGGGGGGGGGGGFEGGGGGGGGGGGGFFFCFFGFGFGFFFGGFFGGFFFGFFFFFFFGGEFFFFFFFFFFFFFFFFFFFFA<AFDFF?FA?FA?BFFFFFAAB:BB??<BFA?<
@M02352:288:000000000-CKWC8:1:1101:19648:3445 2:N:0:TAGCGCTC+GTAAGGAG
CAGTCTTGCGACCGTACTCCCCAGGTGGGATACTTATCACTTTTGCTTAGTCACTGAGTCGAAACCCAACAACTAGTATCCATCGTTTACGGCGTGGACTACCAGGGTATCTAATCCTGTTCGCTCCCCACGCTTTCGTCCATGAGCGTCAGTATATACGTAGTAGACTGCCTTCGCAATCGGTATTCTAAGTAATATCTATGCATTTCACCGCTACACTACTTATTCTATCTACTTCCGTATAACTCAAGTCAACCAGTATCAAAGGCAGTTCCATCGTT
+
GFGFEGGGGGGGGGGFEFGGGGGGGGCGGGGGFGGGGGGGGGGGGGGGGGGGGGGGGGGGGGGGGGGGFGGGGGGGGGGGGGGGGGGGGGGEEFGGGGGGGGGGGGGEFGGGGGGGFGGGGGGGGGGGEGGGGGGGGGGGGEGGGGGGGGGGGGGGFGGGGGGGGGGGFCEFFGGGGGDFFGDGGGCGEGGFGEFEFAFGFGFGFFFGGGFFGFFEEFFEEF):CCEGFFFFFFFFECA;=DFFFEC@>?3.-<490::AA<BBBBFF?B::<BF<74:B2
@M02352:288:000000000-CKWC8:1:1101:25668:3473 2:N:0:CAGCGCTC+GTAAGGAG
TAATCTTGCGACCGTACTCCCCAGGCGGTCTACTTAATGCGTTAGCTCCGAAAGCCACGGCTCAAGGCCACAACCTCCAAGTAGACATCGTTTACGGCGTGGACTACCAGGGTATCTAATCCTGTTTGCTCCCCACGCTTTCGCACATCAGTGTCAGTTTCTGTCCAGGGGGCCGCCTTCGCCATCGGTTTTCTTCCAGATCTCTACGCATTTCACCGCTACCCCTGACATTCCACCCCCCTCTACAGCCCTCTAGTTAACCAGTTTCAAATGCATTTCC
+
9FGGGGGGGGC:CFFGGGGGGGGGGGGG++BCFGGGA,CFFGGGGGG9@F7:F7FCC=FE@+B,9,,FFCGF@,B,BF8FFF<?<BAFGEGGGGG@7+@FGGGGGGGGG8CCFFGFFFCGGFGEGGGG,EEGGGGGDEGGGEE68**+,7<EFFGGCF,5@;BGFGFCCG8CE=DGGCDFFG=E3+=8?58FD3A))+;:=66>9F@CD57D>BAFFF69>>(7C5(C(/709*.6::0909??>AA))(-41()*))*-6)5(.5)6)<94<29)*)-)
@M02352:288:000000000-CKWC8:1:1101:15825:3570 2:N:0:TAGCGCTC+GTAAGGAG
CAGTCTTGCGACCGTACTCCCCAGGTGGGATACTTATCACTTTCGCTTAGTCACTGAGTCGAAACCCAACAACTAGTATCCATCGTTTACGGCGTGGACTACCAGGGTATCTAATCCTGTTCGCTCCCCACGCTTTCGTCCATGAGCGTCAGTATATACGTAGTAGACTGCCTTCGCAATCGGTATTCTAAGTAATATCTATGCATTTCACCGCTACACTACTTATTCTATCTACTTCCGTATAACTCAAGTCAACCAGTATCAAAGGCAGTTCCATCGTT
+
GGGGFGGGGGGGGGEFGGFGGGGGGGGGGGGGGGGGGGGGGGGGGGGGGFFGGGGGGGGGGGGGGGGGGGGGGGGGGGGGGGGGGGGGGGGGGGGGGFGGGGGGGGGFGGGGGGGGGFEEFGGGGGGGGGGGGCFFGGFGGGGGGGGGGGGGGGGGGGGGGGGGGFFGGGGGGGGGGGGFFGGGGFGGFGGGFEFFFAFGFGFGFFFGGGFGGFFFEF@CEF38CFFFEF6AFFFFEFFDEFFFCE>9ABB>4<AF03FAAABFFFF7:?089AFB?AB<:
@M02352:288:000000000-CKWC8:1:1101:14271:3589 2:N:0:TAGCGCTC+GTAAGGAG
CAGTCTTGCGACCGTACTCCCCAGGTGGGATACTTATCACTTTCGCTTAGTCACTGAGATTAAATCCCAACAACTAGTATCCATCGTTTACGGCGTGGACTACCAGGGTATCTAATCCTGTTCGCTCCCCACGCTTTCGTCCATGAGCGTCAGTATATACGTAGTAGACTGCCTTCGCAATCGGTATTCTAAGTAATATCTATGCATTTCACCGCTACACTACTTATTCTATCTACTTCCGTATAACTCAAGTCAACCAGTATCAAAGGCAGTTCCATCGG
+
GGGGFGGGGGGGGGGFGGGGGGGGGGGGGGGGGGGGGGGGGGGGGGGGGGFGGGGGGGGGGGGFGGGGGGGGGGGGGGGGGGGGGGGGGGGGEGGGGGFFGGGGGGGGFGGGGGGGGGGGGGGDGGGGGGGGEGGGGGGGGGGGGGGGGDGGGGGGGGGGGGGGGCFFFGGGGGGGGGGFBFGGGGGGGGGFGFFFFFFGF@FCEFCFFGFFGFFBEEEFEF@F7DFGFFFFF=CEFFFF@EFF@FFF3<;<EFFFFBB?AA)5A<AF1(.2.<F2@)68(
@M02352:288:000000000-CKWC8:1:1101:16545:3607 2:N:0:TAGCGCTC+GTAAGGAG
CAGTCTTGCGACCGTACTCCCCAGGTGGGATACTTATCACTTTCGCTTAGTCACTGAGAATTAACCCAACAACTAGTATCCATCGTTTACGGCGTGGACTACCAGGGTATCTAATCCTGTTCGCTCCCCACGCTTTCGTCCATGAGCGTCAGTATATACGTAGTAGACTGCCTTCGCAATCGGTATTCTAAGTAATATCTATGCATTTCACCGCTACACTACTTATTCTATCTACTTCCGTATAACTCAAGTCAACCAGTATCAAAGGCAGTTCCATAGTT
+
GGGGGGGGGGGGGGEGGGGGGGGGGFGGGGGGGGGGGGGGGGGGGGGGGGGGGGGGGGGGGGGGGGGGGGGGGGGFGGGGGGGGGGGGGGGCFGGGGGGCDGFGGGEGGGGGGGGGGGFFGGGDFGGGGFGBFFGGGGGGEGGGGGGGGGGGFGGGGGGGGGGGGFGGGGGEGFGGGGGFFG5EFGGFGGFFFE8?EFFGFGCGFFFGGGFGDB=>G6@EFFC=CFFGFFFFFFFFFCE;@;14CC9))6EFFF2??BFDF><24<><?:0:<<@4/))-6
@M02352:288:000000000-CKWC8:1:1101:12931:3617 2:N:0:TAGCGCTC+GTAAGGAG
TAATCTTGCGACCGTACTCCCCAGGCGGAATGCTTAATCCGTTAGGTGTGACACCAAAGGGCAAGCCCCCTGACGTCTGGCATTCATCGTTTACGGTGTGGACTACCAGGGTATCTAATCCTGTTTGCTCCCCACACTTTCGTACCTCAGCGTCAGTATCGAGCCAGTGAGCCGCCTTCGCCACTGGTGTTCCTCCAAATATCTACGAATTTCACCTCTACACTTGGAATTCCACTCACCTCTCTCGAACTCTAGACTGATAGTTTAGGGGGCAGTTCCAG
+
FGGGGGGGGGGGGGGGGGGGGGGGGGGGGGGGGGGGGGGGGGGGGGGGGGGGGGGGGGGGGGGGGGGGGGGGGGGGGGGGGGGGGGGGGGGGGGGGFGGDGGGGGGBFGGGGGGGGGGGGGGGGGGGGGGGGGGGGGGGGGEGGGGGGGGGGEGEEFGEFCGGGGGGGGGGGGCGGDDGFEGGGGGF9EFGGGFFFFFFGFGFFEFFGDC>GGFFF?AEAEFFAF=)0)29@8AAFFFFF7:??<B()8?04:9:444<>B4-.)6.))(-((-03=A4A)
@M02352:288:000000000-CKWC8:1:1101:10435:3625 2:N:0:TAGCGCTC+GTAAGGAG
TAATCTTGCGACCGTACTCCTCAGGTGGATAACTTATCGCGTTAGCTTCAGCACTGCAAGCAAGTTGCAACACTTAGTTATCATCGTTTAGGGCGTGGACTACAAGGGTATCTAATCCTTTTCGCTCCCCACGCTTTCGTTCCTCAGCGTCAATATAGTTCCAGTTAGCTGCCTTCGCTTTTGGTGTTCCTCTAAGTATCTACGGATTGCACCCCTACACTTAGAATTCCGCTAACCTCTCCCTAATTCTAGACTTGCAGTTTCAAATACAAACACGGAGT
+
FGGGGGGGGGGGGGGGGF9EFFGGGGGGGGGFGGGGGGGGGGGGGGGGGFGGGGGGGGGGGGGGGGGGGGGGGGGGFGGGGGGGGGGGGGGGGGGGGGGGGGGFGDFGFGGGGGGGGFFGGGGGGGGGGGGGGGGGGGGGGGDFEGGGGGGGGGEEGGGGGFGGGGEGGGGF???FGDDFFGGDGGGGGGA7CEFEEFFGFGFCAB*99:=FFDFFGFFDEFFFGFCGEFFFFFFEF>@EFFFFA@FFEF<C5@FFFF??BFF>A<294<24.()4>6(,-
@M02352:288:000000000-CKWC8:1:1101:10447:3639 2:N:0:TAGCGCTC+GTAAGGAG
TAATCTTGCGACCGTACTCCTCAGGTGGATAACTTATCGCGTTAGCTTCAGCACTGCAAGCAAGTTGCAACACTTAGTTATCATCGTTTAGGGCGTGGACTACAAGGGTATCTAATCCTTTTCGCTCCCCACGCTTTCGTTCCTCAGCGTCAATATAGTTCCAGTTAGCTGCCTTCGCTTTTGGTGTTCCTCTAAGTATCTACGGATTGTACCCCTACACTTAGAATTCCGCTAAACTCTCCCTAATTCTAGACTTGCAGTTTCAAATACAAACACGTAGG
+
EEGGGGGGGGGGGGEGGGGG<CCEEEFDGDECFGGGGGGGGGGGGGGFGFDFGGGGGGFEFFGGGGFGGGGFGF?FGGGGFFCFGFGGGGFEFFGGGGGGGGGEGFGE4BFGGGGGGGGGCFGGGGGGFGGGFG+=DFEGGFGGGG?DEGGGGGGGGFFFFCFFGGG9EGGGG?FGGGG5<797D>CGFFCFGFFC*31C6=CF>D4DF,4:B6>4=6@B==@FFCE@;:A>>8()/14)/:333;3?9?C3?A31/9*)642--:<)69A2),),7((,(
@M02352:288:000000000-CKWC8:1:1101:14700:3672 2:N:0:TAGCGCTC+GTAAGGAG
CAGTCTTGCGACCGTACTCCCCAGGTGGGATACTTATCACTTTCGCTTAGTCACTGAGCTAATGCCCAACAACTAGTATCCATCGTTTACGGCGTGGACTACCAGGGTATCTAATCCTGTTCGCTCCCCACGCTTTCGTCCATGAGCGTCAGTATATACGTAGTAGACTGCCTTCGCAATCGGTATTCTAAGTAATCTCTATGCATTTCACCGCTACACTACTTATTCTATCTACTTCCGTCTAACTCAAGTCAACCAGTATCAAAGGCAGTTCCATAGTT
+
FGDFFGGGGGGGGGGFGGGGGGDEGGGGGFGGGGGGFGGGGGGFFGGGGGGGGGGGGGGGGGGGGGGGGGGGGGGGGGGGGGGGGGGGGGGGGGGGGGGGGGGGGGGGGGGGGGGGGCFGGGGGGFGGDGGEGGGFGGGGGGGGFFGGGGGGGGFAFGGGGFGGGFFGGGGGGGGGGGGDFGGGGGFGGGGGGFFEFFFGFGFGFFCC@FFDDBFFGFF34A9A;FEDCFFFFFFFFEFD;,,,69;EEE<<<ABFFFF<DAFFF)<:B::FBFBBFAB<6
@M02352:288:000000000-CKWC8:1:1101:22909:3672 2:N:0:TAGCGCTC+GTAAGGAG
CATTCTTGCGAACGTACTCCCCAGGTGGGATACTTATCACTTTCGCTTAGCCACTCAGACCGAAGTCCGAACAGCTAGTATCCATCGTTTACGGCGTGGACTACCAGGGCATCTAATCCTGTTCGCTCCCCACGCTTTCGTCCATCAGTGTCAATTGATTATTAGTAATCTGCCTTCGCAATTGGTATTCTATGTAATATCTATGCATTTCACCGCTACACTACATATTCTAACTACTTCATAATAATTCAAGATGACCAGTATCAAAGGCAGTTCCATAG
+
GGGAEFGFGGGEEGFGFGFGGED6FEE@EEFGGGGGGGFFGFGFGGGFFCFEGGEGGDEFEEGGFF9FGGGFGGGGCEFGGG9FFFGGGGGGGEGCEGGDGFCDBAFEG+:B<FFGG9EGDGGFEGGGGCGGDB@F7DFGGCGDGGGGGGEGAFGGGGGFFGFGFGFGFFDEAFCGGGDFBGGGGGD?GCFDGFFEFFCGFFFGF4FGGGFGGFFFGEFFDA@68:9C)@@CC8;)6;C6)6<?ECCFF)74<5<@DAFF?2>>BF<<4137:??DFB<<0
@M02352:288:000000000-CKWC8:1:1101:18603:3695 2:N:0:TAGCGCTC+GTAAGGAG
CATTCTTGCGAACGTACTCCCCAGGTGGGTCACTTATCACTTTCGCTTAGCCACTCAAACCGAAGTTCGAACAGCTAGTGACCATCGTTTACGGCGTGGACTACCGGGGTATCTAATCCTGTTCGCTCCCCACGCTTTCGTCCATGAGCGTCAGTATATACGTAGTAGACTGCCTTCGCAATCGGTATTCTAAGTAATATCTATGCATTTCACCGCTACACTACTTATTCTATCTACTTCCGTATAACTCAAGTCAACCAGTAACAAAGGCAGTTCCATCG
+
GGGGGGGGGGDGGGFGGGFGGGGGGGGGEFEGGGGGFFGGGGGGGGGGGGGGGGGGGGGGGGGGGGGGGGGGGGGGGGGGGGGCFGGGGGGFDGGGGGGGGGGGGGGEGGGGGGGEGDFFGGGDFCFFG8EFGGDCEFG>FGGGGEEGGGGECGGGGGC;FFFGFFFFCEGGGGGFGFGD?CFGGGGCGGGGGEFEEFA>FGFG?FFGGGCGGFFFEFFF36=FGGCDEFFFFFBFFFFFA<BB<4<AAAA>?<)96<F:?FF)664:?28??:FAF4).-
@M02352:288:000000000-CKWC8:1:1101:13533:3771 2:N:0:TAGCGCCC+GTAAGGAG
CAATCTTGCGAACGTACTCCCCAGGTGGGTTACTTATCACTTTCGCTTGGCCACTCAGTACTTAATCGTACCAAACAGCTAGTAACCATCGTTTACGGCGTGGACTACCAGGGTATCTAATCCTGTTCGCTACCCACGCTTTCGTTCATCAGCGTCAATATATTGTTAGTGATCTGCCTTCGCAATTGGTATTCTATGTAATATCTAAGCATTTCACCGCTACACTACATATTCTAACCACTTCACAATAATTCAAGAATAACAGTATCAATGGAAGTGC
+
FFFFFFGGGGEGFDFGGGGGGGGCFGGGGGGFGGGGFGGGGGGGGGGGGGGGGGGGGFF<FFGCFGGGGGGGFFGGGFGGGGGGGGGGGGGFGGGGGGG:FGGGGGGFGFGGGGGGGFGGGGFCFGEFGGC@EFFGGGGGGGGGGGFGGFGCDEGEGGGFGGGGGGGC;FFCFGGGGGGFA7EEGGFCGGFGGFFEEFFGFGF@EFFGGGFGGFFFGFF=5?@457@F36;ACFE?67147@E@37CE4@<CE<C7C8FFF<.8<AA92<<4<(*)0)))
@M02352:288:000000000-CKWC8:1:1101:16321:3779 2:N:0:TAGCGCTC+GTAAGGAG
CATTCTTGCGAACGTACTCCCCAGGTGGGTTACTTATCACTTTCGCTTGGCCACTCAGTACTTAATCGTACCAAACAGCTAGTAACCATCGTTTACGGCGTGGACTACCAGGGTATCTAATCCTGTTCGCTACCCACGCTTTCGTTCATCAGCGTCAATATATTGTAGTGATCTGCCTTCGCAATTGGTATTCTATGTAATATCTAAGCATTTCACCGCTACACTACCTATTCACACCACTTCTCAATAATTCAAAACTAACAGTAACAATGGCAGTACCG
+
GGFECFGGGGCFEGGGGGGGGGGGGGGGG+FGGGGGCEFGGGGGGGGGFGGGGGGGG@EEFFA@EFEFEGCEDFCCFGFFGGGGGGGFFFFDGGGG7FGGGGGGGGFGE8F+6EFEEFCFFGFGGFFGGDEEGGG9>CE6++@+DDFCFDDFGCG@>8F9@FCFGF9>C7EGGGCFD>GF>;CC*=C,5,>C78@AEAFC>+=+>@C+;?F8+=?FGB>55));7C1*7+8;@+/.4:=6@)7))17;E;))7.1+)()-382).6)6:25<((0()).--
@M02352:288:000000000-CKWC8:1:1101:10716:3785 2:N:0:TAGCGCTC+GTAAGGAG
CAGTCTTGCGACCGTACTCCCCAGGTGGGATACTTATCACTTTCGCTTAGTCACTGAGCTAATGCCCAACAACTAGTATCCATCGTTTACGGCGTGGACTACCAGGGTATCTAATCCTGTTCGCTCCCCACGCTTTCGTCCATGAGCGTCAGTATATACGTAGTAGACTGCCTTCGCAATCGGTATTCTAAGTAATCTCTATGCATTTCACCGCTACACTACTTATTCTATCTACTTCCGTATAACTCAAGTCAACCAGTATCAAAGGCAGTTCCATAGTT
+
GGGGGGGGGGGGGGGGGGGGGGGGGGGGDGGGGGGGGGGGGGGGGGGGGGGGGGGGGFGGGFGGGGGGGGGGGGGGGGGGGGGGGGGGGGGGGGGGGGGGGGGDGGGGGGGGGGGGGGGGGGGGGGGGGGGCGGGGGGGGGGGFGGGGGGGEGGGGGGGGGGCCCFGGGGGGGGGGGGGFFGDC7CFGGGGGGFFFFFFGCFFGFFFGGGFGGFFFGFFFFFECGGEDEFFFFFFFFFF<EFFFEEEFFFFF<A96?:49<>FF><90628?FAF>*4245
@M02352:288:000000000-CKWC8:1:1101:5684:3853 2:N:0:TAGCGCTC+GTAAGGAG
CAATCTTGCGACCGTACTCCCCAGGTGGGATACTTATCACTTTCGCTTAGCCACTCAGACCGAAGTCCGAACAGCTAGTATCCATCGTTTACGGCGTGGACTACCAGGGTATCTAATCCTGTTCGCTCCCCACGCTTTCGTCCATCAGTGTCAATTGATTATTAGTAATCTGCCTTCGCAATTGGTATTCTATGTAATATCTATGCATTTCACCGCTACCCTACATATTCTATCTACTTCCGTATAACTCAAGTCAACCAGTATCAACGGCAATTCCATAT
+
GFGGGGGGGGGGGGGGEGGGGGGGGGFGGGGFGGGGGGGGGGGGGGGGGGGGGGGGGGGGGGGGGGGGGGGGGGGGGGGGGFFFGGGGGGGGGGGGGCEGGGGGGGCGGGGEGGGGGGGGFGGGEFCDGFGGGGCFGFFGGGGGFGGGGGGGGGGGGGGGFGGCEFFFGGGFFFGGGGDFBGGGGGDGGGGGFEFCEF@F>:1BCF6FGGFGGFFAGFF((;656C?FEFCCA87?ECFFFFF033<<7)4:<<AFFA@BFF449-<((40(((16@<<4)
@M02352:288:000000000-CKWC8:1:1101:22191:3865 2:N:0:TAGCGCTC+GTAAGGAG
CAACCTTGCGATCGTACTCCCCAGGTGGATTACTTATCACTTTCGCTTAGTCACTGACTGTATATCGCCAATAACGAGTAATCATCGTTTACGGCGTGGACTACCAGGGTATCTAATCCTGTTCGCTACCCACGCTTTCGTCCATCAGCGTCAATTCAAACCTAGTAAGCTGCCTTCGCTATCGGTGTTCTGTGTAATATCTATGCATTTCACCGCTACACTACACATTCCGCCTACTCCGACTGAATTCAAGACTAACAGTATCAATGGCAGTTCCCAAG
+
GFGGGGGGGGGGGEFGGGGGGGGGGGGGGGGGGGGGGGGGGGGGGGGG7EGGGGGGGGGGGFGGGFGGGGGGGGGGGGGGGGGGGGGGGGGGGGGCGGGDGGGGGGFGGGGGGGGGGGGFFGGGGGGGGGGDGEGEGGGGFGGCGFGGGGGGGGGGGGGFGGGGGGGGGGGGGGGGGGDEFGGGGGGGGGGGGFFFFFFFFGFGFFFGGGFGFFFEEBB@3FEF<FEGEFFAD>@FFFF@81;B6>AF2<F5<37F2>F>>DAFB<4A>B01??F)9)20.
@M02352:288:000000000-CKWC8:1:1101:5687:3871 2:N:0:TAGCGCTC+GTAAGGAG
CAATCTTGCGACCGTACTCCCCAGGTGGGATACTTATCACTTTCGCTTAGCCACTCAGACCGAAGTCCGAACAGCTAGTATCCATCGTTTACGGCGTGGACTACCAGGGTATCTAATCCTGTTCGCTCCCCACGCTTTCGTCCATCAGTGTCAATTGATTATTAGTAATCTGCCTTCGCAATTGGTATTCTATGTAATATCTATGCATTTCACCGCTACACTACATATTCTATCTACTTCCGTATAACTCAAGTCAACCAGTATCAAAGGCAGTTCCATAG
+
GFGGGGGGGGDCFGCGGGGGGGGGGGFGDEFEGGGGGDGGGGGGDEGGGGGGGGFFFGGGFGEGGGGGGGGGDGGGGGFFEAFGGGDGGGGGGFCEGGGGGDFGDGGEF=@<FC;DGEFGFGGFB:+=C=BAFEECECDGGGEGGGGGGGGFFGGGGAF9FGGDGGGCFF;EGFD@>FCA?DFGGGGGFEF:8EFEEFFD@::CEFFGGGC7FFFF55:336@;675C?CFFF:??9?63@0=1@EC94)8:><)/)8<66).4<AF)67:<:49<F9:4)
@M02352:288:000000000-CKWC8:1:1101:18189:3908 2:N:0:TAGCGCTC+GTAAGGAG
CAGTCTTGCGACCGTACTCCCCAGGTGGGATACTTATCACTTTCGCTTAGTCACTGAGTCGAAACCCAACAACTAGTATCCATCGTTTACGGCGTGGACTACCAGGGTATCTAATCCTGTTCGCTCCCCACGCTTTCGTCCATGAGCGTCAGTATATACGTAGTAGACTGCCTTCGCAATCGGTATTCTAAGTAATATCTATGCATTTCACCGCTACACTACTTATTCTATCTACTTCCGTATAACTCAAGTCAACCAGTATCAAAGGCAGTTCCATCGTT
+
GGGGGGGGGEGGEDFFGGGGGGGGGGGGGGGGGGGGGGGGGGGGGGGGGGGGGGGGGGGGGGGGGGGGGGGGGGGGGGGGGGGGGGGGGGG>FEGGGGGGGGGGGGGFGGGFGGGGGGGGGGGGGGGGGGGCFFEGGGGGGGGGGFGGDGGGEGGGGGGGGGGGGGGGGFGGGFFGGGGBFGDGGGFGGGGGG?AECFFGFGFFFFFFF@F78>@EG437=FEFGGFGFFFFFFFFFEEFEDFF34<AA?<AAFA?11>AFFFF94:11<6?DFFABF04:
@M02352:288:000000000-CKWC8:1:1101:15788:3919 2:N:0:TAGCGCTC+GTAAGGAG
CAATCTTGCGACCGTACTCCCCAGGTGGATTACTTATCACTTTCGCTTAGACACTGACTGTATATCGCCAATATCGAGTAATCATAGTTTACGGCGTGGACTACCAGGGTATCTAATCCTGTTCGCTCCCCACGCTTTCGTGCCTCAGCGTCAGTATCAGTTTAGTAAGCTGCCTTCGCTATCGGTGTTCTGTGTAATATCTAAGCATTTCACCGCTACACTACACATTCCGCCTACTCCAACTGAACTCAAGTTTATCAGTATCAATGGCAGTTTCGAGG
+
GGGCFGGGGGGGEGGGGGGFGGGGGGGGGGGGGGGGGGGGGGGGGGGGEEFGGGGGGGGGGGGGGGGGGGGGGGGDGGGGGGGGGGGGGGGGGGGGGGGGGGGGGGGGGGGGGGGGGGGGGGGGGGGGG7EDGGGGGGGGGGGGGGGFGGGGGGGGGGGGGGGGGGFGGGGGGGGGGGGEFGGGGG>EGGGGGFFFCFFCFGFGFFFGCFFGGA@FGFFFFFFFGGEGFFFADEFD@FFEEEEDEFEEFFFF>BDBA<FA9BF9:<DB<07???F476080
@M02352:288:000000000-CKWC8:1:1101:8792:3986 2:N:0:TAGCGCTC+GTAAGGAG
CATTCTTGCGAACGTACTCCCCAGGTGGGTTACTTATCACTTTCGCTTGGCCACTCAGTACTTAATCGTACCAAACAGCTAGTAACCATCGTTTACGGCGTGGACTACCAGGGTATCTAATCCTGTTCCCTACCCACGCTTTCGTTCATCAGCGTCAATATATTGTTAGTGATCTGCCTTCGCAATTGGTATTCTATGTAATATCTAAGCATTTCACCGCTACACTACATATTCTAACCACTTCACAATAATTCAAGACTAACAGTATCAATGGCAGTGC
+
FGGGGGGGGGGGGGGFGGGGGGGGGGGGGGGGGGGGGGGGGGGGGGGGGGGFGGGGGGGGGGGGGGGGGGGGGGGGGGGGGGGGGGFFGGGGGGGGGGGGGGGGGGGFGGGGGGGGGGGGGGGGGGGGGGGGGGGGGGGE8EGGGGGGGGGGFGGGGGGGGGGGGGGGGGGGGFGGCFDCFGGGGDGGGGGGFEFEFFFG6EFGEFFFCCFFGFCFEFDBBEBFFGFG;FFFFFFFFF@<?;EEFEFFEFAEFEFFEF4><<@;<CEEEFFFB?F0<::D
@M02352:288:000000000-CKWC8:1:1101:9175:4026 2:N:0:TAGCGCTC+GTAAGGAG
CAGTCTTGCGACCGTACTCCCCAGGTGGGATACTTATCACTTTCGCTTAGTCACTGAGTCGAAACCCAACAACTAGTATCCATCGTTTACGGCGTGGACTACCAGGGTATCTAATCCTGTTCGCTCCCCACGCTTTCGTCCATGAGCGTCAGTATATACGTAGTAGACTGCCTTCGCAATCGGTATTCTAAGTAATCTCTATGCATTTCACCGCAACACTACTTATTCTATCTACTTCCGTATAACTCAAGTCAACCAGTATCAAAGGCAGTTCCATAGTT
+
GGGGGGGGGGCFFGGGGGGGGGGGGGGGCFFFGGGGGEFGGGGGGG:DCFGGGGGGGGGFGDFGEFECFGGGGFGGCFFGCGGGGGGGGGGGGEFGGEGF<EBGFCEFFEFGAA,8EFFGGGECBDGG6DEFGEGGGCD>EGGFGGGGGGGG9CC<:EFFGGCCFEGGGGG?GGGGGGDEFDEGGGG@EEFFGCAC*+14BC>75AFGCF>><>(2CA<8@FCFFGCC?FF7@=CFFCADFFDECA<><?F<<AA?<?F9<46><4<7B<4:BAFAB),66
@M02352:288:000000000-CKWC8:1:1101:25041:4062 2:N:0:TAGCGCTC+GTAAGGAG
CATTCTTGCGAACGTACTCCCCAGGTGGGTTACTTATCACTTTCGCTTGGCCACTCAGTACTTAATCGTACCAAACAGCTAGTAACCATCGTTTACGGCGTGGACTACCAGGGTATCTAATCCTGTTCGCTACCCACGCTTTCGTTCATCAGCGTCAATATATTGTTAGTGATCTGCCTTCGCAATTGGTATTCTATGTAATATCTAAGCATTTCACCGCTACACTACATATTCTAACCACTTTACACTCATTCAAGCCTAACAGTATCAATGGCAGTCC
+
GGGECGGGGGCCCCFFGGGGGGGEGF?ECFGFGGGGCEEFGGGGGGGGGGGGGGGEFGF9FFGGGGC6FC@FFGGGGGGCGG?EAF?FAEFGGGAFEEGGGDEGGGGCGGGGEGFGGGGGGGFGGGG9BCCGGGGG7EGEGFFEC8D8DCFFCCEGG7ABE,@EGGGDGFFAFGGFGGGFF7>>?GG?EF7CGEF?ABBF6F>+:BF87,4=CFFFGF9@@B94*:8*4@87AA.<)473=83)6>E)936)?<6F3):...()).44444>)()().(.
@M02352:288:000000000-CKWC8:1:1101:22383:4120 2:N:0:TAGCGCTC+GTAAGGAG
CATTCTTGCGAACGTACTCCCCAGGTGGGTCACTTATCACTTTCGCTTAGCCACTCAAACCGAAGTTCGAACAGCTAGTGACCATCGTTTACGGCGTGGACTACCAGGGTATCTAATCCTGTTCGCTCCCCACGCTTTCGTGCCTCAGCGTCAGTATCAGTTTAGTAAGCTGCCTTCGCTATCGGTGTTCTGTGTAATATCTAAGCATTTCACCGCTACACTACACATTCCGCCTACTCCAACTGAACTCAAGTTTATCAGTATCAAGGGCAGTTTCGAGG
+
EEFEFGGEGGGGEGFFGGGGGGGCFG?DBFGFGCGGCFGGGGGGGGGG,CFGGDGGGGGGGE@FDGGGGCFFEEGFGGGGGGGGGGGGCFGFGFFEFGGDGGFGCFEEEFFFDFFFFAFCE;EFFCGGEG@GGEEECGE8DFGGA=<DFGGGGDGC:33EFCEGGGGF,BCFCEGFGGGAE>GG*1;=EF9FFEF?C8@CA7=8?FFGGGFCFF@D8>BEFFEFGGF4<A8)8B;<;E??F???8AA?24)5>FFF<474)-.)59-).(-24(949(4:3
@M02352:288:000000000-CKWC8:1:1101:12653:4146 2:N:0:TAGCGCTC+GTAAGGAG
TAATCTTGCGACCGTACTCCCCAGGCGGAATGCTTAATCCGTTAGGTGTGACACCAACAAGCATGCTTGCTGACGTCTGGCATTCATCGTTTACGGTGTGGACTACCAGGGTATCTAATCCTGTTTGCTCCCCACACTTTCGCACCTCAGCGTCAGTATCGAGCCAGTGAGCCGCCTTCGCCACTGGTGTTCCTCCGAATATCTACGAATTTCACCTCTACACTCGGAATTCCACTCACCCCCCTCGAACTCAAGACCAGGAGTTTATAAGGCAGTTCCAG
+
AFGGFGGGGGGGGGGGGGGGGGGGGGGGGGGGGGGGGGFFGGGGGGGGGGGGGGGGGGGGGGGFGGGGGGGGGGGGGFGGGGGGGGGGGGGGGGGEGGGGGGGGGGGGGGGGGGGFFCFGGGGGGGGGGGGGGGGGGGGGGGGGGGGGGDFGGGGGFGGGGG?CGGGGGGGGGC7?DGFFFG*58ECFFFGGGFFFFFEGFGFF5;FDFGAFFFEF+;<AC=@AGD<G0@FF=4<<?FF0(((-4:6:7:34705634718,3?FB)6:):80732=9>A<
@M02352:288:000000000-CKWC8:1:1101:17988:4353 2:N:0:TAGCGCTC+GTAAGGAG
CATTCTTGCGACCGTACTCCCCAGGCGGTCTACTTAACGCGTTAGCTCCGAAAGCCACGGCTCAAGGCCACAACCTCCAAGTAGACATCGTTTACGGCGTGGACTACCAGGGTATCTAATCCTGTTTGCTCCCCACGCTTTCGCATCTGAGTGTCAGTGTCTGTCCAGGGGGCCGCCTTCGCCACTGGTATTCCTTCAGATCTCTACGCATTTCACCGCTACACCTGAAATTCTACCCCCCTCTACAGCACTCTAGTTCACCAGTTTCAAATGCAGTTCC
+
GGGGGGGGGGG>FFEFGGFGGGGEGGGGFGGGGGGGGGGGGGGGGGGGGGGGGCFGGGGGG7FGGGGGGGGGGGGFGGGGGGGGGGGGGDFFGGGGGGGGGGGGGGGGGGGGGGEGGGFFGFFGGGGGGGGFGGGGGGGGGFGGGGGGGFFFGGGGGGGGGGGGGGGGGGGDGGG:DCD45DGGG6CE?FGGG<FCFFFD664C>?FGDEE:CFFFGFF9;><FGGFG?FFFFBAFA<0;99F<FFFFF?BF7AAF94*4<<28AFFF<<<>DBF<4:>F
@M02352:288:000000000-CKWC8:1:1101:5873:4419 2:N:0:TAGCGCTC+GTAAGGAG
CATTCTTGCGAACGTACTCCCCAGGTGGGTTACTTATCACTTTCGCTTGGCCACTCAGTACTTAATCGTACCAAACAGCTAGTAACCATCGTTTACGGCGTGGACTACCAGGGTATCTAATCCTGTTCGCTACCCACGCTTTCGTTCATCAGCGTCAATATATTGTTAGTGATCTGCCTTCGCAATTGGTATTCTATGTAATATCTAAGCATTTCACCGCTACACTACATATTCTAACCACTTCACAATAATTCAAGACTAACAGTATCAATGGCAGTGC
+
GFGGGGGGGGGGGGGGGGGGGGGGGGGFGGGGGGGGGGGGGGGGGGGGGGGGGGGGGFGGGGGGGGGGGGGGGGGGGGGGGGGGGGGGGGGGGGGGGGGGGGGGGGEFFFGGGGG?FGGGGFGGGGGGGGGGGCFGGGGGGGGGGGGGGGCFGGEGGGGGGGGGGGGGFGG9C:CFGFGFFGGEDGGCGGGGGFFFEFFGFGFGFFFGFG8C8CEFG;9@FEFFGFFGFFFFFFEF);@E6@@8)/77./4<?.9AE887<BBF<9<:)459<?F?3((.
@M02352:288:000000000-CKWC8:1:1101:4893:4433 2:N:0:TAGCGCTC+GTAAGGAG
CATTCTTGCGACCGTACTCCCCAGGTGGGATACTTATCACTTTCGCTTAGTCACTTAGCTAACGCCAAACAACTAGTATCCATCGTTTACGGCGTGGACTACCAGGGTATCTAATCCTGTTCGCTCCCCACGCTTTCGCGTCTCCGCGTCAATAATGTTCCAGTAGATCGCCTTCGCAATCGGTATTCCTTCTGATCTCTACGGATTTTACCCCTACACCAGAAATTCCATCTACCTCTCCCATATTCTAGGTAAGCAGTTTTCAAAGCAGTTCAATGGTT
+
FEGGGGGGFFGGEBFFGFFGGGGDGGCEEGGFFGGGFEGGGGGGGGGGEGFGGGDFGFGGGGGGGGCCFFGGGGGGGGGGGGGFGGGGGCF7:+FG+:FFGGGGGGGGGGGGGGGG9EFFFGDDEDFGCF@FFC@FGG6CEGEG,@EDGGGEGEGFAFFF9F>DGGF@FEED8EFG4?DFFGDEGGGFFFGGGFF?CFFG=7.905=CGFAFG3;AF636?:;@779F)*188=A<24)4:?B<04:A<4ABDFDF4<).:<BAF2>B?3:.5<F<FF?DF
@M02352:288:000000000-CKWC8:1:1101:22411:4460 2:N:0:TAGCGCTC+GTAAGGAG
CAGTCTTGCGACCGTACTCCCCAGGTGGGATACTTATCACTTTCGCTTAGTCACTGAGAATTAACCCAACAACTAGTATCCATCGTTTACGGCGTGGACTACCAGGGTATCTAATCCTGTTCGCTCCCCACGCTTTCGTCCATGAGCGTCAGTATATACGTAGTAGACTGCCTTCGCAATCGGTATTCTAAGTAATATCTATGCATTTCACCGCTACACTACTTATTCTATCTACTTCCGTATAACTCAAGTCAACCAGTATCAAAGGCAGCTCCATAGTT
+
FFG@EFGGGGFFDGEFGGGGGGGGGGGFGCFFFFGGDGGGGGGGGGGGDFFGGGGGGGGGGGGGGGGDGGGGGGGGGGGGFGGGGGGGDFGGGECFGGGFGGGGGGG<FFFFGGGCGFFEFGC+@ACEGGGEGF=FFGGGGGCGGGGGGGGGGFGGGGFGGFFGGFFGGEGGGGGGGGDDFCEEGGGGGGGGGFFEEBF@BBFGEFA:CGF:D>1A?AF<@AE+;75DEFFF6@EF?E<;;18=EC67AE?<BFFFB?FAA6<AA<)2(3?::?621)5--
@M02352:288:000000000-CKWC8:1:1101:15698:4470 2:N:0:TAGCGCTC+GTAAGGAG
CAGTCTTGCGACCGTACTCCCCAGGTGGGATACTTATCACTTTCGCTTAGTCACTGAGCTAATGCCCAACAACTAGTATCCATCGTTTACGGCGTGGACTACCAGGGTATCTAATCCTGTTCGCTCCCCACGCTTTCGTCCATGAGCGTCAGTATATACGTAGTAGACTGCCTTCGCAATCGGTATTCTAAGTAATCTCTATGCATTTCACCGCTACACTACTTATTCTATCTACTTCCGTATAACTCAAGTCAACCAGTATCAAAGGCAGTTCCATAGTT
+
GGGGGGGGGGGGGGGDGGGGGGGGGGGGGGGGGGGGGGGGGGGGGGGGGGGGGGGGGGGGGGGGGGGGGGGGGGGGGGGGGGGGGGGGGGGGGGGGGGGGGGGGGGGGGGGGGGGGGGGGGGGGGGGGGGGGGGGGGGGGGGGGGGGGGGGGGGGGGGGGGGGGGGGGGGGGGGGGGGDFFGGGGGGGGGGGGFFEEFFGFGFGFFFGGGFGGFFFGFFE=F9AFGFGFFFFFFFFFFFD;;@;?<C>A@EFFFFFFFFA><D<ABFF(22?AA6<FA:9:
@M02352:288:000000000-CKWC8:1:1101:19172:4480 2:N:0:TAGCGCTC+GTAAGGAG
CAGTCTTGCGACCGTACTCCCCAGGTGGGATACTTATCACTTTCGCTTAGTCACTGAGTCGAAACCCAACAACTAGTATCCATCGTTTACGGCGTGGACTACCAGGGTATCTAATCCTGTTCGCTCCCCACGCTTTCGTCCATGAGCGTCAGTATATACGTAGTAGACTGCCTTCGCAATCGGTATTCTAAGTAATATTCATGCATTTCACCGCTACACTACTTATTCTATCTACTTCCGTATATCTCAAGTCAACCAGTATCAAAGGCAGTTCCATCGTT
+
GGGGFGGGGGGGGGFGGGGGGGGGGEFGFGGGGGGGCCFGGGGDGGGGCDEFGGGGGGGGGGGGEFDCGGGGFDGGGGGFGGCAEG@DFGGC@CCFGGGG<=AFFEGEFFGGGGG9EFDEGG7F7<B=BFC7F+>FFGFEG>FGDGG>EGGCDFGGGFGFGCCEFCFFG:ECG7FFGG>EFGECFCF@GGFGGF6CE8++==@77F8FGGF8?3(2CF@6@F)@DD?CECC1AFF??931/(:@)56-:<<:ABFF?FFFF2:9<9)1:?13656<F)4((
@M02352:288:000000000-CKWC8:1:1101:18851:4488 2:N:0:TAGCGCTC+GTAAGGAG
CAGTCTTGCGACCGTACTCCCCAGGTGGGATACTTATCACTTTCGCTTAGTCACTGAGGTAAACCCCAACAACTAGTATCCATCGTTTACGGCGTGGACTACCAGGGTATCTAATCCTGTTCGCTCCCCACGCTTTCGTCCATGAGCGTCAGTATATACGTAGTAGACTGCCTTCGCAATCGGTATTCTAAGTAATCTCTATGCATTTCACCGCTACACTACTTATTCTATCTACTTCCGTATAACTCAAGTCAACCAGTATCAAAGGCAGTTCCATAGTT
+
GGGGGGGGGGGGGGCEGGFFGGGGGGGGDGGGGGGGGGGGGGGGGGGGGGGGGGGGGGGGGGGGFGGGGGGGGGGGGGGGGGGGGGGGGGGGGGGGGGGGGGGGGGGGGGGGGGGGGGGGGGGGGGGGGGGGGGGGGGGGGGGGGGGGGGGGGGGGGGGGGGGGGGGGGGGGGGGGGGGFFGGGDGGGGGGGGFFFFFFGFGFGFFFGGGFGGDFFGFFEFFEFGGFGFFFFFFFFFFEDFFFEFF</8??FFFAFBFFFFBFFFAAFF?BFFF?>FFFD9
@M02352:288:000000000-CKWC8:1:1101:16516:4604 2:N:0:TAGCGCTC+GTAAGGAG
CAATCTTGCGACCGTACTCCCCAGGTGGATTACTTATCACTTTCGCTTAGACACTGACTGTATATCGCCAATATCGAGTAATCATAGTTTACGGCGTGGACTACCAGGGTATCTAATCCTGTTCGCTCCCCACGCTTTCGTGCCTCAGCGTCAGTAACAGTTTAGTAAGCTGCCTTCGCTATCGGTGTTCTGTGTAATCTCTAAGCACTTCACCGCTCCACTACCCATTCCGCCTACTCCAACTGAACTCAAGTTTATCAGTAACCATGGCAGTTTCCAGG
+
F9F<FFGFFGGGDEFDEFGGGDC@FGEFGGGAFFGFGGGGGGGDEG7FFFFGGGGFGFEEGGFEFGGGGEFFGCFCF,EFGGGGGAFGGGGGBCCC:FC@B<,,?<FEGFGDFGFGC=FF9FGDEFGFCFCEEBCGEGGEDFEF=DFD?EEGCCF,33,EFAFGGFAF,>>8>CD>7?@B5<FGGGCC5:,2BAE/>A+4B:F8@A+8*AFFGF(2*)(((:@F**70;7@)=>(/848@;16(.5),4<FFB4<*)6?926)))-.5>?FF:<=2?))..
@M02352:288:000000000-CKWC8:1:1101:16524:4623 2:N:0:TAGCGCTC+GTAAGGAG
CAATCTTGCGACCGTACTCCCCAGGTGGATTACTTATCACTTTCGCTTAGACACTGACTGTATATCGCCAATATCGAGTAATCATAGTTTACGGCGTGGACTACCAGGGTATCTAATCCTGTTCGCTCCCCACGCTTTCGTGCCTCAGCGTCAGTATCAGTTTAGTAAGCTGCCTTCGCTATCGGTGTTCTGTGTAATATCTAAGCATTTCACCGCTACACTACACATTCCGCCTACTCCAACTGAACTCAAGTTTATCAGTATCAATGGCAGTTTCGAGG
+
GGFGGGGGGGGGGGGGGGGGGGGGGGGGGGGGGGGGGGFGGGGGGGGFGGGGGGGGGGGGGGGFGGFGGEGGGDGCGDFFFGGGGFEFFGGGDFGFGGGGGFGGFFFEGGGGGGGGGGGGAFGGGGEFGGGGG7>CEFFDGGGGGGGGGECGGCGD:EFFGFGCGGGFFGGGGGGGGGGFDGGGCEG>EFG8:<EE?A>FFFFGCFFFCFF@>F=BED@E@FFFDGFGFFFFFED05@;E;@EF8@E@4<B?BFAFF<F>4>FBF<6A<07(:?FAF?07;
@M02352:288:000000000-CKWC8:1:1101:24040:4665 2:N:0:TAGCGCTC+GTAAGGAG
CATTCTTGCGAACGTACTCCCCAGGTGGTTTACTTATCGCTTTCGCTTAGGCACTGAGTCCGAAAACCCAACACCGAGTAAACATCGTTTACGGCGTGGACTACCAGGGTATCTAATCCTGTTCGCTCCCCACGCTTTCGTCCATCAGCGTCAATATAAAGTTAGTGATCTGCCTTCGCAATCGGTATTCTGTGTAATATCTATGCATTTCACCGCTACACTACACCTTCTAACCACTGCACTCTAATTCAAGACTACCAGTATCAATGGCAGTGCCGGAG
+
FFGGCFGGGGEEEGGGGGGGGGG:DFFF:DEFGGGGGGGGGCGGDGGGEGFGGGGGGGGGGGGGGGFGGGDGGGGGGGGGGFGGGGDGGGGGGEECGGG7FG8=FGEF@FEFFGECFGGGGFGGCF=BEFC:F:FCEFGGCGEEGGFGCCEG*7DAA3,7@FGGFC>EEFG9EGGGF47?DDGGDEFFGGGGGFF<<F>:B+:=7=7>FGF>FBDFG)1)6AEFCG(C;FAA8A=@BFFF<:<?FB)62-))6)4B<(872<>A64)6>27:??:>F>B64
@M02352:288:000000000-CKWC8:1:1101:24924:4672 2:N:0:TAGCGCTC+GTAAGGAG
CAGTCTTGCGACCGTACTCCCCAGGTGGGATACTTATCACTTTCGCTTAGTCACTGAGAATTAACCCAACAACTAGTATCCATCGTTTACGGCGTGGACTACCAGGGTATCTAATCCTGTTCGCTCCCCACGCTTTCGTCCCTCAGCGTCAATTCAGGCCTAGTGCGCTGTCTTCACTATCGTTGTTCTAAGTAATATCTATGCATTTCACCGCTCCACTACTTATTCCGCCTACTTCGACCAACTTCAAGATCGACAGAATCAATGGCAGTTCTACAGTT
+
DDFFFGGAFDEGD@FGGFGGFGF:FF<CGGGGGGGGGAFFFGGGGGGGGGGGGGGGGGGGFCEFGFGGGGGDGGGEEA?F99EF@FFEGGGCCFGGEFGGG@@F8?4?EFFFF,4=EF9=EF7C?=:DEBC7F+@=EEGGCE,,@=@CE>ECE,=;E,@EG7DFF9*>EC*@FEFCG>D69*,,*4CFC,2=C4+7>BF8FC+;4B8+B,=*552)/)573;>A773:5)>>))/7))6<799:3:.).:92)635717(,444)5)5(232)-/)*))).
@M02352:288:000000000-CKWC8:1:1101:24029:4679 2:N:0:TAGCGCTC+GTAAGGAG
CATTCTTGCGAACGTACTCCCCAGGTGGTTTACTTATCGCTTTCGCTTAGGCACTGAGTCCGAAAACCCAACACCGAGTAAACATCGTTTACGGCGTGGACTACCAGGGTATCTAATCCTGTTCGCTCCCCACGCTTTCGTCCATCAGCGTCAATATAGAGTTAGTGATCTGCCTTCGCAATCGGTATTCTGTGTAATATCTATGCATTTCACCGCTACACTACACATTCTAACCCCTGCACTCTAATTCAAGACTAACAGTATCAATGGCAGTCCCGGAG
+
EEFFGGGGGG7:CGFGGGGGGGECGGGGBFEEFGGGGGGGFGGGGGDG:FGGGGGGGGGGGGEG@FGGGGGFDGGFGEGGGFGGGGGGGGFFD+C:FGGCGCDGFFGDGGFFGGFFGGGGGGGGFGGGGGGGG>F7BEGGGGGDGGGFFEGG>EG:CCDAFGGCGGGGGCF?FGFGG>C*?DGGDE,4BFFGGFFFCFFDFGFGFB+77C1+;F?FD36)/;;F4>;C3++@+8((4:??BFFFAB4<BFF9A2,=2)9).6)6<9A)),(,(3)56621-
@M02352:288:000000000-CKWC8:1:1101:21849:4684 2:N:0:TAGCGCTC+GTAAGGAG
TAATCTTGCGACCGTACTCCCCAGGCGGAATGCTTAATCCGTTAGGTGTGTCACCAACAAGCATGCTTGCTGACGACTGGCATTCATCGTTTACGGTGTGGACTACCAGGGTATCTAATCCTGTTTGCTCCCCACACTTTCGTACCTCAGCGTCAGTATCGAGCCAGTGAGCCGCCTTCGCCACTGGTGTTCCTCCAAATATCTACGAATTTCACCTCTACACTTGGCATTCCACTCACCTCTCCCGAACTCAAGACTAGCCGTATTAGAGGCATTTCCAG
+
CFGFGGGGGGCG@FGGCFFFGDGD8FFGDEGGGGGGGGGGEFGGEGFFGGGGGFGGCGGFGG<FGGFGFGGGGGDGGGGG8CFGEEFGFFGGGG7@EFGGDFEFFGGGGGDFGGGGFFGGGGGGGFGGFG,DFFEDEGFFFCDGGGFGGDGGGGGDGB@FGFFGGGGGGGGGGGDGDGF?AGGGCFC?C7:CG*+7>F8:=+1=@AFG*=5DFCCA?A@EFFD6:>5*7;6+;+)933=3)4)((.-3>><B)329?A*,3((,(8>4<:200().964<)
@M02352:288:000000000-CKWC8:1:1101:8984:4707 2:N:0:TAGCGCTC+GTAAGGAG
CATTCTTGCGAACGTACTCCCCAGGTGGGTCACTTATCACTTTCGCTTAGCCACTCAAACCGAAGCTCGAACAGCTAGTGACCATCGTTTACGGCGTGGACTACCAGGGTATCTAATCCCGTTCGCTCCCCACGCTTTCGTCCATCACTGTCAGTTGATTATTATTGATCTGCCTTCGCAATTGGTATTCTATGTAATATCTATGCATTTCACCGCTACACTACATATTCTAACCACTTCATACTAACTCACGACAACCAGTATCAAAGGCAATTTTACC
+
FFCGGGGGGGG+@FGGGGGGGGGGG@FF+6CCFGGGCGCFDFG<EGGG:FGGGGFGGGGFCE@@@@FFGGEF@FF=F9F5EFFCFEFFFFF<=7C4FEE:EGCFGEF7+48AFAF=,6@:8FBD+>FGCDE:F=FGGGG>FGG:ED:+7,7<9;EEF@DFGCGG,7773@EAEFGFGDD?*/>?>C,2>:,5BCAE4BA7@FCGC=C:7<1:=?@?*8:)(2.)*19C5A6A7AD@,;<<???)4)/(14=(.(3>;?:884)))5<2<(60(,9)7<A7
@M02352:288:000000000-CKWC8:1:1101:12035:4737 2:N:0:TAGCGCTC+GTAAGGAG
CAATCTTGCGATCGTACTCCCCAGGTGGGATACTTATCACTTTCGCTTAGTCACTGAGTCGAAACCCAACAACTAGTATCCATCGTTTACGGCGTGGACTACCAGGATATCTAATCCTGTTCGCTCCCCACGCTTTCGTCCATGAGCGTCAGTATATACGTAGTAGACTGCCTTCGCAATCGGTATTCTAAGTACTATCTATGCATTTCACCGCTACACTACTTATTCTATCTACTTCAGTATAACTCAATTCCACCAATATCAATAGCAGTTGCCTCGTT
+
9F,BFGFGGGGFFEGFGGGGGGGGG<EFEGC@FFGG,F,C6FF<FGGCCG@FGGEGGCFAE@,B@<46,B@,C,C,CC<BF<CFFE8AFEG,+8>+4+BFF<,E,++,C???5E=9EF<;EF@FG8@FC,@>F+8A,A,@+8@FCEGDGGGG;,@EC;C83@34,,7,@3,:,<;CDCDFFGGGCEF;D:ECFC+79FFCFG88>B+BCCF77)(8C439=A3+13.+)31+;66?)))//9?36C<3)5))).96(()54)))-))).)).6)0)*)(-3
@M02352:288:000000000-CKWC8:1:1101:25371:4764 2:N:0:TAGCGCTC+GTAAGGAG
CAGTCTTGCGACCGTACTCCCCAGGCGGAATGCTTAATCCGTTAGGTGTGTCACCAACAAGCATGCTTGCTGACGACTGGCATTCATCGTTTACGGTGTGGACTACCAGGGTATCTAATCCTGTTTGCTCCCCACACTTTCGTACCTCAGCGTCAGTATCGAGCCAGTAAGCCGCCTTCGCCACTGGTGTTCCTCCGAATATCTACGAATTTCACCTCTACACTCGGAATTCCACTTACCTCTCTCGAACTCAAGACCAGGAGTTTACACGGCAGTTCCGG
+
GGGGGGGGGGGGGGGGGGGGGGGGGGGGGGGGGGGGGGGGGGGGGGGGGGGGGGGGGGGDG@GGGGGGFGGGGGGGGGGGGGGGGGGGGGGGGGCGGGGGGGGFFFGGGGGGFFGGGGGGGGGGGGGGFFGGGGGGGGCFGGGGGGADFEGGGGGGGFGGGGGDGFFGGFGFCEGGGGG>?DGGGGGE?CGCFFF@BABGFGFCCFFG*=57FFFFFFFFFFFAGGFGFFFFFFFAD9<?<B<(5>??(1242>FFFFFFF061<>BFF)202>@?FFB?9
@M02352:288:000000000-CKWC8:1:1101:20639:4765 2:N:0:TAGCGCTC+GTAAGGAG
CAGTCTTGCGACCGTACTCCCCAGGTGGGATACTTATCACTTTCGCTTAGTCACTGAACCGAAGTCCAACAACTAGTATCCATCGTTTACGGCGTGGACTACCAGGGTATCTAATCCTGTTCGCTCCCCACGCTTTCGTCCATGAGCGTCAGTATATACGTAGTAGACTGCCTTCGCAATCGGTATTCTAAGTAATCTCTATGCATTTCACCGCTACACTACTTATTCTATCTACTTCCGTATAACTCAAGTCAACCAGTATCAAAGGCAGTTCCATCGTT
+
GFGGFGGGGGGGDCFGGGGGGGGEGGGGGGGGGGGGGGGGGGGGGGGGGGGGGGGGGGGGGGGGGGGGGGGGGGCFGGGGGGGGGGGGGGGGGGGGGCGGGGGGGGGFGGGGGGGGAFGGGGGGGGGGGGGDGGGFGGGGGGGFGGGGGGGGFGGGGGGGGGFGGGGGGGGGGGGGDGDBFGGGCGFFEGGFGFFFFFFCFG=FFFAFGGFGGFFFGFFCFFEFGGEFCFFFFFFFEEF;@28@3<C62:2ABFFFFFFA)-<BAFB<?08:<B@DFF?63
@M02352:288:000000000-CKWC8:1:1101:10335:4768 2:N:0:TAGCGCTC+GTAAGGAG
TAATCTTGCGACCGTACTCCCCAGGCGGAATGCTTAATCCGTTAGGTGTGTCACCAACAAGCATGCTTGCTGACGACTGGCATTCATCGTTTACGGTGTGGACTACCAGGGTATCTAATCCTGTTTGCTCCCCACACTTTCGTACCTCAGCGTCAGTATCGACCCAGTGAGCCGCCTTCGCCACTGGTGTTCCTCCAAATATCTACGAATTTCACCTCCACCCTTGGAATTCCCCTCACCTCCCTCGAACTCAAGACTAGCAGTACTAGAGGCAGTTCCAG
+
9FFD<FGGGE7CFFCFGGEFGGGGGFEGGGGGGGGGGGFFGGGGG<F@FGEGGGG@FGFFCFAF9EFCE7CCE8:CFEGD8,CF@@AE=FFDFFEGGGEGD<EFGF?EGGGGCGGGGF<F;EEGFGGF=FGGEFG@CFGGGEDF=E,?EGGGEC68E,,,+8+4@>FCCDFGGDG>?CC*:;**84=C::=:B8=@>)8>+4++7AFD/=)1;87BFA(/=.68FG;*1=;CF61(4361,0(-(33(.80<2:)=?4*222-64)6<<<2,-(5:@)445
@M02352:288:000000000-CKWC8:1:1101:18921:4769 2:N:0:TAGCGCTC+GTAAGGAG
CAATCTTGCGATCGTACTCCCCAGGTGGGACACTTATCACTTTCGCTTAGTCACTGAGCTAATGCCCAACAACTAGTGTCCATCGTTTACGGCGTGGACTACCAGGGTATCTAATCCTGTTCGCTCCCCACGCTTTCGTCCATGAGCGTCAGTACATACGTAGTAGACTGCCTTCGCAATCGGTATTCTGTGTAATATCTATGCATTTCACCGCTACACTACACATTCTATCTACTTCCATATGACTCAAGTCAACCAGTATCAAAGGCAGTTCCATAGTT
+
GGFGGGGGGGGGGGGGGGFGGGGGGGGGGGGGGGGGGGGGGGGGGGGGGGGGGGGGGGGGGGGGGGGGGGGGGGGFGGGGGGGGGGGGGGGGGGGGGGGGGGGGGDGGGGGGGGGGGGGGGGGGGGGGGGGGGGGGGGGGGGGGGFGGGGGGGGGGGGGGGGGGGGGGGGGGFFGGGGGFFGGGGGGGGFGFGCFEEFCGFGFGEFFGGGFGDFFFGFF4;AEFFGEFEFFFFACEEFFEECEEFC))6@@FC)7=@DFD24<)69<0?F:FFFBA?A:>A
@M02352:288:000000000-CKWC8:1:1101:21847:4771 2:N:0:TAGCGCTC+GTAAGGAG
CATTCTTGCGAACGTACTCCCCAGGTGGGATACTTATCACTTTCGCTTAGCCACTCAGACCGAAGTCCGAACAGCTAGTATCCATCGTTTACGGCGTGGACTACCAGGGTATCTAATCCTGTTCGCTCCCCACGCTTTCGTCCATCGGTGTCAATTGATTATTAGTAATCTGCCTTCGCAATTGTATTCTATGTAATATCTATGCATTTCACCGCTACACTACATATTCTAACTACTTCATAATAATTCAAGATGACCAGTATCAAAGGCAATTTTACGGT
+
GGGGGGGGGGGDGGGGGGGGGGGGGGFGGGGGGGGGGGGGGGGGGGGGCEGGGGGGGGFGGGGGGGGGGGGGGGGGGGGGGGGGGGGGGGGGGGGGGGGGGGGGGGGGGGGGGGGGGGGGGGGGGGGGGGGGGGGGGGGGGGGGGG>CEEGGGGGGGFDGFGGGGGGGGGGFGGGGGGGAFGGCFGGGGGGGGEFEFFFGFFFGEFFGGGFGGDBEGFFFCFFFGGFGFFFFFFFFEEFFFF?CFFFEEFFFFFA?B?FFFFFFFAF>FBFFFFFFFF??:
@M02352:288:000000000-CKWC8:1:1101:9361:4781 2:N:0:TAGCGCTC+GTAAGGAG
CAGTCTTGCGACCGTACTCCCCAGGTGGGATACTTATCACTTTCGCTTAGTCACTGAGAATTAACCCAACAACTAGTATCCATCGTTTACGGCGTGGACTACCAGGGTATCTAATCCTGTTCGCTCCCCACGCTTTCGTCCATGAGCGTCAGTATATACGTAGTAGACTGCCTTCGCAATCGGTATTCTAAGTAATATCTATGCATTTCACCGCTACACTACTTATTCTATCTACTTCCGTATAACTCAAGTCAACCAGTATCAAAGGCAGTTCCCTAGTT
+
FGFBEGGGGGDGGGGGGGGGGGGGGCFG7@CEGGGGGGGGEGGGGGGG,CEFGGGEGGG9@F<FFGGG7FGGGGDGGGGGGGCFGGFFGFCBEGGCGGGFGGDCFEEGDEFFFFGAFGDEFCCEG?CFG@C@C:FD=@EGEEGA9BF+@CEE3;D:DFGFGFDEGGEGGGGGGCG595*<AF5E>C<;E7DFG*=4AA8BA7=+>C841=101:>)*2().A96C777<F6A+:;5?CE?FF1454>@4(/199<F0<>94<AA6<64(.43.)1)05362
@M02352:288:000000000-CKWC8:1:1101:21842:4789 2:N:0:TAGCGCTC+GTAAGGAG
CATTCTTGCGAACGTACTCCCCAGGTGGGATACTTATCACTTTCGCTTCGCCACTCAGACCGAAGTCCGAACAGCTAGTATCCATCGTTTACGGCGTGGACTACCAGGGTATCTAATCCTGTTCGCTCCCCACGCTTTCGTCCATCGGTGTCAATTGATTATTAGTAATCTGCCTTCGCAATTGTATTCTATGTAATATCTATGCATTTCACCGCTACACTACATATTCTAACTACTTCATAATAATTCAAGATGACCAGTATCAAAGGCAATTTTACGGT
+
GFDFGGGGGGGCFEFFGGCGGGGGFGFGCDGFGGGGGGGGGGGGGGGG,@FFGGFGFFFFGCEEGGGFEGEFGGGGGGFGAFFFGG:FGGGGCFF@FCGGGFGGGFF7B?FGGEFGGGGGCFFGFEEDGDG8F@F+>DFGGGE69F87@@C?CFFGFEFGDFGGCFGGGGGEGG4CGFG59?C?FGG79BCGG<B7CFFFFFFC8FFGCFFDF)73C>@@C4.ADC?CCFFA4@EEFFFEF3<5:99AFFA9)4-92()(.).-:<2)181(88@)*4:6:
@M02352:288:000000000-CKWC8:1:1101:11847:4823 2:N:0:TAGCGCTC+GTAAGGAG
CAGTCTTGCGACCGTACTCCCCAGGTGGGATACTTATCACTTTCGCTTAGTCACTGAGTCGAAACCCAACAACTAGTATCCATCGTTTACGGCGTGGACTACCAGGGTATCTAATCCTGTTCGCTCCCCACGCTTTCGTCCATGAGCGTCAGTATATACGTAGTAGACTGCCTTCGCAATCGGTATTCTAAGTAATATCTATGCATTTCACCGCTACACTACTTATTCTATCTACTTCCGTATAACTCAAGTCAACCAATATAAAAGGCAGTTCCATCGTT
+
FGGFDGGGGGGGGGGGGGGGGGGGGGGGGGGGGGGGGFFFGGGGGGGGGGFAGGGGGGGGEGGGGGGGFEFAF8EGGGGGGFFGG=FGC<F>:FFGGGFGGGG<F+?BFFGGFGGG=>FFGFCGGACFEGEFGC@FDEGGGG,,@3DDGGGGFCEFGFFGGF7CFGGGGGGDFDDGGGGFFF*;9CCEDFDGCE8EEF6FFGFGCFBFFGFGGF63EA=>EAEFFGECEFF1++7?347<;@33CA<2)8)649>F(3))4))))6)(.8(3:)996421,
@M02352:288:000000000-CKWC8:1:1101:6080:4850 2:N:0:TAGCGCTC+GTAAGGAG
CAATCTTGCGACCGTACTCCCCAGGTGGATTACTTATCACTTTCGCTTAGACACTGACTGTATATCGCCAATATCGAGTAATCATAGTTTACGGCGTGGACTACCAGGGTATCTAATACTGTTCGCTCCCCACGCTTTCGTACATGAGCGTCAGTATATACGTAGTAGACTGCCTTCGCAATCGGTATTCTAAGTAATAACTATGCATTTCACCGCTACACTACTTATTCTATCTACTTCCGTATAACTCAAGTCAACCAGTATCAAAGGCAGTTCCATCG
+
DAGG,CFFCFF7@FGGCGFGGCGFGGFGGGF9@@FFGGGGGGG<FFGGGGGDFGCDGAECEGFFCFCF@FGFEFFED@FFGG<FEDGGGGF<:CC:=F>BFEGF<<BEE=AE9?FCE,C,@;A:CGGF++8A++@:@=ACF,@?FGGG8BEEGGGEFFFF9FECDFGGFFFFFCCGG>>95?ECCEF5>,22:9FE49:+32=>C46:CFFFCA@ACB2=DFFFF2?FFF7ACFC)96C3),63(5?9;<8@<7CA3<>:149<<AB<:::70.*:449)(
@M02352:288:000000000-CKWC8:1:1101:20602:4873 2:N:0:TAGCGCTC+GTAAGGAG
TAATCTTGCGACCGTACTCCCCAGGCGGTCTACTTATCGCGTTAGCTGCGCCACTAAAGGATCAAGTCCTCCAACGGCTAGTAGACATCGTTTACGGCGTGGACTACCAGGGTATCTAATCCTGTTCGCTCCCCACGCTTTCGTCCATCAGCGTCAATATAGAGTTAGTGATCTGCCTTCGCAATCGGTATTCTGTGTAATATCTATGCATTTCACCGCTACACTACACATTCTAACCACTGCACTCTAATTCAAGACTAACAGTTTCAATGGCAGTTCTA
+
GGGGGGGGGGGGGGEGGGGGGGGGGGGGCEGGGGGGGGGGGGGGGGGGGGGGGGGGGGGGGGGGGGGGGGGGGGGGGGGGGGGGGGGGGGGGGGGGGGGGGGGGGGGGGGGGGGGGGGGGGGGFFGGGGGGGGGGGGGGGGGGGGGGGGGGGGGGGGGGGG;FGGGGGGGGGGGGGGGGFFGGGGFGGGGGGGFFFFFFGFFFGEFFGFGFGGFEFG3>@BFFFGGFGFFFFFFABFFFFBBFFFF?FFFFFFFB72(=AFFFFFAFAF<BA?BFF4:AF4
@M02352:288:000000000-CKWC8:1:1101:9718:4901 2:N:0:TAGCGCTC+GTAAGGAG
CATTCTTGCGAACGTACTCCCCAGGTGGGATACTTATCACTTTCGCTTAGCCACTCAGACCGAAGTCCAAACAGCTAGTATCCATCGTTTACGGCGTGGACTACCAGGGTATCTAATCCTGTTCGCTCCCCACGCTTTCGTCCATCAGTGTCAGTATATTGTTAGTGATCTGCCTTCGCAATTGGTATTCTATGTAATATCTAAGCATTTCACCGCTACACTACATATTCTAACCACTTCACAATAATTCAAGACTAACAGTATCAATGGCAGTGCCGGAG
+
GDFFAFGGGGFGGGFGGGGGGGGEGGGGFFGFGGGGGGGGGGGGGGGFCGGGGGGGGGGGG@FGGGGGGFGGGGCGGGGGDGGGGFGGGGGGC=FEFGGGGGGGGGGGEFFGGFGGGGGGGGGGGGGGGFGGGGEFGGGGFGGEGGGCFGGGGGGGGFGGGGGGGGFGGCFGGGGGGGD5?GGGGGGGGGGGGFFEFFACFGFG?FFGG?FCGFD4CB@@;FEFDGFGFFFFFFFEFEFEC8<E3)77CEF373,+7<F?B6:4<B<A:>((347>F>613
@M02352:288:000000000-CKWC8:1:1101:20905:4926 2:N:0:TAGCGCTC+GTAAGGAG
CAGTCTTGCGACCGTACTCCCCAGGTGGGATACTTATCACTTTCGCTTAGTCACTGAGTCGAAACCCAACAACTAGTATCAATCGTTTACGGCGTGGACTACCAGGGCATCTAATTCTGTTCGTTCCCCACGCTTTCGTCCATGAGCGTCAGTATATACGTAGTAGACTGCCTTCGCAATCGGTATTCTAAGTATTATCGATGCATTTCACTGCCACAGCACTTCTTCGATCTACTTCCGCTTCACTTAAGTCAAACAGTATCAAAGGCAGTTGCATCGTT
+
FGC@,CFGG:+6@FGGGGGGGGGGGGGGGGG<FGGGAG,FGGGGGGGF@FCFGG96EFFA@,,BF,C,DF7=<CF<??,?,6,5:F,:AFE:+>>::?F<9,,A=+4+9,4C,:7,@E<=EG:+::4,3@++@3+>EE8+3+,@,D80@EGG9,EC:3,44:>E;AG9;:,@973;C5*9AGC1CF@2;ED@F*+//++*2?84581B7,4+=*(8E),(,)))*+/:()+);:43;))(((/(/8)))))-))6/)8)-)-.424)(6<((6)95*622.
@M02352:288:000000000-CKWC8:1:1101:25422:4961 2:N:0:TAGCGCTC+GTAAGGAG
CAGTCTTGCGACCGTACTCCCCAGGTGGGATACTTATCACTTTCGCTTAGTCACTGAGCTAATGCCCAACAACTAGTATCCATCGTTTACGGCGTGGACTACCAGGGTATCTAATCATGTTCGCTCCCCACGCTTTCGTCCATGAGCGTCAGTATATACGTAGTAGACCGCCTTCGCAATCGGTATTCTAAGTACTCTCTATGCATTTCACCGCTACACTACTTATTCTATCTACTTCCGTATAACTCAAGTCAACCAGTATCAAAGGCAGTTCCATAGTT
+
A<EB;FFEAFGEEDFFCFGGE7C6<E@ECAEEFFGGEFFGGGGGC@FGGCFFGDGGGFFAEFFEF@GGGGGDF,E<FD,EFFFG>F8BCE,CBCECE:4?,,BEGGDFGG,FAF9F,CEFE,+@=FGEE8CF@CFG=CD8==EG9>FDE88EF,@<C,FF;FGGGCGG,CE8@9*;*;9?A>5E6FG9CGFCFE=C6AFCFC@8?FFF7EFGGFF>5A,446;AFG5C?AAF@=9E?)7:;??3>A9425>.-:4=18F9A9A<A<B::(,,6)=<=A05:
@M02352:288:000000000-CKWC8:1:1101:9930:5000 2:N:0:TAGCGCTC+GTAAGGAG
TAATCTTGCGACCGTACTCCCCAGGCGGAATGCTTAATCCGTTAGGTGTGTCACCGAACAGTATACTGCCCGACGACTGGCATTCATCGTTTACGGTGTGGACTACCAGGGTATCTAATCCTGTTTGCTCCCCACCCTTTCGTACCTCAGCGTCATTATCGAGCCAGTGAGCCGCCTTCGCCCCTGGTGTTCCTCCAAATATCTACGAATTTCACCCCTCCACTTGGAATTCCACTCCCCTCTCTCGAACTCTAGACTGATAGTTTTGGAGGCAGTTCCAG
+
GGGGGGGGGGGGGGGGGGGGGGGGGGGGEGGGGGGGGGGGGGGGGGGGGGGGGGGGGGGGGGGGGGGGGGGGGGGGGGGGGGGGGGGGGGGGGGGGGGGGGFGGGGFFGGDFGGGFGCFGGGGGGF8D=BFGD,>+3@D,;8::E8,=94<C898,5@3=DFCC>:>?,72?F7DGGGD5?**45C*<<FGGGEFFFF4:8+@7<=5C;FFCGFE4*5((()./:::F:?<FF*)),(.4.4(.)5().,26AB-/)))).)-:<>A:0..12().9)).6
@M02352:288:000000000-CKWC8:1:1101:17972:5062 2:N:0:TAGCGCTC+GTAAGGAG
CAGTCTTGCGACCGTACTCCCCAGGTGGGATACTTATCACTTTCGCTTAGTCACTGAGTCGAAACCCAACAACTAGTATCCATCGTTTACGGCGTGGACTACCAGGGTATCTAATCCTGTTCGCTCCCCACGCTTTCGTCCATGAGCGTCAGTATATACGTAGTAGACTGCCTTCGCCATCGGTATTCTAAGTAATATCTATGCATTTCAACGCTACACTACTTATTCTATTTACTTCCGTATAACTCAAGTCAACCAGTATCAAAGGCAGTTCCATAGTT
+
FGCFCGGGGGGEG7FFGGGGGGGGGFGG7EF8FGGGFG@FGGGGGGGGGGDFFGEEGGFF@C,CFEGCGGDAEFFEE9<CDA<F@F<DDFG,44@F:FGDFE=FAC?4FADFGF;EFG,CEE:@+38++@@:F+>DFEDB7=,@=DGDGGGE,<D:,@,,63>E9@9;FGDC929CD**3?C=A?C9>CF7:DC8>/+1+=C>DCFBFC@+1*01>GA;)6631+@57)+3+137?EE)4=(6.)).6)82-6:<*(-.-6)6-4<)((.,.-6B<76)-.
@M02352:288:000000000-CKWC8:1:1101:19939:5197 2:N:0:TAGCGCTC+GTAAGGAG
CAGTCTTGCGACCGTACTCCCCAGGTGGGATACTTATCACTTTCGCTTAGTCACTGAGTCGAAACCCAACAACTAGTATCCATCGTTTACGGCGTGGACTACCAGGGTATCTAATCCTGTTCGCTCCCCACGCTTTCGTCCATGAGCGTCAGTACATACGTAGTAGACTGCCTTCGCAATCGGTATTCTGTGTAATATCTATGCATTTCACCGCTACACTACACATTCTATCTACTTCCATATGACTCAAGTCAACCAGTATCAAAGGCAGTTCCATAGTT
+
GGGFGGGGGGGEGGGGGGGGGGGGGGGGGGGGGGGGGGEGCGGGDGGGGGGGGGGGGGGGGGFGGFGGGEFGGGGGGGGGGGFFGGGFGFEGGGCEGGGGGGGGGGEGGDGGFGGGGGGEFF@CFCGGBEG@FBFDFGGGGEG9D>EGECEGDEGGFFGGG9E>AFFFGGGG99CDD4C>F4CE7F9EFEFCGEF?EFCDFGFGCF6CFE>DGFBFGF@EEFEFFC)+/:FF6@E.79A<EC?3<CFF??7AFFAF04<4)--:4>9:08(1)-9.74.:)
@M02352:288:000000000-CKWC8:1:1101:12784:5203 2:N:0:TAGCGCTC+GTAAGGAG
TAGTCTTGCGACCGTACTCCCCAGGCGGTGCGCTTAACGCGTTAGCTCCGGCACAGAAGGGGTCGAACCCTCCCACACCAAGCGCACATCGTTTACTGCTAGGACTACAGGGGTATCTAATCCCTTTCGCTACCCTAGCCTTCGAGCCTCAGCGTCAGTAAATGTCCAGTAACCTGCTTTCGCCATTGGTCTTCCTCTCGATATCTACGCATTTCACTGCTACACCGAGAATTCCAGTTACCTCTCCATTACTCTAGCACGGCAGTATCGAATGCAGTTTG
+
FGFFGGGGGGGGGDEFGFGCGGGGGGGGFCGGGGGGF@FGGGGGGGGGGGGGGGGGGGGDE:FECFCFGGAFGEGFGGGGGGGGGDFGCFGFGGGGFFGDGGGGGGGGGFGGGGGGGGGGGGGFCFGGGGGGGGGGGGGGGGGGGGGGGGGGGGGGGGGGGGGGGGGGGGGGGGGGGGGFFGGGGDEEFGGGGFFFEFFGFGFGFFFGGGFGGFAFGFDFFFFFGG>C>EBBFFFFFFFAB<BFFFF446AA99-9<A4<BBBFF?FAF?B<)8F4@>4<9
@M02352:288:000000000-CKWC8:1:1101:27188:5274 2:N:0:TATCGCTC+GTAAGTAG
CATTGTTGCGAACGTACTCCCCAGGTGGGTCACTTATCACTTTCGCTTAGCCACTCAAACCGAAGTTCGAACAGCTAGTGACCATCGTTCACGGCCTGGACTACCAGGGTATCTAATCCTGTTCGCTCCCCACGCTCTCTTTCATCAGTGTCAGTATATTATTAGCGATCTTCCTTCGCAATCGGTATTCTATGTAAGATATATGCATTTCTCCGCTACACAACATATTCTAACCACTTCATAATAACTCAATACAACCAGTATCAAAGTCCATTTTA
+
FD9<,=FEFGC@EGGCFGFGGGGCGGGG7@@6EGGG,C,CFGGFGG>,8C:EF@CFFD@FF@:F+A@C=CF8+=C6C=F<EDFFEE,4A,:EE,44?F=8,,9?F<<744,,5CFC,4<=94,5@+@8+@4AF+FE++@,@3@=F9=+=,6,7@E,,,CE,7=@F,+5,+,,,7C+5***<*,4*4,4,2,2:*B/*+++1=FGFFFG+B++11(0*:(0-/(:CC@>)+8+3;43;(.)1)).9)97>@AF45)2.)0((.6)6422--)).6*.*.
@M02352:288:000000000-CKWC8:1:1101:23303:5318 2:N:0:TAGCGCTC+GTAAGGAG
CAGTCTTGCGACCGTACTCCCCAGGTGGGATACTTATCACTTTCGCTTCATCACTGAGCTAATGCCCAACAACTAGTATCCATCGTTTACGGCGTGGACTACCAGGGTATCTAATCCTGTTCGCTCCCCACGCTTTCGTCCATGAGCGTCAGTATATACGTAGTAGACTGCCTCCGCAATCGGTATTCTAAGTAATATCTATGCATTTCACCGCTACACTACTACTTCGATCTACTTCCGTATAACTCAAGTCAACCAGTAACAAAGGCAGTTGCATAG
+
GGDE<FGGGG>FFGGGGGGGGGGGGGGG7FFCGGGGAE<FFGGGGGD,,:,CEGCCGGGGGFGFGECCFGCDCFF<EFE<F???CGG<FGG>:48++?FACDFFCCCE<,?AEGGEEGC=EG:7?<484E@:F+6>EE,3@==A9DFDGGGGC:EF:9@D@,8CF9EEF7:EF,*<DDC?FGE>FG@<:BC9CC+55+++4B@8?F+4=CF7?B5>GF;4(0)+++)+()1;=AE3;)77/(53).74<03654<?7,549)6.4(4(.1336)9<6-)
@M02352:288:000000000-CKWC8:1:1101:24636:5321 2:N:0:TAGCGCTC+GTAAGGAG
TAATCTTGCGACCGTACTCCCCAGGCGGTCTACTTAACGCGTTAGCTCCGAAAGCCACGGCTCAAGGCCACAACCTCCAAGTAGACATCGTTTACGGCGTGGACTACCAGGGTATCTAATCCTGTTTGCTCCCCACGCTTTCGCATCTGAGTGTCAGTGTCTGTCCAGGGGGCCGCCTTCGCCACTGGTATTCCTTCAGATCTCTACGCATTTCACCGCTACACTTGGAATTCCACTCACCTCTCTCGAACTCTAGACTGATAGTTTAGGAGGCAGTTCCA
+
9FFGGGGGGGGGEGFFGFGGGEFGGGGG@FGFGGGFCFGDGEGGGFGGGGGEGFGGGGGGDFGGFGGGGGFGFFGFGGGFGGGGFGGGGGGGGGGGGGGFGGGGGGGFFGGGGGFFGGGGGGGGDGGGGGGG7FGGGGGGFFGDGDEFFGGGGGGFGCFFGGGG?FGCFFDGGEGDDD<AFGEGGGGG?FGFGFFFFFFC=6?7<?FGGGFGGFBFGFF>>EFFFGAG??FFFB<DBFFFFFFF?28:?FFFBA<8:A?:?AF<<DABD:>B<:@07<<2.
@M02352:288:000000000-CKWC8:1:1101:14884:5331 2:N:0:TAGCGCTC+GTAAGGAG
CAATCTTGCGACCGTACTCCCCAGGTGGATTACTTATCACTTTCGCTTAGACACTGACTGTATATCGCCAATATCGAGTAATCATAGTTTACGGCGTGGACTACCAGGGTATCTAATCCTGTTCGCTCCCCACGCTTTCGTGCCTCAGCGTCAGTATCAGTTTAGTAAGCTGCCTTCGCTATCGGTGTTCTGTGTAATATCTAAGCATTTCACCGCTACACTACACATTCCGCCTACTCCAACTGAACTCAAGTTTATCAGTATCAATGGCAGTTTCGAAG
+
GFF9FFGGGGGGGGGGGGGGGGGGGGGGGGFGGGGFGGGDGGGGGGGGGEGGGGGGGGGGGGGGGGEDFGGGC9CFGGGGGEFGGGGGGGGGGGGGGGGGGGGGGGGGGGGGGFGGGGGFGGGFGGGFGGGGGGDFGGGGGGGGCFGGGGGGGGGGGDBGF9DFCFFGGFGGGGCGGFD?EGDGDCGGGC,::>FF<FFGFGFG?;FGGCFDFA>6*>>FFFFFGG4<<FFFDE?<@<@@;4@817=:29AFF99*6:@4<AF<4<:AA(47<?*6B<FF0
@M02352:288:000000000-CKWC8:1:1101:9937:5345 2:N:0:TAGCGCTC+GTAAGGAG
CAGTCTTGCGACCGTACTCCCCAGGTGGGATACTTATCACTTTCGCTTAGACACTGACCGTATATCGCCAATATCGAGTAATCATCGTTTACGGCGTGGACTACCAGGGTATCTAATCCTGTTCGCTCCCCACGCTTTCGTCCCTCAGCGTCAATTCAGGCCTAGTGAGCTGTCTTCACTATCGGTGTTCTAAGTAATATCTATGCATTTCACCGCTACACTACTTATTCCGCCCACTTCGACCAAATTCAAGAACGACAGTATCAATGGCAGTTCTACAG
+
GGGGGGGGGGGGGGGGGGGGGGFGGEGGFGGGGGGGGGGGGGGGGGGGDGGGGGGGGGGGGCFGGGGGGGGGGGGGGGGGGGGGGGGGGGGGGGGGGGGGGGGGGGGGGGGGGGGGGGGGGGGFGGDGGGGGG>FGGGFGGGGEGFGGGGGGGGGGGGDFGGGGFFGGGGGG;CDGGGGFFBFGGGGGGGFFGFFCEFFGFGFGF4CFGGFGCF;B8A@FFFFFGGFDCFFFEDFFFF<<14?6BFFFFBFADF(.4:BBFFF9<<AFF7((42=AFF<>)
@M02352:288:000000000-CKWC8:1:1101:19748:5378 2:N:0:TAGCGCTC+GTAAGGAG
CAATCTTGCGATCGTACTCCCCAGGTGGGACACTTATCACTTTCGCTTAGTCACTGAGCTAATGCCCAACAACTAGTGTCCATCGTTTACGGCGTGGACTACCAGGGTATCTAATCCTGTTCGCTCCCCACGCTTTCGTCCATGAGCGTCAGTACATACGTAGTAGACTGCCTTCGCAATCGGTATTCTGTGTAATATCTATGCATTTCACCGCTACACTACACATTCTATCTACTTCCATATGACTCAAGTCAACCAGTATCAAAGGCAGTTCCATAGTT
+
GGGGGGGGGGGGFEEGGGGGGGGGGGGGGGGGGGGGGGGGGGGGGGGGGGFGGGGGGGGGGFGGGFGGGGGGGGGFGGGGGGGGGGGGGGGGGGGGGGGGGGGGGGGFFDGGGGGGGGGGGGG@CFGGEDGGGDEGGECGDGGGGFGGGGGGFGGGGGGGGGGGGEGEGGGGFDFGG>DDFGGGGGFCGGGGGEFFEFFGFGF=5FFGGGFFGFFFGFFFFFEFF<<>3AFFFFCFFFFEFFFFFFFFFF<CCCEFFDF<44>ABFFF<<(4<<F>FBFA6
@M02352:288:000000000-CKWC8:1:1101:16016:5411 2:N:0:TAGCGCTC+GTAAGGAG
CAGTCTTGCGACCGTACTCCCCAGGTGGGATACTTATCACTTTCGCTTAGTCACTGAGCTAATGCCCAACAACTAGTATCCATCGTTTACGGCGTGGACTACCAGGGTATCTAATCCTGTTCGCTCCCCACGCTTTCGTCCATGAGCGTCAGTATATACGTAGTAGACTGCCTTCGCAATCGGTATTCTAAGTAATATCTATGCATTTCACCGCTACACTACTTATTCTATCTACTTCCGTATAACTCAAGTCAACCAGTATCAAAGGCAGTTCCATAGTT
+
GGGGGGGGGGGGGGGGGGFGGGGGGGGGGGGGGGGGGGGGGGGGGGGGGGGGGGGGGGGGGGGGGGGGGGGGGGGGGGGGGGGGGGGGGGGGGGGGGGGGGGGGGGGFGGGGGGGGGGGGGGGGGGGGGGGGGGGGGGGGGGGGGGGGGGGGGGGGGGGFFGGGGGGGGGGGGGGGGGGFFGGGGGGGGGGGGFFFFFFGCFFCEFAFFGFGGFFFDFFFFF3CGGFGFFFFFFFFFFF;EFFFFFE>AEFFFFFFFFFBA>BAAAABFF?BB9FA=<?AA
@M02352:288:000000000-CKWC8:1:1101:6449:5417 2:N:0:TAGCGCTC+GTAAGGAG
CAGTCTTGCGACCGTACTCCCCAGGTGGGATACTTATCACTTTCGCTTAGTCACTGAGAATTAACCCAACAACTAGTATCCATCGTTTACGGCGTGGACTACCAGGGTATCTAATCCTGTTCGCTCCCCACGCTTTCGTCCATGAGCGTCAGTATATACGTAGTAGACTGCCTTCGCAATCGGTATTCTAAGTAATATCTATGCATTTCACCGCTACACTACTTATTCTATCTACTTCCGTATAACTCAAGTCAACCAGTATCAAAGGCAGTTCCATAGTT
+
GGGGGGGGGGGGEGGGGGGGGGGGGFGGGGGGGGGGG9EGGGGGGGGGGGFGGGFGGFGGGCEF9FFGDGGGGGGGGGGCGGFF:FGGGGGE@7>>CFGGFGFGGDDBEFGGGGGGGGFGGGD+@B+>BECEG>CFGGF>E8,EEFF8>EGGCFGGGGG8DFGEF9@BEDGGGGFGDGDFFGGEGGFGDCC7FCAEF6+CFGFGFF+BCFFCD;6=EFF35=46D+1C?=8AFFFFFFED@F@F?EEEFFFB>FAF?FFFB4ABBA212?:?BF?9@<:<6
@M02352:288:000000000-CKWC8:1:1101:12022:5419 2:N:0:TAGCGCTC+GTAAGGAG
TAGCCTTGCGGCCGTACTCCCCAGGCGGTGCACTTAACGCGTTAGCTACGACACGGCAGGGGTTAAACCCACCATATCTAGTGCACATCGTTTACGGCGTGGACTACCAGGGTATCTAATCCTGTTTGCTCCCCACGCTTTCGCGCCTCAGCGTCAGTACTCGTCCAGGAAGGCGCCTTCGCCTCTGGTGTTCCTTCGCATCTCTACGGATTTTACCCCTACATGCGAAATTCCCCTTCCCTCTCCGAGACTCTAGACTAACAGTTTCAGACGCAGTTTCG
+
FFGCFAFFGGGFCFGGGGGGGEFCGGGGCFGGGGGGGGGEGGGGGGCGGGGGGGGGGGGGGGGGFGFGGGGGGGGGFFFGGGGGGGGFGGGGGGGGGGGGGGGGGGGGGGGGGGGGGGGGGGFGGGGGGGGFGGGGGG5EGGGGGGGGGGFFGGGGGGGGGGGGGGEFGG6=CFGGDDGFFGGGGGGGFFGGGFFFFFEC>GFGFFFGGGFGD4<FF??0:FB=777DFDFFFFFFF<:??4:,2,49>F>>?AFFFFFFB?FF22)4::4?B9537A9A1
@M02352:288:000000000-CKWC8:1:1101:24936:5439 2:N:0:TAGCGCTC+GTAAGGAG
TAATCTTGCCACCGTACTCCCCAGGCGGAATGCTTAATCCGTTAGGTGTGTCACCGAACAGTCTACTGCCCGACAACTGGCATTCATCGTTTATGGTGTGGACTCCACGGGTATCTATTCCTGTTTGCTCCCCCCACTTTCGTACCCCTGCGTCAGTATCGAGCCAGTGAACCGCCTTCTCCCATGCTTTTTCTCCCGATATATCCGTACATTTCCCCTCCACTTTGCATTCTCCTCACCCGTCTCGACCTCTCAACTGCTCCTTTTTGACCCATTTCAAG
+
EC,@<FGGG,6CCFFGGGGGGGGFG@EEGGGGGGGGG96FFGG:F<F@E7CFFGG:F@B@CF,6,A@<9FF,7=+4:,,:C,55,,,,4:EF+,<,?E<C+,4,4,,,46@++A,@,,,48@,CAG8,46@FE7F+CE=F=6@,+8,0++5+34++3,,,**@**>,@D,,6>**//*;*940,1,,5,,,09*48())1:9+@5+)1**)3++77+;@0(06+2*)2-9*=*6<2<)(.1(4:02()-4(5<()/4:/,-))44<B)(4)).,))16))-
@M02352:288:000000000-CKWC8:1:1101:24926:5455 2:N:0:TAGCGCTC+GTAAGGAG
TAATCTTGCGACCGTACTCCCCAGGCGGAATGCTTAATCCGTTAGGTGTGTCACCGAACAGTATACTGCCCGACGACTGGCATTCATCGTTTACGGTGTGGACTACCAGGGTATCTAATCCTGTTTGCTCCCCACACTTTCGTACCTCAGCGTCAGTATCGAGCCAGTGAGCCGCCTTCGCCACTGGTGTTCCTCCAAATATCTACGAATTTCACCTCTACACTTGGAATGCCACTCACCTCTCTCGAACTCTAGACTGATAGTTTTGGAGGCAGTTCCAG
+
9FGGGGGGGGCEEFFGGGDGGGGGGGGGGGGGGGGGDAEDGGGGGGGGGGFFFGGGGGGGGGG9EEFGEFGGGGGGGGGFGGGGGGGGDGGFFFCFFFGGGGGGGGFGGGGGGGFEGGFGFFGFGGGGGGGGGGGGGFGFG68DGEFGGGGGGGGE@F,ECGGGGFGC?F9FDGGDCDF:>DGDFG,5<CEFDCA35A6>F@CFEF:DGFADC+)=@FEFFFFFGGFGA7)*)9<FB08:,4,4)4:?706AAA>FA<02:9)-)-67>70(2-).16)64
@M02352:288:000000000-CKWC8:1:1101:6089:5520 2:N:0:TAGCGCTC+GTAAGGAG
CAGTCTTGCGACCGTACTCCCCAGGTGGGATACTTATCACTTTCGCTTAGTCACTGAGTCGAAACCCAACAACTAGTATCCATCGTTTACGGCGTGGACTACCAGGGTATCTAATACTGTTCGCTCCCCACGCTTTCGTCCATGAGCGTCAGTATATACGTAGTAGACTGCCTTCGCAATAGGTAATCTAAGTAATATCTATGCATTTCACCGCTACACTACTTATTCTATACACTTCCGTATAACTCAAGTCAACCAGTATCAAAGGCAGTTCCATCGTT
+
GGGF,EFGGG@CFGGGGGGGGGGGGGGGGGGGGGGGCA<FFGGGGGGGGGGGGGGFGGFFGGCG+ACFG:FFGGCDFGGCGGDAFGFDF,?,CFG>EB<FDG<CEGE8=F5FFFG9EEAFGFC:?B=DE?EBFCCF,=@6CCFGGGGGG:>7D7E7,8,3@9BEFCE;9FCCCCG7DCD>+@C7=,5,>,99@6+/>F>@1:88?8+:B,=*2?>>==3;@F);127+?61++;;4>EE;@@;3.));3@<.5:)*(()-..))-6A?0(,.6664@)(-,
@M02352:288:000000000-CKWC8:1:1101:7740:5525 2:N:0:TAGCGCTC+GTAAGGAG
CAGTCTTGCGACCGTACTCCCCAGGTGGGATACTTATCACTTTCGCTTAGTCACTGAGTCGAAACCCAACAACTAGTATCCATCGTTTACGGCGTGGACTACCAGGGTATCTAATCCTGTTCGCTCCCCACGCTTTCGTCCATGAGCGTCAGTATATACGTAGTAGACTGCCTTCGCAATCGGTATTCTAAGTAATATCTATGCATTTCACCGCTACACTACTTATTCTATCTACTTCCGTATAACTCAAGTCAACCAGTATCAAAGGCAGTTCCATTGTT
+
FFGGGGGGGGGGEEGGGGGGGGGGGGFGEGFFGGGGGGGGGGGGGGGGGGGGGGGGGGGGGGGGGGEGGGGGGFGGGGCDDFFFFGGGGG>CGEGEGCGGGGFGGGGFGFBF9FGGGGG;EDFGGGGGG,CFECEDEGFEE+DEFFFGEDGGFGGGGGFGGBFGGC9ECFCG?FGGDDDEAGGG4EFGE7CFC5A471BCFCFCCFF@FF@CC31AGA@FFFEF7:<7);6AFFF<?3):;732<A29>:))645=<:742.<2<A6:<0:BA>6)*)-56
@M02352:288:000000000-CKWC8:1:1101:7721:5529 2:N:0:TAGCGCTC+GTAAGGAG
CAGTCTTGCGACCGTACTCCCCAGGTGGGATACTTATCACTTTCGCTTAGTCACTGAGTCGAAACCCAACAACTAGTATCCATCGTTTACGGCGTGGACTACCAGGGTATCTAATCCTGTTCGCTCCCCACGCTTTCGTCCATGAGCGTCAGTATATACGTAGTAGACTGCCTTCGCAATCGGTATTCTAAGTAATATCTATGCATTTCACCGCTACACTACTTATTCTATCTACTTCCGTATAACTCAAGTCAACCAGTATCAAAGGCAGTTCCATAGTT
+
GGGGFGGGGGGGGGGGGGGGGGGGGGFGGGGGGGGGGGGGGGGGGGGGGGGGGGGGGGGGGGGGGGGGGGGGGGGGGGGGGGGGGGGFGGDFGGGGGGGGGGGGGGEGGGGGGGGFAFFGFFGGGGGFCGGGGGGGGGGGGGCGFGGGGGGGGGGGGGGGGGGGGGGGGGGCFGGGGGDFFGDEGGFGGGGGGFFFFFFCFGFGEFAFFG6FCB>EGFFF8AEFFGFGEACFFFFFCE<1.,37))-4<BDF99AF:().64<AA>A::7:?FA6AFF>AA
@M02352:288:000000000-CKWC8:1:1101:6106:5535 2:N:0:TAGCGCTC+GTAAGGAG
CAGTGTTGCGACCGTACTCCCCAGGTGGGATACTTAACACTTTCGCTTAGTCACTGAGTCGAAACCCAACAACTAGTATCCATCGTTTACGGCGTGTACTACCAGGGGATCTAATCCTGTTCGCGCCCCACGCCTTCGTCCATGAGAGTCAGTATATACGTAGTAGACGGCCTTCGCAAACGGTAATCTAAGTAATATCTATGCATTTCACCGCTACACTACTTAAACTATCTACTTCCGTATAACTCAAGTCAACCAGTATCAAAGGCAGATCCATCGGG
+
GGFA,CFFE@+6@CFFFGGGGGGGGGGG7FGGGGGG,,,;FFGGGGGG7FCF,EF9F,F@@F,F+E,?C,CE<,6<6,?<69<5?4,A@5,,+@FG+4,,C,45,6C++B+CF<A4,C,C9@++3>+3BEGFG+8+,36+3+@,3,,=CE9:,2@A:FD:FFD3,,,@**4**,2/?4*)258:**14B7,1+*4*968DAD6+)1:;7+1**8()/9@3@F1+1+)*./1696<4))5(4:())))62:<-4<>B((0..)).544(,,((..*,9<6((
@M02352:288:000000000-CKWC8:1:1101:15264:5564 2:N:0:TAGCGCTC+GTAAGGAG
CAGTCTTGCGACCGTACTCCCCAGGTGGGATACTTATCACTTTCGCTTAGTCACTGAGCTAATGCCCAACAACTAGTATCCATCGTTTACGGCGTGGACTACCAGGGTATCTAATCCTGTTCGCTCCCCACGCTTTCGTCCATGAGCGTCAGTATATACGTAGTAGACTGCCTTCGCAATCGGTAGTCTAAGTAATCTCTATGCATTTCACCGCTACACTACACATTCTATCTACTTCCATATGACTCAATCCAACCAGTATCAAAGGCAGTTCCATAGTT
+
FGGGGGGGGGDGGGCFGGGGGGGGGFGGGGGDGGGGGDFFEFFGGFGGGGGGGG9FGGGGGDFAFGFGFGGGGFGG<EAFFGGCEFGDFFD7>:FFGDFGGDFEFEDBE,<FF<499498EDF+@4>E84@>C@+8C8FEEEGFD=A+1>AEGFAEFGA>CGG>;<@;FFGGGEDD7C7*9/11**4>D,D:EA9<8+8CFG67@8C=@9A**/(.:=@EFF);CD);<CC:+;ECEF3CF??EEF<;3;3),8:;:B464)64<<B<0???4664@2246
@M02352:288:000000000-CKWC8:1:1101:26789:5571 2:N:0:TAGCGCTC+GTAAGGAG
CATTCTTGCGAACGTACTCCCCAGGTGGGTCACTTATCACTTTCGCTTAGCCACTCAAACCGAAGTTCGAACAGCTAGTGACCATCGTTTACGGCGTGGACTACCAGGGTATCTAATCCTGTTCGCTCCCCACGCTTTCGTCCATCAGTGTCAGTATATTTTTAGTGCTCTGCCTTCGCAATTGGTATTCTATGTAATATCTATGCATTTCACCGCTACACTACATATTCTAACAACTTATTAATAACTCAAGACAACCAGTATCAAAGGCAATTTTACC
+
GAFFFGGFFGC7@FFEFFGGGEGEGG8FCF,CFGGGG<DFGGC6BCF<CCFDGGFF<FGGGC+@CFGGGGGGGG?FFGECGCFDFGDEFGGEEDFGGGGG@?AFEGGFGFDFFGDFGGGGGGGFDGEGEFC=FF7BEGC>=CE8FGGGGGGGFEC,ECAF,@,6D@A,,D,,@,9CC9*@9>9CCF?CFCFGG*B*7@>FFG>75FAGGFB8:F(::)2@=+.60;37<AAAFA5)/).))))).))473;.73;F?FE<FD<2>BF297:1:?F4*6>5
@M02352:288:000000000-CKWC8:1:1101:14850:5601 2:N:0:TAGCGCTC+GTAAGGAG
CAGTCTTGCGACCGTACTCCCCAGGTGGGATACTTATCACTTTCGCTTAGTCACTGAGTCGAAACCCAACAACTAGTATCCATCGTTTACGGCGTGGACTACCAGGGTATCTAATCCTGTTCGCTCCCCACGCTTTCGTCCATGAGCGTCAGTATATACGTAGTAGACTGCCTTCGCAATCGGTATTCTAAGTAATATCTATGCATTTCACCGCTACACTACTTATTCTATCTACTTCCGTATAACTCAAGTCAACCAGTATCAAAGGCAGTTCCATCGTT
+
GGGGGGGGGGGGGGGGGGGGGGGGGGGGGGGGGGGGGGGGGGGGGGGGGGGGGGGGGGGGGGGGGGGGGGGGGGGGGGGGGGGGGGGGGGGGGGGGGGGGGGGGGGGGGGGGGGGGGGGGGGGDGGGGCFGGGDFFGGGGGGGGGGGGGGGGGCEFGGGGGGGGGGGGGGGGGFGGGGCBFGGGFFGGGGGGGFFFFFFGFGFGFFFGGGFGGFFFGFFC;A3AGGFGFFFFFFFFFFFFEFF;EC;AFFF:4AFFBF@DAF<:>9<?FFB?AFFA7418,
@M02352:288:000000000-CKWC8:1:1101:27001:5604 2:N:0:TAGCGCTC+GTAAGGAG
CAGTCTTGCGACCGTACTCCCCAGGCGGTCTACTTAGTGCGTTAGCTGCGCCACTAAGGAATCAAGTTCCCCAACGGCTAGTAGACATCGTTTACGGCGTGGACTACCAGGGTATCTAATCCTGTTTGCTCCCCACGCTTTCGCACCTCAGCGTCAGTATCAGACCAGGTGGTCGCCTTCGCCACTGGTGTTCCTTCCTATATCTCCGCATTTCACCGCTACACAGGAACTTCCACCACCCTCTTCTGTACTCTAGTTTGCCAGTACTCGGTGCAGTTCC
+
FGABFFGGGGGGEFFFEFGGGGGBCF@FCFFFGGGGCEFFGE@CFGGGCGEGGGFGGGCD,EDGFFA?FGFGGGGGGE7FGGGFDFGGGGGDFDGECFGGGGGGGGFGFEF=F?FGGD<FFCBFGGGGFGGG+CFGCC8>7EEE+7CC5>F6BCCCEFGGCFG?FGGCD>FFE?5D<C<6FDGGG+79;:/CCCF)).+:::6:5+;5CCBDCFEF<)(7;E?5*/,917FBF4<<?16(8???2:2)-).)6:<*.56<><9??4)))((-(-0)9<B2
@M02352:288:000000000-CKWC8:1:1101:5640:5607 2:N:0:TAGCGCTC+GTAAGGAG
CATTCTTGCGAACGTACTCCCCAGGTGGGTCACTTATCACTTTCGCTTAGCCACTCAAACCGCAGCTCGAACAGCTAGTGACCATCGTTTACGGCGTGGACTACCAGGGTATCTAATCCTGTTCGCTCCCCCCCCTTTCGTCCATCCGTGTCAGTATATTATTATTGCTCTGCCTTCGCAATTGGTATTCTATGTACTATCTATGCATTTCACCGCTACACTACATATTCTAACCTCTTCATCATAACTCAAGCCACCCAGTATCAAAGGCAATTTTACC
+
F9BFFGGGGG7+@CFFGGGGGGFGG@FFEC@FGGGGCFFGGGGACFGGEGGGGG8FFEEFG:+@+=EFC7EFGGFGD,FEFEGGFGCDEFF94+@>F+=4BFFGGGDF=F,8EBF9ECEGG=EF::FFGDC:F+3@CEEGGEC3,D,*@CEEDFCAFBDG@FFD,@,,23>4DEFGG5*0)9C,*==>FCG+:5@9);++:@+C<A+@CE6C7/83*)6.6:(6*C)3:FFF*94)474A<B29<<)8<2304)4@10)(..-446)))((.(.9-=)82
@M02352:288:000000000-CKWC8:1:1101:6415:5610 2:N:0:TAGCGCTC+GCAAGGAG
CAATCTTGCGACCGTACTCCCCAGGTGGATTACTTATCACTTTCGCTTAGACACTGACTGTATATCGCCAATATCGAGTAATCATAGTTTACGGCGTGGACTACCAGGGTATCTAATCCTGTTCGTTCCCCACGCTTTCGTTCCTCAGCGTCAGTATCAGTTTAGTAAGCTGCCTTCGCTATCGGTGATCTGTCTAATATCTAAGTATGTCACCGCTACACTACACATTCCGCCTGCTCCAACTGAACTCAAGCTTAACCGTAACAATGGCAGTTTCGAGG
+
DFCA@FGGGGD@CFGFCFGFFFGGGGGGF9F@FGGGGGCFGGGGGGGGEGEFFGF@FDDGEGGGCE,BF@FFC?E8C=FFGDGFG9?E,EE,8,>4@F7B=?DCF<A+B=<FAFF,,CAE==FF7+AEDFB@F+BC7@FEF,@@F,,+@+6@=CF:,C3=8DC;,@,@9@@,@A9+A=**97D7D;**5,;2=*3/:+=9AFF+*++2+5=CF*(2/)635+56*;473@7)0>(((.7)((66(.7@E3;4))/8))1-(-,(,4422(((1(1)*,4,2
@M02352:288:000000000-CKWC8:1:1101:5652:5620 2:N:0:TAGCGCTC+GTAAGGAG
CATTCTTGCGAACGTACTCCCCAGGTGGGTCACTTATCACTTTCGCTTAGCCACTCAAACCGAAGCTCGAACAGCTAGTGACCATCGTTTACGGCGTGGACTACCAGGGTATCTAATCCTGTTCGCTCCCCACGCTTTCGTCCATCAGTGTCAGTATATTATTAGTGATCTGCCTTCGCAATTGGTATTCTATGTAATATCTATGCATTTCACCGCTACACTACATATTCTAACCACTTCATAATAACTCAAGACAACCAGTATCAAAGGCAATTTTACCG
+
GFGGGGGGGGGGGDGGGGGGGGGGGGGGGGDGGGGGGFGGGGGGGGGGGGGGGGEGGGGGG7FFGGGGGGGGGGGGGGGGGGFGFG>FGGGFGBCGGGGGGGGCFGGGGGGGCFGGGGGGGGGFECGGG7CEGF@+BFGEFE>EGGGGGGGGFGGGGFGE;CGEGF9EGFG,7ECFF*CDDGGF>:@FFFG9E6B?<FFFFGFF48:FGG8CGFFFGF@@FF@)*+.;C7:@6A7;?EAE?EE<CFCE6)71;<8F:?:?0>AA225)4200::?AFAA7,
@M02352:288:000000000-CKWC8:1:1101:4229:5656 2:N:0:TAGCGCTC+GTAAGGAG
TAACCTTGCGGCCGTACTCCCCAGGCGGTCTACTTAATGCGTTAGCTTGAGAACCCAGTGTTCAAGACACCAAATTCCGAGTAGACATCGTTTACGGCGTGGACTACCAGGGTATCTAATCCTGTTTGCTCCCCACGCTTTCGTACCTGAGCGTCAGTCTTTGTCCAGGGGGCCGCCTTCGCCACCGGTCTTCCTTCAGATCTCTACGCATTTCACCGCTACACCTGAAATTCTACCCCCCTCTACAAGACTCTAGTTTGCCAGTTCGAAATGCAGTTCC
+
DFGGGGGGGGDGGGGGGGGGGGGDGGEFGGGGGGGGFEGFGGGGGGGGGGGGGGGGGGGGGGGGCFFGFGGGGFGGGGGDGGGGGGGFFEGGGGGGGGGGGGGGGGGG?GGGGGGFGGGGGEFFGGGGFGGGGGGGGGGGGGGGCEGGDFGFEEG5EFGGGGGGGGCEFGCGGCDGGGDFFGGEDFGGG**+;>FEF=FFFGFD4@FFD5@DGFFFGFB99B2@CGF457B?FF<4<:?FF>072A<)3<BFBFF?<<FAFF<B?DA:B0(84:F2FAFF
@M02352:288:000000000-CKWC8:1:1101:25036:5665 2:N:0:TAGCGCTC+GTAAGGAG
CAGTCTTGCGACCGTACTCCCCAGGTGGGATACTTATCACTTTCGCTTAGTCACTGAGTCGAAACCCAACAACTAGTATCCATCGTTTACGGCGTGGACTACCAGGGTATCTAATCCTGTTCGCTCCCCACGCTTTCGTCCATGAGCGTCAGTATATACGTAGTAGACTGCCTTCGCAATCGGTATTCTAAGTAATATCTATGCATTTCACCGCTACACTACTTATTCTATCTACTTCCGTATCACTCAAGTCAACCAGTATCAAAGGCAGTTCCATAGTT
+
GGGGGGGGGGGGGGGGGGGGGGGEGGGGGGGGGGGGGGGGGGGGGGGGECGGGGGGG?FGGGGGGGGGGGGGGGGGGGGGD?FGFGGG<FCCGGGG7CEGGGGGFC7FGGGGFGFFFGCAFEFEGGGG8FE+@FFGFCGGGEF9EEFCEGG6>EEGGGGFGDCED9EFFGFGGGDFGGC46CCGCFFFFFGCFFFCEFFFC7AGFFFD+4=8DB9EEA@FFFF6@FEGFFFFFFEFEFF6=0((/9CAF?<<BF24:<5<<2A>AA<:B((4>>?)/))69
@M02352:288:000000000-CKWC8:1:1101:22801:5680 2:N:0:TAGCGCTC+GTAAGGAG
CATTCTTGCGAACGTACTCCCCAGGTGGGTTACTTATCACTTTCGCTTAGCCACGCAGACCGAAATCCACACAGCTAGTAACCATCGTTTACGGCGTAGACTACCAGGGTATCTAATCCTGTTCGCTACCTACGCTTTCGTCCATCAGCGTCAATATATTGTTAGTGATCTGCCTTCGCAATTGGTATTCTATGTAATATCTAAGCATTTCACCGCTACACTACATATTCTAACCACTTCACAATAATTCAAGACTAACAGTATCAATGGCAGTGCCGGAG
+
CEEGFGGGGGGGGGGGGGGGGGGGGFDFGGGGGGGGGGFGGGGGGGDFCFGGGGGGGGGGFFCFGGGGGGGGEGGGGGGGGGGGGGGGGGGGGCG@FGGDGBGGGGEEGEGGGGFGGGGGGGGGGGGGGGFCFCGFGGGGGGGGCGG?FGGGDEGGGGGGGGGGGCEGGACGFGGGGGGFFGGGGGGGGGGGFEB4?FFFFFFGCFFGGGFGGFFFEF@EDA5FGG)CEFFFFFFFF@F<CBA3)64<>FFADFB44?FFFADF9A<2).2:FBFFFB>F2
@M02352:288:000000000-CKWC8:1:1101:25041:5683 2:N:0:TAGCGCTC+GTAAGGAG
CAGTCTTGCGACCGTACTCCCCAGGTGGGATACTTATCACTTTCGCTTAGTCACTGAGTCGAAACCCAACAACTAGTATCCATCGTTTACGGCGTGGACTACCAGGGTATCTAATCCTGTTCGCTCCCCACGCTTTCGTCCATGAGCGTCAGTATATACGTAGTAGACTGCCTTCGCAATCGGTATTCTAAGTAATATCTATGCATATCACCGCTACACTACCTATTCTATTTACTTCCGTATAACTCAAGTCAACCAGTATCAAAGGCAGTTCCATAGTT
+
FGGGFGGGGDDGGGFFGGGEFF@EFGGGGGGGGGGGGGFGGGGFCGGGGGGGGGGGGDF<F7,CFFGCGGGGGGGFGGFCFGGG>FGGGG@,=:@CEEGGDF@EF7+9FFFGGGDEFGFFEG?FGCCFEDE=@FGCFGGGGECD,@E>EEG6,8EAFGG8DF,@FFFFE7EEFGGGGGDEFGCE>CFGGG7+=<FC4B6CFGFCCF++2=F6?)2>E4=C(9(A7C5+7;1+3@CC<3;15438CC6>DB2-5).9:8))66<AAA2(114266B>?B2<<
@M02352:288:000000000-CKWC8:1:1101:4731:5704 2:N:0:TAGCGCTC+GTAAGGAG
TAATCTTGCGACCGTACTCCCCAGGCGGAATGCTTAATCCGTTAGGTGTGTCACCAACAAGCATGCTTGCTGACGACTGGCATTCATCGTTTACGGTGTGGACTACCAGGGTATCTAATCCTGTTTGCTCCCCACACTTTCGTACCTCAGCGTCAGTATCGAGCCAGTGAGCCGCCTTCGCCACTGGTGTTCCTCCAAATATCTACGAATTTCACCTCTACACTTGGAATTCCACTCACCTCTCTCGAACTCAAGACTAGCAGTATTAGAGGCAGTTCCAG
+
FFGFGGGGGGDGGEGGGGGGGGGGGGGGGGGGGGGGGGGGGGGGGGGGFGGGGGGGGGGGGGGGGGGGDGGGGGGGGGGGGGGGGGGGFGGGGGGGGGGGGGGGGGGGGEGGGGGGGGGGGGGGGGGFGGGGGGGGGGGGGGGGGGGGGGGGGGECFGGGEFDEGGFCCCFGGGGGGCGFFGGGGFGG6CCFGFFFFFFFFFFGFFFDGGFFGFEB?A@AFA@FGFFGCFFFFF<ED7>:<B72,414<??FAF>?BB?(4))6)444<A<01?:?FA9<.
@M02352:288:000000000-CKWC8:1:1101:5898:5784 2:N:0:TAGCGCTC+GTAAGGAG
CAGTCTTGCGACCGTACTCCCCAGGTGGGATACTTATCACTTTCGCTTAGTCACTGAGAATTAACCCAACAACTAGTATCCATCGTTTACGGCGTGGACTACCAGGGTATCTAATCCTGTTCGCTACCTACGCTTTCGTCCATCAGCGTCAATATATTGTTAGTGATCTGCCTTCGCAATCGGTATTCTATGTAATATCTAAGCATTTCACCGCTACACTACATATTCTAACCACTTCACAATAATTCAAGAACTGCAGTATCAATGGCAATTTTACGGTT
+
EGGGGGGGGGGGGGGGGGGGGGGGGGGGGGGGGGGGGGGGGGGGGGGGGGGGGGGGGGFGGGGGGGGGGGGGGGGGGGGGGGGGGGGGGGGGGGGDCFFGGGGGGGGGGGGGGFFBAFGGGFEFGGGGFGGGGGDFGGGBEEGG9FGGGGGGGFFFGGGGGGFFFEAFFFAECEFFGCD>FGGGDGGGGGGGGEAEEFFGFGFF>FFGGG=CDDFFGFFFFFFF7CEGCFFFFFDF3<EEF<EF<E?E??EA@@EFB<?AA<>BFA9:02<><ABFFB6<<
@M02352:288:000000000-CKWC8:1:1101:17603:5790 2:N:0:TAGCGCTC+GTAAGGAG
CAGTCTTGCGACCGTACTCCCCAGGTGGGATACTTATCACTTTCGCTTGGTCACTGAGTCGAAACCCAACAACTAGTATCCATCGTTTACGGCGTGGACTACCAGGGTATCTAATCCTGTTCGCTCCCCACGCTTTCGTCCATGAGCGTCAGTATATACGTAGTAGACTGCCTTCGCAATCGGTATTCTAAGTAATATCTATGCATTTCACCGCTACACTACTTATTCTATCTACTTCCGTATAACTCAAGTCAACCAGTATCAAAGGCAGTTCCATCGTT
+
GGGCFGGGGGGGGGEFGGGGGGGDGGGFGGGGGGGGGGGGGGGGGGGGFGGGGGGGFGGGGGGGGGGGGGGGGGGGGGGGFGGGGGGDGGGGGGGGGGGGGGGGGGGFGGGGGGGGGGAFFCFG=FGGGGGGGGGGGGGGGGGGGGGGGGGGFGGGGCFFGGGGGGGFGCGGGGGGGGGFFGGGDGGGGGDFGFF74+4:BGFFEFFGGG8FGFFDGA@EE64FFGFGFF=FFFEFEE@;;;3=AAAD7:?AFF<4?BFA2<AAFA<<?B<:ADBB?B??6
@M02352:288:000000000-CKWC8:1:1101:26593:5871 2:N:0:TAGCGCTC+GTAAGGAG
TAGTCTTGCGACCGTACTCCCCAGGCGGTGCGCTTAACGCGTTAGCTCCGGCACAGACAGGGTCGAACCTGCCTACACCAAGCGCACATCGTTTACTGCTAGGACTACAGGGGTATCTAATCCCTTTCGCTACCCTAGCCTTCGAGCCTCAGCGTCAGTAAATGTCCAGTAACCTGCTTTCGCCATTGGTCTTCCTCTCGATATCCACGCATTTCACTGCTACACCGAGAATTCCAGTTACCTCTCCATTACTCTAGCACGGCAGTAACGAATGCAGTTTG
+
FGEFGGGGGGGGGGGGGGGGGGGGGGEGGGGDGGGGGFGEGGGGGGGGGGGGGGGGGGGGGFFEFDFGGGCFGGFGGGGG8EFFE=FGGGGGGGEGGGGGGEFCDEGGGGGGG:>DFFFD@FGGFGGGEEDEGGGGGG8FGCGFGGGGGGGGGGGGGGGFGGGGEF<F8FFGGGGGGGGFF4EC3CGGFFFGGE:9CAFG;<;CC:7FDC8CGFF?FFABFFA*><>DBF5?FF<2<AB494<23:?FFB>A)-)*.)*5(,0(38)---8<6>?66<):)
@M02352:288:000000000-CKWC8:1:1101:14552:5872 2:N:0:TAGCGCTC+GTAAGGAG
CAGTCTTGCGACCGTACTCCCCAGGTGGGATACTTATCACTTTCGCTTAGTCACTGAGAATTAACCCAACAACTAGTATCCATCGTTTACGGCGTGGACTACCAGGGTATCTAATCCTGTTCGCTCCCCACGCTTTCGTCCATGAGCGTCAGTATATACGTAGTAGACTGCCTTCGCAATCGGTATTCTAAGTAATATCTATGCATTTCACCGCTACACTACTTATTCTATCTACTTCCGTATAACTCAAGTCAACCAGTATCAAAGGCCGTTCCTAAGTT
+
GGGFCFGGGGEGGGGGGGGGGGGGGGGGEGGCFGGGCGGGGGGGGGDGGGFGGGGEGGGGCFEGFFGEGGFGGGGGGG<FEGGGGGGGGGGGGEGGGCGFGGGGFGGFFGGGGGGEEGFGFGCGGCEFCGEFG+33EGEEGEGEDDCCCCE6@C=,3@AFFFGEAC;EF76ECGGGGG>5AGGGGF7CCGDCFFFFFFFGFGF7*=+=+=C8CD>DG634;F)3+:<DEF=8FCE?CFEDE?@;5;)7;177>AB=1::AB9>5<44(((-4145)*)(.)
@M02352:288:000000000-CKWC8:1:1101:27670:6025 2:N:0:TAGCGCTC+GTAAGGAG
CAGTCTTGCGACCGTACTCCCCAGGTGGGATACTTATCACTTTCGCTTAGTCACTGAGAATTAACCCAACAACTAGTATCCATCGTTTACGGCGTGGACTACCAGGGTATCTAATCCTGTTCGCTCCCCACGCTTTCGTCCATGAGCGTCAGTATATACGTAGTAGACTGCCTTCGCAATCGGTATTCTAAGTAATATCTATGCATTTCACCGCTACACTACTTATTCTATCTACTTCCGTATAACTCAAGTCAACCAGTATCAAAGGCAGTTCCATAGTT
+
GGEFFGGGGGGGGGGGGGGGGGGCFFFFFFGGGGGGGGGGGGGGGGGGGGGGGGGGGGFGGGFGGGGGGGGEFGGGGGGGGGGGGGFGGFGGGGFGGGGGGGGGGGGGGGGGGGGGCGGGGGGGGGGGGFGGGGGGGGFEGGGFGGGGDCGGGGGGGGGGGGGGFCGFGGGFEGGGGDD9>75;CFGGGG7FDECEFFFDFGFGFFFGGGF87DBFGFFFEAEFGFEGEAFFFFEEECEFE@FEEC9@FE<EC<DF?F:9>99<2<<1?7<?:A64B)3AB
@M02352:288:000000000-CKWC8:1:1101:7591:6039 2:N:0:TAGCGCTC+GTAAGGAG
CATTCTTGCGAACGTACTCCCCAGGTGGGTCACTTATCACTTTCGCTTAGCCACTCAAACCGAAGCTCGAACAGCTAGTGACCATCGTTTACGGCGTGGACTACCAGGGTATCTAATCCTGTTCGCTCCCCACGCTTTCGTCCATCAGTGTCAGTATATTATTAGTGATCTGCCTTCGCAATTGGTATTCTATGTAATATCTATGCATTTCACCGCTACACTACATATTCTAACCACTTCATAATAACTCAAGACAACCAGTATCAAAGGCAATTTTACCG
+
FCGGGGGGGGCGGFGGGGGGGGGGGGCFGGGGFGGGGGGGGGGGGGGGGGGGFGGGGGGGGCECGGGGGGGGGGFFFGGGGGGGGGGGGGFGGEGGGGGGGFGGGFFEGGGGGGGGGFGGFFGGFG=EGGG8FGGCEGGGGGGGGGFGGFFGGGGGGFGGGGGGGG;EGGGCGFGGGGGB>7ECFG,DCFGFGEFF?CF9FF6FEBCFCF>FCF=>C?;<DFFA4DC@3;;A7F?@@EFF)95657CE47);3),)4:)2.446<2-<)7<?629:@>F8(
@M02352:288:000000000-CKWC8:1:1101:11626:6079 2:N:0:TAGCGCTC+GTAAGGAG
CATTCTTGCGAACGTACTCCCCAGGTGGGTCACTTATCACTTTCGCTTAGCCACTCAAACCGAAGTTCGAACAGCTAGTGACCATCGTTTACGGCGTGGACTACCAGGGTATCTAATCCTGTTCGCTCCCCACGCTTTCGTCCATCAGTGTCAGTATATTATTAGTGATCTGCCTTCGCAATTGGTATTCTATGTAATATCTATGCATTTCACCGCTACACTACATATTCTAACCACTTCATAATAACTCAAGACAACCAGTATCAAAGGCAATTTTACC
+
GGGGGGGGGGGCFGGGGGGGGGGGGGGGGGGGGGGGGGGGGGGGGGGGGGGGGGGGGGCGGGGFGGGGGGGGEGGGFGGGGGGGGGGGGGGGGBFFGGGGGGGGGGGGGGGGGGGDFGGGGGGGGGGGGGGGGGGGGGGGGGGGGGGGGGGGGD<EGFGGFGGGGGGFGGGGGGGGGGGEFGGG>FGGGGGGGFFEEFFGFGFGFFFGGGFGGB@EGE@EFAEFGGEGFFFFFF?EFFFFFFFFF<CECEE;EADF?FE?BAA4A<A<BBF::BFFFFFF
@M02352:288:000000000-CKWC8:1:1101:9655:6129 2:N:0:TAGCGCTC+GTAAGGAG
CAGTCTTGCGACCGTACTCCCCAGGTGGGATACTTATCACTTTCGCTTAGTCACTGAGTCTAAACCCAACAACTAGTATCCATCGTTTACGGCTTGGACTACCAGGGTATCTAATCCTGTTCGCTCCCCACGCTTTCGTCCATGAGCGTCAGTATATACGTAGTAGACTGCCTTCGCAATCGGTATTCTAAGTAATATCTATGCATTTCACCTCTACCCTACTTCTTCTATCTACTTCCGTATCACTCCAGTCAAACAGTATCCAATGCAGTTCCATCTTT
+
GFGEFGGGGGGGG:FGGFGGGGGGGEE8+6EDFGGGFGGGGGGGGGGGCGGGEFAFEFGF,,,,CEFCCF7,CE,C?<<??9FF?CCG@GECE+=>49BFFGFGF+BB,BECF9@>EGCEFG=F:A+@8,64C++A=E=C=8=A,@EDGEGGDDE:E9CCDFDC9,3@A,@DF;C5D*3<FG*4@7:7>CFCD7+>A9=9BGAF4681B,=7*2.;E+7*(A*1+497<=A7@AC???E(.(6(.7))/./).))+/()9/57)1.)(4))..5?)*-).6
@M02352:288:000000000-CKWC8:1:1101:17498:6135 2:N:0:TAGCGCTC+GTAAGGAG
CATTCTTGCGAACGTACTCCCCAGGTGGGATACTTATCACTTTCGCTTAGCCACTCAGACCGAAGTCCAAACAGCTAGTATCCATCGTTTACGGCGTGGACTACCAGGGTATCTAATCCTGTTCGCTCCCCACGCTTTCGTCCATCAGTGTCAATACATTATTAGTGATCTGCCTTCGCAATTGGTATTCTATGTAATATCTATGCATTTCACCGCTACACTACATATTCTAACCACTTCATAATGATTCAAGATAACCAGTATCAAAGGCAATTTTACC
+
GGGGGGGGGGG7FEFGGGGGGGGGGGGFGGGGGGGGGGGGGGGGGGGGGGGGGGGGGGGGGGG@FGGGGGGGGGGGGGGFGGGGGGGGGGGGGFGGGGGGGGGGGGGGGGGGGGGGGDFFFGGGGGGGEGGGGGGEGGGDFGGGGGCGGGFGCEG7DEGFEGGGGGFGGFG9EGGGGGGFDGGGFG,>FGGGGFFFCFFGFGFGEFAGFGCGGFDEG>@FDFFFGGEGFFFA=FFFFFF35<E5CCEEFC3?E3;FF@FF?>26<<A2A(8:(89<FDDB
@M02352:288:000000000-CKWC8:1:1101:12731:6188 2:N:0:TAGCGCTC+GTAAGGAG
CAATCTTGCGATCGTACTCCCCAGGTGGGACACTTATCACTTTCGCTTAGTCACTGAGCTAATGCCCAACAACTAGTGTCCATCGTTTACGGCGTGGACTACCAGGGTATCTAATCCTGTTCGCTCCCCACGCTTTCGTCCATGAGCGTCAGTACATACGTAGTGGACTGCCTTCGCAATCGGTATTCTGTGTAATATCTATGCATTTCACCGCTACACTACACATTCTATCTACTTCCATATGACTCAAGTCAACCAGTATCAAAGGCAGTTCCATAGTT
+
GGGGGGGGGGGGGDGGGGGGGGGGGGFFGGGFGGGGGGGGGGGGGGGGGGGGGGGGGGGGGGGGGGGGFGGGGGGEFGGGGGGGDGGGGGG7FCGGGGGGGGGGFGDGGGGGGGGGGGGGGGGGGGGGGGG:FFGGGGGGGGGGGGGGGGGGGGGGGCGGGGFEGCDFG?FGGGGGGDGFFFEGGGGGGGGGGFAEEFFGFGFGEFFGGFFGGEFFGFFFFFEFGFFGF8CFFFFFFFFFF?E?CFFFEF3?9)6B=;8<)6A<A240038<AAF>F9?AF
@M02352:288:000000000-CKWC8:1:1101:13052:6272 2:N:0:TAGCGCTC+GTAAGGAG
CAGTCTTGCGACCGTACTCCCCAGGTGGGATACTTATCACTTTCGCTTAGTCACTGAGTCGAAACCCAACAACTAGTATCCATCGTTTACGGCGTGGACTACCAGGGTATCTAATCCTGTTCGCTCCCCACGCTTTCGTCCATGAGCGTCAGTATATACGTAGTAGACTGCCTTCGCAATCGGTATTCTAAGTAATATCTATGCATTTCACCGCTACACTACTTATTCTATCTACTTCCGTATAACTCAAGTCAACCAGTATCAACGGCAGTTCCATAGTT
+
GGGGGGGGGGGGGGGGGGGGGGGGGGGGGGGGGGGGGGGGGGGGGGGGGGGGGGGGGGGGGGGGGGGGGGGGGGGFGGGGGGGGEGGGGGGDEGGGGGGGGGGGGGDFGGGGGGGGGGGGGGGGEGGGGGGEGGGGGGGGGGGGGGGGGGGGGGGGGGGGGGGGGGGFGGGGGGGGGGGFFGEGGGGGGGGGGF6<CCF7B@FGFFFGGGFGGFFAEFFFFFFFGGFGFFFFFFFEFEFFF6@F<;49AB7<BFFFFFFFB4<<B((3(-(3<BFFFAFFF
@M02352:288:000000000-CKWC8:1:1101:19934:6309 2:N:0:TAGCGCTC+GTAAGGAG
TAATCTTGCGACCGTACTCCCCAGGCGGAATGCTTAATCCGTTAGGTGTGACACCAACAAGCATGCTTGCTGACGTCTGGCATTCATCGTTTACGGTGTGGACTACCAGGGTATCTAATCCTGTTTGCTCCCCACACTTTCGCACCTCAGCGTCAGTATCGAGCCAGTGAGCCGCCTTCGCCACTGGTGTTCCTCCGAATATCTACGAATTTCACCTCTACACTCGGAATTCCACTCACCTCTCTCGAACTCAAGACCAGGAGTTTACAAGGCAGTTCCAG
+
FGGGGGGGGGGGGGFGGGGGGGGGGGGGGGGGGGGGGFGGGGGGGGGGGGGGGGGGGGGGGGGGGGGGFGGGGGGGGGGGGGGGGGGGGGGGGGGCFFGGGGGGGGGGGGGGGGGGGFGGGGGGGGGGGGGGGGGGGGGGGGGGGGGGGGGCEGDCGACFEGGGGGDGGGGGGGGGGDGFFGGGGGGGFGGGG?=@9>BDFGFGFF>CGGF=777AFFFFEFD=FF@D?@FF@4<<?7?BB?<48??:?FF9AF?FFFFFF??B?FFFFB????DBFF)46
@M02352:288:000000000-CKWC8:1:1101:23309:6312 2:N:0:TAGCGCTC+GTAAGGAG
CATTCTTGCGAACGTACTCCCCAGGTGGGATACTTATCACTTTCGCTTAGCCACTCAAACCGAAGTTCGAACAGCTAGTATCCATCGTTTACGGCGTGGACTACCGGGGTATCTAATCCCGTTCGCTCCCCACGCTTTCGTCCATCAGTGTCAATACATTGTTAGTGATCTGCCTTCGCAATTGGTATTCTATGTAATATCTATGCATTTCACCGCTACACTACATATTCTAACCACTTCACAATGATTCAAGATAACCAGTATCAAAGGCAATTTTACGG
+
GGGFGGGGGGGGGGGGGGGGGGGEFEFGGGGGGGGGGCE<EFGGDGGGGGGDFGFGGGGGGDEEFGGGGFGGGFGGGGGGFGFGGGGGFGFF,?FEFEGD?FGGGCEFGCCGFFGBFF,ACFGFCCEGGFCFGDEDEG7C8EEGGGGGCGGGGGGFGCCGGGGGGGGGGGGGFFFGF?7DDGGGGFCEGGGGGEFCCFFGFFFC48@FFFFG>6<A:BB31AEF7:<79CFF6=(4(6>E<EE<@A)6)6A25<<F>B7819<AF<B>416:<4*6B44?2
@M02352:288:000000000-CKWC8:1:1101:26818:6322 2:N:0:TAGCGCCC+GTATGGAG
CATTCTTGCGAACGTACTCCCCAGGTGGGTTACTTATCACTTTCGCTTGGCCACTCAGTACTTAATCGTACCAAACAGCTAGTAACCATCGTTTACGGCGTGGACTACCAGGGTATCTAATCCTGTTCGCTACCCACGCTTTCGTTCATCAGCGTCAATATATTGTTAGTGATCTGCCTTCGCAATTGGTATTCTATGTAATATCTAAGCATTTCACCGCTACACTACATATTCTAACCACTTCACAATAATTCAAGACTAACAGTTTCAATGGCTGTAC
+
GF,<;CFGG776@FGGGGGGGGGGGGFG7@FFGGGGFFFGGGGGGGGG<CFFGG8FCFGEFE@F@EFDEFGGFCFGGF8FGFGF??FEFGGGGGGG,:FEGGGEGGGGGGGGGGF8FGGFEGGGGGGGG78FGGFFGECEGEGGGCGGGFGGGDGGGGG,@FC,@D;;FFA9,ECD7DC8F?EE7C7@,,,5BCF46>F7EC9DEFF+=EFFFFCAGF@F>FFFG@@G8+3@FF?E?424=@<;);?@FF3C37?C)35.733?7:).6>224(),.().
@M02352:288:000000000-CKWC8:1:1101:21782:6332 2:N:0:TAGCGCTC+GTAAGGAG
CAGTCTTGCGACCGTACTCCCCAGGTGGGATACTTATCACTTTCGCTTAGTCACTGAGTCGAAACCCAACAACTAGTATCCATCGTTTACGGCGTGGACTACCAGGGTATCTAATCCTGTTCGCTCCCCACGCTTTCGTCCATGAGCGTCAGTATATACGTAGTAGACTGCCTTCGCAATCGGTATTCTAAGTACTATCTATGCATTTCACCGCTACCCTACTTATTCTATCTACTTCCGTATAACTCAAGTCAACCAGTATCAAAGGCAGTTCCATCGTT
+
FFGGGGGGGGGGGGGGGGGGGGGCFGEFG<FEGGGGGGGGGGGGGGGGFGGFFGGGGDFGGGFGGGGGDFDGGGGGFEFGGGFGDGGGF<=:BFGEE+BFGDF8F@+BDDDFGGG,EF9AEEFGG<+@EGG@FCFCGGGGGGGFFCE6CGGGG7CFGGGGGGGEF,@BFFFGCGGGGG>DFGEGCCFFFG,8:?+9?AC7@FFGFFFG7:=FDE>>E43@DF);;FEGC=FF=ACE377;;783<<BFFF)6>B>F?:5<>44A<A<:0333:A?<=AB(4
@M02352:288:000000000-CKWC8:1:1101:20624:6346 2:N:0:TAGCGCTC+GTAAGGAG
CAGTCTTGCGACCGTACTCCCCAGGTGGGATACTTATCACTTTCGCTTAGTCACTGAGCTAATGCCCAACAACTAGTATCCATCGTTTACGGCGTGGACTACCAGGGTATCTAATCCTGTTCGCTCCCCACGCTTTCGTCCATGAGCGTCAGTATATACGTAGTAGACTGCCTTCGCAATTGGTATTCTATGTAATATCTATGCATTTCACCGCTACACTACATATTCTAACCACTTCATAATAACTCAAGACAACCAGTATCAAAGGCAATTTTACCGTT
+
FGGFEFGGGGDGGGGGGGGGDFGGFGGFFGGGGGGGGGGGGGGGGGGGGGGGGGGGGDFFGGGGGGGGGGGGGGGGGGGGGGGGGGGGGFCFCFGGGGGGGGGGGGGFGGGGGGGAFGAFGGGDDGGGGGGEGC@FEEEGEGFGCFGGGGGGGFFGGCEGGGGEFFFFGGFGGGGGGDDEFGGGGGGFGGGGG<9AEFFGFGFGFFFGFFFCC)8AEFFFFFFFGGCGFFFFFFDFEECC?<EEC;;;3=@EFFFFFF><9<A4944?0<BFFFBFF<038
@M02352:288:000000000-CKWC8:1:1101:17495:6430 2:N:0:TAGCGCTC+GTAAGGAG
CAGTCTTGCGACCGTACTCCCCAGGTGGGATACTTATCACTTTCGCTTAGTCACTTAGCTAACGCCAAACAACTAGTATCCATCGTTTACGGCGTGGACTACCAGGGTATCTAATCCTGTTCGCTCCCCACGCTTTCGTCCATGAGCGTCAGTACATACGTAGTAGACTGCCTTCGCAATCGGTATTCTGTGTAATATCTATGCATTTCACCGCTACACTACACATTCTATCTACTTCCATATGACTCAAGTCAACCAGTATCAAAGGCAGTTCCATAGTT
+
GGGGFGGGGGGGGGGGGGGGGGGGGGGGGGGGGGGGGGGGGGGGGGGGGGGGGGGGGGGGGGGGGGGGGGGGGGGGGGFGGGGGGGGGGGGGGGGGGGGGGGGGGGGGGGGGGGGGGGGGGGGDEGGGGGGGGGGGGGGGGGGGGGGGGGGGGGGGGGGGGGGGGGGGGGGGGGGGGGGFFGGGGGGGGGGGGFB8?FFGFGFGFFFFDGFGDFFFGFFCEFFFGGFGFFFFFFFFEFFEF?C?EC<CBFFFFA>FFFFFF>AFBFFBBFFBFFFFFB:A<
@M02352:288:000000000-CKWC8:1:1101:27928:6435 2:N:0:TAGCGCTC+GTAAGGAG
CATTCTTGCGAACGTACTCCCCAGGTGGGATACTTATCACTTTCGCTTAGTCACTCAGTCCGAAAACCAAACAACTAGTATCCATCGTTTACGGCGTAGACTACCAGGGTATCTAATCCTGTTCGCTACATACGCTTTCGTCCATCAGCGTCAATATATTGTTAGTGATCTGCCTTCGCAATCGGTATTCTGTGTAATATCTATGCATTTCACCGCTACACTACACATTCTATCTACTTCCATATGACTCAAGTCAACCAGTATCAAAGGCAGTTCCATAT
+
GEGGGGFGFGECBFGGGGGGGGGGFGCFEFGFFCFGEEFGGGGGGGGGCDGEFFGGGGGFGEFGDCGEGGGFGFFFGGGGDGGGGG@FGGFFFCFFGGGGGGGGCGGCCFFGGGGGGFGCEDFFEEGGG,==EFGGDFF>FGEGGGF?CGGGEEGGGGGGFGGGGGGGGGGGFFCGFDD>AGD5*=FGGGGGGFF<4@CCA@8FEF@FDGFG==2?GB>@DFE)027CCCFFFFFCE??9<EC5C??;?;)6@C9=<AF?19AAF>)6:(1804BB?AB<)
@M02352:288:000000000-CKWC8:1:1101:19197:6477 2:N:0:TAGCGCTC+GTAAGTAG
CAATCTTGCGATCGTACTCCCCAGGTGGATTACTTATTACTTTCGCTTAGTCACCGACCGTATATCTCCAATAACTCTTAATCACCTCTTTTGCCGTGTACAATCACGGGATCTATACCTCTTTGTTATCCCCACACTCTCGCACCTGCGCGTAATTAACCATAGTGAGCTCCCTTTTCTACCCGGGTTCTGCTTAATATCTATGCATTTCTCCCCTCTACTCCACATTTTCCCCTCACCTACTTCATACTCAACCAACAGTATATATGGCAGTTTTCAAG
+
,CF,EGGGGGG@FGGGGGGGGGGGG,EFG<F,EFGG9,,C,CF,B,BB,E<FGG,CF+++6,,,,:,<E6,,C99,,,,,,6,,69,,,C,,,,5@FG4,5,,,4,,+?++@+A,,,,,,,C,5,54,,CE8F,@++@,,,+6@+C,+,@+++++3,,,,,,8,,7,,7,,,D9*+**5+1+,1**4CC5D2+1+**1=F=F+B*;81+=11:+(2=/(7@+))**(2)+++2*,(/(6=)(63))//)1)))6()(()(().)))-)66(((.*6*64<6
@M02352:288:000000000-CKWC8:1:1101:25547:6515 2:N:0:TAGCGCTC+GTAAGGAG
CATTCTTGCGAACGTACTCCCCAGGTGGGTCACTTATCACTTTCGCTTAGCCACTCAAACCGAAGTTCGAACAGCTAGTGACCATCGTTTACGGCGTGGACTACCAGGGTATCTAATCCTGTTCGCTCCCCACGCTTTCGTCCATCAGTGTCAGTATATTATTAGTGATCTGCCTTCGCAATTGGTATTCTATGTAATATCTATGCATTTCACCGCTACACTACATATTCTAACCACTTCATACTAACTCAATACAACCAGTATCAAAGGCAATTTTACCG
+
GGGGGGGGGGGGEGGGGGGGGGFFFGFFEGGGGGGGGFGGGGGGGGGGEGGGGGGFGGGGGGG7FGGGGFFGGGGGGGGGGGFGGGGGGGGGGGDEGGDB?EFFGGGD>BFGGGGGGGGGGGGEG@C8B@+DFCFGEDGGGGGGGFC?CCD7EFF,<@FF;CDEGC9EG9E9EGFGGGGFEGC?FG7CFFGGGEFEFFAC+=BD?FFGGG=DCA>F=>;38C@ADGFG<AFFFF?E@FF4??C3>E336AA6))/A>DD:<A9))):A)4(4?FFFF)52(
@M02352:288:000000000-CKWC8:1:1101:17819:6539 2:N:0:TAGCGCTC+GTAAGGAG
TAGTCTTGCGACCGTACTTCCCAGGCGGAGTACTTAATGCGTTAGCTGCGTCTCTGAGGGGGTCAATACCCCCAAAAACTAGTACTCATCGTTTACGGCGTGGACTACCAGGGTATCTAATCCTGTTCGCTCCCCACGCTTTCGTCCATGAGCGTCAGTATATACGTAGTAGACTGCCTTCGCAATCGGTATTCTATGTAATATCTATGCATTTCACCGCTACACTACATATTCTAACCACTTCATAATAACTCAAGACAACCAGTATCAAAGGCAATTTT
+
GGGGGGGGGGGGGGGGGGGGGGGGGGGGGGGGGGGGGGGGGGGGGGGGGGGGGGGGGGGGGGGGGGGGGGGGGGGGGGGGGGGGGGGGGGGGGGGGGGGDGGGGGGGGGGGGGGGGGGGGGGGGGGGGGGGGGGGGGGGGGGGGGGGGGFGGGGGGGGGGGGGGGGGGEGFGGGGGGGGFFGGGGGGGGGGGGFFFFFFFFGFGEFFGGGFGFC?AFFF>>F>FGG:F?6BFFFFF<B?B?BBFFFF9AAFFABAF7AF?8?F?B>A<B9A><74:>7A99
@M02352:288:000000000-CKWC8:1:1101:22411:6541 2:N:0:TAGCGCTC+GTAAGGAG
CAATCTTGCGACCGTACTCCCCAGGTGGATTACTTATCACTTTCGCTTAGACACTGACTGTATATCGCCAATATCGAGTAATCATAGTTTACGGCGTGGACTACCAGGGTATCTAATCCTGTTCGCTCCCCACGCTTTCGTGCCTCAGCGTCAGTATCAGTTTAGTAAGCTGCCTTCGCTATCGGTTTTCTGTGTAATATCTATGCCTTTCACCGCTACACTACACATTCTATCTACTTCCATATGACTCAAGTCAACCAGTATAAAAGGCAGTTCCATAG
+
FFGFGGGGGGGEEGGGGGGGGGGGGGGGGGGGGGGGGGGGGGGGGGGG7CFFFGGGFGGGGGGGGGGGGGGGGGGCF7EFGGGGGA9FGGGGDCEGGGGGGGGGGGFGGGGGFGGGGGGGGGGGGGGGGFGGG7@FEGDGGGGGGGGGGGGG>7FFDGFGGGGGGGGFCFF:FGGGG5DEEGFG49*=FGGDG<FFFF6=>FFF<F4:FGFGFFDDEBFE@=;FGGFGFCAAF6?EFFFF3)?)<)9CEF@@3<<B2<44?9)-))6))41(((/-8<<))
@M02352:288:000000000-CKWC8:1:1101:3861:6596 2:N:0:TAGCGCTC+GTAAGGAG
TAACCTTGCGGCCGTACTCCCCAGGCGGTCTACTTAATGCGTTAGCTTTGAAAAACAGAACCGAGGCTCCGAGCTTCTAGTAGACATCGTTTACGGCGTGGACTACCGGGGTATCTAATCCCGTTTGCTCCCCACGCTTTCGCACCTCAGTGTCAGTATCGAGCCAGTCAGTCGCCTTCGCCACTGGTGTTCCTTCCCATCTCTACGCATTTCACCGCTACACCGGAAATTCCACTAACCTCTCTCGTACTCTAGTGCGTCAGTTTTGAATGCAGTTCCAA
+
FDFGFGGGGGGGGGGGGGGGGGGGFGEGGGGGGGGFFGGGGGGGGGGGGGCGFFGGGGGGGFGG>FGCFGDFGGGGGCFGGGGGGFGGEGGG7<::FFGGDGGGGDCFGGGDGGFGDAEFGGGGGGEA>9DFGGDCGGDFAEEGGGGFGC::>CGGF,<;B*BECCFGGAFGGGD7CDGFF**:06=@CEEFFEF9(;ADFGFGAFFGGGFFDFBFDFBFFFF)9C>/(9?FFF<<247?FB<:22:?3:6<646@4)8:1-()-).28644A)*-0).66
@M02352:288:000000000-CKWC8:1:1101:14041:6714 2:N:0:TAGCGCTC+GTAAGGAG
CATTCTTGCGAACGTACTCCCCAGGTGGGATACTTATCACTTTCGCTTAGCCACTCAGTATTGCTACCGAACAGCTAGTATCCATCGTTTACGGCGTGGACTACCAGGGTATCTAATCCTGTTCGCTCCCCACGCTTTCGTCCATCAGCGTCAGTATATTGTTAGTGATCTGCCTTCGCAATCGGTATTCCATGTCATCTCTAAGCATTTCACCGCTACACTACATATTCTAACCACTTCACAATAACTCAAGACTAACAGTTTCAAAGGCAGTTCCACAG
+
GGGGGGGGGGGGGGGGGGGGGGGGGGGFEGGGGGGGGGGGGGGGGGGGGGGGGGGGGGGGGGDGGGGGEGGGGGGGGGGGGGGGGGGGGGFGGEGGGGGGGGGGGGGGGGGGGGGGGGGGGGGGGGGGGGGGGGGGGGGGGGGGGGGGGGGGGGGGGGGG;FGFGGGGGGGGGGGGGCGFEGGG>EGFGGFCF?F6<FFGFGFD5AFGGGFFGFFDGFFEFFFFCFFGFFFCFFFFFFFFFEF@A@EFCA<;)=?FF>FBAFFB<:44<(4:::FFFFFF.
@M02352:288:000000000-CKWC8:1:1101:10273:6739 2:N:0:TAGCGCTC+GTAAGGAG
CAGTCTTGCGACCGTACTCCCCAGGCGGAATGCTTAATCCGTTAGGTGTGTCACCAACAAGCATGCTTGCTGACGACTGGCATTCATCGTTTACGGTGTGGACTACCAGGGTATCTAATCCTGTTTGCTCCCCACACTTTCGTACCTCAGCGTCAGTATCGAGCCAGTGAGCCGCCTTCGCCACTGGTGTTCCTCCAAATATCTACGAATTTCACCTCTACACTTGGAATTCCACTCACCTCTCTCGAACTCAAGACTAGCAGTATTAGTGGCAGTTCCAG
+
GGGGGGGGGGGGGGGGGGGGGGGGGGDGGGGGGGGGGGGGGGGGGGGGGGGGGGGGGGGGGGGGGGGGGGGGGGGGGGGGGGGGGGGGFFGGGGGGGGGGGGGGGGFGGCGGGGGGGGGGGGGGGGGGGGGGGGGGGGGGGGGGGGGGGGG+@EGCG=FGGGFGGFFCFGGGGGGGGDGFDDGGF?6EFGGGGFFFFFFF=CFGEF>DFFFGDFCB6A@@EF@FGGFGCAACF@;9;;EFBF)(3?6)8<0-44)*4<B(:BFFFB<B<.40:0<?49<>-
@M02352:288:000000000-CKWC8:1:1101:27861:6813 2:N:0:TAGCGCTC+GTAAGGAG
CAGTCTTGCGACCGTACTCCCCAGGTGGGATACTTATCACTTTCGCTTAGTCACTGAGTCGAAACCCAACAACTAGTATCCATCGTTTACGGCGTGGACTACCAGGGTATCTAATCCTGTTCGCTCCCCACGCTTTCGTCCATGAGCGTCAGTATATACGTAGTAGACTGCCTTCGCAATCGGTATTCTAAGTAATATCTATGCATTTCACCGCTACACTACTTATTCTATCTACTTCCGTATAACTCAAGTCAACCAGTATCAAAGGCAGTTCCATCGTT
+
GGGGFGGGGGGGGGFFGGGGFEGGGFGGDFGGGGGGGGGGGGGFGGGGGGGFFGGGGFGGGGGGGGCGGGGGGGGGGGGGGGGGGGGGGGEGEGGGGEGGGGEGGGGGGGGGGGGFGGGGGGGGGGGGGGGGGGDFGGGGGGGGFCFDEEGGGGGGGGGEGGFGGGGGGFGFEGFGDGDBFF5CGFGGGFGGGFF?EFFFFGFGFFFGGGFF<A@BEF@E;6>FCGEC?CFFFF9?CEE(=F@=))))522<44<B:?)44>>2>2-30((.429)9-8<:
@M02352:288:000000000-CKWC8:1:1101:3858:6832 2:N:0:TAGCGCTC+GTAAGGAG
CAGTCTTGCGACCGTACTCCCCAGGTGGGATACTTATCACTTTCGCTTAGTCACTGAGTCGACACCTAACAACTAGTATCCATCGTTTACGGCGTGGACTACCAGGGTATCTAATCCTGTTCGCTCCCCACGCTTTCGTCCATGAGCGTCAGTATATACGTAGTAGACTGCCTTCGCAATCGGTATTCTAAGTAATCTCTATGCATTTCACCGCTACACTACTTATTCTATCTACTTACGTACAACTCAAGTCAACCAGTATCAAAGGCAGTTCCATTGTT
+
GGG<EFGGGGGGGCFFGGGGGGGEG,EF@C6FGGGGGE<EEFGGDFEGEECFGFAEF,,<C,+BFG,EED<F8CF<EFEAFDFFC@,?=FE,7@B>FGGGFDFFB+B?B,?9EGG9FGDFFG7@?,68383=F=@:EGDE+=@A9DFDEG6E>;:EECFFF,>E,,,@E7?,EFGGG9/@FC5;CGFCGGG8C*+*1:B+=C8?*B+24<87589:GF@94A;8+;?DEAF+8@ECC))6/7(65244<2)-65<??B)644<<>64,((-4A<FB6296)
@M02352:288:000000000-CKWC8:1:1101:26229:6836 2:N:0:TAGCGCTC+GTAAGGAG
CAGTCTTGCGACCGTACTCCCCAGGTGGGATACTTATCACTTTCGCTTAGTCACTTAGCTAATGCCAAACAACTAGTATCCATCGTTTACGGCGTGGACTACCAGGGTATCTAATCCTGTTCGCTCCCCACGCTTTCGTCCCTCAGCGTCAGTACATACGTAGTAGACTGCCTTCGCAATCGGTATTCTGTGTAATATCTATGCATTTCACCGCTACACTACACATTCTATCTACTTCCATATGACTCAAGTCAACCAGTATCAAAGGCAGTTCCATAGTT
+
GGGGGGGGGGGGGGGGGGGGGGGGGGGGGGGGGGGGGGGGGGGGGGGGGGGGGGGGGGGGGGGGGGGGGGGGGGGGGGGGGGGGCGGGGGGGGEGGGGGGGGGGGGGGGGGGGGGGGGGGGFGGGGGGGGGGGGFFGGGGGGGGGGGGGGGGGGGGGGGGGGGGGGGFGFFFFGGGGGDFFGDGGGGGGFGGGEFEFFFGFFFCCFFGGGFFGE>>EA;EEFEFFGEFEFFFFFFFFFEFFFFFFFEFFFFEF?EFFFFA9AAFB4A7?B1?AB4<F<BF<
@M02352:288:000000000-CKWC8:1:1101:23903:6851 2:N:0:TAGCGCTC+GTAAGGAG
CATTCTTGCGAACGTACTCCCCAGGTGGGTTACTTATCACTTTCGCTTGGCCACTCAGTACTTAATCGTACCAAACAGCTAGTAACCATCGTTTACGGCGTGGACTACCAGGGTATCTAATCCTGTTCGCTACCCACGCTTTCGTTCATCAGCGTCAATATATTGTTAGTGATCTGCCTTCGCAATTGGTATTCTATGTAATATCTAAGCATTTCACCGCTACACTACATATTCTAACCACTTCACAATAATTCAAGACTAACAGTATCAATGGCAGTGC
+
GFGGGGGGGGDEGGG-DFGGGGGGGGFFGGGGFGGGGGGGGGGGGGGGGGGGGGGGGGG9EGG<FGG?FEGGGGFGGFGGGGGGFGGGGGGGGGGGGGGFGEGGGGGGGGGGGGGGGGGGGGGGGGGGGGGGGGGDGGGGGGGGGGGGGGCEGCGGG7FDFGGGFGGGFGAEFGGFGGGFFCGGDGGEGG2BGFFCEAB9=F9FFFFF7CFFGFFFGFFFFEFFGG;FFF6AFFFE<EF3?EEFFFFFFF<CEFE+))2>37?DABFFAF9>23@7342:
@M02352:288:000000000-CKWC8:1:1101:12130:6887 2:N:0:TAGCGCTC+GTAAGGAG
CAGTCTTGCGACCGTACTCCCCAGGTGGGATACTTATCACTTTCGCTTAGTCACTGAGAATTAACCCAACAACTAGTATCCATCGTTTACGGCGTGGACTACCAGGGTATCTAATCCTGTTCGCTCCCCACGCTTTCGTCCATGAGCGTCAGTATATACGTAGTAGACTGCCTTCGCAATCGGTATTCTAAGTAATATCTATGCATTTCACCGCTACACTACTTATTCTATCTACTTCCGTATAACTCAAGTCAACCAGTATCAAAGGCAGTTCCATCGTT
+
GGGGGGGGGGGGGGGGGGGGGGGGGGGGGGGGGGGGGGGGGGGGGGGGGGGGGGGGGGGGGGGGGGGGGGGGGGGGGGGGGGGGGGGGGGGCGGFGGGGGGGGGFGGGGGGGGGGGGGGGGGGGGGGGEGGGGGGFGGGDGGFFFGFGGGGGGGGGGGGGGGGGGGCFGFGGGGGGGGGFFCEE>FGGGG7=FEFFFFFFFG>D?F>FGGFCD>@FGFFFFFF6CGE7?AFFFFFEEE<6;?D;?<C>343?EFFFFFFFFAB2:<>?BF?FFF4<FFFF:
@M02352:288:000000000-CKWC8:1:1101:26560:6917 2:N:0:TAGCGCTC+GTAAGGAG
CAATCTTGCGACCGTACTCCCCAGGTGGGACACTTATCACTTTCGCTTAGTCACTGAGATAAATCCCAACAACTAGTGTCCATCGTTTACGGCGTGGACTACCAGGGTATCTAATCCTGTTCGCTCCCCACGCTTTCGTCCATGAGCGTCAGTACATACGTAGTAGACTGCCTTCGCAATCGGTATTCTGTGTAATATCTATGCATTTCACCGCTACACTACACATTCTATCTACTTCCATATGACTCAAGTCAACCAGTATCAAAGGCAGTTCCGGAGTT
+
GFGGGGGGGGDG7FFGCGGGCFF:FGFFGFGFGGGGGGGGGGGFGGGGEGGEGGGGG@AFDGCFGGGGGGGFFGCGFFGGGFGGGGGGGGGEE@CFGGGGGFFDFEEFFGGGAFFGGGFGGGGGFGGGGGEFFGGGGGGGGGGGCDGGGGGGGGGFGFFGGGGGFA,ECBCEFGGCCD5@FFGGGGGGGGGGGF6@EFFGFGFGFFFGGGFGGFFDEFDCEF@FFFEGC+;7@8CC?EFEF3?EEEC4)6;C45)??B:<ABFAA9<<B?1:>>F?B:9<:
@M02352:288:000000000-CKWC8:1:1101:19107:6943 2:N:0:TAGCGCTC+GTAAGTAG
CATTCTTGCGAACGTACTCCCCAGGTGGGTCACTTATCACTTTCGCTTAGCCACTCAAACCGAAGTTCGAACAGCTAGTGACCATCGTTTACGGCGTGCACTACCGGGGTATCTAATTCCGTTCGCTCCACACGCTTTCGTCCATCAGTGTCAGTTGATTATTAGTGATCTGCCTTCGCAATTGGTATTCTATGTAATATCTATTCATTTCACCGCTACACTACATATTCTAACCACTTCATAATAACTCAAGACAACCAGTATCAAAGGCAATTTTACCG
+
GGGE9FFGGC7:FFGGGGGFGGGGGGFG@6;CFFGG<FCFFGGGGGGGEGCGGG,FG@E<F++@+FEE76,CCFC6E,95ECFGGGC?FDBC,++4@F+9,:94A4+446+B5EF;,,93,,56C7F,6,6,B+@@+6E:D8C+EC,+@@D;,@E<,,@F,3@BEF9E;,3,,@CCG*9**/>29=,9CFG7C*=5@6+:+BBC*1=FF78=8*25*)./6@;A4:?CCFF@+=;3?1;<<C5)?)<<))-03),0:1>:24))4<)))(((.,16=9)3,
@M02352:288:000000000-CKWC8:1:1101:25154:6949 2:N:0:TAGCGCTC+GTAAGGAG
TAATCTTGCGACCGTACTCCCCAGGCGGAATGCTTAATCCGTTAGGTGTGACACCAACAAGCATGCTTGCTGACGTCTGGCATTCATCGTTTACGGTGTGGACTACCAGGGTATCTAATCCTGTTTGCTCCCCACACTTTCGTACCTCAGCGTCAGTATCGAGCCAGTGAGCCGCCTTCGCCACTGGTGTTCCTCCAAATATCTACGAATTTCACCTCTACACTTGGAATTCCACTCACCTCTCTCGAACTCAAGACCAGGAGTTTATACGTCAGTTCCAG
+
GAFGGGGGGGGGGGGGGGGGGGGGGGGGGGGGGGGGGGGGGGGGGGGGGGGGGGGGGGGGGGGGGGGGGGGGGGGGGGGGGGGGGGGGGGGGGGGGGGGGGGFGGGGCGEGGGGGGGEFGFGGGGGFFGFGGGGGGGGGFGGGGGGGGGGFGGGGGGGGGGGGGGGGGGG?FFGGGGGGFFDGGGGGGFGGGGEFFFFFDFGFGEFFGGGFFGFF49A<FFFFFGCFGEFFFAFFFFFFFFFFFFFF7?<BBF3.*1:<(-4(3:A924)3).3>BFA<A5
@M02352:288:000000000-CKWC8:1:1101:12759:7004 2:N:0:TAGCGCTC+GTAAGGAG
CAATCTTGCGATCGTACTCCCCAGGTGGGACACTTATCACTTTCGCTTAGTCACTGAGCATAAGCCCAACAACTAGTGTCCATCGTTTACGGCGTGGACTACCAGGGTATCTAATCCTGTTCGCTCCCCACGCTTTCGTCCATGAGCGTCAGTATATACGTAGTAGACTGCCTTCGCAATCGGTATTCTAAGTAATATCTATGCATTTCACCGCTACACTACTTATTCTATCTACTTCCGTATAACTCAAGTCAACCAGTATCAAAGGCAGTTCCATCGTT
+
GGCCGGGGGGGGGGGGGGGGGGGEGG@CFGGGGGGGGGGGGGGGGGGGGGGGGGGGGGGGGGGFGGGGFGGGGGGGGGGGGGGGGGGGGGG>FEGGGCGGGGGGGGCFGGGGGGGGGGGGGGGGGGGGEGGGGGGGGGGGGGGDDGFGGG>EGAFFGGGGGFGGGGFGGDFGGGGGGGDEFGCGFGFCFG7CGFFEFFFGFGAGFFFGFFFGGFB?GFFFEFFFGGFGFFFFFFFFFEE;@0;;)6CE<@3<CCCFB:FF9>DFAAF0::4?9<?>FA(4:
@M02352:288:000000000-CKWC8:1:1101:6218:7006 2:N:0:TAGCGCTC+GTAAGGAG
TAATCTTGCGACCGTACTCCCCAGGCGGTCTACTTAACGCGTTAGCTCCGAAAGCCACGGCTCAAGGCCACAACCTCCAAGTAGACATCGTTTACGGCGTGGACTACCAGGGTATCTAATCCTGTTTGCTCCCCACGCTTTCGCATCTGAGTGTCAGTGTCTGTCCAGGGGGCCGCCTTCGCCACTTGTATTCCTTCAGATCTCTACGCATTTCACCGCTACACCTGAAATTCTACCCCCCTCTACATCACTTTAGTTCACCAGTTTCAAATTCAATTCC
+
CEDFFGGGGGGGGGFGGGGGGGGGGGGGBFGGGGGGG9FFGGGGFFGDGG:CGDFCFGGGGGEFGGGGGFG8FGGFGGFCGGGGGGGGGEGCF@GGBCF@CGCGFG@FGGGDF8=D;EACFG,3>FF8FFGFGE7+>E>EG,8>4@EGFCCFGF,2DGGFGGGGEGCFFCC:CEDGG3CA>DE=C++>>+AF+<FCF6*:9*9:4*9C<:)9F6)*<<6(,52;C7?9>=?@*9>F<:(4>61())6-6-<).))*.)*)64)(6>4-)24))-9)*.)6
@M02352:288:000000000-CKWC8:1:1101:12371:7026 2:N:0:TAGCGCTC+GTAAGGAG
CAGTCTTGCGACCGTACTCCCCAGGTGGGATACTTATCACTTTCGCTTAGTCACTGAGATTAAATCCCAACAACTAGTATCCATCGTTTACGGCGTGGACTACCAGGGTATCTAATCCTGTTCGCTCCCCACGCTTTCGTCCATGAGCGTCAGTATATACGTAGTAGACTGCCTTCGCAATCGGTATTCTAAGTAATCTCTATGCATTTCACCGCTACACTACTTATTCTATCTACTTCCGTATCACTCAAGTCAACCAGTATCAAAGGCAGTTCCATAGT
+
GGGFDGGGGGGGGGGFGGGGGGGGGFFGGGGGGGGGGGGGGGGGGGGGGGGGGGGGGGGGGGGGGGGGGGGGGGGGFGCFGGGGGGGFGDF:CCGCECEDGGGGGGEFFFGGGFFGGGGGGGGCCE@EFGGG+@=FFEGGGGGFFFFGEGGGGGGFGGCECGGCEFFCGFGGD?FF>CDBEFFGGGGGGF;@CCCCCFFDFFF@BFFGGGFFF4@AC5@@EF@6CCFC?FFFFAECCFCEFFF1(7?EED:2>AFFB?E?AB4AFA)4(3:BFFFFFFD?<
@M02352:288:000000000-CKWC8:1:1101:27705:7090 2:N:0:TATCGCTC+GTAAGGAG
CAACCTTGCGATCGTACTCCCCAGGTGGATTACTTATCACTTTCGCTTAGTCACTGACTGTATATCGCCAATAACGACTAATCATCGTTTACTGCGTGGACTACCAGGGTATCTAATCCTGTTCGCTACCCACGCTTTCGTCCCTCAGCGTCAATTCAAACCTAGTAAGCTGCCTTCGCTATCGGTGTTCTGTGTAATATCTATGCATTTCACCGCTACACTACTTATTCTATATACTTCACAATAATTCAAGACAACCAGTATCAATGCCAATTCTACAG
+
GFEF8FGGGG7DFGGGGGGGGGGGGGGGGEFFGGGGGGEGGGGGEGGCEGEEDG<<FAA9C,,C6AB@B@+CEFF,B+BCECGFGA=9ADFC,,:,BFFC89=AF89B=BE5EFC,C4EE,955C:F==,4CFCE=++@+@3A6EF?8=>3=3@E,7C@3C>83@,@,@,73>CFCG+*@>DG@*9@*:,;:F*B;>@+:BF6FCAAF896++/(:4)/>3:7F>D?C)A67+16?E)9??@337>3?)7?EC3@F@;E((.-6))-64(),.(*6=64<)
@M02352:288:000000000-CKWC8:1:1101:11538:7111 2:N:0:TAGCGCTC+GTAAGGAG
CATTCTTGCGAACGTACTCCCCAGGTGGGTTACTTATCACTTTCGCTTAGCCACGCAGACCGAAATCCACACAGCTAGTAACCATCGTTTACGGCGTAGACTACCAGGGTATCTAATCCTGTTCGCTACCTACGCTTTCGTCCATCAGCGTCAATATATTGTTAGTGATCTGCCTTCGCAATCGGTATTCTATGTAATATCTAAGCATTTCACCGCTACACTACATATTCTAACCACTTCACAATAATTCAAGAACTGCAGTATCAATGGCAATTTTACGG
+
GGGGGGGGGGGGGGGGGGGGGGGGGGGGGGGGGGGGGGGGGGGGGGGGGGGGGGEGGGGGGGGGGGGGGGGGGGGGGGGGGGGGGGCGGGGGGGGGGGGGGGGGGGGDDGGFGGGGGGFGGGGGGGGGGGGGGGGGGGGGGGGGGGGGGGGGGGGGGGGGFGGGGGGGGGGAFFGGGGGFFGGGGGGGGGGGGFFFFFFGFGFGEFAFCGFGGF@DGFFFFC@FGGFGFFFFFFFFFE@EFFFF<B)44-6ADF:FAFFDFFFFFFFFFFBFFFFFF48?3
@M02352:288:000000000-CKWC8:1:1101:18905:7132 2:N:0:TAGCGCTC+GTAAGGAG
CAGTCTTGCGACCGTACTCCCCAGGTGGGATACTTATCACTTTCGCTTAGTCACTGAGTCGAAACCCAACAACTAGTATCCATCGTTTACGGCGTGGACTACCAGGGTATCTAATCCTGTTCGCTCCCCACGCTTTCGTCCATGAGCGTCAGTATATACGTAGTAGACTGCCTTCGCAATCGGTATTCTAAGTAATCTCTATGCATTTCACCTCTACACTACTTCTTCTATCTACTTCCGTTTAACTCAAGTCAACCAGTATCAAAGGCAGTTCAATCGTT
+
CG,CFGGGGGCFGGGGGGGGGGGGGDFG>DGFGGGGGGDGFGGGGGGGGGFCGGF,F@CEFC?F:EFFCF<EF<C,<6F9FCGGGE<F@C,4>CEGG=EF8AFE@CFEGGGGGGGGCAFFFGGDG@+@B=C3=+@>A>F6=+==@@DC>88+,,3DC=@,E@FE9@FCCFFDCF77C7*/@9*49E@7EF;7+*+90+121CAF5=C>FD67*;.*C18)6FEA+;)757C=AFC6?;<(6)((/7/73(.<<49B?07-)))))6)21:842<*.=9(,.
@M02352:288:000000000-CKWC8:1:1101:6708:7157 2:N:0:TAGCGCTC+GTAAGGAG
CATTCTTGCGAACGTACTCCCCAGGTGGGATACTTATCACTTTCGCTTAGCCACTCAATCCGAAAATCGAACAGCTAGTATCCATCGTTTACGGCGTGGACTACCGGGGTATCTAATCCCGTTCGCTACCCACGCTTTCGTCCATCAGTGTCAATATATTATTAGTGATCTGCCTTCGCAATCGGTATTCTATGTAATATCTATGCATTTCACCGCTACACTACATATTCTAACCACTTCATAATAATTCAAGACAACCAGTATCAAAGGCAATTTTACAA
+
GGGGGGGGGGGGGGGGGGGGGGGGGGFGGGGFGGGGGGGGGGGGGGGGGGGGGGGGGGGGGGGGGEGGGGGGGGGGGFGGGGFGGGGGGGGGGGGGGGGGGGGGGGGGGGGGGGGGGGGGGGGGDGGGGFGGGGGGGGGGGGGGGGGGDCFGGGF7C;FGGGGGGGCFGFGGGGFGGFGFFGGGGGFGGGGGGFFF?FFGFGFGFBFGGGFGGF@FGFFF@=@FCFEGFF:CFFFFFEEFEEADF2AFBFFFAB?@FFD?244A)):AA::1<?FDFA><)
@M02352:288:000000000-CKWC8:1:1101:6693:7167 2:N:0:TAGCGCTC+GTAAGGAG
CATTCTTGCGAACGTACTCCCCAGGTGGGATACTTATCACTTTCGCTTAGCCACTCAATCCGAAAATCGAACAGCTAGTATCCATCGTTTACGGCGTGGACTACCGGGGTATCTAATCCCGTTCGCTACCCACGCTTTCGTCCATCAGTGTCAATATATTATTAGTGATCTGCCTTCGCAATCGGTATTCTATGTAATATCTATGCATTTCACCGCTACACTACATATTCTAACCACTTCATAATAATTCAAGACAACCAGTATCAAAGGCAATTTTACAG
+
GGGGGGGGGGGGGGGGGFGGGG8FFGGGGGGGGGGGGFGGGGGGGGGGGGGGGGGGGGGGGGGGGGGGGGGGGGGGGDGGFGGGGGGGGGGGGGGGGGGGGGGGGGGGGGGGGGGGGGCDCGGGEGGGGFGGG>EGGGGGGGGGGGGGCFF7DEFGGDFGFGGGGGFFGGGGGCFGGGC9BDGGGGFFGGGGGFFEFFAF6FFGEFFGGGA7FF<DE:>@DA@FFGFGFFFFCFDFFFF)9CAAD4AFF44>221?<:>?04:>B24A<(4:?BFFFB<>)
@M02352:288:000000000-CKWC8:1:1101:21930:7218 2:N:0:TAGCGCTC+GTAAGGAG
CAGTCTTGCGACCGTACTCCCCAGGTGGGATACTTATCACTTTCGCTTCGTCACTGAGTCGAAACCCAACACCTAGTATCCATCGTTTACGTCGTGGACTACCAGGGTATCTAATCCTGTTCGCTCCCCACGCTTTCGTCCATGAGCGTCAGTATATACGTAGTACACTGCCTTCGCATTCGGTATTCTAAGTAATATCTATGCATTTCACCGCTACACTTCTTATTCTATCTACTTCCGTATAACTCAAGTCAACCAGTATCAAAGGCATTTCCATCGTT
+
FG<FGGGGGGGGGGGGGGGGGGGGGCFG:E@CFGGGAE<F@FGDGGGF,CEFGGG,ED@@FC,8@FE,CF=6BFE,C,99FCC9,:AD,EF89+8++6BBGF?55=44?BEA?,9>EF?AEG7FF<+@88>+C++ABGDE8+3E,DE=EGGGC,@,<3@,@F,@;,3>A>DF9;?FG7*:FC,=C5:>E:D+27+8*BFCFGFG*:=:FCF77)6?G6=E)/7:+;?GFFF7F8;69E32=16.6>>@)63<C<)?0846))6>).),11)5:47-9-42(
@M02352:288:000000000-CKWC8:1:1101:10486:7246 2:N:0:TAGCGCTC+GTACGGAG
CATTCTTGCGAACGTACTCCCCAGGTGGGTCACTTATCACTTTCGCTTAGCCACCCAAACCGAAGTTCGACCAGCTAGTGACCATCGTTTACGGCGTGGACTACCGGGGTATCTAATCCCGTTCGCTCCCCACGCTTTCGTCCATCAGTGTCAGTTGATTATTAGTGATCTGCCTTCGCAATTGGTATTCTATGTAATATCTATGCATTTCACCGCTACACTACATATTCTAACCACTTCATAATAACTCAATACAACCAGTATCACAGGCACTTTTACCG
+
FG<,CEFEFB:7F@FFFFGGGGFC<EAF6@C,CCEGDFFFFGGGGGGGCCEGFG,CCF,DF7@:+D?FB<,F7EF,C<5AEFGGFG7,A?7F:+44@=48AE?FG+84+6+DF<DG,,AA=3=F+@:=EGD,@+@:8+D@FGG5CG??F;@E,@@:9,,@,<D9F;,,?@?;DEGDG*?))1>,?<,<79,:B4C**818=>7F3AFF+1A7D*/)*06<@A(;7+9;68+7+=77?BAF<4))).4<2AA2)).*,4>60-)))-)4)((43?)-7).2(
@M02352:288:000000000-CKWC8:1:1101:24167:7250 2:N:0:TAGCGCTC+GTAAGGAG
CATTCTTGCGAACGTACTCCCCAGGTGGGTTACTTATCACTTTCGCTTGGCCACTCAGTACTTAATCGTACCAAACAGCTAGTAACCATCGTTTACGGCGTGGACTACCAGGGTATCTAATCCTGTTCGCTACCCACGCTTTCGTTCATCAGCGTCAATATATTGTTAGTGATCTGCCTTCGCAATTGGTATTCTATGTAATATCTAAGCATTTCACCGCTACACTACATATTCTAACCACTTCACAATAATTCAAGACTAACAGTATCAATGGCAGTGC
+
GGFGGGGGGGGGGGGFGGGGGGGGGGGGGGGGGGGGGGGGGGGGGGGGGGGGGGGGGGGGGGGGGGGGGGGGGGGGGGGGGGGGGGGGGGGGGGGGGGGGGGGGGGGGGGGGGGGGGGGGGGGGGGGGGGGGGGDGGGGGGFGGGGGGGGGGGGGGGGGGGGGGGGGGGGGGGGGGGGGFFGGG>EGFGGGGGFFFFFFGFGFGFFFGGGFGGFFFGFFBFFFFGG@GEFFFFFF?EFF<@FEEFFFFFF3?EEFFF8FFEEF?<A>AFF9A<?:?E?FF
@M02352:288:000000000-CKWC8:1:1101:10835:7251 2:N:0:TAGCGCTC+GTAAGGAG
TAATCTTGCGACCGTACTCCCCAGGCGGTCTACTTAACGCGTTAGCTCCGAAAGCCACGGCTCAAGGCCACAACCTCCAAGTAGACATCGTTTACGGCGTGGACTACCAGGGTATCTAATCCTGTTTGCTCCCCACGCTTTCGCATCTGAGTGTCAGTGTCTGTCCAGGGGGCCGCCTTCGCCACTGGTATTCCTTCAGATCTCTACGCATTTCACCGCTACACCTGAAATTCTACCCCCCTCTACAGCACTCTAGTTCACCAGTTTCAAATGCAGTTCCG
+
CFGGGGGGGGDGGGGGGGGGGGGGGFGGGGGGGGGGGGGGGGGEGGGGGGGGGGGFEGGGGGGGGGFGGGGCFGGGGGGGGGGGGGGGGGGGGGGGGGGGGGGGGGGGGGGGGGGGGFFGGGGGGGGGFGGGGGGGGGGGGGGGGGGGFFGGGGGGGGGGGFFGGGGGGGGDGGGGGGGFFGGGGGGGGGGGGEFFFFFGFGFGFFFCCCDGGFFFG@>27E?FGF:GFFFFFFA>4?6>>9:BFFBF74:4:AA?B4@AFDFFFF9<2:4>AFB2=4>A(
@M02352:288:000000000-CKWC8:1:1101:26480:7262 2:N:0:TAGCGCTC+GTAAGGAG
CAGTCTTGCGACCGTACTCCCCAGGTGGGATACTTATCACTTTCGCTTAGTCACTGAGCTAATGCCCAACAACTAGTATCCATCGTTTACGGCGTGGACTACCAGGGTATCTAATCCTGTTCGCTCCCCACGCTTTCGTCCATGAGCGTCAGTATATACGTAGTAGACTGCCTTCGCAATCGGTATTCTAAGTAATCTCTATGCATTTCACCGCTACACTACTTATTCTATCTACTTCCGTATAACTCAAGTCAACCAGTATCAAAGGCAGTTCCATAGTT
+
FEGFGGGGGGFGEFFGGGGGGGGGFGGGGGGDFGGGGGGGGGGGGGGG@GFGGGGAFGGGGGGGFFGGGGFDGGDFGGGG9FDCEGFGGGEGEECGGGGGGGGGGGGEEFGGGGFFGGFFGGGGGGGGGFEFG7FFGGGGCEGGGCGGGGGGGGFGGGGGGFGGFGGCF?FGC7CCDGD5FG5EGGFFFG7FFFAEC=CDF>8+*=AFF9BGDB2BGF@FFFFFDFFFE+ACC646CEE@E@;;?<E@E?FA94<F:274)).<A4<06:2<BFF<F)).-
@M02352:288:000000000-CKWC8:1:1101:18239:7268 2:N:0:TAGCGCTC+GTAAGGAG
CAGTCTTGCGACCGTACTCCCCAGGTGGGATACTTATCACTTTCGCTTAGTCACTGAGAATTAACCCAACAACTAGTATCCATCGTTTACGGCGTGGACTACCAGGGTATCTAATCCTGTTCGCTCCCCACGCTTTCGTCCCTCAGCGTCAATTCAGGCCTAGTGAGCTGTCTTCACTATCGGTGTTCTAAGTAATATCTATGCATTTCACCGCTACACTACTTATTCCGCCCACTTCGACCAAATTCAAGAACGACAGTATCAATTGCATTTCTACAGTT
+
GGGGGGGGGGGGGGGGGGGGGGGGGGGGGGGGGGGGGGGGGGGGGGGGGGGGGGGGGGGGGGGGGGGGGGGGGGGGGGGGGGGGGGFGGGDGGGGGGGGGGGGGGGGGGGGGGGGFGGFGGGGGFGGGGGGEGGGGGGGGGGGGGGGDGGGGGGGCCFGGGGGGGGFFGFGGGGGGGGGFFG5C7EGGGFGGGFF<?FACFGFGCFFGGGFFGFFEG48CEFFFGGEFFFFED><@FF;@?BF(4AFA<DAA?B>DFB>AA44<FA).4<)-5>F<=<2<B
@M02352:288:000000000-CKWC8:1:1101:22709:7284 2:N:0:TAGCGCTC+GTAAGGAG
TAATCTTGCGACCGTACTCCCCAGGCGGAATGCTTAATCCGTTAGGTGTGACACCAACAAGCATGCTTGCTGACGTCTGGCATTCATCGTTTACGGTGTGGACTACCAGGGTATCTAATCCTGTTTGCTCCCCACACTTTCGCACCTCAGCGTCAGTATCGAGCCAGTGAGCCGCCTTCGCCACTGGTGTTCCTCCGAATATCTACGAATTTCACCTCTACACTCGGAATTCCACTCACCTCTCTCGAACTCAAGACCAGGAGTTTACAAGGCAGTTCCAG
+
FGGGGGGGGGGGGGFFGFGGGGGGGGGGGGGGGGGGGGGGGGGGGGGGGGGGGGGGGGGGGGGGGGGGGGGGGGGGGGGGGGGGGGGGGGGGGGGGGGGGGGGGGGGGGGGGGGGGGGGGGGGGGGGGGGGGGGGGGGGGGGGGGGGGGGGGGGGGGGGGEGFGGGGGGGGGGGGGGGGFFGGGGGGGFGGGGFFFFFFGFCFGFFFGFFFGGFFF?F<EFFF+7>?GDFFFFFA243:??:3:<?BF16?BFF?F?FFFF<BBFABAA:?1<FDFFF9>6
@M02352:288:000000000-CKWC8:1:1101:21067:7302 2:N:0:TAGCGCTC+GTAAGGAG
CATTCTTGCGAACGTACTCCCCAGGTGGGTTACTTATCACTTTCGCTTGGCCACTCAGTACTTAATCGTACCAAACAGCTAGTAACCATCGTTTACGGCGTGGACTACCAGGGTATCTAATCCTGTTCGCTACCCACGCTTTCGTTCATCAGCGTCAATATATTGTTAGTGATCTGCCTTCGCAATTGGTATTCTATGTAATATCTAAGCATTTCACCGCTACACTACATATTCTAACCACTTCACAATAATTCAAGACTAACAGTATCACTGGCAGTGC
+
GGGGFGGGGGGCFCFFGGGGGGGGGGFGGGGGGGGGGGGGGGGGGGGGGGGGGGGGGGGFGGGGGGGGGFGGFGGGGGGGGGGGGGFGGGGGGGGGGEGGGGGGGGGGGGGGGGGGGGGGGGGGGGG9EEGGGGGFGGGGGGGGGGGGGGGGGGGGGEGGGGGG9FGGGGFGGGGGGCFFFGGGGGGGGGCGGFFFFFFFFGFGFFFFCFFGGFFCFF@FFF>FGGEGFFFFFFE?)76@?@E<EFE33@@?<?CACEFFF>5?2))6)<)4505:535<
@M02352:288:000000000-CKWC8:1:1101:9685:7343 2:N:0:TAGCGCTC+GTAAGGAG
CAGTCTTGCGACCGTACTCCCCAGGTGGGATACTTATCACTTTCGCTTAGTCACTGAGTCGAAACCCAACAACTAGTATCCATCGTTTACGGCGTGGACTACCAGGGTATCTAATCCTGTTCGCTCCCCACGCTTTCGTCCATGAGCGTCAGTATATACGTAGTAGACTGCCTTCGCAATCGGTATTCTGTGTAATCTCTATGCATTTCACCGCTACACTACACATTCTATCTACTTCCGTATAACTCAAGTCAACCAGTATCAAAGGCAGTTCCATAGTT
+
GGGGGGGGGGGGGGGGGGGGGDGGGGGGGGGGGGGGGGGGGGGGGGGGGGGGGGGGGGGGGGFGGGGGGGGFGGGGGGGGGGGGGGGGGGEGGGGGGGGGGGGGFGDFGGGGGGGGGGGGGGGDGGGGGGGGGGGGGGGGGGGGGGGGGGGGGGGGGGGGGGGGGGGGGFGGGGGGGG4BFGGGGGFGGGGGGFFFFACFFG8CEFFG@EB>DB>EGFFFFFFFFGFGFFFFFFFFFFF;=<FB)<ADAF769ADFBFFFFAAA<9:<?0?B<AFFFB?FB
@M02352:288:000000000-CKWC8:1:1101:13090:7392 2:N:0:TAGCGCTC+GTAAGGAG
CAATCTTGCGATCGTACTCCCCAGGTGGGACACTTATCACTTTCGCTTAGTCACTTAGCTAATGCCAAACAACTAGTATCCATCGTTTACGGCGTGGACTACCAGGGTATCTAATCCTGTTCGCTCCCCACGCTTTCGTCCATGAGCGTCAGTATATACGTAGTAGACTGCCTTCGCAATCGGTATTCTAAGTAATATCTATGCATTTCACCGCTACACTACTTATTCTATCTACTTCCGTATAACTCAAGTCAACCAGTATCAAAGGCAGTTCCATCGTT
+
GGGGGGGGGGDGGGGGGGGGGGGGGGFGGGGGGGGGGGGGGGGGGGGGEFGGGGGGGGGGGGGFFGGGGGGGGGGFFGGGFGGGGGFFGCF?CCFDDGGGGGGGCFGFGGGGGFGGCGCFGGFGEBFGGGG@FEEGGGGGGGGGGFFGGGGGGGGFFFGGG?CGCAFGGFFF:FFFGGD>FCEEDGGGG7CGFEACEFFECGFGCFFF7FF*9A@FG4>=EFEFDC?79@FAFA9?EFFDFFD@)>EE<;@E.7?F@?5<A<<2A<BF:<FB9<4<FFFB:
@M02352:288:000000000-CKWC8:1:1101:13076:7408 2:N:0:TAGCGCTC+GTAAGGAG
CAATCTTGCGATCGTACTCCCCAGGTGGGACACTTATCACTTTAGCTTAGTCACTTAGCTAATGCCACACAACTAGTATCCATCGTTTACGTCGTGGACTACCAGGGTATCTAATCCTGTTCGCTCCCCACGCTTTCGTCCATGAGCGTCAGTATATACGTAGTAGACTGCCTTCGCAATCGGTATTCTAAGTCATATCTATGCATTTCACCGCTACACTACTTATTCTATCTACTTCCGTCTACCTCAAGTCAACCAGTATCAAAGGCAGTTCCATCTTT
+
FF,EFFGGGGGFGGGGGGGGGGGGGGGGCF8DFGGGGA@EFFG,EFGG9FCFGGDE<,@E@,CC<FE,@F@CFFG9F<<@FDGG,D<DFGG69+4BE:=B,E@F,:BB<EEEF99@EF9=EG++=?+@+,@+@+88EGG>>+@D9BFDEGGE>,@,@3,,CC,@,,,,3,,3>2CFD+0@AG*499C,<@:+5*=@7?+=9C+:*B+5:,B**35?EA2*8;8++=*@CF>+=+9??672;(677;33()/17)993357).9<34;1(3,.-)048<).-
@M02352:288:000000000-CKWC8:1:1101:19889:7457 2:N:0:TAGCGCTC+GTAAGGAG
CAATCTTGCGACCGTACTCCCCAGGTGGATTACTTATCACTTTCGCTTAGACACTGACTGTATATCGCCCATATCGAGTAATCATAGTTTACGGCGTGGACTACCAGGGTATCTAATCCTGTTCGCTCCCCACGCTTTCGTGCCTCAGCGTCAGTATCAGTTTAGTAAGCTGCCTTCGCTATCGGTGTTCTGTGTAATATCTCAGCATTTCACCGCCACACTACACATTCCGCCTACTCCAACTTAACTCAAGTTTATCAGTATCAATGGCCGTTTCGAGG
+
DC,CFFGGGGGGGGGGGGGGGGGEGEEEFFGDFGGGC@CFFGGGGGGGGFDFFG@9FDFEEFGFFG7FE,6C8,C6:DFFCGGFG9,AA9@F,::==F+8<9E8FA<@FF?@<FG;EE9=9F9A:=CFG8=EB+CCCFFD>+=6,@3+8CGEG=F,=,@=FGGFGC;E;<;EG?7@CC>*:CF*3;;8::C+5*=7*BC+9@+19?FG7=+B>=26*233;)(/288GF6+0>),(6.4@@8E@)).7)6>(84)*))16))))6<<)),(4(,.,/((,(
@M02352:288:000000000-CKWC8:1:1101:3404:7489 2:N:0:TAGCGCTC+GTAAGGAG
CAGTCTTGCGACCGTACTCCCCAGGTGGGATACTTATCACTTTCGCTTAGTCACTGAGAATTAACCCAACAACTAGTATCCATCGTTTACGGCGTGGACTACCAGGGTATCTAATCCTGTTCGCTCCCCACGCTTTCGTCCATGAGCGTCAGTATATACGTAGTAGACTGCCTTCGCAATCGGTATTCTAAGTAATATCTATGCATTTCACCGCTACACTACTTATTCTATCTACTTCCGTATAACTCAAGTCAACCAGTATCAAAGGCAGTTCCATCGTT
+
GGGFGGFGGGGBCFGGGGGGGGGGGGGGGGGGGGGFGFFGGGGGGGGGGGFFGGGGGGGGGGGGEDFEGGGGGFGGGGGGFGGGGGGGGG@CFGGGGGGFFFGDFFG<FGAFGGG,EEEGGFGGGGGGGGGGGB:79CDGC>EDAFFGGGGGGGGGGGGGGCGGCEFGGGGGFGGGGGGFFGGGGFGGFFFGGF98CFFF6@FFF>BFFDFDDFFFCA;EFA3;>FFF?887AFC36)7(62@;66>A3;3CFFFFBFF9<<-44990<0<B<A459:061
@M02352:288:000000000-CKWC8:1:1101:14698:7538 2:N:0:TAGCGCTC+GTAAGGAG
CAGTCTTGCGACCGTACTCCCCAGGTGGGATACTTATCACTTTCGCTTAGTCACTGAGAATTAACCCAACAACTAGTATCCATCGTTTACGGCGTGGACTACCAGGGTATCTAATCCTGTTCGCTCCCCACGCTTTCGTCCATGAGCGTCAGTATATACGTAGTAGACTGCCTTCGCAATCGGTATTCTAAGTAATATCTATGCATTTCACCGCTACACTACTTATTCTATCTACTTCCGTATAACTCAAGTCAACCAGTATCAAAGGCAGTTCCATAGTT
+
GGGGGGGGGGGGGDFGGGGGGGGGGGGGDGGGGGGGGGGGGGGGGGGGGGGGGGGGGGGFGGGGGGGGCFFGGFFEFFFFGGFFGGGFGG@=FGGGGGGGGGGGDGCGGGGGGFGGGC,CEGGGGFEGEGGDGEGGGGGGGGFFF8F6EEGGG,@CG9FEGGGGC9DFGFGGGFF9DG7AFG5C>FGGGF=>CEF<CFFCFGFGEFFCFFFFGEF>GF@E@AEFFFEGFACFFFFEF?E;E03)<<>@FEEFCF5B7:>9426::<A<6(88>A7>F<>AA
@M02352:288:000000000-CKWC8:1:1101:22225:7539 2:N:0:TAGCGCTC+GTAAGGAG
CATTCTTGCGAACGTACTCCCCAGGTGGGTCACTTATCACTTTCGCTTAGCCACTCAAACCGAAGTTCGAACAGCTAGTGACCATCGTTTACGGCGTGGACTACCAGGGTATCTAATCCTGTTCGCTCCCCACGCTTTCGTCCATCAGTGTCAGTATATTATTAGTGATCTGCCTTCGCAATTGGTATTCTATGTAATATCTATGCATTTCACCGCTACACTACATATTCTAACCACTTCATAATAACTCAAGACAACCAGTATCAAAGGCAATTTTACCG
+
GFFGGGGGGGF:FCGGGGGGGGGGGGGGGGGGGGGGFGGGGGGGGGGGCFGGFGDGGGGGGGEFGGGGD@DFGGGGGGGGGGGGGGCGGGGGECEGGGGGDCGGGGFDGGGGGGFFGGGGGGGGEGGGGGEFEGGGGGFGGGGGGG8?GFGGFGG,35ED9FGGAF,;ECFBFGGGG>9@EGGGGG7DGFGDGFF47AFGFG9F4+4BCD8CFFFFG?>=DF;FDGFGFFFA+A,;<EFF3CE<CCEFFF8;433A@@38:AABFA<45(114:=<=4<5(
@M02352:288:000000000-CKWC8:1:1101:22207:7540 2:N:0:TAGCGCTC+GTAAGGAG
CATTCTTGCGAACGTACTCCCCAGGTGGGTCACTTATCACTTTCGCTTAGCCACTCAAACCGAAGTTCGAACAGCTAGTGACCATCGTTTACGGCGTGGACTACCAGGGTATCTAATCCTGTTCGCTCCCCACGCTTTCGTCCATCAGTGTCAGTATATTATTAGTGATCTGCCTTCGCAATTGGTATTCTATGTAATATCTATGCATTTCACCGCTACACTACATATTCTACCCACTTCATAATAACTCAAGACAACCAGTATCAAAGGCAATTTTACCG
+
GGGGGGGGGGGEEEFGGGGGGGGGGGDGGGGGGGGGGGGGGGGGDEGG7CFGGGGGGGGGGGCFGGGGGGFGGGGGGGGGGGGGGG@FGGDFG7FEGGGDGGGGGGFEEGGGGGGGGGGGGGGGGGGGGGGGGGGGGGGGGGGGGGGGGGFFFCGGGGGGGGGFGGGCFGGGGGGGG>DFFGGGCFEFGGGGGCFFFFFGFGFGCFFGFFFGGFFEGFF@DFEFGGFGCFFF+;8@DFFFFF?5?C?@CEF@<EFF;@E:?BA>F9BBF<:11:FBFAFF(
@M02352:288:000000000-CKWC8:1:1101:18076:7541 2:N:0:TAGCGCTC+GTAAGGAG
CAGTCTTGCGACCGTACTCCCCAGGTGGGATACTTATCACTTTCGCTTAGTCACTGAGTCGAAACCCAACAACTAGTATCCATCGTTTACGGCGTGGACTACCAGGGTATCTAATCCTGTTCGCTCCCCACGCTTTCGTCCATGAGCGTCAGTATATACGTAGTAGACTGCCTTCGCAATCGGTATTCTAAGTAATATCTATGCATTTCACCGCTACACTACTTATTCTATCTACTTCCGTATAACTCAAGTCAACCAGTATCAAAGGCAGTTCCATAGTT
+
GGGGGGGGFGGGGGGGGGGGGGGGGGGGGGGGGGGGGGGGGGGGGGGGGGGGGGGGGGGGGGGGGGGGGGGGGGGGGGGGGGGGGGGGGGGGGDGGGGGGGGGCGCEGGGGGGFGGGGGGGGGGGGGGGGGGGGGGGGGGGGGG9BF6CEGGGGGGGGGGGGGGGFFDFFGGFCDDGGGFFD>EGGGFGGGGG?F@7@CGA7@CCFFFCFFGC325EF@C@FFFGGFGFFFFFFEFFFF;E;6)<A<AFFDF<>AF?<4<)-6<A<91(((.6A=AFF2<D
@M02352:288:000000000-CKWC8:1:1101:4395:7653 2:N:0:TAGCGCTC+GTAAGGAG
CATTCTTGCGAACGTACTCCCCAGGTGGGATACTTATCACTTTCGCTTAGCCACTCAGTCCGAAAACCGAACAGCTAGTATCCATCGTTTACGGCGTGGACTACCGGGGTATCTAATCCCGTTCGCTACCCACGCTTTCGTTCATCAGCGTCAATATACTGTTAGTGATCTGCCTTCGCAATCGGTATTCTATGTAATCTCTAAGCATTTCACCGCTACCCTACATATTCTAACCACTTCACAGTAATTCAAGGTCAACAGTATCAAAGGCAATTTTACAT
+
GFGGGGGGGGC:FFGGGGGGGGGGGGGGGGGFGGGGGGGGGGGGGGGGGGGGGGGGGGGGGGG>FEGGGGGGGGGFGGGFEFGGGGGGGGGGDCF@FG7FGGGGGECFGCFFFGGGGGCGEGCFGGGGEGB,C+C<EGGGGGGGCF;FFEGGDEFACE9DFFFEFCBFFFGGGGGGF4;45?EDGG=FGGGGGEFFCFFGFGF:6AFCCFFGGF?FDB>(2*=FDGC7?FFF7@?FFF<2)524<<)66:A)-,2=22??:<45:<D>A?F0:?9AF<<2-
@M02352:288:000000000-CKWC8:1:1101:21182:7659 2:N:0:TAGCGCTC+GTAAGGAG
TAATCTTGCGACCGTACTCCCCAGGTGGGATACTTATCACTTTCGCTTAGTCACTGAGTCGAAACCCAACAACTAGTATCCATCGTTTACGGCGTGGACTACCAGGGTATCTAATCCTGTTCGCTCCCCACGCTTTCGTCCATGAGCGTCAGTATATACGTAGTAGACTGCCTTCGCAATCGGTATTCTAAGTAATATCTATGCATTTCACCGCTACACTACTTATTCTATCTACTTCCGTATAACTCAAGTCAACCAGTATCAAAGGCAGTTCCATCGTT
+
FDGGGGGGGGDGGCFGGGFGGGGGGF8@FFGFGGGGGGGGGGGFCGGG7EFGGGGGGGGGGCEGGGGGGGGGGGFFGCGGFEGGFGGFGGCCFEGGGGGGGGG<FDGGGFGGFGGGGFDFEGE>FEBFGFE7FCFDECEEGDFDBEEGEEECFGGGG9FFGGGEG9ECFGGGGGGGDDDDFCCE7FFFGC7CF<C@EFFGFFFGFFAGDEAFGEBEGAFFFFFFGGFGEFFFFCEEFEF04?DE?B>24:<AFF9F:?8<B>>FA<<0::0:A<=<F><14
@M02352:288:000000000-CKWC8:1:1101:15318:7679 2:N:0:TAGCGCTC+GTAAGGAG
CAGTCTTGCGACCGTACTCCCCAGGTGGGATACTTATCACTTTCGCTTAGTCACTGAGTCGAAACCCAACAACTAGTATCCATCGTTTACGGCTTGGACTACCAGGTTATCTAATCCTTTTCGCTCCCCACGCTTTCGTCCATGAGCGTCAGTATATACTTAGTAGCCTGCCTTCGCAATCGGTATTCTATGTACTATCTATTCTTTTCACCGCTACCCTCCTTATTCTATCTACTTCCTTATAACTCCTATCCACCACTCTCAAAGGCAGTTCCATCTTT
+
GGGFGGGGGGGGG:FGGGGGGGGEDEFGEGGGGGGGFGCFGGG<FGGGE,9EFGGFGCEFEC77@AFGDGEFGFGGGGGDEGGDEGGFFFFEC+CCFFBFEFEF<CE,9CFFAFFG9=<,9A=FEGC8E@E=F+@F3@@CE6E9=FE6@>++7,@5<EF,@F,@;,,6;FFC?CDDC5*<97*1/;FFF:,=F71:>AFGF7+1*=C7C1=07)68:67E(.60@1);?76AF7>ECEE<3)?.))6;;)).7())3().()2).).,(4,.6:F216)66
@M02352:288:000000000-CKWC8:1:1101:25172:7708 2:N:0:TAGCGCTC+GTAAGGAG
TAATCTTGCGACCGTACTCCCCAGGCGGTCTACTTAACGCGTTAGCTCCGAAAGCCACGGCTCAAGGCCACAACCTCCAAGTAGACATCGTTTACGGCGTGGACTACCAGGGTATCTAATCCTGTTTGCTCCCCACGCTTTCGCATCTGAGTGTCAGTGTCTGTCCAGGGGGCCGCCTTCGCCACTGGTATTCCTTCAGATCTCTACGCATTTCACCGCTACACCTGAAATTCTACCCCCCTCTACAGCACTCTAGTTCACCAGTTTCAAATGCAGTTCC
+
FEEGGGGFGGGGEGGGGGGGGGGEGGDGFGGGGGGGGGGGGGGGGGGGGGGEGFGGGGGGGGGGGFGGGGGGFGGGGGGGGGCG9FGGGGGGGGGGDGEEGGGGGFFGFGGGFFFGGDEFCDFFGGFFGDG<FGGGGDDGGGCGGCCGGGGGGGGGFGGGGGGGG:;??7:EECGGDG3A>GEEGCFGFEGGG?FFFFF7?*9FAFFFGDBC77<FGFFFFE2FFC(9:*=4==AAF:?9-3:7<5ADF:1??A9?A2=2<7??DA26))):4<?)9AFA
@M02352:288:000000000-CKWC8:1:1101:5634:7712 2:N:0:TAGCGCTC+GTAAGGAG
CATTCTTGCGAACGTACTCCCCAGGTGGGTCACTTATCACTTTCGCTTAGCCACTCAAACCGAAGTTCGAACAGCTAGTGACCATCGTTTACGGCGTGGACTACCGGGGTATCTAATCCCGTTCGCTCCCCACGCTTTCGTCCATCAGTGTCAGTTGATTATTAGTGATCTGCCTTCGCAATTGGTATTCTATGTAATATCTATGCATTTCACCGCTACACTACATATTCTAACCACTTCATAATAACTCAAGACAACCAGTATCAAAGGCAATTTTACCG
+
GGGGGGGGGGG7CFGGGGGGGGGGGGGGGGGGGGGGGGGGGGGGGGGGGGGGGGGGGGGGGGGGGGGGGGGGGGGGGGGGGGGGGGGGGGGGGGGGGGGGGGGGGGGGGGGGGGGGGGGGGGGGGGGGGGGGGDEGGFCGGGGGGGGGGGGGGGGGGGGGGGGGGGGGGGGGGGGGGGGEFGGGGGGGGGGGGEFF?FFGFGFGFBFGGGFGGF<DCEFFFFFFGGFGEFFFCFDFD()77>9AAFF?FBFFBBFFFFF<:A<<DAAAFF<BBFFFFFFF(
@M02352:288:000000000-CKWC8:1:1101:17606:7716 2:N:0:TAGCGCTC+GTAAGGAG
CAATCTTGCGACCGTACTCCCCAGGTGGATTACTTATCACTTTCGCTTAGTCACTGAGATAAATCCCAACAACTAGTGTCCATCGTTTACGGCGTGGACTACCAGGGTATCTAATCCTGTTCGCTCCCCACGCTTTCGTCCATGAGCGTCAGTATATACGTAGTAGACTGCCTTCGCAATCGGTATTCTAAGTAATATCTATGCATTTCACCGCTACACTACTTATTCTATCTACTTCCGTATAACTCAAGTCAACCAGTATCAAAGGCAGTTCCATAGTT
+
GFGGGGGGGGGGGGGGGGGGGGGGGGGGGGGGGGGGGGGGGGGGGGGGGEGGGGGFGFGGGGFGGGGGGGGGGGEEFFGGGGGGDGGGGGEGGGGGGGGGGGGGGGDGGGGGGGGGGGGGGGGGGGGGGGGGGGGGGDFGGGGGGGGDGGGEGGGGGGGDGG8EGFGGGGGFGGGFGGGFFFEEGGGGGGCDGFFEEFFGFGFGFFFGGGFG5ABEGFFFFFFFGGFGE:CFFFFFFFFFFDF3CEFFFE8EECEFFFFBB<BAADFF<<:?<<F<F<?AD
@M02352:288:000000000-CKWC8:1:1101:22867:7756 2:N:0:TAGCGCTC+GTAAGGAG
CAATCTTGCGATCGTACTCCCCAGGTGGGACACTTATCACTTTCGCTTAGTCACTGAGCTAATGCCCAACAACTAGTGTCCATCGTTTACGGCGTGGACTACCAGGGTATCTAATCCTGTTCGCTACCCACGCTTTCGTTCATCAGCGTCAATATATTGTTAGTGATCTTCCTTCGCACTTGGTATTCTATGTAATATCTAAGCATTTCACCGCTACACTACATATTCTAACCACTTCACAATAATTCAAGCCTAACAGTATCAATGGCAGTGCCGGAGTT
+
G9CFGGGFGGGGDEGFGGGGGGFFCFC@:FFGGGGGGGGGGGGGGGGG@<FFGGGFGFGGGGGDFEEF@F@<FFGFE<FEFAFGGDFGGG>=FCFGCFGGGGGG<FCFCFFE9AEFGGEFGFGGGEF@>,@CF=::DEFGE8FF9C=CGG6EF8:,DF,EFGGGFEB9E,@>AFGDC675A+<EGFFGF7FCC56AA99:9+B>BFF++5+4*:=5E6:6>F@F8CCFE88FFA,(/77@C3<))7CE5?3),5;4@FFE573)?E<@@<(45<F0)4((.
@M02352:288:000000000-CKWC8:1:1101:6408:7765 2:N:0:TAGCGCTC+GTAAGGAG
TAATCTTGCGACCGTACTCCCCAGGCGGTCTACTTATCGCGTTAGCTGCGCCACTAAGAGATCAAGTCTCCCAACGGCTAGTAGACATCGTTTACGGCGTGGACTACCGGGGTATCTAATCCCGTTTGCTCCCCACGCTTTCGCACCTCAGTGTCAGTATCGAGCCAGTCAGTCGCCTTCGCCACTGGTGTTCCTTCCCATCTCTACGCATTTCACCGCTACACAGGAAATTCCACTAACCTCTCTCGTACTCTAGTGAGTCAGTTTTGAATGCAGTTCCA
+
GGGGGGGGGGGGGGGGGGGGGGGGGGGGGGGGGGGGGGGGGGGGGGGGGGGGGGGGGGGGGGGGGGGGGGGGGGGGGGGGGGGGGGGGGGGGGGGGGGGGGGGGGGGGGGGGEGGGGGGGGGGGGGGGGGGGGGGGGGGEGGGGGGGGGGGGGGGGGGGGGGGGGDFGGGGGGGGGGGGFFGGGGGGGGGGGFEFFFFFGFGAFECFGGGEGGFFFFB>>BFFFGGFGFFFFFFFFFFFF:BBB?5??<?::ADAFF2@BFFFFFFFFFFF94<@>?<>B9
@M02352:288:000000000-CKWC8:1:1101:20260:7804 2:N:0:TAGCGCTC+GTAAGTAG
CAGTCTTGCGACCGTACTCCCCAGGTGGGATACTTATCACTTTCGCTTAGTCACTGAGATTAAATCCCAACAACTAGTATCCATCGTTTACGGCGTGGACTACCAGGGTATCTAATCCTGTTCGCTCCCCACCCTTTCGTCCATGAGCGTCAGTATATACGTAGTAGACTGCCTTCGCAATCGGTATTCTAAGTAATCTCTATGACTTTCATCGCTACACTACTTATTCTATCTACTTCCGTCTAACTCAAGTCAACCAGTATTAAAGGCGGTTCCATAGT
+
FFFGGGGGGGGGGGGGGGGGGGGGFCFGEGGDGGGG9,CFDGFDGGGGGGGGGG,FG@<<,,C6CF<C,6C<FGGGFFEADFEEFFGFE,A,8@@F+@7=B=F,E?+BB<D9F?FFCDFGCGFB7BAC>BEG+@3D=,+@EE+=9338@CEEDFGGCFAFG:@:CFGABEFGGF8D9**33C@9?E7FEG,5+2+*2:BFFG84*+4B=9@1BA>A=B*:C4@FD+<F?F;7A7<97)93(/(6(/7<A@3)9))@<1>BFB4).).62(((--).*66:4
@M02352:288:000000000-CKWC8:1:1101:23929:7822 2:N:0:TAGCGCTC+GTAAGGAG
CAGTCTTGCGACCGTACTCCCCAGGTGGGATACTTATCACTTTCGCTTAGTCACTGAGTCGAAACCCAACAACTAGTATCCATCGTTTACGGCGTGGACTACCAGGGTATCTAATCCTGTTCGCTCCCCACGCTTTCGTCCATGAGCGTCAGTATATACGTAGTAGACTGCCTTCGCAATCGGTATTCTAAGTAATATCTATGCATTTCACCGCTACACTACTTATTCTATCTACTTCCGTATACCTCAAGTCAACCAGTATCAAAGGCAGTTCCATCTTT
+
GFGGFGGFGGCGCFFGGGGEGE<@FFCDFFFFGGG<FG<FFGGGGGGG7FGGCGGGFCFGGDCCCFFEDFD@FFGEFFGGFCGGDFGF7F@,C+CF7FFGGGFFCG+F,BEGD<FGFGFGGGGGEGGGGFGEGGEGGGGGG6ED98DDGGGCG7EAFCFDFFCEGC9EFDFGGGGFDD*@F>*=CF=FG@4C=<=@EFFGFCC=5>CFGDFC7A>AG*8;4AEFDCEFFF=FFFFE?EE1@7;E5?<AF7)<:-66::.6)6<-)).86(:?<A@4?<)-4
@M02352:288:000000000-CKWC8:1:1101:5044:7843 2:N:0:TAGCGCTC+GTAAGGAG
CATTCTTGCGACCGTACTCCCCAGGTGGGATACTTATCACTTTCGCTTAGCCACTCAGTCCGAAAACCGCACAGCTAGTATCCATCGTTTACTGCGTGGACTACCGGGGTATCTAATCCCGTTCGCTACCCACGCTTTCGTTCATCATCGTCATTATACTGTTAGTGATCTGCCTTCGCAATCGGTATTCTATGTAATCTCTAAGCATTTCACCGCTACACTACATATTCTACCCACTTCACAGCAATTACAGTACAACAGTATCAACGGCATTTTTTCAT
+
FGA,=EGGGG++@@FGGGGGGGGGG@EG+<EEGGGGGC,CEGGGGGGGCGCEGGG,EFC<,B@FGGGG7++@F<ECF<FGE<<9EFEGGGFE,<EFFGG7<AFGC=4>C@=<?AF,CEE8B=A,@CFGE,D:F+:@7DE+@83,,@,+@DCAD,7;7,7E=7@EC=,;37EC;EFFGC79?CF5*;==FCF4=*=*01+=BFF+*0+=@FFC783;5)6):14AD>):?FFA68(705).14)2(((5244-)))*))0406)))62119F6()06*(.6)
@M02352:288:000000000-CKWC8:1:1101:23798:7854 2:N:0:TAGCGCTC+GTAAGGAG
TAATCTTGCGACCGTACTCCCCAGGTGGGATACTTATCACTTTCGCTTAGTCACTGAGTCGAAACCCAACAACTAGTATCCATCGTTTACGGCGTGGACTACCAGGGTATCTAATCCTGTTTGCTCCCCACGCTTTCGCATCTGAGTGTCAGTGTCTGTCCAGGGGGCCGCCTTCGCCACTGGTATTCCTTCAGATCTCTACGCATTTCACCGCTACACCTGAAATTCTACCCCCCTCTACAGCACTCTAGTTCACCAGTTTCAAATGCAGTTCCGAGGTT
+
GGGGGGGGGGGGGGGGGGGGGGGGGF@@FGGGGGGGGGFGGGGGGGGGCGGGGGGGGGGGGGGGGGFGGGGGGGGAFFGGGGGGGGGGCGFFGGGGDGGGGGGGGGDGGGGG9FGGGGAFGGGGFFGDCEGEGGEGGGGGGGGGGGGGGGGGFGGGGGGGFGGDGGDDECEEGGGGGGGFFGFGGCFFGGGGFFAEEFFGFGFD<BEGFFFFCBFBGA@@@F?4CFFGF??FFF66>BFFFF7?7740<4AAAA4FFFFFFA<4<24)559A>>?:BF0?:
@M02352:288:000000000-CKWC8:1:1101:2966:7869 2:N:0:TAGCGCTC+GTAAGGAG
TAATCTTGCGACCGTACTCCCCAGGCGGAATGCTTAATCCGTTAGGTGTGTCACCGAACAGTATACTGCCCGACGACTGGCATTCATCGTTTACGGTGTGGACTACCAGGGTATCTAATCCTGTTTGCTCCCCACACTTTCGTACCTCAGCGTCAGTATCGAGCCAGTGAGCCGCCTTCGCCACTGGTGTTCCTCCAAATATCTACGAATTTCACCTCTACACTTGGAATTCAACTCACCTCTCTCGAACTCAAGACCAGGAGTTTATGAGGCAGTTCCGA
+
BAFF9FF9CFE:CFGFGGGGG7FCFFFEGGGGGGGGGFFFGDF@:EFGGFG9FFFGDGGGFGGGGGFGGFEDC7CEGGDFGFGFEGGGGDF7=FEFFGGGDGGFGFFGF>GFE<DAFGGCFCFFEFGGCFEFGG:FGFAEFGGG?C:CF?FGEGEGC=@CCFFGGFFFFFEGGGGGGGGFFGGGGCE>FEEG7?68@AA>FGFGFFFG<FAFF=EF+)7@CA@FGGFF<FFF*7)-.45:F??(8<0:?B69A()*.256(-(42:-)56910:3,*.)2(
@M02352:288:000000000-CKWC8:1:1101:8403:7885 2:N:0:TAGCGCTC+GTAAGGAG
CAGTCTTGCGACCGTACTCCCCAGGTGGGATACTTATCACTTTCGCTTAGTCACTGAGTCGAAACCCAACAACTAGTATCCATCGTTTACGGCGTGGACTACCAGGGTATCTAATCCTGTTCGCTCCCCACGCTTTCGTCCATGAGCGTCAGTATATACGTAGTAGACTGCCTTCGCAATCGGTATTCTAAGTAATATCTATGCATTTCACCGCTACACTACTTATTCTATCTACTTCCGTATAACTCAAGTCAACCAGTATCAAAGGCAGTTCCATCGTT
+
GGGGGGGGGGGGGGGGGGGGGGGGGGGGGGGGGGGGGGGGGGGGGGGGGGGGGGGGGGGGGGGGGGGGGGGGGGGGGGGGGGGGGGGGGGGGGGGGGGGGGGGGGGGGGGGGGGGGGGGGGGGGGGGGGGGGGGGGGGGGGGGGCGGGGGGGGGGGGGGGGGGGGGGGGFFGGGGGGGGFFGGGGGGGGGGGGFFEFFFGFGFFCFFGGGFGGFFFGFFFFFEFGGEGFFFFFFFFFFFDFDFBBFAFBFFFABDFFBFABAABFB<?BF:?FFFAFF:??
@M02352:288:000000000-CKWC8:1:1101:14449:7889 2:N:0:TAGCGCTC+GTAAGGAG
CAGTCTTGCGACCGTACTCCCCAGGTGGGATACTTATCACTTTCGCTTAGTCACTGAGTCGAAACCCAACAACTAGTATCCATCGTTTACGGCGTGGACTACCAGGGTATCTAATCCTGTTCACTCCCCACGCTTTCGTCCATGAGCGTCAGTATATACGTAGTAGACTGCCTTCGCAATCGGTATTCTAAGTAATATCTATGCATTTCACCGCTACACTACTTATTCTAGTTACTTCATAATAATTCAAGTTCTACAGTATCAATGGCAGTTTCGAAGTT
+
GGGGFGGGGGGGGGGGGGGGGGGGGGGGGGGGGGGGGGGGGGGGGGGGGGGGGGGGGGGGGGGGGGGGGGGGGGGGGGGGGGGGGGGGGGEGGGGGGGGGGGGGGGGGGGGGGGGGGGEFGGGGGGGGGGGGGGGFGGGGGEGGGGGGGGGGGGGGGGGGGGGGGGGGGGGGGGGGGGGFFGEGGFFFEGDGGFFFFFFGFGFGEFFGGGFGGFFFGFFFFFFFGGFGFFFFFFFEEFFFFFFEFFFFF??FFFFFFFFFFAFFA<>?B:?FBFF?FB1<>
@M02352:288:000000000-CKWC8:1:1101:26875:7899 2:N:0:TAGCGCTC+GTAAGGAG
CATTCTTGCGAACGTACTCCCCAGGTGGGTTACTTATCACTTTCGCTTGGCCACTCAGTACTTAATCGTACCAAACAGCTAGTAACCATCGTTTACGGCGTGGACTACCAGGGTATCTAATCCTGTTCGCTACCCACGCTTTCGTCCCTCAGCGTCAATTCAAACCTAGTAAGCTGCCTTCGCTATCGGTGTTCTGTGTAATATCTATGCATTTCACCGCTACACTACACATTCCGCCTACTCCGACTGAATTCAAGACTAACAGTATCAATGGCAGTTT
+
GGGGGGGGGGGCFGGFGGGGGGGGGEFFGGGGGGGGGGGGGGGGGGGGGCGGGGGGGGGGGGGGGGGGGGGGGGGGGGGGGGGGGGGGGGGGGGGGGDGGGDEGGGGGGGGGGGGGGGGGGGGGGGGGGGGGGGGGGGG>EGGGGGGGGGCCFDEGGDGGGGGGGGGFGGGGGFGFGGGFF*=ECE?ECGCDDEFFFFFGFDFGFFFGGG=CGFEFGF;BBF66CCEDFFFFFFFFF@?<D2)5:(462:7AAFDB67FFFF??AFFAAFABF7F7><D4
@M02352:288:000000000-CKWC8:1:1101:19814:7920 2:N:0:TAGCGCTC+GTAAGGAG
CAGTCTTGCGACCGTACTCCCCAGGTGGGATACTTATCACTTTCGCTTAGTCACTGAGTCGAAACCCAACAACTAGTATCCATCGTTTACGGCGTGGACTACCAGGGTATCTAATCCTGTTCGCTCCCCACGCTTTCGTCCATGAGCGTCAGTATATACGTAGTAGACTGCCTTCGCAATCGGTATTCTAAGTAATATCTATGCATTTCACCGCTACACTACTTATTCTATCTACTTCCGTATAACTCAAGTCAACCAGTATCAAAGGCAGTTCCATCGTT
+
GGGGGGGGGGGGGGGGGGGGGGGGGGGGGFGGGGGGGGGGGGGGGGGGGGGGGGGGGGGGGGGGGGGGGGGGGGGGGGGGGGGGGGGGFGGGEEGGGGGGGGGGGGGGGGGGGGFGGGGGGGGGDGGGEFGGGFGFGGGGGGGGGGCGGGGGGGGGGGGGGGGGGGGFGGGGGGGGGG7>FGEEGGGFEG7DFE8@EFFGFGFF4BAGGGFGGFFEGFFFFFFFGGFGEFFFFFFEEFE;;?DF<<ADF?2>2<4B0:59<9AFF24<?:?8A<?>8:1:2
@M02352:288:000000000-CKWC8:1:1101:14211:7931 2:N:0:TAGCGCTC+GTAAGGAG
TAATCTTGCGACCGTACTCCCCAGGCGGAATGCTTAATCCGTTAGGTGTGTCACCGAACAGTATACTGCCCGACGACTGGCATTCATCGTTTACGGTGTGGACTACCAGGGTATCTAATCCTGTTTGCTCCCCACACTTTCGTACCTCAGCGTCAGTATCGAGCCAGTGAGCCGCCTTCGCCACTGGTGTTCCTCCAAATATCTACGAATTTCACCTCTACACTTGGAATTCCACTCACCTCTCTCGAACTCAAGACCAGGAGTTTATAAGGCAGTTCCAG
+
GGDCFGGGGGGGGGGGGGGGGGGGGGGGGGGGGGGGGGGGGGGGGGGGGFGGGGGGGGGGGGGGGGGCGGGGGGGGGGGGGGGGGGGGGGGGGGGGGGGGGGGGGGGFGGGGGGGGGGGGGGGGGGGGGGGGGGGGGGGGGGGGGGGGGGGDGGGEFGGGGGGGGGGG9CEEFEDGGGGFFGGGGFGF*=EGGEFFFAFGFGFGFFFGCGFGGFFF9AEFFFFFGGFF<FFFFFF>?FFBDFFFFF??1<:6)4)78?F?:(48?A<244<2:::BFF)4-
@M02352:288:000000000-CKWC8:1:1101:6502:7932 2:N:0:TAGCGCTC+GTAAGGAG
CATTCTTGCGAACGTACTCCCCAGGTGGGTTACTTATCACTTTCGCTTGGCCACTCAGTACTTAATCGTACCAAACAGCTAGTAACCATCGTTTACGGCGTGGACTACCAGGGTATCTAATCCTGTTCGCTACCCACGCTTTCGTTCATCAGCGTCAATATATTGTTAGTGATCTGCCTTCGCAATTGGTATTCTATGTAATATCTAAGCATTTCACCGCTCCACTACATATTCTAACCACTTCACAATAATTCATGACTAACAGTATCAATGGCAGTGC
+
FFFFFGGFDG@CCCFGFFFG<C,BCFFGE@EFGGGFGGGGGGGGGGEGEGFGDDFGGCGGGGGGEF<FGGGDDGG7FGFGGCFGEFAFDEFGG<FFC7FC4FFEFFGGGGGGGGGGCEFGGGFFFEFFEEGCFGFFC8E=7EDC8E8D8BFFGGGGG>C=ACCFGGGGGGG9;@C>C*9>67>CDEGFGFCGG?BAEC=D+99+*BBG=FF+=886;8225)(;433*)AFA1+/5171<1;)7?)9)/77<CE?+));)9)523.65-))542@07.(6
@M02352:288:000000000-CKWC8:1:1101:20715:7947 2:N:0:TAGCGCTC+GTAAGGAG
CAGTCTTGCGACCGTACTCCCCAGGTGGGATACTTATCGCTTTCGCTTAGTCACTGAGTCGAAACCCAACACCTAGAATACACAGTTTTCGGCGTGGACTACCACGGTCTCTATAACTGTTCGCTCTCCCCCCTCTCGCTTACGAGCGTCAGTATATACGTAGTATACTGCCTTCGCAATCGCTATTTTCTGTCATATCTATGTATATTACCGCTACACTTCACATTCTAATCCCTCCACCATAATTCTAAAACGTCACTATCAATGGCAATTTCACGGTT
+
GG<BCFGGGGC+@FGGGGGGGGGGGGGGEEGFGGGGGG,BEFGGGGGFB<6CEGG<FE<F:,6B@,B,CFF,,CE,666,,:,,,:CE5A:+++++++BA,,49,4>B+8,8,,,,6>,9E;=7+><=E,++@3>@B+33++,:++@>944@3@DC,@,@DF,>,7FCC9,66,*3C@*:48*/9C7,,,>:C*1*9:6@A++3);1@++12*0(0:=3))2.*2+)+)111*+.,(4(4(.-,).))..)-),-.,-).).:A:4)(,(),-6*.@(-3,
@M02352:288:000000000-CKWC8:1:1101:18959:8029 2:N:0:TAGCGCTC+GTAAGGAG
CAATCTTGCGATCGTACTCCCCAGGTGGGACACTTATCACTTTCGCTTAGTCACTGAGCTAATGCCCAACAACTAGTGTCCATCGTTTACGGCGTGGACTACCAGGGTATCTAATCCTGTTCGCTCCCCACGCTTTCGTCCATGAGCGTCAGTACATACGTAGTAGACTGCCTTCGCAATCGGTATTCTGTGTAATATCTATGCATTTCACCGCTACACTACACATTCTATCTACTTCCGTATAACTCAAGTCAACCAGTATCAAAGGCAGTTCCATAGTT
+
GFGGGGGGGGGGFGGGGGGGGGGGGGGGGGGFGGGGGGGGGGGGGGGGGGGGGGGGGGGGGGGFGGGGGGGGGGGFGFGGGGGGGGGGFGCFGGGGGGGGGGGGGGGGGGGGGGGGGFEGGGGGGGGGEFGGGGGGGGGGGGGGGGGGGGGGGGGGGFGGGGGGGGGGGGGGGGGGGGD?FGEGGGGGGGGGGFFFFFFGFGFGFFFGGGFGGFFFGFFFFF;FGGFGEAFFFFFFFFFDFFFFCCEEEEEFFFEFFFFAFFD<<BFB?BBFF<FAFDDA:
@M02352:288:000000000-CKWC8:1:1101:22008:8091 2:N:0:TAGCGCTC+GTAAGGAG
CAATCTTGCGACCGTACTCCCCAGGTGGATTACTTATCACTTTCGCTTAGACACTGACTGTATATCGCCAATATCGAGTAATCATAGTTTACGGCGTGGACTACCAGGGTATCTAATCCTGTTCGCTCCCCACGCTTTCGTGCCTCAGCGTCAGTATCAGTTTAGTAAGCTGCCTTCGCTATCGGTGTTCTGTGTAATATCTAAGCATTTCACCGCTACACTACACATTCCGCCTACTCCAACTGAACTCAAGTTTATCAGTATCAATGGCAGTTTCGAGG
+
D9F9CFGAEGEGDGGGGGGGFDC@DFFGCFAEFGGGGGGGGFG<CFGFFGGGFGGGGGGDGGG9CFCGGG>FGEFEFGGGFAFGGGCFGGGGGCFFGGGGGGGGGGECGFGGGEDFGF?FGGBACGCFGDGFCEGGGGFGFCE@EGGCFGGGEEG,@FGGGGGGGGCFGGGGGGGGGDGFFGGCDEGGGGG7C<FFEF9FFFFF<6+:D,8DGF@B8?@EFF@FCF<GEFFFD8<FD3353;@@1<EFFFF0)-:=)4*)5:<B>4):A(3?<365=:2,2
@M02352:288:000000000-CKWC8:1:1101:26986:8098 2:N:0:TAGCGCTC+GTAAGGAG
CATTCTTGCGAACGTACTCCCCAGGTGGGATACTTATCACTTTCGCTTAGCCACTCAATCCGAAAATCGAACAGCTAGTATCCATCGTTTACGGCGTGGACTACCAGGGTATCTAATCCTGTTCGCTCCCCACGCTTTCGTCCATCAGTGTCAGTATATTATTAGTGATCTGCCTTCGCAATTGGTATTCTATGTAATATCTATGCATTTCACCGCTACACTACATATTCTAACCACTTCATAATAACTCAAGACAACCAGTATCAAAGGCAATTTTACCG
+
GGGFFGGA<FEFEGFGGFGGGGDBGGFG7@FGGGGCACFGGGGGGCGGDGGGGGGGGGFFGGEGGCGGEG<FGGGGGGGGGGGGGGGGGGGGGGGGGEDGGGGGGFGGDGGGGGGFFFGFGGGGEGGGC7CDGGGGGGAEGGGGGGGGGGGFGDDFGFGGGGGGGGGGGGGGCFGGGGDDEGGGGGGGGGGGGFFFCFC@FCBFE4BFDFFGGF=>CA=EFAEFCG?GFFFF66;8@FFFF??C???<C4A@@<@FFFFFFFF9>B<<B01??:9<FBAA(
@M02352:288:000000000-CKWC8:1:1101:9963:8111 2:N:0:TAGCGCTC+GTAAGGAG
CAATCTTGCGACCGTACTCCCCAGGTGGATTACTTATCACTTTCGCTTAGACACTGACTGTATATCGCCAATATCGAGTAATCATAGTTTACGGCGTGGACTACCAGGGTATCTAATCCTGTTCGCTCCCCACGCTTTCGTGCCTCAGCGTCAGTATCAGTTTAGTAAGCTGCCTTCGCTATCGGTGTTCTGTGTAATATCTAAGCATTTCACCGCTACACTACACATTCCGCCTACTCCAACTGAACTCAAGTTTATCAGTATCAATGGCAGTTTCGAGG
+
GFGGGGGGGGGGGGGGGGGGGGGGGGGGGGGGGGGGGGGGGGGGGGGGGGGGGGGGGGGGGGGGGGGGGGGGGGGBGGGGGGGGGGGGGGGGGGGGGGGGGGGGGGGGGGGGGGGGGGGGGGGGGGGGGGGGGGGGGGGGGGGGGGGGFGGGGGGGGGGGGGGGGGGGGGGGGGGGGGGFFGGGGGGGGGGGGFFFAFFGFGFD8FFGGGFGGFFFGFFFFFEFDFFGFFFFFEFFFFFFFFFF@FFFFFF??FBFF<6>BDFAA4AA2?????FFB?:?6
@M02352:288:000000000-CKWC8:1:1101:23903:8162 2:N:0:TAGCGCTC+GTAAGGAG
CATTCTTGCGAACGTACTCCCCAGGTGGGATACTTATCACTTTCGCTTAGCCACTCAGACCGAAGTCCGAACAGCTAGTATCCATCGTTTACGGCGTGGACTACCAGGGTATCTAATCCTGTTCGCTCCCCACGCTTTCGTCCATCAGTGTCAGTATATTATTAGTGATCTGCCTTCGCAATTGGTATTCTATGTAATATCTATGCATTTCACCGCTACACTACATATTCTAACCACTTCATAATAACTCAAGACAACCAGTATCAAAGGCAATTTTACCG
+
GFDFGGGGGGECFGGGGGGGGGGGGFGGGFGGGGGGGEFGGGGGGGGGCGGGGG@FGEFGGGG>FABFGG:FGFGGGGGGGGFGGGDFFGGGFEFGGGCFGGDEGGGGGGGGGGGGGGGFGGGF=@CECFEFFGGC@DFGGGGGFG9CGGGGFFG7FFFGCFFFFGGGGGGAEFFGGGG>4CFGCGGGGGGGFCF*AF8CFFFGEFFGGGFGGFDDCD>3@A=F*;<><FF6+;,)6;;ECE?5?57@3;8;@<?4??:3<94<>>AAB::?F06<F<DA(
@M02352:288:000000000-CKWC8:1:1101:15298:8180 2:N:0:TAGCGCTC+GTAAGGAG
CATTCTTGCGAACGTACTCCCCAGGTGGGATACTTATCACTTTCGCTTAGCCACTCAGTCCGACAACCGAACCGCTAGTATCCATCGTTTACGGCGTGGACTACCGGGGTATCTAATCCCGTTCGCTACCCACCCCTTCGCTCATCATCGTCCATTTACTGTTAGTGTTCTGCCTTCGCAATCGGTATTCTATGTAATCTCTACGCATTTCACCGCTACACTACATATTCTAACCACTTCACAGTAATTCAAGGTCAACAGTATCAAAGGCAATTTTACAG
+
66BFGEF<EF>::FGGGGGGG:@,,CA,+,;CCFF9<FGDGGGGGGFCC@<FGGGEFFGAA,@+7+4CE@=++74@CGD<,<C9?F+D?=BE@7>4@FE+BF8FE+:@3>3B<,C,@=D>EGG8C@+@CGGGG+<+@E:**5,*,37+73D5*;;,>@<CB2@;2F,,?,??;6*+2:??8964::=FF+>+;.;7<ACCFG++65)8CCF7FF(85747?F7@4*):)8//*1:BB722)44-56)<AA<<<04BF)947494)).)6(18:266=47>4
@M02352:288:000000000-CKWC8:1:1101:27690:8183 2:N:0:TAGCGCTC+GTAAGGAG
CAGTCTTGCGACCGTACTCCCCAGGTGGGATACTTATCACTTTCGCTTAGTCACTGAGCTAATGCCCAACAACTAGTGTCCATCGTTTACGGCGTGGACTACCAGGGTATCTAATCCTGTTCGCTCCCCACGCTTTCGTCCATGAGCGTCAGTATATACGTAGTAGACTGCCTTCGCAATCGGTATTCTAAGTAATATCTATGCATTTCACCGCTACCCTACTTATTCTATCTACTTCCGTATAACTCAAGTCAACCAGTATCAAAGGCAGTTCCATAGTT
+
CFFGFGGGGGDGGGGGGGGGGGGGG<FGGGGFGGGGG<;EFGGCFEGG:FEGGGFGGGDGG<FCEGGGCF<FGFGFGGGFGGGFGGFFF<:CCEGGGE,FFFGDFCGGGGGGGF=,=EC=E;7:C<=B6EGCCC+=DCGEGGGGE88CGEGEG7EGGF=CCGFCFC9>EF6E:FGGD9;AFGGEDGGFGF:=:C8CCFAFFG=:CFCGG@+08;3BE)(/(A;FFGED6@AFCFCE3?E6@;@F<9;EF?26>A)90:749<>-5)4((13::)6)/6)6:
@M02352:288:000000000-CKWC8:1:1101:24122:8184 2:N:0:TAGCGCTC+GTAAGGAG
CATTCTTGCGAACGTACTCCCCAGGTGGGTCACTTATCACTTTCGCTTAGCCACTCAAACCGAAGTTCGAACAGCTAGTGACCATCGTTTACGGCGTGGACTACCAGGGTATCTAATCCTGTTCGCTCCCCACGCTTTCGTCCATCAGTGTCAGTATATTATTAGTGATCTGCCTTCGCAATTGGTATTCTATGTAATATCTATGCATTTCACCGCTACACTACATATTCTAACCACTTCATAATAACTCAAGACAACCAGTATCAAAGGCAATTTTACCG
+
GGGGGGGGGGGGGGGGGGGGGGGEGGGGGGGGGGGGGGGGGGGGGGGGGGGGGGGGGGGGGGGGGGGGGGGGGGGGGGGGGGGGGGGFDGGGGGGGGGGGGGGGGGGGGGGGGGGGGGGGGGGGGGDGCEGGGGGFGGGGGGEGGFGGGGGGGGGGGGGGGGGGGGGGGGGGGFFGGGGFFGGFGGCGFGGGGFFFFFFGFGFGCFCGGGFDDF@FDD@8;FFFDFFGFFFFFB@<@EFEFFFFFFFFEFFF@AFFFB38<B55<4>>B<?BFBFFF<<A(
@M02352:288:000000000-CKWC8:1:1101:7209:8305 2:N:0:TAGCGCTC+GTAAGGAG
TAGTCTTGCGACCGTACTTCCCAGGCGGAGTACTTAATGCGTTAGCTGCGCCTCCGAAGGAGTCACTACCCCCGAAAGCTAGTTCTCATCGTTTACGGTGTGGACTACGAGGGTATCTACTCCTTTTCGCCCCCCACTCTTTCGCGCCACAGTGTCAATCCTTATCCTGGACCGCGCTCTCGCCACGTGTGCCCCTTCATATCTCTACGGTTTTCACCCCTACACGGGAATTCCCCCTCCCCCCTCTGAGATTCTAGACTCACATTTTCAGACGCTTCT
+
GGAFGGGGGGGGGGGGGGCFGGGGGGGGGGGFFGGGGGGGGGGGGGGGGG7F7FGEEC@:,=6,6,CCCF8,+4>F+4<A?FF,E?,A@,:D,++A7F,B?+:,474B++>::FAF;,,,,,,C,C=,@B+@F:FGG,3E,,,@E**?9>,C2,,52@B,>,,,,72,6,,,,4C)))*)2*=C55*/;F*++(:,4.***:9F<**:>=)9*))*+1((-)4)77(1,)))*15((-1:(4(4(427<4).6A)=).6)).())6))))))5(.()()
@M02352:288:000000000-CKWC8:1:1101:19222:8320 2:N:0:TAGCGCTC+GTAAGGAG
CAATCTTGCGACCGTACTCCCCAGGTGGATTACTTATCACTTTCGCTTAGACACTGACTGTATATCGCCAATATCGAGTAATCATAGTTTACGGCGTGGACTACCAGGGTATCTAATCCTGTTCGCTCCCCACGCTTTCGTGCCTCAGCGTCAGTATCAGTTTAGTAAGCTGCCTTCGCTATCGGTGTTCTGTGTAATATCTAAGCATTTCACCGCTACACTACACATTCCGCCTACTCCAACTGAACTCAAGTTTATCAGTATAAATGGCAGTTTCGAGG
+
GDGGFGGFFGGGGGGGGGGGGGG7FGFC<FGFFGCGGGGEGGGGGG>FDE<FFFGDGGDFFGGGGGCGEGGCCCFCFDFGFGFFC?FFCAFC:,CCBFECFCEFGGFECDFFGGGGGFGFGGGFEGGGGGCFGCC73@GGGGGGG?DD=EGECCE:<EFCG;FGGGFGACGFFFFGFCCAFDGGG7*=C?FGF<AA@A=CA@=:>AFF8EFFGA=AE>;7;F;AGG<6CFC4>5/254)6@1@@3;7:)6232>2F499<2)64)).:B7:82:FAF66<0
@M02352:288:000000000-CKWC8:1:1101:21863:8337 2:N:0:TAGCGCTC+GTAAGGAG
CAGTCTTGCGACCGTACTCCCCAGGTGGGATACTTATCACTTTCGCTTAGTCACTGAGCTAATGCCCAACAACTAGTATCCATCGTTTACGGCGTGGACTACCAGGGTATCTAATCCTGTTCGCTCCCCACGCTTTCGTCCATGAGCGTCAGTATATACGTAGTAGACTGCCTTCGCAATCGGTATTCTAAGTAATCTCTATGCATTTCACCGCTACACTACTTATTCTATCTACTTCCGTATAACTCAAGTCAACCAGTATCAAAGGCAGTTCCATAGTT
+
GGGGGGGGGGGGGGGGGGGGGGGGGGGGGGGFGGGGGGGGGGGGGGGG7EGGGGGGGGGGGGGGGGGGGGGGGGGGGGGGGGGGGGGGGGGDGDGGGGGGGGGGFGDGGGGGGGGGGGAFFGGGGGGGGGGGGGGGGGGGGGGGGGGGGGGGGFGFGGG,EG>EFCFGGGGGGGGFGG*9FGCGGGGGGG7FGE99EFFGFGFGEFFFFGFFDEBAGFDFEFFFGGFGFFFFFFEFFFE?F(3@)>EFF;8CAA:F?F>A4<FFDFF?(403:AF4FA0AB
@M02352:288:000000000-CKWC8:1:1101:21207:8344 2:N:0:TAGCGCTC+GTAAGGAG
CAGTCTTGCGACCGTACTCCCCAGGTGGGATACTTATCACTTTCGCTTAGTCACTGAGAATTAACCCAACAACTAGTATCCATCGTTTACGGCGTGGACTACCAGGGTATCTAATCCTGTTCGCTCCCCACGCTTTCGTCCATGAGCGTCAGTATATACGTAGTAGACTGCCTTCGCAATCGGTATTCTAAGTAATATCTATGCATTTCACCGCTACACTACTTATTCTATCTACTTCCGTATAACTCAAGACAACCAGTATCAAAGGCAATTTTACCGTT
+
FGGGGGGGGGGGGGGGGGGGGGGCFGGGGGGGGGGGGGGGGGGFGGGGEGGGGGFGGGGGGGGGGGGDFGGGGGG9FGGGGGGFGFFGGF77CFEGGGGGGGCFGGGGGGGGGGGGGFFGGGGGCGGGGGGCGEGGGCGEGGGGFGGGGGGGGGGGGGGGGGGGGGCFGFGGGGGGGG*@FGGGFGGFG:@FGEFFEFFGFGFGC68DGGFGGF>BEFDFFF<FGGEDCF=;@C<EECE<E?@@?;9<8;3-121>?FFF2>A<>B)7??(42AF<7<?B:
@M02352:288:000000000-CKWC8:1:1101:2807:8391 2:N:0:TAGCGCTC+GTAAGGAG
CATTCTTGCGAACGTACTCCCCAGGTGGGATACTTATCACTTTCGCTTAGCCACCCAGTATTGCTACCGGACAGCTAGTATCCATCGTTTACGGCGTGGACTACCAGGGTATCTAATCCTGTTCGCTCCCCACGCTTTCGTCCATCAGCGTCAATATATTGTTAGTGTTCTGCCTTCGCAATTGGTATTCTAAGTAATATCTATGCATTTCACCGCTACACTACTTATTCTAAACACTTCACAATAATTCAAGATCATCAGTTTCAATGGCAATTCTATAG
+
GGCFFGGGGGGGFCFGFGGGGGCFGGGGGFGGGFGGGGGGGGGGGGGGECFGFFEFGGGGGGGGGGDGFGDGGGCFGGGE9FGGGGGGGGGGGGGG7FFGEFGGDFGGGFFGGGFGGFGGGGGGGFGD6=EGGEG@EGGEGGGGGFGGGE>EGGG:CFGGFGGF9;CGGFFGC9DFGGGFEGGGGFCGFF7F@AFFFFFGFGFFC=BDGGC@FFFF406@@FEFGGFGFA1@A6@<;<AFEEEE<<@EEFF?C37;:>BFFFB44<4A<2:?3:BAF646)
@M02352:288:000000000-CKWC8:1:1101:25163:8422 2:N:0:TAGCGCTC+GTAAGGAG
CAGTCTTGCGACCGTACTCCCCAGGTGGGATACTTATCACTTTCGCTTAGTCACTGAGTCGAAACCCAACAACTAGTATCCATCGTTTACGGCGTGGACTACCAGGGTATCTAATCCTGTTCGCTCCCCACGCTTTCGTCCATGAGCGTCAGTATATACGTAGTAGACTGCCTTCGCAATCGGTATTCTAAGTAATATCTATGCATTTCACCGCTACACTACTTATTCCGCCCACTTCGACCAAATTCAAGAACGACAGTATCAATGGCAGTTCTACAGTT
+
GGGGGGGGGGGGGGGGGGGGGGGEGGGGGGGGGGGGGGGGGGGGGGGGGGGGGGGGGGGGGGGGGGGGGGGGGGGGGGGGGGGGGGGGGGGGGGGGGGGGGGGGGGGGGGGGGGGGGGCFGGGGGGGGGGGGGGGGGGGGGGGCFGGGGGGGA;FGGGGGGGGGGFGGGGGGGGGGGGGFFGGGGGGGGGFGGFFFEFFGFGFFFFFGDGFFGF@FGFFFFFFFGGEF?A3>BDFF@E<:?B>B6AA2A4<<(497>67AF>BFBFFF(41:449<F<?DA
@M02352:288:000000000-CKWC8:1:1101:12176:8451 2:N:0:TAGCGCTC+GTAAGGAG
CAGTCTTGCGACCGTACTCCCCAGGTGGGATACTTATCACTTTCGCTTAGTCACTGAGCTAATGCCCAACAACTAGTATCCATCGTTTACGGCGTGGACTACCAGGGTATCTAATCCTGTTCGCTCCCCACGCTTTCGTCCATGAGCGTCAGTATATACGTAGTAGACTGCCTTCGCAATCGGTATTCTAAGTAATCTCTATGCATTTCACCGCTACACTACTTATTCTATCTACTTCCGTATAACTCAAGTCAACCAGTATCAAAGGCAGTTCCATAGTT
+
GGGGGGGGGGGGGGGGGGGGGGGGGGGGGGGGGGGGGGGGGGGGGGGGGGGGGGGGGGGGGEGGGGGGGGGGGGGFGGGGGGGGGGGGGGGEGGGGGGGGGGGGGGGGGGGGGGGGGGGGGGGGGGGGGGGGGGGGGGGGGGGGGGGGGGGGGGGGGGGGGGGGFGGGGGGGGGGGGGGFFGEE>FGGGGGGG<EEFFFGFGFGFFFGGGFGGDFFGFFFFFFFGGCFCFFFFFFFFFF;=083?CFFEF3EA<BFFF4>)69AF><?6?(4AA=484:BA
@M02352:288:000000000-CKWC8:1:1101:2667:8485 2:N:0:TAGCGCTC+GTAAGGAG
CAGTCTTGCGACCGTACTCCCCAGGTGGGATACTTATCACTTTCGCTTAGTCACTGAGAATTAACCCAACAACTAGTATCCATCGTTTACGGCGTGGACTACCAGGGTATCTAATCCTGTTCGCTCCCCACGCTTTCGTCCATGAGCGTCAGTATATACGTAGTAGACTGCCTTCGCAATCGGTATTCTAAGTAATATCTATGCATTTCACCGCTACACTACTTATTCTATCTACTTCCATATGACTCAAGTCAACCAGTATCAAAGGCAGTTCCATAGTT
+
GDFFEGGGGGGGGGGGGGGGGDF@FGFEEFFGGGGFGGGGGGGGGDFGGGGGGGGG<<CFGGGGGFGFFEFGGGGGGGGGGGGGGGFGGEEGGCFGGGGGGGCGGDDG=F9FFGFGDFGGG=@FDFG7E=BF:FGFEGF>EGGC9FGCEEEGGGGGGGGGGF,6>@;E;FFGFFDFG>9AF7EG4FFFAG;FFEAECFFGF7C8?FF78C>FGEFFGA;C@FFFGGE7<FFFFFC3CC<EF?5CCCCEF1@CCC<FBF<A<9A<)44(8::BDA*.72)66
@M02352:288:000000000-CKWC8:1:1101:2686:8488 2:N:0:TATCGCTC+GTAAGGAG
CAGTCTTGCGACCGTACTCCCCAGGTGGGATACTTATCACTTTCGCTTAGTCACTGAGAATTAACCCAACAACTAGTATCCATCGTTTACGGCGTGGACTACCAGGGTATCTAATCCTGTTCGCTCCCCACGCTTTCGTCCATGAGCGTCAGTATATACGTAGTAGACTGCCTTTGCAATCGGTATTCTAAGTAATATCTATGCATTTCACCGCTACACTACTTATTCTATCTACTTCCATATGACTCAAGTCAACCAGTATCAAAGTCAGTTCCATAGTT
+
GGEE,CFGGC7@FFFDGGGGGGGGGGGGGGGGGGGGCFFGGGGGGGGG76CFGG,CFFFFEFGG,5E7DGGG<=FE9CFDA<?F7FEGFGGD7+8=:CEFCFFG=7B?4?FFDE,9EFFEEF:++86D8F+>F++AEED>>+,3>EFGGEGGGCFEA9=8DFGECBFFC,,@9@*=CE8BFGG?FGECAFD:FE+><699BG@8?F>F=,+2:)-:E=3;16);:@):)AA:AFE36?3>?5C?6>C<E14<CEFF3;<<4)5<B)-.69AA>4846<BF<
@M02352:288:000000000-CKWC8:1:1101:28860:8507 2:N:0:TAGCGCTC+GTAAGGAG
CAGTCTTGCGACCGTACTCCCCAGGTGGATTACTTACCACTTTCGCTTAGACACTGACTGTATATCGCCAATATCGAGTAATCATAGTTTACGGCGTGGACTACCAGGGTATCTAATCCTGTTCGCTCCCCACGCTTTCGTGCCTCAGCGTCAGTATCAGTTTAGTAAGCTGCCTTCGCTATCGGTGTTCTGTGTAATATCTAAGCATTTCACCGCTACACTACACATTCCGCCTACTCCAACTGAACTCAAGTTTATCAGTATCAATGGCAGTTCCGAGG
+
GGGGFGGGEFCGGGGGGGGGGGGGGFFGGGGGGGGGGGGGGGGFGGGGGGFGGGGGGGGG<FFGGGGGGGGGGGG7CCFFGGGFFFAFFGGGGEFGGGGGGFGGGDEFGGGGGCGGGG9FFEFGGCFFGGGGGGDFGFFGGGGGGGGGGG>1@CDFEGCGGGCGGGCDEGG?FFGFGGGFED?CCC9CCEG>E*47A++=A7=CEFA7:FFG@F?DE)3)3@EFGG<FEAFA3>013)64@EFFFF@EFFB?BB>@A47<<AF4:)442(.3(2=)/(-41
@M02352:288:000000000-CKWC8:1:1101:7946:8533 2:N:0:TAGCGCTC+GTAAGGAG
CAGTCTTGCGACCGTACTCCCCAGGTGGGATACTTATCACTTTCGCTTAGTCACTGAGTCGAAACCCAACAACTAGTATCCATCGTTTACGGCGTGGACTACCAGGGTATCTAATCCTGTTCGCTCCCCACGCTTTCGTCCATGAGCGTCAGTACATACGTAGTAGACTGCCTTCGCAATCGGTATTCTGTGTAATATCTATGCATTTCACCGCTACACTACACATTCTATCTACTTCCATATGACTCAAGTCAACCAGTATCAAAGGCAGTTCCATAGTT
+
GGGGGGGGGGGGGGGGGGGGGGGGGGEGGGGGGGGGGGGGGGGGGGGGEFGGGGGGGGGGGGFGGGGGGGGGGGGDGGGGGGGGGGGGGGGGGGGGGDGGGGGGGGGGGGGGGDGGGGAEEGFGGGGGGGGGGGGFGEGGGGGFCGFDEGGGGGFGGGGFFCFEGGGGGGGGGGGGGG7AFGGGGGGGGGGGGFFFE+BFFGFC?FFGGGFGCABE=6=74A@FCFEDEFFFAAEFFFFFFEEEEFD<D?<F<9AFF?>A<4<B22470113:<=<B2?DB
@M02352:288:000000000-CKWC8:1:1101:18645:8552 2:N:0:TAGCGCTC+GTAAGGAG
TAATCTTGCGACCGTACTCCCCAGGCGGAATGCTTAATCCGTTAGGTGTGTCACCGAATAGCATGCTACCCGACGACTGGCATTCATCGTTTACGGTGTGGACTACCAGGGTATCTAATCCTGTTTGCTCCCCACACTTTCGTACCTCAGCGTCAGTATCGAGCCAGTGAGCCGCCTTCGCCACTGGTGTTCCTCCAAATATCTACGAATTTCACCTCTACACTTGGAATTCCACTCACCTCTCTCGAACTCAAGACCAGGAGTTTAGGAGGCAGTTCCGG
+
GGGGGGGGGGGGGGGGGGGGGGGGGGGGGGGGGGGGGGGGGGGGGGGGGGGGGGGGGGGGGGGGGGGGGGGGGGGGGGGFGFGGGFGGGGGGGGGGGGGGGGGGGGGGGGGGDGGG9EGGGGFGGGGGGGFGGGGGGGAFGGGGGECFGGGGGGGGGGGFCGFGGGGGGFCGGGGGGGGFFDEEFGFFFGGGGFFFFFFGAGFGFFFG8FFGGFFFCFFFFFFFGG>G>?FF4*-6?:B(,14:BF?:??:A2:<FBFFFFB0::A>A?FF632B?FFA0(
@M02352:288:000000000-CKWC8:1:1101:6303:8558 2:N:0:TAGCGCTC+GTAAGGAG
CAGTCTTGCGACCGTACTCCCCAGGTGGGATACTTATCACTTTCGCTTAGTCACTGAGTCGAAACCCAACAACTAGTATCCATCGTTTACGGCGTGGACTACCAGGGTATCTAATCCTGTTCGCTCCCCACGCTTTCGTCCATGAGCGTCAGTATATACGTAGTAGACTGCCTTCGCAATCGGTATTCTAAGTAATATCTATGCATTTCACCGCTACACTACTTATTCTATCTACTTCCGTATAACTCAAGTCAACCAGTATCAAAGGCAGTTCCATCGTT
+
GGGGFGGGGGGGGGGGGGGGGGGGGFFGGGGGGGGGGGFGGGGGGGGGGGGGGGGGGGGGGGGCGFGGGGGGGGGGFGGGGGGGGGGGGGGGEGGGG@EFGGGFCEGGGGGGGGGGGGGGGGGGGGEFGGGGGGEGGGGGGGFGDGGGGGGGGCGGGDGGGGGGFFGFGGGGGGGGGGGDFGGG7CFGGGGFF?8@7BFDFG6;CFFCCCFFGFFFGFFFEA>FGFCGFFFFFA<EFCE;;(6::<<DF?<>AF4?<B4<4:92<69718(4:<F<FF6B?
@M02352:288:000000000-CKWC8:1:1101:19483:8573 2:N:0:TAGCGCTC+GTAAGGAG
CAGTCTTGCGACCGTACTCCCCAGGTGGGATACTTATCACTTTCGCTTAGTCACTGAGTCGAAACCCAACAACTAGTATCCATCGTTTACGGCGTGGACTACCAGGGTATCTAATCCTGTTCGCTCTCCACGCTTTCGTCCATGAGCGTCAGTATATACGTAGTACACTGCCTTCGCAATCGGTATTCTAAGTAATATCGATGCATCTCACCGCTACACTACTTATTCTATCTACTTCCGTATCACTCAAGTCAACCAGTATCAAAGGCAGTTCCATTGTT
+
GG9CFFGGGGG@CFFGDGGGGGG:FFFC@@F<FGGGG<CFGGGDFDED:CCFFGGGG?9EF79CFGG,98,CFCG<C,C9CCE<:FFDCFG7=@4@F@FF<EEFE7:A,=,CF9,>EG?;@F:8=?+C8>=3F:+3@E8++6==FFFDECEE>CD7,373,@DCB,7DA,@DFGDGD7*96C5=FGGG,,5=D*1958+*8CFC3=+=4:B6/:6>GF84;;.A7CEF?FC+::6C);<?F(5(<?<<?72<A6AFBB@F)).)64<?0(17<6@A6).6:
@M02352:288:000000000-CKWC8:1:1101:6316:8574 2:N:0:TAGCGCTC+GTAAGGAG
CAGTCTTGCGACCGTACTCCCCAGGTGGGATACTTATCACTTTCGCTTAGTCACTGAGTCGAAACCCAACAACTAGTATCCATCGTTTACGGCGTGGACTACCAGGGTATCTAATCCTGTTCGCTCCCCACGCTTTCGTCCATGAGCGTCAGTATATACGTAGTAGACTGCCTTCGCAATCGGTATTCTAAGTAATATCTATGCATTTCACCGCTACACTACTTATTCTATCTACTTCCGTATAACTCAAGTCAACCAGTATCAAAGTCAGTTCCATCGTT
+
GFGGGGGFGG7F@:FEFFFGFGFFCF<DCFGGGGGGGG9FAFGGEGGEEGGGGGGGG<EGGEEGGGGGGGGGGGGGEF9FEGGGGGGGGFGFGFGGE7FFGGGGGDGGFGGGGGGEFFGGGCEFGGCCEGGDGGEGGGG8EECEDFGGGGGGGCFGGGGGGGGGGGGGGGGGGFFFGG9AAFGGGGGGGG;CGF8@EFAGFC+?CFA@@FFCCDF:88=CEFFCFG579AFFFFFFC687E0@:9:9<)24ABFFF<B)6AAFFF>A)6>))-)9<F<8::
@M02352:288:000000000-CKWC8:1:1101:22056:8587 2:N:0:TAGCGCTC+GTAAGGAG
CATTCTTGCGAACGTACTCCCCAGGTGGGTTACTTATCACTTTCGCTTGGCCACTCAGTACTTAATCGTACCAAACAGCTAGTAACCATCGTTTACGGCGTGGACTACCAGGGTATCTAATCCTGTTCGCTACCCACGCTTTCGTTCATCAGCGTCAATATATTGTTAGTGATCTGCCTTCGCAATTGGTATTCTATGTAATATCTAAGCATTTCACCGCTACACTACTTATTCTATCTACTTCCGTATAACTCAAGTCAACCAGTATCAAAGGCAGTTC
+
GFGGGGGGGGG7FGFGGGGGGGGGGGGGGFGGGGGGGGFGGGGGGGGGGEGGGGFGGGGGGGGGFGGFGGGGGGGGGFGGDGGGGGGGGGEGGGGGFGGGGG:FGFGGGGAEDGEFGGCFFGGGCGGGGGG7FGGFG8CGGGFEGGGGGGGCGGGGDECDFFGGCGGEFGGGGGG>FCGFFGGGCEG9@EFGGFFCFFFFFGFGFFFGFGFGGFFAGFFFB?B=FG(>>@@CFFFFEEE?EC6?7(;=F@EEFE3A;<F?<BF?0<-<BA><A?F13:AA
@M02352:288:000000000-CKWC8:1:1101:4843:8618 2:N:0:TAGCGCTC+GTAAGGAG
CAGTCTTGCGACCGTACTCCCCAGGTGGGATACTTATCACTTTCGCTTAGTCACTGAGAATTAACCCAACAACTAGTATCCATCGTTTACGGCGTGGACTACCAGGGTATCTAATCCTGTTCGCTCCCCACGCTTTCGTCCATGAGCGTCAGTATATACGTAGTAGACTGCCTTCGCAATCGGTATTCTAAGTAATATCTATGCATTTCACCGCTACACTACTTATTCTATCTACTTCCGTATAACTCAAGTCAACCAGTATCAAAGGCAGTTCCATAGTT
+
GGGGGGGGGGGGGGGGGGGGGGGEGGGGGGGGGGGGGGGGGFGGGGDGGFGGGGGGGGGGGGGGGGGGGGGGGGGAFGGGGGGGGGGGGGGEGGGGDDGGGGGGGGGFFFFGGGGGGGGGGGGEFGEGGGG7BFGGGGGGGGEDGFGGGGG7DGGGGGGGGGFE@CE;ECFGGGG7DD99FFGGGGFFGF7CFF@<>B>7BGFC?F88+1B0*81>=A@FFFFFFF?:CFFFFFFEECF?F@@@?C9@EF)6>9AFBFF<A>DA<<A?6:<BA<FFFA7>A
@M02352:288:000000000-CKWC8:1:1101:24603:8643 2:N:0:TAGCGCTC+GTAAGGAG
CAGTCTTGCGACCGTACTCCCCAGGTGGGATACTTATCACTTTCGCTTAGTCACTGAGTCGAAACCCAACAACTAGTATCCATCGTTTACGGCGTGGACTACCAGGGTATCTAATCCTGTTCGCTCCCCACGCTTTCGTCCATGAGCGTCAGTATATACGTAGTAGACTGCCTTCGCAATCGGTATTCTAAGTAATATCTATGCATTTCACCGCTACACTACTTATTCTATCTACTTCCGTATAACTCAAGTCAACCAGTATCAAAGGCCGTTCCATCGTT
+
EDFFGGGFGGDGGGGGGFGGGGGEGGCD:<FCFFGGGGGGGGGGGGGGGGDGGGFFGGGGGDGFGGCGFGEFFGGGGFGGGGFFGGGFGGGGEGGGGGGGEFGGFGGFDF9AFA;,@=,FFGGGEDEF>FC=@FFDFGGG7CGAFFCDGDEGFGFC3,,,;D88EFGGG7D?FGGGGDCEFF8EGFGGGEFGFF6>CAFGCFFFFF6B:C>C>A15=*6;3FE6;C6CEFF7:AECEFE66,6:BA244:24<9AFF?F46).49A41,(,4:27)*626(
@M02352:288:000000000-CKWC8:1:1101:11510:8672 2:N:0:TAGCGCTC+GTAAGGAG
CAGTCTTGCGACCGTACTCCCCAGGTGGGATACTTATCACTTTCGCTTAGTCACTGAGTCGAAACCCAACAACTAGTATCCATCGTTTACGGCGTGGACTACCAGGGTATCTAATCCTGTTCGCTCCCCACGCTTTCGTCCATGAGCGTCAGTATATACGTAGTAGACTGCCTTCGCAATCGGTATTCTAAGTAATATCTATGCATTTCACCGCTACACTACTTATTCTATCTACTTCCGTATAACTCAAGTCAACCAGTATCAAAGGCAGTTCCATCTTT
+
GGFFFFGCFGGGGGGGGGGGGGGDGGGGGFGGGGGGGGGFGGGGGGGGGGGGGGGFGGGGDGGGGGGGGGFGGGFCGGGGGGGGDCFGGGG7CDGDGEDFGFFCGEGGGGGGGGFF9>EFGFEGGGGGCGG@EGEFFEGGGGDG98ECEGGDGGGFGCFDF:,BFGGGGGGGFGGGGGD>F78CCFG@C7,:C4:84BFFFF6DCF>GGGFGGF6)==@E(096:77D5FFF88>EEEF1;7=E3;CAABDFFFDF:159<44):64(((444)9<7<):<
@M02352:288:000000000-CKWC8:1:1101:18349:8673 2:N:0:TAGCGCTC+GTAAGGAG
TAATCTTGCGACCGTACTCCCCAGGCGGAATGCTTAATCCGTTAGGTTTGTCACCAACAAGCATTCTTGCTGACGCCTCGCACTCATCTTTTTCGGTGTGGACTACCAGGGTATCTAATCCTGTTTGCTCCCCACACTTTCGTACCTCAGCGTCAGTATCGAGCCAGTGAGCCGCCTTCGCCCCTGGTGTTCCTCCAACTATCTACGAATTTCACCCCTACACTTGGCATTCCCCTCACCTCTCTCGACCTCACGACTATCAGTCTTAGAGCCAGTTCCCG
+
9F@,,CFFG7+@CCFFGGGGGGGGGGDGGGGDGGGF,CCF+CF:7,F,CFFFCFF,C@F<,?,9,:@FFF<9CCF,+4,8@@+@BA,C,,9?,,+48CCF7<FG84A,,4CFFF,C,,88E9,E,E,@FFFGG<F:ECEGGEC@DECAD,@CCC++@CCA++*68,3@F9DGD*3/799*@9/794:>,4;+4813(26;)@AG38:7750@785=*:(((28A++)*4///9/8(312:<2??4<62(4;B02(71:)).)).)6:5).))4>)5*642-
@M02352:288:000000000-CKWC8:1:1101:25005:8677 2:N:0:TAGCGCTC+GTAAGGAG
CATTCTTGCGAACGTACTCCCCAGGTGGGATACTTATCACTTTCGCTTAGCCACTCAGACCGAAGTCCGAACAGCTAGTATCCATCGTTTACGGCGTGGACTACCAGGGTATCTAATCCTGTTCGCTCCCCACGCTTTCGTCCATCAGTGTCAATTGATTATTAGTAATCTGCCTTCGCAATTGGTATTCTATGTAATATCTATGCATTTCACCGCTACACTACATATTCTAACTACTTCATAATAATTCAAGATGACCAGTATCAAAGGCAATTTTACGG
+
GGGGGGGGGGGGGGGGGGGGGGGDGGGGGGGGGGGGFGGGGGGGGGGGCGGGGGGGGGGGGGGGGGGGGGGGGGGGGGGGGGGGGGGGGGGGGGGGGGGGGGGGGGGGGGGGGGGGGGGGGGGGGGGGGGGGGEGGGDDEGGGGGGGGGDFGGGGGGGGGFGGGFFFFGGGGGGGGGGGDFDGGGGGGGGGGGFFFEFAFFGFGFFFGGGFGGFFDGFFFDFFFGGEGFFF7CFFFFFFFEFECEFCFEFCE3;@63<??1<6<A<A2A2?FB?FFFFF?0
@M02352:288:000000000-CKWC8:1:1101:12064:8683 2:N:0:TAGCGCTC+GTAAGGAG
CATTCTTGCGAACGTACTCCCCAGGTGGGTCACTTATCACTTTCGCTTAGCCACTCAAACCGAAGTTCGAACAGCTAGTGACCATCGTTTACGGCGTGGACTACCAGGGTATCTAATCCTGTTCGCTCCCCACGCTTTCGTCCATCAGTGTCAGTATATTATTAGTGATCTGCCTTCGCAATTGGTATTCTATGTAATATCTATGCATTTCACCGCTACACTACATATTCCGCCCACTTCGATATCATTCAAGACCGACAGTATCAGAGGCAATTCTACGG
+
GGGGGGGGGGGGGGGGGGGGGGGGGGGGGGGGGGGGGGGGGGGGGGGGGGGGGGGGGGGGGGGGGGGGGFGGGGGGGGGGGGGGGGGGGGGGGGGGGGGGGGGGGGGGEGGGGGGGGGGGGGGGGGGGGGGGGDFEGGGGGGGGGGGGGGGGGGGGGGGGGGGGGGGFGCEGFGGGGGGFFGGGGGGGGGGGGFFFFFFGFGAGCFFDFGFGGFFBEDFFFF@FDDEGFFFFD:67?FFFFDCDFFEEE?AAFA?FFF@B0<<>DF93?:BFBF?>=<<?3
@M02352:288:000000000-CKWC8:1:1101:20693:8734 2:N:0:TAGCGCTC+GTAAGGAG
TAATCTTGCGACCGTACTCCCCAGGCGGAATGCTTAATCCGTTAGGTGTGTCACCAAGTTGCAAGCAACCTGACGACTGGCATTCATCGTTTACGGCGTGGACTACCAGGGTATCTAATCCTGTTTGCTCCCCACACTTTCGTACCTCAGCGTCAGTATCGAGCCAGTGAGCCGCCTTCGCCACTGGTGTTCCTCCACATATCTACGAATTTCACCTCTACACTTGGAATTCCACTCCCCTCTCTCAAACTCAAGACTAGCAGTATTAGAGGCAGTTCCAG
+
GGGGGGGGGGGGCCFFGGGGGGFCFGGEGEGGGGGGGGGGGGFGGGGGFEGGGGGGGGFGGGGGGGGFGGGGGGDCFGGGG?FGGGGFGGGGGGDFGGGGGDGGGGFDC>?FFGGGGAFFEFDFGAFFFFFGEGEGGGGGGGGGGBEFGCFDGGGCCFGGEG8BE:FGGCFGGDDGGGFFFGGGGGFFG?G>FEF18)/>4CFG)@FG*AFFGFC6<FE34A@FGC@C:9497*)-.((4<B7<))).5?>72(,*44F?:A24<<A><AA0663:66AA2
@M02352:288:000000000-CKWC8:1:1101:20674:8744 2:N:0:TAGCGCTC+GTAAGGAG
TAATCTTGCGACCGTACTCCCCAGGCGGAATGCTTAATCCGTTAGGTGTGTCACCAAGTTGCAAGCAACCTGACGACTGGCATTCATCGTTTACGGCGTGGACTACCAGGGTATCTAATCCTGTTTGCTCCCCACACTTTCGTACCTCAGCGTCAGTATCGAGCCAGTGAGCCGCCTTCGCCACTGGTGTTCCTCCAAATATCTACGAATTTCACCTCTACACTTGGAATTCCACTCCCCTCTCTCGAACTCAAGACTAGCAGTATTAGAGGCAGTTCCAG
+
FFGGGGGGGGGGGGGGGGGGGGGGGGGGGGGGGGGGGGGGGGGGGGGGGGGGGGGGGGGGGGGGGGFFGGGGGGGGGGGGGGGGGGGGGGGGGGGGGGGGGEGGGGGGGGGGGGGGGEFGGGGGGGGGGGGGGGGGEGGGGGGGGGGGEGGGGGGDGGGGGGGGGGGGGGGEGGGGGGGFFGDGGGCF,CEFGFFFFFAD6CFGFF>GGFFGGFFFCF@FEFFFGG;<>FFFFF<>F(4:<F?B??:3<?BFFF<724???4)6<AA9<4)(8:B<FB)-.
@M02352:288:000000000-CKWC8:1:1101:18080:8758 2:N:0:TAGCGCTC+GTAAGGAG
CAGTCTTGCGACCGTACTCCCCAGGTGGGATACTTATCACTTTCGCTTAGTCACTGAGAATTAACCCAACAACTAGTATCCATCGTTTACGGCGTGGACTACCAGGGTATCTAATCCTGTTCGCTCCCCACGCTTTCGTCCATGAGCGTCAGTATATACGTAGTAGACTGCCTTCGCAATCGGTATTCTAAGTAATATCTATGCATTTCACCGCTACACTACTTATTCTATCTACTTCCGTATAACTCAAGTCAACCAGTATCAAAGGCAGTTCCATAGTT
+
GGGGGGGGGGDGGGGGGGGGGGGGGGGGGGGGGGGGGGGGGGGGGGGGGGGGGGGGGGGGGGGGGGGGGGGGGGGGGGGGGGGGGGGGGGGGGGGGGGGGGGGGGGGGGGGGGGGGGGGGGGGGEGGGGGGGGGGGGGGGGGGGGGGGGGGGGFGGGGFGGGGGGGFGGGGGGGGGGGGEFGCGGGGGGGGFFEFFFFFGFGFCCCFGGGFGGFBEGFDFFFFFGGEFFFFFFFFEFFA?E6@FC<CEE?BFBD242:5<D<9>AA2?B?<FABF<453:<
@M02352:288:000000000-CKWC8:1:1101:12030:8765 2:N:0:TAGCGCTC+GTAAGGAG
CAGTCTTGCGACCGTACTCCCCAGGTGGGATACTTATCACTTTCGCTTAGTCACTGAGCTAATGCCCAACAACTAGTATCCATCGTTTACGGCGTGGACTACCAGGGTATCTAATCCTGTTCGCTCCCCACGCTTTCGTCCATGAGCGTCAGTATATACGTAGTAGACTGCCTTCGCAATCGGTATTCTAAGTAATCTCTATGCATTTCACCGCTACCCTACTTATTCTATCTACTTCCGTATAACTCAAGTCAACCAGTATCAAAGGCAGTTCCATCGTT
+
GGGGGGGGGGGGGCFGGGGGGGGGGGGGGDGGGGGGFGGGGGGGEGGGGGGGGGGFGGGGGGGDGGGGCGGGGGFFGGGGGGGF@FGDGGCCGCFGEEFGGGGGFG7FGFFGGGGFGGCFGGDGGFFFEEGCEGGGGGGGGGGG9BFDGECEGAE7D;FFGGCCAFGEGFGGGGGGCGCEF>5AFFGF@CCCFA6A66FFFCADCFFFC7BD4A26C)(<(=EF7DFC?AFFFF3)7?E;;=;4<CEF3@)))667:17<)-6-4.-132(.5:B<@9((.
@M02352:288:000000000-CKWC8:1:1101:19697:8800 2:N:0:TAGCGCTC+GTAAGGAG
CAGTCTTGCGACCGTACTCCCCAGGTGGGATACTTATCACTTTCGCTTAGTCACTGAGAATTAACCCAACAACTAGTATCCATCGTTTACGGCGTGGACTACCAGGGTATCTAATCCTGTTCGCTCCCCACGCTTTCGTACCTCAGCGTCAGTGTAGTGCCAGTTAGTCGCCTTCGCCACTGATGTTCCTCAAGACCTCTACGCATTTCACCGCTACGCCTTGAATTCCACTAACCTCTCACTCACTCTAGCTAGACAGTTTCAAATGCAGTTCCAAGGTT
+
GGGGGGGGGGGGGDGGGGGGGGGGGFEGGGGFGGGGGGGGGGGGGGGGGGGGGGGGGGGGGGGGGGGGGGGGGGGFGGGGFGGGGGGGFFFFGDGGGGGGGGGGGGGGGGGGGGGGGGGGGGGGGGGGGGGGGGGGGGGGGGGGGGGGGGGGGGGGGGGGGGGGGGGGGGGGGGGGGGGFFGFGGEFGGGGFGEFF@FFGFGFGFFFGGGFGGFFFGFFFFF;FGFEG?FFFAFE0::?FAFFFFFBFFFFFB486ABFFAADADBFFF<FFFAFFFF0?9
@M02352:288:000000000-CKWC8:1:1101:12875:8805 2:N:0:TAGCGCTC+GTAAGGAG
CAGTCTTGCGACCGTACTCCCCAGGTGGGATACTTATCACTTTCGCTTAGTCACTGAGAATTAACCCAACAACTAGTATCCATCGTTTACGGCGTGGACTACCGGGGTATCTAATCCCGTTCGCTCCCCACGCTTTCGTCCATCAGTGTCAGTTGATTATTAGTGATCTGCCTTCGCAATTGGTATTCTATGTAATATCTATGCATTTCACCGCTACACTACATATTCTAACCACTTCATAATAACTCAAGACAACCAGTATCAAAGGCAATTTTACCGTT
+
GGGGGGGGGGGGGGGGGGGGGGGGGGGGGGGGGGGGGGGGGGGGGGGGGGGGGGGGGGGGGGGGGGGGGGGGGGGCFGGGGGGGGGGGGGGGGGGGGGGGGGG>FGGGGGGGGGGGGGGGGGGGGGGGGGGGGGGGGGGGGGGG?GGGGGGFGGFGGGGGGGGGFGGFGGGGGGGGGGGFFGGF7FGGGGGGGFFCFFFGFG8DEFFGGGFGGDF:EFFFEFEFFGFCEFFFFF0@FFFEECCE);<<AFEA?BB@?B4<9992><A:::F:BA@A=A6??
@M02352:288:000000000-CKWC8:1:1101:18957:8821 2:N:0:TAGCGCTC+GTAAGGAG
TAATCTTGCGACCGTACTCCCCAGGCGGAATGCTTAATCCGTTAGGTGTGTCACCAACAAGCATGCTTGCTGACGACTGGCATTCATCGTTTACGGTGTGGACTACCAGGGTATCTAATCCTGTTTGCTCCCCACACTTTCGTACCTCAGCGTCAGTATCGAGCCAGTGAGCCGCCTTCGCCACTGGTGTTCCTCCAAATATCTACGAATTTCACCTCTACACTTGGAATTCCACTCACCTCTCTCGAACTCAAGACTAGCAGTATTAGAGGCAGTTCCAG
+
G9GGGGGGGGGGGGGGGGGGGGGGGGGGGGGGGGGGGGGGGGGGGGGGGGGGGGGGGGGGGGGGGGGG?FGGGGDGGGGGGGGGGGGGGGGGGGGGGGGGGGGGGGGGFGEGGGGGAFGGGGGGGGGGGGGGGGGGGGGGGGGGGGGGDFGGGGEGGGFGEGGGGFGGGGGGGGGGGGGFFGGGGGGGGGGGGFFFFFFGCFFGFFFGGGFFGFFFGFFACCDF7>@FEFFFFAA?@;EB<BDFDB:81?F><?FBBB?:<F<>4AADFFFFFFE??>BF4
@M02352:288:000000000-CKWC8:1:1101:27648:8824 2:N:0:TAGCGCTC+GTAAGGAG
CAGTCTTGCGACCGTACTCCCCAGGTGGGATACTTATCACTTTCTCTTAGTCACTGAGTCGAAACCCAACAACTAGTATCCATCGTTTACGGCGTGGACTACCAGGGTATCTAATCCTGTTCGCTCCCCACGCTTTCGTCCATGAGCGTCAGTATATACGTAGTAGACTGCCTTCGCAATCGGTATTCTAAGTAATATCTATGCATTTCACCGCTACACTACTTATTCTATCTACTTCCGTATAACTCAAGTCAACCAGTATCAAAGGCAGTTCCATAGTT
+
DEEF<@FFFGGGCGFFGGGGGGG6DC@DGGGFGGGGFFGGGGGGGGGGGGFGGGCFFGFFGGGGGGFGGGG@FGFAGFCCGCGGG=FDDFCFGFGGGGGCFGEFDD:FFGGGGGGGGGGGGDGGGGEFGGGFGCGGGGGGEGGGDDF?=BEGGGGGGGFGGGGGFGGA>:EGFGFGCGGFFGGEGGG7D,>FG<CFFFFFFCFC5FF8CGAFDEFF568C;F36CF5CEAAFFFFCEE43;@8.)977=;34<4>F7::<B<4><>F?:3(4<AF2@<?FF
@M02352:288:000000000-CKWC8:1:1101:10421:8826 2:N:0:TAGCGCTC+GTAAGGAG
CATTCTTGCGAACGTACTCCCCAGGTGGGTTACTTATCACTTTCGCTTGGCCACTCAGTACTTAATCGTACCAAACAGCTAGTAACCATCGTTTACGGCGTGGACTACCAGGGTATCTAATCCTGTTCGCTACCCACGCTTTCGTTCATCAGCGTCAATATATTGTTAGTGATCTGCCTTCGCAATTGGTATTCTATGTAATATCTAAGCATTTCACCGCTACACTACATATTCTAACCACTTCACAATAATTCAAGACTAACAGTATCAATGGCAGTGC
+
GFGGGGGGGGGGGGGGGGGGGGGGGGGGGGGGGGGGGGGGGGGGGGGGGGGGGGGGGGGGGGGGGGGCGGGGGGGGGGGGGGGGGGGGGGGGGGGGGGGGGGGGGGGGGGFGGGGGGGGGGGGGGGGGGGGGGGGGGGGGGGGGGGGGGGGGGGGGGGGGGGGGGGGGGGGGFGGGGGGFFGGGGGGGGGGGGFFFFFFGFGFGFFFGGGFGGFFFGFFFFFFFGGFGFFFFFFFEFFFFFFFFF@EFFFEFECCACEFEE<;?>>B26A<AB?F?DB0>
@M02352:288:000000000-CKWC8:1:1101:27590:8851 2:N:0:TAGCGCTC+GTAAGGAG
CAGTCTTGCGACCGTACTCCCCAGGTGGGATACTTATCACTTTCGCTTAGTCACTGAGAATTAACCCAACAACTAGTATCCATCGTTTACGGCGTGGACTACCAGGGTATCTAATCCTGTTCGCTCCCCACGCTTTCGTCCATGAGCGTCAGTATATACGTAGTAGACTGCCTTCGCAATCGGTATTCTAAGTAATATCTATGCATTTCACCGCTACACTACTTATTCTATCTACTTCCGTATAACTCAAGTCAACCAGTATCAAAGGCAGTTCCATAGTT
+
EGGGGGGGGGGGGGGGGGGGGGGGGFFGGGGGGGGGGEFGFGGFGGGGGFFGGGFGGGGGFGGGGGGGFG@FGGGGGGGFGGGGGGGFGD,4CBCGFCFFEEFAECCE<FFGGGA9EFFEGCGEG8@EEGGCEFFGGGGGGGGGGDFGGGGGGGFFGGDFFGGGGCF3DFGGEGD5*97*;*=C*?CFGCCC9ABCFFFGFGFFFFF7DF8:8>53E=@F16>FFFEFFFFFFF<?CCA;;0=EFC34;@)7>B<F065)4)<<<9A:(:??AF4-94)6>
@M02352:288:000000000-CKWC8:1:1101:9640:8863 2:N:0:TAGCGCTC+GTAAGGAG
CAGTCTTGCGACCGTACTCCCCAGGTGGGATACTTATCACTTTCGCTTAGTCACTGAGTCGAAACCCAACAACTAGTATCCATCGTTTACGGCGTGGACTACCAGGGTATCTAATCCTGTTCGCTCCCCACGCTTTCGTCCATGAGCGTCAGTATATACGTAGTAGACTGCCTTCGCAATCGGTATTCTAAGTAATATCTATGCATTTCACCGCTACACTACTTATTCTATCTACTTCCGTATAACTCAAGTCAACCAGTATCAAAGGCAGTTCCATCGTT
+
GGGGGGGGGGGGGGGGGGGGGGGGGGGGGGGGGGGGGGGGGGGGGGGGGGGGGGGGGCFGGEGGGGGGFFGCFGGGGGGGGGGGGGGGGFGGGGGGGGGGGGFGGGGFGGGGGGGGGFGGGGGGGGCFGFGGGGGGGGGGGGGGGGGGGGGGGGGGGGGGGGGGGGGGGGGGGGGGGGGDFGGGGGGGGGFGGFFFFFFGFGFGFFFGGGFCGFBEGFFFFFFFGGEGFFFFFFFFFFEDFFFFFE<AB?<AFFFFFFFFFFAFBFA??B?BA2F>FF<B:
@M02352:288:000000000-CKWC8:1:1101:21219:8874 2:N:0:TAGCGCTC+GTAAGGAG
TAATCTTGCGACCGTACTCCCCAGGCGGAATGCTTAATCCGTTAGGTGTGTCACCGAATAGCATGCTACCCGACGACTGGCACTCATCGTTTACGGTGTGGACTACCAGGGTATCTACTCCTGTTTGCTCCCCACGCTTTCGCACCTCAGTGTCAGTATTGGTCCAGGAAGTCGCCTTCGCCACTGGTGTTCCTCCACATCTCTACGCATTTCACCCCTCCATGTGGAATTCCACTTCCCTCTACCATACTCGCGTGAGCCAGTTTTAAATGCAACTCCTT
+
GGGGGGGGGGDGEGFGGGGGGGGGGGGG@:@EFGGGGFCGGGGGG8F@AEGGGGF:F7FCFGCFGCFAFGGEEG++>+44,=,B?4<?8BFF?F??=AB++,85A448<:BEFGAE9,93>A5?FG8FFFGG7,>=>EC>@+C3B8<?,3=:EFAC<,EF,:E7,,>,>364D5;;?79/?9*=6,:<8CCDDCF(=A4<AF6@?C):*28C+3?6*)/(6A73;0.7./<@?69>9B)89:23<))6).:?<((8(()(4.2,.:-)526)561))).--
@M02352:288:000000000-CKWC8:1:1101:9644:8884 2:N:0:TAGCGCTC+GTAAGGAG
CAGTCTTGCGACCGTACTCCCCAGGTGGGATACTTATCACTTTCGCTTAGTCACTGAGTCGAAACCCAACAACTAGTATCCATCGTTTACGGCGTGGACTACCAGGGTATCTAATCCTGTTCGCTCCCCACGCTTTCGTCCATGAGCGTCAGTATATACGTAGTAGACTGCCTTCGCAATCGGTATTCTAAGTAATATCTATGCATTTCACCGCTACACTACTTATTCTATCTACTTCCGTATAACTCAAGTCAACCAGTATCAAAGGCAGTTCCATCGTT
+
GGGGGGGGGGDGGGGGGGGGGGGGGGFFDFGGGGGGGGGGGGGGGGGGGGGGGGGGGFGGDGGGGGGGGGGGGGFFGGGGGGGGGGGGGGCFGGGGGGGGGGGGGGDGGGGGGGGGGGFGGGGGGGGGGGGGGGGGDEGGGGGGDCFGGGGGGFGGGGGGGGGGCFGGGFGGGGGGGGDFFCEGFGGGGGCFFFFCFFFGFGCGEFFGGFFGGFFFGFFFFFFFCFEFCFFFFFFFFFE;EFFF?EFFF?3<ADAF?259<<AAFF><??(4:<@<?<:<2
@M02352:288:000000000-CKWC8:1:1101:12724:8920 2:N:0:TAGCGCTC+GTAAGGAG
TAATCTTGCGACCGTACTCCCCAGGCGGAATGCTTAATCCGTTAGGTGTGTCACCGAATAGCATGCTACCCGACGACTGGCATTCATCGTTTACGGTGTGGACTACCAGGGTATCTAATCCTGTTTGCTCCCCACACTTTCGCACCTCAGCGTCAGTATCGAGCCAGTGAGCCGCCTTCGCCACTGGTGTTCCTCCAAATATCTACGAATTTCACCTCTACACTTGGAATTCCACTCACCTCTCTCGAACTCAAGACCAGGAGTTTAAGAGGCAGTTCCAG
+
GGGGGGGGGGGGGGGGGGGGGGGGGGGGGGGGGGGGFGGGGGGGGGGGGEGGGGGGGGEGGGGGGGGGGGGGGGGGGGGGGGGGGGGGGGGGGGDGGFGGGFGGGGGBFDDGGGGGGGGGGGGGGGGGGGGGGGGCGGGGGGGGGGGGGGGGGGGEGGGGDCFGDGDGC@C?FCDDGGGFFGCEG6,>:CEGGCFFFFFGFC6FEFFG:CFFFFEFFFE<CA@FGGFG2?FFF@D47:B64633)46>:?:A23201:F0::,186254))(4134FDF>:
@M02352:288:000000000-CKWC8:1:1101:20245:8941 2:N:0:TAGCGCTC+GTAAGGAG
CAGTCTTGCGACCGTACTCCCCAGGTGGGATACTTATCACTTTCGCTTAGTCACTGAGTCGAAACCCAACAACTAGTATCCATCGTTTACGGCGTGGACTACCAGGGTATCTAATCCTGTTCGCTCCCCACGCTTTCGTCCATGAGCGTCAGTATATACGTAGTAGACTGCCTTCGCAATCGGTATTCTAAGTAATATCTATGCATTTCACCGCTACACTACTTATTCTATCTACTTCCGTATAACTCAAGTCAACCAGTATCAAAGGCAGTTCCATCGTT
+
GGGGFGGGGGGGEGGGGGGGEFGGGGGFGGGGGGGGGGFGGGGGGGGGGGGGGGGGGGGGGGGGGGGGGGGGGGGDGGGGGGGGGGGGGGGCGGGGGGGGFGGGFFGGGGGGGGGGGGGGGFE74FGDEDGCEFCFGGGGGGGGFFFGGGGGFGEFGGGGGGGGGGGGGFGG,BFFGGDEFGGEGGFGGG@FGEAC?FFGFGFFFFFGGGFGDF6BEFFCEFFFFFCCEAA8CFEFFFFFF0@EFC>9A??A<ABFF?@)564>244(((-4AA6<F<BF6
@M02352:288:000000000-CKWC8:1:1101:16880:8993 2:N:0:TAGCGCTC+GTAAGGAG
TAACCTTGCGGCCGTACTCCCCAGGCGGTCTACTTAATGCGTTAGCTTTGAAAAACAGAACCGAGGCTCCGAGCTTCTAGTAGACATCGTTTACGGCGTGGACTACCAGGGTATCTAATCCTGTTTGCTCCCCACACTTTCGCACCTCAGCGTCAGTATCGAGCCAGTGAGCCGCCTTCGCCACTGGTGTTCCTCCGAATATCTACGAATTTCACCTCTACACTCGGAATTCCACTCCCCTCTCTCGAACTCAAGACCAGGAGTTTACAAGGCAGTTCCAG
+
FGGGFGGGGGGGGGGGGGGGGGGGGGGGGGGGGGGGGGGGGGGGGGGGGGGFEGDEGGGGGGGGGGGGGGGGGGGGGGFGGGGGGGGGGGGGGGGGGGGGGGGGGGGGGGGFGGGGGFFGGGGGGGGGGGGGGGGGGGGGGGGGGGFGGGGGGGGGGGGGDGGGGFFFGGCGGGGGGGGFFGGGGGGGC7ECFFF@FFFG>GFGFFF3FGFGGF>?EFFBBFF7>FFG?F?BFFA<:(4,(,4?FF?F<BFBF2)?2742606BF<<A>>?F:<>?@>FF4
@M02352:288:000000000-CKWC8:1:1101:10060:9001 2:N:0:TAGCGCTC+GTAAGGAG
CAGTCTTGCGACCGTACTCCCCAGGTGGGATACTTATCACTTTCGCTTAGTCACTGAGTCGAAACCCAACAACTAGTATCCATCGTTTACGGCGTGGACTACCAGGGTATCTAATCCTGTTCGCTCCCCACGCTTTCGTCCATGAGCGTCAGTATATACGTAGTAGACTGCCTTCGCAATCGGTATTCTAAGTAATATCTATGCATTTCACCGCTACACTACTTATTCTATCTACTTCCGTATAACTCAAGTCAACCAGTATCAAAGGCAGTTCCATCGTT
+
GGGGGGGGGGGGGGGGGGGGGGGGGGGGGGGGGGGGGGGGGGGGGGGGGGGGGGGGGGGGGGGGGGGGGGGGGGGGGFGGGGGGGGGGGGGGDEGGGGGGGGGGGGGGGGGGGGGGGGGGGGGGGGGGGGGGGGGGGGGGGGGGCFGGGGGGGGGGGGGGGGGGGGGFGGGGGGGGGGDFFGGGFGGGGFGFGEFFFFFFFGFGEFFGDGFGDFFFGFFC@FFFGGFGFFFFFFFFFFEDF@@0AABFFF<DFFFFBFFF>DFFFDFF<B:BDFF<9<:B<
@M02352:288:000000000-CKWC8:1:1101:28114:9017 2:N:0:TAGCGCTC+GTAAGGAG
CAACCTTGCGATCGTACTCCCCAGGTGGATTACTTATCACTTTCGCTTAGACACTGACCGTATATCGCCAATATCGAGTAATCATCGTTTACGGCGTGGACTACCAGGGTATCTAATCCTGTTCGCTCCCCACGCTTTCGTCCCTCAGCGTCAATTCAGGCCTAGTGAGCTGTCTTCACTATCGGTGTTCTAAGTAATATCTATGCATTTCACCGCTACACTACTTATTCCGCCCACTTCGACCAAATTCAAGAACGACAGTATCAATGGCAGTTCTACAG
+
GGGGGGGGGGGGGGGGGGFGGEGGFGGGGGGGGGGGGGGGGGGGGGGGGGGGGGGGGGGGFGGGGGGGGGEGFDGEFFFFGFGFGGGGGGGGGGGGGGGGGGGGGGGGGGGGGGGGGGCFGGGGGGFGGGGGGEGDGGGGGGGGGGGGGGGGGGGGGGFGGGGGGFCCEGFGFGGGGGGFFGGD4EGGGGGGGEFEFFFGFGFCCFFGGGFGGFFF5A@E@=;FGG?CCFFFF:9D;1@FDF;@6?(5:6><9<BFBFFB9B<5)--697B?B:?4@<>2)
@M02352:288:000000000-CKWC8:1:1101:11348:9050 2:N:0:TAGCGCTC+GTAAGGAG
TAATCTTGCGACCGTACTCCCCAGGCGGAATGCTTAATCCGTTAGGTGTGTCACCGAATAGCATGCTACCCGACGACTGGCATTCATCGTTTACGGTGTGGACTACCAGGGTATCTAATCCTGTTTGCTCCCCACACTTTCGTACCTCAGCGTCAGTATCGAGCCAGTGAGCCGCCTTCGCCACTGGTGTTCCTCCAAATATCTACGAATTTCACCTCTACACTTGGAATTCCACTCACCTCTCTCGAACTCAAGACTAGCAGTATTAGAGGCAGTTCCCG
+
AFGGGGGGGGGGEGGGGGGGGGGGGCGGGGGGGGGGGGGGGGGGGGGGGGGGGGGGGGEGGGGDFGGGGGGGGGGGGGGFFGGGGGGGGGGGGGGGGGFGGGGGGFFAFEGGGGFGGGGGGGDFGGGGGGFGEGGGGGGGGGGGFGEFGFGDGGG>EFFGEFFEGFGGF9:FGGDDGDFF):?GFDFFCGGGGFF8@A6FFFFGEFAGG5>FFFFF9AE@<FFCF7;CAFFF?49A::B(5:24.467??:B2,5B?)9::>2)6:9).67?B8)3=<4)(
@M02352:288:000000000-CKWC8:1:1101:18843:9081 2:N:0:TAGCGCTC+GTAAGAAG
CATTCTTGCGACCGTACTCCCCAGGTGGGTTGCTTAACACGTTCGCTTAGCCACGCAGACCGCACTCTCACCACCTAGTAACCATCGCTTACGGCGTGCACTACCAGGGGATCTATCTCTGTTCTTTCCCCCCCCTCTCGTCCTTGAGTGTCAGTTAATTATTCGTAATTTGCCTTCGCCCTCGACATTCTTTGTACTAGCTATCAATTTCTCCCCCTCATCACACCTTCGAACCACTTCATCATCATTTAAGTTAACCAGTATCATAGTCCATCTTACGG
+
,C,BFDGFGGD+@FFGGGGGGGFCGCE<++,+;EFG,F,C8CE:BFFDCF,CFE+6FC7,,@+7++=,,9,:,,4,C5,BF,EBFE++,++:9++48>+4,,:4E==+++8+37C,,,,,385D@,CE7BE7F7F**@DCE:C*>,,*5,5,2,5256@DE;@,,6,4=,<,2=7+2**)/)****2*++>7;)+))31+)3::(++2+<F+++.)1),(.*)*2*(*.))))0(3:347-:6A<-:)))..)).*6)/)4-.5<-))-..))-*)/6)-(
@M02352:288:000000000-CKWC8:1:1101:7948:9092 2:N:0:TAGCGCTC+GTAAGGAG
TAATCTTGCGACCGTACTCCCCAGGCGGAATGCTTAATCCGTTAGGTGTGTCACCGAACAGTATACTGCCCGACGACTGGCATTCATCGTTTACGGCGTGGACTACCAGGGTATCTAATCCTGTTCGCTCCCCACGCTTTCGTCCATCAGTGTCAATACATTATTAGTGATCTGCCTTCGCAATTGGTATTCTATGTAATATCTATGCATTTCACCGCTACACTACATATTCTAACCACTTCATAATGATTCAAGATAACCAGTATCAAAGGCAATTTTA
+
EFFGGGGGGGGGGGGGGGGGGGGCGGGGGGGGGGGGGGGGGGGGGGGGGGGGGGGGGGGGGGGGGGGFGGGGGGGGGGGGGDGGGGGGGGGGGGGGGGGGGGGGGGGDGGDGGGGGAFGGGGGGGFGGGGGGGGGGGGGGGGGGGGGGGGGFGFGFGGGGGGGGGGGGGGFGGGGGGGGAFGGGGGGGGGGGGFFFEFFGFGFGFFFGGGFGGFFA5>@BFF@FGGEGFFFFFFFABFFFBFFBA2<2<BFFFF>FBAFFB>1A2:AFBAFF:?F??A>9
@M02352:288:000000000-CKWC8:1:1101:27146:9092 2:N:0:TAGCGCTC+GTAAGGAG
CAGTCTTGCGACCGTACTCCCCAGGTGGGATACTTATCACTTTCGCTTAGTCACTGAGAATTAACCCAACAACTCGTATCCATCGTTTACGGCGTGGACTACCAGGGTATCTAATCCTGTTCGCTCCCCACGCTTTCGTCCATGAGCGTCAGTATATACGTAGTAGACTGCCTTCGCAATCGGTATTCTAAGTAATATCTATGCATTTCACCGCTACACTACTTATTCTATCTACTTCCGTATAACTCAAGTCAACCAGTATCAAAGGCAGTTCAATAGTT
+
GGGGFGGGFE@GC7FGDFGGGG8CFFGGGGGFGGGGFEFFFGGGGGGGGGGGGGGGGFFFFGGEGGG7FGFGGG,,FFGGGFGGGGGGCB:CEGGGEGGGGG?FGGGGGGGGDFFG9FEFGGEGGFGFCEGGGGDFCEGGGGGGGGGDEEGGGFGGGFGGG@EG,=DFGCFFGGGGGG?BFFCEGFGGGFDGFFC?ECFF8C=FEFFGGGFGGFB5CFFF;47ACFFCE6:CC+;?E?@2=;D@EFFFEF).:>>F0:4<9>9AAA2:(,,8AB*.96:<>
@M02352:288:000000000-CKWC8:1:1101:27129:9098 2:N:0:TAGCGCTC+GTAAGGAG
CAGTCTTGCGACCGTACTCCCCAGGTGGGATACTTATCACTTTCGCTTAGTCACTGAGAATTAACCCAACAACTAGTATCCATCGTTTACGGCGTGGACTACCAGGGTATCTAATCCTGTTCGCTCCCCACGCTTTCGTCCATGAGCGTCAGTATATACGTAGTAGACTGCCTTCGCAATCGGTATTCTAAGTAATATCTATGCATTTCACCGCTACACTACTTATTCTATCTACTTCCGTATAACTCAAGTCAACCAGTATCAAAGGCAGTTCCATAGTT
+
GGGGGGGGGGGGGGGGGGGGGGGEFGGGGGGGGGGGGGGGGGGGGGGGGGGGGGGGGGGGGGGGGGGGGGGGGGGFGGGGGGGGGGGGGGGGGGGGGGGGGGGGGGGGGGGGGGDEFGGGGGGGGGGGGGGGGGGGGGGGGGGGGGFGGGGGGGGGGGGGFGGGGGGGGGGGGGGFGGGFFGDGGGGGGGGGGFFFFFFGFGFGFFFFGGFGGABFGFFFFFFFF=CGCFFFFFFFFFF@FDFFFFFFFF@FEFDFFB><AAFAA<BF??FFB27)9<?FF
@M02352:288:000000000-CKWC8:1:1101:5302:9126 2:N:0:TAGCGCTC+GTAAGGAG
CAGTCTTGCGACCGTACTCCCCAGGTGGGATACTTATCACTTTCGCTTAGTCACTGAGTCGAAACCCAACAACTAGTATCCATCGTTTACGGCGTGGACTACCAGGGTATCTAATCCTGTTCGCTCCCCACGCTTTCGTCCATGAGCGTCAGTATATACGTAGTAGACTGCCTTCGCAATCGGTATTCTAAGTAATATCTATGCATTTCACCGCTACACTACTTATTCTATCTACTTCCGTATCACTAAAGTCAACCAGTATCAAAGGCCGTTCCATCGTT
+
GGGGGGGGGGDGEGGGGGGGGGGGGEFGEGGFGGGGGACFGGGGGGGGDFGGGGGGGGGGGCFEEFEECEGGGCF9FDFGFCCFCFGGFGG7CFCCFGGGE=EGCECFEFGGFA;9EFEEGG7FCFGFED7FCC@@B=FEE6DGGFGCGEC>FFFGGGF7CGCGFCF9EGGGFGFGGG9>>C>=FFG@ECCFGFCC<8888DFG*8FFGG=*5B9BG43<EF3++373<F=6AFFFFFF;;?D(44-)(53><>BFF:>B2-45<2<((((-8::)*)(4:
@M02352:288:000000000-CKWC8:1:1101:13684:9151 2:N:0:TAGCGCTC+GTAAGGAG
CAGTCTTGCGACCGTACTCCCCAGGTGGGATACTTATCACTTTCGCTTAGTCACTGAGAATTAACCCAACAACTAGTATCCATCGTTTACGGCGTGGACTACCAGGGTATCTAATCCTGTTCGCTCCCCACGCTTTCGTCCATGAGCGTCAGTATATACGTAGTAGACTGCCTTCGCAATCGGTATTCTAAGTAATATCTATGCATTTCACCGCTACACTACACATTCTATCTACTTCCATATGACTCAAGTCAACCAGTATCAAAGGCAGTTCCATAGTT
+
GGGGGGGGGGGGGGGGGGGGGGGGGGGGGGGGGGGGGGGGGGGGGGGGGGGGGGGGGGGGGGGGGGGGGGGGGGGGGGGGGGGGDGGGGGGGGGGGGGGGGGGGGGGGGGGGGGGGGDFGGGGGGGGGGGGGGGGGGGGGGGGGGGGGGGGGGGGGGGGFGGGGGGGGGGGGGGGGGGGFFG5AGGGGGGGGGFFFFFFGFGFGFFFGGGFGGFFDGFFFFFFFGGFGFFFFFFFFFF4<EEFFFCFFFF@EEFFFBFFFFAFFF<A?0(:?BF?AFABBA
@M02352:288:000000000-CKWC8:1:1101:10628:9156 2:N:0:TAGCGCTC+GTAAGGAG
CATTCTTGCGAACGTACTCCCCAGGTGGGTCACTTATCACTTTCGCTTAGCCACTCAAACCGAAGTTCGAACAGCTAGTGACCATCGTTTACGGCGTGGACTACCAGGGTATCTAATCCTGTTCGCTCCCCACGCTTTCGTCCATCAGTGTCAGTATATTATTAGTGATCTGCCTTCGCAATTGGTATTCTATGTAATATCTATGCATTTCACCGCTACACTACATATTCTAACCACTTCATAATAACTCAAGACAACCAGTATCAAAGGCAATTTTACC
+
GGGGGGGGGGGGGGGGGGGGGGGGGGGGGGGGGGGGGGGGGGGGGGGGGGGGGGGGGGGGGGGGGGGGGGGGGGGGGGGGGGGGGGGGGGGGGGGGGGGGGGGGGGFFGGGGGGGGGGGGCFGEGEGGGGGGGGGC7FGGGGGGGGGGGGGGGFGGGGGGGGGGGGGGFFDFFGDGGGGFEDGFGGFGGGGGGFFFEFFGFGFGFBFGGGFGGFFFGFFFFFFFGF?FCFFFFFDFFF<@CE)?5?EFE@@@<EFFBF3::<<6<>BFFFF0::FAF<AF
@M02352:288:000000000-CKWC8:1:1101:21544:9197 2:N:0:TAGCGCTC+GTAAGGAG
TAATCTTGCGACCGTACTCCCCAGGCGGTCTACTTAACGCGTTAGCTCCGAAAGCCACGGCTCAAGGCCACAACCTCCAAGTAGACATCGTTTACGGCGTGGACTACCAGGGTATCTAATCCTGTTTGCTCCCCACGCTTTCGCATCTGAGTGTCAGTGTCTGTCCAGGGGGCCGCCTTCGCCACTGGTATTCCTTCAGCTCTCTACGCATTTCACCGCTACACCTGAACTTCTACCCCCCTCTACAGCACTCTAGTTCACCAGTTTCAAATGCATTTCC
+
CGGGFGGGGGGGGGGGGGGGGGGGGGGGGCFGGGGGGFGGGGGFGGGGFGCFGGGFGGGGDECGGGFGGGGDGGGFGGGGFGDGAFFFG+BFGGGGDFEEFGGGGGGFGFEGF8DGFA@FFFGDFGGGGFGGGGGFGGEGGGE5CEEGDC,=?CCFGGCF9C9DEFGGGG55EE3CGGGFFGG=GFGFGFGGG?FEF=**19@42FF37*7DGFBFC59;9@?FGC>FF)7BF?454::B;BFB24<23<FFFB9=<AFBF77(664<99-4))9)=))6
@M02352:288:000000000-CKWC8:1:1101:9394:9208 2:N:0:TAGCGCTC+GTAAGGAG
TAGTCTTGCGACCGTACTCCCCAGGCGGTGCGCTTAACGCGTTAGCTCCGGCACAGAAGGGGTCGAACCCTCCCACACCAAGCGCACATCGTTTACTGCTAGGACTACAGGGGTCTCTACTCCCTTTCGCTACCCTAGCCTCCGAGCCTCAGCGTCAGTAAATGTCCAGTAACCTGCTTGCGCCCTTGGTCTTCCTCTCGATATCTACGCATTTCACTGATACACCGAGAATTCCCGTTACCGCACCATTACTCTACCTCGGCAGTCTCAAATGCAGTTTT
+
,E<F<FGGGFGBFEGGGGGGGGGGG,@F@@CCFGGGG<CFEGGEDGGFGGGGGGD8F8EFEEGGEEFFGG,DEGEGEEFG4,4CFGG@<AEEGG?CBCFA9E>D,<FFFFGGGG7DDCF,;F<FFC@FEG+3FFF9>D,@>,@;>7CG?:E62*4:A*@;B2@,4@FDF;2>CGG5DF:08)=:)1=CC9+;+)1)/@;D:F@C)=?FCE3CDFB*<94))/<FGD(),8.=*9<)3:<::4(((-((2<:694)944*38(,((4,)-).)6286/-))-
@M02352:288:000000000-CKWC8:1:1101:27758:9218 2:N:0:TAGCGCTC+GTAAGGAG
CATTCTTGCGAACGTACTCCCCAGGTGGGTCACTTATCACTTTCGCTTAGCCACTCAAACCGAAGTTCGAACAGCTAGTGACCATCGTTTACGGCGTGGACTACCAGGGTATCTAATCCTGTTCGCTCCCCACGCTTTCGTCCATCAGTGTCAGTATATTATTAGTGATCTGCCTTCGCAATTGGTATTCTATGTAATATCTATGCATTTCACCGCTACACTACATATTCTAACCACTTCATAATAACTCAAGACAACCAGTATCAAAGGCAATTTTACCG
+
GGGGGGGGGGGGGGGGGGGGGGGGGGGGGGGGGGGGGGGGGGGGGGGGGGGGGGGGGGGGGGGGGGGGGGGGGGGGGGGGGGGGGGGGGGGGGGGGGGGGDGGGGGGGGGFGGGGGGGGGGGGGGGGGGGGGGGGGGGGGGGGGFGGGGFGGGGGGGGGFGGDGGGGFGGGGGGGGGCGEEGGFFGGGGCCGGFFE?A>=B:A7AFFGGGFGGA@;EAFFDFFFGCEG?ACFFFFF7;@<CCF39CEEEE<58@FFDF@<:<46<549<0?B<?4<FAA>3
@M02352:288:000000000-CKWC8:1:1101:18313:9272 2:N:0:TAGCGCTC+GTAAGGAG
CATTCTTGCGAACGTACTCCCCAGGTGGGTTACTTATCACTTTCGCTTAGTCACTGAGTCGAAACCCAACAACTAGTATCCATCGTTTACGGCGTGGACTACCAGGGTATCTAATCCTGTTCGCTCCCCACACTTTCGTACCTCAGCGTCAGTATCGAGCCAGTGAGCCGCCTTCGCCACTGGTGTTCCTCCAAATATCTACGAATTTCACCTCTACACTTGGAATTCCACTCACCTCTCTCGAACTCAAGACCAGGAGTTTAGGAGGCAGTTCCGAGGTT
+
GGGGGGGGGGGGGGGGGGDFGGGGGFGGGGGGGGGGGGGGGGGGGGGGGGGGGGGGGGGGGGGGGGGGGGDFGGGGGGGGGGGGDGGGGGGGGGGGDEGGGGGGGGGGFGGGGGGGGGGFF9FGGGGGGGGEFGGGGGGGGGGGGFGGGGGGGGGF:CFGGGGGGGGD?FECGGFGGGGFFGGGGGGFGFGGG=FFFFFFFGFDFFFGGGF7CF8FGFFFFF39+;=C?AFAFFEF@F<F?<(.8?FFB0<AB?07((7349<252:0:1::<4=,)((44
@M02352:288:000000000-CKWC8:1:1101:2895:9277 2:N:0:TAGCGCTC+GTAAGGAG
CAGTCTTGCGACCGTACTCCCCAGGTGGGATACTTATCACTTTCGCTTAGTCACTGAGTCGAAACCCAACAACTAGTATCCATCGTTTACGGCGTGGACTACCAGGGTATCTAATCCTGTTCGCTCCCCACGCTTTCGTCCATGAGCGTCAGTATATACGTAGTAGACTGCCTTCGCAATCGGTATTCTAAGTAATATCTATGCATTTCACCGCTACACTACTTATTCTATCTACTTCCGTATAACTCAAGTCAACCAGTATCAAAGGCAGTTCCATCGTT
+
FGGFCFGGGGCBFGEGGGGGGGGGGE<FGGCEFGGGGGGGGGGGEGGGGGGGGGGFGGGGGDGGGGGCFGGGFGGGGGGFGGFGGGGGGGGGGGGGDGGGGGGGGGGFFGGGGGGFFFFGGGEGFFGGGFEEG+8DFGFGCCFCFEFGGGGDEFFEGEFFGG7BFFGGGGGDFFGGGGDEFFEGGG7;FEC8CECEEFFGFGFGFFF77@:DDD@DDF;71A;FGD)+.11;AFEFF?<<F@15<<)6AF2>BFAF16)99)4-<4<041-:)-*6@A0:6
@M02352:288:000000000-CKWC8:1:1101:28843:9354 2:N:0:TAGCGCTC+GTAAGGAG
TAATCTTGCGACCGTACTCCCCAGGCGGAATGCTTAATCCGTTAGGTGTGACACCAACAAGCATGCTTGCTGACGTCTGGCATTCATCGTTTACGGTGTGGACTACCAGGGTATCTAATCCTGTTTGCTCCCCACACTTTCGCACCTCAGCGTCAGTATCGAGCCAGTGAGCCGCCTTCGCCACTGGTGTTCCTCCGAATATCTACGAATTTCACCTCTACACTCGGAATTCCACTCACCTCTATCGAACTCAAGACCAGGAGTTTACAAGGCAGTTCCAG
+
FFFGEEGGGGGGGGGGGGGGGDGBFGGGGGGGGGGGGGF9@@FGGGGGGGGGGGGGGGGGGGGGGGCGGFGGGFGGGDCFGGGGGGGGGGFFGGGGGDFGGGGGGF=EEFGGFCDFGFCFGGGFFGFGGFFGGFGFGGGGFEG8CC8=DCFEE>GGF=;;CFEG5D>FCFF?FGGGDC9?99EE8C8AFE=FF?622>.<ADFCEFFDFG5CC+7=6=4<;A1+;F<G17FBFF<2(18428>)664:71<FA03/,,)(418((62)..53((04?9)))
@M02352:288:000000000-CKWC8:1:1101:16797:9455 2:N:0:TAGCGCTC+GTAAGGAG
CAGTCTTGCGACCGTACTCCCCAGGTGGGATACTTATCACTTTCGCTTAGTCACTGAGTCGAAACCCAACAACTAGTATCCATCGTTTACGGCGTGGACTACCAGGGTATCTAATCCTGTTCGCTCCCCACGCTTTCGTCCATGAGCGTCAGTATATACGTAGTAGACTGCCTTCGCAATCGGTATTCTAAGTAATATCTATGCATTTCACCGCTACACTACTTATTCTATCTACTTCCGTATAACTCAAGTCAACCAGTATCAAAGGCAGTTCCATCGTT
+
GGGGGGGGGGGGGGGGGGGGGGGGGGGGGGGGGGGGGGGGGGGGGGGGGGGGGGGGGGGGGGGGGGGGGGGGGGGGGGGGGGGGGGGGGGGGGGGGGGGGGGGGGGGGGGGGGGGGGGGGGGGGGGGGGGGGGGGGGGGGGGGGGGGGGGGGGGGGGGGGGGDEGGGGGGGGGGGGGGGFFGGGGGGGGGGGGECEEFFGFGFGFFFGGGFGDFFFGFFFFFEACGFGC=;AFFFFFFAD;@FFA>A<A??FAFFFFFFFFFFFF64:0:?FBFFFFDFB:
@M02352:288:000000000-CKWC8:1:1101:6790:9460 2:N:0:TAGCGCTC+GTAAGGAG
CATTCTTGCGACCGTACTCCCCAGGTGGGATACTTATCACTTTCGCTTAGTCACTGAGAATTAACCCAACAACTAGTATCCATCGTTTACGGCGTGGACTACCAGGGTATCTAATCCTGTTCGCTCCCCACGCTTTCGTCCATGAGCGTCAGTATATACGTAGTAGACTGCCTTCGCAATCGGTATTCTAAGTAATATCTATGCATTTCACCGCTACACTACTTATTCTATCTACTTCCGTATAACTCAAGTCAACCAGTATCAAAGGCAGTTCCATAGTT
+
GGGGGGGGGGGGGGGGGGGGGGCEDGGGGFGGGGGFGGGGGGGAFGEGCGGGGGGGGFGGCGGFGGGGFDGGGGGGGGGGGGGGGGGGGGGDEGGDGGGGGGGGGGGGGGGGFGFFFDGGGGGEGGGFCFDEGCFFEGGEEEF8>DGGGEG6E:F:CCFGGGGGGGFGGFGFFGCFDDGEF>EGGGGGGGC7CE>A@BCGFGFGFFFGGGF>DFFFDF@<;A31;7CC?FFFFFFFFCEDFD@E?E9376;?BAAFF?FF9>>B)9<BBB?14:=46449A
@M02352:288:000000000-CKWC8:1:1101:4735:9495 2:N:0:TAGCGCTC+GTAAGGAG
CAATCTTGCGACCGTACTCCCCAGGTGGATTACTTATCACTTTCGCTTAGACACTGACTGTATATCGCCAATATCGAGTAATCATAGTTTACGGCGTGGACTACCAGGGTATCTAATCCTGTTCGCTCCCCACGCTTTCGTGCCTCAGCGTCAGTATCAGTTTAGTAAGCTGCCTTCGCTATCGGTGTTCTGTGTAATATCTAAGCATTTCACCGCTACACTACACATTCCGCCTACTCCAACTCAACTCAAGTTTATCAGTATCAATGGCAGTTTCGAGG
+
FFGGGGGGGGDGGGGGGGGGGGGGGGGGGGGGGGGGGGFGGGGGGGGGGFGGGGFEGGGGFDFGGFCEGGCFFFG?F7FFG9CFG?FFGAFE7@F+CF=FE=EGGFDEEFGFGGGFGGGGGGGGGGGGGGEGGEGGGGGGG6CDGGGGDEGGGGGFGFC,EGEFFCGGGDFCDFGFGD5ABDGGDG5C5:;8=6EEEF97BCA88);DFDFC@=>A=:@F@6@A687FEFF)>0((545;;34@)74@ABFB2-6*..06A<626)-6)(4.8?4:@31,4
@M02352:288:000000000-CKWC8:1:1101:23595:9501 2:N:0:TAGCGCTC+GTAAGGAG
CAGTCTTGCGACCGTACTCCCCAGGTGGGATACTTATCACTTTCGCTTAGTCACTGAGTCGAAACCCAACAACTAGTATCCATCGTTTACGGCGTGGACTACCAGGGTATCTAATCCTGTTCGCTCCCCACGCTTTCGTCCATGAGCGTCAGTATATACGTAGTAGACTGCCTTCGCAATCGGTATTCTAAGTAATATCTATGCATTTCACCGCTACACTACTTATTCTATCTACTTCCGTATAACTCAAGTCAACCAGTATCAAAGGCAGTTCCATCGTT
+
FGGFGGGGGGGGGGGGGGGGGGGGGDFGGGGGGGGGGGFGGGGGGGGG:FCGGGGGGGGGGE@FGGCEFGGGGGG9EFAFFGFFCGGGGF7BFGGEF7BCGGGGGECFGGGGGGGG9FCFGEF7CEFDEGGEG+7:DEFGC=C9AFGGGEEEDFGGFDGGGFGGGDGFGGGGGFGGDDD?FGCGGGGFGGFFGFFE<A:==:8C488DCE8DGF6BGA;E;ACFGGCGEF:;A8CE9C@360=EECEFF3>AAA<FBFFA96<A>>A?B<F<A<=5=<6::
@M02352:288:000000000-CKWC8:1:1101:14173:9516 2:N:0:TAGCGCTC+GTAAGGAG
TAGTCTTGCGACCGTACTCCCCAGGCGGTGCGCTTAACGCGTTAGCTCCGGCACAGAAGGGGTCGAACCCTCCCACACCAAGCGCACATCGTTTACTGCTAGGACTACAGGGGTATCTAATCCCTTTCGCTACCCTAGCCTTCGAGCCTCAGCGTCAGTAAATGTCTAGTAACCTGCTTTCGCCATTGGTCTTCCTCTCGATATCTACGCATTTCACTGCTACACCGAGAATTCCAGTTACCTCTCCATTACTCTAGCATGGCAGTATCGAATGCAGTTTG
+
<FEGGGGGGGGGGEGGGGGGGGGGGGGGECCCFGGGF<FGGGGGDGGECGGGGG,CFFGGGGGGGGFGGGFGG+=F?FFG8FFEGCFGCFEGGGC,DFFGCFEGGGGGGGGGDFGGGFGEGF<FEGGGCC:FGGGGCCC8DCF5>BEDFC5<E5EEEGGD,@@9;ACCFFF9?CFFGGGFF3E=*=9EC@+;:CCEFA5DFC:C;A;FFC)9C82*AB))66)*9C>G>EF69F4<2<A4<>9>??()64)65:9B<)*).(326:<))(4().9:@AFF-
@M02352:288:000000000-CKWC8:1:1101:3082:9548 2:N:0:TAGCGCTC+GTAAGGAG
CATTCTTGCGACCGTACTCCCCAGGCGGTACACTTACCGCGTTAGCTCCGGTAGTAAATTTAAAAACCCACCACCTAGTGTACATCGTTTACGGCGTGGACTACCAGGGTATCTAATCCTGTTTGCTCCCCACACTTTCGCACCTCAGCGTCAGTATCGAGCCAGTGAGCCGCCTTCGCCACTGGTGTTCCTCCGAATATCTACGAATTTCACCTCTACACTCGGAATTCCACTCACCTCTCTCGAACTCAAGACTAGCAGTATCAAAGGCAGTTCCAGGG
+
GFGGGGGGGGGEFFGGGGGGGGGGGGGGGGGGGGGGGFGGGGGGGGGGGGGGGDGGGGGGGGGGGGDEGGGGGGGGGGGGGGGGGGGGGGGGEGGGGGGGGGGGGGGGEGGGGGGGGGGGGGGGGGGGGGGGG@FFFGGGDGGGCFGGGGGGGEFGGGGGFGGGDECFGGGGGGGDFDDDFGG65FFCAEFGG@362D3>A1AC7AFGFFFDFB2@??:40*4@DG17:=8FF=:0>0<82:).2:7<?AFB?746<25<)645))-))(,((4=>F4>7(
@M02352:288:000000000-CKWC8:1:1101:22503:9557 2:N:0:TAGCGCTC+GTAAGGAG
CAACCTTGCGATCGTACTCCCCAGGTGGATTACTTATCACTTTCGCTTAGACACTGACCGTATATCGCCAATATCGAGTAATCATCGTTTACGGCGTGGACTACCAGGGTATCTAATCCTGTTCGCTCCCCACGCTTTCGTCCCTCAGCGTCAATTCAGGCCTAGTGAGCTGTCTTCACTATCGGTGTTCTCAGTAATATCTATGCATTTCACCGCTACACTACTTATTCCGCCCACTTCGACCAAATTCAAGAACGACAGTATCAATGGCAGTTCTACAG
+
DFGFGGGGGGGGGGGGGGGGGGGGGGGGGGGFGGGGGDCFFGGGGGGGBFFGGGFAGFFGGCEGGGDGGE:<F<F@<FFCEFE?@F<A4DFEF@FGEF@BEFBE<AA+FFAFGG;;@9@F9FFD7++@+@EEGDGC=DDGD+@8,D=6DG8@>9EAEGFC:EF,3EFEC:C6BECFGFGFFGGGG>EGGGG7=9998:BFFGFDEFFFGGFCGFFFG>9=FF@FG+9DFF1;>DFDF=<E227;6:?<2A446<<>93:118<AA244::B<026<F>AB,
@M02352:288:000000000-CKWC8:1:1101:14108:9613 2:N:0:TAGCGCTC+GTAAGGAG
CAATCTTGCGATCGTACTCCCCAGGTGGGACACTTATCACTTTCGCTTAGTCACTGAGCTAATGCCCAACAACTAGTGTCCATCGTTTACGGCGTGGACTACCAGGGTATCTAATCCTGTTCGCTCCCCACGCTTTCGTCCATGAGCGTCAGTACATACGTAGTAGACTGCCTTCGCAATCGGTATTCTGTGTAATATCTATGCATTTCACCGCTACACTACACATTCTATCTACTTCCATATGACTCAAGTCAACCAGTATCAAAGGCAGTTCCATAGTT
+
GGGGGGGGGGGGGGGGGGGGGGGGGGFGGGGGGGGGGGGGGGGGGGGGGGGGGGGGGGGGGGGGGGGGGGGGGGGGGGGGGGGGGGGGGGGCGGGGGGGGGGGGGGC<FFGGGGGGGGFGFGGGGFFFGGGGGGGFGGGGGGGGGGGGGGGGGGGGGGGGGGGGGGFGGGGGGGGGGGGEFGEGGGGGGFG7E?FEEBFGFGFGFFFGGGFFGF>EGFFF;A8FGGEC3AFFFFFFEEEEE3???E?34;;CEEEF;?4646<<B<<:?F:?AABAFFB<A
@M02352:288:000000000-CKWC8:1:1101:5326:9619 2:N:0:TAGCGCTC+GTAAGGAG
CAGTCTTGCGACCGTACTCCCCAGGTGGGATACTTATCACTTTCGCTTAGTCACTGAGTCGAAACCCAACAACTAGTATCCATCGTTTACGGCGTGGACTACCAGGGTATCTAATCCTGTTCGCTCCCCACGCTTTCGTCCATGAGCGTCAGTATATACGTAGTAGACTGCCTTCGCAATCGGTATTCTAAGTAATATCTATGCATTTCACCGCTACACTACTTATTCTATCTACTTCCGTATAACTCAAGTCAACCAGTATCAAAGGCAGTTCCATAGTT
+
GGGGGGGGGGGGGGGGGGGGGGGGGGGGGGGGGGGGGFFGGGGGGGGGGGGGGGGGGGGGGGGGGGGGGGGFGGGFGGGGGGGGGGGGGGEGGGGGGGGGGGGGGDGGGGGGGGGGGGGFGFGGGGGGGFGGGGGGGGGGGGGGGGGGGGGGGFGGGGGGGGFGFGGGGGGGGGGGGGGFFGGGGGGGGGGGGE>CEFFFFFFGFFFDGGFGGFFFGFDFFFCFGFFFEFFFFFECCFEDEFF:)6527?FFFFFFFFFADABBBFA:<?(:ABFAFF:4:
@M02352:288:000000000-CKWC8:1:1101:13771:9673 2:N:0:TAGCGCTC+GTAAGGAG
CAGTCTTGCGACCGTACTCCCCAGGTGGGATACTTATCACTTTCGCTTAGTCACTGAGCTAATGCCCAACAACTAGTATCCATCGTTTACGGCGTGGACTACCAGGGTATCTAATCCTGTTCGCTCCCCACGCTTTCGTCCATGAGCGTCAGTATAAACGTAATAGACTGCCTTCGCAATCGGTATTCTAAGTAATCTCTATGCATTTCACCGCTACACTACTTATTCTATCTACTTCCATTTGACTAAAGTCAACCAGTATCAAAGGCAGTTCCATAGTT
+
GGFECFGGGE@FGGGGGGGGGGGGGFGFDFGEGGGGGGCGGGGGGGGGCG<EGGGGGGFGF9FCGBG@GGGGGFFAEFFE,C<ECGCF@FF7:@@+@FGCFDFF@@@=?=BF9FGGGGDBFG7:=<>BE=+3@++8EGF=E6ECFGG>EGGD;;C,,8,3@,,+@<DCC,DD>CFGG>DEFF>A9F@;@F,=C985?AACFGACCF8D@7+8/55>EF;)46;A7C<CC+;8A+;EEF);C)7)946))/77?3<F<1)9A9AB5)6,3?(4))8464)).
@M02352:288:000000000-CKWC8:1:1101:3266:9787 2:N:0:TAGCGCTC+GTAAGGAG
CATTCTTGCGAACGTACTCCCCAGGTGGGTCACTTATCACTTTCGCTTAGCCACTCAAACCGAAGTTCGAACAGCTAGTGACCATCGTTTACGGCGTGGACTACCAGGGTATCTAATCCTGTTCGCTCCCCACGCTTTCGTCCATCAGTGTCAGTATATTATTAGTAATCTGCCTTCGCAATTGGTATTCTATGTAATATCTATGCATTTCACCGCTACACTACATATTCTAACTACTTCATAATAACTCAAGATAACCAGTATCAAAGGCAATTCTACAT
+
GGGGGGGGGGGGGGGGGGGGGGGGGGGGGGGGGGGGGGGGGGGGGGGGGGGGGGGGGGGGGGGCGGGGGGGGGGGGGGGGGGGGGGGGGGGGGGGGGGDGGGGGGGGGDGGGGGGGGGGGGGGGGGDGGGGFGGGGGGGGGGGGGGGGGGGGGCFGGGGGGGGGGGGFGGGGGGGGGGGF>DG?DGGGGGGGGFFFEFFGFGFGFFFGGFFDGFFFGFFFFFFFGGFGF=FFAFEEE<EEEFFEFEFFFFFFEFEF9@FE?DFFFAF<<<?BFFF<B>4))
@M02352:288:000000000-CKWC8:1:1101:12022:9807 2:N:0:TAGCGCTC+GTAAGGAG
CAGTCTTGCGACCGTACTCCCCAGGTGGGATACTTATCACTTTCGCTTAGTCACTGAGAATTAACCCAACAACTAGTATCCATCGTTTACGGCGTGGACTACCAGGGTATCTAATCCTGTTCGCTCCCCACGCTTTCGTCCATGAGCGTCAGTATATACGTAGTAGACTGCCTTCGCAATCGGTATTCTAAGTAATATCTATGCATTTCACCGCTACACTACTTATTCTATCTACTTCCGTATAACTCAAGTCAACCAGTATCAAAGGCAGTTCCATAGTT
+
GGGGGGGGGGGGEGGGGGGGGGGGGGGGGGGGGGGGGGGGGGGGGGGGGGGGGGGGGGGGGGGGGGGGGGGGGGGGGGGGGGGGGGGGGGGEGGGGGGGGGGGGGGGGGGGGGGGGGGGGGGGGGGGGGGGGGFFFGGGGGGGGGGGGGGGGGGGGGGFGGGF>FGFGGGGGGGGGGGGFFGGGGGGGGGFGGFFCEFFGFGFFEFFFCFFGDEFEGFFFEA;FGGFGEFFFFFF??C<1/133?CFEFF39CAA=16><A>-646<?023394=2=A:B>
@M02352:288:000000000-CKWC8:1:1101:18061:9827 2:N:0:TAGCGCTC+GTAAGGAG
CAATCTTGCGATCGTACTCCCCAGGTGGGACACTTATCACTTTCGCTTAGTCACTGAGCTAATGCCCAACAACTAGTGTCCATCGTTTACGGCGTGGACTACCAGGGTATCTAATCCTGTTCGCTCCCCACGCTTTCGTCCATGAGCGTCAGTACATACGTAGTAGACTGCCTTCGCAATCGGTATTCTAAGTAATATCTATGCATTTCACCGCTACACTACTTATTCTATCTACTTCCGTATAACTCAAGTCAACCAGTATCAAAGGCAGTTCCATCGTT
+
GGGGGGGGGGGGGGGGGGGGGGGGGGFGGGGGGGGGGGGGGGGGGGGGGGGGGGGGGGGGGGGGGGGGGGGGGGGGGGGGGGGGGGGGGGGGGGGGGGGGGGGGGGGGGGGGGGGGGGGGGGGGGGGGGGGGGGGGGGGGGGGGGGGGGGGGGGGGGGGGGGGGGGGGGGGGGGGGGGGFFGGGGGGGGGGFGFFFEFFGFGFGEFFGGGFFGFFEGFFFFFFFGGFGEFFFFFFFFFF?FFDE5EEAEFFFFFEFDFFBBBAFAFFF<BFBFA?<B9<??
@M02352:288:000000000-CKWC8:1:1101:16628:9849 2:N:0:TAGCGCTC+GTAAGGAG
CATTCTTGCGAACGTACTCCCCAGGTGGGTTACTTATCACTTTCGCTTAGCCACTCAGACCGAAATCCGAACAGCTAGTATCCATCGTTTACAGCGTGGACTACCAGGGTATCTAATCCTGTTCGCTCCCCACGCTTTCGTCCATGAGCGTCAGTATATACGTAGTAGACTGCCTTCGCAATCGGTATTCTAAGTAATATCTATGCATTTCACCGCTACACTACTTATTCTATCTACTTCCGTATAACTCAAGTCAACCAGTATCAAAGGCAGTTCCATAG
+
GGGGGGGGGGGEGGGGGGGGGGGGGGGGGGGGGGGGGGGGGGGGGGGGGGGGGGGGGGGGGGGGGGGGGGGGGGGGGGGGGGGGGGGGGGGGGGGGGGGGGGGGGGGGGGGGGGGGGGGGGGGGGGGGGGGGGGGGGGGGGGGGGGGGGGGGGGGGGGGGGFGGGGGGGGGGGGGGGGGFFGGGGGGGGGGGGFFFFFFGFGFGFFFGGGFGGFFFEFFFFFFFGGFGFFFFFFFFFFCFF<@DFFDFFFFF?A>FFFFBFFFFFFFFF:6???FBBBFF)
@M02352:288:000000000-CKWC8:1:1101:25045:9880 2:N:0:TAGCGCTC+GTAAGGAG
CAATCTTGCGACCGTACTCCCCAGGTGGATTACTTATCACTTTCGCTTAGACACTGACTGTATATCGCCAATATCGAGTAATCATAGTTTACGGCGTGGACTACCAGGGTATCTAATCCTGTTCGCTCCCCACGCTTTCGTGCCTCAGCGTCAGTATCAGTTTAGTAAGCTGCCTTCGCTATCGGTGTTCTGTGTAATATCTAAGCATTTCACCGCTACACTACACATTCCGCCTACTCCAACTGAACTCAAGTTTATCAGTATCAATGGCAGTTTCGAGG
+
GFFGFGGGGGGGGGGGGGFFGGCCFGCFGGGGFGGGGGGGGGGGGGGGGGGGGGGGGGGGGFGAFGGGGGGGGGGEGGGGGGGGGFGGGGGGGGGGGGGGGGGGGFGDGGGGGFGGFGGFDFFFFGGGGGG8FCEEGGGGGFDF;E,+=6CGGGGFFFGCFGGGGFFEGFGGGGGGGFGFFDFGGGGDCFF>F6FEEFA==CFGEFFGGGFGF8(/?:>E@F8ADGFGEFFA:;?<@EFEEF@@;A>?ABFFDA96:2B<D>F<<AFFF0((3:=49<::;
@M02352:288:000000000-CKWC8:1:1101:27223:9890 2:N:0:TAGCGCTC+GTAAGGAG
CAGTCTTGCGACCGTACTCCCCAGGTGGGATACTTATCACTTTCGCTTAGTCACTGAGTCGAAACCCAACAACTAGTATCCATCGTTTACGGCGTGGACTACCAGGGTATCTAATCCTGTTCGCTCCCCACGCTTTCGTCCATGAGCGTCAGTATATACGTAGTAGACTGCCTTCGCAATCGGTATTCTAAGTAATATCTATGCATTTCACCGCTACACTACTTATTCTATCTACTTCCGTATAACTCAAGTCACCCAGTATCAAAGGCAGTTCAATCGTT
+
A@EE<CF<<F+@CGGGGGGGGGFBEFAFGGGGGGGGGGGGFGGGBEGG7FFFGFCCFFGGGGEECFGGGCFGG=FFEGDFGGDAFGGGGGDCFGCCCFFGGGFG8:CFGFCGGGEB9EEB9=FGDGGGEGGE76>FE@DGG+@E,,3@CEEGG:FAFACEFC8EFA;DC,:>@CC7*9??FDE9CFGG7CC78@FCE6FFBF+:?CFC:@C7CD95*06>@6)3;@<;)+33+3)/76<0;0()7C2.3:2:<D)9:B4(646:6-4:1(3<>A4)*.,,.
@M02352:288:000000000-CKWC8:1:1101:16096:9954 2:N:0:TAGCGCTC+GTAAGGAG
CAACCTTGCGATCGTACTCCCCAGGTGGATTACTTATCACTTTCGCTTAGACACTGACCGTATATCGCCAATATCGAGTAATCATCGTTTACGGCGTGGACTACCAGGGTATCTAATCCTGTTCGCTCCCCACGCTTTCGTCCCTCAGCGTCAATTCAGGCCTAGTGAGCTGTCTTCACTATCGGTGTTCTAAGTAATATCTATGCATTTCACCGCTACACTACTTATTCCGCCCACTTCGACCAAATTCAAGAACGACAGTATCAATGGCAGTTCTACAG
+
FFGGGGGGGGFGGGFGGGGGGGGGGFFGGFGGGGGGFFEGGGG,FEGF@FFGGGGEGGFCFGCFFGEGGGDDFAECF7FFEFGGGGEFFGGGG7FFFEG7F<?FEG<CEFDCFGGGGEGGGGGFE@FGGFGFG:FB8FF6DEGGEGGGGGGGGEGF7,@9D7@8DCC;9>ADDCD>CCFFF7=C4E5:ECG@7*49AFFDC@CC*8:FGG=BCFFB?32@@F@FGD?+<@AA>B9;?D9=(23(4:<AAFFA271)-3>B9)).).4:<(4::<467>A).
@M02352:288:000000000-CKWC8:1:1101:4016:9973 2:N:0:TAGCGCTC+GTAAGGAG
TAATCTTGCGACCGTACTCCCCAGGCGGTCTACTTAACGCGTTAGCTCCGAAAGCCACGGCTCAAGGCCACAACCTCCAAGTAGACATCGTTTACGGCGTGGACTACCAGGGTATCTAATCCTGTTTGCTCCCCACGCTTTCGCGCCTCAGCGTCAGTACTCGTCCAGGAAGGCGCCTTCGCCTCTGGTGTTCCTTCGCATCTCTACGGATTTTACCCCTACATGCGAAATTCCCCTTCCCTCTCCGAGACTCTAGACTAACAGTTTCAGACGCAGTTTCGA
+
FGGGGCGFGGGCGGGGGGGGGGGGGGGGFGGGGGGGFGGGGGGGGGGFGGGGGGGGGGGGGGGGGGGGGGGGGGGFGGGGGGGGGGGGFGGGGGGGGGGFGGGGGGGGGGGGGGGGGGGGGGGGGGGGGFFGGGGGGGGGGGGGGGGGDFGGGGGGGGGGFG:FCGGGGGGGGGGDGDDGFFGCE<C6FF=EGGFFFFF35>>FGBF3DDG>CGFABFFFBFF9@C9?39FFFFFBF0:F:AF::846(29ABF4)/9A4>028A2:A2>)49965<F96,,
@M02352:288:000000000-CKWC8:1:1101:23539:10107 2:N:0:TAGCGCTC+GTAAGGAG
CAGTCTTGCGACCGTACTCCCCAGGTGGGATACTTATCACTTTCGCTTAGTCACTGAGATTAAATCCCAACAACTAGTATCCATCGTCTACGGCGTGGACTACCAGGGTATCTAATCCTGTTCGCTCCCCACGCTTTCGTCCATGAGCGTCAGTATATACGTAGTAGACTGCCTTCGCAATCGGTATTCTAAGTAATATCTATGCATTTCACCGCTACACTACTTATTCTATCTACTTCCGTATAACTCAAGTCAACCAGTATCAAAGGCAGTTCCATAGT
+
GGGGGGGGGGGGGGGGGGGGGGGGGGGGGGGDGGGGGGGGGGGGGGGGGGGGGGGGGGGGGGGGGGGGGGGGGGGGGGGFGGGGGGGGGGGGGGGGGGGGGGGGGGGGGGGGGGGGGGGGGGGGGFGGGGGGGGGGGGGGEGDGGFGGGGGGGFGGGGGGGGGGGGGGGGGGGGGGGGGFFGGGGGGFGGGGGFFFFFFGFGFGFFFGGGFFGFBEEFFFFFFFGGEGEFFFFFFFFFFEFFFFEFFEFFF@7<FFFFFFFFFFFFFF70<<BAFBFFFF<
@M02352:288:000000000-CKWC8:1:1101:16356:10112 2:N:0:TAGCGCTC+GTAAGGAG
TAGTCTTGCGACCGTACTCCCCAGGCGGTGCGCTTAACGCGTTAGCTGCGCCACTAAGAGGTAACCCCCCCAACGGCTAGTTGACATCGTTTACGGCGTGGACTACCAGGGTATCTAATCCTGTTTGCTCCCCACGCTTTCGCACCTCAGTGTCAGTATTGGTCCAGGAAGTCGCCTTCGCCACTGGTGTTCCTCCACATCTCTACGCATTTCACCGCTACATGTGGAATTCCACTTCCCTCTACCATACTCTAGTTGCCCAGTTTTAAATGCAATTCCTA
+
FFGGGGGGGGGGGGGGGGGGGGFGGGGGGGGGGGGGFFGGGGGGEFGGGGGGGGFGGGDGGGGGGGGGGGGGGGGGGCFFGGGGGGGGGGGGGGGGGGGGGCGGGGGGGGGGGGGGGFGFFGGGGGGGGGGFGGGGGGGGGGGGGGFFGGGGGGGGGGGGGGGGGGGGGGGGGGGCDGCAEGGGDFGFGGGGD<FFFFF4@GFGFFFDGGEGGF>7C59>BFFFGGFG>F?FB=A2<?71<BBAA)448?>?9>AF>FF<B?08ABFB:44<<<BA=<6A)
@M02352:288:000000000-CKWC8:1:1101:11954:10152 2:N:0:TAGCGCTC+GTAAGGAG
TAATCTTGCGACCGTACTCCCCAGGCGGTACACTTAATGTGTTAACTGCATTACTGCAAGGTCTAGCCTCACAACAACTAGTGTACATCGTTTAGGGCGTGGACTACCAGGGTATCTAATCCTGTTTGCTCCCCACGCTTTCGCGTCTCAGCGTCAATAATTTTCCAGTAGATCGCCTTCGCAATCGGTATTCCTTCTGATCTCTACGTATTTTACCACTACACCAGAAATTCCATCTACCTCACTCGACCTGATAACCAGTAGTTTAGGCGGCATTTCC
+
9EEFGGGGGGGGGGGGGGGGGGGGGFGGCGGGGGGG,C<C<FF9,EF,5,9FGGG@@FGF7@9CC<AF<CFGGEGCF@GC,9C9AF?FF7=E=E?E8EGGF7CFGG<<,BC7==9>EE?FC@F,CEG@FGG=FF8+88==DG66++++@;,@@C+8+@,>,3@,;,@,@3,>3:*7CCCA:7*=72**=7EF+*=5*8+:+1++*+4*0019BF<F9+;;(2;F45=4():1:@.);ECF9=<(/..((((,(4)*.3?D:-6-652:)50((3)(/-62
@M02352:288:000000000-CKWC8:1:1101:23201:10162 2:N:0:TAGCGCTC+GTAAGGAG
TAATCTTGCGACCGTACTCCCCAGGCGGAATGCTTAATCCGTTAGGTGTGTCACCGAATAGCATGCTACCCGACGACTGGCATTCATCGTTTACGGTGTGGACTACCAGGGTATCTAATCCTGTTTGCTCCCCACACTTTCGCACCTCAGCGTCAGTATCGAGCCAGTGAGCCGCCTTCGCCACTGGTGTTCCTCCGAATATCTACGAATTTCACCTCTACACTCGGAATTCCACTCACCTCTCTCGAACTCAAGACCAGGAGTTTAAGAGGCAGTTCCAG
+
GGGGGGGGGGGGGGGGGGGGGGGGGGGGGGGGGGGGGGGGGGGGGGGGGGGGGGGGGGGGGGGGGGGGGGGGGGGGGGGGGGGGGGGGGGGGGGGGGGGGGGGGGGGGGGGGGGGGGGGGGGGGGGGGGGGGGGGGGFGGGGGGGGGGGGGGGGGGGGFGGGGGGGGGGGGGGGGGGGGFFGGGGGGGGGGGGFFF>E3CFGFGEFFDGGFGD6?FGFFFFFFFGGFGFFFFFFFFFF?BFF?<)4874:?B2:<F?:@B<B<BFFBAAB<<BFF<FFFF4
@M02352:288:000000000-CKWC8:1:1101:6323:10165 2:N:0:TAGCGCTC+GTAAGGAG
CAGTCTTGCGACCGTACTCCCCAGGTGGGATACTTATCACTTTCGCTTAGTCACTGAGAATTAACCCAACAACTAGTATCCATCGTTTACGGCGTGGACTACCAGGGTATCTAATCCTGTTCGCTACCCACGCTTTCGTTCATCAGCGTCAATATATTGTTAGTGATCTGCCTTCGCAATTGGTATTCTATGTAATATCTAAGCATTTCACCGCTACACTACATATTCTAACCACTTCACAATAATTCAAGACTAACAGTATCAATGGCAGTGCCGGAGTT
+
GGGGGGGGGGGGGGGFGGGGGGGGGFFGGGGGGGGGGFGGGGGGGGGGGGGGGGGGGGGGGGGGGGGGGGGGGGGGGGGGGGGGGGGGGGGGEEGGGGGGGGGGFGGFGGGGGGGGGGGGGGGGGDDFGGGGGEEFGGGGGFGGGGGGGGGGGFGGGGCGGGFGGGGGGCGGGGGGGGDFFFFGGGGGGGGGGEFEE>9FFF6?AFFDCFF8DF>FGFFFFFEFGGFGFFFFA6;EFEE@FEEE8CFFFEE3377AEEFBA5>BAFAFFB<BB<F6B6>B7
@M02352:288:000000000-CKWC8:1:1101:15402:10174 2:N:0:TAGCGCTC+GTAAGGAG
TAATCTTGCGAACGTACTCCCCAGGCGGTCTACTTAACGCGTTAGCTCCGACAGCCACGGCTCAAGGCCACAACCTCCAAGTAGACATCGTTTACGGCGTGGACTACCAGGGTATCTAATCCTGTTTGCTCCCCACGCTTTCGCATCTGAGTGTCAGTGTCTGTCCAGGGGGCCGCCTTCGCCACTGGTATTCCTTCAGATCTCTACGCATTTCACCTCTACACCTGAAATTCTACCCCCCTCTACAGCACTCTAGTTCACCAGTTTCAACTGCAGTTCC
+
DGCEGGGGGGG+@FFGGGGGGGGGGGGG+7CFGGGGC@FCGGGCEC9FGGD+C@F@=FGGD@FCAFDCG@F,ECGDGG8FGGG9,EBEGFGGGGGGGGDGGDGGFFGGCFGGGGGGFGGGGGGGGGGGGGFFGGFGGGGGFGGD*BCCADCFFFGGGG9;FGGGGGG6FFEGGGGGGGGFFGGGDCGGC:FGGFFFFFA>@*/:<=FFG5>GGFFFG6?<>FAFFFF*4=F7@66<D0(19;:<7A<>D??FBA<955BBB>204<5<4>44:?43B46>
@M02352:288:000000000-CKWC8:1:1101:14648:10205 2:N:0:TAGCGCTC+GTAAGGAG
CAGTCTTGCGACCGTACTCCCCAGGTGGGATACTTATCACTTTCGCTTAGTCACTGAGAATTAACCCAACAACTAGTATCCATCGTTTACAGCGTGGACTACCAGGGTATCTAATCCTGTTCGCTCCCCACGCTTTCGTCCATGAGCGTCAGTATATACGTAGTAGACTGCCTTCGCAATCGGTATTCTAAGTAATATCTATGCATTTCACCGCTACACTACATATTCTAACCACTTCATAATAACTCAAGACAACCAGTATCAAAGGCAATTTTACCGTT
+
GGGGGGGGGEGGGGGGGGGGGGGGGGDGGGGGGGGGGGGGGGGGGGGGGGGGGGGGGGGGGGGGGGGGGGGGGGGGGGGGGGGGGGGGFGGGGGGGGGGGGGGGGGGGGGGGGGGGGGGGGGGGGGGGGGGGGEEGGGGGGGGGFGGGGGGGGGGGGFGGGGGGGGGGGGGGCCFFGGDDFF5@>EFEGDGFFCCEFFFGFGFGFFFGGFFGGFF4?FBCFFEFDGFGFF+6AADFE<EFE3<?C7.7A@EFF@=5;?FEB2<><<A:60<BFFFFFB?B?
@M02352:288:000000000-CKWC8:1:1101:20600:10274 2:N:0:TAGCGCTC+GTAAGGAG
CAGTCTTGCGACCGTACTCCCCAGGTGGGATACTTATCACTTTCGCTTAGTCACTTAGCTAACGCCAAACAACTAGTATCCATCGTTTACGGCGTGGACTACCAGGGTATCTAATCCTGTTCGCTCCCCACGCTTTCGTCCATGAGCGTCAGTATATACGTAGTAGACTGCCTTCGCAATCGGTATTCTAAGTAATATCTATGCATTTCACCGCTACACTACTTATTCTATCTACTTCCGTATAACTCAAGTCAACCAGTATCAAAGGCAGTTCCATCGTTG
+
GGGGGGGGGGGGGGGGGGGGGGGGGGGGGGGGGGGGGGGGGGGGGGGGGGGGGGGGGGGGGGGGGGGGGGGGGGGGGGGGGGGGGGFGGGGGGGGGGGGGGGGGGFFGGGGGGGGGGGGGGGGGGGGGGFGCGGEGGGGGGGGGGGGGGGGEGGGGGGGGGGGGGGDFGGGGGFCGGGGGFFDGGGGGGGGFGGEFF?FFGFGFFEFFGGGFGDBFFDFFFFFFFGFFGFFFFFFFFFFDEFFEEECAAFFFFF6AFFBFFAF9>2)(4:<?BFFFFFFFB(
@M02352:288:000000000-CKWC8:1:1101:18936:10285 2:N:0:TAGCGCTC+GTAAGGAG
CAGTCTTGCGACCGTACTCCCCAGGTGGGATACTTATCACTTTCGCTTAGTCACTGAGTCGAAACCCAACAACTAGTATCCATCGTTTACGGCGTGGACTACCAGGGTATCTAATCCTGTTCGCTCCCCACGCTTTCGTCCATCAGTGTCAATTGATTATTAGTAATCTGCCTTCGCAATTGGTATTCTATGTAATATCTATGCATTTCACCGCTACACTACATATTCTAACTACTTCATAATAATTCAAGATGACCAGTATCAAAGGCAATTTTACGGTT
+
GGGGGGGGGGGGEEGGGGGGGGGEGGGGGGGGGGGGGGGGGGGGGGGGGGGGGGGGGGGGGGGGGGGGGGGGGGGGGGGGFGGGGGGGGGGDGFGGGGGGGGGGGDEFGGGGGGGGGGFGGGGGCFFGGGG>F@FGGGGGGGFGFFG7FFGGGGDGGGGGGGDFGCFAFCCDGGGFDGGFFDFGFGGGGGGGGFBE6FFGFGFFFFFFCFADD?=BGADFFFFFGGFG?F+0;@;9EFCCCFFEFEFEFC<<<<?FFFA<<C?>AFF<?(3?AABDFB0::
@M02352:288:000000000-CKWC8:1:1101:23613:10314 2:N:0:TAGCGCTC+GTAAGGAG
CAGTCTTGCGACCGTACTCCCCAGGTGGGATACTTATCACTTTCGCTTAGTCACTGAGATTAAATCCCAACAACTAGTATCCATCGTTTACGGCGTGGACTACCAGGGTATCTAATCCTGTTCGCTCCCCACGCTTTCGTCCATGAGCGTCAGTATATACGTAGTAGACTGCCTTCGCAATCGGTATTCTAAGTAATCTCTATGCATTTCACCGCTACACTACTTATTCTATCTACTTCCGTATAACTCAAGTCAACCAGTATCAAAGGCAGTTCCATAGT
+
GGGGGGGGGGGGGGGGGGGGGGGGGGGGGGGFGGGGGGGGGGGGGGGGGGGGGGGGGGGGGGGGGGGGGGGGGGGGGGGGGGGGGGGGGGGCFGGGGGGGGGGGGGGGGGGGGGGGGGGGGGGGGCFGGGGGCGCEGGGGGGGGGGGGGGGGGGGGGGGGGGGGGGGGGGGGGGGGGDGADGGGDGGFFGGGGF>ACFFGFGFGFFFGGGFGGBF48AEFFFFFGGFGFFFFFFFFFEFF;@6;3?EFFEFFFAAFFFFF>4945A9<:0(1<FF<=<9>4
@M02352:288:000000000-CKWC8:1:1101:3071:10334 2:N:0:TAGCGCTC+GTAAGGAG
CATTCTTGCGAACGTACTCCCCAGGTGGGTCACTTATCACTTTCGCTTAGCCACTCAAACCGAAGTTCGAACAGCTAGTGACCATCGTTTACGGCGTGGACTACCAGGGTATCTAATCCTGTTCGCTCCCCACGCTTTCGTCCATCAGTGTCAGTATATTATTAGTGATCTGCCTTCGCAATTGGTATTCTATGTAATATCTATGCATTTCACCGCTACACTACATATTCTAACCACTTCATAATAACTCAAGACAACCAGTATCAAAGGCAATTTTACC
+
GFGFGGGGGGDGGFFGGGGGGGGGGGGGGGGGGGGGGGGGGGGGGGGGGGGGGGGGGGGGGGGGGGGGGGGGGGGGGGGGGGGGGGGGGGGGGEGGGGGGGGGGGGGGGGGGGGGGGGGGGGGGGGGGGGGGGGGGGGGDFEGGGGGGGCFGGDGGGA;EGGGGAFFGFGGGGGGGGGGFFGG6CFGGGGGGGCFF6FFGFGFGEFFGGGFGFF9BGE>3@FEFFC57?FFAFFFFFFFEEFFCECE@><<@@E1;;@@BBFAAA4<AA7?<??FFF>7A
@M02352:288:000000000-CKWC8:1:1101:21805:10361 2:N:0:TAGCGCTC+GTAAGGAG
CAGTCTTGCGACCGTACTCCCCAGGTGGGATACTTATCACTTTCGCTTAGTCACTGAGTCGAAACCCAACAACTAGTATCCATCGTTTACGGCGTGGACTACCAGGGTATCTAATCCTGTTCGCTCCCCACGCTTTCGTCCATGAGCGTCAGTATATACGTAGTAGACTGCCTTCGCAATCGGTATTCTAAGTAATATCTATGCATTTCACCGCTACACTACTTATTCTATCTACTTCCGTATAACTCAAGTCAACCAGTATCAAAGGCAGTTCCATCGTT
+
GGGGGGGGGGGGGGGGGGGGGGGGGGFGDFGGGGGGGGGGGGGGGGGGDGGGGGGGGGGGGGGGGGGGGGGGGGGGGGGGGGGGGGGGGGGCFEFGGDGGGGGGFCFFGGGGGGGGGGGGGGGGGGGGGFGFGGEDGGGGDEEFAFGGGGGGGGGGGGGFGGGGGGEBFCFGGGGGGD7BFFEEGFGGFG7:FE+>EFF@FGFGEFFGGG827>>5EADFFFFFGGEGCAFFFFFFEEF?51=@AFF<AB<><9AFFFFAF<AFBFFB:?FB>>F<FABF6
@M02352:288:000000000-CKWC8:1:1101:3079:10369 2:N:0:TAGCGCTC+GTAAGGAG
CAGTCTTGCGACCGTACTCCCCAGGTGGGATACTTATCACTTTCGCTTAGTCACTGAGTCGAAACCCAACAACTAGTATCCATCGTTTACGGCGTGGACTACCAGGGTATCTAATCCTGTTCGCTCCCCACGCTTTCGTCCATGAGCGTCAGTATATACGTAGTAGACTGCCTTCGCAATCGGTATTCTAAGTAATATCTATGCATTTCACCGCTACACTACTTATTCTATCTACTTCCGTATAACTCAAGTCAACCAGTATCAAAGGCAGTTCCATCGTT
+
GGGGFGGFFGGGGGGGGGGGGGGDGGFCFFGGGGGGGGGGGGGGGFFGGGGGGGGGAFEFGGGGGGGEEG7FGGGGGGGGGGGGGGGGGGDGGGGGGGGGGGGGGGGGFGGGGGFFGGGGGGDGFGGGGGGGGGGFGGGGGGGGGGGGGGGGGGGFCEGGGGCEFFFFFGGGGGGGGGDEFGGE>GGGGFGGGFFFCFFGFGFG<FFGGGFGGFFEGFFFFFEFFGFGF=AFFFFEFFFDEDFFAF)<BF2>A<AFF?><A9<A4<)4:03<A<FAFB6<3
@M02352:288:000000000-CKWC8:1:1101:19597:10390 2:N:0:TAGCGCTC+GTAAGGAG
CACTGTTGCCAGCGTACTCCCCAGGTGGTTAACTTAATACTTTCGCTTTGGCACTCATCTTCAAGTAGACAAGCACCGAGTTAACATCGTTTACGGCGTGGACTACCGGGGTATCTAATCCCGTTCGCTACCCACGCTTTCGTCCATCAGCGTCAATAATATCTTAGTAAGCTGCCTTCGCAATTGGTGTTCTATGTAATATCTATGCATTTCACCGCTACACTACATATTCCGCCTACTTCAAATATATTCAAGACCTACAGTATCAAAGGCAGTTCCAT
+
FFGGGGGGGGFGGGGGGGGGGGGGGGGG@FGGGGGGGGGGGGGGGGGGGGGGGGEGGGGGFFGGGGFGGGGDGFGGDGEGGGGFFFGGGFFGGDCFFGGGGGFFF@FGEEGCCFFFGGA:EFGGGFFEGGGGGGGGGEEGGGGCED8FGFFGEECEGFFFCDFGFFGGFEEGGC5@G>CFBD*=CECCGGGGGEFFEC87BG=FEFFGDGFGGCE**8;>FFFFFGFGEFFF7A?337;@3CC3.)5>DDA>F<4FFFF???7:AA9A49)1:?@?624<)
@M02352:288:000000000-CKWC8:1:1101:26497:10395 2:N:0:TAGCGCTC+GTAAGGAG
CAATCTTGCGACCGTACTCCCCAGGCGGCATACTTAACGCTTTCGCTTTGGCACTCAGACCCCACTCCACCCCGCCACTTACCATCCATCATGTCCTGCATTGCCTGCCAGTCTATCTCCGTTCGTTCGCTCCGCTTTCGTTCATGCCTCACCGTTGATTATAAGCCATCTGCCTTCCTACTCCATTTTCTATCTACTATATATGCATTTCTCCGACCGCTTACCTATTCTTTCCACTTCCTACTCACTCACGCCATCCAGCCCCTTACCCATTCCTACC
+
9@,<EFGFF@:+8CFFG8FGFGGED,@F:7@,:FF<,6,8BFFGGGG7,:,CFG89,E<CC,,6+AFF,,4B+@:+84EC<<EF,,,,C,,,,555@F4E,,,,C9,44,,:5AE,44?,++,,3+A>+B@,C+@+86E+@3D,>,@+@>,,,@F***7E,3,,,,3,,3,,,4;840++*2,,*,,2,,,+=*1**+4:+=8C4+=8+,4++;43?3,((.,00+/;7:1+117.)-))).)58))(.62(((()-,.)5((-((,.((.3()*)*.,(
@M02352:288:000000000-CKWC8:1:1101:12669:10424 2:N:0:TAGCGCTC+GTAAGGAG
TAATCTTGCGACCGTACTCCCCAGGCGGAATGCTTAATCCGTTAGGTGTGTCACCGAACAGTATACTGCCCGACGACTGGCATTCATCGTTTACGGTGTGGACTACCAGGGTATCTAATCCTGTTTGCTCCCCACACTTTCGTACCTCAGCGTCAGTATCGAGCCAGTGAGCCGCCTTCGCCACTGGTGTTCCTCCAAATATCTACGAATTTCACCTCTACACTTGGACTTCCACTCACCTCTCTCGAACTCTAGACTGATAGTTTTGGAGGCAGTTCCAG
+
GGGGGGGGGGGGGGGGGGFGGGGGGGGGGGGGGGGGGGGFEGFGGGGGGEFGGGGGGGGGGGGGGGGGGGGEEFGGGGGGG8EFGEGGGGGGGGGGGGGDDFGGGGFDFGDFCGGGGGGGGGGGGFFGGGGGGFGGEGGFGGGFGGGGGGGGGGEGGAFGCDGGGGGFEF,?CEGGGGFFFGCGGFGGGGGGGFFFDFAFCGFCCFFGCFFGGAEA+A<7CF@FGG?G)96=F4<)((427???BFB:?:?BFA>=AFF)-))6<DA<2?11:154@BD<.
@M02352:288:000000000-CKWC8:1:1101:12650:10427 2:N:0:TAGCGCTC+GTAAGGAG
TAATCTTGCGACCGTACTCCCCAGGCGGAATGCTTAATCCGTTAGGTGTGTCACCGAACAGTATACTGCCCGACGACTGGCATTCATCGTTTACGGTGTGGACTACCAGGGTATCTAATCCTGTTTGCTCCCCACACTTTCGTACCTCAGCGTCAGTATCGAGCCAGTGAGCCGCCTTCGCCACTGGTGTTCCCCCCAATATCTACGAATTTTCCCTCTTCACTTTGAATTCCACTCACCTCTCTCGAACTCTCCACCGGTAGTTTTGGAGGCTGTTCCC
+
EGGGFGGGGGC:CFGGGGGGGGFGGGFGGGGFGGGCGACCFFGC:EFFGGFFFGGEGGG@FGGG<EECFGGCFDGGGC7EFDFFF<E,?DE<BFGGGF:C@<EADCDGGGGGDC9DC=C9@EFGGG@A,,3@FFG:ECFFFGD@CB7D,,:EEGGD:=DCE73:E<CD,3DDBEG>//0)8?=ED,;,0/=77/)6().2/@FGEF:>FG>C+*.=+7().*,0?*474796609A77:BFF>0)4(501:>2)(*,()(-((.:<A1671?:(04*)))
@M02352:288:000000000-CKWC8:1:1101:2250:10453 2:N:0:TAGCGCTC+GTAAGGAG
CAATCTTGCGACCGTACTCCCCAGGTGGATTACTTATCACTTTCGCTTAGACACTGACTGTATATCGCCAATATCGAGTAATCATAGTTTACGGCGTGGACTACCAGGGTATCTAATCCTGTTCGCTCCCCACGCTTTCGTTCCTCAGCGTCAGTATCAGTTTAGTAAGCTGCCTTCGCAATTGGTATTCTATGTAATATCTAAGCATTTCACCGCTACACTACATATTCTAACCACTTCACAATAATTCAAGACTAACAGTATCAATGGCAGTGCCGGAG
+
GGEFGGGGGGGGGGGGGGGGGGGGGGGGCFGGGGGGDFFFCFGGGGGGGCFGGGFGGGGGGGGGFF>EGGGFFGF,FFFFGFFGGGAFFFFCB,@FEGFEGFF?FEFG@EF<DFE;@=FF9?EGGCEECFC@E7FED6EEG,D,ED9D=EECCEGAACEGEF;E97D;F9E,DEG7?9**9?D?5EFCGGC:D:FE4BFFFGF:AFFGB@>7B*868?==-=;66CEF<FA+3A@EF1<@375=<>)9CC?<3336;EF@7C573:-:43?<3?)6@0(((
@M02352:288:000000000-CKWC8:1:1101:23684:10561 2:N:0:TAGCGCTC+GTAAGGAG
CAACCTTGCGACCGTACTCCCCAGGCGGAATGCTTAATCCGTTAGGTGTGTCACCGAATAGCATGCTACCCGACGACTGGCATTCATCGTTTACGGTGTGGACTACCAGGGTATCTAATCCTGTTTGCTCCCCACACTTTCGCACCTCAGCGTCAGTATCGAGCCAGTGAGCCGCCTTCGCCACTGGTGTTCCTCCGAATATCTACGAATTTCACCTCTACACTCGGAATTCCACTCACCTCTCTCGAACTCAAGACCAGGAGTTTAAGAGGCAGTTCCAG
+
GGGGGGGGGGGGGGGGGGGGGGGGGGGGGGGGGGGGGGGGGGGGGGGGGGGGGGGGGGGGGGGGGGGGGGGGGGGGGGGGGGGGGGGGGGGGGGGGGGGGGGGGGGGGGGGGGGGGGGGGGGGGGGGGGGGGGGGGGGGGGGGGGGGGGGGGGGGGGFGGGFGGGGGGGGGGGGGGGGGFFDGGGGGGFFGFGFFFFFEGFGFGEFFGGFFFFFEFEFFFFBBFGGFG?@FFF=BFFFFFFFBBFFF7?F?A<?8FBFFBFF<?BFB2<<BFF2>BFFFF6
@M02352:288:000000000-CKWC8:1:1101:2865:10598 2:N:0:TAGCGCTC+GTAAGGAG
CAGTCTTGCGACCGTACTCCCCAGGTGGGATACTTATCACTTTCGCTTAGTCACTGAGAATTAACCCAACAACTAGTATCCATCGTTTACGGCGTGGACTACCAGGGTATCTAATCCTGTTCGCTCCCCACGCTTTCGTCCATGAGCGTCAGTATATACGTAGTAGACTGCCTTCGCAATCGGTATTCTAAGTAATATCTATGCATTTCACCGCTACACTACTTATTCTATCTACTTCCGTATAACTCACGTCAACCCGTATCACAGGCAGTTCCATAGTT
+
GGFEEFGGGDCFGGGGGGGGGGGCFFGGGGGGGGGGDAEFGGGGGGGGGGDDEGGGGFGGGGGGGGGGGGFAFGCGEFG?E<AFFF@DGEF@@GGGGGGGGG8D=+BB<FGGGEBE=E<FGDE>@FGGGFEEG7+A9CFGGDFG,@CCEC8EFGGGG9@EFCEGFDDEGCFGFGGFGGGFFGGGGGGGGCFGD?>CEF=@6CCG?A+B+<8CD>(58=;<38;6715;?+;F6F35?63;E;D@?EEF@(4:?:0?0152(874-2<:1114:<466)).:
@M02352:288:000000000-CKWC8:1:1101:23114:10603 2:N:0:TAGCGCTC+GTAAGGAG
CAGTCTTGCGACCGTACTCCCCAGGTGGGATACTTATCACTTTCGCTTAGTCACTGAGTCGAAACCCAACAACTAGTATCCATCGTTTACGGCGTGGACTACCAGGGTATCTAATCCTGTTCGCTCCCCACGCTTTCGTCCATGAGCGTCAGTATATACGTAGTAGACTGCCTTCGCAATCGGTATTCTAAGTAATATCTATGCATTTCACCGCTACACTACTTATTCTATCTACTTCCGTATAACTCAAGTCAACCAGTATCAAAGGCAGTTCCATAGTT
+
GGGGGGGGGGGGGGGGGGGGGGGGGGGGGGGGGGGGGGGGGGGGGGGGGGGGGGGGGGGGGGGGGGGGGGGGGGGGGGGGGGGGGGGGFGCBFFGGGGGGGGGGGGDGGGGGGGGGGGGGGGGGGGGGGGGGGGGGGGGGGCGGGGGGGGGGGGGGGGGGGGDGGFCFGFFFGGGGGGDBFG5ECFGGGGGFGC69?FFGFGFGFFFFGGFGGF@EGFFFFFFFGG?FCFFFFFFFFFE0@DF39>EDF>)55<2??FFF>ADB>><?:B:<FFFAF425<
@M02352:288:000000000-CKWC8:1:1101:6740:10626 2:N:0:TAGCGCTC+GTAAGGAG
CAATGTTGCCATCGTACTCCCCAGGTGGCTCACTTAACGCTTTCGCTTGGCCGCTGACTGTCTATCGCCAACAGCGAGTGAGCATCGTTTACGGCGTGGACTACCGGGGTATCTAATCCCGTTCGCTCCCCACGCTTTCGTCCATGAGCGTCAGTACATACGTAGTAGACTGCCTTCGCAATCGGTATTCTGTGTAATATCTATGCATTTCACCGCTACACTACACATTCTATCTACTTCCATATGACTCAAGTCAACCAGTATCAAAGGCAGTTCCATAG
+
GGGGGGGGGGGGGGFGGGGGGGGGGGFGGGGGGGGGGGGGGGGGGGGGGGGGGGGGGGGGGGGGGGGGGGGGGGGGGGGGGGGGGGGGGGGGGGGGGGGGGGGGGGGGGGGGGGGGGGGGGGGGGGGGGGGGGGGGGGGGGGGGGGGFGGGGGGGGGGGGGGGGGGGGGGGFGFGGGFGFFGGGGGGGGGGGGFFF?FFGFGFGEFFGGGFGGFFFGABFFFFFGGFGFFFFFFFFFFFFFFFBFAFFFF:??ABB<AFB?FFFFDFFF:B?026>BDFF)
@M02352:288:000000000-CKWC8:1:1101:15909:10635 2:N:0:TAGCGCTC+GTAAGGAG
CAGTCTTGCGACCGTACTCCCCAGGTGGGATACTTATCACTTTCGCTTAGTCACTGAGAATTAACCCAACAACTAGTATCCATCGTTTACGGCGTGGACTACCAGGGTATCTAATCCTGTTCGCTCCCCACGCTTTCGTCCATGAGCGTCAGTATATACGTAGTAGACTGCCTTCGCAATCGGTATTCTAAGTAATATCTATGCATTTCACCGCTACACTACTTATTCTATCTACTTCCGTATAACTCAAGTCAACCAGTATCAAAGGCAGTTCCATAGTT
+
GGGGGGGGGGGGGGGGGGGGGGGGGGGGGGGGGGGGGGGGGGGGGGGGGGGGGGGGGGGGGGGGGGGGGGGGGGGGGGGGGGGGGGGGGGGGGGGGGGGGGGGGGGGGGGGGGGGGGGFGGGGGGGGGGGGGGGGGGGGGGGGGFGGGGGGGGGGGGGGGGGGGGGGGGGGGGGGGGGGFFFGGGGGGGGEGGFFFFFFGFGFGFFFGGGFGGFFFGFFFFFFFGFEGFFFFFFFFFFF@FFFFFEFFFFFFFFFFFFFBA<FBFFFF?:BFFAFFFF:AF
@M02352:288:000000000-CKWC8:1:1101:10445:10665 2:N:0:TAGCGCTC+GTAAGGAG
CAGTCTTGCGACCGTACTCCCCAGGTGGGATACTTATCACTTTCGCTTAGTCACTGAACCGAAGTCCAACAACTAGTATCCATCGTTTACGGCGTGGACTACCAGGGTATCTAATCCTGTTCGCTCCCCACGCTTTCGTCCATGAGCGTCAGTATATACGTAGTAGACTGCCTTCGCAATCGGTATTCTAAGTAATATCTATGCATTTCACCGCTACACTACTTATTCTATCTACTTCCGTATAACTCAAGTCAACCAGTATCAAAGGCAGTTCCACAGTT
+
GGGGGGGGGGGGGGGGGGGGGGGGGGGGGGGGGGGGGGGGGGGGGGGGGGGGGGGGGGGGGGGGGGGGGGGGGGGGGGGGGGGGGGGGGGGGGGGGGGGGGGGGGGGGGGGGGGGGGGGGGGGGGGGGGGGGGGGGGGGGGGGGGGGGGGGGGGGGGGGGGGGGGGGGGFGGFGGGGGGFFGGGGGGGGGGFGEFFFFFGFGFGFFFGGGFGGFFFGFFFFFFFGGEGFFFFFFFFFFF?EFFFFF4<BF>DFFBFBFFF24<DF<F0((3?><?478<<<
@M02352:288:000000000-CKWC8:1:1101:20682:10669 2:N:0:TAGCGCTC+GTAAGGAG
CAGTCTTGCGACCGTACTCCCCAGGTGGGATACTTATCACTTTCGCTTAGTCACTGAGTCGAAACCCAACAACTAGTATCCATCGTTTACGGCGTGGACTACCAGGGTATCTAATCCTGTTCGCTCCCCACGCTTTCGTCCATCAGTGTCAATTGATTATTAGTAATCTGCCTTCGCAATTGGTATTCTATGTAATATCTATGCATTTCACCGCTACACTACATATTCTAACTACTTCATAATAATTCAAGATGACCAGTATCTAAGGAAATTTTACGGTT
+
FG<B<FGGGC>CCEFGGGGGGGGGGGGGDGGGGGGF<,CFGGGGGGGGDGEGGGGDGGGC@F<F@FC=FCFGF<<EEAFFEFFC794A<?,,+@FFC:AEFGGG,@C=BE,CEF;,@>?A,884+,@=BDGFG>+@9+@CEE=FC9=FGG:C>C,@F9FFC9;EF9B99B;:CFF5DCDE5F6C7,:<D:<C:A97>B6B9D6+0=FDF7B;4?=B:FB43A@FDGE7.A++;+=E3?5<))9/.<)7?3?EF>9B(4=>6>)).6)().44)6FA=1(42
@M02352:288:000000000-CKWC8:1:1101:12578:10697 2:N:0:TAGCGCTC+GTAAGGAG
TAATCTTGCGACCGTACTCCTCAGGTGGATAACTTAACGCGTTAGCTACAGCACTGGGACAATTCCCAACACTTAGTTATCATCGTTTAGGGCGTGGACTACGAGGGTATCTAATCCTCTTCGCTCCCCACGCTTTCGTTCCTCAGTGTCAATACAGTTCCAGTTAGCTGCCTTCGCTTTTGGTGTTCTTCTTAGTATCTACGGATTGCACCCCTACACTAAGAATTCCGCTAACCTCTCCCTGATTCTAGACCTACAGTTTCAAGTACAAACTCGGAGTT
+
GGGGGGGGGGGGEGGGGGGGGGGGGGFGGGGGFGGGGGGGGGGGGGGGGFGGGGGGGGGGGFGGGGGGGGGGGGGGGGGGGGGGGGGGGGGFGGGGGGGGGGGGDGGGGGGGGGGGGGGGF=?CFGGGEGGDG>CFDEFGGGGGGGGGGGGGGGGFCGGGGGFFGGGGGFGGFFFFGGGFFGC>>GGGFGGGGFCCFFFGFGFG?FAFGGFGGEFFGFFF1;3A7>CFC8BA5BF<CDE@5@@E;A4AA><)9:F4>24:4264:464466<?4F0>79:7
@M02352:288:000000000-CKWC8:1:1101:12567:10712 2:N:0:TAGCGCTC+GTAAGGAG
TAATCTTGCGACCGTACTCCTCAGGTGGATAACTTAACGCGTTAGCTACAGCACTGGGACAATTCCCAACACTTAGTGATCATCGTTTAGGGCGTGGACTACGAGGGTATCTAATCCTCTTCGCTCCCCACGCTTTCGTTCCTCAGTGTCAATACAGTTCCAGTTAGCTCCCTTCGCTTTTGGTGTTCTTCTTAGTATCTACGGCTTGCACCCCTACATTAAGAATTCCGCTAACCTCTCCCTGATTTTAGATCTACAGTTTCAAGTACAAACCCGGCGTT
+
F@GA<CFDFG:66CCFGFGG9F,;E<@D8E9FCAF,C@FFD:@@,5@FFFFGCEFFE8@FFC9C,596F,9,669<,,9,EAG,,ABC<9FF,C+>BF8F8,??7=C49BFE<EA>E9,E,FAC:F@@GF+@=FE+,@D8DDEG,D6?:CDDG:D7@@DF,,,5;D@@B,48:,;C5C9?FGEGC59>,B:9C/+:<>E9=:?4(:4970665805AA)1)1/++;);4)>>A:@@C84@D;23:<))..1)).)9:.).--)))).4).:2<(045((4-
@M02352:288:000000000-CKWC8:1:1101:24332:10752 2:N:0:TAGCGCTC+GTAAGGAG
TAACCTTGCGGCCGTACTCCCCAGGCGGTCAACTTAGTGCGTTAGCTGCGCCACCCACGACTCAAGGTCACAGACGGCTAGTTGACATCGTTTACGGCGTGGACTACCAGGGTATCTAATCCTGTTCGCTCCCCACGCTTTCGTCCATGAGCGTCAGTATATACGTAGTAGACTGCCTTCGCAATCGGTATTCTGTGTAATATCTATGCATTTCACCGCTACACTACACATTCTATCTACTTCCATATGACTCAAGTCAACCATTATCAAAGGCAGTTCCA
+
FGGFGGGGGGGGGGGGGGGGGGG:FGGGFGGDGGGGGGGGGGGGGGGGGGGGGGGGGG7FFCEFGGGGGGGGGFGGGGGGGGGGGGFGFGGGFFGGGGGGGGGFFFGFGGGGGGGGGGGGECFFGGGGG+BFGGGGGGGGGGGGGGGGFGGGDGCGGGGGFEGGGGGFGGG;CFFGGGGFFGGGGGGEECF>DCF7CFFDFF@:3@FDFCFFGFFFFEF9>F<F7CBD<FFBF=4544<>FFF<A9<))<4)-8:*6<F<712))..5<<<A??>1?4>4)
@M02352:288:000000000-CKWC8:1:1101:13709:10771 2:N:0:TAGCGCTC+GTAAGGAG
CAGTCTTGCGACCGTACTCCCCAGGTGGGATACTTATCACTTTCGCTTAGTCACTGAGAATTAACCCAACAACTAGTATCCATCGTTTACGGCGTGGACTACCAGGGTATCTAATCCTGTTCGCTCCCCACGCTTTCGTCCATGAGCGTCAGTATATACGTAGTAGACTGCCTTCGCAATCGGTATTCTAAGTAATCTCTATGCATTTCACCGCTACACTACTTATTCTATCTACTTCCGTATAACTCAAGTCAACCAGTATCAAAGGCAGTTCCATCGTT
+
GGGFGGGGGGDCFEGGGGGGGGGGGFGGFGGFGGGGDFGGGGGGGGGGGGFGGGGGGGGFG9EFFCGEGGGGGGGGGGGGDFGFGG?FGGGFC@B=FGGFDFGGCFDFGFGGGEEEDFGEFGD7?ACBBDE7FF+FGGDCG8,E9DGCGEGGBFG:DCCFFG7B;E;CFCGGGCFGDGDEFG8CFFGGGGFFGFCEFFFGFGFDCF88B:FDG>>FGF@4@;3++3):);=AFFFF?C4<@0,).7<7;@8/)-4?8?7<F):A<9)80368>>FFFF?1.
@M02352:288:000000000-CKWC8:1:1101:4895:10781 2:N:0:TAGCGCTC+GTAAGGAG
CAGTCTTGCGACCGTACTCCCCAGGTGGGATACTTATCACTTTCGCTTAGTCACTGAGAATAAACCCAACAACTAGTATCCATCGTTTACGGCGTGGACTACCAGGGTATCTAATCCTGTTCGCTCCCCACGCTTTCGTCCATGAGCGTCAGTATATACGTAGTAGACTGCCTTCGCAATCGGTATTCTAAGTAATATCTATGCATTTCACCGCTACACTACTTATTCTATCTACTTCCGTATAACTCAAGTCAACCAGTATCAAAGGCAGTTCCATCGTT
+
GGGGFGGGGGGGGGGGGGGGGGGGGGGGGGGGGGGGGGGGGGGGGGGGGGFGGGGGGGGGGGGGGGGGGGGGGGGFGGGGGGGGGGGGGGG:B7FFDGGGFGGGGDGDFGGGGGGGGGGGGGCGEGGCCFGEGC=FGGGGGDGGGGGGGGGGDGGF7EFFGGGEEFDFGGFGGGGGGGCBFD5?FGGFGGGGGFFEFF8+=CACEFFGGGF75?;DG6;6;FF+:CEGE=AAF+6CEF8058@F5>>4=?):5<9?<<>AA>9A<9<02(4?9A*-66(-.
@M02352:288:000000000-CKWC8:1:1101:2057:10801 2:N:0:TAGCGCTC+GTAAGGAG
CATTCTTGCGAACGTACTCCCCAGGTGGGTTACTTATCACTTTCGCTTGGCCACTCAGTACTTAATCGTACCAAACAGCTAGTAACCATCGTTTACGGCGTGGACTACCAGGGTATCTAATCCTGTTCGCTCCCCACGCTTTCGTCCATGAGCGTCAGTATATACGTAGTAGACTGCCTTCGCAATCGGTATTCTAAGTAATATCTATGCATTTCACCGCTACACTACTTCTTCTATCTACTTCCGTATAACTCAAGTCAACCAGTATCAAAGGCAGTTC
+
GFCFGGGGGGFGEGGFGGGGGGGCFEFGGEGFGGGFFGEGGGGGGGDGDEGGGGGGGGGGAFGDFFEDGFGGGGGCGGFGGGGGFGGGGGGGGGGGCEGGGGGDGGGGGGGGGEGGGGGGGDFGFFGGGGGCGGGGECGGGGGGD@EDG,EEFCEGGGFC;;@;,:FGDGG9;9=CFCCAFGEEGGEGGGGFFEFFCCCGAGFGCFFG7:FGG>?FC=?F>F;FGF@6);+1;ACCCC<CEEFF33;??06<4)59266>AF(1:<<9ABBBAF::77<B
@M02352:288:000000000-CKWC8:1:1101:24612:10832 2:N:0:TAGCGCTC+GTAAGGAG
CATTCTTGCGAACGTACTCCCCAGGTGGGTCACTTATCACTTTCGCTTAGCCACTCAAACCGAAGTTCGAACAGCTAGTGACCATCGTTTACGGCGTGGACTACCAGGGTATCTAATCCTGTTCGCTCCCCACGCTTTCGTCCATCAGTGTCAGTATATTATTAGTGATCTGCCTTCGCAATTGGTATTCTATGTAATATCTATGCATTTCACCGCTACACTACATATTCTAACCAATTCATCATAACTCAAGACAACCAGTATCAAAGGCAATTTTACC
+
GG,@,CFGGE@BCGGGGGGGGGGGGGGGCF<FFGGGC<9FFGGGGGGGFGGGFGG8FEEFFCCG7AFG7FGGGGGFGGGF<<EFGGGGGGGGEG>GGGGGGGGGGGGGGGGGGGGFGGGCFFF7@+@,>EGGG@EGGGGG,@CCEGGGGGGFGGG7,3,@;,@E9FFGCAFGGGGGGGGB0>,4A<9DFGG9@EFFFABFFGFFFFCGGGFDFFD>EBFBF6@F>1<FEF6A+=63(.9CC3)/5)<@EAEE<)/)/8D?FF2):9<<421137BAF><>
@M02352:288:000000000-CKWC8:1:1101:9335:10864 2:N:0:TAGCGCTC+GTAAGGAG
TAATCTTGCGACCGTACTCCCCAGGCGGTCTACTTAACGCGTTAGCTCCGAAAGCCACGGCTCAAGGCCACAACCTCCAAGTAGACCTCGTTTACGGCGTGGACTACCAGGGTATCTAATCCTGTTTGCTCCCCACGCTTTCGCATCTGAGTGTCAGTGTCTGTCCAGGGGGCCGCCTTCGCCACTGGTATTCCTTCAGATCTCTACGCATTTCACCGCTACACCTGAAATTCTACCCCCCTCTACAGCACTCTAGTTCACCAGTTTCAAATGCAGTTCC
+
GFGGGGGGGGGGGGGGGGGGGGGGGGGGGGGGGGGGGGGGGGGGGGGGGGGGGGGGGGGGGGGGGGGGGGG<FGGGGGGGGGGGGGGGGGGGGGGGGGGGGGGGGGGGGGGGGGGGGGGGGGGGGGGGGGGGGGGGGGGGGGGGGEGGFFGFGGGGGGGGGGGGGGGGGGGGGGGGDGGFFGGGGFGGGGGGGFFFFFFDFGFGFFFFGDDGFFFFGEFB1>BFGD0F>B=FFFFFFB?FBB?<BFFB:0??:<A*.6FFFAF?AADF><AFAABA@A:>
@M02352:288:000000000-CKWC8:1:1101:20462:10867 2:N:0:TAGCGCTC+GTAAGGAG
CAATCTTGCGACCGTACTCCCCAGGTGGATTACTTATCACTTTCGCTTAGACACTGACCGTATATCGCCAATATCGAGTAATCATCGTTTACGGCGTGGACTACCAGGGTATCTAATCCTGTTCGCTCCCCACGCTTTCGTCCCTCAGCGTCAATTCAGGCCTAGTGAGCTGTCTTCACTATCGGTGTTCTAAGTAATATCTATGCATTTCACCGCTACACTACACATTCCGCCTACTCCAACTGAACTCAAGTTTATCAGTATCAATGGCAGTTTCGAGG
+
GGGGGGGGGGGGGGGGGGGGGGGGGFFFGGGGGGGGGGGGGGGGGGGGGGGGGGGGGGGGGGGGGGGGGGGFGFGEGGGGGGGGGGGGGGGGGGGGGGGGGGGGGGGGGGGGGGGGGGGGGGGGGGGGGGGGGEGGGGGGGCEGFGGGGGGEGGGGFCEGGGGGGGGGGGGG;FFGGGGFFFGEGCEGGGGGFCFEEFCFFGFG?FFGGGFGGFFFGFFFFFFFGGFGFFFFBFD3@EFFFFFB>2>><<ABFDDFFFFFBFFA>AFB<030<?FFFB?09
@M02352:288:000000000-CKWC8:1:1101:19487:10877 2:N:0:TAGCGCTC+GTAAGGAG
CAGTCTTGCGACCGTACTCCCCAGGTGGGATACTTATCACTTTCGCTTAGTCACTGAGCTAATGCCCAACAACTAGTATCCATCGTTTACGGCGTGGACTACCAGGGTATCTAATCCTGTTCGCTCCCCACGCTTTCGTCCATGAGCGTCAGTATATACGTAGTAGACTGCCTTCGCAATCGGTATTCTAAGTAATCTCTATGCATTTCACCGCTACACTACTTATTCTATCTACTTCCGTATAACTCAAGTCAACCAGTATCAAAGGCAGTTCCATAGTT
+
GGGGGGGGGGGGGGGGGGGGGGGGGGGGGGGGGGGGGGGGGGGGGGGGGGGGGGGGGGGGGGGGGGGGGGGGGGGGGGGGGGGGGGGGGGGGGGGGGGGGGGGGGGGGGGGGGGGGGGGGGGGGGGGGGGGGGGGGGGGGGGGGGGGGGGGGGGGGGGGGGGGGGGGGGGGGGGGGGGGDFGGGGGGGGGGGGECAEFFGFGFGFFFGGGFGGF>EGF1EEFEFFGFGFFFFFFFFFFFFEDFFEEEEFE<?A>AFFFFBFFFFFAF??FFBFBFBFFFFA
@M02352:288:000000000-CKWC8:1:1101:9343:10881 2:N:0:TAGCGCTC+GTAAGGAG
TAATCTTGCGACCGTACTCCCCAGGCGGTCTACTTAACGCGTTAGCTCCGAAAGCCACGGCTCAAGGCCACAACCTCCAAGTAGACCTCGTTTACGGCGTGGACTACCAGGGTATCTAATCCTGTTTGCTCCCCACGCTTTCGCATCTGAGTGTCAGTGTCTGTCCAGGGGGCCGCCTTCGCCACTGGTATTCCTTCAGATCTCTACGCATTTCACCGCTACACCTGAACTTCTACCCCCCTCTACAGCACCCTAATTCACCAGTTTCAAATTCAGTTCC
+
FGFGGGGGGGGGGGGGGGGGGGGGGGGGFGGGGGGGGGGGGGGGGGGGGGGGGEGGGGGGGGGGFGGGGFG,EFGFGGGGGGGGGGGGGEGGGGGGGGGGGGGGGGGG<CEGGGFADFGGGGD=FGGGGFGGGGGGEGGGGGCGCEEGF;?FFCFGGGCGFGGGGE<DGDE*:=DDGGGF:<EEDFFFGGGGGFF<>97:?CF>2@FGGGFGGFFFD769BF).>5,*5)/87/-69:39913725).5,1(-1().)*).)).6>><4><)).929.:<
@M02352:288:000000000-CKWC8:1:1101:12729:10974 2:N:0:TAGCGCTC+GTAAGGAG
CAGTCTTGCGACCGTACTCCCCAGGTGGGATACTTATCACTTTCGCTTAGTCACTGAGAATTAACCCAACAACTAGTATCCATCGTTTACGGCGTGGACTACCAGGGTATCTAATCCTGTTCGCTCCCCACGCTTTCGTCCATGAGCGTCAGTATATACGTAGTAGACTGCCTTCGCAATCGGTATTCTAAGTAATATCTATGCATTTCACCGCTACACTACTTATTCTATCTACTTCCGTATAACTCAAGTCAACCAGTATCAAAGGCAGTTCCATAGTT
+
GGGGGGGGGGGGGGGGGGGGGGGGGFFGGGGGGGGGGGFGGGGFGGGGGGFGGGGGGGGGGFGGGGGGGGGGGGGGGGGGGGGGDGGGGFGFGGCFGGGGGGDGGGGFFGGGGEFGFGGGGGG>GCFGGGGGGE+ADGFCGGGGGGGGGGGGGGGFGGGGGGGGGGGGFFGGGFGGGGGFFGGGGGFCFGGGG6BCC=CGAGFGEFFFFGFGGFFFDFFEEFEFCCCFCFFAFFFFCEF;;((4CE>@E4<16<4=3<FABBFAF<A?BB:?A>FAFB?BB
@M02352:288:000000000-CKWC8:1:1101:15799:11006 2:N:0:TAGCGCTC+GTAAGGAG
CAGTCTTGCGACCGTACTCCCCAGGTGGGATACTTATCACTTTCGCTTAGTCACTGAGTCGAAACCCAACAACTAGTATCCATCGTTTACGGCGTGGACTACCAGGGTATCTAATCCTGTTCGCTCCCCACGCTTTCGTCCATGAGCGTCAGTATATACGTAGTAGACTGCCTTCGCAATCGGTATTCTAAGTAATATCTATGCATTTCACCGCTACACTACTTATTCTATCTACTTCCGTATAACTCAAGTCAACCAGTATCAAAGGCAGTTCCATCGTT
+
GGGFFGGGGGGGGGGGGGGGGGGEGGGGGGGGGGGGGGGGGGGGGGGGGGGGGGGGGGGGGGGGGGGGGGGGGGGGGGGGGGGGGGGGGGGGGGGGGGGGGGGGGGFFFFGFGFGGGGGGGGGGGGCGGGGGGEEGGGGGGGGDFGGGGGGGGFFGGGFGGGGGFGGGGGGGGGGGDGGFFGGGGGGGGGGGGFCEF6BGFFFG?FFGGGFDGFFFGFFF@FCCGFCF<AFFFFFFFFA;EDFFBAAFFBF<AFAF0:FDB<AB>A>:?:?FFFF>FFFF6
@M02352:288:000000000-CKWC8:1:1101:21900:11006 2:N:0:TAGCGCTC+GTAAGGAG
CAGTCTTGCGACCGTACTCCCCAGGTGGGATACTTATCACTTTCGCTTCGTCACTGAGAATTAACCCACCAACTAGTATCCATCGTTTACGGCGTGGACTACCAGGGTATCTAATCCTGTTCGCTCCCCACGCTTTCGTCCATCAGTGTCAGTTGATTATTAGTGATCTGCCTTCGCAATTGGTATTCTATGTACTATCTATGCATTTCACTGCTACACTACATCTTCTAACCACTTCATACTCACTCAAGACAACCAGTAACAAAGGCAATTTTACCGTT
+
GGGGGGGGGGGEGGGGGGGGGGGGGEGG@<FFGGGGF<,C<FG9FE:D,C6FFG<FG<ECF<,C<,4=,B,,BCEE?,<?,5EFFF<==FG,4+88@+F9FB<F<=+B<?A9@<;,EGF=EG:::3+>+,66F++>=E=BC==DFG:+@FGG;;<,=BDFA=;;D,,7>=;B?9CFGC*<*;15=<FCF::9D<9A6=159C@+*==1=,B++*0BF*(*())++=?G<FF8)*6=4<.9<<3)94))/(.335;F<1)7)).<A.3(3::?AA*6F4((2
@M02352:288:000000000-CKWC8:1:1101:27977:11010 2:N:0:TAGCGCTC+GTAAGGAG
CAATCTTGCGACCGTACTCCCCAGGTGGATTACTTATCACTTTCGCTTAGACACTGACTGTATATCGCCAATATCGAGTAATCATAGTTTACGGCGTGGACTACCAGGGTATCTAATCCTGTTCGCTCCCCACGCTTTCGTGCCTCAGCGTCAGTATCAGTTTAGTAAGCTGCCTTCGCTATCGGTGTTCTGTGTAATATCTAAGCATTTCACCGCTCCACTACACATTCCGCCTACTCCAACTGAACTCAAGTTTATCAGTATCAATGGCAGTTTCGAGG
+
FFFGGGGFFDGCFGGGGGFGGGGEFGGGGCGDFGGGCEFFFGGCFGGGEGGGGGFFFGGGGGFDGGDGGGGGGEGEF,CFGA9EFGAFFGGGFFG7FFGGG?FGGGEEGGGFFFFEFGCC9EEE7FGG>FEGGCFC8@F=FFEFDFFDGGGDGDFC,DGFGGDGCGGGGGF?C:5CF*<95CC*7?:;E:?:+:E476B++=BC*;?:FF@788>;*).4@@E46C3;.;@;>)/4=4@16(58(7<@DA2?)-.96)9<ABF<)-64)(.3((*.811:1
@M02352:288:000000000-CKWC8:1:1101:28642:11058 2:N:0:TAGCGCTC+GTAAGGAG
CATTCTTGCGAACGTACTCCCCAGGTGGGATACTTATCACTTTCGCTTAGCCACTCAGACCGAAGTCCAAACAGCTAGTATCCATCGTTTACGGCGTGGACTACCAGGGTATCTAATCCTGTTCGCTCCCCACGCTTTCGTCCATGAGCGTCAGTATATACGTAGTAGACTGCCTTCGCAATCGGTATTCTATGTAATATCTATGCATTTCACCGCTACATGACTCATTCAGCCTACCTCTACCACACTCAAGTAATCCAGTATCAATGGCCGTTCTACAG
+
GGGF9FGGGGEE@FGGGGGGGGGGGGGG+EFEFGGGDF<FGGGGGGGGGGFGGG@FGGFAF@+@:FFDF?CFDGEFG@CF5?FGGF7FFEGCFDDEGGCBA<EDGFGGEF<FCFGGGCEGEE?EFGG8+++AFEG@8DFGGGGDFC,2,BC@BCF735==EFFEGGFGG=FFFGFFGC9954D>4>=:CF7:+/=9C6:=+:CFEFFFDG=+;8;EDF649@40;FEGFF88AF;3337@@)76)282112?)6:?><F7<A)).))65(4(39>7><<9,
@M02352:288:000000000-CKWC8:1:1101:10320:11069 2:N:0:TAGCGCTC+GTAAGGAG
CAATCTTGCGACCGTACTCCCCAGGTGGATTACTTATCACTTTCGCTTAGACACTGACTGTATATCGCCAATATCGAGTAATCATAGTTTACGGCGTGGACTACCAGGGTATCTAATCCTGTTCGCTCCCCACGCTTTCGTGCCTCAGCGTCAGTATCAGTTTAGTAAGCTGCCTTCGCTATCGGTGTTCTGTGTAATATCTAAGCATTTCACCGCTACACTACACATTCCGCCTACTCCAACTGAACTCAAGTTTATCAGTATCAATGGCAGTTTCGAGG
+
GGGGGGGGGGGGGGGGGGGGGGGGGGGGGGGGGGGGGGGGGGGGGGGGGGGGGGGGGGGGGGGGGGGGGGGGGGGEGGGGGGGGGGGGGGGGGGGGGGGGGGGGGGGGGGGGGGGGGGGGGGGGFGCFGGGFGGGDGGFGGGGGDGGGGGGGGGGGGGGGFFGGGCFGGGGGGGGGGGDFBCFGGGEGE:;>:4BA6BACFFADEFFGGDAFGF2A=?@FDFFF<0777@=AD>;@FEFEFE;8;A@@?<BBBFFFB2692424>44:9?0(4(9<=6?BF
@M02352:288:000000000-CKWC8:1:1101:9744:11076 2:N:0:TAGCGCTC+GTAAGGAG
TAATCTTGCGACCGTACTCCCCAGGTGGGATACTTATCACTTTCGCTTAGTCACTGAGAATTAACCCAACAACTAGTATCCATCGTTTACGTCGTGGACTACCAGGGTATCTAATCCTTTTCGCTCCCCACGCTTTCGTCCATGAGCGTCAGTATATACGTAGTAGACTGCCTTCGCACTCGGTATTCTAAGTAATATCTATGCATTTCACCGCTACACTACTTATTCTATCTACTTCCGTATAACTCACGTCAACCAGTATCAAAGGCAGTTCCATAGTT
+
FAGGGGGGGGGGGGGGGGGGGGGGGEFG7,EEFGGGA,@FFFGGEGGG@FCCFC6CFGGG9@CFE<46:C@EC<C,<6<56C?D=AF?=<,4C+@F,+,<A8F8564B=EFGGEA9E=,A>=C+C?:F88C>F:+:E?F8E6A8,83=C>@EE:D:FD,>EG,@;,8,DFGGGAC7*0*0;<:CCF@>7,,22*+*;9>G6E>8A9+++4+*2)(/=634(2.1;:7C?+@FFCC)7CE?F1@E)>6>E((,(6/*(-84))6)--:26:(8))*)9)3-5
@M02352:288:000000000-CKWC8:1:1101:2679:11109 2:N:0:TAGCGCTC+GTAAGGAG
CAGTCTTGCGACCGTACTCCCCAGGTGGGATACTTATCACTTTCGCTTAGTCACTGAGAATTAACCCAACAACTAGTATCCATCGTTTACGGCGTGGACTACCAGGGTATCTAATCCTGTTCGCTCCCCACGCTTTCGTCCATGAGCGTCAGTATATACGTAGTAGACTGCCTTCGCAATCGGTATTCTAAGTAATATCTATGCATTTCACCGCTACACTACTTATTCTATCTACTTCCGTATAACTCAAGTCAACCAGTATCAAAGGCAGTTCCATAGTT
+
GGGGGGGGGGGGGGGGGGGGGGGGGGGGGGGGGGGGGGGGGGGGGGGGGGGGGGGGGGGGGGGGGGGGGGGGGGGGGGGGGGGGGGGGGGGGGGGGGGGGGGGGGGGGGGGGGGGGGGGGGGGGDGGGGFEGGEFGGGGGGGGGGGGGGGCEGGGGGGGGGG7EFEGGGFGGGGG>DGGFFDEC>GGGGGGGGFFEC6BCFGFGFFFGFGFGGFFFGFDFFFFFGGFGEFFFFFFFFCFDFFFFFFCEFFFA<<BF::5><BFA<>A?B??F><FFF<BAA
@M02352:288:000000000-CKWC8:1:1101:14428:11124 2:N:0:TAGCGCTC+GTAAGGAG
CAGTCTTGCGACCGTACTCCCCAGGTGGGATACTTATCACTTTCGCTTAGTCACTGAGCTAATGCCCAACAACTAGTATCCATCGTTTACGGCGTGGACTACCAGGGTATCTAATCCTGTTCGCTCCCCACGCTTTCGTCCATGAGCGTCAGTATATACGTAGTAGACTGCCTTCGCAATCGGTATTCTAAGTAATCTCTATGCATTTCACCGCTACACTACTTATTCTATCTACTTCCATATGACTCAAGTCAACCAGTATCAAAGGCAGTTCCATAGTT
+
FFFFGGGGGGGGGGGGGGGGGGGGGDFFEGGGGGGGGGGGGGGGGGGGGGGGGGGGGGGGGGGGGGGGGGGGGGGGGGGGGGGGGFGGGGGGGGGGGGGGGGGGGGEDGGGGGGGGGGGGGGGGEFFGGGGEGEEFGGGGGEGFGGGGGGGGGGGGGGDGGFFEGFFGGGGGGGGGGDGFFGCGGFGGDGCGGF8CEFFGFGFGEFAFGGFCCDF>GFFCFF4=GDCDFFFFFFFFFF);56?CC<CFE@<ECEB=?FFA<<99A<B02(4(:4@<BA2:A
@M02352:288:000000000-CKWC8:1:1101:7357:11145 2:N:0:TAGCGCTC+GTAAGGAG
CAATCTTGCGATCGTACTCCCCAGGTGGGACACTTATCACTTTCGCTTAGTCACTTAGCTAATGCCAAACAACTAGTGTCCATCGTTTACGGCGTGGACTACCAGGGTATCTAATCCTGTTCGCTCCCCACGCTTTCGTCCATGAGCGTCAGTACATACGTAGTAGACTGCCTTCGCAATCGGTATTCTGTGTAATATCTATGCATTTCACCGCTACACTACACATTCTATCTACTTCCATATGACTCAAGTCAACCAGTATCAAAGGCAGTTCCATAGTT
+
GFGGGGGGGGGGGGGGGGGGGGGGGGGGGGGGGGGGGGGGGGGGGGGGGGG9FFGGGGGGGGGGGGGGGGGGGGGGGGGGGGGGGGGGGGGGGGGGGGGGGGGGGGGGGGGGGGGGGFGGGGGGGGGGGGGGGGGGGGGGGGGGGGGGGGGGGGGGGGGGGGGGGGGGGGGGGGGGGGGEFGGGGGGGGCDFGFBCEFFGFGFG<AAFGGFFGFFEEFFFFFFFGGFGFFFAFFFFFFFEFFFEFC?4@FFEFFFFFFA222<DA>A:???FFBF>@4:A<
@M02352:288:000000000-CKWC8:1:1101:11000:11181 2:N:0:TAGCGCTC+GTAAGGAG
CAATCTTGCGATCGTACTCCCCAGGTGGGACACTTATCACTTTCGCTTAGTCACTTAGCTAATGCCAAACAACTAGTGTCCATCGTTTACGGCGTGGACTACCAGGGTATCTAATCCTGTTCGCTCCCCACGCTTTCGTCCATGAGCGTCAGTACATACGTAGTAGACTGCCTTCGCAATCGGTATTCTGTGTAATATCTATGCATTTCACCGCTACACTACACATTCTATCTACTTCCATATGACTCAAGTCAACCAGTATCAAAGGCAGTTCCATAGTT
+
GGFGEGGGGGEFEFGGGGGGGGGGGGDGGGGGGGGGGGGGGGGGGGDGGGFGGGGGGGGGGGGGGGGGGGGGGGFGGGGGGGCFGGGGGCFBCGGGGGFGFF@DFEG,EGGGFFGGFGGGGGGDDFGGEFGGGF7FFGGGGGGGGGGGGGGDFGGAEFGGGGGGGFGGGGGC9EGCDDGFFCEGGGGFGGGGGCCE<FFFFGFGCFFGGFFGGF>AGFFFFFFFFGFFEF=AFFEFCCEFFFFC?CCE;@EEEEEF((.6>FFF>):,:?8,:A=AFF366
@M02352:288:000000000-CKWC8:1:1101:2735:11196 2:N:0:TAGCGCTC+GTAAGGAG
CAGTCTTGCGACCGTACTCCCCAGGTGGGATACTTATCACTTTCGCTTAGTCACTGAGTCGAAACCCAACACCTAGTATCCATCGTTTACGGCGTGGACTACCAGGGTATCTAATCCTGTTTGCTCCCCACGCTTTCGCACCTCAGCGTCAGTATCAGACCAGGTGGCCGCCTTCGCCACTGCTGTTCCTTCCTATATCTACGCCTTTCCCCGCTACACAGGAAATTCCACCTCCCTCTTCTGTACTCTAGCTTGGCAGTATCAGTTGCAATTCCCCGTTT
+
GGGGGGGGGGGEGGGGGGGGGGGGGGFEFGFGGGGGF<,C<EGFCFEC:FGGGG9F<FEFGGC,C,B,CF7,CFG9EEAEAFFCFFFFDFCC7+@+>7FF,4AF=B+BBFGGFF==EFFBF;,5<58683>+@:+AEGG+>@,=,6@DEGGGD,EFFD93@7DEF,33:*@>:*CFGG4?)9,1;<0CFGGG848>*+=CFGFD(;>7:+808:1=E*3<(2(0*:)2677))8:-,8?<<A)64:)<B25:<4(05)7,)54:A)64<44ABAF2)4(.(
@M02352:288:000000000-CKWC8:1:1101:3085:11198 2:N:0:TAGCGCTC+GTAAGGAG
TAATCTTGCGACCGTACTCCCCAGGCGGTCTACTTAACGCGTTAGCTCCGAAAGCCACGGCTCAAGGCCACAACCTCCAAGTAGACATCGTTTACGGCGTGGACTACCAGGGTATCTAATCCTGTTTGCTCCCACGCTTTCGCATCTGAGTGTCAGTGTCTGTCCAGGGGGCCGCCTTCGCCACTGGTATTCCTTCAGATCTCTACGCATTTCACCGCTACACCTGAAATTCTACCCCCCTCTACAGCACTCTAGTTCACCAGTTTCAAATGCAGTTCCG
+
GGGGGGGGGGEGEFGGGGGGGGGGGGGGGGGGGGGGGGGGGGGGGGGGGGGGGGGGGGGGGGGGGGGGGGGGGGGGGGGGGGGGGGGGGGGGGGGGGGFGGG:FGGGGFGGGGGGGGGGFGGGGGGGGGGGGGGGGGGGGGGGE>EGGGGGGGGC,DDFFGGGGGGGFDFGGGGGGGGGFEGCGGGGGGGGGG?FE36A7<:BGFFF3>EEGGFDFGFF9>F?FFF?GAFF?F4<A??F3,4:AF>08:BFFFBBFA:=AFB:>B<AAB<<)6:=9BAF:
@M02352:288:000000000-CKWC8:1:1101:26539:11229 2:N:0:TAGCGCTC+GTAAGGAG
CAGTCTTGCGACCGTACTCCCCAGGTGGGATACTTATCACTTTCGCTTAGTCACTGAGCTAATGCCCAACAACTAGTATCCATCGTTTACGGCGTGGACTACCAGGGTATCTAATCCTGTTCGCTCCCCACGCTTTCGTCCATGAGCGTCAGTATATACGTAGTAGACTGCCTTCGCAATCGGTATTCTAAGTAATCTCTATGCATTTCACCGCTCCACTACTTATTCTATCTACTTCCGTATAACTCAAGTCAACCAGTATCAAAGGCAGTTCCATCGTT
+
@@EFFGG9EGEGGGGGGGGGFGF:FEEFEFGCFGGGGFEFGGGFGGGGGGGGFGGGGGGGGGFAFGF8DFCAFE,EFDGGGCFGG=FDFGEDCBFGGGGGCFGAFG:F,=E??<EGGGGGCGCGCF7FE@EFEBBCGCGGGDF9,@DDEEE+EFGGG,FFFFC35@;@E@?FGFGGGD5>FCCC4CCFGG,=2;9AEFCB+=+?*==CFCACCA:3E6=E;FC:7@7C6+;F66;C?EF;@(64?49@843<<266::>4)6<AA)6((3024464@),41
@M02352:288:000000000-CKWC8:1:1101:9055:11259 2:N:0:TAGCGCTC+GTAAGGAG
CATTCTTGCGAACGTACTCCCCAGGTGGGTCACTTATCACTTTCGCTTAGCCACTCAAACCGAAGTTCGAACAGCTAGTGACCATCGTTTACGGCGTGGACTACCAGGGTATCTAATCCTGTTCGCTCCCCACGCTTTCGTCCATCAGTGTCAGTATATTATTAGTGATCTGCCTTCGCAATTGGTATTCTATGTAATATCTATGCATTTCACCGCTACACTACATATTCTAACCACTTCATAATAACTCAAGACAACCAGTATCAAAGGCATTTTTACC
+
GCCGGGGGGGGGGGGGGGGGGGGGFGGGGGGGGGGGGGGGGGGGDGGGGGGGGGGGGGGGGGGDGGGGGGGGGGGGGGGGGGGGGGGGGGGGDGGGGGGGGGFGGGGGDGGGGGGGGGGGGGGGGGEFGGGGGGGGGGGGGGGGGG69FFCFGGGGGGGGGGGGCGDGGGGGCGFGG5DB>DGGFG,@FGGGGFFFCF9CFFFFEACGGGFGGF@D=>@=DFFFGGEGECFFFFF<@FEEFCEEFEFFFA38@EFFFF5::<)6)5A2<11?)4=>F<A2
@M02352:288:000000000-CKWC8:1:1101:23899:11267 2:N:0:TAGCGCTC+GTAAGGAG
CATTCTTGCGAACGTACTCCCCAGGTGGGTTACTTATCACTTTCGCTTAGCCACGCAGACCGAAATCCACACAGCTAGTAACCATCGTTTACGGCTTAGCCTACCAGGGTATCTAATCCTGTTCGCTACCTACGCTTTCGTCCATCAGCGTCAATCTATTGTTATTGATCTGCCTTCGCAATCGGTATTCTATGTAATATCTAAGCATTTCACCGCTCCACTCCATATTCTACCCCCTCACCATTATTTCACGACCTGCATTATCATTGCCAATTTTACGG
+
GFGGGGGGGGGGGFGGFGGGGGGGGGFGGGGFFGGGGGGGGGGGGGGG@FGGGG:EFFCGGEGE@FGGGGGGGFGGGDFEEFGE<B+DFE+<F+>+8,:,9,5AE8FE+4,:A<A,,C@=,F<A+=C+@>D,33@FGFD=>EE63CF+@6@@E6@,3,@E,@E@,@7,7=D,><D>F<7A5CFE4?,=A::+=*=91B>:@C++*)+4=<B@CA25:)6/31(;*;5C<ACF7A(,(6(((/5).))6.5<).3(.-()().))42))5-)42:FDB2):(
@M02352:288:000000000-CKWC8:1:1101:6563:11277 2:N:0:TAGCGCTC+GTAAGGAG
CAGTCTTGCGACCGTACTCCCCAGGTGGGATACTTATCACTTTCGCTTAGTCACTGAGAATTAACCCAACAACTAGTATCCATCGTTTACGGCGTGGACTACCAGGGTATCTAATCCTGTTCGCTCCCCACGCTTTCGTCCATGAGCGTCAGTATATACGTAGTAGACTGCCTTCGCAATCGGTATTCTAAGTAATATCTATGCATTTCACCGCTACACTACTTATTCTATCTACTTCCGTATAACTCAAGTCAACCAGTATCAAAGGCAGTTCCATAGTT
+
GGGGGGGGGGGGGGGGGGGGGGGGGFGGGGGGGGGGGGFGGGGGGGGG:FGGGGGGGGGGGGGGGGGGGGGGGGGGGGGGGGGGGGGGGGEGGGGGGGGGGGGGGGGGGGGGGGGGGGGGGGGGGGGGEGGGGGGGGGGGGGGGGGGGGGGGGGGGGGGGGGGGGGFGGGGGGGGGGDDDFGGGGGGGGGGGGEFE5BFGFGFGFFFDGGFGGFFEGFFFFFEAFGFGFFFFFFFFFFFDEFF@EFEFFB<<ADFFFFFF<9AF>AF<(3::<2FAF9?AB
@M02352:288:000000000-CKWC8:1:1101:28025:11298 2:N:0:TAGCGCTC+GTAAGGAG
CAGTCTTGCGACCGTACTCCCCAGGTGGGATACTTATCACTTTCGCTTAGTCACTGAGCTAATGCCCAACAACTAGTATCCATCGTTTACGGCGTGGACTACCAGGGTATCTAATCCTGTTCGCTCCCCACGCTTTCGTCCATGAGCGTCAGTATATACGTAGTAGACTGCCTTCGCAATCGGTATTCTATGTAATATCTAAGCATTTCACCGCTACACTACATATTCTAACCACTTCACAATAATTCAAGACTAACAGTATCAATTGCAGTTCCGGAGTT
+
GGGFGGGGGGGEEGFGGGGGGGGDG@<FEGGGGGGGGCFGFGGGGGGGGFGGGGGGGGGGGDFFDEGGGGGGGGG9FGGFGGGGGGGGGGGCC@FGGGF@FGGGGDDGGGGGGGGFGGFEEG77:EFGGGGGGEEGDEFEG>DEGFGDEGGGEEGADEF,8@73ECFGGCDFFFFGGDGFFGDGGGGGDDC@CE8<5BBGFCFGEFB8CEF*9>6DG43)6FEFGGEGFFFFAF?@EEE<?@EE<E??EEFAFFFFF?4-6.462<)4).2<)4=?>6((.
@M02352:288:000000000-CKWC8:1:1101:12422:11315 2:N:0:TAGCGCTC+GTAAGGAG
CATTCTTGCGAACGTACTCCCCAGGTGGGTCACTTATCACTTTCGCTTAGCCACTCAAACCGAAGTTCGAACAGCTAGTGACCATCGTTTACGGCGTGGACTACCGGGGTATCTAATCCCGTTCGCTCCCCACGCTTTCGTCCATCAGTGTCAGTTGATTATTAGTGATCTGCCTTCGCAATTGGTATTCTATGTAATATCTATGCATTTCACCGCTACACTACATATTCTAACCACTTCATAATAACTCAAGACAACCAGTATCAAAGGCAATTTTACCG
+
GGGGGGGGGGGEFGGFGGGGGGGGGGGGGGGGGGGGGGGGGGGGGGGG7FGGGGGGGGGGGGGGGGGGGGGGGGGGGGGGGGGGGGGGGGGGGGGGGGGGGFGGGGGGGGGGGGGGGGGGGGGGGGCFGGGFGGGGGFFGFGGDGGGGGGGFGGGGGGGGGGGGGGGGGFGGGGGGGGGFEGGGGGGGGGGGGFFFFFFGFGFGFFFGGGFGGFFFGBFFFFFFFGEGFFFFFFFFFFFFFFFFFA<?>BFF?A?FFFFFFFF>><99A?:?BFFFFFF74
@M02352:288:000000000-CKWC8:1:1101:5260:11332 2:N:0:TAGCGCTC+GTAAGGAG
CAGTCTTGCGACCGTACTCCCCAGGTGGGATACTTATCACTTTCGCTTAGTCACTGAGCTAATGCCCAACAACTAGTATCCATCGTTTACGGCGTGGACTACCAGGGTATCTAATCCTGTTCGCTCCCCACGCTTTCGTCCATGACCGTCAGTATATACGTAGTAGACTGCCTTCGCAATCGGTATTCTAATTAATATCTATGCATTTCACCGCTACACTACTTATTCTATCTACTTCCGTATACCTCAAGTCAACCAGTCTCAAAGTCAGTTCATTCTTT
+
GGGGGGGGGGGGGGGGGGGGGGGGGGGGGGGGGGGGGGGGGGGGGGGGCGGGGGGGGGGGGGGGGGGGGGGCGGEEGGGGGGGGGGGGGGGCF>FGGGGGGGGGFGGGGGGGGGGFGGFGGGDGEGGGGFE:FF:FGG8E86E9D,@+6+5+@C@DE,8,@,>@533,5,@:@9;9CD*9AC5?/A:;EF,+598@8AF8+=@7<FFC+,=?*85)=*,).87@719+9++:6+/<6;;(;3;@))74;8)544)9<1)))).):<B5<4)644*)0))5:
@M02352:288:000000000-CKWC8:1:1101:8779:11337 2:N:0:TAGCGCTC+GTAAGGAG
CATTCTTGCGAACGTACTCCCCAGGTGGGTCACTTATCACTTTCGCTTAGCCACTCAAACCGAAGTTCGAACAGCTAGTGACCATCGTTTACGGCGTGGACTACCGGGGTATCTAATCCCGTTCGCTCCCCACGCTTTCGTCCATCAGTGTCAGTTGATTATTAGTGATCTGCCTTCGCAATTGGTATTCTATGTAATATCTATGCATTTCACCGCTACACTACATATTCTAACCACTTCATATTAACTCAAGACAACCAGTATCAAAGGCAATTTTACAT
+
GFGGGGGGGG@FGGGDGGGGGGGGGGFGGGGGGGGGGGFGGGGGGGGFDFGGGGGGGGGGGGGEGGGGGGGGGGGGFGGGGGFFGGGFGGGGCEGGGGGGGGGGFGGGGGDGGGDFGGGGCFFGGG@FGGGGGGGCEDEGFGGD;BF>FFGGGGGGGFGGGGGGGG99>CFDFFCGGDGBFGGCFG?FF9>F8CF??+4B8=:C?F6@CGFGGFDFGE94@F@FCG7F?A78@8=@84AEAB<)-6<AAAAB))3<2:.(3<))644-4(8<(.?4?9A))
@M02352:288:000000000-CKWC8:1:1101:27378:11359 2:N:0:TAGCGCTC+GTAAGGAG
CAGTCTTGCGACCGTACTCCCCAGGTGGATTACTTATCACTTTCGCTTAGACACTGACTGTATATCGCCAATATCGAGTAATCATAGTTTACGGCGTGGACTACCAGGGTATCTAATCCTGTTCGCTCCCCACGCTTTCGTCCATGAGCGTCAGTATATACGTAGTAGACTGCCTTCGCAATCGGTATTCTAAGTAATATCTATGCATTTCACCGCTACACTACTTATTCTATCTACTTCCGTATAACTCAAGTCAACCAGTATCAAAGGCAGATCCATAG
+
GGGGFGGGGGGGGGGGGGGGGGGGGEFGGGGGGGGGGGGGGGGGGGGGGGGGGGGGGGGGGGGGFGGDGGGGGGGDGGGGFCFGGGGGGGGGGGGGGGGGGGGGCEFGGGGGGGGGEFFGGGGFEFGGGGEFGGGGGGGGFGGGFGFGGGGGGGGGGGGGGGGGGEFFGGGGGCFGGGGFEGGFCEFGGGC:FCFEEFFGFGFGF=CGGFFGGFFFGF>EFFFFG=CGEFF7AFCFE?C73<EF@FCCFF@;@FCFBBF?FF<BA)66<?13?(/.9>BA)
@M02352:288:000000000-CKWC8:1:1101:20290:11360 2:N:0:TAGCGCTC+GTAAGGAG
CAGTCTTGCGACCGTACTCCCCAGGTGGGATACTTATCACTTTCGCTTAGTCACTGAGTCGAAACCCAACAACTAGTATCCATCGTTTACGGCGTGGACTACCAGGGTATCTAATCCTGTTCGCTCCCCACGCTTTCGTCCATGAGCGTCAGTATATACGTAGTAGACTGCCTTCGCAATCGGTATTCTAAGTAATATCTATGCATTTCACCGCTACACTACTTATTCTATCTACTTCCGTATAACTCAAGTCAACCAGTATCAAAGGCAGTTCCATAGTT
+
FGGGFGGGGGGGGGGGGGGGGGGGGGGGGGGGGGGGGFFGGGGGGGGGCFGGGGGGGGGGGGGGGGGGGGGGGGGGGGGGGGGGGGGGGFGDGDGGGGGGGGGGGGGGFFFGGGGGGGDGGFGGGGGGGGGEGGDGGGGGGGGGGGGGGGGGGFGGGGGGGGFEGGGGGGGGGGGGGGGFFG5E*:EGGGGFGF@CEFFGFF88?FFGFEAFDEFFD6@FEFCFGFFC7A7:A@EFFEF?FFF04>AAF>).6-:F?()6))544<AF6?3:<)@BF9:>B
@M02352:288:000000000-CKWC8:1:1101:24883:11364 2:N:0:TAGCGCTC+GTAAGGAG
CAGTCTTGCGACCGTACTCCCCAGGTGGGATACTTATCACTTTCGCTTAGTCACTGAGTCGAAACCCAACAACTAGTATCCATCGTTTACGGCGTGGACTACCAGGGTATCTAATCCTGTTCGCTCCCCACGCTTTCGTCCATGAGCGTCAGTATATACGTAGTAGACTGCCTTCGCAATTGGTATTCTATGTAATATCTATGCATTTCACCGCTACACTACATATTCTAACTACTTCATAATAATTCAAGATGACCAGTATCAAAGGCAATTTTACGGTT
+
GGGGGGGGGGGGGGGGGGGGGGGGGGGGGGGGGGGGGGGGGGGGGGGGGGGGGGGGGGGGGGGGGGGGGGFGGGFFDGGGGGGGGGGGFGGEGCGGGGGGFGGGGGGGGGGGGGGGGGGGGGGGDGCFEGGGG:FFCCFG7@DDFGGDGEGGGDFGG9;BFGGGCCFFGBEGGFGGG4*@FFCFGGDDCFGGG?AEEFFFFGFGEFFGGGFGGEF>EFDEFF@FFGFGFFFBFFFCFC?C<C?576CEC6?3=C<FB:4<ADABA2)32?:7>DF296134
@M02352:288:000000000-CKWC8:1:1101:8573:11405 2:N:0:TAGCGCTC+GTAAGGAG
CAGTCTTGCGACCGTACTCCCCAGGTGGGATACTTATCACTTTCGCTTAGTCACTGAGAATTAACCCAACAACTAGTATCCATCGTTTACGGCGTGGACTACCAGGGTATCTAATCCTGTTCGCTCCCCACGCTTTCGTCCATGAGCGTCAGTATATACGTAGTAGACTGCCTTCGCAATCGGTATTCTAAGTAATATCTATGCATTTCACCGCTACACTACTTATTCTATCTACTTCCGTATAACTCAAGTCAACCAGTATCAAAGGCAGTTCCATAGTT
+
GGGFGGGGGGGGGGGGGGGGGGGGGGFFGGGGGGGGGGGGGGGGGGGG7FGGGGGGGGGGGGGGGGGGGGGGGGGCGGGGGGGGGGGGFGCFGGGGGGGGGGGGGGDFFGGGGGGGGGGGGGEGGGDFGGGGGGGGGGGGEGGGGGGGGGGGGGGGGFF7FFGEFDGGFCFGGGGFDD>EFGGGGGGGGGGGGFFFFFFGFGFGCFFGCGFGG>BDGFFFFFFFGGFGFFFFFFEFFFF?F;@8C96);;<EA<DFF?>><5>92<4:?02<AFFBF2:DF
@M02352:288:000000000-CKWC8:1:1101:6682:11474 2:N:0:TAGCGCTC+GTAAGGAG
CAATCTTGCGACCGTACTCCCCAGGTGGGACACTTATCACTTTCGCTTAGTCACTGAGATAAATCCCAACAACTAGTGTCCATCGTTTACGGCGTGGACTACCAGGGTATCTAATCCTGTTCGCTCCCCACGCTTTCGTCCATGAGCGTCAGTATATACGTAGTAGACTGCCTTCGCAATCGGTATTCTGTGTAATCTCTATGCATATCCACGCTACCCTACCCATTCTATCTACTTCCGTATAACTCACGTCAACCAGTATCAAAGGCAGTTCCATAGTT
+
GGFGGGGGGGCGGGGGGGGGGGGGGGGGCB@DFGGGGC<FFGGGGGGGEGEGGGGG@FCFA@<FGG@FGGFFGDFEGCFFCFFCFFFGGGGD++@+FEFF8EBFE7CB=<EFA<EFGGDFGGGECE74@DB@F+C=FEFEB>:EDGGGEGGGCFE:@A=>BE8>A@9FG<DFFCGGG>DDFG5CFGFCFCF+=649C=+118BC?B8:+,+*2:(03)(.(5(;8C4;)771;@C<3?A(/(/)6;743((.,(,???49))6:)-),41:?FFBAF:)65
@M02352:288:000000000-CKWC8:1:1101:16595:11478 2:N:0:TAGCGCTC+GTAAGGAG
CAGTCTTGCGGCCGTACTCCCCAGGCGGTCAACTTAATGCGTTAGCTGCGCCACCCAGTGCTCAAGGCACCAGTCGGCTAGTTGACATCGTTTACGGCGTGGACTACCGGGGTATCTAATCCCGTTTGCTCCCCACGCTTTCGTACATGAGCGTCAGTTATTGTCCAGGTGGCCGCCTTCGCCACTGGTATTCCTTCAGATCTCTACGCATTTCACCGCTACACCTGAAATTCTACCCCCCTCTACAGCACTCTAGTTCACCAGTTTCAAATGCAGTTCC
+
GGGGFFGGFGGGGGGGGGGGGGGGGGGGEGGGGGGGCECFGGGGGGGGGGGGGGGGGGGGGGGGGGGGGGGGFFGGGGGEGFGGFGGGGGGGGGGGGGGGGGGGGGGGEGGGGGFGGFGGGGGGGGGGGGFGGGGFGGEGGGGGGGGGEFGGGGGGGFGGEDGGGGGGFGCFGGDG7DGFFGGGGGGGFGGGGFFE3;CFFGFGFFFGGCDDGFFFGDB06D77>C0CBFFFFFFFA12>>FBF2<9)88:)59)9>499A<2669<BFAA><A4)=AFA
@M02352:288:000000000-CKWC8:1:1101:4654:11485 2:N:0:TAGCGCTC+GTAAGGAG
TAATCTTGCGACCGTACTCCCCAGGCGGAATGCTTAATCCGTTAGGTGTGACACCAACAAGCATGCTTGCTGACGTCTGGCATTCATCGTTTACGGTGTGGACTACCAGGGTATCTAATCCTGTTTGCTCCCCACACTTTCGCACCTCAGCGTCAGTATCGAGCCAGTGAGCCGCCTTCGCCACTGGTGTTCCTCCGAATATCTACGAATTTCACCTCTACACTCGGAATTCCACTCACCTCTCTCGAACTCAAGACCAGGAGCTTACAAGGCAGTTCCAG
+
GGGGGGGGGGGGGGGGGGGGGGGGGGGGGGGGGGGGGGGGGGGGGGGGGGGGGGGGGGGGGGGGGGGGGGGGGGGGGGGGGGGGGGGGGGGGGGGGGGGGGGGGGGFFGGGGGGGGGGGGGGGGGGGGGGGGGGGGGGGGGGGGGGFGGFGGGGGGGGGGGGGGGGGGGGGGGGGGGGGFEGGGGGGGGGGGGFFFFEFGFGFGFFFDGGAFF76FFFFFFFFFGG@GFFFFFFDFF:BFFF?FFFBB<F047:<6(8@?:B:(8?BFA9?6?7::F9A96
@M02352:288:000000000-CKWC8:1:1101:28648:11499 2:N:0:TAGCGCTC+GTAAGGAG
CAGTCTTGCGACCGTACTCCCCAGGTGGGATACTTATCACTTTCGCTTAGTCACTGAGTCGAAACCCAACAACTAGTATCCATCGTTTACGGCGTGGACTACCAGGGTATCTAATCCTGTTCGCTCCCCACGCTTTCGTCCATGAGCGTCAGTATATATGTAGTAGACTGCCTTCGCAATCGGTATTCTAAGTAATCTCTATGCATTTCCCCGCTACACTACTTATTCTATCTACTTCCGTATAACTCAAGTCAACCAGTATCAAAGGCAGTTCCATAGTT
+
FEEEEGGGGGEC@FGGGGGGFDD@DFFGGGGCFFGGFFFCEGGAFGGG@EFFFGGGGGGGGCCF@FCECFCCEEGGGGGG9ECEFGCF=FGDF>F:FCGGF<F?FECF?<FGGGGF,EFEEFDEF,3@>D7:FG77ECDEE+=E,,@6EEGG>CF7<9,@CFFG9B;;;FCDEGGGG>CBFGGG7FGGF2DCGCF<8:BFFGF7*=8:1,/;753AGF8.4;.11C):<A7+@=9CEEF034;;E4>>DF?-)-)90256<)<46))(4:((6)666<3<<
@M02352:288:000000000-CKWC8:1:1101:11537:11542 2:N:0:TAGCGCTC+GTAAGGAG
CAGTCTTGCGACCGTACTCCCCAGGTGGGATACTTATCACTTTCGCTTCGTCACTGAGAATTAACCCAACAACTAGTATCCATCGTTTACGGCGTGGACTACCAGGGTATCTAATCCTGTTCGCTCCCCACGCTTTCGTCCATGAGCGTCAGTATATACGTAGTAGACTGCCTTCGCAATCGGTATTCTAAGTAATATCTATGCATTTCACCGCTACACTACTTATTCTATCTACTTCCGTATAACTCAAGTCAACCAGTATCAAAGGCAGTTCCATAGTT
+
GGFFFGGGGGG7FCFGGGGGGGGGGGGFGGGGGGGGGGGGGGGGGGGG7FGGGGGGGGG<FEFCFGGGGGFGGGGGGAGGGGGGGGGGGFGGGGGGGGGGGFGGGGGGGFGGGGGGGGGGGGGGGGGGGGGGGGGGGGGGGGGGGGGGGGGGGE7FGGG?CFFGGGGGFCGGGGGGGGGEFGGGGGGGG7;@F<CEFFFGFGFG?@BGGFFFDFFFGFDEEF937:CFFFFFF=ECEEF0@;;4?:))5:7AFF4??F>B)6:44A210:28<<F2=A)6>
@M02352:288:000000000-CKWC8:1:1101:8814:11554 2:N:0:TAGCGCTC+GTAAGGAG
CAGTCTTGCGACCGTACTCCCCAGGTGGGATACTTATCACTTTCGCTTAGTCACTGAGTCGAAACCCAACAACTAGTATCCATCGTTTACGGCGTGGACTACCAGGGTATCTAATCCTGTTCGCTCCCCACGCTTTCGTCCATGAGCGTCAGTATATACGTAGTAGACTGCCTTCGCAATCGGTATTCTGTGTAATCTCTATGCATTTCACCGCTACACTACACATTCCGCCTACTCCAACTGAACTCAAGTTTATCAGTATCAATGGCAGTTTCGAGGTT
+
GGGGGGGGGGGGGGGGGGGGGGGGCGFGGGGGGGGGGGGGGGGEFGGGGFGGGGGGGGGGGDFEE@FGGGGGGGDFGGGGGGGGCGGGGG@ECFGGGGGGGGGGG>FGGGGGGGFGDFGFGGEE=FGGGFGGDFGDGEGGGGGGGF8+48:>CGGGGGFGGGGGGGGCFFCGCFGGGGGFFFECFGGGGGGGGF6@CFFGF8AG5BFGCFFDCD9.CF@C;FFFFG?C<A3=>:@@;;3(5?:>ABB>AB?AFDFFAFFA2<FFFF>?03:?9:F6)(228
@M02352:288:000000000-CKWC8:1:1101:11325:11561 2:N:0:TAGCGCTC+GTAAGGAG
TAATCTTGCGACCGTACTCCCCAGGCGGTCTACTTAACGCGTTAGCTCCGAAAGCCACGGCTCAAGGCCACAACCTCCAAGTAGACATCGTTTACGGCGTGGACTACCAGGGTATCTAATCCTGTTTGCTCCCCACGCTTTCGCATCTGAGTGTCAGTGTCTGTCCAGGGGGCCGCCTTCGCCACTGGTATTCCTTCAGATCTCTACGCATTTCACCGCTACACCTGAAATTCTACCCCCCTCTACAGCCCTCTAGTTCACCAGTTTCAAATGCAGTTCC
+
<FFGGGGGGGE@FGGGGGGGGGGGGGGG@@FEFGGGGCGGGGGGGGGAFC>:F@CCFFFG@=F9F,=FGFG=EC?4=F==?B,5??<?FC<EFGB=FGE>:CC@FFGGC,CFFEDD@=FFAFE>FGGFC>53FGDFC8?EGGD>EECFG;;FCEEFFF,D9<;DFGFCF7C5*=58D<DF3CEEDFGG9@CFFEFFF?F**21>AFFFGGEGGF<FG@>FFFFFGG:F2F?B?B)5ABBF>>?<>AA)5(41238*<5*)..3(6<<<44-).6B4*-.<
@M02352:288:000000000-CKWC8:1:1101:3331:11567 2:N:0:TAGCGCTC+GTAAGGAG
TAGCCTTGCGGACGTACTCCCCAGGCGGAGCACTTAACGCGTTAGCTACGACACGGCAGGGGTTAAACCCACCACATCTAGTGCACATCGTTTACTGCGAGGACTACAGGGGTATCTAATCCCTTTCGCTACCCTAGCCTTCGAGCCTCAGCGTCAGTAAATGTCCAGTAACCTGCTTTCGCCATTGGTCTTCTTCTCGATATCCACGCATTCCACTGCTACACCTAGAATTCCAGTTACCTCTCCTTTACTCTAGCATAGCAGTATCAGATGCAATTAGG
+
9E<;CEGGGG@+@FGGGGGGGGGGG8FG+66CFGGC96FEGGG:FGGCFGBFFG,C+C:FG7FG75AF<FEG+B+B,BEFGGE,<FGGGGGGGGG9FG+:FFGGGGGG,BFGDE8EGGGGGG73@F<CEGGGGG:@FG:CGGGCFGGGGG8EGGGGGGC,;,@FGGGGGG,,6,;D6C8ADGGG3FGGF7?DG)AC94>GFGFG)AFDGGBG*/6FCFFFFFFF**(28*9=F6A))-)-44<?(,-..6>A>)48)./).5>AB)6<)-46<BF)03),)
@M02352:288:000000000-CKWC8:1:1101:3128:11577 2:N:0:TAGCGCTC+GTAAGGAG
CATTCTTGCGAACGTACTCCCCAGGTGGGATACTTATCACTTTCGCTTAGCCACTCAGTCCGAAAACCGAACAGCTAGTATCCATCGTTTACGGCGTGGAATACCAGGGTATCTAATCCTGTTCGCTCCCCACGCTTTCGTCCATGAGCGTCAGTACATACGTCGTCGACTGCCTTCGCAATCGGTATTCTGTGTAATATCTATGCATTTCCCTGCCACACTACACATTCTATCTACTTCCATATCACTCAAGTCAACCAGTCTCAAAGTCAGTTCCATCG
+
AF@<FFGGG7F@CFFGGGGGGGGGGCCFEGDFGGGGGGFF6EFGFGGFCCFFGGFFGG<CFEE,@FF?@>+>>E85C=CE<CF9BE=DDF@FE>@+@=:C,CF,F@@7=E,BEAFEA=@=,AAF@+@FGFC,6>FEE6E=EGGEFG92,+@>@CECAFCB@>C,*5*1>>C>FG*CG45)2?C5</4A9CCFGF7));;76CAD)8F:+<@+;+/)*/;3104AFF39C?49BF<9<<>BFF2<D))-6>??24<4-25:1924:>224)4.)69>?<>)(
@M02352:288:000000000-CKWC8:1:1101:21594:11583 2:N:0:TAGCGCTC+GTAAGGAG
CATTCTTGCGAACGTACTCCCCAGGTGGGTCACTTATCACTTTCGCTTAGCCACTCAAACCGAAGTTCGAACAGCTAGTGACCATCGTTTACGGCGTGGACTACCAGGGTATCTAATCCTGTTCGCTCCCCACGCTTTCGTCCATCAGTGTCAGTATATTATTAGTGATCTGCCTTCGCAATTGGAATTCTATGTAATATCTATGCATTTCACCGCTACACTACATATTCTAACCACTTCATAATAACTCAAGACAACCAGTATCAAAGGCAATTTTACC
+
GFGGGGGGGGGGGGGGGGGGGGGGGGFGGFGGGGGGGGGGGGGGGGGG,EFGGGGGGGGGGGGGG@FGGGGGGGGGGGGGGEFGGGEGGGGGGGGGGGDGGGGGGGGGGGDGGGGGGGGGGGGGGGGGC@EGGGGGGGGGGGGEGGFGGGGGGGGGGCFGFGGDGGGGGGG9FGGFGGGD>CGGGGCFGGGGGFFFFFFGFGFGEBAFGGFGGFDA=B>EDFFF*:?G?CFF6B;863A<C?)7???3);<33)56@FFFFF<.<222<28?B?FBF<4<
@M02352:288:000000000-CKWC8:1:1101:3128:11596 2:N:0:TAGCGCTC+GTAAGGAG
CATTCTTGCGAACGTACTCCCCAGGTGGGATACTTATCACTTTCGCTTAGCCACTCAGTCCGAAAACCGAACAGCTAGTATCCATCGTTTACGGCGTGGACTACCAGGGTATCTAATCCTGTTCGCTCCCCACGCTTTCGTCCATGAGCGTCAGTACATACGTAGTAGACTGCCTTCGCAATCGGTATTCTGTGTAATATCTATGCATTTCACCGCTACACTACACATTCTATCTACTTCCATATGACTCAAGTCAACCAGTATCAAAGGCATTTCCATAT
+
GFGGGGGGGGGGGDFGGGGGGGGGGGGGGFGGGGGGGGGGGGGGGGCGGGGGGGCFGFGGGGGGGGGGGGGGGGGGGGGDEFGGGGGGGGGFGGGGGGGGFGGGGGGGGFGGGGGGEGGGGGGGG=FFEFEGGGGGGFFG@8EGGGGGCEGGGGGGGGGFGFCFGEG;DGCGFGFGGG*:9DGFGGGGGGGGGFFFEFFGFGFGFFFGGGFGG44A?B4@@A@FGG@GFFFFFA?);AAB<AADF6<AFFF726<7<AF?:AAAF2<><<6?))9>FFF2)
@M02352:288:000000000-CKWC8:1:1101:10833:11611 2:N:0:TAGCGCTC+GTAAGGAG
CAACCTTGCGATCGTACTCCCCAGGTGGATTACTTATCACTTTCGCTTAGACACTGACCGTATATCGCCAATATCGAGTAATCATCGTTTACGGCGTGGACTACCAGGGTATCTAATCCTGTTCGCTCCCCACGCTTTCGTCCCTCAGCGTCAATTCAGGCCTAGTGAGCTGTCTTCACTATCGGTGTTCTAAGTAATATCTATGCATTTCACCGCTACACTACTTATTCCGCCCACTTCGACCAAATTCAAGAACGACAGTATCAATGGCAGTTCTACAG
+
GGGGFGGGGGGGGGGGGGGGGGGGGGGGGGGGGGGGGGGGGGGGGGGGGGGGGGGGGGGGGGGGGGGGGGGGGFGGGGGGGGGGGGGGGGGGGGGGGGGGGGGGGGGGGGGGGGGGGGGGGGGGGGGGGGGFGGGGGGGGGGGGGGGGGGGGGGGGGGGGGDFGGGGGGGGGGGGGGGGFFGGGGGGGGFGGCAFF7BEGFGFFEFFGCFFGFFF4:BBEDFFFGGFGFFFFD86@FF>E<@?>9::>A<BFFA1>B:DBF><<>D94447?<FFFFBBA)
@M02352:288:000000000-CKWC8:1:1101:16677:11641 2:N:0:TAGCGCTC+GTAAGGAG
CAGTCTTGCGACCGTACTCCCCAGGTGGGATACTTATCACTTTCGCTTAGTCACTGAGCTAATGCCCAACAACTAGTATCCATCGTTTACGGCGTGGACTACCAGGGTATCTAATCCTGTTCGCTCCCCACGCTTTCGTCCATGAGCGTCAGTATATACGTAGTAGACTGCCTTCGCAATCGGTATTCTAAGTAATCTCTATGCATTTCACCGCTACACTACTTATTCTATCTACTTCCGTATAACTCAAGTCAACCAGTATCAAAGGCAGTTCCATAGTT
+
GGGGGGGGGGGGGGGGGGGGGGGGGGFGGGGGGGGGGGGGGGGGGGGGGGGGGGGGGGGGGGGGGGGGGGGGGGGGGGGGGGGGGGGGGGGGGGGGGGGGGGGGGGGFGGGFGGGGGGGGGGGGGGGGGGGGGGGGGGGGGGGGGGGGGDGGGGGDFGGGGFGGGGGGGGGGGGGGGGGFFGGGGGGGGGGGGE9AFFFGFGFFFFFGGGFFGFFFGF@EEFFFGGFGEFFFFFEE?EFDEFDECEFFFFFFFFFFFF4AAAFFF<><0?B?FAFBFFFFA
@M02352:288:000000000-CKWC8:1:1101:26799:11679 2:N:0:TAGCGCTC+GTAAGGAG
CAGTCTTGCGACCGTACTCCCCAGGTGGGATACTTATCACTTTCGCTTAGTCACTGAACCGAAGTCCAACAACTAGTATCCATCGTTTACGGCGTGGACTACCAGGGTATCTAATCCTGTTCGCTCCCCACGCTTTCGTCCCTCAGCGTCAGTATATACGTAGTAGACTGCCTTCGCAATCGGTATTCTAAGTAATATCTATGCATTTCACCGCTACACTACTTATTCTATCTACTTCCATATAACTCAAGTCAATCAGTATCAAAGGCAGTTCCATCGTT
+
GGGGFGGGGGGGGGEGGGGGGGGGGFFGGGGGGGGGGGGGGGGGGGGGGGGGGGGGGGGGGGGGGGGGGGGGGGGGGGGGGGGGGGGGGGGGGDGGGGGGGGGGGGGGGGGGGGGGFGGGGGGGGGGGGGGGGGGGGGGGGGGGGGGGGGGGGGGGGGGGGGGGGFCGGGGFGGGGD>DEFF5CCGGCCGDGGFFFFFFGFFFC?>AGGGF>DE;BGFFCFFEFGGFGFFFF;FFEFF34?FE?CFFDB0<BAF46<?F<<A<5-9<?BF?:A9*-164??
@M02352:288:000000000-CKWC8:1:1101:10753:11689 2:N:0:TAGCGCTC+GTAAGGAG
CATTCTTGCGAACGTACTCCCCAGGTGGGTCACTTATCACTTTCGCTTAGCCACTCAAACCGAAGTTCGAACAGCTAGTGACCATCGTTTACGGCGTGGACTACCAGGGTATCTAATCCTGTTCGCTCCCCACGCTTTCGTCCATCAGTGTCAGTATATTATTAGTGATCTGCCTTCGCAATTGGTATTCTATGTAATATCTATGCATTTCACCGCTACACTACATATTCTAACCACTTCATAATAACTCAAGACAACCAGTATCAAAGGCAATTTTACCG
+
GGGGGGGGGGGGGGGGGGGGGGGGGGGGGGGGGGGGGGGGGGGGGGGGGGGGGGGGGGGGGGGGGGGGGGGGGGGGGGGGGGGGGGGGGGGGDGGGGGGGGGGGGGGGGGGGGGGGGGGGGGGGGGGGGFGGGGGGGGGGGGGGGGGGGFGGGGGGGCGGGGGGGGGGGGGGGGGGGFGFFGGGGGFGGGGGGFFFEFCFFGFGEFFGGGFGGFFFGFFFFFFFGGFGFFFFFFFFFEEEEEEFEFFFFFE@@<@FFFFFFF>AFFFFF0178?FFFFFB(
@M02352:288:000000000-CKWC8:1:1101:2883:11693 2:N:0:TAGCGCTC+GTAAGGAG
CAGTCTTGCGACCGTACTCCCCAGGTGGGATACTTATCACTTTCGCTTAGTCACTGAGAATTAACCCAACAACTAGTATCCATCGTTTACGGCGTGGACTACCAGGGTATCTAATCCTGTTTGCTCCCCACACTTTCGCACCTCAGCGTCAGTATCGAGCCAGTGAGCCGCCTTCGCCACTGGTGTGCCTCCGAATATCTACGAATTTCACCTCTACACTCGGAATTCCACTCTCCTCTCTCGAACTCCATATCCGGAGTTTACAATGCAGTTCCAGGGTT
+
GGFGGGGGGGGGGGGGGGGG8FGGG@AFCBGGGGGGG9<FFFGFFGG7CFFGGGGFGGF9EFFGGGGGGGGFGCD<CCF9FEEE,9EFGGFBCE:FGEFGGFGG87B?EFAFD?AF=,?EEF8,CAFGEGGGG<,A@6CBC>DF?EGG>EEC>CFF+D88CGFFGGCFCFEC:*3@D99@A*,2;A*,5=CF4(?=28C@FGF*()0;7<@>*5<ACF@6382>CF=1.+865+4=4:<:8?2:(,,4).)6>9)5((04:ABB4:)40-)-))9)9::8(
@M02352:288:000000000-CKWC8:1:1101:8685:11708 2:N:0:TAGCGCTC+GTAAGGAG
TAACCTTGCGGCCGTACTCCCCAGGCGGTCTACTTAGTGCGTTAGCTGCGCCACTAAGACATCAAGTGTCCCAACGGCTAGTAGACATCGTTTACGGCGTGGACTACCAGGGTATCTAATCCTGTTCGCTCCCCACGCTTTCGTGCCTCAGCGTCAGTATCAGTTTAGTAAGCTGCCTTCGCTATCGGTGTTCTGTGTAATATCTAAGCATTTCACCGCTACACTACACATTCCGCCTACTCCAACTGAACTCAAGTTTATCAGTATCAATGGCAGTTTCG
+
GGGGGGGGGGGGGGGGGGFGGGGGGGGGGGGGGGGGGGGGGGGGGGGGGGGGGGGGGGGGGGGGGGGGGGGGGGGGGGGGGGGGGGGGGGGGGGGGGGGGGGGGGGGGGGGGGGGGGGGGGGGGGGGGGGGGGGGGGGGGGFGGGGGGGGGGGGGGGGFGGGGGDFFFFFGGGGFGGGGFFGGEGGGGGGEDGEFFFFFGFGFGFFFGGGFGGFFFFEFB>F>FGGFGFFFFF=?0?FFFFB7?:::?FFFFBBF=>BFFBFAFFFFFFFA2>F@(05:9(
@M02352:288:000000000-CKWC8:1:1101:5858:11734 2:N:0:TAGCGCTC+GTAAGGAG
CAATCTTGCGATCGTACTCCCCAGGTGGGACACTTATCACTTTCGCTTAGTCACTGAGTCGAAACCCAACAACTAGTATCCATCGTTTACGGCGTGGACTACCAGGGTATCTAATCCTGTTCGCTCCCCACGCTTTCGTCCATGAGCGTCAGTATATACGTAGTAGACTGCCTTCGCAATCGGTATTCTAAGTAATATCTATGCATTTCACCGCTACACTACTTATTCTATCTACTTCCGTATAACTCAAGTCAACCAGTATCAAAGGCAGTTCCATCGTT
+
GFGGGGGGGGGGFFGFGGGGGGGGGGGGGGGGGGGGGGGGGGGGGGGGEGGGGGGGGGGGGGGGGGGGGGGGGGGGGGGGGGGGGGGGGGGGGGGGGGGGGGGGGGGGGGGGGGGGGFEGGGGGGGGGEGGGGGGGGGGGGGGEGGGGGGGGGGGGGCFGGGGGGGGGGGGGGGGGGGGFFGCGGGGGGGEGGFFFCFFGFGFGFFFFD@FGGFBFGFFFFF<CFG<DEAFFFFFFFFE7EFFEF9CEAFFCFF2??FFF2:A2A4A<0128<FFBFF6?:
@M02352:288:000000000-CKWC8:1:1101:8063:11779 2:N:0:TAGCGCTC+GTAAGGAG
CAGTCTTGCGACCGTACTCCCCAGGTGGGATACTTATCACTTTCGCTTAGTCACTGAGAATTAACCCAACAACTAGTATCCATCGTTTACGGCGTGGACTACCAGGGTATCTAATCCTGTTCGCTCCCCACGCTTTCGTCCATGAGCGTCAATATATTGTTAGTGATCTGCCTTCGCAATTGGTATTCTATGTAATATCTAAGCATTTCACCGCTACACTACATATTCTAACCACTTCACAATAATTCAAGACTAACAGTATCAATGGCAGTGCCGGAGTT
+
FGGFFGGGGGGGGGGGGGGGGDGGGGGGGGGGGGGGGGGGGGGGGGGGGGGGGGGGGGGGGGGGGGGGGGGGGGGGGGGGGGGGGGGGGGGGGGGGGGGGGGGGGGGGGGGGGGGGFGGGGGGGGGGGGGGCFGGGGGGGGGGGGGGGGGGGGGGGGGFGGGGGGGGGGGGGGGGGGGGFFGGGGGGGGGGGGFFFFFFGFGFGEFFGGGFGGFFFDFF=@FFFGGFGEFFFFFFFFEFFF@3;EEEFFFFF@9=FFFFFF9ADAFF(4:?FFF=>FB9<?
@M02352:288:000000000-CKWC8:1:1101:15156:11782 2:N:0:TAGCGCTC+GTAAGGAG
CAGTCTTGCGACCGTACTCCCCAGGTGGGATACTTATCACTTTCGCTTAGTCACTGAGCTAATGCCCAACAACTAGTATCCATCGTTTACGGCGTGGACTACCAGGGTATCTAATCCTGTTCGCTCCCCACGCTTTCGTCCATGAGCGTCAGTATATACGTAGTAGACTGCCTTCGCAATCGGTATTCTAAGTAATCTCTATGCATTTCACCGCTACACTACTTATTCTATCTACTTCCGTATAACTCAAGTCAACCAGTATCAAAGGCAGTTCCATAGTT
+
GGGGGGGGGGGGGGGGGGGGGGGGGGFGGGGGGGGGGGGGGGGGGGGGGGGGGGGGGGGGGGGGGGGGGGGGGGGGGGGGGGGGGGGGGGGGGGGGGEGGGGGGGGEGGGGGGGGGGGGGGGGGGGGGGGGGGGGGGGGGGGGGGGGGGGGGGGGGGGGGGGGGGGGGGGGGGGGGGGGFFGGGGGGGGGGGGFFFFFFGFGFFFFFGGGFCGFFFGADFFFFFGGFGFFAFFFFFFFFFFF@FFFFFF?BBBAFFFFFBF<<FFBA?BB:BFFFFF2)-<
@M02352:288:000000000-CKWC8:1:1101:8074:11794 2:N:0:TAGCGCTC+GTAAGGAG
CAGTCTTGCGACCGTACTCCCCAGGTGGGATACTTATCACTTTCGCTTAGTCACTGAGAATTAACCCAACAACTAGTATCCATCGTTTACGGCGTGGACTACCAGGGTATCTAATCCTGTTCGCTCCCCACGCTTTCGTCCATGAGCGTCAATATATTGTTAGTGATCTGCCTTCGCAATTGGTATTCTATGTAATATCTAAGCATTTCACCGCTACACTACATATTCTAACCACTTCACAATACTTCAAGACTAACAGTATCAATGGCAGTGCCGGAGTT
+
GGGFFGGGGGEGGGGEGFGGGGGGGGGGGGGGGGGGA@EFGGGGEGGG,EFGFGGFGGFFFGGGGGGEGGGFGGCFGFFGFDGGGGGG@FFGGGGEGGGCFGGGGFGFDFDFFD;BEGEGGGD7CFGGE@EFGEFGCDFEGGGG9EFGGGGGGGFF7D,ECFFGGGD;EFGGDADGGDDFFF,=CFGGGCF7E*=E?BFG6=97=CFG:CFF48@>=AB=(0;CFGFG<A6BF==;;@5<3)/7)9CE5))78><FFE46)-49)6)(44(35>FB>90((
@M02352:288:000000000-CKWC8:1:1101:9472:11872 2:N:0:TAGCGCTC+GTAAGGAG
CAACCTTGCGACCGTACTCCCCAGGTGGGATACTTATCACTTTCGCTTAGTCACTGAGTCGAAACCCAACAACTCGTGTCCATCGTTTACGGCGTGGACTACCAGGGTATCTCATCCTGTTCGCTCCCCACGCTTTCGTCCATGAGCGTCAGTACATACGTAGTAGACTGCCTTCGCAATCGGTATTCTGTGTAATATCTATGCATTTCACCGCTACACTACTTATTCTAACCACTTCACAATCATTCAAGACTCACAGTATCACATGCAATTTTACAGTT
+
GGGGCFGGGFCFGGGGGGGGGGGGGGGGCEGGGGGGC@CFGGGGGGGGEGFGCGGGGFGF+F@F+FC,F,CFFF,?CFGEA?F<,?<AAB8?+CFGEE<E@FB,A?FBDE?F,CE9==AFEDCEFFBBECCFGECGDCF68@==983?ECE+7;A=F,<EGGEGC,@E9,8>,599>94@4;CC?FGGGGGC2*=?CF+B+=+;@FAGFFFFCB;DGA@C;F4++;C+<A+;AA;14<5<)<),445>)4:<?F)/,)14).:<)8.))4)..6F)*626<
@M02352:288:000000000-CKWC8:1:1101:29068:11878 2:N:0:TAGCGCTC+GTAAGGAG
CAGTCTTGCGACCGTACTCCCCAGGTGGGATACTTATCACTTTCGCTTAGTCACTGAACCGAAGTCCAACAACTAGTATCCATCGTTTACGGCGTGGACTACCAGGGTATCTAATCCTGTTCGCTCCCCACGCTTTCGTCCATCAGTGTCAATACATTATTAGTGATCTGCCTTCGCAATTGGTATTCTATGTAATATCTATGCATTTCACCGCTACACTACATATTCTAACCACTTCATAATGATTCAAGATAACCAGTATCAAAGGCAATTTTACCGTT
+
GFGFFGGGGGGGGGGGGGGGGGGGGGFGGFGDFGGGGGGGGGGGGGGGEGGGGGGGGGGGGBFGGGGGFGGGGGGGGFGGGGGGGGGGDGGGGGGGGGGGGGGGGGGGDFGGGFGGGGGGGGGGGGGGGGGCFGGFGGGGGCEG>FGGGGGGGFGGGGFGGFGGGCFGGFGGGGGGG?DBFDFFGGGGGGGGGFAEECFGFGFGFFFGGFFFD>@DGFDFFFFFCFFGFFFFFFFEEECC<5EEEEFFF<C<<)9A1)4;3:>29<<?F?:?F<=AFD:??
@M02352:288:000000000-CKWC8:1:1101:29494:11937 2:N:0:TAGCGCTC+GTAAGGAG
CAGTCTTGCGACCGTACTCCCCAGGTGGGATACTTATCACTTTCGCTTAGTCACTGAGTCGAAACCCAACAACTAGTATCCATCGTTTACGGCGTGGACTACCAGGGTATCTAATCCTGTTCGCTCCCCACGCTTTCGTCCATGAGCGTCAGTATATACGTAGTAGACTGCCTTCGCAATCGGTATTCTGTGTAATATCTATGCATTTAACCGCTACACTACTTATTCTATCTACTTCCGTATAACTCAAGTCAACCAGTATCAAAGGCAGTTCCATCGGTT
+
GFFEFF@FGCCGFGGDFCEFGGF;<FFDEFGFFFG<<EFDGGGGGGGGGFFF@FFCFEFFBEGGGGFCGCFAEGDEGGGGFGGGGFFGGGGGG@BEE+AEFFFGCFGBFDG?<E<E9EEFGC=C?EGF>DE7C@:3DEDEG+DF8FFE>:EEFGGGGGGDEFFEFFFGAFF6FGCFC4CCF>CC>>:CFG@FGG5A<7+1=FGF@<8B+:=ACC5789AC@E=4FGGFFEF676@?67=?3(8EEFA9>?7AAFFFF::?9>964A)3:?6<AFF=AF:(-,
@M02352:288:000000000-CKWC8:1:1101:17744:11945 2:N:0:TAGCGCTC+GTAAGGAG
CAGTCTTGCGACCGTACTCCCCAGGTGGGATACTTATCACTTTCGCTTAGTCACTGAGCTAATGCCCAACAACTAGTATCCATCGTTTACGGCGTGGACTACCAGGGTATCTAATCCTGTTCGCTCCCCACGCTTTCGTCCATGAGCGTCAGTATATACGTAGTAGACTGCCTTCGCAATCGGTATTCTAAGTAATATCTATGCATTTCACCGCTACACTACTTATTCTATCTACTTCCGTATAACTCAAGTCAACCAGTATCAAAGGCAGTTCCATCGTT
+
GGGGGGGGGGGGDEGGGGGGGGGGGGGGGGGGGGGGGGGGGGGGGGGGGGGGGGGGGGGGGGGGGGGGGGGGGGGGGGGGGGGGGGGGGGGGGGGGGGGGGGGGFGGGGGGGGGGGGGGGGGGGGGGGGGGGGGGFAEGGGGGGGGGGGGGGGGGGGGGGGGFEGGGFGBDCFGGGGGGFFGGGGGGGGGFFGCFEFFFGFGFGFFFGGGFFDE>>GFFFFFFAFCEFCFAFFFEEEF8@E;;EEFFF<E<)-<AF?BFFFFFFDA>??008A<F49<224
@M02352:288:000000000-CKWC8:1:1101:4108:11979 2:N:0:TAGCGCTC+GTAAGGAG
CATTCTTGCGAACGTACTCCCCAGGTGGGTCACTTATCACTTTCGCTTAGCCACTCAAACCGAAGTTCGAACAGCTAGTGACCATCGTTTACGGCGTGGACTACCAGGGTATCTAATCCTGTTCGCTCCCCACGCTTTCGTCCATCAGTGTCAGTATATTATTAGTGATCTGCCTTCGCAATTGGTATTCTATGTAATATCTATGCATTTCACCGCTACACTACATATTCTAACCACTTCATAATAACTCAAGACAACCAGTATCAAAGGCAATTTTACC
+
GGGFGGGGGGGGGGGGGGGGGGG:FGFFGGGCGGGGGGGGGGGGGGGGDFGGGGGGGGGGGGG7CGGGGGGGGGGGGGGGGGGFGGGGGGGGGGGEGEFECGFGGGGGCFFFGGGGGGGGGGGGGGCFGGEFGGGGGGGGGGGGGGGGGGGCDGGFGGGGFGGGEGGFGAGCFGGGGGG5BGGFGGGGGGGCDEFFFFFGFGFGEBBGGEFGGFFDG>B@@FFF<D?FEFCFFBDE<EA@EE?5<7?@;3=EFED)3:5<:>B>AD<A>F?7.2?BFAF4
@M02352:288:000000000-CKWC8:1:1101:19625:11991 2:N:0:TAGCGCTC+GTAAGGAG
CAGTCTTGCGACCGTACTCCCCAGGTGGGATACTTATCACTTTCGCTTAGTCACTGAGAATTAACCCAACAACTAGTATCCATCGTTTACGGCGTGGACTACCAGGGTATCTAATCCTGTTCGCTCCCCACGCTTTCGTCCATGAGCGTCAGTATATACGTAGTAGACTGCCTTCGCAATCGGTATTCTAAGTAATATCTATGCATTTCACCGCTACACTACTTATTCTATCTACTTCCGTATAACTCAAGTCAACCAGTATCAAAGGCAGTTCCATAGTT
+
GGGFGGGFGGGGGGGGGGGGGGGGGGGGGFFGGGGGGGGGGGGGGGGGGGGGGGGGGGGGGGGGGGGGGGGGGGGGGGGGGGGGGGGGGGGEGGGGGGGGGG<FGG>FGGFGGGGGGGGGGFEGEGGGGGGGGGGGGGGGGGGGGGGGGGGGFGGGC=FFGGFGGGCDGFGGGGGGGGCDFGGGGGGGGGGGGFF??FF@FGFCCFFCDGFGDD@>EFFFEFFFDFFFEFFAF=EEFC@057@ECC<EFF<CFFBFFFFFD<>AB<A11::<AFFA@AB9<
@M02352:288:000000000-CKWC8:1:1101:9632:11998 2:N:0:TAGCGCTC+GTAAGGAG
CATTCTTGCGAACGTACTCCCCAGGTGGGATACTTATCACTTTCGCTTAGCCACTCAGTCCGAAAACCGAACAGCTAGTATCCATCGTTTACGGCGTGGACTACCAGGGTATCTAATCCTGTTCGCTCCCCACGCTTTCGTCCATGAGCGTCAGTATATACGTAGTAGACTGCCTTCGCAATCGGTATTCTAAGTAATATCTATGCATTTCACCGCTACACTACTTATTCTATCTACTTCCGTATAACTCAAGTCAACCAGTATCAAAGGCAGTTCCATAG
+
GGGGGGGGGGGGGGGGGGGGGGGGGGGGGGGGGGGGGGGGGGGGGGGGGGGGGGGGGGGGGDEGGGGGGGGGGGGGGGGGGGGGGGGGGGGGDGGGGGGDGGGGGGGGGGGGGGGGGGGGFGGGGG@FGGCFGGGGDGGGGGGGGFGCCGGDGGGGGGGGGFGGGGGGGGGGGGGGGFCABGGFGGCFGCCGF<CC*BCFFGFD?FFGGGFFFFFFG>@EDFEAFGEGCFFAFFCEFFFF<1?F<3<BFBA?2<<FBBFFFD92><9A241<??F<6ADF)
@M02352:288:000000000-CKWC8:1:1101:11082:11998 2:N:0:TAGCGCTC+GTAAGGAG
CAATCTTGCGACCGTACTCCCCAGGTGGATTACTTATCACTTTCGCTTAGACACTGACTGTATATCGCCAATATCGAGTAATCATAGTTTACGGCGTGGACTACCAGGGTATCTAATCCTGTTCGCTCCCCACGCTTTCGTGCCTCAGCGTCAGTATCAGTTTAGTAAGCTGCCTTCGCTATCGGTGTTCTGTGTAATATCTAAGCATTTCACCGCTACACTACACATTCCGCCTACTCCAACTGAACTCAAGTTTATCCGTATCAATGGCAGTGCCGAAG
+
GFCFDGGGGGCFGGGFGGGGGGGGGGGGGGGGGGGGGG@FGGGGDGGGFGFGGGFFGGGGGGFGGGGDGGGGFFGCGCGGGGFGGEFFGGGF>CEFGGGCF<FFGFFGGEFGGGGGGFBF9FE,CCGGGGGFECGCE8FGG?CD>F8DDC+>8EG7,ECC,@DGGGFFGGGC6@CFGGGFBCGGGE5CEFFCFAFF4BFFFGFD4?BFFFF7CF@F=>@E;A@FFG);)1;F>A?DFFF(4;;@;E)56<2>?)576:@),8((,)6:ABF02()5@21;(
@M02352:288:000000000-CKWC8:1:1101:23720:12046 2:N:0:TAGCGCTC+GTAAGGAG
CAACCTTGCGATCGTACTCCCCAGGTGGATTACTTATCACTTTCGCTTAGACACTGACCGTATATCGCCAATATCGAGTAATCATCGTTTACGGCGTGGACTACCAGGGTATCTAATCCTGTTCGCTCCCCACGCTTTCGTCCCTCAGCGTCAATTCAGGCCTAGTGAGCTGTCTTCACTATCGGTGTTCTAAGTAATATCTATGCATTTCACCGCTACACTACATATTCCGGCAACTTCACTATAACTCAAGACCGACAGTATCCAAGGCAGTTCTACCG
+
GGGGGGGGGGGGGGGGGGGGGGGGGGGGGGGGGGGGGGGGGGGGGGGGEGGGGGGGGGGGGGGGGGGGGGGGGGGCGGGGGGGGGGGGGGGGGGGGGGGGGGGGGGGGGFGGGGGGGGGGGGFFEGGGGGGGGGGGGGGGGDGGFGGGGGGGGGGGGGGGGGGGGFGGGGDG;FGGGGGFFCGGGEGGGGGGGFFC<FF:8FFFEFFGGGFGG=(?EDFFFFFFD=7FEAAAEAB>DFFFFFECE<E9:A<B33<49()-7)44)).8560:?:79?<9>(
@M02352:288:000000000-CKWC8:1:1101:5793:12051 2:N:0:TAGCGCTC+GTAAGGAG
CAGTCTTGCGACCGTACTCCCCAGGTGGGATACTTATCACTTTCGCTTAGTCACTGAGAATTAACCCAACAACTAGTATCCATCGTTTACGGCGTGGACTACCAGGGTATCTAATCCTGTTCGCTCCCCACGCTTTCGTCCATGAGCGTCAGTATATACGTAGTAGACTGCCTTCGCAATCGGTATTCTAAGTAATATCTATGCATTTCACCGCTACACTACTTATTCTATCTACTTCCGTATAACTCAAGTCAACCAGTATCAAAGGCAGTTCCATAGTT
+
GGGGGGGGGGGGGGGGGGGGGGGGGGFGGGGGGGGGGGGGGGGFGGGG7EFGGGGGGGGGGGGGFFGGDGGFGFGGGGGGGGGGGGGGGGD7F7FGCFGGGGGDFGGGGGGGGGGGFC<CEFGGGGGGGGGGGCEFGGGGGGGGGCGDGGG6EGGGGGGCFGCEFG9EG:EGGGGCGGDFFGGGGGGGGFFCCE@EFFFGFGFGCFBC:EFGDA=;EFDFFFFFGGEGCFFFFFFFCEF<@?@E?CEFFF?AF2AF<?4<<>D>A<9(214<>D?)9<0<:
@M02352:288:000000000-CKWC8:1:1101:28265:12051 2:N:0:TAGCGCTC+GTAAGGAG
CAATCTTGCGACCGTACTCCCCAGGTGGATTACTTATCACTTTCGCTTAGACACTGACTGTATATCGCCAATATCGAGTAATCATAGTTTACGGCGTGGACTACCAGGGTATCTAATCCTGTTCGCTCCCCACGCTTTCGTGCCTCAGCGTCAGTATCAGTTTAGTAAGCTGCCTTCGCTATCGGTGTTCTGTGTAATATCTAAGCATTTCACCGCTACACTACACATTCCGCCTACTCCAACTGAACTCAAGTTTATCAGTATCAATGGCAGTTTCGAGG
+
GFFGGGGGGGGGGGGGGGGGGGGGGGGGGGGGGGGGGGGGGGGGGGGGGGGGGGGGGGGGGGGGGGGGDGGGGAA7CCFGGGGGGFGFGGGGG@ECGGGGGGEEGCFFGGGGGGGGGGGGGGGFGEGDEG8=FEGEEFCGGDCD=ECGGGGGDGGACCFFGGFGGGGGGGGGGGGGGGGFFDFGGEEGGCGGGFFFFFF@9CFFEAFC:EFGF*/5=EFFFFFFGFEGFF6AB>;@@EE1@EFFFFFFFBFFFAFBFBFF><A5AFFFF>0<BB?AFF??;
@M02352:288:000000000-CKWC8:1:1101:5780:12064 2:N:0:TAGCGCTC+GTAAGGAG
CAGTCTTGCGACCGTACTCCCCAGGTGGGATACTTATCACTTTCGCTTAGTCACTGAGAATTAACCCAACAACTAGTATCCATCGTTTACGGCGTGGACTACCAGGGTATCTAATCCTGTTCGCTCCCCACGCTTTCGTCCATGAGCGTCAGTATATACGTAGTAGACTGCCTTCGCAATCGGTATTCTAAGTAATATCTATGCATTTCACCGCTACACTACTTATTCTATCTACTTCCGTATAACTCAAGTCAACCAGTATCAAAGGCAGTTCCATAGTT
+
GGGGGGGGGGGGGGGGGGGGGGGGGGGGGGGGGGGGGGGGGGGGGGGGDGGGGGGGGGGGGGGGGGGGGGGGGGGGGGGGGGGGGGGGGGECFGGGGGGGGGGGGGGGGGGGGGGGGGGGGGGGGGGGGGGGGGGGGGGGGGGGGGGGGGGGGCFGGGGGGGGGGGGGGGGGGGGGGGGFFGEEGGGGGGFGGFCECFFGFGFGFFFGGGFGGFFFGFFEFFFFGGEFEFFFFFFFFFF<;6;EEFFFFF<ABAFF?<@D2<A>DF9::1?BFFF9@A7BF
@M02352:288:000000000-CKWC8:1:1101:15369:12124 2:N:0:TAGCGCTC+GTAAGGAG
CAGTCTTGCGACCGTACTCCCCAGGTGGGATACTTATCACTTTCGCTTAGTCACTGAGAATTAACCCAACAACTAGTATCCATCGTTTACGGCGTGGACTACCAGGGTATCTAATCCTGTTCGCTCCCCACGCTTTCGTCCATGAGCGTCAGTATATACGTAGTAGACTGCCTTCGCAATCGGTATTCTAAGTAATATCTATGCATTTCACCGCTACACTACTTATTCTATCTACTTCCGTATAACTCAAGTCAACCAGTATCAAAGGCAGTTCCATAGTT
+
GGGGGGGGGGGGGGGGGGGGGGGGGGFGGGGGGGGGGGGGGGGGGGGGGGGGGGGGGGGGGGGGGGGGGGGGGGGGGGGGGGGGGGGGGGGGGGGGGGGGGGGGGGGGGGGGGGGGGGFGGGGGGGGGGGGGGGGGGGGGCCFGGGGDGGGGGGGGGGGFGGGGGGGGGGGGFFGFGGDFFGEGGGGGGG@EFFFFFF8CFGFGEFFGGGFFGFBFGF@EEFEFGGFG<AFFFFFFFCFFE0;@FEEEFF7AADFF??F44<426.6::??BFB?5=A?A<
@M02352:288:000000000-CKWC8:1:1101:15903:12129 2:N:0:TAGCGCTC+GTAAGGAG
CAGTCTTGCGACCGTACTCCCCAGGTGGGATACTTATCACTTTCGCTTAGTCACTGAGTCGAAACCCAACAACTAGTATCCATCGTTTACGGCGTGGACTACCAGGGTATCTAATCCTGTTCGCTCCCCACGCTTTCGTCCATCAGTGTCAGTATATTATTAGTGATCTGCCTTCGCAATTGGTATTCTATGTAATATCTAAGCATTTCACCGCTACACTACATATTCTAACCACTTCACAATAATTCAAGACTAACAGTATCAATGGCAGTGCCGGAGTT
+
GGGGGGGGGGGGGGGGGGGGGGGGFGGGGGGGGGGGGGGGGGGGGGGGGGGGGGGGGGGGGGGGGFGGGGGGGGGGGGGGGGGGGGGGGGGGGGGGGGGGGGGGGGGGGGGGGGGGGGGGGGGGGGGGGGGGGGEGGGGGGGGGGGGGGGGGGGGGGGGGGGGGGGGGGGFFGGGGGGGFFGGGGGGGGGGGGFFEFFFGFFFCFFFFFGF*?BBFGFFFFFFFGGFGFFFFFFF@FFFEFEFFFEEFECEA@@FAEFFFFBBBFFFF?:??FAB>FF;43
@M02352:288:000000000-CKWC8:1:1101:7038:12183 2:N:0:TAGCGCTC+GTAAGGAG
TAATCTTGCGACCGTACTCCCCAGGCGGTCTACTTAACGCGTTAGCTCCGAAAGCCACGGCTCAAGGCCACAACCTCCAAGTAGACATCGTTTACGGCGTGGACTACCAGGGTATCTAATCCTGTTTGCTCCCCACGCTTTCGCATCTGAGTGTCAGTGTCTGTCCAGGGGGCCGCCTTCGCCACTGGTATTCCTTCAGATCTCTACGCATTTCACCGCTACACCTGAAATTCTACCCCCCTCTACAGCACTCTACTTCACCAGTTTCAAATGCAGTTCCG
+
DCGGGGGGGGGGGGGGGGGGGGGGGGGGFGGGGGGGGGGGGGGGGGGGGG+CFFGGGGGGGGGGGGGGGGGCEEGFGGGGGGGGCGGGGGGGGGGGGGGGGGGG9FGGGGGGGGGGGFGGGGGGFFGGGGGGGGGGEGEGGGGGGCGGFGGGGFGEDF,DFGGGGGGFGGGGGGGGGGGFFDGGGFGF?CDFFFFFFAACFDFGFFFGDGFGGFFFGEFFBE>@GG:F0=BF40<AD:1;BBB7>BF>>112:BF*6<FFF)4<DA><24<<AAFAFBF),
@M02352:288:000000000-CKWC8:1:1101:15717:12190 2:N:0:TAGCGCTC+GTAAGGAG
CATTCTTGCGAACGTACTCCCCAGGTGGGATACTTATCACTTTCGCTTAGCCACTCAGACCGAAGTCCGAACAGCTAGTATCCATCGTTTACGGCGTGGACTACCAGGGTATCTAATCCTGTTCGCTCCCCACGCTTTCGTCCATCAGTGTCAATTGATTATTAGTAATCTGCCTTCGCAATTGGTATTCTATGTAATATCTATGCATTTCACCGCTACACTACATATTCTAACTACTTCATAATAATTCAAGATGACCAGTATCAAAGGCAATTTTACGG
+
GGGGGGGGGGGGGGGGGGGGGGGGGGCFGGGGGGGGGGGGGGGGGGGGGGGGGGGGGGGGGGGGGGGGGGGGGGGGGGGGGGGGGGGGGGGGCFEGGGGGGGGGGFFGGGGGGGGGGGGGGGGGGGGGGGGGGGGGGGGGGGGGGGFGGGGGGGFGGGGGGGGGGGFDGFGGGGGGGCDDFGGGGGGGGGGGGFFFFFFFFGFGFFFGGGFGGFFDG:@FFFFFGGEGFFFFFFFFFF?EFFFEFCCFFFFFF3=?BFFFFFFA9<BFF(.4::FBFAFF1
@M02352:288:000000000-CKWC8:1:1101:13064:12217 2:N:0:TAGCGCTC+GTAAGGAG
CAGTCTTGCGACCGTACTCCCCAGGTGGGATACTTATCACTTTCGCTTAGTCACTGAGCTAATGCCCAACAACTAGTATCCATCGTTTACGGCGTGGACTACCAGGGTATCTAATCCTGTTCGCTCCCCACGCTTTCGTCCATGAGCGTCAGTATATACGTAGTAGACTGCCTTCGCAATCGGTATTCTAAGTAATCTCTATGCATTTCACCGCTACACTACTTATTCTATCTACTTCCGTATAACTCAAGTCAACCAGTATCTAAGGCAGTTCCATAGTT
+
GGGGCFGGGGGGGGGGGGGGGGGGGGGGGGGGGGGGG<FGGGGGGGGG7FFGGGGGGGCFFFGFCCCGFEGGGGGGFCFGDGGGDCFFF,C,@FFG:FFFGFGDFDGF8AFFGAECAFFEFB=:CFBDCEC>F:@FGEFGGGFFG@DDGGEGFD;7:C@FGFGCAFC9EC,:,@F9>CCAFGGEFGC@FC;=CA@ECFFGFFBF?8BD71:;8?@BCF@3=FC8CC31738A=ACC??A@EDFE)9;<E@8)9A)=04>A2:4)6:A010(44)*-9<?4)
@M02352:288:000000000-CKWC8:1:1101:3288:12263 2:N:0:TAGCGCTC+GTAAGGAG
CAGTCTTGCGACCGTACTCCCCAGGTCGGATACTTATCACTTTCGCTTAGTCACTGAGTCGAAACCCAACAACTAGTATCCATCGTTTACGGCGTGGACTACCAGGGTATCTAATCCTGTTCGCTCCCCACGCTTTCGTCCATGAGCGTCAGTATATACGTATTAGACTGCCTTCGCACTCGGTATTCTCAGTAATATCTATGCATTCCACCGCTACACTACTTATTCTATCTACTTCCGTATAACTTAAGACAACCAGTATCAAAGGCAAATTTACCGTT
+
E<FEFFG<CFDFC:CFFGGGGC@,@E,7C@FEGGGFGGGGG9CFEFFGE@C@EGGFGGGFEFF>FFCECCF@CEFCGCAEFGFF?FGGGG7:C>FEG7EFFGEGEE:FC@F9FF;EE;<AADEF@FG@C,8CC6+@,+,@B?,,@4DD>CCEEFFGGGG8FF,@FAC9;<DEDCFF>7*3*7*=*:C<C7C819@49+1+8+++0=A++++2::3)=A;)56)12191/+3:;+;3?C),3(484))).))64((8<?)6)-66>A<?0(3(.:*-*8<B1
@M02352:288:000000000-CKWC8:1:1101:19100:12263 2:N:0:TAGCGCTC+GTAAGGAG
CATTCTTGCGAACGTACTCCCCAGGTGGGTCACTTATCACTTTCGCTTAGCCACTCAAACCGAAGTTCGAACAGCTAGTGACCATCGTTTACGGCGTGGACTACCAGGGTATCTAATCCTGTTCGCTCCCCACGCTTTCGTCCATCAGTGTCAGTATATTATTAGTGATCTGCCTTCGCAATTGGTATTCTATGTAATATCTATGCATTTCACCGCTACACTACATATTCTAACCACTTCATAATAACTCAAGACAACCAGTATCAAAGGCAATTTTACC
+
GGGGGGGGGGGGGGGGGGGGGGGGGCFFGGGGGGGGGGCGGGGGGGGGGGGGGGGGGGGGGGGGGGGGGGGGGGGGGGGGGGGGGGGGGGGGEFGGGGGGGGGGGGGGGGGGGGGGGGGGGGGFGGGGGGGGGGDEGGGGGDGGGGGGGDGGGGGFFEGGGGGGGGCDGDFGGGGGGFGA>DGEGCFGGGGGGFFFFFA@FGFGEA8FGGFGGF?FGE;;@FFFFC<FFFFFFF0=D@9ECE)<EEC@EEEEFF@FF?@FFFAB<AFBD7:71>F294>A
@M02352:288:000000000-CKWC8:1:1101:8548:12267 2:N:0:TAGCGCTC+GTAAGGAG
CATTCTTGCGAACGTACTCCCCAGGTGGGTCACTTATCACTTTCGCTTAGTCACTGAGTCGAAACCCAACAACTAGTATCCATCGTTTACGGCGTGGACTACCAGGGTATCTAATCCTGTTCGCTCCCCACGCTTTCGTCCATGAGCGTCAGTATATACGTAGTAGACTGCCTTCGCAATCGGTATTCTAAGTAATATCTATGCATTTCACCGCTACACTACTTATTCTATCTACTTCCGTATAACTCAAGTCAACCAGTATCAAAGGCAGTTCCATCGTT
+
GGGGGGGGGGGGGGGFGGGGGGGGGGDCGGGGGGGGGGGGGGGGGGGGGGGGGGGGGGGGGGGGGGGGGGGGGGGGGGGGGGGGEGGGGGDGGGGGGGGGGGGGGGGGGGGGGGGGGGGGGGEGGGGGGGGEGGGGGGGGGGGGGGGGGGGGGGGGGCGCFGGGGGGGGGGGGGGGGGGFFGGGGGGGGGGGGFFFFFFGFGFGFFFGGGFGGFFFGFDC@FFFGGFGCFFFFFFEFFFDFFFFEEE7<>BFFFFFFFFFFAABFAA:0((4<BFAF96?:
@M02352:288:000000000-CKWC8:1:1101:27574:12363 2:N:0:TAGCGCTC+GTAAGGAG
CAGTCTTGCGACCGTACTCCCCAGGTGGGATACTTATCACTTTCGCTTAGTCACTGAGAATTAACCCAACAACTAGTATCCATCGTTTACGGCGTGGACTACCAGGGTATCTAATCCTGTTCGCTCCCCACGCTTTCGTCCATGAGCGTCAGTATATACGTAGTAGACTGCCTTCGCAATCGGTATTCTAAGTAATATCTATGCATTTCACCGCTACACTACTTATTCTATCTACTTCCGTATAACTCAAGTCAACCAGTATCAAAGGCAGTTCCATAGTT
+
GGGGGGGGFGGGGGGGGGGFGGGGFFGGEGGFFGGGGGGFGGGGGGGGGGGGGGGGGGGGGGGGGFGGGGGGGGGGGGFGGGGGGGGGGGGGGGGGGGGGGGGGGGGFFGFGEGGGGGGFGGGGGGGGGGGGGGGGGGGGDGGGGGGGGEGGGGGFGGGFGGCGGGGGGGGGGGGGGGGFFCEGGGGGGGFGGF=EFAFGFFFFEFFGGGFGG>@>EFDFFFFFFGEFCAFFFFFEEFF0;?DEF<EEFF8?AFFFFB:<ABAA><DF03(8><?9FB:<<
@M02352:288:000000000-CKWC8:1:1101:25228:12417 2:N:0:TAGCGCTC+GTAAGGAG
TAATCTTGCGACCGTACTCCCCAGGCGGAATGCTTAATCCGTTAGGTGTGTCACCGAATAGCATGCTACCCGACGACTGGCATTCATCGTTTACGGTGTGGACTACCAGGGTATCTAATCCTGTTTGCTCCCCACACTTTCGCACCTCAGCGTCAGTATCGAGCCAGTGAGCCGCCTTCGCCACTGGTGTTCCTCCGAATATCTACGAATTTCACCTCTACACTCGGAATTCCACTCACCTCTCTCGAACTCAAGACCAGGAGTTTAAGAGGCAGTTCCAG
+
FGGGGGGGGGGGGGGGGGGGGGGGGGGGGGGGGGGGGGGFGGGGGGGGGGGGGGGGGGGGGGGGGGGFFGGGGGGGGGGGGGGGGGGGGGGGGGGGGGGGGGGGGGGGGGGGGGGGGGGGGGGGGGGGGGGGGGGGGGGGGGGGGGGGGGGGGGGGGGGGEGGGGFGGFGGGGGGGGDFFFGGGG6EGFGGGGFFFFFDGFGFG5A:GGGFGGFF4+=@BA?B*9DFC:@FFFFA<?7BFFFFFBF??7:?A74)*4:FBFF???<9AFB?<<0>2@256-
@M02352:288:000000000-CKWC8:1:1101:23726:12417 2:N:0:TAGCGCTC+GTAAGGAG
CATTCTTGCGAACGTACTCCCCAGGTGGGTTACTTATCACTTTCGCTTGGCCACTCAGTACTTAATCGTACCAAACAGCTAGTAACCATCGTTTACGGCGTGGACTACCAGGGTATCTAATCCTGTTCGCTCCCCACGCTTTCGTCCATGAGCGTCAGTATATACGTAGTAGACTGCCTTCGCAATCGGTATTCTGTGTAATATCTATGCATTTCACCGCTACACTACACATTCTATCTACTTCCGTATAACTCAAGTCAACCAGTATCAAAGGCAGTTC
+
GEFGGGGGFGCC@FE<FFFGGCGBFGFFDGGGGFGEFGFFGGGGGGDFGDFFECDFCGGCFFGGGGGGGF<:FGGGG?FFGGGGGGGGGGGGGGGGDGGEEEEG8FC<FFGGGGGGGGGC;F9EGFFFCEGGGEEFE>6CG6DEGEDDGCD8=EGEECFFFAFGFGGG5F;C;EFC>FG6AD8>4CCCEE;F@?FCF6FFFC6:86BDCGF7DAECGFF>BFFFC;@G)2*;FFCC?7669)6;3(/383C;9AB4>AFA<2<B6><2<)2-40;:><9>
@M02352:288:000000000-CKWC8:1:1101:11834:12467 2:N:0:TAGCGCTC+GTAAGGAG
TAGCCTTGCGGCCGTACTCCCCAGGCGGTGCACTTAACGCGTTAGCTACGACACGGCAGGGGTTAAACCCACCATATCTAGTGCACATCGTTTACGGCGTGGACTACCAGGGTATCTAATCCTGTTTGCTCCCCACGCTTTCGCGCCTCAGCGTCAGTACTCGTCCAGGAAGGCGCCTTCGCCTCTGGTGTTCCTTCGCATCTCTACGGATTTTACCCCTACATGCCAAATTCCCCTTCCCTCTCCGAGACTCTAGACTAACAGTTTCAGACGCGGTTTC
+
GGGGGGGGGEGGGGGGGGGGGGGGGGGGFGGGGGGGGGGGGEGGGGGGGGGGGGGGGEGGGGGGGGGGGGGGGGGGGGGGGFGGGGGGGGGGGGGGGGGGGGGGGGGGGGGGGFGGGGFGGGGGGGGGGCFGGGGGGGEDGCEGGGGGGGFGGDEGGDFGFGGFEEFFGDCGGGGGGDGF3CEGDFGD9:8>F>BFFFBGFD9FAFFGGE>DGF>7CF?6<:7BFG)92)?FF?<7:?<0<BB7::;1243))-.*)677)87).:<9944301)(0(86
@M02352:288:000000000-CKWC8:1:1101:18270:12467 2:N:0:TAGCGCTC+GTAAGGAG
CAGTCTTGCGACCGTACTCCCCAGGTGGGATACTTATCACTTTCGCTTAGTCACTGAGTCGAAACCCAACAACTAGTATCCATCGTTTACGGCGTGGACTACCAGGGTATCTAATCCTGTTCGCTCCCCACGCTTTCGTCCATGAGCGTCAGTATATACGTAGTAGACTGCCTTCGCAATCGGTATTCTAAGTAATATCTATGCATTTCACCGCTACACTACTTATTCTATCTACTTCCGTATAACTCAAGTCAACCAGTATCAAAGGCAGTTCCATAGTT
+
GGGGGGGGGGGGGGGGGGGGGGGGGFGFGGGGGGGGGGGGGGGGGGGGGGGGGGGGGGGGGGGGGGGGGGGGGGGGGGGGGGGGGGGGGGGGGGGGGGGGGGGGGGGGGGGGGGGGGGGGGGGGGGGGGGGGGGGGGGGGGGGGGGGGGGGGGGGGGGGGGGGGGFGGGGGGGGGGGGDFFGGGGGGGGGGGGF8CCFFGFGFGCFFFGGFCCDBFGFFEEFFFGGFGFFFFFFFFFFE<EFF3?EFFA0)6AADFF0:AFFFFFAF?:10:DBFAFA:BA
@M02352:288:000000000-CKWC8:1:1101:28181:12470 2:N:0:TATCGCTC+GTAAGTAG
CAGTCTTGCGACCGTACTCCCCAGGTGGGATACTTATCACTTTCGCTTAGTCACTAAGCTAATGCCCAACAACTAGTATCCATCGTTTTCGGCGTGGACGACCAGGGTATCTAATCCTGATCGTTCCTCACGCTTTCGTCCACGAGCGTCAGTATATACGTAGTAGACTGTCTTCGCCATCGGTATTCTTCGTAATCTATATGCATTTCTTCGCTACCCCACTTATTCTTTCTACTTCCGTATAACTCAAGTCAACCAGTATCAACGGCAGTTCCTTCGTT
+
CFA;CFGGGGEFGGGGGGGGGGGEG,CD+BFGGGGGGF6F<FF9FGGG,ECFFFF,<F,<@,C9C<E<D@F<FEF9EDEC,,9??F<@,,+8>:@C@BE+4@@:=?B==,BFCCFDEF9,C7+4A,?,,6D,B++A3=DE+3,++@@+:B>6>EA,,,8DD:63@;9E;,,3,2?**3*9A;*;9;E7D,,:;()08++=CG+8<+1+2,+4:3,2C)/(6=(+3:<C3++;@6656C3:.38:):B<F2).6)-*41.)))626(((-(9?>B*)*6,4:
@M02352:288:000000000-CKWC8:1:1101:25242:12479 2:N:0:TAGCGCCC+GTAAGGAG
CAATCTTGCGATCGTACTCCCCAGGTGGGACACTTATCACTTTCGCTTAGTCACTGAACCGAAGTCCAACAACTAGTATCCATCGTTTACGGCGTGGACTACCAGGGTATCTAATCCTGTTCGCTCCCCACGCTTTCGTCCATGAGCGTCAGTATATACGTAGTAGACTGCCTTCGCAATTGGTATTCTATGTAATATCTATGCATTTCACCGCTACACTACATATTCTAACCACTTGATAATAACTCAAGACAACCAGTATCAAAGGCAATTTTATCGTT
+
GGGGGGGGGGGGGGGGGGGGGGGGGGGGGGGFFFGGGGFGGGGGGGGGGGGGGGGGGGGCFCFFCFGGGGGGGGGGGGGGGGGGGGGGGGGGEGGGGGGGGGGGGGG=F?EFGFGFGGFGGGGEG=CFEGECGFEGGGGGGGGGFGFGGGGGGGGGGGGFGDCE>@FGGGGGGGGGGDDD4C6CFGGGG:EGG?BEFFFFFGAFEFFGGD:CG>2AEF@EFFFFCC?FFFF+06;@EE@43?C75<E@3@)3564>20><A5A24<B0:(3:A4=)*)4:<
@M02352:288:000000000-CKWC8:1:1101:13147:12499 2:N:0:TAGCGCTC+GTAAGGAG
CATTCTTGCGAACGTACTCCCCAGGTGGGATACTTATCACTTTCGCTTAGTCACTGAGTCGAAACCCAACAACTAGTATCCATCGTTTACGGCGTGGACTACCAGGGTATCTAATCCTGTTCGCTCCCCACGCTTTCGTCCATGAGCGTCAGTATATACGTAGTAGACTGCCTTCGCAATCGGTATTCTAAGTAATATCTATGCATTTCACCGCTACACTACTTATTCTATCTACTTCCGTATAACTCAAGTCAACCAGTATCAAAGGCAGTTCCATCGTT
+
GCGGGGGGGGGGGGGGGGGGGGGGGGGGGGGGGGGGGGGGGGGGGGGG7FEGGGGGGGGGGCGGGFFGGGGGGFGGGGGGGGGGGGFGDEFCFF@FGGFGGGGGGCGEFFGGDFGFEGGGGFEGGGEGGGGGGG7FFGFEEEGFEFGGGGDGEFCDFFFFGDFGGGFGGGGGGAF9DGG>FCGGFGGFGF<:FFFE?FFGFGFFCBFGDFADCEFFGF@<;47@GGFGCFFFFFEFFFF@=2;@?EEE3@F><B<FB:>DFFFAADD7<?<BA)6-06<33
@M02352:288:000000000-CKWC8:1:1101:12301:12530 2:N:0:TAGCGCTC+GTAAGGAG
CAGTCTTGCGACCGTACTCCCCAGGTGGGATACTTATCACTTTCGCTTAGTCACTGAGCTAATGCCCAACAACTAGTATCCATCGTTTACGGCGTGGACTACCAGGGTATCTAATCCTGTTCGCTCCCCACGCTTTCGTCCATCAGTGTCAGTATATTATTAGTGATCTGCCTTCGCAATTGGTATTCTATGTAATATCTATGCATTTCACCGCTACACTACATATTCTAACCACTTCATAATAACTCAAGACAACCAGTATCAAAGGCAATTTTACCGTT
+
GGGEFGGGGGGGGGGGDGGGGGGGGGGGGGGGGGGGGGGGGGGGGGGG,CFGGGGGFGGGGFGGGGGGGGGGGGGGGGGGGGGGGGGG7FGGGGGGGGGGGGGGFG@FEGGGGGGGGGGGGGGGEFGGGGGGGGGGGG?EG8CFFGGGGGGGGGGGGGGGGGGGGGGGGFGGGGCFGGGFFGGGGGGGGGGGGFFEFFFGFGFGEFFFGGFFGD2/CFFFBFFFFFEGFFFFFFFEAECCCCCCFEEEFFEF@@FFDDFAECE?EFF<?B:?FF?47A?18
@M02352:288:000000000-CKWC8:1:1101:23517:12534 2:N:0:TAGCGCTC+GTAAGGAG
CAGTCTTGCGACCGTACTCCCCAGGTGGGATACTTATCACTTTCGCTTAGTCACTGAGAATTAACCCAACAACTAGTATCCATCGTTTACGGCGTGGACTACCAGGGTATCTAATCCTGTTCGCTCCCCACGCTTTCGTCCATGAGCGTCAGTATATACGTAGTAGACTGCCTTCGCAATCGGTATTCTAAGTAATATCTATGCATTTCACCGCTACACTACTTATTCTATCTACTTCCGTATAACTCAAGTCAACCAGTATCAAAGGCAGTTCCATCGTT
+
GGGGGGGGGGGGGGGGGGGGGGGGGGGGGGGGGGGGGGGGGGGGGGGGGGGGGGGGGGGGGGGGGGGGGGGGGGGGGGGGGGGGGGGGGGGEEGEFEGGFGGGGGGGFGGGGGGGGGGGGGGGGGGGGGGGGGDEGGGGGGGGGGFGGGGGGGGGFGGGGGGGGGGGGGGGGGGGGGGGFFGGGGGGGGGGGGFFFFFFDFGFFCFAFGGFGGDFBGFD<=AE+:@3CEFCFFFFFFFE<E?;@57>EFEFFFFFFBFFB2<>>F99((4(892=2*<(44
@M02352:288:000000000-CKWC8:1:1101:10205:12542 2:N:0:TAGCGCTC+GTAAGGAG
TAATCTTGCGACCGTACTCCCCAGGCGGTCTACTTATCGCGTTAGCTGCGCCACTAAAGGATCAAGTCCTCCAACGGCTAGTAGACATCGTTTACGGCGTGGACTACCGGGGTATCTAATCCCGTTTGCTCCCCACGCTTTCGCACCTCAGTGTCAGTATCGAGCCAGTCAGTCGCCTTCGCCACTGGTGTTCCTTCCCATCTCTACGCATTTCACCGCTACACAGGAAATTCCACTAACCTCTCTCGTACTCTAGTGAGTCAGTTTTGAATGCAGTTCCA
+
GGGGGGGGGGGGGGEGGGGGGGGGGGGGGGGGGGGGGGGGGGGGGGGGGGGGGGGGGGGGGGGGGGGGGGGGGGGGGGGGGGGGGGGGGGGGGGGGGGGGGGGGGGGGGGGGGGGGGGGGGFFGGGGGGGGGGGGGGGGGGGGGGGGGGGGGGGGGGGGGGGGGGGGGGGGGGGGGGGGFFGGGGGGGGGGGGFFEFFFGFGFGFFFGGGFGGFFFGFF>FFFFGG?G:@FFFFFFFFFFF):?B7<6?<FFFFB*46@?>ABF9ABFFFBFFFF>?64>)
@M02352:288:000000000-CKWC8:1:1101:5800:12552 2:N:0:TAGCGCTC+GTAAGGAG
TAGTCTTGCGACCGTACTCCCCAGGCGGCGCGCTTAACGCGTTAGCTCCGGCACAGAAGGGGTCGAGTCCTCCTACACCAAGCGCGCACCGTTTACTGCCAGGACTACAGGGGTATCTAATCCCTTTCGCTACCCTGGCCTTCGTACCTCAGCGTCAGTAAATGTCCAGCAGGCTGCCTTCGCCATTGGTCTTCCTCTTGATATCCACGCATTTCACTGCTACACCAAGAATTCCACCTGCCCCTCCATTACTCCAGTCTAGCAGTATCGGATGCAGTTC
+
GGGGGGGGGGGGGGGFGGGGGGGGGGGGGDGEGGGGGGGGGGGGGGGGGGGGGGGGGGGGGGGGGGGGGGGGGGGGGGGGGGGGGGGGGGGGGGGGGGGGGGGGGGGGGGFGGGGGGGGFGGGGGGGGGGGGGGGGGGFGGGGGGGGGGGGGGGGGGDGGGGGGGGGGFGGG*>GGGGGFFGGGDGGGGGGGGBFFFFFGFFFGFFFGGGEGGFFFGFFFFFFFGGFGBFFBBFFAF?FFFBFFFFFBFA94>D:??BFFF<BFFAAA4?FFFFFAFFFF
@M02352:288:000000000-CKWC8:1:1101:15903:12584 2:N:0:TAGCGCCC+GTAAGGAG
CATTCTTGCGACCGTACTCCCCAGGTGGATTACTTATTACTTTCGCTTTGCCACTCAGTTCTTTATCGTCCCAAACCGCTCATTCCTCTTTTTCACCGCGTGCTCTACCAGTGTCTCTTACCCTTTTCTCTCCCCACTTTTTCGCTCCTCCGCGTCTATCTATTCTTTGTGCTCCCCCTTCCCATTTTGTTTCTTCTGTTATCTCCAAACTTTTCCCCTCCACTCTGCCTTTTCTCCCCACTTCTCAATCATACACCTCTCACTATATCACTGCATTTGC
+
9@BFFGGGGFE+C7FFGGGGGGGGG<<F,,C;CFGG@,,C<FF<C@FE<F,EFG,6C,C,C,C,C5:,,6B@F<EF,+6@++C,,5,5?,,C<,,5,4+8@7++9,,<:E<95C,C4;,,,9,C<FFG;E=:FEGEE,,@;9D+++60,,,1++63++@;DCFC,=,,;7>B,7**0**3@0:2+@:22=,*+*3*:+9+1=+DA*4;+/*=:+@4,?=55A@+;:)*)1+*/:)))6;(,,7;)))))))1)1/)/()).<<4):2))6)4:)*.6)).
@M02352:288:000000000-CKWC8:1:1101:19254:12688 2:N:0:TAGCGCTC+GTAAGGAG
CATTCTTGCGAACGTACTCCCCAGGTGGGTCACTTATCACTTTCGCTTAGCCACTCAAACCGAAGTTCGAACAGCTAGTGACCATCGTTTACGGCGTGGACTACCAGGGTATCTAATCCTGTTCGCTCCCCACGCTTTCGTCCATCAGTGTCAGTATATTATTAGTGATCTGCCTTCGCAATTGGTATTCTATGTAATATCTATGCATTTCACCGCTACACTACATATTCTAACCACTTCATAATAACTCAAGACAACCAGTATCAAAGGCAATTTTACCG
+
GFFGFGGGGGDGGGGGGGGGGGGGGGGGGGGGGGGGGGGGGGGGGGGGGGGGGGGGGGGGGGGGGGGGGGGGGGGGGGGGGGGGGGGGGGGGGGGGFGGGGGGGGGGGGGGGGGGGGGGGGGGGGGGGGGGGGGGGGGGGGGGGGGGGFGGGGGGGGGGGGGGGGGFGGGGFGGGGGCDDFGGGGG?FGGGGGFFEFFFGFGFGFFFGGGFGGF@FGB@BDFEFFC5FEFFFFF1E?EFFFE?5??<@F9AEE<1;@@FFBFB<44<><B0:BFFFF<DA(
@M02352:288:000000000-CKWC8:1:1101:17935:12704 2:N:0:TAGCGCTC+GTAAGGAG
CAGTCTTGCGACCGTACTCCCCAGGTGGGATACTTATCACTTTCGCTTAGTCACTGAGTCGAAACCCAACAACTAGTATCCATCGTTTACGGCGTGGACTACCAGGGTATCTAATCCTGTTCGCTCCCCACGCTTTCGTCCATGAGCGTCAGTATATACGTAGTAGACTGCCTTCGCAATCGGTATTCTAAGTAATATCTATGCATTTCACCGCTACACTACTTATTCTATCTACTTCCGTATAACTCAAGTCAACCAGTATCAAAGGCAGTTCCATCGTT
+
GGGGGGGGGGGGGGGGGGGGGGGGGGGGGGGGGGGGGGGGGGGGGGGGGGGGGGGGGGGGGGGGGGGGGGGGGGGGGGGGGGGGGGGGGGGFGGGGGGGGGGGGGGGGGGGGGGGGGGGGGGGGGGGGGGGGGGGGGGGGGGGGGGGGGGGGGGGGGGGGGGGGGGGGGGGGGGGGGGGFFGGGGGGGGGGGGEBEEFFGFGFGFFFGGGFGGFFFGFDEFFFFGFEGEFFFFFFFFFFDFFFFEDFFABFFFFBF?FFABAAFFBFF<BBFAD=AFBFF6
@M02352:288:000000000-CKWC8:1:1101:25966:12737 2:N:0:TAGCGCTC+GTAAGGAG
CATTCTTGCGAACGTACTCCCCAGGTGGGATACTTATCACTTTCGCTTAGTCACTCAGCTCGAAAGCCAAACAACTAGTATCCATCGTTTACGGCGTAGACTACCAGGGTATCTAATCCTGTTCGCTCCCCACGCTTTCGTGCCTCAGCGTCAGTATCAGTTTAGTAAGCTGCCTTCGCTATCGGTGTTCTGTGTAATATCTAAGCATTTCACCGCTACACTACACATTCCGCCTACTCCAACTGAACTCAAGTTTATCAGTATCAATGGCAGTTTCGAGG
+
F<FFFGGGGGGGGGGGGGGGG@FCFFGGGGGGGGGGGGGGGGGGGGGGGGFGGGGGGGGDFGGGGGGGGGEGGGGGGAFFGGGGGGGGGGGCFGGGGGDGGGGFGFGECGGGGGGGFGGGGGGFGDGGGGGGG@:FEGGGCFGGFGGGGGGGGGG7;@FFEFFGGGGGGGFGGG>F5;C??DCEDCCEEGFCGEFC>FFGFDFF?AACGG6CDA?FG)1=@FEA*54FCAA6A5@?@FF13=@B:BFBBFF?F<4@<BFABFF94A<A28::??B)*24?B
@M02352:288:000000000-CKWC8:1:1101:25960:12755 2:N:0:TAGCGCTC+GTAAGGAG
CATTCTTGCGAACGTACTCCCCAGGTGGGATACTTATCACTTTCGCTTAGTCACTCAGCTCGAAAGCCAAACAACTAGTATCCATCGTTTACGGCGTAGACTACCAGGGTATCTAATCCTGTTCGCTCCCCACGCTTTCGTGCCTCAGCGTCAGTATCAGTTTAGTAAGCTGCCTTCGCTATCGGTGTTCTGTGTAATATCTAAGCATTTCACCGCTACACTACACATTCCGCCTACTCCAACTTAACTCAAGTTTATCAGTATCAATGGCAGTTTCGAGG
+
GAFGGGGGGGGGGGGGGGGGGGGGGGFGGGGGGGGGGGGGGGGGGGGGEEFGGFFGGGGGGGGGGGGGGGGGGGGGGGGGGGGGGGGGGGGGGGGGGGEFGGGGGGGGGGGGGGGGGGGGFFFFGGGGGGGGGEGGGCEEGFGGDCFDGGGGGGGGGGGGGGGFGGGAFFCCFGGGGGGFFGGGGG5CGGGGGFFC*=FGFGFD5AFGGGFFGFFAGFBF@A3);C@GECFFFADFFEF@EF@F27)6468?2<A=AA44).)6--.6A::06?F:/4?0(
@M02352:288:000000000-CKWC8:1:1101:25043:12771 2:N:0:TAGCGCTC+GTAAGGAG
CAATCTTGCGATCGTACTCCCCAGGTGGGACACTTATCACTTTCGCTTAGTCACTTAGCTAATGCCAAACAACTAGTGTCCATCGTTTACGGCGTGGACTACCAGGGTATCTAATCCTGTTCGCTCCCCACGCTTTCGTCCATGAGCGTCAGTACATACGTAGTAGACTGCCTTCGCAATCGGTATTCTGTGTAATATCTATGCATTTCACCGCTACACTACACATTCTATCTACTTCCATATGACTCAAGTCAACCAGTATCAAAGGCAGTTCCATAGTT
+
GGFGGGGGGGGEFGGGGGGGGGGGGGFGGFFGGGGGACEFGGGGGGGGGGGGGGDGGGGGFCEFGFF<EFGGGGGGGGGGGGGGGGGGGGGGDDFEGGGGCEFFFECEBEGGGGG9FFFFFGGEGFC@EGEGGCFGGGGGEEEFGGGGGGGGGGEFGGFFGFCEC@3@FGGGGGGGGC>BFGCCCGGDGGGGG49E*==FFGFF?FF>8EFCDA@FGFBFEFFFGGFGFFFFFAEFF?EEF3?<CEECEFFCCF5F@<FD<:<2AA4:?<FFFAFBF<?<<
@M02352:288:000000000-CKWC8:1:1101:22729:12811 2:N:0:TAGCGCTC+GTAAGGAG
CATTCTTGCGAACGTACTCCCCAGGTGGGTCACTTATCACTTTCGCTTAGCCACTCAAACCGAAGTTCGAACAGCTAGTGACCATCGTTTACGGCGTGGACTACCAGGGTATCTAATCCTGTTCGCTCCCCACGCTTTCGTCCCTCAGCGTCAATATATTGTTAGTGATCTGCCTTCGCAATCGGTATTCTAAGTAATATCTATGCATTTCACCGCTACACTACTTATTCTAACCACTTCACAATAATTCAAGACAACCAGTATCAATGGCAGTTTCGAGG
+
GGGGGGGGGGDFFGGFGGGGGGGGGGGGGGGGGGGGGGGGGGGGGGGGEGGGGGGGGGGGGGGGGGGGGGGGGGGGGGGGGGGGGGGGGGGGGGGGGGGGGGGGGGGGGGGGGGGGGGGGGGGGGGDFCFGGGGGGGGGGGGGGFGGGGGGGGGGGGGGGGGGGGGGGGFGGGGGGGGGFFGGGGGGGGGGGG?FFCFFFFGFGEFFGGGFGFFFFGFFEFFFFGFE=EFFFFFFEDFEFFFEEEFF<>9AFFFFF??E?FFF9>DFFF>?FFFF:B(219
@M02352:288:000000000-CKWC8:1:1101:28588:12828 2:N:0:TAGCGCTC+GTAAGGAG
TAATCTTGCGACCGTACTCCCCAGGCGGAATGCTTAATCCGTTAGGTGTGTCACCGAACAGTATACTGCCCGACGAATGGCATTCATCGTTTACGGTGTGGACTACAAGGGTATCTAATCCTGTTTGCTCCCCACACTTTCGTACCTCAGCGTCAGTATCGAGCCAGTGAGCCGCGTTCGCCACTGGTGTTCCTCCAAATATCTACGAATTTCACACCTACACTTGGAATTCCACTCACCTCTCTCGTACTCTAAACTGATCGTTTTGGAGGTCGTCTCAG
+
9EEDGGGGCGC@@FGGGGGGGEGGGGGGGEGGGGGG9C,EFGGGGGGGG@@FDFGGGGDEFFCCA9BCGG,BFCF>4?FFGECE9,EEFC<FCB?:,AB:B9??E855B<FB,A;E;,,A,8?FGGG93E33CBFGGGGGF>3868DCCFDEC+5@D,E,@>@CB,>2?FG,41C/)955?*;C6+:<FGEC7?36@FFDCG=+7;)*275C766+0:8?FF:?77>74?666@A2:(3()4)(..,--:?4<))1.<4)4)3,.:6(-.,4(,)4)(3))
@M02352:288:000000000-CKWC8:1:1101:4639:12829 2:N:0:TAGCGCTC+GTAAGGAG
TAATCTTGCGACCGTACTCCCCAGGCGGTCTACTTAACGCGTTAGCTCCGAAAGCCACGGCTCAAGGCCACAACCTCCAAGTAGACATGGTTTACGGCGTGGACTACCAGGGTATCTAATCCTGTTTGCTCCCCACGCTTTCGCATCTGAGTGTCAGTATATTATTAGTGATCTGCCTTCGCAATTGGTATTCTATGTAATATCTATGCATTTCACCGCTACACTACATATTCTAACTACTTCATAATAATTCAAGATGACCAGTATCAAAGGCAATTTTA
+
DGFGGGGGGGGGEGGGGGGGGGGGGFEGFCCEGFGGGAGGGGGGGGGDGGCFGCFFGDEGC+?FE<AFG,D<ECC,BF<<EFGGGGGG<AFGGFFGGGGGGGGFDFCE=DFGDGFG;@FDGGFGGGGC9EFGGGCFEEDGGGGGDEE<EC,94B@@9DAF;AF;DF9;F9CEE:=DFFGFFGDGGGDCGFGG@C7CEFF+@+;+9AA::9@CFCEFF>961=@F>4;FCFFF6*54><474<BFF<2<4<B<49A=A>7)422:A<9<DA<4:0<4?AAF)
@M02352:288:000000000-CKWC8:1:1101:9285:12846 2:N:0:TAGCGCTC+GTAAGGAG
CAGTCTTGCGACCGTACTCCCCAGGTGGGATACTTATCACTTTCGCTTAGTCACTGAGTCGAAACCCAACAACTAGTATCCATCGTTTACGGCGTGGACTACCAGGGTATCTAATCCTGTTCGCTCCCCACGCTTTCGTCCATGAGCGTCAGTATATACGTAGTAGAATGCCTTCGCAATCGGTATTCTAAGTAATATCTATGCATTTCACCGCTACACTACTTATTCTATCTACTTCCGTATAACTCAAGTCAACCAGTATCAAAGGCAGTTCCATCGTT
+
FGGFEGGGGGGGGGGFGGFGGFFGGFDFGGDFGGGGGFGGGGGGGGGGGGFGGGGGGGGGGGGGGGGGGGGGGGGGGGGGGGGGDFEFGGGGGGGGGGGGGGFFGCFFGFGGGGGGGGGGGGGGCFGGGFGGGGGGGGGGGGADFGFGGGCCFGGGGGGFEECEFGGGGGGGGFGGGGGFFFDEDFGEFG@DCEFFFAF+BDFFEAAFGGF=CB9FGF@<8AE=DFCCCF=FFFCFE4)16=14<;C)),.<9A2?8?FBF264>D>:(284:A69BB034
@M02352:288:000000000-CKWC8:1:1101:9288:12864 2:N:0:TAGCGCTC+GTAAGGAG
CAGTCTTGCGACCGTACTCCCCAGGTGGGATACTTATCACTTTCGCTTAGTCACTGAGTCGAAACCCAACAACTAGTATCCATCGTTTACGGCGTGGACTACCAGGGTATCTAATCCTGTTCGCTCCCCACGCTTTCGTCCATGAGCGTCAGTATATACGTAGTAGAATGCCTTCGCAATCGGTATTCTAAGTAATATCTATGCATTTCACCGCTACACTACTTATTCTATCTACTTCCGTATAACTCAAGTCAACCAGTATCAAAGGCAGTTCCATCGTT
+
GGGGGGGGGGGGGGGGGGGGGGGGGGFGGGGGGGGGGGGGGGGGGGGGGGGGGGGGGGGGGGGGGGGGGGGGGGGGGGGGGGGGGGGGGGGGGGGGGGGGGGGGGGGGGGGGGGGGGGGGGGGGGGGGGGGGGGGGGGGGGGGGGGGGGGGGGGGGGGGGGGGGGGGGGGGGGGGGGGGFFGDECGGGGG9DF?A??6B@FGFGFFFGGGFGGFFFGFDC@FFFGGFG5FFFFFFFFFF;E;;EEFFFF:<FFFFFFF@A<>BFFAAB:?:BAABB?<:??
@M02352:288:000000000-CKWC8:1:1101:22475:12891 2:N:0:TAGCGCTC+GTAAGGAG
TAATCTTGCGACCGTACTCCCCAGGTGGATTACTTATCACTTTCGCTTAGACACTGACTGTATATCGCCAATATCGAGTAATCATAGTTTACGGCGTGGACTACCAGGGTATCTAATCCTGTTCGCTCCCCACGCTTTCGTCCATGAGCGTCAGTATATACGTAGTAGACTGCCTTCGCAATCGGTATTCTAAGTAATATCTATGCATTTCACCGCTACACTACTTATTCTATCTACTTCCGTATAACTCAAGTCAACCAGTATCAAAGGCAGTTCCATAG
+
EFGGGGGGGGGGGGGGGGGGGGGGGGGGGGGGGGGGGGGGGGGGGGGGCGGGGGGGGGGGGGGGGGGGGGGGGGGGGGGGGGGGGGGGGGGGGGGGGGGGGGGFGFGGGGGGGGGGGGGGGGGGGGGGEGGDGGGGGGGG8CCEFGGGFEGEEGGGGGGGFGGGGGGGGDFGGGGGGGG?<CFGGGGGGGGGGEFFFFFGFGFGFFFGFEFGGFFFEB@@FFFFGGECCFFFFFECEFFF8@FFFFFC3><;<69=ADF?BFF<B>ADAF6018?A?ADF)
@M02352:288:000000000-CKWC8:1:1101:8326:12955 2:N:0:TAGCGCTC+GTAAGGAG
CAACCTTGCGATCGTACTCCCCAGGTGGATTACTTATCACTTTCGCTTAGTCACTGACTGTATATCGCCAATAACGAGTAATCATCGTTTACGGCGTGGACTACCAGGGTATCTAATCCTGTTCGCTACCCACGCTTTCGTCCATGAGCGTCAATAATGGCCTAGTGAGCTGTCTTCACTATCGGTGTTCTAAGTAATATCTATGCATTTCACCGCTACACTACTTATTCCGCCCACTTCGACCAAATTCAAGAACGACAGTATCAATGGCAGTTCTACAG
+
GFGGGGGGGGGGGGGGGGGGGGGGGGGGGGGGGGGGGGGGGGGGGGGGGGGGGGGGGGGGGGGGGGGGGGGGGGGGGGGGGGGGGGGGGGGGGGGGGGGGGGGGGGGGGGGGGGGGGGGGGGGGGGGGGGGGGGGGGGGGGGGGGGGGGGGGGGGGEFCGGGGGGGGGGGGGGGGGGC5@CGGGGG7CEGGGGFFFFFFGFGFGFFFGGGFGGFFFGFFFDAEFGGEFFFFAEBFFFFFF?F<@@<BFBFFFFF?F>FFFBFFDFADFF7BBFFBFFFA9)
@M02352:288:000000000-CKWC8:1:1101:2683:12970 2:N:0:TAGCGCTC+GTAAGGAG
CAGTCTTGCGACCGTACTCCCCAGGTGGGATACTTATCACTTTCGCTTAGTCACTGAGTCGAAACCCAACAACTAGTATCCATCGTTTACGGCGTGGACTACCAGGGTATCTAATCCTGTTCGCTCCCCACGCTTTCGTCCATGAGCGTCAGTATATACGTAGTAGACTGCCTTCGCAATCGGTATTCTAAGTAATATCTATGCATTTCACCGCTACACTACTTATTCTATCTACTTCCGTATAACTCAAGTCAACCAGTATCAAAGGCAGTTCCATCGTT
+
GGGGGGGGGGGGGGGGGGGGGGGGGGGGGFGGGGGGGGGGGGGGGGGGGGGGGGGGGGGGGGGGGGGGGGGGGGGGGGGGGGGGGGGGGGGGGGGGGGGGGGGGGGGGGGGGGGGGGGGGGGGGGGGGGGGGGGGGGGGGGGGGFGGGGGGGGFGCFFGGGGGGGFGGGFGGGGGGGG4BFF5CGGGGGG;CFEFECCFGFGFCFFFGGGFGGFFFGFD<8FFF>FFGFFFFFFFFFFF?EDFFADFF23<BBD2=??:AAAFAF>A01?F?AAFFFB:B?
@M02352:288:000000000-CKWC8:1:1101:13676:12973 2:N:0:TAGCGCTC+GTAAGGAG
CAGTCTTGCGACCGTACTCCCCAGGTGGGATACTTATCACTTTCGCTTAGTCACTGAGAATTAACCCAACAACTAGTATCCATCGTTTACGGCGTGGACTACCAGGGTATCTAATCCTGTTCGCTCCCCACGCTTTCGTCCATGAGCGTCAGTATATACGTAGTAGACTGCCTTCGCAATCGGTATTCTAAGTAATATCTATGCATTTCACCGCTACACTACTTATTCTATCTACTTCCGTATAACTCAAGTCAACCAGTATCAAAGGCAGTTCCATAGTT
+
GGGGGGGGGGGGGGGGGGGGGGGGGGGGGGGGGGGGGGGGGGGGGGGG7FFGGGGGGGGGGGGGGGGGGGGGGGGGGGGGGFGGGGGGGGGGGGGGGGGGGGGGGGGGGGGGGGGGGGGGGGGGGGGGGGEEGFGGGGGGGGGGEFGC>CEGGFGGGGGGGFGGGGGGGGGGGGGGGGGDFGGGGGGGGGGGGCFEEFFGFGFGFAFGGGFDGFFFGFFFFFFFCFFGEFFFFFFFEE3?FFFE?CFEFFFEFF<FBFFBADFBAAAB:?2:<>FFFF?AF
@M02352:288:000000000-CKWC8:1:1101:28554:12977 2:N:0:TAGCGCTC+GTAAGGAG
CATTCTTGCGAACGTACTCCCCAGGTGGGTCACTTATCACTTTCGCTTAGCCACTCAAACCGAAGTTCGAACAGCTAGTGACCATCGTTTACGGCGTGGACTACCGGGGTATCTAATCCCGTTCGCTCCCCACGCTTTCGTCCATCAGTGTCAGTTGATTATTAGTGATCTGCCTTCGCAATTGGTATTCTATGTAATATCTATGCATTTCACCGCTACACTACATATTCTAACCACTTCATAATAACTCAAGACAACCAGTATCAAAGGCAATTTTACCG
+
GFGGFGGGGGGGGGGGGGGGGGGGGGGGGGDDGGGGGFGGFGGGGGG?FGGGG8FFGGGGGGCGGGGGGGGGGGGGGGGGGGCGGGGGGGGGGGGGGGEGGGFGGGGGGGGGGGGGGGFGDGGGGGGGEFEGGGGGGGGGFGEGGFGGGGGGGGGGGFFGGGGGGGGFG@FGGGGGGFGF*9FGFGFGGGGGGEFE?FAGFGFGFBFGGGFGGFFBGFFFDFFFCFFCCFFF68;7<;EEADABA<BB4)54<)3FFFF:?F<A25AA<76:6>FFFA2<(
@M02352:288:000000000-CKWC8:1:1101:3028:13006 2:N:0:TAGCGCTC+GTAAGGAG
CATTCTTGCGAACGTACTCCCCAGGTGGGTTACTTATCACTTTCGCTTGGCCACTCAGTACTTAATCGTACCAAACAGCTAGTAACCATCGTTTACGGCGTGGCCTACCAGGGTATCTAATCCTGTTCGCTACCCACGCTTTCGTTCATCCGCGTCAATCTATTGTTAGTGATCTGCCTTCTCACTTGGTCTTCTCTGTACTATCTACGCATTTCACCGCCACACTACATATTCTAACCTCTTCACAATACTTAAAGCCTAACAGTATCAATCGCCTTGC
+
FDFGGGGEFC>@FCFCDFDGGD,@F66CCCG<FFFFCDFFGGGGEGGGF7FFGG@EGC<<FCFFC@FEG8<CFGDDG,EF?,F@?FEEFGGGGD,EC@7:C+++49:,4,,?CG,@EGGCGC9F,ECE+@>>F<FDGD6B@DFEEFG+@F=EC7@C++@,DFCC9FG9FFF,7,=5CFGFF7<,+=C,DF,5B>B64==C+=+BCCF+/7)::@CF?F(1(8;;DG(*);+;;+7))7=)/7><<=3479)5)).*.)),5):)--))-.).)(.()().
@M02352:288:000000000-CKWC8:1:1101:21087:13024 2:N:0:TAGCGCTC+GTAAGGAG
TAATCTTGCGACCGTACTCCCCAGGCGGAATGCTTAATCCGTTAGGTGTGTCACCGAACAGTATACTGCCCGACGACTGGCATTCATCGTTTACGGTGTGGACTACCAGGGTATCTAATCCTGTTTGCTCCCCACACTTTCGTACCTCAGCGTCAGTATCGAGCCAGTGAGCCGCCTTCGCTATCGGTGTTCTGTGTAATATCTAAGCATTTCACCGCTACACTACATATTCCGCCCACTTCGATATCATTCAAGACAGACAGTATCAGAGGCAATTCTA
+
FCGGGGGGGGGGEGGGGGGFGGGGGGGEGEGGGGGGGGGGGGGGGGGGGGGGGGGGGGGGGGGGGGGCFGGGGGGGGGDFFCFFGGGGGGGGGGGGGGGGGGGCGDFGGGGGGGFGGDGGGGGGGGGGGGFGGGEEGGFFGGGGGDEFGGGGGGGGF9,EEGGGDFFGGDFGFGGGGGG>EGGGGEDG8=EGGFFCEFAFFGFG?6:FGGFGGFFFCEB9>FFFGG:F4@FFF?BB>BB?AD:0>B9B:AAA49AF?(78?B<7:<AA92><387:FBF2
@M02352:288:000000000-CKWC8:1:1101:8764:13037 2:N:0:TAGCGCTC+GTAAGGAG
CATTCTTGCGAACGTACTCCCCAGGTGGGTCACTTATCACTTTCGCTTAGCCACTCAAACCGAAGCTCGAACAGCTAGTGACCATCGTTTACGGCGTGGACTACCAGGGTATCTAATCCTGTTCGCTCCCCACGCTTTCGTCCATCAGTGTCAGTATATTATTAGTGATCTGCCTTCGCAATTGGTATTCTATGTAATATCTATGCATTTCACCGCTACACTACATATTCTAACCACTTCATAATAACTCAAGACAACCAGTATCAAAGGCAATTTTACC
+
GGGGGGGGGGGGGGGFGGGGGGGGGGGGGGGGGGGGGGGGGGGGGGGGGGGGGGGGGGGGGGGGGGGGGGGGGGGGGGGGGGGGGGGGGGGGGGGGGGGGGGGGGGGGGGGGGGGGGGGGGGGGGGGGGGGGGGGGGGGGGGGGFFGFCCFFFCGGGFGGGGGFFGGGGGGGGGGGGGGEEGGGGGGGGGGGGFFC<CFFFGFGFFFGGGFGGFFFGE@FFF8FCCCGFFFFFFFFFFFECCFFFFFFFEFEEFFFFF:?:95<AFAFF::?F?BAFFF<
@M02352:288:000000000-CKWC8:1:1101:15264:13054 2:N:0:TAGCGCTC+GTAAGGAG
CATTCTTGCGAACGTACTCCCCAGGTGGGATACTTATCACTTTCGCTTAGCCACTCAGATCGAAATCCAAACAGCTAGTATCCATCGTTTACGGCGTGGACTACCAGGGTATCTAATCCTGTTCGCTCCCCACGCTTTCGTCCATGAGCGTCAGTATATACGTAGTAGACTGCCTTCGCAATCGGTATTCTAAGTAATATCTATGCATTTCACCGCTACACTACTTATTCTATCTACTTCCGTATAACTCAAGTCAATCAGTATCAAAGGCAGTTCCATCG
+
GGGGGGGGGGGGGGGGGGGGGGGGFGFGEGGGGGGGGGFGGGGGGGGGGGGGGFFGGGGGGGGGGGGGGGGGGGGGGGGGGGGGGGGGGGGGGGGGGGGGGGGGGGGGGGGGGGGFFGGGGGGGGGGGGGGGGGGGGGGGGGGGGGGFEGGGGGGGGGFFGGGGGGGGGGGGGGGGGGGFFGGGGGFGGGGFGFFCFFAFFGFGFFFFCF>FGFFBGFFFFFFFGGFGCFFFFFFEEFFE<@FFFFEEFFFFEABFF)@>FFFAF<B<B06(4:FFFFFF(
@M02352:288:000000000-CKWC8:1:1101:17283:13111 2:N:0:TAGCGCTC+GTAAGGAG
CAGTCTTGCGAACGTACTCCCCAGGTGGGTTACTTATCACTTTCGCTTAGCCACGCAGACCGAAATCCAAACAGCTAGTAACCATCGTTTACGGCGTGGACTACCAGGGTATCTAATCCTGTTCGCTACCCACGCTTTCGTTCATCAGCGTCAATATATTGTTAGTGATCTGCCTTCGCAATTGGTATTCTATGTAATATCTAAGCATTTCACCGCTACACTACATATTCTAACCACTTCACAATAATTCAAGACTAACAGTATCAATGGCAGTGCCGGAG
+
GGGGGGGGGGEGGGGGGGGGGGGGGGGGGGGGGGGGGGGGGGGGGGGGGGGGGGFGGGGGGGGGGGGGGGGGGCFGGGGGGGGFDGGGGGGGGEGGGGGG?FGGGGGGGGGGGGGGGGGGGGGFEEGGGGGGGDG@EGGGGGGFFFFDFEGGCGGGGFGGAGGGGGGGFGGCFGGGGFC4?DGCDGFGGGGDDEFC<CAFAFFFC6+:@7BCCFFFG>@8@:@A4@<:?AFFAFFEFE@@<@68>FAFFFB9ABFF7)7:7>AAFA<99:0:6<0:?9>;0
@M02352:288:000000000-CKWC8:1:1101:4964:13122 2:N:0:TAGCGCTC+GTAAGGAG
TAATCTTGCGACCGTACTCCCCAGGCGGAATGCTTAATCCGTTAGGTGTGTCACCGAACAGTATACTGCCCGACGACTGGCATTCATCGTTTACGGTGTGGACTACCAGGGTATCTAATCCTGTTTGCTCCCCACACTTTCGTACCTCAGCGTCAGTATCGAGCCAGTGAGCCGCCTTCGCCACTGGTGTTCCTCCAAATATCCACGAATTTCACCTCTACACTTGGAATTCCACTCACCTCTCTCGAACTCTAGACTGATAGTTTTGGCGGCAGTTCCAG
+
FFGGGGGGGGGGGGGGGGGGGGG@FGDGGGGGGGGCFGGFEFGGGGGFGGGGGGGGEGGGGGGGGGGEGGGGGGGGGGGGGFGGGGGGGGGGGGDGGGGGGGGEFGGFGGGGGGGGG9FGGGGGGFGGGGGGGGGDEGGFGGGGGGGGGGGGGGGDFFGGGCEEEGGFG?,?FGGGGGC??G=EFF=EEGGGGFFFFFAD+CA+7AAC5EFGGFEFGF@);+;=C7>6697FF7<47(4:7??B7<0,144>A<9*9><?A9A)4>B0()((-4>?46<A9
@M02352:288:000000000-CKWC8:1:1101:4157:13126 2:N:0:TAGCGCTC+GTAAGGAG
CAGTCTTGCGACCGTACTCCCCAGGTGGGATACTTATCACTTTCGCTTAGTCACTGAGTCGAAACCCAACAACTAGTATCCATCGTTTACGGCGTGGACTACCAGGGTATCTAATCCTGTTCGCTCCCCACGCTTTCGTCCATGAGCGTCAGTATATACGTAGTAGACTGCCTTCGCAATCGGTATTCTAAGTAATATCTATGCATTTCACCGCTACACTACTTATTCTATCTACTTCCGTATAACTCAAGTCAACCAGTATCAAAGGCAGTTCCATCGTT
+
GGGGGGGGGGEGGGGGGGGGGGGGGGGGGGGGGGGGFGGGGGGGGGGGGGGGGGGGGGGGGGGGGGGGGGGGGGGGGGGGGGGGGGGGGGGDGGGGGGGGGGGGGGGGGGGGGGGGGGCGEGGGGGGGGGGGGGGGGGGGGGGGFGGGGGGGGGGGGGGGGGGGFFFGGGGGGGGGGGCDFGGGGGGGGGFCGFFFFFFGFGFGFFFGGGFGGFFFGFFFFFFFGGFGEFFFFFFFFFAFFFFFFCFFF?<<AF<FFFFFFAA2<<A7?<?FFFFFFFF?:
@M02352:288:000000000-CKWC8:1:1101:3177:13152 2:N:0:TAGCGCTC+GTAAGGAG
CAGTCTTGCGACCGTACTCCCCAGGTGGGATACTTATCACTTTCGCTTAGTCACTGAGCTAATGCCCAACAACTAGTATCCATCGTTTACGGCGTGGACTACCAGGGTATCTCATCCCGTTCGCTACCCACGCTTTCGTTCATCAGCGTCAATATCCTTTTAGTGCTCTGCCTTCGCAATCGGTATTCTCTGTCATCTCTAAGCATTTCACCGCTACACTACATATTCTAACCCCTTCACCGTACTTCAATGTCAACAGTACCAAAGTCAATTTTACATTT
+
CCEFFGGEFGCGEGGGGFGGGGFGGEFGCEDFGGGGE<EFGGGAFGGG:FFFGCFGGG8<,@FF<5FA<F,,C=E?E9EEFGFGGFFGGGC:++4+>+EF,?,E5+4,4BEG,?@>E@=A@E+@F7:,>>>+83@FGG@FC8=DD9@>CGEGC,@=;B,=ED8EF,@EG,@BF<;DD*0<?F*;C*=<F,22B*:AE+=@F+=?*=A++:+08>()3*/16=)1++1@3@C/2)((/6;;;;/((/.)-))6-.)88)).)).4)(()64))6.*56-)))
@M02352:288:000000000-CKWC8:1:1101:3195:13153 2:N:0:TAGCGCTC+GTAAGGAG
CAGTCTTGCGACCGTACTCCCCAGGTGGGATACTTATCACTTTCGCTTAGTCACTGAGCTAATGCCCAACAACTAGTATCCATCGTTTACGGCGTGGACTACCAGGGTATCTAATCCCGTTCGCTACCCACGCTTTCGTTCATCAGCGTCAATATACTGTTAGTGATCTGCCTTCGCAATCGGTATTCTATGTAATCTCTAAGCATTTCACCGCTACACTACATATTCTAACCACTTCACAGTAATTCAAGGTCAACAGTATCAAAGGCAATTTTACAGTT
+
GGGGGGGGGGGGGGGGGGGGGGGGGGGGGFGGGGGGGGGGGGGGGGCFGGFGGGGGGGGGGGGGGGGGGGGGGGGGGGGGGGGGGGGGGGGGGGGGGGGGGGGGEGGGGGGGGGGGGGGGGGGGGGGGGGGGGGGGGGGGGGGFGGGGEGGGG,EGFGGFGGGG9FGGGFFFGGGGGGDDFG5EGGGGGGGGGFCFFFFGFGCC:AFCFGFGGFFEGFFFEFFFGGFGFFFFFFF@E3?EEFFFE?97E?E44>@FFF5>96<AFFB?08:?DFF<=A<AA
@M02352:288:000000000-CKWC8:1:1101:20777:13172 2:N:0:TAGCGCTC+GTAAGGAG
CAGTCTTGCGACCGTACTCCCCAGGTGGGATACTTATCACTTTCGCTTAGCCACGCAGACCGAAATCCACACAGCTAGTAACCATCGTTTACGGCGTAGACTACCAGGGTATCTAATCCTGTTCGCTACCTACGCTTTCGTCCATCAGCGTCAATATATTGTTAGTGATCTGCCTTCGCAATCGGTATTCTATGTAATATCTAAGCATTTCACCGCTACACTACATATTCTCACCACTTCACAATAATTCAAGAACTGCAGTATCAATGGCAATTTTACGG
+
CFFFGGGDFEGGGGGGGGGGFECFGFGGGGGGGGGG9<<FGGGGGGGCFECGGF+@CC>FGEDGD85C,E=FCFFGFDFFGGFEB?7CFGGA+?FFFGGFGGGGGGFFGFEGGGFDDAD9EGG9:7CEEGFFGFGECEEEGCEGFGG6EGGGGGGGCFF9,@EFGG9CFFF;C=4B4*;A?GGGGE5CGGG7:8CE*=B@CCA+8;FFFG6@>F<:C89<@61)*;?G<7;+;A?E@?<?FBDFF>79>B<A4ABFDFF7444569:<)(.8<7F<FA<:3
@M02352:288:000000000-CKWC8:1:1101:23432:13180 2:N:0:TAGCGCTC+GTAAGGAG
CAGTCTTGCGACCGTACTCCCCAGGTGGGATACTTATCACTTTCGCTTAGTCACTGAGTCGAAACCCAACAACTAGTATCCATCGTTTACGGCGTGGACTACCAGGGTATCTAATCCTGTTCGCTCCCCACGCTTTCGTCCATGAGCGTCAGTATATACGTAGTAGACTGCCTTCGCAATCGGTATTCTAAGTAATATCTATGCATTTCACCGCTACACTACTTATTCTATCTACTTCCGTATAACTCAAGTCAACCAGTATCAAAGGCAGTTCCATCGTT
+
GGGGGGGGGGGGGGGGGGGGGGGGFGFGGGGGGGGGGGGGGGGGGGGGGGGGGGGGGGGGGGGGGGGGGGGGGGGGGGGGGGGGGGGGGGGBFGGGGGGGGGGGGGGGGGGGGGGGGGFGGGGGGGEGGGGGGGGGGGGGGGGGGFGGGGGGFGGGGGGGGG@ECADCGDGGGGGFGGDDFCCCFGFFFFFGGFAEFFFGFGFGFFAFDC8?DFB3EFFE;ACACGFDEFFFCFEFFFF;8(3.5;ADFF?BA>FFFF>92<<)6<91::04<AB4=:0,2
@M02352:288:000000000-CKWC8:1:1101:20784:13190 2:N:0:TAGCGCTC+GTAAGGAG
CAGTCTTGCGACCGTACTCCCCAGGTGGGATACTTATCACTTTCGCTTAGCCACGCAGACCGAAATCCACACAGCTAGTAACCATCGTTTACGGCGTAGACTACCAGGGTATCTAATCCTGTTCGCTACCTACGCTTTCGTCCATCAGCGTCAATATATTGTTAGTGATCTGCCTTCGCAATCGGTATTCTATGTAATATCTAAGCATTTCACCGCTACACTACATATTCTAACCACTTCACAATAATTCAAGAACTGCAGTATCAATGGCAATTTTACGG
+
GGGEFGGGGGGGGGGGGGGGGGGGGGGGGGGGGGGGGGGGGGGGGGGGGGGGGGGGGGGGGGGGGGGGGGGGGGGGGGGGGGGGGGGGGGGGGGGGGGGGGGGGGGGGGGGGGGGGGGGGGGGGGGGGGGGGGGGGGGGGGGGGGGGGGGGGGDGFGGGFGGGGGGGGGGGGFGGGGGDEFGGGGGGGGGGGGFFFFFFCFGFGFFFGGGFGGFFFGDFFDFFFGGFGFFFFFFFFFFFBFFFFFF<ABFFF>A0>A26>BFF>DADFFFFF2:BBFBF:1
@M02352:288:000000000-CKWC8:1:1101:12254:13216 2:N:0:TAGCGCTC+GTAAGGAG
CAGTCTTGCGACCGTACTCCCCAGGTGGGTCACTTATCACTTTCGCTTAGCCACTCAAACCGAAGTTCGAACAGCTAGTGACCATCGTTTACGGCGTGGACTACCAGGGTATCTAATCCTGTTTGCTCCCCACGCTTTCGCATCTGAGTGTCAGTGTCTGTCCAGGGGGCCGCCTTCGCCACTGGTATTCCTTCAGATCTCTACGCATTTCACCGCTACACCTGAATTCCTACCCCCTTTTACAGCACTCTAGTTCACCAGTTCCAAATGCAGTCCCGCGG
+
FFGGGGGAFFGGGGGGGGGGGGCEGGGGCFGGGGGFGGGGGGGGGGGG,CFGEGDFDEAFGGCFFGGGGFFGCFGGCEGGGGGGGGGGGGGGG>FFEGG+FFFGGGCCEGGGGGGGDGGGGGGGFGGGGGG8C+>>E@EGD66@9>;<F9DAE75,7@C,8C@EF7:B5F8*>EG*0*2?A<C66<:FCF9C7;4C)+0;F>6@(=>*99A7FF(5*57<<?1)9F):)/*197??;(().)5<B??2)(-626)94<?)(4:)).46<656)6)5?2(4(
@M02352:288:000000000-CKWC8:1:1101:12476:13242 2:N:0:TAGCGCTC+GTAAGGAG
CAGTCTTGCGACCGTACTCCCCAGGTGGGATACTTATCACTTTCGCTTAGTCACTGAGTCGAAACCCAACAACTAGTATCCATCGTTTACGGCGTGGACTACCAGGGTATCTAATCCTGTTCGCTCCCCACGCTTTCGTCCATGAGCGTCAGTATATACGTAGTAGACTGCCTTCGCAATCGGTATTCTAAGTAATATCTATGCATTTCACCGCTACACTACTTATTCTATCTACTTCCGTATAACTCAAGTCAACCAGTATCAAAGGCAGTTCCATCGTT
+
GGGGGGGGGGGGGEGGGGGGGGGGGGFGGGGGGGGGGGGGGGGGGGGG@FGGGGGGGGGGGGGGGGGGGGGGGGGGGGGGGGGGGGGGGGGGGGGGGGGGGGGGGGGGGGGGGGGGGGGGGGGGGGGGGGGGGGGGGGGGGGGGFGGGGGGGGGGGGGGGGGGGGGGGGGGGGGGGGGDEFGGEFGGGGGGCFEA@EFFGFGFGEFFGGGFGDFFFGFDEFFFFGGEGFFFFFFFFFF<?FDFFEEFFF?FFFF9F:?56:>F>9>A??<08<BFFFD<26
@M02352:288:000000000-CKWC8:1:1101:5533:13258 2:N:0:TAGCGCTC+GTAAGGAG
CAATCTTGCGACCGTACTCCCCAGGTGGGATACTTATCACTTTCGCTTAGTCACTGAGCTAATGCCCAACAACTAGTATCCATCGTTTACGGCGTGGACTACCAGGGTATCTAATCCTGTTCGCTCCCCACGCTTTCGTCCATGAGCGTCAGTCTATACGTAGTAGACTGCCTTCGCACTCGGTATTCTAAGTAATCACTATGCATTTCACCGCTACACTACTTATTCTATCTACTTCCGTATATCTCAATTCAACCAGTATCAAAGGCAGTTCCTTAGTT
+
<FFFGGGGGGGGGGGGGGGGGGGGG<FD:FGDGGGGC,CFCFGFECGF,FFGGG<FGC8FA,9@EF8F,FC=FDE9,6<AFFGC=DF<=9,,>=CF749F8EGF@:4:==?FF,@44C,AE4FEGC@F8@B=F:+AF6FBEEA8,,,6=3+@E,<3ED>>FGGG,=75EABG9AF9>**36**4*;B,,,,+4/18?+?FFC+08:887,101:38E*37;FCFC7C7)+@A+;CFC9A6E(34)7<))6)))))1:6)))-65<<>:?BFF))*)94556
@M02352:288:000000000-CKWC8:1:1101:24763:13261 2:N:0:TAGCGCTC+GTAAGGAG
CAGTCTTGCGACCGTACTCCCCAGGTGGGATACTTATCACTTTCGCTTAGTCACTGAGTCGAAACCCAACAACTAGTATCCATCGTTTACGGCGTGGACTACCAGGGTATCTAATCCTGTTCGCTCCCCACGCTTTCGTCCATGAGCGTCAGTATATACGTAGTAGACTGCCTTCGCAATCGGTATTCTAAGTAATATCTATGCATTTCACCGCTACACTACTTATTCTATCTACTTCCGTATAACTCAAGTCAACCAGTATCAAAGGCAGTTCCATCGTT
+
AFFFFGGGGGGGGGGGGGGGGGGGGCEGGGGFGGGGGEGFGGGFGFGGGGGGGGGGGGFGFDFFGGCEEGFCDEFEF<9?FFGGG@<FGFDDGFGGG7AFG?F<EE:FCFGGGGGFGFFGDEFEGDFECFG7F6C@EGG@EGCDD=DGGEEEF7CA;EC:;E@CC;;CGGFCEFGC7CDFFCECDGGGG97=CEFCEAFGFGF75CFFGGC:55(8E=@C@FCFFG37?8:FFFFFF?E;8(83?>44<?26>B2*4().426<-).3???:9594@42:6
@M02352:288:000000000-CKWC8:1:1101:28685:13278 2:N:0:TAGCGCTC+GTAAGGAG
CATTCTTGCGAACGTACTCCCCAGGTGGGATACTTATCACTTTCGCTTAGCCACTCAGACCGAAGTCCAAACAGCTAGTATCCATCGTTTACGGCGTGGACTACCAGGGTATCTAATCCTGTTCGCTCCCCACGCTTTCGTCCATCAGTGTCAATACATTATTAGTGATCTGCCTTCGCAATTGGTATTCTATGTAATATCTATGCATTTCACCGCTACACTACATATTCTAACCACTTCATAATGATTCAAGATAACCAGTATCAAAGGCAATTTTACCG
+
FFFAFGGGGGGFD7FAFGGGGGGGGGGGGGGGGGGGGGGGGGGGGGGGGGGGG<FGGGGGGGGGGGGGGGGFGGGGGFGGGGGGGGGFFGGGGEGFGGGGGGGGGGGGGFGGGGGAEFGGGEGGGCEG6FC@FEGDDFGGFGEGCFFGGGGGGFGGGGGGGGGCGEFFGGGGFEFGFDD?57FGFGGGF@;E76BEAFFCFCFGFFFGFGBGGFF4C5@EF6(;87?77;A7FF1<(6)7CECCEE<CEFE3C;<F9364:B2<4:A<<7:2,.=<B952(
@M02352:288:000000000-CKWC8:1:1101:25426:13313 2:N:0:TAGCGCTC+GTAAGGAG
CAGTCTTGCGACCGTACTCCCCAGGTGGGATACTTATCACTTTCGCTTAGTCACTGAGTCGAAACCCAACAACTAGTATCCATCGTTTACGGCGTGGACTACCAGGTTATCTAATCCTGTTCGCTCCCCACGCTTTCGTCCATGAGCGTCAGTATATACGTAGTAGACTGCCTTCGCAATCGGTATTCTAAGTAATCTCTATGCATTTCACCGCTACACTACTTATTCTATCTACTTCCGTATCACTCAAGTCAACCAGTACCAAAGGCAGTTCCATAGTT
+
GG9C@FGGGGGDFEFGGGGGFGGGGFGGECFGGGGGGGDFFGGGGGGGGDEFGGCFFGGGGGGDC?C7CF@FGFDFGGGGFGGG,DFF<DF:+4CFGGGGFGGGGG,9ECCGFGGGC9BFFGGEFFCFBD8+C7FFCC=ECGCCF>DGG>EEGFGGG93,3>>>C,=@E<8D9BFFGG4>9C*4;5B;ECD7C?6<CFFCFGAF<F@CDFF**0():68<@FCFGGFFEFFFFAECE?F6;?D@6C>).5)6>D2B0:)6<)66>6(.8((.-494*))..
@M02352:288:000000000-CKWC8:1:1101:2347:13326 2:N:0:TAGCGCTC+GTAAGGAG
CATTCTTGCGAACGTACTCCCCAGGTGGGTTACTTATCACTTTCGCTTGGCCACTCAGTACTTAATCGTACCAAACAGCTAGTAACCATCGTTTACGGCGTGGACTACCAGGGTATCTAATCCTGTTCGCTACCCACGCTTTCGTTCATCAGCGTCAATATATTGTTAGTGATCTGCCTTCGCAATTGGTATTCTATGTAATATCTAAGCATTTCACCGCTACACTACATATTCTAACCACTTCACAATAATTCAAGACTAACAGTATCAATGGCAGTGC
+
GGGGGGGGGGGGGGGGGGGGGGGEGGGGGGGGGGGGGGGGGGGGGGGGGGGGGGGGGGGFGGGGGGGGGGGGGGGGGGGGGGFGGGGGGGGGGGGGGGGGGGGGGGGGGGGGGGGGGGGGGGGGGGGGGGGGGGGGGGGGGGGGGGGGGGGGGGGDCEGGGGGGGGGGGGGCEGGGGGGFFGGGGGGGGG?DGEFFEFFGFGFGFFFFGGFGGFFFGFDFBE>FGGFGFFFFFFEC3>DEDFFEFFFFFFEE?<3A?AF<AF?:BFA92>>DFF>?F:79
@M02352:288:000000000-CKWC8:1:1101:27232:13381 2:N:0:TAGCGCTC+GTAAGGAG
CAATGTTGCCATCGTACTCCCCAGGTGGCTCACTTAACGCTTTCGCTTGGCCGCTGACTGTCTATCGCCAACAGCGAGTGAGCATCGTTTACGGCGTGGACTACCAGGGTATCTAATCCTGTTCGCTACCCACGCTTTCGTACATTAGCGTCAGTTATGGTCCAGTAAGCTGCCTTCGCTATCGGTGTTCTTTATAATATCTATGCATTTCACCGCTACATTAAAAATTCCGCTTAACCCTACCATACTCAATCATAACAGTTTCAAAGCCAGTTCTACAA
+
GCFFGGGGGGGGGGFGGGGGGGFCFGGF?DGGGCGFGCEEGGGG>EGGGCCFGGFGGGGGGFGGGGGEGGD7CFECGGGCGGGGGF7FFGGFGCGDGGGGGEEFGGECC,AE9?,6@EAEFFC5@:F=@F>D@F@CCEGGGGFEFD7+@C+@86EFGGGFFFEG?FGGGGGB8CC7C*75?>EED**=5EF7F4>CEFAC+2=CE48F+AAC7=?:*0:3C;E++;74=FA6>)20).8::(1:?2)167A()).*)664..)5:A4AA31?:3*4*)62.
@M02352:288:000000000-CKWC8:1:1101:5568:13388 2:N:0:TAGCGCTC+GTAAGGAG
TAGTCTTGCGACCGTACTCCCCAGGCGGCGCGCTTAACGCGTTAGCTCCGGCACGGATGGGGTCGAACCCACCCACACCAAGCGCGCAACGTTTACTGCTAGGACTACAGGGGTATCTAATCCCTTTCGCTACCCTAGCCTTCGAGCCTCAGCGTCAGTTATTGTCCAGAAAGTTGCCTTCGCCATTGGTGTTCCTCTCGATATCTACGCATTTCACTGCTACACCGAGAATTCCACTTTCCTCTCCAATACTCTAGTCAGGCAGTATCGGATGCAGTTC
+
GGGGGGGGGGGGGGGGGGGGGGGGGGGGGGGGGGGGGGGGGGGGGGGGGGGGGGGGGGGGGGGGGGGGGGGGGGGGGGGGGGGGGGGGGGGGGGGGGGGGEGGGGGGGGGGGGGGGGGGGGGFFGGGGGGGGGGGGGGGGGGGGGGGGGGGGGGGGGDGGGGGGGGGGGGD8F@CFGGGFFGGGGGFFGGFGGFFFFFFGFGFGFFFFGGFDDFFBGFA?F?<FGG9C;F>??FFFABDBBA><>BFFBFFFA<AFFD?<A0<F?FDFFFF?6>FAFAFF
@M02352:288:000000000-CKWC8:1:1101:20316:13389 2:N:0:TAGCGCTC+GTAAGGAG
TAATCTTGCGACCGTACTCCCCAGGCGGAATGCTTAATCCGTTAGGTGTGTCACCAAGTTGCAAGCAACCTGACGACTGGCATTCATCGTTTACGGCGTGGACTACCAGGGTATCTAATCCTGTTTGCTCCCCACGCTTTCGCACCTCAGCGTCAGTATCGAGCCAGTGAGCCGCCTTCGCCACTGGTTTTCCTCCAAATATCTACGAATTTCACCTCTACACTTTGAATTCCCCTCACCTTCCTCGAACTCTACACTGATAGTTTAGGTGGCAGTTCCAG
+
<F@FFGGGGGGGGGGGGGGGGGGGGGGGGGGFFGGGGEDGGGGGG@G@EGGGGGG,FDFAEFGGGGF<FEEAFD7FFECFF,CBB<EFFGFGDFBF:FG7FFF9?6BFG:FGCFGEE9CFGGEDCFAF;FG@F>=+BE8DC+AC>ECD9DF>BE8:ECGG7*>>EFFG9D>CDED<*/;5;7?C*+2C+2CC*)+(3;FF6D=FEFA3*:=CF6?=0;.<497@F*)*)/96B*..1(4<,)((..2-4:1)).)*(-*4)6564).)5.)-:7).926)6
@M02352:288:000000000-CKWC8:1:1101:28858:13422 2:N:0:TAGCGCTC+GTAAGGAG
CATTCTTGCGAACGTACTCCCCAGGTGGGATACTTATCACTTTCGCTTAGCCACTCAGTCCGAAAACCGAACAGCTAGTATCCATCGTTTACGGCGTGGACTACCGGGGTATTTAATCCCGTTCGCTACCCACGCTTTTGTTCATCCGCGTCAATATACTGTTAGTGATTTGCCTTCGCACTCGGTATTCTATGTAATCTCTAAGCATTTCACCGCTACACTATATCTTCTAACCACTTCACAGTCATTCAAGGTCAAAAGTATCAAAGGCAATTTTACAG
+
FFCAFGGGFGCEEGGGGGGGGGE@FG8FD8FFFGGGFGGFGGGFCFFG7EF9E@@EF<EEDDFBCFFFC@F@EFCGC<EF<EEDEFEFGGFGGEEFFG7F=FFGGF7FGGEF,CCF,,CDEGGFGCFGG88,BCC:EF,@8:97DF,CF>>>**>5>,DEFFGDCFF@E9;,>CCCCFGD)8<**4/;7=F@D)3)5;++3;AD)=8;;7:+:;1>8)()6@;*20.:-*0*96(4::<<<2)6<))62).647<??2*..5>AA92-)31,8:49@BF6)
@M02352:288:000000000-CKWC8:1:1101:6881:13423 2:N:0:TAGCGCTC+GTAAGGAG
CATTCTTGCGAACGTACTCCCCAGGTGGGTCACTTATCACTTTCGCTTAGCCACTCAAACCGAAGTTCGAACAGCTAGTGACCATCGTTTACGGCGTGGACTACCAGGGTATCTAATCCTGTTCGCTCCCCACGCTTTCGTCCATCAGTGTCAGTATATTATTAGTGATCTGCCTTCGCAATTGGTATTCTATGTAATATCTATGCATTTCACCGCTACACTACATATTCTAACCACTTCATAATAACTCAAGACAACCAGTATCAAAGGCAATTTTACCG
+
GGGGGGGGGGGGGGGGGGGGGGGGGGGFGGGGGGGGGGGGGGGGGGGGGGGGGGGGGGGGGGGGGGGGGGGGGGGGGGGGGGGGGGGGGGGGGGGGGGGGGGGGGGFGGGGGGGGGGGGGGGGGGGGGGGGGGGGGGGGGGGGGGGGGGGGGGGGGGFGGGGGGGGGGGGGGGGGGGFGFFGGGGGGGGGGGGFFEEFFGFGFGFFFGFGFGGF>FGFF@@FEFGGEGFFFFFFFFFFEFFFFFFEFFC<)=E4;FFFFF?FBAD<99<01:?BFBFFFF(
@M02352:288:000000000-CKWC8:1:1101:9170:13452 2:N:0:TAGCGCTC+GTAAGGAG
CAGTCTTGCGACCGTACTCCCCAGGTGGGATACTTATCACTTTCGCTTAGTCACTGAGTCGAAACCCAACAACTAGTATCCATCGTTTACGGCGTGGACTACCAGGGTATCTAATCCTGTTCGCTCCCCACGCTTTCGTCCATGAGCGTCAGTATATACGTAGTAGACTGCCTTCGCAATCGGTATTCTAAGTAATATCTATGCATTTCACCGCTACACTACTTATTCTATCTACTTCCGTATAACTCAAGTCAACCAGTATCAAAGGCAGTTCCATCGTT
+
GGGFGGGGGGGGCGGGGGGGFGGCFGFGGGGGGGGGGGGGGGGGGGGGGGGGGGGGGGGGGGGGGGGGGGGFFFGGGGGGGGGGGGGFGGGGGGGGGGGGGGGGGGGFGGGGGGGFFGFGFGGGGGEGGGGGGFFGGGDGEGGGGGGGGGGEGGFGGGFGGGGGGGGFGGGFFGGFGGGFFGGGGGGGGG@FGFFFFFFGFGFGFFFFGGFGGFFDGFF4EFEFFGEGEFFFFFEEEEFFFFFEEF><<?<<2:AF?F@-646A<AA(.01:<>?A=4:?6
@M02352:288:000000000-CKWC8:1:1101:18500:13484 2:N:0:TAGCGCTC+GTAAGGAG
CAACCTTGCGATCGTACTCCCCAGGTGGATTACTTATCACTTTCGCTTAGTCACTGACTGTATATCGCCAATAACGAGTAATCATCGTTTACGGCGTGGACTACCAGGGTATCTAATCCTGTTCGCTCCCCACGCTTTCGTCCATGAGCGTCAGTATATACGTAGTAGACTGCCTTCGCAATCGGTATTCTAAGTAATATCTATGCATTTCACCGCTACACTACTTATTCTATCTACTTCCGTATAACTCAAGTCAACCAGTATCAAAGGCAGTTCCATC
+
GGGGGGGGGGGGGGGGGGGGGEGGGGGGGGGGGGGGGGGGGGGGDGGGGGGGGGGGGGGGGGGGGGEGGGGGGGGGGGFGGGFGGGFGGGGGEGGGGGGGGGGGGGGGDGGGGGGGGGEGGGGGGGEGGGGGGGGGGGGEGGGGGDDFFDGGGGGGGGGGGCFGGGGGGGGGGGGGGFDEADGGGGFGGGGGCEF4EFF@6@FGFFFGGFFF+?9>?D@3@AEF@+97?FFFFC?EFFFCE?F?@FFFF@EFFFFFAF@B?DFFFFB)6:?B0(9>=A6:
@M02352:288:000000000-CKWC8:1:1101:28570:13495 2:N:0:TAGCGCTC+GTACGGAG
CATTCTTGCGAACGTACTCCCCAGGTGGTATACTTATCACTTTCGCTTAGCTACTCAATCCGAAAATCTAACAGCTAGTATCCATCGTTTACGGCGTGGACTACTGGGGTATCTTATCCCGTTCGCTACTCACCCTTCTGTCCATCAGTGTCAATATTATATTTGTGATCTGCCTTCGCAATCGGTATTCTATGTAATATCTATGCATTTTACCGCTACTCTACATATTCTAACCACTTCATATTACTTCATGACAAACAGTATCAAAGCAAATTTTACAA
+
,@6<EEGGGGGGDGGGGGGGGGGB@,;C6CCDFGGGG<<,6CF<BFEDC<,,CCFFCFFDA7B,C+AF,<CFF<FCFDFGG<D,<C7FC@=,8,8C=+C7,9EE,,B<+4+5,:,:@>9,+8AA@+C=E4>,B,8FD,=,CE,@F,,+7E6@E,@DE,,8,@F,@C,,>@EBF<=7?9+0**,9*@5@EAF@C;?07@=9+++5*+4C77+2**-**)6).:@8B+1+8+411;>334/.5<5))1)95)9)1).2/(.6=???))1.)((((78<FAFF)
@M02352:288:000000000-CKWC8:1:1101:6436:13573 2:N:0:TAGCGCTC+GTAAGGAG
CATTCTTGCGAACGTACTCCCCAGGTGGGTCACTTATCACTTTCGCTTAGCCACTCAAACCGAAGTTCGAACAGCTAGTGACCATCGTTTACGGCGTGGACTACCGGGGTATCTAATCCCGTTCGCTCCCCACGCTTTCGTCCATCAGTGTCAGTTGATTATTAGTGATCTGCCTTCGCAATTGGTATTCTATGTAATATCTATGCATTTCACCGCTACACTACATATTCTAACCACTTCATAATAACTCAAGACAACCAGTATCAAAGGCAATTTTACCG
+
GGGGGGGGGGGGGGGGGGGGGFGEGGGGGGGFGGGFGGGAFGGGGCFGGGGGGGGGGGGGGGGEGGGGGGGGGGGGD<EDDFGDDFGGGGGFGDGGGGGEFFGGGGGGGGGGFGFGDGGGDGFFBEDGGGGGGGGGGC<CFGE>EEFFGCGGG9EFFAFGFGGEGGGGGA;EFGGGGFDFFGFFCFEGGGGCCEFF?FCGFGFGE48FFCC:CF13CA@E@FEA6CCGC7CFFF@E(4@@?CE?<DD269>:>2:F<?E??DB4:BFAFF?B?:FAB4A<(
@M02352:288:000000000-CKWC8:1:1101:3140:13622 2:N:0:TAGCGCTC+GTAAGGAG
CATTCTTGCGAACGTACTCCCCAGGTGGGTTACTTATCACTTTCGCTTGGCCACTCAGTACTTAATCGTACCAAACAGCTAGTAACCATCGTTTACGGCGTGGACTACCAGGGTATCTAATCCTGTTCGCTACCCACGCTTTCGTTCATCAGCGTCAATATATTGTTAGTGATCTGCCTTCGCAATTGGTATTCTATGTAATATCTAAGCATTTCACCGCTACACTACATATTCTAACCACTTCACAATAATTCAAGACTCACAGTATCAATGGCATTGC
+
GGFFGGGGGGEEFGGGGGGGGGGGG<FGDEGGGGGGGGEGGGGGCFGF@:FGGGGGGGGGGGGGGGG<FEGGDFGGGF8FFGGGGEGGGGGGGGGGGGGDGGGGGGGFGGGGGGGGGGGGGG,FFGGAEGG7FEGGGGGGGGGGECFFGGGGGGGEGCA@FGGGDFCDGEFCGFGGGGGFFFGEDGGGGGCGGFFFEAFGFGFGFFFCCCFFGF?+>FF2(:2AD@@4.6AFFCE?3@;47..3?@?7<9AE395FC<A<)/(5<>F>46<A20<?*225
@M02352:288:000000000-CKWC8:1:1101:7389:13639 2:N:0:TAGCGCTC+GTAAGGAG
CAGTCTTGCGACCGTACTCCCCAGGTGGGATACTTATCACTTTCGCTTAGTCACTGAGCTAATGCCCAACAACTAGTATCCATCGTTTACGGCGTGGACTACCAGGGTATCTAATCCTGTTCGCTCCCCACGCTTTCGTCCATCAGTGTCAATTGATTATTAGTAATCTGCCTTCGCAATTGGTATTCTATGTAATATCTATGCATTTCACCGCTACACTACATATTCTAACTACTTCATAATAATTCAAGATGACCAGTATCAAAGGCAATTTTACGGTT
+
CFGFFEGGFEDGGGGFGGFGGGGGGGCFGGGGGGGGGFFEGGGGGGGGGGGGGGGGGGGGGGFGGCFGGDGGGFFGGFAGGGFFGGG?EFCFGDGDGGGGGGGGGGGGGGGGFDEGGGGGGGGG@FGDBFGCFGGGGGGGGGFGFGFGGFGGFGGD7FGGGGGFFFGGGGGGGGGFDDGEFGFCCGGGGFGFF4>E<CFGFGF>CFFFFGF>7?@DDFFCFF>AFGFD<A7+:@EFEFFFEEECCCE)951;<E?A1;:AE?EFE33(20<BFFFBB?2:?
@M02352:288:000000000-CKWC8:1:1101:2155:13660 2:N:0:TAGCGCTC+GTAAGGAG
CAGTCTTGCGACCGTACTCCCCAGGTGGGATACTTATCACTTTCGCTTAGTCACTGAGTCGAAACCCAACAACTAGTATCCATCGTTTACGGCGTGGACTACCAGGGTATCTAATCCTGTTCGCTCCCCACGCTTTCGTCCACGAGCGTCAGTATCTACGTAGTAGACTGCCTTCGCAATCGGTATTCTAAGTCATATCTATGCATTTCACCGCTACCCTACTTATTCTATCTACTTCCGTCTCACTCAAGTCCACCAGTCTCAATGGCCGTTCCATCTTT
+
FGGGGGGGGGG7@FGGGGGGGGGGGEGG7EFGGGGGG<,CFGG9CFGF,ECFGGAF<EFEFB<CFF,,DEC,EEG<ECE?9FE??FFD@FG77>C+F:FE,,9A8+8:,:BEFAAEED<?FG:>E,=3>D83F=3@FGGG8=EEEGGCEG@*7,@3,73@E98B;E,;><CFGGFGGD79F:=C*7:C7,58B78@78>+BGFF5@;72<A07),:C5(),8);+;<F<A66C+;5:<>28(4,6><B082-))-*.(.6))6-6)6((((43744@))-)
@M02352:288:000000000-CKWC8:1:1101:2171:13674 2:N:0:TAGCGCTC+GTAAGGAG
CAGTCTTGCGACCGTACTCCCCAGGTGGGATACTTATCACTTTCGCTTAGTCACTGAGTCGAAACCCAACAACTAGTATCCATCGTTTACGGCGTGGACTACCAGGGTATCTAATCCTGTTCGCTCCCCACGCTTTCGTCCACGAGCGTCAGTATATACGTAGTAGACTGCCTTCGCAATCGGTATTCTAAGTAATATCTATGCATTTCACCGCTACACTACTTATTCTATCTACTTCCGTATAACTCAAGTCAACCAGTATCAAAGGCAGTTCCATCGTT
+
GGGFFGGGGGEGGEGGGGCFFCG@FFGGGGGGGGGGAFGGGGGGGGGGGGGGGGGGGGGGGGGGGGGGGGGGFFGGGGFGGFGGGGGGGGDEGEGGGGGGG?GGFFGDGGGGGGGGGGGGGGGGEGGGGGGGGGGGFEFGGGGGGGGC7EGGGDGGGGGGFFGCFFDFG7EFGG4CGDDFFGGGFGFGFGGG@CFEEFFCFGFGFFADDGFGCB@DEF@EEFEFGGFGEFFA+1;C?3<?FB<FB<2)522>>>AF,4FA9AAFFFD012(49A/)6<(8.
@M02352:288:000000000-CKWC8:1:1101:26973:13678 2:N:0:TTGCGCTC+GTCAGGAG
TAATCTTGCGACCGTACTCCCCAGGCGGAATGCTTAATCCGTTAGGTGTGACACCAACAAGCATGCTTGCTGACGTCTGGCATTCCTCGTTTACGGTGTGGACTACCCGGGTATCTAATCCTGTTTGCTCCCCCCACTTTCGCACCTCAGCGTCAGTATCGAGCCAGTGAGCCCCCTTCGCCACTGGTGTTCCTCCGAATATCTACGACTTTCCCCTCTTCACTCGGAATTCCCCTCTCCCCTCTCGAACTCAAGACCGGGAGTTTATACGGCAGTTCCAG
+
<E@EFGGFGEGCFGGGGGGGGGGGGFCGG:<EFFGGCFCFGGGFG,E<@FEFGGG<,6C=FFCGCFGF<DFFFAEFF<FEGF9E?,<,+BDGFG=C=<CFGGG@EFG8CFGGDFFF9ED:E=EFFGFFCDGGG77CE8DF93@CGG6@6:CGGGGDF,@E@38*>,>>?,DFG*/?)?CFDG*=*0*5*:=FG?AD6;3C5+;11;8D):>71+55*0())*./0*(92@FF??1(8(4((-,41:(8((4:22)73()-((,-4<.)6.:(43)87<96.
@M02352:288:000000000-CKWC8:1:1101:16696:13697 2:N:0:TAGCGCTC+GTAAGGAG
CAATCTTGCGACCGTACTCCCCAGGTGGATTACTTATCACTTTCGCTTAGACACTGACTGTATATCGCCAATATCGAGTAATCATAGTTTACGGCGTGGACTACCAGGGTATCTAATCCTGTTCGCTCCCCACGCTTTCGTGCCTCAGCGTCAGTATCAGTTTAGTAAGCTGCCTTCGCTATCGGTGTTCTGTGTAATATCTAAGCATTTCACCGCTACACTACACATTCCGCCTACTCCAACTGAACTCAAGTTTATCAGTATCAATGGCAGTTTCCAGG
+
GFGGGGGGGGEGDGGFGGGGGGGGFDGGGGGDGGGGGGGGGGGGGGGGGGGGGGGGGGGGGFGGGGGGGGGGGGG7FGFGGGGGGGGGGGGGGGGGGGGGGGGGGGGGGGGGGGGFGFGGFGGFGGGGGGGGGGGGGGGGGFGG=FGGGGGCEGGGGEFGGGGGGGGBFFGFFGGG>CGFFGG>GEGGGGGGGFFFFFFGFGFFEFFGGGFGGFFFGEFFFFEFGGED?8;ADEDD@<6;;3;@@F<?2:A??4>FDA?>B9<26<A4)44(1(9<*)6<:
@M02352:288:000000000-CKWC8:1:1101:3176:13710 2:N:0:TAGCGCTC+GTAAGGAG
CAGTCTTGCGACCGTACTCCCCAGGTGGGATACTTATCACTTTCGCTTAGTCACTGAGCTAATGCCCAACAACTAGTATCCATCGTTTACGGCGTGGACTACCAGGGTATCTAATCCTGTTCGCTCCCCACGCTTTCGTCCATGAGCGTCAGTACATACGTAGTAGACTGCCTTCGCAATCGGTATTCTGTGTAATATCTATGCATTTCACCGCTACACTACACATTCTATCTACTTCCATATGACTCAAGTCAACCAGTATCAAAGGCAGTTCCATAGTT
+
GGGGGGGGGGGGGGGGGGGGGGGEGGFGGGGGGGGGGGGGGGGGGGGGGGGGGGGGGGGGGGGGGGGGGGGGGGGGGGGGGGGGGGGGGGGGGGGGGGGGGGGGFGGGGGGGGGGGGGGGGGGGGFGFCGGGGGGGGGGGGGGGGGGGGGGGGGGGGGGGGGCCFGGGGFGGFGGGGGGFFGDGFGGGGGFCFFFFFFFGFFFFFFFGFGFGGFFFGFF3;FFFGFEG5AAFFFFEEEA;CCCEFEFFF@2<AFAF??46<6ADFF<7??(4::F<9:?A>
@M02352:288:000000000-CKWC8:1:1101:4973:13744 2:N:0:TAGCGCTC+GTAAGGAG
CAATCTTGCGATCGTACTCCCCAGGTGGGACACTTATCACTTTCGCTTCGTCACTTAGCTAATGCCAAACACCTAGTGTCCATCGTTTACGGCGTGGACTACCAGGGTATCTAATCCTGTTCGCTCCCCACGCTTTCGTCCATGAGCGTCAGTGCATACGTAGTCGACTGCCTTCGCACTCGGTATTCTGTGTAATATCTATGCCTTTCACCGCTACCCTACACATTCTATCTCCTTCCATCTGACTCTAGTCAACGAGAATCAAAGGCCGTTCCATCGTT
+
CFG@FFGGGGGFGGGGGGGGGGGGGEEFCCEFGGGCAECGGGGGCGGGCECFFFGGGFA9@DF9EEF8CFC,CGGF<?FGGFFDFGGGFGC:BBFGG:FGF?EF@EGGGGGGGDFFGGFFFGCBF,:DB,@:F:+DD8,++6=993DDCEEGC,,,8@7>EFFG,8**3@8DFCFG>**:***4/*2>7@9+B*BC5B>81@64*=1*4,+;*8>38)6.6A(;**.;?=;8A6)4;@D<<))1)694)-)6)))7((0(,)6.8.-(((,4107)*432(
@M02352:288:000000000-CKWC8:1:1101:4991:13745 2:N:0:TAGCGCTC+GTAAGGAG
CAATCTTGCGATCGTACTCCCCAGGTGGGACACTTATCACTTTCGCTTAGTCACTTAGCTAATGCCAAACAACTAGTGTCCATCGTTTACGGCGTGGACTACCAGGGTATCTAATCCTGTTCGCTCCCCACGCTTTCGTCCATGAGCGTCAGTACATACGTAGTAGACTGCCTTCGCAATCGGTATTCTGTGTATTATCTATGCATTTCACCGCTACACTACACATTCTATCTACTTCCATATGACTCAAGTCAACCAGTATCAAAGGCAGTTCCATCGTT
+
FEFGGGGGGGDGGCFFGGFGGGGGGGGGGGGGGGGGGGGGGGGGDGGGGGGGGGGGGGGGGFGFGGGFGGGCGGGEFFGGGGGGGGGGGG74CEFGGGGGGGGG8FBEFFGGGGGGEC9FFGECFGCFEFD@FFCDFGGGGCF8E,DCEGG6CFGGGGG7FGCEFG9DFF?CBCFGGGGDFG5;CFCFGGF7F<+9EFFGFG>GFFFGCFFD*?@DGFFFEFEFDG37?+:AFFEFEEECEC56?ECE@1))766B8;FA95A>AF>:?B2:B>F>FF084
@M02352:288:000000000-CKWC8:1:1101:25064:13759 2:N:0:TAGCGCTC+GTAAGGAG
CAGTCTTGCGACCGTACTCCCCAGGTGGGATACTTATCACTTTCGCTTAGTCACTGAGAATTAACCCAACAACTAGTATCCATCGTTTACGGCGTGGACTACCAGGGTATCTAATCCTGTTCGCTCCCCACGCTTTCGTCCATGAGCGTCAGTATATACGTAGTAGACTGCCTTCGCAATCGGTATTCTAAGTAATATCTATGCATTTCACCGCTACACTACTTATTCTATCTACTTCCGTATAACTCAAGTCAACCAGTATCAAAGGCAGTTCCATAGTT
+
FGGGGGGGGGGGGGFFGGFGGGGGGGGGGGGGGGGFGGGGGGGGGGGGGGGGGGGGGGGGGGGGGGGGGGGGGGGGGGGGGGGGGGGGGGGGGGGGGGGGGGGGGGEGGGGGGGGGGFGGGGGGGGGGGGGGGGGGGGGGGGGGGGGGGGGGGGGGGGFGGGGGGGGGGGGGGGGGGGGFFGGEGGCFGGCGGFFECAFFFGCGEFFGGGF;C>@FGFFFFFFAFG5:CFFFFFE?CFE;@((.94<AEE))6<AF<:)6>:<BFFA(83<BFBFFB))69
@M02352:288:000000000-CKWC8:1:1101:2372:13763 2:N:0:TAGCGCTC+GTAAGGAG
CAGTCTTGCGACCGTACTCCCCAGGTGGGATACTTATCACTTTCGCTTAGTCACTGAGAATTAACCCAACAACTAGTATCCATCGTTTACGGCGTGGACTACCAGGGTATCTAATCCTGTTCGCTCCCCACGCTTTCGTCCCTCAGCGTCAATTCAGGCCTAGTGAGCTGTCTTCACTATCGGTGTTCTAAGTAATATCTATGCATTTCACCGCTACACTACTTATTCCGCCCACTTCGACCAAATTCAAGAACGACAGTATCAATGGCAGTTCTACAGTT
+
GGGGGGGGGGGGGGGGGGGGGGGGGGGGGGGGGGGGGGGGGGGGGGGGGGGGGGGGGGGGGGGGGGGGGGGGGGGGGGGGGGGGGGGFGGGGGGGGGGGGGGCEGGGGGGGGGGGGGGGGGFFGFGGGGGGGG7FFGGFGGGGGFFGGGGGGGGGGFFGGGGGGGACFGGFECEGGGGGFFGDGDEEGGGGGGFFFF6FDFGFGFFFGFDFGGFFEEFFC@AEFGGFGEFF3AEF@>@D;@FB<:BA<BFF<1:>D99BA)).4>2A::8??9A9<F>2<<
@M02352:288:000000000-CKWC8:1:1101:11304:13819 2:N:0:TAGCGCTC+GTAAGGAG
CAGTCTTGCGACCGTACTCCCCAGGTGGGATACTTATCACTTTCGCTTAGTCACTGAGTCGAAACCCAACAACTAGTATCCATCGTTTACGGCGTGGACTACCAGGGTATCTAATCCTGTTCGCTCCCCACGCTTTCGTCCATGAGCGTCAGTATATACGTAGTAGACTGCCTTCGCAATCGGTATTCTAAGTAATATCTATGCATTTCACCGCTACACTACTTATTCTATCTACTTCCGTATAACTCAAGTCAACCAGTATCAAAGGCAGTTCCATAGTT
+
GGGGGGGGGGGGCFGGGGGGGGGGGGGGGGGGGGGGGGGGGGGGGGGGGGGGGGGGGGGGGGGGGGGGGGGGGGGGGGGGGGGGGGGGGGGGGGGGGGGGGGGGGGGFGGGGGGGGGGGGGGGDGGGGGGGGGGGGGGGGGGGGGGGGGGGGGGGGGGGGGGGGGCFGCGGGFGGGGGGDFFGGGGGGDGGGGFFFFACCFGFGFFFGGGFGGFFEGFFFFFEFGFCGFAFFFFEEEC=@FD@FFFDA>:7BBFFFFFFFFBFFFBFF??BF>AF<=<?<<
@M02352:288:000000000-CKWC8:1:1101:21837:13825 2:N:0:TAGCGCTC+GTAAGGAG
CATTCTTGCGAACGTACTCCCCAGGTGGGTCACTTATCACTTTCGCTTAGCCACTCAAACCGAAGTTCGAACAGCTAGTGACCATCGTTTACGGCGTGGACTACCGGGGTATCTAATCCCGTTCGCTCCCCACGCTTTCGTCCATCAGTGTCAGTTGATTATTAGTGATCTGCCTTCGCAATTGGTATTCTAAGTAATATCTATGCATTTCACCGCTACACTACTTATTCTATCTACTTCCGTATAACTCAAGTCAACCAGTATCAAAGGCAGTTCCATAT
+
FFCFEEGGGGGGGGGGGFGGDFGDFEEGGGGGFEFFEGGGGGGGGDGGFGGGGGGGGGGGGGGDGAFFEGGFGGGGGGGGGGCFFGGGGGGGDFEGGGGEFGGGGDFGGC@FGGGEFGFGGGGGGEFGGGCAFGGEEFFEFECEFGGGFGGGGDFCFFFCFGAFEEGGGFGGGGG>>>DE>DGFGFFFGGGG7?FEFFFCBFCGEFFGGGFGFFFFGFFEFFFFGCEFEF=FFFFFFEFE<<>:7?9<BADBB<ABFFFFFFA4>99A226??<F<FFB6)
@M02352:288:000000000-CKWC8:1:1101:18002:13867 2:N:0:TAGCGCTC+GTAAGGAG
CATTCTTGCGAACGTACTCCCCAGGTGGGTCACTTATCACTTTCGCTTAGCCACTCAAACCGAAGTTCGAACAGCTAGTGACCATCGTTTACGGCGTGGACTACCAGGGTATCTAATCCTGTTCGCTCCCCACGCTTTCGTCCATCAGTGTCAGTATATTATTAGTGATCTGCCTTCGCAATTGGTATTCTATGTAATATCTATGCATTTCACCGCTACACTACATATTCTAACCACTTCATAATGATTCAAGATAACCAGTATCAAAGGCAATTTTACCG
+
GGGGGGGGGGGGGGGGGGGGGGGGGGGGGGGGGGGGGGGGGGGGGGGGGGGGGGGGGGGGGGGGGGGGGGGGGGGGGGGGGGGGGGGGGGGGGGGGGGGGGGGGFGGGGGGGGGGGGGGGGGGGGGGGGGGGGGGGGGGGGGGGGGGGGGGGGGGGGGGGGGGGGGGGGGGCGFGGGGGFFGGEGGGGGGGGGFFFCAFGFGFGFFFGGGFGGFFEGFFEFFFFCFFGFFFFFF=EDFFFCFF<?7CFFFFEF3@FEEFFFFFD>B<DA<BFFFFFFFF<(
@M02352:288:000000000-CKWC8:1:1101:26656:14038 2:N:0:TAGCGCTC+GTAAGGAG
CAGTCTTGCGACCGTACTCCCCAGGTGGGATACTTATCACTTTCGCTTAGTCACTTAGCTAATGCCAAACAACTAGTATCCATCGTTTACGGCGTGGACTACCAGGGTATCTAATCCTGTTCGCTCCCCACGCTTTCGTCCATGAGCGTCAGTATATACGTAGTAGACTGCCTTCGCAATCGGTATTCTAAGTAATATCTATGCATTTCACCGCTACACTACTTATTCTATCTACTTCCGTATAACTCAAGTCAACCAGTATCAAAGGCAGTTCCACAGTT
+
FGGGGGGGGGGGGGGGGGGGGGGGGEFGGGGGGGGGGGGGGGGGGGGGGGGGGGGGGGGGGGGGGGGFGGGGGGGGGGGFGGGGGGGGGGGDG++>FEGGGGGGGGGGGGGGFGFGGGGFGGFGEFGFEGGGGGCGGGGGDEFF,DFDEEGGGGGFFFGCFGGG>A=AEGGGGEDFC77AFGEEFGGGGFCGG<AEFFFGFGFFEFFFCEFCDB>FGFF3;A31;CCCCFF6@FEE43=?=?FEEF<EE;@3)6)?BFFBF><4:66????FF>F<*5:<<
@M02352:288:000000000-CKWC8:1:1101:17825:14045 2:N:0:TAGCGCTC+GTAAGGAG
CAACCTTGCGATCGTACTCCCCAGGTGGATTACTTATCACTTTCGCTTAGTCACTGACTGTATATCGCCAATAACGAGTAATCATCGTTTACGGCGTGGACTACCAGGGTATCTAATCCTGTTCGCTACCCACGCTTTCGTCCATCAGCGTCAATTCAAACCTAGTAAGCTGCCTTCGCTATCGGTGTTCTGTGTAATATCTATGCATTTCACCGCTACACTACACATTCCGCCTACTCCGACTGAATTCAAGACTAACAGTATCAATGGCAGTTTCCAAG
+
GGGGGGGGGGGGGGGGGGGGGGGGGGGGGGGGGGGGGGGGGGGGGGGGGGGGGGGGGGGGGGGGGGGGGGGGGGGGGGGGGGGGGGGGGGGGGGGGGGGDGGGGGGGGGGGGGGGGGFGGGGGGGGGGGGGGGGGGGGGGGGGGGGGGGGGGGGGGGGGGGGGGGGGGGGGGGGGFGGGFFGGGGGGGGGGGGFFFFFFGFGFGFFFFFGFGGFFFGFFF@FFFGGFGFFFFEFDFFFFFFFFFFBFFFFFAAA7B>BFFFFF2<BFFF:<:?8F<=4<A)
@M02352:288:000000000-CKWC8:1:1101:16170:14097 2:N:0:TAGCGCTC+GTAAGGAG
CATTCTTGCGAACGTACTCCCCAGGTGGGTCACTTATCACTTTCGCTTAGCCACTCAGACCGAAGTCCGAACAGCTAGTGACCATCGTTTACGGCGTGGACTACCAGGGTATCTAATCCTGTTCGCTCCCCACGCTTTCGTCCATCAGTGTCAATATATTGTTAGTGATCTGCCTTCGCAATTGGTATTCTATGTAATATCTATGCATTTCACCGCTACACTACATATTCTAACCACTTCACAATAATTCAAGATAACCAGTATCAAAGGCAATTCTACAG
+
GGGDGGGGFGEGGGGGGGGGGGGGGGGGGGGGGGGGGGGGGGGGGGGGEGFGGGGFGGGGGGCGEGGGGEGGGGGGGFGGGGGGGGGGGGGGGGGGGCEEGGGGGGGGDFGGGGFGGGGGGGGGGGGGGFEGG7FEC?FGGGGGGGCCFGGGCCFGDAFGGGGGGFGGGGG99@>FFCGDFGGFFGGGGGGGGFFE9FFGFGCFCFFCG@FDGFDFC>>4=A;FFGFGFFCF=F<EFFFFE<5737A)<AFF<28@A>FF:F29ABFAA(0(44*6B)-:)
@M02352:288:000000000-CKWC8:1:1101:23655:14108 2:N:0:TAGCGCTC+GTAAGGAG
TAATCTTGCGACCGTACTCCCCAGGCGGTCTACTTAACGCGTTAGCTCCGAAAGCCACGGCTCAAGGCCACAACCTCCAAGTAGACATCGTTTACGGCGTGGACTACCAGGGTATCTAATCCTGTTTGCTCCCCACGCTTTCGCATCTGAGTGTCAGTGTCTGTCCAGGGGGCCGCCTTCGCCACTGGTATTCCTTCAGATCTCTACGCATTTCACCGCTACACCTGAAATTCTACCCCCCTCTACAGCACTCTAGTTCACCAGTTTCAAATGCAGTTCC
+
GGGGGGGGGGGGGGGGGGGGGGGGGGGGEGGGGGGGGGGGGGGGGGGGGGGGGGGGGGGGGGGGGFGGGGGCFFGGGGGGGGGFGGGGGGGGGGGGGGGGGGGGGGGGGGGGGGGGGGGGGGGGGGGGGGGGGGGGGGGGGGGGGCEGGGGGGGGGGGGGGGGGGGGFFDGGGGDGGGGFFGGGGGGFC7ADGFFFFFFC?F=F<FFGGGFGGFFFGFFF;EFFGGFGFFFFFFFFFFFFFFF?FAA?:<:BFFB9)-9:>>B(6:ADABFFFFF2@AFF
@M02352:288:000000000-CKWC8:1:1101:10850:14143 2:N:0:TAGCGCTC+GTAAGGAG
CATTCTTGCGAACGTACTCCCCAGGTGGGATACTTATCACTTTCGCTTGGCCGCGCAGACCGAAGTCCACACAGCTAGTATCCATCGTTTACGGCGTGGACTACCAGGGTATCTAATCCTGTTCGCTACCCACGCTTTCGTCCATCAGCGTCAATACATTGTTAGTGATCTGCCTTCGCAATCGGTATTCTATGTAATATCTATGCATTTCACCGCTACACTACATATTCTAACCACTTCACAATGATTCAAGACCGCCAGTATCAAAGGCAGTGCTACGG
+
FFGGGGGGGGGGGDGGGGGGGGGGGGGGGGGGGGGGGGDFGGFFGGGGGGGGGGGGGGGGGGGEFGFGGGFEGGGGGGGGFGGGGGGGFGGCCEGGGGGDGGGGGGGDGGGGGFGGGGFGFFDGGGGGGGGFGGGG7DFGEGGGGGGFGGGGGGGGG,DCGGGGGG9DEGGGGCGGGGG:BGFGGGGGGGGGGFFFEFA+AGFGEAFGGGFGGF0:CB@FFFEFFGAC<FFFF?1)1:>?F?F?BA9AFDFFF)8>9B>39>>>A)<A><???<6)@24:,
@M02352:288:000000000-CKWC8:1:1101:21726:14157 2:N:0:TAGCGCTC+GTAAGGAG
CAGTCTTGCGACCGTACTCCCCAGGTGGGATACTTATCACTTTCGCTTCGTCACTGAGTCGAAACCCAACAACTAGTATCCATCGTTTACGTCGTGGACTACCAGGGTATCTAATCTTGTTCGCTCCCCACGCTTTCGTCCCTCAGCGTCAGTATATATGTAGTAGACTGCCTTCGCAATCGGTATTCTAAGTAATATCTATGCATTTCACCGCTACACTACTTATTCTATCTACTTCCGTATAACTCAAGTCAACCAGTATCAAAGGCAGTTCCATAGTT
+
GGGEFGGGGGGEFGGGGGGGGGGGGGFGGGGGGGGGGC<FCGGEGGGG,CCFGGGGGGGAFC<B+,8?FGD,E,,:C5EE?CAACBEFDDECA>=BF+BBA=F?,+4:E=,EFGGG,,,C=F+@F<+6B8B:F+8>9+@38+6,63D8CC@EC:;EE=,@E;FG,@FGCFCE,@ACD7*<A/11*=:;FB,9+8+**+==18B70:=+4:+**:5/?A@CEF<;@+)7<AFF=+79E?<@.2,//9))/3.7>):=:<FA9446:4)((44,6:96?2))-
@M02352:288:000000000-CKWC8:1:1101:2885:14188 2:N:0:TAGCGCTC+GTAAGGAG
CAATCTTGCGATCGTACTCCCCAGGTGGGACACTTATCACTTTCGCTTAGTCACTGAGCTAATGCCCAACCACTAGTGTCCATCGTTTACGGCGTGTACTACCAACGTATCTAATCCTGTTCGCTCCCCACGCTTTCGTCCATGAGCGTCAGTACATACGTAGTAGACTGCCCTCGCAATCGGCATTCTGTGTAATATCTATGCATTTCACCCCCACACTACACATTCCATCTACTTCCATATGACTCAAGTCAACCAGTATCCAAGGCAGGTCCATGCTT
+
CEFGGGGFDGC-CFGGGGGGGEE@@;;C7F6,CFGGGFEFGFGGC7BD,C@FGG<@E@C9C,,,6AEFFG,BD@FG<<6ECFGF:BFDFFC,4:CF+,,,<?<,,+844E,?FF;49>,C,,=+@=CGE,=+@+++8AD=E3@D98=C@C6EG,,3=CFGFFFE,,73,,@:,1;*30*36**4**2>DFE+5/97*4+=B@+:CF>:+414*)(.=8;3(;);8CCG);:A+7.64?E>7)1937.6)3)7)))*4-)6)..)),5((((((5/4=2(6.
@M02352:288:000000000-CKWC8:1:1101:2868:14189 2:N:0:TAGCGCTC+GTAAGGAG
CAATCTTGCGATCGTACTCCCCAGGTGGGACACTTATCACTTTCGCTTAGTCACTGAGCTAATGCCCAACAACTAGTGTCCATCGTTTACGGCGTGGACTACCAGGGTATCTAATCCTGTTCGCTCCCCACGCTTTCGTCCATGAGCGTCAGTACATACGTAGTAGACTGCCTTCGCAATCGGTATTCTGTGTAATCTCTATGCATTTCACCGCTACACTACACATTCTATCTACTTCCATATGACTCAAGTCAACCAGTATCAAAGGCAGTTCCATAGTT
+
GFGGGGGGGGGGGGGGGGGGGGGGGEFGDCCCFFGGF<FGGGGCFGGGGGGGGGFFGGGGF,CFGGGGGGCGGFGDCDGFGGGGGGGGD<F7F>FGG7?AEFGGF::?FCFGGGFBFGGEEFG7C<C@+@C=F=+:EEGGGEDDDDE>CEGGGC,5EFFGFGGGG<F,@FGGGGGGC>9>FF>?*;BFGGFDC*+>*+4BFGFC<FFGGG+**8>;GF1646)8C4<C<+:FFFFFCF83<.?)?CFFE@)9>?)A10).-).)6)).0:0:)54)*).:<
@M02352:288:000000000-CKWC8:1:1101:3119:14200 2:N:0:TAGCGCTC+GTAAGGAG
CATTCTTGCGAACGTACTCCCCAGGTGGGTTACTTATCACTTTCGCTTGGCCACTCAGTACTTAATCGTACCAAACAGCTAGTAACCATCGTTTACGGCGTGGACTACCAGGGTATCTAATCCTGTTCGCTACCCACGCTTTCGTTCATCAGCGTCAATATATTGTTAGTGATCTGCCTTCGCAATTGGTATTCTATGTAATATCTATGCATTTCACCGCTACACTACTTATTCTATCTACTTCCGTATAACTCAAGTCAACCAGTATCAAAGGCAGTTC
+
GGGGFGGGGGGGGGGGGGGGGGGGGGGGGGGGGGGGGGGGGGGGGGGGGGGGGGGGGGGGGGGGGGGGGGGGFGGGGGGGGGGGGGGGGGGGGGGGEGGGGGGGGGGGGG8FEGFFGGGGGGGGGGGGGGGGGGGGGGGGGGGGGGGGGGGGGGGGGGGFFFGGGGGFGGGGGGGGGFGFFGGGCGGFDGFGGFA<AFFG>FFGFFFGGGCGGFEFGA@>FFFFGD;FFCAFFFFFFFFFFFFF<2EDFFFFFEFF@C6<CEFBFFADFFFAA?><>84<
@M02352:288:000000000-CKWC8:1:1101:19199:14209 2:N:0:TAGCGCTC+GTAAGGAG
CAGTCTTGCGACCGTACTCCCCAGGTGGGATACTTATCACTTTCGCTTAGTCACTGAGAATTAACCCAACAACTAGTATCCATCGTTTACGGCGTGGACTACCAGGGTATCTAATCCTGTTCGCTCCCCACGCTTTCGTCCATGAGCGTCAGTATATACGTAGTAGACTGCCTTCGCACTCGGTATTCTAAGTAATATCTATGCATTTCACCGCTACACTACTTATTCTATCTACTTCCGTATAACTCAAGTCAACCAGTATCAAAGGCAGTTCCATAGTT
+
GGGGGGGGGGGGGGGGGGGGGGGGGGGGGGGGGGGGGGGGGGGGGGGGGGGGGGGFGFGGGGGGGGGGGGGGGGGGGGGGGGGGGGGGFGDCFEGGGGGGGGGGGGGG@EGGGGGFGFFGGGGGGGGGGFGBFFEGGGGGGGGFDEFGGGGDCGFFFCFFGGGGGGGGGGGGGGGGGG4*?F5CFGFGG7@>FEFECFACAF6DFFFGGGFGDD3>EFDF;AEF>F?FEFFFFFEEEFF0;?F)/44>A4>>FA<BBF)66<<A)-60141:BFF<FB7<<
@M02352:288:000000000-CKWC8:1:1101:23659:14223 2:N:0:TAGCGCTC+GTAAGGAG
TAATCTTGCGACCGTACTCCCCAGGCGGAATGCTTAATCCGTTAGGTGTGACACCAACAAGCATGCTTGCTGACGTCTGGCATTCATCGTTTACGGTGTGGACTACCAGGGTATCTAATCCTGTTTGCTCCCCACACTTTCGCACCTCAGCGTCAGTATCGAGCCAGTGAGCCGCCTTCGCCACTGGTGTTCCTCCGAATATCTACGAATTTCACCTCTACACTCGGAATTCCACTCACCTCCCTCGAACTCAAGACCAGGAGTTTACAAGGCAGTTCCAG
+
EFEGGGGGGGGDEGGGGGGGGGGGGGGGGGFGGGGGGGGGGGGGGGGGGGGGGGGGGGGGGGGGGGGGGGGGGGGGGGGGGGGGGGGGGGGGGGGGGGGGGGGGGGGGGGGGGGGGGGGGGFGGGGGGCGGGGGGGGGGGFC8EGGGGGGGGEGGGGGCGGGGGGGGGGFFEFGGGGDGFFGGGGGGGFGGGGEA=@B>D5FFGFFFGGGFGFFEFFF3@ECF6CC<CB@4BF6><:7:?DF(4:?>BFF:9A774:(83(:(4:<AD>>??0(8:B654.
@M02352:288:000000000-CKWC8:1:1101:23739:14225 2:N:0:TAGCGCTC+GTAAGGAG
CACTGTTGCCAGCGTACTCCCCAGGTGGCTAACTTAATACTTTCGCTTTGGCACTCATCTTCAAGTAGACAAGCACCGAGTTAGCATCGTTTACGGCGTGGACTACCAGGGTATCTAATCCTGTTCGCTCCCCACGCTTTCGTCCCTCAGCGTCAATTCAGGCCTAGTGAGCTGTCTTCACTATCGGTGTTCTAAGTAATATCTATGCATTTCACCGCTACACTACTTATTCCGCCCACTTCGACCAAATTCAAGAACGACAGTATCAATGGCAGTTCTA
+
GGGGGGGGGCG9ECGGGGGFGGGGGGGGFEFGGGGGGGGGGGGGGGGGGGGGGGGGG9FGGGGGGGGGGGGGGGGGGGCGGGGFGGGGGGGGGGGGGGGGGGGGGGGGGGGGGGGGGCFGGGGGGGGG+@CFCDEGG6@FFGFGGGGFGGGGGGGGCA9EGFGGGCFGFCFGCCCGGGGFFGGGF7EEEGGGGFFEF6FGFG@CCFFFDGF=7BC**:@@5*(B<DFG<FFFFF(39;((;<<<(3:D;DFFFFFFFB>6>6(5AAAFB<)(((0444AB
@M02352:288:000000000-CKWC8:1:1101:11634:14259 2:N:0:TAGCGCTC+GTAAGGAG
TAATCTTGCGACCGTACTCCCCAGGCGGAATGCTTAATCCGTTAGGTGTGTCACCGAACAGTATACTGCCCGACGACTGGCATTCATCGTTTACGGTGTGGACTACCAGGGTATCTAATCCTGTTTGCTCCCCACACTTTCGTACCTCAGCGTCAGTATCGAGCCAGTGAGCCGCCTTCGCCACTGGTGTTCCTCCAAATATCTACGAATTTCACCTCTACACTTGGAATTCCACTCACCTCTCTCGAACTCTAGACTGATAGTTTTGGAGGCAGTTCCAG
+
FGGGGGGGGGGGGGGGGGGGGGGGGGGGGGGGGGGGGGGGGGGGGGGGGGGGGGGGGGGGGGGGGGGGGGGGGGGGGGGGGGGGGGGGGGGGGGGGGGGGGGGGGGGGGGGGGGGGGGGGGGGGGGGGGGGGGGGGGGGGGGGFGGGGGGGGGGGGGGGGCFGGGGGGGFGGGGGGGGGFFGGGGGGGGGGGGFFFFFFGFGFGFF>GGGFGF6CFFFFFF6@FGGFG4?FFFFFAB:BFFF7<4>BFBFFFFF4*69F:<:>AAAD09><??:DFFFF<-
@M02352:288:000000000-CKWC8:1:1101:29288:14263 2:N:0:TAGCGCTC+GTAAGGAG
TAATCTTGCGACCGTACTCCCCAGGCGGTCTACTTAACGCGTTAGCTCCGAAAGCCACGGCTCAAGGCCACAACCTCCAAGTAGACATCGTTTACGGCGTGGACTACCAGGGTATCTAATCCTGTTTGCTCCCCACGCTTTCGCATCTGAGTGTCAGTGTCTGTCCAGGGGGCCGCCTTCGCCACTGGTATTCCTTCAGATCTCTACGCATTTCACCGCTACACCTGAAATTCTACCCCCCTCTACAGCACTCTAGTTCACCAGTTTCAAATGCAGTTCC
+
GGGGGGGGGGGCCEEFFCFFGGGEGGGDFGGFGGGGGGGDGGGGGGGGFGG@F>FGGGGGGGGGGGGGGGGGGGGGGGGGGGGGGGGGGGGGGGGGGGGGEGGGGGGGGEEGGFGGGGGGGGGGGGGGGGGGGGGGGGGGDCEECECFGFGGFGCGFGGFGDGGG>FGGGDGGGDGGGDFFGEGDCFGGCFGGFFFAFF*=FFGABB99:5CC*4=FFFFBBFFFFBFFBFF??AAAF09;FBB<>AB0:<)().7><64:))49A5<BBBD9>?<F2<A
@M02352:288:000000000-CKWC8:1:1101:13437:14264 2:N:0:TAGCGCTC+GTAAGGAG
CATTCTTGCGAACGTACTCCCCAGGTGGGTTACTTATCACTTTCGCTTGGCCACTCAGTACTTAATCGTACCAAACAGCTAGTAACCATCGTTTACGGCGTGGACTACCAGGGTATCTAATCCTGTTCGCTACCCACGCTTTCGTTCATCAGCGTCAATATATTGTTAGTGATCTGCCTTCGCAATTGGTATTCTATGTAATATCTAAGCATTTCACCGCTACCCTACATATTCTAACCACTTCACAATAATTCAAGACTAACAGTATCAATGGCAGTGC
+
GGFGGGGGGGGGGGGGGGGGGGGGGGFGGGGGGGGGGGGGGGGGGGGGFDGGGGGGGGGGGGFFGGGGGFGGGGCFGGGGGGGGGGGFGFCGGGGGGDGGGEGGGGGFGGGGGGGGGGGGGGGGGGGFGGGGGGGGGDDGEGGG?DFDGGGGGGGGGC;EFFCFAFGF;FGGGGGCGGFFFCGGDGGD6EFBCEF4AFFGFGAC*:BB@FFFGFE+BB@=>D2);CDG;F11;86<?E;;=@AEFECF@AAF<CC6)3F@F)5:2<42.6<>92@<33(6
@M02352:288:000000000-CKWC8:1:1101:2917:14273 2:N:0:TAGCGCTC+GTAAGGAG
CATTCTTGCGAACGTACTCCCCAGGTGGGTCACTTATCACTTTCGCTTAGCCACTCAAACCGAAGCTCGAACAGCTAGTGACCATCGTTTACGGCGTGGACTACCAGGGTATCTAATCCTGTTCGCTCCCCACGCTTTCGTCCATCAGTGTCAGTATATTATTAGTGATCTGCCTTCGCAATTGGTATTCTATGTAATATCTATGCATTTCACCGCTACACTACATATTCTAACCACTTCATAATAACTCAAGACAACCAGTATCAAAGGCAATTTTACCG
+
GGGGGGGGGGGGGGGGGGGGGGGEGGGGGGGFGGGGGGGGGGGGGGGGGGGGGGGGGGGGGGGGGGGGGGGGGGGGGFGGGGGGFGGGGGGGGEECFGDGGGGGGFCFGGGGGGGGGGGGGGGGGGFGEDCFFGEFGGGGGGGGGGGGGGGGGDGGGGGGEGGGGGGGGGFGGGGGGGDFFGGGGGGGGGGGGFFFFFFDFGFGFBFGGGFGGFFFGDFEFFFFFGFGFFFFFFFEDFFE?<?CEEFFCEE1@):F?FFF?426<A>BA?(,8?FAFFFF(
@M02352:288:000000000-CKWC8:1:1101:2936:14276 2:N:0:TAGCGCTC+GTAAGGAT
CATTCTTGCGAACGTACTCCCCAGGTGGGTCACTTATCACTTTCGCTTAGCCACTCAAACCGAATCTCGAACAGCTAGTGACCATCGTTTACTGCGTGGACTACCAGGGTATCTAATCCTGTTCGCTCCCCACGCTTTCGTCCATCAGTGTCAGTATATTATTAGTTATCTGCCTTCGCAATTGGTATTCTATGTAATATCTATGCATTTCACCGCTACACTACATATTCTACTCACTTCATAATAACTCAAGTCAACCAGTTTCAAAGGCAATTTTAC
+
FFEE,CECFC+@FFFGGGGGGGGGCC,8+@C@FFGDD,,CFEGFGGGGC9FGAFE<FG,,,6+@,@?FF@EFGGG,CFFFA,CDGGCFGGFGAFFFEEGGGGFFGGGGGGGGGGCCFGGGDGGFEGDGCBBFGFGGGFGG,+@C;>DD:ADGG8E,@E9,,EFDGC,@C<,3@9C+=;D*@CCCCC9EFGF@F;+*2=BCFGF9*?FFGC97+;))*62*0=;)*+1BC>8B7+/.6)4@)9)).)//./4@)))+17ADFE)7?C<<)67((4*./62
@M02352:288:000000000-CKWC8:1:1101:14318:14287 2:N:0:TAGCGCTC+GTAAGGAG
TAATCTTGCGACCGTACTCCCCAGGCGGTCTACTTAACGCGTTAGCTCCGAAAGCCACGGCTCAAGGCCACAACCTCCAAGTAGACATCGTTTACGGCGTGGACTACCAGGGTATCTAATCCTGTTTGCTCCCCACGCTTTCGCATCTGAGTGTCAGTGTCTGTCCAGGGGGCCGCCTTCGCCACTGGTATTCCTTCAGATCTCTACGCATTTCACCGCTACACCTGACATTCTACCCCCCTCTACAGCACTCTAGTTCACCAGTTTCAAATGCCGTTCC
+
GGGGGGGGGGGGGGGGGGGGGGGGFGGGGGGGGGGGGGGGGGGGGGGGGGGGGEGGGGGGGGGGGGGGGGGGGGGGGGDFGGGGGGGGGGGGGGGGGGGGGGGGGGGGGGGGGGGGGGGGGGGGGGGFFGGGGEGGGGGGGGGGDEGGECEGGGGEGGEGGGGGGGDGGGGGGGGGGDDFFDGEGFFFGFGGFFFFFFFDFF4CBFF5D5@DGFFFGFF>>F2<FG:G(9@=6=24-:6>96:?2>B071<BFFB75>FA<<>BFABF<A):6:),>:?F
@M02352:288:000000000-CKWC8:1:1101:28158:14312 2:N:0:TAGCGCTC+GTAAGGAG
CATTCTTGCGAACGTACTCCCCAGGTGGGATACTTATCACTTTCGCTTAGCCACTCAGACCGAAGTCCGAACAGCTAGTATCCATCGTTTACGGCGTGGACTACCAGGGTATCTAATCCTGTTCGCTCCCCACGCTTTCGTGCCTCAGCGTCAGTATCAGTTTAGTAAGCTGCCTTCGCTATCGGTGTTCTGTGTAATATCTAAGCATTTCACCGCTACACTACACATTCCGCCTACTCCAACTGAACTCAAGTTTATCAGTATCAATGGCAGTTTCGAGG
+
FGFDFFGGGGEEEGFFGGEGGDGGGGFGGGGGGGGGGGGGGGGGGGGGEEGGGFFFGFFGGGGGGGFFGGGGGGGGGGGGFGGGGGGGGGGGGGGGGGCEGFFGGGGGGGGGGGGDGCGGGGGFGDECEFGGGGGCEFGDFGGGGFGG,8@EEEGFGGCFFGGGGGFGGGGGFFGGGFGFFGFGGGDEEGGGFEA?ECFGFGFG<AFGGGFGGFDEGFFFFFFFGF@FFFFFF3-2:>?8????BAA?D<<B?A>6>BFF>9<4AF>AD>:41<FA?<F?9
@M02352:288:000000000-CKWC8:1:1101:23386:14313 2:N:0:TAGCGCTC+GTAAGGAG
CAGTCTTGCGACCGTACTCCCCAGGTGGGATACTTATCACTTTCGCTTAGTCACTGAGAATTAACCCAACAACTAGTATCCATCGTTTACGGCGTGGACTACCAGGGTATCTAATCCTGTTCGCTCCCCACGCTTTCGTCCATGAGCGTCAGTATATACGTAGTAGACTGCCTTCGCAATCGGTATTCTAAGTAATATCTATGCATTTCACCGCTACACTACTTATTCTATCTACTTCCGTATAACTCAAGTCAACCAGTATCAAAGGCAGTTCCATAGTT
+
GGGGGGGGGGGGEGGGGGGGGGGGGGGGGGGGGGGGGGGGGGGGGGGGDGGGGGGGGGGGGGGGGGGGGGGGGGGGGGGGGGGGGGGGGGG@FGGGGGGGGGGGFEGGGGGGGGGGGGFGGGGGGGGGGGGGGGGGGEGGGDFGGFGGGGGGGGGGGGGGGFGGGGFGFFFGGGGGGGDDFC>EGGGGGGCFGCFEFFFFFGFG?CFGGFFFGFFFGFFFFFFFGGFGEFFFFFFFFFF1@FF@CFFEFFFF9>AF0:FA:<A<>2)(4?6?FFFFF>?4:
@M02352:288:000000000-CKWC8:1:1101:16357:14320 2:N:0:TAGCGCTC+GTAAGGAG
CATTCTTGCGAACGTACTCCCCAGGTGGGTTACTTATCACTTTCGCTTAGCCACTCAATCCGAAAATCGAACAGCTAGTATCCATCGTTTACGGCGTGGACTACCGGGGTATCTAATCCCGTTCGCTACCCACGCTTTCGTCCATCAGTGTCAATATATTATTAGTGATCTGCCTTCGCAATCGGTATTCTATGTAATATCTATGCATTTCACCGCTACACTACATATTCTAACCACTTCATAATAATTCAAGACAACCAGTATCAAAGGCAATTTTACAA
+
GGGGGGGGGGGGGGGGGGGGGGGGGGGGGGGGGGGGGGGGGGGGGGGGGGGGGGGGGGGGGGGGGGGGGGGGGGGGGGGGFGGGGGGGGGGGGGGGGGGGGGGGGGGGGGGGGGGGGGGGGGGGGGGGGGGGGDGGGGGGGGGGGGGGGFFGGGGCFFGGGGGGGGGGGGGGGGGGGGGFFGGGGGGGGGGGGFFFEFFGFGFGFFFGGGFGGFFFEFF@@F@FGG?FCFFFFF?EFFFFCCAFF<<BFFFFFA:F??;<:B<4<BABAFBF:?FFFA76)
@M02352:288:000000000-CKWC8:1:1101:4698:14339 2:N:0:TAGCGCTC+GTAAGGAG
CAGTCTTGCGACCGTACTCCCCAGGTGGGATACTTATCACTTTCGCTTAGTCACTGAGTCGAAACCCAACAACTAGTATCCATCGTTTACGGCGTGGACTACCAGGGTATCTAATCCTGTTCGCTCCCCACGCTTTCGTCCATGAGCGTCAGTATATACGTAGTAGACTGCCTTCGCAATCGGTATTCTAAGTAATATCTATGCATTTCACCGCTACACTACTTATTCTATCTACTTCCGTATAACTCAAGTCAACCAGTATCAAAGGCAGTTCCATCGTT
+
GGGGGGGGGGGGGGGGGGGGGGGGGGFGGGGGGGGGGGGGGGGGGGGGCGGGGGGGGGGGGGGGGGGGGGGGGGGGGGGGGGGGGGGGGGFFGEGGGGGGGGGGGGGGGGGGGGGGGG?FGGGGGGGGGGGCGEEFGGGGGGGGGGGGGGGGGGGGGGGGGGGGGGGGGFGGFFGGGDDEFF>EFFGGGGGGGFFEFFFGFGFGFFFGGGFGGD@>GFFFFFFFGGFGFCFFFFFFFFFFFFFFB>DFFFBFDFAFFFFFAFFF>AB?<B?FDFF<FBFF?
@M02352:288:000000000-CKWC8:1:1101:23137:14361 2:N:0:TAGCGCTC+GTAAGGAG
TAATCTTGCGACCGTACTCCCCAGGCGGAATGCTTAATCCGTTAGGTGTGACACCAACAAGCATGCTTGCTGACGTCTGGCATTCATCGTTTACGGTGTGGACTACCAGGGTATCTAATCCTGTTTGCTCCCCACACTTTCGCACCTCAGCGTCAGTATCGAGCCAGTGAGCCGCCTTCGCCACTGGTGTTCCTCCGAATATCTACGAATTTCACCTCTACACTCGGAATTCCACTCACCTCTCTCGAACTCAAGACCAGGAGTTTACAAGGCAGTTCCAG
+
FFGGFGGGGGGGGGGGGGGGGGGGGGGGGGGDGGGGGGGGGGGGGGGGGGGGGGGG?GGGGGGGGGGGFGGGGGGGGGGGGGGGGGGGGGGGGGGGGGGGGGGGGGGGGGGGGGGGGFFGGGGGGGGGGGGGGGGEGGFGGGGGGGGGGGGGGGGGGGGGGGFDGGFGFFFFG5DGGGGFFGGGGGGFGGGGGFFFFF:CFGFG?6>D*;FGGFFFGFFFFFFFGC<<;@FFFF<9::>1<BFFFF:?FBFFFFF*4?43:13<3<9AAF???0.8F<AF6
@M02352:288:000000000-CKWC8:1:1101:16079:14373 2:N:0:TAGCGCTC+GTAAGGAG
TAACCTTGCGGCCGTACTCCCCAGGCGGTCAACTTAGCGCGTTAGCTACGCCACCCACAGCTCAAGGCTACAGACGGCTAGTTGACATCGTTTACGGCGTGGACTACCAGGGTATCTAATCCCGTTCGCTCCCCACGCTTTCGTCCATCAGTGTCAGTTGATTATTAGTGATCTGCCTTCGCAATTGGTATTCTATGTAATATCTATGCATTTCACCGCTACACTACATATTCTAACCACTTCATAATAACTCAAGACAACCAGTATCAAAGGCAATTTTA
+
FFGGGGGGGGGGGFGGGGGGGGGGGGGGGGGGGGGGGGGGGGGGGGGGGGGGGGGGGGGGGGGGGGGGGGGGGGGGGGGGGGGGGGGGGGGGGGGGGGGGGGGGGGGGGGGGGGGGGGGGGCGEGGGGGGGGGGGGGGGGGGGGGGGGGGFFGGGGGGGGFGGGGGFGGFGGGGGGGGGFFGGEGGGGGGGGGFFFEFFFFCFGFFFGGGFGGFFFGEFFFFFFGGFCA=FFFFFDF?BFFF?AFDAF>BFB<<2*4:F<?6??BFBFFB<<3:44FFFA)
@M02352:288:000000000-CKWC8:1:1101:28769:14376 2:N:0:TAGCGCTC+GTAAGGAG
TAATCTTGCGACCGTACTCCCCAGGTGGAATGCTTAATCCGTTAGGTGTGTCACCGAATAGCATGCTACCCGACGACTGGCATTCATCGTTTACGGTGTGGACTACCAGGGTATCTAATCCTGTTTGCTCCCCACACTTTCGCACCTCAGCGTCAGTATCGAGCCAGTGAGCCGCCTTCGCCACTGGTGTTCCTCCGAATATCTACGAATTTCACCTCTACACTCGGAATTCCTCTCCCCTCTCTCGCATTCTAGACTGATAGTTTTGGAGGCCGTTCCAG
+
EFFGEFGGGGGGGGGFGGEFGFGEGFFGGCEGFGGGFDCFGGGGGGFFGGGFGGG@FGGFFFEFGGGFGGGG@F>=CFGG<EGG9EDFAFFGGFBF<FFGC9?EC?FCFFDE8F,,C8A,84CGGGGDEGFGGDE@=DAE8=CCG7D?=F,@8CCE:9=;E7@EGGFFGFC@DCDDDDF>DD5:FC,<CF==:<=5>>>DFGFG38>*9E=FC=EF+873.;;6CD<3(:919*)-3(3108?0<>:(4((.6)6B<B434)-64:A7>8?:(,73:(.).
@M02352:288:000000000-CKWC8:1:1101:12205:14399 2:N:0:TAGCGCTC+GTAAGGAT
CAGTCTTGCGACCGTACTCCCCAGGTGGGATACTTATTACTTTCGCTTCGTCACCGAGAATTAACCCAACCCCTAGCCTCCATCGTCTACGGTGTGGACTAGCAGGGCATCTAATCCTGTTCGCTTTCCACCCCTTCGTCTCTCAGCGTCAATTCAGGTCTAGTGAGCTGTCTCCACTATCGGTGTTCTAAGTAATATCTATGCATTTCACCTCTACACTACTTATTCCGCTCACTTCGACCCAATTCAAGAACGACAGTATCAATGGCAGTTCCACAG
+
FG<FFGGGGGG+@FGFGGGGGGGGGGGG+BFGGGGG9,,C,CF9@F@D@FCFFG9FG>@,,6,,C,,8CF76C6<<,4C,C<F9C4,A+AF74+++B,BE,,,5,A++B<9,AC=EFE9E9F++@++,@,E,F@=,@@=+,3,3,6@D6BE7@CC:;D,4E9ACE,@B,35:;,*+;+*4=0**/=75,2,+5*16*4=:+41?*11=:9+**2*;C67@EF*+++137;))))7)97(:<(((((.95<7)4.,5,4)54)6444)(.(-8<<*6=3(
@M02352:288:000000000-CKWC8:1:1101:4823:14407 2:N:0:TAGCGCTC+GTAAGGAG
CAGTCTTGCGACCGTACTCCCCAGGTGGGATACTTATCACTTTCGCTTAGTCACTGAGAATTAACCCAACAACTAGTATCCATCGTTTACGGCGTGGACTACCAGGGTATCTAATCCTGTTCGCTCCCCACGCTTTCGTCCATGAGCGTCAGTATATACGTAGTAGACTGCCTTCGCAATCGGTATTCTAAGTAATATCTATGCATTTCACCGCTACACTACTTATTCTATCTACTTCCGTATAACTCAAGTCAACCAGTATCAAAGGCAGTTCCATCGTT
+
GGGGGGGGGGGGGGGGGGGGGGGGGGGGGGGGGGGGGGGGGGGGGGGGEGGGGGGGGGGGGGGGGGGGGGGGGGGGGGGGGGGGGGGGGGGGGGGGGGGGGGGGGGGGGGGGGGGGGGGGGGGGGGGGGGGGGGGGGGGGGGGGGGGGGGGGGGGGGGGGGGFGFEGGGFGGGGGGGGGFFGEEGGGGGGGGGFFEFFFGFDCFFFFGGGFGGFFFGFDFFFFFGGFFFFFFFFFFF?F;EDFF<EFFFFFEFAFFFFFFFFF9<><BB063:>44FF?B?
@M02352:288:000000000-CKWC8:1:1101:15965:14425 2:N:0:TAGCGCTC+GTAAGGAG
CATTCTTGCGAACGTACTCCCCAGGTGGGTCACTTATCACTTTCGCTTAGTCACTGAGAATTAACCCAACAACTAGTATCCATCGTTTACGGCGTGGACTACCAGGGTATCTAATCCTGTTCGCTCCCCACGCTTTCGTCCATGAGCGTCAGTATATACGTAGTAGACTGCCTTCGCAATCGGTATTCTAAGTAATATCTATGCATTTCACCGCTACACTACTTATTCTAACCACTTCATAATAACTCAAGACAACCAGTATCAAAGTCAATTTTACCGTT
+
GF<FFGGGGGDEF:FFGGGGGGGGG@FC::FGGGGGGGGGGGGGGGGGGGGGGGGGGGGFGGGFFAE:CFFFGFEFFF9FEEFFGGCFEGGGDC==C?FGGGGG@7?BEEE9,FEEFGF?EFFGCE>FCE8=F=>F,CFGG>=FFGGGGGGGE7;7<EF7C9,C;F@BFCFFFGGGG@??FGCCGGF:D:,:B6+>?C6:FGFDC@@D@CF8CA>FGF@<;F66@FE>CACB5;2(7;CF<6C5?@44;(.).(451:FA9)-)645)6:>AAF7A?A0<<
@M02352:288:000000000-CKWC8:1:1101:24737:14427 2:N:0:TAGCGCTC+GTAAGGAG
TAATCTTGCGACCGTACTCCCCAGGCGGAATGCTTAATCCGTTAGGTGTGTCACCAACAAGCATGCTTGCTGACGACTGGCATTCATCGTTTACGGTGTGGACTACCAGGGTATCTAATCCTGTTTGCTCCCCACACTTTCGTACCTCAGCGTCAGTATCGAGCCAGTGAGCCGCCTTCGCCACTGGTGTTCCTCCAAATATCTACGAATTTCACCTCTACACTTGGAATTCCACTCACCTCTCTCGAACTCAAGACTAGCAGTATTAGAGGCAGTTCCAG
+
CGGGGGGGGGGGGGGGGGGGGGGGGGGGGGGGGGGGGFGGGGGGGGGGGGGGGGGGGGGGGGGGGGGGGGGGGGGGGGGGGFGGGGGGGGGGGGDGFGGGGGGGGGGFGDGGGGGGGGGGGGGGGGGGGGFGGGGGGFGGGGGGGEGGGFGDGGGDFGGGDFFCEGGGGGCFFGGGGGGF>/;CFFF@:FGGFFF=@)8CADAF<AAGFFFF7C?A6=;ACCDFGG3C>FFF6+7C@@@FFB?FFF0?:BFFA?3*8AB(4826<DAFBFFF?BFFFFBD.
@M02352:288:000000000-CKWC8:1:1101:5299:14431 2:N:0:TAGCGCTC+GTAAGGAG
CAGTCTTGCGACCGTACTCCCCAGGTGGGATACTTATCACTTTCGCTTCGTCACTGAGTCGAAACCCAACAACTACTATCCATCGTTTACGGCGTGGACTACCAGGATCTCTAATCCTGTTCGCTCCCCACGCCCTCGTCCATGAGCGTCAGTATCTACGTAGTAGACTGACTTCGCCATCGCTATTCTAAGTAATATCAATGCATTTCACCGCCACACTACTAATTCTATCTACTTCCGTATAACTCAAGTCACCAAGTATCAATGGCAGTTGCATAGTT
+
GGGGGGGGGGG:FGGGGGGGGGGGGGGG+FGGGGGGGA6ECFG9FGGF7FCFGG9EG<,6C,:F:<4,6BF,E=F,C,?,,,E,,B4<9EE++4+4@+E=4=,A9++,,8<5C9;6EG,7EF7:C,+++,3+@+++@E+++3@DFGG+@8EC,2@,33,*3@:@;;,,@,,2?:FGG49@FG5/C?F79411=5+7*44+=C8*);++1+321)(:C5,/4//++3);6A7=F+974)-(3,4))))).4)-.6-0)(044)<AA))((3216)7?@A24-
@M02352:288:000000000-CKWC8:1:1101:24741:14445 2:N:0:TAGCGCTC+GTAAGGAG
TAATCTTGCGACCGTACTCCCCAGGCGGAATGCTTAATCCGTTAGGTGTGTCACCAACAAGCATGCTTGCTGACGACTGGCATTCATCGTTTACGGTGTGGACTACCAGGGTATCTAATCCTGTTTGCTCCCCACACTTTCGTACCTCAGCGTCAGTATCGAGCCAGTGAGCCGCCTTCGCCACTGGTGTTCCTCCAAATATCTACGAATTTCACCTCTACACTTGGAATTCCACTCACCTCTCTCGAACTCAAGACTAGCAGTATTAGAGGCAGTTCCAG
+
FF?FEFGCEGGGCCEFGGGGGGGGGGGGGGGGGGGGFGFGGGGGGGGGGGGGGGGGGGGGEFGGGGGGFGGGGGGGGGGFGGGGGGGGFGGGGGGGGGGGGFFGFFGGGEGGCGFGGGGDFFDEGGGGGGGGGGFEGGFGGGGGGGGGCFGGGDGEGFFG@FGCGGGGGGFFGGGGDDGFFGGCG6?AFGGGG?FF2AFGFGFGFFFC>C>C77?=FF<EEFFFGF;49FF6A6;?1((44:?:282376:>2()/8AF??A7>)4<<A44<6078=2496
@M02352:288:000000000-CKWC8:1:1101:27596:14456 2:N:0:TAGCGCTC+GTAAGGAG
TAATCTTGCGACCGTACTCCCCAGGCGGAATGCTTAATCCGTTAGGTGTGTCACCGAATAGCATGCTACCCGACGACTGGCATTCATCGTTTACGGCGTGGACTACCAGGGTATCTAATCCTGTTCGCTCCCCACGCTTTCGTCCATGAGCGTCAGTATATACGTAGTAGACTGCCTTCGCAATCGGTATTCTAAGTAATCCCTATGCATTTCACCGCTACACTACTTATTCTATCTACTTCCGTATAACTCAAGTCAACCAGTATCAAAGGCAGTTCCAT
+
FEGFFGGGGGGGGGGFEGGGGGGGGGGGGBFEFGGGGFFFGGGGGGGGGGGGGGGGGGGGGGGFGGGGGGGGGGE7FGGGGGGGDCGGGGGGGGGGGGFEGGCFGGEFFGGGGGGGGAFFGGFGGFGGGGGGGGGDEGGFGGGGGEFFGDGDG7AEFE9@FGGFCDFEFFFFFGGFFGGFFD?ACCEC*/>@FC@CCFAF:7);7AFGCF@:+@?=8:;>BFFFF6A*6@F4@B<A2A24AA)(54(5A4)95()/6AF7<6:AFB)6>)4:(1)4=9)5)
@M02352:288:000000000-CKWC8:1:1101:19513:14466 2:N:0:TAGCGCTC+GTAAGGAG
TAACCTTGCGGCCGTACTCCCCACGCGGTCAACTTAGTGCGTTAGCTGCGCCACCCACGACTCAAGGTCACAGACGGCTAGTTGACATCGTTTACGGCGTGGACTACCCGGGTATCTAATCCTTTTTTCTCCCCACGCTTTCGTGCCTCAGTGTCAGTATTTGTCCAGGTAGCCGCCTTCGCCACTGATGTTCCTTCCAATCTCTACGCCTTTCACCGCTACACTGGAAATTCCACTACCCTCTACACTCCTCTCATTTGCCAATTCACACGTCGTTTCC
+
9EGGGGGGFF>@CFGGGGGGGB,+@:BC6@@DFDF9FC6@FFEGEGGF8C@FEEGGFG7FGDGF,,:F9CEEFDG+4C+B=F9,<F,:ECFGFFF7+@7:@7>=FEF8,8@CFB:9=CFDFF9,,@7+3D;FGEFD733>DG:F>CG7C64=;CG,DE9@@G9?CFB,<CECGF)2:*:FADEED+=;+<CGGF6?;2++12:D?7C*9/53CFFFG)70(0)7:*,*,/9=6=46>(5(8?F:)64(.(3<?>(*)./)-3))(..64)((,-)(),,6
@M02352:288:000000000-CKWC8:1:1101:11959:14499 2:N:0:TAGCGCTC+GTAAGGAG
CATTCTTGCGAACGTACTCCCCAGGTGGGTCACTTATCACTTTCGCTTAGCCACTCAAACCGAAGTTCGAACAACTAGTATCCATCGTTTACGGCGTGGACTACCAGGGTATCTAATCCTGTTCGCTCCCCACGCTTTCGTCCATGAGCGTCAGTATATACGTAGTAGACTGCCTTCGCAATCGGTATTCTAAGTAATATCTATGCATTTCACCGCTACACTACTAATTCTATCTACTTCCGTATAACTCAAGTCAACCCGTATCAAAGGCAGTTACATAG
+
GGGAFGGGGGGGECFGGGEGGGGGGG8F:FGFGGGGGGGGGGGA:FDG,C<FGGDEGGGGGGGGGGFGG=EFGGGGGAFGEFGGGG7?FGGGCCFFGGGDFGGGDFFGD=AFFGGFCGGGFGGF@BCDBFG>CEFG7EFDDCE6,8,:AEE>EGGGFGGCFFGG5FCFEGGGGDGCCCCDBC>CDGGGGGG@75B4@FFFFGFGFFFGDCFGGF1>532<@+(2@+1;?=AAFF?CEFFE31@?;BFB<>3()-)*63:(4:4:?)4447:04(*)9:9))
@M02352:288:000000000-CKWC8:1:1101:11951:14520 2:N:0:TAGCGCTC+GTAAGGAG
CATTCTTGCGAACGTACTCCCCAGGTGGGTCACTTATCACTTTCGCTTAGCCACTCAAACCGAAGTTCGAACAACTAGTATCCATCGTTTACGGCGTGGACTACCAGGGTATCTAATCCTGTTCGCTCCCCACGCTTTCGTCCATGAGCGTCAGTATATACGTAGTAGACTGCCTTCGCAATCGGTATTCTAAGTAATATCTATGCATTTCACCGCTACACTACTTATTCTATCTACTTCCGTATAACTCAAGTCAACCAGTATCAAAGGCAGTTCCATAG
+
GGGGGGGGGGGGGGGGGGGGGGGGGCFGGGCFGGGGGGGFFGGFDGGG7FGGGG@FGGGGGGGGGGGGEFGGDGGGGGGGFFDFGGGGGGFG7CGCGGGGGGGGGGGGGGGGGEGGGFGFGGFEFG:=EFGGG7FCGGFGGDCEDFDFGGGGGCFCFFGFGFGGGFGDFGG6FGGGGDDFEGGGDEFFGGGGFCF?EFFG67BFFFC@FFFGGFFFEDF@DA;AGGEGFFFFF8CFEFEEF@=?3?DAF<7.4AAF<>FB:AAFF2<2<017??FFFFFF)
@M02352:288:000000000-CKWC8:1:1101:4414:14598 2:N:0:TAGCGCTC+GTAAGGAG
CAGTCTTGCGACCGTACTCCCCAGGTGGGATACTTATCACTTTCGCTTAGTCACTGAGTCGAAACCCAACAACTAGTATCCATCGTTTACGGCGTGGACTACCAGGGTATCTAATCCTGTTCGCTCCCCACGCTTTCGTCCCTCAGCGTCAGTATATACGTAGTAGACTGCCTTCGCAATCGGTATTCTAAGTAATATCTATGCATTTCACCGCTACACTACTTATTCTATCTACTTCCATATAACTCAAGTCAATCAGTATCAAAGGCAGTTCCATCGTT
+
GCFEAFGFGGGGCGGGGGGGCGG:FFEGGGGGGGGFGGGGGGGGGGGGEGFGGGGGGGCD:BFEGGGGGGG8ECCCEFGGGGGGGFFGGFEC:CFEGGGGGGGGGGG<FGGGGGFG9EDFGF>EGGGGGGGEGGCFFGGGBC,,6,59CEG>EFFFFFEFGGFGGGGFG7FDFGGGGG4AA7*;4CCF,CFFGFFFEFFGFCBCCACC@@FDDD@3CA@EFFF6CF?D?FCF=+;C?C34??7<5>)).82:AF>?B?=-))4)64>0::(:A4*-1-4:1
@M02352:288:000000000-CKWC8:1:1101:26641:14648 2:N:0:TAGCGCTC+GTAAGGAG
CAGTCTTGCGACCGTACTCCCCAGGTGGGATACTTATCACTTTCGCTTAGTCACTGAGCTAATGCCCAACAACTAGTATCCATCGTTTACGGCGTGGACTACCAGGGTATCTAATCCTGTTCGCTCCCCACGCTTTCGTCCATGAGCGTCAGTACATACGTAGTAGACTGCCTTCGCAATCGGTATTCTGTGTAATATCTATGCATTTCACCGCTACACTACACATTCTATCTACTTCCATATGACTCAAGTCACCCAGTATCAAAGGCAGTTCCATCGTT
+
AFGFGGGGGGGGDGGGGGGGGGFEDFFGDFGGGGGGGFFEFFAFGEFD@FGGGE<FCFGGGCFFFGGGFGGCEFF<9C<FFFFFDFGGGF77@=>F7+BEFGGC?:?9<FFGGA=9E;<BEFCCC=FF8E87C+CFFC=CE6A,38A+6@CEF:EFFD9,EFE8D<FFG7DCDC>9D>5*99:9;CFCFFGF7AF4?+:+:=67?C>=C9=C5?=)*;8C@A@FGF6:C@AFAFEC4C3CC)9..;C<@@8?67)1415.64>A>4<:0::1)-*)/)42.
@M02352:288:000000000-CKWC8:1:1101:24563:14701 2:N:0:TAGCGCTC+GTAAGGAG
CAGTCTTGCGAACGTACTCCCCAGGTGGGATACTTATCACTTTCGCTTAGCCACTCAGTCCGAAAACCGAACAGCTAGTATCCATCGTTTACGGCGTGGACTACCGGGGTATCTAATCCCGTTCGCTACCCACGCTTTCGTTCATCAGCGTCAATATACTGTTAGTGATCTGCCTTCGCAATCGGTATTCTATGTAATATCTATGCATTTCACCGCTACACTACATATTCTAACTACTTCATAATAATTCAAGATGACCAGTATCAAAGGCAATTTTACGG
+
GGGGGGGGGGGGGGGGGGGGGGGGGGGGGGGGGGGGGGGGGGGGGGGGGGGFGGAFGGGGGGGGGGGGGGGCGGGGGGGGADGGGGGGGGGGGGGGGGGGGGGFGGGGGGGGGGGFGGCGGGCFGGGGGDFGG:F7EGGGGGGGGGGGGGGGGGFGGGGGGGGFGGGGGGFGGGGGGGGFFGGGGGDGGGGGGFFEFFFGFGFGFFFGGF6FGFFFGE3<@AEFGG?@?7AAF=AAFFBFFF2>DBD2)-5AA254>B?B:44<:4:A<:?0<7?AFFFF?
@M02352:288:000000000-CKWC8:1:1101:12170:14703 2:N:0:TAGCGCTC+GTAAGGAG
CAACCTTGCGATCGTACTCCCCAGGTGGATTACTTATCACTTTCGCTTAGACACTGACCGTATATCGCCAATATCGAGTAATCATCGTTTACGGCGTGGACTACCAGGGTATCTAATCCTGTTCGCTCCCCACGCTTTCGTCCCTCAGCGTCAATTCAGGCCTAGTGAGCTGTCTTCACTATCGGTGTTCTAAGTAATATCTATGCATTTCACCGCTACACTACTTATTCCGCCCACTTCGACCAAATTCAAGAACGACAGTATCAATGGCAGTTCTACAA
+
GGGGGGGGGGGGGGGGGGGGGGGGGGGGGGGGGGGGGGGGGGGGGGGG,EFGGGGGGGGDGGGGGGGGGGGGGGGEGGGGGGGGGGGGGGGGGGGGGGGGGGGGGGGGGGGGGGGGGGGGGGGGGGGGGGGGGCGGGGGGGCGGGGGGGDGGGGGGGGFGGGGGGGGGGGGGFGGGGGGFFGGEGGEEGGGG7EFF<FFGFGFG<=8CGGFGGFDFGEFF@FFFGFFGEFF4AD@@DFEF?204>03AAD<A4>1@6?FB6B24<4<B9:0:?:?BFFA>)
@M02352:288:000000000-CKWC8:1:1101:23875:14703 2:N:0:TAGCGCTC+GTAAGGAG
TAGTCTTGCGACCGTACTTCCCAGGCGGAGTACTTAATGCGTTAGCTGCGCCTCCGAAGGAGTCAATACCCCCGAAAGCTAGTACTCATCGTTTACGGCGTGGACTACCAGGGTATCTCATCCTGTTTGCTCCCCACGCTTTCGCATCTGAGTGTCAGTGTCTGTCCAGGGGGCCGCCTTCGCCACTGGTATTCCTTCAGATCTCTACGCATTTCACCGCTACACCTGAAATTCTACCCCCCTCCACAGCACTCTAGTTCACCAGTTTCAAATGCCGTTC
+
B<FFFEGAEG+CCFFD,FCFGEA6,DCEEEGGGGGF,6,<:FFGEFAFGBBFC:ECEEDC@FFGA,C<FFFFGGGGG@FGGGFFGFF,CFCEGCFGCFE@:C7CB9<DFCDEDFGGG9,@B:BFGGGGGGGCGCG7E>EE@CEEG**CFG77>CFGF,@;;F9ECDF>,,*4*45CCC*=F8EDGG7A*=CFG?FC?F=CFDF76**?7C)9/=ABFFBFF5>9F71*.)6/*9<44)(,4(71(.25:<:F?4)9<A*-5:B<BAA:A2464)=).,3:
@M02352:288:000000000-CKWC8:1:1101:24385:14714 2:N:0:TAGCGCTC+GTAAGGAG
CAGTCTTGCGACCGTACTCCCCAGGTGGGATACTTATCACTTTCGCTTAGTCACTTAGCTATAATGCCAAACAACTAGTATCCATCGTTTACGGCGTGGACTACCAGGGTATCTAATCCTGTTCGCTCCCCACGCTTTCGTCCATGAGCGTCAGTACATACGTAGTAGACTGCCTTCGCAATCGGTATTCTAAGTAATATCTATGCATTTCACCGCTACACTACTTATTCTATCTACTTCCGTATAACTCAAGTCAACAAGTATCAAAGGCAGTTCCATCG
+
FGGGGGGGGGGGGGGGGGGGGGGGGFGGGGGFGGGGCE@FEGFCEEGGEGFFGG<<FE<CD9FAFGCEECCFEGGGGFCF?E<AEFDGFGDC7?FGGGDEEFD8ECFDGDEGGFGAA9FFGGG?:7FFEGD,F=F>3D7+,6@E,8,6@8C?:63,,@FADFFCDFFGD9,4@CGFFCG**;DF>CFF7:DFC*=67@A=BFAG<AFFFGF+:855E5;F@6(/;C<:9:FFFFCEFE;CA647@;C4CE<137274>*,(:AADAAA2(0(12@<BFFA1
@M02352:288:000000000-CKWC8:1:1101:19997:14715 2:N:0:TAGCGCTC+GTAAGGAG
CATTCTTGCGAACGTACTCCCCAGGTGGGTCACTTATCACTTTCGCTTAGCCACTCAAACCGAAGCTCGAACAGCTAGTGACCATCGTTTACGGCGTGGACTACCAGGGTATCTAATCCTGTTCGCTCCCCACGCTTTCGTCCATCAGTGTCAGTATATTATTAGTGATCTGCCTTCGCAATTGGTATTCTATGTAATATCTATGCATTTCACCGCTACACTACATATTCTAACCACTTCATAATAACTCAAGACAACCAGTATCAAAGGCAATTTTACC
+
FFAFFGGGGG>GGGFGGGGGGGGGGGGGGEFGFGGGGGGGGGG9FGGGGGGEFFGGGGGGGGEGGGGGEDFFEGGFGGGGGGGGGGGGGGGFFCFGFFGG<EFGGGCDEG8=?FF9F9AFFFEFGEGFG+CFGEECDGGGGGG>DFGGFAEFGGGG7@;FFFDACGGGGFFGFFFGG>C5ADGCGFF?FGGFGFFFFF++:FFFCFFGC,==CF=A8ABE@FEFGGC7?CF=76,;78E@EF5<C?C<E<A@<<(?:15:<BFA<<B9A061,.64FAB<
@M02352:288:000000000-CKWC8:1:1101:10763:14752 2:N:0:TAGCGCTC+GTAAGGAG
TAATCTTGCGACCGTACTCCCCAGGCGGAATGCTTAATCCGTTAGGTGTGTCACCAACAAGCATGCTTGCTGACGACTGGCATTCATCGTTTACGGTGTGGACTACCAGGGTATCTAATCCTGTTTGCTCCCCACACTTTCGTTCCTCAGCGTCAGTATCGAGCCAGTGAGCCGCCTTCGCCCCTGGGGTTCCTCCAAATATCTACGAATTTCACCCCTACACTTGGAATTCCCCTCACCTCTCTCGAACTCTAGACTCGCAGTATTAGACGCAGTTCCAG
+
GGGGGGGGGGGGGDGGGGGGGGGGGGGGGGFGGGGGGGFGGGGGEGGCFGGGGGGFGGGGGGDCGGGG@FFCFGGGGGEFFFCG9AEFGFFGGGGEGGEGGFFFEFGGGCCEFFFGGEFGFFF?FG,EFF@FGFGGG8=DDGEFGFFFFECCEGE8EDFFCFGEGFDCFCFGGGDGDDGFBC**8*5**4=DCCBB3;+:AFFG3C>35CFCG7EF*=D0,8@A77344?FFF*:???<0).)4<7()(.8>44-9<9)399(4)6A)).)40()-*669-
@M02352:288:000000000-CKWC8:1:1101:10930:14753 2:N:0:TAGCGCTC+GTAAGGAG
CATTCTTGCGAACGTACTCCCCAGGTGGGTTACTTATCACTTTCGCTTAGCCACTCAAACCGAAGTTCGAACAGCTAGTAACCATCGTTTACGGCGTGGACTACCAGGGTATCTAATCCTGTTCGCTACCCACGCTTTCGTCCCTTAGCGTCAATATATTGTTAGTGATCTGCCTTCGCAATCGGTATTCTGTGTAATATCTATGCATTTCACCGCTACACTACACATTCTAACCACTTCACAATAATTCAAGTCTAGCAGTATCAATGGCAATTTTCCGG
+
GGGGGGGGGGGGGGGGGGGGGGGGGGGGGGGGGGGGGGGGGGGGGGGGGGGGGGGGGGGGGGGGGGGGGGGGGGGGGGGGGGGGGGGGGGGGGGGGGGGGGGGGGGGGGGGGGGGGGGGGGGEFGGGGGDGGGGGGGGGGGGGGGFGGGGEGGEGGGGGGGGGGGGCFGFGGGGGGGGGAFGGGGGGFGGGGGFFFFFF8CGFGEF8CFGFGGFFFGFFFFFFFCFFGFFFFABD@@FFFFECEFFFAB9AB4AAFBFFFFF<A<AFFF?????FFF<<:2
@M02352:288:000000000-CKWC8:1:1101:19179:14767 2:N:0:TAGCGCTC+GTAAGGAG
CAGTCTTGCGACCGTACTCCCCAGGTGGGATACTTATCACTTTCGCTTAGTCACTGAGTCGAAACCCAACAACTAGTATCCATCGTTTACGGCGTGGACTACCAGGGTATCTAATCCTGTTCGCTCCCCACGCTTTCGTCCATGAGCGTCAGTATATACGTAGTAGACTGCCTTCGCAATCGGTATTCTAAGTAATATCTATGCATTTCACCGCTACACTACACATTCTATCTACTTCCATATGACTCAAGTCAACCAGTATCAAAGGCAGTTCCATAGTTA
+
GGGGGGGGGGGGGGGGGFGGGGGGGGGGGGGGGGGGGGGGGGGGGGGFGGGFEGGFFGGGGGGEGGGGGGGGGGGGGGGGGGGGGGGGGGGGGGGGGGGGGGGGGGGGGAEECGGGGGGGGGGGGGGGGGGDGEFFGGGGGGGGAGGGGGGGDGGGGGGGFFEGGGGGGCGGGGGGGCGGFFGG>CEGGGGGGGFFFCFFGFGFGCFFGGCFDGFFFGFFF@FFAGGEGFFFFFAC;?89EEFCCEEFFF?>266<FF<FFAA9ADFFBBF?AAAF<?:4:-
@M02352:288:000000000-CKWC8:1:1101:24793:14772 2:N:0:CAGCGCTC+GTAAGGAG
CATCCTTGCGAACGTACTCCCCAGGTGGGATACTTATCACTTTCGCTTAGCCACCCAGACCTCACTCCAACCAGCCACCATCCATCGTTTGCTTAGTGGATGACCAAGGTATCTAATCATGTTTGCTCGCCACGCTTTCGTCCATCAGTCTCAATCCATTGTTTGCGATCTTCCTTCGCTATTGGTATTCTATGTACTATCTATGCATTCCACCGCTCCCCTCCATATTCCAACCACTTCTTTATGATTCACTAAACACCGTATCAAACGCCATTGTAC
+
CF,,,CFFG7+6@FFFGDFGGGG@FGFF>FG@GGGG9FCFFGGGGEG,4C,CCC,FFG,,C66C,AF<EF8BCEC,C,,,,9CAFE?,E=,9,,5,CE,9,,:AFA4,+5<,9AFEFF,,9,,,:?FE+8++84:+++@6D+@3>;,+73,73,@,,,9E,3,,7,+335@,,@C7C++**375*@,,5@,2?*4*913++=BC*++5:,1+23-?5)((()(20+>>)31+1;803@E3).)).)7?)/?)7.(;()23(/((,))))(((--9)9<<
@M02352:288:000000000-CKWC8:1:1101:19128:14780 2:N:0:TAGCGCTC+GTAAGGAG
CAGTCTTGCGACCGTACTCCCCAGGTGGGATACTTATCACTTTCGCTTAGTCACTGAGTCGAAACCCAACAACTAGTATCCATCGTTTACGGCGTGGACTACCAGGGTATCTAATCCTGTTCGCTCCCCACGCTTTCGTCCATGAGCGTCAGTATATACGTAGTAGACTGCCTTCGCAATCGGTATTCTAAGTAATATCTATGCATTTCACCGCTACACTACTTATTCTATCTACTTCCGTATAACTCAAGTCAACCAGTATCAAAGGCAGTTCCATCGTT
+
EAECEFGADG7FCEFFEGGGGDECGGGGGFGGGGGCAFGGGGGGDGGGGFGGGGGGGGGGGGGEEEEGGCF=FFFGFFFGFGGGGGCFGGF7FGGGGGGGFGFGGGC<=FFGGFFGGGFGDGGGGGG7ECEFGCFFGGG>E>EFFFGDGGGGCGGF,3@D@FFGGG9EFDFFFDGGGD43@FGGGFCFCGF7:*=CCFFCA8FFCFFCCFFGGF;>EA;>EA7@FDEFEFAFAF<CF?8<8DD>-.6<A27:4-)912>9<))54<A71:?75A=>/)4:0
@M02352:288:000000000-CKWC8:1:1101:11184:14819 2:N:0:TAGCGCTC+GTAAGGAG
TAATCTTGCGACCGTACTCCCCAGGCGGTCTACTTAACGCGTTAGCTCCGAAAGCCACGGCTCAAGGCCACAACCTCCAAGTAGACATCGTTTACGGCGTGGACTACCAGGGTATCTAATCCTGTTTGCTCCCCACGCTTTCGCACCTGAGTGTCAGTGTCTGTCCAGGGGGCCGCCTTCGCCACTGGTATTCCTTCAGATCTCTACGCATTTCACCGCTACACCTGAAATTCTACCCCCCCCTACCACACTCTGGTCCACACGTTTCAAATGCAGTTCGG
+
FGGGGGGGGGGGGGGGGGGGGGGGGGGG+@:EFGGGG@CGGGGGGFGF8FGEG7FFGGGGG+,:=<ED<EFFGGGGGCFFECAFGGDDEFGGFGGGGFGFFD:8=DGF<FFGDC:DDDFFGFADGGG==5EFGGDG@+:ECD8CG*@9CFC:E:FDC@F@F@D,>7;DFDGGGEDG58*;5C8*1==CCCCCG9?)6=67470:4?FGC5>G>FAFF:(-(.3;F*37>*1*906944?F(,,-3:7).(-204)).)0.2(,,.8,3446)-)99@4A(,
@M02352:288:000000000-CKWC8:1:1101:20103:14840 2:N:0:TAGCGCTC+GTAAGGAG
CAGTCTTGCGACCGTACTCCCCAGGTGGGATACTTATCACTTTCGCTTAGTCACTGAGTCGAAACCCAACAACTAGTATCCATCGTTTACGGCGTGGACTACCAGGGTATCTAATCCTGTTCGCTCCCCACGCTTTCGTCCATGAGCGTCAGTATATACGTAGTAGACTGCCTTCGCAATCGGTATTCTAAGTAATATCTATGCATTTCACCGCTACACTACTTATTCTATCTACTTCCGTATAACTCAAGTCAACCAGTATCAAAGGCAGTTCCATCGTT
+
GGGGGGGGGGGGGGGGGGGGGGGGGGFGGGGGGGGGFGGGGGGGGGGGGGGGGGGGGGGGGGGGGGGGGGGGGGGGGGGGGGGGGGGGGGGGGGGGGGGGGGGGFGGGGGGGGGGGGGGGGGGGGGGGGGGGGGGGGGGGGGGFGGGGGGGGGGGGGFGGFGGGGGGGGGFFGGGGGGCEFFGGGGGFFGGGGF>CEFFGFGFGFFFGGGFGGEFFGFDEEFEFGGFFCFFFFFCEFEFDFFFFEFFFFFFF>A>FFFFF24>BFFABBFBBFF?A=4444
@M02352:288:000000000-CKWC8:1:1101:12497:14867 2:N:0:TAGCGCTC+GTAAGGAG
CAGTCTTGCGACCGTACTCCCCAGGTGGGATACTTATCACTTTCGCTTCGTCACTGAGTCGAAACCCAACAACTAGTATCCATCGTTTACGGCGTGGACTACCAGGGTATCTAATCCTGTTCGCTCCCCACGCTTTCGTCCATGAGCGTCAGTATATACGTAGTAGACTGCCTTCGCAATCGGTATTCTAAGTAATATCTATGCATTTCACCGCTACACTACTTATTCTATCTACTTCCGTATAACTCAAGTCAACCAGTATCAAAGGCAGTTCCATCGTT
+
FGGGGGGGGGGGGGGGGGGGGGGGG<DFGGGGGGGGFEEGGGGFGGGG,F<FGGGGGGGEECFGEFGEFGCEFFFGGGGGGGEFGFGFF??7CE8CGFGGFFGF@F?BFFGGFGGGFGDFGG7+><FEEDE@F=FGGCFCCAFFA8;DGDECCAFGFAFGG:FGGGGFGGGG9FFFGD;AFF8:9EGGGGC8:8>@<BFFF8=C1=8=FG6>*>33C6=EFF>A:C6+9@FCAFEEFFFFF<<?BB<4<:3<ABB6:?>>2.)6)4403??B92?2=)(44
@M02352:288:000000000-CKWC8:1:1101:2350:14890 2:N:0:TAGCGCTC+GTAAGGAG
CATTCTTGCGAACGTACTCTCCAGGTGGGTCACTTATCACTTTCGCTTAGCCACTCAAACCGAAGTTCGAACAGCTAGTGACCATCGTTTACGGCGTGGACTACCAGGGTATCTAATCCTGTTCGCTCCCCACGCTTTCGTCCATCAGTGTCAGTATATTATTAGTGATCTGCCTTCGCAATTGGTATTCTATGTAATATCTATGCATTTCACCGCTACACTACTTATTCTATCTACTTCCGTATAACTCAAGTCAACCAGTATCAAAGGCAGTTCCATAT
+
GGGGGGGGFGGGGEEGGGGCGGGGGGGCFGGGGGGGGAEFGGGGGGGGGGGGGDCEGGGFGGGGGGGGGGGGGGGDEFGGGFGGGFFFGGFGGFGEGEGGGGGGFGGGGGGGGFGFGFCGGGGGGGGGGFGFG7FGGFFGEGGGGGGGGFGCFFGGFGGGGGGGFGGGGFG9E?7CFFG>BDF6DGFGGGGGGFFECFFGFGFGFAFGFGFGDF?>8?@BDFFFGGFGFFFFFAEFCFFF<;@FF;EEFA<=)1>FFFA@FDFFFDADB?01?FFBFFAA)
@M02352:288:000000000-CKWC8:1:1101:25719:14896 2:N:0:TAGCGCTC+GTAAGGAG
CAGTCTTGCGACCGTACTCCCCAGGCGGAATGCTTAATCCGTTAGGTGTGTCACCGAATAGTATACTACCCGACGACTGGCATTCATCGTTTACGGTGTGGACTACCAGGGTATCTAATCCTGTTTGCTCCCCACACTTTCGCACCTCAGCGTCAGTATCGAGCCAGTGAGCCGCCTTCGCCACTGGTGTTCCTCCAAATATCTACGAATTTCACCTCTACACTTGGAATTCCACTCACCTCTCTCTAACTCAAGACCAGGCTTTTATAAGGCAGTTCCAG
+
GEFGFGGGFFGGGGGGGGGGGGGDGGEFFGGGGGGGFFGGGGGGGGGGGEGGGGGGGGGGGGGGGGGFGGGGGGGGGGGFGGGGGFGGGGGGGGGGFGGGGGGGGGGGGGGGFFGGGFGGGGGGGGGGGGGGFGGGGGGGGGGEGGFGGGGGGEGGGGGF@FGEGG@DG<CGGGGGGGGFFD556,=E?FGGGFFFFFFGCFFD?AFGGGFGGFFFFFF<CFFFGGFC>FFFF94>F?F()1<?F?)44<AD58)947>?((((5<4AF26??7BFFA9<)
@M02352:288:000000000-CKWC8:1:1101:15981:14898 2:N:0:TAGCGCTC+GTAAGGAG
CAGTCTTGCGACCGTACTCCCCAGGTGGGATACTTATCACTTTCGCTTAGTCACTGAGCTAATGCCCAACAACTAGTATCCATCGTTTACGGCGTGGACTACCAGGGTATCTAATCCTGTTCGCTCCCCACGCTTTCGTCCATGAGCGTCAGTATATACGTAGTAGACTGCCTTCGCAATCGGTATTCTAAGTAATCTCTATGCATTTCACCGCTACACTACTTATTCTATCTACTTCCGTATAACTCAAGTCAACCAGTAACAAAGGCAGTTCCATAGTT
+
FGGFFGGGGGGGGGEFGGGFGGGGGGGGGGGGGGGGGGGGGGGGGGGGGGGGGGGGGGGGGGGGGGGGGGGGGGGGGGFGGGGGGGGGGGGGGGGGGGGGGGGGGGGGGGGGGGGGGFGGGGGGGGGGGGGGGGGGGGGGDGGGGGGGGGGGGGGGGGGGGGGGFFDFDFFGGGGGGGGFFGGGGGF@FGGGGFF<C=BGFGFGFFFG7CF:?DFFGFFFFFFFGGFDEFFAFFFFFFFFE;;EEFEFF@2<A<A?<B:42)6<7<0(4:?<AAFB4<>26
@M02352:288:000000000-CKWC8:1:1101:18963:14923 2:N:0:TAGCGCTC+GTAAGGAG
CAGTCTTGCGACCGTACTCCCCAGGTGGATTACTTATCACTTTCGCTTAGTCACTGAGATTAAATCCCAACAACTAGTATCCATCGTTTACGGCGTGGACTACCAGGGTATCTAATCCTGTTCGCTCCCCACGCTTTCGTCCATGAGCGTCAGTATATACGTAGTAGACTGCCTTCGCAATCGGTATTCTAAGTAATCTCTATGCATTTCACCGCTACACTACTTATTCTATCTACTTCCGTATAACTCAAGTCAACCAGTATCAAAGGCAGTTCCATAGT
+
GGGGGGGGGGGGDGGGGGGGGGGGGGGGGGGGGGGGGGGGGGGGGGGGGGGGGGGGGGGGGGGGGGGGGGGGGGGGGGGGGGGGGGGGGGGGGGGGGGGGGGGGGGGGGGGGGGGGGGGGGGGGGEGGGGGGEGGGGGGGGGGGGGGGGGGGGGGGGGGGGGGGGGGGGGGGGGGGGGGFFGGGGGGGGGGGGEFFFFFGFG>CEAFFGEFGGE>EEB@DFFFFCDEGFFFA7AEFFFFFFE6;8CE;;<EFE<FFFFEFFB:4<DFF017??FFDFFB?>
@M02352:288:000000000-CKWC8:1:1101:12079:14957 2:N:0:TAGCGCTC+GTAAGGAG
CATTCTTGCGAACGTACTCCCCAGGTGGGTCACTTATCACTTTCGCTTAGCCACTCAGACCGAAGTCCGAACAGCTAGTGACCATCGTTTACGGCGTGGACTACCGGGGTATCTAATCCCGTTCGCTCCCCACGCTTTCGTCCATCAGTGTCAATACATTGTTAGTGATCTGCCTTCGCAATTGGTATTCTATGTAATATCTATGCATTTCACCGCTACACTACATATTCTAACCACTTCACCATGATTCAAGATAACCAGTATCAAAGGCAATTTTACGG
+
GGDFGGGGGGGGGEFFGFGGGGGGGGCGGEGCFGGGGGGGGGGGGGGG,CCGGGGGGGGGGGGEGGGGGGGGGGGDGGGGGGGFGGGGGGGGGGGDFGGGFGGGGGGGGGGGGGGGGGGGGGEFGGGGGGGCGEGGGGGGFECEFGGGGGFCGGGGGGGF9FGGGCCFGGGGGGGGGGDBBGGFGGGFF9FFGCFF48AGFGFG3+;7GFAFG=;5C;@F@FFA*;3:?AAF+;3<<?94)))52)4<)).643)9<??8(494<<2<<:0(4:?<=AA6(
@M02352:288:000000000-CKWC8:1:1101:22792:14975 2:N:0:TAGCGCTC+GTAAGGAG
CATTCTTGCGAACGTACTCCCCAGGTGGGTTACTTATCACTTTCGCTTGGCCACTCAGTACTTAATCGTACCAAACAGCTAGTAACCATCGTTTACGGCGTGGACTACCAGGGTATCTAATCCTGTTCGCTCCCCACGCTTTCGTCCATGAGCGTCAGTATATACGTAGTAGACTGCCTTCGCAATCGGTATTCTAAGTAATATCTATGCATTTCACCGCTACACTACTTATTCTATCTACTTCCGTATAACTCAAGTCAACCAGTATCAAAGGCAGTTC
+
GGGGGGGGGGDGFGGFGGGGGGEG<EFGGGGGFGGGFGGGGGGGGGGGGGGGGGGGGGGGGGGGGGGGGGGGFGGGGGGGGGGGGGGGGGGGGGGGGGGGGGGGGGGGGGGGGGGGGGGGGFGGGGGGGGGGGGEFEGGGGGGGGGGGGGGGGEEGGEGGGGGGGGGGGGGGGGGGGGGFFGGDGGGGGGGGGFFE@FFGFGFGFFFGGFFGGFEFFF@;>FBFFC@FEFF=FFFFEFFFFFFFE<EDFFEFAFAF<:FA9<?BFFFFFFABA0<?EBF>
@M02352:288:000000000-CKWC8:1:1101:11061:14978 2:N:0:TAGCGCTC+GTAAGGAG
TAATCTTGCGACCGTACTCCCCAGGCGGAATGCTTAATCCGTTAGGTGTGTCACCGAATAGCATGCTACCCGACGACTGGCATTCATCGTTTACGGTGTGGACTACCAGGGTATCTAATCCTGTTTGCTCCCCACACTTTCGCACCTCAGCGTCAGTATCGAGCCAGTGAGCCGCCTTCGCCACTGGTGTTCCTCCGAATATCTACGAATTTCACCTCTACACCCGGAATTCCACTCACCTCTCTCGAACTCAAGACCAGGAGTTTAAGAGGCAGTTCCAG
+
FGGGGGGGGGGGGGGGGGGGGGGGGGGGGGGGGGGGGGFGGGGGGFFGGGGGGGGGGGGGGGGGGGGGGGGGGGGGGFGGGGGAEGFFGDGGGGEGFFGGGGGFFGGGGGGFGGGGGGDGGGGGGGGGGGGGGGGGGGGGGGGGGGGGGFDGGGGGGGGGGGGGGGGGGGFGGGGGDDGFFGGGGGGGGGGGGFF;@>BGFGFGFFFGCCFGGF?A68@AAFF)9D9G>@?FBFFA?2>:2:<:>D:2?B(64:?=::>:01<<?BBBAAFFFFF?@>AA2
@M02352:288:000000000-CKWC8:1:1101:7108:15027 2:N:0:TAGCGCTC+GTAAGGAG
CAATCTTGCGACCGTACTCCCCAGGTGGATTACTTATCACTTTCGCTTAGACACTGACTGTATATCGCCAATATCGAGTAATCATAGTTTACGGCGTGGACTACCAGGGTATCTAATCCTGTTCGCTCCCCACGCTTTCGTCCCTCAGCGTCAATCGAGTTCCAGTAAGCTGCCTTCGCTTTTGGTGTTCTTCTTAGTATCTACGGATTGCACCCCTACACTAAGAATTCCGCTTACCTCTCCCTGATTCTAGACTTACAGTTTCAAGCACAAACTCGGAG
+
GGGGGGGGGGGGGGGGGGGGGGGGGGGGGGGFGGGGGGGGGGGGGGGGGGGGGGGGGGGGGGGGGGGGGGGGGGGGGGGGGGGGGGGGGGGGGGGGGGGDGFGGGGGGGGGGGGGGGGGGGGGGGGGGGGGGGDGGGGGGGGGGGGFGGGGGGGGGGGFGGGGGGGGGGGGGGGGGGFDBFGGGDG*DEGGGGFFFC8BFFGFGFABDGCFFGFFFGFFFDFEFF76DCF845A?;@EFE<DFDB>3<9ABA999FBAF47>A>BF<<<:?F:?74=<0(,
@M02352:288:000000000-CKWC8:1:1101:7106:15044 2:N:0:TAGCGCTC+GTAAGGAG
CAATCTTGCGACCGTACTCCCCAGGTGGATTACTTATCACTTTCGCTTAGACACTGACTGTATATCGCCAATATCGAGTAATCATAGTTTACGGCGTGGACTACCAGGGTATCTAATCCTGTTCGCTCCCCACGCTTTCGTCCCTCAGCGTCAATCGAGTTCCAGTAAGCTGCCTTCGCTTTTGGTGTTCTTCTTAGTATCTACGGATTGCACCCCTACACTAAGAATTCCGCTTACCTCTCCCTGATTCTAGACTTACAGTTTCAAGCACAAACTCGGAG
+
GDFGGGGGGGGGGGGGGGGGGGFGGGGGGGGGGGGGGGGCGGGGGDGG:FFGGGGGGGGGGGGGGGGGGGGGGFFEGGGGGFGGGFGGGGFGGGGCGGGCFGGGGGFGGGGGGGGGGGGGCGGE7BFGEGGGGEGGGGGBFGDGAFCFGGGGGGGGF8+@CFFC;CBECEGCFGGGF5CEFGG7CFGE;CFGGFFECFFFFGFGB8;928=8CF=>=)8;@A=ACD3;?@A63)3(3;;<EFF505146<>><44BF)=<264:A2)6<(42127)1:09(
@M02352:288:000000000-CKWC8:1:1101:11298:15050 2:N:0:TAGCGCTC+GTAAGGAG
TAATCTTGCGACCGTACTCCCCAGGCGGTCTACTTAACGCGTTAGCTCCGAAAGCCACGGCTCAAGGCCACAACCTCCAAGTAGACATCGTTTACGGCGTGGACTACCAGGGTATCTAATCCTGTTTGCTCCCCACGCTTTCGCATCTGAGTGTCAGTGTCTGTCCAGGGGGCCGCCTTCGCCACTGGTATTCCTTCAGATCTCTACGCATTTCACCGCTACACCTGAAATTCTACCCCCCTCTACAGCACTCTAGTTCACCAGTTTCAAATGCAGTTCC
+
FGGGGGGGGGGGGGGGGGGGGGGGGGGGEGGGGGGGGGGGGGGGGGGGGGEGGEGGGGGGGGGGGGGGGGGEGEGFGGGGGGGGGGGGGGGGGGGGGGGGGGGGGGGGGGGGGGFFGGGGGGGGGGGFFFGGGGFGGGGGGGGGGEGGGGGGFGGGCFGCGGGGGGGGGGGGGGGGGGGFFGGGGFCFGFGGG3AEFFFGFC=DAFFGGGFCGFFFGF>B9E>:F<?F?B?BFFFAD?B;>BFFFB):?BF??FA9AFF<FFFF<A<AAA6<AAFFFFF<
@M02352:288:000000000-CKWC8:1:1101:21762:15121 2:N:0:TAGCGCTC+GTAAGGAG
CAACCTTGCGATCGTACTCCCCAGGTGGATTACTTATCACTTTCGCTTAGACACTGACCGTATATCGCCAATATCGAGTAATCATCGTTTACGGCGTGGACTACCAGGGTATCTAATCCTGTTCGCTCCCCACGCTTTCGTCCCTCAGCGTCAATTCAGGCCTAGTGAGCTGTCTTCACTATCGGTGTTCTAAGTAATATCTATGCATTTCACCGCTACACTACTTATTCCGCCCACTTCGACCAAATTCAAGAACGACAGTATCAATGGCAGTTCTACAG
+
GGGGGGGGGGGGCFGGGGGGGGGGGGFGGFGFGGGGGGFFGGGECGGG7FDGGGFGGGGGGGG8<EFGGGCEF<FBDFFGGGGGAFEFGGFGEGGGFCDFGGGG?F8BCFFGFGDFAGFGDFCAFEDFEBE8FFFE7=@EGGGDEFFGGC+=CECD7@AFC:8EEFFG9CGG39+;C+;1@8EA/CGCEGG7@AFECCFDF:>8?FF@+=CFDA9?:;6;@FFFFDCGEFF6B391;@4@<??696?BFFF2:A7@;B>>><BAFFBA90036379*<A4)
@M02352:288:000000000-CKWC8:1:1101:17270:15127 2:N:0:TAGCGCTC+GTAAGGAG
TAATCTTGCGACCGTACTCCCCAGGCGGAATGCTTAATCCGTTAGGTGTGTCACCGAATAGCATGCTACCCGACGACTGGCATTCATCGTTTACGGTGTGGACTACCAGGGTATCTAATCCTGTTTGCTCCCCACACTTTCGCACCTCAGCGTCAGTATCGAGCCAGTGAGCCGCCTTCGCCACTGGTGTTCCTCCGAATATCTACGAATTTCACCTCTACACTCGGAATTCCACTCACCTCTCTCGAACTCAAGACCAGGAGTTTAAGAGGCCGTTCCAG
+
GGFGGGGGGGGGGGGGGGGGGGGGGGGGGGGFGGGGGGGGGGGGGGGFFGGGGGGGGGGGGGGGGGGGGGGGGGGGGGGGGGGGGGGGGGGGGGGGGGGGGGGGGGGGGDGGGGGGFGGGGGFGGGGGGGGGGGGGGGGGGGEGGGGGGGGGGGGGGFGGGGGGGFFGGGGGGGGGGGGFEGEGGGGGFGGGGFFFFF>GFGFGFFFCCGFGDFEFFF@@B=?@FF:D?>FFFFB9?22:?F2:4??BBFFFF0,9:?>BFB(,3<A)4).02(.3>BBF-
@M02352:288:000000000-CKWC8:1:1101:23666:15161 2:N:0:TAGCGCTC+GTAAGGAG
TAATCTTGCGACCGTACTCCCCAGGCGGAATGCTTAATCCGTTAGGTGTGTCACCGAATAGCATGCTACCCGACGACTGGCATTCATCGTTTACGGTGTGGACTACCAGGGTATCTAATCCTGTTCGCTCCCCACACTTTCGCACCTCAGCGTCAGTATCGAGCCAGTGAGCCGCCTTCGCCACTGGTGTTCCTCCAAATATCTACGAATTTCACCTCTACACTTGGAATTCCACTCACCTCTCTCGAACTCAAGACCAGGAGTTTAAGAGGCAGTTCCAG
+
FFGGGGGGGGGGGDGGGGGGGGGGGFGGGGGGGGGGGGGGGGGGGGGGGGGGGGGGGGGGGGGGGGGGGGGGGGGGGGGGGGGGGGGGGGGGGGGGGGGGGGGGGGGGFGGGGGGGGGGGGGGGGGGGGGGGGFGGGGGGGGGGGGGGGGGGGEGGEGFGGFGGGGGGGGFFGGGGGGGFB9EGGGFGGGGGGFFDFFFGFGFGFFFGFGF7FF?F9AE>>FFFGGFGB?FFFFFFFFFFF?4:<?FFFFFFA><?:0>?<F081>FFFF?BFFE??9:A:
@M02352:288:000000000-CKWC8:1:1101:13388:15171 2:N:0:TAGCGCTC+GTAAGGAG
CAGTCTTGCGACCGTACTCCCCAGGTGGGATACTTATCACTTTCGCTTAGTCACTGAGTCGAAACCCAACACCTAGTATCCATCGTTTACGGCGTGGACTACCAGGGTATCTAATCCTGTTCGCTCCCCACGCTTTCGTCCATGAGCGTCAGTATATACGTAGTAGACTGCCTTCGCAATCGGTATTCTAAGTAATATCTATGCATTTCACCGCTACACTACTTATTCTATCTACTTCCGTATAACTCAAGTCAACCAGTATCAAAGGCATTTCCATCGTT
+
GGGGFGGFGGGGGGGGGGGGGGGGGGFGGGGFGGGGGGGGGGGGGGGG7CFGGGFGGFGGGG7FG8FGGGG,BFGGGGGGGGGGGGGGCFGC>BGGGDGGGGGGG7CFGGGGFFFGGGCFFGCFGGGGG@E+BCEGGGGGG6EA,@EGGGDGGGF;FFGGGGFEC@;@CFDGFC7FGC4?AD5CFGGFGCF+=*=@?FBFFGCFEFFGF9BF<>FAE6;E@ACFDC3;68ACF+9CEFA0=07:<44<A,.:4<9F::F<):<A42)((1,46>*6@423:
@M02352:288:000000000-CKWC8:1:1101:13375:15186 2:N:0:TAGCGCTC+GTAAGGAG
CAGTCTTGCGACCGTACTCCCCAGGTGGGATACTTATCACTTTCGCTTCGTCACTGAGTCGAAACCCAACAACTAGTATCCATCGTTTACGGCGTGGACTACCAGGGTATCTAATCCTGTTCGCTCCCCACGCTTTCGTCCATGAGCGTCAGTATATACGTAGTAGACTGCCTTCGCAATCGGTATTCTAAGTAATATCTATGCATTTCACCGCTACACTACTTATTCTATCTACTTCCGTATAACTCAAGTCAACCAGTATCAAAGGCAGTTCCATCGTT
+
GGGGGGGGGGGGGGFFGGGGGGGGGGGGGGGGGGGGGGGGGGGGGGGG,BFGGGFGGGGGGGGGGGGGGGGGGGGFGAFGGGGGDGGGGFGGGGGGGGGGGGGGGGGFGGGGGGFFGGGGGGGDEGGGGGGGGCGGGGGGGCAAFFGGEGGGFGGGGFGGGFFGGGDGG?FGGGGCDGG>AGGGGG9FEG@DCEFEEFFDFGFGEFFGGGFG<AFFGFDFFFFF77?FEFFFFFFFEFF@?(10<B><A?>BFAFF??F<<ADBFBFB????>F9>4<0-4
@M02352:288:000000000-CKWC8:1:1101:23284:15231 2:N:0:TAGCGCTC+GTAAGGAG
CAGTCTTGCGACCGTACTCCCCAGGTGGGATACTTATCACTTTCGCTTAGTCACTGAGTCGAAACCCAACAACTAGTATCCATCGTTTACGGCGTGGACTACCAGGGTATCTAATCCTGTTCGCTCCCCACGCTTTCGTCCATGAGCGTCAGTATATACGTAGTAGACTGCCTTCGCAATCGGTATTCTAAGTAATATCTATGCATTTCACCGCTACACTACTTATTCTATCTACTTCCGTATAACTCAAGTCAACCAGTATCAAAGGCAGTTCCATAGTT
+
GGGGGGGGGGGGEDGGGGGGFGGGGGGGEFGFFGGGGGGGGGGGGGGGGGGGGGGGGGGGGGGGGFGGGGGGGGGGGGGGGGGGGGGGGGGGEGGGGGGGGGGGGGGFGGGGGGGGGGAFFFGGGGGGGGGDDEGFGGGGGGGGAEGGGGGGGGGGF;EGGGGGGGGGGFGGFGGGGGGFFFGGGGGFEGGGGFFC@AFGFFFGFFFGGGF>D36DGFFFEFFFFGFGFFF=FFECFFE@FFFFFFBDFFBFFF<?FF@BABF<A2<21?::<>?9FF:AA
@M02352:288:000000000-CKWC8:1:1101:2595:15279 2:N:0:TAGCGCTC+GTAAGGAG
CAGTCTTGCGACCGTACTCCCCAGGTGGGATACTTATCACTTTCGCTTAGTCACTGAGAATTAACCCAACAACTAGTATCCATCGTTTACGGCGTGGACTACCAGGGTATCTAATCCTGTTCGCTCCCCACGCTTTCGTCCATGAGCGTCAGTATATACGTAGTAGACTGCCTTCGCAATCGGTATTCTATGTAATATCTATGCATTTCACCGCTACACTACTTATTCTATCTACTTCCGTATAACTCAAGTCAACCAGTATCAAAGGCAGTTCCATAGTT
+
GGGGGGGGGGGCEGGGGGGGGGGGGGGGGGGGGGGGGGGGGGGGGGGGDGCGFG<FGGGGC<FG<?FC<:F8F8,,<,CFCEFE,BEFFB,BBGGG7=?FF8FG8CFC=FFFGA;>,>E7,;?F@FEGGGGCG@FEF==BCGGA98EDGB3@DFFFGGC7@:,@,,,@>,:>9BF5DC*:AGCG7C@AFC,5C7+0>F=C6FF7*8=F+<BC4?0)=A@E1A66CF?CCFFF6195??)(6=@EE96>3@252<4F??>94A9>)62(.(-,4-*6@A246
@M02352:288:000000000-CKWC8:1:1101:13532:15279 2:N:0:TAGCGCTC+GTAAGGAG
TAATCTTGCGACCGTACTCCCCAGGCGGAATGCTTAATCCGTTAGGTGTGACACCAACAAGCATGCTTGCTGACGTCTGGCATTCATCGTTTACGGTGTGGACTACCAGGGTATCTAATCCTGTTTGCTCCCCACACTTTCGCACCTCAGCGTCAGTATCGAGCCAGTGAGCCGCCTTCGCCACTGGTGTTCCTCCGAATATCTACGAATTTCACCTCTACACTCGGAATTCCACTCACCTCTCTCGAACTCAAGACCAGGAGTTTATAAGGCAGTTCCAG
+
AFGGGGGFGGGGEDFGGGGGGGGGGGGGGGGGGGGGFFGGGGGGGGGGGGGGGGGGGGGGGGFGFFGGGGGGGGGGGGGGGCFGGGGGGGGGGGGGGGGGGGGGGGGGGGGGFGFGGGGGGGFGGFGGGGFGGGGGGGFFGGGGGGGGGGGGGGDEG9;EGGGGGGGGGGGGGGGGGGGFFC>EGFFGCFGGFEFFFE>D:FFCEAFGGG)7CFFF658EEA;F;>@GD>?FB8AA:?:<BFFB?<<)3:<A<?>??BFB?0430-4:9)6?7?>:@ABF<
@M02352:288:000000000-CKWC8:1:1101:2577:15281 2:N:0:TAGCGCTC+GTAAGGAG
CAGTCTTGCGCCCGTACTCCCCAGGTGGGATACTTATCACTTTCGCTTAGTCACTGAGAATTAACCCAACAACTAGTATCCATCGTTTACGGCGTGGACTACCAGGGTATCTAATCCTGTTCGCTCCCCACGCTTTCGTCCATGAGCGTCAGTATATACGTAGTAGACTGCCTTCGCAATCGGTATTCTAAGTAATATCTATGCATTTCACCGCTACACTACTTATTCTATCTACTTCCGTATAACTCAAGTCAACCAGTCTCAAAGGCAGTTCCATAGTT
+
A<F@CFF9,@+B7CFG,CFG@B,,6EC,@CCFCDGEFGGGGGFGGDEF@<FGGDFFFDFGFGGGG98,C@<EECEG,<CFGFFF>BE=7EF7FEGFGCAFEFGGGG7=BEF<FFEGFFDE>D+@?ECG+,=FFEG@EGGGGGF,>DGDEE=>CCF:E;CDCF8CA<,3E78>FFFCCDDAFFEGFG@::=CFG41A4=FGFGFGEFFCC,1:DA@FG41;(29F+19CE=AAFF<CEF),6(5@))9>E(7<4))9,()6)))))5>(,(,,.6?)9)8A:
@M02352:288:000000000-CKWC8:1:1101:20207:15283 2:N:0:TAGCGCTC+GTAAGGAG
TAATCTTGCGACCGTACTCCCCAGGCGGAATGCTTAATCCGTTAGGTGTGACACCAACAAGCATGCTTGCTGACGTCTGGCATTCATCGTTTACGGTGTGGACTACCAGGGTATCTAATCCTGTTTGCTCCCCACACTTTCGCACCTCAGCGTCAGTATCGAGCCAGTGAGCCGCCTTCGCCACTGGTGTTCCTCCAAATATCTACGAATTTCACCTCTACACTTGGAATTCCACTCACCTCTCTCGAACTCTAGACTGATAGTTTAGGAGGCCGTTCCAG
+
GGGGGGGGGGGGGGGGGGGGGGGDGGGGGGGGGGGGGGGGGGGGGGGGGEFGGGGGGGGGGGGGGGGGGGGGGGGGGGGGGGGGGGGGGGGGGGGGFGGGGGGGGGGGGGGGGGGGGGGGGGGFGFGGGGGGGGGGGGGGGGGGGGFGFFFGGGGGGEFFGGGGD@EFGGFGGGGGGGFFFGEGGCGFGGEFGEF=@FFGFFFFCFFDFGFGGFCFFF<AE6@CFDE<3=FFCA<38?:6<BB7)5:?78:BA2)*6<F06.5><:AF:)(24007>:?<6
@M02352:288:000000000-CKWC8:1:1101:10439:15302 2:N:0:TAGCGCTC+GTAAGGAG
CAGTCTTGCGACCGTACTCCCCAGGTGGGATACTTATCACTTTCGCTTAGTCACTGAGAATTAACCCAACAACTAGTATCCATCGTTTACGGCGTGGACTACCAGGGTATCTAATCCTGTTCGCTCCCCACGCTTTCGTCCATGAGCGTCACTAAATACCTAGTGAGCTGCCTTCGCGATCGGTGTTCTATGTAATATCTATGCATTTCACCGCTCCACTACTTATTCTATCTACTTCCGTATAACTCAAGTCAACCAGTATCAAAGTCATTTCCATCGTT
+
GGGGGGGGGGFGGGGGGGGGGGGGGGFFG8FFGGGGGF9FGGGGEGGG@FGGGGGGGGGCCFCEFACFDF7FGFFFFDFGGGGGDFGGDG@7:FFDGGGGFGGCE7@ECGFD9FFGGEFGGGEFEFGGGGGGGGGGGGGGE>FAFFFCGGC+@ECGG9F7EGGFG<FFGGGGGGGGG5CBFD5C/=E?C1>8B<8@48BFCF8D?CCCGGF>DE@5CFFEFFEACG<CCFFFFA;CFFFDED(46AAA2:2A><9???.6<A>22):2<44>ABFFFF?<1
@M02352:288:000000000-CKWC8:1:1101:13183:15345 2:N:0:TAGCGCTC+GTAAGGAG
CAGTCTTGCGACCGTACTCCCCAGGTGGGATACTTATCACTTTCGCTTAGTCACTGAGCTAATGCCCAACAACTAGTATCCATCGTTTACGGCGTGGACTACCAGGGTATCTAATCCTGTTCGCTCCCCACGCTTTCGTCCATGAGCGTCAGTATATACGTAGTAGACTGCCTTCGCAATCGGTATTCTAAGTAATCTCTATGCATTTCACCGCTACACTACTTATTCTATCTACTTCCGTATAACTCAAGTCAACCAGTATCAAAGGCAGTTCCATAGTT
+
GGGGGGGGGGGGGGGGGGGGGGGGGGDGGGGGGGGGGGGGGGGGGGGG7FFGGGGGGGGGGGGGGGGGGGGGGGGGGGGGGGGGGGGGGGGGGGGGGGGGGGGGGGGGGGGGGGGGGGGGGGGGEGGGGGGGGGGGGGGGG6FGGGGGGGGGFGGGGGGGGGGGGGGGGGGGFGGGGGGFFGGGGGGGGGGGGE:<CBFCAFFGFFFGGGFGGFFFGFFFEAEFGGFGFFFFFFFFFFF;;@DEFFF<<??<2-6F?FFAB<BAFFFF0<FBF9FAFFFAB
@M02352:288:000000000-CKWC8:1:1101:2647:15376 2:N:0:TAGCGCTC+GTAAGGAG
CATTCTTGCGAACGTACTCCCCAGGTGGGATACTTATCACTTTCGCTTAGCCACTCAGACCGAAGTCCGAACAGCTAGTATCCATCGTTTACGGCGTGGACTACCAGGGTATCTAATCCTGTTCGCTCCCCACGCTTTCGTCCATCAGTGTCAATTGATTATTAGTAATCTGCCTTCGCAATTGGTATTCTATGTAATATCTATGCATTTCACCGCTACACTACATATTCTAACTACTTCATAATAATTCAAGATGACCAGTATCAAAGGCAATTTTACGG
+
GGGGGGGGGGGGGGGGGGGGGGGGGGGGGGGEGGGGGGGGGGGGDGGGGGGGGGGGGGGGGGG>FGFGGGGGGGGGGGGGGGGGGGGGGGGGGGGGGGDGGFGGGGFGGGGGGGGFGGGGGGGGGGGGGGGGGGG@CFGGEECGGGGGGGGCE;ECFEDFGFGGGGFFFFGGGGGGGGGEFGGGGGGGGGGGGFFFFFFGFGACEFFFFGFGGFDD?B6E@FFFGGEGFFFFFFFEEFFEFFEFFF?EEC?EEA?F)3?:?BFAAFA<2?6:1:BAF>31,
@M02352:288:000000000-CKWC8:1:1101:23995:15384 2:N:0:TAGCGCTC+GTAAGGAG
CATTCTTGCGAACGTACTCCCCAGGTGGGTTACTTATCACTTTCGCTTGGCCACTCAGTACTTAATCGTACCAAACAGCTAGTAACCATCGTTTACGGCGTGGACTACCAGGGTATCTAATCCTGTTCGCTACCCACGCTTTCGTTCATCAGCGTCAATATATTGTTAGTGATCTGCCTTCGCAATTGGTATTCTATGTAATATCTAAGCATTTCACCGCTACACTACATATTCTAACCACTTCACAATAATTCAAGACTAACAGTATCAATGGCAGTGC
+
GFFFGGGGGGGGGGGGGGGGGGCFGF8FEGGGGGGGGGGGGGGGEGGGGGGGGGGGGGGCFGGFFGGGGGGGGGGGGGGGGGGGFGGGGGGGGGGGDGGGGGGGGGGGGGCEGGGGGGGGGGGGDGGGGGGEGGGGGGGGGGGGGGGGGGGGGGGGG8FAFFGGFGG95E9BGFGGGGGFF5EE9EG9FFCGGFFEEFFG691DEFF:BFFGGFFFGF@9>EF4CF@F)@:CFCEECEFEDFFE?EF<EA3CEFC69.8><??:2AAAD24<)(>?3:5<
@M02352:288:000000000-CKWC8:1:1101:6909:15388 2:N:0:TAGCGCTC+GTAAGGAG
CATTCTTGCGAACGTACTCCCCAGGTGGGATACTTATCACTTTCGCTTGGCCGCCGAGACCGAGGTCCCGACAGCTAGTATCCATCGTTTACGGCGTGGACTACCGGGGTATCTAATCCCGTTCGCTACCCACGCTTTCGTCCATCAGCGTCAGTACGTTGTTAGTGACCTGCCTTCGCAATCGGTGTTCTATGTGATATCTATGCATTTCACCGCTACACCACATGTTCCGGCCACTTCACAACGACTCAAGACCACCAGTATCAAAGGCAATTCTACAG
+
GGFGGGGGGGGGGGGGGGGGGGGGGGFGGGGGGGGGGGGGGGGGGGGGGGGGGGGGGGGGGGGGGGGGGGGGGGGGGGGGGGGGGGGGGGGGGGGGGGGGGGGGGGGGGGGGGGGFGGGGGGGGGGGGGEGGGGGGGGGGGGGGGGGCFDGGGGGGGGGGGGGGGGGGGGGGGGGGGGGDFGGGGGGGGGGGGFFF<F?GFGFGFFFGGGFGGFFEGE>>FFFFFGFGFFFFB@>9BFFBBFFFB>FF0?:?BFFF?BFFFFA<AAADA:?????AFFA>.
@M02352:288:000000000-CKWC8:1:1101:24044:15419 2:N:0:TAGCGCTC+GTAAGGAG
CAATCTTGCGATCGTACTCCCCAGGTGGGACACTTATCACTTTCGCTTAGTCACTGAGCTAATGCCCAACAACTAGTGTCCATCGTTTACGGCGTGGACTACCAGGGTATCTAATCCTGTTCGCTCCCCACGCTTTCGTCCATGCGCGTCAGTATATACGTAGTAGACTGCCTTCGCAATCGGTATTCTGTGTACTATCTATGCATTTCACCGCTACACTACACATTCTATCTACTTCCGTATCACTACAGTCAACCAGTATCAAAGTCATGTCCATTGTT
+
FFFGGGGGGGGGGGFGGGGGGGGGGG8D:BFGGGGGGFFGGGGDGGGGEGFGGGGGGGGGGGGFGDGGGGGGGGGCE6C?CCFGGGCCDGGFF@F7FEGFEGGGEC7ABFFGFGF9EF,C>F?CFFFDEFGEE:F=FGFGG6E9,@C6=EG73@F7=9F8EB7C9@;EFCFFFGGFGC;@FG=CFFFGC,29B<+1*4BC6FAF4FF>+=6:*/3)C*,.3A;5*0)C<++317>CFF8(=16(1<;).4444)-*4-)6.-:)6-..4-.)..@)/)).-
@M02352:288:000000000-CKWC8:1:1101:18112:15420 2:N:0:TAGCGCTC+GTAAGGAG
TAATCTTGCGACCGTACTCCCCAGGCGGAATGCTTAATCCGTTAGGTGTGTCACCGAACAGTATACTGCCCGACGACTGGCATTCATCGTTTACGGTGTGGACTACCAGGGTATCTAATCCTGTTTGCTCCCCACGCTTTCGCGCCTCAGCGTCAGTACTCGTCCAGGAAGGCGCCTTCGCCTCTGGTGTTCCTTCGCATCTCTACGGATTTTACCCCTACATGCGAAATTCCCCTTCCCTCTCCGAGACTCTAGACTAACAGTTTCAGACGCCGTTTCGA
+
FFGGGGGGGGGGGGGGGGGGGG@7@GGGGGGGGGGGGGGGGGGGGGGGGGGGGGGGGGGGGGGGGGGGGFG7FGEGGGGGGGGGGGGGGGGGFGGGGGGGGGGGGGGGCGGGGGGGGGGGGGFGGGGGGGGGGGGGDEGGGCEGGG>DFGGGGGGGGGGFGEGCEGGG5:EGFGCDGGC5=DEGGDG+9=EFGFFFFFFGB@FFEF)>*:>DFFBFGFB<?/4*09:D1>@FFFF:3:7?DF??FF;0292><956<6B2734<<AFFFFF9((02>>BB-
@M02352:288:000000000-CKWC8:1:1101:15270:15434 2:N:0:TAGCGCTC+GTAAGGAG
CAGTCTTGCGACCGTACTCCCCAGGTGGGATACTTATCACTTTCGCTTAGTCACTTAGCTAACGCCAAACAACTAGTATCCATCGTTTACGGCGTGGACTACCAGGGTATCTAATCCTGTTCGCTCCCCACGCTTTCGTCCATGAGCGTCAGTACATACGTAGTAGACTGCCTTCGCAATCGGTATTCTGTGTAATATCTAAGCATTTCACCGCTACACTACACATTCCGCCTACTCCAACTGAACTCAAGTTTATCAGTATCAATGGCAGTTTCGAGGTT
+
GFGGGGGGGGGGGGGGGGGGGGGGGGGGGGGGGGGGGGGGGGGGGGGGGGGGGGGGGGGGGGGGGGGGGGGGGGFGGGGFGFGGGGGGGGGGECGCGGGGGGGGGGG?FGGGGGGFGGGGGE>FGGGFGGGGGCFGGGGGGGGGGGGGGGGEDEFGGGGGGGGGGGFGGGFGGFGFGGCDFDECFGGGGGGGGF@@CFFGFFAFFFACCFFCDA@FGFFFFF3ACFEC?=BDF3@@E;?021:>24:AAB<596A*69FAFABFAA<08:6:4:=()20<:
@M02352:288:000000000-CKWC8:1:1101:11102:15435 2:N:0:TAGCGCTC+GTAAGGAG
CATTCTTGCGAACGTACTCCCCAGGTGGGATACTTATCACTTTCGCTTCGCCACTCAGACCGAAGTCCAAACAGCTAGTCTCCATCGTTTACGGCGTGGACTACCTGGCTATCTAATCCTGTCTGCTCCCCACGCTTGCGCATCTGACTGTCAGTGTCTGTCCAGGCGGCCCCCTTCGCCACTAGTATTCCTTCAGCTCTCTACGCATTTCACCGCTACACCCGAAGTTCTACCCCCCTCTACATCCCCCTATCTCGCCAGCTTCACATACAGTCCCGACG
+
GG,,;CFFF++6@F6EFFGGGGGGGGGG@EF8FGGGGGEFGGGGGGGG,FEGDG@FGCEGC@+@+AE?FF,C=FG8FA?,,,EFGF?4F<DD++4+8FC+,594A,,,,85?EAFG,=??9?,CFDGG,++6C:FC++@+>3+5@E,+@34@,<E,7=E,@833,,*@:7**4?C*;*7)09,,*4+>+1<D@<*;)+;+;C67():C*1@+3/(2*0(43.(0))(1-9*1/@1:>44((.-)-),4,-(4),-*((784(4))-).-).59)/)906((
@M02352:288:000000000-CKWC8:1:1101:12557:15476 2:N:0:TAGCGCTC+GTAAGGAG
CAATCTTGCGATCGTACTCCCCAGGTGGGACACTTATCACTTTCGCTTAGTCACTTAGCTAATGCCAAACAACTAGTGTCCATCGTTTACGGCGTGGACTACCAGGGTATCTAATCCTGTTCGCTCCCCACGCTTTCGTCCATGAGCGTCAGTATATACGTAGTAGACTGCCTTCGCAATCGGTATTCTAAGTAATATCTATGCATTTCACCGCTACACTACTTATTCTATCTACTTCCGTATAACTCAAGTCAACCAGTATCAAAGGCAGTTCCATAGTT
+
GFGGGGGGGGGGGGGGGGGGGGGGGGFGGGFFFGGGGFCGGGGGGGGG,CFGGGGGGGGGGGGGGGGGGGGEGGGEECFFGGGGEGGGFGGGECGGGGGGGFGGFGGBFFEGFGGFCGCFEFCCEGFGGFGEGD>FDEGEGGGGGGGDGGGGGDFFGGGGFGGGGGFGGGGGGGGGGGGFFGGEGGGGGCC9C?+>E6BFFGFGCAACB9>C/?@EEA@EE4)8CGFG?AF=F8CCECE@F;@;?EFE71)).6<F@0A<<<FF444(.3:7<A=:?<)-6
@M02352:288:000000000-CKWC8:1:1101:20888:15510 2:N:0:TAGCGCTC+GTAAGGAG
CAATCTTGCGACCGTACTCCCCAGGTGGATTACTTATCACTTTCGCTTAGACACTGACTGTATATCGCCAATATCGAGTAATCATAGTTTACGGCGTGGACTACCAGGGTATCTAATCCTGTTCGCTCCCCACGCTTTCGTGCCTCAGCGTCAGTATCAGTTTAGTAAGCTGCCTTCGCTATCGGTGTTCTGTGTAATATCTAAGCATTTCACCGCTACACTACACATTCCGCCTACTCCAACTGAACTCAAGTTTATCAGTATCAATGGCAGTTTCGAGG
+
GFGGGGGGGGGGGGGGGGGGGGGGGGGGGGGGGGGGGGGGGGGGGGGGGGGGGGGGGGGGGGGGGGGGGGGGGGGEGGGGGGGGGFFGGGGGGGGGGGGGGGGGGGGGGGGGGGGGGGGGGGGGDGGGGGGGGEEGGGGGGGGGGGGGGGGGGGGGGGGGGGGGGGGGGGGGGGGGGGGFFGGGGGGGGGGGGFFEAFFCFGFGFFFGGGFGGFDFGA@E@FFFDDEGFFFFFEFFFFFFFF;8(;EFFDFF26AFFAFAABF>A4<AF?:?BBF2@,(83
@M02352:288:000000000-CKWC8:1:1101:6807:15518 2:N:0:TAGCGCTC+GTAAGGAG
CAGTCTTGCGACCGTACTCCCCAGGTGGGATACTTATCACTTTCGCTTAGTCACTGAGCTAATGCCCAACAACTAGTATCCATCGTTTACGGCGTGGACTACCAGGGTATCTAATCCTGTTCGCTCCCCACGCTTTCGTCCATGAGCGTCAGTATATACGTAGTAGACTGCCTTCGCAATCGGTATTCTAAGTAATCTCTATGCATTTCACCGCTACACTACTTATTCTATCTACTTCCGTATAACTCAAGTCAACCAGTATCAAAGGCAGTTCCATAGTT
+
GGGFFGGGGGGGGGGGGGGGGGGGGGGGGGGGGGGGGCFGGGGGGGGG>FGGGGGGGGGGGGGGGCGGGGDGGGGGGGGGGGGGGGFGGGGGGGGGGGGGGGGGFFEFEFGGGGGGGGGFGGG7CFCFEGGEG+>FFGG>CGGGGGGGGGGGGGGGGGFGGGGGGFDGGGGGGGGGGGGDFGDGGGGCFF;FGEFEFBFGFGFDCFFFFGF:DE>>EA;4@F);CFCFFFFFFFF3C?ED@D@E<>C9AE@?CAFFBFFFFBF<AAA(3::?D9656-4<A
@M02352:288:000000000-CKWC8:1:1101:11399:15536 2:N:0:TAGCGCTC+GTAAGGAG
TAATCTTGCGACCGTACTCCCCAGGCGGAATGCTTAATCCGTTAGGTGTGTCACCAAGTTGCAAGCAACCTGACGACTGGCATTCATCGTTTACGGCGTGGACTACCAGGGTATCTAATCCTGTTTGCTCCCCACACTTTCGCACCTCAGCGTCAGTATCGAGCCAGTGAGCCGCCTTCGCCACTGGTGTTCCTCCGAATATCTACGAATTTCACCCCCACACTCGTAATTCCCCTCACCCCTCTCGAACCCAAGACTAGCAGTATCAAAGGCAGTTCCAG
+
GGGGGGGGGGGDGGGGGGGGGGGGGGGGGGGGGGGGGGFGGGGGGGGGGGGGGGGGGGGGGGGGGGGGGGGGGGGGGGGGGGGGGGGFGDFGGGEGGGEGGGGFDFGGGGGGGGGGGFGGGGGGCGGFGGGGGGGGGGGGGGGGGGCFG?DGEGE5EFGGEFFGDGADFGGGG5DGDDGFEDCEC,=CF=EGC5FFFFBG>CFFEFFDFC:FGFFF*=4(-;?4FC(/(8/1*/34<0?1(-3:7?<??:(4<8.)447(4<)-.).6<)5,8?@??94:)
@M02352:288:000000000-CKWC8:1:1101:8342:15563 2:N:0:TAGCGCCC+GTAAGGAG
CAATCTTGCGATCGTACTCCCCAGGTGGGACACTTATCACTTTCGCTTAGTCACTGAGCTAATGCACCACCACTAGTGTCCATCGTCTACGGCGTGGACTACCAGGGTATCTAATCCTGTTCGCTCCCCACGCTTTCGTCCATGAGCGTCAGTATATACGTAGTAGACTGCCTTCGCAATCGGTATTCTGTGTAATATCTATGCATTTCACCGCTACACCACACATTCTATCTACTTCCGCATAACCTAAGTCAACCAGTATCAAAGTCAGTTCCATAGTT
+
GGG@FGGGGG7FFGGGGGGGGGGGG,CF@FFFFGGGE,6CCEGFGGGF,C<EFGGGGGGGG<CFE,B,:C,CF<F<C6F,,66,?D,9=FGE+=4+@@FF4,4E8:7445<FG<;,CEC4EF:++4+@+44@F++8,@3+3+,@BFG>EGGG,=ECAF,3@3@BC,7EDCC,E,;CDD*?FG>;?*B<D@FGG*+;/+4@FGA77B+1=@C*/:5?GA;(()/=*>CC);;+A6>677=0((4()/()/22.5)6628))))66<22).)--64@A740).
@M02352:288:000000000-CKWC8:1:1101:11542:15616 2:N:0:TAGCGCTC+GTAAGGAG
CATTCTTGCGAACGTACTCCCCAGGTGGGTCACTTATCACTTTCGCTTAGCCACTCAAACCGAAGCTCGAACAGCTAGTGACCATCGTTTACGGCGTGGACTACCAGGGTATCTAATCCTGTTCGCTCCCCACGCTTTCGTCCATCAGTGTCAGTATATTATTAGTGATCTGCCTTCGCAATTGGTATTCTATGTAATATCTATGCATTTCACCGCTACACTACATATTCTAACCACTTCATAATAACTCAAGACAACCAGTATCAAAGGCAATTTTACCG
+
GGGGGGGGGGGGGGGGGGGGGGGGGGGGGGGGGGGGGGGGGGGGGGGG7FGGGGGGGGGGGGGGGGGGGGGGGGGGGGGGGGGGGGGGGGGGGGGGGGGGGGGGGGGGGGGGGGGGGGGGGGGGGGGGGGGGGGGGGGGGGGGGGGGGGGGGGGGGGGAFGGGGFGCFGFGGGGGGGGGFFGGGGGGGGGGGGFFEEFFGFGFGFFFGGGFGGFFFGFFFFFFFGGFGFFFFFF23@FFFFE<EFEEE;AE@FEFFF?FFFFBBFF4A<??:?BF<FFFF(
@M02352:288:000000000-CKWC8:1:1101:18286:15617 2:N:0:TAGCGCTC+GTAAGGAG
CAATCTTGCGATCGTACTCCCCAGGTGGGACACTTATCACTTTCGCTTAGTCACTTAGCTAATGCCAAACAACTAGTGTCCATCGTTTACGGCGTGGACTACCAGGGTATCTAATCCTGTTCGCTCCCCACGCTTTCGTCCATGAGCGTCAGTACATACGTAGTAGACTGCCTTCGCAATCGGTATTCTGTGTAATATCTATGCATTTCACCGCTACACTACACATTCTATCTACTTCCATATGACTCAAGTCAACCAGTATCAAAGGCAGTTCCATAGTT
+
GGGGFGGGGGDGGGGGGGGGGGGGGGFFGGGGGGGGGGGGGGGGGGGGGGGGGGGGGGGGGEGGFGGGGGGGGGGGGGGGGGGGGGGGGGG@FGGGGGGGGGGGGGGGGGGGGGGGFGDGGGC7BFGGGFGGGCEGFGGDEEGCFGGGGGGGFCGG7,EFGGGGGFCFGFGGEEGGDGGEFDCECGGGGGGC76@ECCF@AFAGEFCGGGFG4A@BGFFC@F3);F<>CAA@FFFEEEFE<CE5?E?4)/76457FFF5<AAFAA2:0<0:2:<FBF<446
@M02352:288:000000000-CKWC8:1:1101:3965:15619 2:N:0:TAGCGCTC+GTAAGGAG
CAGTCTTGCGACCGTACTCCCCAGGTGGGATACTTATCACTTTCGCTTAGTCACTGAGCTAATGCCCAACAACTAGTATCCATCGTTTACGGCGTGGACTACCAGGGTATCTAATCCTGTTCGCTCCCCACGCTTTCGTCCCTCAGCGTCAGTACATACGTAGTAGACTGCCTTCGCAATCGGTATTCTGTGTAATATCTATGCATTTCACCGCTACACTACACATTCTATCTACTTCCATATGACTCAAGTCAACCAGTATCAAAGGCAGTTCCATAGGT
+
GFGFFFGGGGGGEGGGGGGGGGGGGGGGGGGGGGGFGGGGGGGGGGGGCFFGGGGGGGGGGGGGGGGGGGF8FGGGGGGGGGFGEFGGGGGBFGGGGGGGGCFGFGGFGGGGGDGDGGCGGGGEGCEGGCEGGCFEEGFEGGGGGGGGGCEG;FCEGF@DFGGGGFGGFG6EFGF?CDD9AD:CFGGGGEGFGEAEFFFGFGFGFFFGDFFFGFFFG=3)4FEFDG?FEFFFFFFFFFFEFFF?CEEEF;394?4?BBFF<<BA94>?F0:75294742).
@M02352:288:000000000-CKWC8:1:1101:22319:15621 2:N:0:TAGCGCTC+GTAAGGAG
CATTCTTGCGAACGTACTCCCCAGGTGGGATACTTATCACTTTCGCTTAGCCACTCAGACCGAAGTCCGAACAGCTAGTATCCATCGTTTACGGCGTGGACTACCAGGGTATCTAATCCTGTTCGCTCCCCACGCTTTCGTCCATCAGTGTCAATTGATTATTAGTAATCTGCCTTCGCAATTGGTATTCTATGTAATATCTATGCATTTCACCGCTACACTACATATTCTAACTACTTCATAATAATTCAAGATGACCAGTATCAAAGGCAATTTTACGG
+
GGGGGGGGGGGGFEFGGGGGGGGGGGGGGGGGGGGFEGGGGGGGGGGGFGGGGGGGGGGGGGGGGGGGGGGGGGGGGGGGGGGFFGGFGGGGGGGGGGFGGGGGGGGGGGGGGGGGCGGGGGGGGGGGGGGGGGGGGGGGGGGGGGGGGGGGGGGGGGGGGGGGGGGGGFGGGGGGGGGDFGGGGGGGFGGGGFFECFFGFGFGFFFGGGFGGFDFGFFFFFFFFGFGFFFFFFEFFFFEEF?E<E9<?ECC?@<@BB::6AFA>BFFB::B?>FAFAB0(
@M02352:288:000000000-CKWC8:1:1101:20842:15643 2:N:0:TAGCGCTC+GTAAGGAG
CAGTCTTGCGACCGTACTCCCCAGGTGGGATACTTATCACTTTCGCTTAGTCACTGAGAATTAACCCAACAACTAGTATCCATCGTTTACGGCGTGGACTACCAGGGTATCTAATCCTGTTCGCTCCCCACGCTTTCGTCCATGAGCGTCAGTATATACGTAGTAGACTGCCTTCGCAATCGGTATTCTAAGTAATATCTATGCATTTCACCGCTACACTACTTATTCTATCTACTTCCGTATAACTCAAGTCAACCAGTATCAAAGGCAGTTCCATCGTT
+
GGGGGGGGGGGGGGGGGGGGGGGGGGGGGGGGGGGGGGGGGGGGGGGGGGGGGGGGGGGGGGGGGGGGGGGGGGGGGGGGGGGGGGGGGGGGGGGGGGGGGGGGGGGGGGGGGGGGGGGGGGGGGGGGEGGGGGGGGGGGGGGGGCGGGGGGGGGGGFGGGGFGGGGGGGGGGGGGGGGFFGGGGGGGGGGGGFFFFCFFFG=FEFFGGGFGGFFFGFFFFFFCGGEGFF=FFFFFFFFDFFFFFCE4AF<E>FFFFBF<AAFAABFB:B0<FFFB44:??
@M02352:288:000000000-CKWC8:1:1101:19174:15645 2:N:0:TAGCGCTC+GTAAGGAG
CAACCTTGCGATCGTACTCCCCAGGTGGATTACTTATCACTTTCGCTTAGTCACTGACTGTATATCGCCAATAACGAGTAATCATCGTTTACGGCGTGGACTACCAGGGTATCTAATCCTGTTCGCTACCCACCCTTTCGTCCCTCAGCGTCAATTCAAACCTAGTAAGCTGCCTTCGCTATCGGTGTTCTGTGTAATATCTATGCATTTCATCGCTACACTACACATTCCGCCTACTCCGACTGAATTCAAGTATAACAGTATCAATGGATGTTTCCCA
+
CFFGFGGGGGCFFEFGGGGGGGGGGEEGG9F@FGGGGCFGEGGGGGGGGGCFGGGGGFFGFG<F@EGG:ECGGGGGGGGGGGGGGFFGFFG?FEGGGEG@<FGGEF8BBFED<BABFGFGEDE?CEGEG8FGG+@FFFDCGGCE9E,?FEGGD1337=F;;CFC?=FDC9DCC,*<D77*<?,9*CEC8@FGF4FE*B6++5+1*187C7+1+4085/85BF;FF*4C?F64587?DF3461..33)1))6)-))1))/3<<A946-:<())5(94*))-
@M02352:288:000000000-CKWC8:1:1101:28635:15664 2:N:0:TAGCGCTC+GTAAGGAG
CAGTCTTGCGACCGTACTCCCCAGGTGGGATACTTATCACTTTCGCTTAGTCACTGAGCTAATGCCCAACAACTAGTATCCATCGTTTACGGCGTGGACTACCAGGGTATCTAATCCTGTTCGCTCCCCACGCTTTCGTCCATGAGCGTCAGTATATACGTAGTAGACTGCCTTCGCAATCGGTATTCTAAGTAATCTCTATGCATTTCACCGCTACACTACTTATTCTATCTACTTCCGTATAACTCAAGTCAACCAGTATCAAAGGCAGTTCCATAGTT
+
GGGGGGGGGGGGGGGGGGGGGGGGGGGGGGGGGGGGGGGGGGGGGGGGGGGGGGGGGGGGGGGGFGGFGEGEGGGFFFGCGGGGGGGCGFFGDGGGGGGGGFGGGGGFGGGGGGGGFFFGGGG7FFFGCGECFEGGGGGGGGGGFGGGDCGGGGGGGGFEGGGGCFGFG7EEFGGGGCC?ADGGGGGGGFGG@CFECFCGFGFGFFFDDGFDDB@>GF;EFF9AFGFC3:CFFFFFFCAFF<@;?CFFFFEFF4<?:?FF245<A<5:::BFFF?484?26
@M02352:288:000000000-CKWC8:1:1101:10092:15719 2:N:0:TAGCGCTC+GTAAGGAG
TAATCTTGCGACCGTACTCCCCAGGCGGAATGCTTAATCCGTTAGGTGTGTCACCAACAAGCATGCTTGCTGACGACTGGCATTCATCGTTTACGGCGTGGACTACCAGGGTATCTAATCCTGTTTGCTCCCCACGCTTTCGCGCCTCAGCGTCAATACTTGTCCAGGTCGGCGCCTTCGCCACTGGTGTTCCTTCACATCTCTACGGATTTTACCCCTACACGTGAAATTCCCCAACCCTCTCCAAGATTCTAGACTGATAGTTTCGGACGCAGTTCCGA
+
DFFGGGGGGGGGGGGGGGGGGGGGGGGGGGGGGGGGGGGGGGGGGGGGGGGGGGGGGGGGGGGGGGGGGGGGGGGGGDGGGGAFBFAFGGGGGGGGGGGGGGGGGGGGGGGGGGGGGGGGGFGGGGGGGGGGGGGGGCEGFEGGGG8DGGGGGGGGGGFGGGGGFCFGGFB>CCCDG3CADGDGGGFFGFGFD<FF@FFGFGFG?FFG3CDFFFDFGFFBFFFFFC:FAFFF?FFF??<?(3:??D???2>>BA66449:<B)6>><?22>F;931@<>?,
@M02352:288:000000000-CKWC8:1:1101:15341:15720 2:N:0:TAGCGCTC+GTAAGGAG
CATTCTTGCGAACGTACTCCCCAGGTGGGTTACTTATCACTTTCGCTTGGCCACTCAGTACTTAATCGTACCAAACAGCTAGTAACCATCGTTTACGGCGTGGACTACCAGGGTATCTAATCCTGTTCGCTACCCACGCTTTCGTTCATCAGCGTCAATATATTGTTAGTGATCTGCCTTCGCAATTGGTATTCTATGTAATATCTAAGCATTTCACCGCTACACTACATATTCTAACCACTTCACAATAATTCAAGACTAACAGTATCAATGGAAGTGC
+
E@E<FDGEEE@CEFGGFGGGGFC@CFFFEGGGGGFFGFGGGDGFGGGGCGFGGG<FFG<CEEEC9<F@EFFEAFGGCFFDFGG9FGGFGFFGGGGGGGGC@CGEFFGGGG=@FECGG9?EF:EFGGAFEEEGGGCFGGGGEFGGDDFCGGGGGDGGGGGCCFGDFGGFG@BEDFGFGGGFFGD9;9FGGGDFGFFEE1=BB:=9?ACCDFBF=+1BCF@2>D>6C+5;;AFFFAEC?A04159<<373A@<??<?@CFFF<?B3A<2):AFFF:*)08,<
@M02352:288:000000000-CKWC8:1:1101:11538:15727 2:N:0:TAGCGCTC+GTAAGGAG
CAGTCTTGCGACCGTACTCCCCAGGTGGGATACTTATCACTTTCGCTTAGTCACTGAGAATTAACCCAACAACTAGTATCCATCGTTTACGGCGTGGACTACCAGGGTATCTAATCCTGTTCGCTCCCCACGCTTTCGTCCATGAGCGTCAGTATATACGTAGTAGACTGCCTTCGCAATCGGTATTCTAAGTAATATCTATGCATTTCACCGCTACACTACTTATTCTATCTACTTCCGTATAACTCAAGTCAACCAGTATCAAAGGCAGTTCCATAGTT
+
FGGFFGGGGGGGGGGGGGGGGGGGGGGGGGGGGGGGGGGGGGGGGGGG7FFGGGGGGGGGGGGGGGGGGGGGGGGGGGGGGGGGGGGGGGGGGGGGGGGGGGGGGGGGGGGGGGGGGGGGGGFGGGGGGGGCGGGGGGGGGGGGCFFGGGGGGDCCG,DFFFCEGGGGGDEGGFGGGGGFFGGGGGGGGGGGGFFFFFFGFGFGEF688<FFGFFFGFFE16>FGDFGEFFFF=CECEA?FFFF?;3>EEEFFBFFFFFAAAA2:A<?013?B4B9@B?<6
@M02352:288:000000000-CKWC8:1:1101:27208:15778 2:N:0:TAGCGCTC+GTAAGGAG
CATTCTTGCGAACGTACTCCCCAGGTGGGATACTTATCACTTTCGCTTAGTCACTGAGCTAATGCCCAACAACTAGTATCCATCGTTTACGGCGTGGACTACCAGGGTATCTAATCCTGTTCGCTCCCCACGCTTTCGTCCATGAGCGTCAGTATATACGTAGTAGACTGCCTTCGCAATCGGTATTCTAAGTAATCTCTATGCATTTCACCGCTACACTACTTATTCTATCTACTTCCGTATAACTCAAGTCAACCAGTATCAAAGGCAGTTCCATAGTT
+
GGGGGGGGGGGGGGFGGGGGGGGGGFFFGGGGGGGGGGGGGGGGGGGGGGGGGGGGGGGGGGGGGGGGGGGGGGGGGGGGGGGGGGGFGGGDGGEGGDGGGGGGGGGGGGGFGGGGGGGGGGEDGGGGGFGFGEFGGGGDGGGDAFGGGGGGGGGGGCFGGGGGGGGGG7,DFGGF>CGEFDGGGGGGGGGGGFFF?BFGFGF>EFFGCFFGCDB;CFDEFFFFGG3+7:FF8AEC93=DF?DFFEFFFF<E)7<F<FFF2:<AA):::BB?<AFAF<?FF
@M02352:288:000000000-CKWC8:1:1101:16004:15810 2:N:0:TAGCGCTC+GTAAGGAG
CAGTCTTGCGACCGTACTCCCCAGGTGGGATACTTATCACTTTCGCTTAGTCACTGAGAATTAACCCAACAACTAGTATCCATCGTTTACGGCGTGGACTACCAGGGTATCTAATCCTGTTCGCTCCCCACGCTTTCGTCCATGAGCGTCAGTATATACGTAGTAGACTGCCTTCGCAATCGGTATTCTATGTAATATCTAAGCATTTCACCGCTACACTACATATTCTAACCACTTCACAATAATTCAAGACTAACAGTATCAATGGCAGTGCCGGAGTT
+
GGGGGGGGGGGGGGGGGGGGGGGGGGGGGGGGGGGGGGGGGGGGGGGGGGGGGGFGGGGGGGGGGGGGGGGGGGGGGGGGGGGGGGGGGGGGGGGGGGGGGGGGGGGGGGGGGGGGGGGGGGGGGGGGEGGGGEFGGGGGGGGGGGGGGGGGGGGGGGFGGGGGGGGGGGGGGGGGGGGFFGGGGGGFGFFGGFFFFFFGF7BFBFF:8<8?DEBFGF@C;A;AGFEGEFAF:F<EEFE@E3;48ECCCEEE?AFFFFBDF<DFFF<3<FFF7<F>FB0::
@M02352:288:000000000-CKWC8:1:1101:21006:15823 2:N:0:CAGCGCTC+GTAAGGAG
CAGTCTTGCGACCGTACTCCCCAGGTGGGATACTTATCACTTTCGCTTAGTCACTGAGCTAATGCCCAACAACTAGTATCCACCGTTTACGGCGTGGACTACAAGGGTATCTAATCCTGTTCGTTCTCCACGCTCTCGCCCACGAGCGTCAGTATATACGTAGTAGACTGCCTTCGCACTCGGTATTCTAAGTATTCTCTATGCATTTCACCGCTACACTACTTATTCTATCTACTTCTGTATTACTCACGTCAACCAGTATCAAAGGCATTTCCATCTTT
+
FF9FCGGGGGDGGGGFGGGGGGGGG@EGDGFGGGGG9C,E<FFAEGGD@F<FFG,CFG8FFFGCGFGDCFG,:CFC?EF,,6,:6BCF,<?,+C@C7@FFG8,5,AF4?9CFC5,>EEAAEF7+?F+8@CFED7+=33+3+++6+8@DCC8@7@EC7ECFGDC:,,@9;<8D@,237?*9ACC97EC7C@FCC<+*9F+=B8+00=+B:CF;7.1>**6436)+;:.2)++:A641)?5667<)).).),((-817(4)-6-)4:2)(,().6<*)*)))-
@M02352:288:000000000-CKWC8:1:1101:22336:15831 2:N:0:TAGCGCTC+GTAAGGAG
CAGTCTTGCGACCGTACTCCCCAGGTGGGATACTTATCACTTTCGCTTAGTCACTGAGTCGAAACCCAACAACTAGTATCCATCGTTTACGGCGTGGACTACCAGGGTATCTAATCCTGTTCGCTCCCCACGCTTTCGTCCATGAGCGTCAGTATATACGTAGTAGACTGCCTTCGCAATCGGTATTCTAAGTAATATCTATGCATTTCACCGCTACACTACTTATTCTATCTACTTCCGTATAACTCAAGTCAACCAGTATCAAAGGCAGTTCAATCGTT
+
F9F@FGGDGGGEGGGGGFFGEGGCGFFCG8FFGGCFFGGGGGGGEGGFEGGGGGGGGGGGCFFGG8:FGGGGGFFGGGDGGGGGGFGFGDGFGGGB:FGFGGGGGG@BFFGGGF9B4C?E=FEG@FGFEGGCEC3DFG=C7CFFGECCEGGGGGGE<AFFFFGEGAFFDCCFGFGGDGGFFGGCFF2>EGFCFEA?CFFCCGFDEF68CFFFDEFBGF@<@F<@:>CGFAAFFFCCEF)26=DE?36)<:2<><)6(8F4><FBA>BF6?<7AA*68)(3.
@M02352:288:000000000-CKWC8:1:1101:5178:15872 2:N:0:TAGCGCTC+GTAAGGAG
CATTCTTGCGAACGTACTCCCCAGGTGGGTTACTTATCACTTTCGCTTAGCCACGCAGACCGAAATCCACACAGCTAGTAACCATCGTTTACGGCGTAGACCACCAGGGTATCTAATCCTGTTCGCCACCTACGCTTTCGTCCATCAGCGTCAATATATTGTTAGTGATCTGCCTTCGCAATCGGTATTCTATGTAATATCTAAGCATTTCACCGCTACACCACATATTTTAACCACCTCACAATAATTCAAGAACTGCAGTATCAATGGCAATTTTA
+
DCDFGGGFGGGGFGGGGGGGGGGDFFCFGGGGGGGGGGGGGGGGGCEGCF96FE:FGECEFFGD=AE8=FFEEG,C,,C?<95,C<7AAA<C+B:F:F+B,,4++8E7BF8FEE=BD99FCFGGGG+>E8=DFEGF>F883@8@;F,A7EEGD*EFGGCF9FF;FFF9D@,?>,;2CDC*:9FC4E,4><CDF<8*0=6FCCF=C;8+:9AGGF0)*26)(.68<C<:?+1:)6=,((.832)544<4644<4<(7).634<499<44)(.(.,65?>
@M02352:288:000000000-CKWC8:1:1101:6990:15910 2:N:0:TAGCGCTC+GTAAGGAG
CAATCTTGCGATCGTACTCCCCAGGTGGGACACTTATCACTTTCGCTTAGTCACTGAGATAAATCCCAACAACTAGTGTCCATCGTTTACGGCGTGGACTACCAGGGTATCTAATCCTGTTCGCTCCCCACGCTTTCGTCCCTCAGCGTCAATTCAGGCCTAGTGAGCTGTCTTCACTATCGGTGTTCTAAGTAATATCTATGCATTTCACCGCTACACTACTTATTCCGCCCACTTCGACCAAATTCAAGAACAACAGTATCAATGGCAGTTCTACAGTT
+
GGGGGGGGGGGGGDGFGGGEGGGGGGCFGGGFFFGGGGGGGGGGGGGGDGFGGGGGGGGGGDFGGFFFGGGGGGGGGGGGGGGFGGFGGGGGGGGGGGGGGGGGGGGGGGGGGGGFGGFGGGFGGFGGEFGGGFGECGGGGDDGGGGGGGGGGGDEFCGGGFGGGCFEGGFGEFDFGGGFFDGE*=CFGE7>FEFF*=BFFGFGFFFFCGF>*?>EGFFEFFEFFG<><;3)8>?;EF??F>;?@FFFFFFF(4<F?FFABBAF<>A??F?BAA4>FA3A>
@M02352:288:000000000-CKWC8:1:1101:17414:15944 2:N:0:TAGCGCTC+GTAAGGAG
CAGTCTTGCGACCGTACTCCCCAGGTGGGATACTTATCACTTTCGCTTAGTCACTGAGTCGAAACCCAACAACTAGTATCCATCGTTTACGGCGTGGACTACCAGGGTATCTAATCCTGTTCGCTCCCCACGCTTTCGTCCATGAGCGTCAGTATATACGTAGTAGACTGCCTTCGCAATCGGTATTCTAAGTAATATCTATGCATTTCACCGCTACACTACTTATTCTATCTACTTCCATATGACTCAAGTCAACCAGTATCAAAGGCAGTTCCATAGTT
+
GGGGGGGGGGGGGGGGGGGGGGGGGGGGGGGGGGGGGGGGGGGGGGGGGGGGGGGGGGGGGGGGGCGGGGGGGGFGGGGGGGGGGGGGGGGFGGGGGGGGGGGGGGGGGGG9FFGFGGGGGGDGEGFGGGGEGFFGGGGGGDGGGGGGEEGGGGGGGGGGGGGGGFGFFGGGFGGGGGGFFGEEFFGGFFDGGFFEFFFGFGFGFFFFGGFGGFFDGFFE;FEFDGFGFFF@FFFEFC<EFEF3?;73=?<BAABFFF46A44<494<??(36)6)96:6:
@M02352:288:000000000-CKWC8:1:1101:23048:15952 2:N:0:TAGCGCTC+GTAAGGAG
TAACCTTGCGGCCGTACTCCCCAGGCGGTCAACTTAGTGCGTTAGCTGCGCCACCCACGACTCAAGGTCACAGACGGCTAGTTGACATCGTTTACGGCGTGGACTACCAGGGTATCTAATCCTGTTTGCTCCCCACGCTTTCGTGCCTCAGTGTCAGTATTTGTCCAGGTAGCCGCCTTCGCCACTGATGTTCCTTCCAATCTCTACGCATTTCACCGCTACACTGGAAATCCCACTACCCTCTACAATACTCTAGTTTGCCAGTTCAAAATGCAGTTCC
+
FEDFCFFDEGECEEGGDGGGGD<CGGFDFEEGGGFFCEFGGGGGGGGGGGGGGGFGGGGEGGGGGGGGFGGDFGFGDGCBFFGGGG9FF=DGEFGEGGDGGGGGGGGFCGDGFFEFC==FFGGGGGGGGGGGGGGGEDEEGDEFGDE+4>@;;:>EFGGGGGGGGFCEGGG9FFGGDGGA8DGGGGGGGCGFGCA)4AF7+;C+5+;>DEEG7AEA93617EFFFGFD(97*948:??BB:24().:?<25>2<26<9=2<>)2)66A6>7A5)1-=9<)
@M02352:288:000000000-CKWC8:1:1101:6350:15994 2:N:0:TAGCGCTC+GTAAGGAG
CATTCTTGCGAACGTACTCCCCAGGTGGGATACTTATCACTTTCGCTTAGCCACTCAAACCGAAGTTCGAACAGCTAGTGACCATCGTTTACGGCGTGGACTACCGGGGTATCTAATCCCGTTCGCTCCCCACGCTTTCGTCCATCAGTGTCAGTTGATTATTAGTGATCTGCCTTCGCAATTGGTATTCTATGTAATATCTATGCATTTCACCGCTACACTACATATTCTAACCACTTCATAATGATTCAAGATAACCAGTATCAAAGGCAATTTTACCG
+
GGGGGGGGGGEGGGGGGGGGGDGGGFGGGGGGGGGGGEFFGGGGGGGGGGGGGGGGGGGGFGGGGGGGGGGGGGGGGGGGFGGGGGGGGGGGGGGDGGGGGFGGGGGGGGGGGGGGGGFCEDDDGGGFCFGFGEGGCFFGGGGGGGFFFFCCEGGGGGGGGFGGGGFFGGGCGGGGGGG>>DGEDGFGGGGGGEFF4CFFFGFGFFFGFGFGGF@FGFBE;83;CDFCCCFFFF;E@FF<EB<ADF9A<A95)527<BF?:A2ABAD)-86717FBFFB<(
@M02352:288:000000000-CKWC8:1:1101:26158:16023 2:N:0:TAGCGCTC+GTAAGGAG
CATTCTTGCGAACGTACTCCCCAGGTGGGTCACTTATCACTTTCGCTTAGCCACTCAAACCGAAGTTCGAACAGCTAGTGACCATCGTTTACGGCGTGGACTACCAGGGTATCTAATCCTGTTCGCTCCCCACGCTTTCGTCCATCAGTGTCAGTATATTATTAGTGATCTGCCTTCGCAATTGGTATTCTATGTAATATCTATGCATTTCACCGCTACACTACATATTCTAACCACTTCATAATAACTCAAGACAACCAGTATCAAAGGCAATTTTACCG
+
GGGGFGGGFGGGGGGGGGGGGGGGGFFFGGGGGGGGGGGGGGGGGGGGGGGGGGGGGGGGGGGGGGGGGGGGGGGGGGGGGGGGGGGGGGGGGGGGGGGGGGGGGGGGGFGGGGGGGGGGGGGGGG:EEFGFGGGGGGGGDEGGGGGGFGGGGGGGGGGGGGGGGGGGGGGGGGGGDFDFDGCFGGGGFFGGGFFFFFFGFGFGFFFGGGFGGFDFGFFE@CEFGGFGFFFFFFDFFFFFEEE<?EFFFF<;@<1F:B):?<:4)6>AB?:?F>FDFBAA3
@M02352:288:000000000-CKWC8:1:1101:5949:16027 2:N:0:TAGCGCTC+GTAAGGAG
CAGTCTTGCGACCGTACTCCCCAGGTGGGATACTTATCACTTTCGCTTAGTCACTGAGCTAATGCCCAACAACTAGTATCCATCGTTTACGGCGTGGACTACCAGGGTATCTAATCCTGTTCGCTCCCCACGCTTTCGTCCATGAGCGTCAGTATATACGTAGTAGACTGCCTTCGCAATCGGTATTCTAAGTAATCTCTATGCATTTCACCGCTACACTACTTATTCTATCTACTTCCGTATACCTCAATTCAACCAGTATCCAAGGCAGTTCCATCGTT
+
FFGGFGGGGGDGG7FGGGGFGGGGFG@FGGGGGGGGGGGGGGGGGGGGEGGGGGGGGGGGGGGGGEFFGGGGGGGFGGGGGGGFGGGGGGGGGGGG7=CGGGGGGDFGGGGGGGGGFG9=EFGGGFGGGGGEGGEFECGEGGGFGFGDGGGECFGGGGFGGGGGFG9EE@??FGFGGGDBFGEGGGGGGF=7CEBCEFF@FGFFECFCDFF7<>(0=4:EEFF:7:6+.AA=C646CE865((679.)/)--5:AF::4<>24)6,5<6((44<=4*)(,.
@M02352:288:000000000-CKWC8:1:1101:5960:16042 2:N:0:TAGCGCTC+GTAAGGAG
CAGTCTTGCGACCGTACTCCCCAGGTGGGATACTTATCACTTTCGCTTAGTCACTGAGCTAATGCCCAACAACTAGTATCCATCGTTTACGGCGTGGACTACCAGGGTATCTAATCCTGTTCGCTCCCCACGCTTTCGTCCATGAGCGTCAGTATATACGTAGTAGACTGCCTTCGCAATCGGTATTCTAAGTAATCTCTATGCATTTCACCGCTACACTACTTATTCTATCTACTTCCGTATAACTCAAGTCAACCAGTATCAAAGGCAGTTCCATAGTT
+
GGGGGGGGGGGGGGGGGGFFGGGGGGFFGGGGGGGGGGGGGGGGGGGGEGGGGGGGGGGGGGGGGGGGGGGFGGGFGGGGGGGG7DFGGGGGGGEFGGGGGGGGGGGGDGFGGGGGGGDFGGGGGFGGEFEFGDFDFEGGGGG=ADECEGGGGGGGGGGFGGCCFFFBFCFCGGGGGDDEFG5CDGGFGG@CFFFECFFGFGFG4CFGCGFF*:>EE*6)5FCF+;CCEFFFFFFFFFFFFFFFE<<4=72:<9AFB:F<)):AADFB?F6:ADBAFFFF>
@M02352:288:000000000-CKWC8:1:1101:27370:16094 2:N:0:TAGCGCTC+GTAAGGAG
CAGTCTTGCGACCGTACTCCCCAGGTGGGATACTTATCGCTTTCGCTTAGTCACTGAGAGTCAACCCAACAACTAGTATTCATCGTTTACGGCGTGGACTACCAGGGCATCTAATCCTGTTCCCTCTCCCCGCCTTCGTCCATGAGCGTCAGTATCTATGTAGTAGCCTGCCTTCGCCATCGCTATTCTACGTAATCTCTATGTCTTCCCACTCTACACTACTTCTTCTATCTACTTCCGTATCACTCACGTCAACAATTATCAATGGCAGTTCCATTGTT
+
9F<FFGGGGGGGGGGGGGGGGGGGG,CFCFFCEFFFA,,BCFF,FEGG:,,CFGGGGGG,<,:@94B6,8C,E<E,<,C,66,,,B?=,BF,4+8+@@FE<4BE8++++48?,7,,@E<4EF,,,4,@,,++C++38=@+>+,@DFG6EGGG,,@,5,,,3E,;E@,,><E,>,;DDC*:AD*,9EC7:,2*;*)0*4+=CG61*=+++,***;.@?+()//);@7CG57;7@1>6).;6.(/,.))),((.,(2*)(*).-6<2))(4(,,6:F4*.)..
@M02352:288:000000000-CKWC8:1:1101:20241:16099 2:N:0:TAGCGCTC+GTAAGGAG
TAATCTTGCGACCGTACTCCCCAGGCGGTACACTTAATGTGTTAACTGCATTACTGCAAGGTCTAGCCTCACAACAACTAGTGTACATCGTTTAGGGCGTGGACTACCAGGGTATCTAATCCTGTTTGCTCCCCACGCTTTCGCGTCTCAGCGTCAATAATGTTCCAGTAGATCGCCTTCGCAATCGGTATTCCTTCTGATCTCTACGGATTTTACCCCTACACCAGAAATTCCATCTACCTCTCCCATATTCTAGGTAAGCAGTTTTCAAAGCAGTTCAA
+
GFFGGGGFFGCEEFGGGGGGGGFFGGCEGGGGGGG<FFGGGGGGGGGGGGGGGGGFGGGGGGGGGGGGFGGGGGGGGGGGGGGGGGGGGGFFGGGGGFGFGDCFGGGGCFFDFGGGGGGFGGGGGGGGGGGGGGGGCEGGGGEGGGGGGGGGGECEEGGDGGGGGGGCFF99CFGGGGGFFD8*/AF>CCCCFCFE@F6CFG8CEFCGCEBD6AEFGFF?7F;AFC6<;AF@FFF)4;6C7;@?:BFFF:AA<<<=):=4??><AFFFABA94:6(=><A4
@M02352:288:000000000-CKWC8:1:1101:9029:16116 2:N:0:TAGCGCTC+GTAAGGAG
TAATCTTGCGACCGTACTCCCCAGGCGGTCTACTTAACGCGTTAGCTCCGAAAGCCACGGCTCAAGGCCACAACCTCCAAGTAGACATCGTTTACGGCGTGGACTACCAGGGTATCTAATCCTGTTTGCTCCCCACGCTTTCGCATCTGAGTGTCAGTGTCTGTCCAGGGGGCCGCCTTCGCCACTGGTATTCCTTCAGATCTCTACGCATTTCACCGCTACACCTGAAATTCCACCCCCCTCTACAGCACTCTAGTTCACCAGTTTCAAATGAAGTTCC
+
GGGGGGGGGGGGEGFGGGGGGGGDGGGGGGGGGGGGGGGGGGGGGGGGGGGGGGGGGGGGGGGGGGGGGGGGGGGGGGGGGGGGGGGGGGGGGGGGGGGGGGGGGGGGGGGGGGGGGGGGGGGGGGGGGGGGGGGGGGGGGGGGGGGGGGGGGGGGGGGFFGGGGGGGGGGGGGGDGGGFFGGGGGGGGGGGGFFEFFFCFGFGFFFFGCEGGFFFGFFFFFFFGGFFB?@=B=59<BBFFFFBBFB>B1<FFFA6567<<>.:AA244><F2)/-=>BA
@M02352:288:000000000-CKWC8:1:1101:25173:16126 2:N:0:TAGCGCTC+GTAAGGAG
CAGTCTTGCGATCGTACTCCCCAGGTGGGACACTTATCACTTTCGCTTAGTCACTGAGCTAATGCCCAACAACTAGTGTCCATCGTTTACGGCGTGGACTACCAGGGTATCTAATCCTGTTCGCTCCCCACGCTTTCGTCCATGAGCGTCAGTACATACGTAGTAGACTGCCTTCGCAATCGGTATTCTGTGTAATATCTATGCATTTCACCGCTACACTACTTATTCTATCTACTTCCGTATCACTCAAGTCAACCAGTATCAAAGGCAGTTCCATAGTT
+
GGGGGGGGGGGGFGGGGGGGGGGGGGGGGGGGGGGGGGGGGGGGGGGGGGGGGGGGGGGGGGGGGGGGGGGGGGGGGGGGGGGGGGGGGGGGGGGGGGGGGGGGGGGGGGGGGGGGGFGGGGGGGGGGGGGGGGGGGDFGGGGGGGGGGGGGGFGFFGGGGGGGGFGGGGGGGGGFGGCBFFCEGGGGGGGGGF6<EFFGCCFGFFFFFGFFC4@BG48CEFE6CFCFFFFFFFFFFFFFFF8(9?C@DF3<<)?FFFF<<>B2<6<(((3:BF?DFFFFF
@M02352:288:000000000-CKWC8:1:1101:15056:16131 2:N:0:TAGCGCTC+GTAAGGAG
CAATCTTGCGACCGTACTCCCCAGGTGGGACACTTATCACTTTCGCTTAGTCACTGAGATAAATCCCAACAACTAGTGTCCATCGTTTACGGCGTGGACTACCAGGGTATCTAATCCTGTTCGCTCCCCACGCTTTCGTCCATGAGCGTCAGTATATACGTAGTAGACTGCCTTCGCAATCGGTATTCTGTGTATTCTCTATGCATTTCACCGCTACACTACACATTCTATCTACTTCCGTATAACTCAAGTCAACCAGTATCAAAGGCAGTTCCATAGTT
+
GFGGGGGGGGGDGGGGGGGGGGGGGFGGGFECFGGGG<CF9FFFGGGGEGFFGGGGGGGGGCFGF,F@FG?EGFGFE9F<DFFGEGGGEGGG77>CFGGFBAFGFCC<FGGGGGGDFGCEEFCGGE@==883F:3FEGD@=88D=FGDEGGGGCFAEF@3EF:EGGFFFEGGGGFFG75AFF*;FGC>DGGGG4+9?1=CFGFC<F>FD7+42?9BDF@4;A3=FGEFCF6+;7CE9?E0.,6;5464A5).64AF?<)).-6:44-,3?:7<>FA/-)).
@M02352:288:000000000-CKWC8:1:1101:25190:16134 2:N:0:TAGCGCTC+GTAAGGAG
CAGTCTTGCGATCGTACTCCCCAGGTGGGACACTTATCACTTTCGCTTAGTCACTGAGCTAATGCCCAACAACTAGTGTCCATCGTTTACGGCGTGGACTACCAGGGTATCTAATCCTGTTCGCTCCCCACGCTTTCGTCCATGAGCGTCAGTACATACGTAGTAGACTGCCTTCGCAATCGGTATTCTGTGTAATATCTATGCATTTCACCGCTACACTACTTATTCTATCTACTTCCGTATAACTCAAGTCAACCAGTATCAAAGGCAGTTCCATAGTT
+
GGGGGGGGGGGGGGFGGGGGGGGGGGGGGGGGGGGGGGGGGGGGGGGGGGGGGGGGGGGGGGGGGGGGGGGGGGGGGGGGGGGGGGGGGGGGGGGGGGGGGGGGGGGGGGGGGGGGGGGGGGGGGGGGEGGGGCFGGDGDEGFGGGGGGGGGGGGGGFGGGGGGGGDFGGGFGGGGGDGFFGDGGGGGGGGGGEFF?AFGFGFGFFFGFGFCCEBEGFFFFF<AFGFGFFFACFFEFF@?F@F36974@;<EECFFFFFFF>FFFFAFF:8?FFFFFA:<A
@M02352:288:000000000-CKWC8:1:1101:13586:16145 2:N:0:TAGCGCTC+GTAAGGAG
CATTCTTGCGAACGTACTCCCCAGGTGGGATACTTATCACTTTCGCTTAGTCACTGAGTCGAAACCCAACAACTAGTATCCATCGTTTACGGCGTGGACTACCAGGGTATCTAATCCTGTTCGCTCCCCACGCTTTCGTCCATGAGCGTCAGTATATACGTAGTAGACTGCCTTCGCAATCGGTATTCTAAGTAATATCTATGCATTTCACCGCTACACTACTTATTCTATCTACTTCCGTATAACTCAAGTCAACCAGTATCAAAGGCAGTTCCATCGTT
+
GFGCEFGGGEGGGGGGGGGGGGGGGGGGCFGGGGGGFGEGGGGGGGGG,FCFGGFDGGGGCC@FG@FGGG<EFGGG?9CEEGFCFGFGGGGF7=4>+=BFEG,EFD7A=?FG9AE,;EAFGGGGFC=>CFE:FFCFGGGD@@EFGGGDGGGGG,D=EF@C9,86,@;DFEFE?A>FGGCAFG>CFFF@FGG7B<FEE=AGCGF88FCFGCF>859):*63544@77?FFCAFFAEEEE<@5=;37C3)).<9<A<?41><2:AD22:(8<08<48AFA::<
@M02352:288:000000000-CKWC8:1:1101:12890:16156 2:N:0:TAGCGCTC+GTAAGGAG
CAGTCTTGCGACCGTACTCCCCAGGTGGGATACTTATCACTTTCGCTTAGTCACTGAGAATTAACCCAACAACTAGTATCCATCGTTTACAGCGTGGACTACCAGGGTATCTAATCCTGTTCGCTCCCCACGCTTTCGTCCATGAGCGTCAGTATATACGTAGTAGACTGCCTTCGCAATCGGTATTCTGTGTAATATCTATGCATTTCACCGCTACACTACACATTCTATCTACTTCCATATGACTCAAGTCAACCAGTATCAAAGGCAGTTCCATAGTT
+
FGGGGGGGGGGGGGGGGGGGGGGGGGGGGGGGGGGGGGGGGGGGGGGG7FFGGGGGGGGFGGGGGGGGGGGGGGGGGGGGGGGGGGGGGGGGGGGEGGGGGGGGGGGGGGGGGGGGGGAFEGCFGGGGGFGCGGGGGGGGGGGGF8EGEGGGGGGFGGGGGGGGGGGGGGGGGGGGGGGFFGGGGGGGGFGFDEFFEAFGFGFFEFFGGFFGGFFFGFBEFFBADGFGFFFFFCEFFFFFFEF3CF5.41)945CFF<)73)<C2<21:1:?9AFFFF><A
@M02352:288:000000000-CKWC8:1:1101:26884:16207 2:N:0:TAGCGCTC+GTAAGGAG
CAGTCTTGCGACCGTACTCCCCAGGTGGGATACTTATCACTTTCGCTTAGTCACTGAGAATTAACCCAACAACTAGTATCCATCGTTTACAGCGTGGACTACCAGGGTATCTAATCCTGTTCGCTCCCCACGCTTTCGTCCATGAGCGTCAGTATATACGTAGTAGACTGCCTTCGCAATCGGTATTCTAAGTAATATCTATGCATTTCACCGCTACACTACTTATTCTATCTACTTCCGTATAACTCAAGTCAACCAGTATCAAAGGCAGTTCCATAGTT
+
GGGGGGGFFGGGGGGGGGGGGFGGGGFGGGGGGGGGGGGGGGGGGGGGGGGGGGGGGGGGGGGGGGGGGGGGGGGFGGGGGGGGGGGGGGGGGGGGGGGGGGGGGGGGGGGGGGGGGGGGGGGDEGGGGGGGGGGGGGGGGGGGFGGGGGGGFGGCGGGGGFCGGGGDGGGGGGGGGGGFFG*AFG@DGFGDGFCFFFFGFGFF?FFCCEFFGEF>EFBEEFFFFGC7<AFFFFFFFF)6=7;4C<9EE@@FC<3FFFFEC?AAFF)86:33AF4<FF06>
@M02352:288:000000000-CKWC8:1:1101:10686:16233 2:N:0:TAGCGCTC+GTAAGGAG
CAGTCTTGCGACCGTACTCCCCAGGTGGGATACTTATCACTTTCGCTTAGTCACTGAGTCGAAACCCAACAACTAGTATCCATCGTTTACGGCGTGGACTACCAGGGTATCTAATCCTGTTCGCTCCCCACGCTTTCGTCCATGAGCGTCAGTATATACGTAGTAGACTGCCTTCGCAATCGGTATTCTAAGTAATATCTATGCATTTCACCGCTACACTACTTATTCTATCTACTTCCGTATAACTCAAGTCAACCAGTATCAAAGGCCGTTCCATCGTT
+
GFGGGGGFFGGGGGGGGGGGGGGGGGGGGGGGGGGGGGGGGGGGGGGGDDGGGGGFGCGGGGGGGGGDFGGGGGGFFFFGGGGGGGGGGGC?FEGGGEGGGGGGFCEGEGGGGAFAEGFFGG>FGGGFECGCGEGGGGGGGGGGGGGDEGDGFGGCF@C,@FGGD;FFFFFGCFD>DGGFFGDGGGG7C:@:@CF?EFACC@6FFFFGGCFGDFFFGFFFEAEFGGFGEAF@AA<EFFE6@D@E?>A2>:2<AA>F??76)69A))),0,(438:)9:(48
@M02352:288:000000000-CKWC8:1:1101:10371:16250 2:N:0:TAGCGCTC+GTAAGGAG
CAGTCTTGCGACCGTACTCCCCAGGTGGGATACTTATCACTTTCGCTTAGTCACTGAGAATTAACCCAACAACTAGTATCCATCGTTTACGGCGTGGACTACCAGGGTATCTAATCCTGTTCGCTCCCCACGCTTTCGCACCTCAGCGTCAGTTATTAGCTAGGAACTCGCCTTCGCCTCTGGTGTTCTTCCTGATATCTACGGATTTCACCCCTACACCAGGAATTCCAGTTCCCCCTCCATAACTCAAGACAAGTGGTTCATTATAATACCCCGTAGTT
+
GGGGGGGGGGGGGGGGGGGGGGGGGGGGGGGGGGGGGGGGGGGGGGGGGGGGGGGGGGGGGGGGGGGGGGGGGGGGGGGGGGGGGGGGGGGFGGGGGGGGGGGGGGGGGFGGGGGGGGFGGGGGGGGGGGGGGGGGGEGGGGGGGGGGGGGGGGGGGEFGGGGGGGGGGGGGEGGGGGGFFGFG4CGGGGGGGFFFFFFGFGF4>EBGGGFGGFFFGFFFFFFFFGFG36AFFCFE@F;?B?B2<?44>B28??B)5:FA:A2>))))646-).7(041:A
@M02352:288:000000000-CKWC8:1:1101:9983:16391 2:N:0:TAGCGCTC+GTAAGGAG
CAGTCTTGCGACCGTACTCCCCAGGTGGGTCACTTATCACTTTCGCTTAGCCACTCAGACCGAAGTCCGAACAGCTAGTGACCATCGTTTACGGCGTGGACTACCGGGGTATCTAATCCCGTTCGCTCCCCACGCTTTCGCATCTGAGTGTCAGTGTCTGTCCAGGGGGCCGCCTTCGCCACTGGTATTCCTTCAGATCTCTACGCATTTCACCGCTACACCTGAAATTCTACCCCCCTCTACAGCACTCTAGTTCACCAGTTTCAAATGCAGTTCCGAGG
+
FGGGGGGGGGGGGGGGGGGGGGGGGGGGGGGGGGGGGGGGGGGGGGGGGGGGGGEGGGGGGGGGGGGGGGGGGGGGGGGGGGGGGGGGGGGGGDGGGGGGGGGGGGDEGGGGGGGGGGGGGGGGGGGGEGGGGGG7EGFGDGGGGGGGGF7CFFGGGGGGGGGGGGGGDGGGCGGGGGGFFGGGGFCEGGFCGFFFE@FGFGFGFF>DD?@FGFFFGE>BFF<FFG>D4?FFFFF?>BBB1<>A)31:7()66:)9<<FFFFB):BAA44<A).1.66391
@M02352:288:000000000-CKWC8:1:1101:13749:16406 2:N:0:TAGCGCTC+GTAAGGAG
CAGTCTTGCGACCGTACTCCCCAGGTGGGATACTTATCACTTTCGCTTAGTCACTGAGAATTAACCCAACAACTAGTATCCATCGTTTACGGCGTGGACTACCAGGGTATCTAATCCTGTTCGCTCCCCACGCTTTCGTCCATGAGCGTCAGTATATACATAGTAGACTGCCTTCGCAATCGGTATTCTAAGTAATATCTATGCATTTCACCGCTACACTACATATTCTAACCACTTCATAATAACTCAAGACAACCAGTATCAAAGGCAATTTTACCGTT
+
GGGGGGGGGGGGGGGGGGGGGGGGGGGGGGGGGGGGGGGGGGGGGGGGCGGGGGGGGGGGGGGGGGGGGGGGGGGGGGGGGGGGGGGGGGGGGGFGGGGGGGGGGGGGGGGGGGGGFGGGGGGGGGGGGGGGG>FFGCGGGGGGGGGGEEGGGGGGGGGGGGGGGGGGGGGGGGGGGGGFFGGGGDGGGGFGGFFFFAFFFGFGFFFGGGFFGD>EGFFCEFFFGGFGFFFFFF?EFFFFCC3?EFFFFFFFD;DF66>>4<BAFA2801??BA69F2??<
@M02352:288:000000000-CKWC8:1:1101:16569:16406 2:N:0:TAGCGCTC+GTAAGGAG
CAATCTTGCGACCGTACTCCCCAGGTGGATTACTTATCACTTTCGCTTAGACACTGACTGTATATCGCCAATATCGAGTAATCATAGTTTACGGCGTGGACTACCAGGGTATCTAATCCTGTTCGCTCCCCACGCTTTCGTGCCTCAGCGTCAGTATCAGTTTAGTAAGCTGCCTTCGCTATCGGTGTTCTGTGTAATATCTAAGCATTTCACCGCTACACTACACATTCCGCCTACTCCAACTGAACTCAAGTTTATCAGTATCAATGGCAGTTTCGAGG
+
GFGGGGGGGGGGGGGFGGFGGGGGDFGGGGGGGGGGGGGGGGGGGGGGEGGGGGGGGGGGGGGGGGGGGGGGGGGGGGGGGGGGGGGGGGGGGGGGGGGGGGGGGGGGGGGGGGGGGGGGGGGGGGGGGGGGGGGEGGGGGGGF>DGGGG>CGGGGGGGGGGFGGGGGGGGGGGGGGGGFFGGGGGGGGGGGGFFFCFC114BGEFFFGGFGGFFFE5>=864FGGFGFFFFFFFFF88@@E@D@AEF29>BFFBFB<?DBFFFF<<)4::??<FB??016
@M02352:288:000000000-CKWC8:1:1101:22402:16483 2:N:0:TAGCGCTC+GTAAGGAG
CAGTCTTGCGACCGTACTCCCCAGGTGGGATACTTATCACTTTCGCTTAGTCACTGAGAATTAACCCAACAACTAGTATCCATCGTTTACGGCGTGGACTACCAGGGTATCTAATCCTGTTCGCTCCCCACGCTTTCGTCCATGAGCGTCAGTATATACGTAGTAGACTGCCTTCGCAATCGGTATTCTAAGTAATATCTATGCATTTCACCGCTACACTACTTATTCTATCTACTTCCGTATAACTCAAGTCAACCAGTATCAAAGGCAGTTCCATAGTT
+
GGGGGGGGGGGGGGGFGGGGGGGGGGGGGGGGGGGGGGGGGGGGGGGGGGGGGGGGGGGGGGGGGGGGGGGGGGGGGGGGGGGGGGGGGGEGGGGGGGGGGGGGGGDGFGGGGGGGGGGGGGGGGFGGGGGGGEGGGGGGGGGGGEGGGGGGGGGGGGGGGGGGGFGGGGGGGGGGGGGFFGGGGGGGGGFGGFFFFFFGFGFGCCFFGGACGFFFGFFFFFF=FFE=3AFFFFFFFEF;4;@;CC<EFF?ABFAFFFFFB<<AFBAB?FFBB<F2@A?A>
@M02352:288:000000000-CKWC8:1:1101:10586:16491 2:N:0:TAGCACTC+GTAAGGAG
TAACCTTGCGGCCGTACTCCCCAGGCGGTCTACTTATTGCGTTAGCTGCGCCACTAAGACATCAAGTGTCCCAACAGCTAGTAGACATCGTTTACGGCGTGGACTACCAGGGTATCTAATCCTGTTTGCTCCCCACGCTTTCGCACCTCAGTGTCAGTATCAGACCAGGTAGTCGCCTTCGCCACTGGTGTTCCTTCCTATATCTACGCATTTCACCGCTACACCAGGAATTCCACTACCCTCTTCTGTACTCTAGTTATCCAGTCTCAGGTGCAGCTCC
+
9EFGGGGGGGGGGGGGGGGGGGGGGGGG6@@FFGGG,FE,FGGG,CF<FGCGGG<<FC,CC<C<EF?CCFGG,FG,,CFFGG,9,CFGGGGGGGGGGGGGGGGGGGGGGGGGGFCGGGGGGGGGGGGGGGGGGGGG8EEGGGGC8EEFGGGAGGGGGGG9,3E3DGGG*@DFDFGGGGGFFGGGGGGGGFGGGEF5>5ACACFGFFFCGDFGGFFFGFF>BF3?**4*(7??BF)<4,(2:43:>AA)-6<AF9A6-.*.4<ADF)6--:4:,4)))4)2
@M02352:288:000000000-CKWC8:1:1101:11004:16515 2:N:0:TAGCGCTC+GTAAGGAG
CAGTCTTGCGACCGTACTCCCCAGGTGGGATACTTATCACTTTCGCTTAGTCACTGAGAATTAACCCAACAACTAGTATCCATCGTTTACGGCGTGGACTACCAGGGTATCTAATCCTGTTCGCTCCCCACGCTTTCGTCCATGAGCGTCAGTATATACGTAGTAGACTGCCTTCGCAATCGGTATTCTAAGTAATATCTATGCATTTCACCGCTACACTACTTATTCTATCTACTTCCGTATAACTCAAGTCAACCAGTATCAAAGGCAGTTCCATCGTT
+
FGGGGGGGGGGGGGGGGGGGGGGGGGGGGGGGGGGGGGGGGGGGGGGGGGGGGGGGGGGGGGGGGGGGGGGGGGGGGGGGGGGGGGGGGGGFCGGGGGGGGGGGGGGGGGGGGGGGGGGGGGGGGGGGGGGGGGGGGGGGGGGGGGGGGGGGGGGGGGGGGGGGGGGGGGGFGGGGGG7BF4CEGGGGGGGGGFFFFFFGFGFGFF6FFGFGGFFFGFFFEFEFGCCGEFCFAFFFCFFFFFFFCC3;AEFFFFFF:B@B<4<DAA<??:??ADFFFF?<6
@M02352:288:000000000-CKWC8:1:1101:13432:16555 2:N:0:TAGCGCTC+GTAAGGAG
TAATCTTGCGACCGTACTCCCCAGGCGGTCTACTTAACGCGTTAGCTCCGAAAGCCACGGCTCAAGGCCACAACCTCCAAGTAGACATCGTTTACGGCGTGGACTACCAGGGTATCTAATCCTGTTCGCTCCCCACGCTTTCGTCCATGAGCGTCAGTATATACGTAGTAGACTGCCTTCGCAATCGGTATTCTAAGTAATATCTATGCATTTCACCGCTACACTACTTATTCTATCTACTTCCGTATAACTCAAGTCAACCAGTATCAAAGGCAGTTCCA
+
GGGGGGGGGGGGGGGGGGGGGGGGGGGGGGGGGGGGGGGGGGGGGGGGGGCGGFGGGGGGGGGGGGGGGGGGGGGGGGGGGGGGGGGGGGGGGGGGGGGGGGGGGGGGGGGGGGGGGGGGGGGGGGGGGGGGGGGGGGGGGGGGGGGGGGGFGGGGGGGGGGGGGGGGGGGGGGGGGGGFFGGGGGGGGGGGGFFFEFF@FDFGFFFGGGFGGFFFGFFFFFFFGGFGFFFFFFFFFAFBFF9B??::DFAFFAB?<AFFFFFBDAFFFF2>?6@:FBA9)
@M02352:288:000000000-CKWC8:1:1101:9584:16558 2:N:0:TAGCGCTC+GTAAGGAG
CATTCTTGCGAACGTACTCCCCAGGTGGGTCACTTATCACTTTCGCTTAGCCACTCAAACCGAAGCTCGAACAGCTAGTGACCATCGTTTACGGCGTGGACTACCAGGGTATCTAATCCTGTTCGCTCCCCACGCTTTCGTCCATCAGTGTCAGTATATTATTAGTGATCTGCCTTCGCAATTGGTATTCTATGTAATATCTATGCATTTCACCGCTACACTACATATTCTAACCACTTCATAATAACTCAAGACAACCAGTATCAAAGGCAATTTTACCG
+
GGGGGGGGGGGGGGGGGGGGGGGGGGGGGGGGGGGGGGGGGGGGGGGGDGGGGGGGGGGGGGGGGGGGGGGGGGGGGGGGGGGGGGGFGGGGDGGGGGGGGGGGGGGGGGGGGGGGGGGGGGGGGGGGGGGGGDD:BFGGGGGGGGGGGGGGGGGGGGGGGGFFFGGGGGGDGGGGGFDEFGGGGGGGGGGCGFFFFFFGFGFGFFFGGGFGGF9DEEFFFFFFGFCGFFFFFF;E?FFFFFCEE?EFCEF;8<@F:1>?BFB9A>BAB0?:BF?<@DFF(
@M02352:288:000000000-CKWC8:1:1101:27176:16590 2:N:0:TAGCGCTC+GTAAGGAG
CATTCTTGCGAACGTACTCCCCAGGTGGGATACTTATCACTTTCGCTTAGCCACTCAAGATTGCTCTCGAACAGCTAGTATCCATCGTTTACGGCGTGGACTACCAGGGTATCTAATCCTGTTCGCTCCCCACGCTTTCGTCCATCAGCGTCAATATATTGTTAGTGATCTGCCTTCGCAATTGGTATTCTAAGTAATATCTATGCATTTCACCGCTACACTACATATTCTAACCACTTCATAATAACTCAAGACAACCAGTATCAAAGGCAATTTTACC
+
GGCGFGGGGGGGGGGGGGGGGGGGGGGGGGGGGGGGGGGGGGGGGGDFGGGGGGGGGGGGGGFGGGGGGGGGGGGGGGGGGDGGGGGGGGGG@EDEGGGGGGGGGFCFEGGGGGGGGGGGGGGDF7FGGGGFGGGGGGGGG8CGGGGG8EEGGEGFFGFEEGGGGGGGGGGGFFGGGFGEFGFGGGFGGGG@FCFEEFFFFGFGFFFGGGCF7F5B?)>BDCFF<;6DEF==A88@@EE@CEEFFECF9E8E3ADADF316>D4)-6)6:::17FDFAA5
@M02352:288:000000000-CKWC8:1:1101:10491:16602 2:N:0:TAGCGCTC+GTAAGGAG
CAGTCTTGCGACCGTACTCCCCAGGTGGGATACTTATCACTTTCGCTTAGTCACTGAGTCGAAACCCAACAACTAGTATCCATCGTTTACGGCGTGGACTACCAGGGTATCTAATCCTGTTCGCTCCCCACGCTTTCGTCCATGAGCGTCAGTATATACGTAGTAGACTGCCTTCGCAATCGGTATTCTAAGTAATATCTATGCATTTCACCGCTACACTACTTATTCTATCTACTTCCGTATAACTCAAGTCAACCAGTATCAACGGCAGTTCCATCGTT
+
GGGGGGGGGGGGGDGGGGGGGGGGGGFFGGGGGGGGGGGGGGGGGGGG:FFGGGGGGGGGGG<FGGGGGGGFGGGGGGGGGGGGGGGGGGGEGDGGGGGGGGGGGGGGGGGGGGGGGF5EFGCGGGGGGGGGGFGGGGGGGGGGGGGGGGGGGGGFFAC8E@FEGGGGGGGGGGGGGGGFFFEECFGGFGFGG?8EEFFGFGFGEFFGGGFGGFF:EFF3@FEFCGFGFFFFFA>EFEF0=?D@3><<<().<<>FFF>>):<<B(-(-374AAFBFD1-4
@M02352:288:000000000-CKWC8:1:1101:12048:16612 2:N:0:TAGCGCTC+GTAAGGAG
CAATCTTGCGATCGTACTCCCCAGGTGGGACACTTATCACTTTCGCTTAGTCACTGAGCTAATGCCCAACAACTAGTGTCCATCGTTTACGGCGTGGACTACCAGGGTATCTAATCCTGTTCGCTCCCCACGCTTTCGTCCATGAGCGTCAGTATATACGTAGTAGACTGCCTTCGCAATCGGTATTCTAAGTAATATCTATGCATTTCACCGCTACACTACTTATTCTATCTACTTCCGTATAACTCAAGTCAACCAGTATCAAAGGCAGTTCCATCGTT
+
GGGGGGGGGGGGGGGGGGGGGGGGGGGGGGGGGGGGGGGGGGGGGGGGGGFGGGGGGGGGGGGGGGGGGGGGGGGFGGGGGGGGGGGGGGGGGGGGGGGGGGGGGGGGGGFFGGGGGGGGFGGGGGGGGGG@FGEGGGGGGGGGGGGGGDGGCCFGGGGFFGGGGGGGGGFGFGGGGGCDFGDGGGGFGGGGGFFFFFFGFFFG?F=CFGFGGFFFGA;E@F<A@GED<@FFFFFFF;E?33=EFFFFEFFFCEEFFFFF<:AB<>900:B?FF45=9?BB
@M02352:288:000000000-CKWC8:1:1101:21489:16626 2:N:0:TAGCGCTC+GTAAGGAG
CAGTCTTGCGACCGTACTCCCCAGGTGGGATACTTATCACTTTCGCTTAGTCACTGAGAATTAACCCAACAACTAGTATCCATCGTTTACGGCGTGGACTACCAGGGTATCTAATCCTGTTCGCTCCCCACGCTTTCGTCCATGAGCGTCAGTATATACGTAGTAGACTGCCTTCGCAATCGGTATTCTAAGTAATATCTATGCATTTCACCGCTACACTACTTATTCTATCTACTTCCGTATAACTCAAGTCAACCAGTATCAAAGGCAGTTCCATAGTT
+
GGGGGGGGGGGGGGGGGGGGGGGGGGGGGGGGGGGGGGGGGGGGGGGGGGGGGGGGGGGFGGGGGEFGGGGGGGGGGCGGGGFGGGGGGGEEGGGGGGGGGGGGGGEFFDEFGFDFF;<FGGGGGGGGEFEGGCE@FEDGCGGDGDGGGGEGGGGGGGGGGGGGFGGGGGGGGGGGGGGFF48EGGFGCF@FGF+9?8A@BGFGFFFFGGFFD?@>EF@<EFE8:FFGEFFFFFFEFF<7@@DFFEFFF@@EEF)??FFAFABBFFBB038?9<@:@A?A<
@M02352:288:000000000-CKWC8:1:1101:6584:16782 2:N:0:TAGCGCTC+GTAAGGAG
CAATCTTGCGATCGTACTCCCCAGGTGGGACACTTATCACTTTCGCTTAGTCACTGAGCTAATGCCCAACAACTAGTGTCCATCGTTTACGGCGTGGACTACCAGGGTATCTAATCCTGTTCGCTCCCCACGCTTTCGTCCATGAGCGTCAGTACATACGTAGTAGACTGCCTTCGCAATCGGTATTCTGTGTAATATCTATGCATTTCACCGCTACACTACACATTCTATCTACTTCCATATGACTCAAGTCAACCAGTATCAAAGGCAGTTCCATAGTT
+
GGGGGGGGGGGGGGGFGGGGGGGGGGGGGGGGGGGGGGGGGGGGGGGGGGGGGGGGGGGGGGGGGGGGGGGGGGGGGFGGGGGGGGGGGGGFGGGGGGGGGGGGGGGGGGGGGGGGGGGGGGGGGGGGGGGGGEGGGGGDGEGGGCFGGGGGGGGGGGGGGGGGGGGGGGGGGGFGGDGFFGGGGGGFGGGGGFFEFFF@FGFGFFFGGGFGDFFFGFFFFFEFFGEDFFFFFFFFFF@EFFC<CEEE@EFEEFCFFFFABABF2<2<6?F?ABFF?A0<>
@M02352:288:000000000-CKWC8:1:1101:6591:16800 2:N:0:TAGCGCTC+GTAAGGAG
CAATCTTGCGATCGTACTCCCCAGGTGGGACACTTATCACTTTCGCTTAGTCACTGAGCTAATGCCCAACAACTAGTGTCCATCGTTTACGGCGTGGACTACCAGGGTATCTAATCCTGTTCGCTCCCCACGCTTTCGTCCATGAGCGTCAGTACATACGTAGTAGACTGCCTTCGCAATCGGTATTCTGTGTACTATCTATGCATTTCACCGCTACACTACACATTCTATCTACTTCCATATGACTCAAGTCAACCAGTATCCAAGGCAGTTCCATAGTT
+
GFFDFCGGGGDGFFFFGDFGFGECFGECEFGCFGGFFGGGGGGGGGGGGGGGGGGGGGGGGGGGGGGGGGGGGGGEGCGGGFGGGGGGGGGFGEGGGGGGGGGGGGGGGGGGGGGGGG9EFGDFGGGGGGGCGCCEGGGGGGGCBE,@CEEGGGGGGGGGFC,@CFGGGGGGGGGGGGGAFFGGGGGGC@@CCE+*691DFC>75C6D@FF84?=EG43;@FFFGGFD?FFFFFCFFFFC?<5))7?)4(7CEF<AD@F99<A)6:2?B?1<>AFA*)).6
@M02352:288:000000000-CKWC8:1:1101:14671:16822 2:N:0:TAGCGCTC+GTAAGGAG
CAGTCTTGCGACCGTACTCCCCAGGTGGGATACTTATCACTTTCGCTTAGTCACTTAGCTAATGCCAAACAACTAGTATCCATCGTTTACGGCGTGGACTACCAGGGTATCTAATCCTGTTCGCTCCCCACGCTTTCGTCCCTCAGCGTCAGTACATACGTAGTAGACTGCCTTCGCAATCGGTATTCTGTGTAATATCTATGCATTTCACCGCTACACTACACATTCTATCTACTTCCATATGACTCAAGTCAACCAGTATCAAAGGCAGTTCCATAGTT
+
GGGGGGGGGGGGGGGGGGGGGGGGGGGGGGGGGGGGGGGGGGGGGGGG7FFGGGGGGGGGGGGGGGGGGGGGGGGGGGGGGGGGGGGGGGGCGGGGGGGGGGGGGGGGGGGGGGGGGGGGFGGGGFGGGGGEGGGGGGGGGGGGGGFGGGGGGGGGGGGGGGGGGGGGGGGFFGGGGGDBFGCEGGGGGGGGGF+>EFFGFGADEFFFFGFCDFFFGFFFFFFFGGCFFFFFFFFFFF<CFCEE<>CFEE3?EFCFBB:>DAAAFAA<BF::BF?AFFFFA
@M02352:288:000000000-CKWC8:1:1101:21091:16828 2:N:0:TAGCGCTC+GTAAGGAG
CAGTCTTGCGACCGTACTCCCCAGGTGGGATACTTATCACTTTCGCTTCGTCACTGAGAATTAACCCAACAACTAGTATCCATCGTTTACGGCGTGGACTACCAGGGTATCTAATCCTGTTCGCTCCCCACGCTTTCGTCCATGAGCGTCAGTATATACGTAGTAGACTGCCTTCGCAATCGGTATTCTAAGTAATCTCTATGCATTTCACCGCTACACTACTTATTCTATCTACTTCCGTATAACTCAAGTCAACCAGTATCAAAGGCAGTTCCATAGTT
+
GGGGGGGGGGDGGGGGGGGGGGGGGGGGGGGGGGGGGGGGGGGGGGGG,@FGGGGGGGGGGGGGGGGGGGGGGGGGGGGGGGGGGGGGDGGGGGGGGGGGGGGGDGGGGGGGGGGGGGGGGGGGGGGGGGG+@FGGGGGGGGGGGGGGGGGDEGGCGFGFGGGGGGGGGGGGGGGGGGGFFGGGFGGGGGGGGFAEFFFGFGFGEFFGGGFFDFFFGFFFFFFFGGFFEFFFFFEEFFF?E;@FEEEBFF<AFFBFFB49AADBFFF0<?B?AAB:FF?B<
@M02352:288:000000000-CKWC8:1:1101:9527:16841 2:N:0:TAGCGCTC+GTAAGGAG
TACACTTGCGTGCGTACTCCCCAGGCGGTCAACTTAATGCGTTAGCTGCGGCACAGAACCTCAAGGACCCTACACCTAGTTGACATCGTTTACGGCGTGGACTACCGGGGTATCTAATCCCGTTCGCTACCCACGCTTTCGCACCTCAGCGTCAGTATTGGCCCAGTAAGCTGCCTTCGCCATCGATATTCCTTCCAATCTCTACGCATTTCACTGCTACACTGGAAATTCCGCTTACCTCTACCATACTCAAGATCGCCAGTTTCAAATGCAGTTCCTAG
+
CFGGGFGGGGGGGGGGGGGGGGGGGGGGFGGFGGGGGGGGGGGGGGGGGGGGGGGGGGGGGFGGGGGGGGGGGGGGDFGGGGGGGGGGGGGGGGGGGGGGGGGGGGGGGGFEGGGGGGGGGGGGGGGDGGGGGGGG>EGGDECEE88DGGGEEGGGGGGGGGFGGGGGGGGGGGGGFGFBFGEGDFFGGGGGGFFDEFFG+1+375BCDE?FCF<=E8>A?F477D?F<679?DB:?>?AA2AFBBA<(4>BFFF@9,7??FB24ABAD92<BBFAF2:4.
@M02352:288:000000000-CKWC8:1:1101:17222:16863 2:N:0:TAGCGCTC+GTAAGGAG
CAGTCTTGCGACCGTACTCCCCAGGTGGGATACTTATCACTTTCGCTTAGTCACTGAGCTAATGCCCAACAACTAGTGTCCATCGTTTACGGCGTGGACTACCAGGGTATCTAATCCTGTTCGCTCCCCACGCTTTCGTCCATGAGCGTCAGTACATACGTAGTAGACTGCCTTCGCAATCGGTATTCTGTGTAATATCTATGCATTTCACCGCTACACTACTTATTCTATCTACTTCCGTATAACTCAAGTCAACCAGTATCAAAGGCAGTTCCATAGTT
+
GGGGGGGGGGGGGGGGGGGGGGGGGGGGGGGGGGGGGGGGGGGGGGGGGGGGGGGGGGGGGGGGGGGGGGGGGGGGGGGGGGGGGGGGGGGGGDGGGGGGGGGGGGGGGGGGGGGGGDEGGGGGGGGGGGGGGGGGGGGGGGGGGGGGGGGGGAFFGGGGGGGGFFGGGGGGGFGGGGGFFGDEGGGGGGGGGFFFFFFGFGFGFFFGGGFFGFFFGA@FFFFFGGFGEFFFFFFFFF8;EDDFEEFAAEEFFF<??FFFFFAADFFF:BFFBF69FAFFA
@M02352:288:000000000-CKWC8:1:1101:2485:16885 2:N:0:TAGCGCTC+GTAAGGAG
CATTCTTGCGAACGTACTCCCCAGGTGGGATACTTATCACTTTCGCTTAGCCACTCAGACCGAAGTCCGAACAGCTAGTATCCATCGTTTACGGCGTGGACTACCAGGGTATCTAATCCTGTTCGCTCCCCACGCTTTCGTCCATCAGTGTCAATTGATTATTAGTAATCTGCCTTCGCAATTGGTATTCTATGTAATATCTATGCATTTCACCGCTACACTACATATTCTAACTACTTCATAATAATTCAAGATGACCAGTATCAAAGGCAATTTTACGG
+
GGGGGGGGGGDGGGGGGGGGGGGGGGGGGGGGGGGGGCFFGGGGGGGGGGGGGGFGGGGGGGGGGGGGF@FGGGGGGGGGGGGFGGGFGGGGG7CGFEGEGGGGGGGGGGGGGGGGGGGGGFFFGGFGGGGGGGDG>FGGGGGGGGGGGGGGGGGGGGGG;FFGGGGGGGGGGGG>CGGDDGGGGGGGGGFGGFFCEFFGFGFGFFFGGFFGGFFFEB9E@FFFGFEG<77AC=EE4>CFFF?C<E?E??EF?3<:9A:::BFFFFABA2??087AFAFF:
@M02352:288:000000000-CKWC8:1:1101:26165:16893 2:N:0:TAGCGCTC+GTAAGGAG
CAGTCTTGCGACCGTACTCCCCAGGTGGGATACTTATCACTTTCGCTTAGTCACTGAGTCGAAACCCAACAACTAGTATCCATCGTTTACGGCGTGGACTACCAGGGTATCTAATCCTGTTCGCTCCCCACGCTTTCGTCCATGAGCGTCAGTATATACGTAGTAGACTGCCTTCGCAATCGGTATTCTGTGTAATATCTATGCATTTCACCGCTACACTACACATTCTATCTACTTCCGTATAACTCAAGTCAACCAGTAGCAAAGCAAGTTCCATCGTT
+
FFFGFGFG,@CFDDCF:FFGGGFGGGGFDFGDFEFGGCGGCFFEFGGGGGGGGGGEG8EFCFFGGGDGGFDEGCFFGGGGF<FAFBFEFEF7F>@+CCEFGGGG<CCGFFGGDFAFFC,FGGGGEE:=>BECGCFGGCGGCCGGCCFDGDCCECGAEFCEGG@CGGCAE@CGDGGGGD*:*9*4@F:@FGGGGEFF<8=@F7=8>CBCCE@*4>7>=83<;).=FG?7)+;F7A<5CE@()/33>A4).4).6449(,79))-.67>((.,6<A@<F2:??
@M02352:288:000000000-CKWC8:1:1101:26184:16905 2:N:0:TAGCGCCC+GTATGGAG
CAGTCTTGCGACCGTACTCCCCAGGTGGGATACTTATCACTTTCGCTTAGTCACTGAGTCGAAACCCAACCACTACTATCCATCGTCTACGGCGTGGACTACGAGGGTATCTAATCCTGTTCGCTCCCCACCCTTTCGTCCATGAGCGTCAGTATATACGTAGTAGCCTGCCTTCGCAATCGTTATTCTGTGTAATATCTATGCATTCCACTGCTACACTCAACATTCTATCTCCTTCCTTATAACCCAAGTCAACCTGTATCAATGGCAGTTCCATCGTT
+
CGFGFGFGAFGGGGEGGFGGGGGGG<<E+@<<EFGGFG,CEGF,BFG7:EFGGG9,<FC,@BC,6A,,9B,,66C,6,65,,,:8B,4,ED,++4++8B,,:+@?C+8B8,@A<9,CCCAEF7BF338+,=+B+,@;E8C+35@,@7CGCGG;EFFCEC84E:C,E,EEC>6,,;CDC*:AC,/C5CC79A@:*+95:A88:1+/=++11++**.;F6(.(03A=8)+)3;8:+7>AF8.1))1)7(.((,.62)91(06))6>2)),1((4<945*.(((
@M02352:288:000000000-CKWC8:1:1101:26074:16947 2:N:0:TAGCGCTC+GTAAGGAG
CAGTCTTGCGACCGTACTCCCCAGGTGGGATACTTATCACTTTCGCTTAGTCACTGAGCTAATGCCCAACAACTAGTATCCATCGTTTACGGCGTGGACTACCAGGGTATCTAATCCTGTTCGCTCCCCACGCTTTCGTCCATGAGCGTCAGTATATACGTAGTAGACTGCCTTCGCAATCGGTATTCTGTGTAATATCTATGCATTTCACCGCTACACTACACATTCTATCTACTTCCGTATAACTCAAGTCAACCAGTATCAAAGGCAGTTCCATAGTT
+
GGGFFGGGGGGGGGGFGGGGGGGGGGGGGGGFGGGGGGGGGGGGGGGGGFFGGGGGGGGGGGGGGGGGGGGFGFGFGGGGGGGGGGGGGGGDF@EGGGGGGGFFGGGGFGGGGGGGGGFGGGGGGGGGGGGGEGGGGDFGGGGGGGGGGGGDGGGGGGGGGGGEFFGGGGGGGGGGGGC>FC5EGGGGGGGGGFFFEFF8BGFGFFFDDGF>CBFFGFDF@FEFGGEFEFFFFFFFFF81@7@EFFFEE@<BAF2??B4<A9<AA)53(.084<@4@B?BA
@M02352:288:000000000-CKWC8:1:1101:26084:16962 2:N:0:TAGCGCTC+GTAAGGAG
CAGTCTTGCGACCGTACTCCCCAGGTGGGATACTTATCACTTTCGCTTAGTCACTGAGCTAATGCCCAACAACTAGTATCCATCGTTTACGGCGTGGACTACCAGGGTATCTAATCCTGTTCGCTCCCCACGCTTTCGTCCATGAGCGTCAGTATATACGTAGTAGACTGCCTTCGCAATCGGTATTCTGTGTAATATCTATGCATTTCACCGCTACACTACACATTCTATCTACTTTCGTATAACTCAAGTCAACCAGTATCAAAGCCAGTTCAATCGTT
+
GGGGGGGGGGGEEGGGGGGGGGGGGGGGGGGGGGGGG<@FGGGGGGGGGGGGGGGFGGGGGGGGCGC<DEFGGG<FEFGGEFGDGFFGGDC7CFEGDEFFFFGF=?F=E@FGGGGG,,9EFFDCFEFCE@EFGF+A==FEE8C9D8EC?+39DFCFDFEFGGGGCFGCD:6D9BF>DDCBFD5?7EFEFFGGC4:<4BACACCG4B8FGG>0?D25:;=>@FFA6>):.A:;7+.//).,6,(6?E<AFF3AA>AF::4444:<)4:((((5>A4)8)(.2
@M02352:288:000000000-CKWC8:1:1101:20066:17002 2:N:0:TAGCGCTC+GTAAGGAG
CAGTCTTGCGACCGTACTCCCCAGGTGGGATACTTATCACTTTCGCTTAGTCACTGAGTCGAAACCCAACAACTAGTATCCATCGTTTACGGCGTGGACTACCAGGGTATCTAATCCTGTTCGCTCCCCACGCTTTCGTCCATGAGCGTCAGTACATACGTAGTAGACTGCCTTCGCAATCGGTATTCTGTGTAATATCTATGCATTTCACCGCTACACTACACATTCTATCTACTTCCATATGACTCAAGTCAACCAGTATCAAAGGCAGTTCCATAGTT
+
GGGGFGGGGGGGGGGGGGGGGGGGGGGGGGG<FGGGGGGGGGGGGGGG,EGGGGGGGGGGGGGGGGGGGGGGGGGGGGGGGGGGGGGGGGEGDGGGGGGGGGGGGGGFGGGGGFGGGGGGGGGGGGGGGGGGGGGGGGGGGGGGDEGGGGGGGGGGGGGGGGGGGGGGGGGGGGGGGDGFFGGECGGGGGGGGFFFFFFGFGAGFFFGGGFFGFFFGFFFFFFFGGFGFFFFFFFFFFFFFE?<?35<BB?DFFAF??:A>4>FFF>?07:BFFF46<7AA
@M02352:288:000000000-CKWC8:1:1101:11336:17007 2:N:0:TAGCGCTC+GTAAGGAG
CAGTCTTGCGACCGTACTCCCCAGGTGGGATACTTATCACTTTCGCTTAGTCACTGAGCTAATGCCCAACAACTAGTATCCATCGTTTACGGCGTGGACTACCAGGGTATCTAATCCTGTTCGCTCCCCACGCTTTCGTCCATCAGCGTCAATATATTGTTAGTGATCTGCCTTCGCAATCGGTATTCTATGTAATATCTAAGCATTTCACCGCTACACTACATATTCTAACCACTTCACAATAATTCAAGACATACAGTATCAATGGCAGTGCTATGGTT
+
GGGGGGGGGGGGGGGGGGGGGGGGGGFGGGGGGGGGGGGGGGGGGGGGGGGGGGGGGGGGGGGGGGGGGGGGGGGFGGGGGGGGGGGGGGCFGGGGGGGGGGGDEEGGFGGGGGGFGG,EFGGGEGGGGGEFGGFGGGGGGGGGFDFGCGGGGCEFGG;DCGDFGGGGGFGGGGGGGGGFFGCGGGGGGFGFGFCEFFFGFDF4BF>DFFFFGE@EGFFFFFFFFGFGFCFFFFFEEECEC@EEEFEEFFC3;EFFFFBA<49AA<907:2136@)/4)56
@M02352:288:000000000-CKWC8:1:1101:13328:17010 2:N:0:TAGCGCTC+GTAAGGAG
CAGTCTTGCGACCGTACTCCCCAGGTGGGATACTTATCACTTTCGCTTAGTCACTGAGAATTAACCCAACAACTAGTATCCATCGTTTACGGCGTGGACTACCAGGGTATCTAATTCTGTTCGCTCCCCACGCTTTCGTCCATGAGCGTCAGTATATATGTAGTAGACTGCCTTCGCCATCGGTCTTCTACGTAATATCTATGCATTTCACCTCTACACTACTTATTCTATCTACTTCCGTTTAACTCACGTCAACCAGTCACAAAGGCAGTTCCATAGTT
+
FCFGFGGGGEGGGGGGGGGGGGGGGGGGCFGFGGGGFFFFGGGGGGGG7FAFGGAEGGAFGFCFGFG@DG<,CFFFEAFDCEGEFGGG@FGFC+>+4?FGEFFG<FC<<FEE,9;,CF9AFGE7?,@8=EGCG+3AEEGCC6=F,8@8EGGGDAE,@,,,3@CF>,@>DAFF9FGGG55?FC:;*==F?C,*;.9(5++:=CFF4AB88,+;*)*4C807.A4A++775@8;1+9<?)7;;)6,)97))(/,/(6=7(<<)).-3:0((3((-5*)*))).
@M02352:288:000000000-CKWC8:1:1101:8373:17030 2:N:0:TAGCGCTC+GTAAGGAG
CAGTCTTGCGACCGTACTCCCCAGGTGGGATACTTATCACTTTCGCTTAGTCACTGAGTCGAAACCCAACAACTAGTATCCATCGTTTACGGCGTGGACTACCAGGGTATCTAATCCTGTTCGCTCCCCACGCTTTCGTCCCTCAGCGTCAGTACATACGTAGTAGACTGCCTTCGCAATCGGTATTCTGTGTAATATCTATGCATTTCACCGCTACACTACACATTCTATCTACTTCCATATGACTCAAGTCAACCAGTATCAAAGGCAGTTCCATAGTT
+
FGGGGGGGGGGGGGGGGGGGGGGGGFCGGGGGGGGGGGGGGGGGGGGGGGGGGGGGGGGGGGGGGFGGGGGGGGGFGGGGGGGGGGGGGGGEFGGGGGGGGGGGGGGGGGGGGGGGGGDFGGGGGGGGGGGDG@BFGGGGGGGGGGG+1>87FGGGGGGGGGGEFGGFGEFGGGGGGCCEFGGGCFGGGGGGGFC7/=F78CFFFFFGGGFG3A6DGFFFFFFFGGEGCFFFFFFFFCFCCE?<D>>AB?>FABAFF?)95<:9AAF<?B??949<FA?AA
@M02352:288:000000000-CKWC8:1:1101:7885:17040 2:N:0:TAGCGCTC+GTAAGGAG
CAGTCTTGCGACCGTACTCCCCAGGTGGGATACTTATCACTTTCGCTTAGTCACTGAGAATTAACCCAACAACTAGTATCCATCGTTTACGGCGTGGACTACCAGGGTATCTAATCCTGTTCGCTCCCCACGCTTTCGTCCATCAGTGTCAATTGATTATTAGTAATCTGCCTTCGCAATTGGTATTCTATGTAATATCTATGCATTTCACCGCTACACTACATATTCTAACTACTTCATAATAATTCAAGATGACCAGTATCAAAGGCAATTTTACGGTT
+
GGGGGGGGGGGGGGGGGGGGGGGGGGGGGGGGGGGGGGGGGGGGGGGGGGGGGGGGGGGGGGGGGGGGGGGGGGGGGGGGGGGGGGGGGGFEFFGGGGGGGGGGGDFGGGGGGGGGGGGGGGGGGGGGGGGFGGGGGGGGGGGGFCGDFGGAFGCFGGGGGGGFGGGGGFFFGGGDGDGEFGFGGGGFGFGFGFFCEFFGFGFGFFFFFGC;CAFDGFFFFFFFCFCGFFCBFFFFFFFFEFFFFC?CFEFAE;3AEFFEF?CEFA3??F<FF27<F?6<:
@M02352:288:000000000-CKWC8:1:1101:4576:17043 2:N:0:TAGCGCTC+GTAAGGAG
CAGTCTTGCGACCGTACTCCCCAGGTGGGATACTTATCACTTTCGCTTAGTCACTGAGCTAATGCCCAACAACTAGTATCCATCGTTTACGGCGTGGACTACCAGGGTATCTAATCCTGTTCGCTCCCCACGCTTTCGTCCATGAGCGTCAGTATATACGTAGTAGACTGCCTTCGCAATCGGTATTCTAAGTAATCTCTATGCATTTCACCGCTACACTACTTATTCTATCTACTTCCGTATAACTCAAGTCAACCAGTATCAAAGGCAGTTCCATAGTT
+
GGGGGGGEGGGGGGGGGGGGGGGGGGGGGGGGGGGGGGGGGGGGGGGGGGGGGGGGGGGGFGGGGGGGGGGGGGGGGGGGGGGGGGGGGGGGGEGGGGGGGGGGGGDFGGGGGGGGGGGGGGGGGGGGGGGGGGFGGGGEGGGDFGGGGEGGGGGGGGGFGGGGFCCFGGGGGGGGGGDBFGGGGGGGGFGDGFFFFFFGFFFGEFFGCFFFCD25EFFFFFFF>F?GFFFFF6>CCCE6E03;5C<<@E@EEADF?37.)4<A>640<B04<AF>=9?FA
@M02352:288:000000000-CKWC8:1:1101:26982:17047 2:N:0:TAGCGCTC+GTAAGGAG
TAATCTTGCGACCGTACTCCCCAGGCGGAATGCTTAATCCGTTAGGTGTGTCACCAACAAGCATGCTTGCTGACGACTGGCATTCATCGTTTACGGTGTGGACTACCAGGGTATCTAATCCTGTTTGCTACCCACACTTTCGTACCTCAGCGTCAGTACCGAGCCAGTTAGCCGCCTTCGCCACTGGTGTTCCTCCAAATATCTACGAATCTCACCTCTACACTTGGAATTCTACTCCCCTCTCTCGAACTCAAGACAAGCAGTATTAGAGGTAGTTCCAG
+
<FGGGFFFFGGCFGFGGGGGGGGEGGEEGGD8FFGG<<,CCFF:F<FABCFFFGGFFFGFCEGCAFGAFF<CC8=C+CCCFDGGFGG<=FFFCDGG8ACGD9FGGGGGE@GGG?,,@4EB;EEFF<AD;,CABD::C?E9FGE,3>,=??,6@CC6EG,,8+8C8@B@,,,7,@C@C?C4>7?=C66<,,=DG<+-5?+?8F8+9+.**=)++3)8+;)7>FFF77)2);FF+:)))(.13:::)4(,4(,6<()*.(0((489A6<99427)39)9>:A-
@M02352:288:000000000-CKWC8:1:1101:16367:17077 2:N:0:TAGCGCTC+GTAAGGAG
CAGTCTTGCGACCGTACTCCCCAGGTGGGATACTTATCACTTTCGCTTAGTCACTGAGCTAATGCCCAACAACTAGTATCCATCGTTTACGGCGTGGACTACCAGGGTATCTAGTCCTGTTCGCTCCCCACGCTTTCGTCCATGAGCGTCAGTATATACGTAGTAGACTGCCTTCGCAATCGGTATTCTAAGTAATATCTATGCATTTCACCGCTACACTACTTATTCTATCTACTTCCGTATAACTCAAGTCAACCAGTATCAAAGGCAGTTCCATAGTT
+
GGGGGGGGGGGGGCGGGGGGGGGFGGGGGGGGGGGGGGGGGGGGGGGG7FGGGGGGGGGGGGGGGGGGGGGFGGGDFGGGGGGGGGGGGGGGGCCFGGGGGGGGFGGFFGFGGGGGFGFFGGGGGFGGGGGGECGGGGGGGGGG,=FDGGGGGGGGGFC8EF7BDCCBF:FGFGGGGDDEA>>ECGGGGCGGGFFFEFFGFF>FCFFGGGFFGB@BE6@FFFFAFGEFEFFFFFFFFF@DF1=EFFFEEFFFFF)/4<76)4:<A<<7?B68<BFBF)4<<
@M02352:288:000000000-CKWC8:1:1101:11617:17095 2:N:0:TAGCGCTC+GTAAGGAG
CAGTCTTGCGACCGTACTCCCCAGGTGGGATACTTATCACTTTCGCTTAGTCACTGAGAATTAACCCAACAACTAGTATCCATCGTTTACGGCGTGGACTACCAGGGTATCTAATCCTGTTCGCTCCCCACGCTTTCGTCCATGAGCGTCAGTATATACGTAGTAGACTGCCTTCGCAATCGGTATTCTAAGTAATATCTATGCATTTCACCGCTACACTACTTATTCTATCTACTTCCGTATAACTCAAGTCAACCAGTATCAAAGGCAGTTCCATAGTT
+
FGGFGGGGGGGGGGGGGGGGGGGGGGFGGGGGGGGGGGGGGGGGGDGGCFGGGGGGGGGGGGGGGGGG,CDGGGGGFFGGGGGFGGGG7FCFGGGGGGGGGGGGGGGGGGGGGGGGGGGGGGGGGGGGGGGEFGCFGDFGGGGGDFGGGGGGGGGGGGGGGGGEEGGCFEFGGGGGDGGEFGEECGGGG7:CGECA<AFGFGFFEFADCDFFGFFFGFFF@A48:DCG?6CFFACEFFFFF@DEFFE;<;).9<2?<BFFF>A<2<<<F?62A<@2=<266
@M02352:288:000000000-CKWC8:1:1101:7043:17127 2:N:0:TAGCGCTC+GTAAGGAG
TAATCTTGCGACCGTACTCCCCAGGCGGAATGCTTAATCCGTTAGGTGTGTCACCAAGTTGCAAGCAACCTGACGACTGGCATTCATCGTTTACGGCGTGGACTACCAGGGTATCTAATCCTGTTTGCTCCCCACGCTTTCGCACCTCAGCGTCAGTATCGCGCCACTGACCCCCCCTCGCCCCTCGGGTTCCTCCAAATATCTACGAATTTCACCCCTACACTTGGAATTCCACTCACCCCTCTCGAACCCTACCACTATGGTTTTGGCGGCAGTTCCAG
+
,<BFGGGGGGGDGGGGGGGGGGGGGCEECCFFFGGG9F<FEDGDFFGGFG,EFFGGGC<<FDCC,,F,9EE@6:BF+4=<=CD<A,CF=FFF=BCE7CC7C8<FG<,8B4B,6DFGD9?=BF5E?F89;DDFGCGCEC>G9+@A8C6+,:DCEEE5@,E,>*:8C:*6D:,?B*:7)218A3*=1*7**28CC-98(97*9:*C<F<*1/;:>*4?*7((363@7D)*)194*9>4<(40(4,2030)(.(4:4(0)))()))-.4(4()(-32)(16<.5
@M02352:288:000000000-CKWC8:1:1101:2580:17142 2:N:0:TAGCGCTC+GTAAGGAG
CAGTCTTGCGACCGTACTCCCCAGGTGGGATACTTATCACTTTCGCTTAGTCACTGAGTCGAAACCCAACAACTAGTATCCATCGTTTACGGCGTGGACTACCAGGGTATCTAATCCTGTTCGCTCCCCACGCTTTCGTCCATGAGCGTCAGTATATACGTCGTAGACTGCCTTCGCAATCGGTATTCTAAGTAATATCTATGCATTTCACCGCTACACTACTTATTCTATCTCCTTCTGTATAACTCAAGTCAAACAGTATCAAAGGCAGTTCCATCGTT
+
GGGFFGGGGGEGGGGGGGGGGGGEGFGGGCFFGGGGGGFFGGGGGGGFCGGGGGDG<A@FGGF@GGGECG76EFGEFCA?FEFDFGGGDFGGC7@FFCFCBFFGGECB,9BFGG,=EFFFEFEG7=@F>FCCF:@FFGFGC6:ADGGDGGGGGAA,5@;,@,4@D>BFF:,>CCGF4C>@AGEADEFCC99BCE8@E88DCF6??FC@DFF;<>;EG45;@A4A:C5CEFCF7+7>AE)7??<94<:9>37665)*.4FAA)6<A)6(((,46<FBFA1-4
@M02352:288:000000000-CKWC8:1:1101:16326:17155 2:N:0:TAGCGCTC+GTAAGGAG
CAATCTTGCGATCGTACTCCCCAGGTGGGACACTTATCACTTTCGCTTAGTCACTGAGCTAATGCCCAACAACTAGTGTCCATCGTTTACGGCGTGGACTACCAGGGTATCTAATCCTGTTCGCTCCCCACGCTTTCGTCCATGAGCGTCAGTACATACGTAGTGGACTGCCTTCGCAATCGGTATTCTGTGTAATATCTATGCATTTCACCGCTACACTACACATTCTATCTACTTCCATATGACTCAAGTCAACCAGTATCAAAGGCAGTTCCATAGTT
+
GGGFFGGGGGGGGCFGGGGGGGGGGGEFGGGGGGGGGGGGGGGGGGGGDGGGGGGFFGGGFGGGGGGGGGGGGGGDDEGGFGGGGFGGDFG@FGGGGGGGGGGG?FGGGGGGFGGGGGAFGGFGGGGGGGGBF=FGGGGGGGGFFGGGGEGGFGGFFGGGGFGGGGCFG7EFFFGGGGGFFF>EFGGGFGGGGEFAEFACFG6CCFFGGGFGDE@FGFDF@FEFCC<7CAFFF66?EF;EFCEF)7?E8@<C9)?FDFF<426<4<91:::<<)=:F43<6
@M02352:288:000000000-CKWC8:1:1101:25458:17193 2:N:0:TAGCGCTC+GTAAGGAG
TAATCTTGCGACCGTACTCCCCAGGCGGTCTACTTAACGCGTTAGCTCCGACAGCCACGGCTCAAGGCCACAACCTCCAAGTAGACATCGTTTACGGCGTGGACTACCAGGGTATCTAATCCTGTTTGCTCCCCACACTTTCGCACCTCAGCGTCAGTATCAAGCCAGTGAGCCGCCTTCCCCACTGGTGTTCCTCCGAATATCTACGAATTTCACCTCTACACTCGGAATTCCACTCACCTCTCCCGTACTCAAGACCCGGCGTTTACAAGTCAGTTCC
+
EFGGGGGGGGGGGGGGGGGGGGGEGGGG@B@<EFGGGGGGGGGGGGGGGG:+C+CFGEGGC7?<CE8=FAF,BFE84BBE,,<E<A,EF:DFGCF??F@+3=BA===FGGGG,@,@@EDA,CC,EGGFGAFGGGG+8:D;E7*:>CE>E8,@8;EEC;FGG,,6,F@,?CC?EFDGGCDF);E=D6CC9**:@E7>@:3*2*;7/++1*/5/:44@7?B2)*)77C?C>>>?7@29)(,5:)4<?(21((-3:23051)(40((-4(44442)./-/6AF
@M02352:288:000000000-CKWC8:1:1101:10655:17202 2:N:0:TAGTGCTC+GTAAGGAG
CAGTCTTGCGACCGTACTCCCCAGGTGGGATACTTATCACTTTCGCTTAGTCACTGAGTCGAAACCCAACAACTAGTATCCATCGTTTACGGCGTGGACTACCAGGGTATCTAATCCTGTTCGCTCCCCACGCTTTCGTCCATGAGCGTCAGTATATACGTAGTAGACTGCCTTCGCAATCGGTATTCTAAGTAATATCTATGCATTTCACCGCTACACTACTTATTCTATCTACTTCCGTATAACTCAAGTCAACCAGTATCAAAGGCAGTTCCATCGTT
+
GGGFGGGGGGGGGGGGGGGGGGGEGGFGGGGGGGGGGGGGGGGGGGGG7@FFGGGGGGGGGGGGGGGGGGGGGGGGGGGGGGGGGGGGGGGFGDFGGGGGGGGGGGGFGGGGGGGGGGFFFG>EEFGGGFGGGEFCFDGGGGGGFFFCEGGGFFGFGGGGG98BFCGFGDGGGGGGCGD4@?EC>FGGFE@CGCFCFB8CFG=CEFFGGCFFDD9EGF@CEAC;CFFGFFCFFFFFFFFDFF@F3664<4<<<<6FFFFBFAF>2.<(4:(84<FFFFBB?
@M02352:288:000000000-CKWC8:1:1101:7099:17216 2:N:0:TAGCGCTC+GTAAGGAG
CAGTCTTGCGACCGTACTCCCCAGGTGGGATACTTATCACTTTCGCTTAGTCACTGAGAATTAACCCAACAACTAGTATCCATCGTTTACGGCGTGGACTACCAGGGTATCTAATCCTGTTCGCTCCCCACGCTTTCGTCCATGAGCGTCAGTATATACGTAGTAGACTGCCTTCGCAATCGGTATTCTAAGTAATATCTATGCACTTCACCGCTCCACTACTTATTCTATCTACTTCCGTATAACTCAAGTCAACCAGTATCAAAGGCAGTTCCATAGTT
+
EEFFGGFEGGGGGGGGGGGGGGGCFEFFEGGGGGGGFDFGGGGGGGGFGGFGGGDFGGGGGGFGFGCFGGGGGGGGGDGFGFGGGFG7FECCD7FCFDFCFGGGGGGFGFGFGGGCD9?C=FGGGGGGG8E+C@3>D>FGGGGA=@DCE6EEGGGECFDEGGGEGCA3DDGGGGCGDGD>FCECFF7DFGC>:*=??8CDCC+:5*;6*96;8?2):),/6666:CED?::FCACF?E)(6183<;;4<B4.4:2?:?4.:<AA9)6::?:4-.754)46:
@M02352:288:000000000-CKWC8:1:1101:7107:17234 2:N:0:TAGCGCTC+GTAAGGAG
CAGTCTTGCGACCGTACTCCCCAGGTGGGATACTTATCACTTTCGCTTAGTCACTGAGAATTAACCCAACAACTAGTATCCATCGTTTACGGCGTGGACTACCAGGCTATCTAATCCTGTTCGCTCCCCACGCCTTCGCTCATGAGCGTCAGTATATACGTAGTAGACTTCCTTCGCAATCGGTATTCTAAGTAATCTCTATGCCTTTCACCTCTACACTACTTATTCTACCTACTTCCGCATCACTCAAGTCAACCAGTATCAAAGGCCGTTCCATAGTT
+
ECF<<EFFFE@FFGGGGGGGGGF@FFGGCFGGGGFGGFCFFFGGGGGGCE9FFFACEG<EFFAFE,@6DFDDFCGE6FFGGFDF,F=D@E:,>+47+@FCFF,A<++B8<E?E<AAFF9A>A7=C8:D6DE6=+3>DD++8=@@ECFCEC:+7@E7,=@7BDD>D,@C;,,@;,+0<>*?A*:49C:D@@2+=/=5*4=2=C87*8+;+=@7220;C8,)())++3);?@++;+53?9)/((/.)7/;(()).))1,8)-)-694<)(332(,())147>A
@M02352:288:000000000-CKWC8:1:1101:27057:17266 2:N:0:TAGCGCTC+GTAAGGAG
CAGTCTTGCGACCGTACTCCCCAGGTGGGATACTTATCACTTTCGCTTAGTCACTGAGAATCAACCCAACAACTAGTATCCATCGTTTACGGCGTGGACTACCAGGGTATCTAATCCTGTTCGCTCCCCACCCTTTCGTCCATGAGCGTCAGTCTATACGTAGTAGACTGCCTTCGCAATCGGTATTCTAAGTAATATCTATGCATTTAACCGCTACACTACTTATTCTATCTACTTCCGTATAACTCAAGTCAACCAGTATAAAAGGCAGTTCCATCGTT
+
FGEFFGGFFGGGGGGGGGGGGGGCFE<CCEFEFGGGGCGGFGG<FCFCCFEGFG<EGFFAF,CFEGGGGGGFCEGAE9,@FFGFC=F,?B,?C+>CCFFGFFG<FC+?FDFFGA;>=4?A>=F7F,@>88C+CF:=E+D=E>D@D=@CE8ECG,3@DC,,4>BCF,=37@DECFGF7*<5F*4;*;:,>:=B5*48<18CFFCCC8=8+,4*)893EF;CEFFF>@3+18AAAFECC3=?F<D)7>))/67<4A4=<15-)5))4))4,(24)6*-=A11.
@M02352:288:000000000-CKWC8:1:1101:18633:17273 2:N:0:TAGCGCTC+GTAAGGAG
CAGTCTTGCGACCGTACTCCCCAGGTGGGATACTTATCACTTTCGCTTAGTCACTGAGTCGAAACCCAACAACTAGTATCCATCGTTTACGGCGTGGACTACCAGGGTATCTAATCCTGTTCGCTCCCCACGCTTTCGTCCATGAGCGTCAGTATACACGTAGTAGACTGCCTTCGCAATCGGTATTCTCAGTAATATCTATGCATTTCACCGCTACACTACTTATTCTATCTACTTCCGTATAGCTCAAGTCAACCAGTATCAAAGGCAGTTCCTTCGTT
+
GGGE@FGGGE@CFGGGGGGGGGGGGGGG@GGGGGGGG<;FGGGGGGGG:FFGFGGEFFGF@FCF:FCGGGGGFE8FFFGGGGGF7BFFC<,8+FFFG=?F8=?<==CB8F9FFEFECEEFFE+>+BC+C8E=F+>@9+@3=8=9==8DG64@DCEF:;C+D:D@AD;;B,>D,EC7D;7>>/:1/7:1>,,+2*+18A1=BG685BAFD1B*1>95:A@E8A>8;:)19+;7A6>59?38EF3)))6<)55569)/,4)9<><4)9)(23044-9)0613(
@M02352:288:000000000-CKWC8:1:1101:24923:17283 2:N:0:TAGCGCTC+GTAAGGAG
CAATCTTGCGATCGTACTCCCCAGGTGGGACACTTATCACTTTCGCTTAGTCACTTAGCTAATGCCAAACAACTAGTGTCCATCGTTTACGGCGTGGACTACCAGGGTATCTAATCCTGTTCGCTCCCCACGCTTTCGTCCATGAGCGTCAGTACATACGTAGTAGACTGCCTTCGCAATCGGTATTCTAAGTAATATCTATGCATTTCACCGCTACACTACTTATTCTATCTACTTCCGTATAACTCAAGTCACCCAGTATCAAAGGCAGTTCCATAGTT
+
GFGGGGGGGGGGGGGGGGGGGGGGGGGGGDGGGGGGGGGGGGGGGGGGGGGGGGGGGGGGGGGGGGGGGGGGGGGEFAFGGGGGGGGGGGGGGGGGGGGGGGGGGEGGGGGGGGGGGGCGGGGGGGGFGFGGGGGGGGGGGGGGFFGGGEGGFGGGGGGGGGGGGGGGGGGGFFGGDGGDAGDGFGGGGGCFFE+;EFFGFGFGFFFGGGFDGAB>GADE;ACF7C?CCFF=AF<ECE80=0;;C<4A<@<ECC3=<B>?).59<<B0(44?>B?)9>?AF
@M02352:288:000000000-CKWC8:1:1101:22130:17302 2:N:0:TAGCGCTC+GTAAGGAG
CAATCTTGCGATCGTACTCCCCAGGTGGGACACTTATCACTTTCGCTTAGTCACTGAGCTAATGCCCAACAACTAGTGTCCATCGTTTACGGCGTGGACTACCAGGGTATCTAATCCTGTTCGCTCCCCACGCTTTCGTCCATGAGCGTCAGTACATACGTAGTAGACTGCCTTCGCAATCGGTATTCTGTGTAATATCTATGCATTTCACCGCTACACTACACATTCTATCTACTTCCATATGACTCAAGTCAACCAGTATCAAAGGCAGTTCCATAGTT
+
GGGFGGGCC+FGD@FEGGGGGEG7CEC@:,C<CCFEC<@@FCFE:CEFGFGGGGGFGGGFAEFFFGFGFDGGFEE9C6CAA,C<FCEDFFC,C@FCC:?FEGGGEC7E8B,BF<EFG,,CEFFGGGCDGGG@F@7+CCEG7+ED,,@6@BC6EG<3=;:DGFGCDCC,7FDG?G?CD**<?0*=FFGFGGGGGE6ECFFG8DFGEFF8C9>CCEB>GFD)4F@5C>5@5FFFFFEFFE@<<?CE?><C;4)9>77FD0F9:<<<><)(81<:448>66)66
@M02352:288:000000000-CKWC8:1:1101:18190:17313 2:N:0:TAGCGCTC+GTAAGGAG
CAATCTTGCGATCGTACTCCCCAGGTGGGACACTTATCACTTTCGCTTAGTCACTTAGCTAATGCCAAACAACTAGTGTCCATCGTTTACGGCGTGGACTACCAGGGTATCTAATCCTGTTCGCTCCCCACGCTTTCGTCCATGAGCGTCAGTATATACGTAGTAGACTGCCTTCGCAATCGGTATTCTAAGTAATCTCTATGCATTTCACCGCTACACTACTTATTCTATCTACTTCCGTATAACTCAAGTCAACCCGTATCAAAGGCATTTCCATCGTT
+
GGGGGGGGGGGGFGFFGGGGGGGGGGGGGGGGGGGGGGFGGGGGGGGGGGGGGGGGGGGGGFGDGGGFGGGGGGGFGCGGGGGGGGGGGGGEFGGGGGGGGGGGGGGGGGGGFGGGGGFGGF=:=F@FCGGGGGEGGGGGGGGGGFF>=CG>EDEGGGGFGCFEFCFBG<FGGGGGGGGDF>CEGGGEFF,=EE>AEFFGFG>FEFFGGGFC<EFAGF>4(;>=7CEGE6AFFFECEFF1@@@3C<<4<3@?ECCA8()4180-)6)(8()5<A=>7)(-4
@M02352:288:000000000-CKWC8:1:1101:28885:17325 2:N:0:TAGCGCTC+GTAAGGAG
TAATCTTGCGACCGTACTCCCCAGGCGGAATGCTTAATCCGTTAGGTGTGACACCAACAAGCATGCTTGCTGACGTCTGGCATTCATCGTTTACGGTGTGGACTACCAGGGTATCTAATCCTGTTTGCTCCCCACACTTTCGCACCTCAGCGTCAGTATCGAGCCAGTGAGCCGCCTTCGCCACTGGTGTTCCTCCGAATATCTACGAATTTCACCTCTACACTCGGAATTCCACTCACCTCTATCGAACTCAAGACCAGGAGTTTATACGGCAGTTCCAG
+
GCFFDGGGFG7FFFFFGEGGGGGEGGGGGGGGGGGGGFFGGGFCFGGGGGFFFGGGGGGG@GGGGGGFDFGGGFGGGGGGGCAFFFGDGGFGFGGGDDGGGGGCFGGFEDCGFDFGGCFGGGGGGFFGDGGGFFGECF@DGGGGGEFGGCFGGGG+@DFGEE+*B7FDEA9CF5D>>CD99D8EG6CF6ECGCEFB2;3>5DFFCFF*;C>FCFFFGFFFFC@FCD;D0>FFFFA2<(31<B2)66<(24,:>27*.47(4(144)46>).(,4)4944<.
@M02352:288:000000000-CKWC8:1:1101:18666:17395 2:N:0:TAGCGCTC+GTAAGGAG
CAATCTTGCGACCGTACTCCCCAGGTGGATTACTTATCACTTTCGCTTAGACACTGACTGTATATCGCCAATATCGAGTAATCATAGTCTACGGCGTGGACTACCAGGGTATCTAATCCTGTTCGCTCCCCACGCTTTCGTGCCTCAGCGTCAGTATCAGTTTAGTAAGCTGCCTTCGCTATCGGTGTTCTGTGTAATATCTAAGCATTTCACCGCTACACTACACATTCCGCCTACTCCAACTGAACTCAAGTTTATTAGTATCAATGGCAGTTTCGAAG
+
GGFCFGGGGGGGGGGGGGGGGGGGGGFGGGGGGGGGGGGGGGGGGGGGGGGGGGGGGGGGGGGGGGGGGGGGGGGGGGGGGGGGGGGGGGGGGFGGGGGGGGGGGGGGGGGGGGGGGGGGGGGFGGGGDGGGGGGGGGGGGGGGGGGGGGGGGEGFGGGGGGGGGGGGGGGGGGGGGFGFFGGGGGGGGGGGGFFFFFFGF7@=7AFGFGFGGFFEEEBFFFFFGGFGFFFFFFFFFE3@E@E1(=<?<>AFFABFA<?BFB>ABF>AF?<?B??<BBFF(
@M02352:288:000000000-CKWC8:1:1101:10366:17413 2:N:0:TAGCGCTC+GTAAGGAG
TAATCTTGCGACCGTACTCCCCAGGCGGAATGCTTAATCCGTTAGGTGTGTCACCAACAAGCATGCTTGCTGACGACTGGCATTCATCGTTTACGGTGTGGACTACCAGGGTATCTGATCCTGTTTGCTCCCCACACTTTCGTACCTCAGCGTCAGTATCGAGCCAGTGAGCCGCCTTCGCCACTGGTGTTCCTCCAACTATCTACGAATTTCCCCCCTACACCTGGAATTCCACTCACCTCTCTCGAACTCAAGACTAGCAGTATTAGAGGCAGTTCCAG
+
DDFDFGG@AF>GCGGGGGGG?FE@,DC:FGGFGGGGCEGGGGGGGGGGGGGGGGGGGGG@FGEGGGGGFGFGGGDGGCCFF<EE<?FFGGG@FGEEGGF@CAFGF<FEGGGGGGGFEGCGG;EEF,?=ED8FFCCFEGFGGGGFGGAFGGGGECG>D@=FEE@DGGDGFGGGGGGDGDGFDGGGGGGGGGGGG?87>F);ACFFCA3C*;;DD+78851=1;5)*0.>?B@FFFDFF:024<2122().839AF?/()/,(.)5))-.))),28)(/-6<)
@M02352:288:000000000-CKWC8:1:1101:10353:17427 2:N:0:TAGCGCTC+GTAAGGAG
TAATCTTGCGACCGTACTCCCCAGGCGGAATGCTTAATCCGTTAGGTGTGTCACCAACAAGCATGCTTGCTGACGACTGGCATTCATCGTTTACGGTGTGGACTACCAGGGTATCTAATCCTGTTTGCTCCCCACACTTTCGTACCTCAGCGTCAGTATCGAGCCAGTGAGCCGCCTTCGCCACTGGTGTTCCTCCAAATATCTACGAATTTCACCTCTACACTTGGAATTCCACTCACCTCTCTCGAACTCAAGACTAGCAGTATTAGAGGCAGTTCCAG
+
AFGGGGGGFGGGGEFFGGGGGGGGGFGGGGGGGGGGGGGGGGGGGGGGGGGGGGGGGGGGGGGGGGGFFGGGGGGGGGGGGGGGGGGGGGGGGGGGBFFGGGGGGGFFGGGGGGGG,=FGFFGEGGGGGGFDGGGEGGGGGEGGFGCDGGCGGGGGGGGGDFFGBBFGGGGGGGGGCDFFAGGGFEFCEECFFFFFFF=CF88=?AFGFF>7D6?A9AEFFFFFGGFGFFFFFFFE@@;?2:?FFFBF??09A?<FBAFB?DFFFD9>>)321<>?6<<A2
@M02352:288:000000000-CKWC8:1:1101:11307:17429 2:N:0:TAGCGCTC+GTAAGGAG
CAGTCTTGCGACCGTACTCCCCAGGTGGGATACTTATCACTTTCGCTTAGTCACTGAGTCGAAACCCAACAACTAGTATCCATCGTTTACGGCGTGGACTACCAGGGTATCTAATCCTGTTCGCTCCCCACGCTTTCGTCCATGAGCGTCAGTATATACGTAGTAGACTGCCTTCGCAATCGGTATTCTAAGTAATATCTATGCATTTCACCGCTACACTACTTATTCTATCTACTTCCGTATAACTCAAGTCAACCAGTATCAAAGGCAGTTCCATAGTT
+
GGGGGGGGGGGGGGGGGGGGGGGGGGGGGGGGGGGGGGGGGGGGGGGGGGGGGGGGGGGGGGGGGGGGGGGGGGGGGGGGGGGGGGGGGGGGGGGGGCGGGGGGGGGGGGGGFGGGGCFGFFGGGGGGGGGGGGFFGGGGGGG89@DDEGGGGGGGGGGGGGGGGGGGGGGGFGGGGGDFFGGGFFEGFCEGGCFEFFAGFGFGEFFGGGF:DE>FGFFFEFEFGGFGEFFFFFFFF3;?FFD;CF).47>BBFFFFF@ADAAFADDFFF:?9<66742::
@M02352:288:000000000-CKWC8:1:1101:20813:17439 2:N:0:TAGCGCTC+GTAAGGAG
CAGTCTTGCGACCGTACTCCCCAGGTGGGATACTTATCACTTTCGCTTCGTCACTGAGCTAATGCCCAACAACTAGTATCCATCGTTTACGGCGTGGACTACCAGGGTATCTAATCCTGTTCGCTCCCCACGCTTTCGTCCATGATCGTCAGTATATACGTAGTAGACTGCCTTCGCAATCGGTATTCTAAGTAATCTCTATGCATTTCACCGCTACACTACTTATTCTATCTACTTCCGTATAACTCAAGTCAACCAGTATCAAAGGCAGTTCCATAGTT
+
DGGGGGGGGGGGGGGGGGGGGGGGG@FFCGDGGGGGGF@F9FGG>FGE,7FEGGGGE@FEGFDFA<FEDFG86C=6CCFF<CC?CBFFFCF77CEGGE8FE=,9,8?BFCEEEFGG9>EFDGECF<=>CDGFG@@=,+@==EFDF,@=A?EE;<;FC;;DFB@ECFGFF7:8B9*9CD79/;8:94,5DG7248+9?F8++=+?*+11+=8:/47>EFFFFFE6;:?C5CF+1;.<?4)6;0(.9>4;8:2AA2>=:1)66264))4(48-449*6=45<<
@M02352:288:000000000-CKWC8:1:1101:13634:17451 2:N:0:TAGCGCTC+GTAAGCAG
CAGTCTTGCGACCGTACTCCCCAGGTGGGATACTTATCACTTTCGCTTAGTCACTGAGTCGAAACCCAACAACTAGTATCCATCGTTTACGGCGTGGACTACCAGGGTATCTAATCCTGTTCGCTCCCCACGCTTTCGTCCATGAGCGTCAGTATATACGTAGTAGACTGCCTTCGCAATCGGTATTCTAAGTAATATCTATGCATTTCACCGCTACACTACTTATTCTATCTACTTCCGTATAACTCAAGTCAACCAGTATCAAAGGCAGTTCCATCGTT
+
GGGFFGGGGGGGGGFGGGGGGGGGGGFGGGGGGGGGFGGGGGGGGGGGGGGGGGGGGGGGGGGGGEFEGGGGGGGGGFFGF?AFGGGGGGDGGGGGGGGGGGGGGGEGGGGGGGGGDGFGGGGGBFGGGGGGDGEFGGGGGEGGFFGGGGGDECFGGCFGGGGGGGGGGFCGGFGGGGCBFGDGCFFGGGGGGEF4CCFGFGF7CCFFFGFFGEBDGFF<;67A;D5F?@FFAFFFF?=@E?@FCCEFAF?:ABAFFFFBFFFFAA>B0(4:<>=AF>(46
@M02352:288:000000000-CKWC8:1:1101:25222:17460 2:N:0:TAGCGCTC+GTAAGGAG
CAATCTTGCGACCGTACTCCCCAGGTGGATTACTTATCACTTTCGCTTAGTCACTGACTGTATATCGCCAATAACGAGTAATCATCGTTTACGGCGTGGACTACCAGGGTATCTAATCCTGTTCGCTACCCACGCTTTCGTCCCTCAGCGTCAATTCAAACCTAGTAAGCTGCCTTCGCTATCGGTGTTCTGTGTAATATCTATGCATTTCACCGCTACACTACACATTCCGCCTACTCCGACTGAATTCAAGACTAACAGTATCAATGGCAGTTTCCAAG
+
GFGGGGGGGGGGEFGGGGGGGGGEGGGGGGGGGGGGGGGGGGGGGGGGGGGGGGGGGGGGGGGGGGGGGGGGGGGGGGGGGGGGGGGGGGGGGDGEGGGGGGGGGGGGCFGGGGGFGGGGGGGGGGGGGGGGGGGGGGGGFGCEGGGGGGGGGGGGGGGGGGGCFGGGGFBFFFGGGGGFFGGEGGCEGGGGGFFFEFFGFGFGFFFGGGFFGFDEGFF@D=EFGGEGFFFFEFFFFEFFF09BFF7<>B>AA<?FFBFFFFFABF<A<0:BFFF9F4:))
@M02352:288:000000000-CKWC8:1:1101:8941:17480 2:N:0:TAGCGCTC+GTAAGGAG
CAGTCTTGCGACCGTACTCCCCAGGTGGGATACTTATCACTTTCGCTTAGTCACTGAGAATTAACCCAACAACTAGTATCCATCGTTTACGGCGTGGACTACCAGGGTATCTAATCCTGTTCGCTCCCCACGCTTTCGTCCATGAGCGTCAGTATATACGTAGTAGACTGCCTTCGCAATCGGTATTCTAAGTAATATCTATGCATTTCACCGCTACACTACTTCTTCTATCTACTTCCGTATAACTCAAGTCAACCAGTATCAAAGGCAGTTCCATAGTT
+
CGFGFGGFGGGGGGGGGGGGGGGGGCFFGGEEGGGGFFDGGGG<FGGG7FEFGGFEFGGGAFFGGG8C@F@=FFFAEFFGDFAFFF,FFGGF7FC>:CGGGGFEEDC:EFCGGFGFFGGFFGEEG<>FEDCFG@:FDE@C8=DG9DFDGGGG;EFFGGF@FGCGF=CFGGGGF7CFGG7BAD*1;*=FGFFCGC6<EFFCBCC7<A8:=FF:DB@3C*57;A;6+;;CCFF6A6;?E?4;36;8?<6;A38<<<)9(3.<B>AA24<?<??BBDFA?B0-.
@M02352:288:000000000-CKWC8:1:1101:8243:17578 2:N:0:TAGCGCTC+GTAAGGAG
CAGTCTTGCGACCGTACTCCCCAGGTGGGATACTTATCACTTTCGCTTAGTCACTGAGAATTAACCCAACAACTAGTATCCATCGTTTACGGCGTGGACTACCAGGGTATCTAATCCTGTTCGCTCCCCACGCTTTCGTCCATGAGCGTCAGTATATACGTAGTAGACTGCCTTCGCAATCGGTATTCTAAGTAATATCTATGCATTTCACCGCTACACTACTTATTCTATCTACTTCCGTATAACTCAAGTCAACCAGTATCAAAGGCAGTTCCATAGTT
+
GGGGGGGGGGGGGEGFGGGGGGGGGGGGGGGGGGGGGGGGGGGGGGGGGGGGGGGGGGGGGGGGGGGGGGGGGGGGGGGGGGGGGGGGGGGGGGGGGGGGGGGGCGFGGGGGGGGGGGGGGGGGGGGGGGGGGGGGGGGGGGGFGFFDGGGGGGGGGFGGGGGGGFGFEFGGGGGDGGGFFGGGGGGGGGGGGFFFFFFGFGFGFFFGGFFGGEFFGFFFFFFFGGFGFFFFFFFFEFF@FFDFFFEEEFFFEFBF?FFFFAFFFFF7?B6749FA=))6:
@M02352:288:000000000-CKWC8:1:1101:26474:17590 2:N:0:TAGCGCTC+GTAAGGAG
CACTCTTGCGATCGTACTCCCCAGGTGGGACACTTATCACTTTCGCTTAGCCACTTAGCTAATTCCAAACAACTAGTGTCCATCCTTTACTGCCTGCACTACCTGGGTATCTAATCCTGTTCGCTCCCCACCCTCTCTTCCATGAGCGTCAGTATATACGTATTAGACTGCCTTCGCACTCGGTATTCTTTGTAATTTCTATGCATTTCACCGCTCCCCCACCTATTCTATCTACTTCCGTCTAACTCAAGTCAACCACTACCAAATGCATTTCCATCGTT
+
FFBFGDGGGGC-:FFGFG9FFFGEG66C:EC<FFGGGDEEEFGGGGGD,C,CFG,@F<E<,,6,CFA,,C@CF<EF@,CA,,69,6C,A<5,C,,B,4,?,?B,5,,:9BFCA,@9EE,9,,44@9=F==C+?4+4@,E;E7@;,44=163===A=E,,6,7,,,,7B;>,@,@D+0++*0+340@::A,,+5*+3*+3BAG>CA+++2,13*:)*=*))0?(;*:9C>+=B++9@E:E(7180/4;E<())))/*5;).(((.)()))).))1+)1)--,
@M02352:288:000000000-CKWC8:1:1101:11388:17591 2:N:0:TAGCGCTC+GTAAGGAG
CAGTCTTGCGACCGTACTCCCCAGGTGGGATACTTATCACTTTCGCTTAGTCACTTAGCTAATGCCAAACAACTAGTATCCATCGTTTACGGCGTGGACTACCAGGGTATCTAATCCTGTTCGCTCCCCACGCTTTCGTCCATGAGCGTCAGTACATACGTAGTAGACTGCCTTCGCAATCGGTATTCTAAGTAATATCTATGCATTTCACCGCTACACTACTTATTCTATCTACTTCCGTATAACTCAAGTCAACCAGTATCAAAGGCAGTTCCATCGTT
+
GGGFGGGGGGGGGGGGGGGGGGGGGGFGGFGGGGGGGGGGGGGGGGGGGGGGGGGGGGGGGGGGGGGGGGGGGGGGGGGGGGGGGFGGGGGGGGGGCGGGGG<CGGGFGGGGFGGGGGDGGGGGGGGGGGGCGGGGGGGGGGGGGGGGGGGGGGGGGFG7EEGGCFGGGCF?BFGGGGGFFDGEFGGGGGFGG<CEF=FFFGFDCFFGGGFCDDFBGFFFFFFFGGFFFFFFFFFFFEFFFF@EFFFA3=@CADFF<F5<>D29<26:00(.:>?A?A:<8
@M02352:288:000000000-CKWC8:1:1101:23854:17594 2:N:0:TAGCGCTC+GTAAGGAG
CAGTCTTGCGACCGTACTCCCCAGGTGGGATACTTATCACTTTCGCTTAGTCACTGAGAATTAACCCAACAACTAGTATCCATCGTTTACGGCGTGGACTACCAGGGTATCTAATCCTGTTCGCTCCCCACGCTTTCGTCCATGAGCGTCAGTATATACGTAGTAGACTGCCTTCGCAATCGGTATTCTAAGTAATATCTATGCATTTCACCGCTACACTACTTATTCTATCTACTTCCGTATAACTCAAGTCAACCAGTATCAAAGGCAGTTCCATCGTT
+
GGGGFGGGGGGGGGGGGFGGGGFGGGCEEGGGGGGGGGGGGGGGGGGGGGGGGGGGGGGGGGGGGGGEGGGGGGGGGGGGFGGGGGGGGGGGGGGGGGGGGFGGGGGGGGGGGGGGFFFFFGGGGGGGGGGGGGGGGGGGGGGGGGFDGEGEGGGGGGGGGGCGCGGGGGGGGGGGGGGFFGEGFGGFGGCGGFAE<AFGFGFGFFFGGGFGGFFBGA@FFFF6:CCGFFFFAAC??FE0;;1@?CEFABF94<AF<BFAFAFF9420(.4<AFF<FF:??
@M02352:288:000000000-CKWC8:1:1101:18553:17605 2:N:0:TAGCGCTC+GTAAGGAG
TAGTCTTGCGACCGTACTTCCCAGGCGGAGTACTTAATGCGTTAGCTGCGCCACTAAAGGGGTTAAACCTCTAATAGCTAGTACTCATCGTTTACGGCGTGGACTACCAGGGTATCTAATCCTGTTTGCTCCCCACGCTTTCGCGCCTCAGCGTCAGTGCTCATCCAGGTAGGCGCCTTCGCCACCGGTGTTCCTTCACATCTCTACGGATTTTACCCCTACACGTGAAATTCCCCTACCCCCTGTGAGACTCTAGATTACCAGTTTCAGGCGCAGTTCCG
+
GGGGGGGGGGGGGGGGGDGGGGGGGGGGGGGGGGGGFGGGGGGGGGGGGGGGGGGGGGGGGGGGGGGGGFGGGGGGGGGGGGGGGGGFFGGGGGGGGGGGGGGGGGGGGGGGGGGGGGGGGGGGGGGGGGGFGGFGGGGGGGGGEGGGGGGGGGGGGGGGGGGGGGGGGGFGGGDDDGGFFGEEGGGGGEEGGFFFFFFFAFFFFFFGG:5DDFBFGFFFFFFFCD?GF7B=8@??BFF<FFBF?34AFD?27>A?.<FFF>6:AFBAAFFF067>F<AF0
@M02352:288:000000000-CKWC8:1:1101:19101:17621 2:N:0:TAGCGCTC+GTAAGGAG
TAATCTTGCGACCGTACTCCCCAGGCGGAATGCTTAATCCGTTAGGTGTGTCACCGAACAGTATACTGCCCGACGACTGGCATTCATCGTTTACGGTGTGGACTACCAGGGTATCTAATCCTGTTTGCTCCCCACACTTTCGTACCTCAGCGTCAGTATCGAGCCAGTGAGCCGCCTTCGCCACTGGTGTTCCTCCAAATATCTACGAATTTCACCTCTACACTTGGAATTCCACTCACCTCTCTCGAACTCTAGACTGATAGTTTTGGAGGCAGTTCCAG
+
GGGGGGGGGGGGGGGGGGGGGGGGGGGGGGGGGGGGGGGGGGGGGGGGGGGGGGGGGGGGGGGGGGGGGGGGGGGGGGGGGGGGGGGGGGGGGGGGGGGGGGGGGGGGGGGGGGGGGGGGGGGGGGGGGGGGGGDEGGFGGGGGGGGGGGGGGGGGGGGGGGGGGGGGGFFEFEGGGGGFFGGGGFFGGGGGG<FDFFFFFGFGFFFGGGFGGFEFDFFFFFFFF7>FDFFFFFFFFF>FFFFF><?F?B?FDA94>AFFBBB><AB:>03:60).@:>A:
@M02352:288:000000000-CKWC8:1:1101:14647:17693 2:N:0:TAGCGCTC+GTAAGGAG
TAATCTTGCGACCGTACTCCCCAGGCGGTCTACTTAACGCGTTAGCTCCGAAAGCCACGGCTCAAGGCCACAACCTCCAAGTAGACATCGTTTACGGCGTAGACTACCAGGGTATCTAATCCTGTTTGCTCCCCACGCTTTCGCATCTGAGTGTCAGTGTCTGTCCAGGGGGCCGCCTTCGCCACTGGTATTCCTTCAGATCTCTACGCATTTCACCGCTACACCTGAAATTCTACCCCCCTCTACAGCACTCTAGTTCACCAGTTTCAAATGCAGTTCCG
+
GGGGGGGGGGGGGGGGGGGGGGGGGGGGFGGGGGGGGGGGGGGGGGGGGGGEGFGGGGGGGGGGGGGGGGGGGGGGGGGGGGFGGGGGGGGGGGGGGGGGGGGGGGGGGGGGFFGGGGGGGGGGGGGGGGGGGGGGGGGGGGGGGGGGGGGGGGGGGGGG9FGGGGGGGGGGGGGGGGGFFGGGGGGGFGGGGFFFFFFDAFFGFFFGGGFGGFFFGFFF>BDFGFBGF?F?F?4<>BB>F>FFDF<:?FBDFAAFF<F<A<<?BF)49A<A4464F2)<,
@M02352:288:000000000-CKWC8:1:1101:11182:17699 2:N:0:TAGCGCTC+GTAAGGAG
TAATCTTGCGACCGTACTCCCCAGGCGGAATGCTTAATCCGTTAGGTGTGTCACCAACAAGCATGCTTGCTGACGACTGGCATTCATCGTTTACGGTGTGGACTACCAGGGTATCTAATCCTGTTTGCTCCCCACACTTTCGTACCTCAGCGTCAGTATCGAGCCAGTGAGCCGCCTTCGCCACTGGTGTTCCTCCAAATATCTACGAATTTCACCTCTACACTTGGAATTCCACTCACCTCTCTCGAACTCTAGACTGATAGTTTTGGAGGCAGTTCCAG
+
GFGFGFGGGGDEFG7CFGGGGGGGGGGGGGGGGFGGF<@FFGGGGGGGGGFGGGGGGGGGGGGGGGGGGGGGGGGGGGGGGGGGGGGGGGGGGGDGGGGGGGGGDFGGGGDFGGFFGGGFGFFGGGGGFFFFGGGGGFGGGGGGGGGGGFFGEDGGGGGGGGCEGGGGGGFGGGGGG>FFDGGGGGGFGFGGGEFFDABFFFFGFFFDCC>>FFEFGFEE<FDFG73;;FFF+17)(6=65:<?2<<DFFFA<BBFF<F?2<BBA<2(4?016<D:FB)66
@M02352:288:000000000-CKWC8:1:1101:12945:17705 2:N:0:TAGCGCTC+GTAAGGAG
CAGTCTTGCGACCGTACTCCCCAGGTGGGATACTTATCACTTTCGCTTAGTCACTTAGCTAACGCCAAACAACTAGTATCCATCGTTTACGGCGTGGACTACCAGGGTATCTAATCCTGTTCGCTCCCCACGCTTTCGTCCATGAGCGTCAGTATATACGTAGTAGACTGCCTTCGCAATCGGTATTCTAAGTAATATCTATGCATTTCACCGCTACACTACTTATTCTATCTACTTCCGTATAACTCAAGTCAACCAGTATCAAAGGCAGTTCCATCGTT
+
GGGGGGGGGGGGGGGGGGGGGGGGGGGGGGGGGGGGGGGGGGGGGGGGGGGGGGGGGGGGGGGGGGGGGGGGGGGGGGGGFGGGGGGGGGGEGGGGGGGGGGGGGGDFFGGGGGGGGGGGGGGGGGGGGGGGGGGGGGGGGGFFGGGGGEGCGGFFGGGGGGGGGGCEFFFFGGGGDDGFFGGGGG7CGGGGGFB?EFFGFGFGFFFFFGFFGFFEGFDEEFFFGGEFCFFFFFFFFF<?FF@4E934>>769AAFB?>B>ABB<9A708?<<A?<FB?B6
@M02352:288:000000000-CKWC8:1:1101:11187:17717 2:N:0:TAGCGCTC+GTAAGGAG
TAATCTTGCGACCGTACTCCCCAGGCGGAATGCTTAATCCGTTAGGTGTGTCACCAACAAGCATGCTTGCTGACGACTGGCATTCATCGTTTACGGTGTGGACTACCAGGGTATCTAATCCTGTTTGCTCCCCACACTTTCGTACCTCAGCGTCAGTATCGAGCCAGTGAGCCGCCTTCGCCACTGGTGTTCCTCCAAATATCTACGAATTTCACCTCTACACTTGGAATTCCACTCACCTCTCTCGAACTCTAGACTGATAGTTTTGGAGGCAGTTCCAG
+
GGGGGGGGGGGGGGGGGGGGGGGGGGGGGGGGGGGGGGGGGGGGGGGGGGGGGGGGGGGGGGGGGGGGGGGGGGGGGGGGGFGGGGGGGGGGGGGGGGGGGGGGGGGGGGGGGGGGGGGGGGGGGGGGGGGGGGGEGFGGGGGGGGGGGFGGGGGGGGGGEG7BEGGGGGGGGDGDGGGFEGEGGGGGCCEGGEF:@FAGFGFGFFFGCEFGGFEFGFFFF68FGDEGEAFFFFE9@DFB<:???F??3:0<BF96>BF?FF2<4<>,9:(31804FFA<.
@M02352:288:000000000-CKWC8:1:1101:8831:17750 2:N:0:TAGCGCTC+GTAAGGAG
CATTCTTGCGAACGTACTCCCCAGGTGGGTCACTTATCACTTTCGCTTAGCCACTCAAACCGAAGTTCGAACAGCTAGTGACCATCGTTTACGGCGTGGACTACCAGGGTATCTAATCCTGTTCGCTCCCCACGCTTTCGTCCATCAGTGTCAGTATATTATTAGTGATCTGCCTTCGCAATTGGTATTCTATGTAATATCTATGCATTTCACCGCTACACTACATATTCTAACCACTTCATAATAACTCAAGACAACCAGTATCAAAGGCAATTTTACC
+
[truncated: 20,879,721 more chars]
