# Supplementary material for: Hidden interactions in the intertidal rocky shore: variation in pedal mucus microbiota among marine grazers that feed on epilithic biofilm communities
Source: PeerJ. 2022 Sep 23;10:e13642. doi: 10.7717/peerj.13642 (PMC9512015; doi:10.7717/peerj.13642)
Supplement: Supplemental Information 34 [file peerj-10-13642-s034.gz › peerj-10-13642-s034]

@M02352:288:000000000-CKWC8:1:1101:23100:1958 1:N:0:TAGCGCTC+ACTGCATA
TACGGAGGGGGTTAGCGTTGTTCGGAATTACTGGGCGTAAAGCGTACGTAGGCGGTTTGGTAAGTTGGGGGTGAAATCCCAGGGCTCAACCCTGGCACTGCCTCCAAACCTATCAGTCTAGAGTTCGAGTGAGGTGAGTGGATTTCCAAGTGTAGAGGTGAAATTCGTAGATATTTGGAGGAACCCCAGTGGCGAAGGCGGCTCCCTGCCTCGATCCTGACGCTGCGGTACGAACGTGTGGGGCGCAACCAGGATTAGTTCCCCTGTTATTCCACCCCTTAA
+
F@E@F;FGDEC6@<EFDFC:F<EEG,,CF<CE?,E=:FC:<FGGEF@FGFGGFGG+6=C>,,,,EA,4+4+@+B9BF<AF,B77>=DD<>C>=<+,8:F,>@F<@8<9+DC,><,387E@@,,<@A*,,,1,3,?*3,@,@:,7<<373,?,@,;,7,@*,<;B<B1>*:5:+5<;;+?C7F,+1=B8*?9BCC5?C*5**?E8*;C@*20+;*;**<2+<8*1;):*:*7/:*)7C*9F*85((79)1*07(32:.9)1+<92<5284*-66**.39)2*0
@M02352:288:000000000-CKWC8:1:1101:11962:2005 1:N:0:TAGCGCTC+ACTGCATA
TACGGAGGGTCCAAGCGTTATCCGGAATCATTGGGTTTAAAGGGTCCGTAGGTGGATAATTAAGTCAGAGGTGACATCTTGCCGCTTAACGGTAAAATTGCCTTTGATACTGGTTGTCTTGAGTTATTATGAAGTGGTTAGAATATGTAGTTTAGCGGTGAAATGCATAGATATTACATAGAATACCAATTGCGAAGGCAGATCACTAATAATCAACTGACACTGATGGACGAAAGCGTGGGGAGCGAACGGGATTAGATACCCCGGTAGTCCACGCCGTAA
+
G<FFEEGGGEFGGDFGGGF7EFFGG77F9CFEFFGEGGFEEGGEGFGGGGGGGGGDFE9FC?CFFDC<A<7F7E,9ECFG9<,4BBFCF9B:FC+,AFG9FBFGGA<E,?E9,CE:CEFG<,,CE<EEEF<<<9FFCDF9B9,C,@,F<FG9F8@,=CF7D9EDBCBFC,@DEGGG9EGFFG9FCFFC7FFDFGG>>CDGCFGG7FG@CFCFCB;CFFF?69?FFCEA?*;7=575C*>;E*)/(7)55C@):19C4=2BC:89573>05847*9(41)45*
@M02352:288:000000000-CKWC8:1:1101:10440:2006 1:N:0:TAGCGCTC+ACTGCATA
TACGGAGGGTCCAAGCGTTATCCGGAATCATTGGGTTTAAAGGGTCCGCAGGCGGTCAATTAAGTCAGAGGTGAAATCCCATAGCTTAACTATGGAACTGCCTTTGATACTGGTTGACTTGAGTCATATGGAAGTAGATAGAATGTGTAGTGTAGCGGTGAAATGCATAGATATTACACAGAATACCGATTGCGAAGGCAGTCTACTACGTATGTACTGACGCTCATGGACGAAAGCGTGGGGAGCGAACAGGATTAGATACCCTGGTAGTCCACGCCGTAA
+
GGGGGGGGGGGGGDGGGGGGGGGGGCFGFGGEFGGGGGGGGGGGGGGGEGGGGGGGGGGGGCAFGEFDAEFGFFFGGFFGFG@FFGGGFEG9FFCCEFGGFGFGGCAFCFGDGGGD@DFGC9<FBEFCFEG9<DFAA9FDD99D>E,FAFF<FDEFEEGEFDFGGGAFF;FFGGGGGGGCCFCCFFGC7FGGGEDEEDCGGGGFECGEGGGGGGGFFGCFGEEEGGGF+?FCE85BCEGEC5;6(8C75<B?F:DF?FAFFGCCFF3?27<9B7@01<37*/
@M02352:288:000000000-CKWC8:1:1101:10613:2048 1:N:0:TAGCGCTC+ACTGCATA
TACGGAGGGTTCAAGCGTTATCCGGAATCATTGGGTTTAAAGGGTCCGCAGGCGGTCAATTAAGTCAGAGGTGAAATCCCATAGCTTAACTATGGAACTGCCTTTGATACTGGTTGACTTGAGTTATACGGAAGTAGATAGAATGTGTAGTGTAGCGGTGAAATGCATAGATATTACTTAGAATACCGATTGCGAAGGCAGTCTACTACGTATATACTGACGCTCATGGACGAAAGCGTGGGGAGCGAACAGGATTAGATACCCTGGTAGTCCACGCCGTAA
+
GGGGGGGGGGGGGGGGGGGGGGGGGGGGFGGGGGGGGGGGGGGGGFGGGGGGGGGGGGGGGGGGGGGGGCGGGGGGGGGGGGGGGGFGGGGFGGGGGGGGGFFFGGGGGGGGGGGGGGGGGFGGGGGGCFFE=FFGGGGGGGFGCF,@<FGFGGGGGGGGGGGGGGFGGGGGGGGGGGFFGGGGGGGGEGGGGGGGGGGGGGGFGGGGGGGGGGGGGGGGGGGGGGGGGGGGGGGFFGGGGGFBBFGGGGEFFBGGFF>FGGGGFFGF9FDBFGFFFFFFGG
@M02352:288:000000000-CKWC8:1:1101:14311:2085 1:N:0:TAGCGCTC+ACTGCATA
TACGGAGGGTCCGAGCGTTATCCGGAATCATTGGGTTTAAAGGGTCCGCAGGCGGTCGATTAAGTCAGAGGTGAAATCCCATAGCTTAACTATGGAACTGCCTTTGATACTGGTTGACTTGAGTCATATGGAAGTAGATAGAATGTGTAGTGTAGCGGTGAAATGCATAGATATTACACAGAATACCGATTGCGAAGGCAGTCTACTACGTATGTACTGACGCTCATGGACGAAAGCGTGGGGAGCGAACAGGATTAGATACCCTGGTAGTCCACGCCGTAA
+
GGGGGGGGGGGGGGGGGGGGGGGGGGDGGGGGGGGGGGGGGGGGGGGGGGGGGGGEGGGGGGGGGGGGGGGGGGGGGGGGGGGGGGGGGGFGGGGGGGGGGGGGGGGGGGGGGGGG@FGGGGGGGGGGGGGGGGGGGFGGGGGGGGGGGGGGGGGGGGGGGGGGGGGGCGGGGGGGGGGGGGGGGGGGGGGGGGGGGGGGGGGGGGGGGGGGGGGGGGGGGGGGGG7FF6FGGGGFGEGGGGFFFFGGGGFFB:FGFFFFDFGGFFGFFFFFFGFFFFFFGD
@M02352:288:000000000-CKWC8:1:1101:17373:2098 1:N:0:TAGCGCTC+ACTGCATA
TACGGAGGATCCAAGCGTTATCCGGAATCATTGGGTTTAAAGGGTCCGTAGGTGGATAATTAAGTCAGAGGTGAAATCCCATAGCTTAACTATGGAACTGCCTTTGATACTGGTTGACTTGAGTCATATGGAAGTAGATAGAATGTGTAGTGTAGCGGTGAAATGCATAGATATTACACAGAATACCGATTGCGAAGGCAGTCTACTACGTATGTACTGACGCTCATGGACGAAAGCGTGGGGAGCGAACAGGATTAGATACCCTGGTAGTCCACGCCGAAA
+
GGGGGGGGGGFGGGGGGGGGGGGGGG@FFGGGGGGEGGGGGGGGG@FGGGGGCFGGFCEFEGGGGGGGCFGGGGGGGGFDGGGFGG9?FGFFGGGDEGGGGFGGGGGCFDFF<EGCFEGGFCCFFGGGGGGGEGFFFADFGGFECGFGGGGGGGFGGGEEGGAFGGFCFFFFGAFFFF9>EGGGCFFGGGDGGEGEGGGGGGF9@EC;FGGFFCB;99C?FGEECG;E66<8EGG>7C>ECGDFF:DGG3<@B?GGFF<@CGGG@F576F24?FFBF:5(19
@M02352:288:000000000-CKWC8:1:1101:14233:2112 1:N:0:TAGCGCTC+ACTGCATA
TACGGAGGGGGTTAGCGTTGTTCGGAATTACTGGGCGTAAAGCGCACGTAGGCGGACTATTAAGTGAGGGGTGAAATCCCGGGGCTCAACCCCGGAACTGCCTCTCATACTGGTAGTCTTGAGTTCGAGAGAGGTGAGTGGAATTCCGAGTGTAGAGGTGAAATTCGTAGATATTCGGAGGAACACCAGTGGCGAAGGCGGCTCACTGGCTCGATACTGACGCTGAGGTGCGAAAGTGTGGGGAGCAAACAGGATTAGATACCCTGGTAGTCCACACCGTAA
+
GGGGGGGGGGG@@FFGGFGEGGGGGGDGGGGGGGGEGEGGGGAF::FFGGGGGGGEC:EC9?CGFFGGGGGGGGGGFGGGGDCEFGGGGGD+FFEFGCGGGFGFGFCGGGGGGFCB=FG=FFGGGGEFGGGGGGGGGGCFGGGGGGGGGGGGGGGFGGGGGGGGCGGGGGGGGGGGGGGGGGGFGGGGGGGGGGGGGGGGGGE>FGGGG=C?E8?EEGGGGGGGGGGGGEFGGGGFGGGGGGFFFFGGGFFFFBCD?FBFGGGGFFGFFFFFFGF7?<FFGD
@M02352:288:000000000-CKWC8:1:1101:8178:2125 1:N:0:TAGCGCTC+CCTGCATA
TACGGAGGGTCCGAGCGTTATCCGGAATCATTGGGTTTAAAGGGTCCGCAGGCGGTCGATTAAGTCAGAGGTGAAATCCCATAGCTTAACTATGGAACTGCCTTTGATACTGGTTGACTTGAGTCATATGGAAGTAGATAGAATGTGTAGTGTAGCGGTGAAATGCATAGATATTACACAGAATACCGATTGCGAAGGCAGTCTACTACGTATGTACTGACGCTCATGGACGAAAGCGTGGGGAGCGAACAGGATTAGATACCCTGGTAGTCCACGCCGTAA
+
GGGGGGGGGGGGGGGGGGGGGGGGGFGGGGGFGGGFGGGGGGGGGGGGGGGGGGGGGGGGGGGGGGGGGGGGGGGGGGGGGGGGGGGGGGGGGGGGGGGGGGGGGGGGGGGGGGGGGGGGGGGGGGGGGGGGGGGGGGGGGGGGGGGGGGGGGGGGGGGGGGGGGGGGGGGGGGGGGGGGGGGGGGGGGGGGGGGGGGGGGGGGGGGGGGGGGGGGGGGGGGGGEDGGGGGGGGGFGGGGGGFFFFGGGGFFFFGF<=AFGGFGFFGFAFA>FGFB>FE137
@M02352:288:000000000-CKWC8:1:1101:16571:2133 1:N:0:TAGCGCTC+ACTGCATA
TACGGAGGGGGTTAGCGTTGTTCGGAATTACTGGGCGTAAAGCGTACGTAGGCGGATCAGAAAGTATAGGGTGAAATCCCAGGGCTCAACCCTGGAACTGCCTTATAAACTCCTGGTCTTGAGTTCGAGAGAGGTGAGTGGAATTCCAAGTGTAGAGGTGAAATTCGTAGATATTTGGAGGAACACCAGTGGCGAAGGCGGCTCACTGGCTCGATACTGACGCTGAGGTGCGAAAGCGTGGGGAGCAAACAGGATTAGATACCCTGGTAGTCCACGCCGTAA
+
GGGGGDGGGGGGGGGGGGGGGGGGGGGGGGGGGGGGGGGGGGGGGGGGGGGGGGGGGGGGGGGGGGGGGGGGGGGGGGGGGGGGGGGGGGGGGGGGGGGGGGGGGGGGGGGGGGGGGGGGGGGGGGGGGGGGGGGGFGGGGGGGGGGGGGGGCFGGGGGGGGGGGGGFFFGGGGGGGGGGGGGGGGGGGGGGGGGGGGGGGGGGGGGGGGGGGGGGGGGGGGGGGGGGGGFGGGGFGGGGGGFFFFGGGCFFFFGC??BFGFCFFFGFFFD9FFFFFBEFGD
@M02352:288:000000000-CKWC8:1:1101:21696:2182 1:N:0:TAGCGCTC+ACTGCATA
TACGGAGGGTCCGAGCGTTATCCGGAATCATTGGGTTTAAAGGGTCCGCAGGCGGTCAATTAAGTCAGAGGTGAAATCCCATAGCTTAACTATGGAACTGCCTTTGATACTGGTTGACTTGAGTCATATGGAAGTAGATAGAATGTGTAGTGTAGCGGTGAAATGCATAGATATTACACAGAATACCGATTGCGAAGGCAGTCTACTACGTATGTACTGACGCTCATGGACGAAAGCGTGGGGAGCGAACAGGATTAGATACCCTGGTAGTCCACGCCGTAA
+
GGGGGGGGGGGGFGGGGGGGGGGGGEGGGGGGGGGC@EFGGGGGGGGGGGGGGGGFGGGGGGGGGGGGGGGGGGGGGGGGGGGGGGGGGGGGGGGGGGGGGGGGGGGGGGGGGGGGGGGGGGGGGGGGGGGG@FDGGGEGGGGGGDGGGGGGGGGGGGGGGGGGGGGGGGGGGGGGGGGGGGG?FGGGGGGGGGGGGGGGGGGGGGGGGGGGGGGGGGFGGGGGGGGGGGGGGGGFGGGGGGFFBEGGGDFFFBGGFFFFGGFGFFGFFF>DFF?BFFF;GG
@M02352:288:000000000-CKWC8:1:1101:14032:2187 1:N:0:TAGCGCTC+ACTGCATA
TACGGAGGGTTCAAGCGTTATCCGGAATCATTGGGTTTAAAGGGTCCGCAGGCGGTCAATTAAGTCAGAGGTGAAATCCCATAGCTTAACTATGGAACTGCCTTTGATACTGGTTGACTTGAGTTATACGGAAGTAGATAGAATAAGTAGTGTAGCGGTGAAATGCATAGATATTACTTAGAATACCGATTGCGAAGGCAGTCTACTACGTATATACTGACGCTCATGGACGAAAGCGTGGGGAGCGAACAGGATTAGATACCCTGGTAGTCCACGCCGTAA
+
GGGGGGGGGGEFCGFGGGGGGGGGGGEGFGGGGGGGGGGGGGGGGCFGCGGGGGGCG@DGEGGGGGGGEFGGGGGGGA<BFECFFGDGGGFDAF?E=FGDGEFGGFGGGGGFGGGGF@FFFCFGGGGGDFCFEEADF<=FFG9D=CFDFCGGGGEFGGGEGGFGGGCEGF7@CFFCF9CGFGCGGGFEGDGGFGGGGGEEEGGCAF9EGGGG?FFCCCC?EE=E5<EFGCGGGGGDCCDGGGF?B3DGG)78:8FFDF9=?GGC=>FFBFFFFGFF><B9CC
@M02352:288:000000000-CKWC8:1:1101:16343:2302 1:N:0:TAGCGCTC+ACTGCATA
TACGGAGGGGGTTAGCGTTGTTCGGAATTACTGGGCGTAAAGCGTACGTAGGCGGATTGGAAAGTTGGGGGTGAAATCCCAGGGCTCAACCCTGGAACTGCCTCCAAAACTATCAGTCTAGAGTTCGAGAGAGGTGAGTGGAATTCCAAGTGTAGAGGTGAAATTCGTAGATATTTGGAGGAACACCAGTGGCGAAGGCGGCTCACTGGCTCGATACTGACGCTGAGGTACGAAAGTGTGGGGAGCAAACAGGATTAGATACCCTGGTAGTCCACACCGTAA
+
GGGFGEGGGGGFGGFFGGGGGFGFGGEGGGGGGGGGGGGGGGCFFGGGGGGGGGGGGGGGGGFFFGGGGGGGGGGGGFGGGGGGGGGGGDGGGGGGGGGGGFCFGGGGGGGGCFGGGGGGGGGEGGGFGGGGGGGGFFGGCFGEGG?GGGGGGGFGGGFGGGGGGCFBCGGFFEGFFGGGGGEFGGGGGGGGGGGGGGGGGEG>EFGGGGGFEGGGGGGG6CGGGGGGG97CEFGDGGCFGGFFF@GFGGFFB:FGFFFFCFCFFFG@9=AAFGFFF?E,CD
@M02352:288:000000000-CKWC8:1:1101:19672:2316 1:N:0:TAGCGCTC+ACTGCATA
TACGGAGGGGGTTAGCGTTGTTCGGAATTACTGGGCGTAAAGCGCACGTAGGCGGATCAGAAAGTATAGGGTGAAATCCCAGGGCTCAACCCTGGAACTGCCTTGTAAACTCCTGGTCTTGAGTTCGAGAGAGGTGAGTGGAATTCCGAGTGTAGAGGTGAAATTCGTAGATATTCGGAGGAACACCAGTGGCGAAGGCGGCTCACTGGCTCGATACTGACGCTGAGGTGCGAAAGTGTGGGGAGCAAACAGGATTAGATACCCTGGTAGTCCACACCGTAA
+
GGGGGCFGGEG@FDFGGFFGGGGGGGGGGGGGGGGGGFGGGGGGFFFGGGGGGGGDE=FG9EFFFGGGDGGGGGGGGGGGGGGGGGGGGGGGGGGGGGGGGGGGFCFCEGGCGGGGGGGGGGGGGGGGGGGGGGGGFGGGGGGGFEGGGGGGG7FGGGGGGGGGFGGGGGGGGGFCFGGGGGGFG>GGGGGGGGGGGGGGGGGEGGGGGGGGGGGGGGGGGGGGGDGGFCFGGGGBGGGGGGF:9<FGGGFFBFGGFFFFGGFCFFFFAFFAFGFFFBBBGG
@M02352:288:000000000-CKWC8:1:1101:16338:2320 1:N:0:TAGCGCTC+ACTGCATA
TACGGAGGGGGTTAGCGTTGTTCGGAATTACTGGGCGTAAAGCGTACGTAGGCGGATCGGAAAGTTGGGGGTGAAATCCCAGGGCTCAACCCTGGAACTGCCTCCAAAACTATCGTTCTAGAGTTCGAGAGAGGTAAGTGGAATTCCAAGTGTAGAGGTGAAATTCGTAGATATCTGGAGGAACACCAGTGGCGAAGGCGGCTCACTGGCTCGATACTGACGCTGAGGTACGAAAGTGTGGGGAGCGAAAAGGATTAGATACCCTGGTAGTCCTAACCGTAA
+
GGGG7FFG6778+CFGGGG:FGGGGGGGFGGGGGGGGGGGGG,C6,@FGGGGGGG=4+BF+FFGG9,B+4FGGGGGGG<=,BFEGGGGGGGG@,+BFGGGG<F<F,F<FGG9@F*,,@FFGGGGC,*,>DFGGGG,D,DFGGGGGGC,3@FGGGG;,CFGGGGG+CGG6AEFGG++2?FGGGG+=FGG:FGGGGGG8CG*C5E?GGGGGC<C**8CGGGGGGGGGGGG+0?GGG*>0+2<EG3:BF)9:))0:?GGFFFFGGGG=)9FFFFFF**)4(7?GG
@M02352:288:000000000-CKWC8:1:1101:13987:2328 1:N:0:TAGCGCTC+ACTGCATA
TACGGAGGGTGCGAGCGTTAATCGGAATTACTGAGCGTAAAGCGCATGCAGGTGGTTCATTAAGTCAGATGTGAAAGCCCGGGGCTCAACCTCGGAACTGCATTTGAAACTGGTGAACTAGAGTGCTGTAGAGGGGGGTAGAATTTCAGGTGTAGCGGTGAAATGCGTAGAGATCTGAAGGAATACCAGTGGCGAAGGCGGCCCCCTGGACAGACACTGACACTCAGATGCGAAAGCGTGGGGAGCGAACAGGATTAGATACCCTGGTAGTCCACGCCGTAA
+
GGGGGGGGGGGGGDGGGFGGFFGGGGGGGGGGG9FGECEFGGGGGGGGGGGGFFGFGGGGGGGGGGGGGGGGGGGGGGGGGGGGGGGGFFGGGGGGEFFGGGGGGGGGGGGGGGGGGGGGGGGGGGGGFGGGGGGGGGGGGGGGGGGGGGGGGGGFGGGGGGGGGGGGGGGGFFFFGGGGGFGFG<CFGGGGEEGGGGGGG=E>EGGGGFGGGGGGGGGGGGG8EDFGGFFDGGDFDGGGGGFFFFGGCGFFFBFFBFFFGGGGFFG?AB>DFG4:BBD4CC
@M02352:288:000000000-CKWC8:1:1101:12775:2337 1:N:0:TAGCGCTC+ACTGCATA
TACGGAGGATCCAAGCGTTATCCGGAATCATTGGGTTTAAAGGGTCCGTAGGTGGATAATTAAGTCAGAGGTGAAATCTTGCCGCTTAACGGTAAAATTGCCTTTGATACTGGTTGTCTTGAGTTATTATGAAGTGGTTAGAATATGTAGTGTAGCGGTGAAATGCATAGATATTACATAGAATACCAATTGCGAAGGCAGATCACTAATAATCAACTGACACTGATGGACGAAAGCGTGGGGAGCGAACAGGATTAGATACCCTGGTAGTCCACGCCGTAA
+
GGGGGGGGGGGGGGGGGGGGGGGGGGGGGGGGGGGGGGGGGGGGGGGGGGGGGGGGGGGGGGGGGCGGGGGGGGGGGGGGGGGFEGGGGGGGGGGGGCGGGGGGGGGGGGGGGGGGGGGGGDFGGGGGGGGGGGGGGGGGGGGGGGGGGFGGGGGGGGGGGGGGGGGGGGGGGGGGGGGGGGGGGGGGGGGGGGGGGGGFGGGCGGGGGGGGGGGGGGGGGGGGGGGGFGGGDGDEFEGGGGFDFFGGCGFFFBGFBFFFGGGGFFGFFF<DFGF:>FFFGD
@M02352:288:000000000-CKWC8:1:1101:7411:2345 1:N:0:TAGCGCTC+ACTGCATA
TACGGAGGGTGCAAGCGTTATCCGGAATCATTGGGTTTAAAGGGTCCGCAGGCGGTCAATTAAGTCAGAGGTGAAATACCATAGCTCAACTATGGAACTGCCTTTGATACTGGTTGACTTGAGTCATATGGAAGTAGATAGAATGTGTAGTGTAGCGGTGAAATGCATAGATATTACACAGAATACCGATTGCGAAGGCAGTCTACTACGTATGTACTGACGCTCATGGACGAAAGCGTGGGGAGCGAACAGGATTAGATACCCTGGTAGTTCACGCCGTAA
+
GCEEDCCDDCEGFAFGGFEGGGGGG@EGD<FEFCGBCFF<<FFGGG8FGGGDGGEGGGGGGFFFGGGDFGGFGGGGGFFFFC=BF9FGG<FGGGCGGGFEGGGF9C?FGGGGCGGGFGFGGDGFGGGFCFG<CFGEGFCGGFFGFFCFGGDFGGGFGGFGGGB;DCDFFGGFFGACDFGEFGGFGGGGGGFCGGGGGGGGGGGGGGGGGGGGFGGGCGGF<E5CEDGGFFGDEEDBGGGCEEE:BFCD5C>F?FCCF?9FC?<*9>FF973)9CF<?2>>DC
@M02352:288:000000000-CKWC8:1:1101:13853:2351 1:N:0:TAGCGCTC+ACTGCATA
TACGGAGGGTCCGAGCGTTATCCGGAATCATTGGGTTTAAAGGGTCCGCAGGCGGTCGATTAAGTCAGAGGTGAAATCCCATAGCTTAACTATGGAACTGCCTTTGATACTGGTTGACTTGAGTCATATGGAAGTAGATAGAATGTGTAGTGTAGCGGTGAAATGCATAGATATTACTTAGAATACCGATTGCGAAGGCAGTCTACTACGTATATACTGACGCTCATGGACGAAAGCGTGGGGAGCGAACGGGATTAGATACCCCGGTAGTCCACGCCGTAA
+
GGGGGGGGGGGGGGGGGGGGGGGGGGEGGGGGGGGFGEGGGGGGGFGGGGGGGGGGGGGGGGGGGGGGGGGGGGGGGGGGGGGGGGGGGGGFGGGGGGGGGGGGFGGGGGGGGGGGGGGGGGGGGGGGGGGGGGGGGGGGGGGGGCFFGGGGGGGGGGGGGGGGGGGGGGGGGGFGGGGGGGGGGGGGGGGGGGGGGGGGGGGGGGFGGGFGFGFGGGGGGGGDGGGGGGGGGGGFGGGGGGFFFFGDGGFFFBGGFFFFGGFG>EGFFFFFFGFFF?FFDD
@M02352:288:000000000-CKWC8:1:1101:19014:2373 1:N:0:TAGCGCTC+ACTGCATA
TACGGAGGGTCCAAGCGTTATCCGGAATCATTGGGTTTAAAGGGTCCGCAGGCGGTCGATTAAGTCAGGGGTGAAATCCCATAGCTTAACTATGGAACTGCCTTTGATACTGGTTGACTTGAGTCATATGGAAGTAGATAGAATGTGTAGTGTAGCGGTGAAATGCATAGATATTACACAGAATACCGATTGCGAAGGCAGTCTACTACGTATGTACTGACGCTCATGGACGAAAGCGTGGGGAGCGAACAGGATTAGATACCCTGGTAGTCCACGCCGTAA
+
GGGGGGGGGGGGGGGGGGGEFGGGGGGGGGGGGGGGGDGEFGGGGGGGGGGGGGGGGGGGGGGGGGGGGGGGGGGGGGGGGGGGGGGGGGGGGGGGGGGGGGGGGGGGGGGFGGGGGGGGGGGGGGGGGGGGGGGGGGGGGGGGGGGGGGGGGGGGGGGGGGGGGGGGGGGGGGGGGGGGGGGGGGGGGGGGGGGGGGGGGGGGGGGGGGGGGGGGGGFGGGGGEDFGGGGGGGGFGGGGGGF6>FGGG3B@?12>?FFFGGFF?FGFBFADFGFFFFFFGG
@M02352:288:000000000-CKWC8:1:1101:21102:2463 1:N:0:TAGCGCTC+ACTGCATA
TACGGAGGGGGTTAGCGTTGTTCGGAATTACTGGGCGTAAAGCGTACGTAGGCGGATTGGAAAGTTGGGGGTGAAATCCCAGGGCTCAACCCTGGAACTGCCTCCAAAACTATCAGTCTAGAGTTCGAGAGAGGTGAGTGGAATTCCGAGTGTAGAGGTGAAATTCGTAGATATTCGGAGGAACACCAGTGGCGAAGGCGGCTCACTGGCTCGATACTGACGCTGAGGTGCGAAAGTGTGGGGAGCAAACAGGATTAGATACCCTGGTAGTCCACGCCGTAA
+
GGGGGEFGGGGGGGGGGFGGGGGGGGGGGGGGGGGGGFEFGGGGGGGGGGGGGGGGGGGGGGGGGGGGGGGGGGGGGGGGGGGGGGGGGFGGGGGGGGGGGGGGGGGGGGGGGGGGGGGGGGGGGGGGGGEFGGGGGGGGGGFGGGGGGGGGGGGGGGGGGGGGGGGGGGGGGGGGGGGGGGGGGGGGGGGGGGGGGGGGGGEGGGGGGGF6ECFGGGGGGGEEEDGGGGGGGGGFDFFFGGFFBEGGFDFFB?FCFFDFGFEGFFG;AF>A*C?<9BF>GG
@M02352:288:000000000-CKWC8:1:1101:9598:2522 1:N:0:TAGCGCTC+ACTGCATA
TACGGAGGGTCCGAGCGTTATCCGGAATCATTGGGTTTAAAGGGTACGTAGGCGGAATAATAAGTCAGAGGTGAAATCCTGCAGCTCAACTGTAGAACTGCCTTTGAAACTGTTATTCTTGAGTATGGTAGGGGTAAGCGGAATTTATAATGTAGCGGTGAAATGCATAGATATTATAAAGAACACCGATAGCGAAGGCAGCTTACTGGACCATAACTGACGCTAATGTACGAAAGCGTGGGTAGCGAACAGGATTAGATACCCTGGTAGTCCACGCCGTAA
+
GGGGGGGGGGGGGGGGGGGGGGGGGFGGGGGGGGGFGGGGGGGGGGGGGGGGGGGFEGGGGGGGGGGGGGGGGGGGGGGGGGGGGGGGGGGGGGGGGGGGGGGGGGGGFFGGGGGGGGGGGGGGGGGGGGGGGGGGGGGGGGGGGGGGGGGGGGGGGGGGGGGGGGGGGGGGGGGGGGGGGGGGGGGGGGGGGGGGGGGGGGGGGGGGGGGGGGGGGGGGGGGGGGGGGGGGGGGFGGGGGGFFFFGGGGFFFFFF<=AFGEGCFFGFFFFFFGFFFFFFGG
@M02352:288:000000000-CKWC8:1:1101:7886:2650 1:N:0:TAGCGCTC+ACTGCATA
TACGGAGGGTCCGAGCGTTATCCGGAATTATTGGGTTTAAAGGGTCCGTAGGCGGGTCGTTAAGTCAGGGGTGAAAGTCTGCGGCTCAACCGTAGAAATGCCTTTGATACTGGCGGTCTTGAGTTATGGTGAAGTGGGCGGAATATGTAGTGTAGCGGTGAAATGCATAGATATTACATAGAATACCAATTGCGAAGGCAGATCACTAATAATCAACTGACACTGATGGACGAAAGCGTGGGGAGCGAACGGGATTAGATACCCCGGTAGTCCACGCCGTAA
+
GGGGGFEFGGFGGGGGGGGGFCFEEFEGGGFGGGG@EFGGGGEGG<FGGGGGGGGCGCFGGGGGFEGGFGGGGGGGGGG9ECFGGGGCGGGEGDBEG<FAFFGFGFD<FFGGDCGGCBG9FGGGF9FGGBFGFCFGGGDFGGFG,?AFGCCCGGGGGGGGGGGGGGEGGGFGGFGG?FGGGGGGGFGG:C99FGGGGGGFG8@FGGGGEFFDG79<CEGCGGGGGGDGGFDGGGGEF=DEGGF69BCDGGEFF139?FFFGGGG07DD9DFFFGFFFFFFGC
@M02352:288:000000000-CKWC8:1:1101:19176:2692 1:N:0:TAGCGCTC+ACTGCATA
TACGGAGGGTCCAAGCGTTATCCGGAATCATTGGGTTTAAAGGGTCCGCAGGCGGTCAATTAAGTCAGAGGTGAAATCCCATAGCTTAACTATGGAACTGCCTTTGATACTGGTTGACTTGAGTTATACGGAAGTAGATAGAATAAGTAGTGTAGCGGTGAAATGCATAGATATTACTTAGAATACCGATTGCGAAGGCAGTCTACTACGTATATACTGACGCTCATGGACGAAACCGTGGGGAGCGAACAGGATTAGATACCCTGGTAGTCCACGCCGTAA
+
GGGGGGGGGGGGGGGGGGGGGGGGGGGGGGGGGGGGGGGGGGGGGGGGGGGGGGGGGGGGGGGGGGGGGGGGGGGGGGGGGGGGGGGGGGGGGGGGGGGGGGGGGGGGGGGGGGGGGGGGGGGGGGGGGGGGGGGGGGGGGGGGGGGGGGGGGGGGGGGGGGGGGGGGGGGGGGGGGGGGGGGGGGGGGGGGGGGGGGGGGGGGGGGGGGGGGGGGGGGGGGGGGGGGGGGGGGGFCGGGGGFFFFGGGGDFFFGGFFFFGGGFFFGFFFFFFGFFBBFFGG
@M02352:288:000000000-CKWC8:1:1101:14923:2698 1:N:0:TAGCGCTC+ACTGCATA
TACGGAGGATCCAAGCGTTATCCGGAATCATTGGGTTTAAAGGGTCCGTAGGTGGATAATTAAGTCAGAGGTGAAAGTCTGCAGCTCAACTGTAGAATTGCCTTTGATACTGGTTATCTTGAATCATTATGAAGTAGTTAGAATATGTAGTGTAGCGGTGAAATGCATAGATATTACATAGAATACCAATTGCGAAGGCAGATTACTAATAATCGATTGACACTGATGGACGAAAGCGTAGGTAGCGAACGGGATTAGATACCCCGGTAGTCTACGCCGTAA
+
GGGGGGGGGGGGGGGGGGGGFGGGGEGGGGGGGGGGGGGGGGGGGGGGGGGGGGGGGGGGGGGGGGGGGGGGGGGGGGGGGGGGGGGGGGGGGGGGGGGGGGGGGGGGGGGGGGGGGGGGGGGGGGGGGGGGGGGGGGGGGGGGGGGGGGGGGGGFGGGGGGGGGGGGGGGGGGGGGGGGGGGGGGGGGGGGGGGGGGGGGGGGGGGGGGGFGGGFGGGGGGGGGGGGGGGGGGGFGGGGGGFFFFDGGGFFFFGGFFFFGGGGFBGFBFAFFGFF9BFFGG
@M02352:288:000000000-CKWC8:1:1101:12684:2719 1:N:0:TAGCGCTC+ACTGCATA
TACGGAGGATCCAAGCGTTATCCGGAATCATTGGGTTTAAAGGGTCCGTAGGTTGATAATTAAGTCAGAGGTGAAATACCATAGCTCAACTATGGAACTGCCTTTGATACTGGTTGACTTGAGTTATACGGAAGTAGATAGAATAAGTAGTGTAGCGGTGAAATGCATAGAGATTACTTAGAATACCGATTGCGAAGGCAGTCTACTACGTATATACTGACGCTCATGGACGAAAGCGTGGGGAGCGAACAGGATTAGATACCCTGGTAGTCCACGCTGTAA
+
FGGGGGGGEGGGGGGGGEGGGGGGGEE8FFGFGGFGGGF@EGGGGGGGG<CFGGGGGFFGGGCFGAFFGGGFFGFGFGGGGGGGEEGFGGGGGGGGFDGGFGGFGCFFGFGGGGGGFFGGGGGGGGGFGGGGGDFGGDCCFDGFGGGGGGGGGGGGGGGGGFGGGGGGGGGGDGGGGGGGGGGGGGGGGGEGGCGGGGCE5FCF;DGDGC?FGGGGGGGGGGGGD3ECGGGGDGGEF5>C>EFF>FG)CD:;:?FF<F9FGGGCF>FFAFFFFFF?>:EFGG
@M02352:288:000000000-CKWC8:1:1101:10338:2736 1:N:0:TAGCGCTC+ACTGCATA
TACGGAGGATCCAAGCGTTATCCGGAATCATTGGGTTTAAAGGGTCCGTAGGTGGACAATTAAGTCAGAGGTGAAATCTTGCCGCTTAACGGTAAAATTGCCTTTGATACTGGTTGTCTTGAGTTATTATGAAGTGGTTAGAATATGTAGTGTAGCGGTGAAATGCTTAGATATTACATAGAATACCAATTGCGAAGGCAGATCACTAATAATATACTGACACTGATGGACGAAAGCGTGGGGAGCGAACAGGATTAGATACCCTGGTAGTCCACGCCGTAA
+
GGGGGGGGEFGG<FFGGGGGGGGGGE@F,CFDGFGEGGGGEGGGCDFGGGGGFGGG,F<FGGGGGGGG9CFGGGGGG,FGGG8FGG+CFE=FGGGFGGGCF<9EFGGGGGGGG<FGGGGGGGGGC<FE5EFG?FGGG5A?FGGG<?FG<FGGGGGGGGEEGGGGGG,EFGGGGG7EGFCEGFG=9BC;FGGGGGGGGGGGG>FGGGGCCF+1C@,@CEFGGGGGGCGG6,;DDEDF5EGGGG>73DGGGGFFFFGGFFFFGGGF?FGFAFBBFGF:B:EBGG
@M02352:288:000000000-CKWC8:1:1101:23866:2817 1:N:0:TCGCGCTC+ACTACATA
TACGGAGGATCCAAGCGTTATCCGGAATCATTGGGTTTAAAGGGTGCGTAGGTTGATTCATAAGTCAGATGTGAAATCCTGCGGCTCAACTGTAGAACTGCCTTTGATACTGTTAATCTTGAGTCATTGTGAGGTGGTCGGAATTCGTAGTGTAGCGGTGAAATGCGTAGATATCACGAAGAACACCGATTGCGAAGGCAGCTCCCTGGTCATGTACTGACACTGAGGCACGAAAGCGTGGGGAGCGAACAGGATTAGATACCCTGGTAGTCCACGCCGTAA
+
GGGCGGGG,6,CFFGGGGG,F,CFGGGGGG9FGGG66BCFGGAFG,FFGGGGF<F,CF,,CCFFGG,,,,CFGGGG9,CC,9+@FGGGGG,4<,<,CFCFG,,5CFFGGGFGDAD,CFG9FFGGAEF,,,977A,++8,+@FGG8>=3,@FGGGGG@FGGFFGGGG+BEGGGGG,,,**5@FG,?F:*1=CEGGGGGGG8E/A25=E+*31=C+;CGGGGG+=FFGGG*:57CG*5D=9CGGE?2>CCGG>FFFGGBFAFGGGG4)9?BFFFF**49(89G9
@M02352:288:000000000-CKWC8:1:1101:14096:2836 1:N:0:TAGCGCTC+ACTGCATA
TACGGAGGGTCCAAGCGTTATCCGGAATCATTGGGTTTAAAGGGTCCGCAGGCGGTCAATTAAGTCAGAGGTGAAATCCCATAGCTTAACTATGGAACTGCCTTTGATACTGGTTGACTTGAGTTATACGGAAGTAGATAGAATAAGTAGTGTAGCGGTGAAATGCATAGATATTACTTAGAATACCGATTGCGAAGGCAGTCTACTACGTATATACTGACGCTCATGGACGAAAGCGTGGGGAGCGAACAGGATTAGATACCCTGGTAGTCCACGCCGTAA
+
GGGGGGGGGGGGGGGGGGGGGGGGGGGGGGGGGGGFGGGGGGGGGGGGGFGGGGGGGGGGGGGGGGGGGGGFGGGGGGGGGGGGGGGGGGGGGGGGGGGGGGGGGGGGGGGGGGGGGGGGGGGGGGGGGGGGGEGGGGFGGGGGGGGGGGGGGGGGGGGGGGGGGGGGGGGGGGGGGGGGGGGGGGGGGGGGGGGGGGGGGGGGGGGGGGFGGGCCGGGGGGGEGGGGGGGGGGGEGGGGGGFFBFGDGGFF:?GG7?AFGGGG?FGFDFFFFGFFFFFFGG
@M02352:288:000000000-CKWC8:1:1101:24895:2876 1:N:0:TAGCGCTC+ACTGCATA
TACGGAGGGTGCAAGCGTTATCCGGAATCATTGGGTTCAAAGGGTCCGCAGGCGGTCAATTAAGTCAGAGGTGAAATACCATAGCTCAACTATGGAACTGCCTTTGATACTGGTTGACTTGAGTTATACGGAAGTAGATAGAATAAGTAGTGTAGCGGTGAAATGCATAGAGATTACTTAGAATACCGATTGCGAAGGCAGTCTACTACGTATATACTGACGCTCATGGACGAAAGCGTGGGGAGCGAACAGGATTAGATACCCTGGTAGTCCACGCCGTAA
+
G<E@CC@FGCFGDFGFGGGGGGGGG:FGF9FFEGGGGGGFCDECFGDGGGGGGGGGGGGGGGGGGGGGGGGBFGGGGFGCFAEEF,FFFGFGGGCF@FFGGGGGEFFCF,FFFGGGGGGGFGGGGGGFFDG>FDFGFGGGGECFGGGGGGGGF;AAF@>:<FFACDCG,;,@3@FGGGGGG;CGGG@ECGGGGGGGCGGGGGGGGGGGF5DDF8EF<CFFGEG5C8FGG6;55?<:FE<C5EE<>FGC5)8?0(*:2/:FCFGGF>FFBFAA7FFBB?)7*1
@M02352:288:000000000-CKWC8:1:1101:12746:2888 1:N:0:TAGCGCTC+ACTGCATA
TACGGAGGGTCCGAGCGTTATCCGGAATTATTGGGTTTAAAGGGTCCGTAGGCGGGCGATTAAGTCAGTGGTGAAAGTCTGCAGCTCAACTGTAGAATTGCCTTTGATACTGGTCGTCTTGAGTTATGGTGAAGTTGGCGGAATATGTAGTGTAGCGGTGAAATGCATAGATATTACATAGAACACCGATTGCGAAGGCAGCTGACTAACCATATACTGACGCTGATGGACGAAAGCGTGGGGAGCGAACAGGATTAGATACCCTGGTAGTCCACGCCGTAA
+
GGGGGFFGGGAFFGGGGGGGGGGGGFCFGFFGGGGG@CFGGGGGGCFFGGGCFEGCGGGG@FEFGGGGGGGGGGGGGGGGGGGGGFGGGGGFGDFGGGGGGFGFFGGGFGGGFGGGGGGGGFCGF;=FFFGGFGGGCA@FGGGGFGGGGGGGGGGGGGGGGGGGGGGG?CCFFGFFFFGGGGGGGGGGGGCEGGGGGGGGGGGCGGG?CGFGGGGGGGGGGGGEG3FGD?DGCEDBCGGDDGEBB3DD=D37<FGG3FFFGGGGFFGFFFAD?DFFFFFFGG
@M02352:288:000000000-CKWC8:1:1101:15319:2904 1:N:0:TAGCGCTC+ACTGCATA
TACGGAGGGTGCAAGCGTTGTTCGGATTTATTGGGCGTAAAGCGCGCGCAGGCGGATTGGAAAGTCGGATGTGAAATCCCGGGGCTCAACCTCGGAACTGCGTCCGAAACTATCAGTCTAGAATCTTGGAGAGGGTTGGGGAATTTCACGTGTAGGGGTAAAATCCGTAGAGATGTGAAGGAACACCAGTGGCGAAGGCGCCGACCTGGACAAGTATTGACGCTGAGGCGCGAAAGCGTGGGGAGCAAACAGGATTAGATACCCTGGTAGTCCACGCCGTAA
+
GGGGGGGGGGGGGGGGGGGGGGGGGGGGGGGGGGGGGGGGGGGGGGGGGGGGGGGGGGGGGGGGGGGGGDGFGGGGGGFGGGGGGEGGGGGGGGGCGGGGGGGGGGEGGGGGGGGGGGGGGGGGGGGGGGGGGGGGGGGGGGEGGGGGGGGGG8FGGGGGGGGGGGGGGGGFGGGGGGGGGGFGGGGGGGGGGGGGGGGGDGEDGGGFFGG?FF<CEGFDFEGGGGGFGGGGGGDEGGGGGGFF>DGCGGFF?BGF7FAFGGGGFFGFFFDFFGFFF<E>GC
@M02352:288:000000000-CKWC8:1:1101:8809:2930 1:N:0:TAGCGCTC+ACTGCATA
TACGGAGGGTCCAAGCGTTATCCGGAATCATTGGGTTTAAAGGGTCCGCAGGCGGTCGATTAAGTCAGAGGTGAAATACCATAGCTCAACTATGGAACTGCCTTTGATACTGGTTGACTTGAGTTATACGGAAGTAGATAGAATAAGTAGTGTAGCGGTGAAATGCATAGAGATTACTTAGAATACCGATTGCGAAGGCAGTCTACTACGTATATACTGACGCTCATGGACGAAAGCGTGGGGAGCGAACAGGATTAGATACCCTGGTAGTCCACGCCGTAA
+
GGGGGECEGGGGGGGGGGGGGGGGGDDFCFFFGGGCFGGFFGGGGGGGGGGGGDGEGGGGGGGGGGFFGGGFGGGGGFGGGGDFFEGGGGG8FGGFGGGGGEGGGGGGG<FGGGGGGGGFFGGGGFGGGGGGCFFGGFEGF==FGGGGGGGFGGGCBFGGGGGGGGGGGGGGGGFGGF?FGGGGFCGGGGGGGGGGGGFFEGGCFGFFFGGGGFFFGFCFGEGGGGDG6?CGEDG:>EGGGG@4>BGGCDDF?09FFFA?9A6C@FGFFF<AFG@BBFF6DC
@M02352:288:000000000-CKWC8:1:1101:16215:2968 1:N:0:TAGCGCTC+ACTGCATA
TACGGAGGGTCCAAGCGTTATCCGGAATCATTGGGTTTAAAGGGTCCGCAGGCGGTCAATTAAGTCAGAGGTGAAAGCCCATCGCTCAACGATGGAACTGCCTTTGATACTGGTTGACTTGAGTTATACGGAAGTAGATAGAATAAGTAGTGTAGCGGTGAAATGCATAGATATTACTTAGAATACCGATTGCGAAGGCAGTCTACTACGTATATACTGACGCTCATGGACGAAAGCGTGGGGAGCGAACAGGATTAGATACCCTGGTAGTCCACGCCGTAA
+
GGGGGGGGGGGGGGGGGGGGGGGGGGGGGGGGGGGGGGGGGGGGGGGGGGGGGGGEGGGGGGGGGGGGGGGGGGGGGGGGGGGFGGGGGGGGGGGGGGGGGGGGGGGGGGGGGGGGGGGGGGGGGGGGGGGCFGGGGGGGGGGGGGGGGGGGGGGGGGGGGGGGGGGGGGGGGGGGFGGGGGGGGGGGGGDGGGGGGGGGGGGGGGGGGGGGGGGGGGGFFGGGGGGGGGGGGGGFGGGGGGFFFFGGGGFFFFGGFFFFGGGGFFGFFFFFFGFFFFFFGG
@M02352:288:000000000-CKWC8:1:1101:24438:3032 1:N:0:TAGCGCTC+ACTGCATA
TACGGAGGATCCAAGCGTTATCCGGAATCATTGGGTTTAAAGGGTCCGTAGGTGGATAATTAAGTCAGAGGTGAAATCTTGCCGCTTACCGGTAAACTTGCCTTTGATACTGGTTGTCTTTAGTTATTATGACGTGGTTAGAATATGTAGTGTAGCGGTGAAATGCATAGATATTACTTAGAATACCGATTGCGAAGGCAGTCTACTACGTATATACTGACGCTCATGGACGAAAGCGTGGGGAGCGACCAGGATTAGATACCCTGGTAGTCCACGCTGTAA
+
@EFFGGDDGGGCEF<FEFG,CEFGG8FFGFGGGGGGGEG,EFGCFFGDGE>FGFGG9AEFFEEFFGGGGGDFF9F<?EEE9FFGFFGG,FF7FGGB,CFGGGGGGGFEF<FFCEGCFFFF,CFGEFFFCG<F,6FFEFG9FFDC5FCGGDG=F8EFGGF<EGGE9DEDFAFFGGFC;@FG9F,@,@D8:FGFGEGE>>E8ECFGGGFGGGFGG?FEEF??FEGCEDCE6E9)>:*);5/*2/3:>EDD:D:F(:CC)=)9CFFDFFF?D4-<8DF19BD4D:
@M02352:288:000000000-CKWC8:1:1101:24434:3049 1:N:0:TAGCGCTC+ACTGCATA
TACGGAGGATCCAAGCGTTATCCGGAATCATTGGGTTTAAAGGGTCCGTAGGTGGATAATTAAGTCAGAGGTGAAATCTTGCCGCTTAACGGTAAAATTGCCTTTGATACTGGTTGTCTTGAGTTATTATGAAGTGGTTAGAATATGTAGTGTAGCGGTGAAATGCATAGATATTACTTAGAATACCGATTGCGAAGGCAGTCTACTACGTATATACTGACGCTCATGGACGAAAGCGTGGGGAGCGAACAGGATTAGATACCCTGGTAGTCCACGCTGTAA
+
GGGGGGGGGGGGGGGGGGGGGFFFGDGGGGGGGGGFGEGGGGGGGGGGGGGGGGGGGGGGGGGGGGGGGGGGGGGFGGGGGGGGGGGGAFGFGGEFGGGGGGGGGGFGEFFGGGFGGGGGGGGGGGGGGGGGGGGGGGGFFGDGFGGGGGGGGGGGGGGGGGGGGDGGGGGGGGFGGFGGGGFGGGFGGGGGGGGGGGGGGGGGGGGGGGGGGGGGGGGGGGGEGDFGGFGGDGGFGGDGGGFFBFGGGGFFFBFG?FFFGGGGFFGFFFFFFC@:;:B?GC
@M02352:288:000000000-CKWC8:1:1101:12953:3226 1:N:0:TAGCGCTC+ACTGCATA
TACGGAGGGGGTTAGCGTTGTTCGGAATTACTGGGCGTAAAGCGCACGTAGGCGGATCAGAAAGTATAGGGTGAAATCCCGGGGCTCAACCCCGGAACTGCCTTGTAAACTCCTGGTCTTGAGTTCGAGAGAGGTAAGTGGAATTCCGAGTGTAGAGGTGAAATTCGTAGATATTCGGAGGAACACCAGTGGCGAAGGCGGCTCACTGGCTCGATACTGACGCTGAGGTGCGAAAGTGTGGGGAGCAAACAGGATTAGATACCCTGGTATTCCACGCCGTAA
+
GGGGGGGGGGGFGGFGGGGGGGGGGGGGGGGGGGGGGGGGGGGGG+CEGCFGGGGG7+B<AFFEGGD,<CFGEGGGGFEACEGGGGGGGGGE@BFCFGFGGFGGFFGGFGG,,3<:FDFFGFG=D9*DCFFFG@FGDCFFGGGGGFGFGDFEF7;FFFGGGGFFGFFFGG=FFCCF7FGGGG8FCFGG8EF6C8?CE8CE?CE*0A9CAFFGCGGGGGF+<8CEGGGF6/9C=ECBC+:FGGD?>DFGGGFFF6C726<FGGCCFF:7)*-6=FF:;:DFGC
@M02352:288:000000000-CKWC8:1:1101:16163:3423 1:N:0:TAGCGCTC+ACTGCATA
TACGGAGGGGGTTAGCGTTGTTCGGAATTACTGGGCGTAAAGCGTACGTAGGCGGATCAGAAAGTATAGGGTGAAATCCCAGGGCTCAACCCTGGAACTGCCTTATAAACTCCTGGTCTTGAGTTCGAGAGAGGTGAGTGGAATTCCAAGTGTAGAGGTGAAATTCGTAGATATTTGGAGGAACACCAGTGGCGAAGGCGGCTCACTGGCTCGATACTGACGCTGAGGTACGAAAGTGTGGGGAGCAAACAGGATTAGATACCCTGGTAGTCCACACCGTAA
+
GGGGGEGGGGGCFFGGGGGGGFGFGGGGGGGGFFGGGGGGGGGGGGGGGGGGGGGGGGGGFGGGGGGGGGGGGGGGGGGGGGGDGGGGGGGGGGGGGGGGGGFGGGGGGGGGGGGGGGGGGGGGGGGGGGGFGGGGGGGGGGFGGGGGGGGGGGGGGGGGGGGGGGGGGGGGGGDFGGGGGGGGGGGGGGGGGGGGGGGGGEGGGGGGGGGGGGGGGGGGGGGGGGGGGGGGGGGFDFGGGGF6BFGGGGFFFFGC?FFFGGGFFFGFFFFA9:?>BFFFGG
@M02352:288:000000000-CKWC8:1:1101:19968:3471 1:N:0:TAGCGCTC+ACTGCATA
TACGGAGGGTGCAAGCGTTATCCGGAATCATTGGGTTTAAAGGGTCCGCAGGCGGTCAATTAAGTCAGAGGTGAAATACCATAGCTCAACTATGGAACTGCCTTTGATACTGGTTGACTTGAGTTATACGGAAGTAGATAGAATAAGTAGTGTAGCGGTGAAATGCATAGAGATTACTTAGAATACCGATTGCGAAGGCAGTCTACTACGTATATACTGACGCTCATGGACGAAAGCGTGGGGAGCGAACAGGATTAGATACCCTGGTAGTCCACGCCGTAA
+
GGGGGEGGGGGGGGGGGGGGGGGFGFGGGGGGGGGGGDGFGGGGGGGGGGGGGGGGGGGGGGGGGGGGGGGGGGGGGGGGGGGGGGGGGGGGGGGGGGGGGGGGGGGGGFGGGGGGGGGGGGGGGGGGGGGGGGGGGGGGGFGGGGGGGGGGGGGGGGGGGGGGGGGGGGFGGGGGGGGGGGGGGGGGGGGGGGGGGGGGGGGGGGGGGGGGGGGGGGGGGGGGGGGGGGGDGGGEGGGGGGF<>DGGEDE@:?GG?F>FGGDGF>C@BFFF?CFB9FFFGD
@M02352:288:000000000-CKWC8:1:1101:10919:3480 1:N:0:TAGCGCTC+ACTGCATA
TACGTACCGGACAAACGTTATTCGGAATCACTGGGCTTAAAGAGTACGTAGGCTGCCTTGAAGGTGAGATGTGAAATCCCATGGCTCAACCATGGAACTGCATTTCAAACCACAAGGCTTGAGGAAGACAGGGGTAAGCGGAACTGATGGTGGAGCGGTGAAATGCGTTGATATCATCAGGAACACCGGTGGCGAAGGCGGCTCACTGGCTCGATACTGACGCTGAGGTACGAAAGTGTGGGGAGCAAACAGGATTAGATACCCTGGTAGTCCACACCGTAA
+
GGGGGGGGGGGGGGGGGGGGGGGGGGGGGGGGGGGGGGGFGGGGGGGGGGGGGGGGGGGGGGGGGGGGGGGGGGGGGGGGGGGGGGGGGGGGGGGGGGGGGGGGGGGGGGGGGGGGGGGGGGGGGGGGGGGGGGGGGGGGGGGGGGGGGGGGGGGGGGGGGGGGGGGGGGGGGFGGGGGGGGGGGGGGGGGGGGGGGGGGGGGGGGGGGGGGGGGGGGGGGGGGGGGGGGGGGGGFGGGGGGFF>EGGGGFFFFGGBFFFGGGGFFGFFFFFFGFFFFF1>D
@M02352:288:000000000-CKWC8:1:1101:22121:3488 1:N:0:TAGCGCTC+ACTGCATA
TACGGAGGGTCCGAGCGTTATCCGGAATTATTGGGTTTAAAGGGTCCGTAGGCGGGCCGTTAAGTCAGGGGTGAAATGCTGCGGCTCAACCGTAGCACTGCCTTTGATACTGGCGGTCTTGAATCATTGTGAAGTGGTTAGAATATGTAGTGTAGCGGTGAAATGCATAGATATTACATAGAATACCGATTGCGAAGGCAGATCACTAACAATGTATTGACGCTGATGGACGAAAGCGTGGGTAGCGAACAGGATTAGATACCCTGGTAGTCCACGCCGTAA
+
GGGGGGGGGGGGGGGGGGGGGGGGGFEGGGGGGGGGGGGGGGGGGGGGGGGGGGGGGGGGGGGGGGGGGGGGGGGGGGGGGGGGG:FGGGGGGGGGGGGGGGGGGGGGGGGGGGGGGGGGGGGGGGGGGGGGFFFGGFGG>CCGGGGGGGGGGGGGGGGGGGGGGGGFGGGGGGGGGGGGGGFGFGGGGGGGGGGGGGGGECCFGGGGGFGFFGGFGGEGGGGGGGGGGGGGGDG@GGGGGGFF:FDGGGFFFFFFD?>FGGCGFFDFAFFFFGFFFFFFDD
@M02352:288:000000000-CKWC8:1:1101:10085:3528 1:N:0:TAGCGCTC+ACTGCATA
TACGGAGGGTCCGAGCGTTATCCGGAATCATTGGGTTTAAAGGGTCCGTAGGCGGGCAGCTCAGTCAGTGGTGAAAGTCTGTGGCTCAACCATAGAATTGCCATTGATACTGGTTGTCTTGAATTATTGTGAAGTGGTTAGAATAAGTAGTGTAGCGGTGAAATGCATAGATATTACTTAGAATACCGATTGCGAAGGCAGATCACTAACAATATATTGACGCTGAGGGACGAAAGCGTGGGGAGCGAACAGGATTAGATACCCTGGTAGTCCACGCCGTAA
+
GGGGGGGGGGGGGGGGGGGGGGFFGFEFGGGGGGGGDEFDFGGGGGGGGGGGGGGGGGGGGGGGGGGGGGGFGGGGGGGGGGGGGGGFGGGGGGFGGGGGGGGGGGGGDEGGGGGGGGGGGGGGGGGGGGFG,FFGGGGGGGGGGGGGGGGGGGGFGGGGGGGGGGGGGGGGGGGFGGGGGGGGFDFGGGGGGGGCEGGGGGGGGGGGGGGGGGGGGGGGGGDEGGFGGGGGGGG@GGDGDGFFBFGGGG>FBFGGFFFBGGGGFFG@AFAAFGF<>B@9DD
@M02352:288:000000000-CKWC8:1:1101:18249:3558 1:N:0:TAGCGCTC+ACTGCATA
TACGGAGGATCCAAGCGTTATCCGGAATCATTGGGTTTAAAGGGTCCGTAGGTTGATAATTAAGTCAGAGGTGAAATCTTGCCGCTTAACGGTAAAATTGCCTTTGATACTGGTTGTCTTGAGTTATTATGAAGTGGTTAGAATATGTAGTGTAGCGGTGAAATGCTTAGAGATTACATAGAATACCAATTGCGAAGGCAGATCACTAATAATATATTGACGCTAAGGGACGAAAGCGTGGGGAGCGAACAGGATTAGATACCCTGGTAGTCCACGCCGTAA
+
GGGGGGGGGFGGGGGGGGGGGGGGGEGGGGGGGGGGGGGFFGGGGGGGGGGGGGGGGGGGGGGGGGGGGGGGGGGGGGGGGGCFGGGGGGEGGGEGGGGGGGGGGGGGGGGGGGGGGGGGGGGGGGGGGGGGGGGGGBFGGGGGGGGFDGGGGGGGGGGGGGGGGGGGGGGGGGAEFGGGGGGFGGFCFGGGGGGCEEGGDGGGGGGBFGGFGGGGGGGGGGGGGGGGGGGGGGGFGGGGGGF?FFGDDGDFB?GGFFFFGGGGFFGFFFFFFFFFFBFFGG
@M02352:288:000000000-CKWC8:1:1101:14585:3581 1:N:0:TAGCGCTC+ACTGCATA
TACGGAGGGTCCAAGCGTTATCCGGAATCATTGGGTTTATAGGGTCCGCAGGCGGTCGATTAAGTCAGAGGTGAAATCCCATAGCTTAACTATGGAACTGCCTTTGATACTGGTTGACTTGAGTCATATGGAAGTAGATAGAATGTGTAGTGTAGCGGTGAAATGCATAGATATTACACAGAATACCGATTGCGAAGGCAGTCTACTACGTATGTACTGACGCTCATGGACGAAAGCGTGGGGAGCGCACAGGATTAGATACCCTGGTAGACCACGCCGTAA
+
FGGG7F:@:FEFFAGG;BF@A<,6@@+DFFECFACFCFF,C,<6CFFECC:B:@C:+44,9CC??EEA,B<FFEEF<A,95E@F@FEA<EGCCEEF<<=@9A,CFAFAFGCFFGGGFFADDFFEA<FA<FF,3@DDF9,7CF<BA7@@A<DFFGC;B+8FCFFEFG@,2,,7;@ECF9E@:CA;FGGG@@>>;B8:C55CEC8C@EGCGD09<?FGFECF+:>CEDCF0=C75*9@FEGDEGF?FEG)><5::?6?279?FG8DFFFFA6)69FF06(5959
@M02352:288:000000000-CKWC8:1:1101:18357:3600 1:N:0:TAGCGCTC+ACTGCATA
TACGGAGGGTGCGAGCGTTAATCGGAATTACTGGGCGTAAAGCGCATGCAGGTGGTTCATTAAGTCAGATGTGAAAGCCCGGGGCTCAACCTCGGAACTGCATTTGAAACTGGTGAACTAGAGTGCTGTAGAGGGGGGTAGAATTTCAGGTGTAGCGGTGAAATGCGTAGAGATCTGAAGGAATACCAGTGGCGAAGGCGCCTTCCTGGACGAGTACTGACGCTGAGGCGCGAAAGCGTGGGGAGCAAACAGGATTAGATACCCTGGTAGTTCACGCCGTAA
+
GC@CE@@BC@6CF7F@C@@F76C@FC@FGEEECCFGEFB:9FGGG7?FGDG=FEFGGDAFGDGGFGGGG<CE?B?F<FEFCGGEE4A<F=F=<=FEGBBDGC9@DDADDFFGGGFE==F<C,DDGFF9FCCECCGGGC:EGG:FGCEEC?9@<:@CEGCECCFGGGEEGCECCFCCFA:CGGGGG9FCEGGCEDC>GGFGD8E8<8A@C*0:/:1;:0A9?EGGGDGCC7DG*C7<CG98:=:16>F<6CFFB097)9)99?F66>CF2@A27:B?0<EFD5
@M02352:288:000000000-CKWC8:1:1101:21630:3611 1:N:0:TAGCGCTC+ACTGCATA
TACGGAGGATCCAAGCGTTATCCGGAATCATTGGGTTTAAAGGGTCCGTAGGCGGATAATTAAGTCAGAGGTGAAATCTTGCCGCTTAACGGTAAAATTGCCTTTGATACTGGTTGTCTTGAGTTATTATGAAGTGGTTAGAATATGTAGTGTAGCGGTGAAATGCATAGATATTACATAGAATACCAATTGCGAAGGCAGATCACTAATAATCAACTGACACTGATGGACGAAAGCGTGGGGAGCGAACAGGATTAGATACCCTGGTAGTCCACGCCGTAA
+
GGGFGGEE:,EFC@FGGFEGGGGEG@+D,6,@FAF,B@FCCF<FFGFFFGGD,@FEGDGGFFGGGFED?FGFFGEDFFGGFGD7@=FGGEFGBC=FEBEGGGGCFFEGGGGG8F9BFDGGGFGDD<BFGGGGC<FGGFGFFGGGGGGGGGFDFFDFGD>FEGGAFG;FFGGGGGFFCGCFGGG;FEGGGGGFGGDGGDGGE@FF@EGFG@CCBCGFFGG7BCCFGGGCFGGGGGGFGGGGGGF19DGGEC>F??GGFF<BCG6<F:FFF?BAFGFF>FEFGG
@M02352:288:000000000-CKWC8:1:1101:18892:3639 1:N:0:TAGCGCTC+ACTGCATA
TACGGAGGGGTCAGCGTTGTTCGGAATTACTGGGCGTAAAGCGCACGTAGGCGGATCAGAAAGTATAGGGTGAAATCCCAGGGCTCAACCCTGGAACTGCCTTGTAAACTCCTGGTCTTGAGTTCGAGAGAGGTGAGTGGAATTCCGAGTGTAGAGGTGAAATTCGTAGATATTCGGAGGAACACCAGTGGCGAAGGCGGCTCACTGGCTCGATACTGACGCTGAGGTGCGAAAGTGTGGGGAGCAAACAGGATTAGATACCCTGGTAGTCCACACCGTAAA
+
GGGGGFGGGGEGFGGGFGGGGGGGDFGGGGGGGGGGGGGGGGFGGGGGGGGGGGEGGGGGFFFGFGGGGGGGFGGGAFGGGGGGGGGGGGGGGGGGGGGGGGGFGGGGGGGGGGGGGGGGGGGFGGGGGGGGGGGGGGGGGGGGGGGGGGGFGFGFGGGGGGGGGGGGGDGGGGGGFDEGGGGGGGGGGGFEGGGGEGGGGGGGGGGFFFGGGGFGGGGGGGGGGGGGGGGGDGDFDGGGGGD>>FFGGFF>:?FFFFFFGGGFF>F=AFB<FGFFBF>?GF
@M02352:288:000000000-CKWC8:1:1101:18713:3643 1:N:0:TAGCGCTC+ACTGCATA
TACGGAGGGTGCAAGCGTTATCCGGAATCATTGGGTTTAAAGGGTCCGCAGGCGGTCCATTAAGTCAGAGGTGAAATACCATAGCTCAACTATGGAACTGCCTTTGATACTGGTTGACTTGAGTTATACGGAAGTAGATAGAATAAGTAGTGTAGCGGTGAAATGCATAGAGATTACTTAGAATACCGATTGCGAAGGCAGTCTACTACGTATATACTGACGCTCATGGCCGAAAGCGTGGGGAGCGAACAGGATTAGATACCCTGGTAGTCCACGCCGTAA
+
GGGGGGGGGGGGFGGGGGGGGGGGGGCF<FGGGGGGGGGGGGGGGDEG7FFGGGGGG7CFGFGGGGGG<FGGGGGGG<EGGE<EECGGGGC?<F@<FFF=FFFGGGG9FG<F@BDC,7EFGFGGGFEDBFDE@C<=E<@F<DAC9,@=CCFCFFAFGGFCGGFGDG;;79,?;;D,?2?@CG@EFFGG@FCCFCEEG8598C8<CFGEFG0<9+443BCFGE=CEC9CC*9>EDD)5CDGGGF02;DD5<8<:(9>)9)79FG<FFGF4/4<67=024>17D
@M02352:288:000000000-CKWC8:1:1101:15301:3668 1:N:0:TAGCGCTC+ACTGCATA
TACGGAGGGGGTTAGCGTTGTTCGGAATTACTGGGCGTAAAGCGTACGTAGGCGGATTGGAAAGTCGGATGTGAAATCCCGGGGCTCAACCTCGGAACTGCGTCCGAAACTATCAGTCTAGAATCTTGGAGAGGGTTGGGGAATTTCACGTGTAGGGGTAAAATCCGTAGAGATGTGAAGGAACACCAGTGGCGAAGGCGCCGACCTGGACAAGTATTGACGCTGAGGCGCGAAAGCGTGGGGAGCAAACAGGATTAGATACCCTGGTAGTCCACGCCGTAA
+
GGGGGGGGGGGEGGGGGGGGGGGGGGGGGGGGGGGGGGGGGGGGGGGGGGGGGGGGGGGGGGGGGGGGGGGGGGGGGGGGGGGGGGGGGGGGFGGGGGGGGGGGCFGGGGGFFGGGFGGGGGGGGGGGGGGGGGCCFGGGGGGGFFGFGGGGGGGGGGGGGGGGGGGGGGGGGGGGGGGGGGGGGGGGGGGGGGGEGGGGGGGGGGGFGGGGGGGCCFGGGGGDEGGFGGGGGCDEGGGGGGFFFFGGGD47<69C?FFBFF8D6<FFAFFFF7982<@>GD
@M02352:288:000000000-CKWC8:1:1101:15730:3668 1:N:0:TAGCGCTC+ACTGCATA
TACGGAGGGTCCGAGCGTTATCCGGAATCATTGGGTTTAAAGGGTCCGCAGGCGGTCGATTAAGTCAGAGGTGAAATCCCATAGCTTAACTATGGAACTGCCTTTGATACTGGTTGACTTGAGTCATATGGAAGTAGATAGAATGTGTAGTGTAGCGGTGAAATGCATAGATATTACACAGAATACCGATTGCGAAGGCAGTCTACTACGTATGTACTGACGCTCATGGACGAAAGCGTGGGGAGCGAACAGGATTAGATACCCTGGTAGTCCACGCCGTAA
+
GGGGGGGGGGGGFGGGGGGCFGGGGGGGGGGGGGGGGGGGGGGGGCFGGGGGGGGFBFEEGGGGGGGGCFGGGGGGGGGGG9@FFG<FGGAFGGGGGGGGGGFGFFGGGGGGFGCFFGGFGGGGDCFGGFFFGGGGFCFFGGGGGGGGGGGGGGGFGGGGGGGGGGDGGGGGGGGGFFGGGGGEGGGGGG@CFGGGGGGGGF8BFGGGGG7?CFGGGGGGGGGG=G7F9CFGGGGEGGGGGGFFFFGGGGFFFFGGFFFFGGGGFFGFFFFFFGFFFFF>GD
@M02352:288:000000000-CKWC8:1:1101:12424:3725 1:N:0:TAGCGCTC+ACTGCATA
TACGGAGGATCCAAGCGTTATCCGGAATCATTGGGTTTAAAGGGTCCGTAGGTTGATAATTAAGTCAGAGGTGAAATCTTGCCGCTTAACGGTAAAATTGCCTTTGATACTGGTTGTCTTGAGTTATTATGAAGTGGTTAGAATATGTAGTGTAGCGGTGAAATGCATAGATATTACATAGAACACCGATTGCGAAGGCAGGTGACTAACCATATACTGACGCTGATGGACGAAAGCGTGGGGAGCGAACAGGATTAGATACCCTGGTAGTCCACGCCGTAA
+
GGGGGGGGGFFD<FGGGGGGGEGGGGGGDGCGGGG,BFGGGGGGGGGGGGGGCAFGCEFCGGGGGDFGGGGGGGGGGGCEFGGGGGGGGGGEGFGGGGGGGGGGFGGGGFGGGCAGGGGFGGGGGGGGCGGGGGGGGGGGGGGGFFGFGGGGGGGGGGGGGGGGGGGGGGGGGGGGGGGGGGGGGGGGGGEGGGGGGGGGGEGGGGGGFGCFCGGGGGGGGGGGGGGGGGGGGGGFCEGGGGFFFFGGGGFFFFGGDFAFGGGGFFGFFFFFFGFFFFFFGG
@M02352:288:000000000-CKWC8:1:1101:15645:3798 1:N:0:TAGCGCTC+ACTGCATA
TACGGAGGGGGCGAGCGTTGTTCGGAATTACTGGGCGTAAAGCGCGCGTAGGCGGATTGTCTAGTCAGAGGTGAAATCCCGGGGCTCAACCCCGGAACTGCCTTTGATACTGGCAGTCTAGAGTTCGGGAGAGGTAAGTGGAATTCCTAGTGTAGAGGTGAAATTCGTAGATATTAGGAAGAACACCAGTGGCGAAGGCGGCTTACTGGACCGATACTGACGCTGAGGTGCGAAAGCGTGGGGAGCAAACAGGATTAGATACCCTGGTAGTCCACGCCGTAA
+
GGGFGGGGGGGGGGFGGGGGGFGGGGGGGGGGGGGGGGGGGGGGGGGGGGGGGGGGGGGGGGGGGGGFGGGGGGGGGGGGGGGGGGGGGGGGGGGGGGDGGFFGGGGGGGGGGGGGFFGGGGGGFGCGCFEGGGGGGGGGGGGGGGGGGGGGGGGGFGGGGGGGGGGGGGDGGGGGGGGGGGGGGGEFFGGGCEGGGGGGGGGGCFGGFF4FEC8:EGCGGDGGGGDGG59CGGCDFEGEGDEFFFCCFGFFFFGGFFBFFGGGFFGFFFFFB:FBF?FFGG
@M02352:288:000000000-CKWC8:1:1101:25990:3798 1:N:0:TAGCGCTC+ACTGCATA
TACGGAGGGGGTTAGCGTTGTTCGGAATTACTGGGCGTAAAGCGCACGTAGGCGGATCAGAAAGTAAGGGGTGAAATCCCAGGGCTCAACCCTGGAACTGCCTCTTAAACTCCTGGTCTTGAGTTCGAGAGAGGTGAGTGGAATTCCGAGTGTAGAGGTGAAATTCGTAGATATTCGGAGGAACACCAGTGGCGAAGGCGGCTCACTGGCTCGATACTGACGCTGAGGTGCGAAAGTGTGGGGAGCAAACAGGATTCGATACCCTGGTAGTCCACACCGTAA
+
GDFDCCBEGEGGGFGCF@FEGEFCGCEGGGGFFGGGGGGD-EGGGGGGGGGGGDEGGGGFC9=EFFFFGGG:FFGGGFFGGGGED<FFGE3FGGGGGGGGGGGGCFGFGGFGGGG?FFGACFGCGGG7FFEDG:FG9FGFFFGGGGFGGGC@CFFEGFCFFGGGGGGGGGGGGGGGGGGEGGGGGGFFGGGGGCCCEGGD>=CCGGGFFFGGGGFGGGGDGGGEGDCFFGGDCC7>FGFFDED?FD5>EFFF?077)8>?5CE4@FCFFFF2FGFBFB>:GD
@M02352:288:000000000-CKWC8:1:1101:17242:3885 1:N:0:TAGCGCTC+ACTGCATA
TACGGAGGGTCCAAGCGTTATCCGGAATCATTGGGTTTAAAGGGTCCGCAGGCGGTCAATTAAGTCAGAGGTGAAATCCCATAGCTTAACTATGGAACTGCCTTTGATACTGGTTGACTTGAGTTATACGGAAGTAGATAGAATGTGTAGTGTAGCGGTGAAATGCATAGATATTACACAGAATACCGATTGCGAAGGCAGTCTACTACGTATATACTGACGCTCATGGACGAAAGCGTGGGGAGCGAACAGGAGTAGATACCCTGGTAGTCCACGCCGTAA
+
GGGGGGGGGGGGGGGGGFGGGGGGGFGGGGGGGGGFGGGGGGGGGGGGGGGGGGGFGGGGGGGGGGGGGGGGGGGGGGGGGGGGGGGGGGGGGGGGGGGGGGGGGGGGGGGGGGGGGGGGGGGGGGGGGGGGGGGGGFFGGGGGGGGGGGGGGGGGGGGGGGGGGGGGGGGGGGGGGGGGGGF9FFGGGGGGGGGGGGGGGGGGGGGGGGGGGGGGGGGGGGGG=9FGFGGGGGGFGGGGGGFFFFGGGGFFFFGDBFFFGGGG@FGFAFADFGFF>BFBGG
@M02352:288:000000000-CKWC8:1:1101:14816:3886 1:N:0:TAGCGCTC+ACTGCATA
TACGGAGGGTGCAAGCGTTATCCGGAATCATTGGGTTTAAAGGGTCCGCAGGCGGTCAATTAAGTCAGAGGTGAAATACCATAGCTCAACTATGGAACTGCCTTTGATACTGGTTGACTTGAGTTATACGGAAGTAGATAGAATAAGTAGTGTAGCGGTGAAATGCATAGAGATTACTTAGAATACCGATTGCGAAGGCAGTCTACTACGTATATACTGACGCTCATGGACGAAAGCGTGGGGAGCGAACAGGATTAGATACCCTGGTAGTCCACGCCGTAA
+
GGGGGGGGGGGGGGGGGGGGGGGGGGGGGGGGGGGGGGGGGGGGGGGGGGGGGGGGGGGGGGGGGGGGGGGGGGGGGGGGGGGGGGGGGGGGGGGGGGGGGGGGGGGGGGGGGGGGGGGGGGGGGGGGGGGGGGGGGFFGGGGFFGGGGGGGGGGGGGGGGGGGGGGGGGGGGGGGGGGFGGGGGGGGGGGGGGGGGGGGGGGGGGGGGGGGGGGFGGGGGGGGGGGGGGGGGGGFGGGGGGFFBFGGGGFFFFGG?FFFGGGGFFGFFFBFFGFF>?B9DG
@M02352:288:000000000-CKWC8:1:1101:13075:3893 1:N:0:TAGCGCTC+ACTGCATA
TACGGAGGGTCCGAGCGTTATCCGGAATCATTGGGTTTAAAGGGTTCGCAGGCGGTCAATTAAGTCAGAGGTGAAATCCCATAGCTTAACTATGGAACTGCCTTTGATACTGGTTGACTTGAGTCATATGGAAGTAGATAGAATGTGTAGTGTAGCGGTGAAATGCATAGATATTACACAGAATACCGATTGCGAAGGCAGTCTACTACGTATATACTGACGCTCATGGACGAAAGCGTGGGGAGCGAACAGGATTAGATACCCTGGTAGTCCACGCCGTAA
+
GGGGGGGGGGGGGGGGGGGEFGGGGCGGGGGGGGG@CFGEFGFGECFGGGGGGGGGGGGGGGGGGGGGGGGEFGGGGGCFGGGGGGGGGGGGGGGCFGGEFGGFGFGGGGGGFGGGGGGGGGGGGGGGGGGFGGFGGGFGGGGGGGGGFGGGGGGGGGGGGGGGGEGFGFFFGGGGGGFFGGGCGEGGGFGGGGGGGGGGEGGGGGGFFGGGGGGGGGGGGGGEGGGGGGGGGGGFGGGGGGFBFFGGEGBFB:G77FAFGGGGFF<FFFFFFGFFFFF9GG
@M02352:288:000000000-CKWC8:1:1101:14823:3907 1:N:0:TAGCGCTC+ACTGCATA
TACGGAGGGTGCAAGCGTTATCCGGAATCATTGGGTTTAAAGGGTCCGCAGGCGGTCAATTAAGTCAGAGGTGAAATACCATAGCTCAACTATGGAACTGCCTTTGATACTGGTTGACTTGAGTTATACGGAAGTAGATAGAATAAGTAGTGTAGCGGTGAAATGCATAGAGATTACTTAGAATACCGATTGCGAAGGCAGTCTACTACGTATATACTGACGCTCATGGACGAAAGCGTGGGGAGCGAACAGGATTAGATACCCTGGTAGTCCACGCCGTAA
+
GGGGGGGGEGGGGGGGGGGGGGGGGFGGGGGGGGGGGGGGGGGGGGGGGGGGGGGGGGGGGGGGGGGGGGGGGGGGGGGGGGGGGFGGGGGGGGGGGGFGGGGGGGGGGGGGGGGGGGGGGGGGGGGGGGGFGGGGGGGGGGGGGGGGGGGGGGGGGGGGGGGGGGGGGGGGGGGGGFGGGGGGGGGGGGGGGGGGGGGGGGGGGGGGGGGGGGGGGGGGGGGGGGGGGGGDGGGFGGGGGGFFFFGGGGFFFFGGFFBFGGGGF4DFFFFFFGFFBFFFGD
@M02352:288:000000000-CKWC8:1:1101:26057:3959 1:N:0:TAGCGCTC+ACTGCATA
TACGGAGGATCCAAGCGTTATCCGGAATCATTGGGTTTAAAGGGTCCGCAGGCGGTCAATTAAGTCAGAGGTGAAAGCCCATCGCTCAACGATGGAACTGCCTTTGATACTGGTTGACTTGAGTTATACGGAAGTAGATAGAATAAGTAGTGTAGCGGTGAAATGCATAGAGATTACTTAGAATACCGATTGCGAAGGCAGTCTACTACGTATATACTGACGCTCATGGACGAAAGCGTGGGGAGCGAACAGGATTAGATACCCTGGTAGTCCACGCCGTAA
+
GEGGGFEGEGGGGGGGGGGGGGGGGFGGGFGGGGGEGGGGFGGGGGFGGGGGGGGFGEGGGGGGGGGGGGGGGGGFGGGGGGFEGGGGGGGCFGGGGGGGGGGGGGGGGGGGGGGE8FGGFGGGGGGFGGGEGGGGGGGGGGGGGFFGGGGGGGGGGGGGGGGGGGGGGGFGGGFDGGGGGGFFGGGGDGGGGGGGGGGGGGGG:FGGGGGGGGGGFGGFGGGGGGGGGGGGGGGFGGGGGGF6>FGDEGFFF:FGFFFFGCFGFFGF<FDAFGFFFFFFDD
@M02352:288:000000000-CKWC8:1:1101:13097:3970 1:N:0:TAGCGCTC+ACTGCATA
TACGGAGGGTTCAAGCGTTATCCGGAATCATTGGGTTTAAAGGGTCCGCAGGCGGTCAATTAAGTCAGAGGTGAAATCCCATAGCTTAACTATGGAACTGCCTTTGATACTGGTTGACTTGAGTTATACGGAAGTAGATAGAATAAGTAGTGTAGCGGTGAAATGCATAGATATTACTTAGAATACCGATTGCGAAGGCAGTCTACTACGTATATACTGACGCTCATGGACGAAAGCGTGGGGAGCGAACAGGATTAGATACCCTGGTAGTCCACGCCGTAA
+
GGGGGGGGGGGGGGGGGGGGGGGGGGGGGGGGGGGFEEGGGGGGGGGGGGGGGGGFGGGGGGGGGGGGGGGGGGGGGGGGGGGGGGGGGGGGGGGGGGGGAFGGGGGGGGFGGGGGGGGGGGGGGGGGGGGGGGGGGGGGGGGGGGGGGGGGGGGGGGGGGGGGGGGGGGGGGGGGGGGGFGGGGGGGGGGGGDGGGGGGGGGGGGGGGGGGFGGGGGGGGGGGGGGGGGGGCEGFGGGEGGFFFFGGGGFFFFFGFFFFGGGGFFGFFFFFFGFFFFFFGG
@M02352:288:000000000-CKWC8:1:1101:21572:4008 1:N:0:TAGCGCTC+ACTGCATA
TACGGAGGGTTCAAGCGTTATCCGGAATCATTGGGTTTAAAGGGTCCGCAGGCGGTCAATTAAGTCAGAGGTGAAAGCCCATCGCTCAACGATGGAACTGCCTTTGATACTGGTTGACTTGAGTTATACGGAAGTAGATAGAATAAGTAGTGTAGCGGTGAAATGCATAGATATTACTTAGAATACCGATTGCGAAGGCAGTCTACTACGTATATACTGACGCTCATGGACGAAAGCGTGGGGAGCGAACAGGATTAGATACCCTGGTAGTCCACGCCGTAA
+
GGGGGGGGGGGGGGGGGGGGGGGGGGGGGGGGGGGGGGGGGGGGGGGGGGGGGGGGGGGGGGGGGGGGGGGGGGGGGGGGGGGGGGGGGGGGGGGGGGGGGGGGGGGGGGGGGGGGGGGGGGGGGGGGGGGG:FFGGGGGGFEGFGGGGGGGGGGGGGGGGGGGGGGGGGGGGGGGGFGGGGGGGGGGGGGGGGGGGGGGGGGGGGGGGGGGFGGGGGGGGGGGGGGGGGGGGGGFGGGGGGFFFFGGGGFF??FG<FFFGGGGFFGFFB<>FGFF>BE>GD
@M02352:288:000000000-CKWC8:1:1101:25114:4103 1:N:0:TAGCGCTC+ACTGGATA
TACGGAGGGTCCAAGCGTTATCCGGAATTACTGGGTGTAAAGGGTCCGTAGGCGGCCAAGTAAGTCAGAGGTGAAATCCCATAGCTCAACTCTGGAACTGCCTTTGAAACTGGTTGTCTTGAGTTATACAGAGGTAGATGGAATTACTAGTGTAGCGGTGAAATGCATAGATATTAGGAGGAATACCAATGGCGAAGGCGGCTTACTGCGTATGTACTGACGCTCAGGTACGAAAGCGTGGGGAGCAAACAGGATTAGATACCCTGGTAGTCCACGCCGTAA
+
GGGGGGGGG,,;;EFDGGGCFDGGGGEG@F<FGGGC,@FFGGFGG,FFCFGFGGG++7B49CEFFEGG9FGGGGGGGGGGFC<EFGAFGG<,CEFGGFGGGEFEGAF,8FFG8F?B8CFDFGFFG<D=,,CF6FFC9,7,@FFG,,,8@CGGGGGAFGGGGGGGGG,EFGGGGGGG,,,,>FG,DFG,,@,?FCDGGGG5C**4<FG++*2*/23:CGGGGGCE*9*;<CGGGGGFCEDEGDEFBF*CGGFFFFGGFFFFGGGGFFCFFFFFFGF?F:DFGG
@M02352:288:000000000-CKWC8:1:1101:16372:4109 1:N:0:TAGCGCTC+ACTGCATA
TACGGAGGGTGCAAGCGTTAATCGGAATTACTGGGCGTAAAGCGCGCGTAGGCGGATAGTTAAGTCAGATGTGAAAGCCCTGGGCTCAACCTAGGAACTGCATTTGAAACTGGCGATCTTGAGTATGGTAGAGGTAAGCGGAATTTCCAGTGTAGCAGTGAAATGCGTAGAGATTGGAAGGAATATCGATGGCGAAGGCAGCTTACTGGGCCAATACTGACGCTGAGGTGCGAAAGCGTGGGTAGCGAACGGGATTAGATACCCCGGTAGTCCACGCCGTAA
+
GFDFCCFEG@CGF<FGG@6C@EDDCE7EGEFFGCGGDF@B@GGGGGGGEGGEGEE:CCFGFCFGGFGGGGFE<FFGF@FGGGG7F,=,C=FFGCGFGGGGGGCDFDGFC<FFF8F:><FFFFEFGCFCFGGFGCGGGGGGEDFGFFCGGGG?FECGGFFGGG;;EG@1=C=FC;C9FGG+;<C@CFB*=4:8EGGEEGDFGGGCFF9<?;CGGF6<C+<CFEC8C<FGGF<5CCGEFEG>EGFA(07DDG5:6<DG265*AF<C>)C:(05<@>F?>?FF75
@M02352:288:000000000-CKWC8:1:1101:10235:4163 1:N:0:TAGCGCTC+ACTGCATA
TACGAAGGTCCCGAGCGTTATTCGGAATCACTGGGCGTAAAGGGAGCGTAGGCGGCGCGGTAAGTCAGATGTGAAATCTGGGGGCTCAACCCCCAAACTGCATTCGATACTGCCGTGCTAGAGTAATGGAGAGGTAACTGGAATTCTCGGTGTAGCAGTGAAATGCGTGGATATCGAGAGGAAGACCAATGGCGAAAGCAGGTTACTGGACATTTACTGACGCTGAGGCTCGAAGGCTAGGGTAGCGAAAGGGATTAGATACCCCTGTAGTCCTAGCAGTAA
+
GGGGGGGGGGGGGGGGGFGGGGGGGGGGGGGGGGGGGFGGGGGGGGGGGGGGGGGGGGGGGGGGGGGGGGGGGGGGGGGGGGGGGGGGGGGGGGGGGGGGGGGGGGGGGGGGGGGGGGGGGGGFGGGGGGGGGGGGGGGGGGGGGGGGGGGGGGGGGGGGGGGGGGGGGGGGGGGGGGGGGGGGGGGGGGGGGGGGGGGGGGGGGGGGGGGGGGGGGGGGGGGGGGGGGGGGGGGFGGGGGGFFFFGGGGFFBFGFBFFFGGGGFFGFFFFFFGFFFFFFGG
@M02352:288:000000000-CKWC8:1:1101:22523:4174 1:N:0:TAGCGCTC+ACTGCATA
TACGGAGGGGGTTAGCGTTGTTCGGAATTACTGGGCGTAAAGCGCACGTAGGCGGATTGGAAAGTAGGGGGTGAAATCCCAGGGCTCAACCCTGGAACTGCCTCCTAAACTATCAGTCTAGAGTTCGAGAGAGGTGAGTGGAATTCCAAGTGTAGAGGTGAAATTCGTAGATATTTGGAGGAACACCAGTGGCGAAGGCGCCTCACTGGCTCGATACTGACGCTGAGGTGCGAAAGCGTGGGGAGCAAACAGGATTAGATACCCTGATAGTCCACGCCGTAA
+
G@@C@@@::6@++9EFC@:@F,@@F7:FGEEF<6FEC6>:9EFGGFGGFGF:FBC+::F<,,FGFB,B?FD7>FF<FAEEF@D:=,:CFBFE<FFFGGG@FG<FF<F<><FC3,8,8@CFCA:FGFG,<FF>FG>F:,@FF9<:DFCCF:<BF;;,?<F<CFFG9<*?FGGEG9C9+<EG@@<FCG:CCFGGGGGC8EGG*2*C8C7CGFFCE>GC=9:CF>EC8);:</*/585)9798CE5,377*<5;)442:5=>F7++*0.**.9-5=FF?F0.9C3
@M02352:288:000000000-CKWC8:1:1101:11448:4197 1:N:0:TAGCGCTC+ACTGCATA
TACGGAGGGTGCAAGCGTTATCCGGAATCATTGGGTTTAAAGGGTCCGCAGGCGGTCAATTAAGTCAGAGGTGAAATACCATAGCTCAACTATGGAACTGCCTTTGATACTGGTTGACTTGAGTTATACGGAAGTAGATAGAATAAGTAGTGTAGCGGTGAAATGCATAGAGATTACTTAGAATACCGATTGCGAAGGCAGTCTACTACGTATATACTGACGCTCATGGACGAAAGCGTGGGGAGCGAACAGGATTAGATACCCTGGTAGTCCACGCCGTAA
+
GGGGGGGGGGGGGGGGGGGGFGGGGGGGGGGGGGGFFGGGGGGGGGGGGGGGGGGFGGGGGGGGGGGGGGGGGGGGGGGGGGGGGGGGGGGGGGGGGGGGGGGGGGGGGGGGGGGGGGGGGGGGGGGGGGGGGGGGGGGGGGGCFGGFGGGGGGGGGGGGGGGGGGGGGGGGGGGGGGGGGGGFGGGGGGGGGGGGGGGGGGGGGGGGGGGGGGGGGGGGGG=CEDGGGGGGGGDFGGGGGGFFFFGGGGFFFFGG?FF=FGGGFFGFFFFFFGFF>FFBGD
@M02352:288:000000000-CKWC8:1:1101:12543:4271 1:N:0:TAGCGCTC+ACTGCATA
TACGGAGGGGGTTAGCGTTGTTCGGAATTACTGGGCGTAAAGCGTACGTAGGCGGATTGGAAAGTTGGGGGTGAAATCCCAGGGCTCAACCCTGGAACTGCCTCCAAAACTATCAGTCTAGAGTTCGAGAGAGGTGAGTGGAATTCCAAGTGTAGAGGTGAAATTCGTAGATATTTGGAGGAACACCAGTGGCGAAGGCGGCTCACTGGCTCGATACTGACGCTGAGGTACGAAAGTGTGGGGAGCAAACAGGATTAGATACCCTGGTAGTCCACGCCGTAA
+
GDFGGDEGFGGFECFFFFGGGFFFGDEGGGGGGGGGGGEECFGGFGGGGGGGGGGDGGGG?CCFFGGGGGGFFGGGGGGGGGGGGFGGGGGGGGGGGGGGGGGGGGGGGGGGGGFGFGGGGCFGFFGGGGGGGGGGGGGGGGGGGGGGGGFGGCFFGCGGGGGGFFGGGGGFFCGGECGGGEFGGGCFGGGGGGGGGGGGGEGEGFGGGGGFGGGGE7CGGGGCCGGGG?FGGGGFFGCGGG@BFFGGGGFFB<C>?FBFG7<F?>F/:B79FFFFF2B633
@M02352:288:000000000-CKWC8:1:1101:22674:4274 1:N:0:TAGCGCTC+ACTGCATA
TACGGAGGGGGTTAGCGTTGTTCGGAATTACTGGGCGTAAAGCGCACGTAGGCGGATCAGAAAGTAAGGGGTGAAATCCCAGGGCTCAACCCTGGAACTGCCTCTTAAACTCCTGGTCTTGAGTTCGAGAGAGGTGAGTGGAATTCCGAGTGTAGAGGTGAAATTCGTAGATATTCGGAGGAACACCAGTGGCGAAGGCGGCTCACTGGCTCGATACTGACGCTGAGGTACGAAAGTGTGGGGAGCAAACAGGATTAGATACCCTGGTAGTCCACACCGTAA
+
GCFFDCEGGDE@F<FFEFCCFEFBFC@FFEFFFEFGGFCC<FGGGGGGGGGGGGGGCEFG@AEFCAFGFGGEGGGGGFGGGGGDFDCEGDFGGGGGGGGGGGGGGABFFGC9FFGFGFFCFAF@FGGAC<FFGGDEDGFGGFCFGGFGGGFGGCGGGDFFGFGG9>@C:8CFFCC9CECEGEFFGCFFCBCFEEGGGEGEG=58E@FGG=FE>8@CECCGGGGAEDFE?<79C@5>>EGG8CE?>3CFG*;???C*4FDF?E+9=:FF:FA2BGFB<6:(7C
@M02352:288:000000000-CKWC8:1:1101:17273:4372 1:N:0:TAGCGCTC+ACTGCATA
TACGGAGGGGGTTAGCGTTGTTCGGAATTACTGGGCGTAAAGCGTACGTAGGCGGATTGGAAAGTTGGGGGTGAAATCCCAGGGCTCAACCCTGGAACTGCCTCCTAAACTATCAGTCTAGAGTTCGAGAGAGGTGAGTGGAATTCCAAGTGTAGAGGTGAAATTCGTAGATATTTGGAGGAACACCAGTGGCGAAGGCGGCTCACTGGCTCGATACTGACGCTGAGGTACGAAAGTGTGGGGAGCAAACAGGATTAGATACCCTGGTAGTCCACACCGTAA
+
GGGGGEGGGGGGGFGGGFGGGGGGGGGGGGGGGGGGGGGGGGGGGGGGGGGGGGGGGGGGFFGGFGGGGGGFGGGGGGGGGGGGGGGGGGGGGGGGGGGGGGGGGGGGGGGGGGGGGGGGGGGGGGG7FGGGGGGGGGGGGGGGGGGGGGGGGGGGGGGGGGGGGGGGGGGGGGGGGFFGGGGGGGGFGGGGGGGGGGGGGC5EGGGGGGGGGGGGGGGGGGGGGGGGGGGGGGCECEGGGGBB9DDGGGFFF:CF>FBFCFGGFFGFAFFFFCFB?BD0DD
@M02352:288:000000000-CKWC8:1:1101:13884:4474 1:N:0:TAGCGCTC+ACTGCATA
TACGGAGGGTCCAAGCGTTATCCGGAATCATTGGGTTTAAAGGGTCCGCAGGCGGTCAATTAAGTCAGAGGTGAAAGCCCATCGCTCAACGATGGAACTGCCTTTGATACTGGTTGACTTGAGTTATACGGAAGTAGATAGAATAAGTAGTGTAGCGGTGAAATGCATAGATATTACTTAGAATACCGATTGCGAAGGCAGTCTACTACGTATATACTGACGCTCATGGACGAAAGCGTGGGGAGCGAACAGGATTAGATACCCTGGTAGTCCACGCCGTAA
+
GGGGGGGGGGGGGGGGGGGGGGGFGEGGGGGGGGGFGGGGGGGGGGGGGGGGGGGGEGGGGGGGGGGGGGGGGGGGGGGGGGGGGFGGGGGGGGGGGGGGGGGGGGGGGGGGGGGGGGGGGGGGGGGGGGGGGGGGGGFGGGGGGGGFGGGGGGGGGGGGGGGGGGGGGGGGGGGGGFGGGGGGGGGGGGGGGGGGGGGGGGGGGGGGGGGGGGGGGGGGGGGEGGGGGGGGGGGFGGGGGGF?FFGGGGFFFFCF?FBFGGGGFFGFFFAFFGFFBFF1DD
@M02352:288:000000000-CKWC8:1:1101:12924:4549 1:N:0:TAGCGCTC+ACTGCATA
TACGGAGGATCCAAGCGTTATCCGGAATCATTGGGTTTAAAGGGTCCGCAGGCGGTCAATTAAGTCAGAGGTGAAATCCCATAGCTTAACTATGGAACTGCCTTTGATACTGGTTGACTTGAGTCATATGGAAGTAGATAGAATGTGTAGTGTAGCGGTGAAATGCATAGATATTACACAGAATACCGATTGCGAAGGCAGTCTACTACGTATGTACTGACGCTCATGGACGAAAGCGTGGGGAGCGAACAGGATTAGATACCCTGGTAGTCCACGCCGTAA
+
GGGGGGGGGGGGGGGGGGGGGGGGGGGGGGGGGGGGGGGGGGGGGGGGGGGGGGGGGGGGGGGGGGGGGGGGGGGGGGGGGGGGGGGGGGGGGGGGGGGGGGGGGGGGGGGGGGGGGGGGGGGGGGGGGGGGGGGGGGGGGGGGGGGGGGGGGGGGGGGGGGGGGGGGGGGGGGGGGGGGGGGFGGGGGGGGGGGGGGGGGGGGGGGGGGGGGGGGGGGGGGGGGGGGGGGGGGGFGGGGGGFFFFGGGGFFFFGGFF<FGGGGFFGFFFFFFGFF9BFFGG
@M02352:288:000000000-CKWC8:1:1101:14174:4563 1:N:0:TAGCGCTC+ACTGCATA
TACGGAGGGTGCAAGCGTTATCCGGAATCATTGGGTTTAAAGGGTCCGCAGGCGGTCAATTAAGTCAGAGGTGAAATACCATAGCCCAACTATGGAACTGCCTTTGATACTGGTTGACTTGAGTTATACGGAAGTAGATAGAATAAGTAGTGTAGCGGTGAAATGCATAGAGATTACTTAGAATACCGATTGCGAAGGCAGTCTACTACGTATATACTGACGCTCATGGACGAAAGCGTGGGGAGCGAACAGGATTAGATACCCTGGTAGTCCACGCCGTAA
+
GGGGGGGGGGGGGGGGGGGGGGGGGGGGGGGGGGGGGGGGGGGGGGGGGGGGGGGGGGGGGGGGGGGGGGGGGGGGGGGGGGGGGGGGGGGGGGGGGGGGGGGGGGGGGGGGGGGGGGGGGGGGGGGGGGGGGGGGGGGGGGGGGGGGGGGGGGGGGGGGGGGGGGGGGGGGGGGGGGGGGGGGGGGGGGGGGGGGGGGGGGGGGGGGGGGGGGGGGGGGGGGGGGGGGGGGGGGFGGGGGGFFFFGGGGFFFFGGFFFFGGGGFFGFFFFFFGFF>FFFGG
@M02352:288:000000000-CKWC8:1:1101:6069:4731 1:N:0:TAGCGCTC+ACTGCATA
TACGGAGGGTCCAAGCGTTATCCGGAATCATTGGGTTTAAAGGGTCCGCAGGCGGTCAATTAAGTCAGAGGTAAAATCCCATAGCTTAACTATGGAACTGCCTTTGATACTGGTTGACTTGAGTTATACGGAAGTAGATAGAAGAAGGAGTGTAGCGGGGAAATGAATAGATATTACTTAGAATACCGATTGCGAAGGCAGTCTACTACGTATATACTGACGCTCATGGACGAAAGCGGGGGGAGCGAACAGGATTAGATACCCTGGTAGTCCACGACGAAA
+
GGGGGGGGCFCF<EGGGGGGGGGGGGDFFGGGGGGGGGGGGGGGG<FGGGGGGGG@FGFGDFGGGGGGGGGG,CFGGGEBF,,BFGFGGGGF,??ED8<<F<FG<EF<B<?FEBCE?=D<8?F??@FA,ACF:>3@E9<@3F>,,3D,@F<FCCCCFD+*>FF;B,>,=;EBECA@@?=@,C;FFGC;@GEE9BEEGE*<;*>;FGC9ECCCCF9<9;+96;C2;59@9+6<CGD>5=):EG>7635>*17<:24:2696<EFF4@D;:?):*:*-(,5(9C
@M02352:288:000000000-CKWC8:1:1101:20586:4740 1:N:0:TAGCGCTC+ACTGCATA
TACGGAGGGTCCGAGCGTTGTCCGGAATTATTGGGCTTAAAGGGTACGTAGGCGGAATAATAAGTCAGAGGTGAAATCCTGCAGCTCAACTGTAGAACTGCCTTTGAAGCTGTTATTCTTGAGTATGGTAGGGGTAAGCGGAATTTATAATGTAGCGGTGAAATGCATAGATATTATAAAGAACACCGATAGCGAAGGCAGCTTACTGGACCATAACTGACGCTAATGTACGAAAGCGTGGGTAGCGAACAGGATTAGATACCCTGGTAGTCCACGCCGTAA
+
GGGCGGGGD8,C@FGGGGGGG,FFGGGG8F9FGGGCCFGGGGAFGAFGGGGGGDG@CF=<FGGGGGCE?<FGGGGGGDFE<BAFGGGGGG94C5FEFGDCG8=<FGG5<FGG,=FFGGGDFGGGG<<F<FGGGGGGG@FGGGGGG98@<=FGGGGGCGGGGGGGGGEGGGGGGGC,@BCFGGGGGGG:<F*BFGGGEGGCGEFGFGGGGGGG8EGGGGGGGGGGGGDGGGGGGGGFGEDGGGFFFFGGGCBFFFGGFFFFGFFG*)9@FFFFFCF?F?F>DG
@M02352:288:000000000-CKWC8:1:1101:14815:4819 1:N:0:TAGCGCTC+ACTGCATA
TACGGAGGGTCCAAGCGTTATCCGGAATCATTGGGTTTAAAGGGTCCGCAGGCGGTCAATTAAGTCAGAGGTGAAATCCCATAGCTTAACTATGGAACTGCCTTTGATACTGGTTGACTTGAGTTATACGGAAGTAGATAGAATAAGTAGTGTAGCGGTGAAATGCATAGATATTACTTAGAATACCGATTGCGAAGGCAGTCTACTACGTATATACTGACGCTCATGGACGAAAGCGTGGGGAGCGAACAGGATTAGATACCCTGGTAGTCCACGCCGTAA
+
GGGGGGGGGGGGGGGGGGGGGGGFGGGGGGGGGGGFGGGGGGGGGGGGGGGGGGGFGGGGGGGGGGGGGGGGGGGGGGGGGGFGGGGGGGGGGGGGGGGGGGGGGGGGGGGGGGGGGGGGGGGGGGGGGGGGGGGGGGGGGGGGFGGGGGGGGGGGGGGGGGGGGGGGGGGGGGGGGGGGGGGGGGGGGGGGGGGGGGGGGGGGGGGGGGGGGGGGGGGGFGGEGGGGGFFGGGGFGGGGGGFBFFDGGGFFFFGGFFFFGGGGFFGFFFAFFGFFFFFFGG
@M02352:288:000000000-CKWC8:1:1101:12078:4819 1:N:0:TAGCGCTC+ACTGCATA
TACGGAGGGGGTTAGCGTTGTTCGGAATTACTGGGCGTAAAGCGTACGTAGGCGGATTGGAAAGTAGGGGGTGAAATCCCAGGGCTCAACCCTGGAACTGCCTCCTAAACTATCAGTCTAGAGTTCGAGAGAGGTGAGTGGAATTCCAAGTGTAGAGGTGAAATTCGTAGATATTTGGAGGAACACCAGTGGCGAAGGCGGCTCACTGGCTCGATACTGACGCTGAGGTACGAAAGTGTGGGGAGCAAACAGGATTAGATACCCTGGTAGTCCACACCGTAA
+
GGGGGGGGGGGFGGGGGGGGGGGGGGGGGGGGGGGGGGGGGGGGGGGGGGGGGGGGGCGGGGGGGGFGGGGGGGGGGGGGGGGGGGGGGGGGGGGGGGGGGGGGGGGGGGGGGGGGFGGFGGGGGGGGGGGGGGGGGGGGGGGGGGGFGGGGGGGAFGGGGGGGGGGGFFGGGGGGGGGGGGGGGGGGGGGGGGGGGGGGGGGGGGGGGGGGGCGFGGGGGGGGGGGGGGGGGGGFGGGGGGFFFFGFGGFFFFGGBFAFFGGGFFGFFFFFFGFFBFFFGG
@M02352:288:000000000-CKWC8:1:1101:4687:4877 1:N:0:TAGCGCTC+ACTGCATA
TACGGAGGGGGCAAGCGTTATTCGGATTTATTGGGCGTAAAGGGCGTGTAGGCGGCCTGGTCAGTTGAAGGTGAAATCCCACGGCTCAACCGTGGAACTGCCTTCGATACTGCCAAGCTAGAGTTCGGGAGAGGGTAGTGGAATTCCCAGTGTAGCGGTGAAATGCGTAGATATTGGGAGGAACACCAGTGGCGAAGGCGACTACCTGGACCGACACTGACGCTGAAGCGCGAAAGCATGGGGAGCAAACAGGATTAGATACCCTGGTAGTCCACGCCGTAA
+
GGGGGFFFGGGGGGGGGGGGGGGGGGGGGGGGGGGGGGGGGGGGGGGGGFGGGGGGGGGGGGGGGGGGGGGGGGFGGGGG<FGGGGGGGDGGGGGGGFFGGGGGGGGGGGGGGGFDFGGGG9<FFGGGGGGGDEEGGGGFFFFGGGGGFGGFFGGGGGGGGGGGGGE8=EGGGGGGFGGGGGGGFGGFCEFGGGGDCEFEGGGGGGGGGGGGGGCEEGCCFGGGGDG6E5C7>CDEGGGGGGF?0)9>6<FF:8<F>45=FGGGFFFFF4AFF74,2:B>GG
@M02352:288:000000000-CKWC8:1:1101:4703:4890 1:N:0:TAGCGCTC+ACTGCATA
TACGGAGGGGGCAAGCGTTATTCGGATTTATTGGGCGTAAAGGGCGTGTAGGCGGCCTGGTCAGTTGAAGGTGAAATCCCACGGCTCAACCGTGGAACTGCCTTCGATACTGCCAAGCTAGAGTTCGGGAGAGGGTAGTGGAATTCCCAGTGTAGCGGTGAAATGCGTAGATATTGGGAGGAACACCAGTGGCGAAGGCGACTACCTGGACCGACACTGACGCTGAAGCGCGAAAGCATGGGTAGCAAACAGGATTAGATACCCTGGTAGTCCACGCCGTAA
+
GAEFECCC>CEGG<FGDB@FGGGGGC7FGFGGFFGFGFEB@FGGGGGGGGGGGGECFEFEFCFEAFEFGG<9,CEFGFGGCGDEG+FGG@>FFGG@FGFGGGGFGFFCFGGGFGBCFCCGF<FFFFGG7FEECFD@B><DFGGGFGF:DCBCCCCGECFEGGGGCGDGGEGGCBFFFFGGCGGFGGCFFCFCECEDCE*CEGGGFGFCGGGFDECEGCED6C5CEDGC6CD<EGD>FG7@:C<4(?C7?FF?BB4>89<FC<CD?F36<?3-=*=(3<59DC
@M02352:288:000000000-CKWC8:1:1101:17396:4911 1:N:0:TCGCGCTC+ACTGCATA
TACGTAGGGGGTAAGCGTTGTCCGGAATTACTGGGCGTAAAGCGAACGCAGGCGGCTTGGCAAGTCTGGGGTGAAATCCCAGGGCTCAACCCTGGAACTGCCTCCAAAACTGTCAGTCTAGAGTTCGAGAGAGGCGAGCGGAATTCCCAGTGTAGCGGTGAAATGCGTAGATATAGGAAGGAACACCAGTGGCGAAGGCGACTACCTGGTCGGATACTGACACTGAGGCGCGAAAGCGTGGGGAGCAAACAGGATTAGATACCCTGGTAGTCCACGCCGTAA
+
GGGG<F6CFGG6,CFGGGGCF,CFGG+DFGGGGGG8FGGGGG,F,+@F,@FGGGG7+@FG,FGG5,5C,,@FGGGGG<FG=FGGG<FGGGGGAFGF,FGGG<F,,,,CFGG,:FGG,EF<FGGGCG+3DFGGGG7*1>*=FFEGG,F,,@FGGGGGGGGGGGGGGGGGGGGGGG++?+CGGGGGFGGGGGGGGGGGGGGG>E=/+AFGG<:*2*/;FGGGG9CGGGGG*/5CGGGFGGDGGGFFFFGDGGFFFBCFFFFFGGGGFFGFF48AFFFFFFEFGD
@M02352:288:000000000-CKWC8:1:1101:23527:4919 1:N:0:TAGCGCTC+ACTGCATA
TACGGAGGATCCAAGCGTTATCCGGAATCATTGGGTTTAAAGGGTCCGTAGGTGGATAATTAAGTCAGAGGTGAAATCTTGCCGCTTAACGGTAAAATTGCCTTTGATACTGGTTGTCTTGAGTTATTATGAAGTGGTTAGAATATGTAGTGTAGCGGTGAAATGCATAGATATTACATAGAATACCAATTGCGAAGGCAGATCACTAATAATATACTGACACTGATGGACGAAAGCGTGGGGAGCGAACAGGATTAGATACCCTGGTAGTCCACGCCGTAA
+
GGGGGGGGGGGGGGGGGGGGGGGGGGGGGGGGGGGFGCFFGGGGGGGEGEBEFGGGFGGGGFGFFFGGGGGGGGGGGGGGGGGGGCF@FGGGFGGGGGGGGGGGGGGGGGCGGGGGGGGGGGGFGGGGGGGGGGGGGGGGGGGGGGGGGGGGGFGGGGGGGFGGGGGGGGGGGGGGGGGGGGGGGGGGGGGGGGGGGGGGGGFGGGGGFGGGGGGGGGGGCGGGFDFGDGGGGGGEGGDEGGFFBDGGGDFFB?CGFFFFGFGGFFDFBFFAFGFFFFF>GG
@M02352:288:000000000-CKWC8:1:1101:17407:4926 1:N:0:TAGCGCTC+ACTGCATA
TACGGAGGGGGTTAGCGTTGTTCGGAATTACTGGGCGTAAAGCGTACGTAGGCGGATTGGAAAGTTGGGGGTGAAATCCCAGGGCTCAACCCTGGAACTGCCTCCAAAACTATCAGTCTAGAGTTCGAGAGAGGTGGGTGGAATTTCCTGTGTAGCGGTGAAATGCGTAGATATAGGAAGGAACACCAGTGGCGAAGGCGACTACCTGGTCTGATACTGACACTGAGGTGCGAAAGCGTGGGGAGCAAACAGGATTAGATACCCTGGTAGTCCACGCCGTAA
+
GGGG7BFGGGGF:FFGGGGFFFGGGGCGEGGGGGGGGGGGGGGGB,CFGGG,CCG+@=4<EEGGFG9FEGGGGGGG,FGG?GGGGFGGGGGGGGGGGGGGGGAEGF,EFFG9@<=F,EF,@@FF9FGCFGE*FGC**>>FFGGGGFFB,@?AFGGGGGGGGGGGGGGGGGGGGG7+?9EGGGFGGGG5@:FGGGGGGGGD>E5*3:FGGGGGG7<@FGGGGDECFFEGFGCDG8DBGDGGGGFFFFGGGGFFFFGG>F<BFFGGFFFFAFFBFGFFFFFFGD
@M02352:288:000000000-CKWC8:1:1101:15644:4940 1:N:0:TAGCGCCC+ACTGCATA
TACGGAGGGGGCTAGCGTTGTTCGGAATTACTGGGCGTAAAGCGCACGTAGGCGGATTGGAAAGTTGGGGGTGAAATCCCAGGGCTCAACCCTGGAACTGCCTCCAAAACTATCAGTCTAGAGTTCGAGAGAGGTGAGTGGAATTCCAAGTGTAGAGGTGAAATTCGTAGATATTTGGGGGAACACCAGTGGCGAAGGCGGCTCACTGGCTCGAAACTGACGCTGAGGTACGAAAGTGTGGGGAGCAAACAGGATTAGATACCCTGGTAGCCCACACCGAAA
+
GGGG@FGGGGG++CFGGGG@F@FGGG:F6F6FGGGGGGGGGGGG++@FGGGGGGG7+4B8,E,BF9FGGCEG:FGGG,,B<FGGGGGGGGGG<F+,:F3<<F<D,F,@:F8>@>=FDCF==,DFF;F,,5>1C@7F:CBF@G:F<FG;;>CF<42@CB2FGG9+<;:508*7++12B?*CCG5*,;;*2<C888ECG8*:88C*+00<FG5658**/3+<<;5*89CCC?DDGGD:F72AEG>12.>F+*071:GC36)/+CGF?FG62*)5.C)(8(7(9C
@M02352:288:000000000-CKWC8:1:1101:6736:4946 1:N:0:TAGCGCTC+ACTGCATA
TACGGAGGGTCCGAGCGTTATCCGGAATCATTGGGTTTAAAGGGTCCGCAGGCGGTCAATTAAGTCAGAGGTGAAATCCCATAGCTTAACTATGGAACTGCCTTTGATACTGGTTGACTTGAGTCATATGGAAGTAGATAGAATGTGTAGTGTAGCGGTGAAATGCATAGATATTACACAGAATACCGATTGCGAAGGCAGTCTACTACGTATGTACTGACGCTCATGGACGAAAGCGTGGGGAGCGAACAGGATTAGATACCCTGGTAGTCCACGCCGTAA
+
GGGGGGGGGGGGGEGGGFGGGGGGGGCFFGGGGGGGGGGGFGGGGFEGGGGGGGGGGGGGGGFFFGGGGGGGGGGGGFGGGGFEFC?FFGGGFGGGGGGGGFGGFGDGGAFGGGFEGCFGDC,EDDCFGGGGCEFDFFCFFGFFDFGGGGGGGGFGGGGGGGGGGGGGFGGGGGGGF9?FGGF9DFGEGGGGGGGGGGGGEGGC?EGFCCFGFEFGGGGFCEG=EDCCFGGGGDC><*1AEGBF9EDDE)7?::GFBFBFGGGGFFGFAFFFFFF?B:57DG
@M02352:288:000000000-CKWC8:1:1101:5647:5002 1:N:0:TAGCGCTC+ACTGCATA
TACGGAGGATCCAAGCGTTATCCGGAATCATTGGGTTTAAAGGGTCCGTAGGTGGATAATTAAGTCAGAGGTGAAATCTTGCCGCTTAACGGTAAAATTGCCTTTGATACTGGTTGTCTTGAGTTATTATGAAGTGGTTAGAATATGTAGTGTAGCGGTGAAATGCATAGATATTACATAGAATACCAATTGCGAAGGCAGATCACTAATAATATACTGACACTGATGGACGAAAGCGTGGGGAGCGAACAGGATTAGATACCCTGGTAGTCCACGCCGTAA
+
GGGGGGGGGFGGGGGGGGGGGGGGGDGGGGGGGGGGCGGGGGGGGGGGGGGGGGGGGGGGGFGGGGGGGGGGGGGGGGGGGGGGGEGGGGGGGGGGGGGGGGGGFGGGGGGGGGGGGGGGFFGFGGGGGGGGGGGGGGGGGGGGGGGGGGGGGGGGGGEGGGGGGGGGGGGGGGGGGGGGGGGGGGGGGGGFDGGGGGGGGGGGGGGGGGGGGGGGGGGGFGGDCGGGGGGGEGGEGGGGGGFFFFGGGGD?BFGGFFFFGGGGFFGF>?<59FFFFBD1<C
@M02352:288:000000000-CKWC8:1:1101:5825:5125 1:N:0:TAGCGCTC+ACTGCATA
TACGGAGGGTCCGAGCGTTATCCGGAATCATTGGGTTTAAAGGGTCCGCAGGCGGTCGATTAAGTCAGAGGTGAAATCCCATAGCTTAACTATGGAACTGCCTTTGATACTGGTTGACTTGAGTCATATGGAAGTAGATAGAATGTGTAGTGTAGCGGTGAAATGCATAGATATTACACAGAATACTGATTGCGAAGGCAGTCTACTACGTATATACTGACGCTCATGGACGAAAGCGTGGGGAGCGAACAGGATTAGATACCCTGGTAGTCCACGCCGTAA
+
GFGGGGGGGGDCFEEEGGG@FEEFFDGGGGFGGGG@@FGFCFFGGCEFFGGGGGGFGGGGGGFGGGCFCGGGGGGGGGGGGDBFFFGGFGGFGGGGGGGGGGGGFGGGGGGGGGGGCFGGGGGGGGGGGGGCFGGGGCGGGGGGGFDFGGGGGFGGGGCEGGGGGGFGGGGGGGGGGGFGGGGGGG9BFG;E?EGGGGGGGGGFCGGGGEGFCCFGGGGGGGGGGDFGGGGGGGGFGGDGGGFFFFGGGGBFFFCD?FFFGGGGFFGFDFAAFGF<9?DFGG
@M02352:288:000000000-CKWC8:1:1101:16954:5128 1:N:0:TAGCGCTC+ACTGCATA
TACGGAGGGTCCGAGCGTTATCCGGAATCATTGGGTTTAAAGGGTCCGCAGGCGGTCGATTAAGTCAGAGGTGAAATCCCATAGCTTAACTATGGAACTGCCTTTGATACTGGTTGACTTGAGTCATATGGAAGTAGATAGAATGTGTAGTGTAGCGGTGAAATGCATAGATATTACACAGAATACCGATTGCGAAGGCAGTCTACTACGTATGTACTGACGCTCATGGACGAAAGCGTGGGGAGCGAACAGGATTAGATACCCTGGTAGTCCACGCCGTAA
+
GGGGGGGGGGGGGGGGGGGGGGGGGEGGGGGGGFGFEGGEEGGGGGFGGGGGGGGGGGGGGGGGGGGGGGGGGGGGGGGGGGFFGGGGGGGGGGGGGGGGGGGFGGGGGGGGGGGGGGGGGFGFGGGGGGGEGGGGGGGGGGGGGGGGGGGGGGGGGGGGGGGGGGGGGGGGGGGGGGGGGGGGGGGGGGGGGGGGGGGGGGGGGGGGGGGGGGGGGGGGGGGGEGGGGGGGGGGFGGGGGGFFFFGGGGFFFF<FFFFFGGGFFFGFBBBAFGFFFFFFGG
@M02352:288:000000000-CKWC8:1:1101:17635:5152 1:N:0:TAGCGCTC+ACTGCATA
TACGGAGGGTTCAAGCGTTATTCGGTATCACTGGGCTTAAAGCGTGCGTAGGCGGCTTGGTAGGTGAGATGTGAAAGCCCACGGCTCAACCGTGGAATTGCGTTTCAAACCCCCAAGCTTGAGGAAGATAGGGGTGATGGGAACTTATGGTGGAGCGGTGAAATGCGTTGATATCATAGGGAACACCGGTGGCGAAAGCGCATCACTGGATCTTTTCTGACGCTGAGGCACGAAAGCTAGGGTAGCGAACGGGATTAGATACCCCGGTAGTCCTAGCTGTAA
+
GGGGGGGGGFGGGGGGGGGGGGGGGGGGGGGGGGGGGGGGGGGGGGGGGGGGGGGGGGGGGGGGGGGGGGGGGGGGGGGGGGGGGGGGGGGGGGGGGGGGGGGGGGGGGGGGGGGGGGGGGGGGGGGGGGGGGGGGEAGGGGGGFGGGGGGGGCGGGGGGGGGGGGGGGGGGGGGGGGGGGGGGGGGGGGGGGGGGGGGGGGGGGGGGGGGGGGGGGGGGGGGGGGGGGGGGGGGFGGGGGGFFFFGGGGFFFFGGFFFFGGGGFFGEBFDFF==AFAFFGG
@M02352:288:000000000-CKWC8:1:1101:20351:5168 1:N:0:TAGCGCCC+ACTGCATA
TACGGAGGGTGCAAGCGTTGTTCGGATTTATTGGGCGTAAAGCGCGCGCAGGCGGATTGGAAAGTAGGATGTGAAATCCCGGGGCTCAACCTCGGAACTGCGTCCGAAACTATCAGTCTAGAATCTTGGAGAGGGTTGGGGAATTTCACGTGTAGGGGTAAAATCCGTAGAGATCTGAAGGAATACCAGTGGCGAAGGCGGCCCCCTGGACAGACACTGACACTCAGATGCGAAAGCGTGGGGAGCAAACAGGATTAGATACCCTGGTAGTCCACACCGTAA
+
GGGGGGGGG6C:,CFGGFCFGGGGGG@GGGAFGGGGGGEGGGGGGGGG7FGGGGGGEG8F=EGGG,CF,,BFGGGGGGGG7CFGGGGGGFG,,BFGGGGGG7FGC*FGEGGA@;FGGGGCFFCG,3,7?BFGGG*43=*=CFEGG,FF,CFFGGG,CGGEGGFG@FGGGGGCCGCGG7CFGGG8CGGGGGGGGGGGGGGGGG8ECEGGGFC6CFFGGGGGG6?FGGG79?GGGGGF45>EGGF?FFCCFC57?FGFFFBFGGGGFFGF9@ADFGFFFFF:GG
@M02352:288:000000000-CKWC8:1:1101:21423:5194 1:N:0:TAGCGCTC+ACCGCATA
TACGGAGGGGGTTAGCGTTGTTCGGAATTACTGGGCGTAAAGCGAACGTAGGCGGATCAGTAAGTTGGGGGTGAAAGCCCAGGGCTCAACCCTGGAACTGCCTCATAAACTATCAGACTAGAGTTCGAGAGAGGTGAGTGGAATTCCAAGTGTAGAGGTGAAATTCGTAGATATTTGGAGGAACACCAGTGGCGAAGGCGGCTCACTGGCCCGATACTGACGCTGAGGTACGAAAGCGTGGGGAGCAAACAGGATTAGATACCCTGGTAGTCCACGCCGTAA
+
GGGGCFGG7FG:@FFGGGGGGEGGGGCGGGEGGGGGGGGGGGGG,+4@9EFGGGG7F+,,5CFGG,,?++>FGGGG,DG=<,BFGGGGGGG7<<FGGDFGG,FF,,@FGGG<F,@=,@F,DFGG;F>,,@FGGG>FGGGGGGG9FGGG,FGGGGG9FGGG:FEG@GGGGGGGGG79EGGCEGGGGGGGGGGGGGGGGGGGGGGG:CGGFC**:**:CGGFGGGGGGGG6+;CE@DF**9EGG3:>F37CGFFFBFGFFFFGGGGFFGFFF>AFF*(-4BFDD
@M02352:288:000000000-CKWC8:1:1101:25358:5194 1:N:0:TAGCGCTC+ACTGCATA
TACGGAGGGTCCAAGCGTTATCCGGAATCATTGGGTTTAAAGGGTCCGCAGGCGGTCAATTAAGTCAGAGGTGAAAGCCCATCGCTCAACGATGGAACTGCCTTTGATACTGGTTGACTTGAGTTATACGGAAGTAGATAGAATAAGTAGTGTAGCGGTGAAATGCATAGATATTACTTAGAATACCGATTGCGAAGGCAGTCTACTACGTATATACTGACGCTCATGGACGAAAGCGTGGGGAGCGAACAGGATTAGATACCCTGGTAGTCCACGCCGTAA
+
GGGGGGGGGGGGGGGGGGGGGGFFEFEGGGGGGGGGGGGGGGGGGFGGGGGGGGGEGGGGGGFGGGGGGFGGFGGGGGGGGFGEDGGGGGGCFGGGGGGGGGGGGGGGGFGFGGGGGGGGGGGGGGGGGGGGGGGGGGGGGGGFGGGGGGGGGGGGGGGGGGGGGGGGGGGGGGGGGGGGGGGGGGGGGDGGGGGGGGGGGGGGGGGGGGGGGGGGGGGGGGGDEGCGGGGGGGGFGGGEGGF?F>DCEGEF?F7DDFFFGGGFFFGFFFFFFGF?B?B1DG
@M02352:288:000000000-CKWC8:1:1101:17641:5211 1:N:0:TAGCGCTC+ACTGCATA
TACGGAGGGTGCAAGCGTTATCCGGAATCATTGGGTTTAAAGGGTCCGCAGGCGGTCAATTAAGTCAGAGGTGAAATACCATAGCTCAACTATGGAACTGCCTTTGATACTGGTTGACTTGAGTTATACGGAAGTAGATAGAATAAGTAGTGTAGCGGTGAAATGCATAGAGATTACTTAGAATACCGATTGCGAAGGCAGTCTACTACGTATATACTGACGCTCATGGACGAAAGCGTGGGGAGCGAACAGGATTAGATACCCTGGTAGTCCACGCCGTAA
+
GGGGGFFGGGGGGGGGGGGGCDFGGGGGGGFGGGGF:FGGGGGGGFGGGGGGGGGGGDFFGGGGECGGGGGGGGGGGFGGGGGGGGGFGGGGGGGGGGGGGGGGGGGCGGGGGGGEGGGGGGGGGGGGGGGGFGEFFEGGGGGGDADFFGGGGGGGGGGGGGGGGGFGGGGGGGGDFFGCFFGFGGGDEGGGGGGGGGGGGGGGGGGGGGGGFGGGGGGGGGGGGGGGFGGGGGGFGGGGGGFFFFDGGGFFFFGGBFFFGGGGFFGFBFFA?GFFFFFFGD
@M02352:288:000000000-CKWC8:1:1101:22829:5271 1:N:0:TAGCGCTC+ACTGCATA
TACGAAGGTCCCGAGCGTTATTCGGAATCACTGGGCGTAAAGGGAGCGTAGGCGGCGCGGTAAGTCAGATGTGAAATCTGGAGGCTCAACCTCCAAACTGCATTCGATACTGCCGTGCTAGAGTAATGGAGAGGTAACTGGAATTCTCGGTGTAGCAGTGAAATGCGTAGATATCGAGAGGAAGACCAATGGCGAAAGCAGGTTACTGGACATTTACTGACGCTGAGGCTCGAAGGCTAGGGTAGCGAAAGGGATTAGATACCCCTGTAGTCCTAGCAGTAA
+
GGGGGGGGGGGGGGGGGFCGGGGGGGGGGGGGGGGGG@CGGGGGGGEGGGGGGGGGGGGGGGGGGGGGGGGGGGGGGGGGGGGGGGGGGFGGGGGGGGGGGGGGGGGGGGGGGGGFGGGGGGGEAFFGGGGGGGFGEGGGGGGGGGGGGEFEGGGGGGGGGGFGFGGGDGGFGGGGGGGGGGDGFGGGGGDFGGGGGGGGGGGGGGDEFEGGGGCCGGGGGGGGGGGCG5CDGFDFGGGGGGFBFFGGGGFFBFGF?FB?FDFGFFD7AF<<FGFFFDFAGF
@M02352:288:000000000-CKWC8:1:1101:24010:5404 1:N:0:TAGCGCTC+ACTGCATA
TACGGAGGGGGCTAGCGTTGTCCGGAATTACTGGGCGTAGAGCGTACGTAGGCGGCTTGGAAAGTTTGGGGTGAAATCCCAGGGCTCAACCCTGGAACTGCCTTATAAACTCCTGTTCTTGAGTTCGAGAGAGGCGAGTGGAATTCCGAGTGTAGCGGTGAAATTCGTAGATATTCGGAGGAACACCAGTGGCGAAGGCGGCCTACTGGCCCGTTACTGACGCTGAGGCGCGACAGCGTGGGGAGCAAACAGGATTAGATACCCTGGTAGTCCACACCGTAA
+
GGGG-BFGG7F+6CFFGGGGG,FEGEGGGGGGGGGFGGGCGGAE68@FGGGGGGG7+4@F<FFF5,5C4+@FGGGGCFGGCGGGGFGGGGGGCGF<=FFGG@FGB=<FFGGGGE,33@F<CFGGCF*5@,@*CE*1*>*>FFFGGGG,FFGGGGG;FFGGGGGG9CFGGGGG?GG9BFGDGGGGGGGGGGGGGGGGGGGGGG5*2;FFGG45C*88CCFFFGGGCGGG**9CG*9@*:DGEGF<FFFG6<4<3?<CBFFFGGGGFFGFFFFFF7F:?F@?CD
@M02352:288:000000000-CKWC8:1:1101:6619:5414 1:N:0:TAGCGCTC+ACTGCATA
TACGGAGGGGGCTAGCGTTGTTCGGAATTACTGGGCGTAAAGCGTGCGTAGGCGGATTGATAAGTTAGAGGTGAAATCCCAGGGCTCAACCCTGGAACTGCCTTTAAAACTGTCAGTCTAGAATTCTGGAGAGGTAAGTGGAATTCCTAGTGTAGAGGTGAAATTCGTAGATATTAGGAGGAACACCAGAGGCGAAGGCGACTTACTGGACAGATATTGACGCTGAGGCACGAAAGTGTGGGTAGCAAACAGGATTAGATACCCTGGTAGTCCACACCGTAA
+
GGGGGGEGGGGGGGGGGFEGGGGGGGEGGGGGGGGGEFGGGGGGGGGGGGGGGGGEGGGGFFGGGGGGGGGFGGGGGGGGGGGGGGGGGGFGFGGGGGGGGGGGGGGGGGGGGAFGGGGGGGFGFGFGGGGFGGGGGGGGGGGGGGGGGGGGGGFFGFFGGGGGGFGGGGDCGGGGGGGGGGGFGGGGGGGGGGGGGGGGGGDEGGGFGGGGGGGGGGGGGGGGGGGGGGGGGGGFGGGGGGFFBFGD7CFF?FGGFFFFGGGGFFGFFFFFFGFFFFF?FG
@M02352:288:000000000-CKWC8:1:1101:25507:5428 1:N:0:TAGCGCTC+ACTGCATA
TACGGAGGGTTCAAGCGTTATCCGGAATCATTGGGTTTAAAGGGTCCGCAGGCGGTCAATTAAGTCAGAGGTGAAATCCCATAGCTTAACTATGGAACTGCCTTTGATACTGGTTGACTTGAGTTATACGGAAGTAGATAGAATAAGTAGTGTAGCGGTGAAATGCATAGATATTACTTAGAATACCGATTGCGAAGGCAGTCTACTACGTATATACTGACGCTCATGGACGAAAGCGTGGGGAGCGAACAGGATTAGATACCCTGGTAGTCCACGCCGTAA
+
GGGEDGECGEEFFDGGGGGGGGGEGEGGGGGCGCFFFCG<EFGGGGGGGGGGGGGGGGGGGGGGGGGFGGGFGGGGGGFGGGDBFGFCFEGGGGGGGGGGGGGGGGGGGGGFFFGGGGGGGDGBFGGGGGGGGGGGGGGGGGGGGFGAFFFFGFFCGGGGGGGGGGGGGGGGGFGGGAFFGGFFGGGGGGGGGGGGGD>GGGGGGGGGFGGGGGGGC9CCEEGEGG?CFFGGGGGFGGDGGGF?BBDGGCEFBFDG<@B4C?AFFFGFFFDFFFFFF:@FGD
@M02352:288:000000000-CKWC8:1:1101:15019:5452 1:N:0:TAGCGCTC+ACTGCATA
TACGGAGGGTCCGAGCGTTATCCGGAATCATTGGGTTTAAAGGGTCCGCAGGCGGTCGATTAAGTCAGAGGTGAAATCCCATAGCTTAACTATGGAACTGCCTTTGATACTGGTTGACTTGAGTCATATGGAAGTAGATAGAATGTGTAGTGTAGCGGTGAAATGCATAGATATTACACAGAATACCGATTGCGAAGGCAGTCTACTACGTATGTACTGACGCTCATGGACGAAAGCGTGGGGAGCGAACAGGATTAGATACCCTGGTAGTCCACGCCGTAA
+
GGGGGGGGGGGGGGGGGGGGGGFFGEGGGGGGGGGGEGGGGGGGGGGGGGGGGGGGGGGGGGGGGGGGGGGGGGGGGGGGGGGGGFFGGGGGGGGGGGGGGGGGGGGGGGGGGGGGGGGGGGGGGGGGGGGGGGGGGGGGGGGGGGGGGGGGGGGGGGGGGGGGGGGGGGGGGGGGGGGGGGGGGGGGGEGGGGGGGGGGGGGGGGGGGGGGGGGGGGGGGGGGGGGGGGGGGGGFGGGGGGF?BFGGGGFF?FFGFFFFGGGGFFGFFFFFFGFFBFFFGG
@M02352:288:000000000-CKWC8:1:1101:26177:5452 1:N:0:TAGCGCTC+ACTGCATA
TACGGAGGATCCAAGCGTTATCCGGAATCATTGGGTTTAAAGGGTCCGTAGGTTGATAATTAAGTCAGAGGTGAAATCTTGCCGCTTAACGGTAAAATTGCCTTTGATACTGGTTGTCTTGAGTTATTATGAAGTGGTTAGAATATGTAGTGTAGCGGTGAAATGCATAGATATTACATAGAATACCAATTGCGAAGGCAGATCACTAATAATATACTGACACTGATGGACGAAAGCGTGGGGAGCGAACAGGATTAGATACCCTGGTAGTCCACGCCGTAA
+
GEGDFEFGDGGDFGGGGGGGGG,B@BFGGGGGFGGBFGGGGGGGGFFCFFFECFFGGGGGGGFFGGGGGGGGGGGGGGGGGGFF@F:CFGFDGGGGGGGGGGFGGGGGGGGGGEGGGGGGCEFFGGGGGGGGFGDGGFGGGA<EFFGGGGFGGGGGGGGGGGGGGGGGG7CFGGGDFGGGGGFGA=>FGGGGGGCEGGGGGGG@FGGGGGFCGGGGGGFGGGGG?FGGFFFGGEGA5CGGEGF?BFGGE)77::FFFF<@:+<7FFFF<6<4BC6<;FFFGD
@M02352:288:000000000-CKWC8:1:1101:26239:5453 1:N:0:TAGCGCTC+ACTGCATA
TACGGAGGGTGCAAGCGTTATCCGGAATCATTGGGTTTAAAGGGTCCGTAGGCGGGATTGTAAGTCAGTGGTGAAAGTTTGCGGCTCAACCGTAAAATTGCCATTGATACTGCAGTTCTTGAATTATTGTGAAGTGGTTAGAATATGTAGTGTAGCGGTGAAATGCTTAGATATTACATAGAATACCGATTGCGAAGGCAGATCACTAACAATATATTGACGCTGATGGACGAAAGCGTAGGTAGCGAACAGGATTAGATACCCTGGTAGTCTACGCCGTAA
+
GGGGGFGGGGGGGGGGGGG7EFGGGFEGEGGGGGG@CFGGGGGGG@CFEGGGGGGG>FE=FGGGGG9FFGGGGGGGGFFGFGGGGGGGGGGGGGGGGGGGG9FDAFGFGGGGCCFD=FGGGG<FGGFE=@FG<F@FFEFFGGGFFGGCCFGGGGGGGGGGEGGGGGFGGGGGGG@@DDGGGGGGGGGEGGCFGGGGGGGFGFGGGGGGGCFCECFGGGGGGGGGGGGGGCFCGGGFD=DCGGFFF:DGCDFFFFGGFFFFGGGGFFGFFFFF?G??;6DBGD
@M02352:288:000000000-CKWC8:1:1101:22473:5459 1:N:0:TAGCGCTC+ACTGCATA
TACGGAGGGTGCGAGCGTTAATCGGAATTACTGGGCGTAAAGCGCATGCAGGTGGTTCATTAAGTCAGATGTGAAAGCCCGGGGCTCAACCTCGGAACTGCATTTGAAACTGGTGAACTAGAGTGCTGTAGAGGGGGGTAGAATTTCAGGTGTAGCGGTGAAATGCGTAGAGATCTGAAGGAATACCAGTGGCGAAGGCGGCCCCCTGGACAGACACTGACACTCAGATGCGAAAGCGTGGGGAGCAAACAGGATTAGATACCCTGGTAGTCCACGCCGTAA
+
GGGGGGGGGGGGGGGGGGGGGGGGGGGGGGGGGGGGGGGGGGGGGGGGGGGGFGFFFGGGGGGGGGGGGGGGGGGGGGGGGGGGGGGGGGGGGGGGGGGGGGGGGGGGGGGGGGGGGGGGGGGGGGGGGGGGGGGGGGGGGGCGGFGGGGGGGGGGGGGGGGGGGGGGGGGGGGGGGGGGGGGFGGGGGGGGGGGGGGGGGGGGGGGGGGGGGGGGGGGGGGGGGGGGGFGGGDG>F=CGGGFFFFGGGGFFF?FFFFFFFGGGFFGFFFFFFGFFFFFFGD
@M02352:288:000000000-CKWC8:1:1101:26163:5463 1:N:0:TAGCGCTC+ACTGCATA
TACGGAGGATCCAAGCGTTATCCGGAATCATTGGGCTTAAAGGGTCCGTAGGCTGATAATTAAGTCAGAGGTGAAATCTTGCCGCTTAACGGTAAAATTGCCTTTGATACTGGTTGTCTTGAGTTATTATGAAGTGGTTAGAATATGTAGTGTAGCGGTGAAATGCATAGATATTACATAGAATACCAATTGCGAAGGCAGATCACTAATAATATACTGACACTGATGGACGAAAGCGTGGGGAGCGAACAGGATTAGATACCCTGGTAGTCCACGCCGTAA
+
FFGGGGGG@<FF@FGGGGGFECFEF@FGGA<EAFG8<FCFGGC:FCGGGDF:,CFDG?CFFGFGGGFFF@EGGGGGGGAFFEFFGG@FFFD7B@CFEFFGGFF?FGGGFFEG8EDGGGGFFGFFGFG,EFFFFGCEFFEFGGDGD?FFGGGGGGGC:FGEGFEEEDFGGGFGGGC9ACFGGGGFCFBECGG?FEGGGGC>EFFC78ECECCFF;@CGGCECGGGGGGF6CFDDD8:D*2=CE>?259DEGFF<6CF?4<FGGGC*)99<?BFFGFFF(04CC
@M02352:288:000000000-CKWC8:1:1101:26224:5468 1:N:0:TAGCGCTC+ACTGCATA
TACGGAGGGTGCAAGCGTTATCCGGAATCATTGGGTTTAAAGGGTCCGTAGGCGGGATTGTAAGTCAGTGGTGAAAGTTTGCGGCTCAACCGTAAAATTGCCATTGATACTGCAGTTCTTGAATTATTGTGAAGTGGTTAGAATATGTAGTGTAGCGGTGAAATGCTTAGATATTACATAGAATACCGATTGCGAAGGCAGATCACTAACAATATATTGACGCTGATGGACGAAAGCGTAGGTAGCGAACAGGATTAGATACCCTGGTAGTCTACGCCGTAA
+
FGGGGGEG7CFGGGFGGCFCF@FE:BFGGGGFFGFGEGGGFFGEGGEEFE@B6=+@EEE<FG9ACEEEEAFGGGFEFGGGCCGGDEGG=BFEEFFFGGGGGGG9F9EFGGCCGCFGGGGGGGGGGGGGGGGEC,EFGCCDFFCFGGGGGFF<FCCDEEF@:CDGGGGF<DEGF@F;BFCEFGGGGGGDGEFFFD883BFGGGGFCDGG9@FFGGGGGG9CEEEEC7+<<6CCECGFG5DGCEFA??DGGGF@B6*:?FA4EFCGFFFFA7<AFFF?B9>9GD
@M02352:288:000000000-CKWC8:1:1101:12803:5508 1:N:0:TAGCGCTC+ACTGCATA
TACGGAGGGGGTTAGCGTTGTTCGGAATTACTGGGCGTAAAGCGCACGTAGGCGGACTATTAAGTAGAGGGTGAAATCCCAGGGCTCAACCCTGGAACTGCCTTCTATACTGGTAGTCTTGAGTTCGAGAGAGGTGAGTGGAATTCCGAGTGTAGAGGTGAAATTCGTAGATATTCGGAGGAACACCAGTGGCGAAGGCGGCTCACTGGCTCGATACTGACGCTGAGGTGCGAAAGTGTGGGGAGCAAACAGGATTAGATACCCTGGTAGTCCACACCGTAA
+
GGGGGGGGGGGGGGGGGGGGGGGGGGGGGGGGGGGGGGGGGGGGGGGGGGGGGGGGGGGGGGGGGFGGGGGGGGGGGGGGGGGGGGGGGGGGGGGGGGGGGGGGGGGGGGGGGGGGGGGGGGGGGGGGGGGGGGGGGGGGGGGGGGGGGGGGGGGGGGGGGGGGGGGGGGGGGGGGGGGGGGGGGGGGGGGGGGGGGGGGGGGGGGGGGGGGGGGGGGGGGGGGGGGGGGGGGGGFGGGGGDDFFEFFFFFFFFGF?FFFGGGGFFGF<?<AFDFB6?EBGG
@M02352:288:000000000-CKWC8:1:1101:21567:5515 1:N:0:TAGCGCTC+ACTGCATA
TACGGAGGGTCCGAGCGTTATCCGGAATCATTGGGTTTAAAGGGTCCGCAGGCGGTCAATTAAGTCAGAGGTGAAATCCCATAGCTTAACTATGGAACTGCCTTTGATACTGGTTGACTTGAGTTATATGGAAGTAGATAGAATAAGTAGTGTAGCGGTGAAATGCATAGATATTACTTAGAATACCGATTGCGAAGGCAGTCTACTACGTATATACTGACGCTCATGGACGAAAGCGTGGGGAGCGAACAGGATTAGATACCCTGGTAGTCCACGCCGTAA
+
GGGGFGGGGGGGGGGGGGGGGGGGGGGGGGGGGGGGGDGAEGCFGGGGGGGGGGGGGGGGGGGGGGGGGGGGGGGGGGGGGGGGFGGGGGGFGGGGGGGGGGGGGGGFFGGGGGGGGGGGGGDFGGGGGGGGGGGGGGGGGGGGGGGGGGGGGGGGGGGGGGGGGGGGGGF@FGGGGGGGGGCFFGGGGDGGGGEECE>FDFFGFCFFGDFFGGGGGGGGGGGEGGGGC?FGGGGFG=DEDEFFFFGGGGFFFF<F>?<FFEGGFFD6594AFG@:>FE9GD
@M02352:288:000000000-CKWC8:1:1101:21581:5529 1:N:0:TAGCGCTC+ACTGCATA
TACGGAGGGTCCGAGCGTTATCCGGAATCATTGGGTTTAAAGGGTCCGCAGGCGGTCAATTAAGTCAGAGGTGAAATCCCATAGCTTAACTATGGAACTGCCTTTGATACTGGTTGACTTGAGTTATATGGAAGTAGATAGAATAAGTAGTGTAGCGGTGAAATGCATAGATATTACTTAGAATACCGATTGCGAAGGCAGTCTACTACGTATATACTGACGCTCATGGACGAAAGCGTGGGGAGCGAACAGGATTAGATACCCTGGTAGTCCACGCCGTAA
+
GGGGEGGGGGGGGGGGGGGGGGGGGGGGGGGGGGGGGGGGGGGGGFGGGGGGGGGGGGGGGGGGGGGGGGGGGGGGGGGGGFEFGGGGGGFAFGGFGGGGGFGGGGGGGGGGGGGGGFGGGGFGGGGGGGGGFGGGGGGGGGFGFFGGGGGGGGGGGGGGGGGGGDGGGGGFGGGGGGFGGGGGGGG@FFGGGGGGGGGGGGGFEFGGGDFGGGFGFGGGGGDEGGGGGGGGGGGFGGGGGGF<FFGG5<@F??GGFFFFGGGGFFGFA48AFGFFFFEFGG
@M02352:288:000000000-CKWC8:1:1101:10372:5546 1:N:0:AAGCGCTC+ACTGCACA
TACGAGGGGTGCAAGCGTTAATCGGAATTACTGGGCGTAAAGCGTACGCAGGCGGTTTTTTAAGTGAGATGTGAAAGCTCCGGGCTCAACCTGGGAACTGCATTTCGAACTGGCAAACTAGAGTCTTGTAGAGGGGGGTAGAATTTCAGGTGTAGCGGTGAAATGCGTAGAGATCTGAAGGAATACCGGTGGCGAAGGCGGCTCCCTGGACAAAGACTGACGCTCAGGTACGAAAGCGTGGGGAGCAAACAGGATTAGATACCCTGGTAGTCCACGCCGTAA
+
AFGG-,CFG:FGGGGGGFFC8EFFGGGGGG9EEGGGGGGGGGCFG,@F@GGGGGGFGG+D=EDG5,,CEEFGFGGGGG,B:+@CEGDCGGGD,DEEGGFGGAFGD,3=FGGG8>FF8FF<FFGF9C,@DGG,EFF*<8:8CGGGGGEFFGGGGGGGGGGGGGGGGFEGGGG+ACFFGGG6CFG?GGGGGGGGGGGGGGGGEG***;FFDFFF5;*AFFGGGGGE*CE600?DGGGF:E5EEGF?;EGGFGFFF077>FBFFFGGFFCF>FFFFGFFFBEBGG
@M02352:288:000000000-CKWC8:1:1101:10676:5559 1:N:0:TAGCGCTC+ACTGCATA
TACGGAGGGTGCAAGCGTTATCCGGAATCATTGGGTTTAAAGGGTTCGTAGGCGGGCTGATAAGTCAGTGGTGAAATGCAGGGGCTCAACTCCGGCACTGCCATTGATACTGTTAGTCTTGAATTATTGTGAAGTGGTTAGAATATGTAGTGTAGCGGTGAAATGCTTAGATATTACATAGAATACCAATTGCGAAGGCAGATCACTAACAATATATTGACGCTGATGAACGAAAGCGTGGGTAGCGAACAGGATTAGATACCCTGGTAGTCCACGCCGTAA
+
GGGGGGGGGGGGGGGGGGGGGGGGGGGGGGGGGGGGGGGGGGGGGGGGGGGGGGGGGGGCFFGGGGGGGGGGGGGGGGGGGGGGGGGGGGGGGGGGGGGGGGGGGGGGGGGGGGGGGGGGGGGGGGGGGGGGGGGGGGGGGGGGGGGGGGGGGGGGGGGGGGGGGGGGGGGGGGGGGGFGGGGGGGGGGGGGGGGGGGGGGGGGGGGGGGGGGGGGFE9;FEGGGGGGGGGGEGGFGDGGGGEFFFGGGGEFFB4??FFFGGGGFFGFFFFFFGFF;?D9DG
@M02352:288:000000000-CKWC8:1:1101:22394:5576 1:N:0:TAGCGCTC+ACTGCATA
TACGGAGGGTCCAAGCGTTATCCGGAATCATTGGGTTTAAAGGGTCCGCAGGCGGTCAATTAAGTCAGAGGTGAAAGCCCATCGCTCAACCATAGAATTGCCATTGATACTGGTTGTCTTGAATTATTGTGAAGTGGTTAGAATAAGTAGTGTAGCGGTGAAATGCATAGATATTACTTAGAATACCGATTGCGAAGGCAGATCACTAACAATATATTGACGCTGAGGGACGAAAGCGTGGGGAGCGAACAGGATTAGATACCCTGGTAGTCCACGCCGTAA
+
GGGGGGGGGGGGGGGGGGGGGGGGGFGGGGGGGGGFEGGGGGGGGGGGGGGGGGGGGGGGGGGGGGGGGGGGGGGGGGGGGGGGGGGGGGGGGGGGGGGGGGGGGGGGGGGGGGGGGGGGGGGGGGGGGGGGFGGGGGGGGGGGGGGGGGGGGGGGGGGGGGGGGGGGGGGGGGGGGGGGGGGGGGGGGGGGGGGGGGGGGGGGGGGGGGGGGGFGGGGFG>GGGGGGGGGGGGGFGGGGGGFFFFGGGGFFFFGGBFFFGGGGFFGFFFFF4CFFF?DFGG
@M02352:288:000000000-CKWC8:1:1101:15284:5596 1:N:0:TAGCGCTC+ACTGCATA
TACGGAGGGTGCAAGCGTTATCCGGAATCATTGGGTTTAAAGGGTCCGCAGGCGGTCAATTAAGTCAGAGGTGAAATACCATAGCTCAACTATGGAACTGCCTTTGATACTGGTTGACTTGAGTTATACGGAAGTAGATAGAATAAGTAGTGTAGCGGTGAAATGCATAGAGATTACTTAGAATACCGATTGCGAAGGCAGTCTACTACGTATATACTGACGCTCATGGACGAAAGCGTGGGGAGCGAACAGGATTAGATACCCTGGTAGTCCACGCCGTAA
+
GCA@@;@::8@F<,EC@@@FGGA@FB:F@@C<@<E86@C@@FCGFGGGGGGCGCEGGDFGGFGGFFEEFGG?<EEEFGGFFC==<5CFFGFFFGGFFGGGGGFEFCGCEGEGFFGC8ABAGAD<FFFFGDFFCFFAFB<DDF==DD7EDEFGGGGFB@@:FFFGFDEFFGGCGBFGFGFGGGCGGGGGGGGGGGDEGGFGEEDCFGGDFG<9<8CFCCCGFCC8CDGG6EGDGEGB*C>CEGFFFFGGGGFF?84??FA?CF<CF><F>BAAFGF?BFFFC<
@M02352:288:000000000-CKWC8:1:1101:11615:5616 1:N:0:TAGCGCTC+ACTGCATA
TACGGAGGATCCAAGCGTTATCCGGAATCATTGGGTTTAAAGGGTCCGTAGGTTGATAATTAAGTCAGAGGTGAAATCTTGCCGCTTAACGGTAAAATTGCCTTTGATACTGGTTGTCTTGAGTTATTATGAAGTGGTTAGAATATGTAGTGTAGCGGTGAAATGCATAGATATTACATAGAATACCAATTGCGAAGGCAGATCACTAATAATATACTGACACTGATGGACGAAAGCGTGGGGAGCGAACAGGATTAGATACCCTGGTAGTCCACGCCGTAA
+
GGGGGGGGGGGGGGGGGGGGGGGGGGEGFGGGGGGFEGGGGGGGGDFGGGGGEFGGGCEGFGGGGGGGGGGGFGGGGGGFGGFFEG+FGGG7FCEAEF?FGGGGCFGCCFFGGFGGGGGGFFF<<EGFGGFGF,5CF?DDDGFF<<DFGGGGGADFEC:7FFFGGGGGGEGGGGGGGGGGGGAE>FDFFFCFGGGGGGGGECGC,>CF:9CCFG;E7;C?C:FCC>FE?64CEE<A*>DGGDDFF39>EGB@0:FG?FFFGGGGFF374@AFBGF?0:>3DD
@M02352:288:000000000-CKWC8:1:1101:19156:5620 1:N:0:TAGCGCTC+ACTGCATA
TACGGAGGGTGCAAGCGTTATCCGGAATCATTGGGTTTAAAGGGTCCGCAGGCGGTCAATTAAGTCAGAGGTGAAATCCCATAGCTTAACTATGGAACTGCCTTTGATACTGGTTGACTTGAGTTATACGGAAGTAGATAGAATAAGTAGTGTAGCGGTGAAATGCATAGATATTACTTAGAATACCGATTGCGAAGGCAGTCTACTACGTATATACTGACGCTCATGGACGAAAGCGTGGGGAGCGAACAGGATTAGATACCCTGGTAGTCCACGCCGTAA
+
GGGGGGGGGGGGGGGGGGGGGGGGGGGGGGGGGGGGGGGGGGGGGGGGGGGGGGGGGGGGGGGGGGGGGGGGGGGGGGGGGGGGGGGGGGGGGGGGGGGGGGGGGGGGGGGGGGGGGGGGGGGGGGGGGGGGGGGGGGGGGGGGGGGGGGGGGGGGGGGGGGGGGGGGGGGGGGGGGGGGGGGGGGGGGGGGGGGGGGGGGGGGGGGGGGGGGGGGGGGGGGGGGGGGGGGGGGGDFGGGGGFB>FGGGGFFB?GFBFFFGGGGFFGFAFFFFGFFFFFFDD
@M02352:288:000000000-CKWC8:1:1101:7365:5661 1:N:0:TAGCGCTC+ACTGCATA
TACGGAGGGTCCGAGCGTTATCCGGAATCATTGGGTTTAAAGGGTCCGCAGGCGGTCAATTAAGTCAGAGGTGAAATCCCATAGCTTAACTATGGAACTGCCTTTGATACTGGTTGACTTGCGTCATATGGAAGTAGATAGAATGTGTAGTGTAGCGGTGAAATGCATAGATATTACACAGAATACCGATTGCGAAGGCAGTCTACTACGTATGTACTGACGCTCATGGACGAAAGCGTGGGGAGCGAACAGGATTAGATACCCTGGTAGTCCACGCCGTAA
+
E<EF@FGG@FGCE@@F:@F,,96C@@B<FGG@<@E@FCG@EECCC<FBBGGGGDGGGEEEEECFGEEFEFGF<AFFF9FCFFGCA,,CFEEDEEEEG,=<5AD??BFFGGGGGAFGCB@DG,=FGGEF<FFGGGF<<F@CF<@@D=@FGE,87EDG<F@FCGFFGF;AC7CFB@EFEFCF7<>3;FEGGDFGGEGCGCCCC:847B@9CCF?;B?FF9+;>85*C<GFCGCDGGDEC:1:?*)49DGC5DF@?FGG?*)1<:29?F<@A7A<7C*31?B;C3
@M02352:288:000000000-CKWC8:1:1101:15075:5676 1:N:0:TAGCGCTC+ACTGCATA
TACGGAGGGTGCAAGCGTTATCCGGAATCATTGGGTTTAAAGGGTCCGCAGGCGGTCAATTAAGTCAGAGGTGAAATACCATAGCTCAACTATGGAACTGCCTTTGATACTGGTTGACTTGAGTTATACGGAAGTAGATAGAATAAGTAGTGTAGCGGTGAAATGCATAGAGATTACTTAGAATACCGATTGCGAAGGCAGTCCACTACGTATATACTGACGCTCATGGACGAAAGCGTGGGGAGCGAACAGGATTAGATACCCTGGTAGTCCACGCCGTAA
+
GGGGGGGGGGGGGGGGGGGGGGGGGGGGGGGGGGGGGGGGGGGGGGGGGGGGGGGGGGGGGGGGGGGGGGGGGGGGGGGGGGGGGGGGGGGGGGGGGGGGGGGGGGGGGGGGGGGGGGGGGGFGGGGGGGGGGGGGGGGGGGGGGGGGGGGGGGGGGGGGGGGGGGGGGGGGGGGGGGGGGGGGGGGGGGGGGGGGGGGGGGGGGGGGGGGGGGGGGGGGGGGGGGGGCFGCGGGFGGCGGGFFFFGGGGFFFFGGFFFFGGGGFFGFFFBFFGFFFFFBGG
@M02352:288:000000000-CKWC8:1:1101:25001:5681 1:N:0:TAGCGCTC+ACTGCATA
TACGGAGGGTGCAAGCGTTATCCGGAATCATTGGGTTTAAAGGGTCCGCAGGCGGTCGATTAAGTCAGAGGTGAAATCCCATAGCTTAACTATGGAACTGCCTTTGATACTGGTTGACTTGAGTCATATGGAAGTAGATAGAATGTGTAGTGTAGCGGTGAAATGCATAGATATTACACAGAATACCGATTGCGAAGGCAGTCTACTACGTATGTACTGACGCTCATGGACGAAAGCGTGGGGAGCGAACAGGATTAGATACCCTGGTAGTCCACGCCGTAA
+
FGGGGEGGGGGGGGGGGGGGGGGGGGGGGGGGGGGGGDGGGGGGFGGGGGGGGGGGGGGGGGGGGGGGGGGGGGGGGGGGGGGGGGGGGGGGGGGGGGGGGGGGGGGGGGGGGFGGGGGGFFGGGGGAFGGG9FGGGGGGCGGCEFGGGGGGGGAFGGFGGGEEGGGGGCCFFFFGGGGGGFGDFGGGGGDFGGGGGGGGGGFGGGGGGCGGGGGGGG9EGCEEGGE??GGGGGD@GCGGGGFF>FGGGDB?B:FFFF>FFGGGFFDF)=<>FGF<BFD>GD
@M02352:288:000000000-CKWC8:1:1101:25020:5684 1:N:0:TAGCGCTC+ACTGCATA
TACGGAGGGTGCAAGCGTTATCCGGAATCATTGGGTTTAAAGGGTCCGCAGGCGGTCGATTAAGTCAGAGGTGAAATCCCATAGCTTAACTATGGAACTGCCTTTGATACTGGTTGACTTGAGTCATATGGAAGTAGATAGAATGTGTAGTGTAGCGGTGAAATGCATAGATATTACACAGAATACCGATTGCGAAGGCAGTCTACTACGTATGTACTGACGCTCATGGACGAAAGCGTGGGGAGCGAACAGGATTAGATACCCTGGTAGTCCACGCCGTAA
+
GGGGGGGGGGGGGGGGGGGGGGGGDEGGGGGGGGGGGDGGGGGGGGGGGGGGGGGGGDGGGGGGGGGGGGGGGGGGGGGGGGGGGGGGFGGGGGGGFGGGGGGGGGGGGFFFCGGGGGGGGGGGGGGFGGGGGGGGGGCFGGGGGFGGGFGGGGGGGGGGGGGGGGGGGGGGGGGGGGGGGGEGGGGGGGGGGGGGGGGGGGGGGGGGGGF?EFGFGGGGGGGGDGGGGGGGGGGD<EGGGGFFFFG3EDFFF02:?FFFGGGGFFFFFFFFFGFB>FFFGD
@M02352:288:000000000-CKWC8:1:1101:9576:5701 1:N:0:TAGCGCTC+ACTGCATA
TACGGAGGGTCCGAGCGTTATCCGGAATCATTGGGTTTAAAGGGTCCGCAGGCGGTCGATTAAGTCAGAGGTGAAATCCCATAGCTTAACTATGGAACTGCCTTTGATACTGGTTGACTTGAGTCATATGGAAGTAGATAGAATGTGTAGTGTAGCGGTGAAATGCATAGATATTACACAGAATACCGATTGCGAAGGCAGTCTACTACGTATGTACTGACGCTCATGGACGAAAGCGTGGGGAGCGAACAGGATTAGATACCCTGGTAGTCCACGCCGTAA
+
GGGGGGGGGGGGGGGGGGGGGGGGGGGGGGGGGGGFGGGGGGGGGGGGGGGGGGGGGGGGGGGGGGGGGGGGGGGGGGGGGGGGGGFGGGGGGGGGGGGGGGGGGGGGGGGGGGGGGGGGGGGGGGGGGGGDFGGGGGGGGGGG9FGGGGGGGGGGGGGCFGGGGGCGGGGGGGGGGGGGGGGGGGGGGGGGGGGGGGGGGGGGGGGGGGGGGGGGGGGGGGGEGGGGGGGGGGGFGGGGGGFBFFGGGGFFFFGGFFFFGGGGFFGF2@A<FGFFFFEFDD
@M02352:288:000000000-CKWC8:1:1101:23161:5736 1:N:0:TAGCGCTC+ACTGCATA
TACGGAGGGTCCGAGCGTTATCCGGAATCATTGGGTTTAAAGGGTCCGCAGGCGGTCAATTAAGTCAGAGGTGAAATCCCACAGCTTAACTATGGAACTGCCTTTGATACTGGTTGACTTGAGTCATATGGAAGTAGATAGAATGTGTAGTGTAGCGGTGAAATGCATAGATATTACACAGAATACCGATTGCGAAGGCAGTCTACTACGTATGTACTGACGCTCATGGACGAAAGCGTGGGGAGCGAACAGGATTAGATACCCTGGTAGTCCACGCCGTAA
+
GGGG-CFGGG,E6FGGGGGGGGGGGG7F,EAFGGGC,CGGGGGG<,CFGGGGGGG:=+C<BFGGEG?FGGGGGGGGGGGGE,+BFE<EFG<?5EFFGGGGG?FG9FF,CFGFBD9FEFGGGGGG=,3,C3FG,@FGG<3@FGGGA37FFGGGGGGGGGGGGGGGGG;DFGGGGGGG999;FGGDGGG8*C:FGGGGGGG8E:CFGGG9>82996BCGGGFGGGGCD<F9+9CECGFGGGGGGFFFFDGGGFFFFGGF@AFGGGGFFGFB?DFFGF?FBEFDG
@M02352:288:000000000-CKWC8:1:1101:27348:5748 1:N:0:TAGCGCTC+ACTGCATA
TACGAAGGGTGCAAGCGTTGTCCGGATTTATTGGGCGTAAAGCGCGCGCAGGCGGATTGATAAGTCAGATGTGAAATCTCGGGGCTCAACCTCGAAACTGCGACTGAAACTGTTAGTCTAGAGTCTCGGAGAGGGAGGGGGAATTTCGCGTGTAGGGGTGAAATGCGTAGAGATGCGAAGGAACACCAGTGGCGAAGGCGGCTTACTGGACGAGTACTGACGCTGAGGCGCGAAAGCGTGGGGAGCGAACAGGATTAGATACCCTGGTAGTCCACGCCGTAA
+
GGGG-CFDGFGGGGGGGEF:F,EBFFCC@FGGGGGD7FFEGGAF>@FG:FGGGGG:+8<9CEGGGGGG,,EFGGDFG<,CEFDFGDGGGGD<FF+3BFGGG7+6FGG9DDGG@,3@FGG,FF,F=3,,@::FDF761:**=CCF7F<<F1<CFFF:FGG*=FGG+?<EGG7+9CF+*;/*?CE@FGG**+38CECGGGG***8*0<F+3;5**:2;+ACCEEGCGG;F5*9CGEDDGDGEGGE?FB)>GGFFF?<C?FFFG7FFFFGFFBBBFGF?>?FFGD
@M02352:288:000000000-CKWC8:1:1101:9904:5775 1:N:0:TAGCGCTC+ACTGCATA
TACGGAGGGTGCGAGCGTTAATCGGAATTACTGGGCGTAAAGCGCATGCAGGTGGTTCATTAAGTCAGATGTGAAAGCCCGGGGCTCAACCTCGGAACTGCATTTGAAACTGGTGAACTAGAGTGCTGTAGAGGGGGGTAGAATTTCAGGTGTAGCGGTGAAATGCGTAGAGATCTGAAGGAATACCAGTGGCGAAGGCGGCCCCCTGGACAGACACTGACACTCAGATGCGAAAGCGTGGGGAGCAAACAGGATTAGATACCCTGGTAGTCCACGCCGTAA
+
GGGGGGGGDGGGGGGGGGGGGGGGGGGGGGGGGGGGGGGGGGGGGDGGGGGGFGGCFGGGGGGGGGGGGGGGGGGGGGGGGGGGGGGGGGGGGGGGFGGGGGGGGGGGGGGGGGGFFFGGGGGGGGGGGGGGGGGEGEEEGGGGGGGGGGGGGGGGGGGGGGGGGGGGGGG?FGGDGGGGGGGGGGGGGGGGGGGGGGGGGGGGGGGGGGGGG6:CFGGGGFGGGGGGGGGGGGGFGGGGGGFBFFGGGGFFF?GGFFBFGGGGFFFFFFFFFFFFFFFFGG
@M02352:288:000000000-CKWC8:1:1101:6725:5779 1:N:0:TAGCGCTC+ACTGCATA
TACGGAGGGTGCAAGCGTTACTCGGAATCACTGGGCGTAAAGAGCGTGTAGGCGGGTTTGTAAGTTTGAAGTGAAATCCAATGGCTCAACCATTGAACTGCTTTGAAAACTGCTTACCTAGAATATGGGAGAGGTAGATGGAATTTCTGGTGTAGGGGTAAAATCCGTAGAGATCAGAAGGAATACCGATTGCGAAGGCGATCTACTGGAACATTATTGACGCTGAGACGCGAAAGCGTGGGGAGCAAACAGGATTAGATACCCTGGTAGTCCACGCCCTAA
+
GGGGGGGGGGGGGGGGGGGGGGGGGGGGGGGGGGGGGGGGGGGGGGGGGGGGGGGGGGGGGGGGGGGGGFGGGGGGGGGGGGGGGGGGGGGGGGDGGGGGGGGGGGGGGGGGGGFGGGGGGGGGFGGGGGGGGGGGGGGGGGGGGGGGGGGGGGGGGGGGGGGGGGGGGGGGGGGGGGGGFGGGGGGGGGGGGGGGDGGGGGGGGGGGGGCGGGGGGGGGGGGGGGGGGGGGGGGFGGGGGGFFFFGGGG>FF?GGFFFFGGGGFFGFFFFFFGFFBFFFGG
@M02352:288:000000000-CKWC8:1:1101:6072:5805 1:N:0:TAGCGCTC+ACTGCATA
TACGGAGGGTCCGAGCGTTATCCGGAATCATTGGGTTTAAAGGGTCCGCAGGCGGTCAATTAAGTCAGAGGTGAAATCCCATAGCTTAACTATGGAACTGCCTTTGATACTGGTTGACTTGAGTCATATGGAAGTAGATAGAATGTGTAGTGTAGCGGTGAAATGCATAGATATTACACAGAATACCGATTGCGAAGGCAGTCTACTACGTATGTACTGACGCTCATGGACGAAAGCGTGGGGAGCGAACAGGATTAGATACCCTGGTAGTCCACGCCGTAA
+
GGGGGGGGGGGGGGGGGGGGGGGGGGGGGGGGGGGGGGGGGGGGGGGGGGGGGGGGGGGGGGGGGGGGGGGGGGGGGGGGGGDFGGGGGGGGGGGGGGGGGGGGGGGGGGGGGGGGGGGGGGGGGGGGGGGGGGGGGGGGGGGGGGGGGGGGGGGGGGGGGGGGGGGGGGGGGGGGGGGGGGGGGGGGGGGGGGGGGGGGGFGGGGGGGGGGGGGGGGGGGGGGGDGGGGGGGEDEDGGGGGFBBDGGGGFFFF<DDFFFGGGGFFGFFFFFFGFFFFFBGG
@M02352:288:000000000-CKWC8:1:1101:5537:5807 1:N:0:TAGCGCTC+ACTGCATA
TACGGAGGATCCAAGCGTTATCCGGAATCATTGGGTTTAAAGGGTCCGTAGGTTGATAATTAAGTCAGAGGTGAAATCTTGCCGCTTAACGGTAAAATTGCCTTTGATACTGGTTGTCTTGAGTTATTATGAAGTGGTTAGATTATGTAGTGTAGCGGTGAAATGCATAGATATTACATAGAATACCAATTGCGAAGGCAGATCACTAATAATATACTGACACTGATGGACGAAAGCGTGGGGAGCGAACAGGATTAGATACCCTGGTAGTCCACGCCGTAA
+
GDFGGGGGEFGGGGGGGGGGGGGGGFDFGGGGGGGFFGGFGGGGGGGGGGGGGGGGGGGGGGGGGGGGGGGGGGGGGGGFGGGGGDGGGGGGGGGGGGGGGGGGGGGGGGGGGGGGGGGGG9F?FGGGGGGGGGGGGGGGGGGGGGGGGGGGGGGGGGGGGGGGGGFFGGGGGGGGGGGGGGFGFG7EFGFGGGGGGGGGGGGGGGGGGGGGFGGGGGFGGGGGGGGGGGFGG5<8FECGGG>?FEGGCGFFFFF7?@FFFGGGFFGFFFFDFGFB>:@>GG
@M02352:288:000000000-CKWC8:1:1101:3814:5855 1:N:0:TAGCGCTC+ACTGCATA
TACGAAGGTCCCGAGCGTTATTCGGAATCACTGGGCGTAAAGGGAGCGTAGGCGGCGCGGTAAGTCAGATGTGAAATCTGGGGGCTCAACCTCCAAACTGCATTCGATACTGCCGTGCTAGAGTAATGGAGAGGTAACTGGAATTCTCGGTGTAGCAGTGAAATGCGTAGATATCGAGAGGAAGACCAATGGCGAAAGCAGGTTACTGGACATTCACTGACGCTGAGGCTCGAAGGCTAGGGTAGCGAAAGGGATTAGATACCCCTGTAGTCCTAGCAGTAA
+
GGGGGGGFGGGGGGFGGB@FGGGGGGBFFGGGGGGFGCF@CFGFGCEGGGGFFGCFEFEDFGEFFGGGGGGGGFEGGFGGGGDFGDGGGFGGGGGGGGGGGGGECFGFGGFGGGCC@CFFF:FFGFGGGCGGGGGGGGGCGEFGGGGGGGGCFFGGGFGGGGGFG?FCGGGGG9FECFGGGCFF8FFGGGFFGGGCEGGCE=8EFEGGGGGFGGFGGFGGDEGCEDFGGGFDG?DFGGFGGD@FFFDGGGFFF?G48=ABFGFGFFGF)94:=DFA?7BBGG
@M02352:288:000000000-CKWC8:1:1101:5311:5858 1:N:0:TAGCGCTC+ACTGCATA
TACGGAGGGTCCAAGCGTTATCCGGAATCATTGGGTTTAAAGGGTCCGCAGGCGGTCAATTAAGTCAGAGGTGAAATCCCATAGCTTAACTATGGAACTGCCTTTGATACTGGTTGACTTGAGTTATACGGAAGTAGATAGAATGTGTAGTGTAGCGGTGAAATGCATAGATATTACACAGAATACCGATTGCGAAGGCAGTCTACTACGTATATACTGACGCTCATGGACGAAAGCGTGGGGAGCGAACAGGATTAGATACCCTGGTAGTCCACGCCGTAA
+
GFGGDEECEFFGFFFFFF7FGGFCG@CD66C@FCFFF:F6<FGGGGDFGGGGDGDECEGGGDGFFEFGGGGADAFFGCFFDC,AAEGGGDFFFGCF9FFGGGGGGGGCDFEEFEFGFDGGGG8FDFFG?>>7:F><F9FCAF9FFGCGDGDFF;EGD@GGGGGACFAFCCAFDAFFGCFFCFCGGGGGGGDDGGGCEE58EGGBCCC9FD59+?+;9CF?<E=5=5>96FF3=57>9=DEGD@:>>DDGGFF:<CF??>F9C09@F3;47>A40=66:>BG<
@M02352:288:000000000-CKWC8:1:1101:26001:5867 1:N:0:TAGCGCTC+ACTGCATA
TACGGAGGGGGTTAGCGTTGTTCGGAATTACTGGGCGTAAAGCGTACGTAGGCGGATTAGTCAGTTAGGGGTGAAATCCCAGGGCTCAACCCTGGAACTGCCTCTAATACTGCTAGTCTTGAGTTCGAGAGAGGTGAGTGGAATTCCAAGTGTAGAGGTGAAATTCGTAGATATTTGGAGGAACACCAGTGGCGAAGGCGGCTCACTGGCTCGATACTGACGCTGAGGTACGAAAGTGTGGGGAGCAAACAGGATTAGATACCCTGGTAGTCCACACCGTAA
+
GGGGGGEFGGGGGGGFGFGGEEGEGE@FGGGGFGGGGGGGGFGGGGGGGGGGGGGGGGGGGGECGGFFGGGGGGFGGGGCGGGGEGGGFFFGGGCGGFFFF>DFGGGGGGGFDFGGGGGGGGGGGDGFG:F<FEGGFGFFGGFFGGFFDGGGGGGGGGGGGGFGGGGGGFGGFEGGGGGGGGFGGGGGGFGGGGGGCGGGGCCCCFGGGGGFEGGGGGGGGGDEGGGGGGGCCFGDF9><>CDBFEGGGGFFFFGG<?<7??G*67CF>FBB9??:?1>,>D
@M02352:288:000000000-CKWC8:1:1101:5162:5875 1:N:0:TAGCGCTC+TCTGCATA
TACGGAGGGTCCAAGCGTTATCCGGAATCATTGGGTTTAAAGGGTCCGTAGGCGGGATGATAAGTCAGTGGTGAAATCCTACAGCTCAACTGTAGAACTGCCATTGATACTGTCGTTCTTGAATTTGGTCGAAGTGGGCGGAATAAGTAGTGTAGCGGTGAAATGCATAGATATTACTTAGAACACCGATAGTGAAGACAGCTCACTAGGCCTGAATTGACGCTGAGGGACGAAAGCGTGGGGAGCGAACAGGATTAGATACCCTGGTAGTCCACGCCGTAA
+
GGGGGFGGGGGGGGGGGGGGGGGGGGDGGGGGGGGGGGGGGGGGGGGGGGGGGGGGFGGGFGGGGGGGGGGGGGGGGGGGGGGGGGGGGGGGGGGGGGGGGGFGGGGGGGGGGGG@FGGGGGGFGGGGGGGGGGGGGGGGGGGGGGGGGGGGGGGGGGGGGGGFCGGGGGGGGGFGGFGGGGGGGFGGGDGDGGGGGGGGGGGGGGGGFFFGGGGGGGGGGGGGGGGGDGGGGGDEGGGGEGE?FFGGGGFFFFGF?FFFGGGGFFD?ABADBGFF>FFFGD
@M02352:288:000000000-CKWC8:1:1101:16907:5878 1:N:0:TAGCGCTC+ACTGCATA
TACGGAGGGTCCGAGCGTTATCCGGAATCATTGGGTTTAAAGGGTCCGCAGGCGGTCGATTAAGTCAGAGGTGAAATCCCATAGCTTAACTATGGAACTGCCTTTGATACTGGTTGACTTGAGTCATATGGAAGTAGATAGAATGTGTAGTGTAGCGGTGAAATGCATAGATATTACACAGAATACCGATTGCGAAGGCAGTCTACTACGTATGTACTGACGCTCATGGACGAAAGCGTGGGGAGCGAACAGGATTAGATACCCTGGTAGTCCACGCCGTAA
+
GGGGGGGGGGGGGGGGGGGGGGGGGGGGGGGGGGGEGGFGGGGGGGGGGGGGGGGGGGGGGGGGGGGGGGGGGGGGGGGGGGGFGGGGGGGGGGGGGGGGGGGGGGGGGGGGGGGGGGGGGGGGGGGGGGGGGGGGGGGGGGGCFGGGGGGGGGGGGGGGGGGGGGGGGGGGGGGGGGGGGGGCFGGGGGGGGGGGGGGGGGGGGGGGGGGGGGFFFGGGGGGGGGGGGGGGGGGFGGDGEGFFBFGGGGFFFFGFFFDFGGGFFFGFBFFFFGFFFFFFGG
@M02352:288:000000000-CKWC8:1:1101:22052:5881 1:N:0:TAGCGCTC+ACTGCATA
TACGGAGGATCCAAGCGTTATCCGGAATCATTGGGTTTAAAGGGTCCGTAGGTTGATAATTAAGTCAGAGGTGAAATCTTGCCGCTTAACGGTAAAATTGCCTTTGATACTGGTTGTCTTGAGTTATTATGAAGTGGTTAGAATATGTAGTGTAGCGGTGAAATGCATAGATATTACATAGAATACCAATTGCGAAGGCAGATCACTAATAATATACTGACACTGATGGACGAAAGCGTGGGGAGCGAACAGGATTAGATACCCTGGTAGTCCACGCCGTAAA
+
GGGGGGGGGGGGGGGGGGGGGGGGGDGGGGGGGGGCEGGGGGGGGGGGFGGGGGGGFGGGGGGGGGCFFFGGGGGGGFGGGGGGG:FGGGGGGCFFFGGFGGGGGGGGGGFGGGGGGGGGGGGCFGGGGGFFGGFGGGGGGGGGFGGGGGGFGGGGDFGGGGGGGGGGGGGGGGGGGGGGFFGGGGGGGGGGGDEGGGGGGGFGGGGGFGGGGGGGGGGGGGGGGGGGEGGGGGGDFGGGGGGFBFFGGGGF:0?:CBFFB<EGFFFGFAFF<FGF;F>>BGG
@M02352:288:000000000-CKWC8:1:1101:26005:5884 1:N:0:TATCGCTC+ACTGCATA
TACGGAGGGGGTTAGCGTTGTTCGGAATTACTGGGCGTAAAGCGTACGTAGGCGGATTAGTCAGTCAGGGGTGAAATCCCAGGGCTCAACCCTGGAACTGCCTCTAATACTGCTAGTCTTGAGTTCGAGAGAGTTGAGTGGAATTCCAAGTGTAGAGGTGAAATCCGAAGATATTTGGAGGAACACCAGTGGCGAAGGCGGCTCACTGGCTCGATACTGACGCTGAGGTACGAAAGTGTGGGGAGCAAACAGGATTAGATACCTTGGTAGTCCACACCGTAA
+
GFGGGFGGD7F@:FGGGGGEG<FGGGCFFC,EFGGC@FFGGGAFG@FG<FGGGGG7>F<,<CFGG9FGFFGG7FFGG9>==,FGGFGGGGG7>,+,:=,,C3@<BFG9,3,@E=B<87@=,3,<,8*6363@F3,73,?F:F,:,,7<<<DCFE;;FFC7F@;;;,<**4*,2+1+?2CF8F,<=F<E:FG681B8E*;EC=E5<F7FF=7<*:8:/2+0@?C/8);8<677ED55:003CEE1,)>4A47?0(7*)/)/3AF**9*0.1.:*:*8<(0,>D
@M02352:288:000000000-CKWC8:1:1101:17241:5889 1:N:0:TAGCGCTC+ACTGCATA
TACGGAGGGTGCAAGCGTTATCCGGAATCATTGGGTTTAAAGGGTCCGCAGGCGGTCAATTAAGTCAGAGGTGAAATACCATAGCTCAACTATGGAACTGCCTTTGATACTGGTTGACTTGAGTTATACGGAAGTAGATAGAATAAGTAGTGTAGCGGTGAAATGCATAGAGATTACTTAGAATACCGATTGCGAAGGCAGTCTACTACGTATATACTGACGCTCATGGACGAAAGCGTGGGGAGCGAACAGGATTAGATACCCTGGTAGTCCACGCCGTAA
+
GGGGGEGGGGGGGGGGGGGGGGGGGGCGGGGGGGGGGGGGGGGGGGGGGGGGGGGGGGGGGGGGGGGGGGGGGGGGGGGGGFGGGGGGGGGGGGGGGGGGGGGGGGGGGGGGGGGGGGGGGGGGGGGGGGGGGGGGGFGGGGGGGGGGGGGGGGGGGGGGGGGGGGGGGGGGGGGGGGGGGGGGGGGGGGGGGGGGGGGGGGGGGGGGGGGGGGGGGGGGGGGGGGGGGGGGGGGFGGGGGG>:>FGGGGFFFFGGFFFFGGGGFFGFFFFBFGFFFFFFGG
@M02352:288:000000000-CKWC8:1:1101:22066:5896 1:N:0:TAGCGCTC+ACTGCATA
TACGGAGGATCCAAGCGTTATCCGGAATCATTGGGTTTAAAGGGTCCGTAGGTTGATAATTAAGTCAGAGGTGAAATCTTTCCGCTTAACGGTAAAATTGCCTTTTATACTGGTTGTCTTGAGTTATTATGAAGTGGTTAGAATATGTAGTGTAGCGGTGAAATGCATAGATATTACATATACTACCAATTGCGAAGGCAGATCACTAATAATATACTTACACTGATGGACGAAAGCGTGTGGAGCGAACAGGATTAGATACCCTGGTAGTCCACGCCGTAAA
+
F9FFGDG7,<CEFD,C@@C@FDGC@@F@FE9@@FGEGEFGG-ECFGCEG8BE<ECCA?DFF9E?FGGFGGFF<FFG9:?C,CFE?8?+:E:>=+B?,5B<EFF,E,?FFCAE8E,4+C9EFEDFEAEFGG9FC,FD,?FDFFGGDDD?,@F,EFEGE+@+3=F,,CA<;<9,,,@EG,;D,;,,:@FFE>F,@*@C88CC8DCFCCFG@EFCCCCEC,,?F?CEE,2<9=C)95C>ADEC*1**(6;DGC35:67762@AFCGGGFFFF27>2=4<1<>B6<D
@M02352:288:000000000-CKWC8:1:1101:12896:5918 1:N:0:TAGCGCTC+ACTGCATA
TACGGAGGGGGTTAGCGTTGTTCGGAATTACTGGGCGTAAAGCGTACGTAGGCGGATTAGTCAGTCAGAGGTGAAATCCCAGGGCTCAACCCTGGAACTGCCTTTGATACTGCTAGTCTTGAGTTCGAGAGAGGTGAGTGGAATTCCGAGTGTAGAGGTGAAATTCGTAGATATTCGGAGGAACACCAGTGGCGAAGGCGGCTCACTGGCTCGATACTGACGCTGAGGTACGAAAGTGTGGGGAGCAAACAGGATTAGATACCCTGGTAGTCCACGCCGTAA
+
GGGGGBEEGGGGGFFGGFGGGGGGGGGGGGGGGGGGGGGGGGGGGGGGGGGGGGGGGGGGGGGGGGGGGGGGGGGGGGGGGGGGGGGGGDGGGGGGGGGGGGGGGGGGGGGGGGGGGGGGGGGGGGGGGGGGGGGGGGGGGGGGGGGGGGGGFFFCFFGGGGDGGGGGGGGGGGGGGGGGGGGGGGGGGGGGGGGGGGGGGGGGGGGGGGGGGGGGGGGGGGGGGGGGGGGGGGGB?FGGGGFFFFGGGGFFF<4>BFFFGFCFFFGFFFFFFGFFBFFBGG
@M02352:288:000000000-CKWC8:1:1101:23253:5970 1:N:0:TAGCGCTC+ACTGCATA
TACGGAGGGTCCGAGCGTTATCCGGAATCATTGGGTTTAAAGGGTCCGCAGGCGGTCAATTAAGTCAGAGGTGAAATCCCATAGCTTAACTATGGAACTGCCTTTGATACTGGTTGACTTGAGTCATATGGAAGTAGATAGAATGTGTAGTGTAGCGGTGAAATGCATAGATATTACACAGAATACCGATTGCGAAGGCAGTCTACTACGTATGTACTGACGCTGAGGGACGAAAGCGTGGGGAGCGAACAGGATTAGATACCCTGGTAGTCCACGCCGTAA
+
GGGGGFGGGGEFGGGGGGGEGGGGGGGGFGGGGGGFGGGGGGGGGCGFCCFGGGG>FFFGEGGGGGGGDGGGFGGGGCFFE<:EFGCEEGEA?EFGEFCEGEGGGGGCEFGFFGGGGGGGD?FBFGGFDFGG9FB@FFAGAF=AFFFFCFFFFEGGGGCCFGGGGFC3BCFGFGGGC9;B,?<FGGFEGGDGGEGGGGGGGGGGFGCFFGGFFD92>9CFFCCC85FGDE5CCEGB<EDCEGEBB)CD=)07:6FGF@A=9?FF@FG?<?45@F=1(-74DC
@M02352:288:000000000-CKWC8:1:1101:21270:5984 1:N:0:TAGCGCTC+ACTGCATA
TACGGAGGATCCAAGCGTTATCCGGAATCATTGGGTTTAAAGGGTCCGTAGGTTGATAATTAAGTCAGAGGTGAAATCTTGCCGCTTAACGGTAAAATTGCCTTTGATACTGGTTGTCTTGAGTTATTATGAAGTGGTTAGAATATGTAGTGTAGCGGTGAAATGCATAGATATTACATAGAATACCAATTGCGAAGGCAGATCACTAATAATATACTGACACTGATGGACGAAAGCGTGGGGAGCGAACAGGATTAGATACCCTGGTAGTCCACGCCGTAA
+
FGGGG@FFFFFG@FGGGGG:EEGGFEGGGGDFFGG@CGCFCGFGGGGGGGEEE9FFG<6EFFGGGGFGGGGGGGGGGGFGGGFGGEGEGGGEFGCGFGGGGGFGFGEFFGGFGGGGGGGGGGGGGCFFF<FG<FGGGFFGGGGG<DDFFFGGGGGGGGGGGGGGDGGGGGGGGGGFFCFGFAFFGAFCDFGGGGGGGGGGG5AFGGGFGGGCFGGEGGGGGGFGGFGGDCFGEG<DFGDECGF0>D39CDFF??GG??DFFFGGFFG@DF4<F>@?FF>1CD
@M02352:288:000000000-CKWC8:1:1101:8797:6001 1:N:0:TAGCGCTC+ACTGCATA
TACGGAGTGTGCAAGCGTTACTCGGAATCACTGGGCATAAAGAGCACGTAGGCGGAAAGATGTGTCGGTGGTGAAAGCCCCCAGCTCAACTGGGGAACTGCCTCCGAAACTGTTTTTCTTGAGGCCGAGAGGGGAGAGTGGAACTTCTGGTGGAGCGGTGAAATGCGTAGATATCAGAAGGAACACCGGTGGCGAAAGCGACTCTCTGGCTCGGTTCTGACGCTGAGGTGCGAAAGCGTGGGTAGCAAACAGGATTAGATACCCTGGTAGTCCACACCGTAA
+
GFGEGFGGGGGGG<FGGFGGGGGGGCFFFCGGGFGGGGGGFGCFGECGGGGCGGGGCGGCFGFGGGGGGGGEFGGFFGGGGGGEG<EGGGGGGGGGGGGFGGGGGG:BFFGGGGFGGGGGGGGGGGGGGGGGGG@FCGFGFGGGGGGGGGGGGCGGGDGGGGFFGGGGGGDEFGG9FGGGGGGGGGGGGEGGGGGDGEGGGGGGCFEFFGFGGGEGEGGGGGGGGGGGGGGGEGC>FGGGGEBFFFG7CGFFF?CFDFDFFFGGFFGFBFAA=C@?FFF:FD
@M02352:288:000000000-CKWC8:1:1101:11457:6008 1:N:0:TAGCGCTC+ACTGCATA
TACGGAGGGTGCAAGCGTTATCCGGAATCATTGGGTTTAAAGGGTCCGCAGGCGGTCAATTAAGTCAGAGGTGAAATCCCATAGCTTAACTATGGAACTGCCTTTGATACTGGTTGACTTGAGTTATACGGAAGTAGATAGAATAAGTAGTGTAGCGGTGAAATGCATAGATATTACTTAGAATACCGATTGCGAAGGCAGTCTACTACGTATATACTGACGCTCATGGACGAAAGCGTGGGGAGCGAACAGGATTAGATACCCTGGTAGTCCACGCCGTAA
+
GGGGGGGGGGGGGGGGGGGGFGGGGGGGGGGGGGGGGGGGGGGGGGGGGGGGGGGGGGGGGGGGGGGGGFGGGGGGGGGGGGGGGGGGGGGGGGGGGGGGGGGGGGGGGGGGGGGGGGGGGGGGGGGGGGGGGGGGGGGGGGGGGGGGGGGGGGGGGGGGGGGGGGGGGGGGGGGGGGGGGGGGGGGGGGGGGGGGGGGGGGGGGGGGGGFFGGGGGGGGGGGEGGGGGGGGGGGEGGGGGGFFFFGGGGFF?FGFFFFFGGGGFFGFFFFFFGFBBFFBGG
@M02352:288:000000000-CKWC8:1:1101:23623:6070 1:N:0:TAGCGCTC+ACTGCATA
TACGAAGGTCCCGAGCGTTATTCGGAATCACTGGGCGTAAAGGGAGCGTAGGCGGCGCGGTAAGTCAGATGTGAAATCTGGAGGCTCAACCTCCAAACTGCATTCGATACTGCCGTGCTAGAGTAATGGAGAGGTAACTGGAATTCTCGGTGTAGCAGTGAAATGCGTAGATATCGAGAGGAAGACCAATGGCGAAAGCAGGTTACTGGACATTTACTGACGCTGAGGCTCGAAGGCTAGGGTAGCGAAAGGGATTAGATACCCCTGTAGTCCTAGCAGTAA
+
GGGFDEGGGGGGGGGGGFGGGDGGGGGGAFGGGGGGGGGDGGGGGGGGGGGGGGGGGGGGGGGGGGGGGGGGGGGGGGGGGGGGGGGGGGGGGGFFGGGGGFGGGGGGGGGGGGGEGGGGGFGGGGFGGGGGGGGGGGGGGGFGGGGGGGGGGGGGGGGGGFGGGGGGGGGGGGGGGGGGGGGFGGGGGGGGGGEEGGGGFFGGGGGGGGGFGGGGCEGGGGGGGGGGGGGGGGGFGG:FGGFFBFGGGD>7:?GGFFA?CF?FFFGFFFAFFGFFFFFBGF
@M02352:288:000000000-CKWC8:1:1101:4508:6139 1:N:0:TAGCGCTC+ACTGCATA
TACGGAGGGTGCGAGCGTTAATCGGAATTACTGGGCGTAAAGCGCATGCAGGTGGTTCATTAAGTCAGATGTGAAAGCCCGGGGCTCAACCTCGGAACTGCATTTGAAACTGGTGAACTAGAGTGCTGTAGAGGGGGGTAGAATTTCAGGTGTAGCGGTGAAATGCGTAGAGATCTGAAGGAATACCAGTGGCGAAGGCGGCCCCCTGGACAGACACTGACACTCAGATGCGAAAGCGTGGGGAGCAAACAGGATTAGATACCCTGGTAGTCCACGCCGTAA
+
GGGGGGGGGGGGGGGGGGGGGGGGGGGGGGGGGGGGGGGGGGGGGGGGGGFGGGGGGGGGGGGGGGGGGGGGGGGGGGGGGGGGGGGGGGGGGGGGGFGFGGGGGGGGGGFGGGGGGGGGGGGFGGGGGGF3FEGEFEGGGGGGGGGGGGGGGGGGGGGGGFGGGGGGGGGGG?FDFGGGGGFGFCGGGGGGGGGGGGGGGGGGGGGGGGGGFFGFGFFCFFFEGGGGGGGGGCGFGGGGGGFFFFGGFF@F<?GG?6)9<CGGFFC<4BBFFD??>FDBGD
@M02352:288:000000000-CKWC8:1:1101:4497:6155 1:N:0:TAGCGCTC+ACTGCATA
TACGGAGGGTGCGAGCGTTAATCGGAATTACTGGGCGTAAAGCGCATGCAGGTGGTTCATTAAGTCAGATGTGAAAGCCCGGGGCTCAACCTCGGAACTGCATTTGAAACTGGTGAACTAGAGTGCTGTAGAGGGGGGTAGAATTTCAGGTGTAGCGGTGAAATGCGTAGAGATCTGAAGGAATACCAGTGGCGAAGGCGGCCCCCTGGACAGACACTGACACTCAGATGCGAAAGCGTGGGGAGCAAACAGGATTAGATACCCTGGTAGTCCACGCCGTAA
+
GGGGGGGGGGGGGGGGGGGFFEGGGGEGGGGGGGGGGGGGGGGGGECGGGGGGGGGFFDGGGGGGGGGGGGGGGGGGFEDE=FGGGGGGGGDFEEGF:FGGGGGGGGGGGGGGGAFFGGFGGGGGGGGGFGGGGCGGGGGGGGGGFFCGGGGGGGGGGEGGGGGGGEGGGG7<FG7:9CFGCFGFGGGGGGGGGGGGGGGGGEGGEGGGGGFG*AFGGGGGGGGGGG9CCCGDGDBCEGGGGDF1>DFGGFFF?GGFFFFGGGGFFF@BFFFFGF:>BFFDG
@M02352:288:000000000-CKWC8:1:1101:8748:6174 1:N:0:TAGCGCTC+ACTGCATA
TACGGAGGGTGCAAGCGTTATCCGGAATCATTGGGTTTAAAGGGTCCGCAGGCGGTCAATTAAGTCAGAGGTGAAATACCATAGCTCAACTATGGAACTGCCTTTGATACTGGTTGACTTGAGTTATACGGAAGTAGATAGAATAAGTAGTGTAGCGGTGAAATGCATAGAGATTACTTAGAATACCGATTGCGAAGGCAGTCTACTACGTATATACTGACGCTCATGGACGAAAGCGTGGGGAGCGAACAGGATTAGATACCCTGGTAGTCCACGCCGTAA
+
GGGGGGGGGGGGGGGGGGGFGGGGGGGGGGGGGGGGGGGGGGGGGGGGGGGGGGGGGGGGGGGGGGGGGGGGGGGGGGGGGGGGGGGGGGGFGGGGGGGGGGGGGGGGGGGGGGGGGGGGGGGGGGGGGGGGGGGGGGGGGGGGGGGGGGGGGGGGGGGGGGGGGGGGGFGGFGGGGGGGGGFGGGGGGGGGGGGGGGGGGGGGGGGGGGGGG8FCGGGGGGGEEGGGGDFDEECEGGGGGGF?FFGGCGFFF6FGFFBFGGGGF>FFFFFFFGFFFFFFDD
@M02352:288:000000000-CKWC8:1:1101:15105:6272 1:N:0:TAGCGCTC+ACTGCATA
TACGGAGGGTCCGAGCGTTATCCGGAATCATTGGGTTTAAAGGGTCCGCAGGCGGTCAATTAAGTCAGAGGTGAAATCCCATCGCTCAACGATGGAACTGCCTTTGATACTGATTGACTTGAGTTATATGGAAGTAGATAGAATAAGTAGTGTAGCGGTGAAATGCATAGATATTACTTAGAATACCGATTGCGAAGGCAGTCTACTACGTATATATTGACGCTGAGGGACGAAAGCGTGGGGAGCGAACAGGATTAGATACCCTGGTAGTCCACGCCGTAA
+
GGGGGDGGCFFGGGGGGGGGGGGGGGGGGGGCFGGGGGGGGGGGGFGG>FGGGFDCFGGGGGGGGGGFGGGGGGGGG9EEF<?CEGGGGGDGGGGGGGGGGGGGGGGGGEGGFFGGC?FGG9<FGGGFFFFGCEFGGFGGGGAF9FFGGGG?FFAAFGGGGGFGGFBDFFCFCEGGGGGGCGCGGGCEGFEGCEG>EEFGGG?BFFGFGEGFCCGG+BFCFCEGGCCFC5CDGGDDCGGEGGE<>DGGGGFFF:FF??<6FGGGFFG?AF<BFGFFFF>>DD
@M02352:288:000000000-CKWC8:1:1101:14314:6314 1:N:0:TAGCGCTC+ACTGCATA
TACGGAGGGGGCTAGCGTTGTTCGGAATTACTGGGCGTAAAGCGTACGTAGGCGGATTGGAAAGTTGGGGGTGAAATCCCAGGGCTCAACCCTGGAACTGCCTCCAAAACTATCAGTCTAGAGTTCGAGAGAGGTGAGTGGAATTCCAAGTGTAGAGGTGAAATTCGTAGATATTTGGAGGAACACCAGTGGCGAAGGCGGCTCACTGGCTCGATACTGACGCTGAGGTACGAAAGTGTGGGGAGCAAACAGGATTAGATACCCTGGTAGTCCACACCGTAA
+
GGGGGGGGDGG+@CFGGGGGG8FFGGEGGG<FGGGGGGGGGGGGB@6C4CFGGGG@F:EB,AFFGC,F>CFFGGGGGGG@>BEEGGGGGGG>DFGGGFGGGGGGFFGGGGGFGFC<3EFGGGGGGGGC@FFGGGDFFGGGGGGCFGGG;FGGGGGGGGGGGGGGGGGGGGGGGG@FGGGGGGGGGGGGCFGGGGGGGGGGGGGG6CGFGC*3?CCFGGGGGGGGGGGGGGGGGGGFC:FGEC@<BFGGGGFFF:CFDFBFGGGGFFGFAFFFFGF??FFFGG
@M02352:288:000000000-CKWC8:1:1101:19526:6360 1:N:0:TAGCGCTC+ACTGCATA
TACGGAGGGGGCTAGCGTTGTTCGGAATTACTGGGCGTAAAGCGTGCGTAGGCGGATCGGAAAGTCAGATGTGAAATCCCAAGGCTCAACCTTGGAACTGCATTTGAAACTATCGATCTAGAGTTCTGGAGAGGTAAGTGGAATTCCTAGTGTAGAGGTGAAATTCGTAGATATTAGGAGGAACACCAGAGGCGAAGGCGGCTTACTGGACAGATACTGACGCTGAGGCACGAAAGTGTGGGGAGCAAACAGGATTAGATACCCTGGTAGTCCACACCGTAA
+
GGGFGFCGGGGGGGGGGFGGGGGEGGFGGGGGGGGGGFEGGGGGGGGGGGGGGGGGGGGGGGGGGGGGGGGGGGGGGFGGGGGGGGGGGGGGGGGGGGGGGGGGGGGGGDFFGGGFEGGGGGGGGGGGGGGGGGGGGGGGGGGGGGGGGGGGGGGGGGCGGGGGGGGGGFGCGGFGGGGGGGGGGGGGGGGGGGGGGGGCEG=?FGGGGGGGGGGGGGGGGGGGGGGGGGGGGGGFGGGGGGFFFFGGGGFFFFFF?FFFGGGDFFGF<=AFFFFFB?EFGG
@M02352:288:000000000-CKWC8:1:1101:5045:6408 1:N:0:TAGCGCTC+ACTGCATA
TACGGAGGGTCCGAGCGTTATCCGGAATCATTGGGTTTAAAGGGTCCGCAGGCGGTCGATTAAGTCAGAGGTGAAATCCCATAGCTTAACTATGGAACTGCCTTTGATACTGGTTGACTTGAGTCATATGGAAGTAGATAGAATGTGTAGTGTAGCGGTGAAATGCATAGATATTACACAGAATACCGATTGCGAAGGCAGACTACTACGTATGTACTGACGCTCATGGACGAAAGCGTGGGGAGCGAACAGGATTAGATACCCTGGTAGTCCACGCCGTAA
+
GGGGGGGGGGGGGGGGGGGGGGGGGGGGGGGGGGGGGGGGGGGGGGGGGGGGGGGEGGGGGGGGGGGGGGGGGGGGGGGGGGGGGGGGGGGGGGGGGGGGGGGGGGGGGGGGGGGGGGGGGGGGGGGGGGGGGGGGGGGGGGGGGGGGGGGGGGGGGGGGGGGGGGGGGGGGGGGGGGGGGGGGGGGGGGGGGGGGGGGGGCGGGGGGGGGGGGGGGGGGGGGEGGGGGGGGGGGFGGGGGGFFFFGGGGFFFFGGFFFFGFFGFFGFFFFFFGFF>FD9GD
@M02352:288:000000000-CKWC8:1:1101:17600:6418 1:N:0:TAGCGCTC+ACTGCATA
TACGGAGGGTGCGAGCGTTAATCGGAATTACTGGGCGTAAAGCGCATGCAGGTGGTTCATTAAGTCAGATGTGAAAGCCCGGGGCTCAACCTCGGAACTGCATTTGAAACTGGTGAACTAGAGTGCTGTAGAGGGGGGTAGAATTTCAGGTGTAGCGGTGAAATGCGTAGAGATCTGAAGGAATACCAGTGGCGAAGGCGGCCCCCTGGACAGACACTGACACTCAGATGCGAAAGCGTGGGGAGCAAACAGGATTAGATACCCTGGTAGTCCACGCCGTAA
+
GGGGGGGGGGGGCFGGGGGC,CFGGGGGGGGGGGGGGGGGGGGGGDGGGGGGFFGGGGGGGGGGGGFGGGGGGGGGGGGGGFEGGGGGGGGGGGGGFFGGGGGGGGGGGFGGGGGGGGGGGGGGGGGGFGGGGG:FEGGGGGGGGCGGFGGGGGGGGGGGGGGGGGGGGEGFGGGCF?FGGGGGGGGGGGGGGGGGGGGGGGEEGGGGGGGGGGEFGGGGGGGFGGGGGGFGGGGFGGGGGGEFFFGGFGFFFFGG<FFFGGGGFFGFFFFAFF=6;:E>CC
@M02352:288:000000000-CKWC8:1:1101:18838:6515 1:N:0:TAGCGCTC+ACTGCATA
TACGGAGGGTTCAAGCGTTATCCGGAAGCATTGGGTTTAAAGGGTCCGCAGGCGGTCAATTAAGTCAGAGGTGAAATCCCATAGCTTAACTATGGAACTGCCTTTGATACTGGTTGACTTGAGTTATACGGAAGTAGATAGAATAAGTAGTGTAGCGGTGAAATGCATAGATATTACTTAGAATACCGATTGCGAAGGCAGTCTACTACGTATATACTGACGCTCATGGACGAAAGCGTGGGGAGCGAACAGGATTGGATACCCTGGTAGTCCACGCCGTAA
+
CFGGFGEFEGCGEFGGDGGCEFFEGGG+CF<<FFFGGGFDCEFCFGFGGGGGEGG=FGFFGF?FGGGFDEGGFGGCGDGGCE8E,EFFEDGCFGGFEEGFGG9FFGGGFFFGGGGEGGGGDF@FGGGGGGGCB>FFFDGGGDEGB<FGDGGDFC9FC7FGGFEA,DDFGFAC;FGGGGGGFGAABFF8FEBGGEE>BCC8>FGFFCGCCEG6CCFFGG?CG5=CGGG7C6CDGGC@GEDC5C>(4:DG*CD?1<6:(;<?+6CFFFGFFFFF?:=:9?@FDD
@M02352:288:000000000-CKWC8:1:1101:24463:6582 1:N:0:TAGCGCTC+ACTGCATA
TACGGAGGGGGTTAGCGTTGTTCGGAATTACTGGGCGTAAAGCGTACGTAGGCGGATTAGTCAGTCAGAGGTGAAATCCCAGGGCTCAACCCTGGAACTGCCTTTGATACTGCTAGTCTTGAGTTCGAGAGAGGTGAGTGGAATTCCGAGTGTAGAGGTGAAATTCGTAGATATTCGGAGGAACACCAGTGGCGAAGGCGGCTCACTGGCTCGATACTGACGCTGAGGTACGAAAGTGTGGGGAGCAAACAGGATTAGATACCCTGGTAGTCCACACCGTAA
+
GGGGGGGGGGGGGGGGGGGGGGGGGGGGGGGGGGGGGGGGGGGGGGGGGGGGGGGGGGGGGGGGGGGGGGGGGGGGGGGGGGGGGGGGGGGGGGGGGGGGGGGGGGGGGGGGGGGGFGGGGGGGGGGGGGGGGGGGGGGGGGGGGGGGGGGGGGGGGGGGGGGGGGGGGGGGGGGGGGGGGGGGGGGGGGGGGGGGGGGGGGGGGGGGGGCEEEGGGGGGGGGGGGGGGGGGGCGFGGGGGGFFFFGGGGFFFFGGFFFFGGGGFFGFFFFFFGFFFFFFGG
@M02352:288:000000000-CKWC8:1:1101:24450:6594 1:N:0:TAGCGCTC+ACTGCATA
TACGTAGGGGGTTAGCGTTGTTCGGAATTACTGGGCGTAAAGCGTACGTAGGCGGATTAGTCAGTCAGAGGTGAAATCCCAGGGCTCAACCCTGGAACTGCCTTTGATACTGCTAGTCTTGAGTTCGAGAGAGGTGAGTGGAATTCCGAGTGTAGAGGTGAAATTCGTAGATATTCGGAGGAACACCAGTGGCGAAGGCGGCTCACTGGCTCGATACTGACGCTGAGGTACGAAAGTGTGGGGAGCAAACAGGATTAGATACCCTGGTAGTCCACACCGTAA
+
GGGG6CFG>FG@@FGGGGGGGGGGGG@FGGGGGGGGGGGGGGEGG7CFGCFEGGGCGGCG@DFGGGGGGDGFGGGGFG8E=FGGGGGGGGFGC4+44BFDG>FFGGGFFCGGAFE,EGGGCFGGFGDGFGFFGGFFG?@FDGDGGFGG@FGGGGFAFFGGGFFGFGGGGGGGGG7CGC8EDGGGGGGGGGGFGDGGEGGGGC=50CFGGF0<C:8EGGGGFG=EGDGG?6C3EGGF7CFGGE)4;FGD657:??GG<F)9+<CGFFGFFFFBFGFFBFFFGC
@M02352:288:000000000-CKWC8:1:1101:6768:6648 1:N:0:TAGCGCTC+ACTGCATA
TACGGAGGGTCCGAGCGTTATCCGGAATCATTGGGTTTAAAGGGTCCGCAGGCGGTCGATTAAGTCAGAGGTGAAATCCCATAGCTTAACTATGGAACTGCCTTTGATACTGGTTGACTTGAGTCATATGGAAGTAGATAGAATGTGTAGTGTAGCGGTGAAATGCATAGATATTACACAGAATACCGATTGCGAAGGCAGTCTACTACGTATGTACTGACGCTCATGGACGAAAGCGTGGGGAGCGAACAGGATTAGATACCCTGGTAGTCCACGCCGTAA
+
GGGGGGGGGGGGGFGGGGGGGGGGGEGGGGGGGGGGGGGGGGGGGGGGGGGGGGGGGGGGGGEFGGGGGGGGGGGGGCGGGGGGGGGGGGGGGGGGGGGGGGGGGGGGGGGGGGGGGGGGGGGGGFGGGGGFGGGGGGGCFGGGGGGGGGGGGFFGGGGGGGGGGGGGGGGGGGGGGGGGGGGGGGGGGGGGGGGGGGGGGGGGGGGGGGGGGGGGGGFGGGGGGGGGGCFGGGGFFGDEEGFBFFGD5CBFF1FFF?DFFGGGFFGFFFFA?FFFBBFBGG
@M02352:288:000000000-CKWC8:1:1101:22239:6652 1:N:0:TAGCGCTC+ACTGCATA
TACGGAGGGGGTTAGCGTTGTTCGGAATTACTGGGCGTAAAGCGCACGTAGGCGGATTAGTCAGTCAGAGGTGAAATCCCAGGGCTCAACCCTGGAACTGCCTTTGATACTGCTAGTCTTGAGTTCGAGAGAGGTGAGTGGAATTCCGAGTGTAGAGGTGAAATTCGTAGATATTCGGAGGAACACCAGTGGCGAAGGCGGCTCACTGGCTCGATACTGACGCTGAGGTGCGAAAGTGTGGGGAGCAAACAGGATTAGATACCCTGGTAGTCCACACCGTAA
+
GGGGGEGGGGGGGGGGGGGGGGGGGGGGGGGGGGGGGEGGGGGGGGGGGGGGGCGGGGCFFFGGGGGFGGGGGFGGGGFGGGGGGGGGEGGGGGGGGGGGGGGGGGGGGGGGGGGGGGGGFFGGGGGGGGGGGGGGGGGGGGGGGGGGCFGGGFGGGGGGGGGGGGGGGGDGGGGGFGEGGGGGGGGGGGGGGGGGGGGGGGGGGGGGGGGGGGGGGGGGGGGEEGGGGFF<7EC@GFGEGGF?B>7FGGFF:0FG?@AFCFGGFFD@)9AFFDFBF?)(99
@M02352:288:000000000-CKWC8:1:1101:13436:6655 1:N:0:TAGCGCTC+ACTGCATA
TACGGAGGGTTCAAGCGTTATCCGGAATCATTGGGTTTAAAGGGTCCGCAGGCGGTCAATTAAGTCAGAGGTGAAATCCCATAGCTTAACTATGGAACTGCCTTTGATACTGGTTGACTTGAGTTATACGGAAGTAGATAGAATAAGTAGTGTAGCGGTGAAATGCATAGATATTACTTAGAATACCGATTGCGAAGGCAGTCTACTACGTATATACTGACGCTCATGGACGAAAGCGTGGGGAGCGAACAGGATTAGATACCCTGGTAGTCCACGCCGTAA
+
GGGGGGGGGCFGGGGGGGGGFGGGGGGGGGGGGGGFGGGGGGGGGGGGGGGGGGGGGGGGGGGGGGFFFGGGGGGGGGGGGGGGGGGGGGGGGGGGGGGGGGGGGGGGGGGGGGGGGGGGGFGGGGGGGGGEFGGGGGGGGGGGGGGGGGGGGGGFDGGGFGFGGGGGGGGGGGGGGGGGGGGGGGGGGDGGFGGG>EGGGGGGGGGGG5DFGGGFGGFFGCDCGGGGGGDGCEG:GEDGGG3(37<D=DDFFFCFFFFFGGGGFFGF>FFFFG?:BF:3<9
@M02352:288:000000000-CKWC8:1:1101:20694:6655 1:N:0:TAGCGCTC+ACTGCATG
TACGGAGGGGGTTAGCGTTGTCCGGAATTACTGGGCGTAAAGGGTGCGTAGGCGGACCAGTAAGTCTGGGGTGAAATTCCAGGGCTCAACCCTGGCGATGCCTTATAAACTCCTGGTCTTGAGTTGGAGAAAGGTGACTGAATTTCCAGGGTAAGAGGTGAAATTCGTAGATACTCGGAGGAACACCAGTGGCGAGGGCGGCTCACGGGCTCGCTCCTGACCCGGAGGACGGAAAGCGTGGGTAGCGAAAAGAATAGGAAACCCGTGTAGCCCACGACTTAA
+
GGGG-CFGGGG:6CEGGGG+C,EFGG7FGG9FFGG@+CFGGG9FG,FGGGGGGGG++@+,5<EFG?,5,:FG7FGGG,5E,EFEGGFGGGGGCG7,+38+B,CF,,@F,8,,@8>33,@3,,,@<,,,,3,6<7<,,,,@,@7@,,@,,,*3,,,,?,7*CF;,,,*2,**,,,,2:*=E*1=+,=1BACF23*=/:**2*2?*+<;E8=CC*****3++2+0/*):8:*/):*).***;CC<A06)5/<37((?*5).*+:C/.0*0(*)5)9.-,()(:?
@M02352:288:000000000-CKWC8:1:1101:13457:6667 1:N:0:TAGCGCTC+ACTGCATA
TACGGAGGGTTCAAGCGTTATCCGGAATCATTGGGTTTAAAGGGTCCGCAGGCGGTCAATTAAGTCAGAGGTGAAATCCCATAGCTTAACTATGGAACTGCCTTTGATACTGGTTGACTTGAGTTATACGGAAGTAGATAGAATAAGTAGTGTAGCGGTGAAATGCATAGATATTACTTAGAATACCGATTGCGAAGGCAGTCTACTACGTATATACTGACGCTCATGGACGAAAGCGTGGGGCGCGAACAGGATTAGATCCCCTGGTAGTCCACGCCGTAA
+
GGGGGFGGGGGGGGCDGGGFFFEDFFGFGEFGGGG@FGGF9FFGFGGGGGGGGGGGGGFFGFFEFGGAFGFGGGGGGGGGGGGGGFFE?FGAFGDEGGGGFGGGGGGGGGGGGGGGGGGGFFFFGGGFGF7FCFGGGCFFFCDFEFFGGDGDFEACCGGEGFFGGGGGGACFGGFGGFGF,3@FC?F*CFEGG>8B>CFGDFGGCFGGFEGGG6E9EGCFGEECGDF?C+05C5D)>=DE55;((0C95D:F00C>2=<F+<FF@)9<2=AAFF@06<@>D>
@M02352:288:000000000-CKWC8:1:1101:25755:6711 1:N:0:TAGCGCTC+ACTGCATA
TACGGAGGGTTCAAGCGTTATCCGGAATCATTGGGTTTAAAGGGTCCGCAGGCGGTCAATTAAGTCAGAGGTGAAATCCCATAGCTTAACTATGGAACTGCCTTTGATACTGGTTGACTTGAGTTATACGGAAGTAGATAGAATAAGTAGTGTAGCGGTGAAATGCATAGATATTACTTAGAATACCGATTGCGAAGGCAGTCTACTACGTATATACTGACGCTCATGGACGAAAGCGTGGGGAGCGAACAGGATTAGATACCCTGGTAGTCCACGCCGTAA
+
GGGGGGGGGFFGGGGGGGGFGGGGGGGGGGGGGGGGGGGGGGGGGGGGGGGGGGGFGGGGGGGGGGGGGGGGGGGGGGGGGGGGGGGGGGGGGGGGGGGGGGGGGGGGFGGGGGGGGGGGGGGGGGGGGGGFGGGGGGGGGGGGGGGGGGGGGGGAFGGGGGGGGGGGGGGGGGGGGGGGFGGGGGGGGEGGGGGGGGGGGFGGGGFGGGGGGGGGGGGGGDGEGGGGGGGGGGGFGGGGGGFFFFGGGGFFFFGFBFFFGGFGFF:@A?<BFGFFFFFFGG
@M02352:288:000000000-CKWC8:1:1101:13278:6881 1:N:0:TGGCGCTC+ACTGCATA
TACGGAGGGGGCTAGCGTTGTTCGGAATTACTGGGCGTAAAGCGTACGTAGACGGAGTGGTCAGTTAGATGTGAAAGCCCGGGGCTCAACCCCGGAACTGCCTCTGATACTGCTTGTCTGGAGTTCGAGAGAGGTAAGTGGAATTCCAAGTGTAGCGGTGAAATGCGTAGATATTAGGAGGAACACCAGTGGCGAAGGCGGCTCACTGGCCCGTTACTGACGCTGAGGTTCGAAAGCGTGGGGAGCAAACAGGATTAGATACCCTGGTAGTCCACGCCGTAA
+
FFGG-B@C+@C7+6EFFGC:C,CFFE7FFEECFEGCF@F:=F,C?,@FCEG,EFD7>4,99,<EF?<F,,C<AEDE,,BD7FGGGD7EE?AF+CE:+@FFG,E3F,E,8EEEF=,@,@F<BEDG,>*,35@EEGF,@<FFEFCFEEB73??FGGF9FGFGCF;C9>FCE5=CFGG++29<CCEF<FDG7<FGGECE**;88:8C9<FDC@**2:*;=CC9E8:**);80*:CFC*.*:CC8C:(4><FFG>?:0*:<6<F?38>F456:7<AFFF(1:EFD7
@M02352:288:000000000-CKWC8:1:1101:7455:6919 1:N:0:TAGCGCTC+ACTGCATA
TACGGAGGGTCCAAGCGTTATCCGGAATCATTGGGTTTAAAGGGTCCGCAGGCGGTCAATTAAGTCAGAGGTGAAATCCCATAGCTTAACTATGGAACTGCCTTTGATACTGGTTGACTTGAGTTATACGGAAGTAGATAGAATAAGTAGTGTAGCGGTGAAATGCATAGATATTACACAGAATACCGATTGCGAAGGCAGTCTACTACGTATGTACTGACGCTCATGGACGAAAGCGTGGGGAGCGAACAGGATTAGATACCCTGGTAGTCCACGCCGTAA
+
GGGGGGGGGGGGGGGGGGGGGGGGGGGGGGGGGGGGGGGGGGGGGGGGGGGGGGGGGGGGGGGGGGGGGGGGGGGGGGGGGGGGGGFGGGGGGGGGGGGGGGGGGGGGGGGGGGGGGGGGFFGGGGGGGGGGGGGGGGGGGGGGGFGGGGGGGGGGGGGGGGGGGGGGGGGGGGGGGGGGGGGGGGGDGGGGGGGGGGGGGFGGGGGGGGGGGGGGGGGGGGGEEGGGGGGGGGGFGGGGGGFFFFGGGGFFFFGGFFFFGGGGFFGFFFBFFGFFFFFFGG
@M02352:288:000000000-CKWC8:1:1101:12919:6922 1:N:0:TAGCGCTC+ACTGCATA
TACGGAGGGTCCGAGCGTTATCCGGAATCATTGGGTTTAAAGGGTCCGCAGGCGGTCGATTAAGTCAGAGGTGAAATCCCATAGCTTAACTATGGAACTGCCTTTGATACTGGTTGACTTGAGTCATATGGAAGTAGATAGAATGTGTAGTGTAGCGGTGAAATGCATAGATATTACACAGAATACCGATTGCGAAGGCAGTCTACTACGTATGTACTGACGCTCATGGACGAAAGCGTGGGGAGCGAACAGGATTAGATACCCTGGTAGTCCACGCCGTAA
+
GGGGGGGGGGGGGGGGGGGGGGGGGGGGGGGGGGGGGGGGGGGGGGGGGGGGGGGGGGGGGGGGGGGGGGGGGGGGGGGGGGGGGGGGGGGGGGGGGGGGGGGGGGGGGGGGGGGGGGGGGGGGGGGGGGGGGGGGGGGGGGGGGGGGGGGGGGGGGGGGGGGGGGGGGGGGGGGGGGGGGGGGGGGGGGGGGGGGGGGGGGGGGGGGGGGGGGGGGGGGGGGGGGGGGGGGGGGFGGGGGGFFFFGGGGFFFFCFFFFFGGGGFFGFFFFFFGFFFFFFGG
@M02352:288:000000000-CKWC8:1:1101:14705:6924 1:N:0:TAGCGCTC+ACTGCATA
TACGGAGGGTCCGAGCGTTATCCGGAATCATTGGGTTTAAAGGGTTCGCAGGCGGTCAATTAAGTCAGAGGTGAAATCCCATAGCTTAACTATGGAACTGCCTTTGATACTGGTTGACTTGAGTCATATGGAAGTAGATAGAATGTGTAGTGTAGCGGTGAAATGCATAGATATTACACAGAATACCGATTGCGAAGGCAGTCTACTACGTATATACTGACGCTCATGGACGAAAGCGGGGGGAGCGAAAAGGATTAGATACCCTGGTAGTCCACGCCGTAA
+
GGGGGGGEGFGGGEGGGGGGGGGGGEGGGGGGGGGFGGFGGGGEGGGGGGGGGGGFGGGGGGGGGGGGGGGGGGGGGGGGGGGGGGGGGGGGGGGGFGGGGGGGGGGGGGGGGGGGGGGGGFFFFFGGGGGGGGGGGFGGGGFGG9FGGGGGGGGGGGGGGGGGGGGGFGGFGGGGGGGGGGGGFGGDGGGGGGDECGGGGGFGGGG?78FGFFFCCFGGDEGGEGFFFD65E5>55*)*2*>>6./9C).083FF36)9?FGGF@F6)=4<7*7:6::37C
@M02352:288:000000000-CKWC8:1:1101:14723:6927 1:N:0:TAGCGCTC+ACTGCATA
TACGGAGGGTCCGAGCGTTATCCGGAATCATTGGGTTTAAAGGGTTCGCAGGCGGTCAATTAAGTCAGAGGTGAAATCCCATAGCTTAACTATGGAACTGCCTTTGATACTGGTTGACTTGAGTCATATGGAAGTAGATAGAATGTGTAGTGTAGCGGTGAAATGCATAGATATTACACAGAATACCGATTGCGAAGGCAGTCTACTACGTATATACTGACGCTCATGGACGAAAGCGTGGGGAGCGAACAGGATTAGATACCCTGGTAGTCCACGCCGTAA
+
GGGGGGGGGGGGGGGGGGGGGGGGGGGGGGGGGGGGGGGGGGGGGGGGGGGGGGGGGGGGGGGGGGGGGGGGGGGGGGGGGGGGGGGGGGGGGGGGGGGGGGGGGGGGGGGGGGGGGGGGGGGGGGGGGGGGGGGGGGGGGGGGGGGGGGGGGGGGGGGGGGGGGGGGGGGGGGGGGGGGGGGGGGGGGGGGGGGGGGGGGGGGGGGGGGGGGGGGGGGGGGGGGGGGGGGGGGGFGGGGGGB?FFGGGGFFFFGFFFFFGGGGFFGFFF<BFGFFFFFFGG
@M02352:288:000000000-CKWC8:1:1101:12829:6966 1:N:0:TAGCGCTC+ACTGCATA
TACGGAGGGGGTTAGCGTTGTTCGGAATTACTGGGCGTAAAGCGCACGTAGGCGGATCAGAAAGTAAGGGGTGAAATCCCAGGGCTCAACCCTGGAACTGCCTCTTAAACTCCTGGTCTTGAGTTCGAGAGAGGTGAGTGGAATTCCGAGTGTAGAGGTGAAATTCGTAGATATTCGGAGGAACACCAGTGGCGAAGGCGGCTCACTGGCTCGATACTGACGCTGAGGTGCGAAAGTGTGGGGAGCAAACAGGATTAGATACCCTGGTAGTCCACACCGTAA
+
GGGGGFGGGGGGGGGGGGGGGGGGGGGGGGGGGGGGGGGGGGGGGGGGGGGGGGGGGGGGFGGGGGGGGGGGGGGGGGGGGGGGGGGGGGGGGGGGGGGGGGGGGGGGGGGGGGGGGGGGGGGGGGGGGGGGGGGGGGGGGGGGGGGGGGGGGGGGGGGGGGGGGGGGGGGGGGGGGGGGGGGGGGGGGGGGGGGGGGGGGGGGGGGGFGGGGGGGGGGGGGGDDDGGGGGGGGGFGGGGGGFF6BFGCFFFB?*:<?BFGGGGFFGFFFFFFGFFFFFFGD
@M02352:288:000000000-CKWC8:1:1101:15324:7010 1:N:0:TAGCGCTC+ACTGCATA
TACGGAGGATCCAAGCGTTATCCGGAATCATTGGGTTTAAAGGGTCCGTAGGTTGATAATTAAGTCAGAGGTGAAATCTTGCCGCTTAACGGTAAAATTGCCTTTGATACTGGTTGTCTTGAGTTATTATGAAGTGGTTAGAATATGTAGTGTAGCGGTGAAATGCATAGATATTACATAGAATACCGATTGCGAAGGCAGTCTACTACGTATATACTGACGCTCATGGACGAAAGCGTGGGGAGCGAACAGGATTAGATACCCTGGTAGTCCACGCCGTAA
+
GGGGGGGGGGGGGGGGGGGGGFGGGGGGFGGFGGGFGGGGGGGGGGGGGGGGFGGGGGGGGGGGGGGGGGGGGGGGGGGGGGGGGGGGGGGGGGGGGGGGGGGGGGGGGGGGGGGGGGGGGGGGGGGGGGGGGGGGGGGGGGGGGGFGGGGGGGGGGGGGGGGGGGGGGGGGGGGGGGGGGGGFGGGGGGGGGGGGGGGGGGGGGGGGGGGGGGGGGGGGGGGGGGGGGGGGGGGFGGGGGGFFFFGGGGFFFFGGFFFFGGGGFFGFFFFFFGFBFFFFGG
@M02352:288:000000000-CKWC8:1:1101:24353:7047 1:N:0:TAGCGCTC+ACTGCATA
TACGGAGGGGGTTAGCGTTGTTCGGAATTACTGGGCGTAAAGCGTACGTAGGCGGATCAGAAAGTATAGGGTGAAATCCCAGGGCTCAACCCTGGAACTGCCTTATAAACTCCTGGTCTTGAGTTCGAGAGAGGTGAGTGGAATTCCAAGTGTAGAGGTGAAATTCGTAGATATTTGGAGGAACACCAGTGGCGAAGGCGGCTCACTGGCTCGATACTGACGCTGAGGTACGAAAGTGTGGGGAGCAAACAGGATTAGATACCCTGGTAGTCCACACCGTAA
+
GGGGGGGGGGGGGGGGGGGGGGGGGGGGGGGGGGGGGGGGGGGGGGGGGGGGGGGGGGGGGGGGGGGGGGGGGGGGGGGGGGGGGGGGGGGGGGGGGGGGGGGGGGGGGGGGGGGGGGGGGGGFGGGGGGGGGGGGGGGGGGGGGGGGGGFCCFGGGGGGGGGGGGGGGGGGGGGGGGGGGGGGGGGGGGGGGGGGGGGGGGGGGGGGGGGGGGFGGGGGGGGGGGGGFGGGGGGFGGCGGGFFBFGFGGFFFBFF>?<FGFGGFFGFFFDFFGFBFBF17C
@M02352:288:000000000-CKWC8:1:1101:17817:7093 1:N:0:TAGCGCTC+ACTGCATA
TACGGAGGGTCCGAGCGTTATCCGGAATTATTGGGTTTAAAGGGTCCGTAGGCGGGCCGTTAAGTCAGGGGTGAAATGCTGCGGCTCAACCGTAGCACTGCCTTTGATACTGGCGGTCTTGAATCATTGTGAAGTGGTTAGAATATGTAGTGTAGCGGTGAAATGCATAGATATTACATAGAATACCGATTGCGAAGGCAGATCACTAACAATGTATTGACGCTGATGGACGAAAGCGTGGGTAGCGAACAGGATTAGATACCCTGGTAGTCCACGCCGTAA
+
GGGGGGGGGGGGGGGGGGGGGGGGGGGFGGGGGGGGGGGFGGGGGGGEGGGGCFGGGGGGGGGGGGGGGGGFGGGGGGFGGGGGGGGGGFGGGGGGGGGGGGGGGGGGGFGGGGGGEGGGGGCDFGGGGGFFFGGGGFGFGGGGGGGGGGGGGGGGGGGGGGGGGGGGGGGGGGGGGGFGGGGFGGGGGGGGGGGGCEGGGGGGGGGGGGGGGGGGGGFGGGGDGGGGGGGGGGGFGGGGGGFF?FGGGGDFFBFGBFFFGGFFFFG::FA>FGFBFFEFGG
@M02352:288:000000000-CKWC8:1:1101:24342:7100 1:N:0:TAGCGCTC+ACTGCATA
TACGGAGGGGGTTAGCGTTGTTCGGAATTACTGGGCGTAAAGCGCACGTAGGCGGATCAGAAAGTATAGGGTGAAATCCCAGGGCTCAACCCTGGAACTGCCTTATAAACTCCTGGTCTTGAGTTCGAGAGAGGTGAGTGGAATTCCAAGTGTAGAGGTGAAATTCGTAGATATTCGCAGGAACACCAGTGGCGAAGGCGGCTCACTGGCTCGATACTGACGCTGAGGTACGAAAGTGTGGGGAGCGAACAGGATTAGATACCCTGGTAGTCCACGCCGTAA
+
GGGGGGGGGGGGGGGGGGGGGGGGGGGGGGGGGGGGGGGGGGGGGGEGGGGGGGGGGGGGGGGGGGGGFGGGGGGGGGGGGGGGGGGGFGGGGGGGGGGGGGGGGGGGGGGGGGGGGGGGGGGGGGGGGGGGGGFGGGGGGGGGGGGGGGGGGGGGGGGGGGGGGGGGGGGGGGGGGGGGGGGGGGGGGGGGGGGGGGGGGGGGGGGGGGFGGGGFGGGGGGGGGGGGGGGGGGCECGDGGGE?B>DGGGFFF6CFFFFFGGGGFFGFFF<AFGFFFFFFGG
@M02352:288:000000000-CKWC8:1:1101:19133:7108 1:N:0:TAGCGCTC+ACTGCATA
TACGGAGGGTGCGAGCGTTAATCGGAATTACTGGGCGTAAAGCGCATGCAAGTGGTTCATTAAGTCAGATGTGAAAGCCCGGGGCTCAACCTCGGAACTGCATTTGAAACTGGTGAACTAGAGTGCTGTAGAGGGGGGTAGAATTTCAGGTGTAGCGGTGAAATGCGTAGAGATCTGAAGGAATACCAGTGGCGAAGGCGGCCCCCTGGACAGACACTGACACTCAGATGCGAAAGCGTGGGGAGCAAACAGGATTAGATACCCTGGTAGTCCACGCCGTAA
+
GGGGGFGGGBFEGGGGGGGDFGGGGGGGGGGGGGGGGGGGGGGGGGEGDGCFCFG<FGGFFGGGGGE<?BFGGGGGEGGGGGGGGGGGGGGFFGGGGGGGGFGGE?FGGGGGFGGGAFGEGGGGGGAA@FGGGG@F@GGGGGGGGEFCEGGGGGGCGGGGGGGGGGGGGGG9FGCGGGGGGGGGGGGGGGGGGGGGGGGGGGEE*CEGGFDCGGGGGGGGGCFFGGGFFGGGGGGFGGGGGGFFFFGGGGFFFFGGFFFFGGGGFFGFFFFFFGF:>FFFGG
@M02352:288:000000000-CKWC8:1:1101:19753:7245 1:N:0:TAGCGCTC+ACTGCATA
TACGGAGGATCCAAGCGTTATCCGGAATCATTGGGTTTAAAGGGTCCGTAGGTTGATAATTAAGTCAGAGGTGAAATCTTGCCGCTTAACGGTAAAATTGCCTTTGATACTGGTTGTCTTGAGTTATTATGAAGTGGTTAGAATATGTAGTGTAGCGGTGAAATGCATAGATATTACATAGAATACCAATTGCGAAGGCAGATCACTAATAATATACTGACACTGATGGACGAAAGCGTGGGGAGCGAACAGGATTAGATACCCTGGTAGTCCACGCCGTAA
+
GGGGGGGGGGGGGGGGGGGGGGGGGGGGGGGGGGGFGGGGGGGGGGGGGFGGFGFGGGGGGGGGGGGGGGGGGGGGGGGGGGGGGGGGGGGGGGGGGGGGGGFGGGGGGGGGGGGGGGGGGFGFGGGGGGGGGGGGGGGGGGGGGGGGFGGGGGGGGGGGGGGGGGGGGGGGGGGGGGGGGGGFGFGGGGGGGGGGGGGGGGGGGGGGFGFGGGGGGGGGGGGGGGGGGGGGGGGFGGGGGGFFFFGGGGFFFFGGDFFFGGGGFFGFFFFF?GFFFFFFGG
@M02352:288:000000000-CKWC8:1:1101:10282:7257 1:N:0:TAGCGCTC+ACTGCATA
TACGGAGGGTCCGAGCGTTATCCGGAATCATTGGGTTTAAAGGGTCCGCAGGCGGTCAATTAAGTCAGAGGTGAAATCCCATAGCTTAACTATGGAACTGCCTTTGATACTGGTTGACTTGAGTTATACGGAAGTAGATAGAATAAGTAGTGTAGCGGTGAAATGCATAGATATTACTTAGAATACCGATTGCGAAGGCAGTCTACTACGTATATACTGACGCTCATGGACGAAAGCGTGGGGAGCGAACAGGATTAGATACCCTGGTAGTCCACGCCGTAA
+
GFGGGGDGGGFGGGGGGGGGGGGEG,@FCGGGGGGGGGGGGGGGGGGGGGGDGGGDEGGGGGGGGGGGGGGFGGGGGGGGGGGGGGGGGGCFGGGGGGGGGGGGGGGGFGGFGGGGGGGGGGGGGGGGGFGFGGGGGGGGGGGGGDCFFGGGGGGGGGGGGGGGGGGGGGGFGFGGGGFGGGFFGGFGGGGGGGGEGEGGGGGDFGGGGGD6BFGGGDFGCEDDEGGGGDGGGCDEGDDEGGFF>BGGEDFFF?FG?FBFGE6CFFFFFFFFFGFFFFF>DG
@M02352:288:000000000-CKWC8:1:1101:10299:7262 1:N:0:TAGCGCTC+ACTGCATA
TACGGAGGGTCCGAGCGTTATCCGGAATCATTGGGTTTAAAGGGTCCGCAGGCGGTCAATTAAGTCAGAGGTGAAATCCCATAGCTTAACTATGGAACTGCCTTTGATACTGGTTGACTTGAGTTATACGGAAGTAGATAGAATAAGTAGTGTAGCGGTGAAATGCATAGATATTACTTAGAATACCGATTGCGAAGGCAGTCTACTACGTATATACTGACGCTCATGGACGAAAGCGTGGGGAGCGAACAGGATTAGATACCCTGGTAGTCCACGCCGTAA
+
GGGGGGGGGGGGGGGGGGGGGGGGGGGGFGGGGGGFFGGGGGGGGFFGGGGGGGGGGGGGGGGGGGGGGGGGGGGGGGGGGGGGGGGGGGGDGGGGGGGGFFGGGGGGGGGGGGGGGGGGGGGGGGGGGGGGGGGGGGGGGGGGFFFGGGGGGGGGGGGGGGGGGGGGGGGGGGGGGGC@DF@CAFG@CFFGGDGGGGGGE@FGEGG@@CC6C2B+>FFGGBECCDCE?CFDGGGFGEGGGG>39B)97DDF??GFFFFFGGGG4;FFABAFFD?6>FFFGG
@M02352:288:000000000-CKWC8:1:1101:23673:7281 1:N:0:TAGCGCTC+ACTGCATA
TACGGAGGGTCCGAGCGTTATCCGGAATCATTGGGTTTAAAGGGTCCGCAGGCGGTCGATTAAGTCAGAGGTGAAATCCCATAGCTTAACTATGGAACTGCCTTTGATACTGGTTGACTTGAGTCATATGGAAGTAGATAGAATGTGTAGTGTAGCGGTGAAATGCATAGATATTACACAGAATACCGATTGCGAAGGCAGTCTACTACGTATGTACTGACGCTCATGGACGAAAGCGTGGGGAGCGAACAGGATTAGATACCCTGGTAGTCCACGCCGTAA
+
GGFGGGEGGFFGGDGGGFGGGGGFGFGGGGGGGGGFGGEGGGGGGGGGGGGGGGGGGGGGGGGGGGGGGGGGGGGGGGGGGGFGGGGGGGGGGGGGGGGGGGGGGGGGGGGFGGGGGGGGGGGGGGGGGGGGCFGGGGGGGGGGGGGGGGGGGGGGGGGGGGGGGGGGGGGGGGGGGGGGGGGFGGGGGGGGGGGGGGGGGGGGGGGGGGGGGCGG?FGGGGGGEGGGGEFDEGGFGGGGGGFFFFGGGGFFFFGGFFAFGGGGFFGF<FAFFGFFFFF2CD
@M02352:288:000000000-CKWC8:1:1101:20859:7318 1:N:0:TAGCGCTC+ACTGCATA
TACGGAGGGTTCAAGCGTTATCCGGAATCATTGGGTTTAAAGGGTCCGCAGGCGGTCAATTAAGTCAGAGGTGAAATCCCATAGCTTAACTATGGAACTGCCTTTGATACTGGTTGACTTGAGTTATACGGAAGTAGATAGAATAAGTAGTGTAGCGGTGAAATGCATAGATATTACTTAGAATACCGATTGCGAAGGCAGTCTACTACGTATATACTGACGCTCATGGACGAAAGCGTGGGGAGCGAACAGGATTAGATACCCTGGTAGTCCACGCCGTAA
+
GGGGGGGGGFFGDFGGGGGGGGGGGGGGGGGGGGGFGGGGGGGGGGGGGGGGGGGFFGGGGGGGGGGGGGGGGGGGGGGGGGGGGGGGGGGGGGGGGGGGGGGGGGGGGGGGGGGGGGGGGGGGGGGGGGGGEGGGGGGGGGGGFGGFGGGGGGGGGGGGGGGGGGGGGGGGGGGGGGGGGGGFGGGGGGGGGGGGGGGGGGGGGGGGGGGGCGGGGGGGGDGGGGGGGCGDG5CEFGGGEGFF>FGGGGF???FGFFFFGGGGFFGFFFFFFGFBFFFFGG
@M02352:288:000000000-CKWC8:1:1101:14878:7330 1:N:0:TAGCGCTC+ACTGCATA
TACGGAGGGGGTTAGCGTTGTTCGGAATTACTGGGCGTAAAGCGTACGTAGGCGGATTGGAAAGTTGGGGGTGAAATCCCAGGGCTCAACCCTGGAACTGCCTCCAAAACTATCAGTCTAGAGTTCGAGAGAGGTGAGTGGAATTCCGAGTGTAGAGGTGAAATTCGTAGATATTCGGAGGAACACCAGTGGCGAAGGCGGCTCACTGGCTCGATACTGACGCTGAGGTGCGAAAGCGTGGGGAGCAAACAGGATTAGATACCCTGGTAGTCCACGCCGTAA
+
GGGGGFGGGGGGGGGGGGGGGGGGGGGGGGGGGGGGGGGGGGGGGGGGGGGGGGGGGGGGGGGGGGGGGGGGGGGGGGGGGGGGGGGGGGGGGGGGGGGGGGGGGGGGGGGGGGGGGGGGGGGGGGGGGGGGGGGGGGGGGGGGGGGGGGGGGGGGGGGGGGGGGGGGGGGGGGGGGGGGGGGGGGGGGGGGGGGGGGGGGGGGGGGGGGGGGGGGGGGGGGGEGGGGGGGGGGGFGGGGGGFFFFGGFGFFFFGGFFFFGGGGFFGFFFFAFGFFFFFFGG
@M02352:288:000000000-CKWC8:1:1101:22399:7341 1:N:0:TAGCGCTC+ACTGCATA
TACGGAGGGTCCGAGCGTTATCCGGAATCATTGGGTTTAAAGGGTCCGCAGGCGGTCAATTAAGTCAGAGGTGAAATCCCATAGCTTAACTATGGAACTGCCTTTGATACTGGTTGACTTGAGTCATATGGAAGTAGATAGAATGTGTAGTGTAGCGGTGAAATGCATAGATATTACACAGAATACCGATTGCGAAGGCAGTCTACTACGTATGTACTGACGCTCATGGACGAAAGCGTGGGGAGCGAACAGGATTAGATACCCTGGTAGTCCACGCCGTAA
+
GGGGGGGGGGGGEGGGGGGGCGGGGGGFGGGGGGGGGGGGGGGGGFGGGGGGGGGFGGGGGGGGGGGGGGGGGGGGFFGGGGGGGGGGGGG<FGGGGGGGGGGGGGGGGGFGGGGGGGGGGGGGGGGGGGGGEGGGGGGGGGGGGGGGGGGGGGGGGGGGGGGGGGGGGGGGGGGGGGGGGGGGGGGGGGGGGGGGGGGGGGFGGGGGGGGGGGGGGGGGGGGCDDGGGFGGGGGFGGGGGGFFFFGGGGFFFFGF?FFFGGGGFFGFFFDB@FFBFBF9DD
@M02352:288:000000000-CKWC8:1:1101:4878:7352 1:N:0:TAGCGCTC+ACTGCATA
TACGGAGGGTGCAAGCGTTATCCGGAATTATTGGGTTAAAGGGTCCCGAGGCGGTTAATTTAGGCAGAGGTGAAATTCCATAGCTTAACTATGGGACTTCCTTTGATTTTGGTTGACTTGGGGTTTTCGGAAGTTGATAGAATGTGTAGTTTAGCGGGTAAATGCATTGATTTTTCAAAAAATACCGATTTCGAAGGGAGATCACTAACAATGTTTTGATGTTTATGGACGAAAGCGGGGGTAGCGAACAGGATTTGATACCCCGGTTGTTCACGCCGGAAA
+
G<CDF@FED@FF@@FCEFEEFFFGG@@F,6CFGF8@F7F6-CB66E,+,78:+>C+BF,E,A5,,CC7=BE<,E<,5AF,,5:?,C,5?9,<,B,BE?,,,,:588@,,,,6BD+,,5C<,:+@38+36>+FG3,,@F,@,@@,>,,3,7,3373*5***<F?,,5,,4,22,6166,6,4*,3,?*;*=<+?*2BE5*;*3<++2+?+00+20+2;0;+003++*+<<6)):*).)*):5*),)0)//5:4(5C64*)*++3*.)1.(82:6*).3,)(99
@M02352:288:000000000-CKWC8:1:1101:25093:7369 1:N:0:TAGCGCTC+ACTGCATA
TACGGAGGATCCAAGCGTTATCCGGAATCATTGGGTTTAAAGGGTCCGTAGGTGGACAATTAAGTCAGAGGTGAAAGTTTGCAGCTCAACTGTAAAATTGCCTTTGATACTGGTTGTCTTGAATTATTATGAAGTGGTTAGAATATGTAGTGTAGCGGTGAAATGCATAGATATTACATAGAATACCGATTGCGAAGGCAGATCACTAATAATATATTGACACTGATGGACGAAAGCGTGGGTAGCGAACGGGATTAGATACCCCGGTAGTCCACGCCGTAA
+
GGGGGGGGGGGGGGGGGGGGFGCFGEGGFGGGGGGGGGGGFGGGGGFGFGGGGGGGGGGGGGGGGGGGGGGGGGGGGGGGGGGFGFGGGGGGGGGGGGGGGGGGFGGGGGGGGGGGGGGGGDGGGGGGGGGGGGGGGGGGGGGGFGGGGGGGGGGGGGGG<FGGGGGGGGGGGGGGGGGGGGGGGGGGGGGGGGGGGGGGGGGFGGGGFGGGGGGGGGDFGCFGGGGGGGGGGGGFGGDEGGFFFFGGGGFFF<DFBFAFGEGCF@GFFFFFFGFFFFFFGG
@M02352:288:000000000-CKWC8:1:1101:9353:7373 1:N:0:TAGCGCTC+ACTGCATA
TACGGAGGGTCCGAGCGTTATCCGGAATTATTGGGTTTAAAGGGTCCGTAGGCGGGCCGTTAAGTCAGGGGTGAAAGTCTGCGGCTCAACCGTAGAAATGCCTTTGATACTGGCGGTCTTGAGTTATGGTGAAGTGGGCGGAATATGTAGTGTAGCGGTGAAATGCATAGATATTACATAGAACACCGATTGCGAAGGCAGCTCACTAACCATATACTGACGCTGATGGACGAAAGCGTGGGGAGCGAACAGGATTAGATACCCTGGTAGTCCACGCCGTAA
+
GGGGGEEGGGGGGEGGGGGGGGCFG>EGGGGGGGGFGDF?FGGGGFGGGGGGGGGGGGGGGGGGGGGGGGGFGGFGFGGGGGGGGEGGGGGGGGGGGGGGGGGGGGGGCGGGGGGGGGGGGGGGGFGGGGGGGGGFGGGGGG@FGGFGGGDAGGGGGGGGGFCFGGGGGGGGGGGGGGGGGGGGFEGGGGGGC:C>EECGGGGGGGG:CEFCFGGGGGGGFGGGDGGGGGGGGGGFGCC5>:B?FFGDGDFFBFFFFFFFGGFGFFGFFFAAFFFFB?>>GG
@M02352:288:000000000-CKWC8:1:1101:26521:7381 1:N:0:TAGCGCTC+ACTGCATA
TACGGAGGGTCCGAGCGTTATCCGGAATCATTGGGTTTAAAGGGTCCGCAGGCGGTCGATTAAGTCAGAGGTGAAATCCCATAGCTTAACTATGGAACTGCCTTTGATACTGGTTGACTTGAGTCATATGGAAGTAGATAGAATGTGTAGTGTAGCGGTGAAATGCATAGATATTACACAGAATACCGATTGCGAAGGCAGTCTACTACGTATGTACTGACGCTCATGGACGAAAGCGTGGGGAGCGAACAGGATTAGATACCCTGGTAGTCCACGCCGTAA
+
GGGGGGGGGGGGGGGGGGGGGGGGGFGGGGGGGGGGGGGGGGGGGGGGGGGGGGGFGGGGGGGGGGGGGGGGGGGGGGGGGGGGGGGGGGGFGGGGGGGGGGGGGGGGGGGGGGGGGGGGGAAGGGGGGGGGGGGGFCGGGGGGGGGGGGGGGGGGGGGGGGGGGGFGGGGGGGGGGGGGGGGGGGGGGGGGGGGGGGGGGGGGGGGGGGGGGGGCGGGGGGGGGGGGGGGGGDGFGGGGGGFFFFGGGGFF?BGGFFBFGGGGFFGFFFFFFCF?FFFBGG
@M02352:288:000000000-CKWC8:1:1101:10682:7392 1:N:0:TAGCGCTC+ACTGCATA
TACGGAGGGGGTTAGCGTTGTTCGGAATTACTGGGCGTAAAGCGCACGTAGGCGGATTGGAAAGTAGGGGGTGAAATCCCAGGGCTCAACCCTGGAACTGCCTCCTAAACTATCAGTCTAGAGTTCGAGAGAGGTGAGTGGAATTCCAAGTGTAGAGGTGAAATTCGTAGATATTTGGAGGAACACCAGTGGCGAAGGCGGCTCACTGGCTCGATACTGACGCTGAGGTACGAAAGTGTGGGGAGCAAACAGGATTAGATACCCTGGTAGTCCACACCGTAA
+
GGGGGFGGGGGGGGGGGGGGGGGGGGGGGGGGGGGGGGGGGGGGGGGGGGGGGGGGEGGFCEGGGGGGGGGGGGGGGGGGGGGGGGGGGGGGGGGGGGGGGGGGGGGFGGGGGGGGGGGGGGGGGGGGGGGGGGGGGGGFGGGGCGGGGGGGGGGGGGGGGGGGGGGGGGGGGGGGGGGGGGGGGGGGDGCGGGGGGGGGGGGGGGGGGGGGGGGGGGGGGGGGGGGGGGGGGGGFGGGGGGF?BFDGFGFFFFGGFFAFGGGFFFG?AFFFFGFFFFFFGG
@M02352:288:000000000-CKWC8:1:1101:23723:7406 1:N:0:TAGCGCTC+ACTGCATA
TACGGAGGGTCCGAGCGTTATCCGGAATCATTGGGTTTAAAGGGTCCGCAGGCGGTCAATTAAGTCAGAGGTGAAATCCCATAGCTTAACTATGGAACTGCCTTTGATACTGGTTGACTTGAGTCATATGGAAGTAGATAGAATGTGTAGTGTAGCGGTGAAATGCATAAATATTACACAGAATACCGATTGCGAAGGCAGTCTACTACGTATGTACTGACGCTCATGGACGAAAGCGTGGGGAGCGAACAGGATTAGATACCCTGGTAGTCCACGCCGTAA
+
GGGGGGGGGGGGGGGGGGGGGGGGGGGG9FGGGGGEGGGGGGGGGGGGGGGGGGGGGGGGGGGGGGGGGGGGGGGGGGEFGGFFGGGGGGGCFGGGGGGGGGGGGGGGGGGGGDFGGGGGGGGGGGGGGGGG=FDFGGGGGGGGGGGGGGGGGGGGGGGGFGGGGGFGG;EFGGGGGFGGGGGGGGGGGGGGGGGGGGGGGFGGGGGGGGDGGGFGGGGGGGGGGGGGFFGGGGGFGGGGGGEF>BCDGGFFFBGGFFFFGGGGFFGFFFFBFFFFF?EFGG
@M02352:288:000000000-CKWC8:1:1101:25159:7418 1:N:0:TAGCGCTC+ACTGCTTA
TACGGAGGGTCCAAGCGTTATCCGGAATCATTGGGTTTAAAGGGTCCGCAGGCGGTCAATTAAGTCAGAGGTGAAAGCCCATCGCTCAACGATGGAACTGCCTTTGATACTGGTTGACTTGAGTTATACGGAAGTAGATAGAATAAGTAGTGTAGCGGTGAAATGCATAGATATTACTTAGAATACCGATTGCGAAGGCAGTCTACTACGTATATACTGACGCTCATGGACGAAAGCGTGGGGAGCGAACAGGATTAGATACCCTGGTAGTCCACGCCGTAA
+
GGGGGGGGGGGGGGGGGGGGGGGGGGGGGGGGGGGGGGGGGGGGGGGGGGGGGGGGGGGGGGGGGGGGGGGGGGGGGGGGGGGGGGGGGFGGGGGGGGGGGGGGGGGGGGGGGGGGGGGGGGGGGGGGGGGGGGGGGGFGGGGGGGGGGGGGGGGGGGGGGGGGGGGGGGGGGGGGGGGGGGFGGGGGGGGGGGGGGGGGGGGGGGGGGGGGGGGGGGGGGGGGGGGFFGGGGCDFGGDGGGFFFFGGGGFFFFFD?FFFGGGGFFGFFFBF@G=?FFFFGG
@M02352:288:000000000-CKWC8:1:1101:19843:7461 1:N:0:TAGCGCTC+ACTGCATA
TACGGAGGGGGCTAGCGTTGTTCGGAATTACTGGGCGTAAAGCGTGCGTAGGCGGATTGATAAGTTAGAGGTGAAATCCCAGGGCTCAACCCTGGAACTGCCTTTAAAACTGTCAGTCTAGAATTCTGGAGAGGTAAGTGGAATTCCTAGTGTAGAGGTGAAATTCGTAGATATTAGGAGGAACACCAGAGGCGAAGGCGACTTACTGGACAGATATTGACGCTGAGGCACGAAAGTGTGGGTAGCAAACAGGATTAGATACCCTGGTAGTCCACGCCGTAA
+
GGGGGFGGGGGGGGGGGGGGGGGGGGGGGGGGGGGGGGGGGGGGGGGGGGGGGGGGGGGAFGGFGGGGGGGGGGGGGGGGGGGGGGGGGGGGGGGGGGGGGGGGGGGGGGGGGGGGGGGGGGGGGGGGGGGGGGGGGGGGGGGGGGGGGGGGGGGGGGGGGGGGGGGGGGGGGGGGGGGGGGGGGGGGGGGGGGGGGGGGGGGGGGGGGGGGGGGGGGGGGGGGGGGGGGGGGGGFGGGGGGEDFFGGGGFFFFGGFFFFGGGGFFGFFFFFFGFFF?E>GG
@M02352:288:000000000-CKWC8:1:1101:16004:7471 1:N:0:TAGCGATC+ACTGCATA
TACGGAGGGTCCGAGCGTTATCCGGAATCATTGGGTTTAAAGGGTCCGCAGGCGGTCAATTAAGTCAGAGGTGAAATCCCATAGCTTAACTATGGAACTGCCTTTGATACTGGTTGACTTGAGTCATATGGAAGTAGATAGAATGTGTAGTGTAGCGGTGAAATGCATAGATATTACACAGAATACCGATTGCGAAGGCAGTCTACTACGTATGTACTGACGCTCATGGACGAAAGCGTGGGGAGCGAACAGGATTAGATACCCTGGTAGTCCACGCCGTAA
+
GGGGGGGGGGGGGGGGGGGGGGGGGGGGGGGGGGGGGGGGGGGGGGGGGGGGGGGGGGGGGGGGGGGGGGGGGGGGGGGGGGGGGGGGGGGGGGGGGGGGGGGGGGGGGGGGGGGGGGGGGGGGGGGGGGGGGGGGGGGGGGGGGGGGGGGGGGGGGGGGGGGGGGGFGGGGGGGGGGGGGGGGGGGGGGGGGGGGGGGGGGGGGGGGGGGGGGGGGGGFGGGGGGGGGGGGGGGEFGGEGGDBFEGGGGFFFFGGBFBFGGGGFFGFFFFFFGFFFFFFGG
@M02352:288:000000000-CKWC8:1:1101:15871:7490 1:N:0:TAGCGCTC+ACTGCATA
TACGGAGGGGGTTAGCGTTGTTCGGAATTACTGGGCGTAAAGCGCACGTAGGCGGATCAGAAAGTATAGGGTGAAATCCCAGGGCTCAACCCTGGAACTGCCTTATAAACTCCTGGTCTTGAGTTCGAGAGAGGTGAGTGGAATTCCGAGTGTAGAGGTGAAATTCGTAGATATTCGGAGGAACACCAGTGGCGAAGGCGGCTCACTGGCTCGATACTGACGCTGAGGTGCGAAAGTGTGGGGAGCAAACAGGATTAGATACCCTGGTAGTCCACACCGTAA
+
GFFFGBFEGGGGGFGGGGGEGGGGGGDGGGGGGGGGGGGGGGGGGGGGGGGGGGGGGGGGGEFGGGGGGGGGGGGGGFGGGGGGGFGGGGGGGGGGGGGGGGGGGGGGGGGGGGGGGGGGGGGGGFGFGGGGGGGGGGGGGGCGGGGGGGGGGGFGGGGGGGGGGGGGGGGGFGGFGG>EEGGGGGGGGGGGGGGGGGGEEGEGGGGFCGGGGGGGGGGFGGGDGGFGGGG5>E<EGCGFCGFFBFGGGGFFFFGGFFFBFFEGFFGFFFFFFGFFF6BFGD
@M02352:288:000000000-CKWC8:1:1101:14649:7555 1:N:0:TAGCGCTC+ACTGCATA
TACGGAGGATCCAAGCGTTATCCGGAATCATTGGGTTTAAAGGGTCCGTAGGTTGATAATTAAGTCAGAGGTGAAATCTTGCCGCTTAACGGTAAAATTGCCTTTGATACTGGTTGTCTTGAGTTATTATGAAGTGGTTAGAATATGTAGTGTAGCGGTGAAATGCATAGATATTACATAGAATACCAATTGCGAAGGCAGATCACTAATAATATACTGACACTGATGGACGAAAGCGTGGGGAGCGAACAGGATTAGATACCCTGGTAGTCCACGCCGTAA
+
GFGGGGGEGGCFGGGGGGGGGGGGGFGGFGGGGGGGGGGGGGGGGGGGGGGGFGGGGGGGGGGGGGGGGGGGGGGGGGGGFGFGGGGGGGGGGGGGGGGGGGGGGGGGGGGGGGGGGGGGGFGGGGGGGGGGGGGGGGGGFGGGGGGGGGGFGGCGEEGGGGGFFGGGGGGGGGGGGGGGGGGGGGGGGGGGCEEC>EGEG89CBFGGGGGCGGFEFGGGGGGGGGGGGGFDEGGFGGGBGDFFFEGGCGFFFFGF?FFF:FCGFFCFBFF<7C=:BFFBDD
@M02352:288:000000000-CKWC8:1:1101:7844:7577 1:N:0:TAACGCTC+ACTGCATA
TACGGAGGGTCCGAGCGTTATCCGGAATCATTGGGTTTAAAGGGTCCGCAGGCGGTCAATTAAGTCAGAGGTGAAATCCCATAGCTTAACTATGGAACTGCCTTTGATACTGGTTGACTTGAGTCATATGGAAGTAGATAGAATGTGTAGTGTAGCGGTGAAATGCATAGATATTACACAGAATACCGATTGCGAAGGCAGTCTACTACGTATGTACTGACGCTCATGGACGAAAGCGTGGGGAGCGAACAGGATTAGATACCCTGGTAGTCCACGCCGTAA
+
GGGGGGGGGGGGGGGGGGGGGGGGGGGGGGGGGGGGGGGGGGGGGGGGGGGGGGGGGGGGGGGGGGGGGGGGGGGGGGGGGGGGGGGGGGGGGGGGGGGGGGGGGGGGGGGGGGGGGGGGGGGGGGGGGGGGGGGGGGGGGGGGGGGGGGGGGGGGGGGGGGGGGGGGGGGGGGGGGGGGGGGGGGGGGGGGGGGGGGGGGGGGGGGGGGGGGGGGGGGGGGGGGGGGGGGGGGGFGGGGGGFFFFGGGGFFF:FGFFFFGGGF@FGFFFBFFGFFFFFFGG
@M02352:288:000000000-CKWC8:1:1101:22538:7583 1:N:0:TAGCGCTC+ACTGCATA
TACGGAGGGTCCAAGCGTTATCCGGAATCATTGGGTTTAAAGGGTCCGCAGGCGGTCAATTAAGTCAGAGGTGAAATCCCATAGCTTAACTCTGGAACTGCCTTTGATACTGGTTGACTTGAGTTATACGGAAGTAGATAGAATAAGTAGTGTAGCGGTGAAATGCATAGATATTACTTAGAATACCGATTGCGAAGGCAGTCTACTACGTATATACTGACGCTCATGGACGAAAGCGTGGGGAGCGAACAGGATTAGATACCCTGGTAGTCCACGCCGTAA
+
GGGGGGGGGEGGGGGGGGGGFGGGGGFGGGGGGEGFFGGGGGGFGGGGGGGGGGGGGGFGGGGGGGGGGGGGGGGGGGGGGGGGGGGGGGG,EFGFGGGGGGGGGGFGGGGGGGGGGGGGFGGGGGGGFGGG7CFFGGGAAAFCF9FGGGGGGGGGGGGGGGGGGGFGGGGGGGGGGGFGGGGGGGGGGGGGGGGGGGGGGGGGGGGFGGGGGGGGGGF7C8==EGGGGGFDGEDFFGGGEG>?>EDGGGFFF:FC2?>FGGFGFFGFFFFF?FFFB<D9D>
@M02352:288:000000000-CKWC8:1:1101:28423:7623 1:N:0:TAGCGCTC+ACTGCATA
TACGGAGGATCCAAGCGTTATCCGGAATCATTGGGTTTAAAGGGTCCGTAGGTTGATAATTAAGTCAGAGGTGAAATCTTGCCGCTTAACGGTAAAATTGCCTTTGATACTGGTTGTCTTGAGTTATTATGAAGTGGTTAGAATATGTAGTGTAGCGGTGAAATGCATAGATATTACTTAGAATACCGATTGCGAAGGCAGTCTACTACGTATATACTGACGCTCATGGACGAAAGCGTGGGGAGCGAACAGGATTAGATACCCTGGTAGTCCACGCCGTAA
+
GGGGGGGGGGGGGGGGGGGGGGGGGGGGGGGGGGGGGGGGGGGGGFGGGGGGFGGGGGGGGGGFGGGGGGGGGGGGGGGGFGGGGGGEGGFGGGGGGGGGGGGGGGGGGGGGGGFGGGGGGFGGGGGGGGGGGGGGGGGGGGGGGGGGGFGGGGGGGGGGGGGGGGGGGGGGGGGGGGGGGGGGGGGGGGGGGDGGGGGGGGGGGGGGGGGGGGGGGGGGGGGGGGCEGGGGGGGFGGGGGED?FEGGGGFFFFGGFFFFGGGGFFGFFFFFFGF?>BEFGG
@M02352:288:000000000-CKWC8:1:1101:19141:7627 1:N:0:TACCGCTC+ACTGCATA
TACGCAGGTTGCGAGCGTTGTTCGGAATTATTGGGTGTAAAGCGTACGTAGGCGGATTGGAAAGTTAGAGGTGAAATTCTTGGGCTCAACCCAGGAACGGCCTTTAAAACTATCGGCCTAGATGGCGAGCGAGTATAGTGGATTCCTGCGCGAACAGTTGAATTCCGATGAAATCCGCAGGAATCCCATTGGCGAAGGCGGTTCACTGCCTCCATACTGACGCGGAGGTCCCAAAGCGCGGGGACCAACCAGGCTTCGTACCCCTGTCTCTTCACCACGTAA
+
GGGG-B:C,,CF+6@F:F@:FFGGCF7F,96<E@C8@@F<AF,8F=CEGFCGFGEG+CE,,,9?F,A,,CF?+5=EF,,,,:5,<F+=B,4B+4++,:3+33CF<FDD,>,,3,++++8,,:3@,,+3>**@>5,,,,7FAC:C:,7?,*****1*27??<F2+++28**+,+5+2=*18*4,+,3<<+0<8@*:*/****/:C90<C+8=6/;+0*3+++*/**)/*2*9*2**)**)**2)(()1>*9)0((00(0()**37>F<))*.)/**-)-04><
@M02352:288:000000000-CKWC8:1:1101:19139:7649 1:N:0:TAGCGCTC+ACTGCATA
TACGAAGGGGGCTAGCGTTGTTCGGAATAACTGGGCGTAAAGCGTACGTAGGCGGATTGGAAAGTTAGAGGTGAAATCCCTGGGCTCAACCCAGGAACTGCCTTTAAAACTATCAGTCTAGAGGTCGAGAGAGGTGAGTGGAATTCCGAGTGTAGAGGTGAAATTCGTAGATATTCGGAGTAACACCAGTGGCGAAGGCGGCTCACTGGCTCGATACTGACGCTGAGGTACGAAAGCGTGGGGAGCAAACAGGATTAGATACCCTGGTAGTCCACTCCGTAA
+
GFFGCFGGGGGGGGGGGGGGGGGGGFGFFGGGGGGGDEGGGFGGGFGGGGGGGGGGGGFGGFGGGGGGGGFGGGGGGGGGGGGGGGGGGGGGDEGGGGGGGGGGGGGGGGGGGGCFGGGGGDGGGGGGGGGGGGGGGGGGGGCGGGGGEGFGGGGGGGGEGGGGFGGGFFGGCF7FFFCG*<FFEGGGGGGGGGGEEEGGDGGDFGGGDFGGG5EFGGGGGGGGECGFGFGC=@DECGDGCE@:;DFFFFFFF?GGFFBFCAFD?>FFAFFBFGF)48DFGD
@M02352:288:000000000-CKWC8:1:1101:27367:7812 1:N:0:TAGCGCTC+ACTGCATA
TACGGAGGGTGCAAGCGTTATCCGGAATCATTGGGTTTAAAGGGTCCGCAGGCGGTCAATTAAGTCAGAGGTGAAATACCATAGCTTAACTATGGAACTGCCTTTGATACTGGTTGACTTGAGTTATACGGAAGTAGATAGAATAAGTAGTGTAGCGGTGAAATGCATAGAGATTACTTAGAATACCGATTGCGAAGGCAGTCTACTACGTATATACTGACGCTCATGGACGAAAGCGTGGGGAGCGAACAGGATTAGATACCCTGGTAGTCCACGCCGTAA
+
GGGGGGGGGGGGGGGGGGGGGGGGGGGGGGGGGGGGGGGGGGGGGGGGGGGGGGGGGGGGGGGGGGGGGGGGGGGGGGGGGGGGGGGGGGGGGGGGGGGGGGGGGGGGGGGGGGGGGGGGGGGGGGGGGGGGGGGGGGGGGGGGGGGGGGGGGGGGGGGGGGGGGGGGGGGGGGGGGGGGGGGGGFGGGGGGGGGGGGGGGFGGGGGGGGGGGGGGGGGGGGGGGGGGGGGGGGGFGGGGGGFFFFGGGGFFFFGGFFFFGGGGFFGFFFFFFGFFFFFFCC
@M02352:288:000000000-CKWC8:1:1101:17316:7818 1:N:0:TAGCGCTC+ACTGCATA
TACGGAGGGTCCAAGCGTTATCCGGAATCATTGGGTTTAAAGGGTCCGCAGGCGGTCAATTAAGTCAGAGGTGAAATCCCATAGCTTAACTATGGAACTGCCTTTGATACTGGTTGACTTGAGTTATACGGAAGTAGATAGAATGTGTAGTGTAGCGGTGAAATGCATAGATATTACACAGAATACCGATTGCGAAGGCAGTCTACTACGTATATACTGACGCTCATGGACGAAAGCGTGGGGAGCGAACAGGATTAGATACCCTGGTAGTCCACGCCGTAA
+
GGGGGGGGGGGGGGGGGGGGGGGGGFFFGGGGGGGGGGGGGGGGGGGGGGGGGGGCFGGGGGGGGGGGGGGGGGGGGGGGGGGGGGGGGFGGGGGGGGGGGGGGGGGGGFGGGGGGGGGGGGGGGGGGGGGGGGGGGGGGGGGGGGGGGGGGGGGGGGGGGGGGGGGGGGGGGGGGGGGGGGGGGGGGGGGGGGGGEGGGGGGGGGGGGGGGGGGGGGGGGGGGGGGGGGGGGGGFGGGGGGFFFFGGGGFFFFGGF@BFGGGFFF<FFFABFGFBFFFFGG
@M02352:288:000000000-CKWC8:1:1101:20491:7835 1:N:0:TAGCGCTC+ACTGCATA
TACGGAGGGGGTTAGCGTTGTTCGGAATTACTGGGCGTAAAGCGTACGTAGGCGGATCAGAAAGTATAGGGTGAAATCCCAGGGCTCAACCCTGGAACTGCCTTATAAACTCCTGGTCTTGAGTTCGAGAGAGGTGAGTGGAATTCCAAGTGTAGAGGTGAAATTCGTAGATATTTGGAGGAACACCAGTGGCGAAGGCGGCTCACTGGCTCGATACTGACGCTGAGGTACGAAAGTGTGGGGAGCAAACAGGATTAGATACCCTGGTAGTCCACACCGTAA
+
GGGGGEGGGGGGGGGGGGGGGGGGGGGGGGGGGGGGGGGGGGGGGGGGGGGGGGGGGGGGGGGGGFGGGGGGGGGGGGGGGGGGGGGGGGGGGGGGGGGGGGGGGGGGGGGGGGGGGGGGGGGGGGGGGGGGGGGGGGGGGGGGGGGGGGGGGGGGGGGGGGGGGGGGGGGGGGGGGGGGGGGGGGGGGGGGGGGGGGGGGGGGGGGGGGGGGGGGGGGGGGGEGDGGGGGGGGGFGGGGGGFFFFGGFGFFFFGGFFFFGGGGFFGFDFFFFGFFFFFFGD
@M02352:288:000000000-CKWC8:1:1101:18011:7838 1:N:0:TAGCGCTC+ACTGCATA
TACGGAGGGGGTTAGCGTTGTTCGGAATTACTGGGCGTAAAGCGCACGTAGGCGGATCAGAAAGTATAGGGTGAAATCCCAGGGCTCAACCCTGGAACTGCCTTGTAAACTCCTGGTCTTGAGTTCGAGAGAGGTGAGTGGAATTCCGAGTGTAGAGGTGAAATTCGTAGGTATTCGGAGGAACACCAGTGGCGAAGGCGGCTCACTGGCTCGATACTGACGCTGAGGTGCGAAAGTGTGGGGAGCAAACAGGATTAGATACCCTGGTAGTCCACACCGTAA
+
GEGGGEDEGGG+@DCEFFCCGFFEFGGGGGGGGGFGEFCFFGGEFFGGFAFDGGGG@FFGDEGGEEFGGGGGGGGGGFEFFFGGFFGGGDGCGGGGDGGGGEGCGGDEFG<FFGGGFFGFGGFGFFGGCFC<FFDCC:FGGGGGGGGGGFGGEDCFFGFGC@FGGGGGCFEGGGGFFCGGGGCCFGGGFGGGGGGGGGGGGG5EGGFGGG*<8>EFGGGGGEGGDDGGGCGGGGGB7+:FEE>?BFF5CG@:037C?FAFGGGGFFGFFFFBFGF??0<<GG
@M02352:288:000000000-CKWC8:1:1101:18244:7857 1:N:0:TAGCGCTC+ACTGCATA
TACGGAGGGGGTTAGCGTTGTTCGGAATTACTGGGCGTAAAGCGTACGTAGGCGGATTGGAAAGTTGGGGGTGAAATCCCAGGGCTCAACCCTGGAACTGCCTCCAAAACTATCAGTCTAGAGTTCGAGAGAGGTGAGTGGAATTCCAAGTGTAGAGGTGAAATTCGTAGATATTTGGAGGAACACCAGTGGCGAAGGCGGCTCACTGGCTCGATACTGACGCTGAGGTACGAAAGTGTGGGGAGCAAACAGGATTAGATACCCTGGTAGTCCACACCGTAA
+
GGGGGGGGGGGGGGGGGGGGGGGGGGGGGGGGGGGGGGGGGGGGGGGGGGGGGGGGGGGGGGGGGGGGGGGFFGGGGGGGGGGGEGGGGGGGGGGGGGGGGGGFGGGGGCGGGGGGGGGGGGGGGGGGGGGGGGGGGGGGGGGGGGGGGGGGFGGGGGGGGGGGGGGGGGGGEFEFGGFGGGGGGGGGGGGGGGGGGGGGGGGGGGGGGGGGGGGGGGGGGGG=CCCGGGGGGGGFFGGGGGFFFFGGGGFFFFGGFFFFG?FFFFGFFFFFFGFFFFFFGD
@M02352:288:000000000-CKWC8:1:1101:17012:7859 1:N:0:TAGCGCTC+ACTGCATA
TACGGAGGGTCCAAGCGTTGTTCGGATTTATTGGGCGTAAAGCGTACGTAGGCGGATTGGAAAGTTGGGGGTGAAATCCCAGGGCTCAACCCTGGAACTGCCTCCAAAACTATCAGTCTAGAGTTCGAGAGAGGTGAGTGGAATTCCAAGTGTAGAGGTGAAATTCGTAGATATTTGGAGGAACACCAGTGGCGAAGGCGGCTCACTGGCTCGATACTGACGCTGAGGTACGAAAGTGTGGGGAGCAAACAGGATTAGATACCCTGGTAGTCCACACCGTAA
+
GGGGGGGGGGGGGGGGGGGGGGGGGGGGGGGGGGGGGGGGGGGGGGGEGGGGGGGGGGGGGGGGGGGGGGGGGGGGGGGGGGGGGGGGGGGGGGGGGGGGGGGGGGGGGAFGGGGGGGGGGGGGGGGGGGGGGGGGGGGGGGGGGGGGGGGGGGGGGGGGGGGGGEFGGGGGGGGGGGGGGGGGGGGGGGGGGGGGGGGGGGGGGGGGGGGGGGGGGGGGGGGGGGGGGGG:EGGFGGGFGGFFFFGGGFF@?FGGFFFFGGGGFFGFFFFFFGFFFFF?GG
@M02352:288:000000000-CKWC8:1:1101:24987:7866 1:N:0:TAGCGCTC+ACTGCATA
TACGGAGGATCCAAGCGTTATCCGGAATCATTGGGTTTAAAGGGTCCGTAGGTGGATAATTAAGTCAGAGGTGAAAGTTTGCGGCTCAACCGTAAAATTGCCTTTGATACTGGTTATCTTGAGTTATTATGAAGTAGTTAGAATATGTAGTGTAGCGGTGAAATGCATAGATATTACATAGAATACCAATTGCGAAGGCAGATTACTAATAATCAACTGACACTGATGGACGAAAGCGTGGGGAGCGAACAGGATTAGATACCCTGGTAGTCCACGCCGTAA
+
GGGGGGGGGGGGGGGGGGGGGGGGGGCGDGGGGGGGGGGGGGGGGFGGGGGG<FGGGDAFFFGGGFGGGFGGGGGGGGFCFFGGGGGGGGGGCC?FEEFGGGGGGAGGGGGGC?DCFGGEFFG,5,CEGGGFGGGGGF,AFGGG9DCFFFGFGGGGGGGGGGGGGGGGGGGGGGFGCFFGGGGGGGGGFGGGGGGGGCGGGEFGGGGGGGGF=BFCFGGGGG?CGGGG??FGEGGFGGGGGGFFFFDGGGFFFFGGF?AFGGGGFFGFFFBFFGFFBB>>GG
@M02352:288:000000000-CKWC8:1:1101:19566:7875 1:N:0:TAGCGCTC+ACTGCATA
TACGGAGGGGGTTAGCGTTGTTCGGAATTACTGGGCGTAAAGCGCACGTAGGCGGATCAGAAAGTATAGGGTGAAATCCCAGGGCTCAACCCTGGAACTGCCTTGTAAACTCCTGGTCTTGAGTTCGAGAGAGGTGAGTGGAATTCCGAGTGTAGAGGTGAAATTCGTAGATATTCGGAGGAACACCAGTGGCGAAGGCGGCTCACTGGCTCGATACTGACGCTGAGGTGCGAAAGTGTGGGGAGCAAACAGGATTAGATACCCTGGTAGTCCACACCGTAA
+
GGGGGCFGGGGFCEGGGGGGGGGGGGGGGGGGGGGGGGEGGGGGGDFGGGGGGGGEEFFGFGFFGGGFAGFGGGGGFFGGGGFGGGGGDGGGGCGFFGGFGGGF8FGGGFGFFFGGGGGGGGGFGGGGGGGGGGFFGGCGG9FGFGGFGGGGGGGGGGGGGGGG?FFFGFGGGDFGGGGGGGGGGGGGGGGGGG>C:EGGD=8:CFC7CFFGGGFGGGGGG>EEEGF=+/7<5ED>:CFFGDFBFFFDCG:?6?FFDFBFGFGGFFGFBF7AF>F?F(>:FG
@M02352:288:000000000-CKWC8:1:1101:19571:7893 1:N:0:TAGCGCTC+ACTGCATA
TACGGAGGGGGTTAGCGTTGTTCGGAATTACTGGGCGTAAAGCGCACGTAGGCGGATCAGAAAGTATAGGGTGAAATCCCAGGGCTCAACCCTGGAACTGCCTTGTAAACTCCTGGTCTTGAGTTCGAGAGAGGTGAGTGGAATTCCGAGTGTAGAGGTGAAATTCGTAGATATTCGGAGGAACACCAGTGGCGAAGGCGGCTCACTGGCTCGATACTGACGCTGAGGTGCGAAAGTGTGGGGAGCAAACAGGATTAGATACCCTGGTAGTCCACACCGTAA
+
GGGGGEGGCCG6@CFGGGE@F,CFGFCFGGGGGGGGGFGGGGGGGEFGGGGGGGGC:F<E9?FFG9?@<AFFGGGGGGGG,EFEGGGGGGG7D<FCGGGGGGGG8FFGGGGC<>F@FGGGGCFDFGEFFGGGGGG>AFCFGGGGGGG7<FFGGGGGGGGGCGGGBGGGGGGGGGGGGGDGGGGGGGGGGGGGGDGGGGGGGG=ECGGGGF<CGCFGGGGGGGGGGGGG?FGDGGGDGGGGGGF?;FGGGGFFB1FFBFFFGGGGFFGFFFDFFGF:?FFFFC
@M02352:288:000000000-CKWC8:1:1101:2781:7895 1:N:0:TAGCGCTC+ACTGCATA
TACGGAGGGTCCAAGCGTCATCCGGAATCATTGGGTTTAAAGGGTCCGCAGGCGGTCAATTAAGTCAGAGGTGAAATCCCATAGCTTAACTATGGAACTGCCTTTGATACTGGTTGACTTGAGTTATACGGAAGTAGATAGAATGTGTAGTGTAGCGGTGAAATGCATAGATATTACACAGAATACCGATTGCGAAGGCAGTCTACTACGTATATACTGACGCTCATGGACGAAAGCGTGGGGAGCGAACAGGATTAGATACCCTGGTAGTCCACGCCGTAA
+
AEGGGGGGGG@FDFFFGG:FA,CBFE+C@FGCGGFGGGGDFCFGD8<CCBCFDGGGGGGGGGFGGGGGGGGGGGGGGFFGGGFFGFFGFF<?FDEFFFCEGDGGGGGEFAGGGFAFGGGGGFGGCEGFFGGGCGGEFGGGGGCFFDFGGGGGEGGGGGFGGGGGGFFGGGGGFBFGFCGGDGDCFGFEF:<D?BEGGGGGEGGFGGFG@EGGDE9C;FGGGGG=EGF@AFGCGGGD4CCEEG:?BFGGGDBF??GFFF970<CFFFGFBFFFFFF:6(77DD
@M02352:288:000000000-CKWC8:1:1101:23800:8011 1:N:0:TAGCGCTC+ACTGCATA
TACGGAGGATCCAAGCGTTATCCGGAATCATTGGGTTTAAAGGGTCCGTAGGTTGATAATTAAGTCAGAGGTGAAATCTTGCCGCTTAACGGTAAAATTGCCTTTGATACTGGTTGTCTTGAGTTATTATGAAGTGGTTAGAATATGTAGTGTAGCGGTGAAATGCATAGATATTACATAGAATACCAATTGCGAAGGCAGATCACTAATAATATACTGACACTGATGGACGAAAGCGTGGGGAGCGAACAGGATTAGATACCCTGGTAGTCCACACCGTAA
+
GGGGGGGGGGGGGGGGGGGGGGGGGGGGGGGGGGGGGGGGGGGGGGGFFGGGFGGGGGGGGGGGGGGGGGGGGGGGGGGGGGGGGGGGGGGGGGGGGGGGGGGGGGGGGGGGGGGGGGGGGAGGGGGGGGGG<FGGGGGGGGGGGGGGGGGGGGGGGGGGGGGGGGGGGGGGGGGGGGGGGGGGGGGGGGGGGGGGGGGGGGGGGGGGGGGGGGGGGGGGGGGGGGGGGGGGGGGFGGGGGGFFFFGGGGFF<FGGFFFFGGGGFFGFFFFFFGFFFFFFGG
@M02352:288:000000000-CKWC8:1:1101:9882:8016 1:N:0:TAGCGCTC+ACTGCATA
TACGGAGGGTCCAAGCGTTATCCGGAATCATTGGGTTTAAAGGGTCCGCAGGCGGTCAATTAAGTCAGAGGTGAAATCCCATAGCTTAACTATGGAACTGCCTTTGATACTGGTTGACTTGAGTTATACGGAAGTAGATAGAATAAGTAGTGTAGCGGTGAAATGCATAGATATTACTTAGAATACCGATTGCGAAGGCAGTCTACTACGTATATACTGACGCTCATGGACGAAAGCGTGGGGAGCGAACAGGATTAGATACCCTGGTAGTCCACGCCGTAA
+
GGGGGGGGGGGGGGGGGGGGGGGGGGGGGGGGGGGGGGGGGGGGGGGGGGGGGGGGGGGGGGGGGGGGGGGGGGGGGGGGGGGGGGGGGGGGGGGFGFGGGGGGGGGGGFFGGGGFEGGGGGGGGGGGGGGGGGGGGDFGGGFFFFGGGGGGGGGGGGGGGGGGFGFCFGGGGGGDFFCGGFCCFGGGGGGGGGGGGGGGGGGGGGFGGGGGGGGGGGGGGGGCEGGGGGGGGGGFGGGGGGEBBEDDGG@FFBGGFFAFGGGGFFGFDFFD?CF16?F6DG
@M02352:288:000000000-CKWC8:1:1101:10921:8067 1:N:0:TAGCGCTC+ACTGCATA
TACGGAGGGTGCAAGCGTTATCCGGAATCATTGGGTTTAAAGGGTCCGCAGGCGGTCAATTAAGTCAGAGGTGAAATACCATAGCTTAACTATGGAACTGCCTTTGATACTGGTTGACTTGAGTTATACGGAAGTAGATAGAATTAGTAGTGTAGCGGTGAAATGCATAGAGATTACTTAGAATACCGATTGCGAAGGCAGTCTACTACGTATATACTGACGCTCATGGACGAAAGCGTGGGGAGCGAACAGGATTAGATACCCTGGTAGTCCACGCCGTAA
+
GGGG7FFG@FFGGGGGGGGGGGGGGGGG<FGGGGG,@FGGGGFGE<FGGGGGGGGGDGGGGGGGGG9EGGGGGGGGGFGGG<9FGGGGGGABFFGG<E<BFEFGDGGCFGGGGGGGGGGGGGGGF<?<A<FG>FGGGCG<FFFG,3898DFGGGGGGGGGGGGGGG9EFGGGGG7CF,3@CFGAFGGD:FBEFGGGGGGFGC@FDFGC;/9+;2<FGGGGG>EG*9<C+<>DEGGFGGGGGGFFFF7DGGFFFFGGFFFFGGGGFFGFFFFFFGFFFFFFGG
@M02352:288:000000000-CKWC8:1:1101:28752:8134 1:N:0:TAGCGCTC+ACTGCATA
TACGGAGGGTCCGAGCGTTATCCGGAATCATTGGGTTTAAAGGGTCCGCAGGCGGTCAATTAAGTCAGAGGTGAAATCCCATAGCTTAACTATGGAACTGCCTTTGATACTGGTTGACTTGAGTCATATGGAAGTAGATAGAATGTGTAGTGTAGCGGTGAAATGCATAGATATTACACAGAATACCGATTGCGAAGGCAGTCTACTACGTATGTACTGACGCTCATGGACGAAAGCGTGGGGAGCGAACAGGATTAGATACCCTGGTAGTCCACGCCGTAA
+
GGGGCGD@FFGGFCCGECBFGFFFGDEGGGFGGGG:CFGGGGGGGG<FGGGGGGGGGGFGGGGGGFGGGGGGGGGGGGGGGGFEGGGGGGGGFGGGGGGGFGGG?FGGCFGGGFGEGGGGGGGGGGGGGGGFGGFGGGGGGGGGGGGGGGGFGGGGGGGGGGGGGGGGFDGGGFEG9>EFGGGGGGGGGGGGGGGGGGGGGGFGGGGGGGGFGGG9@EFGGGDGGGGGFGGGGGGFGGGGGG@BFDGDGGFF?:CF7F>FGGGGFFGFFFFAFGFBF:BFGD
@M02352:288:000000000-CKWC8:1:1101:16079:8162 1:N:0:TGGCGCTC+GCTGCATA
TACTGAGGGGGTTAGCGTTGATCGGAATTACTGGGCGTAAAGCGTGCGTAGGCGGCTCCGAAAGTCGGGTGTGAAATCCCTAGGCTTAACCTGGGAATTGCATTCGATACTGCGCGGCTTGAGTTCGATAGAGGTAAGTGGAATTCCAGGTGTAGCGGTGAAATGCGTAGATATCTGGAGGAACACCAGTGGCGAAGGCGGCTCCCTGGCTCAAAACTGACGCTGAGGTTCGAAAGCGTGGGGAGCAAACAGGATTAGATACCCTGGTTGTCCACGCCGTAA
+
GGG,FFFGG7F++CFGGGG+,CFGGGGGGGGGGGGGGGGGGGGG6,,@FGGGGGG+F++B+BFFG,8@+,@FGGGG9FGG,,BFFG,DFGGG,FGGG8FGG<F,,3C,@FG,F++@*@F*CCFGG,CF,@FCGG<,7FGGGGGGGGGGCGGGGGG,FGGGGGGG9FGGGGGGGG?CGGGGGGGGGGGGGGGGGGGGGGGGGGG**;FGG5CF9E+<FGGGGGGGGGGG0*:CGFD>4:9CGGFFFFGGGGFFFFGGFFFFGGGGFFGF7EBDFGF(9?F>GD
@M02352:288:000000000-CKWC8:1:1101:18153:8253 1:N:0:TAGCGCTC+ACTGCATA
TACGGAGGGGGTTAGCGTTGTTCGGAATTACTGGGCGTAAAGCGTACGTAGGCGGATTGGAAAGTTGGGGGTGAAATCCCAGGGCTCAACCCTGGAACTGCCTCCAAAACTATCAGTCTAGAGTTCGAGAGAGGTGAGTGGAATTCCGAGTGTAGAGGTGAAATTCGTAGATATTCGGAGGAACACCAGTGGCGAAGGCGGCTCACTGGCTCGATACTGACGCTGAGGTGCGAAAGTGTGGGGAGCAAACAGGATTAGATACCCTGGTAGTCCACACCGTAA
+
GGGGGGGGGGGGGGGGGGGGGGGGGGGGGGGGGGGGGGGGGGGGGGGGGGGGGGGGGGGGGGGGGGGGGGGGGGGGGGGGGGGGGGGGGGGGGGGGGGGGGGGGGGGGGGGGGGGGGGGGGGGGGGGGGGGGGGGGGGGGGGGGGGGGGGGGGGGGGGGGGGGGGGGGGGGGGGGGGGGGGGGGGGGGGGGGGGGGGGGGGGGGGGGGGGGGGGGGGGGGGGGGGGGGGGGGGGGFGGGGGGFFFFGGGGFFFFGGFFBFGGGGFFGFFFFFFGFFFFFFGG
@M02352:288:000000000-CKWC8:1:1101:3331:8262 1:N:0:TAGCGGTC+ACTGAATA
TACGGAGGGGGTTAGCGTTGTCCGGAATTACTGGGCGTAAAGCGTACGTAGGCGGATTGGAAAGTTGGGGGTGAAATCCCAGGGCTCAACCCCGGAACTGCCTCTTAAACTGCTGGTCTTGAGTGAGAGAGAGGTGAGTGGAATTCCAAGTGTAGAGGTGAAATTCGTAGATATTTGGAGGAACACCAGTGGCGAAGGCGGCTCACTGGCCAGAAACTGACGCTGAGGTGCGAAAGTGTGGGGAGCAAACAGGATTAGATACCCTGGTAGTCCACACCGTAA
+
FAFF7CFGGEG++CFFGGG7F,CFGG7FGGGEFGG8FCCFDF,@8,4@FEFGGGG@4+4BCFFFG,CE+>FFGEFGG<,B,BDEEGFFGGEE7B=F@C8CA,>3F,DFGGC,3>FFFFFGGGGF,,8,@>FGGG,1,87CCCCGGGGGGGGGF>C,CFFGGGGD+BCCFGEFFGCBB9CFEEGEFGGGGFGFCGGEGGGGGG=/+<CFG**+***3ACEGFGGGGDFD<=47CGG@2CCFGG@66:FGFFF??:6*4?<FGDCFFFGFAFFF?DF>?BFFCC
@M02352:288:000000000-CKWC8:1:1101:3318:8319 1:N:0:TAGCGCTC+ACTGCATA
TACGGAGGGTCCAAGCGTTATCCGGAATCATTGGGTTTAAAGGGTCCGCAGGCGGTCAATTAAGTCAGAGGTGAAAGCCCATCGCTCAACGATGGAACTGCCTTTGATAATGGTTGACTTGAGTTATACGGAAGTAGATAGAATAAGTAGTGTAGCGGTGAAATGCATAGATATTACTTAGAATACCGATTGCGAAGGCAGTCTACTACGTATATACTGACGCTCATGGACGAAAGCGTGGGGAGCGAACAGGATTAGATACCCTGGTAGTCCACGCCGTAA
+
FCEFBEECFEFGGCFGE@FFGE,BF::FEEE@EFGFEGFFF<FEGGEFFDEGG:ECGFGGFFGCDGGGFFGGGFGEEFEFFFEC=<DCGFEGFGDGFAFFG=FGGDFGD,<,BDGEGFGGGC>FGFGGGGGGGGFFGGAFFGFGGGF@FGGFGEFEGEFGFCGGGGGGGGGFGCGFGDDFE@@;F,?EGECFFGGGGGFEGGGGGFFFFGFGGFFCF9+<88CGGDEGC<<<ECDDDGDEEDD03357:7@F:<678F27C7<<F><7<FFFFCF0(8:3*/
@M02352:288:000000000-CKWC8:1:1101:6747:8331 1:N:0:TAGCGCTC+ACTGCATA
TACGGAGGGTGCAAGCGTTATCCGGAATCATTGGGTTTAAAGGGTCCGCAGGCGGTCAATTAAGTCAGAGGTGAAATACCATAGCTCAACTATGGAACTGCCTTTGATACTGGTTGACTTGAGTTATACGGAAGTAGATAGAATAAGTAGTGTAGCGGTGAAATGCATAGAGATTACTTAGAATACCGATTGCGAAGGCAGTCTACTACGTATATACTGACGCTCATGGACGAAAGCGTGGGGAGCGAACAGGATTAGATACCCTGGTAGTCCACGCCGTAA
+
GGGGGGGGGGGGGGGGGGGGGGGGGGGGGGGGGGGGGGGGGGGGGGGGGGGGGGGGGGGGGGGGGGGGGGGGGGGGGGGGGGGGGGGGGGGGGGGGGGGGGGGGGGGGGGGGGGGGGGGGGGGGGGGGGGGGGGGGGGGGGGGGGGGGGGGGGGGGGGGGGGGGGGGGGGGGGGGGGGGGGGGGGGGGGGGGGGGGGGGGGGGGGGGGGGGGGGGGGGGFGGGGGGGGGGGGGGGFGGGGGGFFFFGGGGFFFFGGFFFFGGGGFFGFFFFFFGFFFFEFGG
@M02352:288:000000000-CKWC8:1:1101:14143:8343 1:N:0:TAGCGCTC+ACTGCATA
TACGAGGGGTGCAAGCGTTAATCGGAATTACTGGGCGTAAAGCGTGCGTAGGTGGTTTGTTAAGCAAGATGTGAAAGCCCCGGGCTCAACCTGGGAACTGCATTTTGAACTGGCAAACTAGAGTATTGTAGAGGGTAGTGGAATTTCCAGTGTAGCGGTGAAATGCGTAGAGATTGGAAGGAACATCAGTGGCGAAGGCGGCTACCTGGACAAATACTGACACTGAGGCACGAAAGCGTGGGGAGCAAACAGGATTAGATACCCTGGTAGTCCACGCCGTAA
+
GEFFDCEGGEEGFAGGGB@F8FGEGGEFGGGGGCGGGGG@CFGGCF:FCGGG9EFGFGGGGGGGGGGGGGGGFGGCFGGGGGDCGFFFG<<EEFFDFGGGGGGDFGGGGGGGGGF9,>FF<FCFFFFGGCF=<F7FFFGGGGFGGGFBFFFCEGGGC7FCFFCF;CGCEEEFCGFGGCEF7FFGGGGGFFDFGGCCCCG*:=?;CCFG=CFGGGGGGGGG8C6C0>FDFEGGG=5)>EGGGG36(>C47CFF??4:26<BAEFCFFFF>F<>F7F?>?54DC
@M02352:288:000000000-CKWC8:1:1101:12353:8352 1:N:0:TAGCGCTC+ACTGCATA
TACGGAGGGTGCAAGCGTTATCCGGAATCATTGGGTTTAAAGGGTCCGCAGGCGGTCAATTAAGTCAGAGGTGAAATACCATAGCTCAACTATGGAACTGCCTTTGATACTGGTTGACTTGAGTTATACGGAAGTAGATAGAATAAGTAGTGTAGCGGTGAAATGCATAGAGATTACTTAGAATACCGATTGCGAAGGCAGTCTACTACGTATATACTGACGCTCATGGACGAAAGCGTGGGGAGCGAACAGGATTAGATACCCTGGTAGTCCACGCCGTAA
+
GGGGGGGGGFGGGGGGGGGGGGGGGDGGGGGGGGGFFGGGGGGGGGGGGGGGGGGGGGGGGGGGGGGGGGGGGGGGGGGGGGFFGFGGGGGGGGGGGGGGGGGGGGFGFGGGGGGGGGGGGGGGGGGGGGGEGGGGGGGGGGGGGGGGGGGGGGGGGGGGGGGGGGGGGGGGGGGGGGGGGGGGGGGGGGGGGGGGGGGGGGGGGGGGGGFGFCGGGGGGGGGGGGGGFGGDGGGFGGGGGGFFFFGGGGFFFFGGFFFFGFGGFFGFFFFBFGFFFFE>GG
@M02352:288:000000000-CKWC8:1:1101:3245:8356 1:N:0:TAGCGCTC+ACTGCATA
TACGGAGGGTCCAAGCGTTATCCGGAATCATTGGGTTTAAAGGGTCCGCAGGCGGTCAATTAAGTCAGAGGTGAAAGCCCATCGCTCAACGATGGAACTGCCTTTGATACTGGTTGACTTGAGTTATACGGAAGTAGATAGAATAAGTAGTGTAGCGGTGAAATGCATAGATATTACTTAGAATACCGATTGCGAAGGCAGTCTACTACGTATATACTGACGCTCATGGACGAAAGCGTGGGGAGCGAACAGGATTAGATACCCTGGTAGTCCACGCCGTAA
+
GGGGGGGGGGGGGGGGGGGGGGGGGGGGGGGFGGGFGGGGGGGGGGGGGFGGGGGGGGGGGGGGGGGGGGGGGGGGGGGGGGGGGGGCGGGGGGGGGGGGGGGGGGGGFGFGGGGGGGGGGGGGGGGGGGGGGGEFGGGGGGGGGGGEGGGGGGGGGGGGGGGGGGGGGGGGGFGGFGFGGGGFGGGGGCFGGGGGGGGGGGGGFFFFGGGGCFFGGGGGGGGGGD9FCGGGEGGB4ECGECF:BF:)CDEFFFFG?FFFFC@CFFGFFFAF67??9BBBGD
@M02352:288:000000000-CKWC8:1:1101:20772:8361 1:N:0:TAGCGCTC+ACTGCATA
TACGGAGGGTCCAAGCGTTATCCGGAATCATTGGGTTTAAAGGGTCCGCAGGCGGTCAATTAAGTCAGAGGTGAAATCCCATAGCTTAACTATGGAACTGCCTTTGATACTGGTTGACTTGAGTTATACGGAAGTAGATAGAATGTGTAGTGTAGCGGTGAAATGCATAGATATTACACAGAATACCGATTGCGAAGGCAGTCTACTACGTATATACTGACGCTCATGGACGAAAGCGTGGGGAGCGAACAGGATTAGATACCCTGGTAGTCCACGCCGTAA
+
GGGGGDGGGGGGFGGGGGGGGGGGGGGGGGGGGGGGGGGGGGGGGGGGGGGGGGGFGGGGGGGGGGGGGGGGGGGGGFGGGGGGGGGGGGGFGGGGGGGGGGGGGGGGGGGGGGGGFGGGGGGGGGGGGFGGGGGGGGGGGGGGGGGGGGGGGGGGGGGGGGGGGGGGGGGGGGGGGGGGGGGGGGGGGGGGGGGGGGGGGGGGGGGGGGGGGGGGGGGGGEGEGGGGGGGGGGGFGGGGGGFFFFGDGGFFFFGGFFFFGGGGFFGFFFFFFGFFFFFFGG
@M02352:288:000000000-CKWC8:1:1101:27233:8393 1:N:0:TAGCGCTC+ACTGCATA
TACGGAGGATCCAAGCGTTATCCGGAATTACTGGGTGTAAAGGGTCCGTAGGCGGATTATTAAGTCAGATGTGAAAGTCCGCGGCTCAACCGTAAAACTGCCTTTGATACTGTTCATCTTGAATTTTTAAGAAGTAGTTAGAATTCCTAGTGTAGCGGTGAAATGCATAGATATTACATAGAATACCAATTGCGAAGGCAGCTTACTACGTCTATACTGACGCTCATGCACGAAAGCGTGGGGAGCAACCAGGATTAGATACCCTGGTAGTCCACGCCGTAA
+
FGGG7F7E,C,F@GFFGGGGF,EFEGDG,@CFFFG<,@@FCE<C<8FCFFED,CF+:,,5,CFFGG9FG9FGGGGGGF?,+@@BFGGGGGG@:B+7A,BEFEGE?FFFDGGG,,C<,CFDFFDF,,:,,,,D,@CF,C9,@<FG,,,@FFFGGFEFEGGGFGGG,EAEGCFGFGGGBD>,5FF,<FG,:>>CFGGGG5E6=**?<CFC9?C5*3;BFF+>B;EGCD@C+2;3EEGBFGG>>5339<*9**)8:2CC??:@GGGGFF56:@ABFGFFFFEFG<
@M02352:288:000000000-CKWC8:1:1101:14274:8431 1:N:0:CAGCGCTC+ACTGCATA
TACGGAGGGTCCGAGCGTTATCCGGAATTATTGGGTTTAAAGGGTGCGTAGGCGGGCCGTTAAGTCAGGGGTGAAATGCTGCGGCTCAACCGTAGCACTGCCTTTGATACTGGCGGTCTTGAATCATTGTGAAGTGGTTAGAATACGTAGTGTAGCGGTGAAATGCATAGATATTACATAGAATACCGATTGCGAAGGCAGCTCACTAACCATGTACTGACGCTGATGCTCGAAAGCGTGGGTAGCGAACAGGATTAGATACCCTGGTAGTCCACGCCGTAA
+
GGGG7FFGGC,EFGGGGGGGGGGGGG7D,C6FFGGG:CGGGGGGE,BFGGGEGGG7F:+@+CFG<FFFGGGGGGGGF9F,CFGGG7FFGGG:>FF>FGGGGG,EFGC3FFGGC::F<FG9FFFG@:F,@;C@@F3:F?1,CFGG,,*7>FGGGGGGGGGGGGGGGG<CGGGGGGGGG9<EGGG,,<FGGGGGGGGDEGGGG5CGGGG:@?*+00<@+<9FF5EGGGGG+0?CEFGFCEGGGGFB(<)9EGFFFFGGFFFFGGGFFFGF<FFFFGF<F<FFGD
@M02352:288:000000000-CKWC8:1:1101:4321:8458 1:N:0:TAGCACTC+ACTGCATA
TACGGAGGGTGCAAGCGTTACTCGGAATCACTGGGCGTAAAGAGCGTGTAGGCGGGTTTGTAAGTTTGAAGTGAAATCCAATGGCTCAACCATTGAACTGCTTTGAAAACTGCTTACCTAGAATATGGGAGAGGTAGATGGAATTTCTGGTGTAGGGGTAAAATCCGTAGAGATCCGCAGGAATACCGATTGCGAAGGCGATCTACTGGAACCTTATTGACGCTGAGCCGCGAAAGCGTGGGGAGCAAACAGGATTAGATACCCTGGTAGTCACCGCCCTAA
+
GGGGGGGGDGGECGGGGGGG:@FGGGCGAFFGGGG8FGGGGGCF@F@FFEFGGGGGEGE:FFGGG9?F95CFFGGGGAF?EFGGGGGG=FGCEG9AC?FEGGGGECFG<3FGGG?BFDFBCC,CFGFGG@BCF7>,@<DFGG9FCFE9F,@,5A=,@:FGGG,@EC<>CE*>;>>2>*:ECBFGGGFC@FCC?8CEEGEG5E8EFFFG@8*<*00+<EC0<8*;C<F+*2>3ECDBC=DGG53,4>FG69@?62D>37)9:FG*=F<0-@4<**1(7651CD
@M02352:288:000000000-CKWC8:1:1101:6543:8528 1:N:0:TAGCGCTC+ACTGCATA
TACGGAGGGGGTTAGCGTTGTTCGGAATTACTGGGCGTAAAGCGTACGTAGGCGGATCAGAAAGTATAGGGTGAAATCCCAGGGCTCAACCCTGGAACTGCCTTATAAACTCCTGGTCTTGAGTTCGAGAGAGGTGAGTGGAATTCCAAGTGTAGAGGTGAAATTCGTAGATATTTGGAGGAACACCAGTGGCGAAGGCGGCTCACTGGCTCGATACTGACGCTGAGGTACGAAAGTGTGGGGAGCAAACAGGATTAGATACCCTGGTAGTCCACACCGTAA
+
GGGGGGGGGGGGGGGGGGGGGGGGGGGGGGGGGGGGGGGGGGGGGGGGGGGGGGGGGGGGFGGGGGGGGGGGGGGGGGGGGGGGGGGGGGGGGGGGGGGGGGGGGGGGGGGFGGGGGGGGGGGGGGGGGGGGGGGGFGFGGGCGGGGGGGGGGGGGGGGGGGGGGGGGGGGGGGFGFGGGGGGGGGGGGGGGGGGGGGGGGGGGGGGGGGFGGGGGGGGGGGGGGGFGGGGGGGDBGGGFGG@B>FGFGGFF?BGGFFFFGGGGFFGFBFFAFGFFF?EFGG
@M02352:288:000000000-CKWC8:1:1101:9591:8646 1:N:0:TAGCGCTC+ACTGCATA
TACGGAGGGTCCGAGCGTTATCCGGAATCATTGGGTTTAAAGGGTCCGCAGGCGGTCGATTAAGTCAGAGGTGAAATCCCATAGCTTAACTATGGAACTGCCTTTGATACTGGTTGACTTGAGTCATATGGAAGTAGATAGAATGTGTAGTGTAGCGGTGAAATGCATAGATATTACACAGAATACCGATTGCGAAGGCAGTCTACTACGTATGTACTGACGCTCATGGACGAAAGCGTGGGGAGCGAACAGGATTAGATACCCTGGTAGTCCACGCCGTAA
+
GGGGGGGGGGGGGGGGGGGGGGGGGGGGGGGGGGGGGGGGGGGGGGGGGGGGGGGGGGGGGGGGGGGGGGGGGGGGGGGGGGGGGGGGGGGGGGGGGGGGGGGGGGGGGGGGGGGGGGGGGGGGGGGGGGGGGGGGGGGGGGGGGGGGGGGGGGAFGGGGGGGGGGGGGGGGGGGGGGGGGGGGGGGGGGGGGGGGGGGGGGGGGGGGGGGGGFGGGGGGGGGGGGGGGGGGGGGFGGGGGGFFFFGGEDEFFFGGFFFFGGGGFFGFFFFFFGFFFFFFGG
@M02352:288:000000000-CKWC8:1:1101:19333:8723 1:N:0:TAGCGCTC+ACTGCATA
TACGGAGGATCCAAGCGTTATCCGGAATCATTGGGTTTAAAGGGTCCGTAGGTGGATAATTAAGTCAGAGGTGAAATCTTGCCGCTTAACGGTAAAATTGCCTTTGATACTGGTTGTCTTGAGTTATTATGAAGTGGTTAGAATATGTAGTGTAGCGGTGAAATGCATAGATATTACATAGAATACCAATTGCGAAGGCAGATCACTAATAATATACTGACACTGATGGACGAAAGCGTGGGGAGCGAACAGGATTAGATACCCTGGTAGTCCACGCCGTAA
+
GGGGEGGGGGGGGGGGGGGGGGGGGGGGGGGGGGGCFEGGGGGGGDGGEGGGEFGGGGGGGGGGGGGGGGGGGGGGGGGGGGGGGGGGGGGGGGCGGGGGGGGGGGGCFGGGGGGGGGGGFGGGGGGGGGGGGGGGGGGGGGGGGGGFFGGGGGGGGGFCFGGGGGGGGGGGGGGGGGGFBFGGGGGGGGGGGGGGGGGGGGGGGGGGFGGGGCEDFGFGGFGGGGGGGGGGGGGFGGGGGGFFBFGGDGFFFFGGFFFFGGGGFFGFAFFFFGFFBFEFGG
@M02352:288:000000000-CKWC8:1:1101:20086:8776 1:N:0:TAGCGCTC+ACTGCATA
TACGGAGGGGGTTAGCGTTGTTCGGAATTACTGGGCGTAAAGCGCACGTAGGCGGATCAGAAAGTATAGGGTGAAATCCCAGGGCTCAACCCTGGAACTGCCTTATAAACTCCTGGTCTTGAGTTCGAGAGAGGTGAGTGGAATTCCAAGTGTAGAGGTGAAATTCGTAGATATTTGGAGGAACACCAGTGGCGAAGGCGGCTCACTGGCTCGATACTGACGCTGAGGTGCGAAAGTGTGGGGAGCAAACAGGATTAGATACCCTGGTAGTCCACACCGTAA
+
GGGGGGGGGGGGGGGGGGGGGGGGGGGGGGGGGGGGGGGGGGGGGGGGGGGGGGGGGGGGGGGGGCFGGGGGGGGGGGGGGGGGGGGGGGGGGGGGGGGGGGGGGGGGGGGGGGGGGGGGGGGGGGGGGGGGGGGGGGGGGGGGGGGGGGGGGGGGGGGGGGGGGGGGGGGGGGGGGGGGGGGGGGGGGGGGGGGGGGGGGGGGGGGGGGGGGGGGGGGGGGGGGGGGGCGGGDDFGGGGGGDFFFGGGGFFFFGGFFFFGGGGFFGFFFFFFGFFFFF?GG
@M02352:288:000000000-CKWC8:1:1101:25808:8777 1:N:0:TAGCGCTC+ACTGCATA
TACGGAGGGTGCAAGCGTTATCCGGAATCATTGGGTTTAAAGGGTCCGCAGGCGGTCAATTAAGTCAGAGGTGAAATACCATAGCTCAACTATGGAACTGCCTTTGATACTGGTTGACTTGAGTTATACGGAAGTAGATAGAATAAGTAGTGTAGCGGTGAAATGCATAGAGATTACTTAGAATACCGATTGCGAAGGCAGTCTACTACGTATATACTGACGCTCATGGACGAAAGCGTGGGGAGCGAACAGGATTAGATACCCTGGTAGTCCACGCCGTAA
+
GGGGGGGGCF7F<CFGGGGGGGGEGFGG,CFFGFG@FGFFDGFGGGGG7FFGGGGGG@EFGGGGGGGGDFGGGGGGG9FGF@=FDFGCGFGFGGGGGGGGGGGGGGGGGGGGGGFGGGGGGGCGFGGF<<FGDGGGGFGGGGGGCDFGGGGGGGGGGGGGGGGGGGGGGGFCEGFGG,3DFGGGGGCCFGGGGGGGGGGGGG@FGGGGGGFGGCGG9CFFGGGGGDDFGGGGGEGFGGGGEGEBBFGGGGFFBFGGFFFFGCGGFFDFFFADFGFFFFFFGG
@M02352:288:000000000-CKWC8:1:1101:18938:8822 1:N:0:TAGCGCTC+ACTGCATA
TACGGAGGGTGCAAGCGTTAATCGGAATTACTGGGCGTAAAGCGAGCGTAGGCGGCTTGTTAAGTCGGATGTGAAAGCCCCGGGCTCAACCTGGGAATTGCATTCGATACTGGCAAGCTAGAGTATGGTAGAGGGTGGTAGAATTTCTTGTGTAGCGGTGAAATGCGTAGATATAAGAAGGAATACCAGTGGCGAAGGCGGCCACCTGGACCAATACTGACGCTGAGGTTCGAAAGCGTGGGGAGCAAACAGGATTAGATACCCTGTTAGTCCACGCCGTAA
+
GGGGGEGGGGGGGGGGGGGG,CFGGGGGGGGGGGGGGGGGGGGGGGGGGGGGGGGGGGGGGGGGGGGGGGGGGGGGGGGGGGGGGGGGGGGGGGGGGGGGGGGGGGGGGGGGGGGGGGGGGGGGGGGGGGGGGGGGGGGGGGGGGGGGGGGGGGGGGGGGGGGGGGGGGGGGGGGGGGGGGGGGGGGGGGGGGGGGGGGGGGGGGGGGGGGGGGGGGGGGGGGECCGGGGGGGFGFGGGGGGEF>EGGGGFFFFGG?FFFGGGGFF*/4*:>FCFBBFE9DG
@M02352:288:000000000-CKWC8:1:1101:28814:8870 1:N:0:TAGCGCTC+ACTGCATA
TACGGAGGGTCCAAGCGTTATCCGGAATCATTGGGTTTAAAGGGTCCGCAGGCGGTCAATTAAGTCAGAGGTGAAAGCCCATCGCTCAACGATGGAACTGCCTTTGATACTGGTTGACTTGAGTTATACGGAAGTAGATAGAATAAGTAGTGTAGCGGTGAAATGCATAGATATTACTTAGAATACCGATTGCGAAGGCAGTCTACTACGTATATACTGACGCTCATGGACGAAAGCGTGGGGAGCGAACAGGATTAGATACCCTGGTAGTCAACGCTGTAA
+
GCFD@@@@C@FGF<F<@68BFGGBG7:FC@FFCCFC@:86CFFG<EFGDGGDEDEGGGFGGCGGGAA<<FF,AEFGGFEGGGA=4,BFGFCEFGEGGGGGGG9F<8F?FGGG8?FGGGF<>DGGGFFC<DFCGE@,@FCFF9@FCGGCCA@CFEA9FCF<CFGGGFGGGGG,?@FGFCDCE?BFGE<EEDC5CE:>EEGGGF6C@CCFFGGGFGGFFGGC8==*;C9+9?*9EE7BDEGDG=B19B37:7>@?6*75F<??3<C6777A45A8CB?>1><*0
@M02352:288:000000000-CKWC8:1:1101:20174:8884 1:N:0:TAGCGCTC+ACTGCATA
TACGGAGGGTCCAAGCGTTATCCGGAATCATTGGGTTTAAAGGGTCCGCAGGCGGTCAATTAAGTCAGAGGTGAAATCCCATAGCTTAACTATGGAACTGCCTTTGATACTGGTTGACTTGAGTTATACGGAAGTAGATAGAATAAGTAGTGTAGCGGTGAAATGCATAGATATTACTTAGAATACCGATTGCGAAGGCAGTCTACTACGTATATACTGACGCTCATGGACGAAAGCGTGGGGAGCGAACAGGATTAGATACCCTGGTAGTCCACGCCGTAA
+
GGGGGGGGGGGGGGGGGGGGGGGGGGGGGGGGGGGGGGGGGGGGGGGGGGGGGGGGGGGGGGGGGGGGGGGGGGGGGGGGGGGGGGGGGGGGGGGGGGGGGGGGGGGGGGGGGGGGGGGGGGGGGGGGGGGGGGGGGGGGGGGGGGGGGGGGGGGGGGGGGGGGGGGGGGGGGGGGGGGGGGGGGGGGGGGGGGGGGGGGGGGGGGGGGGGGGGGGGGGGGGGGGGFFGGGGGGGFGGGGGGFFFFGGGGFFFFGGFFFFGGGGFFGFFFFFFGFFFFFBGG
@M02352:288:000000000-CKWC8:1:1101:27142:8984 1:N:0:TAGCGCTC+ACTGCATA
TACGAAAGGTGCGAGCGTTGTTCGGATTGACTGGGCGTAAAGCGCGTGTAGGCGGTTTGGTAAGTCGGCTGTGAAAGCCCAGGGCTCAACCTTGGAATTGCATCCGAAACTGCCTTACTTGAATGCTTGAGAGGTCTGTGGAATTCCAGGTGTAGCAGTGAAATGCGTAGATATCTGGAGGAACACCAGCGGCGAAGGCGGCAGACTGGCAGTGCATTGACGCTGAGACGCGAAAGCGTGGGGAGCAAACAGGATTAGATACCCTGGTAGTCCACGCCGTAA
+
GGGGGGGGGGGGGGGGGGGGGGGGGGGGGGGGGGGGGGGGGGGGGGGGGGGGGGGGGGGGGGGGGGGGGGGGGGGGGGGGGGGGGGGGGGGGGGGGGGGGGGGGGGGGGGGGGGGGGGGGGGGGGGGGGGGGGGGFFGGGGGGGGGGGGGGGGGGGGGGGGGGGGGGGGGGGGGGCFGGGGGGFGGGFGGGGGGGGGGGGGGGDGGGGGGGGGGGGGGGGGGGGGGGGGGGGGGGEGGDGGGF?FFGGGGFFFFGGFFFFGGFG?>FFBFFFFG@BFFFB<9
@M02352:288:000000000-CKWC8:1:1101:13405:9001 1:N:0:TAGCGCTC+ACTGCATA
TACGGAGGGTCCAAGCGTTATCCGGAATCATTGGGTTTAAAGGGTCCGCAGGCGGTCAATTAAGTCAGAGGTGAAATCCCATAGCTTAACTATGGAACTGCCTTTGATACTGGTTGACTTGAGTCATATGGAAGTAGATAGAATGTGTAGTGTAGCGGTGAAATGCATAGATATTACACAGAATACCGATTGCGAAGGCAGTCTACTACGTATGTACTGACGCTGAGGGACGAAAGCGTGGGGAGCGAACAGGATTAGATACCCTGGTAGTCCACGCCGTAA
+
GGGGGGGGGGGGGGGGGGGGGGGGGGGGGGGGGGGGGGGGGGGGGGGGGGGGGGGFGGGGGGGGGGGGGGGGGGGGGGGGGGGGGGGGGGGCFGGGGGGGGGGGGGGGFFGGGGGGFGGGGGGGGGGGGGGFGGGGGGGGGGFGGGGGGGGGGGGGGGGGGGGGGGGGGGGGGGGFGGGGGGGFGGGGGGGGGDGGGGGGGGGGGGGGGGGGGGGGGGFGGGGGGGGGGGGGGDGFFGGGGGFFFFGGGGFFFFGGFFFFGGGGFFGFFFFFFGFFFFF>GG
@M02352:288:000000000-CKWC8:1:1101:25789:9006 1:N:0:TAGCGCTC+ACTGCATA
TACGGAGGGTCCAAGCGTTATCCGGAATTATTGGGTTTAAAGGGTCCGCAGGCGGATTAATAAGTCAGTGGTGAAATCTCCAAGCTCAACTTGGAAACTGCCATTGATACTGTTAGTCTTGAATTCAGTCGGAGTAGGCGGAATGTGTAGTGTAGCGGTGAAATGCATAGATATTACACAGAACACCGATAGCGAAGGCAGCTTACTAGGTTTGAATTGACGCTGAGGGACGAAAGCGTGGGTAGCGAACAGGATTAGATACCCTGGTAGTCCACGCCGTAA
+
GGGGGGGGGGGGGGGGGGGGGGGGGGGGGGGGGGGGGGFGGGGGGGGGGGGGGGGGGGGGGGGGGGGGGGGGGGGGGGFGGGGGGGGGGGGGGGGGGGGGGGGGGGGGGGGGGGGGGGGGEGGGGGGFEGGGGGGGGGGDGGGGGGGGGGGGGGGGGGGGGGGGGGFGGGGGGGGGGGGGGGGGGGGGGFEGGGGGGGGGGGGGGGGGGGGFFE@FFGGGGGGGGGGGGEGGGGGFFEDGGGFFFFGGGG@5?FGGFFFFGFGFFFGFFF>AFGFFFFEFGG
@M02352:288:000000000-CKWC8:1:1101:5037:9012 1:N:0:TAGCGCTC+ACTGCATA
TACGGAGGGGGTTAGCGTTGTTCGGAATTACTGGGCGTAAAGCGTACGTAGGCGGATTGGAAAGTTGGGGGTGAAATCCCAGGGCTCAACCCTGGAACTGCCTCCAAAACTATCAGTCTAGAGTTCGAGAGAGGTGAGTGGAATTCCAAGTGTAGAGGTGAAATTCGTAGATATTCGCAGGAACACCAGTGGCGAAGGCGGCTCACTGGCTCGATACTGACGCTGAGGTACGAAAGTGTGGGGAGCAAACAGGATTAGATACCCTGGTAGTCCACACCGTAA
+
FGGGDFGGGGGGGGGGGGGGGGGGGGGGGGGGGGGGGGGGGGDGFEGGGGGDBFG@FGGG@FGFGF,BEGGGGGGGGGGGGGGGGGGGGGGGGGGGGGGGGGGGGGGGGGGCFGGFGFGFGGGGGGG7DGGGGGGFFFGGGGFGGGGGGGGGGGGGGGGGGGGGGGGGGGGGGGGGGDGGGGGGGGGGGGGGGGGGGGGGGGGGDGGGGGGGGEGFGGFCGGGGGGGGGEGDGG35FGGGGGF:>FGGDGFFF0FG?F9FEEFGFFGF<FDFFDF?BFE?F5
@M02352:288:000000000-CKWC8:1:1101:3508:9013 1:N:0:TAGCGCTC+ACTGCATA
TACGGAGGGGGTTAGCGTTGTTCGGAATTACTGGGCGTAAAGCGTACGTAGGCGGATCAGAAAGTATAGGGTGAAATCCCAGGGCTCAACCCTGGAACTGCCTTATAAACTCCTGGTCTTGAGTTCGAGAGAGGTGAGTGGAATTCCAAGTGTAGAGGTGAAATTCGTAGATATTTGGAGGAACACCAGTGGCGAAGGCGGCTCACTGGCTCGATACTGACGCTGAGGTACGAAAGTGTGGGGAGCAAACAGGATTAGATACCCTGGTAGTCCACACCGTAA
+
GGGGGGGGGGGFFFGGGFFFCFFFGEEFEFGGFGGGF>FGFGGGFEFGFGGGGGGGCFFGFFFGGGFGGGGFFGGGFFFGGGGGF8D=EFFEGGGGGFGGGGGGFCDFFDFGGGGGFGGGGFGFFGGGGGGGGGGGGGGGGGGGGGG=FGFGCDGGGGFGGGGGFFFEGGGFFCCFCGGGGGGGGGGGGGGGCEGGGGGGGDCEFGGGGGGGGGGGGGGGGGGGEDCEFGGGGGGFGG>FGGFFFFGGGGFFFBF7<FAFG?@FF>GF<F35FG??BF@?GG
@M02352:288:000000000-CKWC8:1:1101:19387:9034 1:N:0:TAGCGCTC+ACTGCATA
TACGGAGGGTCCGAGCGTTATCCGGAATCATTGGGTTTAAAGGGTCCGCAGGCGGTCGATTAAGTCAGAGGTGAAATCCCATAGCTTAACTATGGAACTGCCTTTGATACTGGTTGACTTGAGTCATATGGAAGTAGATAGAATGTGTAGTGTAGCGGTGAAATGCATAGATATTACACAGAATACCGATTGCGAAGGCAGTCTACTACGTATGTACTGACGCTCATGGACGAAAGCGTGGGGAGCGAACAGGATTAGATACCCTGGTAGTCCACGCCGTAA
+
GGGGGGGGGGGGGGGGGGGGGGGGGGGGGGGGGGGGGGGGGGGGGGGGGGGGGGGGGGGGGGGGGGGGGGGGGGGGGGGGGGGGGGGGGGGGGGGGGGGGGGGGGGGGGGGGGGGGGGGGGGGGGGGGGGGGGGGGGGGGGGGGGGGGGGGGGGGGGGGGGGGGGGGGGGFFGGGGGGGGGGGGGGGGGGGGGGGGGGGGGGGGGGGGGGGGGGGGGGGGGGGGGGGGGGGGDGGFGGGGGGFFFFGGGGFFFFGGFFFFGGGGFFGFFFFFFGFFFFFFGG
@M02352:288:000000000-CKWC8:1:1101:24290:9040 1:N:0:TAGCGCTC+ACTGCATA
TACGGAGGGTCCGAGCGTTATCCGGAATCATTGGGTTTAAAGGGTCCGCAGGCGGTCGATTAAGTCAGAGGTGAAATCCCATAGCTTAACTATGGAACTGCCTTTGATACTGGTTGACTTGAGTCATATGGAAGTAGATAGAATGTGTAGTGTAGCGGTGAAATGCATAGATATTACTTAGAATACCGATTGCGAAGGCAGTCTACTACGTATATACTGACGCTCATGGACGAAAGCGTGGGGAGCGAACAGGATTAGATACCCTGGTAGTCCACGCCGTAA
+
GGGGGGGGGGGGGGGGGGGGGGGGGGGGGGGGGGGFGGGGGGGGGGGGGGGGGGGGGGGGGGGGGGGGGGGGGGGGGGGGGGGGGGGGGGGGGGGGGGGGGGGGGGGGGGGGGGGGGGGFGGGGGGGGGGGGGGGGGGGGGGGGGGGGGGGGGGGGGGGGGGGGGGGGGGGGGGGGGGGGGGGGGGGGGGGGGGGGGGGGGGGGGGGGGGGGGGGGGGGGGGGGGGGGGGGGGGGFGGGGGGFFFFGDGGFFFFGGDFFFGGGGFFGFFFFFFGFFFFF9GD
@M02352:288:000000000-CKWC8:1:1101:3294:9085 1:N:0:TAGCGCTC+ACTGCATA
TACGGAGGATCCAAGCGTTATCCGGAATCATTGGGTTTAAAGGGTCCGTAGGTGGATGATTAAGTCAGAGGTGAAAGTTTGCGGCTCAACCGTAAAATTGCCTTTGATACTGGTCATCTTGAATTATTATGAAGTAGTTAGAATATGTAGTGTAGCGGTGAAATGCATAGATATTACATAGAATACCAATTGCGAAGGCAGATTACTAATAATCAATTGACACTGATGGACGAAAGCGTGGGGAGCGAACAGGATTAGATACCCTGGTAGTCCACGCCGTAA
+
GGGGGGGGGGGGGGGGGGGGGGGGGFCFAGGGGGGGGGGGGGGGFEGGGGGGGGGGCFFGGGGGGGGGGGGGGGGGGGGGGGGGGGGGGGGGGGGGGGGCFFCGGGGGGGGGGG9<FGGGGGGGGGGGGFFGGGGGGGFFEGGG9FGGGGGGGGFGGGGGGGGGGGGGGGGGGGFGGFFGGFGFCGGGGGCFFGGGGGGGGGGGGG?;;EF:CGGFGGGFGFGGFGDDCFGGGGGBGGDGGGBF9DGGEGFFFFFFFFAFGEFFFFFFFFF<BG=?B<E>><
@M02352:288:000000000-CKWC8:1:1101:4840:9114 1:N:0:TAGCGCTC+ACTGCATA
TACGGAGGGTCCGAGCGTTATCCGGAATTATTGGGTTTAAAGGGTCCGTAGGCGGGCCGTTAAGTCAGGGGTGAAATGCTGCGGCTCAACCGTAGCACTGCCTTTGATACTGGCGGTCTTGAATCATTGTGAAGTGGTTAGAATATGTAGTGTAGCGGTGAAATGCGTAGAGATCTGAAGGAATACCAGTGGCGAAGGCGGCCCCCTGGACAGACACTGACACTCAGATGCGAAAGCGTGGGGAGCAAACAGGATTAGATACCCTGGTAGTCCACGCCGTAA
+
GGGGGGGGGGGGGGGGGGGGGGGGGGGGGGGGGGGGGGGGGGGGGGGGGGGGGGGGGGGGGGGGGGGGGGGGGGGGGGGGDGGGGGGGGGGGGGGGGGGGGGGGGGGGGGGGGGGGGGGGGGFFG99FFFGGFFFGG<FFGGGFEGGFFGGFGGGGGGGGGGGGGGGGGGGGCCEGGFGGGGGGGGGGFGGGGGGGGGGGEGGGGGGGGGF?EGEGGFGGFFFGGGGGGFFGGGGFGGGGGGFFFFGGGGFFFFGGFFAFGGGGFFG?A=>AFFFFBFEBGG
@M02352:288:000000000-CKWC8:1:1101:2336:9122 1:N:0:TAGCGCTC+ACTGCATA
TACGGAGGGGGTTAGCGTTGTTCGGAATTACTGGGCGTAAAGCGCACGTAGGCGGATCAGAAAGTATAGGGTGAAATCCCAGGGCTCAACCCTGGAACTGCCTTATAAACTCCTGGTCTTGAGTTCGAGAGAGGTGAGTGGAATTCCGAGTGTAGAGGTGAAATTCGTAGATATTCGGAGGAACACCAGTGGCGAAGGCGGCTCACTGGCTCGATACTGACGCTGAGGTTCGAAAGTGTGGGGAGCAATCAGGATTAGATACCCTGGTAGTCCACACCGTAA
+
GGGGGFGGGGGGEGGFGGGGGFGDGECGGGGGGGGGGGGGGGGG=CEGGGGGGGGGFCFC<EFGGGGFCDGGGGGGGDE<<EGGGGGGGGGGGGGGGFGGGDFG@FFGGDGDCDFGGGGGGGGGFGCDDFGGGDGGFFGGFGCGGGGFEGGGGGGGGGGGGGGGFGFGGGGGGGGFCGGGGGGG@GGGGFGGGGGGGGGGGGGGGGGGG5CCGGGCGFGGGDEGGD5FG*;<FGGFG9:FGGEF6DGGF<FFFFGGBFFFGGGCFFGFFFBBFFFFF186GD
@M02352:288:000000000-CKWC8:1:1101:28561:9128 1:N:0:TAGCGCTC+ACTGCATA
TACGGAGGGTCCAAGCGTTATCCGGAATCATTGGGTTTAAAGGGTCCGCAGGCGGTCAATTAAGTCAGAGGTGAAAGCCCATCGCTCAACGATGGAACTGCCTTTGATACTGGTTGACTTGAGTTATACGGAAGTAGATAGAATAAGTAGTGTAGCGGTGAAATGCATAGATATTACTTAGAATACCGATTGCGAAGGCAGTCTACTATGTATATACTGACGCTCATGGACGAAAGCGTGGGGAGCGAACAGGATTAGATACCCTGGTAGTCCACGCCGTAA
+
GGFGGGGGGGGGGGGGGGGGGGGFEDGFGGGGGGGGGGFFFGGGGGGGGGGGGGGFGGGGGFFGGGGGGGGFGGGGGGGGGFFGFGGEFFFGGGGGGGGGGGFFGGGGFGFFGGGGGGGGGGGGGGGGGFGFGGGGGGGGGGGAFFGGGGGGGGGGGGGGGGGGGGGGGGGGGFGGGGGGGGGGFDCEGEEGCEGGGGGGGGGFFFGGGGGGGGGGGGGGGGGGGDGGGGGGGGGFFG3EEGFFFFGGGGFFFFGF?FDFGG@F6FFFDFB)7C9<;<B0CD
@M02352:288:000000000-CKWC8:1:1101:2351:9133 1:N:0:TAGCGCTC+ACTGCATA
TACGGAGGGGGTTAGCGTTGTTCGGAATTACTGGGCGTAAAGCGCACGTAGGCGGATCAGAAAGTATAGGGTGAAATCCCAGGGCTCAACCCTGGAACTGCCTTATAAACTCCTGGTCTTGAGTTCGAGAGAGGTGAGTGGAATTCCGAGTGTAGAGGTGAAATTCGTAGATATTCGGAGGAACACCAGTGGCGAAGGCGGCTCACTGGCTCGATACTGACGCTGAGGTGCGAAAGTGTGGGGAGCAATCAGGATGAGATACCCTGGTAGTCCACACCGTAA
+
GGGGGEGG@FDFCEG<CFGCFGGED6@,CFFCDFFCGGGGGCEGGC:FAFGGGDGGGGEGFECFGF9?,BEFFGGGCFGGGFGGEGGDFGECFFGFGGGGGGBFDFFFFGF@FGC><C99FEGGGGGGGGGGGGGGDGCFGGGGFGGEGGGGDEGGGFGF?FF9BCFGFEEGGGCGGFGCGGGFD8FFE:BBCGGGGGGGGGGGGFFGGGCFGEGGECFFFCGEEGGGGGCDEED>DG*<EEEF>BGC7CFFF7C*,?)=9<CFFFFFAFAAFGF:865,>>
@M02352:288:000000000-CKWC8:1:1101:10710:9133 1:N:0:TAGCGCTC+ACTGCATA
TACGGAGGGGGTTAGCGTTGTTCGGAATTACTGGGCGTAAAGCGTACGTAGGCGGATCGGAAAGTATAGGGTGAAATCCCAGGGCTCAACCCTGGAACTGCCTTATAAACTCCTGGTCTTGAGTTCGAGAGAGGTGAGTGGAATTCCAAGTGTAGAGGTGAAATTCGTAGATATTTGGAGGAACACCAGTGGCGAAGGCGGCTCACTGGCTCGATACTGACGCTGAGGTACGAAAGTGTGGGGAGCAAACAGGATTAGATACCCTGGTAGTCCACACCGTAA
+
GGGGGGGGGDGFGGGGGGGGGGGGGGGGGGGGGGGGGGGGGGGGGGGGGGGGGGGCGEGGDGGGGGGGFFGGGGGGGGGGGGGGGGGGGGGGGGGGGGGGGGGGFGGGGGGGFFGGGGGGGGGGGGGGGGGGGGGGGFGGGGGGGGGGFFGGGGG@FGGGGGGGGGGGGGGGGGGGGGGGGGGGGFGGGGGGGGGGGGGGGGGGGGGGGGGGGGGGGGGGGGGGGDGGGFGGGGGFFGGGGDEFFFGGGGFFFFGGFFBFGGGGFFGFAFFFFGFFFFFFGG
@M02352:288:000000000-CKWC8:1:1101:22937:9146 1:N:0:TAGCGCTC+ACTGCATA
TACGGAGGGTCCAAGCGTTATCCGGAATCATTGGGTTTAAAGGGTCCGTAGGCGGGATGATAAGTCAGTGGTGAAATCCTACAGCTCAACTGTAGAACTGCCATTGATACTGTCGTTCTTGAATTTGGTCGAAGTGGGCGGAATAAGTAGTGTAGCGGTGAAATGCATAGATATTACTTAGAACACCGATAGTGAAGACAGCTCACTAGGCCTGAATTGACGCTGAGGGACGAAAGCGTGGGGAGCGAACAGGATTAGATACCCTGGTAGTCCACGCCGTAA
+
GGGGGCGGGEGGFGGGGGGGFGGGGEFGDFFGGGGFGGGFFGGGGGGGGGGGGGGGGGGGGGGGGGGGGGGGGGGGGGGGGGDFGGGGGGGGFGFGGGGEGGGGGGGGGGGGGGGFGFGGGGGGGCGGGGGG<FGGGGGGGGGGGFGGGGGGGGGGGG@FFGCFGGFCFGGGGGGGGGGGGFGGFFGGCFGEFCGGGGGGGGGGGGGGGFFGGGFGGGGFGGGGGGGFEEGGGGGFGGGGGGF:3BGDGGD?:?FG2F>?GGGFF>5?DFFFFGF?>?FFGG
@M02352:288:000000000-CKWC8:1:1101:14146:9162 1:N:0:TAGCGCTC+ACTGCATA
TACGGAGGGTCCAAGCGTTATCCGGAATCATTGGGTTTAAAGGGTTCGCAGGCGGTCAATTAAGTCAGAGGTGAAATCCCATAGCTTAACTATGGAACTGCCTTTGATACTGGTTGACTTGAGTCATATGGAAGTAGATAGAATGTGTAGTGTAGCGGTGAAATGCATAGATATTACACAGAATACCGATTGCGAAGGCAGTCTACTACGTATGTACTGACGCTCATGGACGAAAGCGTGGGGAGCGAACAGGATTAGATACCCTGGTAGTCCACGCCGTAA
+
GGGGGGGGGGGGGGGGGGGGGGGGGFGGGGGGGGGCEGGGGGGGGGGGGGGGGGGGGGGGGGGGGGGGGGGGGGGGGGGGGGGGGGGGGGGGGGGGGGGGGGGGGGGGGGGGGGGGGGGGGGGGGGGGGGGGGGGGGGGGGGGGGGGFGGGGGGGGGGGGGGGGGGGGGGGGGGGGGGGFGGGGGGFEGGGGGGGGGGGGGGGGAFGGGGGGGGGGGGGGCGDGGDGGGGGGGGGFGGGGGGFFFFGGGGFFFFDGFFBFGCCFFFGFFFFFFGFFFFFFGG
@M02352:288:000000000-CKWC8:1:1101:14603:9221 1:N:0:TAGCGCTC+ACTGCATA
TACGGAGGGTCCGAGCGTTAATCGGAATTACTGGGCGTAAAGCGCGCGTAGGTGGTTATTTAAGTCAGAGGTGAAATCCCAGGGCTCAACCCTGGAACTGCCTTTGATACTGCTAGTCTTGAGTTCGAGAGAGGTGAGTGGAATTCCGAGTGTAGAGGTGAAATTCGTAGATATTTGGAGGAACACCAGTGGCGAAGGCGGCTCACTGGCTCGATACTGACGCTGAGGTACGAAAGTGTGGGGAGCAAACAGGATTAGATACCCTGGTAGTCCACACCGTAA
+
GGGGGGGGGGGGGGGGGGGGCFGGGGGGGGGGGGGGGGGGGGGGGGGGGGGGEFGFGGGGGGGGGGGGGGGGGGGGGGGGGGGGGGGGGGGGGGGGGGGGGGGGGGGGGGGGGGGGGGGGGGGGGGGGGGGGGGGGGGGGGGGGGGGGGGGGGGGGGGGGGGGGGGGGGGGGGGGGGGGGGGGGGGGGGGGGGGGGGGGGGGGGGGGGGGGGGGGGGGGGGGGGGDGGGGGGGGGDGGGGGGFFFFGGGGFFFFGGFFFFGGGGFFGFFFFFFGFFFFFFGG
@M02352:288:000000000-CKWC8:1:1101:11526:9228 1:N:0:TAGCGCTC+ACTGCATA
TACGGAGGGTCCAAGCGTTATCCGGAATCATTGGGTTTAAAGGGTCCGCAGGCGGTCAATTAAGTCAGAGGTGAAATCCCATAGCTTAACTATGGAACTGCCTTTGATACTGGTTGACTTGAGTTATACGGAAGTAGATAGAATGTGTAGTGTAGCGGTGAAATGCATAGATATTACTTAGAATACCGATTGCGAAGGCAGTCTACTACGTATATACTGACGCTCATGGACGAAAGCGTGGGGAGCGAACAGGATTAGATACCCTGGTAGTCCACGCCGTAA
+
GGGGGGGGGGGGGGGGGGGGGGGGGGGGGGGGGGGGGGGGGGGGGGGGGGDGGGGGGGGGGGGGGGGGGGGGGGGGGGGGGGGGGGGGGGGGGGGGGGGGGGGGGGGGGGGGGGGGGGGGGGGGGGGGGGGGGGGGGGGGGGGGGGGGGGGGGGGGGGGGGGGGGGGGGGGGGGGGGGGGGGGGGGGGGGGGGGGGGGGGGGGGGGGGGGGGGGGGGGGGGGGGGGGGGGCGGGGFGGGGGGFFFFGGGGFFFFGGFFFFGGGGFFFFFFFFFGFFFFF>GG
@M02352:288:000000000-CKWC8:1:1101:9270:9232 1:N:0:TAGCGCTC+ACTGCATA
TACGGAGGGTCCAAGCGTTATCCGGAATCATTGGGTTTAAAGGGTCCGCAGGCGGTCAATTAAGTCAGAGGTGAAATCCCATAGCTTAACTATGGAACTGCCTTTGATACTGGTTGACTTGAGTTATACGGAAGTAGATAGAATAAGTAGTGTAGCGGTGAAATGCATAGATATTACTTAGAATACCGATTGCGAAGGCAGTCTACTACGTATATACTGACGCTCATGGACGAAAGCGTGGGGAGCGAACAGGATTAGATACCCTGGTAGTCCACGCCGTAA
+
GGGGGGGGGGGGGGGGGGGGGGGGGGGGGGGGGGGGGGGGGGGGGGGGGGGGGGGGGGGGGGGGGGGGGGGGGGGGGGGGGGGGGGGGGGGGGGGGGGGGGGGGGGGGGGGGGGGGGGGGGGGGGGGGGGGGGGGGGGGGGGGGGGGGGGGGGGGGGGGGGGGGGGGGGGGGGGGGGGGGGGGGGGGGGGGGGGGGGGGGGGGGGGGGGGGGGGGGGGGGGGGGGGGGGGGGGGGFGGGGGGFFFFGGGGEFFFGGBFFFGGGGFFGFFFFBFGFFF<FFGD
@M02352:288:000000000-CKWC8:1:1101:26265:9305 1:N:0:TAGCGCTC+ACTGCATA
TACGGAGGGGGTTAGCGTTGTTCGGAATTACTGGGCGTAAAGCGCACGTAGGCGGATCAGAAAGTAAGGGGTGAAATCCCAGGGCTCAACCCTGGAACTGCCTCTTAAACTCCTGGTCTTGAGTTCGAGAGAGGTGAGTGGAATTCCAAGTGTAGAGGTGAAATTCGTAGATATTTGGAGGAACACCAGTGGCGAAGGCGGCTCACTGGCTCGATACTGACGCTGAGGTACGAAAGTGTGGGGAGCAAACAGGATTAGATACCCTGGTAGTCCACACCGTAA
+
GGGGGCFGGGGGGGGGGGGGGGGGGGGGGGGGGGGGGGEGGGGGGGGGGGGGGGGGGGGGFGGGGFFGGGGGGGGGGGGGGGGGGGGGGGGGGGGGG8FGGGGGGGGGGDGG?EGGGGGGGGGGGGGFFGGGGGGGGFFGGGGGGGGGGGFGGGGGGGGGGGGGGGGGGGGGGGGGGGGGGGGFGGGGGGGGGGGGGGGGGGGGGGGGGGGGDEGGGGGGGGGGGGGFFFGGGGGFGGGGGGFBFFGGGGFFFFFF>FBFC?FDFFGFFFFFFGFFBFFFGG
@M02352:288:000000000-CKWC8:1:1101:21737:9389 1:N:0:TAGCGCTC+ACTGCATA
TACGGAGGATCCAAGCGTTATCCGGAATCATTGGGTTTAAAGGGTCCGTAGGTGGATTAATAAGTCAGAGGTGAAATCCTGCAGCTCAACTGTAGAACTGCCTTTGATACTGTTAATCTTGAGTCATTATGAAGTGGTTAGAATGTGTAGTGTAGCGGTGAAATGCATAGATATTACACAGAATACCGATTGCGAAGGCAGATCACTAATAATGTACTGACACTGAGGGACGAAAGCGTGGGGAGCGAACAGGATTAGATACCCTGGTAGTCCACGCCGTAA
+
GGGGGGGGGGGGGGGGGGGGGFGGGGGGGGGGGGGGGGGGGGGGGGGGGGGGGGGGGGGGGGGGGGGGGGGGGGGGGGGGGGGGGGGGGGGGGGGGGGGGGGGGGGGGGGGGGGGGGGGGGGGGGGGGGGGG,AFGGGGGGGGGGGGGGGGGGGGGGGGGGGGGGGGGGGGGGGGGGGGGGGGGGGGGGGGGGGGGGGGGGGGGGGGGGGFGGGGGGGGGGGGGGGGGGGGGGGGFFGGGGGB?9FGGGGFFFFGGFFFFGGGGFFFFFFFBFGFFFFFFGG
@M02352:288:000000000-CKWC8:1:1101:16105:9392 1:N:0:TAGCGCTC+ACTGCATA
TACGGAGGGGGTTAGCGTTGTTCGGAATTACTGGGCGTAAAGCGTACGTAGGCGGATTAGTCAGTTAGGGGTGAAATCCCAGGGCTCAACCCTGGAACTGCCTCCTAAACTATCAGTCTAGAGTTCGAGAGAGGTGAGTGGAATTCCAAGTGTAGAGGTGAAATTCGTAGATATTTGGAGGAACACCAGTGGCGAAGGCGGCTCACTGGCTCGATACTGACGCTGAGGTACGAAAGTGTGGGGAGCAAACAGGATTAGATACCCTGGTAGTCCACACCGTAA
+
GGGFG,@CEEDGGGGGGGGDFFGDBEGFFFGGFC8FCG>?F?FGGGGEGGDGGGDGECG@FGGCGGCFFFEGDFFDEGFGFEFGGGGF<AFGFAFBFGGGCDFGFFGFEGG9FFF9FFCGFCFFFGGFFGE*@CFG9FFGGFAFGGGFGCGDGFCEFFGFDF?FFGGGGGGCEGGGFCECCFFG8EGE<CFF5*8BEDFCGGEGGGGFCCGG88CC:C9FFC=**9CFEFFDE=D5:?C@CD>?(7F9CGFF?FGGFFFFGGGGFFFFA?BBFGF:::3431
@M02352:288:000000000-CKWC8:1:1101:20293:9408 1:N:0:TAGCGCTC+ACTGCATA
TACGGAGGGGGTTAGCGTTGTTCGGAATTACTGGGCGTAAAGCGCACGTAGGCGGATCAGAAAGTATAGGGTGAAATCCCAGGGCTCAACCCTGGAACTGCCTTATAAACTCCTGGTCTTGAGTTCGAGAGAGGTGAGTGGAATTCCAAGTGTAGAGGTGAAATTCGTAGATATTTGGAGGAACACCAGTGGCGAAGGCGGCTCACTGGCTCGATACTGACGCTGAGGTACGAAAGTGTGGGGAGCAAACAGGATTAGATACCCTGGTAGTCCACACCGTAA
+
GGGGGFEGGGGGGGGGGGGGGGGGGGGGGGGGGGGGGGGGGGGGGGGGGGGGGGGGGGGGGGGGGGGGGGGGGFGGGGGGGGGGGGGGGGGGGGGGGGGGGGGGGGGFFGGGGGGGGGGGGGGGGGGGGGGGGGGGGGGGGGGGGGGGGGGGGGGGGGGGGGGGGGGGGGGGGGGGGGGGGGGGGGGGGGGGGGGGGGGGGGGDGGGGGGGGGGGGGGGGGGGGGGGGC9FGGGGFGGGGGGFFFFG<FGFFFFGGFFFFGCGGFFGF<FAFFGFFF:D?GG
@M02352:288:000000000-CKWC8:1:1101:26610:9417 1:N:0:TAGCGCTC+ACTGCATA
TACGGAGGGGGTTAGCGTTGTTCGGAATTACTGGGCGTAAAGCGTACGTAGGCGGATTAGTCAGTCAGAGGTGAAATCCCAGGGCTCAACCCTGGAACTGCCTTTGATACTGCTAGTCTTGAGTTCGAGAGAGGTGAGTGGAATTCCGAGTGTAGAGGTGAAATTCGTAGATATTCGGAGGAACACCAGTGGCGAAGGCGGCTCACTGGCTCGATACTGACGCTGAGGTACGAAAGTGTGGGGAGCAAACAGGATTAGATACCCTGGTAGTCCACACCGTAA
+
EGGGGEGGDCFFGGGGGGGGGGGGGFFFGGGGGGGFGGGGGGGGGEFGGFGGGGGGGGFGGGGGGGGGFFGGGGGGGGCACFGGGGGGGGGGGGGGGGGGGGGGGGGGGGGGGGGGGGGGGGGGGGGGGGGGGGGGGGGGGGGGGGGFFGGGGGGGGGGGGGGGDGFGGGGGGGGCEGGGGGGG<FGGGGGGGGGGGGGGGGGGGGGGG*07>8;FGGGGGEGGGGGGFFGGGGGFGGGGDGDF;EGGGGFFFFGGFFFFGGGGFFGFBFBFFGFFFFFFGG
@M02352:288:000000000-CKWC8:1:1101:20299:9428 1:N:0:TAGCCCTC+ACTTCATA
GACGGAGGGGCCTAACGTTATTCGGTATTACTGGGCTTAAAGCGCGCGTAGGCGGATCAGAAAGTATAAGGTGAAATCCCAGGGCTCAACCCTGGAACTGCCTTATAAACTCCTAGGCTTGAGTTCGATAGAGGTGATTGGAATTCCAGGTGTAGCGGTGAAATGCGTAGATATTTGACGGAACACCGGTGGCGAAGGCGGCTCACTGGCTCGATACTGACGCTGAGGTACGAAAGCGTGGGGAGCGAACAGGATTAGATACCCTGGTAGTCCACGCCGTAA
+
AFGG-@+7@+++,;,CFGG,FFGGG,FG9FGGGGGG8FGGGGGG7+@FGGGGGGG:F=,C,B,BF,5,,,CFGGGG9FGGG8BFGGGGGGG7FGGGG@FGG8FD,8CEGG<FG,,,,:B>CFG>=,@F,@F<FGGGG,3EFGFFF;==,@FG,EF9CEGGGGGG,DGG5CGFGGF,,,,6:FGGGGG**FFGGGGG*=BE**:EEECGG=FG**;:?ECFGGG=EGFC0CFGGGGF**1;EG)-7@3DEG)78?DF?F4@EGFF*8CF<FFAF**(4::>GD
@M02352:288:000000000-CKWC8:1:1101:21647:9436 1:N:0:TAGCGCTC+ACTGCATA
TACGGAGGGTCCAAGCGTTATCCGGAATCATTGGGTTTAAAGGGTCCGCAGGCGGTCAATTAAGTCAGAGGTGAAATCCCATAGCTTAACTCTGGAACTGCCTTTGATACTGGTTGACTTGAGTTATACGGAAGTAGATAGAATGTGTAGTGTAGCGGTGAAATGCATAGATATTACACAGAATACCGATTGCGAAGGCAGTCTACTACGTATATACTGACGCTCATGGACGAAAGCGTGGGGAGCGAACAGGATTAGATACCCTGGTAGTCCACGCCGTAA
+
GGGGGGGGGGFGGGGGGGGGGGGGGFGGGGGGGGGGGGGGGGGGGGGGGGGGGGGGGGGGGGGGGGGGGGGGGGGGGGGGGGGGGGGGGGG,EGGGGGGGGGGGGGGGGGGGGGGGGGGGGFGGGGGGGGGG+CFGGGGGGGFGGGGGGGGGGFGGGGGGGGGGGGGGGGGGGFFGGGGGGGFGGGGGGGGGGGGGGGGGGFGGGGGCFGGGGGGFGGGGGGGGGGGGGGGDEGGFGGGGGGF:BFCDGGFFF:<FBFFFGGGFFFGFDFA<?FFFFFFFGG
@M02352:288:000000000-CKWC8:1:1101:22897:9475 1:N:0:TAGCGCTC+ACTGCATA
TACGGAGGGTCCGAGCGTTATCCGGAATTATTGGGTTTAAAGGGTCCGTAGGCGGGCCGGTAAGTCAGTGGTGAAAGTCTGCAGCTCAACTGTAGAATTGCCTTTGATACTGTCGGTCTTGAGTTATAGTGAAGTTGCCGGAATATGTAGTGTAGCGGTGAAATGCATAGATATTACATAGAACACCGATTGCGAAGGCAGGTGACTAACTGTATACTGACGCTGATGGACGAAAGCGTGGGGAGCGAACAGGATTAGATACCCTGGTAGTCCACGCCGTAA
+
GGGGGFGGGGGGGGGGGGGGFGGGGEGGGGGGGGGGGGGGGGGGGGGGGGGGGGGGGGGGGGGGGGGGGGGGGGGGGGGGGGGGGGGGGGGGGGGGGGGGGGGGGGGGGGGGGGGGGGGGGFGGGGGGGGGG9FFGGGGGGGGGFGGGGGGGGGGGGGGGFGGGGGGGGGGGGGGGGGGGGGGGFGGGGGGGGGGGGGGGGGGGGGGGFGGGGGGGGGFGGGGGGGGGCFGGGGGDGCGGGGFFFFDGGGFFFFGGFFFFGGGGFFGFAFFFFFF<FFFBDD
@M02352:288:000000000-CKWC8:1:1101:8995:9483 1:N:0:TAGCGCTC+ACTGCATA
TACGGAGGGGGTTAGCGTTGTTCGGAATTACTGGGCGTAAAGCGCACGTAGGCGGATTGGAAAGTAGGGGGTGAAATCCCAGGGCTCAACCCTGGAACGGCCTCCTAAACTATCAGTCTAGAGTTCGAGAGAGGTGAGTGGAATTCCAAGTGTAGAGGTGAAATTCGTAGATATTTGGAGGAACACCAGTGGCGAAGGCGGCTCACTGGCTCGATACTGACGCTGAGGTGCGAAAGCGTGGGGAGCAAACAGGATTAGATACCCTGGTAGTCCACGCCGTAA
+
GGGGGBFFGGGFGGGGGGGGGGGGGGGGGGGGGGGGGGGGGGGGGGGGGGGGGGGGEGGGGGGGGGGGGGGGGGGGGGGGGGGGGGGGGGGGGGGGGGGGGGGGGGGGGGGGGGGGGGGGGGGGGGGGGGGFEFGGGGGGGGGGGFGGGFFGGGGGGGGGGGGGGFGGGGCGGGGGGGGGGGGGGGGGGFFDGGGGGDCGGGGGGGGFFGGGGGGGEGGGFGCGGG=EGGGGGDGFGGGGGGF09DF<FFFFFFGGFFBFGGGGFFGFFFADFFFFFF>1DD
@M02352:288:000000000-CKWC8:1:1101:16137:9528 1:N:0:TAGCGCTC+ACTGCATA
TACGGAGGGTCCGAGCGTTATCCGGAATCATTGGGTTTAAAGGGTCCGCAGGCGGTCAATTAAGTCAGAGGTGAAATCCCATAGCTTAACTATGGAACTGCCTTTGATACTGGTTGACTTGAGTCATATGGAAGTAGATAGAATGTGTAGTGTAGCGGTGAAATGCATAGATATTACACAGAATACCGATTGCGAAGGCAGTCTACTACGTATGTACTGACGCTCATGGACGAAAGCGTGGGGAGCGAACAGGATTAGATACCCTGGTAGTCCACGCCGTAA
+
GGGGGGGGGGGGGGGGGGGGGGGGGFGGGGGGGGGGGGGGGGGGGGGGGGGGGGGGGGGGGGGGGGGGGGGGGGGGGGGGGGGGGGGGGGGGGGGGGGGGGGGGGGGGGGGGGGGGGGGGGGGGGGGGGGGGGGGGGGGGGGFFFGGGGGGGGGGGGGGGGGGGGGGGGGGGGGGGGGGGGGGFGGGGGGGGGGGGGGGGGGGGGGGGGGGGGGGGGGGGGGGGGGGGGGGGGGGFGGGGGGFFFFGGGGFFFFGGBFFFGGGGFFGFFFFFFGFFFFFFGG
@M02352:288:000000000-CKWC8:1:1101:15898:9534 1:N:0:TAGCGCTC+ACTGCATA
TACGGAGGGTCCAAGCGTTATCCGGAATCATTGGGTTTAAAGGGTCCGCAGGCGGTCAATTAAGTCAGAGGTGAAATCCCATAGCTTAACTATGGAACTGCCTTTGATACTGGTTGACTTGAGTTATACGGAAGTAGATAGAATGTGTAGTGTAGCGGTGAAATGCATAGATATTACACAGAATACCGATTGCGAAGGCAGTCTACTACGTATGTACTGACGCTCATGGACGAAAGCGTGGGGAGCGAACAGGATTAGATACCCTGGTAGTCCACGCCGTAA
+
GGGGGFGGGG@FEFGGGGGGFEFFGGGG@FDGGGG@6FGGGGGGGECFGGGGDGGGC:FFGGGGGGGGGGGGGGGGAFGGFBFFFF5FGGFFFGGGGGGGG<FGGGG9FGGGGGC+BFGBFGGGGCG95=CF7F@,E<FGGGGGGGG@=FGGGGGGGGGGGGGGGGCGGGG9FGGGGGC;DFGGFGGGCF:FGGGGGGGCE@F@@FGB@8;FC?<FGGGGGEGGGGGG67CDGGGFGGGGGGFBBFCDGGFFFFGGFFFFGGGGFFGFFFFFFGFFFFFFGG
@M02352:288:000000000-CKWC8:1:1101:24187:9578 1:N:0:TAGCGCTC+ACTGCATA
TACGGAGGGTGCAAGCGTTATCCGGAATCATTGGGTTTAAAGGGTCCGCAGGCGGTCAATTAAGTCAGAGGTGAAATACCATAGCTCAACTATGGAACTGCCTTTGATACTGGTTGACTTGAGTTATACGGAAGTAGATAGAATAAGTAGTGTAGCGGTGAAATGCATAGAGATTACTTAGAATACCGATTGCGAAGGCAGTCTACTACGTATATACTGACGCTCATGGACGAAAGCGTGGGGAGCGAACAGGATTAGATACCCTGGTAGTCCACGCCGTAA
+
GGGGGGGGGGGGGGGGGGGGGGGGGGGGGGGGGGGGGGGGGGGGGGGGGGGGGGGGGGGGGGGGGGGGGGGGGGGGGGGGGGGGGGGGGGGGGGGGGGGGGGGGGGGGGGGGGGGGGGGGFGGGGGGGGGGGGGGGGGGGGGGGGGGGGGGGGGFGGGGGGGGGGGADGGGGGGGGGGGGGGFGGGGGGEGGGGGGGGGGGGGGGGGGGGGGGGGFGGGGGGGGGGGGGGGGGGGFGGGGGGFFFFGGGGFFFFGGFFBFGGGFFFGFFFFFFGFFFFFFGG
@M02352:288:000000000-CKWC8:1:1101:18899:9580 1:N:0:TAGCGCTC+ACTGCATA
TACGGAGGGGGTTAGCGTTGTTCGGAATTACTGGGCGTAAAGCGCACGTAGGCGGATCAGAAAGTATAGGGTGAAATCCCAGGGCTCAACCCTGGAACTGCCTTATAAACTCCTGGTCTTGAGTTCGAGAGAGGTGAGTGGAATTCCAAGTGTAGAGGTGAAATTCGTAGATATTTGGAGGAACACCAGTGGCGAAGGCGGCTCACTGGCTCGATACTGACGCTGAGGTGCGAAAGTGTGGGGAGCAAACAGGATTAGATACCCTGGTAGTCCACACCGTAA
+
GGGGGGGGGGGFGGGGGGGGGGGGGGGGGGGGGGGGGGGGGGGGGGGGGGGGGGGGGGGGGGGGGGGGGGGGGGGGGGGGGGGGGGGGGGGGGGGGGGGGGGGGGGGGGGGGCFGGGGGGGGGGGGGGGGGGGGGGGGGGGGGGGGGGGGGFGGGGGGGGGGGGGGGGFGGGGGGGGGGGGGGGGGGGGGGGGGGGGGGGGGGGGGGGGGGCGGGGGGGGGGGGGGGGGDGGEGGFGGCFGGFFFFGGGFFFFFGFBFFFGG<FFFGFFFFFFGFFFFFBGD
@M02352:288:000000000-CKWC8:1:1101:4377:9582 1:N:0:TAGCGCTC+ACTGCATA
TACGGAGGGTCCAAGCGTTATCCGGAATCATTGGGTTTAAAGGGTCCGCAGGCGGTCAATTAAGTCAGAGGTGAAATCCCATAGCTTAACTATGGAACTGCCTTTGATACTGGTTGACTTGAGTCATATGGAAGTAGATAGAATGTGTAGTGTAGCGGTGAAATGCATAGATATTACACAGAATACCGATTGCGAAGGCAGTCTACTACGTATGTACTGACGCTCATGGACGAAAGCGTGGGGAGCGAACAGGATTAGATACCCTGGTAGTCCACGCCGTAA
+
GGGGGGGGGGGGGGGGGGGGGGGGGGGGGGGGGGGGGGGGGGGGGGGGGGGGGGGGGGGGGGGGGGGGGGGGGGGGGGGGGGGGGGGGGGGGGGGGGGGGGGGGGGGGGGGGGGGGGGGGGGGGGGGGGGGGGGGGGGGGGGGGGGGGGGGGGGGGGGGGGGGGGGGGGGGGGGGGGGGGGGGGGGGGGGGGGGGGGDGGGGGGGGGGGGGGGGGGGGGGGGGEGGGGGGGGGGGFGGGGGGFFFFGGEGFFFFGGFFFFGGGGFFGFFFFFFGFFFFFFGG
@M02352:288:000000000-CKWC8:1:1101:14834:9586 1:N:0:TAGCGCTC+ACTGCATA
TACGGAGGGGGTTAGCGTTGTTCGGAATTACTGGGCGTAAAGCGTACGTAGGCGGATTGGAAAGTTGGGGGTGAAATCCCAGGGCTCAACCCTGGAACTGCCTCCAAAACTATCAGTCTAGAGTTCGAGAGAGGTGAGTGGAATTCCAAGTGTAGAGGTGAAATTCGTAGATATTTGGAGGAACACCAGTGGCGAAGGCGGCTCACTGGCTCGATACTGACGCTGAGGTACGAAAGTGTGGGGAGCAAACAGGATTAGATACCCTGGTAGTCCACACCGTAA
+
GGGGGGGGGGGFGGGGGGGGGGGGGGGGGGGGGGGFGGGGGGGGGGGGFGGGGGGG@CFD9FFGGDGGGGGGGGGGGGGGGGGGGGGGGGGGGGGGGGGGGGGGDFGCGGGGGGGGGFGGGGGGCFEGGGGGGGGGGGGFGGGGGGGGGGGGGGGFGGGGGGGGGGGGGGGGGGGGGGGGGGGFGGGGGGCGGGGGGGGGGGGDGGGGGGFCEEGGGGGGGGGGEGGGGGGGGGGFGGGGGGFBFFGGGGFFFFGGFFFFGGGGFFGFFFFFFGFFFFFFGD
@M02352:288:000000000-CKWC8:1:1101:19065:9618 1:N:0:TAGCGCTC+ACTGCATA
TACGGAGGGGGTTAGCGTTGTTCGGAATTACTGGGCGTAAAGCGCGCGTAGGCGGACTGTAAAGTTGGGGGTGAAATCCCAGGGCTCAACCCTGGAACTGCCTCCAAAACTCACAGTCTTGAGATCGAGAGAGGTGAGTGGAATTCCGAGTGTAGAGGTGAAATTCGTAGATATTCGGAGGAACACCAGTGGCGAAGGCGGCTCACTGGCTCGATACTGACGCTGAGGTGCGAAAGCGTGGGGAGCAAACAGGATTAGATACCCTGGTAGTCCACGCCGTAA
+
GGGGGFGGGGGGGGGGGGGGGGGGGGGGGGGGGGGGGGGGGGGGGGGGGGGGGGGGGGGGGFGGGGGGGGGGGGGGGGGGGGGGGGGGGGGGGGGGGGGGGGGGGGGGGGGGGGGGGGGGGGGGGGGGGGGGGGGGGGGGGGGGGGGGGGGGGGGGGGGGGGGGGGGGGGGGGGGGGGGGGGGGGGGGGGGGGGGGGGGGGGGGGGGGGGGGGGGGGGGGGGGGGGGGGGGGGGGEGGGGGGFFFFFFGGFFFFCCBFFFGGGGFFD?AFFFFGFFFFEFGD
@M02352:288:000000000-CKWC8:1:1101:11453:9627 1:N:0:TAGCGCTC+ACTGCATA
TACGGAGGGGGTTAGCGTTGTTCGGAATTACTGGGCGTAAAGCGCACGTAGGCGGATCAGAAAGTAAGGGGTGAAATCCCAGGGCTCAACCCTGGAACTGCCTCTTAAACTCCTGGTCTTGAGTTCGAGAGAGGTGAGTGGAATTCCGAGTGTAGAGGTGAAATTCGTAGATATTCGGAGGAACACCAGTGGCGAAGGCGGCTCACTGGCTCGATACTGACGCTGAGGTGCGAAAGTGTGGGGAGCAAACAGGATTAGATACCCTGGTAGTCCACACCGTAA
+
GGGGGGGGGGGGGGGGGGGGGGGGGGGGGGGGGGGGGGGGGGGGGGGGGGGGGGGGGGGGGGGGGGGGGGGGGGGGGGGGGGGGGGGGGGGGGGGGGGGGGGGGGGGFGGGGGGGGGGGGGGGGGGGGGGGGGGGGGGGGGGGGGGGGGGGGGGGGGGGGGGGGGGGGGGGGGGGGGGGGGGGGGGGGGGGGGGGGGGGGGGGGGGGGGGGGGGGGGGGGGGGGGGGGGFGGGEGFGGGGGG@<BFGFFFFFFBGGFFFFGGGGFFGFFFFFFGFFF?DBFG
@M02352:288:000000000-CKWC8:1:1101:11196:9651 1:N:0:TGGCGCTC+ACTGCATA
TACGGAGGGGGCTAGCGTTGTCCGGAATTACTGGGCGTAAAGCGTGCGCAGGCGGATCAGCAAGTCAAGGGTGAAATCCCAGGGCTCAACCCTGGAACTGCCTTATAAACTGCTGGTCTTGAGTTCGAGAGAGGCGGGTGGAATTCCAAGTGTAGAGGTGAAATTCGTAGATATTTGGAGGAACACCAGTGGCGAAGGCGGCTCACTGGCCCGAAACTGACGCTGAGGTCCGAAAGTGTGGGGAGCAAACAGGATTAGATACCCTGGTAGTCCACACCGTAA
+
GGGGDGGGGGG+6FGGGGGCG9FGGG+DGGGGGGG8FGGGGG,F?,BF+@FCGGG:++,5,CFFE,,,CEFGGGGGEFFG8FGGGGGGGGGG8DG,BDFGG,3C,<<FDFG,F=FE,@F<@C>F,@77D<FCFC***44CFF?FGFF9,7<FFFG9FGFFGGGG<F:CFE5:?FC+?BFGGGFG>FEGFGGGDGGGGEGGEC=5:CFGC5*/:8*/2AEGDC*2;<FF6*9<EEGB7CGGG=:02>GG6/7<4:FG?=4*0CFC?F3/6/<A6*9466:4CD
@M02352:288:000000000-CKWC8:1:1101:24469:9668 1:N:0:TAGCGCTC+ACTGCATA
TACGGAGGGTGCAAGCGTTAATCGGAATTACTGGGCGTAAAGCGCGCGTAGGCGGCTTGTTAAGCCAGATGTGAAAGCCCCGGGCTCAACCTGGGAACTGCATTTGGAACTGGCAGGCTAGAGTACAGTAGAGGGTGGTGGAATTTCCAGTGTAGCGGTGAAATGCGTAGAGATTGGAAGGAACATCAGTGGCGAAGGCGGCCACCTGGACTGATACTGACGCTGAGGTGCGAAAGCGTGGGGAGCAAACAGGATTAGATACCCTGGTAGTCCACGCCGTAA
+
GGGGGGGGGGGGGGGGGGGGGGGGGGGGGGGGGGGGGGGGGGGGEGGGGGGEGGGGDGGGGGGGGGGGGGGGFGGGCFFGGGGGGGGGGGGGFGGGGGGGGGGGGGGGGGGGGGGGGGGGGGGFGGGGGGGGGGDFGGFGGGGGGGGGGGFGGGGGEGEGGGGGGGGEEGGFGF7CGGGGGGGGGGGGG?FFGGGGGGD5EGGGFGGGGGGGGGGGGGGGGGGG=CFGG5<CGGGEGGGGGGFFFFGGGGFF?09C?FAFFGGGFFGFA?AAFFFFFFF;GG
@M02352:288:000000000-CKWC8:1:1101:16092:9695 1:N:0:TAGCGCTC+ACTGCATA
TACGGAGGGGGTTAGCGTTGTTCGGAATTACTGGGCGTAAAGCGTACGCAGGCGGATTGGAAAGTTGGGGGTGAAATCCCAGGGCTCAACCCTGGAACTGCCTCCAAAACTATCAGTCTAGAGTTCGAGAGAGGTGAGTGGAGTTCCAAGTGTAGAGGTGAAATTCGTAGATATTTGGAGGAACACCAGTGGCGAAGGCGGCTCACTGGCTCGATACTGACGCTGAGGTACGAAAGTGTGGGGAGCAAACAGGATTAGATACCCTGGTAGTCCACGCCGTAA
+
GGGGGFFGGGGGGGGGGFGGGGGGGGGGGGGGGGGGGGEGGGGGGGGGGGGGGGGGGGGGGGGGGGGGGGGGGGGGGGGGGGGGGGGGGGGGGGGGGFGGGGGGGGGGGGGGGGGGGGGGGGGGGGGGGGGGGGGGGGGGGGGGGGGGGGGGGGGGGGGGGGGGGGGG*CGFGGGGGGGGGGGGGGGGGGGGGGGGGGGGGGGGGGGGGGGGGGGGEGGGGGGGGGGGGGGGGGGFGGGGGGFFFFGGGGFFFFCFFFFFGFGGFFGFFFAAFGFF>FFFGD
@M02352:288:000000000-CKWC8:1:1101:18228:9706 1:N:0:TAGCGCTC+ACTGCATA
TACGGAGGATCCAAGCGTTATCCGGAATCATTGGGTTTAAAGGGTCCGTAGGTGGATAATTAAGTCAGAGGTGAAATCTTGCCGCTTAACGGTAAAATTGCCTTTGATACTGGTTGTCTTGAGTTATTATGAAGTGGTTAGAATATGTAGTGTAGCGGTGAAATGCATAGATATTACATAGAATACCAATTGCGAAGGCAGATCACTAATAATATACTGACACTGATGGACGAAAGCGTGGGGAGCGAACAGGATTAGATACCCTGGTAGTCCACGCCGTAA
+
GGGGGGGGGGGGGGGGGGGGGGFGGGGGGGGGGGGGGGGGGGGGGGGGGGGGFGGGGGGGGGFGGGGGGGGGGGGGGGGGGGGGGGGGGGGGGGGGGGGGGGGGGGGGGGGGGGGGGGGGFGGGGGGGGGGGGFGGGGGGGGGGGGGGGGGGGGGGGGGGGGGGGGGGGGGGGGGGGGGGGGGGGGGGGGGGGGGGGGGGGGGGGGGGGGGGGGGGGGGGGGGGGGGGGGGGGGGFGGGGGGFFFFGGEGFF:BGGBFFFGGGGFFGFBFAF=GFF>?FBDD
@M02352:288:000000000-CKWC8:1:1101:12109:9727 1:N:0:TAGCGCTC+ACTGCATA
TACGGAGGATCCAAGCGTTATCCGGAATCATTGGGTTTAAAGGGTCCGTAGGTGGATAATTAAGTCAGAGGTGAAATCTTGCCGCTTAACGGTAAAATTGCCTTTGATACTGGTTGTCTTGAGTTATTATGAAGTGGTTAGAATATGTAGTGTAGCGGTGAAATGCATAGATATTACATAGAATACCAATTGCGAAGGCAGATCACTAATAATATACTGACACTGATGGACGAAAGCGTGGGGAGCGAACAGGATTAGATACCCTGGTAGTCCACGCCGTAA
+
GGGGGGGGGGGGGGGGGGGGFGGGGGGGGGGFGGGGGGGGGGGGGGGGGGGGGGGGGGGGGGGGGGGGGGGGGGGGGGGGGGFGGGGGGGGGGGEGFGGCGGGGGGGGAFFFGGGGGGGGGGGGGGGGGGGGGGGGGGGGGGGGFGGGGGGGGGGGGGGGGGGGGGGGGGGGGGGGGGGGGGGGGGGFFFFGGGGGGGGGGGFGGGGGGGGGGGGGGGGFGGGGGGGGGGGGGGGFFGDGDDEFFFGGGDFFFFFGFFFFGGGGFFGFFFFFFGFBFF>>GD
@M02352:288:000000000-CKWC8:1:1101:3348:9775 1:N:0:TAGCGCTT+ACGGCATA
TACGGAGGGTCCAAGCGTTATCCGGAATCATTGGGTTTAAAGGGTCCGCAGGCGGTCAATTAAGTCAGAGGTGAAAGCCCATCGCTCAACGATGGAACTGCCTTTGATACTGGTTGACTTGAGTTATACGGAAGTAGACAGAATTAGTAGTGTAGCGGTGAAATGCATAGATATTACGTAGAATACCGATTGCGAAGGCAGTCTACTACGTATATACTGACACTCATGGACGAAAGCGTGGGGAGCGAACAGGATTAGATACCCTGGTAGTCCACGCCGTAA
+
GGGGGGGG7CFG<FGGGGGGGGGGGG:D6FGGGGGFEGGGGGGG8,CF+CFG7FG+@CCFGGGGGGGG9EFGGGGGG8A+,,:BFFGGGG7+D<:FF8FGG8,?FGDGGGGGGBFG8FGGGGGG9C,3,3@F+CFDFD,<DFGG,@FFAFGGGGGGGGGGGGGGGGCFGGGGGGCGG*6?FGG93FGGGDFGGGGGGGGGGE0<<FGC9/00?+4?FGGGG+2A*;CG??FGGGGF4EGGGGD?>F<GGGFFFFGGFFBFGG6FFFGFFFFFFG@09(83CC
@M02352:288:000000000-CKWC8:1:1101:7426:9885 1:N:0:TAGCGCTC+ACTGCATA
TACGGAGGGTTCAAGCGTTATCCGGAATCATTGGGTTTAAAGGGTCCGCAGGCGGTCAATTAAGTCAGAGGTGAAATCCCATAGCTTAACTATGGAACTGCCTTTGATACTGGTTGACTTGAGTTATACGGAAGTAGATAGAATAAGTAGTGTAGCGGTGAAATGCATAGATATTACTTAGAATACCGATTGCGAAGGCAGTCTACTACGTATATACTGACGCTCATGGACGAAAGCGTGGGGAGCGAACAGGATTAGATACCCTGGTAGTCCTAGCTGTAA
+
GGGGGGGGGGFGGGGGGGGGF9FCGGGGGGGGGGGF@FGGGGGGG@8@:FGGGGGC>BFGGGGGGGCGG@FGGGGGGGGFGGFGGGCGGGAFGGGGGGGGGDGGCEGBFGGGGGGEGGGGGGGGGGGDFFGG=FGGGGGGGGGGGFAGFGGGGGGFGGGDGGGGCGDGGGGCFFFFCB>EGGGGGGGGGGGGGGGGGGGFCGGGGGGGFE<9CEGGCFGGGGGGC>CECCFGGGGFGGGGGGFFFFGGGGFFF:FGFFFFGGGGFFGFBFFFFCFFFFFBGG
@M02352:288:000000000-CKWC8:1:1101:25838:9924 1:N:0:TAGCGCTC+ACTGCATA
TACGGAGGGTCCAAGCGTTATCCGGAATCATTGGGTTTAAAGGGTCCGCAGGCGGTCAATTAAGTCAGAGGTGAAATCCCATAGCTTAACTATGGAACTGCCTTTGATACTGGTTGACTTGAGTTATACGGAAGTAGATAGAATAAGTAGTGTAGCGGTGAAATGCATAGATATTACTTAGAATACCGATTGCGAAGGCAGTCTACTACGTATGTACTGACGCTCATGGACGAAAGCGTGGGGAGCGAACAGGATTAGATACCCTGGTAGTCCACGCCGTAA
+
GGGGGGGGGGGGGGGGGGGGGGGGGGGGGGGGGGGGGGGGGGGGGGGGGGGGGGGGGGGGGGGGGGGGGGGGGGGGGGGGGGGGGGGGGGGGGGGGGGGGGGGGGGGGGGGGGGGGGGGGGGGGGGGGGGGGGGGGGGGGGGGGGGGGGGGGGGGGGGGGGGGGGGGGGGGGGGGGGGGGGGGGGGGGGGGGGGGGGGGGGGGGGGGGGGGGGGGGGGGGGGGGGGGGCEGGGGGFDC9CEGFFFFGGGGB@FFGGFFFFGGFGFFGFFFBB=D@BFFF>GG
@M02352:288:000000000-CKWC8:1:1101:7127:9927 1:N:0:TAGCGCTC+ACTGCATA
TACGGAGGGGGTTAGCGTTGTTCGGAATTACTGGGCGTAAAGCGCACGTAGGCGGATCAGAAAGTATAGGGTGAAATCCCAGGGCTCAACCCTGGAACTGCCTTGTAAACTCCTGATCTTGAGTTCGAGAGAGGTGAGTGGAATTCCGAGTGTAGAGGTGAAATTCGTAGATATTCGGAGGAACACCAGTGGCGAAGGCGGCTCACTGGCTCGATACTGACGCTGAGGTGCGAAAGCGTGGGGAGCAAACAGGATTAGATACCCTGGTAGTCCACGCCGTAA
+
GGGGGGGGGGGGGGGGGFGGGGGGGGGGGGGGGGGGGGGGGGGGGGGGGGGGGGGGGGGGGGGGGGGGGGGGGGGGGGGGGGGGGGGGGGGGGGGGGGGGGGGGGGGGGGGGGGGGGGGGGGGGGGGGGGGGGGGGGGGGGGGGGGGGGGGGGGGGGGGGGGGGGGGGGGGGGGGGGGGGGGGGGGGGGGGGGGGGGGGGGGGGGGGGGGGGGGGGGGGGGGGGGGGGGGGGGGGFGGGGGGFFFFGGGGFFFFGGFFFFGGAFFFGFDFFFFGFFFFFFGG
@M02352:288:000000000-CKWC8:1:1101:5812:10002 1:N:0:TAGCGCTC+ACTGCATA
TACGGAGGGTCCGAGCGTTATCCGGAATCATTGGGCTTAAAGGGTCCGCAGGCGGTTGATTAAGTCAGAGGTGAAATCCCATAGCTTAACTATGGAACTGCCTTTGATACTGGTTGACTTGAGTCATATGGAGGTAGATAGAATGTGTAGTGTAGCGGTGAAATGCATAGATATTACACAGAATACCGATTGCGAAGGCAGTCTACTACGTATGTACTGACGCTCATGGACGAAAGCGTGGGGAGCGAACAGGATTAGATACCCTGGTAGTCCACGCCGTAA
+
GGGGGCFEG,;C@CFGGFGCFEFGGEEG,E,CEFG,,CEDEF,FCFFG7FGGGGG7+8E9?FGGGBF?,CDFGGGGGEGGG94BEE,FFG<,CFFGGGGGDFGG9FF,CBD9,B9F,EFGGFFG9DDD@<@F,@F,3,@,@FCFC=<=CFCBFFFCFGGGGGGGGG9DFFGGGGG9,,,?DFG;CFF*<F*=EGGCGDG6;<C9CCF+<8;++2?9>FGGGGGG5>9C+<9CEEGFFGGDGGFBFF5DEDF??FGGFFFFGGGGF>GFAFFFFGFF>?E>GG
@M02352:288:000000000-CKWC8:1:1101:3328:10012 1:N:0:TAGCGCTC+ATTGCATA
TACGGAGGATCCAAGCGTTATCCGGAATCATTGGGTTTAAAGGGTCCGTAGGTGGATAATTAAGTCAGAGGTGAAATCTTGCCGCTTAACGGTAAAATTGCCTTTGATACTGGTTGTCTTGAGTTATTATGAAGTGGTTAGAATATGTAGTGTAGCGGTGAAATGCATAGATATTACATAGAATACCAATTGCGAAGGCAGATCACTAATAATCAACTGACACTGATGGACGAAAGCGTGGGGAGCGAACAGGATTAGATACCCTGGTAGTCCACGCCGTAA
+
GGGGGGGGCFCFGGGGGGGGGGGDGEGGGGGGGGGFGDFCFEFGGGGGGGGGGGGGGGGGGGFGGGGGGGGGFGGGGGGGGGGGGDFGGGGGGGGGGGGGGGGGGGGGFGGGGGGGGGGGGFGGGGGGGGGGGGGGGGGGGGGGGGGGGGGGGGGGGGGGGGGGGGGGGGGCG9EGGGFFFGG9DFFFGCFGGGGGGGGFDGGGGEGFGGGGGGFFGFGFGCFGGGGGGGGGGGGFFGGGGGFFFFDGCDBFFFGG?FFFGFC7=>FFFFF<FF?B>:>BDC
@M02352:288:000000000-CKWC8:1:1101:15831:10014 1:N:0:TAGCGCTC+ACTGCATA
TACGGAGGATCCAAGCGTTATCCGGAATCATTGGGTTTAAAGGGTCCGTAGGTGGATAATTAAGTCAGAGGTGAAATCTTGCCGCTTAACGGTAAAATTGCCTTTGATACTGGTTGTCTTGAGTTATTATGAAGTGGTTAGAATATGTAGTGTAGCGGTGAAATGCATAGATATTACATAGAATACCAATTGCGAAGGCAGCTCACTAATAATCAACTGACACTGATGGACGAAAGCGTGGGGAGCGAACAGGATTAGATACCCTGGTAGTCCACGCCGTAA
+
GGGGEGGGGFCFFGGGGGGGGGGGGGDG<F@FGGGGEFGGGGGGG,CFGGGG<FGCF<CEEGGGGGGGGGGGGGGGGGGDFGFFGG+CGG7FFFGFGGGGGEFGGGGFGGGGGFECGGGGGGGGFGG<FCFG<FFDGFFFFGGGDFFGGGGGGGGGGGGGGGGGGGGGGGGGGGFGGFGFGGGGGGGGGGGGGGGGGGGFG*=BFGGFF?DFGCFGGGGGGFGGGGGGFCCDGGGFCGGGGGFBFFCDGGFFFFGGFFFFGGGGFFGFFFFFFGFFFFFFGG
@M02352:288:000000000-CKWC8:1:1101:28456:10135 1:N:0:TAGCGCCC+ACTGCATA
TACGGAGGGGACTAGCGTTGTCCGGAATTACTGGGCGTAAAGCGCGCGTAGGCGGATTAGTAAGTCAGAGGTGAAATCCCAGGGCTCAACCCTGGAACTGCCTTTGATACTGCAAGTCTTGAGTTCGAGAGAGGTGAGTGGAATTCCGAGTGTAGAGGTGAAATTCGTAGATATTCGGAGGAACACCAGTGGCGAAGGCGGCTCTCTGGCTCGATACTGACGCTGAGGTGCGAAAGTGTGGGGAGCAAACAGGATTAGATACCCTGGTAGTCCAAACTGTAA
+
CFGGGFFF@@+@,CFFGGGEG,FFGGEG,F,CFFGGGCFEGGAFGGGGGGGGG7F7FG9,<5CFGGG9F=FFGGGGDGGC>=F:3=+CFF<+83>,BDGGG,E3FGD8DFGGC,@,:EFFGGGGCGE7,@F*CF,3@DFFFGGDGGGG@FGGGGGFGGGGGGGG,CGCGGGGGGC+=EE1BFFFGGG*FG@BEGGGGDGGGD8:+<CFG+2+::CFDGGGFGGGGGGG?FGDEEGFC:*CEGFBBBCGFF@FF?GG?FF?<C?CFFGFFF2<@**.8)=<F>
@M02352:288:000000000-CKWC8:1:1101:9262:10147 1:N:0:TAGCGCTC+ACTACATA
TACGTAGGGGGTTAGCGTTGTTCGGAATTACTGGGCGTAAAGGGTACGTAGGCGGATAAGCCAGTCAGAGGTGAAATCCCAGGGCTCAACCCTGGAACTGCCTTTGATACTGTTTGTCTTGAGTTCGAGAGAGGTGAGTGGAATTCCGAGTGTAGCGGTGAAATGCGTAGATATTCGGAGGAACACCAGTGGCGAAGGCGGCTCACTGGCCCGATACTGACGCTGAGGCACGAAAGTGTGGGGAGCAAACAGGATTAGATACCCTGGTAGTCCACGCCGTAA
+
GGGG<EFG,CF++CFCGGGGG,EFGG,DFGGGGGG,FGGGGG,F6,6B:FG,FGG>7+9?,,BFGGGGG9FGGGGGGGGG8,BFGGGGGGGG,DGGGGGGG8FGGGG,EFGG,C,,BFFGGGGG,F+,@FGGGGG@F,7FFGCGGGG,*CFGGGG,CFGGGGGG,BGGGGGGGGE,=FGGGGGGGGGGGGGGGGGGGGGGG5E*AFGGG**1:**:CFGGGG=GGGGG5*9DGEGF*<FGGGFFFFGGGGFFFFGG?FBFGGGGFFGFAB>BFGF01,>9DD
@M02352:288:000000000-CKWC8:1:1101:24545:10155 1:N:0:TAGCGCTC+ACTGCATA
TACGGAGGGTCCAAGCGTTATCCGGAATCATTGGGTTTAAAGGGTCCGCAGGCGGTCAATTAAGTCAGAGGTGAAAGCCCATCGCTCAACGATGGAACTGCCTTTGATACTGGTTGACTTGAGTTATACGGAAGTAGATAGAATAAGTAGTGTAGCGGTGAAATGCATAGATATTACTTAGAATACCGATTGCGAAGGCAGTCTACTACGTATATACTGACGCTCATGGACGAAAGCGTGGGGAGCGAACAGGATTAGATACCCTGGTAGTCCACGCCGTAA
+
GGGFGGGGGCFGGDGGGFEGGGGGGGEG<EEFGGG,BCECEGEGFGGGGGGGGGGGGDGGGGGGGFGGGGGGGGGGGGGGGG<CGFGGGGBDFGGGGGGGGGGGCAFDGGGGG8FCDFGGGFGFGCCFGGGGGGGGGGGGGGGGGC>FDFFGGGGFGGGGGGGGGGGGGGGCGFGGGGGGGGGGGGGGGGGGGGGGGGGGGFECGGGGFGGGGGGGGGGGGGGGGGGGGGGGGGGFGGGGGGFFBEGGGGFFFFGGFFFFGGGFFFGFFFABFGFF;BFFGD
@M02352:288:000000000-CKWC8:1:1101:18326:10170 1:N:0:TAGCGCTC+ACTGCATA
TACGGAGGGTCCAAGCGTTATCCGGAATCATTGGGTTTAAAGGGTCCGCAGGCGGTCAATTAAGTCAGAGGTGAAATCCCATAGCTTAACTATGGAACTGCCTTTGATACTGGTTGACTTGAGTTATACGGAAGTAGATAGAATAAGTAGTGTAGCGGTGAAATGCATAGATATTACTTAGAATACCGATTGCGAAGGCAGTCTACTACGTATATACTGACGCTCATGGACGAAAGCGTGGGGAGCGAACAGGATTAGATACCCTGGTAGTCCACGCCGTAA
+
GFFGGDCFFGGGGGGGGGGGGGGGGDGGFGGGGGG@CGGGGGGGGGGGGGGGGGGGGGGGGGGGGGGGFFGGGGGGGGGGGGGFGGGGGGGGGGGGGGG,EFGGGGGGGGGGGEFGGGGGGGGGGGGGGGGFEFGGGGGGGGGGGGEFFGGGGGFFEEGGGGGGGGGGGGGGGGGGGGGGGGGGG9FDFGGGGGGGGDGGGGGGGGGGGGFFEGGGGGGGGGGCGGGGGGGGGGGFGGGGGGFBBEGGGGFFFBDGFFFFF?8FFFGFFFBFFGFFFFFFGD
@M02352:288:000000000-CKWC8:1:1101:16570:10182 1:N:0:TAGCGCTC+ACTGCATA
TACGGAGGGTCCAAGCGTTATCCGGAATCATTGGGTTTAAAGGGTCCGCAGGCGGTCAATTAAGTCAGAGGTGAAATCCCATAGCTTAACTATGGAACTGCCTTTGATACTGGTTGACTTGAGTTATACGGAAGTAGATAGAATAAGTAGTGTAGCGGTGAAATGCATAGATATTACTTAGAATACCGATTGCGAAGGCAGTCTACTACGTATATACTGACGCTCATGGACGAAAGCGTGGGGAGCGAACAGGATTAGATACCCTGGTAGTCCACGCCGTAA
+
GGGGGGGGGGGGGGGGGGGGGGGGGGGG<EFGGGGGGDGGFFGGGGGGGGGGGGGGGGGGGGFGGGGGGGGGGGGGGGGGGGGGGGGGGGGGDGGGGGGGGGGGGGGGFGGGGGGGGGGGGGGGGGGGGGGGGGGGGGGGGGDGGFGGGGGGGGGGGEGGGGGGGGGGGGGGGGGGGGGGGGFGGGGGGGGGGGGGGGGGGGGGGGGGGGGGGGGFGGGGGGGGGGGGGFGGGDGFGGDGGGFF;BGGDGFFFBFGFFFFGGGGFFGFFFFFFGF:>FFFDD
@M02352:288:000000000-CKWC8:1:1101:22284:10202 1:N:0:TAGCGCTC+ACTGCATA
TACGGAGGGGGTTAGCGTTGTTCGGAATTACTGGGCGTAAAGCGCACGTAGGCGGATCAGAAAGTATAGGGTGAAATCCCAGGGCTCAACCCTGGAACTGCCTTATAAACTCCTGGTCTTGAGTTCGAGAGAGGTGAGTGGAATTCCGAGTGTAGAGGTGAAATTCGTAGATATTCGGAGGAACACCAGTGGCGAAGGCGGTTTACTGGCTCATTACTACCGCTAGGGTTGGAAGTGTTGGGGGGCAACAGGATTTGATTACCCGGGTATTCAACACCGTAA
+
GGGGG@CFDGGGGFGGGGGGGGGGGGEGGGGGGGGGGGGGGGGGGEGGGGGGGGGGGGGGGGGGGGGGGGGGGGGGGGGGGGGGGGGG,FFFGGGGGGGGGGGGGGGFGFGGGGFGGGGGGGGGGGGGGGGGGGGGGGGGGGDFGGGGGGGGFGGGGGGGGFGGGGGGGGGGGGGGGGGGGGGGGGGGGGGGGDGGGGGGGGGGGGGF+80++03++0++0:***)2*0*))3+*0*+2AFC)((09C**)0()2*)*)*0<<*..55().6***)42),99
@M02352:288:000000000-CKWC8:1:1101:2907:10282 1:N:0:TAGCGCTC+ACTGCATA
TACGGAGGGTCCAAGCGTTATCCGGAATCATTGGGTTTAAAGGGTCCGCAGGCGGTCAATTAAGTCAGAGGTGAAATCCCATAGCTTAACTATGGAACTGCCTTTGATACTGGTTGACTTGAGTTATACGGAAGTAGATAGAATGTGTAGTGTAGCGGTGAAATGCATAGATATTACACAGAATACCGATTGCGAAGGCAGATCACTAACTCTATATTGACGCTGATGGACGAAAGCGTGGGGAGCGAACAGGATTAGATACCCTGGTAGTCCACGCCGTAA
+
GGGG7FCGGD,FGGGGGGGGGGGGEG:F@FADGGGG7FFFGFGF@<EF::F=FGG4+4CD,CFGGGGFF9FGGGGGGGGGCA<FGGAFFG<FEFG?FFGGG@FGGGGBFFGF,??C<FGCGGFGC?DCDDGG@CFFFFGGGGFGA<<FGGGGGFFGGGGGGGGGGGCFGGGGFGGGGFCCFGGGFGG7>*<DGGGEGGG8ECGGGGGC<9:+;<?@@FC;FGCCCC9F?6CCE8CDGGGGGGD<>F)9>DFFF?GG<F<FGFGGFFCF2=AFFGFFFFFFGD
@M02352:288:000000000-CKWC8:1:1101:4566:10291 1:N:0:TAGCGCTC+ACTGCATA
TACGGAGGGGGTTAGCGTTGTTCGGAATTACTGGGCGTAAAGCGCACGTAGGCGGATCAGAAAGTAAGGGGTGAAATCCCAGGGCTCAACCCTGGAACTGCCTCTTAAACTCCTGGTCTTGAGTTCGAGAGAGGTGAGTGGAATTCCGAGTGTAGAGGTGAAATTCGTAGATATTCGGAGGAACACCAGTGGCGAAGGCGGCTCACTGGCTCGATACTGACGCTGAGGTGCGAAAGTGTGGGGAGCAAACAGGATTAGATACCCTGGTAGTCCACACCGTAA
+
GGGGGGGGGGGCFGGGGGGGEGGGGGGGGGGGGGGGGGGGGGGGGDGGGGGGFGGCFBE=9EFGGDEGFCFGGGGGDFGGGGGGGGGGGGGGGGGGGGGGGGDGEDF@FGGFFFDGGGGGGFGGGGGGGGGGGGFGFGGGGGGGGCFF@FGGGGGGGGGGGGGGCFGGGGGGGGFFGFGGGGGGGFGGGGGGGGGGGGGGDGCGFFGGGGGGGGGGGGGGGGGGGGGGGGGGGGGFDGGGGGFFFFGGGFFFFFGGFFFFGGGGFFGFFFFFBFF:?FFFGG
@M02352:288:000000000-CKWC8:1:1101:22271:10301 1:N:0:TAGCGCTC+ACTGCATA
TACGGAGGGTGCGAGCGTTAATCGGAATTACTGGGCGTAAAGCGCATGCAGGTGGTTCATTAAGTCAGATGTGAAAGCCCGGGGCTCAACCTCGGAACTGCATTTGAAACTGGTGAACTAGAGTGCTGTAGAGGGGGGTAGAATTTCAGGTGTAGCGGTGAAATGCGTAGAGATCTGAAGGAATACCAGTGGCGAAGGCGGCCCCCTGGACAGACACTGACACTCAGATGCGAAAGCGTGGGGAGCAAACAGGATTAGATACCCTGGTAGTCCACGCCGTAA
+
GGGGGFGGGGGGGGGGGGGGFGGGGGGGGGGGGGGGGGGGGGGGGGGGGGGGGGGGGGGGGGGGGGGGGGGGGGGGGGGGGGGGGGGGGGGGGGGGFFGGGGGGGGGGGGGGGGGGGGGGGGGGGGGGGGGGGGGGGGGGGGGGGGGGGGGGGGGGGGGGGGGGGGGGGGGGGGFGGGGGGGGGGG+CGGGGGGGGGGGGGGGGGGGGGGGGGGGGGGGGGGGGGGGGGGGGGGGFGGGGGGFFFFGGGGFFFFGGFFFFGGGGFFGFFFFFFGFFFFFBGD
@M02352:288:000000000-CKWC8:1:1101:27719:10324 1:N:0:TATCGCTC+ACTGCATA
TACGGAGGGGCCGAGCGTTATCCGGATTTACTGGGTGTAAAGGGTCCGTAGACGGTCGAGTAAGTCAGAGGTGAAAGCCCATAGCTCAACTACGGAACTGCCTTTGAAACTGGCTGACTTGAGTCATATGGAAGTAAGTAGAATGCGTAGTGTAGCGGTGAAATGCATAGATATTACACAGAATACCGGTTGCGAAGGCAGCCTACTAGGTTGTTACTGACGCTCAGGGACGAAAGCGTGGGGAGCGAACAGGATTAGATACCCTGGTAGTCCACGCCGTAA
+
GGGG-CFGG++@+FFGGGGGGGGGGG7F,F,CFGGF7FFFGGGG,,CF,EF,EFGCC+++5BEGGGGGG,FFGGGG9FGG,8,BFF,FGG<,,BFEDGGGG,EFGGG<FGFG,,:B,FG,FFGG,3,3,,8F,@FG,,@,EFGG,,*@FGGGGGGGGGGGGGGGGG9FGGGGGGGG,,6,=FG,CFG8*=*=FGGGGGG*;**<FGG++00+01*3CFGGGGGG5C*;*:DGGGCDGE*CEGFFFFGGEC5??FGGFFFFGGGGF>FFFFFFF79:><EFGG
@M02352:288:000000000-CKWC8:1:1101:15023:10359 1:N:0:TAGCGCTC+ACTGCATA
TACGGAGGGTCCGAGCGTTATCCGGAATCATTGGGTTTAAAGGGTCCGCAGGCGGTCAATTAAGTCAGAGGTGAAATCCCATAGCTTAACTATGGAACTGCCTTTGATACTGGTTGACTTGAGTCATATGGAAGTAGATAGAATGTGTAGTGTAGCGGTGAAATGCATAGATATTACACAGAATACCGATTGCGAAGGCAGTCTACTACGTATGTACTGACGCTCATGGACGAAAGCGTGGGGAGCGAACAGGATTAGATACCCTGGTAGTCCACGCCGTAA
+
GGGGGGGGGGGGGGGGGDGGGGGGGFGGGGGGGGGGGGGGGGGGGGGGGGGGGGGGGGGGGGFFGGGGGGGGGGGGGGGGGGGGGGGEGGGGGGGGGGGGGGGGGGGGGGGGGGGGEGGGGDGGGGGGGGGGGGGGGGGGGG>FGGGGGGGGGGFGGGGGGGGGGGGGGGGGGGGGGGGGFFGGGGGGGGGGGGGGGGGGGGGGGGGFGGGGGGGGGGGDDDGGGDGGGFFD=EDFGGGEGDEFFFGGGGFFFFGGFFFFGGGGFFGFFFF<FGFFFFFFGG
@M02352:288:000000000-CKWC8:1:1101:9181:10369 1:N:0:TAGCGCTC+ACTGCATA
TACGGAGGGTCCAAGCGTTATCCGGAATCATTGGGTTTAAAGGGTCCGCAGGCGGTCAATTAAGTCAGAGGTGAAAGCCCATCGCTCAACGATGGAACTGCCTTTGATACTGGTTGACTTGAGTTATACGGAAGTAGATAGAATAAGTAGTGTAGCGGTGAAATGCATAGATATTACTTAGAATACCGATTGCGAAGGCAGTCTACTACGTATATACTGACGCTCATGGACGAAAGCGTGGGGAGCGAACAGGATTAGAAACCCTGGTAGTCCACGCCGTAA
+
GGGGGGGGGGGGGGGGGGGGGGGGGGGGGGGGGGGGGGGGGGGGGGGGGGGGGGGGGGGGGGGGGGGGGGGGGGGGGGGGGGGGGGGGGGGGGGGGGGGGGGGGGGGGGGGGGGGGGGGGGGGGGGGGGGGGGGGGGGGGGGGGGGGGGGGGGGGGGGGGGGGGGGGGGGGGGGGGGGGGGGGGGGGGGGGGGGGGGGGGGGGGGGGGGGGGGGGGGGGGGGGGGGGGGFGGGGGEGGGGGGFFFFCGEDFFFBGGFFF6EGGGFF<FAFABFGF?FFFFGD
@M02352:288:000000000-CKWC8:1:1101:25228:10439 1:N:0:TAGCGCTC+ACTGCATA
TACGGAGGGGGTTAGCGTTGTTCGGAATTACTGGGCGTAAAGCGTACGTAGGCGGATTGGAAAGTTGGGGGTGAAATCCCAGGGCTCAACCCTGGAACTGCCTCCAAAACTATCAGTCTAGAGTTCGAGAGAGGTGAGTGGAATTCCAAGTGTAGAGGTGAAATTCGTAGATATTTGGAGGAACACCAGTGGCGAAGGCGGCTCACTGGCTCGATACTGACGCTGAGGTACGAAAGTGTGGGGAGCAAACAGGATTAGATACCCTGGTAGTCCACACCGTAA
+
GGGGGFGGGGGGGGGGGGGGGGGGGGGGGGGGGGGGGGGGGGGGGGGGGGGGGGGGGGGGGGGGGGGGGGGGGGGGGGGGGGGGGGGGGGGGGGGGGGGGGGGGGGGGGGGGGGGGGGGGGGGGGGGGGGGGGGGGGGGGGGGGGGGGGGGGGGGGGGGGGGGGGGGGGGGGGGGGGGGGGGGGGGGGGGGGGGGGGGGGGGGGGGGGGGGGGGGGGGGGGGGGGGGGGGGGGGGFGGGGGGFFFFGGGGFFFFGGFFFFGGGGFFGFFFBAFGFFFFF?GG
@M02352:288:000000000-CKWC8:1:1101:12107:10474 1:N:0:TAGCGCTC+ACTGCATA
TACGGAGGATCCAAGCGTTATCCGGAATCATTGGGTTTAAAGGGTCCGTAGGTGGATAATTAAGTCAGAGGTGAAATCTTGCCGCTTAACGGTAAAATTGCCTTTGATACTGGTTGTCTTGAGTTATTATGAAGTGGTTAGAATATGTAGTGTAGCGGTGAAATGCATAGATATTACATAGAATACCAATTGCGAAGGCAGATCACTAATAATCAACTGACACTGATGGACGAAAGCGTGGGGAGCGAACGGGATTAGATACCCTGGTAGTCCACGCCGTAA
+
GGGGGGGGGGGGGGGGGGGGGGGGGGGGGGGGGGGGGGGGGGGGGGGGGGGGGGGGGGGGGGGGGGGGGGGGGGGGGGGGGGGGGGGGGGGGGGGGGGGGGGGGGGGGGGGGGGGGGGGGGGGGGGGGGGGGGGGGGGGGGGGGGGGGGGGGGGGGGGGGGGGGGGGGGGGGGGGGGGGGGGGGGGGGGGGGGGGGGGGGGGGGGGGGGGGGGFGEFGGGGGGGGGGGGGGGGGGFGGGGGGF?FFGGGGFF??GGFFFFGGGFFFGFFFDFFGFFFFFFGD
@M02352:288:000000000-CKWC8:1:1101:3894:10524 1:N:0:TAGCGCTC+ACTGCATA
TACGAAGGTCCCGAGCGTTATTCGGAATCACTGGGCGTAAAGGGAGCGTAGGCGGCGCGGTAAGTCAGATGTGAAATCTGGAGGCTCAACCTCCAAACTGCATTCGATACTGCCGTGCTAGAGTAATGGAGAGGTAACTGGAATTCTCGGTGTAGCAGTGAAATGCGTAGATATCGAGAGGAAGACCAATGGCGAAAGCAGGTTACTGGACATTTACTGACGCTGAGGCTCGAAGGCTAGGGTAGCGAAAGGGATTAGATACCCCTGTAGTCCTAGCAGTAA
+
GGGGGGGGGGGGGGGGGGGGGGGGGGGGGGGGGGGGGGGGGGGGGGGGGGGGGGGGGGGGGGGGGGGGGGGGGGGGGGGGGGGGGGGGGGGGFGGGGGGGGGGGGGGGGGGGGGGGDGGGGGGGGGGGGGGGGGGGGGGGGGGGGGGGGGGGGGGGGGGGGGGGGGGGGGGGGGGGGGFECGGFGGGGGGGGGGGGGGGGGGGGGGGGGGGGGGGGGGGGGGGGGD8FGFFDGGGFGGGGGGFFFFGGGGFFFFGGFFAFGGGGFFGFFFFFFGFFFFFFGF
@M02352:288:000000000-CKWC8:1:1101:26381:10526 1:N:0:TAGCGCTC+ACTGCATA
TACGGAGGGTCCAAGCGTTATCCGGAATCATTGGGTTTAAAGGGTCCGCAGGCGGTCAATTAAGTCAGAGGTGAAAGCCCATCGCTCAACGATGGAACTGCCTTTGATACTGGTTGACTTGAGTTATACGGAAGTAGATAGAATAAGTAGTGTAGCGGTGAAATGCATAGATATTACTTAGAATACCGATTGCGAAGGCAGTCTACTACGTATATACTGACGCTCATGGACGAAAGCGTGGGGAGCGAACAGGATTAGATACCCTGGTAGTCCACGCCGTAA
+
GGGGEE@F+CEFE<FGGEGCFDGE7B+DEFFGFFGF@@F9C69BFGGEG7FC@C7FGGCFFGC<FFGGGCCFGGC9FGFG?GFGGGGEDF@<FECFFGDGGGGCGFFFFFFDGGGGDFGGFFGGGCFFGGGCBBFGG@FFGGFFGCCF9BFFFFFGG>FFGGGG9C>ECGGGGGG9DFG@FGG;FGGEDEEGEE>E5ECFGGGGGFF@FDGGGGG9FGGFGGGGGDGC92CCEGDFGCGGCGFFFFGGGDFFFFCFFFBF?FGF?F5@>@>AFFF?BFFF*/
@M02352:288:000000000-CKWC8:1:1101:26380:10546 1:N:0:TAGCGCTC+ACTTCATA
TACGGAGGGTCCAAGCGTTATCCGGAATCATTGGGTTTAAAGGGTCCGCAGGCGGTCAATTAAGTCAGAGGTGAAAGCCCATCGCTCAACGCTGGAACTGCCTTTGATACTGGTTGACTTGAGTTATACGGAAGTAGATAGAATAAGTAGTGTAGCGGTGAAATGCATAGATATTACTTAGACTACCGATTGCGAAGGCAGTCTACTACGTATATACTGACGCTCATGGACGAAAGCGTGGGGAGCAAACAGGATTAGATACCCTGGTAGTCCACGCCGTAA
+
FCGGGGDGGGG<CCADEFGBE<F:FGGGF@FE<FFCGGDFCF,,C@FGDCGGGGG848EEFCFGGGGG<FCFFGGC9FFGGFFCGGGCFGG+?FCGEGGFGGFFGD<F<FGG,CF:,CFFGGGGG<=F<FEE+CF9FCFGFGGG<<,FC9FFF39;FGGFGGGGFG?E:9CE9DC,@;B@FG,??CF7C=FGG5**:C888F8C:BE+>CF+>8CGGGEGGCCEGG:<+099CDD>4EC>CC>?F7*2+1)0:0CD?FBFGFEFFFFF2@<<F79131)->9
@M02352:288:000000000-CKWC8:1:1101:14404:10644 1:N:0:TAGCGCTC+ACTGCATA
TACGGAGGGTGCGAGCGTTAATCGGAATTACTGGGCGTAAAGCGCATGCAGGTGGTTCATTAAGTCAGATGTGAAAGCCCGGGGCTCAACCTCGGAACTGCATTTGAAACTGGTGAACTAGAGTGCTGTAGAGGGGGGTAGAATTTCAGGTGTAGCGGTGAAATGCGTAGAGATCTGAAGGAATACCAGTGGCGAAGGCGGCCCCCTGGACAGACACTGACACTCAGATGCGAAAGCGTGGGGAGCAAACAGGATTAGATACCCTGGTAGTCCACACCGTAA
+
GGGGGGGGGGGGGGGGGGGGFGFGGGGGGGGGGGGGGGGGGGGGGDGGGGGGFGGEGGGGEGGGGGGGGGGGGGGGGGGGGGGGGGGGGGGFGGGGFGGGGGCGGGGGGGGGGGGGGGGGGFGGGGGGGGGGGGDGGGGGGGGGGEGDGGGGGGGGGGGGGGGGGGGGGGGGGGGGGGGGGGGGGGGGGGGGGGGGGGGGGGGGGGGGGFGGGGGGGGGGGGGGGGGGCGGGGGGEGGGGGGFFFFGGGGFFFFGGFFFFGGGGFFGFFFFFFGFBB3>BGD
@M02352:288:000000000-CKWC8:1:1101:21209:10657 1:N:0:TAGCGCTC+ACTGCATA
TACGGAGGGGGTTAGCGTTGTTCGGAATTACTGGGCGTAAAGCGTACGTAGGCGGATTGGAAAGTTGGGGGTGAAATCCCAGGGCTCAACCCTGGAACTGCCTCCAAAACTATCAGTCTAGAGTTCGAGAGAGGTGAGTGGAATTCCAAGTGTAGAGGTGAAATTCGTAGATATTTGGAGGAACACCAGTGGCGAAGGCGGCTCACTGGCTCGATACTGACGCTGAGGTACGAAAGTGTGGGGAGCAAACAGGATTAGATACCCTGGTAGTCCACACCGTAA
+
GGGGGFGGGGGGGGGGGGGGGGGGGGGGGGGGGGGGGGGGGGGGGGGGGGGGGGGGGGGGGGGGGGGGGGGGGGGGGGGGGGGGGGGGGGGGGGGGGGGGGGGGGGGGGGGGGGGGGGGGGGGGGGGGGGGGGGGGGGGGGGFGGGGGGGGGGGGGGGGGGGGGGGGGGGGGGGGGGGGGGDGGGGGGGGGGGGGGGGGGGGDGGGGGGGGGGGGGGGGDGGGGGGGGFGGGGGGFGFGGGGFFFFGGGGFFFFGGFFFFGGGGFFGFAFFFFGFFFFFFGG
@M02352:288:000000000-CKWC8:1:1101:14921:10665 1:N:0:TAGCGCTC+ACTGCATA
TACGGAGGATCCAAGCGTTATCCGGAATCATTGGGTTTAAAGGGTCCGTAGGTGGATAATTAAGTCAGAGGTGAAAGTTTGCGGCTCAACCGTAAAATTGCCTTTGATACTGGTTATCTTGAATTATTATGAAGTAGTTAGAATATGTAGTGTAGCGGTGAAATGCATAGATATTACATAGAATACCAATTGCGAAGGCAGATTACTAATAATCAATTGACACTGATGGACGAAAGCGTGGGGAGCGAACAGGATTAGATACCCTGGTAGTCCACGCCGTAA
+
GGGGGGGGGFGGGGGGGFGGGGGGGEGGGGGGGGGFEEGGGGGGGGGGGGGGFGGGGGGGGGGGGGGGGGGGGGGGGGGGGGGGGGGGGGGGGGGGGGGGGGGGGGGGGGGGGGGGGGGGGGGGGGGGGGGFGGGGGGGGGGGGGGGGGGGGGGGGGGGGGGGGGGGGGGGGGGGGGGGGGGGGGGGGGGGGGGGGGGGGGGGGGGGGGGGGGGGGGGGGGGFGGGGGGGGGGGGFGGGGGGFBFEGGGGFFFBGGFF>FGGGGFFGFFFFFFGFFFFFFGD
@M02352:288:000000000-CKWC8:1:1101:28574:10671 1:N:0:TAGCGCTC+ACTGCATA
TACGGAGGGTGCAAGCGTTATCCGGAATCATTGGGTTTAAAGGGTCCGCAGGCGGTCAATTAAGTCAGAGGTGAAATACCATAGCTCAACTATGGAACTGCCTTTGATACTGGTTGACTTGAGTTATACGGAAGTAGATAGAATAAGTAGTGTAGCGGTGAAATGCATAGAGATTACTTAGAATACCGATTGCGAAGGCAGTCTACTACGTATATACTGACGCTCATGGACGAAAGCGTGGGGAGCGAACAGGATTAGATACCCTGGTAGTCCACGCCGTAA
+
GGGGGFFGGGGGGGGGGGGGGGGFGCFGGGGGGGGGGGGFGGGGGGGGGGGGGGGGGGGGGGGGGGGGGGGGGGGGGGGGGGGGGGGGGGGGGGGGGGGGGGGGGGGGGGGGGGGGGGGGGGGGGGGGGGGGGGGGGGFGGGGGGGGGGGGGGGGGGGGGGGGGGGGGGGGGGGGGGGGGGGGGGGGGGGGGGGGGGGGGGGFGGGGGGGGGGGGGGGGGGGGGGGGGGGGGGGGFGGGGGGFBFFGDGGFFFFGGFFAFGGGGFFGFFFFFFGFFBFFFGG
@M02352:288:000000000-CKWC8:1:1101:15732:10672 1:N:0:TAGCGCTC+ACTGCATA
TACGGAGGATCCAAGCGTTATCCGGAATCATTGGGTTTAAAGGGTCCGTAGGTGGATAATTAAGTCAGAGGTGAAATCTTGCCGCTTAACGGTAAAATTGCCTTTGATACTGGTTGTCTTGAGTTATTATGAAGTGGTTAGAATATGTAGTGTAGCGGTGAAATGCATAGATATTACATAGAATACCAATTGCGAAGGCAGATCACTAATAATATACTGACACTGATGGACGAAAGCGTGGGGAGCGAACAGGATTAGATACCCTGGTAGTCCACGCCGTAA
+
GGGGGGGGGGGGGGGGGGGFGGGGGGGGGGFGGGGGGGGGGGGGGFGGGGGGCFGFGFFDFGGGGGGGGGGGGGGGGGGGGGGGGG7FGGCGGGGGGGGGGFGGGGFGGGGGCGGGGGGGGFGGGGGGGGGGFGGGGGGGGGGGFGGGFGGGGGGGGGGGGGGGGGGGGGGGGGAFGFGGGGGGGGGGGGGGGGGGGGGGG*<:FFGGGGFGGGFGCFGGGGGGGGGGFGDDGGGDGGDGGGFFFFDCGGEFFFGGFFFFGGGGFFGFFFFFFGFFFBD>GD
@M02352:288:000000000-CKWC8:1:1101:3332:10674 1:N:0:TAGCGCTC+ACTGCATA
TACGGAGGGTTCAAGCGTTATCCGGAATCATTGGGTTTAAAGGGTCCGCAGGCGGTCAATTAAGTCAGAGGTGAAAGCCCATCGCTCAACGATGGAACTGCCTTTGATACTGGTTGACTTGAGTTATACGGAAGTAGATAGAATAAGTAGTGTAGCGGTGAAATGCATAGATATTACTTAGAATACCGATTGCGAAGGCAGTCTACTACGTATATACTGACGCTCATGGACGAAAGCGTGGGGAGCGAACAGGATTAGATACCCTGGTAGTCCACGCCGTAA
+
GGGGGGGGGFFGFGGGGGGGGGGGGGGFGGGCFGGGGGGGGGGGGGGGGGGGGGGGGGGGGGGGGGGGGGGGGGGGGGGGGGGGGGGGGGGGGGGGGGGGGGGGGGGGGFGGGGGGGGGGGGGGGGGGGGGGGGGGGGGGGGGGGGGGGGGGGGGGGGGGGGGGGGGGGGGGGFFGGFGGGGGGGFCEGCCGGGGGGGGGGGGGGGGGGGGGGGGGGGGGGGGGGGGGGGGDEEGFFGCGGGFBBFGGGGFFFBCGBFFFGGGGFFFFFFFDFGFBBFFBGD
@M02352:288:000000000-CKWC8:1:1101:18333:10708 1:N:0:TAGCGCTC+ACTGCATA
TACGGAGGGTGCAAGCGTTGTTCGGATTTATTGGGCGTAAAGCGCGCGCAGGCGGACTAGCAAGTCAGATGTGAAATCTCGGGGCTCAACCTCGAAACTGCGTCTGAAACTGTTAGTCTAGAATATCAGAGGGGGTAGGGGAATTTCACGTGTAGGGGTAAAATCCGTAGAGATGTGAAGGAACACCGGTGGCGAAGGCGCCTACCTGGATGATTATTGACGCTGAGGCGCGAAAGCGTGGGGAGCAAACAGGATTAGATACCCTGGTAGTCCACGCCGTAA
+
GGGGGGGGGGGGGGGGGGGGGGGGGGGGGGGGEFGGGGGGGGGGGGGGGGGGGGGGGGGGGGGGGGGGGGGGGGGGGGGGGGGGGGGGGGGGGGGGGGGGGGGGGGGGGGGGGGGGGGGGGG:BFFGGGGGGGGGGGGGGGGGGGGGGGGGGGGGGGGGGGGGGGGGGGGGGGGGFGGGGGGCGGGGGGGGGGGGGGGGGGGGGGGGGGGGGGGGGGGGGGGGGGGGGGGGGGGGFGGGGGGF<BFGGGGFFFFGGFFFFGGGGFFGFBFFBFGFF>FEFGD
@M02352:288:000000000-CKWC8:1:1101:4096:10721 1:N:0:TAGCGCTC+ACTGCATA
TACGGAGGGTCCAAGCGTTATCCGGAATCATTGGGTTTAAAGGGTCCGCAGGCGGTCAATTAAGTCAGAGGTGAAAGCCCATCGCTCAACGATGGAACTGCCTTTGATACTGGTTGACTTGAGTTATACGGAAGTAGATAGAATAAGTAGTGTAGCGGTGAAATGCATAGATATTACTTAGAATACCGATTGCGAAGGCAGTCTACTACGTATATACTGACGCTCATGGACGAAAGCGTGGGGAGCGAACAGGATTAGATACCCTGGTAGTCCACGCCGTAA
+
GGGGGGGGGGGGGGGGGGGGGGGGGGGGGGGGGGGGGGGGGGGGGGGGGGGGGGGGGGGGGGGGGGGGGGGGGGGGGGGGGGGGGGGGGGGGGGGGGGGGGGGGGGGGGGGGGGGGGGGGGGGGGGGGGGGGGGGGGGGGGGGGGGGGGGGGGGGGGGGGGGGGGGGGGGGGGGGGGGGGGGGFGFGGGGGGGGGGGGGGGGGGGGGGGGGGGGGGGGGGGGGGGGFGGFGGGGGFGGGEGGFFFFGGGGFFFFGGFFFFGGGGFFGFFFFFFGFBFFFFGG
@M02352:288:000000000-CKWC8:1:1101:21639:10733 1:N:0:TAGCGCTC+ACTGCATA
TACGGAGGGTCCAAGCGTTATCCGGAATCATTGGGTTTAAAGGGTCCGCAGGCGGTCAATTAAGTCAGAGGTGAAATCCCATAGCTTAACTATGGAACTGCCTTTGATACTGGTTGACTTGAGTTATACGGAAGTAGATAGAATAAGTAGTGTAGCGGTGAAATGCATAGATATTACTTAGAATACCGATTGCGAAGGCAGTCTACTACGTATATACTGACGCTCATGGACGAAAGCGTGGGGAGCGAACAGGATTAGATACCCTGGTAGTCCACGCCGTAA
+
GGGGGGGGGGGGGGGGGGGGGGGGGGGGGGGGGGGGGGGGGGGGGGGGGGGGGGGGGGGGGGGGGGGGGGGGGGGGGGGGGGGGGGGGGGG<FGGGGGGGGGGGGGGGGGGGGGGGGGGGGGGGGGGGGGGG7@FGGGGGGGGGGGGGGGGGGGGGGGGGGGGGGGGGGGGGGGGGGGGGGGGGGGGGGGGGGGGGGGGGGGGGGGGCFGGGGGGGGFGGGGGGGGGGFGGGGGGFGGGGGGFFFFGGGGDFFBGG?FAFGGGGFFGF9FBFFFFBBFE6DD
@M02352:288:000000000-CKWC8:1:1101:18356:10770 1:N:0:TAGCGCTC+ACTGCATA
TACGGAGGGTCCGAGCGTTATCCGGAATCATTGGGTTTAAAGGGTACGTAGGCGGAATAATAAGTCAGAGGTGAAATCCTGCAGCTCAACTGTAGAACTGCCTTTGATACTGGTTGACTTGAGTTATACGGAAGTAGATAGAATGTGTAGTGTAGCGGTGAAATGCATAGATATTACACAGAATACCGATTGCGAAGGCAGTCTACTACGTATGTACTGACGCTCATGGACGAAAGCGTGGGGAGCGAACAGGATTAGATACCCTGGTAGTCCACGCCGTAA
+
GGGGFEGGGCEGDGGGGGGGGGGFFGGF@FFGGGGF@EGFGGGGCAFGGGGCGGGEGGGGGGGGGGGGGGGGGGGGEFGGGGFGGGGFGGFFAFFGGGGGGF<AGGGEGGGFF8CBEFFFGAFGGGGD,>:BCF@FFC@@FGGFFFEFGGGGGGGGGGCFFFFGGGFGG7CFGGGGEFEEGGGFGGGGDFD>FGGGGCDGG:CGDFGFCCD?9*+?FGGGGG=8ED+@FGGCCEGEGGGEGEBB>DDD5CEFFBFF<FAFC+<7?FCF>FAA*7/8;BB;GG
@M02352:288:000000000-CKWC8:1:1101:18353:10788 1:N:0:TAGCGCTC+ACTGCATA
TACGGAGGGTCCGAGCGTTATCCGGAATCATTGGGTTTAAAGGGTACGTAGGCGGAATAATAAGTCAGAGGTGAAATCCTGCAGCTCAACTGTAGAACTGCCTTTGATACTGGTTGACTTGAGTTATACGGAAGTAGATAGAATGTGTAGTGTAGCGGTGAAATGCATAGATATTACACAGAATACCGATTGCGAAGGCAGTCTACTACGTATGTACTGACGCTCATGGACGAAAGCGTGGGGAGCGAACAGGATTAGATACCCTGGTAGTCCACGCCGTAA
+
GGGGGGGGGGGGGGGGGGGGGGGGGGGGGGGGGGGGGGGGGGGGGGGGGGGGGGGGGGGGGGFGGGGGGGGGGGGGGGGGGGGGGGGGGGGGGGGGGGGGGGGGGGGFGGGGGGGGGGGGGGGGGGGGGGGGGGGGGGGGGGGGGGGGGGGGGGGGGGGGGGGGGGGFFGGGGGGGGGGGGGGGGGGGGGGGGGGGGGGGGGGGGGGGGGGGGGGGGGGGGGGGGGGGGGGGGGGFGGGGGGFFFFGGGGFFFFGGFFFFGGGGFFGFFFFFFGFFFFFFGG
@M02352:288:000000000-CKWC8:1:1101:5672:10819 1:N:0:TAGCGCTC+ACTGCATA
TACGGAGGGGGTTAGCGTTGTTCGGAATTACTGGGCGTAAAGCGTACGTAGGCGGATTAATCAGTCAGAGGTGAAATCCCAGGGCTCAACCCTGGAACTGCCTTTGATACTGTTAGTCTTGAGTTCGAGAGAGGTGAGTGGAATTCCGAGTGTAGAGGTGAAATTCGTAGATATTTGGAGGAACACCAGTGGCGAAGGCGGCTCACTGGCTCGATACTGACGCTGAGGTACGAAAGTGTGGGGAGCAAACAGGATTAGATACCCTGGTAGTCCACACCGTAA
+
GGGGGGGGGGGGGGGGGGGGGGGGGGGGGGGGGGGGGGGGGGGGGGGGGGGGGGGGGGGGGGGGGGGGGGGGGGGGGGGGGGGGGGGGGG?FGGGGCFGGGFGGGGGGGGGGGGGGGGGGGGGGGGGGGGGGGGGGGGGGGGGGGGGGGGGGGGGGGGGGGGGGGGGGGGGGGGGGGGGGGGGGGGGGGGGGDGGGGGGGGGGGGGGGGGGFGEGGGGGGGGGGGGGGGGGGGGGFGGGGGGFFFEGGGGFFFFFG?FAFGGGGFFG)6=<AFGF?01@6CC
@M02352:288:000000000-CKWC8:1:1101:23964:10848 1:N:0:TAGCGCTC+ACTGCATA
TACGGAGGGTGCGAGCGTTAATCGGAATTACTGGGCGTAAAGCGCATGCAGGTGGTTCATTAAGTCAGATGTGAAAGCCCGGGGCTCAACCTCGGAACTGCATTTGAAACTGGTGAACTAGAGTGCTGTAGAGGGGGGTAGAATTTCAGGTGTAGCGGTGAAATGCGTAGAGATCTGAAGGAATACCAGTGGCGAAGGCGGCCCCCTGGACAGGCACTGACACTCAGATGCGAAAGCGTGGGGAGCAAACAGGATTAGATACCCTGGTAGTCCACACCGTAA
+
GGGGG@FGGGGGGGGGGGGGGGGGGCGGGGGGGGGGGGGGGGGGGGEGGGGGGGGGGGGGGGGGGGGGGGGGGGGGGGGGGFGGGGGGGGGGGGGGGGGGGGGGGGGGGGGGGGGGGFGGGFGGGGGGGGGDFGGGGGGDGGGGGGGGGGGGGGGGGGGGGGGGGGGGGGGGGGGGGGGGGGGGFGGGGGGGGGGGGGGGGGGGGGGGGGGGGFGGGGGGGGGGGGGEGGGGGGCDGGGCEGFFFFGCCF4<?:GFDFAFEGGGFFGFFFADFGF?BFB<CC
@M02352:288:000000000-CKWC8:1:1101:2345:10867 1:N:0:TAGCGCTC+ACTGCATA
TACGGAGGGGGTTAGCGTTGTTCGGAATTACTGGGCGTAAAGCGTACGTAGGCGGATCAGAAAGTAGGGGGTGAAATCCCGAGGCTCAACCTCGGAACTGCCTCCTAAACTCCTGGTCTTGAGTTCGAGAGAGGTGAGTGGAATTCCAAGTGTAGAGGTGAAATTCGTAGATATTTGGAGGAACACCAGTGGCGAAGGCGGCTCACTGGCTCGATACTGACGCTGAGGTACGAAAGTGTGGGGAGCAAACAGGATTAGATACCCTGGTAGTCCACACCGTAA
+
GFEDFCEGGEGGGDGGGFGGGFGGGGGGGGGFEFGGGGEC@FGGGGGGEEGGGGGGGGGGGGGGGGGGGGGCFGGGGGGGGGGEG8CDFFGGGGGGGGGGGGGGGGGGGG@FGGGGGGGGGFFGGGDGGGGGGGGGGGGGGGC@FFGGGGGGG;CFGGGGGFGGGGGGGGGGC9FGGGGGGCFFGGFFGFGGEGGEGGGDGDEGGGGGGGGGGGGGGGFFFEGGGGGGGGCDGGGFGGGGGGFB>DGGDFFFFF474?<@FCCFFFGFAFA>FG@?FF>(99
@M02352:288:000000000-CKWC8:1:1101:16198:10897 1:N:0:TAGCGCTC+ACTGCATA
TACGGAGGGTTCAAGCGTTATCCGGAATCATTGGGTTTAAAGGGTCCGCAGGCGGTCAATTAAGTCAGAGGTGAAATCCCATAGCTTAACTATGGAACTGCCTTTGATACTGGTTGACTTGAGTTATACGGAAGTAGATAGAATAAGTAGTGTAGCGGTGAAATGCATAGATATTACTTAGAATACCGATTGCGAAGGCAGTCTACTACGTATATACTGACGCTCATGGACGAAAGCGTGGGGAGCGAACAGGATTAGATACCCTGGTAGTCCACGCCGTAAA
+
GGGGGGGGGFGGGGGGGGGGGGGGGGGGGGGGGGGGGGGGGGGGGGGGGGGGGGGFGGGGGGGGGGGGGGGGGGGGGGGGGGGGGGGGGGGGGGGGGGGGGGGGGGGGGGGGGGGGGGGGGGGGGGGGGGGGGGGGGGGGGGGGGGGGGGGGGGGGGGFGGGGGGGGGGGGGGGGGGFGGGDFGGGGGGGGGGGGGGGGGGGGGGGGGGGGGGGGGGGGGGGGEGGGGGGGGGGGGFGGGGGGE>FFGGGGFF?FGGBFBFGFGGFFGFFFFFFFFFFFEFGG
@M02352:288:000000000-CKWC8:1:1101:12738:10897 1:N:0:TAGCGCTC+ACTGCATA
TACGGAGGATCCAAGCGTTATCCGGAATCATTGGGTTTAAAGGGTCCGTAGGTGGATAATTAAGTCAGGGGTGAAATGCTGCGGCTCAACCGTAGCACTGCCTTTGATACTGGCGGTCTTGAATCATTGTGAAGTGGTTAGAATATGTAGTGTAGCGGTGAAATGCATAGATATTACTTAGAATACCGATTGCGAAGGCAGTCTACTACGTATATACTGACGCTCATGGACGAAAGCGTGGGGAGCGAACAGGATTAGATACCCTGGTAGTCCACGCCGTAA
+
GGGGGGGGGGGGGGFGGFGGGGGGGFEGFFGGGGGGGGGDEFGGGGGGGGGEEFGGGDFGFFDGGGGGGGGBFGFGGGGFGGGGGEGGGCGGGGGGGGGGGGGGGGGGDFFGGGGGGGGGGGGGDFGGGGFDFGFGGCBFGGFGFFGFG9FFGFGFEGGGGGGAFGGGGGGGGFFGDGGGGGGGGGGGGGGGGGGGGGGGGGGG:EGFGGGGGGGEGGGFGGDEGDFGGF67=C<DGGGDGG>?BFGCECEFF?CF?FFFGG6CFFGFAFFFFGFFFBFFDD
@M02352:288:000000000-CKWC8:1:1101:23714:10918 1:N:0:TAGCGCTC+ACTGCATA
TACGGAGGGTTCAAGCGTTATCCGGAATTATTGGGTTTAAAGGGTCCGCAGGCGGTCAATTAAGTCAGAGGTGAAATCCCATAGCTTAACCATGGAATTGCCTTTGATACTGGCTGACTTGAGTTATACGGAGGTAGATAGAATTAGTAGTGTAGCGGTGAAATGCATAGATATTACTTAGAATACCGATTGCGAAGGCAGTCTACTACGCATATACTGACGCTCATGGACGAAAGCGTGGGGAGCGAACAGGATTAGATACCCTGGTAGTCCACGCCGTAA
+
GGGGGGGGDG8FAFGGGGGGGGGGGG7F,CFGGGGGGGGGGGGGE,EF+FFG+FF7@F@FGGGGGGGG95FFGGGG<,,,5,,BFG,EFG,,C,<FG,BFG9,EFGGGGGGGG,FG,AFGGGGGA,:,,6CF+CFCF>,,CFGG,,@F<FGDGGGGGGGGGGGGGG;EGGGGGG7EG,2DFGGC;FGGGGGGGGGGGGGGG*5+?EG25=)13*5BEFGFG5EG:CGG9+;DGGGFGGGGGGDFFFCGGGFFFFGGFFFFGGGGFFGFFFFFFGFFFFFFGG
@M02352:288:000000000-CKWC8:1:1101:7081:10926 1:N:0:TAGCGCTC+ACTGCATA
TACGGAGGGTGCGAGCGTTAATCGGAATTACTGGGCGTAAAGCGCATGCAGGTGGTTCATTAAGTCAGATGTGAAAGCCCGGGGCTCAACCTCGGAACTGCATTTTGAACTGGCAAACTAGAGTATTGTAGAGGGTAGTGGAATTTCCAGTGTAGCGGTGAAATGCGTAGAGATTGGAAGGAACATCAGTGGCGAAGGCGGCTACCTGGACAAATACTGACACTGAGGCACGAAAGCGTGGGGAGCAAACAGGATTAGATACTCTGGTAGTCCACGCCGTAA
+
GCE<CB::@@BGG7FGD@CC<CDFG7,DFEFFF<EEE>C69EFGGFGGGGGECF<FFGGGGGFFFFGD?FGFFGGFE@EFBCGCF=F?E<<FGGCCFG8=E?FD=@<C=DGG@G8<FFF<F9F@E<B<FCF,E>FGCGGFGGGG<F,@@,7@7<22C:*>CG,,2D<=E5:F;F,BECC78FGFG:FFGFG6C:@EGGC>8:CGGGG98*>FGDFGGFG7C?7CG>88=EF*58>DGEGC>8@62B7C6>)<2(2C?FAF?F+2=6CF<7>46:F,,(7979
@M02352:288:000000000-CKWC8:1:1101:13286:10953 1:N:0:TAGCGCTC+ACTGCATA
TACAGAGAGTGCGAACGTTGTTCGGAATTACTGGGCTTAAAGAGTACGTAGGCGGCATGACAAGTGTTAGGTGAAATCCCACGGCTTACCCGTGGAACTGCCTAGCAAACTGTCAAGCTAGAGTGTGGTAGGGGAGAACAGAACTCATGGTGGAGCGGTGAAATGCGTAGATATCATGAGGAATACCGGTGGCGAAGGCGGTTCTCTGGTCCACAACTGACGCTGAGGTACGAAAGCTAGGGTAGCGAACGGGATTAGATACCCCGGTAGTCCTAGCCGTAA
+
GGGGGGGFGGGGGGGGGGGGGGGGGGGGGGGGGGGGGGGGGGGGGGGGGGGGGGGGGGGGGGGGGGGGGGGGGGGGGGGGGGGGGGGGGGGGGGGGGGGGGGGGGGGGGGGGGGGGGGGGGGGGGGGGGGGGGGGGGGGGGGGGGGFGGGGGGGGGGGGGGGGGGGGGGGGGGGGGGGGGGGGGGGGCFGGGGGGGGGGGGGGCFGGGGGGGGGGGGGGGGGDGGGGGG?GGGGGFGGGGGGF?BFGGGGEFFFDF?FFFGGGGFEGF97<AFF?AB?@<GD
@M02352:288:000000000-CKWC8:1:1101:28725:10956 1:N:0:TAGCGCTC+ACTGTATA
TACGTAGGGTGCGAGCGTTATCCGGAATTACTGGGTTTAAAGGGTGCGCAGGCGGTCGATTAAGTCAGATGTGAAATCCCATAGCTTAACCATGGAACTGCCTTTGAAACTGTTTGACTTGAGTCATAGGGAAGTAGTCAGAATGCGTAGTGTAGCGGTGAAATGCATAGATATTACACAGAATACCGATTGCGAAGGCAGTCTACTACGCTTGTACTGACGCTGATGCACGAAAGTGTGGGTAGCAAACAGGATTAGATACCCTGGTAGTCCACGCCGTAA
+
GGGG9FGG,6,B+FEGGGG7FGGGGG+F,E,EFGGG,CGGGGGGF7,@FGG=EGG8+8++,8EFGGGGG9FGGGGGGGG8E,,BFG,FFG,,,,4BFGGGG<=FGGG,EFGG5EF8,CFGGGGG9,8,,,@F,@FG<,,,@FGG,,+@+@FGGGGGGGGGGGGGGG,DFGGGGGCGG92DGGG,3CFGGFGGGGGGGGGGGG82FFG9+3)**32?FGGGG5CE*9FG++:CEGDB0<>FGG)<:F*:EFFFFBGGF?<FGGGGFFGFFFFFFGF09(73CD
@M02352:288:000000000-CKWC8:1:1101:2389:10974 1:N:0:TAGCGCTC+ACTGCATA
TACGGAGGGTCCGAGCGTTATCCGGAATCATTGGGTTTAAAGGGTCCGCAGGCGGTCGATTAAGTCAGAGGTGAAATCCCATAGCTTAACTATGGAACTGCCTTTGATACTGGTTGACTTGAGTCATATGGAAGTAGATAGAATGTGTAGTGTAGCGGTGAAATGCATAGATATTACACAGAATACCGATTGCGAAGGCAGTCTACTACGTATGTACTGACGCTCATGGACGAAAGCGTGGGGAGCGAACAGGATTAGATACCCTGGTAGTCCACGCCGTAA
+
GGGGGGGGGGGGGGGGGGGGGGGGGGG@FGGGGGGGGGGGGGGGGFGGGGGGGGGEGGGGGGGGGGGGGGGGGGGGGGGGGFGGGGGGGGGGGGGGGGGGGGGGGGGFGCEFGGGGGGGGGGFFGFGGGGGGGGGGGGGGGGGGFAFGGGGGGGGGGGFGGGGGGGGGGGGGGEFGGGGGGGFFFGGGE7=BBCGGGGGGGGGGGGGGGGGGGGGGGG?EGEGGGDGGGGFGGGGFGG*CGG@?FFGGGDD?B?FC>FFFGGGGFFGFFFAAFG=?FFE>GG
@M02352:288:000000000-CKWC8:1:1101:24942:10986 1:N:0:TAGCGCTC+ACTGCATA
TACGGAGGGTCCGAGCGTTATCCGGAATCATTGGGTTTAAAGGGTCCGCAGGCGGTCGATTAAGTCAGAGGTGAAATCCCATAGCTCAACTATGGAACTGCCTTTGATACTGGTTGACTTGAGTCATATGGAAGTAGATAGAATGTGTAGTGTAGCGGTGAAATGCATAGATATTACACAGAATACAGATTGCGAAGGCAGTCTACTACGTATGTACTGACCCTCATGGCCGAAAGCGTGGGGAGCAAACAGGATTAGATACCCTGGTAGTCCACACCGTAA
+
GGGGCGDGDGAFCECGGGGGFGGDGG7EFGGGGFGFEGGGFGGGG<FEE=FEGGG7C@CFAFFGGGGGGACG?FGAFC,BE?FGGG9FEG<><F<FDFC,EDG9DDF@,C<EFGGE?<F=<3,>FGC<,@=FFF,=<@FCBF<F>>=@CCF7@DC9FGGGGGCE9BDB:,2,?2,;B9CF@F:;FF,?;AFCF8EBE5CC5CFG@<+;@CFA+*?;@FECC+25;C;0+*29:?<)*/1AC55015FF+9:?61<749<6FFGC*5/9<=467:*.:()(79
@M02352:288:000000000-CKWC8:1:1101:2448:11008 1:N:0:TAGCGCTC+ACTGCATA
TACGGAGGGTCCAAGCGTTATCCCGAATCATTGGGTTTAAAGGGTCCGCAGGCGGTCAATTAAGTCAGAGGTGAAATCCCATAGCTTAACTATGGAACTGCCTTTGATACTGGTTGACTTGAGTTATACGGAAGTAGATAGAATAAGTAGTGTAGCGGTGAAATGCATAGATATTACTTAGAATACCGATTGCGAAGGCAGTCTACTACGTATATACTGACGCTCATGGACGAAAGCGTGGGGAGCGAACAGGATTAGATACCCTGGTAGTCCACGCCGTAA
+
GGGGGGGGGGGGGGGGGGGGGGGGGGGEGGGGGGGGGGGGGGGGGGGGGGGGGGGGGGGGGGGGGGGGGGGGGGGGGGGGGGGGGGGGGGGGGGGGGGGGGFGFGGGGGGGGGGGGGGGGGGGGGGGGGGGEGGGGGGGGGGGGGGGGGGGGGGGGGGGGGGGGGGGGGGGGGGGGGGGGGGGGGFDEGCFGGGGGGGGGGGGGGGGGGGGGGFGGGGGGGGGGCGCGGGGGGGGFFGGGGGFFFFGGGGFFFFFGFFFFGGGGFFGFFFFBFF?(6?DBGG
@M02352:288:000000000-CKWC8:1:1101:2441:11028 1:N:0:TAGCGCTC+TCTGCATA
TACGGAGGGTGCAAGCGTTGTCCCGATTCATTGGGCGTAAAGCGTGCGCAGGCGGTTAAATAAGTCTGATGTGAAATCCCACAGCTTAACCAGGGAATTGCATTTGAAACTGGTTGACTTGAGTTATAAAGAGGAAAGTAGAACTACAAGTGTAGCGGTGAAATGCATAGATATTACTTAGAATACCGATTGCGAAGGCAGTCTTCTACGCATATACTGACGCTCATGCACGAAAGCTAGGGGAGCGAACAGGATTAGATACCCTGGTAGTCCACGCCGTAA
+
FFFG-BFG+8,BFFGGGGG+FGG,@C+C,FFGGGG8+FFGGG9F,,,8CFGGGGDG7+C,CFFGGG<FGEFGFGGGFGG,,,+BFD9EFG,94+8DF,BEFFF,,,C,CFGF,CF+BFGGGFFGC9,7,,>D,=8,,,C@FFE,73,3,@FCFE;FEGGG*@FGGG9BFGGGGG@,;,,2?FG,DFF*6=*=?EGD>EF*B0>F,;;+18)***+5>EGDGCGE:D7C++:C=CDEF+*0;FF96D)9EGF?04<FBF<?FG6DFFGFAFAFFG6?BF:1<C
@M02352:288:000000000-CKWC8:1:1101:5734:11033 1:N:0:TAGCGCTC+ACTGCATA
TACGGAGGGTGCAAGCGTTATCCGGAATCATTGGGTTTAAAGGGTCCGCAGGCGGTCAATTAAGTCAGAGGTGAAATACCATAGCTCAACTATGGAACTGCCTTTGATACTGGTTGACTTGAGTTATACGGAAGTAGATAGAATAAGTAGCGTAGCGGTGAAATGCATAGAGATTACTTAGAATACCGATTGCGAAGGCAGTCTACTACGTATATACTGACGCTCATGGACGAAAGCGTGGGGAGCGAACAGGATTAGATACCCTGGTAGTCCACGCCGTAA
+
GGGGGGGGGGGGGGGGGGGGGGGGGGGGGGGGGGGGGGGGGGGGGGGGGGGGGGGGGGGGGGGGGGGGGGGGGGGGGGGGGGGGGGGGGGGGGGGGGGGGGGGGGGGGGGGGGGGGGGGGGGGGGGGGGGGGFGGGGGGGGGGGGGGGGGGGGGGGGGGGGGGGGGGGGGGGGGGGGGGGGGGGGGGGGGGGGGGGGGGGGGGGGGGGGGGGGGGGGGGGGGGGGGGGGGGGGGGFGGGGGGFFFFGGGGFFFFGGFFFFGGGGFFGFFFFFBGF?9FFFGG
@M02352:288:000000000-CKWC8:1:1101:22579:11120 1:N:0:TAGCGCTC+ACTGCATA
TACGGAGGGTCCAAGCGTTATCCGGAATCATTGGGTTTAAAGGGTCCGCAGGCGGTCAATTAAGTCAGAGGTGAAAGCCCATCGCTCAACGATGGAACTGCCTTTGATACTGGTTGACTTGAGTTATACGGAAGTAGATAGAATAAGTAGTGTAGCGGTGAAATGCATAGATATTACTTAGAATACCGATTGCGAAGGCAGTCTACTACGTATATACTGACGCTCATGGACGAAAGCGTGGGGAGCGAACAGGATTAGATACCCTGGTAGTCCACGCCGTAA
+
GGGGGEGGGGGGFGGGGGGGGGGGGDGFGGGGGGGFGGGGGGGGGGGGGGGGGGGFGGGGGGGGGGGGGGGGGGGGGGGGGGGGGGGGGGG<CFGGGGGGGGGGGGGGGGGGGGGGGGGGGGGGGGGGGCFGCFGGGGGGGGGGGGGGGGGGGGGGGGGGGGGGGGFGFGGCGGGGGDGGGGGEGFGGGGGGGGGGGGGGGGGGGGGGGCGGGGGGGGGGGGD8CCFGGGGGGGGFFGGGGGFFFFDGGGFFF?GGFFFFGGGGFFGFFFAFFGFFFFFFGG
@M02352:288:000000000-CKWC8:1:1101:16530:11164 1:N:0:TAGCGCTC+ACTGCATA
TACGGAGGGTGCGAGCGTTAATCGGAATTACTGGGCGTAAAGGGTACGTAGGCGGTTTATCAAGTCAGATGTGAAAGCCCCGGGCTTAACCTGGGAACTGCATTTGAAACTGGTAGACTAGAGTGAGTGAGAGGTTAGTGGAATTCCTGGTGTAGCGGTGAAATGCATAGATATTACTTAGAATACCGATTGCGAAGGCAGTCTACTACGTATATACTGACGCTCATGGACGAAAGCGTGGGGAGCGAACAGGATTAGATACCCTGGTAGTCCACGCCGTAA
+
GGGGGGGGGGGGGGG+FGGGGGGGGGGGGGGGGGGGGGGGGGGGGGGGGGGGGGGGGGGGGGGGGGGGGGGGGGGGGGGGGGGGGGGGGGGGGGGGGCFEGGGGCEGG?F<FFGF<33=DD<F@DFGB<@==FFGBFFFGEG9FFGD;FFC754E=F@CCFGFC;DCE?@C;>EGCEGGFGGC<FFGC*C<BF5CBE8CFEFGGGB7<@=>C?EFFE<;<CE*;:D?FD6CC>CD>F59EDG3695)>5DBF32DC2*)/3CFD@F39574<7C=?B:>(7>
@M02352:288:000000000-CKWC8:1:1101:12637:11220 1:N:0:TAGCGCTC+ACTGCATA
TACGGAGGGTCCGAGCGTTATCCGGAATCATTGGGTTTAAAGGGTCCGCAGGCGGTCGATTAAGTCAGAGGTGAAATCCCATAGCTTAACTATGGAACTGCCTTTGATACTGGTTGACTTGAGTCATATGGAAGTAGATAGAATGTGTAGTGTAGCGGTGAAATGCATAGATATTACACAGAATACCGATTGCGAAGGCAGTCTACTACGTATGTACTGACGCTCATGGACGAAAGCGTGGGGAGCGAACAGGATTAGATACCCTGGTAGTCCACGCCGTAA
+
GGGGCGCFGGFGEGGGGGGGGGGGGGGGGGGGGGGGGGGGGGGGGFGGGGGGGGGBFDFG?FGGEFEGGGGGGGGGGGGGF?=FGG?FGGFCFGGGGGGGG?FGGGGGGGGGGFGGFGGGGGGGGGEAFFGGFFGGGGGGGGGGGAFGGGGGGGGGGGGGGGGGGGFGGGGGGGGGFCGGGGGFGGGGEFEGGGGGGGGGGGGGGGGBEG<FGGGGGGGGGGGGGGGGGFCGGGGFGGGGGGFFFDDGGGEFB:CF<FFFGGGGFFGFFFDFFFFFFFFFGD
@M02352:288:000000000-CKWC8:1:1101:19923:11233 1:N:0:TAGCGCTC+ACTGCATA
TACGGAGGATCCAAGCGTTATCCGGAATCATTGGGTTTAAAGGGTCCGTAGGTGGATAATTAAGTCAGAGGTGAAATCTTGCCGCTTAACGGTAAAATTGCCTTTGATACTGGTTGTCTTGGGTTATTATGAAGTGGTTAGAATATGTAGTGTAGCGGTGAAATGCATAGATATTACATAGAATACCAATTGCGAAGGCAGATCACTAATAATATACTGACACTGATGGACGAAGGCGTGGGGAGCGAACAGGATTAGATACCCTGGTAGTCCACGCCGTAA
+
GGGGGGGGGGGGGGGGGGGGGGGGGGGGGGGGGGGFGGGGGGGGGGGGGGGGGGGGGGGGGGGGGGGGGGGGGGGGGGGGGGGGGGGGGGGGGGGGGGGGGGGGGGGGGGGGGGGGGGGGGGGGGGGGGGGGGGGGGGGGGGGGGGGGGGGGGGGGGGGGGGGGGGGGGGGGGGGGGGGGGGGGGGGGGGGGGGGGGGGGGGGGGGGGGGGGGGGGGGGGGGGGGGGGGGGGGGGFGGGGGGBFFFGGGGFFFFGGFFFFGGGGFFGFF?ABFGFFFFFFGG
@M02352:288:000000000-CKWC8:1:1101:12097:11237 1:N:0:TAGCGCTC+ACTGCATA
TACGGAGGGTCCAAGCGTTATCCGGAATCATTGGGTTTAAAGGGTTCGCAGGCGGTCAATTAAGTCAGAGGTGAAATACCATAGCTCAACTATGGAACTGCCTTTGATACTGGTTGACTTGAGTTATACGGAAGTAGATAGAATAAGTAGTGTAGCGGTGAAATGCATAGAGATTACTTAGAATACCGATTGCGAAGGCAGTCTACTACGTATATACTGACGCTCATGGACGAAAGCGTGGGGAGCGAACAGGATTAGATACCCTGGTAGTCCACGCCGTAA
+
GGGGGGGGGGGGGGGGGGGGGGGGGGGGGGGGGGGGGGGGGGGGGGGGGGGGGGGGGGGGGGGGGGGGGGGGGGGGGGGGGGGGGGGGGGGGGGGGGGGGGGGGGGGGGGGGGGGGGGGGGGGGGGGGGGGGGGGGGCFGGGGGGGGGGGGGGGGGGGGGGGGGGGGGGGGGGGGGGGGGGGGGGGGGGGGGGGGGGGGGGGGGGGGGGGGGGGGGGGGGGGGCEGGGGGGGGGGFGGGGGGFFFFGGGGFFFFGGFFFFGGGGFFGFFFFFFG@?FFFFGG
@M02352:288:000000000-CKWC8:1:1101:10446:11282 1:N:0:TAGCGCTC+ACTGCATA
TACGGAGGGTCCGAGCGTTATCCGGAATCATTGGGTTTAAAGGGTCCGCAGGCGGTCGATTAAGTCAGAGGTGAAATCCCATAGCTTAACTATGGAACTGCCTTTGATACTGGTTGACTTGAGTCATATGGAAGTAGATAGAATGTGTAGTGTAGCGGTGAAATGCATAGATATTACACAGAATACCGATTGCGAAGGCAGTCTACTACGTATGTACTGACGCTCATGGACGAAAGCGTGGGGAGCGAACAGGATTAGATACCCTGGTAGTCCACGCCGTAA
+
GCGGGGGGGGFE@7FFGGGCF<FGGGGGGF9FFGGCCE<?FE9FGGGGEGGGGDGFC74BFFFFGGGGGGGGGGGGGGGGGGFGGF<FCG,EFFFGGGGGGGGGGG?FFFGGGGGG<FGFDFGGGGFGGDFF,>FFGFFGGGCFF>EFAFGGGGGGGGGCGGGG,D<EFFFGGGGG;D9EFC@<FGGG7FCFGDCEGDG>ECFG9CG9EGF9CEGGGGGCGEGGGGGGGEFDG=C@FGGGGEE<1B))2C>@B6DC<F<FFGGGFFC@FFFFF7=?>F),/1
@M02352:288:000000000-CKWC8:1:1101:24269:11298 1:N:0:TAGCGCTC+ACTGCATA
TACGGAGGGTCCAAGCGTTATCCGGAATCATTGGGTTTAAAGGGTCCGCAGGCGGTCAATTAAGTCAGAGGTGAAATCCCATAGCTTAACTATGGAACTGCCTTTGATACTGGTTGACTTGAGTTATACGGAAGTAGATAGAATGTGTAGTGTAGCGGTGAAATGCATAGATATTACATAGAATACCAATTGCGAAGGCAGATCACTAATAATATACTGACACTGATGGACGAAAGCGTGGGGAGCGAACAGGATTAGATACCCTGGTAGTCCACGCCGTAA
+
GGG,CFGGGGGGGGGGGGGGGGGGGCEGGGGGGGGGGGGGGGGGGGGGGGGGGGGGGGGGGGGGGGGGGGGGGGGGGGGGGGGGGGGGGGGGGGGGGGGGGGGGGGFGGGFGGGGGGGGGGCGGGGGGGGGFGGGGGGGGGGGGGGGGFGGGGGGGDGGGGGGGGGGGGGGGGGGGGGGGGGGGGGGGGGFGGGGGGGGGGGGGGGGGGGGGGGGGGGGGGGGGGGGGGGGGGGGFGGGGGGFFFFGGGGFFFFGGFFBF?EGGFFGFFFFFFGFF>?EFGC
@M02352:288:000000000-CKWC8:1:1101:27401:11316 1:N:0:TAGCGCTC+ACTGCATA
TACGGAGGGGGTTAGCGTTGTTCGGAATTACTGGGCGTAAAGCGTACGTAGGCGGATTGGAAAGTTTGGGGTGAAATCCCATGGCTCAACCCTGGAACTGCCTCGAAAACGATCAGTCTAGAGTTCGAGAGAGGTGAGTGGATTTCCAAGTGTAGAGGTGAAATTCGTAGATATTTGGAGGAACACCAGTGGCGAAGGCGGCCTACTGGTTCGATACTGACGCGGAGGTACGAAAGTGTGGGGAGAAAACAGGATTAGATACCTGGGTAGTCCAGACCGTAA
+
GGGG7CFG7+687FGGGGGGG,EFGG:FGG9FGGGGGGGGGGGG=,@F4EFGGGG@F+F<,CDGG9,C:4@F:FGG9,E,,5BFGG,EFGG@F,F8FG,<<,C,3CDGFA++@3C<,,@<83:3383,55F:F:D3,,7@1D,F<F@<,>737,,2C,,*?<;922620;5,,,52B?+?CG<ACG*822?91*=EG5/::***0*+<++:+*;:*1+3:::***9C*C+77EF5)*+2CGG:,-)9C6C.7,(7*,0)/0CG**8*.)..6/*))4(7,9D
@M02352:288:000000000-CKWC8:1:1101:5333:11339 1:N:0:TAGCGCTC+ACTGCATA
TACGGAGGGTGCAAGCGTTATCCGGATTTATTGGGTTTAAAGGGTCCGTAGGCGGATTAATAAGTCAGTGGTGAAAACCTGCAGCTCAACTGTAGAATTGCCATTGAAACTGTTAGTCTTGAATTAGAGTGCAGTGGTTAGAATGTGTAGTGTAGCGGTGAAATGCATAGATATTACACAGAATACCGATTGCGAAGGCAGATCACTAACTCTATATTGACGCTGATGGACGAAAGCGTGGGGAGCGAACAGGATTAGATACCCTGGTAGTCCACGCCGTAA
+
GGGGGGGGGGGGGGGGGGGGGGGGGGGGGGGGGGGGGGGGGGGGGGGGGGGGGGG+CFGGFGFGFGEEGGFGGGGGGGGGGGFCBBCECEFGGGGGFGGGGFFFGCFGFFGGGGEGEGGFCFGGGG8<DFBGGGFGCGGGGGEFFFDFCFGGGGFGGEGEGGGGFF9FFAFGGGGACGGGDGFGCGGGGGGGGGG>EGGGGFFEEFF9EE@E9>CCEGEDGEGGGCEGC7CDGGGEFEGGGGDF>EGG*9<?:?FF?F9FCGG<4>DFFBFFFCF:>FFFGG
@M02352:288:000000000-CKWC8:1:1101:11592:11344 1:N:0:TAGCGCTC+ACTGCATA
TACGGAGGGTCCGAGCGTTATCCGGAATCATTGGGTTTAAAGGGTCCGCAGGCGGTCGATTAAGTCAGAGGTGAAATCCCATAGCTTAACTATGGAACTGCCTTTGATACTGGTTGACTTGAGTTATACGGAAGTAGATAGAATAAGTAGTGTAGCGGTGAAATGCATAGAGATTACTTAGAATACCGATTGCGAAGGCAGTCTACTACGTATATACTGACGCTCATGGACGAAAGCGTGGGGAGCGAACAGGATTAGATACCCTGGTAGTCCACGCCGTAA
+
GGGGGGGGGGGGGGGGGGGFGGGGGFGGGGGGGGGGGGGGGGGGGGGGGGGGGGGGGGGGGGGGGGGGGGGGGGGGGGGGGGAFGGGFGGGGGGGGGGGGGGGGGGGGGGGGGGGGGGGGGGGGGGGFGGGFGGGGGGGGGGGGFGGGGGGGGGGGGGGGGGGGGGFGGGGGGGGGGGGGGGGGGGGGGGGGGEGGGGGGGGGGGGGGGGGGGGGGGGFFGGGGGGGGFFFGGGGFGGGGGGFFFFGGEGEFFFGGFFFFGGGGFFGFFFAAFGFFFFFFGG
@M02352:288:000000000-CKWC8:1:1101:24975:11349 1:N:0:TAGCGCTC+ACTGCATA
TACGGAGGGTGCGAGCGTTAATCGGAATTACTGGGCGTAAAGCGCATGCAGGTGGTTCATTAAGTCAGATGTGAAAGCCCGGGGCTCAACCTCGGAACTGCATTTGAAACTGGTGAACTAGAGTGCTGTAGAGGGGGGTAGAATTTCAGGTGTAGCGGTGAAATGCGTAGAGATCTGAAGGAATACCAGTGGCGAAGGCGGCCCCCTGGACAGACACTGACACTCAGATGCGAAAGCGTGGGGAGCAAACAGGATTAGATACCCTGGTAGTCCACGCCGTAA
+
GGGGGFFGGGGGGGGGGGGGGGGGGGGGGGGGGGGGGGGGGGGGGGGGGGGGGGGGGGGGGGFGGGGGGGGGGGGGGGGGGGGGGEGFGGGGGGGGGGGGGGGGGGGGGGGGGGGGGGGGGGGGGGGGGGGGGGGGGGGGGGGGGGGGGGGGGGGGGGGGGGFGGGGGGGGGGGGGGGGGGGGGGGGGGGGGGGGGGGGGGGGGGGGGGGGGGGGGGGGGGGGGGGGGGGGGGGGFGGDGGGFBFFGGGG@F?FGGFFFFGGGGFFGFFFFFFGFFFFFBCD
@M02352:288:000000000-CKWC8:1:1101:28258:11380 1:N:0:TAGCGCTC+ACTGCATA
TACGGAGGGGGTTAGCGTTGTTCGGAATTACTGGGCGTAAAGCGTACGTAGGCGGATCAGAAAGTATGGGGTGAAATCCCGAGGCTCAACCTCGGAACTGCCTCATAAACTCCTGGTCTTGAGTTCGAGAGAGGTGAGTGGAATTCCAAGTGTAGAGGTGAAATTCGTAGATATTCGGAGGAACACCAGTGGCGAAGGCGGCTCACTGGCTCGATACTGACGCTGAGGTGCGAAAGTGTGGGGAGCAACCAGGATTAGATACCCTGGTAGTCCACACCGTAA
+
GGGGG;FFGGGGGGGGGGGGGGGFGGGGGGGGGGGGGGGGGGGGGGGGGGGGGGGGGGGGGFGGGGGGGGGGGGGGGGGGGGGGGGGGGGGGGGGGGGGGGGFGGGGGGEGGGGGGGGGGGCGGFGGGGGGGGGGGFGGGGGGGGGGGGGGGGGGFFGGGGGGGGGGGGGGGGGGGGGGGGGGGGGGGGGGGGGGGGGGGGGGEFGGGGGGGGGGGGGGGGGGGGGGGGGGGGGG:FCFGGGFFFBGF*2.74:<FBFFFGFGFFFG?)=4<6:73??D1*9
@M02352:288:000000000-CKWC8:1:1101:7658:11382 1:N:0:TAGCGCTC+ACTGCATA
TACGGAGGGGGCTAGCGTTGTTCGGAATTACTGGGCGTAAAGCGTGCGTAGGCGGATTGATAAGTTAGAGGTGAAATCCCAGGGCTCAACCCTGGAACTGCCTTTAAAACTGTCAGTCTAGAATTCTGGAGAGGTAAGTGGAATTCCTAGTGTAGAGGTGAAATTCGTAGATATTAGGAGGAACACCAGAGGCGAAGGCGACTTACTGGACAGATATTGACGCTGAGGCACGAAAGTGTGGGTAGCAAACAGGATTAGATACCCTGGTAGTCCACACCGTAA
+
GGGGGGGGGGGGGGGGGGGGGGGGGGGGGGGGGGGGGGGGGGGGEGGGGGGGGGGFGGGFEGGGGGDGFGGGGGGGGGDGGGGGGGGGGGFEGGGGEGGEFGGGFGGGF<DDFACBFFFFFDFGCGFGFGGGFCFGGEGGGG@FFGCFFGGGGFCFGGGGGGGGFGGGGGEEBGFFGGGGGGGGDGFGGGGCGGGGGGGGGGGEGFGGGGF7C6CFGGGGGCCGGGGFFCFDGGGDDCGGGGFF?FGGGGFFFFGGB69FGGGGFFCFFFFDF7?(:?EBGD
@M02352:288:000000000-CKWC8:1:1101:4761:11396 1:N:0:TAGCGCTC+ACTGCATA
TACGGAGGGTCCAAGCGTTATCCGGAATCATTGGGTTTAAAGGGTCCGCAGGCGGTCAATTAAGTCAGAGGTGAAATCCCATAGCTTAACTATGGAACTGCCTTTGATACTGGTTGACTTGAGTTATACGGAAGTAGATAGAATAAGTAGTGTAGCGGTGAAATGCATAGATATTACTTAGAATACCGATTGCGAAGGCAGTCTACTACGTATATACTGACGCTCATGGACGAAAGCGTGGGGAGCGAACAGGATTAGATACCCTGGTAGTCCACGCCGTAA
+
GGGGGGGGGGGGGGGGGGGGGGGGGGGGGGGGGGGGGGGGGGGGGGGGGGGGGGGGGGGGGGGGGGGGGGGGGGGGGGGGGGGGGGGGGGGGGGGGGGGGGGGGGGGGGGGGGGGGGGGGGGGGGGGGGGGGGGGGGGGGGGGGGGGGGGGGGGGGGGGGGGGGGGGGGGGGGGGGGGGGGGGGGGGGGGGGGGGGGGGGGGGGGGGDCEFGGGGGGGGGGGGDGGGGGGGGGGGEGGGGGGFFFFGGGGFFFFGGFF<@FGGGFFGFFFFFFGFFF?:1CD
@M02352:288:000000000-CKWC8:1:1101:22008:11433 1:N:0:TAGCGCTC+ACTGCATA
TACGGAGGGTCCAAGCGTTATCCGGAATCATTGGGTTTAAAGGGTCCGCAGGCGGTCAATTAAGTCAGAGGTGAAATCCCATAGCTTAACTATGGAACTGCCTTTGATACTGGTTGACTTGAGTTATACGGAAGTAGATAGAATGTGTAGTGTAGCGGTGAAATGCATAGATATTACACAGAATACCGATTGCGAAGGCAGTCTACTACGTATGTACTGACGCTCATGGACGAAAGCGTGGGGAGCGAACAGGATTAGATACCCTGGTAGTCCACGCCGTAA
+
GGGGGGGGGGGGGGGGGGGGGGGGGGEGGGGGGGG8FGGGGGGGGGGGGGGGGGGGGGGGGGGGGGGGGGGGGGGGGGGGGFGGGGGGGGG9FGGGGGGGGGGGGGFFGGFGGGGGGGGGGGGGGGGGGGGGGGGGGFGGGGFGGGGGGGGGGGGGGGGGGGGGGGGGGGGGGGGGGGGGGGGGGGGGGGGGGGGGGGGGGGGGGGGGGGGGGGGGGFGGGGGGGGGGF+;CGGGFGGGGGGD<9FGDGDFFFBGGFFFFGFGGFFG:4FDF@FF0>?EFGG
@M02352:288:000000000-CKWC8:1:1101:21990:11434 1:N:0:TAGCGCTC+ACTGCATA
TACGGAGGGTCCAAGCGTTATCCGGAATCATTGGGTTTAAAGGGTCCGCAGGCGGTCAATTAAGTCAGAGGTGAAATCCCATAGCTTAACTATGGAACTGCCTTTGATACTGGTTGACTTGAGTTATACGGAAGTAGATAGAATGTGTAGTGTAGCGGTGAAATGCATAGATATTACACAGAATACCGATTGCGAAGGCAGTCTACTACGTATGTACTGACGCTCATGGACGAAAGCGTGGGGAGCGAACAGGATTAGATACCCTGGTAGTCCACGCCGTAA
+
GGGGGGGGGGGGGGGGGGGGGGGGGGGGGGGGGGGGGGGGGGGGGGGGGGGGGGGGGGGGGGGGGGGGGGGGGGGGGGGGGGGGGGGGGGG<FGCGGGGGGGGGGGGGGGGGGGGGGGGGGGGGGGGGGGGG7CDFGGGGGGGGGGGGGGGGGGGGGGGGGGGGGGFGGGGGGGGFGGFGFG@GGGGGGGGGGGGGGGGGGGGGGGGFGGGGGGGGGGGGGGGGGGGGGGGGGGGBGGGGGGFFFFGGCGFFFFGGFFFFFGGGFFGFFFFFFGFFFBF>GG
@M02352:288:000000000-CKWC8:1:1101:28518:11481 1:N:0:TAGCGCTC+ACTGCATA
TACGGAGGGTCCAAGCGTTATCCGGAATCATTGGGTTTAAAGGGTCCGCAGGCGGTCACTTAAGTCAGAGGTGAAATCCCATAGCTTAACTATGGAACTGCCTTTGATACTGGTTGACTTGAGTTATACGGAAGTAGACAGAATAAGTAGTGTAGCGGTGAAATGCATAGATATTACTTAGAATACCGATTGCGAAGGCAGTCTACTACGTATATACTGACGCTCATGGACGAAAGCGTGGGGAGCGAACAGGATTAGATACCCTGGTAGTCCACGCCGTAA
+
FGGGGGGDGF<FGGGGGGG8ECFFGGGGGGFGGGGFFGGGGGFDF<FEEGGGGEGGD7,CFFGGFFEEEEGGGGGGGGGG@FGFGGCFGGGBF?FFFGGGGGFCFGDFEFFGCFGGGGGEFCFGGGGFGGGCFF<DFG9<,DFG,>BDFGFGGGDFGGGGGFGGFGFFGGGGFGG;5DFCGGGGGGCEEFGGGGGGGGGGGGGG,BEEC8;FF><?CF;FG55CEGGC6CGGGGG)5/78?EDF(73C*)0)8(CF?FAFECFGF:GFA?ADF>66><EBGC
@M02352:288:000000000-CKWC8:1:1101:19309:11513 1:N:0:TAGCGCTC+ACTGCATA
TACGGAGGGTCCAAGCGTTATCCGGAATCATTGGGTTTAAAGGGTCCGCAGGCGGTCAATTAAGTCAGAGGTGAAATCCCATAGCTTAACTATGGAACTGCCTTTGATACTGGTTGACTTGAGTTATACGGAAGTAGATAGAATAAGTAGTGTAGCGGTGAAATGCATAGATATTACTTAGAATACCGATTGCGAAGGCAGTCTACTACGTATATACTGACGCTCATGGACGAAAGCGTGGGGAGCGAACAGGATTAGATACCCTGGTAGTCCACGCCGTAA
+
GGGGGGGGGGGGGGGGGGGGGGGGGGGGGGGGGGGGGGGGGGGGGGGGGGGGGGGGGGGGGFGGGGGGGGGGGGGGGGGGGGGGGGGGGGGGGGGGGGGGGGGGGGGGFGGGGGGGGGGGGGGGGGGGGGGGDGGGGGGGGGGGFGGGGGGGGGGGGGGGGGGGGGFGGGGGGGGGGGGGFGGGFGGDGGGGGGGGGGGGGGGGGGGGGGGFGGGFGGGGGGGGGGGGFGGGGEGBGGGGGGFF>@CCCGFFFBGG?F9FFFGGFFGFA?BFFGFFFBFFCC
@M02352:288:000000000-CKWC8:1:1101:9925:11541 1:N:0:TAGCGCTC+ACTGCATA
TACGGAGGGTCCGAGCGTTGTCCGGAATTATTGGGTTTAAAGGGTACGTAGGCGGAATACTAAGTCAGAGGTGAAATCCTGCAGCTCAACTGTAGAACTGCCTTTGAAACTGTTATTCTTGAGTATGGTAGGGGTAAGCGGAATTTATAATGTAGCGGTGAAATGCATAGATATTATAAAGAACACCGATAGCGAAGGCAGCTTACTGGACCATAACTGACGCTAATGTACGAAAGCGTGGGTAGCGAACAGGATTAGATACCCTGGTAGTCCACGCCGTAA
+
GGGGGGGGGGFGGGGGGGGGGGGGGGGGGGGGGGGGGGGGGGGGGFGGGGGGGGGGGFG,CFGGGGGGGGGGGGGGGGGGGGGGGGFGGGGGGGGGGGGGGGGGGGGGGGGGGGGGGGGGGGGGGGGGGGGGGGGGGGGGGGGGGGGGGGGGGGGGGGGGGGGGGGGGGGGGGGGGGGGGGGGGGGGGGGGGGGGGGGGGGGGGGGGGCFGGGGGGGGGGGGGGGGGGGCGGGGGFGGGGDGFFFFGGEGFFBFGGFFFFGGGGFFGFFFFFFGFFFFFBGG
@M02352:288:000000000-CKWC8:1:1101:18205:11626 1:N:0:TAGCGCTC+ACTGCATA
TACGGAGGGTGCAAGCGTTATCCGGAATCATTGGGTTTAAAGGGTCCGCAGGCGGTCAATTAAGTCAGAGGTGAAATACCATAGCTCAACTATGGAACTGCCTTTGATACTGGTTGACTTGAGTTATACGGAAGTAGATAGAATAAGTAGTGTAGCGGTGAAATGCATAGAGATTACTTAGAATACCGATTGCGAAGGCAGTCTACTACGTATATACTGACGCTCATGGACGAAAGCGTGGGGAGCGAACAGGATTAGATACCCTGGTAGTCCACGCCGTAA
+
GGGGGFGGGGGGGGGGGGGGGGGGGGGGGGGGGGGGGGGGGGGGGGGGGGGGGGGGGGGGGGGGGGGGGGGGGGGGGGGGGFFGGGGGGGGGGGGGGGGGGGGGGGGGGGGGGGGGGGGGGGGGGGGGGGGGGGGGGGGGGGGGGGGGGGGGGGGGGGGGGGGGGGGGGGGGGGGGGGGGGGGGGGGGGGGGGDGGGGGGGGGGGGGGGGGGFGGGGGGGGGGG59CFGDGGEGGFGGGGGGFFFFGGGGFFFFGGFFFFGGGGFFGFFFFFFGFF><D6CD
@M02352:288:000000000-CKWC8:1:1101:2558:11638 1:N:0:TAGCGCTC+ACTGCATA
TACGGAGGGGGTTAGCGTTGTTCGGAATTACTGGGCGTAAAGCGTACGTAGGCGGATTGGAAAGTTGGGGGTGAAATCCCAGGGCTCAACCCTGGAACTGCCTCCAAAACTATCAGTCTAGAGTTCGAGAGAGGTGAGTGGAATTCCAAGTGTAGAGGTGAAATTCGTAGATATTTGGAGGAACACCAGTGGCGAAGGCGGCTCACTGGCTCGATACTGACGCTGAGGTACGAAAGTGTGGGGAGCAAACAGGATTAGATACCCTGGTAGTCCACACCGTAA
+
GGGGGGGGGGGGGGGGGGGGGGGGGDFFGGGGGGGGGGGGGGGGGGGGGFFGGGGFGGGGF<?EFGGGGGGGGGGGGGGGGGGGEGGGFGGGGGGGGGGGGGFGGGGGGGGFGGGGGGGGGFGGGGGGGGFCGGGGGGGGGGGGGGGGFGGGGGGGGGGGGGGGGGGGGGGGGGGGGGGGGGGGFGGFGGGGGGGDEGGGGGGGGGGGGGGGGEFGGGGFGGGEGGGGGFGGDGGFGGGGGGFFFFGGGGFFBFGG?FFFFGCC4>FF>FFFFGFFF?FFGC
@M02352:288:000000000-CKWC8:1:1101:12323:11639 1:N:0:TAGCGCTC+ACTGCATA
TACGGAGGGTTCAAGCGTTATCCGGAATCATTGGGTTTAAAGGGTCCGCAGGCGGTCAATTAAGTCAGAGGTGAAATCCCATAGCTTAACTATGGAACTGCCTTTGATACTGGTTGACTTGAGTTATACGGAAGTAGATAGAATAAGTAGTGTAGCGGTGAAATGCATAGATATTACTTAGAATACCGATTGCGAAGGCAGTCTACTACGTATATACTGACGCTCATGGACGAAAGCGTGGGGAGCGAACAGGATTAGATACCCTGGTAGTCCACGCCGTAA
+
GGGGGGGGGGGGGGGGGGGGGGGGGGGGGGGGGGGGGGGGGGGGGFGGGGGGGGGGGGGGGGGGGGGGGGGGGGGGGGGGGGGGGGGGGGGGGGGGGGGGGGGGGGGGGGGGGGGGGGGGGGGGGGGGGGGGGGGGGGGGGGGGGGGGGGGGGGGGGGGGGGGGGGGGGGGGGGGGGGGGGGGGGGGGGGGGGGGGGGGGGGGGGGGGGGGGGGGGGGGGGGGGGGGGGGGGGGGFGGGGGGFFFFGGGGFFFFGGFFBFGGGGFFGFFFFFFGFFF?FFGG
@M02352:288:000000000-CKWC8:1:1101:25420:11711 1:N:0:TAGCGCTC+ACTGCATA
TACGGAGGGTGCAAGCGTTGTTCGGATTTATTGGGCGTAAAGCGCGCGCAGGCGGATTGGAAAGTCGGATGTGAAATCCCGGGGCTCAACCTCGGAACTGCGTCCGAAACTATCAGTCTAGAATCTTGGAGAGGGTTGGGGAATTTCACGTGTAGGGGTAAAATCCGTAGAGATGTGAAGGAACATCAGTGGCGAAGGCGCCGACCTGGACAAGTATTGACGCTGAGGCGCGAAAGCGTGGGGAGCAAACAGGATTAGATACCCTGGTAGTCCACGCCGTAA
+
GGGGGGGGGGGGGGGGGGGGGGGGGCFGGGGGGGGGGGGGGGGFFGGGGGGGDEGCFEFGGGGGGGGGGGGGGGGGGGGGGGGGGGGGGGGGGGGGGGGGGGGGGGGGGGGGGGGGGGGGGGGGGGGGGGGGGGGFFGGGGGGGGGGGGGGGGGGGGGGGGGGGGGGGGGGGGGGGGGGGGGGGFFGGGGGGGGGGGGGGGGGGGGGGGGGGGGGGGGGGGGGGGGGGGGGGGGGFGGGGGGFFFFGGGGFF?BGGBFFFGGGGFFGFFFFFFG??9BDFGG
@M02352:288:000000000-CKWC8:1:1101:2644:11711 1:N:0:TAGCGCTC+ACTGCATA
TACGGAGGGTGCAAGCGTTATCCGGAATCATTGGGTTTAAAGGGTCCGCAGGCGGTCAATTAAGTCAGAGGTGAAATACCATAGCTTAACTATGGAACTGCCTTTGATACTGGTTGACTTGAGTTATACGGAAGTAGATAGAATAAGTAGTGTAGCGGTGAAATGCATAGAGATTACTTAGAATACCGATTGCGAAGGCAGTCTACTACGTATATACTGACGCTCATGGACGAAAGCGTGGGGAGCGAACAGGATTAGATACCCTGGTAGTCCACGCCGTAA
+
GGGFEFEEGGGGGGGGGFGGGGGGGGG7FGGGGGGFGGGGFGGGGGGGGGGGGGGGGGGGGGGGGGGGGGGFFGGGGGGGGGGGGGGGGFGAFGGGGGGGGGGGGGGGGGGGGGGGGGGGGGGGGGGGGFECFGGDFGGGGGDAFEFGGGGGGFG9FGGGGGGGGGGGGGGGGGGGGGGGGGGGGGGDGGGGGGGGGCEGGGGGGGGGGGGGGGGCCFGFGGD8EGGGGGGGGGGBGGGGGGD6>FGGCDBF?FGG?FF@EGCCFFF:<BAA*?FBFFFFDD
@M02352:288:000000000-CKWC8:1:1101:9560:11712 1:N:0:TAGCGCTC+ACTGCATA
TACGGAGGGTGCAAGCGTTATCCGGAATCATTGGGTTTAAAGGGTCCGCAGGCGGTCAATTAAGTCAGAGGTGAAATACCATAGCTTAACTATGGAACTGCCTTTGATACTGGTTGACTTGAGTTATACGGAAGTAGATAGAATAAGTAGTGTAGCGGTGAAATGCATAGAGATTACTTAGAATACCGATTGCGAAGGCAGTCTACTACGTATATACTGACGCTCATGGACGAAAGCGTGGGGAGCGAACAGGATTAGATACCCTGGTAGTCCACGCCGTAA
+
GGGGGGGGGGGGGGGGGGGGGGGGGGGGGGGGGGGGGGGGGGGGGGGGGGGGGGGCGGGGGGEGGGGGGGGGGGGGGGGCGGGGGGGGGGGGGGGGGGGGGGGGGGGGGGGGGGGGGGGGGGGGGGGGGGGGGGGGGCAFGGGGGGGGGGGGGGGGGGGGGGGGGGGGGGGGGGGGGGGGGGFGGGGGDGGGGGGGGGGGGGGGGGGGGGGGGGGGGGGFGGGGGGGGGGGGGGGFGGGGGGFFFFGGEDEFF<GGFFFFFGGGFFGFAFADFGFFBFFFGG
@M02352:288:000000000-CKWC8:1:1101:23226:11738 1:N:0:TAGCGCTC+ACTGCATA
TACGGAGGGGGTTAGCGTTGTTCGGAATTACTGGGCGTAAAGCGTACGTAGGCGGATTGGAAAGTTGGGGGTGAAATCCCAGGGCTCAACCCTGGAACTGCCTCCAAAACTATCAGTCTAGAGTTCGAGAGAGGTGAGTGGAATTCCAAGTGTAGAGGTGAAATTCGTAGATATTTGGAGGAACACCAGTGGCGAAGGCGGCTCACTGGCTCGATACTGACGCTGAGGTACGAAAGTGTGGGGAGCAAACAGGATTAGATACCCTGGTAGTCCACACCGTAA
+
GGGGGEGGGGGGGGGGGGGGGGGGGGGGGGGGGGGGGGGGGGGGGGGGGGGGGGGGGGGGGGGGGGGGGGGGGGGGGGGGGGGGGGGGGGGGGGGGGGGGGGGGGGGGGGGFFGGGGGGGGGGGGGGGGGGGGGGGGGGGGGGGGGGGGGGGGGGGGGGGGGGGGGGGGGGGGGGGGGFGGGGGGGGGGGGGGGGGGGGGGGGGGGGGGGGGGGGGGGGGGGGGGGGGGGGGGGGFGGFGGGFBFFGGFGFF::FGFFAFGGGGFFGFF?>BFGF?BFF<GD
@M02352:288:000000000-CKWC8:1:1101:4221:11765 1:N:0:TAGCGCTC+ACTGCATA
TACGGAGGGGGTTAGCGTTGTTCGGAATTACTGGGCGTAAAGCGTACGTAGGCGGATTAGTCAGTTAGGGGTGAAATCCCAGGGCTCAACCCTGGAACTGCCTCTAATACTGCTAGTCTTGAGTTCGAGAGAGGTGAGTGGAATTCCAAGTGTAGAGGTGAAATTCGTAGATATTTGGAGGAACACCAGTGGCGAAGGCGGCTCACTGGCTCGATACTGACGCTGAGGTACGAAAGTGTGGGGAGCAAACAGGATTAGATACCCTGGTAGTCCACACCGTAA
+
GC@DGCBED@FCF7FFEC:@FEAFG@@FGF9,EFFGEF@=CFGG=FFGFGGEGEEEFGGCEFFFFGGGGGGCCCFFG<FDFGFBF<DGGDFEFGGGGGGGGGGGCGFGGGGGGGGFFFGGG9FGFGGFCGEFGGGGFFGGG@>9DF;BFEFGGFG9FFGGGGGGFGCFGGG;FGGC9CCCEGFGEG<CAFGGGGEGCEGGDECGGGGGGGGGGDGFDGFGGDGGGDGFG?*1:8CDGGGGDG@(7>CGFGFFBBFD<FAFD?8>=;F)<FABFGFF??FBG5
@M02352:288:000000000-CKWC8:1:1101:28304:11784 1:N:0:TAGCGCTC+ACTGCATA
TACGGAGGGTCCGAGCGTTATCCGGAATCATTGGGTTTAAAGGGTCCGCAGGCGGTCAATTAAGTCAGAGGTGAAATCCCATAGCTTAACTATGGAACTGCCTTTGATACTGGTTGACTTGAGTCATATGGAAGTAGATAGAATGTGTAGTGTAGCGGTGAAATGCATAGATATTACACAGAATACCGATTGCGAAGGCAGTCTACTACGTATGTACTGACGCTCATGGACGAAAGCGTGGGGAGCGAACAGGATTAGATACCCTGGTAGTCCACGCCGTAA
+
GGGGGGGGGFGFGGGGGGGDGGFGGGGGGGGGGGGGGGGGGGGGGGGGGGGGGGGGGGGGGGGGGGGGGGGGGGGGGGGGGGGGGGGGGGGGGGGGGGGGGGGGGGGGGGGGGGGGGGGGGGGDFFGGGGGGGGGGGGGGGGGGGGGGGGGGGGGGGGGGGGGGGGGGGGGCGGGGGGGGGGGFGGGGGGGGGGGGGGGGGGFGGGGGGGGGGGGGGGGGGGGGGDGGGFGGGEGFGGGGGGF<>DGGGDFFFFGG?FF?GGGGFFGFFFFAFF??FFEFGD
@M02352:288:000000000-CKWC8:1:1101:19809:11838 1:N:0:TAGCGCTC+ACTGCATA
TACGGAGGATCCAAGCGTTATCCGGAATCATTGGGTTTAAAGGGTCCGTAGGTGGATAATTAAGTCAGAGGTGAAATCTTGCCGCTTAACGGTAAAATTGCCTTTGATACTGGTTGTCTTGAGTTATTATGAAGTGGTTAGAATATGTAGTGTAGCGGTGAAATGCATAGATATTACATAGAATACCAATTGCGAAGGCAGATCACTAATAATCAACTGACACTGATGGACGAAAGCGTGGGGAGCGAACGGGATTAGATACCCCGGTAGTCCACGCCGTAA
+
GGGFGGGGGGGGGGGGGGGGGGGGGGGGGGGGGGGFFGGCFGGGFGGGFFFGCFFGFGGGGGGGGGGGGGGGGGGGGGGGGGGGGGGGFDCGGGGGGGGGGFGGGGGGGGGGGGGGGGGGGGGGGGGGGGGGGGGGGGGGGGFGGGGGGGGGGGGGGGGGGGGGGGGGGGGGGGGGGGGGGGDGGGGGGGGGDGGGGGGFGGGGCEEGGGGGGGGGGGGGGGGGGGGGGFGGGGGFGGDGGGFBFFGD=DFEB:CC?FFFGGGGFBDDFFFFFGFFFFFFGG
@M02352:288:000000000-CKWC8:1:1101:2514:11863 1:N:0:TAGCGCTC+ACTGCATA
TACGGAGGGGGTTAGCGTTGTTCGGAATTACTGGGCGTAAAGCGTACGTAGGCGGATTGGAAAGTTGGGGGTGAAATCCCAGGGCTCAACCCTGGAACTGCCTCCAAAACTATCAGTCTAGAGTTCGAGAGAGGTGAGTGGAATTCCAAGTGTAGAGGTGAAATTCGTAGATATTTGGAGGAACACCAGTGGCGAAGGCGGCTCACTGGCTCGATACTGACGCTGAGGTACGAAAGTGTGGGGAGCAAACAGGATTAGATACCCTGGTAGTCCACACCGTAA
+
GGGGGGCEGGGGGGGGGGGGGFG:CFEFGGGGGGGGGEGGGGGGGGGGGGGGGGGGGGGGDFGGF<FGGGGCFGGGGGGGGGGGGGGGGDGGGGGGGGGGGGGFGGGGGGGFGGGGGGGGGGGFFFGGGGGGGGGGGGGGGGFCGFGGGGFFGGGGGGGGGGGGDGGFGGGGGFGGGGGEGGGGFFGGGGGGCGDGGGGGGGDGGGGFGGGGGGGGCGFCFG5*;DFCFGGGGGGFGCFGGG::6>FFFC5@??FFFFFFGF+>@FGF574AFGFFB?@4C>
@M02352:288:000000000-CKWC8:1:1101:6432:11886 1:N:0:TAGCGCTC+ACTGTATA
TACGGAGGGTCCGAGCGTTATCCGGAATCATTGGGTTTAAAGGGTCCGCAGGCGGCCAATTAAGTCAGAGGTGAAATCCCATAGCTTAACTATGGAACTGCCTTTGATACTGGTTGACTTGAGTTATACGGAAGTAGATAGAATAAGTAGTGTAGCGGTGAAATGCATAGATATTACTTAGAATACCGATTGCGAAGGCAGTCTACTACGTATATACTGACGCTCATGGACGAAAGCGTGGGGAGCGAACAGGATTAGATACCCTGGTAGTCCACACCGTAA
+
GGGGDGGGGGFGGFGGGGGG<,CFEFFG9FCFGGG@@FFGFGCGG8FFGGGGGGG+77,B<FGGFGGGGGGF@FGGGGGFC9,BEF,BFG<5@FGGGGGGGGGGGG9FFGGGGFFF<FFFGFGGDCFEEFGE+C<<@FF<=FFG,@=,@FGCF7FGCEGGGGGGGGFGGGGFFGG,6222DFF@FGGGGF7FDCGGGEGGEGG@BFF?1A5+?6CFFGCGGGGECGGG96CDGDC@CECEGGFFFFCDGDF??BGGFF>?FGGGFFGFAFDFFCF70358FD
@M02352:288:000000000-CKWC8:1:1101:9792:11909 1:N:0:TAGCGCTC+ACTGCATA
TACGGAGGATCCAAGCGTTATCCGGAATCATTGGGTTTAAAGGGTCCGTAGGTGGATAATTAAGTCAGAGGTGAAATCTTGCCGCTTAACGGTAAAATTGCCTTTGATACTGGTTGTCTTGAGTTATTATGAAGTGGTTAGAATATGTAGTGTAGCGGTGAAATGCATAGATATTACATAGAATACCAATTGCGAAGGCAGATCACTAATAATCAACTGACACTGATGGACGAAAGCGTGGGGAGCGAACGGGATTAGATACCCCGGTAGTCCACGCCGTAA
+
GGGGGGGGGGGGGGGGGGGGGGGGGGGGGGGGGGGGGGGGGGGGGGGGGGGGGGGGGGGGGGGGGGGGGGGGGGGGGGGGGGGGGGGGGGDGGGGGGGGGGGGGGGGGGGGGGGGGGGGGGGGGGGGGGGGGGGGGGGGGGGGGGGGGGGGGGGGGGGGGGGGGGGGGGGGGGGGGGGGGGGGGGGGGGGGGGGGGGGGGGGGGGGGGGGGGGGGGGGGGGGGGGGGGGGGGGGGFGGGGGGEFFD<DGGFFFFGF2@AFGGGGFFGF;>BBBGFFFFFFGG
@M02352:288:000000000-CKWC8:1:1101:8804:11916 1:N:0:TAGCGCTC+ACTGCATA
TACGGAGGGTCCAAGCGTTATCCGGAATCATTGGGTTTAAAGGGTCCGCAGGCGGTCAATTAAGTCAGAGGTGAAATCCCATAGCTTAACTATGGAACTGCCTTTGATACTGGTTGACTTGAGTTATACGGAAGTAGATAGAATAAGTAGTGTAGCGGTGAAATGCATAGATATTACTTAGAATACCGATTGCGAAGGCAGTCTACTACGTATATACTGACGCTCATGGACGAAAGCGTGGGGAGCGAACAGGATTAGATACCCTGGTAGTCCACGCCGTAA
+
GGGGGGGGGGGGGGGGGGGGGGGGGGGGGGGGGGGGGGGGGGGGGGGGGGGGGGGGGGGGGGGGGGGGGGGGGGGGGGGGGGGGGGGGGGGGGGGGGGGGGGGGGGGGGGGGGGGGGGGGGGGGGGGGGGGGGGGGGFGGGGGGGGGGGGGGGGGGGGGGGGGGGGGGGFGGGGGGGGGGGGGGGGGGGGGGGGGGGGGGGGGGGGGGGGGGGGGGGGGGGGGEGDGGGGGGGGGFGGGGGGFFFFGGGGFFFFGGFFFFGGGGFFGFFFFFFGFF>FFFGG
@M02352:288:000000000-CKWC8:1:1101:28332:11918 1:N:0:TAGCGCTC+ACTGCATA
TACGGAGGGGGTTAGCGTTGTTCGGAATTACTGGGCGTAAAGCGCACGTAGGCGGATTGGAAAGTAGGGGGTGAAATCCCAGGGCTCAACCCTGGAACTGCCTCCTAAACTAACAGTCTAGAGTTCGAGAGAGGTGAGTGGAATTCCAAGTGTAGAGGTGAAATTCGTAGATATTTGGAGGAACACCAGTGGCGAAGGCGGCTCACTGGCTCGATACTGACGCTGAGGTACGAAAGTGTGGGGAGCAAACAGGATTAGATACCCTGGTAGTCCACACCGTAA
+
GGGGG@FGGGGGGGGGGGGGEGGGGGGGGGFGFGGGGGGGGGGGGEGGGFGGGGGGGGGGGFGGGGGGGGGGGGGGGGGGGGFGGGGGGGGGGGGGGGGGGGGGGGGFGFGGGGGGGGGGGCFGGGGGGGGGGGGGFGGGGGGGGGGGGGGFGGGGGGGGGGGGGGGGGGGCFFGGGGGGGGGGGGGGGGGGGGGGGEGGGDGGGGGGGGGGGGGGGCFCFGDEEDGGGGDDGGGEGGGGGC@6>EGGGGF@<:DGFF>FGGGGFFGFDF7:FFFF?FFBGG
@M02352:288:000000000-CKWC8:1:1101:29269:11950 1:N:0:TAGCGCTC+ACTGCATA
TACGGAGGGGGTTAGCGTTGTTCGGAATTACTGGGCGTAAAGCGCGCGTAGGCGGACTGGAAAGTTGGGGGTGAAATCCCAGGGCTCAACCCTGGAACTGCCTCCAAAACTATCAGTCTAGGGTTCGAGAAAGGTGAGTGGATTCCCGAGTGTAGAGTTGAAATTCGTAGATATTCGGAGGAACACCAGTGGCGAAGGCGGCTCACTGGCTCGATCCTGACCCTGAGGTGCGAACGTGTGGGGTGCAAACAGGTTTAGATACCCTGTTAGTCCACAACGTAA
+
GGGGGGGG@+C7CFGGGFGCGEGGGG7FFGGGGGG,@FGEGGCE+CFGFEGGGGGGGGGF8EGFG9,B@FGG+BFGGC>>D,DF@FGGGGD73>+33F<<F,E:,@DG::,,@3<D@,>;,,,?:,>>>3*6F,,6,8CF:F:?,37F7C*<,1+7?2,2?F2+++4+***7++1?B8EC5EG8,E>E>EF62:81?>*:**:/+<9C88CG5C?**+0+0+0***2*0*21=G).97>CEG>((.9C+/)01)9*(*)72CG6/<**)066*20(((0(99
@M02352:288:000000000-CKWC8:1:1101:19232:12006 1:N:0:TAGCGCTC+ACTGCATA
TACGGAGGGTGCGAGCGTTAATCGGAATTACTGGGCGTAAAGCGCATGCAGGTGGTTCATTAAGTCAGATGTGAAAGCCCGGGGCTCAACCTCGGAACTGCATTTGAAACTGGTGAACTAGAGTGCTGTAGAGGGGGGTAGAATTTCAGGTGTAGCGGTGAAATGCGTAGAGATCTGAAGGAATACCAATTGCGAAGGCAGATCACTAATAATCAACTGACACTGATGGACGAAAGCGTGGGGAGCGAACGGGATTAGATACCCCGGTAGTCCACGCCGTAA
+
GGGGGGGGGGGGGGGGGGGGGGGGGGGGGGGGGGGGGGGGGGGGGGGGGGGGGGGGGGGGGGFGGGGGGGGGGGGGGGGGGGGGGGGGGGGGGGGGGGGGGGGGGGGGGGGGGGGGFGGGGGGGGGGGGGGGGGGGGG>CGGGGGGGGGGGGGGGGGGGGGGGGGGGGGGGGGGGGGGGGGGGGGGGGGGGGGGGGGGGGGGGGGGGGGGGGGFGGGGGGGGGGGGGGGGGGGGGFGGGGGGEFFEGGGGEFF6DG?FAFGGGGF>GFFFFFFGFFF?FFGG
@M02352:288:000000000-CKWC8:1:1101:29055:12021 1:N:0:TAGCGCTC+ACTGCATA
TACGGAGGGTCCAAGCGTTATCCGGAATCATTGGGTTTTAAGGGTCCGCAGGCGGTCAATTAAGTCAGAGGTGAAAGCCCATCGCTCAACGATGGAACTGCCTTTGATACTGGTTGACTTGAGTTATACGGAAGTAGATAGAATAAGTAGTGTAGCGGTGAAATGCATAGATATTACTTAGAATACCGATTGCGAAGGCAGTCTACTACGTATATACTGATGCTCATGGACGAAAGCGTGGGGAGCGAACAGGATTAGATACCCTGGTAGTCCACGCCGTAA
+
GGGGGGGGGGFGGGGGGGGGGCFEGCFGGGGGGGGGGGGGGGGGGFFGGGGGGGGGEGFFEC?EGGGGGGGGGGGGGGGGGGGGGFGEGGG+DFGGGGGGGGGGGGFGGGGGGGGGFGGGGGGGGGGCGFGFEFGCFFG9FFEFGCFGFGGGGGGGGGGGGGGGGGGGGGGGGGGGGGGGGGGGGGGGGGGGGGGCGGGGGGGGGGGGGGGFGGFGGGFCFGGGGGGGGEGGGGGFGGGGGGF?FFGG5<:7::FGBF9FFGGGFFGFFFFFFGFFBFEFGG
@M02352:288:000000000-CKWC8:1:1101:15780:12062 1:N:0:TAGCGCTC+ACTGCATA
TACGGAGGGGGTTAGCGTTGTTCGGAATTACTGGGCGTAAAGCGTACGTAGGCGGATTAGTCAGTTAGGGGTGAAATCCCAGGGCTCAACCCTGGAACTGCCTCTAATACTGCTAGTCTTGAGTTCGAGAGAGGTGAGTGGAATTCCAAGTGTAGAGGTGAAATTCGTAGATATTTGGAGGAACACCAGTGGCGAAGGCGGCTCACTGGCTCGATACTGACGCTGAGGTACGAAAGTGTGGGGAGCAAACAGGATTAGATACCCTGGTAGTCCACACCGTAA
+
GGGGGGGGGGGGGGGGGGGGGGGGGGGGGGGGGGGGGGGGGGGGGGGGGGGGGGGGGGGGGGGGGGGGGGGGGGGGGGGGGGGGGGGGGGGGGGGGGGGGGGGGGGGGGGGGCFGGGGGGGGGGGGGGGGGGGGGGGGGGGGGGGGGGGGGGGGGGGGGGGGGGGGGGGGGGGGGGGGGGGGGGGGGGGGGGGGGGGGGGGGGGGGGGGGGGGGGGGGGGGGGGGGGGGGGGGGGFGGGGGGFFFFGGGGFFFBGGBFFFGGGGFFGFAFFFFG@?FFFFGG
@M02352:288:000000000-CKWC8:1:1101:8799:12089 1:N:0:TAGCGCTC+ACTGCATA
TACGGAGGGTGCAAGCGTTACTCGGAATTACTGGGCGTAAAGCGTACGTAGGCGGATTGGAAAGTTGGGGGTGAAATCCCAGGGCTCAACCCTGGAACTGCCTCCAAAACTATCAGTCTAGAGTTCGAGAGAGGTGAGTGGAATTCCAAGTGTAGAGGTGAAATTCGTAGATATTTGGAGGAACACCAGTGGCGAAGGCGGCTCACTGGCTCGATACTGACGCTGAGGTACGAAAGTGTGGGGAGCAAACAGGATTAGATACCCTGGTAGTCCACACCGTAA
+
GGGGGGEGGBFGGGGGGGGGFFGGGGGGGGGGGFGGGGGGFGGGGGGGGGG:EFGGEGGGGFGGGGFFCFGFEGGGGGGGGGGGGGGGGGFBGGGGGGGGGGGGFGGGGGGFFGGGGGGGGFFGEGGFGGGGGGGGGFFFFFFGFGGGGGFFDFFFFCFFFGGGGFGFG=C;BEGGCCGGGGGGGGGGGFG?CEGGGGGGGGEGGFFGFGGGGGG>EGGFFEC*/7:8FGF<=GDEFGGGGGFB>FG4CC@F?69>>=<FFEFGF@GFBFFFFDFFFFE<GD
@M02352:288:000000000-CKWC8:1:1101:22027:12132 1:N:0:TAGCGCTC+ACTGCATA
TACGAAGGTCCCGAGCGTTATTCGGAATCACTGGGCGTAAAGGGAGCGTAGGCTGCGCGGTAAGTCAGATGTGAAATCTGGAGGCTCAACCTCCAAACTGCATTCGATACTGCCGTGCTAGAGTAATGGAGAGGTAACTGGAATTCTTGGTGTAGCAGTGAAATGCGTAGATATCAAGAGGAAGACCAATGGCGAAAGCAGGTTACTGGACATTTACTGACGCTGAGGCTCGAAGGCTAGGGTAGCGAAAGGGATTAGATACCCCTGTAGTCCTAGCAGTAA
+
GGGGGGGGGGGGGGGGGGGGGGGGGEGGGGGGGGGGGFGGGGGGGGGGGGGGGGGGGGGGGGGGGGGGGGGGGGGGGGGGGGGGGGGGGGGGGGGGGGGGGGGGGGGGGGGGGGGGGGGGGGGGGGGGGGGGGGGGGGGGGGGGGGGGGGGGGGGGGGGGGGGGGGGGGGGGGGGGGGGGGGGGGGGGGGGGGGGGGGGGGGGGGGGGGGGGGGGGGGGGGGGGGGGGGGGGGGGFGGGGGGF?FFGGGGFFFFGGFFFFGGGCFFGFFFFFFGFFFFFAFC
@M02352:288:000000000-CKWC8:1:1101:12276:12179 1:N:0:TAGCGCTC+ACTGCATA
TACGGAGGGTCCGAGCGTTGTCCGGAATTATTGGGTTTAAAGGGTACGTAGGCGGAATAATAAGTCAGAGGTGAAATCCTGCAGCTCAACTGTAGAACTGCCTTTGAAACTGTTATTCTTGAGTATGGTAGGGGTAAGCGGAATTTATAATGTAGCGGTGAAATGCATAGATATTATAAAGAACACCGATAGCGAAGGCAGCTTACTGGACCATAACTGACGCTAATGTACGAAAGCGTGGGTAGCGAACAGGATTAGATACCCTGGTAGTCCACGCCGTAA
+
GGGGGGGGGGGGGGGGGGEGGGGGGEGGGGGGGGGGGGGFFGGGGGGGGGGGGGGGGGGGGGGGGGGGGGGGGGGGGGGGGGGEFFGGGGGGGGGGGGGGGGGGGGGGGGGGGGGGGGGGGGGGGGGGGGGGGGGGFGGGGEFGFGGGGGGGGGGGGGGGGGFFGGGGGGGGFGGGGGGGGGGGGGGGGGGGGGGGGGGGGGGGGGGGGGGGGGGGGGGGGGGGGGGGGGGGGGGFGGGGGGFFFFGGGGFFFBGGFFFFGGCFFFGFFFFFFGFFFFFFGG
@M02352:288:000000000-CKWC8:1:1101:12537:12213 1:N:0:TAGCGCTC+ACTGCATA
TACGGAGGGTGCAAGCGTTATCCGGAATCATTGGGTTTAAAGGGTTCGTAGGCGGGCTGATAAGTCAGTGGTGAAATGCAGGGGCTCAACTCCGGCACTGCCATTGATACTGTTAGTCTTGAATTATTGTGAAGTGGTTAGAATATGTAGTGTAGCGGTGAAATGCTTAGATATTACATAGAATACCAATTGCGAAGGCAGATCACTAACAATATATTGACGCTGATGAACGAAAGCGTGGGTAGCGAACAGGATTAGATACCCTGGTAGTCCACGCCGTAA
+
GGGGGGGGGGGGGGGGGGGGGGGGGGGGGGGGGGGGGGFGGGFGGGGGGGGGFGGGGGGGGGGGGGGGGGGGGGGGGGGGGGGGEGGGGGGGGGGGGGGGGGGGGGGGGGGGGGGGGGGGGG<FGGGGGGGGGGGGGGGGGGGGGGGGGGGGGGGGGGGGGGGGGGGGGGGGGGGGGGGGGGGGGGGGGGGGGDGGGGGGGGGGGGGDGGDGGGGGGGDGGGGEGGGGGGGGGGGFGGGGGGFFFFGGGGFFFFGGFFFFGGFGFFGFFFFFFGFFF?FFGG
@M02352:288:000000000-CKWC8:1:1101:20658:12223 1:N:0:TAGCGCTC+ACTGCATA
TACGGAGGGGGTTAGCGTTGTTCGGAATTACTGGGCGTAAAGCGTACGTAGGCGGATTAGTCAGTTAGGGGTGAAATCCCAGGGCTCAACCCTGGAACTGCCCTTAATACTGCTAGTCTTGAGTTCGAGAGAGGTGAGTGGAATTCCGAGTGTAGAGGTGAAATTCGTAGATATTCGGAGGAACACCAGTGGCGAAGGCGGCTCACTGGCTCGATACTGACGCTGAGGTACGAAAGTGTGGGGAGCAAACAGGATTAGATACCCTGGTAGTCCACACCGTAA
+
GGGGGGGGGGGGGGGFGEGGGGGGGGGGGGGGGGGGGGGGGGGGGGGGGGGGGGGGGGGGGGGGGGGGGGGGGGGGGGGGGGGGGGGFGGGGGGGGGFGGGFGGGGGGGGGGGGGGGGGGGGGGGGGGGGGGGGGGGGGGGGGGGGGGGGGGGGGGGGGGGGGGDGGGGGGGGGGGGGGGGGGGGGGGGGGGGGGGGGGGGGGGGGGGGGGGGEGGGGGGGGGGGGGGGGGGGGGEFGGGGGFFFFGGGDF?FFGGFFFFGGGGFFGFFFDFFGFFFFF3DD
@M02352:288:000000000-CKWC8:1:1101:10403:12277 1:N:0:TAGCGCTC+ACTGCATA
TACGGAGGGTCCAAGCGTTATCCGGAATCATTGGGTTTAAAGGGTCCGCAGGCGGTCAATTAAGTCAGAGGTGAAAGCCCATCGCTCAACGATGGAACTGCCTTTGATACTGGTTGACTTGAGTTATACGGAAGTAGATAGAATAAGTAGTGTAGCGGTGAAATGCATAGATATTACTTAGAATACCGATTGCGAAGGCAGTCTACTACGTATATACTGACGCTCATGGACGAAAGCGTGGGGAGCGAACAGGATTAGATACCCTGGTAGTCCACGCCGTAA
+
GGGGGGGGGGGGGGGGGGGGFGGGGGGGGGGGGGGGGGGGGGGGGGGGGGGGGGGGGGGGGGGGGGGGGGGGGGGGGGGGGGCGGGGGGGGGGGGGGGGGGGGGGGGGGGGGGGGGFGGGGGGGGGGGCFGGGGGDGGGGGGGGGGGGGGGGGGGGGGGGGGGGGGGGGGGGGGGGGGGGGGGFGGGGGGGGGGGGGGGGGGGGGGGGGGGGGGGGGGGCGEGGGGGGGGGGGGGFCGGGGGF?FFGDGGFFFFGGFFFFGGGGFFFFBFFB6FF?FFFFGG
@M02352:288:000000000-CKWC8:1:1101:17959:12279 1:N:0:TAGCGCTC+ACTGCATA
TACGGAGGGTGCAAGCGTTATCCGGAATCATTGGGTTTAAAGGGTCCGCAGGCGGTCAATTAAGTCAGAGGTGAAATACCATAGCTCAACTATGGAACTGCCTTTGATACTGGTTGACTTGAGTTATACGAAAGTAGATAGAATAAGTAGTGTAGCGGTGAAATGCATAGAGATTACTTAGAATACCGATTGCGAAGGCAGTCTACTACGTATATACTGACGCTCATGGACGAAAGCGTGGGGAGCGAACAGGATTAGATACCCTGGTAGTCCACGCCGTAA
+
GGGGGGGGGGGGGGGGGGGGGGGGGGGGGGGGGGGGGGGGGGGGGGGGGGGGGGGGGGGGGGGGGGGGGGGGGGGGGGGGGGGGGGGGGGGGGGGGGGGGGGGGGGGGGGGGGGGGGGGGGGGGGGGGGGGGGGGGGGGGGGGGGGGGGGGGGGGGGGGGGGGGGGGGGGGGGGGGGGGGGGGGGGGGGGGGGGGGGGGGGGGGGGGGGGGGGGGGGGGGGGGGGGGGGGGGGGGFGGGGGGFFFFGGGGFFFFGGFFFFGGGGFFGFFFFFFGFFFFFFGG
@M02352:288:000000000-CKWC8:1:1101:28720:12294 1:N:0:TAGCGCTC+ACTGCATA
GACGAACCGTCCAAACGTTATTCGGTATCACTGGGCTTAAAGAGTTCGTAGGCGGTCGTGTAGGTCAGGTGTGAAATCCCACAGCTCAACTGTGGAACTGCGCTTGAAACCACACGACTTGAGGGAGATAGAGGTGAGCGGAACAGATGGTGGAGCGGTGAAATGCGTTGATATACTCTGGAACACGGGTGGCGAAAGCGGCTCACTGGATCTCTTCTGACGCTGAGGTGCGAAAGTGTGGGGAGCAACAAGAATAAGATACCCTGGTAGTCCAGACCGTAA
+
GGGGCF+@@FBFCGFGGGGGGGGGGGFG9FFGGGGGGGGGGFCFFGGGEGGGGGG6CE>:CFFGGGGGGAFGCFGGGFECE8?EFAFFGGFFF5,C,FFEGGGGGFGGD,,DFG++8=FCC>8FGGGE,CDGFFFFF@,@:FCFCFF,EF:,<5>FFE7*6<;;,,1***7,2,,,,6>F+C,5,=*1:<@*33=8:/*CCCE*<A@C*;7F?+:<C?C++1*85/;*+**)28)00+2<CED?>F5F**.8(,;*.6)0+<@7*5<6-1)6=:)-((8(79
@M02352:288:000000000-CKWC8:1:1101:7696:12315 1:N:0:TAGCGCTC+ACTGCATA
TACGGAGGGTCCAAGCGTTATCCGGAATCATTGGGTTTAAAGGGTCCGCAGGCGGTCAATTAAGTCAGAGGTGAAAGCCCATCGCTCAACGATGGAACTGCCTTTGATACTGGTTGACTTGAGTTATACGGAAGTAGATAGAATAAGTAGTGTAGCGGTGAAATGCATAGATATTACTTAGAATACCGATTGCGAAGGCAGTCTACTACGTATATACTGACGCTCATGGACGAAAGCGTGGGGAGCGAACAGGATTAGATACCCCGGTAGTCCACGCCGTAA
+
GGGGGGGGGGGGGGGGGGGGGGGGGGEGGGGGGGGGGGGGGGGGGGGGGGGGGGGGGGGGGGFGGGGGGGGGGGGGGGGGGGGGGGGGGGGGGGGGGGGGGGGGGGGGGFFGGGGGGGGGGGGGGGGGGGGGGGGGGGGGGGGGGGGGGGGGGGGGGGGGGGGGGGGGGGGGGGGGGGGGGGGGGGGGGGGGGGGGGGGGGGGGGGGGGGGGGGGGGGFGGGGGGGGGGGGGECDBGGGGGGFFFFGGGGFFFFGGFFFFGGGGFFGFFFFFFGFFFFEBGD
@M02352:288:000000000-CKWC8:1:1101:5648:12316 1:N:0:TAGCGCTC+ACTGCATA
TACGGAGGGGGTTAGCGTTGTTCGGAATTACTGGGCGTAAAGCGTACGTAGGCGGATTAGTCAGTTAGGGGTGAAATCCCAGGGCTCAACCCTGGAACTGCCTCTAATACTGCTAGTCTTGAGTTCGAGAGAGGTGAGTGGAATTCCAAGTGTAGAGGTGAAATTCGTAGATATTTGGAGGAACACCAGTGGCGAAGGCGGCTCACTGGCTCGATACTGACGCTGAGGTACGAAAGTGTGGGGAGCAAACAGGATTAGATACCCTGGTAGTCCACACCGTAA
+
GGGGGGGGGGGGGGGGGGGGGGGGGGGGGGGGGGGGGGGGGGGGGCFGGGGGGGGGGGGFFGGGGGGGGGGGGGGGGGGGGGGGGGGGGGGGGGDGGGGGGGGGGGGGGGFGGGDEGGGGGGGGGGCCFGGGGGFGBBFGFFBDFFFAFFFGGGFCFFGCGGGGFFGGCFEFGGGFGGGGGGGGGGGGGGGGGGGGGGGGGGGGGGGGFGGGGGGGDDEGGGGGGGGGGGGGGGGFGGGGGGB6>BGGGGFFFBGGDF2@GGGG?>DF67AAFFFFFFF:GD
@M02352:288:000000000-CKWC8:1:1101:6944:12355 1:N:0:TAGCGCTC+ACTGCATA
TACGGAGGGGGTTAGCGTTGTTCGGAATTACTGGGCGTAAAGCGTACGTAGGCGGATTGGAAAGTTGGGGGTGAAATCCCAGGGCTCAACCCTGGAACTGCCTCCAAAACTACCAGTCTAGAGTTCGAGAGAGGTGAGTGGAATTCCAAGTGTAGAGGTGAAATTCGTAGATATTTGGAGGAACACCAGTGGCGAAGGCGGCTCACTGGCTCGATACTGACGCTGAGGTACGAAAGTGTGGGGAGCAAACAGGATTAGATACCCTGGTAGTCCACACCGTAA
+
GGGGCFGGGGGFCGGGGEGGGGGGGGDGGGGGGGGCF=FGGGFGG@FGFGGGGGG7=B<FFFGGGGG8FGGEGGGGDFGGFFGGGFGGGGGGCEFDE8DFGC<<@BEGGGGGGFFC>FGGGGFGGGGGGFF7CFFFFGGGGGGGGGGF,CFGGGC,?FGGF9E??FGGGFGGGGGGCFGGDEGGFGGGGGGGGGGGGGGGGG8/<:?FC=D7C:CEGFGGGGGGGGGGGCGG=FG@FGGGEGFFFFDG6<>FF?GGFF27<<?CFFG@<F2>FGF06:>279
@M02352:288:000000000-CKWC8:1:1101:6960:12363 1:N:0:TAGCGCTC+ACTGCATA
TACGGAGGGGGTTAGCGTTATCCGGAATTACTGGGCGTAAAGCGTCCGTAGGCGGGTTTATAAGTTAGGGGTGAAATCCCAGGGCTCAACCATGGAACTGCCTCCGAAACTGCCGGTCTTGAGTTCGTGAGAGGTAGGTGGAATTCCAAGTGTAGCGGTGAAATTCGTAGATATTTGGTGGAACACCAGTTGCGAAGGCGGCTCACTGACTCGTTATTGACGCTGATGGACGAAAGTGTGGGTAGCAAACAGGATTAGATACCCTGGTAGTCCACGCCGTAA
+
GGGGGGGGG7++76CFGGG,F,CFEF+CFG,CFFFF+CFGGGCFG,CFGGGGGGG+4B+,59BEF<,E,EFGGGGGGFGGFC7CFGGGGG,+CFGGGGGGGGG8<+@+@FG9,,*5<FG3FF,@,3**6,>F,>F,,@FGFFFG,7,,7CFGGGF,=FFFGGGG+?<CGGGGGGG+++**4FGGGGGG*A+:CCGGGGG8CGG8@CF9+200*/;@*AEGGDGG=C7@+AFGGDDE:?FFGG54??*:FG>F<?GG?=)9<:EFFFGFFFFFFG@06<EFGG
@M02352:288:000000000-CKWC8:1:1101:27103:12364 1:N:0:TAGCGCTC+ACTGCATA
TACGGAGGGTGCAAGCGTTGTTCGGATTTATTGGGCGTAAAGCGCGCGCAGGCGGATTGGAAAGTCGGATGTGAAATCCCGGGGCTCAACCTCGGAACTGCGTCCGAAACTATCAGTCTAGAATCTTGGAGAGGGTTGGGGAATTTCACGTGTAGGGGTAAAATCCGTAGAGATGTGAAGGAACACCAGTGGCGAAGGCGCCGACCTGGACAAGTATTGACGCTGAGGCGCGAAAGCGTGGGGAGCAAACAGGATTAGATACCCTGGTAGTCCACGCCGTAA
+
GGGGGGGGGGGGGGGGGFGGFGGGGGGGGGGGGGGGGGGGGGGGGGGGGGGGGGGGGGGGGGGGGGGGGGGGGGGGGGGGGGGGGGGGGGGGGGGGGGGGGGGGGGGGGGGGGGGGGGGGGGGGGGGGGGGGGGGGGGGGGGGGGGGGGGGGGGGGGGGGGGGGGGGGGGGGGGGGGGGGGGGFFGGGGGGGGGGGGGGGGGGGGGGGGGGGFGGGGGGGGGGGGGGGGGGGEEGFGGGGGGFFFEGGGGFFB?GD?FFFGGGGFFG?9FFDFGFFFFD>GG
@M02352:288:000000000-CKWC8:1:1101:4670:12371 1:N:0:TAGCGCTC+ACTGCATA
TACGGAGGGGGTTAGCGTTGTTCGGAATTACTGGGCGTAAAGCGTACGTAGGCGGATTGGAAAGTTGGGGGTGAAATCCCAGGGCTCAACCCTGGAACTGCCTCCAAAACTATCAGTCTAGAGTTCGAGAGAGGTGAGTGGAATTCCAAGTGTAGAGGTGAAATTCGTAGATATTTGGAGGAACACCAGTGGCGAAGGCGGCTCACTGGCTCGATACTGACGCTGAGGTACGAAAGTGTGGGGAGCAAACAGGATTAGATACCCTGGTAGTCCACACCGTAA
+
GGGG@FGGGGGGGGGGGGGGGEGGGGGGGGGGGGGGGGGGGGGGGGGGGGGGGGGDGGFGFGGGGGFGGGGGGGGGGGGGGFFGGGGGGGFGGGGCGGGGGFGDEGGGGGGFFEGGGGGCCE:FGGGGGGGGGEEFFGGGGGFGGGGGFGGGGGGGGFGGGGGGEFCCFGGGGGF@GGGGGGFGGGGGFGGFGGGGGGGGGGGGGGGGGGF65CFGE92<E87CEDGFC9CDGGG@FFGGGGE:9DGG+9@FF<GC7@)99CGGFFFF2*4:BFF0<?;4CD
@M02352:288:000000000-CKWC8:1:1101:8645:12378 1:N:0:TAGCGCTC+ACTGCATA
TACGGAGGGTTCAAGCGTTATCCGGAATCATTGGGTTTAAAGGGTCCGCAGGCGGTCAATTAAGTCAGAGGTGAAATCCCATAGCTTAACTATGGAACTGCCTTTGATACTGGTTGACTTGAGTTATACGGAAGTAGATAGAATAAGTAGTGTAGCGGTGAAATGCATAGATATTACTTAGAATACCGATTGCGAAGGCAGTCTACTACGTATATACTGACGCTCATGGACGAAAGCGTGGGGAGCGAACAGGATTAGATACCCTGGTAGTCCACGCCGTAA
+
GGGGGGGGGGGGGGGGGGGGGGGFFFGGGGGGGGGGGGGGGGGGGGGGGGGGGGGGGGGGGGGGGGGGGGGGGGGGGGGGGGGGGGGGGGGFGGGGGGGGGGGGGGGGGGGGGGGGGGGGGGGGGGGGGGGGGGGGGGGGGGGGFGGGGGGGGGGGGGGGGGGGGGGGGGGGGGGGGGGGGGGGGGGGGEGGGGGGGGGGGGGGGGGGGGGGGGGGGGGGGGGGGGGGGFGGGGGFGGGGGGFFFFGGGGDFBFGGFFBFGGGGFFGFBFFFFGFBB::9GD
@M02352:288:000000000-CKWC8:1:1101:18468:12427 1:N:0:TAGCGCTC+ACTGCATA
TACGGAGGGTGCAAGCGTTATCCGGAATCATTGGGTTTAAAGGGTCCGCAGGCGGTCAATTAAGTCAGAGGTGAAATACCATAGCTCAACTATGGAACTGCCTTTGATACTGGTTGACTTGAGTTATACGGAAGTAGATAGAATAAGTAGTGTAGCGGTGAAATGCATAGAGATTACTTAGAATACCGATTGCGAAGGCAGTCTACTACGTATATACTGACGCTCATGGACGAAAGCGTGGGGAGCGAACAGGATTAGATACCCTGGTAGTCCACGCCGTAA
+
GGGGGGGGGGGGGGGGGGGGGGGGGGGGGGGGGGGGGGGGGGGGGGGGGGGGGGGGGGGGGGFGGGGGGGGGGGGGGGGGGGGGGGGGGGGFGGGGGGGGGGGGGGGGGGGGGGGGGGGGGGGGGGGGGGGGGGGGGGGGGGGGGGGGGGGGGGGGGGGGGGGGGGGGGGGGGGGGGGGGGGGGGGGGDGGGGDGGGGGGGGGGGGGGGGGFFGGGGGGGGGGGGGGGG6DGGGGBFCDGDGFBFFGGGGFFFFGG<FAFGGGGFFGF<BA>67?:B<37DG
@M02352:288:000000000-CKWC8:1:1101:11739:12435 1:N:0:TAGCGCTC+ACTGCATA
TACGGAGGGTCCGAGCGTTATCCGGAATCATTGGGTTTAAAGGGTCCGCAGGCGGTCGATTAAGTCAGAGGTGAAATCCCATAGCTTAACTATGGAACTGCATTTGATACTGGTTGACTTGAGTCATATGGAAGTAGATAGAATGTGTAGTGTAGCGGTGAAATGCATAGATATTACACAGAATACCGATTGCGAAGGCAGTCTACTACGTATGTACTGACGCTCATGGACGAAAGCGTGGGGAGCGAACAGGATTAGATACCCTGGTAGTCCACGCCGTAA
+
GGGFGGGGGG<FGGGGGGGCFGGGGGEGFGGGGGGGGGGGGGGGG@FGGGGG7FGEGE7BFGGGGGGG9=FGGGGGGCF@B9,BEE5EFGC,FECFGDFGG,AEGGGGGGGGGEFG@GGGGGGGC<EDF<FF=FGGG,,@FGFGC<FG<FGGGGGGGGGGGGGGGG;EFGGGGGFGGGGGGGGEFGGGGGGGGGGGGGGGG9@EFGG@CCFGF:>FGGGGGGGGEGFGCEGGGGGFGGGGGGFF9DDDGG@FFFFF<FFFGGGGFFGFFFFFFGFBF:DBGG
@M02352:288:000000000-CKWC8:1:1101:22757:12443 1:N:0:TAGCGCTC+ACTGCATA
TACGGAGGGGGTTAGCGTTGTTCGGAATTACTGGGCGTAAAGCGTACGTAGGCGGATTGGAAAGTTGGGGGTGAAATCCCAGGGCTCAACCCTGGAACTGCCTCCAAAACTATCAGTCTAGAGTTCGAGAGAGGTGAGTGGAATTCCAAGTGTAGAGGTGAAATTCGTAGATATTTGGAGGAACACCAGTGGCGAAGGCGGCTCACTGGATCGATAATGACGCTCATGGACGAAAGCGTGGGGAGCGAACAGGATTAGATACCCTGGTAGTCCACGCCGTAA
+
GGGGGGGGGGGGGGGGGGGGEGGGGGGGGGGGGGGGGGGGGGGGGGGGGGGGGGGGGGGGFGFGFGAFGGGGGGGGGGGGGGGGGGGGGGGGGGGGGGGGGGGG@FFFGGG,@FGGGGGGGGGGGEGGGGGGGGGGGGGGGGGGGGGGGGGGGGGGGGGGGGFGFGGGGGGGGGGGGGGGGGGGGGGGGGGGGGGGGGGGGGGGGGGGGFFCG*8CEGGGGGGGGGGGFEGDGGGEFGGGGGEBFFGGEGEFF?GG<FFFGGGG6:FFBFFFFGFFFFFFGG
@M02352:288:000000000-CKWC8:1:1101:9948:12471 1:N:0:TAGCGCTC+ACTGCATA
TACGGAGGGGGTTAGCGTTGTTCGGAATTACTGGGCGTAAAGCGTACGTAGGCGGATTAGTCAGTTAGGGGTGAAATCCCAGGGCTCAACCCTGGAACTGCCTCTAATACTGCTAGTCTTGAGTTCGAGAGAGGTGAGTGGAATTCCAAGTGTAGCGGTGAAATGCATAGATATTACATAGAATACCAATGGCGAAGGCAGATCACTAATAATATACTGACACTGATGGACGAAAGCGTGGGGAGCGAACAGGATTAGATACCCTGGTAGTCCACGCCGTAA
+
GCED@@@@7BCFF@F<@BCFCCFFGECFGGGFGFGGGF@BDGGGFG@FFGGCGGGGGEEEFCFFEFGCFGEBFFGGGFEGGGGD7FFGGD=FEGGFGGGGFGGGFDGGGGGGC<FFFGGGC@FFGE+33FEDFGCGFGFFGG9:CCFCFFFCCFFGGGGCFFGGGGGGGGGG@;CF@;FFFGGCGF<C7F,2CECEE8CEEF6BFGFGCE:C9C9FGFGGCC?EGGGF9EFGGED>FGGGGGEF>FG3:CBFFFG><FFFGGCFFFGFFFF<?GFBF:E>GD
@M02352:288:000000000-CKWC8:1:1101:23886:12491 1:N:0:TAGCGCTC+ACTGCATA
TACGGAGGGTGCAAGCGTTATCCGGAATCATTGGGTTTAAAGGGTCCGCAGGCGGTCAATTAAGTCAGAGGTGAAATCCCATAGCTTAACTATGGAACTGCCTTTGATACTGGTTGACTTGAGTTATACGGAAGTAGATAGAATGTGTAGTGTAGCGGTGAAATGCATAGAGATTACACAGAATACCGATTGCGAAGGCAGTCTACTACGTATATACTGACGCTCATGGACGAAAGCGTGGGGAGCGAACAGGATTAGATACCCTGGTAGTCCACGCCGTAA
+
GGGGGGGGGGGGGGGGGGGGGGGGGFGGGGGGGGGGGGGGGGGGGGGGGGGGGGGGGEFGGGGGGGGGGGGGGGGGGGGGGGGGGGGGGGG<FGGGGGGGGGGGGGGGGGGGGGGGGGGGGGGGGGGGFFCGDFGGGDGGGGGGGGGGGGGGGGGGGGGGGGFEGGFGGGGGFGGFGGGGGGGGGGGGGGGGGGGGGGGGGGGGGGGFGGGGGFGGGGGGGGGGGGGGDCFGGGGDGGGGGGFFBFGGGGFFFFGGFF>FGGGGFFCFAF><FGFFFFFFDD
@M02352:288:000000000-CKWC8:1:1101:23447:12505 1:N:0:TAGCGCTC+ACTGCATA
TACGGAGGGTCCAAGCGTTATCCGGAATCATTGGGTTTAAAGGGTCCGCAGGCGGTCAATTAAGTCAGAGGTGAAATCCCATAGCTTAACTATGGAACTGCCTTTGATACTGGTTGACTTGAGTTATACGGAAGTAGATAGAATGTGTAGTGTAGCGGTGAAATGCATAGATATTACACAGAATACCGATTGCGAAGGCAGTCTACTACGTATATACTGACGCTCATGGACGAAAGCGTGGGGAGCGAACAGGATTAGATACCCTGGTAGTCCACGCCGTAA
+
GGGGGGGGGGGGGGGGGGGGGGGGGGGGGGGGGGGGEGGGGGGGGGGGGGGGGGGGGGGGGGGGGGGGGGGGGGGGGGGGGGGGGGGGGGGCEGGGGGGGGGGGGGGGGGGGGGGGGGGGGGGGGGGGGGGGGGGGGGGGGGGGGGGGGGGGGGGGEGGGGGGGGGFGGGGGGGGGGGGGGGGGGGGGGGGGGGGGGGGGGGGGGGGEEEGGGGGGGGGGGDGGGGGGGGGGGEDBFEDGGG><BFGGGGEFBBFGFFAFGGGGFFGFFFFBFGFFFFFFGD
@M02352:288:000000000-CKWC8:1:1101:18598:12518 1:N:0:TAGCGCTC+ACTGCATA
TACGGAGGGGGTTAGCGTTGTTCGGAATTACTGGGCGTAAAGCGTACGTAGGCGGATTAGTCAGTTAGGGGTGAAATCCCAGGGCTCAACCCTGGAACTGCCTCTAATACTGCTAGTCTTGAGTTCGAGAGAGGTGAGTGGAATTCCAAGTGTAGAGGTGAAATTCGTAGATATTTGGAGGAACACCAGTGGCGAAGGCGGCTCACTGGCTCGATACTGACGCTGAGGTACGAAAGTGTGGGGAGCAAACAGGATTAGATACCCTGGTAGTCCACACCGTAA
+
FFGGCFEGED@CFGGGGGGGGGGEGDDFGGCGGGGGGGG=DEFGGGFEGGCCEFGGGGC@FGGGFGGGGFGGGGGGGFC<FEFGCFGCFFFGFC<<BFGFFGGFFGGGCDGFFFFGGGGFGGAFBF:F<<5FFDGC::FFDFFGFG9DC:FFG,?FFGGFGGGGFGGCEFEGEGEC@ECF7<CBFFGG:FFGGGGECDGGCGGGCCFCFGC6C>CFECCGCCG8ADC*CF7>EDDEGCC9EDEFB3357>>FFBGFFFF7<CCF4FGFAF8:870(33><<3
@M02352:288:000000000-CKWC8:1:1101:5772:12519 1:N:0:TAGCGCTC+ACTGCATA
TACGGAGGGGGTTAGCGTTGTTCGGAATTACTGGGCGTAAAGCGTACGTAGGCGGATCAGAAAGTATGGGGTGAAATCCCAGGGCTCAACCCTGGAACTGCCTCATAAACTCCTGGTCTAGAGTTCGAGAGAGGTGAGTGGAATTCCGAGTGTAGAGGTGAAATTCGTAGATATTCGGAGGAACACCAGTGGCGAAGGCGGCTCACTGGCTCGATACTGACGCTGAGGTACGAAAGTGTGGGGAGCAAACAGGATTAGATACCCTGGTAGTCCACACCGTAA
+
GGGGG@FFGGGGGGGGGGGGGGGGGGGGGGGGGGGGGGGGGGGGGGGGGGGGGGGGGGGGGGGGGGGGGGGGGGGGGGGGGGGGGGGGGGGGGGGGGGGGGGGGGGGGGGGGGGGGGGGGGGGGGGGGGGGGGGGGGGGGGGGGGGGGGGGGGGGGGGGGGGGGGGGGGGGGGGGGGGGGGGGGGGGGGGGGGGGGGGGGGGGGGGGGGGGGGGGGGGGGGGGGGGGGGGGGGGGFGGGGGGFFFFGGGGFFFFGGFFBFGGGGFFGFFFFFFGFFFFFFGD
@M02352:288:000000000-CKWC8:1:1101:10340:12570 1:N:0:TAGCGCTC+ACTGCATA
TACGGAGGGTGCAAGCGTTATCCGGAATCATTGGGTTTAAAGGGTCCGTAGGCGGGATTGTAAGTCAGTGGTGAAAGTTTGCGGCTCAACCGTAAAATTGCCATTGATACTGCAGTTCTTGAATTATTGTGAAGTGGTTAGAATATGTAGTGTAGCGGTGAAATGCTTAGATATTACATAGAATACCGATTGCGAAGGCAGATCACTAACAATATATTGACGCTGATGGACGAAAGCGTAGGTAGCGAACAGGATTAGATACCCTGGTAGTCTACGCCGTAA
+
GGGGGFGGGGGGGGGGGGGGFGGEGFGGGGGGGGGFGGGGGGGGGGGGFGGGGGGGGGGGGGGGGGGGGGGGGGGGGFGFGGGGGGGGGGGGGGGGGGGGGGGGGGGGGGGGGGGGGGGGGGGGGGGGGGGGGGGGGGGGGGGGGGGGGGGGGGGGGGGGGGGGGGGGGGGGGGGGGGGGGGGGGGGGGGGGGGGGGGGGGGGGGGGGGGGGGGGGGGGGGGGGGGGGGGGGGGGFDGDGGGFFFFGGGGFFFFGGFFFFGFGG@FGFFFFFFFFFFFFFGG
@M02352:288:000000000-CKWC8:1:1101:24055:12578 1:N:0:TAGCGCTC+ACTGCATA
TACGGAGGGTGCGAGCGTTAATCGGAATTACTGGGCGTAAAGCGCATGCAGGTGGTTCATTAAGTCAGATGTGAAAGCCCCGGGCTCAACCTGGGAACTGCATTTTGAACTGGCAAACTAGAGTATTGTAGAGGGTAGTGGAATTTCCAGTGTAGCGGTGAAATGCGTAGAGATTGGAAGGAACATCAGTGGCGAAGGCGGCTACCTGGACAAATACTGACACTGAGGCACGAAAGCGTGGGGAGCAAACAGGATTAGATACCCTGGTAGTCCACGCCGTAA
+
GGGGGFGGGGGGGEGGGGGG<FGGGEFFGGGGGGGGGGGGFGGGGGGGGGGGGGGGGGGGGGGGGGGGGGGGGGGGGGGGGGGGGGGGGGGGGGGGGGGGGGGGGGGGGGGGGGGGGGGGGCGFGGGGGGGGGGGGGGGGGGGGGGGGGGG9FFGGGGGGGGGGGGGGGGDGGGGGGGGGGGGGGGGGEGGGGGGGGGGGGGGGGGGGCGGGGGGFGGGGGGGGGGGGGGGDGGG>FEGEGGFFFFGGGGF?BFGG??<BFG<FFF3@4*8<F7F?FFFBC>
@M02352:288:000000000-CKWC8:1:1101:10614:12600 1:N:0:TAGCGCTC+ACTGCATA
TACGGAGGGTGCGAGCGTTATCCGGATTTATTGGGTTTAAAGGGTGCGCAGGCGGTCGATTAAGTCAGAGGTGAAATCCCACAGCTTAACTATGGAACTGCCTTGGATACTGGTTGACTTGAGTCATATGGAGGTAGATAGAATGTGTAGTGTAGCGGTGAAATGCATAGATATTACACAGAATACCGATTGCGAAGGCAGTCTACTGCGTATGTACTGACGCTCATGGACGAAAGCGTGGGGAGCGAACAGGATTAGATACCCTGGTAGTCCACGCCGTAA
+
GGGG-CGG7C,B:FGGGGGGGGGGGG,C,EEGGGGG7FGGGGGGE,6CCGGGGGG=:+8:?FGGGGGGG<FGGGGGFGG88,+:EFFGGG,<A?FFGEFGG<FG,DG<FGFGGDCGGGGGGGGG=<<,,8EF,>3>C>F,>FF,,37@3>FGGGGGGGGGGGGGGG?FGGGGGG7;,5,?EGGAFGG>4F:CGGGGEGG*==3+7?F+>8>78B2BFGGGGGGGED+<9+9DEGGFGGGGGG3:BE)95DFFFFGGFFFFGGGGFFFFDFFFFGFFFFFFGG
@M02352:288:000000000-CKWC8:1:1101:10615:12619 1:N:0:TAGCGCTC+ACTGCATA
TACGGAGGGTCCGAGCGTTATCCGGAATCATTGGGTTTAAAGGGTCCGCAGGCGGTCGATTAAGTCAGAGGTGAAATCCCATAGCTTAACTATGGAACTGCCTTTGATACTGGTTGACTTGAGTCATATGGAAGTAGATAGAATGTGTAGTGTAGCGGTGAAATGCATAGATATTACACAGAATACCGATTGCGAAGGCAGTCTACTACGTATGTACTGACGCTCATGGACGAAAGCGTGGGTAGCGAACAGGATTAGATACCCTGGTAGTCCACGCCGTAA
+
GGGG7B@EGGGGGGGGGGGGGGGGGF@FFGGGGGGGGGGGGGGGGGGGGGGGGGG@BCEFEGGGGGGGGGGGGGGGGGGGFG<FFFGGGGGEEFGGG8FFGEGGGGGGGGGGGGGGGGGGGGGGGGGDFBFG@FFFA@AAFGGGA>A@DDGGGGGGGGGGGGGGGGFGGGGGGGGGGCGGGGGGGGG>FFEGGGGGCGGGGGGGCGGCE*;AC9;CGGGGGGGGDGCE60>DDGGFGGGGGG)6?F)5>GEFFFGGFFFFFGGGFFGFFFFFFGF?BFFFGG
@M02352:288:000000000-CKWC8:1:1101:2910:12674 1:N:0:TAGCGCTC+ACTGCATA
TACGGAGGGGGTTAGCGTTGTTCGGAATTACTGGGCGTAAAGCGTACGTAGGCGGATCAGAAAGTAGGGGGTGAAATCCCGAGGCTCAACCTCGGAACTGCCTCCTAAACTCCTGGTCTTGAGTTCGAGAGAGGTGAGTGGAATTCCAAGTGTAGAGGTGAAATTCGTAGATATTTGGAGGAACACCAGTGGCGAAGGCGGCTCACTGGCTCGATACTGACGCTGAGGTACGAAAGTGTGGGGAGCAAACAGGATTAGATACCCTGGTAGTCCACACCGTAA
+
GGGGGFGGGGGGGGGGGGGGGGGGGGGGGGGGGGGGGGGGGGGGGGGGGGGGGGGGGGGGGGGGGGGGGGGGGGGGGGGGGGGGGGGGGGGGGGGGGGGGGGGGGGGGGGGGGGGGGGGGGGGGGGGGGFGGGGGGCGGGGGGGGGGGGGGGGGGGGGGGGGGGGGGGGGGGGGGGGGGGGGGGGGGGGGGGGGGGGGGGGGGGGGGGGGFFG5FGGGGGGGGGGGGGGGGGDGGFFCGGGGF?FFGGGGFFFFGGFFFFGGGGFFGFFFFFFGFFFFFFGG
@M02352:288:000000000-CKWC8:1:1101:23739:12684 1:N:0:TAGCGCTC+ACTGCATA
TACGGAGGGGGTTAGCGTTGTTCGGAATTACTGGGCGTAAAGCGTACGTAGGCGGATTAGTCAGTTAGGGGTGAAATCCCAGGGCTCAACCCTGGAACTGCCTCTAATACTGCTAGTCTTGAGTTCGAGAGAGGTGAGTGGAATTCCAAGTGTAGAGGTGAAATTCGTAGATATTCGCAGGAACACCAGTGGCGAAGGCGGCTCACTGGCTCGATACTGACGCTGAGGTACGAAAGTGTGGGGAGCAAACAGGATTAGATACCCTGGTAGTCCACACCGTAA
+
GGGGGFFGGGGGGGGGGGGGGGGGGGGGGGGGGGGGGGGGGGGGGGGGGGGGGGGGGGGGGGGGGGGGGGGGGGGGGGGGGGGGGGGFGGGGGGGGGGGGGGFFGGGGGGGGFGGGGGGGGGGGGGGGGGGGGGGGGGGGGGGGGGGGGGFGGGGGGGGGGGGGGGGGGGGGGGGGGGGGGGGGGGGGGGGGGGGGGGGGGGGGGGGGGGGGGGGGGGGGGGGGGGGGGFGGGGGFFG>FGGFFFFGGFDF?:6GGFFFFFGFGFFGFAFD<FGFFFFFFGD
@M02352:288:000000000-CKWC8:1:1101:17514:12687 1:N:0:TAGCGCCC+ATTGCATA
TACGGAGGGTCCAAGCGTTATCCGGAATCATTGGGTTTAAAGGGTCCGCAGGCGGTCAATTAAGTCAGAGGTGAAATCCCATAGCTTAACTATGGAACTGCCTTTGATACTGGTTGACTTGAGTTATACGGAAGTAGATAGAATGTGTAGTGTAGCGGTGAAATGCATAGATATTACACAGAATACCGATTGCGAAGGCAGTCTACTACGCATATACTGACGCTCAGGGCCGAAAGCGTGGGGAGCGAACAGGATTAGATACCCTGGTAGTCCACGCCGAAA
+
GGGGGGGGDG,F9FGGGGGGGGGGGGCG<FGGGGGFGGGGGGGGG,FGEGGGGGGFG7=FFFGGGGGGGGGG@FGGGFAF<,,EFG,FGG9?9FDED<<BFBFF<?F,58,CC?9?45E@?<BF?<,7,A>F:37,C9==BFC==@,8@D@<@3=@FDFFGGA>BA;B:993533,7@99DF8F;F?>*F>>DCGDGEF8C@:;7BC+CG)/*3?;+?>CF*/88C*3=*1CEGD>C=/CGGD:13)>575<??G:3*)*0<F9?>F<4?3<6:9-(()(99
@M02352:288:000000000-CKWC8:1:1101:11664:12694 1:N:0:TAGCGCTC+ACTGCATA
TACGGAGGATCCAAGCGTTATCCGGAATCATTGGGTTTAAAGGGTCCGTAGGTGGATAATTAAGTCAGAGGTGAAATCTTGCCGCTTAACGGTAAAATTGCCTTTGATACTGGTTGTCTTGAGTTATTATGAAGTGGTTAGAATATGTAGTGTAGCGGTGAAATGCATAGATATTACATAGAATACCAATTGCGAAGGCAGATCACTAATAATATACTGACACTGATGGACGAAAGCGTGGGGAGCGAACAGGATTAGATACCCTGGTAGTCCACGCCGTAA
+
GGGGGGGGGGGGGGGGGGGGGGGGGFGGGGGGGGGGGGGGGGGGGGGGGGGGGGGGGGGGGGGGGGGGGGGGGGGGGGGGGGGGGG=FGGGGGGGGGGGGGGGGGGGGGGGGGGGGGGGGGDFGGGGGGGGGGGGGGGGGGGGGGGGGGGGGGGGGGGGGGGGGGGGGGGGGGGGGGGFGGGGGGGGGGGGGGGGGGGGGGGGFFFGGFGGGGGGGGGGGGGGGGGGGGGGGGGGFGGGGGGFFFFGGGGEFFBGGFFFFGGGGFFGFFFFFFGFFF?FFGD
@M02352:288:000000000-CKWC8:1:1101:5242:12718 1:N:0:TAGCGCTC+ACTGCATA
TACGGAGGGTCCGAGCGTTATCCGGAATCATTGGGTTTAAAGGGTCCGCAGGCGGTCAATTAAGTCAGAGGTGAAATCCCATAGCTTAACTATGGAACTGCCTTTGATACTGGTTGACTTGAGTCATATGGAAGTAGATAGAATGTGTAGTGTAGCGGTGAAATGCATAGATATTACACAGAATACCGATTGCGAAGGCAGTCTACTACGTATGTACTGACGCTCATGGACGAAAGCGTGGGGAGCGAACAGGATTAGATACCCTGGTAGTCCACGCCGTAA
+
GGFGGGGGGGGGGGGGGGGGGGGGGGGGDFGGGFGGGGFFFGGGGGGGGGGGGGGGGGGGGGGGGGGGGGGGGGGGGGGGGGGFGEFFGEGGGGGGGGGGGGGG?FGGGGGGFGGGGGGGGGGGGGGGGGGGGGGGGGGGGGGGFGGGGGGGGGGGGGGGGGGGGGGGGGGGGGGGGGGGGGGGGGGGGGGGGGGGGGGGGGGGGGGGGGGGGGGGGGGGGGGGEGGGGGGGGGGFGGGGGGFFFFGGGGFFFFGGFFFFGGGGFFGFFFFFFGFFFFFFGG
@M02352:288:000000000-CKWC8:1:1101:19879:12732 1:N:0:CAGCGCTC+ACTGCATA
TACGGAGGGTGCAAGCGTTATCCGGAATCATTGGGTTTAAAGGGTCCGCAGGCGGCAAATTAAGTCAGAGGTGAAATACCATAGCTTAACTATGGAACTGCCTTTGATACTGGTTGACTTGAGTTATACGGAAGTAGATAGAATAAGTAGTGTAGCGGTGAAATGCATAGATATTACTTAGAATACCGATTGCGAAGGCAGTCTACTACGTATATACTGACGCTCATGGACGAAAGCGTGGGGAGCGAACAGGATTAGATACCCTGGTAGTCCACGCCGTAA
+
GGGG@;FECBFEGGFGGGGGGFGGGG7D,C,CEFGCCGGGGGGG,6FG@FF7FEG7+74,,CFFFG,C9,DFGGGGGCG<<BFFFG,EFG99?9EAFGGGG<BF,EF<FFGGBA5C8EG<FEFGA,5,9<CC:CFG9@FDGGGG,<7FCEGGGGGGGGGGGGGGGG,EFGGGGGGF;?;9BDGGGGG*>FCFGDGEEEG6B@>FGGG9;5;9<+?;CFGFFG5E5C+<+0;DGEDEGGGGG=:?BE)9>DD@?BFGF?BBGC@CF>FFFFFFFDFB>:EBGG
@M02352:288:000000000-CKWC8:1:1101:21458:12750 1:N:0:TAGCGCTC+ACTGCATA
TACGGAGGGTGCGAGCGTTATCCGGAATCACTGGGTTTAAAGGGTGCGTAGGCGGCGTTATAAGTCAGAGGTGAAAGGCACGAGCTTAACTGGTGAATTGCCTTTGATACTGTAATGCTTGAATTATGTTGAGGTTAGCGGAATGTGACATGTAGCGGTGAAATGCATAGATATGTCATAGAACACCAATTGCGTAGGCAGCTAGCTAGGCATATATTGACGCTGAGGCACGAAAGCGTGGGGAGCGAACAGGATTAGATACCCTGGTAGTCCACACCGTAA
+
GGGGGGGGGGGGGGGGGGGGGGGGGGGGGGGGGGGGGGGGGGGGGGGGGGGGGGGGGGGGGGGGGGGGGGGGGGGGGGGGGGGGGGGGGGGGGGGGGGGGGGGGGGGGGGGGGGGGGGGGGGGGGGGGGGGGGGGGGGGGGGGGGGGGGGGGGGGGGGGGGGGGGGGGGGGGGGGGGGGGGGGGGGGGGGGGGGGGGGGGGGGGGGGGGGGGGGGGGGGGFGGGGGGGGGGGGGGFGGGGGGFFFFGGGGFFBFGGFFFFGGGG@>FFDFFFFGFFB<B?GG
@M02352:288:000000000-CKWC8:1:1101:29407:12756 1:N:0:TAGCGCTC+ACTGCATA
TACGGAGGGGGTTAGCGTTGTTCGGAATTACTGGGCGTAAAGCGCACGTAGGCGGATCAGAAAGTAAGGGGTGAAATCCCAGGGCTCAACCCTGGAACTGCCTCTTAAACTCCTGGTCTTGAGTTCGAGAGAGGTGAGTGGAATTCCGAGTGTAGAGGTGAAATTCGTAGATATTCGGAGGAACACCAGTGGCGAAGGCGGCTCACTGGCTCGATACTGACGCTGAGGTGCGAAAGTGTGGGGAGCAAACAGGATTAGATACCCTGGTAGTCCACACCGTAA
+
GGGGGGEEGED@FCFGGGGGGFGFGGGGGGGGGGGGGGEGGGGGCEGGGGGGGGGG@EGG9BFGGGGGGGGGGGGGGFFEGGGGGFGGGFGGFGGGGGGGFGGGGFGFFGGGGFCCGGGGGGGGGGGGGFGGGGGGFGCCGGDGGGGGGGGGGGGDFGGGGGGGGGGGCEGFCFF<CGGEGGGGFGGFGGGGGGECGGGGGGGGGFGGGD<+:8FGGEGGGDGGGGGGGGGGGEGFGGGGGGFFFEF9EGFFFFGGFFBFGGGGFFC9:FA>FGFF?FFFGD
@M02352:288:000000000-CKWC8:1:1101:25837:12803 1:N:0:TAGCGCTC+ACTGCATA
TACGGAGGGGGTTAGCGTTGTTCGGAATTACTGGGCGTAAAGCGTACGTAGGCGGATTGGAAAGTTGGGGGTGAAATCCCAGGGCTCAACCCTGGAACTGCCTCCAAAACTATCAGTCTAGAGTTCGAGAGAGGTGAGTGGAATTCCAAGTGTAGAGGTGAAATTCGTAGATATTTGGAGGAACACCAGTGGCGAAGGCGGCTCACTGGCTCGATACTGACGCTGAGGTACGAAAGTGTGGGGAGCAAACAGGATTAGATACCCTGGTAGTCCACACCGTAA
+
GGGGGGGGGGGGGGGGGGGGGGGGGGGGGGGGGGGGGGGGGGGGGGGGGGGGGGGGGGGGGGGGGGGGGGGGGGGGGGGGGGGGGGGGEGGGGGGGGGGGGGGGGGGGGGGGGGGGGGGGGGGGGGGGGGGGGGGGGGGGGGGGGGGGGGGGGGGGGGGGGGGGGGGGGGGGGGF9FGGGGGGGGGGGGGGGGGGGGGGGGGGGGGGGGGGGGGGGGGGGGGGGGGGGGGGGGGGFGGGGGGFFFFGGGGFFBFGGFFFFGGGGFFG@AFFAFGFBFFF?GG
@M02352:288:000000000-CKWC8:1:1101:16392:12804 1:N:0:TAGCGCTC+ACTGCATA
TACGGAGGGGGTTAGCGTTGTTCGGAATTACTGGGCGTAAAGCGCACGTAGGCGGATCAGAAAGTAAGGGGTGAAATCCCAGGGCTCAACCCTGGAACTGCCTCTTAAACTCCTGGTCTTGAGTTCGAGAGAGGTGAGTGCAATTCCGAGTGTAGAGGTGAAATTCGTAGATATTCGGAGGAACACCAGTGGCGAAGGCGGCTCACTGGCTCGATACTGACGCTGAGGTGCGAAAGTGTGGGGAGCAAACAGGATTAGATACCCTGGTAGTCCACACCGTAA
+
GGGGGFFGGGGGGGGGGGGGGGGGGGGGGGGGGGGGGGGGGGGGGGGGGGGGGGGGGGGGFEEEFFGGFGGGGGGGGGGGGGGGGGGGGFFGGGGGGGGGGGGGGGGGGGGGGGGGGGGGGGGGGGGGGGGGGGGGGGGGGGGGGGGGGGGGGCECFGGGGGGGGGGGGGGGGGGGFGGDGGGGFGGGGFGGEEEGDEFGGGDGGGGGGFG?CCFGGFCCFGGGGGFCGGGDE=5@7:CGGGDBF@DF6FFF?FCC29)/<?CFFFGFFF76=*93?FF07D
@M02352:288:000000000-CKWC8:1:1101:2082:12899 1:N:0:TAGCGCTC+ACTGCATA
TACGGAGGGTTCAAGCGTTATCCGGAATCATTGGGTTTAAAGGGTCCGCAGGCGGTCAATTAAGTCAGAGGTGAAATCCCATAGCTTAACTCTGGAACTGCCTTTGATACTGGTTGACTTGAGTCATATGGAAGTAGATAGAATGTGTAGTGTAGCGGTGAAATGCATAGATATTACACAGAATACCGATTGCGAAGGCAGTCTCCTACGTATGTACTGACGCTCATGGACGAAAGCGTGGGGAGCGAACAGGATTAGATACCCTGGTAGTCCACGCCGTAA
+
GGGGGEGGGGGGGGDGGGGGF<FF+BFFGGEGGGGGGGGGGGCGFCGGGGGGGGGFGGDFFGGGGADFGGGGGGGGGGGCFDBFGGGGCGF,CCEGDFGGGGGGGGGGGGGGGGGGFFGGAFFFGGGGGFGFCFFAF,FGGAFFDFGGEGGGGGGFEGGEGGGGFGEDFACGFGGGGAFFFCFFFFGDEBEFGDCGCECBCFFG,?C:C579B:ECFGF9FCGGGGFG67CDDGGFGGGGCEE00>GDED7?:6FGFFFFGGFF6FF?<BAFFGFFFFF>39
@M02352:288:000000000-CKWC8:1:1101:8943:12903 1:N:0:TAGCGCTC+ACTGCATA
TACGGAGGGTGCAAGCGTTGTTCGGATTTATTGGGCGTAAAGCGCGCGCAGGCGGATTGGAAAGTCGGATGTGAAATCCCGGGGCTCAACCTCGGAACTGCGTCCGAAACTATCAGTCTAGAATCTTGGAGAGGGTTGGGGAATTTCACGTGTAGGGGTAAAATCCGTAGAGATGTGAAGGAACACCAGTGGCGAAGGCGCCGACCTGGACAAGTATTGACGCTGAGGCGCGAAAGCGTGGGGAGCAAACAGGATTAGATACCCTGGTAGTCCACGCCGTAA
+
GGGGGGGGGGGGGGGGGGGGGGGGGGGGGGGGGGGGGGGGGGGGGGGGGGGGGGGGGGGGGGGGGGGGGGGGGGGGGGGGGGGGGGGGGGGGGGGGGGGGGGGGGGGGGGGGGGGGGGGGGGGGGGGGGGGGGGGFGGGGGGGGGGGGGGGGGGGFEGGGGGGGGGGGGGGGGGGGGGGGGGGGGGGGGGGGGGGGGGGGGGGGGGGGGGGGGGFGFGGGFGGGGGGGGGGGGGGFGGGGGGFFFEGGGGFFFFGGFFFFGGGCFFFFFFBFFGFFBFFFGG
@M02352:288:000000000-CKWC8:1:1101:23299:12920 1:N:0:TAGCGCTC+ACTGCATA
TACGGAGGGTGCGAGCGTTAATCGGAATTACTGGGCGTAAAGCGCATGCAGGTGGTTCATTAAGTCAGATGTGAAAGCCCGGGGCTCAACCTCGGAACTGCATTTGAAACTGGTGAACTAGAGTGCTGTAGAGGGGGGTAGAATTTCAGGTGTAGCGGTGAAATGCGTAGAGATCTGAAGGAATACCAGTGGCGAAGGCGGCCCCCTGGACAGACACTGACACTCAGATGCGAAAGCGTGGGGAGCAAACAGGATTAGATACCCTGGTAGTCCACGCCGTAA
+
GGGGGGGGGGGGGGGGGGGGFGGGGGDGGGGGGGGGGGGGGGGGGGGGGGGGGGGGFFGGGGGGGGGGGGGGGGGGGGGGGGGGGGGGGGGGGGGGGFFFFGGGGGGGGGGGGFGGGGGGGFGGGGGGGFGGGGEGGGGGGGFGGGGGGFGGGGGGGGGGGGGGGGGGGGGGGFGFGGGGGGGGGGGGGFGGGGGGGGGGGGGGGGGGGGFGFGGGGGG9CEGGGGGGGGGGGGGEGGGGGGFFFFGGGGFFFBGGBFFFGGGGFFGFBFAFFGFFF?E>GG
@M02352:288:000000000-CKWC8:1:1101:9023:12950 1:N:0:TAGCGCTC+ACTGCATA
TACGGAGGGTCCAAGCGTTATCCGGAATCATTGGGTTTAAAGGGTCCGCAGGCGGTCAATTAAGTCAGAGGTGAAATCCCATAGCTTAACTATGGAACTGCCTTTGATACTGGTTGACTTGAGTTATACGGAAGTAGATAGAATAAGTAGTGTAGCGGTGAAATGCATAGATATTACATAGAATACCAATTGCGAAGGCAGATCACTAATAATATACTGACACTGATGGACGAAAGCGTGGGGAGCGAACAGGATTAGATACCCTGGTAGTCCACGCCGTAA
+
GGGGGGGGGGGGGGGGGGGGFGGGGGGGGGGGGGGGGGGGGGGGGGGGGGGGGGGFGGGGGGGGGGGGGGGGGGGGGGGGGGGGGGGGGGGGGGGGGGGGGGGGGGGGGGGGGGGGGGGGGGGGGGGGGGGGGGGGGGGGGGGGGGGGGGGGGGGGGGGGGGGGGGGGGGGGGGGGGGGGGGGGGGGGGGGGGGGGGGGGGGGGGGGGGGGGGGGGGGGFGGGGFGGGGGGGGGGFGGGGGGFFF@GGGGFFFFGFBFFFGGGDFFGFFFFF@FFBFFFFGD
@M02352:288:000000000-CKWC8:1:1101:20367:12951 1:N:0:TAGCGCTC+ACTGCATA
TACGGAGGATCCAAGCGTTATCCGGAATCATTGGGTTTAAAGGGTCCGTAGGTGGATAATTAAGTCAGAGGTGAAATCTTGCCGCTTAACGGTAAAATTGCCTTTGATACTGGTTGTCTTGAGTTATTATGAAGTGGTTAGAATATGTAGTGTAGCGGTGAAATGCATAGATATTACTTAGAATACCGATTGCGAAGGCAGTCTACTACGTATATACTGACGCTCATGGACGAAAGCGTGGGGAGCGAACAGGATTAGATACCCTGGTAGTCCACGCCGTAA
+
GGGGGGGGGGGGGGGGGGGGGGGGGGGGGGGGGGGGGGGGGGGGGGGGGGGGFGGFGGGGGGGGGGGGGGGGGGGGGGGGGGGGGGGGGGGGGGGGGGGGGGGGGGGGGGGGGFGGGGGGGGGFGGGGGGGGGGGGGGGGGGGGGGGGGGGGGGGGGGGGGGGGGFFGGGGGGGGGGGGGGGGGGGGDGGGGGGGGGGGGGGGGGGGGGGGGGGGFFGGGGGGGGGGGGGGGGEGFGGGGGGFFFDGGGGFFFFGGFFFFGGGGFFGFFFFFFGFFFFFFGD
@M02352:288:000000000-CKWC8:1:1101:9919:12952 1:N:0:TAGCGCTC+ACTGCATA
TACGGAGGGTCCGAGCGTTATCCGGAATCATTGGGTTTAAAGGGTCCGCAGGCGGTCAATTAAGTCAGAGGTGAAATCCCATAGCTTAACTATGGAACTGCCTTTGATACTGGTTGACTTGAGTCATATGGAAGTAGATAGAATGGGTAGTGTAGCGGTGAAATGCATAGATATTACACAGAATACCGATTGCGAAGGCAGTCTACTACGTATGTACTGACGCTCATGGACGAAAGCGTGGGGAGCGAACAGGATTAGATACCCTGGTAGTCCACGCCGTAA
+
GGGGGGGGGGGGGGGGGGGGGGGGGGGGGGGGGGGGGGGFGGGGGGGGGGGGGGGGGGGGGGGGGGGGGGGGGGGGGGGGGGGGGGGGGGGGGGGGGGGGGGGGGGGGGGGGGGGGGGGGGGGGGGGGGGGGGGGGGGGGGGGGGGGGGGGGGGGGGGGGGGGGGGGGGGGGGGGGGGGGGGGGGGGGGGGGGGGGGGGGGGGGGGGGGGGGGGGGGGGGGGGGGGGGGGGGGGGFGGGGGGFFFFGGGGFFFBGGFFAFGGGGFFGFFFFFFGFFFFFFDD
@M02352:288:000000000-CKWC8:1:1101:19857:12988 1:N:0:TAGCGCTC+ACTGCATA
TACGGAGGGTGCAAGCGTTATCCGGAATCATTGGGTTTAAAGGGTCCGCAGGCGGTCAATTAAGTCAGAGGTGAAAGCCCATCGCTCAACGATGGAACTGCCTTTGATACTGGTTGACTTGAGTTATACGGAAGTAGATAGAATAAGTAGTGTAGCGGTGAAATGCATAGATATTACTTAGAATACCGATTGCGAAGGCAGTCTACTACGTATATACTGACGCTCATGGACGAAAGCGTGGGGAGCGAACAGGATTAGATACCCTGGTAGTCCACGCCGTAA
+
GGGGGFGGGGGGGGGGGGGGGGGGGFGGGGGGGGGFGGGGGGGGGGGGGGGGGGGGGGGGGGGGGGGGGGGGGGGGGGGGGGGGGGGGGGGGGGGGGGGGGGGGGGGGGGGGGGGGGGGGGGGGGGGGGGGGGGGGGGGGGGGGGGGGGGGGGGGGGGGGGGGGGGGGGGGGGGGGGGGGGGGGGFGGGGGGGGGGGGGGGGGGGGGGGGGGGGGGGGGGGGGGGGGGGGGGGGGFGGGGGGFFFFGGEGFFFFGGFFFFGGFGFFGFFFFFFGFFFFFFGG
@M02352:288:000000000-CKWC8:1:1101:5497:12988 1:N:0:TAGCGCTC+ACTGCATA
TACGGAGGGTCCGAGCGTTATCCGGAATCATTGGGTTTAAAGGGTCCGCAGGCGGTCGATTAAGTCAGAGGTGAAATCCCATAGCTTAACTATGGAACTGCCTTTGATACTGGTTGACTTGAGTCATATGGAAGTAGATAGAATGTGTAGTGTAGCGGTGAAATGCATAGATATTACACAGAATACCGATTGCGAAGGCAGTCTACTACGTATGTACTGACGCTCATGGACGAAAGCGTGGGGAGCGAACAGGATTAGATACCCTGGTAGTCCACGCCGTAA
+
GGGGGEGGGGGGGGGGGGGGGGGGGGGGGGGGGGGFCFGGGGGGGGGGGGGGGGGGGGFGGGGGGGGGGGGGGGGGGGGGGGGGGGFGGGGGGGGGGGGGGGGGGGGGGGGGGGGGGGGGGGGGGGGGGGGGGGGGGGGGGGGGGGGGGGGGGGGGGGGGGGGGGGGGGGGGGGGGGGGGGGGGGGGGGGGGGGGGGGGGGGGGGGGGGGGGGFGGGGGGGGGGGGGGGGGGGGGFGGGGGGFFFFGGGGFFFFFG?FFFGGGGFFGFBFFFFGFFFFFFGG
@M02352:288:000000000-CKWC8:1:1101:13041:12993 1:N:0:TAGCGCTC+ACTGCATA
TACGGAGGGGGTTAGCGTTGTTCGGAATTACTGGGCGTAAAGCGTACGTAGGCGGATTGGAAAGTTGGGGGTGAAATCCCAGGGCTCAACCCTGGAACTGCCTCCAAAACTATCAGTCTAGAGTTCGAGAGAGGTGAGTGGAATTCCAAGTGTAGAGGTGAAATTCGTAGATATTTGGAGGAACACCAGTGGCGAAGGCGGCTCACTGGCTCGATACTGACGCTGAGGTACGAAAGTGTGGGGAGCAAACAGGATTAGATACCCTGGTAGTCCACACCGTAA
+
GGGGGEGGGGGGGGGGGGGGGGGGGGGGGGGGGGGGGGGGGGGGGGGGGGGGGGGFGGGGGGGFGGGGGGGGGGGGGGGGGGGGGGGGGGGGGGGGGGGGGGGGGGGFGGGGGGGGGGGGGGGGGGGGGGGGGGGGGGGGGGFGGGGGFGGGGGGGGGGGGGGGGGGGGGGGGGGGGGGGGGGGGGGGGGGGGGGGGGGGGGGGGGGGGGGGGGGGGGGGGGGEGGGGGGGGGGGFGGGGGGFFFFGGGGFFFFGGFFFFGGGGFFGFBFFFFGFFFFF?GG
@M02352:288:000000000-CKWC8:1:1101:3916:13001 1:N:0:TAGCGCTC+ACTGCATA
TACGGAGGGGGTTAGCGTTGTTCGGAATTACTGGGCGTAAAGCGCACGTAGGCGGATCAGAAAGTAAGGGGTGAAATCCCAGGGCTCAACCCTGGAACTGCCTCTTAAACTCCTGGTCTTGAGTTCGAGAGAGGTGAGTGGAATTCCGAGTGTAGAGGTGAAATTCGTAGATATTCGGAGGAACACCAGTGGCGAAGGCGGCTCACTGGCTCGATACTGACGCTGAGGTACGAAAGTGTGGGGAGCAAACAGGATTAGATACCCTGGTAGTCCACACCGTAA
+
GGGGGGGGGGGGGGGGGGGGGGFGGGGGGGGGGGGGGGGGGGGGGGGGGGGGGGGGGGGGGGGGGFGGGGGGGGGGGGGGGGGGGGGGGGGGGGGGGGGGG=FFGGGGGGGFGGGDGGGGGGGGGGGFGGGFGGGGGGGGGGGGGGGGGGGGGGGFGGGGGGGGGGGGGGGGGGGGGGDGGGGGGGGGGGGGGGGGGGGGGGEEGFGGGGGGGEFGGGGGGDGG=DFGGGGGDGGFGGGGGGFFFFGGGGFF?FGGFFFFGGFGFFGFFFFFFGFFFFFFDC
@M02352:288:000000000-CKWC8:1:1101:3923:13017 1:N:0:TAGCGCTC+ACTGCATA
TACGGAGGGGGTTAGCGTTGTTCGGAATTACTGGGCGTAAAGCGCACGTAGGCGGATCAGAAAGTAAGGGGTGAAATCCCAGGGCTCAACCCTGGAACTGCCTCTTAAACTCCTGGTCTTGAGTTCGAGAGAGGTGAGTGGAATTCCGAGTGTAGAGGTGAAATTCGTAGATATTCGGAGGAACACCAGTGGCGAAGGCGGCTCACTGGCTCGATACTGACGCTGAGGTACGAAAGTGTGGGGAGCAAACAGGATTAGATACCCTGGTAGTCCACACCGTAA
+
GGGGFGGGGGG@CFGGGGGDGFFGGG7FGGGGGGGFGGGGGGFGG@FGEGGGGGG:BCCG9FGG?,FGGGGGGGGGGGGGGGGGGGGGGGGGGGGGGGGGG8>3C,FFGGG<FB<8FFGGGGGGCGGEGGGFGG:57F>FGGGGGGG?FGGGGGG;FGGGGGFG;CGGGGGGGGGGGGGGGGGGGGGDGFGGGGGGGGGGGGEC<FGGGGCGG5;FEGGGGGCGGGGGGFGGGGGFFGGGGGFFBEGGGGFFFFGGFFBFGGGGFFGFFFFFFGF?BBBBGD
@M02352:288:000000000-CKWC8:1:1101:2416:13049 1:N:0:TAGCGCTC+ACTGCATA
TACGGAGGGTCCAAGCGTTATCCGGAATCATTGGGTTTAAAGGGTCCGCGGGCGGTCAATTAAGTCAGAGGTGAAAGCCCATCGCTCAACGATGGAACTGCCTTTGATACTGGTTGACTTGAGTTATACGGAAGTAGATAGAATAAGTAGTGTAGCGGTGAAATGCATAGATATTACTTAGAATACCGATTGCGAAGGCAGTCTACTATGTATATACTGACGCTCATGGACGAAAGCGTGGGGAGCGAACAGGATTAGATACCCTGGTAGTCCACGCCGTAA
+
GFGGGGGGGGFGGDFGEGGGGGGGGGGEFGGGGGGGGDFGGGGGGGGGGGGGGGGGGGGGGGCGGGGGGGGGGFGGGGGGGFGGGGGECFE+BDFGGGGGGGGGFGGGGGGGGGFGGGGFGGGGGGGGGGGGGDGGGGGFGGGFFFGGGGGGGGGGGGGGFGGGGGGGGGGGGGGGGGGGGGGGGGGDGGGGGGDEGGGGGGFGFGGGGGGGGGGGGGGFGG5CEGGFGFGGCCGEGDGGGGFFFDGGGGFFF6CCFFFFGGCGFFGFFFBAFGFFBFEFGD
@M02352:288:000000000-CKWC8:1:1101:8965:13062 1:N:0:TAGCGCTC+ACTGCATA
TACGGAGGGTGCAAGCGTTAATCGGAATTACTGGGCGTAAAGGGTACGTAGGCGGTTATATAAGTTGGATGTGAAAGCCCCGGGCTCAACCTGGGAACTGCATTCAAAACTGTGTGACTAGAGTGTATAAGAGGTTAGCGGAATTCCAGGTGTAGCAGTGAAATGCGTAGATATCTGGAGGAACATCAGTGGCGAAGGCGGCTAACTGGTATAACACTGACGCTGAGGTACGAAAGCGTGGGTAGCGAACGGGATTAGATACCCCGGTAGTCCACGCCCTAA
+
GGGGGFGGGGGGGGGGGGGG6<EFGGEGGGDGGGGFGGGGGGGGGCFGGGGGGGG8>FF,CFFGGDFGGGGGGGGGGCEFFGGGGGGGGGGGGGGGGGGGGGGGGGGFGGGGGGGGGGGGGGGGGGGFGGGGGGGCFGGGGGGGGGGGGGGGGGGGFGGGGGGGGGEGGGGGGGGGGGGGGGGGCFFGGGGGGGGGGGGGGGGGGGGGGCFGGFFGGGGGGGGEGGGGFGFGGGGFGGGGGGEB<FCGCG>@?FGGFFFFGGGG:BGFFFFF?FFF>07;FG
@M02352:288:000000000-CKWC8:1:1101:13914:13071 1:N:0:TAGCGCTC+ACTGCATA
TACGGAGGGGGTTAGCGTTGTTCGGAATTACTGGGCGTAAAGCGTACGTAGGCGGATTGGAAAGTTGGGGGTGAAATCCCAGGGCTCAACCCTGGAACTGCCTCCAAAACTATCAGTCTAGAGTTCGAGAGAGGTGAGTGGAATTCCAAGTGTAGAGGTGAAATTCGTAGATATTTGGAGGAACACCAGTGGCGAAGGCGGCTCACTGGCTCGATACTGACGCTGAGGTACGAAAGTGTGGGGAGCAAACAGGATTAGATACCCTGGTAGTCCACACCGTAA
+
GGGGDCFGEGGEGGGGGGGGGGGGGGGGGGFGGGGGGGGGGGGGF=FFGGGGGGGFGCAF?GGGGF5F7FGGGGGGFGGGGEGGGGGGGGGDFCFGGGGGG@FGEFGGGGGFGGF9@DFFGGGGFGCBEFGGGGEGGGGGGGGCGGGGGGGGGGGCFGGGGGGGFGGGGGGGGG<FGGGGGGGGGGGGGGGGGGGGGGGGGGGGGGGGGCD?EGEFGGGGGGGGGGGG6+?DGGGFDFGGGG>BFF5CFGFFFFFGFFFFGGGGFFGFFFFFFGF3??FFGG
@M02352:288:000000000-CKWC8:1:1101:3019:13071 1:N:0:TAGCGCTC+ACTGCATA
TACGGAGGGTCCAAGCGTTATCCGGAATCATTGGGTTTAAAGGGTCCGCAGGCGGTCAATTAAGTCAGAGGTGAAATCCCATAGCTTAACTCTGGAACTGCCTTTGATACTGGTTGACTTGAGTTATACGGAAGTAGATAGAATAAGTAGTGTAGCGGTGAAATGCATAGATATTACTTAGAATACCGATTGCGAAGGCAGTCTACTACGTATATACTGACGCTCATGGACGAAAGCGTGGGGAGCGAACAGGATTAGATACCCTGGTAGTCCACGCCGTAA
+
GGGGGGGGGGGGGGGGGGGGGGGGGFGGGGGGGGGGGGGGGGGGGFGGGGGGGGGGEGDGGGDFGGCGCFGGGGGGGGGGFGFGGGGGGGG,EFGFGGGGGGGGGGGGEGFGGGGGGGGGGGFGGGGGGGGGCGGGGFGGGGF@<FFGGGGGGGGGGGGGGGGGGFFFGGGGGGGGGGGGGGGGGGGG7FGFG>EGGGGGDFFGGGGGGGGGDGGCFGF7>EG=CGGGGGGGGEGFGGGGGGFFFFGGGD5?B:GGFFBFFGGF@FGFA78<FGF6>B>7DD
@M02352:288:000000000-CKWC8:1:1101:12022:13086 1:N:0:TAGCGCTC+ACTGCATA
TACGGAGGGTGCGAGCGTTAATCGGAATTACTGGGCGTAAAGCGCATGCAGGTGGTTCATTAAGTCAGATGTGAAAGCCCGGGGCTCAACCTCGGAACTGCATTTGAAACTGGTGAACTAGAGTGCTGTAGAGGGGGGTAGAATTTCAGGTGTAGCGGTGAAATGCGTAGAGATCTGAAGGAATACCAGTGGCGAAGGCGGCCCCCTGGACAGACACTGACACTCAGATGCGAAAGCGTGGGGAGCAAACAGGATTAGATACCCTGGTAGTCCACGCCGTAA
+
GGGGGGGGGGGGGGGGGGGG,CFGGGGGGGGGGGGGGFGGGGGGGGGGGGGGGGGGGGGGGGGGGGGGGGGGGGGGGGGGGGGGGGGGGGGGGGGGCFFGGGGGGGGGGGGGGGGGGGGGGGGGGGGGGGGGGGGGGGGGGGGGGGGGGGGGGGGGGGGGGGGGGGGGGGGGGGGGGGGGGGGGGGGGGGGGGGGGGGGGGGGGGGGGGGGGGGGGGGGGGGGGGGGGGGGGGGGFGGGGGGFFFFGGGGFFF?DDDFFFFFFGFFGFAFFBFFFFFFFFG>
@M02352:288:000000000-CKWC8:1:1101:15392:13184 1:N:0:TAACGCTC+ACTGCATA
TACGGAGGGGGTTAGCGTTGTTCGGAATTACTGGGCGTAAAGCGCACGTAGGCGGATCAGAAAGTATAGGGTGAAATCCCAGGGCTCAACCCTGGAACTGCCTTGTAAACTCCTGGTCTTGAGTTCGAGAGAGGTGAGTGGAATTCCGAGTGTAGAGGTGAAATTCGTAGATATTCGGAGGAACACCAGTGGCGAAGGCGGCTCACTGGCTCGATACTGACGCTGAGGTGCGAAAGTGTGGGGAGCAAACAGGATTAGATACCCTGGTAGTCCACACCGTAA
+
GGGGGGGGGGGGGGGGGGGGGGGGGGGGGGGGGGGGGGGGGGGGGGGGGGGGGGGGGGGGGGGGGGGGGGGGGGGGGGGGGGGGGGGGGGGGGGGGGGGGGGGGGGGGGGGGGGGGGGGGGGGGGGGGGGGGGGGGGGGGGGGGGGGGGGGGGGGGGGGGGGGGGGGGGGGGGGGGGGGGGGGGGGGGGGGGGGGGGGGGGGGGGGGGGGGGGGGGGGGGGGGGGGGGGGGGGGGFGGGGGGEFFFGGGGFFFFGGFFFFGGGGFFGFFFFFFGFFFBFBGG
@M02352:288:000000000-CKWC8:1:1101:5139:13194 1:N:0:TAGCGCTC+ACTGCATA
TACGGAGGGTGCAAGCGTTATCCGGAATCATTGGGTTTAAAGGGTCCGCAGGCGGTCAATTAAGTCAGAGGTGAAATACCATAGCTCAACTATGGAACTGCCTTTGATACTGGTTGACTTGAGTTATACGGAAGTAGATAGAATAAGTAGTGTAGCGGTGAAATGCATAGAGATTACTTAGAGTACCGATTGCGAAGGCAGTCTACTACGTATATACTGACGCTCATGGACGAAAGCGTGGGGAGCGAACAGGATTAGATACCCTGGTAGTCCACGCCGTAA
+
GGGGGGGGGGGGGGGGGGGGGGGGGGGGGGGGGGGGGGGGGGGGGGGGGGGGGGGGGGGGGGGGGGGGGGGGGGGGGGGGGGGGGGGGGGGGGGGGGGGGGGGGGGGGGGGGGGGGGGGGGGGGGGGGGGGGGGGGGGGGGGGGGGGGGGGGGGGGGGGGGGGGGGGGGGGGGGGGGGGGGGGGGGGGGGGGGGGGGGGGGGGGGGGGGGGGGGGGGGGGGGGGGGGGFGGGGGGFGGGGGGFFFFGGGGFFFFGGFFFFGGGGFFGFFFFFFGFFFFFFGG
@M02352:288:000000000-CKWC8:1:1101:24266:13205 1:N:0:TAGCGCTC+ACTGCATA
TACGGAGGGTCCGAGCGTTATCCGGAATCATTGGGTTTAAAGGGTCCGCAGGCGGTCGATTAAGTCAGAGGTGAAATCCCATAGCTTAACTATGGAACTGCCTTTGATACTGGTTGACTTGAGTTATACGGAAGTAGATAGAATGTGTAGTGTAGCGGTGAAATGCATAGATATTACACAGAATACCGATTGCGAAGGCAGTCTACTACGTATATACTGACGCTCATGGACGAAAGCGTGGGGAGCGAACAGGATTAGATACCCTGGTAGTCCACGCCGTAA
+
GGGGGGGGGGFGGCFGGGGGGGGGGEEGGGDFGGGFGGGGGGGGGGGGG7FGGGGGEGGGGGGGGGGGGGGGGGGGGGGGGGGGGGCGGGGGGGGGGGGCGGGGFFGGGGFGGGG7BFCEFFGGGGGGGGCEG@F@FGGFGFCFFFDGGGGFGDGGGGGGGDFGGGGGCFGGGC;BDFGGG7FCAE<*=FFFC8CE5EGCEGGGGGGGGCFEGFGFGGDFGGGGD<FGGFGGDEG>FGDGCEE06>GGGGFFF<G>2?BFFG?C7>C?<FA>BGF?0:B17C
@M02352:288:000000000-CKWC8:1:1101:4906:13253 1:N:0:TAGCGCTC+ACTGCATA
TACGGAGGGGGTTAGCGTTGTTCGGAATTACTGGGCGTAAAGCGTACGTAGGCGGATCAGAAAGTATAGGGTGAAATCCCAGGGCTCAACCCTGGAACTGCCTTATAAACTCCTGGTCTTGAGTTCGAGAGAGGTGAGTGGAATTCCAAGTGTAGAGGTGAAATTCGTAGATATTTGGAGGAACACCAGTGGCGAAGGCGGCTCACTGGCTCGATACTGACGCTGAGGTACGAAAGTGTGGGGAGCAAACAGGATTAGATACCCTGGTAGTCCACACCGTAA
+
GGGGG@FGGGGGGGGGGGGGGFGGGGGGGGGGGGGGGGGGGGGGGGGGGGGGGGGGGGGGFFFGGGFGGGGGGGGGGGGGGGGGGGGGGGGGGGGGGGGGGGGGGGGGGGGGGGGGGGGGGGGGGGGFGGGGGGGGGGGGGGGGGGGGGGGGGGGGGGGGGGGGGGGGGGGGFGGGGGFGGGGGGGGGGGGGGGEGGGGDEGGGGGGGGGGGGGGGGGFGGGGGGGGGGGGGGGGFGGGGGGFF6>FGFGFFF0FGFFFFGGGGFFGFFFFFFGF?::BFGG
@M02352:288:000000000-CKWC8:1:1101:28210:13272 1:N:0:TAGCGCTC+ACTGCATA
TACGGAGGGTCCAAGCGTTATCCGGAATCATTGGGTTTAAAGGGTCCGCAGGCGGTCAATTAAGTCAGAGGTGAAATCCCATAGCTTAACTATGGAACTGCCTTTGATACTGGTTGACTTGAGTTATACGGAAGTAGATAGAATAAGTAGTGTAGCGGTGAAATGCATAGATATTACTTAGAATACCGATTGCGAAGGCAGTCTACTACGTATGTACTGACGCTCATGGACGAAAGCGTGGGGAGCGAACAGGATTAGATACCCTGGTAGTCCACGCCGTAA
+
GGGGGEEGGGGGGGGGGFFGGGGFGCFGGGGFFGFFEGGGGGGGGGGGGGGGGGGGGGGGGGGGFGFFGGGGGGGGGGGGGGGGGGGGGGGGGGGGGGGGG<FFGGGGFGGGGGGGGGGGGGGGGGGGGGGGDGD,CFDGGGGGGGGFGGGGGGGGGGGGGGGGGGGGGGGGGGGGGGGGGGGGGGGGGGGGGGGGGGGGGGGGGGGGGGGGGGGGGGGGGGGDECFGGGGGGGGFGGGGGGFFFFGGGGFFFFCG>FBFGFCG?FFFFFABFGFFF?F9DC
@M02352:288:000000000-CKWC8:1:1101:7277:13361 1:N:0:TAGCGCTC+ACTGCATA
TACGGAGGGGGTTAGCGTTGTTCGGAATTACTGGGCGTAAAGCGTACGTAGGCGGATTGGAAAGTTGGGGGTGAAATCCCAGGGCTCAACCCTGGAACTGCCTCCAAAACTATCAGTCTAGAGTTCGAGAGAGGTGAGTGGAATTCCAAGTGTAGAGGTGAAATTCGTAGATATTTGGAGGAACACCAGTGGCGAAGGCGGCTCACTGGCTCGATACTGACGCTGAGGTACGAAAGTGTGGGGAGCAAACAGGATTAGATACCCTGGTAGTCCACACCGTAA
+
GGGGGGGGGGGGGGGGGGGGGGGGGGGGGGGGGGGGGGGGGGGGGGGGGGGGGGGGGGGGGGGGGGGGGGGGGGGGGGGGGGGGGGGGGGGGGGGGGGGGGGGGGGGGGGGGGGGGGGGGGGGGGGGGGGGGGGGGGGGGGGGGGGGGGGGGGGGGGGGGGGGGGGGGGGGGGGGGGGGGGGGGGGGGGGGGGGGGGGGGGGGGGGGGGGGGGGGGGGGGGGGGGGGGGGGGGGGFGGGGGGEFFFGGCGFFFFGGFFFFGGFGFFGFFFFFFGFFFFF?GG
@M02352:288:000000000-CKWC8:1:1101:16008:13379 1:N:0:TAGCGCTC+ACTGCATA
TACGGAGGGTCCAAGCGTTATCCGGAATCATTGGGTTTAAAGGGTCCGCAGGCGGTCAATTAAGTCAGAGGTGAAAGCCCATCGCTCAACGATGGAACTGCCTTTGATACTGGTTGACTTGAGTTATACGGAAGTAGATAGAATAAGTAGTGTAGCGGTGAAATGCATAGATATTACTTAGAATACCGATTGCGAAGGCAGTCTACTACGTATATACTGACGCTCATGGACGAAAGCGTGGGGAGCGAACAGGATTAGATACCCTGGTAGTCCACGCCGTAA
+
GGGGGGGGGGGGGGGGGGGGGGGGGGGGGGGGGGGFFGGGGGGGGGGGGGGGGGGFGGGGGGGGGGGGGGGGGGGGGGGGGGGGGGGGGGGGGGGGGGGGGGGGGGGGGGGGGGGGGGGGGGGGGGGGGGGGGGGGGGGGGGGGGGGGGGGGGGGGGGGGGGGGGGGGGGGGGGGGGGGGGGGGGGGGGGGGGGGGGGGGGGGGGGGGGGGGFFGGGGGGGGGGGGGGGFGGGGGFGGGGGGFFFFGDGGFFFFCGFFFFGGGGFFGFFFFFFGFFBFF9GG
@M02352:288:000000000-CKWC8:1:1101:13146:13452 1:N:0:TAGCGCTC+ACTGCATA
TACGGAGGGGGTTAGCGTTGTTCGGAATTACTGGGCGTAAAGCGTACGTAGGCGGATTAATCAGTCAGAGGTGAAATCCCAGGGCTCAACCCTGGAACTGCCTTTGATACTGTTAGTCTTGAGTTCGAGAGAGGTGAGTGGAATTCCGAGTGTAGAGGTGAAATTCGTAGATATTCGGAGGAACACCAGTGGCGAAGGCGGCTCACTGGCTCGATACTGACGCTGAGGTACGAAAGTGTGGGGAGCAAACAGGATTAGATACCCTGGTAGTCCACACCGTAA
+
GGGGGGGGGGGGGGGGGGGGGGGGGGGGGGGGGGGGGGGGGGGGGGGGGGGGGGGGGGGGGGGGGGGGGGGGGGGGGGGGGGGGGGGGGGGGGGGGGGGGGGGGGGGGGGGGGGGGGGGGGGGGGGGGGGGGGGGGGGGGGGGGGGGGGGGGGGGGGGGGGGGGGGGGGGGGGGGGGGGGGGGGGGGGGGGGGGGGGGGGGGGGGGGGGGGGGGGGGGGGGGGGGGGGGCGGGGGFGGGGGGFFFFGG7DFF?FGGFFFFGGGGFFGFFFFFFGFFFFFFGG
@M02352:288:000000000-CKWC8:1:1101:28795:13465 1:N:0:TAGCGCTC+ACTGCATA
TACGGAGGGTCCGAGCGTTATCCGGAATCATTGGGTTTAAAGGGTCCGCAGGCGGTCGATTAAGTCAGAGGTGAAATCCCATAGCTTAACTATGGAACTGCCTTTGATACTGGTTGACTTGAGTCATATGGAAGTAGATAGAATGTGTAGTGTAGCGGTGAAATGCATAGATATTACACAGAATACCGATTGCGAAGGCAGTCTACTACGTATGTACTGACGCTCATGGACGAAAGCGTGGGGAGCGAACAGGATTAGATACCCTGGTAGTCCACGCCGTAA
+
GGGGGGGGGGGFGGGEGFFGGFGCEG@FGGGGFGFFFEGGFFGGF@EDEGGGEGGGGGGGGGFGEDGGGGFFGGFGGGGGGGGGFGFFGGGCGGGGFFGGGFGEFGGGFCDGGFGGGGGFDCFGGFFGGGFFG?@=DFGFFFGGGGGGGGGGGGGGGGGGGGGGGGGGCFF7>FGGGCGGGGGGGFG>FFFFGGGGGGGGGGGGGFGFGGGGGFFGGGGGGGGCEDGGGGGGGEDDGGGGGGF<>FGGCD58?<DFDFFFDGGFFFGF<=<AFGFFF?FFG<
@M02352:288:000000000-CKWC8:1:1101:23743:13487 1:N:0:TAGCGCTC+ACTGCATA
TACGGAGGGGGTTAGCGTTGTTCGGAATTACTGGGCGTAAAGCGTACGTAGGCGGATTAGTCAGTTAGGGGTGAAATCCCAGGGCTCAACCCTGGAACTGCCTCTAATACTGCTAGTCTTGAGTTCGAGAGAGGTGAGTGGAATTCCAAGTGTAGAGGTGAAATTCGTAGATATTTGGAGGAACACCAGTGGCGAAGGCGGCTCACTGGCTCGATACTGACGCTGAGGTACGAAAGTGTGGGGAGCAAACAGGATTAGATACCCTGGTAGTCCACACCGTAA
+
GGGGGGGGGGGGGGGGGGGGGGGGGGGGGGGGGGGGGGGGGGGGGGGGGGGGGGGGGGGGGGGGGGGGGGGGGGGGGGGGGGGGGGGGGGGGGGGGGGGGGGGGGGGGGGGGGGGGGGGGGGGGGGGGGGGGGGGGGGGGGGGGGGGGGGGGGGGGGGGGGGGGGGGGGGGGGGGGGGGGGGGGGGGGGGGGGGGGGGGGGGGGGGGGGGGFGGGGGGGGGGGGGGGGGGGGGGGFGGGGGGFFFFGGGGFFFFCG??BBGGGGFFGFDFFFFGFFFFF:DD
@M02352:288:000000000-CKWC8:1:1101:29501:13523 1:N:0:TAGCGCTC+ACTGCATA
TACGGAGGGGGTTAGCGTTGTTCGGAATTACTGGGCGTAAAGCGTACGTAGGCGGATCAGAAAGTATAGGGTGAAATCCCAGGGCTCAACCCTGGAACTGCCTTATAAACTCCTGGTCTTGAGTTCGAGAGAGGTGAGTGGAATTCCAAGTGTAGAGGTGAAATTCGTAGATATTTGGAGGAACACCAGTGGCGAAGGCGGCTCACTGGCTCGATACTGACGCTGAGGTACGAAAGTGTGGGGAGCAAACAGGATTAGATACCCTGGTAGTCCACACCGTAA
+
GCF<CCEGGDF@F<FFD@CCFFGFGCFFGFGGGCGGGGGGFFFGFGGEGCDFGGGC>CFG@CFGGGAEEFGGGGGGGEEFCFFDGCGCGGGGGFCGA,:D,BCE==D<=D<D<FGGGGGFGC@GGGGCF?FFE:DFG>GAFFFC:>DFAFGGGG@@BFGGGGGCFGG@:EEDGFGGGGGCGGGFGG7FEGGGGGGGGEC>EGCGGGGF=;FGG5CCCFGDFEEGD>:@6EFDCCD3:CDGC?B:>3FCFF5F?:FG7?BFGCCFFF3FAF><BFF0:<54C>
@M02352:288:000000000-CKWC8:1:1101:21069:13524 1:N:0:TAGCGCTC+ACTGCATA
TACGGAGGGTCCAAGCGTTATCCGGAATCATTGGGTTTAAAGGGTCCGCAGGCGGTCAATTAAGTCAGAGGTGAAATCCCATAGCTTAACTATGGAACTGCCTTTGATACTGGTTGACTTGAGTTATACGGAAGTAGATAGAATAAGTAGTGTAGCGGTGAAATGCATAGATATTACTTAGAATACCGATTGCGAAGGCAGTCTACTACGTATATACTGACGCTCATGGACGAAAGCGTGGGGAGCGAACAGGATTAGATACCCTGGTAGTCCACGCTGTAA
+
GGGGGGGGGGGGGGGGGGGGGFGGGDGGGGGGGGGEGGGGGGGGGGGGGGGGGGGGGGGGGGGGGGEGEGGFGGGGGGGGGGGGGGGGGGGGGGGGFGGGGGGGGGEFGGGGGFGGGGGGGGGGGGGFFGGGGFGFGGGGGGGGGGGGGGGGGGGGGDGGGGGGGGGFFGGGGGGFDGGGGGGGGGGGGGGFGGGGGGGGGGFFGGGGGGCFGGGGFGGGGGGGGGFGGGGDGGGFGGDGEGEBFFGGGDE@??GGB=<FGGGGFFGF<=4<*???FFEBFF
@M02352:288:000000000-CKWC8:1:1101:27994:13526 1:N:0:TAGCGCTC+ACTGCATA
TACGGAGGGTCCGAGCGTTATCCGGAATTATTGGGTTTAAAGGGTCCGTAGGTGGATGATTAAGTCAGAGGTGAAAGTTTGCGGCTCAACCGTAAAATTGCCTTTGATACTGGTTATCTTGAGTTATTATGAAGTAGTTAGAATATGTAGTGTAGCGGTGAAATGCATAGATATTACATAGAATACCAATTGCGAAGGCAGATTACTAATAATCAACTGACACTGATGGACGAAAGCGTGGGGAGCGAACAGGATTAGATACCCTGGTAGTCCACGCCGTAA
+
F9FFGEGDCEFGGDGGD:FFFFGGGBFFFFG<EFGF@CF@EFGGGGGGFGGEEFGGGGGGGGDGFGGGGGFCFEFFE?FFFGGDFFGFGGGGGGGDGGGGGGCFGGFGFGGEGFGCFD,EDBFFDGGGDFGGGGGGFFFGGGGGGGDGGGCFFGDFGGGGFGGGGGGGGFGGGCEFFGFGGGGFG9FECFGGGGGGGGGGEGDFFCGFGG>@;CGGFBGFFGG6CGFGCCFDGGD>4CCEGGE:>EGGGG>5<4<C?FFBE7+09FFFD4))9FF?FFF6DG
@M02352:288:000000000-CKWC8:1:1101:8245:13578 1:N:0:TACCGCTC+ACTGCATA
TACGGAGGGGGCTAGCGTTGTCCGGAATTACTGGGCGTAAAGCGTACGTAGGCGGACCGGAAAGTTGGGGGTAAAATTCCAGGGCTCAACCCTGGAAATCCCTCCAAAATTATCAGTTTAGAGTTCGAGAGAGGTGAGTGGATTCCCAAGTGTACAGGTGAAATTAGTAGATACTTGGAGGAACACCAGTGGCGAAGGCGCCTCACTGGCTCGATACTGACGCGGAGGTACGAAAGTTTGGGGACCAACAAGGATTAGTAACCCTGGCAGCCCCGCCCGAAA
+
GGGGGGGG7:F++CFGGGG7F,EFGG+FGG9FGGG,>FGGGG,FG7FGGGGGGGG+++@4+8FFG,,B+@FF+BDGG,,CBFFGGGGGGGGGAFF,<,,,:,>,8DFF,,,33,383,@8,,,@,8*65>:BF7,*3,7C*?,,3,@,,6,2,3+2C<<7FF92++2+1++,2+1+5+BF8<,2,C7C*AC888?*?58E**;>EG+<*/*</**2*2++3*/*2):*2+017CC50+0<EG:((./CC*)7,(7*)*-*+3CC)>*),)(4.1)((-0(1>
@M02352:288:000000000-CKWC8:1:1101:28532:13587 1:N:0:TAGCGCTC+ACTGCATA
TACGGAGGGTCCGAGCGTTATCCGGAATCATTGGGCTTAAAGGGTCCGTAGGCGGGCAGCTCAGTCAGCGGTGAAAGTCTGTGGCTCAACCATAGAATTGCCATTGATACTGGCTGTCTTGAATTATTGTGAAGTGGTTAGAATAAGTAGTGTAGCGGTGAAATGCATAGATATTACTTAGAATACCGATTGCGAAGGCAGTCTACTACGTATATACTGACGCTCATGGACGAAAGCGTGGGGAGCGAACAGGATTAGATACCCTGGTAGTCCACGCCGTAA
+
GCE<@C@:C@FGG7F@E@6FFGECGCFGCDC@C@F,:C<<6E<FFGGGFFGDGDC@FDGEGFGGGGGE,@C?@B,CFFGGBEC4<4FFG8AC<FGGG<?DDFGGFDG9FFDGC,B=FGGGGGGGFGGGF<FFFG<FG8DCFFFGCBFGGBEFEFGGGGFEGGGGGF@FGGGCCFGGGFGGFGGFF,CECBCCFGGGGGCFGGFGGGGGGGGGC?CFGGGCFGGGEDGGGFGGD8DBGGGGEGF6>FDGG3>@?FGFBFAF:C86/7FFDFD:FGFFF4)29C
@M02352:288:000000000-CKWC8:1:1101:27702:13605 1:N:0:TAGCGCTC+ACTGCATA
TACGGAGGGGGTTAGCGTTGTTCGGAATTACTGGGCGTAAAGCGCGCGTAGGCGGACCAGAAAGTAAGGGGTGAAATCCCAGGGCTCAACCCTGGAACTGCCTCTTAAACTCCTGGTCTTGAGTTCGAGAGAGGTGAGTGGAATTCCGAGTGTAGAGGTGAAATTCGTAGATATTCGGAGGAACACCAGTGGCGAAGGCGGCTCACTGGCTCGATACTGACGCTGAGGTGCGAAAGTGTGGGGAGCAAACAGGATTAGATACCCTGGTAGTCCACACCGTAA
+
GGDFG7FGGGGGGGGGGGGGGGGGGGGGGGGGGGGGGGFGGGGGGGGGGGGGGGGGGGGGGGGGGGGGGGGGGGGGGGGGGGGGGGGGGGFDGGGGGGGGGGGGGGGGGGGGGGGGGGGGGGGGGGGFGGGGGGGGGGGGGGFGGGGGGGGGGGGGGGGGGGGGGGGGGGGGGFGGGGGGGGGGGGDGGGGGGEEEGGGGGG=CFGGGGGFGGGGFGFGGGGGEGGGGGGGGGGGEFCFGGGFFFFGGGFFFFFGG>FBFGFGG@@FFFF):?F??FBFBGG
@M02352:288:000000000-CKWC8:1:1101:19163:13618 1:N:0:TAGCGCTC+ACTGCATA
TACGGAGGGGGTTAGCGTTGTTCGGAATTACTGGGCGTAAAGGGTACGTAGGCGGTTTGGTAAGTCAGGTGTGAAATCCCGGAGCTCAACTCCGGAACTGCATCCGATACTGCTAGACTGGAGTAATGGAGGGGCAGGTGGAATTCTTGGTGTAGCAGTGAAATGCGTGGATATCAAGAGGAAGACCAATGGCGAAGGCAGCCTGCTGGACATTTACTGACGCTGAGGTACGAAGGCCAGGGTAGCGAAAGGGATTAGATACCCCTGTAGTCCTGGCAGTAA
+
GGGGGFGGGGGCGGGGGFGEEGGGGGGGGGGGGGGGGGGGGGGGFGGGGGGGGGGFGGGGGGGGGGGGGGGGGGGGGGGGGGEGGGGGGGGGGGGGGGGGGGGGGGGGGGGGGAFGGGGGGGGGGGGGFGGGGGGGGGGGGGGGGGGGGGGGGGGGGGGGGGGGGGGGGGGGGGGGGGGGGGGGGGGGGGGGGGGGGGGGGGGF@FGGGGGGGGGFGGGGGGGGGGGGGGGGGGGFGCFGGGFFFFGGGCBFFFGC?FFFGGGG37FFFFFAFC*3:<FFGG
@M02352:288:000000000-CKWC8:1:1101:13392:13622 1:N:0:TAGCGCTC+ACTGCATA
TACGAAGGGTGCAAGCGTTGTTCGGATTTATTGGGCGTAAAGCGCGCGCAGGCGGATTGATAAGTCAGATGTGAAATCTCGGGGCTCAACCTCGAAACTGCGTCTGAAACTGTTAGTCTAGAGTCTCGGGGAGGGAAGGGGAATTTCGCATGTAGGGGTAAAATCCGTAGAGATGCGAAGGAACACCAGAGGCGAAGGCGCCTTCCTGGACGAGTACTGACGCTGAGGCGCGAAAGCGTGGGGAGCAAACAGGATTAGATACCCTGGTAGTCCACGCCGTAA
+
GGGGGGGGGGGGGGGGGGGGGGGGGGGGGGGGGGGGGGGGGGGGGGGGGGGGGGGGGGGGGGGGGGGGGGGGGGGGGGGGGGGGGGGGGGGGGGGGGGGGGGGGGGGGGGGGGGGGGGGGGGGGGGGGGGGGGGGGGGGGGGGGGGGGGGGGGGGGGGGGGGGGGGGGGGGGGGGGGGGGGGGGGGGGGGGGGGGGGGGGGGGGGGGGGGGGEGGFFGGGGGGGGGGGGGGGGGGFGGGGGGFFFFGGFGFF?<GC?FFFGGGGFFGFFFFFFGFFFFFFGG
@M02352:288:000000000-CKWC8:1:1101:6110:13647 1:N:0:TAGAGCTC+ACTGCATA
TACGGAGGGTCCAAGCGTTATCCGGAATCATTGGGTTTAAAGGGTCCGCAGGCGGTCAATTAAGTCAGAGGTGAAATCCCATAGCTCAACTCTGGAACTGCCTTTGATACTGGTTGACTTGAGTTATACGGAGGTAGATAGAATACGTAGTGTAGCGGTGAAATGCATAGATATTAGGTGGAATACCGATGGCGAAGGCAGTCTGCTGCGTATATACTGACGCTCAGGGCCGAAAGCGTGGGGAGCGAACAGGATTAGATACCCTGGTATTCCACGCCGTAA
+
GGGG-;FFEC,CDGGGGGGGEFGGCF+C6CEFFGFF:BFEFEGGFCFCEGG7BFEF:@,,9EFG5FEF,,FFFFGG<FGE,,,:B<,ACF,,?FF<FFFFGCEGGGA@?EGGEFGG<FG,CCDG<,<,,3@++86CF,7,9D<D,,8@35CCFCFFFGGEGGGGGG;D7;CGGGE9,,6,6FD:>FGG<C*=FEGGEGG>ECF9,?@++3/:1>++>BFGCCCC*9*;7/9<E55:C=DGGGFFB><DED>@?FGF2F26:?FGFFGF)*-6FGFBF2>;DD
@M02352:288:000000000-CKWC8:1:1101:9635:13688 1:N:0:TAGCGCTC+ACTGCATA
TACGGAGGGTCCGAGCGTTATCCGGAATCATTGGGTTTAAAGGGTCCGCAGGCGGTCGATTAAGTCAGAGGTGAAATCCCATAGCTTAACTATGGAACTGCCTTTGATACTGGTTGACTTGAGTCATATGGAAGTAGATAGAATGTGTAATGTAGCGGTGAAATGCATAGATATTACACAGAATACCGATTGCGAAGGCAGTCTACTACGTATGTACTGACGCTCATGGACGAAAGCGTGGGGAGCGAACAGGATTAGATACCCTGGTAGTCCACGCCGTAA
+
GGGGGGGGGGGGGGGGGGGGGGGGGGGGGGGGGGGGDEGGGGGGGGGGGGGGGGGGGGGGGGGGGGGGGGGGGGGGGGGGGGGGGGGGGGGGGGGGGGGGGGGGGGGGGGGGGGGGGGGGGGGGGGGGGGGGGGGGGGGFGGGGGGGGGGGGGGGGGGGGGGGGGGGGGGGGGGGGGGGGGGGGGGGGGGGGGGGGGGGGGGGGGGGGGGGGGGGGGGGGGGDEGGGGGGGGGGGFGGGGGGFBFFGGGGFFF?GGFFFFGGGGFFGFFFFFFGFFFFFFGG
@M02352:288:000000000-CKWC8:1:1101:25643:13694 1:N:0:TAGCGCTC+ACTGCATA
TACGGAGGATCCAAGCGTTATCCGGAATCATTGGGTTTAAAGGGTCCGTAGGTTGATAATTAAGTCAGAGGTGAAATCTTGCCGCTTAACGGTAAAATTGCCTTTGATACTGGTTGTCTTGAGTTATTATGAAGTGGTTAGAATATGTAGTGTAGCGGTGAAATGCATAGATATTACATAGAATACCAATTGCGAAGGCAGATCACTAATAATATACTGACACTGATGGACGAAAGCGTGGGGAGCGAACAGGATTAGATACCCTGGTAGTCCACGCCGTAA
+
GGGGGGGGGGGGGGGGGGGGFGGGGGGGGGGGGGGCEGGGGGGGGGGFEEGGFFFGGGGGGDFGGGGGGGGGGGGGGGGGGGGGGEGEGGGGGFCFGGFFGGFGGGGGGGGGGGGGGGGGGFGFGGGGGGGGGGGGGFGGGGGGGDDFGGGGGGGGGGGGGGGGGGGGGGGGGGGGGGGGFGFFGGGFGGGGFGEEDGGGGC?@FGCFGFGGGGDGG9;FGF?F?CEFGGFDEGGFGGDGGGF?@DGG=D@F<:G7?FFFG?EGFFGFFFFFFGF?>6BBGD
@M02352:288:000000000-CKWC8:1:1101:7345:13742 1:N:0:TAGCGCCC+ACTGCATA
TACGGAGGGTTCAAGCGTTATCCGGAATCATTGGGTTTAAAGGGTCCGCAGGCGGTCAATTAAGTCAGAGGTGAAAGCCCATCGCTCAACGATGGAACTGCCTTTGATACTGGTTGACTTGAGTTATACGGAAGTAGATAGAATAAGTAGTGTAGCGGTGAAATGCATAGATATTACTTAGAATACCGATTGCGAAGGCAGTCTACTACGTATATACTGACGCTCATGGACGAAAGCGTGGGGAGCGAACAGGATTAGATACCCTGGTAGTCCACGCCGTAA
+
GGGGGGGGGG8F<FGGGGGGF,EFGGGG<F6FGGG6,BFGGG<F@,6@FGGG7FGG+,CFGGGGGGGGG9FGGGGGGGGG8,,BFGGGGG:<4FGGGGGGG@FGGGG9EFGGGG<=FGG<FGGGCD<E,=FE+C==F3FFGGGG,,,87@FGGGGGGGGGGGGGGG;EGGG;FGC9;,5,?FGGGGGGGG*CGGGGGGGGGCG+>CE<1AF++B+CGGGGGGGGGGGG+AFGGGGFGGGGGGFFFF<GGGFFFFGGFFFFGGGGFFGFFFFFFGFFFFFFGG
@M02352:288:000000000-CKWC8:1:1101:6952:13801 1:N:0:TAGCGCTC+ACTGCATA
TACGGAGGGTGCAAGCGTTATCCGGATTTATTGGGTTTAAAGGGTCCGTAGGCGGATTAATAAGTCAGTGGTGAAAACCTGCAGCTCAACTGTAGAACTGCCATTGAAACTGTTAGTCTTGAATTAGAGTGCAGTGGTTAGAATGTGTAGTGTAGCGGTGAAATGCATAGATATTACACAGAATACCGATTGCGAAGGCAGATCACTAACTCTATATTGACGCTGATGGACGAAAGCGTGGGGAGCGAACAGGATTAGATACCCTGGTAGTCCACGCCGTAA
+
GGGGGGGGGGGGGGGGGGGGGGGGGGDGGGGGGGGGGGGGGGGGGGGGGCFGGGGGGGGGFFGGGGFGFGGGGGGGGEEGGGGGGGGGGGGGGGGGGGGGGGGGGGGGGGGGGGGGGGGGGGEGGGGGGGGGGGGGGGGGGGGGGGGGGGGGGGGGGGGGGGGGGGGGFGGGGGGGGGGGGGGGGGGGGGGGGGGGGGGGGGGGGGGFGGGGCGGGFGGGGGGGGGGGGGGGGGGFGGGGGGF<>BGGGGFFFFGGFFBFGFFGFFGFAFFFFGFFFFFFGG
@M02352:288:000000000-CKWC8:1:1101:20095:13813 1:N:0:TAGCGCTC+ACTGCATA
TACGGAGGGGGTTAGCGTTGTTCGGAATTACTGGGCGTAAAGCGTACGTAGGCGGATCAGAAAGTATAGGGTGAAATCCCAGGGCTCAACCCTGGAACTGCCTTATAAACTCCTGGTCTTGAGTTCGAGAGAGGTGAGTGGAATTCCAAGTGTAGAGGTGAAATTCGTAGATATTTGGAGGAACACCAGTGGCGAAGGCGGCTCACTGGCTCGATACTGACGCTGAGGTACGAAAGTGTGGGGAGCAAACAGGATTAGATACCCTGGTAGTCCACACCGTAA
+
GGGGG@FGGDFFGFGGGFEGGGGGGEFGGGGGGGGGGGGGGGGGGGGGGGGGGGGGGGGGGGGGGGGGGGGGGGGGGGGGGGGGGGGGGGGGGGGGGGGGGGGGGGGGGGGGGGGGGGGGGGGGGGGGGGGGGGGGGGGGGGFGGGGGGGGGGGGGGGGGGGGGGGGGGGGGGGGFGGGGGGGGGGGGGGGGGGGGDGGGGGGGGGGGGGGGGGGGGGGGGGGEGDGGGGGGEFGDGFGFDC@?>EFGGGFFFFGGF=>FGECFFFGFD?BFFGF:B:@FGD
@M02352:288:000000000-CKWC8:1:1101:27754:13824 1:N:0:TAGCGCTC+ACTGCATA
TACGGAGGGTCCGAGCGTTATCCGGAATCATTGGGTTTAAAGGGTCCGCAGGCGGTCAATTAAGTCAGAGGTGAAATCCCATAGCTTAACTATGGAACTGCCTTTGATACTGGTTGACTTGAGTTATACGGAAGTAGATAGAATAAGTAGTGTAGCGGTGAAATGCATAGAGATTACTTAGAATACCGATTGCGAAGGCAGTCTACTACGTATGTACTGACGCTCATGGACGAAAGCGTGGGGAGCGAACAGGATTAGATACCCTGGTAGTCCACACCGTAA
+
GGGGGGGGGGGGGGGGGGGGGDGGGGGGGGGGGGGGGGGGGGGGGGGGGGGGGGGGGGGGGFGGGGGGGGGGGGGGGGGGGGGGGGGGGGGGGGGGGGGGGGGGGGGGGGGGGGGGGGGGGGGGGGGGGGGGGGGGFFFFGGGGGGGGGGGGGGGGGGGGGGGGGGGGGGGGGGGGGGGGGGGGGGGGGGGGGGGGGGGGGGGGGGGGGGGGGGGGGGGGGGGEGGGGGGGGGGGDGGDGGGD<BFGGGCBFFFGG?FBFG7CGFFGFFFFAFGFBFFE?GG
@M02352:288:000000000-CKWC8:1:1101:24152:13837 1:N:0:TAGCGCTC+ACTGCATA
TACGGAGGGTTCAAGCGTTATCCGGAATCATTGGGTTTAAAGGGTCCGCAGGCGGTCAATTAAGTCAGAGGTGAAATCCCATAGCTTAACTATGGAACTGCCTTTGATACTGGTTGACTTGAGTTATACGGAAGTAGATAGAATAAGTAGTGTAGCGGTGAAATGCATAGATATTACTTAGAATACCGATTGCGAAGGCAGTCTACTACGTATATACTGACGCTCATGGACGAAAGCGTGGGGAGCGAACAGGATTAGATACCCTGGTAGTCCACGCCGTAA
+
GGGGGGGGGGGGGGGGGGGGGGGGGGGGGGGGGGGGGGGGGGGGGGGGGGGGGGGGGGGGGGGGGGGGGGGGGGGGGGGGGGGGGGGGGGGGGGGGGGGGGGGGGGGGGGGGGGGGGGGGGGGGGGGGGGGGDGGGGGGGGGGGGGGGGGGGGGGGGGGGGGGGGGGGGGGGGGGGGGGGGGGGGGGGGGGGGGGGGGGGGGGGGGGGGGGGGGGGGGGGGGGGGGGGGGGGGGGFGGGGGGFFFFGGGGFFFFGGFFFFGGGGFFGFBFFFFGF?FFFFGG
@M02352:288:000000000-CKWC8:1:1101:14879:13854 1:N:0:TAGCGCTC+ACGGCATA
TACGGAGGATCCAAGCGTTATCCGGAATCATTGGGTTTAAAGGGTGCGTAGGCGGATAATTAAGTCAGAGGTGAAATCTTGCCGCTCAACGGCAACATTGCCTTTGATACTGGTTGTCTTGAGGTATTATGAAGTGGCTAGATTCTGTAGTGTAGCGGTGAAATGCATAGATATTACCTAGAATACGAATTGCGAAGGCAGATACCTAATAATCAACTGACACTGATGGCCGAAAGCGGGGGGACCGAACGGGATTAATAACCCCGGTATCCCACCACGAAA
+
GGGGGGGGGGCGFGEFGGGGFGGGGG+D<FGGCGGGGGGGGGGGG8BFGGGG,CFG=,:F,EGGGGGGCGGG@FGGG995CE,CFG+FFF7++4++,38,C5AFB,E,B,5C<,>+8,C<<,,,:DFAEA=F<,7,@+:<,<,,,8<FC,3,7,,,@><3@F,,,,,,2,,7225,,,2,,?,@9<*6,=*,,*=*=***1*>9,3++8++4++?F*+2+32+002<;+*2/:C).2*)?EG>1()19/)8;((9*,*)*+<C<>3).())./7.(.35(7>
@M02352:288:000000000-CKWC8:1:1101:9410:13866 1:N:0:TAGCGCTC+ACTGCATA
TACGGAGGATCCAAGCGTTATCCGGAATTATTGGGTTTAAAGGGTCCGTAGGCGGGCAGTTAAGTCAGAGGTGAAAGTTTGCGGCTCAACCGTAAAATTGCCTTTGATACTGATTGTCTTGAGTCATGGTGAAGTTGGCGGAATATGTAGTGTAGCGGTGAAATGCATAGATATTACATAGAACACCGATTGCGAAGGCAGCTGACTAACCATGTACTGACGCTGATGGACGAAAGCGTGGGGAGCGAACAGGATTAGATACCCTGGTAGTCCACGCCGTAA
+
GGGGGGGGGGGGGGGGGGGGGGGGGGGGGGGGGGGGGGGGGGGGGGGGGGGGGGGGGGGGGGGGGGGGGGGGGGGGGGGGGGGGGGGGGGGGGGGGGGGGGGGGGGGGGGGGGGGGGGGGGGGGGGGGGGGGGGGGGGGGGGGGGGGGGGGGGGGGGGGGGGGGGGGGGGGGGGGGGGGGGGGGGGGGGGGGGGGGGGGGGGGGGGGGGGGGGGGGGGGGGGGGGGGGGGGGGGGFGGGGGGFFFFGGGGFFFFGGFFFFGGGGFFGFFFBAFGFFFFFFGG
@M02352:288:000000000-CKWC8:1:1101:14776:13894 1:N:0:TAGCGCTC+ACTGCATA
TACGGAGGGTGCAAGCGTTATCCGGAATCATTGGGTTTAAAGGGTTCGTAGGCGGGCTGATAAGTCAGTGGTGAAATGCAGGGGCTCAACTCCGGCACTGCCATTGATACTGTTAGTCTTGAATTATTGTGAAGTGGTTAGAATATGTAGTGTAGCGGTGAAATGCTTAGATATTACATAGAATACCAATTGCGAAGGCAGATCACTAACAATATATTGACGCTGATGAACGAAAGCGTGGGTAGCGAACAGGATTAGATACCCTGGTAGTCCACGCCGTAA
+
GGGGGFGGGGGGGGGGGGGGGGGGGGGGGGGGGGGFFGGGGGGGFGGGGGGGGGGGGGGFGGGGGGGGGGGGGGGGGGGGGGGGGGGGGGGGGGGGGGGGGGGGGGGGGGGGGGGGGGGGGGGGGGGGGGGGGGGGGFGGGGGGGGGGGGGGGGGGGGGGGGGGGGGGGGGGGDGGGGGGGGGGGGGGGGGGGGGGGGGGGGGGGGGGGGGGGGGGGGGGGGG8EGGGGGGGGGGFGGGGGGFFFFGGGGFFFFGGFFFFGGGGFFGFAFFFFGFFFFF6CC
@M02352:288:000000000-CKWC8:1:1101:6903:13916 1:N:0:TAGCGCTC+ACTGCATA
TACGGAGGGTTCAAGCGTTATCCGGAATCATTGGGTTTAAAGGGTCCGCAGGCGGTCAATTAAGTCAGAGGTGAAATCCCATAGCTTAACTATGGAACTGCCTTTGATACTGGTTGACTTGAGTTATACGGAAGTAGATAGAATAAGTAGTGTAGCGGTGAAATGCATAGATATTACTTAGAATACCGATTGCGAAGGCAGTCTACTACGTATATACTGACGCTCATGGACGAAAGCGTGGGGAGCGAACAGGATTAGATACCCTGGTAGTCCACGCCGTAA
+
GGGGGGGGGGGGGGGGGGGGGGGGGFGGGGGGGGGGGGGGGGGGGGGGGGGGGGGGGGGGGGGGGGGGGGGGGGGGGGGGGGGGGGGGGGGGGGGGGGGGGGGGGGGGGGGGGGGGGGGGGGGGGGGGGGGGGGGGGGGGGGGGGGGGGGGGGGGGGGGGGGGGGGGGGGGGGGGGGGGGGGGGGGGGGGGGGGGGGGGGGGGGGGGGGGGGGGGGGGGGGGGGGGGGGGGGGGGFGGGGGGFFBFGGGGFFFFGGFFBFGGGGFFGFFFFFFGFBFFFFGD
@M02352:288:000000000-CKWC8:1:1101:2129:13919 1:N:0:TAGCGCTC+ACTGCATA
TACGGAGGATCCAAGCGTTATCCGGAATCATTGGGTTTAAAGGGTCCGTAGGTGGATAATTAAGTCAGAGGTGAAAGTTTGCGGCTCAACCGTAAAATTGCCTTTGATACTGGTTATCTTGAGTTATTATGAAGTAGTTAGAATATGTAGTGTAGCGGTGAAATGCATAGATATTACATAGAATACCAATTGCGAAGGCAGATTACTAATAATCAACTGACACTGATGGACGAAAGCGTGGGGAGCGAACAGGATTAGATACCCTGGTAGTCCACGCCGTAA
+
FGGGGGGGEGGGGGGGGGGGGGGGGFGGGGGGGGGFGGGGGGGGGGGGGGGGGGGGGGGGGGGGGGGGGGGGGGGGGGGGGGGGGGGGGGGGGGCGGGGGGGGGGGGGGGGGGGGGGGGG9FFGGGGGGGGGCFFFGGGFGGFAAFGGGGGGGGGGGGGGGGGGGGGGGFFFGGGGGGGGGGGGGGGGGGGFGGEGGGGGEGGGGGGGGGGGGGGFGGGGGGGGGGGGGGGGGGGFGGGGGGFFFDGGCGFFFFGGBFFFGGGGFFCFBFFFFGFFF?EFGG
@M02352:288:000000000-CKWC8:1:1101:11213:13935 1:N:0:TAGCGCTC+ACTGCATA
TACGGAGGGTCCAAGCGTTATCCGGAATCACTGGGTGTAAAGGGTGCGCAGGCGGTCAGTTAAGTCAGAGGTGAAAGCCCAGGGCTCAACGCCGGAGCTGCCTTTGAAACTGTCTGACTTGAGTGATGCGGAGGTAGGTAGAATACGTAGTGTAGCGGTGAAATGCATAGATATTAGGAGGAATACCAGTGGCGAAGGCGGTCTACTAGACATTTACTGACGTTCAGGCTCGAAAGCGTGGGGAGCGAACAGGATTAGATACCCTGGTAGTCCACGCCGTAA
+
GGGG7FEGG,,CFGGGGGGGGFFGGG7FDF,EFGGE7FFGGGGG<,CF7@F+FFGGCG,55C<DGFFGG,C<FGGGG,FD,,+BFFGGGG7++@FG+CGGG,FFGGG<FGGG=,CFGGG,DBFG=,,,,3CF>FGGF*@,@FFG9,*7DFGGGGGGGGGGGGGGGG,CGGGGGGGG9,,+8FG7FGG+7?9EGGGGGGG*C*2;EGG+++*++++3AFGGGG5E*>7C6*9CEGGFGEGGGGFFFF)>5D;?B?GGFFFFGGGGFFGFFFFFFGFBF?EFGG
@M02352:288:000000000-CKWC8:1:1101:13669:13937 1:N:0:TAGCGCTC+ACTGCATA
TACGGAGGATCCAAGCGTTATCCGGAATCATTGGGTTTAAAGGGTCCGTAGGTGGATAATTAAGTCAGAGGTGAAATCTTGCCGCTTAACGGTAAAATTGCCTTTGATACTGGTTGTCTTGAGTTATTATGAAGTGGTTAGAATATGTAGTGTAGCGGTGAAATGCATAGATATTACATAGAATACCAATTGCGAAGGCAGCTTACTAGGTTTGAATTGACGCTGAGGGACGAAAGCGTGGGTAGCGAACAGGATTAGATACCCTGGTAGTCCACGCCGTAA
+
GGGGGGGGGGE<CFGGGGGEGFFGEEGGGGCFGGGF@FGGGGGGF@FGGEGGCFFGFEGGGGGGGGGGGGGGGGGGGGFEGGGFGG:FGGGEGGGGGFFGGGGGGGGGGGGGGGEFGGGGGGGGGGGGFFGGFFGGFCFGGGFGFECFFGGGGGGGGGGGGGGGGGGGGGGGGGGFGFFFGGGFGGGGGGGGGGGGGGGFGEG@FGGFGEGGCE9BEGGGGGGGGGGGGDGDGGGFGGGGGGFAFFGGGGFFFFGGFFFFGGGGFFGFFFFFFGFFFFFFGG
@M02352:288:000000000-CKWC8:1:1101:25534:13963 1:N:0:TAGCGCTC+ACTGCATA
TACGGAGGGGGTTAGCGTTGTTCGGAATTACTGGGCGTAAAGCGTACGTAGGCGGATCAGAAAGTATAGGGTGAAATCCCAGGGCTCAACCCTGGAACTGCCTTATAAACTCCTGGTCTTGAGTTCGAGAGAGGTGAGTGGAATTCCAAGTGTAGAGGTGAAATTCGTAGATATTTGGAGGAACACCAGTGGCGAAGGCGGCTCACTGGCTCGATACTGACGCTGAGGTACGAAAGTGTGGGGAGCAAACAGGATTAGATACCCTGGTAGTCCACACCGTAA
+
GGGGGCFGGGGGGGGGGGGGGGGGGFGGGGGGGGGGGGGGGGGGGGGGGGGGGGGGGGGGGGGGGGGGGGGGGGGGGGGGGGGGGGGGGGGGGGGGGGGGGGGGGGFFFGGGGGGGGGGGGGGGGGGGGGGGGGGGGGGGGGGGGGGGGGGGGGGGGGGGGGGGFGGGGGGGGGGGGGGGGGGGGGGGGGGGGGGGGGGGGGGGGGFGGGGGGGGGGGGGGGGEGGGGGGGGGGGFGGGGGGF?FFGGGGFFFFFGFFFFGGGG@FGFBFFFFGFBB0>:GD
@M02352:288:000000000-CKWC8:1:1101:24904:13965 1:N:0:TAGCGCTC+ACTGCATA
TACGGAGGGTGCAAGCGTTATCCGGAATCATTGGGTTTAAAGGGTCCGCAGGCGGTCAATTAAGTCAGAGGTGAAATACCATAGCTCAACTATGGAACTGCCTTTGATACTGGTTGACTTGAGTTATACGGAAGTAGATAGAATAAGTAGTGTAGCGGTGAAATGCATAGAGATTACTTAGAATACCGATTGCGAAGGCAGTCTACTACGTATATACTGACGCTCATGGACGAAAGCGTGGGGAGCGAACAGGATTAGATACCCTGGTAGTCCACGCCGTAA
+
GGGGGGGGGGGGGGGGGGGGGGGGGGGGGGGGGGGGGGGGGGGGGGGGGGGGGGGGGGGGGGGGGGGGGGGGGGGGGGGGGGGGGGGGGGGGGGGGGGGGGGGGGGGGGGGGGGGGGGGGGGGGGGGGGGGGGGGGGGGGGGGGGGGGGGGGGGGGGGGGGGGGGGGGGGGGGGGGGGFGGGGGGGGGGGGGGGGGGGGGGGGGGGGGGGGGGGGGGGGGGGGGGGGGGGGGGGGFGGGGGGFFFFGGGGFFFFGGFF<6?FFGFFGF2FDAFGFFFBFBGG
@M02352:288:000000000-CKWC8:1:1101:5293:14009 1:N:0:TAGCGCTC+ACTGCATA
TACGGAGGGTGCGAGCGTTAATCGGAATTACTGGGCGTAAAGCGCATGCAGGTGGTTCATTAAGTCAGATGTGAAAGCCCGGGGCTCAACCTCGGAACTGCATTTGAAACTGGTGAACTAGAGTGCTGTAGAGGGGGGTAGAATTTCAGGTGTAGCGGTGAAATGCGTAGAGATCTGAAGGAATACCAGTGGCGAAGGCGGCCCCCTGGACAGACACTGACACTCAGATGCGAAAGCGTGGGGAGCAAACAGGATTAGATACCCTGGTAGTCCACGCCGTAA
+
GGGGGGGGGGGGGEGGGFGGGGGGGGFGGGGGGGGGGGGEFGGGGGGGGGGGGGGGGGGGGGFGGGGGGGGGGGGGGGGGGGGGGGGGGGGGGGGGGGGGGGGGGGGGGGGGGGGFGGGGGGGFEFGGGGGGGGFGGGGGGGFGGFGGGGGGGGGGGGGGGFGGGGGGGGDGGFGGGGGGGGGGGGGGGGGGGGGGGGCGGGCEGGGGGGGGGGGGGGGGGGGF?CFCFGGGGGD>CGGGGGFFFFGGFGFFFFFC4?BFGGGGFFGFFFFFBDFF>BFFGD
@M02352:288:000000000-CKWC8:1:1101:23667:14038 1:N:0:TAGCGCTC+ACTGCATA
GACGAACCGTCCAAACGTTATTCGGTATCACTGGGCTTAAAGAGTTCGTAGGCGGTCGTGTAGGTCAGGTGTGAAATCCCACAGCTCAACTGTGGAACTGCGCTTGAAACCACACGACTTGAGGGAGATAGAGGTGAGCGGAACAGATGGTGGAGCGGTGAAATGCGTTGATATCATCTGGAACACCGGTGGCGAAAGCGGCTCACTGGATCTCTTCTGACGCTGAGGAACGAAAGCTAGGGTAGCGAACGGGATTAGATACCCCGGTAGTCCTAGCCGTAA
+
GGGGGGGGGGGGGGGGGGGGGGGGGGGGFGGGGGGGGGGGGGGGGGGGGGGGGGGCGGGGGGGGGGGGGGGGGGGGGGGGGGGGGGGGGGGGGGGGGGGGGGGGGGGGGGGGGGGGGGGGGCGGGGGGGGGGGGGGFGGGGGGGGGGGGGGGGGGGGGGGGGGGGGGGGGGGGDGGGGGGGGGGGGGGGGGGGGGGGGGGGGEGFFGGGGGGGGGGGGGGGGGGGGGGFGGGGGGFGGGGGGFFFFGGCGFFFFGGFFFFGGGGFFGFFFFFFGFFFFFBGG
@M02352:288:000000000-CKWC8:1:1101:18882:14059 1:N:0:TAGCGCTC+ACTGCATA
TACGGAGGGTCCGAGCGTTATCCGGAATCATTGGGTTTAAAGGGTCCGCAGGCGGTCGATTAAGTCAGAGGTGAAATCCCATAGCTTAACTATGGAACTGCCTTTGATACTGGTTGACTTGAGTCATATGGAAGTAGATAGAATGTGTAGTGTAGCGGTGAAATGCATAGATATTACACAGAATACCGATTGCGAAGGCAGTCTACTACGTATGTACTGACGCTCATGGACGAAAGCGTGGGGAGCGAACAGGATTAGATACCCTGGTAGTCCACGCCGTAA
+
GGGGGGGGGGGGGGGGGGGGGGGGGFGGGGGGGGGFGGGGGGGGGGGGGGGGGGGGGGGGGGGGGGGGGGGGGGGGGGGGGGGGGGGGGGGGGGGGGGGGGGGGGGGGGGGGGGGGGGGGGFGGGGGGGGGGGGGGGGGGGGGGGGGGGGGGGGGGGGGGGGFGGGGGGGGGGGGGGGGGGGGGGGGGGGGGGGGGGGGGGGGGGGGGGGGFCFFGGGGGGGGGGGGGFEGGGGGFGGGGGGFFFFGGGGEF?:GGDF99CFGGFFGFFFBF?FFFFFFFGG
@M02352:288:000000000-CKWC8:1:1101:20412:14070 1:N:0:TAGCGCTC+ACTGCATA
TACGGAGGATCCAAGCGTTATCCGGAATCATTGGGTTTAAAGGGTCCGTAGGTGGATAATTAAGTCAGAGGTGAAATCTTGCCGCTTAACGGTAAAATTGCCTTTGATACTGGTTGTCTTGAGTTATTATGAAGTGGTTAGAATATGTAGTGTAGCGGTGAAATGCATAGATATTACATAGAATACCAATTGCGAAGGCAGATCACTAACAATATATTGACGCTGATGAACGAAAGCGTGGGTAGCGAACAGGATTAGATACCCTGGTAGTCCACGCCGTAA
+
GGGGGGGGGGGGGGGGGGGGGGGGGGGGGGGGGGGGGGGGGGGGGGGGGGGGGGGGGGGGGGGGGGGGGGGGGGGGGGGGGGGGGGGGGGGGGGGGGGGGGGFGGGFGGGGGGGGGGGGGGGGGGGGGGGGGGGGGGGGGGGGGGGGGGGGGGGGGGGGGGGGGGGGGGGGGGGGGGGGGGGGGGGGGGGGGGGGGGGGGGGGGGGGGGGGGGGGGGGGGGGGGGGGGGGGGGGGFGGGGGGFFFFGGGGFFFFGGFFFFGGGGFFGFFFFFFGFFFFFFGG
@M02352:288:000000000-CKWC8:1:1101:4169:14074 1:N:0:TAGCGCTC+ACTGCATA
TACGGAGGGTCCGAGCGTTGTCCGGAATTATTGGGTTTAAAGGGTACGTAGGCGGAATAATAAGTCAGAGGTGAAATCCTGCAGCTCAACTGTAGAACTGCCTTTGAAACTGTTATTCTTGAGTATGGTAGGGGTAAGCGGAATTTATAATGTAGCGGTGAAATGCATAGATATTATAAAGAACACCGATAGCGAAGGCAGCTTACTGGACCATAACTGACGCTAATGTACGAAAGCGTGGGTAGCGAACAGGATTAGATACCCTGGTAGTCCACGCCGTAA
+
GEFDEBCD7CFGGCGGGE:CFGFEG7:FGEGFGDG@FFFA@AFGGGGGGGGDGGGECFGGGGGGGGGGFGFFFFFFFFFGEGC<FBFGGGGGGGGG<FGGGGGGDEGGGGFGGGGFFFGGGFGGGGGGGGGGGGGGGGGGGDEF@GGGFFG9@CFGGGGGCFEGCACF7;EFFGFCGGGGG?FFGGGDGGF5BED1=CF8C=FGFGGGGGG6BEGGGF?9CCEGEDGFGGGGGGDEGGDGGGF>F)7D5CEFFFGG?@9@EECDF)CF<F>AFGF:>07>DD
@M02352:288:000000000-CKWC8:1:1101:16930:14175 1:N:0:TAGCGCTC+ACTGCATA
TACGGAGGGTCCGAGCGTTATCCGGAATCATTGGGTGTAAAGGGTCCGCAGGCGGTCAATTAAGTCAGAGGTGAAATCCCAAAGCTTAACTATGGAACTGCATTTGGTACTGGTTGACTTGAGTCATATGGAAGTAGATAGAATTTGTAGTGTAGCGGTGAAATGCATAGATATTACTTAGAATACCGATTGCGAAGGCAGTCTACTACGTATATACTGACGCTCATGGACGAAAGCGTGGGGATCGAACAGGATTAGATACACTGTTAGTCCACGCCGTAA
+
GGGGG;7FG,,C6FFGGGGGGAFGGGGG,F,EFGG@,CFGGGGGG,FF+CG:F:FG>F,,5EFGGFG<,,DF<FGGG<?=F,AFGGGGGGGCF5,:5B,EF,5BF,,BFGGG,CF7FGGGGGGGABF@FD9F<>>@33@FGFGG,F,@@@F3EFGFGGGGGGGFCA3EFGGGGG76,,,,?FGGGGG7*=11,*4*B*;,=9+2733++;80CF9C;CC+>*=**1++33;)**95CGGG>*81(.9*CCEF0(9:<4:6E<+9@6**6/-59:6(41)-*1
@M02352:288:000000000-CKWC8:1:1101:13904:14185 1:N:0:TAGCGCTC+ACTGCATA
TACGGAGGGAGCTAGCGTTGTTCGGAATTACTGGGCGTAAAGCGCGCGTAGGCGGTTATCCAAGTCAGGGGTGAAATCCCGGAGCTCAACTCCGGAACTGCCCTTGAAACTAGGTAACTAGAATATTGGAGAGGTAAGTGGAATTCCGAGTGTAGAGGTGAAATTCGTAGATATTCGGAAGAACACCAGTGGCGAAGGCGACTTACTGGACAATTATTGACGCTGAGGTGCGAAAGCGTGGGGAGCAAACAGGATTAGATACCCTGGTAGTCCACGCCGTAA
+
GGGGGGGGEGGGGGGGGGGGGGGGGGGGGGGGGGGGGFGEGGGGGGGGGGGGGGGGGGGGGGGGGGGGGGGGGGGGGGGGGGGGGGGGGFGGGGDEGGGGGGGGGGGGGGGGGGGGGGGGGFGGGGGGGCGCFGGGGGGGGGGGGFCGCGGGF@FFGGGGGGGGGGGGGGGGGGFGGGGGGGGGGGGGGGFGGGGGGEGGGGGDGGGGGGGGGGGGGGGGFGGGGGGGGGGGGGGFGGGGGGFBBFGG6CFFB?GGFFAFGGGCFFGFBFFFFGFFB?B1DD
@M02352:288:000000000-CKWC8:1:1101:16948:14185 1:N:0:TAGCGCTC+ACTGCATA
TACGGAGGGTCCGAGCGTTATCCGGAATCATTGGGTTTAAAGGGTCCGCAGGCGGTCAATTAAGTCAGAGGTGAAATCCCATAGCTTAACTATGGAACTGCCTTTGATACTGGTTGACTTGAGTCATATGGAAGTAGATAGAATGTGTAGTGTAGCGGTGAAATGCATAGATATTACTTAGAATACCGATTGCGAAGGCAGTCTACTACGTATATACTGACGCTCATGGACGAAAGCGTGGGGAGCGAACAGGATTAGATACCCTGGTAGTCCACGCCGTAA
+
GGGGGGGGGGGGGGGGGGGGGGGGGGGGGGGGGGGGGGGGGGGGGGGGGGGGGGGGGGGGGGGGGGGGGGGGGGGGGGGGGGGGGGGGGGGGGGGGGGGGGGGGFGGGGGGGGGGGGGGGGGGGGGGGGGGGGGGGGGGGGGGGGGGGGGGGGGGGGGGGGGGGGGGGGGGGGGGGGGGGGGGGGGGGGGGGGGGGGGGGGGGGFGGFGGGGGGGGGGGGGGGGGGGGGFFGGGGFGGGGGGFFFFGGGGFF?FGG7?>FGFGGFFGFFFFFFGFFFFE9DD
@M02352:288:000000000-CKWC8:1:1101:25364:14191 1:N:0:TAGCGCTC+ACTGCATA
TACGGAGGGGGTTAGCGTTGTTCGGAATTACTGGGCGTAAAGCGTGCGTAGGCGGATTGATAAGTTAGAGGTGAAATCCCAGGGCTCAACCCTGGAACTGCCTTTAAAACTGTCAGTCTAGAATTCTGGAGAGGTAAGTGGAATTCCTAGTGTAGAGGTGAAATTCGTAGATATTAGGAGGAACACCAGAGGCGAAGGCGACTTACTGGACAGATATTGACGCTGAGGCACGAAAGTGTGGGTAGCAAACAGGATTAGATACCCTGGTAGTCCACACCGTAA
+
GGGGGGGGGGGGGGGGGFGGGGGGGGGGGGGGGGGGGGGGGGGGGGGGGGGGGGGGGGGGGGGGGGGGGGGGGGGGGGGGGGGGGGGGGGGGGGGGGGGGGGGGGGGGGGGGGGGGGGGGGGGGGGGGGGGGGGGGGGGGGGGGGGGGGGGGGGGGGGGGGGGGGGGGGGGGGGGGGGGGGGGGGGGGGEGGGGGGGGGGGGGGGGGGGGGGGGGGGGGGGGGGGGGGGGGGGGGFFGGGGGFFFFGGGGFF<:FGFFFFGGGGFFGFFFFFFGFFFFF?GD
@M02352:288:000000000-CKWC8:1:1101:21637:14248 1:N:0:TATCGCTC+ACTGCATA
TACGGAGGGTCCGAGCGTTATCCGGAATCATTGGGTTTAAAGGGTCCGCAGGCGGTCAATTAAGTCAGAGGTGAAATCCCATAGCTTAACTCTGGAACTGCCTTTGATACTGGTTGTCTTGAGTTATTATGAAGTGGTTAGAATATGTAGTGTAGCGGTGAAATGCATAGATATTACATAGAATACCAATTGCGAAGGCAGATCACTAATAATCAACTGACACTGATGGACGAAAGCGTGGGGAGCGAACGGGATTAGATACCCTGGTAGTCCACGCCGTAA
+
GGGGCEGGGBCF:EGGGGG7CEFGGGGGGGGGGGG,6BFGGGGG<<FGEGGGGGGBGCEFGGGGGG9E<FGGGGGGCGGGGAAFGGFGGGG9FGGGGAFGGGGG<FGGGGGGA,,CFGGGGGGGG9,3@<FG=FG=F<FDGGGF=,@@FGGGGGGFGGGGGGGGFGBEGGGGGGGGG,,6DCG;FGGGCGBFGGGGGGGFG*98CFG@8C7<BBCCCGGGGGGGGGFG6*>DGGGFGGGGGGFFFF3DGG3>?:DFFFFBCGGGFFGFFFFFFGFBBFFFGG
@M02352:288:000000000-CKWC8:1:1101:1783:14258 1:N:0:TAGCGCTC+ACTGCATA
TACGGAGGGTCCGAGCGTTATCCGGAATCATTGGGTTTAAAGGGTCCGTAGGCGGGTTGTTAAGTCAGTGGTGAAAGTCTGTAGCTCAACTATAGAATTGCCATTGAAACTGATGATCTTGAATTATTGTGAAGTGTTTAGAATAAGTAGTGTAGCGGTGAAATGCATAGATATTACTTAGAATACCAATTGCGAAGGCAGAACACTAACAATATATTGACGCTGATGGACGAAAGCGTGGGGAGCGAACAGGATTAGATACCCTGGTAGTCCACGCCGTAA
+
GGGGGGGGGGGGGGGGGGGGGGGGGGGDFGGGGGGGGGGGGGGGGGGGGGGGGGGGGGGGGGGGGFGGGGGGGGGGGGGGGGGGGGGFFGG,BFGGGGGGGGGGGGEGGGGGGGGGGGGGGGGGGGGGGGGGGFGGGGGGGGGCGGGGGGGGGGFGGGGGGGGGGGGGGGGGGGGGGGGGGGGFGGGGGGGGGGDGGGGGGGGGGGGGGGGGGGGGGGGGGGGGGGGGGGGGGGGFGGGGGGFBFECDGGFFFBFFBFFFGGGGFFGFFFFFFGFFFFFFGG
@M02352:288:000000000-CKWC8:1:1101:1768:14267 1:N:0:TAGCGCTC+ACTGCATA
TACGGAGGGTCCGAGCGTTATCCGGAATCATTGGGTTTAAAGGGTCCGTAGGCGGGTTGTTAAGTCAGTGGTGAAAGTCTGTAGCTCAACTCTAGAATTGCCATTGAAACTGATGATCTTGAATTATTGTGAAGTGTTTAGAATAAGTAGTGTAGCGGTGAAATGCATAGATATTACTTAGAATACCAATTGCGAAGGCAGAACACTAACAATATATTGACGCTGATGGACGAAAGCGTGGGGAGCGAACAGGATTAGATACCCTGGTAGTCCACGCCGTAA
+
GGGFEGGGGGGGGGGGGGGGGGGGG@FGGGGGGGGGGGGGGGGGGEFFGGGGGGGGGGGGFGGGGGGGGGGGGGGFGFGGGGGGGGGGGGG<FGGGGGGGGFGGGGDGGGGGCFGGGGGGGGGFFCFGGFGFEDFFGGGGGGGGGEGGGGGGGGGGGGGGGGGGGGFFGGGGGGGGGGGGGGFGGGGGGGGGGDEGEGGGC:FBCFGGGGGGFGGGGGGFGGGGGGGGGCGDGGG3FEGDGGF<>DGCEGEF?BGGFFFFGGGGF)CFFFFFFFFBFBDFGG
@M02352:288:000000000-CKWC8:1:1101:21223:14270 1:N:0:TAGCGCTC+ACTGCATA
TACGGAGGGGGTTAGCGTTGTTCGGAATTACTGGGCGTAAAGCGTACGTAGGCGGATTGGAAAGTTGGGGGTGAAATCCCAGGGCTCAACCCTGGAACTGCCTCTAATACTGCTAGTCTTGAGTTCGAGAGAGGTGAGTGGAATTCCAAGTGTAGAGGTGAAATTCGTAGATATTTGGAGGAACACCAGTGGCGAAGGCGGCTCACTGGCTCGATACTGACGCTGAGGTACGAAAGTGTGGGGAGCAAACAGGATTAGATACCCTGGTAGTCCACACCGTAA
+
GEFGGFGGGGGGGGGGGGGGGGGGGGGGGGGGGGGGGGGGGGGGGGGGGGGGGGGGGGGGGGGGGGCFGGGGGGGGGGGGGGGGGGGGGGGGGGGGGGGGGGGGGGGGGGGGGGGGGGGGGGGGGGGGGGGGGGGGGGGGGGGGGGGGGGFGGGGGGGGGGGGGGGGGGGGGGGGGFGGCGGGGGGGGGGGGGGGGGGGGDGGGGGGGGGGGGGGGGGGFGGGGDCGGGGGGGGGFGGGGGGFFFFGGFGFFFFGGFF<FGGGGFFGFAFFFFGFFFBD<FD
@M02352:288:000000000-CKWC8:1:1101:17381:14305 1:N:0:TAGCGCTC+ACTGCATA
TACGGAGGGGGTTAGCGTTGTTCGGAATTACTGGGCGTAAAGCGTACGTAGGCGGATTGGAAAGTTGGGGGTGAAATCCCAGGGCTCAACCCTGGAACTGCCTCCAAAACTATCAGTCTAGAGTTCGAGAGAGGTGAGTGGAATTCCAAGTGTAGAGGTGAAATTCGTAGATATTTGGAGGAACACCAGTGGCGAAGGCGGCTCACTGGCTCGATACTGACGCTGAGGTACGAAAGTGTGGGGAGCAAACAGGATTAGATACCCTGGTAGTCCACACCGTAA
+
GGGGGFGGGGGGGGGGGGGGGGGGGGGGGGGGGGGGGGGGGGGGGGGGGGGGGGGGGGGGGGGGGGGGGGGGGGGGGGGGGGGGGGGGCGGGGGGGGGGGGGGGGGGGGGG<FGGGGGGGGFGGGGGGGGGGGEGGGDFGGGGGGGGGGGGGGGGGGGGGGGGGGGGGGGGGGGGGGGGGGGGGGGGGGGGGGGGGGGGGGGGGGGGGGGGGGGGGGGGGGGGGGGGGGGGGGFGFGGGGGGDB;EFCCFFFBBGGFFFFGCGGF@GFAFDFFGFFFFFBGD
@M02352:288:000000000-CKWC8:1:1101:22152:14310 1:N:0:TAGCGCTC+ACTGCATA
TACGGAGGGTCCAAGCGTTATCCGGAATCATTGGGTTTAAAGGGTCCGCAGGCGGTCAATTAAGTCAGAGGTGAAATCCCATAGCTTAACTATGGAACTGCCTTTGATACTGGTTGTCTTGAGTTATTATGAAGTGGTTAGAATATGTAGTGTAGCGGTGAAATGCATAGATATTACATAGAATACCAATTGCGAAGGCAGATCACTAATAATATACTGACACTGATGGACGAAAGCGTGGGGAGCGAACAGGATTAGATACCCTGGTAGTCCACGCCGTAA
+
GGGGGGGGGGGGGGGGGGGGGGGGGGGGGGGGGGGCGGGGFGGGGGGGGGGGGGGGGGGGGGGGGGGGGGGGGGGFGGGGGGGGGGGGGGG9FFGGGGGGGGGGGGFGGGGGGGGGGGGGG9DDGGGGGGGGDGGGGFFGGGGGFGGGGGGGGGGGGCFGGGGGFGFFGGGGGGGGGCGGGCFGGGGGGGGGGGGGGGGGGGGGGGGCGGGGCFGGGGFFGGGGFGGGFGGGGGGFGGGEGG:<FED3CGFF:?GGFFFFGGGGFFGFFFFFFGFFFB>BGD
@M02352:288:000000000-CKWC8:1:1101:25111:14343 1:N:0:TAGCGCTC+ACTGCATA
TACGGAGGGTGCAAGCGTTATCCGGAATCATTGGGTTTAAAGGGTCCGCAGGCGGTCAATTAAGTCAGAGGTGAAATCCCATAGCTTAACTATGGAACTGCCTTTGATACTGGTTGACTTGAGTTATACGGAAGTAGATAGAATAAGTAGTGTAGCGGTGAAATGCATAGATATTACTTAGAATACCGATTGCGAAGGCAGTCTACTACGTATATACTGACGCTCATGGACGAAAGCGTGGGGAGCGAACAGGATTAGATACCCTGGTAGTCCACGCCGTAA
+
GGGGGGGGGGGGGGGGGGGGGGGGGFGGGGGGGGGFGGGGGGGGGGGGGGGGGGGFGGGGGGGGGGGGGGGGGGGGGGGGGGGGGGGGGGGGGGGGGGGGGGGGGGGGGGGGGGGGGGGGGGGGGGGGGGGGGGGGGGGGGGFGFGGGGGGGGGGGGGGDGGGGGGGGGGGGFGGGGGFCGFFGGGGGGGGGGGGDEEGGGGGGGGGGGGGGGGGGGGGGGGGGGDFGGGGGGGD3FCDCEGFFFEGGGDFF?FGGBF99?FGGFFGF<FFFFG?0;?FFGD
@M02352:288:000000000-CKWC8:1:1101:12667:14351 1:N:0:TAGCGCTC+ACTGCATA
TACGGAGGGGGTTAGCGTTGTTCGGAATTACTGGGCGTAAAGCGTACGTAGGCGGATTGGAAAGTAGGGGGTGAAATCCCAGGGCTCAACCCTGGAACTGCCTCCTAAACTATCAGTCTAGAGTTCGAGAGAGGTGAGTGGAATTCCAAGTGTAGAGGTGAAATTCGTAGATATTTGGAGGAACACCAGTGGCGAAGGCGGCTCACTGGCTCGATACTGACGCTGAGGTACGAAAGTGTGGGGAGCAAACAGGATTAGATACCCTGGTAGTCCACACCGTAA
+
GGGGGEGGGGGEGGGGGGEGGGGGGDGGGGGGGGGGGGGGFGGGGGGGGGGGGGGDGGGGGGGGGGGGGGGGGGGGGGGGCGGGGGGGGFGGGGGGFGGGGGGGGGGGGGGFGGCGGGGGGFGGGGGGGGGGGGGGGGGFGGGGGGGGCFGGGGGFFGGGGGGGGGGGGGGGGGGGFGGGGGGGGGGGGGGGGDGGGGGGGGGGGGGGGGGGGEGGGGGGGGGGGDFGGFGGGGGFGGGFDGF<>BG4?C:7<<CF>FFFGG8DFFGF>FFAFFF???EFGG
@M02352:288:000000000-CKWC8:1:1101:10196:14371 1:N:0:TAGCGCTC+ACTGCATA
TACGGAGGGTCCAAGCGTTATCCGGAATCATTGGGTTTAAAGGGTCCGCAGGCGGTCAATTAAGTCAGAGGTGAAATCCCATAGCTTAACTATGGAACTGCCTTTGATACTGGTTGACTTGAGTTATACGGAAGTAGATAGAATGTGTAGTGTAGCGGTGAAATGCATAGATATTACACAGAATACCGATTGCGAAGGCAGTCTACTACGTATATACTGACGCTCATGGACGAAAGCGTGGGGAGCGAACAGGATTAGATACCCTGGTAGTCCACGCCGTAA
+
GGGGGGGEGGGGGGGGGGGGFGGEGCFGGGGGGGGGGGGEFGGGGGGGGGGGGGGGGGGGGGGGGGGGGGGGGGEGGGGGGGGGGFGGGGGGGGGGGGGGGGGGGGGGGGGGGGGGGGGGGGGGGGGGFGGGGGGGGFGFGGGGGGGGGGGGGGGGGGGGGGGGGGGGGGGGGGGGGGGGGGGGGGGGDEGGGGGGGGGGGGGGGGGGGGGGGGGGGGGGGDGGGGGGGGGGGGGEGGGGGGFB0>GGGGFFFFGGF@BFGGGGFFGFFFFFFGFBF?E;GG
@M02352:288:000000000-CKWC8:1:1101:4436:14442 1:N:0:TAGCGCTC+ACTGCATA
TACGGAGGGTCCGAGCGTTATCCGGAATCATTGGGTTTAAAGGGTCCGCAGGCGGTCGATTAAGTCAGAGGTGAAATCCCATAGCTTAACTATGGAACTGCCTTTGATACTGGTTGACTTGAGTCATATGGAAGTAGATAGAATGTGTAGTGTAGCGGTGAAATGCATAGATATTACACAGAATACCGATTGCGAAGGCAGTCTACTACGTATGTACTGACGCTCATGGACGAAAGCGTGGGGAGCGAACAGGATTAGATACCCTGGTAGTCCACGCCGTAA
+
GGGGGGGGGGFGGGGGGGGGGGGFGFEGFGGGGGEFFDGFGGGGGG@FGGGGGGGEGDGGGGGGGGGGGGFFGGGGGGFGGGFGGGGGGGGGGGGGGGGGGFGGGEFGDGGGGGGGGFGGGFGGGGGGGGGGGGGGGFFFGGEFGGGGFGGGGFGAFGGFGGFGGGGGGGGGGGGGGGGGGGFFFFGGGGGGFEGGGGGGGGGFFGGGGGGGGGGGGGGFGGGEEGGGGGGGGGGFGGGGGGFF>>GGGGFFF:*28FAFG7C<=FGFFF>FFG?<>?D9GD
@M02352:288:000000000-CKWC8:1:1101:15548:14443 1:N:0:TAGCGCTC+ACTGCATA
TACGGAGGGTTCAAGCGTTATCCGGAATCATTGGGTTTAAAGGGTCCGCAGGCGGTCAATTAAGTCAGAGGTGAAATCCCATAGCTTAACTATGGAACTGCCTTTGATACTGGTTGACTTGAGTTATACGGAAGTAGATAGAATAAGTAGTGTAGCGGTGAAATGCATAGATATTACTTAGAATACCGATTGCGAAGGCAGTCTACTACGTATATACTGACGCTCATGGACGAAAGCGTGGGGAGCGAACAGGATTAGATACCCTGGTAGTCCACGCCGTAA
+
GGGGGGGGGGGGGGGGGGGGGGGGGGGGGGGGGGGGGGGGGGGGGGGGGGGGGGGGGGGGGGGGGGGGGGGGGGGGGGGGGGGGGGGGGGGGGGGGGGGGGGGGGGGGGGGGGGGGGGGGGGGGGGGGGGGGGGGGGGGGGGGGGGGGGGGGGGGGGGGGGGGGGGGGGGGGGGGGGGGGGGGGGGGGGGGGGGGGGGGGGGGGGGGGGGGGGGGGGGGGGGGGGGGGGGGGGGGFGGGGGGFFFFGGGGFFFFGGFFFFGGGGFFGFFFFFFGFFFFF9DD
@M02352:288:000000000-CKWC8:1:1101:15308:14455 1:N:0:TAGCGCTC+ACTGCATA
TACGGAGGGTCCAAGCGTTATCCGGAATTATTGGGTTTAAAGGGTCCGCAGGCGGATTAATAAGTCAGTGGTGAAATCTCCAAGCTCAACTTGGAAACTGCCATTGATACTGTTAGTCTTGAATTCAGTCGGAGTAGGCGGAATGTGTAGTGTAGCGGTGAAATGCATAGATATTACACAGAACACCGATAGCGAAGGCAGCTTACTAGGTTTGAATTGACGCTGAGGGACGAAAGCGTGGGTAGCGAACAGGATTAGATACCCTGGTAGTCCACGCCGTAA
+
GGGGGGGGGGGGGGGGGGGGGGGGGGGGGGGGGGGGGGGGGGGGGGGGGGGGGGGGGGGGGGGGGGGGGGGGGGGGGGGGGGGGGGGGGGGGGGFGGGGGGGGGGGGGGGGGGGGGGGGGGGGGGGGGGGGGGGGGGGGGGGGGGGGGGGGGGGGGGGGGGGGGGGGGGGGGGGGGGGGGGGGGGGGGGGGGGGGGGGGGGGGGGGGGGGGDGGGGGGGGGGGGGGGGGEGGGGGFGGGGGGFFFFGGGGFFFFGGFFFFGGGGFFGFFFFFFGFFFFFFGC
@M02352:288:000000000-CKWC8:1:1101:26370:14490 1:N:0:TAGCGCTC+ACTGCATA
TACGGAGGATCCAAGCGTTATCCGGAATCATTGGGTTTAAAGGGTCCGTAGGTGGATAATTAAGTCAGAGGTGAAATCTTGCCGCTTAACGGTAAAATTGCCTTTGATACTGGTTGTCTTGAGTTATTATGAAGTGGTTAGAATATGTAGTGTAGCGGTGAAATGCATAGATATTACATAGAATACCAATTGCGAAGGCAGATCACTAATAATCAACTGACACTGATGGACGAAAGCGTGGGGAGCGAACGGGATTAGATACCCCGGTAGTCCACGCCGTAA
+
GGGGGGGGGGDGDGGGGGGGGGGGGG@FAGGGGGGGGGGGGGGGG8FGFGGGCFG<C?CFAEGGGGGGGGGGFGGGGDDEGFFGGGEGGGGDE<:C?FA?F<FGGDGFG<?FFA,8BFFFD?58A<DCFDDGG<ACFDDFGG9=BFAF=,@,C=E@F@>CFGGGGGDFCCCFABE=B;CF9DFGFGFGDFE?CEGGGGFGEEFGEE;@@;89=BEE@B8,?<CE@7EC<*;D5E38FGDGGDF04>GDGGFF?<GFBF<?+CGF>EDF>FFFBCF?>BDFGD
@M02352:288:000000000-CKWC8:1:1101:26824:14496 1:N:0:TAGCGCTC+ACTGCATA
TACGGAGGGTCCGAGCGTTATCCGGAATCATTGGGTTTAAAGGGTCCGCAGGCGGTCAATTAAGTCAGAGGTGAAATCCCATAGCTTAACTATGGAACTGCCTTTGATACTGGTTGACTTGAGTCATATGGAAGTAGATAGAATGTGTAGTGTAGCGGTGAAATGCATAGATATTACACAGAATACCGATTGCGAAGGCAGTCTACTACGTATGTACTGACGCTCATGGACGAAAGCGTGGGGAGCGAACAGGATTAGATACCCTGGTAGTCCACGCCGTAA
+
GGGGGGGGGGGGGGGGGGGGGGGGGGGGGGGGGGGGGGGGGGGGGGGGGGGGGGGGGGGGGGGGGGGGGGGGGGGGGGGGGGGGGGGGGGGGGGGGGGGGGGGGGGGGGGGGGGGGGGGGGGGGGGGGGGGGGGGGGGGGGGGGGGGGGGGGGGGGGGGGGGGGGGGGGGGGGGGGGGGGGGGGGGGGGGGGGGGGGGGGGGCFGGGGGGGGGGGGGGGGGGGGGGGGGGGGGGGFGGGGGGFFFFGGGGFFFFGGFFFFGGGGFFGFBFFFFGFFFFFFGG
@M02352:288:000000000-CKWC8:1:1101:26388:14498 1:N:0:TAGCGCTC+ACTGCATA
TACGGAGGATCCAAGCGTTATCCGGAATCATTGGGTTTAAAGGGTCCGTAGGTGGACAATTAAGTCAGAGGTGAAATCTTGCCGCTTAACGGTAACATTGCCTTTGATACTGGCTGTCTTGAGTTATTATGAAGTGGTTCGAATTTGTAGTGTAGCGGTGAAATGCATAGATATTACATAGAATACCAATTGCGAAGGCAGCTCACTACTCATCAACTGACACTGATGGACGAAAGCGTGGGGATCGAACGGGATTAGATACCCCGGTAGTCCACGCCGTAA
+
FAEFEFG>BFGG;@CFGFFCGGGGG>@D<EFCAEGGGE8,CFGGGFGGGGEDGGGF696CF9CFGGEG95CCCCEEGDGGGGCCC==+?F+@F<+,CFFEFEFF<?<F<FGFC,ECGGGGF,AFE,B<?FAF,AF<=B<,@>8F+3CF7CDFGACA:FGD<@;EEG;EF9EBDF7DF,@D,@AF,DF9CFFGG5EG>5ECB8@F,BC4,58,?CC9ECGCFCFFFC?F9*;C=8*5*2>E55)((8*96D)7?BDG)=4?9CCF:>DB9@BB?DF,96>BDC
@M02352:288:000000000-CKWC8:1:1101:19274:14522 1:N:0:TAGCGCTC+ACTGCATA
TACGGAGGGTCCGAGCGTTATCCGGAATCATTGGGTTTAAAGGGTCCGCAGGCGGTCGATTAAGTCAGAGGTGAAATCCCATAGCTTAACTATGGAACTGCCTTTGATACTGGTTGACTTGAGTCATATGGAAGTAGATAGAATGTGTAGTGTAGCGGTGAAATGCATAGATATTACACAGAATACCGATTGCGAAGGCAGTCTACTACGTATGTACTGACGCTCATGGACGAAAGCGTGGGGAGCGAACAGGATTAGATACCCTGGTAGTCCACGCCGTAA
+
GGGGGGGGGGGGGGGGGGGGGGGGGEGGGGGGGGGFGGGGGGGGGGGGGGGGGGGGGGGGGGGGGGGGGGGGGGGGGGGGGGGGGGGGGGGGGGGGGGGGGGGGGGGGGGGGGGGGGGGGGGGGGGGGGGGFGGGGGGGGGGGGGGGGGGGGGGGGGGGGGGGGGGGGGGGGGGGGGGGGGGGGGGGGGGGGGGGGGGGGGGGGGGGGGGGGGGGGGGGFGGGGGGGGFGGGGGGFFGGDEGFFFFGGGGFF?FGGBFFFGGFGFFGFFFBFFGFFFFFFDD
@M02352:288:000000000-CKWC8:1:1101:21598:14527 1:N:0:TAGCGCTC+ACTGCATA
TACGGAGGGTGCAAGCGTTATCCGGAATCATTGGGTTTAAAGGGTCCGCAGGCGGTCAATTAAGTCAGAGGTGAAATACCATAGCTCAACTATGGAACTGCCTTTGATACTGGTTGACTTGAGTTATACGGAAGTAGATAGAATAAGTAGTGTAGCGGTGAAATGCATAGAGATTACTTAGAATACCGATTGCGAAGGCAGTCTACTACGTATATACTGACGCTCATGGACGAAAGCGTGGGGAGCGAACAGGATTAGATACCCTGGTAGTCCACACCGTAA
+
GCE@C@FCGCFGGGGGGC@FGGGEG@CG@EGFFEGCFEDFFGFGGGGGGGGGGG>FGGGGGFGGGGFFGGGFDFGGFFGGGGFFDAFGGGG<FGGCFGGGGGFFFGGGFFGFEGGEGGGGGGGGFGGGFGG@CFFFGGGGFFDFGGFFCDFFGGGFEEGGGGGGGGGGGGGGGFGGGGCGGGFGGGFG@FGGGGGGEDGGGGGGGGGGGGGGFFFFGGGGGGE=EDFF6<9DGGGDGEDCCGFFFBDDGGFFF:*:<@AFCC6C=FD?ABBFFGF?BFFFGG
@M02352:288:000000000-CKWC8:1:1101:29340:14538 1:N:0:TAGCGCTC+ACTGCATA
TACGGAGGGTCCGAGCGTTATCCGGAATCATTGGGTTTAAAGGGTCCGCAGGCGGTCGATTAAGTCAGAGGTGAAATCCCATAGCTTAACTATGGAACTGCCTTTGATACTGGTTGACTTGAGTCATATGGAAGTAGATAGAATGTGTAGTGTAGCGGTGAAATGCATAGATATTACACAGAATACCGATTGCGAAGGCAGTCTACTACGTATGTACTGACGCTCATGGACGAAAGCGTGGGGAGCGAACAGGATTAGATACCCTGGTAGTCCACGCCGTAA
+
GFGECGCFGEGGGCEGGC@FFFFFG@FGEEGAEEDFFGEA@FGCFG8BFEGCFGGGGGGDFFGGFGGGGGGGGGGGGGFGGGGF<EGGDDFGGGGGGGGGFGGGGFFGEGGGGGGDFGGGGGGGGG<FFGGGCFF=FDFGGGA@FFGGGGGFGGGGGGGEGGGGGFGFAFG,DFGGGGGGGGGGGGFGEGGGGGGDGDFGGGGGGGGGGGGFCGGGGGGG6EGCCDGGGEGGEEDEGGGGGGF<BFGGGGFFF?6:?F99:<FCFFGFBFD9BFFFFFFFGD
@M02352:288:000000000-CKWC8:1:1101:4016:14642 1:N:0:TAGCGCTC+ACTGCATA
TACGGAGGGTCCGAGCGTTATCCGGAATCATTGGGTTTAAAGGGTCCGCAGGCGGTCGATTAAGTCAGAGGTGAAATCCCATAGCTTAACTATGGAACTGCCTTTGATACTGGTTGACTTGAGTCATATGGAAGTAGATAGAATGTGTAGTGTAGCGGTGAAATGCATAGATATTACACAGAATACCGATTGCGAAGGCAGTCTACTACGTATGTACTGACGCTCATGGACGAAAGCGTGGGGAGCGAACAGGATTAGATACCCTGGTAGTCCACGCCGTAA
+
GFGGGDGGGGGGGGGGGGGGGGGGGCFGFFGGGGGFGGGGGFGGGGGGGGGGGGGGGGGGGGGGGGGGGGGGGGGGGGGGGGGGGGFAFGGGGGGGGGGGGGGGGGGGGGGGGGGGGGGGGGGGGFGGGGGGGGGGGFGGGGGGGGGGGGGGGGGGGGGGGCFGGGGGGGGGGGGGGGGGGGGGGFGGGGGGGGGGGGGGGGGGGGGEGGGGGGGGGGGFGGGGEGGGGGGGGGGFGGGGGGFF;DGGDGEFBFGGFF<FGGGGFFG?)@FFFFF<BFFFGG
@M02352:288:000000000-CKWC8:1:1101:20963:14643 1:N:0:TAGCGCTC+ACTGCATA
TACGGAGGGGGTTAGCGTTGTTCGGAATTACTGGGCGTAAAGCGTACGTAGGCGGATCAGAAAGTATGGGGTGAAATCCCAGGGCTCAACCCTGGAACTGCCTCATAAACTCCTGGTCTAGAGTTCGAGAGAGGTGAGTGGAATTCCGAGTGTAGAGGTGAAATTCGTAGATATTCGGAGGAACACCAGTGGCGAAGGCGGCTCACTGGCTCGATACTGACGCTGAGGTACGAAAGTGTGGGGAGCAAACAGGATTAGATACCCTGGTAGTCCACACCGTAA
+
GGGGGFGEGGGGGGGGGFGGGGGGGGGGGGGGGGGGGGGEFGGGGGGGGGFGFGGGGGGGGGGGGGGGGGGGGGGGGGGGGGGGGGGGGGGGGGGGGGGGGGFGGGGGFGGGGGGGGGGGGGGGGGGGGGGGGGGGFFGGGGGGFGGFGGGGGGGGFGGGGGGGGGGGGGGFGCGGGGGGGGGGGGGGGGGGGEGGGGGGGGEGGGGGGGGGGGGGGGGGGGGGGGFGGGGGGGG:CGGGGGF<BFGGFG:@?F<FFFFFGFGGFFGFFFBBFGFFF:>?GD
@M02352:288:000000000-CKWC8:1:1101:7701:14719 1:N:0:TAGCGCTC+ACTGCATA
TACGGAGGGTGCAAGCGTTGTTCGGATTTATTGGGCGTAAAGCGCGCGCAGGCGGATTGGAAAGTCGGATGTGAAATCCCGGGGCTCAACCTCGGAACTGCGTCCGAAACTATCAGTCTAGAATCTTGGAGAGGGTTGGGGAATTTCACGTGTAGGGGTAAAATCCGTAGAGATGTGAAGGAACACCAGTGGCGAAGGCGCCGACCTGGACAAGTATTGACGCTGAGGCGCGAAAGCGTGGGGAGCAAACAGGATTAGATACCCTGGTAGTCCACGCCGTAA
+
GGGGGGGGGGGGGGGGGGGGGGGGGGGGGGGGGGGGGGGGGGGGGGGGGGGGGGGGGGGGGGGGGGGGGGGGGGGGGGGGGGGGGGGGGGGGGGGGGGGGGGGGGGGGGGGGGGGGGGGGGGGGGGGGGFGGGGGGGGGGGGGGGGGGGGGGFGGGGGGGGGGGGGGGGGGG9CGGGGGGGGGGGGGGGGGGGGGGGGGGGGGGGGGGGGGFGGGGGGGGGGGGGGGGGGGGGGGFGGGGGGFFFFGGGGFFFFGGFFFFGGGGFFGFFFFFFFFFBFFFGG
@M02352:288:000000000-CKWC8:1:1101:24616:14783 1:N:0:TAGCGCTC+ACTGCATA
TACGGAGGGTGCGAGCGTTGTCCGGAATTATTGGGTTTAAAGGGTACGTAGGCGGTTAAATAAGTCAGAGCTGAAATGCTGCAGCTCAACTGTAGCACTGGCTTTGATACTGTTTAACTTGAGTATGGTAGAGGTAGGCGGAATTTATGATGTAGCGGTGAAATGCATAGATATCATAAAGAACTCCAATTGCGAAGGCAGCTTACTGGACCATAACTGACGCTGATGTACGAAAGCGTGGGTAGCGAACAGGATTAGATACCCTGGTAGTCCACGCCGTAA
+
GGGGGGGGDGGGGGGGGEGFGGGFGFEFGGGGGGGGGGGGGGGGF<FGGGFG9FE48BEFGGGGGGGGGGEGGGGGG9,FFGDGFGGGGG<FGGGAF<FGF,AFFGGGGGGG<FFEAFGGGGGGGCFGGGGGGGGGGGGGGGGGGCCGGFGGGGGGGGGGGGGGFGFGGGGGGGGG;?FGGGGGFGGGGGGGGGGGGGGGGGGCFGGGGGG0::EF9FGGFGGGGGGG9<FGGGGF<EGGGGFF?FCDGGFFFFGGFFF?FCGGFFFFFF<4BF@?F:B2CD
@M02352:288:000000000-CKWC8:1:1101:29179:14828 1:N:0:TAGCGCTC+ACTGCATA
TACGGAGGGTCCAAGCGTTATCCGGAATCATTGGGTTTAAAGGGTCCGTAGGTGGCTAATTAAGTCAGAGGTGAAATCTTGCCGCTTAACGGTAAAATTGCCTTTGATACTGGTTGTCTTGAGTTATTATGAAGTGGTTAGAATATGTAGTGTAGCGGTGAAATGCATAGATATTACACAGAATACCGATTGCGAAGGCAGTCTACTACGTATGTACTGACGCTCATGGACGAAAGCGTGGGGAGCGAACAGGATTAGATACCCTGGTAGTCCACGCCGTAA
+
GGGGGGGGGG<FFGGGGGGFGGGFGF@F9F@EFGGC7FFGGGFG8,CFFGGG<FG,F9EFFGDGFGCCF<DFGGGGGGA?FGEGGG:FGG=:CFCGGGGGG,FFEFFFGGGGCBF7FGGGGDFGGAFFGGGGCEGCAEFCFGGGB,@@DFGGGGGGGGGGGGGGGGCFGGGGGGGGFC,EEFF;FDF@@FCGGGGGGGGFGE?CFGGE?589;CBFGGGGGGGGGGFGG7FCGGGFGGGGGGFFBDDGGGFFF?GF>FFFGGFGFFGF>*4<FGFBF?D>GG
@M02352:288:000000000-CKWC8:1:1101:28522:14851 1:N:0:TAGCGCTC+ACTGCATA
TACGGAGGGTCCAAGCGTTATCCGGAATCATTGGGTTTAAAGGGTCCGCAGGCGGTCAATTAAGTCAGAGGTGAAAGCCCATCGCTCAACGATGGAACTGCCTTTGATACTGGTTGACTTGAGTTATACGGAAGTAGCTAGAATAAGTAGTGTAGCGGTGAAATGCATAGATATTACTTAGAATACCGATTGCGAAGGCAGTCTACTACGTATATACTGACGCTCATGGACGAAAGCGTGGGGAGCGAACAGGATTAGATACCCTGGTAGTCCACGCCGTAA
+
GGGFEGGGGG,CFGGGGGGCG,F7FCFGGG@FGGGCGGGGGGGGG@FG77FGDCEFGGGGEGGGGGGF9AFGGGGGGGFGGGFGGGGGGG:DF=FFGGGGGGDCFFGGGGGGGGGEAFGFGGGGFGGF@FFEFCGGA,33EGAD9,@EEGGGGGGGGGGDGGGFGGEFGGGGGGDFG9;CEGGEFGG7BFGGGGGGDGGFD<9BFGG?<82CFFFCCGDFDGGGGGGE6CFDGGDEFEGGGGF?>FGGGG@FFBFGFFFFGGGFFFFFDF<AFFFFFBDFGD
@M02352:288:000000000-CKWC8:1:1101:24746:14858 1:N:0:TAGCGCTC+ACTGCATA
TACGGAGGGGGTTAGCGTTGTTCGGAATTACTGGGCGTAAAGCGCACGTAGGCGGATTGGAAAGTAGGGGGTGAAATCCCAGGGCTCAACCCTGGAACTGCCTCCTAAACTATCAGTCTAGAGTTCGAGAGAGGTGAGTGGAATTCCAAGTGTAGAGGTGAAATTCGTAGATATTTGGAGGAACACCAGTGGCGAAGGCGGCTCACTGGCTCGATACTGACGCTGAGGTGCGAAAGCGTGGGGAGCAAACAGGATTAGATACCCTGGTAGTCCACGCCGTAA
+
GGGGGGGGGCG@@FGGGGGG@GGGGGGGGGGGGGGGGGGGGGGGG>FGGGGGGGG:+B?F9FGGGEGGGGGGGGGGFGGGGGGGGGGGGGGGFGGGGGGGGFGGGFGCGGGFBB=F;FGGGGGGECG>CFGGGGGGGGGGGGGGGGGGAFGGGGGGGGGGGGGGFGGGGGGGGGGGGGGGGGGGGGGGGGGGGGGGGGGGGGGGGGGGG=FGEGGGGGGGGGGGGGGGGFGGGGGFGGGGGGFFFFGGGGFFF?GGFFFFGGGGFFGFFFFFFGFFFFFFGG
@M02352:288:000000000-CKWC8:1:1101:17572:14945 1:N:0:TAGCGCTC+ACTGCATA
TACGGAGGGGGTTAGCGTTGTTCGGAATTACTGGGCGTAAAGCGTACGTAGGCGGATTGGAAAGTTGGGGGTGAAATCCCAGGGCTCAACCCTGGAACTGCCTCCAAAACTATCAGTCTAGAGTTCGAGAGAGGTGAGTGGAATTCCAAGTGTAGAGGTGAAATTCGTAGATATTAGGAGGAACACCAGAGGCGAAGGCGACTTACTGGACAGATATTGACGCTGAGGCACGAAAGTGTGGGTAGCAAACAGGATTAGATACCCTGGTAGTCCACACCGTAA
+
GGFGGFGGGGGGGGGFFGGEGGFGGGGGGGGGGGGGGGGGGGGGGGGGGGGGGGGGGGGGGGGGGGGGGGGGGGGGGGGGGGGGGGGGGGGGGGGGGGGGGFFGGGGGGGGGGGGGGGGGGFFGGGGGGGGGGGGGGGGGGGGGGGGGGGGGGGGGGGGGGGGGGGGGGGGGGGFGGGGGGGGGGGGGGGGGGGGGGGGGGGGGGGGGGGGFGGGGGGGGGGGGGGGGGGGGGGGFGGFGEEEDBFGFEGFFFFGGFFBFFGGGFFGFDFDFFGFFFFFFGG
@M02352:288:000000000-CKWC8:1:1101:5348:14952 1:N:0:TAGCGCTC+ACTGCATA
TACGGAGGGTCCGAGCGTTATCCGGAATCATTGGGTTTAAAGGGTCCGCAGGCGGTCAATTAAGTCAGAGGTGAAATCCCATAGCTTAACTATGGAACTGCCTTTGATACTGGTTGACTTGAGTCATATGGAAGTAGATAGAATAAGTAGTGTAGCGGTGAAATGCATAGAGATTACTTAGAATACCGATGGCGAAGGCAGTCTACTACGTATATATTGACGCTCATGGACGAAAGCGTGGGGAGCGAACAGGATTAGATACCCTGGTAGTCCACGCCGTAA
+
GGGGGGGGGGGGGGGGGGGG89EFGGGG9F@FGGG6,BFFGGAFF6FGCGGGCFG+78=FG9FGGGGGGGGGGGGGGGGGGB?FGG9FGGAFFGGGGGGGG?F?FGGGGGGGDG<F8FGAFFEG<,8@F<FG@FF9==F<FFGG<,=,3@FGGGGGGGGGGGGGGGBFGGGAFGDC@9,2BFG@FGG86F*BFGGGGGGCE:++,?F;+=0<+CEG+BGGGCGG*C9C+6CDGGGFGGGGGGFFFF<DGGFFFFGGFFFFGGGGFFGFAFFFFGFFFFFFGG
@M02352:288:000000000-CKWC8:1:1101:22031:14984 1:N:0:TAGCGCTC+ACTGCATA
TACGGAGGGGGTTAGCGTTGTTCGGAATTACTGGGCGTAAAGCGTACGTAGGCGGATTAGTCAGTTAGGGGTGAAATCCCAGGGCTCAACCCTGGAACTGCCTTGTAAACTCCTGGTCTTGAGTTCGAGAGAGGTGAGTGGAATTCCGAGTGTAGAGGTGAAATTCGTAGATATTCGGAGGAACACCAGTGGCGAAGGCGGCTCACTGGCTCGATACTGACGCTGAGGTGCGAAAGTGTGGGGAGCAAACAGGATTAGATACCCTGGTAGTCCACACCGTAA
+
GGGGGGGGGGGGGFGGGGGGGGGGGGGGGGGGGGGGGGGGGGGGGGGGGGGGGGGGGGGGGGFGGGGGGGGGGGGGGGGGGGGGGGGGGGGGGGGGEGGGGGGGGGGGGGGGFGGGGGGGGEGGGCEGGGFGGGGGGGGGGGGGGGGGCFGGGGGGGGGGGGGGGGGGGGGGGGGGGGGGDGGGGGGFGGGGGGGEGGGDEGEGGGGGGGCFGGGGGGGGGGGGGGGGGGGGGGGD:FGGGGEFBFGFGGFFFFGFFFFFGGGGFFGFFFFFFFFBF?FFDD
@M02352:288:000000000-CKWC8:1:1101:20111:15060 1:N:0:TAGCGCTC+ACTGCATA
TACGGAGGGTCCAAGCGTTATCCGGAATCATTGGGTTTAAAGGGTCCGCAGGCGGTCAATTAAGTCAGAGGTGAAATACCATAGCTCAACTATGGAACTGCCTTTGATACTGGTTGACTTGAGTTATACGGAAGTAGATAGAATAAGTAGTGTAGCGGTGAAATGCATAGAGATTACTTAGAATACCGATTGCGAAGGCAGTCTACTACGTATATACTGACGCTCATGGACGAAAGCGTGGGGAGCGAACAGGATTAGATACCCTGGTAGTCCACGCCGTAA
+
GGGGGGGGGGGGGGGGGGGGGGGGGGEGGGGGGGGGEGGGGGGGGGGGGGGGGGGGGGGGGGGGGGGGGGGGGFGGGGGGGGGGGGGGGGGGGGGGGGGGGGGGGGGGGFEEGGGGGGGGGGGGGGGGGGGGGGGGFGGGGGGGGGGGGGGGGGGGGGGGGGGGGGFGGGGGGGGGFGGCFGEGGGGGGGGGGGGGGGGGGGGGGGGGGGGGGGGGGGGGGGCGGGGGGGGGGGGFGGGGGGFFFFGGGGFFFFGGF@9FFGGGFFFFFFFFFGF?>?EFGG
@M02352:288:000000000-CKWC8:1:1101:25402:15066 1:N:0:TAGCGCTC+ACTGCATA
TACGGAGGGGGTTAGCGTTGTTCGGAATTACTGGGCGTAAAGCGCACGTAGGCGGATCAGAAAGTAAGGGGTGAAATCCCAGGGCTCAACCCTGGAACTGCCTCTTAAACTCCTGGTCTTGAGTTCGAGAGAGGTGAGTGGAATTCCGAGTGTAGAGGTGAAATTCGTAGATATTCGGAGGAACACCAGTGGCGAAGGCGGCTCACTGGCTCGATACTGACGCTGAGGTGCGAAAGTGTGGGGAGCAAACAGGATTAGATACCCTGGTAGTCCACACCGTAA
+
GGGFGCFGDEG6@EFGGGGGE@FFGEGGGGFGGGGGGGGGGGGGGCFGEFGGGGG@EGFE,BFGGFFGFDGFGGGGGGGGCF@FGFGGGGGCFGGGGGGGGGGFFGGGGGF>,>F8FFCF9FFGGGGGG@FGGGFGGGGGGGFFGGGGGGGGGGG,F:FCGGGGFFGGGGGFGGGGGGCEDFGGGGGGGGGFEEGGGGGGGGGGFEGGFF*+::CFGGG?FGGGGGGG<5CGEGDDDFFGCEE21>CFCDFFFFFF<FBFGF?CFFFFAFFBFGF?B?EFGD
@M02352:288:000000000-CKWC8:1:1101:20970:15079 1:N:0:TAGCGCTC+ACTGCATA
TACGGAGGGGGTTAGCGTTGTTCGGAATTACTGGGCTTAAAGCGTACGTAGGCGGATTGTAAAGTTGGGGGTGAAATCCCAGGGCTCAACCCTGGAACTGCCTCCAAAACTATCAGTTTAGAGTTCGAGAGAGGTGAGTGGAATTCCAAGTGTAGAGGTGAAATTCGTAGATATTTGGAGGAACACCAGTGGCGAAGGCGGCTCACTGGCTCGATACTGACGCTGAGGTCCGAAAGTGTGGGGAGCACACAGGATTAGATACCCTGGTAGCCCACGACGAAA
+
GGGFCBFGB+@@:FFGGGGGGEEGGGCFGGGGEGGD,CC9FGFGGCGGGGGGGGGGFG8,,<,CF9,E+CEG7FGGG?@,:,>7=FGFGGG@<8C8DFFBFBF<DDFG,>D,DFC,,,@D,,33==+,@FC:F7>6F,EC7F,3<>>,<FGE@2;FGFG:FCB;;EF:6:*74,12@,:EB7A+8CFC:FG**3:*:8C5*?EC9CGF28DG8C:**+++<8>==3:*<*01C=5):9CF5C>,(7D4:C:>6(>*,*.6CC8*7<3;6@)4@F53(-5()1
@M02352:288:000000000-CKWC8:1:1101:20974:15102 1:N:0:TAGCGCTC+ACTGCATA
TACGGAGGGGGTTAGCGTTGTTCGGAATTACTGGGCGTAAAGCGTACGTAGGCGGATTGGAAAGTTGGGGGTGAAATCCCAGGGCTCAACCCTGGAACTGCCTCCAAAACTATCAGTCTAGAGTTCGAGAGAGGTGAGTGGAATTCCAAGTGTAGAGGTGAAATTCGTAGATATTTGGAGGAACACCAGTGGCGAAGGCGGCTCACTGGCTCGATACTGACGCTGAGGTACGAAAGTGTGGGGAGCAAACAGGATTAGATACCCTGGTAGTCCACGCCGTAA
+
GGGGGGGGGGGGGGGGGGGGGGGGGGGGGGGGGGGGGGGGGGGGGGGGGGGGGGGGGGGGGGGGG<,EFGGGGGGGGGGGGGGGGGGGGGGGGGGGGGGGGG9333@FGGGCFGGGGGGGGGGGGGGGGGGGGGGGGGGGGGGGGGGGGGGGGGGGGGGGGGGGGGGGGGGGGGGGGGGGGGGGGGGGGGGGGGGGGGGGGGGGGGGGGGGGGGGGGGGGGGGGGGGGGGGGGGGFGGGGGGFFFFGGGGFFFFGGFFFFGGGGFFGFFFFFFGF?FFFFGG
@M02352:288:000000000-CKWC8:1:1101:23572:15106 1:N:0:TAGCGCTC+ACTGCATA
TACGGAGGGTGCGAGCGTTAATCGGAATTACTGGGCGTAAAGCGCATGCAGGTGGTTCATTAAGTCAGATGTGAAAGCCCGGGGCTCAACCTCGGAACTGCATTTGAAACTGGTGAACTAGAGTGCTGTAGAGGGGGGTAGAATTTCAGGTGTAGCGGTGAAATGCGTAGAGATCTGAAGGAATACCAGTGGCGAAGGCGGCCCCCTGGACAGACACTGACACTCAGATGCGAAAGCGTGGGGAGCAAACAGGATTAGATACCCTGGTAGTCCACGCCGTAA
+
GGGGGGGGGGGGGGGGGGGGDFGFGGGGGGGGGGGGGGGGGGGGGGGGGGGGGGGGGGGGGGGGGGGGGGGGGGGGGGGGGGGGGGGGGGGGGGGGFFGGGGGGGGGGGGGGGGGGGGGGGGGGGGGGGGGGGGGGGGGGGGGGGGFGGGGGGGGGGGGGGGGGGGGGGGGGGGGGGGGGGGGGGGGGGGGGGGGGGGGGGGGGGGGGGGGGGGGGGGGGGGGGGGGGGGGGGGGFGGGGGGF?FFGGGGFFFFFGFFFFFGFF=FGFFFFFFGFFFFF9DD
@M02352:288:000000000-CKWC8:1:1101:25564:15139 1:N:0:TAGCGCTC+ACTGCATA
TACGGAGGGTCCGAGCGTTATCCGGAATTATTGGGTTTAAAGGGTCCGTAGGCGGGCAGTTAAGTCAGAGGTGAAAGTTTGCGGCTCAACCGTAAAATTGCCTTTGATACTGATTGTCTTGAGTCATGGTGAAGTTGGCGGAATATGTAGTGTAGCGGTGAAATGCATAGATATTACATAGAACACCGATTGCGAAGGCAGCTGACTAACCATGTACTGACGCTGATGGACGAAAGCGTGGGGAGCGAACAGGATTAGATACCCTGGTAGTCCACGCCGTAA
+
GGGGGGGGGGGGGGGGGGGGGGGGGFEGGGGGGGGFGGGGGGGGGGGGGGGGGGGGGGGGGGGGGGGGGGGGGGGGGGGGFGGGGGGGGGGGGGGGGGGGGGGGGGGGGGGGGGGGGGGGGGGGGGGGGGGGGGGGGGGGGGGGGGGGGGGGGGGGGGGGGGGGGGGGGGGGGGGGGGGGGGGGGGGGGGGGGGGGGGGGGGGGGGGGGGGGGGGGGGGGGGGEGGFGGGGGGGGFGGDGGGFFFFGGGGFFFBGGFFFFGGGGFFGFAFFBFGFFBFFBGG
@M02352:288:000000000-CKWC8:1:1101:22937:15172 1:N:0:TAGCGCTC+ACTGCATA
TACGGAAGGTGCAAGCGTTATCCGGAATCACTGGGTTTAAAGGGTGCGTAGGCTGTTAGATAAGTCAGAGGTGAAATCCCATCGCTTAACGATGAAATTGCCTTTGATACTGTTTAACTTGAATTAGGTTGAGGTTAGCGGAATGTGTCATGTAGCGGTGAAATGCATAGATATGACATAGAACACCAATTGCGAAGGCAGCTGGCTAGACCTATATTGACGCTGAGGCACGAAAGCGTGGGGAGCGAACAGGATTAGATACCCTGGTAGTCCACGCCCTAA
+
GGGGGGGGGGGGGGGGGGGGGGGGGGGGGGGGGGGGGCFGGGGGGGGGFGGGGGGGGGGCFGGGGGGGGGGGGGGGGGGGGGGGGGGGGGG:FGGGGGGGGFGGGGFGGGGGGGFDFGGGGCFGGGGGGGGGGGGGGGGGGGGGGGGGGGGGGGGGCEGGGGGGGGGFCFGGGGGGGGGGGGGGGGGGGGGGGGGGGGGGGGGGGGGGGGGGGFGGGGGGGGGGGDFGGGGDCC<>DGGGGGFFFFGGGGFFFFGG?FFFGGGGFFGFFFFFFGFFFFEFGG
@M02352:288:000000000-CKWC8:1:1101:21593:15178 1:N:0:TAGCGCCC+ACTGCACA
TACGGAGGGGGTTAGCGTTGTTCGGAATTACTGGGCGTAAAGCGTACGTAGGCGGATTGGAAAGTTGGGGGTGAAATCCCAGGGCTCAACCCTGGAACTGCCTCCAAAACTATCAGTCTAGAGTTCGAGAGAGGTGAGTGGAATTCCAAGTGTAGAGGTGAAATTCGTAGATATTTGGAGGAACACCAGTGGCGAAGGCGGCTCACTGGCTCGATACTGACGCTGAGGTACGAAAGTGTGGGGAGCAAACAGGATTAGATACCCTGGTAGTCCACACCGTAA
+
GGGGG,@FGGGGGFFGGFCCGFGEG@BFGGGGGGFFGGGCCFGGEEGGGGGGGGGDFFGGDDFGGF<FGFEFGGFFGGGGGGGGGFFGGGFFDGGGGGGGGGFFF8FFGGG:DFGGGGEGCFGGFGGGGGGFGGCFAFGGFGFFGFFDEGFCCC@FGGGFGGGGGGGGFGC:EGG9FGGGGGGGGGGDFFGGGGGGGGCEEEG59FGGFD5CEGGGGGGGGGGGCDGGGGCDEECBCCFGGGBFFEGGGGFFFFCD?F<?7<C7?>3948A4FCFFBF5?<<
@M02352:288:000000000-CKWC8:1:1101:24216:15186 1:N:0:TAGCGCTC+ACTGCATA
TACGGAGGATCCAAGCGTTATCCGGAATCATTGGGTTTAAAGGGTCCGTAGGTGGATAATTAAGTCAGAGGTGAAATCTTTCCGCTTAACGGTAAAATTGCCTTTGATACTGGTTGTCTTGAGTTATTATGAAGTGGTTAGAATATGTAGTGTAGCGGTGAAATGCATAGATATTACATAGAATACCAATTGCGAAGGCAGATCACTAATAATATACTGACACTGATGGACGAAAGCGTGGGGAGCGAACAGGATTAGATACCCTGGTAGTCCACGCCGTAA
+
GGGG7CGGECEGGGGGGGGGGGGGGG@FFGGGGGGC@CFGGGGGE<CFFGGG@FGFGCGEFGCGGG<EGDGGGGGGCGEG,EAFGGEGGGGGCF+FFGGGG<FEAFGEGGGG,FE:FFGGGGGGGA@EGGGG<FEF<FF<FGGF9?FAFFGGGGGGGGGGGGGGGGFGGGGGGGCFCCEGGGGGGGGGFGFGGGGGGGGFGFGG7DFBCF+4?CCFGGGGGFGGGGGGFFCGGEGBGCGGGGB?BFGGGGFFBFFGFFDFGGGGFFGFB=ABFGFFFF>;GG
@M02352:288:000000000-CKWC8:1:1101:2049:15189 1:N:0:TAGCGCTC+ACTGCATA
TACGGAGGGTCCAAGCGTTATCCGGAATCATTGGGTTTAAAGGGTCCGCAGGCGGTCAATTAAGTCAGAGGTGAAATCCCATAGCTTAACTATGGAACTGCCTTTGATACTGGTTGACTTGAGTTATACGGAAGTAGATAGAATAAGTAGTGTAGCGGTGAAATGCATAGATATTACTTAGAATACCGATTGCGAAGGCAGTCTACTACGTATATACTGACGCTCATGGACGAAAGCGTGGGGAGCGAACAGGATTAGATACCCTGGTAGTCCACGCCGTAA
+
GFFGGDEDGFGGGDG8CBCGGGE7::6@,,EC9EFBFFGD<FDGEGGGGGGDG>GGGGGEFDGGGGGGGGGE<FGGGGGG<FFFFDG<DEE5CFG?EGGFGGGFFGGGGGFDCFGC=AEGGFGGGFGGGFGCEFF<F@<FFGGGFDFGCFDGGFF9ECCCCDFGGGFEEGFFCFGGGGGGGGFG@FG7FFGG95:EGGGGGG8E,,CF9EGECEG9;??EEG**=<FGCGFCEEG)95>C5E523BG3CGFF?BGG?=4FCG8F@FFFBBAD7:44>FF>DC
@M02352:288:000000000-CKWC8:1:1101:7425:15213 1:N:0:TAGCGCTC+ACTGCATA
TACGGAGGGTGCAAGCGTTATCCGGAATCATTGGGTTTAAAGGGTCCGCAGGCTGTCAATTAAGTCAGAGGTGAAATCCCATAGCTTAACTATGGAACTGCCTTTGATACTGGTAGACTTGAGGTATACGGAAGTAGATAGAATACGTAGTGTAACGGTGAAATGCATAGATATTACTTAGAATACCGATTGCGAAGGCAGTCTTCTACGTATATACTGACGCTCATGGACGAAAGCGTGGGGAGCGAACAGGATTAGATACCCTGGTAGTCCACGCCGTAA
+
GGGGGGGGG:,BFGGGGGG:FEGGGFGGGGFGGGG@6@FGGG,BE<FG>FGGG@EGF,FCF,,EFF<FF?FFFGGGGGGG85,EFFBGGGA<5EGGGGGGGCFG5EFGGGFAGG,EGGG9FCF,B,?,54@++CF,7,7CC9C<?,A,,8CF,,@FGGGGGGGGGA>CFGGGGGG;,,58EFFAFGG*3@3DFEEGDGGC1A@F,=E@,**4?,4@CGCFGGGG*>@F+AFDDGGFFGG8ECBFFD<DGGEFBFGGFFBFGGGFFFC@AFFFFG@19<EBCD
@M02352:288:000000000-CKWC8:1:1101:17454:15224 1:N:0:TAGCGCTC+ACTGCATA
TACGGAGGGTCCAAGCGTTATCCGGAATCATTGGGTTTAAAGGGTCCGCAGGCGGTCAATTAAGTCAGAGGTGAAATCCCATAGCTTAACTATGGAACTGCCTTTGATACTGGTTGACTTGAGTTATACGGAAGTAGATAGAATAAGTAGTGTAGCGGTGAAATGCATAGATATTACTTAGAATACCGATTGCGAAGGCAGTCTACTACGTATATACTGACGCTCATGGACGAAAGCGTGGGGAGCGAACAGGATTAGATACCCTGGTAGTCCACGCCGTAA
+
GGGGGGGGGGGGGGGGGGGGGGGGGGGGGGGGGGGGGGGGGGGGGGGGGGGGGGGGGGGGGGGGGGGGGGGGGGGGGGGGGGGGGGGGGGGGGGGGGGGGGGGGGGGGGGGGGGGGGGGGGGGGGGGGGGGEGGGGGGGGGGGGGGGGGGGGGGGGGGGGGGGGGGGGGGGGGGGGGGGGGGGGGGGGGGGGGGGGGGGGGGGGGGGGGGGFGGGGGGGGGDGGGGGGGGGGGGGFGDGGGGFB;EGGGGFFBFGGBFFFGGGGFFGFFFFFFGFFFFF9DD
@M02352:288:000000000-CKWC8:1:1101:24382:15244 1:N:0:TAGCGCTC+ACTGCATA
TACGGAGGGTGCGAGCGTTAATCGGAATTACTGGGCGTAAAGCGCATGCAGGTGGTTCGTTAAGTCAGATGTGAAAGCCCGGGGCTCAACCTCGGAACTGCATTTGAAACTGGCGGACTAGAGTACTGTAGAGGGGGGTAGAATTTCAGGTGTAGCGGTGAAATGCGTAGAGATCTGAAGGAATACCAGTGGCGAAGGCGGCCCCCTGGACAGATACTGACACTCAGATGCGAAAGCGTGGGGAGCAAACAGGATTAGATACCCTGGTAGTCCACGCCGTAA
+
GGGGGGGGGGGGGGGGGGGFGGGGGGGGGGGGGGGGGGGGGGGGGGGGGGGGGGGGGGGGGGFGGGGGGGGGGGGGGGGGGGGGGGGGGGGGGGGGGGGGGGGGGGGGGGGGGGGDGGGGGGGGGGGGGGGGGGGGGGGGGGGGGGGGGGGGGGGGGGGGGGGGGGGGGGGFFGGGGGGGGGGGGGGGGGGGGGGGGGGGGGCGGGGGGGGGGGGGGGGGFFGEGGGGGGGGGGGDGGGGGGFFFFGGFGFF?BGG?FBFGGGGFFGFFFFBFGFFFFFBDD
@M02352:288:000000000-CKWC8:1:1101:19587:15264 1:N:0:TAGCGCTC+ACTGCATA
TACGGAGGGTGCGAGCGTTAATCGGAATTACTGGGCGTAAAGCGCATGCAGGTGGTTCATTAAGTCAGATGTGAAAGCCCGGGGCTCAACCTCGGAACTGCATTTGAAACTGGTGAACTAGAGTGCTGTAGAGGGGGGTAGAATTTCAGGTGTAGCGGTGAAATGCGTAGAGATCTGAAGGAATACCAGTGGCGAAGGCGGCCCCCTGGACAGACACTGACACTCAGATGCGAAAGCGTGGGGAGCAAACAGGATTAGATACCCTGGTAGTCCACACCGTAA
+
GGGGGGGGGGGGGGGGGGGGGGGGGGGGGGGGGGGGGGGGGGGGGGGGGGGGGGGGGGGGGGGGGGGGGGGGGGGGGGGGGGGGGGGGGGGGGGGGFFGGGGGGGGGGGGGGGGGGGGGGGGGGGGGGGGGGGGGGGGEGGGGGGGGGGGGGGGGGGGGGGGGGGGGGGGGGGGGGFGGGGGGGGGGGGGGGGGGGGGGGGGCEEEGGGGGGGGGGGGGGGGGGGGGGGGGGGGGFGGGGGGFFFFGGGGFFFFGGFFFFGGGGFFGFFFFFFGFBFFFFGG
@M02352:288:000000000-CKWC8:1:1101:3762:15315 1:N:0:TAGCGCTC+ACTGCATA
TACGGAGGGTGCGAGCGTTAATCGGAATTACTGGGCGTAAAGCGTACGTAGGCGGATCAGAAAGTATAGGGTGAAATCCCAGGGCTCAACCCTGGAACTGCCTTATAAACTCCTGGTCTTGAGTTCGAGAGAGGTGAGTGGAATTCCAAGTGTAGAGGTGAAATTCGTAGATATTCGGAGGAACACCAGTGGCGAAGGCGGCTCACTGGCTCGATACTGACGCTGAGGTGCGAAAGTGTGGGGAGCAAACAGGATTAGATACCCTGGTAGTCCACACCGTAA
+
GGGGGGGGGGGGGGGGGGGGGGGGGGGGGGGGGGGGGGGGGGGGGGGGGGGGGGGGGGGGGGGGGFFGGGGGGGGGGGGGGGGGGGGGGGGGGGGGGGGGGGGGGGGGGGGGGGGGGGGGGGGGGGGGGGGGGGGGGGGGGGFGGGGGGGFGGGGGGGGGGGGGGGGGGGGGGGGGGGDGGGGGGGGGGGGGGGGGGGGGGGGGGGGGGGGGGGGGGGGGGGGGGDGGGGGGGGGFGGGGGGFFFFGGGGFFFFGGFFFFGGGGFFGFFFFFFGFFFFFFGD
@M02352:288:000000000-CKWC8:1:1101:8557:15316 1:N:0:TAGCGCTC+ACTGCATA
TACGGAGGGTCCGAGCGTTATCCGGAATCATTGGGTTTAAAGGGTCCGCAGGCGGTCAATTAAGTCAGAGGTGAAATCCCATAGCTTAACTATGGAACTGCCTTTGATACTGGTTGACTTGAGTCATATGGAAGTAGATAGAATGTGTAGTGTAGCGGTGAAATGCATAGATATTACACAGAATACCGATTGCGAAGGCAGTCTACTACGTATGTACTGACGCTCATGGACGAAAGCGTGGGGAGCGAACAGGATTAGATACCCTGGTAGTCCACGCCGTAA
+
GGGGGGGGGGGGGGGGGGGGGGGGGGGGGGGGGGGGGGGGGGGGGGGGGFGGGGGGGGGGGGFGGGGGGGGGGGGGGGGGGGGGGGGGGGGGGGGGGGGGGGGGGGGGGGGGGGGGGGGGGGGGGGGGGGGGGGGGGGGGGGGGGGGGGGGGGGGGGGGGGGGGGGGGGGGGGGGGGGGGGGCGGGGGDEGGGGGGGGGGGGGGGGGGGGGGGGGGGGGGGGGGGGGGGGGGGGGFGGGGGGFB>EGGGGFF?BGGFFFFGGGGFFCFFFFFFGFFFFFFGG
@M02352:288:000000000-CKWC8:1:1101:24357:15327 1:N:0:TAGCGCTC+ACTGCATA
TACGGAGGGTCCAAGCGTTATCCGGAATCATTGGGTTTAAAGGGTCCGCAGGCGGTCAATTAAGTCAGAGGTGAAATACCATAGCTCAACTATGGAACTGCCTTTGATACTGGTTGACTTGAGTTATACGGAAGTAGATAGAATAAGTAGTGTAGCGGTGAAATGCATAGAGATTACTTAGAATACCGATTGCGAAGGCAGTCTACTACGTATATACTGACGCTCATGGACGAAAGCGTGGGGAGCGAACAGGATTAGATACCCTGGTAGTCCACGCCGTAA
+
GGGGGGGGGGGGGGGGGGGGGGGGGFGGGGGGGGGGGGGGGGGGGGGGGGGGGGGGGGGGGGGGGGGGGGGGGGGGGGGGGGGGGGGGGGGGGGGGGGGGGGGGGGGGGGGGGGGGGGGGFGGGGGGGGGGGGGGGGGGGGGGGGGGGGGGGGGGGGGGGGGGGGGGGGGGGGGGGGGGGGGGGGGGGGGGGGGGGGGGGGGGGGGGGGGGGGGGGGGGGGGGGGGFGGGGGGGGFGGGGGGFFFFGGGGFFFFGGFFAFGGGGFFGFFFFAFGFFFFFFGG
@M02352:288:000000000-CKWC8:1:1101:4903:15430 1:N:0:TAGCGCTC+ACTGCATA
TACGGAGGGTCCAAGCGTTATCCGGAATCATTGGGTTTAAAGGGTCCGCAGGCGGTCAATTAAGTCAGAGGTGAAATCCCATAGCTTAACTATGGAACTGCCTTTGATACTGGTTGACTTGAGTTATACGGAAGTAGATAGAATAAGTAGTGTAGCGGTGAAATGCATAGATATTACATAGAACACCGATTGCGAAGGCAGCTCACTAACCATATACTGACGCTGATGGACGAAAGCGTGGGGAGCGAACAGGATTAGATACCCTGGTAGTCCACGCCGTAA
+
GGGGGGGGGGGGGGGGGGGGGGGGGECGEFGGGGGFGGGFFGGGGGGGGGGGGGGGGGGGGGGGGGGGGGGGGGGGGGGGGGGGGGGGGGGGGGFGGGGGGGGGGGGGGGGGGGGGFFGGGFEGGGGGGFEFEGGGGGGGGGCEFGGGDGGGGGGGGGCGGGGGGGGGGGGGGGGGGGGGGGG@CGGGGFGGGGGGGEGGGGGGGGGGGGGGGGGGGGGGGGGGGGGGGCGDEGGBGGGGGGF?FFGGDGFF?FGGFFFFGGGGFFGFFB<AFGFFFFFFGD
@M02352:288:000000000-CKWC8:1:1101:19507:15436 1:N:0:TAGCGCTC+ACTGCATA
TACGGAGGGTGCGAGCGTTAATCGGAATTACTGGGCGTAAAGCGCATGCAGGTGGTTCATTAAGTCAGATGTGAAAGCCCGGGGCTCAACCTCGGAACTGCATTTGAAACTGGTGAACTAGAGTGCTGTAGAGGGGGGTAGAATTTCAGGTGTAGCGGTGAAATGCGTAGAGATCTGAAGGAATACCAGTGGCGAAGGCGGCCCCCTGGACAGACACTGACACTCAGATGCGAAAGCGTGGGGAGCAAACAGGATTAGATACCCTGGTAGTCCACGCCGTAA
+
GGGGGGGGGGGGGGGGGFGGFGGGGDFFGGGGGGGGGFE@DGGGGGGGGFFGGGGGGGGGDFGGGGGGGGGGGGGGGGGGGGGGGGGGGGGGGGGGFFGGFGGGFGGFGGGGGGGGGGGGGGFFFGGGGGGFFGGCGGGGGGFGGGGFCFGGGGGGGGGGGGGGGGGGGGGFGGGEGGGGGFFGGGGGGGGGGGGGGGGGGGEGGGGGGGGGGFGFGGG?FFF+8CGGEFFDEEDFGGGDC=B?FFGGGGFFFFGC?F<7:EGGF>FFAFABFG@?>BE>D<
@M02352:288:000000000-CKWC8:1:1101:22215:15457 1:N:0:TAGCGCTC+ACTGCATA
TACGGAGGGTCCAAGCGTTATCCGGAATCATTGGGTTTAAAGGGTCCGCAGGCGGTCAATTAAGTCAGAGGTGAAATCCCATAGCTTAACTCTGGAACTGCCTTTGATACTGGTTGACTTGAGTTATACGGAAGTAGATAGAATAAGTAGTGTAGCGGTGAAATGCATAGATATTACTTAGAATACCGATTGCGAAGGCAGTCTACTACGTATATACTGACGCTCATGGACGAAAGCGTGGGGAGCGAACAGGATTAGATACCCTGGTAGTCCACGCCGTAA
+
GGGGDGGGGGDFFGGGGGGGGEFGGGGGDG<FFGGB:FFCGGGGG8FGGGGGGGGCBBFFFGGGFGGGGBFGGGGGGGGGGEGGGGGGGGG9BEGGGE<FGFGFGG95FFGGEFEFFGGEGGGGGGF?FDDG+CCGGGGFGGGGE<F<3FFGGGGGCFFGGGGGGGFGGGGGFGGGEB,@EFF;FGGGGG@FCEGGGGGGGCGGGGGCGEF9+2<CGGDGGGGDGG?F6?FGGGGFGGGGGGFF;FGDGGFFFFGGFFFFGGGGFFGFFFFFF76:>FF>DG
@M02352:288:000000000-CKWC8:1:1101:18281:15468 1:N:0:TAGCGCTC+ACTGCATA
TACGGAGGGTCCGAGCGTTGTCCGGAATTATTGGGTTTAAAGGGTACGTAGGCGGAATAATAAGTCAGAGGTGAAATCCTGCAGCTCAACTGTAGAACTGCCTTTGAAACTGTTATTCTTGAGTATGGTAGGGGTAAGCGGAATTTATAATGTAGCGGTGAAATGCATAGATATTATAAAGAACACCGATTGCGAAGGCAGTCTACTACGTATATACTGACGCTCATGGACGAAAGCGTGGGGAGCGAACAGGATTAGATACCCTGGTAGTCCACGCCGTAA
+
GGGGGGGGGGGGGGGGGGGGGGGGGGGGGGGGGGGGGGGGGGGGGGGGGGGGGGGGGGGGGGGGGGGGGGGGGGGGGGGGGGGGGGGGGGGGGGGGGGGGGFGGGGGGGGGGGGGGGGGGGGGGGGGGGGGGGGGGGGGGGGGGGFGGGGGGGGGGGGGGGGGGGGGGGGGGGGGGGGGFFGGGGGGGGGGGGGGGGGGGGGGGGGGECEGGGGGGGGGGGGGEGGGGGGGGGGGFGGGGGGFFFDDGGGFFFFGGFFFFGGGGFFGFFF<>@GFFFFFFGG
@M02352:288:000000000-CKWC8:1:1101:7226:15493 1:N:0:TAGCGCTC+ACTGCATA
TACGGAGGGTGCAAGCGTTATCCGGAATCATTGGGTTTAAAGGGTCCGTAGGCGGGCGCATAAGTCAGTGGTGAAATTCTGTGGCTCAACCGTAGCACTGCCTTTGATACTGGCGGTCTTGAATCATTGTGAAGTGGTTAGAATATGTAGTGTAGCGGTGAAATGCATAGATATTACATAGAATACCGATTGCGAAGGCAGATCACTAACAATGTATTGACGCTGATGGACGAAAGCGTGGGTAGCGAACAGGATTAGATACCCTGGTAGTCCACGCCGTAA
+
GDEFGCGGGGGGGGGGGGGGGGGGFGGGGGGGGGGCC@GGGEGGGFEGGG7FGGDGGDDGGGGGGGGGGGGGGGGGGGGGGGGGC=F@FGGGGGGGGGGFGGGGGEFGGFGGGGFEGGGGFFEFGGEFGFG9CFFFGGGDCF@FGGGGGGGGGGGGGGGGGFFGGGGGGGGGGGGGGGGGGFCCFFFGEGDGGGGGGGGGGGGGGGGDFEFEGGGGGGGGGGGGGGGGGGGGGGGFGGGGGEDFFFGDGGFFFFGGFFFFGGGGFFGFFFBFFDF?>?EFGG
@M02352:288:000000000-CKWC8:1:1101:12554:15496 1:N:0:TAGCGCTC+ACTGCATA
TACGGAGGGTCCAAGCGTTATCCGGAATCATTGGGTTTAAAGGGTCCGCAGGCGGTCAATTAAGTCAGAGGTGAAAGCCCATCGCTCAACGATGGAACTGCCTTTGATACTGGTTGACTTGAGTTATACGGAAGTAGATAGAATAAGTAGTGTAGCGGTGAAATGCATAGATATTACTTAGAATACCGATTGCGAAGGCAGTCTACTACGTATATACTGACGCTCATGGACGAAAGCGTGGGGAGCGAACAGGATTAGATACCCTGGTAGTCCACGCCGTAA
+
GGGGGGGGGGGGGGGGGGGGGGGGGEGGGGGGGGGGGGGGGGGGGGGGGGGGGGGGGGGGGGGGGGGGFFGGGGGGGGGGGGGGGGGGGGGGGGGGGGGGGGGGGGGGGGGGGGGGGGGGGGGGGGGFGGGGGGGGGGGGGGGGGGGGGGGGGGGGGGGDFGGGFGFFGFFGGGGGGGGFEGGFFGGGGGGGGGGGGGGCCGGGGGGFGGGGGGGFFGGGGGGGGGGD?FGDGGGFGGGGGDEFBFGGGG:?:?DGBFAFGGGGF>GFFFFF@7?29?54CG
@M02352:288:000000000-CKWC8:1:1101:17225:15545 1:N:0:TAGCGCTC+ACTGCATA
TACGGAGGGTCCGAGCGTTATCCGGAATCATTGGGTTTAAAGGGTCCGCAGGCGGTCGATTAAGTCAGTGGTGAAATCCTACAGCTCAACTGTAGAACTGCCATTGATACTGTCGTTCTTGAATTTGGTCGAAGTGGGCGGAATAAGTAGTGTAGCGGTGAAATGCATAGATATTACTTAGAACACCGATAGTGAAGACAGCTCACTAGGCCTGAATTGACGCTGAGGGACAAAAGCGTGGGGAGCGAACAGGATTAGATACCCTGGTAGTCCACGCCGTAA
+
GGGGGGGGGGGGGGGGGGGGGGGGGGGGGGGGGGGGGGGGGGGGGGGGGGGGGGGGGGGGGGGGGGGGGGGGGGGGGGGGGGGGGGGGGGGGGGGGGGGGGGGGGGGGGGGGGGGGGGGGGGGGGGGGGGGGGGGGGGGGGGGGGGGGGGGGGGGGGGGGGGFGGGGGGGGGGGGGGGGGGGGGGGGGGGGGGGGGGGGGGGGGGGGCFGGGGGGC?ECGGGGGGGGGGGGGGGGFGGGGGGFFFFDDCDEFFFGGFFFFGGGGFFGFFFFFFFF?F0>9DD
@M02352:288:000000000-CKWC8:1:1101:22738:15547 1:N:0:TAGCGCTC+ACTGCATA
TACGGAGGGTGCGAGCGTTAATCGGAATTACTGGGCGTAAAGCGCATGCAGGTGGTTCATTAAGTCAGATGTGAAAGCCCGGGGCTCAACCTCGGAACTGCATTTGAAACTGGTGAACTAGAGTACTGTAGAGGGGGGTAGAATTTCAGGTGTAGCGGTGAAATGCGTAGAGATCTGAAGGAATACCAGTGGCGAAGGCGGCCCCCTGGACAGATACTGACACTCAGATGCGAAAGCGTGGGGAGCAAACAGGATTAGATACCCTGGTAGTCCACGCCGTAA
+
GGGGGGGGGGGGGGGGGGGGDFGGGGGGGGGGGGGGGGGGGGGGGGGGGGGGGGGGGGGGGGGGGGGGGGGGGGGGGGGGGGGGGGGGGGGGGGGGFFFGGGGGGGGGGGGGGGGGGGGGGFGGGGGGGGGGGGGGGGGGGGGGGGGGGGGGGGGGGGGGGGGGGGGGGGGGGGGGGGGGGGGGGGGGGGGGGGGGGGGGGGGGGGGGGGGGGGGGGGGGGGGFGGGGGGGGGGGFGGGGGGFFFFGGGGFFF?4FBFFFGGGGFFGFFFFFFGFFFFFFGG
@M02352:288:000000000-CKWC8:1:1101:11200:15595 1:N:0:TAGCGCTC+CCTGCATA
TACGGAGGGGGTTAGCGTTAATCGGAATTACTGGGCGTAAAGCGTACGTAGGCGGATTAGACAGTTGGAGGTGAAATCCCAGGGCTCAACCCTGGAACTGCATCCAAAACTATCAGACTCGAGTTCGAGAGAGGTGAGTGGAATTCCCAGTGTAGCGGTGAAATTCGTAGATATTTGAAGGAACACCAGTGGCGAAGGCGGCTCCCTGGCTCGATACTGACGCTGAGGTACGAAAGTGTGGGGAGCAAACAGGATTAGATACCCTGGTAGTCCACACCGTAA
+
GGGGGGGGG+C+6CFGGGG,,CFGGGGGGGGGGGGGGGGGGGGG8,@FGGGG9FG+C:,C,,BEG?,B,,BFGGGG9FGG<FGGGGGGGGG@,DGGGGGGG9FF>,B>FGG,33,3,:F<FCGG7FG,,@FGGG3*@FGGGGGGG9F,3@FGGGG?FGGGGGGG9CGGGGGGGG7+?2BFGGGGGGGGGGGGGGGGGGGG5CG**;EGG**<EGGFGGGGG8EGGGGGG6CGGGGF*CFGGGFFFFGGGGFFFFGGFFFFGGGGFFGFFFFFFGF:?BFFGG
@M02352:288:000000000-CKWC8:1:1101:25449:15598 1:N:0:TAGCGCTC+ACTGCATA
TACGGAGGGTCCAAGCGTTATCCGGAATCATTGGGCTTAAAGGGTCCGCAGGCGGTCAATTAAGTCAGAGGTGAAATCCCATAGCTTAACTATGGAACTGCCTTTGATACTGGTTGACTTGAGTCATATGGAAGTAGATAGAATGTGTAGTGTAGCGGTGAAATGCATAGATATTACACAGAATACCGATTGCGAAGGCAGTCTACTACGTATGTACTGACGCTCATGGACGAAAGCGTGGGGAGCGAACAGGATTAGATACCCTGGTAGTCCACGCCGTAA
+
GGGGGCFGGGFGEFGGGGEGCEFFFFGGDF9CAFF,@FEFGGGG@@EFEGGGGGGFE:5?FFGGGCEFGEGGGGGGGGGFGGFFGG<FGG<EFEFGGGGGGFGGFCFFGGGGCGGGDGGGGGGGG9FFA9FFBFGGGGGGGGFG9FEFCCGGGCGAFGGCGGGGAFEGGGGGGGGGFGFCFFFFGGGGGGGGGEGGGGGFEGGGGGGECEGCF*BF+<9EGGGGGGG7?7;DCGGFGGDEGGFFFF5CCG5FFFGG?FFFGGGGFFGFAFDFFGFFFFEFGG
@M02352:288:000000000-CKWC8:1:1101:23563:15615 1:N:0:TAGCGCTC+ACTGCATA
TACGGAGGGTCCGAGCGTTATCCGGAATCATTGGGTTTAAAGGGTCCGCAGGCGGTCAATTAAGTCAGAGGTGAAATCCCATAGCTTAACTATGGAACTGCCTTTGATACTGGTTGACTTGAGTCATATGGAAGTAGATAGAATGTGTAGTGTAGCGGTGAAATGCATAGATATTACACAGAATACCGATTGCGAAGGCAGTCTACTACGTATGTACTGACGCTCATGGACGAAAGCGTGGGGAGCGAACAGGATTAGATACCCTGGTAGTCCACGCCGTAA
+
GAFGCEGGGEGGGGGGGGGGGGGGGDCF9FGGGGGFEGFFGGGGFFFGGGGGGGGGG@EFFFGGGGGGGGGGCGGGGGCEE,=EFDCGGGG,EEDCGGGGGFGFGDGGGGGGGGGG<FGGGGGGGGGFGGGG9FFFF@@CDFGFDGGGGGGGGGGGGGGGGGGGGGCGGGGGGFGGFGCFGGDFGGG>:FFGGGGGGGGGGFGGGGG9FGGGF8FFGGGGGGGGDDFG9FGGGGGFGDGGGGFBFFGGGGFFFFFC?FFFGGGGFFG?<FADFGFBFFFFGD
@M02352:288:000000000-CKWC8:1:1101:17795:15628 1:N:0:TAGCGCTC+ACTGCATA
TACGGAGGGTTCAAGCGTTATCCGGAATCATTGGGTTTAAAGGGTCCGCAGGCGGTCAATTAAGTCAGAGGTGAAATCCCATAGCTTAACTATGGAACTGCCTTTGATACTGGTTGACTTGAGTTATACGGAAGTAGATAGAATAAGTAGTGTAGCGGTGAAATGCATAGATATTACTTAGAATACCGATTGCGAAGGCAGTCTACTACGTATGTACTGACGCTCATGGACGAAAGCGTGGGGAGCGAACAGGATTAGATACCCTGGTAGTCCACGCCGTAA
+
GGGGGGGGGGFGDFGGGGGGGGGGGGGGGGGGGGGGDGGGGGGGGGGGGGGGGGGGGGGGGGGGGGGGGGGGGGGGGG8FFDFGGGGGGGGAFE?FGBFGGGGGGGGGGGGGCGFCFGGGGG5FFGBDAAFEGGGFGGGGFGGGFCFFGGGGGGGGGGGGGGGGFGGGGGGFGGGGGEFFFGGGGGCEGGGGGGGGCECFECEFFGGGFGFCF?FGGGGGGGGGGD?EFEFGGGGFGGGGGGFFFFGGGGFF6?GGFFFFGGFFFFFFFFFAFGFFFFF>GG
@M02352:288:000000000-CKWC8:1:1101:17811:15641 1:N:0:TAGCGCTC+ACTGCATA
TACGGAGGGTTCAAGCGTTATCCGGAATCATTGGGTTTAAAGGGTCCGCAGGCGGTCAATTAAGTCAGAGGTGAAATCCCATAGCTTAACTATGGAACTGCCTTTGATACTGGTTGACTTGAGTTATACGGAAGTAGATAGAATAAGTAGTGTAGCGGTGAAATGCATAGATATTACTTAGAATACCGATTGCGAAGGCAGTCTACTACGTATGTACTGACGCTCATGGACGAAAGCGTGGGGAGCGAACAGGATTAGATACCCTGGTAGTCCACGCCGTAA
+
GGGGGGGGGGEFCFGGGGGGGGGFGGGG<FGGGGG@BFGFGGFGGGGGGGGGGGGGGCFGGGGGGEGGFGGGGGGGGGGGGCCFGGAFGG9DCFGGGGGGGDGFGGDEFGGGGGGGGGGGGGGGGGGGDFGGDGGGGGGGGGGGCFFFFGGGGEGGGGGGGGGGGGGGGGGGGGGGGABCFGGGGGGGGGDGGDGGGGGGGGGFFGGGFGGGGGCGGG?FFEDGGGGGGGGGGGGFGGGGGGFFFF:DGGFF?BGGFFBFGGGGFFGFFFFFFGFB6?FFGG
@M02352:288:000000000-CKWC8:1:1101:16262:15716 1:N:0:TAGCGCTC+ACTGCATA
TACGGAGGGTTCAAGCGTTATCCGGAATCATTGGGTTTAAAGGGTCCGCAGGCGGTCAATTAAGTCAGAGGTGAAATCCCATAGCTTAACTATGGAACTGCCTTTGATACTGGTTGACTTGAGTTATACGGAAGTAGATAGAATAAGTAGTGTAGCGGTGAAATGCATAGATATTACTTAGAATACCGATTGCGAAGGCAGTCTACTACGTATATACTGACGCTCATGGACGAAAGCGTGGGGAGCGAACAGGATTAGATACCCTGGTAGTCCACGCCGTAA
+
GGGGGGGGGGGGGGGGGGGGGGGGGGGGGGGGGGGGGGGGGGGGGGGGGGGGGGGGGGGGGGGGGGGGGGGGGGGGGGGGGGGGGGGGGGGGGGGGGGGGGGGGGGGGGGGGGGGGGGGGGGGGGGGGGGGGGGGGGGGGGGGGGGGGGGGGGGGGGGGGGGGGGGGGGGGGGGGGGGGGGGGGGGGGGGGGGGGGGGGGGGGGGGGGGGGGGGGGGGGGGGGGGDGGGGGGGGGFGGGGGGFFFFGGGGFFFFGGDFFFGGFGFFGFFFFFFGFFFFFFGG
@M02352:288:000000000-CKWC8:1:1101:12921:15726 1:N:0:TAGCGCTC+ACTGCATA
TACGGAGGGTCCGAGCGTTATCCGGAATTATTGGGTTTAAAGGGTCCGTAGGTTGATAATTAAGTCAGAGGTGAAATCTTGCCGCTTAACGGTAAAATTGCCTTTGATACTGGTTGTCTTGAGTTATTATGAAGTGGTTAGAATATGTAGTGTAGCGGTGAAATGCATAGATATTACATAGAATACCAATTGCGAAGGCAGATCACTAATAATATACTGACACTGATGGACGAAAGCGTGGGGAGCGAACAGGATTAGATACCCTGGTAGTCCACGCCGTAA
+
GGGGGGGGGGGGGGGGGGGGGGGGGEEGGGGGGGGFFGGGGGGGGGFGFGGGFGGGGGGGGGGGGGGGGGGGGGGGGGGGGGGGGGGGGGGGGGGGGGGGGGGGGGGGGGGGGGGGGGGGGGGGGGGGGGGGGGGGGGGGGGGGGGGGGGGGGGGGGGGGGGGGGGGGGGGGGGGGGGGGGGGGGGGGGGGGGGGGGGGGGGDFGGGGGGGGGGGGGGGGGGGGGGGGGGGGGGGFGGGGGGFFFFGGGGEFFFGGFFFFGGGGFFFFDFFAFG??FBFFGG
@M02352:288:000000000-CKWC8:1:1101:8313:15743 1:N:0:TAGCGCGC+ACTGCATA
TACGGAGGGTCCGAGCGTTATCCGGAATCATTGGGTTTAAAGGGTCCGCAGGCGGTCAATTAAGTCAGAGGTGAAATCCCATAGCTTAACTATGGAACTGCCTTTGATACTGGTTGACTTGAGTCATATGGAAGTAGATAGAATGTGTAGTGTAGCGGTGAAATGCATAGATATTACACAGAATACCGATTGCGAAGGCAGTCTACTACGTATGTACTGACGCTCATGGACGAAAGCGTGGGGAGCGAACAGGATTAGATACCCTGGTAGTCCACGCCGTAA
+
GGGGGGGGGGFFGGGGGGGGGCFGGGGGGGGGGGGFGGGGGGGGGFGGGGGGGGGFFFGGGGGGGGFGAEGGGGGGGGGGGGFGGGFGGGFGGGGGGGGGGGGFFFGFGFGECGFGEGGGGGGGGGGGGCGGGGGGGGGGGGGGGBEGGGGGGGGGGGGGGGGGGGGGGGGGGGGGGGGGGGGEGGGGGGGGGGGGGGGGGGGFGGGGGGGGGGGGGGGGGGGGGD+CFGGGGGGFCGGGGGFF>FCDGGFFFFGGFFFFGGGGFFGFBFDBFGFBFFFBDD
@M02352:288:000000000-CKWC8:1:1101:10726:15760 1:N:0:TAGCGCTC+ACTGCATA
TACGGAGGGTTCAAGCGTTATCCGGAATCATTGGGTTTAAAGGGTCCGCAGGCGGTCGATTAAGTCAGAGGTGAAATCCCATAGCTTAACTATGGAACTGCCTTTGATACTGGTTGACTTGAGTCATATGGAAGTAGATAGAATGTGTAGTGTAGCGGTGAAATGCATAGATATTACACAGAATACCGATTGCGAAGGCAGTCTACTACGTATGTACTGACGCTCATGGACGAAAGCGTGGGGAGCGAACAGGATTAGATACCCTGGTAGTCCACACCGTAA
+
GGGGGGGGGFGGGGGGGGGGGGGGGGGGGGGEGGGGGGGGGGGGGGGGGGGGGGGGGGGGGGGGGGGGGGGGGGGGGGGGGGGGGGGGGGGGGGGGGGGGGGGGGGGGGGGGGGGGGGGGGGGGGGGGGGGGGGGGGGGGGGGGGGGGGGGGGGGGGGGGGGGGGGGGGGGGGGGGGGGGGGGGGGGGGGGGGGGGGGGGGGGGGGGGGGGGGGGGGGGGGGGGGGGGGGGGGGGFGGGGGGFFFFGGGGFFFFGGFFFFGGGGFFGF>FFFFGFFFFF<GG
@M02352:288:000000000-CKWC8:1:1101:15109:15786 1:N:0:TAGCGCTC+ACTGCATA
TACGGAGGGGGTTAGCGTTGTTCGGAATTACTGGGCGTAAAGCGCACGTAGGCGGATCAGAAAGTATAGGGTGAAATCCCAGGGCTCAACCCTGGAACTGCCTTGTAAACTCCTGGTCTTGAGTTCGAGAGAGGTGAGTGGAATTCCGAGTGTAGAGGTGAAATTCGTAGATATTCGGAGGAACACCAGTGGCGAAGGCGGCTCACTGGCTCGATACTGACGCTGAGGTGCGAAAGTGTGGGGAGCAAACAGGATTAGATACCCTGGTAGTCCACACCGTAA
+
GGGGGGEGGGGFGGGGGFGGGGGGGGGGGGGGGGGFGGGGGGGGDGGGGGGGGGGGGGGGFGGGFGGGGGGGGGGGGGGGGGGGDGGFFGGGGGGGGGGGGGGGGGGGGGGGFGGGGGGGGGGGGGG>FGGGGGGFCGGGFGGGGGGGGGGGGGGGGGGGGGGGGGGGGGGGGGGGGGGGGGFGGGGGGFGGGGGGEGFEGGGGGGGGGGGGD5FGGGGGGGEEGCFGGGGGGDGFGGGGGGFF>BGGDGFFB<4?>F9BGGFFFFGFFFBDFFFFFFFFGD
@M02352:288:000000000-CKWC8:1:1101:25066:15800 1:N:0:TAGCGCTC+ACTGCATA
TACGTAAGTCCCAAGCGTTACCCGGAATTATTGGGTGTAAAGGGTCCGTAGGTGGACCTATAAGTCAGGTATGAAAGACCGGAGCTCAACTCCGAGTTTGTACTTGAAACTGTAGGTCTAGAATCAGGGAGAGGTTAGCGGAATTCTTAGTGTAGGGGTGCAATCCGTAGATATTCGGAGGAACACCAGTGGCGAAGGCGGCTCACTGGCTCGATACTGACGCTGAGGTACGAAAGTGTGGGGAGCAAACAGGATTAGATACCCTGGTAGTCCACACCGTAA
+
GGGGGGGGGGGGGGGGGGGGGGGGGGGGGGGGGGGGGGGGGGGGGGGGGGGGGGGGGGGGGGGGGGGGGGGGGGGGGGGGGGGGGGGGGGGGGGGGGGGGGGGGGGGGGGGGGGGGGGGGGGGGGGGGGGGGGGGGGGGGGFGGGGGGFFGGGGGGGGGGGGGGGGGGGGGGGGGGGGGGGGGGFGGGGGGGGGGGGGGEGGGGGGGGGGGGGGGFGGGGGGGEECGCFGGGGGGEGGGGGGFFFFGGGGFFF?GG?FFFGGGGFFGFAFFFFC?BFBF?C>
@M02352:288:000000000-CKWC8:1:1101:13020:15825 1:N:0:TAGCGCTC+ACTGCATA
TACGGAGGATCCAAGCGTTATCCGGAATCATTGGGTTTAAAGGGTCCGTAGGTGGATTAATAAGTCAGAGGTGAAATCCTGCAGCTCAACTGTAGAACTGCCTTTGATACTGTTAATCTTGAGTCATTATGAAGTGGTTAGAATGTGTAGTGTAGCGGTGAAATGCATAGATATTACACAGAATACCGATTGCGAAGGCAGATCACTAATAATGTACTGACGCTCATGGACGAAAGCGTGGGGAGCGAACAGGATTAGATACCCTGGTAGTCCACGCCGTAA
+
GGGGGGGGGGGGGGGGGGGGGGGGGGGGGGGGGGGGGGGGGGGGGGGGGGGGGGGGGGGGGGGGGGGGGGGGGGGGGGGGGGGGGGGGGGGGGGGGGGGGGGGGGGGGGGGGGGGGGGGGGGGGGGGGGGGGGGGGGGGGGGGGGGGGGGGGGGGGGGGGGGGGGGGGGGGGGGGGGGGGGGGGGGGGGGGGGGGGGGGGGGGGGGGGGGFGGGGGGGGGGGGGGGGGGGGGGGGFGGGGGGFFFDGGGGFFFFGGFFFFGGGGFFGFFFDBFGFFFFF>DD
@M02352:288:000000000-CKWC8:1:1101:22902:15866 1:N:0:TAGCGCTC+ACTGCATA
TACGGAGGGTCCAAGCGTTATCCGGAATCATTGGGTTTAAAGGGTCCGCAGGCGGTCAATTAAGTCAGAGGTGAAATCCCATAGCTTAACTATGGAACTGCCTTTGATACTGGTTGACTTGAGTTATACGGAAGTAGATAGAATAAGTAGTGTAGCGGTGAAATGCATAGATATTACTTAGAATACCGATTGCGAAGGCAGTCTACTACGTATATACTGACGCTCATGGACGAAAGCGTGGGGAGCGAACAGGATTAGATACCCTGGTAGTCCACGCCGTAA
+
GGGGGGGGGGGGGGGGGGGGGGGGGGGGGGGGGGGGGGGGGGGGGGGGGGGGGGGGGGGGGGGGGGGGGGGGGGGGGGGGGGGGGGGGGGGDGGGGGGGGGGGGGGGGGGGGGGGGGGGGGGGGGGGGGGGGEGGGGGGGGGGGGGGGGGGGGGGGGGGGGGGGGGGGGGGGGGGGGGGGGGGGGGGGGGGGGGGGGGGGGGGGGGGGGGGGGGGGGGGGGGGGGGGGGGGGGGGFGGGGGGFFFFGGGGFFFFGGFFFFGGGGFFGFFFFFFGFFFFFFGG
@M02352:288:000000000-CKWC8:1:1101:12872:15929 1:N:0:TAGCGCTC+ACTGCATA
TACGGAGGGTGCAAGCGTTATCCGGAATCATTGGGTTTAAAGGGTCCGCAGGCGGTCAATTAAGTCAGAGGTGAAATCCCATAGCTTAACTATGGAACTGCCTTTGATACTGGTTGACTTGAGTTATACGGAAGTAGATAGAATGTGTAGTGTAGCGGTGAAATGCATAGAGATTACACAGAATACCGATTGCGAAGGCAGTCTACTACGTATATACTGACGCTCATGGACGAAAGCGTGGGGAGCGAACAGGATTAGATACCCTGGTAGTCCACGCCGTAA
+
GGGGGGGGGGGGGGGGGGGGGGGGGGGGGGGGGGGFGDGGGGGGGGGGGGGGGGGGGGGGGGGGGGGGGGGGGGGGGGGGGGGGGGFGGGGGGGGGGGGGGGGGGGGGGGGGGGGGGGGGGGGGGGGGGGGGGGGGGGGGGGGGGGGGGGGGGGGGGGGGGGGGGGGGGGGGGGGGGGGGGGGGGGGGGGGGGGGGGGGGGGGGGGGFGGGGCGGGGGGGGGGGGGGGGGGGGGGFGGGGGGFFFFDGGGFFFFGGFFFFGGGGFFGFFFFFFGFFFFFFGG
@M02352:288:000000000-CKWC8:1:1101:2372:15957 1:N:0:TAGCGCTC+ACTGCATA
TACGGAGGGGGTTAGCGTTGTTCGGAATTACTGGGCGTAAAGCGTACGTAGGCGGATTGGAAAGTTGGGGGTGAAATCCCAGGGCTCAACCCTGGAACTGCCTCCAAAACTATCAGTCTAGAGTTCGAGAGAGGTGAGTGGAATTCCAAGTGTAGAGGTGAAATTCGTAGATATTTGGAGGAACACCAGTGGCGAAGGCGGCTCACTGGCTCGATACTGACGCTGAGGTACGAAAGTGTGGGGAGCAAACAGGATTAGATACCCTGGTAGTCCACACCGTAAA
+
GGGGGCFGGGGGGGGGGGGGGGGFGDGGGGGGGGGGGGGGGGFGGGGGGGGGGGG=FGGGGGGGGGGGGGGGGGGGGFFGGGGGGGGGGGGGGGGGGGGGGGGGGGGGGGGGGGGGGGGGGGGGGGGGGGGGGGGGGGGGGGGGGGGGGGGGGGGGGGGGGFGGGGGGGFGGGFGGGGGGGGGGGGGGGGGGGGGGGDGGGGGGCGGGGGGGGCFGGGGGGGGGGGGGGGGGGGGGFGGGGGGFFFFGCGGFFFFGGFF>FFGGGFFGFFFFFFGFFF>F:DG
@M02352:288:000000000-CKWC8:1:1101:2365:15975 1:N:0:TAGCGCTC+ACTGCATA
TACGGAGGGTGCGAGCGTTATCCGGATTTATTGGGCGTAAAGCGTACGTAGGTGGACTGGTAAGTTGGGGGTGAAATCCCAGGGCTCAACCCTGGAACTGCCGCCAAAACTATCTGTCTAGAGTTCGAGAGAGGTGAGTGGAATTCGAAGTGTAGAGGTGAAATGCGTAGATATTACGAGGAACACCAGTGGCGAAGGCGGCTCACTGGCCTGATACTGACGCTGAGGTTCGAAAGTGTGGGGAGCAAACAGGATTAGATACCCTGGTAGTCCACACCGTAA
+
GGGGGGGG7F6BFCEGGGGG,,CFEG,CGG,6FFG8>FFEFF,C6,@FGFGG5EFF<5B8,CEFGC?F:+>CFGGGF,,,58B:F<FFGGG7D,3DG,DDFC>++8@,@DF,8@,<@FG,@CFGBF@>3@FFGGGG9D>FFFFFGG*,,CFGGGG,FGGGGGGG9C*=EGGGGG9++3B:EGGG:FG**?,?CEDEDGG88ECGGGGGG5*0;*2CFGGEF*AEGGDF0*;DGGGEGGGGGG3:1B3DGGFFFFGGBFFFGGGGFFG?AFFFFGF:<1@BGG
@M02352:288:000000000-CKWC8:1:1101:7886:15986 1:N:0:TAGCGCTC+ACTGCATA
TACGGAGGATCCAAGCGTTATCCGGAATCATTGGGTTTAAAGGGTCCGTAGGTTGATAATTAAGTCAGAGGTGAAATCTTGCCGCTTAACGGTAAAATTGCCTTTGATACTGGTTGTCTTGAGTTATTATGAAGTGGTTAGAATATGTAGTGTAGCGGTGAAATGCATAGATATTACATAGAATACCGATTGCGAAGGCAGTCTACTACGTATATACTGACGCTCATGGACGAAAGCGTGGGGAGCGAACAGGATTAGATACCCTGGTAGTCCACGCCGTAA
+
GGGGGGGGGGGGGGGGGGGGGGFGGGGGGGGGGGGGGGGGGGGGGGGGGGGGGGGFGGGGGGGGGGGGGGGGGGGGGGGGGGGGGGGGGGGGGGGGGGGGGGGGGGGGGGGGGGGGGGGGGGGGGGGGGGGGGGGGGGGGGGGGGGGGGGGGGGGGGGGGGGGGGGGGGGGGGGGGGGGGGGCFGGGGGGGGGGGGDEGGGGGGGGGGGGGGGGGGGGGGGGGGGGGGGGGGGGGFGGGGGGFB>EGGGGFF?BGGFFFFGGGGFFGFFFFFFGFFFFFFGD
@M02352:288:000000000-CKWC8:1:1101:20444:15995 1:N:0:TAGCGCTC+ACTGCATA
TACGGAGGATCCAAGCGTTATCCGGAATCATTGGGTTTAAAGGGTCCGTAGGTTGATAATTAAGTCAGAGGTGAAATCTTGCCGCTTAACGGTAAAATTGCCTTTGATACTGGTTGTCTTGAGTTATTATGAAGTGGTTAGAATATGTAGTGTAGCGGTGAAATGCATAGATATTACATAGAATACCAATTGCGAAGGCAGATCACTAATAATATACTGACACTGATGGACGAAAGCGTGGGGAGCGAACAGGATTAGATACCCTGGTAGTCCACGCCGTAA
+
GGGGGGGGGGGGGGGGGGGGGGGGGGGGGGGGGGGGGGGGGGGGGGGGGGGGFFGGGGGGFGGGGGGGFGGGFGGGGGGGGGGGGGGGGGGGGGGGGGGGGGGGGGGFGGGGGGFGGGGG9?FFFGGGGGGGGGGGGFDGGGFCAACDFFGGGGGGGEFFFGGGGGGGGGGGGFGFGFGGGGGGGGGGGGGGGGGDGGGGGFGGGGECF?GFGGGFFFCEGGGGGGGG6FGGGGGFGGGGGGB<BFDGGGB?<6FF?FAFFGGF?FGFFFABFGFF6?D2DG
@M02352:288:000000000-CKWC8:1:1101:16611:16014 1:N:0:TAGCGCCC+ACTGCATA
TACGGAGGGTCCGAGCGTTGTCCGGAATCATTGGGTTTAAAGGGTCCGCAGGCGGTCGATTAAGTCAGAGGTGAAATCCCATAGCTTAACTATGGAACTGCATTTGATACTGGTTGACTTGAGTCATATGGAAGTAGATAGAATTTGTAGTGTAGCGGTGAAATGCATAGATATTACACAGAATACCGATTGCGAAGGCAGTCTACTGCGTATGTACTGACGCTCATGGACGAAAGCGTGGGGAGCGAACAGGATTAGATACCCTGGTAGTCCACGCCGTAA
+
GGG,CFGG@6,C+@FGGGG7F,CFFGGGGG,FGGG6,BFGGG<FG8FG7FGGG7FG=+4+<FGGGG<?<=FGGGGGA?F?59,BFG9FGG<<<,E5FG8FG,,,CFGGGGGG8C,FFGG9FGFG<FG9<,C=<FFG=<37FFGG,,377@FGGGGG:FGGGGGGGG;FGGGGGG@@22,,>FFAFG:8<F:BFGGGGGG6E@8E:EF++/2:E94BFGGGGGGG5C0A0<FGGGDEG7*;EGFFFFGGGD)?BBGG?FFFGGGGF>GFAFABF>6:F1>>GG
@M02352:288:000000000-CKWC8:1:1101:6961:16027 1:N:0:TAGCGCTC+ACTGCATA
TACGGAGGGGGTTAGCGTTGTTCGGAATTACTGGGCGTAAAGCGCACGTAGGCGGATCAGAAAGTAAGGGGTGAAATCCCAGGGCTCAACCCTGGAACTGCCTCTTAAACTCCTGGTCTTGAGTTCGAGAGAGGTGAGTGGAATTCCAAGTGTAGAGGTGAAATTCGTAGATATTTGGAGGAACACCAGTGGCGAAGGCGGCTCACTGGCTCGATACTGACGCTGAGGTGCGAAAGTGTGGGGAGCAAACAGGATTAGATACCCTGGTAGTCCACACCGTAA
+
GGGGGGGGGGGGGGGGGGGGGFGGGGGGGGGGGGGGGGGGGGGGGEGGGGGGGGGGGGGGGG@EFFGGGGGGGGGGGGGGGGGGGFGGGGGGGGGGGFGGGGGGGGGGGCGGGGGGGGGGGGGGGGGGGGGGGGGGGGGGGGGGGGGGGGGGGGGGGGGGGGGGGGGGGGGGGGGGGGGGGGGGGGGGGFFGGGEGGGGGGGGGGGGGGGGGGGGGGGGGGEEEGGGGGDGGGGD>GGGGGGFFFFGGGGFFF?GGFFAFDGGGFFGF>FBFFGFFFFF6FC
@M02352:288:000000000-CKWC8:1:1101:9163:16065 1:N:0:TAGCGCTC+ACTGCATA
TACGGAGGGTCCGAGCGTTGTCCGGAATTATTGGGTTTAAAGGGTACGTAGGCGGAATACTAAGTCAGAGGTGAAATCCTGCAGCTCAACTGTAGAACTGCCTTTGAAACTGTTATTCTTGAGTATGGTAGGGGTAAGCGGAATTTATAATGTAGCGGTGAAATGCATAGATATTACACAGAATACCGATTGCGAAGGCAGTCTACTACGTATATACTGACGCTCATGGACGAAAGCGTGGGGAGCGAACAGGATTAGATACCCTGGTAGTCCACGCCGTAA
+
GGGGGGGGGGGGGGGGGGGGGGGGGGGGGGGGGGGGGGGGGGGGGGGGGCGDGGGGGGG,CC@FGGGGGGGGGGGGGGGGGGGGGGGGGGGGGGFGGGGGGGGGGGGGGGGGGGGGGGGGGGGGGGGGGGGGGGGGGGGGGGGGGGGGGGGGGGGGGGGGGGGGGGGGGGGGGGGGFGGGGGGGGGGGGGGGGGGGGGGGGGGGFGGGGGGGG6CGGGEFFGGGGGGFFFGGGGGEGGGDEGFB>FGGGGFFFFGGFFFFFGGGFFGF>FFFFGF?BFFBGD
@M02352:288:000000000-CKWC8:1:1101:13317:16075 1:N:0:TAGCGCTC+ACTGCATA
TACGGAGGGGGTTAGCGTTGTTCGGAATTACTGGGCGTAAAGCGTACGTAGGCGGATCAGAAAGTATAGGGTGAAATCCCAGGGCTCAACCCTGGAACTGCCTTATAAACTCCTGGTCTTGAGTTCGAGAGAGGTGAGTGGAATTCCAAGTGTAGAGGTGAAATTCGTAGATATTTGGAGGAACACCAGTGGCGAAGGCGGCTCACTGGCTCGATACTGACGCTGAGGTACGAAAGTGTGGGGAGCAAACAGGATTAGATACCCTGGTAGTCCACACCGTAA
+
GGGGGGGGGGGGGGGGGGGDFGGGGGGGGGGGCFDFGGGGGGGGGGGGGGDEGGGGGGGGGGGGGGGGGGGGGGGGGGGGGGGGEFGFGGGGGGG?FGGGGGGGGGFGGGGGGGGGGGGGGFGGGGCCC<CBFGGGAFFGGG9EEGGGFGFFGFGCGGGGFGGGGGGGGGGGGGGGGGGGD7CGFGGGFGFFGGGGDEGDEGGGGGGGGGGGGGGGGGC7EEGGGGFGGGGGGGGFGG:<EE>:>EGGGGFFB:FG7F2FGFGGFFFF2B>FF*???054DD
@M02352:288:000000000-CKWC8:1:1101:12512:16079 1:N:0:TAGCGCTC+ACTGCATA
TACGGAGGGTCCGAGCGTTATCCGGAATCATTGGGTTTAAAGGGTCCGCAGGCGGTCATTTAAGTCAGAGGTGAAATCCCATAGCTTAACTATGGAACTGCCTTTGATACTGGTTGACTTGAGTCATATGGAAGTAGATAGAATGTGTAGTGTAGCGGTGAAATGCATAGATATTACACAGAATACCGATTGCGAAGGCAGTCTACTACGTATGTACTGACGCTCATGGACGAAAGCGTGGGGAGCGAACAGGATTAGATACCCTGGTAGTCCACGCCGTAA
+
GGGGDGGGGGGGGGGGGGGGGGGGGGGGGGGGGGGGGGGGGGGGGGGGGGGGGGGGGGGGGGGGGGGGGGGGGGGGGGGGGGGGGGGGGGGGGGGGGGGGGGGGGGGGGGGGGGGGGGGGGGGGGGGGGGGGGGGGGFGGGGGGGGGGGG<DFGGGGGGGGGGGGGGGGGGGGGGGGGGGGGGGGGGGGGGGGGGGGGFFCCFGGGGGGDGGGGGGGGGFGGGGGGGGCGGGGGGFGGGCEGE?9BGGCDFFFFGGFFFFGGGGFFGFFFFFFGFFFFF9CC
@M02352:288:000000000-CKWC8:1:1101:16688:16106 1:N:0:TAGCGCTC+ACTGCATA
TACGGAGGGTCCAAGCGTTATCCGGAATCATTGGGTTTAAAGGGTCCGCAGGCGGTCAATTAAGTCAGAGGTGAAATACCATAGCTCAACTATGGAACTGCCTTTGATACTGGTTGACTTGAGTTATACGGAAGTAGATAGAATAAGTAGTGTAGCGGTGAAATGCATAGAGATTACTTAGAATACCGATTGCGAAGGCAGTCTACTACGTATATACTGACGCTCATGGACGAAAGCGTGGGGAGCGAACGGGATTAGATACCCCGGTAGTCCACGCCGTAA
+
GFGFEFFCCEGGGGGGGFGGGGGGGGCGEFGGGFGEEEFDFGGGGGGGGGGGGGGGGGGGGFGGGGGGGGGGGGGGGGGGGGGCFFGGGGGGGGGGGGGGGGGGFGGGCFGGGGGGGGGGGGGGGGGGGGGGGGFFGGFGGGGGEGDGGGGGGGGGGGGGGGGGGGGGGGGGGGGGGGFGGGGGGGGGGGGGGGEGGGGGGGGGDGF;EEGEGGGGGGGFFBEGEGGGGDGDGG:DGGGGGGFFFDDG*9@DFFGGFFAFGGFCFE3>;DAAFGF6687959
@M02352:288:000000000-CKWC8:1:1101:26865:16132 1:N:0:TAGCGCTC+ACTGCATA
TACGGAGGGGGTTAGCGTTGTTCGGAATTACTGGGCGTAAAGCGTACGTAGGCGGATTGGAAAGTTGGGGGTGAAATCCCAGGGCCCAACCCTGGAACTGCCTCCAAAACTATCAGTCTAGAGTTCGAGAGAGGTGAGTGGAATTCCAAGTGTAGAGGTGAAATTCGTAGATATTTGGAGGAACACCAGTGGCGAAGGCGGCTCACTGGCTCGATACTGACGCTGAGGTACGAAAGTGTGGGGAGCAAACAGGATTAGATACCCTGGTAGTCCACACCGTAA
+
GCF<C;F:F@CCGCFFG@:CG<EEG@FFGGGGG@EFEFEEDGGGECFGGGGCFGDEFGGGFFFFGGADFGG+>F=FFFGGFFGCD+@+FFFGGGGAEGGGGGGGGGB@AFFFGGGGGGGGFGDFFFGCGGGFGGEFFCFCFC,FGGGGGGGGGDGG9CFEGGGFGFCGGGEFGGFFCC?EEGGGGGGGGGGGGGGGGDGGGGDGCGGGGGGGGGGFGGGGGGDGGGGGGGGDGFG>FCCF58B(4>FGCC>@0:7C?64@E7?<FFCFD?>-=7=:1:E?CC
@M02352:288:000000000-CKWC8:1:1101:27029:16161 1:N:0:TAGCGCTC+ACTGCATA
CTACGGAGGATGTTAGCGTTGTTCGGAATTACTGGGCGTAAAGCGCACGTAGGCGGATCAGAAAGTATAGTGTGAAATCTCAGGGCTCAACCCTAGAACTGCCTTATAAACTCCTAGTCTTGAGTTCGATAGTGGTGAGTGGAATTCCCAGTGGAGCGGTGAAATTCGTAGATATTCGGAGTAACACCACTGGCGAAGGCTCCTCACTGGCCTCATACTAACGCTGAGATGCGAAAGTTTGGGTAGCAAACATGATTAGATACCCTGGTAGTCCTCACTGTAA
+
;CFFF@FCC,,6;,C<,CFEFF<FE76FFG9DFFFGFEGGGGGGG7+6FF<CE9>ECF+9,<<EFE?,C,5,E?DFFGA,<<,,BFGGGCF,+,,,:AF9=FEAE,BCFFGGC,,,5?FFABFCGA?8<,>C,D,C+,8:=FFBFGAF,E>FF,,@,8:F*@93DF>@BECGGGGGGD:E7>>FGBFG7*@<,=*B*=CE+**>2FFFB*3;+*+59CF23?8CC;)*++2:9C*73*+*:**..4?C*3*0*44FGAFAFGGGGF)7@<=A<F**68)96>*
@M02352:288:000000000-CKWC8:1:1101:28644:16233 1:N:0:TAGCGCTC+ACTGCATA
TACGGAGGGTGCGAGCGTTATTCGGAATTACTGGGCGTAAAGCGCATGCAGGCGGTTCATTAAGTCAGATGTGAAAGCCCGGGGCTCAACCTCGGAACTGCATTTGAAACTGGTGAACTAGAGTGCTGTAGAGGGGGGTAGAATTTCAGGTGTAGCGGTGAAATGCGTAGAGATCTGAAGGAATACCAGTGGCGAAGGCGGCCCCCTGGACAGACACTGACACTCAGATGCGAAAGCGTGGGGAGCAAACAGGATTAGATACCCTGGTAGTCCACGCCGTAA
+
GGGGGCFE7BFGEGGGGGGF,6EFGGGGGGGGGGGGGGEEFGGGFDCFGGGG+FGFB?FEEFGGGGGGEFGGGGGGFGC<@FGGGGFGGG,FFGCFFFGFGGGGGGGGGGGGGGFAFFGFGGGGGCFGGGGGGGGGGGEEGGGGGDGFGGGGGGGGGGGGGFGGGGGGGGGGGGCFFGGGGGGFFGGGGGGGGGGGGGGGGGGGGGGGGFG?EFGGGGGGGEGGGGGF:?FGGGGFGGGGGGFFFFGG?GFFFFGGFFBFGFGGFFGFFFFFFGFBB(59GD
@M02352:288:000000000-CKWC8:1:1101:16203:16307 1:N:0:TAGCGCTC+ACTGCATA
TACGGAGGGGGTTAGCGTTGTTCGGAATTACTGGGCGTAAAGCGTACGTAGGCGGATTAGTCAGTCAGAGGTGAAATCCCAGGGCTCAACCCTGGAACTGCCTTTGATACTGCTAGTCTTGAGTTCGAGAGAGGTGAGTGGAATTCCGAGTGTAGAGGTGAAATTCGTAGATATTCGGAGGAACACCAGTGGCGAAGGCGGCTCACTGGCCCGATACTGACGCTGAGGTACGAAAGTGTGGGGTGCAAACAGGATTAGATACCCTGGTAGTCCACCCCGTAA
+
GFFFG;BFEDG+@FGGGGECG<@CFFCGGGDCFFGFGGGGGGGGGGGG,C=EGGGCFGCDA?FFGGGG<FGEFGFGGCF@EDFGGFGGGGG+,BF8B=D5FBFCEFG<,>DGGGGGG<FDA@F<<FFF@CEDFG<3=3@FEGCF:FFGDF:FFG>FECECFGC,BE@DE=5<B@CCFEEGGGGG:FEG>FGGGDGGGGCGGGGG+AFGG:*/2**2/:<7+;/1:7FGF+29EGG>*92<CC5((5C7?F>5?:GG76)/0<C4*)5/6@)6?F6(,4>:DD
@M02352:288:000000000-CKWC8:1:1101:25027:16410 1:N:0:TAGCGCTC+ACTGCATA
TACGGAGGGTCCGAGCGTTATCCGGAATCATTGGGTTTAAAGGGTCCGCAGGCGGTCGATTAAGTCAGAGGTGAAATCCCATAGCTTAACTATGGAACTGCCTTTGATACTGGTTGACTTGAGTCATATGGAAGTAGATAGAATGTGTAGTGTAGCGGTGAAATGCATAGATATTACACAGAATACCGATTGCGAAGGCAGTCTACTACGTATGTACTGACGCTGAGGTGCGAAAGCGTGGGGAGCAAACAGGATTAGATACCCTGGTAGTCCACGCCGTAA
+
GGGGGGGGGGGGGGGGGGGGGGGGGGGGGGGGGGGFGEGGGGGGGGGGGGGGGGGGGGGGGGGGGGGGGGGGGGGGGGGFFGFGGGGGGGGGGGGGGGGGGGGGGGGGGGFGGGGGGGGGGDGGGGGGGGGGGGGGGFCGGGGGGGGGGGGGGGGGGGGEGGGGGGGGGGGGGGGGGGGGGGGGGFGGGGGGGGGGGGGGGGGGGGGGFGGGGGGGGGGGGGGDGGGGGGGDGGGFF=CEGGEBBEGGFGFFFFGG?FBFFFGGFFGFDFFFFGFFFB@>3C
@M02352:288:000000000-CKWC8:1:1101:12972:16455 1:N:0:TAGCGCTC+ACTGCATA
TACGGAGGGTCCGAGCGTTATCCGGAATCATTGGGTTTAAAGGGTCCGCAGGCGGTCAATTAAGTCAGAGGTGAAATCCCATAGCTGAACTATGGAACTGCCTTTGATACTGGTTGACTTGAGTTATACGGAAGTAGATAGAATAAGTAGTGTAGCGGTGAAATGCATAGATATTACTTAGAATACCGATTGCGAAGGCAGTCTACTACGTATATACTGACGCTCATGGACGAAAGCGTGGGGAGCGAACAGGATTAGATACCCTGGTAGTCCACGCCGTAA
+
GA6C;676@8EFG7F+@8@F@FACF76D@@,,<9E6,,666C@FCF<F6FF=F:=FB?=FGAFB?,?5AEFABA?<F,9B<<45595BF8EBAFEFGG8A=FGAA?BC@,CFF?<=FD5@E<FD<<<=FGGB+8,:C,3@E@EGG9@38@ECDFA=:F@:FFED==@==FG;;DD;;;2@>FG@F>FG7<FDGEEGCECFEC6;CDG@;=CC;E9;;<E?8C5E89CE6CGD7:>@GGG5:C@:1)>DGD>?:?9D?FBFG+209:F69FFA=FFF01>BDD
@M02352:288:000000000-CKWC8:1:1101:22437:16516 1:N:0:TAGCGCTC+ACTGCATA
TACGGAGGGTCCGAGCGTTATCCGGAATCATTGGGTTTAAAGGGTCCGCAGGCGGTCGATTAAGTCAGAGGTGAAATCCCATAGCTTAACTATGGAACTGCCTTTGATACTGGTTGACTTGAGTCATATGGAAGTAGATAGAATGTGTAGTGTAGCGGTGAAATGCATAGATATTACACAGAATACCGATTGCGAAGGCAGTCTACTACGTATGTACTGACGCTCATGGACGAAAGCGTGGGGAGCGAACAGGATTAGATACCCTGGTAGTCCACGCCGTAA
+
GGGGGGGGGFCFFGGGGGG@F@FGGGGGFGEFGGG@@FGGGGFGF@FGEGGGGGGFG:>@FEGGGG9FEFGGGGGGCGGGGDBFGG9FGGADDGGGGGGGGGGDFGGGGGGFDA?F8FGGGGGGGG=FF<FGGGGFGDC9FGGGCBCGGGGGGGGGGGGGGGGGGGCGEFGGGGGG@D>BDFGAGGGGEEFGGGGGGGGFGGFEGGGF@?DC;8CFGGGGGGGG=GFG6FGGGGGF4EDGGGFFFF<CGDFFFFGGFFFFGGGGFFGFDFFFFGFFFFFFGG
@M02352:288:000000000-CKWC8:1:1101:16721:16532 1:N:0:TAGCGCTC+ACTGCATA
TACGGAGGGTCCAAGCGTTATCCGGAATCATTGGGTTTAAAGGGTCCGCAGGCGGTCAATTAAGTCAGAGGTGAAATCCCATAGCTTAACTATGGAACTGCCTTTGATACTGGTTGACTTGAGTTATACGGAAGTAGATAGAATAAGTAGTGTAGCGGTGAAATGCATAGATATTACACAGAATACCGATTGCGAAGGCAGTCTACTACGTATATACTGACGCTCATGGACGAAAGCGTGGGGAGCGAACAGGATTAGATACCCTGGTAGTCCACGCCGTAA
+
GGGGGFGGGGFGGGGGGGGGGGGFGEGGGGGGGGGCFGGGGGGGGGGGGGGGGGGFGGGGGGGGGGGGGGFGGGGGGGGGGGGGGGGGGGGGGGGGGGGGGGGGGGGGGGGGGGGGGGGGGGGGGGGGGGGGFGGGGGGGGGGGGGGGGGGGGGGGGGGGGGGGGGGGGGGGGGGGGGGGGGGGGGGGGGGGGGGGGGGGGGGGGGGGGEFGGGGGGGGGGGGGGGGGGGGGGGGFGGGGGGFFFFGGGGFFFBGGFFFFGGGGFFGFFFFFFGFF>BFFGG
@M02352:288:000000000-CKWC8:1:1101:11036:16548 1:N:0:TAGCGCTC+ACTGCATA
TACGGAGGGTGCGAGCGTTAATCGGAATTACTGGGCGTAAAGCGCATGCAGGTGGTTCATTAAGTCAGATGTGAAAGCCCGGGGCTCAACCTCGGAACTGCATTTGAAACTGGTGAACTAGAGTGCTGTAGAGGGGGGTAGAATTTCAGGTGTAGCGGTGAAATGCGTAGAGATCTGAAGGAATACCAGTGGCGAAGGCGGCCCCCTGGACAGACACTGACACTCAGATGCGAAAGCGTGGGGAGCAAACAGGATTAGATACCCTGGTAGTCCACGCCGTAA
+
GGGGGGGGGGGGGGGGGGGGGGGGGGGGGGGGGGGGGFGGGGGGGGGGGGGG<FGFDFGGFGFEGGGGGGGGGGGGGGGGGGGGGGGGGGGGGGGGFFFGGGGGGGGGGGGGGGGGGGGGGGGGGGGGGFGGGGEGGGGGGGGGGFGGGGGGGGGGGGGGGGGGGGGGGGGGGGGGGGGGGGGGGGGGGGGGGGGGGGGGGGGEEEGGGFGGFGFFGGGGGGGGGGGGGGGGGGGFGGGGGGFFFFGDGGFFFFGGBFFFGGGGFFGFFFFFFGFFFFFFGG
@M02352:288:000000000-CKWC8:1:1101:9779:16563 1:N:0:TAGCGCTC+ACTGCATA
TACGGAGGGGGTTAGCGTTGTTCGGAATTACTGGGCGTAAAGCGTACGTAGGCGGATTGGAAAGTTGGGGGTGAAATCCCAGGGCTCAACCCTGGAACTGCCTCCAAAACTATCAGTCTAGAGTTCGAGAGAGGTGAGTGGAATTCCAAGTGTAGAGGTGAAATTCGTAGATATTTGGAGGAACACCAGTGGCGAAGGCGGCTCACTGGCTCGATACTGACGCTGAGGTACGAAAGTGTGGGGAGCAAACAGGATTAGATACCCTGGTAGTCCACACCGTAA
+
GGGGGGGGGGGGGGGGGGGGGGGGGGGGGGGGGGGGGGGGGGGGGGGGGGGGGGGGGGGGGGGGGGGGGGGGGGGGGGGGGGGGGGGGGGGGGGGGGGGGGGGGGGGGGGGGGGGGGGGGGGGGGGGGGGGGGGGGGGGGGGGGGGGGGGGGGGGGGGGGGGGGGGGGGGGGGGGGGGGGGGGGGGGGGGGGGGGGGGGGGGGGGGGGGGGFGGGGGGGGGGGGGGGGGGGGGGGFGGGGGGFFFFGGGGFFFFGGBFFFFGGGFFGFAFFFFGF?FBF?GG
@M02352:288:000000000-CKWC8:1:1101:15502:16611 1:N:0:TAGCGCTC+ACTGCATA
TACGGAGGGTCCAAGCGTTATCCGGAATCATTGGGTTTAAAGGGTCCGCAGGCGGTCAATTAAGTCAGAGGTGAAATCCCATAGCTTAACTATGGAACTGCCTTTGATACTGGTTGACTTGAGTTATACGGAAGTAGATAGAATGTGTAGTGTAGCGGTGAAATGCATAGATATTACACAGAATACCGATTGCGAAGGCAGTCTACTACGTATATACTGACGCTCATGGACGAAAGCGTGGGGAGCGAACAGGATTAGATACCCTGGTAGTCCACGCCGTAA
+
AFGGEGBEEGFGG,EFEGGEG9F@EF+CFFGEF<FGGGC<AAFDFFF=FC=C+CFFGGEFFG9FFGFF<FDFGFGFGGGGFF@FGFEE,?EFFE8FEGFFGGGCGGCDGGFFGGGGFGGGFEBFGGGFGGD7>CFGG=<DGGGGCFFGFGGGGGGGG>CFFC>;=FCFEGFGFGGF;EGGGGGGGGGGCFEFGCC>B8EGEGGGFFG9CECCFGGGGGG7EDEECCFCFFFGGG5>GEGGGG>?;DDDEGEFB?CFDFA@GG8CF>FFA?<AF>FB>::>GD
@M02352:288:000000000-CKWC8:1:1101:20500:16657 1:N:0:TAGCGCTC+ACTGCATA
TACGGAGGGTCCGAGCGTTATCCGGAATCATTGGGTTTAAAGGGTCCGCAGGCGGTCAATTAAGTCAGAGGTGAAATCCCATAGCTTAACTATGGAACTGCCTTTGATACTGGTTGACTTGAGTCATATGGAAGTAGATAGAATGTGTAGTGTAGCGGTGAAATGCATAGATATTACACAGAATACCGATTGCGAAGGCAGTCTACTACGTATGTACTGACGCTCATGGACGAAAGCGTGGGGAGCGAACAGGATTAGATACCCTGGTAGTCCACGCCGTAA
+
GGGGGGGGGGGGGGGGGFFGGGEFEFGGGGGFGGGGGGGGGGGGGGGGGGGGGGGGGGGGGGGGGGGGGGGGGGGGGGGGGGGGGGGGGGGGGGGGGGGGGFGGGGGGGGGGGGGGGGGGGGGGGGGGGGGGGGGGGGGFGGFGGGGGGGGGGGGGGGGGGGGGGGGGGGGGGFGGGGGGGGGGGGGGGGGGGGGGGGGGGGGGGGGGGGGGGGGGGGGGGGGEGGGGGGGGGGGFFGGGGGFB;EGGEGF@:1CFDFFFGGGG@FGFFFFFFGFBFBFFGD
@M02352:288:000000000-CKWC8:1:1101:6656:16671 1:N:0:TAGCGCTC+ACTGCATA
TACGGAGGGTGCAAGCGTTGTTCGGATTCACTGGGCATAAAGAGCACGTAGGCGGCTCGCTCAGTCGGGTGTGAAAGCCCACGGCTCAACCGTGGAACTGCACCCGATACTGGCGAGCTCGAGGACGGAAGGGGTGAGTGGAACTCCAGGTGGAACGGTGAAATGTATAGATATCTGGAGGAACACCTGTGGCGAAAGCGGCTCACTGGTCCGTCTCTGACGCTGAGGTGCGAAAGCTAGGGTAGCGAACGGGATTAGATACCCCGGTAGTCCTAGCCGTAA
+
GGGGGGGGGGGGGGGGGGGGGGGGGGGGGGGGGGGGGGGGGGGGGGGGGGGGGGGGGGGGGGGGGGGGGGGGGGGGGGGGGGGGGGGGGGGGGGGGFFFGGGGGGGGGGGGGGGGGGGGGGGGGGGGGGGGGGGGGGGGGGGGGGGGGGGGGGGGGDGGGGCCGGFGGGGGGGGGGGGGGGGGGGGGGGGGGGGGGGGGGGGGGGGGGGGGGGGG8FGGGGGGGGGGGGGGGGGGFGFGGGGFBBFGGGGFFFFGGFFFFGFGGFDGF>F<DFGFFFFE:DD
@M02352:288:000000000-CKWC8:1:1101:15548:16691 1:N:0:TAGCGCTC+ACTGCATA
TACGGAGGGTGCGAGCGTTAATCGGAATTACTGGGCGTAAAGCGCATGCAGGTGGTTCATTAAGTCAGATGTGAAAGCCCGGGGCTCAACCTCGGAACTGCATTTGAAACTGGTGAACTAGAGTGCTGTAGAGGGGGGTAGAATTTCAGGTGTAGCGGTGAAATGCGTAGAGATCTGAAGGAATACCAGTGGCGAAGGCGGCCCCCTGGACAGACACTGACACTCAGATGCGAAAGCGTGGGGAGCAAACAGGATTAGATACCCTGGTAGTCCACGCCGTAA
+
GGGGGGGGGGGGGGGGGGGGGGGGGGGGGGGGGGGGGGGGGGGGGGGGGGGGGGGGGGGGGGGGGGGGGGGGGGGGGGGGGGGGGGGGGGGGGGGGFFGGGGGGGGGGGGGGGGGGGGGGGGGGGGGGGGGGGGGGGGGGGGGGGGGGGGGGGGGGGGGGGGGGGGGGGGGGGGFGGGGGGGGGGGGGGGGGGGGGGGGGGGGGGGGGGGGGGGGGGGGGGGGGGGGGGGGGGGGFGGGGGGFFFFGG?FFFFFGGFFFFGGGGFFGFFFFFBGFFBFFFGG
@M02352:288:000000000-CKWC8:1:1101:22494:16701 1:N:0:TAGCGCTC+ACTGCATA
TACGGAGGATCCAAGCGTTATCCGGAATCATTGGGTTTAAAGGGTCCGTAGGTTGATAATTAAGTCAGAGGTGAAATCTTGCCGCTTAACGGTAAAATTGCCTTTGATACTGGTTGTCTTGAGTTATTATGAAGTGGTTAGAATATGTAGTGTAGCGGTGAAATGCATAGATATTACATAGAATACCAATTGCGAAGGCAGATCACTAATAATATACTGACACTGATGGACGAAAGCGTGGGGAGCGAACAGGATTAGATACCCTGGTAGTCCACGCCGTAA
+
GGGGGGGGGGGGGGGGGGGGGGGGGGGGGGGGGGGFGGGGGGGGGGGGGGGGFGGGGGGGGGGGGGGGGGGGGGGGGGGGGGGGGGGGGGGGGGGGGGGGGGGGGGGGGGGGGGGGGGGGGGGGGGGGGGGGGGGGGGGGGGGFGGGGGGGGGGGGGGGGGGGGGGGGGGGGGGGGGGGGFGGGGGGGGGGGGGGGGGGGGGGGGGGGGGGGGGGGGGGGGGGGGGGGGGGGGGGFGGGGGGFFFFGGEGEFFFGGFFFFGGGGFFFFFFFBFGFFFFE>GD
@M02352:288:000000000-CKWC8:1:1101:4453:16701 1:N:0:TAGCGCGC+TCTGCATA
TACGGGGGATGCAAGCGTTAATCGGAATTACTGGGTTTAAAGGGTGCGTAGGCGGACTGTCAAGTCAGGGGTGAAATCCCAAGGCTCAACCTTTGAACTGCGTTCAAAACGGTCGGTCTAGGGTTATGAAGAGGTGGGTGGAAGTCCGATTGTACAGGTGAAATTCGTAGAAATTCGCAGGACCCCCATTGGGAAAGGAGGCTAACTGGATCGAACCGACCCCTGAGGTAGAAAAGTTGGGGAAGCAACCAGGATTAGAAACCCGGGTGGTCCCACACTAAA
+
GGGG;+@F+CFG9FGGGGGG@,FFGG,DFG,FGGG6,BFFGG,FG:FGGGGGGGGG+CG?,CFGG9,C,AFG:FGGG,,,,,:DFGGGGGG88,555A,,C+8++BFF,,++8+++83C3,,,,,*,,,,,@F,3***1>*>,,,,3****12,,,@<72CFC,,2*2***,+++2=*=E*=*11C*=+<F+**<*;**;**;++<+A+*2A8C******/*/**0;*2+**3@*)2+*<CG)-()9>*0)0((92,*)*+2C5)7>.(),5/**(,().2>
@M02352:288:000000000-CKWC8:1:1101:7729:16731 1:N:0:TAGCGCTC+ACTGCATA
TACGGAGGGTCCAAGCGTTATCCGGAATCATTGGGTTTAAAGGGTCCGCAGGCGGTCAATTAAGTCAGAGGTGAAAGCCCATCGCTCAACGATGGAACTGCCTTTGATACTGGTTGACTTGAGTTATACGGAAGTAGATAGAATAAGTAGTGTAGCGGTGAAATGCATAGATATTACTTAGAATACCGATTGCGAAGGCAGTCTACTACGTATATACTGACGCTCATGGACGAAAGCGTGGGGAGCGAACAGGATTAGATACCCTGGTAGTCCACGCCGTAA
+
GGGGGGGGGGGGGGGGGGGGGGGGGGGGGGGGGGGGGGGGGGGGGGGGGGGGGGGGGGGGGGGGGGGGGGGGGGGGGGGGGGGGGGGGGGGGGGGGGGGGGGGGGGGGGGGGGGGGGGGGGGGGGGGGGGGGGGGGGGGGGGGGGGGGGGGGGGGGGGGGGGGGGGGGGGGGGGGGGGGGGGGGGGGGGGGGGGGGGGGGGGGGGGGGGGGGFGGGGGGGGGGGGGGGGGGGGGGFGGGGGGFFFFGGGGFFFFGGFFFFGGGGFFGFBFFFFGFFFFFFGD
@M02352:288:000000000-CKWC8:1:1101:10941:16743 1:N:0:TAGCGCTC+ACTGCATA
TACGGAGGGTCCAAGCGTTATCCGGAACCATTGGGTTTAAAGGGTCCGCAGGCGGTCAATTAAGTCAGAGGTGAAAGCCCATCGCTCAACGATGGAACTGCCTTTGATACTGGTTGACTTGAGTTATACGGAAGTAGATAGAATAAGTAGTGTAGCGGTGAAATGCATAGATATTACTTAGAATACCGATTGCGAAGGCAGTCTACTACGTATATACTGACGCTCATGGACGAAAGCGTGGGGAGCGAACAGGATTAGATACCCTGGTAGTCCACGCCGTAA
+
GGGGGGGGGGEGGGGGGGGGGGGGGGGGGGGGGGGGGGGGGGGGGGGGGGGGGGGFGGGGGGGGGGGGGGGGGGGGGGGGG@FGGGGGGGGFGFGGGGGGGGGGGGGGGGGGGGGGGGGGGGGGGGGGGGGG7CFGGAFGGGGGGFGGGGGGGGGGGGGGGGGGGGGGGGGGGGGGGFEGGGGGGGGGGGGGGGGGGGGGGGGGGGGGGGGGGDFGGGGGGGGGEGGGCFFGGGGFFGGGGGDFFF:DGGFFFFGGFFFFGGGGFFGFFFFFFGFFFFBBGG
@M02352:288:000000000-CKWC8:1:1101:17115:16757 1:N:0:TAGCGCTC+ACTGCTTA
TACGGAGGGGGTTAGCGTTGTTCGGAATTACTGGGCGTAAAGCGCACGTAGGCGGATCAGAAAGTATAGGGTGAAATCCCAGGGCTCAACCCTGGAACTGCCTTGTAAACTCCTGGTCTTGAGTTCGAGAGAGGTGAGTGGAATTCCGAGTGTAGAGGTGAAATTCGTAGATATTCGGAGGAACACCAGTGGCGAAGGCGGCTCACTGGCTCGATACTGACGCTGAGGTGCGAAAGTGTGGGGAGCAAACAGGATTAGATACCCTGGTAGTCCACACCGTAA
+
GGGGGFFGGGGGGGGGGGGGGGGGGGGGGGGGGGGGGGGGGGGGGGGGGGGGGGGGGGGGGGGGGGGGGGGGGGGGGGGGGGGGGGGGGGGGGGGGGGGGGGGGGGGGGGGGGGGGGGGGGGGGGGGGGGGGGGGGGGGGGGGGGGGGGGGGGGGGGGGGGGGGGGGGGGGGGGGGGGGGGGGGGGGGGGGGGGGGGGGGGGGGGGGGGGGGGGGGGGGGGGCGGDGGGGGGGGGFGGGGGGEFFFGGFFFFFFDF>FFFGGG<FFGFFFFFFFF??BF?FD
@M02352:288:000000000-CKWC8:1:1101:16808:16761 1:N:0:TAGCGCTC+ACTGCATA
TACGGAGGGGGTTAGCGTTGTTCGGAATTACTGGGCGTAAAGCGTACGTAGGCGGATCAGAAAGTATAGGGTGAAATCCCAGGGCTCAACCCTGGAACTGCCTTATAAACTCCTGGTCTTGAGTTCGAGAGAGGTGAGTGGAATTCCAAGTGTAGAGGTGAAATTCGTAGATATTTGGAGGAACACCAGTGGCGAAGGCGGCTCACTGGCTCGATACTGACGCTGAGGTACGAAAGTGTGGGGAGCAAACAGGATTAGATACCCTGGTAGTCCACACCGTAA
+
GGGGGEGGGGGGGGGGGGGGGGGGGGGGGGGGGGGGGGGGGGGGGGGGGGGGGGGGGGGGGGGGGGGGGGGGGGGGGGGGGGGGGGGGGGFGGGGGGGGGGGGGGGGGGGGGGGGGGGGGGGGGGGGGGGGGGGGGGGGGGGGGGGGGGGGGGGGGGGGGGGGGGGGGGGGGGGGGGGGGGGGGGGGGGGGGGGGGGGGGGGGGGGGGGGGGGGGGGGGGGGGGGGGGGGGGGGGFGGGGGGFFFFGGGGFFFFGGFFBFGGGGFFGFFFFFFGFFFFE?GG
@M02352:288:000000000-CKWC8:1:1101:19985:16865 1:N:0:TAGCGCTC+ACTACATA
TACGGAGGGGGTTAGCGTTGTTCGGAATTACTGGGCGTAAAGCGTACGTAGGCGGATTAGTCAGTAAGAGGTGAAATCCCAGGGCTCAACCCTGGAACTGCCTTTGATACTGCTAGTCTTGAGTTCGAGAGAGGTGAGTGGAATTCCGAGTGTAGAGGTGAAATTCGTAGATATTCGCAGGAACACCAGTGGCGAAGGCGGCTCACTGGCTCGATACTGACGCTGAGGTACGAAAGTGTGGGGAGCAAACAGGATTAGATACCCTGGTAGTCCACACCGTAA
+
GGGGG@FGGGGGGEFGGGEGGGGGGGGGGGGGGCFGGGGGGGGGGGGGGGGGGGGGGG9F,,<CF,,C,CFFFFGGGGGGGGGGGGGGGGGGGGGGGGGGGGG,,,C9FGG,,3EDFGG9FF<FFGG7CGGGGGFGGGGGGGFGG9;,CFGFFEGGCGGGGGGGGGDGCGGG@FFB:1=CEGGGGGGCGGGGGGGGGGGEEGCGFFG?=FFGDCFCEGECF5=EGGGGGGGGGEDFGC>C58BFFFFFEFF:<BGF?FFFGGGGF@D:)/5A67=?FFF:D7
@M02352:288:000000000-CKWC8:1:1101:22760:16888 1:N:0:TAGCGCTC+ACTGCATA
TACGAAGGTCCCGAGCGTTATTCGGAATCACTGGGCGTAAAGAGTACGTAGGCGGTTTGGTAAGTCAGGTGTGAAATCCCGGAGCTCAACTCCGGAACTGCATCCGATACTGCTAGACTGGAGTAATGGAGGGGCAGGTGGAATTCTTGGTGTAGCAGTGAAATGCGTGGATATCAAGAGGAAGACCAATGGCGAAGGCAGCCTGCTGGACATTTACTGACGCTGAGGTACGAAGGCCAGGGTAGCGAAAGGGATTAGATACCCCTGTAGTCCTGGCAGTAA
+
GGGGGGGGGGGGGGGGGGGGGGGGGGGGGGGGGGGGGGGGGGGGGGGGGGGGGGGFDGGGGGGGGGGGGGGGGGGGGGGGGGGGGGGGGGGGGGGGGGGGGGGGGGGGGGGGGGGGGGGGGGGGGGGGGGGGGGGGGGGGGGGGGGGGGGGGGGGGGGGFGGGGGGGGGGGGGGGGGGGEGGFFGGGGGGGGGGDGGGGGGGGGCDGGGGGGGGGGGG7FFGGGGGGGGGGGGGGBGGGGGGFBFFGGGGFFFFGG?FBFGGGGFFFFFFDFFG?:?FF?FF
@M02352:288:000000000-CKWC8:1:1101:25114:17000 1:N:0:TAGCGCTC+ACTGCATA
TACGGAGGGTCCAAGCGTTATCCGGAATCATTGGGTTTAAAGGGTCCGCAGGCGGTCAATTAAGTCAGAGGTGAAAGCCCATCGCTCAACGATGGAACTGCCTTTGATACTGGTTGACTTGAGTTATACGGAAGTAGATAGAATAAGTAGTGTAGCGGTGAAATGCATAGATATTACTTAGAATACCGATTGCGAAGGCAGTCTACTACGTATATACTGACGCTCATGGACGAAAGCGTGGGGAGCGAACAGGATTAGATACCCTGGTAGTCCACGCCGTAA
+
GGGGGGGGGGGGGGGGGGGGGGGGGGGGGGGGGGGGGGGGGGGGGGGGGGGGGGGGGGGGGGGGGGGGGGGGGGGGGGGGGGGGGGGGGGGGGGGGGGGGGGGGGGGGGGGGGGGGGGGGGGGGGGGGGGGGGGGGGGGGGGGGGGGGGGGGGGGGGGGGGGGGGGGGGGGGGGGGGGGGGGGGGGGGGCFGGGGGGGGGGGGGGGGGGGGGGGGGGGGGGGGGGGGGGGGGGGGBGGGGGGD?BFGGGGFFFFGGB?<FGGGGFFGFFFFFFGFFFBFFGD
@M02352:288:000000000-CKWC8:1:1101:26422:17021 1:N:0:TAGCGCTC+ACTGCATA
TACGGAGGGTGCAAGCGTTATCCGGAATCATTGGGTTTAAAGGGTTCGTAGGCGGGCTGATAAGTCAGTGGTGAAATGCAGGGGCTCAACTCCGGCACTGCCATTGATACTGTTAGTCTTGAATTATTGTGAAGTGGTTAGAATATGTAGTGTAGCGGTGAAATGCATAGATATTACACAGAATACCGATTGCGAAGGCAGTCTACTACGTATGTACTGACGCTCATGGACGAAAGCGTGGGGAGCGAACAGGATTAGATACCCTGGTAGTCCACGCCGTAA
+
GGGGGGGGGGGGGGGGGGGGGGGGGGDGGGGGGGGFEGGGGGG7FFGGGGGGGGGGGGGGGGFGGGFGGGGGGGGGGGGDGGGGGGGGDGGGGGGGGGGGGGFGGGGGFGFGGGGGGGGGGFGGGGGGGGGGDFGGGGGF>FCGGGGGGGGGGGGGGGGGGFGGGGGGGGGGFFGGGGGGGGGGGGGGGGGFGGGGCGGGGGGGGGGDGGGFGGGCFGFGGCECEDGGGGGDG5D@GEGEEGF11B<C5D@F:?<GDFFB::ECF>GFAFFFFGFF>BE9DD
@M02352:288:000000000-CKWC8:1:1101:6626:17083 1:N:0:TAGCGCTC+ACTGCATA
TACGGAGGGGGTTAGCGTTGTTCGGAATTACTGGGCGTAAAGCGTACGTAGGCGGATTAGTCAGTTAGGGGTGAAATCCCAGGGCTCAACCCTGGAACTGCCTCTAATACTGCTAGTCTTGAGTTCGAGAGAGGTGAGTGGAATTCCAAGTGTAGAGGTGAAATTCGTAGATATTTGGAGGAACACCAGTGGCGAAGGCGGCTCACTGGCCCGATACTGACGCTGAGGTACGAAAGTGTGGGGAGCAAACAGGATTAGATACCCTGGTAGTCCACACCGTAA
+
GGGGDFGGGGG@@FFGGGGDGAFGGG:FGGGGGGGGGGGGGGFGECFGGGGDGGGDFGFGE@FFGFGG?FGGGGGGGGGGGGGGGGGGGGGDDGGGGGGGG=EDFFGFGGGGGGFFFFGGGGGGFDC>FGGGGGGCFGGGGGGGGGGFGGGGGGG,FFGGGGGG;FFFGGGGGGG;FGGGEGGGGGGEGGGGGGGGGGGGGGE>FGGGGF*/:*2CEGGGG>5EGGGGGAFGGGGE:FGGGGFFFFGGFGFFF?GGF@FFGGGGFFGFF?DFFFF?FFFFGG
@M02352:288:000000000-CKWC8:1:1101:18399:17113 1:N:0:TAGCGCTC+ACTGCATA
TACGGAGGGTCCGAGCGTTATCCGGAATCATTGGGTTTAAAGGGTCCGCAGGCGGTCGATTAAGTCAGAGGTGAAATCCCATAGCTTAACTATGGAACTGCCTTTGATACTGGTTGACTTGAGTTATACGGAAGTAGATAGAATAAGTAGTGTAGCGGTGAAATGCATAGATATTACTTAGAATACCGATTGCGAAGGCAGTCTACTACGTATATACTGACGCTCATGGACGAAAGCGTGGGGAGCGAACAGGATTAGATACCCTGGTAGTCCACGCCGTAA
+
GGGGGGGGGGGGGGGGGGGGGGGGGGEFEGGGGGGGGGGGGGGGGCFGGGGGGGGGGGGGGGGGGGGGGGGGGGGGGGGGGGGGGGGGGGGGFGGGGGGDGFGGGGGGGGGGGGFGGGGGGGGGGFGGGGGGGGGGGDEFFFGG>FGGGGGGGGGGGGGGGGGGGGGGGGGGGGGGFFGEGGGGGGGGDGGFGGDGGGGGGGGGFGGFFEGGD6<CCG9EFEG8CDGGG6CDGGGDGGGGGEF?FFDDGGFF3(9C?FAFGGGGF@GFFFFAFGF?BBFBDD
@M02352:288:000000000-CKWC8:1:1101:16957:17135 1:N:0:TAGCGCTC+ACTGCATA
TACGGAGGGTCCAAGCGTTATCCGGAATCATTGGGTTTAAAGGGTTCGCAGGCGGTCAATTAAGTCAGAGGTGAAATCCCATAGCTTAACTATGGAACTGCCTTTGATACTGGTTGACTTGAGTCATATGGAAGTAGATAGAATGTGTAGTGTAGCGGTGAAATGCATAGATATTACACAGAATACCGATTGCGAAGGCAGTCTACTACGTATGTACTGACGCTCATGGACGAAAGCGTGGGGAGCGAACAGGATTAGATACCCTGGTAGTCCACGCCGTAA
+
GGGGGGGGGGFGGGGGGGGGGGGGGFEGGGGGGGGGGGGGGGGGGGFGGGGGGGGGGGGGGGGGGGGGGGGGGGGGGGGGGGGGGGGGGGGGGGGGGGGGGGGGGGGGGGGGGGGGGGGGGGGGGGGGGGGGGGGGGGFGGGFGGGGGGGGGGGGGGGGGGGGGGGGGGGGGGGGGGGGGGGGGGGGGGGGGGGGGGGGGGGGGGGGGGGGGGGGGGGGFGGCEGGGGGGGGGGGBGDGGGGF?BFGGGGBF<:GGFFFFGGGGFFGFFFFFFGFFFFFFGG
@M02352:288:000000000-CKWC8:1:1101:26028:17152 1:N:0:TAGCGCTC+ACTGCATA
TACGGAGGGTCCGAGCGTTATCCGGAATCATTGGGTTTAAAGGGTCCGCAGGCGGTCGATTAAGTCAGAGGTGAAATCCCATAGCTTAACTATGGAACTGCCTTTGATACTGGTTGACTTGAGTCATATGGAAGTAGATAGAATGTGTAGTGTAGCGGTGAAATGCATAGATATTACACAGAATACCGATTGCGAAGGCAGTCTACTACGTATGTACTGACGCTCATGGACGAAAGCGTGGGGAGCGAACAGGATTAGATACCCTGGTAGTCCACGCCGTAA
+
GGGGGGGGGGGGGGGGGGGGGGGGGGGGGGGGGGGGGGGGGGGGGGGGGGGGGGGGGGGGGGGGGGGGGGGGGGGGGGGGGGGGGGGGGGGGGGGGGGGGGGGGGGGGGGGGGGGGGGGGGGGGGGGGGGGGGGGGGGGDFGGGGGGGGGGGGGGGGGGGGGGGGGGGGFGFGGGGGGGGGGGFGGGGGGGFGGGGGGGGGGGGGGGGGGGGGGGGGGGGGGGEGDGGGGGGGGGFGGGGGGB:BEGGGGFFFFGGFFFFGGGGFFGFFFA<BGFFFFF9CD
@M02352:288:000000000-CKWC8:1:1101:5156:17189 1:N:0:TAGCGCTC+ACTGCATA
TACGGAGGGGGTTAGCGTTGTTCGGAATTACTGGGCGTAAAGCGTACGTAGGCGGATCAGAAAGTATGGGGTGAAATCCCAGGGCTCAACCCTGGAACTGCCTCATAAACTCCTGGTCTTGAGTTCGAGAGAGGTGAGTGGAATTCCAAGTGTAGAGGTGAAATTCGTAGATATTTGGAGGAACACCAGTGGCGAAGGCGGCTCACTGGCTCGATACTGACGCTGAGGTACGAAAGTGTGGGGAGCAAACAGGATTAGATACCCTGGTAGTCCACACCGTAA
+
GGGGGGGGGGGGGGGGGFGGGGGGGGGGGGGGGGGGGGGGGGGGGGGGGGGGGGGGGGGGGGGGFFGGGGGGGGGGGGGGGGGGGGGGGGGGGGGGGGGGGGGGGGGGGGGGGGGGGGGGGGGGGGGGGGGGGGGGGGGGGGGGGGGGGGFGGGGGGGGGGGGGGGGGGGGGGGGGGGGGGGGGGGGGGGGGGGGGGGGGGGGGGGGGDGGGGGCFGGGGGGG5EDGGGGGGGGGFGGGGGGFFFFGGGGFFF?GGFFBFGFGGFFD?AFFFFGFFF:>:GG
@M02352:288:000000000-CKWC8:1:1101:23609:17191 1:N:0:TAGCGCTC+ACTGCATA
TACGGAGGGTCCGAGCGTTATCCGGAATCATTGGGTTTAAAGGGTCCGCAGGCGGTCGATTAAGTCAGAGGTGAAATCCCATAGCTTAACTATGGAACTGCCTTTGATACTGGTTGACTTGAGTCATATGGAAGTAGATAGAATGTGTAGTGTAGCGGTGAAATGCATAGATATTACACAGAATACCGATTGCGAAGGCAGTCTACTACGTATGTACTGACGCTCATGGACGAAAGCGTGGGGAGCGAACAGGATTAGATACCCTGGTAGTCCACGCCGTAA
+
GGGGGGGGGGGGGGGGGGGGGGGGGFGGGFGGGGGGGGGGGGGGGGGGGGGGGGGGGGGGGGGGGGGGGGGGGGGGGGGGGGGGGGGGGGGFGGGGGGGGGGGGGGGGGGGGGGGGGGGGGGGGGGGGGGGGGGGGGGGGGGGGGGGGGGGGGGGGGGGGGGGGGGGGGGGGGGGGGGGGGGGGGGGGGGGGGGGGGGGGGGGGGGGGGGGGGGGGGGGGGGGGGGGGGGGGGGGFGGGGGGFFFFGGGGFFFFGGFFFFGGGGFFFFBF><FGFFFFFFGD
@M02352:288:000000000-CKWC8:1:1101:23228:17227 1:N:0:TAGCGCTC+ACTGCATA
TACGGAGGATCCAAGCGTTATCCGGAATCATTGGGTTTAAAGGGTCCGTAGGTTGATAATTAAGTCAGAGGTGAAATCTTGCCGCTTAACGGTAAAATTGCCTTTGATACTGGTTGTCTTGAGTTATTATGAAGTGGTTAGAATATGTAGTGTAGCGGTGAAATGCATAGATATTACATAGAATACCAATTGCGAAGGCAGATCACTAATAATCAACTGACACTGATGGACGAAAGCGTGGGGAGCGAACGGGATTAGATACCCCGGTAGTCCACGCCGTAA
+
GGGGGGGGGGGGGGGGGGGGGGGGGGGGGGGGGGGGGGGGGGGGGGGGGGGGGGGGGGGGGGGGGGGGGGGGGGGGGGGGGGGGGGGGGGGGGGGGGGGGGGGGGGGGGGGGGGGGGGGGGGGGGGGGGGGGGGGGGGGGGGGGGGGGGGGGGGGGGGGGGGGGGGGGGGGGGGGGGGGGGGGGGGGGGGGGGGGGGGGGGGGGGGGGGGGGGGGGGGGGGGGGGGGGGGGGGGGFGGGGGGFFFFGGGGFFFFGGFFFFGGGGFFGFFFAFFGFFFBFBDD
@M02352:288:000000000-CKWC8:1:1101:12445:17252 1:N:0:TAGCGCTC+ACTGCATA
TACGGAGGATCCAAGCGTTATCCGGAATCATTGGGTTTAAAGGGTCCGTAGGTGGATAATTAAGTCAGAGGTGAAATCTTGCCGCTTAACGGTAAAATTGCCTTTGATACTGGTTGTCTTGAGTTATTATGAAGTGGTTAGAATATGTAGTGTAGCGGTGAAATGCATAGATATTACATAGAATACCAATTGCGAAGGCAGATCACTAATAATCAACTGACACTGATGGACGAAAGCGTGGGGAGCGAACGGGATTAGATACCCCGGTAGTCCACGCCGTAA
+
GGGGGGGGGGGGGGGGGGGGGGGGGGGGGGGGGGGGGGGGGGGGGGGGGGGGGGGGGGGGGGGGGGGGGGGGGGGGGGGGGGGGGGGGGGGGGGGGGGGGGGGGGGGGGGGGGGGGGGGGGGGGGGGGGGGGGGGGGGGGGGGGGGGGGGGGGGGGGGGGGGGGGGGGGGGGGGGGGGGGGGGGGGGGGGGGGGGGGGGGGFEFGGGGGGGGGGGGGGGGGGGGGGGGGGGGGGGFGGGGGGFFFFGGGGFFFFGGFFDFGGGGFFGFBDFFFGFFFBE>GG
@M02352:288:000000000-CKWC8:1:1101:18926:17276 1:N:0:TAGCGCTC+ACTGCATA
TACGAAGGGGGCTAGCGTTGTTCGGAATAACTGGGCGTAAAGCGTACGTAGGCGGATTGGAAAGTTAGGGGTGAAATCCCGAGGCTCAACCTCGGAACTGCCCTTAAAACTATCAGTCTAGAGGTCGAGAGAGGTGAGTGGAATTCCGAGTGTAGAGGTGAAATTCGTAGATATTCGGAGGAACACCAGTGGCGAAGGCGGCTCACTGGCTCGATACTGACGCTGAGGTACGACAGTGTGGGGAGCAAACAGGATTAGATACCCTGGTAGTCCACACCGTAA
+
GGGGFFGGGGGGGGGGGGGGGGGGGEGGGGGGGGGGGGGGGGGGGGGGGGGGGGGGGGGGGGGGGGGGGGGGEGGGGGGGGGGGGGGGGGGGGGGGFF@GGGGGGGGGGGGGGGGGGGGGGGGGGGGGGGFFEFFGGGGGGGFGGGGGGGGGGFGGGFGGGGGGGGGFFFGFGGGGGGGGG>FGFGGFFGGFGGGGGGGGGGGCGGGGGGCGEDGGGGGGC>EEGDGGGFGGG*>>DFGGGGEFFFF5AFFF?FGF<FAB9CEG@4>F9F<AFGF?:?D337
@M02352:288:000000000-CKWC8:1:1101:7485:17282 1:N:0:TAGCGCTC+ACTGCATA
TACGGAGGGTCCAAGCGTTATCCGGAATCATTGGGTTTAAAGGGTCCGCAGGCGGTCAATTAAGTCAGAGGTGAAATCCCATAGCTTAACTATGGAACTGCCTTTGATACTGGTTGACTTGAGTTATACGGAAGTAGATAGAATAAGTAGTGTAGCGGTGAAATGCATAGATATTACTTAGAATACCGATTGCGAAGGCAGTCTACTACGTATATACTGACGCTCATGGACGAAAGCGTGGGGAGCGAACAGGATTAGATACCCTGGTAGTCCACGCCGTAA
+
GGGGGGGGGGGGGGGGGGGGGGGGGGGGGGGGGGGCGDGGGGGGGGGGGGGGGGGFGGGGGGGGGGGGGGGGGGGGGGGGGGGGGGGGGGGGGGGGGGGGGGGGGGGGGGGGGGGGGGGGGGGGGGGGGGGGGGGGGGGGGGGGGGGGGGGGGGGGGGGGGGGGGGGGGGGGGGGGGGGGGGGGGGGGGGGGGGGGGGGGGGGGGGGFGGGGGGGGGGGGGGGGGDFGGFGGGGGFGGDGGGFFFFGGGGFFFBFGFFFFGGGGFFGFFFFFFGFFF?FFGG
@M02352:288:000000000-CKWC8:1:1101:8458:17286 1:N:0:TAGCGCTC+ACTGCATA
TACGGAGGGTCCAAGCGTTATCCGGAATCATTGGGTTTAAAGGGTCCGCAGGCGGTCAATTAAGTCAGAGGTGAAATCCCATAGCTTAACTATGGAACTGCCTTTGATACTGGTTGACTTGAGTTATACGGAAGTAGATAGAATTTGTAGTGTAGCGGTGAAATGCATAGATATTACACAGAATACCGATTGCGAAGGCAGTCTACTACGTAGATACTGACGCTCATGGACGAAAGCGTGGGGATCGAACAGGATTAGATACCCTGGTAGTCCACGCCGTAA
+
GGGGGGGG7CFG,FGGGGGGGGGGGGFGDFGGGGGGGGGFGGGGD<FGCGGGGGFCFG<FGGGGGGGGFCFGGGGGGFEFE?,EGG<FGG<,<,BFG<FGG8,BFGGGGGGGGCGG8FGGGGGG9BB,,,8F+@F,C<37FEGGCFFG<FGGGGGGGGGGGGGGGGAFGGGGGGFGGGFGGGGGFGGGGGGGGGGGGGGGG8>;FGG@1*2<*12CFGGGG5EECDGG9?FDGGGF4EGGGG34,7/>CGEFF?GGFFFFGGGGFFGFFFFFFGF<B0;>GD
@M02352:288:000000000-CKWC8:1:1101:19437:17308 1:N:0:TAGCGCTC+ACTGCATA
TACGGAGGGTTCAAGCGTTATCCGGAATCATTGGGTTTAAAGGGTCCGCAGGCGGTCAATTAAGTCAGAGGTGAAATCCCATAGCTTAACTATGGAACTGCCTTTGATACTGGTTGACTTGAGTTATACGGAAGTAGATAGAATAAGTAGTGTAGCGGTGAAATGCATAGATATTACTTAGAATACCGATTGCGAAGGCAGTCTACTACGTATATACTGACGCTCATGGACGAAAGCGTGGGGAGCGAACAGGATTAGATACCCTGGTAGTCCACGCCGTAA
+
GGGGGGGGGGEGGGGGGGGGGGGGGGGGGGGGGGGGGGGGGGGGGGGGGGGGGGGGGGGGGGGGGGGGGGGGGGGGGGGGGFFGGGGGGGGGGGGGGGGGGFFGGGGGGGGGGGGGGGGGGGGGGGGGGFGGGGGGGGGGGGGGGFGGGGGGGGGGGGGGGGGGGGGGGGGGGGGGGGGGGGGGGGGGGGGGGGGGGGGGGGGGGGGFGGGGGGGGGGGFGEGGDDGGGDF3CGGFGEGGGG@BFFDGGGFFF?GF?FAFCFGGFFGFFFFFFGFFFFEFGG
@M02352:288:000000000-CKWC8:1:1101:21306:17357 1:N:0:TAGCGCTC+ACTGCATA
TACGGAGGGTCCAAGCGTTATCCGGAATCATTGGGTTTAAAGGGTCCGTAGGCGGGATGATAAGTCAGTGGTGAAATCCTACAGCTCAACTGTAGAACTGCCATTGATACTGTCGTTCTTGAATTTGGTCGAAGTGGGCGGAATAAGTAGTGTAGCGGTGAAATGCATAGATATTACTTAGAACACCGATAGTGAAGACAGCTCACTAGGCCTGAATTGACGCTGAGGGACGAAAGCGTGGGGAGCGAACAGGATTAGATACCCTGGTAGTCCACGCCGTAA
+
GGGGGFFGGGGGGGGGGGGGGGGGGGGGGGGGGGGFGGGGGGGGGGGGFGGGGGGGEGGGGGGGGGGGGGGGGGGGGGGGGGGGGGGGGGGGGGGGGGGGGGGGGGGGGGGGGGGGGGGGGGFGGGGGGGGGGGGGGGGGGGEGGGGGGGGGGGGGGGGGGGGGGGGGFGGGGGGGGGFGGGGGGGGGGGGGGGGGGGGGGGGGFGGFGGGGGGFGGGGFGGGEEGGGGGGGGGDFGGGGGGFFFFGDEG3?BFGGFFFFGGGGFFGFFFFBFF?06?EFGD
@M02352:288:000000000-CKWC8:1:1101:26853:17457 1:N:0:TAGCGCTC+ACTGCATA
TACGGAGGGTGCGAGCGTTAATCGGAATTACTGGGCGTAAAGCGCATGCAGGTGGTTCATTAAGTCAGATGTGAAAGCCCGGGGCTCAACCTCGGAACTGCATTTGAAACTGGTGAACTAGAGTGCTGTAGAGGGGGGTAGAATTTCAGGTGTAGCGGTGAAATGCGTAGAGATCTGAAGGAATACCAGTGGCGAAGGCGGCCCCCTGGACAGACACTGACACTCAGATGCGAAAGCGTGGGGAGCAAACAGGATTAGATACCCTGGTAGTCCACACCGTAA
+
GGGGDEGGGCCEDGGGGGG@,CFGGGGGFGGGGGGGGGGGGGGGCDGGFGGGEGGGGGFCEGGGGGGGGGGGGGGGGGGGCGGGGGGGGGG?E=EFFGEFGGGFGFFDGGGGGGGGGGGGGGGGGGGGGGGGGGGGDC1CEGGGGFG?GGGGGGGGGGGGGGFFGGGGGGGCGGGGFGGGGGGGGGC?FGGGGGGGGGGGGEE>EGEGGGGGC?FGGGGGGGGGGGFFFFDGGGGEGDDGGG>(4>D4EGFFFFGGFFFFGGGG?5FFFFAAFFFFFFEBGD
@M02352:288:000000000-CKWC8:1:1101:27508:17462 1:N:0:TAGCGCTC+ACTGCATA
TACGGAGGGTCCGAGCGTTATCCGGAATCATTGGGTTTAAAGGGTCCGCAGGCGGTCGATTAAGTCAGAGGTGAAATCCCATAGCTTAACTATGGAACTGCCTTTGATACTGGTTGACTTGAGTCATATGGAAGTAGATAGAATGTGTAGTGTAGCGGTGAAATGCATAGATATTACACAGAATACCGATTGCGAAGGCAGTCTACTACGTATGTACTGACGCTCATGGACGAAAGCGTGGGGAGCGAACAGGATTAGATACCCTGGTAGTCCACGCCGTAA
+
CEFFGD@E>FE@CFGGGGEG8FFFCE@FFGGFEEGFGGGGEGGDFF<FGGDEFEGGGEGGGEGFGGGGFFFG7FFGGGGGGGGC?FCFFGGGGG?EFGGGCGFFGGGGGGEFGGGGDGFGABFGGGGFFGGF<FGGGGFGGGCFGGGGGFGGGFGGGGGGGGGGGGGGGFF;FFGGGGGG@FFGGGGGGGFCFEGEGGGGGGGGGGGGGGGGGFGFDFFEFCE*=DF?CFG3EEGFFC<E5CDBFDG:EGFFFBFGBFB?EGFGF@C;99<<FGF?;0>>DD
@M02352:288:000000000-CKWC8:1:1101:27526:17464 1:N:0:TAGCGCTC+ACTGCATA
TACGGAGGGTCCGAGCGTTATCCGGAATCATTGGGTTTAAAGGGTCCGCAGGCGGTCGATTAAGTCAGAGGTGAAATCCCATAGCTTAACTATGGAACTGCCTTTGATACTGGTTGACTTGAGTCATATGGAAGTAGATAGAATGTGTAGTGTAGCGGTGAAATGCATAGATATTACACAGAATACCGATTGCGAAGGCAGTCTACTACGTATGTACTGACGCTCATGGACGAAAGCGTGGGGAGCGAACAGGATTAGATACCCTGGTAGTCCACGCCGTAA
+
GGFGGGEGGGGFGDGGGEGGGGGFGCFGGGGGGGGFGGGGFGGGGGGGGGGGGGGGGGGGGGFGGGGGGGGGGGGGGGGGGGGGGGGGGGGGGEGGGGGFGGGGGGGGGGGGGGGGFGGGGGGGGGGGGGGGGGGGGGGGGGGGGGGGGGGGGGGGGGGGGGGGGGGGGGGGGGGGGGGGGGGGGFGDGGFGGGGGGGGGGGGGGGGGGGGGGGFFGGGGGGGDGGGGGGGGGGGFGGGGGGFFFFGGGGFFFFFGFFFFGGGGFFGFFFFFFGFFF079GD
@M02352:288:000000000-CKWC8:1:1101:19344:17481 1:N:0:TAGCGCTC+ACTGCATA
TACGAAGGGTGCAAGCGTTGTTCGGATTTATTGGGCGTAAAGCGCATGCAGGTGGTTCATTAAGTCAGATGTGAAAGCCCGGGGCTCAACCTCGGAACTGCATTTGAAACTGGTGAACTAGAGTGCTGTAGAGGGGGGTAGAATTTCAGGTGTAGCGGTGAAATGCGTAGAGATCTGAAGGAATACCAGTGGCGAAGGCGGCGCCCTGGACAGGCACTGACACTCAGATGCGAAAGCGTGGGGAGCAAACAGGATTAGATACCCTGGTAGTCCACGCCGTAA
+
GGGGGGGGGGGGGGGGGFGGGGGGGEGGGGGGGGGGGGGGGGGGGGGGGGGGGGGGGGGGGGGGGGGGGGGGGGGGGGGGGGGGGGGGGGGGGGGGGGGGGGGGGGGGGGGGGGGGGGGGGGGGGGGGGGGGGGGGGGGGGGGGGGGGGGGGGGGGGGGGGGGGGGGGGGGGGGGGGGGGGGGGGGGGGGGGGGGGGGGGGGGGGGGGGGGGGGGGGGGGGFGGGGFGGGGGGGGFGGGGGGFFFFGGGGFFFFGG<FBFGGGGFFGFFFFFFGFFFFFFGG
@M02352:288:000000000-CKWC8:1:1101:27946:17514 1:N:0:TAGCGCTC+ACTGCATA
TACGGAGGGGGTTAGCGTTGTTCGGAATTACTGGGCGTAAAGCGCACGTAGGCGGATCGGAAAGTTGGGGGTGAAATCCCAGGGCTCAACCCTGGAACTGCCTCCAAAACTATCGGTCTAGAGTTCGAGAGAGGTGAGTGGAATTCCAAGTGTAGAGGTGAAATTCGTAGATATTTGGAGGAACACCAGTGGCGAAGGCGGCTCACTGGCTCGATACTGACGCTGAGGTGCGAAAGTGTGGGGAGCAAACAGGATTAGATACCCTGGTAGTCCACACCGTAA
+
GGGGGEGGGGGGGGGGGGGDEGGGGGGGGGGGGGGGGGGGGGGGGGEGGGGGDGGEGGGG7CFGGAGFGGEGGGGGGGGGGCGGGGGGGGGGGGGGGGGGGGGCAFFFGGGGGCGCFFGGGGGGGGGFGGGGGGGGGGGDGG@FGGGG@FGGGGGCFGGGGGGGCFGGGGGGGGGFEGGGGGGCGFGGGGGGGGGGGGGGGG=EGGGGGGCCEC?FGGFGGGGE=CCCGGGGGGG3;?FGGGFBBEGFGGFFFFGGFFFFFGGGFFGF>77<F>?>??D?GD
@M02352:288:000000000-CKWC8:1:1101:28064:17521 1:N:0:TAGCGCTC+ACTGCATA
TACGGAGGGTCCGAGCGTTATCCGGAATCATTGGGTTTAAAGGGTACGCAGGCGGTCAATTAAGTCAGAGGTGAAATCCCATAGCTTAACTATGGAACTGCCTTTGATACTGGTTGACTTGAGTTATACGGAGGTAGATAGAATGTGTAGTGTAGCGGTGAAATGCATAGATATTACATGGAATACCAATTGCGAAGGCAGCTCACTGATCATATACTGACACTGATGGACGAAAGCGTGGGGAGCGAACAGGATTAGATACCCTGGTAGTCCACGCCGTAA
+
GGGGGGEGGC@,+@FGGGGCF@FFG@FG9EEFGGGC,BFCEFAFF,CF+?FGGGGCG@<EFFGFGBGGGGGGGGGGGGGGG99BEG<EDFF,EFGGGGGGGGGFG<?F?FGFGF?F,ADFGGGGG9<D@,@F+CF<>,@,@FEFFCBCGGGGGGGBFFGGG9?D9B,@CGGDGFGGC,2,?FGCCGGG,@<CFGGGEGG6C*A7FFF++>+22CFGGGGGF9FFG79E?*>DGDD>FGGGCEEBFF39CD@F<0>>?FFFGG?FFFGFFFFFFGFFF673CC
@M02352:288:000000000-CKWC8:1:1101:27609:17553 1:N:0:TAGCGCTC+ACTGCATA
TACGGAGGGTCCAAGCGTTATCCGGAATCATTGGGTTTAAAGGGTCCGCAGGCGGTCAATTAAGTCAGAGGTGAAATCCCATAGCTTAACTATGGAACTGCCTTTGATACTGGTTGACTTGAGTTATACGGAAGTAGATAGAATAAGTAGTGTAGCGGTGAAATGCATAGATATTACTTAGAATACCGATTGCGAAGGCAGTCTACTACGTATATACTGACGCTCATGGACGAAAGCGTGGGGAGCGAACAGGATTAGATACCCTGGTAGTCCACGCCGTAA
+
GGGGGGGGGEFGGGGGGGGGGAFGGEGGCGGGGFGCFGDEGGGGGGGGGGEGGGGGGGGGGGGGGGGGGGGGGGGGGGGGGGGGGGGGGGFFGGGGGGGGGGGGGGGGFGGGGGGGGGGGGGFGGFGGGGGGGEGGGEGGGGGGGFDFGGGGGGGGGGGGGGGGGGGGGGGGGGGGGGGGGGGGGGGGGGGDGDGGGGGGGGGGGGGGGGGGGGGGGGGFFGGDEC9EFFGGGGDEGGGGGGFFBDGGGGFFFFGGFFFFGGGGFFGFFFFFFGFFFFFFGD
@M02352:288:000000000-CKWC8:1:1101:5289:17583 1:N:0:TAGCGCTC+ACTGCATA
TACGGAGGGGGCTAGCGTTGTTCGGAATTACTGGGCGTAAAGCGTGCGTAGGCGGATTGATAAGTTAGAGGTGAAATCCCGGGGCTCAACCCCGGAACTGCCTTTAAAACTGTCAGTCTAGAATTCTGGAGAGGTAAGGGGAATTCCTAGTGTAGAGGTGAAATTCGTAGATATTAGGAGGAACACCAGTGGCGAAGGCGGCTCACTGGCTCGATACTGACGCTGAGGTGCGAAAGTGTGGGGAGCAAACAGGATTAGATACCCTGGTAGTCCACACCGTAA
+
GGGFGEEGGCCGGFGGGBBFGGGGGGGGGGGFGEGGGGGGFGGGGGGGGGGGGGGEGGGDFGGGGDFGGGFFFGGGGGGGGGGGG+BFGGGGGEGGGGGGGGGGGFGGGGDGGGGGFGEFFEGGGGGGGFGGGGGGGGGGGGGFGGGGGGFGGGGGGGF<EFGFCFGFFEEGGFFGGGGFGGEGGGGGGFGG5EGGEGGGGGGGGGGGGGGGCE6FEFFFFGGGGGGGGGFDGEGEGGGGGGFFF>CDFGFFFF<F>FBFG:<FFFG@ABAAFGFFFFEBGC
@M02352:288:000000000-CKWC8:1:1101:16003:17583 1:N:0:TAGCGCTC+ACTGCATA
TACGGAGGATCCAAGCGTTATCCGGAATCATTGGGTTTAAAGGGTCCGTAGGTTGATAATTAAGTCAGAGGTGAAATCTTGCCGCTTAACGGTAAAATTGCCTTTGATACTGGTTGTCTTGAGTTATTATGAAGTGGTTAGAATATGTAGTGTAGCGGTGAAATGCATAGATATTACATAGAATACCAATTGCGAAGGCAGATCACTAATAATATACTGACACTGATGGACGAAAGCGTGGGGAGCGAACAGGATTAGATACCCTGGTAGTCCACGCCGTAA
+
GGGGGGGGGGGGGGGGGGGGGGGGGEGGGGGGGGGFFGGGGGGGGGGGFGFGFGFGGGGGGGGGGGGGGGGGGGGGGGGGGGGGGGGGGGGGGGGGGGGGGGGGGGGGGGGGGGGGGGGGGGGGGGGGGGGGGGGGGGGGGGGGGGGGGGGGGGGGGGGGGGGGGGGGGGGGGGGGGGGGGGGGGGGGGGGGGGGGGGGGGGGGGGGGGGGGGGGGGGGGGGGGGGGGGGGGGGGFGGGGGGFFBFGGGGFFFFGGFFFFGGGGFFGFFFFFFGFBF:EBGG
@M02352:288:000000000-CKWC8:1:1101:2627:17662 1:N:0:TAGCGCTC+ACTGCATA
TACGGAGGGTCCGAGCGTTATCCGGAATTATTGGGTTTAAAGGGTCCGTAGGCGGGCCGTTAAGTCAGGGGTGAAATGCTGCGGCTCAACCGTAGCACTGCCTTTGATACTGGCGGTCCTGAATCATTGGGAAGTGGTTAGAATAGGTAGTGTAGCGGTGAAATGCATAGATATTACATAGAATACCGATTGCGAAGGCAGTCTACTACGTATATACTGACGCTCATGGACGAAAGCGTGGGGAGCGAACAGGATTAGATACACGGGTAGTCCACGCCGGAA
+
GDGGEGDCCCEFGGGGG@CCFAGF@CC76EEDFEGFEG?FFCGEE,CFEF:F?7F+8@=4?++?EFGGFFGEECFFEFCFEC3C++BFD,CEFGGFFFFFFACFGF9@,FCFE<:E<**3?;<<3@@;F,,:6<7?F<FFGGG9F,?<FF?FC7ECGCCF7?FFGG,+4+<F9+0:A9EFFF9:E7CGC*;5<8*CCE56C8?9CGGGGG<CF?9+0+<9<87::CACG?<5=ED57:**:E516)95>/).3:**,1)9<<+2.75025.46C?:127(59
@M02352:288:000000000-CKWC8:1:1101:18279:17678 1:N:0:TAGCGCTC+ACTGCATA
TACGGAGGGTGCGAGCGTTAATCGGAATTACTGGGCGTAAAGCGCATGCAGGTGGTTCATTAAGTCAGATGTGAAAGCCCGGGGCTCAACCTCGGAACTGCATTTGAAACTGGTGAACTAGAGTGCTGTAGAGGGGGGTAGAATTTCAGGTGTAGCGGTGAAATGCGTAGAGATCTGAAGGAATACCAGTGGCGAAGGCGGCCCCCTGGACAGACACTGACACTCAGATGCGAAAGCGTGGGGAGCAAACAGGATTAGATACCCTGGTAGTCCACGCCGTAA
+
GGGGGGGGGGGGGGGGGGGGCFGGGGGGGGGGGGGGGGGGGGGGGGGGGGGGGGGGGGGGGGGGGGGGGGGGGGGGGGGGGGGGGGGGGGGGGGGGGFGGGGGGGGGGGGGGGGGGGGGGGGGGGGGGGGGFFGGGGGGGGGGGGGGGGGGGGGGGGGGGGGGGGGGGGGGGGGGGGGGGGGGGGGGGGGGGGGGGGGGGGGGGGGGGGGGGGFGGGGGGGGGGGGGGGGGGGGG@GGGGGGFBBFGGGGFFFBGGFFFFGGGGFFGFFFFFFGFFFBFFGG
@M02352:288:000000000-CKWC8:1:1101:8000:17723 1:N:0:TAGCGCTC+ACTGCATA
TACGGAGGATCCAAGCGTTATCCGGAATCATTGGGTTTAAAGGGTCCGTAGGTGGATAATTAAGTCAGAGGTGAAATCTTGCCGCTTAACGGTAAAATTGCCTTTGATACTGGTTGTCTTGAGTTATTATGAAGTGGTTAGAATATGTAGTGTAGCGGTGAAATGCATAGATATTACATAGAATACCAATTGCGAAGGCAGATCACTAATAATCAACTGACACTGATGGACGAAAGCGTGGGGAGCGAACGGGATTAGATACCCCGGTAGTCCACGCCGTAA
+
GGGGGGGGEFFGGGGGGGGGGGGEGCFGGGGGGGGFGGGGGGGGGGGGFFGGFFGGGGGGGGGGGGGGGGGGGGGGGGGGGGGGGGGGGGGGGGDGGGGGGGGGGGGGGGGGGGGGGGGGGGGFGGGGGGGGGGGGGGGGGGGGGGGGGGGGGGGGGGGGGGGGGGGGGGGGGGGGGGGGGGGFGGGGGGGGGGGGGGGGGGGGGGGGGGGGGGGGGGGGGGGFGGGGGGGGGGGFGGGGGGFFFFGGGGFEBBGGDFFFGGGGFFGFFFFFFGFFF?E>GC
@M02352:288:000000000-CKWC8:1:1101:7031:17745 1:N:0:TAGCGCTC+ACTGCATA
TACGGAGGGTCCAAGCGTTATCCGGAATCATTGGGTTTAAAGGGTCCGCAGGCGGTCGATTAAGTCAGAGGTGAAATCCCATAGCTTAACTATGGAACTGCCTTTGATACTGGTTGACTTGAGTCATATGGAAGTAGATAGAATGTGTAGTGTAGCGGTGAAATGCATAGATATTACACAGAATACCGATTGCGAAGGCAGTCTACTACGTATGTACTGACGCTCATGGACGAAAGCGTGGGGAGCGAACAGGATTAGATACCCTGGTAGTCCACGCCGTAA
+
GGGGGGGGGGGGGGGGGGGGGGGGGGGGGGGGGGGGGGGGGGGGGGGGGGGGGGGGGGGGGGGGGGGGGGGGGGGGGGGGGGGGGGGGGGGGGGGGGGGGGGGGGGGGGGGGGGGGGGGGGGGGGGGGGGGGGGGGGGGGGGGGGGGGGGGGGGGGGGGGGGGGGGGGGGGGGGGGGGGGGGGGGGGGGGGGGGGGGGGGGGGGGGGGGGGGGGGGGGGGGGGEGGGGGGGGGGGFGGGGGGFFFFGGGGFFFFGGFFFFGGGGFFGFFFFFFGFFFFFFGG
@M02352:288:000000000-CKWC8:1:1101:15763:17756 1:N:0:TAGCGCTC+ACTGCATA
TACGGAGGGTCCAAGCGTTATCCGGAATCATTGGGTTTAAAGGGTCCGCAGGCGGTCAATTAAGTCAGAGGTGAAATCCCATAGCTTAACTATGGAACTGCCTTTGATACTGGTTGACTTGAGTTATACGGAAGTAGATAGAATAAGTAGTGTAGCGGTGAAATGCATAGATATTACTTAGAATACCGATTGCGAAGGCAGTCTACTACGTATATACTGACGCTCATGGACGAAAGCGTGGGGAGCGAACAGGATTAGATACCCTGGTAGTCCACGCCGTAA
+
GGGG>FGGCFEFFGGGGGGBFGGGGG>FEF<FFGGDFGGGGGGGC@FGGGGGDGG@=FGGEGGGGGGGCFGGGGGGDGFE<9AFGGFGGGGFGGGGGGGGGGGGGGGGGGGGGGGD,FGGGGGGFGF<<=FFFFGEGF=DFGGGFDF=FGGGGGGGEEFGGGGGGGGGGGGGGGGDB;DFFGGGGGGGGGGGGGCCCEGFECFFGGGGGGFFFCFGGGGGGGGGGD?@DEFDGEC>*:DGGGFFFF<>EGFFFBGGFF>FFGGG=FGFBFFFFGFFF:>4CD
@M02352:288:000000000-CKWC8:1:1101:24376:17764 1:N:0:TAGCGCTC+ACTGCATA
TACGGAGGGTCCAAGCGTTATCCGGAATCATTGGGTTTAAAGGGTCCGCAGGCGGTCAATTAAGTCAGAGGTGAAAGCCCATCGCTCAACGATGGAACTGCCTTTGATACTGGTTGACTTGAGTTATACGGAAGTAGATAGAATAAGTAGTGTAGCGGTGAAATGCATAGATATTACTTAGAATACCGATTGCGAAGGCAGTCTACTACGTATATACTGACGCTCATGGACGAAAGCGTGGGGAGCGAACAGGATTAGATACCCTGGTAGTCCACGCCGTAA
+
GGGGGGGGGGGGFGFGGGGGGGGGGGGGCGGGGGG@CFFGGGGGGGGGGGGGGGGGGGGGGGAFGGGGGGGGGGGGGGDGG@EFGGGGGGGGGGGGGFGGGGGGEGGGGGGGGEFFGGGGGGGGGGGGGGGGGGGGGGFGGGGFGGGGGGGGGGGGGGGGGGGGGGGGGGGGGGGGGGGGGGGFGGGGG@GGGGGGEGGGGGGGGGGGGGCGBFGGGGEGGGGGGGGGGGGGGGGFGDDGGGFFFFGGGGBFFFGGFFFFGGGGFFFFAFFFFD@?>FFFGG
@M02352:288:000000000-CKWC8:1:1101:25681:17784 1:N:0:TAGCGCTC+ACTGCATA
TACGGAGGGGGTTAGCGTTGTTCGGAATTACTGGGCGTAAAGCGTACGTAGGCGGATTGGAAAGTAGGGGGTGAAATCCCAGGGCTCAACCCTGGAACTGCCTCCTAAACTATCAGTCTAGAGTTCGAGAGAGGTGAGTGGAATTCCAAGTGTAGAGGTGAAATTCGTAGATATTTGGAGGAACACCAGTGGCGAAGGCGGCTCACTGGCTCGATACTGACGCTGAGGTACGAAAGTGTGGGTAGCAAACAGGATTAGATACCCTGGTAGTCCACACCGTAA
+
GGGG7FFG+@FCCFGGGGGGGGGGGGGGGGGGGGGGGGGGGGCGF:FFGGGGGGGG7+EF9FFGG,,C=+@FGGGGFGGGGCGGGGGGGGGGGGGGGGGGGCFCF<F>FGGEGG9,:@FGGGGGFFCFFFGGGGG7D>FGFGGGGF<<;FGGGGG;>FGGGGGG@GGGGGGGGG9B9CEFGGG7FGGG*2CFGGGGGGGCGCGGGGGGGFC+*/CGGGGGGGGGGGGGC0CDGG*;:<:CCE54:F*C6/)7:FGG?FFFGGGGF5CFFFFFF763:?EBGD
@M02352:288:000000000-CKWC8:1:1101:6512:17792 1:N:0:TAGCGCTC+ACTGCATA
TACGGAGGGTCCAAGCGTTATCCGGAATCATTGGGTTTAAAGGGTCCGCAGGCGGTCAATTAAGTCAGAGGTGAAAGCCCATCGCTCAACGATGGAACTGCCTTTGATACTGGTTGACTTGAGTTATACGGAAGTAGATAGAATAAGTAGTGTAGCGGTGAAATGCATAGATATTACTAGAATACCGATTGCGAAGGCAGTCTACTACGTATATACTGACGCTCATGGACGAAAGCGTGGGGAGCGAACAGGATTAGATACCCTGGTAGTCCACGCCGTAAA
+
GGGGGGGGGGGGGGGGGGGGGGGGGGGGGGGGGGGFGGGGGGGGGGGGGGGGGGGGGGGGGGGGGGGGGGGGGGGGGGGGGGGGGGGGGGGGGGGGGGGGGGGGGGGGGGGGGGGGGGGGGGGGGGGGGGGGGGGGGGGGGGGGGGGGGGGGGGGGGGGGGGGGGGGGGGGGGGGGGGGGGGGGGGGGGGGGGGGGGGGGGGGGGGGGGGGGGGGGGFGGGGGGGFGGGGGGGGGFD>5EGG>19DGGGGFF??GGFFFFGGGGFFGFFFFFFGFFF>EFGG
@M02352:288:000000000-CKWC8:1:1101:3619:17823 1:N:0:TAGCGCTC+ACTGCATA
TACGGAGGGGGTTAGCGTTGTTCGGAATTACTGGGCGTAAAGCGTACGTAGGCGGATTGGAAAGTTGGGGGTGAAATCCCAGGGCTCAACCCTGGAACTGCCTCCAAAACTATCAGTTTAGAGTTCGAGAGAGGTGAGAGGAATTCCAAGTGTAGAGGTGAAATTCGTAGATATTTGGAGGAACACCAGTGGCGAAGGCGGCTCACTGGCTCGATACTGACGCTGAGGTACGAAAGTGTGGGGAGCAAACAGGATTAGATACCCTGGTAGTCCACACCGTAA
+
GGGGG@FGGGGFGFGAFGEGGGGGEFFFDF9<FFFGGGGGGGFFF@FFGFFGFEDF>FGGDC<EF@EFGGGFEGGGGG<FFGGGG?GCFGGDFGFGAGFFCFGGEFCGGFFGGDEFF,@=F@FGGGGECCGGGGGFF:CF@CCFAFFFCF@FCC@CFG<EDGDF9?C:;8CF+<EGGCFC8C<<CF<;FGGG8>E5C58?>==*+<:CCCGGG*:*:E@7?/*;C5CCGCCDEFD3:E>CEC>12>7>+17<01C:2/)9<EFFFFDFA645@7?7?B>(7>
@M02352:288:000000000-CKWC8:1:1101:12861:17843 1:N:0:TAGCGCTC+ACTGCATA
TACGGAGGGTGCGAGCGTTATCCGGAATTATTGGGTTTAAAGGGTGCGCAGGCGGACTATTAAGTCAGAGGTGAAATCCCATGGCTCAACCATGGAACTGCCTTTGATACTGGTTGCCTTGAGGCATATGGAGGTAGATGGAATGTGGAGTGTAGCGGTGAAATGCATAGATATTCGAAGGAATACCAATGGCGAAGGCGGTTTACTGCATCTATACTGACGCTCAGGAACGAAAGCGTGGGGAGCAAACAGGATTAGATACCCGGGTAGTCCACGACGAAA
+
GGGGGGGGDF;@BGGGGGG@FEFGGGFG,FCFGGGFFGGGGGGGGCGG+CGGGGGCG+9FFGGGGGGGFFGGDFGGGFBA=,4BFG,EFG,+C?4EAF=EF<FG<9FD?D,EE<<F,5C<=<>,+BF=,@@F,+5,@><,3D<FC,@,736>@:>,@:>3FGGC9;,,5>9,>C;;,,,*1@<CBGE,,?,?21BCGEC*83**4?;+>+:++0+++0++3//;*/*0+*2/:E37*/1AEG312)*9690<((9*)*-/0CG<)<55,..:*0*-((.(1>
@M02352:288:000000000-CKWC8:1:1101:26322:17862 1:N:0:TAGCGCTC+ACTGCATA
TACGGAGGGTGCAAGCGTTATCCGGAATCATTGGGTTTAAAGGGTCCGCAGGCGGTCAATTAAGTCAGAGGTGAAAGCCCATCGCTCAACGATGGAACTGCCTTTGATACTGGTTGACTTGAGTTATACGGAAGTAGATAGAATAAGTAGTGTAGCGGTGAAATGCATAGATATTACTTAGAATACCGATTGCGAAGGCAGTCTACTACGTATATACTGACGCTCATGGACGAAAGCGTGGGGAGCGAACAGGATTAGATACCCTGGTAGTCCACGCCGTAA
+
GGGGGGGGGGGGGGGGGGGGGGGGGGGGGGGGGGGGGGGGGGGGGGGGGGGGGGGGGGGGGGGGGGGGGGGGGGGGGGGGGGGGGGGGGGGGGGGGGGGGGGGGGGGGGGGGGGGGGGGGGGGGGGGGGGGGGGGGGGGGGGGGGGGGGGGGGGGGGGGGGGGGGGGGGGGGGGGGGGGGGGGGGGGGGGGGGGGGGGGGGGGGGGGGGGGGGGGGGGGGGGGGGGGGGGGGGGGFGGGGGGFFFFGGGGFFFFGGDFFFGGGGFFGFFFFFFFFFFFFFGG
@M02352:288:000000000-CKWC8:1:1101:9333:17934 1:N:0:TAGCGCTC+ACTGCATA
TACGGAGGGTTCAAGCGTTATCCGGAATCATTGGGTTTAAAGGGTCCGCAGGCGGATTAATAAGTCAGTGGTGAAATCTCCAAGCTCAACTTGGAAACTGCCATTGATACTGTTAGTCTTGAATTCAGTCGGAGTAGGCGGAATGTGTAGTGTAGCGGTGAAATGCATAGATATTACACAGAACACCGATAGCGAAGGCAGCTTACTAGGTTTGAATTGACGCTGAGGGACGAAAGCGTGGGTAGCGAACAGGATTAGATACCCTGGTAGTCCACGCCGTAA
+
GGGGGGGGGEFGFGGGGGGGGGGGGGDGFGGGGGGFGGGGGGGGGGGGEGGGGGGFEGGGGGGGGGGGGGGGGGGGGGGGGGBFGGGGGGFFGGGGGGGGGFFGGGGGGGCFFFEGGGGGGFBFGGGGGFGGFFGGGGGGGGGGGGGGGGGGGGGGGGEGGGGGGGGGEGGGGGGGGGFFGGGGCGGGGGCEFEEGGGF:CGGCGGGFGF1A9EFC?FFFF:EGGGGGEGGGEEDE<EDGGGDB?FGGGGFFBBFC?FABGGGGF@FFF=>BFGF?>?@BGD
@M02352:288:000000000-CKWC8:1:1101:20044:17945 1:N:0:TAGCGCTC+ACTGCATA
TACGGAGGGTGCGAGCGTTAATCGGAATTACTGGGCGTAAAGCGCATGCAGGTGGTTCATTAAGTCAGATGTGAAAGCCCGGGGCTCAACCTCGGAACTGCATTTGAAACTGGTGAACTAGAGTGCTGTAGAGGGGGGTAGAATTTCAGGTGTAGCGGTGAAATGCGTAGAGATCTGAAGGAATACCAGTGGCGAAGGCGGCCCCCTGGACAGACACTGACACTCAGATGCGAAAGCGTGGGGAGCAAACAGGATTAGATACCCTGGTAGTCCACGCCGTAA
+
GGGGGGGGGGGGGGGGGGGGGGGGGGGGGGGGGGGGGGGGGGGGGGGGGGGGGGGGGGGGGGGGGGGGGGGGGGGGGGGGGGGGGGGGGGGGGGGGFGGGGGGGGGGGGGGGGGGGGGGGGGGGGGGGGGGFGGGGGGGGGGFGGGGGGGGGGGGGGGGGGGGGGGGGGGGGGGGGGGGGGFFFFGGGGGGGGDGGGGGGGGGGGGGGGGGGGGGGGGGGGGGGGGGCFGGGGGGFGGGGGGFB9EGGGG>?(4CGFFF=FFFGFFF?BFFFFGFFFFDBDD
@M02352:288:000000000-CKWC8:1:1101:17350:17948 1:N:0:TAGCGCTC+ACTGCATA
TACGGAGGATCCAAGCGTTATCCGGAATCATTGGGTTTAAAGGGTCCGTAGGTGGATAATTAAGTCAGAGGTGAAATCCTGCAGCTCAACTGTAGAATTGCCTTTGATACTGGTTATCTTGAATTATTGTGAAGTGGTTAGAATATGTAGTGTAGCGGTGAAATGCATAGATATTACATAGAATACCAATTGCGAAGGCAGATCACTAACAATATATTGACACTGATGGACGAAAGCGTGGGGAGCGAACAGGATTAGATACCCTGGTAGTCCACGCCGTAA
+
GGGGGGGGGGGGGGGGGGGGGEFGGCEGFGGGGGGEGGGGGGGGGGGGGGGGGGGGGGGGGGGGGGGGGGGGGGGGGGGGGGGGGGGGGGFGGGGGGGGGGGFGGGGGGGGGFFGGGGGGGGGGGGGGGGGGGGGGGGGGGGGGGGGGGGGGGGGGGGGGGGGGGGGGGGGGGGGFGGFGGGFGGGGGGGGGGGGGGGGGGFGGGGGGGGGGGGGFGGDFFGGGGFGGCFGGGGGFGGGGGGF?>BGCEGFFF<FD>FBFGFGGFFGFFFFFFGFBFFFFGG
@M02352:288:000000000-CKWC8:1:1101:4866:17948 1:N:0:TAGCGCTC+ACTGCATA
TACGGAGGGTGCAAGCGTTAATCGGAATTACTGGGCGTAAAGCGCGCGTAGGCGGCCAAGTCAGTCAGATGTGAAAGCCCCGGGCTCAACCTGGGAACTGCACCTGATACTGCTTGGCTAGAGTACAGAAGAGGGTGGTGGAATTTCCTGTGTAGCGGTGAAATGCGTAGATATAGGAAGGAACATCAGTGGCGAAGGCGGCCACCTGGTCTGATACTGACGCTGAGGTGCGAAAGCGTGGGGAGCAAACAGGATTAGATACCCTGGTAGTCCACGCCGTAA
+
GGGGGFGGGGGGGGGGGGGGDFGGGGGGGGGGGGGGGGGGGGGGGGGGGGGGGGGGGGGGGGGGGGGGGGGGGGGGGGGGGGGGGGGGGGGGGGGGGGGGGGGGGGGGGGGGGGGGGGGGGGGGGGGGGGGGGGGGFGGGGGGGGGGGGGGGGGGGGGGGGGGGGGGGGGGGGGGGGGGGGGGGFGGGGGGGGGGGGGGGGGGGGGGGGGGGGGGGGGGGGGGGGGGGGC<DGGGEGGGDGGFFFFGGGGFFBBGGFFBFGGGGFFFFFFFBFGFFFFFFGD
@M02352:288:000000000-CKWC8:1:1101:20058:17955 1:N:0:TAGCGCTC+ACTCCATA
TACGGAGGGTGCGAGCGTTAATCGGAATTACTGGGCGTAAAGCGCATGCAGGCGGTTCATTAAGTCAGATGTGAAAGCCCGGGGCTCAACCTCGGAACTGCATTTGAAACTGGTGAACTAGAGTGCTGTAGAGGGGGGTAGAATTTCAGGTGTAGCGGTGAAATGCGTAGAGATCTGAAGGAATACCAGTGGCGAAGGCGGCCCCCTGGACAGACACTGACACTCAGTTGCGAACGCTTGCGGAGCAAACAGGATTAGATACCCCTGTAGTCCACGCCGTAA
+
GGGDF7@FEFGFGGFFCCGFCFFFGGEFGGGGGGGGGGGGGGGGCCCGGGGG+>FB@FFDFA,CEFGEEGGFGGGFGGGGC:FGFF<EGGGGGGDEF@FAF=FFFF9<>FGG<3F<<DFGCFGGFGGGGFCA@F7F>C:CCFG9?7++2@@FGGCGGGGGGG+<EGEGGEG7@FG+2<+<CDG@CFFCGCFGGGC58?FE*8*/*:8:86>?FC;CFGG+<+<FGGF+<+:9*:)7C59C*:)(4><9CDFF:16C<@<?AFGC)0>F2@<AF**49BBFG5
@M02352:288:000000000-CKWC8:1:1101:28220:17958 1:N:0:TAGCGCTC+ACTGCATA
TACGGAGGGTCCAAGCGTTATCCGGAATCATTGGGTTTAAAGGGTCCGCAGGCGGTCAATTAAGTCAGAGGTGAAAGCCCATCGCTCAACGATGGAACTGCCTTTGATACTGGTTGACTTGAGTTATACGGAAGTAGATAGAATAAGTAGTGTAGCGGTGAAATGCATAGATATTACTTAGAATACCGATTGCGAAGGCAGTCTACTACGTATATACTGACGCTCATGGACGAAAGCGTGGGGAGCGAACAGGATTAGATACCCTGGTAGTCCACGCCGTAA
+
GGGGGGEFGGGGGGGGGGGGGGGFGGGGGGGGGGGFGGGGGGGGGGGGGGGGGGGGGGGGGGGGGGGGGGGGGGGGGGGGGGGGGGGGGGGGGGGGGGGGGGGFFGGGGGGGGGGGGGGGGGGGGGGGGGGGGGGGGGFGGGGGGFGGGGGGGGGGGGGGGGGGGGGGGGGGGGGGGGGGGGGGGGFGGGGGGGGGGGGGGGGGGGGGGGGGGGGGGGGGGGGEGGGGGGGGGGGFGGDGGGFFFFGGGDEF:1CFDFA?GGGF=FGFBFBF@GFFBFF>CC
@M02352:288:000000000-CKWC8:1:1101:10214:17971 1:N:0:TAGCGCTC+ACTGCATA
TACGGAGGGTCCGAGCGTTATCCGGAATCATTGGGTTTAAAGGGTCCGCAGGCGGTCGATTAAGTCAGAGGTGAAATCCCATAGCTTAACTATGGAACTGCCTTTGATACTGGTTGACTTGAGTCATATGGAAGTAGATAGAATGTGTAGTGTAGCGGTGAAATGCATAGATATTACACAGAATACCGATTGCGAAGGCAGTCTACTACGTATGTACTGACGCTCATGGACGAAAGCGTGGGGAGCGAACAGGATTAGATACCCTGGTAGTCCACGCCGTAA
+
GGGGGGGGGGGGGGGGGGGGGGGGGGGGGGGGGGGFGGGGGGGGGGGGGGGGGGGGGGGGGGGGGGGGGGGGGGGGGGGGGGEGGGGGGGGGGGGGGGGGGGGGFGGGGGGGGGGGGGGGGGGGGGGGGGGGFGGGGGGGGGGGGGGGGGGGGGGGGGGGGGGGGGGGGGGFGGGGGGGGGGGGGGGGDGGGGGGGGGGGGGGGGGGGGGGGGGGGGGGGGGGEGGGGGGGGGGGFGGGGGGFFFFGGEGFFFFGGFFFFGGFGFFGFFFFFFGFFFFF9DC
@M02352:288:000000000-CKWC8:1:1101:8935:17984 1:N:0:TAGCGCTA+ACTGCATA
TACGGAGGGGGTTAGCGTTGTTCGGAATTACTGGGCGTAAAGCGCACGTAGGCGGATCAGAAAGTATAGGGTGAAATCCCAGGGCTCAACCCTGGAACTGCCTTGTAAACTCCTGATCTTGAGATCGAGAGAGGTGAGTGGAATTCCGAGTGTAGAGGTGAAATTCGTAGATATTCGGAGGAACACCAGTGGCGAAGGCGGCTCACTGGCTCGATACTGACGCTGAGGTGCGAAAGCGTGGGGAGCAAACAGGATTAGATACCCTGGTAGTCCACGCCGTAA
+
GGGGGFGGGGGGGGGGGGGGGGGGGGGGGGGGGGGGGGGGGGGGGGGGGGGGGGGGGGGGGGGGGGGGGGGGGGGGGGGGGGGGGGGGGGGGGGGGGGGGGGGGGGGGGGGGGGGGGGGGGGGGGGGGGGGGGGGGGGGGGGGGGGGGGGGGGGGGGGGGGGGGGGGGGGGGGGGGGGGGGGGGGGGGGGGGGGGGGGGGGGGGGGGGGGGGGGGGGGGGGGGEGGGGGGFDGGGFGGGGGGE?FFGGGG>?08DGFFFFGGGGFFGFFFFFFGFFFFFFGD
@M02352:288:000000000-CKWC8:1:1101:4674:17984 1:N:0:TAGCGCTC+ACTGCATA
TACGGAGGGTCCAAGCGTTATCCGGAATCATTGGGTTTAAAGGGTCCGCAGGCGGTCAATTAAGTCAGAGGTGAAAGCCCATCGCTCAACGATGGAACTGCCTTTGATACTGGTTGACTTGAGTTATACGGAAGTAGATAGAATAAGTAGTGTAGCGGTGAAATGCATAGATATTACTTAGAATACCGATTGCGAAGGCAGTCTACTACGTATCTACTGACGCTCATGGACGAAAGCGTGGGGAGCGAACAGGATTAGATACCCTGGTAGTCCACGCCGTAA
+
GGGG7FGGGG8FGFGGGGGEDGGGGG:F<FGGDGGF7FGGGGGGG8CFGGGGGGGCCFFFFGGGGGDFGFGGGGGGFGGGG44FFGGGGG@D?DGAEEFGG8F9FGGBFGGGGGGD@FGGGGGGGGGEF=FG=B,CFGC<FFF=,33@FGGGGGGGGDGGGGGGGGFGGGGGGGGGF;,BFGEFGGG@CF*BFGGGGGG6EEGC9EGD95*=9*4CGGGGGDDD:DCG66CGGGGBG5DGEGFFFFGDGGFFFFGGFFFFFGGGFFGFFFFFF7*39:E>C>
@M02352:288:000000000-CKWC8:1:1101:21020:18004 1:N:0:TAGCGCTC+ACTGCATA
TACGGAGGGTCCGAGCGTTATCCGGAATCATTGGGTTTAAAGGGTCCGTAGGCGGGTTGTTAAGTCAGTGGTGAAAGTCTGTAGCTCAACTATAGAATTGCCATTGAAACTGATGATCTTGAATTATTGTGAAGTGTTTAGAATAAGTAGTGTAGCGGTGAAATGCATAGATATTACTTAGAATACCAATTGCGAAGGCAGAACACTAACAATATATTGACGCTGATGGACGAAAGCGTGGGGAGCGAACAGGATTAGATACCCTGGTAGTCCACGCCGTAA
+
GGGGGDGGGGCGGGGGGGG:F@FFGGGGFGGGGGG@@FGGGGGGGCFGGGGGGGGCGGGBFGGGGGAGFFGGGGGGGEFA<A?FGGGGGGG?E?DGGGGGG9,,8DFGGGGG<BFGCFGCFF>FGDFEG=FG<F7D@<FAEGGGG,@DFGGGGGGGGGGGGGGGGGEGGGGGGGGFC;22DFGFGGGGGGDGGGGGGGGG88CC7*>89<<:F99FFGFGGGGGGGCG9:DDGGGFG5>8CGFFFF)CGGFF?<DGDFBFGGFGFFGFFFFF6F689:B9GG
@M02352:288:000000000-CKWC8:1:1101:23479:18015 1:N:0:TAGCGCTC+ACTGCATA
TACGGAGGGTCCGAGCGTTATCCGGAATCATTGGGTTTAAAGGGTCCGCAGGCGGTCGATTAAGTCAGAGGTGAAATCCCATAGCTTAACTATGGAACTGCCTTTGATACTGGTTGACTTGAGTCATATGGAAGTAGATAGAATGTGTAGTGTAGCGGTGAAATGCATAGATATTACACAGAATACCAATTGCGAAGGCAGATCACTAATAATATACTGACACTGATGGACGAAAGCGTGGGGAGCGAACAGGATTAGATACCCTGGTAGTCCACGCCGTAA
+
GGGGGGGGGGGGGGGE@FGFGGGEF@FGGDGGGFGGGGGGGGGGGFFGGGGGGGGGGGGGGGGGGGGGGGGGGGGGGGGGGGCFGGFGGGGFGFGGGGGEGGGGDFGGGGGGGGGGGGGGGGGGFGGGGDGGGGGGGGGGGGGGGFGFGGGGGGGGGGGGGGGGGGGGGFFGGGGGGGCFFGGGGGGGGGGFFGGGGGGG5CGGFGGGGGGGGGGFGGFGGGGGCGGGGFGDEGGFGGGGGGDF>EDDGGEF<?FGBFAFGCGGFFGFBFFAFGFFBBF1DD
@M02352:288:000000000-CKWC8:1:1101:3194:18025 1:N:0:TAGCGCTC+ACTGCATA
TACGGAGGATCCAAGCGTTATCCGGAATCATTGGGTTTAAAGGGTCCGTAGGCGGGTTTATAAGTCAGAGGTGAAAGCCCATCGCTCAACGATGGAACTGCCTTTGATACTGTAGACCTTGAATATATTTGAAGTAGGCGGAATATGTAGTGTAGCGGTGAAATGCATAGATATTACATAGAACACCAATTGCGAAGGCAGCTTACTAAGATATTATTGACGCTGATGGACGAAAGCGTGGGTAGCGAACGGGATTAGATACCCCGGTAGTCCACGCCGTAA
+
GGGGGGGGGGFEGGGGGGGGFGFGGGGGGGGGGGGGGGGGGGGGGFGGGGGGGGGFGGDGGGGGGGGGGGGGGGGGGFGGGCFECFGDFFG7FGGGGGGGGGGGGGGGFGCGGCFGGGGGGGFGGF<AAGFGCGGGGFGGGGEGF,=FFGGGGGGGDGGGGGGGGGGFGGGGGF@FGGGGGGGGGGGFGFGGGGGGGGG8EEFGEFGCGGGECF+BFGGGGGDEEC@FCGGGGGGFFC<EGGFBBFGGG:EEBFG:<FFFGGGG:@DFFEF>FGF?B:DBGD
@M02352:288:000000000-CKWC8:1:1101:24777:18151 1:N:0:TAGCGCTC+ACTGCATA
TACGGAGGGTGCAAGCGTTATCCGGAATCATTGGGTTTAAAGGGTCCGCAGGCGGTCAATTAAGTCAGAGGTGAAATACCATAGCTCAACTATGGAACTGCCTTTGATACTGGTTGACTTGAGTTATACGGAAGTAGATAGAATAAGTAGTGTAGCGGTGAAATGCATAGAGATTACTTAGAATACCGATTGCGAAGGCAGTCTACTACGTATATACTGACGCTCATGGACGAAAGCGTGGGGAGCGAACAGGATTAGATACCCTGGTAGTCCACGCCGTAA
+
GGGGGGGGGGGGGGGGGGGGG9FGGGGGGGFFGGGFGGGGGGGGGFFGDFGGGGGFFGGGGGGGGGGGGGGGGGGGGGGGGGGGGGGGGGGGGGGGGGGGGGGGGGGGGGGGGGGGGGGGGGGGGGGGGGGGGGGFGGGGGGGGDGGGGGGGGGGGGGGGGGGGFGGGGGGDGGGGGGGGGGGGGGGEGGGGGGGGGGGGGGGFGGGGGGGGGGGGGGGGGGGGGGFGDGFGGGGFGGGGGGFF>D<DGGFFFFFGFFFFGGGGFFGFFFFFFGFFFFFFGG
@M02352:288:000000000-CKWC8:1:1101:7577:18166 1:N:0:TAGCGCTC+ACTGCATA
TACGGAGGGTGCAAGCGTTATCCGGAATCATTGGGTTTAAAGGGTTCGTAGGCGGGCTGATAAGTCAGTGGTGAAATGCAGGGGCTCAACTCCGGCACTGCCATTGATACTGTTAGTCTTGAATTATTGTGAAGTGGTTAGAATATGTAGTGTAGCGGTGAAATGCTTAGATATTACATAGAATACCAATTGCGAAGGCAGATCACTAACAATATATTGACGCTGATGAACGAAAGCGTGGGTAGCGAACAGGATTAGATACCCTGGTAGTCCACGCCGTAA
+
GGGGGGGGGGGGGGGGGGGGGGGGGGGGGGGGGGGGGGGGGGGGGGGGGGGGGGGGG@GGGGGGGGGGGGGGGGGGGGGGGGGGGGGGGGGGGGGGGGGGGGGGGGGGGGGGGGGGGGGGGGGGGGGGGGGGGGGGGGGGGGGGGGGGGGGGGGGGGGGGGGGGGGGGGGGGGGGGGGGGGGGGGGGGGGGGGGGGGGGGGGGGGGGGGGGGGGGGGGGGGGGGGGGGGGGGGGGFGGGGGGFFFFGGGGFFFFGGFFFFGGGGFFGFFFDFFGFFFFFFGD
@M02352:288:000000000-CKWC8:1:1101:15273:18343 1:N:0:TAGCGCTC+TCTGCATA
TACGGAGGGTCCGAGCGTTATCCGGAATCATTGGGTTTAAAGGGTCCGCAGGCGGTCAATTAAGTCAGAGGTGAAATCCCATAGCTTAACTATGGAACTGCCTTTGATACTGGTTATCTTGAATTATTATGAAGTAGTTAGAATATGTAGTGTAGCGGTGAAATGCATAGATATTACATAGAATACCAATTGCGAAGGCAGATTACTAATAATATATTGACACTGATGGACGAAAGCGTGGGGAGCGAACAGGATTAGATACCCTGGTAGTCCACGCCGTAA
+
GGGGGGGGGGGGGGGGGGGGGGGGGGGGGGGGGGGGGGGGGGGGGGGGGGGGGGGGGGGGGGGGGGGGGGGGGGGGGGGGGGGGGGGGGGGGGGGGGGGGGGGGGGGGGGGGGGGGGGGGGGGGGGGGGGGGGGGGGGGGGGGGGGGGGGGGGGGGGGGGGGGGGGGGGGGGGGGGGGGGGGGGGGGGGGGGGGGGGGGGGGGGGGGGGGGGGGGGGGGGGGGGGGGGGGGGGGGFGGGGGGFFFFGGGGFFFFGGFFFFFGGGFFGF<BBFFGFFFFF>GG
@M02352:288:000000000-CKWC8:1:1101:15733:18353 1:N:0:TAGCGCTC+ACTGCATA
TACGGAGGGGGTTAGCGTTGTTCGGAATTACTGGGCGTAAAGCGTACGTAGGCGGATCAGAAAGTAGGGGGTGAAATCCCGAGGCTCAACCTCGGAACTGCCTCCTAAACTCCTGGTCTTGAGTTCGAGAGAGGTGAGTGGAATTCCAAGTGTAGAGGTGAAATTCGTAGATATTTGGAGGAACACCAGTGGCGAAGGCGGCTCACTGGCTCGATACTGACGCTGAGGTACGAAAGTGTGGGGAGCAAACAGGATTAGATACCCTGGTAGTCCACACCGTAA
+
GGGGGGGGGGGGGGGGGGGGGGGGGGGFGGGGGGGGGGGEGGGGGGGGGGGGGEGGGGGGGGGGFGGGGGGEGGGGGGGGGGGGGGGFGCGGGGGGGGGGGGFGGGGGGGGGFFGGFGGGGGGGFGGGGGGGGGGFCGGGGGGGGGGGGGGGGFFGGGGGGGGGGGGGGGGGGGGGGG?EGGGGGGGGGGGGGGGGGEGGGGGDFFGGGGGGGGGGGGGGGGGDEDGGGGGGGGGFGGGGGGFBBDC5CFFFFFGFFF29CF@GFF39>FFBFFFF0<DBGD
@M02352:288:000000000-CKWC8:1:1101:3012:18365 1:N:0:TAGCGCTC+ACTGCATA
TACGGAGGGTCCAAGCGTTATCCGGAATCATTGGGTTTAAAGGGTCCGCAGGCGGTCAATTAAGTCAGAGGTGAAATCCCATAGCTTAACTATGGAACTGCCTTTGATACTGGTTGACTTGAGTCATATGGAAGTAGATAGAATGTGTAGTGTAGCGGTGAAATGCATAGATATTACACAGAATACCGATTGCGAAGGCAGTCTACTACGTATGTACTGACGCTCATGGACGAAAGCGTGGGGAGCGAACAGGATTAGATACCCTGGTAGTCCACGCCGTAA
+
GFGGGGGGGGGGGGGGGGGGGGGGGGGGGGGGGGGGGGGGGGGGGGGGGGGGGGGGGGGGGGFGGGGGGGGGGGGGGGGGGGGFGGGGGGGFFGGGGGGFGGGGGGGGDGGGGGGGGGGGGGGGGGGGGGGGGEGGGGGGGGG<FFGGGGGGGGGGGGGGGGGGGGGGGGGGGGGGGGGGGGGGGCF@ECGGGGGGGGGGGGGGGGGGGGGGGGGGGGGFFGGGGGGDGGGGGGGFGGGEGGFFFFGGGGFFF<CC<F97:FFGF4CFFFFFFGFFFFFFGG
@M02352:288:000000000-CKWC8:1:1101:18114:18370 1:N:0:TAGCGCTC+ACTGCATA
TACGGAGGGTCCGAGCGTTATCCGGAATCATTGGGTTTAAAGGGTCCGCAGGCGGTCGATTAAGTCAGAGGTGAAATCTTGCCGCTTAACGGTAAAATTGCCTTTGATACTGGTTGTCTTGAGTTATTATGAAGTGGTTAGAATATGTAGTGTAGCGGTGAAATGCATAGATATTACATAGAATACCAATTGCGAAGGCAGATCACTAATAATCAACTGACACTGATGGACGAAAGCGTGGGGAGCGAACGGGATTAGATACCCCGGTAGTCCACGCCGTAA
+
GGGGGGGGGGC@:FGGGGG@F<FGGGGGFGEGGGGB@FGGGGGGFCFGCGGGGGGC>=FFGGGGGFGGAEGGGGGGGGGF<AEFGGCEGGC:F>=EFEGGGGGFGGGGGGGGGGCGGGGGGGGGGFCFFFGGFGGGGCFBCGGGCFFCGF@FGGGCGGGGGGGG9E>BFGGGGGGFGFGGGGGGGGGGCGFFGGGGGGGGG5CGGGGGECG?F?CFGGGGGGGGGGGGGGGGGGGF4CGGGGFFFE<DGGFFFFGGFFFFGGGG@DGFFDFFFGF6>BFFGG
@M02352:288:000000000-CKWC8:1:1101:11039:18374 1:N:0:TAGCGCTC+ACTGCATA
TACGGAGGGTCCGAGCGTTATCCGGAATCATTGGGTTTAAAGGGTCCGTAGGCGGGCAGCTCAGTCAGTGGTGAAAGTCTGTGGCTCAACCATAGAATTGCCATTGATACTGGTTGTCTTGAATTATTGTGAAGTGGTTAGAATAAGTAGTGTAGCGGTGAAATGCATAGATATTACTTAGAATACCGATTGCGAAGGCAGATCACTAACAATATATTGACGCTGAGGGACGAAAGCGTGGGGAGCGAACAGGATTAGATACCCTGGTAGTCCACGCCGTAA
+
GGGGGGGGGGGGGGGGGGGGGGGGGGGGGGGGGGGGGGFGGGGGGGGGGGGGGGGGGGGGGGGGGGGGGGGGGGGGGGGGGGGGGGGGGGGGGGGGGGGGGGGGGGGGGGGGGGGGGGGGGGEFGGGGGGGGCFGGGGGGGGGGGGGGGGGGGGGFGGGEGGGGGGGGGGGGGGGGGGGGGGGGGGGGGGGGGGGGGGGGGGGGGGGGGGGGGGGGGGGGGGGGGGGGGGGGGGGFGGGGGGFFFFGGGGFFFFGGFFBFGFGGFFFFFFFFFGFFFBDFGG
@M02352:288:000000000-CKWC8:1:1101:18004:18423 1:N:0:TAGCGCTC+ACTGCATA
TACGGAGGGTCCGAGCGTTATCCGGAATCATTGGGTTTAAAGGGTCCGCAGGCGGTCAATTAAGTCAGAGGTGAAATCCCATAGCTTAACTATGGAACTGCCTTTGATACTGGTTGACTTGAGTCATATGGAAGTAGATAGAATGTGTAGTGTAGCGGTGAAATGCATAGATATTACACAGAATACCGATTGCGAAGGCAGTCTACTACGTATGTACTGACGCTCATGGACGAAAGCGTGGGGAGCGAACAGGATTAGATACCCTGGTAGTCCACGCCGTAA
+
GGGGGGGGGGGGGGGGGGGGGGGGGFGGGGGGGGGGGGGGGGGGGGGGGGGGGGGGGGGGGGGGGGGGGGGGGGGGGGGGGGGGGGGGGGGGGGGGGGGGGGGGGGGGGGGGGGGGGGGGGGGGGGGGGGGGGGGGGGGGGGFGGGGGGGGGGGGGGGGGGGGGGGGGGGGGGGGGGGGGGGGGGGGGGGGGGGGGGGGGGGGGGGGGGGGGGGGGGGGGGGGGGGGGGGGGGGGFGGGGGGFFFFGGGGFFF?GGFFFFGGGGFFGFFFFFFGFFFFFBGG
@M02352:288:000000000-CKWC8:1:1101:5155:18426 1:N:0:TAGCGCTC+ACTGCATA
TACGGAGGGTTCAAGCGTTATCCGGAATCATTGGGTTTAAAGGGTCCGCAGGCGGATTAATAAGTCAGTGGTGAAATCTCCAAGCTCAACTTGGAAACTGCCATTGATACTGTTAGTCTTGAATTCAGTCGGAGTTGGCGGAATGTGTAGTGTAGCGGTGAAATGCATAGATATTACACAGAATACCGATTGCGAAGGCAGTCTACTACGTATGTACTGACGCTCATGGACGAAAGCGTGGGGAGCGAACAGGATTAGATACCCTGGTAGTCCACGCCGTAA
+
GGGGGGGGGFFGGGGGGGGGFGGGGGGGGGGGGGGGGGGGGGGGGGGGGGGGGGGGGGGGGGGGGGGGGGGGGGGGGGGGGGGGGGGGGGGGGGFGGGGGGGGGGGGGGGGGGGGGGGGGGGGGGGGGGFFGGGGGGGGGGGGGGGGGGGGGGGGGGGGGGGGGGGGGFGGGGFGGGFGFGGGGGGGGGGGGGGGGGGGGGGGGGGGGGGGGGGGGGGGGGGGGGGGGGGGGGGGFGGGGGGFFFFGGGGFFFB4C?FFFGFGGFFGFFFFFFGFFFFEBGG
@M02352:288:000000000-CKWC8:1:1101:11008:18518 1:N:0:TAGCGCTC+ACTGCATA
TACGGAGGGTCCGAGCGTTATCCGGAATCATTGGGTTTAAAGGGTCCGCAGGCGGTCGATTAAGTCAGAGGTGAAATCCCATAGCTTAACTATGGAACTGCCTTTGATACTGGTTGACTTGAGTCATATGGAAGTAGATAGAATGTGTAGTGTAGCGGTGAAATGCATAGATATTACACAGAATACCGATTGCGAAGGCAGTCTACTACGTATATACTGACGCTCATGGACGAAAGCGTGGGGAGCGAACAGGATTAGATACCCTGGTAGTCCACGCCGTAA
+
GGGGGGGGGGGGGGGGGGGGGGGGGGFGGGGGGGGGGGGGGGGGGGGGGGGGGGGFGGGGGGGGGGGGGGGGGGGGGGGGGGFFGGGGGGGGGGGGGGGGGGGGGGGGGGGGGGGGGGGGGGGGGGGGGGGGGGGGGGGGGGGGGGGGGGGGGGGGGGGGGGGGGGGGGGGGGGGGGGGGGGGGGGGGGGGGGGGGGGGGGGGGGGGGGGGGGGGGGGGGGGGGGGGGGGGGGGGFGGGGGGFFFFGGGGFFFBGGFFFFGGGGFFGFFFFFFGFFFFFFGG
@M02352:288:000000000-CKWC8:1:1101:20175:18612 1:N:0:TAGCGCTC+ACTGCATA
TACGGAGGGGGTTAGCGTTGTTCGGAATTACTGGGCGTAAAGCGCACGTAGGCGGATTAGTCAGTCAGAGGTGAAATCCCAGGGCTCAACCCTGGAACTGCCTTTGATACTGCTAGTCTTGAGTTCGAGAGAGGTGAGTGGAATTCCGAGTGTAGAGGTGAAATTCGTAGATATTCGGAGGAACACCAGTGGCGAAGGCGGCTCACTGGCTCGATACTGACGCTGAGGTGCGAAAGTGTGGGGAGCAAACAGGATTAGATACCCTGGTAGTCCACACCGTAA
+
GFGGG@CFGGGGGGGGGGGGGGGGGGGGGGGGGFGGGGGEFGGGGGGGGGGGGGGGGGGGGGGGGGGGGGGGGGGGGGGGGGGGGFGGGGFGGGGGGGGGGGGGGGFCFGGGGGGGEGGGGADGFDCFGGGFGGGCGGGGFGGGGGGG7CEGFGGGGGGGGFGGGGGGGGEGGGGGGGGDGGGGGGGGGGEFGGGGGGGGGGGGGGGGFGFGGDGGEFFFGGGGGGGGFFFGG?GEGGGGGD>BFFCDCGF?B?GF?FFF?FGGFFGF4=ADFGFF6<B4FC
@M02352:288:000000000-CKWC8:1:1101:14690:18656 1:N:0:TAGCGCTC+ACTGCATA
TACGGAGGGGGTTAGCGTTGTTCGGAATTACTGGGCGTAAAGCGTACGTAGGCGGATTGGAAAGTAGGGGGTGAAATCCCAGGGCTCAACCCTGGAACTGCCTCCTAAACTATCAGTCTAGAGTTCGAGAGAGGTGAGTGGAATTCCAAGTGTAGAGGTGAAATTCGTAGATATTTGGAGGAACACCAGTGGCGAAGGCGGCTCACTGGCTCGATACTGACGCTGAGGTACGAAAGTGTGGGGAGCAAACAGGATTAGATACCCTGGTAGTCCACACCGTAA
+
GGGGGFGGGGGGGGGGGGGGGGGGGGGGFGGGFGGGGGGGGGGGGGGGGGGGGGGGGGGGFGGGGCGGGGGGGGGGGGGGGGGGGGGGGGGGGGGGGGGGGGGGGGGGGGGGGGGGGGGGGGGGGGGGGGGGGGGGGGGGGGGGGGGGGGGGGGGGGGGGGGGGGGFGGFGGGGGGGGGGGGGGGGGGGGGGGGGGGGGDGGGDGGGGGGFFGGGGGGGGGGGGGGGGGGGGGGGFGGFGGGEFBDGGGGFFFFGG?FBFGGGGFFD@AFAFFFFFFFFFGG
@M02352:288:000000000-CKWC8:1:1101:16909:18674 1:N:0:TAGCGCTC+ACTGCATA
TACGGAGGGTCCAAGCGTTATCCGGAATCATTGGGTTTAAAGGGTCCGCAGGCGGTCAATTAAGTCAGAGGTGAAATCCCATAGCTTAACTATGGAACTGCCTTTGATACTGGTTGACTTGAGTTATACGGAAGTAGATAGAATAAGTAGTGTAGCGGTGAAATGCATAGATATTACTTAGAATACCGATTGCGAAGGCAGTCTACTACGTATATACTGACGCTCATGGACGAAAGCGTGGGGAGCGAACAGGATTAGATACCCTGGTAGTCCACGCCGTAA
+
GGGGGGGGGGGGGGGGGGGGGGGGGGGGGGGGGGGGGGGGGGGGGGGGGGGGGGGGGGGGGGGGGGGGGGGGGGGGGGGGGGGGGGGGGGGGGGGGGGFGGGGGGGGGGGGGGGGGGGGGGGGGGGGGGGGGGGGGGGGGGGGGGGGGGGGGGGGGGGGGGGGGGGGGGGGGGGGGGGGGFGGFGGGEGGGGGGGGGGGGGGGGGGGGGGGGGGGGGGGGFEGGGGGGFGGGGGGFGGGGGGFFFFGGGGFFFFGGFFFFGGGGFFGFFFFFFGFFFFFFGG
@M02352:288:000000000-CKWC8:1:1101:20929:18700 1:N:0:TAGCCCTC+CCTGCATA
TACGGAGGGGGTTAGCGTTGTTCGGAATTACTGGGCGTAAAGCGTGCGTAGGCGGATTAGTAAGTCAGATGTGAAATCCCAGGGCTCAACCCTGGAACTGCCTTTGAAACTGTTATTCTTGAGTGCTGGAGAGGTAAGTGGAATTCCTAGTGTAGCGGTGAAATGCGTAGATATTTGGAGGAACACCAGTGGCGAAGGCGGCTCACTGGACAGATACTGACGCTGAGGTACGAAAGTGTGGGGAGCAAACAGGATTAGATACCCTGGTAGTCCACGCCGTAA
+
GGGG-BFG7@F6+CFGGGGD@CFGGG:FGGGGGGG@FGGGGGAFC:=FEGGFFFG>F:5F@,@FFCGGGAFGGGGGGGGG,?FGGGGGGGG+,BFGGGGGG,FGGFC,CFGG,,,,CFGFGGGG,D<,>FGGGG<,38:FGGGGGGG,@FGGGGG9FGGGGGGGEGGGGGGCGGG,CCGGGGGGGGGGGGGGGGGGGGGGG5:*2<FGG6*+;6:CFGGGGE7EGGGG6+:DGGGFCGGGGGFFFFGGGGFFFFGGFFFFGGGGFFGFDFFFFGF098B>DD
@M02352:288:000000000-CKWC8:1:1101:3213:18761 1:N:0:TAGCGCTC+ACTGCATA
TACGGAGGGGGTTAGCGTTGTTCGGAATTACTGGGCGTAAAGCGTACGTAGGCGGATTAGTCAGTCAGAGGTGAAATCCCAGGGCTCAACCCTGGAACTGCCTTTGATACTGCTAGTCTTGAGTTCGAGAGAGGTGAGTGGAATTCCGAGTGTAGAGGTGAAATTCGTAGATATTCGGAGGAACACCAGTGGCGAAGGCGGCTCACTGGCTCGATACTGACGCTGAGGTACGAAAGTGTGGGGAGCAAACAGGATTAGATACCCTGGTAGTCCACACCGTAA
+
FGGGGGGGGGGGGGGGGGGGGGGGGGGGGGGGGGGGGGGGGGGGGGGGGGGGGGGGGGGGGGGGGGGGGFGGGGGGGGGGGGGGEGGGGGGGGGGGGGGFGGGGGGGGGGGGGGGGGGGGGGGGGGGGGGGGGGGGFGGGGGECGFGGGGGGGGGFGGGGGGGGGGGGGGGGGGGFFFCEGGGFGGGGGGGGGGGGGGGDGGGGGGGGGGFFGGGGGGGGGGGGGGGGGGGGGGGFGGGDGGFF9BFFGGFFFFGGFFFFGGGG@>C6>FDFFGFFFFF?FD
@M02352:288:000000000-CKWC8:1:1101:7485:18815 1:N:0:TAGCGCTC+ACTGCATA
TACGGAGGATCCAAGCGTTATCCGGAATCATTGGGTTTAAAGGGTCCGCAGGCGGTCGATTAAGTCAGAGGTGAAATCCCATAGCTTAACTATGGAACTGCCTTTGATACTGGTTGACTTGAGTCATATGGAAGTAGATAGAATGTGTAGTGTAGCGGTGAAATGCATAGATATTACACAGAATACCGATTGCGAAGGCAGTCTACTACGTATGTACTGACGCTCATGGACGAAAGCGTGGGGAGCAAACAGGATTAGATACCCTGGTAGTCCACACCGTAA
+
GGGGGGGGGGGGGGGGGGGGGGGGGGGGGGGGGGGFFFGGGGGGGGGGGGGGGGGEGGGGGGGGGGGGGGGGGGGGGGGGGFGGGGGGGGGGGGGGGGGGGGGGGGGGGGGGGGGGFGGGGGGGGGGGGGGGGGGGGGGGGGGGGGGGGGGGGGGGGGGGGGGGGGFGGFGGGGGGGGGGGGGGGGGGGGFGGGGGGGGGGGGGGGGGGGGGGGGGGGFGGGGGGGGGFGFGGGGFGGGGGGB?BFGGGGFFFFGGFFFFGGGGFFGFFFFFFGFFBFFFGG
@M02352:288:000000000-CKWC8:1:1101:14706:18843 1:N:0:TAGCGCTC+ACTGCATA
TACGGAGGGTCCGAGCGTTATCCGGAATCATTGGGTTTAAAGGGTCCGCAGGCGGTCGATTAAGTCAGAGGTGAAATCCCATAGCTTAACTATGGAACTGCCTTTGATACTGGTTGACTTGAGTCATATGGAAGTAGATAGAATGTGTAGTGTAGCGGTGAAATGCATAGATATTACACAGAATACCGATTGCGAAGGCAGTCTACTACGTATGTACTGACGCTCATGGACGAAAGCGTGGGGAGCGAACAGGATTAGATACCCTGGTAGTCCACGCCGTAA
+
GGGGGGGGGGGGGGGGGGGGGGGGGGGGGGGGGGGFGGGGGGGGGGGGGGGGGGGGGGGGGGGGGGGGGGGGGGGGGGGGGGGGGGGGGGGGGGGGGGGGGGGGGGGGGGGGGGGGGGGGGGGGGGGGGGGGGGGGGGGGGGGGGGGGGGGGGGGGGGGGGGGGGGGGGGGGGGGGGGGGGGGGGGGGGGGGGGGGGGGGGGGGGGGGGGGGGGGGGGGGGGGGGGGGGGGGGGGFGGGGGGFF0BGGGGFFF?GGFFFFGGGGFFGFFFFFFGFFFFFFGG
@M02352:288:000000000-CKWC8:1:1101:19218:18885 1:N:0:TAGCGCTC+ACTGCATA
TACGGAGGGTCCAAGCGTTATCCGGAATCATTGGGTTTAAAGGGTCCGCAGGCGGTCAATTAAGTCAGAGGTGAAATCCCATAGCTTAACTATGGAACTGCCTTTGATACTGGTTGACTTGAGTTATACGGAAGTAGATAGAATAAGTAGTGTAGCGGTGAAATGCATAGATATTACTTAGAATACCGATTGCGAAGGCAGTCTACTACGTATATACTGACGCTCATGGACGAAAGCGTGGGGAGCGAACAGGATTAGATACCCTGGTAGTCCACGCCGTAA
+
GGGGGGGGGGGGGGGGGGGGGGGGFGGGGGGGGGGGGGGGGGGGGGGGGGGGGGGGGGGGGGGGGGGGFGGGGGGGGGGGGGGGGGGGGGGGGGGGGGGGGGGGGGGGGGGGGGGGGGGGGGGGGGGGGGGGGGFGGGGFGGGGGGGGGGGGGGGGGGGGGGGGGGGGGGGGGGGGGGGGGGGGGGGGGGGGGGGGGGGGGGGGGGGGGGFGGGGGGGGGGGGGGGGGGGGGGGDFGGCEGGEFFFGGGGFFFFGGFFFFGGGGFFGFFFAFFGFFFFFBGD
@M02352:288:000000000-CKWC8:1:1101:20681:19011 1:N:0:TAGCGCTC+ACTGCATA
TACGGAGGGTCCAAGCGTTATCCGGAATCATTGGGTTTAAAGGGTCCGCAGGCGGTCAATTAAGTCAGAGGTGAAAGCCCATCGCTCAACGATGGAACTGCCTTTGATACTGGTTGACTTGAGTTATACGGAAGTAGATAGAATAAGTAGTGTAGCGGTGAAATGCATAGATATTACTTAGAATACCGATTGCGAAGGCAGTCTACTACGTATATACTGACGCTCATGGACGAAAGCGTGGGGAGCGAACAGGATTAGATACCCTGGTAGTCCACGCCGTAA
+
GGGGGGGGGGGGGGGGGGGGGGGGGGGGGGGGGGGGGGGGGGGGGGGGGGGGGGGGGGGGGGGGGGGGGGGGGGGGGGGGGGGGGGGGGGGGGGGGGGGGGGGGGGGGGGGGGGGGGGGGGGGGGGGGGGGGGGGGGGGGGGGGGGGGGGGGGGGGGGGGGGGGGGGGGGGGGGGGGGGGGGGGGGGGGGGGGGGGGGGGGGGGGGGGGGGGGGGGGGGGGGGEGGGGGGGGGGGFGGGGGGEFFFGGGGFFFFGGFFFFGGGGFFGFFFFFFGF?;?E6GG
@M02352:288:000000000-CKWC8:1:1101:5413:19038 1:N:0:TAGCGCTC+ACTGCATA
TACGGAGGGTGCGAGCGTTAATCGGAATTACTGGGCGTAAAGCGCATGCAGGTGGTTCATTAAGTCAGATGTGAAAGCCCGGGGCTCAACCTCGGAACTGCATTTGAAACTGGTGAACTAGAGTGCTGTAGAGGGGGGTAGAATTTCAGGTGTAGCGGGGAAATGCGTAGAGATCTGAAGGAATACCAGTGGCGAAGGCGGCCCCCTGGACAGACACTGACACTCAGATGCGAAAGCGTGGGGAGCAAACAGGATTAGATACCCTGTTAGTCCACGCCGTAA
+
GGGGGEGG@FGGGGGGGGGGCCEGGGFGGGFGGGGFGEGGGGGGDC=FFFFG=FGB<??FBFGGGGGGCFGGDFGGF8ECG7FFGGGGGGGGG7FCFGD=FDFGDDFGDD9FD>FCB<FF<<D@E=FG=>CGG77<F:?C8F9000++<+3+<0++C5*2CE/0<::22?/<+300C?FGCG,A6C:CFGGGECE8E8CGGE8CEG8E*A7</CF6;<9+<0<+:>C9<9:<E8C)C:7AEG>627FGGD5?1(C>.1-*+<EGFF09)65<6>F<;053DG
@M02352:288:000000000-CKWC8:1:1101:5396:19046 1:N:0:TAGCGCTC+ACTGCATA
TACGGAGGGTGCGAGCGTTAATCGGAATTACTGGGCGTAAAGCGCATGCAGGTGGTTCATTAAGTCAGATGTGAAAGCCCGGGGCTCAACCTCGGAACTGCATTTGAAACTGGTGAACTAGAGTGCTGTAGAGGGGGGTAGAATTTCAGGTGTAGCGGTGAAATGCGTAGAGATCTGAAGGAATACCAGTGGCGAAGGCGGCCCCCTGGACAGACACTGACACTCAGATGCGAAAGCGTGGGGAGCAAACAGGATTAGATACCCTGGTAGTCCACGCCGTAA
+
GFFEGFEDGBFGGDFFECFG@CCF@B:FGGGFFFGGGCFEFGGGGCCFG9EDCEGGGGGCFF?FGGFGGGFFFGFEGFFFECECFFGGGGGGGGDGFGGFGAGACFGGGFGGGGG<FGGGGGGGGGGG>CFFDGCFGGGGEFCFGDGFGGCFF9FFGGGGGGGGGGGGGGCFFDFDFDFGDFGFGGGFCFGGGGGGGGGGGGGCCEEGGGGGG8FFGGGCCCE6FFGEGGGGEEG:CE9CEDB61:>FFFFF082CBFF=FGGGFFDFAFFDFGF:9BF;DC
@M02352:288:000000000-CKWC8:1:1101:27102:19109 1:N:0:TAGCGCTC+ACTGCATA
TACGGAGGGGGTTAGCGTTGTTCGGAATTACTGGGCGTAAAGCGTACGTAGGCGGATTGGAAAGTTGGGGGTGAAATCCCAGGGCTCAACCCTGGAACTGCCTCCAAAACTATCAGTCTAGAGCTCGAGAGAGGTGAGTGGAATTCCAAGTGTAGAGGTGAAATTCGTAGATATTTGGAGGAACACCAGTGGCGAAGGCGGCTCACTGGCTCGATACTGACGCTGAGGTACGAAAGTGTGGGGAGCAAACAGGATTAGATACCCTGGTAGTCCACACCGTAA
+
ECEFDCEDCEEFGFGCGECCF,CFC:@FFGFFFGGDCFCFGGGGGDEGEGG@FGGGCGFG9<,?F,CDFGGFGFGGGGGGGFGG7BFGCF<EFF+BFGGGGGGGFGFFGGGFDGGGFGCCCCF,=CEEGACGGCFF:FFCCFCB,DFCGG<F@<CFGCFCE:BEBFGECF=C?+;BC9:CCFFGFE*BCFGGGGGGEGFGCCEECFGFFGGC5?:CGCFFGEEGEGGGGGGGCCDDGGGEC5>?>FGGFGFFFFGFBFAFFGFFF@G6668AFGFFF4B(9C
@M02352:288:000000000-CKWC8:1:1101:19727:19202 1:N:0:TAGCGCTC+ACTGCATA
TACGGAGGGGGTTAGCGTTGTTCGGAATTACTGGGCGTAAAGCGTACGTAGGCGGATTGGAAAGTTGGGGGTGAAATCCCAGGGCTCAACCCTGGAACTGCCTCCAAAACTATCAGTCTAGAGTTCGAGAGAGGTGAGTGGAATTCCAAGTGTAGAGGTGAAATTCGTAGATATTTGGAGGAACACCAGTGGCGAAGGCGGCTCACTGGCTCGATACTGACGCTGAGGTACGAAAGTGTGGGGAGCAAACAGGATTAGATACCCTGGTAGTCCACACCGTAA
+
GGGGGFGGGGGGGGGGGGGGGGGGGGGGGGGGGGGGGGGGGGGGGGGGGGGGGGGGGGGGFGGGGGGGGGGGGGGGGGGGGGGGGGGGGGGGGGGGGFGGGGGGGGGGGGGGGGGGGGGGGGGGGGGGGGGGGGGGGGGGGGGGGGGGGGGGGGGFGGGGGGGGGGGGGGGGGGGGGGGGGGGGGGGGGGGGGGGGGGGGGGGGGGGGGGCFGG?FGGGGGGGGGGFGGFGGGGGFGGGGGGDFBFGGGGFFBFGGFFFFGGGGFFGFFFFFFGFFF?F:FD
@M02352:288:000000000-CKWC8:1:1101:24097:19203 1:N:0:TAGCGCTC+ACTGCATA
TACGGAGGGGGTTAGCGTTGTTCGGAATTACTGGGCGTAAAGCGCACGTAGGCGGATTGGAAAGTAGGGGGTGAAATCCCAGGGCTCAACCCTGGAACTGCCTCCTAAACTATCAGTCTAGAGTTCGAGAGAGGTGAGTGGAATTCCAAGTGTAGAGGTGAAATTCGTAGATATTTGGAGGAACACCAGTGGCGAAGGCGGCTCACTGGCTCGATACTGACGCTGAGGTACGAAAGTGTGGGGAGCAAACAGGATTAGATACCCTGGTAGTCCACACCGTAA
+
GGGGGBFDGGGCFFFGGGGGGGGGGGGGGGGGGGGGGGGGGGGGGGGGGGGGGGGGGGGCFGGGGGGGGGGGGGGGGGGGGGFGGGGGGGGGGEFGGGGFGGGGGGGGGGGGGGGGGGGGGCGGGGGGGFG@FGGGGGG9FFCFGGGGGGGGGGGGGGGGGCCCGGGGGFDGCFGGGDGFCGGGGGGGGG9BECGC>EGGDGGGGGGFFGGGGCFGGGFGGDGGGCC5?FGGGCC5CEFFGDD:0@C4CFFFFBGGFF<FGGGGFFC6AFFFFGF??FBBF3
@M02352:288:000000000-CKWC8:1:1101:9388:19217 1:N:0:TAGCGCTC+ACTGCATA
TACGGAGGGTCCAAGCGTTATCCGGAATCATTGGGTTTAAAGGGTGCGCAGGCGGTTTATTAAGTCAGTGGTGAAATCTCGAGGCTCAACCTCGAAACTGCCATTGATACTGATAAACTTGAGTTCAGTTGGAGTAGGCGGAATGTGTAGTGTAGCGGTGAAATGCATAGATATTACTTAGAATACCGATTGCGAAGGCAGTCTACTACGTATATACTGACGCTCATGGACGAAAGCGTGGGGAGCGAACAGGATTAGATACCCTGGTAGTCCACGCCGTAA
+
GGGGGGGGGGGGGGGGGFGGGGGGGGGGGGGGGGGFGGFGGGGGGGGGGGGGGGGGGGGGGGGFGGGGGGGGGGGGGGFGGGGGGGGGGGGGGGGGGGGGGFGGGGGGGFGGGGGGGGGGGCGGGGGGGGGGAFGGGGGGGGEGGGFGGGGGGGGGGGGGGGGGGGGGGGGGGGGGGGGGGGBFFGGGGGGGGGGGGGGGGGGGGGGGGGGGGGGGGGGGGGGGGGGGGGGDDGGFGGGGGGFF07>GGGFFFFGGFFFFGGGGFFDFBFABFFFFFBEBGG
@M02352:288:000000000-CKWC8:1:1101:24106:19219 1:N:0:TAGCGCTC+ACTGCATA
TACGGAGGGGGTTAGCGTTGTTCGGAATTACTGGGCGTAAAGCGCACGTAGGCGGATTGGAAAGTAGGGGGTGAAATCCCAGGGCTCAACCCTGGAACTGCCTCCTAAACTATCAGTCTAGAGTTCGAGAGAGGTGAGTGGAATTCCAAGTGTAGAGGTGAAATTCGTAGATATTTGGAGGAACACCAGTGGCGAAGGCGGCTCACTGGCTCGATACTGACGCTGAGGTACGAAAGTGTGGGGAGCAAACAGGATTAGATACCCTGGTAGTCCACACCGTAA
+
GGGGGGGGGGGFGGGGGGGGGGGGGGGGGFGGGGGGGGGGGGGGGGGGGGGGGGGGGGGGCFGGG9CFGCFGGGGGGCFGFGGGGGGGGGGGGGGGGGGGGGGGGGGGGGGGGGFCCGGGGGGGGGGFGGGGGGGGGGGGGFFGGGGGGGGGGGGGGFGGGGGGGGGGGGGGGGGFFGGGGGGGGGGGGGGGGGGGGGGDGGGGFGGGC=FGGCFFGGGCFEGGGGGGGFGCGGCEGGGGGGF:;EGGGGFFFFGGFFFFGGGGFFGFBF<AFGF>:BEFGD
@M02352:288:000000000-CKWC8:1:1101:27169:19235 1:N:0:TAGCGCTC+ACTGCATA
TACGGAGGGGGCTAGCGTTGTTCGGAATTATTGGGCGTAAAGCGCACGTAGGCGGCTTGTTAGGTAGGGGGTGAAATTTCAGGGCTCAACCCCGTATCGCTCTCCTAAACGACTAGTCTAAGTTTGGAGAGAGATGGTTGGATTTCCAATTTTACAGTTGAATTTCGAGCTATTTGGGAGAACCACCATGGGCGAAGGGGCCTCATTGGCCCTATCTTAAGCTGGAGCTCCAAAGGTCTGGGGGGCAAACAGGTTTAGTAACCCTGTAATTCTACACCTTAA
+
GGGG7@@FEGG7+;CFEGE:F,EF>E,D6@,C<EFEFEGEFAGGG:FCGGGGGEG+++8,5,,BE,E<=4F@6BFGF9,C,ECGGGFDF@<F7@3@<FG+,@>F,8,<,@*****@3,@,,3,,@8C7,,6*>*,7,83<*73F,@F,,,,7,,+,7?7CCB9++++***/,3+++5*=;4C,<<=**++2***2*/****2A*+++0<C02*;+<0++++0+3**;*0+0*0<*)9+*0;;)(())1*175()2*,*69+<F<4>71)7):*:*)4()):7
@M02352:288:000000000-CKWC8:1:1101:8077:19235 1:N:0:TCGCGCTC+ACTGCATA
TACGGAGGGTGCTAGCGTTATTCGGAATTACTGGGCGTAAATCGTACGTAGGCGGATTGTTAAGTTGGCGGTGAAATCCCGGGGCTCAACCCTGGAACTGCCTCCAACACTATCAGTCTAGAGTTCGAGAGAGGTGGGTGGAATTCCGAGTGTAGAGGTGAAATTCGTAGATATTTGGCGCAACACCATTGGCGAAGGCGTCTCACTGACTCGATACTGCCGCTGAGTTCCGACAGTGTTGGGAGCAAACAGTATTAGATACCCTTGTATTCCACACCGTAA
+
FGGGCF7@:B;,;<FFCGC,EEFC8B7FFA<<F8<,7@FCG,@BF?DFFFFEFE+C7FD?,9,CF9,C,4@@>A<<F94=+@FFFFG9FA,B><+BBFD>FGF,33D,+B>,8,<,3@E,@@<F<<+@CE7DECF***5CFFFF797,1<FFG@C,@,@FCG,;CE7B6C=@BB?F22+****=2CFE9F9<E1*:*/8C8:E>+:CC:<CF*;*;:C++2**?EGG+++29C/7>C?F+8C)2,5*5+9:<)6*?A4:7?CCD@)9@29AA*097??)8**
@M02352:288:000000000-CKWC8:1:1101:14968:19254 1:N:0:TAGCGCTC+ACTGCATA
TACGGAGGGTCCGAGCGTTATCCGGAATCATTGGGTTTAAAGGGTCCGCAGGCGGTCGATTAAGTCAGAGGTGAAATCCCATAGCTTAACTATGGAACTGCCTTTGATACTGGTTGACTTGAGTCATATGGAAGTAGATAGAATGTGTAGTGTAGCGGTGAAATGCATAGATATTACACAGAATACCGATTGCGAAGGCAGTCTACTACGTATGTACTGACGCTCATGGACGAAAGCGTGGGGAGCGAACAGGATTAGATACCCTGGTAGTCCACGCCGTAA
+
GGGGGCGGGGGGDGGGGGGGGGGGGGGGDGGFGGGEGGGGGGGGGGGGGGGGGGGFGGDGGGGGGGGGGGGGGGGGGGGGGGGGGGGGGGGGGGGGGGGGGGGGGGGGGGGGDGGGGGGGGGGGGGGGGGGGGGGGGGGGFGEGGGGGGGGGGGGGGGGGGGGGGGGGGGGGGGGGGFGGGGGGGGGGGGGGGGGGGGGGGFGGGGGGGGGGGGGGGGGGGGECGGG7FCF3EGGBGEGGGGFF639CEGFFFFGGFFB7+<FGFFGFABBFFGFBFFD9>D
@M02352:288:000000000-CKWC8:1:1101:8065:19254 1:N:0:TAGCGCTC+ACTGCATA
TACGGAGGGGGTTAGCGTTGTTCGGAATTACTGGGCGTAAAGCGTACGTAGGCGGATTGGAAAGTTGGGGGTGAAATCCCAGGGCTCAACCCTGGAACTGCCTCCAAAACTATCAGTCTAGAGTTCGAGAGAGGTGAGTGGAATTCCAAGTGTAGAGGTGAAATTCGTAGATATTTGGAGGAACACCAGTGGCGAAGGCGGCTCACTGGCTCGATACTGACGCTGAGGTACGAAAGTGTGGGGAGCAAACAGGATTAGATACCCTGGTAGTCCACACCGTAA
+
GGGGGFGGGGGGGGGGGGGGGGGGGGGGGGGGGGGGGGGGGGGGGGGGGGGGGGGGGGGGGGGGGGGGGGGGFGGGGGGGGGGGGGGGGGGGGGGGGGGGGGGGGGGGGGGGGGGGGGGGGGGGGGGGGGGGGGGGGGGGGGGGGGGGGGGGGGGGGGGGGGGGGGGGGGGDGGGGGGGGGGGGGGGGGGGGGGGGGGGGGGGGGGGGGGGGGGGGGGGGGGGGGGGGGGGGGGGFGGGGGGFFFFGGGGFFBFGGFFFFGGGGFFGFFFFFFGFFFFFBGG
@M02352:288:000000000-CKWC8:1:1101:13334:19280 1:N:0:TAGCGCTC+ACTGCATA
TACGTATGTCTCGAGCGTTACCCGGAATCACTGGGTGTAAAGGGTTCGTAGGCGGTTTGATAAGTTGGATATGAAAGACCGGAGCTCAACTCCGTGTTTGTGTTCAAAACTGTTAAACTAGAATTAGGGAGAGGTAAGCGGAATTCTAAGTGTAGGGGTGCAATCCGTAGATACTTAGAGGAACACCAAAAGCGAAGGCAGCTTACTGGAACTATATTGACGCTGAGGAACGAAAGCGTGGGTAGCGAAAAGGATTAGATACCCTTGTAGTCCACGCCCTAA
+
GGGGGGGGGGGGGGGGGGGGGGGGGGGGGGGGGGGGGGGGGGGGGGGGGGGGGGGFGGGGGGGGGGGGGFGGGGGGGGGGGGFGGGGGGGGGGGGGGGGGGGGGGGGGGGGGGGGGGGGGGGGGGGGGGGGGGGGGGGGGGGGGGGGGGGGGGGGGGGGGGGGGGGGGGGGGGGGGGGGGGGGGGGGGGGGGGGGGGGGGGGGGGGGGGGGGGGGGGGGGGGGEGGGGGGGGGGGFGGGGGGFFFFGGGGFFFFDFFFFFGGFGFFGFFFFF@D?:>B>9FG
@M02352:288:000000000-CKWC8:1:1101:24664:19295 1:N:0:TAGCGCTC+ACTGCATA
TACGGAGGATCCAAGCGTTATCCGGAATCATTGGGTTTAAAGGGTCCGCAGGCGGTCAATTAAGTCAGAGGTGAAATCCCATAGCTTAACTATGGAACTGCCTTTGATACTGGTTGACTTGAGTTATACGGAAGTAGATAGAATAAGTAGTGTAGCGGTGAAATGCATAGATATTACTTAGAATACCGATTGCGAAGGCAGTCTACTACGTATATACTGACGCTCATGGACGAAAGCGTGGGGAGCGAACAGGATTAGATACCCTGGTAGTCCACGCCGTAA
+
GGGGGGGGGGGGGGGGGGGGGGGGGGGGGGGGGGGGGGGGGGGGGGGGGGGGGGGEGGGGGGGGGGGGGGGGGGGGGGGGGGGGGGFGGGGGGFGGGGGGGGGGGGGGGGGGGGGGGGGGGGGGGGGGFCGGGGGEGGGGGGGGGGGFFGGGGGGGGGGGGGGGGGGGGGGGGGGGGGGGGGGGGGGGGGGGGGGGGGGGGGGGGGGGGGGGGGGGGGGGGGGGGGGGCFGGGGGFGGGGGGFFFFGGGGFFFFGGFFFFGGGGFFGFFFFF?GFFFFFFGG
@M02352:288:000000000-CKWC8:1:1101:24644:19299 1:N:0:TAGCGCTC+ACTGCATA
TACGGAGGATCCAAGCGTTATCCGGAATCATTGGGTTTAAAGGGTCCGCAGGCGGTCAATTAAGTCAGAGGTGAAATCCCATAGCTTAACTATGGAACTGCCTTTGATACTGGTTGACTTGAGTTATACTGAAGTAGATAGAATAAGTAGTGTAGCGGTGAAATGCATAGATATTACTTAGAACACCGATTGCGAAGGCAGTCTACTACGTATATACTGACGCTCATGCACGAAAGCGTGGGGAGCGAACAGGATTAGATACCCTGGTAGTCCACGCCGTAA
+
GGGG>CEG7FFGGGGFEGGGGGGGGEGGGFGGGGGGGGGGGGGGG8F=FFFDFGEG=+=FGFFGGGGGCEGFFGGGGG8F<<BFFGFGGGG9<F5BFGGEGGCGGAGGGGGGFFD+BFGG9FGGG9D?<,C:DFGGFB,C=FGG,3<FFFGCFGGGGEGGFFFGFG=FFFFGGGGGGCFCBEF,@FG87><;FEEGDEFGE8+B?FGGG**2?EFFGG9?ECGG:D<<+?C<ECGDF5DGGEB09BGD5CD?BFGD?@<F?FGFF>3?)*546:??FF:9GD
@M02352:288:000000000-CKWC8:1:1101:7684:19308 1:N:0:TAGCGCTC+ACTGCATA
TACGGAGGATCCAAGCGTTATCCGGAATCATTGGGTTTAAAGGGTCCGTAGGTGGATAATTAAGTCAGAGGTGAAATCTTGCCGCTTAACGGTAAAATTGCCTTTGATACTGGTTGTCTTGAGTTATTATGAAGTGGTTAGAATATGTAGTGTAGCGGTGAAATGCATAGATATTACATAGAATACCAATTGCGAAGGCAGATCACTAATAATCAACTGACACTGATGGACGAAAGCGTGGGGAGCGAACGGGATTAGATACCCCGGTAGTCCACGCCGTAA
+
GCCFDEEG7;FFFEGFGGFGFGGGG7FGDEGCCAF8@C@<@EGGFG,FCFFECED@DFGGGGGGGGGFGGGFEFG<FFGGFFDFGEECGCEGGECCGGGGGGGGADFFFGGGDGA@FGGFFFFEEEGGGGGGCEGGGGGFGGGGGGGGGGGGGDDFEC>CGFFFBECDFFCFGGGGGGFEGGGGGGGFFGGGCGGGGGGGEC:FFGG?FGGGGFGGGFGGFGGGGCGFFGFDED75DEGEGGE?@D<D5C>><:DC??DFFFG*>>D>9BAB0*969?BBDC
@M02352:288:000000000-CKWC8:1:1101:23652:19362 1:N:0:TAGCGCTC+ACTGCATA
TACGGAGGGTCCAAGCGTTATCCGGAATCATTGGGTTTAAAGGGTCCGCAGGCGGTCGATTAAGTCAGAGGTGAAATCCCATAGCTTAACTATGGAACTGCCTTTGATACTGGTTGACTTGAGTCATATGGAAGTAGATAGAATGTGTAGTGTAGCGGTGAAATGCATAGATATTACACAGAATACCGATTGCGAAGGCAGTCTACTACGTATGTACTGACGCTCATGGACGAAAGTGTGGGGAGCAAACAGGATTAGATACCCTGGTAGTCCACACCGTAA
+
GGGGGGGGGGGGGGGGGGGGGGGFEFGGGGGGGGGGGDGFGGGGGGGGGGGEGGGGGGGGGGGGGGGGGGFGGGGGGGGGGGGGGGGGGGGGGGGGGGGGGGGGGGGGGGGGGGGGGGGGGGGGGGGGGGGGGGGGGGGGGFGGGGGFGFGGGGGGGGGGGGGGGGGGGGGGGGGGGGGGGFFFD?FGGGFCGGGGGGGGDGGGCFGGGEGGGGGGGGFGGGGGGGC:EGFGGGGFGGGCEGFFF@G5CGFFFFGGFFAFGGGGFFGFFFFAFGFFFFFFGG
@M02352:288:000000000-CKWC8:1:1101:6698:19365 1:N:0:TAGCGCTC+ACTGCATA
TACGGAGGATCCAAGCGTTATCCGGAATCATTGGGTTTAAAGGGTCCGTCGGTGGATGATTAAGTCAGAGGTGAAAGTTTGCGGCTCAACCGTAAAATTGCCTTTGATACTGGTCATCTTGAATTATTATGAAGTAGTTAGAATATGTAGTGTAGCGGTGAAATGCATAGATATTACATAGAATACCAATTGCGAAGGCAGATTACTAATAATCAATTGACACTGATGGACGAAAGCGTGGGGAGCGAACAGGATTAGATACCCTGGTAGTCCACGCCGTAA
+
EGEEGCEGFEFGDFFGGGGGGFGGGFFFGFEEFGG@FGFCFFGDEFGGF,@FFFGCGFGFFFGGGGGGFF@FGGGGCGEFFGGGEGGGGFGDF7:FGGGGGCFEGGGGFGGEGGGGGGGGCDGGGGFCFEGGAFFFGGGCGCFGAFGEFGGGGGFGEGGGGGGGGGEFGGGGCGGCDFGFGC>FGG?DFFGFCGGECGG>88AE;FFGFC8=C<CCFFGCGCG?CC>@FFGGGGDE4EDCED>11@<DEGFF??GGF?AFFGFG?5DF)=BB?0139?F(*9
@M02352:288:000000000-CKWC8:1:1101:23670:19365 1:N:0:TAGCGCTC+ACTGCATA
TACGGAGGGTCCAAGCGTTATCCGGAATCATTGGGTTTAAAGGGTCCGCAGGCGGTCGATTAAGTCAGAGGTGAAATCCCATAGCTTAACTATGGAACTGCCTTTGATACTGGTTGACTTGAGTCATATGGAAGTAGATAGAATGTGTAGTGTAGCGGTGAAATGCATAGATATTACACAGAATACCGATTGCGAAGGCAGTCTACTACGTATGTACTGACGCTCATGGACGAAAGTGTGGGGAGCAAACAGGATTAGATACCCTGGTAGTCCACACCGTAA
+
GGGGEGGGGG<FGGGGGGGGGGGGGGCG<FEFGGGF:FGGGGGGFDGGGGGGGGGCC@C@EGGG@FEFGADFGGGGEGGGG<AFGEBFGGFEFGGGGGGGGDGGCGEGFGGGFFFGDGGDGGGGFGGFFFFGFGGGGF=CFGGGF=DBFGGGGGGGGGGGGGGGGGFFGGGFGGGGE?EFGGGGGGGG@FEGGGGGGGGFGGGGGGGGFEGFFGFGGGGGGGGGEGFGGEFGGGGFFGGGGGFFFFGGFFFFFFGGFFFFGGGGFFGFFFFFFGF2:?F<FD
@M02352:288:000000000-CKWC8:1:1101:22802:19384 1:N:0:TAGCGCTC+ACTGCATA
TACGGAGGGTCCGAGCGTTATCCGGAATCATTGGGTTTAAAGGGTCCGCAGGCGGTCGATTAAGTCAGAGGTGAAATCCCATAGCTTAACTATGGAACTGCCTTTGATACTGGTTGACTTGAGTCATATGGAAGTAGATAGAATGTGTAGTGTAGCGGTGAAATGCATAGATATTACACAGAATACCGATTGCGAAGGCAGTCTACTACGTATGTACTGACGCTCATGGACGAAAGCGTGGGGAGCGAACAGGATTAGATACCCTGGTAGTCCACGCCGTAA
+
[truncated: 19,280,081 more chars]
