# Supplementary material for: Hidden interactions in the intertidal rocky shore: variation in pedal mucus microbiota among marine grazers that feed on epilithic biofilm communities
Source: PeerJ. 2022 Sep 23;10:e13642. doi: 10.7717/peerj.13642 (PMC9512015; doi:10.7717/peerj.13642)
Supplement: Supplemental Information 35 [file peerj-10-13642-s035.gz › peerj-10-13642-s035]

@M02352:288:000000000-CKWC8:1:1101:23100:1958 2:N:0:TAGCGCTC+ACTGCATA
TAATCTTGCGTCCGTACTCCCCAGTCGGCATGCTTAATCCGTTAGGTGTGTCACCGAACAGTCTACTGCCCGACGTCTGTCATTCATCGTTTACGGTGTGGACTACCAGGGTATCTAATCCTGTTTGCTCCCCACACTTTCGTACCTCAGCGTCAGTATCTAGCCACTGCGCCGCCTTCTCCACTGGTGTTCCTCCAACTATCTACGACTTTCTCCTCTACACTTGGAATTCCTCTCACCTCTCTCTTACTCTATTCTGATACTTTTTGTGTCTCTTCCA
+
@,6<CCE,@++866C6@CEF@B,,;66+++8,;EF,,;6;+CC,,@B,:6CC,6C,++8+,C,<,9C,669,+8++4C,,<99E,,CE8DFG=,8+B+?B7,?F,,,,,8+99ADF9,CF9E<AFF,>EFF:C,@+8=@==+@66>3=,,D=@C86@,@D,,,73,,@,,+44**3?CF*8+,,5,,>,=E8:C83(6);6=A:*=)*)10;++18+;C84:3CC+)*12813+7.,)1/.(.632)).6:>A))*.6*)..).6<<2,(,(.)*.*).)
@M02352:288:000000000-CKWC8:1:1101:11962:2005 2:N:0:TAGCGCTC+ACTGCATA
CATTCTTGCGAACGTACTCCCCAGGTTGGTCACTTATCACTTTCGCTTAGCCACTCAAACCGAAGTTCGAACAGCTAGTGACCATCGTTTACGGCGTGGACTACCGGGGTATCTAATCCCGTTCGCTCCCCACGCTTTCGTCCATCAGTGTCAGTTGATTATTAGTTATCTGCCTTCGCAATTGGTATTCTATGTAATATCTATGCATTTCACCGCTACACTACATATTCTAACCACTTCCTAATAACTCAACACAACCATTTTCAAATGCCATTTTACC
+
E<EEEFGFGC++77CFFFFFFCF7,C,,@F<@EFFAFC9CFFGG@@@E@,EEA@CC<CA@F:+++AEC@,C9:,CC,CF,?E?<FG>DGGFE@@7+CFGDFDGGGGC7FFGGFEAEGEA:=FF>77CDE7B:C:CCGGGGGDECGG?FFEGC9B;FFFFG9FGABF,3E3@,@9ACD7/5@DFF4BCFGGG@FCFE*=6F8C8D*4+CCE+:1?0>CD93(1566C3@66:7+8233@E3)96);6)...).(.(.,17().).4)))))-))-95@4<)
@M02352:288:000000000-CKWC8:1:1101:10440:2006 2:N:0:TAGCGCTC+ACTGCATA
CAGTCTTGCGACCGTACTCCCCAGGTGGGATACTTATCACTTTCGCTTCGTCACTTAGCTAACGCCAAACAACTATTATCCATCGTTTACGGCGTGGACTACCAGGGTATCTAATCCTGTTCGCTCCCCACGCTTTCGTCCATGAGCGTCAGTACATACGTAGTAGACTGCCTTCGCAATCGGTATTCTGTGTAATATCTATGCATTTCACCGCTACACTACACATTCTATCTACTTCCATATGACTCAAGTCAACCAGTATCAAAGGCTGTTCCATAGTT
+
FAEFDFGGG7+@7@FFCFGGGCE7FE,,+,C,CFGFFE@CFFFFEFGG,@EFCFFGD9EFD,C@B:7==CE8EF8,C<EE<EFFCGFFGFC7:7@FFDGGCAFG8FCGFGGFFAFGGGDGGFECCC@DBDECECFGGGG>@>DCCCGDGGCEFDG7DCGFGFFEA@ACFADFGGGFD>>9A>:E*=CCFFGFF?8?CFCF6FFG*B=F>C:;7>>AEF;EEA@A987+<+;1:76CECA2>26525<>)3)6<2290(06)4>))4)(,((.527)94)6<
@M02352:288:000000000-CKWC8:1:1101:10613:2048 2:N:0:TAGCGCTC+ACTGCATA
CAGTCTTGCGACCGTACTCCCCAGGTGGGATACTTATCACTTTCGCTTAGTCACTGAGAATTAACCCAACAACTAGTATCCATCGTTTACGGCGTGGACTACCAGGGTATCTAATCCTGTTCGCTCCCCACGCTTTCGTCCATGAGCGTCAGTATATACGTAGTAGACTGCCTTCGCAATCGGTATTCTAAGTAATATCTATGCATTTCACCGCTACACTACACATTCTATCTACTTCCGTATAACTCAAGTCAACCAGTATCAAAGTCAGTTCCATAGTT
+
GFFFCGGFGC7@:CFFGGGGGEFGGGCG7FFEGFGGGEEEGGGFEGGG,EFEGGGGGFGCGF9FCAEFCC@FGFDAFGFCGGGGDFGFFFC@FGGGGGGGGGGGGDGGGGGGGGGGGGGGGGGGDEBFGCEEGFE=CEGGGG=F9@FGGGGGGGGFGCGGGGCGGCDCGGEGFAF>DG*@FGCGGG@FGFFCFF9@EFFGFGFFEFFFGFF8*5>E=F;7;;@FCG5CEFF7@76CEEE<EFF;?CCE<13.).-?1?599>>45).).).64)9)9),6<
@M02352:288:000000000-CKWC8:1:1101:14311:2085 2:N:0:TAGCGCTC+ACTGCATA
CAATCTTGCGATCGTACTCCCCAGGTGGGACACTTATCACTTTCGCTTAGTCACTTAGCTAATGCCAAACAACTAGTGTCCATCGTTTACGGCGTGGACTACCAGGGTATCTAATCCTGTTCGCTCCCCACGCTTTCGTCCATGAGCGTCAGTACATACGTAGTAGACTGCCTTCGCAATCGGTATTCTGTGTAATATCTATGCATTTCACCGCTACACTACACATTCTATCTACTTCCATATGACTCAAGTCAACCAGTATCAAAGGCAGTTCCATAGTT
+
GEGGGGGGGGGGCGGGGGGGFGGGGGFDGCGGGGGGGGGGGGGGGGGGGGGGGGGGGGGGGDGGGGGGGGGGGGGFGFGGGGGGGGGGGGGGGDGGGGGGGGGGGGGGGGGGGGGGECFGGGEGGGGGGGGGGDEGGGGGGCFGGGGGGGGGGGGGGGGGFFGGFFGGGGGFGGGGGG>AFGEGGGGGGGGGGEFEEFFFFGADEFFFGGFGDB>>=AB=8A@FGGEG?@A8CFE?CE375C<1?<EEE@39<<?=(3)745<<A4A(:2:<46*)9<)6>
@M02352:288:000000000-CKWC8:1:1101:17373:2098 2:N:0:TAGCGCTC+ACTGCATA
CAATCTTGCGATCGTACTCCCCAGGTGGGACACTTATCACTTTCGCTTAGTCACTTAGCTAATGCCAAACAACTAGTGTCCATCGTTTACGGCGTGGACTACCAGGGTATCTAATCCTGTTCGCTCCCCACGCTTTCGTCCATGAGCGTCAGTACATACGTAGTAGACTGCCTTCGCAATCGGTATTCTGTGTAATATCTATGCATTTCACCGCTACACTACACATTCTATCTACTTCCATATGACTCAAGTCAACCAGTATCAAAGTCAGTTCCATATTT
+
GGGGEGGGGGDFFGGGGGFGGGGGGGGGEFCCFGGGGGFGGGGFGGGGGGFGGGGGGGGGGCGGGFGGGGDGGGGCFGFEFGGGGGGFEGGGDCFGGEGGGGGFFEFDGFFGGGGFGGFFFGGGGAFGEFGDG@EFFGCCGEGGGGGGGGGGDGGGFFFCFGGGGFFFFFGGFGGGGDGEFG5CGGGCDGGGGCC6EFFCFGFG4B6:4=A*9B>DGFDEEA44=DEGCFFFF=EECE<3<3<C)7?>8@FE<?EFFDF4C><DF6A):<><<AB)*-)6>
@M02352:288:000000000-CKWC8:1:1101:14233:2112 2:N:0:TAGCGCTC+ACTGCATA
TAATCTTGCGACCGTACTCCCCAGGCGGAATGCTTAATCCGTTAGGTGTGTCACCGAATAGCATGCTATCCGACGACTGGCATTCATCGTTTACGGTGTGGACTACCAGGGTATCTAATCCTGTTTGCTCCCCACACTTTCGCACCTCAGCGTCAGTATCGAGCCAGTGAGCCGCCTTCGCCACTGGTGTTCCTCCGAATATCTACGAATTTCACCTCTACACTCGGAATTCCACTCACCTCTCTCGAACTCAAGACTACCAGTATGAGAGGCAGTTCCGG
+
FEFGGGGGGGGCEEGGGGCGGGGGGGGGGGGGGGGGFGFGFGGGGGGGGGFGGGGGGGDGGGGGEFGGGGGGGGGGGGDFGGGGD<<FFGGGGGGGEDGDGGFGCFF,EFGFFGGGGGGGGGGGGGGGGGGGDFEEEGFGFGEGGGDGGGGEEGGGGCDEEGGDEGFFFGGGGGGG:DFFDGGGGGGCCFGGF3:=@55C>:AC5AFGGGAGFAEA>A77AFF47FBDBF?BFF427<BF???:,82?0(8:A:2??9F?(2>AD>A<4)4?21<:BAFBF
@M02352:288:000000000-CKWC8:1:1101:8178:2125 2:N:0:TAGCGCTC+CCTGCATA
CAATCTTGCGATCGTACTCCCCAGGTGGGACACTTATCACTTTCGCTTAGTCACTTAGCTAATGCCAAACAACTAGTGTCCATCGTTTACGGCGTGGACTACCAGGGTATCTAATCCTGTTCGCTCCCCACGCTTTCGTCCATGAGCGTCAGTACATACGTAGTAGACTGCCTTCGCACTCGGTATTCTGTGTAATATCTATGCATTTCACCGCTACACTACACATTCTATCTACTTCCATATGACTCAAGTCAACCAGTATCAAAGGCAGTTCCATAGTT
+
GFGGGGGGGGGGGGGGGGGGGGGGGGGGGGGGGGGGGGGGGGGGGGGGGGGGGGGGGGGGGGGGGGGFGGGGGGGGGGGGFGGGGGGGGGGGGGGGGGGGGGGGGGGGGGGGGGGGGGGGGGGDGGGGGGGGGGGGGGGGGGGGGCFGGGDCFGFGGGGGGGGGFGDG;DFFFGGGGG55AFGGGGGGGFGGGFFEFFFGFGFGFFFGGGFCDDBA=?BE;F@AFFECCFFFFFCCEE@CECEFC<EC@E<C45?4@DA>A<)4<)60:7<B92=)9:)65
@M02352:288:000000000-CKWC8:1:1101:16571:2133 2:N:0:TAGCGCTC+ACTGCATA
CATTCTTGCGAACGTACTCCCCAGGTGGGTTACTTATCACTTTCGCTTGGCCACTCAGTACTTAATCGTACCAAACAGCTAGTAACCATCGTTTACGGCGTGGACTACCAGGGTATCTAATCCTGTTTGCTCCCCACGCTTTCGCACCTCAGCGTCAGTATCGAGCCAGTGAGCCGCCTTCGCCACTGGTGTTCCTCCAAATATCTACGAATTTCACCTCTACCCTTGGAATTCCACTCACCTCTCTCGAACTCAAGACCAGGAGTTTATAAGGAAGTTC
+
FGGGGGGGGGGGEGEFGGFGGGGGGGGGGGGGGGGGGGGGGGGGGGGGGEGGGGGGGGGGGGGGGGGGGGGGGGGGGGGGGGGGGGGGGGGGGGGGGGGGGGGGGGGGGGGGGGGGGGGGGGGGGGGGGGGGGGGGGDGGGGGGGGGGFFFGGGGGGGGGFGGFCFGGGGGGDGFDDDGEFGGGGGCFDC6?DCC4>FFCFFFFEFFGGGFGGFFFGFFF@FF+/;;<38@AFFE<).4254>?<?B?:0:?<2A94))816??B<:A92).))*(),-6
@M02352:288:000000000-CKWC8:1:1101:21696:2182 2:N:0:TAGCGCTC+ACTGCATA
CAGTCTTGCGACCGTACTCCCCAGGTGGGATACTTATCACTTTCGCTTAGTCACTGAACCGAAGTCCAACAACTAGTATCCATCGTTTACGGCGTGGACTACCAGGGTATCTAATCCTGTTCGCTCCCCACGCTTTCGTCCATGAGCGTCAGTACATACGTAGTAGACTGCCTTCGCAATCGGTATTCTGTGTAATATCTATGCATTTCACCGCTACACTACACATTCTATCTACTTCCATATGACTCAAGTCAACCAGTATCAAAGGCAGTTCCATAGTT
+
GGGGFGGGGGGGEGFFEGGGGGGGGGGGGGGGGGGGGGGGGGGGGGGGEGGGGGGGGGGGGGGGGGGGGGGGGGGGGGCFEGGGGGGGGGGGGGGGGGGGGGGGGGEFGGGGGGGGGGGGGGGDGFGGGGGGGDGGGGGGGGGGGGGGGGGGGGGGGGGGGGGGGGGGGGGGGGGGGGGFFGGGGGGGGGGGGFFEFFFGFFFGFFFFGGFGGFFEGFD<@FFFGGFG?ACFFFEEEEACFFFFFFFFFFFFFFAFF?FFFBFFFFFF?:0:AF=AFFFFA
@M02352:288:000000000-CKWC8:1:1101:14032:2187 2:N:0:TAGCGCTC+ACTGCATA
CATTCTTGCGACCGTACTCCCCAGGTGGGATACTTATCACTTTCGCTTAGTCACTGAGAATTAACCCAACAACTAGTATCCATCGTTTACGGCGTGGACTACCAGGGTATCTAATCCTGTTCGCTCCCCACGCTTTCGTCCATGAGCGTCAGTATATACGTAGTAGACTGCCTTCGCAATCGGTATTCTAAGTAATATCTATGCATTTCACCGCTACACTACTTATTCTATCTACTTCCGTATAACTCAAGTCACCCAGTATCAAAGGCAGTTCCATAGTT
+
GFFGFGGGGGCFGGGFGGGGGGGGGGGGGGGGGGGGGGGGGGGGGGGGGGFGGGGFGGFFCFGGGGGGGGGGGGGE<EFFCGGFGGCCFGGGCEFFG@FFFGGGFGDEFFGGGGGDFFG?EGGFD<C>=EEEG7FGGED6>8:DDGGGGGGGCFGFFGCCFE@EFC;;ECGGGGGGGDCAFGGEGGFFFGGGGE67AFF@BFF75BBCB7+09?28CA8<@)9:>C?FE7++;8CEECA;=((.767;AE<<4-)1.4>346A<<94???BB4A*<FABA5
@M02352:288:000000000-CKWC8:1:1101:16343:2302 2:N:0:TAGCGCTC+ACTGCATA
TAATCTTGCGACCGTACTCCCCAGGCGGAATGCTTAATCCGTTAGGTGTGTCACCGAACAGTATACTGCCCGACGACTGGCATTCATCGTTTACGGTGTGGACTACCAGGGTATCTAATCCTGTTTGCTCCCCACACTTTCGTACCTCAGCGTCAGTATCGAGCCAGTGAGCCGCCTTCGCCACTGGTGTTCCTCCAAATATCTACGAATTTCACCTCTACACTTGGAATTCCACTCACCTCTCTCGAACTCTAGACTGATAGTTTTGGAGGCAGTTCCAG
+
GGGGGGGGGGGGFGGGGGGGGGFEGGGGGGGGGGGGGFFFEGGGGGGGGGGGGGGGGGGGGGGGGGGGGGGGGGGGGGGGGGGGGGFGGGGGGGGGGGGGGGGGGGGGGGGGGGGGGAFGGDGGGGGGGGGGGGGGGGGGGEGGGGGGGGGGGGGCEFEGGGFDGGGGFCGGGGGDGDGFDD*:9CGGGGGFF<F(6AAC6:@CEF3CFC>D@FEF6A@EC6;FFG:<9?FFFFA47::<?158<?<FFF:<)65=AAF:9<49<A4(4023<::?F26<<
@M02352:288:000000000-CKWC8:1:1101:19672:2316 2:N:0:TAGCGCTC+ACTGCATA
TAATCTTGCGACCGTACTCCCCAGGCGGAATGCTTAATCCGTTAGGTGTGACACCAACAAGCATGCTTGCTGACGTCTGGCATTCATCGTTTACGGTGTGGACTACCAGGGTATCTAATCCTGTTTGCTCCCCACACTTTCGCACCTCAGCGTCAGTATCGAGCCAGTGAGCCGCCTTCGCCACTGGTGTTCCTCCGAATATCTACGAATTTCACCTCTACACTCGGAATTCCACTCACCTCCCTCGAACTCAAGACTAGGAGCTTACAAGGCAGTTCCAG
+
FFGAEFGGGGGGGEFFGGGGGEGEGGGGGGGGGGGGGGEFGGGGGGGGGGGGGGFFGGGGGGGGFDA?FFFGFGGFGFGGGGGGGGFGGGGGGGGGFGEEGGGGFFGGGGGFFGGFGGCFGEFGGGGGFGGGGGGDEFFG;C6EGEFFDEAGEGGGGFGG@FCEEGFGGAGFGG5DDGGFFGEGD?CC@CCFGEF:2?>C>DFGCFFGCCFFDFF4+54AFFF6CF@DF:??FF><B<F223((,.4:<?05>BF??)9?B?B(3444>),44<B76:AA2
@M02352:288:000000000-CKWC8:1:1101:16338:2320 2:N:0:TAGCGCTC+ACTGCATA
TAATCTTGCGACCGTACTCCCCAGGCGGAATGCTTAATCCGTTAGGTGTGTCACCGAACAGTATACTGCCCGACACCTGGCATGCATCGTGTACGGTGTGGACTACCCGGGTATCTAATCCTGTTTGCTCCCCACACTTTCGTACCTCAGCGTCAGTATCAAGCCAGTGAAACGCCCTCGCCACTGTGGTTCCTCCAACTATATACAACTTTCTCCTCTACACTTCGAATTCCACTCACCCCTCTCGAACTCTATACTGATAGTTTTGGAAGCAGTTCTAG
+
FG,FFGGGGGGGGGDGGGGGGGGGGGGGC+6EFGGGGC,CFGGGGAF<EF9FGGFEG+++C??,655,C664+7++49,,,,5,BF<,+9,=,9++BF?:4,4,:4,,4@F3+:EFA,A:;38?FG8D,E=:F,F:E8A36+5,@+,=,,,@644*5,7,3@,>*@::D9,,617/*;*/:7*:*,1,0=*+*);=36)0;C+@CC+**3+;7+7;<A;@>FD:>*,C()8/909)(,,((-417?(57((6:))16)*.))).564(,5).(4?26))).
@M02352:288:000000000-CKWC8:1:1101:13987:2328 2:N:0:TAGCGCTC+ACTGCATA
CAGTCTTGCGACCGTACTCCCCAGGTGGGATACTTATCACTTTCGCTTAGTCACTGAGCTAATGCCCAACAACTAGTATCCATCGTTTACGGCGTGGACTACCAGGGTATCTAATCCTGTTCGCTCCCCACGCTTTCGCATCTGAGTGTCAGTGTCTGTCCAGGGGGCCGCCTTCGCCACTGGTATTCCTTCAGATCTCTACGCATTTCACCGCTACACCTGAAATTCTACCCCCCTCTACAGCACTCTAGTTCACCAGTTTCAAATGCAGTTCCGAGGTT
+
FFGFFFGGGGGGGGEEGGGGGGGDGGGGGGGGGGGGGGGGGGGGGGGFGGGGGGGGGGGGGGGGGFGGGGGGGGGGGGFGGGGGGGGGGGGGGGGGGGGGGGGGGGGGGGGGGGGGGGGGGFGGGGGGGGGGGDFGGGGGGGGGGGFGGGGAEGAGGGG9DGGGGGGGCFEGGGGGGGCDFGEGGGGGFFFGGFFF@AFFFGADDEFGGGFCDF@FGFDF1??FGC:FFFFFFFF09?FFAAD>7?>B>B2.)::=>?F<<DFDFA><AFFFFFF?)47B0
@M02352:288:000000000-CKWC8:1:1101:12775:2337 2:N:0:TAGCGCTC+ACTGCATA
CATTCTTGCGAACGTACTCCCCAGGTGGGTCACTTATCACTTTCGCTTAGCCACTCAAACCGAAGTTCGAACAGCTAGTGACCATCGTTTACGGCGTGGACTACCAGGGTATCTAATCCTGTTCGCTCCCCACGCTTTCGTCCATCAGTGTCAGTTGATTATTAGTGATCTGCCTTCGCAATTGGTATTCTATGTAATATCTATGCATTTCACCGCTACACTACATATTCTAACCACTTCATAATAACTCAAGACAACCAGTATCAAAGGCAATTTTACCG
+
GGFGGGGGGGGGGGGGGGGG@FGFGGGGGGGGGGGGGGGGGGGGGGGGGGGGGGGGGGGGGGGGGGGGGGGGGGGGGGGGGGGGGGGGGGGGGGCFGGGGGGGGGGGGGGGGGGGGGGGGGGGGGEGGEFEFFEGGGGGGGGGGCGGGGGGGGCGFFGGGGGGGGGGGGEGGGGGGGGDBFCD?FGFGGGFGGFFFF>FGFGFGFFFGGGFFCFDFEB9@@FEFGGF7CFCFFBFEF@FEFEFFFFFE9<AF<AFF@?FFB<AAFFFAD<F?BFFF?A>A1
@M02352:288:000000000-CKWC8:1:1101:7411:2345 2:N:0:TAGCGCTC+ACTGCATA
CAATCTTGCGATCGTACTCCCCAGGTGGGACACTTATCACTTTCGCTTAGTCACTTAGCTAATGCCAAACAACTAGTGTCCATCGTTTACGGCGTGGACTACCAGGGTATCTAATCCTGTTCGCTCCCCACGCTTTCGTCCATGAGCGTCAGTACATACGTAGTAGACTGCCTTCGCAATCGGTATTCTGTGTAATATCTATGCATTTCACCGCTACACTACACATTCTATCTACTTCCATATGACTCAAGTCAACCAGTATCAAAGGCAGTTCCATAGTT
+
<,F@FEFCFEEF@FGGGGGGGFG6CFCCE8C@FGGGGGGGGGGGGG,BCFEGG9FGGGGEFGGGFGFGGGGG?FGGGFGGGGGGGGFGGGGGGC>CE@FFFCGGGGCB<=B<E?FFGGGGGGGCCA7E>EGGG7FFGGFEGCEEGGGGGGCC3C=DCADF9:EBGCGAF7,,@ECGD7CAA>EE>FEFFFE:FEAEE>FDCGFGEFFCDFFCDD@FGFB@;F@FDGEGEAFFAFCEFEE46?3??>?95./<CC?B@3).;14)<AA??:1444BA?>?D4
@M02352:288:000000000-CKWC8:1:1101:13853:2351 2:N:0:TAGCGCTC+ACTGCATA
CATTCTTGCGAACGTACTCCCCAGGTGGGTCACTTATCACTTTCGCTTAGCCACTCAAACCGAAGTTCGAACAGCTAGTGACCATCGTTTACGGCGTGGACTACCGGGGTATCTAATCCCGTTCGCTCCCCACGCTTTCGTCCATGAGCGTCAGTATATACGTAGTAGACTGCCTTCGCAATCGGTATTCTAAGTAATATCTATGCATTTCACCGCTACACTACACATTCTATCTACTTCCATATGACTCAAGTCAACCAGTATCAAAGGCAGTTCCATAG
+
GGGFGGGGGGGGGGDFGGGGGGGGGGGGGGGGGGGGGGGGGGGGGGGGGGGGGGGGGGGGGGGCGGGGGGGGGGGGGGGGGGGGGGGGGGGGGGGGGGGGGGGGGGGGGGGGGGGGGGGGGGGGGGGGGGGGGGGGGGGGGGGGFFGGGGGGGGGGGGFGGGGGGEGFFGGGGGGGGGGEFGGGGGFGGGFGGCFFEFFGFGFGFFFGGGFGGFDAEBFFFFFFGG?F>==FFFDFFAFFBF>4<6A99<2:<><FBFF:34).<AFFF?BF0,=AF<A>)
@M02352:288:000000000-CKWC8:1:1101:19014:2373 2:N:0:TAGCGCTC+ACTGCATA
CAATCTTGCGATCGTACTCCCCAGGTGGGACACTTATCACTTTCGCTTAGTCACTTAGCTAATGCCAAACAACTAGTGTCCATCGTTTACGGCGTGGACTACCAGGGTATCTAATCCTGTTCGCTCCCCACGCTTTCGTCCATGAGCGTCAGTACATACGTAGTAGACTGCCTTCGCAATCGGTATTCTGTGTAATATCTATGCATTTCACCGCTACACTACACATTCTATCTACTTCCATATGACTCAAGTCAACCAGTATCAAAGGCAGTTCCATAGTT
+
GFGGFGGGGGGCDEFFGGGGGGGGFGFFGGGGGGGGGGGGGGGGGGGGGGGGGGGGGGGGGGGGGGGGGFGGGGGGGGGGGGGGGGGGFFGGGGGGGGGGGFGGGGGGGGGGGGGGGGGGGGGGGGGGGFG@FCGGGGGGGGFF9FCGGGGDGGGGGGGGGGGGGGGGG7:EFFG>DDDEFGGGGCFFGGGGGFFE?ACFFGFCEFFGGGFCGFFE=FDFEAFFGGFGFFFFFFFEFFE<CC5CCEFFFF<EFFFFFFF>DFFFBAFFFB?F226<FB?A>
@M02352:288:000000000-CKWC8:1:1101:21102:2463 2:N:0:TAGCGCTC+ACTGCATA
CAGTCTTGCGACCGTACTCCCCAGGTGGGATACTTATCACTTTCGCTTAGTCACTGAGTCGAAACCCAACAACTAGTATCCATCGTTTACGGCGTGGACTACCAGGGTATCTAATCCTGTTTGCTCCCCACACTTTCGCACCTCAGCGTCAGTATCGAGCCAGTGAGCCGCCTTCGCCACTGGTGTTCCTCCGAATATCTACGAATTTCACCTCTACACTCGGAATTCCACTCACCTCTCTCGAACTCTAGACTGATAGTTTTGGAGGCAGTTCCAGGGTT
+
GGGGFGGGGGGFEFEDGFFGFFGGFFGGGGGGGGGGGGGGGGGGGGGGGGGGGGGGGGGGGGGGGGGGGGGGGGGGGGGGGGGGGGGGGGGGEGGGGGGGGGFGEGGGGGGGGGGGGGGGGGGGFGGGGFGGGGGGGGGGGGFGGGGGGGECEFGFGGGGGGGGGCFFGGGDEDFGGDGFFGG7CFCEGGGGGFFFFFFGFCFG@F>DCEC:CFFFGFF>@F@3CGFGFFFF?)8?F<BF??BB?FFBFFF99<?):AFA<<AF>F?B?:0(6)/5=13?(
@M02352:288:000000000-CKWC8:1:1101:9598:2522 2:N:0:TAGCGCTC+ACTGCATA
CAATCTTGCGATCGTACTCCCCAGGTGGGACACTTATCACTTTCGCTTAGTCACTTAGCTAATGCCAAACAACTAGTGTCCATCGTTTACGGCGTGGACTACCAGGGTATCTAATCCTGTTCGCTACCCACGCTTTCGTACATTAGCGTCAGTTATGGTCCAGTAAGCTGCCTTCGCTATCGGTGTTCTTTATAATATCTATGCATTTCACCGCTACATTATAAATTCCGCTTACCCCTACCATACTCAAGAATAACAGTTTCAAAGGCAGTTCTACAGTT
+
GFGGGGGGGGGGGGGGGGGGGGGGGGGGCGGGGGGGGGGGGGGGGGGGGGGGGGGGGGGGGGGGGGGGGGGGGGGGGGGGGGGGGGGGGGGGGGGGGGGGGGGGFGGGGGGGGGGGGGGGGGGGGGGGGGGGGGGGGGGGGGGGGFGGGGGGGGGGGGGGFFFF;FGFGGGCDGGGGGGFFGGGDGGGGGGGGFFFFFFFFCFGEFFGGGACDFFFGFFC<6CF:7<>CABEFFFFFDFFFFE)),)7<;@A:9<FDFF<>D2<<A>?FF:16>F<FF>><
@M02352:288:000000000-CKWC8:1:1101:7886:2650 2:N:0:TAGCGCTC+ACTGCATA
CATTCTTGCGAACGTACTCCCCAGGTGGGTCACTTATCACTTTCGCTTAGCCACTCAAACCGAAGTTCGAACAGCTAGTGACCATCGTTTACGGCGTGGACTACCGGGGTATCTAATCCCGTTCGCTCCCCCCGCTTTCGTCCATCAGTGTCAGTTGATTATTAGTGATCTGCCTTCGCAATTGGTTTTCTATGTAATATCTATGCATTTCACCGCTACACTACATATTCCGCCCACTTCACCATAACTCAAGACCGCCAGTATCAAAGGCAGTTCTACGG
+
DFAAFFGGGG7CFGGGGGGGGGGGGGGGGGFGGGGGGGCE<FG9FEGG,FGGGGGFGGAEEE@F7D<F@,FFCFG@C@F9FFGEEA=FGGDA:BF@FCECFBFGGCCFGGC@F,7EDBFGDFFBCDEGGGE+>+@+@;,:FG:*3E,4EE,2,<=DC;@@CFEGFGGCFCC9DFGGF<5/)91<F4*<C?+:CCF)1@:+1:AFEAAGCF6CDF?B8>>85:3;<7:CAF?)757?F:<?>)582<22-4)(,51541<042-6<<<>A(,.(4/)*))4(
@M02352:288:000000000-CKWC8:1:1101:19176:2692 2:N:0:TAGCGCTC+ACTGCATA
CAGTCTTGCGACCGTACTCCCCAGGTGGGATACTTATCACTTTCGCTTAGTCACTGAGAATTAACCCAACAACTAGTATCCATCGTTTACGGCGTGGACTACCAGGGTATCTAATCCTGTTCGCTCCCCACGGTTTCGTCCATGAGCGTCAGTATATACGTAGTAGACTGCCTTCGCAATCGGTATTCTAAGTAATATCTATGCATTTCACCGCTACACTACTTATTCTATCTACTTCCGTATAACTCAAGTCAACCAGTATCAAAGGCAGTTCCATAGTT
+
GGGGFGGGGGGGGGGGGGGGGGGGGGGGGGGGGGGGGGGGGGGGGGGGGGGGGGGGGGGGGGGGGGGGGGGGGGGGGGGGGGGGGGGGGGGGGGGGGGGGGGGGGGGGGGGGGGGGGGGGGGGGGGGGGGGGGGGGGGGGGGGGGGGGGGGGGGGGFGGGFFFGGFGGGGGGGGGGGGGDFGGGGGGGGGCFGFFFFFFGFGCGEFFGGGFGGFFFGFFFFFCFGGFGFFFFFFFC7;A<@FFFFE<EAE4<4.<F:<5<5:AD<>>F::03:98AFF:<<
@M02352:288:000000000-CKWC8:1:1101:14923:2698 2:N:0:TAGCGCTC+ACTGCATA
CATTCTTGCGAACGTACTCCCCAGGTGGGATACTTATCACTTTCGCTTAGCCACTGAACCGAAGTCCAACAGCTAGTATCCATCGTTTACGGCGTAGACTACCGGGGTATCTAATCCCGTTCGCTACCTACGCTTTCGTCCATCAGTGTCAATCGATTATTAGTAATCTGCCTTCGCAATTGGTATTCTATGTAATATCTATGCATTTCACCGCTACACTACATATTCTAACTACTTCATAATGATTCAAGATAACCAGTATCAAAGGCAATTCTACAGTT
+
GGGGGGGGGGGGGEGGGGGGGGGGGGGGGGGGGGGGGGGGGGGGGGGGGGGGGGGGGGGGGGGGGGGGGGGGGGGGGGGGGGGGGGGGGGGGGGGEEGGGGGGGGGGGGGGGGGGGDFDGGGGGGGGGGGGGGGGGGGGGGGGGGGGGGGGGGGGGGGGGGGGGGGFGGGGGGGGGGGGFFFGGGGGGGGGGGFFFFFFGFGFFFFFGGGFFGD>BGFFCEFFFGGEFFFFFFFEFEEFFFFFFFFFFFEFFEFAFFF@AFAFFFFFFFBFFAF?<F40<6
@M02352:288:000000000-CKWC8:1:1101:12684:2719 2:N:0:TAGCGCTC+ACTGCATA
CAATCTTGCGATCGTACTCCCCAGGTGGGACACTTATCACTTTCGCTTAGTCACTGAGCTAATGCCCAACAACTCGTATCCATCGTTTACAGCGTGGACTACCAGGGTATCTAATCCTGTTCGCTCCCCACGCTTTCGTCCATGAGCGTCAGTATATACGTAGTAGACTGCCTTCGCAATCGGTATTCTAAGTAATCTCTATGCATTTCACCGCTACACTACTTATTCTATCTACTTCCGTATAACTCAAGTCAACCAGTATCAAAGGCAGTTCCATAGTT
+
F<F9@FFEFGGGGGGGFEFG,6F@CF<@C<FFGAF9EFGGGGDFCFGFC@FAFFEGDFGGFFGFFGGGGGGGGG,BFGFGE<CFGGFFGGGGGGGGGDFGGGGGGDGGFDGGCFGGCEGFFGGG7EFFBFEEGGGGGGGGGGDADGFGGGGGGGGGGGGGGGFEFFGGGCGFF7CFGGDFFGDEDFGFGFGCFFFFEAFGFGFGFFF>FGFDDF@EGFFF=6>FGGCCEFCFFFFE??;?=<@@EEFFFF<5;??A8<5>3?CC)3>0:::2-61<FA26.
@M02352:288:000000000-CKWC8:1:1101:10338:2736 2:N:0:TAGCGCTC+ACTGCATA
CATTCTTGCGAACGTACTCCCCAGGTGGGTCACTTATCACTTTCGCTTAGCCACTCAAACCGAAGTTCGAACAGCTAGTGACCATCGTTTACGGCGTGGACTACCAGGGTATCTAATCCTGTTCGATCCCCACGCTTTCGTCCATCAGTGTCAGTATCTTATTAGTGATCTGCCTTCGCAATTGGTATTCTTTGTAATATCTATGCATTTCACCGCTACACTACATATTCTAACCACTTCATACTAACTCAAGACAACCAGTATCAAAGGCAATTTTACCG
+
GG,6,CFGGB+8@FFFGGGGGGGGGGGGC@,CFFGGEC@FGGGGGGGGFGGGFGG8FF@A,@@FB,CFCFGGGGGDGGGGCAEGCFGGGGGGCFEGGGGGGGGGGGGGGGGGGGGGGGGGGGG9F,A,@BFFGDGGGGGG=8@EFGGGGGGGFFG,3,33,,3@FGGG9@EFGGGFFGGDDD,@F:,>DFF++:FAAFCGFFFDEFFGCGFGGFDFGFBFF85A<79:CF+81;;@@;EE)97/))1.9EEE@E@F@@FB?AA<44A24?0::266B>A),
@M02352:288:000000000-CKWC8:1:1101:23866:2817 2:N:0:TCGCGCTC+ACTACATA
CATTCTTGCGACCGTACTCCCCAGGTGGCTCACTTATCACTTTCGCTTCGCCACTCACACCGTAGATCGCCCAGCTAGTGACCATCGTTTACTGCGTGGCCTACCAGCGTATCTAATCCTGTTCTCTCCCCCCCCTTTCGTCCCTCCGTGTCCGTCCATTATTATTGATCTGCCTTCGCAATCGGTATTCTTTGTACTCTCTATGCATTTCCTCCCTTCCCTAACCTTTCTACCCACTTCCTCATGCATCACGCTTACCAGGCTCCAATGCATTTCTACAT
+
<EAFGGGGGGG:CFGGGGGGGGGGG;CD,,C,CFGF9E,C<FFFEGGC,@CFGGCGG,,,6@6,8,C?9,,B8,6,C,:5,,E=FF:=AB,5,5,+CF++4CA,EA=,844BAFD=48@E9F,@,,CE8>@+C+@@DAF>F6@+>C+3@*5:3AE,4*@;D9D,,3,,2;C,?E2=F*/))*>**4,=E99+:61*1@8@6CFF?AA7@9;++1(.3+(((+..2;)*)1++1;2237AF2)42<)))6)5<((,)()06)(((((.()((5)-8<F4:))
@M02352:288:000000000-CKWC8:1:1101:14096:2836 2:N:0:TAGCGCTC+ACTGCATA
CAGTCTTGCGACCGTACTCCCCAGGTGGGATACTTATCACTTTCGCTTAGTCACTGAGAATTAACCCAACAACTAGTATCCATCGTTTACGGCGTGGACTACCAGGGTATCTAATCCTGTTCGCTCCCCACGCTTTCGTCCATGAGCGTCAGTATATACGTAGTAGACTGCCTTCGCAATCGGTATTCTAAGTAATATCTATGCATTTCACCGCTACACTACTTATTCTATCTACTTCCGTATAACTCAAGTCAACCAGTATCAAAGGCAGTTCCATAGTT
+
GGGGGGGGGGGGGGGGGGGGGGGEGGGGGGGGGGGGGGGGGGGGGGGGGGGGGGGGGCGGGGGGGGGGGGGGGGGGGGGGGGGGGGGGGGGGGGGGGGGGGGGGGGGGGGGGGGGFFGGGGGGGGGGGGGGGGG>FGGGGGGGGGFGGGGGGGAFGGGGGGGGGGGGGGGGGGGGGGGGDFGGGGGGGGGGGGFFFFACGFGFGFFFGGGFDGFFFGFFFFFFFGGFGFFFFFFFFFCA?FFFFFFCEF??FFFFFFFFA2<ADBFF:6::?A26A?<7>>
@M02352:288:000000000-CKWC8:1:1101:24895:2876 2:N:0:TAGCGCTC+ACTGCATA
CAGTCTTGCGACCGTACTCCCCAGGTGGGATACTTATCACTTTCGCTTAGTCACTGAGAATTAACCCAACAACTAGTATCCATCGTTTACGGCGTGGACTACCAGGGTATCTAATCCTGTTCGCTCCCCACGCTTTCGTCCATGAGCGTCAGTATATACGTAGTAGACTGCCTTCGCAATCGGTATTCTAAGTACTCTCTATGCATTTCACCGCTACACTACTTATTCTATCTACTTCAGTATAACTCAAGTCAACCAGTATCAAAGGCAGTTCCATAGTT
+
GFFG@@FDGG7CFFFGEFFCEEGFGGGGG?<EFFFGGFFFFGGGGGEGGGFCEGDGGGGGGGGGDGFEFGFFCFFGGGGGGFGG,FFGGGGCEGGGGGGGGGGGDCFFGEFCDEFG9,<FGFEGCGGG>EG:BCGCGGGGCEFF9DFGEGCEGCCDACFFGFFEFGGDC7EFF<5@DD9BFG5EDGGGG7D>FC+9*+;?FGFGFFFGG9BFGF9>EA@FEF<=@C?@C8CFFF>99E)).)/)97;)7;@EC9>B:?FFF<2AB<203(,46<FAFFFB<
@M02352:288:000000000-CKWC8:1:1101:12746:2888 2:N:0:TAGCGCTC+ACTGCATA
CATTCTTGCGAACGTACTCCCCAGGTGGGATACTTATCACTTTCGCTTGGCCGCCCAGGCCTCAAGGACCCGGACAGCTAGTATCCATCGTTTACGGCGTGGACTACCAGGGTATCTAATCCTGTTCGCTCCCCACGCTTTCGTCCATCAGCGTCAGTATATGGTTAGTCAGCTGCCTTCGCAATCGGTGTTCTATGTAATATCTATGCATTTCACCGCTACACTACATATTCCGCCAACTTCATCATAACTCAAGACGACCAGTATACAAGGCAATTCTA
+
GGGGGGGGGGGGGGGFGGGGGEGGFFGGGGGGGFGGGGGGGGGGGGGGGGGGEGGGGDGGGGGGGGFGGGGGGGGGGGGEGGFGGGGGGGGGGFGEEGFGDGGGGGGGGGGGGGFF9FFEDFFFGGGGGEGGGGGGGGGGGGDF+@E@9,,@8@EDEC;FF@FCGGGGG@FGGGGGGGGFFDE5*47C**/:DEFCEFAGFGFGFFF7:C6CFAEFGF699EEF7*5C)=FF?F7?<(1:144.).<A<B?ABD:/44@>;B>0<A))).)42?F2?4>46
@M02352:288:000000000-CKWC8:1:1101:15319:2904 2:N:0:TAGCGCTC+ACTGCATA
TAGTCTTGCGACCGTACTGCCCAGGCGGAGTACTTAATGCGTTAGCTGCGTCTCTGAGGGGGTCAATACCCCCAAAAACTAGTACTCATCGTTTACGGCGTGGACTACCAGGGTATCTAATCCTGTTTGCTCCCCACGCTTTCGCGCCTCAGCGTCAATACTTGTCCAGGTCGGCGCCTTCGCCACTGGTGTTCCTTCACATCTCTACGGATTTTACCCCTACACGTGAAATTCCCCAACCCTCTCCAAGATTCTAGACTGATAGTTTCGGACGCAGTTC
+
FGGGFGGGGGGGGDFGGG,EEGGGGFGGGGGGGGGGGGGGGGGGGGGGGGFGDGGGGGGGGDGGGGGGGGGGGGGGGFGGGGGGGGGGGGGGGGGGEGGGGGGGGGGGGGGGGGGGGGGGGGGGGGGGGGGGGGGGGDGGGGGGGGGGGGGGGGEGCGFFFGGF?GGGGGGGGGGGGGGFFGGGGGGGGGGGGDFAAF*07CF*:FFGGC@5*?2=GF?FFFF@FD?*(76BFFFF?B:0(48:1?BA:D??>BA?6<FDF2)<A446)(7?B>@>B?26
@M02352:288:000000000-CKWC8:1:1101:8809:2930 2:N:0:TAGCGCTC+ACTGCATA
CAGTCTTGCGACCGTACTCCCCAGGTGGGATACTTATCACTTTCGCTTAGTCACTGAGTATAAACCCAACAACTAGTATCCATCGTTTACGGCGTGGACTACCAGGGTATCTAATCCTGTTCGCTCCCCACGCTTTCGTCCATGAGCGTCAGTATATACGTAGTAGACTGCCTTCGCAATCGGTATTCTAAGTAATCTCTATGCATTTCACCGCTCCACTACTTATTCTATCTACTTCCGTATAACTCAAGTCAACCAGTATCAAAGGCAGTTCAATAGTT
+
GGGEFGGGFGEGGGEDFGFGGEG@EGGGEFGFGGGGGGGGGGGEFGGG7FCFGGGGGGGGGGGGGFGGGEGGGFGGGGCAFGGGGGGGGGGGGDFGGGGGGGGGGFGGGGGGGFGGGGFGFGGGGGGCEFGGGGGFFCFGGGGGC=DDGEGGGEFGGE@BECGGGFFFGFGGCFF7DGC4*;=E>FFFFFGFGFFF?FFFFF8888>C@:+*/:()3;;?@A;=CG3:77ACFFCCE?<@@;@8CCCAF()6>ABF:?:)6:A<)4<0((,4>B*-=AF4)
@M02352:288:000000000-CKWC8:1:1101:16215:2968 2:N:0:TAGCGCTC+ACTGCATA
CAGTCTTGCGACCGTACTCCCCAGGTGGGATACTTATCACTTTCGCTTAGTCACTGAGTCGAAACCCAACAACTAGTATCCATCGTTTACGGCGTGGACTACCAGGGTATCTAATCCTGTTCGCTCCCCACGCTTTCGTCCATGAGCGTCAGTATATACGTAGTAGACTGCCTTCGCAATCGGTATTCTAAGTAATATCTATGCATTTCACCGCTACACTACTTATTCTATCTACTTCCGTATAACTCAAGTCAACCAGTATCAAAGGCAGTTCCATCGTT
+
GGGFFGGGGGGGGGGGGGGGGGGGGGGGGGGGGGGGGGGGGGGGGGGGGGFGGGGGGGGGGGGGGGGGGGGGGGGGGGGGGGGGGGGGGGGGDFGGGGGGGGGGGGGGGGGGGGGGGGGGGGGF@EGGGGGGGDGFGGGDEGGFGGGGGEEGGGGGGGGGGGGEFGGGGGGGGGGGGDCAFGGGGGGGFGGGGFFFFFFGFGFGEFFGCGF>DD@DGF@EEF3@>CE=3AFCCF<CEFE047;8ECE)<B?>AF4=?<FDFFF:A6<7(4<BFB?4B>B?2
@M02352:288:000000000-CKWC8:1:1101:24438:3032 2:N:0:TAGCGCTC+ACTGCATA
CAGTCTTGCGACCGTACTCCCCAGGTGGGATACTTATCACTTTCGCTTAGTCACTGAGAATTAACCCAACAACTAGTATCCATCGTTTACAGCGTGGACTACCAGGGTATCTAATCCTGTTCGCTCCCCACGCTTTCGTCCATGAGCGTCAGTATATACGTAGTAGACTGCCTTCGCAATCGGTATTCTAAGTACTATCTATGCATTTCACAGCTACACTACCTCTTCTAACTCCTTCATAATCACTCAAGACAACCAGTATCAAAGGCAATTTTCCAGTT
+
GGGG9FGGGGGD@FFFCFFGGGGGFFGGGGGGGGGGFFCFFGGGGGGGGGFGGGGC,CCCFEGG9F<7<FGFFFFGCFFDGGEF7FFG?FGGG>FCEGDGGGFGGDEGGGGGFFE,EFFFGEF@@FCFGGE@@CCDG>D8C8DA,@=+1+=CD8EDDCG,@:7C,37EDD@FFGCFGGGF57CE45C:2:,=DE64>6B76=+;8A@@:CF4+678915C(6(9*;8CCA78+2)/7>8CC))/9()/6;<8@;;FD@A;C?CCF))2:((2<<7)/)).6
@M02352:288:000000000-CKWC8:1:1101:24434:3049 2:N:0:TAGCGCTC+ACTGCATA
CAGTCTTGCGACCGTACTCCCCAGGTGGGATACTTATCACTTTCGCTTAGTCACTGAGAATTAACCCAACAACTAGTATCCATCGTTTACAGCGTGGACTACCAGGGTATCTAATCCTGTTCGCTCCCCACGCTTTCGTCCATGAGCGTCAGTATATACGTAGTAGACTGCCTTCGCAATCGGTATTCTAAGTAATATCTATGCATTTCACCGCTACACTACATATTCTAACCACTTCATAATAACTCAAGACAACCAGTATAAAAGGCAATTTTACCGTT
+
GGGGFGGGGGGGEGGGGGGFGGGGGFGGGGGGGGGFGGGGGGGGGGCGGFFGGGGGGGGGGGFEFGGGGGGGGGGFGGDGGFGGGGGGGGGGFEGGGGGFGGFFFGGGGGGCFGGFGGGGGGGG>FFGGGGGGGGGGGGGGEGEF8FGGGGGDGGGGGGGGGGGGGGGGGGGGGGFCDGFFGGGGGGGCGGGGEFEFBFGFGA+*1BFCFF?GD95=F=>BFFFGGFFFFFFFFFE@FFFFCC?C@44<1<<;88A(27.-5))65:?0<:?BFFAFF(48
@M02352:288:000000000-CKWC8:1:1101:12953:3226 2:N:0:TAGCGCTC+ACTGCATA
CAATCTTGCGATCGTACTCCCCAGGTGGGACACTTATTACTTTCGCTTAGTCACTTAGCTAATGCCAAACAACTAGTGTCCATCGTTTACGTCGTGGACTACCAGGGTATCTAATCCTGTTTGCTTCCCACACTCTCGCACCCCAGCGTCAGTATCGAGCCAGTGAGCCGCCTTCGCCACTGGTGTTCCTTCGTATATATACGAATTTCACCTCTACACTCGCAATTCCCCTTACCTCTCTCGAACTCACTACCAGGAGTCTACAAGGCAGTCACGGGATG
+
GAFGGEDFF@BDFGGGGGGGGGGGGGGC:B,6EFGGC,CFFGGFGGGF:@CFFG<EEFAE<,EEEDEG8FC<CFC9FCEEFFGB?FGGG,4,:CFC@EG<<E@A,::=F,5AEAA,,CBBCEF<F,5E4>E:FA,AE8C4B=+++3,0@==>ECAC+D+BB:8>,8<,,CEE8+3*3095*2,2079:2:,=3)/:3+++3232(2)=7,8*8638FF=@@5(0)*):)*;=5)6=33)6)/,.,:693())5()/2().(..26,51(.8(()*(0((-(
@M02352:288:000000000-CKWC8:1:1101:16163:3423 2:N:0:TAGCGCTC+ACTGCATA
TAATCTTGCGACCGTACTCCCCAGGCGGAATGCTTAATCCGTTAGGTGTGACACCGAAGGGCAAGCCCCCCGACGTCTGGCATTCATCGTTTACGGTGTGGACTACCAGGGTATCTAATCCTGTTTGCTCCCCACACTTTCGTACCTCAGCGTCAGTATCGAGCCAGTGAGCCGCCTTCGCCACTGGTGTTCCTCCAACTATCTACGAATTTCACCTCTACACTTGGAATTCCACTCACCTCTCTCGAACTCAAGACCAGGAGTTTATAAGGCAGTTCCAG
+
FEGGGGGGGGGGGECFGGGGGGG@FGGGGGGGGGGGGGGGGGGGGGGGGGGGGGGGGGDGGGGGGGDGGGGGGGGGGGGGGGGGGGDGGDFGGGGGGGGGEGGGGGGGGGGFGGGGGGGGGGGDFGGGGGGGGGGGGGGCGGGGG>DGGGGGEGGGGGGGGGGGGGGGGFGCFCC<CCGFFGGGCGGFGFEFC7FDFF45F@AC?FFGGC5CFFFF6<2AFFFFCCBGAF@FFFF>0:7:71),).4:BB<2232?B?F?:022(<>:<4>2:7D:4))6<
@M02352:288:000000000-CKWC8:1:1101:19968:3471 2:N:0:TAGCGCTC+ACTGCATA
CAGTCTTGCGACCGTACTCCCCAGGTGGGATACTTATCACTTTCGCTTAGTCACTGAGCTAATGCCCAACAACTAGTATCCATCGTTTACGGCGTGGACTACCAGGGTATCTAATCCTGTTCGCTCCCCACGCTTTCGTCCATGAGCGTCAGTATATACGTAGTAGACTGCCTTCGCAATCGGTATTCTAAGTAATCTCTATGCATTTCACCGCTACACTACTTATTCTATCTACTTCCGTATAACTCAAGTCAACCAGTATCAAAGGCAGTTCCATAGTT
+
FFG<CFGGGGGGGGGFGGGGGGGCEGGGGGFFGGGGGGGGGGGGGGGGGGFGGGGGDGGGGGGGGGGGGGGGGGGGGGGGGGGGGGFFGGGGGGGGGGGGGGFGGGGFGFGGGGGGGGGGGGGGGEGGGFGGGGGCGGGDGGGGFGDDGGGGCFGGFGGGGFGGFGGGFGGGGFFGGGGFFGEGGGGGGGFGGFFEFFFGFGFGEF6DFGFFGD=BEFFEFFCFGGFFCFFFFFFFFF8;;?DFFCCA@;<CEFAFF67><2>BDF2:61:3<>F4@B:<4
@M02352:288:000000000-CKWC8:1:1101:10919:3480 2:N:0:TAGCGCTC+ACTGCATA
TAATCTTGCGACCGTACTCCCCAGGCGGAATGCTTAATCCGTTAGGTGTGACACCAAAGGGCAAGCCCCCTGACGTCTGGCATTCATCGTTTACGGTGTGGACTACCAGGGTATCTAATCCTGTTTGCTCCCCACACTTTCGTACCTCAGCGTCAGTATCGAGCCAGTGAGCCGCCTTCGCCACCGGTGTTCCTGATGATATCAACGCATTTCACCGCTCCACCATCAGTTCCGCTTACCCCTGTCTTCCTCAAGCCTTGTGGTTTGAAATGCAGTTCCAT
+
FGGFFGGGGGGGGGGGGGGGGGGDGGGGGGGGGGGGGFFCGGGGGGGGGGGGGGGGGGGGGGGGGGGGGGGGGGGGGGGGGGGGGGGGGGGGGGGGGGGGGGGGGGGGGGGGGGGGGGGGGGGGGGGGGGGGGGGGGGGGGGGGGGFGGGGGGGGGGGGGGGGGGFGGGGGGGGGGGGGFFGGGGGGGGGGGGCF<3=FGFGFGFFFGGGFGGFFFGDFF>F?FGGBGFFFFFFFBBBF?FFFFDFDABA2AA:)=:?F74)4::?6A<49>AA49FA2>6
@M02352:288:000000000-CKWC8:1:1101:22121:3488 2:N:0:TAGCGCTC+ACTGCATA
CATTCTTGCGAACGTACTCCCCAGGTGGGATACTTATCACTTTCGCTTGGCCGCGCAGACCGAAGTCCACACAGCTAGTATCCATCGTTTACGGCGTGGACTACCAGGGTATCTAATCCTGTTCGCTACCCACGCTTTCGTCCATCAGCGTCAATACATTGTTAGTGATCTGCCTTCGCAATCGGTATTCTATGTAATATCTATGCATTTCACCGCTACACTACATATTCTAACCACTTCACAATGATTCAAGACCGCCAGTATCACAGGCAGTGCTACGG
+
GGFGGGGGGGGEFDFGGGGGGGGGGGGGGGGGGGGGGGFGGGGGGGGGGGGGGGGGGGGGGGDGGGGGGGGGGGGGGGGGFGGGGGCGGGGGGDFFGGGGGGGGGGGGGGEGFGFFGGGEFGGGFEFGGGGCGEGEGFGGGGGGGGGCFGGGGCC@@DFGCCGGFGGGGGG9DEGF=FGFFGGG475CGFGGGFFEECFDFFFGEFFGGGFFGF?>=56<DFF44:AGFF6@4BB<:?AF25<<A-)6<DF)-8:>>BDF0))64<<A<?F0:,)66)-38
@M02352:288:000000000-CKWC8:1:1101:10085:3528 2:N:0:TAGCGCTC+ACTGCATA
CATTCTTGCGAACGTACTCCCCAGGTGGGATACTTATCACTTTCGCTTAGCCACTCAATCCGAAGATCGAACAGCTAGTATCCATCGTTTACGGCGTGGACTACCAGGGTATCTAATCCTGTTCGCTCCCCACGCTTTCGTCCCTCAGCGTCAATATATTGTTAGTGATCTGCCTTCGCAATCGGTATTCTAAGTAATATCTATGCATTTCACCGCTACACTACTTATTCTAACCACTTCACAATAATTCAAGACAACCAGTACCAATGGCAATTCTATGG
+
EFGGGGGGGGGGGGDFGGGGGGGGGGGGGGGGGGGGGGGGGGGGGGGGGGGGGGEGGGGGGGGGGGGGGGGGGGGGGGGGGGGGGGGGGGGGGEGGGGGGGGGGGGGGGGGGGGGGGGGCGGGGGGGGGGGFGDGGGGFGGGG8,8DFFGGGGGGGGGGGGGGGGFGGGFGFGGGGGGC>DGGGGGGGGGGC7<:CFC>:>FFGFFFGGGFGGFFB?>FEFFE6D7):CFFF6A2)(6;@E8)78<@?<3?5<F<FFFB?0644)<2>B8??B?44*4)4,
@M02352:288:000000000-CKWC8:1:1101:18249:3558 2:N:0:TAGCGCTC+ACTGCATA
CAATCTTGCGATCGTACTCCCCAGGTGGGATACTTATCACTTTCGCTTAGCCACTCAGATAAATCCGAACAGCTAGTATCCATCGTTTACGGCGTGGACTACCAGGGTATCTAATCCTGTTCGCTCCCCACGCTTTCGTCCCTTAGCGTCAATATATTATTAGTGATCTGCCTTCGCAATTGGTATTCTATGTAATCTCTAAGCATTTCACCGCTACACTACATATTCTAACCACTTCATAATAACTCAAGACAACCAGTATCAAAGGCAATTTTACCGTT
+
GFGGGGGGGGGDFFGEFGGGGGGGGGGGGGGGGFGGGGGGGGGGGGGGGGGGGGFGGGGGGGGGGGGGGGGGGGGGGGGGGGGGGGGGGGGGGGGGGGGGGGGGFGGGGGGGGGGGGGFGFGGGEFGGGGGGGGGFGGGGGGGGGGGGGGGGGGGCCGGGFFGGGGGGGFG99=CCDDGFFGCEGGGGGGCFGCEEFAFGFFFGFF>FFGF>CDFFGFFFFFFFFGEG3CAFFFFE>@ECC56C?ECEFFEE@EFF1(5<B<>ADA94??::7244=2383
@M02352:288:000000000-CKWC8:1:1101:14585:3581 2:N:0:TAGCGCTC+ACTGCATA
CAATCTTGCGATCGTACTCCCCAGGTGGGACACTTATAACTTTCGCTTAGTCACTTAGCTAATGCCACACAACTAGTGTCCATAGTTTACGGCGTGGTCTACCAGGGTATCTAATCCTGTTCGCTCCCTACGCTTTCGTCCATCACCGTCAGTACATACGTAGCAGAGTGCCTTCGCAATCGGTATTCTGTGTAATATCAAGGCATTTCACCGCGAAACTCCACAGTCTATCGACTTCGATACGACTTAAGTCAACCAGTATCAAAGGCAGTCCCATAGTT
+
A@F,@FGAFF:--@EFFCGFD7@:FD8D:,;DFGGGF,CFFGF,6,B7@@C<FC,6CFCG<B<66AE,6@,<@,,:CF<FCAF,9?9C9BCEEE=>FF<F9EGCFG+:BF,,E,=9,95,9E:>CF:+,8E?CCCE,6@+6+@,,,6=DGE8E89===FF9,>+@,,+@,3@D7CFC7+*3;EE**@<,@,9=7+<*+=+42*/098+=CFC5?2)*)67);388*)06@87)0(((),/)/((((,-6).6>><141<)).:92))46(47()/57()6.
@M02352:288:000000000-CKWC8:1:1101:18357:3600 2:N:0:TAGCGCTC+ACTGCATA
TAGCCTTGCGGCCGTACTCCCCAGGCGGTGCACTTAACGCGTTAGCTACGACACGGCAGGGGTTAAACCCACCATATCTAGTGCACATCGTTTACGGCGTGAACTATCAGGGTATCTAATCATGTTTGCTCCCCACGCTTTCGCGCCTCAGCGTCAGTACTCGTCCCGGAAGCCGCCTTCGCCACTGGCATTCCTTCAGATCTCTACGCCTTTCACCGCCAAACCTGAAATTCTACCCCCCTCTCAAGCACTCTCGTTCACCAGTTTCAAACGCAGTTCC
+
@AFGGGGGGGEEDFEFGFGGGGG@CD@:6@FGGGGGGGDECF@FEC?<EFGGGD?=FCCFDFFCFFGDBFGD@E?FADFFFGGGGGCAFGE,=BFC=CCCG7FAAC,BDGGCGF8DF;,DC,,3@C97D;CFEGF7CC*:B9CE>CE*:8,<1**/;@;B;BE88=*3*CEG*=3CC*:*):CED7FC*:C::A44447740*0)19C3*.*095@+)2(4.(0C74*4?B*99<<6:-46(4((.))5<:?:)).-,7(.443<F4455))(-),7).-
@M02352:288:000000000-CKWC8:1:1101:21630:3611 2:N:0:TAGCGCTC+ACTGCATA
CATTCTTGCGAACGTACTCCCCAGGTGGGTCACTTATCACTTTCGCTTAGCCACTCAAACCGAAGTTCGAACAGCTAGTGACCATCGTTTACGGCGTGGACTACCAGGGTATCTAATCCTGTTCGCTCCCCACGCTCTCGTCCATCAGTGTCAGTTGATTATTAGTGATCTGCCTTCGCAATTGGTATTCTATGTAATATCTATGCATTTCACCGCTACACTACATATTCCACCCACTTCATAATAACTCAAGACAACCAGTATACAAGGCAATTTTACCG
+
@ACFGDFCCFGFGGDFGGGGGFG,CCE@@FF<FGGGFGGGGGGFGDGG,ECGGGF@FFGGGE:FEFGGCE<C:<C<E9CAFGFGEFF=EFGFE>@EFFGEFGF,<F5BCEFGGFGG;CE?EFA?F7:>8EEGGE+>+3E8>6+=;;FFGGGGCFG7,3@F,@@E;3>3>;E;,@CGFCC>D*2ACC,>DCFGGCAAA=@C+=6:@AFFFF+BCFFF=EB@@6@F476+6A+;+57(6647?CE?<57=4A<E<38F<F5::94-)).4<6?1(4*6@9<3(
@M02352:288:000000000-CKWC8:1:1101:18892:3639 2:N:0:TAGCGCTC+ACTGCATA
TAATCTTGCGACCGTACTCCCCAGGCGGAGAGCTTAATGCGTTAGCTGCGTCACCTACATGCATGCATGCAGACAACTAGCTCTCATCGTTTACGGTGTGGACTACCAGGGTATCTAATCCTGTTTGCTCCCCACACTTTCGCACCTCAGCGTCAGTATCGAGCCAGTGAGCCGCCTTCGCCACTGGTGTTCCTCCGAATATCTACGAATTTCACCTCTACACTCGGAATTCCACTCACCTCTCTCGAACTCAAGACCAGGAGTTTACAAGGCAGTTCCAG
+
FFGGGGGGGGCFDGGGGGGGGGGGFGGGGGGGGGGCFGGGGGGGGGFGGGGGGGGCGGGGGGGGGGGGGGGGGGGGGGGGGGGFGGGGGGGGGGGGGGGGGFFGGGGFGGGFGGGGGGGGGGGGGGCFGGGFGGGGGGGGGGGGGGF?FFGDGGGGGAFG7FCEGGGGFFFGD:DDG>FFEC/A6F=FGGGGGFFFFF;DAFFG3;FGCGFGG6?F6AE<CFDFFCDC1<FFF4<)40:?<BF?B7:0:?BA27<FF<:20<?23<>A<:)1((.2*:)6:
@M02352:288:000000000-CKWC8:1:1101:18713:3643 2:N:0:TAGCGCTC+ACTGCATA
CAGTCTTGCGACCGTACTCCCCAGGTGGGATACTTATCACTTTCGCTTAGTCACTGAGCTAATGCCCAACACCTAGTATCCATCGTTTACGGCGTGGACTACCAGGGTATCTAATCCTGTTCGCTCCCCACGCTTTCGTCCATGAGCGTCAGTATATACGTAGTAGACTGCCTTCGCAATCGGTATTCTAAGTAATCTCTATGCATTTCACCGCTACACTACTTATTCTATCTACTTCCGTATACCTCAAGTCAACCAGTATCAAAGGCAGTTCCATAG
+
GFC,;FGGGD7CFE@@FGGGGGGEGGGG:FG?FGGGFG<FGGGGGGGGEGAFCFCEFG8F,CFA@?FFGGD,BEE=CFFG9E<E,FBDFGE7+774@=FGDFFG?@+4:,<,@EE,CFB7CF7=:,4@88++@7+:DGFC+6,@==8?GGGGCEF,58,33>:4@33@;CCDD,;7CC*:AG>AFG7,,52==698@6F+BGFD*=6=1=B7*8/)?43)6F)1;;?GE+;+3+95)178;(:3)93@EEFA9<AF1(8<44<9)--(423<)6@<4))
@M02352:288:000000000-CKWC8:1:1101:15301:3668 2:N:0:TAGCGCTC+ACTGCATA
TAGTCTTGCGACCGTACTTCCCAGGCGGAGTACTTAATGCGTTAGCTGCGTCTCTGAGGGGGTCAATACCCCCAAAAACTAGTACTCATCGTTTACGGCGTGGACTACCAGGGTATCTAATCCTGTTTGCTCCCCACGCTTTCGCGCCTCAGCGTCAATACTTGTCCAGGTCGGCGCCTTCGCCACTGGTGTTCCTTCACATCTCTACGGATTTTACCCCTACACGTGAAATTCCCCAACCCTCTCCAAGATTCTAGACTGATAGTTTCGGACGCAGTTC
+
FGGFFGGGGGGGGGGGGG,FFGGGGGGGGGGGGGGGGGGGGGGGGGGGGGCGFGGGGGGGGGGGGGGGGGGGGGGGGGGGGGGGGGGGGGGGGGGGGGGGGGGGGGGGGGGGGGGGGGGGGGGGGGGGGGGGGGGGGGGGGGGGGGGGGGGGGGGGGGGGGGGGGFEGGGGGGGGGGDD:FGGGGGGGGGGGGFFABFFGFGFGFFFGGGE356:@FF:B6>?FGDFF?FFBFFFB?:BB(:?BFFFFFFFF9AAFFFF<BBBDFF<<<?>?F>)-764:
@M02352:288:000000000-CKWC8:1:1101:15730:3668 2:N:0:TAGCGCTC+ACTGCATA
CAATCTTGCGATCGTACTCCCCAGGTGGGACACTTATCACTTTCGCTTAGTCACTTAGCTAATGCCAAACAACTAGTGTCCATCGTTTACGGCGTGGACTACCAGGGTATCTAATCCTGTTCGCTCCCCACGCTTTCGTCCATGAGCGTCAGTACATACGTAGTAGACTGCCTTCGCAATCGGTATTCTGTGTAATATCTATGCATTTCACCGCTACACTACACATTCTATCTACTTCCATATGACTCAAGTCAACCAGTATCAAAGGCAGTTCCATAGTT
+
GFFCFGGGGGDCFFFGGGCFFGGGGDGGGGGFGGGFDEGGFGGDFGGGGGDGFGGGGGGGGCDGGGGGGGGGFDGDFFFEEFGGGGGGG<CFGEGGGEFCCGGGGCGF<FDGFFFFGGGEGEG7FFGGG?E@FE+DDEF+C8@DCDE>C8EEGGACGGGGGGG8FCFFGCGG,,AFDDDAFGE?C7:@@:DFGEAEFFFGFGFCECBF7<=D<52>CA=*./6;407:?6@CFAEE6)7<CEF<6C)65(.9C3?A1347:6<>>92(.:<0<2146<0-)
@M02352:288:000000000-CKWC8:1:1101:12424:3725 2:N:0:TAGCGCTC+ACTGCATA
CATTCTTGCGAACGTACTCCCCAGGTGGGATACTTATCACTTTCGCTTGGCCGCCCAGGCCTCAAGGGCCCGGACAGCTAGTATCCATCGTTTACGGCGTGGACTACCAGGGTATCTAATCCTGTTCGCTCCCCACGCTTTCGTCCATCAGCGTCAGTATATGGTTAGTCACCTGCCTTCGCAATCGGTGTTCTATGTAATATCTATGCATTTCACCGCTACACTACATATTCTAACCACTTCATAATAACCTAAGACAACCAGTATCAAAGGCAATTTTA
+
FG9FGGGGGGGEGCEGGGGFGGGGGDFGEGGGGGGGGDFGGGGGGGGGFGGGEGGGGFFGGFGFFCFGGGGGGCFGC=FGFFBFGGDFGGGGGFGGGECFGGEDFFGGGGGGGGDFFGGGGGGGGGFGGBFGGGGGCEGGGGGFDGD;EGGGGGGGGGCCEFGGBFFEGFFGGGGGGGGFFGGGGGGGC5EGGFFFEFFCF7AC3CFG:7:DCA3:CD11(53;*9?FFFFFFFA<A:FF:AFFF4544:2()5:)5297?8:<D4)))-6<:BF6F<5<)
@M02352:288:000000000-CKWC8:1:1101:15645:3798 2:N:0:TAGCGCTC+ACTGCATA
TAATCTTGCGACCGTACTCCCCAGGCGGAATGCTTAATGCGTTAGCTGCGTCACCGAAAGTCTAAGACCCCCGACAACTAGCATTCATCGTTTACGGCGTGGACTACCAGGGTATCTAATCCTGTTTGCTCCCCACGCTTTCGCACCTCCGCGTCAGTATCGGTCCAGTAAGCCGCCTTCGCCACTGGTGTTCTTCCTAATATCTACGAATTTCCCCTCTACACTAGGAATTCCACTTACCTCTCCCGTACCCTCGACTGCCAGTCTCAAAGGCAGTTCC
+
GGGGGGFGGGGGGGEFGFGGGGGGGGGGGGGGGGGGGGGGGGGGGGGFGFBFGGFFGGEEGGGGGGGGGGGGGGGEGGGGFGGCCFCAFEFFGGG7FGGCBFEGG<AFFGGGGGGG9@FDGFFFFGGCDGGGGGGGEEEEGF5EGGE57,1=>;?EEEF9;*7BCC,,27B9CF3CDGGF57E5<6+8C:@DGFFA499:**/:)/9CC=@9FF)7@)3(-9:F>F?C,*06@9).699A><AB?B00(,(()5(04(0(47:7:).6):2901)().-6
@M02352:288:000000000-CKWC8:1:1101:25990:3798 2:N:0:TAGCGCTC+ACTGCATA
TAATCTTGCGACCGTACTCCCCAGGCGGAATGCTTAATCCGTTAGGTGTGTCACCGAATAGCATGCTACCCGACGACTGGCATTCATCGTTTACGGTGTGGACTACCAGGGTATCTAATCCTGTTTGCTCCCCACACTTTCGCACCTCAGCGTCAGTATCGAGCCAGTGAGCCGCCTTCGCCACTGGTGTTCCTCCGAATATCTACGAATTTCACCTCTACACTCGGAATTCCACTCACCTCTCTCGACCTCAAGACCAGGAGTTTAAGAGGCAGTTCCAG
+
AEGGGGGGGD@FGEGGEGGGGGGGGGEECEFEGGGGAEFFGGGGGGGGGGGGGGGGGGGGGGGGGFGGGGGCFEDEEGGGGGGGGGGGGGGFGGGEEFFGGGGGFGFCFGE?D<FGG,@FGFGGGGCFEFGGGECGGGGGGDGGGGGGGGGG87>EE,@EEGGGGGGGFFGFF57DDDGFDG=EC6=1,ACFGFFFF>)7>GFGFFF:DGFGGFFF?A3><?:*CF<<::?F?6464(.:<0).5<?B(,33>4)*.8>2(4-,4AB<2))((,02@A>A.
@M02352:288:000000000-CKWC8:1:1101:17242:3885 2:N:0:TAGCGCTC+ACTGCATA
CAGTCTTGCGACCGTACTCCCCAGGTGGGATACTTATCACTTTCGCTTAGTCACTGAGCTAATGCCCAACAACTAGTGTCCATCGTTTACGGCGTGGACTACCAGGGTATCTACTCCTGTTCGCTCCCCACGCTTTCGTCCATGAGCGTCAGTATATACGTAGTAGACTGCCTTCGCAATCGGTATTCTGTGTAATATCTATGCATTTCACCGCTACACTACACATTCTATCTACTTCCGTATAACTCAAGTCAACCAGTATCAAAGGCAGTTCCATAGTT
+
GGGGGGGGGGGGGGEGGGGGGGGGGGGGGGGGGGGGGGGGGGGGGGGGGGGGGGGGGGGGGGGGGGGGGGGGGGGGGGGGGGGGGGGGGGGGGGGGGGGGGGGGGGGGGGGGGGGFGGGGGGGGGGGGGGGGGGGGGGGGGGGGGGGGGGGGGGGGGGGGGGGGGGGGGGGGGGFGGGGFFFEGGGGFGGGGGFFFFFFGFGFFEAFGGGFFGFFFGFFEFFFFGGFGFFFFFFFFFFFFFFFEFEFFFF>ABFFFFFF<BBFFD<9?FFFFAA?<=A>AA
@M02352:288:000000000-CKWC8:1:1101:14816:3886 2:N:0:TAGCGCTC+ACTGCATA
CAGTCTTGCGACCGTACTCCCCAGGTGGGATACTTATCACTTTCGCTTAGTCACTGAGCTAATGCCCAACAACTAGTATCCATCGTTTACGGCGTGGACTACCAGGGTATCTAATCCTGTTCGCTCCCCACGCTTTCGTCCATGAGCGTCAGTATATACGTAGTAGACTGCCTTCGCAATCGGTATTCTAAGTAATCTCTATGCATTTCACCGCTACACTACTTATTCTATCTACTTCCGTATAACTCAAGTCAACCAGTATCAAAGGCAGTTCCATAGTT
+
GGGCFGGGGGGGGGEEGGGGGGGGGGGGGGGGGGGGGGGGGGGGGGGGGGGGGGGGGGGGGGGGGGGGGGGGGGFGGGGGGGGGGGGGGGGGGGGGGGGGGGGGFGGFGGGGGFGGGGFFGGGGGGGGGGGGGFGGGGGGGGGGGGGGGCEEGGGGGGGGGGGGGGGGGGGGGGGGGG9AFGGEFGGGGGGFFEFFFFFGFGFGEFFGGGFGDF=BGF@EFF<FGG?GEFFFFFFFFFE@EFFFFE3AEFFCA25F<?F>2<AFAF>(873?BFFAFB0<2
@M02352:288:000000000-CKWC8:1:1101:13075:3893 2:N:0:TAGCGCTC+ACTGCATA
CAGTCTTGCGACCGTACTCCCCAGGTGGGATACTTATCACTTTCGCTTAGTCACTTAGCTATAATGCCAAACAACTAGTATCCATCGTTTACGGCGTGGACTACCAGGGTATCTAATCCTGTTCGCTCCCCACGCTTTCGTCCATGAGCGTCAGTATATACGTAGTAGACTGCCTTCGCAATCGGTATTCTGTGTAATATCTATGCATTTCACCGCTACACTACACATTCTATCTACTTCCATATGACTCAAGTCAACCAGTATCAAAGGCAGTTCCATAG
+
FGGFFGGGGGGGEGGGGGGGGEGGGFGGGGGGGGGGGGGGGGGGGGGGGGGGGGGGGGGGGGFGFGGGGGGGGGGGGGGGGGGGGGGGGGGGGGGGCFEGGGGGGGGDGGGGGGGGGGGGGGGGGGEGGGGGGGGGGGGGGGGGGGGGGGGGGGGGGGGGGGGGGGGGFFFGGDGGFGGFF>FGGGDEGGGGGFFEFFFGFGFGFFFGGGFGGFFFGFFF@;@;<FFGFFFCFFFFCEF?ECFEFEFFFEFFFFAFBA><?B2-69A2>?:?B:4)=<>>)
@M02352:288:000000000-CKWC8:1:1101:14823:3907 2:N:0:TAGCGCTC+ACTGCATA
CAGTCTTGCGACCGTACTCCCCAGGTGGGATACTTATCACTTTCGCTTAGTCACTGAGCTAATGCCCAACAACTAGTATCCATCGTTTACGGCGTGGACTACCAGGGTATCTAATCCTGTTCGCTCCCCACGCTTTCGTCCATGAGCGTCAGTATATACGTAGTAGACTGCCTTCGCAATCGGTATTCTAAGTAATCTCTATGCATTTCACCGCTACACTACTTATTCTATCTACTTCCGTATAACTCAAGTCAACCAGTATCAAAGGCAGTTCCATAGTT
+
GGGGGGGGGGGGGGGGGFGGGGGGGGGGGGGGGGGGGGGGGGGGGGGGGGFGGGGGGGGGGGGGGGGGGGGGGGGGGFGGGGGGGGGGGGGGGGGGGGGGGGGGGGGBEEFGGGAF;EFGEGFGGGGG6,@=F:@FFGGGGCFFFFEGGGGGGGGFGGFGGG7CGGFFGFGGGGGGGGDFFFEGGGGDFFGGG4EFEFFGFGFGECAGGGFGC>2:EA@EFFCFFGEFCFFFAFFFCE<@EFD8<4673=EFFAFFF:5A<)69A):<??:?4)7<FF?45
@M02352:288:000000000-CKWC8:1:1101:26057:3959 2:N:0:TAGCGCTC+ACTGCATA
CAGTCTTGCGACCGTACTCCCCAGGTGGGATACTTATCACTTTCGCTTAGTCACTGAGCTAATGCCCAACAACTAGTATCCATCGTTTACGGCGTGGACTACCAGGGTATCTAATCCTGTTCGCTCCCCACGCTTTCGTCCATGAGCGTCAGTATATACGTAGTAGACTGCCTTCGCAATCGGTATTCTAAGTAATCTCTATGCATTTCACCGCTACACTACTTATTCTATCTACTTCCGTATAACTCAAGTCAACCAGTATCAAAGGCCGTTCCATCGTT
+
GFGGGGGGGGGFFGGGGGGGGGGEGGGGGGGGGGGGGGGGGGGGGGGGGGGGGGGGGGGGGGGGGFGFGGGGGGGGGFGGA<FGGGFGGGGGGGFGGGGGGGGGGGGGGGGGGGGGGGGGGGDGGGEGGGGGG7CEFEGGGGGFCFFDGGEGGGFCC;;CFC:EFGCFGCGGGGGGGGGB4;5C7E@:>=AGGCACEFF+=FFC4+BFG7B>CE>BDA@<3AE8;CCGFA=@+;339?;2@?FFEEEF36;CE<9780)<9>A)6>A0(((,(4)68)141
@M02352:288:000000000-CKWC8:1:1101:13097:3970 2:N:0:TAGCGCTC+ACTGCATA
CAGTCTTGCGACCGTACTCCCCAGGTGGGATACTTATCACTTTCGCTTAGTCACTGAGAATTAACCCAACAACTAGTATCCATCGTTTACGGCGTGGACTACCAGGGTATCTAATCCTGTTCGCTCCCCACGCTTTCGTCCATGAGCGTCAGTATATACGTAGTAGACTGCCTTCGCAATCGGTATTCTAAGTAATATCTATGCATTTCACCGCTACACTACTTATTCTATCTACTTCCGTATAACTCAAGTCAACCAGTATCAAAGACAGTTCCATAGTT
+
GGGGGGGGGGGGDCFGGGGGGGGGGGGGGGGGGFGGGGGGGGGGGGGGGGFEGGGGGGGGGGGGGGGGGGGGGGGFFGGGGGGGGGGGGGGGGGGGGGGGGGGGGGGGGGGGGGGGGGGGGGEGDGGGGGGGGEGGGGFGGEFGFGGGGGGGGGGFGFGGGGGEGGGGGGGGGGGGGGGEFGCE>CGFFFGCGEFFFFFGFGFGEFFGGGFGGFFEGF@E@FEFGGFFFFFFFFFEFFE<EFFFFECFFEEFCAFFFFFD<>AFFDF(8?:3<AFBF<BFF
@M02352:288:000000000-CKWC8:1:1101:21572:4008 2:N:0:TAGCGCTC+ACTGCATA
CAGTCTTGCGACCGTACTCCCCAGGTGGGATACTTATCACTTTCGCTTAGTCACTGAGTCGAAACCCAACAACTAGTATCCATCGTTTACGGCGTGGACTACCAGGGTATCTAATCCTGTTCGCTCCCCACGCTTTCGTCCATGAGCGTCAGTATATACGTAGTAGACTGCCTTCGCAATCGGTATTCTAAGTAATATCTATGCATTTCACCGCTACACTACTTATTCTATCTACTTCCGTATAACTCAAGTCAACCAGTATCAAAGGCAGTTCCATCGTT
+
GGGGGGGGGGGGGGCFGGGGGGGGGGGGGGGGGGGGFDGGGGGGGGGGEGGGGGGGGGGGGGGGGGGGGGGGGGGGGGGGGGGGGGGGGGGGGGEGGFGGGGGGGGGFGGGGGGGGGGCF>FEGGGGGGDGGGGEGGGGGGGGGGGFGGGEGGGGGGGGGGGFGGGGGGGGGFGFDGGGEFGGGGGGGGGGGGFFFEFFGFGFGFFFGGGFFGFBFGFFFEFEAFF7:CAAFFFFFFFF;;;@FF93)8>>D>4AF:FFFA259<6>::BFB:<6:FAB<8
@M02352:288:000000000-CKWC8:1:1101:25114:4103 2:N:0:TAGCGCTC+ACTGGATA
CAGTCTTGCGACCGTACTCCCCAGGTGGGATACTTATCACTTTCGCTTAGTCACTTAGCTAACGCCAAACAACTAGTCTCCATCGTTTACGGCCTGGACTTCCACGGTCTCTATTTCTTTTCGCTTGCCACCCTCACGTCCATGCGCCTCAGTCCATATGTCGTCCACGGCCTTCGCAATCGGCATTCTTTCTACTATATATGCCTTTCACCGCCACCCTACCTATTCTATCTACTTCCGTCTCTCTCACTCTAACCCTTCTCATCTCCCGTTCCATCGTT
+
FFEAFGGGGGE+@FGGGGGGGGGGG@EG:EGGGGGGA,6<,CF6@CF7,CFGGG,,6CFGC,@:+4@F,D,,C=,66,,,5CE,,AA7,A,,++4B?,455,5C?++48+,5?,4,:,,,CE++@++8,,>,F+3,@8DD@=,,,+++6=@?D,@,@E,35,3@++33*****,3*33*3;9**3*<,=4,++*10*1++4B++*=+01,1**2(.=5((()/;77)+)+++++1)7))(,4:(.4<>)-)))))04()(()).).))-((,12?)8),,(
@M02352:288:000000000-CKWC8:1:1101:16372:4109 2:N:0:TAGCGCTC+ACTGCATA
TACACTTGCGTGCGTACTCCCCAGGCGGTCAACTTAATGCGTTAGCTGCGGCACAGAACCTCAAGGACCCTACACCTAGTTGACATCGTTTACGGCGTGGACTACCGGGGTATCTAATCACGTTCGCTACCCACGCTTTCGCACCTCAGCGTCAGTATTGGCCCAGTAAGCTGCCTTCGCCATCGATATTCCTTCCAATCTCTACGCATTTCACTGCTACACTGGAAATTCCGCTTACCTCTACCATTCTCAAGATCGCCAGTTTCAAATGCAGTTCCTAG
+
@DFGGGGEFGGGGGGGGGGGGFGGGGGD8:BEFFGGGDFDFGGGGGGGGGGGGCEFGFG86FFDGGGG<FFGGCFGGGGGCEGFFGGGDECGFGGGGFEEGGGCEFEGGGFCFGFGDGG9>FGGGCEBEGGGDEGGGGGGGDEE:2=*A6:EEE5DFFFGFFG8CC,CCDB9:?<F7285>C=CDG5EDGFGG<B@CA;CCGFGC3A<7CFF:=:BF@>><FAFFF0FAF**)5080:2:7<<4)..)-)66-5)9<?B<?B?<264A2:>FFF@49)))-
@M02352:288:000000000-CKWC8:1:1101:10235:4163 2:N:0:TAGCGCTC+ACTGCATA
TAACCTTGCGACCGTACTCCCCAGGCGGTGCGCTTAACGCGTTAGCTCCGGCACAGACAGGGTCGAACCTGCCTACACCAAGCGCACATCGTTTACTGCTAGGACTACAGGGGTATCTAATCCCTTTCGCTACCCTAGCCTTCGAGCCTCAGCGTCAGTAAATGTCCAGTAACCTGCTTTCGCCATTGGTCTTCCTCTCGATATCCACGCATTTCACTGCTACACCGAGAATTCCAGTTACCTCTCCATTACTCTAGCACGGCAGTATCGAATGCAGTTTG
+
GGFGFGGGGGGGGGGGGGGGGGGGGGEGGGGGGGGGGGGGGGGGGGGGGGGGGGGGGGGGGGGGGGGGGGGGGGGGGGGGGGGGGGGGGGGGGGGGGGGGGGGGGGGGGGGGGCEGGGGGGGGGGGGGGGGGGGGFGGGGGGGGGGGGGGGGGGGGGGGGGGGGGGGGGGGGGGGGGGGFFGGGGGGGGGGGGFFECFFGFGFGFFFFGGFDGFFFGF<DB?BFGGFGFEFFFFFFFFFFDD9A?F?BFFFA>BFF<2*83;>>B4>AA2(3)5=>FF<46
@M02352:288:000000000-CKWC8:1:1101:22523:4174 2:N:0:TAGCGCTC+ACTGCATA
TAATCTTGCGACCGTACTCCCCAGGCGGAATGCTTAATCCGTTAGGTGTGTCACCAAGTTGCAAGCAACCTGACGACTGGCATTCATCGTTTACGGCGTGGACTACCAGGGTATCTAATCCTGTTTGCTCCCCACGCTTTCGCACCTCAGCGTCAGTATCGAGCCAGTGAGCCGCCTTCGCCACTGGTGTTCCTCCAACTATCTACGAATATCACCTCTACACTTGGAATTCCACCCACCTCTCTCGAACTCTAGACTGATAGTTTAGGAGGCCGTTCCAG
+
@<FCCFFFEFFEFGEGGGGGGCD:@@::FFFGFFGFDE<FFGGGGGFGGGEAEFFGGGACE?EDFFGEE8FGGFEG7::EGCFFD9ECFFCEGGGDGG+8:BEGGE,5A?CFCG,@;;FF=A5,:?=;,6@F:DDC@+@+CCE+CG,7CGCECGDCF9@B*@BE8EFF?FGEGGG/:7;?59A5*CF+=*ACG3:8;F)29+A+<AFDC*)11+74+0)54F7**::C>?)9*9)(-4(((().,54)((..-6>44)04249>)--.)).(((.,)((-.
@M02352:288:000000000-CKWC8:1:1101:11448:4197 2:N:0:TAGCGCTC+ACTGCATA
CAGTCTTGCGACCGTACTCCCCAGGTGGGATACTTATCACTTTCGCTTAGTCACTGAGCTAATGCCCAACAACTAGTATCCATCGTTTACGGCGTGGACTACCAGGGTATCTAATCCTGTTCGCTCCCCACGCTTTCGTCCATGAGCGTCAGTATATACGTAGTAGACTGCCTTCGCAATCGGTATTCTAAGTAATCTCTATGCATTTCACCGCTACACTACTTATTCTATCTACTTCCGTATAACTCAAGTCAACCAGTATCAAAGGCAGTTCCATAGTT
+
FGGGGGGGGGGGGGEFGGFFGGGGGGGGGGGGGGGGGGGGGGGGGGGGGGGGGGGGGGGGGGGGGGGGGGGGGGGGGGGGGGGGGGGGGGGGGGGGGGGGGGGGGGGGGGGGGGGGGGGEGGGGGGGGGFGGGGGGGGGGGGGGGGGGGGGDFGGGGGGGGGGGGGGGGGGGGGGGGGGFFGGGGGGGGGGGGFFECBFGFGFGEFFGFGFGGFBEGFFEFFFFGG?CEFFFFFFFFFE;E@@FFFFFFFFFFF<FBFFFFBFFFFAB<:?BFF=<?A?A<
@M02352:288:000000000-CKWC8:1:1101:12543:4271 2:N:0:TAGCGCTC+ACTGCATA
TAATCTTGCGACCGTACTCCCCAGGCGGTCAACTTATCGCGTTAGCTGCGCCACTAAAGGGTAACCCCCCCAACGGCTAGTTGACATCGTTTACGGCGTGGACTACCAGGGTATCTAATCCTGTTTGCTCCCCACACTTTCGTACCTCAGCGTCAGTATCGAGCCAGTGAGCCGCCTTCGCCACTGGTGTTCCTCCAAATATCTACGAATTTCACCTCTACACTTGGAATTCCACTCACCTCTCTCGAACTCTAGACTGATAGTTTTGGAGGCCGGTCCAG
+
FGGGGGGGGGGGG7F@FGGFGGGGGGGG:FEGGGGGGGGGGGGGEGGGGGGEGGGGGGGGGGFGGGGGGGGGGGGGGGGGEFGGGGFGGGGGGGGGGGGGEFEFACGGGGGGC<FGGFGGFGGGGFGGGGGGGGGGDFDGGEGGGGGFGGGGGGGGGGGGDGGDEGBCCEGGG5DGGGGF>GGGGGGF85;FC?FFFFFGFGF*69>3FGFDGFFF?)4<<F?=FF?C<46*9BAA?7?B2<32???D?((:9A4695;:24)).)609:(4(()(0362.
@M02352:288:000000000-CKWC8:1:1101:22674:4274 2:N:0:TAGCGCTC+ACTGCATA
TAATCTTGCGACCGTACTCCCCAGGCGGAATGCTTAATCCGTTAGGTGTGTCACCGAACAGTATACTGCCCGACGACTGGCATTCATCGTTTACGGTGTGGACTACCAGGGTATCTAATCCTGTTTGCTCCCCACACTTTCGTACCTCAGCGTCAGTATCGAGCCAGTGAGCCGCCTTCGCCACTGGTGTTCCTCCGAATATCTACGAATTTCACCGCTACACTCGGAATTCCACTCACCTCTCTCGAACTCAAGACCAGGAGTTTAAGAGGCAGTTCCAG
+
ACGGGGGGGFFFCF@F:FFGG@F@FGGEGCFFFGGGGFE@FEEFFGFGGGFFGGGGGGGGGGGGGGGFFFGGGGGGGDDGG,EFD<FFGFGGGGGGEFEGGGGGGG,BEBEFFGFGGFGGGCA?FF<,=DFGEGFGGFGDFEGGGECDGGGGEGGGGGFGD@GDCFGGG<FFGEDGDGCAFDGGGGG?FGEGGFA(3>88A7F7?AFGG5:FFAEF37(46F:459<C<::76=>AB?::21)8).8??:3)4,36?1)3623:2<9>DDFFFBF442)-.
@M02352:288:000000000-CKWC8:1:1101:17273:4372 2:N:0:TAGCGCTC+ACTGCATA
TAATCTTGCGACCGTACTCCCCAGGCGGAATGCTTAATCCGTTAGGTGTGTCACCAACAAGCATGCTTGCTGACGACTGGCATTCATCGTTTACGGTGTGGACTACCAGGGTATCTAATCCTGTTTGCTCCCCACACTTTCGTACCTCAGCGTCAGTATCGAGCCAGTGAGCCGCCTTCGCCACTGGTGTTCCTCCAAATATCTACGAATTTCACCTCTACACTTGGAATTCCACTCACCTCTCTCGAACTCTAGACTGATAGTTTAGGAGGCAGTTCCAG
+
GGGGGGGGGGGGGGGGGGGGGGGDGGGGGGGGGGGGGGFGGGGGGGGGGGGGGGGGGGGGGGGGGGGGGGGGGGGGGGGGGGCFGGGGGGGGGGGGGGGGGGGGGGGGFGGGGGGGGGGGGGGFGGGGGGGGCGGCC@ECGGGGGGFGGGGGGGGG7CFFEGGGGGGGGGF?>EGD?DCFFDGGD6EFFGGGFFFFFFFGFFC+5B>GGGFGGFFFGFFFCFDFGFEGFFFFFFA?38;;?B7?22<FBFB>9AAFB>F7))6>BFBABA?:?:54?<)64
@M02352:288:000000000-CKWC8:1:1101:13884:4474 2:N:0:TAGCGCTC+ACTGCATA
CAGTCTTGCGACCGTACTCCCCAGGTGGGATACTTATCACTTTCGCTTAGTCACTGAGTCGAAACCCAACAACTAGTATCCATCGTTTACGGCGTGGACTACCAGGGTATCTAATCCTGTTCGCTCCCCACGCTTTCGTCCATGAGCGTCAGTATATACGTAGTAGACTGCCTTCGCAATCGGTATTCTAAGTAATATCTATGCATTTCACCGCTACACTACTTATTCTATCTACTTCCGTATAACTCAAGTCAACCAGTATCAAAGGCAGTTCCATCGTT
+
FGGFGGGGGGGGGGGGGGGGGGGCFGFGGGGGGGGGGGGGGGGGGGGGGGGGGGGGGGGGGGGGGGGGGGGGGGGGGGGGCFGGGGGGGGGGGGGGGGGGGGGGGGGFGGGGGGGGGGFGGGGGCFGGGGGGG>EGGDGGGGGGGGGGEGGGGGGGGGGGGGGGGGGGGGGGGGGFGGGFFGGGGFCC@FGGGFFFEBFGFGFFEFFGGGFCDE05EFFFFFEADD?GEFFFA8><CC3;4(3=EFA)8>?<:2:FB?FF9-64:6<<B0114<BA6:014
@M02352:288:000000000-CKWC8:1:1101:12924:4549 2:N:0:TAGCGCTC+ACTGCATA
CAGTCTTGCGACCGTACTCCCCAGGTGGGATACTTATCACTTTCGCTTAGTCACTTAGCTAACGCCAAACAACTAGTATCCATCGTTTACGGCGTGGACTACCAGGGTATCTAATCCTGTTCGCTCCCCACGCTTTCGTCCATGAGCGTCAGTACATACGTAGTAGACTGCCTTCGCAATCGGTATTCTGTGTAATATCTATGCATTTCACCGCTACACTACACATTCTATCTACTTCCATATGACTCAAGTCAACCAGTATCAAAGGCAGTTCCATAGTT
+
GGGGGGGGGGGGGGGGGGGGGGGGGGGGGGGGGGGGGGGGGGGGGGGGGGGGGGGGGGGGGGGGGGGGGGGGGGGGGGGGGGGGGGGGGGGGGGGGGGGGGGGGGGGGGGGGGGGGGGGGGGGGGGGGGGGGGGGGGGGGGDGGGGGGGGGGGGGGGGGGGGGGGGGGGFGGGGGGGGGFFGGEFGGFGFGGGFFEEFFGFGFGEFFGGGCGGFFFGFFFFFFFFGFGFCFCFAEEEFFFFEFFCFFFF77<AAFFBFFFFAFFFBD??B6?AFFAF9BFF
@M02352:288:000000000-CKWC8:1:1101:14174:4563 2:N:0:TAGCGCTC+ACTGCATA
CATTCTTGCGAACGTACTCCCCAGGTGGGTCACTTATCACTTTCGCTTAGCCACTCAAACCGAAGTTCGAACAGCTAGTGACCATCGTTTACGGCGTGGACTACCAGGGTATCTAATCCTGTTCGCTCCCCACGCTTTCGTCCATGAGCGTCAGTATATACGTAGTAGACTGCCTTCGCAATCGGTATTCTAAGTAATCTCTATGCATTTCACCGCTACACTACTTATTCTATCTACTTCCGTATAACTCAAGTCAACCAGTATCAAAGGCAGTTCCATAG
+
GGFGGGGGGGGGGGFGGGGGGGGGGGGGGGGGGGGGGGGGGGGGGGGGGGGGGGGGGGGGGGEGGGGGGGGGGGGGGGGGGGGGGGGGGGGGGGGGGGGGGGGGGGGGGGGGGGGGGGGGGGGGGGGGGGGGGGGGGGGGGGGGGGGGGGGGGGGDEFGGGGGGGDGGGGGGGGGGGGGFFGGFGGGGGGGGGFFFFFFGFGFGCFFGGGFGGF?BEFFFDFFFGFCDCAFFFFFECFFF8:FFBFFB>FFFFFFFFFFFBB<A9<A2<?:<<?F<=A24)
@M02352:288:000000000-CKWC8:1:1101:6069:4731 2:N:0:TAGCGCTC+ACTGCATA
CAGTCTTGCGACCGTACTCCCCAGGTGGGATACTTATCACTTTCGCTTAGTCACTGAGAATTAACCCAACAACTAGTATCCATCGTTTACGGCGTGGACTACCAGGGTATCTAATCCTGTTCGCTCCCCACGCTTTCGTCCATGAGCGTCAGTATATACGTAGTAGACTGCCTTCGCAATCGGTATTCTAAGTAATATCTATGCATTTCACCGCTACACTACTTATTCTATATACTTCCGTATAACTCAAGTCAACCAGTATCAAAGTCAGTTCCATAGTT
+
FGGG,EFGGG@@@FGGGGGGGGGGGGEFEGGGGGGG9E9EGGGGGGGFGFCFFG9CFG9FDFEF<EFGGGGCE8EFGFGGGFC9FGCDDDGGDGCCGGGGGFFFCGCEFG<EEGFGGGGFGGGGDFGGEEEEG+>FFGGGCEFGGFEDGGGGGFG7,@E8DFFGAAGFFFGGGFGDDGGFFGGCGGF>EGGGGEBCE6==BFFGFFFD8,=??;:BEFF3;A<+3;CDEF73@7CE?C@(/6;3<7<EAE7<BA)*.8@<>9>9<.6)).65<6=BFA:--
@M02352:288:000000000-CKWC8:1:1101:20586:4740 2:N:0:TAGCGCTC+ACTGCATA
CAGTCTTGCGACCGTACTCCCCAGGTGGGATACTTATCACTTTCGCTTAGCCACTCAAACCGAAGTTCGAACAGCTAGTGACCATCGTTTACGGCGTGGACTACCAGGGTATCTAATCCTGTTCGCTACCCACGCTTTCGTACATTAGCGTCCGTTATGGTCCAGTAAGCTGCCTTCGCTATCGGTGTTCTTTATAATCTCTATGCATTTCACCGCTTCATTATAAATTACGCTTACCCCTCCCCTACTTAAGAATAACTGGTTCAAAGGCAGGTCTACAG
+
9FCFGGGGGGGGGGGGGFGGGGGGG,CF@F,;EFGGAF<FFGGFGGGF7FCFGGCFG<CFFG++@<F,866F=,,6C=9,CFGFFEC?4AF5F:44CF@+,,B=EA@+=A=,5EF;4=,7,C<FG:F@>F8,F+C7+DG>F,@@C,@+,441+1DCE8,,@;3,>@3EGC9DEG78C**:*/>;<:E=8,,=C48*8F676CFF56FDF7+++1(.*)()1+)+1+.7)*;))5,()(.8:0(8(((.,4)-))644)*))().664<411:-(..*-)).
@M02352:288:000000000-CKWC8:1:1101:14815:4819 2:N:0:TAGCGCTC+ACTGCATA
CAATCTTGCGATCGTACTCCCCAGGTGGGACACTTATCACTTTCGCTTAGTCACTTAGCTAATGCCAAACAACTAGTATCCATCGTTTACGGCGTGGACTACCAGGGTATCTAATCCTGTTCGCTCCCCACGCTTTCGTCCATGAGCGTCAGTATATACGTAGTAGACTGCCTTCGCAATCGGTATTCTAAGTAATATCTATGCATTTCACCGCTACACTACTTATTCTATCTACTTCCGTATAACTCAAGTCAACCAGTATCAAAGGCAGTTCCATAGTT
+
GFGGGGGGGGFCEGFFGFFGGGGGGGGGGGGGGGGGGGGGGGGGGGGGGGGGGGGGGGGGGGGGGGGGGGGGGGGGGGFGGGGGGGGGGGGGGDFGGGGGGGGGGGGFGGGGCFGFFGGGGGGDCFGGGGGGGGGGGGGGGGGGFFGGEGGGGFGGGGGGGFECFCFGGGGGCFFGGGGEFGGGGGGGFCFGGFFFFFFCFGFCCFFGGGFGDF>DGFDCBFCF=D?>CF86116C?EEFED@3?>94)5=CCE?A@05A9<<AF<AF?:<BF<F>F2).6
@M02352:288:000000000-CKWC8:1:1101:12078:4819 2:N:0:TAGCGCTC+ACTGCATA
TAATCTTGCGACCGTACTCCCCAGGCGGAATGCTTAATCCGTTAGGTGTGACACCAAAGGGCAAGCCCCCTGACGTCTGGCATTCATCGTTTACGGTGTGGACTACCAGGGTATCTAATCCTGTTTGCTCCCCACACTTTCGTACCTCAGCGTCAGTATCGAGCCAGTGAGCCGCCTTCGCCACTGGTGTTCCTCCAAATATCTACGAATTTCACCTCTACACTTGGAATTCCACTCCCCTCTCTCGAACTCTAGCCTGATAGTTTAGGAGGCGGTTCCAG
+
CDGFFGGFFGC@F@@FGGGGGGGGGGGGGEGFGGGGFDFGGGGGGGGGGGGGGGGGGFGFGFGGFFGGGGDFGGGFGGGFGFGGGFGGGGGGGF7=EFGGGGG?EGF<FCCACFGGGFFGAFGFGG8;DFGGGGG>EFGGGGGGGG8?DEDGGGGDCFFGEG7EGC<FGF9>FEDDDCGFBD:EGF?@CE=CF?@5>F4CFFFDEFFD*=FGFF5=9A83<A;FFC3C<=AC@7<>B((4,8:B??00,.2<<))*.673>2)6<A2<)-.-(()4@?().
@M02352:288:000000000-CKWC8:1:1101:4687:4877 2:N:0:TAGCGCTC+ACTGCATA
TACCGTTGCCGGCGTACTCCCCAGGCGGTCAACTTATCGCGTTAGCTTCGCCACTAAGCCCTTAAATGGACCCAACGGCTAGTTGACATCGTTTACGGCGTGGACTACCAGGGTATCTAATCCTGTTTGCTCCCCATGCTTTCGCGCTTCAGCGTCAGTGTCGGTCCAGGTAGTCGCCTTCGCCACTGGTGTTCCTCCCAATATCTACGCATTTCACCGCTCAACTGCGAATTCCACTACCCTCCCCCGAACTCTAGCTTGGCATTATCGAAGGCAGTTC
+
FFGGGGGGGG7CCFFCEGGGGGG,FFGFFEGGFGGGGGGGGGGGGGGGGGGGGGGGGGGGGGGGCFFGEFGGCADCFCGGGGGGFFGGGGGGGGGGGGGGGGGGGFCCFDGFEGGGGGCFGGGA<DFDFGGGGGCF@FGGGGGECC@>EGGFGGGGG@FCCGG5CGGCEDGF9CGG55>EA<E5CEG6FF?CC?ACEADFFG?796@:*:>GDBB?FFF>9)-*9C:*(0)8<FAADF>0<<<B((.-4(((.-6*.)99:(8<)-:)),48(4;2::DB
@M02352:288:000000000-CKWC8:1:1101:4703:4890 2:N:0:TAGCGCTC+ACTGCATA
TACCGTTGCCGGCGTACTCCCCAGGCGGTCAACTTATCGCGTTAGCTTCGCCACTAAGCCCTTAAATGGACCCAACGGCTAGTTGACATCGTTTACGGCGTGGACTACCAGGGTATCTAATCCTGTTTGCTCCCCATGCTTTCGCGCTTCAGCGTCAGTGTCGGTCCAGGTAGTCGCCTTCGCCACTGGTGTTACTCCCAATATCTACGCATTTCACCGCTTCACTGGGAATTCCACTACCCTCTCCCGAACTCTCGCTTGGCAGTATCGAAACCCGTTC
+
B9FACCFCFF7CCECEFGGGGCG7<@:+86@FGGGGFFFDGFEE>FGFG:EGGGGCFFGC<FFD<,CF@<,=BFF:BFD4CF<F,CFACF7:EEGFCEFC=CEGGGD<F,,B:FGED9=9,,7=>FDGFGFGGFGAC,<EE73AE7:D7EFCGEEEGGCGDF>EE<*<,,BGGFF53<<>61;C5C7<*=<*9):<)68*2*)067*:*:><7*4@GF10-)-947)*(74>)9<AB>34:(,,.2??6?>>FA96(17(((.4((.54<2,((0-742(
@M02352:288:000000000-CKWC8:1:1101:17396:4911 2:N:0:TCGCGCTC+ACTGCATA
CAATCTTGCGAACGTACTCCCCAGGCGGTCTACTTAGTGCGTTAGCTGCGCCACCAAGACATCAAGTGCCCCAACACCTAGTATTCATCGTTTACGGCGTGGACTACCAGGGTATCTAATCCTGTTTGCTCCCCACGCTTTCGCACCTCAGTGTCAGTATCAGACCAGGTAGTCGCCTTCGCCACTGGTGTTCCTCCCTATATCTACGCATTTCACCGCTACACAGGAAATTCCGCCTACCTCTCCCGAACTCTAGACTGATAGTTTTGGAGGCAGTCCC
+
,C,,CFGGGG+6@FGFGGGGGGGDG8FE6+BFGGGG,CFGGGGCFGGGGG7FGG866C6E=,E,,C,C,FGG7FG7,BF<FGG,,CEFGGGGGGGGGDGGGDFGGGGGGGGGGFGGG9EGGGGGGGGGGGGGGGGGGDGGGGGC+@EGGDG,EFGGGG;,@,@,@FFG*D;D;DDGGDGFFDGGGGFGFEFGGEF4=.)2AG+75@AFD=BGGFFFF59>@FEF*1,*476BFF(2((-4:BFF?((7(49:A:4@).8>)).6AF2).(5(4:7(0(.4
@M02352:288:000000000-CKWC8:1:1101:23527:4919 2:N:0:TAGCGCTC+ACTGCATA
CATTCTTGCGAACGTACTCCCCAGGTGGGTCACTTATCACTTTCGCTTAGCCACTCAAACCGAAGTTCGAACAGCTAGTGACCATCGTTTACGGCGTGGACTACCAGGGTATCTAATCCTGTTCGCTCCCCACGCTTTCGTCCATCAGTGTCAGTATATTATTAGTGATCTGCCTTCGCAATTGGTATTCTATGTAATATCTATGCATTTCACCGCTACACTACATATTCTAACCACTTCATAATAACTCAAGACAACCAGTATAAAAGGCAATTTTACCG
+
GFEEFGGFFGGGEGGGGFGGFCAEGGGGGEFGGGGGGGGGGGGGGGGGGGGGGGGGGGGFGGGCFGGGGGGGGGGGGGGGGGGGGGGGGGGGGGGGGGGGGGGGGGGGGGGGGGGGGFGFGGGGGF:DCFGGGGGGGGGGGGGGFEGGGGGGGGGGFGFGGGGGGFGGGGGGFFG8CGDADDDGGGGGGGGGFFFF?FEDFGFGFFC78CCFFFFFGFBED6@FF7?FEFFFFFFFFFFEC5CFCEFFF<=EEF@;8?>4:6<6)462<:1???F5F<A<(
@M02352:288:000000000-CKWC8:1:1101:17407:4926 2:N:0:TAGCGCTC+ACTGCATA
TAACCTTGCGGCCGTACTCCCCAGGCGGTCTACTTAGTGCGTTAGCTGCGCCACTAAGACATCAAGTGTCCCACCGGCTAGTAGACATCGTTTACGGCGTGGACTACCAGGGTATCTAATCCTTTTTGCTCCCCACGCTTTCGCACCTCACGGCTAGTATCAGCCCCGGTCGTCCCCTTCGCCACTGTTTTTCCCTCCTCTACCTACCCATTCCACCGCTCCCCAGGAAATTCCCCTCACCCCTCTCTAACACTAGCCTGATAGTTTTGGAGGCATGTCCG
+
CF<FGGFGGGGEG>FGFEFGGGGGGFEE@@FCFFGG<FFGGGGGGGGGGCGGGGGGF,EFFFG9FGG9?FGDG8BF+>=F,:9A,9,<A?FCC+BF@7+8@:+6>,BC<AEGF8=9D,7,@@9,EF96@;E@FGCC++;C7<EEEGGFFF,,****,2,2D9,,>>*4:1*41**21>5)3CC*>6<+++=*;)*/6.)*/2**.19*1+.?**-9*04(3)(8*>13:4*6=*)(.-(4:17:B(())--)()(1((0(16).:644(,(,46))).6.(
@M02352:288:000000000-CKWC8:1:1101:15644:4940 2:N:0:TAGCGCCC+ACTGCATA
TAATCTTGCGACCGTACTCCCCAGGCGGAATGCTTAATCCGTTAGGTGTGTCACCGAACAGTATACTGCCCGACGACTGTCATTCATCGTTTACGGTGTGGACTACCAGGGTATCTAATCCTGTTTGCTCCCCACACTTTCGTACCTCAGCGTCAGTATCGAGCCAGTGAGCCGCCTTCGCCACTGGTGTTCCCCCAAATATCTACGAATTTCACCTCTACACTTGGAATTCCACTCACCTCTCTCGAACTCTAGACTGATAGTTGTGGAGGCAGTTCCAG
+
GG,CFFGGGGCGGGGGGGGGGGGGGGGGGG@FGGGGGGEFGGGGGCGGGGCFFFGGGGGGGAFGFFG?FGGGGGG7BF+??BE<FG9FFGC=<?BEFD:C@EFFCFE=FCFGFGD3=@,,,EEGGFGGAGG++=FC@F96EE@6:EA?<FG@CEEGC;9E*>3>CF@:FF9CFE92?C=A)8//8?FGDFEGGFF9BDFGAFF+.A:***01;A3AA5);<71=*2)05*)9B664?FBBF:312?<77?:444)*62/82)):)).(,-.:?052*-).6
@M02352:288:000000000-CKWC8:1:1101:6736:4946 2:N:0:TAGCGCTC+ACTGCATA
CAGTCTTGCGACCGTACTCCCCAGGTGGGATACTTATCACTTTCGCTTAGTCACTTAGCTAACGCCAAACAACTAGTATCCATCGTTTACGGCGTGGACTACCAGGGTATCTAATCCTGTTCGCTCCCCACGCTTTCGTCCATGAGCGTCAGTACATACGTAGTAGACTGCCTTCGCAATCGGTATTCTGTGTAATATCTATGCATTTCACCGCTACACTACACATTCTATCTACTTCCATATGACTCAAGTCAACCAGTATCAAAGGCAGTTCCATAGTT
+
GGGGFGGGGGGGGGGGGGGGGGGGGGGGGGGGGGGGGGGGGGGGGGGGGGFGGGGGGGGGGGGGGGGGGGGGGGGGGGGGGGGGGGGGGGGGGEGGGGGGGGGGGGGFGGGGGGGGGGDGGGGGGGGGGGGGGCEGGGGG@CGG=8CCEGEGFGGGGGGGGGGGGAFFCFGGGGGGGCGFFFCGGGGFGGEFGFFEFFFGFGFGFFADFFFDDEFDGFDFFFE4>CEGEFFFFFFFCFFEEFFEF<>4>:).62<F<?FFA9A<A>A0:<:?AFFBFB7:5
@M02352:288:000000000-CKWC8:1:1101:5647:5002 2:N:0:TAGCGCTC+ACTGCATA
CAGTCTTGCGACCGTACTCCCCAGGTGGGATACTTATCACTTTCGCTTAGTCACTTAGCTAATGCCAAACAACTAGTATCCATCGTTTACGGCGTGGACTACCAGGGTATCTAATCCTGTTCGCTCCCCACGCTTTCGTCCATCAGTGTCAGTATATTATTAGTGATCTGCCTTCGCAATTGGTATTCTATGTAATATCTATGCATTTCACCGCTACACTACATATTCTAACCACTTCATAATAACTCAAGACAACCAGTATCAAAGGCAATTTTACCGTT
+
GGGFGGGGGGGGGGGFGGGGGGGGGFFGCGGGGGGGGGGGGGGGGGEGGGFGGGGGGGGGGGGGGGGGGGGGGGGGGGGGGGGGGGFGGGGCGGGGGGGGGGGGGGGGGGGGGGGGGGGGGGGGGGGGGGGGGG7FGGGGGGGGGGGGGFFGGGGGGGGGGGGGGGFGGGFGGGGGGGGFFGFGGGFGGGGGGF>EFAFCFGFFFFFC9EFFDEFF5AD=EFBF7C?FCFFFFFFFFF?EFFFFF@EEEEE<@FFFFF4;CEEFFFF?0(8?>F*-9<?B<
@M02352:288:000000000-CKWC8:1:1101:5825:5125 2:N:0:TAGCGCTC+ACTGCATA
CAGTCTTGCGACCGTACTCCCCAGGTGGGATACTTATCACTTTCGCTTAGTCACTTAGCTAATGCCCAACAACTAGTGTCCATCGTTTACGGCGTGGACTACCAGGGTATCTAATCCTGTTCGCTCCCCACGCTTTCGTCCATGAGCGTCAGTATATACGTAGTAGACTGCCTTCGCAATCGGTATTCTGTGTAATATCTATGCATTTCACCGCTACACTACACATTCTATCTACTTCCATATGACTCAAGTCAACCAGTATCAAAGGAAGTTCCATATTT
+
EGGGFGGGGGGGGGGGGGGGGGGGGGFGGGGGGGGGGFGGGGGGGGGG@FEFGGFFFGGGGGGGGGGGGGGFGGGDGGGGGFGFGGGFDFGGFBFF@FGGGGGF8C@4E?FFGGGGFGGEFFGEGFFFEGGE:CFGFGGGGGGFG8CDGGCEGGGAFGFGEEGGGCCFGFGGFGFG5CDBF7CEFG@FCCGFGF@EA8F7CGFGCFA7=BAC465>EA36;6);;C?@)7;88CCEECACC)?E<>EF@@EE9??*:2.6)-<A<9)(((()-40)9<)))
@M02352:288:000000000-CKWC8:1:1101:16954:5128 2:N:0:TAGCGCTC+ACTGCATA
CAATCTTGCGATCGTACTCCCCAGGTGGGACACTTATCACTTTCGCTTAGTCACTTAGCTAATGCCAAACAACTAGTGTCCATCGTTTACGGCGTGGACTACCAGGGTATCTAATCCTGTTCGCTCCCCACGCTTTCGTCCATGAGCGTCAGTACATACGTAGTAGACTGCCTTCGCAATCGGTATTCTGTGTAATATCTATGCATTTCACCGCTACACTACACATTCTATCTACTTCCATATGACTCAAGTCAACCAGTATCAAAGGCAGTTCCATAGTT
+
FEGFGGGGGGGFFEFFGGGGGGGCFGGFFFGGGGGGGGGGGGGGGGGGGFGGGGGGGGGGGGGFGGGFGGGGGGGGGGGGGGGGGGGGGGGFGEFGGEGGGGGGGG@BEEEFGFFGFFFFGGGGEGGGGGGGG7:=FEFGGGGEFFGGGGGGGGGGGGFGGGGGGFFFFFGGGF5CGGGFFGDGGGGGCFGGGFA4ACFC>:AFCF6DGGFF5?@BGFFFFFEF*9?FEFA678CEEF34??CFECEE@;@EEECB17>A<4):AA>((,8:AF?BBDFF:
@M02352:288:000000000-CKWC8:1:1101:17635:5152 2:N:0:TAGCGCTC+ACTGCATA
CAGCCTTGCGACCATACTCCCCAGGCGGAACACTTAACGCTTTCGCTACGGCCGAGAGGATGTGGAAGTCCCCTCAACCCAGTGTTCATCGTTTACAGCTAGGACTACCGGGGTATCTAATCCCGTTCGCTACCCTAGCTTTCGTGCCTCAGCGTCAGAAAAGATCCAGTGATGCGCTTTCGCCACCGGTGTTCCCTATGATATCAACGCATTTCACCGCTCCACCATAAGTTCCCATCACCCCTATCTTCCTCAAGCTTGGGGGTTTGAAACGCAATTC
+
GGGGGGGGGGGDECEGGGGGGFGEFGGGGFGGGGGGGGGGGGGGCGGGGGGGG@FGGGGGGGGGGFGGGGFGGFGGGGGGGGGFGGGGGGGGGGGGGGGGGGGGGGGGGGGGGFGGGFGGGGGGGFEFEDGGGGGGGGFGGGGGGGGGGGGCEGGGGGGFDF@FGGGGGFGGGGGGGGCFA<EGGGFGCEGDGFFEEFADFGFGEFFGGGBCDF>FGFFFFBB6DGFFFFF?FFFFAFBF?F<>:?5<A<B<44<?7<6436<B>>F?:>A4465(5(.6
@M02352:288:000000000-CKWC8:1:1101:20351:5168 2:N:0:TAGCGCCC+ACTGCATA
TAATCTTGCGACCGTACTCCCCAGGCGGAATGCTTAATCCGTTAGGTGTGTCACCGAATAGTATACTGCCCGACGACTGGCATTCATCGTTTACGGTGTGGACTACCAGGGTATCTAATCCTGTTTGCTCCCCACGCTTTCGCATCTGAGTGTCAGTGTCTGTCCAGTGGGCCGCCTTCGCCACTGGTATTCCTTCAGATCTCTACGGATTTTACCCCTACACGTGAAATTCCACAACCCTCTCCAAAATTCTAGACTGATAGTTTCGGACGCAGTTCCGA
+
FGFGGGGGGGGGGGGGFGGGGGGDGGGGGGGGGGGGGGGFEGGGGGGGGGGGGGGGGC,FF@EGCFGAFGGGGGGGGDGGGGGGGGGGGGGGGGGGGGGGGGGGFGFGGGGGGGGGGGGGGGGGGGGGGGFGGGEBEGGGGGGG8EGFFG3AFFGFECGG,@EFGFG,@7DGGGGCGGFFFGGGGGGG9BFGGE+;@AFGFGFGFFFCDDAGGFFF9>@FFFFBGF?GBFFFF*63(2<??<71:F.)4).64647AF)4A<>AB2<:9<9999:BFA43(
@M02352:288:000000000-CKWC8:1:1101:21423:5194 2:N:0:TAGCGCTC+ACCGCATA
TAATCTTGCGACCGTACTCCCCAGGCGGAATGCTTAATCCGTTAGGTGTGACACCAAAGGGCAAGCCCCCTGACGCCTGGCATTCTTCTTTTACGGTGCGGACTACCAGGGTATCTCATCTTCTTTTCTCCCCACACTTTCGCACCTCACCGCCAGTATCGCACCCGTGAGCCGCCTTCTCCACTGGTGTTCCTCCACATATCTCCGCATTTCCCACCTACACTCGGAATTCCCCTCTCCTCTCTCCAACTCTAAACTTCCAGTTTAGGCGACACTTCCC
+
9FGCFGGGGGC@@FGGGGGGGGGGGGGGG@FFGGGGGG<FGGGGGCGG@@,EFG<,C6:FFG7,64,CF=44,9B,7,=+,,,,C,,,,5,C,5=+9A+4++4+,6,,,+B:6D,C,,,3,,,CBF,E;E,3F,@F8,6E3+3+43,=@,,@*4544,@3C**1>**61**CC*9)*/;/A>+;++0+=EGF7)1//.;FFF6C)/.*1*2>*9>60>(((9:4*9(/(86F=*80:(4,)49??)(-(5(59).9:A6)).4-)6)))(-(43.)*).(
@M02352:288:000000000-CKWC8:1:1101:25358:5194 2:N:0:TAGCGCTC+ACTGCATA
CAGTCTTGCGACCGTACTCCCCAGGTGGGATACTTATCACTTTCGCTTAGTCACTGAGAATTAACCCAACAACTAGTATCCATCGTTTACGGCGTGGACTACCAGGGTATCTAATCCTGTTCGCTCCCCACGCTTTCGTCCATGAGCGTCAGTATATACGTAGTAGACTGCCTTCGCAATCGGTATTCTAAGTAATATCTATGCATTTCACCGCTACACTACTTATTCTATCTACTTCCGTATAACTCAAGTCAACCAGTATCAAAGGCAGTTCCATCGTT
+
GGGGFFGGGGGGGGGGGGGGGEGGGGGGGGGGFGGGGFGGGGGGGGGGGGGGGGGGGGGGFGGGGGGGGGGGGGGGGGFGGGGGGGGGGGGGGGGGGGGGGGCECFGCGFGGGGGFGFEGGFGEGGDGEGGEGGGGGGGGGGGGGGGGGDGGGGGGGGGGGGCGGGGGGGGGFFGGGGGFFGCEGGGGGGGGGFFFF6BC>C+;CFFGGGFGGF>FGFFFFFEFF>?C?FFFCFFFEFFFFFFEFFE@E@<CBFAF?:FAA<B<A9AB?70?FFFFFFFF<
@M02352:288:000000000-CKWC8:1:1101:17641:5211 2:N:0:TAGCGCTC+ACTGCATA
CAGTCTTGCGACCGTACTCCCCAGGTGGGATACTTATCACTTTCGCTTAGTCACTGAGCTAATGCCCAACAACTAGTATCCATCGTTTACGGCGTGGACTACCAGGGTATCTAATCCTGTTCGCTCCCCACGCTTTCGTCCATGAGCGTCAGTATATACGTAGTAGACTGCCTTCGCAATCGGTATTCTAAGTAATCTCTATGCATTTCACCGCTACACTACTTATTCTATCTACTTCCGTATAACTCAAGTCAACCAGTATCAAAGGCAGTTCCATAGTT
+
FGGFFGGGGGGGEGGGGGGGGGGEGGGGGGGGGGGGGGGGGGGGGGGGGGGGGGFFGGGGGGGGGGGGGGFGGGGGGGGFGGGGGGGGGGGEFGGGGGGGGGGGGGGGGGGFGGGGGAFFFCFECFGFEGGFGDCFFDGGGGGGFGGGGGGGAGGGGFFCEGGGFGGGFGDFBFDGGDDDA>5?DFGGGFC7C6BCE6F@FGFFCAAGGGFGGF9>G*8EFFEFGGECEFFF7CFFECFFF<8;?EFFF;/)6:<?:?7)-6<<A4::0(,:AD=<?))6:
@M02352:288:000000000-CKWC8:1:1101:22829:5271 2:N:0:TAGCGCTC+ACTGCATA
TAGTCTTGCGACCGTACTCCCCAGGCGGTGCGCTTAACGCGTTAGCTCCGGCACAGAAGGGGTCGAACCCTCCCACACCAAGCGCACATCGTTTACTGCTAGGACTACAGGGGTATCTAATCCCTTTCGCTACCCTAGCCTTCGAGCCTAAGCGTCAGTAAATGTCCAGTAACCTGCTTTCGCCATTGGTCTTCCTCTCGATATCTACGCATTTCACTGCTACACCGAGAATTCCAGTTACCTCTCCATTACTCTAGCACGGCAGTATCGAATGCAGTTTG
+
EFGEFFGCDEGGGGGGGEGGGEGBCGDDF7FFGGGGGGGGGGGGGGGGGGGGGGGGGGGFEGGGGGGGGG@DFGGGGGGGGGGGGGGGGGDFF<<FGGGFGGGGGGGGGGDDGFGGGGGGGGGGGGGGGGDCFGGGGGFGGGC:5EE>,,2AFGCEGGGGGGGGGGGGGGGFGFCFFC+7BDGGDECFEC7F>CFFF@FG;F43>FFGGGFG<7AFGFD?9?BFCD9DBDEF?FBAFFFFFADFFFFFF<2<AAAFFAFFFB;0;<B9>1:(,5?479<A2
@M02352:288:000000000-CKWC8:1:1101:24010:5404 2:N:0:TAGCGCTC+ACTGCATA
CATTCTTGCGACCGTACTCCCCAGGCGGAATGCTTAATCCGTTAGGTGTGACACCAACAAGCATGCTTCCTGACGTCTTGCTTTTCTCCTTTACGGTGTGGACTACCAGGGTATCTAATCCTGTTTTCTCCCCACACTTTTCCACCCCCGCGTTAGTATCCAGCCAGTGAGCCGCCCTCCCCCCCTGTGTTTCCCCGTATTTCCACGAATTTCACCCCCTCCCCCGGGATTCCACTCTCCTCCTTCGACCCTCCGCCCCGGCGTTTCCCACTCCGGTCCCG
+
,C,CFEGFGGGEEGGGGGGGGGGCG8@@@CG<FFGG,C,CFGG7C,EF<F<FGGG@6@==EF<,99,,6C6,6<,4B,,,,,<:,,5,,,CF9E+?9+C+C?B<,9B=8:FE,,7,,,,,C,5CFG<E,,CFEFG=C,EF,33@=F++++613+337,,5,,7,D<,6,3@6D97D/C4)):*:/*=<8<C*;)06())0)+3+)202)*0?>4:?*0((,)-)))()-0;4@6))4)43-4(().,(,4(,((()-,)(,(,,(-)))-((.(.(04(((
@M02352:288:000000000-CKWC8:1:1101:6619:5414 2:N:0:TAGCGCTC+ACTGCATA
TAATCTTGCGACCGTACTCCCCAGGCGGAGAGCTTAATGCGTTAGCTGCGTCACCTACATGCATGCATGCAGACAACTAGCTCTCATCGTTTACGGTGTGGACTACCAGGGTATCTAATCCTGTTTGCTACCCACACTTTCGTGCCTCAGCGTCAATATCTGTCCAGTAAGTCGCCTTCGCCTCTGGTGTTCCTCCTAATATCTACGAATTTCACCTCTACACTAGGCATTCCACTTACCTCTCCAGAATTATAGACTGACAGTTTTAAAGGCAGTTCCAG
+
<EGGFGGGGGGGGGGGGGGGGGGGGGGGGGGGGGGGGGGGGGGGGGGGGGGGGGGGGGGGGGGFGGGGGGFGGGGG@FGGGGGGGGGGGGGGGGGGGGGGGFGGGGGGGGGFFGGFGGGGGGGGGGGGGGGCFGG>CEAGFGFGDGGGGGGGGGG3<=FFGFFGGFGGFGCGGGGDGDGA>DCEGCGGGGGGGFF=248>CFB7CFFGGGFGGFFFFFFF<85:FG;*)=FFFFAFE9AFEF33@EE@@44))5.6<:@)..).)6AF054)(.).842<2
@M02352:288:000000000-CKWC8:1:1101:25507:5428 2:N:0:TAGCGCTC+ACTGCATA
CAGTCTTGCGACCGTACTCCCCAGGTGGGATACTTATCACTTTCGCTTAGTCACTGAGAATTAACCCAACAACTAGTATCCATCGTTTACGGCGTGGACTACCAGGGTATCTAATCCTGTTCGCTCCCCACGCTTTCGTCCATGAGCGTCAGTATATACGTAGTAGACTGCCTTCGCAATCGGTATTCTAAGTAATATCTATGCATTTCACCGCTACACTACTTATTCTATCTACTTCCGTATAACTCAAGTCAACCAGTATCAAAGGCAGTTCCATAGTT
+
FFGFFFGGGGGGGGG@FGGGGGGCFGGGGGAEFFGGGGGEGGGGGGGGGGFFGGGGGCFGGGGGGDGGFGFGGGFFGGFGGGGGGGGGGGGGGGGGGGGFGFGGGGEFGGFGGFCEECFFFGGGCGGDEFGGGDEFGGGGGDGGGGGGG>:EDFFGGGFGGFGGGGGGGGGFFDCGGGGBFGECFGDFGGGGGEFEEFFFAFFCCFFGGFFCGF(2:A;E=ACAFCCGEFFFCFEFC?38=@;EE<;@AEFECBAF?:F<2):<24-13:1:AF*.*6864
@M02352:288:000000000-CKWC8:1:1101:15019:5452 2:N:0:TAGCGCTC+ACTGCATA
CAATCTTGCGATCGTACTCCCCAGGTGGGACACTTATCACTTTCGCTTAGTCACTTAGCTAATGCCAAACAACTAGTGTCCATCGTTTACGGCGTGGACTACCAGGGTATCTAATCCTGTTCGCTCCCCACGCTTTCGTCCATGAGCGTCAGTACATACGTAGTAGACTGCCTTCGCAATCGGTATTCTGTGTAATATCTATGCATTTCACCGCTACACTACACATTCTATCTACTTCCATATGACTCAAGTCAACCAGTATCAAAGGCAGTTCCATAGTT
+
GGGGGGGGGGGGGGGFFGGGGGGEGGFFGGGGGGGGGGGGGGGGGGGGGGFGGGGGGGGGGGGGGGGGGGGGGGGGGGGGGGGFGGGGGGGGGDGGGGGGGGGGGGGFGGGFGGFFGGGGGGGGGGGGGGGDGGGGGGGGGGGGFFGGGGGGGGGCFGGGGDFGGGGGGGGGGGGGGGGFFGGEFGGGGGGGGFFFF6FFFGFGFFFGGGFGGFBBGFD9BFFFGGFGFFFFFFECEF<CC<EFCCEEFFFFFFF=@FFEEA2<BA>:<BB09)=>4<?46
@M02352:288:000000000-CKWC8:1:1101:26177:5452 2:N:0:TAGCGCTC+ACTGCATA
CATTCTTGCGAACGTACTCCCCAGGTGGGTCACTTATCACTTTCGCTTAGCCACTCAAACCGAAGTTCGAACAGCTAGTGACCATCGTTTACGGCGTGGACTACCAGGGTATCTAATCCTGTTCGCTCCCCACGCTTTCGTCCATCAGTGTCAGTATATTATTAGTGATCTGCCTTCGCAATTGGTATTCTATGTAATATCTATGCATTTCACCGCTACACTACATATTCTAACCACTTCATAATAACTCAAGACAACCAGTATCAAAGGCAATTTTACCG
+
GGGGFGGGGGEGGGGGGGGGGGGGGGGGGGGGGGGGGGGGFGGGDGGGGGGGGGGGGGGGGGGGGGGGDFGGGGGGGGGGGGGFFGGGGGGFCEGGGGGGGGGGGGGGCFGFGGGGFCFGCGGFGGGGGEEFGGGGGGGGGGGGGGGGGGGFGGGGGGGGGGGGGFFGGGGGGG>FGFDFDGGGFG,>CGGFGEFF49@FFGFGEFAFGG>8:F25E>>@@C3;FGFGFFFFFF?F7@F<CEF3??C@C<AE<E;F@F)3(6<92>BF>:(8:BF2?4<A(
@M02352:288:000000000-CKWC8:1:1101:26239:5453 2:N:0:TAGCGCTC+ACTGCATA
CATTCTTGCGAACGTACTCCCCAGGTGGGTTACTTATCACTTTCGCTTAGCCACGCAGACCGAAATCCACACAGCTAGTAACCATCGTTTACGGCGTAGACTACCAGGGTATCTAATCCTGTTCGCTACCTACGCTTTCGTCCATCAGCGTCAATATATTGTTAGTGATCTGCCTTCGCAATCGGTATTCTATGTAATATCTAAGCATTTCACCGATACACTACCTATTCTAACCACTTCACAATAATTCAAGAACTGCCGTATCAATGGCAATTTTACGG
+
GGGGGGGGGG@FGGGGGGGGGGGGGFGGEGGFGGGGFEFGGGGDGGGGGFFGGGGGGGGGGGGGGGGGGGGG@D8EFGGDGFGGGGGFGGFGEGC:FFEGFGGGGGGEFFFGGGGAEEFGDG<CFFF=BFGGGGGGGFFGGGC6DE,=FGCEE@F7;@FGGCFFGGFGGGGGGFGGGGGB>CEFGG5CECF8CEFF4CADFGFF46FFCFAF7=<)/)373@@;**9FFFFAFF<FDB<))).4<)<>AFFFA22)62*,(-(,.64<24:0<BFBFFF:0
@M02352:288:000000000-CKWC8:1:1101:22473:5459 2:N:0:TAGCGCTC+ACTGCATA
TAATCTTGCGACCGTACTCCCCAGGCGGTCTACTTAACGCGTTAGCTCCGAAAGCCACGGCTCAAGGCCACAACCTCCAAGTAGACATCGTTTACGGCGTGGACTACCAGGGTATCTAATCCTGTTTGCTCCCCACGCTTTCGCATCTGAGTGTCAGTGTCTGTCCAGGGGGCCGCCTTCGCCACTGGTATTCCTTCAGATCTCTACGCATTTCACCGCTACACCTGAAATTCTACCCCCCTCTACAGCACTCTAGTTCACCAGTTTCAAATGCAGTTCCG
+
CGGGGGGGGGGGGGGGGGGGGGGGFGGGGGGGGGGGGGGGGGGGGGGGGGGGGGGGGGGGGGGGGGGGGGGGGGGGGGGGGGGGGGGGFDDFGGGGGGGGGGGGGGGGGFGGFGGGGGGGGGGGGGGGGFGFGGGGGGEGGGGGGEGGGGGGGGCFGGGGGFDFGCEGGGGGGGGGGGGFFDGGGFFF7@GGGEFFE==7@GFFAFF3DEEG7=AFGFF09BBFGGFFF?BBFFBFA?F>FBFFFFFFF?B?>FFF<AFAAF?FABFAB294><=A464:(
@M02352:288:000000000-CKWC8:1:1101:26163:5463 2:N:0:TAGCGCTC+ACTGCATA
CATTCTTGCGAACGTACTCCCCAGGTGGGTCACTTATCACTTTCGCTTAGCCACTCAAACCGAAGTTCGAACAGCTAGTGACCATCGTTTACGGCGTGGACTACCAGGGTATCTAATCCTGTTCGCTCCCCACGCTTTCGTCCATCAGTGTCAGTATATTATTAGTGATCTGCCTTCGCAATTGGTATTCTATGTAATATCTATGCATTTCACCGCTACACTACATATTCTAACCACTTCATAATAACTCAAGCCAACCAGTATCAAAGGCAATTTTACCG
+
FFCGGGGGDGGGGGGGGGGGGGGDG;6C@6FEGGGGGGGGGGGGGGGFGFFGFG,FGGFGFGGGGGGGGGGGGDGG9D,BFGDFGGGGFGGGG@F4CEF@FGFGGGCCC@FGGGGFGGGFAB<F7+FFEGEFG=FE7DGGGEGEDC97EGFCGAC=FGGF,,;9;FFGGGG9EE*@FF5?9CF?>@CGG@@9EAFE?F>7@CFG?AA8=C+1:=>BG:=E@CEFFFEFCFAF@F;<DEFFFFF)<?C)7)/3)),.::B?())-:9<B<2(4279<?>><(
@M02352:288:000000000-CKWC8:1:1101:26224:5468 2:N:0:TAGCGCTC+ACTGCATA
CATTCTTGCGAACGTACTCCCCAGGTGGGTTACTTATCACTTTCGCTTAGCCACGCAGACCGAAATCCACACAGCTAGTAACCATCGTTTACGGCGTAGACTACCAGGGTATCTAATCCTGTTCGCTACCTACGCTTTCGTCCATCAGCGTCAATATATTGTTAGTGATCTGCCTTCGCAATCGGTATTCTATGTAATATCTAAGCATTTCACCGCTACACTACATATTCTAACCACTTCACAATAATTCAAGAACTGCAGTATCAATGGCAATTTTACGG
+
FCBC<FFA@FCC@EDFDCGG,BF6CF,C@FGGGGGG<FGGFFFGC:,FFC@:ECFEECEF<CFEGGGGGGGCC<E=E<FGGGFFGGGFFFFGFEG7FE:B9<FDFFDDE<F<E<EGFGG9>;<F:FEGEGGGGDEEGEGGGEC>CFFGF>CEE>AFF=CEEFGGGGGGFGGDEEDGG4*/9C@57C,=BCGGGE894+BDCC6B5AAF7CFCC=35=)1<@@;)*:7CCF6AF8=8267@CDABA<2A<92:42<4:.9<?BB):AAB<3((409-8<A<1
@M02352:288:000000000-CKWC8:1:1101:12803:5508 2:N:0:TAGCGCTC+ACTGCATA
TAATCTTGCGACCGTACTCCCCAGGCGGAATGCTTAATCCGTTAGGTGTGTCACCGAACAGTATACTGCCCGACGACTGGCATTCATCGTTTACGGTGTGGACTACCAGGGTATCTAATCCTGTTTGCTCCCCACACTTTCGCACCTCAGCGTCAGTATCGAGCCAGTGAGCCGCCTTCGCCACTGGTGTTCCTCCGAATATCTACGAATTTCACCTCTACACTCGGAATTCCACTCACCTCCCTCGAACTCAAGACTACCAGTATAGAAGGCAGTTCCAG
+
GGGFGGGGGGGGGGGGGGGGGGFGGGGGGGGGGGGGGGGGGGGGGGGGGGGGGGGGGGGGGGGGGGGGGGGGGGGGGGGGGEFGFEGGGGGGGGGGDGGGGGGGGGGGGGGGGGGGCDFFFGGGGG?FGGGGGGGEGGGGGGGGGGGGGGGGGGGGGGGGGGGGGACGGGGGGGGGDGFFFGGGGGGGGGGGGFFFFFEGFGFGEFFGGGFGFFEF+;?AA48=FGF53>FF?B>)302<22(,1<0((4:BBF5?BFFFF?2449<A45<?108:F<:4)
@M02352:288:000000000-CKWC8:1:1101:21567:5515 2:N:0:TAGCGCTC+ACTGCATA
CAATCTTGCGATCGTACTCCCCAGGTGGGACACTTATCACTTTCGCTTAGTCACTGAGAATTAACCCAACAACTAGTATCCATCGTTTACGGCGTGGACTACCAGGGTATCTAATCCTGTTCGCTCCCCACGCTTTCGTCCATGAGCGTCAGTATATACGTAGTAGACTGCCTTCGCAATCGGTATTCTAAGTAATATCTATGCATTTCACCGCTACACTACTTATTCTATCTACTTCCATATAACTCAAGTCAACCAGTATCAAAGGCAGTTCCATAGTT
+
GFGDDGGEFGGGGGFGGGGGGDGEGGGGGEGGGGGGGGGGGGGGEGEG@FGGGEFGGGGGGGGGGGGEGGGEG@G9FGFGGFGGGFGGGGGGGGGGGGGGGGGGFC@FFFGGGGGGGGCGEFFECFCFEGGGGGGGGGEEGGGGGGGDGGGGGFGCCFFGGGGGGCGGGFFFCFGGGCCDFGG>*AGFGGGGG6FEFFFCE96+1==C@FFFGF28EF2>8FEFCFFG5FFF6ACFF3<<??EFFE>@EE3?EFEF@2:E>4:4<6>:(14,5<6A@A0-6
@M02352:288:000000000-CKWC8:1:1101:21581:5529 2:N:0:TAGCGCTC+ACTGCATA
CAATCTTGCGATCGTACTCCCCAGGTGGGACACTTATCACTTTCGCTTAGTCACTGAGAATTAACCCAACAACTAGTATCCATCGTTTACGGCGTGGACTACCAGGGTATCTAATCCTGTTCGCTCCCCACGCTTTCGTCCATGAGCGTCAGTATATACGTAGTAGACTGCCTTCGCAATCGGTATTCTAAGTAATATCTATGCATTTCACCGCTACACTACTTATTCTATCTACTTCCATATAACTCAAGTCAACCAGTATCAAAGGCAGTTCCATAGTT
+
GGFFGGGGGGGGGGFFGGGGGGGGGGGGEGGGGGGGGFGGGGGGGGGG7FCFGGGGGGGGGGDGGGGGGGGGGGGCFGFGCGGGGGGGGGGEF7FGGGGGGGGGGGGFGGGGG9FGGGGAFGGCCFECEGGEGC:FGGFGGEGGGGGGGGGGGCECFFCCGGGEGGFCGFFGGGGGGDGFFFC>CFGFGFFGGEFEECFGFGFFEFFCGGF:DD=BEFFCEFC=FD?F<CFFFFCFFC8)73<?EE<<A;<ECE?F@DF@A<BA<)68:?B:2<BAF<?AA
@M02352:288:000000000-CKWC8:1:1101:10372:5546 2:N:0:AAGCGCTC+ACTGCACA
CAAACTTGAGGCCGTACTCCCCAGGCGGTTTACTTAATGCGTTAGCTTGAGAACCCAGTGTCCACGACACACAATTCCGAGTAGACATCTTTTACGGCGTGGACTAGCGGATTTTCTAATCCTTGTTGCCCCCCACGCCTTCTCACCTCATCATTATACGTTGTCCAGGGCGCCGCCGCCACCACCGTTATTCCTGCAGTCCTCGACGCACTTCACCACTACACCCAAACTACTACCCCCCTCTACAAGCCACTATCATACCTGTTCGCAAGTCCGTTCC
+
,@<,CFFFFF--CCCFGGFGGGGDGGEGG7BFGGGG,6CDGGGFGGGGFCE,CF<86CCEC,9C6,8=+8<6BC,,5,4,+:,,,B,C9,5,59CC++8+4+4F,A,,++4++5,,33,7,35,75C,>,63F=+>+++3+,3,,@82,,,<,23@,,7,6:,*2,78,*1>EG<):))2):C***=3;*8;CE+)()22/**:())))*.)2=<F?*4(2@).4)(*(0**/9-.86:909<:D>52)(,((((*)./)).)).)6((-(--)*()),(
@M02352:288:000000000-CKWC8:1:1101:10676:5559 2:N:0:TAGCGCTC+ACTGCATA
CATTCTTGCGAACGTACTCCCCAGGTGGGTTACTTATCACTTTCGCTTGGCCACTCAGTACTTAATCGTACCAAACAGCTAGTAACCATCGTTTACGGCGTGGACTACCAGGGTATCTAATCCTGTTCGCTACCCACGCTTTCGTTCATCAGCGTCAATATATTGTTAGTGATCTGCCTTCGCAATTGGTATTCTATGTAATATCTAAGCATTTCACCGCTACACTACATATTCTAACCACTTCACAATAATTCAAGACTAACAGTATCAATGGCAGTGC
+
GGGFGGGGGGGGGGGGGEGGGGGGGGGGCEGGGGGGGGGGGGGGGGGGGGGGGGGGGFGEGGGGGGGGGGGGGGGGGGGGGGGGGGGGGGGGGGGGGGGGGGGGGGGGGGGGGGGGGGGGGGGGFGGGGGGGGGGGGGGGGGGGFFGGGGGGGGGGGGGGGGGGGGGGGGGFFFGDCFDFFGGGGGGFGGGGGFF??FFGFFFGFFFGGGFGGFFFGFFBFFFFGFEGFFFFFFFFC<()/;<FEEEE<AEF?)?F37AA@E727AFA<<D<BF53)2(6
@M02352:288:000000000-CKWC8:1:1101:22394:5576 2:N:0:TAGCGCTC+ACTGCATA
CATTCTTGCGAACGTACTCCCCAGGTGGGATACTTATCACTTTCGCTTAGCCACTCAATCCGAAGATCGAACAGCTAGTATCCATCGTTTACGGCGTGGACTACCAGGGTATCTAATCCTGTTCGCTCCCCACGCTTTCGTCCCTCAGCGTCAATATATTGTTAGTGATCTGCCTTCGCAATCGGTATTCTAAGTAATATCTATGCATTTCACCGCTACACTACTTATTCTAACCACTTCACAATAATTCAAGACAACCAGTATCAATGGCAATTCTATGG
+
GGFGGGGGGGGCFGGGGGGGGGGGGGGGGGGGGGGGGGGGGGGGGGGGCGGGGGFGGGGGGGGGGGGGGGGGGGGGGGGGGGGGGGGGGGGGGGGGGGGGGGGGGGGGGGGGGGGGGGGFGGGGGGGGGGGGGFGGGGGGGGGGGGGGGGGGGGGCFDCGGGGGGGDGGGGCGGGGGFDEFGGGDGGGGGGGFEFCEFFGFGFGFFFGGGFGGBDFGFFFFFFFGCCC?FFCFFFF@EFEEEFFEEFFFFFFFBFFFFFBF>A4<AAAD70?>?749<<A:
@M02352:288:000000000-CKWC8:1:1101:15284:5596 2:N:0:TAGCGCTC+ACTGCATA
CAGTCTTGCGACCGTACTCCCCAGGTGGGATACTTATCACTTTCGCTTAGTCACTGAGCTAATGCCCAACAACTAGTATCCATCGTTTACGGCGTGGACTACCAGGGTATCTAATCCTGTTCGCTCCCCACGCTTTCGTCCATGAGCGTCAGTATATACGTAGTAGACTGCCTTCGCAATCGGTATTCTAAGTAATCTCTATGCATTTCACCGCTACACTACGTATTCTATCTACTTCCGTATAACTTAAGTCAACCAGTATCAAAGGCAGTTCCATAGTT
+
C@@E,@FCCF:FEFEGEGGGGD@6DF@8@@EAEFG9<F@<FAECCF,BBEEEF<6@E@FEDFGGFF@E@C<=CACEFFF9FFFEEGGGGGGCFEEECCFFGGFA=@EGCCBEEEG,@E<E>;@F:FGFGE>F+3@F===CE8DEB@FDC8EGF7E,EA,,@F8>AC9EACFGBFGG>*<*99:;99:5:CFF+:9A*BFGFGFFCA>DFFA>DDBFGFF3(),=GFFF)8A@AA>CCC8?@?F37C))7;9<AF9??6:4<):AA2:??<?B2)9<65:).
@M02352:288:000000000-CKWC8:1:1101:11615:5616 2:N:0:TAGCGCTC+ACTGCATA
CATTCTTGCGAACGTACTCCCCAGGTGGGTCACTTATCACTTTCGCTTAGCCACTCAAACCGAAGCTCGAACAGCTAGTGACCATCGTTTACGGCGTGGACTACCAGGGTATCTAATCCTGTTCGCTCCCCACGCTTTCGTCCATCAGTGTCAGTATATTATTAGTGATCTGCCTTCGCAATTGGTATTCTATGTAATATCTATGCATTTCACCGCTACACTACATATTCTAACCACTTCATAATAACTCAAGACAACCAGTCTCAAAGGCAATTCTACCG
+
GGFFFFGGGGDEFGGGGGGGGGGDGGFFGGDCFGGGFGFGGGGGGGGGGGGGGGCGGGGFGGEECF=<C7DFEGGGGGFFGGGGGGGGGGGG>FEGFECFGGGGGC,+BBAFEGGDFGGC9EFCFGGGCBECG7F@>DFGGGG6EFG7E93=EFAACEEGCCC9DGDGECDE9@FFGCD*/9DC>C7?EEGGGCFE4:CF6CAC4AFC+=8:+;>>:=9E8+6AC:CG?@7++;6@;1;@5<)7<<C@9AE@3)(9:?B(89)-.4)5.28?F07)*-)6-
@M02352:288:000000000-CKWC8:1:1101:19156:5620 2:N:0:TAGCGCTC+ACTGCATA
CAGTCTTGCGACCGTACTCCCCAGGTGGGATACTTATCACTTTCGCTTAGTCACTGAGAATTAACCCAACAACTAGTATCCATCGTTTACGGCGTGGACTACCAGGGTATCTAATCCTGTTCGCTCCCCACGCTTTCGTCCATGAGCGTCAGTATATACGTAGTAGACTGCCTTCGCAATCGGTATTCTAAGTAATATCTATGCATTTCACCGCTACACTACTTATTCTATCTACTTCCGTATAACTCAAGTCAACCAGTATCAAAGGCAGTTCCATAGTT
+
GGGGGGGGGGGGGGGGGGFGGGGGGGGGGGGGGGGGGGGGGGGGGGGGGGGGGGGGGGGGGGGGGGGGGGGGGGGGGGGGGGGGGFGGGGDFGGGGGGGGGGGGGGGGGGGGGGGGGGGGGGGGGFGGGGGGGGGGGGGGGGGGGGGGGGGGFGGGGGGGGGDGGGGFFGGGGGGGGDDFFGGGGGGGGFGGGFFFFFFGFGFGFF8FFGFGGFFFG68EEF96CFFGFFFFFFEEFFF?;;@FFFEEFF?BFFAFBB@F2).4<ABB:<0:<A4<F>0<<
@M02352:288:000000000-CKWC8:1:1101:7365:5661 2:N:0:TAGCGCTC+ACTGCATA
CATTCTTGCGAACGTACTCCCCAGGTGGGTCACTTATCACTTTCGCTTAGTCACTTAGCTAACGCCAAACAACTAGTATCCATCGTTTACGGCGTGGACTACCAGGGTATCTAATCCTGTTCGCTCCCCACGCTTTCGTCCATGAGCGTCAGTACATACGTAGTAGACTGCCTTCGCAATCGGTATTCTGTGTATTATCTATGCATTTCACCGCTACACTACACATTCTATCTACTTCCATATGACTCAAGTCAACCAGTATCAAAGGCAGTTCCATAGTT
+
G9FGGGGGCFECF@CFFGEFE6FFG@C<CGG<CFGGC<CEEFDFGGGG>EFCEFGCFFGGGFGD7FBF<C==FG,9FDFCEGFGGGGGGEGDCGCFGGFFGFBFGGCEFGFAFFG9EDDGGDGEECC=EDGC:+CFAEFDECD8DB8CC:EGGFFC<@>BFFGE;DF9D3>4@FD77CCBAF*CFGCF7FC7B<+9CFFGFG++8@8=14=CCD@>G=@EE66.8>)+7+88@A;CCEA<FFC35766:2<>B>-9:37<<9<BA<)(24<,64*.=>?26
@M02352:288:000000000-CKWC8:1:1101:15075:5676 2:N:0:TAGCGCTC+ACTGCATA
CAGTCTTGCGATCGTACTCCCCAGGTGGGACACTTATCACTTTCGCTTAGTCACTGAGATAAATCCCAACAACTAGTGTCCATCGTTTACGGCGTGGACTACCAGGGTATCTAATCCTGTTCGCTCCCCACGCTTTCGTCCATGAGCGTCAGTATATACGTAGTGGACTGCCTTCGCAATCGGTATTCTAAGTAATCTCTATGCATTTCACCGCTACACTACTTATTCTATCTACTTCCGTATAACTCAAGTCAACCAGTATCAAAGGCATTTCCATAGTT
+
GGGGGGGFFGCGG7@EGGGGGECCDFGFGGGFGGGECFFGGGGGEGGGGGFGGGGGGGGGFFGGGGGGFCGGGGGDFDGGGGGGGGGGGGGEGGGGGGGGGGGGGGGFCFGGGGGGGG,FFGEGCFGGGGGGGGGGGGGGGEGGFEDCCC>CECCCF,=>>C7CFGBGGCFGGGGGGD099F>EFFFGGGDGFF64AAFD>DA7?FFFFDFGGF@FGF3)4;C6CGF>CFFFFFE??CFFF@FFEE<9<E@EECEFFF:ABA>BB9:121).:>=<94:A<
@M02352:288:000000000-CKWC8:1:1101:25001:5681 2:N:0:TAGCGCTC+ACTGCATA
CAGTCTTGCGACCGTACTCCCCAGGTGGGATACTTATCACTTTCGCTTAGTCACTTAGCTAATGCCAAACAACTAGTATCCATCGTTTACGGCGTGGACTACCAGGGTATCTAATCCTGTTCGCTCCCCACGCTTTCGTCCATGAGCGTCAGTACATACGTAGTAGACTGCCTTCGCAATCGGTATTCTGTGTAATATCTATGCATTTCACCGCTACACTACACATTCTATCTACTTCCATATGACTCAAGTCAACCAGTATCAAAGGAAGTTCCATAGTT
+
GGGGGGGGFGGGGGGGGGGGGGGGGGGGGGGGGGGGGGGGGGGGGGGGGGGGGGGGGGGGGGGGGGGGGGGGGGGGGGGGGGGFCFGGGGCCFGGGGGGGGGFEGG7BFGGGGGFGGGFFGFGGGGGGGGGDGGEGGDGGG>FFFFGGGGGGGGGGGDFFGGFGGEGGGGGFFGFGGGGBAGCG>*BEGGGGGF8C8+==AC87<AFGGGFG<DFFG=;>FFFF4FE7?CCFFFFFEFFCEEE?EFCCEF@C6>)71?5A<6<ABFF(((.8>DFBF9?F>
@M02352:288:000000000-CKWC8:1:1101:25020:5684 2:N:0:TAGCGCTC+ACTGCATA
CAGTCTTGCGACCGTACTCCCCAGGTGGGATACTTATCACTTTCGCTTAGTCACTTAGCTAATGCCAAACAACTAGTATCCATCGTTTACGGCGTGGACTACCAGGGTATCTAATCCTGTTCGCTCCCCACGCTTTCGTCCATGAGCGTCAGTACATACGTAGTAGACTGCCTTCGCAATCGGTATTCTGTGTAATATCTATGCATTTCACCGCTACACTACACATTCTATCTACTTCCATATGACTCAAGTCAACCAGTATCAAAGGCAGTTCCATAGTT
+
GGGGGGGGGGGGGEFGGGGGGGGGGGGGGFGFGGGGGGFGGGGGGGGGGGGGGGGGGGGGGGGGGGGGGFGGGFGGFGGGGGGGGGGGGGGCGDGGGGGC<FGGGGDFGGGFGFGGGGFFGACGFGGEEDE7FCGCFGGGCGGAFCEDGEGEGGGGGGGGGGDGFCGCGFFGGGGGGGGFFF5;?FGGGG>FF4AC*++4BDF7CCAC=CFGGFFA8=@EFF3A6DEGFFAF6+;CFFA<<EE.)/1435@CEF<4:<F<2)6A<B2??70464*6@A>D<
@M02352:288:000000000-CKWC8:1:1101:9576:5701 2:N:0:TAGCGCTC+ACTGCATA
CAATCTTGCGATCGTACTCCCCAGGTGGGACACTTATCACTTTCGCTTAGTCACTGAGCTAATGCCCAACAACTAGTGTCCATCGTTTACGGCGTGGACTACCAGGGTATCTAATCCTGTTCGCTCCCCACGCTTTCGTCCATGAGCGTCAGTACATACGTAGTAGACTGCCTTCGCAATCGGTATTCTGTGTAATATCTATGCATTTCACCGCTACACTACACATTCTATCTACTTCCATATGACTCAAGTCAACCAGTATCAAAGGCAGTTCCATAGTT
+
GGGGGGGGGGDGGGFGGGGGGGGGGGGGGGGGGGGGGGGGGGGGGGGGDGGGGGGGGGGGGGGGGGGGFGGGGGGGGGGGGGGGGGGGGGD7FEGGGGGGGGGGGDEGGGGGGGGGGGGGGGGGGGGGGGGDGGDGGGGGGGGGGGGGGGGGGGGGGGGGGGGGGGGGGGGGGGGFGGGFFGCECCGGGGGGGFFFCFFFFGCGFFFGGGFFGFBFGFD<EFFFGGFGEFFFFFFFCE3EFFFFEFC<EF<EEF?=@FF>><4449A0?BFFFFF2=<?><
@M02352:288:000000000-CKWC8:1:1101:23161:5736 2:N:0:TAGCGCTC+ACTGCATA
TAATCTTGCGACCGTACTCCCCAGGCGGTCTACTTAACGCGTTAGCTCCGAAAGCCACGGCTCAAGGCCACAACCCCCAAGTAGACATCGTTTACGGCGTGGACTACCAGGGTATCTAATCCTGTTCGCTCCCCACGCTTTCGTCCATGAGCGTCAGTTCATACGTAGTAGACTGCCTTCGCAATCGGTATTCTGTGTAATATCCATGCATTTCACCGCTACACTACACATTCTATCTACTTCCATATGACTCAAGTCAACCAGTATCAAAGGCAGTTCC
+
,<FGGGGGGGDEEGGGGGGGGGGGGGGG6+FFGGGGG,FGGGGGGGG,EF7CF+8CFFEGG:F<FFFGG<F8,8=+BF>CF?EA,CFGGCGGGGGDGGGGGGGGDGFG8DFDFFFFDBDFFGA,>D,@B:DEGGFG7>3CFGG@EEDF,D?C8CC8?;,;@C;CEF,2BAFGG,?FGFGFFGEED6CCE5EFGEFC5;FCF7+:);;7FGFGGFFFGFF(1>)<7C39(?)998).:<<6-.47))).5-6)65:*.69:>?:?F)664<AA:?4(74<4
@M02352:288:000000000-CKWC8:1:1101:27348:5748 2:N:0:TAGCGCTC+ACTGCATA
TATCCTTGCGGCCGTACTCCCCAGGCGGTGCACTTAACGCTTTAGCTCCGCCACGGCAGGGGCTAAACCCACCATCTCTAGTGCACATCGTTTACGGCGGGGACTACCAGGGTCTCTAATCCTGTTTGCTCCCCCCCCTTTCCCTCCTCAACGTTAGAACTCGTCCACGTATGCCGCCTCCCCTCTGGGTTTTCTTCCCATTCCTACCGCTTTTCCCCCCTCATACCAACTTTCCATTTCCTCTCCGAGCCACACTACCAGCAATTCTAACCCGACGTCT
+
<FD,CFFGGG7FFGGGGGGGGGGEG,@:++6CFGGE@DBF,FD9<AF9,B,CEF+++6+4+4+7CF,49+:C+B,,,59A<A,:EF,9,44:<+<4:>4++@+3,38>FC:76,3,@,77;;D,7>C>D,9:CF7:*:*=C@+0+48*;3+2*2***+72CG*;*/;+/2;+2<*195<))98*>?<8*A83/4=AA*00***0)*1*)*)1/=)/<F>((.(*024*5).9/=4<5))66-))(.(3(,((((().()))((,.<)))-)((()-)-,,
@M02352:288:000000000-CKWC8:1:1101:9904:5775 2:N:0:TAGCGCTC+ACTGCATA
TAATCTTGCGACCGTACTCCCCAGGCGGTCTACTTAACGCGTTAGCTCCGAAAGCCACGGCTCAAGGCCACAACCTCCAAGTAGACATCGTTTACGGCGTGGACTACCAGGGTATCTAATCCTGTTTGCTCCCCACGCTTTCGCATCTGAGTGTCAGTGTCTGTCCAGGGGGCCGCCTTCGCCACTGGTATTCCTTCAGATCTCTACGCATTTCACCGCTACACCTGAAATTCTACCCCCCTCTACAGCACTCTAGTTCACCAGTTTCAAATGCAGTTCC
+
CFGGGGGGGGGGGGCGGGGGGGGGGFGGGGGGGGGGDEGGGGGGFGGGGGGGGCGGGGGGDGGDFFGGGGGGGGGGGGGGGGGDFGGGGGGGGGGGGGGGGGGGGGGGGGGGGGGGGGGGGGGGDGGGGGGGGGGGGGCGGGGGGEGGGFGGGGGGGGFDGGGGGGFFFGGGGGGGGGDFFGGGGGGGGFFGGEFEF4A7@DFFFFF:DEFGGFFFGFFFBFFFG:?GDFFFF4:AD039>>?:249?F13282:8:9/6:A??A<AFFFFB9<6<@AFF
@M02352:288:000000000-CKWC8:1:1101:6725:5779 2:N:0:TAGCGCTC+ACTGCATA
TAATCTTGCGACCGTACTCCCCAGGCGGTACACTTAATGTGTTAACTGCATTACTGCAAGGTCTAGCCTCACAACAACTAGTGTACATCGTTTAGGGCGTGGACTACCAGGGTATCTAATCCTGTTTGCTCCCCACGCTTTCGCGTCTCAGCGTCAATAATGTTCCAGTAGATCGCCTTCGCAATCGGTATTCCTTCTGATCTCTACGGATTTTACCCCTACACCAGAAATTCCATCTACCTCTCCCATATTCTAGGTAAGCAGTTTTCAAAGCAGTTCAA
+
FFGGGGGGGGGGGGGGGGGGGGGGGGGGGGGGGGGGGGGGGGGGGGGGGFCGFGGGGGGGGGGGGGGG9FFGGGGGGGGGGGGGGGGGGGGGGGGGGGGGEE:FGGGGGGGGGGGGGGGGGGGGGGGGGGGGGGGGGGGGGFDGGGG6?AAFGGGGCGGGGGGGGGGFGDCCFGCDDDDFFGG>CGGGGGGFFFFFFFFGFGFGEBFDDG>DGAEFGFDFFFEFGD64=6A6C@5?7;CFFFF@BFF06(:AFDFFFAFB<BB:ABA9:AAA22?:B5)65
@M02352:288:000000000-CKWC8:1:1101:6072:5805 2:N:0:TAGCGCTC+ACTGCATA
CAGTCTTGCGACCGTACTCCCCAGGTGGGATACTTATCACTTTCGCTTAGTCACTTAGCTAACGCCAAACAACTAGTATCCATCGTTTACGGCGTGGACTACCAGGGTATCTAATCCTGTTCGCTCCCCACGCTTTCGTCCATGAGCGTCAGTACATACGTAGTAGACTGCCTTCGCAATCGGTATTCTGTGTAATATCTATGCATTTCACCGCTACACTACACATTCTATCTACTTCCATATGACTCAAGTCAACCAGTATCAAAGGCAGTTCCATAGTT
+
GGGGGGFFFEFGGGGGGGGGGGGGGGFGDGGGGGGGGGGGGGGFGGGGGGGGGGGGGGGGGGGGGGGGGGGGGGGCGGGGGGGGGGGGGGCCFEGGGGGFGGGGGGGFGGGGGGGFGGGGGFEEGCBFBEGGGFCFGGGGGGGF9>FGEGGGGGGFGGFGGGGE9;BEGGGGFFFGCDGEFFGGFFEGGGGGGEFF4BBGFF=8@FAFCC878>95CFDFFF;A445C?====FC))6<CE35?EE9<D??BFF<F?BF>4:44649?F:(2<A*.*6)-.
@M02352:288:000000000-CKWC8:1:1101:5537:5807 2:N:0:TAGCGCTC+ACTGCATA
CATTCTTGCGAACGTACTCCCCAGGTGGGTCACTTATCACTTTCGCTTAGCCACTCAAACCGAAGCTCGAACAGCTAGTGACCATCGTTTACGGCGTGGACTACCAGGGTATCTAATCCTGTTCGCTCCCCACGCTTTCGTCCATCAGTGTCAGTATATTATTAGTGATCTGCCTTCGCAATTGGTATTCTATGTAATATCTATGCATTTCACCGCTACACTACATAATCTAACCACTTCATAATAACTCAAGACAACCAGTATAAAAGGCAATTTTACCG
+
GGGGGGGGGGGGGGGGGGGGGGGCFGGGGGGEFGGGGGGGGGGGGGGGGFGFFGGGGGGGGGGGGGGGGGGGGGGGGCGGGGGGGGGGGGGGGGGGGGGGGGGGGGGGEGGGGGGGGGGGGGFGGGEFGGGGGGEGDGGGGGEEFGGGGGGGFGFGGGGGGGGGGGGGGGGFGFFGGDCEFDGG>FFFGGGCFEFFFFFGFGFFFFFGGGFGGFDFEF;E;@;FDFFFEFFC+;1@FFFFFFFFFFFF4>AEF8@FFFFB?AB))6<<A0((.5=<?AFF,
@M02352:288:000000000-CKWC8:1:1101:3814:5855 2:N:0:TAGCGCTC+ACTGCATA
TAGTCTTGCGACCGTACTCCCCAGGCGGTGCGCTTAACGCGTTAGCTCCGGCACGGAAGGGGTCGAACCCTCCCACACCAAGCGCACATCGTTTACTGCTAGGACTACAGGGGTATCTAATCCCTTTCGCTACCCTAGCCTTCGAGCCTCAGCGTCAGTGAATGTCCAGTAACCTGCTTTCGCCATTGGTCTTCCTCTCGATATCTACGCATTTCACTGCTACACCGAGAATTCCAGTTACCTCTCCATTACTCTAGCCCGGCAGTATCGAATCCAGTTTG
+
FFGGFGGDFGGEBFGGGGGGGGG@<FFGEDGGGGGEGGGD7FGGCF9EE7BCFGEGDG@,BFFGGGGGGG8<BFGGGGGFCFF>BEGGCFCGGGFGGGGGGFFGGGGGG@C=:CF79@D9EFFGGCFCCCGGC<FFG>FG9DCC5>>DGGG6?EGGGCCC@<E?BFGGFFGFGGGGFGGFFDE55C7@CFGGFCF9ECA76CA39B=CCEBGGFFFC?4<AB<?FFB33@BFFFAAFA<<<<<8)3:A>A<BFFBF2)).4092(().)((.3())*.64)
@M02352:288:000000000-CKWC8:1:1101:5311:5858 2:N:0:TAGCGCTC+ACTGCATA
CAATCTTGCGATCGTACTCCCCAGGTGGGACACTTATCACTTTCGCTTAGTCACTGAGCTAATGCCCAACAACTAGTGTCCATCGTTTACGGCGTGGACTACCAGGGTATCTAATCCTGTTCGCTCCCCACGCTTTCGTCCATGAGCGTCAGTATATACGTAGTAGACTGCCTTCGCAATCGGTATTCTGTGTAATATCTATGCATTTCACCGCTACACTACACATTCTATCTACTTCCGTATAACTCAAGTCAACCATTATCAAAGGCAGTTCCATAGTT
+
C<GEFEGCFGFDCGGGGGGGGGG:CEC<6<<CFGGCFGGFGGGDGGGGGGEFGGFC<EFFGAFA9<BFC@F@EFFCFGGGFGFFC@EDFFG7F=C:7FCFGEGGGDCEEEFFGGAE@=<FE,@:F<FGCGEEG:++,6DCED:E,89DGGDGDFGGGGGD;<@@@FCCF78,3B7;;D5??9=AF*@DF:D:9E6/8A9FFFA>?AAG8EF>*89BG4@CEF@FCC<:57+:3@EE?33763@EFF<.34)17CC=03*)6):>4A20216<AAFFFF0..
@M02352:288:000000000-CKWC8:1:1101:26001:5867 2:N:0:TAGCGCTC+ACTGCATA
TAATCTTGCGACCGTACTCCCCAGGCGGAATGCTTAATCCGTTAGGTGTGTCACCAACAAGCATGCTTGCTGACGACTGGCATTCATCGTTTACGGTGTGGACTACCAGGGTATCTAATCCTGTTTGCTCCCCACACTTTCGTACCTCAGCGTCAGTATCGAGCCAGTGAGCCGCCTTCGCCACTGGTGTTCCTCCAAATATCTACGAATTTCACCTCTACACTTGGAATTCCTCTCACCTCTCTCGAACTCAAGACTAGCAGTATTAGAGGCAGTTCCAG
+
ECFFFGGFGGCCEGFGCGGGGGG@FGGGEGGGGGGGGEFGGGGGGGGEGGGGGGGFCFGGGGGGGGGGFGGGGFCGCFGGGGG<9FGGGGGGFGGGGGGGGGGGGGGCEFDEGGGGGAFGFGGEFFGGGGGGFFEGGGG99CDFGGGGGFGE=6CEEDFFCFCCEF7FF,EFFGGCDD4?>GEGF6FC,4==CEF2@4AF+=BCFFFGCG5;7A?B9577;@;6>7;C366F6+..6=C<,,,47>04(,(.-85BFAF:?2)64<B):42202)47<:>6
@M02352:288:000000000-CKWC8:1:1101:5162:5875 2:N:0:TAGCGCTC+TCTGCATA
CAACCTTGCGATCGTACTCCCCAGGTGGATTACTTATCACTTTCGCTTAGACACTGACCGTATATCGCCAATATCGAGTAATCATCGTTTACGGCGTGGACTACCAGGGTATCTAATCCTGTTCGCTCCCCACGCTTTCGTCCCTCAGCGTCAATTCAGGCCTAGTGAGCTGTCTTCACTATCGGTGTTCTAAGTAATATCTATGCATTTCACCGCTACACTACTTATTCCGCCCACTTCGACCAAATTCAAGAACGCCAGTATAAATGGCAGTTCTACAG
+
GFFGGGGGGGGGFEGGGGGGGGGGFGGGGGGGGGGGGFGGGGGGGGGGGGGGGGGGGGGGGGGGGGGGGGGGGGGCFGGGGGGFGGGGGGGGGGGGGGGGGFFG@FGGGGGGGGGGGFEEEGGFDCFEEGGGGCGGEGGEGGEGGGGGGGGGGGGFDFGFGCFGCFCCGGGGCF>;EFGFF7EC4CGGGGGFFCF4CFFGFGFG?FFGCCA:FF9BGFFFFFFFDGFGE=F;>>;;DFEE0=;69?47AAF<9>()4(.29DA))6649).((,9<6<>2.
@M02352:288:000000000-CKWC8:1:1101:16907:5878 2:N:0:TAGCGCTC+ACTGCATA
CAATCTTGCGATCGTACTCCCCAGGTGGGACACTTATCACTTTCGCTTAGTCACTTAGCTAATGCCAAACAACTAGTGTCCATCGTTTACGGCGTGGACTACCAGGGTATCTAATCCTGTTCGCTCCCCACGCTTTCGTCCATGAGCGTCAGTACATACGTAGTAGACTGCCTTCGCAATCGGTATTCTGTGTAATATCTATGCATTTCACCGCTACACTACACATTCTATCTACTTCCATATGACTCAAGTCAACCAGTATCAAAGGCAGTTCCATAGTT
+
GFGGGGGGGGGFFEGGGGGGGGGGGGCFGGGGGGGGGGGGGGGGGGGGGGFGGGGGGGGGGGGGGGGGGGGGGGGGGGGGGGGGGGGGGGGGGGGGGGGGGGGGGGDFGGGGGGGGGGGGGGEGGGGGGGGGGGGGGGGGGGGGGGGGGGGGGCGGFGGGGGGGGGFFGGGGGGGGGGGFFGGGGGGGGGFDFFFFFFFGFGFGFFFGGGCFGB@DGFFEEF8ACGEGFFAF7AC<CE<CFEFFCF5.=EFFFF3==@FF>4A2645::703:AFF42796
@M02352:288:000000000-CKWC8:1:1101:22052:5881 2:N:0:TAGCGCTC+ACTGCATA
CAGTCTTGCGACCGTACTCCCCAGGTGGGATACTTATCACTTTCGCTTAGCCACTCAGACCGAAGTCCAAACAGCTAGTATCCATCGTTTACGGCGTGGACTACCAGGGTATCTAATCCTGTTCGCTCCCCACGCTTTCGTCCATCAGTGTCAGTATATTATTAGTGATCTGCCTTCGCAATTGGTATTCTATGTAATATCTATGCATTTCACCGCTACACTACATATTCTAACCACTTCATAATAACTCAAGACAACCAGTATCAAAGGCAATTTTACCG
+
GGGGGGGGGGGGGEGGGGGGFGGGGGFGGGGGGGGGGGGGGGGGGGGGDGGGGGGGGGGGGGGGGGGGGGGGGGGGGGGCAECFGGGGGGGGGFGGGGGGGGGGGGGGGGGGGGGGGGGGGGGGGGGGGGGDGGGGGGGGGGGGGGGGGGGGGADGGAFGGGFGGGGGGGGAF?>FGGGFFGGGGGGGGGGG7AF<AFADFGFGFFFGCGFGGFFFG>6)66=FFGFGFFFFCFFEDFE@ECEFCFC<EFEFFF0?2:3<(-46<9AA92::BFFFF9>5(
@M02352:288:000000000-CKWC8:1:1101:26005:5884 2:N:0:TATCGCTC+ACTGCATA
TAATCTTGCGACCGTACTCCCCAGGCGGAATGCTTAATCCGTTAGGTGTGTCACCAACAAGCATGCTTGCTGACGACTGTCATTCATCTTTTACGGTGTGGACTACCAGGGTATCTAATCCTGTTTGCTCTCCACACTTTCTTACCTCAGCGTCAGTATCGAGCCACTGAGCCGCCTTCGCCACTGCTGTTCTTCCAAATATCTACGCATTTCACCTCTACACTTGACATTCCACTCACCACTCTCGAACTCAAGACTAGCAGTATTAGACGCGGTTCCAG
+
,ABA9FGGG@@7FFGGGGGGGGGEF8FFFGGCFGGGGC<F@FGGEFFGG7CFGGGGGGGGG?F<,,:?,DC<<CB==B:,:CF?<,,C,5@E?<=+EC?FC9?FE8E=,4CEAFFGF,A:695E?F,@DE,CF,DFGF,E=,7DD8D?,DFGGEGEAFE9CEEGEC,3><,@3*;@*0C*<>EE9?,>A99++*=*:+;?FFFG?A4)2=?FD8>F9=33;FFF7+)*.7+++;;CF@@;)(/67;04(::<>:.=?>F(.))69<A><A21((0-)-4<.
@M02352:288:000000000-CKWC8:1:1101:17241:5889 2:N:0:TAGCGCTC+ACTGCATA
CAGTCTTGCGACCGTACTCCCCAGGTGGGATACTTATCACTTTCGCTTAGTCACTGAGCTAATGCCCAACAACTAGTATCCATCGTTTACGGCGTGGACTACCAGGGTATCTAATCCTGTTCGCTCCCCACGCTTTCGTCCATGAGCGTCAGTATATACGTAGTAGACTGCCTTCGCAATCGGTATTCTAAGTAATCTCTATGCATTTCACCGCTACACTACTTATTCTATCTACTTCCGTATAACTCAAGTCAACCAGTATCAAAGGCAGTTCCATAGTT
+
GGGGGGGGGGGGGGEFGGGGGGGGGGFGGGGGGGGGGGGGGGGGGGGGGGGGGGGGGGGGGGGGGGGGGGGGGGGGGGGGGGGGGGGGGGGGGEGGGGGGGGGGGGEEFGGGGGGGGGGGGGGGGGGGGGGGG>FFGGGGGGGGGGGGGGGGGGGGGGGGGGGGFGGGGGGGGGGFGGGFFGGGGGGGGG:DCEFEF6FGFGFGFCAFFGFC<B@EE*6C@FEFGG?DFFFFFFFFFFE;40=EFFF<EFFEEFDFFFF46:<AFFA?0:?<BAF<?47B<
@M02352:288:000000000-CKWC8:1:1101:22066:5896 2:N:0:TAGCGCTC+ACTGCATA
CAGTCTTGCGACCGTACTCCCCAGGTGGGATACTTATCACTTTCGCTTAGCCACTCAGACCGAAGTCCAAACAGCTAGTATCCATCGTTTACTGCGTGGACTACCAGGGTATCTAATCCTGTTCGCTCCCCACGCTTTCGTCCATCAGTGTCAGTCTATTATTAGTGATCTGCCTTCGCAATTGGTATTCTATGTAATATCTATTCATTTCACCGCCACACTACAGATTCTAACCACTTCATAATCACTCAAGACAACCAGTATCAAAGCCAATTTTCCCG
+
FGCA,CFAEE@CEFFGGGGGGCGEGFDFC@ECFFGC9FCFGGGG7BF@@FFFGF,FFF9FGGEB+AFCG96FCCFGFFEE?DGEGG7=FFGG,,B+B@@CB?F<FE<+BE?F9EFE,=E9,C?AFCGDB=BDECF@EFF>DCG6DF,=DDFD9DG7E@CF@CFC;3,7EFDGFGG+A*;9AD7,*@AECFFFGCCCCF6:9BCC*49CFFFGGFD>*2/7()(;7*)+9@=FFFF@(/)/7?36).7;EEF(.7@)61>@:2<26:AAF1::(,9)*).<(
@M02352:288:000000000-CKWC8:1:1101:12896:5918 2:N:0:TAGCGCTC+ACTGCATA
TAATCTTGCGACCGTACTCCCCAGGCGGTCTACTTAACGCGTTAGCTCCGAAAGCCACGGCTCAAGGCCACAACCTCCAAGTAGACATCGTTTACGGCGTGGACTACCAGGGTATCTAATCCTGTTTGCTCCCCACACTTTCGTACCTCAGCGTCAGTATCGAGCCAGTGAGCCGCCTTCGCCACCGGTGTTCCTCCGAATATCTACGAATTTCACCTCTACACTCGGAATTCCACTCACCTCTCTCGAACTCAAGACTAGCAGTATCAAAGGCAGTTCCA
+
FGGGGGGGGGGGGGGFGGGGGGGGGGDD@FGGGGGGGDGGEGGGGFCGGGGGGFGGGGGGGGGGGFGGGGGGGGGGGFGGGGGGFGGGGGGGGGGGGGGGGGGGGGGGGGGGGGGGGFGGGGGGGGGGGFGGGGGGGGGFGGCFGGGGGGGGGGGGGGGGGGGCCFGGGGGGFFGGGDGFFGGGG*:C?CEGFEAEFFFGEGFGFFFGDGFFFFFFG*82<FFF:C?DFD>FFFFB>FFFFFFF?)3:?<FFFFFFA:FA??A<AA<AFFB2:?FF?AAB4
@M02352:288:000000000-CKWC8:1:1101:23253:5970 2:N:0:TAGCGCTC+ACTGCATA
TAATCTTGCGACCGTACTCCCCAGGCGGTACACTTAATGTGTTAACTGCATTACTGCAAGGTCTAGCCTCACAACAACTAGTGTACATCGTTTACGGCGTGGACTACCAGGGTATCTAATCCTGTTCGCTCCCCACGCTTTCGTCCCTCAGCGTCAGTACATACGTAGTAGACTGCCTTCGCAATCGGTATTCTGTGTAATATCTATGCATTTCACCGCTACACTACACATTCTATCTACTTCCATATGACTCAAGTCAACCAGTATCAAAGGCAGTTAC
+
DE<FEGGGGGDGFGGGGGGGGGGGGGGGCFFCGGGGGGGCEGGGGGGGGGFDGGGGFFFFDFGGGGGGGG8FGGGGGGGFGFFGGGFGGGGGGGFEEG4FEECFDF,BFCFGDCEG=EGGGGFFFGFEGGCGGGGG7@CEG8CD>BEFGGFGGGE6:@3EFGGGFA<8BF,;EGGGGGG45;>EGGGGCGGGGEFFFFFGFDAF4BFGGG8@FC?AFD0(6:;F7*.7=A67A@E<EEE<EC34762:AAAA::?FD28<DF?F2)6<4<9A?FF?)--)
@M02352:288:000000000-CKWC8:1:1101:21270:5984 2:N:0:TAGCGCTC+ACTGCATA
CATTCTTGCGAACGTACTCCCCAGGTGGGTCACTTATCACTTTCGCTTAGCCACTCAAACCGAAGTTCGAACAGCTAGTGACCATCGTTTACGGCGTGGACTACCAGGGTATCTACTCCTGTTCGCTCCCCACGCTTTCGTCCATCAGTGTCAGTATATTATTAGTGATCTGCCTTCGCAATTGGTATTCTATGTAATATCTATGCATTTCACCGCTACACTACATATTTTAACCACTTCATAATAACTCAAGACAACCAGTATCAAAGGCAATTTTACC
+
FFFGGGGGGEG@FGGGGGGGGGGEFCFFDGC@FGGGGGAF<FEFCE@7,CEFGGFGGGFGG+7FEFGGG<CEFCCEF<FDGFGG@EGFGGGFG+@CFGD7AECF@=EGGG8BFFC;EEFF8FFF@C7DGGGDGFFE>F==@CE>DG6+@,,7DCF7EGG9;;E9DEAFGGGFCECF9CD9?7;?*=7DFGG+:EE7<9BC9C6+*+887EC@D8(8:45;@1(;7C?7)+:@4;7EFF435??)9?C3;7).).:;@::1(6AA<<AB),03(.92=<77
@M02352:288:000000000-CKWC8:1:1101:8797:6001 2:N:0:TAGCGCTC+ACTGCATA
TAATCTTGCGACCGTACTCCCCAGGCGGAATGCTTAATCCGTTAGGTGTGACACCAAAGGGCAAGCCCCCTGACGTCTGGCATTCATCGTTTACGGTGTGGACTACCAGGGTATCTAATCCTGTTTGCTACCCACGCTTTCGCACCTCAGCGTCAGAACCGAGCCAGAGAGTCGCTTTCGCCACCGGTGTTCCTTCTGATATCTACGCATTTCACCGCTCCACCAGAAGTTCCACTCTCCCCTCTCGGCCTCAAGAAAAACAGTTTCGGAGGCAGTTCCC
+
FFGGGGGGGGGGGGGGGGGGGEG@FGCEEGGGGGGGFGGGGGGGGGGGGGFGGGGGGGGGGEGGGFGGGGGGGGGGGGGGGGGGGGGGGGGGCGGGGGGGGGGGGGGFDF7F<FGFC9EFGGFGFGGGGGGGGDGEEGGGGGDEGCGGFFFGEGGDEGGGGGCEGGGCCGEGGGDDGGGB>CEGGCECEEEDGFFFFFAFFGFGFFFGGGBFFF<A*79>>FFFCF6*56=FF@A<?F?F???B?BFFBF?0::>?::7:?F:ABFD(212><1)37><<
@M02352:288:000000000-CKWC8:1:1101:11457:6008 2:N:0:TAGCGCTC+ACTGCATA
CAGTCTTGCGACCGTACTCCCCAGGTGGGATACTTATCACTTTCGCTTAGTCACTGAGCTAATGCCCAACAACTAGTATCCATCGTTTACGGCGTGGACTACCAGGGTATCTAATCCTGTTCGCTCCCCACGCTTTCGTCCATGAGCGTCAGTATATACGTAGTAGACTGCCTTCGCAATCGGTATTCTAAGTAATATCTATGCATTTCACCGCTACACTACTTATTCTATCTACTTCCGTATAACTCAAGTCAACCAGTATCAAAGGCAGTTCCATAGTT
+
GGGGGGGGGGGGGGGGGGGGGGGGGGGGGGGGGGGGGGGGGGGGGGGGGGGGGGGGGGGGGGGGGGGGGGGGGGGGGGGGGGGGGGGGGGGFGEGGGGGGGGGGGGGGGGGGGGGGGGGGGGGGEGGGGGGGGGGGGGGGGGGGFFFGGGGGGGGDGGGGGGGGGDGGGFGGGGGGGGGFFGGGGGGGGG7CGF+@C>ACFF6DECFFGGFGGFFFGFFFFFFFGGFGFFFFFFEFF3=;38@@EFCAE@?><A>=??FF<9AFFFFFF?FFBFFBFFBF>
@M02352:288:000000000-CKWC8:1:1101:23623:6070 2:N:0:TAGCGCTC+ACTGCATA
TAGTCTTGCGACCGTACTCCCCAGGCGGTGCGCTTAACGCGTTAGCTCCGGCACAGAAGGGGTCGAACCCTCCCACACCAAGCGCACATCGTTTACTGCTAGGACTACAGGGGTATCTAATCCCTTTCGCTACCCTAGCCTTCGAGCCTCAGCGTCAGTAAATGTCCAGTAACCTGCTTTCGCCATTGGTCTTCCTCTCGATATCTACGCATTTCACTGCTACACCGAGAATTCCAGTTACCTCTCCATTACTCTAGCCCGGCAGTATCGAATGCAGTTTG
+
EGGGGGGFGGGGGGGGGGGGGGGGGGGG@+@@FGG7CFGDGFGGGGGGGGGGGG8FGCFGDGGGGGGGGGEGGGGGGGGGGCGGGGGGGGGGGGGGGGG<FGGFGGFG==FCEGGGGGGAFFGGFFGGGGGDGGGFFFEECFGGFGGGGGGGGGGG*CC9FFGGGGGGGGFGGGGFGGDFADCGGCGGGGGGGFFEF6ADFCADFFFGGGFGGFAFGFFFFFF4D*41()77@FDFF<A2<BFA?BF<<9AA<5-94<5<>29B0.)))(31)49)7-64-
@M02352:288:000000000-CKWC8:1:1101:4508:6139 2:N:0:TAGCGCTC+ACTGCATA
CAGTCTTGCGACCGTACTCCCCAGGTGGGATACTTATCACTTTCGCTTAGTCACTGAGTCGAAACCCAACAACTAGTATCCATCGTTTACGGCGTGGACTACCAGGGTATCTAATCCTGTTTGCTCCCCACGCTTTCGCATCTGAGTGTCAGTGTCTGTCCAGGGGGCCGCCTTCGCCACTGGTATTCCTTCAGATCTCTACGCATTTCACCGCTACACCTGAAATTCTACCCCCCTCTACAGCACTCTAGTTCACCAGTTTCAAATGCAGTTCCGAGGTT
+
GGGGGGGGGDEGGGGGGGGGGGGGGGFGGGGGGGGGGGGGGGGGGGGGGGGGGGGGGGGGGDGGGGGGFGFGGGGEFGGGGGGGEGGGGGDCGDGGDGGGGGGGGG@FGGGGCFGGGGFGGGGGGGGGGGGFGGGGGGGDGGGGDFGFGGGFFGGGGGGGFGGGDGDGE7EGGGGGGD5?F46<=@CGGGGGF*1?@FFGFGFG?EEGGCFFCB65CF@@DF<?7C>DF=FFFFFFFFF<DFF?:B>?A4A<ADAFFB)99<<A46AFFF)64<FF)31,2
@M02352:288:000000000-CKWC8:1:1101:4497:6155 2:N:0:TAGCGCTC+ACTGCATA
CAGTCTTGCGACCGTACTCCCCAGGTGGGATACTTATCACTTTCGCTTAGTCACTGAGTCGAAACCCAACAACTAGTATCCATCGTTTACGGCGTGGACTACCAGGGTATCTAATCCTGTTTGCTCCCCACGCTTTCGCATCTGAGTGTCAGTGTCTGTCCAGGGGGCCGCCTTCGCCACTGGTATTCCTTCCGTTCTCTACGCATTTCCCCGCTCCACCTGAAATTCTACCCCCCTCTACAGCACCCTCGTTCACCCGTTTCAAATGCACTTCCGAGGTT
+
GFEFDFGGG7@FFEFGGGGGGGGGGGCFGGGCFGGGFGEFGGGGGGGGGGEGGGGGG<FEE@DFEFF@<CF,EF<CGGGFFCDE7FFDBEB,@FFGCFGGCFG<ACGGFFGGCDFGDEGFFG8?<FFFG8C@FG:DF>C>BCDC9=@=FGG,>CGFFFFGE97DCDCGEC>BC*;*::/?AFDGGGFF;CB7*:).:AAFFG>D<BEG7+;FCDF):7?024:):C27:*9=FFB>(4:2<2)372(-8(-8<?(9<(03:>?)4).)5:)42<B()-(-8
@M02352:288:000000000-CKWC8:1:1101:8748:6174 2:N:0:TAGCGCTC+ACTGCATA
CAGTCTTGCGACCGTACTCCCCAGGTGGGATACTTATCACTTTCGCTTAGTCACTGAGCTAATGCCCAACAACTAGTATCCATCGTTTACGGCGTGGACTACCAGGGTATCTAATCCTGTTCGCTCCCCACGCTTTCGTCCATGAGCGTCAGTATATACGTAGTAGACTGCCTTCGCAATCGGTATTCTAAGTAATCTCTATGCATTTCACCGCTACACTACTTATTCTATCTACTTCCGTATAACTCAAGTCAACCAGTATCAAAGGCAGTTCCATAGTT
+
GFGFFGGGGGGGGGGGGGGGGGGGGGGFG8FCFGGGGGGGGGGGGGGGGGGGGGGGGGGFFFFGGGGGGGG8FGGGGDFGGGGGGGGGGGGGGEFGGDGGGGGGFGGFCFGGADFGGGFGGGGDEGGFGEEGGGEGFGGGGG=D,@FDGGGGGGGCFGGGGGDGFGFFG7FGFGGGGGDEFGCEGGGGGGGGGFFFFFFGFGFGFFFGG7BCDEFFGFF346;CFGFGFFFFFAEEFFEFF7@3CFEE34?BA99?B?FAFFB9B<AF6:(:AB@BF<BFB
@M02352:288:000000000-CKWC8:1:1101:15105:6272 2:N:0:TAGCGCTC+ACTGCATA
CAGTCTTGCGACCGTACTCCCCAGGTGGGATACTTATCACTTTCGCTTAGTCACTGAACCGAAGTCCAACAACTAGTATCCATCGTTTACGGCGTGGACTACCAGGGTATCTAATCCTGTTCGCTCCCCACGCCTTCGTCCCTCAGCGTCAGTATATACGTAGTAGACTGCCTTTGCAATCGGTATTCTAAGTAATATCTATGCATTTCACCGCTACACTACTTATTCTATCTACTTCTATTTAACTCAAGTCAATCAGTATCAAAGGCTGTTCCATCGTT
+
GGFEAFGGGCE@CEFGGGGGGGGGGGCGCCFCFGGGGGGGGGGGDGGGDGGGGGG<FGG7@@FFEAFGGFF@FGFEG<ED,FCFEGGG7FF77:>FCCFGFD,A,@:=FGGGFFFFFF<EFE@7=?>3CFE@F+3CF6D>+@,3>DFCEEEG;:FG,@98>C7B;BFGF,@D9,*5=+5BF4*:3;,:<CC7B6+9?FFG8CF7*@F@1,829)(:C*,).;)61;3:5+++11673;365)7<54..)6774?5*))16<<<454:?:(.,4)1.*5(-(
@M02352:288:000000000-CKWC8:1:1101:14314:6314 2:N:0:TAGCGCTC+ACTGCATA
TAATCTTGCGACCGTACTCCCCAGGCGGAATGCTTAATCCGTTAGGTGTGTCACCGAACAGTATACTGCCCGACGACTGGCATTCATCGTTTACGGTGTGGACTACCAGGGTATCTAATCCTGTTTGCTCCCCACACTTTCGTACCCCAGCGTCAGTATCGAGCCAGTGAGCCGCCTTCGCCACTGGTGTTCCTCCAAATATCTACGAATTTCACCCCTACACTCGGAATTCCCCCCACCCCTCTCGAACCCTAGACTGAAAGTTTTTGAGGTACTTTCAG
+
,CGFGGGGGGE8CFGGGGGGGGGGGGGGEDGGGGGGGGCDGGGGG<FGB@6FGG9FGG@FFEFGFFG,E<F=CED:=+4AFF<EFA,?E9<F<?:=4D4B7<?AF8?F5?FFFGDD,35F,37FDG=F9F@FGFGG@F,@;C:FFG,=16:E>9*45;C@>F@>B326BFFFG5CC5**0:C:E4C=>EFGF>58=;AFFFGFC5;8*2/:CCAEF8B02867?*5<D()??*/8(-290(4:B?137?((4,4(1)6/2)))-5A>(4(-2()*)1).6.
@M02352:288:000000000-CKWC8:1:1101:19526:6360 2:N:0:TAGCGCTC+ACTGCATA
TAACCTTGCGGCCGTACTCCCCAGGCGGTCAACTTAGTGCGTTAGCTGCGTCACCTACAAGCATGCTTGCAGACAACTAGCTCTCATCGTTTACGGTGTGGACTACCAGGGTATCTAATCCTGTTTGCTCCCCACACTTTCGTGCCTCAGCGTCAGTATCTGTCCAGTAAGCCGCCTTCGCCTCTGGTGTTCCTCCTAATATCTACGAATTTCACCTCTACACTAGGAATTCCACTTACCTCTCCAGAACTCTAGATCGATAGTTTCAAATGCAGTTCCAA
+
GGGGGGGGGGGGGGGGGGGGGGGGGFGGGGGGGGGGGGGGGGGGGGGGGGGGGGGGGGGGGGGGGGGGDGGGGGGGGGGGGGGGGGGGGGGGEGGGGGGGGGGDGGGGGGGFGGGGGGGGGGGGGGGGFGGGGGGGGGGGGGGGGGGGGGGGGGGDGDFGFGGGGGGGGGGGGGGGGGGFFGGGGGFGGGGGGFFF@F6FFGFGFFFGGGFGGAEFFFEFFFFFFGFFEFFFFFFFFEEEFFFFF904:B>BABAFADFFF?BFBDFFF4<9<6=AFD4A<
@M02352:288:000000000-CKWC8:1:1101:5045:6408 2:N:0:TAGCGCTC+ACTGCATA
CAGTCTTGCGACCGTACTCCCCAGGTGGGATACTTATCACTTTCGCTTAGTCACTGAGCTAATGCCCAACAACTAGTATCCATCGTTTACGGCGTGGACTACCAGGGTATCTAATCCTGTTCGCTCCCCACGCTTTCGTCCATGAGCGTCAGTACATACGTAGTAGTCTGCCTTCGCAATCGGTATTCTGTGTAATATCTATGCATTTCACCGCTACACTACACATTCTATCTACTTCCATATGACTCAAGTCAACCAGTATCAAAGGCAGTTCCATAGTT
+
GGGGGGGGGGGGGGGGGGGGGGGGGGGGGGGGGGGGGGGGGGGGGGGGGGGGGGGGGGGGGFGGGEFGGGGGGGGGGGGGGGGGGGGGGGGGGGGGGGGGGGFGGGDFDGGGGGGGGGGGGGGGGGGGGGGGGGGGGGGGGEGGGGGGGGGGGGGGGGGGGGGGGG=FGFGEGGGGGGGFFGGGFGGGGGGGGFBECFFGFGFGFFFGGGF>DF@DGFFFFFEFGGFGCFFFFA;CFFEEFEFFFFFEFFFFFFFF(,7<<AAAB)<7<::?FFF<FF?><
@M02352:288:000000000-CKWC8:1:1101:17600:6418 2:N:0:TAGCGCTC+ACTGCATA
TAATCTTGCGACCGTACTCCCCAGGCGGTCTACTTAACGCGTTAGCTCCGAAAGCCACGGCTCAAGGCCACAACCTCCAAGTAGACATCGTTTACGGCGTGGACTACCAGGGTATCTAATCCTGTTTGCTCCCCACGCTTTCGCATCTGAGTGTCAGTGTCTGTCCAGGGGGCCGCCTTCGCCCCTGGTTTTCCTTCCGATCTCTACGCATTTCACCGCTACACCTGAAATTCTACCCCCCTCTACAGCCCTCTAGTTCACCAGTTTCAAATGCAGTTCC
+
DGGGGGGGGGGGGGGGGGGGGGGGGGGGGCGGGGGGGGGGGGGGGGGGGGF,C>FGGGGDGFGFFCEGGFGDFGGC<FFGFGGF<AEGGDFGGGGGCGGGGG>FFGGGGGGGGGFGDDGFGGGGGGGGFCFGGGFGGGCGGGEGGGGFC,,7,=@C7@,DCG;D;FFFFE5EGGDCGDGA35E*)/AF6+09CA?D>)0*757:<***1*)9C@A?F@>>0B25C4(2)9FBF4<AB<?FF1:32>9:)(((,.4*6)8:4>3145<9):6A)47)9<AA
@M02352:288:000000000-CKWC8:1:1101:18838:6515 2:N:0:TAGCGCTC+ACTGCATA
CAGTCTTGCGACCGTACTCCCCAGGTGGGATACTTATCACTTTCGCTTAGTCACTGAGAATTAACCCAACAACTAGTATCCATCGTTTACGGCGTGGACTACCAGGGTATCCAATCCTCTTCGCTCCCCACGCTTTCGTCCATGAGCGTCAGTATATACGTAGTAGACTGCCTTCGCAATCGGTATTCTAAGTAATATCTATGCATTTTACCGCTACACTACTTATTCTATCTACTTCGGTCTAACTCAAGTCAACCAGTATCTAAGGCTGTTCCATAGTT
+
EA,<6CF@FGC::FGGEDGGG@,8<E,8@8,CE<F<CCF<FD<9,C,<FF@FFCFC9FFFD,@F9,,B@C,C<CF,<,C<C6?F76E@<98F=@BCC7,5FA=,<++:,5EAFE9>D=,4@,=:=E:>CFCCG7+3,6=>EDA=,D9C=C69@EFGFF=>4,@:EBGGF:DE,979;CDFA*8?*;=,<FG>BC>5?FFFFC8??CF8+4AC74(8848)(0)+3@):3+1+;;)767((,(34)749A?2::9>F0(0)5-4)6-)40(,(.)/<*::-6
@M02352:288:000000000-CKWC8:1:1101:24463:6582 2:N:0:TAGCGCTC+ACTGCATA
TAATCTTGCGACCGTACTCCCCAGGCGGAATGCTTAATCCGTTAGGTGTGACACCGAAGGGCAAGCCCCCCGACGTCTGGCATTCATCGTTTACGGTGTGGACTACCAGGGTATCTAATCCTGTTTGCTCCCCACACTTTCGTACCTCAGCGTCAGTATCGAGCCAGTGAGCCGCCTTCGCCACTGGTGTTCCTCCGAATATCTACGAATTTCACCTCTACACTCGGAATTCCACTCACCTCTCTCGAACTCAAGACTAGCAGTATCAAAGGCAGTTCCAG
+
FGGGGGGGGGGGGGGGGGGGGGGGGGGGGGGGGGGGGGGGGGGGGGGFGGGGGGGGFGEGGGGGGGGGGGGGGGGGGGGGGEGGGGGGFFGGGGGDGGGGGGGGGGFFGGGGGGAFEBGGGGGGGGGGGGG@GGGGGGGGGGGFFGGGGGGGGGGDFGGGGFGGGGGGGFGGGGGGGGGFFGGGGGEGGGGGGFFDB:5DFGFGFFFGGGFGGFF=<><2<FB=FG<G?FFF7@94<BFFFFFBB??7:1:AF?BFFFF::<2>9<AFA<A0:B>BFFAA:
@M02352:288:000000000-CKWC8:1:1101:24450:6594 2:N:0:TAGCGCTC+ACTGCATA
TAATCTTGCGACCGTACTCCCCAGGCGGAATGCTTAATCCGTTAGGTGTGACACCGAAGGGCAAGCCCCCCGACGTCTTGCATTCATCGTTTACGGTGTGGACTACCAGGGTATCTAATCCTGTTTGCTCCCCACACTTTCGTACCTCAGCGTCAGTATCGAGCCAGTGAGCCGCCTTCGCCACTTGTTTTCCTCCGAATATCTACGAATTTCACCTCTACACTCGGCATTCCCCTCACCTCTCTCGAACTCAAGACTATCAGTATCAAAGGCCGGTCCAG
+
9BGFFGGGGGG:FEFDGGGGGGGGGCCE+CFCFGGG<F,CEGGGEFGGGGEGFGFGG@FGGG@D<<4FFGGC+7>CFE+9BAFCFFA?A8EFDG@F<?CBF<FGDGGFFCF>,,,@@DG:FA<FGG,@3>DGDFFF@,<F;@FCFE7=7>8@E5:*,6DF@<E*BFFGCFC,C5CD:D8)8CEGF+A++;CDGE6@95)9)3;:7CFG*A@GD64F6<53>FF4C<8*45F4**((((.3).40)42>(.24473B<4F)6:)44)))6).(4,)(0714)
@M02352:288:000000000-CKWC8:1:1101:6768:6648 2:N:0:TAGCGCTC+ACTGCATA
CATTCTTGCGAACGTACTCCCCAGGTGGGTTACTTATCACTTTCGCTTAGCCACTCAGACCGAAATCCGAACAGCTAGTAACCATCGTTTACGGCGTGGACTACCAGGGTATCTAATCCTGTTCGCTCCCCACGCTTTCGTCCATGAGCGTCAGTACATACGTAGTAGACTGCCTTCGCAATCGGTATTCTGTGTAATATCTATGCATTTCACCGCTACACTACACATTCTATCTACTTCCATATGACTCAAGTCAACCAGTATCAAAGGCAGTTCCATAG
+
GGGGGGGGGGGGGGGGGGGGGGGGGGDGGGGGGGGGGGGGGGGGDEGGGGGGFGGGGGGGGGGGGGGGGGGGGGGGGGGGGGGGGGGGGGGGGEGGGGGDGGGGFGGGGFGCFGDFFGGGGGGGGGGGGGGFGGGDGGGGGGGDGG9CEGGC5*EFGGGAGGD9>FFCFGGGGFFGGGG>ADGGGGECCGFGGEFFFF8CFCFGFAFGGGFGGFF>=>638FEFGGEFFCA6+;<<49AB5>>2<4<AA<D().<F28F:4>9<<444)2?(,3=<?AA<)
@M02352:288:000000000-CKWC8:1:1101:22239:6652 2:N:0:TAGCGCTC+ACTGCATA
TAATCTTGCGACCGTACTCCCCAGGCGGAATGCTTAATCCGTTAGGTGTGTCACCGAACAGTATACTGCCCGACGACTGGCATTCATCGTTTACGGTGTGGACTACCAGGGTATCTAATCCTGTTTGCTCCCCACACTTTCGCACCTCAGCGTCAGTATCGAGCCAGTGAGCCGCCTTCGCCACTGGTGTTCCTCCGAATATCTACGAATTTCACCTCTACACTCGGAATTCCACTCACCTCTCTCGACCTCAAGACTAGCAGTATCAAAGGCAGTTCCAG
+
FGGGGGGGGGGGGGGGGGFGFGGGGGGDGGGGGGGGGGGGGGGGGGGGGGGGGGGGGGGCEFGGGFGFGFGGGGDGGGGGG<FFFEFGGGGGGGED=FFEGGGGGGGGGDGDFGGGCGGGGGGGGGFGGGGGGGGGGGGCGGGGGGGGGGGGGG5@FGGGGGCGGFGGGGGGGGGGGGGFFGGGGGGGGGGGGEFF;E>DFGFGCFFGFFFCF=C=FFFFF=?FGGFG05?=9=<9?<??7:??FF?:(49D??2/4AF(8<):).6)64414(7<F><A6
@M02352:288:000000000-CKWC8:1:1101:13436:6655 2:N:0:TAGCGCTC+ACTGCATA
CAGTCTTGCGACCGTACTCCCCAGGTGGGATACTTATCACTTTCGCTTAGTCACTGAGAATTAACCCAACAACTAGTATCCATCGTTTACGGCGTGGACTACCAGGGTATCTAATCCTGTTCGCTCCCCACGCTTTCGTCCATGAGCGTCAGTATATACGTAGTAGACTGCCTTCGCAATCGGTATTCTAAGTAATATCTATGCATTTCACCGCTACACTACTTATTCTATCTACTTCCGTATAACTCAAGTCAACCAGTATCAAAGGCAGTTCCATCGTT
+
GGGGFGGFGGGGGGGGGGGGGGGGGGGGGCGCFGGGGGGGGGGGGGGGGGGGGGGGGFFFFGGGGGGGGGGGGGGFGGGGGGGG7FGGGGCCFDFFGEGGGGGEFFGGBFGGGGGDBE?AEEFCFGGGGCGFECEGGGGGGDGDCFGGGEEEGGGCFCCFGG:CEC;DFEDCEFGGGGGDFG>ECGGFFGG7F?9CEFF+BFFG4BCGGEFFGF2=EA@FEFCF>FEC3:ACCFC?EEF?;23)9CC9)43CA9)*::>A<>B4644::<(4>>?2=)(-4
@M02352:288:000000000-CKWC8:1:1101:20694:6655 2:N:0:TAGCGCTC+ACTGCATG
CACGCTTGCGCCCGTACTCCTCAGGTGGATAACTTAACGCTTTAGCTTTAGCACTCCGGTCTCGTTCCACCACGTCGCCTTGCTTTTTTCGTTTGTTGCCTACACGGCTAGGGTATCTTTTTCTCTTCCATCCCCTTCGTTCCTCGCCTTCAGTTCCGAGCCGTTCCGCCGCCCTCGCTACTCGATTTCCTCCCAATATCTACGCTATTCATCTCTCCACTTCGCCTTCCATTCACCTCTCTCGTCCCCAAGTCAAGGCGTTCAGTCTGAACGTCACGGCG
+
,C,6,BFGG++6@CCFFFFG,EFFGGFGD6,,CFGGGGGG,CF,CFG,,,CFFG,,9B76@F,,9,,,9,C,:,:6++4,,,,,95,,89C,4++:,95,C,,:,++++8,,,,8EF,54C,4,,C,C9,,C,A+833+@D=@,,++=66D,,5,,3:+@+****,,@***>>*:6):*)8*,/*,+3+11+*()(()++113/())1;F6+:@3+5;)/.*))**-98)**1=))5),).4)(-3860(4(.6)8)).((((()-)-)))((4<-0,(((
@M02352:288:000000000-CKWC8:1:1101:13457:6667 2:N:0:TAGCGCTC+ACTGCATA
CAGTCTTGCGACCGTACTCCCCAGGTGGGATACTTATCACTTTCGCTTAGTCACTGAGAATTAACCCAACAACTAGTATCCATCGTTTACGGCGTGGACTACCAGGGTATCTAATCCTGTTCGCTCCCCACGCTTTCGTCCATGAGCGTCAGTATATACGTAGTAGACTGCCTTCGCAATCGGTATTCTAAGTAATATCTATGCATTTCACCGCTACACTCCTTATTCTATCTACTTCCGTCTAACTCAAGTCAACCAGTATCCAAGGCATTTCCATATTT
+
GDGGGGGGFE@FC@BDFGGGGGGCFGECE8EFFGGGGFGGGGFGGGFFF9FFGGGACC,,CFFAFGGGFGGFGFE<FEFGFGGGGGGGGGGEG+@C:+4CFGGGCGCGCFFGGDFFDG,EEGC@CFFGG8E7CEGFGGGEGDGC=DA6=CGGGGGGFCFFF:8CD,,,@,8,4@CFDG5?F4?EFFFGGG7CFE=>*BFCF@+;?A6=D9@:88(:CA;E(.)+1;57?FF6C66<;4<14(48)7>E3@)6<4-=02><):4)-))-(())..6)7))..
@M02352:288:000000000-CKWC8:1:1101:25755:6711 2:N:0:TAGCGCTC+ACTGCATA
CAATCTTGCGATCGTACTCCCCAGGTGGGACACTTATCACTTTCGCTTAGTCACTGAGCTAATGCCCAACAACTAGTATCCATCGTTTACGGCGTGGACTACCAGGGTATCTAATCCTGTTCGCTCCCCACGCTTTCGTCCATGAGCGTCAGTATATACGTAGTAGACTGCCTTCGCAATCGGTATTCTAAGTAATATCTATGCATTTCACCGCTACACTACTTATTCTATCTACTTCCGTATAACTCAAGTCAACCAGTATCAAAGGCAGTTCCATAGTT
+
GGFFFGGGGGGGGDGFFGGGGGGGGGGGGGGGGGGGGGGGGGGGGGGGGGGGGGGGGGGGGGGFGGGGGGGGGGGGGGGGGGGGGGGFGGEFGGGGGGGGGGGGGGGGGGGGGGGGGGCGGGGGGGGGGGGGGGGGGGGGGGGGGGGGGCEGGGGGGGGGGGFGGGGGGGGGEGFGCDDDFGDGGGGGF@:99<FFFFFFFGFGFFFGFFFGDFFEGFDFFFEFGGFGFFFFFFFFFFF?F@@3CCFE<E8CEFEFFFFAB>><66A0:?<?>2BAFFFFA
@M02352:288:000000000-CKWC8:1:1101:13278:6881 2:N:0:TGGCGCTC+ACTGCATA
CATTCTTGCGAACGTACTCCCCAGGTGGTTTACTTATCGCTTTAGCTTAGGCACTGAATCCGAATACCTACCCCATAGTAAACATCTTTTATGCTCTGGACTGCCAGAGTATCTAATCCTGTTTGCTCCCCCCCCTTCCTTACCTCATCCTCAGTATCCATCCAGTCAGCCGACCGCCCCCCCTGTTTGCCTCCCACTTACTACCAATTCCCCACCTCCACTCGTAATTCCTCTCACTTCTCTCTCACTCACGCCTAGCAGTATTATACTCATTCCCCTG
+
D,@BAFG<@C@++@FGCFGGEB<,,C<,,,CC9CF,C,@@8DC,;CFC9@@F?E8<,@,9C:,B8,,C9,C,,66,:CC,96?,B=E<F5,,<,,,<C=,,5,44,:,,5,C,C,,CE,,,C954,C@D+86F@@FF,@7EED3,8,+3,3,,,,6,8,3,98@,3,,,7,++4+*3*3*/****<9C,,5=*7558)+++17C()0*+++2*).20)/:(+()**.*)/**1*42-))4249>)))).6(((,,.((93))-).)))--).))*)0(.(
@M02352:288:000000000-CKWC8:1:1101:7455:6919 2:N:0:TAGCGCTC+ACTGCATA
CAGTCTTGCGACCGTACTCCCCAGGTGGGATACTTATCACTTTCGCTTAGTCACTTAGCTAACGCCAAACAACTAGTATCCATCGTTTACGGCGTGGACTACCAGGGTATCTAATCCTGTTCGCTCCCCACGCTTTCGTCCATGAGCGTCAGTACATACGTAGTAGACTGCCTTCGCAATCGGTATTCTGTGTAATATCTATGCATTTCACCGCTACACTACTTATTCTATCTACTTCCGTATAACTCAAGTCAACCAGTATCAAAGGCAGTTCCATAGTT
+
GGGGGGGGGGGEGGGGGGGGGGGGGGGGGGGGGGGGGGGGGGGGGGGGGGGGGGGGGGGGGGGGGGDFGGGGGGGFGGGGGGGGGGGGGGGGGGGGGDGGGGGGGGGGGGGGGFGGFGDGGGGDCGGGGGGGGGGGGGGGGGGGGGGGGGGGGGGGGGGGGGGGGGFFGGGCGGGGGGGFFGGGFGGGGGGGGFFEEFAGFGFGFFFGGGFGGFFFGFFFFFFFGGFCEFFFFFCECE=DFFFFCA94<?2<ABFFF<7ABA<AAFF:(,4:AF?<=)5A<
@M02352:288:000000000-CKWC8:1:1101:12919:6922 2:N:0:TAGCGCTC+ACTGCATA
CAATCTTGCGATCGTACTCCCCAGGTGGGACACTTATCACTTTCGCTTAGTCACTTAGCTAATGCCAAACAACTAGTGTCCATCGTTTACGGCGTGGACTACCAGGGTATCTAATCCTGTTCGCTCCCCACGCTTTCGTCCATGAGCGTCAGTACATACGTAGTAGACTGCCTTCGCAATCGGTATTCTGTGTAATATCTATGCATTTCACCGCTACACTACACATTCTATCTACTTCCATATGACTCAAGTCAACCAGTATCAAAGGCAGTTCCATAGTT
+
GGGGGGGGGGGGGGGGGGGGGGGGGGGGGGGGGGGGGGGGGGGGGGGGGGGGGGGGGGGGGGGGGGGGGGGGGGGGGGGGGGGGGGGGGGGDGGGGGGGGGGGGGGGGGGGGGGGGGGGGGGGGGGFFGGGGGGGGGGGGGGGGGGGGGGGGGGGGGGGGGGGGGGGGGGGGGGGGGGGFFGGGGGGGGGGGGFFEEFFGFGFGFFFGGGFGDDFEGFFFFFFFGGFGFFFFCAEFEF<EF??<EEF3=E@FEFEFFF>A9<25<ABFB?02:2@4*-45<
@M02352:288:000000000-CKWC8:1:1101:14705:6924 2:N:0:TAGCGCTC+ACTGCATA
CAGTCTTGCGACCGTACTCCCCAGGTGGGATACTTATCACTTTCGCTTAGTCACTGAGAATTAACCCAACAACTAGTATCCATCGTTTACGGCGTGGACTACCAGGGTATCTAATCCTGTTCGCTCCCCACGCTTTCGTCCATGAGCGTCAGTATATACGTAGTAGACTGCCTTCGCAATCGGTATTCTGTGTAATATCTATGCATTTCACCGCTACACTACACATTCTATCTACTTCCATATGACTCAAGTCACCCAGTATCAAAGGCAGTTCCATAGTT
+
FGGGFFGGGGDG@FFGGFGGGGGGGGGGGGGGGGGGGGGGGGGGGGDGGGGGGGGGGGGGGGGGGGGGGGGDGG8CFGGGGGGFGGGGGGGCGGGGGGGGGGGGGE7FGGGGGGFF;E<FGGGGGGGGGGGCEGEGGGG8C>FGFGGGGGGGGGGCFGFGGGCCFFGGGGGGGEGGGDCBFG5CGGGGGGGGGFFFFFFGFGFGEFFGFGF75?@>CFDF@FFFGF5C?C;AFCFFE?EECEF?EECC@EEEEF)/4<FF2)6<DAA<?F03>2F9F2).6
@M02352:288:000000000-CKWC8:1:1101:14723:6927 2:N:0:TAGCGCTC+ACTGCATA
CAGTCTTGCGACCGTACTCCCCAGGTGGGATACTTATCACTTTCGCTTAGTCACTGAGAATTAACCCAACAACTAGTATCCATCGTTTACGGCGTGGACTACCAGGGTATCTAATCCTGTTCGCTCCCCACGCTTTCGTCCATGAGCGTCAGTATATACGTAGTAGACTGCCTTCGCAATCGGTATTCTGTGTAATATCTATGCATTTCACCGCTACACTACACATTCTATCTACTTCCATATGACTCAAGTCAACCAGTATCAAAGGCAGTTCCATAGTT
+
GGGGGGGGGGGGGGGGGGGGGGGGGGGGDGGFGGGGGGGGGGGGGGGGGGGGGGGGGGGGGGGGGGGFGGGGGGGGGGGGGGGGGGGGGGGDGEGGGGGGGGGGFGEGGGGGGGGGGGEFGGGGGGGGGGGGGGGGGGGGGGGGGGGGGGGGGGGGGGGGGGGGGGGGGFGGGGGGGGGEFF5?DGGGGCGGGFFEFFFGFGFGEFFGGGFD<DFFGFFFFFEFCDEGFFFFFFFFFFECFFFE3EC4;EEFFABFFFFAD<9<AFD???F?BAFBFF?A<
@M02352:288:000000000-CKWC8:1:1101:12829:6966 2:N:0:TAGCGCTC+ACTGCATA
CAGTCTTGCGACCGTACTCCCCAGGCGGAATGCTTAATCCGTTAGGTGTGTCACCGAATAGCATGCTACCCGACGACTGGCATTCATCGTTTACGGTGTGGACTACCAGGGTATCTAATCCTGTTTGCTCCCCACACTTTCGCACCTCAGCGTCAGTATCGAGCCAGTGAGCCGCCTTCGCCACTGGTGTTCCTCCGAATATCTACGAATTTCACCTCTACACTCGGAATTCCACTCACCTCTCTCGACCTCAAGACCAGGAGTTTAAGAGGCAGTTCCAG
+
GGGGGGGGGGGGGGGGGGGGGGGGGGGGGGGGGGGGGGFGGGGGGGGGGGGGGGGGGGGGFGGGFGGGGGGGDGGGGGGFGGGGGGGGGGGGGGGGGGGGGGGGGGGGGGCGCFFFGFGGGGGGGGGGGGFGGGGDGGGGGGGGGGGGFFGGGGGGGGGG8E*>CCGF:FDFGGGGGGGFEGDGGFDG6CE7C?A89A):AFFFCFFGFC>DGA?4+;7<AFBFGG:D<>FFFFA>?:FF?B2<FF<0(49::).98?4:,2(484).)421:6>??<AA-
@M02352:288:000000000-CKWC8:1:1101:15324:7010 2:N:0:TAGCGCTC+ACTGCATA
CAATCTTGCGATCGTACTCCCCAGGTGGGACACTTATCACTTTCGCTTAGTCACTGAGCTAATGCCCAACAACTAGTGTCCATCGTTTACGGCGTGGACTACCAGGGTATCTAATCCTGTTCGCTCCCCACGCTTTCGTCCATGAGCGTCAGTATATACGTAGTAGACTGCCTTCGCAATCGGTATTCTATGTAATATCTATGCATTTCACCGCTACACTACATATTCTAACCACTTCATAATAACTCAAGACAACCAGTATCAAAGGCAATTTTACCGTT
+
GGGGGGGGGGGGGGFFGGGGGGGGGGG?EGGGGGGGGGGGGGGGGGGGGGEGGGGGGGGGGCGGGGGGGGGGGGGGGGGGGGGGGGGGGGECGGGGGGGGGGGGGGGGGGGGGGGGGGGGGGGGGGGGGGGGGGGGGGGGGGGGGGGDEGGGGCFGGFGGGGDEGFFGGFGGGGGGGGCEFGDEGGGGGGGGGF@EEFFGFGFGFFFGGGFCDFFFGFFEEFFFGGFGFFFFFADFFFEEC?CF?@CFFF<<@FDFD?FAF<BBFFF:?:8?BDFABB(44
@M02352:288:000000000-CKWC8:1:1101:24353:7047 2:N:0:TAGCGCTC+ACTGCATA
TAATCTTGCGACCGTACTCCCCAGGCGGAATGCTTAATCCGTTAGGTGTGTCACCGAACAGTATACTGCCCGACGACTGGCATTCATCGTTTACGGTGTGGACTACCAGGGTATCTAATCCTGTTTGCTCCCCACACTTTCGTACCTCAGCGTCAGTATCGAGCCAGTGAGCCGCCTTCGCCACTGGTGTTCCTCCAAATATCTACGAATTTCACCTCTACACTTGGAATTCCACTCACCTCTCTCGAACTCAAGACCAGGAGTTTATAAGGCAGTTCCAG
+
FGGGGGGGGGGGGGGGGGGGGGGGGGGGGGGGGGGGGGGGGGGGGGGGGGGGGGGGGGGGGGGGGGGGGGGGGGGGGGGGGGGGGGGGGGGGGGGGGGGGGGGGGGGGGGGGGGGGGGGGGGGGGGGGGGGGGGGGGGGGGGGGGEGGGGGGGGGGGGGGEGGGDFGGGFFGGGGDDGFFFGEGGGGGFGGGGFFFFF=FAFAFFFFGGGFGGFEFFFEFF=?FGGFGBFFFFFFFFFBBFFFFF7<FFFFAA:7=0:F?B?BBFFFFFFB<::EBFA4:4
@M02352:288:000000000-CKWC8:1:1101:17817:7093 2:N:0:TAGCGCTC+ACTGCATA
CATTCTTGCGAACGTACTCCCCAGGTGGGATACTTATCACTTTCGCTTGGCCGCGCAGACCGAAGTCCACACAGCTAGTATCCATCGTTTACGGCGTGGACTACCAGGGTATCTAATCCTGTTCGCTACCCACGCTTTCGTCCATCAGCGTCAATACATTGTTAGTGATCTGCCTTCGCAATCGGTATTCTATGTAATATCTATGCATTTCACCGCTACACTACATATTCTAACCACTTCACAATGATTCAAGACCGCCAGTATCAAAGGCAGTGCTACGG
+
GGGFFGGGGGGGGGGGGGGGFFGEGGGGGGGGGGGGGGGGGGGGGGGGGGGGGGGGGGGGFGGGGGGGGGGGGGGGGGGGGGGGGGGGGGGGGGGGGGGGGGGGGGGGGGGGGGGGGGGGGGGGEGGGGGGGGGGGGGGGGGGGGGGDGGGGGEGGGGGGGGGGGGFGGGGCGGGGGGGEFGGGGGGGFFFGGCFFCFAFFFFGFFFGGGFGGFFFGFBFFFFFGFAGAF?FFF:?B>A<AFFFFFAFABBAAAFF>FFFF7<<ABBFA7?BFFF>F<<B:
@M02352:288:000000000-CKWC8:1:1101:24342:7100 2:N:0:TAGCGCTC+ACTGCATA
TAATCTTGCGACCGTACTCCCCAGGCGGTCTACTTAACGCGTTAGCTCCGAAAGCCACGGCTCAAGGCCACAACCTCCAAGTAGACATCGTTTACGGCGTGGACTACCAGGGTATCTAATCCTGTTCGCTCCCCACACTTTCGTACCTCAGCGTCAGTATCGAGCCAGTGAGCCGCCTTCGCCACTGGTGTTCCTGCGAATATCTACGAATTTCACCTCTACACTTGGAATTCCACTCACCTCTCTCGAACTCAAGACCAGGAGTTTATAAGGCAGTTCC
+
GGGGGGGGGGGGGGGGGGGGGGGGGGGGGGGGGGGGGGDGGGGGGGGGGGGGGGGGGGGGGGGGGGGGGGGGGGGGGGGGGGGGGGGGGGGGGGGGGGGGGGGGGGGGGGGGGGGGGGGGGGGGGGGGGGGGGGGGGGGGGGGGGGGGGGGGGGGGGGGGGGGGGGGGGGGGGGGGGGGFFGGDGGGFGGFGGFFFFFF3>GFGFFFGGGFGGFFFF@??B?BFG7<GFFFFFFBAFF????F>B<>:BFBFF<B62<FB<:?:7?AD9<A23:F?F22<
@M02352:288:000000000-CKWC8:1:1101:19133:7108 2:N:0:TAGCGCTC+ACTGCATA
TAATCTTGCGACCGTACTCCCCAGGCGGTCTACTTAACGCGTTAGCTCCGAAAGCCACGGCTCAAGGCCACAACCTCCAAGTAGACATCGTTTACGGCGTGGACTACCAGGGTATCTAATCCTGTTTGCTCCCCACGCTTTCGCATCTGAGTGTCAGTGTCTGTCCAGGGGGCCGCCTTCGCCACTGGTATTCCTTCAGATCTCTACGCATTTCACCGCTACACCTGAAATTCTACCCCCCTCTACAGCACTCTAGTTCACCAGTTTCAAATGCAGTTCCG
+
FGGGGGGGGGGGGGGGGGGGGGGGGGEGFGGFGGGGGFEGGGGDGGGGGGD,F+FFGGECGCFCF9FFG,BECGGGGGGGGGGA9EEGGCFGFGGGGGGCFE:BFDFGGGGGGGDFFF9DFDFFFGGGGGGGGGGGGEGGCDCCE:@F@AEFG=:D7D@DFGGFGGG?FGG>EECDDGGF>GECDGFC>+>7FCF))9@*9C=F2*7975>CDFBFC39>>F2<CC:F>*=/9=:AFBBFFF??<ABDF::::4<6<4=AA<4(6>AFBDBB)5=9F><2,
@M02352:288:000000000-CKWC8:1:1101:19753:7245 2:N:0:TAGCGCTC+ACTGCATA
CATTCTTGCGAACGTACTCCCCAGGTGGGTCACTTATCACTTTCGCTTAGCCACTCAAACCGAAGTTCGAACAGCTAGTGACCATCGTTTACGGCGTGGACTACCAGGGTATCTAATCCTGTTCGCTCCCCACGCTTTCGTCCATCAGTGTCAGTATATTATTAGTGATCTGCCTTCGCAATTGGTATTCTATGTAATATCTATGCATTTCACCGCTACACTACATATTCTAACCACTTCATAATAACTCAAGACAACCAGTATCAAAGGCAATTTTACCG
+
GGGGGGGGGGGGEGGGGGGGGGGGFFGGGGGGGGGGGGGGGGGGGGGGGGGGGGGGGFGGGGDGGGGGDGGGGGGGGGGGGGGGGGGGGGGGEGGGGGGGGGGGGGGGGGGGGGGGGGGGGGGGGGGGGGGGGGGDGGGGGGGGGGGGGGGGGDFGGGGGGCCGCCAFGFGGGGGGGGGFADGGGGGGGGGGGFFFFFFGFGFGEFFGGGFGFF?BGEFF@F;ACDEGFFFFFFFFFFEFEFEEE?EEEAA;8EDFFF>BFD>2<A<AFF???FFFFFFF4
@M02352:288:000000000-CKWC8:1:1101:10282:7257 2:N:0:TAGCGCTC+ACTGCATA
CAGTCTTGCGACCGTACTCCCCAGGTGGGATACTTATCACTTTCGCTTAGTCACTGAGTCGAAACCCAACAACTAGTATCCATCGTTTACGGCGTGGACTACCAGGGTATCTAATCCTGTTCGCTCCCCACGCTTTCGTCCATGAGCGTCAGTATATACGTAGTAGACTGCCTTCGCAATCGGTATTCTAAGTAATATCTATGCATTTCACCGCTACCCTACTTATTCTATTTACTTCCGGATAACTCAAGTCAACCAGTATCAAAGGCAGTTCCATAGTT
+
GGGGEGGGGGDGGCFGGGGGFGGGGGGGDFGGGGGGGGGGGGFGGGGGGGGGGGGGGDFGGGGGGGGGGGGDGFGGGGGGGGGG,FGGGGGD@FGDG7FFGGGDFGGGGGGGGGGGGCAFEFGGGGGGCGGGGGCGGGGGGGG8ADFDECCGGGGFGGGFFFDGC@FFFAFGGFGFGDGA>9>EFGGFEGGGGFFF4+18BF>FCFFG7,+;CD6>G)6@;:@CFGCFF76++;C?CC)(((--<7)4428<9>AF:BFFA6AFF4)8?B1?FFFBF9:<A
@M02352:288:000000000-CKWC8:1:1101:10299:7262 2:N:0:TAGCGCTC+ACTGCATA
CAGTCTTGCGACCGTACTCCCCAGGTGGGATACTTATCACTTTCGCTTAGTCACTGAGTCGAAACCCAACAACTAGTATCCATCGTTTACGGCGTGGACTACCAGGGTATCTAATCCTGTTCGCTCCCCACGCTTTCGTCCATGAGCGTCAGTATATACGTAGTAGACTGCCTTCGCAATCGGTATTCTAAGTAATATCTATGCATTTCACCGCTACACTACTTATTCTATCTACTTCCGTATAACTCAAGTCAACCAGTATCAAAGGCAGTTCCATAGTT
+
GGGGGGGGGGGGGGGGGGGGGGGGGDEGDGGGGGGGGGGGGGGGGGGGGGGGGGGGGGGGGDGGGGGGGEG8FGGFFGGGGGGFGGGGGGGGGEFGGGGGGGGGGGGGGGGGGGGFGFEFGGGGGGDFGCEGG@FGFGGGECFGAFGGGGGGGAFGGGGGGGGGAFGGGGGGGGGGGG7AFFECCCGGG@@:F?+99CFF8CFF?FFDGGF*:818CA;.=AC87@CC<CF8;:;?C?=<E?D2><49AB?<BFBFF?@BF945>AA(44::<9*)*6)66
@M02352:288:000000000-CKWC8:1:1101:23673:7281 2:N:0:TAGCGCTC+ACTGCATA
CAATCTTGCGATCGTACTCCCCAGGTGGGACACTTATCACTTTCGCTTAGTCACTTAGCTAATGCCAAACAACTAGTGTCCATCGTTTACGGCGTGGACTACCAGGGTATCTAATCCTGTTCGCTCCCCACGCTTTCGTCCATGAGCGTCAGTACATACGTAGTAGACTGCCTTCGCAATCGGTATTCTGTGTAATATCTATGCATTTCACCGCTACACTACACATTCTATCTACTTCCATATGACTCAAGTCAACCAGTATCAAAGGCAGTTCCATAGTT
+
GGGGGGGGGGGG9FGFGGGGGGGGGGGGGGGGGGGGGGGGGGGGGGGGGGGGGGGGGGGGGGGGGGGGGGGGGGGGGGGGGGGGGGGGGGGGGGGGGGGGGGGGGGFGGGGGGGGGFFGGGGGGGGGGGGGGGGCFFGGGGGFFGFGGGGGGGFGGGGGGFGGGFFGFGGGGGGFGGGDEFCEGGGGGGGGGGFCEFFFGFGFGFFFGGGFFGFFFGFDFEFFFGGFGFFFFFFFEFE3CECF?EE?36@E54CE=DD)64):4<9:2(((2:A8:@9>A9
@M02352:288:000000000-CKWC8:1:1101:20859:7318 2:N:0:TAGCGCTC+ACTGCATA
TAATCTTGCGACCGTACTCCCCAGGCGGTACACTTAATGTGTTAACTGCATTACTGCAAGGTCTAGCCTCACAACAACTAGTATCCATCGTTTACGGCGTGGACTACCAGGGTATCTAATCCTGTTCGCTCCCCACGCTTTCGTCCATGAGCGTCAGTATATACGTAGTAGACTGCCTTCGCAATCGGTATTCTAAGTAATATCTATGCATTTCACCGCTACACTACTTATTCTATCTACTTCCGTATAACTCAAGTCAACCAGTATCAAAGGCAGTTCCA
+
GGGGGGGGGGGGGGGGGGGGGGGGGGGGGGGFGGGGGGGGGGGGGGGGGFGGGGFGGGGGGGGGGGGGGGCFGGGGGGGGGGGGGGGGGGGGGGFGGGGGGGGGGGGGGGGGGGGGGGGGGGGDFGFEGGGFGGGGGGGGGGGGGGEGGFGGGGGGEFCEGCGGGGGGGGGGGGGGGGGFFGGGGFGGGGGGG?AEEFFDAC8CEFFGGFFF@AEF@>;BFFFFGGFFFAFFFFCCFFCEFCFA???4:4649A?F6-@AFFFFF46ABFA>FBF?FAAF2
@M02352:288:000000000-CKWC8:1:1101:14878:7330 2:N:0:TAGCGCTC+ACTGCATA
TAATCTTGCGACCGTACTCCCCAGGCGGAATGCTTAATCCGTTAGGTGTGTCACCGAATAGCATGCTATCCGACGACTGGCATTCATCGTTTACGGCGTGGACTACCAGGGTATCTAATCCTGTTTGCTCCCCACGCTTTCGCACCTCAGCGTCAGTATCGAGCCAGTGAGCCGCCTTCGCCACTGGTGTTCCTCCGAATATCTACGAATTTCACCTCTACACTCGGAATTCCACTCACCTCTCTCGAACTCTAGACTGATAGTTTTGGAGGCAGTTCCAG
+
EFGGGGGGGGGGGGGGGGGGGGGGGGGGGGGGGGGGGFGGGGGGGGGGGGGGGGGGGGGGGGGGGGGGGGGGGGGGGGGGGGGGGGGGGGGGGGGGGGGGGGGGGGGGGGGGGGFGGGGGGGGGGGGGGGGGGGGGGGGGGGGGGGGGGGGGGGGGFFFGEFGGGGGGGGGGGGDDGGGFFCGGGCFFCGGDDE==FF>DFGFGFFFGGGFGGFFF9>?ABFFFGGF):FFF?FF9:?FF??>BFF?:::(5<A:=))97<9ABFBFFFB?66:<:FAFF4
@M02352:288:000000000-CKWC8:1:1101:22399:7341 2:N:0:TAGCGCTC+ACTGCATA
CAGTCTTGCGACCGTACTCCCCAGGTGGGATACTTATCACTTTCGCTTAGTCACTTAGCTAACGCCAAACAACTAGTATCCATCGTTTACGGCGTGGACTACCAGGGTATCTAATCCTGTTCGCTCCCCACGCTTTCGTCCATGAGCGTCAGTACATACGTAGTAGACTGCCTTCGCAATCGGTATTCTGTGTAATATCTATGCATTTCACCGCTACACTACACATTCTATCTACTTCCATATGACTCAAGTCAACCAGTATCAAAGGCAGTTCCATAGTT
+
GGGGGGGGGGGGGGGGGGGGGGGGGFGGGGGGGGGGGGGGGGGGGGGGDGGGGGGGGGGGGGGGGGGGGGGGGGGGGGGGGGGGGGGGGGDCGGGGGDGGGGGGGGGGGGGGGGGGGGGGGGGGGEEGGGGGGGGGGGGGGCGGGGGCEEGDGGGGGGGGFGGGCGFFGCDCCFDGGDDFFGDGGGGGGFFCF<C??FFFFGCGEFFGGGFGGFFFGFFFFFEFGGFGEFA:AFFFCEEFE)75CAABBF?DFF<??B@B92<AFAA<6?1:AA=</.4<<
@M02352:288:000000000-CKWC8:1:1101:4878:7352 2:N:0:TAGCGCTC+ACTGCATA
CATTCTTGCGAACGTACTCCCCAGGTGGGATACTTATCACTTTCGCTTGGCCGCGCAGACCGAAGTCCACACAGCTAGTATCCATCGTTTACGGCGTGGACTACCAGGGTATCTAATCCTGTTCGCTACCCACGCTTTCGTCCATCAGCGTCAATACATTGTTAGTGATCTGCCTTCGCAATCGGTATTCTATGTAATATCTATGCATTTCACCGCTACACTACACATTCTATCTACTTCCGTATACCTCAAGTCAACCAGTATCAAAGTCAGTTCCATCGT
+
DAGGGGGCFGGGGGGC@FFGGGGG<FFGG,FFGFG<FFGGGGGGGGGFFDC@6@+CFCFFGDGGGGGBFFGGC<FDCFFFED95EBFGGGDG?+@BCC7:,<,8=F<7>,:F<@,,@6DGE;FEFEG+@=D@C+F@EGGGEGGGGG9ED>>E:8<:@,@F,@F;;BF,?;DDG9FFFG<954C55??=BCFC@@EC3<+;@F:A+)A7@CF1+>895:>8;CAE)7C?GAFF7=@44>2<A(:?()).68:B)62663438A<)6>)69-.:>AD?4@<),-
@M02352:288:000000000-CKWC8:1:1101:25093:7369 2:N:0:TAGCGCTC+ACTGCATA
CATTCTTGCGAACGTACTCCCCAGGTGGGATACTTATCACTTTCGCTTAGCCACTCAATCCGAAAATCGAACAGCTAGTATCCATCGTTTACGGCGTGGACTACCGGGGTATCTAATCCCGTTCGCTACCCACGCTTTCGTCCATCAGTGTCAATATATTATTAGTGATCTGCCTTCGCAATCGGTATTCTATGTAATATCTATGCATTTCACCGCTACACTACATATTCTAACCACTTCATAATAATTCAAGACAACCAGTATCAAAGGCAATTTTACAA
+
FFFGGGGGGGGGGGGGGGGGGGGCGGGGGGGGGGGGGGGGGGGGGGGGEFGGGGGGGGGGGGGGGEGGGGGGGGFGGGGGGGGGGGGGGGGGGGGGGGGGGGGGGGGDE:?CFGGGGGGGGGGGGGEGGGGGGGGGGGG68ECCCFGGGFFDGGGGGGFGGFGFGGGGGDGCFCCGGGGF>DGGGG=CFCFCDEFFFFFGFGFGCFAFG9BC>A7>CE@EFFFFCC?GFFFFFF;@(44@EEEF<A>AFFFF<>:?BBE?6AA><)<4A121???A@A<>)
@M02352:288:000000000-CKWC8:1:1101:9353:7373 2:N:0:TAGCGCTC+ACTGCATA
CATTCTTGCGAACGTACTCCCCAGGTGGGATACTTATCACTTTCGCTTGGCCGCGCAGACCGAAGTCCACACAGCTAGTATCCATCGTTTACGGCGTGGACTACCAGGGTATCTAATCCTGTTCGCTCCCCACGCTTTCGTCCATCAGCGTCAGTATATGGTTAGTGAGCTGCCTTCGCAATCGGTGTTCTATGTAATATCTATGCATTTCACCGCTACACTACATATTCCGCCCACTTCACCATAACTCAAGACCGCCAGTATCAAAGGCATTTCTACGG
+
E@FFGGGEFGGGCFGFGGGGGFD@FGFCFFGFFGGGGGGGGGGGGGGGGDGGGGGGG>FGGDGCEFCFGEFGGGGGGGGGFFGGEGGGGGGGEGGGGGDGGGGGFCGGFGGGGGGGGGGGGGGFGGGGGFGGGG>7BFGDEG8EEGE>?EGGDCFGGGGGFGGGGGG@FCG?FGFFFGGEDDGGGEDEGGGFFEFFC=FCFGFFFFFGGGFFGF;BGEB<DF>FGGAGFFFFBBBFFFFFF<<7ABFFBFBB<AFFFB:>9:A<<<<BB<:?>2/6FA>B2
@M02352:288:000000000-CKWC8:1:1101:26521:7381 2:N:0:TAGCGCTC+ACTGCATA
CAGTCTTGCGACCGTACTCCCCAGGTGGGATACTTATCACTTTCGCTTAGTCACTGAGCTAATGCCCAACAACTAGTATCCATCGTTTACGGCGTGGACTACCAGGGTATCTAATCCTGTTCGCTCCCCACGCTTTCGTCCATGAGCGTCAGTACATACGTAGTAGACTGCCTTCGCAATCGGTATTCTGTGTAATATCTATGCATTTCACCGCTACACTACACATTCTATCTACTTCCATATGACTCAAGTCAACCAGTATCAAAGGCAGTTCCATAGTT
+
GGGGGGGGGGGGEEGGGGGGGGGGGGFGDFGCGGGFCEFGGGGGGGGGGGGGGGGGGGGGG9FFGGGGGGGGGGGGGGGGGGGGGGGGGGFGGGGGGGGGGGGGGGGGGGGGFGGGGGFEGGGDGGGGGGGDGGGGGDFGGDF8DFGGGGGGGGGEGGGGGGGGGGGFFFGGGGGGGGDEFGCGGGGGGGGGGE=CCCFFFGFGFFFGGFFGGFBFGFDFFF3AFFFGFFFFCFFEF?EEEEFF?CFE@E3)7?AFB?>4<46<449?FFFFFFF<*.2-6
@M02352:288:000000000-CKWC8:1:1101:10682:7392 2:N:0:TAGCGCTC+ACTGCATA
TAATCTTGCGACCGTACTCCCCAGGCGGAATGCTTAATCCGTTAGGTGTGTCACCGAACAGTATACTGCCCGACGACTGGCATTCATCGTTTACGGTGTGGACTACCAGGGTATCTAATCCTGTTTGCTCCCCACACTTTCGTACCTCAGCGTCAGTATCGAGCCAGTGAGCCGCCTTCGCCACTGGTGTTCCTCCAAATATCTACGAATTTCACCTCTACACTTGGAATTCCACTCACCTCTCTCGAACTTTAGACTGATAGTTTAGGATGCCGTTCCAG
+
FGGGGGGGGGGGGDGGGGGGGGGGGGGGGGGGGGGGGGGGGGGGGGGGGGGGGGGGGGGGGGGGGGG<EGGGDFCEGGGGGGGGEEFGGGGGGGGGGGGDGGGGBFGDFEGGCGGGGGFFGGGGGFGGGCFD=FGGGDFFFGGGGGGGGGGGGGGGGFGG7@GGCFGFFGCCFEGDDGGFEDGGG?FCCGGGGEF@DFFFFGFFEFFGGGFFFFEFFF<<EFFFGF:G<BFFF?)).280<?<BFFF>71().:)<><<2-66566)6)-).4))4>714)
@M02352:288:000000000-CKWC8:1:1101:23723:7406 2:N:0:TAGCGCTC+ACTGCATA
CAGTCTTGCGACCGTACTCCCCAGGTGGGATACTTATCACTTTCGCTTAGTCACTTAGCTAACGCCAAACAACTAGTATCCATCGTTTACGGCGTGGACTACCAGGGTATCTAATCCTGTTCGCTCCCCACGCTTTCGTCCATGAGCGTCAGTACATACGTAGTAGACTGCCTTCGCAATCGGTATTCTGTGTAATATTTATGCATTTCACCGCTACACTACACATTCTATCTACTTCCATATGACTCAAGTCAACCAGTATCAAAGGCAGTTCCATAGTT
+
GGGFGGGGGGEGGGGGGGGGGGGGGGFFFGFGGGGGGEFGGGGGGGGGEFFGGGGGGFGGGGGGCFCCF=FGFGGGGGGGFFGGGGFGGFGFGCFC@FFGFFG,?:FFEFDFGGGC,>9FF;:7CFFGGGGGG@3DBGGEGEDFFGG+@EEGGGGFCCFFGC,CE,;;E:BFDGFCDD7BFFGGG7FFGGGDGFFCFFFGFGFGFFFF+=B2>B>DGFFFFFFFGFEGEFAF8CECC38EC?3C4)64>:?<2)6=(474:4<<AA9811:?ABFABB06>
@M02352:288:000000000-CKWC8:1:1101:25159:7418 2:N:0:TAGCGCTC+ACTGCTTA
CAGTCTTGCGACCGTACTCCCCAGGTGGGATACTTATCACTTTCGCTTAGTCACTGAGTCGAAACCCAACAACTAGTATCCATCGTTTACGGCGTGGACTACCAGGGTATCTAATCCTGTTCGCTCCCCACGCTTTCGTCCATGAGCGTCAGTATATACGTAGTAGACTGCCTTCGCAATCGGTATTCTAAGTAATATCTATGCATTTCACCGCTACACTACTTATTCTATCTACTTCCGTATAACTCAAGTCAACCAGTATCAAAGGCAGTTCCATCGTT
+
GGGDFGGGGGGGEFGGGGGGGGGGGGCGGGGGGGGGGGGGGGGGGGGGGGGGGGGGGGGGGGGGGGGGGGGGGGGGGGGGGGGGGGGGGGGGGGGGGGGGGGGGGGGGGGGGGGGGFGFFGGGGGGGGGGGGGGGFFEGGGGGGGGGGGGGGGGGGGGGGGGGGGGGGGGGGGGGGGGGEFGGGGGGGGGGCFEFEFFFGFGFDEFFGGGFGDFFFGFFFFFFCDC?FEFFFFFFFF?FFFFFFFFB2A?>ABFFF?FFFFFFFFFFBB13<B<FB?A?F<
@M02352:288:000000000-CKWC8:1:1101:19843:7461 2:N:0:TAGCGCTC+ACTGCATA
CAGTCTTGCGACCGTACTCCCCAGGTGGGATACTTATCACTTTCGCTTAGTCACTGAGAATTAACCCAACAACTAGTATCCATCGTTTACGGCGTGGACTACCAGGGTATCTAATCCTGTTTGCTACCCACACTTTCGTGCCTCAGCGTCAATATCTGTCCAGTAAGTCGCCTTCGCCTCTGGTGTTCCTCCTAATATCTACGAATTTCACCTCTACACTAGGAATTCCACTTACCTCTCCAGAATTCTAGACTGACAGTTTTAAAGGCAGTTCCAGGGTT
+
GGGFFGGGGGGGGGGGGGGGGGGGFGFGGGGGGGGGGGGGGGGGGGGGGGGGGGGGGGGGGGGGGGGGGGGGGGGGGGGGGFGGGGGGFGGGEGGGGGGGGGGGDEGFCFGGGGGGGGCAEFFGGAFGGGGCGEFGGGGFGGDEDFGCEEGGFEGGGBGFGDFGGGFGG:EGGGGGGGGEFGCFFGEDFCDGGEAEEFFGFGFDFFFGF7FFFF>=FFFFEF;9@F@G?CFFFFF@;AEFDEFEDCEFCCECAFFFFFFFFBBAFF47(,4:<<@BFF::1
@M02352:288:000000000-CKWC8:1:1101:16004:7471 2:N:0:TAGCGATC+ACTGCATA
CAGTCTTGCGACCGTACTCCCCAGGTGGGATACTTATCACTTTCGCTTAGTCACTTAGCTAACGCCAAACAACTAGTATCCATCGTTTACGGCGTGGACTACCAGGGTATCTAATCCTGTTCGCTCCCCACGCTTTCGTCCATGAGCGTCAGTACATACGTAGTAGACTGCCTTCGCAATCGGTATTCTGTGTAATATCTATGCATTTCACCGCTACACTACACATTCTATCTACTTCCATATGACTCAAGTCAACCAGTATCAAAGGCCGTTCCATAGTT
+
GGGGGGGGGGGGGGGGGGGGGGGGGGFFGGGGGGGGGGGGGGGGGGGGGGGGGGGGGGGGGGGGGGGDGGGGGGGGGGGGGGGGGGGGFGGFGGGGGGGGGGGGGG7FGGGGGGGGGG9FGGDGGGGGGGGGGDGGGGGGGGGGGGGGGGGGGFGGGGGGGGCEGFGGGGGFGGGFDGGFFGDGGGGGGEGGGFFEFFFGFGFGFFFGGGFGGFFFG4;>EA8FFGFGFFFFFFEEF9AEF???>A<AFB?BBBFF?B54AA9449432(-48<F2/:)6<
@M02352:288:000000000-CKWC8:1:1101:15871:7490 2:N:0:TAGCGCTC+ACTGCATA
TAATCTTGCGACCGTACTCCCCAGGCGGAATGCTTAATCCGTTAGGTGTGACACCAACAAGCATGCTTGCTGACGTCTGGCATTCATCGTTTACGGTGTGGACTACCAGGGTATCTAATCCTGTTTGCTCCCCACACTTTCGCACCTCAGCGTCAGTATCGAGCCAGTGAGCCGCCTTCGCCACTGGTGTTCCTCCGAATATCTACGAATTTCACCTCTACACTCGGAATTCCACTCACCTCTCTCGAACTCAAGACCAGGAGTTTATAAGGCAGTTCCAG
+
GGGFGGGGGGGGGGGGGGEFGGGGGGGGGGGGGGGGGGGGGGGGGGGGGGGGGGGGGGGGGGGGGGGGGGGGGGGGEGGGGCGGGGGGGGGGGGGGGGGGGGGGGGFFGGGGGGGGGGGGGGGGGGGGGGGGGGGGGGGGGGGGGGFGFFGGGGGGGGCGGGGGGFGFGGDGGDDDGDGFFGGGGGGFFGEFGEFFBFFGF7FCEFFDFCFGGFFFCF3AEFFFGG077@FFFF>AB?:6<<,(43:DFFFBBF2=03406?3?FF4).547:?5:FA>9.
@M02352:288:000000000-CKWC8:1:1101:14649:7555 2:N:0:TAGCGCTC+ACTGCATA
CATTCTTGCGAACGTACTCCCCAGGTGGGTCACTTATCACTTTCGCTTAGCCACTCAAACCGAAGCTCGAACAGCTAGTGACCATCGTTTACGGCGTGGACTACCAGGGTATCTAATCCTGTTCGCTCCCCACGCTTTCGTCCATCAGTGTCAGTATATTATTAGTGATCTGCCTTCGCAATTGGTATTCTATGTAATATCTATGCATTTCACCGCTACACTACATATTCTAACCACTTCATAATAACTCAAGACAACCAGTATCAAAGCCAATTTTACCG
+
GGGGGGGGGCFGEFGFGGGGGGGGGGGGGGGGGGGGGGGGGGGGGGGGGGGGGGGFGGFGGGGGGGFGGGGGGGGG<FFGGGGGGGGGGGGGG>F@FG:CEGGGGCFCCGGGFGGGGGGGGGGGGGGEEGGFGGGFGCG>DEGGGGGGGGGGC9E<CFGFGGGGGGAFFGGAGGGFG57>>DGCDF7FFGGGGFFEFFFDFGFGFFFGGGFGGBDFGF1@@FFFGGFGCA=F=82;?@AF?E<CE?EE)))634:@??:626555A)69(.23:BAFFF<,
@M02352:288:000000000-CKWC8:1:1101:7844:7577 2:N:0:TAACGCTC+ACTGCATA
CAGTCTTGCGACCGTACTCCCCAGGTGGGATACTTATCACTTTCGCTTAGTCACTTAGCTAATGCCAAACAACTAGTATCCATCGTTTACGGCGTGGACTACCAGGGTATCTAATCCTGTTCGCTCCCCACGCTTTCGTCCATGAGCGTCAGTACATACGTAGTAGACTGCCTTCGCAATCGGTATTCTGTGTAATATCTATGCATTTCACCGCTACACTACACATTCTATCTACTTCCATATGACTCAAGTCAACCAGTATCAAAGGCAGTTCCATAGTT
+
GGGGGGGGGGDGGGGGGGGGGGGGGGGGGGGGGGGGFGGGGGGGGGGGGGGGGGGGGGGGGGGGGGGGGGGGGGGGGGGGGGGGGGGGGGGGGGGGGGGGGGGGFGGGGGGGGGGGGGDGGGGGGGGGGGGEGGGGGGGGGGGGGGGGGGGGGGGGGFGGGGGGGGGGGGGGGGGGGGCBFGEGGGGGGGGGG?EA?FFGFGFGFFFGGGFGGFFB8ADFFFFFGGFGFFFFFFFFFEEEFEFCEEEFFFFECCEFFFFBFAA><<<??:08<2BAFF?>>
@M02352:288:000000000-CKWC8:1:1101:22538:7583 2:N:0:TAGCGCTC+ACTGCATA
CAGTCTTGCGACCGTACTCCCCAGGTGGGATACTTATCACTTTCGCTTAGTCACTGAGCTAATGCCCAACAACTAGTATCCATCGTTTACGGCGTGGACTACCAGGGTATCTAATCCTGTTCGCTCCCCACGCTTTCGTCCATGAGCGTCAGTATATACGTAGTAGACTGCCTTCGCAATCGGTATTCTAAGTAATATCTATGCATTTCACCGCTACACTACTTATTCTATCTACTTCCGTATAACTCAAGTCAACCAGTAACAAAGGCAGTTCCATAGTT
+
FFGGGGGGFGGGEEGGGGGGGGGDGGGGGGGGGGGGGGGGGGGGGGGG7EGGGGGGGGGGGGGGGGEGFGGGGFGFGGGGGGGGGGGGFGGEGCGEGGGGGGGGGGGGFFGCGFFGGGGGGGGGGGGGEGGGGDEFGGGGGGGFGGEDGEGGGCGGFFGGGGGGGGGFGGGGGFDGGDC?FGCEGGGGGGG9F<9AEFFCFGFF?FFDFFF;DD>FGFFFFFCFGGFGFFAFFA<CF33;@;D35/7>A;3<;AAFBFF>A)6><??7(4(49AFBF9:4<
@M02352:288:000000000-CKWC8:1:1101:28423:7623 2:N:0:TAGCGCTC+ACTGCATA
CAGTCTTGCGACCGTACTCCCCAGGTGGGATACTTATCACTTTCGCTTAGTCACTGAGTCGAAACCCAACAACTAGTATCCATCGTTTACGGCGTGGACTACCAGGGTATCTAATCCTGTTCGCTCCCCACGCTTTCGTCCATGAGCGTCAGTATATACGTAGTAGACTGCCTTCGCAATCGGTATTCTAAGTAATATCTATGCATTTCACCGCTACACTACATATTCTAACCACTTCATAATAACTCAAGACAACCAGTATCAAAGGCAATTTTACCGTT
+
GGGGFGGGGGEGGGGGGGGGGGGGGGGGGFGGGGGGFEFGGGGFGGGGCFAFGGGGGGFFGGGG:FFEFGGGGGGGGGGGGGGGGGGGGGDDFCFGGGGGGGGGGGGE@FGGGGGGGGEGGGGGGGCEGFGGG7=DEEGDEGGG9@FGGGGGFGFFGGFFGGGGEGGGGGCFFGGGGGDBFFGGFFFGFF7@FFAEEFFCFGF7CFF7FG8?DF@A=6;C=F)6;@CF?CAFAFF@A<CEF3??B<<428)4<?BF::@AB<ADDADFF??BB>94/)4-4
@M02352:288:000000000-CKWC8:1:1101:19141:7627 2:N:0:TACCGCTC+ACTGCATA
TAATCTTGCGACCGTACTCCCCAGGCGGGAAGCTTAATGCGTTAACTGCGCCACCAAGATGTATACATCCTTAGACCTAGCTCCCATCGTCTACGCCGTGGACTACCATGGTATCTAATCCTGTTTGCTCCCCACGCTTTCGCACTCCAGCGCAACTATCGCGCCCGTGAGCCGCGTCTGCGCCTGTTGTTCTCCCGCATATCTATCAATTTCCACCCGCTACTCCGCGTCCCACTCACCTCTCCCAGCTTCTAAACATCTCGTTTTTAATCCTGTCCATG
+
,6,6,CFCF7887@FF7,CE,B<@,,7@7B+BEFFCG,C<@BCCG9BEBF:FC@FFFC49<FF,<5<5CE,,,,C,5,,5,,5:4AFF+B,B+C+4@>@C8+4,,,8:,,,,8AFFD9,,3,CA,>,,,3,8FAFGE++6@E+@C*,4<,,;8**1,2768***11*4*1*62*))2/*);)*2**3+<22**)0.())*0C7>)1**039*:7)0*)(((07)9*(*(0)))*4(4((.,()44:,),)).-))*()*))),-(-242>2)))*.)36)-
@M02352:288:000000000-CKWC8:1:1101:19139:7649 2:N:0:TAGCGCTC+ACTGCATA
TAATCTTGCGACCGTACTCCCCAGGCGGGAAGCTTAATGCGTTAACTGCGCCACCAAGATGTATACATCCTGACAGCTAGCTTCCATCGTTTACGGCGTGGACTACCAGGGTATCTAATCCTGTTTGCTCCCCACGCTTTCGTACCTCAGCGTCAGTATCGAGCCAGTGAGCCGCCTTCGCCACTGGTGTTCCTCCGAATATCTACGAATTTCACCTCTACCCTCGGAATTCCACTCACCTCTCTCTACCTCTAGACTGATAGTTTTAAAGGCAGTTCCTT
+
GDEFGGGGGGEGGGFGGGGGGGGGGGGGGG7FGGGGFGGGGGGFGGGDGEGGGGGGGFGGGGGGEFDGGGGGFGGGGGFFGFGGGGGGGGGG<FEEGGGGGDGGGGGGG>EGGGGG9=FFGGGGGGGGGGGGGGGGGGGGGGGCGGGGGGGEGE8CFFFGCCFGGGGGFG9CFDGGGGG>ADGGGECEGGGGFEF@0:;CAGFG?FF*<FFGG?AFGFB<)/4=C3<7?>FFFBB9?:BB<?DF?<))6<3<7)4*6<F?4).6):>)4)))(,)8F<AF)
@M02352:288:000000000-CKWC8:1:1101:27367:7812 2:N:0:TAGCGCTC+ACTGCATA
CAGTCTTGCGACCGTACTCCCCAGGTGGGATACTTATCACTTTCGCTTAGTCACTGAGCTAATGCCCAACAACTAGTATCCATCGTTTACGGCGTGGACTACCAGGGTATCTAATCCTGTTCGCTCCCCACGCTTTCGTCCATGAGCGTCAGTATATACGTAGTAGACTGCCTTCGCAATCGGTATTCTAAGTAATCTCTATGCATTTCACCGCTACACTACTTATTCTATCTACTTCCGTATAACTCAAGTCAACCAGTATCAAAGGCAGTTCCATAGTT
+
GGGGGGGGGGGGGGGGGGGGGGGGGGGGGGGGGGGGGGGGGGGGGGGGGGGGGGGGGGGGGGGGGGGGGGGGGGGGGGGGGGGGGGGGGGGGGGGGGGGGGGGGFGGGGGGGGGGGGGGGGGGGGGGGGGGGGGGGGGGGGGGGGGGGGGGGGGGGGGGFGGGGGGGGGGGGGGGGGGDFFGG977FGGGGGGFFFFFFGFGFGFFFGFFFGGFFFDFFFFFFFGFFGFFFFFFFEFFF;@@@@FF9)7=@CBFAF<64<46:<AA2(:?:BFFFAF2:BF
@M02352:288:000000000-CKWC8:1:1101:17316:7818 2:N:0:TAGCGCTC+ACTGCATA
CAATCTTGCGATCGTACTCCCCAGGTGGGACACTTATCACTTTCGCTTAGTCACTGAGCTAATGCCCAACAACTAGTGTCCATCGTTTACGGCGTGGACTACCAGGGTATCTAATCCTGTTCGCTCCCCACGCTTTCGTCCATGAGCGTCAGTATATACGTAGTAGACTGCCTTCGCAATCGGTATTCTGTGTAATATCTATGCATTTCACCGCTACACTACACATTCTATCTACTTCCGTATAACTCAAGTCAACCAGTATCAAAGGCAGTTCCATAGTT
+
GGGGGGGGGGGGGGGGGGGGGGGGEGFFEGGGGGGGGGGGGGGGGGGGGGGGGGGGGGGGGGGGGGGGGGGGGGGGGGGGGGGGGGGGGGGGGGGGGGGGGGGGGGGGGGGGGGGGGGGGGGGGEGGGGGGGGGGGGGGGGGGGFGGGGGGGGGGGGGGGGGGGGGGGGGGGGGGGGGGEFGEGGGGGGGGGGFFEEFFGFGFGFFFGGGFGGFBFEFBCEFEFGGFGFFFFFFFFFFF;=@FEFFE4AEEFFFFFFFFAD9AAA9<?6::?<A?DF<7BF
@M02352:288:000000000-CKWC8:1:1101:20491:7835 2:N:0:TAGCGCTC+ACTGCATA
TAATCTTGCGACCGTACTCCCCAGGCGGAATGCTTAATCCGTTAGGTGTGTCACCGAACAGTATACTGCCCGACGACTGGCATTCATCGTTTACGGTGTGGACTACCAGGGTATCTAATCCTGTTTGCTCCCCACACTTTCGTACCTCAGCGTCAGTATCGAGCCAGTGAGCCGCCTTCGCCACTGGTGTTCCTCCAAATATCTACGAATTTCACCTCTACACTTGGAATTCCACTCACCTCTCTCGAACTCAAGACCAGGAGTTTATAAGGCAGTTCCAG
+
GGGGGGGGGGGGGGGGGGGGGGGGGGGGGGGGGGGGGGGGGGGGGGGGGGGGGGGGGGGGGGGGGGGGGGGGGGGGGGGGGGGGGGGGGGGGGGGGGGGGGGGGGGGFGGGGGGGGGGGGGGGGGGGGGGGGGGGGGGGGGGGCGGFGDGGGGGGGGGGGGGGGGGGGGGGGGGGGGGGFEGGGGGGFFGGGGFFFFFFFFGFGFFFDGGFGGFEFGFFFFFFFGD2<A?FFFFAAFFFBF??BF>27?FFFA?5=:B:<????BDFFFAFF0854FFFF5
@M02352:288:000000000-CKWC8:1:1101:18011:7838 2:N:0:TAGCGCTC+ACTGCATA
TAATCTTGCGACCGTACTCCCCAGGCGGAATGCTTAATCCGTTAGGTGTGACACCAACAAGCATGCTTGCTGACGTCTGGCATTCATCGTTTACGGTGTGGACTACCAGGGTATCTAATCCTGTTTGCTCCCCACACTTTCGCACCTCAGCGTCAGTATCGAGCCAGTGAGCCGCCTTCGCCACTGGTGTTCCTCCGAATACCTACGAATTTCACCTCTACACTCGGAATTCCACTCACCTCTCTCGAACTCAAGACCAGGAGTTTACAAGGCAGTTCCAG
+
FGFGGGGECGDC+FCFFFGGGGGGGGGGG7FFGGGGGGAGGFFGGGGGFGGGGGGGGGGGGGFGGGGGFFGGFDEC4FFFGGG?FGFFGG8@DFCFFGGGGGGGGGFFGGDDEEFGFGFGGF5CEEFGFACFCFD:EGF9D=+@EG8+@D==EGC+@CFA3D+BGGBF?FEFE7DDGGCF>CEGGGFFFGGFG?FF>E)*:+;7)=D3<=FFGFFF687AE65+4C?<6FFF4@<-8:>42??:BF:?41:>A0)/4:561:B:(5<A4))2(25:/-.))
@M02352:288:000000000-CKWC8:1:1101:18244:7857 2:N:0:TAGCGCTC+ACTGCATA
TAATCTTGCGACCGTACTCCCCAGGCGGAATGCTTAATCCGTTAGGTGTGTCACCGAACAGTATACTGCCCGACGACTGGCATTCATCGTTTACGGTGTGGACTACCAGGGTATCTAATCCTGTTTGCTCCCCACACTTTCGTACCTCAGCGTCAGTATCGAGCCAGTGAGCCGCCTTCGCCACTGGTGTTCCTCCAAATATCTACGAATTTCACCTCTACACTTGGAATTCCACTCACCTCTCTCGAACTCTAGACTGATAGTTTTGGAGGCAGTTCCAG
+
FFGGGGGGGGDGGGGGGGGGGGGGGGGGGGGGGGGGGGGGGGGGGGGGGGGGGGGGGGGGGGGGGGGCFGGGGGGGGGGGGGGGGGGGGGGGGGGGGGGGGGGGGGGGGGGGGGGGFGGGDEGGGGGGGGGGGGGGGGGGGGGFGGGGGGGGGGGGGGGGGGGGGGGFGGGFGDDGGGGF>DEEGGGGGGGGGFF@@;AGF7AFE6)CFGFGCC<89F<EEFFFGF?FFF@B96<)23::<BD?24(4:BBAA2)/-:434594<2A7;7<60(08F2<A)
@M02352:288:000000000-CKWC8:1:1101:17012:7859 2:N:0:TAGCGCTC+ACTGCATA
TAATCTTGCGACCGTACTCCCCAGGCGGAATGCTTAATCCGTTAGGTGTGTCACCGAACAGTATACTGCCCGACGACTGGCATTCATCGTTTACGGTGTGGACTACCAGGGTATCTAATCCTGTTTGCTCCCCACACTTTCGTACCTCAGCGTCAGTATCGAGCCAGTGAGCCGCCTTCGCCACTGGTGTTCCTCCAAATATCTACGAATTTCACCTCTACACTTGGAATTCCACTCACCTCTCTCGAACTCTAGACTGATAGTTTTGGAGGCAGTTCCAG
+
GGGGGGGGGGGGGGGGGGGGGGGGGGGGGGGGGGGGGGGGGGGGGGGGGGGGGGGGGGGGGGGGGGGDGGGGGGGGGGGGGFGGGGGGGGGGGGGGGGGGGGGGGGGGGGGGGGGGDGGGGGGGGGGGGGGGGGGGGGGGGGGGGGFGDGGGGGGEGGGGGGGGGGGGGGGFGGGGGGGFFGGEGGGGGGGGGFFFFFAGFGFGFF37DGFGGFFFCFFFFFFFGGFGDFFFFFF4??BFFFFFFFFB?FFFFFFFFFFDFFBDFFF?>2(1:?EFFABB6
@M02352:288:000000000-CKWC8:1:1101:24987:7866 2:N:0:TAGCGCTC+ACTGCATA
CATTCTTGCGAACGTACTCCCCAGGTGGGTTACTTATCACTTTCGCTTAGCCACCCAGACCGAAATCCGAACAGCTAGTAACCATCGTTTACGGCGTGGACTACCAGGGTATCTAATCCTGTTCGCTCCCCACGCTTTCGTCCATCAGTGTCAGTTGATTATTAGTAATCTGCCTTCGCAATTGGTATTCTATGTAATATCTATGCATTTCACCGCTACACTACATATTCTAACTACTTCATAATAACTCAAGATAACCAGTATCAAAGGCAATTTTACGG
+
GFGGGGGGGGDGGGGGGGGGGGGGGGFGDGFDFGGG<FAEFGGGCGGGGGFGGG,CF?@@<F:@>EEFGEGGGFG?FGFGG9FGGGGGGGGG@FGGGGGGGGGGEFGGGGGGGGGGGGGGGGGDFGGGEGGFGGGGGGGGGGGGGGGG:CFGGGFG7,7=,@FEGGGGGGGGGGGGGFGFFGFGGF9FGGGCGCF47A8@FFFGFFCFGGFGG=@EGD@EF+;ADFCGFF67;64>ECEEEC3)<?CFFF7?BA2=>B?>:BAA9ABA>0(3486)9>)((
@M02352:288:000000000-CKWC8:1:1101:19566:7875 2:N:0:TAGCGCTC+ACTGCATA
TAATCTTGCGACCGTACTCCCCAGGCGGAATGCTTAATCCGTTAGGTGTGACACCAACAAGCATGCTTGCTGACGTCTGGCATTCATCGTTTACGGTGTGGACTACCAGGGTATCTAATCCTGTTTGCTCCCCACACTTTCGCACCTCAGCGTCAGTATCGAGCCAGTGAGCCGCCTTCGCCACTGGTGTTCCTCCGAATATCTACGAATTTCACCTCTACACTCGGAATTCCACTCACCTCTCTCGAACTCAAGACCAGGAGTTTACAAGGCAGTTCCAG
+
<BGGGGGGGGDC:FGFGGGGGGGGGCEGGGGGGGGGGGE9FGGGGGGGGGGGGGGFGGGGGGGGGGGFFGFFFGGGGGFFG8<FGGGGGGGGGGGGFGGGGGGGGGGFFCFGGGGGGGGGGGGGGGGGGGGGGGGGGGGGGGDGGG86DFGGGGEGGFGGCGGGDGGGFGGGGECGDGGFFGDGG6=GCFEFC*=>=5BDFFAFFFFC455:FFFFFFE@E+,+9<?D@FFFFF<AF???244:28?:7?:2)(,/475((-((4<>AA2)(2332=<)-)
@M02352:288:000000000-CKWC8:1:1101:19571:7893 2:N:0:TAGCGCTC+ACTGCATA
TAATCTTGCGACCGTACTCCCCAGGCGGAATGCTTAATCCGTTAGGTGTGACACCAACAAGCATGCTTGCTGACGTCTGGCATTCATCGTTTACGGTGTGGACTACCAGGGTATCTAATCCTGTTTGCTCCCCACACTTTCGCACCTCAGCGTCAGTATCGAGCCAGTGAGCCGCCTTCGCCACTGGTGTTCCTCCGAATATCTACGAATTTCACCTCTACACTCGGAATTCCACTCACCTCTCCCGAACTCAAGACCAGGAGTTTACAAGGCAGTTCCAG
+
CFFGGGGGGGGGGGGGGGGGGGG@GFGDGFGFGFGGCFFCGGGGGGGFGGEGGGGGGGGGGGFGGGGF@FGGFGC?FFGFG?FFGCFFF<FGGGCEEFGGGDFGGGGGFGDF<AEECEGGGC<FGGCGA4EGG<CFEFFGGECEC@DFFFGE@:CEG@CE7F8>ECAFEGGGG57DGGGFDGGG6AFCFFGGGFFF=:ADFFFD<CA>5E;7CFFF+=@<EFFAC50),>@F9*64:<:B)..4((,8(2()2:29:0)4(,,(3<446<,:2().7<>B)
@M02352:288:000000000-CKWC8:1:1101:2781:7895 2:N:0:TAGCGCTC+ACTGCATA
CAATCTTGCGATCGTACTCCCCAGGTGGGACACTTATCACTTTCGCTTAGTCACTGAGCTAATGCTCAACAACTAGTGTCCATCGTTTACGGCGTGGACTACCAGGGTATCTAATCCTGTTCGCTCCCCACGCTTTCGTCCATGAGCGTCAGTATCTACGTAGTAGACTGCCTTCGCAATCGGTATTCTGTGTAATATCTATGCATTTCACCGCTACACTACACATTCTATCTACTTCCGTATAACTCAAGTCAACCAGTATCAAAGGAAGTTCCATAGTT
+
GFGE9FGGGGC<@FGGGGGGGC@@FFFFGFGGGGGGGFGGFGGG,CFEEFGGGGGGGGGFGFEFG,C<DGGGGGGGCEFF,CFDGGCFDGG7BFFEFGFC<=?FF7CBF<FFGFCAFGA4EE=:+BC+=E7=BC+DFE=E++,@DFGGGGGGGFG,=3EEFGFG;@,@,@BEFCFGCD*@FGEEGGGGECDFG4+66B99BFFDAAA8DC@FD4@F=*(87A6A=FCG<1++AFCC;4;0;==@3C;4<1)9C6?F@FF45--6<9B7((,.66@ABF:<5
@M02352:288:000000000-CKWC8:1:1101:23800:8011 2:N:0:TAGCGCTC+ACTGCATA
TAATCTTGCGACCGTACTCCCCAGGCGGAATGCTTAATCCGTTAGGTGTGTCACCAACAAGCATGCTTGCTGACGACTGGCATTCATCGTTTACGGTGTGGACTACCAGGGTATCTAATCCTGTTCGCTCCCCACGCTTTCGTCCATCAGTGTCAGTATATTATTAGTGATCTGCCTTCGCAATTGGTATTCTATGTAATATCTATGCATTTCACCGCTACACTACATATTCTAACCACTTCATAATAACTCAAGACAACCAGTATCAAAGGCAATTTTA
+
GBGGGGGGGGGGGGGGGGGGGGGGGGGGGGGGGGGGFFGGGGGGGGGGGGGGGGGFFGGDGGFGGGGGGGGGGGGGGGGGGFGGGGGGGGGGFGBFGGGGGGGGGGGGGGGGGGGGGGGGGGGGGGGGGGGGGGGGGGGGGGGGGGGGGFGGGGGGGGGGGG;DGFGGGGGGGFFFGGGFFCEGGGGGFFGGGFFFFFFGCFFGFFFGFGFG@FEF=BFFFFFFGG@GFFFFFFFFFEDFFFEC3<C3CECEFE3*3?@B??0<><B<B2<76?FBBA<A
@M02352:288:000000000-CKWC8:1:1101:9882:8016 2:N:0:TAGCGCTC+ACTGCATA
CAGTCTTGCGACCGTACTCCCCAGGTGGGATACTTATCACTTTCGCTTAGTCACTGAGAATTAACCCAACAACTAGTATCCATCGTTTACGGCGTGGACTACCAGGGTATCTAATCCTGTTCGCTCCCCACGCTTTCGTCCATGAGCGTCAGTATATACGTAGTAGACTGCCTTCGCAATCGGTATTCTAAGTAATATCTATGCATTTCACCGCTACACTACTTATTCTATCTACTTCCGTATAACTCAAGTCAACCAGTATCAAAGGCAGTTCCATAGTT
+
GGGGFGGGGGFGGGGGGGGGGGGGGGGGDGGGGGGGGGGGGGGGGGGGGGGGGGGGGGGGGGGGGGGGGGG<FGGFGCGGGGGGDGGGGGEEGGGGGGGGGGGGGGGGGGGGGGGGGGGGGGGCEFGGGGGGGGGGGGGGGGGA=FGGGGGGGGGGGGFDGGFGFGGGG@FGGGGGGGCDFGGGFGGFGGGGGEFEEFFGFGFGFFFGGFFGGB>DG=@EFFFFDFFGCFFCFFEFFFFDE?@3?CCAAFEFBABFFBFAA>AABDF0114<<DF:=)2:<
@M02352:288:000000000-CKWC8:1:1101:10921:8067 2:N:0:TAGCGCTC+ACTGCATA
CAGTCTTGCGACCGTACTCCCCAGGTGGGATACTTATCACTTTCGCTTAGTCACTGAGCTACTGCCCAACACATAGTATCCATCGTTTACGGCGTGGACTACACGGGTATCTCATCCTGTTCGCTCCCCACGCTCTCGTCCATGAGCGTCTGTATATACGTAGTAGACTCCCTTCGCACTAGGTATTCTCAGTAATCTCTATGCATTTCACAGCGACACACCTTGTTCTATCTACTTCTCTACTACACACATCTACCAGTATCAAAGGTAATTCCCTAGTT
+
FGGGGGGGGGGGGGGGGGGGGGGGG<FG:@F,FGFGG<<F,FG@:FFGDECFGGGGGGDF<,<,CFGE7CF7,,,,99<:E?,<,6:D<,447C>F7?=5,4,,+44++B<F,,,466,CE,+++B@DEFE+F3+@3366B83,,,,=E@+@,8E;,,7>93,@5EFC9,@,,23*;4****,52=7,>,,440=</=CF8D+?41+BB,=++)()3.6(()3)1+)+9++111/)9?5)76))-6).),(.)))*.)).)6-:).)(,-))-:*,*)1-6
@M02352:288:000000000-CKWC8:1:1101:28752:8134 2:N:0:TAGCGCTC+ACTGCATA
CAATCTTGCGATCGTACTCCCCAGGTGGGACACTTATCACTTTCGCTTAGTCACTTAGCTAATGCCAAACAACTAGTGTCCATCGTTTACGGCGTGGACTACCAGGGTATCTAATCCTGTTCGCTCCCCACGCTTTCGTCCATGAGCGTCAGTACATACGTAGTAGACTGCCTTCGCAATCGGTATTCTGTGTAATATCTATGCATTTCACCGCTACACTACACATTCTATCTACTTCCATATGACTCAAGTCAACCAGTATCAAAGGCAGTTCCATAGTT
+
GGGGGGGGFGGGDEFGGGGGGGGGGGFGGGGDGGGGFFGGGGG@CGGF,FGGGFGGGGGGFGGGGFGGGGGGEFGCFDFGGGGGGGFGGGGGGGGGGEGGGGGGGDDFAFFGGGGGGGGFFEFGGGCFEFGGDCDFGGG>8=EGFGGGGGGGGFGGGGGGGGGGGGGGGFGDGFFDGGGBA>EEFGGGGGGGGF1AE9BFFGFG4BCCFGF7DEFDC6@EFA@FCGCGEFFFFC37;68;C7CE36?C@1<CCE3A11:4>9<AB)6:04:B9A7<F<)6<
@M02352:288:000000000-CKWC8:1:1101:16079:8162 2:N:0:TGGCGCTC+GCTGCATA
TAGTCTTGCGACCGTACTCCCCAGGCGGACTGCTTAATCCGTTAGGTGTGTCACCGAACAGTATACTCCCCGAACGCTGGCATTACTCCTTTAACGGCTGGGCCACCCGGGTATCTTATCCTGTTTTCTTCCCACCCTTTCGGACCTCAGCGTCCGTTTTTAGCCCGTGAGGCGCCCTCCCCCCCTGTTTTCCTCCCAATTACTAAGAATTTCCCCCCTTCCCTTTGAATTCCCCCTTCCTCTCACCAACCTCACACCCCGCATTTTAGAGTCAATTTCC
+
GG,BFGGGGGDGGGGGGGGGGGGGGGGG7+6,CFGGGG,FGGGGG<FG@F,CFG<,@C:+,966C,,,CFG:F++++8+4+,C,,5,,,,CF,,,B++4+B+,+4+B++@@@:,,,,@3,@@3@FG,,3,CFE>,@+4DF;++55B,2,7,****41,6**,,,?,*1=F*,=*/9):*))2**)*:2+2A*:)111782*0*0)*)2*0/:**,8*)(((),***.*69F6@*,(((42).)())(5((,.4((04?)(411(-5<)()).))/.@).)
@M02352:288:000000000-CKWC8:1:1101:18153:8253 2:N:0:TAGCGCTC+ACTGCATA
TAATCTTGCGACCGTACTCCCCAGGCGGAATGCTTAATCCGTTAGGTGTGTCACCGAATAGCATGCTACCCGACGACTGGCATTCATCGTTTACGGTGTGGACTACCAGGGTATCTAATCCTGTTTGCTCCCCACACTTTCGCACCTCAGCGTCAGTATCGAGCCAGTGAGCCGCCTTCGCCACTGGTGTTCCTCCGAATATCTACGAATTTCACCTCTACACTCGGAATTCCACTCACCTCTCTCGAACTCTAGACTGATAGTTTTGGAGGCAGTTCCAG
+
FGGGGGGGGGGGGGGGGGGGGGGGGGGGGGGGGGGGGGGGGGGGGGGGGGGGGGGGGGGGGGGGGGGGGGGGGGGGGGGGGGGGGGGGGGGGGGGGGGGGGGGGGGGGGGGGGGGGGGGGGGGGGGGGGGGGGGGGGGGGGGGGGGGGGGGGGGGGGGGGGGGGGGGGFGFGGGGGGGGFFDEGGGGGFGGGGFFFFFFGACFGFFFGGGFGGFFFCF?FFFBBFG?G<>FFFFFFF7?B7?FFFF:27??FA569AFF25<AABFFFFFF:BFB?F<4<6
@M02352:288:000000000-CKWC8:1:1101:3331:8262 2:N:0:TAGCGGTC+ACTGAATA
CAATCTTGCGACCGTACTCCCCAGGCGGAATGCTTAATCCGTTAGGTGCGGCACGGAAGAGCATGATACCCGACGAATGGAATACATCGTTTATGGTGCGGACTACAAGGGTATATAATACTGTTTGCTCCCCACACTTTCGCACCTCAGCGTCTGAGTTAATGTAGTGAGGCGCCTTCTCCACACGGGGTTCCCCCAAAATCTATGAACATTACATCGACACTTGGAATTCTCCGCACCTCCATCCAACAAAAGACCCGGACAGTAAGAGGAGCTTC
+
,@E,CEFFGG7+@FGFGGFGGGGGG8FG7FE<FGGF9C,<CGGG,,:<,@+@CF,CEF74C<CCC,FCFG,+8F+++,,:,9C,?,,A+B,:7,,5,C,@>+++33B<=,C,6<,@3,,,,3,C,>89,C>DC,F:B,,@@+@8CC,9<887B**;,6?;,7,,27,6>,,,1/:)/***+:>C*//***327(2/(:)*2;006**0*+*:**-*+9:06D>)*22*)/9***.,-((-((((-628).((((()(()-,2(((.-))-)(4()())
@M02352:288:000000000-CKWC8:1:1101:3318:8319 2:N:0:TAGCGCTC+ACTGCATA
CAGTCTTGCGACCGTACTCCCCAGGTGGGATACTTATCACTTTCGCTTAGTCACTGAGTCGAAACCCAACAACTAGTATCCATCGTTTACGGCGTGGACTACCAGGGTATCTAATACTGTTCGCTCCCCACGCTTTCGTCCATGAGCGTCAGTATATACGTAGTAGACTGCCTTCGCAATCGGTATTCTAAGTAATATCTATGCATTTCACCGCTACACTACTTATTCTATCTACTTCCGTATAACTCAAGTCAACCAGTATCCAAGGCAGTTCCATCGGT
+
GGFGAFGGCGGGCFGGGG<E@FG6FCFGGFFFFCGGG9ECGGCCFCFGCFFAAFFEGGGGGGGGGFFEGGGFGGGGGG,FCGGGGGGGGFGD@CFEEEGDGFGGGGGCFGFCFFG,@FFEEF:@:FCG8DEGGGGGGG8CCC=EDFGGEGGGGGGGGGFFGGGGAFCFFGFGF,*<C99*9C5EFGFG@FGGFFAEFFFGC:A+9:C+2CFGG:1>8A@C;AC6;C7C<FFFFCEEF)706(64444-4:79<9<?13>AA9A).4??:(44A<=)64((-
@M02352:288:000000000-CKWC8:1:1101:6747:8331 2:N:0:TAGCGCTC+ACTGCATA
CAGTCTTGCGACCGTACTCCCCAGGTGGGATACTTATCACTTTCGCTTAGTCACTGAGCTAATGCCCAACAACTAGTATCCATCGTTTACGGCGTGGACTACCAGGGTATCTAATCCTGTTCGCTCCCCACGCTTTCGTCCATGAGCGTCAGTATATACGTAGTAGACTGCCTTCGCAATCGGTATTCTAAGTAATCTCTATGCATTTCACCGCTACACTACTTATTCTATCTACTTCCGTATAACTCAAGTCAACCAGTATCAAAGGCAGTTCCATAGTT
+
GGGGGGGGGGGGGGGGGGGGGGGGGGCFGGGGGGGGGGGGGGGGGGGGGGGGGGGGGGGGGGGGGGGGGGGGGGGGGGGGGGGGGGGGGGGGGGGGGGGGGGGGGGGGGGGGGGGGGGGGGGGGGGGGGGGEGGGGGGGGGGGGGGGGGGGGGFFGGGGGGDGGGGFGGFGGGGGGGGCDFGGGGGGFCFFGGFFFEF6CFGFGFFFFFGFFGEFEGFFFFFFFGFFGFFFFFCCEFFFDFFFFCFCEFFFFFF)=:BFD2:<ABD2?<:?BFFFFF<:><
@M02352:288:000000000-CKWC8:1:1101:14143:8343 2:N:0:TAGCGCTC+ACTGCATA
CAGTCTTGCGGCCGTACTCCCCAGGCGGTCAACTTAGTGCGTTAGCTGCGCCACCCACGACTCAAGGTCACAGACGGCTAGTTGACATCGTTTACGGCGTGGACTACCAGGGTATCTAATCCTGTTTGCTCCCCACGCTTTCGTGCCTCAGTGTCAGTATTTGTCCAGGTAGCCGCCTTCGCCACTGATGTTCCTTCCAATCTCTACGCATTTCACCGCTACACTGGAAATTCCACTACCCTCTACAATACTCTAGTTTTCCAGTTCAAAATGCAGTTCC
+
CBGGGGGGGGGGGGGGGGGGGGG:FGGCCCFFGGGGGFGGGGGDGGGGFE@FGGFFGGGGGGGFF9EFGGGGDGCEEDGCFGCFGG<DFEFGDGGG7CGCEGFGFECFEGDEGCFEGGC9E9C9FFFGGGGGGGGGGGGGGGGG>CFGGCFGFGDCFGGGGF;E;@,,4?C,>?CGDDDA)/==D<FG?+>FFEFFAFCC@4@D<++25C)>:A?CFEFB0;<FFG72297@F42<>BFFF??:)667A42:?>4*6)0).2)-56><)6))-4*)949A
@M02352:288:000000000-CKWC8:1:1101:12353:8352 2:N:0:TAGCGCTC+ACTGCATA
TAACCTTGCGGCCGTACTCCCCAGGCGGTCAACTTAGTGCGTTAGCTGCGCCACCCACGACTCAAGGTCACAGACGGCTAGTATCCATCGTTTACGGCGTGGACTACCAGGGTATCTAATCCTGTTCGCTCCCCACGCTTTCGTCCATGAGCGTCAGTATATACGTAGTAGACTGCCTTCGCAATCGGTATTCTAAGTAATCTCTATGCATTTCACCGCTACACTACTTATTCTATCTACTTCCGTATAACTCAAGTCAACCAGTATCAAAGGCAGTTCCA
+
FEGGFGGGGGGGGGGGGGGGGGGEGGGDFCEGGGGGGGGFGGGGGGGGGGGGGGGGGGGGGGGGGGGGGGGGGGGDGGGGGGGGGGGGGGGGGGGGGGGGGDEGGGGGGGGGGGGGFGDGGGGGGGFGGGGGFGFDGGGGGGGGGGDFGFGGGGECEGFGGGGGGGGCEFGFCFGGDCFFFGGGGGGGG=EGGFCEFFFFFGFGEFFGC+1@FFFFCB>19EBFCC?FA?B?FFA4444>AFAF?761):<AFA?669=47?F:A9:9<<BA:?F<F:5))
@M02352:288:000000000-CKWC8:1:1101:3245:8356 2:N:0:TAGCGCTC+ACTGCATA
CAGTCTTGCGACCGTACTCCCCAGGTGGGATACTTATCACTTTCGCTTAGTCACTGAGTCGAAACCCAACAACTAGTATCCATCGTTTACGGCGTGGACTACCAGGGTATCTAATCCTGTTCGCTCCCCACGCTTTCGTCCATGAGCGTCAGTATATACGTAGTAGACTGCCTTCGCAATCGGTATTCTAAGTAATATCTATGCATTTCACCGCTACACTACTTATTCTATCTACTTCCGTATAACTCAAGTCAACCAGTATCAAAGGCAGTTCCATCGTT
+
GGGGFGGGGGGGGGGGGGGGGEGGGGFGGFFGGGGGGFGGGGGGGGGGGGGGGGGGGGGGGGGGGGGGGGGGGGGGGGGFFGGGGGGGGGGG7CFGGGGGGGGGGGGFGGGGGFGGGGGGGGGGEGGGGGGGGCEFFGGGGGGGGGDGGGGGGACEC;FFGGGGGFFGGFGGDFGGGGGFFGGGGGGGG7CFGEFC4=C@CGCCEFFDC@CGGFFFC*/7164A@FFFEFFFFAECEF<137@EFF244:24<AFFFBF)-.)5:45:21(4<<*)9<2:<
@M02352:288:000000000-CKWC8:1:1101:20772:8361 2:N:0:TAGCGCTC+ACTGCATA
CAATCTTGCGATCGTACTCCCCAGGTGGGACACTTATCACTTTCGCTTAGTCACTGAGCTAATGCCCAACAACTAGTGTCCATCGTTTACGGCGTGGACTACCAGGGTATCTAATCCTGTTCGCTCCCCACGCTTTCGTCCATGAGCGTCAGTATATACGTAGTAGACTGCCTTCGCAATCGGTATTCTGTGTAATATCTATGCATTTCACCGCTACACTACACATTCTATCTACTTCCGTATAACTCAAGTCAACCAGTATCAAAGGCAGTTCCATAGTT
+
GGGGGGGGGGGDEEFGGGGGGGGGGFEFGGGGGGGGGGGGGGGGGGGGGGGGGGGGGGGGGGGGGGGGGGGGGGFEEFGGGGGGGGGGGGGECEGGGGGGGGGGGGGGGGGGGGGGGG9FGGGGGGGGEFGCGGGGGGGGGGGGGGGGGGGDFGFGGGGGGGGGGGFFGGGGGGGGGDDDFGGGGGGGGGGGGF9EEFFGFGCDEFFF=CFGDEFFGFFFFFFFGGFGFFFFFFFFFFFFFFF;CECEAE<ECFEFFFFFFBA2:AB7(:<?FFF<FFBFF
@M02352:288:000000000-CKWC8:1:1101:27233:8393 2:N:0:TAGCGCTC+ACTGCATA
CATTCTTGCGACCGTACTCCCCAGGTGGAATACTTATTACTTTCGCTTAGTCACTGAGAATTAACCCACCAACTAGTATCCTTCTCTTACTGCGCGGACTACCATAGTATCTAATCTTGTTCTCTCTTCACGCTTTCGTCCATGACCGCCAGTATATACGTAGTAGACTGCCTTCCCTTCCCGTCTTCTATGTATTATCTTTTCTTTTCATCTCTCCACTACATATTCTATCTACCTCATAATAATTCAACTCGACTACTACTAATGAACATTCTACGTTT
+
FG,EEGGFGGGGGCFGGGGGGGGGGDFG,@FFGGGG<,<E9FE,BFG7@EAFGG,CC,,66E,9,,BC,B,6B<,CCEF?6,,,,,6:C,,,,4++@++CD<,A,,,<EFEF9AFF9=5A9F9CE?,,74E?E+6+8+@3++7,6,3++++66,6@F9F8D@,C97@,@D8C,,++;++*3*4,3@*;D<E+5*+2>FC76++5*++5=:+22=/*=+3@BF38+4/1*=+++4**0/6)))16755))1)))(,)(.)1.)))/))))/..))*-*-...
@M02352:288:000000000-CKWC8:1:1101:14274:8431 2:N:0:CAGCGCTC+ACTGCATA
CATTCTTGCGAACGTACTCCCCAGGTGGGATACTTATCACTTTCGCTTGGCCGCGCAGACCGAAGTCCACACAGCTAGTATCCATCGTTTACGGCGTGGACTACCAGGGTATCTAATCCTGTTCGCTACCCACGCTTTCGTCCATCAGCGTCAATACATTGTTAGTGATCTGCCTTCGCAATCGGTATTCTATGTAATATCTATGCATTTCACCGCTACACTACATATTCTAACTACTTCACAATGATTCAAGACCTCCAGTATCAAAGGCAGTCCTACGG
+
GGG,,CFGG7+6CGDFFGGGGGGGGGGFDFGGGGGG9,,CFGGGGGGG@CFGGG77F++,66+++:5EEC@CFCEEFCGGG<FGGGGGGGDF77=FGGGGFGGGGGGGGGGGGFGGGGGGGGG,@:F@EFGCFCGGGGGEECEGGGG>FGGGG4E@89,@;2;DCFGF9FGGGGGGGGGEFGGGDE=FGGG++9A<CFFC7FF+);CGGCFGGFFFGFFFDC()2*:CB?696=)6>6)<).-58)6)6:)-5)3),8@B:A))6<9):(.4(,).*),42
@M02352:288:000000000-CKWC8:1:1101:4321:8458 2:N:0:TAGCACTC+ACTGCATA
TAATCTTGCGACCGTACTCCCCAGGCGTTACACTTAATGTGTTAACTGCATTACTGCAAGGTCTAGCCTCACAACAACTAGTGTACATCGTTTAGGTCGTGGACTACCCGGGTATCTAATCCTGTTTGCTCCCCACGCTTTCGCGTCTCAGCGTCAATTATGTTCCAGTAGATCTCCTTCGCAATCGGTATTCCTTCTGATCTCTACGGATTTTACCCCTACACCAGAAATTCCATCTACCTCTCCCATATTCTAGGTACGCAGTTTTCAACGCCTTTCAA
+
9EAB9FGGF@7FEFGGGGGGGGGGGGG,@F@AFGGGGGGFCFGCFGGGCFFDGG@@,CFFFFGFF9FF@FEGGFGCFFG8CF9E<??<5,BFG7,B5C:CCG?DF<?F8FFGGGFGCAFF>FEEGGG@EDFFFGGCECCEG,@=+3@?8;CGDEEC>C,3=3E;9FF,@,@,EC+?F>GF5;;CDC9>EGDC:AFEFF++=:12;+=*?5?DGF*9AF2/(.();/(*()1;+@5?CCC3;@)),68(;8<35.<+)/756;0;8>FF99<260)3)442-
@M02352:288:000000000-CKWC8:1:1101:6543:8528 2:N:0:TAGCGCTC+ACTGCATA
TAATCTTGCGACCGTACTCCCCAGGCGGAATGCTTAATCCGTTAGGTGTGTCACCGAACAGTATACTGCCCGACGACTGGCATTCATCGTTTACGGTGTGGACTACCAGGGTATCTAATCCTGTTTGCTCCCCACACTTTCGTACCTCAGCGTCAGTATCGAGCCAGTGAGCCGCCTTCGCCACTGGTGTTCCTCCAAATATCTACGAATTTCACCTCTACACTTGGAATTCCACTCACCTCTCTCGAACTCAAGACCAGGAGTTTATAAGGCAGTTCCAG
+
CGGGGGGGFGFGGGGGGGGGGGGGGGGGGGGGGGGGGGGGGGGGGFGFFGGGGGGGGGGGGGGGGGGGGGGGGGGGGGGGGGGFG<FAFFGGGGGGFGGGGGGGGGGCGGGGGGGGGGGGFFGGGGGG;FGGGGGGGGGGGGGGGGGGGGGGGGGEEGGGGGGGEFG?CGGGGGGGGGGAFGCD<<F@@GGFG?FDFAFGADFGFFFCGGFGFAEA+83)9A??FFFGB?F?@*.-47:<B<):)<270<().34/8::<034<85)-645?B0B?F):<.
@M02352:288:000000000-CKWC8:1:1101:9591:8646 2:N:0:TAGCGCTC+ACTGCATA
CAGTCTTGCGACCGTACTCCCCAGGTGGGATACTTATCACTTTCGCTTAGTCACTTAGCTAACGCCAAACAACTAGTATCCATCGTTTACGGCGTGGACTACCAGGGTATCTAATCCTGTTCGCTCCCCACGCTTTCGTCCATGAGCGTCAGTACATACGTAGTAGACTGCCTTCGCAATCGGTATTCTGTGTAATATCTATGCATTTCACCGCTACACTACACATTCTATCTACTTCCATATGACTCAAGTCAACCAGTATCAAAGGCAGTTCCATAGTT
+
GGGGGGGGGGGGGGGGGGGGGGGGGGGGGGGEGGGGGGGGGGGGGGGGGGGGGGGGGGGGGFGGGGGGGGGCGGGGGEFGGGGGGGGGGGGFGGGGGGGGGGFGGGCGGGGGGGGGGGAFGGGGEGGGGGGGGGGGGGGGGGGFDFGGGGGGGGGGGFGCFGGEGGGFGFGGGGGGGGGFFGEEFGGGGGGGGF6CEFFGFGFGFFFGGGFGGFFFGFFFEFFFFGFGFFFFF+>E?EFFFEFC3;CE:B<AA<BFFFFFA<B2965:?B<?FFF9B4>BA
@M02352:288:000000000-CKWC8:1:1101:19333:8723 2:N:0:TAGCGCTC+ACTGCATA
CAATCTTGCGAACGTACTCCCCAGGTGGGTCACTTATCACTTTCGCTTAGCCACTCAAACCGAAGTTCGAACAGCTAGTGACCATCGTTTACGGCGTGGACTACCAGGGTATCTAATCCTGTTCGCTCCCCACGCTTTCGTCCATCAGTGTCAGTATATTATTAGTGATCTGCCTTCGCAATTGGTATTCTATGTAATATCTATGCATTTCACCGCTACACTACATATTCTAACCACTTCATAATAACTCACGACAACCAGTATCAAAGGCAATTTTACCG
+
GGGGGGGGGGDGGGGGGGGGGGGGGGGGGGGFGGGGGFCFGGGGGGGGGFGGGGGGGGEDF>FEGFGGC8FGEGGGGGGGGGGGGFGGGGGGC7FFGGGCGGGGGGGGEFFGGGGEFCFGGGFFGCFGGGE=FEGGGFGGGGEGFF8?FGGGGGFAFFGG;CGGGGGGFGFFGFGGGG>?>7ACDFEFCEE9FEFFEFFGFFFGF4FGFGFGGA>FGBBF@A14*;<GFAFF6=@FFF3..?5<<C5=CEE(229E61>6:FA>BF24<?17??B>F2)5(
@M02352:288:000000000-CKWC8:1:1101:20086:8776 2:N:0:TAGCGCTC+ACTGCATA
TAATCTTGCGACCGTACTCCCCAGGCGGAATGCTTAATCCGTTAGGTGTGTCACCGAATAGCATGCTACCCGACGACTGGCATTCATCGTTTACGGTGTGGACTACCAGGGTATCTAATCCTGTTTGCTCCCCACACTTTCGCACCTCAGCGTCAGTATCGAGCCAGTGAGCCGCCTTCGCCACTGGTGTTCCTCCAAATATCTACGAATTTCACCTCTACACTTGGAATTCCACTCACCTCTCTCGAACTCAAGACCAGGAGTTTATAAGGCAGTTCCAG
+
GGGGGGGGGGGGGGGGGGGGGGGGGGGGGGGGGGGGGGGGGGGGGGGGGGGGGGGGGGGGGGGGGGGGGGGGGGGGGGGGGGGGGGGGGGGGGGEGGGGGGGGGGGGFGGGGGGGGGFGGGGGGGGGGGGGGGGGGGGGGGGGGGGGGGGGCEGEGGGFFEGGGGGGGGGGGGGGGGGGFFDGGGGGGGGGGGFFFFFFGFGFGFFFGCCACFFC=CF@FFFFFGG>G29?FBFFFFFFFFFBFFF0374:4<2<6?:;616:<?FFFFF<?025:BD<>6
@M02352:288:000000000-CKWC8:1:1101:25808:8777 2:N:0:TAGCGCTC+ACTGCATA
CAGTCTTGCGACCGTACTCCCCAGGTGGGATACTTATCACTTTCGCTTAGTCACTGAGCTAATGCCCAACAACTAGTATCCATCGTTTACGGCGTGGACTACCAGGGTATCTAATCCTGTTCGCTCCCCACGCTTTCGTCCATGAGCGTCAGTATATACGTAGTAGACTGCCTTCGCAATCGGTATTCTAAGTAATCTCTATGCATTTCACCGCTACACCACTTATTCTATCTACTTCCGTATAACTCAAGTCAACCAGTATCAAAGGCAGTTCCATAGTT
+
GGDB@FGGGFD+CEFGGGGGGGGEGEFFECFGGGGGGFFFGGGGGGGGDGEGGECEF@FGGD<,FEFGGGGGGGGGGGGGGGGGGGGGGGGGCGGGGGGGGGFGGGGGGGGGGAFFGGGGGGFGC<FDGGGFGGFFFCEEEC=EFFGGG6E7DFGGFF;EFGGGGFFFFFGGGGGFGGCD4CEC4EGGGF=EG?B5CF6DFFFGFFFGFGC;*828C4((6).+;F?>3@FFFFEFFF8<@0@8C<<EFEBFBF9?((7<64<A96:7214?AF?A*-4:A
@M02352:288:000000000-CKWC8:1:1101:18938:8822 2:N:0:TAGCGCTC+ACTGCATA
TAATCTTGCGACCGTACTCCCCAGGCGGTCTACTTAATGCGTTAGCTGCGCCACTAAAGAGACAAGCTCCCCAACGGCTAGTAGACATCGTTTACGGCGTGGACTACCAGGGTATCTAATCCTGTTTGCTCCCCACGCTTTCGAACCTCAGCGTCAGTATTGGTCCAGGTGGCCGCCTTCGCCACTGGTATTCCTTCTTATATCTACGCATTTCACCGCTACACAAGAAATTCTACCACCCTCTACCATACTCTACCTTGCCAGTATCGAATGCAATTCC
+
GGFFGGGFFGGEGGGGGGGGGGGGGGGGGGGGGGGGGGGGGGGGGGGGGGGGGGDFFGGFGGGGDFGGGGGGGGGCFGGGGGGFGGGGGGGGGGGGGGGGGGGGGGGGGGGDFFD;6E?DFFFAFGGGGEGGGG8@BCEGFFEG6FC9E?,@C@EEEGCF92>DCGGCEE6DGFCDGG4A5DE=C?FC<:EFFC=CEFF@FC@:?8A*/*:DFC?@F>(-7B7:6>:F??F?@6)6>)2:0(-2)6A?9>?4)-6*4<F44>A024>A(4.8:29)9>B<
@M02352:288:000000000-CKWC8:1:1101:28814:8870 2:N:0:TAGCGCTC+ACTGCATA
CAGTCTTGCGACCGTACTCCCCAGGTGGGATACTTATCACTTTCGCTTAGTCACTGAGAATTAACCCAACAACTAGTATCCATCGTTTACAGCGTGGACTACCAGGGTATCTAATCCTGTTCGCTCCCCACGCTTTCGTCCATGAGCGTCAGTATATACGTAGTAGACTGCCTTCGCAATCGGTATTCTAAGTAATATCTATGCATTTCACCGCTACACTACTTATTCTATCTACTTCCGTATAACTCAAGTCAACCAGTATCAAAGGCAGTTCAATCGTT
+
GFGGEFGGFGCF@FEFECGGGGGGGGGGGFGGGGGGGGGGGAFGFGGGGGGGGGFGFGGGGGGFDEGCFGGGGGFDGGFGGGFGDGGGGFEFGEGGGGGGGGGGCGGGCC<FGGGGGAFGGCGEFGGGGGGGDGGGFEGGEEGG,@EDEEGDGGGGGGGGGGDCCFGFGGGGFADGGGGEA>5CGGGGGCFF@ECAEBFGFCFF46B7CF8CDF@D5?B:EFEFGFE>3:A8+;9);C3:;?1;<CCEFEF<CCEF11)/.))).44:0:?FFF8)74(,(
@M02352:288:000000000-CKWC8:1:1101:20174:8884 2:N:0:TAGCGCTC+ACTGCATA
CAATCTTGCGACCGTACTCCCCAGGTGGGATACTTATCACTTTCGCTTAGTCACTGAGAATTAACCCAACAACTAGTATCCATCGTTTACGGCGTGGACTACCAGGGTATCTAATCCTGTTCGCTCCCCACGCTTTCGTCCATGAGCGTCAGTATATACGTAGTAGACTGCCTTCGCAATCGGTATTCTAAGTAATATCTATGCATTTCACCGCTACACTACTTATTCTATCTACTTCCGTATAACTCAAGTCAACCAGTATCAAAGGCAGTTCCATAGTT
+
GFFGGGGGGGGGGGGGGGGGGGGGGGGGGGGFGGGGGGGGGGGGGGGGGGGGGGGGGGGGGGGGGGGGGGGGGGGFGGGGGGGGGGGGGGG@FCGGGGGGGGCFGGGGGGGGGGGGGGGFGGGGGGGGGGGGGGGGGGGGGGGGGGGDEGGGGGGGGGGGGGGGGGGGGGGGGGGGGGDDFFEEGGGGGGFGG?ACCFFGFGFGFFFGGFFFGEF>GFDFFFFFGGFGFFFFFFFFFFE@F@D@57CFFF?A>BAF::@<A<ADBFFBBFFFFFFAFF><>
@M02352:288:000000000-CKWC8:1:1101:27142:8984 2:N:0:TAGCGCTC+ACTGCATA
TAGCCTTGCGACCGTACTCCCCAGGCGGGATACTTAATGCGTTAGCTTTGGCACGCAGATGGTTAACCATTCCACACGCCTAGTATCCATCGTTTACGGCGTGGACTACCAGGGTATCTAATCCTGTTTGCTCCCCACGCTTTCGCGTCTCAGCGTCAATGCACTGCCAGTCTGCCGCCTTCGCCGCTGGTGTTCCTCCAGATATCTACGCATTTCACTGCTACCCCTGGAATTCCACAGACCTCTCAAGCATTCAAGTAAGGCAGTTTAGGCAGCAATT
+
GGGGGGGGGGGGGGGGGGGGGGGGGFCFGGGGGGGGGGGGGGGGGGGGGGFGGGGGGGGGGGGGGGGGDGGGGGGGGGGGGGGGGGGGGGGGGGGGGGGGGGGGGGGGGGCG>EGGGGGFGGGGG9>EFGGGGGGEGGEEGGGEGGG>E>FGFG5EGGGGGGF996?EECGF?<BFDGDAFG*=DEEGG5C<F<FFAFF47*?F>69DG7)*9>4@<@99>F>B*9:FF3))976>BD:80:?BFBBF4)21:4:F<)@2:447?(,4))).())(03<3
@M02352:288:000000000-CKWC8:1:1101:13405:9001 2:N:0:TAGCGCTC+ACTGCATA
CAGTCTTGCGACCGTACTCCCCAGGTGGGATACTTATCACTTTCGCTTAGTCACTTAGCTAATGCCAAACAACTAGTATCCATCGTTTACGGCGTGGACTACCAGGGTATCTAATCCTGTTCGCTCCCCACGCTTTCGTCCCTCAGCGTCAGTACATACGTAGTAGACTGCCTTCGCAATCGGTATTCTGTGTAATATCTATGCATTTCACCGCTACACTACACATTCTATCTACTTCCATATGACTCAAGTCAACCAGTATCAAAGGCAGTTCCATAGTT
+
GGGGGGGGGGEGEGGGGGGGGGGGGGGGDGGFGGGGGGGGGGGGGGGGDGGGGGGGGGGGGEGGGGGFFGGGGGFEFDGGGGGGEGGGGGD:F@FEGGGGGGGGGGGGGGGGGFGGGGCFFGGDGGEGGGGCFFGGGGGGGGFGFGGGGGGGGFGGGGGGFFFGFFFGGCFGGGGGGCDEFG8CGGFFGGGGGC6AE>FGFGFGEF>FGGFFGDFFGF8<EFFFGGCCC6=:FFCEFFAEFFECCEE<EE3CEEEFF?FAFFFFFAB?1038<AF>F47AA
@M02352:288:000000000-CKWC8:1:1101:25789:9006 2:N:0:TAGCGCTC+ACTGCATA
CAATCTTGCGATCGTACTCCCCAGGTGGGACACTTATCACTTTCGCTTAGTCACTGACTGTATATCGCCAATAACGAGTAATCATCGTTTACGGCGTGGACTACCAGGGTATCTAATCCTGTTCGCTACCCACGCTTTCGTCCCTCAGCGTCAATTCAAACCTAGTAAGCTGCCTTCGCTATCGGTGTTCTGTGTAATATCTATGCATTTCACCGCTACACTACACATTCCGCCTACTCCGACTGAATTCAATCCTAACAGTATCAATGGCAGTTCCCAAG
+
GFFFGGGGGGDFGDGGGGGGGGGGGGGGGGFGGGGGGGGGGGGGGGGGFGGGGGFFGGGGGGGGGGEGGGGGGGGGGGGGGGGGGGGGGGGGGBFFGGGGGGGGGGGGCFGGGGGGGGGGGFFGDEFCGGDEGEGDGGGCFGG>FGGGFGGGCEGGGGGGG?FGGGGGFFGDFGGFGGDBEDFG>CGGGFG7C<FEFFFFFGFGFFFGGFFGGFFEEBF3;@EFDCE;7F3)):?<D@4@22(,322<DB9A)-(/6AF:)6<4444A>(,4:?B94<A:(
@M02352:288:000000000-CKWC8:1:1101:5037:9012 2:N:0:TAGCGCTC+ACTGCATA
TAATCTTGCGACCGTACTCCCCAGGCGGAATGCTTAATCCGTTAGGTGTGACACCGAAGGGCAAGCCCCCCGACGTCTGGCATTCATCGTTTACGGTGTGGACTACCAGGGTATCTAATCCTGTTTGCTCCCCACACTTTCGTACCTCAGCGTCAGTATCGAGCCAGTGAGCCGCCTTCGCCACTGGTGTTCCTGCGAATATCTACGAATTTCACCCCTACACTTGGAATTCCCCTCACCTCTCTCGAACTCTAGACTGATAGTTTTTGAGGCATTTCCAG
+
9FGGGGGGGGGGGGGGGGGGGGGGGFGGGGGGGGGGGGEFEGGGGGGGGGFGGGGGGGGGGGFF7FAFGGGGGGGGGGGFGFGGGGGGGGGGGGCEEGGGGGFGEFFFGGGG,DFG;EGGGGFGGGGGGGGGGFFGGGGGGGGGGGGFGEGDEGGEGFGGGGGGGFFCEFCFF57CGGGF>DCGGC6;6CGGGF63735CFGFF<BFCGGFFFBAB*8<?6?FFD7>CAFF=@6:1?FFF?<,3<?:)3<BFFB./9<?BAAABBFF(-(3:?<)4@AAF)
@M02352:288:000000000-CKWC8:1:1101:3508:9013 2:N:0:TAGCGCTC+ACTGCATA
TAATCTTGCGACCGTACTCCCCAGGCGGAATGCTTAATCCGTTAGGTGTGTCACCGAACAGTATACTGCCCGACGACTGGCATTCATCGTTTACGGTGTGGACTACCAGGGTATCTAATCCTGTTTGCTCCCCACACTTTCGTACCTCAGCGTCAGTATCGAGCCAGTGAGCCGCCTTCGCCACTGGTGTTCCTCCAAATATCTACGAATTTCACCTCTACACTTGGAATTCCACTCACCTCTCTCGAACTCAAGACCAGGAGTTTATAAGGCAGTTCCAG
+
AFGGGGGGGGDBBFFFGGGGGGGGGGGGGGGGGGGGG<EFGFGGGGGGGGGGGFGGGGGGGGGGGGGGGGGGGGGGGGGGGGFGGGGGGGDFFGGGEGGGGFGGGGGGGGGGGFGGGGFCFFGGGGGGGGGGGFGGGGGGGGGGGE7?@BDEGEEGFG9=@FFGGGGGFGGGGGDDDGFFFGGGGGGEFGGGGFFFFFFGFFFGEFFG5=:FGFFFGF@FFFDFF>2C<=FFBFFFFF:?BF2:27:DFF<9A???1:FFF?(8(6>AB2>??BE?F2>B:
@M02352:288:000000000-CKWC8:1:1101:19387:9034 2:N:0:TAGCGCTC+ACTGCATA
CAATCTTGCGATCGTACTCCCCAGGTGGGACACTTATCACTTTCGCTTAGTCACTTAGCTAATGCCAAACAACTAGTGTCCATCGTTTACGGCGTGGACTACCAGGGTATCTAATCCTGTTCGCTCCCCACGCTTTCGTCCATGAGCGTCAGTACATACGTAGTAGACTGCCTTCGCAATCGGTATTCTGTGTAATATCTATGCATTTCACCGCTACACTACACATTCTATCTACTTCCATATGACTCAAGTCAACCAGTATCAAAGGCAGTTCCATAGTT
+
GFEGGGGGGGGGGGGGGGGGGGGGGGGGGGGGGGGGGGGGGGGGGGGGGGGGGGGGGGGGGGGGGGEGGGGGGGGFGGGGGGGGGGGGGGD@FCGGGGGGGGGGGDGGFGGGGGGGGGFGGGFGGGGGGGGCGGGGGGGGGGGGGFFDGGGDGGGGGGGGGGGGGGGGGGFGGGGGGGGFFGDGFGGGGGGGGCFECFFGFGFGEFFGGGFFDFB:EADFFFFFGGFGFFFFFACEFFFFFFF?<CEF;E@FFF?FDFFAA49A<AABFF(4ABB9F9:>A
@M02352:288:000000000-CKWC8:1:1101:24290:9040 2:N:0:TAGCGCTC+ACTGCATA
CAGTCTTGCGACCGTACTCCCCAGGTGGGATACTTATCACTTTCGCTTAGTCACTGAGAATTAACCCAACAACTAGTATCCATCGTTTACGGCGTGGACTACCAGGGTATCTAATCCTGTTCGCTCCCCACGCTTTCGTCCATGAGCGTCAGTATATACGTAGTAGACTGCCTTCGCAATCGGTATTCTAAGTAATATCTATGCATTTCACCGCTACACTACACATTCTATCTACTTCCATATGACTCAAGTCAACCAGTATCAAAGGCAGTTCCATAGTT
+
GGGGGGGGGGGGGGGGGGGGGGGGGGGGGGGGGGGGGGGGGGGGGGGGGGGGGGGGFGGGGGGGGGGGGGGGGGGGGGGGGGGGGGGGGGGGGGGGGGGGGGGFGGGGGGGGGGGGGGGGGGECFGGGGGGCGGEFGGGGGGGGGGGGGGGGGGGGGGGGGGGGFFGFGCGCFGGFGGGFFFCGGFGGGGGGF?FEFFFGFGFD?FFFFGFCDF2>EFFCEFEFDGFFCACFFCCCCEEEE3?CEEC3@E<?CCFFFFFFF>A4<<4:011<9B6:B>7<:
@M02352:288:000000000-CKWC8:1:1101:3294:9085 2:N:0:TAGCGCTC+ACTGCATA
CATTCTTGCGAACGTACTCCCCAGGTGGGATACTTATCACTTTCGCTTAGCCACTCAGACCGAAGTCCGAACAGCTAGTATCCATCGTTTACGGCGTGGACTACCAGGGTATCTAATCCTGTTCGCTCCCCACGCTTTCGTCCATCAGTGTCAATTGATTATTAGTAATCTGCCTTCGCAATTGGTATTCTATGTAATATCTATGCATTTCACCGCTACACTACATATTCTAACTACTTCATAATAATTCAAGATGACCAGTATCAAAGGCAATTTTACGT
+
GGCEEFGGGFCCEFGGGGGGGGGGGGGGGGGGGGGGGFGGGGGGGGGGDGEGGGCFCGGGGDGGGGGGGGGGGGGDGGGGFCFGGFGGFGGGD7F=FFEGFGGGG<AEEECGGGGGGCFFAECB@+C8CG=FG@ECC8FEGGGGGGGCF;ECECFGGDCFBFFGAFFGC9;;E?CFGD>4@DFGFGEGGGD7EEFF4BFFACFF<4CGG=A8C*:DE8;E@FEFFG31)1;A7=CCFC?3?5.<CE?EFFF?<<EF?E??B<<)64<9:70?1:F>F)51(
@M02352:288:000000000-CKWC8:1:1101:4840:9114 2:N:0:TAGCGCTC+ACTGCATA
TAACCTTGCGATCGTACTCCCCAGGTGGGACACTTATCACTTTCGCTTAGTCACTTAGCTAATGCCAAACAACTAGTGTCCATCGTTTACGGCGTGGACTACCAGGGTATCTAATCCTGTTTGCTCCCCACGCTTTCGCATCTGAGTGTCAGTGTCTGTCCAGGGGGCCGCCTTCGCCACTGGTATTCCTTCAGATCTCTACGCATTTCACCGCTACACTACATATTCTAACCACTTCACAATGATTCAAGACCGCCAGTATCAAAGGCAGTGCTACGGTT
+
GGGGGGGGGGGGGGGGGGGGGGGGGGGGGGGGGGGGGGGGGGGGGGGGEGFGGGGGGGGGGGGGGGGGGGGGGGGGGFGGGGGGGGGFGFGDGGGGGGGGGGGGGGGGGFGGFGGFGGFGGGGGGGGGGGGGGCGGGGGGGEFGGGGGGGGGGGGGGFFFGGGGGGGGGGGGCEGDDDGFFGGGF?FGGGGGGE6@@FFGFGFGFBBFGGFFGDFFGFFEFFFFGGFGEFFFFFF@BFAFA?FF<44<9<<AB:BFFFFFFBFAAAA??01??AFAF???2
@M02352:288:000000000-CKWC8:1:1101:2336:9122 2:N:0:TAGCGCTC+ACTGCATA
TAATCTTGCGACCGTACTCCCCAGGCGGAATGCTTAATCCGTTAGGTGTGTCACCGAACAGTATACTGCCCGACGACTGGCATTCATCGTTTACGGTGTGGACTACCAGGGTATCTAATCCTGATTGCTCCCCACACTTTCGCACCTCAGCGTCAGTATCGAGCCAGTGAGCCGCCTTCGCCACTGGTGTTCCTCCGAATATCTACGAATTTCACCTCTACACTCGGAATTCCACTCACCTCTCTCGAACTCAAGACCAGGAGTTTATAAGGCAGTTCCAG
+
,EEGFGGGGGEEGEGGGGGGGGGGGGGGGGGGGGGGGGCEGGGGGGGCFEGGGGGGGGGGGGGGGGGFGGGBCCFG7FFFFFG<FFFGAFGGFFCFGGGGGGGGGGFGGGGFFGFGGADDFGF9AEGEDFDCEGGGGEA=CEGDGEE?F?6;EEE*@D=FGG@C5>F?FCF:>?)9CG48AGGCG?FGGCE7>CF3958D:F7;?A::/=>7:FCF?>)8AFB475:>(09@@492:0>?BFF:?F0)4:<9BFF?B?>?:1(3<ABBB<A>F:>:B>4)6
@M02352:288:000000000-CKWC8:1:1101:28561:9128 2:N:0:TAGCGCTC+ACTGCATA
CAGTCTTGCGACCGTACTCCCCAGGTGGGATACTTATCACTTTCGCTTAGTCACTGAGTCGAAACCCAACAACTAGTATCCATCGTTTACGGCGTGGACTACCAGGGTATCTAATCCTGTTCGCTCCCCACGCTTTCGTCCATGAGCGTCAGTATATACATAGTAGACTGCCTTCGCAATCGGTATTCTAAGTAATATCTATGCATTTCACCGCTACACTACTTATTCTATCTACTTCCGTATAACTCAAGTCAACCAGTATCAAAGGCAGTTCCATCGTT
+
GGGGGGGGGGGGGGGGGGGGGGGGGGGGGGGGGGGGGGGGGGGGGGGGGGGGGGGGGGGGGGGGGGGGGGGGGGGGGGGGGGGGGGGGGGGGGGGGGGGGGGGGGGGGGGGGGGGGFG9FGGGGGGGGGFGGEEGFGGGGGGGGGGGGGGGGGGGGGGGGGFGGGDGEGGGGGGGGDDCDFGDEGGGGGGGGGFFFFFFGFGFCCFFGD@=:DE@FCFDFFFEFGGFGFFFFFA9CFFF1@6;;E<E<B4<DAA<BF?>42<6AFBFF??B?FBFAFFFF<
@M02352:288:000000000-CKWC8:1:1101:2351:9133 2:N:0:TAGCGCTC+ACTGCATA
TAATCTTGCGACCGTACTCCCCAGGCGGAATGCTTAATCCGTTAGGTGTGTCACCGAACAGTATACTGCCCGACGACTGGCATTCATCGTTTACGGTGTGGACTACCAGGGTATCTAATCCTGATTGCTCCCCACACTTTCGCACCTCAGCGTCAGTAACGAGCCAGTGAGCCGCCTTCGCCACTGGTGTTCCTCCGAATATCTACGAATTTCACCTCTACACTAGGAATTCAACTCACCTCTCTCGAACTCAAGACCAGGAGTTTATACGGCAGTTCAAG
+
9E8C,EFGFEC@EGGFGDDFEFGEGGGGGGGGGGGGE9EFGFGGBFGFFEFEGFGGGGDCFDFFGGGGGGFGGGGGGGGGFFGCAFFGGGCFGGGGGGFGEE<EFG,=F7F,A8FFFFFEGA<FGFGGGF?DFGGEDFCFCCGCBE?DF68CB*@:@,,74>8BCCC>,>,,658DDDGFF9EEGGGGG=C7+9F@65=7FDFC?AFDC5F+:764+<?ADFFF*>:729@4*9:)84>??B)38?6)23(684,/13>???:B0:4)6)33(7BFFF2).
@M02352:288:000000000-CKWC8:1:1101:10710:9133 2:N:0:TAGCGCTC+ACTGCATA
TAATCTTGCGACCGTACTCCCCAGGCGGAATGCTTAATCCGTTAGGTGTGTCACCGAACAGTATACTGACCGACGACTGGCATTCATCGTTTACGGTGTGGACTACCAGGGTATCTAATCCTGTTTGCTCCCCACACTTTCGTACCTCAGCGTCAGTATCGAGCCAGTGAGCCGCCTTCGCCACTGGTGTTCCTCCAAATATCTACGAATTTCCCCTCTACACTTGGAATTCCACTCACCTCTCTCGAACTCAAGACCAGGAGTTTATAAGGCCGTTCCA
+
GGGGGGGGGFGGGGGGGGGGGGGGGGGGGGGDGGGGGGFGEGGGGEGGFEGGGGGGG@FFFGGCGFGGDGGCGGEEG@>CFGFFG9F9FFGGCFEGCFGGGGGGFFGFFGGGGGGGGGGEFFGGGGGG9>FFFGGGG8=B,4DCFG:CFGGGGGGDGDFCCGGGGDFB?ACFFEDDDGC>4D5CCCGGGFDDF<:5;)=C+:@F3@8C*=>FF6;F*8(37*3*27864FF6=*6-,(48).)..8(516,4-(37775?:((48>249)-).3)(731<
@M02352:288:000000000-CKWC8:1:1101:22937:9146 2:N:0:TAGCGCTC+ACTGCATA
CAGTCTTGCGACCGTACTCCCCAGGTGGGATACTTATCACTTTCGCTTGGCCGCGCAGACCGAAGTCCACACAGCTAGTATCCATCGTTTACGGCGTGGACTACCAGGGTATCTAATCCTGTTCGCTCCCCACGCTTTCGTCCCTCAGCGTCAATTCAGGCCTAGTGAGCTGTCTTCACTATCGGTGTTCTAAGTAATATCTATGCATTTCACCGCTACACTACTTATTCCGCCCACTTCGACCAAATTCAAGAACGACAGTATCAATGGCAGATCTACAG
+
GFGFFEGGGGGGGGGGGGGGGGGGGGGGEGGGGGGGGGGGGGGGGGGGGGGGGGDGGGDGGC7FFGGGGGAFGGGGGGGGGGGFGGGGGGGGDGGEGGGDGGGGGGFGDFGGGGGGGGFCD>FFGGDGGGG?GGGGGGEGGD5>EC89FDGG5ED:@@94DF@FGFFCGGGGGGGCF:FF>=>*::EEGGFFCCFFFFFGFGFGFFFDFGFGFF;EC:@??*56CFFGBFF4)<9?F:6<?0<61??7249<4A.<26@BBB25<4446(421(/(644-)
@M02352:288:000000000-CKWC8:1:1101:14146:9162 2:N:0:TAGCGCTC+ACTGCATA
CAGTCTTGCGACCGTACTCCCCAGGTGGGACACTTATCACTTTCGCTTAGTCACTGAGCTAATGCCCAACAACTAGTGTCCATCGTTTACGGCGTGGACTACCAGGGTATCTAATCCTGTTCGCTCCCCACGCTTTCGTCCATGAGCGTCAGTACATACGTAGTAGACTGCCTTCGCAATCGGTATTCTGTGTAATATCTATGCATTTCACCGCTACACTACACATTCTATCTACTTCCATATGACTCAAGTCAACCAGTATCAAAGGCAGTTCCATAGTT
+
GGGGGGGGGGGGGGGGGGGGGGGGGGGGGGGGGGGGGGGGGGGGGGGGGGGGGGGGGGGGGGGGGGGGGGGGGGGGGGGGGGGGGGGGGGGGGGGGGGGGGGGGGGGGGGGGGGGGGGGGGGGGGGGGGGGGGGGGGGGGGGGGGGGGGGGGGGGGGGGGGGGGGGGGGGGGGGGGGGGFFGGGGGGGGGGGGFFEFCFGFGFGFFFGGGFFGF>DGFFFFFFFGFEGEFFFFFFFFEACEFEFFFFFFE@EEA>FF?FAF9AFFBB??<?:AAF27<:A<
@M02352:288:000000000-CKWC8:1:1101:14603:9221 2:N:0:TAGCGCTC+ACTGCATA
TAATCTTGCGACCGTACTCCCCAGGCGGAATGCTTAATCCGTTAGGTGTGTCACCAACAAGCATGCTTGCTGACGACTGGCATTCATCGTTTACGGTGTGGACTACCAGGGTATCTAATCCTGTTTGCTCCCCACACTTTCGTACCTCAGCGTCAGTATCGAGCCAGTGAGCCGCCTTCGCCACTGGTGTTCCTCCAAATATCTACGAATTTCACCTCTACACTCGGAATTCCACTCACCTCTCTCGAACTCAAGACTAGCAGTATCAAAGGCAGTTCCAG
+
GFGGGGGGGGGGGGGGGGGGGGGGGGGGGGGGGGGGGGGGGGGGGGGGGGGGGGGGGGGGGGGGGGGGGGGGGGGGGGGGGFGGGCGGGGGGGGGGGGGGGFGGGGGGGGGGGGGGGGGGGGGGGGGGGGGGGGGGGGGGGGGGGGCGGFGGGGGGGGGGDGGGG:FGGGGGGGGGGGFFFGGGGGGFFGGGGFFFFFFFFGFGFFFGGGFGGFCF6AEFEFF6<C@D0>AFF4><BBFF?:4<?FF7266AF?FF12=(4<A>A<:)<26<?()4@A<<)
@M02352:288:000000000-CKWC8:1:1101:11526:9228 2:N:0:TAGCGCTC+ACTGCATA
CAGTCTTGCGACCGTACTCCCCAGGTGGGATACTTATCACTTTCGCTTAGTCACTGAGTCGAAACCCAACAACTAGTATCCATCGTTTACGGCGTGGACTACCAGGGTATCTAATCCTGTTCGCTCCCCACGCTTTCGTCCATGAGCGTCAGTATATACGTAGTAGACTGCCTTCGCAATCGGTATTCTAAGTAATATCTATGCATTTCACCGCTACACTACACATTCTATCTACTTCCGTATAACTCAAGTCAACCAGTATCAAAGGCATTTCCATAGTT
+
GGGGGGGGGGGGGGGGGGGGGGGGGGGGGGGGGGGGGGGGGGGGGGGGGGGGGGGGGGGGGGGGGGGGGGGGGGGFGGGGGGGGGGGGGGGGGGGGGGGGGGGGGGGGGGGGGGGGGGGGGGGGGGGFEGGGGGGGGGGGGGGGGGGGGGGGGGGGGGGCFGGGGDGGGGGGFFGGGDD4AGCGGCGGGFGGGE=EE6FGFGFGFFFGGGFFDEFFGFFFFFFFDGFGFFFFFFFEEFFFF612:AAAFF)6:A<F?F@<24<46-42:B))6>?AFF?AA
@M02352:288:000000000-CKWC8:1:1101:9270:9232 2:N:0:TAGCGCTC+ACTGCATA
CAGTCTTGCGACCGTACTCCCCAGGTGGGATACTTATCACTTTCGCTTAGTCACTGAGAATTAACCCAACAACTAGTATCCATCGTTTACGGCGTGGACTACCAGGGTATCTAATCCTGTTCGCTCCCCACGCTTTCGTCCATGAGCGTCAGTATATACGTAGTAGACTGCCTTCGCAATCGGTATTCTAAGTAATATCTATGCATTTCACCGCTACACTACTTATTCTATCTACTTCCGTATAACTCAAGTCAACCAGTATCAAAGGCAGTTCCATAGTT
+
GGGGGGGGGGGGGGGGGGGGGGGGGGGGGGGGGGGGGGGGGGGGGGGGGGGGGGGGGGGGGGGGGGGGGGGGGGGGGGGGGGGGGGGGGGGGGGGGGGGGGGGGFGGGGGGGGGGGGGGGGGGGGGGGGGGDGGGGGGGGGGGGGGGGGGGGGGGGGGGGGGGGGGGGGGGGGGGGGGGFFGGGDGGGGGGGGFFFFFFGFGFGFFFGGGFGGFFFGFFC3AFFFGEGFFFFFFFFFFEFFF;3?EF4<@3?<<BFFFFB29AFFFBF6?<FFFFA?AFFD
@M02352:288:000000000-CKWC8:1:1101:26265:9305 2:N:0:TAGCGCTC+ACTGCATA
TAATCTTGCGACCGTACTCCCCAGGCGGAATGCTTAATCCGTTAGGTGTGTCACCGAACAGTATACTGCCCGACGACTGGCATTCATCGTTTACGGTGTGGACTACCAGGGTATCTAATCCTGTTTGCTCCCCACACTTTCGTACCTCAGCGTCAGTATCGAGCCAGTGAGCCGCCTTCGCCACTGGTGTTCCTCCAAATATCTACGAATTTCACCTCTACACTTGGAATTCCACTCACCTCTCTCGAACTCAAGACCAGGAGTTTAAGAGGCAGTTCCAG
+
9AFGGGGGGGGGGGGGGGGGGGGGGGGGGGGGGGGGGGFGGGGGGGGGGGGGGGGGGGGGGGGGGGGGGGGGGGGGGGGGGGGGGGGGFGGGGGGGGGGGGGGGGGEFGGGGGGGGGGGFGFFGGGGGGGGGGGGGGGGGGGGGGEFGGGGGGGGGGGFF7>FGGFGGGGGGGDGGGGGFFD8EGGGGFGGGGFFF@A4*6CAFFFFCCGF7::EF?A@EE=8AGC2C9??FFFD)1<::24,(38<?:BFFF??F?:FF?F1::BF6A:?::6)46<AB5
@M02352:288:000000000-CKWC8:1:1101:21737:9389 2:N:0:TAGCGCTC+ACTGCATA
CATTCTTGCGAACGTACTCCCCAGGTGGGTCACTTATCACTTTCGCTTAGCCACTCAAACCGAAGTTCGAACAGCTAGTGACCATCGTTTACGGCGTGGACTACCAGGGTATCTAATCCTGTTCGCTCCCCACGCTTTCGTCCCTCAGTGTCAGTACATTATTAGTGATCTGCCTTCGCAATCGGTATTCTGTGTAATATCTATGCATTTCACCGCTACACTACACATTCTAACCACTTCATAATGACTCAAGATTAACAGTATCAAAGGCAGTTCTACAG
+
GGGGGGGGGGGGGGGGGGGGGGGGGGGGGFGGGGGGGGGGGGGGGGGGEGGGGGGGGGGGGGGGGGGGGGGGGGGGGGGGGGGGGGGGGGGGGCCEGGCGGGGGGGGEGGGGGGGGGGGGGGGGGGGGGGGFGGGGGGGGGGGGGGFDGGGGGGGGGGGGGGGGGGGGGGGGGGGGGGGFFGGGGG5EFGGFGFFFFFFFFGFGFFFGGGFGGAFFGFBEFFFFGGFGFFFFFFDFDEFEEFC3???E?EFEFA?@25F<AAFFFFAA936?F:*<FFFF0
@M02352:288:000000000-CKWC8:1:1101:16105:9392 2:N:0:TAGCGCTC+ACTGCATA
TAATCTTGCGACCGTACTCCCCAGGCGGAATGCTTAATCCGTTAGGTGTGACACCAAAGGGCAAGCCCCCTGACGTCTGGCATTCATCGTTTACGGTGTGGACTACCAGGGTATCTAATCCTGTTTGCTCCCCACACTTTCGTACCTCAGCGTCAGTATCGAGCCAGTGAGCCGCCTTCGCCACTGGTGTTCCTCCAAATATCTACGAATTTCACCTCTACACTTGGAATTCCACTCACCTCTCTCGAACTCTAGACTGCTAGTTTAGGAGGCCGTTCCAG
+
GGCGGGGGGGGGGGGGGGG<FFDFFFFEGGGGGGGGGGGGGGGGGFGFGGFGGGGFGGGDFEGGCFFFCGGGGGGEGGFDGGGGGGGGGGGGGGGGGGGGGGGGGGBFFGGGGGGGGGGGGGGGGGGGFGGGGGGGGGGFGGFGGGGGGECCEGGGFGGG@FFGGFGGGGGGGEGCDGG>EGGGGGCC6AEGFEFD=;FGFGFGCFFG<FFGGFEF6A@FEFFCGGFGEFFF6+)5:00(,8<:<>?F?B:6)-:F6))(6664AA92361:6()-<??B6
@M02352:288:000000000-CKWC8:1:1101:20293:9408 2:N:0:TAGCGCTC+ACTGCATA
TAATCTTGCGACCGTACTCCCCAGGCGGAATGCTTAATCCGTTAGGTGTGTCACCGAACAGTATACTGCCCGACGACTGGCATTCATCGTTTACGGTGTGGACTACCAGGGTATCTAATCCTGTTTGCTCCCCACACTTTCGTACCTCAGCGTCAGTATCGAGCCAGTGAGCCGCCTTCGCCACTGGTGTTCCTCCAAATATCTACGAATTTCACCTCTACACTTGGAATTCCACTCACCTCTCTCGAACTCAAGACCAGGAGTTTATAAGGCAGTTCAAG
+
GGGGGGGFFGGGDFGGGGGGGGGGGGGGGGGGGGGGFGGGGGGGGGGGGGGGGGGGGGGGGGGGGGGGGGGGGGEGGGGGGGGGGGGGGGGGCGGGGFEGGGGGGGGGGGEGGGGGGGFGGGGGGGGGFGGGGGGGEGGCGGGGGGGGGGGGECECGCFG8FEEGFFFD9DFGEGGGGF;BGGGGGGGCGEGGFFFFF4FFGFGFFFCGGFDG6?FDFF3>6;FGG>F2=FFFFFFFFFF?6),4<27118)2(46<?;2<B0:?A2)56A20(7:F6)4-
@M02352:288:000000000-CKWC8:1:1101:26610:9417 2:N:0:TAGCGCTC+ACTGCATA
TAATCTTGCGACCGTACTCCCCAGGCGGAATGCTTAATCCGTTAGGTGTGACACCGAAGGGCAAGCCCCCCGACGTCTGGCATTCATCGTTTACGGTGTGGACTACCAGGGTATCTAATCCTGTTTGCTCCCCACACTTTCGTACCTCAGCGTCAGTATCGAGCCAGTGAGCCGCCTTCGCCACTGGTGTTCCTCCGAATATCTACGAATTTCACCTCTACACTCGGAATTCCACTCACCTCTCTCGAACTCAAGACTAGCAGTATCAACGGCAGTTCCAG
+
CGFFEFGGGEFGCGGGGGGGGGGGGCCFGCGCGGGGGGCFGGGGGGGGGGFGGGGEGFFEGGFGCFBFFGGGGGGGGGGGGFAFGGGGGGGGGGDGGGGGGDGGGGFGGGGGGGGGGGGFGGGGGFGGFGFGGGGFGGGGGGGGGGGGFGGGGGGGGFFCCF7*:<FFG:EGGGGGCDFA)9CGGGGGFFGGGFF;@A>G5CFDEFFGCG57:FAFCF7AAFF?G3:<8FFFF4<AF:?:?1)487<08??AA74??D*47<<>).:55(4,((8:B<AB4
@M02352:288:000000000-CKWC8:1:1101:20299:9428 2:N:0:TAGCCCTC+ACTTCATA
TAATCTTGCGACCGTACTCCCCAGGCGGAATGCTTAATCCGTTAGGTGTGTCCCCGAACAGTATACTGCCCGACGACTGGCATTCATCGTTTACGGTGTTGACTACCAGGGTATCTCATCCTGTTTGCTCCCCCCACTTTCGTCCCTCTGCGTCAGTAACAAGCCCGTGAGCCGCCTTCGCCCCTGCTGGTCCTCCTAATATCTCCGACTTTCTCCCCTACACTTCGAATTCCCCTCCCCTCTCCCATACTCCCGACCCGGGGTTTATCACGCCTTTCCC
+
@,,<CFFGGEGCE+BFGG,EFGGGGGFGGGD<FGGGGC,C+DF@FCFEAFCF,EFGDBCE<@?CCE<C9FFF7F=F7=4,44EF<,9?,:4D:588BD=+8,,C,,4,,BFB,DDE;,9,CD?5AF<EBF=BF+F+@8,@=;;+6+3;,359>9C*@,,6,2,D:**>:*6,67C)*:F):C*=82*0++5+;7A@(;+++1;F)*)/)/)2**.*07((4)4*2*(1,07@7*4((((4(4(((((),,).(.()41)(-(-((4()).)30()(0.44
@M02352:288:000000000-CKWC8:1:1101:21647:9436 2:N:0:TAGCGCTC+ACTGCATA
CAGTCTTGCGACCGTACTCCCCAGGTGGGATACTTATCACTTTCGCTTAGTCACTGAGATAAATCCCAACAACTAGTATCCATCGTTTACGGCGTGGACTACCAGGGTATCTAATCCTGTTCGCTCCCCACGCTTTCGTCCATGAGCGTCAGTATATACGTAGTAGACTGCCTTCGCAATCGGTATTCTGTGTAATATCTATGCATTTCACCGCTACACTACACATTCTATCTACTTCCGTATAACTCAAGTCAACCAGTATCAAAGGCAGTTCCATAGTT
+
GGGGGGGGGGGGGGGGGGGGGGGGGGGGGGGGGGGGGGGGGGGGGGGG7FFGGGGGGGGGG9EFGGGGGGGGGGGGGGGGGGGGGGGGGGE7FCGGGCGGGGGGEF@FGEGGGGGGGGGGGGGGGGGGGGGFGECFGGGGGGGGFGGGGGGGGGGGGGGFGGGGGFGGGGGGFGGFG5DFFGGEGGGGGGGGGF+>EFFGAGFGFFFFGGFGC;@>GFFFFFFFGFFGFFFFFF;CEE3;;(66<;;4@4.9>B)6:?@<))6A>4<06:389A69?B0<:
@M02352:288:000000000-CKWC8:1:1101:22897:9475 2:N:0:TAGCGCTC+ACTGCATA
CATTCTTGCGAACGTACTCCCCAGGTGGGATACTTATCACTTTCGCTTGGCCGCCCAGGACTCAAGGCCCCGGACAGCTAGTATCCATCGTTTACGGCGTGGACTACCAGGGTATCTAATCCTGTTCGCTCCCCACGCTTTCGTCCATCAGCGTCAGTATACAGTTAGTCACCTGCCTTCGCAATCGGTGTTCTATGTAATATCTATGCATTTCACCGCTACACTACATATTCCGGCAACTTCACTATAACTCAAGACCGACAGTCTCCAAGGCAATTCTT
+
GGGGGGGGGGDEFDGGGGGGGGGGGFFGGGGGGGGGGGGGGGGGGGGGGGGGGGGGGGGGFGGGGGFGGGGGGGGGGGGGGGGGGGGGGEGGGGGGGGCFGGGGGGGGFGGGGGGGGGGGGGGFFGGGGGGGGGGEGGGGGGGGGGGGGGFGCGGGGGGGGGGGGGC?B@9DGGGGGGGFFGGGGGG5?CEGGFFFEFF@F7A@?FFGGFAGC6)8<A@FFFFFG4:CA=FFFFF(42>?:AA<?FA625<44AF?78>>;9B25).4)65)3:F?F29))
@M02352:288:000000000-CKWC8:1:1101:8995:9483 2:N:0:TAGCGCTC+ACTGCATA
TAATCTTGCGACCGTACTCCCCAGGCGGAATGCTTAATCCGTTAGGTGTGTCACCAAGTTGCAAGCAACCTGACGACTGGCATTCATCGTTTACGGCGTGGACTACCAGGGTATCTAATCCTGTTTGCTCCCCACGCTTTCGCACCTCAGCGTCAGTATCGAGCCAGTGAGCCGCCTTCGCCACTGGTGTTCCTCCAAATATCTACGAATTTCACCTCTACACTTGGAATTCCACTCACCTCTCTCGAACTCTAGACTGATAGTTTAGGAGGCCGTTCCAG
+
GGGGGGGGGGGGGGGGGGGGGGGEGGGGGGGGGGGGGGGDGGGGGGGGGGGGGGGGGGGGGGGGFGGGGGGGGGGGGGGGGGGGGGGGGGGGGGGGGGGGGGGGGGGGGGGGDGGGGGGGGGGGGGGGGGGGGGGGGGGGGGGGGECFGGGGGGGGGGGGGGGGGGGGGGGGGGGDC5FFFGGGGGGGGGGGGFFFDFAGCGFGEFFGFDFGGFFFCA?FFF:FGFFGA6?F**9>B?>:>?BFBFB0?BBAA>242:@?495:>D222)23(-<9E?(.6
@M02352:288:000000000-CKWC8:1:1101:16137:9528 2:N:0:TAGCGCTC+ACTGCATA
CATTCTTGCGAACGTACTCCCCAGGTGGGTCACTTATCACTTTCGCTTAGTCACTTAGCTAACGCCAAACAACTAGTATCCATCGTTTACGGCGTGGACTACCAGGGTATCTAATCCTGTTCGCTCCCCACGCTTTCGTCCATGAGCGTCAGTACATACGTAGTAGACTGCCTTCGCAATCGGTATTCTGTGTAATATCTATGCATTTCACCGCTACACTACACATTCTATCTACTTCCATATGACTCAAGTCAACCAGTATCAAAGGCAGTTCCATAGTT
+
GGGGGGGGGGGGFGFGGGGGGGGGGGGGGEGGGGGGGGGGGGGGGGGFGGFGGGGGGGGGGGGGGGGGGGGGGGGGGGGGGGGGGGFGGGGGGGGGGDGGGGGGFCCA?EGGG<FGGGFGGGEGGGGGGGGFGCFEFGGGGGFGFGGGGGGGGGGGGGGGGGGGGGGFGFGGGFFGGGGFF>ECGFGGGGGDFFFCEFFGFF+?EFFGGGFFDDFFGF;EEF;ADDCFFFFFFFFFEFECFFF?)9<>?FFFFFFFFFFB><<9<AA7:<425AFA4)4-6
@M02352:288:000000000-CKWC8:1:1101:15898:9534 2:N:0:TAGCGCTC+ACTGCATA
CAATCTTGCGATCGTACTCCCCAGGTGGGACACTTATCACTTTCGCTTAGTCACTGAGCTAATGCCCAACAACTAGTGTCCATCGTTTACGTCGTGGACTACCAGGGTATCTAATCCTGTTCGCTCCCCACGCTTTCGTCCATGAGCGTCAGTACATACGTAGTAGACTGCCTTCGCAATCGGTATTCTGTGTAATATCTATGCATTTCACCGCTACACTACACATTCTATCTACTTCCGTATAACTCAAGTCAACCAGTATCCAAGGCAGTTCCATTGTT
+
GGGGGGGGGGGFGGGGGGGGGGGGGFGGCBCFFGGGAF,FECFFGGGFEF@FGG<FGFGG,EFCAF<<CE<FFGD9EEEECFEGGFGGCFC,9@FFG@EGGCEF8C74BEGGGGGG;E<FGG7CFD=7C=ECE:=AEGG6>EAAFFF68CC=D:EFFD>,3CDG,@9>;FGGF,9CG>*@FF5;>FEEGGG+B49>A:9=:DAF>+=+=F9*/?2)=1:CEFFF4C5C.;F7:+)<9C33438=?9373=/6;75*3(2;)).)/.)4(((4-:6)@))-.
@M02352:288:000000000-CKWC8:1:1101:24187:9578 2:N:0:TAGCGCTC+ACTGCATA
CAGTCTTGCGACCGTACTCCCCAGGTGGGATACTTATCACTTTCGCTTAGTCACTGAGCTAATGCCCAACAACTAGTATCCATCGTTTACGGCGTGGACTACCAGGGTATCTAATCCTGTTCGCTCCCCACGCTTTCGTCCATGAGCGTCAGTATATACGTAGTAGACTGCCTTCGCAATCGGTATTCTAAGTAATCTCTATGCATTTCACCGCTACACTACTTATTCTATCTACTTCCGTATAACTCAAATCAACCAGTATCAAAGGCAGTTCCATAGTT
+
GGGGGGGGGGGGGGGGGGGGGGGGGGFGGGGGGGGGGGGGGGGGGGGGGGGGGGGGGGGGGGGGGGGGGGGGGGGGGGGGGGDGEGGGGGGFGGGGGGGGGGGGGGGGGGGGGGGGGGDGGGEGGGGGGGGEGGGGGGGGGGGGGGGGGGGGGGGFGGFFGGGEGFGGGFGGGGGGGGGFFGGGGGGGGGGGFEFFF>6CAFFGFFFGGFFGDEBBEA@E86>FFFFGEFFFFFFFFFF?@@D@EC<AEB)54A?FF?F<46))6<A?020:<AB2=6?A<
@M02352:288:000000000-CKWC8:1:1101:18899:9580 2:N:0:TAGCGCTC+ACTGCATA
TAATCTTGCGACCGTACTCCCCAGGCGGAATGCTTAATCCGTTAGGTGTGTCACCGAATAGCATGCTACCCGACGACTGGCATTCATCGTTTACGGTGTGGACTACCAGGGTATCTAATCCTGTTTGCTCCCCACACTTTCGCACCTCAGCGTCAGTATCGAGCCAGTGAGCCGCCTTCGCCACTGGTGTTCCTCCAAATATCTACGAATTTCACCTCTACACTTGGAATTCCACTCACCTCTCTCGAACTCAAGACCAGGAGTTTATAAGGCAGTTCCAG
+
GGGGGGGGGGGGGGGGGGGGGGGGGGGGGGGFGGGGGGFGGGGGGGGGGGGGGGGGGGGGGGGGFGGGGGGGGFDGGGG=FFGGGGGGGGGGGGGGFGGGGGGGGGGGGGGGGGGGGGGCGFFGGGGGFGGGGGGECGGGGGGGGGGGGCFGGGEEGGGGCGGCEGCEFG?DFEGGGGGFFGGGGFGGGGGGGFFFFAAFFGFGEFFG5CA>FFFFGF8AEADFGG><6?FFFFFFFFFFF?)8?D:)8<?A<(,78?@0????B<AA4)52??3:?B24)
@M02352:288:000000000-CKWC8:1:1101:4377:9582 2:N:0:TAGCGCTC+ACTGCATA
CAGTCTTGCGACCGTACTCCCCAGGTGGGATACTTATCACTTTCGCTTAGTCACTTAGCTAATGCCAAACAACTAGTATCCATCGTTTACGGCGTGGACTACCAGGGTATCTAATCCTGTTCGCTCCCCACGCTTTCGTCCATGAGCGTCAGTACATACGTAGTAGACTGCCTTCGCAATCGGTATTCTGTGTAATATCTATGCATTTCACCGCTACACTACACATTCTATCTACTTCCATATGACTCAAGTCAACCAGTATCAAAGGCAGTTCCATAGTT
+
GGGGGGGGGGGGGGGGG<FGGGGGGGGGGGGGGGGGGGGGGGGGGGGGGGGGGGGGGGGGGGGGGGGGGGGGGGGFGGGGGGGGGGGGGGFFGGGGGGGGGGGGGGGGGGGGGGGGGGGGGGGGGGGGGGGGGGGGGGGGGGGGGGGGGGGGGGGGGGGGGGGGGGFGGGGGGGGGGGGFFGCGGGGGGGGGGCAEEFFGFGFGFFFGGGFCGEFFGFFFFFFFGGFGFFFCFFFFFFFFFEFFFFFFE@3C<??FFFF<BAB<A>9::?:34<6:F<04<
@M02352:288:000000000-CKWC8:1:1101:14834:9586 2:N:0:TAGCGCTC+ACTGCATA
TAATCTTGCGACCGTACTCCCCAGGCGGAATGCTTAATCCGTTAGGTGTGTCACCGAACAGTATACTGCCCGACGACTGGCATTCATCGTTTACGGTGTGGACTACCAGGGTATCTAATCCTGTTTGCTCCCCACACTTTCGTACCTCAGCGTCAGTATCGAGCCAGTGAGCCGCCTTCGCCACTGGTGTTCCTCCAAATATCTACGAATTTCACCTCTACACTTGGAATTCCACTCACCTCTCTCGAACTCTAGACTGATAGTTTTTGAGGCAGTTCCAG
+
CFFGGGGGGGGGGGGGGGGGGGGGGGGGGGGFGGGGFFGGGGGGGGGGGGGGGGGGGGGGGGGGGGGFGGGGGGGGGGGGGCGGGGGAEBGGFGGGGGGGGFGGGGGGGGGGGFG;DAGC@FFFGECGGGGGGFGEGGGCGGGGGB3AF?FGGGGGGGGGEGGDEFGF9C2BDGGD4CFAFDGGGGGC8>E7@CF;;FFFFGFCCF38CF>DGA<F+8)7CA?/?C0F47FF6=AF:0?BFFF?3>0B1(:AA<)*6>F)5>)644<(3:?(:6:3?<B))
@M02352:288:000000000-CKWC8:1:1101:19065:9618 2:N:0:TAGCGCTC+ACTGCATA
TAACCTTGCGGCCGTACTCCCCAGGCGGAATGCTTAAAGCGTTAGCTGCGCCACCGAAGGGCATGCCCCCCGACAGCTGGCATTCATCGTTTACGGCGTGGACTACCAGGGTATCTAATCCTGTTTGCTCCCCACGCTTTCGCACCTCAGCGTCAGTATCGAGCCAGTGAGCCGCCTTCGCCACTGGTGTTCCTCCGAATATCTACGAATTTCACCTCTACACTCGGAATTCCACTCACCTCTCTCGATCTCAAGACTGTGAGTTTTGGAGGCAGTTCCAG
+
FGGGGGGGGGGDGGGGGGGGGGGGGGGGGGGGGGGGGFGGGGGGGGGGGGGGGGGGGGGGGGGGGGGGGGGGGGGGGGGGGGGGGGGGGGGGFGGGGGGGGGGGGGGGGGGGGGGGGGGGGGGFGGGGGGGGGGGGGGGFGGGGGGGGCGGGGGGCGGGGGGGGGGFGGGGGGGGGGGGFFGGGGGGGGEGGGFFFFEEGFGFGFFFGFGFGF6<FEFFFFFFFDFBG6>?BFFABFBBFBFFFB??::B:AA4,=:<F26<>AFFF?B7?BF6)4F<A2.
@M02352:288:000000000-CKWC8:1:1101:11453:9627 2:N:0:TAGCGCTC+ACTGCATA
TAATCTTGCGACCGTACTCCCCAGGCGGAATGCTTAATCCGTTAGGTGTGTCACCGAATAGCATGCTACCCGACGACTGGCATTCATCGTTTACGGTGTGGACTACCAGGGTATCTAATCCTGTTTGCTCCCCACACTTTCGCACCTCAGCGTCAGTATCGAGCCAGTGAGCCGCCTTCGCCACTGGTGTTCCTCCGAATATCTACGAATTTCACCTCTACACTCGGAATTCCACTCACCTCTCTCGAACTCAAGACCAGGAGTTTAAGAGGCAGTTCCAG
+
GGGGGGGGGGGGGGGGGGGGGGGGGGGGGGGGGGGGGGGFGGGGGGGGGGGGGGGGGGGGGGGGGGGGGGGGGGGGGGGGFGGGGGGGGGGGGGGGGGGGGGGGGGGGFGGGGGGGGGGGGGGGGGGGGGGGGGGGGGGGGGGGGGFGGFGGGGGGGGGGGGGGGGGGFGGGGGGGGGGFFGGGGGDFGGGGGEFFFFFGFFAFEFFGGGFGGAEB9AB7<=:7CC<58@FFFB4)..:?BFB<2?<??BBAA?2=?BFFB?:??DF<A22:::E?B>DF4
@M02352:288:000000000-CKWC8:1:1101:11196:9651 2:N:0:TGGCGCTC+ACTGCATA
TAATCTTGCGACCGTACTCCCCAGGCGGAATGCTTAATGCGTTAGGTGTGTCACCGAACAGTCTACTGCCCGACGACTGGCATTCATCTCTTACGGTGTGTAGTATCAGGGTATCTAATCCTGTTTGCTCCCCACACTTTTGTACCTCAGCGTCAGTATCGAGCCAGTGTGCCGCCCTCGCCACTCGGGTTCTCCCCAATATCTACGCACTTCACCCCTACACTTGGAATTCCACTCCTCCTCCTCCATCACTAGACCCGGAATTTACAAGGCCGTTCCAG
+
,CFFEGGGGGG7CFFGGGGGGGGGG,@FGGG8FFGGGG,@CGGCF,FGEE,FFGGGG:CEGG,CE,C,CFF:C>:7F=C,?<FAE9,C,,:E,,4+BF+B48,:5,,,85FF?FFF9,,,3,,CDG<;>F8FG8FEGC8A,=@=,=,A,3@;C9++7,F,@C*>C,,@E,,6?*@D4740/9*=0,4*/=E**///(..7;DFG<+))**2;*+7*30(-,).**2)*47<70*))..)4(((..8(.)5)4).,94>@((((-3>)-54366()4)(.))
@M02352:288:000000000-CKWC8:1:1101:24469:9668 2:N:0:TAGCGCTC+ACTGCATA
TAACCTTGCGGCCGTACTCCCCAGGCGGTCTACTTAGTGCGTTAGCTGCGCCACTAAGGAATCAAGTTCCCCAACGGCTAGTAGACATCGTTTACGGCGTGGACTACCAGGGTATCTAATCCTGTTTGCTCCCCACGCTTTCGCACCTCAGCGTCAGTATCAGTCCAGGTGGCCGCCTTCGCCACTGATGTTCCTTCCAATCTCTACGCATTTCACCGCTACACTGGAAATTCCACCACCCTCTACTGTACTCTAGCCTGCCAGTTCCAACTGCAGTTCC
+
<FGGGGGGGGGGGEGGGGGGGGGGGCFGFGGGGGGGGGGGGGGGGGGGGGGGGGFGGGGGGGGGGFFGGGGGFEGGGGCFCAFGGGGGGGGGF@GFEDEGGGGGGFCGGGEEGGEC,@FGGGGGGGFFGGG8FGGGGGGGGGDGGGGFGC6@CEGGG@FFGFGGGGGGGGGG6CCGDDCFFGGGGFFFGGGGGFFCEFF:;DFGEFFFGG>5:AAFGFF>>F?FDFBC767//*)6<:B?BFF12<97)4<>A4645(*.3<82:ADB<<(.(.9(/-6)
@M02352:288:000000000-CKWC8:1:1101:16092:9695 2:N:0:TAGCGCTC+ACTGCATA
TAATCTTGCGACCGTACTCCCCAGGCGGAATGCTTAATCCGTTAGGTGTGTCACCGAACAGTATACTGCCCGACGACTGGCATTCATCGTTTACGGCGTGGACTACCAGGGTATCTAATCCTGTTTGCTCCCCACACTTTCGTACCTCAGCGTCAGTATCGAGCCAGTGAGCCGCCTTCGCCACTGGTGTTCCTCCAAATATCTACGAATTTCACCTCTACACTTGGAACTCCACTCACCTCTCTCGAACTCTAGACTGATAGTTTTGGAGGCAGTTCCAG
+
GGGGGGGGGGGGGGGGGGGGGGGGGGGGGGGGGGGGGGGGGGGGGGGGGGGGGGGGGGGGGGGGGGGGGGGGGGGGGGGGGFGGGGGGGGGGGGGGGGGGGGGGGGGGGGGGGGGGGGGGGGGGGGGGGGGGGGGGGGGGGGGGGGGGGGGGGGGGGGGGGGGGGGGGGGGGGGGGGGGFFGGGG7FCCGGGGFFFFFFGFGF+<FFGGGFG7BAFFFFBFFFFGGFFFFFFFFFAFF?FFFBFFFFFBFFFFF>6<BFFBBFFFFB:>:?:?:>?B<AA4
@M02352:288:000000000-CKWC8:1:1101:18228:9706 2:N:0:TAGCGCTC+ACTGCATA
CATTCTTGCGAACGTACTCCCCAGGTGGGTCACTTATCACTTTCGCTTAGCCACTCAAACCGAAGTTCGAACAGCTAGTGACCATCGTTTACGGCGTGGACTACCAGGGTATCTAATCCTGTTCGCTCCCCACGCTTTCGTCCATCAGTGTCAGTATATTATTAGTGATCTGCCTTCGCAATTGGTATTCTATGTAATATCTATGCATTTCACCGCTACACTACATATTCTAACCACTTCATAATAACTCAAGACAACCAGTATCAAAGGCAATTTTACC
+
GGGGGGGGGGGGGGGGGGGGGGGGGGGGGGGGGGGGGGGGGGGGGGGGGGGGGGGGGGGGGGGGGGGGGGGGGGGGGGGGGGGGGGGGGGGGGGGGGGGGGGGGGGFGGGGGGGGGGGGGGGGGGGGGGGGGGGGGGGGGGGGGGGGGGFFGGGGGGGGGGGGGGGGGGCGGGGGGGGGFFGGGGGCEGGGGGFFEEFFGFGFGFFFGGGFDFFFFG5;EFFFFGGFGFFFFFFDFFFF@EECFFEFECEEE@ADFF:DF6<BBDFBF<:FBF>?BFFFF
@M02352:288:000000000-CKWC8:1:1101:12109:9727 2:N:0:TAGCGCTC+ACTGCATA
CATTCTTGCGAACGTACTCCCCAGGTGGTTTACTTATCGCTTTCGCTTAGGCACTGAGTCCGAAAACCCAACACCGAGTAAACATCGTTTACGGCGTGGACTACCAGGGTATCTAATCCTGTTCGCTCCCCACGCTTTCGTCCATCAGTGTCAGTATATTATTAGTGATCTGCCTTCGCAATTGGTATTCTATGTAATATCTATGCATTTCACCGCTACACTACATATTCTAACCACTTCATAATAACTCAAGACAACCAGTATCAAAGGCAATTTTACCG
+
GEGFFGGGGGGGGGGGGGGGFGGGGGGGFGGGGGGGGGGGGGGGGGGGGGGGGGGGGGGGGGGGGGGGGGGFFGGFGGGFGGGGGGEGGGGGGGGEFGGGFGGGFGGEGFGGGGGGGGGGGGGFGGGFEGGGGGE>EGGEF>EGCFGGFGGFGGGGACGGGGFGDGCEFFGGGGGFGGGDEDCFGGGGGGGGFFFFFFFGFGFGFFFGGGFGGFFFGFBFFFFFC7CGCAFFFFFFFEE@EFEFECEF><36?20??B>66BA2<:A<A0:0:(9<F>7>(
@M02352:288:000000000-CKWC8:1:1101:3348:9775 2:N:0:TAGCGCTT+ACGGCATA
CACTCTTGCGATCGTACTCCCCAGGTGGGACACTTATCACTTTCGCTTAGTCACTTAGTTAATGTCAAAAAACTAGTGTCCATAGTTTACGGTGTGGACTACAAGGGTATATAATCCTGTTCGCTCTCCACGCTCTCGTCCATGTGCGTCAGTATATACGTAGTAGACTGCCTTCGCAATCGGTGTTCTAAGTAATATCTATGCGTTTTACCGCTACACTACTTATTCTATATACTTCCGTATAACTCAAGTCAACCAGTATCCAAGGCAGTTTCATACTT
+
GF,B,CFGGE7-CFGGGGGGGGGGGGGGDG@FGGGGF,,CFGGGGGGG,F,E,CFGG<,6<FG<,C9@F,DC,6,C?CF,,?<,69,A?,?,9BFF>5B?E,,,:9?A,BFFD9,;@FFGC9?+@,+,@CE@F++A,66+++,4,,,0==367=@=@;9DF,8=,873@F8@3,2=C7C>6+5A*4*,7,5+501;AF+?+?++)3*3*,/**3:8CFD=:A*1+28+9=++++977?),611)./.7../))93680)/)5)).;)(32(.))*)16)..
@M02352:288:000000000-CKWC8:1:1101:7426:9885 2:N:0:TAGCGCTC+ACTGCATA
CAGCCTTGCGACCATACTCCCCAGGCGGAGCACTTAACGCTTTCGCTACGGCCGAGAGGATGTGGAAGTCCCCTCAACCCAGTGCTCATCGTTTACAGCTAGGACTACCAGGGTATCTAATCCTGTTCGCTCCCCACGCTTTCGTCCATGAGCGTCAGTATATACGTAGTAGACTGCCTTCGCAATCGGTATTCTAAGTAATATCTATGCATTTCACCGCTACACTACTTATTCTATCTACTTCCGTATAACTCAAGTCAACCAGTATCAAAGGCAGTTC
+
DGGFFGGGGGGGEDGGGGGGGGGGGGGGGDGGGGGGGEGGGGGGGGGEEFGE@@CGGEGCGGEFFGCDFGGGG=FGGGGEFCFGC,?BFDFFGGGGGFGGGGDDAFGG8,EGGFCFFCFGDGFCEFGFDCEFGGG?BEGGGFGGE@EGGGGCFGGGGGGFFACCGCCFGGGGDFGGGGGFF5;CDEAA=C=FGFFCCAFFFGF>?@6+197:CFCFDF1>>E@4572*:8B=86<26444<4647?4(4:A2<)4@74*648(3,4.6ADFBAB:2;492
@M02352:288:000000000-CKWC8:1:1101:25838:9924 2:N:0:TAGCGCTC+ACTGCATA
CAATCTTGCGATCGTACTCCCCAGGTGGGACACTTATCACTTTCGCTTAGTCACTTAGCTAATGCCAAACAACTAGTGTCCATCGTTTACGGCGTGGACTACCAGGGTATCTAATCCTGTTCGCTCCCCACGCTTTCGTCCATGAGCGTCAGTACATACGTAGTAGACTGCCTTCGCAATCGGTATTCTAAGTAATATCTATGCATTTCACCGCTACACTACTTATTCTATCTACTTCCGTATAACTCAAGTCAACCAGTATCAAAGGCAGTTCCATAGTT
+
GGGGGGGGGGGGGGGGGGGGGGGGGGGGGGGGGGGGGGGGGGGGGGGGGGGGGGGGGGGGGGGGGGGGGGGGGGGGGGGGGGGGGGGGGGGGGGGGGGGGGGGGGGGGGGGGGGGGGGGGGGGGGGGGGGGGGGGGGGGGGGGFFFGGG>8EFDADADFGFFGEGGDGGFGGGGFGGGD5AGGGFGGGGGGFFFFFFFFGFC>7EFF>+=F89>@AEABC9;C6:DE7CFFFFFC?CFEDE?DFF494A8<E>E);8;)6:<-<A>B?07?<:49<F97>:
@M02352:288:000000000-CKWC8:1:1101:7127:9927 2:N:0:TAGCGCTC+ACTGCATA
TAATCTTGCGACCGTACTCCCCAGGCGGAATGCTTAATCCGTTAGGTGTGTCACCGAATAGCATGCTATCCGACGACTGGCATTCATCGTTTACGGCGTGGACTACCAGGGTATCTAATCCTGTTTGCTCCCCACGCTTTCGCACCTCAGCGTCAGTATCGAGCCAGTGAGCCGCCTTCGCCACTGGTGTTCCTCCGAATATCTACGAATTTCACCTCTACACTCGGAATTCCACTCACCTCTCTCGAACTCAAGATCAGGAGTTTACAAGGCAGTTCCAG
+
GGGGGGGGGGGGGGGGGGGGGGGGGGGGGGGGGGGGGGGGGGGGGGGGGGGGGGGGGGGGGGGGGGGGGGGGGGGGGGGGGGGGGGGGGGGGGGGGGGGGGGGGGGGGGGGGGGGGGGGGGGGGGGGGGGGGGGGGGGGGGGGGGGGGFGGGGGGGGFEGCFEGGGGGGGGGGGGGGGGFFG8EGGGG6CEGGFFFFFFGFGFGFFFDFGFGG6AF9<BFFFFFGGFG?>FFFFFFFFF?BF47<DFFFFFFFB<F>>@DF:BFFBAFFFFF??3:@ABD.
@M02352:288:000000000-CKWC8:1:1101:5812:10002 2:N:0:TAGCGCTC+ACTGCATA
CAATCTTGCGATCGTACTCCCCAGGTGGGACACTTATCACTTTCGCTTAGTCACTGAGCTAATGCCCAACAACTAGTGTCCATCGTTTACGGCGTGGACTACCAGGGTATCTAATCCTGTTCGCTCCCCACGCTTTCGTCCCTGAGCGTCAGTACATACGTAGTAGACTGCCTTCGCAATCGGTATTCTGTGTAATATCTATGCATTTCACCGCTACACTACACATTCTATCTACTTCCATCTGACTCACGTCAACCAGTATCAAAGGCAGGTCCCTAGTT
+
<EGFFFGEFGGFGGGGGGGGGGGEFEFDCC@8CFGF9CEFAFGCFEGECFFGGGD9FCDEFGFGFGG8C@D6CEFEEEECGFGGFDB,A<7,=:FG@FG,BEE=<B7BF8<EE<=,C9?FFDFDG<BFEGG::@7AE>FEG+@=8DD6C>EEF73:DE,>>FC>,,@,@>B>99D>C995FCEE4*5>FGGFC>+98:6C8@BFFFA:+<@:7>2?EF@46;;409CC?+@CA6>E?EA3E44).94);((631114656:)6).--,(.((.,*(0-3:<
@M02352:288:000000000-CKWC8:1:1101:3328:10012 2:N:0:TAGCGCTC+ATTGCATA
CATTCTTGCGAACGTACTCCCCAGGTGGGATACTTATCACTTTCGCTTAGTCACTGAGAATTAACCCAACAACTAGTATCCATCGTTTACGGCGTGGACTACCAGGGTATCTAATCCTGTTCGCTCCCCACGCTTTCGTCCATCAGTGTCAGTTGATTATTAGTGATCTGCCTTCGCAATTGGTATTCTATGTAATATCTATGCATTTCACCGCTACACTACATATTCTAACCACTTCATAATAACTCAAGACAACCAGTATCAAAGGCAATTTTACCGTT
+
GGGDFGGGGGGC@FFFFGGGGGGFGGGGGGFGGGGGGFFGGGGGGGDFFGGGGGGFFGGGGGGGFGGEGGGFFFGGGFFCFGGGGGGGGFGGGGEGGGEGGF<EFGGCGGDFGGGFGGGGGEFCFGGGDGGGEGGGGCED@EGGGGGGFGGGGGGADFGGGGGGGGGGCFCGGGGGGGGAFFCEFGG:DFFGFFFCFFFGFCF7:FFGCFFCDB@FGFFE@FBFGGC79=FFFFFFFECEF5<<?@C478<<@EDF;7FAEC)?59C;?<1?AF?BFA??:
@M02352:288:000000000-CKWC8:1:1101:15831:10014 2:N:0:TAGCGCTC+ACTGCATA
CATTCTTGCGAACGTACTCCCCAGGTGGGTCACTTATCACTTTCGCTTAGCCACTCAAACCGAAGTTCGAACAGCTAGTGACCATCGTTTACGGCGTGGACTACCAGGGTATCTAATCCTGTTCGCTCCCCACGCTTTCGTCCATCAGTGTCAGTTGATTATTAGTGATCTGCCTTCGCAATTGGTATTCTATGTAATATCTATGCATTTCACCGCTACACTGCATATTCTAACCACTTCATAATAACTCAAGACAACCAGTATCAAAGGCAATTTTACCG
+
GGE<CFGGGE7@FGGGGGGGGGGGGGGGCC@FFGGGC,6EFGGGGGGGGGGGGGGDGFGEFFEGGGGGFGGGGGGFGGG<?<FGGGGGGGGGEGGGGFGGGGGGGGGGGGGGGGGFGGGGGGG<FEGGGGGGGEEGGGGGG8@CEGGGAGGGGGGGFD,@9@CGGGGGFCFFGGGGGGG5ADFGGGFCEFC7:<@2;FFGFGF8?4BGGGFFGFFFGF@EFA)*2+6@EFF=7A4;8;EE???)??5@EA)/7=161,5<6<445.562001044<@<<2(
@M02352:288:000000000-CKWC8:1:1101:28456:10135 2:N:0:TAGCGCCC+ACTGCATA
TAATCTTGCGACCGTACTCCCCAGGCGGAATGCTTAATCCGTTAGGTGTGACACCGAACAGCATGCTGCCCGACGTCTGGCATTCACCGTCTACGGTGTGGACTACCAGGGTAGCTAATCCTGTTTGCTCCCCACACTGTTGCACCTCAGCGGCAGTATCGGGCCAGTGAGCCGCCGTCGCCACTAGTGTTCCTCCGAATGACTACGAATCTCACCACTACACCAGCAATTCTACTCACCTCTCTCACACTCAAGAATAGCTGTATCAAAAGAAGTCGTAG
+
FG,EFGGGGGGGGGEGGGGGGGGCGGGECF,CFGGGGG,EFFFGFFF@9B6FFGGFGG76<,CFF<E9,C,8=FC>F,+,<F,CB,,A+:+9B,9+,+B=+E,5AF,F<33,8+A,3=9,6E?:FA,,,3D=B6@F78,3,,,@,D8CF6F+*@**,@,,******12,34,?75C)):>)<*AC6++5:+71<F@(2)1/*006F)11*):2*-80<58>6:)*/(2,9*94=5)42,(.4)8)))))5(4:(.=()*).)))6.))).)((,94*((.(
@M02352:288:000000000-CKWC8:1:1101:9262:10147 2:N:0:TAGCGCTC+ACTACATA
CAATCTTGCGACCGTACTCCCCAGGTGGAATACTTATTCCGTTAGCTGCGACACCGAAGGGCTAGCTCCCCGCCGTCTGACATTCATCGTTTACCGTGTGGGCTACCCGGGGATCTAAACCTGTTTGCTCCCCACACTTTCGTACCCCAGCGTCCAGTTCACGCCCGTGACCCGCCCTCGCCCCTTGTGTTTCTCCGTATTTCTTCCAATTTCACCTCTACACTCGGGATTCCCCACACCTCTCTCGGACCCCAAACTACCAATCTCAAAAGCAGTTCCC
+
,AFFGGGGGGG7CCFGFGGGGGGGG,CF9EF,EFGG,E,CFGGGG,FF,C:FEGG7F7@FGG8,,,,CFGGE74++@,+,,,,CF,9,4+BF+,,++,:+B++,64F4+@F++383,C,3@:,,>F,,7DFGG,>+@,<F,+,3+@,3**:*3***,,7,,7D>8**1*4*,,*1:)9/.)98C*0=++0=*@?@>,))*)290)8*0*+9>**6?+5))57<*9*-)-)7*9*4(-4::(.53)8-(,3((--(.4)1)()).(-))-).(,4).944)
@M02352:288:000000000-CKWC8:1:1101:24545:10155 2:N:0:TAGCGCTC+ACTGCATA
CAGTCTTGCGACCGTACTCCCCAGGTGGGATACTTATCACTTTCGCTTAGTCACTGAGTCGAAACCCAACAACTAGTATCCATCGTTTACGGCGTGGACTACCAGGGTATCTAATCCTGTTCGCTCCCCACGCTTTCGTCCATGAGCGTCAGTATATACGTAGTAGACTGCCTTCGCAATCGGTATTCTAAGTAATATCTATGCATTTCACCGCTACACTACTTATTCTATCTACTTCCGTATAACTCAAGTCAACCAGTATCAAAGGCAGTTCCATCGTT
+
CDDFEFGFGGGGGGGGGGGGGGGDGFGFGFGGGGGGFGCFGGGCFGGGG<<FFGGGGGGGG@DFGGGEGGGGGFGGGGGFFGFFCFGGGGG>EFGGGGGGGG@=FEGFGF9FFGGG9EGGGG@@=FEFGCGEE7F>EEFGG8ECFFGGGGEGEGGFGCFCGFGGGE;DGFFC?FGFDCCDFG>EGGDGGGGFG?+@<+B8BDAFEFFGGGF>C>():6@EFFFFGGFG<@F6AFCCCE;D3154<C94<?2<AD9=::><B<<26>A(41(.4:4-9668.
@M02352:288:000000000-CKWC8:1:1101:18326:10170 2:N:0:TAGCGCTC+ACTGCATA
CAGTCTTGCGACCGTACTCCCCAGGTGGGATACTTATCACTTTCGCTTAGTCACTGAGAATTAACCCAACAACTAGTATCCATCGTTTACGGCGTGGACTACCAGGGTATCTAATCCTGTTCGCTCCCCACGCTTTCGTCCATGAGCGTCAGTATATACGTAGTAGACTGCCTTCGCAATCGGTATTCTAAGTAATATCTATGCATTTCACCGCTACACTACTTATTCTATCTACTTCCGTATAACTCAAGTCAACCAGTATCAAAGGCAGTTCCATAGTT
+
GGGGGGGGGGFGGGGFGGGDGGGGGGGFGGFGGGGGGGGGGGGGGGGGGGFGGGGGGGGGFGGGGEGGGEGFFGGFGGGGGGGGEGF7DGC=FGGGGGGGGGGGGGGGEGFFGGGGGG<B@FFGGE@FCGGGGFGGGGGGGGGGGGGGGGEGFFGGGFFGFFGGGGGFGGGGGGGGGGGEFFGGGGFGFGFGDFFEFFFGFGFGFFACCGFCCBBFGFFC@FFFGDCGFFFFAFFFFF3<@@@EF<CEE;EFABFF?BFFBABFF94:03<F>9F9BB?)6
@M02352:288:000000000-CKWC8:1:1101:16570:10182 2:N:0:TAGCGCTC+ACTGCATA
CAGTCTTGCGACCGTACTCCCCAGGTGGGATACTTATCACTTTCGCTTAGTCACTGAGAATTAACCCAACAACTAGTATCCATCGTTTACGGCGTGGACTACCAGGGTATCTAATCCTGTTCGCTCCCCACGCTTTCGTCCATGAGCGTCAGTATATACGTAGTAGACTGCCTTCGCAATCGGTATTCTAAGTAATATCTATGCATTTCACCGCTACACTACTTATTCTATCTACTTCCGTATAACTCAAGTCAACCAGTATCAAAGGCAGTTCCATAGTT
+
GFGFFGGFGGGGEGGGGGGGGGGCGGFGGGGGGGGGGGGGGGGGGGGGGGGGGGGGGGGGGGGGGGGGGGGGGGGGGGGGDGDFGGGGGGGGGGFCEGGGGGGDFGGGFGGGG?EC;EFEFFGGEGGGGGGGC:FFGCFEEEDF9FGGGGGGGGGGGGGG@@@EFFGGAAFGBFGGGGDFFGGCFGGFFFG+DE9CFFFGFGF7>FF8DGFG:B@EE6=E@FEFFC67CCFCACCC)).,67;;FF94=@<ED>FFF?FF>)64>BBFF01456@A7)2:<
@M02352:288:000000000-CKWC8:1:1101:22284:10202 2:N:0:TAGCGCTC+ACTGCATA
TAATCTTGCGACCGTACTCCCCAGGCGGAATGCTTAATCCGTTAGGTGTGACACCGAAGGGCAAGCCCCCCGACGTCTGGCATTCATCGTTTACGGTGTGGACTACCAGGGTATCTAATCCTGTTTGCTCCCCACACTTTCGCACCTCAGCGTCAGTATCGAGCCGGTAACCCGCCTTCCCCACTGTTTTTCCTCGAATTATCTCGGAATTTCCCCTCTCACCTCGAAATTCCACCACCCTCCTCCAAACTCAATCCCAGGAGTTTATAGGTCAGTTCAGG
+
GFFGGGGGGGCGGGGGGGGGGGGGGGGGGGGGGGGGFGGGEGGGGGGGGGGGGGGGGGGGGGGGGGGGGGGGGGGGGGGGGGGGGGGGGGGGGGGGGGGGGFGGGGGGGGGGGGGGGFGGGGGGGGGGGGGGGGGEGGGGGGGGGEFGGGGEGGGGGGGGEF@E***4BF,C8*:9D57)5**10=++5;/>*);((8)1**/2-)09*:?7**85*0(()1(*/9(9(8*//*.(((-1((-(.((,)())4()*.0/5,((.,.64<)4.),.:45:)5
@M02352:288:000000000-CKWC8:1:1101:2907:10282 2:N:0:TAGCGCTC+ACTGCATA
CAATCTTGCGATCGTACTCCCCAGGTGGGACACTTATCACTTTCGCTTAGTCACTTAGCTAATGCCAAACAACTAGTGTCCATCGTTTACGGCGTGGACTACCAGGGTATCTAATCCTGTTCGCTCCCCACGCTTTCGTCCATCAGCGTCAATATAGAGTTAGTGATCTGCCTTCGCAATCGGTATTCTGTGTAATATCTATGCATTTCACCGCTACACTACACATTCTATCTACTTCCGTATAACTCAAATCCACCAGTCCCAAAGGCAGTTCCATAG
+
GFFGGGGGGGG<D:FGGGGGGGGDGGFF:DFGGGGGGCFGGGGGGGGGEGGGGGCG9<FFF<FGG<FF<FGGGGG9C,C<E?ECBFFGGGG@::@BCFGGDFGD@@EFAE<<BEF9EFEEEGE7:F:=CGE7CCC@FGEC>+,@@CCCEGCEE@EDC3@DCFCD,,3,3,3,,,=FD57?FF59C*=>=7A+=*BEAFFGFGC74BFC:=A8?;9EGF3>EF3ACGEGC67@AA<6?3)632:@);3)7()))(/=3()7)).)(((.172264=282)
@M02352:288:000000000-CKWC8:1:1101:4566:10291 2:N:0:TAGCGCTC+ACTGCATA
TAATCTTGCGACCGTACTCCCCAGGCGGAATGCTTAATCCGTTAGGTGTGTCACCGAATCGCATGCTACCCGACGACTGGCATTCATCGTTTACGGTGTGGACTACCAGGGTATCTAATCCTGTTTGCTCCCCACACTTTCGCACCTCAGCGTCAGTATCGAGCCAGTGAGCCGCCTTCGCCACTGGGTTTCCTCCGAATATCTACGAATTTCACCTCTACACTCGGAATTCCACTCACCTCTCTCGAACCCAAGCCCAGGAGTTTAAGAGGCAGTTCCAG
+
GGGAFGGGGG>GEGGGGGGGGGGGGGGGD:F@FGGG9<CFGGGGGGG<BFCFGG@@FCE,C<8B:AE?FG@+@=F47BFCD=EA@B@EFGGG<?F::??FC,<EGGD?FG7>F=DFG9?F;,5EFB>9,EFGE<>+6=E9>+;CE:,C?6D>B>@8@@EFBF*>C<DFF:9DC>C<DD6/:55/*3*8*=;C:?FF2B.:5C7:96=3;EFC7+:?+753:FB*7*4D6>?FF=A4:7?0)3<?240710(,41()-3),41(484>46)5114)4/:264
@M02352:288:000000000-CKWC8:1:1101:22271:10301 2:N:0:TAGCGCTC+ACTGCATA
CATTCTTGCGAACGTACTCCCCAGGTGGGATACTTATCACTTTCGCTTGGCCGCGCAGACCGAAGTCCACACAGCTAGTATCCATCGTTTACGGCGTGGACTACCAGGGTATCTAATCCTGTTTGCTCCCCACGCTTTCGCATCTGAGTGTCAGTGTCTGTCCAGGGGGCCGCCTTCGCCACTGGTATTCCTTCAGATCTCTACGCATTTCACCGCTACACCTGAAATTCTACCCCCCTCTACAGCACTCTAGTTCACCAGTTTCAAATGCAGTTCCGAGG
+
GFGGGGGGGGGGGGGGGGGGGGGGGGFGGGGGGGGGGGGGGGGGGGGGGGGGGGGGGGGGGGGGGGGGGGGGGGGGGGGGGGGGGGGGGGGGFGGGGGGGGGGGGGGGGGGGGGGGGGGGGGGGGGGGGGGGGGGGGGGGGGGGGGGGGGGGGGGGGGGGGFGGCFGGGGGGGGGDGFGAFGG6DFGGGGGGGF44?FADCGFGFF>DDGFGGFFFG>;<?FFFGGBGFFFFFFF?FBFFFFADFFBBFFAF<B<F>A?B:9>A>AB9<<B>AFBBB?(44
@M02352:288:000000000-CKWC8:1:1101:27719:10324 2:N:0:TATCGCTC+ACTGCATA
CAATCTTGCGATCGTACTCCCCAGGTGGGACACTTATCGCTTTAGCTTCGTCACTTAGCTAATGCCAAACAACTACTGCACATAGTTTACGGCTAGGACTAGCACTATATCTAATTCTGATCGCTCTCCACGCTCTCGTCCATGAGCGTCAGCACATATTAAGTAGACTGACTTCGCATTCGCTACTCTGTGTAATATCTATGCATATCACTGTTACACCACACATACGATCTACTCTCATCTGACTTAAGTCAACCCGTATCAACGTCAATTGCATACT
+
<FFFFGGGGGGCFGGGGGGGGGGEGAFF+EFCFGGGEA,C,DF,CFG,,@6FGGE<CC,,,CF9,,,,9FCFECF,6,,,,6:,:B6,AEG,++,,,,B?F,BC,,,,<,95,,,,CE,,CF<FG,<9,9,4C++A>C66++,7>EG+@CGG,,3@,6,,3,,,,,,7>,,6,2BDG6+<CF++=+@,727+?*+;7+++5D+<EF+++2=+++*4A+64-3-:*?*0(:));195)*)>**/**1/))175)/9=(,0/((/<)((,/6()/);9*)))
@M02352:288:000000000-CKWC8:1:1101:15023:10359 2:N:0:TAGCGCTC+ACTGCATA
CAGTCTTGCGACCGTACTCCCCAGGTGGGATACTTATCACTTTCGCTTAGTCACTTAGCTAACGCCAAACAACTAGTATCCATCGTTTACGGCGTGGACTACCAGGGTATCTAATCCTGTTCGCTCCCCACGCTTTCGTCCATGAGCGTCAGTACATACGTAGTAGACTGCCTTCGCAATCGGTATTCTGTGTAATATCTATGCATTTCACCGCTACACTACACATTCTATCTACTTCCATATGACTCAAGTCAACCAGTATCAAAGGCAGTTCCATAGTT
+
FGGGGGGGGGGGGGGGGGGGGGGGGGFFGGGGGGGGGGGGGGGGGGGGGGFGGGGGGGGGGGGGGGGGGGGGGGGGGGGGGGGGGGGGGGGGGGGGGGGGGGGGGGGGGGGGGGGGGF?FGGGGGGGFGGGGGGGGGGGGGGGGGGGGGGGGGGGGGGGGGGFGGGCFGFGEGGGGGGGFFGCEFGGFGGGGGFF?EFFDFFFFCFFGFGFC4>FFGFFCEFFFGGFGFFF;CFFC?;<CF?<<C9CA>?BAFF9FFF46-<ABADF<?F:?A>F<FD)<<
@M02352:288:000000000-CKWC8:1:1101:9181:10369 2:N:0:TAGCGCTC+ACTGCATA
CAGTCTTGCGACCGTACTCCCCAGGTGGGATACTTATCACTTTCGCTTAGTCACTGAGTCGAAACCCAACAACTAGTATCCATCGTTTACGGCGTGGACTACCAGGGTTTCTAATCCTGTTCGCTCCCCACGCTTTCGTCCATGAGCGTCAGTATATACGTAGTAGACTGCCTTCGCAATCGGTATTCTAAGTAATATCTATGCATTTCACCGCTACACTACTTATTCTATCTACTTCCGTATAACTCAAGTCAACCAGTATCAAAGGCAGTTCCATCGTT
+
GGGGFGGGGGGGGGGGGGGGGGGGGGGGGGGGGGGGGGGGGGGGGGGGGGGGGGGGFFGGGGGGGGGGGGGDGGGGGGGGGGGGCFFGGGCCEGGGGGGGGGGGGGGG<FFGEGGGGGGGGGEGGGGGGGGGGEGGGGGGGGGGGGGGGEEGGGGGGGGGGGGGGFCFGGGGGGGFDGGFFGEG>FGGGGGCGFFEFFFGFGFGFFFGFGFGGFFFGFFFFFC:DFEFEFFFFFFFFFE6@@@@E><>AB7A<BDFFFFBDFBFA<4?0:BF>B=AFFFF<
@M02352:288:000000000-CKWC8:1:1101:25228:10439 2:N:0:TAGCGCTC+ACTGCATA
TAATCTTGCGACCGTACTCCCCAGGCGGAATGCTTAATCCGTTAGGTGTGTCACCGAACAGTATACTGCCCGACGACTGGCATTCATCGTTTACGGTGTGGACTACCAGGGTATCTAATCCTGTTTGCTCCCCACACTTTCGTACCTCAGCGTCAGTATCGAGCCAGTGAGCCGCCTTCGCCACTGGTGTTCCTCCAAATATCTACGAATTTCACCTCTACACTTGGAATTCCACTCACCTCTCTCGAACTCTAGACTGATAGTTTTGGAGGCAGTTCCAG
+
GGGGGGGGGGGGGGGGGGGGGGGGGGGGGGGGGGGGGGGGGGGGGGGGGGGGGGGGGGGGGGGGGGGFGGGGGGGGGGGGGGGGGGGGGGGGGGGGGGGGGGGGGGGGGGGGGGFGGFGGGGGGGGGGGGGGGGGGGGGGGGGGGGGGGGGGGGGGGGGGCGGGGGGGGGGGGGGGGGF?EGGGGGGGGGGGGFFFDFFGFGFGFFFGGGFGGFFFGFFEFFFFGGFGFFFFFFFFFFFFFFFFFFFB<??F>9<@AA?7<B4.6AB<B71?B?EFFBBA6
@M02352:288:000000000-CKWC8:1:1101:12107:10474 2:N:0:TAGCGCTC+ACTGCATA
CAGTCTTGCGACCGTACTCCCCAGGTGGGATACTTATCACTTTCGCTTAGTCACTGAGCTAATGCCCAACAACTAGTATCCATCGTTTACGGCGTGGACTACCAGGGTATCTAATCCCGTTCGCTCCCCACGCTTTCGTCCATCAGTGTCAGTTGATTATTAGTGATCTGCCTTCGCAATTGGTATTCTATGTAATATCTATGCATTTCACCGCTACACTACATATTCTAACCACTTCATAATAACTCAAGACAACCAGTATCAAAGGCAATTTTACCGTT
+
GGGGGGGGGGGGGGGGGGGGGGGGGGFGGGGGGGGGGGGGGGGGGGGGGGGGGGGGGGGGGGGGGGGGGGGGGGGGGGGGGGGGGGGGGGGFGGGGGGGGGGGGGGGGGGGGGGGGGGGGGGGGGGGGGGGFGFGGGGGGGGGGGGGGGGGGGGGGGGGGGGGG9FFFGAFFGGGGGGGEFDFGGGGGGGGGGFFCEFFGFGFGFCFGDFFGGFFFGFFFFFFFGGFGFFFFFF;;AFECEFFFE@)4=E<A8;DFF?5><<AFFFFFB??:AA=4F<<?<
@M02352:288:000000000-CKWC8:1:1101:3894:10524 2:N:0:TAGCGCTC+ACTGCATA
TAGTCTTGCGACCGTACTCCCCAGGCGGTGCGCTTAACGCGTTAGCTCCGGCACAGAAGGGGTCGAACCCTCCCACACCAAGCGCACATCGTTTACTGCTAGGACTACAGGGGTATCTAATCCCTTTCGCTACCCTAGCCTTCGAGCCTCAGCGTCAGTAAATGTCCAGTAACCTGCTTTCGCCATTGGTCTTCCTCTCGATATCTACGCATTTCACTGCTACACCGAGAATTCCAGTTACCTCTCCATTACTCTACCACGGCAGTATCGATTGCAGTTTT
+
GGGGGGGGGGGGGGGGGGGGGGGGGGGGGGGGGGGGFGGGGGGGGGGGGGGGGGGGGGGGEGGGGGGGGGGGGGGGGGGGGFGGGGGGGGGDGGGGGGGGGGGGGGGGGGCEGGGGGGGGGGFGGGGGGGGDGGGGCF6FGFGFGCGGGGGGGGEEGCGGGFFGGGGG?FGGGGGGGFCFFGDGGGGGGGFGGFFFFFF:FFFCCFFGFEFGGFAFFF4>A4<?F2-96)5?@FAF4<>4><>A<7B<<><<4AAF)968<(7(24)-4(2()46-=9A2)
@M02352:288:000000000-CKWC8:1:1101:26381:10526 2:N:0:TAGCGCTC+ACTGCATA
CAGTCTTGCGACCGTACTCCCCAGGTGGGATACTTATCACTTTCGCTTAGTCACTGAGAATTAACCCAACAACTAGTATCCATCGTTTACGGCGTGGACTACCAGGGTATCTAATCCTGTTCGCTCCCCACGCTTTCGTCCATGAGCGTCAGTATATACGTAGTAGACTGCCTTCGCAATCGGTATTCTAAGCAATATCTATGCATTTCACCGCTACACTACTTATTCTATCTACTTCCGTATAACTCAAGTCAACCAGTATCAAAGGCAGTTCCATCGTT
+
D9FBFCFEGGDFEGFGGFGG8@,,,CCF7,CCFGG,CF,CGEFFCCGG7,EFGGFF9D@EFFFGGGD@DG<=E6CC<FFFGEGC,?E<FGGGGGGE@7EF8=FBD@:AF?F@,?;FCFG=EG7::EFF8@BBCFGGGGGEGEA333@DGGGGFCG,D,FBFGG+@C3>D:BEGGC979D>698?97=EC:>C*1/75=B:+4B>*BF>FFCFDA;:E6(..;98C+7FE6@C6:CF?C<1=(,4<97;3()6<AB?<?4<)569-62:1:(.)44-=A(44
@M02352:288:000000000-CKWC8:1:1101:26380:10546 2:N:0:TAGCGCTC+ACTTCATA
CAGTCTTGCGACCGTACTCCCCAGGTGGGATACTTATCACTTTCGCTTAGTCACTGAGAATTAACCCAACAACTAGTATCCATCGTTTACTGCGTGGACTACCAGTGTATCTAATCCTGTTCGCTCCCCACGCTTTCGTCCATGTGCGTCAGTATATACGTAGTAGACTGCCTTCGCAATCGGTATTCTAAGTCATCTCTATGCATTTCACCGCTACACTACTTATTCTATCTACTTCCGTATCACTCAAGTCAACCAGTATCACTGGCAGTTCCTTCGTT
+
G<DEFGGGGGCGC@F9FFFGGDFFG,CD7@FFFGFGF<CCFF<FFEFF,CFFFGGGCF@FC,C,ED,,68C,CFD9FFGGFFCFBFGFGG,<5,FGDGFGGFFFC5:A,:F?E?=,@;<;EF:CGFE=>8C+FC:FE6FCE+=E,6E>?C8EFGGCD9@8=DCECC,,3,@DFFGF6+**;;*40A@F7;,2?*=A*9BEFGFFEFFFG:B*3/84C*(*0;*8++9FEFFA8ACE)9.8=635??).(()1))1;@0))))))))).(((.64/)/6,2(
@M02352:288:000000000-CKWC8:1:1101:14404:10644 2:N:0:TAGCGCTC+ACTGCATA
TAATCTTGCGACCGTACTCCCCAGGCGGAATGCTTAATCCGTTAGGTGTGTCACCGAACAGTATACTGCCCGACGACTGGCATTCATCGTTTACGGTGTGGACTACCAGGGTATCTAATCCTGTTTGCTCCCCACGCTTTCGCATCTGAGTGTCAGTGTCTGTCCAGGGGGCCGCCTTCGCCACTGGTATTCCTTCAGATCTCTACGCATTTCACCGCTACACCTGAAATTCTACCCCCCTCTACAGCACTCTAGTTCACCAGTTTCAAATGCCGTTCCG
+
AFGGGGGGGGGGFGGGGGGGGGGGGGGGGGGGGGGGGGFGGGGGGGGGGGFGGGGGGGGGFGGFGGGGGGGGGGGGGGDGGGGGGGCEFGGGGGGGGGGGGGGGFGGGGGGGGGGGGFGGGGGGGGGGFGGGGGG7CEGGGGGG6CGGFGGGGGFAD9FFGDGFGDGGGGGGGGDD5DC3B<EGC+CCCCGFGFFFFAC7A>AF<AFD5C>DFFAF=B>17*4?F<<F2@FFF4<2??992182A4:D:B)5<6:=)6=AA<?4<<9AA)6A<)<?D?B1
@M02352:288:000000000-CKWC8:1:1101:21209:10657 2:N:0:TAGCGCTC+ACTGCATA
CATTCTTGCGAACGTACTCCCCAGGCGGAATGCTTAATCCGTTAGGTGTGTCACCGAACAGTATACTGCCCGACGACTGGCATTCATCGTTTACGGTGTGGACTACCAGGGTATCTAATCCTGTTTGCTCCCCACACTTTCGTACCTCAGCGTCAGTATCGAGCCAGTGAGCCGCCTTCGCCACTGGTGTTCCTCCAAATATCTACGAATTTCACCTCTACACTTGGAATTCCACTCACCTCTCTCGAACTCTAGACTGATAGTTTTGGAGGCAGTTCCAG
+
GGGGGGGGGGGGGGGGGGGGGGGGGGGGGGGGGGGGGGFGGGGDFGGFGGGGGGGGGGGGGGGGGGGFGGGGGGDGGGGGGGGGGGGGGGGGGGDGFFGGGGGGGGGGGGGGGGGGGFGGGGGGGGGGGGGFGGGGGGGGGGGGGGGGFFCGGGGGGGFGGGGGGGGFGGGGGGGGGGGFEGGGGGGGGGGFFEF@FFFGFGFGFF:GGGFGGACFGFFFFFFFGGFCCFFF?@BF?:BFF?FB?B()8??DFDD4AFF09<B>FFA160:<B?)86:246
@M02352:288:000000000-CKWC8:1:1101:14921:10665 2:N:0:TAGCGCTC+ACTGCATA
CAACCTTGCGATCGTACTCCCCAGGTGGATTACTTATCACTTTCGCTTAGACACTGACCGTATATCGCCAATATCGAGTAATCATCGTTTACGGCGTGGACTACCAGGGTATCTAATCCTGTTCGCTCCCCACGCTTTCGTCCATCAGTGTCAATTGATTATTAGTAATCTGCCTTCGCAATTGGTATTCTATGTAATATCTATGCATTTCACCGCTACACTACATATTCTAACTACTTCATAATAATTCAAGATAACCAGTATCAAAGGCAATTTTACGG
+
GFFGGGGGGGGGFGGGGGGGGGGGGGGGGGGFGGGGGGGGGGGGGGGGGGGGGGGGGGGGGGGGFFEGGGGGGEFFGGGGGGGGGGGGGFGGGGGGGGGGGGGGGGGGGGGGGFGGGGGGGGGFGEFGGFEGGEGECFGGGGGGGGGGGGGGGGGGGGGGGGGGGGGGG9CFEFGGGGGFFGGGGF7;FGGFGEFEEFFD@CFFC>FGGGFGGFFFGFFEBFFFGFFGFFF+@F<<;CFFFFF?3?9?EECFFAFFFEFF<@<377CAC7:<<BFFFF<??
@M02352:288:000000000-CKWC8:1:1101:28574:10671 2:N:0:TAGCGCTC+ACTGCATA
CAGTCTTGCGACCGTACTCCCCAGGTGGGATACTTATCACTTTCGCTTAGTCACTGAGCTAATGCCCAACAACTAGTATCCATCGTTTACGGCGTGGACTACCAGGGTATCTAATCCTGTTCGCTCCCCACGCTTTCGTCCATGAGCGTCAGTATATACGTAGTAGACTGCCTTCGCAATCGGTATTCTAAGTAATCTCTATGCATTTCACCGCTACACTACTTATTCTATCTACTTCCGTATAACTCAAGTCAACCAGTATCAAAGGCAGTTCCATAGTT
+
GGGGFFGGGGGGGGGGFGGGGGGGGGGGGGGGGGGGGGGGGGGGGGGGGGGGGGGGGGGGGGGGGGGGGGGGGGGGGGGGGGGGGGGGGGGGGGGGGGGGGGGGGGGGGGGGGGGGGFGGGFGGDGGGGGGGFGGGGEGGGGGGGGGGGGGGGGGGGGGGGGGGGGGGGGGGFGGGGGCDFGGGGGGGFGGGFFFCEFFGFGFGFFFGDFFGGFFFG43<=FEFFGFGEFFFFF<?E?EDE?;EFE<44;<E24:FFBF>)-6)6.6??<?FBF44BAFFA
@M02352:288:000000000-CKWC8:1:1101:15732:10672 2:N:0:TAGCGCTC+ACTGCATA
CATTCTTGCGAACGTACTCCCCAGGTGGGTCACTTATCACTTTCGCTTAGCCACTCAAACCGAAGTTCGAACAGCTAGTGACCATCGTTTACGGCGTGGACTACCAGGGTATCTAATCCTGTTCGCTCCCCACGCTTTCGTCCATCAGTGTCAGTATATTATTAGTGATCTGCCTTCGCAATTGGTATTCTATGTAATATCTATGCATTTCACCGCTACACTACATATTCTAACCACTTCATAATTACTCAAGACAACCAGTATCAAAGGCAATTTTACAG
+
GGGGGGGGGGGGGGGGGGGGGGGGGGFGGEDFGGGGGGGGGGGGGGGGGGGGGGGGGGFFDGGGDGGGGFGGGFGGGGGDGFDFECBFGGGGCGDFGGGEF<FFGGGGGFGGFGGGGDFGEEEGGGCFGCEGGGEGGGDE>E=EGGFGGGFFGDD;;EGGFGCCGGGGGFGCE9CFGCDB5;FFGG:;FCGFGFFEEFAFFDAFEFFGCGFGCF@>CE@FDC;FGFCFC@A=FFD<<(;@EF3CE)94CF4@3<DFFF313<9)6AFA9(8:B?FAF<D))
@M02352:288:000000000-CKWC8:1:1101:3332:10674 2:N:0:TAGCGCTC+ACTGCATA
CATTCTTGCGAACGTACTCCCCAGGTGGTTTACTTATCGCTTTCGCTTAGGCACTGAGTCCGAAAACCCAACACCGAGTAAACATCGTTTACGGCGTGGACTACCAGGGTATCTAATCCTGTTCGCTCCCCACGCTTTCGTCCATGAGCGTCAGTATATACGTAGTAGACTGCCTTCGCAATCGGTATTCTAAGTAATATCTATGCATTTCACCGCTACACTACTTATTCTATCTACTTCCGTATAACTCAAGTCAACCAGTATCAAAGGCAGTTCCATCG
+
GGGGGGGGGGG:@FDFGGGGGGGGGGGGFCFEGGGGGGGGGGGGGGGGGGGGGEGGFGFGGGGGGGGGGGGGGGGGGDGGGGGGGGGGGGGFGGGGGGGGGGGGGFGGGGGGGGGGGCFFFGGGGGGGEGGGGGGGDGGGGGGEFGFGGGGGEGGGFA;E@AFCFCEF;FGGG?CGGGGDEGGGGGGGGFGGGFFFEFFGA+11?+:;FGFGGFFFGFF<DFEFGGCG<=7@CFFAADADF<FF?BFF<AD?FA2=BF442>B9>><>A0(4(./)*644(
@M02352:288:000000000-CKWC8:1:1101:18333:10708 2:N:0:TAGCGCTC+ACTGCATA
TAGTCTTGCGACCGTACTTCCCAGGCGGAGTACTTAATGCGTTAGCTGCGCCTCCGAAGGAGTCAATACCCCCGAAAGCTAGTACTCATCGTTTACGGCGTGGACTACCAGGGTATCTAATCCTGTTTGCTCCCCACGCTTTCGCGCCTCAGCGTCAATAATCATCCAGGTAGGCGCCTTCGCCACCGGTGTTCCTTCACATCTCTACGGATTTTACCCCTACACGTTAAATTCCCCTACCCCCTCTGATATTCCAGCCTAACCGTTTCAGACGCCGTTTT
+
GGGGGGGGGGGGGGGGGGGGGGGGGGGGGGGCGGGGGGGGGGGGGGGGGGGGGGGGGGGGGGGGGGGGGGGGGGGGGGGGGFFGGGGGGGGGGGGGGGGGGGGGGGGGGGGGGGDGGGGGGGGGGGGGGGGGGGGGGGGGGGGGGGGGGGGGGGGGG8CDFFCGGGGGGFGGGGGDGGGFF<EGGGGGGG5DGEA<?FFC7FFFBFFGDE@GGFAFGFFF:7??FC,*.7@?FFFFFFFBBF?B022,:4))-))*)(5:>00(-(44?))),-.,.4,2,
@M02352:288:000000000-CKWC8:1:1101:4096:10721 2:N:0:TAGCGCTC+ACTGCATA
CAATCTTGCGATCGTACTCCCCAGGTGGGACACTTATCACTTTCGCTTAGTCACTTAGCTAATGCCAAACAACTAGTGTCCATCGTTTACGGCGTGGACTACCAGGGTATCTAATCCTGTTCGCTCCCCACGCTTTCGTCCATGAGCGTCAGTATATACGTAGTAGACTGCCTTCGCAATCGGTATTCTAAGTAATATCTATGCATTTCACCGCTACACTACTTATTCTATCTACTTCCGTATAACTCAAGTCAACCAGTATCAAAGGCAGTTCCATCGTT
+
GFFCFGGGGGGGGGGGGGGGGGGGGGFGGGGGGGGGGGGGGGGGGGGGGGGGGGGGGGGGGGGGGGGGGGGGGGGGGGGGGGGGGGGGGGGGGGGGGGGGGGGGGGGGGGGGGGGGGCAFGGGGGGGGGGGGGGGGGGGGGGGGFGGGGGGEGGGGGGGGGGGEFGFGGGGGGGGGGG5?FGEGCEGGGGGGGFFCEAFCFGFGFFFGGGFGGFFAEA@EFFFFGGEDFFF=AAEFFFE;E6@F5CEEFF<EEFFFFFFBAABB)621:?0:AFF<FF?B6
@M02352:288:000000000-CKWC8:1:1101:21639:10733 2:N:0:TAGCGCTC+ACTGCATA
CAGTCTTGCGACCGTACTCCCCAGGTGGGATACTTATCACTTTCGCTTAGTCACTGAGAATTAACCCAACAACTAGTATCCATCGTTTACGGCGTGGACTACCAGGGTATCTAATCCTGTTCGCTCCCCACGCTTTCGTCCATGAGCGTCAGTATATACGTAGTAGACTGCCTTCGCAATCGGTATTCTAAGTAATATCTATGCATTTCACCGCTACACTACTTATTCTATCTACTTCCGTATAACCCAAGTCAACCAGTATCAAAGGCAGTTCCATAGTT
+
GGGGGGGGGGGGGGGGGGGGGGGGGGFGGGGGGGGGGGGGGGGGGGGG@GGGGGGGGGGGGGGGGGGGGGGGGGGGGGGGGGGGGGGGGGGGGGGGGGGGGGGGGGGGGGGGGGGGGGGGGGGGGGGGGGGGGGGGGGGGGGGGGGGCEGGGGGGGGGGGGGFGGDGCGCFGGGGGGGGFFGCCGFGFEGFDGF9A@8FCFGFGEFFFFGFDDDFEGFDE;6;C>F);CAFFFF<CFC874(6@54(,6?0<AD<FFF4<).6<A267013:AB6-76)6:
@M02352:288:000000000-CKWC8:1:1101:18356:10770 2:N:0:TAGCGCTC+ACTGCATA
CAATCTTGCGATCGTACTCCCCAGGTGGGACACTTATCACTTTCGCTTAGTCACTTAGCTAATGCCAAACAACTAGTGTCCATCGTTTACGGCGTGGACTACCAGGGTATCTAATCCTGTTCGCTCCCCACGCTTTCGTCCATGAGCGTCAGTACATACGTAGTAGACTGCCTTCGCAATCGGTATTCTGTGTAATATCTATGCATTTCACCGCTACAGTACACATTCTATCTACTTCCGTATAACTCAAGTCAACCAGTATCAAAGGCAGTTCTACAGTT
+
GFDCGGGGGGG@FDEFGDFGGGGFFGGGGGFFGGGGG@@FGGGGCGG7FGEGGG9C@FGFGE9FCFGGGGGGFFGFFFFGADFFGGDGFGGGD>FFGGG??<FFGGC=AFCGGGCDGFDFGGGGGFF7>FGFGFC@EEDEGGGFCFGGGEGGFFFGFFFCFD7CFEFFGGFG,@DF>D*?AG*@DDECGDEFFA96AFCGF7BFEA6:CFF**8>BG4)9@AEF4CCC);A7F=;???<()(/3?>))/5)1.6?B;;).<4<BAF2204,,).16=<26.
@M02352:288:000000000-CKWC8:1:1101:18353:10788 2:N:0:TAGCGCTC+ACTGCATA
CAATCTTGCGATCGTACTCCCCAGGTGGGACACTTATCACTTTCGCTTAGTCACTTAGCTAATGCCAAACAACTAGTGTCCATCGTTTACGGCGTGGACTACCAGGGTATCTAATCCTGTTCGCTCCCCACGCTTTCGTCCATGAGCGTCAGTACATACGTAGTAGACTGCCTTCGCAATCGGTATTCTGTGTAATATCTATGCATTTCACCGCTACACTACACATTCTATCTACTTCCGTATAACTCAAGTCAACCAGTATCAAAGGCAGTTCTACAGTT
+
GFFFGGGGGGGGGGGGGGGGGGGGGGFGGGGGGGGGGGGGGGGGGGGGGGGGGGGGGGGGGGGGGGGGGGGGGGGGGFGGGGGGGGGGGGGGGGGGGGGGGGGGGGGGGGGGGGGGGGGGGGGGGGGGGGGGGGGGGGGGGGGGGGGGGGGGGGGGGGGGGGGGGFGGGGGGFFGGGGGFFGCGGGGFFGGFGEAECFFGFGFGFFFGGGFFGFFFGFFFFFFFGGFGFFFFFFFFFFFFFFF35>FFFFFFFF?FDDFFBFFFFAF<FFFFFBFAFA?FF
@M02352:288:000000000-CKWC8:1:1101:5672:10819 2:N:0:TAGCGCTC+ACTGCATA
TAATCTTGCGACCGTACTCCCCAGGCGGAATGCTTAATCCGTTAGGTGTGTCACCGAACAGTATACTGCCCGACGACTGGCATTCATCGTTTACGGTGTGGACTACCAGGGTATCTAATCCTGTTTGCTCCCCACACTTTCGTACCTCAGCGTCAGTATCGAGCCAGTGAGCCGCCTTCGCCACTGGTGTTCCTCCAAATATCTACGAATTTCACCTCTACACTCGGAATTCCACTCACCTCTCTCGAACTCAAGACTAACAGTATCAAAGGCAGTTCAAG
+
CFGGGGGGGGEGGGGGGGGGGGGGGGGGGGGGGGGGGGGGGGGGGGGGGGGGGGGGGGGGGGGGGGGGGGGGGGGGGGGGGGGGGFGGGGGGGGGGGGGGGGGGGGGGGGGGGGGGGGGGGGGGGGFGGGGGGGGGGGGGGGGGGGGGGGGGGGGGGGGG:FFGGGGFDFFGGGGGGGGFB<:EC?EF6AE>F?FFFFFGFFFGFAADDGFGGA?FCFEE<F8+2>:D:F@FF44)42?:)24<7<<0(,.6<4)*()0872842-:):>BF?:7?FB).-
@M02352:288:000000000-CKWC8:1:1101:23964:10848 2:N:0:TAGCGCTC+ACTGCATA
TAATCTTGCGACCGTACTCCCCAGGCGGAATGCTTAATCCGTTAGGTGTGTCACCAACAAGCATGCTTGCTGACGACTGGCATTCATCGTTTACGGTGTGGACTACCAGGGTATCTAATCCTGTTTGCTCCCCACGCTTTCGCATCTGAGTGTCAGTGCCTGTCCAGGGGGCCGCCTTCGCCACTGGTATTCCTTCAGATCTCTACGCATTTCACCGCTACACCTGAAATTCTACCCCCCTCTACAGCACTCTAGTTCACCAGTTTCAAATGCAGTTCCG
+
GGFGGGGGGGGGGGGGGDGGGGGGGFGGGGGFGGGBFGGGGGGGGGGGGGGGGGGG@FFEGGGGGGGGFGGGGGGGGGGGGGGGGGGGGGGGGGGGGGGGGDGGGGGGGGGGGGGGGGGGGGGGGGGGGGGGGGGDDGGGGGDGEGGGGGGGGGGGGFFGGGGGGDEFGGDGGGGGGGG>EDEEGFFGCFGGGFFFFFFFFGFGFFFGCGFGGFFFCDFBBF?FGG?63BFFF4AD<?>FBFFFFB2?:BFFBBDFAFFFB?6AFFF<A2:<A9@AFFF<
@M02352:288:000000000-CKWC8:1:1101:2345:10867 2:N:0:TAGCGCTC+ACTGCATA
CAATCTTGCGATCGTACTCCCCAGGTGGGACACTTATCACTTTCGCTTAGTCACTGAGCTAATGCCCAACAACTAGTGTCCATCGTTTACGGTGTGGACTACCAGGGTATCTAATCCTGTTTGCTCCCCACACTTTCGTACCTCAGCGTCAGTATCGAGCCAGTGAGCCGCCTTCGCCACTGGTGTTCCTCCAAATATCTACGAATTTCACCTCTACACTTGGAATTCCACTCACATCTCTCGAACTCAAGACCAGGAGTTTAGGAGGCAGTTCCGAGGTT
+
GFGFGGGGDGGFFGGGGGGGGGGCFFGCFGGGGGGGGGGGGGGGCFFFGFGFGGFGGGGGGGGGGGGGGGGGGGGGGGGGGCFCGGGCFEFFFGCEFFGGGGGFEDGGFGGGGGFDGGGDGGGGGFGGGFGGGGFGEEFFFG4DFGGGEGGGGGGFGG:C7FGGF>FCDFGGCCG6?>CEAFFFCFEGGGGGD@AEEFBCBD>GFFFGGGFGGF=FFFDEFFFA>>3D4A46A;@))6.>?@@E@?;CE@3@388F;D>2<<AFBF00(-874988>9>F2
@M02352:288:000000000-CKWC8:1:1101:16198:10897 2:N:0:TAGCGCTC+ACTGCATA
CAGTCTTGCGACCGTACTCCCCAGGTGGGATACTTATCACTTTCGCTTAGTCACTGAGAATTAACCCAACAACTAGTATCCATCGTTTACGGCGTGGACTACCAGGGTATCTAATCCTGTTCGCTCCCCACGCTTTCGTCCATGAGCGTCAGTATATACGTAGTAGACTGCCTTCGCAATCGGTATTCTAAGTAATATCTATGCATTTCACCGCTACACTACTTATTCTATCTACTTCCGTATAACTCAAGTCAACCAGTATCAAAGGCAGTTCCATAGTT
+
GGGGGGGGGGGGGGGGGGGGGGGGGGGGGGGGGGGGGGGGGGGGGGGGGGGGGGGGGGGGGGGGGGGGGGGGGGGGGGGGGGGGGGGGGGGGGGGGGGGGGGGGGGGGGGGGGGGGGGDGFGGGGGGGGGGGGGGGGGGGGGGGGGGGGGGGGGGGGGGGGGGGGGGGGGGGGGGGGGGFFGEGGGGGFGGGGFFFFFFGFGFGFFFFGGFGGFBFGFFFFFEFGGFGEFFFFFFFCEEFF;D@EFFFFFFFFFFF?BFDB<BFDBBFFF?0<<F<FAFF<
@M02352:288:000000000-CKWC8:1:1101:12738:10897 2:N:0:TAGCGCTC+ACTGCATA
CAATCTTGCGATCGTACTCCCCAGGTGGGACACTTATCACTTTCGCTTAGTCACTGAGCATAAGCCCAACAACTAGTGTCCATCGTTTACGGCGTGGACTACCAGGGTATCTAATCTTGTTCGCTCCCCACGCTTTCGTCCATGAGCGTCAGTATATACGTAGTAGACTGCCTTCGCAATCGGTATTCTAAGTAATATCTATGCATTTCACCGCTACACTACATATTCTAACCACTTCACAATGATTCAAGACCGCCAGTATCAAAGGCAGTGCTACGGTT
+
G<FFFFGGCFFGFEFGFGGGGDF@FGFFGFFGGGGGGGGGGGFFGGGGDFFFFGGGGGGGGGGD9BDGGGGFGFGFGGGGGGEGDGGGGGGDGGCFGCGGFGGGCGG<FFFFGGFG9@?EEFCGFFGGE8E7:+=DBGGGGDE8E38CEC>CG:F,@,@:BBFEGFAFGGFGFFGGCDD*09EGGG7D2:A:C?9EFFF9@FFFC8+=CC8FDF()=F53(/3;:@?:5:AFF*(6>)7;C4A<6<6<<CCF;@@E>>F?944:AA<<((((.615=1044
@M02352:288:000000000-CKWC8:1:1101:23714:10918 2:N:0:TAGCGCTC+ACTGCATA
CAGTCTTGCGACCGTACTCCCCAGGTGGGATACTTATCACTTTCGCTTAGTCACTGAGAATTAACCCAACAACTAGTATCCATCGTTTACGGCGTGGACTACCAGGGTATCTAATCCTGTTCGCTCCCCACGCTTTCGTCCATGAGCGTCAGTATATACGTCGTTGACTGCCTTCGCAATCGGTATTCTAAGTAATATCTATGCATTTCACCGCTACACTACTTATTCTATCTACTTCCGTATAACTCAAGTCAACCAGTACCAAAGGCAGTTCCATTGTT
+
GGFFCFGGGGCGGGGGGGGGGGGGGGGGDFGFGGGFDFCFGGGEGGGF7FCFGG,CFGFACAEFGAFEFG7,EFEEE,?5FFFGEFBD?FG,++44>@F<<B@F8F:4,:BEGCF9EEA9CFC7?,443>++@++3>=@8>+,@9BFDEGGGGAFE<9,,;,45*,5@;,DBE,*;D9*:FF*1;C:9@FDC@489?8++87BD?A6@D@+0/)(:C*67@F)+::3C3@:1:AC3CEA;)((55<44>>B)6<4*3::4>4<A:?876(34A<89*))-6
@M02352:288:000000000-CKWC8:1:1101:7081:10926 2:N:0:TAGCGCTC+ACTGCATA
TAATCTTGCGACCGTACTCCCCAGGCGGTCTACTTAACGCGTTAGCTCCGAAAGCCACGGCTCAAGGCCACAACCTCCAAGTAGACATCGTTTACGGCGTGGACTACCAGGGTATCTAATCCTGTTTGCTCCCCACGCTTTCGTGCCTCAGTGTCAGTATTTGTCCAGGTAGCCGCCTTCGCCACTGATGTTCCTTCCAATCTCTACGCATTTCACCGCTACACTGGAAATTCCACTACCCTCTACAATACTGTAGTTTGCCAGCTCAAAATGACGTTCC
+
BCGGGGGFGGDGGGGGGFGGGGGC<FCE@:CFGGGGGGGGGGGGGGCGGG7CFGGEFGGEGFFGGGGG8FGGGGGFGFGGG?FFFFFEFBFC=FFGDED:CFGGGGGGFFG:FF@FGGDEGGCGGGGGGFGFGGGGGG>GCCEEFGGDFFGCCGFEFFDGG<FGGGGGFGFFFGGGD5C68<=53CCF;FFGGE+7AFFFFGFDC76<DG5DGFFFGF96>@FFGF?C:=F*9799<72:1441<BF?FB:)).6=)./-<890(.4<?2.)))*4.(..
@M02352:288:000000000-CKWC8:1:1101:13286:10953 2:N:0:TAGCGCTC+ACTGCATA
CAGCCTTGCGACCATACTCCCCAGGCGGGGCACTTATTACTTTTGCTTCACCTGGAACCACACAGGGAGGCCCCAAGCTAGTGCCCATCGTTTACGGCTAGGACTACCGGGGTATCTAATCCCGTTCGCTACCCTAGCTTTCGTACCTCAGCGTCAGTTGTGGACCAGAGCACCGCCTTCGCCACCGGTATTCCTCATGATATCTACGCATTTCACCGCTCCACCATGAGTTCTGTTCTCCCCTACCACACTCTAGCTTGACAGTTTGCTAGGCAGTTCCA
+
GFGFGGGGGGGGGGGGGGGGGGGGGGGGGGGGGGGGGGGGGGGGGGGGG9EGGC=FGFGGGGGGGGGF7FGGGGGGCDGFGCEG<FCFDEGGGGG7FEGEGGGGFCC<F7FGGGGGGFFGFEGGGGGGGGCFGGGGGGGGGGGGDGGGGG8CCEGGGGGGGEGCFFGGFG6C>CDGDGDFFGC*CCG=E*ACCB?<AFB7@GFFF4BGGCDGGBAFFEFBFEFFF*8FBFFFFFA>ABFF<:B?1??FBFFBFF9896@?22<?BFF4>ABFF:76?:AB)
@M02352:288:000000000-CKWC8:1:1101:28725:10956 2:N:0:TAGCGCTC+ACTGTATA
CAATCTTGCGATCGTACTCCCCAGGTGGGACACTTATTACTTTCGCTTAGTCACTTAGCTAATGCCAAACAACTAGTGTCCATCGTTTACGGTGTGGACTACCAGGGTATCTAATCCTGTTCGTTATCCACGCTTTTGTCCATGAGCGTCAGTACATACGTCGTAGACTCCCTTCGCAATCGGTATTCTGTGTATTATCTATGCATTTCACCGCTACACTACACCTTCTATCTACTTCCATATGACTCAAGTCAACACGTATCAAAGGTAGTTCTATAGTT
+
GG@9,CFFF:+:CCFGGGGGGGGGGGGG+B,CEGGGE,,CFGGGGGGGCG@FAFGGGG,:6EF9<<AEAFF,6<,C9FG9<,C5,B,A,,8,9B=:7A=DF,,:5,+4<FAF<5,,4>AFE,?6=+,,9CD:F:+A,,6,6,,7,@DDE@+@@:,3,;98D,+@,++=E,,6@,0+=;C?0++@*;,3@:D+5;?;*B3?>EFF<F6C+21;?9)9:AB*(/>)*23*7:=:8+886?@95C7?<6)9)(/17)<*)(0/,6,.../=))/)))+.*64)-
@M02352:288:000000000-CKWC8:1:1101:2389:10974 2:N:0:TAGCGCTC+ACTGCATA
CATTCTTGCGAACGTACTCCCCAGGTGGGTCACTTATCACTTTCGCTTAGCCACTCAAACCGAAGTTCGAACAGCTAGTGACCATCGTTTACGGCGTGGACTACCAGGGTATCTAATCCTGTTCGCTCCCCACGCTTTCGTCCATGAGCGTCAGTACATACGTAGTAGACTGCCTTCGCAATCGGTATTCTGTGTAATATCTATGCATTTCACCGCTACACTACACATTCTATCTACTTCCATATGACTCAAGTCAACCAGTATCAAAGGCAGTTCCATAG
+
GGGGGGGGGGGGGCGGGGGGGGGGGGGGGGGGGGGGGGGGGGGFGGGGGGGGGGFGGGGGGGGGGGGGGGGGGGGGGGGGGFGGGGGGGGGGGGGEFGGGGGGGGGGGGGGGGGGGGGGGGGGGGGGGEFEEGGGGGGGGGGGDGGGFGGGGGGGFGFFGGGGGGGGGGGGGGGGGGGCDDGGGGGGGGGGGGCF<CAFGFGFGFFFGGGFGFFD>EEF8@F@FGGFGFFFFFFFEFEECFCCCF25AFAFF?4)9ADFFFFFBFFA<A7603:6<F>BF)
@M02352:288:000000000-CKWC8:1:1101:24942:10986 2:N:0:TAGCGCTC+ACTGCATA
TAATCTTGCGACCGTACTCCCCAGGCGGAATGCTTAATCCGTTAGGTGTGTCACCGAACAGTATACTGCCCGACGACTGGCATTCATCGTTTACGGTGTGGAGTACCAGGGTATCTAATCCTCTTTGCTCCCCCCGCTCTCGTCCATGAGCGTCAGTACATACGTAGTAGACTGCCCTCGCACTCGGTATTCTGTGTAATATCTATGCATTTCACCGCTACTCTCCACATTCTATCTACTTCCATATGACTCACGCCAACCACTATCAATGGCAGTTACAT
+
,A@EAFGGGD@@FFCFGGFFGGGC@@CEEEGGGGGGGG<ECDFEG,AFGGEFGGGGGDGCEFF9EE?9<A<:@+4++8:,,:5?F9@A,+:F79+8BFF@+5,::,5,,8B,3A9C;3,,,3,CFG,=CF,DG+@7@E+D>*5*6@<+43971;*15;,,6@ECF,6=,,;C,<82*;/8?<*19:5E5=FDC);5);+@8+;@.A6+;1@D+19;:>>0()5*9CA58)98=4)6<2)64<<<249)6::6)(.),,08(-((.5-)))).((.,9)6>)
@M02352:288:000000000-CKWC8:1:1101:2448:11008 2:N:0:TAGCGCTC+ACTGCATA
CAGTCTTGCGACCGTACTCCCCAGGTGGGATACTTATCACTTTCGCTTAGTCACTGAGAATTAACCCAACAACTAGTATCCATCGTTTACGGCGTGGACTACCAGGGTATCTAATCCTGTTCGCTCCCCACGCTTTCGTCCATGAGCGTCAGTATATACGTAGTAGACTGCCTTCGCAATCGGTATTCTAAGTAATATCTATGCATTTCACCGCTACACTACTTATTCTATCTACTTCCGTATAACTCAAGTCAACCAGTATCAAAGGCAGTTCCATAGTT
+
GGGFGGGGGGGGGGGGGGGGGGGGGGGGGGGGGGGGGFGGGGGGGGGGGGGGGGGGGGGGGGGGGGGGGGGGGGGGGGGGGGGGGGGGGGGGGGGGGGGGGFGGGGGGGGGGGGGGGGGGGGGGGGGFGGGGGGGGGGGGGGGGGGGGGGGGGGGGGGGGGGGGGGGGGGGGGGGGGGGFFGGGFGGGGGGGGFFEFFFGFGFGFFFGGGFGGDFFGFFFEFFFGGFGFFFFFACEFFF0@?(4?CEFFFFFFF<FFFFAF2-<<AF0<??FAFF9F4):>
@M02352:288:000000000-CKWC8:1:1101:2441:11028 2:N:0:TAGCGCTC+TCTGCATA
CAGTCTTGCGATCGTACTCCCCAGGTGGGATACTTATTGTTTTAACTTAGTCACTGAGAATTACAGCAACAACAAGTATCCATTGTTTAGGGCGTGGACTACCAGGGTATCTAATCCAGTTCGCTTCCCTCGCTTTCGTCTCTCAGCGTCAGTATATACGTAGTAGACTGCCCTCGCTATCGGTCTTCTATGCAATCACAATGCTATTCATTGCACCGCTACTTATTCTATCTACTTCCGTATAACTCAACTCAACCTGTACCATTGCTAGTTCCATTGTT
+
GG<;CFGGGGG-CFGGGGGGGGGGGGGGEGGGGGGGG966;CF,,CF@,CCFGG,EFG9,,,6,C,,,,C,,E,,,6,C,,,,569,A,,,,,+6@F,,C9,,,,644B,,B<EEF,,9E;F7=E+4,@,@@F7D+4+@@,,4,74@=+3@+@=3E,,,3E:D@D<F;,,,6,66+=++*3331*@,,@,,?+0+38******4*+4+=C+++=**=*--6?)1+BC75+=8+4*)993847())193@E(9;<;A(())9.).))1)).);)<4<F-)65
@M02352:288:000000000-CKWC8:1:1101:5734:11033 2:N:0:TAGCGCTC+ACTGCATA
CAATCTTGCGATCGTACTCCCCAGGTGGGACACTTATCACTTTCGCTTAGTCACTTAGCTAATGCCAAACAACTAGTGTCCATCGTTTACGGCGTGGACTACCAGGGTATCTAATCCTGTTCGCTCCCCACGCTTTCGTCCATGAGCGTCAGTATATACGTAGTAGACTGCCTTCGCAATCGGTATTCTAAGTAATCTCTATGCATTTCACCGCTACGCTACTTATTCTATCTACTTCCGTATAACTCAAGTCAACCAGTATCAAAGGCAGTTCCATAGTT
+
GFGGGGGGGGGGGGGGGGGGGGGGGGGFGGGGGGGGGGGGGGGGGGGGGGGGGGGGGGGGGGGGGGGGGGGGGGGGGGGGGGGGGGGGGGGEGDGGGGGGGGEGGGGGGGGGGGGGGGGGGGDGGGGGGGGGGGGGGGFGGGGGGGGGGGGGGGGGGGGGGGGGGGGGGGGGGGGGGGGFFFCEGGGGGGGGGC9ECFFF9CFGFFFFFGFGDF@BGBBFFF@FGGFGEFFFFFFFFEFD;0;@CEFFFFEECFFFFB>66<ADAFF(611?FF@9=A2>D
@M02352:288:000000000-CKWC8:1:1101:22579:11120 2:N:0:TAGCGCTC+ACTGCATA
CAGTCTTGCGACCGTACTCCCCAGGTGGGATACTTATCACTTTCGCTTAGTCACTGAGAATTAACCCAACAACTAGTATCCATCGTTTACGGCGTGGACTACCAGGGTATCTAATCCTGTTCGCTCCCCACGCTTTCGTCCATGAGCGTCAGTATATACGTAGTAGACTGCCTTCGCAATCGGTATTCTAAGTAATATCTATGCATTTCACCGCTACACTACTTATTCTATCTACTTCCGTATAACTCAAGTCAACCAGTATCAAAGGCAGTTCCATCGTT
+
FGGDFGGGGGGGGGGGGGGGFEGGGGFGGGGGGGGGGGGGGGGGGGGGCGGGGGGGGGGGGGGGGGGGGGGGGGGGGGGGGGGGGGGGGG>FGGGGGGGGGGFFGGGFGDGGGGGGGGGGGGGGGGGGGGGGGGGGGGGGGGGGGGFDGGGGGGGGGGGGGGFGGDGCGCDFGGGGGGGBFGGGGGGGGEGGGFFFFFFGFGFGFFFCGGFCCE>BGFFFFFFFGGCFE6AFFFFFE4@@FFFFFEFF@?2ABF<F:<5AABFFF2AB07?FFFF494184
@M02352:288:000000000-CKWC8:1:1101:16530:11164 2:N:0:TAGCGCTC+ACTGCATA
CAGTCTTGCGACCGTACTCCCCAGGTGGGATACTTATCACTTTCGCTTAGTCACTGAGAATTAACCCAACAACTAGTATCCATCGTTTACGGCGTGGACTACCAGGGTATCTAATCCTGTTCGCTCCCCACGCTTTCGTCCATGAGCGTCAGTATATACGTAGTAGACTGCCTTCGCAATCGGTATTCTAAGTAATATCTATGCATTTCACCGCTACACCAGGAATTCCACTAACCTCTCACTCACTCTAGTCTACCAGTTTCAAATGCAGTTCCCAGGTT
+
GGGGGGGGGGGGGGGGGGGGGGGGGGGGGGGGGGGGGGGGGGGFGGGGGGFGGGGGGGGGGGGGGGGGGGGGGDCGGGGGGGGGGGGGGGGEGGGGGGGGGGGGGGGGGGGGGGGFGGGGGGGGGFGGGGGGG:FFGGGGGDGGGGGGGGGGGGGGGGGGGGGGGGFGGGGGGGGGGGGFFGGGGGGGGGGGGF9CFFCFFG6>EFFGDGFGGF>FGFFD@F@FGGFGFFFFFFF@CDE@<4>A@FFBFFFFFFFFF?F<<DFFABB2A<AA<A=?=::??
@M02352:288:000000000-CKWC8:1:1101:12637:11220 2:N:0:TAGCGCTC+ACTGCATA
CAGTCTTGCGACCGTACTCCCCAGGTGGGACACTTATCACTTTCGCTTCGTCACTTAGCTAATGCCAAACAACTAGTGTCCATCGTTTACGGCGTGGACTACCAGGGTATCTAATCCTGTTCGCTCCCCACGCTTTCGTCCCTGAGCGTCAGTACATACGTAGTAGACTGCCTTCGCAATCGGTATTCTGTGTAATATCTATGCATTTCACCGCTACACTACACATTCTATCTACTTCCATATGACTCAAGTCAACCAGTATCAAAGGCAGTTCCATAGTT
+
GGGGGGGGGGGCFCFGGGGGGGGGGEEGGGGGGGGGGCDFGGGGGGGG:FCGFGGGGGF9<FF,6AF<AE@FGF,C?<FGC<<??FGGBFGC:=+@F>FGFGGFCDBAFDGGGGGGFDFFEF+>E,=DE8B=F:>D==DGD+@?DFGDEGGGGGG7DCFFC<CE;@=FD:FC,EC4CCD9AF*=*4=9FGGCC4+8*B8:@FFFCFFGG9B7*:1=E==EFF384<CCC68;A777)7)93?35<A>A:(3<>)<FBB:AB4<>A9A(80-86<?<66).6
@M02352:288:000000000-CKWC8:1:1101:19923:11233 2:N:0:TAGCGCTC+ACTGCATA
CATTCTTGCGAACGTACTCCCCAGGTGGGTCACTTATCACTTTCGCTTAGCCACTCAAACCGAAGTTCGAACAGCTAGTGACCATCGTTTACGGCGTGGACTACCAGGGTATCTAATCCTGTTCGCTCCCCACGCCTTCGTCCATCAGTGTCAGTATATTATTAGTGATCTGCCTTCGCAATTGGTATTCTATGTAATATCTATGCATTTCACCGCTACACTACATATTCTAACCACTTCATAATAACCCAAGACAACCAGTATCAAAGGCAATTTTACCG
+
GGGGGGGGGGEGGGGGGGGGGGGGGGGGGGGGGGGGGFGGGGGGGGGGGGGGGGGGGGGGGGGGGGGGGGGGGGGGGGGGGGGGGGGGGGGGGGGGGGGGGGGGGGGGGGGGGGGGGGGGGGGGGGGGGGGGGGGGGGGGGGGGGGGGGGGGGGGGGCGGGGGGGGGGGFGGGGGGGGGFEGGGGGGGGGGGGFFFFFFGFGFGFFFGGGFGGFDEEBFEFFFFGGCGFFFFFF;@FFE8EFFEFFFFFD;@138F@F>?FAB9ABFFFF?FB?FFFFFD(
@M02352:288:000000000-CKWC8:1:1101:12097:11237 2:N:0:TAGCGCTC+ACTGCATA
CAATCTTGCGATCGTACTCCCCAGGTGGGACACTTATCACTTTCGCTTAGTCACTGAGCTAATGCCCAACAACTAGTGTCCATCGTTTACGGCGTGGACTACCAGGGTATCTAATCCTGTTCGCTCCCCACGCTTTCGTCCATGAGCGTCAGTATATACGTAGTAGACTGCCTTCGCAATCGGTATTCTAAGTAATCTCTATGCATTTCACCGCTACACTACTTATTCTATCTACTTCCGTATAACTCAAGTCAACCAGTATCAAAGGCAGTTCCATAGTT
+
GGGGGGGGGGGGGGGGGGGGGGGGGGFGGGGGGGGGGGGGGGGGGGGG>FGGGGGGGGGGGGGGGGGGGGGGGGGGGGGGGGGGGGGGGGGGGEGGGGGGGGGGGGGGGGGGGFGGGGGGGGGD7FFGEGGEGGEFGGGGGDGGGGGGGECGGGGGGGGGGGGGGFGFGCGGGGGFDGGBFGGGGGGGG7DGGFFFFFFGFGFG?@=FDFFGGEFFGFFFFFFFGGFFE=AFFCEEE3A;@;@8EF<>EE@ECF38@FFA99A9A<AF<182<<=9B4:<A
@M02352:288:000000000-CKWC8:1:1101:10446:11282 2:N:0:TAGCGCTC+ACTGCATA
CAATCTTGCGATCGTACTCCCCAGGTGGGACACTTATCACTTTCGCTTAGTCACTTAGCTAATGCCAAACAACTAGTGTCCATCGTTTACGGCGTGGACTACCAGGGTATCTAATCCTGTTCGCTCCCCACGCTTTCGTCCATGAGCGTCAGTACATACGTAGTAGACTGCCTTCGCAATCGGTATTCTGTGTACTCTCTATGCATTTCACCGCTACACTACCCATTCTATCTACTTCCATATGACCCAATTCAAACAGTATCAATGGCAGTTCCATCG
+
CFFGGGGGGGGDDFGGGGGGGGG:ECFGDGGGGGGGGCEFEGGE:FGG7FGGGGAFGAFGE<FCFGGGFF,@F@F9EGGGCFFGFFGFF<F@EFCFEFDAFEF8CFCBEFGCEFDDFFGAEFEGCDCFC8E+@=C>EGG>CEF9,@EC=B8CF:EGGADFGDG+D@AFEFGFGFGGCC*:AC@E4CFG,:ECF?+6*=9C+5=8E88CGGAFDF=EG43;(9(27<47)+;CFACE43AFC)963C((4:(/1))+/0A<))6)6))((,,36>F4=)1
@M02352:288:000000000-CKWC8:1:1101:24269:11298 2:N:0:TAGCGCTC+ACTGCATA
CATTCTTGCGAACGTACTCCCCAGGTGGGTCACTTATCACTTTCGCTTAGCCACTCAAACCGAAGTTCGAACAGCTAGTGACCATCGTTTACGGCGTGGACTACCAGGGTATCTAATCCTGTTCGCTCCCCACGCTTTCGTCCATCAGTGTCAGTATATTATTAGTGATCTGCCTTCGCAATTGGTATTCTATGTAATATCTATGCATTTCACCGCTACACTACACATTCTATCTACTTCCGTATAACTCAAGTCAACCAGTATCCAAGGCAGTTCCATAG
+
GFGGGGGGGGGGGGGGGGGGGGGEGGDFGGGGGGGGGGGGGGGGGGGGGGGGGGGGGGGGGGGCEGGGGGDGEGGGGGGGGGGGGGGGGGGGEGGFGGGGGGGGGGFGGGDGGGGGGGGFDGGGGG@FGGGGG7=CEGGGGEGEGGGGGGGGGGGGGGGDGGGGGGGGGGGGGGGGGGGD4CEGCCFGGGGGFAE49AAFFG6@EFFGFGFFCA=BGFBFFF;AFGEG?@AAFFEFFFFC<DFDDFFF<AFEEC9B4AFFFFF)5)6)<?F102=9F44-)
@M02352:288:000000000-CKWC8:1:1101:27401:11316 2:N:0:TAGCGCTC+ACTGCATA
TAATCTTGCGACCGTACTCCCCAGGCGGAATGCTTAATCCGTTAGGTGTGTCACCGAACAGTATACTGCCCGACGAATGGCATTCATCGTTTACGGGGTGGACTACCAGGGTATCTAATCCTGTTTGCTCCCCACACTTTCGTACCTCAGCGTCAGTATCGAGCCACTGAGCCGCCTTCGCCCCTCGTGTTCCTCCAAATATCTACGAATTTCACCCCTACACCTGGAATTCCACTCACCTCTCTCTAACTCTAAACTGATAGTTTTGTAGGCAGTTCAAG
+
,CFAEGGGGG::CFGGGGGGGGGGGGGGG:FDGGGGGGEEGGGGGAFGFGGGGGG:FGGG8?C,ECEE<CC::=>:+94,94:BF,C,4:4D+,4=+@+C++BFDAD<=CC3,D,EC3,@@D<FDG<=9EFGGFGGG8<ECE@@E8,=78:E*@>>EACC8<*>C@,,2FG6:/:5*90):8*=**1/:E*27)8=@49CFGCFF68C*10:C=A?C>0:07:5>7(04=F8/7<<??:8)4,822)).46446.8346))4)5):A:,))42)8(9:)))
@M02352:288:000000000-CKWC8:1:1101:5333:11339 2:N:0:TAGCGCTC+ACTGCATA
TAATCTTGCGACCGTACTCCCCAGGCGGAATGCTTAATCCGTTAGGTGTGTCACCGAATAGTATACTACCCGACGACTGGCATTCATCGTTTACGGCGTGGACTACCAGGGTATCTAATCCTGTTCGCTCCCCACGCTTTCGTCCATCAGCGTCAATATAGAGTTAGTGATCTGCCTTCGCAATCGGTATTCTGTGTAATATCTATGCATTTCACCCCTACACTACACATTCTAACCACTGCACTCTAATTCAAGACTAACAGTTTCAATGGCAATTCTA
+
GGGGGGGGGGGGGGGGGGGGGGGGGGGGGGGGGGGGCFGGGGGGGFG<FGGGGGGGGGGGGGGGGGGFGGGGGGGGGGGGGFFGGGGGGGGGGGGGGGGGGGGGGGGGGGGGEGGGGGGFGGGEGGGGEGGGGFGCCGGGGGGGGGGGGGGDGGGEGDFFGEFGGGFFGFGFC,CFGGGFFD8CFGDC5CGGGFF?CA7FCCF@?FF7FGFDGFFF*:=<@A@FCF0C7?FFFFBBB>:BFFF:9>DA2<D>DFA=76F>:5ABFFA4<>A?04?:=-).
@M02352:288:000000000-CKWC8:1:1101:11592:11344 2:N:0:TAGCGCTC+ACTGCATA
CAGTCTTGCGACCGTACTCCCCAGGTGGGATACTTATCACTTTCGCTTCGTCACTGAGTCGAAACCCAACAACTAGTATCCATCGTTTACGGCGTGGACTACCAGGGTATCTAATCCTGTTCGCTCCCCACGCTTTCGTCCATGAGCGTCAGTATATACGTAGTAGACTGCCTTCGCAATCGGTATTCTAAGTAATCTCTATGCATTTCACCGCTACACTACTTATTCTATCTACTTCCGTATAACTCAAGTCAACCAGTATCAAAGGCAGTTCCATAGTT
+
GGGGGGGGGGGGGGFGGGGGGGGGGGGGGGG8FGGGGGGGGGGGFGGG,@FGGGGGGGGGGGGGGGGGGGGGGGFGGGGGGGGGGGGGGGGGGGGGEEGGGGGGGGGGGGGGGGGGGGGGGGGGGGGGGGGCGGGGGGGGGEGGGGGGGGGGGGGCGCGGGF@EFDFEGFGGGGGGGG9AFFGGGGGGGGFGGF8CEFFGFGFGFFFGGFACDDFDGF@FFFEFFG?DEFFFFFFEEFFDF?F?A464<(4ABF>F?<FFFAF>9<47?B:B<A4499>A<
@M02352:288:000000000-CKWC8:1:1101:24975:11349 2:N:0:TAGCGCTC+ACTGCATA
TAATCTTGCGACCGTACTCCCCAGGCGGTCTACTTAACGCGTTAGCTCCGAAAGCCACGGCTCAAGGCCACAACCTCCAAGTAGACATCGTTTACGGCGTGGACTACCAGGGTATCTAATCCTGTTTGCTCCCCACGCTTTCGCATCTGAGTGTCAGTGTCTGTCCAGGGGGCCGCCTTCGCCACTGGTATTCCTTCAGATCTCTACGCATTTCACCGCTACACCTGAAATTCTACCCCCCTCTACAGCACTCTAGTTCACCAGTTTCAAATGCAGTTCC
+
GGGGGGGGGGGGGGGGGGGGGGGGGGGGFGGFGGGGGGGGGGGGGGGGGGGGGGFGGGGGGGGGGGFGGGGGGGGGGGGGGGGGGGGGGGGGGGGGGGGGGGGGGFFGGGEFGFGGGGGGGGGGGGGGGGGGGGGGGGEGEFGEGGGGGGGGGGGGGGFG9@EG;CFFGGGGDEGGGGGFFGGDGFGGGFE>FEFFAFFDFGFGA=@FG5BDG?<FFBBF6>7FF4:*5BFF4@<A<?F9632<22)8?:<DFFFFAFFB<BB<9A<<):<A)44AFFF<
@M02352:288:000000000-CKWC8:1:1101:28258:11380 2:N:0:TAGCGCTC+ACTGCATA
TAATCTTGCGACCGTACTCCCCAGGCGGAATGCTTAATCCGTTAGGTGTGACACCAACAAGCATGCTTGCTGACGTCTGGCATTCATCGTTTACGGTGTGGACTACCAGGGTATCTAATCCTGTTTGCTCCCCACACTTTCGCACCTCAGCGTCAGTATCGAGCCAGTGAGCCGCCTTCGCCACTGGTGTTCCTCCGAATATCTACGAATTTCACCCCTACACTTGGAATTCCACTCACCTCTCTCGAACTCAAGACCAGGAGTTTATGAGGCAGTTCCGG
+
CFGGGGGGGG7CCCFFFFGGGGGGGGGGGGGGGGGGGGGGGGGGGGFGGGCGGGGGGGGGGGGGGGGGGGGGGGGGGGGGGGFGGGGGGGGGGGGGGGGGGGGGGGDFGGGGGGGGGGGGGGGGGGGGGGGFGGGGGGGGGGGGGEGGGGGGGGGGGGGGDGGGGGGGGGFGGGGGDGGFD*57?E6AFGGGGFF:=B5C:DFGFFFD7CFGGFFF*8=@?FDFGFEG9FFFFFFFFFB?B????FFF:012834?::7:((-4464)6:A0:,02BBF?-
@M02352:288:000000000-CKWC8:1:1101:7658:11382 2:N:0:TAGCGCTC+ACTGCATA
TAATCTTGCGACCGTACTCCCCAGGCGGAGAGCTTAATGCGTTAGCTGCGTCACCTACATGCATGCATGCAGACAACTAGCTCTCATCGTTTACGGTGTGGACTACCAGGGTATCTAATCCTGTTTGCTACCCACACTTTCGTGCCTCAGCGTCAATATCTGTCCAGTAAGTCGCCTTCGCCTCTGGTGTTCCTCCTAATATCTACGAATTTCACCTCTACACTAGGAATTCCACTTACCTCTCCAGAATTCTAGACTGACAGTTTTAAAGGCAGTTCCA
+
AEGFGGGGGGGGGEEFGGGGGGGGG@FGGCCFGGGGDEGGGGGEGFGFGGFGGGGGGGGGGGCFFGGDEGGGGGGGGGFGGGGGGGGGGDGGFFGGGGGCGFGGGGGGGGGGGGEFFAEFGGFFGG8E;@FGG<C+@8EGFEGGGG9F8EFECECCF@;FAFGFFFGGCCCGGGGGGGGF5D*;FGFCFFGGGCC@DAFGFGFFEF>C<FFGCF>B9A3AE6;@DC;<6AFF6FE?)7@37@)68>(7;EEC9)-*)693:)48AFF>7)62((8,9<2)
@M02352:288:000000000-CKWC8:1:1101:4761:11396 2:N:0:TAGCGCTC+ACTGCATA
CATTCTTGCGAACGTACTCCCCAGGTGGGATACTTATCACTTTCGCTTAGTCACTGAGAATTAACCCAACAACTAGTATCCATCGTTTACGGCGTGGACTACCAGGGTATCTAATCCTGTTCGCTCCCCACGCTTTCGTCCATGAGCGTCAGTATATACGTAGTAGACTGCCTTCGCAATCGGTATTCTAAGTAATATCTATGCATTTCACCGCTACACTACTTATTCTATCTACTTCCGTATAACTCAAGTCAACCAGTATCCAAGGCAGTTCCATAGTT
+
GGFFFGGGGGGGGGGGGGGGGGGGGGGGGGGGGGGGGGGGGGGGGGGG7FGGGGGGGGGGGGGGGGGGGGGFGGGFGGGGGGGGGGGGGGGEGGGGGGGGGGGGGGGGGGGGGGGGGGGGGGGGGGGGGGGGGGGGGGGGGGGGGGGGGEGGGGGGGGGGGGGGGGAFGGGGGGGGGGGFFG5ECGGGGGGGGFFFFFF7CGFGEFFGGGFC8B>EE=@EEFEFGGFGFFFFFFFFFFF;@<D@?EEFF@FFFF<?B64<26A)64<(((-4<<@>FF0<A
@M02352:288:000000000-CKWC8:1:1101:22008:11433 2:N:0:TAGCGCTC+ACTGCATA
CAATCTTGCGATCGTACTCCCCAGGTGGGACACTTATCACTTTCGCTTAGTCACTTAGCTAATGCCAAACAACTAGTGTCCATCGTTTACGGCGTGGACTACCAGGGTATCTAATCCTGTTCGCTCCCCACGCTTTCGTCCATGAGCGTCAGTACATACGTAGTAGACTGCCTTCGCAATCGGTATTCTGTGTAATATCTATGCATTTCACCGCTACACTACACATTCTATCTACTTCCGTATCACTCAAGTCAACCAGTATCAAAGGCAGTTCCATAGTT
+
FGGFFGGGGGGEFEGGGGGGGGGGGGGGGGGGGGGGGDFGGGGEFGCF,FFGGGGGGGGGGGGGGGGGGGGGGGGGGGGGGGGGGFGGGFGEGGGGGGGGGGGGGGGGGGGGGGGGGGCGFFGGGGGGGFGGGGEFGGGGGCGG9@CGGEGEFGGFGG@FFGGGGGFGGCGF:FDCGG*5CGCGGFC;EGGGGE>E?FFGFGFCEFFGGGFDDFF;CFD:3AEFGGC>5FFFFFCCF?E0@FF(9EE3@E@E))9=@FFB29AD)6<?186<BAF4?B7<<
@M02352:288:000000000-CKWC8:1:1101:21990:11434 2:N:0:TAGCGCTC+ACTGCATA
CAATCTTGCGATCGTACTCCCCAGGTGGGACACTTATCACTTTCGCTTAGTCACTTAGCTAATGCCAAACAACTAGTGTCCATCGTTTACGGCGTGGACTACCAGGGTATCTAATCCTGTTCGCTCCCCACGCTTTCGTCCATGAGCGTCAGTACATACGTAGTAGACTGCCTTCGCAATCGGTATTCTGTGTAATATCTATGCATTTCACCGCTACACTACACATTCTATCTACTTCCGTATAACTCAAGTCAACCAGTATCCAAGGCAGTTCCATAGTT
+
GFDFFGGGGGGGGGGGGGGGGGGGGGGGGGGGGGGGGGGGGGGGGGGGECGGGGGGGGGGGGGGGGGGGGGGGGGGGGGGGGGGGGGGGGG:CDGGGGGGGGGGGGGGGGGGGFFDGF9FFGG@FGFGEGGGGFEGGGGGGCECFGGGGGGGGGFGEEGCFGGGGGDGGGGGGGGGGD7@FF8EGGFGGGG>DC>EEACGAF6>?FFGGDFC*:@FGFFE1)3A=FFGF=FAFFFEEE)8@2@;5>C7)=<EF5CFF?>A<9:-4))(8<8794=<F274<
@M02352:288:000000000-CKWC8:1:1101:28518:11481 2:N:0:TAGCGCTC+ACTGCATA
CAGTCTTGCGACCGTACTCCCCAGGTGGGATACTTATCACTTTCGCTTAGTCACTGAGAATTAACCCAACAACTAGTATCCATCGTTTACGGCGTGGACTACCAGGGTATCTAATCCTGTTCGCTCCCCACGCTTTCGTCCATGAGCGTCAGTATATACGTAGTAGACTGCCTTCGCAATCGGTATTCTAAGTAATATCTATGCATTTCACCGCTACACTACTTATTCTATCTACTTCCGTATCACTCAAGTCAACCAGTATCAAAGGCAGTTCCATAGTT
+
FFGGFGGGGGGGGGGGGGGGCEGEGDFGGGGGGGGGGGCFGGGFGGGGCGGGGGGGGGGFGGGFFFFE@FGGGGGGGGGGGGGGGGGGFFGG7:FFGGGGGFBFECC?FGGGGGECGGGEFGEGG,@>E@EGGGGGDEFDGDDG9FFGGGGGFGGGGFCBCGFCEGDFGGG6D;DGGDCDFGGGGGGFG@DBF?BC*:CGFGFGEF8+14B:5?@EGFFE;F9FCFFGFF66A16<?E;?F;D(7.4;:4=B92:F7?4<AD>9A9A7?:1:A)8<F)4:<
@M02352:288:000000000-CKWC8:1:1101:19309:11513 2:N:0:TAGCGCTC+ACTGCATA
CAGTCTTGCGACCGTACTCCCCAGGTGGGATACTTATCACTTTCGCTTAGTCACTGAGAATTAACCCAACAACTAGTATCCATCGTTTACGGCGTGGACTACCAGGGTATCTAATCCTGTTCGCTCCCCACGCTTTCGTCCATGAGCGTCAGTATATACGTAGTAGACTGCCTTCGCAATCGGTATTCTAAGTAATATCTATGCATTTCACCGCTACACTACTTATTCTATCTACTTCCGTATAACTCAAGTCAACCAGTATCAAAGGCAGTTCCATAGTT
+
GGGGGGGFGGGGGGGGGGGGGGGGGGGGGGGGGGGGGGGGGGGGGGGGEGFGGGGGGGGGGGGGGGGGGGFGGGGGGGGGGGGGGGGGGGGGGGGGGGGGGGGGGGGGGGGGGGGGGGGGGGEEGDGGGGGCEGGGGGGGGGGFFFFGGGGGGGFGGCFDFGGGGGGGGGGGGGGGGGDEFFGGGGGGGGGGGFF?7AFGFGFGFFFGGGFFDFFEGFFFFFFFGGFGFFFFF6>CFFF0=?DFFFFFFF2AAA>FF:46:<B:)650(38:647<FA:9>
@M02352:288:000000000-CKWC8:1:1101:9925:11541 2:N:0:TAGCGCTC+ACTGCATA
CAATGTTGCCATCGTACTCCCCAGGTGGCTCACTTAACGCTTTCGCTTGGCCGCTGACTGTCTATCGCCAACAGCGAGTGAGCATCGTTTACGGCGTGGACTACCAGGGTATCTAATCCTGTTCGCTACCCACGCTTTCGCACATTAGCGTCAGTTATGGTCCAGTAAGCTGCCTTCGCTATCGGTGTTCTTTATAATATCTATGCATTTCACCGCTACATTATAAATTCCGCTTACCCCTACCATACTCAAGAATAACAGTTTCAAAGGCAGTTCTACAG
+
GGGGGGGGGGGGGGGGGGGGGGGGGGGGGGGGGGGGGGGGGGGGGGGGGGGGGGGGGGGGGGGGGGGGGGGGGGGEGGGGGGGGGGGGGGGGGGGGCFG>CDGGG<EFGFGGGGGGGFGGGGGGGGGDEGGDGGGGGFCE+@EGGFGFFGGGGGGGGGG7FFFCFGGB9FFEGFFGGCCEFGG5<CEGGCGGG5BE48=CFFCC?FFF>GA++A<DD>BFFFFFGG?+6+;;>D1:7?7<FF(::>216?<>22:FBFFFFFFFF<BA):?F(294?4A4.
@M02352:288:000000000-CKWC8:1:1101:18205:11626 2:N:0:TAGCGCTC+ACTGCATA
CAGTCTTGCGACCGTACTCCCCAGGTGGGATACTTATCACTTTCGCTTAGTCACTGAGTCGAAACCCAACAACTAGTATCCATCGTTTACGGCGTGGACTACCAGGGTATCTAATCCTGTTCGCTCCCCACGCTTTCGTCCATGAGCGTCAGTATATACGTAGTAGACTGCCCTCGCAATCGGTATTCTAAGTAATCTCTATGCATTTCACCGCTACACTACTTATTCTATCTACTTCCGTATAACTCAAGTCAACCAGTATCAAAGGCAGTTCCATTGTT
+
GGGFEGGGGGDGGEGFGGGGGGGGGGGGGGGFGGGGGGFGGGGGGGGGGGAFGGGFGGGGGGGGGGGGGGFGGGGGGGGFGGFFGGGGFGGE@FEGGGGGDBEFCGG,?<EFFGCEGGEFFGD@F,@>C=E=F3>FGGCE+3@F9DFGGDGGCGGGFFFEGC,BCFGGGGCD,@?CGGCEFGGGFGGFCCFFGE+>C8C+BGCFFF+149A:CB;:EF@C869CGGFGEFF+:AEE?C=?E2:7>A))-5)55)6?B6.9A9>9A>9:????FAB27).<6
@M02352:288:000000000-CKWC8:1:1101:2558:11638 2:N:0:TAGCGCTC+ACTGCATA
TAATCTTGCGACCGTACTCCCCAGGCGGAATGCTTAATCCGTTAGGTGTGTCACCGAACAGTATACTGCCCGACGACTGGCATTCATCGTTTACGGTGTGGACTACCAGGGTATCTAATCCTGTTTGCTCCCCACACTTTCGTACCTCAGCGTCAGTATCGAGCCAGTGAGCCGCCTTCGCCACTGGTGTTCCTCCAAATATCTACGAATTTCACCTCTACACTTGGAATTCCACTCACCTCTCTCGAACTCTAGACTGATAGTTTTGGAGGCAGTTCCAG
+
GGGGGGGGGGGGEGGGGCGGFGGGGFFGGGGGGGGGGGGFGGGGGGGGGGGGGGGGGGGGGGGGGGGGGGGGGGGDGGGGGGGGGGGGGGGGGGGGFGFGGGFGGGGGGGGGDGGGGGGGGGGGGGGGGGFGGGGGGGGGGGGGGGGGGGFGGGGDFGGGGGGDGGGGGGGGFGGGDDGFB<CGGGFECGGGGFFFFFFGFGFGCAFG<EFGGFEFCFEFEFF?F75C>F?FF492:??FFF7?DFFF:B?AAF<FBFF?BF<A><A1>?:?01@2FA>46
@M02352:288:000000000-CKWC8:1:1101:12323:11639 2:N:0:TAGCGCTC+ACTGCATA
CAATCTTGCGATCGTACTCCCCAGGTGGGACACTTATCACTTTCGCTTAGTCACTTAGCTAATGCCAAACAACTAGTGTCCATCGTTTACGGCGTGGACTACCAGGGTATCTAATCCTGTTCGCTCCCCACGCTTTCGTCCATGAGCGTCAGTATATACGTAGTAGACTGCCTTCGCAATCGGTATTCTAAGTAATATCTATGCATTTCACCGCTACACTACTTATTCTATCTACTTCCGTATAACTCAAGTCAACCAGTATCAAAGGCAGTTCCATAGTT
+
GEGGGGGFFGGG@FGGGGGGGGGGGGFFGGGGGGGGGGGGGGGGGGGG,EFGGGGGGGGGGGGGGGGGGGGGGGGGGGGGGGGGGGGGGGGGGGGGGGGGGGGGGGGGGGFGFGFFFGGGGGGEGGGGGGGGGGGGGGGGGGGGGGGGGGGGGGFCFGGGGGGGGGGGGFGGGGGGGDDFFGGGGGGGGGFDFEAEFFFGAGFGEFFFGFFFGFFFGFFFFFFFGGCFEFACFFFFFFFFF65=CC3/@E<EFFFFFFFDB4<<ABAF<FF?ADFFFFF><
@M02352:288:000000000-CKWC8:1:1101:25420:11711 2:N:0:TAGCGCTC+ACTGCATA
TAGTCTTGCGACCGTACTTCCCAGGCGGAGTACTTAAAGCGTTAGCTGCGTCTCTGAGGGGGTCAATACCCCCAAAAACTAGTACTCATCGTTTACGGCGTGGACTACCAGGGTATCTAATCCTGTTTGCTCCCCACGCTTTCGCGCCTCAGCGTCAATACTTGTCCAGGTCGGCGCCTTCGCCACTGATGTTCCTTCACATCTCTACGGATTTTACCCCTACACGTGAAATTCCCCAACCCTCTCCAAGATTCTAGACTGATAGTTTCGGACGCAGTTC
+
FGGGFGGGGGGGGGGGGGGGGGGGGGGGGGGGGGGGGGGGGGGGGGGGGGGGEGGGGGGGGGGGGGGGGGGGGGGGGGGGGGGGGGGGGGGGGGGGGGGGGGGGGGGGGGGGGGGGGGGGGGGGGGGGGGGGGGGGGGGGGGGGGGGGDEGCEGGGGGG@GGGGGGGGFCGGGGGGGGGFFGGGGGGGCEDGGFFFFFFGFGFGFFFGGGFGGFFFGF?:<FFFGG:GBFFFFFFFFB<BBFFBBFBFFFF<BFFFBFFA?>ABFADDFF>(,3)453>D
@M02352:288:000000000-CKWC8:1:1101:2644:11711 2:N:0:TAGCGCTC+ACTGCATA
CAGTCTTGCGACCGTACTCCCCAGGTGGGATACTTATCACTTTCGCTTAGTCACTGAGCTAATGCCCAACAACTAGTATCCATCGTTTACGGCGTGGACTACCAGGGTATCTAATCCTGTTCGCTCCCCACGCTTTCGTCCATGAGCGTCAGTATATACGTAGTAGACTGCCTTCGCAATCGGTATTCTAAGTAATCTCTATGCATTTCACCGCTACACTACTTATTCTATCTACTTCCGTATAACTCAAGTCAACCAGTATCAAAGGCAGTTCCATAGTT
+
GFGFFGGGGGGGGGGGGGGGGGGEGGFGGGGGGGGGGGGGGGGGGGGGGFGGGGGGGGGGGGGGGGGGGGGGGGGGGGGGGGGGGGGGGGGGGGGGGGGGGGGGGGGGGGGGGGGGGFGGGGGGGGGGGGGGGEGFGCGGGGGGGGGGGEGGGGGGGGGEGFFEGGGGGGGGGGGGGD@>FFEEGGGGGGGFDEFFFFFFFGFGFFFGGGFGGA>>EF@FFFEFGGEGFFFFFFFFFFF1@DFFF994=@379A<FF?:4)6<AFFA:<::BB2@AFFBA9
@M02352:288:000000000-CKWC8:1:1101:9560:11712 2:N:0:TAGCGCTC+ACTGCATA
CAATCTTGCGATCGTACTCCCCAGGTGGGACACTTATCACTTTCGCTTAGTCACTTAGCTAATGCCAAACAACTAGTATCCATCGTTTACGGCGTGGACTACCAGGGTATCTAATCCTGTTCGCTCCCCACGCTTTCGTCCATGAGCGTCAGTATATACGTAGTAGACTGCCTTCGCAATCGGTATTCTAAGTAATCTCTATGCATTTCACCGCTACACTACTTATTCTATCTACTTCCGTATAACTCAAGTCAACCAGTATCAAAGGCAGTTACATAGTT
+
GGGGGGGGGGGGGFGGGGGGGGGGGGGGGGGGFGGGGGGGGGGGGGGGGGGGGGGGGGGGGGGGGGGGGGGGGGGGGGGGFGGFCGGGGGGGEGGGGGGGFGGGGGGGGGGGGGGGGGGFGGGGGFFGGGGGGGGGGGGGGGGGGGGGGGGDFFGGGFGFGGGGGGFFGGGGGGGDGGDAFGCCFGGGGGGDGC+;E@97BGA:5=BGGGFCDF>EGF:6;ACFFGFD<FF8:@CFFF7;FF@E<C9);E<E<CFFDFFF))4<A2<?B0(:4)757><AD
@M02352:288:000000000-CKWC8:1:1101:23226:11738 2:N:0:TAGCGCTC+ACTGCATA
TAATCTTGCGACCGTACTCCCCAGGCGGAATGCTTAATCCGTTAGGTGTGTCACCGAACAGTATACTGCCCGACGACTGGCATTCATCGTTTACGGTGTGGACTACCAGGGTATCTAATCCTGTTTGCTCCCCACACTTTCGTACCTCAGCGTCAGTATCGAGCCAGTGAGCCGCCTTCGCCACTGGTGTTCCTCCAAATATCTACGAATTTCACCTCTACACTTGGAATTCCACTCACCTCTCTCGAACTCTAGACTGATAGTTTTGGAGGCAGTTCCAG
+
FFGGGGGGGGGGGGFGGGGGGGGGGGGGGGGGGGGGGGGFGGGGGGGGGGGGGGGGGGGGGGGGGGGGGGGGGGGGGGGFGGGGGGGGGGGGFGGGGGGGGGGGGGGGGGGGGGGGGFGGGGGGGGGGGGGGGGGGGGGFGGGGGEGGGGGGGGGGGGGGGGFGGGGGGGGGGGGGGGFFDGGGGCGGGGGGG?FFFFFFFGFGFFFGDGFFGFFF?FE8CF@FGGBFFFFFFF<A?FF6<?2<DD()1:<A2.)/6AF:ABFA4AA0924?:BBFF<<A6
@M02352:288:000000000-CKWC8:1:1101:4221:11765 2:N:0:TAGCGCTC+ACTGCATA
TAATCTTGCGACCGTACTCCCCAGGCGGAATGCTTAATCCGTTAGGTGTGTCACCAACAAGCATGCTTGCTGACGACTGGCATTCATCGTTTACGGTGTGGACTACCAGGGTATCTAATCCTGTTTGCTCCCCACACTTTCGTACCTCAGCGTCAGTATCGAGCCAGTGAGCCGCCTTCGCCACTGGTGTTCCTCCAAATATCTACGAATTTCACCTCTACACTTGGAATTCCACTCACCTCTCTCGAACTCAAGACTAGCAGTATTAGAGGCAGTTCCAG
+
BAFGGFGGFGGGGGGGGGGGGGGGGGGGGEGGGGGGGGDFGFGGGGGGGGEGGGGGGGGCGGGDDGGGGGGGGGGGGGGGGGFGGGGGGGGGGGGGFFGEGFEFFEFFFGGFFGGGFFG,@EAFGGGGGGFGCEEFG?FGGGGGGGFGGFGGCCEGFF@FEGGGECBFCCFGFGGDC7DF4CCEGG6>E6?@@?FBDFBFFDCF)@AGG53;FFEFGA37.6=AFF8CEF;AAFE4=1:17?528??::::A<:??<)*5<B2<964><24:::>1@AAB<
@M02352:288:000000000-CKWC8:1:1101:28304:11784 2:N:0:TAGCGCTC+ACTGCATA
CAGTCTTGCGACCGTACTCCCCAGGTGGGATACTTATCACTTTCGCTTAGTCACTTAGCTAATGCCAAACAACTAGTATCCATCGTTTACGGCGTGGACTACCAGGGTATCTAATCCTGTTCGCTCCCCACGCTTTCGTCCATGAGCGTCAGTACATACGTAGTAGACTGCCTTCGCAATCGGTATTCTGTGTAATATCTATGCATTTCACCGCTACACTACACATTCTATCTACTTCCATATGACTCAAGTCAACCAGTATCAAAGGCAGTTCCATAGTT
+
GGGGFGGGGGGGGGGGGGGGGGGGGGGGGGGGGGGGGGGGGGGGGGGGGGGGGGGGGGGGGGGGGGGGGGGGGGGGGGGGGGGGGGGFGGCFGGGGGGGGGGGGGGGGGGGGGFG9FGFFGGGGGGGGGGGGGEEFFGGGGGGG9DFGGGGGGGGFGGGFGGGGGGGGGCGGGGGCDDDFFGGGGGGGGGGFGFFFFFFGFGFGFFFCCFCCGFFFGFFFFFEFGGC75AF=ACC??C<C?FF3)9?9E;3<3??F:?FBFFFFAAF?:B:?ABF9B<?FF
@M02352:288:000000000-CKWC8:1:1101:19809:11838 2:N:0:TAGCGCTC+ACTGCATA
CATTCTTGCGAACGTACTCCCCAGGTGGGTCACTTATCACTTTCGCTTAGCCACTCAAACCGAAGTTCGAACAGCTAGTGACCATCGTTTACGGCGTGGACTACCGGGGTATCTAATCCCGTTCGCTCCCCACGCTTTCGTCCATCAGTGTCAGTTGATTATTAGTGATCTGCCTTCGCAATTGGTATTCTATGTAATATCTATGCATTTCACCGCTACACTACATATTCTAACCACTTCATAATAACTCAAGACAACCAGTATCAAAGGCAATTTTACCG
+
GGGGGGGGGGGEFFGEFGGGGGGGGGGGGGGGGGGGGGGGGGGGGGGGGGGGGGFGGGGGGGGGGGGGGGGGGGGGGGGGFGGGGGGGGGGGGGGGEGGGGGGGGGGGEGGGGGGGGGGGGGFGGGEFGDEDGGGGGFGGGEEGGGGDFGGGGGGGGGGGFGGGGGGGGGGGGGGGGGGFFGGGGGFGGGGGGFFFFFFGFGFGFBFGGGFGGFFFGFFFFFFFFCCF3@FFFF0<3@FEEFFFFAF?<AABF2:F?FFFBFF2<BFFF7:<:FFBFF7<(
@M02352:288:000000000-CKWC8:1:1101:2514:11863 2:N:0:TAGCGCTC+ACTGCATA
TAATCTTGCGACCGTACTCCCCAGGCGGAATGCTTAATCCGTTAGGTGTGTCACCGAACAGTATACTGCCCGACGACTGGCATTCATCGTTTACGGTGTGGACTACCAGGGTATCTAATCCTGTTTGCTCCCCACACTTTCGTACCTCAGCGTCAGTATCGAGCCAGTGAGCCGCCTTCGCCACTGGTGTTCCTCCAAATATCTACGAATTTCACCTCTACACTTGGAATTCCACTCACCTCTCTCGAACTCTAGACTGATAGTTTTGGAGGCAGTTCCAG
+
GGGGGGGGGGGGGGECFGGGGGGGGGGGGGGGGGGGGGGGGGDGGGGGGEGGGGGGGGGGGGGGGGCFFGGGGGGGGGGGGGGGGGEECF?FFFDFFFFGGEFGGGCGGDGGGGGGFDFGFGFFGGGGGFGGGGGGGGGGGGGGGGGGGGCEGGGDGGGGGGFCGFGGGFFGG:DDGDGFBDEGC,=EGECGG<FFFA+;=FACEFF3FEFGGFEFCF@EEC;FDCB:AFFF==AFFB?FBFF?>?37?F06>>4@9A?2<:<DBFFFB:????BFFFAA<
@M02352:288:000000000-CKWC8:1:1101:6432:11886 2:N:0:TAGCGCTC+ACTGTATA
TAATCTTGCGACCGTACTCCCCAGGCGGAATGCTTAATCCGTTAGGTGTGTCACCGAACAGTATACTGCCCGACGACTGGCATTCATCGTTTACGGTGTGGACTACCAGGGTATCTAATCCTGTTCGCTCCCCACGCTTTCGTCCATGAGCGTCAGTATATACGTAGTAGACTGCCTTCGCAATCGGTATTCTAAGTAATATCTATGCATTTCACCGCTACACTACTAATTCTATCTACTTCCGTATAACTCAAGCCAACCAGTATCAAAGGCAGTTCCAT
+
,<FGGGGGGGCGFGGFGGGGGGGGGGGGGGGGGGGGGGEFGGGGGCGAFF@9FGFGGGGGGFGADCFGCGGGGGGEGFEGCCEFGGGGGGGGGFGG?DFGGGGGGG?EFGGGGGFGGGGGGGGGGAFGGGGGGGGGGDGGGGGDGGCFGGGEGGGGGFGGGGGGFFGGGFC?;CDGGGGFFDGGGGGGFGGGGFA6<6:@AGFGCACCFD6++3?*:>@@6FF6676*)8@B?FAB4>BF2)2871(,6<4>2:2*4(>1(4:<><AA29A?B:>:FA<2)
@M02352:288:000000000-CKWC8:1:1101:9792:11909 2:N:0:TAGCGCTC+ACTGCATA
CATTCTTGCGAACGTACTCCCCAGGTGGGTCACTTATCACTTTCGCTTAGCCACTCAAACCGAAGTTCGAACAGCTAGTGACCATCGTTTACGGCGTGGACTACCGGGGTATCTAATCCCGTTCGCTCCCCACGCTTTCGTCCATCAGTGTCAGTTGATTATTAGTGATCTGCCTTCGCAATTGGTATTCTATGTAATATCTATGCATTTCACCGCTACACTACATATTCTAACCACTTCATAATAACTCAAGCCAACCAGTATCAAAGGCAATTTTACCG
+
GGGGGGGGGGGGGGFGGGGGGGGGGGGGGGGGGGGGGGGGGGGGGGGGGGGGGGGGGGGGGGGGGGGGGGGGGGGGGGGGGGGGGGGGGGGGGGGGGGGEGGGGGGGGGGGGGGGGGGGGDGGGGGGGGGGGGGGGGGGEDGGGEFGCG9EFGFGGGFGFFFGGEGAFDCGCFFGGGF4B>DGGGC<FG@GGGEFF488CFGAFEF>FGGFGGF;>EABFFFFFCD?GE6FFFF?F;@>EFFFAFF4?F9AF?)2:?FBBB>:<BBD><?:??BFFFAB>(
@M02352:288:000000000-CKWC8:1:1101:8804:11916 2:N:0:TAGCGCTC+ACTGCATA
CAGTCTTGCGACCGTACTCCCCAGGTGGGATACTTATCACTTTCGCTTAGTCACTGAGAATTAACCCAACAACTAGTATCCATCGTTTACGGCGTGGACTACCAGGGTATCTAATCCTGTTCGCTCCCCACGCTTTCGTCCATGAGCGTCAGTATATACGTAGTAGACTGCCTTCGCAATCGGTATTCTAAGTAATATCTATGCATTTCACCGCTACACTACTTATTCTATCTACTTCCGTATAACTCAAGTCAACCAGTATCAAAGGCAGTTCCATAGTT
+
GGGGGGGGGGGGGGGGGGGGGGGGGGGGGGGGGGGGGGGGGGGGGGGGGGGGGGGGGGGGGGGGGGGGGGGGGGGGGGGGGGGGGGGGGGGGGGGDGGGGGGGGGGGGGGGGGGGGGGGGGGGGGGGGGGGGGGGGGGGGGGGGGGGGGGGGGGGGGGGFGGGGGGGGGGGGGGGFGGGEFFEGGGGGGGCCGFFCCFFGFGFGFFFGGGFFGFFFGFD<@FFFGGFGFFFFFFFFFFE(6=@FFEFFFF@?<<AFFB4<4<BFFAFFFF0?AA=2@B7AD
@M02352:288:000000000-CKWC8:1:1101:28332:11918 2:N:0:TAGCGCTC+ACTGCATA
TAATCTTGCGACCGTACTCCCCAGGCGGAATGCTTAATCCGTTAGGTGTGTCACCGAACAGTATACTGCCCGACGACTGGCATTCATCGTTTACGGTGTGGACTACCAGGGTATCTAATCCTGTTTGCTCCCCACACTTTCGTACCTCAGCGTCAGTATCGAGCCAGTGAGCCGCCTTCGCCACTGGTGTTCCTCCAAATATCTACGAATTTCACCTCTACACTTGGAATTCCACTCACCTCTCTCGAACTCTAGACTGTTAGTTTAGGAGGCAGTTCCAG
+
FFFGFGGGGGGGEGGGGGGGGGGGGC@CGGGGGGGGGGGCGGGGGGGGGDFGGGGGGGGGGGGGGGGGGGGGEFGGGGCEGGFGCFGGGGGGGGGGGGGGGGGGGGGGGGGGDGGGGGGGGGGGGGGGGGGGEFGEGGGGGGGGGGGGGGGGGGGGGGGGGGGGDCFGFGDGGGGD?DGFFDGGFCGGGGGGGEF;DFAFFGFGFFFGGGFGGFFF9FF8<+6=FGBFAF@F4BAFF?FF><B:<?:?B04ABFBF996<2<4:<BAFFF<?11>?F<)65
@M02352:288:000000000-CKWC8:1:1101:29269:11950 2:N:0:TAGCGCTC+ACTGCATA
TAATCTTGCGACCGTACTCCCCAGGCGGAATGCTTAATCCGTTAGGTGTGTCACCGAATAGCATGCTACCCGAGGACTGGCATTCATCGTTTACGGTGTGGACTACAAGGGTATCTAATACTGTTTGTTCTCCCCACTTTCGCACCTCAGCGTCAGTATCGGGCCAGTGAGCCGCCTTCGCCACATGTGTTTCCCCGATTATCTACGAATTTCACCTCTCCACTCGGCATTCTCCTCACCCCTCTCACACTCTCAACTGCTCGTGTTGGAGGCAGTTCCAG
+
,B6;,CFGEB@@@FFGGGGGGGGGGCGGGGGGGGGGG99FFGG7F,FC@FFGGGGCE+8,C9C6C,B?EEG7:+7+<<,,,4,555?,4BEF+?++B<BF7F8F<4,,:,?,=FGG,,:,6A5DDG8,6>,EA,+>CD9>=+A367,==,DE31@338@,+***5*3@D,?D,**/*/0/85*:*,05;<8*+*0/3))*0;6@<+88**)2++980=3(,@?*9C?*()/**16)84((((4(8?2-).(49))/()))))(-(.3((.,((,024))6.
@M02352:288:000000000-CKWC8:1:1101:19232:12006 2:N:0:TAGCGCTC+ACTGCATA
CATTCTTGCGAACGTACTCCCCAGGTGGGTCACTTATCACTTTCGCTTAGCCACTCAAACCGAAGTTCGAACAGCTAGTGACCATCGTTTACGGCGTGGACTACCGGGGTATCTAATCCCGTTCGCTCCCCACGCTTTCGTCCATCAGTGTCAGTTGATTATTAGTGATCTGCCTTCGCAATTGGTATTCCTTCAGATCTCTACGCATTTCACCGCTACACCTGAAATTCTACCCCCCTCTACAGCACTCTAGTTCACCAGTTTCAAATGCAGTTCCGAGG
+
GGFGGGGGGGEGGGGGGGGGGGGGGGGFGGGGGGGGGGGGGGGGGGGGGGGGGGFGGGGGGGGGGGGGGGGGGGGGGGGGGGGGGGGGFGGGGGGGGGGGGGGGGGGGGGGGGGGFFCFFGGFGGGGGGDEFG7CFG:EEGGGEFFGFFGGGGGGGGFGGGGGFFG9DEFGAEDGGGCDFF4F?FGFGGGGGGFFF?FF++BAGBEEGGGFGFFFFEF@@FFFFGFFGFFFFFF0?9>>BFFA>D?7:).45).4@9AFD?A>>B><4<542)-/6@:<F>
@M02352:288:000000000-CKWC8:1:1101:29055:12021 2:N:0:TAGCGCTC+ACTGCATA
CAGTCTTGCGACCGTACTCCCCAGGTGGGATACTTATCACTTTCGCTTAGTCACTGAGTCGAAACCCAACAACTAGTATCCATCGTTTACGGCGTGGACTACCAGGGTATCTAATCCTGTTCGCTCCCCACGCTTTCGTCCATGAGCATCAGTATATACGTAGTAGACTGCCTTCGCAATCGGTATTCTAAGTAATATCTATGCATTTCACCGCTACACTACTTATTCTATCTACTTCCGTATAACTCAAGTCAACCAGTATCAAAGGCAGTTCCATCGTT
+
GFFFFGGGGFDGGGGGGGGGGGG:FEADGGGGGGGGGGGFGGGGGGGGGFFEGGGGGGGGCGCFGGGEGGGGGGGGGGGGGGGFGGGG7FEEFEGGGE8FGGGGGGGGFFGGGGGGGGGGGGFGGGGGGFG7CFGGGGGG88EFAGGGFFGGGGFCG;FFFFCEDAFGGFGGGGGGGGGFFGDGGGGGGFGCGEF@CFFGFG6>CFFGGGFDDE1:C=@E8AEFDGFG?+;+:ACFFFF@F@FFFFFFFF2<4):FFFF9A))<46<02034458)8::?1
@M02352:288:000000000-CKWC8:1:1101:15780:12062 2:N:0:TAGCGCTC+ACTGCATA
TAATCTTGCGACCGTACTCCCCAGGCGGAATGCTTAATCCGTTAGGTGTGTCACCGAACAGTATACTGCCCGACGACTGGCATTCATCGTTTACGGTGTGGACTACCAGGGTATCTAATCCTGTTTGCTCCCCACACTTTCGTACCTCAGCGTCAGTATCGAGCCAGTGAGCCGCCTTCGCCACTGGTGTTCCTCCAAATATCTACGAATTTCACCTCTACACTTGGAATTCCACTCACCTCTCTCGAACTCAAGACTAGCAGTATTAGAGGCAGTTCCAG
+
GGGGGGGGGGGGGGGGGGGGGGGGGGGGGGGGGGGGGGGGGGGGGGGGGGGGGGGGGGGGGGGGGGGGGGGGGGGGGGGGGGGGGGGGGGGGGGGGGGGGGGGGGGGGGGGGGGGGGGGGGGGGGGGGGGGGGGGGGGGGGGGGGGGGGGGGGGGGGGGGGGGGGGGGGGGGGGGGGGGFFGGGGGGGGGGGGFFFF;BGFGFGCF>DFEFGGAEFCFFFFFFFGGFGFFFFFFFFFFFFFF<BF??D?:?FA?<7:D9(2)-6<<A2-45:?F:1=A<D2
@M02352:288:000000000-CKWC8:1:1101:8799:12089 2:N:0:TAGCGCTC+ACTGCATA
TAATCTTGCGACCGTACTCCCCAGGCGGAGAGCTTAATGCGTTAGCTGCGTCACCTACATGCATGCATGCAGACAACTAGCTCTCATCGTTTACGGTGTGGACTACCAGGGTATCTAATCCTGTTTGCTCCCCACACTTTCGTACCTCAGCGTCAGTATCGAGCCAGTGAGCCGCCTTCGCCACTGTTGTTCCTCCAAATATCTACGAATTTCACCTCTACACTTGGAATTCCACTCACCTCTCTCGAACTCTAGACTGATAGTTTTGGAGGCAGTTCCAG
+
GFGGGGGGGGGGGGEGGGGGGGGGGGGGGDGFGGGGGGGGGGGGGGGGGGGGGGGGGGGGGGGGFGGGGGGGCGGGGGGGGFGGGFGGGGGGEGGGGGGDGGGDFGGGGGGFFFGGGGGGGGGGGGGGGGGGGFGGGFGGFEGGGEGGGGDEGGGGGDCGGGGGGDG??AFGEGGGGGGF>9?7CG,>,CGGGEAB=A97=CFF5CFGGGF@C+7;CF<AEFDFGGFGFAAFFFF483=<??284)(.4?F<>9)66267:<2<4<F?B07(8<3:FFDA.
@M02352:288:000000000-CKWC8:1:1101:22027:12132 2:N:0:TAGCGCTC+ACTGCATA
TAGTCTTGCGACCGTACTCCCCAGGCGGTGCGCTTAACGCGTTAGCTCCGGCACAGAAGGGGTCGAACCCTCCCACACCAAGCGCACATTGTTTACTGCTAGGACTACAGGGGTATCTAATCCCTTTCGCTACCCTAGCCTTCGAGCCTCAGCGTCAGTAAATGTCCAGTAACCTGCTTTCGCCATTGGTCTTCCTCTTGATATCTACGCATTTCACTGCTACACCAAGAATTCCAGTTACCTCTCCATTACTCTAGCACGGCAGTACCGAATGCAGTTTG
+
FGGGGGGGGGGGGGGGGGGGGGGGGGGGGGGGGGGGGGGGGGGGGGGGGGGGGGGGGGGGGGGGGGGGGGCGGGGGGGGGGGGGGGGGGGGGGGGGGGGGGGGGGGGGGGGGGGGGGGGGGGFGGGGGGGGGGGGGGGGGGGGGGGGGGGGGGGGGGGGGGGGGGGGFGGGGGGGGGGGFFGGEGGGGGGGGFEFFFFFGFGFGFFFGFGFGGF>BEBF?AFF4FF?C6FFFFFFFFFFBFFFF2182<>BFF><@44*829;;BFD-),448(*6@4AA-
@M02352:288:000000000-CKWC8:1:1101:12276:12179 2:N:0:TAGCGCTC+ACTGCATA
TAATCTTGCGACCGTACTCCCCAGGTGGCTCACTTAACGCTTTCGCTTGGCCGCTGACTGTCTATCGCCAACAGCGAGTGAGCATCGTTTACGGCGTGGACTACCAGGGTATCTAATCCTGTTCGCTACCCACGCTTTCGTACATTAGCGTCAGTTATGGTCCAGTAAGCTGCCTTCGCTATCGGTGTTCTTTATAATATCTATGCATTTCACCGCTACATTATAAATTCCGCTTACCCCTACCATACTCAAGAATAACAGTTTCAAAGGCAGTTCTACAG
+
FGGGGGGGGGGGGGGGGGGGGGGGGFFGGGGGGGGGCGGGGGGFGGGGGGGGGGGGGGGGGGAFGGGGGGGGGGGGGGGGGGGGGGGGGGGGGGGGGGGGGFGG@FFGGGGGGGGGGGGGGGFFEDGGGCFEGCGGGGGGG,DEGACFGGGGGDGGFGFFGCFFGGGGGGGGGGGGGGGFFGGGGGGGGGFGGFFEFFFFADFG?FFGGGFGGFF>EAB8CCEFGG3CAFFFF@BFF>?F?B?17AF7ABFFB80@FBFAA<BFAD>22,,:(.*)145<)
@M02352:288:000000000-CKWC8:1:1101:12537:12213 2:N:0:TAGCGCTC+ACTGCATA
CATTCTTGCGAACGTACTCCCCAGGTGGGTTACTTATCACTTTCGCTTAGCCACGCAGACCGAAATCCACACAGCTAGTAACCATCGTTTACGGCGTGGACTACCAGGGTATCTAATCCTGTTCGCTACCCACGCTTTCGTTCATCAGCGTCAATATATTGTTAGTGATCTGCCTTCGCAATTGGTATTCTATGTAATATCTAAGCATTTCACCGCTACACTACATATTCTAACCACTTCACAATAATTCAAGACTAACAGTATCAATGGCAGTGCCGGAG
+
GGGGGGGGGGGGGGGGGGGGGGGGGGGGGGGGGGGGGGGGGGGGGGGG@EGGGGGGGGGGGGGGGGGGGGFGGGGGGGGGGGGGGGGGGGGGGGGGGGGDGFGGGGGGGGGGGGGGGGGGGGGGEG@EGFGGGGGGGGGGGGGGGGGFGGGGGGGGGGGGGGGGGGGGGGGGGGGGGGDFFGG6FGGGGCGGGCFFFFFFFGFFCFA7CCFGGFF38=>EFFFF4C?FFA1;AF;@0=A3)7)7>AAFF24><77F7,027A24AD><)((24:F<FFF>2
@M02352:288:000000000-CKWC8:1:1101:20658:12223 2:N:0:TAGCGCTC+ACTGCATA
TAATCTTGCGACCGTACTCCCCAGGCGGAATGCTTAATCCGTTAGGTGTGACACCAAAGGGCAAGCCCCCTGACGTCTGGCATTCATCGTTTACGGTGTGGACTACCAGGGTATCTAATCCTGTTTGCTCCCCACACTTTCGTACCTCAGCGTCAGTATCGAGCCAGTGAGCCGCCTTCGCCACTGGTGTTCCTCCGAATATCTACGAATTTCACCTCTACACTCGGAATTCCACTCACCTCTCTCGAACTCAAGACTAGCAGTATTAAGGGCAGTTCCAG
+
FGGGGGGGGGGGGGGGGGGGGGGGGGGGGGGGGGGGGGFGGGGGGGGGGGGGGGGGGGGGGGGGGGGGGGGGGGGGGGGGGGGGGGGGGGGGGGGGGGGGGGGGGGGGGGGGGGGFGGGGGGGGGGGGGGGGGGGGGGGGGGGGGGGGGGGGGGGGGGGGGGGGGGGGGGGGGGGGGGGFFGGGGFGGGGGGGFFFFF>GFGFGFFFGGGFGGFFFGFFEFFDA4C;GF>@FFFDF?FF?FFFFFFFFFFFFFFFFBFFFFFFFFFFA<DF<?:D?F<AA4
@M02352:288:000000000-CKWC8:1:1101:10403:12277 2:N:0:TAGCGCTC+ACTGCATA
CAGTCTTGCGACCGTACTCCCCAGGTGGGATACTTATCACTTTCGCTTAGTCACTGAGTCGAAACCCAACAACTAGTATCCATCGTTTACGGCGTGGACTACCAGGGTATCTAATCCTGTTCGCTCCCCACGCTTTCGTCCATGAGCGTCAGTATATACGTAGTAGACTGCCTTCGCAATCGGTATTCTAAGTAATATCTATGCATTTCACCGCTACACTACTTATTCTATCTACTTCCGTATAACTCAAGTCAACCAGTATCAAAGGCAGTTCCATCGTT
+
GGGGGGGGGGGGGGGGGGGGGGGGGGFFGGGGGGGGGGGGGGGGGGGGGGGGGGGGGGGGGGGGGGGGGGGGGGGGGGGGGGGGGGGGGGGGGGGGGGGGGGGGGGDFGGGGGGGGGGGGGGGGGGGGGGGGGGDDDEGGGGGGGGGGGGGDGGGGGFFGGGFEFGFGGGCECGGGGGGFFGGGGGFGGGDFGEFEFFFGFGFFFFFGGGFGGFFDCFFFFFFFGGCGEFFFFFFEFFF@E?DEE<4.<?FFAFFF:?FDAB4:<>A0186?FD=BFA?BB
@M02352:288:000000000-CKWC8:1:1101:17959:12279 2:N:0:TAGCGCTC+ACTGCATA
CAGTCTTGCGACCGTACTCCCCAGGTGGGATACTTATCACTTTCGCTTAGTCACTGAGCTAATGCCCAACAACTAGTATCCATCGTTTACGGCGTGGACTACCAGGGTATCTAATCCTGTTCGCTCCCCACGCTTTCGTCCATGAGCGTCAGTATATACGTAGTAGACTGCCTTCGCAATCGGTATTCTAAGTAATCTCTATGCATTTCACCGCTACACTACTTATTCTATCTACTTTCGTATAACTCAAGTCAACCAGTATCAAAGGCAGTTCCATAGTT
+
GGGGGGGGGGGGGGGGGGGGGGGGGGGGGGGGGGGGGGGGGGGGGGGGGGGGGGGGGGGGGGGGGGGGGGGGGGGGGGGGGGGGGGGGGGGGGGGGGGGGGGGGGGGGGGGGGGGGGGGGGGGGGGGGGGGGGGGGGGGGGGGGGGGGGGGGGGGGGFGFGGGGGGFGGGGGGGGGGGGFFGGGGGGGGGGGGFFFFFFFFGFFFFFGGGFFGFFFEF;4;AFFGGFGEFFFFFFFFFFFFFF;EEEAE;3?<D9F(256AAFAFF90:?1?BFF>FA:B<
@M02352:288:000000000-CKWC8:1:1101:28720:12294 2:N:0:TAGCGCTC+ACTGCATA
TAATCTTGCGACCGTACTCCCCAGGCGGAATGCTTAATCCGTTAGGTGTGACACCAACAAGCATGCTTGCTGACGTCTGGCATTCATCGTTTACGGTGTGGACTACCAGGGTATCTAATCCTGTTTGCTACCCACACTTTCTCACCCCAGCGTCAGAAGAGATTCAGTGAGCCGCTTTCGCCACCGGTGTTCCAGATGAGATCAACGTATTTCTCCGCTACACCATCTGTTCCTCTCACCTCTCTCTCCCTCACGACGTGTGGTTTCTAGCGCAGTTCCA
+
,B8@6FGGF::CE>FFGGGGGGGGGFECGGGGGGGGGGCCCFFCEEBFGGEFFGG7FBEFE<EEAC,CEFGAF@FE7==E8E<,<AFGFGGGC<:=FGCFDCA<=AD<?:FE,5;EG@,?=?5A?FF,>,CAF=B+@D,@;,@==E8CE6@E>C:@A>F,DDB,,,8@D:,D6:7<0;7@5****@9CG:*1=5C>5B+*4+/06.8*2@4D++7+38((.*6597;73:===+7.(5-.)437)<).8<((,(()-28((-(,(,))6-69B63(7).4
@M02352:288:000000000-CKWC8:1:1101:7696:12315 2:N:0:TAGCGCTC+ACTGCATA
CAGTCTTGCGACCGTACTCCCCAGGTGGGATACTTATCACTTTCGCTTAGTCACTTAGCTAATGCCAAACGACTAGTGTCCATCGTTTACGGCGTGGACTACCGGGGTATCTAATCCTGTTCGCTCCCCACGCTTTCGTCCATGAGCGTCAGTATATACGTAGTAGACTGCCTTCGCAATCGGTATTCTAAGTAATATCTATGCATTTCACCGCTACACTACTTATTCTATCTACTTCCGTATAACTCAAGTCAACCAGTATCAAAGGCAGTTCCATCGTT
+
GGGGGGGGGGGGGGGGGGGGGGGGGGFGDGGGGGGGGGGGGGGGGGGGGGGGGGGGGGGGGGGGGGGGGG7FGGGGGFGGGGGGGGGGGGGGGGGGDGGGGGGGGGGGGGGFGGGGGGGGGGGGGGGGGGGGGGGGGGGGGEGGFGGGGGGGGGGGGAF@FGGGFFCFGGGGGGGGGGGFFGGGGGGGGGGGGF=CFFFGFGFGFFFGCGA>DFF>E=@FFFFFGGFGEFFFFFEFFF>?F<?:>BA9AF24<2:F:BFA).6<>>F70?(:><7-=A:B?
@M02352:288:000000000-CKWC8:1:1101:5648:12316 2:N:0:TAGCGCTC+ACTGCATA
TAATCTTGCGACCGTACTCCCCAGGCGGAATGCTTAATCCGTTAGGTGTGTCACCGAACAGTATACTGCCCGACGACTGGCATTCATCGTTTACGGTGTGGACTACCAGGGTATCTAATCCTGTTTGCTCCCCACACTTTCGTACCTCAGCGTCAGTATCGAGCCAGTGAGCCGCCTTCGCCACTGGTGTTCCTCCAAATATCTACGAATTTCACCTCTACACTTGGAATTCCACTCACCTCTCTCGAACTCAAGACTAGCAGTCTTTGAGGCAGTTCCAG
+
GGGGGFGGGGGGGGGGGGGGGGGFGFGGGGGGGGGGGGGGCFGDGGGGGGGGGGGGGGGGGGGGFGGGGGGGDGGGGGGFGGGFGEGGFGGGFGCFGGGGGGGGFGA<FFGGGGGGDDFGGGCFGGFFFG@FGGGGGGGFGGGGGGCFFCFEEEGGFCFGGCFGEE@CG99DF*C9C<F5?C*=F68@EGGGFCF@FAADFF6F?FFGGGFFGFFF9A@EFA@FGG?4<7?FFFA<B?FF<6?FFBBF183<A(46:AFF?2.6(6<)-52.4:3:=A2<4
@M02352:288:000000000-CKWC8:1:1101:6944:12355 2:N:0:TAGCGCTC+ACTGCATA
TAATCTTGCGACCGTACTCCCCAGGCGGAATGCTTAATCCGTTAGGTGTGACACCAAAGGGCAAGCCCCCTGACGTCTGGCATTCATCGTTTACGGTGTGGACTACCAGGGTATCTAATCCTGTTTGCTCCCCACACTTTCGTACCTCAGCGTCAGTATCGAGCCAGTGAGCCGCCTTCGCCACTGGTGTTCCTCCAAATATCTACGAATTTCACCTCTACACTTGGAATTCCACTCACCTCTCTCGAACTCTAGACTGGTAGTTTTGGAGGCAGTTCCAG
+
GGGGGGGGGGGEEGGGGFGGGGGGGGGGGGGGGGGGGGFGGGGGGGGGGGGGGGGFGGGGGGGGGGFGGGGGGGGGGEFFFGGGEAEGGGGGGFGGEGGGGGGGFFGCFGGGGGGGGAFGGFGGFGFGGDFGGDFFGGGGFGGGGGAFCDGGGGGDGDFGGFGGGGGGGGFGFGG@7DF?>D5EDC=,0CECG?FFFFBGADCGCFFGFGFGF7?4+;=3CFDFC>@CEFAA6+;34<B0463:)5(::?BFFB2/626:949<A4:0,210(::?@)54.
@M02352:288:000000000-CKWC8:1:1101:6960:12363 2:N:0:TAGCGCTC+ACTGCATA
TAATCTTGCGACCGTACTCCCCAGGCGGAATGCTTAATCCGTTAGGTGTGACACCAAAGGGCAAGCCCCCTGACGTCTGGCATTCATCGTTTACGGTGTGGACTACCAGGGTATCTAATCCTGTTTGCTCCCCACACTTTCGTACCTCAGCGTCAGTATCGAGCCAGTGAGCCGCCTTCGCCACTGGTGTTCCTCCAAATATCTACGAATTTCACCTCTACACTTGGACTTCCACTCACCTCTCTCGAACTCTAGACCTATAGTTTTGGAGGCAGTTCCA
+
CFFGAFGFGEEGGGGGGGGGGGGGGFEG:7F<CFGGGGFGCFFCCFG<FF@FGGFFGFG8,?=DFCFCEGG7FF7BFGFGFGBFGGGGGGGG@FCFEFGGGGGGFGG8FFFGGGGGGCGGGGGGGGFFGFFGEFGFCFEGFGG8D@EGFGGGGGG6ECCC7FECEGGG9FGGGEG44?D9B4*/;?EFCGGG8@C@BF8;AFFG<65*;FFGG67F9A<AF=@@+:4*)0;CF6;-((.()().2)(),.4>25564)/)).)64<2(-,8(4(7:?A<A
@M02352:288:000000000-CKWC8:1:1101:27103:12364 2:N:0:TAGCGCTC+ACTGCATA
TAGTCTTGCGACCGTACTTCCCAGGCGGAGTACTTAATGCGTTAGCTGCGTCTCTGAGGGGGTCAATACCCCCAAAAACTAGTACTCATCGTTTACGGCGTGGACTACCAGGGTATCTAATCCTGTTTGCTCCCCACGCTTTCGCGCCTCAGCGTCAATACTTGTCCAGGTCGGCGCCTTCGCCACTGGTGTTCCTTCACATCTCTACGGATTTTACCCCTACACGTGAAATTCCCCAACCCTCTCCAAGATTCTAGACTGATAGTTTCGGACGCAGTTC
+
GGGGGGGGGGGGGGGGGGGGGGGGGGGGGGGGGGGGGGGGGGGGGGGGGGGGGGGGGGGGGGGGGGGGGGGGGGGGGGGGGGGGGGGGGGGGGGGGGGGGGGGGGGGFGGGGGGGGGGGGGGFGGGGGGGGGGGGGGGGGGGGGGGGGGGGGGGGGGGGGGGGGGGGGGGGGGGGGGGGBFGGCDGGGGGGGGBFFFFFGFFFFBFFGGGEGGFFF7F?BBFBFGDBFBFFFFFF?FF<FBBBFBF:B?B1<BFAF49?>:BFFAABFFF98(4>9>24:
@M02352:288:000000000-CKWC8:1:1101:4670:12371 2:N:0:TAGCGCTC+ACTGCATA
TAATCTTGCGACCGTACTCCCCAGGCGGAATGCTTAATCCGTTAGGTGTGACACCAAAGGGCAAGCCCCCTGACGTCTGGCATTCATCGTTTACGGTGTGGACTACCAGGGTATCTAATCCTGTTTGCTCCCCACACTTTCGTACCTCAGCGTCAGTATCGAGCCAGTGAGCCGCCTTCGCCCCTGGTGTTCCTCCAAATATCTACGAATTTCACCTCTACACTTGGAATTCCACTCACCTCCCTCGAACTCTAGACTGATAGTTTTAGAGGCAGTTCCAG
+
AFEGGGGGGGDGGGGGGGGGGGGGGGGGGGGDFGGFGGGGGGGGEFGGGGGGGGGGGGGCG@FE@F@FGGGGGGGGGGGGGGGGGFGGGGGGGGGGFGGGGFGGGGGGGG7FFFEFGAEFGGGGGGCD>EFGGGG@EGGFB6F8EEFGGGGDGGGGGG9@C7EEGFGGGG9?DEDGGDGFFG*=CF*>:FGFGEFFFF6C6CFGFFFD4FFGGA?=+27<C63;FC)94?@FB=<<B?F?)(,(,.(2(8())6)*-)0.6:4<A<<).0<(4(04@:>B.
@M02352:288:000000000-CKWC8:1:1101:8645:12378 2:N:0:TAGCGCTC+ACTGCATA
CAGTCTTGCGACCGTACTCCCCAGGTGGGATACTTATCACTTTCGCTTAGTCACTGAGAATTAACCCAACAACTAGTATCCATCGTTTACGGCGTGGACTACCAGGGTATCTAATCCTGTTCGCTCCCCACGCTTTCGTCCATGAGCGTCAGTATATACGTAGTAGACTGCCTTCGCAATCGGTATTCTAAGTAATATCTATGCATTTCACCGCTACACTACTTATTCTATCTACTTCCGTATAACTCAAGTCAACCAGTATCAAAGGCAGTTCCATAGTT
+
GGGFFGGGFGGGGGGGGGGGGGGGGGGGGGGGGGGGGGGGGGGGGGGGGGGGGGGGGGGGGGGGGGGGGGGGGGGGGGGGGGGGGGGGGGGGGGGGGGGGGGCFGGGGGGFGGGGGGGGGGGGGGGGGGDEFGGGGGGGGGGGGGGGGGEEGGGGGGGGGGGCEGGGGGGGGFGGGGDDEFG>EGGGGGGGGGFFFFFFGFGFGFFFGFCFGDB@DGFDEFFEFGGFGFFF=FFEFEF4;E;@FFFFFE@<6:<AFFFFFFFA:ADFFFB??D9B9BABBD
@M02352:288:000000000-CKWC8:1:1101:18468:12427 2:N:0:TAGCGCTC+ACTGCATA
CAGTCTTGCGACCGTACTCCCCAGGTGGGATACTTATCACTTTCGCTTAGTCACTGAGCTAATGCCCAACAACTAGTATCCATCGTTTACGGCGTGGACTACCAGGGTATCTAATCCTGTTCGCTCCCCACGCTTTCGTCCATGAGCGTCAGTATATACGTAGTAGACTGCCTTCGCAATCGGTATTCTAAGTAATCTCTATGCATTTCACCGCTACACTACTTATTCTATCTACTTCCGTATAACTCAAGTCAACCAGTATCAAAGGCAGTTCCATAGTT
+
GGGGGGGGGGGGGGGGGGGGGGGGGGFGGGGFGGGGGGGGGGGGGGGGGGGGGGGGGGGGGGGGGGGGGGGGGGGGGGGGGGGGGGGGGGGGGGGGGGGGGGGGGGGGGGGGGGGGGGFGFGGGGGGGGGGGGGGGGGGGGGGGGGGGGGGGGGGGGFGGGFDEGGGGGGGGGGGGGGGFFGGGGGGGGGGGGFFFFFFGFGFGFFFGGGFGGFBDGFFFFFFFGGCFFFFFFFFFFEE?F?@FFFFF<;<AB<FFFBF>B<B>AAB06:?BFFFFF)5<>
@M02352:288:000000000-CKWC8:1:1101:11739:12435 2:N:0:TAGCGCTC+ACTGCATA
CAATCTTGCGATCGTACTCCCCAGGTGGGACACTTATCACTTTCGCTTCGTCACTTAGCTAATGCCAAACAACTAGTGTCCATCGTTTACGGCGTGGACTACCAGGACATCTAATCCTGTTCGCTCCCCACGCTTTCGTCCTTGAGCGTCAGTACATACGTAGTAGCCTGCCTTCGCATTCGGTATTCTGTTTATTATCTATGCCTTTCCACTCTACACCACACATTCTATCTACTTCCATATGACTCAAGTCAACCAGTATCAAAGTCAGTTCCATATTT
+
GF,@<FFGGEDGGGFGGGFGGGGGGGCF@F<,CFGGAF9FGGGGGGGG@F@FGGF<FGEF<,C9FBECEF,,6CC6<665CECF=F,?,CFC++7+++:?4<,A,+++,55<,9,,CE9=EG++@4+44EB+@++ABE=B++@9,DFCEGGG,,,,5,,,,@8@>,,7,,,@B,;FG**<FF@ADGC7;7,+=/+2>61+=F+:*==*+,+++28AFA2(-8()1*1@)++1;+;)7;4)177).;<4)()))))23;)..)6))..)64)-6<FB72)6:
@M02352:288:000000000-CKWC8:1:1101:22757:12443 2:N:0:TAGCGCTC+ACTGCATA
CAGTCTTGCGACCGTACTCCCCAGGTGGGATACTTATCACTTTCGCTTAGTCACTGAGCTAATGCCCAACAACTAGTATCCATCGTTTACGGCGTGGACTACCAGGGTATCTAATCCTGTTCGCTCCCCACGCTTTCGTCCATGAGCGTCATTATCGATCCAGTGAGCCGCCTTCGCCACTGGTGTTCCTCCAAATATCTACGAATTTCACCTCTACACTTGGAATTCCACTCACCTCTCTCGAACTCTAGACTGATAGTTTTGGAGGCAGTTCCTGGGTT
+
FGEFFGGGGG+CFGGGGGGGGGGGGFFGCG?EFGGGGCFGGGGFGGGG,FFFGGGGGEFGGFECCEFGGGGGGFFGGGFCDFFGGGGGGFCCFGCBG7?<FGCGFEEF?@EFGGF9=E,CEEGD:EF788B=F:>AECGGDEFEFGGCEEE63ECF6DAFGF9;ECGDC@EE>EC4CC9?A;>FCFEGGGGGG=F=EFFCFGFGBFACF9+:8:);FF@9@+6)+:8C;+A+;5;=7;),))-)4<1AA269)6:)4<*.5>A(42((--,()-9)1,(.(
@M02352:288:000000000-CKWC8:1:1101:9948:12471 2:N:0:TAGCGCTC+ACTGCATA
CATTCTTGCGAACGTACTCCCCAGGTGGGTCACTTATCACTTTCGCTTAGCCACTCAAACCGAAGTTCGAACAGCTAGTGACCATCGTTTACGGCGTGGACTACCAGGGTATCTAATCCTGTTCGCTCCCCACGCTTTCGTCCATCAGTGTCAGTATATTATTAGTGATCTGCCTTCGCAATTGGTATTCTATGTAATATCTATGCATTTCACCGCTACACTTGGAATTCCACTCACCTCTCGCGAACTCAAGACTAGCAGTATTAGAGGCAGTTCCAGGG
+
GFG<FGGGGGGGGGGGFGGGGGGEFGGGEGGGGGGGGGGGGGGFGGGD,CAFGGGGFGFGFDGFEGGGGGFF@FFGGGC<FCFGF=CFFEGFCCEEFGGCEFDG@FGGDF8<F?;EE=DEFGGAFC+>8DGGG=@FGFCEF6C6,@D7EG7EGGG:<@,@EFGDFGAEFCE9;CGF7?C5*/<9?E,=CE:::A9789B+=8BFF=AFGGFFGFF:C8>FFFFFGG)7;FFFFCFF1=@?4=(,666385).44?FFBFAFFB<25<)876:::FF44:2?
@M02352:288:000000000-CKWC8:1:1101:23886:12491 2:N:0:TAGCGCTC+ACTGCATA
CAATCTTGCGACCGTACTCCCCAGGTGGGACACTTATCACTTTCGCTTAGTCACTGAGATAAATCCCAACAACTAGTGTCCATCGTTTACGGCGTGGACTACCAGGGTATCTAATCCTGTTCGCTCCCCACGCTTTCGTCCATGAGCGTCAGTATATACGTAGTAGACTGCCTTCGCAATCGGTATTCTGTGTAATCTCTATGCATTTCACCGCTACACTACACATTCTATCTACTTCCGTATAACTCAAGTCAACCAGTATCAAAGGCATTTCCATAGTT
+
GFFGGGGGGGGGGGGGGGGGGGGGGGDFGGGGGGGGGGDGGGGGGGGGDGGGGGGGGGGGFFGGGGGFGGGGGGGEGFGGGGGGGGGGGGE7FEFGGCGGGGGGG7FGGGGGG<FGGG9FGGFGGGGGG@GFGGGGGGGGG>E=>@FCGGGGGGGCGGGGGGGGGDFGGCFGGGGGGG*9FF5CGGGGGGGGG?FEFFFGFGFFEFFGGCFCGEFDGFFFFF38CDCGFFFFFFEFFF@;EF@;CFFEA83<AA<F?65<5449<AA,4()5<A=)=A0<<
@M02352:288:000000000-CKWC8:1:1101:23447:12505 2:N:0:TAGCGCTC+ACTGCATA
CAGTCTTGCGACCGTACTCCCCAGGTGGGATACTTATCACTTTCGCTTAGTCACTGAGAATTAACCCAACAACTAGTATCCATCGTTTACGGCGTGGACTACCAGGGTATCTAATCCTGTTCGCTCCCCACGCTTTCGTCCATGAGCGTCAGTATATACGTAGTAGACTGCCTTCGCAATCGGTATTCTGTGTAATATCTATGCATTTCACCGCTACACTACACATTCTATCTACTTCCGTATAACTCAAGTCAACCAGTATCAAAGGCAGTTCCATAGTT
+
GFGGFGGGGGGGGGGGGGGGGGGGGGGGGGGGGGGGGGGGGGGGGGGGGGGGGGGGGGGGGGGGGGGGGGGGGGGGGGGGGGGGGGGGGGGEFGGGGGGGGGGGGGGFGGGGGFGGGGDFGGGGGGGGCGGGGEGGGGGGGEFGFFGGGGGGGCEFGGGGGGGGGGGGGGGGGGG>DGGFFGGGGGGGGFFDGC@?CCFGFGFGFFFGGGFF4?>EGFFFFFEFGGEG?AFFCFFFFF@@F1=3?9EEA??AFDFFFF>A>>FAFFB0:7(4A>F<450:A
@M02352:288:000000000-CKWC8:1:1101:18598:12518 2:N:0:TAGCGCTC+ACTGCATA
TAATCTTGCGACCGTACTCCCCAGGCGGAATGCTTAATCCGTTAGGTGTGTCACCAACAAGCATGCTTGCTGACGACTGGCATTCATCGTTTACGGTGTGGACTACCAGGGTATCTAATCCTGTTTGCTCCCCACACTTTCGTACCTCAGCGTCAGTATCGAGCCAGTGAGCCGCCTTCGCCACTGGTGTTCCTCCAAATATCTACGAATTTCACCTCTACACTTGGAATTCCACTCACCTCTCTCGAACTCAAGACTAGCAGTATTGCAGGCAGTTCCAG
+
GDGGFGGFFG@FGEGDCFEFGGG,FEFDGDG?DEF,EDGGGGGGGFGFCFEE<F@EFEGGGGGGGGG<FFGAFCCCGEFFGGGGFGFFGGGGGGGGGGEGCCGEGGGC8BFFFGFGAE?8ECFGGGGF9EGFGGEFGGCGGGFFECCGCGGGGECG:;EAED8BE7DDE9EFFCDGDCDABDGGGG6AFGGGGEF2B);CCGFGFA:35A);D=CF+;<ECCDFGF@FCF61;A<)36(4828??4()(8<A7:)9:2*803))62<))-)4967,16A9)
@M02352:288:000000000-CKWC8:1:1101:5772:12519 2:N:0:TAGCGCTC+ACTGCATA
TAATCTTGCGACCGTACTCCCCAGGCGGAATGCTTAATCCGTTAGGTGTGTCACCGAATAGCATGCTACCCGACGACTGGCATTCATCGTTTACGGTGTGGACTACCAGGGTATCTAATCCTGTTTGCTCCCCACACTTTCGTACCTCAGCGTCAGTATCGAGCCAGTGAGCCGCCTTCGCCACTGGTGTTCCTCCGAATATCTACGAATTTCACCTCTACACTCGGAATTCCACTCACCTCTCTCGAACTCTAGACCAGGAGTTTATGAGGCAGTTCCAG
+
FGGGGGGGGGGGGGGGGGGGGGGGGGEGGGGGGGGGGGGGGGGGGGGGGGGGGGGGGGGGGGGGGGGFGGGGGGGGGGGGGFFGGGGGGGGGGGGGGGGGGFFGGGGGGGGGGGGGGGGGGGGGGGGGGGFGGDGEGGGGGGGGGGDGGGGGGGGGGGGGEGGGGFFEF@9FFGGGGGGFFGGGGEGGFGGGGFFFFFFGFGFGFFADGGFGGFFFCFEAEFF=FF<DF>@FF=<)27?B?F<:??:?FFFFF))06?F?F?:B?DFF9<2:?:B:FDBA6
@M02352:288:000000000-CKWC8:1:1101:10340:12570 2:N:0:TAGCGCTC+ACTGCATA
CATTCTTGCGAACGTACTCCCCAGGTGGGTTACTTATCACTTTCGCTTAGCCACGCAGACCGAAATCCACACAGCTAGTAACCATCGTTTACGGCGTAGACTACCAGGGTATCTAATCCTGTTCGCTACCTACGCTTTCGTCCATCAGCGTCAATATATTGTTAGTGATCTGCCTTCGCAATCGGTATTCTATGTAATATCTAAGCATTTCACCGCTACACTACATATTCTAACCACTTCACAATAATTCAAGAACTGCAGTATCAATGGCAATTTTACGG
+
GGGGGGGGGGGGGGGGGGGGGGGGGGGGGGGGGGGGFGGGGGGGGGGGGGGGGGGGGGGGGGGGGGGGGGGGGGGGGGGGGGGGGGGGGGGGGGGGGGGGGGGGGGGGGGGGGGGGGGGGGGGGGGGGGGGGGGGGGGGGGGGGGGGGGGGGGGGGGGGGGGGGGGGFGFGGGGGGGCGBEGGCDGGGGGGGGFFF4BF7CGFGFFBGGGFGGFDFGEFFFFFFFGFGEFFFFF?@6@EEFFFF<B<<<FFFFA?FA>FFFFFFFFFFF77?2:FFFFFB0
@M02352:288:000000000-CKWC8:1:1101:24055:12578 2:N:0:TAGCGCTC+ACTGCATA
TAACCTTGCGGCCGTACTCCCCAGGCGGTCAACTTAGTGCGTTAGCTGCGCCACCCACGACTCAAGGTCACAGACGGCTAGTTGACATCGTTTACGGCGTGGACTACCAGGGTATCTAATCCTGTTTGCTCCCCACGCTTTCGTGCCTCAGTGTCAGTATTTGTCCAGGTAGCCGCCTTCGCCACTGATGTTCCTTCCAATCTCTACGCATTTCACCGCTACACTGGAAATTCCACTACCCTCTACAATACTCTCGTTTGCCAGTTCAAAATGCAGTTCC
+
FGGGFGGGGGGGGGGGGGGGGGGGGGGGGGGGGGGGGGDFGGGGGGGGGGGGGGGGGGGGGGGGFGGGGGGGGGGGDGGGGGGGGGGGGEGGGGGGGGDGGGGGGGGGGGGGGGGGGGGGGGGGGGGGGGGGGGGFGGGGGGGGGGGGGGGGCGGGGGGGGGGGCFCFGGGGGGGGGGGFFGGGGF6C?FGD7?FFFFFGFGFGFFFDGGEGGFFFGFFFFE4FGGB70=FFFFAF>:::37:F)6>)4)5><4))-4FF<A4>FFFA<><22</)=<AB
@M02352:288:000000000-CKWC8:1:1101:10614:12600 2:N:0:TAGCGCTC+ACTGCATA
CAATCTTGCGATCGTACTCCCCAGGTGGGACACTTATCACTTTCGCTTAGTCACTTAGCTACTGCCAAACAACTAGTGTCCATCGTTTACGGTGTCGACTACCAGGGTATCTAATTCTGTTCGTTCCTCATGCTTTCGTCCATGAGCGTCAGTACATGCTTAGTAGCCTGCCTTCGCAATCGGTATTCTGTGTCATCTCTATGCCTTTCACTGCCACACTACACCTTCTATTTCCTTCCATCTCACTCACATCAACCAGTACCAGTGGCAATTCCATAATT
+
GGGCFGGGGG:FGGGGGGGGGGGGGEGG:EC6CFGGGC9FAFGDCGG@,CCFGGGCGF9C9,6@<AFC<FFGG8F<C,C,96,9,B=?9FG744,,87FC+,:A,++,:9,9,,,,:E,@EG+4,44,4,,,C5,4CC==+4,7D6E+@CGG,7,@=,,,,,36@,,3>8,83@DFGC+::F6+@FF,7=@+?*+;*+4BFGF+*;;4+:++2*)3D*)))*)*02765B++1+9CC:(48/9*//*./())./783,.7))96)/)(4()/7.;5+./)9
@M02352:288:000000000-CKWC8:1:1101:10615:12619 2:N:0:TAGCGCTC+ACTGCATA
CAATCTTGCGATCGTACTCCCCAGGTGGGACACTTATCACTTTCGCTTAGTCACTTAGCTAATGCCAAACAACTAGTGTCCATCGTTTACGGCGTGGACTACCAGGGTATCTAATCCTGTTCGCTCCCCACGCTTTCGTCCATGAGCGTCAGTACATACGTAGTAGACTGCCTTCGCAATCGGTATTCTGTGTAATATCTATGCATTTCACCTCTACACTACACATTCTATCTACTTCCATATGACTCAAGTCACCCAGTCTCCACGGCCGTTCCATAGTT
+
GFGGGGGGGGFFGGGGGGGGGGGGGGGGGGFDFGGGGFEGGGGFGGGGDGGGGGGGGFGGFDFGFEG<CDFGGGGFFGGGGGGG,FGGGGGDEECEGGGGGGGGGD@EFEFGDFGGGFFGGGGGEF@FEGGDGGGGGGGDC?FGF@FDGGGEGGGGGCDDFF8>FGFGFFECCFFGGCD?FGECGGGGG@D>FE9E8BFGFDFC<BCFCCFC*878=8@E=A)60C<:<FA8C=EFE?A<E)7<?;C936).97)970)/)//)/((30,(-4:F<42).<
@M02352:288:000000000-CKWC8:1:1101:2910:12674 2:N:0:TAGCGCTC+ACTGCATA
TAATCTTGCGACCGTACTCCCCAGGCGGAATGCTTAATCCGTTAGGTGTGTCACCGAACAGTATACTGCCCGACGACTGGCATTCATCGTTTACGGTGTGGACTACCAGGGTATCTAATCCTGTTTGCTCCCCACACTTTCGTACCTCAGCGTCAGTATCGAGCCAGTGAGCCGCCTTCGCCACTGGTGTTCCTCCAAATATCTACGAATTTCACCTCTACACTTGGAATTCCACTCACCTCTCTCGAACTCAAGACCAGGAGTTTAGGAGGCAGTTCCGG
+
GGGGGGGGGGGGGGGGGGGGGGGGGGGGGGGFGGGGGGGGGGGGGGGGGGGGGGGGGGGGGGGGGGGGGGGGGGGGGGGGGGGGGGGGGGGGGGGGGGGGGGGGGGGGGGGGGGGGGGGGGGGGGGGGGGGGGGGGGGGFGGGGGGGGGGGGGGGGGGEGEGFGGGGGGGGGGGGGGGGFFGGGF?FEGGGGGFFFFFFGFGFGFFFGGGFGGFFF6AEFFFFFGGFGFBFFFFFFFF?:DFFF242:<?0<A??*8?F<BB6:?BA92>011?@BFF<?,
@M02352:288:000000000-CKWC8:1:1101:23739:12684 2:N:0:TAGCGCTC+ACTGCATA
TAATCTTGCGACCGTACTCCCCAGGCGGAATGCTTAATCCGTTAGGTGTGTCACCGAACAGTATACTGCCCGACGACTGGCATTCATCGTTTACGGTGTGGACTACCAGGGTATCTAATCCTGTTTGCTCCCCACACTTTCGTACCTCAGCGTCAGTATCGAGCCAGTGAGCCGCCTTCGCCACTGGTGTTCCTGCGAATATCTACGAATTTCACCTCTACACTTGGAATTCCACTCACCTCTCTCGAACTCAAGACTAGCAGTATTAGAGGCAGTTCCAG
+
FFGGGGGGGGGGGGEFGGGGGGGGGGGGGGGGGGGGGGGGGGGGGGGGGGGGGGGGGGGGGGGGGGGGGGGGGGGGGGGGGGGGGGGGGGGGGGGGGGGGGGGGGGGGGGGGGGGGGGGGGGGGGGGGGGGGGGGGGGGGGGGGGGGGGGGGGGGGGGCGGGGGGGGGGFGGGGGGGGGFFGGGGGGGGGGGGFFFFFBDFGFGFFFGFGFGGFFB9=EFFF?BGGFGFFFFFFFBFFFFBFB?<>BFFF?AFF?=74=7?FAF>2)4A<<BBFE??ABF4
@M02352:288:000000000-CKWC8:1:1101:17514:12687 2:N:0:TAGCGCCC+ATTGCATA
CAGTCTTGCGACCGTACTCCCCAGGTGGGATACTTATCACTTTCGCTTAGCCACCGAGAACTAACTCAACAACTAGTATCCATCGTTTACGGTGTGGACTACCAGGGCATCTAATCCTGTTCGTTCCCCACCCCTTCGTCCATGAGCGTCAGTATATACGTAGTACACGTCCTTCGCAATCGGTATTCTGTGTAATATCTATGCATTTCACCGCTACACTACACATTCTATCTACTTCCGTATAACTCAAGTCAACCAGTATCAAAGGCAGTTCCATCGTT
+
FG<<,CFGG++7CFFGGGGGGGGGFEFFCFGFFGGGGG9FGGGGGGGGEF,E@F@:FGGC,B,E=,F<FE,C8CF96C,@?,,,,B<=,?C,,94B+,EC,?,A,++++,:,9C;,CB9C@FC4A4,88>C+=++8DFD8++6@,=@=E>8E=2@:DA9,@,@+7,,7+3+@82+;DD*3;7*1*C:D7<<9:6+;/+==AF8+*==D8CF**05?EA3654))0*);<FA6A+16);34./:))9)))63/6)9?:().62<A)))(3(145<=)6)-,.
@M02352:288:000000000-CKWC8:1:1101:11664:12694 2:N:0:TAGCGCTC+ACTGCATA
CATTCTTGCGAACGTACTCCCCAGGTGGGTCACTTATCACTTTCGCTTAGCCACTCAAACCGAAGTTCGAACAGCTAGTGACCATCGTTTACGGCGTGGACTACCAGGGTATCTAATCCTGTTCGCTCCCCACGCTTTCGTCCATCAGTGTCAGTATATTATTAGTGATCTGCCTTCGCAATTGGTATTCTATGTAATATCTATGCATTTCACCGCTACACTACATATTCTAACCACTTCATAATAACTCAAGACAACCAGTATCAAAGGCAATTTTACCG
+
GGGGGGGGGGGGGGGGGGGGGGGGGGGGGGGGGGGGGGGGGGGGGGGG@GGGGGGGGGGGGGGGGGGGGGGGGGGGGGGGGGGGGGGGGGGGGGGGGGGGGGGGGGGGGGGGGGGGGGGGGGGGGGGGGGGGGCFGGGGGGGGGGGGGGGGGGGGGGGGGGGGGFGGGGEGGFGGGGGGBEGGGGGGGGGGGGFFFEFFGFGFGFFFGGGFFGFDDEA;F@FFFGGFGFFFFFFDFFFEE?C?CCEFFC<A@<A@FFF@?:ABAFF<AAF<???FFFFFA3
@M02352:288:000000000-CKWC8:1:1101:5242:12718 2:N:0:TAGCGCTC+ACTGCATA
CAGTCTTGCGACCGTACTCCCCAGGTGGGATACTTATCACTTTCGCTTAGTCACTTAGCTAATGCCAAACAACTAGTATCCATCGTTTACGGCGTGGACTACCAGGGTATCTAATCCTGTTCGCTCCCCACGCTTTCGTCCATGAGCGTCAGTACATACGTAGTAGACTGCCTTCGCAATCGGTATTCTGTGTAATATCTATGCATTTCACCGCTACACTACACATTCTATCTACTTCCATATGACTCAAGTCAACCAGTATCAAAGGCAGTTCCATAGTT
+
GGGGGGGGGGGGGGGGGGGGGGGGGGFFGDGGGGGGGGGGGGGGGGGGCFFGGGGGGGGGGGGGGGGGGGGFGGGGGFGGGGGGGGGGGGGGGEFFEGGGGGGG?F@FGGGFGGGGGF9FGGCFEGGGGGGGGFDFGGGGDGGGFFG+@BEGGGGGGGFFGGGGGGGGGGGGGGFGGGDFFGEGGGGGGGGGGFBEFBAGFGFGFFFFFGFCDEBFGFD<@FEFFGCGFFFFFFEFFCFCCCFF<>CEFF<FEF?F7:><DFF)5<A1::?1694:FAFAA
@M02352:288:000000000-CKWC8:1:1101:19879:12732 2:N:0:CAGCGCTC+ACTGCATA
CAGTCTTGCGACCGTACTCCCCAGGTGGGATACTTATCACTTTCGCTTAGTCACTGAGAAGTAACCCAACAACTACTATCCATCGTTTACGGCGTGGACTACCAGGGTATCTAATCCTGTTCGCTTCTCACCCTCTCGCTCATGAGCGTCAGCATATACGTAGTAGACTGCCTTCGCAATCGGTATTCTAATTACTATCTATGCATTTCACTGCTACACTTACTATTCTATCTACTTCTGTATAACTCAAGTCAAACAGTATCAAACGCAGTTCCATTGTT
+
AEFGFGFFGGGDGGGGGGGGGGGGGGGGE<FDFGGGGA<FAGFAFGGC,F6EFG9CD8AE,C9,@C<F<C<FF8F,CE<9C<EE6:ABFGE,+8F+>+B<9AFF87+44:C,@,,,C@CAEG7+++=,DC4,::+3DE+>D6=F9FGDGEGC,,@,7;@:>,3+,,,,3,,43@CFDD*<AF>CF7C,>,,++*18*++=BFC+1=+1+==7+2*:EF(8*4*+=BCF)1++;+..7..)1?C<?>1...)))).14;)9)).7.))-(((-))/5*))..
@M02352:288:000000000-CKWC8:1:1101:21458:12750 2:N:0:TAGCGCTC+ACTGCATA
TAATCTTGCGACCGTACTCCCCAGGCGGAATGCTTAATCCGTTAGGTGTGTCACCGAACAGTATACTGCCCGACGACTGGCATTCATCGTTTACGGTGTGGACTACCAGGGTATCTAATCCTGTTCGCTCCCCACGCTTTCGTGCCTCAGCGTCAATATATGCCTAGCTAGCTGCCTACGCAATTGGTGTTCTATGACATATCTATGCATTTCACCGCTACATGTCACATTCCGCTAACCTCAACATAATTCAAGCATTACAGTATCAAAGGCAATTCAC
+
GGGGGGGGGGGGGGGGGGGGGGGGGFEGGGGGGGGGGGGGGGGGGGGGGGGGGGGGGGGGGGGGGGGGGGGGGGGGGGGGGGGFGGGGGGGGGGGGGGGGGGGGGGGGFGGGGGGGGGGGGGGGGGGGGGGGGGGGGGGGGGGGGGGGGGGGGGDGGGGGGGGGGGGGGGGGGGGGGGGFFGGGGGGGGGGGGFFFFFFGFGFGFFFGGGFGGFFFCEFFFFFFGFEGFFFFFFFFFF:BFFBFF?BF<BFFBA<F?FF<<DFFFABDBAF(8:FF6AAB
@M02352:288:000000000-CKWC8:1:1101:29407:12756 2:N:0:TAGCGCTC+ACTGCATA
TAATCTTGCGACCGTACTCCCCAGGCGGAATGCTTAATCCGTTAGGTGTGTCACCGAATAGCATGCTACCCGATGACTGGCATTCATCGTTTACGGTGTGGACTACCAGGGTATCTAATCCTGTTTGCTCCCCACACTTTCGCACCTCAGCGTCAGTATCGAGCCAGTGAGCCGCCTTCGCCACTGGTGTTCCTCCGAATATCTACGAATTTCCCCTCTACACTCGGAATTCCACTCACCTCTCTCGAACTCAAGACCAGGAGTTTAAGAGGCAGTTCCAG
+
FGGGGGGGGEGGCFGGGGGGGGG@FFFGGGGGGGGGGGFFGEECGEGGGGGGCCGGGGGGGGGGGGGFFDGGGGGGGGGGGFCEBEFEFFFGGGGGFFGEGFGGG@EFCGGGGGGGGFGGGGGGFFGGGGGEGGG7@8DEFGGGGGFGGGCGGGGGGE@FCGFGGGGGG99:DEGGGGGFEGGGGGGCEFGGGEFFB3)85CF>5:>GCF3;C+.;853ACCF6*>@D:>?BFFFFFFF:7:<137:7BFFFAF2F?FF?48141>>AF2<?(-88FAAF4
@M02352:288:000000000-CKWC8:1:1101:25837:12803 2:N:0:TAGCGCTC+ACTGCATA
TAATCTTGCGACCGTACTCCCCAGGCGGAATGCTTAATCCGTTAGGTGTGTCACCGAACAGTATACTGCCCGACGACTGGCATTCATCGTTTACGGTGTGGACTACCAGGGTATCTAATCCTGTTTGCTCCCCACACTTTCGTACCTCAGCGTCAGTATCGAGCCAGTGAGCCGCCTTCGCCACTGGTGTTCCTCCAAATATCTACGAATTTCACCTCTACACTTGGAATTCCACTCACCTCTCTCGAACTCTAGACTGATAGTTTTGGAGGCAGTTCCAG
+
FEGGGGGGGGGGGGEGGGGGGGGGGGGGGGGGGGGGGGGGGGGGGGGGGGGGGGGGGGGGGGGGGGGGGGGGGGGGGGGGGGGGGGGGFFGGGGGGGGGGGFGGGGGGGGGGGGFGGGGGGGGGGGGGGGGGGGGGGGGGGGGGGGCGGGGGGGGGGGGGGGGGGFGGGG9EGGGGGGGFEGGGGGGFGGGGGEF@FFFDFGFGFFFGGGFGGCCA<A@FEFDACF:D2?FFFFDABFFFFF??.424:FFFFA6*6<F0<9>BBFFF;?BFBB@:F4A>2
@M02352:288:000000000-CKWC8:1:1101:16392:12804 2:N:0:TAGCGCTC+ACTGCATA
TAATCTTGCGACCGTACTCCCCAGGCGGAATGCTTAATCCGTTAGGTGTGTCACCGAATAGCATGCTACCCGACGACTGGCATTCATCGTTTACGGTGTGGACTACCAGGGTATCTAATCCTGTTTGCTCCCCACACTTTCGCACCTCAGCGTCAGTATCGAGCCAGTGAGCCGCCTTCGCCACTGGTGTTCCTCCGAATATCTACGAATTTCACCTCTACACTCGGAATTGCACTCACCTCTCTCGAACTCAAGACCAGGAGTTTAAGAGGCAGTTCCAG
+
GGGGFGGGGGGGEGFGGGGGGGGGFGGGGGGGGGGGGGFGGGGGGGGGGGGFGGGGGGGGGGGGGGGGGGGGGGGGGGGGGG9FFGGGGGGGGGGGFGGGGGGGGGGFGGGGGFFGGGGGGGGGGGGGGGGGFGGCGGFFGGGGGGGGGGGGGGGGGGFGGGGGGFGGGGGFGGGGGGGFDDEGGGGGGGGGGEF19EEG37:@EFFDFC5CCFEFGFFFFFF?4DBC?FF@F=?DB:BFF?F:BF<:?F?AD?<=B?F018??BF294<2<B:>:F9<A)
@M02352:288:000000000-CKWC8:1:1101:2082:12899 2:N:0:TAGCGCTC+ACTGCATA
CAGTCTTGCGACCGTACTCCCCAGGTGGGATACTTATCACTTTCGCTTAGTCACTGAACCGAAGTCCAACAACTAGTATCCATCGTTTACGGCGTGGACTACCAGGGTATCTAATCCTGTTCGCTCCCCACGCTTTCGTCCATGAGCGTCAGTACATACGTAGTAGACTGCCTTCGCAATCGGTTTTCTGTGTAATATCTATGCATTTCCCCGCTACACTACCCATTCTATTTACTTCCTTATGACTCAAGTACACCAGTATCAAAGGTAGTTCCATAGTT
+
GGEGGGGGGG7FEEFFCFGGGGFFGDEFGFCFGGGGFFCFGGGGGGGGGGGGGGGGDGGGG@FEFE,FEGCFFGGFGFFFGGGFGFFCFGGC:CEGEGGFGGGG@EEFGGGG,?EFFGCFEFCGGFEEC,CBFGCFFGFGEEGGAFEDEGGGGGGCCFCCECGG;FEC9CE?FFCCDG*5?48C*9ABF:C:DE6>58:B++++9BBC1,;;C53>G68;;F();;>7<+3+3;7CEE)).4<62)-),...)))9025A<)).:)-()))46)=6@<)69
@M02352:288:000000000-CKWC8:1:1101:8943:12903 2:N:0:TAGCGCTC+ACTGCATA
CAATCTTGCGACCGTACTTCCCAGGCGGAGTACTTAATGCGTTAGCTGCGTCTCTGAGGGGGTCAATACCCCCAAAAACTAGTACTCATCGTTTACGGCGTGGACTACCAGGGTATCTAATCCTGTTTGCTCCCCACGCTTTCGCGCCTCAGCGTCAATACTTGTCCAGGTCGGCGCCTTCGCCACTGGTGTTCCTTCACATCTCTACGGATTTTACCCCTACACGTGAAATTCCCCAACCCTCTCCAAGATTCTAGACTGATAGTTTCGGACGCAGTTC
+
GGGGGGGGGGGGGGGGGGGGGGGGGGGGGGGGGGGGGGGGGGGGGGGGGGGGGGGGGGGGGGGGGGGGGGGGGGGGGGGGGGGGGGGGGGGGGGGGGGGGGGGGGGGGGGGGGGGGGGGGGGGFGGGGGGGGGGGGGGGGGGGGGGGGGGGGGGGGGEFFGGGGGGGGGGGGGGGD:DDFFGGGGGFGGGGGGFF<AFFGFGFFFFFGGG@GGFBFG9:BBFFFGGFG?FFFBF9?<??BBFFBBFFFFFFFFFAF<BF>FB>D><<>>F0:BFEBF?AF
@M02352:288:000000000-CKWC8:1:1101:23299:12920 2:N:0:TAGCGCTC+ACTGCATA
TAATCTTGCGACCGTACTCCCCAGGCGGTCTACTTAACGCGTTAGCTCCGAAAGCCACGGCTCAAGGCCACAACCTCCAAGTAGACATCGTTTACGGCGTGGACTACCAGGGTATCTAATCCTGTTTGCTCCCCACGCTTTCGCATCTGAGTGTCAGTGTCTGTCCAGGGGGCCGCCTTCGCCACTGGTATTCCTTCAGATCTCTACGCATTTCACCGCTACACCTGAAATTCTACCCCCCTCTACAGCACTCTAGTTCACCAGTTTCAAATGCAGTTCC
+
CFGGGGGGGGGGGGGGGGGGGGGGGGGGBFECFGGGGFGGGGGGGGGGGGGGGFGFFGGGG>FFGGGGGGGGGGGCCGGFGGGGGGGGGGDGGGGGGGFGGGGGGGGGGGGGFGFGGGGFFGADFGGGGGGGGGFGGGGGGGGGGDGC,,3,>BFGGGGGGGGGGGGGGGGGGGGGGGGFAGGGGGGGG7@FGFF?EFF7BC?D<FB37=>DFFFFGE>61B?FGC?C)9FFFBFF>?F;BFBFB<>DF7()(.6944F2AB?B4AAA4::A4AFBF<24
@M02352:288:000000000-CKWC8:1:1101:9023:12950 2:N:0:TAGCGCTC+ACTGCATA
CATTCTTGCGAACGTACTCCCCAGGTGGGATACTTATCACTTTCGCTTAGCCACTCAGACCGAAGTCCGAACAGCTAGTGACCATCGTTTACGGCGTGGACTACCAGGGTATCTAATCCTGTTCGCTCCCCACGCTTTCGTCCATCAGTGTCAGTATATTATTAGTGATCTGCCTTCGCAATTGGTATTCTATGTAATATCTATGCATTTCACCGCTACACTACTTATTCTATCTACTTCCGTATAACTCAAGTCAACCAGTATCAAAGGCAGTTCCATAG
+
FFGGFGGGGGGGGGGGGGGGGGGGGGGGGGGGGGGGGGFGGGGGGGGGGGGGGGGGGGGGGGGGGGGGGGGGGGGGGGGGGGGGGGGGGGGGGGGGGGGGGGGGGGGGGGFGGGGGGGGGGGGG+CFFEGGGGGGGGGGGGGGGGGGGFFCFGGGGGGGGGGGGGGGGGGGGGGGGGCGBBDGCGGGGGGGGGFFFFFFFFGFGFFFGGGFGGFFDEFFFFFEFGGFGFCFFFFFFFFFFADEFFF?4>>EE?AAFDF@FBAB:<BF<A:6???FF@494)
@M02352:288:000000000-CKWC8:1:1101:20367:12951 2:N:0:TAGCGCTC+ACTGCATA
CAGTCTTGCGACCGTACTCCCCAGGTGGGATACTTATCACTTTCGCTTAGTCACTGAGAATTAACCCAACAACTAGTATCCATCGTTTACGGCGTGGACTACCAGGGTATCTAATCCTGTTCGCTCCCCACGCTTTCGTCCATGAGCGTCAGTATATACGTAGTAGACTGCCTTCGCAATCGGTATTCTAAGTAATATCTATGCATTTCACCGCTACACTACATATTCTAACCACTTCATAATAACTCAAGACAACCAGTATCAAAGGCAATTTTACCGTT
+
GGGGGGGGGGGGGGGGGGGGGGGGGGGGGGGGGGGGGGGGGGGGGGGGGGGGGGGGGGGGGGGGGGGGGGGGGGGGGGGGFGGGGGGGGGGEGGGGGGGGGGGGGGGGGGGGGGFEGGGGGGGGGGGGGGGGGFGGGGGGGGGGGGGGGGGGGGGGFGGGGGGGGGGGGGDGFGGGGGDEAFGGGGGGGGGGGFFFFFFGFGFGFFFFGGFCDFFFGFFFFFFFFGEGFFFFFFFFF<EEFCEFF87<@;?B?FFFFFFAA<9AAABF02?FFFFF4>6:<
@M02352:288:000000000-CKWC8:1:1101:9919:12952 2:N:0:TAGCGCTC+ACTGCATA
CAGTCTTGCGACCGTACTCCCCAGGTGGGATACTTATCACTTTCGCTTAGTCACTTAGCTAACGCCAAACAACTAGTATCCATCGTTTACGGCGTGGACTACCAGGGTATCTAATCCTGTTCGCTCCCCACGCTTTCGTCCATGAGCGTCAGTACATACGTAGTAGACTGCCTTCGCAATCGGTATTCTGTGTAATATCTATGCATTTCACCGCTACACTACCCATTCTATCTACTTCCATATGACTCAAGTCAACCAGTATCAAAGGCAGTTCCATAGTT
+
GGGGGGGGGGGGGGGGGGGGGGGGGGGGGGGGGGGGGGGGGGGGGGGGGGGGGGGGGGGGGGGGGGGGGGGGGGGGGGGGGGGGGGGGGGGGDGGGGGGGGGGGGGGGGGGGGGGGGGGGGGGGGGGGGGGGGGGFGGGGGGGGGGGGGGGDGGGGGGGGGGGGGGGGGFFGGGF7DGGFFGGEFGGGGGGGGFFEFFFGFGFGFFFCCGFGDFFFGA@FEFFFGGEGFFF8;=CFEF34CCEFEF<<?B)<9AAF:0)6))69249:042?<)=4@4:<A
@M02352:288:000000000-CKWC8:1:1101:19857:12988 2:N:0:TAGCGCTC+ACTGCATA
CAGTCTTGCGACCGTACTCCCCAGGTGGGATACTTATCACTTTCGCTTAGTCACTGAGTCGAAACCCAACAACTAGTATCCATCGTTTACGGCGTGGACTACCAGGGTATCTAATCCTGTTCGCTCCCCACGCTTTCGTCCATGAGCGTCAGTATATACGTAGTAGACTGCCTTCGCAATCGGTATTCTAAGTAATATCTATGCATTTCACCGCTACACTACTTATTCTATCTACTTCCGTATAACTCAAGTCAACCAGTATCAAAGGCAGTTCCATCGTT
+
GGGGFGGGGGGGGGGGGGGGGGGGGFCFGGGGGGGGGGGGGGGGGGGGGGGGGGGGGGGGGGGGGGGGGGGGGGGGGGGGGGGGGGGGGGGEGGGGGGGGGGFGGGGGGGGGGGGGGGGGGGGGGGGGGGGGGG>FGGGGGGGGGGGGGGGGGGGGGFFGGGGGGGGGGFFGGGGFGGGFFGGGGGGGGFGDGFAEFFAGFGFFFFFGGGFGGFFFGFFFFFFFGGFGFFFFFFFFEFEFF;@FF>AFDF>4:<BF<B:ABFF<AFFF03:?<A4>FA:16
@M02352:288:000000000-CKWC8:1:1101:5497:12988 2:N:0:TAGCGCTC+ACTGCATA
CAATCTTGCGATCGTACTCCCCAGGTGGGACACTTATCACTTTCGCTTAGTCACTTGGCTAATGCCAAACAACTAGTGTCCATCGTTTACGGCGTGGACTACCAGGGTATCTAATCCTGTTCGCTCCCCACGCTTTCGTCCATGAGCGTCAGTACATACGTAGTAGACTGCCTTCGCAATCGGTATTCTGTGTAATATCTATGCATTTCACCGCTACACTACACATTCTATCTACTTCCATATGACTCAAGTCAACCAGTATCAAAGGCAGTTCCATAGTT
+
GGGGGGGGGGGGGGGGGGGGGGGGGGGGGGGGGGGGGGGGGGGGGGGGGGGGGGGGGGGGGGGGGGGFGGGFGGGGGGGGFGGGGGGGFGGGGGGGGGGGGGGGGGGGGGGGGGGGFGGGGG>FBEGGGDG7FFEEGGGGGGFFFFGGGGGEGGGGGGGGGGGGGGGGGGGGFFCFGGGEFFCEFGFGGGGFGF6AEFFGFGFGEFFGGGFF4B@DEA@FEFFFCG?DFFFF=AEECEFFFFCFFCCFEEFFFF)=5?>>4>9AB))767:?FA@>FB74-
@M02352:288:000000000-CKWC8:1:1101:13041:12993 2:N:0:TAGCGCTC+ACTGCATA
TAATCTTGCGACCGTACTCCCCAGGCGGAATGCTTAATCCGTTAGGTGTGTCACCGAACAGTATACTGCCCGACGACTGGCATTCATCGTTTACGGTGTGGACTACCAGGGTATCTAATCCTGTTTGCTCCCCACACTTTCGTACCTCAGCGTCAGTATCGAGCCAGTGAGCCGCCTTCGCCACTGGTGTTCCTCCAAATATCTACGAATTTCACCTCTACACTTGGAATTCCACTCACCTCTCTCGAACTCTAGACTGATAGTTTTGGAGGCAGTTCCAG
+
GGGGGGGGGGGGGGGGGGGGGGGGGGGGGGGFGGGGGFGGGGGGGGGGGGGGGGGGGGGGGGGGGGGGGGGGGGGGGGGGGGGFFGGGGGGGFGGGGFGGGGGFGGGGGGGGGGGGGGFGGGGGGGGGGGGGFGGGGGGGGGGGGGAFGGGGGGGGGFGGGGGGGGGGGGGGGGGGGGGFFDEGGGGGFGDGGFFFFF=FFGFGFFFGGFFFCAFF6;@FEFFFGG>GBFFF@F>ABFF<??DF?FFB?FFFA:4?DFFFBAFFFFF?>?F:B?FF=)6>4
@M02352:288:000000000-CKWC8:1:1101:3916:13001 2:N:0:TAGCGCTC+ACTGCATA
TAATCTTGCGACCGTACTCCCCAGGCGGAATGCTTAATCCGTTAGGTGTGACACCGAAGGGCAAGCCCCCCGACGTCTGGCATTCATCGTTTACGGTGTGGACTACCAGGGTATCTAATCCTGTTTGCTCCCCACACTTTCGTACCTCAGCGTCAGTATCGAGCCAGTGAGCCGCCTTCGCCACTGGTGTTCCTCCGAATATCTACGAATTTCACCTCTACACTCGGAATTCCCCTCACCTCCCTCGAACTCAAGACCAGGAGTTTAAGAGGCAGTTCCAG
+
GDFGGGGGGGGGGGGGGGGGGFGGGGGGGGGGGGGGGGFGGGGGGGGGGGGGGGGGGGGGGGGGGGEGGGDFGDGEGGGGGGFFGGGGGGGGGGGGGGGGGFGGGGGDGGGGGGGFGFFFFGFFGGGGGFGGGGGCGGGGGGGGGGGGGGGGCEGGGGFGEFGGGCFGGGFGGEGGGGGFBDEEFFGG6=EDGFFFBEDGFDCGFFFGGG>:DF>B9F<A2=B6>F?D?FFB6*(3:6:?86(,1:B:?F:4)5>B<?:?B6?:22):44<:<05<FBFA9
@M02352:288:000000000-CKWC8:1:1101:3923:13017 2:N:0:TAGCGCTC+ACTGCATA
TAATCTTGCGACCGTACTCCCCAGGCGGAATGCTTAATCCGTTAGGTGTGACACCGAAGGGCAAGCCCCCCGACGTCTGGCATTCATCGTTTACGGTGTGGACTACCAGGGTATCTAATCCTGTTTGCTCCCCACACTTTCGTACCTCAGCGTCAGTATCGAGCCAGTGAGCCGCCTTCGCCACTGGTGTTCCTCCGAATATCCACGAATTTCACCCCTACCCTCGGAATTCCACTCACCTCCTCCGAACTCAAGACCCGGAGTTTAAGAGGCAGTTCCAG
+
9FEGGGGGGGGGGGGGGGGGGGGGG?FGGGGGGGGGGGAFGGGGGFFCEFGGGGGGGGGGGGG@CDBFGGGEGGGGGGGGGCEFDDF@EEFGFFGGGEGGGFFCFGGFGGGGGGGFDFFGGGGGGGEFFGFFGGGDCCGF9@EGGGGGFGGGDGDGA;<F7CFGGFGGGGFGGECGGGG3:**:*<7+*/=>F)1:>5DD3+++1=>5C:5CC6<?5.(32)./95:C?FFF4*6)4?:?2,1((.(,493<AFFFB:)31-(4:<4<2:2((4)4@A))-
@M02352:288:000000000-CKWC8:1:1101:2416:13049 2:N:0:TAGCGCTC+ACTGCATA
CAGTCTTGCGACCGTACTCCCCAGGTGGGATACTTATCACTTTCGCTTAGTCACTGAGTCGAAACCCAACAACTAGTATCCATCGTTTACGGCGTGGACTACCAGGGTATCTAATCCTGTTCGCTCCCCACGCTTTCGTCCATGAGCGTCAGTATATACATAGTAGACTGCCTTCGCAATCGGTATTCTAAGTAATATCTATGCATTTCACCGCTACACTACTTATTCTATCTACTTCCGTATAACTCAAGTCAACCAGTATCAAAGGCAGTTCCATCGTT
+
GGGGGGGGGGFGGFFGGGGGGGGGGGFFGGGGGGGGGDGGGGGGGGDGGGGGGGGGGGGGGGGGGGGGGGGGGGGGGGFGGGGGGGGGGGGGGGGGGGGGGGGFFGDFGGGGGGGFGGGGGGGGGGGGGGGGGGGGGGGGGGGGGGGGGGGGGGGGGGGGGFGGGDCF;DGFCCCFGGG>FGGE>FC@CFGGGE6C4BF78CFGEFFGGGFGGB60:45/(8):;DE7CFFAAFC?E9E75;@EFE>6<B<ADDAFBFFFF>A4<24:?B?BF9FFFFFF:
@M02352:288:000000000-CKWC8:1:1101:8965:13062 2:N:0:TAGCGCTC+ACTGCATA
TAGTCTTGCGACCGTACTCCCCAGGCGGAGAACTTAACGCGTTTGCTTCGCCACTGACTGCATTTACGCAACCAACAGCTAGTTCTCATCGTTTAGGGCGTGGACTACCGGGGTATCTAATCCCGTTCGCTACCCACGCTTTCGTACCTCAGCGTCAGTGTTATACCAGTTAGCCGCCTTCGCCACTGATGTTCCTCCAGATATCTACGCATTTCACTGCTACACCTGGAATTCCGCTAACCTCTTATACACTCTAGTCACACAGTTTTGAATGCTGTTC
+
9FFF@FFGGFGGFGGGGGGGGGGGGDGGGGCGGGGGGFGGGGGFGGGGFGGGGGGGGGGGFGGFGGGGGGGGGGGGGGCFFGAF<?EAFCFBFFGFCDFGGGGGGGGGGGGGGGGGGGGGFD9>FGGGGGGGGGG9CGGGGGGEGGGGGGGDDGGGE@FGGGFGCFFFFGGGGG68DCDFFFGGDGGG?:;FF?C?EAFFFGFGFFFC<55>7FFFFFABF?A6CF?4(86?FFFFF?B;>?97<<B2:<>DFF<FF-89A27:B<<A::0<24*)/64A
@M02352:288:000000000-CKWC8:1:1101:13914:13071 2:N:0:TAGCGCTC+ACTGCATA
TAATCTTGCGACCGTACTCCCCAGGCGGAATGCTTAATCCGTTAGGTGTGTCACCGAACAGTATACTGCCCGACGACTGGCATTCATCGTTTACGGTGTGGACTACCAGGGTATCTAATCCTGTTTGCTCCCCACACTTTCGTACCTCAGCGTCAGTATCGAGCCAGTGAGCCGCCTTCGCCACTGGTGTTCCTCCAAATATCTACGAATTTCCCCTCTACACTTGGAATTCCACTCACCTCTCTCGAACTCTAGACTGATAGTTTTTGAGGCAGTTCCCG
+
CFFFGGGGGGGGGGGGGGGGGGGGGGGGGGGEGGGGDGFGGGGGGGGGG@EFGGGGGGEGFF<EGGGFGGGG:=++@CC8B<FEGDEFEBFFCD+?FFEGD9EF<<45ABFDEGFGCBDDDFFFGGFGCGEFGDFGGEDGD>F??E:FEF?CECCEFCGCE**>>::>FGG6D?D<8CFFEC8C<,44=EE>><A@8AFGFGAG6A3*8*.@+17A:B@;76??>7)26?<?=*9<??F<)8<<?73::B?AF<4BAF)).6))6<204360((78/4)),
@M02352:288:000000000-CKWC8:1:1101:3019:13071 2:N:0:TAGCGCTC+ACTGCATA
CATTCTTGCGAACGTACTCCCCAGGTGGGATACTTATCACTTTCGCTTAGTCACTGAGAATTAACCCAACAACTAGTATCCATCGTTTACGGCGTGGACTACCAGGGTATCTAATCCTGTTCGCTCCCCCCGCTTTCGTCCATGAGCGTCAGTATATACGTATTAGACTCCCTTCGCAATCGGTATTCTAAGTAATATCTATGCATTTCACCGCTACACTACTTATTCTATCTACTTCCTTATACCTCAAGTCACCCAGTATCAAAGTCATTTCCATGTTT
+
GGGGGGGGGGGGGGGGGFGGFFGGGFFGD@FGFGGGD,@CFGGACBFGGGDGGGGGFCE<FGGGGF8FCFG<<CEAC,CFCEFGCFGGGEG7B7FEE7?FDG,A,CFEFD9@FDCG9>,ECE7+?FFFG+>3FCB:6AFGE+3;9,<C@ED6;EE,:@CFG9,>>3,@C,@D:<CF9D4?FF*4*=@>;B98@*=8518+++=C<A8+1++2*.238;8)(0>F7C.+/11111)1.;)).7)6))-)(.)644690,)5)-5)-4>)6.).-66)*))66
@M02352:288:000000000-CKWC8:1:1101:12022:13086 2:N:0:TAGCGCTC+ACTGCATA
TAATCTTGCGACCGTACTCCCCAGGCGGTCTACTTAACGCGTTAGCTCCGAAAGCCACGGCTCAAGGCCACAACCTCCAAGTAGACATCGTTTACGGCGTGGACTACCAGGGTATCTAATCCTGTTTGCTCCCCACGCTTTCGCATCTGAGTGTCAGTGTCTGTCCAGGGGGCCGCCTTCGCCACTGGTATTCCTTCAGATCTCTACGCATTTCACCGCTACACCTGAAATTCTACCCCCCTCTACAGCACTCTAGTTCACCAGTTTCAAATGCAGTTCC
+
GGGGGGGGGGGGGGGGGGGGGGGGGGGGGGGGGGGGGGGGGGGGGGGGGGGGGGGGGGGGGGGGGGGGGGGGGGGGGGGGGGGGGGGGGGGGGGGGGGGGGGGGGGGGGGGGGGGGGGGGGGGGGGGGGGGGGGFGGGGGGGGGGGGGGGGGGGGGGGGGGGGGGGGGGGGGGGGGGCDFFGGGGGGGGGGGGFFFFFFGFGFGBFFGGE>DGFFFGFF>;FFFGF>>:BBFB?<BFFFFFFBBBFB??BF:?F>?BAFADFFF>:AAFA):<<@2@<DA
@M02352:288:000000000-CKWC8:1:1101:15392:13184 2:N:0:TAACGCTC+ACTGCATA
TAATCTTGCGACCGTACTCCCCAGGCGGAATGCTTAATCCGTTAGGTGTGACACCAACAAGCATGCTTGCTGACGTCTGGCATTCATCGTTTACGGTGTGGACTACCAGGGTATCTAATCCTGTTTGCTCCCCACACTTTCGCACCTCAGCGTCAGTATCGAGCCAGTGAGCCGCCTTCGCCACTGGTGTTCCTCCGAATATCTACGAATTTCACCTCTACACCCGGAATTCCACTCACCTCTCTCGAACTAAAGACCAGGAGTTTACAAGGCAGTTCCAG
+
GFGGGGGGGGGGGGGGGGGGGGGGGGGGGGGGGGGGGGGGGGGGGGGGGGGGGGGGGGGFFGGGGGGFGGGGGGGGGGGGGFGGGGGGGGGGGGGGGGGGGGGGGGG?FGGGGGGGGGGGGGGGGGGGGGGGGGGGGGGGGGGGGGFGGGGGGGGGGGGGGGGGGFGGGGGGGGGGGGGFFGGGGGGFGGGGGFFFFEFGFGFGFFFG*;3;CA?F9AEAEF@)/:9GBFFFFFF9?1?BFF22<?F0:F?2).-7<0)46(-12>BAA<>FBFFBFBBF5
@M02352:288:000000000-CKWC8:1:1101:5139:13194 2:N:0:TAGCGCTC+ACTGCATA
CATTCTTGCGAACGTACTCCCCAGGTGGGTCACTTATCACTTTCGCTTAGCCACTCAAACCGAAGTTCGAACAGCTAGTGACCATCGTTTACGGCGTGGACTACCAGGGTATCTAATCCTGTTCGCTCCCCACGCTTTCGTCCATGAGCGTCAGTATATACGTAGTAGACTGCCTTCGCAATCGGTACTCTAAGTAATCTCTATGCATTTCACCGCTACACTACTTATTCTATCTACTTCCGTATAACTCAAGTCAACCAGTATCAAAGGCAGTTCCATAG
+
GGGGGGGGGGDGGGGGGGGGGGGGGGGGGGGDFGGGGGGGGGGGDFGGCFGGGGFGGGGGGGG@EGGGGGGGGGGGGGGGGGGGGGGGGGGGGEGGGGGGGGGGGGGGDGFGGGGGGGGGFFGGGGEGGGGGGGGGGGGGFGGDFEGGGGGGGGGGGGGCFCGGGGGGGGGCGGGGGGGEFGGGGGGGGGGGGFFFFFFFFGFGFFFGGGFGGFFFGBBEDFEFGGFGFFFAC@??EFFEF;@B?2<BAFFB?>>=AFFBFFD>24<4:<<?:??AFAB<)
@M02352:288:000000000-CKWC8:1:1101:24266:13205 2:N:0:TAGCGCTC+ACTGCATA
CAATCTTGCGATCGTACTCCCCAGGTGGGACACTTATCACTTTCGCTTAGTCACTGAGCTAATGCCCAACAACTAGTGTCCATCGTTTACGGCGTGGACTACCAGGGTATCTAATCCTGTTCGCTCCCCACGCTTTCGTCCATGAGCGTCAGTATATACGTAGTAGACTGCCTTCGCAATCGGTATTCTGTGTAATATCTATGCATTTCACCGCTACACTACACATTCTATCTACTTCCGTATAACTCAAGTCAACCAGTATCCAAGGCAGTTCCATATTT
+
GGGGGGGGDGGGGGGGGGGGGGF:FGCFGDGFGGGGGGGGGGGGGGGGGGFFFGGFF<FGGGFEFEGGGGFEGGGCFFFGGGGG7FGGGGGDCDGE:FFFGGGGGGGGAFGGGGFCFDFFFEC7FEFGGGGCG7CFGGGGC6E99@=8CGGGGF:AADFGFECEC<FEG,@EEFGGD5??FFEGFFF:AE>9CE9EE9B@>E9FEFFGG@FFGF>D8;@E3A)54<<7CFFF=FEEEF334;DFE44)).)1;C?FF?49:>D)5>26?((.667)*6)6<
@M02352:288:000000000-CKWC8:1:1101:4906:13253 2:N:0:TAGCGCTC+ACTGCATA
TAATCTTGCGACCGTACTCCCCAGGCGGAGAGCTTAATGCGTTAGCTGCGTCACCTACAAGCATGCTTGCAGACAACTAGCTCTCATCGTTTACGGTGTGGACTACCAGGGTATCTAATCCTGTTTGCTCCCCACACTTTCGTACCTCAGCGTCAGTATCGAGCCAGTGAGCCGCCTTCGCCACTGGTGTTCCTCCAAATATCTACGAATTTCACCTCTACACTTGGAATTCCACTCACCTCTCTCGAACTCAAGACCAGGAGTTTATAAGGCAGTTCCAG
+
EFFGGGGGGGDGEGFGGGGGGGGGGFGEECGGGGGGGGGGGGGGGGGGGGGGGGGGGGDGGGGGGGGDFGGGGGGGGGGGGGGGGGGGGGGGGGGGGGGGGGGGGGGGGCFGGGGGG9FGGGGGGGGGGGGGGGGGGGGGGGGGGGGGGGGGGGGGGGGGGGGGGGGGGGFG8EGGDGGFFGDEGGFGGGGFCEF@BFFGFG=FCFADGGFGG7CFGF@EE638CFEG<AFFFFBFFFF:<?2:>F:03?8)8>D417F?:????<AADF<7:75:FB<26
@M02352:288:000000000-CKWC8:1:1101:28210:13272 2:N:0:TAGCGCTC+ACTGCATA
CAGTCTTGCGACCGTACTCCCCAGGTGGGATACTTATCACTTTCGCTTAGTCACTGAGAATTAACCCAACAACTAGTATCCATCGTTTACGGCGTGGACTACCAGGGTATCTAATCCTGTTCGCTCCCCACGCTTTCGTCCATGAGCGTCAGTACATACGTAGTAGACTGCCTTCGCAATCGGTATTCTAAGTAATATCTATGCATTTCACCGCTACACTACTTATTCTATCTACTTCCGTATAACTCAAGTCAACCAGTATCAAAGGCAGTTCCATAGTT
+
GGGGGGGGGGGGGGGGGGGGGGGEGGGGGGGGGGGGGGGGGGGGGGGGGGGGGGGGGGGGGGGGGGGGGGGGGGGGGGGGGGGGGGGGGGGGGGGGGGGGGGGGGGGGGGGGGGGGGGGGGGGGGGGGGGGGGGGGGGGGGGGGGGGGEGGGGGGGGGGFGGGGGGGGGGGGGGGGGGGFFFGGGGGGFGGGGFFFFFFGFGFGFFFGGGCDGFFFGFDFFFEFGGEFCFFF7ACCFFA;EFDFEEFFAFFFB<DFBFFFFFFFFF27?FB?<<?<FFBA<
@M02352:288:000000000-CKWC8:1:1101:7277:13361 2:N:0:TAGCGCTC+ACTGCATA
TAATCTTGCGACCGTACTCCCCAGGCGGAATGCTTAATCCGTTAGGTGTGTCACCGAACAGTATACTGCCCGACGACTGGCATTCATCGTTTACGGTGTGGACTACCAGGGTATCTAATCCTGTTTGCTCCCCACACTTTCGTACCTCAGCGTCAGTATCGAGCCAGTGAGCCGCCTTCGCCACTGGTGTTCCTCCAAATATCTACGAATTTCACCTCTACACTTGGAATTCCACTCACCTCTCTCGAACTCTAGACTGATAGTTTTTGAGGCAGTTCCAG
+
GGGGGGGGGGGGGGGGGGGGGGGGGGGGGGGGGGGGGGGGGGGGGGGGGGGGGGGGGGGGGGGGGGGGGGGGGGGGGGGGGGGGGGGGGGGGGGGGGGGGGGGF=FGGGGGGGGGGGGGGGGGGGGGGGGGGGGGGGFGGGGGFGGGGGGGGGGGGGGGGGFGGGGFFDFFEGGDGGGGFFGEGGGGGGGGGGFFFFFFGFGFGFFFDFGFGG65=?AE<CFFFGGFG)7@FFFBABFFFFFF?DFFB11:DFB:*6>F0<BA6>A<(4<::3:)4=>><.
@M02352:288:000000000-CKWC8:1:1101:16008:13379 2:N:0:TAGCGCTC+ACTGCATA
CAGTCTTGCGACCGTACTCCCCAGGTGGGATACTTATCACTTTCGCTTAGTCACTGAGTCGAAACCCAACAACTAGTATCCATCGTTTACGGCGTGGACTACCAGGGTATCTAATCCTGTTCGCTCCCCACGCTTTCGTCCATGAGCGTCAGTATATACGTAGTAGACTGCCTTCGCAATCGGTATTCTAAGTAATATCTATGCATTTCACCGCTACACTACTTATTCTATCTACTTCCGTATAACTCAAGTCAACCAGTATCAAAGGCAGTTCCATCGTT
+
GGGGGGGGGGGGGGGFGGGGGGGGGGFGGGGGGGGGGGGGGGGGGGGGGGGGGGGGGGGGGGGGGGGGGGGGGGGFGGGGGGGGGGGGGGGGGGGGGGGGGGGGGGGGGGGGGGGGGGGGGGGGGFGGGGGGGGGGGGGGGGGGGGGGGGGGGGFCCAFGGGGGCGFGGGGGGGGGGGCDFGCEFCGGGG7FGFFCEFFGFGFGFFFGGGFFGFFFGADE1)):DGEGCFFFFFFCFFFDFFFFFFFFFBF>AAFFFBFFF9BFF>>?0718><BBFA??B
@M02352:288:000000000-CKWC8:1:1101:13146:13452 2:N:0:TAGCGCTC+ACTGCATA
TAATCTTGCGACCGTACTCCCCAGGCGGAATGCTTAATCCGTTAGGTGTGTCACCAACAAGCATGCTTGCTGACGACTGGCATTCATCGTTTACGGTGTGGACTACCAGGGTATCTAATCCTGTTTGCTCCCCACACTTTCGTACCTCAGCGTCAGTATCGAGCCAGTGAGCCGCCTTCGCCACTGGTGTTCCTCCGAATATCTACGAATTTCACCTCTACACTCGGACTTCCACTCACCTCTCTCGAACTCAAGACTAACAGTATCAAAGGCAGTTCCAG
+
GFGGGGGGGGGGGGGGGGGGGGGGGGGGGGGGGGGGGGGGGGGGGGGGGGGGGGGGGGGGGGGGGGGGGGGGGGGGGGGGGGGGGGGGGGGGGGGGGGGGGGGGGGGGGGGGGGGGFFGGGGFGFGGGGGGGGGGGGGGGGGGGGGFGGGGGGGGGGGGGGGGGGGGGGFGGGGGGGGGFFDGGGGGGGGGGGFFFFFFGFGF@CC>DCFFGGFFF?FFFFFFFGGFG(<FFFFFAF:B?<<?F?BB71?:9<B<=?AF>B>7A24>2:4AB:<B?F2<>5
@M02352:288:000000000-CKWC8:1:1101:28795:13465 2:N:0:TAGCGCTC+ACTGCATA
CAATCTTGCGATCGTACTCCCCAGGTGGGACACTTATCACTTTCGCTTAGTCACTTAGCTAATGCCAAACAACTAGTGTCCATCGTTTACGGCGTGGACTACCAGGGTATCTAATCCTGTTCGCTCCCCACGCTTTCGTCCATGAGCGTCAGTACATACGTAGTAGACTGCCTTCGCAATCGGTATTCTGTGTAATATCTATGCATTTCACCGCTACACTACACATTCTATCTACTTCCATATGACTCAAGTCAACCAGTATCAAAGGCAGTTTCATAGTT
+
GAGGFGGFACG@E7FF<FGGGGGCEFCEECGGCFFGGFCGGGGGGGGGECFGGGGGGGGCAAFGFGA<CCCFDGA9FFDEDCGG:F<DF,?FBF:CF:A=FG8E@F@4?EGFE<FFGGFFGFGDB4@=BEG:F:+AE8DECEAD,>=CCCCEDEGGGGGF9<D8F<,3@ECFFFGG*3<AFGEGFCGFFCGDGCFFF66C65+;5A871==CDB95E=@C;A8F=FCFEF+1@FFC?CEFFFEF)))/54=C757488)6-46)..:((.4<5)/)9>><<
@M02352:288:000000000-CKWC8:1:1101:23743:13487 2:N:0:TAGCGCTC+ACTGCATA
TAATCTTGCGACCGTACTCCCCAGGCGGAATGCTTAATCCGTTAGGTGTGTCACCAACAAGCATGCTTGCTGACGACTGGCATTCATCGTTTACGGTGTGGACTACCAGGGTATCTAATCCTGTTTGCTCCCCACACTTTCGTACCTCAGCGTCAGTATCGAGCCAGTGAGCCGCCTTCGCCACTGGTGTTCCTCCAAATATCTACGAATTTCACCTCTACACTTGGAATTCCACTCACCTCTCTCGAACTCAAGACTAGCAGTATTAGAGGCAGTTCCAG
+
DFGGGGGGGGGGGGGGGGGGGGGGGGGGGGGGGGGGGGGGGGGGGGGGGGGGGGGGGGGGGGGGGGGGGGGGGGGGGGGGGGGGGGGGGGGGGGGGGGGGGGGGGGGGGGGGGGGGGGGGGGGGGGGGGGGGGGGGGGGGGGGGGGGGGGGGGGGGGGGGGGGGGGGGFGGGGGGGGGGFDGGGGFGGGGGGGFFFFFAFFGFGFFFGFGFFGFFFGFFFFFFFGGFGEFFFFFFFF;48<?<?BBBFBFB<A03B<<FF?DAAFFFFFA<7:B>?FF><6
@M02352:288:000000000-CKWC8:1:1101:29501:13523 2:N:0:TAGCGCTC+ACTGCATA
TAATCTTGCGACCGTACTCCCCAGGCGGAATGCTTAATCCGTTAGGTGTGTCACCGAACAGTATACTGCCCGACGACTGGCATTCATCGTTTACGGTGTGGACTACCAGGGTATCTAATCCTGTTTGCTCCCCACACTTTCGTACCTCAGCGTCAGTATCGAGCCAGTGAGCCGCCTTCGACACTGGTGTTCCTCCAAATATCTACACATTTCACCTCTACACTTGGTATTCCACTCACTTCTCTCGTACTCAAGACACGGACTTTCAAAGGTATTTCCAG
+
GEGFEGGFFGGFEFGGGGEGGGG,D<@CEDDGGGGGGGC@FGFGGFGGGGGGGGDGGGGGGGGGFGGEEFGGG7C=FC=F84?<F5,C=FEGFGE4?BFEEFGGGDGBFGGGCFGGGFFGFGF7CAEFGFCF:=FD@F93EEE8FGFGFD,@+@E*,,7;*3DE5>FFFGGG6**;D485)1=C4ACFE=8>;5+,5F4:A>7F5A+**3;@F:580)/79A1A+;3*.6/7BF<),44)).5AFF?((((6<02*2(0-(4(3)6)-6<<()-*-/6)6)
@M02352:288:000000000-CKWC8:1:1101:21069:13524 2:N:0:TAGCGCTC+ACTGCATA
CAGTCTTGCGACCGTACTCCCCAGGTGGGATACTTATCACTTTCGCTTAGTCACTGAGAATTAACCCAACAACTAGTATCCATCGTTTACAGCGTGGACTACCAGGGTATCTAATCCTGTTCGCTCCCCACGCTTTCGTCCATGAGCGTCAGTATATACGTAGTAGACTGCCTTCGCAATCGGTATTCTAAGTAATATCTATGCATTTCACCGCTACACTACTTATTCTATCTACTTCCGTATAACTCAAGTCAACCAGTATCAAAGGCAGTTCCATAGTT
+
FEFFFGGGGGGGDGGGGGGGGGEEGGCG7AEGGGGGGGGGGGG9FGGFGFFFGGGGGGGGGGGGGCFGGGGGGGGFGGGGGA<?E@FBFGGFFGCEGCEFGFGDCE7AFF,??AFFGC?FFGGGGCEGGCGGGGEFFDFCEED==DFCGGGGEDFFCFFDEECEAD;DEGCFEC7FDGGEF>EG5CCFGGGGGF>EFFFGFGFGFFFGDDF77?>5CFDFEFFFGDEFCFFF7AEEFC86=FDF?;3)/4)/9<CF10A>))64A4A7(804<AFA?9?B<
@M02352:288:000000000-CKWC8:1:1101:27994:13526 2:N:0:TAGCGCTC+ACTGCATA
CAGTCTTGCGACCGTACTCCCCAGGTGGGATACTTATCACTTTCGCTTAGTCACTGAGAATTAACCCAACAACTAGTATCCGTCGTTTACGGCGTGGACTACCAGGGTATCTAATCCTGTTCGCTCCCCACGCTTTCGTCCATCAGTGTCAGTTGATTATTAGTAATCTGCCTTCGCAATTGGTATTCTATGTAATATCTATGCATTTCACCGCTACACTACATATTCTAACTACTTCATAATAACTCAAGATAACCAGTATCAAAGGCAATTTTACGGTT
+
GGGGEGGGFGGGGGGGGGGGGGGGCGGFGGGGDGGGGGGGGGGGGDEGGGGGGGGGGGGGGGGGGGGEGFGGGGGGGGCGFGGGGGGGGGGGGGEGGGGGGGFFFDCDGGCEGGGDGGFGEFGGDGEGEFGGGGGGGGG6CEFGFGGGGFCCGGGGGGGGGGGGGFCCFEGCGFGG5;DDFGEFGGEGFGGGGFFFEEAGFFFGEFFGGFFCDFBE86-86=@F7@5:?AAFFFFCFEFFEECFEFE.;;@@EFEF(.;@ABAAF948((4?AB@A?::<:
@M02352:288:000000000-CKWC8:1:1101:8245:13578 2:N:0:TACCGCTC+ACTGCATA
CAATCTTGCGACCGTACTCCCCAGGCGGAATGCTTAATCCGTTCGGTGTGTCACCGAACAGTATACTGCCCGACGACTGGCATTCATCGTTTACGGTGTGGACTACCAGGGTATCTAATCCTGTTTGCTCCCCACACTTTCGTACCTCAGCGTCAGTATCGAGCCAGTGAGCCGCCTTCTCCACTGCGGTTCCTCCAAATATCTACGAATTTCACCTCTACACTTCGAATTCCACTCACCTCTCTCGACCTCTAAACTGCTAGTTTTTGAGGCAGTCCACG
+
,B,66CEGG7+8CFGGGGGGGGGGG8FGGGGGGGGG9C,C+DG,B+8:@F6E9FG:C+C+6FC<559?,EGCB:>C=+744B<<?5,A,44BD<=+BF=F+<4:?,,,,+8>,DCFE3?7C,,C3F,@C,6DF@FGGC9D,:::+8,=@6DC*988:;FDEC>ECC:8D:DFF*)//9=*;:,0:6,*=/39*)+((/0*1@CF?6)5**2;++9B08)-)*4@**4*4).*//6)4(,()3<?7<1722(.,))*4>0)))-4<BF0(--((4)4).)),
@M02352:288:000000000-CKWC8:1:1101:28532:13587 2:N:0:TAGCGCTC+ACTGCATA
CAGTCTTGCGACCGTACTCCCCAGGTGGGATACTTATCACTTTCGCTTAGTCACTGAGTCGAAACCCAACAACTAGTATCCATCGTTTACGGCGTGGACTACCAGGGTATCTAATCCTGTTCGCTCCCCACGCTTTCGTCCATGAGCGTCAGTATATACGTAGTAGACTGCCTTCGCAATCGGTATTCTAAGTAATATCTATGCATTTCACCGCTACACTACTTATTCTAACCACTTCACAATAATTCAAGACAACCAGTAGCAATGGCAATTCTATGGTT
+
FEFGFFGA,FD+:FGFGGGGGF@FFDFD@EDDEAFGFFGGGGGCFGDFG<CCFFGGGGGGGGGGGGGGGGFFEFGGGD9?EGFGFBFFFFFGG@C@=CEFGGGGGCFFFFAEFGG9@;?F9FG>CE7EEFDGD>C@DCDEEGG,@D8CEEEGCCFEAEAEEFGGGG,@EEG?CFGFDC>**?*19C:,,=>=FEFEC@FGFGFFEFFCCCFFDB():A(44;)3;75;<F6=FF0@E317<))782)6<447?>?:66)6-))-:<<8:0<?)<4)9-2<6
@M02352:288:000000000-CKWC8:1:1101:27702:13605 2:N:0:TAGCGCTC+ACTGCATA
TAATCTTGCGACCGTACTCCCCAGGCGGAATGCTTAATCCGTTAGGTGTGTCACCGAATAGCATGCTACCCGACGACTGGCATTCATCGTTTACGGTGTGGACTACCAGGGTATCTAATCCTGTTTGCTCCCCACACTTTCGCACCTCAGCGTCAGTATCGAGCCAGTGAGCCGCCTTCGCCACTGGTGTTCCTCCGAATATCTACGAATTTCACCTCTACACTCGGAATTCCACTCACCTCTCTCGAACTCAAGACCAGGAGTTTAAGAGGCAGTTCCAG
+
CFGGGGGGGGGGGGGGGGGGGGGGGGGGGGGGGGGGGGGGGFGGGGGGGGGGGGGGGGGGGGGGGGGGGGGGGGGGGDGGGGDGGGGGGGGGGGGGGGGGGGGGGGFGGGGGGGFGFGGGGGGGGGFGGGGGGGGDEFFFGGGGGGGGGGGGGGGGGGGGGGGGGGGGGGGGGGGGGGGFFGGGGGGGGGGGGFFFFFFGFGFGFFFGGGFGCFEA?A@ABFFFGGFGBFFF@FBFFFFF?BDF?<BB:BFFFFBFFFFFFFFFFABFFFFBB0BFFF466
@M02352:288:000000000-CKWC8:1:1101:19163:13618 2:N:0:TAGCGCTC+ACTGCATA
TAGTCTTGCGACCGTACTCCCCAGGCGGCGCGCTTAACGCGTTAGCTCCGGCACAGAAGGGGTCGAGTCCTCCTACACCAAGCGCGCACCGTTTACTGCCAGGACTACAGGGGTATCTAATCCCTTTCGCTACCCTGGCCTTCGTACCTCAGCGTCAGTAAATGTCCAGCAGGCTGCCTTCGCCATTGGTCTTCCTCTTGATATCCACGCATTTCACTGCTACACCAAGAATTCCACCTGCCCCTCCATTACTCCAGTCTAGCAGTATCGGATGCAGTTC
+
CFGGGGGGGGGGGGGFGGFGGGGGGGGGGGDEGGGGGGGGGGGGGGGGGGGGGGGGGGGGGGGGGGEAFFDGGGGGFGGGFGGGGGFFGGGGGCFGGGGDGGGGGGGGGGGGGGGDFEFGFG9CFCGGGGGGGGGGG5;CFFGGGGGGGGEFGDGGGDFGEFGGDFGEFFFGFGGGGGGFFFDGGGGGGGGFGDFDF=FF?FFG<BFFDDEG<*.9?=27>?A?FGBG<FFBFF9<AFFFF7???B?<BF9:44:F:5?BAA<2>>A6::9::6)4=<4A
@M02352:288:000000000-CKWC8:1:1101:13392:13622 2:N:0:TAGCGCTC+ACTGCATA
TAGCCTTGCGGCCGTACTCCCCAGGCGGTGCACTTAACGCGTTAGCTACGACACGGCAGGGGTTAAACCCACCATATCTAGTGCACATCGTTTACGGCGTGGACTACCAGGGTATCTAATCCTGTTTGCTCCCCACGCTTTCGCGCCTCAGCGTCAGTACTCGTCCAGGAAGGCGCCTTCGCCTCTGGTGTTCCTTCGCATCTCTACGGATTTTACCCCTACATGCGAAATTCCCCTTCCCTCTCCGAGACTCTAGACTAACAGTTTCAGACGCAGTTTCG
+
GGGGGGGGGGGGGGGGGGGGGGGGGGGGGGGGGGGGGGGGGGGGGGGGGGGGGGGGGGGGGGGGGGGGGGGGGGGGGGGGGGGGGGGGGGGGGGGGGGGGGGGGGGGGGGGGGGGGGGGGGGGGGGGGGGGFGGGGGGGGGGGGGGGGGGGGGGGGGDFGGGGGGGGGGGGGGGGGGGGFFGGGGGGGGGGGGFFFFFFGFGFGB=FFDC8CFFFFGFBFFFFFDG0<95>BBFFFFFBFFFF(823719;>:A)*.6?7)5.4<>DA9>BF627().6)(
@M02352:288:000000000-CKWC8:1:1101:6110:13647 2:N:0:TAGAGCTC+ACTGCATA
TAATCTTGCGACCGTACTCCCCAGGTGGGATACTTATCACTTTCGCTGCGTCACTGAGAGTTAACCCACCAACTCATCTCGTTCGTTTCCTTTATGGCGTAGACTACTATCGAATCCAATTCTCTCCCCACGCTTCGCTCCATGACCTTAAGTATATACGTAGTCGACTACGCTCCCTTCGCCAATGCTATTTCTTATGTTGTCTTTTCACTTCACCGCTACACTTTGTATCTCCTTCACCCCACCTCCAGTCCACCAATCTCATAGCACGTGCCGTAGTT
+
,@F<@FGGGGGCCEGGGGGDFFGGGDEF@FGGGFGGG,,C,CF,@FG,+@,@FE9,CF9,:,,6,,,8,B=,B,,,<6E,4,:,,,:A,,5,,,5,B,+B4++5:,,5B,9++:EE,,,9;F9?F,44@,@8C+++++@=+,,7,,@+,,,,3,37@97,,8,@,3<>8333****<*+0*/***1,,5,,+50+**=++++2?4++=1,1:=A*;<)2;F:))+2)+)3;++3.)..)))(.((4,((3(:?D<=<:))(-)-).)))--((4)(7((-)
@M02352:288:000000000-CKWC8:1:1101:9635:13688 2:N:0:TAGCGCTC+ACTGCATA
CAATCTTGCGATCGTACTCCCCAGGTGGGACACTTATCACTTTCGCTTAGTCACTTAGCTAATGCCAAACAACTAGTGTCCATCGTTTACGGCGTGGACTACCAGGGTATCTAATCCTGTTCGCTCCCCACGCTTTCGTCCATGAGCGTCAGTACATACGTAGTAGACTGCCTTCGCAATCGGTATTCTGTGTAATATCTATGCATTTCACCGCTACATTACACATTCTATCTACTTCCATATGACTCAAGTCAACCAGTATCAAAGGCAGTTCCATAGTT
+
GGGGGGGGGGGGGGGGGGGGGGGGGGGGGGGGGGGGGGGGGGGGGDEGGGGGGGGGGGGGGFGGGGGGGGGGGGGGGGGGGGGGGGGGGGGGGGGGGGGGFGGGGGGGGGGFGGGGGGGGGGGGEFGGGGGGGGGGGGGGGGGGGGGGGDGGGGGGG=FGGFFECFGGG??CFGGGGGGFFGGGGGGGGGGGGFFFEFFGFGFGFFFFGGFGGFBBGFFFFFFFDFEFEFFFFFFFFF<9EEEFEEECEF3CCFFF;@FAFA2:AAA::?:?FAF9FA?A>
@M02352:288:000000000-CKWC8:1:1101:25643:13694 2:N:0:TAGCGCTC+ACTGCATA
CATTCTTGCGAACGTACTCCCCAGGTGGGTCACTTATCACTTTCGCTTAGCCACTCAAACCGAAGCTCGAACAGCTAGTGACCATCGTTTACGGCGTGGACTACCAGGGTATCTAATCCTGTTCGCTCCCCACGCTTTCGTCCATCAGTGTCAGTATATTATTAGTGATCTGCCTTCGCAATTGGTATTCTATGTAATATCTATGCATTTCACCGCTACACTACATATTCTAACCACTTCATAATAACTCAAGACAACCAGTATCAAAGGCAATTTTACCG
+
AFFFFGGGGGGGGGGFGFGGGGGGFGGGGGGFGGGGGGGGGGGGGGGGCAFFFGGGGGGGGGGGGGGGGGGGGFGGGGGGGGGGGGGGGGGGGGGGGGGGGGGGGGGGGGGGGGGGGGGGGFGGGGGGGGGGDGGGGGDGFGGGAFGGFGFGFGGGFG9FGGFGGGDFCECFGGDGCCGFFGEGDGGGGGGGFFFFEFFGFGFFFFFGFGFGG=@BGA@EFFFFFFEG<FFFFF@FF;>8EEF5?EF@<3<;@EFFFB>?F<FA<BDFA7?B?FFBFABB2
@M02352:288:000000000-CKWC8:1:1101:7345:13742 2:N:0:TAGCGCCC+ACTGCATA
CAGTCTTGCGACCGTACTCCCCAGGTGGGATACTTATCACTTTCGCTTAGTCACTGAGCATTAACCCAACAACTAGTATCCATCGTTTACGTCGTGGACTACCAGGGTATCTAATCCTGTTCGCTCCCCACGCTTTCGTCCATGAGCGTCAGTATATACGTAGTAGACTGCCTTCGCACTCGGTATTCTAACTAATATCTATGCATTTCACCGCTACACTACTTATTCTATCTACTTCCGTATAACTCAATTCCACCAGTCACAAACGCAGTTCCATCATT
+
AFCEFGGGGG7FGGGGGGGGGGGGG@FGEDFGGGGGE<9F@FFCFEGG:F<CFE69FE,6,<,CC?<,CF,F8==,9??56ECE,6B<=,,448@E:==5BAF8<?+4:,?EFED9E4,9=,@+C,+@8>E+CC+:E8F8E6F9=,3@@EGGGCFEDB,3@FFGF93,EFFGG7C**0*9A98E47=<>,5+566889:FFG68CC+++4+**/()**0*6A7@:C):7A@FFCE<?EE0@08@3;3;E())))10(/.-)).6,.(-(--,.)9)16)..
@M02352:288:000000000-CKWC8:1:1101:6952:13801 2:N:0:TAGCGCTC+ACTGCATA
CATTCTTGCGAACGTACTCCCCAGGTGGTTTACTTATCGCTTTCGCTTAGGCACTGAGTCCGAAAACCCAACACCGAGTAAACATCGTTTACGGCGTGGACTACCAGGGTATCTAATCCTGTTCGCTCCCCACGCTTTCGTCCATCAGCGTCAATATAGAGTTAGTGATCTGCCTTCGCAATCGGTATTCTGTGTAATATCTATGCATTTCACCGCTACACTACACATTCTAACCACTGCACTCTAATTCAAGACTAACAGTTTCAATGGCAGTTCTACAG
+
FFEFDFGGGGGGGGGGGGGGGGDFGGGGFGFGGGGGGGGGGGGGGGGFEGGGGGGGFGGGGGGGGDGDGGGGGGGGGGGGGGGGGGGGGGGGGGGGGGGGGGGGGGGGGGGGGGGGGGGGGGGGGGGGGGGGGGGGGGGGGGGGGGGGGGGGGGGGGGFGGCFGGGFAFFDGGGGGGGD5?CFFCEEGGGGGGFFF8>+=ADFGF4AGGGFGGFFFD:;E8@EFFC3<EF8FFF?EFF:?FBFFFFFBFAAFAAFFFFFFAAAAFFB>A7:?B04:@A2A)
@M02352:288:000000000-CKWC8:1:1101:20095:13813 2:N:0:TAGCGCTC+ACTGCATA
TAATCTTGCGACCGTACTCCCCAGGCGGAATGCTTAATCCGTTAGGTGTGTCACCGAACAGTATACTGCCCGACGACTGGCATTCATCGTTTACGGTGTGGACTACCAGGGTATCTAATCCTGTTTGCTCCCCACACTTTCGTACCTCAGCGTCAGTATCGAGCCAGTGAGCCGCCTTCGCCACTGGTGTTCCTCCAAATATCTACGAATTTCACCTCTACACTTGGAATTCCACTCACCTCTCTCGAACTCAAGCCCAGGAGTTTATAAGGCAGTTCCAG
+
FFGGGGGGGGGGGGGGGGGGGGGGGGGGGGGGGGGGGGGGGGGGGGGGGGGGGGGGGGGGGGGGGGGCGGGGGGGGGGGGGGGGGGGGGGGGGGDGGGGGGFGDGGGGGGGFGGGGGGGGFGGGGGGGGGGGGGGGGGGGGGGGG@EFGGGGGGGGGGGGGGGGGFFGF?9BFED45CD5;DGGGGGGFGGGGFFFFA6>=FCDFFFGFFFGGFEF+5=<EA@@GFFG<=FF?BA)(4>F?F>:).,7728<A?5*3::?F:?:?<AA><BFB:)4@A<<6
@M02352:288:000000000-CKWC8:1:1101:27754:13824 2:N:0:TAGCGCTC+ACTGCATA
TAATCTTGCGACCGTACTCCCCAGGCGGAATGCTTAATCCGTTAGGTGTGACACCAACAAGCATGCTTGCTGACGTCTGGCATTCATCGTTTACGGTGTGGACTACCAGGGTATCTAATCCTGTTCGCTCCCCACGCTTTCGTCCATGAGCGTCAGTACATACGTAGTAGACTGCCTTCGCAATCGGTATTCTAAGTAATCTCTATGCATTTCACCGCTACACTACTTATTCTATCTACTTCCGTATAACTCAAGTCAACCAGTATCAAAGGCAGTTCCAT
+
EFFGGGGGGGGGDGGGDGGGDGGGGFEFGGGGGGGGGGGGGGGGGGGGGFGGGGGGGGGGGGGGGGGGGGGGGGGGGGGGGGGGGFGGGGGGGGGGGGGGGGGGGGGGGGGGGGGGGGGGGGGGGGEGGGGGBBEEGGGGGGGGEGGGGGGGGGGGFFFFGGGGGGFGGGBCGGFFGGG4@DGDFEGGGGGGFCFFEFFF=:CGEFFCC@FCGFFFEA;>668FFGCFFFFFFFFFFFFFFF<@?<?DFBAFAF299<?ABFFFF<2)6)5007BFFF>D)
@M02352:288:000000000-CKWC8:1:1101:24152:13837 2:N:0:TAGCGCTC+ACTGCATA
CAGTCTTGCGACCGTACTCCCCAGGTGGGATACTTATCACTTTCGCTTAGTCACTGAGTCGAAACCCAACAACTAGTATCCATCGTTTACGGCGTGGACTACCAGGGTATCTAATCCTGTTCGCTCCCCACGCTTTCGTCCATGAGCGTCAGTATATACGTAGTAGACTGCCTTCGCAATCGGTATTCTAAGTAATATCTATGCATTTCACCGCTACACTACTTATTCTATCTACTTCCGTATAACTCAAGTCAACCAGTATCAAAGGCAGTTCCATAGTT
+
GGGGGGGGGGGGGGGGGGGGGGGGGGGGGGGGGGGGGGGGGGGGGGGGGGGGGGGGGGGGGGGGGGGGGGGGGGGGGGGGGGGGGGGGGGGGGGGGGGGGGGGGGGGGGGGGGGGGGGGGGFFGGGGGGGGGGCFGGGGGGGGFGGGGGGGGGGGFFFFFGGGGGGGGGGGGGGGGGGDBFFCGFGGGGGGDGFFFFFFGFGFGFFFGGGF:<A>FGAFFFFFFGGFGFFFAFFFFFFF;=1;3?4>47:>DAAAFFFFAA>FFFFF(41:?BAFAF2)<A
@M02352:288:000000000-CKWC8:1:1101:14879:13854 2:N:0:TAGCGCTC+ACGGCATA
CATTCTTGCGAACGTACTCCCCAGGTGGGTCACTTATCACTTTCGCTTAGCCACCCAAACCGAAGTTCGAACAGCTAGTGACCATCGTTTACTGCGTGGACTACCGGGGTATCTAATCACGTTCGCTTCCCACGCTTTCGTCCATCAGTGTCAGTTGATTATTAGTGATTTGCCTTCGCTATTGGTATTCTATGTAATATCTATGCATTTCACCGCTACACTACATATTCTATCCACTTCATAATAACTCAAGCAAACCAGTACCAAAGGCAATTTTGACG
+
GGF@9FGGG+6FFGGGGGGGGGGGGGFF77,,CFFG,E;FGGGGGDGFCG<FGG8FGFF,F+7C+F?,?,:F@F8,C,:,CAFGGE,?EDF,,,9+BF+44CFAF+4::@4BFFF,;,,8+4,,@+C+@=33B+@3++@+@+@+@3,:E,72;EGCA3DF;@D,E@FEA,;;9EGGGG4**;5,*C=?77D7D<FE*1+:8DFG44BG+=B::*-)=)3.(1.02@316A;:+@@?EEEECC?7?)<76>E8))(931F?(.6.-).(,,((.472=)(.(
@M02352:288:000000000-CKWC8:1:1101:9410:13866 2:N:0:TAGCGCTC+ACTGCATA
CATTCTTGCGAACGTACTCCCCAGGTGGGATACTTATCACTTTCGCTTGGCCGCCCAGTGCTCAAGGCACCGGACAGCTAGTATCCATCGTTTACGGCGTGGACTACCAGGGTATCTAATCCTGTTCGCTCCCCACGCTTTCGTCCATCAGCGTCAGTACATGGTTAGTCAGCTGCCTTCGCAATCGGTGTTCTATGTAATATCTATGCATTTCACCGCTACACTACATATTCCGCCAACTTCACCATGACTCAAGACAATCAGTATCAAAGGCAATTTTA
+
GGGGGGGGGGGGGGGGGGGGGGGGGGFGGGGGGGGGGGGGGGGGGGGGGGGGGGGGGGGGGGGGGGGGGGGGGGGGGGGGGGGGGGGGGGGGGGGGGGGGGGGGGGGGGGGGGGGGGGGGGGGGGGGGGGGGGGGGGGGGGGGGGGGGGGGGGGGGGGGGGGGGGGGGGCFFFGGGGGGFFGGGGGGGGGGGGFFFFFFGFGFGFFFGGCFGGFFFGFF>>FFFGGFGFAFFFFFF<>F?F>>A>F<ABF:<AFFFFFFFDFFFB<9>B>BF??F<?><A)
@M02352:288:000000000-CKWC8:1:1101:14776:13894 2:N:0:TAGCGCTC+ACTGCATA
CATCCTTGCGAACGTACTCCCCAGGTGGTTTACTTATCGCTTTCGCTTAGGCACTGAGTCCGAAAACCCAACACCGAGTAAACATCGTTTACGGCGTGGACTACCAGGGTATCTAATCCTGTTCGCTACCCACGCTTTCGTTCATCAGCGTCAATATATTGTTAGTGATCTGCCTTCGCAATTGGTATTCTATGTAATATCTAAGCATTTCACCGCTACACTACATATTCTAACCACTTCACAATAATTCAAGACTAACAGTATCAATGGCAGTGCCGGAG
+
GGGGGGGGGGGGGGGGGGGGGGGGGGGGFFGFGGGGGFGGGGGGGGGGGGGGGGGGGGGGGGGGGGGGGGGGGGGGGGGGGGGGGGGGGGGGGGGGGGGGGGGGGGGGGGGGGGGGGGGGGGGGGGGGGGGGGGGGGGGGGGGGGGGGGGGGGGGGGGGGFFGGGGGGGGGGGGGGGFGFFGGGGGGGGGGGGFFFFFFCFGFGFFFGGFFGGFFFGFFFFA@FGG37<FFFFF?@?EE<EEC<EFBFF4<AAFBFFFFFFFFFFFFF2?<:?BFBFBF>9
@M02352:288:000000000-CKWC8:1:1101:6903:13916 2:N:0:TAGCGCTC+ACTGCATA
CATTCTTGCGAACGTACTCCCCAGGTGGGATACTTATCACTTTCGCTTGGCCGCCCAGGCCTCAAGGACCCGGACAGCTAGTATCCATCGTTTACGGCGTGGACTACCAGGGTATCTAATCCTGTTCGCTCCCCACGCTTTCGTCCATGAGCGTCAGTATATACGTAGTAGACTGCCTTCGCAATCGGTATTCTAAGTAATATCTATGCATTTCACCGCTACACTACTTATTCTATCTACTTCCGTATAACTCAAGTCAACCAGTATCAAAGGCAGTTCCA
+
GGGGGGGGGGGGGGGGGGGGGGGGGGFGGGGGGGGGGGGGGGGGGGGGGGGGGGGGGGGGGGGGGGGGGGGGGGGGGGGGGGGGGGGGGGGGGGGGGGGGGGGGGGGGGGGGGGGGGGGGGGGGGGGGGGGGGGGGGGGGGGGGGGGGGGGGGGGGDGFFGGGGGGGGGGGGGGGGGGGFFGGGGGGGGCFGFFFFFFFGFGFGFFAGGGFGGFFFG>@BFF@FGC>GAFFFFBBFFFFFFFFF???<?FA<<AF?<<FFFFFFFDAFFFD<??@08::<)
@M02352:288:000000000-CKWC8:1:1101:2129:13919 2:N:0:TAGCGCTC+ACTGCATA
CATTCTTGCGAACGTACTCCCCAGGTGGGTTACTTATCACTTTCGCTTAGCCACTCAGACCGAAATCCGAACAGCTAGTAACCATCGTTTACGGCGTGGACTACCAGGGTATCTAATCCTGTTCGCTCCCCACGCTTTCGTCCATCAGTGTCAGTTGATTATTAGTAATCTGCCTTCGCAATTGGTATTCTATGTAATATCTATGCATTTCACCGCTACACTACATATTCTAACTACTTCATAATAACTCAAGATAACCAGTATCAAAGGCAATTTTACGG
+
GGGGGGGGGGEGFGGGGGGGGGGGGGGGGGGGGGGGGGGFGGGGEGGGGGGGGGGGGGGGGGGGGGGGGGGGGGGGGGGGGGGGGGGGGGGGFGGGGGG@FGGGGGGGGGGGGGFFGG,DFGGGGGGGGGGGGGGGGGGGGEGGGGGGGGGGGGGGGGGGGGGGGGFDGGGGGGGGGGGEBDFGGFGGGGGG@CFCCFACFFFGE4ADFGFGGB?>88>3=FFF4FFFEF6+88>EFF4)<EE<<)?EEEFB72<FDFFFBA).:A>B28((4846=<<(-
@M02352:288:000000000-CKWC8:1:1101:11213:13935 2:N:0:TAGCGCTC+ACTGCATA
CAGTCTTGCGAACGTACTCCCCAGGTGGGATACTTATTGCGTTCGCTTCGTCACTGAATCGCTACCCCACCACGACACTCCATATTTTACGTTGTCGGCTACCAGTGCATCGAATCCTGTTCCCTCCCCACCCCTTCGTCCATGAGCGTCAGTGTATGCTTAGTCCACTTCCTCCGCCTTCGCTATTCTAATTCATATTTATACCTTTCCCCTCCACCCTACCTCTTCTATCTCCTTCCACATAACTCCAATCCAACACACACAGATTCAATTGCATCTC
+
FG9FFGFGGGG+@BFGGGFGGGGGFGGG+,EFGGGGG,,C6CF,CFG,,@6CFG<FG9,6C,,8@,,,,@:,D,4+++5,,,C,,B,5,CF,,4+5B+@4+,,A,9,,<,,+,:,+,C,8CF,,,,++6,6+B++,DF=+6+3@FEG+@EG+,,7;,3,,3@,3,3,@,>>9;,339**39C*779B,,,2+=*+1*=++4=++/B++10/**2(8C),((),/0>3:5A++3:;))),))(/4.63)))().14),()(((41((.).<<66)76=A))
@M02352:288:000000000-CKWC8:1:1101:13669:13937 2:N:0:TAGCGCTC+ACTGCATA
CAACCTTGCGATCGTACTCCCCAGGTGGATTACTTATCACTTTCGCTTAGTCACTGACTGTATATCGCCAATAACGAGTAATCATCGTTTACGGCGTGGACTACCAGGGTATCTAATCCTGTTCGCTACCCACGCTTTCGTCCCTCAGCGTCAATTCAAACCTAGTAAGCTGCCTTCGCAATTGGTATTCTATGTAATATCTATGCATTTCACCGCTACACTACATATTCTAACCACTTCATAATAACTCAAGACAACCAGTATCAAAGGCAATTTTACC
+
GGGFFGGGGGGGGGGGGGGGGGGGG@FFGGGGGGGGGFGGGGGGGGGGCGGGGGCFGGGGGGFEAFEFGGGGGGGGEGGGGGFEFGGGGFFEGCGGGGCFFGGGGGGGGGGGGGGGCGFGGGGFEGEEGGGGGGGGDG9CDEGGCGGFFGEECEGGGGGGGGGGGGGFGFGFGGGGGFGE5DFDC@CDCEGGDFFEAFFFFGFGFFFGFGFGGF@EGD>B@+.)2:<FCFAAFFFFFFA<??CCECCF9<@8378)8?3?:4<BAAFFFFFF((9AFDBF
@M02352:288:000000000-CKWC8:1:1101:25534:13963 2:N:0:TAGCGCTC+ACTGCATA
TAATCTTGCGACCGTACTCCCCAGGCGGAATGCTTAATCCGTTAGGTGTGTCACCGAACAGCATACTGCCCGACGACTGGCATTCATCGTTTACGGTGTGGACTACCAGGGTATCTAATCCTGTTTGCTCCCCACACTTTCGTACCTCAGCGTCAGTATCGAGCCAGTGAGCCGCCTTCGCCACTGGTGTTCCTCCAAATATCTACGAATTTCACCTCTACACTTGGAATTCCACTCACCTCTCTCGAACTCAAGCCCAGGAGTTTATAAGGCAGTTCCAG
+
GGGGGGGGGGGGGGGFGGGGGGGGGGGGGGGGGGGGGGGFGGGGGGGGGGGGGGGGGGGGGGGGGGGGGGGGGGGGGGGGGGGGGGGGGGGGGGGGGGGGGGGGGGGGGGGGGGGGGGGGGGGGGGGGGGGGGGGGGGGGGGGGGGGGGGGGGGGGGGGGEGGGGGGGGGGGGGGGGGGFDGGGGFGGGGGGGFFFFFFGFGFGFFFGGGFGGFFFGFFFFFFFGGFG>FFFFFB>FFFFFFFF?2???F?<A>>*:?FFFF?1:BDDFA4<::DBF2AF4
@M02352:288:000000000-CKWC8:1:1101:24904:13965 2:N:0:TAGCGCTC+ACTGCATA
CATTCTTGCGAACGTACTCCCCAGGTGGGTCACTTATCACTTTCGCTTAGCCACTCAAACCGAAGTTCGAACAGCTAGTGACCATCGTTTACGGCGTGGACTACCAGGGTATCTAATCCTGTTCGCTCCCCACGCTTTCGTCCATGAGCGTCAGTATATACGTAGTAGACTGCCTTCGCAATCGGTATTCTAAGTAATCTCTATGCATTTCACCGCTACACTACTTATTCTATCTACTTCCGTATAACTCAAGTCAACCAGTATCAAAGGCAGTTCCATAG
+
GGGGGGGGGGGGGGFGGGGGGGGGGFFGGGGGGGGGGGGGGGGGGGGGGGGGGGGGGGGGGGGGGGGGGGGGGGGGGGGGGGGGGGGGGGGGGGGGGGGGGGGGGGGGGGGGGGGGGGGGGGGGGGGGGGGGGGGGGGGGGGGGFGGFGGGGGGGGGGGGGGGGGGGGGGGGGGGGGGGFEGFFGGGGGGGGGFFFFFFGFGFGFFFGGGFGGFDBGDFFFFFFGGFGFFFFFFFEFFEEFDF0:?FBB>BFFFFFFF4<:<<B4:AAD0<?FFFFFAFF5
@M02352:288:000000000-CKWC8:1:1101:5293:14009 2:N:0:TAGCGCTC+ACTGCATA
TAATCTTGCGACCGTACTCCCCAGGCGGTCTACTTAACGCGTTAGCTCCGAAAGCCACGGCTCAAGGCCACAACCTCCAAGTAGACATCGTTTACGGCGTGGACTACCAGGGTATCTAATCCTGTTTGCTCCCCACGCTTTCGCATCTGAGTGTCAGTGTCTGTCCAGGGGGCCGCCTTCGCCACTGGTATTCCTTCAGATCTCTACGCATTTCACCGCTACACCTGAAATTCTACCCCCCTCTACAGCACACTAGTTCACCAGTTTCAAATGCAGTTCC
+
FFGGGGGGGGGGGGGGGGGGGGGEGGGGFGGGGFGGGGGGGGGGGGGGGGEGGCGFGGGGE>FGGGGGGCGFGGGCFGCGGFFFGGGGF@FGFGGE:EEGGGGGGFGGGGGGGFGGFGGFFGGGGGFEFDFFGGGGGDGGGGEGEGEFCF7EFECFGGG9CAFGGGFDFD5EEEGGGCDFADGCGFEFGFFGG?FEFFFFFCF=<*9<C>B37FBFE>>FFFFFGG?G7FB=4=AFA:?B>>?2>AF>?<0(.,.9.69A<D<?<A9>>:46))*)*-6<
@M02352:288:000000000-CKWC8:1:1101:23667:14038 2:N:0:TAGCGCTC+ACTGCATA
CAGCCTTGCGACCATACTCCCCAGGCGGAGCACTTAACACTTTCGCTACGTCCGAGAAAATGTGGAAGTTCCCACGGACTAGTGCTCATCGTTTACGGCTAGGACTACCGGGGTATCTAATCCCGTTCGCTACCCTAGCTTTCGTTCCTCAGCGTCAGAAGAGATCCAGTGAGCCGCTTTCGCCACCGGTGTTCCAGATGATATCAACGCATTTCACCGCTCCACCATCTGTTCCGCTCACCTCTATCCCCCTCAAGTCGTGTGGTTTCAAGCGCAGTTC
+
GGGGGGGGGGGGGGGGGGGGGGGGGGGGGGGGGGGGFGGGGGGGGGGGGGGGGGGGGGGGGGGGGGGGGGGGGGGGGGGGGGGGGGGGGFGGGGGGGGGGDDFGGGGGGGGGGEGGGGGGGGGGGGGGGGGGGGGGCGGGGGGGGGGGGGGGGGGGGGGCFCCFGGGFFFGGGGGGDDCAFGGGGGGGG=5DDEF?C6AGFGFGFFFGGGFGGFFFGFFFFBFFGGF75*9F?FFFF<09AB2<D<49(,29>F<F>AF?B<1:6:6?2A<DB0.2>:2<
@M02352:288:000000000-CKWC8:1:1101:18882:14059 2:N:0:TAGCGCTC+ACTGCATA
CAATCTTGCGATCGTACTCCCCAGGTGGGACACTTATCACTTTCGCTTAGTCACTTAGCTAATGCCAAACAACTAGTGTCCATCGTTTACGGCGTGGACTACCAGGGTATCTAATCCTGTTCGCTCCCCACGCTTTCGTCCATGAGCGTCAGTACATACGTAGTAGACTGCCTTCGCAATCGGTATTCTGTGTAATATCTATGCATTTCACCGCTACACTACACATTCTATCTACTTCCATATGACTCAAGTCAACCAGTATCAAAGGCAGTTCCATAGTT
+
GGGGGGGGGGGGGGGGGGGGGGGGGGFFEGGGGGGGGGGGGGGGGGGGGGGGGGGGGGGGGGGGGGGGGGGGGGGGGGGGGGGGGGGFGGGGGGGGGGGGGGGGGGGGGGGGGGGGGGGGGGGGGGEGEGGGGGGGGGGGGGGGGGGGGGGGGGGGGGGGGGGGGFFFGEGGGGGGGGGFFGGGGGGGGGGGGFFFFFFFFCFGFFFGGGFFGFBFDFFFEFEFGGFGFFAFFFFFFFEEE?E?CFFFFE))..<A@?)6)4:4<44?B7(3<AF2045:<
@M02352:288:000000000-CKWC8:1:1101:20412:14070 2:N:0:TAGCGCTC+ACTGCATA
CATTCTTGCGAACGTACTCCCCAGGTGGGTTACTTATCACTTTCGCTTAGCCACTCAGTCTCAATCGACCAAACAGCTAGTAACCATCGTTTACGGCGTGGACTACCAGGGTATCTAATCCTGTTCGCTACCCACGCTTTCGTTCATCAGCGTCAATATATTGTTAGTGATCTGCCTTCGCAATTGGTATTCTATGTAATATCTATGCATTTCACCGCTACACTACATATTCTAACCACTTCATAATAACTCAAGACAACCAGTATCAAAGGCAATTTTA
+
GGGGGGGGGGGGGGGGGGGGGGGGGGGGGGGGGGGGGGGGGGGGGGGGGGGGGGGGGGGGGGGGGGGGGGGGGGGGGGGGGGGGGGGGGGGGFGGGGGGGGDGGGGGGGGGGGGGFGGGGGGGGGGGGGGGGGGEGGGGGGGGGGGGGGGGGGGGGGFFFGGGGGFCFGFGGGFGGGGGFEDDGGFCFFFGGGFFFFFFGFGFGFFFGCCFGDF<B58>@FFFFGGFGFFFCFACE?@FFFFFC?CEEC@CFFFEA8@F:<B<B9-64<.6?0857FDFF
@M02352:288:000000000-CKWC8:1:1101:4169:14074 2:N:0:TAGCGCTC+ACTGCATA
CAATGTTGCCATCGTACTCCCCAGGTGGCTCACTTAACGCTTTCGCTTGGCCGCTGACTGTCTATCGCCAACAGCGAGTGAGCATCGTTTACGGCGTGGACTACCAGGGTATCTAATCCTGTTCGCTACCCACGCTTTCGTACATTAGCGTCAGTTATGGTCCAGTAAGCTGCCTTCGCTATCGGTGTTCTTTATAATATCTATGCATTTCACCGCTACATTATAAATTCCGCTTACCCCTACCATACTCAAGAATAACAGTTTCAAAGGCAGTTCTACAG
+
GAFFGGGGGGEADGGGGGGGGEGGFG@FFGGCFGFEFGGGGGGGGG7FGGGGGGGEGGGGGGEGGGGCCGGGGFGGGGGG?CFGFG=FFFFGGGDE=FGDFGGGGG8FF<FFGGGGGBFGFFGGE:CGE@FGG:FGDGCEGFGGFFFD?CECEEGGGGGFFFGFGGGF;9E3BFGDGFGD>CFGDGGGGCGGGFF*9CCCF@FGFFFGGGF>FA?FD>@<CF):@CCFEFFFAB<<?(8?B??<:BBBADA?)51*-6?<A:269AB<<03((.*)162),
@M02352:288:000000000-CKWC8:1:1101:16930:14175 2:N:0:TAGCGCTC+ACTGCATA
CAGCCTTGCGAACATACTCCCCAGGTGGGATACTTATCACGTTCGCTTAGTCACTCAGAATTAACATAACAAATAGTATCAATCGTTTACGACTTTAACTACTAGAGTATCTAATCATGTTCGCTTGCCACCCTCTTGCCCTTGCGCGTCACTATATACGTAGTAACTTGCCTTCGCACTCCGCATTCTAAGTAATTCCTATACATATCACCACTACACAACACTTACTATCTACTTCTATTCGACTCAAATCAACCAAAATCAAATGCAATTCCTTACTT
+
GG9,CFGGGGG@F+CFFGEG<FGGG,CF+;F,CFGGGA,C,CFCFFGGG,,6C66,:9FFG<FG<,,CFE<E,C,,6,C,6<6,,9,A,,B,4,B<,,C,5,,CE,,CF,C,,9,4,C,C@@+C++4+,,99+++,,,,4@6@,,@8+@EC+3@3,E,,3E,,@,,,,3,3,,220+3+3*+@*0@E,,E,==*?E*+1:+=++:B6:E21;4*.*5*8*(:(:*+*+98B88F4@EE)?6))()/:(45)))78F3;.((/(7;A))))...-0-/)(.6
@M02352:288:000000000-CKWC8:1:1101:13904:14185 2:N:0:TAGCGCTC+ACTGCATA
TAATCTTGCGACCGTACTCCCCAGGCGGATAACTTAATGCGTTAGCTGCGCCACCCAAACTCTATGAGTCCGGACAGCTAGTTATCATCGTTTACGGCGTGGACTACCAGGGTATCTAATCCTGTTTGCTCCCCACGCTTTCGCACCTCAGCGTCAATAATTGTCCAGTAAGTCGCCTTCGCCACTGGTGTTCTTCCGAATATCTACGAATTTCACCTCTACACTCGGAATTCCACTTACCTCTCCAATATTCTAGTTACCTAGTTTCAAGGGCAGTTCCG
+
FGGGGGGGGGGGGGGGGGGGGGGGGGGGGGGGGGGGGGGGGGGGGGGGGGGGGGGGGGGGGGGGGGGGGGGGGGGGGGGGGGGGGGGGGGGGGGGGGGGGGGGGGGGGGGGGGGGFFGGGGGGGGGGGGGGGGGFGGGGEGGGGGGGGGGGGGGGGGGGGGGGGGGGGFGGGEG>DDCDFFGGGGGGG@FGGGFFFFEFGFGFGFFFGGFFFFFCFGFB<<FBFFGFGB@FFFFAADFFFFFB<B?F:AFF<FA<6<AFBFFFFA<AF245?:(8:?<29(
@M02352:288:000000000-CKWC8:1:1101:16948:14185 2:N:0:TAGCGCTC+ACTGCATA
CAGTCTTGCGAACGTACTCCCCAGGTGGGATACTTATCACTTTCGCTTAGTCACTGAGAATTAACCCAACAACTAGTATCCATCGTTTACGGCGTGGACTACCAGGGTATCTAATCCTGTTCGCTCCCCACGCTTTCGTCCATGAGCGTCAGTATATACGTAGTAGACTGCCTTCGCAATCGGTATTCTAAGTAATATCTATGCATTTCACCGCTACACTACACATTCTATCTACTTCCATATGACTCAAGTCAACCAGTATCAAAGGCAGTTCCATAGTT
+
GGGGGGGGGGGGGGGGGGGGGGGGGGGGGGGGGGGGGGGGGGGGGGGGGGGGGGGGGGGGGGGGGGGGGGGGGGGGGGGGGGGGGGGGGGGGGDGGGGGGGGGGFGGGGGGGGGGGGGGGGGGGGGGGGGGDGGGGGGGGGGGGGGGGGGGGGGGFFGGFGGGGGFGGGGGGGGGGG9DFFGGGGGGGGGGGGFFEFFFGFGFGFFFGFGFCDD>>EF@E@FEFGGFGEFFFFFFFFEFFF3CC?EEEFEEEEEEF8<FA<A<<<9<?F:67AB?AF<4<<
@M02352:288:000000000-CKWC8:1:1101:25364:14191 2:N:0:TAGCGCTC+ACTGCATA
TAGTCTTGCGACCGTACTCCCCAGGCGGAGAGCTTAATGCGTTAGCTGCGTCACCTACATGCATGCATGCAGACAACTAGCTCTCATCGTTTACGGTGTGGACTACCAGGGTATCTAATCCTGTTTGCTACCCACACTTTCGTGCCTCAGCGTCAATATCTGTCCAGTAAGTCGCCTTCGCCTCTGGTGTTCCTCCTAATATCTACGAATTTCACCTCTACACTAGGAATTCCACTTACCTCTCCAGAATTCTAGACTGACAGTTTTAAAGGCAGTTCCAG
+
GGGGGGGGGGGGGGGGGGGGGGGGGGGGGGGGGGGGFGGGGGGGGGGGGGGGGGGGGGGGGGGGGGGGGGGGGGGGGGGGGGGGGGGGGGGGGGGGGGGGGGGGGGGGGGGGGGGGGGGGGGGGGGGGGGGGGGGGGGGGGGGGGEGGGGGGGGGGGFGGGGGGGGGGGGGGGGGGGGGFFGDEFG?@E9EGD?CFDF6CF@BGEFFDGGFGGFFF9FF<EFFACF;FCFAAFFACEEFFFE8,=C@EDFA9>AAFBDF:?DDFAFBFFFF2:7DBF<>B:
@M02352:288:000000000-CKWC8:1:1101:21637:14248 2:N:0:TATCGCTC+ACTGCATA
CATTCTTGCGAACGTACTCCCCAGGTGGGATACTTATCACTTTCGCTTCGCCACTCAGACCGAAGTCCGAACAGCTAGTATCCATCGTTTACGGCGTGGACTACCAGGGTATCTAATCCCGTTCGCTCCCCCCGCTTTCGTCCATCAGTGTCAGTTGATTATTAGTGATCTGCCTTCGCAATTGGTATTCTATGTAATATCTATGCATTTCACCGCTACACTACATATTATACCCACTTCATAATACCTCAAGACAACCAGTATCACAGGCAGTTCCATAG
+
CDFFGGGGFGGGGGGGGGGGGGGGGFFGDGGFGGGGGFAGGGGGGGGG,FGGGGGFGCFEC:F>CF,FFBFEEF@ED=CF,,<CD<:FDFGGD7>@BC:7E?,46,8?FFAFGG9C4E?FEFG,@++DCGG7F+FF8DD*@4:;;>,9@CA;;,;3,DFCDCFG9DG9F;ECFGGGGFC>?DFG4E,>@CE:C4BC3FFGAG+@<FAFC@+;FB(5E>>FFFEAFCEGF++/*1,8:<<<)-:2<<)..5,4>D<F1678(.).6A27)11(4164=A2<)
@M02352:288:000000000-CKWC8:1:1101:1783:14258 2:N:0:TAGCGCTC+ACTGCATA
CAATCTTGCGATCGTACTCCCCAGGTGGGACACTTATCACTTTCGCTTAGTCACTTAGCTAATGCCAAACAACTAGTGTCCATCGTTTACGGCGTGGACTACCAGGGTATCTAATCCTGTTCGCTCCCCACGCTTTCGTCCATCAGCGTCAATATATTGTTAGTGTTCTGCCTTCGCAATTGGTATTCTAAGTAATATCTATGCATTTCACCGCTACACTACTTATTCTAAACACTTCACAATAATTCAAGATCATCAGTTTCAATGGCAATTCTATAGTT
+
GGFGGGGGGGGFFEGGGGGGGGGGGGFDFDFGGGGGGGGGGGGGGGGGGGGGGGGGGGGGGCFGGGGGGGGGGGGGGGGGGGGGGGGGGGGGGGGGGGGGGGGGDGEGGGGGGGGGGGGGGGGGGGGGGGGGGGGGGGCEEGGGGGGGEGGGGGGGGFFFGGGGGGGGGAFEFGGGGGDEFGFFGGGGGGADGFFFFFFGFG>CEFFGGGFGGEFFGFFFFFFFGGFCCFFFFFFFEF?EFFFFEFE?EFFEEFFFFFFEEFCCEFF18;788A?AF2):A
@M02352:288:000000000-CKWC8:1:1101:1768:14267 2:N:0:TAGCGCTC+ACTGCATA
CAATCTTGCGATCGTACTCCCCAGGTGGGACACTTATCACTTTCGCTTAGTCACTTAGCTAATGCCAAACAACTAGTGTCCATCGTTTACGGCGTGGACTACCAGGGTATCTAATCCTGTTCGCTCCCCACGCTTTCGTCCATCAGCGTCAATATATTGTTAGTGTTCTGCCTTCGCAATTGGTATTCTAAGTAATATCTATGCATTTCACCGCTACACTACTTATTCTAAACACTTCACAATAATTCAAGATCATCAGTTTCAATGGCATTTCTATAGTT
+
GFGGGGGGGGGGFGGGGGGGGGGGGGGGGCF<FGGGGGFFGGGGGGGGGGGGGGGGGFGGFGGGGGG@FGGGGGGGGGGGGDGFGGGGGGGECFCGC7FFGGGGGGGGGGGGGFGGGGGGGGGGGGEGGGE@FCFBEEFEEGGGGG?CGE>8EFFDFGFDDFGGGGGGGDGGFFGGGD9@FF,@CGGGGADFGF6>CFFGFGFGCFFGGGC?DB9>GF5CE9;FCFFGFFAAF+2<@<?)7=7>EFCFECFA<@@FFFFE??CF?C5@8;)5>AFFFFFFD
@M02352:288:000000000-CKWC8:1:1101:21223:14270 2:N:0:TAGCGCTC+ACTGCATA
TAATCTTGCGACCGTACTCCCCAGGCGGAATGCTTAATCCGTTAGGTGTGTCACCGAACAGTATACTGCCCGACGACTGGCATTCATCGTTTACGGTGTGGACTACCAGGGTATCTAATCCTGTTTGCTCCCCACACTTTCGTACCTCAGCGTCAGTATCGAGCCAGTGAGCCGCCTTCGCCACTGGTGTTCCTCCAAATATCTACGAATTTCACCTCTACACTTGGAATTCCACTCACCTCTCTCGAACTCAAGACTAGCAGTATTAGAGGCAGTTCCAG
+
FCGGGGGGGGEGGGGGGGFGGGGDFGGGGGGGGGGGGGGGGGGGGGGGGGGGGGGGGGGGGGGGGGGGGGGGGGGGGGGGGFGGGGGGGGGGGGGGGGGGGGGGGGGFGGGGGGGGGFFGGGGGGGGGGGGGGGGGGGGGGGGGGGGGGGGGGGGGGGGGGGGGGDDFGFGGGGGGGGGFFGGGG?FGGGGGGEFFFAFGFGFGFFFG<FFFFFFFCFEFFFFFGG>GBFFFFFFF?2???<27?FF>?:6AD3>64<=7<AFFADA26AF:?0)4F<DA-
@M02352:288:000000000-CKWC8:1:1101:17381:14305 2:N:0:TAGCGCTC+ACTGCATA
TAATCTTGCGACCGTACTCCCCAGGCGGAATGCTTAATCCGTTAGGTGTGTCACCGAACAGTATACTGCCCGACGACTGGCATTCATCGTTTACGGTGTGGACTACCAGGGTATCTAATCCTGTTTGCTCCCCACACTTTCGTACCTCAGCGTCAGTATCGAGCCAGTGAGCCGCCTTCGCCACTGGTGTTCCTCCAAATATCTACGAATTTCACCTCTACACTTGGAATTCCACTCACCTCTCTCGAACTCTAGACTGATAGTTTTGGAGGCAGTTCCAG
+
GDGGGGGGGGGGGGGGGGGGGGGGGGGGGGGCFGGGGGGGGGGGGGGGGGGGGGGGGGGGGGGGGGGGGGGGGGGGGGGCGGGGGGGGGGGGGGGGGGGGGGGGGGGGGGGGGGGGGGGGGGGGGGGGGGGGGGGGGGGGGGGGGGGGGFGCGGGGGFGGEFFEEGGGGGCGGCGGGGGFFGGGGF6ACFGGG?F@@)6CFGFG<FFG4EFGGFFA@F@@EFDFGGBG>FFFFFB<77?B<<FFFFB:<BFFF2-=>AF0A<4AFFA74810:6:<FFFF6
@M02352:288:000000000-CKWC8:1:1101:22152:14310 2:N:0:TAGCGCTC+ACTGCATA
CATTCTTGCGAACGTACTCCCCAGGTGGGTCACTTATCACTTTCGCTTAGCCACTCAAACCGAAGTTCGAACAGCTAGTGACCATCGTTTACGGCGTGGACTACCAGGGTATCTAATCCTGTTCGCTCCCCACGCTTTCGTCCATCAGTGTCAGTATATTATTAGTGATCTGCCTTCGCAATTGGTATTCTATGTAATATCTATGCATTTCACCGCTACACTACATATTCTAACCACTTCATAATAACTCAAGACAACCAGTATCAAAGGCAGTTCCATAT
+
GGGGGGGGGGGEEEFGGGGGGGGGGGGGGGGGGGGGGGGGGGGGGGGG,CFGGGGGGGGGGGGGGGGGGGGGGGGGGGGGGGFFGGGFGGGGGGGGEGGGGGGGGGGGCGFGGGGGGGGGGGGGGGGGGGGGGCFGGGGGGGDGGGGGGGGGFGGGGFGGGGGGGGGGGGGGGGFGGGG>EGFGGGFFFGGGGFF?*=>FFGFGFFCFFGFGGF=AGBBF;65FGGFGEFFFAF=@;E>FFE?CCCE<)78(=8@FFFFF<BAAFFF2<?6??7FFFFFF)
@M02352:288:000000000-CKWC8:1:1101:25111:14343 2:N:0:TAGCGCTC+ACTGCATA
CAATCTTGCGATCGTACTCCCCAGGTGGGACACTTATCACTTTCGCTTAGTCACTGAGCATAAGCCCAACAACTAGTGTCCATCGTTTACGGCGTGGACTACCAGGGTATCTAATCCTGTTCGCTCCCCACGCTTTCGTCCATGAGCGTCAGTATATACGTAGTAGACTGCCTTCGCAATCGGTATTCTAAGTAATATCTATGCATTTCACCGCTACACTACTTATTCTATCTACTTCCGTATAACTCAAGTCAACCAGTATCAAAGGCAGTTCCATAGTT
+
GFGGGGGGGGGGGGGGGGGGGGGGGGGGGGGGGGGGGGFGGGGGGGGGGGGFFGGGFGGECFFGFGGGGGGGGGGAFGGGGGGGGGGGDFCFG>CGGGGGGGGG<EEFFGGGGGGGGGFFGFGGGGCGGGGGGGGGGGGGGGGGGGGGGGGGGGGGGGGFGGFGGCEFGGGGFGGGGGGFFF5EFGGGGGFFGCFEEFAFFCAFEFFGFGFGGFFEGF=C;A<FGG?CEFFFFFFF;E)35;@@C<4;E=)?;<EF@BFFAA94:9AB<7(444@AF<)66
@M02352:288:000000000-CKWC8:1:1101:12667:14351 2:N:0:TAGCGCTC+ACTGCATA
TAATCTTGCGACCGTACTCCCCAGGCGGAATGCTTAATCCGTTAGGTGTGACACCAAAGGGCAAGACCCCTGACGTCTGGCTTTCATCGTTTACGGTGTGGACTACCAGGGTATCTAATCCTGTTTGCTCCCCACACTTTCGTACCCCAGCGTCAGTATCGAGCCAGTGAGCCGCCTTCGCCCCTGGTTTTCCTCCAAATATCTCCGAATTTCACCTCTACACTTGGAATTCCACTCACCTCTCTCCAACTCTAGCCTGATCCTTTAGGATGCACTTCCA
+
F<E9<CE6,C:@:FFGGGGGGDE:,@@+@+CEEFG9@<,CEF?FGGEFE,,CECFCDF<8F7,F,,::EFCDAFCGEGGGG,B<,,<CEFGGFECEB<C+FFG,A<FC<F7A4?FFFEE8@EGGDFCE,CDCC<BFEG8E,CDFFE,=++5+3AE6E@C,+63BEC<>B>,@D:4?C77*/:*:*751,,4BFCF@1A+;++;+);))*28:;87*+;47>83100/049FFF*6>F(5<>??2..().87<4--/(6)(.-))64).8)),,)*))).)
@M02352:288:000000000-CKWC8:1:1101:10196:14371 2:N:0:TAGCGCTC+ACTGCATA
CAATCTTGCGATCGTACTCCCCAGGTGGGACACTTATCACTTTCGCTTAGTCACTGAGCTAATGCCCAACAACTAGTGTCCATCGTTTACGGCGTGGACTACCAGGGTATCTAATCCTGTTCGCTCCCCACGCTTTCGTCCATGAGCGTCAGTATATACGTAGTAGACTGCCTTCGCAATCGGTATTCTGTGTAATATCTATGCATTTCACCGCTACACTACACATTCTATCTACTTCCGTATAACTCAAGTCAACCAGTATCAAAGGCAGTTCCATAGTT
+
GGGGGGGGGGGGGGGGGGGGGGGGGGGG>GGGGGGGGGGGGGGGGGGGGGGGGGGGGGGGGFGGGGGGGGGGGGGFGGGGGGGGGGGGGGGGGGGGGGGGGGGFGDEGGGGFFGGGGGGGGGGGGGGGGGGGGGEGGGGGGGGGGGGGGGGGGGGGGGFGGGGGFGGGGGFFCFGGGDD5675:7>C>DFFFGEFFEFFGFGFFEFFDFEFDGFFFGFDEFFFFGCCFE6AAFAE<4C3;@7@FFFCF3;@E3?5AB?FFFF92:AD<:1(4.6F>F50-6
@M02352:288:000000000-CKWC8:1:1101:4436:14442 2:N:0:TAGCGCTC+ACTGCATA
CAATCTTGCGATCGTACTCCCCAGGTGGGACACTTATCACTTTCGCTTAGTCACTTAGCTAATGCCAAACAACTAGTGTCCATCGTTTACGGCGTGGACTACCAGGGTATCTAATCCTGTTCGCTCCCCACGCTTTCGTCCATGAGCGTCAGTACATACGTAGTAGACTGCCTTCGCAATCGGTATTCTGTGTAATATCTATGCATTTCACCGCTACACTACACATTCTATCTACTTCCATATGACTCAAGTCAACCAGTATCAAAGGAAGTTCAATAGTT
+
GFGGGGGGGGEGC@FGGGGGCFGCFFFFGGGGGGGGGGGFGGGGGGGGGGGFGGGGFGFGGGGGGGGCGGGGGGGFGGGGGAFFGGGGGFFFGGGGGGGGFGFGGGGFGG<EFGFGGGGGGGDGC8BFEFGGGEGGGGGGGGGGGGCDGGGGGDFFGGGGGGGGGGFFA7D?DFGCCDGFFGGG4EGGGFGGGFFEFFFGFGFGFFFGGGFC<49?C?:C3AEA;6<DEFFFFFFFF?@EECFFF4)9;4@C9E6=((;736A4:4:((23:<A*4=<2:<
@M02352:288:000000000-CKWC8:1:1101:15548:14443 2:N:0:TAGCGCTC+ACTGCATA
CAGTCTTGCGACCGTACTCCCCAGGTGGGATACTTATCACTTTCGCTTAGTCACTGAGAATTAACCCAACAACTAGTATCCATCGTTTACGGCGTGGACTACCAGGGTATCTAATCCTGTTCGCTCCCCACGCTTTCGTCCATGAGCGTCAGTATATACGTAGTAGACTGCCTTCGCAATCGGTATTCTAAGTAATATCTATGCATTTCACCGCTACACTACTTATTCTATCTACTTCCGTATAACTCAAGTCAACCAGTATCAAAGGCAGTTCCATAGTT
+
GGGGGGGGGGGGGGGGGGGGGGGGGGGGGGGGGGGGGGGGGGGGGGGGGGGGGGGGGGGGGGGGGGGGGGGGGGGGGGGGGGGGGFGGGGDGGGGGGGGGGGGGGGGGGGGGGGGGGGGGGGGGGGGGGGGGGGGGGGGGG6DADFGGGGGGGGGGGGFGGGGGGGCGGGGGGGGGGG>EFGEGGGFGGGCGFEFFFFFGFGFGFFFGFGFFGF@FGFDE@FFFGGFGFFFFFFFFFFF<EDFEE4>E@EFEA<-9?6@A>9AAA4AF:7??AA4<FD0>B
@M02352:288:000000000-CKWC8:1:1101:15308:14455 2:N:0:TAGCGCTC+ACTGCATA
CAACCTTGCGATCGTACTCCCCAGGTGGATTACTTATCACTTTCGCTTAGTCACTGACTGTATATCGCCAATAACGAGTAATCATCGTTTACGGCGTGGACTACCAGGGTATCTAATCCTGTTCGCTACCCACGCTTTCGTCCCTCAGCGTCAATTCAAACCTAGTAAGCTGCCTTCGCTATCGGTGTTCTGTGTAATATCTATGCATTTCACCGCTACACTACACATTCCGCCTACTCCGACTGAATTCAAGACTAACAGTATCAATGGCAGTTTCCAAG
+
GGGGGGGGGGGGGDGGGGGGGGGGGGGGGGGGGGGGGGGGGGGGGGGGGGGGGGGGGGGGGGGGGGGGGGGGGGGGGGGGGGGGGGGGGGGGGGGGGGG7EGGGGGGGGGGGGGGGGGGGGGGGGGGGGGGGGGGGGGGGGGGGFGGGGGGGGGGGGGGGGGG?FGGGGGGGGGGGGDGEFGGGGGGGGGGGGFFFFFFGFGFGFFFGGGFGGF?FGFFFFFFFGGFGFFFFEEFFFF3;?FFF02<AFFB6<407<?FFDFFFF<<B97:?:BFF*6<<)
@M02352:288:000000000-CKWC8:1:1101:26370:14490 2:N:0:TAGCGCTC+ACTGCATA
CATTCTTGCGAACGTACTCCCCAGGTGGGTCACTTATCACTTTCGCTTAGCCACTCAAACCGAAGTTCGAACAGCTAGTGACCATCGTTTACTGCGTGGACTACCGGGGTATCTAATCCCGTTCGCTCCCCACGCTTTCGTCCATCAGTGTCAGTTGATTATTAGTGCTCTGCCTTCGCAATTGGTATTCTATGTACTATCTATGCATTTCACCGCTACCCTACATATTCTATCCACTTCATACTAACTCAAGACAACCAGTACCAAAGGCAATTTTACC
+
GFAC<FGGG7@@FFGGGGGGGGGGGGFFCEE?FFGGGGFGGGGGGGGGC:EFEG<FF@FFGB:@+ABE=6,C=FE<FFG9FE5FGD?=FD7F,55+BFBF?EAFG+6++>+BEFGD94AE+84AF:FG8D8=F@F@8DF+@8@+DC,=FCDFACGGA,@FDFGAFF,,77@9?FGFG59*/*>C*=9A:B=+D6B**311BGFG?AFF8<++4/(5?),(,;,;7CC7<C:C+@@CE?A<???4C79=;<E3)),6(.>,4-6)66)(,,.(3096?).8
@M02352:288:000000000-CKWC8:1:1101:26824:14496 2:N:0:TAGCGCTC+ACTGCATA
CAGTCTTGCGACCGTACTCCCCAGGTGGGATACTTATCACTTTCGCTTAGTCACTTAGCTAACGCCAAACAACTAGTATCCATCGTTTACGGCGTGGACTACCAGGGTATCTAATCCTGTTCGCTCCCCACGCTTTCGTCCATGAGCGTCAGTACATACGTAGTAGACTGCCTTCGCAATCGGTATTCTGTGTAATATCTATGCATTTCACCGCTACACTACACATTCTATCTACTTCCATATGACTCAAGTCAACCAGTATCAAAGGCAGTTCCATAGTT
+
GGGGGGGGGGGGGGGGGGGGGGGGGGGGGGGGGGGGGGGGGGGGGGGGGGGGGGGGGGGGGGGGGGGGGGGGGGGGGGGGGGGGGGGGGGGGGGEGGGGGGGGGGGGGGGGGGGGGGGGGGGGGGGGGGGGGGGGGGGGGGGGGGDFGGGGGGGGGGGFGGGGGGFFGGGGGGGGGGGDDFGGGGGGGGGGGGFFFE6BGFGFGFFFFFFFGDFFFGFFCFFFFGGEFFFFFFFECCCFEEFFFCCCFFFFFFF99?FFFA<DFFFBF<FFFFB6>FF:9>
@M02352:288:000000000-CKWC8:1:1101:26388:14498 2:N:0:TAGCGCTC+ACTGCATA
CATTCTTGCGAACGTACTCCCCAGGTGGGTCACTTATCACTTTCGCTTAGCCACTCACACCGAATTTCGAACAGCTAGTGTCCATCGTTTACGGCGTGGACTACCGGGGTATCTAATCCCGTTCGCTCCCCACGCTTTCGTCCATCAGTGTCAGTTGATTTTTAGTGATCTGCCTTCGCAATTGGTATTCTATGTAATATCTATGCATTTCACCGCTACACTACATATTCTAACCACTTCATCATAACTCAAGACAACCAGTATCAAAGGCAATTTTACCG
+
FF@A<FGGF7++@BFFGGGGGG<7DFFF@@E<FGGGF,,CFGGGGGGGCAGD@FFAF<CFCC7@,,CF,6FF:CF@E@CA,CFEAG@FGFFG:F@FFGE7FFCFF@@:=CGGGGGFGGA:EFGEC7C>E7E,@+@BEGGGGEE6AFGGGCGGCGGGC,3@,3363F9>;FG9DEGGGFGAAC,98C:BFGGF+8A<?F8DCGFGEFAFGGFFCF0BGBBFFFEF03)@CA8+108@@EE<)17))).:2<>:22<9(3<(3<):<))-)(4018FB?)5-(
@M02352:288:000000000-CKWC8:1:1101:19274:14522 2:N:0:TAGCGCTC+ACTGCATA
CAATCTTGCGATCGTACTCCCCAGGTGGGACACTTATCACTTTCGCTTAGTCACTTAGCTAATGCCAAACAACTAGTGTCCATCGTTTACGGCGTGGACTACCAGGGTATCTAATCCTGTTCGCTCCCCACGCTTTCGTCCATGAGCGTCAGTACATACGTAGTAGACTGCCTTCGCAATCGGTATTCTGTGTAATATCTATGCATTTCACCGCTACACTACACATTCTATCTACTTCCATATGACTCAAGTCAACCAGTATCAAAGGCAGTTCCATAGTT
+
GGGGGGGGGGGGGGGGGGGGGGGGDF@FFGGGGGGGGGGGGGGGGGGGGGFGGGGGGGGGGGGGGGGGGGGGGGGGGGGGGGGGGGGFGGGFGGGGGDGGGGGGCGCGGGGGGFGFGGGGGGGGGFGGGFD7FGGGGGGGGGGGGGGGGGGGBDFCEFFGGGGGGGGGGFGGGGGGGGGFFGGGCFGGGGGFGFFEFFFGFGAGFFFGGGFFGB@EGFFFFFFFGGEFFFF6AFFCE6E<C?EE?<<EE;8CE?EFFD5ADAAFB4<008?BF47>FD:BF
@M02352:288:000000000-CKWC8:1:1101:21598:14527 2:N:0:TAGCGCTC+ACTGCATA
CAATCTTGCGATCGTACTCCCCAGGTGGGACACTTATCACTTTCGCTTAGTCACTTAGCTAATGCCAAACAACTAGTGTCCATCGTTTACGGTGTGGACTACCAGGGTATCTAATCCTGTTCGCTCCCCACGCTTTCGTCCATGAGCGTCAGTATATACGTAGTAGACTGCCTTCGCAATCGGTATTCTAAGTAATCTCTATGCATTTCACCGCTACACTACTTATTCTATCTACTTCCGTATAACTCAAGTCAACCAGTATCAAAGGCAGTTCCATAGTT
+
GFGGGFFDEGD9CFFGGGGGGGGGGGECGFGGGGGFGGGGGFGGGGGGFGGGGGGGCFGGGGGGGGGGFGGGGGGGGGGGFGFGGGGGGFGD<FFGGGGGGFDFFGGGGGGGDFFFGFDFFCFDGGGGGGGGGFGGGGGGGGEGFGGGGGGGGGGGDGGGEGGGGC9BGGGFGGGGGGGBA58CFF@:EEFDDEFCEAF7FGAGECFGGGFGGFFFGFFEFFCAFGCD4BCFFFEC9473=6385;CFF(3CCE?B5;AAEECE3@<3(,24>D45FA0:6
@M02352:288:000000000-CKWC8:1:1101:29340:14538 2:N:0:TAGCGCTC+ACTGCATA
CAATCTTGCGATCGTACTCCCCAGGTGGGACACTTATCACTTTCGCTTAGTCACTTAGCTAATGCCAAACAACTAGTGTCCATCGTTTACGGCGTGGACTACCAGGGTATCTAATCCTGTTCGCTCCCCACGCTTTCGTCCATGAGCGTCAGTACATACGTAGTAGACTGCCTTCGCAATCGGTATTCTGTGTAATATCTATGCATTTCACCGCTACACTACCAATTCTATCTACTTCCATATGACTCAAGTCAACCAGTATCAAAGGCAGTTCCATAGTT
+
FCFCFCGFGGGFDGGGGGGGGGG:CFEFEFFFGGGGGGGFGDFGEGGGGGGGGFGGDGGGGGGGGFGGGGFFFGGFGGGGGG9FGGFGGGGGGECEEEFGGGGGGDGBEFGD?E;4EEGFGCCGEAEGEGDFGG+3C=DEGDGDFGGGGCGC>GGD:FGG9>EE;C;EFDGGFGGGGGGB5>CGGGGGCFDFF4+AE6FCFGFGEF1++<6:DB@FEFF=;F()2C>:7@:=8ACEFF34C??EFFC)34E)).6=@@A))-626<<BF:::>94<6>FA<
@M02352:288:000000000-CKWC8:1:1101:4016:14642 2:N:0:TAGCGCTC+ACTGCATA
CAATCTTGCGATCGTACTCCCCAGGTGGGACACTTATCACTTTCGCTTAGTCACTTAGCTAATGCCAAACAACTAGTGTCCATCGTTTACGGCGTGGACTACCAGGGTATCTAATCCTGTTCGCTCCCCACGCTTTCGTCCATGAGCGTCAGTACATACGTAGTAGACTGCCTTCGCAATCGGTATTCTGTGTAATATCTATGCATTTCACCGCTACACTACACATTCTATCTACTTCCATATGACTCAAGTCAACCAGTCTCAAAGGCAGTTCCATAGTT
+
GFGGGGGGGGGGGGGGGGGGGGGGGGGGGGGGGGGGGGGGGGGGGGGG7FEGGGGGGGGGGGGGGGGGGGGFGGGFGGGGGGGGGGGFEGEFGGGGGGGGGGFGDEFFCECFGAFGEC?FGGGGGFFGGCEFGEGCFGGGEEGGGGGDGEGGGGGGGGGFGGGGCF,@E7BFFGGFGD5BFG5CGGCDFGFFF6+AEFFGFFFGEF>CFGF8DDFFGFFFEF@FGF?GFFCFF+;?ECE<<?C<<93;;E8?3<3A1(;/).<)6--(,((.44*)9-2:5
@M02352:288:000000000-CKWC8:1:1101:20963:14643 2:N:0:TAGCGCTC+ACTGCATA
TAATCTTGCGACCGTACTCCCCAGGCGGAATGCTTAATCCGTTAGGTGTGACACCGAAGGGCAAGCCCCCCGACGTCTGGCATTCATCGTTTACGGTGTGGACTACCAGGGTATCTAATCCTGTTTGCTCCCCACACTTTCGTACCTCAGCGTCAGTATCGAGCCAGTGAGCCGCCTTCGCCACTGGTGTTCCTCCGAATATCTACGAATTTCACCTCTACACTCGGAATTCCACTCACCTCTCTCGAACTCTAGACCAGGAGTTTATGAGGCAGTTCCAG
+
EGGGFGGGGGGGGGEFGGGGFGGGGGGGGGGGGGGGGGGFGGGGGGGGGGGGGGGGGGGGGGFGFGGGGGGGGGGGGGGFGGGGGGGGGGGGGGGGGGGEGGFFFGGGGGGFGDF9EGGGGGGGGGGGGGGGEFGGGGGGGGGGGGGGGGGGGGGGG;FFEGGGGGGGCGGGGGGGGGFF>CGGGGDFGGGGGEFFFF>GFDFGFFFGFD>FGFFFFFFFFFF6CDFD0>4=B@DAB???<???FFFFBBF>AFBFFFFF???BB9>ABDA::?@BFA<A<
@M02352:288:000000000-CKWC8:1:1101:7701:14719 2:N:0:TAGCGCTC+ACTGCATA
TAGTCTTGCGACCGTACTTCCCAGGCGGAGTACTTAATGCGTTAGCTGCGTCTCTGAGGGGGTCAATACCCCCAAAAACTAGTACTCATCGTTTACGGCGTGGACTACCAGGGTATCTAATCCTGTTTGCTCCCCACGCTTTCGCGCCTCAGCGTCAATACTTGTCCAGGTCGGCGCCTTCGCCACTGGTGTTCCTTCACATCTCTACGGATTTTACCCCTACACGTGAAATTCCCCAACCCTCTCCAAGATTCTAGACTGATAGTTTCGGACGCAGTTC
+
FGGGGGGGGGGGGGGGGGGGGGGGGGGGGGGGGGGGGGGGGGGGGGGGGGGGGGGGGGGGGGGGGGGGGGGGGGGGGGGGGGGGGGGGGGGGGGGGGGGGGGGGGGGGGGGGDGGGGGGGGGGGGGGGGGGGGGGGGGGGGGGGGGGGGGGGGGGGGGGGGGGEGGGGDGFGGGGDGDGEFGGG3CGGGGFFGFFFFFFGFDFGBFFGGEFGGFFFGFFFFFFFGC:405=BFF<?F?FFFFFFFF?A??,445474444:BFF<AFFB6>BB>B954)-
@M02352:288:000000000-CKWC8:1:1101:24616:14783 2:N:0:TAGCGCTC+ACTGCATA
CAATCTTGCGATCGTACTCCCCAGGTGGATTACTTAACGCTTTCGCTTGGATGCGCACTGTCTATCGCACACATCGAGTAATCATCGTTTACGGCGTGGACTACCAGGGTATCTAATCCTGTTCGCTACCCACGCTTTCGTACATCAGCGTCAGTTATGGTCCAGTAAGCTGCCTTCGCAATTGGAGTTCTTTATGATATCTATGCATTTCACCGCTACATCATAAATTCCGCCTACCTCTACCATACTCAAGTTAAACAGTATCAAAGCCAGTGCTACAG
+
GGFE9EGGGGEFGGGGGGGGGGGGGGGGGCGGGGGGGAFGGGGGGGGGGD,EFGC:CFGFG9FGGFGGG>GGGFGGGGGGFCEFGGGGGGGG:F7FGGGCFGGGGGGGGGGGGGGGGGGFGGGEGEGEGGGFGDGGGGGGBDGDFGGG,BGEGGGGG9>FGFFCGGFGFGGGFFGFGFDF4CFGGGGGGGGGCCFEFFFGFGF@?FAFD9AF7?@FGFBF7@A@CFFGEFFAEE603=@FFFFE)6<BBBDF?:)=:)9<?FA<<AAA<1(46?F2=AF?)
@M02352:288:000000000-CKWC8:1:1101:29179:14828 2:N:0:TAGCGCTC+ACTGCATA
CAATCTTGCGATCGTACTCCCCAGGTGGGACACTTATCACTTTCGCTTAGTCACTTAGCTAATGCCAAACAACTAGTGTCCATCGTTTACGGCGTGGACTACCAGGGTATCTAATCCTGTTCGCTCCCCACGCTTTCGTCCATGAGCGTCAGTACATACGTAGTAGACTGCCTTCGCAATCGGTATTCTGTGTAATATCTATGCATTTCACCGCTACACTACATATTCTAACCACTTCATAATAACTCAAGCCAACCAGTATCAAAGGAAATTTTACCGTT
+
FG@FFGGGGGGCFGFGGGGGGGGGGGFGEFFGGGGGG96FFGGFGGGGDGFGGGFGGGGFA9,C@F,EFGG@,C,CFGFA,9E,?BDFE<CG7>FGG7?DE@=,=:CE<EFGGGGG9A??E==FEE:EEFGGGCCFGGGGGEG8ACG>=6=C;,@=E;FEGF8CACCGGCCG,<CFD5*<69CEC9@,;:>D:<+;4B>FFGFGCFFCCCAFD>B)?=BF@6)82@<+9AAFFFF1>@?C?3<?.777;E@)6;8F;?>A9)5)6<4?((.4>46<7>??<
@M02352:288:000000000-CKWC8:1:1101:28522:14851 2:N:0:TAGCGCTC+ACTGCATA
CAGTCTTGCGACCGTACTCCCCAGGTGGGATACTTATCACTTTCGCTTAGTCACTGAGTCGAAACCCAACAACCAGTATCCATCGTTTACGGCGTGGACTACCAGGGTATCTAATCCTGTTCGCTCCCCACGCTTTCGTCCATGAGCGTCAGTATATACGTAGTAGACTGCCTTCGCTATCGGTATTCTAAGTAATATCTATGCATTTAACAGCTACACTACTTATTCTATCTACTTCCGTATAACTCAAGTACAACAGTATCAAAGGCAGTTCATTCGTT
+
FFCFCFGGGGGGGGGGGGGG?FEFGGFGCFGGGGGGACAFGGGGGGGGDGGGGGGFGGGA:76@:A?FCEED<,8C?FF<CFEF7BCFGGD7=CCD++<EGDEF?7B,BF?FAE@>;EB=FGCC=>=@3@BCEC=DDE@@E8==,8ECEGGGE7EF:BBEGF76@,CCFC,@3,A44**3A?=7;CC;B:9:F4119CFG>FF+98B@1,33*2;AE*,41646CFF+9;7AFFFFE94;E(6;?<37-(.))))*)...))).4)-:0,-8<>*)1:>:2
@M02352:288:000000000-CKWC8:1:1101:24746:14858 2:N:0:TAGCGCTC+ACTGCATA
TAATCTTGCGACCGTACTCCCCAGGCGGAATGCTTAATCCGTTAGGTGTGTCACCAAGTTGCAAGCAACCTGACGACTGGCATTCATCGTTTACGGCGTGGACTACCAGGGTATCTAATCCTGTTTGCTCCCCACGCTTTCGCACCTCAGCGTCAGTATCGAGCCAGTGAGCCGCCTTCGCCACTGGTGTTCCTCCAAATATCTACGAATTTCACCCCTACACTTGGAATTCCACTCCCCCCTCTCGAACTCTAGACTGATAGTTTAGGATGCAGTTCCAG
+
GGGGGGGGGGEGGGGGGGGGGGGGGGGGDEGEGGGGFGCFGGGGGCGGGGDGGGGGGGEFFFFF9<BFGGGDGGEFEGEE<FE<F9BFAAFG<F=FC=>>F7=?<FF8?CF44=9@EFDDFAEGGG,>,6DFG,>=@8CFFCE8:E,=7C?EEC**@CF,33:BE@FD,BCDF@8D<G84?DGG*+:+3AEFG5AD@F1::;=:7@F977>F787F*5(48)(*:*8CDFF*@6>>B(,4(-,3(:4)4:34)6)/66?0)))-66-)4.).34B9F:A4)
@M02352:288:000000000-CKWC8:1:1101:17572:14945 2:N:0:TAGCGCTC+ACTGCATA
TAATCTTGCGACCGTACTCCCCAGGCGGAGAGCTTAATGCGTTAGCTGCGTCACCTACATGCATGCATGCAGACAACTAGCTCTCATCGTTTACGGTGTGGACTACCAGGGTATCTAATCCTGTTTGCTACCCACACTTTCGTGCCTCAGCGTCAATATCTGTCCAGTAAGTCGCCTTCGCCTCTGGTGTTCCTCCTAATATCTACGAATTTCACCTCTACACTTGGAATTCCACTCACCTCTCTCGAACTCTAGACTGATAGTTTTGGAGGCAGTTCCAG
+
GGGGGGGGGGDGGDGCFGDFGGGGGFFGGDEGGGGGDFFCGGGEEGGGFEGGGGGGFFGGGGGGGGGGFFFFGGGGGGGGGGGGGGGGGFGGGGEGGGCFGGGGGGGFGEGGG?FGFGGGGGFGGGGGGGGGGGGGDGGGG>FGGGGGGGGGGGGGGCF9DGGGGGGGGGGGGDGCDCGFAGGGFG?>FCGGG?FDFFFGFDAGFFFGF658CFEFFFFECFFAGGFGFFFF=7@E;@F@ED8@<@;EFFFFBF9499?)6:>DAFFF9?1:<?@FFFFA.
@M02352:288:000000000-CKWC8:1:1101:5348:14952 2:N:0:TAGCGCTC+ACTGCATA
CAGTCTTGCGACCGTACTCCCCAGGTGGGATACTTATCACTTTCGCTTCGTCACTGAGCTAATGCCCAACAACTAGTATCCATCGTTTACGGCGTGGACTACCAGGGTATCTAATCCTGTTCGCTCCCCACGCTTTCGTCCATGAGCGTCAGTATATACGTAGTAGACTGCCTTCGCATTCGGTATTCTAAGTAATCTCTATGCATTTCACCGCTACACTACTTATTCTATCTACTTCCATATGACTCTATTCAACACGTATCAAAGCAAGTTCCATACTT
+
CGFAFGGGGG@GGGGGGGGGGGGGG@EG7@FFGGGGGG,F@FGFGGGG,C6FGGGAF<<CFD,66,:,C:C,:6,CC,FF,?6?B99A?<,,++8FG+,E,?4=5++,B5BA?FGGF9,EEF+@F,+3>=C+F3++83@>++=3@,ECCC>6;:@E7;,38DFG,,@3>:88E9**;/*3=9,;/A,=D5:+=*+9C+11=:CD@F6@FF8*1?,)=*:CEF96;>C+9FF677><E?E37<6)96?))1.95.:@2,>.(),))62(((.64<=)@>(.)
@M02352:288:000000000-CKWC8:1:1101:22031:14984 2:N:0:TAGCGCTC+ACTGCATA
TAATCTTGCGACCGTACTCCCCAGGCGGAATGCTTAATCCGTTAGGTGTGACACCAACAAGCATGCTTGCTGACGTCTGGCATTCATCGTTTACGGTGTGGACTACCAGGGTATCTAATCCTGTTTGCTCCCCACACTTTCGCACCTCAGCGTCAGTATCGAGCCAGTGAGCCGCCTTCGCCACTGGTGTTCCTCCGAATATCTACGAATTTCACCTCTACACTCGGAATTCCACTCACCTCTCTCGAACTCAAGACCAGGAGTTTACAAGGCAGTTACAA
+
GGGFEGGGGGGGGGGGGGGGGGGDGGEGGGGGGGGGGGGGGGGGGGGGGFGGGGGGGGGGGGGGGGDFGGFGGGGEGFGGGGGGGGGGGGFGGGGGGGGG7FGGGGGGGGDFEFFGGGGGGGFGGFGGGFGGGGGGGGGGGGGGGGFFG,DC8EEGGGGG@@EGGGGGE9FGFEGGGGFFFGGGGGGGGGEFFFFD>E355;FGFFFG4E>776<FFFE<CF@+;D;G@FFFFF>2((5:4<3<?217<B?F<>24:?:8:?(4().)).20?:34*-6))
@M02352:288:000000000-CKWC8:1:1101:20111:15060 2:N:0:TAGCGCTC+ACTGCATA
CAATCTTGCGATCGTACTCCCCAGGTGGGACACTTATCACTTTCGCTTAGTCACTGAGCTAATGCCCAACAACTAGTGTCCATCGTTTACGGCGTGGACTACCAGGGTATCTAATCCTGTTCGCTCCCCACGCTTTCGTCCATGAGCGTCAGTATATACGTAGTAGACTGCCTTCGCAATCGGTATTCTAAGTAATCTCTATGCATTTCACCGCTACACTACTTATTCTATCTACTTCCGTATAACTCAAGTCAACCAGTATCAAAGGCAGTTCCATAGTT
+
GEFGFGGGGGFFGGGGGGGGGGGGGGGGGGGGGGGGGGGGGGGGGGGGGGGGGGGGGGGGGGGGGFGGGGGGGGGGGFGGDCFGGGGGGGG7CFGGGGGFFGGGE7=FEFFGGGFAFFF;EGEGEGGGCFG:F:>>FGGGGEG8FEFDGGG6E<EAADF@FGGEFGGGGGGFGGGGGG5AFCEGDGG@FGDFGFFEFFFCFGAGFFFGG@F8CBBFGF3;;A<FCF<@CFFFFFF?9;A?;(:;ECCEA8<6>C3AB?>><<BAB)<:0418BBFAFB0<<
@M02352:288:000000000-CKWC8:1:1101:25402:15066 2:N:0:TAGCGCTC+ACTGCATA
TAATCTTGCGACCGTACTCCCCAGGCGGAATGCTTAATCCGTTAGGTGTGTCACCGAATAGCATGCTACCCGACGACTGGCATTCATCGTTTACGGTGTGGACTACCAGGGTATCTCATCCTGTTTTCTCCCCCCACTTTCGCACCTCAGCGTCAGTATCGAGCCAGTGAGCCGCCTTCGCCACCGGTGTTCCTCCGAATATCTACGAATTTCACCCCTCCACCCGGAATTCCACTCACCTCTCCTGAACTCAAGACCTGGCGTTTTAGAGGCAGTTCCA
+
,CE9FGGGGGGGGGGGGGGGGGGGGGGGGCGFGGGGFG,CFGGEG@FG@CCFGGCCGG?FGGGFADC,CF@BBC=F:=CFGGGFDFFF=FEG7<??FD?FC,EFCFFCB:F<BFFF,;5>ECDDFG,@,@DFG+CCECAF,@C8C:,;@@EGEC>>D@@;7:DGGF,2>C9,?=:5*/8FED*:*=*/?C87;?A((:55FGF79953*:7::4<F*7((47?5DDF<6>47/*6)..81.443())-).-58(.977).((--40(.(,-(((0.*)66
@M02352:288:000000000-CKWC8:1:1101:20970:15079 2:N:0:TAGCGCTC+ACTGCATA
CAGCCTTGCGACCGTACTCCCCAGGTGGGATACTTATCACTTTCGCTTAGTCACTCAGCTAATGCCCAACAACTAGTATCAATCTTTTACGGTGTGGACTTCCACGGTATCTGATCCTGTTTGCTCCCCACACTTTCGTACCTCAGCGTCAGCATCAATCCAGTGATCTGCCTTCGCCACTGCTGTCTCTCCAAATATTCACTAATTTACCCTCTACCCTTGCAATTCCACTCCCCCTACTCCACTCTCAGCTCACTATCTTTGGAATCAATTCCGGGGTT
+
GFA,,CFFGE7+@:FGGGGGGGGGFGEFEFFFEFG,CFEFGGEGFGGG@9CFGGA,6<<F,B@@EEB@FGF89CF,C<<<FFFE,C,?@FC:,,8=,,4,,<,F,?:B+?E,5:C,@E,4C,9,5C,+6@8+?,,8=AD8+6,63,=0@CE6,=EG,3,,636@><,@,,39,5=07C7*33,,2@,,,2@;+)+10+9+4++?884=2=8925);74)*:/(2+=3=9+0=)/2(5((64/(6()/)/))))))0.)+))17;8())/)))17@()-2,-
@M02352:288:000000000-CKWC8:1:1101:20974:15102 2:N:0:TAGCGCTC+ACTGCATA
CAGTCTTGCGACCGTACTCCCCAGGTGGGATACTTATCACTTTCGCTTAGTCACTGAGCTAATGCCCAACAACTAGTATCCATCGTTTACGGCGTGGACTACCAGGGTATCTAATCCTTCTTGCTCCCCACACTTTCGTACCTCAGCGTCAGTATCGAGCCAGTGAGTCGCCCTCGCCACTGGCGTTCCTCCAAATATCTACGACTTACACCTCCACACTTGGTATTCCTCCCACCTCTCTCGAACTCTAGCTTGACAGTTTTTGAGCCGGTCCCTGGGTT
+
CGFGGGGGFGGGGEGGGGGGGGGGGFFG7FGEFFGGE,,ECFGFGGGFCFCFGGAGGEC@F,CC9FF,CF<D@<E,9<,CFGGFC<F=<?:,+7>C:?,5<<EE,48B885EFE9,@>,4>EFAF<<D+,@@F<3,E=ECE+7,68=+636=E,3,3>+@8FF8,@F,73@E*4@7*****2,,/==C,<4C*5+0@1+=CF4/(8)+22***)(.<6/()1)*++):)+1.:8=((.).4<(),4().))))-44)-6).4)3(28)(((-(-0)9(330
@M02352:288:000000000-CKWC8:1:1101:23572:15106 2:N:0:TAGCGCTC+ACTGCATA
CAGTCTTGCGACCGTACTCCCCAGGTGGGATACTTATCACTTTCGCTTAGTCACTGAGAATTAACCCAACAACTAGTATCCATCGTTTACGGCGTGGACTACCAGGGTATCTAATCCTGTTTGCTCCCCACGCTTTCGCATCTGAGTGTCAGTGTCTGTCCAGGGGGCCGCCTTCGCCACTGGTATTCCTTCAGATCTCTACGCATTTCACCGCTACACCTGAAATTCTACCCCCCTCTACAGCACTCTAGTTCACCAGTTTCAAATGCAGTTCCGAGGTT
+
GGGGFGGGGGGGGGGGGGGGGGGGGGGGGGGGGGGGGGGGGGGGGGGGGGGGGGGGGGGGGGGGGGGGGGGGGGGGGGGGGGGGGGGGFGGCFGGGGGGGGGGGGGGGGGGFGGGGGGFFFGGGGGGGGGGGGGGGGGGGGGGGFGGGGGGFFGGGGGGGGGGGGEGDG:EGGGGGGGGFFGC9CFFFGGGGGFFFEAFGFGAD?A5CDEFFDD>FGFFFFFFA:CEGFFFFFFB>FFFFDF:B?FFFA26<BFFFFFFA>DFFF<A2><9<A<B:33(8:
@M02352:288:000000000-CKWC8:1:1101:25564:15139 2:N:0:TAGCGCTC+ACTGCATA
CATTCTTGCGAACGTACTCCCCAGGTGGGTCACTTATCACTTTCGCTTGGCCGCCCAGAACTCAAGGTTCCGGACAGCTAGTATCCATCGTTTACGGCGTGGACTACCAGGGTATCTAATCCTGTTCGCTCCCCACGCTTTCGTCCATCAGCGTCAGTACATGGTTAGTCAGCTGCCTTCGCAATCGGTGTTCTATGTAATATCTATGCATTTCACCGCTACACTACATATTCCGCCAACTTCACCATGACTCAAGACAATCAGTATCAAAGGCAATTTTA
+
GGEGGGGGGGGGGGGGGGGGGGGGGGGGGGGGGGGGGGGGGGGGGGGGGGGGGGGGGGGGGGGGGGGGGGGGGGGGGGGGGGGFGGGGGGGGGGGGGGGGGGGGGGGGGGGGGGGGGGGGGGGGGGGGGGGGGGGGGGGGGGGGGGGGGGGGGGGGGGGGGGGGGGGGGGGGGGGGGGGFFGGGGGGGGGGGGFFFEFFFFCFGFFFGGGFGFFEF;BFFFFFFFFEGFFFFFFF::>;BFFFB?7<>AAFFA?FFB?FFFFFDFFFFADFABBF6FFFF4
@M02352:288:000000000-CKWC8:1:1101:22937:15172 2:N:0:TAGCGCTC+ACTGCATA
CACTCTTGCGAGCGTACTCCCCAGGTGGCTTACTTAACGGTTTCCCTTAGCCGCTCAATCACAAGGACCAAACAGCGAGTAAGCATCGTTTAGGGCGTGGACTACCAGGGTATCTAATCCTGTTCGCTCCCCACGCTTTCGTGCCTCAGCGTCAATATAGGTCTAGCCAGCTGCCTTCGCAATTGGTGTTCTATGTCATATCTATGCATTTCACCGCTACATGACACATTCCGCTAACCTCAACCTAATTCAAGTTAAACAGTATCAAAGCCAATTTCAT
+
GGGGGGGGGGGGG>FGFGGGGGGGGGGGGGGCGGGGGGGGGGGGGGGGDFGGGGCEGGGGGGGGGGGGGGGFGGGGGGGGGGFEAFGEGGGGGGGGGGGCEFGFGGGGGGGGGGGGGGGFGGFGGCFGGGGGGGGGGGGGGC+6BDFFFGGGGGGGGGGFFGGGGGG?FGGGFFCFGGGBEGGF44C5CEGGFEFFF6FDFGFGEFF7FGFFCFE:EF>B@F?FGG@>@FF+)5230:?>?FF?4:BF>A>><ABFFA484(6::<4))5(,48@BF2:<
@M02352:288:000000000-CKWC8:1:1101:21593:15178 2:N:0:TAGCGCCC+ACTGCACA
TAATCTTGCGACCGTACTCCCCAGGCGGAATGCTTAATCCGTTAGGTGTGTCACCGAACAGTATACTGCCCGACGACTGGCATTCATCGTTTACGGTGTGGACTACCAGGGTATCTAATCCTGTTTGCTCCCCACACTTTCGTACCTCAGCGTCAGTATCGAGCCAGTGAGCCGCCTTCGCCACTGGTGTTCCTCCAAATATCTACGAATTTCACCTCTACACTTGGAATTCCACTCACCTCTCTCGAACTCTAGACTGATAGTTTTGCGTGCAGTTCCAG
+
CCFGE<FDFGGGGGEFGGGFGGFGGGEEDFGGGGGGDFGGGGGGGG<EFGCFFFF:FF==E6C<CEF9EF<FGGCE@?FGGGGGDFGGGGGGGGGGDFGDEDEFGFGFGGGGFGFGGFFFFGGGFFGC99FFGGGDGGFEGGGGFC@DG68ECGGEGF;DEGGGGGGGFCC>EED98<CFF4EDFFGGGGEGGFC;@)AFFC7+9FFD;CA++:6=CF374@3;:C>FF4)67=<).3?B76<88??FBBBFBA<FBF4.)4-54:5:)(,-319-85)).
@M02352:288:000000000-CKWC8:1:1101:24216:15186 2:N:0:TAGCGCTC+ACTGCATA
CATTCTTGCGAACGTACTCCCCAGGTGGGTCACTTATCACTTTCGCTTAGCCACTCAAACCGAAGTTCGAACAGCTAGTGACCATCGTTTACGGCGTGGACTACCAGGGTATCTAATCCTGTTCGCTCCCCACGCTTTCTTCCATCAGTGTCAGTATATTATTAGTGATCTGCCTTCGCAATTTGTATTCTATGTAATATCTATGCATTTCACCGCTACACTACATATTCTAACCACTTCATACTCACTCAAGCCAACCAGTATCAAAGGCAATTTTAC
+
GGFFGGGGGG7CFFGGGGGGGGGGG<FFC@@CFFGGGFFGGFGGGGGFGFFGGGGFGGEDF7@::F<FFFEG7==6E,FEFCGGGFFFFFFF+4>+@F:CF<8AF?,B?A<A?FF=EF,C,975F7CEEG==F7FEGGG,E:ED>9,+@;DC9FG,58FFFFGFGC9DD,>;>EFFG9*09D,,+=:>DCF7B4@6*+BEFGAF94EFG7+=:824*:@:3+66CD?7CFFF+=@E@;<3)9?).)15C9@83)(23?3:04).<<)))(,,.374@6A
@M02352:288:000000000-CKWC8:1:1101:2049:15189 2:N:0:TAGCGCTC+ACTGCATA
CAGTCTTGCGACCGTACTCCCCAGGTGGGATACTTATCACTTTCGCTTAGTCACTGAGAATTAACCCAACAACTAGTATCCATCGTTTACGGCGTGGACTACCAGGGTATCTAATCCTGTTCGCTCCCCACGCTTTCGTCCATGAGCGTCAGTATATACGTAGTAGACTGCCTTCGCAATCGGTATTCTAAGTAATATCTATGCATTTCACCGCTACACTACTTATTCTATCTACTTCCGTATAACTCAAGTCAACCAGTATCAAAGGCAGTTCCATAGTT
+
FGGDEGGCCFFEDGE@FFDGFG<CFE@FGGGGGGGGGGGGGGGFEGFGGGGGGGFG9EFADFGGGGGGGGGFGGGCGC?FFGGGGGGGGGGG>CGGGEGGC,?F<EFGGGGGFCFACD,CEGEC:BFCCEE7FGG79?FGGGGE9DEDGGGGFGGCGCFCG9,BF<FFCFFFGGFFGGG>@9;EG7FF@F;9EA979BFFFG>C48FFGFAFGE@BGFDFFFFFFGEGFFFFFFFCFFF?4((6?E9)43)942<FFFFF)45<>>BF<<??9<747),6<
@M02352:288:000000000-CKWC8:1:1101:7425:15213 2:N:0:TAGCGCTC+ACTGCATA
CAGTCTTGCGACCGTACTCCCCAGGTGGGATACTTATCACTTTCGCTTCGTCACTGAGAATTAACCCACCACCTATTATCCATCGTTTACGGCGTGGACTACCAGGGTATCTAATCCTGTTCGCTCCCCACGCTTTCGTCCATGAGCGTCAGTATATACGTCGTAAACTGCCTTCTCAATCGGTATTCTCATTAATATCTATGCATTTCACCTTTACACTACTTATTCTCTCTACTTCCGTATAACTCTAGTCAACCAGTATCAAAGTCTGTTCCATCGGT
+
GGGGGGGFFG7FFEGGGGGGGGGGGDAD@<CFFGGGG9CE@FGGGGGG,@6FGGEGFGE9F<,EFFG7,BF,89,,9<EFC?CF,B8FA,,,8:=C+4?FC,9<F@EA<=<E,7=,=E<FCE4+:FGFD,@+@>@F9+@>E=DE,,3=:>69E;EEFEGDG7>5,,5EF9>:3=?*;5+++;*=7EE7D,4+=5+8@AFG6F+?EC>F:=B8*)*1>+/;3FC62;)+9+3*;+9)4;E1@18))1)7)1/.97)/11)65:AB2.)).))6:.8)*)((-
@M02352:288:000000000-CKWC8:1:1101:17454:15224 2:N:0:TAGCGCTC+ACTGCATA
CAGTCTTGCGACCGTACTCCCCAGGTGGGATACTTATCACTTTCGCTTAGTCACTGAGAATTAACCCAACAACTAGTATCCATCGTTTACGGCGTGGACTACCAGGGTATCTAATCCTGTTCGCTCCCCACGCTTTCGTCCATGAGCGTCAGTATATACGTAGTAGACTGCCTTCGCAATCGGTATTCTAAGTAATATCTATGCATTTCACCGCTACACTACTTATTCTATCTACTTCCGTATAACTCAAGTCAACCAGTATCAAAGGCAGTTCCATAGTT
+
FGGGGGGGGGGGGGGGGGGGGGGGGGGGGGGGGGGGGGGGGGGGGGGGGGGGGGGGGGGGGGGGGGGGGGGGGGGGGGGGGGGGGGGGGGGGGGGGGGGGGGGGEGGGGGGGGGGGGGFGGGGGGGGGGGGGGGGGGGGGGGGGGGGGGGGGGGGGGGGGGGGGFGGGGGGGGGGGGGGFFGGGGGGGGGEFGFFEEFFGFGFGFFFGGFFFGF@FGFFFFFFFDGFGFFFFFFFFFFF;@?@FECCE3@@EFB:FFF>BFFF9><>?BFFFFAF9FF?AD
@M02352:288:000000000-CKWC8:1:1101:24382:15244 2:N:0:TAGCGCTC+ACTGCATA
TAATCTTGCGACCGTACTCCCCAGGCGGTCTACTTAACGCGTTAGCTCCGAAAGCCACGGCTCAAGGCCACAACCTCCAAGTAGACATCGTTTACGGCGTGGACTACCAGGGTATCTAATCCTGTTTGCTCCCCACGCTTTCGCATCTGAGTGTCAGTATCTGTCCAGGGGGCCGCCTTCGCCACTGGTATTCCTTCAGATCTCTACGCATTTCACCGCTACACCTGAAATTCTACCCCCCTCTACAGTACTCTAGTCCGCCAGTTTCAAATGCAGTTCC
+
GGGGGGGGGGGGGGGGGGGGGGGGGGGGGGGGGGGGGFGGGGGGGGGGGGCGGFGGGGGGGGGGGGGGGGGGGGGGGGGGFFGGGGGGGGGGGGGGGGGGGGGGGGGGGGGGGGGGGGGGGGGGGGGGGGGGGGGGEGGGGGGGGCGCGCGGGGGGFC;EFGGGGFGGGGGGGGGGGGGFFGGCGGGG?9EGGCACE=FDFGFGFFFGGGEGFFAF<;>>;DFFGC?G?FF?FFBAF1<>BBFF2<AFB29>A<<@6AFB>?(3?DAF26>ABAB)0-<4
@M02352:288:000000000-CKWC8:1:1101:19587:15264 2:N:0:TAGCGCTC+ACTGCATA
TAATCTTGCGACCGTACTCCCCAGGCGGAATGCTTAATCCGTTAGGTGTGTCACCGAACAGTATACTGCCCGACGACTGGCATTCATCGTTTACGGTGTGGACTACCAGGGTATCTAATCCTGTTTGCTCCCCACGCTTTCGCATCTGAGTGTCAGTGTCTGTCCAGGGGGCCGCCTTCGCCACTGGTATTCCTTCAGATCTCTACGCATTTCACCGCTACACCTGAAATTCTACCCCCCTCTACAGCACTCTAGTTCACCAGTTTCAAATGCAGTTCCGA
+
FGGGGGGGGGGGGGGGGGGGGGGGGGGGGGGGGGGGGGEGGGGGGGGGGGGGGGGGGGGGGGGGGGGGGGGGGGGGGGFGGGGGGGGGGGGGGGGGGGGGGGGGGGGGFGGGGGGGGGGGGGGGGGGGGGGGGGGGGGGGGGGGGGGGAGGGGGGGGGGGGGGGFFGGGGGGGGGGGGGFEGGGGGGGGGGG>CFFFFFGFGFGFFFGGDEGGFAFGFFFFFFFGGB<<FFFFFFFFFFFF<7A<97::BFFDFFFABBDFF?AA<A>AAAF2AF<FF9?-
@M02352:288:000000000-CKWC8:1:1101:3762:15315 2:N:0:TAGCGCTC+ACTGCATA
TAATCTTGCGACCGTACTCCCCAGGCGGAATGCTTAATCCGTTAGGTGTGTCACCGAATAGCATGCTACCCGACGACTGGCATTCATCGTTTACGGTGTGGACTACCAGGGTATCTAATCCTGTTTGCTCCCCACACTTTCGCACCTCAGCGTCAGTATCGAGCCAGTGAGCCGCCTTCGCCACTGGTGTTCCTCCGAATATCTACGAATTTCACCTCTACACTTGGAATTCCACTCACCTCTCTCGAACTCAAGACCAGGAGTTTATAAGGCAGTTCCAG
+
GGGGGGGGGGGGGGGGGGGGGGGGGGGGGGGGGGGFFGGGGGGGGGGGGGGGGGGGGGGGGGGGGGGFGGGGGGGGGGGGGGGGGGGGGGGGGGGGGGGGGGGGGGGGGGGGGGGGGGGGGGGGGGGGGFGGGGGEGGGGGGGGGGGGGGGGGGGGGGGGGGGGGGGG9FFGGGGGDGGFFGGGGGGG6EEFGFFFFFEG>GFFFFFDGGFGGC?FFF?FFF?FGGFGF?FFFFFA7:?BFF<B75???FFFA8?FFFF??FFFFFFFA<B<?<BFF224-
@M02352:288:000000000-CKWC8:1:1101:8557:15316 2:N:0:TAGCGCTC+ACTGCATA
CAATCTTGCGATCGTACTCCCCAGGTGGGACACTTATCACTTTCGCTTAGTCACTGAAATAAATTCCAACAACTAGTGTCCATCGTTTACGGCGTGGACTACCAGGGTATCTAATCCTGTTCGCTCCCCACGCTTTCGTCCATGAGCGTCAGTACATACGTAGTAGACTGCCTTCGCAATCGGTATTCTGTGTAATATCTATGCATTTCACCGCTACACTACACATTCTATCTACTTCCATATGACTCAAGTCAACCAGTATCAAAGGCAGTTCCATAGTT
+
GGGGGGGGGGGGFFGGGGGGGGGGGGFDGGGGGGGGGGGGGGGGGGGGGGGGGGGGGGGGG9FGGGGGGGGGGGGGGGGGGGGGGGGGGGGCGGGGGFGGGGGGGGGGGGGGGGGGGGGGGGGGGGGGGGECFGGGGGGGGGGGFFGGGDGGGGGGGFGGGFFGGGFGGGGGFGGCDGDFFCEEFFFFFCG7@AFFFFFGFGAFCFFGGGFGGFFFGFFFFFFFGGFGEFFAFF9EFE3<EEE)9794@F3C;E<F@F4><EEA>A9(834<AAF2=426<
@M02352:288:000000000-CKWC8:1:1101:24357:15327 2:N:0:TAGCGCTC+ACTGCATA
CAGTCTTGCGACCGTACTCCCCAGGTGGGATACTTATCACTTTCGCTTAGTCACTGAGCTAATGCCCAACAACTAGTATCCATCGTTTACGGCGTGGACTACCAGGGTATCTAATCCTGTTCGCTCCCCACGCTTTCGTCCATGAGCGTCAGTATATACGTAGTAGACTGCCTTCGCAATCGGTATTCTAAGTAATCTCTATGCATTTCACCGCTACACTACTTATTCTATCTACTTCCGTATAACTCAAGTCAACCAGTATCAAAGGCAGTTCCATAGTT
+
GGGGGGGGGGGGGGGGGGGGGGGGFGDGGGGGGGGGGGGFGGGGGGGGGGGGGGGGGGGGGGGGGGGGGGGGGGGGGGGGGGGGGGGGGGGGGGGGGGGGFGGGGGDGGGGGFGGGGGGGGGGDFGGGGGGFGGCFGDGGGGGGGGGGGGGGGGFGGADFGFGGGGGGGGGGGGGGGGDAFCGE>FFACGGGFFFFFFFGFGFGFFFGGGFCDEBFGF@FFFFCGGFGEFFAAFEFFFFFFFDF?>3;;??FFFBF(44.:<A<A9>BF?0<<A=-=::BA
@M02352:288:000000000-CKWC8:1:1101:4903:15430 2:N:0:TAGCGCTC+ACTGCATA
CAATCTTGCGATCGTACTCCCCAGGTGGGATACTTATCACTTTCGCTTGGCCGCCCAGGACTCAAGACCCCGGACAGCTAGTATCCATCGTTTACGGCGTGGACTACCAGGGTATCTAATCCTGTTCGCTCCCCACGCTTTCGTCCATCAGCGTCAGTATATGGTTAGTGAGCTGCCTTCGCAATCGGTGTTCTATGTAATATCTATGCATTTCACCGCTACACTACTTATTCTATCTACTTCCGTATAACTCAAGTCAACCAGTATCAAAGGCAGTTCC
+
GFFFFGGGGGGGGGGGGGGGGGGGGFFFGGGGGGGGGGAEFFGFGGGGGFGGGGGGGGG,FFGGGGGGGGGGGGGDGGDGGGDFEFGGGGGGGGGG+CFFGECGGGFGEFGGGGGGGGGGGGGDFGGEEGGGFGDE7EEGGGGGGGDGGECGDEGGGGGGGGGCFG;,><D?DFGGGGGFFG=EGCGGGGGGGEFF<F8CFD=CE==+;=FGGFCAG>>>BF;;+*4@36==?FFFFAAFFF<>(46:)6AAA>F4.676>B?:<94554):(1)(06<4
@M02352:288:000000000-CKWC8:1:1101:19507:15436 2:N:0:TAGCGCTC+ACTGCATA
TAATCTTGCGACCGTACTCCCCAGGCGGTCTACTTAACGCGTTAGCTCCGAAAGCCACGGCTCAAGGCCACAACCTCCAAGTAGACATCGTTTACGGCGTGGACTACCAGGGTATCTAATCCTGTTTGCTCCCCACGCTTTCGCATCTGAGTGTCAGTGTCTGTCCAGGGGGCCGCCTTCGCCACTGGTATTCCTTCAGATCTCTACGCATTTCACCGCTACACCTGAAATTCTACCCCCCTCTACAGCACTCTAGTTCACCAGTTTCAAATGCAGTTCC
+
FFGFGGGGFGGGGGGGGGGGGGGCGGGGGGGGGGGGGGGGGGGGGGGGGGG@FBFGGGGGGGGGGGGGGGGFFGGGGGGGGGGGGGFGGGGGGFGGGGGGGGGG9FGFGGFGGF=FFGGGGGGGGGFCCFGGGGGGGGE>FC:C>7EFFBFFCFFFGGGGGGGGGGCFGGDGGG7DDDDFFGGGG6AC+<>CGFCCFFFFFGF=<FFGC=>DF?<FFBF9-74@GFBF?=FFBFAA4<3;91::>BFBF::BBFBF<<F9<A?:9>F><9AB9A=4B).:
@M02352:288:000000000-CKWC8:1:1101:22215:15457 2:N:0:TAGCGCTC+ACTGCATA
CAATCTTGCGATCGTACTCCCCAGGTGGGATACTTATCACTTTCGCTTAGTCACTGAGAATTAACCCAACAACTAGTATCCATCGTTTACGGCGTGGACTACCAGGGTATCTAATCCTGTTCGCTCCCCACGCTTTCGTCCATGAGCGTCAGTATATACGTAGTAGACTGCCTTCGCAATCGGTATTCTAAGTAATATCTATGCATTTCACCGCTACACTACTTATTCTATCTACTTCCGTATAACTCAAGTCAACCAGTATCAAAGTCAGTTCCATAGTT
+
GGGGGGGGGG@CFDGGGGGGFFGGGF<FGGGGGGGGGFFGGGGGGGGG:FCFGGGGGGGGGDFEFEGGCGGFGGGCEGGGGGDCFFFGFGG?CFEGG@FFGGGGGDGCFGFGDEFGGG9FF;:F7F7DEFGGG7+3>C=C=CC9EGCCEECEFEFCCDF@FC:8,@@CC7BDFCG>DD*9A*4@7CEEFG7:CEAEE+==FGFGEF6C8FFCCDF4EFB@=AEFF@7CCFA+1@4<9EE@F1=3)>7.=(7?<C5A@1A4<<BF9<9):46.:)0)*.)-.
@M02352:288:000000000-CKWC8:1:1101:18281:15468 2:N:0:TAGCGCTC+ACTGCATA
CAATCTTGCGATCGTACTCCCCAGGTGGGACACTTATCACTTTCGCTTAGTCACTTAGCTAATGCCAAACAACTAGTATCCATCGTTTACGGCGTGGACTACCAGGGTATCTAATCCTGTTCGCTCCCCACGCTTTCGTCCATGAGCGTCAGTATATACGTAGTAGACTGCCTTCGCAATCGGTGTTCTTTATAATATCTATGCATTTCACCGCTACATTATAAATTCCGCTTACCCCTACCATACTCAAGAATAACAGTTTCAAAGGCAGTTCTACAGTT
+
GGGGGGGGGGGGGGGGGGGGGGGGGGGGGGGGGGGGGGGGGGGGGGGGGGGGGGGGGGGGGGGGFFGGGGGGGGGGGGGGGGGGGGGGGGEFGGGDGGGGGGGGCEEGGGGGGGGGFGGGGGGGEFGGGGGGGGGGGGGGGGGFGGGGGGGGGGGGGFGGGGGGGGGGGGGGGGGFGDGFFGEEGGGGGGFCGFFFFFFFFGFGEFCGGGFGGF@;EFEFF=E@FF<7;F3ADFE((/=?DD@CE@9=FEE82<AB2<?5<449<<A0(4(4<A4.=A)66
@M02352:288:000000000-CKWC8:1:1101:7226:15493 2:N:0:TAGCGCTC+ACTGCATA
CATTCTTGCGAACGTACTCCCCAGGTGGGATACTTATCACTTTCGCTTGGCCGCGCAGACCGAAGTCCACACAGCTAGTATCCATCGTTTACGGCGTGGACTACCAGGGTATCTAATCCTGTTCGCTACCCACGCTTTCGTCCATCAGCGTCAATACATTGTTAGTGATCTGCCTTCGCAATCGGTATTCTATGTAATATCTATGCATTTCACCGCTACACTACATATTCTAACCACTTCACAATGATTCAAGACCGCCAGTATCAAAGGCAGTGCTACGG
+
GFGFGGGGGGGGCCGGGGFGFGGGGGFFGGGGFGGGGGGGGGGGGGGGGGGGGGGGGGGGGGGGGGGGGGGGGGGGGGGGGGFGGGGGGGGGGGGGGGGGGGGGGGGGGGGGGGGGGGGGFGGGGGGGGG8DGGGGGGGGGGGGGFFGGGGGGGGCGEGCCFGGGGGGGFGGGGFDGGDEADGGDEFGGGGGGFFFCFFGFGFGFFAFGGFGFF?ECABFDFFFGGFGFFFFFFB<BBFFAFAFFB2<<AB<2<:F9BE1059<AA)9<7?FFFFAFBAF4
@M02352:288:000000000-CKWC8:1:1101:12554:15496 2:N:0:TAGCGCTC+ACTGCATA
CAGTCTTGCGACCGTACTCCCCAGGTGGGATACTTATCACTTTCGCTTCGTCACTGAGTCGAAACCCAACAACTAGTATCCATCGTTTACGGCGTGGACTACCAGGGTATCTAATCCTGTTCGCTCCCCACGCTTTCGTCCATGAGCGTCAGTATATACGTAGTAGACTGCCTTCGCAATCGGTATTCTAAGTAATATCTATGCATTTCACCGCTACACTACTTATTCTATCTACTTCCGTATAACTCAAGTCAACCAGTCTCAAAGGCAGTTCCATCGTT
+
GGGGFGGGGGGGGGFGGGGGGGGEGGGGGGGGGGGGGGGGGGGGGGGG,@FGGGGGGCGFGG?FGFGGGGGGGGGGGGGGGGGGDGGGFF7B@FCCFDGGGGGGGGGGGGGGGGGGGGGGGGGGGGGGGGGEGGGGGCFGG8DEAFGGGGGGGGGCGFFGGFGGFFGFG:CGGGGGG>DFFGCGGGFGGGGFG7A?CFFG8FAGEFFGGGFGGE65CFFEFFF@;DCGFFFFFFFFFFEDFFFF.<ABDBBFFF2BB?4>2.<B28)46:684)9<74,4:
@M02352:288:000000000-CKWC8:1:1101:17225:15545 2:N:0:TAGCGCTC+ACTGCATA
CAACCTTGCGATCGTACTCCCCAGGTGGATTACTTATCACTTTCGCTTAGACACTGACCGTATATCGCCAATATCGAGTAATCATCGTTTACGGCGTGGACTACCAGGGTATCTAATCCTGTTCGCTCCCCACGCTTTTGTCCCTCAGCGTCAATTCAGGCCTAGTGAGCTGTCTTCACTATCGGTGTTCTAAGTAATATCTATGCATTTCACCGCTACACTACTTATTCCGCCCACTTCGACCAAATTCAAGAACGACAGTATCAATGGCAGTTCTACAG
+
GGGGGGGGGGGGGGGGGGGGGGGGGGGGGGGGGGGGGGGGGGGGGGGGGGGGGGGGGGGGGGGGGGGGGGGGGGGGGGGGGGGGGGGGGGGGGGGGGGGGGGGGGGGGGGGGGGGGGGGGGGGGGGGGGFGGGGGGGGGGGGGGGGGCGGGEGGGGGGGGGGGGGGGGGFGFFGGFCGGFFFFEGGGGGGGGGEFFFFFGFFFGFFFGGGFGGF9>CDBFFA@FGGF>7;A6B>6<?@AE;1<BFB:AF<AF>A:F4636(<A<DDBFB7:<0:F5=<B>4
@M02352:288:000000000-CKWC8:1:1101:22738:15547 2:N:0:TAGCGCTC+ACTGCATA
TAATCTTGCGACCGTACTCCCCAGGCGGTCTACTTAACGCGTTAGCTCCGAAAGCCACGGCTCAAGGCCACAACCTCCAAGTAGACATCGTTTACGGCGTGGACTACCAGGGTATCTAATCCTGTTTGCTCCCCACGCTTTCGCATCTGAGTGTCAGTATCTGTCCAGGGGGCCGCCTTCGCCACTGGTATTCCTTCAGATCTCTACGCATTTCACCGCTACACCTGAAATTCTACCCCCCTCTACAGTACTCTAGTTCACCAGTTTCAAATGCAGTTCCG
+
FFGGGGGGGGGGGGGGGGGGGGGGGGGGEGGGGGGGFGGGGGGGGGGGGGGGGFGGGGGGGGGGGGGGGGGGGGGGGGGGGGGGGGGGGGGGGGGGGGGGGGGGGGGGGGGGGGCGGGGGGCFGGGGGGGGGGGGGGGGGGGGGGGGGGGGGGGGGGGGFGGGGGGGGGGGGGGDCDDDFFGGGGGGG?EFGGFF?EFFGFGFGAFFGGG>3D=9FGFF09EFFGD:C?FF?FF<>A6?BF911AA27:<<<AFFFF<=BF>24<DD:>2A949=28A2)-
@M02352:288:000000000-CKWC8:1:1101:11200:15595 2:N:0:TAGCGCTC+CCTGCATA
TAATCTTGCGACCGTACTCCCCAGGCGGAATACTTAATCCGTTAGGTGTGTCACCGAACAGTATACTGCCCGACGACTTGCATTCATCGTTTTCGGTGTGGGATACCCGGGTATCTAATCCTGTTTGCTCCCCACACTTTCGTCCCTCAGCGTCAGTAACGGGCCCAGGAGCCGCCTTCGCCCATGGTGTTCCTCCAATTATCTCCGGATTTCCCCTCTACACTTGGAATTCCACTCACCTCTCTCGAACTCTACACTGATCTGTTTGAATGCAGTTCCC
+
GGG9EFGGGG:FFGGGGGGGGGGGGGGGC@F,CFGG9C6EGGGGG,F<CF6EFGG:FED7,C,6C,C,FFG7F+++7++,5:,55,5,,4BF+<8F?===F+4,,,8,4@F3+:=;,E,,C,,3CF<3,8DFFBFC3,@F=+3++@,796,4*4**7,,56*>8C**,:***4*)9*C=5>D**02=+0/=:C91,()++377+)*.)1:7DC*)8*5()6BB@CF?GF??6F*9)(((833,.).-)11(.4))12:6)56))64A<))))69*-9:))
@M02352:288:000000000-CKWC8:1:1101:25449:15598 2:N:0:TAGCGCTC+ACTGCATA
CAATCTTGCGATCGTACTCCCCAGGTGGGACACTTATCACTTTCGCTTAGTCACTGAGCTAATGCCCAACAACTAGTGTCCATCGTTTACGGCGTGGACTACCAGGGTATCTAATCCTGTTCGCTCCCCACGCTTTCGTCCATGAGCGTCAGTACATACGTAGTAGACTGCCTTCGCATTCGGTATTCTGTGTAATATCTATGCATTTCACCGCTACACTACACATTCTATCTACTTCCATACTACTCAAGTCAACCAGTATCAAAGGCAGTTCCATAGTT
+
CFGGGGGGGGGFEGGGGGGGGGGGGC<FGFGGGGGGGAC9FGGGGGGFGGGEFFGGCDCEGEAE@=F@CFFGGCCDC?F@ACFEBAFF7?:=7>FGGCEFEF,=<7?AFFFEDFGG,4AAEFDCE8+8C8E=F:33>=F633@,>@DD8+8+@,@EF3<DGGG:;CCCE7:6:9*;D>*3;2<9*=:5DFGF=7+;*B=715=F*988@C:*7525CFBEFFEF46?75AF++;>C;4/7<)().99)6=3?C<?6((.7))6<5<9(:?34))*)92845
@M02352:288:000000000-CKWC8:1:1101:23563:15615 2:N:0:TAGCGCTC+ACTGCATA
CAATCTTGCGATCGTACTCCCCAGGTGGGACACTTATCACTTTCGCTTAGTCACTGAGCTAATGCCCAACAACTAGTGTCCATCGTTTACGGCGTGGACTACCAGGGTATCTAATCCTTTTCGCTCCCCACGCTTTCGTCCCTGAGCGTCAGTACATACGTAGTAGACTGCCTTCGCAATCGGTATTCTGTGTAATATCTATGCATTTCACCGCTACACTACACATTCTATCTACTTCCATATGACTCAAGTCAACCAGTATCAAAGGCAATTCCATTGTT
+
FFGFGGGGGGGGGEFFGGGGGGFGGFFFGGGGGGGGGGEAFGGGDGGF@DCFGGGGGGGGGFGFGFFG@FGEF<EFFGGGGGFDCGGGGGG7C@=CC@=FFGGG8+=FGGGGGGGGFG,CEG7:@ABEE,>:F+@DD8=BE+@DD@D=EGCCD7DGFEEGF:CEF<;EG7@?3;FCD7?AFCA9*A@@FFG7=E+A*=FDAC+?8=FGG7+4/:2?CA@316.;68C:)1;=+17<CCA4C5?33;))437CE<?AF(0-)654<9).(2(44<664).-.
@M02352:288:000000000-CKWC8:1:1101:17795:15628 2:N:0:TAGCGCTC+ACTGCATA
CAATCTTGCGATCGTACTCCCCAGGTGGGACACTTATCACTTTCGCTTAGTCACTTAGCTAATGCCAAACAACTATTGTCCATCGTTTACGGCGTGGACTACCAGGGTATCTAATCCTGTTCGCTCCCCACGCTTTCGTCCATGAGCGTCAGTACATACGTATTAGACTGCCTTCGCAATCGGTATTCTCAGTAATATCTATGCATTTCACCGCTACACTACTTATTCTATATACTTCCGTCTAACTCAAGTCAACCATTATAAAAGGCAGTTCCTTACTT
+
GF@FGGGGGGG@DCFFGGGGGGGGGGGGGGEGGGGFGGGGGGGGGGGGEG,FGGGGGGFEA<C<CEEF<@FFG?<,6CF<<FFC:=6A=5?B@GGGG@AF8<?B<:FEEF,F,A=E,9?AE;+FFGE7CEEEGEC:9+,6883@B=9D@6=67E,ED9D,@,,3,,,;D<DE9,=7@CCD5*5@;?=2D2,5CAA<?A+:EGBFCF+=:7+2?>64C6B4(0.+311+9+;+1+)9<9405(,().))/6).))./6;*).-))).)((((.-)0)*.().
@M02352:288:000000000-CKWC8:1:1101:17811:15641 2:N:0:TAGCGCTC+ACTGCATA
CAATCTTGCGATCGTACTCCCCAGGTGGGACACTTATCACTTTCGCTTAGTCACTTAGCTAATGCCAAACAACTAGTGTCCATCGTTTACGGCGTGGACTACCAGGGTATCTAATCCTGTTCGCTCCCCACGCTTTCGTCCATGAGCGTCAGTACATACGTAGTAGACTGCCTTCGCAATCGGTATTCTAAGTAATATCTATGCATTTCACCGCTACACTACTTATTCTATCTACTTCCGTCTAACTCAAGTCAACCAGTATCAAAGGCAGTTCCATCGTT
+
GGGFGGGGGGFGGGGGGGGGGGGEGGCGGFEFGGGGGGGGGGGGCGGFCFGDGGEFGFGFGFGGFEDFGGGGGGGGFGGGFGGCEGGGG987F:FGGDGGGGGCEF7==FGFFC;E,EEFGFE7FFFGGGGGGGEFGGG>EEF8E>,+=@+@EFFGF9:,@FCC9<@FFEGGCCF>*0;5FCCEGGGGC7,+5A+A?69@9E@C<CC779BFC8(:=*0>8F);C7<D38AFFACEFEF64((66A<EE477<EFFD;@4)).)6<A:0:<B))/)/.(46
@M02352:288:000000000-CKWC8:1:1101:16262:15716 2:N:0:TAGCGCTC+ACTGCATA
CAGTCTTGCGACCGTACTCCCCAGGTGGGATACTTATCACTTTCGCTTAGTCACTGAGAATTAACCCAACAACTAGTATCCATCGTTTACGGCGTGGACTACCAGGGTATCTAATCCTGTTCGCTCCCCACGCTTTCGTCCATGAGCGTCAGTATATACGTAGTAGACTGCCTTCGCAATCGGTATTCTAAGTAATATCTATGCATTTCACCGCTACACTACTTATTCTATCTACTTCCGTATAACTCAAGTCAACCAGTATCAAAGGCAGTTCCATAGTT
+
GGGGGGGGGGGGGGGGGGGGGGGGGGGGGGGGGGGGGGGGGGGGGGGGGGGGGGGGGGGGGGGGGGGGGGGGGGGGGGGGGGGGGGGGGGGGGGGGGGGGGGGGGGGGGGGGGGGGGGGGGGGGGGGGGGGGGGGGGGGGGGGGGGGGGGGGGGGGGFGGGGGGGGGGGGGGGGGGGGDDFGGGGGGGGGGGGCFCEFFGFGFGFFFGGGFGGFFEGFF9EFFFGGFGFFFFF=EFEFF;EDFFFFFFFF254:AF?B>4AAD>DFFBBF:B>FF944:AB
@M02352:288:000000000-CKWC8:1:1101:12921:15726 2:N:0:TAGCGCTC+ACTGCATA
CATTCTTGCGAACGTACTCCCCAGGTGGGTCACTTATCACTTTCGCTTAGCCACTCAAACCGAAGTTCGAACAGCTAGTGACCATCGTTTACGGCGTGGACTACCAGGGTATCTAATCCTGTTCGCTCCCCACGCTTTCGTCCATCAGTGTCAGTATATTATTAGTGATCTGCCTTCGCAATTGGTATTCTATGTAATATCTATGCATTTCACCGCTACACTACATATTCTAACCACTTCATAATAACTCAAGACAACCAGTATCAAAGGCAATTTTACC
+
GGGGGGGGGGGGGDGGGGGGGGGGGGGGGGGGGGGGGGGGGGGGGGGG@FGGGGGGGGGGGGGGGGGGGGGGGGGGGGGGGGGGGGGGGGGGGGGGGGGGGGGGGGGGGGGGGGGGGGGGGGGGGGGGGFGFGGGGGGGGGGGGGGGGGGGGGGGGGGGDFGGGGGGGGGGGGGGGGGGFFGGGGGFGGGGGGFFFEFFGFGFGFFFGGGFGFF>EGFFEDF@FFGFDCFFFFFFFFFFFFFFFCFE@FEFF37@FFFFFBF9<BAF<D<?:B:*6@AA3
@M02352:288:000000000-CKWC8:1:1101:8313:15743 2:N:0:TAGCGCGC+ACTGCATA
CAATCTTGCGATCGTACTCCCCAGGTGGGACACTTATCACTTTCGCTTAGTCACTGAGCTAATGCCCAACAACTAGTGTCCATCGTTTACGGCGTGGACTACCAGGGTATCTAATCCTGTTCGCTCCCCACGCTTTCGTCCATGAGCGTCAGTACATACGTAGTAGACTGCCTTCGCAATCGGTATTCTGTGTAATATCTATGCATTTCACCGCTACACTACACATTCTATCTACTTCCATATGACTCAAGTCAACCAGTATCAAAGGCAGTTCCATAGTT
+
AFGGGGGGGGGFFGGGGGGGGGGGGFCGGGEFGGGGGDGGGGGGGGGGEGGGGGGGGGGGGGFFGGDF,CCFGCGFFFGGGGGGGFGGGGGGGGGGGGGFGGGFFG@BD@FGGFF>,EFFFGG7FDFD8EGEGCE@FGGBECGCGFGGGEGGGGGGGGGGCGGGFEC93>8ECFCG5;?BFGGGGGGGGCFC@EFCECA@FGFGF+BCGGFFGDBDGFDEEF@F4>CG<AFFFFFFC?ECF)/73>37=;31)9CFDFFFB<4:A<A:03<B-)@AFF><4
@M02352:288:000000000-CKWC8:1:1101:10726:15760 2:N:0:TAGCGCTC+ACTGCATA
TAATCTTGCGACCGTACTCCCCAGGCGGAATGCTTAATCCGTTAGGTGTGTCACCGAACAGTATACTGCCCGACGACTGGCATTCATCGTTTACGGTGTGGACTACCAGGGTATCTAATCCTGTTCGCTCCCCACGCTTTCGTCCATGAGCGTCAGTACATACGTAGTAGACTGCCTTCGCAATCGGTATTCTGTGTAATATCTATGCATTTCACCGCTACACTACACATTCTATCTACTTCCATATGACTCAAGTCAACCAGTATCAAAGGCAGTTCCAT
+
GGGGGGGGGGGGGGGGGGGGGGGGGGGGGGGGGGGGGGGGGGGGGGGGGGGGGGGGGGGGGGGGGGGGGGGGGGGGGGGGGGGGGGGGGGGGGGGGGGGGGGGGGGGGGGGGGGGGGGGGGGGGGFGGGGGGGGGGGGGGGGGGGGGGGGGGGGGGGGGGGGGGGGGGGGGGGGGGGGGFFGGGGGDGFGGGGFFFFFFGFGFGFFFGGGFGGFFFGA@FFFFFFGFGFFFFFFFFFFFFFFFFBAFFFFFFD:?=AFFBBB4AAADF>D2<67EBFF4>)
@M02352:288:000000000-CKWC8:1:1101:15109:15786 2:N:0:TAGCGCTC+ACTGCATA
TAATCTTGCGACCGTACTCCCCAGGCGGAATGCTTAATCCGTTAGGTGTGACACCAACAAGCATGCTTGCTGACGTCTGGCATTCATCGTTTACGGTGTGGACTACCAGGGTATCTAATCCTGTTTGCTCCCCACACTTTCGCACCTCAGCGTCAGTATCGAGCCAGTGAGCCGCCTTCGCCACTGGTGTTCCTCCGAATATCTACGAATTTCACCTCTACACTCGGAATTCCACTCACCTCTCTCGAACTCAAGACCAGGAGTTTACAAGGCAGTTCCAG
+
GGFFFGGGGGGG@FGGGGGGFGGGGFGGGGGGGGGGGFGFGGGGGGGGGGGGGGGGGGGFFGGGGGGGGGGGGGGGGGGGGGDCGGGGGGGGGFGGGGGGGGGGGGGFGGGGCFGFGFFGGCGFGGGGFGDFGGGGGGGGGGGDGGEFGGGGGGEEDFGGGGF5EDFFFFGG?C4CDGGFFGGGGGGGGGGGGFFF>D:DFGFGFA:37C>FGFEF+A@EEFF=FD?G0@F?87>2873?<?<??BFF:FFFBF>FFFF6??::0<<FFAFF??B89AFA4
@M02352:288:000000000-CKWC8:1:1101:25066:15800 2:N:0:TAGCGCTC+ACTGCATA
TAATCTTGCGACCGTACTCCCCAGGCGGAATGCTTAATCCGTTAGGTGTGACACCGAAGGGCAAGCCCCCCGACGTCTGGCATTCATCGTTTACGGTGTGGACTACCAGGGTATCTAATCCTGTTTGCTCCCCACACTTTCGTACCTCAGCGTCAGTATCGAGCCAGTGAGCCGCCTTCGCCACTGGTGTTCCTCCGAATATCTACGGATTGCACCCCTACACTAAGAATTCCGCTAACCTCTCCCTGATTCTAGCCCTACAGTTTCAATTACAAACTCGG
+
FGGGGGGGGGGGGGGGGGGGGGGGGGGGGGGGGGGGFGGGGGGDGGGGGGGGGGGGGGGGGGGGGGGGGGGGGGGGGGGGGFGGGGGGGGGGGGGGGGGGGGGGGGGGGGGGGGGGGGGGGFGGGGGGGGGGGGGGGGGGGGGGGGGGFGGGGGGCGGGG@GGGGDEB,,??EEGGGGGFFD*CGGD9@EEGGFFFBA3CACA@CFF:CGE>CFFFGFFF<F<7967F2BFFF?:3>2?B<:>,1,141<<A<2)*42?::()6>9AF2)))59F2)5414
@M02352:288:000000000-CKWC8:1:1101:13020:15825 2:N:0:TAGCGCTC+ACTGCATA
CAATCTTGCGATCGTACTCCCCAGGTGGGACACTTATCACTTTCGCTTAGTCACTTAGCTAATGCCAAACAACTAGTGTCCATCGTTTACGGCGTGGACTACCAGGGTATCTAATCCTGTTCGCTCCCCACGCTTTCGTCCATGAGCGTCAGTACATTATTAGTGATCTGCCTTCGCAATCGGTATTCTGTGTAATATCTATGCATTTCACCGCTACACTACACATTCTAACCACTTCATAATGACTCAAGATTAACAGTATCAAAGGCAGTTCTACAGTT
+
GGGGGGGGGGGFGGGGGGGGGGGGGGGGGGGGGGGGGGGGGGGGGGGG7FFGGGGGGGGGGGGGGGGGGGGGGGGGGGGGGGGGGGGGGGGGGGGGGGGGGGGGGGGGGGGGGGGGGGGGGGGGGGGFGGGEGGGGGGGGGGGGGGGGGGGGGGGGGGGGGGGGGFGGGGGFGGGGGGGFFGGGGGGGGGGGGFFEFFFGFGFGEFFGFGFFGDBFGFDFFFFFGGFGFFFFAFFFFFFF?CEFEFCE@4<AFEFFEFFFC5CFFFFF::689>*<7<:AA
@M02352:288:000000000-CKWC8:1:1101:22902:15866 2:N:0:TAGCGCTC+ACTGCATA
CAATCTTGCGATCGTACTCCCCAGGTGGGACACTTATCACTTTCGCTTAGTCACTTAGCTAATGCCAAACAACTAGTGTCCATCGTTTACGGCGTGGACTACCAGGGTATCTAATCCTGTTCGCTCCCCACGCTTTCGTCCATGAGCGTCAGTATATACGTAGTAGACTGCCTTCGCAATCGGTATTCTAAGTAATATCTATGCATTTCACCGCTACACTACTTATTCTATCTACTTCCGTATAACTCAAGTCAACCAGTATCAAAGGCAGTTCCATAGTT
+
GFGGGGGGGGGGGGGGGGGGGGGGGGGGGGGGGGGGGGGGGGGGGGGGCGGGGGGGGGGGGGGGGGGGGGGGGGGGGGGGGGGGGGGGGGGFGGGGGGGGGGGGGGGGGGGGGGGGGGGGGGGGGGGGGGGGGGGFGGGGGGGGGGGGGGGGGGGGGGGGGGGGGGGGGGGGGGGGGGGFFGGGGGGGGGGGGFFFCFFGFGFGFFFFGGFGGFFFGFFFEFE@FFEFEFFFFFFFFFF<EFFEFEEAEFFFFFFFDFF>FBBFFFFFFF<?AD?<?A:AA
@M02352:288:000000000-CKWC8:1:1101:12872:15929 2:N:0:TAGCGCTC+ACTGCATA
CAATCTTGCGACCGTACTCCCCAGGTGGGACACTTATCACTTTCGCTTAGTCACTGAGATAAATCCCAACAACTAGTGTCCATCGTTTACGGCGTGGACTACCAGGGTATCTAATCCTGTTCGCTCCCCACGCTTTCGTCCATGAGCGTCAGTATATACGTAGTAGACTGCCTTCGCAATCGGTATTCTGTGTAATCTCTATGCATTTCACCGCTACACTACACATTCTATCTACTTCCGTATAACTCAAGTCAACCAGTATCAAAGGCAGTTACATAGTT
+
GGFGGGGGGGGGGGGGGGGGGGGGGGGGGGGFGGGGGGGGGGGGGGGG7FFGGGGGGGGGGGGGGGFGGGGGGGGGGFGGGGGGGGGGGGGGGGGGGGGGGGGGFGGFGGGGGGGGGGGGGGGGGEGGGFE7FGGGGGG>ECDFGGGDGGGGGGFGGGAFGGGGGGFFGGGGGGFGDGGDFGGGGGGGFCGFGFFFFFFGCCFGFFFFCEF7<;@FGFFEFFFFGF?FFFFFFFFFFFFFF?@@CC43<@84.<6=8?F><)6<A<<<(4(..)9-*)-<>
@M02352:288:000000000-CKWC8:1:1101:2372:15957 2:N:0:TAGCGCTC+ACTGCATA
TAATCTTGCGACCGTACTCCCCAGGCGGAATGCTTAATCCGTTAGGTGTGTCACCGAACAGTATACTGCCCGACGACTGGCATTCATCGTTTACGGTGTGGACTACCAGGGTATCTAATCCTGTTTGCTCCCCACACTTTCGTACCTCAGCGTCAGTATCGAGCCAGTGAGCCGCCTTCGCCACTGGTGTTCCTCCAAATATCTACGAATTTCACCTCTACACTTGGAATTCCACTCACCTCTCTCGAACTCTAGACTGATAGTTTTGGAGGCAGTTCCAG
+
GGGGGGGGGGGGEGGGGGGGGGGGGGGDGGGGGGGGGGGGGGGGGGGGGGGGGGGGGGGGGGGGGGGFGGGGGGGGGGGGGFGGGGGGGGGGGGGGGGGGGGGGGGGGGGGGGGGGGGGGGGGGGGGGGGGGGGGGGGGGGGGGGGGGGGGGGGGGGGGGEGGGGGGGGGGGGGGGGGGFDGGGGGGG6FGGGFFFFFFGFDA@EFFGGGFGGFEF+;@FF83FGFB7AFFFFBDABFFFFF>F?<?F<B?BB><F<2:?AAAAAFFF>?B??:BFF9<>6
@M02352:288:000000000-CKWC8:1:1101:2365:15975 2:N:0:TAGCGCTC+ACTGCATA
TAATCTTGCGACCGTACTCCCCAGGCGGATTGCTTAATCCGTTAGGTGTGACACCGAATGGAAAGCGCACCGACGTCTGGCATTCATCTTTTACGGTGTGGACTACCAGGGTCTCTACTCCTGTTTGCCCCCCACACTTGCGTACCTCAGCGTCAGTATCTACCCTGTGCGCCGCCTTCGCTCCTGGTGTTCCGCCAAATCTCTACCATTCTCCGCTCCACCCTTGGATTTCCACTCACCTATTGCCACCTCTAGACTGATTATTTTGTGCGCTTTTCCGG
+
,@<,,CF@F@++8FGGGGGGGGCCF8FGE@F<AFF,@F,E+:E,BAFAF@,C,FC:F6,C,,,9,A+@+@7+++4@+,+B,,,5,,<A,C?55?::EEG7+,:5:,4,B++B,A;D9,,,,C=F,,,@,,@FGFE++@,,,@4@8E:;,,,*69*;2,,,,2,,,7>>C<*1BC))/:C5)*3*2+3>*1;+;()(,)0:6FB7)9/0*+*0:*(8C@(58@BFC*(*-0*1966)4((.),))))-)).,.52)/--0)6)).)664((--((.(947((
@M02352:288:000000000-CKWC8:1:1101:7886:15986 2:N:0:TAGCGCTC+ACTGCATA
CAGTCTTGCGACCGTACTCCCCAGGTGGGATACTTATCACTTTCGCTTAGTCACTGAGAATTAACCCAACAACTAGTATCCATCGTTTACGGCGTGGACTACCAGGGTATCTAATCCTGTTCGCTCCCCACGCTTTCGTCCATGAGCGTCAGTATATACGTAGTAGACTGCCTTCGCAATCGGTATTCTATGTAATATCTATGCATTTCACCGCTACACTACATATTCTAACCACTTCATAATAACTCAAGACAACCAGTATCAAAGGCAATTTTACCGTT
+
GGGGGGGGGGGGGGGGGGGGGGGGGGGGGGGGGGGGGGGGGGGGGGGGGGGGGGGGGGGFGGGGGGGGGGGGGGGGGGGGGGGGGGGGGGGGGGEFEGGGGGGGGGGGGGGGGGGGGGGGGGGCFGGGGGGGGGGGGGGGGGGGGGGGGGGGGGG7DFGGGGGGGGGGGGGGGGGDGDGFFGGGGGGGFFGGG4@EFFFGFGFGFFFGGGFGGFFFGFFFFFFFDGFGFFFFFFFEAFFFE?C?CFFFFFFFFF?F??FDFAD9>>>:::?BAFFFFBBB?
@M02352:288:000000000-CKWC8:1:1101:20444:15995 2:N:0:TAGCGCTC+ACTGCATA
CAACCTTGCGATCGTACTCCCCAGGTGGATTACTTATCACTTTCGCTTAGTCACTGACTGTATATCGCCAATAACGAGTAATCATCGTTTACGGCGTGGACTACCAGGGTATCTAATCCTGTTCGCTCCCCACGCTTTCGTCCATCAGTGTCAGTATATTATTAGTGATCTGCCTTCGCAATTGGTATTCTATGTAATATCTATGCATTTCACCGCTACACTACATATTCTAACCACTTCATAATAACTCAAGACAACCAGTATCAAAGGCAATTTTACC
+
GFGG@GGGGGEGGGGGGGGGGGGGGGGGGGGGGGGGCGEFGGGGGGGGGGFGGGGGGGGGGGGGGGGGGGGGGGGCFCGGGFGGGGGFGGGG@@>FFGGFGFG@FF@@CFGGGGGGGGGGCFDEFGGFEGG8B7CCECGGGEGCFF@FGGGGGGG:D9FGGGGGFGCFGFFAFGGGFCG>>GGGGGGGGGGGGEFFFFA@FGFGCFFGGGFGGBFFGFFE>63AFGFGFFFF6A=EDEFE5?6CF?E3)7AEF)6A8<FF<<3?C3?);86??4FAFFFA
@M02352:288:000000000-CKWC8:1:1101:16611:16014 2:N:0:TAGCGCCC+ACTGCATA
CAATCTTGCGATCGTACTCCCCAGGTGGGACACTTATCACTTTCGCTTAGTCACTTAGCTAATGCCAACCAACTAGTGTCCATCGTTTACGGCGTGGACTACCAGGGTATCTAATCCTGTTCGCTCCCCACGCTTTCGTCCATGAGCGTCAGTACATACGTAGTAGACTGCCTTCGCAATCGGTATTCTGTGTAATATCTATACATTTCACCGCTACACTACACATTCTATCTACTTCCATATGACTAAAGCCAACCATTATCAAAGGCATTTCCCTAGTT
+
FGGGGGGGGGGCFEFGGGGGGGGGGAFFCFGGGGGG9F@F@FF<FFGCEGCFGGCAFGGGC,CEE<5,,B:CC@F@EA9,6CCA6,B@BGG7:+@4+@FEFD8F?+8BFFDEFG;9ED,AEF:FG<@E6884CF=FDGFEC86D,@E=CEGGGGFGC=,,8E,@E@,,,@86>9AFD5*9?F577C7@@,>:C6=A*=E9A:+5*:++411**)0)*8-*(0)02*.35@++;;C))774?)15.>)/))))(,(587*-4.6:A<4(4:)-5)8)*),).
@M02352:288:000000000-CKWC8:1:1101:6961:16027 2:N:0:TAGCGCTC+ACTGCATA
TAATCTTGCGACCGTACTCCCCAGGCGGAATGCTTAATCCGTTAGGTGTGTCACCGAATAGCATGCTACCCGACGACTGGCATTCATCGTTTACGGTGTGGACTACCAGGGTATCTAATCCTGTTTGCTCCCCACACTTTCGCACCTCAGCGTCAGTATCGAGCCAGTGAGCCGCCTTCGCCACTGGTGTTCCTCCAAATATCTACGAATTTCACCTCTACACTTGGAATTCCACTCACCTCTCTCGAACTCAAGACCAGGAGTTTAAGAGGCAGTTCCAG
+
FFGGGGGGGGGGGGGGGGGGGGGGGGGGGGGGGGGGGGGGGGGGGGGGGGGGGGGGGGGGGGGGGGGGGGGGGGGGGGGGGGGGGGGGGGGGGGGGGGGGGGGGGGGGGGGGGGGGGGGGGGGGGGGGGGGGGGGGGGGGGGGGGGGGGGGGGGGEG9FFGFGGGGGGGFGGGGGGGGGFFGGGFGFGGGGGGFFFFFFF6CFGEFF55CAGGFFFFAFFEFFFG7>CAFFFFFF<?2???FFFBFFF?33AFF<41:4::?::?FFFF<?FB?FFFFA<.
@M02352:288:000000000-CKWC8:1:1101:9163:16065 2:N:0:TAGCGCTC+ACTGCATA
CAATCTTGCGATCGTACTCCCCAGGTGGGACACTTATCACTTTCGCTTAGTCACTGAGCTAATGCCCAACAACTAGTGTCCATCGTTTACGGCGTGGACTACCAGGGTATCTAATCCTGTTCGCTCCCCACGCTTTCGTCCATGAGCGTCAGTATATACGTAGTAGACTGCCTTCGCAATCGGTATTCTGTGTAATATCTATGCATTTCACCGCTACATTATAAATTCCGCTTACCCCTACCATACTCAAGAATAACAGTTTCAAAGGCAGTTCTACAGTT
+
GFGGGGGGGGGGGGFGGGGGGGGGFGGFGFGFGGGGGGGGGGGGGGGGGGGGGGGGGGGGGGGGGGGGGGGFGGCCGCFGGGGGGGGGGGGGGGGGGGGGGGGGGGDGGGGGGGGGGGGGGGGGGGGGGGGGGEFGGGGGGGGGGGGGGGGDFGGGGFGGDGGGGGGGGGGGGGGGGGGEFGCEDFGGGGGFGF>CCFFGFGAGEFFGGFFGDEF>EFCFFFFFGG?DCADFE8@E@@FFFFE5;@C<EF)7(6A=236<<BFADAA7601<4<666)).6
@M02352:288:000000000-CKWC8:1:1101:13317:16075 2:N:0:TAGCGCTC+ACTGCATA
CAGTCTTGCGACCGTACTCCCCAGGCGGAATGCTTAATCCGTTAGGTGTGTCACCGAACAGTATACTGCCCGACGACTGGCATTCATCGTTTACGGTGTGGACTACCAGGGTATCTAATCCTGTTTGCTCCCCACACTTTCGTACCTCAGCGTCAGTATCGAGCCAGTGAGCCGCCTTCGCCACTGGTGTTCCTCCAAATATCTACGAATTTCACCTCTACACTTGGAATTCCACTCACCTCTCTCGAACTCAAGACCAGGAGTTTATAAGGCAGTTCCAG
+
GGGGGGGGGGGGEEGGGGGGGGGGFGDGGGGGGGGGGGGGGGGGGGGFGGGGGGGGGGGGGGCGGGGGGGGGGGGGGGGGGGGGGGFFGGGGGGGGFGFEGGGGGGGGGGGGGGGGG=FEGGGGGGGGGGFFGGGGGGGGGEGGGEFFGGGGGGGGGGGG><8BCFGGG>BFGGCGCGGFFCCEFCFCCGGCGCFFD;4>AGFDEFFGDF3@FFCF68@FEFFFGG?C9?FFFF>AF<:B>2)4<?<771(.4??4??>:16047>:4BF><?BDBF)6>6
@M02352:288:000000000-CKWC8:1:1101:12512:16079 2:N:0:TAGCGCTC+ACTGCATA
CAGTCTTGCGACCGTACTCCCCAGGTGGGATACTTATCACTTTCGCTTAGTCACTTAGCTAATGCCAAACAACTAGTATCCATCGTTTACGGCGTGGACTACCAGGGTATCTAATCCTGTTCGCTCCCCACGCTTTCGTCCATGAGCGTCAGTACATACGTAGTAGACTGCCTTCGCAATCGGTATTCTGTGTAATATCTATGCATTTCACCGCTACACTACACATTCTATCTACTTCCATATGACTCAAGTCAACCAGTATCAAAGGCAGTTCCATAGTT
+
GGGGGGGGGGFDEEGGDFFGGGGGGGGGGGGGGGGGGGGGGGGGGGGG7FGGGGGGGGGGGGGGGGGGGGFGGGGGGAEGGGGGGGGGFGGGEGGGEGGGGGCE=FEFGGGFGEGFGGGFGGCGGGCFEGGGGGFGGGGGGCFGGGGGGGGGGGGGGGGGGGGGFEGGG@FGGGGGGDGFFC8ECFGGGGGFGE9E?6BFFG6C?FFCF@F><BBDG6=CEF;866?FFFF6FA;EC?E373??7<<9@@EFF?EF7<>>BFA>AF2:02(45<F<?<>>:
@M02352:288:000000000-CKWC8:1:1101:16688:16106 2:N:0:TAGCGCTC+ACTGCATA
TAACCTTGCGGCCGTACTCCCCAGGCGGTCAACTTAATGCGTTAGCTGCGCCACCCAGTCCTCAAGGGACCAGTCGGCTAGTTGACATCGTTTACGGCGTGGACTACCGGGGTATCTAATCCCGTTCGCTCCCCACGCTTTCGTCCATGAGCGTCAGTATATACGTAGTAGACTGCCTTCGCAATCGGTATTCTAAGTAATCTCTATGCATTTCACCGCTACACTACTTATTCTATCTACTTCCGTATAACTCAAGTCAACCAGTATCAAAGGCAGTTCC
+
EFGGFEGFGGGGDGFG:FGGGGF:EGG@C@FGGGGDFDFGGGGGGGGGFGGGGGGGGGGGGGGGGGGGGGGGG<FGGGGEGFCDFGFFEFFFFFGFCGCGGG@FGGGGGG>CFCFGGG99BGGGGGG@ECGCFGGGDC8EGC::CGCF7?8CEEGC8F@EFGG;BFC>EFF?CC4CG4CF:DGG*=:AEFFGCE67CFF7AFAF?:?:>09?7@AFGE042BFFC64:9=**98<>5:<BFBFA<?BFFBF)444*)594A?(892444-.<?:)(84A)
@M02352:288:000000000-CKWC8:1:1101:26865:16132 2:N:0:TAGCGCTC+ACTGCATA
TAATCTTGCGACCGTACTCCCCAGGCGGAATGCTTAATCCGTTAGGTGTGTCACCGAACAGTATACTGCCCGACGACTGGCATTCATCGTTTACGGTGTGGACTACCAGGGTATCTAATCCTGTTTGCTCCCCACACTTTCGTACCTCAGCGTCAGTATCGAGCCAGTGAGCCGCCTTCGCCACTGGTGTTCCTCCAAATATCTACGAATTTCACCTCTACACTTGGAATTCCACTCACCTCTCTCGAACTCTAGACTGATAGTTTTGGAGGCATTTCCAG
+
E9E<FEGGGGEGGGGGGGGGGGG@8F@@CEGGGGGGGGFAFGGGGG@FFFGGGFGGGGGGGGGGGGGFGFFEGGGDCFGGGGGB<FCGGF@FGFGGGGGGCGGGG<FEFGGGFGGGG9D9@FGGGGFGGGFGGGGGGGCBDE@FGGGFFFFGGGEGGGFC7FGDEDGGDC?CF5DDGGGFAGEEGFCEC4:DDEFFFFFGFGFGFFFDF=):CFCF?FFF>FFFFC?6-9@FFFBF?2>B)24??B?0:?FFFAF?AFF?AA<<>942270(4?))99>2.
@M02352:288:000000000-CKWC8:1:1101:27029:16161 2:N:0:TAGCGCTC+ACTGCATA
TAATCTTGCGACCATACTCCCCAGGCGGAATCCTTAATCCGTTAGGTTTGACACCAACAAGCTTGCTTGCTGACGTCTCGCATTCATCGTTTACAGTGTGGACTACCAGGGTATCTATTCCTGTTTTCTCCCCACACTTTCGCACCTCTGCGTCATCATCGAGCCACTGCGCCGCCTTCTCCACTGCTGTTCCTCCTACTATCTCCGAATCTCACCCCTCCCCTCTGAATTCCCCTCACCCCTCTCCAATTCAATACTCGGATTGTATAAGTCCTTTCCTT
+
,@,CEFFFFCE@@+CCFG<FFGGDFF+@@CF,C@F<E,CEFGGGG8F,CB9,6CCD,66EFF,,CCE,,:F,E=:,,C,,8@F@<,CE<F<D<5,9,C<,894,?,B<,+B<<E,4C,C46,,,:E4@;=68F<F7+,3E;+6=BCGF,DA6E>8,,,83,,8@@,,3,,*535/;*;48ADCF7,,4<41+=0+((/;*:@AG**))*/)++19)/81(,)6)>C3;)331+*4122(4(,3((.(-5-).6))92)0((42((.)..)))))*.9))--
@M02352:288:000000000-CKWC8:1:1101:28644:16233 2:N:0:TAGCGCTC+ACTGCATA
TAATCTTGCGACCGTACTCCCCAGGCGGTCTACTTAACGCGTTAGCTCCGAAAGCCACGGCTCAAGGCCACAACCTCCAAGTAGACATCGTTTACGGCGTGGACTACCAGGGTATCTAATCCTGTTTGCTCCCCACGCTTTCGCATCTGAGTGTCAGTGTCTGTCCAGGGGGCCGCCTTCGCCACTGGTATTCCTTCAGATCTCTACGCCTTTCACCGCTACACCTGAAATTTCACCCCCCTCTACAGCACTCTAGTTCACCAGTTTCAAATGCAGTTCCG
+
DFFGGGGGGGGGGGGGGGGGGGGGG8CE@@FFGGGGG9FCEGGGGGGFGGEEG:E<FFGGGEFGGGGGG8F<F7F<=F@8E?F<9EFGGGGGGGDCBFGGCGGFGG,B@C:FGF:ED;EDGGGFGGGG,=E:F@,FE:>EC,@@>EGCFGGF,=<CFF,@;DFCCFGCDEEGED1/CCD48DG5/=6FA7@>;CFFFAB*80=747F*/*8DFF<FG>>963,?GG:9)*=?**)64:;;F,-(-6<00(.87>BFA9*66<8?<AA<2:9:2)7<F5><-
@M02352:288:000000000-CKWC8:1:1101:16203:16307 2:N:0:TAGCGCTC+ACTGCATA
CAATCTTGCGACCGTACTCCCCAGGCGGAATGCTTAATCCGTTAGGTGTGACACCGAAGGGCAAGCCCCCCGACGTCTGGAATTAATCTTTTACGGTGTGGACTACCAGGGTATCTATCCTTGTTTGCGCCCCCCACTTTCGTCCCCCAGAGCCAGAATCGAGCCCGGGGCCCGCCTTCGCCCCTGGGGTTCCCCGGAATATCTCCGAATTTCACCCCTACACCCGGATTTCCACTCACCCCTCTCGAACTCACGACTACCAGTATCCAAGGCAGTCCAAG
+
GEA6;EGEFE86@CFGGGGGGGG:F@@F@FGACFGGGACFGGGGFCFGGG@CGGGCGBFFDC@F7=FDFEEB4+448,9<,4E@,,55,8BF,,44BD+BE,,<,,3,5+F,,:EC,,,3,39><F8;++8@@+:>::,6;*4*>*4**1,,,,,/,8BC82*:**11=***=59/9*0)7****:***2?72)0(,0)970=C)*.)**07?*6**5(,,?3)194D(5*@*/9),.5((-,(,,27(3:AA,2),(0(,),.-.))..,(((04/,)))
@M02352:288:000000000-CKWC8:1:1101:25027:16410 2:N:0:TAGCGCTC+ACTGCATA
TAATCTTGCGACCGTACTCCCCAGGCGGAATGCTTAATCCGTTAGGTGTGTCACCAAGTTGCAAGCAACCTGACGACTGGCATTCATCGTTTACGGCGTGGACTACCAGGGTATCTAATCCTGTTTGCTCCCCACGCTTTCGCACCTCAGCGTCAGTACATACGTAGTAGACTGCCTTCGCAATCGGTATTCTGTGTAATATCTATGCATTTCACCGCTACACTACACATTCTATCTACTTCCATATGACTCAAGTCAACCAGTATCAACGGCAGTTCCAT
+
FGGGFGGGGGGGGGFCFGGGGGGGGGGGGGGGGGGGGFEFGGFEGGGDFGGGGGGGGGGGFGGGGGGGGGGGGGGGGGGGGGGGGGGFGGGGGGGGGGGGGGGGGGEGDFGGGGGGGGGGGGGGGGGFEGGFGGGGGGGGGGGGGGGGFGGGGGGGGGGFGGGGFGGGGGGGGGGGCGG4>CEGGGC8=FGGGFFE?=8DF=FGCFAGGG=>FFEFGFFFBFDCGG@GEFF*=?9>BA2<26<AFDFFFFD>:B?FDAFA76:AB<42-(47>05<F>AA)
@M02352:288:000000000-CKWC8:1:1101:12972:16455 2:N:0:TAGCGCTC+ACTGCATA
CAATCTTGCGATCGTACTCCCCAGGTGGGACACTTATCACTTTCGCTTAGTCACTGAGCTAATGCCCAACAACTAGTATCCATCGTTTACGGCGTGGACTACCAGGGTATCTAATCCTGTTCGCTCCCCACGCTTTCGTCCATGAGCGTCAGTATATACGTAGTAGACTGCCTTCGCAATCGGTATTCTAAGTAATATCTATGCATTTCACCGCTACACTACTTATTCTATCTACTTCCGTATAACTCAAGTCAACCAGTCTCAAAGGCAGTTCCATAGTT
+
FCFCFFGFDGE9@FGFFGGGGDG@FGFDGDEFFFGGGGGGGGGGGCFF,CCFGGGDGEGGGGGGGGFGGGGFGGFCFG<<C<FF7BE=,E,8C@>FF4BFFEFGFGCE<5A?FAB=E,CAFGGGDFECEFCCG7:ADGFEGCF=@DFDGECG,@=:DEEGGAFEG<EFCCFFEG>FGD**0;@CFF,222;CF*+;7+=C>CADC+=CFGFCCEBDGADFFFCFF+7F)@CFFAECFC33/,64?<>3.(7?CE?F;2@442>FADF?B7::A9@4@<>96
@M02352:288:000000000-CKWC8:1:1101:22437:16516 2:N:0:TAGCGCTC+ACTGCATA
CAATCTTGCGATCGTACTCCCCAGGTGGGACACTTATCACTTTCGCTTAGTCACTTAGCTAATGCCAAACAACTAGTGTCCATCGTTTACGGCGTGGACTACCAGGGTATCTAATCCTGTTCGCTCCCCACGCTTTCGTCCATGAGCGTCAGTACATACGTAGTAGACTGCCTTCGCAATCGGTATTCTGTGTACTATCTATGCATTTCACCGCTACACTCCACATTCTATCTACTTCCATATGACTCAAGTCAACCATTATCAAAGGAAGTTCCATAGTT
+
DFGFGGGGGGDDFCFFGGAGGGGGG@FFGGGGGGGGGGFGGGG<FGGGGGGGGGFDFFGFDFFGGGGGFFGGGGG<F9FFGFFFGFGGGGCEG:FGE7EF@GGGFC::EFFFGG94@,,C>BCEGEFGGFE+F+3AEEGEGEFF,>EDEG>EGG9DEECC,>>C,@F>FGGGFFD7C9CDFC>:CFGGGCFCCE+76+9DCFA74BFGFGF0:?>;E6:4(05;CC5CE8CFFFFF??EFE)965>CC@E<)7366@?*:<4<AA65(((.4<A*)=B24.
@M02352:288:000000000-CKWC8:1:1101:16721:16532 2:N:0:TAGCGCTC+ACTGCATA
CAGTCTTGCGACCGTACTCCCCAGGTGGGATACTTATCACTTTCGCTTAGTCACTGAGCTAATGCCCGACAACTAGTGTCCATCGTTTACGGCGTGGACTACCAGGGTATCTAATCCTGTTCGCTCCCCACGCTTTCGTCCATGAGCGTCAGTATATACGTAGTAGACTGCCTTCGCAATCGGTATTCTGTGTAATATCTATGCATTTCACCGCTACACTACTTATTCTATCTACTTCCGTATAACTCAAGTCAACCAGTATCAAAGGCAGTTCCATAGTT
+
GGGGGGGGFGGGGGGGGGGGGGGGGGDFGGGGGGGGGGGGGGGGGGGGCFGGGGGGGGGGGGGGGGGCFGGGGGGGGGGGGGGGGGGGGGGGDGGGGGGGGGGGGGGGGGGGGGGGGGGGGGGGGGGGGGGGGGGGGGGGGGGGGGFGGGGGGGGGGGGGGGGGGGGGGGGGGGGGGGGEFGGGGGGGGGGGGFFCEFFGFGFGEFFFFGFGDFFFGFFFEFFFGGFGFFFFFFFFFF8<EFFFEBAADFFB<4AFFFFAA4>AFA>::BFFDAFAF>?FF
@M02352:288:000000000-CKWC8:1:1101:11036:16548 2:N:0:TAGCGCTC+ACTGCATA
TAATCTTGCGACCGTACTCCCCAGGCGGTCTACTTAACGCGTTAGCTCCGAAAGCCACGGCTCAAGGCCACAACCTCCAAGTAGACATCGTTTACGGCGTGGACTACCAGGGTATCTAATCCTGTTTGCTCCCCACGCTTTCGCATCTGAGTGTCAGTGTCTGTCCAGGGGGCCGCCTTCGCCACTGGTATTCCTTCAGATCTCTACGCATTTCACCGCTACACCTGAAATTCTACCCCCCTCTACAGCACTCTAGTTCACCAGTTTCAAATGCAGTTCC
+
FFGGGGGGGGGGGGGGGGGGGGGGGGGGFGGGGGGGGGGGGGGGGGGGGGGGGGGGGGGGGGGGGGGGGGGGGGGGGGGGGGGGGGGGGGGGGGGGGGGGGGGGGGGGGGGGGGGGGGGGGGFGGGGGGGGGGGGGGGGGGGGGGCEFEFFGGGGGFGGGFGGFFFFFFGGGGGGGGGGF:DGGGFGGGGGFFFFFBFFCFGFGBFB3)7:5C=>FFFF>FFFFC4>FBFFFFB>4>??F011?DFF0:1(,24:@F2FB:A>6)<6<BF<B<AFAF4<9
@M02352:288:000000000-CKWC8:1:1101:9779:16563 2:N:0:TAGCGCTC+ACTGCATA
TAATCTTGCGACCGTACTCCCCAGGCGGAATGCTTAATCCGTTAGGTGTGTCACCGAACAGTATACTGCCCGACGACTGGCATTCATCGTTTACGGTGTGGACTACCAGGGTATCTAATCCTGTTTGCTCCCCACACTTTCGTACCTCAGCGTCAGTATCGAGCCAGTGAGCCGCCTTCGCCACTGGTGTTCCTCCAAATATCTACGAATTTCACCTCTACACTTGGAATTCCACTCACCTCTCTCGAACTCTAGACTGATAGTTTTGGAGGCAGTTCCAG
+
FFGGGGGGGGGGGGGGGGGGGGGGGGGGGGGGGGGGGGGGGGGGGGGGGGGGGGGGGGGGGGGGGGGGGGGGGGGGGGGGGGGGGGGGGGFGGGGGGGGEGFGGGG@FGDGGGGFGGGGGGGGGGGGGGGGGGGGGGGGGGGGGGEGGGGGGGGGGGGGGGGGGGGFGGGGGGGGGGGGFFGGGGGGGGFEGGFFFFAACAGFGFFFGGGFGGFFFCA8EEFF=FCB4>FFFFFF2.:B?2<<:<<<7?B0AA>)=A<F?A<):AB<7>::0(3):FFAF-
@M02352:288:000000000-CKWC8:1:1101:15502:16611 2:N:0:TAGCGCTC+ACTGCATA
CATTCTTGCGATCGTACTCCCCAGGTGGGACACTTATCACTTTCGCTTAGTCACTGAGCTAATGCCCAACAACTAGTGTCCATCGTTTACGGCGTGGACTACCAGGGTATCTAATCTTGTTCGCTCCCCACGCTTTCGTCCATGAGCGTCAGTATATACGTTGTAGACTGCCTTCGCAATCGGTATTCTGTGTAATATCTATGCATTTCACCGCTACACTACACATTCTATCTACTTCCGTATAACTCAAGTCAACCAGTATCAAAGGCAGTTCCATAGTT
+
@@A9@FGCAF@C9FFFDFGE,FF:@F8CC<EFEFF9@EFGGGGGGGGG,CFFCFGGC@FF,@FFG<,CFECDFCEFFGGGGDGGDFG@DFG@EEF7C:FD=FEGC:=BFFG?,C,>,CE,CGEC+EFF>EG77FGGGGGGGGD89@8DGGD8DAD:CFFF9,:6;CFFFC68?9?DDDDFFGDGFGGGG:>CGF69*9BC@DFDCFFFGGFGDBF8CF3>8F@FF<EFFFAAFFEFF?7,=,5@34>37.;..9<64(7<24949923(.(.46@)7-,<A
@M02352:288:000000000-CKWC8:1:1101:20500:16657 2:N:0:TAGCGCTC+ACTGCATA
CAGTCTTGCGACCGTACTCCCCAGGTGGGATACTTATCACTTTCGCTTAGTCACTTAGCTAACGCCAAACAACTAGTATCCATCGTTTACGGCGTGGACTACCAGGGTATCTAATCCTGTTCGCTCCCCACGCTTTCGTCCATGAGCGTCAGTACATACGTAGTAGACTGCCTTCGCAATCGGTATTCTGTGTAATATCTATGCATTTCACCGCTACACTACACATTCTATCTACTTCCATATGACTCAAGTCAACCAGTATCAAAGGCAGTTCCATAGTT
+
GGGGFGGGFFEGEGGGGGGGGGGGGGGGGGGFGGGGGFGGGGGGGGGG@FGGGGFGGGGGGGGGGGGGGGGGGGGGGGGGCFGGGGGGGGGGEGGGEGGGGFFEFGGGGGGGGGGGGGGGGGFGGGGGGGGGGGGGFGGGGGGG9DFGGGGGGGGGGGGGGGGGGGGGGFGGGFFGC>DFFGGGGGGGGGGGGFFE?FFFFGCGEFFGGGFGGFFFGFFF@FFFFFE7C=8CAAEFCEEEFEFFEE<2:?B<4AFF:<FB9<BFFF>7:BB:<>6)/)36:
@M02352:288:000000000-CKWC8:1:1101:6656:16671 2:N:0:TAGCGCTC+ACTGCATA
TACCCTTGCGAGCGTACTCCCCAGGCGGGGCACTTAACACATTAGCTACGGCAATGAGCCTCATAGGTAAACCCATTGCCTAGTGCCCATCGTTTACGGCTAGGACTACCGGGGTATCTAATCCCGTTCGCTACCCTAGCTTTCGCACCTCAGCGTCAGAGACGGACCAGTGAGCCGCTTTCGCCACAGGTGTTCCTCCAGATATCTATACATTTCACCGTTCCACCTGGAGTTCCACTCACCCCTTCCGTCCTCGAGCTCGCCAGTATCGGGTGCAGTT
+
GGGEFGGGGGGGGGGGGGGGGGGGGGGGGGGGGGGGGGGGGGGGGGGGGGGGGGGGGGGGGGGGGGGGFGGGGGGGFFGGGGGGGGGGGGGGGGGGGGGGEEGGGGGGGGGGGGGGGGCFGGGGGGGGGGEFEGGGGGGGGGGGGGGGG6EFFGGGGGGGGFGGGGGGGFFFDFCFGGGFFGGGGEGFFGGGG??BFFFGFGFGFFFGGGFGFFDF9FFFBFFFGGFCBFFF6?AABBFF<BFFB?BBF04?F?A812:93(49:>?>4:129?B6):AA
@M02352:288:000000000-CKWC8:1:1101:15548:16691 2:N:0:TAGCGCTC+ACTGCATA
TAATCTTGCGACCGTACTCCCCAGGCGGTCTACTTAACGCGTTAGCTCCGAAAGCCACGGCTCAAGGCCACAACCTCCAAGTAGACATCGTTTACGGCGTGGACTACCAGGGTATCTAATCCTGTTTGCTCCCCACGCTTTCGCATCTGAGTGTCAGTGTCTGTCCAGGGGGCCGCCTTCGCCACTGGTATTCCTTCAGATCTCTACGCATTTCACCGCTACACCTGAAATTCTACCCCCCTCTACAGCACTCTAGTTCACCAGTTTCAAATGCAGTTCCG
+
GGGGGGGGGGGGGGGGGGGGGGGGGGGGGGGGGGGGGGGGGGGGGGGGGG@CGFGFGGGGGGGGGGGGGGGGGGGGGGGGGGGGGGGGGGGGGGGGGGGGGGGGGGGGGGGGGGGGGGGGGGGGGGGGGGGGGGGGGGGGGGGGGGGGGGGGGGGGGGGGGFFGFGGGGGGGGGGGGGGFFGGGGGGGGGGGGFFFFFF=BG?FFFFGGGFGGFFFFFFFFFFFGGFG?FFFFFFFF?FFFFFB)6<7B:?FFFAFFA?BDFB?FFAADA44>BF26<AF(
@M02352:288:000000000-CKWC8:1:1101:22494:16701 2:N:0:TAGCGCTC+ACTGCATA
CATTCTTGCGAACGTACTCCCCAGGTGGGTCACTTATCACTTTCGCTTAGCCACTCAAACCGAAGCTCGAACAGCTAGTGACCATCGTTTACGGCGTGGACTACCAGGGTATCTAATCCTGTTCGCTCCCCACGCTTTCGTCCATCAGTGTCAGTATATTATTAGTGATCTGCCTTCGCAATTGGTATTCTATGTAATATCTATGCATTTCACCGCTACACTACATATTCTAACCACTTCATAATAACTCAAGACAACCAGTATCAAAGGCAATTTTACCG
+
GGGGGGGGGGGGGGGGGGGGGGGGGGFFGGGGGGGGGGGGGGGGGGGGGGGGGGGGGGGGGGGGGGFGGGGGGGGGGGGGGGGGGGGGGGGGFFGGGGGGFGGGGGGGGGGGGGGGGGGGGGGGGGGGGGGGGGGGGGGGGGGGGGGGGGGGGGGGGGGGGGGGGGGGGGGGGGFGGCGFFGGGFGGGGGGGGFFFEFFDFGFD?BADGFFGGFFFGFFFFFFFGGEGFFFFFFFFFFF@ECFCC?EFFFFEFADFBFFF?AFA4<<BFB0::?BFFAF>-
@M02352:288:000000000-CKWC8:1:1101:4453:16701 2:N:0:TAGCGCGC+TCTGCATA
CAATGTTGCCGCCGTACTCCCCAGGCGGAATGCTTAATGCTTTAGCTTGGCCGCCTACAATCTTTCGTGCTGAGCACTTGCATATAGTTTATTCTGTGTAGTATAAGGGTGTATAATACTCTTTTTTCTCCCCACTTTTGCGCACCTCAGTGACATGAACGACCGAGTGAGCCGCTCTCACTCGGAGTGCTCCTTCAAATCTCTACATTTTACCCCTCCACACTTCGAATCGCACACACCTCCTTCAATCACGAACCCCATAGTTTAGGGGGGAGTTCCAG
+
9F<,,CFGG9++8FGGGGGGGGGGG8FGGGG,FGGGGG,F,CF,E,F,,B6F+@+,BF,,,,,,,C,,,8,,C,,,4,,,,,,,,5,:5C,,,,,CFG,,,,5,,,5,B,4@,C,,,,5,,9AF,,+@,EE,C,C,,=33,=+++@,+,@3,,,,3,,,,,83+***3@,,,7*****;/9+,**4=E,,>+;(+*0+=C4C+;);++1<++;/(2C)/6@A1)+*(*(/))00((4((-13:()6)-)6)((,()4()43().).))5(((((),)6)).
@M02352:288:000000000-CKWC8:1:1101:7729:16731 2:N:0:TAGCGCTC+ACTGCATA
CAATCTTGCGATCGTACTCCCCAGGTGGGACACTTATCACTTTCGCTTAGTCACTGAGTCGAAACCCAACAACTAGTATCCATCGTTTACGGCGTGGACTACCAGGGTATCTAATCCTGTTCGCTCCCCACGCTTTCGTCCATGAGCGTCAGTATATACGTAGTAGACTGCCTTCGCAATCGGTATTCTAAGTAATATCTATGCATTTCACCGCTACACTACTTATTCTATCTACTTCCGTATAACTCAAGTCAACCAGTATCAAAGGCAGTTCCATCGTT
+
GFGGGGGGGGGGGEGGGGGGGGGGGGGGGGGGGGGGGGGGGGGGGGGGGGGGGGGGGGGGGGGGGGGGGGGGGGGGGGGGGGGGGGGGGGGDGGGGGGGGGGGGGGGGGGGGGGGGGGGGGGGGGGGGGGGFGFGGGGGGGEGGF@DDEGGGGGGGGGGGGGGGGFGGG<FDCFGGGGCDFFEEGGGGGGGGGFFFFFFGFGFGFFFGGGFFGEFFGA@FFFFFGG?FFFFFFFFFFFF@ED@;CEFFFF<CCD47?FFB4>AFF<B??F0:AFFFFA6:6
@M02352:288:000000000-CKWC8:1:1101:10941:16743 2:N:0:TAGCGCTC+ACTGCATA
CAGTCTTGCGACCGTACTCCCCAGGTGGGATACTTATCACTTTCGCTTAGTCACTGAACCGAAGTCCAACAACTAGTATCCATCGTTTACGGCGTGGACTACCAGGGTATCTAATCCTGTTCGCTCCCCACGCTTTCGTCCATGAGCGTCAGTATATACGTAGTAGACTGCCTTCGCAATCGGTATTCTAAGTAATATCTATGCATTTCACCGCTACACTACTTATTCTATCTACTTCCGTATAACTCAAGTCAACCAGTATCAAAGGCAGTTCCATCGTT
+
GGGGGGGGGGGGGGGGGGGGGGGGGGGGGGGGGGGGGGGGGGGGGGGG>GGGGGGGGGGGGGEGGGFGGGGFGGGGGFGGGGGGGGGGGGEFFGGGGGGGGGGFGGGGGGGGGGGGGGFGGGGGDGEDEFE:F>FFGGGGGGGGDGGGGGGGGGGGGGGGGGGGGGGGGGGGGGGGGG>AFDEGGGGGGGGFGFFEFFFGFGFGEFF>FGFGGD>EGFFFEF3@7:?F5FFFCFCECCA0=<@@?;>AAB2<BF4?BF4AAAF<B<)(221:AAF29>BB0
@M02352:288:000000000-CKWC8:1:1101:17115:16757 2:N:0:TAGCGCTC+ACTGCTTA
TAATCTTGCGACCGTACTCCCCAGGCGGAATGCTTAATCCGTTAGGTGTGACACCAACAAGCATGCTTGCTGACGTCTGGCATTCATCGTTTACGGTGTGGACTACCAGGGTATCTAATCCTGTTTGCTCCCCACACTTTCGCACCTCAGCGTCAGTATCGAGCCAGTGAGCCGCCTTCGCCACTGGTGTTCCTCCGAATATCTACGAATTTCACCTCTACACTCGGAATTCCACTCACCTCTCTCGAACTCAAGACCAGGAGTTTACAAGGCAGTTCCAG
+
GFGGGGGGGGEGGGGGGGGGGGGGGGGGGGGGGGGGGGGGGGGGGGGGGGGGGGGGGGGGGGGFGGGGGGGGGGGGGGGGGGGGGGGGGGGGGGGGGGGGDGGGGGGGGGGGGGGGGGGGGGGGGGGGGGGGGGGGGGGGGGGGGEFGGFGGGGGGGGGGGGGGGGGGGGGGGGGGGGGFFGGGGGGGGGGGGFFFF:?DFGFGFFFGFGFFFCCA<FFFFFDFGGFG@FFFFFAD:?B1233?D??B::BAD5<FFFF:6???F<AFFFFFFFBF?<4>9
@M02352:288:000000000-CKWC8:1:1101:16808:16761 2:N:0:TAGCGCTC+ACTGCATA
TAATCTTGCGACCGTACTCCCCAGGCGGAATGCTTAATCCGTTAGGTGTGTCACCGAACAGTATACTGCCCGACGACTGGCATTCATCGTTTACGGTGTGGACTACCAGGGTATCTAATCCTGTTTGCTCCCCACACTTTCGTACCTCAGCGTCAGTATCGAGCCAGTGAGCCGCCTTCGCCACTGGTGTTCCTCCAAATATCTACGAATTTCACCTCTACACTTGGAATTCCACTCACCTCTCTCGAACTCAAGACCAGGAGTTTATAAGGCAGTTCCAG
+
GGGGGGGGGGGGGGGGGGGGGGGGGGGGGGGGGGGGGGGGGGGGGGGGGGGGGGGGGGGGGGGGGGGGGGGGGGGGGGGGGGGGGGGGGGGGGGGGGGGGGGGGGGGGGGGGGGGGGGGGGGGGGGGGGGGGGGGGGGGGGGGGGGGGGGGGGGGGGGGGGGGGGGGGGGGGGGGGGGGFFGGGGGGGGGGGGFFFFFFGFFFGEFFGGGFGGFCA<:=EFFFFGGFGFFFFF6AD<3>??F?0)5????FFFB>FBFFBF?<<?FB---:2?F)(=9AA6
@M02352:288:000000000-CKWC8:1:1101:19985:16865 2:N:0:TAGCGCTC+ACTACATA
TAATCTTGCGACCGTACTCCCCAGGCGGAATGCTTAATCCGTTAGGTGTGACACCGAAGGGCAAGCCCCCCGACGTCTGGCATTCATCGTTTACGGTGTGGACTACCAGGGTATCTAATCCTGTTTGCTCCCCACACTTTCGTACCTCAGCGTCAGTATCGAGCCAGTGCGCCGCCTTCGCCACTGGTGTTCCTGCGAATATCTACGAATTTCCCCTCTACACTCGCAATTCCACTCACCTCTCTCGAACTCAAGACTAGCAGTTTCAGAGGCAGTTCCAG
+
E@EDEGGAFEEDBCFGGGGGFGF:<CCG@FGFGFG9FGGGGGGGGGGGGCFFFGGGDEEGGGGGFDF<CEGCFGGGGGGGGGGGGGGGFGGCFGDGGDGCEFFGGGGFFGGGCFGGCGGGGGGFGGCFGGGGFF@:BDGGGGGGFGCGGGGGE>ECF9FFEG>EEGFDF,1CEGGDGGG>5**=;6AG9:CFFE+=2B:D>F?76@>C*:>CG*4<6<(5:*469FFC43?FFFDA<B:1824728(:?::2).<4:9?71<)<):A2)6)3((..=46:-
@M02352:288:000000000-CKWC8:1:1101:22760:16888 2:N:0:TAGCGCTC+ACTGCATA
TAGTCTTGCGACCGTACTCCCCAGGCGGCGCGCTTAACGCGTTAGCTCCGGCACAGAAGGGGTCGAGTCCTCCTACACCAAGCGCGCACCGTTTACTGCCAGGACTACAGGGGTATCTAATCCCTTTCGCTACCCTGGCCTTCGTACCTCAGCGTCAGTAAATGTCCAGCAGGCTGCCTTCGCCATTGGTCTTCCTCTTGATATCCACGCATTTCACTGCTACACCAAGAATTCCACCTGCCCCTCCATTACTCCAGTCTAGCAGTATCGGATGCAGTTC
+
GGGGGGGGGGGGEDGGGGGGGGGGGGGGGDGEGGGGGGGGGGGGGGGGGGGGGGGGGGGGGGGGGGGGGGGGGGGGGGGGGGGGGDGGGGGGGGGGGGGGGGGGGGGGGGGGGGGGGGGGGGGGGGGGGGGGGGGGGGFGGGGGGGGGGGGGGGGGGGGGGGGGGGGGGGGGGGGGGGGFFGGEGDGFGGGGGBFFFFFFFGFFA@FGGGFD3FDFGFFFFFB/>F?56@FFBFFFF?BFF?:BFFFFF94>DFFFFAF<<ABBAAD<<?9?BBFAF<A>
@M02352:288:000000000-CKWC8:1:1101:25114:17000 2:N:0:TAGCGCTC+ACTGCATA
CAGTCTTGCGACCGTACTCCCCAGGTGGGATACTTATCACTTTCGCTTAGTCACTGAGTCGAAACCCAACAACTAGTATCCATCGTTTACGGCGTGGACTACCAGGGTATCTAATCCTGTTCGCTCCCCACGCTTTCGTCCATGAGCGTCAGTATATACGTAGTAGACTGCCTTCGCAATCGGTATTCTAAGTAATATCTATGCATTTCACCGCTACACTACTTATTCTATCTACTTCCGTATAACTCAAGTCAACCAGTATCAAAGGCAGTTCCATCGTT
+
GGGGGGGGGGGGGGGGGGGGGGGGGGFGGGGGGGGGGGFGGGGGGGGGGGFGGGGGGGGGGGGGGGGGGGGGGGGDGGGGGGGGGGGGGGF@FGGGGGGGGGFGGGGGGGGGGGGGGGGGGG7FGGGGGDEDGGGCFGGGGGGGGGGGGGGGGGGGGGGFGGGGGGGGGGGGFGGGGGGFFFGGGGGGGGGCF<FFCFFFFDFGFFFGGGFFGFF>EF@E8FEFGCEGCFFFFFEEEFFFE6@?FF<>A?<AAB<FFF@A26<2<44::??F>9F<?<?B:
@M02352:288:000000000-CKWC8:1:1101:26422:17021 2:N:0:TAGCGCTC+ACTGCATA
CAATCTTGCGATCGTACTCCCCAGGTGGGACACTTATCACTTTCGCTTAGTCACTTAGCTAATGCCAAACAACTAGTGTCCATCGTTTACGGCGTGGACTACCAGGGTATCTAATCCTGTTCGCTCCCCACGCTTTCGTCCATGAGCGTCAGTACATACGTAGTAGACTGCCTTCGCAATCGGTATTCTGTGTACTATCTATGCATTTCACCGCTACACTACATATTCTAACCACTTCACAATAATTCAAGACTAACAGTATCAATGGCAGTGCCGGAGTT
+
GDGGGGGGGDGGC:FFGGGGGGGGGGFDGGGFFGGGGGGGGGGGGGGGGGGGGGGGGGGGGFGGGGGDGGGGGGDFFGGGFAFGGFGGFFGEGGGGGDDFCFGGGGGGGGGGCFGGGGGGGGGGGGGGGGGGGEFFGGGGGGFFDCFCGD6EFGGAFFGGGFEECGFEF@FGGGGGGG5AFFGG>FFFGGGGGF+>AEFGFG68AFFGGG8CDD>>GFBF@FEFGGFGFFFBFFFEF<EEF7EEEF593?C),7@A33*.4<ABFA<0146:?A=>D96?2
@M02352:288:000000000-CKWC8:1:1101:6626:17083 2:N:0:TAGCGCTC+ACTGCATA
TAATCTTGCGACCGTACTCCCCAGGCGGAATGCTTAATCCGTTAGGTGTGTCACCAACAAGCATGCTTGCTGACGACTGGCATTCATCGTTTACGGTGTGGACTACCAGGGTATCTAATCCTGTTTGCTCCCCACACTTTCGTACCTCAGCGTCAGTATCCAGCCAGTGAGCCGCCTTCGCCACTGGTGTTCCTCCAAATATCTACGAATTTCACCTCTACACTTGGAATTCCACTCACCTCTCTCGAACTCAAGACTAGCAGTATTAGAGGCCGTTCCAG
+
GGDGGGGGGGGGGGGGGGGGGGGGGGGGGGGFGGGGFGFGGGGGGGGFGGEFDFGGD@EFEFCFC<FCFGGGGGCGGGEC8BFFFFGGCFGGGGCFD<F@FFGFGGGFGGGGGGGFFGGGFGGGGGFGA>DF:AF+@EGGFGGGFGA88FGEGGDGGFFF,@DCE>EGGFGGGEDCCDGA>G*?;,A?6AEGGFFF96AC8:A@?FA87C>FGFFF9FEAFFD+?>E;CFFFF6;4=8;F312:7<B:?<:<34<*8>?(8A<<)6:<92)30(.4>FFB)
@M02352:288:000000000-CKWC8:1:1101:18399:17113 2:N:0:TAGCGCTC+ACTGCATA
CAGTCTTGCGACCGTACTCCCCAGGTGGGATACTTATCACTTTCGCTTAGTCACTGAGAATTAACCCAACAACTAGTATCCATCGTTTACGGCGTGGACTACCAGGGTATCTAATCCTGTTCGCTCCCCACGCTTTCGTCCATGAGCGTCAGTATATACGTAGTAGACTGCCTTCGCAATCGGTATTCTAAGTAATATCTATGCATTTCACCGCTACACTACTTATTCTATCTACTTCCGTATAACTCAAGTCAACCAGTATCAAAGGCAGTTCCATAGTT
+
GGGGEGGGGGGGFEGGGGGGGGGGGGGGGGGGGGGGGC<FGGGGGGGGCFGFGGGFGGGGGGGGGGGGGGGGGGGFGGGGGGGGGFGGGGGDFGCEGCFGGGGGGGGGGFGGFC=ECGFGGGFDGGGGGFGCFCGFG6=EECFGGFG>8@CGGCFFGAFFGE>CEFFCFAFFGCF>>D59AD*=?EFGGG,+5719>AFGFGFGEFFGGGA;4;28CF@4;67ADGCFE68AFAEC9C)3=6@;<./;E@;C9A>F00)654<<AF9B<117<27<F>7AA
@M02352:288:000000000-CKWC8:1:1101:16957:17135 2:N:0:TAGCGCTC+ACTGCATA
CAGTCTTGCGACCGTACTCCCCAGGTGGGATACTTATCACTTTCGCTTAGTCACTGAGAATTAACCCAACAACTAGTATCCATCGTTTACGGCGTGGACTACCAGGGTATCTAATCCTGTTCGCTCCCCACGCTTTCGTCCATGAGCGTCAGTACATACGTAGTAGACTGCCTTCGCAATCGGTATTCTGTGTAATATCTATGCATTTCACCGCTACACTACACATTCTATCTACTTCCATATGACTCAAGTCAACCAGTATCAAAGGCAGTTCCATAGTT
+
GGGGGGGGGGGGGGGGGGGGGGGGGGGGGGGGGGGGGFGGGGGGGGGGEGDGGGGGGGGGGGGGGGGGGGGGGGGGGGGGGGGGGGGGGGGGGGGGGGGGGGFGGGFFGGFGGGFGGFFGGGGGGGGCEFGGGGGDDEGGGGFGGFGGGGGGGGGGGGGFGG?EGGGGGGGGGGFFGDDBFCGEFGGGGGGGGFFFEFFGFGFGFFFGGGFFDFFEGFFEFFFFGGEGE=F7=745?CEFFFFEFC57=EFFC4AF?BF<44><)64?F7(:AB4<?2:<A
@M02352:288:000000000-CKWC8:1:1101:26028:17152 2:N:0:TAGCGCTC+ACTGCATA
CAATCTTGCGATCGTACTCCCCAGGTGGGACACTTATCACTTTCGCTTAGTCACTTAGCTAATGCCAAACAACTAGTGTCCATCGTTTACGGCGTGGACTACCAGGGTATCTAATCCTGTTCGCTCCCCACGCTTTCGTCCATGAGCGTCAGTACATACGTAGTAGACTGCCTTCGCAATCGGTATTCTGTGTAATATCTATGCATTTCACCGCTACACTACACATTCTATCTACTTCCATATGACTCAAGTCAACCAGTATCAAAGGCAGTTCCATAGTT
+
GGFGGGGGGGGGGGGGGGGGGGGEGGGGGGGGGGGGGGGGGGGGGGGGGGGGGGGGGGGGGGGGGGGGGGGGGGGGGGGGGGFGGGCGGGGEGGGGGGGGGGGGGGGGGGGGGGGGGGGGGCFCFGGGEGG7EFEGGGGGGGGGFGGGGEGGGGGGGGGGGGFEFFGGGGGGGGGGGGGFFGGGGGGFGDGGGF6<8=B:FGFGFFFGGGFGGF>FGFFFFFFFGGFCEFFFFFEFFC<<CE3))/9>;@@?ECCF3;:94-:A<64(.:(4>B6)*60>>
@M02352:288:000000000-CKWC8:1:1101:5156:17189 2:N:0:TAGCGCTC+ACTGCATA
TAATCTTGCGACCGTACTCCCCAGGCGGAATGCTTAATCCGTTAGGTGTGTCACCGAACAGTATACTGCCCGACGACTGGCATTCATCGTTTACGGTGTGGACTACCAGGGTATCTAATCCTGTTTGCTCCCCACACTTTCGTACCTCAGCGTCAGTATCGAGCCAGTGAGCCGCCTTCGCCACTGGTGTTCCTCCAAATATCTACGAATTTCACCTCTACACTTGGAATTCCACTCACCTCTCTCGAACTCAAGACCAGGAGTTTATGAGGCAGTTCCAG
+
GGGGGGGGGGGGGGGGGGGGGGGGGGGGGGGGGGGGGGGGGGGGGGGGGEGGGGGGGGGGGGGGGGGGGGGGGGGGGGGGGGGGGGGGGGGGGGGGGGGGGGGGGGFGGGGGGGGGGGGGGFGGGGGGGGGGGGGGGGGGGGGGGGGGGGGGGGGGGEFGGGGGGFGGD9DFGGGGGDGFEDGGGGFECGGGGFFFFFFGFGFCEFFGGGFGGFEFFFFFFFFFGG?F<F?B**.<:7?<<?<BFFFF7::AFFBFFBF?FF03<A<<D<B:?B:?FFA<4
@M02352:288:000000000-CKWC8:1:1101:23609:17191 2:N:0:TAGCGCTC+ACTGCATA
CAATCTTGCGATCGTACTCCCCAGGTGGGACACTTATCACTTTCGCTTAGTCACTTAGCTAATGCCAAACAACTAGTGTCCATCGTTTACGGCGTGGACTACCAGGGTATCTAATCCTGTTCGCTCCCCACGCTTTCGTCCATGAGCGTCAGTACATACGTAGTAGACTGCCTTCGCAATCGGTATTCTGTGTAATATCTATGCATTTCACCGCTACACTACACATTCTATCTACTTCCATATGACTCAAGTCAACCAGTATCAAAGGCAGTTCCATAGTT
+
GGGGGGGGGGGGGGGGGGGGGGGGGG8FGGGGGGGGGGGGGGGGGGGGGGGGGGGGGGGGGGGGGGGGGGGGGGGFGGGGGGGGGGGGGGGGGGGGGGGGGGGGGGGGGGGGGGGGGGGGGGGGGGGGGGGEGECFGGGGGGGFGGGGGGGGGGGGGGGGGGGGGGGGAFFGGGGGGGGDADEGGGGGGGGGGFFEFFFGFGFGFFFGGG8CDDFFG46CEA;FGGEGFFFAFFEEFF<9EEFFFEFFEEEFFC3A@@@FA>AFF<AF<B??>A?<FADAA
@M02352:288:000000000-CKWC8:1:1101:23228:17227 2:N:0:TAGCGCTC+ACTGCATA
CATTCTTGCGAACGTACTCCCCAGGTGGGTCACTTATCACTTTCGCTTAGCCACTCAAACCGAAGTTCGAACAGCTAGTGACCATCGTTTACGGCGTGGACTACCGGGGTATCTAATCCCGTTCGCTCCCCACGCTTTCGTCCATCAGTGTCAGTTGATTATTAGTGATCTGCCTTCGCAATTGGTATTCTATGTAATATCTATGCATTTCACCGCTACACTACATATTCTAACCACTTCATAATAACTCAAGACAACCAGTATCAAAGGCAATTTTACCG
+
GGGGGGGGGGGGGGGGGGGGGGGGGGGGGGGGGGGGGGGGGGGGGGGGGGGGGGGGGGGGGGGGGGGGGGGGGGGGGGGGGGGGGGGGGGGGGGGGGGGDGGGGGGEGGGGGGGGGGGGGGGGFFGGGGGGGGGGGGGFEFEGGGGGGGGGGGGGGGFGGGGGGGGGGGGGGGGGGGGGFFGGGGGCFFGGGGCBEEFFGFGFGFFFGFGFFFFDFGFFFFFEFGGFGFFFAAF;EFFEEFE?7AA>FFFFF?<?FFF7?:DFFAFF2<??:BFFAF9AF(
@M02352:288:000000000-CKWC8:1:1101:12445:17252 2:N:0:TAGCGCTC+ACTGCATA
CATTCTTGCGAACGTACTCCCCAGGTGGGTCATTTATCACTTTCGCTTAGCCACTCAAACCGAAGTTCGAACAGCTAGTGACCATCGTTTACGGCGTGGACTACCGGGGTATCTAATCCCGTTCGCTCCCCACGCTTTCGTCCATCAGTGTCAGTTGATTATTAGTGATCTGCCTTCGCAATTGGTATTCTATGTAATATCTATGCATTTCACCGCTACACTACATATTCTAACCACTTCATAATAACTCAAGACAACCAGTATCAAAGGCAATTTTACCG
+
GCGGGGGGGGGGGGGGGGGGGGGGGGGGGGGGGGGGGGGGGGGGGGGGCGGGGGGGGGGGGGGGGGGGGGGGGGGGGGGGGGGGGGGGGGGGGFGGGGGGGGGGGGGGGGGGGGGGGGGGGGGGDGGGGGGGGGGGGGGGGGGGGGGGGFEFGGGGGGGGGGGGGGGGGGGGGGGGGGGFBGGGGGGGGGGGGFFECCFGFGFGEFFGGGFGGFFEGBFFFFFFGGFGFFFA;BDFFFFFFFADFFA?<DF?).36?FFFBFF<BABFFFFBFFFFFFFF1
@M02352:288:000000000-CKWC8:1:1101:18926:17276 2:N:0:TAGCGCTC+ACTGCATA
TAATCTTGCGACCGTACTCCCCAGGCGGGAAGCTTAATGCGTTAGCTGCGCCACCAAGATGTATACATCCTGACAGCTGGCTTCCATCGTTTACGGTGTGGACTACCAGGGTATCTAATCCTGTTTGCTCCCCACACTTTCGTACCTCAGCGTCAGTATCGAGCCAGTGAGCCGCCTTCGCCACTGGTGTTCCTCCGAATATCTACGAATTTCACCTCTACACTCGGAATTCCACTCACCTCTCTCGACCTCTAGACTGATAGTTTTAAGGGCAGTTCCGG
+
DFFGFGGGGGGGGGGDGGFFGGGGGGGGGGEGGGGGGGGGGGGGGGGFGGGGGGGGGG?FGGGGGGDGGGGGGGGGGGGGGGGGGGGGGGGGGG7FGGGGGGGGGGEGGGGFGGGFF,DFFGGGGGGGFGFGGGGGGGGGGGGGGGGGGGGGGGGGGGGGGGFDGFGGGGFGGGDGGDGFDGEGGGGF6FC:>CFFBD5CFGFGFFFG*=;CF=<ACF?2AFFFGGFG65?@1*6.:?F:?:<0342?>>>>B26=<BF?A24466:4:BF??058FF<:(
@M02352:288:000000000-CKWC8:1:1101:7485:17282 2:N:0:TAGCGCTC+ACTGCATA
CAGTCTTGCGACCGTACTCCCCAGGTGGGATACTTATCACTTTCGCTTAGTCACTGAGAATTAACCCAACAACTAGTATCCATCGTTTACGGCGTGGACTACCAGGGTATCTAATCCTGTTCGCTCCCCACGCTTTCGTCCATGAGCGTCAGTATATACGTAGTAGACTGCCTTCGCAATCGGTATTCTAAGTAATATCTATGCATTTCACCGCTACACTACTTATTCTATCTACTTCCGTATAACTCAAGTCAACCAGTATCAAAGGCAGTTCCATAGTT
+
GGGGGGGGGGGGGGGGGGGGGGGGGGGGGFGGGGGGGGGGGGGGGGGGGGGGGGGGGGGGGGGGGGGGGGGGGGGGGGGGGGGGGGGGGGGGGGGGGGGGGGGGGDEGGGGGGGGGGGFGGGGGGG@FGGGFGFFFGGGGGCFGGFGGGGGGDGGCDGGGGGGGGFGGGGGGCGGGGGCBFGGGGGGGGGFGGFFFFFFFFGFF*8=@:CFGDA=EGFD<EF9F7FEGFFFFFAECC3E057@FECC<E@<6;<BFFFFFFA2)5).3<B??AFFFFA)-6
@M02352:288:000000000-CKWC8:1:1101:8458:17286 2:N:0:TAGCGCTC+ACTGCATA
CATTCTTGCGAACGTACTCCCCAGGTGGTTTACTTATCACTTTCGCTTAGTCACTGAGCTAATGCCCAACAACTAGTGTCCATCTTTTACGGCGTGGACTACCAGGGTATCTAATCCTGTTCGCTCCCCACACTTTCGTCCATAAGCGTCAGTATATACGTAGTAGACTGCCTTCGCAATCGGTATTCTGTGTAATATCTATGAATTTCACCGCTCCACTACACATTCTATCTACTTCCGTATAACTCAAGTCAACCAGTATAAAAGGCAGTTCCATAGTT
+
GGF9@EFFGG7+8@FEGGGGGGGGGGGGCDFFGGGGC@,CFGGGEFGG@FCEEFG,FE,@D9F,CF8,CBFF@E8<E,E9,<??,,9EA,BB7FGG7=,=E?<F84FA4F<FAA;,==,EA,+4+=4+6EE+B4,EE3@@+6@3=,,6A3=+72E:,=@DF:,37,35386>9,2+=+**;98@5C:,@:E9:9+27:+=+D422==C@2:2*8()4)-/6ABF48*1976@AFF5.;E(;?135>).7()19CCF36)7;.)17>)((,((-46)99)..
@M02352:288:000000000-CKWC8:1:1101:19437:17308 2:N:0:TAGCGCTC+ACTGCATA
CAGTCTTGCGACCGTACTCCCCAGGTGGGATACTTATCACTTTCGCTTAGTCACTGAGAATTAACCCAACAACTAGTATCCATCGTTTACGGCGTGGACTACCAGGGTATCTAATCCTGTTCGCTCCCCACGCTTTCGTCCATGAGCGTCAGTATATACGTAGTAGACTGCCTTCGCAATCGGTATTCTAAGTAATATCTATGCATTTCACCGCTACACTACTTATTCTATCTACTTCCGTATAACTCAAGTCAACCAGTATCAAAGGCAGTTCCATAGTT
+
GGGGFGGGGGGGGGGGGGGGGGGGGGFFGGGGGGGGGGGGGGGGGGGG7FFGGGGGGGGGGGGGGGGGGGGGGGGGGGGGGGGGEGGFFG7BBEFGGGGGGGGGGFGGGGGGFGGGGGGGGFFFGGEGGGGFGFEFFCEEGDFGFDGGGGGEDFGGGDF8F9EGGFGGGGGGFFGGGG5AAGGGGGGGGEG7=A=94CFGFF@FEFFG7CFGGEFEGFFFEFC6CFE17FFC88CEFEFFFFFE?9CE)63<9)<F73<AF4<2:6:(:1<2<BB<FF)<<
@M02352:288:000000000-CKWC8:1:1101:21306:17357 2:N:0:TAGCGCTC+ACTGCATA
CAACCTTGCGATCGTACTCCCCAGGTGGATTACTTATCACTTTCGCTTAGACACTGACCGTATATCGCCAATATCGAGTAATCATCGTTTACGGCGTGGACTACCAGGGTATCTAATCCTGTTCGCTCCCCACGCTTTCGTCCCTCAGCGTCAATTCAGGCCTAGTGAGCTGTCTTCACTATCGGTGTTCTAAGTAATATCTATGCATTTCACCGCTACACTACTTATTCCGCCCACTTCGACCAAATTCAAGAACGACAGTATCAATGGCAGTTCTACAG
+
GFGGGGGGGGGGGGGGGGGGGGGGGGGGGGGGGGGGGGGGGGGGGGGG,CFGGGGGGGGGGGGGGGGGGGGGGFFFGFFFGGGGCEGGGGGGGGG@GGGCGGGGGFEEFEFGGGGGFGGGFGCFEGGGGGEEGCGGGGGGGGGGCFEFFGGGGGGCFA=AFCFGGGCFGGGGGFFGGG>FC8FGCG5EGFFFG<FECFFGFGFGCA6DG7@DGFFB830)(63AGC<FEFF;>89<;@EED6@FFB6A<BF<<<(79:)((4<)---6<2?<(,*)0-6))
@M02352:288:000000000-CKWC8:1:1101:26853:17457 2:N:0:TAGCGCTC+ACTGCATA
TAATCTTGCGACCGTACTCCCCAGGCGGAATGCTTAATCCGTTAGGTGTGTCACCGAACAGTATACTGCCCGACGACTGGCATTCATCGTTTACGGTGTGGACTACCAGGGTATCTAATCCTGTTTGCTCCCCACGCTTTCGCATCTGAGTGTCAGTGTCTGTCCAGGGGGCCGCCTTCGCCACTGGTATTCCTTCAGATCTCTACGCATTTCACCGCTACACCTGAAATTTTCCCCCCCTCTACAGCACTCTAGTTCACCAGTTTCAAATGCAGTTCCG
+
GGGGGGGGGGGGGGGGGGGGGGGGGGGGGGGDGGGGGFEEGGGGEEGGFEGGGGGGGGGGGG?CFGG9FGG@FGEGGEE=FGCFFF,CEDCF<AFCGGGCEGGDG@FEFEGGGGGFGEFFGBCFFGFFFFGFGDG+=AEFD6?CEGGG,>@EFGD7A,E,@FED>F7:*>>8E:DC9CF>BDGEDC*3>CEC7)8)7@+;=7AGEA)9C*=D77<F*)4(-04FF43CBF**9*52:(70,42AB9)4:1044.)9)-1622())62462>ABA64*6<0
@M02352:288:000000000-CKWC8:1:1101:27508:17462 2:N:0:TAGCGCTC+ACTGCATA
CAGTCTTGCGACCGTACTCCCCAGGTGGGATACTTATCACTTTCGCTTAGTCACTTAGCTAACGCCAAACAACTAGTATCCGTCGTTTACGGCGTGGACTACCAGGGTATCTAATCCTGTTCGCTCCCCACGCTTTCGTCCATGAGCGTCAGTACATACGTAGTAGACTGCCTTCGCAATCGGTATTCTGTGTAATATCTATGCATTTCACCGCTACACTACACATTCTATCTACTTCCATATGACTCAAGTCAACCAGTATCAAAGGCAGTTCCATAGTT
+
GGGGGGGGGGGGGGGGGGGGGGGGGFGGGFGGFFGFGGGGGGGGGGDGGDFGGGGGGGGGGGGGGGGFGGGGGGGGGGGGGGGGGGGGGFFFGGGGGGGGGGGGFEGGGGCGGEDFFFCFGGFGGGGFEEGCCEGFGGGGGGGGFGF>EEGGGGGGGGGFGG7CF9F;E,@8FGGGGGDFFGEGGGGGGDGDGFF7*=FFFGFG48FCGFCGDB>EGFDEEFFFFF67<FFFF8)9CC@E52<A>9ABF>2ABFA=:BF<A44<<<<(,(((..896A):<
@M02352:288:000000000-CKWC8:1:1101:27526:17464 2:N:0:TAGCGCTC+ACTGCATA
CAGTCTTGCGACCGTACTCCCCAGGTGGGATACTTATCACTTTCGCTTAGTCACTTAGCTAACGCCAAACAACTAGTATCCGTCGTTTACGGCGTGGACTACCAGGGTATCTAATCCTGTTCGCTCCCCACGCTTTCGTCCATGAGCGTCAGTACATACGTAGTAGACTGCCTTCGCAATCGGTATTCTGTGTAATATCTATGCATTTCACCGCTACACTACACATTCTATCTACTTCCATATGACTCAAGTCAACCAGTATCAAAGGCAGTTCCATAGTT
+
GGGGGGGGGGGGGGGGGGGGGGFGFGGGGGGGGGGGGGGGGGGGGGGGGGGGGGGGGGGGGGGGGGGGGGGGGGGGGGGGGGGGGGGGGGGGGGGGGDGGGGGGGGGGGGG<FGGDGGGGGGGGGGGGEGGGGGGGGGGGGGGGGGGDGGGGGGGGGGGGGGGGGGGGGGGGGGDFGDDEFGGGGGGGGGGGGFFFFFFGFGFGFFFGGGFGGFFFGF@FEFEFGGFGFFFFFFFFFFFFF99<BAADF>BFBFFFFFFFB94>BFF7:B?:AF4<FA?FF
@M02352:288:000000000-CKWC8:1:1101:19344:17481 2:N:0:TAGCGCTC+ACTGCATA
TAATCTTGCGACCGTACTCCCCAGGCGGTCTACTTAACGCGTTAGCTCCGAAAGCCACGGCTCAAGGCCACAACCTCCAAGTAGACATCGTTTACGGCGTGGACTACCAGGGTATCTAATCCTGTTTGCTCCCCACGCTTTCGCATCTGAGTGTCAGTGCCTGTCCAGGGCGCCGCCTTCGCCACTGGTATTCCTTCAGATCTCTACGCATTTCACCGCTACACCTGAAATTCTACCCCCCTCTACAGCACTCTAGTTCACCAGTTTCAAATGCAGTTCC
+
GGGGGGGGGGGGGGGGGGGGGGGGGGGGGGGGGGGGGGGGGGGGGGGGGGFGGGGGGGGGGGGGGGGGGGGCGGGGGGGGGGGGGGGGGGGGGGGGFGGGGGGGGGGGGGGGGGFGGG<FGGGGGGGGGGGGGGGGGGGGGGGGGGG>7EFGGGGGGG?FGGGGFGGGGGGGGGGGGGGFFGGGGGGGGGGFGFFFFFF7FGFGBFFGGDBGGFFFGEFFFFFFGGFG?FFFFFFFA?BF>FF<FFF0?BFFFFA?>2FDFFF?B9<BA<>:<BFAFFFF
@M02352:288:000000000-CKWC8:1:1101:27946:17514 2:N:0:TAGCGCTC+ACTGCATA
TAATCTTGCGACCGTACTCCCCAGGCGGAATGCTTAATCCGTTAGGTGTGTCACCGAACAGTATACTGCCCGACGACTGGCATTCATCGTTTACGGTGTGGACTACCAGGGTATCTAATCCTGTTTGCTCCCCACACTTTCGCACCTCAGCGTCAGTATCGAGCCAGTGAGCCGCCTTCGCCACTGGTGTTCCTCCAAATATCTACGAATTTCACCTCTACACTTGGAATTCCACTCACCTCTCTCGAACTCTAGACCGATAGTTTTGGAGGCAGTTCCAG
+
<FGGGGGGGGGGGGGGGGGGGGGGGFGGGGGFGGGGGGGGGGGGGEGGGGGFGGGGGCFGGGGGGGGEGGGGEGGGGEGAC@FGGGGGGGGGGGGGFFGGGFGGFFGGGGGGGGGDGGGDFCFGGGGGAAFGGGGDGCEDD=:EGG8@EGGEGGGGGCGGGFFEGGGGGF>EFEGG<DFFEGDC6FF+*1A:CCFDFF6>AC6+9=5DFGFFGFEF+;;AC@FFG>?FAFFFFFDBFFFB>?24)8:2(4:5<)-944<9>;:A<A:(1:0066>?FB4).
@M02352:288:000000000-CKWC8:1:1101:28064:17521 2:N:0:TAGCGCTC+ACTGCATA
CAGTCTTGCGACCGTACTCCCCAGGTGGGTCACTTATCACTTTCGCTTAGCCACTCAAACCGAAGTTCGAACAGCTAGTGACCATCGTTTACGGCGTGGACTACAAGGGTATCTAATCCTGTTCGCTCCCCACGCTTTCGTCCATCAGTGTCAGTATATTATTAGTGATCTGCCTTCGCAATTGGTATTCTATGTATTATCTCTGCATTTCACCGCTACACTCCCCATTCTCTCTACTTCCGTCTAACTCACGTCACCCACTATCTAAGGCAGTTCCATAG
+
FFGGGGGGGGGGCGFGGGGGGGGCGA<F+666@FGGD<@ECFF,B4CC,FAFGGC<EGA9@+B+89F?8,,9@=FA9,:E,9C5,9,:<F7?8++@@FFC<<E=,,9:F4,B,A=E,,@A,AE?=++@>EEGG7>@8D9>,6@EFFD+7;<:,7=,@=ECEA,D;;9EDAG,,2*;29C<*7DCC==>F:D92A98*411B:+B@F++1B+++*()*).;@@(;**,*/:A766;537)9=(.(63?E<E4,3.2>(,8<(35<<).6),370,=<4<45.
@M02352:288:000000000-CKWC8:1:1101:27609:17553 2:N:0:TAGCGCTC+ACTGCATA
CAGTCTTGCGACCGTACTCCCCAGGTGGGATACTTATCACTTTCGCTTAGTCACTGAGAATTAACCCAACAACTAGTATCCATCGTTTACGGCGTGGACTACCAGGGTATCTAATCCTGTTCGCTCCCCACGCTTTCGTCCATGAGCGTCAGTATATACGTAGTAGACTGCCTTCGCAATCGGTATTCTAAGTAATATCTATGCATTTCACCGCTACACTACTTATTCTATCTACTTCCGTATAACTCAAGTCAACCAGTATCAAAGGCAGTTCCATAGTT
+
FFFEFG,CFEEGGEGGGGGGGGGCGGGGD8FFFGGGGGGGGGGGGGGGGGGFGGGGCFGGGGGGFG@CFGG@FGGGG<EG<FGGGGGGD?F7=FFFG+BFFG?DCCEGGGGGDFGGFGGFFFGGGGG+BEGEC@:BFEGDGGGGFEFDEGGGGFGGGF,@DGGEGFFGGFGGFA>FGGDFFDDEFGGGGG7EE?AC?FFDFGAFEFFFCF6:8A@BCFFF889FDGFGEAFFFFFFFC<@E?DE<C37=33?<BFF::>..44).-)(481?44*6@.)).
@M02352:288:000000000-CKWC8:1:1101:5289:17583 2:N:0:TAGCGCTC+ACTGCATA
TAATCTTGCGACCGTACTCCCCAGGCGGAATGCTTAATCCGTTAGGTGTGTCACCGAATAGCATGCTACCCGACGACTGGCATTCATCGTTTACGGTGTGGACTACCAGGGTATCTAATCCTGTTTGCTCCCCACACTTTCGCACCTCAGCGTCAGTATCGAGCCAGTGAGCCGCCTTCGCCACTGGTGTTCCTCCTAATATCTACGAATTTCACCTCTACACTAGGAATTCCCCTTACCTCTCCAGACTTCTAGACTGACAGTTTTAAAGGCAGTTCCGG
+
ECGGGGGGFGGGEGGGGGGGGGC:DGDEEFFGGGGGGFD9FCFGGGGGGGFFGFFFGGGGGGGGFDBFFDGEEGECGEGFGGFFGD?EGCFGGGGGGGGGGEFDFGBAGEEFFGCFF9FEGEFGGGGFDGFGGGGGDCFFGGGGEEGGGGGGEGECEB;DGGGGGFCD?CF6CGGGDC*?DDGGGGD@FFGGGFFDFFFFFFFG5FF<CGFDGFEF@AEFC=:@C*59<FFF66223?B39ABF142>(8<AAF)92<:??F?<9AAA?AA<<?D?=2::6
@M02352:288:000000000-CKWC8:1:1101:16003:17583 2:N:0:TAGCGCTC+ACTGCATA
CATTCTTGCGAACGTACTCCCCAGGTGGGTTACTTATCACTTTCGCTTAGCCACTCAGACCGAAATCCGAACAGCTAGTAACCATCGTTTACGGCGTGGACTACCAGGGTATCTAATCCTGTTCGCTCCCCACGCTTTCGTCCATCAGTGTCAGTATATTATTAGTGATCTGCCTTCGCAATTGGTATTCTATGTAATATCTATGCATTTCACCGCTACACTACATATTCTAACCACTTCATAATAACTCAAGACAACCAGTATCAAAGGCAATTTTACCG
+
GFGGGGGGGGGGGGGGGGGGGGGGGGGGGGGGGGGGGGGGGGGGGGGGGGGGGGGGGGGGGGGGGGGGGGGGGGGGGGGGGGGGGGGGGGGGGGGGGGGGGGGGGGGGGGGGGGGGGGGGGGGGGGGGGGGGGGGGGGGGGGGGGGGGGGGGGGGGGFFGFGGGGGGGGGGCGGGGGGGDEGGDFGFGGGGGGFFFFFFGFGFGFFFGGGADGFFFGFFFFFFFGGFGEFFFFF?EDFEFFFFFEEFFB<B?<BFFFFDFFFFFFF<<A01??FFFFFFF(
@M02352:288:000000000-CKWC8:1:1101:2627:17662 2:N:0:TAGCGCTC+ACTGCATA
CAGTCTTGCGACCGTACTCCCCAGGTGGGATACTTATCACTTTCGCTTAGTCACTGAACCGAAGTCCAACAACTAGTATCCATCGTTTACGGCGTGGACTACCAGGGTATCTAATCCTGTTCGCTCCCCACGCTTTCGTCCATGAGCGTCAGTATATACGTAGTAGACTGCCTTCGCAATCGGTATTCTATGTAATATTTATGCATTTCACCGCTACACTACATATTATAACCACTTCACAATGATTCAAGACCGCCAGTATCAAAGGCAGTGCTACGGTT
+
EGGGEFFFGGGGDEGGGGGGEFGGFGGGGGGGGGFC9DFGGGGFGGGGDGGGGGGGGGGGGGGGGFGFFGFDEFGGGCEGGGFGDGGGGGGGGGEGEEFGEFBF?FFGGGGGFFGGFCGB4@7C?EGCG8ECGF:+ECD>C8EDF@9DC>@GGGGGGFC,@B88EB9;FEGGF770*935AFDC75CC9@78FC>8<8+=8C@FFFFCDGFFD)6>E8@>@4)3@7)+.+;AFA;@A8EEC34=<C)-66<>B<>EF>3?A)4)4<5(2?1:()=A?1::4
@M02352:288:000000000-CKWC8:1:1101:18279:17678 2:N:0:TAGCGCTC+ACTGCATA
TAATCTTGCGACCGTACTCCCCAGGCGGTCTACTTAACGCGTTAGCTCCGAAAGCCACGGCTCAAGGCCACAACCTCCAAGTAGACATCGTTTACGGCGTGGACTACCAGGGTATCTAATCCTGTTTGCTCCCCACGCTTTCGCATCTGAGTGTCAGTGTCTGTCCAGGGGGCCGCCTTCGCCACTGGTATTCCTTCAGATCTCTACGCATTTCACCGCTACACCTGAAATTCTACCCCCCTCTACAGCACTCTAGTTCACCAGTTTCAAATGCAGTTCC
+
FGGGGGGGGGGGGGGGGGGGGGGGGGGGGGGGGGGGGGGGGGGGGGGGGGGEGFGGGGGGGGGGGGGGGGGGGGGGGGGGGGGGGGGGGGGGGGGGGGGGGGGGGGGGGGGGGGGGGGGGGGGGGGGGGGGGGGGGGGGCFECGGGGGGGGGGGDGGGGGGGGGGGGGGGGGGGGGGGGFFGGDGGGGGGGC>CFFFFFGFF6FFFFGCGEGGFFFGFF9FF>FGGFG)7@FFFFFDFFFFF:<<5-::??D?F>46:74648?>FFFBA44>20)*.)5
@M02352:288:000000000-CKWC8:1:1101:8000:17723 2:N:0:TAGCGCTC+ACTGCATA
CATTCTTGCGAACGTACTCCCCAGGTGGGTCACTTATCACTTTCGCTTAGCCACTCAAACCGAAGTTCGAACAGCTAGTGACCATCGTTTACGGCGTGGACTACCGGGGTATCTAATCCCGTTCGCTCCCCACGCTTTCGTCCATCAGTGTCAGTTGATTATTAGTGATCTGCCTTCGCAATTGGTATTCTATGTAATATCTATGCATTTCACCGCTACACTACATATTCTAACCACTTCATAATAACTCAAGACAACCAGTATCAAAGGCAATTTTACCG
+
GGGGGFGGGGGDFGGGGGGGGGGEGGGCFFGGGGGGGGGGGGGGGGGGGGGGGGGGGGGFGGGGGGGGGGGGGGGGGGGGGGGGGGGGGGGGGGGGGGGGFFGG@FGGGGGGGFGGGGGGGGGGGGGGGGGGGGGCEGGGGGGGGGGGGGGGGGGGGGGGGGGGGGGGFGGGGGGCGGGFFGGGGGCFDGGGGFFFFFCGFGFGFFFGGGFGGFFFGFFFDCEFGC?C<FFFFF<32;@EFFFFF2>BAAF?2):@??DFB<AAFFF<A0((3:?AF<<A(
@M02352:288:000000000-CKWC8:1:1101:7031:17745 2:N:0:TAGCGCTC+ACTGCATA
CAATCTTGCGATCGTACTCCCCAGGTGGGACACTTATCACTTTCGCTTAGTCACTTAGCTAATGCCAAACAACTAGTGTCCATCGTTTACGGCGTGGACTACCAGGGTATCTAATCCTGTTCGCTCCCCACGCTTTCGTCCATGAGCGTCAGTACATACGTAGTAGACTGCCTTCGCAATCGGTATTCTGTGTAATATCTATGCATTTCACCGCTACACTACACATTCTATCTACTTCCATATGACTCAAGTCAACCAGTATCAAAGGCAGTTCCATAGTT
+
GGGGGGGGGGGGGGGGGGGGGGGGGGGGGGGGGGGGGGGGGGGGGGGGGGGGGGGGGGGGGGGGGGGGGGGGGGGEGEGGGGGGGGGGGGGGGGGGGGGGGGGGGGGGGGGGGGGGGFFGGGGGGGGGGGGFGGGGGGGGGGGGGGGGGGGGGDFGGGGGGFGEGFGGGGGGGGGGGGGFFGGGGGGGGGGGGEFCEFFGFGFGFFFGGGFGGFFFGFDFEF@FFGFFEFFFFFFFFFEFFFFFFF3;EF8?>EEF@D:><<A<AA901:6?<BF>?905<
@M02352:288:000000000-CKWC8:1:1101:15763:17756 2:N:0:TAGCGCTC+ACTGCATA
CAGTCTTGCGACCGTACTCCCCAGGTGGGATACTTATCACTTTCGCTTAGTCACTGAGAATTAACCCAACAACTAGTATCCATCGTTTACGGCGTGGACTACCAGGGTATCTAATCCTGTTCGCTCCCCACGCTTTCGTCCATGAGCGTCAGTATATACGTAGTAGACTGCCTTCGCAATCGGTATTCTAAGTAATATCTATGCATTTCACCGCTACACTACTTATTCTATCTACTTCCGTATAACTCAAGTCAACCAGTATCATAGGCACTTCCATCGTT
+
GGGEFGGGGGCEFDFFEGGGGGGGGGDDC,CFGGGGGEDGFGGCEGGCCGFGGGGGGCEEEFGGGEFG7FGGGFE9CDEBECGGCAFF=BC,+8@CCFFDFG=F,C=EFDCFFGGGFECFGGEFE<@+>,B+C3@AFEGE8EF9F8D=EEEEFFFGGCDFGCFEC<FEG:8BC9**37*:671=7EG,>:,2=*3;8+B+++=C?F88FG>*9?9BGA@FFFF:C;CG?FFFF+.6;)7;;(63?EC37@ECEEFFFB:A464<))-,3<((5<748-(,(
@M02352:288:000000000-CKWC8:1:1101:24376:17764 2:N:0:TAGCGCTC+ACTGCATA
CAGTCTTGCGACCGTACTCCCCAGGTGGGATACTTATCACTTTCGCTTAGTCACTGAGCTAATGCCCAACAACTAGTATCCATCGTTTACGGCGTGGACTACCAGGGTATCTAATCCTGTTCGCTCCCCACGCTTTCGTCCATGAGCGTCAGTATATACGTAGTAGACTGCCTTCGCAATCGGTATTCTAAGTAATATCTATGCATTTCACCGCTACACTACTTATTCTATCTACTTCCGTATAACTCAAGTCAACCAGTATCAAAGGCAGTTCCATCGTT
+
FGFGGGGGGGGGGGGGGGGGGGGGFEFFGGF?FGGGF9FFGGG9FFGFGD@FGGGGGFGGGGGGGGDDCFGFFFGFGGCCFFGGGFAFGGGECFE=@EFGGAFFGGGFFGFGGGGCFGFFFGEDGFEGGCE:F:3AFGF8E8DFFGE>ECEC;CFA7ECEB:,@3=;EGFF:?EFFGGCBFFC*9:EGG7ECFCAEFFCGFGFCEFFCC,80?45:EFF<EF9+1+9>CFF6C7<CCEA;;@@E?EEEFE.<CABF<:)9))6:694(4:085<B<6),((
@M02352:288:000000000-CKWC8:1:1101:25681:17784 2:N:0:TAGCGCTC+ACTGCATA
TAATCTTGCGACCGTACTCCCCAGGCGGAATGCTTAATCCGTTAGGTGTGACACCAAAGGGCAAGCCCCCTGACGTCTGGCATTCATCGTTTACGGTGTGGACTACCAGGGTATCTAATCCTGTTTGCTCCCCACACTTTCGTACCTCAGCGTCAGTATCGAGCCAGTGAGCCGCCTTCGCCACTGGTGTTCCTCCAAATATCTACGAATTTCACCTCTACACTTGGAATTCCACTCACCTCTCTCTCACTCTAGACTGATAGTTTAGGATGCAGTTCCAA
+
FEGGGGGGGGEGEFGGGGGGGGGGGGGGGGGFGGGGGFGGGGGGDGGFGGGGGGG,EFGDGGGGGGFGGG7FGGGGGGG8FGFGGGGGGGGGGG+FFF?F7FGGGGE8EE7FFFGGGGGGGGDGGGFGGFFGGFEEGGGGGGFCFGDGGGGGGGGDGGCF7*3@EG@F9:,DFEDDGGGFB58:?EGFCFGGGFFBFAAFFGFG?FFCFFFGGFFF?FEF<68;C>;FFFFFF6>2((5:??F?<7)).5)<>64*649>ABBA<AAA:2)53<FFFB>B)
@M02352:288:000000000-CKWC8:1:1101:6512:17792 2:N:0:TAGCGCTC+ACTGCATA
TAATCTTGCGACCGTACTCCCCAGGTGGGATACTTATCACTTTCGCTTAGTCACTGAGCTAATGCCCAACAACTAGTATCCATCGTTTACGGCGTGGACTACCAGGGTATCTAATCCTGTTCGCTCCCCACGCTTTCGTCCATGAGCGTCAGTATATACGTAGTAGACTGCCTTCGCAATCGGTATTCTAGTAATATCTATGCATTTCACCGCTACACTACTTATTCTATCTACTTCCGTATAACTCAAGTCAACCAGTATCAAAGGCAGTTCCATCGTTT
+
GGGGGGGGGGGGGGGGGGGGGGGGGGGGGGGGGGGGGGGGGGGGGGGGGGGGGGGGGGGGGGGGGGGGGGGGGGGGGGGGGGGGGGGGGGDFGGGGGGGGGGGGGGGGGGGGGGGGGGFGGGGGGGGGGGGGGGGGGGGGGGGGGGGDGGGGGGGGGGGGGGGGGGGGGGGGGGGGGGDFFGGGGGGCFGGGGFFFFFFGFGFGFFCGGGFGGFFFGFFFFFFFGGFGFFFFFFFFF<?EFFFFFE@EF@EFFFFFFFFAADFFFFBBB0:AFFFFFFFF(
@M02352:288:000000000-CKWC8:1:1101:3619:17823 2:N:0:TAGCGCTC+ACTGCATA
TAATCTTGCGACCGTACTCCCCAGGCGGAATGCTTAATCCGTTAGGTGTGTCACCGAACAGTATACTGCCCGACGACTGGCATTCATCGTTTACGGTGTGGACTACCAGGGTATCTAATCCTGTTTGCTCCCCACACTTTCGTACCTCAGCGTCAGTATCGAGCCAGTGAGCCGCCTTCGCCACTGGTGTTCCTCCAAATATCTACGAATTTCACCTCTACACTTGGAATTCCTCTCCCCTCCCTCGAACTCTAGACTGATAGTTTTGGAGGCAGTTGCAG
+
@F<FEGFGGGC7@FGGGGGFFGGEGDGGGGGGGGGGDFFGGGGGG?FFECFFFGGGGGGEFA,E<5BEFGGEBCE@C?F?EFADF9E<,B<D<<+BFG:FFCDEGC,,:=F<BFGEC;?D;DAFFGGGAFFGECFGGC,@,=;:3@,47BEE>EEEDCCF7CGEGG7EFGCFD;CDDD*):58:C<CFGG;:+1@@@F=CFGFGC6>*918777CA>;3@CF8+0??F>FFF=*6)((.-(-(-3?1<:??>F<9=<::)444A<99(((3(((049))5,
@M02352:288:000000000-CKWC8:1:1101:12861:17843 2:N:0:TAGCGCTC+ACTGCATA
CAGTCTTGCGACCGTACTCCCCAGGTGGAATGCTTATCACTTTCGCTTAGTCACCTAGCTAACGCCAAACCACTAGTATCCATCGTTTACGGCCTGGACTACCAGGGTATCTAATCCTGTTCGCTTTCCACGCTCTCGTCCGTGAGCGTCAGTACATACGTAGTACACTGCCTTCGCAATCGGTATTCTGTGTAATATCTATGCATGTCACTGCTACACTACACATTCTATCTACTTCCATATCACTCAAGCCAACCAGTATCAATGTCAGTTACATAGTT
+
GG9F@FGGGE@:FGGGGGGGGGGGGFGG,FG,EFGG,;6CCFGCFGG7,CCFGG,@F<,FC,C,@>@76F7C7,C,,,<,CEF,:?B7,,B,++4B+,:,,,9:,++,4,,<?,,,9>,4CAC+6++8,C>+C++3E>@+6+3@+@=8CEGGF:37DD,,@,8@,,,,,8,7@,;C>7*:A@*1;C@:<7D7B4+**3=+=F>+9@+=+18186*1=*(/0138*;61/+;13+9C4)7;?3<))93)(/)),,5.32).7)6<)))).<2.))9)9).).
@M02352:288:000000000-CKWC8:1:1101:26322:17862 2:N:0:TAGCGCTC+ACTGCATA
CAGTCTTGCGACCGTACTCCCCAGGTGGGATACTTATCACTTTCGCTTAGTCACTGAGTCGAAACCCAACAACTAGTATCCATCGTTTACGGCGTGGACTACCAGGGTATCTAATCCTGTTCGCTCCCCACGCTTTCGTCCATGAGCGTCAGTATATACGTAGTAGACTGCCTTCGCAATCGGTATTCTAAGTAATATCTATGCATTTCACCGCTACACTACTTATTCTATCTACTTCCGTATAACTCAAGTCAACCAGTATCAAAGGCAGTTCCATCGTT
+
GGGGFGGGGGGGGGGCGGGGGGGGGGFGGGGGGGGGGFGGGGGGGGGGGGGGGGGGGGGGGGGGGGGGGGGGGGGGGGGGGGGGGGGGGGGGGGGGGGGGGGGGGGGGGGGGGGGGGFFGGGGGGGGGGGGGGGGCEEGGGGGGGGGGGGGGGGGGGGGGGGGGGGGGGGGGGGGGGGGFFGEGGGGGGGGFGFFFFFFGFGFFFFFGGGFFGDFFGFFFFFFFGGFGFFFFFFFFFFF@@<DFAFFAFFF<>DFFFBFFFFB>BFBFF<?BF<449AB<<
@M02352:288:000000000-CKWC8:1:1101:9333:17934 2:N:0:TAGCGCTC+ACTGCATA
CAACCTTGCGATCGTACTCCCCAGGTGGATTACTTATCACTTTCGCTTAGTCACTGACTGTATATCGCCAATAACGAGTAATCATCGTTTACGGCGTGGACTACCAGGGTATCTAATCCTGTTCGCTACCCACGCTTTCGTCCCTCAGCGTCAATTCAAACCTAGTAAGCTGCCTTCGCTATCGGTGTTCTGTGTAATATCTATGCATTTCACCGCTACACTACACATTCCGCCTACTCCGACTGAATTCAAGACTAACAGTATCAATGGCAGTTTCCAAG
+
GFGGFGGGGGGGGGGGFGGGGGGGGGGGGFGGGGGGGGFFGGGGGGGGGGFGFGGGGGGGGGGGGGGGGGGGGGGGEGGGGGGGGGGGGGGGGGGGGFFGGGGGGGGGGGGFGGGGGCEGGGGCGGGGGGGGGDEGDGGGGGGGGGGCFEGGGEEFG9F=CFFGGGGGGGCFGFGGGGGEDDGEDEEEGGGGCEFFFFCGFGFFEFF7=C68CF>EE3:E@FFFGFEFFF6FF56?FFFFDF@BF0<>AFFFA<?@BBFFFF<)<<FABFF<13@<6):2)
@M02352:288:000000000-CKWC8:1:1101:20044:17945 2:N:0:TAGCGCTC+ACTGCATA
TAATCTTGCGACCGTACTCCCCAGGCGGTCTACTTAACGCGTTAGCTCCGAAAGCCACGGCTCAAGGCCACAACCTCCAAGTAGACATCGTTTACGGCGTGGACTACCAGGGTATCTAATCCTGTTTGCTCCCCACGCTTTCGCATCTGAGTGTCAGTGTCTGTCCAGGGGGCCGCCTTCGCCACTGGTATTCCTTCAGATCTCTACGCATTTCACCGCTACACCTGAAATTCTACCCCCCTCTACAGCACTCTAGTTCACCAGTTTCAAATGCAGTTCC
+
FGGGGGGGFGGGGGGGGGGGGGGGGFGGGGGGGGGGGGGGGGGGGGGGGGCGGGGGGGGGGGGGGGGGGGGGGGGGGGGGGGGGGGGGGGGGGGGGGGGGGGGGGGGGGGGGFGGGGGGGGGGGGGGGGGGGGGGGGGGGGGGGGEGGGGGGGGGGGGDGGGGGGGGGGGGGGGGDGGGFFGGDGGGGGFF=CEFFFF4CFGFGFFFGDEBDGFFFGFF>BFFFGG:D?6@?*96<><FBFFBBFD):0.4?BF>6:<F>472<A9>F<A)6:AF2@<D9
@M02352:288:000000000-CKWC8:1:1101:17350:17948 2:N:0:TAGCGCTC+ACTGCATA
CATTCTTGCGAACGTACTCCCCAGGTGGGTCACTTATCACTTTCGCTTAGCCACTCAGACCGAAGTCCGAACAGCTAGTGACCATCGTTTACGGCGTGGACTACCAGGGTATCTAATCCTGTTCGCTCCCCACGCTTTCGTCCATCAGTGTCAATATATTGTTAGTGATCTGCCTTCGCAATTGGTATTCTATGTAATATCTATGCATTTCACCGCTACACTACATATTCTAACCACTTCACAATAATTCAAGATAACCAGTATCAAAGGCAATTCTACAG
+
GFGGGGGGGGGGGFFFGGFGGGGGGGGGGGGCFGGGGGGGGGGGGGGG>FGGGGDGGGGGGGGGEGGGGGGGGGGGGGGGGGGGGGGFGGGGGEGGGGGGGGGGGGGGGGGGGGGGGGGGGGGGGGGGGGGGGGGGGGGGCEGGGGGGGFFFGEFGF9FGGFGGABEGGGGGGGGGG>DDDGGFGGGGGGGGGFFFFFFGFGFGFFFGGGFFGFFFGD>FFFFA8@9CE7:@:B@FFFFFF@E8A>AFF<AA><2B<76<0<4<A<DFF02??BFAFF<:,
@M02352:288:000000000-CKWC8:1:1101:4866:17948 2:N:0:TAGCGCTC+ACTGCATA
TAATCTTGCGACCGTACTCCCCAGGCGGTCTACTTAACGCGTTAGCTCCGAAAGCCACGGCTCAAGGCCACAACCTCCAAGTAGACATCGTTTACGGCGTGGACTACCAGGGTATCTAATCCTGTTTGCTCCCCACGCTTTCGCACCTCAGCGTCAGTATCAGACCAGGTGGCCGCCTTCGCCACTGATGTTCCTTCCTATATCTACGCATTTCACCGCTACACAGGAAATTCCACCACCCTCTTCTGTACTCTATCCAAGCAGTATCAGGTGCAGTTCC
+
FFGGGGGGGGGGEGGGGGGGGGGEGGGGGGGGGGGGGGGGGGGGGGGGGGGGGGGGGGGGGGGGGFGGGGGGGGGGGGGGGGGGGGGGGGGGGGGGGDGGGGGGGGGGFFGDFGGGGGFGGGGCFGGGGFGGGGEEGGGGGGDGGGGFGGGGGGGGDGGGGGGGGGC8BF6BEFGGGGGFFGGGGGG7EGGGGEFEFFFGFFAGFFFFDEFGGB4@FDBFFFFFGG<CBFFBFFFB<?FF?FFFFFFF>FFFB4:*6(*,,8:0:)6<9A0>?BF2F2<>
@M02352:288:000000000-CKWC8:1:1101:20058:17955 2:N:0:TAGCGCTC+ACTCCATA
TAATCTTGCGACCGTACTCCCCAGGCGGTCTACTTAACGCGTTAGCTCCGAAAGCCACGGCTCAAGGCCACAACCTCCAAGTAGACATCGTTTACGGCGTGGACTACCAGGGTATCTAATCCTGTTTGCTCCCCACGCTTTTGCATCTTAGTGTTCGTGTTTTTCCAGGGGGCCCCCTTCGCCACCGGTTTTCCTTCAGATCTCTACGCCTTTCACCGCTTCCCCTGAAATTCTCCCCCCCTCTCACGCACCTTCATTCACGCGTTTTAAATGCAGTTCC
+
FBFEFGGFDGGGGGFGDGGGGGCBCFCFF::CFGGFF9F7FGGGGGGGD@B:F:=CF@EEGDGCAFD7CEG,A?C,B8=,=F<?,C5FG+DFGCE:FC+@CFD8<BFFFGDGD8EF=,DC3=33FGG8D,>,DFF+@+?EC,,,7;ED,,,@,7,,5>*6,2,>,>,,,1**:5):5)0))*3*/*2//*3:7;8?E**090*2)*1*/*)9>=-@G:69())0C*2*,0=***)-.,134(-1()),((-(().*.)9<:(((,-21)54)).*.=AAA
@M02352:288:000000000-CKWC8:1:1101:28220:17958 2:N:0:TAGCGCTC+ACTGCATA
CAGTCTTGCGACCGTACTCCCCAGGTGGGATACTTATCACTTTCGCTTAGTCACTGAGTCGAAACCCAACAACTAGTATCCATCGTTTACGGCGTGGACTACCAGGGTATCTAATCCTGTTCGCTCCCCACGCTTTCGTCCATGAGCGTCAGTATATACGTAGTAGACTGCCTTCGCAATCGGTATTCTAAGTAATATCTATGCATTTCACCGCTACACTACTTATTCTATCTACTTCCGTATAACTCAAGTCAACCAGTATCAAAGGCAGTTCCATCGTT
+
GGGGGGGGGGGGGGGGGGGGGGGGGGFCGFGGGGGGGGGGGGGGGGGGFGGGGGGGGGGGGGFGGGGGGGGGGGGGGGGGGGGGGGGGGGGDDGGGGGGGGGGGGGGGGGGGGFGGGGGGGDGGGGGGGGGGCEGFGGGGGGGGGGGGEGGGGDFDGGGCGGGEGGGGGGGGGGGGGGDDFFEGGFFGGGGFGEFCFFFGFGAGFFFFGGCCDFFDGF@9;AEFGGFGEFA:AC;CEEE;@?FF).44<:<A<)46:?F6).<DBFF(::6<A<F2*:(4,
@M02352:288:000000000-CKWC8:1:1101:10214:17971 2:N:0:TAGCGCTC+ACTGCATA
CAGTCTTGCGATCGTACTCCCCAGGTGGGACACTTATCACTTTCGCTTAGTCACTTAGCTAATGCCAAACAACTAGTGTCCATCGTTTACGGCGTGGACTACCAGGGTATCTAATCCTGTTCGCTCCCCACGCTTTCGTCCATGAGCGTCAGTACATACGTAGTAGACTGCCTTCGCAATCGGTATTCTGTGTAATATCTATGCATTTCACCGCTACACTACACATTCTATCTACTTCCATATGACTCAAGTCAACCAGTATCAAAGGCAGTTCCATAGTT
+
GGGFFGGGGGGGGGGGGGGGGGGGGGGGGGDFGGGGGGGGGGGGGGGGGGGGGGGGGGGGGGGGGGGGGGGGGGGGFGGGGGGGGGGGGGGCGDFGGGGGGGCFGGGCGG9EGGGGFGCFGGFGGFGGEGGGG@CFGGGGGGGGDGGGGGGGGGGGGGGGGFFEGGGFFCFFGGGGGGDEFGGGGGCEGGGGGFFFFFFGFGFGFFFGGGFGGFBFGFF:@FEFFF<FCCFCFFFFFEEEEEE?FFFCE@FFEFCF@DFF<A>A>9<::?F:AB49FF?A:
@M02352:288:000000000-CKWC8:1:1101:8935:17984 2:N:0:TAGCGCTA+ACTGCATA
TAATCTTGCGACCGTACTCCCCAGGCGGAATGCTTAATCCGTTAGGTGTGTCACCGAATAGCATGCTATCCGACGACTGGCATTCATCGTTTACGGCGTGGACTACCAGGGTATCTAATCCTGTTTGCTCCCCACGCTTTCGCACCTCAGCGTCAGTATCGAGCCAGTGAGCCGCCTTCGCCACTGGTGTTCCTCCGAATATCTACGAATTTCCCCTCTACACTCGGAATTCCACTCACCTCTCTCGATCTCAAGATCAGGAGTTTACAAGGCAGTTCCAG
+
GGGGFGGGGGGGGGGFGGGEGGGGGGGGGGGGGGGGGFFEGGGGGGGGGGGGGGGGGGGGGGGGFGGGGGGGGGGGGGGGGDFGGGGGGGGGFGGGGGGGGGGGGFGGGGGGGGGGGEFFGDBGGGGGEFF@FDGGGGEGGGG>EGGGGGGGEEGGGGGFGFFEC7FCF@<EGGGGGDF5>C8EDCFG6==:C?FFFFEGFGFG?6>C7:>G?*5F*<?FFFFFGC?32>F@F@<<4,8:)22..)42..3<B><?2948:?:::A92642<F<:??A<4.
@M02352:288:000000000-CKWC8:1:1101:4674:17984 2:N:0:TAGCGCTC+ACTGCATA
CAGTCTTGCGACCGTACTCCCCAGGTGGGATACTTATCACTTTCGCTTAGTCACTGAGTCGAAACCCAACCACTAGTATCCATCGTTTACGGCGTGGACTACCAGGGTATCTAATCCTGTTCGCTCCCCACGCTTTCGTCCATGAGCGTCAGTATATACGTAGTAGACTGCCTCCGCAATCGGTATTCTAAGTAATATCTATGCATTTCACTGCTACACTACTTATTCTATCTACTTCCGTATCACCCAAGTCAACCAGTATCAAAGTCAGTTCCATCGTT
+
GGDFFGGGGGC@FGGGGGGGGGGGG6CDEFFFGGGGADAFEFGFGGGG,CCFDGFGGG<<F@@@FF=F@F,BFFG@C9E9FA,C7BFFDGG7+=>+++E,?BEF8+B:=E<FFFGCFG,AEC+++8>DCE8:F++@D>@C+=,,EEF??CCCECGFAC=7D>D@D9FGGFC>,,3*CD*9;D?7;:@@74,+=*+95=8+++++8FFFGGF+;=;A7/3)1A)1:@?:7:;8FFFCCCE(/,6(7)((,4(.)<4?7:0-624-)))).<66:AF2*601(
@M02352:288:000000000-CKWC8:1:1101:21020:18004 2:N:0:TAGCGCTC+ACTGCATA
CAATCTTGCGATCGTACTCCCCAGGTGGGACACTTATCACTTTCGCTTAGTCACTGAGCTAATGCCCAACACCTAGTGTCCATCGTTTACGGCGTGGACTACCAGGGTATCTAATCCTGTTCGCTCCCCACGCTTTCGTCCATCAGCGTCAATATATTGTTAGTGTTCTGCCTTCGCAATTGGTATTCTAAGTAATATCTATGCATTTCACCGCTACACTACTTATTCTACACACTTCACAATAATTCAAGATCATCAGTTTCAATGGCAATTCTCTAGTT
+
GEEF9FGGG@@-D+FFGGGGGGGGFCFF7FGGGGGGGGEFEGGFGGGG,FE@FG<FGGGGDFGFGGG?CFG,,9:@:CF<CEFF,B,D<?,4>C>::C=F<,,9,6FFFGCFCEA,4CFFCD:C@F+DEE8:+83A>+@8C8@F?=8CECCEGGGCGADEAAC>CFC,7,@>9,+;D9*0*3,@DGGAF7,+5219<FFGFGAG?99C:DF7C6()4;>C2/;8=CC+9C+;F*;@<E3;57)73C)76?67EE;:C?66?CCCCC3(8:44)6*)*).56
@M02352:288:000000000-CKWC8:1:1101:23479:18015 2:N:0:TAGCGCTC+ACTGCATA
CAGTCTTGCGACCGTACTCCCCAGGTGGGTCACTTATCACTTTCGCTTAGCCACTCAAACCGAAGTTCGAACAGCTAGTGACCATCGTTTACGGCGTGGACTACCAGGGTATCTAATCCTGTTCGCTCCCCACGCTTTCGTCCATCAGTGTCAGTATATTATTAGTGATCTGCCTTCGCAATTGGTATTCTGTGTAATATCTATGCATTTCACCGCTACACTACACATTCTATCTACTTCCATATGACTCAAGTCAAACAGTATCAAAGGCAGTTCCATCG
+
GGGF<CFFFG@C@FFFEGGGDGGGGFC@7FCEFFGGGGAFGGGFDEGFGGGGGGGGGGAFGGCGEGF<CGFGGGGGE,FGGFGGGGGGGGGGC=F@BCFEGCGFFGGGDFGFAEFE9EEGFGCFFCFGG@E,CFGDGGFEDCECFGGGGGGGGFCFGFGGGGF9CCADCFF,EEGGFC*/3;79*=:,>EG9FCFE*8FGAFAD*?CGGBAFF=55C>;<;A3ADD346FF:87)?E3?CACEE).)19);1)-)*.)94<4).-:<2<06?23*)=2.)(
@M02352:288:000000000-CKWC8:1:1101:3194:18025 2:N:0:TAGCGCTC+ACTGCATA
CAATCTTGCGATCGTACTCCCCAGGTGGTTAACTTAATACTTTCGCTTTGGCACTCATCTTCAAGTAGACAAGCACCGAGTTAACATCGTTTACGGCGTGGACTACCGGGGTATCTAATCCCGTTCGCTACCCACGCTTTCGTCCATCAGCGTCAATAATATCTTAGTAAGCTGCCTTCGCAATTGGTGTTCTATGTAATATCTATGCATTTCACCGCTACACTACATATTCCGCCTACTTCAACTATATTCAAGGTCTACAGTATCAAAGGCAGTTCCAT
+
GGGGGGGGGGGFFGGGGGFGGGGGGGFGFGGGGGGGGGGGGGGGGGGFGGGGGGCFGCFGGGGGGGGGFGDEGDEGGG7CFFCFGGGGCFGGGGFEGDFGDDGGFGGD7FGGGGFFGGGGGGGGGEGGGGGGGCGEGCEFGGGGGCFCF?EGGGGCGGGGGGGGG9DFFGGGGGGGGGGFDDGCFF?FFGGGGFACC6@@FFCCCFFGF7=CD6EFGFFFBFFFGGFG3CAF=)6<@DF3??)9))())64>BFB@<AFFAB?FFA45A4-408>?FBAD2
@M02352:288:000000000-CKWC8:1:1101:24777:18151 2:N:0:TAGCGCTC+ACTGCATA
CAGTCTTGCGACCGTACTCCCCAGGTGGGATACTTATCACTTTCGCTTAGTCACTGAGCTAATGCCCAACAACTAGTATCCATCGTTTACGGCGTGGACTACCAGGGTATCTAATCCTGTTCGCTCCCCACGCTTTCGTCCATGAGCGTCAGTATATACGTAGTAGACTGCCTTCGCAATCGGTATTCTAAGTAATCTCTATGCATTTCACCGCTACACTACTTATTCTATCTACTTCCGTCTAACTCAAGTCAACCAGTCTCAAAGGCAGTTCCATAGTT
+
FFGFGGGGGGGGGGGGGGGGGGGGGF<FGGGGGGGGGFGGEFGGGGGGGGGGGGGGGGGGGGGGGFGGGGF<FGGAFFFFF9FFGGGGGGEC@+CBEGGGFGGGFEC=EGGGGGGGGGFGGGFE@BGGCFCFGFGGGGGGGCCFC@ECEGGGFGGFEGGCFGGGGAFGFGGCCFGGDDCBFF5:CCEFFFFGF6BAE@FDFD>FEFFDGGF=5?@FGFFFFFFAFFFGFFFAFFFFFCE;;(1()7CEEF<<>:4F?27.).<AB3)((14:AA?<?B)66
@M02352:288:000000000-CKWC8:1:1101:7577:18166 2:N:0:TAGCGCTC+ACTGCATA
CAGTCTTGCGACCGTACTCCCCAGGTGGGATACTTATCACTTTCGCTTGGCCACTCAGTACTTAATCGTACCAAACAGCTAGTAACCATCGTTTACGGCGTGGACTACCAGGGTATCTAATCCTGTTCGCTACCCACGCTTTCGTTCATCAGCGTCAATATATTGTTAGTGATCTGCCTTCGCAATTGGTATTCTATGTAATATCTAAGCATTTCACCGCTACACTACATATTCTAACCACTTCACAATAATTCAAGACTAACAGTATCAATGGCAGTGC
+
GGGGGGGGGGGGGCGGGGGGGGGGGGGGGGGGGGGGGGGGGGGGGGGGGGGGGGGGGGGGGGGGGGGGGGGGGGGGGGGGGGGGGGGGGGGGGGGGGGGGGGGGGGGGGGGGGGGGGGGGGGGGGGGGGGGGGGGGGGGGGGGGGGGGGGGGGGGGGGGGGGGGGGGGGGFFGGGGGGGFFGGGGGGGGGGGGFFFFFFGFGFGEFFCCGFGGFFFGFFFFFFFGGFGFFFFFFEFEFFFFFEFFFFFFFFFFFF674A<B7(,444:AF9A>?FB@?4<
@M02352:288:000000000-CKWC8:1:1101:15273:18343 2:N:0:TAGCGCTC+TCTGCATA
CATTCTTGCGAACGTACTCCCCAGGTGGGATACTTATCACTTTCGCTTAGCCACTCAGACCGAAGTCCGAACAGCTAGTATCCATCGTTTACGGCGTGGACTACCAGGGTATCTAATCCTGTTCGCTCCCCACGCTTTCGTCCATCAGTGTCAATATATTATTAGTAATCTGCCTTCGCAATTGGTATTCTATGTAATATCTATGCATTTCACCGCTACACTACATATTCTAACTACTTCATAATAATTCAAGATAACCAGTATCAAAGGCAGTTCCATAG
+
GFGGGGGGGGGGGGGGGGGGGGGGGGGGGGGGGGGGGGGGGGGGDGGGGGGGGGGGGGGGGGGGGGGGGGGGGGGGGGGGGGGGGGGGGGGGGGGGGGGDGGGGGGGGGGGGGGGGGGGGGGGFFEGGGGGGGGGGGGGGGGGGGGGGGGGGFAFFFGGGGGGGGGGGGGGGGGGGGCDBDGGFGFEGGGGGGFFFFFFGFGFGFFFGGGFGGFDDGEFFDFFFFGFGFFFFFFFFFFFE<5ECCEEEFEFFEFFF?BFF?DFFFFFFF?034??A64:A)
@M02352:288:000000000-CKWC8:1:1101:15733:18353 2:N:0:TAGCGCTC+ACTGCATA
TAATCTTGCGACCGTACTCCCCAGGCGGAATGCTTAATCCGTTAGGTGTGTCACCGAATAGCATGCTACCCGACGACTGGCATTCATCGTTTACGGTGTGGACTACCAGGGTATCTAATCCTGTTTGCTCCCCACACTTTCGTACCTCAGCGTCAGTATCGAGCCAGTGAGCCGCCTTCGCCACTGGTGTTCCTCCAAATATCTACGAATTTCACCTCTACACTTGGAATTCCACTCACCTCTCTCGAACTCAAGACCAGGAGTTTAGGAGGCAGTTCCGG
+
GGGGGGGGGGGGEGGGGGGGGGGGGGGGGGGGGGGGGGGGGGGGGGGGGGGGGGGGGGGGGGGGGGGGGGGGGGGGGGGGFGGGGGGGGGGGGGCGGGGGGGGGGGGFFGGGGGGGGGGGGGGGGGGGGGGGGGGGGGGGGDFCFGGGGG6EGGGGGGGGGGGGGGGGGFFGGGGGGGGFBGDGC?CE,=C:77@;DFACFGFGFFFGGGACFCEFGF8EFF;FGGFCAFFFFFBFF0:6<BF?2<??FF?>FF7?:BF<F?3??D))5.43:?3:65<?-
@M02352:288:000000000-CKWC8:1:1101:3012:18365 2:N:0:TAGCGCTC+ACTGCATA
CAGTCTTGCGATCGTACTCCCCAGGTGGGACACTTATCACTTTCGCTTAGTCACTTAGCTAATGCCAAACAACTAGTGTCCATCGTTTACGGCGTGGACTACCAGGGTATCTAATCCTGTTCGCTCCCCACGCTTTCGTCCATGAGCGTCAGTACATACGTAGTAGACTGCCTTCGCAATCGGTATTCTGTGTACTATCTATGCATTTCACCGCTACACTACACATTCTATCTACTTCCATATGACTCAAGTCAACCAGTACCAAAGGCAGTTCCATAGTT
+
GGGGGGGEFGGGGGGGGGGFGGCFFGGGGGGGGGGGGGGGGGGGGGGGGGGGGGGGGGGGGGGGGGGGGGGGGGGGFGGGGGGGGGGGGGDGGDGGGGGGGGGG,CFFGFGFGFFGGGGGGGGGGGEFEFGCFGGGGGGGGDFFGFGGGGGGGGGGGGG7ECGEGGGFGFFGCCF>DD;BFCGCF>CFGGGDFE+96BFGFGFGFFFFCCAFDD9BGABCEFFFFF?DEFFFFFCCCEA>5.<??C))65)?<E5A315A4).6?<:<0.,.4<=4B2)6>
@M02352:288:000000000-CKWC8:1:1101:18114:18370 2:N:0:TAGCGCTC+ACTGCATA
CATTCTTGCGAACGTACTCCCCAGGTGGGTCACTTATCACTTTCGCTTAGCCACTCAACCCGAAGTTCGAACAGCTAGTGACCATCGTTTACGGCGTGGACTCCCGGGGTATCTAATCCCGTTCGCTCCCCACGCTTTCTTCCATCAGTGTCAGTTGATTATTAGTGATCTGCCTTCGCAATTGGTATTCTATGTAATATCTATGCATTTCACCGCTACACTACATATTCTAACCACTTCATAATAACTCAAGACAACCAGTATCAAAGGCAATTTTACCG
+
GCGGGGGGGGGGGGGGGGGGGGGGGDFG:BEEFFGGGCFGGGGGGGGE7FEFGGAEGG,CC@FFGGGGGCFGFEGCF=FGGGG=FF,9FGFGGCFGGGEEFE,44@@CCF:FDGD9CBBF8FGG7FEFCFG:F:FE8D;,,@EDDFGFCFCFFA<:9FGGGGDAAFFCA;FD?CFGG4D>*;DCFFCFG7CCC*=*/BFGFG8DEA8@=F+=FFDEGB@F;C86DGCF<+88AF<7?FEF3CCCD<BF<D<0<<:F:B:6469<A>A<>?B0((=AFFFF(
@M02352:288:000000000-CKWC8:1:1101:11039:18374 2:N:0:TAGCGCTC+ACTGCATA
CATTCTTGCGAACGTACTCCCCAGGTGGGATACTTATCACTTTCGCTTAGCCACTCAATCCGAAGATCGAACAGCTAGTATCCATCGTTTACGGCGTGGACTACCAGGGTATCTAATCCTGTTCGCTCCCCACGCTTTCGTCCCTCAGCGTCAATATATTGTTAGTGATCTGCCTTCGCAATCGGTATTCTAAGTAATATCTATGCATTTCACCGCTACACTACTTATTCTAACCACTTCACAATAATTCAAGACAACCAGTATCAATGGCAATTCTATGG
+
GGFGGGGGGGDGEGGGGGGGGGGGGGCFGGGGGGGGGGGGGGGGGGGGGGGGGGGGGGGGGGGGGGGGGGGGGGGGGGGGGGGGGGGGGGGGGGGGGGGGGGGGGGGGGGGGGGGGGGGGGGFGGGGGGGGGGGEGGGGGGGGGGGGGGGGGGGGGGGGGGGGGGGGGGGGGGGGGGGGEFGGGGGGGGGGGG?FFFFFCFCFG4=FGGGFGGF@FGFFFFFEFGGEFEFFFFFFFFFFFFFEEFFEEFFF<AAFFFB>6:9<AFDF<B7<F24?AFFAA2
@M02352:288:000000000-CKWC8:1:1101:18004:18423 2:N:0:TAGCGCTC+ACTGCATA
CAATCTTGCGATCGTACTCCCCAGGTGGGACACTTATCACTTTCGCTTAGTCACTGAGCTAATGCCCAACAACTAGTGTCCATCGTTTACGGCGTGGACTACCAGGGTATCTAATCCTGTTCGCTCCCCACGCTTTCGTCCATGAGCGTCAGTACATACGTAGTAGACTGCCTTCGCAATCGGTATTCTGTGTAATATCTATGCATTTCACCGCTACACTACACATTCTATCTACTTCCATATGACTCAAGTCAACCAGTATCAAAGGCAGTTCCATAGTT
+
GGGGGGGGGGGGGEGFGGGGGGGGGGGGGGGGGGGGGGGGGGGGGGGGGGGGGGGGGGGGGGGGGGGGGGGGGGGGGGGGGGGGGGGGGGGGGGGGGGGGGGGGGGGGGGGGGGGGGGGGGGGGGGGGGGGGGGGGGGGGGGGGGGGGGGGGGGGGGGGGGGGGGGGGGGGGGGGGGGGFFFGGGGGGGGGFFFFFFAFGFGFGFFFGGGFGGFFFGFFF@FEFGGFGFFFFFFFEFFFFFFFEFFFFFFEFFFFFFDFAFDFFFAF0:BBBFFFFFB?4<
@M02352:288:000000000-CKWC8:1:1101:5155:18426 2:N:0:TAGCGCTC+ACTGCATA
CAATCTTGCGATCGTACTCCCCAGGTGGGACACTTATCACTTTCGCTTAGTCACTTAGCTAATGCCAAACAACTAGTGTCCATCGTTTACGGCGTGGACTACCAGGGTATCTAATCCTGTTCGCTCCCCACGCTTTCGTCCATGAGCGTCAGTACATACGTAGTAGACTGCCTTCGCAATCGGTATTCTGTGTAATATCTATGCATTTCACCGCTACACTACACATTCCGCCAACTCCGACTGAATTCAAGACTAACAGTATCAATGGCAGTTTCCAAGTT
+
GFGGGGGGGGCFDFFGGGGGGGGGGGGGGGGGGGGGGGGGGGGGGGGGGGGGGGGGGGGGGGGGGGGGGGGGGGGGGGGGGGGGGGGGGGGGGGGGGGGGGG8FFGGGGGGGGGGGGGGGGGGGGGGFGGGGGGGGGGGGGGGGGGGGGGGGGGGGGGGGGGGGGGGGGGGGGGGGGGGFFGGGGGGGGGGGGFFFCFFGFGFGFFFGGGFGDEBFGFFFFFFFGGEGEFEEFFFFFFF69>FF2>F><DAAFFFFFFFFF2<BBFFF0<0:A<FA=>?A<
@M02352:288:000000000-CKWC8:1:1101:11008:18518 2:N:0:TAGCGCTC+ACTGCATA
CAGTCTTGCGACCGTACTCCCCAGGTGGGATACTTATCACTTTCGCTTAGTCACTTAGCTAACGCCAAACAACTAGTATCCATCGTTTACGGCGTGGACTACCAGGGTATCTAATCCTGTTCGCTCCCCACGCTTTCGTCCATGAGCGTCAGTATATACGTAGTAGACTGCCTTCGCAATCGGTATTCTGTGTAATATCTATGCATTTCACCGCTACACTACACATTCTATCTACTTCCATATGACTCAAGTCAACCAGTATCAAAGGCAGTTCCATAGTT
+
GGGGFGGGGGGGGGGGGGGGGGGGGGGGGGGGGGGGGFGGGGGGGGGGGGGGGGGGGGGGFGGGDGGGGGGFCGGGGGGFFGGGDFGGGGFCEFGGDGGFGFEGGGGCFGGGGGGFEGFGGFEEGGCGGGGGGGGGGGGGGGGGGFGDGGGEGGGGGGGGGGGGGFGGGFFF?AFFGG49>FGGGFGDGGGGGECEFFFFFGFGFFFG@FBC?B@FGFDEEFFFGGFGFFFFAFFFFFEEF<?CF9<E>>BFFB>FBF@6AFBABAB?0?6?A2B49<:A<
@M02352:288:000000000-CKWC8:1:1101:20175:18612 2:N:0:TAGCGCTC+ACTGCATA
TAATCTTGCGACCGTACTCCCCAGGCGGAATGCTTAATCCGTTAGGTGTGTCACCGAATAGTATACTACCCGACGACTGGCATTCATCGTTTACGGTGTGGACTACCAGGGTATCTAATCCTGTTTGCTCCCCACACTTTCGCACCTCAGCGTCAGTATCGAGCCAGTGAGCCGCCTTCGCCACTGGTGTTCCTCCGAATATCTACGAATTTCACCTCTACACTCGGAATTCCACTCACCTCTCTCGAACTCAAGACTAGCAGTATCAAAGGCAGTTCCAG
+
GGGGGGGFAGFCBFGGGGGGGEE7FFECFGF8FFGCEFGGGGGGGGGGGDGGGGGGGGGGGGGGGGGGGGGD+F@FGGGFFFGGGFEGGGGGGGGGGGGGGGGGGGGGGGGGGFFADCFCFGFGGGFFGGGGGGGGGGGGGGGGGG67C?FGGGGGGFFGEFGGGG7EG9FGGGGGGGGFFCEGFGGCGGGGGFFFFAAG>GFDCFFCGC:7@FEF6;<AAB:6<C67:>FFF4>ABBB?>B<?<DFF?B:AA?B*4-92888<<B>)<)604(0846<B-
@M02352:288:000000000-CKWC8:1:1101:14690:18656 2:N:0:TAGCGCTC+ACTGCATA
TAATCTTGCGACCGTACTCCCCAGGCGGAATGCTTAATCCGTTAGGTGTGACACCAAAGGGCAAGCCCCCTGACGTCTGGCATTCATCGTTTACGGTGTGGACTACCAGGGTATCTAATCCTGTTTGCTCCCCACACTTTCGTACCTCAGCGTCAGTATCGAGCCAGTGAGCCGCCTTCGCCACTGGTGTTCCTCCAAATATCTACGAATTTCACCTCTACACTTGGAATTCCACTCACCTCTCTCGAACTCTAGACTGATAGTTTAGGAGGCAGTTCCAG
+
GGGGGGGGGDGGGGGGGGGGGGGGGGGGGGGGGGGGGGGGGGGGGGGGGGFGGGGGGGGGGGGGGGFGGGGGGGGGGGGGGGFGGGGGGGGGGGGGGGGDGGFGGGGCGGGGGGGGGGFGGGGFGGGGGGGGGGGGGGGGGGGGGGGGGGGGGGGGFGGGGGGGGGGGGGGGGGGGGGGFFGGGGGFGFFGGGEFFFFFGFGFGFFFDGGFGGAEFFFFFFFFFGFFGEF4+AAEFF:?FFFFFFD:B??BBAA4@AFF09A9A<<<DB9::?BF?FFFF4
@M02352:288:000000000-CKWC8:1:1101:16909:18674 2:N:0:TAGCGCTC+ACTGCATA
CAGTCTTGCGACCGTACTCCCCAGGTGGGATACTTATCACTTTCGCTTAGTCACTGAGAATTAACCCAACAACTAGTATCCATCGTTTACGGCGTGGACTACCAGGGTATCTAATCCTGTTCGCTCCCCACGCTTTCGTCCATGAGCGTCAGTATATACGTAGTAGACTGCCTTCGCAATCGGTATTCTAAGTAATATCTATGCATTTCACCGCTACACTACTTATTCTATCTACTTCCGTATAACTCAAGTCAACCAGTATCAAAGGCAGTTCCATAGTT
+
GGGGGGGGGGGGGGGGGGGGGGGGGGGFGGGGGGGGGGGGGGGGGGGGGGGGGGGGGGGGFGGGGGGGGGGGGGGGGGGGGGGGGGGGGGGGGGGGGGGGGGGGGGGGGGGGGGGGGGGGGGGGGGGGGGGGGGGGGGGGGGGFGEGGGGGGGGGGGGGGGGGGGGGGGGGGGGGGGGGFFGDGGGGGGGFGGCFFFFFGFFFGFFFGDGFFGDFFGFFFFFFFGFEGFFFFFFFFFFFFFDFFFFFF@2<FFAFFFF>>BAFFFFB<FF::BFFFBF046
@M02352:288:000000000-CKWC8:1:1101:20929:18700 2:N:0:TAGCCCTC+CCTGCATA
TAATCTTGCGACCGTACTCCCCAGGCGGAATACTTAATGCGTTAGCTGTGACACCCAAGGGCTAACCCCCCGCACTCTTACTTTCCTCCGTTAACGGCTTGACTTACCAGGGATCTAATCCTTTTTGCTCCCCCCCCTTTCCTACCCCAACGGTAGTTTCTAGCCCAGCAGCCCGCTTCCCCCCCGGGTTTCCTCCCAATTTCTACCGCTTTCCCCCGTACCCTTGGAATTCCCATCACCCTCCCCGACCTTATGACTGGCCAGTTCAAAATCCAGTTCC
+
@FF,FFGGGGEEGGGGGGGGGGGGG8FG7@F6FGGG,E,6FGGGC,EC5F,CFGF+F6FFFD,,,4,CFGGG7+++B,5,,,<9,,,,4+BF+4,B++++@,,,,,:,8B7>+,+3,C,3@,,,CF+3,,@FG++***@D,,52,D,***4*1**/,,26,,6,?,,,,2:*=7):3C*).*3*)*2***;7D)*4(00****0-/*))*8C*/45*)(,,)5*9D(*696*96))().3,(--(((((,())))1..*(4((())).:>2)57*)94<)
@M02352:288:000000000-CKWC8:1:1101:3213:18761 2:N:0:TAGCGCTC+ACTGCATA
TAATCTTGCGACCGTACTCCCCAGGCGGAATGCTTAATCCGTTAGGTGTGACACCGAAGGGCAAGCCCCCCGACGTCTGGCATTCATCGTTTACGGTGTGGACTACCAGGGTATCTAATCCTGTTTGCTCCCCACACTTTCGTACCTCAGCGTCAGTATCGAGCCAGTGAGCCGCCTTCGCCACTGGTGTTCCTCCGAATATCTACGAATTTCACCTCTACCCTCGGAATTCCACTCACCTCTCTCGAACTCAAGACTAGCAGTATCAAAGGCAGTTCCAG
+
FGGGGGGGGGGGGGGGGGGGGGGEGGEGGGGGGGGGGGGFGGGGGGGCFGGGGGGGGGGGDFFGGGGGGGGGGGGGGGGGGGGFGGGGGGGGGGGGGFGGGGGGGGGGGGEGGGGCDEFGGGGGGGGGFFGGDCFGGGGCGGGGGGGGGGGGGGGGGGFGEFFEGFGGGGGGGGGGGDFFA*=:DC6ECEEGGFFFFDFGACF>AF>7*:;:7B4BGFFFF*.//7:D6FFFFFAAB048<B?F?D?BFFB2<57*8AF::F2A>5ADB9>:087<4-6<-
@M02352:288:000000000-CKWC8:1:1101:7485:18815 2:N:0:TAGCGCTC+ACTGCATA
TAATCTTGCGACCGTACTCCCCAGGCGGAATGCTTAATCCGTTAGGTGTGTCACCGAATAGCATGCTACCCGACGACTGGCATTCATCGTTTACGGTGTGGACTACCAGGGTATCTAATCCTGTTTGCTCCCCACGCTTTCGTCCATGAGCGTCAGTACATACGTAGTAGACTGCCTTCGCAATCGGTATTCTGTGTAATATCTATGCATTTCACCGCTACACTACACATTCTATCTACTTCCATATGACTCAAGTCAACCAGTATCAAAGGCAGTTCCAT
+
FFGGGGGGGGGGGDFGGGGGGGGGGGGGGGGGGGGGGGGGGGGGGGGGGGGGGGGGGGGGGGGGGGGGGGGGGGGGDGGGGGGGGGGGGGGGFGGGGGGGGGGGGGGGGDGGGGGFGGGGGFFGGGGGGGGGGGGGGGGGGGGGGGGFFFGGGGC5CGGCFFGFGFFGDFGGC,;FFFGFFG5CFFDGEGGGF<FEFFADFGFGFFAC>CFD7ACBCBB9@FDFGGFGFFFF??BF<ADFAF>BB<B<AFA9>?2@AD=<:?B9<AD2)6:::?:?FB)))
@M02352:288:000000000-CKWC8:1:1101:14706:18843 2:N:0:TAGCGCTC+ACTGCATA
CAATCTTGCGATCGTACTCCCCAGGTGGGACACTTATCACTTTCGCTTAGTCACTTAGCTAATGCCAAACAACTAGTGTCCATCGTTTACGGCGTGGACTACCAGGGTATCTAATCCTGTTCGCTCCCCACGCTTTCGTCCATGAGCGTCAGTACATACGTAGTAGACTGCCTTCGCAATCGGTATTCTGTGTAATATCTATGCATTTCACCGCTACACTACACATTCTATCTACTTCCATATGACTCAAGTCAACCAGTATCAAAGGCAGTTCCATAGTT
+
GGGGGGGGGGGGG@FFGGGGGGGGGGGGGGGGGGGGGGGGGGGGGGGGGGGGGGGGGGGGGGGGGGGGGGGGGGGGGFGGGGGGGGGGGGGDGGGGGEGGGGGGGGGGGGGGGGGGGFGGGGGGGGGGGGGDGCFGGGGGGGGGGGGGGGGGGGGGGGGGGFGGGG9FFFGGGFGGGGDEFGCCGGGGGGGGGFCFFFFGFGFGCFFGGGFGGEFFGFFFFFFFGGEGFFFFFFEEFEF9C<CCEEE<EE@EEFFFFFFF<<4A<FB0:B64>B46?42<<
@M02352:288:000000000-CKWC8:1:1101:19218:18885 2:N:0:TAGCGCTC+ACTGCATA
CAGTCTTGCGACCGTACTCCCCAGGTGGGATACTTATCACTTTCACTTAGTCACTGAGAATTAACCCAACAACTAGTATCCATCGTTTACGGCGTGGACTACCAGGGTATCTAATCCTGTTCGCTCCCCACGCTTTCGTCCATGAGCGTCAGTATATACGTAGTAGACTGCCTTCGCAATCGGTATTCTAAGTAATATCTATGCATTTCACCGCTACACTACTTATTCTATCTACTTCCGTATAACTCAAGTCAACCAGTATCAAAGGCAGTTCCATAGTT
+
FGGGGGGGGGGGGGGGGGGGGGGGGGFFGGGGGGGGGGGGGGGGGGGG9FGGGGGGGGGGGGGGGGGGGGGGGGGGGGGGGGGGGGGGGGDEGGGGGGGGGGFGGDGGGGFGGGGGGGGGGGGGGGGGGGGGGGGGGGGGGGGGGGGGGGGGGGGGGGGGGGGGGFGGGGGGGGGGGCGFFG5CCFGGGGFGGAFEEFFFFGFGCFFGGGFGDFFEGFFFFFFFGGFGEFFFF67CECEDFFFFFFFFF3;EECFFFFF<<<BAF2:1:0(4<BF<FF0AB
@M02352:288:000000000-CKWC8:1:1101:20681:19011 2:N:0:TAGCGCTC+ACTGCATA
CAGTCTTGCGACCGTACTCCCCAGGTGGGATACTTATCACTTTCGCTTAGTCACTGAGTCGAAACCCAACAACTAGTATCCATCGTTTACGGCGTGGACTACCAGGGTATCTAATCCTGTTCGCTCCCCACGCTTTCGTCCATGAGCGTCAGTATATACGTAGTAGACTGCCTTCGCAATCGGTATTCTAAGTAATATCTATGCATTTCACCGCTACACTACTTATTCTATCTACTTCCGTATAACTCAAGTCAACCAGTATCAAAGGCAGTTCAATCGTT
+
GGGGGGGGGGGGGGGGGGGGGGGGGGGGGFGGGGGGGGGGGGGGGGGG7FGGGGGGGGGGGGGGGGGGGGGGGGGGGGGGGGGGCFGGGGGGGGGGGGGGGGGGGGGGGGGGGGGGFFGGGGGGGGGGGGGGGGGGGGGGGGGGGGGGGGGGGGGGGGGDGGGGGGFGGGGGGGGGGGGFFGCGGGFGGGFFGE=?5AFGFG6C?AFGGGFCDFFFGA@F@FFFGGFGFFFFFFFEEEE1;<;EA9467?254<6??FFAB<<D<BBF?B0:4<*.@2(24
@M02352:288:000000000-CKWC8:1:1101:5413:19038 2:N:0:TAGCGCTC+ACTGCATA
TAATCTTGCGACCGTACTCCCCAGGCGGTCTACTTAACGCGTTAGCTCCGAAAGCCACGGCTCAAGGCCACAACCTCCAAGTAGACATCGTTTACGGCGTGGACTACCAGGGTATCTAATCCTGTTTGCTCCCCACGCTTTCGCATCTGAGTGTCAGTGTCTGTCCAGGGGGCCGCCTTCGCCACTGGTATTCCTTCAGATCTCTACGCATTTCACCGCTACACCTGAAATTCTACCCCCCTCTACAGCACTCTAGTTCACCAGTTTCAAATGCAGTTCCG
+
FGGGGGGGGGGGGGGGGGGGGGGGGGGGBCFFFGGGGGGGGGGGGGGGGGCEG@FGGGGGGGGFFDFDDFGC@GF=EEBFFFGGCC?FGEDFGFGGCE+4@FEGFDEFGGGGC>FEDFGDDFBCFGG@EFGGGG7:CE8CFC@8*3@<AC79>D;EFFBFCBFFGGFGGCE5=:38DDGA:CEEGFG80=+C7?FEFA?:*9@GFFFFGE>3F6AFG@>FFFFFFC75:FFB==<<B039>FF?FFF0::?)(.69<AF<242.6<))69AFBA44*44A-
@M02352:288:000000000-CKWC8:1:1101:5396:19046 2:N:0:TAGCGCTC+ACTGCATA
TAATCTTGCGACCGTACTCCCCAGGCGGTCTACTTAACGCGTTAGCTCCGAAAGCCACGGCTCAAGGCCACAACCTCCAAGTAGACATCGTTTACGGCGTGGACTACCAGGGTATCTAATCCTGTTTGCTCCCCACGCTTTCGCATCTGAGTGTCAGTGTCTGTCCAGGGGGCCGCCTTCGCCACTGGTATTCCTTCAGATCTCTACGCATTTCACCGCTACACCTGAAATTCTACCCCCCTCTACAGCACTCTAGTTCACCAGTTTCAAATGCAGTTCCG
+
CCEFGAFFGG>FCFFGGGGGGFFCDC@:CFGFGGGFFGGFGGGGGGGGGGGGGGGGGDGGGGGGGGGGGGGFGCFFGGGGGGFGGGGGGGGGGGGGDCGGGEGGGG@G<BFGGGGGGGFGGGGGGGFGGFGGGGGGGGGEFGGDG*@FC3@FGGGGFGGGGGGGGGGGDGGCGGGGG<*8>DEEDGGGGGGGGEFCFA4CFGFCAFFGGG>GCFFFG>919><FGGBC:FFFFFFA9:BBFFFFFF<:??BFFF2/4)92<2?:AFABB2<4:2@>F9>A(
@M02352:288:000000000-CKWC8:1:1101:27102:19109 2:N:0:TAGCGCTC+ACTGCATA
TAATCTTGCGACCGTACTCCCCAGGCGGAATGCTTAATCCGTTAGGTGTGTCACCGAACAGTATACTGCCCGACGACTGGCATTCATCGTTTACGGTGTGGACTACCAGGGCATCTAATCCTGTTTGCTCCCCACACTTTCGTACCTCAGCGTCAGTATCGAGCCAGTGAGCCGCCTTCGCCACTGGTGTTCCTCCAAATATCTACGAATTTCACCTCTACACTTGGAATTCCACTCACCACTCTCGAACTCTAGACTGATAGTCTTGGAGGCAGTTCCAGG
+
E@FAA<FFEGCFC7FGGFDGGEGDGGGD@CFFA<E@@CC<@CFBFG99FFCFGFG7CEBEFFG,<EE?EEDGEC>CFEGFGD9FFGCC,4B?@FFG8?FGGGGGFGGE@FE+BBFF9=,AFDGGDFGGFG8=FEC=FEGGGGG?FE,E;EBEGGC8<CFFGGGGGG@F9,?DFBEGCDGGFEDE66CGCCC>@FEA@EBF7@F6+93:<F*AGDAEAFF84)5>FDF:GF:*87=4::BF)40:921:136>A44-=<39<266).-6))(-(83)6@4>A:
@M02352:288:000000000-CKWC8:1:1101:19727:19202 2:N:0:TAGCGCTC+ACTGCATA
TAATCTTGCGACCGTACTCCCCAGGCGGAATGCTTAATCCGTTAGGTGTGTCACCGAACAGTATACTGCCCGACGACTGGCATTCATCGTTTACGGTGTGGACTACCAGGGTATCTAATCCTGTTTGCTCCCCACACTTTCGTACCTCAGCGTCAGTATCGAGCCAGTGAGCCGCCTTCGCCACTGGTGTTCCTCCAAATATCTACGAATTTCACCTCTACACTTGGAATTCCACTCACCTCTCTCGAACTCTAGACTGATAGTTTTGGAGGCAGTTCCAG
+
CEFGGGGGGGGGGGGGGGGGGGGGGGGGGGGGGGGGGGFGGGGGGGGGGGGGGGGGGGGGGGGGGGGGGGGGGGGGGGDFGFGGGGGGGGGGGG>FGGEEEFGGGGGGGGGGGGGGGGGGGGGGGGGGGGGGGGGGGGGGGGGGGGGGGGGGGGGCGFEG7CFCEGFFGGGGGGGG<CFFFDECFFGGGGGGGFFFFAFGFGFGFFFDDGFGGFFFCA3<EF@=FF?G<?FFFFDAFFFFFF204?:)3<?<>A4?AA?FFAA4><4(98(06()4B<AB6
@M02352:288:000000000-CKWC8:1:1101:24097:19203 2:N:0:TAGCGCTC+ACTGCATA
TAATCTTGCGACCGTACTCCCCAGGCGGAATGCTTAATCCGTTAGGTGTGTCACCGAACAGTATACTGCCCGACGACTGGCATTCATCGTTTACGGTGTGGACTACCAGGGTATCTAATCCTGTTTGCTCCCCACACTTTCGTACCTCAGCGTCAGTATCGAGCCAGTGAGCCGCCTTCGCCACTGGTGTTCCTCCAAATATCTACGAATTTCACCTCTACACTTGGAATTCCACTCACCTCTCTCGAACTCTAGACTGCTAGTTTAGGAGGCAGTTCCAG
+
GDGGGGGGGGGGGGFFGGGGGGGGGGCEGGGGGGGGGFGFGGGGDGGGFCGGGGGGGGGGGGGGGGGCGGGGGGGGGGFFFGDGGEFGFGGGGGGGGGGCEFGGGGGGCGDGFGGGFGGGGGGGGGFGGGGGGGGGGGGGGGGGGGGGGGGGGGGDGGGGGGGGGGGGGGGGGGGGGGG454:EGC6E6CEDCEF;3FF7ACCF?F5>*=>FF7?FGFFFFFFFGG7C<FFFFFFFFFFFFFFFFF<B?BFF<<6*4<)3:468AAA)8)(42:5?@A22.
@M02352:288:000000000-CKWC8:1:1101:9388:19217 2:N:0:TAGCGCTC+ACTGCATA
CAGTCTTGCGACCGTACTCCCCAGGTGGGATACTTATCACTTTCGCTTAGTCACTGAGAATTAACCCAACAACTAGTATCCATCGTTTACGGCGTGGACTACCAGGGTATCTAATCCTGTTCGCTCCCCACGCTTTCGTCCATGAGCGTCAGTATATACGTAGTAGACTGCCTTCGCAATCGGTATTCTAAGTAATATCTATGCATTTCACCGCTACACTACACATTCCGCCTACTCCAACTGAACTCAAGTTTATCAGTATCAATGGCAGTTTCGAGGTT
+
GGGGGGGGGGEGGGGGGGGGGGGDGGGGGGGGGGGGGGGGGGGGGGGGDGGGGGGGGGGGGGGGGGGGGGGGGGGGGGGGFGGGGGGFGGFFGEGGGGGGGGGGGGGGGGGGGGGGGGGGGGGGGGGGGGGGGFGGGGGGGGGFDFFGGGGEGFGFGGGGGGGGGGGGGFGGGGGFGG?BFGCEFGGGGGGFGFFEEAFGFGFFEFFGGGFCGEFFGFFFFFFFGGFFE6A3A>DFEEFFFDE@<?FFFF2A)6<FFF=9>AFFFAF?02<BA>F<FB9?<
@M02352:288:000000000-CKWC8:1:1101:24106:19219 2:N:0:TAGCGCTC+ACTGCATA
TAATCTTGCGACCGTACTCCCCAGGCGGAATGCTTAATCCGTTAGGTGTGTCACCGAACAGTATACTGCCCGACGACTGGCATTCATCGTTTACGGTGTGGACTACCAGGGTATCTAATCCTGTTTGCTCCCCACACTTTCGTACCTCAGCGTCAGTATCGAGCCAGTGAGCCGCCTTCGCCACTGGTGTTCCTCCAAATATCTACGAATTTCACCTCTCCCCTTGGAATTCCACTCACCTCTCTCGCACTCTAGACTGATAGTTTAGGAGGCAGTTCCAG
+
EF8FFGGGGG>GFGGGGGGGGGGGGDFGG@FFGGGGGGDFGGGCDFFGGG@FGGGGGGGGFG?FGGGGGGGGEGGGD@:BFFAFGGGGG+EFFGGGGGGGGFFCEFFFGCFGGGGGEGFGGGGGGGFFEGGGGFGGGGGGGGG6CEDDGFGGGGGGD;,@*5DBEGFDGGDGG7>D55FFFGGGGFDF?=EGFFFDFFAFFGFFCFFD5E>:D7CF6)7(,),7<F?C<B??B*6)20>?76?82?(,423:A)6*66689:24<<:)).30(,).@)-))
@M02352:288:000000000-CKWC8:1:1101:27169:19235 2:N:0:TAGCGCTC+ACTGCATA
CAGTCTTGCGACCGTACTCCCCAGGCGGAATGCTTAATCCGTTAGGTGTGACACCAAAGGGCAAGCCCCCTGACGTCTGGCATTCATCGTCTACGGTGTGGACCAACAGGGTATCTAACCCTGTTTGCTCCCCACACTTGCGTACCTCAGCGACAGTATCCAGCCAGTGAGCCGCCTTCCCCACTGGTGTTCCTCCAAATATCCACGAATCTCACCTCCACCCTTGGAATTCCACTCACCTCTCTCGAACTCTACACTGATACTTGAGGAGGCAGTTCCAG
+
,AFCEFGGGG@GECFGGGGG8FG@FFED+@<EFGFFFFFG@FFGG@FGEG<FGGFGFFDF,BFGCDGGGG:DEF:?F<CFDABC9C,,4D,9AB=:?D:7+,B,A,8+<B:8EEFEA;,?,D<FDE,C3EGCCFEB+@,,8C@EEG,:?C,1+@8EC9,3,7,3*3:DCG,>?****2;)08,:86CG?4C+=5B(646CFCF+9AED)*)+;+7A>4(6=)()22(0-7)9FBAF((,.5()1)337((().6)87A=)64)69).50),3:?3474-)6
@M02352:288:000000000-CKWC8:1:1101:8077:19235 2:N:0:TCGCGCTC+ACTGCATA
TAATCTTGCGACCGTACTCCCCAGGCGGAATGCTTAATCCTTTAGGTGTGGCACCTAACAGTATACTGCCCGACGACTTGCCTTCATCGTTTACGGTGTGGGCTACCAGGGGATCTAATCCTGTTTGCTCCCCCCACTTTCGTACCTCAGCGTCAGAATCGCACCCATTAGCCCCCTTCGCCCCTTGTGTTTCTCCACAAATCTCCTACTTTCACCTCTACACTTGGAGTTCCACTCACCTTTCACAAACTCTACCCTGCTAGTTTTTCAGCCACTTCCAT
+
<;A,6FF9CF+@:CFC7FGCCEG:@?@C76C,CFFEGC9C@,E<<,CFFE,DFFG9C<@FEE,6C9F,6CF,++++@:,C<,<B<,BF<+,B9CBBBFF+8+B,EFGF=+B+@@FF@,,8=BCBFG8,>D=CG+7+>@5@E64<DB,=,,5@*@8*,53,,**44*18,@,?EC*))*2)6*****=C0;6*39A34)/*)+*+)0+;0+++:+9A984)-/:*22)*(979F*.6:0,84))5...)38ADFB)*,,),:2).6<4(,))).4),*.)))
@M02352:288:000000000-CKWC8:1:1101:14968:19254 2:N:0:TAGCGCTC+ACTGCATA
CAATCTTGCGATCGTACTCCCCAGGTGGGACACTTATCACTTTCGCTTAGTCACTTAGCTAATGCCAAACAACTAGTGTCCATCGTTTACGGCGTGGACTACCAGGGTATCTAATCCTGTTCGCTCCCCACGCTTTCGTCCATGAGCGTCAGTACATACGTAGTAGACTGCCTTCGCAATCGGTATTCTGTGTAATATCTATGCATTTCACCGCTACACTACACATTCTATCTACTTCCATATGACTCAAGTCAACCAGTATCAAAGGCAGTTCCATAGTT
+
GFGFGGGGGGGGFDGGGGGGGGGGFGFGGGGGGGGGGGGGGGGCFGGGGGFGGGGGGGGGGGGGGGGGGGGFGGGGG9FGGGGGGGGGGGGGGGGGGEGFFFFGGGGGGGGGGGGGGGGGGGGGGGGGGGGCGGGGGGGGGEGCFGGCEEGGGFGGFGGGGGGEFFGGGFCGFGGGGGGEFG>ECFGGGGGGGE9>*9BGFGFGFFAFGGFFGEFFGFF95AEFGD3DEFFFFFC6))/;CEC?CEECE@@64??FFFFEAFBBFF<:?F::AAFFF>?DA
@M02352:288:000000000-CKWC8:1:1101:8065:19254 2:N:0:TAGCGCTC+ACTGCATA
TAATCTTGCGACCGTACTCCCCAGGCGGAATGCTTAATCCGTTAGGTGTGTCACCGAACAGTATACTGCCCGACGACTGGCATTCATCGTTTACGGTGTGGACTACCAGGGTATCTAATCCTGTTTGCTCCCCACACTTTCGTACCTCAGCGTCAGTATCGAGCCAGTGAGCCGCCTTCGCCACTGGTGTTCCTCCAAATATCTACGAATTTCACCTCTACACTTGGAATTCCACTCACCTCTCTCGAACTCTAGACTGATAGTTTTGGAGGCAGTTCCAG
+
FGGGGGGGGGGGGGGGGGGGGGGGGGGGGGGGGGGGGGGGGGGGGGGGGGGGGGGGGGGGGGGGGGGGGGGGGGGGGGGGGGGGGGGGGGGGGGGGFGGGGGGGGGGGGGGGGGGGGCFGGGGGGGGGGGGGGGGGGGGGGGGGGGGGGGGGGGGGGGGGEGGGGGGGGGGGGGGDDGGFFGGGGGGFDGGGGFFFFFFGCGFGFFFGGGFGGFFFGFFEFFFFGGFGA=:FF?B>:??FF<7?FF?DBFFFFFFFDFFFFADD<BF<>0:<<6B:B<AF9
@M02352:288:000000000-CKWC8:1:1101:13334:19280 2:N:0:TAGCGCTC+ACTGCATA
TAATCTTGCGACCGTACTCCTCAGGTGGATAACTTAACGCGTTAGCTACAGCACTGCACCAAAATGCAACACTTAGTTATCATCGTTTAGGGCGTGGACTACAAGGGTATCTAATCCTTTTCGCTACCCACGCTTTCGTTCCTCAGCGTCAATATAGTTCCAGTAAGCTGCCTTCGCTTTTGGTGTTCCTCTAAGTATCTACGGATTGCACCCCTACACTTAGAATTCCGCTTACCTCTCCCTAATTCTAGTTTAACAGTTTTGAACACAAACACGGAGTT
+
FGGGGGGGGGGGGGGGGGGGGGGGGGGGGGGGGGGGGGGGGGGGGGGGGGGGGGGGGGGGGGGGGGGGGGGGGGGGGGGGGGGGGGGGGGGGGGGGGGGGGGGGGGGEGGGGGGGGGGGGGGGGGGGGGGGGGGGGGGGGGGGGGGGGGGGGGGGGGGGGGGGGGFGGGFGGGGGGGGGFFGGGGGGGGGGGGFFFFFFGFGFGDEEGGGFGGFFFGFFFFFEFFGEGFFFFFDFEEFEFFFFFFEEFFFEF<AF?BAFFBFF<?A?D??BBF?FFF013?
@M02352:288:000000000-CKWC8:1:1101:24664:19295 2:N:0:TAGCGCTC+ACTGCATA
CAGTCTTGCGACCGTACTCCCCAGGTGGGATACTTATCACTTTCGCTTAGTCACTGAGAATTAACCCAACAACTAGTATCCATCGTTTACGGCGTGGACTACCAGGGTATCTAATCCTGTTCGCTCCCCACGCTTTCGTCCATGAGCGTCAGTATATACGTAGTAGACTGCCTTCGCAATCGGTATTCTAAGTAATATCTATGCATTTCACCGCTACACTACTTATTCTATCTACTTCCGTATAACTCAAGTCAACCAGTATCAAAGGAAGTTCCATAGTT
+
GGGGFGGGGGGGGGGGGGGGGGGGGGGGGFGGGGGGGGGGGGGGGGGGGGGGGGGGGGGGGFFFFGGGGGGGGGGFGGGGGGGGGGGGFGGGGGGGGGGFGGGGGGGGGGGGGGGGGFFGGGGGCGGGGGGEGGGGGGGDEGGG9EFGGGGEFFFGGGGGGGGGGGFGGGGFFGC>DDD>FFGGFGGGGGGGFEFFCFFCFFFD5FCFGGFGGA@EGA@CFFEA@7?FCFFFFFFFFFFFFDFFFEFAFE37>B<=??:AAABFFF<?(.3>B>?DF<0<9
@M02352:288:000000000-CKWC8:1:1101:24644:19299 2:N:0:TAGCGCTC+ACTGCATA
CAGTCTTGCGACCGTACTCCCCAGGTGGGATACTTATCACTTTCGCTTAGTCACTGAGAATTAACCCAACAACTAGTATCCATCTTTTACGCCGTGGACTACCAGGGTATCTAATCCTGTTCTCTCCCCACGCTTTCGTCCATGAGCGTCAGTATATACGTATTATACTCCCTTCGCACTCGGTATTCTAAGTAATATCTATGCATTTCACCGCTACACTACTTATTCTATCTACTTCCGTATAACTCAAGTCAACCAGTATCAAAGTCTGTTCCATAGTT
+
GF<@FFGGGEEGGBFGGGGGGGGDGFDG+,C<EGGGGCFGGGGGGGGGDFEGGGGGGE96E<@C9FE,CFCFEG8???F<C,EC,<?FB<,,+>CC@FFF<8A,=+BEEFCGC,4C=E,F9,AFBEEFG8C4:?4A,3=C7@==9,@>CC8CGGDAG,C8F,33,,3@C,,63@?+CC;@5*49*@@AFC;FGEF<?F6D9F@+<CE=9,=???@D5A>46)1=:CC>C7@CA=39))73;?3;339>AE)<>C);3<)/)97??94-6)66<A=>F2,6<
@M02352:288:000000000-CKWC8:1:1101:7684:19308 2:N:0:TAGCGCTC+ACTGCATA
CATTCTTGCGAACGTACTCCCCAGGTGGGTCACTTATCACTTTCGCTTAGCCACTCAAACCGAAGTTCGAACAGCTAGTGACCATCGTTTACCGCGTGGACTACCGGGGTATCTAATCCCGTTCGCTCCCCACCCCTTCGTCCATCAGTGTCAGTTGTTTATTAGTGATCTGCCTTCGCAATTGGTATTCTATGTAATATCTATGCATTTCACCGCTACCCTACATATTCTACCCACTTCATCATAACTCAAGAAAACCAGTAACAACGGCAATTTTCCCG
+
6,A@F<F@<FC+6+DFGFFEGCFCCFF,:FEEFFEEGFF<FGGFGC:FC<CFGGGGGGGGGB@F:FFGGEDE+9FEF,:FFGEFCF,:FEEF,4@48@:+:EA=4C::BEF58CAD;9EABFFD77CD8@>8C+++6@D>,335,,3;@FGGFGGCA,@DE=ECG;FEE,;>,4;2;*9?E*5<9CCF<<9FGE87?F++8:6=?FFCFG>+=A(=*8:((*6;*19D)@C=+61@1@A@)))7).45<)2.<)(0.(8:0-)).-4((,413274@)))(
@M02352:288:000000000-CKWC8:1:1101:23652:19362 2:N:0:TAGCGCTC+ACTGCATA
TAATCTTGCGACCGTACTCCCCAGGCGGAATGCTTAATCCGTTAGGTGTGTCACCGAACAGTATACTGCCCGACGACTGGCATTCATCGTTTACGGTGTGGACTACCAGGGTATCTAATCCTGTTTGCTCCCCACACTTTCGTCCATGAGCGTCAGTACATACGTAGTAGACTGCCTTCGCAATCGGTATTCTGTGTAATATCTATGCATTTCACCGCTACACTACACATTCTATCTACTTCCATATGACTCAAGTCAACCAGTATCAAAGGCAGTTCCAT
+
GGGGGGGGGGGGGDCFGGGGGGGGGGGGGGGGGGGGGGGGGGFGGGGGFGGGGGGGGGGGGGGGGGGGGGGGGGGGGGGGGGGGEGFGGFGGGGGGFFGGGGGGGGGGGGGGGGGGGGGGGGGGGGGGGGGGGGGGGGGGFGGGGGGGGGGGGGGGAFGGGGGGGFGGGGFGGFGGGGFF>DGDGFEGCGGGFCFFFFFGFGFGCFFGGGFGDA?FED>BFA@FGG38<AFFFFFFFFAFFFFBA9AAFAFA?:4=ABFAFB6>A>4)6<<0:?BBF<9>)
@M02352:288:000000000-CKWC8:1:1101:6698:19365 2:N:0:TAGCGCTC+ACTGCATA
CATTCTTGCGAACGTACTCCCCAGGTGGGATACTTATCACTTTCGCTTAGCCACTCAGACCGAAGTCCGAACAGCTAGTATCCATCGTTTACGGCGTGGACTACCAGGGTATCTAATCCTGTTCGCTCCCCACGCTTTCGTCCATCAGTGTCAATTGATTATTAGTAATCTGCCTTCGCAATTGGTATTCTATGTAATATCTATGCATTTCACCGCTACACTACATATTCTAACTACTTCATAATAATTCAAGATGACCAGTATCAAAGGCAATTTTACGG
+
GDGF9FFGGG++8@CE8FFEFEGGGGFGGGGGFFGFGFFGGGGGGGGFDGF@FF<FGGGGGCEGGGGGGGGGGGGGGGGGFFECFGGGDGGGGGGGGECDFGGGGGGGGGFGGGGFGGGGGGGGGC@FGGGGGGGCGFFGGGCGGGGGFFFGG7EDGFEFDGGCFFC;>@D;EFGDGG44>4C??ECGDGG99?FF*==88CCFE=8DFGF7BA@:C>6=864;>GEGE718@AEF@ECEFFF355?EE)9??8?F2A4:(6<24:4<A(.4::FDF<7:4
@M02352:288:000000000-CKWC8:1:1101:23670:19365 2:N:0:TAGCGCTC+ACTGCATA
TAATCTTGCGACCGTACTCCCCAGGCGGAATGCTTAATCCGTTAGGTGTGTCACCGAACAGTATACTGCCCGACGACTGGCATTCATCGTTTACGGTGTGGACTACCAGGGTATCTAATCCTGTTTGCTCCCCACACTTTCGTCCATGAGCGTCAGTACATACGTAGTAGACTGCCTTCGCAATCTGTATTCTGTGTAATATCTATGCATTTCACCGCTACACTACACATTCTATCTACTTCCATATGACTCAAGTCAACCAGTATCCAAGGCAGTTCCAT
+
<FGGGGGGGGGEFGGGGGGGGGGGG?FGGGGCGGGG9F,EFGGDG8EDAFCFGGGGGGFECFFFEFDFGGGGEEGGGCFC8A?FCED@EDGGFDCGFDGGGF=,<,EECFG8FDEGGGGCDGGFFGGC;3DGGGD:BDEFBCFE6+@=EFEDEEEGGAFGD=ECDC7BEC?D;69CFGGFFG>CD,=C9CGFF5F?<AFGCDFF?FFGFGFDFFFFGFF9>F36CFEFFFFA@65C??;C92A<9<<D<<>))5)*65*4:6?AA2))68<0(,)4BDAA)
@M02352:288:000000000-CKWC8:1:1101:22802:19384 2:N:0:TAGCGCTC+ACTGCATA
CAATCTTGCGATCGTACTCCCCAGGTGGGACACTTATCACTTTCGCTTAGTCACTTAGCTAATGCCAAACAACTAGTGTCCATCGTTTACGGCGTGGACTACCAGGGTATCTAATCCTGTTCGCTCCCCACGCTTTCGTCCATGAGCGTCAGTACATACGTAGTAGACTGCCTTCGCAATCGGTATTCTGTGTAATATCTATGCATTTCACCGCTACACTACACATTCTATCTACTTCCATATGACTCAAGTCAACCAGTATCAAAGGCAGTTCCATAGTT
+
GFGGGGGGGGGGGGGGGGGGFGGEGGGGGGGGGGGGGGGGGGGGGGGGGGGGGGGGGGGGGGGGGGGGGFGGGGGGGGGGGGGGGGGGGGGGGGGGGGGGGGGGGGGFGFGGGGGGFCAFFGGGGFFFGGGGGEEFFEGEGGGGFGGGEDCCDFFGGFGGGGGGGGGGGGFGGGGGDGGFFGGGGGGGGGGGGFAEFFFGFGFGCCFG:FFFGB>DGF@EFFFFDGFGEFFFFFFFEE8;EFFFE<CC;8EFFE3B61FAA>A)69AF(4872:748>066
@M02352:288:000000000-CKWC8:1:1101:27173:19390 2:N:0:TAGCGCTC+ACTGCATA
TAGTCTTGCGACCGTACTTCCCAGGCGGAGTACTTAATGCGTTAGCTGCGTCTCTGAGGGGGTCAATACCCCCAAAAACTAGTACTCATCGTTTACGGCGTGGACTACCAGGGTATCTAATCCTGTTTGCTCCCCACGCTTTCGCGCCTCAGCGTCAATACTTGTCCAGGTCGGCGCCTTCGCCACTGGTGTTCCTTCACATCTCTACGGATTTTACCCCTACACGTGAAATTCCCCAACCCTCTCCAAGATTCTAGACTGATAGTTTCGGACGCAGTTC
+
GGGGGGGFGGGGGGFFGGGGGGGGGGGGGGGGGGGGGGGGGGGGGGGGGGCGEGGGGGGGGGGGGGGGGGGGGGGGGGEGGGGGGGGGGGGGGGGGGGGGGGGGGGGGGGGGGGGGGGGGCEAGGGGGGGGGGGGGGCEEGGGGGGGGGGGGGGDGGGGGGGGGGGGGGGGGGGGDGDDBF5=EGEGGGGFGDAFBAFFGFGFGFFFGFGFD<@2FGF:B<FFFG:?F?FFFFF<<B??B??FFFFFFF>:2)<2@<<FDFFFFAA<9ABB29B:9),6>
@M02352:288:000000000-CKWC8:1:1101:27186:19403 2:N:0:TAGCGCTC+ACTGCATA
TAGTCTTGCGACCGTACTTCCCAGGCGGAGTACTTAATGCGTTAGCTGCGTCTCTGAGGGGGTCAATACCCCCAAAAACTAGTACTCATCGTTTACGGCGTGGACTACCAGGGTATCTAATCCTGTTTGCTCCCCACGCTTTCGCGCCTCAGCGTCAATACTTGTCCAGGTCGGCGCCTTCGCCACTGGTGTTCCTTCACATCTCTACGGATTTTACCCCTACACGTGCAATTCCCCAACCCTCTCCAAGATTCTAGACTGATAGTTTCGGACGCAGTTC
+
[truncated: 19,210,985 more chars]
