# Supplementary material for: Hidden interactions in the intertidal rocky shore: variation in pedal mucus microbiota among marine grazers that feed on epilithic biofilm communities
Source: PeerJ. 2022 Sep 23;10:e13642. doi: 10.7717/peerj.13642 (PMC9512015; doi:10.7717/peerj.13642)
Supplement: Supplemental Information 36 [file peerj-10-13642-s036.gz › peerj-10-13642-s036]

@M02352:288:000000000-CKWC8:1:1101:9385:1961 1:N:0:TACGCTGC+CTAAGCCT
TACGGAGGGTCCAAGCGTTATCCGGAATCATTGGGTTTAAAGGGTCCGCAGGCGGTCAATTAAGTCAGATGTGAAATACCATAGCTCAACTATGGAACTGCCTTTGATACTGGTTGTCTTGAGTCATATGGATGTAGATAGATTTTGTAGTGTAGCGGTGAAATGCATAGATATTACACAGAATACCGATTGCGAAGGCAGTCTTCTACGTATGTACTGACGCTGAGGGACGAAAGCGTGGGGAGCGAACAGGATTAGATACCCTGGTAGTCCACGCCGTAT
+
F<CE7CFGGFEF<,@F@FC@FADB+,+C,6CC<8@BFG8,-9,,9CEC+@:F++>FE7,CE9?,CF9,,,,<,,,,E,,9,<,,?BE,,4,,<<,,54B8BEFEF9,E,CD,,BC7+AFF,,,<,,:,@,=,,8@,:,:,,<,C33,@,<D,E,3=5+@<*,9@@B,@,4BFCGDC=@D987:><CF8*>FCFE*B**::>C+?,?C++8;+<CF9+C;7885CA)=85*95*8559CD8?*5(,75)*7)7147:3=)9+<09=5*9)*54=*/-3()4**
@M02352:288:000000000-CKWC8:1:1101:8501:1963 1:N:0:TACGCTGC+CTAAGCCT
TACGGAGGGTGCAAGCGTTATCCGGAATCATTGGGTTTAAAGGGTCCGTAGGCGGATTGATAAGTCAGAGGTGAAATCCCATAGCTCAACTATGGAACTGCCTTTGATACTGTTAGTCTTGAGTTACTTGGAAGTAGATAGAATGTGTAGTGTAGCGGTGAAATGCATAGATATTACACAGAATACCGATTGCGAAGGCAGTCTACTACGAGTACACTGACGCTGATGGACGAAAGCGTGGGGAGCGAACAGGATTAGATACCCTGTTAGTCCACGCCGTAA
+
GFFG7CFGGGGGGFGGGGGCGFFGGG7F,:6CECGFCGGFECEGF<CFC=FF@@C+@C,,<5BEEEC9?,FF7F9FGCEFFG@CFE?EE??,9C,9BAF9=<FFGF9?,CFADF,5FDFGC9,CF,<FFFG@,3:,@,3@=9=E,8,C,<F7F7DFEEGGC9DEFF>ECCFGGGGFFC9@D@<<>DFE*CFFGGGE>5CBEFFFCFG@;:*5B69BEF9CCECEEGGC+*27>5C@DGG5CC>02@/9C<>@<FCG?FAFCG6C?@*94*<54*601:)75*
@M02352:288:000000000-CKWC8:1:1101:20275:1963 1:N:0:TACGCTGC+CTAAGCCT
TACGGAGGGTCCAAGCGTTATCCGGAATCATTGGGTTTAAAGGGTCCGCAGGCGGTCAATTAAGTCAGAGGTGAAATACCATAGCTCAACTATGGAACTGCCTTTGATACTGGTTGACTTGAGTCATATGGAAGTAGATAGAATGTGTAGTGTAGCGGTGAAATGCATAGATATTACACAGAATACCGATTGCGAAGGCAGTCTACTACGTATGTACTGACGCTGAGGGACGAAAGCGTGGGGAGCGAACAGGATTAGATACCCTGGTAGTCCACGCCGTAA
+
FEEG77@FDFEFF9@FFGE@EFACE77F@EFE<8@CEG8<<E9CFEECE:@EGDGGG7DFF9<,C?,,,,+B7<,,E??FDG9EEFG@9?E8E5,,,EFEFEFFGA9C,?FE8EF:,:DF,,,C?9C9F,,,5,A,,,C<C,,CD><C93C<F8>;<BF77,;@=;>@:99DBFFBDEE98,:D;F<8*>FDCC@C*8:CCFFGCFG9CEC?C9B9<F++3==EC);55*275*9)95DE**.((55<*935117C26)99C869<3<2*4-/*936<393*
@M02352:288:000000000-CKWC8:1:1101:9557:1994 1:N:0:TACGCTGC+CTAAGCCT
TACGGAGGGTCCAAGCGTTATCCGGAATCATTGGGTTTAAAGGGTCCGTAGGCGGTCAATTAAGTCAGAGGTGAAATACCATCGCTCAACTCTGGAACTGCCTTTGATCCTGGTTGTCTTGAGTCATATGGAAGTAGATAGAATGTGTAGTGTAGCGGTGAAATGCATAGATATTACACAGAATACCGATTGCGAAGGCAGTCTACTACGTATGTACTGACGCTGAGGGCCGAAAGCGTGGGGAGCGAACAGGATTAGATACCCTGGTAGTCCACGCCGTAA
+
GGGGGGGGGGCFFCGGGGGEGGGGGC+F@FFGDCFFGGGGGGGGGCDE,CFGCEGGG7EFEEFAFFEC,==FFDCFF,,::E,B?FA:FE<,BC8,:=F9BBFGGFFE,?FA8BF?+:CF?,,C5CA,@<F9,=A,A9FD<D9F<>,F9>F8F8D=FCGE7<DEEC<D7DCC;EF9=EE9FF8F,3<:*>B8EGGEGDFF5F8@9BF@7?7+<8B+<C+<C:C8C3;5**:55C)5<CDGDC>((07<*/75::9C7629+<C<@@3<464<=*939:)43*
@M02352:288:000000000-CKWC8:1:1101:21048:2010 1:N:0:TACGCTGC+CTAAGCCT
TACGGAGGGTCCAAGCGTTATCCGGAATCATTGGGTTTAAAGGGTCCGCAGGCGGTCAATTAAGTCAGAGGTGAAATACCATAGCTCAACTATGGAACTGCCTTTGATACTGGTTGACTTGAGTCATATGGAAGTAGATAGAATGTGTAGTGTAGCGGTGAAATGCATAGATATTACACAGAATACCGATTGCGAAGGCAGTCTACTACGTATGTACTGACGCTGAGGGACGAAAGCGTGGGGAGCGAACAGGATTAGATACCCTGGTAGTCCACGCCGTAA
+
GGGGGGGGGGGGGGGGGGGFGGFGGEEGFGGGGGGGGEFFGGGGGGGGGGGGGGGGGGFGGFFFGFFCD9FGGGFGGFEFGGCFFEFFGGGFGGFAEGGFGFGGGGGGGGGGFGGE8FFGG9DFDDGAGFGCBFGGGFGGGGCGGFDGDGGFGGGDFGGGGGGFGFFGGGGGGGGGGGGFGGDGGGGGEFGGGGGGGGGGGGGGGGGGGGGGGGGGGGGG6>CEGGGGGCCGCCDEGGGGGGF:BDGGDDD??FGG<FBFGGCGFFCF<FAFFFFFFFFFD5
@M02352:288:000000000-CKWC8:1:1101:19317:2018 1:N:0:TACGCTGC+CTAAGCCT
TACGGAGGGTGCAAGCGTTATCCGGAATCATTGGGTTTAAAGGGTCCGCAGGCGGTCAATTAAGTCAGAGGTGAAATCCCATAGCTTAACTATGGAACTGCCTTTGATACTGGTTGACTTGAGTTATACGGAAGTAGATAGAATGTGTAGTGTAGCGGTGAAATGCATAGATATTACACAGAATACCGATTGCGAAGGCAGTCTACTACGTATGTACTTACGCTGAGGGACGAAAGCGTGGGGAGCGAACAGGATTAGATACCCTGGTAGTCCACGCCGTAA
+
GGGGGEGGGGGGGGGGGGGGGGGGGEEGGGGFGFGFGGGGGGGGGGGGGGGGGGGGGGGGGGFFFFFAF9FF?F,FGFCFGG<=FFFCFBFDGFGFDFGGGDFGGGFF<FFD@FFC<BFG9,,EEAF9C<C@F7F9FDCG9C9F9DCGAFF7FCDFEEGG79EEFF;CCFGFGGGGFFGCFFGGFGGGCFEFGDEG5CGFGGGGGGGGGGGGGFFFFG+>CEEEGCFG57D3EEGB4=DEEDD6(7<3C<B4?<GG2?<FFFFFFF3?21<:7CF6>059**
@M02352:288:000000000-CKWC8:1:1101:11733:2031 1:N:0:TACGCTGC+CTAAGCCT
TACGGAGGGTGCAAGCGTTATCCGGAATCATTGGGTTTAAAGGGTCCGCAGGCGGTCAATTAAGTCAGAGGTGAAATCCCATAGCTTAACTATGGAACTGCCTTTGATACTGGTTGACCTGAGTTATACGGAAGTAGATAGAATGTGTAGTTTAGCGGTGAAATGCATAGAGATTACACAGAATACCGATTGCGAAGGCAGTCTACTACGTATATACTGACGCTCATGGACGAAAGCGTGGGGAGCGAACAGGATTAGATACCCTTGTAGTCCACGCCTTAA
+
GGGGGGGGGGGGGGGGGGGGEFFG7B+FCEEFEEGGGGGGGGGGG@FF@FEGGGGGGEFFF9ACFFFCFF7FDFCCGCBFFGEFGGAFFEF,B95,EFGGCBFGG?<FAFGGCFG:,:,C3,,CFAF<9FE@G+@A99DFAA<F9F9FFFF,@,@>CBFECFFFGG;=C7C,;FAEEFFGCGFGGGGG7CFFFECCC8BEDFGG9CGGFG<CF6CF99;98EEEED9@66CDGCD<D=D>GGD(->5D=DF5<17?26)@9CC4759B)*6<77@?>F)867
@M02352:288:000000000-CKWC8:1:1101:11344:2058 1:N:0:TACGCTGC+CTAAGCCT
TACGGAGGGTGCAAGCGTTATCCGGAATCATTGGGTTTAAAGGGTCCGTAGGCGGATTGATAAGTCAGAGGTGAAATCCCATAGCTCAACTATGGAACTGCCTTTGATACTGTTAGTCTTGAGTTACTTGGAAGTAGATAGAATGTGTAGTGTAGCGGTGAAATGCATAGATATTACACAGAATACCGATTGCGAAGGCAGTCTACTACGAGTACACTGACGCTGATGGACGAAAGCGTGGGGAGCGAACAGGATTAGATACCCTGGTAGTCCACGCCGTAA
+
GGGGGGGGGGGGGGFFGGGGGGGGGGEGEGGGGGGGGGGGGGGGGFGGGGGGGGGFGGGGFGGGGGGGDFFGGGGGGDFFGGGFFEGGGGGCGFCCGGGGGFGGGGGGFGGGGGGGG<FGGFFGGFAGGGGFFF@<FDGGGGCGGGFDFGGCGGGGGGGGGGGGGGF=:DDFGGGGDGFFGGGGGGGGCFGGGDEGGGGGGG8;EGGGGG5=EG+<99B7+BEGGGGCFFGGGGGFGGGGGGE?BFGGGGFFBBGFFFBFGGGC6@GFFB<4@CF<>?EFGG
@M02352:288:000000000-CKWC8:1:1101:13892:2069 1:N:0:TACGCTGC+CTAAGCCT
TACGGAGGGTCCAAGCGTTATCCGGAATCATTGGGTTTAAAGGGTCCGCAGGCGGTCAATTAAGTCAGAGGTGAAATACCATAGCTCAACTATGGAACTGCCTTTGATACTGGTTGACTTGAGTCATATGGAAGTAGATAGAATGTGTAGTGTAGCGGTGAAATGCATAGATATTACACAGAATACCGATTGCGAAGGCAGTCTACTACGTATGTACTGACGCTGAGGGACGAAAGCGTGGGGAGCGAACAGGATTAGATACCCTGGTAGTCCACGCCGTAA
+
GGGGGGGGGGGGGGGGGGGGGGGGGEGGGGGGGGGGGGGGGGGGGGGGGGGGGGGGGGGGGGGGGGGFGGGGGGGGGGGGGGGGGGGGGGGGGGCGGGGGGGGGGGGGGGGGGGGEGGGGGGDGGFGAFGGGFGGFGGGGGGGGGGGGGGGGGGGGGGGGGGGGGGGGGGGGGGGGGGGGGGGFGGGGGFGGGGGGGGGGGGGGGGGGGGFGGGFFGGGGGGGGGGGGGEGGGGGFGGGCEGFF6@DGGGFFFFGG?FBFDGGGFFGFFFA>BGFFBFBFDC
@M02352:288:000000000-CKWC8:1:1101:12831:2120 1:N:0:TACGCTGC+CTAAGCCT
TACGGAGGATCCAAGCGTTATCCGGAATCATTGGGTTTAAAGGGTCCGTAGGCGGTTTTATAAGTCAGTGGTGAAATCCGGCAGCTCAACTGTCGAACTGCCATTGATACTGTAGAACTTGAATTATTATGAAGTAACTAGAATATGTAGTGTAGCGGTGAAATGCTTAGAGATTACATGGAATACCAATTGCGAAGGCAGGTTACTAATAATACATTGACGCTGATGGACGAAAGCGTGGGTAGCGAACAGGATTAGATACCCTGGTAGTCCACGCCGTAA
+
GGGGGGGGGFGGGGGGGGGFGGGGGGGG@GGGGGGGGGGGGGGGGFGGGGGGGGGFFFGGGGFGGFGGGGGGGGGGGGGGGGDGGGGGGGGGGGFGDFGGGGGFFCGFGGGGGGFFGGGGGCCFGGGGGGGGGGGGGGGGFGFGGGGGGFFFGGGGGGGGGGGFFCFGGFGGDGFGGGGGGGGGGGGGCFGGGGGEEEFFGGGGGGGGGGGEFGGGGGFGGGGGCDGGGGGDGED@FGGGGGDDBFDGGGFF<:GGFF9FFGGFFFGFA64<4>FBFFF>GG
@M02352:288:000000000-CKWC8:1:1101:15030:2128 1:N:0:TACGCTAC+CTAAGCCT
TACGGAGGGGGTTAGCGTTGTTCGGAATTACTGGGCGTAAAGCGTACGTAGGCGGATTAGTCAGTTAGGGGTGAAATCCCAGGGCTCAACCCTGGAACTGCCTCTAATACTGCTAGTCTTGAGTTCGAGAGAGGTGAGTGGAATTCCAAGTGTAGAGGTGAAATTCGTAGATATTTGGAGGAACACCAGTGGCGAAGGCGGCTCACTGGCTCGATACTGACGCTGAGGTACGAAAGTGTGGGGAGCAAACAGGATTAGATACCCTGGTAGTCCACACCGTAA
+
GGFFGGEGGGGCGGGGGGGGGGGGGGGGGGGGGGGGGGGGGGGGGGGGGGGGGGGGGGGGGGGGGGGGGGGGGGGGGGGGGGGGGGGGGGGGGGGGGGGGGGGGGGGGGGGGGGGGGGGGGFGGGGGFFFGGGGGGGGGGGGFGGGGGGGGGGGGGGGGGGGGGGGGGGFGGGGGGGFEGGGGGGGGGGGGGGGGGGGGGGGGGGGGGGGGGGGGGGGGGGGGGGGGGGFGGGGGFGGGGGGFFFFGGGGFFBBGGFFBBGGGGFFGFFFFFFGFB??@<DC
@M02352:288:000000000-CKWC8:1:1101:9649:2128 1:N:0:TACGCTGC+CTAAGCCT
TACGGAGGGTCCAAGCGTTATCCGGAATCATTGGGTTTAAAGGGTCCGCAGGCGGTCAATTAAGTCAGAGGTGAAATACCATAGCTCAACTATGGAACTGCCTTTGATACTGGTTGACTTGAGTCATATGGAAGTAGATAGAATGTGTAGTGTAGCGGTGAAATGCATAGATATTACACAGAATACCGATTGCGAAGGCAGTCTACTACGTATGTACTGACGCTGAGGGACGAAAGCGTGGGGAGCGAACAGGATTAGATACCCTGGTAGTCCACGCCGTAA
+
GGGGGGGGGGGGGGGGGGGGGGGGGGGGGGGGGGGGGGGGGGGGGGGGGGGGGGGGGGGGGGGGGGGGGGGGGGGGGGGGGGGGGGGGGGGGGGGGGGGGGGGGGGGGGGGGGGGGGGGGGGGGGGGGFGGGGGGGGGGGGGGGGGGGGGGGGGGGGGGGGGGGGGGCFGGGGGGGGGGGGGGGGGGGGGGGGGGGGGGGGGGGGGGGGGGGGGGGGGFFGGGGGGGGGGDDGGGFGDGGGGFFFFGGGGFFF:FG?FAFGGGGFFGFAFFF9FFFFFF9GC
@M02352:288:000000000-CKWC8:1:1101:11644:2130 1:N:0:TACGCTGC+CTAAGCCT
TACAGAGGGTGCAAGCGTTAATCGGAATTACTGGGCGTAAAGCGCGCGTAGGTGGTTTGTTAAGTCGGATGTGAAAGCCCAGGGCTCAACCTTGGAATTGCACCCGATACTGGCAGGCTAGAGTACGATAGAGGAGTGTGGAATTTCCTGTGTAGCGGTGAAATGCGTAGATATAGGAAGGAACATCAGTGGCGAAGGCGACACTCTGGATTGATACTGACACTGAGGTGCGAAAGCGTGGGGAGCAAACAGGATTAGATACCCTGGTAGTCCACGCCGTAA
+
GGGGGGGGGGGFGGGGGEGGGGGGGGGGGGGGGGGGGGGGGGGGGGGGEGFGGGGGGGGGGGGGGGGGGGGGGGGGGGGGGGGGGGGGGFGGGGGGGGGGGGGGGGGGGGGGGGGGGGGGGGGGGGGGFGGGGGGGGGGGGGGGGGGGGGGGGGGGGGGGGGGGGGGEGGGGFGGGGGGGGGGGGGGGGGGGGGGGGGGGGGGGGGGGGGGGGGGFCFGGGGGGGGGGGGGGGGGFFECGGGFFFFGGGGFFFFGGFFFFGGGGFFGFFFFFFGFBFFF>GG
@M02352:288:000000000-CKWC8:1:1101:7969:2133 1:N:0:TACGCTGC+CTAAGCCT
TACGGAGGGTGCAAGCGTTATCCGGAATCATTGGGTTTAAAGGGTCCGCAGGCGGTCAATTAAGTCAGAGGTGAAATACCATAGCTCAACTATGGAACTGCCTTTGATACTGGTTGACTTGAGTCATATGGAAGTAGATAGAATGTGTAGTGTAGCGGTGAAATGCATAGATATTACACAGAATACCGATTGCGAAGGCAGTCTACTACGTATGTACTGACGCTGAGGGACGAAAGCGTGGGGAGCGAACAGGATTAGATACCCTGGTAGTCCACGCCGTAA
+
GGGGGGGGGGGGGGGGGGGGGGGGGGGGGGGGGGGGGGGGGGGGGGFGGGGGGGGGGGGGGGGGGGGGGGGGGGGGGFGGGGGGGGGGGGGFGGGGGGGGGGGGGGGFGGGGGGGGGGGGGFGGGGGFGGGGGGGGGFGGGGGGGGGGGGGGGGGGGGGGGGGGGGGGGGGGGGGGGGGGGGGGGGGGGGGGGGGGGGGGGGGGGGGGFGGGGGGGGGGGGGGGGGGGDGGGGGGFGGGGGGEFFFGGDGFFFFFGB@A?FFGGFFGFFFFFFGFFFFFFGG
@M02352:288:000000000-CKWC8:1:1101:11999:2158 1:N:0:TACGCTGC+CTAAGCCT
TACAGAGGGTGCAAGCGTTAATCGGAATTACTGGGCGTAAAGCGCGCGTAGGTGGTTTGTTAAGTCGGATGTGAAAGCCCAGGGCTCAACCTTGGAATTGCACCCGATACTGGCAGGCTAGAGTACGATAGAGGAGTGTGGAATTTCCTGTGTAGCGGTGAAATGCGTAGATATAGGAAGGAACATCAGTGGCGAAGGCGACACTCTGGATTGATACTGACACTGAGGTGCGAAAGCGTGGGGAGCAAACAGGATTAGATACCCTGGTAGTCCACGCCGTAA
+
GGGGGGGGGGGGGGGGGGGGFFFFGGGGGGGGGGGGGGGGGGGGGGEGFGGEFGGGGGGGGGGGGAFGGGGGGGGGGGFGGGGGGFGGGGGGGGGGGGGGGGGGGGGGGGGGGGGGGGGGGGGGGGGGGGGGGGGGGGGGGGGFGFFGGGGGGGGGGGGGGGGGGGG:EGGFGGGGGGGGEFGFGGGGGGGGGGGEGGGGGDDGFGGGGGGGGGGG9@GFCFFFFGGGGGGGGGGFGGGGGGFFF3*9?9F??BGGFFFFGDFGFFF:>FFFFGF:9?FFGG
@M02352:288:000000000-CKWC8:1:1101:18487:2162 1:N:0:TACGCTGC+CTAAGCCT
TACGGAGGGTGCAAGCGTTAATCGGAATTACTGGGCGTAAAGCGCGCGTAGGTGGTTCAGTCAGTCAGATGTGAAAGCCCCGGGCTCAACCTGGGAACTGCACCTGATACTGCTGAACTAGAGTACGGTAGAGGGTAGTGGAATTTCCTGTGTAGCGGTGAAATGCGTAGATATAGGAAGGAACACCAGTGGCGAAGGCGACTACCTGGACTGATACTGACACTGAGGTGCGAAAGCGTGGGGAGCAAACAGGATTAGATACCCTGGTAGTCCACGCCGTAA
+
GGGGGCFGGFGGGFGGGGGGFFGGGGGGGGGGGGGGGGGGGGGGEGEGGGGGGGGFGGGGGGGGGGGGGGGGGGGGGGGGGGGGGGGGGEFGGGGGFGGGGGGGGGGGGGGGGGGGGGGGGGGGGGGGGGGGGGGGGGGGGGGGGGGGGGGGGGGGGGGGGGGGGGGCGGGGFGGGGGGGGGGGGGGGGFFFEGGGGGGGGGGGGGGGGGGGGGGFCGGGGGGGGGGGGGGGGGGFGGGGGGE?FFGFFGF?B<FF?F>FGGGGFFGFFFFF?FFFFFFFGG
@M02352:288:000000000-CKWC8:1:1101:8342:2174 1:N:0:TACGCTGC+CTAAGCCT
TACGGAGGGTCCAAGCGTTATCCGGAATTATTGGGTTTAAAGGGTCCGCAGGCGGTCAATTAAGTCAGAGGTGAAATACTATAGCTCAACCGTGGAATTGCCCTTGATACTGGTTGACTTGAGTTATATGGAAGTAGACAGAATTCGTAGTGTAGCGGTGAAATGCTTAGATATTACAAAGAATACCGATTGCGAAGGCAGCCTACTACGCTTGTACTGACGCTGATGATCGAACGCGTGGGTAGCGAACAGGATTAGATACCCTGGTAGTCCACACCGTAA
+
G,@C@@7:78CF,6EF:@@FGGFCG:+C6CFEFDF@6@C,9EEF,@CF+6FC@CCBCE,CFCGGFG,B<E@A=FF?@,,,<,,95,9?F8,+8,8?A,BEEF,=CB<FAFB@<8EE8=FDGFGG,,3,C,CE>FFGF,3,@C7D,,8>,@CCF73F@>FFGAD?BC,@EDFGGG@C;9,?:<<,,?FECFEDFEEGGDGCG*/+?FF91;)*13=B99+C?>EE83+<++0*>E*7**1:/:))()955C3.427??*)/<9<094<:4=34*00(-(),/9
@M02352:288:000000000-CKWC8:1:1101:8677:2202 1:N:0:TACGCTGC+CTAAGCCT
TACGGAGGGTCCAAGCGTTATCCGGAATCATTGGGTTTAAAGGGTCCGCAGGCGGTCAATTAAGTCAGAGGTGAAATACCATAGCTCAACTATGGAATTGCCTTTGATACTGGTTGACTTGAGTCATATGGAAGTAGATAGAATGTGTAGTGTAGCGGTGAAATGCATAGATATTACACAGAATACCGATTGCGAAGGCAGTCTACTACGTATGTACTGACGCTGAGGGACGAAAGCGTGGGTAGCGAACAGGATTAGATACCCTGGTAGTCCACGCCGTAA
+
GGGGGGGGFGGGFGGGGGGGGGFFGGEFCGGGGGGBFEEFGGGGFFFGEGFG7FGFFGGGGGGGGGGGCFGGGGGG95,=??<FFGGFGGC<FC=FG,EFG9,CEGGGGGGGGEFG,FFGGGGGFGCDGFGGGFGDGF3DDGGGGFFGFFFGGGGGGGGGGGGGGG9EGGGGGGGGGF9FGGGF=,DEGGGGGGGGGGGGD:,,CFGFFGDCCCFGGGGGG5EGGGGF=5DGGGGFDGDGGG)4(6<<EGBFFFGF<F>FGGGGFFGFFFFFFGF?BFFFGD
@M02352:288:000000000-CKWC8:1:1101:13391:2207 1:N:0:TACGCTGC+CTAAGCCT
TACGGAGGGTGCAAGCGTTATCCGGAATCATTGGGTTTAAAGGGTCCGCAGGCGGTCAATTAAGTCAGAGGTGAAATACCATAGCTCAACTATGGAACTGCCTTTGATACTGGTTGACTTGAGTCATATGGAAGTAGATAGAATGTGTAGTGTAGCGGTGAAATGCATAGATATTACAAAGAATACCGATTGCGAAGGCAGTCTACTGCGTATGTACTGACGCTGAGGGCCGAAAGCGTGGGGAGCGAAAAGGATTAGATACCCTGGTAGTCAACCACGTAA
+
GGGGGGGGCGGG8EGGGGGGFGGGGG@F,FEGGGGFGGGGGGGGG8FG7FGGGGG=B:9EEGGGGFGGEFGGFGGGG<?=B<,BFGGGGGC<B@<5CFAEG,EFFDG,EC?FFFAF@=F,B<B=,EF<=FEG,3@@CC@<=F<<B>@@9==3@,83C@>BFGCC3,,55<2,,@,6,,,,6?,DCF:**C714;E8C85*8<++7C?+03>*:*<B?C9+315///=@=**):E).0/>EGG369>5D*/)0,(9*.*-13AF**>37)08A***((-5(9<
@M02352:288:000000000-CKWC8:1:1101:15919:2208 1:N:0:TACGCTGC+CTAAGCCT
TACAGAGGGTGCAAGCGTTAATCGGAATTACTGGGCGTAAAGCGCGCGTAGGTGGTTTGTTAAGTCGGATGTGAAAGCCCAGGGCTCAACCTTGGAATTGCACCCGATACTGGCAGGCTAGAGTACGATAGAGGAGTGTGGAATTTCCTGTGTAGCGGTGAAATGCGTAGATATAGGAAGGAACATCAGTGGCGAAGGCGACACTCTGGATTGATACTGACACTGAGGTGCGAAAGCGTGGGGAGCAAACAGGATTAGATACCCTGGTAGTCCACGCCGTAA
+
GGGGGGGGGEGGGFGGGGGGCDFGGGGGGGGGGGGGGGECFGGGGGGGFFFEFGGGGGGGGGGGGGGGGGGGGGGGGGGGGGGGGGGGGFGGGGGGGGGGGGGFGGDGGGGGGGGGGGGGGDEGGGGGGGGGGGGGGGGGGGGGGGGGGGGGGGGGGEGGGGGGGGGGGGEFGGGGGGGGGGGGGGGGGGGGGGGGGGGGGEEGFEGGGGGGGGGGGGGFGGGGGGGGGGGGGGGFGGGDGGFBFFGGEF@FFFGGFFFFGGGGFF>FAFBAFGFFFFB>DD
@M02352:288:000000000-CKWC8:1:1101:23910:2218 1:N:0:TACGCTGC+CTAAGCCT
TACGAGGGGTTCAAGCGTTATCCGGAATCATTGGGCTTAAAGGGTCCGCAGGCGGTCACTTAAGTCAGAGGTGAAATACCATGGCTCAACTATGGAACTGCCTTTGATACTGGTTGACTTGAGTCATATGGAAGTAGATAGAATGCGTAGTGTAGCGGTGAAATGCGTAGATATTACGCAGAATACCGCTTGCGAAGGCAGTCTACTGCGCATGTACTGACGCTGAGGTACGAAAGTCTGGGGAGCAAACAGGATTAGATACCCTGGTAGTCCACACAGTAA
+
GGGC9@CFC8+CEFGFGGG@F<FEGGEG@F,EGFG86EFFGG9FF6EGEGGGGFGG=:,<CFGGGGA<C,DFGGGGGBF?,5,:<EFGGGA,,,B,FFFFG,C<FGDGGFGG85<FFFG9FFGG<CF9?9F,5@>B<,7,CDFG,,335@FGGGGG>FGGG@FFGG*@EGGGGGG@,*1*4>F9CG,1*4<CGGEGGGGCEFEG9EE++*)/C8<9FGEGGGGGGDGG+CGGD@<B0+*0CGF?9@39CC7?F6CC??BFGFGG*7DF>F>)92*.4()-0:
@M02352:288:000000000-CKWC8:1:1101:18214:2238 1:N:0:TACGCTGC+CTAAGCCT
TACGGAGGGTCCAAGCGTTATCCGGAATCATTGGGTTTAAAGGGTCCGCAGGCGGTCAATTAAGTCAGAGGTGAAATACCATAGCTCAACTATGGAACTGCCTTTGATACTGGTTGACTTGAGTCATATGGAAGTAGATAGAATGTGTAGTGTAGCGGTGAAATGCATAGATATTACACAGAATACCGATTGCGAAGGCAGTCTACTACGTATGTACTGACGCTGAGGGACGAAAGCGTGGGGAGCGAACAGGATTAGATACCCTGGTAGTCCACGCCGTAA
+
GGGGGGGGGGGGGGGGGGGGGGGFGGGGGGGGGGGGGGGGGGGGGGGGGGGGGGGGGGGGGGGGGGGGGGGGGGGGGGGGGGGGGGGGGGGGGGGGGGGGGGGGGGGGGGGGGGGGGGGGGGGGGGGGGGGGFGGGGGGGGGGGGGGGGGGGGGGGGGGGGGGGGGFGGGGGGGGGGGGGGGGGGGGGGGGGGGGGGGGGGGGGGGGGGGGGGGGGGGGGGGGGGGGGGGGGGGGFFEDGGGFFFFGGGGFFFFGGFFFFGGGGFFGFFFFBFGFFFFF>GG
@M02352:288:000000000-CKWC8:1:1101:8452:2242 1:N:0:TACGCTGC+CTAAGCCT
TACGGAGGGTGCAAGCGTTATCCGGAATCATTGGGTTTAAAGGGTCCGCAGGCGGTCAATTAAGTCAGAGGTGAAATCCCATAGCTTAACTATGGAACTGCCTTTGATACTGGTTGACTTGAGTTATACGGAAGTAGATAGAATGTGTAGTGTAGCGGTGAAATGCATAGAGATTACACAGAATACCGATTGCGAAGGCAGTCTACTACGTATATACTGACGCTCATGGACGAAAGCGTGGGGAGCGAACAGGATTAGATACCCTGGTAGTCCACGCCGTAA
+
GGGGGDGFGGGGGGGFGGGGGGGFGFGG,EFGGGG@FGFDFGGGGCFG7FGGGGGGGGGGGGGGGGEGCFFGDGGGGE<F?E@FGGGGGGGGGGGGFGCFGEGGGGGGGGGGGFFECFGGGGGGGGGF9FEF:F=F@@FGGGFFGGGGGGGFGGGGGGGGGGFCAD;@EFFG;@9A,>D;FG:CFGGGGGGG?EEEGGCCGF+5?C9>9EGGGG9FCFEFE>CE*77<FGCDGGC>FE5EEEDFFFDGEDBF?:CC8FAFGDG*=>F?>?8>9>F27:B>75
@M02352:288:000000000-CKWC8:1:1101:9002:2243 1:N:0:TACGCTGC+CTAAGCCT
TACGGAGGGTGCAAGCGTTAATCGGAATTACTGGGCGTAAAGCGCGCGTAGGTGGTTCAGTCAGTCAGATGTGAAAGCCCCGGGCTCAACCTGGGAACTGCACCTGATACTGCTGAACTAGAGTACGGTAGAGGGTAGTGGAATTTCCTGTGTAGCGGTGAAATGCGTAGATATAGGAAGGAACACCAGTGGCGAAGGCGACTACCTGGACTGATACTGACACTGAGGTGCGAAAGCGTGGGGAGCAAACAGGATTAGATACCCTGGTAGTCCACGCCGTAA
+
GFFGECCEGEEGEFGGGGGGGGGFGGGGGGGGFGFFFCBCDFGGGGCF@EGEFGGGGFGGGGFGGGGGGGGEGFGGGGGGGGGGDGGGGFGGGGGGGGGGFGGGGGCGFGGGGGGGGGGGGGGGGGGGGGGBFGGGGGFGGGGFFGGGFGGGGFGGGGGGGGGGGGGGGDGFGDFGGGGGGGGGGFGEGGGGGGGGEGGGGGGGGGGGGGGFEGG@CFGGGGFGGGGFCE6DGGDBFGDEGGFFFFG<6CFFFFFF?FBFGGFGFFGFFFFBB:FBF<D><<
@M02352:288:000000000-CKWC8:1:1101:13568:2246 1:N:0:TACGCTGC+CTAAGCCT
TACGGAGGGTGCAAGCGTTAATCGGAATTACTGGGCGTAAAGCGCGCGTAGGTGGTTCAGTCAGTCAGATGTGAAAGCCCCGGGCTCAACCTGGGAACTGCACCTGATACTGCTGAACTAGAGTACGGTAGAGGGTAGTGGAATTTCCTGTGTAGCGGTGAAATGCGTAGATATAGGAAGGAACACCAGTGGCGAAGGCGACTACCTGGACCGATACTGACACTGAGGTGCGAAAGCGTGGGGAGCAAACAGGATTAGATACCCTGGTAGTCCACGCCGTAA
+
GGGGEEGEFFBGFCFGGGGG,,CCFD,CFFFFGGGGGCCEFGAF:FCF=FF@FFGFFA<EF9FFFGGGFGFGGGGGGGEGGGGDE7=FG@>FFEFFDFDGGGGFGGFADF>FG9>>9DE<FFGGCFGGCFG>FG:5,C@FGG:FG9D93FFGGGGGGGGGGGGGGGGGGGGGGGCFG9FGGGGGGGG@FFFFGGGGGGGG>E5>+CFGGGG6CE>:?GGGGC6C?FGG0:9DGGGFGGGGGGF<6:FGGGFFFFFC?FAFGCFF?FFFAFB<BGF?BBEBG<
@M02352:288:000000000-CKWC8:1:1101:13634:2248 1:N:0:TACGCTGC+CTAAGCCT
TACGGAGGGGGTTAGCGTTGTTCGGAATTACTGGGCGTAAAGCGCACGTAGGCGGATCAGAAAGTATAGGGTGAAATCCCAGGGCTCAACCCTGGAACTGCCTTGTAAACTCCTGGTCTTGAGTTCGAGAGAGGTGAGTGGAATTCCGAGTGTAGAGGTGAAATTCGTAGATATTCGGAGGAACACCAGTGGCGAAGGCGGCTCACTGGCTCGATACTGACGCTGAGGTGCGAAAGTGTGGGGAGCAAACAGGATTAGATACCCTGGTAGTCCACACCGTAA
+
GGGGGGGGGGGGGGGGGGGGGGGGGGGGGGGGGGGGGGGEFGGGFGGGGGGGGGGFEGFGGGGGGFGFGGGGGGGGGGGGGGGGGGGGGDFEGGGGGGGGGGGFGGGGGGGGGGGGGGGGGFGGGGGGGGGGGGFGGGGGGGGGGGGGGGGGGGGGGGGGFGGGGGGGGGGGGGGGGGEEGGGGGGGGGGGGGDGGGGGCE=CGGGGGGGGGGEGGDGGGGGGDCGGGGGGGGGGFGGG?GG:?>DCCEFFFFFGFFFF?F7CFFFFFFFFFFGFFBFF6FD
@M02352:288:000000000-CKWC8:1:1101:19162:2270 1:N:0:TACGCTGC+CTAAGCCT
TACAGAGGGTGCAAGCGTTAATCGGAATTACTGGGCGTAAAGCGCATGCAGGTGGTTCATTAAGTCAGATGTGAAAGCCCCGGGCTCAACCTGGGAACTGCACCTGATACTGCTGAACTAGAGTACGGTAGAGGGTAGTGGAATTTCCTGTGTAGCGGTGAAATGCGTAGATATAGGAAGGAACACCAGTGGCGAAGGCGACTACCTGGACTGATACTGACACTGAGGTGCGAAAGCGTGGGGAGCAAACAGGATTAGATACCCTGGTAGTCCACGACGTAA
+
GFEFAAEDF@CGF@FFECCFGGGDGCEGGGGFEDGGECCCFFGGGGGGGGGFFEGFGFGGGGGGGGGGGGGGGGGGGGFDGGG@@+DFGGGFGGGGGFGGGFFGGGGGGCEFGGGGGG9FGCGGGFEGFFGDFGC7>FGGGFDFGAEFFCFFFFGFGGFGFGGGGGC>>E7CG9ECFFFGGGGCFDGGGFGGGEEGCEG>ECEGG?CFGGDCFDGFCGGGCFGGGFGFFC47EGG@FDGGDGF<;:FCA7@FBF4D<FFFGF8C?FGFFFFF*:FB19D;<5
@M02352:288:000000000-CKWC8:1:1101:10184:2277 1:N:0:TACGCTGC+CTAAGCCT
TACGGAGGGTCCAAGCGTTATCCGGAATCATTGGGTTTAAAGGGTCCGCAGGCGGTCAATTAAGTCAGAGGTGAAATACCATAGCTCAACTATGGAACTGCCTTTGATACTGGTTGACTTGAGTCATATGGAAGTAGATAGAATGTGTAGTGTAGCGGTGAAATGCATAGATATTACACAGAATACCGATTGCGAAGGCAGTCTACTACGTATGTACTGACGCTGAGGGACGAAAGCGTGGGGAGCGAACAGGATTAGATACCCTGGTAGTCCACGCCGTAA
+
GCEEE@BEGCGGG<FFGFCGGGFEG7CFDEFGFGGFEGC<<FGGGG8FGGGGGGGGGGGGGGGGGFGGGFG<FFGGGGFGFG9?FFGGGGGGGGGGGGGEEFGFCFGGGGGGGGGGGGGGFFGGGGGGGFGFFGDFFGFFDFDCFDFGGGFFFGGGGGGGGGGGGGFCGGC@CFFFEDFGGGG9DFECGGGGGGDGGGGGGEDGGGGGGGGGGGGGGGGFCEEEGGGCDGFDDGDDGEDGGGE?BFGDEC;<<<9*3=>FG<6*9@FFFFF<4CF?;<E><<
@M02352:288:000000000-CKWC8:1:1101:16088:2304 1:N:0:TACGCTGC+CTAAGCCT
TACGGAGGGGGTTAGCGTTGTTCGGAATTACTGGGCGTAAAGCGCACGTAGGCGGATCAGAAAGTATAGGGTGAAATCCCAGGGCTCAACCCTGGAACTGCCTTATAAACTCCTGGTCTTGAGTTCGAGAGAGGTGAGTGGAATTCCGAGTGTAGAGGTGAAATTCGTAGATATTCGGAGGAACACCAGTGGCGAAGGCGGCTCACTGGCTCGATACTGACGCTGAGGTGCGAAAGTGTGGGTAGCGAACGGGATTAGATACCCCGGTAGTCCACGCCGTAA
+
GGGGGGGGGGGGGGGGGGGGGGGGGGGGGGGGGGGGGGGCFGGGGGGGGGGGGGGGGGGGGGGGGGGGGGGGGGGGGGGGGGGGGGGFFGFGGGGGGGGGGGGGGGGGGGGGGGGGGGGGGGGGGGGGFGGGGGGGGGGGGGGGGGGGGGGGGGGGGGGGGGGGGGGGGGGGGGGGGGGGGGGGGGGGGGGGGGGGGGGGGGGGGGGGGGGGGGGGGGGGGGGGGGGGGGGGCEDEGGGGGGFDBFGGGGFFFFGGFFFFGGCGFBDFFFFF?FFFFFFFGG
@M02352:288:000000000-CKWC8:1:1101:13577:2322 1:N:0:TACGCTGC+CTAAGCCT
TACGGAGGGTGCAAGCGTTAATCGGAATTACTGGGCGTAAAGCGCGCGTAGGTGGTTCAGTCAGTCAGATGTGAAAGCCCCGGGCTCAACCTGGGAACTGCACCTGATACTGCTGAACTAGAGTACGGTAGAGGGTAGTGGAATTTCCTGTGTAGCGGTGAAATGCGTAGATATAGGAAGGAACACCAGTGGCGAAGGCGACTACCTGGACCGATACTGACACTGAGGTGCGAAAGCGTGGGGAGCAAACAGGATTAGATACCCTGGTAGTCCACGCCGTAA
+
GGGGGGGGGGGGGGGGGGGGGGGGGFGGGGGGGGGGGGGGGGGGGGGGGGGGGGGFGGGGGGGGGGGGGGGGGGGGGGGGGGGGGGGGGGGGGGGGFFFGGGGGGGGGGGGGGGGGGGGGGGGGGGGGGGGGGGGGGGGGGGGGGGGGGGGGGGGGGGGGGGGGGGGGGGGGGGGGGGGGGGGGGGGGGGGGGGGGGGGGGGGGGGGGGGGGGGGGEGGGFFGCFGGGGGGGGGGFGGGGGGFFFFGGGGFFFFGGFFFFGGGGFFGFFFFFFGFFFFB9GD
@M02352:288:000000000-CKWC8:1:1101:22201:2333 1:N:0:TACGCTGC+CTAAGCCT
TACGGAGGGTGCAAGCGTTAATCGGAATTACTGGGCGTAAAGCGCGCGTAGGTGGTTCAGTCAGTCAGATGTGAAAGCCCCGGGCTCAACCTGGGAACTGCACCTGATACTGCTGAACTAGAGTACGGTAGAGGGTAGTGGAATTTCCTGTGTAGCGGTGAAATGCGTAGATATAGGAAGGAACACCAGTGGCGAAGGCGACTACCTGGACCGATACTGACACGGAGGTGCGAAAGCGTGGGGAGCAACCAGGATTAGATACCCTGGTAGTCCACGCCGTAA
+
GGGGGGEGGGGGGGGGGGGGGGCFDGGGGGGGGDFFGFGGFFGGGEGGFGFGGGGGGGGGGGGGGGGGGGGGGGGDGGFGGGGGDGGFGFGGFCFGF>CFGGGFGGGGGGFDGFGGGGGGGGGGGAF7DCCEGGGC<CDFEGF9FGGGGGFGF,@CFGF@FGDFGGGG*:?@;FFGGGFE8CCFGGG7FFFGCC8EGGGGGDEEGFGFGGFFGGGGEF@<CFF*29C5/7DDGGDFGGGEEG>39BDG6*7>6?FG?FFF7C6C@FC92=3)0:=?62@6C<
@M02352:288:000000000-CKWC8:1:1101:12529:2341 1:N:0:TACGCTGC+CTAAGCCT
TACGGAGGGTCCAAGCGTTATCCGGATTTATTGGGTTTAAAGGGTCCGTAGGCGGTCGATTAAGTCAGAGGTGAAATCCCATAGCTCAACTATGGAACTGCCTTTGATACTGGTTGACTTGAGTCATATGGAAGTAGATAGAATGTGTAGTGTAGCGGTGAAATGCATAGATATTACACAGAATACCGATTGCGAAGGCAGTCTACTACGTATGTACTGACGCTCATGGACGAAAGCGTGGGGAGCGAACAGGATTAGATACCCTGGTAGTCCACGCCGTAA
+
GGGGGGGGGGGGGGGGGGGGGGGGGGGGGGGGGGGGGGGGGGGGGGGGGGGGGGGFGGGGGGGGGGGGGGGGGGGGGGGGGGGGFGGGGGGGGGGGGGGGGGGGGGGGGGGGGGGGGGGGGGGGGGGGGGGGGGGGGGGGGGGGGGGGGGGFGGGGGGGGGGGGGGGGGGGGGGGGGGGGGGGGGGGGGEGGGGGGGGGGGGGGGGGGGGGGGGGGGGGGGGGGGGGGGGGGGGGFGGGGGGFFFFGGGGFFBFGGFFFFGGGGFFFFF48AFGFFFFFFGG
@M02352:288:000000000-CKWC8:1:1101:12901:2345 1:N:0:TACGCTGC+CTAAGCCT
TACGGAGGGTCCAAGCGTTATCCGGAATCATTGGGTTTAAAGGGTCCGCAGGCGGTCAATTAAGTCAGAGGTGAAATCCCATCGCTCAACGATGGAACTGCCTTTGATACTGGTTGACTTGAGTTATACGGAAGTAGATAGAATAAGTAGTGTAGCGGTGAAATGCATAGATATTACTTAGAATACCGATTGCGAAGGCAGTCTACTACGTATATACTGACGCTCATGGACGAAAGCGTGGGGAGCGAACAGGATTAGATACCCTGGTAGTCCACGCCGTAA
+
GAC@E@BCGCGGGCFDEFCGGGFCF:BFDEFA@EFBBCAAAFFGGGGGEGGEG@FGGGGGGFFGFEED?FFEEFFGGGGGFC,=:,BFGEFFGGGGGGGGGGD<EFGDGGFGGFGGGFFFGDGFGGGGGGGEGGGGFFEEGGCCFEFGGGGGGGG9CEGEGFGGGFEFFGGGGCCG;EGGGGDGGGGGGGGG?EEEGGGGEGGC<CFGGEGGFFGFGCGGGED8EGGGGGFDGEGECGDGGGFF;FGGGGF@?:C7<FFFFGCD?FG?A=<BFG632?FFDC
@M02352:288:000000000-CKWC8:1:1101:14013:2347 1:N:0:TACGCTGC+CTAAGCCT
TACGGAGGGTCCAAGCGTTATCCGGAATCATTGGGTTTAAAGGGTCCGCAGGCGGTCAATTAAGTCAGAGGTGAAATACCATAGCTCAACTATGGAACTGCCTTTGATACTGGTTGACTTGAGTCATATGGAAGTAGATAGAATGTGTAGTGTAGCGGTGAAATGCATAGATATTACACAGAATACCGATTGCGAAGGCAGTCTACTACGTATGTACTGACGCTCATGGACGAAAGCGTGGGGAGCGAACAGGATTAGATACCCTGGTAGTCCACGCCGTAA
+
GFFFGDEGGEGGD<FGG@BGGGFGGC:D<EFFFFGFEGG@CFGGFFGGGGGDGGGGGDFGFFGGGGGGCFFEFGGGGD?EDG9AE?FGGDEF9F,:<FE=FFGGCAFC?5CE<FFGGFGGGDFFGFCFGGGGGFAFGGGGFC<@DFFGGG3>FDF,CFGDGGFGGFCFDGGCCDCF,3>C8FAFFGFG7FBCDGGGGGGGGFGC;B9@FGGF9CCC@F;?<;=*;<CEF6CDGGGFGGGGGGB(,57CGDFFBFGC??9@?<@D?@F@:B)6/:??9<DFGG
@M02352:288:000000000-CKWC8:1:1101:12113:2358 1:N:0:TACGCTGC+CTAAGCCT
TACGGAGGGTCCAAGCGTTATCCGGAATCATTGGGTTTAAAGGGTCCGCAGGCGGTCAATTAAGTCAGAGGTGAAATACCATAGCTCAACTATGGAACTGCCTTTGATACTGGTTGACTTGAGTCATATGGAAGTAGATAGAATGTGTAGTGTAGCGGTGAAATGCATAGATATTACACAGAATACCGATTGCGAAGGCAGTCTACTACGTATGTACTGACGCTGAGGGACGAAAGCGTGGGGAGCGAACAGGATTAGATACCCTGGTAGTCCACGCCGTAA
+
GFFFGDCEGGGGGCGGGCFGGGCFG@BFAEGEGFGB@@D<@FFGGGAFGGGGGGGGGGGGGGGFGGGGFFGEFFGGGGGGFGCDFEFGGGGGGGGGGGGGGGGFEFFCFGGGFGGGGGGGGGGFGGGG,EF<FFGDGGGGGGGGGGGGGFGGGGGGCEEGGFCFGGEGGGGGGGGGFGGCGGGGGGGGGGGGGGGGGGCGGGCFGGGGGGGGGFEC?EGFCG5CGGGGGGGGD?DEGGGGGGF?>>DDGG>FB:CF?FAFGE@7@FGFFFF<BFFBF:>FGG
@M02352:288:000000000-CKWC8:1:1101:14651:2358 1:N:0:TACGCTGC+CTAAGCCT
TACGGAGGGTGCAAGCGTTAATCGGAATTACTGGGCGTAAAGCGCGCGTAGGTGGTTCAGTCCGTCAGATGTGAAAGCCCCGGGCTCAACCTGGGAACTGCACCTGATACTGCTGAACTAGAGTACGGTAGAGGGTAGTGGAATTTCCTGTGTAGCGGTGAAATGCGTAGATATAGGAAGGAACACCAGTGGCGAAGGCGACTACCTGGACTGATACTGACACTGAGGTGCGAAAGCGTGGGGAGCAAACAGGATTAGATACCCTGGTAGTCCACGCCGTAA
+
EGGGEGECFGGGDGCCGFEFEGC@CE@CCF9FE@F<FFE:C99BFGDE=+7BF@GBDFAAFC<?FEEEGGGGGDAFGF87+>FECG=9CFGGD<FGFFFGGGGDGGGGGFGGGGEAFBFCEE9FF=BCB>FBCFEC<FFBF@:F@CFGGGGGGGGFFGFFG9?FCFF87*:,=EC@9CFGGGFFCCC8<?C8>E8CB:83*?CC8;6<CGGGGGDFFC@@:CG6FFFFFE<C7CC>>C<GED>:1)/*+>FF369*8?A?9:<4*)/9A@<A**0(7?:9C<
@M02352:288:000000000-CKWC8:1:1101:10401:2361 1:N:0:TACGCTGC+CTAAGCCT
TACGGAGGGTCCAAGCGTTATCCGGAATCATTGGGTTTAAAGGGTCCGCAGGCGGTCAATTAAGTCAGAGGTGAAATACCATAGCTCAACTATGGAACTGCCTTTGATACTGGTTGACTTGAGTCATATGGAAGTAGATAGAATGTGTAGTGTAGCGGTGAAATGCATAGATATTACACAGAATACCGATTGCGAAGGCAGTCTACTACGTATGTACTGACGCTGAGGGACGAAAGCGTGGGGAGCGAACAGGATTAGATACCCTGGTAGTCCACGCCGTAA
+
GGGGGEEGGGGGGGGGGGGGGGGGGFCGFGGGGGGFCEFGGGGGGFAFCGGGGGGEGGGGFFGGGGGGGGGGGGGGGGGGGGFFFGGGGGGGGGGGGGGGGGGGGGGGGGGGGGGGGGGGGGGGGGGGGGFFDFGGGFEFGGGGGGGGGGGGGGGGGGGGGGGGGGGGGGGGGGGGGGGGGGGGGGGGGGGGGGGGGGGGGGGGGGGGGGGFGGGGGGGGGGGGGGGGEGGDGGGFGGGEGEB?BFGGGGFF<?FGFFFFGGGGFFGFFFFF4FFBF<E2CD
@M02352:288:000000000-CKWC8:1:1101:11963:2378 1:N:0:TACGCTGC+CTAAGCCT
TACGGAGGGTCCAAGCGTTATCCGGAATCATTGGGTTTAAAGGGTCCGCAGGCGGTCAATTAAGTCAGAGGTGAAATACCATAGCTCAACTATGGAACTGCCTTTGATACTGGTTGACTTGAGTCATATGGAAGTAGATAGAATGTGTAGTGTAGCGGTGAAATGCATAGATATTACACAGAATACCGATTGCGAAGGCAGTCTACTACGTATGTACTGACGCTGAGGGACGAAAGCGTGGGGAGCGAACAGGATTAGATACCCTGGTAGTCCACGCCGTAA
+
GGGGGGGGGGFGCGGGGGGGGGGGGGGGDGGGGGGFFGGGGGGGGFGGGGGGGGGCFEGGGFGGGGGGFFGGGGGGGGGGGGFFGGGGGGGGGGFFGGGGGGGFGGGGGGGGGGGGFFGGGGGGFGGGGGGGCCFGGGGGGGGGGGGGGGGGGGGGGGCFGGEGGGGGGGGGGFGGFGGFGGGGGFECDGDGGGGGGGGGGG6BGGGGGGGCEFGGGCCFGGGGGGGGGGGGGGGFGEDGGGFFFFGGGGFFFBGC?FFFGGGGFFGFFF<DFGFFB:DFGD
@M02352:288:000000000-CKWC8:1:1101:22452:2382 1:N:0:TACGCTGC+CTAAGCCT
TACGGAGGGGGTTAGCGTTGTTCGGAATTACTGGGCGTAAAGCGTACGTAGGCGGATTAGTCAGTCAGATGTGAAAGCCCCGGGCTCAACCTGGGAACTGCACCTGATACTGCTGAACTAGAGTATGGTAGAGGGTAGTGGAATTTCCTGTGTAGCGGTGAAATGCGTAGATATAGGAAGGAACACCAGTGGCGAAGGCGACTACCTGGACTGATACTGACACTGAGGTGCGAAAGCGTGGGGAGCGAACAGGATTAGATACCCTGGTAGTCCACGCCGTAA
+
GGGGGGGGGGGCFFGGGGGGGGGGGGGGGGGGGGGGGGGGGGGGF:FGGGGEFGGGGFG9FGFGGGGGGGGGGGGGGGFCFDGGGGGGGGGFGGGGF@DFGGEEGGGGGGGGDCDGFGGFGGGGGCEGGGGGGGGEFGGGGGGGG;FGGGGGGGGGGGGGGGGGGGGGGGGGGGGGGGGGGGGGDFG@<F9EGGGGGGGGGGGGGGGGGCGGGGCCGFGGGGGGGGGGC=FGGGGFCGGGGCBBFFDDGGFFFFGGFFFFGGGGFFGFFFFFBG?B9?EFGG
@M02352:288:000000000-CKWC8:1:1101:22885:2383 1:N:0:TACGCTGC+CTAAGCCT
TACGGAGGGTCCAAGCGTTATCCGGAATCATTGGGTTTAAAGGGTCCGCAGGCGGTCAATTAAGTCAGAGGTGAAATACCATAGCTCAACTATGGAACTGCCTTTGATACTGGTTGACTTGAGTCATATGGAAGTAGATAGAATGTGTAGTGTAGCGGTGAAATGCATAGATATTACACAGAATACCGATTGCGAAGGCAGTCTACTACGTATGTACTGACGCTGAGGGACGAAAGCGTGGGGAGCGAACAGGATTAGATACCCTGGTAGTCCACGCCGTAA
+
GFFFGGEGGFGGGGGGGGEGGGGGGCEFEFGGGFGFGGGCEFGGGGGGGGFGGGGGGGGGGGGGGGGGGGGEFGGGGGGGGGGGGDFGGGGGGGGGGGGGAGGFGGGGGGGGGGGGGGGGGDGEFGGFCGGCFFGGGGFGGGFGFGGGGGGGGGGGGGGGGGGGGGGGGGGFGGGGFFGGGGGFGGGGGGGGGGGGDGGGGGGGGFGGGGGGGGGGGGGGFGGGGGFFCGGGGGGFGGGGG=BFB@DDEGFFFBFGFFFFGGFGFFGFAFFFFGFFFFF>DD
@M02352:288:000000000-CKWC8:1:1101:11436:2390 1:N:0:TACGCTGC+CTAAGCCT
TACGGAGGGTCCAAGCGTTATCCGGAATCATTGGGTTTAAAGGGTCCGCAGGCGGTCAATTAAGTCAGAGGTGAAATACCATAGCTCAACTATGGAACTGCCTTTGATACTGGTTGACTTGAGTCATATGGAAGTAGATAGAATGTGTAGTGTAGCGGTGAAATGCATAGATATTACACAGAATACCGATTGCGAAGGCAGTCTACTACGTATGTACTGACGCTGAGGGACGAAAGCGTGGGGAGCGAACAGGATTAGATACCCTGGTAGTCCACGCCGTAA
+
GGGGGGGGGGGGGGGGGGGGGGGGGGGGGGGGGGGGGGGGGGGGGFFGGGFGGGGGGGGGGGGGGGGGGGGGGGGGGGGGGGGGGGGGGGGGGGGGGGGGG?FGGGGGGGGGGGGGGGGGGGGGGGGGGGGGGGGGGGGGGGGGGGGGGGGGGGGGGGGGGGGGGGGFGGGGGGGGGGGGGGGGGGCEGGGGGGG>EGGGGGGGGGGGGGGFGGFFGGGGFGDEGGGGGCGGGGDEGGGGGGEF>FGGGGFFFFGGFFFFGGGD?>FFFFFFFGFFFBEBGD
@M02352:288:000000000-CKWC8:1:1101:21811:2414 1:N:0:TACGCTGC+CTAAGCCT
TACGGAGGGTCCAAGCGTTATCCGGAATCATTGGGTTTAAAGGGTCCGCAGGCGGTCAATTAAGTCAGAGGTGAAATACCATAGCTCAACTATGGAACTGCCTTTGATACTGGTTGACTTGAGTCATATGGAAGTAGATAGAATGTGTAGTGTAGCGGTGAAATGCATAGATATTACACAGAATACCGATTGCGAAGGCAGTCTACTACGTATGTACTGACGCTGAGGGACGAAAGCGTGGGGAGCGAACAGGATTAGATACCCTGGTAGTCCACACCGTAA
+
GGGGGGGGGGFFFGGGGGGGGGGGGDGGGGGGGGGFGEGFGGGGGGGG7FEGGGGC:EGGGGGGGFFGGGGGFGGGGCGGGCFFGG,?BFGFGFFGGGGGGGGGFFEGFCFGGGGC8DFFGGGGAFGGFCDFFGGGGFGGGGFGGGGFGGGGGGGGGGGGGGGGGFGGEGGFFGGGFGFF7CCCGCFGGEEF9EEEGGGGGGGGGGGGGGGG?CBFGGGGGGGGGGGDEEGGGGGFGGDGGGE<>EGGDGFFFFGGFFF?CGGGFFGFAFFFFDF??(7<GG
@M02352:288:000000000-CKWC8:1:1101:11939:2420 1:N:0:TACGCTGC+CTAAGCCT
TACGTATGTCTCGAGCGTTATCCGGAATCACTGGGCGTAAAGGGTTCGTAGGCGGTTTGTTAAGTTGGAGATGAAAGACCGGAGCTCAACTTCGTGTCTGTGTTCACAACTGTTAAACTAGAATCAGGGAGAGGTAGGTAGAATTCTAAGTGTAGGGGTGCAATCCGTAGATACTTAGAGGAATACCAAAAGCGAAGGCAACTTCCTGGAACTGTATTGACGTTGAGGAACGAAAGCGTGGGTAGCGACATGGATTAGTTACCTTTGTAGTCCACGCCGTAA
+
G@EDF@CCFF9FF8F;BFEG@F<:F@+C6C;CC@F,@@@,6E,B,:@FFGF:FG>F7B,,C?EA<,<CC,,:,<5C?,9<=F+67BE@FA@,EFG<B,<5<<A,CF,C,8FG<,5CF9C,C,,,=FE<8+8+@:3,,:3@>><E,3@,,@@F3@3F:*>@@F93D,5>787;;DF9;;,>,=F,8,@,,,36:88CE5*<*=9;,+>CC*2+?+++3?F72;*=F/<8CGG3C5C><EGGD5BA6?DD*9)9()2:)9)1<C+*0/CB4@<9*:6<1,57*9
@M02352:288:000000000-CKWC8:1:1101:14884:2432 1:N:0:TACGCTGC+CTAAGCCT
TACGGAGGGTCCAAGCGTTATCCGGAATCATTGGGTTTAAAGGGTCCGCAGGCGGTCAATTAAGTCAGAGGTGAAATACCATAGCTCAACTATGGAACTGCCTTTGATACTGGTTGACTTGAGTCATATGGAAGTAGATAGAATGTGTAGTGTAGCGGTGAAATGCATAGATATTACACAGAATACCGATTGCGAAGGCAGTCTACTACGTATGTACTGACGCTGAGGGACGAAAGCGTGGGGAGCGAACAGGATTAGATACCCTGGTAGTCCACGCCGTAA
+
GGGGGGGGGGGGGGGGGGGGGGGGGGGGGGGGGGGFGGGGGGGGGGGGGGGGGGGGGGGGGGGGGGGGGGGGGGGGGGGGGGGGGGGGGGGGGGGGGGGGGGGGGGGGGGGGGGGGGGGGGGGGGGGGGGGGGGGGGFGGGGGGGGGGGGGGGGGFGGGGGGGGGGGGGGGGGGGGGGGGGGGGGGGGGGGGGGGGGGGGGGGGGGGGGGGGGGGGGGGGGGDCGGGGGGGGGGGFGGGGGGFFFFGGGGFFFFCGFFFFGG6CFFGFBFFBFGFBFFF>DD
@M02352:288:000000000-CKWC8:1:1101:8903:2433 1:N:0:TACGCTGC+CTAAGCCT
TACGGAGGGTGCAAGCGTTATCCGGAATCATTGGGTTTAAAGGGTCCGCAGGCGGTCAATTAAGTCAGAGGTGAAATCCCATAGCTTAACTATGGAACTGCCTTTGATACTGGTTGACTTGAGTTATACGGAAGTAGATAGAATGTGTAGTGTAGCGGTGAAATGCATAGAGATTACACAGAATACCGATTGCGAAGGCAGTCTACTACGTATATACTGACGCTCATGGACGAAAGCGTGGGGAGCGAACAGGATTAGATACCCTGGTAGTCCACGCCGTAA
+
GGGGGGGGGGGGGGGGGGGGFGFGGGCFEGGGGGGFGGGFGGGGGFGGGGGGGGGFGGGGGGGGGGGGGGGGGGGGGGGGGGGFFGCFGGFGGGGGGGGGGGGGGGGGGGGGGGGGGGGGGGFFGGGGGGGGGGFFGGGGGGGGGGGGGGGGGGGFGGGGGGGGGGFGGGCFDDGGFGGGGGGGGFGGDGGGGGGGGGGGGGDFGGGGGGGGGGGGGGGGGGGGGDDGFGGGDGGFGGCGGGF69EGGGGEFFFGFFF47FGGG=5D6498A?GFFF1@;GG
@M02352:288:000000000-CKWC8:1:1101:9166:2437 1:N:0:TACGCTGC+CTAAGCCT
TACGGAGGGGGTTAGCGTTGTTCGGAATTACTGGGCGTAAAGCGTGCGTAGGTGGTTTGTTAAGCAAGATGTGAAAGCCCCGGGCTCAACCTAGGAACTGCACCTGATACTGGATAACTAGAGTACAGAAGAGGGTAGTGGAATTTCCTGTGTAGCGGTGAAATGCATAGATATTACACAGAATACCGATTGCGAAGGCAGTCTACTACGTATGTACTGACGCTCATGGACGAAAGCGTGGGGAGCGAACAGGATTAGATACCCTGGTAGTCCACGCCGTAA
+
GGGGGGGGGGGGGGFGGGGGGGGGGGGGGGGGGGGCGFGCFGFEGGFEGFEGGGG?FFFGGGFFGGGGGGGGGGGGGGEGGGGGGGGGFFGGGGGGGGGGGGGGGGGGGGGFGGGGGGGGGFGGGGGGGGGGGFGGFGGGGGFGGGGGGGGGGF;FGGGGGGGGGGEGGGGGGEGGFGGGGGGEGGGGGGGFGGGGGGGGGGGGGGFFGGCGGGGFGEGGFGGDG<<CFGGGGDDEGGCEGGE:BFGDED;<??GG?FFBGGGGFFCFAFFF?GF?9FFFGG
@M02352:288:000000000-CKWC8:1:1101:17580:2450 1:N:0:TACGCTGC+CTAAGCCT
TACGGAGGGTGCAAGCGTTAATCGGAATTACTGGGCGTAAAGCGCGCGTAGGTGGTTCATTAAGTCAGATGTGAAAGCCCGGGGCTCAACCTCGGAACTGCATTTGAAACTGGTGAACTAGAGTACGGTAGAGGGTAGTGGAATTTCCTGTGTAGCGGTGAAATGCGTAGATATAGGAAGGAACACCAGTGGCGAAGGCGACTACCTGGACCGATACTGACACTGAGGTGCGAAAGCGTGGGGAGCAAACAGGATTAGATACCCTGGTAGTCCACGCCGTAA
+
GGGGGGGGGGGGGGGGGGGGGGGGGGGFGGGGGGGGGEGGGGGGFEFGGGGGGGGGGGGGGGGGGGGGGGGGGGGGGFGGGGGGGGGFGGGGGGGGGGGGGGGGGGGGGGGGGGGGGGGGGFGGGGGGGGGGGGGGGGGGGGGGGGGGGGGGGGFGGGCFGGGGGGGGGGGGGGGGGGGGGGGGGGGGGGGGGGGGGGGGGGGGFGGGGGGGGGGGGGGGGGGGGGGGGGGGGGGFGGGGGGFBFFGFGFF@BFGGFF>BCGGGFFGFDFFF?FFFFFBFGD
@M02352:288:000000000-CKWC8:1:1101:21531:2454 1:N:0:TACGCTGC+CTAAGCCT
TACGGAGGGTCCAAGCGTTATCCGGAATCATTGGGTTTAAAGGGTCCGCAGGCGGTCGATTAAGTCAGAGGTGAAATCCCATAGCTCAACTATGGAACTGCCTTTGATACTGGTTGACTTGAGTCATATGGAAGTAGATAGAATGTGTAGTGTAGCGGTGAAATGCATAGATATTACACAGAATACCGATTGCGAAGGCAGTCTACTACGTATGTACTGACGCTGAGGGACGAAAGCGTGGGGAGCGAACAGGATTAGATACCCTGGTAGTCCACGCCGTAA
+
GGGGGGGGGGGFGGGGGGGGGGGGGGGFGGGGGGGGDGGGGGGGGFGGGGGGGGGFGGGGGGGGGGGGGGGGGGGGGGGGGGGGGGGFGFGGGGGGGGGGGFGGGGGGGGGGGGGGGGGGGGGGGGGGGGGG?FGGGGGGGGGGGGGGGGGGGGGGGGGGGGGGGGGGGGGGGGGGGGGGGGGGGGGGGGGGGGGGGGGGGGGGGGGGGGGGGGGGGGFGGDGGGGGGGDGGGGGFGGGGGGFFFFGGGGFFFFGGFF<@GG8FFFGFFFFFFGFFFFF9DG
@M02352:288:000000000-CKWC8:1:1101:21288:2459 1:N:0:TACGCTGC+CTAAGCCT
TACGGAGGGTCCAAGCGTTATCCGGAATCATTGGGTTTAAAGGGTCCGCAGGCGGTCAATTAAGTCAGAGGTGAAATACCATAGCTCAACTATGGAACTGCCTTTGATACTGGTTGACTTGAGTCATATGGAAGTAGATAGAATGTGTAGTGTAGCGGTGAAATGCATAGATATTACACAGAATACCGATTGCGAAGGCAGTCTACTACGTATGTACTGACGCTGAGGGACGAAAGCGTGGGGAGCGAACAGGATTAGATACCCTGGTAGTCCACGCCGTAA
+
GGGGGEGGGGGGGGGGGGGGGGGGGGGGGGGGGGGGGGGGGGGGGGGGGGGGGGGGGGGGGGGGGGGGCFGFGGGGGGGGGGGGGGGGGGGCGGGGGGGGGGGGGGGGGGGGGGGGGGGGGGGGGGGGGGGGGGGGGGGGGGGGGGGGGGGGGGGGGGGGGGGGGGGGGGGGGGGGGGGGGGGFGGGGGGGGGGGGGGGGGGGGGGGGGGGGGGGGGGGGGGGGGGG5C=DDGGGFGGGGGGF?>FGGGGFFFFGGFFFFGGGGFFGFFFFFFGFFFBFFGG
@M02352:288:000000000-CKWC8:1:1101:12520:2480 1:N:0:TACGCTGC+CTAAGCCT
TACGGAGGGTGCAAGCGTTAATCGGAATTACTGGGCGTAAAGCGCGCGTAGGTGGTTCAGTCAGTCAGATGTGAAAGCCCCGGGCTCAACCTGGGAACTGCACCTGATACTGCTGAACTAGAGTACGGTAGAGGGTAGTGGAATTTCCTGTGTAGCGGTGAAATGCGTAGATATAGGAAGGAACACCAGTGGCGAAGGCGACTACCTGGACCGATACTGACACTGAGGTGCGAAAGCGTGGGGAGCAAACAGGATTAGATACCCTGGTAGTCCACGCCGTAA
+
GGGGGGGGGGGGGGGGGGGGCGGGGGEFGGGGGGGGGGGGGGGGGGGGGGGGGGGFFEFGFGGGGFFGGGGGGGGGGFGGGGGGGGGGGGGGGGGGFFFGGGGGGGGGGGGGFFGGGGGGGGGGGGGGEGGGGGGFFFGGGGGGGGGGGGGGGGGGGGGGGGGGGGGGGGGFFGGCGFGGGGGGFGGGGGGGGGGGGGGGCEEGGGGGGG5:CGGGGGG9C96CEFGGGC4DGGGFDEGGGGF6>FG7?CFFF0*:?FBFGGFFFFFFFFFFFGF:>FF9GD
@M02352:288:000000000-CKWC8:1:1101:24679:2482 1:N:0:TACGCTGC+CTAAGCCT
TACGGAGGGTGCAAGCGTTATCCGGAATCATTGGGTTTAAAGGGTCCGTAGGCGGGCAATTAAGTCAGAAGTGAAATCCCACAGCTCAACTGTGGAACTGCTTTTGATACTGGTTGTCTTGAGTCATACTGAAGTAGATAGAATGTGTAGTGTAGCGGTGAAATGCATAGATATTACACAGAATACCGATTGCGAAGGCAGTCTACTAAGTATGTACTGACGCTGATGGACGAAAGCGTGGGGAGCGAACAGGATTAGATACCCTGGTAGTCCACGCCGTAA
+
GGGGGEGGGEGGGGGGGGG@FFGGGGGGGGFGGGGFEGGGGGGGGCFGGGGGGGGGGDGGGGGGGGGGGAFGGGGGGAGGGGGGGGGGGGCFFCGGGGFGGGFGGGGGGGGGGGFGGGGFDFFGFGGGGGGGFFGGFFFGGGGGGGGGGGGGGGGGGGGGGGGGGGGGGGGGGGGGGGGGGGGGGGFEGGEGGGGGGGGGGGDGGGFGGGG+<CGGGGGGGGCCE<CGFGGGGGGFDGGGGG@?FFGGCDDF<?GGFFFFGGGFFFGFFFFFFGFFFFFFGG
@M02352:288:000000000-CKWC8:1:1101:7838:2490 1:N:0:TACGCTGC+CTAAGCCT
TACGGAGGGTCCAAGCGTTATCCGGAATCATTGGGTTTAAAGGGTCCGCAGGCGGTCAATTAAGTCAGAGGTGAAATACCATAGCTCAACTATGGAACTGCCTTTGATACTGGTTGACTTGAGTCATATGGAAGTAGATAGAATGTGTAGTGTAGCGGTGAAATGCATAGATATTACACAGAATACCGATTGCGAAGGCAGTCTACTACGTATGTACTGACGCTGAGGGACGAAAGCGTGGGGAGCGAACAGGATTAGATACCCTGGTAGTCAACGCCGTAA
+
GGGGGGGGGGGGFGFGGGGCCGGEGFEFGGGGGGGGGGGGGGGGGFFGGGEGGGGGEEGGGGGGGGGGGGGGGGGGGGGGGFGGGEGGFGGFGGGGEGGGGGCFGGGGGGFGGGGDDGGFGGGGFGGGGFGGGGGGFE9AEGGFFGGGGGF@CFGGGD3CFGFGFGGGGG7FFGGFGGGGFFCCFFGGGCGGGGGECEGFGGCFDFGF7CFGG6<9@FFGGEGGGGG=5EGGGGGF4CCGGGFFFFGGG355:?<FBFFBFGGGFFGFAFDF*07?0;E37<
@M02352:288:000000000-CKWC8:1:1101:13165:2490 1:N:0:TACGCTGC+CTAAGCCT
TACGGAGGGTCCAAGCGTTATCCGGAATCATTGGGTTTAAAGGGTCCGCAGGCGGTCAATTAAGTCAGAGGTGAAATACCATAGCTCAACTATGGAACTGCCTTTGATACTGGTTGACTTGAGTCATATGGAAGTAGATAGAATGTGTAGTGTAGCGGTGAAATGCATAGATATTACACAGAATACCGATTGCGAAGGCAGTCTACTACGTATGTACTGACGCTGAGGGACGAAAGCGTGGGGAGCGAACAGGATTAGATACCCTGGTAGTCCACGCCGTAA
+
GGGGGGGGGGFGGGGGGGGGFDFFGFGGFGGGGGGCFGGGGGGGGFGGEGGGGGGGEEFGGGGGGFGGGGGGGGGGGGGGGGFGGGGGGGGGGGGGGGGGGFGGGGGGGGGGGGGGGGGGGGGGGGGGGGGGDFFGGGGGGGGGGGGFGGGGGGGGGGGGGGGGGGGGGGGGGGGGGGGGGGGGGGGGGGGGGGGGGGGGGGGDFGGGFGGGCGGGGGGGGGGGGGGGGEGGGGGFGGGGGGFFFFGGGGFFFBCF<?BFGGGGFFGFBFFFFGFFFFFFGD
@M02352:288:000000000-CKWC8:1:1101:8385:2492 1:N:0:TACGCTGC+CTAAGCCT
TACGGAGGATCCAAGCGTTATCCGGAATCATTGGGTTTAAAGGGTCCGTAGGCGGGTCTGTAAGTCAGTGGTGAAAGTTTACGGCCCAACCGTGAAATTGCCATTGATACTGCAGGTCTTGAATTATTGTGAAGTGGTTAGAATGTGTAGTGTAGCGGTGAAATGCATAGATATTACACAGAATACCGATTGCGAAGGCAGATCACTAACAATTAATTGACGCTAAGGGACGAAAGCGTGGGTAGCGAACAGGATTAGATACACTGGTAGTCCACGCCGTAA
+
GEGGGGEG7CFGGCGGGB@CGGGGGCFG@FGCFEGFGEF@<FFGGGFGGEEC@FGCBEGGGFGAGGGGGGGGGGGGGGGGGGGGG+@=DEEGGGDGGGCF<DEFFCFGGGGGGGGGGG9FGE@FFFGGCGGGGCGGGGGFGGGGFGGGGFFFFGGGGGCCC@CDGGEGFFFGGGGGGGGGGGGGG<FCGFGGG>EGGDBCE=CEGGGFGGCFFFGGGGGGGGGGGGGF6FGDGGGFGGGGGGF<?FGGGG>?03>C<FBFFC0276DF<FFBFGFF6859DD
@M02352:288:000000000-CKWC8:1:1101:23953:2496 1:N:0:TACGCTGC+CTAAGCCT
TACGGAGGGTCCAAGCGTTATCCGGAATCATTGGGTTTAAAGGGTCCGCAGGCGGTCAATTAAGTCAGAGGTGAAATACCATAGCTCAACTATGGAACTGCCTTTGATACTGGTTGACTTGAGTCATATGGAAGTAGATAGAATGTGTAGTGTAGCGGTGAAATGCATAGATATTACACAGAATACCGATTGCGAAGGCAGTCTACTACGTATGTACTGACGCTGAGGGACGAAAGCGTGGGGAGCGAACAGGATTAGATACCCTGGTAGTCCACGCCGTAA
+
GGGGGFGDGG@EFGGGGGGDGFFGGGGGGGGGGGG:@FGGGGEGE<FFEGGGDEGFE=,EEFCFGF5FFEGGGGGGD?FGFG,EFGGGGGGGGGGGGGGGGEFG:FFDGGGGG?FGDFG<FEGGGEG9FFGG9FFGFDFGGGGG<D<@CFFGGGGGGGGGGGGFGG9DFGGGGGGD=DDFGGGADCGGFFFFFGGGGGGCEFGGGGG9CEC+CGGFGGGGGGGGGDGG*5CDGEDDGEGDDG@:9@59CGFFF(97?FBFFGGGFFGFFFFFFF6?FFFFC>
@M02352:288:000000000-CKWC8:1:1101:15106:2496 1:N:0:TACGCTGC+CTAAGCCT
TACGGAGGGTGCAAGCGTTATCCGGAATCATTGGGTTTAAAGGGTCCGCAGGCGGTCAATTAAGTCAGAGGTGAAATCCCATAGCTTAACTATGGAACTGCCTTTGATACTGGTTGACTTGAGTTATACGGAAGTAGATAGAATGTGTAGTGTAGCGGTGAAATGCGTAGATATAGGAAGGAACACCAGTGGCGAAGGCGACTACCTGGACTGATACTGACACTGAGGTGCGAAAGCGTGGGGAGCAAACAGGATTAGATACCCTGGTAGTCCACGCCGTAA
+
GGGGGGGGGFGGGGGGGGGGGGGGGDEGGGGGGGGFGEFGGGGGGGGGGGGGGGGEGDGGGGGGGGGGGGGGGGGGGGGGGGGFGGGGGGGFGGGGGGGGGGGGGGGGGGGGGGFGGGGGGGEGGGGGGGGGGGGGGGGGGGGGFCCGGGGGGGGGGGGGGGGGGGGGGGCCGGGGGGGGGGGFGGGGFGGGGGGGGGGG8CDGGGGGGGFGGGGGGGGGGGGGGGGGGGGGGGGEGGGGGGFFBFGG6FFFBBDF?FAFGGFGFFGF<BDFBGF?F:DBGG
@M02352:288:000000000-CKWC8:1:1101:9061:2507 1:N:0:TACGTTGC+CTAAGCCT
TACGGAGGGTGCAAGCGTTATCCGGAATCATTGGGTTTAAAGGGTCCGCAGGCGGTCAATTAAGTCAGAGGTGAAATCCCATAGCTTAACTATGGAACTGCCTTTGATACTGGTTGACTTGAGTTATACGGAAGTAGATAGAATAAGTAGTGTAGCGGTGAAATGCATAGATATTACTTAGAATACCGATTGCGAAGGCAGTCTACTACGTATATACTGACGCTCATGGACGAAAGCGTGGGGAGCGAACAGGATTAGATACCCTGGTAGTCCACGCCGTAA
+
GGGGGGGGGGGGGGGGGGGGFFGFFEGGGGGGGGGGGGGFFGGGGGGGFEGGGGGGGGGGGGGGGGGGCFGGGGGGGGGGGGEFFGGGGGGCGGGGGGGGGGGGGGGGGGGGGGGGGCFGDFGGGGGGGGGFCFFGGGGGGGFGADGGGGGGGGGGGGGGGGGGGGGGGGGGGGGGGFGGG;CFC,FE@FGGGGGDEEGGEG8CFFGGFEGGGGGFGGGFCGG?EDGGFGGCGGGFFGGGGGF?FFGGGCD@?:GDBFFFGFFFFFGFFFFFFFF?6076C7
@M02352:288:000000000-CKWC8:1:1101:16958:2516 1:N:0:TACGCTGC+CTAAGCTT
TACGGAGGGTCCAAGCGTTATCCGGACTTATTGGGTTTAAAGGGTCCGCAGGCGGCCAATTAAGTCAGCGGTGAAATCCCTTTGCTCAACCGTGGAACTGCCTTTGACACTGGTTGACTTGAGTCCTATGGAGGTAGATAGAATGTGTAGTGTAGCGGTGAAATGCATAGATATTAGAAAGAACACCGATTGCGAAGGCAGCCTACTACGAGTACACTGACGCTGATGGACGAAAGCGTGGGGAGCGAACAGGATTAGATACCTTGGTATTCCACGCCGTAA
+
GAFC;66@:6;E<@F@@B@FFGDEG@+@,C,6C6F8,BE6-ECF,<CF:BFCE@C7++,,,<CF<E9A,44BCF9?<,BE,,,8A,CFG@4+83C=5F==F<FA<=D,>DE@8><C,C@<C9@FF,,=D,@@,@FCC=,FFGF9,737@CC<DF=FEEB>CAE;FG,29;CFF;@9,,,2?FA,3=B*<FEECG8:EC8*B*=EFF9C9/**22<CCF9EC?EGGG7C+*9>E8C>F=D8EG3:9:9DGGDFBBGC3F4@+<<**17*-*..9>F32,>FDD
@M02352:288:000000000-CKWC8:1:1101:7341:2516 1:N:0:TACGCTGC+CTAAGCCT
TACGGAGGGTCCAAGCGTTATCCGGAATCATTGGGTTTAAAGGGTCCGCAGGCGGTCAATTAAGTCAGAGGTGAAATACCATAGCTCAACTATGGAACTGCCTTTGATACTGGTTGACTTGAGTCATATGGAAGTAGATAGAATGTGTAGTGTAGCGGTGAAATGCATAGATATTACACAGAATACCGATTGCGAAGGCAGTCTACTACGTATGTACTGACGCTGATGGACGAAAGCGTGGGGAGCGAACAGGATTAGATACCCTGGTAGTCCACGCCGTAA
+
GGGGGGGGGGGGGFGGGGGGGGGGGDBG,@FGGFGGGGGGGGGGGGGGCFEFCGGGGGGGGGGGGGGGFGGGGGGGGA9?BBAFGGGGGGFFGGGGGCGGGFCFGG,FFGGGGBFE<FGGFCGGDFFFDFCF9FGFGGFDGGGGA@CGGGGGGGFFGGGGFGFGGGCFGGGGGGFGGCGGGFGGECFGGGGGGGGGGGGGG8CBCFGF?CC9FFFGCGFGDCEGGG+>9?FDGGDDCEGG*C513>DGCGFF?FGGFF>FGG69@F3?A48>FGF<>FFFGG
@M02352:288:000000000-CKWC8:1:1101:18188:2524 1:N:0:TACGCTGC+CTAAGCCT
TACGGAGGGTCCAAGCGTTATCCGGAATCATTGGGTTTAAAGGGTCCGCAGGCGGTCAATTAAGTCAGAGGTGAAAGCCCATCGCTCAACGATGGAACTGCCTTTGATACTGGTTGACTTGAGTTATACGGAAGTAGATAGAATAAGTAGTGTAGCGGTGAAATGCATAGATATTACTTAGAATACCGATTGCGAAGGCAGTCTACTACGTATATACTGACGCTCATGGACGAAAGCGTGGGGAGCGAACAGGATTAGATACCCTGGTAGTCCACGCCGTAA
+
GGGGGGGGGGGGGGGGGGGGGGGGGGGGFGGGGGGCFGGGGGGGGGGGDGGGGGGFFFDGGGGGGGGGGGGGGGGGGGGGGGGFGGGGGGGGGGGGGGGGGGGGGGGGFGGGGGGGGGGGGGGGGGGGFGGGGGGGGFGGGGDCFFFFGGGGGGGGGGFGGGGGGGGGGGGGGGGGGGGGGGGGGGGGGGGGGGGGGGGGGGGGGGGGGGGGGGGGGGGGGGDGEDFGGGGGGGGFGGGGGGFFFFGGGD37:?GGFFFFGGGGFFGF>FFFFGFFFFFFGG
@M02352:288:000000000-CKWC8:1:1101:9055:2528 1:N:0:TACGTTGC+CTAAGCCT
TACGGAGGGTGCAAGCGTTATCCGGAATCATTGGGTTTAAAGGGTCCGCAGGCGGTCAATTAAGTCAGAGGTGAAATCCCATAGCTTAACTATGGAACTGCCTTTGATACTGGTTGACTTGAGTTATACGGAAGTAGATAGAATAAGTAGTGTAGCGGTGAAATGCATAGATATTACTTAGAATACCGATTGCGAAGGCAGTCTACTACGTATATACTGACGCTCATGGACGAAAGCGTGGGGAGCGAACAGGATTAGATACCCTGGTAGTCCACGCCGTAA
+
GGGGGGEEGGGGFGGGGGGGCECCF@F7FFEAFGGFEGGEFGGGGGGEGCCGEGGGGGGGGGGGGGGGGGGGGGGGGGGGGF@B<FGGGF9EFGGGGGGGGGGGGFCFGCFFFGGGGGGGGGGGGGGGGGGEGGGGGGFGGGFGGGFGGGGGGGGGGGGGGGGGGFGFGGGGGGGGF;FGGGGDGFGEGGGGDGEGGGGGGGGGGGGGGGGGDFGGGGGGGGGEGDCFGGGGGGGFGE5CCGEFBFGGGGD@3?FGFFF4CCCF?FFFFFFFFFF?(8DFDD
@M02352:288:000000000-CKWC8:1:1101:14320:2534 1:N:0:TACACTGC+CTAAGCCT
TACGGAGGGTCCAAGCGTTATCCGGAATCATTGGGTTTAAAGGGTCCGCAGGCGGTCAATTAAGTCAGAGGTGAAATACCATAGCTCAACTATGGAACTGCCTTTGATACTGGTTGACTTGAGTCATATGGAAGTAGATAGAATGTGTAGTGTAGCGGTGAAATGCATAGATATTACACAGAATACCGATTGCGAAGGCAGTCTACTACGTATGTACTGACGCTGAGGGACGAAAGCGTGGGGAGCGAACAGGATTAGATACCCTGGTAGTCCACGCCGTAA
+
GGGGGGGGG:6;;FFGGGG7F,FEGGGGFGDGGGGC,CFGGGGGGCFGGGGGGGG>C,<?EFCFGAAG9FFGGGGGGFGGGFAFFFFGGGGGGGGGGGGGGGGA?<FEEFGBCFEC8FGDGGGGGG9F9<FG<FGFACFEFFGGC==7CFGGGGGCEGGGGGGGGG=FGGGFGGGF,@D9DFEGGGG@7F*DFGGGGGG,CF8CGGG@C=<+29EGGGGGGGGGDGGC*:CDGGGFCGGGDGFBFF<DGGDFF:GGFF<?GGGGFFGFFFAFFGF?;BFFGG
@M02352:288:000000000-CKWC8:1:1101:20925:2556 1:N:0:TACGCGGC+CTAAGCCT
TACGGAGGGGGTTAGCGTTGTTCGGAATTACTGGGCGTAAAGCGTACGTAGGTGGATTGGAAAGTCGGGGGTGAAATTCCGGGGCTCAACCGTGGAACTGCCTTTAAAACTATCAGGCTAGAGTTTGATAGAGGCGAGCGGAATTCCTAGTGTAGAGGTGAAATTCGTAGATATTTGGAGGAACACCAGTGGCGAAGGCGGCTTGCTGGCTGAATACTGACGCTGAGGTACGAAAGTGTGGGGAGCAAACAGGATTAGATACCCTGGTAGTCCACGCCGTAA
+
FEFGGGGGG7C+7DDFC@FF@CCBFE7FEG,CCFG,=+C:CF,>C,CCE=FE,=F<EE=,,BEDE,+>+>B@CCFDF<B,,+6><F<CC<,+8,5<FCGGC>,,,,<,3@>,,,,,,?F,>9DF;,,,,,7?CG***<*=<F<BF9,,,,?<CFF:<FFFGFGG+2*<EFGGGG700+<*AECCFGG**<+;CE8>CE5*CC=/*;A++****++<@FGGC*7/:5*;<CCGGGGD:F:C5C)14<3<?CF@<?<*4F:@EF+>FFC?AF<4FFF(2:>9DD
@M02352:288:000000000-CKWC8:1:1101:21778:2565 1:N:0:TACGCTGC+CTAAGCCT
TACGGAGGGTCCAAGCGTTATCCGGAATCATTGGGTTTAAAGGGTCCGCAGGCGGTCAATTAAGTCAGAGGTGAAATACCATAGCTCAACTATGGAACTGCCTTTGATACTGGTTGACTTGAGTCATATGGAAGTAGATAGAATGTGTAGTGTAGCGGTGAAATGCATAGATATTACACAGAATACCGATTGCGAAGGCAGTCTACTACGTATGTACTGACGCTGAGGGACGAAAGCGTGGGGAGCGAACAGGATTAGATACCCTGGTAGTCCACGCCGTAA
+
GGGGGGGEGFGGGDGGGGGGGGGGGGGGGGGGGGGFGDFFFGGGGGGGGGGGGGGGGGGGGGGGGGGGGGGEGGGGGGGGGGGGGFGFFGGGGGGGGGGGFEFEGGFGGGGGGGGGGGGGGFGGGGGGGGGGGGGGGGGGGFG9CFFGGGGGGGGGGGGGGGGGGGFF@EGGGGGGGGGGGGGGGGGGGGGGGGGGGGGGGGGGGGGFFGGGGFGFGGE9CC=EGGFGC5C5EEDFGGGEGGF6>EDGGGFFF?<F?FA=CGFFFFGFFFFF4FF?9B@>CD
@M02352:288:000000000-CKWC8:1:1101:8524:2591 1:N:0:TACGCTGC+CTAAGCCT
TACGGAGGGTGCAAGCGTTAATCGGAATTACTGGGCGTAAAGCGCGCGTAGGTGGTTCAGTCAGTCAGATGTGAAAGCCCCGGGCTCAACCTGGGAACTGCACCTGATACTGCTGAACTAGAGTACGGTAGAGGGGAGTGGAATTTCCTGTGTAGCGGTGAAATGCGTAGATATAGGAAGGAACACCAGTGGCGAAGGCGACTACCTGGACCGATACTGACACTGAGGTGCGAAAGCGTGGGGAGCAAACAGGATTAGATACCCTGGTAGTCCACGCCGTAA
+
GGGGGGGGGFGGCFGGGGGGGGGGGGGGGGGGGGGGGFEGGGGGGD7F@FFGGGGGGGGAF5EFGGGGGGGGGGGGGGGG7FEGGDGFGGGGFFGGFFFGGG=,DFG<FGGG<FEGGGGGGGGGCGEGGGGGGGG**FF<DFFFGGG,3FFGGGGGGGGGGGGGGGGGGGG,CFF@FGGGGGG:CGEGGGGGGGGGGGGG5CC*AFGGGGG*CGCECFGGGGGG6:F5FFGGGGGFGGGGGGF<>FGGGGFFFFFGBFFFGGGGFFGFFFFFFGFB9BF;GC
@M02352:288:000000000-CKWC8:1:1101:11015:2592 1:N:0:TACGCTGC+CTAAGCCT
TACGGAGGGTCCAAGCGTTATCCGGAATCATTGGGTTTAAAGGGTCCGCAGGCGGTCAATTAAGTCAGAGGTGAAATCCCATCGCTCAACGATGGAACTGCCTTTGATACTGATTGACTTGAGTTATATGGAAGTAGATAGAATGTGTAGTGTAGCGGTGAAATGCATAGATATTACACAGAATACCGATTGCGAAGGCAGTCTACTACGTATGTACTGACGCTCATGGACGAAAGCGTGGGGAGCGAACAGGATTAGATACACTGGTAGTCCACGCCGTAA
+
GGGGGGGGGGGGGGGGGGGGGGGGGGGGGGGGGGGFGDGGGGGGGGGGGGGGGGGFGGGGGGGGGGGGGGGGGGGGGGGGGGGGGGGGGFGFFGGGGGGGGGGGGGGGGGGGGGGGGGGGGGGGGGGGGGGGFFGGGGGGGGGGGGGGGGGGGGGGGGGGGGGGGGFGGGGGGGGGGGGGGGGGGDGGGGGGGGGGGGGGGGGGGGGGGGGGFGGGGGGGGGGGGDGGGGGGGGGFGG<EGGFFFFGGGGFFBF6C?FFFGGGGFFGFDFFABGFFFFFBGD
@M02352:288:000000000-CKWC8:1:1101:15856:2603 1:N:0:TACGCTGC+CTAAGCCT
TACAGAGGGTGCAAGCGTTAATCGGAATTACTGGGCGTAAAGCGCGCGTAGGTGGTTTGTTAAGTCGGATGTGAAAGCCCAGGGCTCAACCTTGGAATTGCACCCGATACTGGCAGGCTAGAGTACGATAGAGGAGTGTGGAATTTCCTGTGTAGCGGTGAAATGCGTAGATATAGGAAGGAACATCAGTGGCGAAGGCGACACTCTGGATTGATACTGACACTGAGGTGCGAAAGCGTGGGGAGCAAACAGGATTAGATACCCTGGTAGTCCACGCCGTAA
+
GGGGGGGGGGGGGGGGGGGGGGGGGGGGGGGGGGGGGGGGGGGGGGGGGGGGFFGFGGGGGGGGGGGGGGGGGGGGGGGGGGGGGGGGGFGGGGGGGGGGGGGGGGGGGGGGGGGGGGGGGGGGGGGGGGGGGGGGGGGGGGGGGGGGGGGGGGGGGGGGGGGGGGGGGGGGGGGGGGGGGGGGGGGGGGGGGGGGGGGGGGGGFGGGGGGGGGGFFGGGGGGGGGGGGGGGGGGFGGGGGGFFFFGGGGFFFBGF?FFFGGGFFFGFFFFFFGFFFBFFGG
@M02352:288:000000000-CKWC8:1:1101:14157:2610 1:N:0:TACGCTGC+CTAAGCCT
TACGGAGGGTCCAAGCGTTATCCGGAATCATTGGGTTTAAAGGGTCCGCAGGCGGTCAATTAAGTCAGAGGTGAAATACCATAGCTCAACTATGGAACTGCCTTTGATACTGGTTGACTTGAGTCATATGGAAGTAGATAGAATGTGTAGTGTAGCGGTGAAATGCATAGATATTACACAGAATACCGATTGCGAAGGCAGTCTACTACGTATGTACTGACGCTGAGGGACGAAAGCGTGGGGAGCGAACAGGATTAGATACCCTGGTAGTCCACGCCGTAA
+
GFFEEDEEGFGGF<FGGFCGGGGFG:FFAEFFGEGB@C@<FGFGGGGGGGGGGGGGGGGGGGGGGGGGFGG?EGGGGGGGGF<=F<FGGFFFFGGGGGGFGGGECGGFGGFFFFGGGGGGGGGGGGGFGGGEDFFGGGGGGGFGGGGFGFAFGFGFFGGGGGGGGGGGGGFFGGGG@FGCFGECGGFG@GEFGGGGGGGGGGGCEGFFGGGGGGGGFGGGGGGEGGGGGGFGGGGEGGGGGGE67>DGGGFFFFGGFF<FFC@DF>FFFF2<FGF?F6BFGD
@M02352:288:000000000-CKWC8:1:1101:19307:2614 1:N:0:TACGCTGC+CTAAGCCT
TACGGAGGGTCCAAGCGTTATCCGGAATCATTGGGTTTAAAGGGTCCGCAGGCGGTCAATTAAGTCAGAGGTGAAATACCATAGCTCAACTATGGAACTGCCTTTGATACTGGTTGACTTGAGTCATATGGAAGTAGATAGAATGTGTAGTGTAGCGGTGAAATGCATAGATATTACACAGAATACCGATTGCGAAGGCAGTCTACTACGTATGTACTGACGCTGAGGGACGAAAGCGTGGGGAGCGAACAGGATTAGATACCCTGGTAGTCCACGCCGTAA
+
GGGGGGGGGGGGGGGGGGGGGGGGGGGGGGGGGGGGGGGGGGGGGGGGGGGGGGGGGGGGGGGGGGGGGGGGGGGGGGGGGGGGGGGGGGGGGGGGGGGGGGGGGGGGGGGGGGGGFGGGGGGGGGGGGGGGGGGGGGGGGGGGGGGGGGGGGGGGGGGGGGGGGGGCFGGGGGGGGGGGGGGGGGGGGGEGGGGGGGGGGGGGGGGGGGGGGGGGGG9EGGGGGGGGGGGDGGGFGGDGDGFFFFG3EGDF<?CFFF)/<FGGFFG@<BBB9FF<(4@49>
@M02352:288:000000000-CKWC8:1:1101:11164:2619 1:N:0:TACGCTGC+CTAAGCCT
TACGGAGGGTCCAAGCGTTATCCGGAATCATTGGGTTTAAAGGGTCCGCAGGCGGTCAATTAAGTCAGAGGTGAAATACCATAGCTCAACTATGGAACTGCCTTTGATACTGGTTGACTTGAGTCATATGGAAGTAGATAGAATGTGTAGTGTAGCGGTGAAATGCATAGATATTACACAGAATACCGATTGCGAAGGCAGTCTACTACGTATGTACTGACGCTGAGGGACGAAAGCGTGGGGAGCGAACAGGATTAGATACCCTGGTAGTCCACGCCGTAA
+
GGGGGGGGGGGGFGGGGGGGFGFFGFGGGGGGGGGGGGGGGGGGGGGGGGGGGGGFGGGGGGGGGGGGGGGGGGGGGGGFGGFGGGGGGGGGGGGGGGGGGGGGGGGGGGGGGGGGCGGGGGGGGGGGGFFGGGGGGGGGGGGGFGGGGGGGGGGGGGGGGGGGGGGGGFGGGGGGGGEGGGGFGGGGGGGGGGGGGGGGGGGGGGFGGGGGGGGGGGGGGGGGGGGGGGGGGGGFGGGGGGFF>DDGEGFFFFGGFFFFGGGFFFGFFFFFFGFFFFFFGG
@M02352:288:000000000-CKWC8:1:1101:11847:2621 1:N:0:TACGCTGC+CTAAGCCT
TACGGAGGGTGCAAGCGTTATCCGGAATCATTGGGTTTAAAGGGTCCGTAGGCGGATTGATAAGTCAGAGGTGAAATCCCATAGCTCAACTATGGAACTGCCTTTGATACTGTTAGTCTTGAGTTACTTGGAAGTAGATAGAATGTGTAGTGTAGCGGTGAAATGCATAGATATTACACAGAATACCGATTGCGAAGGCAGTCTACTACGAGTACACTGACGCTGATGGACGAAAGCGTGGGGAGCGAACAGGATTAGATACCCTGGTAGTCCACGCCGTAA
+
GFEEFCEEEFFGF<FDGBCGGGFGG:@F@CCCF<E8BF<66FFGGGFGCFGGGGGCCFGFGDGFECCFFGFFFFFCEFFFGG@B@9FFGGGFGGFGGGGGGGGDFGGGGFGGGGGFFGGGGFGGGGGGGGG=DGFGGG<EGFFGGGGGGGGCDDDFGCFEFGGFFGFFGGGACGGG;9FECFGGGGGGGGGGGGGGGDCCC@CCF?FG?CD=BFBCCCFFCGDGEDFFFGGGG5CDGGGGG8B:>DGGGGFFFFGGFFFFF<+9?@GF<7A97FF?93DFDD
@M02352:288:000000000-CKWC8:1:1101:9032:2629 1:N:0:TACGCTGC+CTAAGCCT
TACGGAGGGTCCAAGCGTTATCCGGAATCATTGGGTTTAAAGGGTCCGCAGGCGGTCAATTAAGTCAGAGGTGAAATACCATAGCTCAACTATGGAACTGCCTTTGATACTGGTTGACTTGAGTCATATGGAAGTAGATAGAATGTGTAGTGTAGCGGTGAAATGCATAGATATTACACAGAATACCGATTGCGAAGGCAGTCTACTACGTATGTACTGACGCTGAGGGACGAAAGCGTGGGGAGCGAACAGGATTAGATACCCTGGTAGTCCACGCCGTAA
+
GGGGGGGGGGGGDGGGGGGGGGGGGG@D<FGGGGGGGGGGGGGGE8FFDGGG7FG@FGFGGGGGGGGGCFGGGGGG9A5?5@,EEGGGGG9,C,=FFFGGGE@FGFGFGGGGGGGG8FGGGGGGFGGCFDFGDFGFFE=,FGDGDAFFDGGGGGGGGGGGGGGGGFFGFGGGGGGGGFDGGGFFFGFEGGGGGGGGEGGGE?6CFGGFCE>?9BFGGGGGGGGGGGGGC=FDEGGF<EGGGGFFFFGGGGFFF?GGFFBFGGGGFFGFFFFFFGF?>,>;GG
@M02352:288:000000000-CKWC8:1:1101:13778:2630 1:N:0:TACGCTGC+CTAAGCCT
TACGGAGGGTGCGAGCGTTAATCGGAATTACTGGGCGTAAAGCGTACGCAGGCGGTTGATTAAGCGAGATGTGAAATCCCTGGGCTCAACCCAGGAACTGCATTTCGAACTGGTCAACTAGAGTATGAGAGAGGGTGGTAGAATTTCAGGTGTAGCGGTGAAATGCGTAGAGATCTGAAGGAATACCGATGGCGAAGGCAGCCACCTGGTTCAATACTGACGCTCATGTACGAAAGCGTGGGGAGCAAACAGGATTAGATACCCTGGTAGTCCACGCCGTAA
+
GGGGGGGGGGGGGGGGGGGGGGGGGGGGGGGGGGGGGGGGGGGGGGGGGGGGGGG@FGGGGGGGFGGGGGGGGGGGGGGGGGGGFGGGGGGGGFGGGGGGGGGGGGGGGGGGGFFGGGGGGGGGGGGGGGGGGGGCFEGGGGGGGFGGGGGGGGGGGGGGGGGGGGGGGGGFGGFGGGGGGGGGGGGGGGGGGGGGGGGFGGGCGGGGGFGGGGGGGGGGGGGCED?EGDGGGGDFGGGGGGFBBFGGGGFFFFFGFFFFGGGFFFGFFFFBFGFF0<E>GD
@M02352:288:000000000-CKWC8:1:1101:23926:2635 1:N:0:TACGCTGC+CTAAGCCT
TACGTAGGGTGCAAGCGTTATCCGGAATCATTGGGTTTAAAGGGTCCGCAGGCGGCCAATTAAGTCAGAGGTGAAATCCTATAGCTTAACTATGGAACTGCCTTTGATCCTGGTTGACTTGATTTATACGGAGGTAGATAGATTGTTTAGTGTAGCGGTGAAATGCATAGAGATTACACAGACTACCGATTGCGAAGGCAGTCTACTACGTATATACTGACGCTCATGGACGAAAGCGTGGGGAGCGACCAGGATTAGATACCCTGGTAGTCCACGCCGTAA
+
FFFGGFFGGGCFGGFGEGEFFGGGCGDGDGDGGDF@BF<EGGGGGGGG+>BED7B+7@=FEGFGDGFGGGGGGAGGG9E,C,,CBFGFFEAFEEF,F<FFFGFGFGGF,CA?<BFFCGGC9?,<AD9<FFC7+@FFF,7,8,,@,@,@D,3,@:AEF7FFGG,>EC3@@9,2,?,;DCE9>F:F9FGC*CFCFGGGECFGGGGCF+1?C8C?FBF9+<+1<;=;C5@9<+99ECC>C5DCDG>0-79C*9<@0(>77F)/0<F74<39A4)4=D?:9233*1
@M02352:288:000000000-CKWC8:1:1101:12759:2677 1:N:0:TACGCTGC+CTAAGCCT
TACGGAGGGTGCAAGCGTTAATCGGAATTACTGGGCGTAAAGCGCGCGTAGGTGGTTCAGTCAGTCAGATGTGAAAGCCCCGGGCTCAACCTGGGAACTGCACCTGATACTGCTGAACTAGAGTACGGTAGAGGGTAGTGGAATTTCCTGTGTAGCGGTGAAATGCGTAGATATAGGAAGGAACACCAGTGGCGAAGGCGACTACCTGGACTGATACTGACACTGAGGTGCGAAAGCGTGGGGAGCAAACAGGATTAGATACCCTGGTAGTCCACGCCGTAA
+
GGGGDGGGDGGGGGGGGGGEEGGGGGGGGGGGGFGGFGGGGGGGGGGGFFFGGGGEFGGGGGGFGGGFFGFGGGGGGGGGGGGGGGGGGGGGGGGGFFGGGGGGGF<FFGGGGGFCGGGGGGGC<DEGFGGGGGGEC@FCFGCGGGGGGCGGGGGGGGGGGGGGGGG8CECFGGGGGGGGGGFFCGEGFGGFGCGECGGGGGGGGGGGFFF?>0CE@F9ECGGGGGGDCFG35CCBGEC>GG)(3;F*<D4542<C36<=CFGG?7DFB?<<FFF<;?FFGG
@M02352:288:000000000-CKWC8:1:1101:16806:2685 1:N:0:TACGCTGC+CTAAGCCT
TACGGAGGGTCCGAGCGTTAATCGGAATTACTGGGCGTAAAGCGTACGCAGGCGGTCAATTAAGTCAGAGGTGAAATCCCATCGCTCAACGATGGAACTGCCTTTGATACTGGTTGACTTGAGTTCGAGAGAGGTGAGTGGAATTCCAAGTGTAGAGGTGAAATTCGTAGATATTTGGAGGAACACCAGTGGCGAAGGCGGCTCACTGGCTCGATACTGACGCTGAGGTACGAAAGTGTGGGGAGCAAACAGGATTAGATACCCTGGTAGTCCACACCGTAA
+
GGGGGGGGGGGGGGGGGGGGFGGGGGGGGGGGGGGGGGGGGGGGGGGGGGGGGGGGGGGGGGGGGGGGGGGGGGGGGGGGGGGEGGGGGGCGGGGGGGGGGGGGGGGGGGGGGGGGGGGGGGGGGGGGGGGGGGGGGGGGGGGGGGGGGGGGGGGCFGGGGGGGGGGGGGGGGGGGGGGGGGGGGGGGGGGGGGGGGGGGGGGGGGGGGGGGGGGGGGGGGGGGGGGGGGGGGGGFGGGGGGF<>FGGGGFFFFFGFFFFGGGGFFGFBFFFFGF7?FFFGG
@M02352:288:000000000-CKWC8:1:1101:22294:2701 1:N:0:TACGCTGC+CTAAGCCT
TACGGAGGGTCCAAGCGTTATCCGGAATCATTGGGTTTAAAGGGTCCGCAGGCGGTCAATTAAGTCAGAGGTGAAATACCATAGCTCAACTATGGAACTGCCTTTGATACTGGTTGACTTGAGTCATATGGAAGTAGATAGAATGTGTAGTGTAGCGGTGAAATGCATAGATATTAGCAAGAATACCGATTGCGAAGGCAGTCTACTACGTATGTACTGACGCTGAGGGACGAAAGCGGGGGGAGCGAACAGGATTAGATACCCTGGTAGTCCACGACGTAA
+
GGGGGGEGFG<EEGGGGGGGGGGGGEEG@FGGGGGFGGGGGGGGG,EFGGGGGGGCF75EEGFGGFGGEFGGGGGGGFFDFA,BFGGGGGC?FCFFFGGGGFGGGDFEFGGGFGGD,CE<D<DFFGG<DCFG,6D?E9C9FG<C,CAFFCFGGFDCFGFEGGGC9ED@;EFGFGGA,,,37F,F>FFCGFGFCEGCE8,,1<,;CFF,<8D+?B2?ECFG?EGEC5ECC5*::CC@C*):CEB037>D=D;F:?FF34697CGF?>GFFB<A***((,74CC
@M02352:288:000000000-CKWC8:1:1101:14830:2702 1:N:0:TACGCTGC+CTAAGCCT
TACGGAGGGTCCAAGCGTTATCCGGAATCATTGGGTTTAAAGGGTCCGCAGGCGGTCAATTAAGTCAGAGGTGAAATACCATAGCTCAACTATGGAACTGCCTTTGATACTGGTTGACTTGAGTCATATGGAAGTAGATAGAATGTGTAGTGTAGCGGTGAAATGCATAGATATTACACAGAATACCGATTGCGAAGGCAGTCTACTACGTATGTACTGACGCTGAGGGACGAAAGCGTGGGGAGCGAACAGGATTAGATACCCTGGTAGTCCACGCCGTAA
+
GGGGGGGGGGGGGGGGGGGGGGGGGGGGGGGGGGGGGGGGGGGGGGGGGGGGGGGGGGGGGGGGGGGGGGGGGGGGGGGGGGGGGGGGGGGGGGGGGGGGGGGGGGGGGGGGGGGGGGGGGGGGGGGGGGFGGGGGGGGGGGGGGGGGGGGGGGGGGGGGGGGGGGGGGGGGGGGGGGGGGGGGGFGGGGGGGGGGGGGGGGGGGGGGGDFGGGGGGGGGGGGGGGGGCEGDGGGFGGGGGGFFFFDGGGFF8?GGFFFFGGGGFFFFFFFF67@?9BFFGG
@M02352:288:000000000-CKWC8:1:1101:13869:2713 1:N:0:TACGCTGC+CTAAGCCT
TACGAGGGGTGCAAGCGTTAATCGGAATTACTGGGCGTAAAGCGTGCGTAGGTGGTTTGTTAAGCTAGATGTGAAAGCCCTGGGCTCAACCTGGGAATTGCATTTAGAACTGGCAGGCTAGAGTTTTGGAGAGGGGAGTGGAATTCCAGGTGTAGCGGTGAAATGCGTAGATATCTGGAGGAACATCAGTGGCGAAGGCGACTCCCTGGTCAGTAACTGACGCTCATGTGCGAAAGTGTGGGTAGCGAACAGGATTAGATACCCTGGTAGTCCACACCGTAA
+
GGGGFGGGGGGGGGGGGGGGGGGGGGGGGGGGGGGGGGGGGGGGGGGGGGGGGGGEGGGGGGGGGGGGGFGGGGGGGGGGGGGGGGGGGFGGGGGGGGGGGGGGGGGGGGGGGGGGGGGGGFGGGGGGGGGGGGGGGGGGGGGGGGGGGGGGGGGGGGGGGGGGGGGGGGGGGGGGGGGGGGGGGGGGGGGGGGGGGGGGGGGGGGGGGGGGGGGGGGGGGGGGGGGGGGGGGGGFFGFGGGFFFFGGEDBF0?4CDFFFFGED?@GFAFAFFGFF?FFFGG
@M02352:288:000000000-CKWC8:1:1101:24250:2723 1:N:0:TACGCTGC+CTAAGCCT
TACGGAGGGTGCAAGCGTTATCCGGAATCATTGGGTTTAAAGGGTCCGCAGGCGGTCAATTAAGTCAGAGGTGAAATCCCATAGCTTAACTATGGAACTGCCTTTGATACTGGTTGACTTGAGTTATACGGAAGTAGATAGAATGTGTAGTGTAGCGGTGAAATGCATAGATATTACACAGAATACCGATTGCGAAGGCAGTCTACTACGTATGTACTGACGCTGAGGGACGAAAGCGTGGGGAGCGAACAGGATTAGATACCCTGGTAGTCCACGCCGTAA
+
GGFGECCFGEGGGFGGGGGGGGGGGGGGGGGGGFGGFGD9FGGGGGAFGGGGGGGGGGGFGFGGGGFGGGGGGGFGGCGGCF@DEFGGGGGGGGGGGGFFGGGGGG<C@FFGGGGGGGGGGAFGGGGGGGGG7FFEFGGFCG@FGGGGGGGGGGGGDGGG<FGDFGCGGGFGGGGGGGGFGGGFGGGGGGGGGGGEGGGGGGGGGGGGGGGGGGGGEGGGDGEEG35AEGCDGE5BGGGGGGF1>EGGEG7?B0CGFF<F7CFFF4FFFFFF@:FBF?3>>D
@M02352:288:000000000-CKWC8:1:1101:14982:2724 1:N:0:TACGCTGC+CTAAGCCT
TACGGAGGATCCAAGCGTTATCCGGAATCATTGGGTTTAAAGGGTCCGTAGGTGGATGATTAAGTCAGAGGTGAAATCCTGCAGCTCAACTGTAGAATTGCCTTTGATACTGGTTGTCTTGAGTTATTATGAAGTGGTTAGAATATGTAGTGTAGCGGTGAAATGCATAGATATTACATAGAATACCAATTGCGAAGGCAGATCACTAATAATATACTGACACTGATGGACGAAAGCGTGGGGAGCGAACAGGATTAGATACCCTGGTAGTCCACGCCGTAA
+
GGFGGDGGGGGGGGGGGFFGGGGGGEEGGGGGGGGEFGGFGGGGGGGGEFGGEEGGFGGGGGGGGGGGGGGGGGGGGGGGGGGGGFGGGGGGGGGGGGGGGGGGGFGGGGGGGGGGGGGGGGGFGFGGGGGGGGGGGGGGGGGGGGGGGGGGGGGGGGGGGGGGGGGGGGGGGGGGGFGGGGGFFFGGGGGGGGGGGGGGGGGGGGGGGGGGGGGGGGGFEEC8EGGGGGDGGGGFGGDGGGFFFFGGGDFFBBF72@FFGGCFFFGFFFDFFGFF;BD;CC
@M02352:288:000000000-CKWC8:1:1101:19837:2729 1:N:0:TACGCTGC+CTAAGCCT
TACGGAGGGTCCAAGCGTTATCCGGAATCATTGGGTTTAAAGGGTCCGCAGGCGGTCAATTAAGTCAGAGGTGAAATACCATAGCTCAACTATGGAACTGCCTTTGATACTGGTTGACTTGAGTCATATGGAAGTAGACAGAATGTGTAGTGTAGCGGTGAAATGCATAGATATTACACAGAATACCGATTGCGAAGGCAGTCTACTACGTATGTACTGACGCTGAGGGACGAAAGCGTGGGGAGCGAACAGGATTAGATACCCTGGTAGTCCACGCCGTAA
+
GGGGGGGGGGFECFGGGGGEGEFGGGGGGGGGGGGFFGGGGGGGGGGGGGGGGGGFGGGGGGGGGGGGGGGGGGGGGGGGGGGGGGGGGGGGGGGGGGGGGGGGGGGGGGGGGGGGGGGGGGGGGFGGGGGGGGGGGGGGGGGGGFGGGGGGGGGGGGGGGGGGGGGGGGGGGGGGFGGGGGGGGGGGGGGGGGGGGGGGGG6BFGGGGGGGGGGGGGGGGGGGGGGGGGGGGGGFCEGGGGFFFFGGGGFFF<FGFFFFGGGGFFGFFFFFFGFFFFFFGG
@M02352:288:000000000-CKWC8:1:1101:16673:2761 1:N:0:TACGCTGC+CTAAGCCT
TACGGAGGGTCCAAGCGTTATCCGGAATCATTGGGTTTAAAGGGTCCGCAGGCGGTCAATTAAGTCAGAGGTGAAATACCATAGCTCAACTATGGAACTGCCTTTGATACTGGTTGACTTGAGTCATATGGAAGTAGATAGAATGTGTAGTGTAGCGGTGAAATGCATAGATATTACACAGAATACCGATTGCGAAGGCAGTCTACTACGTATGTACTGACGCTGAGGGACGAAAGCGTGGGGAGCGAACAGGATTAGATACCCTGGTAGTCCACGCCGTAA
+
GGGGGGGGGGGGGGGGGGGGGGGGGGGGGGGGGGGFGGGGGGGGGGGGGGGGGGGFGGGGGGGGGGGGGGGFGGGGGGGGGGGGGGGGGGGGGGGGGGGGGGGGGCFGFGFGFGGGGGGGGGGGGGGGGGGGFFFGGG9FGGGGGFGGGGGGGGGGGGGGGFFGGGGGGGGGGGGGGGGGGGGFGGGGGGGGGDGGDGGGGGGFGGGGGGGGGGGGGGGGGGGGGGGGGGGGGGGFFGGGGGEFFFGGGGEFB?7>?FFFFGGGFFGFFF<AFG@BFFFFGD
@M02352:288:000000000-CKWC8:1:1101:8104:2763 1:N:0:TACGCTGC+CTAAGCCT
TACGGAGGGTCCAAGCGTTATCCGGAATCATTGGGTTTAAAGGGTCCGCAGGCGGTCAATTAAGTCAGAGGTGAAATACCATAGCTCAACTATGGAACTGCCTTTGATACTGGTTGACTTGAGTCATATGGAAGTAGATAGAATGTGTAGTGTAGCGGTGAAATGCATAGATATTACACAGAATACCGATTGCGAAGGCAGTCTACTACGTATGTACTGACGCTGAGGGACGAAAGCGTGGGGAGCGAACAGGATTAGATACCCTGGTAGTCCACGCCGTAA
+
GGGGGGGGGGGEFGGGGGGGGGGGGGGGGGGGGGGGGGGGGGGGGGGGGGGGGGGGGGGGGGGGGGGGGGGGGGGGGGGGGGGGGGGGGGGFGGGGGGGGGGGGGGGGGGGGGGFGCGGGGGGGGGGGFGGGFGGDFGGGGGDGGFGGGGGGGGGGGGGGGGGGFGFGGGGGGGGGGGGGGGFGFGGGGGGGGGGEGGGGGC9FGGGGGGGGGCGGGGGGGGGGGGGGD=FGGGGFGGGGGGEF>FGGGGFFFFGFDFFFGGGGFFGFFFFBFGFFF:B>D>
@M02352:288:000000000-CKWC8:1:1101:8585:2786 1:N:0:TACGCTGC+CTAAGCCT
TACGGAGGGTGCAAGCGTTAATCGGAATTACTGGGCGTAAAGCGCGCGTAGGTGGTTCAGTCAGTCAGATGTGAAAGCCCCGGGCTCAACCTGGGAACTGCACCTGATACTGCTGAACTAGAGTACGGTAGAGGGTAGTGGAATTTCCTGTGTAGCGGTGAAATGCGTAGATATTTGGAGGAACACCAGTGGCGAAGGCGGCTCACTGGCTCGATACTGACGCTGAGGTGCGAAAGTGTGGGGAGCAAACAGGATTAGATACCCTGGTAGTCCACACCGTAA
+
GDFFGDEEGFEFGFGGGFFGGGFDFCEGGGGGGGGGGFCCDGGGGGGGGGGEGGGGGGFGGGGGGGGGGGGFGGGGGGGGGGGDEFGGGGGGGGGGGGGGGGGGGGGGGGGGGGGGGGGGGGGGGGGGGGGGGGGGGGGGGGGGGGGDGGGGGGGGGGFGGGGGGGGGGGGGGGFGGGGGGGGFFF@CFGGGEGGGGGGGGGEGGGFGFFFGGGGGCFGGGGG5?CCFFGFGGDGFGFDFGGFBF>FGGDF@?BDFBFFFGG<FF>G@2B<BFGFFFBFFGG
@M02352:288:000000000-CKWC8:1:1101:21606:2793 1:N:0:TACGCTGC+CTAAGCCT
TACGGAGGGTGCAAGCGTTATCCGGAATCATTGGGTTTAAAGGGTCCGCAGGCGGTCAATTAAGTCAGAGGTGAAATCCCATAGCTTAACTATGGAACTGCCTTTGATACTGGTTGACTTGAGTTATACGGAAGTAGATAGAATGTGTAGTGTAGCGGTGAAATGCATAGAGATTACACAGAATACCGATTGCGAAGGCAGTCTACTACGTATGTACTGACGCTGAGGGACGAAAGCGTGGGGAGCGAACAGGATTAGATACCCTGGTAGTCCACGCCGTAA
+
GGGGGGEGGGGGGGGGGGGGGGGGGGGGGGGGGGGCFEGGGGGGGGGFGGGGGGGGGGGGGGGGGFGGGGGGGGGGGGGGGGFGGGGGGGGFGGGGGGGGGGGGGGGGFGGGGGGGGGGGGGGGGGGGFFGGFFGGFGGGGGGGGCFGGGGGGGGGGGGGGGGGGEGGGGGGGGFFEEFGGGG9FFCEGGGGGGGGGGGGGGFGGGGGGGFGGGGGGGGGGGGGGGGGGGGGGGGFFEGGGGFFB>DDCDFFFF>FFFFFGGG4@FGFAF<BFG?:9(<9DG
@M02352:288:000000000-CKWC8:1:1101:11845:2799 1:N:0:TACGCTGC+CTAAGCCT
TACGGAGGGTCCAAGCGTTATCCGGAATCATTGGGTTTAAAGGGTCCGCAGGCGGTCAATTAAGTCAGAGGTGAAATCCCATAGCTTAACTATGGAACTGCCTTTGATACTGGTTGACTTGAGTTATACGGAAGTAGATAGAATGTGTAGTGTAGCGGTGAAATGCATAGAGATTACACAGAATACCGATTGCGAAGGCAGTCTACTACGTATATACTGACGCTCATGTGCGAAAGTGTGGGTAGCGAACAGGATTAGATACCCTGGTAGTCCACACCGTAA
+
GGGGGGGGGGEGFGGGGGGGGGGGGEGGGGGGGGGGEEGGGGGGGFGGDGGGGGEFFEGGGGGGGGGGGGGGGGGGGGGGGGAFFFFGGGGGGGGFGGFGGFFFGGCGDDGGFGGG8FFGGF<FDGGFGGGF>CFFDFFCGGDFFFGFCCCFFFDFGGGD@GGGGGFGDGGCFFFC;DCCGGG9FDFGGGGGGGCCGGGGGGGGFGFGFEGGGGGGGGGGGGGGGGFGGGGGGGGFGGGGGDEABFGGGGFF:?GGF@<FGGGG?FGFFFFFFGF><?E:5>
@M02352:288:000000000-CKWC8:1:1101:16155:2802 1:N:0:TACGCTGC+CTAAGCCT
TACGGAGGGTGCAAGCGTTATCCGGAATCATTGGGTTTAAAGGGTCCGCAGGCGGTCAATTAAGTCAGAGGTGAAATACCATAGCTCAACTATGGAACTGCCTTATAAACTCCTGGTCTTGAGTTCGAGAGAGGTGAGTGGAATTCCGAGTGTAGAGGTGAAATTCGTAGATATTTGGAGGAACACCAGTGGCGAAGGCGGCTCACTGGCTCGATACTGACGCTGAGGTACGAAAGTGTGGGGAGCAAACAGGATTAGATACCCTGGTAGTCCACGCCGTAA
+
GGGFGEEGGFGGGCGGG@@FFGCFG@@FFGGCGDGFFGFFEGFGFGGGGGGGGGGGGGGGGGGGGGGGFFGAFGGGGFGC@FCCF9EFGGFFGGGGGGGGGGGGGGGFGGGFGGGGGGGGGGGGGGEGGGGFGGGGCGGGGGGGGGGGGGGFGFGGGGGGGGGGGGGGGGGGGFGGGGGGGDAFGGGGFGGGGGGGGGGGGGGGGGGFGGG?EEGCCEFGGDGGGGGFG9FDGGDBCFFGGGFBBBGGGG:5227FBF>FGGC4?@C?<?7)*27:>F>9CD
@M02352:288:000000000-CKWC8:1:1101:22481:2810 1:N:0:TACGCTGC+CTAAGCCT
TACGGAGGGTCCGAGCGTTAATCGGAATTACTGGGCGTAAAGCGCACGCAGGCGGTTTGTTAAGCTAGATGTGAAAGCCCTGGGCTCAACCTGGGAACTGCACCTGATACTGCTGAACTAGAGTACGGTAGAGGGTAGTGGAATTTCCTGTGTAGCGGTGAAATGCGTAGATATAGGAAGGAACACCAGTGGCGAAGGCGACTACCTGGACTGATACTGACACTGAGGTGCGAAAGCGTGGGGAGCAAACAGGATTAGATACCCTGGTAGTCCACGCCGTAA
+
GGGGGGGGGGGGGGGGGGGGGGGGGEGGGGGGFGGGGGGGGGGGGGGGGEFGGGGGGGCGGFFGGGGGGGGGGGGGGGGGGGGGGGGGGFGGGGGGGGGGGGGGGGGGGGGGGGGGGGGGGGGGGGGGEGGCFGGGGGGGGGGGGGGGGGGGGGGGGGGGGGFFGGGEEEGGGGGGGGGGGGGGGGGGGGGGGGGGGGGG>EGGGGGGGGGGGGGFGGGGGEFGGGGGGGGGGGGFGGGGGGF:9DGG?FF??FGGFFFFGFGF@FGFAFFFFGFFFFFBGD
@M02352:288:000000000-CKWC8:1:1101:11553:2823 1:N:0:TACGCTGC+CTAAGCCT
TACGGAGGGTGCAAGCGTTAATCGGAATTACTGGGCGTAAAGCGCGCGTAGGTGGTTCAGTCAGTCAGATGTGAAAGCCCCGGGCTCAACCTGGGAACTGCACCTGATACTGCTGAACTAGAGTACGGTAGAGGGTAGTGGAATTTCCTGTGTAGCGGTGAAATGCGTAGATATAGGAAGGAACACCAGTGGCGAAGGCGACTACCTGGACTGATACTGACACTGAGGTGCGAAAGCGTGGGGAGCAAACAGGATTAGATACCCTGGTAGTCCACGCCGTAA
+
GGGGEGGGGGGGGGGGGGGGFGGGGGGGGGGGGGGGGGGGGGGGEFFG:@FGFGGFGGGGGGGFGGGGFGGGGGGGGGGGGGGGEEDFGFGGGGGGGGGGGFG8FGFGFGGGGGGGCFGGGFGGGDGGFFGGGGGFCGGGGGGGG9FFGGGGGGGGGGGGGGGGGGGEGGG9BFCGGGGGGFFGGGGGFGGGGGGGGGGE:CGGGGGGGCF6FFGGGGGGGGGFGGGGGCDDEGDFGGGGGGFFFFGGGGFFB?GFBFFFGFGGFFGFFFFFFGF?;BB>DD
@M02352:288:000000000-CKWC8:1:1101:21733:2831 1:N:0:TACGCAGC+CTCAGCCT
TACGGAGGGTGCGAGCGTTATCCGGATTTATTGGGTTTAAAGGGTCCGCAGGCGGTCAGTTAAGTCAGCGGTGAAATTCAAAAGCTCAACTTCGTACCTCCCTTTGATCCTGGTTGCTTTAGGTCATGTGGATGACGCTAGAGTCGGTGGTGTACCGGTGAAATGAATGGTTTTTCGCCGAACTCCGATTTCCAAGGCAGGTCTCCTACATCTAACTTGCCGTTCGGCACCAAAACGGTGGGGTCAGACCAGGTTAGATTCCCTTGTAGGTCACCCAGTTAA
+
GFGGGFGG7F,B+@FGGGGGGGGGGG,B@FGFFGGFFGGGGGGGG8EF+@FEFGG4C+,C@EGGGGGFGGGG+BF<F,,,,,,:B?FGGGF,,+8,3BC,BBFFD,@9<>,,,33+,,B3,,33:FC,8@3F,,,3@**3*@,,,**5*5>1,,,7>*<*CC;B,,,,,,1,,**4*****41<8<**1=*+++<+;**1*;+++<+3<+::+++0+0+<+*/******/*0:8*01**;8:)(()0;6*)0()00(1.*+0<:*<**)*)6)**((,0):?
@M02352:288:000000000-CKWC8:1:1101:6881:2835 1:N:0:TACGCTGC+CTAAGCCT
TACGGAGGGTGCAAGCGTTAATCGGAATTACTGGGCGTAAAGCGCGCGTAGGTGGTTCAGTCAGTCAGATGTGAAAGCCCCGGGCTCAACCTGGGAACTGCACCTGATACTGCTGAACTAGAGTACGGTAGAGGGTAGTGGAATTTCCTGTGTAGCGGTGAAATGCGTAGATATAGGAAGGAACATCAGTGGCGAAGGCGACACTCTGGATTGATACTGACACTGAGGTGCGAAAGCGTGGGGAGCAAACAGGATTAGATACCCTGGTAGTCCACGCCGTAA
+
GGGGGGGGGGGGGGGGGGGGGGGGGGGGGGGGGGGGGGGGGGGGGGGGGEGGGGGCFAFFGDGGGGGGGGGGGGGGGGGGGGGGGGGGGGGGGFFGGGGGGGG<FGGCFGGGGFFGGGGGGGGGGGGGGGGGGGD<CFGGGGGGGGGGGGGGGGGGGGGGGGGGGGGGGGGGGGFCGGGGGGGGFGGGGGGGGGGGGGGGGGGGGGGGGGCF6@FFGGGGGFGGGFGGGCFDDGGFGGDG5=5?FFGGGGFFFFGGB?AFGGGGFFDFBFDBFGFFFBEFGD
@M02352:288:000000000-CKWC8:1:1101:9804:2840 1:N:0:TACGCTGC+CTAAGCCT
TACGGAGGGTCCAAGCGTTATCCGGGATCATTGGGTTTAAAGGGTCCGCAGGCGGTCAATTAAGTCAGAGGTGAAATACCATAGCTCAACTATGGAACTGCCTTTGATACTGGTTGACTTGAGTCATATGGAAGTAGATAGAATGTGTAGTGTAGCGGTGAAATGCATAGATATTACACAGAATACCGATTGCGAAGGCAGTCTACTACGTATGTACTGACGCTGAGGGACGAAAGCGTGGGGAGCGAACAGGATTAGATACCCTGGTAGTCCACGCCGTAA
+
GGFGGGGGGGGGFGGGGGGGGGGGGGGGGGGGGGGFGGGGGGGGGGCGGGGGGDGGGGGGGGGGGGGGGGGBFGGFFFGGGGGGGGGGGGGGGGGGGGGGGGGGFGGGGGGGGGGGGGGGABBFGFGAFGGCDFGGGGGGGGGGGGGGGGGGFGGFGCFDEFFGGGDC7EGGGGGGGGGGGGFGGGGGGGGGGGDEEGGGGGGGGGGFGGGGGGGGGGGGFGGGGCEFGGFGGGCEGGGGGGF<0@3>CDDFB6FF?FBFGGGFFFGFFFF2@C??B?EFDD
@M02352:288:000000000-CKWC8:1:1101:9244:2848 1:N:0:TACGCTGC+CTAAGCCT
TACGGAGGGTTCAAGCGTTATCCGGAATCATTGGGTTTAAAGGGTCCGCAGGCGGTCAATTAAGTCAGAGGTGAAATACCATAGCTCAACTATGGAACTGCCTTTGATACTGGTTGACTTGAGTCATATGGAAGTAGATAGAATGTGTAGTGTAGCGGTGAAATGCATAGATATTACACAGAATACCGATTGCGAAGGCAGTCTACTACGTATGTACTGACGCTGAGGGACGAAAGCGTGGGGAGCGAACAGGATTAGATACCCTGGTAGTCCACGCCGTAA
+
GGGGGEGGGGFGGGGGGGGGGGGGGGGGGDGGGGG:FFGGEGGGGFFGGGGGGGGFGGGGGGGGGGGGFFGFGGGGGGGGGGEEFGGGGGFGFFFFGGFAFGGGGFGGGGDFCGGCFGGGGGGGGGGGFGFGFFFGGGGGGG9FGGFGFGGGGGGGGGGGGGEFFFFFGGG9;CEGGGFFGGGGGGGGGGGGDGGGGGGG*009FEGFGGGF?FFGFGGGGGGGDDGGGGGGGGGFGGGGGE>19DGG5DDFF:GGFFFFFFGC4:CFFFDDFGFBF?DBGG
@M02352:288:000000000-CKWC8:1:1101:8055:2849 1:N:0:TACGCTGC+CTAAGCCT
TACGGAGGGTGCAAGCGTTAATCGGAATTACTGGGCGTAAAGCGCGCGTAGGTGGTTCAGTCAGTCAGATGTGAAAGCCCCGGGCTCAACCTGGGAACTGCACCTGATACTGCTGAACTAGAGTACGGTAGAGGGTAGTGGAATTTCCTGTGTAGCGGTGAAATGCGTAGATATAGGAAGGAACACCAGTGGCGAAGGCGACTACCTGGACCGATACTGACACTGAGGTGCGAAAGCGTGGGGAGCAAACAGGATTAGATACCCTGGTAGTCAACGCCGTAA
+
GCFGEFEGDFEGGFGGGGGGGGGGDEGGFGDGGGGGDFF@CFGGGECFFGGGGCFFCFGEGGGGFFGGGGGGGGGGGFGGGGGGGGGGGGFGGGGFFGF<FGGGGGDGCFFFGFFGGGGGFGGGGGGGGGGFGGGGFGGGGGFFFGGGGFEFFGGGGDGGGFGGGGGGGGGGGGGGGFFGEEGGGGGGGGGFGGGGGGDGGGGG?FGGGFCFGGE?EFFFFF<<FFGGGEGCCGGEGGGGGGFFFFGGFFF@::4>3?AF?FGD@>FF<FF9**14,3@>GD
@M02352:288:000000000-CKWC8:1:1101:15818:2864 1:N:0:TACGCTGC+CTAAGCCT
TACGGAGGGTGCGAGCGTTATTCGGAATTACTGGGCGTAAAGCGTATGTAGGCGGTTCATTAAGTCAGATGTGAAAGCCCGGGGCTCAACCGCGGAACTGCATTTGAAACTGGTGAACTAGAGGGCTGTAGAGGGGGGTAGAATTGCAGGTGGAGCGGTGAAATGCGTAGAGATCTGAAGGAATACCAGTGGCGAAGGCGGCCCCCTGGACAGATACTGACACTCAGATGCGAAAGCGTGGGGAGCAAACAGGATTAGATACCCCGGTAGTCCAAGCCGTAA
+
GGGGGGGGGGGG@FGGGGGG,6CEGGGG8C6FFGGCFCFGGG<F,C,C6CEF,CF@7CC,<CFFGFFF9FFGGGGGGFGG7+@CGGFFFGG+8@FCF+BFGA,B,<EFGGGF8FFF<<FCEFF,F<,>@FFFGGCECE*/ACFCF+2ACGGG*;@CC?EGGGGFEGGGGGD+<FFCF?GGGGC6CFG6CAFFGGGGGGGGGG*:>:CGG87A@*+3<CFCG+AF8DG7E7CGGGGFGD*AEEE?FF3>6D4<?6F7<FAFCFGF)8CEBE3>***,3(8:DC
@M02352:288:000000000-CKWC8:1:1101:10550:2866 1:N:0:TACGCTGC+CTAAGCCT
TACGGAGGGTCCAAGCGTTATCCGGAATCATTGGGTTTAAAGGGTCCGCAGGCGGTCAATTAAGTCAGAGGTGAAATCCCATCGCTCAACGATGGAACTGCCTTTGATACTGGTTGACTTGAGTCATATGGAAGTAGATAGAATGTGTAGTGTAGCGGTGAAATGCATAGATATTACACAGAATACCGATTGCGAAGGCAGTCTACTACGTATGTACTGACGCTGAGGGACGAAAGCGTGGGGAGCGAACAGGATTAGATACCCTGGTAGTCCACGCCGTAA
+
GGGGGGGGGGGGGGGGGGGGGGGGGGGGGGGGGGGGGGGGGGGGGGGGGGGGGGGGGGGGGGGGGGGGGGGGGGGGGGGGGGGGGGGGGGGFGGGGGGGGGGGGGGGGGGGGGGGGGGGGFGGGGGGGGGGGGGGGGGGGGGGGGGGGGGGGGGGGGGGGGGGGGGGGGGGGGGGGGGGGGGGGGFGGGGGGGGGGGGGGGGGGGGGGGGGGGGGGGGGGGGGGGGGGGGGGGGGFGGGGGGFFFFGGGGFFFBGGFFFFGGFGFFGFFFAF4C?BFFFFGG
@M02352:288:000000000-CKWC8:1:1101:18409:2869 1:N:0:TACGCTGC+CTAAGCCT
TACGGAGGGTCCAAGCGTTATCCGGAATCATTGGGTTTAAAGGGTCCGCAGGCGGTCAATTAAGTCAGAGGTGAAATACCATAGCTCAACTATGGAACTGCCTTTGATACTGGTTGACTTGAGTCATATGGAAGTAGATAGAATGTGTAGTGTAGCGGTGAAATGCATAGATATTACACAGAAATACCGATTGCGAAGGCAGTCTACTACGTATGTACTGACGCTGAGGGACGAAAGCGTGGGGAGCGAACAGGATTAGATACCCTGGTAGTCCACGCCGTA
+
GGGGGGGGGGGGGGGGGGGGGGGGGGGGGGGGGGGGGGGGGGGGGGGGGGGGGGGGGGGGGGGGGGGGGGGGGGGGGGGGGGGGGGGGGGGFGGGGGGGGGGGGGGGGGGGGGGGGGGGGGGGGGGGGGGGGGGGGGGGGGGGGGGGGGGGGGGGGGGGGGGGGGGGGGGGGGGGGGGGGGGGGGGGGGGGGGGDEGGGGGGGGGGGGGGGGGGGGGGGGGGGGGGEFFGGGGGGFGGGGGGF;?EGGGGFEBFGGFFFFGGGGFFGFBBBFFGFFFFFBD9
@M02352:288:000000000-CKWC8:1:1101:15087:2874 1:N:0:GACGCTGC+CTAAGCCT
TACGGAGGGTCCAAGCGTTATCCGGAATCATTGGGCTTAAAGGGTCCGCAGGCGGTCAATTAAGTCAGAGGTGAAATACCATAGCTCAACTATGGAACTGCCTTTGATACTGGTTGACTTGAGTCATATGGAAGTAGATAGAATGTGTAGTGTAGCGGTGAAATGCATAGATATTACACAGAATACCGATTGCGAAGGCAGTTTACTACGTATGTACTGACGCTGAGGGACGAAAGCGTGGGGAGCGAACAGGATTAGATACCCTGGTAGTCCACGCCGTAA
+
DGGGGDGGEG8FGGGGGGGGGFGGGGGGFGGGGGG8,EFGGGGGFD<F+FGGDGGFGECEFGFGGGGFGDFGFFGGG9CF<5EGGGGGGGGGGGFFG@EFG,AFFGGAFGCF,8<FFGGGGGGG95@<F9CF,FDFAFFDFGGG9C,EFGGGGGGGGGGGGGGGGG9FGGGGFGGF;D;EGGG;FGGGGG:EGGGGGGGGGF+<CFF@;C*0?*?FGGGGGGGGGGGEGEFGGGGF:EGGDG369EDGGGFFFFGG?FFFGGCGFFCFFF7AFFF2;:BFGG
@M02352:288:000000000-CKWC8:1:1101:15900:2909 1:N:0:TACGCTGC+CTAAGCCT
TACGGAGGGGGTCAGCGTTGTTCGGAATTACTGGGCGTAAAGCGTACGTAGGCGGATTAGTCAGTTAGGGGTGAAATCCCAGGGCTCAACCCTGGAACTGCCTCTAATACTGCTAGTCTTGAGTTCGAGAGAGGTGAGTGGAATTCCAAGTGTAGAGGTGAAATTCGTAGATATTTGGAGGAACACCAGTGGCGAAGGCGGCTCACTGGCTCGATACTGACGCTGAGGTACGAAAGTGTGGGGAGCAAACAGGATTAGATACCCTGGTAGTCCACACCGTAA
+
GGGGGEGGGGGGGGFGGGGGGGGGGGGGGGGGGGGGGGGGGGGGGGGGGGGGGGGGGGGGGGGGFGGGGGGGGGGGGGGGGGGGGGGGGGGGGGGGGGGGGGGGGGGGGGGGGGGGGGGGGGGGGGGGGGGGGGGGGGGGGGGGGGGGGGGGGGGGGGGGGGGGGGGGGGGGGGGGGGGGGGGGGGGGGGGGGGGGGGGGGGGGGGGGGGGGGGGGGGGGGGGEGGGGGGGGGGGFGGGGDGFFBBGGGGFFFFGGFFFFGGGGFFGFFFFFFGF?:BE?GG
@M02352:288:000000000-CKWC8:1:1101:14448:2910 1:N:0:TACGCTGC+CTAAGCCT
TACGGAGGGTCCAAGCGTTATCCGGAATCATTGGGTTTAAAGGGTCCGCAGGCGGTCAATTAAGTCAGAGGTGAAATCCCATCGCTCAACGATGGAACTGCCTTTGATACTGATTGACTTGAGTTATATGGAAGTAGATAGAATAAGTAGTGTAGCGGTGAAATGCATAGATATTACTTAGAATACCGATTGCGAAGGCAGTCTACTACGTATATACTGACGCTGAGGGACGAAAGCGTGGGGAGCGAAGAGGATTAGATACCCTGGTAGTCCACGCCGTAA
+
GGGGGG@FGGGGGGGGGGGGGGGGGGGGGGGGGGGGGGGGGGGGGGGGGGEGGGGGGGGGGGGGGGGGGGGGGGGGGGGGGGGGGGGGGGGGGGGGGGGGGGGGCGGGGGDGGGGGGGGGGGGGGGGGGGGGGGGGGGGGGGGGGFGGGFGGGGGGGGGGGGGGGGGGGGGGGGGGGGGGGGFGEGGGGGGGGGGGDGGGGGGGGGGGGGGGGGGGGGGGGGGGGGGGGDGGGGGDGGGGGGF?BEDDCD>FFFFGFFAFGGGGFFGFA?4>FGFFFFFFGD
@M02352:288:000000000-CKWC8:1:1101:8330:2927 1:N:0:TACGCTGC+CTAAGCCT
TACGGAGGATCCAAGCGTTATCCGGAATCATTGGGTTTAAAGGGTCCGTAGGCGGTTTTATAAGTCAGTGGTGAAATCCGGCAGCTCAACTGTCGAACTGCCATTGATACTGTAGAACTTGAATTATTATGAAGTAACTAGAATATGTAGTGTAGCGGTGAAATGCTTAGAGATTACATGGAATACCAATTGCGAAGGCAGGTTACTAATAATACATTGACGCTGATGGACGAAAGCGTGGGTAGCGAACAGGATTAGATACCCTGGTAGTCCACGCCGTAA
+
GGGGGGGGGCFGGGGGGGGEGGGGGGGGGGGGGGGGGGGGGGGGGFFGGGGGGGGG>EGGGGGGGGGGGGGGGGGGFEAEEGGGGGGGGGGGGGGGGGGDFGEFGGGGGGGGGGGGGGGGGGGGGGGGGGGGGGGGGFFGFFGGGGGGGGGGGGGGGGGGGGGGGGGGGFGFGG7>=EDFC3CFFGGGGGGGGGGGGGGGGGGGGGGGGGGGGGGGGGCEGGGGGGGCFGGDGGGFGGGGGGFFFFGGEGFFFB<>3?BFGFCGFF<@)=A>47?<;BDBDD
@M02352:288:000000000-CKWC8:1:1101:13876:2928 1:N:0:TACGCTGC+CTAAGCCT
TACGGAGGGTCCAAGCGTTATCCGGAATCATTGGGTTTAAAGGGTCCGCAGGCGGTCAATTAAGTCAGAGGTGAAATACCATAGCTCAACTATGGAACTGCCTTTGATACTGGTTGACTTGAGTCATATGGAATTAGATAGAATGTGTAGTGTAGCGGTGAAATGCATAGATATTACACAGAATACCGATTGCGAAGGCAGTCTACTACGTATGTACTGACGCTGAGGGACGAAAGCGTGGGGAGCGAACAGGATTAGATACCCTGGTAGTCCACGCCGTAA
+
GGGGGCEDGGGGFGGGGGGGGGFFGGGGGGGGGGGFG>FGGGGGGGGGGGGGGGGGGGGGGGDGGGGGGGGGGGGGGGGGGGGGGGFGGGGGGGGGGGGGGGGGGGGGGFGGGGGGGGGGGGGGGGGGGGGGGGGGGGGGGGFGGFGGGGGGGGGGGGGGGGGGGGGGGGGGGGGGGGGGGGGGGGGGGGGGGGGGGGGGGGGGGGGGGGGGGGFGGGGGGGGGGGGGGGGGGGGFGGGDGGFBFF3<5>B@BFGGFFFFGGGGFFGFAFDFFGFFFFFFGG
@M02352:288:000000000-CKWC8:1:1101:23331:2930 1:N:0:TACGCTGC+CTAAGCCT
TACGGAGGGTCCAAGCGTTATCCGGAATCATTGGGTTTAAAGGGTCCGCAGGCGGTCAATTAAGTCAGAGGTGAAATACCATAGCTCAACTATGGAACTGCCTTTGATACTGGTTGACTTGAGTCATATGGAAGTAGATAGAATGTGTAGTGTAGCGGTGAAATGCATAGATATTACACAGAATACCGATTGCGAAGGCAGTCTACTACGTATGTACTGACGCTCATGGCCGAAAGCGTGGGGAGCGAACAGGATTAGATACCCTGGTAGTCCACGCCGTAA
+
GGGGGDGGGG@FGGGGGGGGGGGGGGGG<F<FGGGGEEFGGGGGGGGGGGGGGGGGCGGGFFFGGGGGGGGGGGGGGGGGGCFFFFGGGGEFFGGGGGGGGGGGGGG<DFGGCGGG?FGAFFFF9<,EG<DF,=>DFBDGGGGG9E=FA9FGGFGGGGGGGGGGGGFGGGGGGG:DFC,;:FGFGGGCFGGGGGGGGGGGGGGGCFF<9CC+?C2BFGG?:EEECCGCG*;CG5C5FGGGGGFFFFDGGGDFF?GGFFFFDEFDFFC7>F54F7*(4?E;<C
@M02352:288:000000000-CKWC8:1:1101:18166:2938 1:N:0:TACGCTGC+CTAAGCCT
TACGGAGGGTGCAAGCGTTATCCGGAATCATTGGGTTTAAAGGGTCCGCAGGCGGTCAATTAAGTCAGAGGTGAAATCCCATAGCTTAACTATGGAACTGCCTTTGATACTGGTTGACTTGAGTTATACGGAAGTAGATAGAATGTGTAGTGTAGCGGTGAAATGCATAGAGATTACACAGAATACCGATTGCGAAGGCAGTCTACTACGTATATACTGACGCTCATGGACGAAAGCGTGGGGAGCGAACAGGATTAGATACCCTGGTAGTCCACGCCGTAA
+
GGGGGFGGGGGGGGGGGGGGGGGGGGGGGGGGGGGGGGGGGGGGGGGGGGGGGGGFGGGGGGGGGGGGGGGGGGGGGGGGGGGGGGGGGGGGGGGGGGGGGGGGGGGGGGGGGGGGGGGGGGGGGGGGGGGGGGGGGGGGGGGGGGGGGGGGGGGGGGGGGGGGGGGGGGGGGGGGGGGGGGGGGGGGGGGGGGGGGGGGGGGFGGGGGGGGGGGFGGGGGGGGGGGGEFGDGGGEGGGGDGFFFFGGGGFF?FGGFFFFGGGCFFGFFFFFFGFBFFFFGG
@M02352:288:000000000-CKWC8:1:1101:9653:2965 1:N:0:TACGCTGC+CTAAGCCT
TACGGAGGGTCCAAGCGTTATCCGGAATCATTGGGTTTAAAGGGTCCGCAGGCGGTCAATTAAGTCAGAGGTGAAATCCCATAGCTTAACTATGGAACTGCCTTTGATACTGGTTGACTTGAGTTATACGGAAGTAGATAGAATGTGTAGTGTAGCGGTGAAATGCATAGAGATTACACAGAATACCGATTGCGAAGGCAGTCTACTACGTATATACTGACGCTCATGGACGAAAGCGTGGGGAGCGAACAGGATTAGATACCCTGGTAGTCCACGCCGTAA
+
GGGGGGGGGGGGGGGGGGGGGGGGGGGGGGGGGGGCFGGGGGGGGGGGGGGGGGGFGGGGGFGGGGGGGGGGGGGGGGGGGGDFGGGGGGGGGGGGGGGGGGGGGGGGFGGGGGGGGGGGGGGGGGGGGGDGGGGGGGGGGGGGGGGGGGGGGGGGGGGGGGGGGGGGGFFGFFFGGGGGGGGGGGGGGGGGGGGGGGGGGGGGGGFGGGGGFGGGGFGGFGGGGGGGGGGGGCGFGGGEGC>:BFGGGGFFBFGG?FAFGGFGFFD@A@<AFGFFFFFFGG
@M02352:288:000000000-CKWC8:1:1101:6240:2973 1:N:0:TACGCTGC+CTAAGCCT
TACGGAGGGTCCAAGCGTTATCCGGAATCATTGGGTTTAAAGGGTCCGCAGGCGGTCAATTAAGTCAGAGGTGAAATCCCATCGCTCAACGATGGAACTGCCTTTGATACTGATTGACTTGAGTCATATGGAAGTAGATAGAATGTGTAGTGTAGCGGTGAAATGCATAGATATTACACAGAATACCGATTGCGAAGGCAGTCTACTACGTATGTACTGACGCTGAGGGACGAAAGCGTGGGGAGCGAACAGGATTAGATACCCTGGTAGTCCACGCCGTAA
+
GGGFGGGGGGGGGGGGGGGGGGGGGFEGGGGGGGGFGGGFGGGGGGGGGGGGGGGGGGGGGGGGGGGGGGGGFGGGGGGGGGGGGGGGGGGGGGGGGGGGGGGGGGFFFGGGGGGGGGGGGGGGGGGGGGGGGGGGGGGGGGGGGGGGGGGGGGGGGGGGGGFGDFGGGGGGGGGGGGGGGGGGGGGGGGGGGGGGGGGGGGGGGGGGGGGFCEGGGGGGGGGGGGGGDGGGGGDEFGCGGGFFFFGGGDBFFFGGFFF?9<FGFFGFFFDFFFFB9BE>GG
@M02352:288:000000000-CKWC8:1:1101:12838:2989 1:N:0:TACGCTGC+CTAAGCCT
TACGGAGGGTCCAAGCGTTATCCGGAATCATTGGGTTTAAAGGGTCCGCAGGCGGTCAATTAAGTCAGAGGTGAAATACCATAGCTCAACTATGGAACTGCCTTTGATACTGGTTGACTTGAGTCATATGGAAGTAGATAGAATGTGTAGTGTAGCGGTGAAATGCATAGATATTACACAGAATACCGATTGCGAAGGCAGTCTACTACGTATGTACTGCCGCTGAGGGACGAAAGCGTGGGGAGCGAAAAGGATTGGATACCCTGGTAGTCCACGCCGTAA
+
GGGGGGGGDGEGGGGGGGGGGGGGGGGGFGGGGGGGGGGGGGGGGDGG@FGGGGG=FCFFDGGGGGGGFFGFEGGGGAF=FEFFGGGGGGG8FDEEGGFGGEGGGGGCFDBFCFFGAFGGA<<DCFGFFGGGGD>@FCFFDG=<=<@DFFGCFEFGFCGCFGFGGACCFGFAEFF@EFGG@FCFFGGEEGEEGCGGGGGGCFCCCGDFGGGF?9EC99++*1*/:<FEC597CGG>*/1AEGB<937C*).921C*().69EGG=FDFA?4<?F?<96E>GG
@M02352:288:000000000-CKWC8:1:1101:6239:2991 1:N:0:TACGCTGC+CTAAGCCT
TACGGAGGGTCCAAGCGTTATCCGGAATCATTGGGTTTAAAGGGTCCGCAGGCGGTCAATTAAGTCAGAGGTGAAATCCCATCGCTCAACGATGGAACTGCCTTTGATCCTGATTGACTTGAGTCATATGGAAGTAGATAGAATGTGTAGTGTAGCGGTGAAATGCATAGATATTACACAGAATACCGATTGCGAAGGCAGTCTACTAAGTATGTACTGCCGCTGAGGGACGAAAGCGTGGGGAGCGAACAGGAATAGATACCCTGGTAGTCCACGCCGTAA
+
GCC@@;@@CCFGF<F8,6B@@F66C7FFFD9,CCFC7:<EDFGGFGGGDGGCGCGGGGGFF9FGGGFAFGGE=EAFGFFEGADC7,AFCEG7DFGGGC<>FG,?F?FG,EEC<?BFGGGFDCE>9F===F9EG=FCFC7@@CGA<,@3<DFA3:>F7FCFGCC,EECFF;FFG;CF;99;C<FCFFCEFFGD?GGDCC8CCCFFGG+>+5@ECE;?EBC+?CE5*)*AC=<<C?DBFG1CEE@16@GDEG>?62*08/)1<++9955)6?<<FF?11?317*
@M02352:288:000000000-CKWC8:1:1101:21059:3003 1:N:0:TACGCTGC+CTAAGCCT
TACGGAGGGTCCGAGCGTTATCCGGAATCATTGGGTTTAAAGGGTCCGCAGGCGGTCGATTAAGTCAGAGGTGAAATCCCATAGCTCAACTATGGAACTGCCTTTGATACTGGTTGACTTGAGTCATATGGAAGTAGATAGAATGTGTAGTGTAGCGGTGAAATGCATAGATATTACACAGAATACCGATTGCGAAGGCAGTCTACTACGTATGTACTGACGCTCATGGACGAAAGCGTGGGGAGCGAACAGGATTAGATACCCTGGTAGTCCACGCCGTAA
+
GGGGGGGGGFGGGGGGGGGGGGGGGDGGGGGGGGGFFEFGGGGGGGGGGGGGGGGGGGGGGGGGGGGGGGGGGGGGGGGGGGGGGGGGGGGGGGGGGGGGGGGGGGGGGGGGGGGGGGGGGGGGGFGGGGGFGGGGGGGFGGGGGGGGGGGGGGGGGGGGGGGGGGGGGGGGGGGGGGFGGGGGGGGGGGGGGGGGGGGGGGGGGGGGGGFFFGGGGGGGGGG8CDCFGFGGGGGFGD7CEGFF057CGGF?BFGGFFFFG?FDFFGFFF<BFGFFB6>;GG
@M02352:288:000000000-CKWC8:1:1101:18828:3003 1:N:0:TACGCTGC+CTAAGCCT
TACAGAGGGTGCAAGCGTTAATCGGAATTACTGGGCGTAAAGCGCGCGTAGGTGGTTTGTTAAGTCGGATGTGAAAGCCCAGGGCTCAACCTTGGAATTGCACCCGATACTGGCAGGCTAGAGTACGATAGAGGAGTGTGGAATTTCCTGTGTAGCGGTGAAATGCGTAGATATAGGAAGGAACATCAGTGGCGAAGGCGACACTCTGGATTGATACTGACACTGAGGTGCGAAAGCGTGGGGAGCAAACAGGATTAGATACCCTGGTAGTCCACGCCGTAA
+
GGGGGGGGGGGGGGGGGGGGGGGGGGGGGGGGGGGGGGGGGGGGGGGGGGGGGGGFGGGGGGGGGGGGGGGGGGGGGGGGGGGGGGGGGGGFGGGGGGGGGGGGGGGGGGGGGGGGGGGGGGGGGGGGGGGGGGFGGGGGGGGGGGGGGGGGGGGGGGGGGGGGGGGGGGGGGGGGGGGGGGGGGGGGGGGGGGGGGGGGGGEGFGCFGGGGGGGGGGGGGGGGGGGGGGGGGGGFGGGGGGFFFFGGGGFFFBGFDFFFGGG:FFF6AFFAFGFFF?FFGD
@M02352:288:000000000-CKWC8:1:1101:23418:3024 1:N:0:TACGCTGC+CTAAGCCT
TACGGAGGGTGCAAGCGTTATCCGGAATCATTGGGTTTAAAGGGTCCGCAGGCGGTCAATTAAGTCAGAGGTGAAATCCCATAGCTTAACTATGGAACTGCCTTTGATACTGGTTGACTTGAGTTATACGGAAGTAGATAGAATGTGTAGTGTAGCGGTGAAATGCATAGATATTACACAGAATACCGATTGCGAAGGCAGATCACTAACAATTAATTGACGCTAAGGGACGAAAGCGTGGGTAGCGAACAGGATTAGATACCATGGTAGTCCACGCCGTAA
+
GGGGGFFGGFGFFFGGGFGGGGGGGFEFFDFCFGGFEEFGGGGGFGGFGGGGDEG=FGGGGGGGGGGGFGG<FFGGGGGGE9BEDFGGGGGGGGGGGFGGGGGGGGGFGGFFGCEEGGGGGFGGGGGGGGGGEGGGGGGGGGGGGGGGGGGGGGGDGGGGGGGGGGGFFGGFGGGGFGGCEGGGGGGEGGGGGGGGGGGGGGGGGG?FGGGGFFGGGGFGFE5CEDGGGC<DEGGFGEGEGGFFFFGGGGF@?FGF<FBFGGG*@?4BFFBFFGFF9?EBGD
@M02352:288:000000000-CKWC8:1:1101:8824:3027 1:N:0:TACGCTGC+CTAAGCCT
TACGGAGGGTGCAAGCGTTATCCGGAATCATTGGGTTTAAAGGGTCCGCAGGCGGTCAATTAAGTCAGAGGTGAAATACCATAGCTCAACTATGGAACTGCCTTTGATACTGGTTGACTTGAGTCATATGGAAGTAGATAGAATGTGTAGTGTAGCGGTGAAATGCATAGATATTACACAGAATACCGATTGCGAAGGCAGTCTACTACGTATGTACTGACGCTGAGGGACGAAAGCGTGGGGAGCGAACAGGATTAGATACCCTGGTAGTCCACGCCGTAA
+
GGGGGEEGGGGGGGG@FGGGGGGGGEGGGGGGFGGFGGGGGGGGGGGGGGEFGEGGGGGGGGGGGGGGGFGFGGGGGGFFGGFFGGGGGGGGGGGGGGGGGGGFGGGGGGGFGGGGGGGGGGGGGGGGFGGFFFGGGFGGGFGGGFGGGGGGGGGGGGGGGGGGGGGGGGGGGGGGGGGFFGG9CBFEGGGGGGGGGDGGGFGGGGGGGGGGFGGGGGGGGGGGGGFGDEGGGCGFFGGGGGF:BDGG77:;<?GFFFAFGFFGFFGFFFF>FGFF91@FGD
@M02352:288:000000000-CKWC8:1:1101:12874:3040 1:N:0:TACGCTGC+CTAAGCCT
TACGGAGGGTGCAAGCGTTATCCGGAATCATTGGGTTTAAAGGGTCCGCAGGCGGTCAATTAAGTCAGAGGTGAAATCCCATAGCTTAACTATGGAACTGCCTTTGATACTGGTTGACTTGAGTTATACGGAAGTAGATAGAATGTGTAGTGTAGCGGTGAAATGCATAGAGATTACACAGAATACCGATTGCGAAGGCAGTCTACTACGTATATACTGACGCTCATGGACGAAAGCGTGGGGAGCGAACAGGATTAGATACCCTGGTAGTCCACGCCGTAA
+
GGGGGEGGGGGGGGGGGGGGGGGGGGGGFGGGGGGBFGGGGGGGGGGGGGGGGGGGGGGGGGGGGGGGGGGGGGGGGGGGGGGGGGGFGGGGGGGGGGGGGGFGGFGGGGGGGGGEFGGGGGGGGGGGGGGGGGGGFFFGGGGFFGGGGGGGGGGGGGGGGGGGGGGGGGGGGGGGGGGGGGGGGGGGGGFGGGGGGGGGEEFFGGGGCEGGGGGGGGGGGGGGGGFGGGCDEGGFGGGDGGEFFFGDEDEFFBGGFFFFGGEGFFGFFFFBFGFFFFFFGG
@M02352:288:000000000-CKWC8:1:1101:22075:3046 1:N:0:TACGCTGC+CTAAGCCT
TACGGAGGGTGCAAGCGTTAATCGGAATTACTGGGCGTAAAGCGCGCGTAGGCGGTTATTTAAGTCAGATGTGAAAGCCCTGGGCTCAACCTAGGAACTGCACCTGATACTGGATAACTAGAGTACAGAAGAGGGTAGTGGAATTTCCTGTGTAGCGGTGAAATGCGTAGATATAGGAAGGAATACCAGTGGCGAAGGCGGCCCCCTGGACAGACACTGACACTCAGATGCGAAAGCGTGGGGAGCAAACAGGATTAGATACCCTGGTAGTCCACGCCGTAA
+
GGGGGGGGGGGGGGGGGGGGGGGGGGGGGGGGGGGGGGGGGGGGGGGGGGGGGGGGGGGGGGGGGGGGGGGGGGGGGGGGGGGGGGGGGGGGGGGGGGGGGGGGGGGGGGGGGGGGGGGGGGGGGGGGGGGGGGGGGGGGGGGGGGGGGGGGGGGGGGGGGGGGGGGGGGDFGGGGGGGGGGGGGGGGGGGGGGGGGGGGGGGGGGGGGGGGGGGGGGGGGFFGGGGGFGGGGGGFGGGGGGFFFFGGGGFFFFGD?FFFGGGGFFGFFFABFFFFFFFBGG
@M02352:288:000000000-CKWC8:1:1101:20574:3048 1:N:0:TACGCTGC+CTAAGCCT
TACGGAGGGTCCAAGCGTTATCCGGAATCATTGGGTTTAAAGGGTCCGCAGGCGGTCAATTAAGTCAGAGGTGAAATACCATAGCTCAACTATGGAACTGCCTTTGATACTGGTTGACTTGAGTCATATGGAAGTAGATAGAATGTGTAGTGTAGCGGTGAAATGCATAGATATTACACAGAATACCGATTGCGAAGGCAGTCTACTACGTATGTACTGACGCTGAGGGACGAAAGCGTGGGGAGCGAACAGGATTAGATACCCTGGTAGTCCACGCCGTAA
+
GGGGGGGGGGGGGGGGGGGGGGGGGEEGGGGFFGGFGGFGGGGGGGGGGGGGGGGGGGGGGGGGGGGGGGGGGGGGGGGGGGGGGGGGGGGGGGGGGGGGGGGGGGGGGGGGGGGGGGGGGFGGGGGGGGGGGGGGGGGGGGGFFGGGGGGGGGGGGGGGGGGGGGGGGGGGGGGGGGGGGGGGGGGGGGGGGGGGGGGGGGGGGGGGGGGGGGGGGGGGGGGGGGGGGGGDGGGFGGGGGGFFFFGGGGEFBFGF?FFFGGGGFFGFFFFFFGFF6?E9<C
@M02352:288:000000000-CKWC8:1:1101:9327:3066 1:N:0:TACGCTGC+CTAAGCCT
TACGGAGGGTGCAAGCGTTATCCGGAATCATTGGGTTTAAAGGGTCCGCAGGCGGTCAATTAAGTCAGAGGTGAAATCCCATAGCTTAACTATGGAACTGCCTTTGATACTGGTTGACTTGAGTTATACGGAAGTAGATAGAATGTGTAGTGTAGCGGTGAAATGCATAGAGATTACACAGAATACCGATTGCGAAGGCAGTCTACTACGTATATACTGACGCTCATGGACGAAAGCGTGGGGAGCGAACAGGATTAGATACCCTGGTAGTCCACGCCGTAA
+
GGGGGGGG>CFG8FFGGGGGG,EFGB:@@FGGGFDF@FF6@FFCECEB+8@F7BG+CFEFGGD?EGGGCFGGGGGFGF8B=E8BEG,5?E,C,5,BEGCFGGFCEFGEDAFDEDFGCFGDGDFGGGG9FGGG:=FGG<9F@C,@<F,,3>D<@EB;@7CFGG;DGGA,79EF?,;DFCGGFGGGGGGDGGC:F>EGEGFGG8CCCGGFGGCGGFGGFCG7BEG88CGG?6C<EGGDG5DGDGDFBB<DEG37,3C>BFFFGGGC45FF27<ABD4(-(.4CD
@M02352:288:000000000-CKWC8:1:1101:20735:3077 1:N:0:TACGCTGC+CTAAGCCT
TACGGAGGGTCCAAGCGTTATCCGGATTTATTGGGTTTAAAGGGTCCGTAGGCGGGTTTATAAGTCAGAGGTGAAAGCCCACAGCTCAACTGTGGAACTGCCTTTGATACTGTAGATCTTGAATATATTTGAAGTAGGCGGAATATGTAGTGTAGCGGTGAAATGCATAGATATTACATAGAACACCAATTGCGAAGGCAGCTTACTAAGATATTATTGACGCTGATGGACGAAAGCGTGGGTAGCGAACGGGATTAGATACCCCGGTAGTCCACGCCGTAA
+
GGGGGGGGGGGGGFGGGGGGGGGFGFCGFGGGFGGGGEFFFGGGGGGGGGGGGGGGGGGGGGGGGGGGGGGFGGGGGGGGGGGGGFGGGGGGGGGGGGGGGGGGGGGGGGGGGGGGGGGGGGGGGGGGGGGGGGGGGGGGGGGGGGGGGGGGGGGGGGGGGGGGGGGGGGGGGGGGGGGGGGGGGGGGGGGGGGGGGGGGGGGFFGGGGGGGGGGGGGGGGGGGGGGGGGGGGGGFGGGGGGFFFFGGGGFBF:7C>FB?FFC<FEGFFD7AFGF<>FFFDG
@M02352:288:000000000-CKWC8:1:1101:18545:3098 1:N:0:TACGCTGC+CTAAGCCT
TACGGAGGGTCCAAGCGTTATCCGGAATCATTGGGTTTAAAGGGTCCGCAGGCGGTCAATTAAGTCAGAGGTGAAATACCATAGCTCAACTATGGAACTGCCTTTGATACTGGTTGACTTGAGTCATATGGAAGTAGATAGAATGTGTAGTGTAGCGGTGAAATGCATAGATATTACACAGAATACCGATTGCGAAGGCAGTCTACTACGTATGTACTGACGCTGAGGGACGAAAGCGTGGGGAGCGAACAGGATTAGATACCCTGGTAGTCCACACCGTAA
+
GGGGGGGGGGGGGGGGGGGGGGGGGGGGGGGGGGGGGGFGGGGGGGGGGGGGGGGGGGGGGGGGGGGGGGGGGGGGGGGGGGGGGGGGGGGGGGGGGGGGGGGGGGGGGGGGGGGGGGGGGGGGGGGGGGGGGGGGGGFGGGGGGGGGGGGGGGGGGGGGGGGGGGGGGGGFGGGGGGGGGGGGGGGGGGGGGGGGGGGGGGGGGGGGGGGGGGGGGGGGGGGGGDGGGCFGGGGFGGGGGGFFFFGGGGFF??FD?FFFGGG66:FFFFFFFGFFFFFFGG
@M02352:288:000000000-CKWC8:1:1101:10705:3107 1:N:0:TACGCTGC+CTAAGCCT
TACGGAGGGTCCAAGCGTTATCCGGAATCATTGGGTTTAAAGGGTCCGCAGGCGGTCAATTAAGTCAGAGGTGAAATACCATAGCTCAACTATGGAACTGCCTTTGATACTGGTTGACTTGAGTCATATGGAAGTAGATAGAATGTGTAGTGTAGCGGTGAAATGCATAGATATTACACAGAATACCGATTGCGAAGGCAGTCTACTACGTATGTACTGACGCTGAGGGACGAAAGCGTGGGGAGCGAACAGGATTAGATACCCTGGTAGTCCACGCCGTAA
+
GFGGGGGGGGGGGGGGGGGGGGGGGGGGGGGGGGGGGGGGGGGGGGGGGGGGGGGGGGGGGGGGGGGGGGGFGGGGGGGGGGGGFGGGGGGDGGGGGGGGGGGGGGGGGGGGGGGGGGGGGGGGGGGGGGGGGGGGGGGGGGGGGGGGGGGGGGGGGGGGGGGGGGGGGGGGGGGGGGFGGGGGGGGGGGGGGGGGGGGGGGGGGGGGGGGGGGGGGGGGGGGGGGGGDEGGGGGFGGDGGGFFFFGGGGFFFFGDF@9FFCGGFFGFFFFFBGFFFBFBGG
@M02352:288:000000000-CKWC8:1:1101:10713:3125 1:N:0:TACGCTGC+CTAAGCCT
TACGGAGGGTCCAAGCGTTATCCGGAATCATTGGGTTTAAAGGGTCCGCAGGCGGTCAATTAAGTCAGAGGTGAAATACCATAGCTCAACTATGGAACTGCCTTTGATACTGGTTGACTTGAGTCATATGGAAGTAGATAGAATGTGTAGTGTAGCGGTGAAATGCATAGATATTACACAGAATACCGATTGCGAAGGCAGTCTACTACGTATGTACTGACGCTGAGGGACGAAAGCGTGGGGAGCGAACAGGATTAGATACCCTGGTAGTCCACGCCGTAA
+
GGGGGGGGGGGGGGGGGGGGGGGGGGGGGGGGGGGGGGGGGGGGGGGGGGGGGGGGGGGGGGGGGGGGGGGGGGGGGGGGGGGGGGGGGGGFGGGGGGGGGGDGGGGGGGFGGGFGGGGGGGGGGGGGGGGGGGGGGEDFFGGGGGGGGGGGGGGGGGE@FGGGFGGGGFGGGGGGGGGGGGG9CFGGGGGGGGEGGGGGGGGGGGGGGGGGGGGGGGGGGDGGEGGGGDCDGGGFGGGGGGEFFFGG=DEFFFGGFFDFGGGFFFGFFFAFFGFFFFFFGG
@M02352:288:000000000-CKWC8:1:1101:8651:3142 1:N:0:TACGCTGC+CTAAGCCT
TACGGAGGGTGCAAGCGTTAATCGGAATTACTGGGCGTAAAGCGCGCGTAGGTGGTTCAGTCAGTCAGATGTGAAAGCCCCGGGCTCAACCTGGGAACTGCACCTGATACTGCTGAACTAGAGTACGGTAGAGGGTAGTGGAATTTCCTGTGTAGGGGTGAAATGCGTAGATATAGGAAGGAACACCAGTGGCGAAGGCGACTACCTGGACTGATACTGACACTGAGGTGCGAAAGCGTGGGGAGCAAACAGGATTAGATACCCTGGTAGTCCACGCCGTAA
+
GFEFGCFFGGGFECFGGFGGGGGFGEGGGGGGGGGGG@CEFFGGGE:F=EGGGGGGGGGGG<FGGGGGGGGGGGGGGGFGGGGGGFGFG8FFGGGGGGGGGGGGGGGGGGGGGGGGGGGGGGGGGGGGGGGGGGGFCGGGGGGGGGGGFFFFGGGCFGFFGGG?FEGEGGGGGGGGGGGGGGGGGGGGGGGGGGGGGGGEEGGGGGGGEGGFFG7<<@CFGFGGGGGDGCDDGGGFGGGGGGF?FEGGGGFF?B9CDFFFGF<9?FGFFFFF*:?:B?EFDD
@M02352:288:000000000-CKWC8:1:1101:11057:3144 1:N:0:TACGCTGC+CTAAGCCT
TACGGAGGGTCCAAGCGTTATCCGGAATCATTGGGTTTAAAGGGTCCGCAGGCGGTCAATTAAGTCAGAGGTGAAATACCATAGCTCAACTATGGAACTGCCTTTGATACTGGTTGACTTGAGTCATATGGAAGTAGATAGAATGTGTAGTGTAGCGGTGAAATGCATAGATATTACACAGAATACCGATTGCGAAGGCAGTCTACTACGTATGTACTGACGCTGAGGGACGAAAGCGTGGGGAGCGAACAGGATTAGATACCCTGGTAGTCCACGCCGTAA
+
GGGGGGGGGGGGGGGGGGGGGGGFGFGGGGGGGGGGGGGGGGGGGGGGGGGGGGGGGGGGGGGGGGGGGGGGGGGGGGGGGGGGGGGGGFGGGGGGGGGGGGGGGGGGGGGGGGGGGGGGGGGGGGGGGGGGFGGGGGGGGGGGGGGGGGGGGGGGGGFGGGGGGGGGGGGGGGGGFGGGGGGGGGGGGGGGGGGGGGGGGGGGGGGGGGGGGGGGGGGGFGGDGGGGGGGGGGGFGDGGGGFFFFGGGGFFFFGGFF>@GFGGFFGFFFABBGFFFFFFGG
@M02352:288:000000000-CKWC8:1:1101:23750:3145 1:N:0:TACGCTGC+CTAAGCCT
TACGGAGGGTCCGAGCGTTATCCGGAATCATTGGGTTTAAAGGGTCCGCAGGCGGTCGATTAAGTCAGAGGTGAAATCCCATAGCTCAACTATGGAACTGCCTTTGATACTGGTTGACTTGAGTCATATGGAAGTAGATAGAATGTGTAGTGTAGCGGTGAAATGCATAGATATTACACAGAATACCGATTGCGAAGGCAGTCTACTACGTATGTACTGACGCTCATGGACGAAAGCGTGGGGAGCGAACAGGATTAGATACCCTGGTAGTCCACGCCGTAA
+
GGGGGGGGGGFFGGGGGGGGGEGFGGGGDFAFGGG:BFGGGGGGGGGGEGGGGGGFFFEGGGGGGCFGGGGGGGGGGGGGGGEFGGGGGGD,FFDGGGGGGGGGFGFGFGGGGGGGCGGGGGGGCBFGGCGG>FGGGGG9DFGGGGGGGGGGGGGGGGGGGGGGGGCFFGGGGGGG9CFFCGGCFGGGGGGGGGGGGGGGGGECFFGFFEGGGGGGGGGGGGGGGDFGCF<DG?DFDEGGGGFFFFGGGG>FFBGGFFFFGG?FFFGFA=2>*:=<6BDBGG
@M02352:288:000000000-CKWC8:1:1101:22642:3156 1:N:0:TACGCTGC+CTAAGCCT
TACGGAGGGTGCAAGCGTTAATCGGAATTACTGGGCGTAAAGCGCGCGTAGGTGGTTCAGTCAGTCAGATGTGAAAGCCCCGGGCTCAACCTGGGAACTGCACCTGATACTGCTGAACTAGAGTACGGTAGAGGGTAGTGGAATTTCCTGTGTAGCGGTGAAATGCGTAGAGATTGGAAGGAACATCAGTGGCGAAGGCGGCTACCTGGACAAATACTGACACTGAGGCACGAAAGCGTGGGGAGCAAACAGGATTAGATACCCTGGTAGTCCACGCCGTAA
+
GFE@C@CBF@BFCAFFEB@F<CECF@CGGFFFEDGGG+C:@FGGGE:F8@FEEEGGEDFFGGGGGEGFFFGEGGGGGFECGFG@:=FGGCBF<EFCGGEADGCF8><BFGGGGGFFGGGGGFGFGFGGGGFFGGGFCFGGGGDFGG9@=C@CFG>FGDEEGGCCDEGEGGGGGCFFGDGGGGGFG?FFFFGGGCGGGGDGGGGGGGGG5FGGGG?FCCFGFFFGGGGG=EGDGGGDGGGGGGD:;BFGCGFFB:FGFFAFGGEDFFG<<435BFF<F(54CD
@M02352:288:000000000-CKWC8:1:1101:11027:3164 1:N:0:TACGCTGC+CTAAGCCT
TACGGAGGGTGCAAGCGTTAATCGGAATTACTGGGCGTAAAGCGCGCGTAGGTGGTTCAGTCAGTCAGATGTGAAAGCCCCGGGCTCAACCTGGGAACTGCATTTCGAACTGACAAACTAGAGTTTTGTAGAGGGTGGTAGAATTTCAGGTGTAGCGGTGAAATGCGTAGAGATCTGAAGGAATACCAGTGGCGAAGGCGGCCACCTGGACTGATACTGACACTGAGGTGCGAAAGCGTGGGGAGCAAACAGGATTAGATACCCTGGTAGTCCACGCCGTAA
+
GFFDE@CEGCFGGFGGGGGGFFFEGDFGGGGGGGGGGFECCGGGGGDGFGGGEFGGGGGGGGGGGGGGFGGFFGGGGGGGGGGDECFGGEEFDGGGGGGGEFF,,BBFGGGGGGGGGGGGGGG=F<CA<@F=FGGEFGGGGGGGGGGDFFDFGGGFFD<>FFGGFFGGGGGGGGGF9BFFGGGCGGGGGFGFGGGEE>CEEEGCFCFEGFGFFGG@<FGGG?CFFCEGGGGCEEDFGGGGGGF?BEFCGG:FB?4C<FFFGGD44>G6AFFA@FF:0357CD
@M02352:288:000000000-CKWC8:1:1101:18995:3167 1:N:0:TTCGCTGC+CTAAGCCT
TACGGAGGGTGCAAGCGTTGTCCGGAATTATTGGGCGTAAAGGGTGTGCAGGCGGTCAATTAAGTCAGAGGTGAAATACTACGGCTCAACTATGGAATTGCCTTTGAAACTGGTTGACTTGAGTGAAATAGAAGAAAGTAGAATGCGAAGTGTAGCGGTGGAATGCATAGATATTACAAAGAACACCGATTGCGAAGGCAGTCTACTACGCTGGAACTGACGCTGAGGGTCGAAAGCGTGGGGAGCGAACAGGATTAGATACCCTGGTAGTCCATGCCGTAA
+
GGGG-CFGC:6CFGGGGGGBGGGGGG+C6FGGGGG8+FFGGG,C6,7BFFGGGGGG7,C,CFGGGG,BF=FGGGGG,5C,,,+8FGGGGG,,9,BFG9FFG,F,,CF,AFFG8FC7FGGGGGGG,,,,,3CF3E,,,,:,CFG,,,+++@DFGGGGGGGG*FGGGG,DGGGGGG,,,,2?DGG,FGG**=*:CEGGGGG*C*++2?F++*)****5CGGGGGGGGGGG5*9CGFGFG5CGGG)3>FGGGGFFFFFGFFFFGGGGFFGFFFFFFG=A>?FFGD
@M02352:288:000000000-CKWC8:1:1101:11580:3174 1:N:0:TACGCTGC+CTAAGCCT
TACGGAGGGTCCAAGCGTTATCCGGATTTATTGGGTTTAAAGGGTCCGTAGGCGGGCTTATAAGTCAGAGGTGAAATCCCATCGCTCAACGATGGAACTGCCTTTGATACTGTAGGTCTTGAATATATTTGAAGTAGGCGGAATATGTAGTGTAGCGGTGAAATGCATAGATATTACATAGAACACCAATTGCGAAGGCAGCTTACTAAGATATTATTGACGCTGATGGACGAAAGCGTGGGTAGCGAACGGGATTAGATACCCCGGTAGTCCACGCCGTAA
+
GGGGGGGGE@CFGGGGGGGGGFGFGGBFFGEFGGG@FEGGGGFGGCFGGGGGGGGGGGGDFFGGGGGGEFGGGGGGGBEFCGFGGGGGGGE?F=FCGGGGGFFGGGGGGGGGFEGFFFFGGGFGGGGGFGGGFGGGGGGGGGGGGGFC;FGGGGGGGGGGGGGGGGGFFGGGGGFGFGGFFGGGGGCFGFGGGGGGGGGGGEGGFGGGFG=7CF;CFGGGGGGGGGGGGGGGGGGFGE<EGGFFFFGGGDBBBFGFF@>FG:FGFFGFFFFFFD=:6<B2DD
@M02352:288:000000000-CKWC8:1:1101:7521:3174 1:N:0:TACGATGC+CTAAGCCT
TACGGAGGGGGTTAGCGTTGTTCGGAATTACTGGGCGTAAAGCGTACGTAGGCGGATTAGTCAGTTAGGGGTGAAATCCCAGGGCTCAACCCTGGAACTGCCTCTAATACTGCTAGTCTTGAGTTCGAGAGAGGTGAGTGGAATTCCAAGTGTAGAGGTGAAATTCGTAGATATTTGGAGGAACACCAGTGGCGAAGGCGGCTCACTGGCTCGATACTGACGCTGAGGTACGAAAGTGTGGGGAGCAAACAGGATTAGATACCCTGGTAGTCCACACCGTAA
+
GDFGGBFGGGGGGGGGGGGGGGGGGGGGGGGGFGGGGGDEFGGGGGGGGGGGGGGGGG<FA5BCFG,EFGGGGGGGGGFGGGGDDEGGGFFGGGGGGGGGGGGG8FGCFGFA,3EFGGG<FFGGGGGGGGGGGGFGGGGGGGFGGGDGGGGGGGGGFFGGGGGGGGFGGGGGCGGGGGGFEGGGGGGGFGGGGGGGGGGGGGGGGGGFGGGGCCFGEGGGGGEEGDGGGGGGGGGFGFGFGDB?>BFGGGFF0:GGFFAFGGGF?FFFFFA<FGFBFFFFGG
@M02352:288:000000000-CKWC8:1:1101:10912:3178 1:N:0:TACGCTGC+CTAAGCCT
TACGGAGGGTGCAAGCGTTAATCGGAATTACTGGGCGTAAAGCGCGCGTAGGTGGTTCAGTCAGTCAGATGTGAAAGCCCCGGGCTCAACCTGGGAACTGCACCTGATACTGCTGAACTAGAGTACGGTAGAGGGTAGTGGAATTTCCTGTGTAGCGGTGAAATGCGTAGATATAGGAAGGAACACCAGTGGCGAAGGCGACTACCTGGACTGATACTGACACTGAGGTGCGAAAGCGTGGGGAGCAAACAGGATTAGATACCCTGGTAGTCCACGCCGTAA
+
GGGGGGGGGGGGFGGGGGGDEGGGEGGGFGGGGGGGGGGGGGGGCEEGGGGG?FG+B?F<FGGGGGGGGGGGGGGGCGGG7BFGGGGGGGGE,CEGGGGGGE,,FFGGGGGFDFGC,FGGGGGGCCECFGGGGGD:FFGGGGGGGGGFGGGGGGGGGGGGGGGGGGGGGGGGGG7CEGGGGGGGGGGGGGGGGGGGGGGGGCC>FGGGGGGGGGGFCFGGG:EGF>EFFFDGGGGFGGGGGGFFFFGGGGFFF6FGFFFFGGGGFFGFFFAFFGFBBFFFDD
@M02352:288:000000000-CKWC8:1:1101:18982:3182 1:N:0:TACGCTGC+CTAAGCCT
TACGGAGGGTCCAAGCGTTATCCGGAATCATTGGGTTTAAAGGGTCCGCAGGCGGTCAATTAAGTCAGAGGTGAAATACCATAGCTCAACTATGGAACTGCCTTTGATACTGGTTGACTTGAGTCATATGGAAGTAGATAGAATGTGTAGTGTAGCGGTGAAATGCATAGATATTACACAGAATACCGATTGCGAAGGCAGTCTACTACGTATGTACTGACGCTGAGGGACGAAAGCGTGGGGAGCGAACAGGATTAGATACCCTGGTAGTCCACGCCGTAA
+
GGGGGGGGGFGGGGGGGFGGGGGGGGGCGGGGGGGFGGGGGGGGGGGGGGGGGGGGGGGGGGGGGGGGGGGGGGGGGGGGGGGGGGGGGGGGGGGGGGGGGGGGGGGGGGGGGGGGGGGGGGGGGGGGGGGGGGGGGGGGGGGGGFGGGGGGGGGGGGGGGGGGGGGGGGGFGGGGGGGGGFGAGGGEFGGGGGGGGGGFGGGGGGGGGGFGGFGFGGGGGGGCEGGGCCGGGGGFGGGGGGFFFFGGGGFFF?6C?FFFGGGGFFGFAFAFFGFB9BFFGG
@M02352:288:000000000-CKWC8:1:1101:23258:3182 1:N:0:TACGCTGC+CTAAGCCT
TACGGAGGGTGCAAGCGTTATCCGGAATCATTGGGTTTAAAGGGTCCGCAGGCGGTCAATTAAGTCAGAGGTGAAATCCCATAGCTTAACTATGGAACTGCCTTTGATACTGGTTGACTTGAGTCATATGGAAGTAGATAGAATGTGTAGTGTAGCGGTGAAATGCATAGATATTACACAGAATACCGATTGCGAAGGCAGTCTACTACGTATGTACTGACGCTGAGGGACGAAAGCGTGGGGAGCGAACAGGATTAGATACCCTGGTAGTCCACGCCGTAA
+
GGGFGCCFGEEGGFGGGFGGGGGGD:CFFFFCFFGBC7EEEGGGGGGGGGGGGGGGGGGGGGGGFFGGGGG<FFGGGGGGGGFE8,,CEFFGGGFGFGGGGGFGGFGGFGGGFGGGFGFGGGGGGGGGGGGGDFFGGGFGGGGFGGGGGGGGGGGGGGFGGGGGGGGGGGGGG9DFGFGGGGFCFGFGGGGGCEGGGGGGGGGGGGGGGGGGGGGGFGGGGGCEGGGGGGGDGCDF4EDEGGFFFFGGGGDFFFG78FAFGGFFF@GFDFFFFG??9?FFGG
@M02352:288:000000000-CKWC8:1:1101:23478:3187 1:N:0:TACGCTGC+CTAAGCCT
TACGGAGGGTCCAAGCGTTATCCGGAATCATTGGGTTTAAAGGGTCCGCAGGCGGTCAATTAAGTCAGAGGTGAAATACCATAGCTCAACTATGGAACTGCCTTTGATACTGGTTGACTTGAGTCATATGGAAGTAGATAGAATGTGTAGTGTAGCGGTGAAATGCATAGATATTACACAGAATACCGATTGCGAAGGCAGTCTACTACGTATGTACTGACGCTGAGGGACGAAAGCGTGGGGAGCGAACAGGATTAGATACCCTGGTAGTCCACGCCGTAA
+
GGGGGGGGGGFGGGGGGGGGGGGGGGGGGGGGGGGFGGFGGGGGGGGGGGGGGGGGGGGGGGGGGGGGGGGGGGGGGGGGGGGGGGGGGGGGGGGGGGGGGGGGGGGGGGGGGGGGGGGGGGGFGGFGGGGGFGGGGGFGGGGGGGGGGGGGGGGGGGGGGGGGGGGGGGGGGGGGGGGGGGGGGGGGGGGGGGGEGEGFGGEGGGGGGGGGGGGGGGCGGGGGGGGGGGGGGGGFGGGGGGFFBFGGGGEFFFGGFFFFGGGG=FGF4=3>@F??FBEFGD
@M02352:288:000000000-CKWC8:1:1101:14448:3192 1:N:0:TACGCTGC+CTAAGCCT
TACGGAGGGTGCAAGCGTTAATCGGAATTACTGGGCGTAAAGCGCGCGTAGGTGGTTCAGTCAGTCAGATGTGAAAGCCCCGGGCTCAACCTGGGAACTGCATTTCGAACTGACAAACTAGAGTTTTGTAGAGGGTGGTAGAATTTCAGGTGTAGCGGTGAAATGCGTAGAGATCTGAAGGAATACCAGTGGCGAAGGCGGCCACCTGGACCGATACTGACACTGAGGTGCGAAAGCGTGGGGAGCAAACAGGATTAGATACCCTGGTAGTCCACGCCGTAA
+
GGGGGGGGGGGGGGGGGGGGFGGGGGGGGGGGGGGGGGGGGGGGGGGGFGGGGGGGGGGGGGGGGGGGGGGGGGGGGGGGGGGGGGGGGGGGGGGGGGGGGGGGGGGGCFGGGGGGGGGGGGGFGGGGGGFGGGGGGGGGGGGGGGGGGGGGGGGGGGGGGGGGGGGGGGGGGFFGGGGGGGGGGGGGGGGGGGGGGGGGGGGGGGGFGGDGGGGE5EGGGGGGGGGGGGGGGGGFGGGGGGFFFFGGCFFFFFGF?FFFGGGGFFGFBFFAFGFF;FF>GD
@M02352:288:000000000-CKWC8:1:1101:19613:3205 1:N:0:TACGCTGC+CTAAGCCT
TACGGAGGGTCCGAGCGTTATCCGGAATCATTGGGTTTAAAGGGTCCGCAGGCGGTCGATTAAGTCAGAGGTGAAATCCCATAGCTCAACTATGGAACTGCCTTTGATACTGGTTGACTTGAGTCATATGGAAGTAGATAGAATGTGTAGTGTAGCGGTGAAATGCATAGATATTACACAGAATACCGATTGCGAAGGCAGTCTACTACGTATGTACTGACGCTCATGGACGAAAGCGTGGGGAGCGAACAGGATTAGATACCCTGGTAGTCCACGCCGTAA
+
GGGGG;CEGFGGGGGGGGGGGGGFGEGGGGGGGFGCFDGFFGGGGGGGGDFEGGGGGGGGGGGGGGGGGGGGGGGGGGGGFGFGFGG@FFGGGGGGGGGGFFGGGGGGFGGGGGGGGGGGGGGGGCEGGGGGGGGGGGGGGGGGGGGGGGGGGGGGGGGGGFCFGGGGGGGGGCFGGGGGGGFFGGGGGGGFGGGGGGFFGGGGGGGGGGGGGGGGCGGFCCEGDGCGGGGGGGGFGGCCEGD:BDGDCDFFFFFGFFF4<9CFFFGFFFFFFFFF>FF>GD
@M02352:288:000000000-CKWC8:1:1101:18163:3234 1:N:0:TACGCTGC+CTAAGCCT
TACGGAGGGTGCGAGCGTTAATCGGAATTACTGGGCGTAAAGCGCATGCAGGTGGTTCATTAAGTCAGATGTGAAAGCCCGGGGCTCAACCTCGGAACTGCATTTGAAACTGGTGAACTAGAGTGCTGTAGAGGGGGGTAGAATTTCAGGTGTAGCGGTGAAATGCGTAGAGATCTGAAGGAATACCAGTGGCGAAGGCGGCCCCCTGGACAGACACTGACACTCAGATGCGAAAGCGTGGGGAGCAAACAGGATTAGATACCCTGGTAGTCCACGCCGTAA
+
GEFFGDCFGEGGGEGGGEEGFEGFGEGGGGGGGCGGG:CECFGGGGGGFGGGFGGFGGGFGFGGGGGGGGGGGGGGD<EFGGGGGGGGGF@DGGDGGGGGGGGGGFFGFGGGGGGGGGGGGGGGGGGGGAFGFGGGGGGGGCEEGFGGC7<CGDGFEGECEGGFEGGGGGDG?9CFGGGGFFFGGGGFFGGGGD>CCGFGGGEGEGGGE=CFGGGFCEFG??E6ACGC?GGGGGGFGGGGEGF<>FG*ACFF0:CC?F27<+<9@><FDF<AFF?:6:E(55
@M02352:288:000000000-CKWC8:1:1101:18163:3253 1:N:0:TACGCTGC+CTAAGCCT
TACGGAGGGTGCGAGCGTTAATCGGAATTACTGGGCGTAAAGCGCATGCAGGTGGTTCATTAAGTCAGATGTGAAAGCCCGGGGCTCAACCTCGGAACTGCATTTGAAACTGGTGAACTAGAGTGCTGTAGAGGGGGGTAGAATTTCAGGTGTAGCGGTGAAATGCGTAGAGATCTGAAGGAATACCAGTGGCGAAGGCGGCCCCCTGGACAGACACTGACACTCAGATGCGAAAGCGTGGGGAGCAAACAGGATTAGATACCCTGGTAGTCCACGCCGTAA
+
GGGGGGEGGGGGGGGGGGGGDGGGGGEGGGGGGGGGGGGGGGGGGGGGGGGGFGGGGGGGGGGGGGGGGGGGGGGGGFGGGGGGGGGGGGGCGGGGGGGGGGGGGGGGGGGGGGGGGGGGGGGGGGGGGGGGGGGGGGEGGGGGGGGGGGGGGGGGGGGGGGGGGGGGGGGFGGGGGGGGGGGGGGGGGGGGGGGGGGGGGGCGGGGGGGGGGGGGGGGGGGGGGGGGFFGGGGGFGEDGGGFFFFGGGGFFFFGGFFFF7AFGFFGFFFFFFGFFBFFFGD
@M02352:288:000000000-CKWC8:1:1101:14420:3273 1:N:0:TACGCTGC+CTAAGCCT
TACGGAGGGTCCAAGCGTTATCCGGAATCATTGGGTTTAAAGGGTCCGCAGGCGGTCAATTAAGTCAGAGGTGAAATACCATAGCTCAACTATGGAACTGCCTTTGATACTGGTTGACTTGAGTCATATGGAAGTAGATAGAATGTGTAGTGTAGCGGTGAAATGCATAGATATTACACAGAATACCGATTGCGAAGGCAGTCTACTACGTATGTACTGACGCTGAGGGACGAAAGCGTGGGGAGCGAACAGGATTAGATACCCTGGTAGTCCACGCCGTAA
+
GGGGGGGGGGGGGGGGGGGGGGGGGGGGGGGGGGGFGGGGGGGGGGGGGGGGGGGGGGGGGGGGGGFGGGGGGGGGGGGGGGGGGGGGGGGGGGGGGGGGGGGGGGGGGGGGGGGGGGGGGGGGGGGGGGGGGGGGGGGGGGGGGFGGGGGGGGGGGGGGGGGGGGGGGGGGGGGGGGGGGGGGGGGGGGGGGGGGGGGGGGGGGGGGGGDFGGGGGGGGGGGGGGGGGEGGGGGFGGGGGG>?FFGGGGFFFFGGFFFFGGGGFFGF>FADFGFBF<BBGG
@M02352:288:000000000-CKWC8:1:1101:19708:3283 1:N:0:TACGCTGC+CTAAGCCT
TACGAGGGGTGCAAGCGTTAATCGGAATTACTGGGCGTAAAGCGCACGCAGGCGGTTTGTTAAGCTAGATGTGAAAGCCCTGGGCTCAACCTGGGAATTGCATTTAGAACTGGCAGGCTAGAGTTTTGGAGAGGGGAGTGGAATTCCAAGTGTAGAGGTGAAATTCGTAGATATTTGGAGGAACACCAGTGGCGAAGGCGGCTCACTGGCTCGATACTGACGCTGAGGTGCGAAAGTGTGGGGAGCAAACAGGATTAGATACCCTGGTAGTCCACACCGTAA
+
GGGGDFGGGGGGGGGGGGGGGFGGGGGGGGGGGGGGGEGGGGGGGGGGGGGGGGGGGGGGGGGGGGGGGGGGGGGGGGGGGGGGGGGGGGGGGGGGGFGGGGGGGGGGGGCGGGGGGGGGGDCFCGGGGGGFGGGGGGGGGGGGGGGGGGGGGGGGGGGGFGGGGGGGGGGDGCGGGGFGGFFGGGGGGGGGGGGGEGGGGGEGCFEGGCCGGCFGDGGGGGGCEDGGF=CD=EDFGGFFGGD69BGGGGFFF?GC7=<FGFGGFFG?4?<<FC?BF?E:GD
@M02352:288:000000000-CKWC8:1:1101:20175:3305 1:N:0:TACGCTGC+CTAAGCCT
TACGGAGGGTGCAAGCGTTATCCGGAATCATTGGGTTTAAAGGGTCCGCAGGCGGTCAATTAAGTCAGAGGTGAAATCCCATAGCTTAACTATGGAACTGCCTTTGATACTGGTTGACTTGAGTTATACGGAAGTAGATAGAATGTGTAGTGTAGCGGTGAAATGCATAGAGATTACACAGAATACCGATTGCGAAGGCAGTCTACTACGTATGTACTGACGCTGAGGGACGAAAGCGTGGGGAGCGAACAGGATTAGATACCCTGGTAGTCCACGCCGTAA
+
GGGGGGGGGGGGGGGGGGGGGGGGGGGGGGGGGGGGGGGGGGGGGGGGGGGGGGGGGGGGGGGGGGGGGGGGGGGGGGGGGGGGGGGGGGGGGGGGGGGGGGFGGGGGGGGGGGGGGDGGGGGGGGGGGGGGDGGGGGGGGGGGGCFGGGGGGGGGGGGGGGGGGGGFGGFGGGGGGGGGGGGGGGGGGGGGGGGGGGGGEGGGGGGGGGGGGGGGGGGGGGGGGGGGGCFGGGDBGGGGGGFB>BGGGGFFFFFGFF<?GGGGFFGFFFFFFGFFFFFFGG
@M02352:288:000000000-CKWC8:1:1101:16100:3305 1:N:0:TACGCTGC+CTAAGCCT
TACGGAGGGTGCGAGCGTTAATCGGAATTACTGGGCGTAAAGCGCATGCAGGTGGTTCATTAAGTCAGATGTGAAAGCCCGGGGCTCAACCTCGGAACTGCATTTGAAACTGGTGAACTAGAGTGCTGTAGAGGGGGGTAGAATTTCAGGTGTAGCGGTGAAATGCGTAGAGATCGGAAGGAATACCAGTGGCGAAGGCGGCCCCCTGGACAGACACTGACACTCAGATGCGAAAGCGTGGGGAGCAAACAGGATTAGATACCCGGGTAGTCCACGCCGTAA
+
GGGGFEGGGEGGGGGGGGGG@<FFGEGGGGGGGGGGGGCFFGGGGCGGCFGG4FFF@CEEFFGFGGGGGGGGGGGG<FFF@:FDCEGGGGD<FFEGCFDDCFFDGGGGGGCFFG?FGGGEGCFF<A,=,3@<F@@EGGE>GGGG:FEGGGGFFF:9EEGCGG??EC?CG57CCFF*;CEECGG<FGGCF0<8EDGGGGFG*/*:E88CF8CFG62A8<C?@@<??7FGG+:3CEGEGGGEGGF:0<<<F7)0427>2?)/<<8C)0>>;)5>*:@?9(577>
@M02352:288:000000000-CKWC8:1:1101:7877:3313 1:N:0:TACGCTGC+CTAAGCCT
TACGGAGGGTGCGAGCGTTAATCGGAATTACTGGGCGTAAAGCGCATGCAGGTGGTTCATTAAGTCAGATGTGAAAGCCCGGGGCTCAACCTCGGAACTGCATTTGAAACTGGTGAACTAGAGTGCTGTAGAGGGGGGGAGAATTTCAGGTGTAGCGGTGAAATGCGTAGAGATCTGAAGGAATACCAGTGGCGAAGGCGGCCCCCTGGACAGACACTGACACTCAGCTGCGAAAGCGTGGGGAGCAAACAGGATTAGATACCCTGGTAGTCCACGCCGTAA
+
GGGGGGGGGGGGCFGGGGGGGGGGGGGFEGGGGGGGGGGGGGGG@:?FCFGFFGGFGD<FEFGGGGGGGGGGGGGGGGGGGGGGGEGGGGGGGGGGGGGGGGGGFGGGGGGGGGFDFFGFGGGGEGGGGGGGGGGGGGGCEGGGGGGGFGGGGGGGGGGGGGGGGFGGGGGGFG6CECGGGGGGGFGGFEGGGGGGGGFE>EGGGGEGGGGFGGGGGGGFGGGGCCC+<EGGGCGEFECGGGFFFF37+957:BGG<F<F:CFG?@FF26AAFGF?>(8;GG
@M02352:288:000000000-CKWC8:1:1101:23598:3314 1:N:0:TACGCTGC+CTAAGCCT
TACGGAGGGTGCAAGCGTTATCCGGAATCATTGGGTTTAAAGGGTCCGCAGGCGGTCAATTAAGTCAAAGGTGAAATCCCATAGCTTAACTATGGAACTGCCTTTGATACTGGTTGACTTGAGTTATACGGAAGTAGATAGAATGTGTAGTGTAGCGGTGAAATGCATAGAGATTACACAGAATACCGATTGCGAAGGCAGTCTACTACGTATATACTGACGCTCATGGACGAAAGCGTGGGGAGCGAACAGGATTAGATACCCTGGTAGTCCACGCCGTAA
+
GFEFD@CCGCEGFCFCCB7FGGGBECFGDFEFGCF@B7<<@FFEEFAF@EGGGDGE:CFGGFGEFFGGGGGGGGGGGFEFFDEEFGDGGGGGGGGGFFEFCFGFC?FEFGFGGFEGGGGGGGGGFFDFFDEEFGFFGC=D>CCFG9EFFGGGGGGGGGGGGGFGGGGGGGFFFFGG9EGGGGGCFFA*CBFGGGGB::CEEF6CCGFFGC7EFFFGFGGGFGDEE8;ECF7CGGGEFG5ECGEFFFGDEGBFFFCCBFBFFC866>F:<F><*:@?F?E9DC
@M02352:288:000000000-CKWC8:1:1101:24906:3323 1:N:0:TACGCTGC+CTAAGCCT
TACGGAGGGTCCAAGCGTTATCCGGAATCATTGGGTTTAAAGGGTCCGCAGGCGGTCAATTAAGTCAGAGGTGAAATACCATAGCTCAACTATGGAACTGCATTTGATACTGGTTGACTTGAGTCATATGGAAGTAGATAGAATGTGTAGTGTAGCGGTGAAATGCATAGATATTACACAGAATACCGATTGCGAAGGCAGTCTACTACGTATGTACTGACGCTGAGGGACGAAAGCGTGGGGAGCGAACAGGATTAGATACCCTGGTAGTCCACGCCGTAA
+
GGGGGGGGGGEFGGGGGGGCGGGGGG:FAGGGGGG@@FFGGGGGF,:CFGGGGGGGC4FAFGGGGG9FGGGGGGGG??FBF?5EFGGGGGA8E9FFG=FGG,E@?FGEFFGGGGFCGGGGGGGG9D<,8,CE<F==@EF<DGG<=3@@=FGFGGGGGGGGGGGGGG=FGGGGGGDD,;2>FGGFEFGC>F:CGGGGGGGCG=<;CEG+1:;?+:<CGGGGGGGGGGGG55FGGGGFGCDEGGFFFFGGGDE??FGGFFFFGGGGFFGFFFFFFD/4>FB>GG
@M02352:288:000000000-CKWC8:1:1101:18725:3330 1:N:0:TACGCTGC+CTAAGCCT
TACGGAGGGTGCAAGCGTTAATCGGAATTACTGGGCGTAAAGCGCGCGTAGGTGGTTCAGTCAGTCAGATGTGAAAGCCCCGGGCTCAACCTGGGAACTGCACCTGATACTGCTGAACTAGAGTACGGTAGAGGGTAGTGGAATTTCCTGTGTAGCGGTGAAATGCGTAGATATAGGAAGGAACACCAGTGGCGAAGGCGACTACCTGGACTGATACTGACACTGAGGTGCGAAAGCGTGGGGAGCAAACAGGATTAGATACCCTGGTAGTCCACGCCGTAA
+
GGGGGGGGGGGGGGGGGEGE@FFGGFGGGGGGGGGGGGGGGGGFFGGGFGFGGGGFGGGGGGGGGGGGGGGGGGFFGGGGGGGGGGGGGGGGGGGGFGGGGGGGGGGGGGGGGGGGGGGGGGGGGGGGGGGGGGGGGGGGGGGGGGGGGGGGGGGGGGGGGGGGGGGGGGGGGGGGGGGGGGGGGGGGGGGGGGGGGGGGGGDGGGGGGGGGGGGFFGGGGGGGGGGGGGGGGGGFGGGGGGFFFFGGGGFFFBCFFFFFGGGGFFGFAFFFFG@?>FB1<C
@M02352:288:000000000-CKWC8:1:1101:7880:3331 1:N:0:TACGCTGC+CTAAGCCT
TACGGAGGGTGCGAGCGTTAATCGGAATTACTGGGCGTAAAGCGCATGCAGGTGGTTCATTAAGTCAGATGTGAAAGCCCGGGGCTCAACCTCGGAACTGCATTTGAAACTGGTGAACTAGAGTGCTGTAGAGGGGGGGAGAATTTCAGGTGTAGCGGTGAAATGCGTAGAGATCTGAAGGAATACCAGTGGCGAAGGCGGCCCCCTGGACAGACACTGACACTCAGATGCGAAAGCGTGGGGAGCAAACAGGATTAGATACCCTGGTAGTCCACGCCGTAA
+
GGGGGGGGGGGGGGGGGGGGGGGGFGGGGGGGGGGGGGEGGGGGGGGGG=FFFGFGGGGGGGGGGGGGGGFGGGGGGGGGGGGGGGGGFGGGGGGGFFFGGGGGGFGGGGGGGGGGGGGGGGDGGGGGGGGGGGGDGCEGEGGGGGGGGGGGGGGGGGGGGGGGGGGGGEEGGGFGGGGGGGGGGGGGGGGGGGGGGGGGGGGGGGGGGGGGGGGGGGGGGGGGGGGGGGGGGGGFGGCEGEF6>DGGFGFF?F9>?FFFGGGGFFGFFFBDFGFB>FB6G9
@M02352:288:000000000-CKWC8:1:1101:23987:3334 1:N:0:TACGCTGC+CTAAGCCT
TACGGAGGGTGCAAGCGTTAATCGGAATTACTGGGCGTAAAGCGCGCGTAGGTGGTTCAGTCAGTCAGATGTGAAAGCCCCGGGCTCAACCTGGGAACTGCACCTGATACTGCTGAACTAGAGTACGGTAGAGGGTAGTGGAATTTCCTGTGTAGCGGTGAAATGCGTAGATATAGGAAGGAACACCAGTGGCGAAGGCGACTACCTGGCCCGATACTGACACTGAGGTGCGAAAGCGTGGGGAGCAAACAGGATTAGATACCCTGGTAGTCCACGCCGTAA
+
FGGGGGEEGGGGGFEFGCGCDFA@FFEGGCFGGAFGGGGGGGGGGEGGGFFCFGFGGGGFFGFGGGGGGGFGGGGGGGGGGGGGGGGG=DGGGFDGGFGGGGGG@E8=FGG=DFGDFFGGGFGGGGGGGGGCFGD>FGFGGGGGGFGEGGGGG@EGGGGG7FFGGGGGDCGFFFFFFFGGGGGGGGGGGGGFCGGEGGGGGEGCCGGFD**:8:CEGGGGGFGGGGGGGGGGGGGECEGCEGEF9DFG69>FF?GGFFFFCF+9FFGFFFFBFGFFF?E;D9
@M02352:288:000000000-CKWC8:1:1101:14034:3335 1:N:0:TACGCTGC+CTAAGCCT
TACGGAGGGTGCAAGCGTTATCCGGAATCATTGGGTTTAAAGGGTCCGTAGGCGGTTTTATAAGTCAGTGGTGAAATCCGGCAGCTCAACTGTCGAACTGCCATTGATACTGTAGAACTTGAATTATTATGAAGTAACTAGAATATGTAGTGTAGCGGTGAAATGCTTAGAGATTACATGGAATACCAATTGCGAAGGCAGGTTACTAATAATACATTGACGCTGATGGACGAAAGCGTGGGTAGCGAACAGGATTAGATACCCTGGTAGTCCACGCCGTAA
+
GGGGGFGGGGGGGGGGGGGGGGGFGGGGGGGGGGGGGGFGGGGGGGGGGGGGGGGGGGGGGGGGGGGGGGGGGGGGGGGGGGGGGGGGGGGGGGGGFGGGGGGGGGGGGGGGGGGGGGGGGGGGGGGGGGGGGGGGGGGGGGGGGGGGGGGGGGGGGGGGGGGGGGGGGGGGGGGGGGGGGGGGGGGGGGGGGGGGGGGGGGGGGGGGGGGGGGGGGGGGEGGGGGGGGGGGGGGFGEGGGGFFFFGGGGFFFFFGFFFFGGGGFFGFFFBFFGFF>FFFGG
@M02352:288:000000000-CKWC8:1:1101:9842:3347 1:N:0:TACGCTGC+CTAAGCCT
TACGGAGGGGGTTAGCGTTGTTCGGAATTACTGGGCGTAAAGCGCACGTAGGCGGATCAGAAAGTATAGGGTGAAATCCCAGGGCTCAACCCTGGAACTGCCTTGTAAACTCCTGGTCTTGAGTTCGAGAGAGGTGAGTGGAATTCCGAGTGTAGAGGTGAAATTCGTAGATATTCGGAGGAACACCAGTGGCGAAGGCGGCTCACTGGCTCGATACTGACGCTGAGGTGCGAAAGTGTGGGGAGCAAACAGGATTAGATACCCTGGTAGTCCACACCGTAA
+
GGGGGECGGGGCGFFGGCFGGGGGGGGGFGGGGGGCGGGEGGGGECCFGFGGGGGEFGFF<ACGGGG<FFGGGGGGGGGGGGGGGGG@DB<FGFGGGGFGGDFFFGGFGGGFFGGGFFAFFFGGDFF7FFCBFG,*7<DEBFFGGGGGGDGGGGGCFEGGGGGGGGGGGGGGFGCFCCGEGGGGCFFGGGGGGG>8??@5:E:8EFCGCC<FCC8F5@FGGG*:CDEFA=FDE=D@FGFFGDD:9@FG?FFFF:F=<F4@FGGGFFGFAFDFFFF((4BFC7
@M02352:288:000000000-CKWC8:1:1101:15508:3353 1:N:0:TACGCTGC+CTAAGCCT
TACGGAGGGTGCGAGCGTTAATCGGAATTACTGGGCGTAAAGCGTACGCAGGCGGTTGATTAAGCGAGATGTGAAATCCCTGGGCTCAACCTGGGAACTGCACCTGATACTGCTGAACTAGAGTACGGTAGAGGGTAGTGGAATTTCCTGTGTAGCGGTGAAATGCGTAGATATAGGAAGGAATACCAGTGGCGAAGGCGGCCCCCTGGACAGACACTGACACTCAGATGCGAAAGCGTGGGGAGCAAACAGGATTAGATACCCTGGTAGTCCACGCCGTAA
+
GGGGGGGGGGGGGDGGGCFDCGGGGGGGGGGGGGGFGGEGGGGGGGGGGGGGGGGGGDGGGGCFGGGGGGFGGGGGGGGGGGGGFFGCGGGGGGGGGGGGGGGGGGGGGFGGGGGGGGGGGGGGGGGGGFGFGGGGFGEFGGGGGGGGGGGGGGGGGGGGGGGGGGG;EGEFGGGGGGGGGGFFGGGGGGGGGGGGGGGGDGGGGGGGFFGGGGGGFGGGGFFFGGGGFGGGGGGBFCGGGGDFFFGGFGFFFFCC?FDBC<CF*0<FBF<A4CFF;?F9GD
@M02352:288:000000000-CKWC8:1:1101:10825:3373 1:N:0:TACGCTGC+CTAAGCCT
TACGGAGGGTGCAAGCGTTATCCGGAATCATTGGGTTTAAAGGGTCCGCAGGCGGTCAATTAAGTCAGAGGTGAAATACCATAGCTCAACTATGGAACTGCCTTTGATACTGGTTGACTTGAGTCATATGGAAGTAGATAGAATGTGTAGTGTAGCGGTGAAATGCATAGATATTACACAGAATACCGATTGCGAAGGCAGTCTACTACGTATGTACTGACGCTCATGGACGAAAGCGTGGGGAGCGAACAGGATTAGATACCCTGGTAGTCCACGCCGTAA
+
GGGGEFGGGGGGEFGGGGGGGGGGGCGGFGGGGGGGGGGGGGGGGGGGGDCGGGGGEFGGGGGGGGGFFGGEFGGGGCFFFFFGGGGFGGCGFFGGGGGGGGCEEFGGGCCFGFGCEGGGGFGGGGGGGGFFGGGGF<FDFGEGEFFGGGGGFGFGGEGGGGGGGGGGGFGGGGGEGGEGGGGGGGFGEGGDFGGEDGGGG@C<FGGGC=CFGGEGGGFGGGG=EGGGGGFCGGGFGGDECEDFBFGGEDF?B:DFDFAFG?F66FFFBFA<BG@FFB>BGC
@M02352:288:000000000-CKWC8:1:1101:11871:3388 1:N:0:GACGCTGC+CTAAGCCT
TACGGAGGTTGCAAGCGTTAATCGGAATTACTGGGCGTAAAGCGCGCGTAGGTGGTTCAGTCAGTCAGATGTGAAAGCCCCGGGCTCAACCTGGGAACTGCACCTGATACTGCTGAACTAGAGTATGGTAGAGGGTAGTGGAATTTCCTGTGTAGCGGTGAAATGCGTAGATATAGAGAGGAACACCAGTGGCGAAGGCGAGTACCTGGACTGATACTGACACTGAGGTGCGAAAGCGTGGGGAGCAAACAGGATTAGATACCCTGGTAGTCCACGCCGTAA
+
GFF,FFGC6,6EEEGGGCF@6EFEFEGGCFFEFGGGGGGDDGGGCFGG>FGG<,FCG<CFG9EFGG<5,CFFGGGGGAE+FFGGC7FFGFGDF=<,AF,CFGG8DFGFGGGGGDD9FDGGGGGGG,CFDFF9FGG+@3:@DGFFG9,@,@@CFGGG7FGGGGGGGGGGGGGFGG7E,,6CGCFGGG:=FFGGDGGGGGGG**=+>FGGGGG+2+03<<ECFCF?FFGG+179CG3>F7*;EGFFFF3DG4)8<?CFFFFFGCFF*)96<?DF/*/43(74<7
@M02352:288:000000000-CKWC8:1:1101:6346:3397 1:N:0:TACGCTGC+CTAAGCCT
TACGGAGGGGGTTAGCGTTGTTCGGAATTACTGGGCGTAAAGCGTACGTAGGCGGATTAGTCAGTTAGGGGTGAAATCCCAGGGCTCAACCCTGGAACTGCCTCTAATACTGCTAGTCTTGAGTTCGAGAGAGGTGAGTGGAATTCCAAGTGTAGAGGTGAAATTCGTAGATATTTGGAGGAACACGAGTGGCGAAGGCGGCTCACTGGCTCGCTACTGACGCTGAGGTACGAAAGTGTGGGGAGCAAACAGGATTAGATACCCTGGTAGTCCACACCGTAA
+
GGGGGGGGGD@C+DFFGGG:FFGGGGCFGGDGGGGDCFGGGGEGGGGGGGGG9FGG+?<5C?BFGFFGF?FGGFGGGCDD=<FFGFGGFGG=F@=EG=FFG8@>FDCCFGGGC,3B>FGGGGGGFGGF:@FDFGGGCF7?CFGGGGF<,DFGGGGFGGGGGGFGGGGGGGGGGG,,2?F@EGGGAG>C*=BEGGGG>EG>EGGGFFGGGGC7C**:CFG?C*:CE55CC+?DCGDFGGGGGC:((8CCEC>FF?CD?F<?+<FGFFCF>=<AFGF7:6>?<D
@M02352:288:000000000-CKWC8:1:1101:16159:3400 1:N:0:TACGCTGC+CTAAGCCT
TACGGAGGATCCAAGCGTTATCCGGAATCATTGGGTTTAAAGGGTCCGTAGGCGGTTTTATAAGTCAGTGGTGAAATCCGGCAGCTCAACTGTCGAACTGCCATTGATACTGTAGAACTTGAATTATTATGAAGTAACTAGAATATGTAGTGTAGCGGTGAAATGCTTAGAGATTACATGGAATACCAATTGCGAAGGCAGGTTACTAATAATACATTGACGCTGATGGACGAAAGCGTGGGTAGCGAACAGGATTAGATACCCTGGTAGTCCACGCCGTAA
+
GGGGGGGGGGFFFGGGGGGGGGGGGGCG<FGGFGGFGGGGGGGGGGGGGGGGGGGF+CGGGGGGGGGGFFGGGGGGGCEEFGCFFGGGGGDFGFFGFGGGGGGGGGGGGGGGGFGEGCFGGFDFGGGGGGGGGFFFFGGGGGCFAFGGGGGFFGFGGGGGGGGGGFGGGG:DCAFGGGFGGFGGGGGGGGGGGGGGGCCFGGGGGGGGDFDFGGGGGGGGGEGGGGDGGGFGGGGFGGGGGGFBFFGGDGFFFBGD>FFFGGGDFF3@AF<DFFF:08BFGG
@M02352:288:000000000-CKWC8:1:1101:24206:3401 1:N:0:TACGCTGC+CTAAGCCT
TACGGAGGGTCCAAGCGTTATCCGGATTTATTGGGTTTAAAGGGTCCGTAGGCGGGCTTATAAGTCAGAGGTGAAATCCCATCGCTCAACGATGGAACTGCCTTTGATACTGTAGGTCTTGAATATATTTGAAGTAGGCGGAATATGTAGTGTAGCGGTGAAATGCATAGATATTACATAGAACACCAATTGCGAAGGCAGCTTACTAAGATATTATTGACGCTGATGGACGAAAGCGTGGGTAGCGAACGGGATTAGATACCCCGGTAGTCCACGCCGTAA
+
GGGGGGGGGGGGGGGGGGGGGGEFEGGGGGGGGGGGGGGGGGGGGGGGGFEGGGGGGGGGGGGGGGGGGGGGGGGGGGGGGGGGDFGEFFGGGGGGGGGGGGGGGGGGGGGGFGGGGGGGGG?CFGGGGGGFFGGGGEGGGGDGGCFFGGGCGC;;BFEGGGGGGGGFFDEFC9CFFGGGGGGGGGGGFGFGGGGGGE>GGDGFGGFGGFGGGGGGGGGGFGGCGCEGGGGGGGGFGGGGGGFFFFGGGGFFFFGG2=ABFGGGFEGFBFBFFGFBFFEFGG
@M02352:288:000000000-CKWC8:1:1101:10289:3405 1:N:0:TACGCTGC+CTAAGCCT
TACGGAGGGTCCAAGCGTTATCCGGAATCATTGGGTTTAAAGGGTCCGCAGGCGGTCAATTAAGTCAGAGGTGAAATACCATAGCTCAACTATGGAACTGCCTTTGATACTGGTTGACTTGAGTCATATGTAAGTAGATAGAATGTGTAGTGTAGCGGTGAAATGCATAGATATTACACAGAATACCGATTGCGAAGGCAGTCTACTACGTATGTACTGACGCTGAGGGACGAAAGCGTGGGGAGCGAACAGGATTAGATACCCTGGTAGTCCACGCCGTAA
+
GGGEEEGGGGGGGFGGGFGGGGGFGGGGGGGDFFGF@FFFCFGGGGGGGGGGGGGFFGGGGGGGGGGGGGGDGGGGGGGGGGGGGFFFGGGGGGGGGGGGGGGGGGGGGECGGGGGGGGGGGGGGGGGGGGGGGGGGGGGGGGGGGGGGGGGGGGGGGGGGGGGGGGGFGGGGGGFGGGGGGFAFGCEGGGGGGGGGGGGGGGGGGGGGEGGGGGGGGGGGGGGGGGGGGGGGGGFGGGGGGEFFFGGGGFFFFGG<FFFGCFGFFG?AFBFFGFFFFFFGG
@M02352:288:000000000-CKWC8:1:1101:11755:3406 1:N:0:TACGCTGC+CTAAGCCT
TACGGAGGGTCCAAGCGTTATCCGGAATCATTGGGTTTAAAGGGTCCGCAGGCGGTCAATTAAGTCAGAGGTGAAATCCCATCGCTCAACGATGGAACTGCCTTTGATACTGGTTGACTTGAGTTATACGGAAGTAGATAGAATAAGTAGTGTAGCGGTGAAATGCATAGATATTACTTAGAATACCGATTGCGAAGGCAGTCTACTACGTATATACTGACGCTCATGGACGAAAGCGTGGGGAGCGAACAGGATTAGATACCCTGGTAGTCCACGCCGTAA
+
EFGFEGGGGFFFFFGGGGGGD<CCB@FDGDFGGGGCCFFDFGGGFEFGGGGGGGD@FGGGGFGGGCCGFGGGGGGFGGGGGGDECFEFGCBGGGGGGDFGF=AD?DGDGGGGGDFGGGGGDGGGGFGGAGG:FGGGGFGGGG=CFFGDC=;BFGGGGGEEGFGGGGGGGFFFGGGFEG?EEGCBFC<EF@BCGEGGGGGDGFGGGFGGGGFGGGGGGGGGFGEEEDFGGGFGCCD>CCDEEG@29DGGD5@@:8<*2?>BF?FFFFFFFFBDFGFB02),9>
@M02352:288:000000000-CKWC8:1:1101:6334:3411 1:N:0:TACGCTGC+CTAAGCCT
TACGGAGGGGGTTAGCGTTGTTCGGAATTACTGGGCGTAAAGCGTACGTAGGCGGATTAGTCAGTTAGGGGTGAAATCCCAGGGCTCAACCCTGGAACTGCCTCTAATACTGCTAGTCTTGAGTTCGAGAGAGGTGAGTGGAATTCCAAGTGTAGAGGTGAAATTCGTAGATATTTGGAGGAACACGAGTGGCGAAGGCGGCTCACTGGCTCGATACTGACGCTGAGGTACGAAAGTGTGGGGAGCAAACAGGATTAGATACCCTGGTAGTCCACACCGTAA
+
GGGGGFEEGGGGGGGGGGGGGGGGGGGGGGGGGGGGGGGGGGGGGGGGGGGGGGGGGGGGGGGGGGGGGGGEGGGGGGGGGGGGGGGGGGGGGGGGGFGGGGGGGFGGGGGGGGGGGGGGGGGFGGGGGGGGGGGGGGGGGGGGFGGGGGFFFGGGGGGGGGGFGFGGGGCCFGFGGGGGGGGGGGGGGGGGGGGGGGFGGGCEGGGGGGGGGGGGGGGGGGGGGGGGGGGGGGGFGGDCEGFBBFGFGGFFB:4>29AFCFGGFFGF9?AAFGFF?:EBGG
@M02352:288:000000000-CKWC8:1:1101:9395:3432 1:N:0:TACGCTGC+CTAAGCCT
TACGGAGGGTCCAAGCGTTATCCGGAATCATTGGGTTTAAAGGGTCCGCAGGCGGTCAATTAAGTCAGAGGTGAAATACCATAGCTCAACTATGGAACTGCCTTTGATACTGGTTGACTTGAGTCATATGGAAGTAGATAGAATGTGTAGTGTAGCGGTGAAATGCATAGATATTACACAGAATACCGATTGCGAAGGCAGTCTACTACGTATGTACTGACGCTGAGGGACGAAAGCGTGGGGAGCGAACAGGATTAGATACCCTGGTAGTCCACGCCGTAA
+
GGGGGGGGGGFGGGGGGGGGGGGGGGCGFGGGFGGFGGGGGGGGGFGGGGGGGGGFGGGGGGGGGGGGGGGFGGGGGGGFGFEFGFGGGGFFGFGGGGGGGGGGGGGGGGGGGGGGGFGFGCFEGGGGGGGGGGGFFFDFGGCGGGGGGGGGGGFGGGGGGFGGGGECFGGGGGGGGFGGGGFCFGCGGGGGGGGGGGGGGGGGGGFFGGGGGGGGFDBFGGGGGGGGGGGGGGGFGD1AEG:1;BGGGGEFFFGGFFFFFFGGFFGFF4A9FF@<FBB;GG
@M02352:288:000000000-CKWC8:1:1101:19188:3448 1:N:0:TACGCTGC+CTAAGCCT
TACGGAGGGGGTTAGCGTTGTTCGGAATTACTGGGCGTAAAGCGTACGTAGGCGGATTAGTAAGTTAGGGGTGAAATCCCGGGGCTCAACCCCGGAACTGCACCTGATACTGCTGAACTAGAGTACGGTAGAGGGTAGTGGAATTTCCTGTGTAGCGGTGAAATGCGTAGATATAGGAAGGAACACCAGTGGCGAAGGCGACTACCTGGACTGATACTGACACTGAGGTGCGAAAGCGTGGGGAGCAAACAGGATTAGATACCCTGGTAGTCCACACCGTAA
+
GGGGGEGGGGGGGGGGGGGGGGGGGGGGGGGGGGGGGGGGGGGGGGGGGGGGGGGGGGGGFGGFGFGGGGGGGGGGGGGGGGGGGGGGGFGGGGGGFEGGGGGGGGGGGGGGGGGGGGGGGGGGGGGGGGGGGGGGGGGGGGGGGGGGGGGGGGGGGGGGGGGGGGGGGGGFGGGGGGGGGGEGGGGGGGGGGGGGGGGGGGGGGGGGGGDFGGGFGFFF6EFGGGGGGFGGGGGFGGGGGGFFFFGGGGFFFFFGFFFFGFGGFFGF9?AAFGFF??D1DD
@M02352:288:000000000-CKWC8:1:1101:16075:3459 1:N:0:TACGCTGC+CTAAGCCT
TACGGAGGGTGCAAGCGTTATCCGGAATCATTGGGTTTAAAGGGTCCGCAGGCGGTCAATTAAGTCAGAGGTGAAATCCCATAGCTTAACTATGGAACTGCCTTTGATACTGGTTGACTTGAGTTATACGGAAGTAGATAGAATGTGTAGTGTAGCGGTGAAATGCATAGAGATTACACGGAATACCGATTGCGAAGGCAGTCTACTACGTATATACTGACGCTCATGGACGAAAGCGTGGGGAGCGAACAGGATTAGATACCCTGGTAGTCCACGCCGTAA
+
GGGGGGGGGGG;@FGGGGG@F<FFGGGGGGEGGGGCCGGGGGGGGGGGGGGGGGGCCCGGGGGGGGDGFGGGGGGGGGGGGGGGFGCEGGFGGGGGGGGGGGGGGFGGGGGEEGGGCFGGGGGGGGGGEGEEEFGGGGGGGGGGGFBCFGGGGGGFGGGGGGGGFGGGGGGGGGGFDCCEGEGFFGGGGGGGGGGGGGGDCFECGGFCEEGFCGGGGGGGGGGEEDGGFGGGGGGFCGGGGGFFFFGGGGFFFFGGFFFFGGGGFFGFFFDFFGFFFFFBGG
@M02352:288:000000000-CKWC8:1:1101:16592:3468 1:N:0:TACGCTGC+CTAAGCCT
TACGGAGGGTCCAAGCGTTATCCGGAATCATTGGGTTTAAAGGGTCCGCAGGCGGTCAATTAAGTCAGAGGTGAAATACCATAGCTCAACTATGGAACTGCCTTTGATACTGGTTGACTTGAGTCATATGGAAGTAGATAGAATGTGTAGTGTAGCGGTGAAATGCATAGATATTACACAGAATACCGATTGCGAAGGCAGTCTACTACGTATGTACTGACGCTGAGGGACGAAAGCGTGGGGAGCGAACAGGATTAGATACCCTGGTAGTCCACGCCGTAA
+
GGGGGGGGGGGGGGGGGGGGGGGFGGGGGGGGGGGFGGGGGGGGGGGGGGGGGGGGGBFFFFGGGGGGGGGFGGGGGGGFGGFGGFGGGGGGGFGGGGGFGGGGGGGGFFGGGGGGGGGFGFGGFFFGGGGGGGEGGFFFGGGFCGGGGGGGGGGFGGGGGGFFGGBFGGGGFGGGFFGFGGGGFGGGGGGFGEGGGGGGGG6CEGGGGGGGCFGGGGGGGG*8CGGGEDF7EGGFGGDGGGFFF>DD59@F<.<C?FFFFGGGFFFFFFB:=FF:>-<>GG
@M02352:288:000000000-CKWC8:1:1101:9244:3492 1:N:0:TACGCTGC+CTAAGCCT
TACGAGGGGTGCAAGCGTTAATCGGAATTACTGGGCGTAAAGCGCGCGTAGGTGGTTCAGTCAGTCAGATGTGAAAGCCCCGGGCTCAACCTGGGAACTGCACCTGATACTGCTGAACTAGAGTACGGTAGAGGGTAGTGGAATTTCCTGTGTAGCGGTGAAATGCGTAGATATAGGAAGGAACACCAGTGGCGAAGGCGACTACCTGGACTGATACTGACACTGAGGTGCGAAAGCGTGGGGAGCAAACAGGATTAGATACCCTGGTAGTCCACGCCGTAA
+
GGGGDBFGGGGGGGGGGFGGGGGFGGEGFGGGGGGGGFGGGGFGFFFECEFGGGG@FGGGGGGGGGGGGGGGGGGGGFFGGGGGGGGGGGGGGGGGGGFGFGGGGGGGFGGFFFFGCGGGGGGGGFGGCFGFFFDGGGGGGGGGGGFFFGFGGFGGGGGGGGCFGGGEGGGEGGAFGGGGGGG7<BFFFGGGGGGGGGGGGGCE?FGGGCGGGG?CC:CFGFFFFGGG?CGDGGGFGG7CEGF?BFFGECF@F2CGFF2FFGGF?FFF<67A@C=:7<D(79
@M02352:288:000000000-CKWC8:1:1101:19900:3495 1:N:0:TACGCTGC+CTAAGCCT
TACGGAGGGTCCAAGCGTTATCCGGAATCATTGGGTTTAAAGGGTCCGCAGGCGGTCAATTAAGTCAGAGGTGAAAGCCCATCGCTCAACGATGGAACTGCCTTTGATACTGGTTGACTTGAGTTATACGGAAGTAGATAGAATAAGTAGTGTAGCGGTGAAATGCATAGATATTACTTAGAATACCGATTGCGAAGGCAGTCTACTACGTATATACTGACGCTCATGGACGAAAGCGTGGGGAGCGAACAGGATTAGATACCCTGGTAGTCCACGCCGTAA
+
GGGGGGGGGGGGGGGGGGGGGGGGGGGGGGGGGGGFGGGGGGGGGGGGGGGGGGGGGGGGGGGGGGGGGGGGGGGGGGGGGGGGGGGGGGGGGGGGGGGGGGGGGGGGGGGGGGGGGGGGGGGGGGGGGGGGGGGGGGGGGGFCFGGGGGGGGGGGGGGGFGGGGGGGGGGGGGGGGGGGGGGGGGGGGGGGGGGGGGGGGGGGGGGGGGGGGGGGGGGGGGGGGGGGGGGGGGGFGGGGGGFFBFDDGGFFFFGGFF9BEFGGFFGFFFFFFG=?BFF9DD
@M02352:288:000000000-CKWC8:1:1101:20527:3508 1:N:0:TACGCTGC+CTAAGCCT
TACGGAGGGTCCAAGCGTTATCCGGAATCATTGGGTTTAAAGGGTCCGCAGGCGGTCAATTAAGTCAGAGGTGAAATACCATAGCTCAACTATGGAACTGCCTTTGATACTGGTTGACTTGAGTCATATGGAAGTAGATAGAATGTGTAGTGTAGCGGTGAAATGCATAGATATTACACAGAATACCGATTGCGAAGGCAGTCTACTACGTATGTACTGACGCTGAGGGACGAAAGCGTGGGGAGCGAACAGGATTAGATACCCTGGTAGTCCACGCCGTAA
+
GGGGGGGGGFGGGGGGGGGGGGGGGGGGGGGGGGGFFFFGGGGGGGGGGGGGGGGGGGGGGGGGGGGGGGGFGGGGGGGGGGGFGFGGGGGGGGGGGGGGGGGGGGGGGGGGGGGGGGFGGGGGGGGGGGGGGGGGGGGGGGGGGGGGGGGGGGGGGGFGGGGGGGGFGGGGGGGGGGGGGGGGGGGGGGGGGGGGGGGGGGGGGGGGGGGGGGGGGGGGGGGGGDFGGGGGGGGFGGDGGGEBFEGG5)7<?F:7<FF?GGCF@FGFFFAFFGF?3?B4CD
@M02352:288:000000000-CKWC8:1:1101:10645:3518 1:N:0:TACGCTGC+CTAAGCCT
TACGGAGGGTCCAAGCGTTATCCGGAATCATTGGGTTTAAAGGGTCCGCAGGCGGTCAATTAAGTCAGAGGTGAAATACCATAGCTCAACTATGGAACTGCCTTTGATACTGGTTGACTTGAGTCATATGGAAGTAGATAGAATGTGTAGTGTAGCGGTGAAATGCATAGATATTACACAGAATACCGATTGCGAAGGCAGTCTACTACGTATGTACTGACGCTGAGGGACGAAAGCGTGGGGAGCGAACAGGCTTAGATACCCTGGTAGTCCACGCCGTAA
+
DF9FECCGG@EDGAFGCCFEEGGFGE@FGDFGFFGCGGDGGGFGGGGEGDDFGDCGG7FFDFGEGFGFCFGE<?FFAFGGGA,FAFGGFGGGGGGGGFGGGCFGGDFGAD?FFGGG85EGDGGFFFFDDFFGFGG<DFGGFB<FCCCCFGGGGGGEFE3>>:ECGGCCFGGGGFFGGGFFFGGCFGGCGCEFGGGGGGFCCFFGGGG+>C0++?B<FGFGGCE887*AEGGDC:D:CEDEDGFF>ED5C5772-59?FB49:@F6)9/56.)8D4:0654*1
@M02352:288:000000000-CKWC8:1:1101:16029:3522 1:N:0:TACGCTGC+CTAAGCCT
TACGGAGGGTGCAAGCGTTATCCGGAATCATTGGGTTTAAAGGGTCCGCAGGCGGTCAATTAAGTCAGAGGTGAAATCCCATAGCTTAACTATGGAACTGCCTTTGATACTGGTTGACTTGAGTTATACGGAAGTAGATAGAATGTGTAGTGTAGCGGTGAAATGCATAGAGATTACACAGAATACCGATTGCGAAGGCAGTCTACTACGTATATACTGACGCTCATGGACGAAAGCGTGGGGAGCGAACAGGATTAGATACCCTGGTAGTCCACGCCGTAA
+
GGGGGGGGGGGGGGGGGGGGGGGGGGGGGGGGGGGGGGGGGGGGGGGGGGGGGGGGGGGGGGGGGGGGGFGGGGGGGGGGGGGGGGGGGGGGGGGGGGGGGGGGGGGGGGGGGGGGGGGGGGGGGGGGGGGGGGGGGFFGGGGGGGGGGGGGGGGGGGGGGGGGGGGGGGGGFDGGGGGGGGGGGGGGGGGGGGGGGGGGGGGGGGGGGGGGGGGGGGGGGGGEGGGGGGGGGGGFGGGGGGFFFFGGGGFFFFGGFFFFGGGGFFGFFFAA@FFFFFFFGG
@M02352:288:000000000-CKWC8:1:1101:10625:3527 1:N:0:TACGCTGC+CTAAGCCT
TACGGAGGGTCCAAGCGTTATCCGGAATCATTGGGTTTAAAGGGTCCGCAGGCGGTCAATTAAGTCAGAGGTGAAATACCATAGCTCAACTATGGAACTGCCTTTGATACTGGTTGACTTGAGTCATATGGAAGTAGATAGAATGTGTAGTGTAGCGGTGAAATGCATAGATATTACACAGAATACCGATTGCGAAGGCAGTCTACTACGTATGTACTGACGCTGAGGGACGAAAGCGTGGGGAGCGAACAGGATTAGATACCCTGGTAGTCCACGCCGTAA
+
GGGGGGGGGGGGGGGGGGGGGGGGGGGGGGGGGGGGGGGGGGGGGGGGGGGGGGGGGGGGGGGGGGGGGGGFGGGGGFGGGGDFGGGGGGGGGGGGGGGGGGGGGGGGGGGGGGGGGGGGGGGGGGGGGGGGCCGGGGGGFGGGDGGGGGGGGGFGGGGGGGGGGGFFGGGGGGGGGGGGGGGGFGGGGGGGGGGGGGGGGGGGGGGGGDGGGGGGGGGCGGGGGGGGGDFGGGGFGGDCEGE?>EGGGGFF??GGFFFFGGGG4@FFFF84BG@<FFEFGG
@M02352:288:000000000-CKWC8:1:1101:9897:3529 1:N:0:TACGCTGC+CTAAGCCT
TACGGAGGGTCCAAGCGTTATCCGGAATCATTGGGTTTAAAGGGTCCGCAGGCGGTCAATTAAGTCAGAGGTGAAATACCATAGCTCAACTATGGAACTGCCTTTGATACTGGTTGACTTGAGTCATATGGAAGTAGATAGAATGTGTAGTGTAGCGGTGAAATGCATAGATATTACACAGAATACCGATTGCGAAGGCAGTCTACTACGTATGTACTGACGCTGAGGGACGAAAGCGTGGGGAGCGAACAGGATTAGATACCCTGGTAGTCCACGCCGTAA
+
GGGGGGGEEGGGFFGGGGGGGGGGGFFGFGGGGGGFGGGGGGGGGGGGGGGGDGGCGGGGGGGGGGGGGGGGGGGGGGGGGGGGGGGGGGGFGFGGGGGGGGGGGGGGGGGGGGGGGGGGGGGGGGGGGGGGGGGGFFFFGGGGGGGGGGGGGGGCGGGGGGGGGGAFGGGGGGGGGGFGGGGGGGGGGGGGGGGGGGGGGGGGGGGGFGGFFGGGGGGGGGGGGGGGGCFGGGGFGGGGGGFFFFGGGGFFFFFFFFFFGGGGFFGFAFFFFGFFF:DFGG
@M02352:288:000000000-CKWC8:1:1101:18889:3534 1:N:0:TACGCTGC+CTAAGCCT
TACGGAGGGTCCAAGCGTTATCCGGAATCATTGGGTTTAAAGGGTCCGCAGGCGGTCAATTAAGTCAGAGGTGAAATACCATAGCTCAACTATGGAACTGCCTTTGATACTGGTTGACTTGAGTCATATGGAAGTAGATAGAATGTGTAGTGTAGCGGTGAAATGCATAGATATTACACAGAATACCGATTGCGAAGGCAGTCTACTACGTATATACTGACGCTGAGGGACGAAAGCGTGGGGAGCGAACAGGATTAGATACCCTGGTAGTCCACGCCGTAA
+
GGGGGGGGGFFGGGGGGGGGGGGGGGEGGGGGGGG@FGFGGGGGGGGGGGGGGGGCGGGGGGGGGGFGGGGGFFGGGGFGGGFGGGGGGGGFGGGGGGGGGFGFGGCGGGGGGGGGGGGGGGFGCFGGGGGFFGGGG<AFGGCFGFEGGGGGGGGGGGGGGGGGFGCEFGFFFFGGGGGGGGGGGGGGGGGGFEEGGGGGEGGGGGGGGGCFGGGG?FGGGGGGGGGGEGFGGGGF4CCGGGFFFFGGGGFFFFGGFF)0+CG:=>FFBFAF@F@:9?E>GG
@M02352:288:000000000-CKWC8:1:1101:17034:3542 1:N:0:TACGCTGC+CTAAGCCT
TACGGAGGGTGCAAGCGTTATCCGGAATCATTGGGTTTAAAGGGTCCGCAGGCGGTCAATTAAGTCAGAGGTGAAATCCCATAGCTTAACTATGGAACTGCCTTTGATACTGGTTGACTTGAGTTATACGGAAGTAGATAGAATGTGTAGTGTAGCGGTGAAATGCATAGAGATTACACAGAATACCGATTGCGAAGGCAGTCTACTACGTATATACTGACGCTCATGGACGAAAGCGTGGGGAGCGAACAGGATTAGATACCCTGGTAGTCCACGCCGTAA
+
GGGGGGGGGGGGGGGGGGGGGGGGGGGGGGGGGGGFGGGGGGGGGGGGGGGGGGGGGGGGGGGGGGGGFGGGGGGGGGGGGGGGGGGGGGGGGGGGGGGGGGGGGGGGGGGGGGGGFGGGGGGGGGGGGGGGGGGGGGGGGGGGGGGGGGGGGGGGGGGGGGGGGGGGGGGGGGGGGGGGGGFDFGGGGGGGGGGGGGGGGGGGGGGGGGGGFGGGGGGGGGGGGGGG?FGGGGGFGGGGGGFFFFGGGGFFFFGGFFFFGGGGFFGFFFFFFGFBF?F>GG
@M02352:288:000000000-CKWC8:1:1101:24163:3560 1:N:0:TACGCTGC+CTAAGCCT
TACGGAGGGGGTTAGCGTTGTTCGGAATTACTGGGCGTAAAGCGTACGTAGGCGGATTAGTCAGTTAGGGGTGAAATCCCAGGGCTCAACCCTGGAACTGCCTCCAAAACTATCAGTCTAGAGTTCGAGAGAGGTGAGTGGAATTCCAAGTGTAGAGGTGAAATTCGTAGATATTTGGAGGAACACCAGTGGCGAAGGCGGCTCACTGGCTCGATACTGACGCTGAGGTACGAAAGGTTGGGGAGCAAACAGGATTAAATAACCTGGTAGGCCACACCGAAA
+
GGGGGDFFGGGEEFFDGFFG,EEGDGGGGGGGFDGGDEGGGGFC@EFEGEFGGGGFGGFF<EFFGEGAEFGFGFEGGGFGGFGGGFG<C8=BEECFCADFGFGF@FFGCG<>FCFCCFCF@=FEBFFFGGG::@@DFGFG>??,FEFFG97DD=?CFDFFGGGGG;CFF852B@EF99CFGGGGG8FCCCFCE58>>CFG>EEG?E+<6=CGEEFC=CCC85C:8)/;6CGGCFG:*3*;C:@F>>FGGGF:647D?/-9?+<6B:F6>?()6*88,43(/1
@M02352:288:000000000-CKWC8:1:1101:12962:3561 1:N:0:TACGCTGC+CTAAGCCT
TACGGAGGGTGCAAGCGTTATCCGGAATCATTGGGTTTAAAGGGTCCGTAGGCGGATTGATAAGTCAGAGGTGAAATCCCATAGCTCAACTATGGAACTGCCTTTGATACTGTTAGTCTTGAGTTACTTGGAAGTAGATAGAATGTGTAGTGTAGCGGTGAAATGCATAGATATTACACAGAATACCGATTGCGAAGGCAGTCTACTACGAGTACACTGACGCTGATGGACGAAAGCGTGGGGAGCGAACAGGATTAGATACCCTGGTAGTCCACGCCGTAA
+
GGGGGGGGGGGGGGGGGGGGGGGGGGGGGGGGGGGFGGGGGGGGGGGGGGGGGGGGGGGGGGGGGGGGGGGGGGGGGGGGGGGGGGGGGGGGGGGGGGGGGGGGGGGGGGGGGGGGGGGGGGGGGGGGGGGGGGGGGGGGGGGGGGGGGGGGGGGGGGGDGGGGGGGGGGGGGGGGGGGGGGGGGGGGGGGGGGGGGGGGGGGGGGGGGGGGGGGGGGGGGGGGGGGGGGGGGGGFGGGGGGFBFFGGGGFFFFGGBFFFGGGGFFGFFFBF47@BFBFFGD
@M02352:288:000000000-CKWC8:1:1101:10561:3568 1:N:0:TACGCTGC+CTAAGCCT
TACGGAGGGTCCAAGCGTTATCCGGAATCATTGGGTTTAAAGGGTCCGCAGGCGGTCAATTAAGTCAGAGGTGAAATACCATAGCTCAACTATGGAACTGCCTTTGATACTGGTTGACTTGAGTCATATGGAAGTAGATAGAATGTGTAGTGTAGCGGTGAAATGCATAGATATTACACAGAATACCGATTGCGAAGGCAGTCTACTACGTATGTACTGACGCTGAGGGACGAAAGCGTGGGGAGCGAACAGGATTAGATACCCTGGTAGTCCACGCCGTAA
+
GGGGEGGG78FGDGGGGGGGG<FFGGGGGG<FGGG@@FGGGGGG,@FG:FGGGGG>=8?FFGGGGGGGGGGGGGGGG9?FG9BEFGGGGGC<EGFGGGGGGDG<,FGGGGGGFBF@<FG?FGGGCFGFGGGC9DGGG9FFGGGG<<F3<FFGGGGGGGGGGGGGGGCGGGGGGG7CBBCCFGGFGGGGG74:FGGGGGGGGFCFGGGE;87CGFGGGGGGGGGGGGGG55CGGGGFG=*;EG>?FFGGG3)8:BGGFFFFGGGGF5CF<FFBF**4;(<>DD
@M02352:288:000000000-CKWC8:1:1101:20326:3572 1:N:0:TACGCTGC+CTAAGCCT
TACGGAGGGTGCAAGCGTTATCCGGAATCATTGGGTTTAAAGGGTCCGCAGGCGGTCAATTAAGTCAGAGGTGAAATCCCATAGCTTAACTATGGAACTGCCTTTGATACTGGTTGACTTGAGTTATACGGAAGTAGATAGAATGTGTAGTGTAGCGGTGAAATGCATAGAGATTACACAGAATACCGATTGCGAAGGCAGTCTACTACGTATGTACTGACGCTGAGGGACGAAAGCGTGGGGAGCGAACAGGATTAGATACCCTGGTAGTCCACGCCGTAA
+
GGGGGGGGGGGGGGGGGGGGGGGGGGGGGGGGGGGEGGGGGGGGGGGGGGGGGGGGGGGGGGGGGGGGGGGFGGGGGGGGGGGGGGGGGGGGGGGGGGGGGGGGGGGGGGGGGGGGGGGGGDGGGGGGGGGGGGGGGGGGGGGGGGGGGGGGGGGGGGGGGGGGGGGGGGGGGGGGGGGGGGGGFGGGGGGGGGGGGGGGGGGGGGGGGGGGGGGGGGGGGDE=EGFGGGGGGGGFGGGGGGFBBFGG=DFF??FFFFFFGGGGFFGFFFFFFGFFFFFFGD
@M02352:288:000000000-CKWC8:1:1101:15252:3592 1:N:0:TACGCTGC+CTAAGCCT
TACGGAGGGTGCAAGCGTTAATCGGAATTACTGGGCGTAAAGCGCGCGTAGGTGGTTCAGTCAGTCAGATGTGAAAGCCCCGGGCTCAACCTGGGAACTGCACCTGATACTGCTGAACTAGAGTACGGTAGAGGGTAGTGGAATTTCCTGTGTAGCGGTGAAATGCGTAGATATAGGAAGGAACACCAGTGGCGAAGGCGACTACCTGGACCGATACTGACACTGAGGTGCGAAAGCGTGGGGAGCAAACAGGATTAGATACCCTGGTAGTCCACGCCGTAA
+
GGGGGGGGGGGGGGGGGGGGGGGGGGGGGGGGGGGGGGGGGGGGGGGGGGGGGGGGGGGGGGGGGGGGGGGGGGGGGGGGGGGGDEGGGGGGGGFGFFFGGGGGGGGGGGGGGGGGGGGGGGGGGGGGFCFGGGGGGGGGGGGGGGGGGGGGGGGGGGGGGGGGGGGEGGGFGGGGGGGGGGGGGGGGGGGGGGGGGGGGGGGGGGGGGGGGGGGGGGGGGGGGGGGGGGGGGGGFFGGGGG5:>EGGGGFFFFGG<FAFCF8F=5DFAFFFBGFFFFFFGG
@M02352:288:000000000-CKWC8:1:1101:17514:3593 1:N:0:TACGCTGC+CTAAGCCT
TACGGAGGGTGCAAGCGTTATCCGGAATCATTGGGTTTAAAGGGTCCGCAGGCGGTCAATTAAGTCAGAGGTGAAATCCCATAGCTTAACTATGGAACTGCCTTTGATACTGGTTGACTTGAGTTATACGGAAGTAGATAGAATAAGTAGTGTAGCGGTGAAATGCATAGATATTACTTAGAATACCGATTGCGAAGGCAGTCTACTACGTATATACTGACGCTCATGGACGAAAGCGTGGGGAGCGAACAGGATTAGATACCCTGGTAGTCCACGCCGTAA
+
GDFFGGEGGG@FDEFGGGGGGGGFGCFGCGGGGGGFGGCFGGGGECFF@FGGEGGFGGDFGGGGGGGGFGGGGGGGG<BEFE<?EAFGGGFFGGGGGCFGGAFGGGGGAEGGGFGGGGGGGGGGFBE@?<FGDFGFFA<FFGGGC9FEGFGGGAEGGGGGGGGGGG9BGGGGGGGGGCAFGGGFFGGGGGGGGGDGGEGGGGGCGGGGGG<2<CFFGGGGGGGG?CFG6CDGDEDEFGDGGE:09DDDGDDFFFGG?FFFGGGGFFCFFFFAFGFFFFFFGG
@M02352:288:000000000-CKWC8:1:1101:6043:3596 1:N:0:TACGCTGC+CTAAGCCT
TACGGAGGGGGTTAGCGTTGTTCGGAATTACTGGGCGTAAAGCGTACGTAGGCGGATTAGTCAGTTAGGGGTGAAATCCCAGGGCTCAACCCTGGAACTGCCTCTAATACTGCTAGTCTTGAGTTCGAGAGAGGTGAGTGGAATTCCAAGTGTAGAGGTGAAATTCGTAGATATTTGGAGGAACACCAGTGGCGAAGGCGGCTCACTGGCTCGATACTGACGCTGAGGTACGAAAGTGTGGGGAGCAAACAGGATTAGATACCCTGGTAGTCCACACCGTAA
+
GGGGGGGGGGGGGGGGGGGGGGGGGGGGGGGGGGGGGGGGGGGGGGGGGGGGGGGGGGGGGGGGGGGGGGGGGGGGGGGGGGGGGGGGFGGGGGGGGGGGGGGGGGGGGGGGGGGGGGGGGGGFGDGGGGGGGGGGGGGGGGFGGGGGGGGGGGGGGGGGGGGGGFGFF@CGGGGGGGGGGGGGGG7EGGFFGGGEGGGGGGGEGGCFEG<CGGGGGGFFFGGGGCE=FFGGEGGEGFFGECD:>DGGGG7:??D>?FFFGGGGFFF6>F<AFDFFBBF?5C
@M02352:288:000000000-CKWC8:1:1101:20364:3616 1:N:0:TACACTGC+CTAAGCCT
TACGTATGTCGCAAGCGTTATCCGGAATTATTGGGCGTAAAGCGAGTCTAGGCGGCTTGTTAAGTCAGATGTGAAATGCGGGGCTCAACTCCGTATGGCGTTTGAAACTGGCAAGCTAGAGTACTGGAGAGGTGGGCGGAACTACAAGTGTAGAGGTGAAATTCGTAGATATTTGTAGGAATGCCGATAGTGAAGACAGCTCACTGGACAGATACTGACGCTAAAGCTCGAAAGCGTGGGGAGCGAACAGGATTAGATACCCTGGTAGTCCACGCCGTAAA
+
GGGGGGGGGGGGGGGGGGGGGGGGGFGFGGGGGGGGGGGGGGGGGGGGGGGGGGGGGGGGGGGGGGGGGGGGGGGGGGGGGGGGDGGGGGGGGGGGGGFGGGGGGGGGGFGGGGGGGGGGGGGGGGGGGGGGGGGGGGGGGGGGGGGGFGGGGGGGGGFGGGGGGGGGGGGFGGCGGGGGGGGGGGGGGGGGGGGGGGGGGGGGGGGGGGFGGGGGGGGGGGEGGGGCGEDGGGGFGGGGGGFBBBGDEGFF?AFGFFFFCFCGFFGFFFFFFGF?FFFBG
@M02352:288:000000000-CKWC8:1:1101:5554:3624 1:N:0:TACGCTGC+CTAAGCCT
TACAGAGGGTGCAAGCGTTAATCGGAATTACTGGGCGTAAAGCGCGCGTAGGTGGTTTGTTAAGTCGGATGTGAAAGCCCAGGGCTCAACCTTGGAATTGCACCCGATACTGGCAGGCTAGAGTACGATAGAGGAGTGTGGAATTTCCTGTGTAGCGGTGAAATGCGTAGATATAGGAAGGAACATCAGTGGCGAAGGCGACACTCTGGATTGATACTGACACTGAGGTGCGAAAGCGTGGGGAGCAAACAGGATTAGATACCCTGGTAGTCCACGCCGTAA
+
GGGFGGGGGCFECGGGGGG@,EFGGGGGGGGGGGGGGGGGGGGG7@FGGGGG?EGGGGGE=FGGGGGGCEGGFGGGGGGGFGGGGGGGGGGCFFGGGFFGGGGGGGGGGGGGGGGGGGFGGGGGCGCE+CFFGG7B@DFFGGGGG;F9@FGGGGGGGGFEFGGGFGGGGGGGGGCFGFGGGGGGG:<<CFFGGGGGGGGGCE5E+;CGD@F78CGFFGFGGFGGGGGGGFDDEGDF4=CGGGFFBFGGGGFFFFDFFFAFGGGGFFGF9@DFFGF:>FEFGG
@M02352:288:000000000-CKWC8:1:1101:9510:3624 1:N:0:TACGCTGC+CTAAGCCT
TACGGAGGGTCCAAGCGTTATCCGGAATCATTGGGTTTAAAGGGTCCGCAGGCGGTCAATTAAGTCAGAGGTGAAATACCATAGCTCAACTATGGAACTGCCTTTGATACTGGTTGACTTGAGTCATATGGAAGTAGATAGAATGTGTAGTGTAGCGGTGAAATGCATAGATATTACACAGAATACCGATTGCGAAGGCAGTCTACTACGTATGTACTGACGCTGAGGGACGAAAGCGTGGGGAGCGAACAGGATTAGATACCCTGGTAGTCCACGCCGTAA
+
GGGGGGGGGGGGGGGGGGGGGGGGGFGGGGGGGGGFGGGGGGGGGGFGGGGGEGGFGGGGGGGGGGGGGGGFGGGGGGGGGFEFGGGGGGGGGGGGGGGGG@EGGGGGFGGGGGGGGGGGGGGGGGGGGGGFEFGGGGGGGGGGGGGGGGGGGGGGGGGGGGGGGGFGGGG@EGGGGGGGGGGGGGGGGGGGGGGGGGGGGGGGGGGGGEGGGGGGGGGGGGGCGGGGGGGGGGGFGGCEGGFFFFGGGGFFFFGGFFFFGGGGFFGFFF<AFGFF>?E;GG
@M02352:288:000000000-CKWC8:1:1101:16264:3626 1:N:0:TACGCTGC+CTAAGCCT
TACGGAGGGTCCAAGCGTTATCCGGAATCATTGGGTTTAAAGGGTCCGCAGGCGGTCAATTAAGTCAGAGGTGAAATACCATAGCTCAACTATGGAACTGCCTTTGATACTGGTTGACTTGAGTCATATGGAAGTAGATAGAATGTGTAGTGTAGCGGTGAAATGCATAGATATTACACAGAATACCGATTGCGAAGGCAGTCTACTACGTATATACTGACGCTCATGGACGAAAGCGTGGGGAGCGAACAGGATTAGATACCCTGGTAGTCCACGCCGTAA
+
GGGGCEGGGG<FGGGGGGGGFGGGGGGGFG<FGGGC7@EGGGGGGCFGGGGEGGGGEEFEGGGGGGGGFCGGGGGGG,FG@9<FGFDG9FAB9FGGGGGGGD9FFGGFGGGG8?EGGGGGGGGGFFG9EFFFDFFGGGGFEGGGA,@EFGGGGGGGGGGGGGGGGGACGFAFGGGGGCFCGGGCFGGDGG>FFEE8CGGFGCG;AFG9=EF+2?FGGGFFGGGCCG@F9+>GG8C@GGGGGGF0>EDGDG:FBFGG7FFFGGGGFFGFAFFFFGFFFFDFGC
@M02352:288:000000000-CKWC8:1:1101:11871:3634 1:N:0:TACGCTGC+CTAAGCCT
TACGGAGGGTGCAAGCGTTAATCGGAATTACTGGGCGTAAAGCGCGCGTAGGTGGTTCAGTCAGTCAGATGTGAAAGCCCCGGGCTCAACCTGGGAACTGCACCTGATACTGCTGAACTAGAGTACGGTAGAGGGTAGTGGAATTTCCTGTGTAGCGGTGAAATGCGTAGAGATCTGAAGGAATACCAGTGGCGAAGGCGGCCACCTGGACAATAACTGACGCTCATGTACGAAAGCGTGGGGAGCAAACGGGATTAGATACCCCGGTAGTCCACGCCGTAA
+
GGGFGFGDGEGGGGGGGGGG@FGGGGGGGGGGGGGGGGGGFGGGGGGGGGGGGGGGGGGGGGGGGGGGGGGGGGGGGGGGGGGEGGGGGGGGGFGGGGGGGGGGGGGGGGGGGGCGGGGGGCEFGGGGGGGGGGFCEGGGGGFGGGGGGGFGGGGDGGGGGGGGGGGGGGGGCFFGG9CFFGGFFFGGGGGGGGGGGCGDEEGGGGGGGFFGDGGGGGGFGGG:EDGFGGFFEGG3C/*;8C)3>BGD6F:52:GF?F9FGGGGFD373D3<=FFFB?EFD9
@M02352:288:000000000-CKWC8:1:1101:16276:3640 1:N:0:TACGCTGC+CTAAGCCT
TACGGAGGGTCCAAGCGTTATCCGGAATCATTGGGTTTAAAGGGTCCGCAGGCGGTCAATTAAGTCAGAGGTGAAATACCATAGCTCAACTATGGAACTGCCTTTGATACTGGTTGACTTGAGTCATATGGAAGTAGATAGAATGTGTAGTGTAGCGGTGAAATGCATAGATATTACACAGAATACCGATTGCGAAGGCAGTCTACTACGTATATACTGACGCTCATGGACGAAAGCGTGGGGAGCGAACAGGATTAGATACCCTGGTAGTCCACGCCGTAA
+
GGGGGGGGGGGGGGGGGGGGGGGGGGGGGGGGGGGGGGGGGGGGGGGGGGGGGGGFGGGGGGGGGGGGGGGGGGGGGGGGGGGGGGGGGGGGGGGGGGGGGGFGGGGGGGGGGGGGGGGGGGGGGGGGGGGGGGGGGGGGGGGGGGGGGGGGGGGGGGGGGGGGGGGGGGGGGGGGGGGGGGGGGGGGGGGGGGGGGGGGGGGGGGGGGGFFGGGGGGGGGGGGGGGGGGGGGGGFGGGGGGFFFFGDGGFFFFGGFFFFGGGGFFGFFFFF?FFB>BFFGG
@M02352:288:000000000-CKWC8:1:1101:20996:3646 1:N:0:TACGCTGC+CTAAGCCT
TACGGAGGGTGCAAGCGTTAATCGGAATTACTGGGCGTAAAGCGCGCGTAGGTGGTTCAGTCAGTCAGATGTGAAAGCCCCGGGCTCAACCTGGGAACTGCACCTGATACTGCTGAACTAGAGTACGGTAGAGGGTAGTGGAATTTCCTGTGTAGCGGTGAAATGCGTAGATATAGGAAGGAACACCAGTGGCGAAGGCGACTACCTGGACTGATACTGACACTGAGGTTCGAAAGCGTGGGGAGCAAACAGGATTAGATACCCTGGTAGTCCACGCCGTAA
+
GGGGG@FGGGGGGGGGGGGGGGGGGGGGGGGGGGGGGGGGGGGGEGGGFGGGGGGFFGGGGGGGGGGGGGGGGGGGGGGGGGGGGGGGGGGGGGGGDFFGGGGDGGGGGGGGGGGGGGGGGGGGGGGG>FFEFGDCFGGGGGGGGGGGGGGGGGGGGGGGGGGGGGGGGGGDGGGGGGGGGGGGGGGGGGGGGGGGGGGGEGGGGGGGGGGGGFFCGGGGGFGGGGGGF7:DGGGFGGGGGGF<>FGGGGFFFFCFBFFFGGGGFFFFFFFFFGFFBFEFGG
@M02352:288:000000000-CKWC8:1:1101:17374:3651 1:N:0:TACGCTGC+CTAAGCCT
TACGGAGGGTCCAAGCGTTATCCGGAATCATTGGGTTTAAAGGGTCCGCAGGCGGTCAATTAAGTCAGAGGTGAAATACCATAGCTCAACTATGGAACTGCCTTTGATACTGGTTGACTTGAGTCATATGGAAGTAGATAGAATGTGTAGTGTAGCGGTGAAATGCATAGATATTACACAGAATACCGATTGCGAAGGCAGTCTACTACGTATGTACTGACGCTGAGGGACGAAAGCGTGGGGAGCGAACAGGATTAGATACCCTGGTAGTCCACGCCGTAA
+
GGGGGGGGGGGGGGGGGGGGGGGGGGGGGGGGGGGGGGGGGGGGGGGGGGGGGGGGGGGGGGGGGGGGGGGGGGGGGGGGGGGGGGGGGGGGGGGGGGGGGGGGGGGGGGGGGGGGGGGGGGGGGGGGGGGGGGGGGFGGGGGGGGGGGGGGGGGGGGGGGGGGGGGGGGGGGGGGGGGGGGGGGGGGGGGGGGGGGGGGGGGGGGGGGGGGGGGGGGGGGGGGGGGGEGGGGGGFGGGGGGE?>BGDGGFFBFGGFFFFGGGGFFGFFFFF?FFFFFFFGG
@M02352:288:000000000-CKWC8:1:1101:8869:3652 1:N:0:TACGCTGC+CTAAGCCT
TACGGAGGGTCCAAGCGTTATCCGGAATCATTGGGTTTAAAGGGTCCGCAGGCGGTCAATTAAGTCAGAGGTGAAATACCATAGCTCAACTATGGAACTGCCTTTGATACTGGTTGACTTGAGTCATATGGAAGTAGATAGAATGTGTAGTGTAGCGGTGAAATGCATAGATATTACACAGAATACCGATTGCGAAGGCAGTCTACTACGTATGTACTGACGCTGAGGGACGAAAGCGTGGGGAGCGAACAGGATTAGATACCCTGGTAGTCCACGCCGTAA
+
GFGGD;FFCFGGGGGGGGGGFGFDGECG<F9FFGGB:EEFFGGGGE<F:FC@EED>@7,CA?FEGGGGGGGFGGGDE9FBF,:BFFGGGGG8EEG9FGGGG<FFGGGDFGGFFGGGGFGGGGGGGG<3<,FF9DFGG<FCFFFG,8EFCCFFGGGGGGGGGGGGGG9ECGGGGDGGG9>DEEFECFFC:C<CGGGGEGGFEEGFFFGEGCCCCF9CFFGGGGEGGDGGC:CGGD35CGGDG5>?BE595DDFF0FF<F>4+A39?FCFBFFA4DF:B-7;D<
@M02352:288:000000000-CKWC8:1:1101:8925:3662 1:N:0:TACGCTGC+CTAAGCCT
TACGGAGGGTGCAAGCGTTAATCGGAATTACCGGGCGTAAAGCGCGCGTAGGTGGTTCAGTCAGTCAGATGTGAAAGCCCCGGGCTCAACCTGGGAACTGCACCTGATACTGCTGAACTAGAGTACGGTAGAGGGTAGTGGAATTTCCTGTGTAGCGGTGAAATGCGTAGATATAGGAAGGAACATCAGTGGCGAAGGCGGCCACCTGGTCTGATACTGACGCTGAGGTGCGAAAGCGTGGGGAGCAAACAGGATTAGATACCCTGGTAGTCCACGCCGTAA
+
GGGGGGGGGGGGGGGGGGGGGGGGGGGGGGGGGGGGGGGGGGGGGGGGGGGGFGGEFGGGFGGGGGGGGGGGGGGGGGGGGGGGGGGFGGGGGGGGGGGGGGGGGGGGGGFFGGGGGGGGGGGGGGGGGGGGGGECGGGGGGGGGGGGGGGGGGGGGGFGGGGGGGGCEGGGGGGGGGGGGGGGGGGGGGGGGGGGGGGGGGGDGGGGFEGGGGFGGGGGGGGGEDGGGGGGGGGFGGGGGGE69DGGGCF??BGGFF<BGGGGFFGFAFAFFGFFFFFFGG
@M02352:288:000000000-CKWC8:1:1101:15179:3664 1:N:0:TACGCTGC+CTAAGCCT
TACGGAGGGTGCAAGCGTTATCCGGAATCATTGGGTTTAAAGGGTCCGCAGGCGGTCAATTAAGTCAGAGGTGAAATCCCATAGCTTAACTATGGAACTGCCTTTGATACTGGTTGACTTGAGTTATACGGAAGTAGATAGAATGTGTAGTGTAGCGGTGAAATGCATAGATATTACACAGAATACCGATTGCGAAGGCAGTCTACTACGTATGTACTGACGCTGAGGGACGAAAGCGTGGGGAGCAAACAGGATTAGATACCCTGGTAGTCCACGCCGTAA
+
EGGGGGFEGEEGGDGGGGGGFGFGGC:@EFEFGGGCFFFGEFGGGGGGGGGGGGGGGGFGGFFGGFEECEFEFGGGGGGGGGFG=BAFFFFDFGGGGGGFGFAFGFGFGGGGGGGGGGGGGGGGGGGGGGGG7FGFGGGFFGFFCDGFDFFFFCEGGGGGGGGGGGGGFGGFEGGGFGGEFF:FGGC@FCGGDEGGEGGGGGF;FFCCFGD9CFFGEFFCFECAECFF:*99EE<>FED*:83417C<EGF??BFF>?4FEFCGFFDFFF<2@F??FFE>DC
@M02352:288:000000000-CKWC8:1:1101:8860:3670 1:N:0:TACGCTGC+CTAAGCCT
TACGGAGGGTCCAAGCGTTATCCGGAATCATTGGGTTTAAAGGGTCCGCAGGCGGTCAATTAAGTCAGAGGTGAAATACCATAGCTCAACTATGGAACTGCCTTTGATACTGGTTGACTTGAGTCATATGGAAGTAGATAGAATGTGTAGTGTAGCGGTGAAATGCATAGATATTACACAGAATACCGATTGCGAAGGCAGTCTACTACGTATGTACTGACGCTGAGGGACGAAAGCGTGGGGAGCGAACAGGATTAGATACCCTGGTAGTCCACGCCGTAA
+
GGGGGGGGGGGGGGGGGGGGGGGGGGGGGGGGGGGEGGGGGGGGGGGGGGGGGGGGGGGGGGGGGGGGGGGGGGGGGFGGGGFGGGGGGGGCFGGGGGGGGGGGGGGGGGGGGGGGGGGGGGGGGGGGGGGGGGGGGGGGGGGGGGGGGGGGGGGGGGGGGGGGGGCGGGGFGGFGGGGGGGGGGGGGGGGGGGGGGGGGGGGGGGGFGGGGGGGGGGGGGGGGGDFGDEGGEGGFGGGGGGFFFFGGGGFFFFGGFFBFFFFGFFGFFFFFFGF?F?FFGG
@M02352:288:000000000-CKWC8:1:1101:11460:3692 1:N:0:TACGCTGC+CTAAGCCT
TACGGAGGGTCCAAGCGTTATCCGGAATCATTGGGTTTAAAGGGTCCGCAGGCGGTCAATTAGGTCAGAGGTGAAATACCATAGCTCAACTATGGAACTGCCTTTGATACTGGTTGACTTGAGTCATATGGAAGTAGATAGAATGTGTAGTGTAGCGGTGAAATGCATAGATATTACACAGAATACCGATTGCGAAGGCAGTCTACTACGTATGTACTGACGCTGAGGGACGAAAGCGTGGGGAGCGAACAGGATTAGATACCCTGGTAGTCCACGCCGTAA
+
GGGGGGGGGGGGGGGGGGGGGGGGGFGGGGGGGGGGGGGGGGGGGGGGGGGGGGGGGGGGGGGGGGGGGGGGGGGGGGGGGGGGGGGGGGGGGGGGGGGGGGGGGGGGGGGGGGGGGGGGGGGGGGGGGGGGGGGGGGGGGGGGGGGGGGGGGGGGDGFGGGGGGGGGGGGGGGGGGGGGGGGGGGGGGGGGGGGGGGGGGGGGGGGGGGGGGGGGFGGGGGGGEGGGGGGGGGGFGGGGGGFFFFGGGGFF??GGFFFFGGGGFFGFFFFFFGFFFFFFGG
@M02352:288:000000000-CKWC8:1:1101:25108:3736 1:N:0:TACGCTGC+CTAAGCCT
TACGGAGGGTGCAAGCGTTATCCGGAATCATTGGGTTTAAAGGGTCCGCAGGCGGTCAATTAAGTCAGAGGTGAAATCCCATAGCTTAACTATGGAACTGCCTTTGATACTGGTTGTCTTGAGTTATACGGAAGTAGACAGAATGTGTAGTGTAGCGGTGAAATGCATAGAGATTACACAGAATACCGATTGCGAAGGCAGTCTACTACGTATATACTGACACTCATGGACGAAAGCGTGGGGAGCGAACAGGATTAGATACCCTGGTAGTCCACACCGTAA
+
GGGGGGGG>F,FFFGGGGGGGGGGGG+FCCGGGGGFGEGGGGGGF<FG+@EG:CF+=FFGGGGGGGGG9=FFGGGGG,B,9,:EFGDGGGCFF<,?E<EFG<FFGGGGGGGCG?FE+CFGCFEGD=<@,,=FCFFFCC,@FEGG9>FF9FGGGGGGGGGGGFEGEG;DCFG,DFGCG?,?:FGG,?FGGGGCFGGGGEGFDCC9FGG9A?*+<+4;EG9;F+CFADFGF+93CDDB:EGG>8311>7D5CFF?BGGFFFF?FGGFFGFF6AFFGF(8(8:GG
@M02352:288:000000000-CKWC8:1:1101:10337:3748 1:N:0:TACGCTGC+CTAAGCCT
TACGGAGGGTCCAAGCGTTATCCGGAATCATTGGGTTTAAAGGGTCCGCAGGCGGTCAATTAAGTCAGAGGTGAAAGCCCATCGCTCAACGATGGAACTGCCTTTGATACTGGTTGACTTGAGTCATATGGAAGTAGATAGAATGTGTAGTGTAGCGGTGAAATGCATAGATATTACACAGAATACCGATTGCGAAGGCAGTCTACTACGTATGTACTGACGCTGAGGGACGAAAGCGTGGGGAGCGAACAGGATTAGATACCCTGGTAGTCCACGCCGTAA
+
GGGGEGGGGB6EFGGGGGGGGGGGGGDGCGDGEGGFCEGGGGGGG8FGGGGG>CG@@CFC?FFGGGGGGFFGGGGGGGGGGFEFGGGGGGGFFGGFGGGGGDGGGGGEGGGGFFFEDFGDFFGG=DECF<DFDFGGFFFFFGGGCCCFGGGGGGGGGGGGGGGGGGAFGGGGGGGGD>B9FGGGGGG@BGCFGGGGGGGGGF6FGGGGD=7CFGGGGGGGGGGECDGGGGGGGGGFFGGGGGFFFFGGGGFFFFFFDF>FGGGGFFGF2B<<FG??;?EFGG
@M02352:288:000000000-CKWC8:1:1101:11404:3750 1:N:0:TACGCTGC+CTAAGCCT
TACGGAGGGTCCAAGCGTTATCCGGATTTATTGGGTTTAAAGGGTCCGTAGGCGGGCTTATAAGTCAGAGGTGAAATCCCATCGCTCAACGATGGAACTGCCTTTGATACTGTAGGTCTTGAATATAATTGAAGTAGGCGGAATATGTAGTGTAGCGGTGAAATGCATAGATATTACATAGAACACCAATTGCGAAGGCAGCTTACTAAGATATTATTGACGCTGATGGACGAAAGCGTGGGTAGCGAACGGGATTAGATACCCCGGTAGTCCACGCCGTAA
+
GGGGGGGG+B<FGGGGGGGDGFGEGGGGFGGGGGGGDGGGGGGGGEGGGGGGGCFFEGGGGFGGGGE?<FGGGGGGGGGGCGFFGGGGGGGFCGGGGGGGGGGGGGGGGGGGGFFFGGGFGGFGGGFGFDCFFGGGGGGGGGGGFCFCFGGFGGGGGGGGGGGGGGGGGGGGGGGGGGF@FGGGGGGGGGGGGGGGGGGCGGGGGGGF?FCFFG9CGGGGGGDGGGGGGFFDGGGEFEGGGGFA<@5CCDEEFFGGFFBFGGGGFBDE0)5<FGF?F?D>DD
@M02352:288:000000000-CKWC8:1:1101:20641:3753 1:N:0:TACGCTGC+CTAAGCCT
TACGGAGGGTGCAAGCGTTAATCGGAATTACTGGGCGTAAAGCGCGCGTAGGTGGTTCAGTCAGTCAGATGTGAAAGCCCCGGGCTCAACCTGGGAACTGCACCTGATACTGCTGAACTAGAGTACGGTAGAGGGTAGTGGAATTTCCTGTGTAGCGGTGAAATGCGTAGATATAGGAAGGAACACCAGTGGCGAAGGCGACTACCTGGACCGATACTGACACTGAGGTGCGAAAGCGTGGGGAGCAAACAGGATTAGATACCCTGGTAGTCCACGCCGTAA
+
GGGGGGGGGGGGGGGGGGGGGGGGGEEGGGGGGGGGGGGGGGGGGGGGGGGGGGGGGGGGGGGGGGGGGGGGGGGGGGGGGGGGGDGGGGGGGGGGFFFFGGGGGGFGGGGGGGGGGGGGGGGGGGGGGGGGGGGGGGGGGGGGGGGGCGGGGGGGGGGGGGGGGGGGGGGFGGGGGGGGGGGGGGGGGGGGGDGGGGGGGGGGGGGGFGGGGGGEGFGGGGGGGGGGGGGGGGGEFGGGGEFFBFGGGGFFB<FGFFFFFGGGFFFFDF<>FG*8;BEBDD
@M02352:288:000000000-CKWC8:1:1101:17047:3764 1:N:0:TACGCTGC+CTAAGCCT
TACGGAGGGTCCAAGCGTTATCCGGAATCATTGGGTTTAAAGGGTCCGCAGGCGGTCAATTAAGTCAGAGGTGAAATACCATAGCTCAACTATGGAACTGCCTTTGATACTGGTTGACTTGAGTCATATGGAAGTAGATAGAATGTGTAGTGTAGCGGTGAAATGCATAGATATTACACAGAATACCGATTGCGAAGGCAGTCTACTACGTATGTACTGACGCTGAGGGACGAAAGCGTGGGGAGCGAACAGGATTAGATACCCTGGTAGTCCACGCCGTAA
+
GGGGGGGGGGGGGGGGGGGGGGGGGGGGFFGGGGGCFGGGGGGGGGGGGGGGGGGGGGGGGGFFFGGGGGGGGGGGGGGGDFGGGGGGGGFGGGGGGGGGGGGGGGCFGGGGGGGGGGGCFGGGGGGGGGGGGGGGGGGGGGGGGGGGFFGGGGGGGGGGGGGGGGGGGGGGGGGGGGGGGGGGGGGGGGGGGGGGGGGGGGFGGGGGGGFGGGFFGGFGGGGGGGDGGGGGGGGFGGGEGGF?FFGGGGFFFFGGFFFFGGGGFFGFFFFFFFFFBFBFGD
@M02352:288:000000000-CKWC8:1:1101:6421:3779 1:N:0:TACGCTGC+CTAAGCCT
TACAGAGGGTGCAAGCGTTAATCGGAATTACTGGGCGTAAAGCGCGCGTAGGTGGTTTGTTAAGTCGGATGTGAAAGCCCAGGGCTCAACCTTGGAATTGCACCCGATACTGGCAGGCTAGAGTACGATAGAGGAGTGTGGAATTTCCTGTGTAGCGGTGAAATGCGTAGATATAGGAAGGAACACCAGTGGCGAAGGCGACTACCTGGACTGATACTGACACTGAGGTGCGAAAGCGTGGGGAGCGAACAGGATTAGATACCCTGGTAGTCCACGCCGTAA
+
GFFGGGGGGGGGGFGGGGGEEFGGGCEFGGGGGGGGGGE:CFGGGGGGG7FGGGGGGGFGGGGFGGGGGGGGGGGGGGGGFGGED?GGGGGGGGGGFGGGGGGGGECFEGGGGGGGGG8=FEFGAFGCGGGGGGDEFGGGGGGFGFGEGGGFGCEFE>FGG,DGCGGGGDDFDGGGF?GGCGFFGGGGGGFCGCGCGGGGGEGEGGGGGGGGGFGGEGFFFF6C67AEFFFDEGGFGD9EGG>((7DDCGEFB0CFBFDFGGGG6>5?<F))1:?<BFFFGC
@M02352:288:000000000-CKWC8:1:1101:22165:3787 1:N:0:TACGCTGC+CTAAGCCT
TACGGAGGGTGCAAGCGTTAATCGGAATTACTGGGCGTAAAGCGCGCGTAGGCGGCCAAGTCAGTCAGATGTGAAAGCCCCGGGCTCAACCTGGGAACTGCACCTGATACTGCTGAACTAGAGTACGGTAGAGGGTAGTGGAATTTCCTGTGTAGCGGTGAAATGCGTAGATATAGGAAGGAACACCAGTGGCGAAGGCGACTACCTGGACTGATACTGACACTGAGGTGCGAAAGCGTGGGGAGCAAACAGGATTAGATACCCTGGTAGTCCACGCCGTAA
+
GGGGGDGGGGGGGGGGGGGGGGGGGGGGGGGGGGGGGGGGGGGGGGGGGGGGGGGGGGGGGFGGGGGGGFGGBFGGGGGGGGCEGGGFGGGGGGGGGGGGGGGGGGGGGGGGGGGGGGGFFGGGGGGGGGGGGGGGGGGGGGGGGGGGGGGGGG9FGCGGGGGGGGEEEGGFFGGG9FFGGGGGFGGGGFGGEGGDE5;EGEGGGGGGFGGGGGGGFGGGGGGCFGGGGC6DGEDDGGGGGGFFFBGGGF>?:<FGFFFFGGGFF>FF<44>9FFFFFEBDD
@M02352:288:000000000-CKWC8:1:1101:15989:3788 1:N:0:TACGCTGC+CTAAGCCT
TACGGAGGGTGCAAGCGTTAATCGGAATTACTGGGCGTAAAGCGCGCGTAGGTGGATCAGTCAGTCAGATGTGAAAGCCTCGGGCTCAACCTGGGAACTGCACCTGATACTGCTGAACTAGAGTACGGTAGAGGGTGGTGGAATTTCCTGTGTAGCGGTGAAATGCGTAGATATAGGAAGGAACACCAGTGGCGAAGGCGACTACCTGGACCGATACTGACACTGAGGTGCGAAAGCGTGGGGAGCAAACAGGATTAGATACCCTGGTAGTCCACGCCGTAA
+
GGGGGGGGGGCGDGGGGGGGCCFGGG:FGG<FGGGFGGGGGGGE+CFGGGGGGGG,:=<EG9FFGGGGCFGGGGGGG84,,8CFFGGGGGG<B84BF+BEFG<3DFGGGFGGF<=<9FGDGGGGGGDGGGGGGGD>CF3FGGGFGCCCFFGGGGGGGGGGGGGGGGGGGGGGGGFE92CBEGGG8FGGFGGGGGGGGGGGDGGDFGGGGGG6E58?EGGGGGGGGGGGF5DGGGGF4EGGGG32(<FGGGFFFFGGFFFFGGGGFFGFFFFFFGF1>,79DD
@M02352:288:000000000-CKWC8:1:1101:16903:3788 1:N:0:TACGCTGC+CTAAGCCT
TACGGAGGGTCCAAGCGTTATCCGGAATCATTGGGTTTAAAGGGTCCGCAGGCGGTCAATTAAGTCAGAGGTGAAATACCATAGCTCAACTATGGAACTGCCTTTGATACTGGTTGACTTGAGTCATATGGAAGTAGATAGAATGTGTAGTGTAGCGGTGAAATGCATAGATATTACACAGAATACCGATTGCGAAGGCAGTCTACTACGTATGTACTGACGCTGAGGGACGAAAGCGTGGGGAGCGAACAGGATTAGATACCCTGGTAGTCCACGCCGTAA
+
GGGGGGGGGGGGGGGGGGGGGGGGGGGGGGGGGGGGGGGGGGGGGGGGGGGGGGGGGGGGGGGGGGGGGGGGGGGGGGGGGGGGGGGGGGGGGGGGGGGGGGGGGGGGGGGGGGGGGGGGGGGGGGGGGGGGGGGGGGGGGGGGGGGGGGGGGGGGGGGGGGGGGGGGGGGGGGGGGGGGGGGFGGGGGGGGGGGGGGGGGGGGGGGGGGGGGGGGGGGGGGGGGGGGGGGGGGGFGGGGGGF?FFGGGGFFFFGGFFFFGGGGFFGFFFFFFGF?>?DFGG
@M02352:288:000000000-CKWC8:1:1101:11868:3788 1:N:0:TACGCTGC+CTAAGCCT
TACGGAGGGTCCAAGCGTTATCCGGAATCATTGGGTTTAAAGGGTCCGCAGGCGGTCAATTAAGTCAGAGGTGAAATCCCATCGCTCAACGATGGAACTGCCTTTGATACTGATTGACTTGAGTTATATGGAAGTAGATAGAATAAGTAGTGTAGCGGTGAAATGCATAGATATTACTTAGAATACCGATTGCGAAGGCAGTCTACTACGTATATACTGACGCTGAGGGACGAAAGCGTGGGGAGCGAACAGGATTAGATACCCTGGTAGTCCACGCCGTAA
+
GGGGGGGGGGGGGGGGGGGGGGGGGGGGGGGGGGGFGGGGGGGGGGGGGGGGGGGGGGGGGGGGGGGGGGGGGGGGGGGGGGGGGGGGGGGGGGGGGGGGGGGGGGGGGGGGGGGGGGGGGGGGGGGGGGGGGGGGGGGGGGGDFGGGGGGGGGGGGGGGGGGGGGGGGGGGGGGGGGGGGGGGGGGDGGGGGGGGGGGGGGGGGGGGGGGGGGGGGGGGGGGGGDGGGGGGGDGFGGGGGGDFFFGGGGFFFBFFFFFFGGGGFFGFFFFF9FFFFFFBGG
@M02352:288:000000000-CKWC8:1:1101:16225:3792 1:N:0:TACGCTGC+CTAAGCCT
TACGGAGGGTGCGAGCGTTAATCGGAATTACTGGGCGTAAAGCGCATGCAGGTGGTTCATTAAGTCAGATGTGAAAGCCCGGGGCTCAACCTCGGAACTGCATTTGAAACTGGTGAACTAGAGTGCTGTAGAGGGGGGTAGAATTTCAGGTGTAGCGGTGAAATGCGTAGAGATCTGAAGGAATACCAGTGGCGAAGGCGGCCCCCTGGACAGACACTGACACTCAGATGCGAAAGCGTGGGGAGCAAACAGGATTAGATACCCTGGTAGTCCACGCCGTAA
+
GFEEEBCD7CFFG@FEGCEGCFEEGC:FGGGGG@FGGE>:DFGGGGGGGGGFFEFGGFFGGCGGAFDEFCAE?FFGFEFEFGCC:FFGGCB=FGDCFFFGGGGFGGG9BCFGGFFEGGGFGFF@=FC=D9FCFEG@FGECGGGGCGF7C9<CFFGC>ECC8E9:EFEGDEGGFGGCGGEE?GGGGGGGGCFGGC5CEGGGGGCEGGGFGCFCC6C8=FGGGCEGG4EGECC7CEGFGGGGGGFFFFGFCFFF:1CC?@DF7+AD@@FF26<<BC??B83355
@M02352:288:000000000-CKWC8:1:1101:10392:3798 1:N:0:TACGCTGC+CTAAGCCT
TACGGAGGGTCCAAGCGTTATCCGGATTTATTGGGTTTAAAGGGTCCGTAGGCGGGCTTATAAGTCAGAGGTGAAATCCCATAGCTCAACGATGGAACTGCCTTTGATACTGTAGGTCTTGAATATATTTGAAGTAGGCGGAATATGTAGTGTAGCGGTGAAATGCATAGATATTACATAGAACACCAATTGCGAAGGCAGCTTACTAAGATATTATTGACGCTGATGGACGAAAGCGTGGGTAGCGAACGGGATTAGATACCCCGGTAGTCCACGCCGTAA
+
GGGGGGGGGGGGGGGGGGGGGGGGGGEGGGGGGGGGGGGGGGGGGGGGGGGGGGGGGGGFGGGGGGGGGGGFGGGGGGGGGGGGGGGGGGGGGGGGGGGGGGGGGGGGGGGGGGGGFFGGGGGGGFGGGGGGGGGGGGGGGGGGGGGGGGGGGGGGGGGGGGGGGGGGGGGGGGGGGGGGGGGGGGGGGGGGGGGGGGGGGGGGGGGGGGGGGGGGGGGGGGGGGGGGCFGGGGGFGGGGGGFFFFGGGGFEF?D45?BFGGGCFDGB>FFBFGFF>BF>DD
@M02352:288:000000000-CKWC8:1:1101:7970:3800 1:N:0:TACGCTGC+CTAAGCCT
TACGGAGGGTCCAAGCGTTATCCGGAATTATTGGGCTTAAAGGGTCCGCAGGCGGTCAATTAAGTCAGAGGTGAAATACCATAGCTCAACTATGGAACTGCCTTTGATACTGGTTGACTTGAGTCATATGGAAGTAGATAGAATGTGTAGTGTAGCGGTGAAATGCATAGATATTACACAGAATACCGATTGCGAAGGCAGTCTACTACGTATGTACTGACGCTGAGGGACGAAAGCGTGGGGAGCGAACAGGATTAGATACCCTGGTAGTCCACGCCGTAA
+
GGGFGGGGGGEFFGGGGGGGFDGGGGGG,ECFGFG,6CFGGG<FGFFG7FGGGGGB@=CFFGGGGGAGGEGGGGGGG<FGFCFFGFGGGGG,BFGGGEGGGGGG9FGGGGGGGGEC<EGEGGGGCFC?<9FC7AF9FCFFGGGG9CF@<FGGGGGGGGGGGGGGGGCFGGFDGGDC9>D9FFGGGGGGGGCFGGGGGGGGGGGCCFF,;;>9BCGGGGGGGGGGGGCG*CDGGGGFGEGGGDFF>F)>=DFFFFGG?FFF<CEGFFFFAFA9?FFFBFFBGG
@M02352:288:000000000-CKWC8:1:1101:16452:3813 1:N:0:TACGCTGC+CTAAGCCT
TACAGAGGGTGCAAGCGTTAATCGGAATTACTGGGCGTAAAGCGCGCGTAGGTGGTTTGTTAAGTCGGATGTGAAAGCCCAGGGCTCAACCTTGGAATTGCACCCGATACTGGCAGGCTAGAGTACGATAGAGGAGTGTGGAATTTCCTGTGTAGCGGTGAAATGCGTAGATATTACACAGAATACCGATTGCGAAGGCAGTCTACTACGTATGTACTGACGCTGAGGGACGAAAGCGTGGGGAGCGAACAGGATTAGATACCCTGGTAGTCCACGCCGTAA
+
GGGFGGGGEGGGDGGGGGGG<EFGGG@FGGCGGGGGGGGGGGGGEGGGGGGG<FGFFGGGGGGGGGGGEEGGGGGGFFEFGGGGGGGGGGGGGFGEEEEDGGA<CEF@FFFG,BB=FFGFGCGFDFF<DFEGGDFCCFGGGGC9D;FEFEFFGGGGGGEGGGFGFFGEEGGGGGGGFD;BCGGGCGGG:FGGFCCEG>FBCE+;FCG9EEG9<E@<CCE?FEEEGGGFECDGGGG57:<GGGBBFEDGGD57:2FFFFAF?FGC*5C?AFADF7*39,7;DD
@M02352:288:000000000-CKWC8:1:1101:9806:3831 1:N:0:TACGCTGC+CTAAGCCT
TACGGAGGGTCCAAGCGTTATCCGGAATCATTGGGCTTAAAGGGTCCGCAGGCGGTCAATTAAGTCAGAGGTGAAATCCCATAGCTCAACTATGGAACTGCCTTTGATACTGGTTGACTTGAGGCAGATGGGAGTAGATAGAATGTGTAGTGTAGCGGTGAAATGCATAGATATTACACAGAATACCGATTGCGAAGGCAGTCTACTACGTATGTACTGACGCTGAGGGACGAAAGCGTGGGTAGCGAACGGGATTAGATACCCTGGTAGTCCACGCCGTAA
+
9FGGEG@:FFGGGGFGGGGGGCGGG,CFGG9EGGG,FFGGGG9FF8FG7FGGGGG>4+=,AF5FFEFGG9FGGGGGD,EGG9,BFGGGGG98FFGGGGFGG,EFGEF,CF,C,:,3,CFGGGG8<F+>=,F,3FF8,,3,@FGC,E,F,FGGGGGGGGGGGGGGGGAF:FGGGGGFCG99EGGFFGGG*C7CGGGGGGG>>8<+?FGECGG6C6E+CGGGGGGGGGGGCEFGGGGFG5*;EG.<<@DDGG)7<?DFDFFF:EGG@FGF29>A?:*472>7DD
@M02352:288:000000000-CKWC8:1:1101:9791:3839 1:N:0:TACGCTGC+CTAAGCCT
TACGGAGGGTCCAAGCGTTATCCGGAATCATTGGGTTTAAAGGGTCCGCAGGCGGTCAATTAAGTCAGAGGTGAAATACCATAGCTCAACTATGGAACTGCCTTTGATACTGGTTGACTTGAGTCATATGGAAGTAGATAGAATGTGTAGTGTAGCGGTGAAATGCATAGATATTACACAGAATACCGATTGCGAAGGCAGTCTACTACGTATGTACTGACGCTGAGGGACGAAAGCGTGGGGAGCGAACAGGATTAGATACCCTGGTAGTCCACGCCGTAA
+
GGGGGGGGGGGGGGGGGGGGGGGGGGGGGGGGGGGGGGGGGGGGGGGGGGGGGGGGGGGGGGGGGGGGGGGGGGGGGGGGGGFGGGGGGGGGGGGGGGGGGGGGGGGGGGGGGGGGGGGGGGGGGGGGGGGGDGGGGGGGGGGGGGGGGGGGGGGGGGGGGGGGGGGGGGGGGGGGGGGGGGGGGGGGGGGGGGGGGGGGGGGGGGGGGGGGGGGGGGGGGGGGGDGGDGGGGGGFGGGGGGF?BFGGGGDFFFFGDFFFGGGGFFGFFFFFFGFFFFFFGG
@M02352:288:000000000-CKWC8:1:1101:18415:3841 1:N:0:TACGCTGC+CTAAGCCT
TACGGAGGGTCCAAGCGTTATCCGGAATCATTGGGTTTAAAGGGTCCGCAGGCGGTCAATTAAGTCAGAGGTGAAATACCATAGCTCAACTATGGAACTGCCTTTGATACTGGTTGACTTGAGTCATATGGAAGTAGATAGAATGTGTAGTGTAGCGGTGAAATGCATAGATATTACACAGAATACCGATTGCGAAGGCAGTCTACTACGTATGTACTGACGCTGAGGGACGAAAGCGTGGGGAGCGAACAGGATTAGATACCCTGGTAGTCCACGCCGTAA
+
GGGGGGGGGFGGGGGGGGGGGGGGGGGGGGGGGGGGGGGGGGGGGGGGGGGGGGGGGGFGGGGGGGGGGGGFGGGGGGGGGGGGGFGGGGGGGGGGGGGGGGGGGGAFFGGGGGGGCFGG9FGGGGFFFGGGDGGGGGDGGGGGGGGGGGGCGGGGGGGGGGGGGGGGGGGGGGGGGGGGGGDGGGGGGGGGGGGGGGGGGGGGGGGDGGGGGGFGGGGFGGGGGGGGCEGGEGGFGGDEGGFF6>DDGDEFFFCF??AFGGGGFFGFFFFFFGFB3:>9DD
@M02352:288:000000000-CKWC8:1:1101:24894:3851 1:N:0:TACGCTGC+CTAAGCCT
TACGGAGGGTCCAAGCGTTATCCGGATTTATTGGGTTTAAAGGGTCCGTAGGCGGGCTTATAAGTCAGAGGTGAAATCCCATCGCTCAACGATGGAACTGCCTTTGATACTGTAGGTCTTGAATATATTTGAAGTAGGCGGAATATGTAGTGTAGCGGTGAAATGCATAGATATTACATAGAACACCAATTGCGAAGGCAGCTTACTAAGATATTATTGACGCTGATGGACGAAAGCGTGGGTAGCGAACGGGATTAGATACCCCGGTAGTCCACGCCGTAA
+
GGGGGGGGGGGGGGGGGGGGGGGGGGFGGFGGGGGGDGGGGGGGGGGGGGGGGGGGGGGGGGFGGGFGGGGGGGGGGGGGGGGGGGGGGGGGGGGGGGGGGGGGGGGGGCFGGGGGGGGFGGGGGGGGGGGGDGGFGGGGGGGFFAFGGGGGGDFGGGEGGGGGG@FGGGGGGFGGGFGG9FGGGFGGGGGGGGGGGGGGGG:FGFGGGGGGGGFFGGFG?EDGGGFFGGGGDGGFCGGGGGFFF?CCGGFFFFGGFFA=CCGFF>DFFF<B7CF:3<D63>
@M02352:288:000000000-CKWC8:1:1101:18403:3855 1:N:0:TACGCTGC+CTAAGCCT
TACGGAGGGTGCAAGCGTTAATCGGAATTACTGGGCGTAAAGCGAGCGCAGGCGGTTAATTAAGTCAGAGGTGAAAGCCCAGGGCTCAACTATGGAACTGCCTTTGATACTGGTTAACTTGAGTACTATAGAGGTAGGTAGAATGTGTAGTGTAGCGGTGAAATGCATAGATATTACACAGAATACCGGTTGCGAAGGCAGTCTACTACCTAGATACTGACGCTGAGGGACGAAAGCGTGGGGAGCGAACAGGATTAGATACCCTGGTAGTCCACGCCGTAA
+
GGGGGGGGGGGGGGGGGGGGCFGGGGGG@G<FGGG8FGGGGG<F,7:C+@FG:FG>C+B5F,FFGGGGG9FGGGGG,,FG<,+BFFGGGGC,,CFGGGGGG85BFGGGGGGG8F,<?FG,BFGG,,,,9,CF,D,33+@,FFGG<F=FBFGGGAFGGGGGGGGGGG,EEGGGGG:2,?;9DFG;FGG7*=*=EEEGGGG6**0+2?F9+0*1+5+5CFGGG5EGEG*;**9DEGCEGGGGGGFFFF)CEGFFFFGGBFAFGGGGFFGFAFFFFFFFFFFFGD
@M02352:288:000000000-CKWC8:1:1101:12231:3857 1:N:0:TACGCTGC+CTAAGCCT
TACAGAGGGTGCAAGCGTTAATCGGAATTACTGGGCGTAAAGCGCGCGTAGGTGGTTTGTTAAGTCGGATGTGAAAGCCCAGGGCTCAACCTTGGAATTGCACCCGATACTGGCAGGCTAGAGTACGATAGAGGAGTGTGGAATTTCCTGTGTAGCGGTGAAATGCGTAGATATAGGAAGGAACACCAGTGGCGAAGGCGACTACCTGGACTGATACTGACACTGAGGTGCGAAAGCGTGGGGAGCAAACAGGATTAGATACCCTGGTAGTCCACGCCGTAA
+
GGGGGGGGGGGGGGGGGGGGDFGGGGGGGGGGGGGGGGGGGGGGGGGGGGGGGGGFGGGGGGGGGGGGGGGGGGGGGGFGGGGGGGGGGGGGGGGGGGGGGGGFGGGGGGGGGGGGGGGGGGGGGGGGGGGGGGGGGGGGGGGGGGGGFGGGGGGGGGGGGGGGGFGGGGGGGFGGGGGGGGGGGGGGGGGGGGGGGGGGGGGGFGGGGGGGGGGFGGGGGGGFGGGGGGFDGGGFGGGGGGFFFFGGGGFFFBGFDFFFGGCDFFGFFFFFFFFBFBFFGD
@M02352:288:000000000-CKWC8:1:1101:18079:3872 1:N:0:TACGCTGC+CTAAGCCT
TACGGAGGTTCCAAGCGTTATCCGGAATCATTGGGTGTAAAGGGTCCGCAGGCGGTCAATTAAGTCAGAGGTGAAATCCCCTCGCTCAACGATGGAACTGCCTTTGATACTGGTTGACTTGAGTCATATGGAAGTAGATAGAATGTGTAGTGTAGCGGTGAAATGCATAGATATTACACAGAATACCGATTGCGAAGGCAGTCTACTACGTATGTACTGACGCTGAGGGACGAAAGCGTGGGGAGCGAACAGGATTAGATACCCTGGTAGTCCACGCCGTAA
+
GGGFGGGG,6,CFGGGGGG,ECFGGGGGGGAEGGG@:FGGGGCGGCGGEGGGGEGGE:,,CFGGGGA,9CFGGGGG95FB+4+@FGGGGG+444C4EF8FG<5?FGGGGGGG8:?FGGG=FGGGGGG9,=F<>D>FAC,:FGFGA@<D,>FGGGGG@FGGGGGGGG9DFGGGGGFCFFF9:FGGGGD8<<:EGGGGGGGGGFCGBFG9182=E*5CFGGGGGGGGGGG5EFGGGCFGC<EGGFFFFGGG)5<?BGGFFFFGGGG4>GFFFB>F7*8B6>>GG
@M02352:288:000000000-CKWC8:1:1101:16587:3872 1:N:0:TACGCTGC+CTAAGCCT
TACGGAGGGTGCAAGCGTTATCCGGAATCATTGGGTTTAAAGGGTCCGCAGGCGGTCAATTAAGTCAGAGGTGAAATCCCATAGCTTAACTATGGAACTGCCTTTGATACTGGTTGACTTGAGTTATACGGAAGTAGATAGAATGTGTAGTGTAGCGGTGAAATGCATAGAGATTACACAGAATACCGATTGCGAAGGCAGTCTACTACGTATATACTGACGCTCATGGACGAAAGCGTGGGGAGCGAACAGGATTAGATACCCTGGTAGTCCACGCCGTAA
+
GGGGGGGGGGGGGGGGGGGGGGGGGEGGGGGGGGGGGGGGGGGGGGGGGGGGGGGGGGGGGGGGGGGGGGGGGGGGGGGGGGGGGGGGGGGFGGGGGGGGGGGGGGGGGGGGGGGGGGGGGGGGGGGGGGGEDGGFGGGGGGGGGGGGGGGGGGGGGGGGGGGGGGGGGGGGGGGGGGGGGGGGFGGGGGGGGGGGGGFGGGGGGGGGGGGGGGGGGGGGGGGEGGGGGGGGGGGFGGGGGGD?>FGG*>B?<?DDBFFFGGGGF@GFDFFAFGFFFFFFGG
@M02352:288:000000000-CKWC8:1:1101:6398:3879 1:N:0:TACGCTGC+CTAAGCCT
TACGGAGGGTCCAAGCGTTATCCGGATTTATTGGGTTTAAAGGGTCCGTAGGCGGGCTTATAAGTCAGAGGTGAAATCCCACAGCTCAACTGTGGAACTGCCTTTGATACTGTAGGTCTTGAATATATTTGAAGTAGGCGGAATATGTAGTGTAGCGGTGAAATGCATAGATATTACATAGAACACCAATTGCGAAGGCAGCTTACTAAGATATTATTGACGCTGATGGACGAAAGCGTGGGTAGCGAACGGGATTAGATACCCCGGTAGTCCACGCCGTAA
+
GGGGGGGGGGGGGGGGFGEGGGGGGGG>FGGGGGGGGEFGGGGGGGGGGGGGGGGGGGGFGGGGGGGGGGGGGGGGGGGGGGGGG?FGGGGGGGGGGGGGGGGGGGGGGGGGGFGGGGGGGGGGGGGGGGGGGGGGGGGGGGGGGFGGGGGGGGGGGGGGGGGGGG,CFGGGGGGGGGGGGGGGGGDFGGGGGGGGGGFGGGGGGGGGGGGGGGGGGGFGGGGGGGGGFGGDGGGFGGGGGGFFFFGGCGFFFBGF<FBFGFFGFBG@6>AAFGFFFFFFGG
@M02352:288:000000000-CKWC8:1:1101:22154:3883 1:N:0:TACGCTGC+CTAAGCCT
TACGGAGGGTGCAAGCGTTAATCGGAATTACTGGGCGTAAAGCGCGCGTAGGTGGTTCAGTCAGTCAGATGTGAAAGCCCCGGGCTCAACCTGGGAACTGCACCTGATACTGCTGAACTAGAGTACGGTAGAGGGTAGTGGAATTTCCTGTGTAGCGGTGAAATGCGTAGATATAGGAAGGAACACCAGTGGCGAAGGCGACTACCTGGACTGATACTGACACTGAGGTGCGAAAGCGTGGGGAGCAAACAGGATTAGATACCCTGGTAGTCCACGCCGTAA
+
GGGGGGGGGGGGGGGGGGGGGGGGGGGGGGGGGGGGGGGGGGGGGGGGGGGGGGGGGGGGGGGGGGGGGGGGGGGGGGGGGGGGGGGGGGGGGGDFGFGGGGGGGGGGGGGGGGGGGGGGGGGGGGGGGGGGGGGGGGGGGGGGGGGFGGGGGGGGGGGGGGGGGGGGGGGGGGGGGGGGGGFGGGGGFGGGGGGGGGGGGGGGGGGGGGGGGGGGGGGGGGGGGGGGGFGDGDGFGGGGGGFFFFGGGGFFF:FFFFFFFGFC?FGFFFFFFGFFFFFFGG
@M02352:288:000000000-CKWC8:1:1101:7890:3890 1:N:0:TACGCTGC+CTAAGCCT
TACGGAGGGTGCAAGCGTTATCCGGAATCATTGGGTTTAAAGGGTCCGCAGGCGGTCAATTAAGTCAGAGGTGAAATCCCATAGCTTAACTATGGAACCGCCTTTGATACTGGTTGACTTGAGTTATACGGAAGTAGATAGAATGTGTAGTGTAGCGGTGAAATGCATAGAGATTACACAGAATACCGATTGCGAAGGCAGTCTACTACGTATCTACTGACGCTCAGGGACGAAAGCGTGGGGAGCGAACAGGATTAGATACCCTGGTAGTCCACGCCGTAA
+
GGGGBEGGG,BFGGGGGGGGGGGGGG+F<FDFDGGF7FFECGGGFEFG7CECFGG>B?FCAFGGGGFGEFGGGGGG9FGGCF<EFAAFGG<9@FGGGG+CGC@F,<F<FFDG8F<78FG=FFGGGF9=<,FB+>7FF333DFGECFCF9FFGGGGGGGGGGGGGGG;DFGG;CC7D9>,DFGGGGGGG:F7CFGEEGGFGECGGGFG9782++2+4@FGGGEEGGG6:5:FDGGGFGGCEDG@:9ECDGGDFFFGFFFFFGGGGFFC:<@AFFGF?>?FFDD
@M02352:288:000000000-CKWC8:1:1101:13331:3891 1:N:0:TACGCTGC+CTAAGCCT
TACGGAGGGTCCAAGCGTTATCCGGAATTATTGGGTTTAAAGGGTCCGCAGGCGGTCAATTAAGTCAGAGGTGAAATACCATAGCTCAACTATGGAACTGCCTTTGATACTGGTTGACTTGAGTCATATGGAAGTAGATAGAATGTGTAGTGTAGCGGTGAAATGCATAGATATTACACAGAATACCGATTGCGAAGGCAGTCTACTACGTATGTACTGACGCTGAGGGACGAAAGCGTGGGGAGCGAACAGGATTAGATACCCTGGTAGTCCACGCCGTAA
+
GGGG7;FGGGEFFGGGGGGGGGGGGG:F,E6CFGGG@FGGGGGGF@FG7FGGGGG:@:=F@FGGGGGGGGGGGGGGA?FGEFFFGGGGGGG,8FGFGGGGGGGGGGGGGGGG<B5F=FGGGGGGGED<=AFGFGGGGCGGGGGGF7@FGGGGGGGGGGGGGGGGGGFFGGGGGGGGD?9@FGGFGGGGGGCFGGGGGGGCE@<FGGGC5809<2>CFGGGGGDGGGGGD5DGGGGFGGGGGGFFFFDGGGFFFFGGFFFFGGGGFFGFFFFFFFFFFFFFGG
@M02352:288:000000000-CKWC8:1:1101:20490:3893 1:N:0:TACGCTGC+CTAAGCCT
TACGGAGGGTGCGAGCGTTAATCGGAATTACTGGGCGTAAAGCGTACGCAGGCGGTTGATTAAGCGAGATGTGAAATCCCTGGGCCCAACCCAGGAACTGCATTTCGACCTGGTCAACTAGGTTATGAGGGAGGGTGGTAGAATTTCAGGTGTGGCGGTGAAATGGGTAGAGATCTGAGGGAATACCGATGGCGAAGGCAGCCACCTGGTTCAATACTGACGCTAATGTACGAAAGCGTGGGGGGCAACAGGGATTAGATACCCTGGTAGTCCACGCCGTAA
+
GDGGGGGGGGGGGGGEGGGGGGGGGDGGGGFGGGGGGGGGGFGGGGGGGGGGGEGEGGFGGGGGFGGGGGGGGGGGFFG=,FG+<+6BDFG:+D<E8B<5,,CD3,8F+6+BF33E<>333,,,3:,,7,3+@F73@**73>@FGC,,@,?>7*6*=<1*<F9<2++?+*02++0++5+4*C72<B:7:*;8@8E8EE5**;**;@FF8F7+<<C+00+++****)0<<:0/AF/.057EGG)(,)9C*0)8,,79)*)*0<E4*<*0)1-.***(43),9C
@M02352:288:000000000-CKWC8:1:1101:17049:3893 1:N:0:TACGCTGC+CTAAGCCT
TACGGAGGGTCCAAGCGTTATCCGGAATCATTGGGTTTAAAGGGTCCGCAGGCGGTCAATTAAGTCAGAGGTGAAATACCATAGCTCAACTATGGAACTGCCTTTGATACTGGTTGACTTGAGTCATATGGAAGTAGATAGAATGTGTAGTGTAGCGGTGAAATGCATAGATATTACACAGAATACCGATTGCGAAGGCAGTCTACTACGTATGTACTGACGCTGAGGGACGAAAGCGTGGGGAGCGAACAGGATTAGATACCCTGGTAGTCCACGCCGTAA
+
GGGGGGGGGGGGGGGGGGGGGGGGGGGGGGGGGGGFGGGGGGGGFEDFGGGGGGGGECGGGGGGGGGGGGGGGGGGGFGFGFFFGGGGGGGGGGGGGFGGGGGGFFGGFGGGGGGGFGGGGGGGGGGGFGGGGGGGFFGGGGGFGGGGGGGGGGGGGGGGGGGGGGGGGGGGGGGGGGGGGGGGGGGGGGGGGGGGGGGGGGGFFGGGGGGGGGGGGGGGGGGGGGGGGGGGGGGFGGGGGGFFFFGGGGFFFFGGBFFFGGGGFFGFFFFFFG6:>FFFGG
@M02352:288:000000000-CKWC8:1:1101:12523:3902 1:N:0:TACGCTGC+CTAAGCCT
TACGGAGGGTCCAAGCGTTATCCGGAATCATTGGGTTTAAAGGGTCCGCAGGCGGTCAATTAAGTCAGAGGTGAAATACCATAGCTCAACTATGGAACTGCCTTTGATACTGGTTGACTTGAGTCATATGGAAGTAGATAGAATGTGTAGTGTAGCGGTGAAATGCATAGATATTACACAGAATACCGATTGCGAAGGCAGTCTACTACGTATGTACTGACGCTGAGGGACGAAAGCGTGGGGAGCGAACAGGATTAGATACCCTGGTAGTCCACGCCGTAA
+
GGGGGGGGGGGGGGGGGGGGGGGGGFGGGGGGGGGGGGGGGGGGGGGGGGGGGGGGGGGGGGGGGFGFGGGBFGGGGGGGGGGGGGGGGGGGGGGGGGGGGGGGGGFGGGGGGGGGGGGGGGGGGGGGGGGGGGGGGGFGGGGGGGGGGGGGGGGGGGGGGGGGGGGGGGGGGGGGGGGGGGGGGGGGGGGGGGGGGGGGGGGFGGGGGCDGGGGGGGGGGGGGGGGGGGGGGEDFGGGGGGEFBFGGGGFF:4FF?FFFGGGGFFGFFFFDFGFFFFFFGG
@M02352:288:000000000-CKWC8:1:1101:17047:3911 1:N:0:TACGCTGC+CTAAGCCT
TACGGAGGGTCCAAGCGTTATCCGGAATCATTGGGTTTAAAGGGTCCGCAGGCGGTCAATTAAGTCAGAGGTGAAATACCATAGCTCAACTATGGAACTGCCTTTGATACTGGTTGACTTGAGTCATATGGAAGTAGATAGAATGTGTAGTGTAGCGGTGAAATGCATAGATATTACACAGAATACCGATTGCGAAGGCAGTCTACTACGTATGTACTGACGCTGAGGGACGAAAGCGTGGGGAGCGAACAGGATTAGATACCCTGGTAGTCCACGCCGTAA
+
GGGGEBFGGGGGGGGGGGGGGGGGGEGGGGGGGGGGGGGGGGGGGGGGGGGGGGGGGGGGGGGGGGGGGGGGGGGGGGGGGGGGGGGGGGGGGGGGDFGGGGGGGGGGGGGGFGGGGGGGGGGGGGGGGGGGCFFGGGGGGGGGGFGGGGGGGGGGGGGGGGGGGGGGGGGGGGGGGGGGGGGGGGGGGGGGGGGGGGGGGGGGGGGGGGGGFGGGGGGFGEGGGGGGCGGGGGGFGDDEGG@?6DGGGGFFF:FD<FB?CFGGFFGF<F<DFGFFFFFFGC
@M02352:288:000000000-CKWC8:1:1101:10922:3927 1:N:0:TACGCTGC+CTAAGCCT
TACGGAGGGTGCAAGCGTTATCCGGAATCATTGGGTTTAAAGGGTCCGTAGGCGGATTGATAAGTCAGAGGTGAAATCCCATAGCTCAACTATGGAACTGCCTTTGATACTGTTAGTCTTGAGTTACTTGGAAGTAGATAGAATGTGTAGTGTAGCGGTGAAATGCATAGATATTACACAGAATACCGATTGCGAAGGCAGTCTACTACGAGTACACTGACGCTGATGGACGAAAGCGTGGGGAGCGAACAGGATTAGATACCCTGGTAGTCCACGCCGTAA
+
GGGGGGGGGGGGGGGGGGEGGGGFGEFGGGGGGFGFFGGGGGGGGGFFFGFFFGGGGGGFFGGGGGGGGGGGGGGGGGGGGGGFGGGGGGGGGGGGGGGGGGGGGGFGGGGGGGGGGGGGGGGGGGGGGGGFFGGGGGGGGGGGGGGGGGGGGGGGGGGGGGGGGGCCFGGGGFGGGGGGGGGGGGGGGGGGGGGGGGGGGGGGGGGFGGDGGFGGGGGGGGDGGGGGGGGGGGGFGGDGGGF?FFGGCDBFFFFG?FFFGGGGF@GFBFFDFGFFFFFFGG
@M02352:288:000000000-CKWC8:1:1101:22193:3953 1:N:0:TACGCTGC+CTAAGCCT
TACGGAGGGTCCAAGCGTTATCCGGAATCATTGGGTTTAAAGGGTCCGCAGGCGGTCAATTAAGTCAGAGGTGAAATACCATAGCTCAACTATGGAACTGCCTTTGATACTGGTTGACTTGAGTCATATGGAAGTAGATAGAATGTGTAGTGTAGCGGTGAAATGCATAGATATTACACAGAATACCGATTGCGAAGGCAGTCTACTACGTATGTACTGACGCTGAGGGACGAAAGCGTGGGGAGCGAACAGGATTAGATACCCTGGTAGTCCACGCCGTAA
+
GEFDEFCEGEGGG<FGGFCEGGGGG@FGDDFGFEG:BFGC<FFGFG<FFGGEGEGGGGGGGFGGGGEFAF@BDGFAFGGGGG9BF5EAFGGCFGFFGGFGFGGA?E?D<FGGFFGCGGGGGGGBFDFGGGGF>CGGGGFEFGGGGGGGGGDFFGGGGGFECGGGFGEGACFGFGFGFFGGGGGGGGGGGGGGGGCEGDGGGGFGGFG9CGGGGGFGGGGDGEEGDDGGGGGGGE5@FGGGGDB:>FCDCD5?12DG<FFFC?CFF:CFF?AAFGFFF6BFGG
@M02352:288:000000000-CKWC8:1:1101:11040:3966 1:N:0:TACGCTGC+CTAAGCCT
TACGGAGGGTCCAAGCGTTATCCGGAATCATTGGGTTTAAAGGGTCCGCAGGCGGTCAATTAAGTCAGAGGTGAAATACCATAGCTCAACTATGGAACTGCCTTTGATACTGGTTGACTTGAGTCATATGGAAGTAGATAGAATGTGTAGTGTAGCGGTGAAATGCATAGATATTACACAGAATACCGATTGCGAAGGCAGTCTACTACGTATGTACTGACGCTGAGGGACGAAAGCGTGGGGAGCGAACAGGATTAGATACCCTGGTAGTCCACGCCGTAA
+
GGGGGGGGGGGGGGGGGGGGGGGGGGGGGGGGGGGGGGGGGGGGGGGGGGGGGGGGGGGGGGGGGGGGGGGGGGGGGGGGGGFGGFGGGGGGGGGGGGGGGGGGGGGGGGGGGGGGGGGGGGGGGGGGGGGGGGGGGGGGGGGGGGGGGGGGGGGGGGGGGGGGGGGGGGGFGGGGGGGGGGGGGGGGGGGGGGGGGGGGGGGGGGGGGGGGGGGGGGGGGGGGGGGGGGGGGGGFGGGGGGFFFFGGEGFFFFGGFFFFGGGGFFGFFFFFFFFFFFFFGG
@M02352:288:000000000-CKWC8:1:1101:21209:3968 1:N:0:TACGCTGC+CTAAGCCT
TACGGAGGACCCAAGCGTTATCCGGAATCATTGGGTTTAAAGGGTCCGTAGGTGGATAATTAAGTCAGAGGTGAAATCCTGCAGCTCAATTGTAGAATTGCCTTTGATACTGGTTATCTTGAGTTATTATGAAGTAGTTAGAATATGTAGTGTAGCGGTGAAATGCATAGATATTACATAGAATACCAATTGCGAAGGCAGATTACTAATAATATACTGACACTGATGGACGAAAGCGTGGGGAGCGAACAGGATTAGATACCCCGGTAGTCCACGCCGTAA
+
G<@CC@CC,,CFF8FCC@6FFGEEG,:F<CF<<@F6,8<6-C@F@FFGEGG@,C<6CCEFFDGGGFEE?FFCCF<FFEEG<F<===FFGGFFGCGG?B<=FCEFCA<BFFFDFGFGGGEEF<F?<5ADGDFEEFFCD@FGFFFG9<FGGFFCFFAF7>6@FFFFGGGGE7EC;@FGGGGFGG9=,,DEGCF9CEDCB>,>EDGFCGGGGDFFFGGF9;BF6,=CCGGFGGFDE5C3CCGGGG><>:5C:CDFFF4??4<FEG69>B7<1@F27C?<F:EFGD
@M02352:288:000000000-CKWC8:1:1101:18073:3976 1:N:0:TACGCTGC+CTAAGCCT
TACGGAGGGTCCAAGCGTTATCCGGAATCATTGGGTTTAAAGGGTCCGCAGGCGGTCAATTAAGTCAGAGGTGAAATACCATAGCTCAACTATGGAACTGCCTTTGATACTGGTTGACTTGAGTCATATGGAAGTAGATAGAATGTGTAGTGTAGCGGTGAAATGCATAGAGATTACACAGAATACCGATTGCGAAGGCAGTCTACTACGTATATACTGACGCTCATGGACGAAAGCGTGGGGAGCGAACAGGATTAGATACCCTGGTAGTCCACGCCGTAA
+
GGGGGGGGGGGGGFGGGGGGGGGFGCEGGGGGGGGCGGFFGGGGGGGGGGGGGGGGGGGGGGGGGGGGGGGFGGGGGGGGGGGFCEGGGGGGGGGGGGGGGGGGGGGGGGGGGGGGGGGGGGGGGGGGGGGGGGGGGGFGGGGGGGGGGGGGGGGGGGGGGGGGGGGGGGGGGGGGGGGGGGGDFGGGGGGGGGGGGGGGGGGGGGGGGGGGGGGGGGGGGGGGDDGGGGGGGGGFGGDGGG>:977CEGFFFFGGFFFFGGGGFFFFAFFFFGFFF?BBGD
@M02352:288:000000000-CKWC8:1:1101:23652:3980 1:N:0:TACGCTGC+CTAAGCCT
TACGGAGGGTGCAAGCGTTAATCGGAATTACTGGGCGTAAAGCGCGCGTAGGTGGTTCAGTCAGTCAGATGTGAAAGCCCCGGGCTCAACCTGGGAACTGCACCTGATACTGCTGAACTAGAGTACGGTAGAGGGTAGTGGAATTTCCTGTGTAGCGGTGAAATGCGTAGATATAGGAAGGAACACCAGTGGCGAAGGCGACTACCTGGACCGATACTGACACTGAGGTGCGAAAGCGTGGGGAGCAAACAGGATTAGATACCCTGGTAGTCCACGCCGTAA
+
GGGGGCFGGFGGGGGGGEGDGGGGGFGGGGGGGGGEGFGGGGGGGFGGGFCEGGGBFGGGGGGGGGGGGGGGGGGGGGGGGGGGGGGGGFGGGGGGFDDFGGGGGGGGGGGGGGGGFGGGGGGGGGGGFGGGGGGGGEFGGGGGGGGGFGGGGGGGGGGGGGCCFGGCCEGEFCFGGGGGGGGGGGGGGGFFEGGEGGGGGGGGG6FGGGGGGDGGGCGG8FF<EGGGEGCGGGGFDGGCGGFFFFGGGGF@?:C7<FFFGGFDFFF@4?>>?GF66<D3DC
@M02352:288:000000000-CKWC8:1:1101:20312:3981 1:N:0:TACGCTGC+CTAAGCCT
TACGGAGGGTGCAAGCGTTATCCGGAATCATTGGGTTTAAAGGGTCCGCAGGCGGTCAATTAAGTCAGAGGTGAAATCCCATAGCTTAACTATGGAACTGCCTTTGATACTGGTTGACTTGAGTTATACGGAAGTAGATAGAATGTGTAGTGTAGCGGTGAAATGCATAGATATTACACAGAATACCGATTGCGAAGGCAGTCTACTACGTATGTACTGACGCTGAGGGACGAAAGCGTGGGGAGCGAACAGGATTAGATACCCTGGTAGTCCACGCCGTAA
+
GGGGGGGGGEGGGGGGGGGGG,FFGGGGGG<FGGGEFGGGGGGGGCFGCGGGGGGGGG9FFGGGGGGGGGGGGGGGGGGGGGGGGG<FGGFFGCGGGGGGG<<FFGFGGGGGFFFGGGGFGGGGGGGGGEG:EFDGCD@DFGGGFBFDFGGGGGGGGGGGGGGGGGGGGGGGGG7BCFCCGGG;FGFEGGGGGGGGGGGFGGGGCFGD@C5CGGFGGGGGGGGGG3FC5CGGGDCDGGDGGGFFFFGGGGFFB:<DB?AFFGGG4)C@<FFFFFFFFFFFGG
@M02352:288:000000000-CKWC8:1:1101:23474:3984 1:N:0:TACGCTGC+CTAAGCCT
TACGGAGGGTCCAAGCGTTATCCGGAATCATTGGGTTTAAAGGGTCCGCAGGCGGTCAATTAAGTCAGAGGTGAAATACCATAGCTCAACTATGGAACTGCCTTTGATACTGGTTGACTTGAGTCATATGGAAGTAGATAGAATGTGTAGTGTAGCGGTGAAATGCATAGAGATTACACAGAATACCGATTGCGAAGGCAGTCTACTACGTATATACTGACGCTCATGGACGAAAGCGTGGGGAGCGAACAGGATTAGATACCCTGGTAGTCCACGCCGTAA
+
GGGGGGGGGGGGGGGGGGGGGGGGGGGGGGGGGGGFFGGGGGGGGGGGGGGGGGGFFGGFGGGGGGGGGGGGGGGGGGGGGGGGGGGGGGGGGGGGGGGGGFGGGGFGGGGGGGGGFGGGGGGGGGGGGGGFFGGGFFFGGGGGGGGGGGGGGGGGGGGGGGGGGGFGGGGGGGGGCFGGGGGGGGGGGGGGGGGGGGGGGGGGGGGG;CFGGGGGGGGGGGGGGGGGGGGGGGGDGGGGGEFFFFDGGGBFB?GGFFFFGGGGFFGFAB<DFGFFFFF>DD
@M02352:288:000000000-CKWC8:1:1101:9451:3995 1:N:0:TACGCTGC+CTAAGCCT
TACAGAGGGTGCAAGCGTTAATCGGAATTACTGGGCGTAAAGCGCGCGTAGGTGGTTTGTTAAGTCGGATGTGAAAGCCCAGGGCTCAACCTTGGAATTGCACCCGATACTGGCAGGCTAGAGTACGATAGAGGAGTGTGGAATTTCCTGTGTAGCGGTGAAATGCGTAGATATAGGAAGGAACATCAGTGGCGAAGGCGACACTCTGGATTGATACTGACACTGAGGTGCGAAAGCGTGGGGAGCAAACAGGATTAGATACCCTGGTAGTCCACGCCGTAA
+
FGGGGGGGGGGGGFGGGGGEFGGGGEGGGGGGGGGGGGGGGGGGGGGGFGGGFFGGGGGGDDGGFGGGGGGGGGGGGGGGGGGDGGGGGGFGGGGGGGGGGGGGGGGCGDGFGFGGGGGGCCFFBFGGGGGGGGFGFGGGGGGGGGGGGGGGGGGGGGGGGGGGGGGGGECCGGGGGGGGGGGGFFFGGGGGGGGGGGGGGGGG6EEGGGGGGGGFEGGGGGGGFFGGGGGGGGGFFGGGGGF<FBGGGGFFBF6C<?BFGG<FFFFFFFFFFGF<>BF>GD
@M02352:288:000000000-CKWC8:1:1101:18944:4003 1:N:0:TACGCTGC+CTAAGCCT
TACGGAGGGTCCGAGCGTTGATCGGAATTACTGGGCGTAAAGCGCACGCAGGCGGTTTGTTAAGCTAGATGTGAAAGCCCTGGGCTCAACCTGGGAATTGCATTTAGAACTGGCAGGCTAGAGTTTTGGAGAGGGGAGTGGAATTCCAGGTGTAGCGGTGAAATGCGTAGATATCTGGAGGAACATCAGTGGCGAAGGCGACTCCCTGGTCAGTAACTGACGCTCATGTGCGAAAGTGTGGGTAGCGAACAGGATTAGATACCCTGGTAGTCCACACCGTAA
+
GGGGCFGGDB<F@FGGGGG+6EFFGGFGGGEGGGGGGGGGGGGG776CGGGGGGGGGE7BFGGGA??FGGGGGGGGGGGGG8FFGGGGGGGEG,FFGGGGGGGC?<<FFGGGDEC+3FFDFGFG<==F<FGGGG>FEGGGGGG@FGGGEGGGGGGGGGGGCGGGGGGGGGGGGG7FGGGBGGFGGCFGGGGGGGGGGGGG8EGG:CGGGGGCGCGGGGGGGGGDCC@F<9CDGGGFD:FGGG>ABFGGGGFFFB4:?FAFGGGGFFGFFFFFFC*58?FFGG
@M02352:288:000000000-CKWC8:1:1101:24338:4010 1:N:0:TACGCTGC+CTAAGCCT
TACGGAGGGTCCGAGCGTTAATCGGAATTACTGGGCGTAAAGCGCACGCAGGCGGTTTGTTAAGCTAGATGTGAAAGCCCTGGGCTCAACCTGGGAATTGCATTTAGAACTGGCAGGCTAGAGTTTTGGAGAGGGGAGTGGAATTCCAGGTGTAGCGGTGAAATGCGTAGATATCTGGAGGAACATCAGTGGCGAAGGCGACTCCCTGGTCAGTAACTGACGCTCATGTGCGAAAGTGTGGGTAGCGAACAGGATTAGATACCCTGGTAGTCCACACCGTAA
+
GGGGGGGGGGFGGGGGGGGGGGGGGGGGGGGGGFGGGGGGGGGGGGGGGGGGGGGGGGGGGGGGGGGGGGGGGGGGGGGGGGGGGGGGGGGGGGGGGGGGGGGGGG9FGGGGGGGGGGGGG<FFGGGGGGGFGGGGGGGGGGGGGGGGGGGGGGGGGGGGGGGGGGGGGGGGGGGGFFGGGGGGGGGGGGGGGGGGGGGGGGCEGGGGGGGGFGGCGGFGGEGCEDFGGGCGGGGFFG7CEGEFFFGGG3>FFFGFFFFFFFGGFFGFA=<AFF??FF3,CC
@M02352:288:000000000-CKWC8:1:1101:17912:4010 1:N:0:TACGCTGC+CTAAGCCT
TACGGAGGGTCCAAGCGTTATCCGGAATCATTGGGTTTAAAGGGTCCGCAGGCGGTCAATTAAGTCAGAGGTGAAAGCCCATCGCTCAACGATGGAACTGCCTTTGATACTGGTTGACTTGAGTTATACGGAAGTAGATAGAATGTGTAGTGTAGCGGTGAAATGCATAGATATTACACAGAATACCGATTGCGAAGGCAGTCTACTACGTATGTACTGACGCTGAGGGACGAAAGCGTGGGGAGCGAACAGGATTAGATACCCTGGTAGTCCACGCCGTAA
+
GGGGGGGGGGFGGGGGGGGGGGGGGGGGGGGGGGGFDEGGGGGGGGGGGGGGGGGGGGGGGGGGGGGGGGGGGGGGGGGGGGGGGGGGGGFGGGGGGGGGGGGGGGGGGGGGGGGGGGGGGGGGGGGGGGGGGGGGGGCFGGGGGGGGFGGGGGGGGGGGGGGGGGGGGGGGGGGGGGGGGGGGGGGEGGGGGGGGGGGGGGGGGGGGGGGGGGGGGGGGGGGGGGGGGGGGGGGFGGGGGGFFFFGGGGEFBFGGFFFFGGGGFFGFFFFFFFFBFFFFGG
@M02352:288:000000000-CKWC8:1:1101:11671:4012 1:N:0:TACGCTGC+CTAAGCCT
TACGGAGGGTCCGAGCGTTATCCGGAATCATTGGGTTTAAAGGGTCCGCAGGCGGTCGATTAAGTCAGAGGTGAAATCCCATAGCTCAACTATGGAACTGCCTTTGATACTGGTTGACTTGAGTCATATGGAAGTAGATAGAATGTGTAGTGTAGCGGTGAAATGCATAGATATTACACAGAATACCGATTGCGAAGGCAGTCTACTACGTATGTACTGACGCTCATGGACGAAAGCGTGGGGAGCGAACAGGATTAGATACCCTGGTAGTCCACGCCGTAA
+
GGGGDFGGGGGGGGGGGGGGFGGGGFGGGGGGGGGGGGGGGGGGGGGGGGGGGGGGGGGGGGGGGGGGGGGGGGGGGGGGGGGGGGGGGGGGGGGGGGGGGGGGGGGGGGGGGGGGGGGGGGGGGGGGGGGGCFFFGGGGGGGGGGCFGGGGGGFGGGGGGGGGGGGFGGGGGGGGGGGFEGGGGGGGGGGGGGGGCEGGGGGGGGGGGDGGGFGGGGGGGGGGEDGGFCGDGGGFGGGGGG)46BGGGGFFFFGGFFB?GGGGFFGFFFBFFFFFFFFFGD
@M02352:288:000000000-CKWC8:1:1101:23498:4016 1:N:0:TACGCTGC+CTAAGCCT
TACGGAGGGTCCAAGCGTTATCCGGAATCATTGGGTTTAAAGGGTCCGCAGGCGGTCAATTAAGTCAGAGGTGAAAGCCCATCGCTCAACGATGGAACTGCCTTTGATACTGGTTGACTTGAGTTATACGGAAGTAGATAGAATAAGTAGTGTAGCGGTGAAATGCATAGATATTACACAGAATACCGATTGCGAAGGCAGTCTACTACGTATGTACTGACGCTGAGGGACGAAAGCGTGGGGAGCGAACAGGATTAGATACCCTGGTAGTCCACGCCGTAA
+
GGGGGGGGGGGGGGGGGGGGGGGGGGGGGGGGGGGGGGGGGGGGGGGGGGGGGGGGGGGGGGGGGGGGGGGGGGGGGGGGGGGGGGGGGGGGGGGGGFGGGFGGGGGGGGGGGGGGGGGGGGGGGGGGFGGGGGGGGGEGGGGGGGGGGGGGGGGGGGGGGGGGGGGGGGGGGGGGGGGGGGGGGGGGGGGGGGGGGGGGGGGGGGGGGGGGGGGGGCFGGGDEGGGGGGGGGGGFGGGGGGFFBFGGGGFFF:CF>@AFGGCF?FGFFFFFFGFFFFFFGG
@M02352:288:000000000-CKWC8:1:1101:5449:4041 1:N:0:TACGCTGC+CTAAGCCT
TACGGAGGGTCCAAGCGTTATCCGGAATCATTGGGTTTAAAGGGTCCGCAGGCGGTCAATTAAGTCAGAGGTGAAATACCATAGCTCAACTATGGAACTGCCTTTGATACTGGTTGACTTGAGTCATATGGAAGTAGATAGAATGTGTAGTGTAGCGGTGAAATGCATAGATATTACACAGAATACCGATTGCGAAGGCAGTCTACTACGTATGTACTGACGCTGAGGGACGAAAGCGTGGGGAGCGAACAGGATTAGATACCCTGGTAGTCCACGCCGTAA
+
GGGGGGGGDGGGGGGGGGGGGGGGGGCFFGGGGGGGGGGGGGGGF@FG@FGG7FGCFGGGGGGGGGGG9<FFGGGGC?<==?<FFGGGGGDCGDCGG8EGGF,EFGGGGGGGGGGG8FGGGDCGGGFGGGGGCGGFGFFDGGGGGEGGCFGGGGGGGGGGGGGGGGFGGGGGGGFGGGGGGGGGCFGGGGGGGGGGGGGGGFFFGGGGF:8?BCBGGGGGGCGGGGGGEEGGGGGFFGGGGGFF1@7DGGFFFFGGFF>FGGGGFFGFA@BABGF07:BBGG
@M02352:288:000000000-CKWC8:1:1101:6554:4048 1:N:0:TACGCTGC+CTAAGCCT
TACAGAGGGTGCAAGCGTTAATCGGAATTACTGGGCGTAAAGCGCGCGTAGGTGGTTTGTTAAGTCGGATGTGAAAGCCCTGGGCTCAACCTGGGAATTGCATTTAGAACTGGCAGGCTAGAGTTTTGGAGAGGGGAGTGGAATTCCAGGTGTAGCGGTGAAATGCGTAGATATCTGGAGGAACATCAGTGGCGAAGGCGACTCCCTGGTCAGTAACTGACGCTCATGTGCGAAAGTGTGGGTAGCGAACAGGATTAGATACCCTGGTAGTCCACACCGTAA
+
FGGDGGGGGGGC@FGGGGGD6FGFEGGGGCGGGGGGGGGGGGGGGGGGGGGGFFG=F<=CCFGGGGCFGDGGGGGGFFGGGGGGGGFGGGGC<FG8FEGGGAEFC,CFGGGCFCDE:FGBFFFDGA@8CFGGGGGGGGGGGGGFGGGDFGFFGFFBFGGGGFGG9DGGGGGG@F,,@FDEGGGGG9FGGGGFGGGGGGGGCGGGGGGGG+0+AC+AFGGGGGGDCD+3C:CDDGDFGGGFDGFFFFGD:D5<<:CF2@<B9EFGFFGF2@<547=??BFFGD
@M02352:288:000000000-CKWC8:1:1101:8345:4053 1:N:0:TACGCTGC+CTAAGCCT
TACGGAGGGTCCAAGCGTTATCCGGAATCATTGGGTTTAAAGGGTCCGCAGGCGGTCAATTAAGTCAGAGGTGAAATACCATAGCTCAACTATGGAACTGCCTTTGATACTGGTTGACTTGAGTCATATGGAAGTAGATAGAATGTGTAGTGTAGCGGTGAAATGCATAGAGATTACACAGAATACCGATTGCGAAGGCAGTCTACTACGTATATACTGACGCTCATGGACGAAAGCGTGGGGAGCGAACAGGATTAGATACCCTGGTAGTCCACGCCGTAA
+
GGGGGGGGGGGGGGGGGGGGGGGGGGGGGGGGGGGGDGGGGGGGGGGGGGGGGGGFGGGGGGGGGGGGGGGGGGGGGGGGGGGGGGGGGGGGGGGGGGGGGGGGGGGGGGGGGGGGGGGGGGGGGGGGFGGGGGGGGGGGGGGGGGGGGGGGGGGGGGGGGGGGGGGGGGGGGGGGGGGFGGFGGGGGGGGGGGGGGGGGGGGGGGGGGGGGGGGGGGGGGGGGGGGGGGGGGGGFGGGGGGFFFFGGGGFFFFGGFFFFGGGGFFFFAFBDFGFFFFFFGG
@M02352:288:000000000-CKWC8:1:1101:19366:4070 1:N:0:TACGCTGC+CTAAGCCT
TACGGAGGGGGTTAGCGTTGTTCGGAATTACTGGGCGTAAAGCGTACGTAGGCGGATTAGTCAGTTAGGGGTGAAATCCCAGGGCTCAACCCTGGAACTGCCTCTAATACTGCTAGTCTTGAGTTCGAGAGAGGTGAGTGGAATTCCAAGTGTAGAGGTGAAATTCGTAGATATTTGGAGGAACACCAGTGGCGAAGGCGGCTCACTGGCTCGATACTGACGCTGAGGTACGAAAGTGTGGGGAGCAAACAGGATTAGATACCCTGGTAGTCCACACCGTAA
+
GGGGGGGGGEEFGGGGGGGGGGGGGGGGGGFGGGGGGGGGGGGGGEGGGGGGGGGGGGGFFGGGGFGGGGGGGGGGGGGGFFGGGGGGGGG@F?EGGGGGGFFFGGGGFGFGGFGGFGGGFEGFFGGFGGDGGCFDC:=FGGFFGFFGGGGGCFGGGGGGGGF9BF7CEF5;CGGGGGGGGEFGFGEGGGCBE>EEGGFGCEGEGGGGGCFGCEGCEFF7CCC=ECFFCFG<EGGF>EFFGG>:>EG:FGFFFBGG>=AFGGGF45D?AFFFFG47?BE:FD
@M02352:288:000000000-CKWC8:1:1101:25644:4079 1:N:0:TACGCTGC+CTAAGCCT
TACGGAGGGTCCAAGCGTTATCCGGAATCATTGGGTTTAAAGGGTCCGCAGGCGGTCAATTAAGTCAGAGGTGAAATACCATAGCTCAACTATGGAACTGCCTTTGATACTGGTTGACTTGAGTCATATGGAAGTAGATAGAATGTGTAGTGTAGCGGTGAAATGCATAGATATTACACAGAATACCGATTGCGAAGGCAGTCTACTACGTATGTACTGACGCTGAGGGACGAAAGCGTGGGGAGCGAACAGGATTAGATACCCTGGTAGTCCACGCCGTAA
+
GGGGGGCEGFGGGDGFGFEFFGGCFEGGGGFFFFG6B:FFFGGGGFGGGGGEEEGGEGGGGGGGGGGGGGGFGGGGGGGGGGGGF?FEGGGGGFGGGFFGGGFFAF9FCFFFGGGGGGGGGFGGGGGGGFGGGGEGGGFGGGGGGEFCFGGGEGGGGGGGGGGGGGGGGGGFGGGGGGGGGGFCFAFGEGGGFECEEGGGGGGGGGGGGGFGGGGGCFGGGGGGGGFGGDGDEGGFGG9EEGFFFEGGGGEF??DFD=>BGGGGFFGFFFFF4>F?FFF6CD
@M02352:288:000000000-CKWC8:1:1101:24690:4080 1:N:0:TACGCTGC+CTAAGCCT
TACGGAGGGTGCAAGCGTTAATCGGAATTACTGGGCGTAAAGCGCGCGTAGGTGGTTCAGTCAGTCAGATGTGAAAGCCCCGGGCTCAACCTGGGAACTGCACCTGATACTGCTGAACTAGAGTACGGTAGAGGGTAGTGGAATTTCCTGTGTAGCGGTGAAATGCGTAGATATAGGAAGGAACACCAGTGGCGAAGGCGACTACCTGGACCGATACTGACACTGAGGTGCGAAAGCGTGGGGAGCAAACAGGATTAGATACCCTGGTAGTCCACGCCGTAA
+
GGGFE@FGGGGGGGGGGGGGGGGGGGGGGGGGGGGGGGGGGGGGGFEGGCFGFGGEGAEFGGGGGGGGGGGGGGGGGGGGGGGGGGGGGGGGGGGGFFFGFGFDGDFFFGGGGFFGGGGGGGGGGGGGGGGGGGGGGGGGGGGGGGGGGGGGGGGGGGGGGGGGGGGGGGGFFGGGGGFDEGGGGFGGGGGGGGGGGGGGGGGGGGGGGGG6>EECEGGGGGGGGGGGFGGGGGGFGGGGGGDBFFGCGGFF?BGG?FFFGGGGFFGFAFFA=>@FFFFFDD
@M02352:288:000000000-CKWC8:1:1101:19735:4080 1:N:0:TACGCTGC+CTAAGCCT
TACGGAGGGTGCAAGCGTTATCCGGAATCATTGGGTTTAAAGGGTCCGCAGGCGGTCAATTAAGTCAGAGGTGAAATCCCATAGCTTAACTATGGAACTGCCTTTGATACTGGTTGACTTGAGTTATACGGAAGTAGATAGAATGTGTAGTGTAGCGGTGAAATGCATAGAGATTACACAGAATACCGATTGCGAAGGCAGTCTACTACGTATATACTGACGCTCATGGACGAAAGCGTGGGGAGCGAACAGGATTAGATACCCTGGTAGTCCACGCCGTAA
+
GGGGGGGGGEGGGGGGGGGGGGGGGDGGGGGGGGGFGEFFGGGGGGGGGGGGGGGGGGGGGGGGGGGGGGGGGGGGGGGGGGGGGGGGGGGGGGGGGGGGGGGFGGFGGGGGGGGGGGGGGGGGGGGGGGGGGGFGGGGGGGGGGGGGGGGGGGGGGGGDGGGGGGGGGGFGGFGGGGGGGGGGGGGGGGGGGGCEGGGGGGGGGGGGGGGGGGGGGGGGGGCGGGGGGGGGGGGFGGGGGGEBFFGGGGFF?FGGFFFFGGGGFFGFFFFFFGFF>FFFGG
@M02352:288:000000000-CKWC8:1:1101:25713:4094 1:N:0:TACGCTGC+CTAAGCCT
TACGGAGGGTGCAAGCGTTATCCGGAATCATTGGGTTTAAAGGGTCCGTAGGCGGTCAATTAAGTCAGAGGTGAAATACCATAGCTCAACTATGGAACTGCCTTTGATACTGGTTGACTTGAGTCATATGGAAGTAGATAGAATGTGTAGTGTAGCGGTGAAATGCATAGATATTACACAGAATACCGATTGCGAAGGCAGTCTACTACGTATATACTGACGCTGAGGGACGAAAGCGTGGGGAGCGAACAGGATTAGATACCCTGGTAGTCCACGCCGTAA
+
F,CDBEDD76CFE,EFF@@FFGFGG7@FEFGFFDG@CF<,6ECFEG,@CFE:ECGGGGGGGGGFFFFG<FCBF?EFFCF,=E<9EAFGE,C,@EEGDGFFFGGFFFFFGEFGGGGGCFGDFAF8F9FGDGGFEFFAFCFGDCFGFGGFCDC>3E>,@FC3@FFAEFEGF79F,DCFABC@>D,<AFGDGGGGGGBEDG>8EFEC:FGC98;?+8CFFFGCEG5C8/88=CCD==DFGGGG>CD(43>5:C5?1:2:3FAF?3<*9>GF>BF)97??F:37D<
@M02352:288:000000000-CKWC8:1:1101:17784:4102 1:N:0:TACGCTGC+CTAAGCCT
TACGGAGGGTGCAAGCGTTATCCGGAATCATTGGGTTTAAAGGGTCCGCAGGCGGTCAATTAAGTCAGAGGTGAAATCCCATAGCTTAACTATGGAACTGCCTTTGATACTGGTTGACTTGAGTTATACGGAAGTAGATAGAATGTGTAGTGTAGCGGTGAAATGCATAGAGATTACACAGAATACCGATTGCGAAGGCAGTCTACTACGTATATACTGACGCTCATGGACGAAAGCGTGGGGAGCGAACAGGATTAGATACCCTGGTAGTCCACGCCGTAA
+
GGGGGGGGGGGGGGGGGGGGGGGGGGGGGGGGGGGFGGGGGGGGGGGGGGGGGGGGGGGGGGGGGGGGGGGGGGGGGGGGGGGGGGGGGGGGGGGGGGGGGGGGGGGGGGGGGGGGGGGGGGGGGGGGGGGGGGGGGGGGGGGGGGGGGGGGGGGGGGGGGGGGGGGGGGGGGGGGGGGGGGGGGGGGGGGGGGGGGGGGGGGGGGGGFGGGGGGGGGGGGGGGGGGGGGGGGGGFGGGGGGFFFFGGGGFFFFGGFFFFGGGGFFGFFFFFFGFFFFFFGG
@M02352:288:000000000-CKWC8:1:1101:19202:4122 1:N:0:TACGCTGC+CTAAGCCT
TACAGAGGGTGCAAGCGTTAATCGGAATTACTGGGCGTAAAGCGCGCGTAGGTGGTTTGTTAAGTCGGATGTGAAAGCCCAGGGCTCAACCTTGGAATTGCACCCGATACTGGCAGGCTAGAGTACGATAGAGGAGTGTGGAATTTCCTGTGTAGCGGTGAAATGCGTAGATATAGGAAGGAACATCAGTGGCGAAGGCGACACTCTGGATTGATACTGACACTGAGGTTCGAAAGCGTGGGGAGCAAACAGGATTAGATACCCTGGTAGTCCACGCCGTAA
+
GGFCFFFGGCFGGEGGGGGGFFGGGGDGGGGGFEGGFGEGEGGGGGGGFGGGFFGGGGGGGGGGGGGGDGGGFGGGAFGGGGFCEEGGGGGGGGGGFFEFFGGGGGGC@FGGGGGEGGGGGGFGCFGDFGGFGCFEFFGGGGGGGGGFGGFGGGFGDFFGGCFGGGGGGEGG@FGGGGGFGGFGGGGGGGCCDGDGEEGGGGEG6EGGGFGGGFGGCF@CGGG69*+CC*:CF6C:CGG5E8@66DCCGGFFFFGGBFBFGG?FFFGFFFFFBD=6;?@6C7
@M02352:288:000000000-CKWC8:1:1101:13453:4143 1:N:0:TACGCTGC+CTAAGCCT
TACGGAGGGTGCAAGCGTTAATCGGAATTACTGGGCGTAAAGCGCGCGTAGGTGGTTCAGTCAGTCAGATGTGAAAGCCCCGGGCTCAACCTTGGAATTGCACCCGATACTGGCAGGCTAGAGTACGATAGAGGAGTGTGGAATTTCCTGTGTAGCGGTGAAATGCGTAGATATAGGAAGGAACATCAGTGGCGAAGGCGACACTCTGGACTGATACTGACACTGAGGTGCGAAAGCGTGGGTAGCAAACAGGATTAGATACCCTGGTAGTCCACACCGTAA
+
GGGGGGGGEGEGGGGGGGGGGGGGGGEGGGGGFGGG>FGGGGGGGGGGGGGGGGGCFA,5C?FGGGGGFGGGGGGGGGGGGGGGFGGGGGGGGGGGGGGGGG93FCGGGGGGGGDE7>FFGGGGGBF3DFGGGG,C>FGGGGGGGGGGGGGGGGFGGGGGGGGGGGGGCEGCGG7,?CE7EGGGCEGCCGFDE5CGGGG5:?*?+;FGGG*<8?FEGGCGGGGGGGCF6*9DGGCFDGGGGG.90?GFFGFFFFGGFFFFGGGGFFGFFFFFFGF:??FFGG
@M02352:288:000000000-CKWC8:1:1101:8913:4149 1:N:0:TACGCTGC+CTAAGCCT
TACGGAGGGTCCGAGCGTTAATCGGAATTACTGGGCGTAAAGCGCACGCAGGCGGTTTGTTAAGCTAGATGTGAAAGCCCTGGGCTCAACCTGGGAATTGCATTTAGAACTGGCAGGCTAGAGTTTTGGAGAGGGGAGTGGAATTCCAGGTGTAGCGGTGAAATGCGTAGATATCTGGAGGAACATCAGTGGCGAAGGCGACTCCCTGGTCAGTAACTGACGCTCATGTGCGAAAGTGTGGGTAGCGAACAGGATTAGATACCCTGGTAGTCCACACCGTAA
+
GGGFGFEGGGGGGEGGGFGGFGGDEDFGGGGGGGGGGGGGGGGGGGGGGGGGGGGFFEGGGGGGGGGGGFG<FGGGGGGGGGGGGGGGGGGFEGGGGDFGGGGGGFGGGGGFGGGGGCFFGFG@FGGGGFGGGGGGDGEGGGFCGCFGFDGGGCD<FFGGGCCCGEGGGGGAFEFGGGGGGGG<F:FFFGGGEGGGGGGGCEGDC>CCF8CCG7?F:<<CCEGGDDFEFFGGGECEGG:CGCBDFFD3EDEFFFGF7=ABF7<FFFFF<F4AFGFBFFE?FC
@M02352:288:000000000-CKWC8:1:1101:21812:4150 1:N:0:TACGCTGC+CTAAGCCT
TACGGAGGGTGCAAGCGTTAATCGGAATTACTGGGCGTAAAGCGTGCGTAGGTGGTTTGTTAAGCAAGATGTGAAAGCCCCGGGCTCAACCTGGGAACTGCATTTTGAACTGGCAAACTAGAGTATTGTAGAGGGTAGTGGAATTTCCAGTGTAGCGGTGAAATGCGTAGAGATTGGAAGGAACATCAGTGGCGAAGGCGGCTACCTGGACAAATACTGACACTGAGGCACGAAAGCGTGGGGAGCAAACAGGATTAGATACCCTGGTAGTCCACGCCGTAA
+
GFGFECC::@CF@CFFEFCG@CFFGEGGGGFFF@FFC@C:<FFGFC7FFFFCCFGFDDGGGFFFFEGGFFGFGGGGGFFCGGGCECFGFCFF@EFGFGCDF<F,D<EGGGGGDGDFGGDDGFGFF9CD,@FCFCEFCGGGGGGGGGFFFC@F@FCFFDBFCG;,?;CE>EEG?F,<C9CFCGGGGAFGGFGGGCCECDEEEEGGGGGFFFFGFGGGGFG7ACCFF7CFGEGGGEDFGGGDCC;293CF6*003:CD<FFFGG69?5D?AFF>9:F?B0;>CD
@M02352:288:000000000-CKWC8:1:1101:24379:4166 1:N:0:TACGCTGC+CTAAGCCT
TACGGAGGGTGCAAGCGTTATCCGGAATCATTGGGTTTAAAGGGTCCGCAGGCGGTCAATTAAGTCAGAGGTGAAATCCCATAGCTTAACTATGGAACTGCCTTTGATACTGGTTGACTTGAGTTATACGGAAGTAGATAGAATGTGTAGTGTAGCGGTGAAATGCATAGAGATTACACAGAATACCGATTGCGAAGGCAGTCTACTACGTATATACTGACGCTCATGGACGAAAGCGTGGGGAGCGAACAGGATTAGATACCCTGGTAGTCCACGCCGTAA
+
GCFDFEEEG@@FGFGGGE@FGGGGGECGFFGFE@F@CFGC<FEGEFCFGGGGGGGGGGGGGGGGGGGGGGGGGGGGGGGGGGE<<?EFFGGGGGGGGGGFFGGFEEE<FGGGGFGEGDGGGGGGGGFGGGEGEGGGGGFFBFFFGGGGGGFGFGGGGGGGGGGGFFFGG7:FFFGGGGGFGGGGGGGEEGFGGEGGEEFGGGGGGGGCGEFGGGGFGGGGFGGGGG?EEFGGGG<BGGGCEGF<BFGGGGFFBBCF8?AFEFG4F>FFAFAB9CF:>6@>DC
@M02352:288:000000000-CKWC8:1:1101:15224:4173 1:N:0:TACGCTGC+CTAAGCCT
TACGGAGGGTCCAAGCGTTATCCGGAATCATTGGGTTTAAAGGGTCCGCAGGCGGTCAATTAAGTCAGAGGTGAAATACCATAGCTCAACTATGGAACTGCCTTTGATACTGGTTGACTTGAGTCATATGGAAGTAGATAGAATGTGTAGTGTAGCGGTGAAATGCATAGATATTACACAGAATACCGATTGCGAAGGCAGTCTACTACGTATGTACTGACGCTGAGGGACGAAAGCGTGGGGAGCGAACAGGATTAGATACCCTGGTAGTCCACGCCGTAA
+
GGFFGGGGGGGGGGGGGFGGGGGGGEGGGGGGGGGGGEFGGGGGGGGGGGGGGGGGGGGGGGGGGGGGGFGFGGGGGGGGGGGGGFGCFGGGGGGGGGGGGGGGGGGGFGGGGGGGGGGGGGGGGGGGGGGGGGGGGGFGGGGGGFGFGGGGGGGGGGGGFGGGGGGGGGGGGGGGGGGGGGGGGGGGGGGGGGGGGGGGGGGGGGGGGGGGGGGGFGGGGGGGGGGGGGGGGGGFGGGGDEB<>FGGGGFFF?4C?FFFGCEG?FGFFF<AFGFFF?B7CC
@M02352:288:000000000-CKWC8:1:1101:17136:4177 1:N:0:TACGCTGC+CTAAGCCT
TACGGAGGGTGCAAGCGTTATCCGGAATCATTGGGTTTAAAGGGTCCGCAGGCGGTCAATTAAGTCAGAGGTGAAATCCCATAGCTTAACTATGGAACTGCCTTTGATACTGGTTGACTTGAGTTATACGGAAGTAGATAGAATGTGTAGTGTAGCGGTGAAATGCATAGAGATTACACAGAATACCGATTGCGAAGGCAGTCTACTACGTATATACTGACGCTCATGGACGAAAGCGTGGGGAGCGAACAGGATTAGATACCCTGGTAGTCCACGCCGTAA
+
GGGGGEGGGEEGGDGGGFFGGGGEGDGGFGGGGFGBB:DFFGFGGGEFGGGGGGGGGGGGGGGGFGGGGGGGGGGGGGGGGGEFFGGGGGGGFGGGGGGGGGGGDEDDGGGGGDFGGGGGGGGGGGGGGGGDCEGGGGGGGFGGGGGGGGGGGGGGGGCFFFGFGGDFGGGGGGCFFGGGGGGCFFGGGGGFGEGEEEFGGGGGGFGC@CGGGGFG7CGFGGGGGDGGGGGGEEGFGGDEDGF?>:<DDDFF:?CGFFFFGGGC=@F):FBAFGFFF?B;DD
@M02352:288:000000000-CKWC8:1:1101:22822:4178 1:N:0:TACGCTGC+CTAAGCCT
TACAGAGGGTGCAAGCGTTAATCGGAATTACTGGGCGTAAAGCGCGCGTAGGTGGTTTGTTAAGTCGGATGTGAAAGCCCAGGGCTCAACCTTGGAATTGCACCCGATACTGGCAGGCTAGAGTACGATAGAGGAGTGTGGAATTTCCTGTGTAGCGGTGAAATGCGTAGATATAGGAAGGAACACCAGTGGCGAAGGCGGCCACCTGGACAGATACTGACGCTGAGGAACGAAAGCGTGGGGAGCGAACAGGATTAGATACCCTGGTAGTCCACGCCGTAA
+
G<CECCDCG:BFF<FGDCBF@EE@F7FGGDGGECGGGFECCFGGGGDGCFFE?EFGFGGGGGGFGFFGEEEBFGGGFFGGGGG7F,FGGGEFGFFGGGFGGGCFGGGEGGGGGGCFCGGGGFGGGGGGFFGFGGFGFGGGGGFGFGFGGGGEFGFCEG7<CFG?FCFGGE5EGGGGGGGGGGGGGFGGGG:CEGGGGGGGGGGGGCC?EEDGGGGCE9CFGGCGGGGGGGGDGDGFGGGGE=B025D<E3>@?FDFBFFFC2+67:F6<@A29CFBFF@95C
@M02352:288:000000000-CKWC8:1:1101:5918:4178 1:N:0:TACGCTGC+CTAAGCCT
TACGGAGGGTGCAAGCGTTAATCGGAATTACTGGGCGTAAAGCGCGCGTAGGTGGTTCAGTCAGTCAGATGTGAAAGCCCCGGGCTCAACCTGGGAACTGCACCTGATACTGCTGAACTAGAGTACGGTAGAGGGTAGTGGAATTTCCTGTGTAGCGGTGAAATGCGTAGATATAGGAAGGAACACCAGTGGCGAAGGCGACTACCTGGACCGATACTGACACTGAGGTGCGAAAGCGTGGGGAGCAAACAGGATTAGATACCCTGGTAGTCCACGCCGTAA
+
GGGGGGGGGFGGGGGGGGGDFGFGGGGGGGGGGGGFFBEGGGGGGGGGGGGGGGGCGGGGGFFGGFGGGGGGGGGGGGGGGEEGCGGGGFGGFGGGD>FGGGGFGGFFGEGGGGGGGGGGGGEFFGGGFFGDCGGGGGGGFGGGGGGGGGGGGGGGGGDGGGFFG9FEGGGFGB=FGFGGGGG:CF:EG:FFEGGECEFGGGGGGFGGGGGGGGCC=FGGFGFDGFGGGG<DGGGEGEGGGGFFFDFFGGFFFFG=<FBFFFGGFFGFAF4)9FF?>?@BGG
@M02352:288:000000000-CKWC8:1:1101:9838:4181 1:N:0:TACGCTGC+CTAAGCCT
TACGGAGGGTCCAAGCGTTATCCGGAATCATTGGGTTTAAAGGGTCCGCAGGCGGTCAATTAAGTCAGAGGTGAAATACCATAGCTCAACTATGGAACTGCCTTTGATACTGGTTGACTTGAGTCATATGGAAGTAGATAGAATGTGTAGTGTAGCGGTGAAATGCATAGATATTACACAGAATACCGATTGCGAAGGCAGTCTACTACGTATATACTGACGCTCATGGACGAAAGCGTGGGGAGCGAACAGGATTAGATACCCTGGTAGTCCACGCCGTAA
+
GGGGGGGGGGFGGGGGGGGEEGGGGFEFGGGGGGGFGGGGGGGGGGGGGGGGGGGFGGGGGGGGGGGGGGGGGGGGGGGGGGFGFGGGGGGGGGGGGGGGGGGEGGGGGGGGGGGGGGGGGGGFGEGGGGGGGGGGGGGGGGGGGGGGGGGGGGGGGGGGGGGGGGGGGGGDGFGGGGGGGGGGGFGGGGGFGGGGGGGGGGGGGGGGGGGGGGGGCGGGGGGEGDGGGGGGGGGFGGGEGGFFFFGGGGDFFFGFBFFFGGCGFFGFBFBFFGFFFFFFGD
@M02352:288:000000000-CKWC8:1:1101:10653:4189 1:N:0:TACGCTGC+CTAAGCCT
TACGGAGGGTGCAAGCGTTAATCGGAATTACTGGGCGTAAAGCGCGCGTAGGTGGTTCAGTCAGTCAGATGTGAAAGCCCCGGGCTCAACCTGGGAACTGCACCTGATACTGCTGAACTAGAGTACGGTAGAGGGTAGTGGAATTTCCTGTGTAGCGGTGAAATGCGTAGATATAGGAAGGAACACCAGTGGCGAAGGCGACTACCTGGACCGATACTGACACTGAGGTGCGAAAGCGTGGGGAGCAAACAGGATTAGATACCCTGGTAGTCCACGCCGTAA
+
GGGGGEGGGGGGGGGGGGGGGGGGGGGGGGGGGGFGGGGGGGGGGGGGGGGGGGGGGFGGGGGGGGGGGGGGGGGGGGGGGGGGGGGGGGGGGGGGGGGGGGGGGFG9DGGGGGFFGGGGGGGGGGGGGGGGGGGGGGGGGGGGGGGGGGGGGGGGGGGGGGGGGGGGGGGGGGGGFFFDEGGGGGGGGGGGGGGGGGGGGGGGGGGGGGGFGGGEGGGGGGGGGGGGGGGGGGGFGGGGGGFFFFGGGGFFFFGGFFFFGGGGFFGFFFFFFGFFFBF9DD
@M02352:288:000000000-CKWC8:1:1101:20940:4203 1:N:0:TACACTGC+CTAAGCCT
TACGGAGGGTCCGAGCGTTAATCGGAATTACTGGGCGTAAAGCGCACGCAGGCGGTTTGTTAAGCTAGATGTGAAAGCCCTGGGCTCAACCTGGGAATTGCATTTAGAACTGGCAGGCTAGAGTTTTGGAGAGGGTAGTGGAATTTCCTGTGTAGCGGTGAAATGCGTAGATATAGGAAGGAACACCAGTGGCGAAGGCGACTACCTGGACTGATACTGACACTGAGGTGCGAAAGCGTGGGGAGCAAACAGGATTAGATACCCTGGTAGTCCACGCCGTAA
+
GGGGGGGGGGGGGGGGGGGGGGGGGGGGGGGGGGGGGGGGGGGGGGGGGGGGGGGFGGGGGGGGGGGGGGGGGGGGGGGGGGGGFGGGGFGGGGGGGGGGGGGGGGGGGGGGGGGGGGGGGGGFGGGGGGGGGGGGFGGGGGGGGGGGGGGGGGGGGGGGGGGGGGGGGGGGGGGGGGGGGGGFGGGGGGGGGGGGGGGGGGGGGGGGGGGGGGGGGFGGGGGCFGGGFGGGGGGFGGGGGGFFBFGFGFFFFFGC?FFFGGGGFFGFFFFFFGFFFBFBGG
@M02352:288:000000000-CKWC8:1:1101:16632:4204 1:N:0:TACGCTGC+CTAAGCCT
TACGGAGGGTCCAAGCGTTATCCGGAATCATTGGGTTTAAAGGGTCCGCAGGCGGTCAATTAAGTCAGAGGTGAAATACCATAGCTCAACTATGGAACTGCCTTTGATACTGTTAGTCTTGAGTTACTTGGAAGTAGATAGAATGTGTAGTGTAGCGGTGAAATGCATAGATATTACACAGAATACCGATTGCGAAGGCAGTCTACTACGTATGTACTGACGCTGAGGGACGAAAGCGTGGGGAGCGAACAGGATTAGATACCCTGGTAGTCCACGCCGTAA
+
GGGGGGGGGGGGGGGGGGGGGGGGGGGGGGGGGGGGGGGGGGGGGGGGGGGGGGGGGGGGGGGGGGGGGGGGGGGGGGGGGGGGGGGGGGGGGGGGGGGGGGGGGGGGFGGGGGGGGGGGGGGGGGGGGGGGGGGGGGGGGGGGGGGGGGGGGGGGGGGGGGGGGGGGGGGGGGGGGGGGGGGGGGGGGGGGGGGGGGGGGGGGGGGGGGGGGGGGGGGGGGGGGGGGGGGGGGGFGGGGGGFFFFGGGDFFFFGGFFFFGGGGFFGFFFFF4CFFFFFFGG
@M02352:288:000000000-CKWC8:1:1101:13194:4211 1:N:0:TACGCTGC+CTAAGCTT
TACGGAGGATCCAAGCGTTATCCGGAATCATTGGGTTTAAAGGGTCCGCAGGCGGTCAATTAAGTCAGAGGTGAAAGACCACAGCTCAACTATAGAATTGCCTTTGATACTGATTAACTTGAGTTATAAGGAAGTGGTTAGAATATGTAGTGTAGCGGTGAAATGCATAGATATTACATAGAATACCGATTGCGAAGGCAGACTACTACGTATATACTGACGCTGAGGGACGAAAGCGTGGGGAGCGAACAGGATTAGATACCCTGGTAGTCCACGCCGTAA
+
GGGGGGGGGGGGGGGGGGGGGGGGGGGGGGGGGGGGGGGGGGGGGGGGGGGGGGGG+,,CEFGGGGGGGGGGGGGG9,,,,+BFFGGGGGG,C,,CF,EGGGGGGGGGGGGG,,C,BFFGGGGGAFGF,,AFGGG9F,@FGFGG,FFGGGGGGGGGGGGGGGGGGGGGGGGGGGGGGG;FGGGGGGGGGGGGGGGGGGGGG*,,?CCF,*2CG+CGGGGGGGGGGGGGGGGGGGGFGGGGGG><>FGDGGFFF<GGFFA?FGGGFFF@A?ABFGFFFFFFGD
@M02352:288:000000000-CKWC8:1:1101:13178:4218 1:N:0:TACGCTGC+CTAAGCCT
TACGGAGGATCCAAGCGTTATCCGGAATCATTGGGTTTAAAGGGTCCGCAGGCGGTCAATTAAGTCAGAGGTGAAATACCATAGCTCAACTATGGAACTGCCTTTGATACTGGTTGACTTGAGTCATATGGAAGTAGATAGAATGTGTAGTGTAGCGGTGAAATGCATAGATATTACACAGAATACCGATTGCGAAGGCAGTCTACTACGTATGTACTGACGCTGAGGGACGAAAGCGTGGGGAGCGAACAGGATTAGATACCCTGGTAGTCCACGCCGTAA
+
GGGGGGGGGGGGGGGGGGGGGGGGGGDGGGGGGGGEEGGGGGGGGGGGGGGGGGGGGGGGGGGGGGGGGGGFGGGGGGGFGGGGGACDFGGGGGGGGGGGGGGGGGGGGGGGGGGGGGGGGGGGGGGGGGGGGGGGGGGGGGGFGGGGGGGGGGGGGGGGGGGGGGGGFGGFGGGGGGGGGGGGGGGGGGGGGGGGGGGGGGGGGGGGGGFGFGGGGGGGGGGDEGGGGGGGGGGFGGGGGGF?;FGGGGFFFFGFBFAFGFGG@FGFFF>A?FFB>FF1DD
@M02352:288:000000000-CKWC8:1:1101:5511:4230 1:N:0:TACGCTGC+CTAAGCCT
TACGGAGGGTCCAAGCGTTATCCGGAATCATTGGGTTTAAAGGGTCCGCAGGCGGTCAATTAAGTCAGAGGTGAAATACCATAGCTCAACTATGGAACTGCCTTTGATACTGGTTGACTTGAGTCATATGGAAGTAGATAGAATGTGTAGTGTAGCGGTGAAATGCATAGATATTACACAGAATACCGATTGCGAAGGCAGTCTACTACGTATGTACTGACGCTCATGGACGAAAGCGTGGGGAGCGAACAGGATTAGATACCCTGGTAGTCCACGCCGTAA
+
GGGGDGGEEEEGGGGFGGGGGGGGGGCGFGFGGGGEDFGFGGGGGGFFCFEDEEGGGGGGGGFGFGGGGGGGGGGGGFGGGDCEGGGGGGCCGGGGCFGGGGGGGCGFGGGGGGGGFGGGGGGGFDFGDGGGGFFGGGFFFGFFGCFGGFGGGGGGGGGGGCFFGGFGGGGGGGGGDFEGGGGGGGGGGGGGGGGGGGGGGGGGGGGGCCC6?FGGGGGGGG5CEGGFFGGGGGGFGGGGGGFF>BGGGGFFFFC>?64=FG<CFFC4:=<>FGF?2?DFGD
@M02352:288:000000000-CKWC8:1:1101:9013:4231 1:N:0:TACGCTGC+CTAAGCCT
TACGGAGGGTGCAAGCGTTATCCGGAATCATTGGGTTTAAAGGGTCCGCAGGCGGTCAATTAAGTCAGAGGTGAAATCCCATAGCTTAACTATGGAACTGCCTTTGATACTGGTTGACTTGAGTTATACGGAAGTAGATAGAATGTGTAGTGTAGCGGTGAAATGCATAGAGATTACACAGAATACCGATTGCGAAGGCAGTCTACTACGTATATACTGACGCTCATGGACGAAAGCGTGGGGAGCGAACAGGATTAGATACCCTGGTAGTCCACGCCGTAA
+
GGGGGGGGGGGGGGGGGGGGGGGGGEGFGGGGGGGFC7FFFGGGGGGGGGGGGGGGGGGGGFGGFGGGGGGGGGGGGGGGGGFEFFGGFFGGGGGGGGGGGGGGGGGGGGGGGGGGGGGGGGGGGGGGGGGGGGGGGGGGGGFFGGGGGGGGGGGGGGGGGGGGGGGGGGGGGGGGFGGGGGGGGGGGGGGGGGGGGGGGGGFGGGGGGGGGGGGGGGGGGGGGGGGGGGGGGGGFFGGGGDDFFBDDGGDF::CF?FFFGGFG4FG@>F4<4DFFF:@>DD
@M02352:288:000000000-CKWC8:1:1101:8355:4231 1:N:0:TACGCTGC+CTAAGCCT
TACGGAGGGTGCAAGCGTTAATCGGAATTACTGGGCGTAAAGCGCGCGTAGGTGGTTCAGTCAGTCAGATGTGAAAGCCCCGGGCTCAACCTGGGCACTGCACCTGATACTGCTGAACTAGGGTACGGTAGAGGGTGGTGGAATTTCCTTTGTAGCGGTGAAATGCGAGGAAATAGGAAGGACCACCAGTGGCGAAGGCGACTACCTGGACTGATACTGACCCTGAGGTGCGAAAGCGTGGGGAGAAACAAGGATTAGATCCCCTGGAAGTCAACGCCGAAA
+
GGGGGGGG:FGG@FGGGGGG<CFGGG:FGG<FDFG8@FGGGG<F7FGGGGGGCFG44<,<99EFGGGG9FGG<FGGD8A+4+@FGGGGGGGGCC+,:F<=F<>,38F3C<,F,BF<,6@=8,<<:,8C,+8FG7*3*33><F9>,,33,,337552CE<*FF9<42<****+22>9F?EG;F,**=1B7FG***::E**:5*:EGG6E5C*0/C+000++3+2;8CA*027/:E).*1*;EG)(-.97*9)8((9*./)/+<C77FC)(..6*0*-(-8(>C
@M02352:288:000000000-CKWC8:1:1101:7279:4235 1:N:0:TACGCTGC+CTAAGCCT
TACGGAGGGGGCTAGCGTTGTTCGGAATTACTGGGCGTAAAGCGTACGTAGGCGGATTAGTCAGTTAGGGGTGAAATCCCAGGGCTCAACCCTGGAACTGCCTCTAATACTGCTAGTCTTGAGTTCGAGAGAGGTGAGTGGAATTCCAAGTGTAGAGGTGAAATTCGTAGATATTTGGAGGAACACCAGTGGCGAAGGCGGCTCACTGGCTCGATACTGACGCTGAGGTACGAAAGTGTGGGGAGCAAACAGGATTAGATACCCTGGTAGTCCACACCGTAA
+
GGGGGGGGGGGCFFFGGFGEGFGGGGEGGGGGGGGGGFFEFGGGGGGGGGGGGGGGEGGGGGGGFFGGGGGGGGGGGGGGGGGGG@FEGFGGGGGGGGGGG8>DDFDFGGGGGGGGGGGGGGGGGGGGFGGDGGCFFGGGGGFGGGGFCFFGGGGGGGGGGGGGGGGGGGEGFCGFGGGGGGGFFGGGGGGGGEGEGGGGGG8CFFGGGC*<8*CCEGGGGGEGGGGGGDGGGGGECGFGGGF<>>FFFFFFF:FGDFFFFFFGF@CFFFF<BGFFFFFFC<
@M02352:288:000000000-CKWC8:1:1101:15184:4247 1:N:0:TACGCTGC+CTAAGCCT
TACGGAGGATCCAAGCGTTATCCGGAATCATTGGGTTTAAAGGGTCCGTAGGTGGATGATTAAGTCAGAGGTGAAATCCTGCAGCTCAACTGTAGAATTGCCTTTGATACTGGTTGTCTTGAGTTATTATGAAGTAGTTAGAATATGTAGTGTAGCGGTGAAATGCATAGATATTACACAGAATACCGATTGCGAAGGCAGTCTACTACGAGTACACTGACGCTGATGGACGAAAGCGTGGGGAGCGAACAGGATTAGATACCCTGGTAGTCCACGCCGTAA
+
GGGGGGGGGGGGGGGGGGGGGGGGGGGGGGGGGGGFGGGGGGGGGGGGGGGGFFGGGGGGGGGGGGGGGGGGGGGGGGGGGGGGGGFEGGGGGGGGGGGGGGGGGGGGGGGGGGGGGGGGGGGFGGGGGGGGGGGGGGGGGGGGGGGGGGGGGGGGGGGGGGGGGGGGGGGGGGGGGGGGGGGGGGGGGGGGGGGGGGGGGGGGGGGGGGGGGGGGGGGGGGGGGGGGGGGGGGGFGGGGGGFFFFGGGGFFFFGGFFFFGGGGFFGFFFBFFGFFFFFFGG
@M02352:288:000000000-CKWC8:1:1101:7446:4248 1:N:0:TACGCTGC+CTAAGCCT
TACGGAGGGTGCGAGCGTTAATCGGAATTACTGGGCGTAAAGCGTACGCAGGCGGTTGATTAAGCGAGATGTGAAATCCCTGGGCTCAACCCAGGAACTGCATTTCGAACTGGTCAACTAGAGTATGAGAGAGGGTGGTAGAATTTCAGGTGTAGCGGTGAAATGCGTAGAGATCTGAAGGAATACCGATGGCGAAGGCAGCCACCTGGTTCAATACTGACGCTCATGTACGAAAGCGTGGGGAGCAAACAGGATTAGATACCCTGGTAGTCCACGCCGTAA
+
GCEDC;B:F@CFGCG7F@BFFGFFGFDFGGGFACFGGCC:@FGGFGCFGGGGGEGGGFFGGGGGDGGEGGG<EFGGGE<AFGGC<,4?EB,8FFFGGGFFEGGAEFGGGGGGGFCGGGGGGGFBFFFFFFGGGGGGGGFFGGGGGGGGGEFCFGGGGFGGGGGDFGGGGEGGGGGCGGGGGGG?CFGGGCFEGGGGGG5CEEGCE8FFGF>CFEFEFGGGFGGGGGGGGGFGGCDEGGGDE=:6>DGFFC:@1:47<=<4C737?>FF<=AA?F@?9?3177
@M02352:288:000000000-CKWC8:1:1101:8363:4250 1:N:0:TACGCTGC+CTAAGCCT
TACGGAGGGTGCAAGCGTTAATCGGAATTACTGGGCGTAAAGCGCGCGTAGGTGGTTCAGTCAGTCAGATGTGAAAGCCCCGGGCTCAACCTGGGAACTGCACCTGATACTGCTGAACTAGAGTACGGTAGAGGGTAGTGGAATTTCCTGTGTAGCGGTGAAATGCGTAGATATAGGAAGGAACACCAGTGGCGAAGGCGACTACCTGGACTGATACTGACACTGAGGTGCGAAAGCGTGGGGAGCAAACAGGATTAGATACCCTGGTAGTCCACGCCGTAA
+
GGGGGGGGGGGGGGGGGGGGGGGGGGGGGGGGGGGGGGGGGGGGGGGGGGGGGGGFEGGGGGGGGGGGGGGGGGGGGGGGGGGGGGGGGGGGGGGGFFGGGGGGGGGGGGGGGGGGGGGGGGGGGGGGGGGGGGGGGGGGGGGGGGGGGGGGGGGGGGGGGGGGGGGGGGGGGGGGGGGGDGGGGGGGGGGGGEGGGGGGGGGGGGFGGGGGGGGFGGGGGGGGGGGGGGGGGGGFGGGGGGFFFBDGFGFFFFG7>FDFGGFG?FGFFFAF=GFFFFFFGG
@M02352:288:000000000-CKWC8:1:1101:9194:4256 1:N:0:TACGCTGC+CTAAGCCT
TACGGAGGGTCCAAGCGTTATCCGGAATCATTGGGTTTAAAGGGTCCGCAGGCGGTCAATTAAGTCAGAGGTGAAATACCATAGCTCAACTATGGAACTGCCTTTGATACTGGTTGACTTGAGTCATATGGAAGTAGATAGAATGTGTAGTGTAGCGGTGAAATGCATAGATATTACACAGAATACCGATTGCGAAGGCAGTCTACTACGTATGTACTGACGCTGAGGGACGAAAGCGTGGGGAGCGAACAGGATTAGATACCCTGGTAGTCCACGCCGTAA
+
F@EDE,@@FFGGDDFFEFFGGGG@F,@C,:F@<CF@6B<CCFFGEFCFEGGFGGDGGGFFGFGGFGFGGGC=BCFCCAE@FE5=??FFGGG@FG?FGGGGGGGGFGGFGGGGGFGFEFCDFFGEFG<@<FF95A>AE<=FFFGG9FE@@DFFGGFFFGGE7FGFGF3@C9AAFG7;=EFGFGGCFGGGFGGGGG@EECFGGDGFDBFCCE5FBFGGGFCFGGEGDCEF7EGGGE*<FDC8>CB03>GDGGBF?BGGBFAFFC@9?FGFFFFFFFF<B6@>GD
@M02352:288:000000000-CKWC8:1:1101:13887:4311 1:N:0:TACGCTGC+CTAAGCCT
TACGGAGGGTCCAAGCGTTATCCGGAATCATTGGGTTTAAAGGGTCCGCAGGCGGTCAATTAGTCAGAGGTGAAATACCATTGCTCAACTATGGAACTGCCTTTGATACTGGTTGACTTGAGTCATATGGAAGTAGATAGAATGTGTAGTGTAGCGGTGAAATGCATAGATATTACACAGAATACCGATTGCGAAGGCAGTCTACTACGTATGTACTGACGCTGAGGGACGAAAGCGTGGGGAGCGAACAGGATTAGATACCCTGGTAGTCCACGCCGTAAA
+
GGGGGGGGGGGGGGGGGGGGGGGGGGGGGGGGGGGGGGGGGGGGGGGGGGGGGGGEGGGGGGGGGGGGGGGGGGGGFGGGGGGGFGGGGGGGGGGGGGGGGGGGGGGGGGGGGGGGGGGGGGGGGFGGGGGGGGGGGGGGGGGGGGGGGGGGGGGGGGGGGGGGGGGGGGGGGGGGGGGGGGGGGGGGGGGGGGGGGGGGGGGGGGGGGGGGGGGGGGGGGGGGEFGGGGGGGGGFGEGGGGFFFFDDEGFFB:FGFFFFGGGGFFGFFFFFFGFFFFEBGG
@M02352:288:000000000-CKWC8:1:1101:16502:4313 1:N:0:TACGCTGC+CTAAGCCT
TACGGAGGGTGCAAGCGTTAATCGGAATTACTGGGCGTAAAGCGCGCGTAGGTGGTTCAGTCAGTCAGATGTGAAAGCCCCGGGCTCAACCTGGGAACTGCACCTGATACTGCTGAACTAGAGTACGGTAGAGGGTAGTGGAATTTCCTGTGTAGCGGTGAAATGCGTAGATATAGGAAGGAACACCAGTGGCGAAGGCGACTACCTGGACTGATACTGACACTGAGGTGCGAAAGCGTGGGGAGCAAACAGGATTAGATACCCTGGTAGTCCACGCCGTAA
+
GGGGGCFGGGGGGGGGGGGGFGGGGGGGGGGGFFGGGGGGGGGGGGGGGGGGGGGGGGGGGGGGGGGGGGGGGGGGGGGGGGGGGGGGGGGGGGGGGGGGGGGGGGGGGGGGGGGGGGGGGGGGGGGGGGGGGGGGGGGGGGGGGGGGGGGGGGGGGGGGGGGGGGGGGGGFGGGGGGGGGGGGGGGGGGGGGGGGGGGGGGGGGGGGGGGGGGGGGGGGGGGGGGGGGGGGGGDFGGGGGGF?BFGGGGFFBFGGFFFFGGGGFFGF9?8AFGFFF?FFGC
@M02352:288:000000000-CKWC8:1:1101:18900:4319 1:N:0:TACGCTGC+CTAAGCCT
TACGGAGGGTCCAAGCGTTATCCGGAATCATTGGGTTTAAAGGGTGCGCAGGCGGTCAATTAAGTCAGAGGTGAAATACCATGGCTCAACTATGGAACTGCCTTTGATACTGGTTGACTTGAGTCATATGGAAGTAGATAGAATGTGTAGTGTAGCGGTGAAATGCATAGATATTACACAGAATACCGATTGCGAAGGCAGTTTACTACGTATGTACTGACGCTGAGGGACGAAAGCGTGGGGAGCGAACAGGATTAGATACCCTGGTAGTCCACGTCGTAA
+
GGGGGGGG@FFG,FGGGGGEFFGGGGCFEFGGGGGGGGGGGGGGG,CC+@FGGGG=C:=FFGGGGGGG<EFGGGGGF9EF,5,BFGGGGG9,<<,EFEFGGF=FFGGGGGFGG?FGFFGFFFGFF,?<FDDF9FD,CCD3EFFGD=FF<FGGGGGGGGGGGGGGCG;CFGFFGG7EE9>;EGGAFGGGDGGGGGGGGGGGG6,@FFF,9/092*+4>CGGGGGGGGCF5*:DGGD:7EDGGGF?0>7DEGFFBBGGFF<FGGGGFFCFAFFFFGF?--<9GG
@M02352:288:000000000-CKWC8:1:1101:7622:4322 1:N:0:TACGCTGC+CTAAGCCT
TACGGAGGGTCCGAGCGTTATCCGGAATCATTGGGTTTAAAGGGTCCGCAGGCGGTCAATTAAGTCAGAGGTGAAATACCATAGCTCAACTATGGAACTGCCTTTGATACTGGTTGACTTGAGTCATATGGAAGTAGATAGAATGTGTAGTGTAGCGGTGAAATGCATAGATATTACACAGAATACCGATTGCGAAGGCAGTCTACTACGTATGTACTGACGCTGAGGGACGAAAGCGTGGGGAGCGAACAGGATTAGATACCCTGGTAGTCCACGCCGTAA
+
GFGGGGGGGGGGGGGGGGGCGGGGFFGGGGGGGGGGGGGGGGGGGGFGGGGGGGGGGGGGGGGGGGGGGGGGGGGGGGGGGFFGGG9?FGGGGGGGGGGGGGGGGGGGGGGGGGGGFGGGGGDGGGGGGGGGFGGGGGGGGGGGGGGGGFFFGGGGGGGGGGGGGGGGGGGGGGGGGGGGGGGGGGGGGGGGG>EEGGGGGGGFFGGFEDFCGGGGGGGGGGGGGGGGGGFDGEGEDECEGGFB;DGG*1<:04DFBFFFDGFFFF3<462.=CF098B6CD
@M02352:288:000000000-CKWC8:1:1101:24575:4329 1:N:0:TACGCTGC+CTAAGCCT
TACGGAGGGTCCAAGCGTTATCCGGAATCATTGGGTTTAAAGGGTCCGCAGGCGGTCAATTAAGTCAGAGGTGAAATACCATAGCTCAACTATGGAACTGCCTTTGATACTGGTTGACTTGAGTCATATGGAAGTAGATAGAATGTGTAGTGTAGCGGTGAAATGCATAGATATTACACAGAATACCGATTGCGAAGGCAGTCTACTACGTATGTACTGACGCTGAGGGACGAAAGCGTGGGGAGCGAACAGGATTAGATACCCTGGTAGTCCACGCCGTAA
+
GCEDFCGGGFGGGDGC:CFFGGFBG7CF<CFADFGCF7CEAFFGGGGGGGGGGGGGGGGGGFGGGGGGFGGEDFGGGGGGFGFEFDGGGGGGGGGGGGGGGGCFFAFGGG<FGGGG8AADFFGGGFFDFFFCGGFGFDDFGG=ECFGGFGFGGFF;FC*5@CCCEFFG:DC,ECFGEDGGGG:FFGFECGEG,=CGCEGGGGGFGFCFGGGFCFGD7?EGFE=8CDGE>EGGDED:0>9CGGEFFFGGC)>@BFC7.?)*0<?<F>G?)75<FGFF1:B>D5
@M02352:288:000000000-CKWC8:1:1101:10535:4335 1:N:0:TACGCTGC+CTAAGCCT
TACGGAGGGTGCAAGCGTTAATCGGAATTACTGGGCGTAAAGCGCGCGTAGGTGGTTCAGTCAGTCAGATGTGAAAGCCCCGGGCTCAACCTGGGAACTGCACCTGATACTGCTGAACTAGAGTACGGTAGAGGGTAGTGGAATTTCCTGTGTAGCGGTGAAATGCGTAGATATAGGAAGGAACACCAGTGGCGAAGGCGACTACCTGGACCGATACTGACACTGAGGTGCGAAAGCGTGGGGAGCAAACAGGATTAGATACCCTGGTAGTCCACGCCGTAA
+
GGGGGFGGGGGGGGGGGGGGGGGGGGGGGGGGGGGGGGGGGGGGGGDGFFGGGGGGGGGGGGGGGGGGGGGGGGGGGGGGGGGGGGGFFFGGGGGGFFFGGGGGGGGGGGGGGGGGGGGGGGGGGGGGGGGGGGGGGGGGGGGGGGFGGGGGGGGGGGGGGGGGGGGGGGGGGGGGGGGGGGGGGGGGGGGGGGGGGGGGGGGGGGGGGGGGGGGEGGGGGGGGGFGGEGGGGGGFGG<EEGFFFFGGGGFF1:9CDFFFGGGGFFGFFFFBFGFFFFFFGG
@M02352:288:000000000-CKWC8:1:1101:7633:4336 1:N:0:TACGCTGC+CTAAGCCT
TACGGAGGGTCCGAGCGTTATCCGGAATCATTGGGTGTAAAGGGTCCGTAGGCGGCGAATTAAGTCAGAGGTGAAATCCCATAGCTCAACTATGGAACTGCCTTTGATACTGGTTGACTTGAGTCATATGGAAGTAGATAGAATGTGTAGTGTAGCGGTGAAATGCATAGATATTACACAGAATACCGATTGCGAAGGCAGGCTACTACGTATGTACTGACGCTGAGGGACGAAAGCGTGGGGAGCGAACAGGATTAGATACCCTGGTAGTCCACGCCGTAA
+
GGGGBFGG@@FGGGGGGGGGG9FGGGGGGG9FFGG@,@FGGGGGC<FG<FEGGGG++7>4BFGGGGGGGGGGGGGGG<EGGCFGGGGGGGG,FF8FGGGGGGGG<FGGGGGGF><7,CFCGGGGFFGA,7@FFGGGC,E<FGGG,73@DFGGGGGGCGGGGGGGGG;CFGGGGGGGF99:;FG,?FF7FGCFGGGG5CGGG**=FFG9>?0=F6CGGGGGGGGGDGGG>5CDGG5>G=*;EG329ECGGG5@BFGGFFF?FGGGFFGF>FDFF7*276B19C
@M02352:288:000000000-CKWC8:1:1101:18708:4342 1:N:0:TACGCTGC+CTAAGCCT
TACGGAGGGTCCAAGCGTTATCCGGAATCATTGGGTTTAAAGGGTCCGCAGGCGGTCAATTAAGTCAGAGGTGAAATACCATAGCTCAACTATGGAACTGCCTTTGATACTGGTTGACTTGAGTCATATGGAAGTAGATAGAATGTGTAGTGTAGCGGTGAAATGCATAGATATTACACAGAATACCGATTGCGAAGGCAGTCTACTACGTATGTACTGACGCTGAGGGACGAAAGCGTGGGGAGCGAACAGGATTAGATACCCTGGTAGTCCACGCCGTAA
+
GGGGGGGGGGGGGGGGGGGGGGGGGGGGGGGGGGGFGGGGGGGGGGGGGGGGGGGGGGGGGGGGGGGGGGGGGGGGGFGGGGGGGGGGGGGGGGGGGGGGGGGGGGGGGGGGGGGGGGGGGGGGGGGGGGGGGGGGGGGGGGGGGGGGGGGGGGGGGGGGGGGGGGGGGGGGGGGGGGGGGGGGGGGGGGGGGGGGGGGGGGGGGGGGGGGGFGGGGGGGGGGGGGGGGGGGGGGFGGGGGGFFFFGGGGFFFFGGFFFFGGGGFFGFFFFFFGFFB?FFGG
@M02352:288:000000000-CKWC8:1:1101:13034:4342 1:N:0:TACGCTGC+CTAAGCCT
TACGGAGGGGGTTAGCGTTGTTCGGAATTACTGGGCGTAAAGCGCACGTAGGCGGATCAGAAAGTATAGGGTGAAATCCCAGGGCTCAACCCTGGAACTGCCTTATAAACTCCTGGTCTTGAGTTCGAGAGAGGTGAGTGGAATTCCGAGTGTAGAGGTGAAATCCGTAGATATTCGGAGGAACACCAGTGGCGAAGGCGGCTCACTGGCTCGATACTGACGCTGAGGTGCGAAAGTGTGGGGAGCAAACAGGATTAGATACCCTGGTAGTCCACACCGTAA
+
GGGGGDFGC:F+@FFGGGGGGGGGEEGGCGGGGGGGGGGGGGGGGEGGGGGGGGGEGCEG?DFFGGGEGGGGGGGGGEGF<FGGGFGGGGGGGGGGGGGGGG9BAFGGGGFCGGGGGGGGGGGGCFEFGGGCGGGCFC3FGGFFGGGGGGGGGGGGGGCCFGFGGGGGGGGGGG?EFFDGGGGGGGFGGGGGGGGGGGGGGGGCFGGGG=0CECFCEFGGGGGGGGGG7CGGGEDEGF*CGGFFFF79C*87<<GCBFFFGGGG?FFFBFADFCF:<?EFGG
@M02352:288:000000000-CKWC8:1:1101:13211:4343 1:N:0:TACGCTGC+CTAAGCCT
TACAGAGGGTGCAAGCGTTAATCGGAATTACTGGGCGTAAAGCGCGCGTAGGTGGTTTGTTAAGTCGGATGTGAAAGCCCAGGGCTCAACCTTGGAATTGCACCCGATACTGGCAGGCTAGAGTACGATAGAGGAGTGTGGAATTTCCTGTGTAGCGGTGAAATGCGTAGATATAGGAAGGAACATCAGTGGCGAAGGCGACACTCTGGATTGATACTGACACTGAGGTGCGAAAGCGTGGGGAGCAAACAGGATTAGATACCCTGGTAGTCCACGCCGTAA
+
GGGGGGGGGGGGGGGGGDGGEFGGGGGGGGGGGGGGGGGGGGGGGGGGGGGGEGGGGGGGGGGGGGGGGGGGGGGGGGGGGGGGGGGGGCGGGGGGGGGGGGGGGGGGGGGGGGGGGGGGGGGGGGGGGGGGGGGGGGGGGGGGGGGGGGGGGGGGGGGGGGGGGGGGGEGEGGGGGGGGGGGGGGGGGGGGGGGGGGGGGGGGFGGGGGGGGGGGGGGGGGGGGGGGGDGGGGGFGGGGGGFFFDGFGGFFFFGCBFFFGGGGFFGF<FDFFGFFFFF;GD
@M02352:288:000000000-CKWC8:1:1101:5725:4348 1:N:0:TACGCTGC+CTAAGCCT
TACGGAGGGTGCAAGCGTTAATCGGAATTACTGGGCGTAAAGCGCGCGTAGGCGGCTTGTTAAGCCAGATGTGAAAGCCCTAGGCTCAACCTGGGAACTGCATTTGGAACTGGAAGGCTAGAGTACAGAAGAGGGTGGTAGAATTTCCTGTGTAGCGGTGAAATGCGTAGATATAGGAAGGAATACCAGTGGCGAAGGCGGCCACCTGGTCTGATACTGACGCTGAGGTGCGAAAGCGTGGGGAGCAAACAGGATTAGATACCCTGGTAGTCCACGCCGTAA
+
GGGGGGDGGGGGFFGGGGGG@FGGGGGGGGGGGGGGGGGGGGGGDFGGGGGGGGGGGGGFGGFGGGGGGGGGGGGGGGGGGFGGGGGGGGGFGGGGG7DGGFGGGGGGGG@FB,@FGGGGGGGCFGGGGGGGGGG*@CCEDFFEGFGGGGGGFFGGGGFFGGGGGGGG:CGFGCFBCEGGGGGGGGGGDFGGGGGEDGGGGGGG5FGGG?>CCCFFGGGGGGGGGGGGEFCDGEDD45*AEGFF>FGGGGFFFFFD?FF=?CGG=FFFFFDFFG*8;8>>GD
@M02352:288:000000000-CKWC8:1:1101:16787:4349 1:N:0:TACGCTGC+CTAAGCCT
TACGGAGGGTGCAAGCGTTAATCGGAATTACTGGGCGTAAAGCGCGCGTAGGTGGTTCAGTCAGTCAGATGTGAAAGCCCCGGGCTCAACCTGGGAACTGCACCTGATACTGCTGAACTAGAGTACGGTAGAGGGTAGTGGAATTTCCTGTGTAGCGGTGAAATGCGTAGATATAGGAAGGAACACCAGTGGCGAAGGCGACTACCTGGACCGATACTGACACTGAGGTGCGAAAGCGTGGGGAGCAAACAGGATTAGATACCCTGGTAGTCCACGCCGTAA
+
GGGGGGGGGGGGGGGGGGGGEFGGGGGGGGGGGGGGGGGGGGGGGGGGGGGGGGGGGGGGGGGGGGGGGGGGGGGGGGGGGGGGGGGGGGGGGGGGFFGGGGGGGGGGGGGGGGGGGGGGGGGGGGGGGGGGGGGGGGGGGGGGGGGGGGGGGGGGGGGGGGGGGGGGGGGDGGGGGGGGGGGGGGGGGGGGGGGGGGGGGGGGGGGGGGGGGGGEEFGGGGGGGGGGGGGGGGGFGGGGGGFFFECFGGFFFFCFFFFFGGGGFFGFDFFBFDFFF6DBGG
@M02352:288:000000000-CKWC8:1:1101:12413:4349 1:N:0:TACGCTGC+CTAAGCCT
TACGGAGGGTGCAAGCGTTAATCGGAATTACTGGGCGTAAAGCGCGCGTAGGTGGTTCAGTCAGTCAGATGTGAAAGCCCCGGGCTCAACCTGGGAACTGCACCTGATACTGCTGAACTAGAGTATGGTAGAGGGTAGTGGAATTTCCTGTGTAGCGGTGAAATGCGTAGATATAGGAAGGAACACCAGTGGCGAAGGCGACTACCTGGACTGATACTGACACTGAGGTGCGAAAGCGTGGGGAGCAAACAGGATTAGATACCCTGGTAGTCCACGCCGTAA
+
GGGGGGGGGGGGGGGGGGGGGGGGGGGGGGGGGGGGGGGGGGGGGGGGGGGGGGGGGGGGGGGGGGGGGGGGGGGGGGGGGGGGGGGGGGGGGGGGGFGGGGGGGGGGGGGGGGGGGGGGG9FGGGGGGGGGGGGGGGGGGGGGGGGGGGGGGGGGGGGGGGFGGGGGGGGFFGGGGGGGGGGGGGGGGGGGGGGGGGGGGGGGGGGGGGGGGGGGGGGGGGGGGGGGGFGGGGGDGGGGGGFFFFGGC9F?:FGGFFFFGGGGFFDFFFFFFGFFFBFFGG
@M02352:288:000000000-CKWC8:1:1101:20891:4358 1:N:0:TACGCTGC+CTAAGCCT
TACGGAGGGTCCAAGCGTTATCCGGAATCATTGGGTTTAAAGGGTCCGCAGGCGGTCAATTAAGTCAGAGGTGAAATACCATAGCTCAACTATGGAACTGCCTTTGATACTGGTTGACTTGAGTCATATGGAAGTAGATAGAATGTGTAGTGTAGCGGTGAAATGCATAGATATTACACAGAATACCGATTGCGAAGGCAGTCTACTACGTATGTACTGACGCTGAGGGACGAAAGCGTGGGGAGCGAACAGGATTAGATACCCTGGTAGTCCACGCCGTAA
+
GGGGGGGGGGGGGGGGGGGGGGGGGGGGGGGGGGGFGGGGGGGGGGGGGGGGGGGGGGGGGGGGGGGGGGGGGGGGGGGGGGGGGGGGGGGGGGGGGGGGGGGGGGGGGGGGGGGGGGGGGGGGGGGGGGGGGGGGGGGGGGGGGGGGGGGGGGGGGGGGGGGGGGGGGGGGGGGGGGGGGGGGGGGGGGGGGGGGGGGGGGGGGGGGGGGGGGGGGGGGGGGGGGGGGGGGGGGFGGGGGGFFFEGDGGFFFFFGFFBFGGEGFFGFFFFFFGFFFFFBGG
@M02352:288:000000000-CKWC8:1:1101:23024:4360 1:N:0:TACGCTGC+CTAAGCCT
TACGGAGGGTGCAAGCGTTATCCGGAATCATTGGGTTTAAAGGGTCCGTAGGCGGATTGATAAGTCAGAGGTGAAATCCCATAGCTCAACTATGGAACTGCCTTTGATACTGTTAGTCTTGAGTTACTTGGAAGTAGATAGAATGTGTAGTGTAGCGGTGAAATGCATAGATATTACACAGAATACCGATTGCGAAGGCAGTCTACTACGAGTACACTGACGCTGATGGACGAAAGCGTGGGGAGCGAACAGGATTAGATACCCTGGTAGTCCACGCCGTAA
+
GGGGGGGGGGGGFGGGGGGGGGGGGGGGGGGGGGGFGGGGGGGGGGGGGGFGGGGGGGGGGGGGGGGGGGGGGGGGGGGGGGGGGGGGGGGFGGGGGGGGGGGGGGFGGGFGGGGGGGGGGGGGGGGGGGGGFFFGGGGGGGFGGGGGGGGGGGGGGGGGGGGGGGGGFFGGGGGGGGGGGGGGGGGGGGGGGGGGGGGGGGGGGGGGGDGGGGFGGGGGGGGDEGGGGGGGGGGFGGGGGGD<>FDDGGFF?:GF?FFFGGGGFFGFFFBAFG?BFFFFDD
@M02352:288:000000000-CKWC8:1:1101:7842:4372 1:N:0:TACGCTGC+CTAAGCCT
TACGGAGGGTCCAAGCGTTATCCGGAATCATTGGGTTTAAAGGGTCCGCAGGCGGTCAATTAAGTCAGAGGTGAAATACCATAGCTCAACTATGGAACTGCCTTTGATACTGGTTGACTTGAGTCATATGGAAGTAGATAGAATGTGTAGTGTAGCGGTGAAATGCATAGATATTACACAGAATACCGATTGCGAAGGCAGTCTACTACGTATGTACTGACGCTGAGGGACGAAAGCGTGGGGAGCGAACAGGATTAGATACCCTGGTAGTCCACACAGTAA
+
GGGGGGGGCFGGDGGGGGGCFGGGGG+D@FFGGGGGGGGGGGGG@6CF:CGGCGG4FGCGGFGGGGGG9<FGGGGGA,<,5,:B@FGGGGF8F,,CF:EGG85EEGGGGGGGGDGG,FFGGGGGF3,:F<=F<FF9F<,,>FGGG<FF9FFGGGGGGGGGGGGGGGFGGGGFGG7EFB,?FGGGDGGGGGGGGGGGGGGGGEC9FFGB+*205<4BFG9?F8EGGGD=*/9CGGGF0CDGGG3:>F)>>D>FFBFF?FFFCFGGFFCFFF<AFGF(81><CC
@M02352:288:000000000-CKWC8:1:1101:19164:4376 1:N:0:TACGCTGC+CTAAGCCT
TACGGAGGGGGTTAGCGTTGTTCGGAATTACTGGGCGTAAAGCGTACGTAGGCGGATTAGTCAGTCAGATGTGAAAGCCCCGGGCTCAACCTGGGAACTGCACCTGATACTGCTGAACTAGAGTACGGTAGAGGGTAGTGGAATTTCCTGTGTAGCGGTGAAATGCATAGATATTACACAGAATACCGATTGCGAAGGCAGTCTACTACGTATGTACTGACGCTGAGGGACGAAAGCGTGGGGAGCGAACAGGATTAGATACCCTGGTAGTCCACGCCGTAA
+
GGGGEFFGGGGGGGGGGGGGGGGGGGGGGGGGGGGGGGGGGGGGGCFGGGGGGGGGGGGGGGGGGGFGGGGGGGGGGGGGGGGGGGGGGGGGGGGGGGGGGGGFGGGGGGGGGGGGFGGGGGGGGGGGGGGGGGGCGGGGGGGGGGGGGGGGGGGGGGGGGGGGGGGGGGGGGGCGFCCFGGGGGCGGGGECGGGGGGGFGFGGGGGGGGGGGGFFGGGGGGGDGGGGDGGGGGGFGGDEGGFFFFGGGGFFFFGGFFFFGGGG@FGFBFFDFGFBFFFFGG
@M02352:288:000000000-CKWC8:1:1101:17891:4406 1:N:0:TACGCTGC+CTAAGCCT
TACGGAGGGTGCGAGCGTTAATCGGAATTACTGGGCGTAAAGCGCGCGTAGGTGGTTCAGTCAGTCAGATGTGAAAGCCCCGGGCTCAACCTGGGAACTGCACCTGATACTGCTGAACTAGAGTACGGTAGAGGGTAGTGGAATTTCCTGTGTAGCGGTGAAATGCGTAGATATAGGAAGGAACACCAGTGGCGAAGGCGACTACCTGGACTGATACTGACACTGAGGTGCGAAAGCGTGGGGAGCAAACAGGATTAGATACCCTGGTAGTCCACGCCCTAA
+
GGGGGGGGGGGGGGGGGFGG@EFGGGGGGGGGGGGGGGGGGGGGGGGGEGGGGGGGGGGGGGGGGGGGGGGGGGGGGGGGGGGGGGGGGGGGGGGGGGGGGGGGGGGGGGGGGGGGGGGGGGGGGGGCGGEFGGGGGGGGGGGGGGGGGGGGGGGGGGGGGGGGGGGDCCGGGGGGGGGGGGGFFGFGGFFGGGGGGGGGGGDGFGGGGGGGGGGGFGGGGGGGGGGGGGGGECDFGGCGGGFFFFGGGGF??FFGFFFFGGGGFFGFDFDBFFFBF:>>CC
@M02352:288:000000000-CKWC8:1:1101:6345:4414 1:N:0:TACGCTGC+CTAAGCCT
TACGGAGGGTCCAAGCGTTATCCGGAATCATTGGGTTTAAAGGGTCCGCAGGCGGTCAATTAAGTCAGAGGTGAAATACCATAGCTCAACTATGGAACTGCCTTTGATACTGGTTGACTTGAGTCATATGGAAGTAGATAGAATGTGTAGTGTAGCGGTGAAATGCATAGATATTACACAGAATACCGATTGCGAAGGCAGTCTACTACGTATGTACTGACGCTGAGGGACGAAAGCGTGGGGAGCGAACAGGATTAGATACCCTGGTAGTCCACGCCGTAA
+
GGGGGEEEGEGGGFFFGGGGGGGGGCFGGGGFGGGGGGGGGGGGGGGGGGGGGGGGGGGGGGGGGGGGGFGFGGGGGGGGGGGGGDFGGGGGGGGGGGGGGGGGGFGGGGGGGGGGGGGGGGGGGGGGGGGGGGGGGGGGGGGGGGGGGGFGGGGGGGGGGGGGGGGGGGGGGGGGGGGGGGGFGGGGGGGGGGGGGGGGGGGGGGGGFGGGGGGGGGFGGGGGG:GFCEGGGGGFGG3AEGEBFFGGGGFFF?FGBFFFEFGGFFGFFFFBFGFFFFF>GG
@M02352:288:000000000-CKWC8:1:1101:25236:4419 1:N:0:TACGCTGC+CTAAGCCT
TACGGAGGGGGTTAGCGTTGTTCGGAATTACTGGGCGTAAAGCGTACGTAGGCGGATTAGTCAGTTAGGGGTGAAATCCCAGGGCTCAACCCTGGAACTGCCTCTAATACTGCTAGTCTTGAGTTCGAGAGAGGTGAGTGGAATTCCAAGTGTAGAGGTGAAATTCGTAGATATTTGGAGGAACATCAGTGGCGAAGGCGGCCACCTGGTCTGATACTGACGCTGAGGTGCGAAAGCGTGGGGAGCAAACAGGATTAGATACCCTGGTAGTCCACACCGTAA
+
GGGCFCEGGCFGGGGGGF@FGFFFGGGGGGGGGGGGGCFCFGGGGGGGGGGGGGGGGGGGGGGFGFGGEGGGGGGGGGGGGGGCF<FGGGGGGGGGGGGGGGGGGGGGGFGCGGGGGFGGFFGGGGGDGGGGGGGGFGGGGGGGGGFFGGGGGGGGGGGGGGGCGFGGFGEGG@FGGGGGGGGGGGGFCGGGGGGGGGGGGGGGGGGGGGGGGGGGGGGGGGGCEDGGGGGGGGDFGGGGGGF?FFG<FGFFFFGF??BFGG<>?7><<B<</CFFFBD?GG
@M02352:288:000000000-CKWC8:1:1101:13135:4421 1:N:0:TACGCTGC+CTAAGCCT
TACGGAGGGTCCAAGCGTTATCCGGAATCATTGGGTTTAAAGGGTCCGCAGGCGGTCAATTAAGTCAGAGGTGAAATACCATAGCTCAACTATGGAACTGCCTTTGATACTGGTTGACTTGAGTCATATGGAAGTAGATAGAATGTGTAGTGTAGCGGTGAAATGCATAGATATTACACAGAATACCGATTGCGAAGGCAGTCTACTACGTATGTACTGACGCTGAGGGACGAAAGCGTGGGGAGCGAACAGGATTAGATACCCTGGTAGTCCACGCCGTAA
+
GDFFGCEDCFGGGCGGFCFGGGGFGDFGEFEFFFG@CF<@@FEGGGDGDGGGGGGGGGGGGGGGFFEEDFF,BFFFGGGGFFCC<,FGGEGGEFFGGGFFEGGCEFE<FFGGGGGGGGGAFFGFFFADFGGFFFEEFD9FGFGGGGGGGFGFGCGGGD<FGGGCECFBC7,=BFFEFGGGFGGDGFGGGGGEFGEGEEEFE@FGFEGGGEGGGGGFE9EECGCGGGGGGGGGECDFGGGGGGF?9@<CEGEFF19>>FBFF:<6=7FF>FD<9CFBB?BFGG
@M02352:288:000000000-CKWC8:1:1101:25275:4425 1:N:0:TACGCTGC+CTAAGCCT
TACGGAGGGTCCAAGCGTTATCCGGAATCATTGGGTTTAAAGGGTCCGCAGGCGGTCAATTAAGTCAGAGGTGAAATCCCATCGCTCAACGATGGAACTGCCTTTGATACTGATTGACTTGAGTTATATGGAAGTAGATAGAATAAGTAGTGTAGCGGTGAAATGCATAGATATTACTTAGAATACCGATTGCGAAGGCAGTCTACTACGTATATACTGACGCTGAGGGACGAAAGCGTGGGGAGCGAACAGGATTAGATACCCTGGTAGTCCACGCCGTAA
+
GFGGGGGCGGFGGDC8@FGCFDFGGGGGDFGGGFFFGGGFFFC7FFFBFE>FCGGGGGFFFEGFGGGCEFGEFGFGCFGGGFGGEGC:,BFFFGDFFCGGE8A?F?<FC9BFGFF?FFGGG<FEFFE,FGFEEGFDFGCFFG<FGGFFGGGGAFFFEE>CFGGGGGGGGFGGGFFG;;;BDFGDGCGEEEFCFEGGEGGGDFGGGGFGGG7C9C<FGGGGGGGEGDGGGGGGGGGFGC988?>6>ECGGGFF?(9DF?AFGCG4?>C?BFAFFG??6:B>GC
@M02352:288:000000000-CKWC8:1:1101:25294:4426 1:N:0:TACGCTGC+CTAAGCCT
TACGGAGGGTCCAAGCGTTATCCGGAATCATTGGGTTTAAAGGGTCCGCAGGCGGTCAATTAAGTCAGAGGTGAAATCCCATCGCTCAACGATGGAACTGCCTTTGATACTGATTGACTTGAGTTATATGGAAGTAGATAGAATAAGTAGTGTAGCGGTGAAATGCATAGATATTACTTAGAATACCGATTGCGAAGGCAGTCTACTACGTATATACTGACGCTGAGGGACGAAAGCGTGGGGAGCGAACAGGATTAGATACCCTGGTAGTCCACGCCGTAA
+
GGGGGGGGGGGGGFGGGGG@FGGFGFEGFAFFGFGFGGGGGGGGGGGGGCEGGEGGGGGGGGGFGGGGGGGGDGGGGGGGF<<FFGGGGGEDGGEGGGGGGGGGGGFGCFGGFFFGGGGGGGGFGGGCFEAF?FGFGFGGGGGGGGGGGGGGGGGGGDFEGGCFGGGFGGFGGGA=;EGGGGG@DFGDGGGGFDGGGGGGGFGGGBFGGGGGGGGFGGGCBCG8*:CFEE<DCEGFGGGGDGD?>FGGGDBF<BGD>F6@FGFGFFGFBF4<FGF0;:>2<9
@M02352:288:000000000-CKWC8:1:1101:10483:4432 1:N:0:TACGCTGC+CTAAGCCT
TACGGAGGGTCCGAGCGTTATCCGGAATCATTGGGTTTAAAGGGTCCGCAGGCGGTCGATTAAGTCAGAGGTGAAATACCATAGCTCAACTATGGAACTGCCTTTGATACTGGTTGACTTGAGTCATATGGAAGTAGATAGAATGTGTAGTGTAGCGGTGAAATGCATAGATATTACACAGAATACCGATTGCGAAGGCAGTCTACTACGTATGTACTGACGCTGATGGACGAAAGCGTGGGTAGCGAACAGGATTAGATACCCTGGTAGTCCACGCCGTAA
+
GGGGGEDGEGGGGGGGGGGGGGGGGGGGGGGGGGGFCCFFGGGGGGGGCFGG+CEC+:FGGGGGGGGGCFFFGGGGGGGCD<EFGGGGGGGEG9FEG@AFFGGFGGGAFFGGGGGG,EFGFFGGGGG,33@ECGGCF=CGGGCGGGGGGGGGFGGGE>FGGGGGGGGGGGGGFGFGGGGGGGGCFFGGEGGGGGGGGGGGG6+>CGGCF52<EFGFGGGGGDGEGGGGGGGG=CGBGGGGGG39<FGGGGFF??6D<FA??FEGFFGFFFB>FGFFFBE9DG
@M02352:288:000000000-CKWC8:1:1101:26531:4442 1:N:0:TACGCTGC+CTAAGCCT
TACGGAGGGTGCAAGCGTTAATCGGAATTACTGGGCGTAAAGCGCGCGTTGGTGGTTCAGTCAGTCAGATGTGAAAGCCCCGGGCTCAACCTGGGAACTGCACCTGATACTGCTGAACTAGAGTACGGTAGAGGGTAGTGGAATTTCCTGTGTAGCGGTGAAATGCGTAGATATAGGAAGGAACACCAGTGGCGAAGGCGACTACCTGGACCGATACTGACACTGAGGTGCGAAAGCGTGGGGAGCAAACAGGATTAGATACCCTGGTAGTCCACGCCGTAA
+
@FFGGFDGGFGEFFEGGEG,CFGGGEFGGGFGGDFAF@FCGFG:FBBBC+@CF@CGFGFFEFFFEFEDFGGGGGGGG8FGGGGGEGFGGGGGGGGGFFFGDFGGGGCFFGGFGGGGGGGGGADFFGGGFFG<FGFFGGGGGG,FFFGGGFGGGFGGGGFEFEFDGGGEEGGGGGGGGGGGCB<FEGGGFCEFDE7EC55BCE?EFCFGGGGCE5ECCFGGGFGGCGFFFGGGGGGF:CDGGG@0>5FFGFFFF<FG?@AFFFGGFFFF97<ABFFBBFF9D9
@M02352:288:000000000-CKWC8:1:1101:13558:4457 1:N:0:TACGCTGC+CTAAGCCT
TACGGAGGGTCCAAGCGTTATCCGGAATCATTGGGTTTAAAGGGTCCGCAGGCGGTCAATTAAGTCAGAGGTGAAATACCATAGCTCAACTATGGAACTGCCTTTGATACTGGTTGACTTGAGTCATATGGAAGTAGATAGAATGTGTAGTGTAGCGGTGAAATGCATAGATATTACACAGAATACCGATTGCGAAGGCAGTCTACTACGTATGTACTGACGCTGAGGGACGAAAGCGTGGGGAGCGAAAAGGATTAGATACCCTGGTAGTCCACGCCGTAA
+
GGGGGEGGGGGGGGGGGGGGGGGGGDGGGGGGGGGGGGGGGGGGGGGFGCFGGGEGGGGGGGGGGGGGGGGGGGGGGGGGGGGGGGGGFGGGGGGGGGGGGGGGGGDGGGGGGGGGGGGGGGGGGGGGGFGGGGGGGGGGGGGGGGFFGGGGGFFGDGGGGGGGGGGGGGGGGGGGGGGGGGFGGGGGGGGGGGGGGGGGGGGGGGFEGGGGGGGGGGGGGGGEEDGGGGGGGGGFDEGGGEB:BFGD=)09?7CF<FBFDFGGFFFF263<?DFF9?E9DD
@M02352:288:000000000-CKWC8:1:1101:14816:4461 1:N:0:TACGCTGC+CTAAGCCT
TACGGAGGGTGCAAGCGTTATCCGGAATCATTGGGTTTAAAGGGTCCGCAGGCGGTCAATTAAGTCAGAGGTGAAATCCCATAGCTTAACTATGGAACTGCCTTTGATACTGGTTGACTTGAGTTATACGGAAGTAGATAGAATGTGTAGTGTAGCGGTGAAATGCATAGAGATTACACAGAATACCGATTGCGAAGGCAGTCTACTACGTATATACTGACGCTCATGGACGAAAGCGTGGGGAGCGAACAGGATTAGATACCCTGGTAGTCCACGCCGTAA
+
GGGGGGGGGGGGGGGGGGGGGGGGGGGGGGGGGGGCGGGGGGGGGGGGGGGGGGGCGGGGGGGGGGGGGFGGGGGGGGGGGGGGGGGGGGGGGGGGGGGGGFGGGGGGGGGGGGGGGGGGGGGGGGGGGGGGGGGGGGFGGGGGGGGGGCFGGGFGGGGGGGGGGGGGGGGFGGGGGGGGGGGGGGGGGGGGGGGGGGGGGGGGGGGGGGGGGGGGGGGGGGGGGGDFGGGGGGGFGGDGGGFFBFGGGGFFFFGGF?ABGGGGFFFF>FBFFGFFFFF>GG
@M02352:288:000000000-CKWC8:1:1101:8240:4488 1:N:0:TACGCTGC+CTAAGCCT
TACGAGGGGTGCAAGCGTTAATCGGAATTACTGGGCGTAAAGCGTGCGTAGGTGGTTTGTTAAGCAAGATGTGAAAGCCCCGGGCTCAACCTGGGAACTGCATTTTGAACTGGCAAACTAGAGTATTGTAGAGGGTAGTGGAATTTCCAGTGTAGCGGTGAAATGCGTAGAGATTGGAAGGAACATCAGTGGCGAAGGCGGCTACCTGGACAAATACTGACACTGAGGCACGAAAGCGTGGGGAGCAAACAGGATTAGATACCCTGGTAGTCCACGCCGTAA
+
GFFGCFGGGGGGGGGGGGGGFFGGGGGGGGGGGGGGGGEGFGGGGGGGGGGGFGGFFGGGGGGGGGGGGGGFFGGGGGGGGGGGGGGGGFGGGGGGGGGGGGGGGGG@FGGGGGGGGGFGGGG9BGGGGGGGGG>FDFGGGGFGGGG=FGGGGGGGDGGGGGGGGGDEGGEG;FFFGDFFGGG7:FCFFGGGGEGGGECGGGEGGGGGGGGGGGGGCFFG6<CCCCGGGGGGGGGFG57CEGD?BFGGGCFF?BGF?FB4CGGGFFF@4BAFFGFFB?B(59
@M02352:288:000000000-CKWC8:1:1101:24831:4491 1:N:0:TACGCTGC+CTAAGCCT
TACAGAGGGTGCAAGCGTTAATCGGAATTACTGGGCGTAAAGCGCGCGTAGGTGGTTTGTTAAGTCGGATGTGAAAGCCCAGGGCTCAACCTTGGAATTGCACCCGATACTGGCAGGCTAGAGTACGATAGAGGAGTGTGGAATTTCCTGTGTAGCGGTGAAATGCGTAGATATAGGAAGGAACATCAGTGGCGAAGGCGACACTCTGGATTGATACTGACACTGAGGTGCGAAAGCGTGGGGAGCAAACAGGATTAGATACCCTGGTAGTCCACGCCGTAA
+
GGGGGGGGGGGGGGGGGGGGGFGGGGGGGGFGGGGGEGGGGGGGGFGGGGGGGGGECCGGGGGGGGGGCGGGGGGGGEAFGFGGGGGGGGGGGCGGGGGGGGG<FEGGGGGGGGGGGGGGFGGGGGG@FGGGGG7FFGCFEGGGGEFCGGGFGGGGGGGGGGGGGGGGGGGGGG@F9CFCEGGG><FDFFGGGGGGGGGECG?E8CGGGG7CF:EFCGFGGGGGFGGG?=FGGGGFGDGGGGE?>EGGFGFFFFGGFFFFGGGGFFGFFFFFFGFFFFFFGD
@M02352:288:000000000-CKWC8:1:1101:22771:4491 1:N:0:TACGCTGC+CTAAGCCT
TACGGAGGGTGCGAGCGTTAATCGGAATTACTGGGCGTAAAGCGTACGCAGGCGGTTGATTAAGCGAGATGTGAAATCCCTGGGCTCAACCCAGGAACTGCATTTCGAACTGGTCAACTAGAGTATGAGAGAGGGTGGTAGAATTTCAGGTGTAGCGGTGAAATGCGTAGAGATCTGAAGGAATACCGATGGCGAAGGCAGCCACCTGGTTCAATACTGACGCTCATGTACGAAAGCGTGGGGAGCAAACAGGATTAGATACCCTGGTAGTCCACGCCGTAA
+
GGGGGGGGEGDGGGGGGGGGGGGGGGGGGGGGGGGFGGGGGGFG==FGGGGGE7@:>CDFGGFGGGGGGGGGGGGGGGGGGGGGGGGFF<FGGGGFGFGGGGGGGGEDFFGGGGGACGGGGGGGGGGEGGGGGGGCFGGDGGGGG;DFGFGGGGGGGGGGGGGGGGGGGGGGGGG+;BFGFGGGGGGGGGGGGGGGEGGGGGGGDCEGGE>ECCCFGGGGGGGEGDGGGGGGGGGFGGGGGGDBFFGGGGFFBBGG?FFFGGGG@FGFFFFFFGF?F<@FGG
@M02352:288:000000000-CKWC8:1:1101:24134:4493 1:N:0:TACGCTGC+CTAAGCCT
TACGGAGGGTCCAAGCGTTATCCGGAATCATTGGGTTTAAAGGGTCCGCAGGCGGTCAATTAAGTCAGAGGTGAAATACCATAGCTCAACTATGGAACTGCCTTTGATACTGGTTGACTTGAGTCATATGGAAGTAGATAGAATGTGTAGTGTAGCGGTGAAATGCATAGATATTACACAGAATACCGATTGCGAAGGCAGTCTACTACGTATGTACTGACGCTGAGGGACGAAAGCGTGGGGAGCGAACAGGATTAGATACCCTGGTAGTCCACGCCGTAA
+
GGGGGGGGGGGGGGGGGGGGGGGGGGGGGGGGGGGGGGGGGGGGGGGGGGGGGGGEGGGGGGGGFGGGGGGBFGGGGGGGGGGGGGGGFGGGGGGGGGGGGGGGGGGGGGGGGGGGGGGGGGGGGGFFGGGGGGGGGGGDFGDFGGGGGGGFGGGGGGGGGGGGGGGGGGGCFGGGGGGGGGGGGGGGGGGGGGGGGGGGGGGGGGGGGGGGGGGGGGFGGDG=EDGGGGGGGGGF:CGGGDD:2BGGGGFFFFFFDF2*:CFCFFGFFFFFFGF?FFFFGG
@M02352:288:000000000-CKWC8:1:1101:24968:4494 1:N:0:TACGCTGC+CTAAGCCT
TACGGAGGGTGCAAGCGTTATCCGGAATCATTGGGTTTAAAGGGTCCGTAGGCGGACTAATAAGTCAGAGGTGAAATCCCGCAGCTCAACTGTGGAACTGCCTTTGAAACTGTTAGTCTTGAGTTATTGTGAAGTGGTTAGAATATGTAGTGTAGCGGTGAAATGCTTAGAGATTACATGGAATACCGATTGCGAAGGCAGATCACTAACAATATACTGACGCTGATGGACGAAAGCGTGGGGAGCGAACAGGATTAGATACCCTGGTAGTCCACGCCGTAA
+
GGGGGGGGGGGGGGGGGGGGGGGGGGGGGGGGGGGGGGGGGGGGGGGGGGGGGGGGGGGGGGGGGGGGGGGFGGGGGFGGGGGGGGGGGGGGGGGGGGGGGGGGFGGGGGDGGGGFFGGGGGGGGGGGGGFGGGGGGGGGGGGGGDFGGGFFFFGGGGGGGGGGGGGGGGGGGGGGGGFGGGGGGGGGGGGGFCEEGGGGGFGGGGGGGGGGGGFFGGGGGEGEGGGGGGFCEGG>4EDGGGFFFFGGGGFFFFGGBFFFGGGGFFFF943<FG4<>?F>GG
@M02352:288:000000000-CKWC8:1:1101:18342:4501 1:N:0:TACGCTGC+CTAAGCCT
TACGGAGGGTCCAAGCGTTATCCGGATTTATTGGGTTTAAAGGGTCCGTAGGCGGGCTTATAAGTCAGAGGTGAAATACCATAGCTCAACTATGGAACTGCCTTTGATACTGGTTGACTTGAGTCATATGGAAGTAGATAGAATGTGTAGTGTAGCGGTGAAATGCATAGATATTACACAGAATACCGATTGCGAAGGCAGTCTACTACGTATGTACTGACGCTGAGGGACGAAAGCGTGGGGAGCGAACAGGATTAGATACCCTGGTAGTCCACGCCGTAA
+
GGGGGGGGGGGGGGGGGGGGGGGGGGGGGGGGGGGGGGGGGGGGGGGGGGGGGGGGGGGGGGFGGGGGGGGGGGGGGGGGGGGGGGGGGGGGGGGGGGGGGGGGGGGGGGGGGGGGGGGGGGGGGGGGGGGGGGGGGFGGGGGGGGGGGGGGGGGGGGGGGGGGGGGGGGGGGGGGGGGGGGGGGGGGGGGGGGGGGGGGGGGGGGGGGGGGGGGGGGGGGGGGGDGGDCGGGGGFGGGGGGFFBFGGGGEFFFGGFFFFGGGGFFGFFFFAFFFFB?FFGG
@M02352:288:000000000-CKWC8:1:1101:24159:4508 1:N:0:TACGCTGC+CTAAGCCT
TACGGAGGGTCCGAGCGTTAATCGGAATTACTGGGCGTAAAGCGCACGCAGGCGGTTTGTTAAGCTAGATGTGAAAGCCCTGGGCTCAACCTGGGAATTGCATTTAAAACTGGCAGGCTAGAGGTTTGGAGAGGGGAGTGGAATTCCAGGTGTAGCGGTGAAATGCGTAGATATTTGGAGGAACATCAGTGGCGAAGGCGACTCCCTGGTCAGTAACTGACGCTCATGTGCGAAAGTGTGGGTAGCGAACAGGATTAGATACCCTGGTAGTCCACGCCGTAA
+
GGGGGGGGGG@E7FEGGGG@,CFGGGGGGGGGGGGGGGGGGGGGD7FG7FGGGGGB=EFFGGGGFFFGGGGGGGGGGGGGFGFGGFGGGGG,4BFGGFGGG,FFG9,,CFGGG8FG7FG8FGF,D8BFCFFGGG7:FGGGGGGGGGG9;FE<FFF;FDGGGGGGDDGGEEGGGG,6CFGGGGGGG:FGCGGGGGGGDGGG*?CG+;CGGCFGFC9EFFGFGGGG5D?FGFGGGGGE0CGGGG:<:F7DGDEFFFGF7=A?EGGGFFG@)7<AFGF(14>BGD
@M02352:288:000000000-CKWC8:1:1101:18094:4510 1:N:0:TACGCTGC+CTAAGCCT
TACGGAGGGTCCGAGCGTTAATCGGAATTACTGGGCGTAAAGCGCGCGTAGGTGGTTCAGTCAGTCAGATGTGAAAGCCCCGGGCTCAACCTGGGAACTGCACCTGATACTGCTGAACTAGAGTACGGTAGAGGGTAGTGGAATTTCCTGTGTAGCGGTGAAATGCGTAGATATAGGAAGGAACATCAGTGGCGAAGGCGGCTACCTGGACAAATACTGACACTGAGGCACGAAAGCGTGGGGAGCAAACAGGATTAGATACCCTGGTAGTCCACGCCGTAA
+
GGGGGGGGGGGGGGGGGGGGEGGGGGGGGGGGGGGGGGGGGGGGGGGGFGGGGGGEGGGGGGGGGGGGGGGGGGGGGGGGGGGGGGGGGGGGGGGGGGGGGGGGGGGGGGGGGGGGGGGGGGGGGGGGGGGGGGGGGGGGGGGGGGGGGGGGGGGGGGGGGGGGGGGGGGGFGGGGGGGGGGGGGGGGGGGGGGGGGGGGGGGGGGGGGGGGGGGGGGGGGGGGGGGGGGGGGGGFGGGGGGFFFFGGGGFF?<GG?FFFGGGGFFGFAFBAFGFFFFF>GD
@M02352:288:000000000-CKWC8:1:1101:24143:4516 1:N:0:TACGCTGC+CTAAGCCT
TACGGAGGGTCCGAGCGTTAATCGGAATTACTGGGCGTAAAGCGCACGCAGGCGGTTTGTTAAGCTAGATGTGAAAGCCCTGGGCTCAACCTGGGAATTGCATTTAGAACTGGCAGGCTAGAGTTTTGGAGAGGGGAGTGGAATTCCAGGTGTAGCGGTGAAATGCGTAGATATCTGGAGGAACATCAGTGGCGAAGGCGACTCCCTGGTCAGTAACTGACGCTCATGTGCGAAAGTGTGGGTAGCGAACAGGATTAGATACCCTGGTAGTCCACACCGTAA
+
GGGGGGGGGFC@CEFGGGGDDFGGGGGGGGGGGGGGGGGGGGGGGCGGGGGGGGG=:FEGGGGGGFGGGAGGGFGGGGGGGGGGGGGGGGGFFGGGGGGGGGGGGGGGGGGGGGGDEFGFGGGGGEGFGGGGGGGGCEGGGGGGGGGFFGGGGGGGGGGGGGGGGGGGGGGGGGGGCFGGGGGGG:FGGGGGGCCGGGGGGEGGGFGFG8:9CCFGGGGGGGGG=DCGGGGGGGGECEFGGG362?3DEGFFF<GGFFFFGGGGFFGFFF<AFGF?FFDFGD
@M02352:288:000000000-CKWC8:1:1101:16087:4523 1:N:0:TACGCTGC+CTAAGCCT
TACGGAGGGTGCAAGCGTTAATCGGAATTACTGGGCGTAAAGCGCGCGTAGGTGGTTCAGTCAGTCAGATGTGAAAGCCCCGGGCTCAACCTCGGAACTGCATTTGAAACTGGTGAACTAGAGTGCTGTAGAGGGGGGTAGAATTTCAGGTGTAGCGGTGAAATGCGTAGAGATCTGAAGGAATACCAGTGGCGAAGGCGGCCCCCTGGACAGACACTGACACTCAGATGCGAAAGCGTGGGGAGCAAACAGGATTAGATACCCTGGTAGTCCACGCCGTAA
+
GGGGGEGGGGGGGGGGGGGGGGGGGGGGGGGGGGGGGGGGGGGGGGGGGGGGGGGGGGGGGGGGGFGGGGGGGGGGGGGGGGGGGGGGGGGGGFGGGGGGGGFGGGGGGGGGGGGGGGGGGGGGGGGGGGGGGGGGGGGGGGGGGGGGGGGGGGGGGGGGGGGGGGGGGGGGGGGGGGGGGGGGGGGGGGGGGGGGGGGGGG=EGGGGGGGGGGGGGGGGGGGGGGGGGGGGGGGEGGGGGGDFFFGGGGFFFFGGBFBFGGGGFFGFBFFFFGFFFFFBGG
@M02352:288:000000000-CKWC8:1:1101:10860:4529 1:N:0:TACGCTGC+CTAAGCCT
TACGGAGGGTGCAAGCGTTATCCGGAATCATTGGGTTTAAAGGGTCCGTAGGCGGATTGATAAGTCAGAGGTGAAATCCCATAGCTCAACTATGGAACTGCCTTTGATACTGTTAGTCTTGAGTTACTTGGAAGTAGATAGAATGTGTAGTGTAGCGGTGAAATGCATAGATATTACACAGAATACCGATTGCGAAGGCAGTCTACTACGAGTACACTGACGCTGATGGACGAAAGCGTGGGGAGCGAACAGGATTAGATACCCTGGTAGTCCACGCCGTAA
+
GGGG>FGGGGGGFGGGGGGGGGGGGGGGGGGGGGGF@FGGGGDGGEFGGGGGGGG>CGF=EFGGGGFAFGGGGGGGGGGGCFEGGGGGGGG8FDGGGGFGGAEBFGGGGGGGGGGGAFFFGGGGGGFGGCFDFFDFCA5EFGGGDDC@BGGGGGGGEGGGGGGGGG9ECFGGGGGEF>CFGGGGGGFDCFFGGGGGGGGGGGGGGGGFC:**=8BEGGGGGGGGGGGGCGGGGGGFGG7EGGFBFFGGG)<@?FGGFFFFGGGGFFGFFFDAF**4>0>BGG
@M02352:288:000000000-CKWC8:1:1101:9724:4544 1:N:0:TACGCTGC+CTAAGCCT
TACAGAGGGTGCAAGCGTTAATCGGAATTACTGGGCGTAAAGCGCGCGTAGGTGGTTTGTTAAGTCGGATGTGAAAGCCCAGGGCTCAACCTTGGAATTGCACCCGATACTGGCAGGCTAGAGTACGATAGAGGAGTGTGGAATTTCCTGTGTAGCGGTGAAATGCGTAGATATAGGAAGGAACATCAGTGGCGAAGGCGGCCACCTGGTCTGATACTGACGCTGAGGTGCGAAAGCGTGGGGAGCAAACAGGATTAGATACCCTGGTAGTCCACGCCGTAA
+
GGGGGGGFGGGGGGGGGGGGGGGGGGGGGFGGGGGGGGGGGDGGGEGGFGGGGGGFFFGGGGGGGGGGGGGGGGGGGGGGGGGGDGGGDEGGGGGGFGGGGGGGGGGGGGGGGGGGGEGGGGGGGGECCE<FCF7FFGGGGGGGFGGGGGGGGGGAFGGGGGGFGGGGGGGGFGGGGGGGGGGGGFGGGFDFEGGGGGGGGGGGGGFFGCGFFGG?CEGCGGG58D8CGGGGGGGFGDDGGGFFBFGFGGFFFFG7>6<9?<CFFFFFAFABFGFFFFFFDC
@M02352:288:000000000-CKWC8:1:1101:9706:4544 1:N:0:TACGCTGC+CTAAGCCT
TACAGAGGGTGCAAGCGTTAATCGGAATTACTGGGCGTAAAGCGCGCGTAGGTGGTTTGTTAAGTCGGATGTGAAAGCCCAGGGCTCAACCTTGGAATTGCACCCGATACTGGCAGGCTAGAGTACGATAGAGGAGTGTGGAATTTCCTGTGTAGCGGTGAAATGCGTAGATATAGGAAGGAACATCAGTGGCGAAGGCGGCCACCTGGTCTGATACTGACGCTGAGGTGCGAAAGCGTGGGGAGCAAACAGGATTAGATACCCTGGTAGTCCACGCCGTAA
+
GGGGGGGGGGGGGGGGGGGGGGGGGGGGGGGGGGGGGGGGGGGGGGGGGGGGGGGFGGGGGGGGGGGGGGGGGGGGGGGGGGGGGGGGGGGGGGGGGGGGGGGGGGGEGGGGGGGGGGGGGGGGGGGGGGGGGGFGGGGGGGGGGGGGGGGGGGGFGGGGGGGGGGGGGGGGGGGGGGGGGGGGGGGGGGGFGGGGGGGGGGGGGGGGGGGGGGGGGGGGGGGGGGGGGGGGGGGFGGGGGGFFFFGFGGFFBFGGFFFFGGGGFFGFBFFFFGFFFFFFDD
@M02352:288:000000000-CKWC8:1:1101:18046:4545 1:N:0:TACGCTGC+CTAAGCCT
TACGGAGGGTGCAAGCGTTATCCGGAATCATTGGGTTTAAAGGGTCCGCAGGCGGTCAATTAAGTCAGAGGTGAAATCCCATAGCTTAACTATGGAACTGCCTTTGATACTGGTTGACTTGAGTTATACGGAAGTAGATAGAATGTGTAGTGTAGCGGTGAAATGCATAGAGATTACACAGAATACCGATTGCGAAGGCAGTCTACTACGTATATACTGACGCTCATGGACGAAAGCGTGGGGAGCGAACAGGATTAGATACCCTGGTAGTCCACGCCGTAA
+
GGGGGGGGGGGGGGGGGGGGGGGGGGGGGGGGGGGFGEFGGGGGGGGGGGGGGGGFGGGGGGGGGGGGGGGGGGGGGGGGGGGFGGGGGGGGGGGGGGGGGGGGGGGGGGGGGGGGGGGGGGGGGGGGGGGGGGGGGGGGGGGFGGGGGGGGGGGGGGGGGGGGGGGGGGGGFGGGGGGGGGGGGGGGGGGGGGGGGGGGGGGGGGGGGGGGGGGGGGGGGGGGGGGGGGGGGGGFGGGGGGFFFFGGGGFFFFFGFFAFGGGGFFGFFFFFFGFFFFFFGG
@M02352:288:000000000-CKWC8:1:1101:23882:4546 1:N:0:TACGCTGC+CTAAGCCT
TACGGAGGGTCCAAGCGTTATCCGGAATCATTGGGTTTAAAGGGTCCGCAGGCGGTCAATTAAGTCAGAGGTGAAATACCATAGCTCAACTATGGAACTGCCTTTGATACTGGTTGACTTGAGTCATATGGAAGTAGATAGAATGTGTAGTGTAGCGGTGAAATGCATAGATATTACACAGAATACCGATTGCGAAGGCAGTCTACTACGTATGTACTGACGCTGAGGGACGAAAGCGTGGGGAGCGAACAGGATTAGATACCCTGGTAGTCCACGCCGTAA
+
GGGGGGGGGGGGGGGGGGGEGGGGGFGGGFGGGGGGGGGGGGCFGFGGGGGGGGGGGEGGFFFGGGGGGGGGGGGGGGGGGGGGGGGGGGGGGGGGGGGGGGGGGGGGGGGGGGGGGGGGGGGGGGGGGGGG@FGFGGGGGGGGFFGGGGGGGGGGGGGGGGGGGGFFGGGGGGGGGGGGGGGGGGGGGGGGGGGGGGGGEGFFGGGGGDGFFDGGGGGGGGGGGDGGGGGGG=DDGGGGGGFFFFGGGGFFFFGGFFFFGGGGFFGFFFFFFGFF>B@FGD
@M02352:288:000000000-CKWC8:1:1101:12333:4564 1:N:0:TACGCTGC+CTAAGCCT
TACGGAGGGTGCAAGCGTTAATCGGAATTACTGGGCGTAAAGCGCGCGTAGGTGGTTCAGTCAGTCAGATGTGAAAGCCCCGGGCTCAACCTGGGAACTGCACCTGATACTGCTGAACTAGAGTACGGTAGAGGGTAGTGGAATTTCCTGTGTAGCGGTGAAATGCGTAGATATAGGAAGGAACACCAGTGGCGAAGGCGACTACCTGGACTGATACTGACACTGAGGTGCGAAAGCGTGGGGAGCGAACAGGATTAGATACCCTGGTAGTCCACGCCGTAA
+
GGGGGGGGGGGGGGGGGGGGFGGGGGGGGGGGGGGGGGGGGGGGGGGGGGGGGGGGGGGGGGGGGGGGGGGGGGGGGGGGGGGGGGGGGGGGGGGGGGGGGGGGGGGGGGGGGGGGGGGGGGGGGGGGFGGGGGGGGGGGGGGGGGGGGGGGGGGGGGGGGGGGGGGGGGGGGGGGGGGGGGGGGGGGGGGGGGGGGGGGGGGGGGGGGGGGFDGCFGFGGGGGGGGGGGGGGGGFGGGGGGFFFFGGGGFFFFGGFFFFGGGGFFGFBFBDFGFFFFFFGG
@M02352:288:000000000-CKWC8:1:1101:7619:4579 1:N:0:TACGCTGC+CTAAGCCT
TACGGAGGGTGCAAGCGTTAATCGGAATTACTGGGCGTAAAGCGCGCGTAGGTGGTTCAGTCAGTCAGATGTGAAAGCCCCGGGCTCAACCTGGGAACTGCACCTGATACTGCTGAACTAGAGTACGGTAGAGGGTAGTGGAATTTCCTGTGTAGCGGTGAAATGCGTAGATATAGGAAGGAACACCAGTGGCGAAGGCGACTACCTGGACCGATACTGACACTGAGGTGCGAAAGCGTGGGGAGCAAACAGGATTAGATACCCTGGTAGTCCACGCCGTAA
+
GGGGGGGGGGGGDGGGGGGEDFGGGGGGGGGGGGGGGGGGGGGGGGGGGGGGFGG?FFGFGGGGGGGGGGGGGGGGGGGGFEGGGGGGGGGGGGGGFBFGGGG8FGFGGGGGFGGGFGGGGF<FC>FGGGGFGGFGGDGGGGGGGGG<DFGGGGGGGGGGGGGGGGGGDGGGGGFGGGGGGFGGG8FGGFFGGGGGGGGGGGGGFGGGFGGGGGGGCFGGGDGFGGGGFCFGGGGFGGGEGGFFFFGGGGFFBFGGFFFFGGGGFFDF<FFFFGFFFFFFDD
@M02352:288:000000000-CKWC8:1:1101:7170:4586 1:N:0:TACGCTGC+CTAAGCCT
TACGGAGGGTCCAAGCGTTATCCGGAATCATTGGGTTTAAAGGGTCCGCAGGCGGTCAATTAAGTCAGAGGTGAAATACCATAGCTCAACTATGGAACTGCCTTTGATACTGGTTGACTTGAGTCATATGGAAGTAGATAGAATGTGTAGTGTAGCGGTGAAATGCATAGATATTACACAGAATACCGATTGCGAAGGCAGTCTACTACGTATGTACTGACGCTGAGGGACGAAAGCGTGGGGAGCGAACAGGATTAGATACCCTGGTAGTCCACGCCGTAA
+
GGGGGGGGGGGGGGGGGGGGGGGGGGEGFGGGGGGGGGGGGGGGGGGGGGGGGGGFGGGGGGGGGGGGGGGGGGGGGGGGFFGGGGGGGGGGGGGGGGGGGGGGGGGGGGGGGGGGFGGGGGGGGGGGGGGGGGGGGGGGGGGGGGGGGGGGGGGGGGGGGGGGGGGGGGGGGGGGGGGGGGGGGGGGGGGGGGGGGGGGGGGFGGGGGGGGGGGGGGGGGGGGGGGGGDGGGGGFGGGGGGFBBFGGCCB??BGGFFFFGGGGFFGFFFFFFGF?FFFFGD
@M02352:288:000000000-CKWC8:1:1101:21758:4592 1:N:0:TACGCTGC+CTAAGCCT
TACAGAGGGTGCAAGCGTTAATCGGAATTACTGGGCGTAAAGCGCGCGTAGGTGGTTTGTTAAGTCGGATGTGAAAGCCCAGGGCTCAACCTTGGAATTGCACCCGATACTGGCAGGCTAGAGTACGATAGAGGAGTGTGGAATTTCCTGTGTAGCGGTGAAATGCGTAGATATAGGAAGGAACATCAGTGGCGAAGGCGACACTCTGGATTGATACTGACACTGAGGTGCGAAAGCGTGGGGAGCAAACAGGATTAGATACCCTGGTAGTCCACGCCGTAA
+
GGGAFGGGGGGGGGGGGGGD8CFGGG@FGGGGGGG8@FGGGGGGGGEF@FFG?FGFGFEDFFGGGG:FEEFGGGGGCFGGGGGGGGGGGGGGGGGGGGGGGGG<>FGGGGGG@8FCFGGCGGGGGG7@CFFGGG7:,@7FFGGGGG9,FFGGGGGGGGGGGGGGGGGGGGGGGF@9CGGGGGGGGFGGEGEGGGGGGGGGCGD>+;FFGG72*<<<CGGGGCGGGGGG61CDGGGFGGGGGGFFFFGGEFF?BFGGFFFFGGFG@FGFFFFFBFFBFFFFGG
@M02352:288:000000000-CKWC8:1:1101:14459:4601 1:N:0:TACGCTGC+CTAAGCCT
TACGGAGGGTCCAAGCGTTATCCGGAATCATTGGGTTTAAAGGGTCCGCAGGCGGTCAATTAAGTCAGAGGTGAAATACCATAGCTCAACTATGGAACTGCCTTTGATACTGGTTGACTTGAGTCATATGGAAGTAGATAGAATGTGTAGTGTAGCGGTGAAATGCATAGATATTACACAGAATACCGATTGCGAAGGCAGTCTACTACGTATGTACTGACGCTGAGGGACGAAAGCGTGGGGAGCGAACAGGATTAGATACCCTGGTAGTCCACGCCGTAA
+
GGGGGGGGGGGGFFGGGGGGGGGGGGCFGGGGGGGFFGFFFGGGGGGGGGGGGGGEGCDFFGGGGGGGGGGGGGGGCFGFGGFEGGGGGGGFGFFGGGGGGGGGGGGGGGGGGGGGFGGGGGGGGGGGCFFDGGGFGDEGGGGGAFGGGGGGGGGGGGGGGGGGGGGGGGFGGGGGGGFGGGGFGGGGGGGGGGGGGGGGGGGDGGGGFGGGGGFGGGGGGGGGGGFGGGGGGGGFGDCGDGEB>FGGGGBFB?C><FBFGGEG7>G@FF>AFGFF>?FFDD
@M02352:288:000000000-CKWC8:1:1101:15753:4611 1:N:0:TACGCTGC+CTAAGCCT
TACGGAGGGTGCAAGCGTTATCCGGAATCATTGGGTTTAAAGGGTCCGCAGGCGGTCAATTAAGTCAGAGGTGAAATACCATAGCTCAACTATGGAACTGCCTTTGATACTGGTTGACTTGAGTCATATGGAAGTAGATAGAATGTGTAGTGTAGCGGTGAAATGCATAGATATTACACAGAATACCGATTGCGAAGGCAGTCTACTACGAGTACACTGACGCTGATGGACGAAAGCGTGGGGAGCGAACAGGATTAGATACCCTGGTAGTCCACGCCGTAA
+
GGGGGGGGGGGGGGGGGGGGGGGGGFGGGGGGGGGGGGGGGGGGGGGGGGGGGGGGGGGGGGGGGGGGGGGFGGGGGGGGGGGGGGGGGGGGGGGGGGGGGGGGGGGGGGGGGGGGGGGGGGGGGGGGGGGGGGGGGGGGGGGGGGGGGGGGGGGGGGGGGGGGGGGGGGGGGGGGGGGGGGGFGGGGGGGGGGGGGGGGGGGGGGGGGGGGGGGGGGGGGGGGGGGGGGGGGGGFGGGGGGFFFFGGGGFFFFFF?@BFGGGGFFGFFFFFFGFFBBF9CD
@M02352:288:000000000-CKWC8:1:1101:17734:4619 1:N:0:TACGCTGC+CTAAGCCT
TACGGAGGGTGCAAGCGTTATCCGGAATCATTGGGCTTAAAGGGTCCGTAGGCGGATTGATAAGTCGGAGGTGAAATCCCCTAGCTCAACTATGGAACTGCCTTTGATACTGTAGGTCTTGAATATATTTGAAGTAGGCGGAATATGTAGTGTAGCGGTGAAATGCATAGATATTACATAGAACACCAATTGCGAAGGCAGCTTACTAAGATATTATTGACGCTGATGGACGAAAGCGTGGGTAGCGAACGGGATTAGATACCCCGGTAGTCCACGCCGTAA
+
GGG<GGGG+68BFGGGGGGCE<FFGGGGGG9FGGG,,CFGGGCGG<FGGGGGGDF+CF=,CFFGGG++8@FGGGGG9?F?+94EFFGGGGC8,,EBFF8FGDA?FGGGGGGGAD,CBFG?FG,CF@CFC3E37C7F<8FGFCCF<,,33@FGGGGG:@GGGGGGGG9CFGGGGGFC;,>B?CGGGGC8:F<FGGDGGCC8CC8EGGG9+>*+3B+?;FGGGGGGGGFG6CGDGGGFGE5CCGB<?FGC=D:@?FGGFFFFGFGGF3C77D>AFCF:9(8;3<
@M02352:288:000000000-CKWC8:1:1101:17056:4621 1:N:0:TACGCTGC+CTAAGCCT
TACGGAGGGGGTTAGCGTTGTTCGGAATTACTGGGCGTAAAGCGTACGTAGGCGGATTAGTCAGTTAGGGGTGAAATCCCAGGGCTCAACCCTGGAACTGCCTCTAATACTGCTAGTCTTGAGTTCGAGAGAGGTGAGTGGAATTCCAAGTGTAGAGGTGAAATTCGTAGATATTTGGAGGAACACCAGTGGCGAAGGCGGCTCACTGGCTCGATACTGACGCTGAGGTACGAAAGTGTGGGGAGCAAACAGGATTAGATACCCTGGTAGTCCACACCGTAA
+
GGGGGFGGGGGGGGGGGGGGGGGGGGGGGGGGGGGGGFEGGGGGGGGGGGGGGGGGGGGGGGGFEFGGGGGFGGGGGGGGGGGGGGGGGGGGGGGGGGGGGGGGGGGGGGGGGGGGGGFGGGGGGGGGGGGCFGFGFGGGGGGGGGGGGGFGFEGGGGGGGGGGGGGGGGGGGEGGGGGGDGGGGGGGGGGGGGDGGGGGG==EFGGGGGG?EGGGDGGGGGGCECGGFF=CEGGFGGGGGGF8>DFCGGFFFFFF?FF?CFCFFFGFBFDFFGFFFFFBGG
@M02352:288:000000000-CKWC8:1:1101:7295:4629 1:N:0:TACGCTGC+CTAAGCCT
TACGGAGGGTGCAAGCGTTAATCGGAATTACTGGGCGTAAAGCGCGCGTAGGTGGTTCAGTCAGTCAGATGTGAAAGCCCCGGGCTCAACCTGGGAACTGCACCTGATACTGCTGAACTAGAGTACGGTAGAGGGTAGTGGAATTTCCTGTGTAGCGGTGAAATGCGTAGATATAGGAAGGAACACCAGTGGCGAAGGCGACTACCTGGACTGATACTGACACTGAGGTGCGAAAGCGTGGGGAGCAAACAGGATTAGATACCCTGGTAGTCCACGCCGTAA
+
GGGGGGGG7FGGGCFGGCCFFFFDGDEGGGGGGFFFFFECDDFGGGGGFB>CGFGFFGGGGFGGGGGGGGGFGFGGGGEGGGGGG7FGGGGGGGGGGGGGGFGBFGGFGGGGGGGGGGGGGGGGGGGGGGGFGGGGGGGGGGCCFGFFGC;FFGGGGGGGFGGFGGGGGGGGGGGGGGGCEFGGGGGGGFF6>BEEGEFGGGGGGGGGGGGGGGG<AFGGFF?FDFEGG=FGGGCEFGGDGD)83B<FCFFFFFGGFFFFD+<DF@FFB4<AFGF:>BF2D<
@M02352:288:000000000-CKWC8:1:1101:23145:4632 1:N:0:TACGCTGC+CTAAGCCT
TACGGAGGGTCCAAGCGTTATCCGGAATCATTGGGTTTAAAGGGTCCGCAGGCGGTCAATTAAGTCAGAGGTGAAATACCATAGCTCAACTATGGAACTGCCTTTGATACTGGTTGACTTGAGTCATATGGAAGTAGATAGAATGTGTAGTGTAGCGGTGAAATGCATAGATATTACACAGAATACCGATTGCGAAGGCAGTCTACTACGTATATACTGACGCTCATGGACGAAAGCGTGGGGAGCGAACAGGATTAGATACCCTGGTAGTCCACGCCGTAA
+
FGGGGGGEGFFGGGGGGGGGGGGGGCFGGGGGGGGCEGGGFGGGGGGGGGGGGGGGGGGGGGGGGGGGGGGFGGGGGGGGGGCFFGGGGGGGGGGGGGGGGGGGGGFGGFGGGGGGGGGGGFGGGGGGGGGF<FGFGGGGGGFGGGGGGGGGGGGGGGGGGGGFGGGGGGGGGGGGGGGFGGGGGGGGGGGGGGGEGGGGGGGGGGGGGGGGGGGGGGFGGGD8CGGGGGGGGGGFGGGGGD:?BEGGGGFFF0FF?FFFCGFFFFGFFFFA?FFFFFF1DG
@M02352:288:000000000-CKWC8:1:1101:10029:4633 1:N:0:TACGCTGC+CTAAGCCT
TACGGAGGGTCCAAGCGTTATCCGGATTTATTGGGTTTAAAGGGTCCGTAGGCGGGCTTATAAGTCAGAGGTGAAATCCCATCGCTCAACGATGGAACTGCCTTTGATACTGTAGGTCTTGAATATATTTGAAGTAGGCGGAATATGTAGTGTAGCGGTGAAATGCATAGATATTACATAGAACACCAATTGCGAAGGCAGCTTACTAAGATATTATTGACGCTGATGGACGAAAGCGTGGGTAGCGAACGGGATTAGATACCCCGGTAGTCCACGCCGTAA
+
GGGGGGGGGGGGGGGGGGGGGGGGGGF@EFGGGGGGGGGGGGGGGFGGGGGGGGGGGGGCFGGGGGGGGGGGGFGGGGGGGGGGGGGGGGGGGGGGGGGGGGGGGGGGDFGGGGGGGGGGGGGGGGGGGGGGGGGGGFCGGGGGGGGGGGGGGGGGGGGDGGGGGGGGGGGGGGGGGGGGGGGGGGGGGGGGGGGGGGGGGGGGGGGGGGGGGGCGGGGGGGGGGGFGGGGGGGGFGGGGGGFFFFGGGGFFFFG4??)*<EGGFEDBFEDFFGFFFFF>GG
@M02352:288:000000000-CKWC8:1:1101:23041:4641 1:N:0:TACGCTGC+CTAAGCCT
TACGGAGGGTCCAAGCGTTATCCGGAATCATTGGGTTTAAAGGGTCCGCAGGCGGTCAATTAAGTCAGAGGTGAAATACCATAGCTCAACTATGGAACTGCCTTTGATACTGGTTGACTTGAGTCATATGGAAGTAGATAGAATGTGTAGTGTAGCGGTGAAATGCATAGATATTACACAGAATACCGATTGCGAAGGCAGTCTACTACGTATGTACTGACGCTGAGGGACGAAAGCGTGGGGAGCAAACAGGATTAGATACCCTGGTAGTCTACGCCGTAA
+
GGGGGGGGGGGGGGGGGGGGGGGGGDGGGGGGGGGCCFGGGGGGGGGGGGGDGGGCGGGGGGGGGGGGGGGGGGGGGGGGGGGGGGGGGGGGGGGGGGGGGGGGGGGGGGGGGGGGGGGGGGGFFGGGGGGFFGGGGGGGGGGGGDGGGGGGGGGGDGEGGGGGGGFFGGGGGGGGGGDFGG?;CGGGGGGGGCEGDGGGGGGFGGGGGDGGGGFGGGGGGGGGGGGGGCFGGGG3DGDGGG>BFFGGGGF@6?CC2=>FGGGGFFGF<F<<8DF<FBDBGG
@M02352:288:000000000-CKWC8:1:1101:6956:4643 1:N:0:TACGCTGC+CTAAGCCT
TACGGAGGGTCCAAGCGTTATCCGGAATCATTGGGTTTAAAGGGTCCGCAGGCGGTCAATTAAGTCAGAGGTGAAATACCATAGCTCAACTATGGAACTGCCTTTGATACTGGTTGACTTGAGTCATATGGAAGTAGATAGAATGTGTAGTGTAGCGGTGAAATGCATAGATATTACACAGAATACCGATTGCGAAGGCAGTCTACTACGTATGTACTGACGCTGAGGGACGAAAGCGTGGGGAGCGAACAGGATTAGATACCCTGGTAGTCCACGCCGTAA
+
GGGGGGGGGGGGGGGGGGGGGGGGGGGGGGGGGGGGGGGGGGGGGGGGGGGGGGGGGGGGGGGGGGGGGGGGGGGGGGGGGGGGGGGGGGGGGGGGGGGGGGGGGGGGGGGGGGGGGGGGGGGGGGGGGGGGGGGGGGGGGGGGGGGGGGGGGGGGGGGGGGGGGGGGGGGGGGGGGGGGGGGGGGGGGGGGGGGGGGGGGGGGGGGGGGGGGGGGGGGGGGGGGGGGGGGGGGGFGGDGGGEFFFGGGGFFFF6FFFFFGGFGFFGFFFFF@GFFFFFFGG
@M02352:288:000000000-CKWC8:1:1101:9651:4657 1:N:0:TACGCTGC+CTAAGCCT
TACGGAGGGTGCAAGCGTTATCCGGAATCATTGGGTTTAAAGGGTCCGCAGGCGGTCAATTAAGTCAGAGGTGAAATCCCATAGCTTAACTATGGAACTGCCTTTGATACTGGTTGACTTGAGTTATACGGAAGTAGATAGAATGTGTAGTGTAGCGGTGAAATGCATAGAGATTACACAGAATACCGATTGCGAAGGCAGTCTACTACGTATATACTGACGCTCATGGACGAAAGCGTGGGGAGCGAACAGGATTAGATACCCTGGTAGTCCACGCCGTAA
+
GGGGGGGGGGGGGGGGGGGGGGGGGGGGGGGGGGGGDGGGGGGGGGGGGGGGGGGGGGGGGGGGGGGGGGGGGGGGGGGGGGDGGGGGGGGGGGGGGGGGGGGGGGGGGGGGGGGGGGGGGGGGGGGGGGGGGGGGGGGGGGGGGGGGGGGGGGGGGGGGGGGGGGFGGGGGGGGGGGGGGGGGFGGGGGGGGGGGGGGGGGGGGGGGGGGFGFGFGGGGGGGGGGGGGGGGGGGFGGGGDGFFFFGGGGFFFFGG?FFFGGGGFFGFFFADFGFFFBFFDD
@M02352:288:000000000-CKWC8:1:1101:10373:4662 1:N:0:TACGCTGC+CTAAGCCT
TACGGAGGGTGCAAGCGTTATCCGGAATCATTGGGTTTAAAGGGTCCGTAGGCGGACTAATAAGTCAGAGGTGAAATCCCGCAGCTCAACTGTGGAACTGCCTTTGAAACTGTTAGTCTTGAGTTATTGTGAAGTGGTTAGAATATGTAGTGTAGCGGTGAAATGCTTAGAGATTACATGGAATACCGATTGCGAAGGCAGATCACTAACAATATACTGACGCTGATGGACGAAAGCGTGGGGAGCGAACAGGATTAGATACCCTGGTAGTCCACGCCGTAA
+
FGGGGFGGGGGGGGGGGGGGGGGGGGGGGGGGGGGEGGGGGGGGGGGGGGGGGGGCGGG@FGGGGGGGGGGGGGGGGGGGGGGGGGGGGGGGGGGGGGGGGGGGGGGGFFGGGGGGGGGGGGGGGGGGGGGFGGGGGGGGGGGGGGGGGGGGGGGGGGGGGGGGGGGGGCFFGGGGGGGGGGFGGGGGGGGGG>EGGGGGGDCFFGGGGGGGGGGGGGGGGGGGGCEGCGFGGGGFGGGGGGFFFFGGGGFFFFGGDFFFGGGGFFGFFFFFFGFFFFFFGG
@M02352:288:000000000-CKWC8:1:1101:26108:4662 1:N:0:TACGCTGC+CTAAGCCT
TACGGAGGGTCCGAGCGTTAATCGGAATTACTGGGCGTAAAGCGCACGCAGGCGGTTTGTTAAGCTAGATGTGAAAGCCCTGGGCTCAACCTGGGAATTGCACCCGATACTGGCAGGCTAGAGTTTTGGAGAGGGGAGTGGAATTCCAGGTGTAGCGGTGAAATGCGTAGATATCTGGAGGAACATCAGTGGCGAAGGCGACTCCCTGGTCAGTAACTGACGCTCATGTGCGAAAGTGTGGGTAGCGAACAGGATTAGATACCCTGGTAGTCCACGCCGTAA
+
GGGGGGGGDGGGGGGGGGGGEFGGGEFGGGGGGGGFGGGGGGCFG7CF@FGGGGG>FCGGGGGGF5EGGGGGGGGGGGG?CFGGGGGGGGGFGFGGGGGGGGG<+@F@FGGGGFGG>FFFGGGFBCAFGGGGGGDGGG:FGGGGGGF@CGFGGGGGGGGGG9CGGGGGGGGGG?F9;FCCGGGGD2AFEF9EGGGGGGGG>E5/2;CEFFCCFGGGGGGGGGGE89+<3+;CCGGD7CGGGD5AFFDGGGBFB:DGDF>6<CFGF>FFFFBFFGFBF(79DD
@M02352:288:000000000-CKWC8:1:1101:25602:4676 1:N:0:TACGCTGC+CTAAGCCT
TACGAGGGGTGCAAGCGTTAATCGGAATTACTGGGCGTAAAGCGTGCGTAGGTGGTTTGTTAAGCAAGATGTGAAAGCCCCGGGCTCAACCTGGGAACTGCATTTTGAACTGGCAAACTAGAGTATTGTAGAGGGTAGTGGAATTCCAGGTGTAGCGGTGAAATTCGTAGATATTTGGAGGAACACCAGTGGCGAAGGCGGCTCACTGGCTCGATACTGACGCTGAGGGACGAAAGCGTGGGGAGCGAACAGGATTAGATACCCTGGTAGTCCACGCCGTAA
+
GGGGGGGGGCFGGFGGG@CFEAFGGGGGGGGGGFGGGGGGGGGGFGGGGGGGFGGGGGGGGGGGFGFGFGGFGGGGGGGGGGGCGCGGGGGGFCGGGGGGGGGF9DFGDDFGFGGGGGGGG9BEDFGGGGGGGGGGGGGGFGCGGGGG>FFGGCGCFGG@CFFG@;FGGGGGFGFFFG68EGACGGGGGGCEGGGGGGGGGGDEFFFE@EFCGGFDEDFD6EE8ECGG=EGGGGGFGGGEGDDBBEGGDCEFF0CF??BF?GFC@>FFAFA>FGFBF::;DC
@M02352:288:000000000-CKWC8:1:1101:21573:4707 1:N:0:TACGCTGC+CTAAGCCT
TACGGAGGGTCCAAGCGTTATCCGGATTTATTGGGTTTAAAGGGTCCGTAGGCGGGCTTATAAGTCAGAGGTGAAATCCCATCGCTCAACGATGGAACTGCCTTTGATACTGTAGGTCTTGAATATATTTGAAGTAGGCGGAATATGTAGTGTAGCGGTGAAATGCATAGATATTACATAGAACACCAATTGCGAAGGCAGCTTACTAAGATATTATTGACGCTGATGGACGAAAGCGTGGGTAGCGAACGGGATTAGATACCCCGGTAGTCCACGCCGTAA
+
GGGGGGGGGGGGGGGGGGGGGGGGGGECFGGGGGGGGGGGGGGGGGGGGGGGGGGGGGGGGGGGGGGGGGGGGGGGGGGGGGGGGFGGGGGGGGGGGGGGGGGGGGGGGGGGGFGGGGGGGGGGGGGGGGGGFFGGGGGGGGGGGGGGGGGGGGGGGGGGGGFGGGGGGGGGGGGGGGGGFGGGGGGGGGGGGGGGGGGGGDFGGGGGGGGGGGGGGGGGGGGGGGGGGGGGGGGFGGGGGGFFFFGGGGFFB?CF??AFGCFGFEGFFFFDFGF0;:BBGD
@M02352:288:000000000-CKWC8:1:1101:25000:4710 1:N:0:TACGCTGC+CTATGCCT
TACGGAGGGTGCAAGCGTTAATCGGAATTACTGGGCGTAAAGCGCGCGTAGGTGGTTCAGTCAGTCAGATGTGAAAGCCCCGGGCTCAACCTGGGAACTGCACCTGATACTGCTGAACTAGAGTACGGTAGAGGGTAGTGGAATTTCCTGTGTAGCGGTGAAATGCGTAGATATATGAAGGAACACCAGTGGCTAAGGCGACTACCTGGACTGATACTGACACTGAGGTGCGAAAGCGTGGGGAGCTAACAGGATTAGATACCCTGGTAGTCCACGCCGTAA
+
FGGGEEE7@CEEFGGEFGG@@FGGCGGGGGGGGF@FCGECGDFCGGGG:F=EB?F:+,,AFC?F?CGGGF<FGGDFGFG7C7FGEEFFBFDBA,>FDFFBFGGDG?E>FGGGGF8=AFF,><<EC=<CFFGGGCC>FFG7FDEFFAEFD;FGGFD@BFEGFFCFCFGGGEEFFFC,?5BC7<<FGGGCCFE?5*?:CGEEGGE*0;CFGCFFFFGGGA9?CC?C+:CGGGF)7:CBGEGEGGF:>>*;CDFF<FCC>4AFGG6>FFC7<6AAF>=89?>6*/
@M02352:288:000000000-CKWC8:1:1101:6143:4719 1:N:0:TACGCTGC+CTAAGCCT
TACGGAGGGTCCGAGCGTTATCCGGAATCATTGGGTTTAAAGGGTCCGCAGGCGGTCGATTAAGTCAGAGGTGAAATCCCATAGCTCAACTATGGAACTGCCTTTGATACTGGTTGACTTGAGTCATATGGAAGTAGATAGAATGTGTAGTGTAGCGGTGAAATGCATAGATATTACACAGAATACCGATTGCGAAGGCAGTCTACTACGTATGTACTGACGCTCATGGACGAAAGCGTGGGGAGCGAACAGGATTAGATACCCTGGTAGTCCACGCCGTAA
+
GGGGGGGGGFGGGGGGGGGGGGGGGFGGGGGGGGGFFEGGGGGGGGGGGGFGGGGFGGGGGGGGGGGGGGGGGGGGGGGGGGGGGGGGGGGFGGGGGGGGGGGGGGGGGGGGGGGGGGGGGGGGGGGGGGGGFFGGGGGGGGGGGGGGGGGGGGGGGGGGGGGGGGGGGGGGGGGGGGGGGGGFFFGGGGGGGGGGGGGGGGGGGGGFGGGGGGGFGGGGGGGEGGGGGGGGGGGFGGGGGGFFFDDGGGFFFFFFFFDFGGGGFFC9<?<AFGFFFFFFGG
@M02352:288:000000000-CKWC8:1:1101:14312:4723 1:N:0:TACGCTGC+CTAAGCCT
TACGAGGGGTGCAAGCGTTAATCGGAATTACTGGGCGTAAAGCGTGCGTAGGTGGTTTGTTAAGCAAGATGTGAAAGCCCCGGGCTCAACCTGGGAACTGCATTTTGAACTGGCAAACTAGAGTATTGTAGAGGGTAGTGGAATTTCCAGTGTAGCGGTGAAATGCGTAGAGATTGGAAGGAACATCAGTGGCGAAGGCGGCTACCTGGACAAATACTGACACTGAGGCACGAAAGCGTGGGGAGCAAACAGGATTAGATACCCTGGTAGTCCACGCCGTAA
+
GGGG@FEGGGGGGGGGGGGGFGGGGGGGGGGGGGGGGGGGGGGGGGGGCEEGGGGGGGGGGGGGGGGGGGGGGGGGGGGGGGGGGGGGGGGGGGGGGGGGGGGGGGGDGGGGGGGGGGGGGGGGGGGGGGGGGGGGGGGGGGGGGGGGGGGGGGGGGGGGGGGGGGGGGGDGGGGGGGGGGGGGGGGGGGGGGGGGGGFGDGGGGGGGGGGGGGGFGGGGGGGGGGGGGGGGGGGFGGGGGGFFFFGCGGFFFFGFBFDFGGGGFFGFFFFFFGF:>FFFGG
@M02352:288:000000000-CKWC8:1:1101:6899:4728 1:N:0:TACGCTGC+CTAAGCCT
TACGGAGGGTCCGAGCGTTATCCGGAATCATTGGGTTTAAAGGGTCCGCAGGCGGTCGATTAAGTCAGAGGTGAAATCCCATAGCTCAACTATGGAACTGCCTTTGATACTGGTTGACTTGAGTCATATGGAAGTAGATAGAATGTGTAGTGTAGCGGTGAAATGCATAGATATTACACAGAATACCGATTGCGAAGGCAGTCTACTACGTATGTACTGACGCTCATGGACGAAAGCGTGGGGAGCGAACAGGATTAGATACCCTGGTAGTCCACGCCGTAA
+
GGGGGGGGGGGGGGGGGGGGGGGGGGGGGGGGGGGGGGGGGGGGGGGGGGGGGGGGGGGGGGGGGGGGGGGGGGGGGGGGGGGGGGGGGGGGGGGGGGGGGGGGGGGGGGGGGGGGGGGGGCGGGGGGGGGGGGGGGGGGGGGGGGGGGGGGGGGGGGGEFGGGGGFGGGGGGGGGGGGGGGGGGGGGGGGGGEGEGGGGGGGGGGGGGGGGFFGGGGGGGDGGGGGGGCFDGGD>FE>EGDDF>FGG=D>@<FGC2F<B9CFFFFGFFFFFFG?BB:EBGC
@M02352:288:000000000-CKWC8:1:1101:13043:4752 1:N:0:TACGCTGC+CTAAGCCT
TACGGAGGGTGCAAGCGTTAATCGGAATTACTGGGCGTAAAGCGCGCGTAGGTGGTTCAGTCAGTCAGATGTGAAAGCCCCGGGCTCAACCTGGGAACTGCACCTGATACTGCTGAACTAGAGTACGGTAGAGGGTAGTGGAATTTCCTGTGTAGCGGTGAAATGCGTAGATATAGGAAGGAACACCAGTGGCGAAGGCGACTACCTGGTCTGATACTGACACTGAGGTGCGAAAGCGTGGGGAGCAAACAGGATTAGATACCCTGGTAGTCCACGCCGGAA
+
DGEGGCFGEFGGGGGGGCFGDAFGEFGGGGGGGGGGGFFGGGGGGGEGGGGGGGGCFFFGFGFGGGGGGFGGGGGGGGGGGGDEGEGGGGGGFGGGFCFGGGGGGGGGFGGGGGGGGGGGGGGGGGGEGFGGG?FFGGGFGGGGGAFGGGFGGGGGGGGGFGGFGGGGECGCGFGGFGGGGGGGGGGGGGGEGGGGGGGGGGGGC?FGGGGGFGGFGGGGGGGGGGFGGGGCEEGFGGGGGGE?9EGGGGFFFFGG<F<6FGGGFFGFBFFAFFFFF:D(>9
@M02352:288:000000000-CKWC8:1:1101:21659:4754 1:N:0:TACGCTGC+CTAAGCCT
TACGGAGGGTGCAAGCGTTATCCGGAATCATTGGGTTTAAAGGGTCCGCAGGCGGTCAATTAAGTCAGAGGTGAAATCCCATAGCTTAACTATGGAACTGCCTTTGATACTGGTTGACTTGAGTTATACGGAAGTAGATAGAATGTGTAGTGTAGCGGTGAAATGCATAGATATTACACAGAATACCGATTGCGAAGGCAGTCTACTACGTATGTACTGACGCTGAGGGACGAAAGCGTGGGGAGCGAACAGGATTAGATACCCTGGTAGTCCACGCCGTAA
+
GGGGGGGGGFGGGGGGGGGGGGGGGGGGFGFGGGGFCEGGGGFGGEFGGGGGGGGGEGGGGGGGGGGGGGGGGGGGGGGGGGEGGGGGGGG,FGGGGGGGGGGGGGGGGGGGGGGGGGGGGGGGGGGGGGGGFFGGGGGGGGGGFGGGGGGGGGGGGGGGGGGGGGGGGGGGGGGGEGGGGGGGGGGGGGGGGGGGGGGGGGGGGGGFGDGFGGGGGGGGGGGGGGGGGGGGGGGFGGGGGGFFFFGGGGFFFFGGBFFFGGGGFFGFFFFFFGFFFFFFGG
@M02352:288:000000000-CKWC8:1:1101:15858:4763 1:N:0:TACGCTGC+CTAAGCCT
TACGGAGGGTCCAAGCGTTATCCGGAATCATTGGGTTTAAAGGGTCCGCAGGCGGTCAATTAAGTCAGAGGTGAAATACCATAGCTCAACTATGGAACTGCCTTTGATACTGGTTGACTTGAGTCATATGGAAGTAGATAGAATGTGTAGTGTAGCGGTGAAATGCATAGATATTACACAGAATACCGATTGCGAAGGCAGTCTACTACGTATGTACTGACGCTGAGGGACGAAAGCGTGGGGAGCGAACAGGATTAGATACCCTGGTAGTCCACGCCGTAA
+
GGGGGGGGGGGGGGGGGGGGGGGGGGGGGGGGGGGGGGGGGGGGGGGGGGGGGGGFGGGGGGGGGGGGGGGGGGGGGGGGGGGGGGGGGGGGGGGGGGGGGGGGGGGGGGGGGGGGGGGGGGGGGGGGGGGGGGGGGGGGGGGGGGGGGGGGGGGGGGGGGGGGGGGGGGGGGGGGGGGGGGGGGGGGGGGGGGGGGGGGGFGGGGGGGGGGGGGGGGGGGGGDEGGGGGGGGGGFGGGGGGFF>FGGGGFFFFGGFFFFGGGGFFGFFFFFFGFFFFBBGG
@M02352:288:000000000-CKWC8:1:1101:25197:4764 1:N:0:TACGCTGC+CTAAGCCT
TACGGAGGGTCCGAGCGTTATCCGGAATTATTGGGTTTAAAGGGTCCGTAGGCGGGCCGATAAGTCAGGGGTGAAAGTCTGCCGCTCAACGGTAGAACTGCCTTTGATACTGTCGGTCTTGAGTTATAGTGAAGTTGCCGGAATATGTAGTGTAGCGGTGAAATGCATAGATATTACATAGAACACCGATTGCGAAGGCAGGTGACTAACTATATACTGACGCTGATGGACGAAAGCGTGGGGAGCGAACAGGATTAGATACCCTGGTAGTCCACGCCGTAA
+
GGGGDFGGGGGGGGGGGGGGGGGGGGEGGGGGFGGGGGGGGGGCEEFGFGGGGGDGGGDDFFGGGGGGFGGGGGGGGFGGGGGGGGGGGGGGGGGGGGGGGGGGGGFGFGGGGDGGGGGGGG8FFGGGGEFGGGFFFFGGGGFGGGCCFGGCFFGFGGGGGGFGGGFGGGFFFGGF9CGGGGGGCFCEEGGGGGGGGGFGEGGGGFF?FGGGGCFFGGGGGEGGGGGGGFGGGGG>DED:CEEF6DGGEDFFFFGF?F5=FGGGFFCF9=>AF:*8BF>(*1
@M02352:288:000000000-CKWC8:1:1101:22196:4772 1:N:0:TACGCTGC+CTAAGCCT
TACGGAGGGTCCAAGCGTTATCCGGAATCATTGGGTTTAAAGGGTCCGCAGGCGGTCAATTAAGTCAGAGGTGAAATACCATAGCTCAACTATGGAACTGCCTTTGATACTGGTTGACTTGAGTCATATGGAAGTAGATAGAATGTGTAGTGTAGCGGTGAAATGCATAGATATTACACAGAATACCGATTGCGAAGGCAGTCTACTACGTATGTACTGACGCTGAGGGACGAAAGCGTGGGGAGCGAACAGGATTAGATACCCTGGTAGTCCACGCCGTAA
+
GGGGGGGGGGGGGGGGGGGGGGGGGGGGGGGGGGGGGGGGGGGGGGGGGGGGGGGGGGGGGGGGGGGGGGGGGGGGGGGGGGGGGGGGGGGCFGGGGGGGGGGGGGGGGGGGGGGGGGGGGGGGGGGGGGGGFEGGGGGGGGGGGGGGGGGGGGGGGGGDGGGGGGGGGGGGGGGGGGGGGGGAFGGGGGGGGGGGGGGGGGGGGGGCGGGFFGGGGGGGGGGDGGGGDEGGGDGFC=DGGGFFBEGGGGFFFFGGFF4@CFGGFFFFFFFFFGFFF6@FGG
@M02352:288:000000000-CKWC8:1:1101:21200:4790 1:N:0:TACGCTGC+CTAAGCCT
TACGAGGGGTGCAAGCGTTAATCGGAATTACTGGGCGTAAAGCGCGCGTAGGTGGTTCAGTCAGTCAGATGTGAAAGCCCCGGGCTCAACCTGGGAACTGCACCTGATACTGCTGAACTAGAGTACGGTAGAGGGTAGTGGAATTTCCTGTGTAGCGGTGAAATGCGTAGATATAGGAAGGAACACCAGTGGCGAAGGCGACTACCTGGACCGATACTGACACTGAGGTGCGAAAGCGTGGGGAGCAAACAGGATTAGATACCCTGGTAGTCCACGCCGTAA
+
GGGGCGGGGGGGGGGGGGGGGGGGGGGGGGGGGGGGGGGGGGGGGGGGGGGGGGGFGGGGGGGGGGGGGGGGGGGGGGGGGGGGGGGGGGGGGGGGFFGGGGGGGGGGFGGGGGGGGGGGGGGGGGGGGGGGGGGGGGGGGGGGGGGGGGGGGGGGGGGGGGGGGGGGGGGGGGGGGGGGGGGGGGGGGGGGGGGGGGGGGGGGFGGGGGFGGGDCGGGGGGFGGGGGECFCGGGFGGGGGGFFFBGGGGFFFF4:<FAFGGGCFFFFBFF<@FFFFFFFC>
@M02352:288:000000000-CKWC8:1:1101:21609:4795 1:N:0:TACGCTGC+CTAAGCCT
TACGGAGGGTCCAAGCGTTATCCGGAATCATTGGGTTTAAAGGGTCCGCAGGCGGTCAATTAAGTCAGAGGTGAAATACCATAGCTCAACTTTGGAACTGCCTTTGATACTGGTTGACTTGAGTAATATGGAAGTAGATAGAATGTGTAGTGTAGCGGTGAAATGCATAGATATTACACAGAATACCGATTGCGAAGGCAGTCTACTACGTATGTACTGACGCTGAGGGACGAAAGCGTGGGGAGCGAACAGGATTAGATACCCTGGTAGTCCACGCCGTAA
+
GGGGCCFE76CFGGGGGFGEFGGGGG+C,E@FEFGGDGCEEFGG@@,@:FF:FEGEG,=?<FGGGFGGGCGGGGGGGAFGF,9:E,EFFGF,CEFGGGGGGFGGGGD<FGGF8F<FDFGGGGGG,D?<F<AF=F=FGC@BFGGG9>=CFFGGGGGGGGFCCGGAEF7@CEGGGGGF99,;DGG,EGGC@FCGGGG8>CGCC?FFBFG,B;0=224B?FGGGG5??DGG57CGGGGFGGGGEEE09B5)7DEFF09C<=<FFGFF@F399BA>FGFFF(<>GG
@M02352:288:000000000-CKWC8:1:1101:7102:4810 1:N:0:TACGCTGC+CTAAGCCT
TACGGAGGGTGCAAGCGTTAATCGGAATTACTGGGCGTAAAGCGCGCGTAGGTGGTTCAGTCAGTCAGATGTGAAAGCCCCGGGCTCAACCTGGGAACTGCACCTGATACTGCTGAACTAGAGTACGGTAGAGGGTAGTGGAATTTCCTGTGTAGCGGTGAAATGCGTAGATATAGGAAGGAACACCAGTGGCGAAGGCGACTACCTGGACTGATACTGACACTGAGGTGCGAAAGCGTGGGGAGCAAACAGGATTAGATACCCTGGTAGTCCACGCCGTAA
+
GGGGGEFGGGGGGGGGGGGG<CFGGG7FGGGGGGGCFGGGGGEF+CGGGGGG?FGEFEEG@AFFGGFGGGGGGGGGGGGG@+CFGGGGGGGGCDGDDFFGGEA<BGG<DFFGDEGDGGG<FFFGADEGFFGGGGGGFGCEFGGGGGG;;FGGGGGGGGGGGGGGGFEEGGDGGG,CE,CFEGEGGGGFGCFFGGG>EGGGC:E>CGGGGGGFGF?:CFGFFC?FGGGGGGGGGGDBGGCEGG>:;@GGGGFF?<GF2=>?:CGGFFGF96<4@C?:>?@>GG
@M02352:288:000000000-CKWC8:1:1101:22733:4816 1:N:0:TACGCTGC+CTAAGCCT
TACGGAGGGTGCAAGCGTTATCCGGAATCATTGGGTTTAAAGGGTCCGCAGGCGGTCAATTAAGTCAGAGGTGAAATACCATAGCTCAACTATGGAACTGCCTTTGATACTGGTTGACTTGAGTCATATGGAAGTAGATAGAATGTGTAGTGTAGCGGTGAAATGCATAGATATTACTTAGAATACCGATTGCGAAGGCAGTCTACTACGTATATACTGACGCTCATGGACGAAAGCGTGGGGAGCGAACAGGATTAGATACCCTGGTAGTCCACGCCGTAA
+
GGGGGGGGGFGGGGGGGGGGGGGGGEGGGGGGGGGFGGGGGGGGGGGGGGGGGGGGGGGGGGGGGGGGGGGGGGGGGGGGGGGGGGGGGGGFGGGGGGGGGGGGGGGGGGGGGGGGGGGGGGGGGGGGGGFGGGGGGGGGGGGGGGGGGGGGGGGGGGGGGGGGGGGGGGGGGGGGGGGGGGGGGGGGGGGGGGGGGGGGGGGGGGGGGGGGGGFGFGGGGGGGGGEGGGGGGGGFGGGGGGFFFEGGGGE?:?6>4@DFGFGGFFGF>?>>FFFFFBF>CD
@M02352:288:000000000-CKWC8:1:1101:9787:4823 1:N:0:TACGCAGC+CTAAGCCT
TACGGAGGTCCCAAGCGTTGTCCGGAATCACTGGGCTTAAAGCGTCCGCAGGCGGTTACTTAAGTCGGGGGTGAAATACCCTGGCTCAACCCTGGAACTGCCCTTGATACTGCTTGACTAGAGTCATATGGGGGTAGACAGAATTCGTGGTGTAGCGGTGAAATGCGTAGATATTAAACAGAATACCGGTTGCGAAGGCGGGTTCCTAGGCATGTACTGACGCTGAGGGACGAAGGCGAGGGGAGCGAACAGGATTAGATACCCCTGTAGTCCACGCAGTAA
+
GFF,BFCG66,CFDGGEFF+B,CCGCGGFG,CFFGG,CEFEG,CC,CF7@FGG+CG++,,CFFGGG+++8@FFGGFC,C5,5,:DDFGGG<:<,B,BDBFGA,,DFGGAFGG9,3FFFG,BAFF,EE,,3@,*5*>:,,,6C<F;,*3*6FFGGGG*<=EFGGGGG*BEGGGGG7+++++?FF+:C@**::EGDEGGGG*:*1;*CF++0*0<*2<@FGGGGGGGDDF*:CCEC*757):CEE0(<DDE)773:GG?F2BEG?C))964BFFF>9<9(8?GF
@M02352:288:000000000-CKWC8:1:1101:7114:4823 1:N:0:TACGCTGC+CTAAGCCT
TACGGAGGGTGCAAGCGTTAATCGGAATTACTGGGCGTAAAGCGCGCGTAGGTGGTTCAGTCAGTCAGATGTGAAAGCCCCGGGCTCAACCTGGGAACTGCACCTGATACTGCTGAACTAGAGTACGGTAGAGGGTAGTGGAATTTCCTGTGTAGCGGTGAAATGCGTAGATATAGGAAGGAACACCAGTGGCGAAGGCGACTACCTGGACTGATACTGACACTGAGGTGCGAAAGCGTGGGGAGCAAACAGGATTAGATACCCTGGTAGTCCACGCCGTAA
+
GGGGGGEGGEGGGGGG@FGGGGGFGGGGGGGGFGGGGGGGGGGGGGCFFGGFFGGGGGGGGGGGGGGGGGGGGGGGGGGGGGDFGGGGGGGGFGGGFGGGGGGGGGGGFGFGGGGGGGGGFFGGGFGGGGGGGGGGGGGGGGGGGGGG9FGEGGGGGGGGGGGGCGGGEDGEGFFGGGGGGGGGGGGGGGGFEEGGGGGGGGGECGGGGGGGGGGFFGGGGGGGFGGGFFFDG5CFGGDGGGFFFFGGGG:@B?GGFFFFGGCGFFF?AFFFFGFFF6>7DC
@M02352:288:000000000-CKWC8:1:1101:22859:4823 1:N:0:TACGCTGC+CTAAGCCT
TACGGAGGGTGCAAGCGTTATCCGGAATCATTGGGTTTAAAGGGTCCGCAGGCGGTCAATTAAGTCAGAGGTGAAATACCATAGCTCAACTATGGAACTGCCTTTGATACTGGTTGACTTGAGTCATATGGAAGTAGATAGAATGTGTAGTGTAGCGGTGAAATGCATAGATATTACACAGAATACCGATTGCGAAGGCAGTCTACTACGTATGTACTGACGCTGAGGGACGAAAGCGTGGGGAGCGAACAGGATTAGATACCCTGGTAGTCCACGCCGTAA
+
GGGFGFGGGCGC@EGGGGGEGGGEGGGG@FFGGGG6@FFDGGCFFFGGGGGGGGGGGGGGGGGGGECGGGGGGGGFGFGGGGDFGDGGGGG@FGGGGGGGGGGGGGGGGGGGGFGGFGGGGGGGGGGGGGGG9FGGFDFGGGGGCDFGGGGGGGGGGGGGGGGGGGFGGGFGGGGGGGGGGGGGGGGGGGGGGGEGGGGGGFGFGGGGGGGGGGGGGGGGGGGGGGGGGGGGGGGFDGGGGGF<FFGGGGFFB67D?F9BFFF<?FGFFFFFFGFFFFFFGG
@M02352:288:000000000-CKWC8:1:1101:7382:4824 1:N:0:TACGCTGC+CTAAGCCT
TACGGAGGGTCCAAGCGTTATCCGGAATCATTGGGTTTAAAGGGTCCGCAGGCGGTCAATTAAGTCAGAGGTGAAATACCATAGCTCAACTATGGAACTGCCTTTGATACTGGTTGACTTGAGTCATATGGAAGTAGATAGAATGTGTAGTGTAGCGGTGAAATGCATAGATATTACACAGAATACCGATTGCGAAGGCAGTCTACTACGTATGTACTGACGCTGAGGGACGAAAGCGTGGGGAGCGAACAGGATTAGATACCCTGGTAGTCCACACCGTAA
+
GGGGGGGGGGGGGGGGGGGGGGGGGGGGGGGGGGGGGGGGGGGGGGGGGGGGGGGGGGGGGGGGGGGGGGGGGGGGGGGGGGGGGGGGGGGGGGGGGGGGGGGGGGGGGGGGGGGGGGGGGGGGGGGGGGGGGGGGGGGGGGGGGGGGGGGGGGGGGGGGGGGGGGGGGGGGGGGGGGGGGGGGGGGGGGGGGGGGGGGGGGGGGGGGGGGGGGGGGGDGGGGGGGGGGGGGGGGFGGGGGGFBFFGGGGDFFBGFFFFFGGGGFFGFFFFFFGFFFFFFGG
@M02352:288:000000000-CKWC8:1:1101:17652:4839 1:N:0:TACGCTGC+CTAAGCCT
TACGGAGGGTGCAAGCGTTATCCGGAATCATTGGGTTTAAAGGGTCCGCAGGCGGTCAATTAAGTCAGAGGTGAAATCCCATAGCTTAACTATGGAACTGCCTTTGATACTGGTTGACTTGAGTTATACGGAAGTAGATAGAATGTGTAGTGTAGCGGTGAAATGCATAGATATTACACAGAATACCGATTGCGAAGGCAGTCTACTACGTATGTACTGACGCTGAGGGACGAAAGCGTGGGGAGCGAACAGGATTAGATACCCTGGTAGTCCACGCCGTAA
+
GGGGGGGGGGGGGGGGGGGGGGGGGGGGGGGGGGGCGGGGGGGGGGGGGGGGGGGFGGGGGGGGGGGGGGGGGGGGGGGGGGGFGGFGGGGGGGGGGGGGGGGGGGGGGGGGGGGGGGGGGGGGGGGGGGGGCFGGGGGGGGGGGGGGGGGGGGGGGGGGGGGGGGGGGGGGGGGGGGGGGGGGGGGGGGGGGGGGGGGGGFCGGGGGGGGGGGGGGGGGGGGGGGGGGGGGGGGFFGGGGGFBFFGGGGFFFFGGFFFFGGGGFFGFFFFFFGFFFFFFGG
@M02352:288:000000000-CKWC8:1:1101:25595:4854 1:N:0:TACGCTGC+CTAAGCCT
TACGGAGGGTCCAAGCGTTATCCGGAATCATTGGGTTTAAAGGGTCCGTAGGCGGGTTTATAAGTCAGAGGTGAAAGCCCACAGCTCATCTGTGGAACTGCCTTTGATACTGTAGATCTTGAATATATTTGAAGTAGGCGGAATATGTAGTGTAGCGGTGAAATGCATAGATATTACACAGAATACCGATTGCGAAGGCAGTCTACTACGTATGTACTGACGCTGAGGGACGAAAGCGTGGGGAGCGAACAGGATTAGATACCCTGGTAGTCCACGCCGTAA
+
GGGGGCFEGGGFGGGCGGGGGGGGGGGGGGGGCFGGGGFFGGGGGGGGGFGGGGGGGGGGGGGFGGGGGGGFGGGGGGGGGGGGGGGGGGGGGGGGGGGGGGGGGG?FFGGGGGGGGGGGGGGGGGGGGGGGGGGGGGGGGFGGGGGGGGGGGGGGGGGGGGGGGGGGGGGGFGGGGGGGGGGAF<FCGGGGGGGGGGGGDGFGGGGGGGD?CCGGGGGGGGGGGCCEGGGGG5DFGG:8EEB?BFGDGGFFF?FFB@FFG?EGFFGFBFD<FCFFBFFFGD
@M02352:288:000000000-CKWC8:1:1101:17649:4857 1:N:0:TACGCTGC+CTAAGCCT
TACGGAGGGTGCAAGCGTTATCCGGAATCATTGGGTTTAAAGGGTCCGCAGGCGGTCAATTAAGTCAGAGGTGAAATCCCATAGCTTAACTATGGAACTGCCTTTGATACTGGTTGACTTGAGTTATACGGAAGTAGATAGAATGTGTAGTGTAGCGGTGAAATGCATAGATATTACACAGAATACCGATTGCGAAGGCAGTCTACTACGTATGTACTGACGCTGAGGGACGAAAGCGTGGGGAGCGAACAGGATTAGATACCCTGGTAGTCCACGCCGTAA
+
GGGGGGGGGGGGGGGGGGGGFGGGGGGGGGGGGGGGGGGGGGGGGGGGGGGGGGGGGGFFGFGGGGGGGGGGGGGGGGGGGGFGGGGGGGGGGGGGGGGGGGGGGGGGGGGGGGGGGGGGGGGGGGGGGGGGGGGGGGGGGGGGGGGGGFGGGGFGGGGGGFGGGGGGGGGGGGGGGGGGGGGGFGGGGGGGGGGGGGGGGGGGGGGGGGGGGGGGGGFGG>EEGDFFDGGGGGGEGGDGGGFFFFGGGGFF:14*5=2@FFFGFFGFBFAAFGFFFFFBDG
@M02352:288:000000000-CKWC8:1:1101:15803:4874 1:N:0:TACGCTGC+CTAAGCCT
TACGGAGGGTGCAAGCGTTAATCGGAATTACTGGGCGTAAAGCGCGCGTAGGTGGTTCAGTCAGTCAGATGTGAAAGCCCCGGGCTCAACCTGGGAACTGCACCTGATACTGCTGAACTAGAGTACGGTAGAGGGTAGTGGAATTTCCTGTGTAGCGGTGAAATGCGTAGATATAGGAAGGAACACCAGTGGCGAAGGCGACTACCTGGACTGATACTGACACTGAGGTGCGAAAGCGTGGGGAGCAAACAGGATTAGATACCCTGGTAGTCCACGCCGTAA
+
GGGGGCGGGGGGGGGGGGGGFGGGGGGGGGFGGGGGGFGGGGGGGGGGEGFGGGG:CFG<CE,FGGGGGGGGGGGGGGGGDGGGGGGGGGGGGGGGGFFGGGG=FGGFGGGGGFFGDFGFGGDGGGGGGGGFFGGGGGGGGGGGGFGGGGGGGGGGGGGGGGGGCFGGGGGGGGGFGGGGGGGGGGGGGGGGGGGGGGGGGGGGGGGGGGGGGGGGFGGGGEGGGGGG6CGGGGGFGDGGGGF<1>FCFGFFF:CD?=2=?FFGFFFFFFFFFGFBB:B27C
@M02352:288:000000000-CKWC8:1:1101:13752:4880 1:N:0:TACGCTGC+CTAAGCCT
TACGGAGGGTCCAAGCGTTATCCGGAATCATTGGGTTTAAAGGGTCCGCAGGCGGTCAATTAAGTCAGAGGTGAAATACCATAGCTCAACTATGGAACTGCCTTTGATACTGGTTGACTTGAGTCATATGGAAGTAGATAGAATGTGTAGTGTAGCGGTGAAATGCATAGATATTACACAGAATACCGATTGCGAAGGCAGTCTACTACGTATGTACTGACGCTGAGGGACGAAAGCGTGGGGAGCGAACAGGATTAGATACCCTGGTAGTCCACGCCGTAA
+
GGGGGGGGGGGGGGGGGGGGGGGGGGEG<FGGGGGGGGGGGGGGG<FFGGGGGGGCFGGGGGGGFGGGFGGGGGGGGFFGFFFFGGGGGGCEGGGGGGGGGE=EFGGGGGGGGGGGDFGGGGGGGGGAGDFGAFGGGGFCFGGGF3CFAFGGGGGGGGGGGGGGGGFGGGGGGGDGG93EFGGFFGGGGGGGGGGGGGGGGEGFGGGF?C7?F9<CFGGGGGGGGGDG55CGGGGFGGGGGGFF;ECGGGFFFFGGFFFFGGGGFFGFFFFFFGFFF?E>GG
@M02352:288:000000000-CKWC8:1:1101:17849:4880 1:N:0:TACACTGC+CTAAGCCT
TACGGAGGGTCCAAGCGTTATCCGGATTTATTGGGTTTAAAGGGTCCGTAGGCGGGTTTATAAGTCAGAGGTGAAAGCCCACAGCTCAACTGTGGAACTGCCTTTGATACTGTAGATCTTGAATATATTTGAAGTAGGCGGAATATGTAGTGTAGCGGTGAAATGCATAGATATTACATAGAACACCAATTGCGAAGGCAGCTTACTAAGATATTATTGACGCTGATGGACGAAAGCGTGGGTAGCGAACGGGATTAGATACCCCGGTAGTCCACGCCGTAA
+
GFGGGGGGGGGGGGGGGGGGGGFFGDFGGGGGGGGFGEFEFGGGGGGGGGGGGGGGGGGGGGGGGGGGGGFGGGGGGGGGFGGGGFGGGGFGGGGGGGGGGGGGGGGGGFGGGFDADGGFGF=@FGGGGGGGCGGGGGGGGGGGGGGFGGGFGGGGGGGGGGGCGGFGGGGGGGGGGGGGGGGG:FFGGGGGGGGGGGGFEGGGGGGGFEFGGGGGGGCFGGGGGGGFFFGGGGGFFEGGGGEA<FDGGGE3??DFDFDFFCFG>>DF9@8A=FFFFFF>CC
@M02352:288:000000000-CKWC8:1:1101:10168:4882 1:N:0:TACGCTGC+CTAAGCCT
TACGGAGGGTCCAAGCGTTATCCGGAATCACTGGGCTTAAAGGGTGCGCAGGCGGTCAATTAAGTCAGAGGTGAAATCCCATCGCTCAACTATGGAACTGCCTTTGATACTGGTTGACTTGAGTCATATGGAAGTAGATAGAATTTGTAGTGTAGCGGTGAAATGCATAGATATTACACAGAATACCGATTGCGAAGGCGATCTACTGGAACATTATTGACGCTGAGACGCGAAAGCGTGGGGAGCAAACAGGATTAGATACCCTGGTAGTCCACGCCGTAA
+
GGGGDGGGGE,C,CFGGGGGGGGGGGGG9F,FFGG,6EFGGGGGE,BF+CFG>FG7>BFGGGGGGGGG9FGGGGGGGG8E8,,BFGGGGG<,F?DFGFGGGGFFGGGGGGGGGGGG,CFGGGGGF9EFC=FF3FGFE,@@FFGG,,@FFGGGGGGGGGGGGGGGGG9FGGGGGGGGG9EFGGG9DCGGFGGGGGGGGGGC:/3*?EGGGF*<*2BF+BFGGEGGGGC+<5DGGGGF:EGGGGFFFFGGGG@?BFGGFFFFGGGGFFGFAFFFFGF0;?FFGG
@M02352:288:000000000-CKWC8:1:1101:17647:4895 1:N:0:TACGCTGC+CTAAGCCT
TACGGAGGGTCCAAGCGTTATCCGGAATCATTGGGTTTAAAGGGTCCGTAGGCGGTTTTATAAGTCAGTGGTGAAATCCGGCAGCTCAACTGTCGAACTGCCATTGATACTGTAGAACTTGAATTATTATGAAGTAACTAGAATATGTAGTGTAGCGGTGAAATGCTTAGAGATTACATGGAATACCAATTGCGAAGGCAGGTTACTACGTATATACTGACGCTCATGGACGAAAGCGTGGGGAGCGAACAGGATTAGATACCCTGGTAGTCCACGCCGTAA
+
GGGGGGGGGGGGGGFGGGGGDGFFGGGGGGGGGGGFGDGFGGGGGGGGGGEGGGG:=FGGGGGGGGGGGGGGGGGGGGGGGGGGGGGGGGFGGGGGFFGFGGGGGGGGGGGGGGGGGGGGGGCGGGGGGGGGGGGGGGGGGGGGGGGGGGGGGGGGGGGGGGGGGGGGGGGGGGGGGGGGGGGGGGGGGGGGGGGGGGGGGGGGGGGGGGGGGGGGGGFGGGGGGGEFFGGGGGGFGGDGGGFFFFGGGGFFBFGGFFFFGGGGFFGFFFAF@GFFFFFBGG
@M02352:288:000000000-CKWC8:1:1101:8176:4897 1:N:0:TACGCTGC+CTAAGCCT
TACGGAGGATCCAAGCGTTATCCGGAATCATTGGGTTTAAAGGGTCCGTAGGCGGTTTTATAAGTCAGTGGTGAAATCCGGCAGCTCAACTGTCGAACTGCCATTGATACTGTAGAACTTGAATTATTATGAAGTAACTAGAATGTGTAGTGTAGCGGTGAAATGCATAGATATTACACAGAATACCGATTGCGAAGGCAGTCTACTACGTATGTACTGACGCTGAGGGACGAAAGCGTGGGGAGCGAACAGGATTAGATACCCTGGTAGTCCACGCCGTAA
+
GFFFGDEG@EFGFCGGEFFEGGGGG7FG@E@FFEFBFG@@@FFGGG8FEFGEGGGGG:F<FAFEFFGFFFFEEEGGGCGGGGGGG@CGGDGGGGDFGGGGGGGGE?<CFFA9CEAFGFFFGF><@FA9AFFD<FFFFFFGGGCB<FFFGGFGGDFGGEGGGGGGGGGDGFCEFCFGCBFGGGGFGDBCECEGGGGGCEECB<E9FGFCGEFG?FEGFGGGFGGGDCC*:EFGGGGBFE<EEGB?6BGCCDFF??FF??<@C9@7?FG?:FF2/:=B><BF75
@M02352:288:000000000-CKWC8:1:1101:15827:4912 1:N:0:TACGCTGC+CTAAGCCT
TACGGAGGGTCCAAGCGTTATCCGGAATCATTGGGTTTAAAGGGTCCGCAGGCGGTCAATTAAGTCAGAGGTGAAATACCATAGCTCAACTATGGAACTGCCTTTGATACTGGTTGACTTGAGTCATATGGAAGTAGATAGAATGTGTAGTGTAGCGGTGAAATGCATAGATATTACACAGAATACCGATTGCGAAGGCAGTCTACTACGTATGTACTGACGCTGAGGGACGAAAGCGTGGGGAGCGAACAGGATTAGATACCCTGGTAGTCCACGCCGTAA
+
GGGGGGGGGGEGDGGGGGGGGGGGGGCGEGGGGGGGGGGGGGGGGDGGCGGGGGG:FCFGFGGGGGGGGGGGFGGGGGFDFG<FFGGGGGFDA<@?FGFCGAFGEFGFFABFGGFGFDFDCADFCFGGBFAFDB37EFDADF9@<@FFEFGCFDCFFEFCGGEFDGCBFDFD;;=BD9DECGEGFGG8<FC8BCGEGDC:8EF<,+1?CEGG99BC+<<121**35C*5//9EGDDC59EGD:637CGCCBF26DC<@489EG6/<F@<=-:*2=61(7,>D
@M02352:288:000000000-CKWC8:1:1101:20399:4923 1:N:0:TACGCTGC+CTAAGCCT
TACGGAGGGTGCAAGCGTTATCCGGAATCATTGGGTTTAAAGGGTCCGCAGGCGGTCAATTAAGTCAGAGGTGAAATCCCATAGCTTAACTATGGAACTGCCTTTGATACTGGTTGACTTGAGTTATACGGAAGTAGATAGAATGTGTAGTGTAGCGGTGAAATGCATAGAGATTACACAGAATACCGATTGCGAAGGCAGTCTACTACGTATATACTGACGCTCATGGACGAAAGCGTGGGGAGCGAACAGGATTAGATACCCTGGTAGTCCACGCCGTAA
+
GGGGGGGCFEGGGGFGGGGGGGGGGDGGGGGGGGGGGGFGGGGGGGGGGGGGGGGGGGGGGGGGGGGGGGGGGGGGGGGGGFGGGGGGGGGGGGGGGGGGGGGGGGGGGGFGGGGGGGGGGGGGGGGGGGGGGGGGGGGGGGGGGGGGGGGGGGGGGGGGGGGGGGGGGGGGGGGGGGGGGGGGGGGGEEEGGGGGGDGGGGGGGGGGGCFGGGGGGGGGGGGGGGFGGGGGGGGFGGDGGGFFFFDGGGFFFFFFDFFFGGGGFFGFFFBFFGFFBFF>CC
@M02352:288:000000000-CKWC8:1:1101:10835:4924 1:N:0:TACGCTGC+CTAAGCCT
TACGGAGGGTCCAAGCGTTATCCGGAATCATTGGGTTTAAAGGGTCCGCAGGCGGTCAATTAAGTCAGAGGTGAAATCCCATAGCTCAACTATGGAACTGCCTTTGATACTGTTAGTCTTGAGTTACTTGGAAGTAGATAGAATGTGTAGTGTAGCGGTGAAATGCATAGAGATTACTTAGAATACCGATTGCGAAGGCAGTCTACTACGTATATACTGACGCTCATGGACGAAAGCGTGGGGAGCGAACAGGATTAGATACCCTGGTAGTCCACGCCGTAA
+
GGGGGGGGGGGGGGGGGGGGGGGGGEGGGGGCFGGFGGGGGGGGGGGGGGGGGGGGGGGGGGGGGGGGGGGGGGGGGGGGGGGGGDGGGGGGGGGGGGGGFGGGGFGGGGGGGGGGGGGGGFGGGGGGGGGGFGGGGGGGGGGGGGGGGGGGGGEGGGGGGGGGGGGGGFGGGGGGGGGGGGGGGGGGGGGGGGGGGGGGGGGGGGGGFGGGGGGGGGGGGGGGDGGGGGGGGGGFGGGGGGFFFFGGEGEFFFGFFFFFGG?FFFGFAFFB=GFBFFFBDD
@M02352:288:000000000-CKWC8:1:1101:19312:4924 1:N:0:TACGCTGC+CTAAGCTT
TACGGAGGGTCCGAGCGTTAATCGGAATTACTGGGCGTAAAGCGCGCGTAGGTGGTTCAGTCAGTCAGATGTGAAAGCCCCGGGCTCAACCTGGGAACTGCACCTGATACTGCTGAACTAGAGTACGGTAGAGGGTAGTGGAATTTCCTGTGTAGCGGTGAAATGCGTAGATATAGGAAGGAACACCAGTGGCGAAGGCGACTACCTGGACTGATACTGACACTGAGGTGCGAAAGCGTGGGGAGCAAACAGGATAGATACCCTGGTAGTCCACGCCGGAAA
+
GGGGGGGGGGGGGGGGGGGGGGGGGGGGGGGGGGGGGGGGGGGGGGGGGGGGGGGGGGGGGGGGGGGGGGGGGGGGGGGGGGGGGGGGGGGGCFGGGGGGGGGGGGGGGGGGGGGGGGGGGGGGGGGGGGGGGGGGGGGGGGGGGGGGGGGGGGGGGGGGGGGGGGGGGGGGGGGGGGGGGGGGGFGGGGGGGGGGGGGGGGGGGGGGGGGGGGGGGGGGGGGGGGGGG=DGGGGFGGGDGGF?BFGGGGFFBFGD>6AFFGGD>F6/)94<?*),4()-9C
@M02352:288:000000000-CKWC8:1:1101:17442:4929 1:N:0:TACGCTGC+CTAAGCCT
TACGGAGGGTCCAAGCGTTATCCGGAATCATTGGGTTTAAAGGGTCCGCAGGCGGTCAATTAAGTCAGAGGTGAAATACCATAGCTCAACTATGGAACTGCCTTTGATACTGGTTGACTTGAGTCATATGGAAGTAGATAGAATGTGTAGTGTAGCGGGGAAATGCATAGATATTACACAGAATACCGATTGGGAAGGCAGTCTACTACGTATGTACTGACGCTGAGGGACGAAAGCGTGGGGAGCGAACAGGATTAGTTACCCTGGTAGTCCACGCCGTAA
+
GGGGGGGGCG<F<FGGGGGGGGGGGGCG<FGGGGGGGGGGGGGGG8FGCGGGGGGGG7<FFGGGGGGGEFGG?FGGGA?F=F,BFGGGGGF,AFG95=B=F8FG9CF?@A?F<B54,5BC<85F<<855@?D,6:,C3,:7F9@=87@,3@,@=,7@C+3FF8D2,3;:7,725=@;>;9:F:CFG<CEG:1,6B8E8:>8<<CFG99CG<9;CE999<++;7:/9C8/*1/:ED5*1*;EGF1,)/5ED:F0,7:<6.*0<AC@FG@)9-:F*1:2,77DD
@M02352:288:000000000-CKWC8:1:1101:10489:4939 1:N:0:TACGCTGC+CTAAGCCT
TACGGAGGGTCCAAGCGTTATCCGGAATCATTGGGCTTAAAGGGTCCGCAGGCGGTCCATTAAGTCAGAGGTGAAATCCCACAGCTCAACTATGGAACTGCATTTGATACTGGTTGACTTGAGTCATATGGAAGTAGATAGAATGCGTAGTGTAGCGGTGAAATGCATAGATATTACACAGAATACCGATTGCGAAGGCAGTCTACTACGTATGTACTGACGCTGAGGGTCGAAAGCGTGGGGAGCGAACAGGATTAGATACCCTGGTAGTCCACGCCGTAA
+
GGGG7FFG7@6EFGGGGGG7FGGGGG>D<FGGGGG,6EFFGG<FC,6@FGGGGGGG@+C<FGGGGG<FGFGGGGGG<,B,5,+BFGGGGG9,E,FGG<FGG,F95EF<FGGG@FF:FFGGGGGGD?5?,5CF5F5A<5FAFGG,,,33+@FGGGGGGGGGCGGGGG9EFGGGGGC;339EGGG9FGG**>1DGGGGGGGCG8<4<CG9,*0,235BFGGGGGGGGGGG5*;DGGGFGCDGGG@?FFGGGGFFF?FGBFFFGGGGFFGFAFFFFGF0>1DFGG
@M02352:288:000000000-CKWC8:1:1101:23302:4951 1:N:0:TACGCTGC+CTAAGCCT
TACGGAGGGTCCAAGCGTTATCCGGAATCATTGGGTTTAAAGGGTCCGCAGGCGGTCAATTAAGTCAGAGGTGAAATACCATAGCTCAACTATGGAACTGCCTTTGATACTGGTTGACTTGAGTCATATGGAAGTAGATAGAATGTGTAGTGTAGCGGTGAAATGCATAGATATTACACAGAATACCGATTGCGAAGGCAGATCACTAACAATTAATTGACGCTAAGGGACGAAAGCGTGGGTAGCGAACAGGATTAGATACCCTGGTAGTCCACGCCGTAA
+
GFGGGGGDGFGGGGGFEFFFGGGGGEGGGGGGGGGF>FGFFFGGGGGGGGGGGGGGGGGGGGGGGGGGGGGGGGGGGGGGGGGGGCFGGGGGGGGGGGGGGGGGGGGGDGGGGGGGGGGGGFGGFGGGGGGFEFDGGGGFGGGGGFFGGGGGGGGFGGGGGGGGGGGGGGGCFGGGGGGGGGGGGGGGGGGGGGGGGDGGGGG7FGGGGGGGGGGGGGFGGGGEGGFGCF3DGGGFGDGGGGDDFFGGEDEFFFGGDFAFGGGGFFGFF4>A?C*396BFGD
@M02352:288:000000000-CKWC8:1:1101:11547:4960 1:N:0:TACGCTGC+CTAAGCCT
TACGGAGGGTGCAAGCGTTAATCGGAATTACTGGGCGTAAAGCGCGCGTAGGCGGTTATTTAAGTCAGATGTGAAAGCCCTGGGCTCAACCTAGGAACTGCACCTGATACTGGATAACTAGAGTACAGAAGAGGGTGGTGGAATTTCCTGTGTAGCGGTGAAATGCGTAGATATAGGAAGGAACATCAGTGGCGAAGGCGGCCACCTGGTCTGATACTGACGCTGAGGTGCGAAAGCGTGGGGAGCAAACAGGATTAGATACCCTGGTAGTCCACGCCGTAA
+
GGGGGGGGGGGGGGGEEGGG@FGGGGGGFGGGGGGGGGGGGGGGGGDGGGGGDGGGGFFFGGGGGFGGGGGGGGGGGGGGGGGGGFGGGGGGFFFGEDDGGGGFFGGGFGGFGCAFGGGGGGGGGDGGCGGFGGGEEEFGGGFFGGGGGGGGGFGGGGGGFGGGGGGGGGGFGGGGGGFFGGGGGGGGGGGGGGGGGGGGE=58CGGGGGGGC9FGGGFCFEG=ECGGEFGGGEDFGG>EE=>?FFGGCCFFFBGG<FBFGGGGFFGFFFFFFFF?B(865C
@M02352:288:000000000-CKWC8:1:1101:22054:4961 1:N:0:TACGCTGC+CTAAGCCT
TACGGAGGGGGTTAGCGTTGTTCGGAATTACTGGGCGTAAAGCGTACGTAGGCGGATTAGTCAGTTAGGGGTGAAATCCCAGGGCTCAACCCTGGAACTGCCTCTAATACTGCTAGTCTTGAGTTCGAGAGAGGTGAGTGGAATTCCAAGTGTAGAGGTGAAATTCGTAGATATTTGGAGGAACACCAGTGGCGAAGGCGGCTCACTGGCTCGATACTGACGCTGAGGTACGAAAGTGTGGGGAGCAAACAGGATTAGATACCCTGGTAGTCCACACCGTAA
+
GGGGGEGGGGGGGGGGGGGGGGGGGGGGGGGGGGGGGGGGGGGGGGGGGGGGGGGGGGGGGGGGGGGGGGGGGGGGGGGGGGGGGGGGGGGGGGGGGGGGGGGGGGGGGGGGGGGGGGGGGGGGGGGGGGGGGGGGGGGGGGGGGGGGGGGGGGGGGGGGGGGGGGGGGGGGGGGGGGGGGGGGGGGGGGGGGGGGGGGGGGDGGGGGGGGGGGGGGGFGGGGGGGGDGGGGGGGFGGGGGGFF>FGGFF57:<FFBFFFGGCFFFFFFFFDFGFF<?FFGG
@M02352:288:000000000-CKWC8:1:1101:25147:4975 1:N:0:TACGCTGC+CTAAGCCT
TACGGAGGGTCCAAGCGTTATCCGGAATCATTGGGTTTAAAGGGTCCGCAGGCGGTCAATTAAGTCAGAGGTGAAATACCATAGCTCAACTCTGGAACTGCCTTTGATACTGGTTGACTTGAGTCATATGGAAGTAGATAGAATGTGTAGTGTAGCGGTGAAATGCATAGATATTACACAGAATACCGATTGCGAAGGCAGTCTACTACGTATGTACTGACGCTGAGGGACGAAAGCGTGGGGAGCGAACAGGATTAGATACCCTGGTAGTCCACGCCGTAA
+
GFFGGGGGDFFGGGGGDEB:FGGGG:+F,EDFFFG@FFGGGGGGFF,F+@F=FEG>F==A<FFFGGGGCFGGFGGGG,FG9,59B<FFGFE,5ACG@FGFD,C?FFFFGGDGFGGGCFFGGGGG9FF<FF9FCF<DFB==BGGFFGG<=FGGFFFFEEEGGGFFFGAFGGFEFAFC,9,@:FC,@<FC*>FFGEEGECEEGGFFFGGGFE0<5<9<99?FF8EGGGGC*25CEGGDGGCEEDEB;B7<E3>F?09:>?<BCGG*=@FFAFFF*:?6615-<C
@M02352:288:000000000-CKWC8:1:1101:11558:4979 1:N:0:TACGCTGC+CTAAGCCT
TACGGAGGGTGCAAGCGTTAATCGGAATTACTGGGCGTAAAGCGCGCGTAGGCGGTTATTTAAGTCAGATGTGAAAGCCCTGGGCTCAACCTAGGAACTGCACCTGATACTGTATAACTAGAGTACAGAAGAGGTAGGTGGAATTTCCTGTGTAGCGGTGAAATGCGTAGATATAGGAAGGAACATCAGTGGCGAAGGCGGCTACCTGGTCTGCTACTGACGCTGAGGTTCGAAAGCGTGGGGAGCGAACAGGATTAGATACCCTGGTAGTCCACGCCGTAA
+
GGGG-CFGG@FGGGGGGGGG@CFGGG@FGGGGGGG8FFGGGG9F6FGGGGG7FFGG@GC<,CFGGGGGGGGGGGGGG<FG<FGGGGGGGGGC,CFGEGGGGG=<FFG,CFGG?,@3EFG9FFGG,EFG,FGGGG<,,@FFFGGGG,D<,@FGGGGGGGGGGGGGGGGGGGGGGGG9C9E8CGGGGAGGGFGGGGGGGGGGGG*88CFGGGGGF+3AFGGGGGGC=DGG+*:DGGGEG/CGGG3<9E3DGGFFFFG=?FAFCGGGFFGFAFFFFG6:>FEFGG
@M02352:288:000000000-CKWC8:1:1101:21472:4984 1:N:0:TACGCTGC+CTAAGCCT
TACGGAGGGTCCGAGCGTTATCCGGAATCATTGGGTTTAAAGGGTCCGCAGGCGGTCAATTAAGTCAGAGGTGAAATACCATAGCTCAACTATGGAACTGCCTTTGATACTGTTTGCCTTGAGTCATATGGAAGTAGACGGAATTTGTGGTGTAGCGGTGAAATGCATAGATATTACAAGGAATACCAATTGCGAAGGCGGTCTACTACGAATGTACTGACGCTGAGGGACGAAAGCGTGGGGAGCGAACAGGATTAGATACCCTGGTAGTCCACGCCGTAA
+
GGGGGEGEGGFGGGGGGGGGGGGGGGGGFGGGGGGF@CGFGGGGGGGGGGGGGGGEE7AFFFGGGGGGGGFFGGGGGFEFFCEGGGGGGGGCE@,C,?B?F8FE<E,,,<AF,B,,,:EDDC,?F5FC9DFG<@>C,,,+8@@B,,,3,+55@F;@F@*@FGA99EBF7DCCDF7;B?,,2>B7:FA,7?,2;*=EGC,*:/*=:F?+1/**=?2?EGFCFGGGGC=8*/*):E7395*;EG:66B)>E<57:07D?*4/AFGFFF*6)0)-*:91,(739>
@M02352:288:000000000-CKWC8:1:1101:19084:4990 1:N:0:TACGCTGC+CTAAGCCT
TACGGAGGATCCAAGCGTTATCCGGAATCATTGGGTTTAAAGGGTCCGTAGGCGGTTTTATAAGTCAGTGGTGAAATCCGGCAGCTCAACTGTCGAACTGCCATTGATACTGTAGAACTTGAATTATTATGAAGTAACTAGAATATGTAGTGTAGCGGTGAAATGCTTAGAGATTACATGGAATACCAATTGCGAAGGCAGGTTACTAATAATACATTGACGCTGATGGACGAAAGCGTGGGTAGCGAACAGGATTAGATACCCTGGTAGTCCACGCCGTAA
+
GGGGGGGGGGGGGGGGGGGGGGGGGGEFGGGGGGGFGGGGGGGGGGGGGGGGGGGFEGGGGGGGGGGGGGGGGGGGGGGGGGGGGGGGGGGGGGGGGFGGGGGGGGGGGGGGGGGGGGGGGGGGGGFGGGGGGGGGGGGGGGGGGGGGGGGGGGGGGGGGGGGGGGGGGGGGGGGGGGGGGGGGGGGGGGGGGGGGGGGGGGGGGGGGGGGGGGGGGGFGEGEGGGGFGGGDGGGFGGGGGGFFFFGGGGFFFFFGF?A@FF6D=)<@AFFFFGFFFFF;CC
@M02352:288:000000000-CKWC8:1:1101:7366:5018 1:N:0:TACGCTGC+CTAAGCCT
TACGGAGGGTCCAAGCGTTATCCGGAATCATTGGGTTTAAAGGGTCCGCAGGCGGTCAATTAAGTCAGAGGTGAAATACCATAGCTCAACTATGGAACTGCCTTTGATACTGGTTGACTTGAGTCATATGGAAGTAGATAGAATGTGTAGTGTAGCGGTGAAATGCATAGATATTACACAGAATACCGATTGCGAAGGCAGTCTACTACGTATGTACTGACGCTGAGGGACGAAAGCGTGGGGAGCGAACAGGATTAGATACCCTGGTAGTCCACGCCGTAA
+
GGGGGGGGGGGGGGGGGGGGGGGGGGGGGGGGGGGGGGGCFGGGGGGGGGGGGGGGGGGGGGGGGGGGGGGFGGGGGGGGGGGGGGGGGGGGGGGGGGGGGGGGGGGGGGGGGGGGGGGGGGGGGGGGGGGGGGGGGGFFGGGGGGGGGGGGGGGGGGGGGGFGGGGGGGGGGGGGGGGGGGG9FCFEEGGGGGGGGGGGGGFGGGGGGGGGGGGGGGGGGGGGGGGGGGGGGGGFGGGGGGFFFFGGE<B@?FFGFFFFGGGGFFGFFFBA*CFBBFFFGG
@M02352:288:000000000-CKWC8:1:1101:22041:5025 1:N:0:TACGCTGC+CTAAGCCT
TACGGAGGGTCCAAGCGTTATCCGGACTCATTGGGTTTAAAGGGTCCGCAGGCGGTCAATTAAGTCAGAGGTGAAAGCCCATCGCTCAACGATGGAACTGCCTTTGATTCTGGTTGACTTGAGTTATACGGAAGTAGATAGAATAAGTAGTGTAGCGGTGAAATGCATAGATATTACTTAGAATACCGATTGCGAAGGCAGTCTACTACGTATATACTGACGCTCATGGACGAAAGCGTGGGGAGCGAACAGGACTAGATACCCTGGTAGTCCACGCCGTAA
+
GEE@7B@::BDGD<FGG6-CFFGFG7+@,6C<E6C68B,69E9B<FG:=CF:=FDE=F9@A9EEFE<F,CB,45<FE<EFEE8=88?:E<?:B@C,<F<F9FCFFF5,,<FFFFEF,>A,<FFFGDCDF<CC7<F<F@C<F9<CDFF;F9@>FFAG<*><<F;;DE,@@9C9DF7;CB9;C,,@FFF@C:=:CC8CC*;8*=CC,9>9AC<6<:CE+32CE8:8CCFCD697=:17<51**/869@3)2C@F(4/*,9)9CC8CFF3@A4<<?C?<,:7(/*
@M02352:288:000000000-CKWC8:1:1101:21331:5050 1:N:0:TACGCTGC+CTAAGCCT
TACGGAGGGGGTTAGCGTTGTTCGGAATTACTGGGCGTAAAGCGTACGTAGGCGGATTGGAAAGTTGGGGGTGAAATCCCAGGGCTCAACCCTGGAACTGCCTCCAAAACTATCAGTCTAGAGTTCGAGAGAGGTGAGTGGAATTCCAAGTGTAGAGGTGAAATTCGTAGATATTTGGAGGAACACCAGTGGCGAAGGCGGCTCACTGGCTCGATACTGACGCTGAGGTACGAAAGTGTGGGGAGCAAACAGGATTAGATACCCTGGTAGTCCACGCCGTAA
+
GGGGGEGGGGGGGGGGGGGGGGGGGGGGGGGGGGGGGGGGGGGGGGGGGGGGGGGGGGGGFFGGGGGGGGGGGGGGGGGGGGGGGGGGGGGGGGGGGGGGGGGGGGGGGGGGGGGGGGGGGGGGGGGGGGGGGGGGGGGGGGFGGGGGGGGGGGGGGGGGGGGGGGGGGGDFGGGGGGGGGGGGGGGGGGGGGGGGGGGGGGGGGGGGGGGFGGGGGGFGGGGDG3FGGGGGDFDFFGGGGGFBFFGFFGFF??CF24<FGGGGFFGFFFFFFFFBB?EFC9
@M02352:288:000000000-CKWC8:1:1101:6438:5051 1:N:0:TACGCTGC+CTAAGCCT
TACGGAGGGTCCAAGCGTTATCCGGAATCATTGGGTTTAAAGGGTCCGCAGGCGGTCAATTAAGTCAGAGGTGAAATACCATAGCTCAACTATGGAACTGCCTTTGATACTGGTTGACTTGAGTCATATGGAAGTAGATAGAATGTGTAGTGTAGCGGTGAAATGCATAGATATTACACAGAATACCGATTGCGAAGGCAGTCTACTACGTATGTACTGACGCTGAGGGACGAAAGCGTGGGGAGCGAACAGGATTAGATACCCTGGTAGTCCACGCCGTAA
+
GGGGGGGGGGGGGGGGGGGGGGGGGGGGGGGGGGGFGEGGGGGGGGGGGGGGGGGGGGGGGGGGGGGGGGGFGGGGGGGGGFCFGGGGGGG<FFGGGGGGGGGGGGGGGGFGGGGGGGFGGGGGGGCGGGGGGGGGGGGGGGGFGGGGGGCFGFGGGGGGGGGGGGGGGGGGFGGGGGGGGGG,>8FEGEEGGGGGGGGGGGGGFFDGGGGGGGGGGGGGGGGGGGGGGGGGGGGFGGCGGGF?FEGGE)5<B?CFFFFFFC?FF@FFFFF<BGF6>87(>C
@M02352:288:000000000-CKWC8:1:1101:6736:5059 1:N:0:TACGCTGC+CTAAGCCT
TACGGAGGGTGCAAGCGTTATCCGGAATCATTGGGTTTAAAGGGTCCGCAGGCGGTCAATTAAGTCAGAGGTGAAATACCATAGCTCAACTATGGAACTGCCTTTGATACTGGTTGACTTGAGTCATATGGAAGTAGATAGAATGTGTAGTGTAGCGGTGAAATGCATAGATATTACACAGAATACCGATTGCGAAGGCAGTCTACTACGTATGTACTGACGCTGAGGGACGAAAGCGTGGGGAGCGAACAGGATTAGATACCCTGGTAGTCCACGCCGTAA
+
GGGGGFFGGGGGGGGGGGG7CDGGGGDFCGAFGGGGGG@FGFGGGAFFE>FFGGGCGCGGGFGG<FCFGGGGGGGGGCFGGCFGGFGC<FCGGDGGGGGGGGDGFGFGGFGF@FFGGFFCBABFGF<DC<BF3BFFGA<FBFFFFG,@CFCCFFBGGGGEGGGGGGFDGGGDFGGGFG?@CFFFGGFGGGGGFGGGGEGGGCGGGGG9>EFGGGGGGGGGGGC=C38*:CFGGGGFGE<E5C@B>DGG>GEFFB<>2?A4EF<CFFGFFFFFFGFF>0>9D>
@M02352:288:000000000-CKWC8:1:1101:19323:5059 1:N:0:TACGCTGC+CTAAGCCT
TACAGAGGGTGCAAGCGTTAATCGGAATTACTGGGCGTAAAGCGCGCGTAGGTGGTTTGTTAAGTCGGATGTGAAAGCCCAGGGCTCAACCTTGGAATTGCACCCGATACTGGCAGGCTAGAGTACGATAGAGGAGTGTGGAATTTCCTGTGTAGCGGTGAAATGCGTAGATATAGGAAGGAACATCAGTGGCGAAGGCGACACTCTGGATTGATACTGACACTGAGGTGCGAAAGCGTGGGGAGCAAACAGGATTAGATACCCTGGTAGTCCACGCCGTAA
+
GGGGGGGFGGGGGGFGGGGGGGGGGGGGFGGGGGGGGGGGGGGGGGGGGGGGFGGFEGDGFFGGGGGGGGGGGGGGGGGGGFFGGGGGGGGGGGGGGGGGGGGGGGGGGGGGGGGGGGGGGGGGGGGGGGGGGGFG>FFGGGGFGGGGGGGGGGGGGGGGFGGGGGGGGGGGGGGGGGGGGGGGGGGGGGGGGGGGGGGGGGEG:CGFGDGGF?CGGFGGFEGGGGGGGFGGDGGFGGDGGGFFFFGGCGFFF6FF?FFFFGFGFFFFBFFFFFF?FBFF39
@M02352:288:000000000-CKWC8:1:1101:14845:5070 1:N:0:TACGCTGC+CTAAGCCT
TACGGAGGGTGCAAGCGTTAATCGGAATTACTGGGCGTAAAGCGCGCGTAGGTGGTTCAGTCAGTCAGATGTGAAAGCCCCGGGCTCAACCTGGGAACTGCACCTGATACTGCTGAACTAGAGTACGGTAGAGGGTAGTGGAATTTCCTGTGTAGCGGTGAAATGCGTAGATATAGGAAGGAACACCAGTGGCGAAGGCGACTACCTGGACTGATACTGACACTGAGGTGCGAAAGCGTGGGGAGCAAACAGGATTAGATACCCTGGTAGTCCACGCCGTAA
+
GGGGGGGGGGGGGGGGGGGGGGGGGGGGGGGGGGGGGGEGGGGGGGGGFGGGGGGGGGGGGGGGGGGGGGGGGGGGGGGGGGGGGGGGGGGGGGGGGGGGGGGGGGGGGGGGGGGGGGGGGGGGGGGGGGGGGGGGGGGGGGGGGGGGGGGGGGGGGGGGGGGGGGGGGGGGGGGGGGGGGGGCGGGGGGGGGGGGGGGGGGGGGGGGGGGGGGGFFGGGGFGEGCGGGGGGGGGFFEGGGGD?>FGGGDFFFFGGFFABFGGGFFGFFFFFFGFB>BF9DD
@M02352:288:000000000-CKWC8:1:1101:25667:5089 1:N:0:TACGCTGC+CTAAGCCT
TACGGAGGGTGCAAGCGTTATCCGGAATCATTGGGTTTAAAGGGTCCGCAGGCGGTCAATTAAGTCAGAGGTGAAATCCCATAGCTTAACTATGGAACTGCCTTTGATACTGGTTGACTTGAGTTATACGGAAGTAGATAGAATGTGTAGTGTAGCGGTGAAATGCATAGAGATTACACAGAATACCGATTGCGAAGGCAGTCTACTACGTATATACTGACGCTCATGGACGAAAGCGTGGGGAGCGAACAGGATTAGATACCCTGGTAGTCCACGCCGTAA
+
GFGGGGEGGGGGGGGFGFGEFF9CGCE@FGGGGGGGGGGGGGGGGGGGGGGGEGGBFGGGGGGGGGGGGGGGGGGGGGGGG9FGCD,CEFGFGGGGGGGGGGGFGGCFGGGGGGGGFFDEFGGFGGGGEDGGGFGCCAFGGGGGGGGGGGGGGGGGGGGGGGGGGGDFFGF;FFGGGG9EGGFGFCGGGGGGGDGGGGGGGGA;FF7B@?DFGGGGGDGGGGGGEGGGEGGGGGD@FGCGDEDFBFGGGGFFFB<CDFF?FGGGFFGFFFAFBGFBF?D>GG
@M02352:288:000000000-CKWC8:1:1101:25095:5090 1:N:0:TACGCTGC+CTAAGCCT
TACGGAGGGTGCAAGCGTTATCCGGAATCATTGGGTTTAAAGGGTCCGCAGGCGGTCAATTAAGTCAGAGGTGAAATCCCATAGCTTAACTATGGAACTGCCTTTGATACTGGTTGACTTGAGTTATACGGAAGTAGATAGAATGTGTAGTGTAGCGGTGAAATGCATAGAGATTACACAGAATACCGATTGCGAAGGCAGTCTACTACGTATATACTGACGCTCATGGACGAAAGCGTGGGGAGCGAACAGGATTAGATACCCTGGTAGTCCACGCCGTAA
+
GGGGGFGGGFFGGGGGGGGGGFGBFFDFGGGGGGGGDFDFFGGGGGFGGGFGEGGCEFFFFGGGGGGGGGGEGGGGGGGFGGGG8AFFF9FFFGGGGGFGGFGFFGGGGFGGGGAFGGGGGGGGGGGGGGGGGGGGGGGGGGGGGGCFGGGGGGGGGDGGGGGGGGGGGGGGGFFFGGFGGFFEF>FGGG>>ECGDGGGGGGFCGBEFG5CGGGFGGGGGGGCEGGGGGDC5EGGFGGDEGGB:>3CCEDDF<?GC?FFFGGGF@FGFFFFFFF=:B?D9DC
@M02352:288:000000000-CKWC8:1:1101:11780:5092 1:N:0:TACGCCGC+CTAAGCCT
TACGGAGGGTCCAAGCGTTGTCCGGAATTACTGGGCGTAAAGGGTCCGTAGGCGGACAATTAAGTAAGAGGTGAAATCCCATAGCTCAACCATGGAACTGCCTTTGATACTGGCTGTCTTGAGTCATATAGAAGTAGATAGAATGCGTAGTGTAGCGGTGAAATGCATAGATATTACACAGAACACCGATTGCGAAGGCAGCCCACTACGTCTGTACTGACGCTGAGGGACGAAAGCGTGGGGAGCGAACAGGATTAGATACCCTGGTAGTCCACGCCGTAA
+
GGGGGEGGG7,C,CFGGGG7F,CFGFGG8F,EFGG8+CFGGG9FE,CF=FGGGGG4=@,,9EFGG,5??FGGGGGGG9FGG<,BFGGGGG8+CFGGGGGGGGGG9,C,BFG<,,,B3CF5FFGG,,,:,,CF,FF9<,C,CFFG<,+8@FGGGGGFGGGGGGGG9C,EFGGGGGG92,4,>FG,?FG81=4BFGDGGGG*C*3*<CG20*;*23BGGGGGGGGGGGGF5CFGGGGE4EGGGGFFFE3DEGEFFFGGDFBFGGGGFFFFFF<<6:?:>FFFDD
@M02352:288:000000000-CKWC8:1:1101:5399:5117 1:N:0:TACGCTGC+CTAAGCCT
TACGGAGGGTCCAAGCGTTATCCGGAATCATTGGGTTTAAAGGGTCCGCAGGCGGTCAATTAAGTCAGAGGTGAAATACCATAGCTCAACTATGGAACTGCCTTTGATACTGGTTGACTTGAGTCATATGGAAGTAGATAGAATGTGTAGTGTAGCGGTGAAATGCATAGATATTACACAGAACACCAATTGCGAAGGCAGCTTACTAAGATATTATTGACGCTGATGGACGAAAGCGTGGGTAGCGAACGGGATTAGATACCCCGGTAGTCCACGCCGTAA
+
GGGGGGGGGGGGGGGGGGGGGGGGGGGGGGGGGGGGGGGGGGGGGGGGGGGGGGGGGGGGGGGGGGGGGGGGGGGGGGGGGGCFGGGGGGGGGGGGGGGGGGGGGGGGGGGGGGGGGGGGGGGGGGGGGGGFGGGGGGGGGGGGGGGGGGGGGGGGGGGGGGGGGGGGGGGGGGGGGGGGGFGGGGGGGGGGGGGGGGGGGGGGGGGGGCGGEGGGGGGGGGGGGGGGGGGGGGGEGGGGGGFBFFGCGGFFF<GG?FFFGGFGFFGFF>7>FGFFFFFFGG
@M02352:288:000000000-CKWC8:1:1101:24840:5119 1:N:0:TACGCTGC+CTAAGCCT
TACGGAGGGTCCAAGCGTTATCCGGAATCATTGGGTTTAAAGGGTCCGCAGGCGGTCAATTAAGTCAGAGGTGAAATACCATAGCTCAACTATGGAACTGCCTTTGATACTGGTTGACTTGAGTCATATGGAAGTAGATAGAATGTGTAGTGTAGCGGTGAAATGCATAGATATTACACAGAATACCGATTGCGAAGGCAGTCTACTACGTATGTACTGACGCTGAGGGACGAAAGCGTGGGGAGCGAACAGGATTAGATACCCTGGTAGTCCACGCCGTAA
+
GGGGGGGGGGGGGGGGGGGGGGGGGGGGGGGGGGGGGGGGGGGGGGGGGGGGGGGGGGGGGGGGGGGGGGGGGGGGGGGGGGGGGGGGGGGGGGGGGFGGGGGGGGGGGGGGGGGGDFGGFFGGGGGGGGGGGGGGGGGEEGGGGGGGGGGGGGGGGGGGGGGGGGGGGGGGGGGGGGGGGGGGFGGGGGGGGGGGGGGGGGGGGGGGGGGGGGGGGGGGGGGGGGGGGGGGGGGFGGDEEGFF;EGGGGFFFBGFFFFFGGGGFFGFBFFFFGFBFFFFGG
@M02352:288:000000000-CKWC8:1:1101:5410:5132 1:N:0:TACGCTGC+CTAAGCCT
TACGGAGGGTCCAAGCGTTATCCGGAATCATTGGGTTTAAAGGGTCCGCAGGCGGTCAATTAAGTCAGAGGTGAAATACCATAGCTCAACTATGGAACTGCCTTTGATACTGGTTGACTTGAGTCATATGGAAGTAGATAGAATGTGTAGTGTAGCGGTGAAATGCATAGATATTACACAGAACACCAATTGCGAAGGCAGCTTACTAAGATATTATTGACGCTGATGGACGAAAGCGTGGGTAGCGAACGGGATTAGATACCCCGGTAGTCCACGCCGTAA
+
GGGG7FGG>6<FGGGGGGGCGGGGGG@FDG6FGGGGEGGGGGGGFC8FCFG@FEGG@?D@<FGGGGGGGFGGGGGGG9F,?5:EFG,BFGFFEFDGFGGGGGGGGGG,EGGGGFF>,CFGGGFGDGGGGGGGAF=FFFBDFGGGGD<FGGGGGGGGGGGGGGGGGGCGGGGGGGGGCBF9DGGGGGGGGGFFFGGGGDGCGG?FCFFD9EF7BC9BCFGFGGDGE<+>+*>DGGGEGGGGGG5<6FCDGG>@BFGGFFFFGGGG3>9D>EFFFGF:>6>>GG
@M02352:288:000000000-CKWC8:1:1101:24828:5133 1:N:0:TACGCTGC+CTAAGCCT
TACGGAGGGTCCAAGCGTTATCCGGAATCATTGGGTTTAAAGGGTCCGCAGGCGGTCAATTAAGTCAGAGGTGAAATACCATAGCTCAACTATGGAACTGCCTTTGATACTGGTTGACTTGAGTCATATGGAAGTAGATAGAATGTGTAGTGTAGCGGTGAAATGCATAGATATTACACAGAATACCGATTGCGAAGGCAGTCTACTACGTATGTACTGACGCTGAGGGACGAAAGCGTGGGGAGCGAACAGGATTAGATACCCTGGTAGTCCACGCCGTAA
+
GGGGCGGFGGGGGGGGGGGEFGGGGGEGDGDGGGGFFGGGGGGGGFGGGGGEGCF+>:E<?FFEBFFFGGGGGGGGGGGGGEFGG<FFGG<E,CFDGGGGGFGGGGACFFGG<ADGGFGFFEFGFGFFFGGGFGGGGFFFGGGGG7@FFGGFGGGGGGGGGGGGGGGDCAFFFGGGFGGGGGGFFGG*>FFFFGGGEEGFGGGGCFGG7CCF9*+?<F9CFG*ACDGG5*>DGGGDG=*/:EEB0>9DCCEFB?GGD=)*<?CC@47@99<<FGF?B<<9GG
@M02352:288:000000000-CKWC8:1:1101:9402:5134 1:N:0:TACGCTGC+CTAAGCCT
TACGGAGGGTCCAAGCGTTATCCGGAATCATTGGGTTTAAAGGGTCCGCAGGCGGTCAATTAAGTCAGAGGTGAAATCCCATCGCTCAACGATGGAACTGCCTTTGATACTGGTTGACTTGAGTTATACGGAAGTAGATAGAATAAGTAGTGTAGCGGTGAAATGCATAGATATTACTTAGAATACCGATTGCGAAGGCAGTCTACTACGTATATACTGACGCTCATGGACGAAAGCGTGGGGAGCGAACAGGATTAGATACCCTGGTAGTCCACGCCGTAA
+
GGGGGFFGGGGGGGGGGGGGGGGGGGGGGGGFGGGFGGFGGGGGGGGGGGGGGGGGGGGGGGGGGGGGGGGGGGGGGGGGGGDGGEGGGGGFGGGGGGGGGGGGGGGGGGGGGGGGGGGGGGGGGGGGGGGGDGGGGGGGGGGGGGGGGGGGGGGGGGGGGGGGGGGGGGGGGGGGGGGGGGGFFGGGGGGGGGGGGGGGGGGGGGGGGEGGGGGGGFCCGEECEGGFGFGGGGGFGGGGGGF:>DGGGGFFFFGFFFDFGGCFFFGFFFB>FGFFFFFFGG
@M02352:288:000000000-CKWC8:1:1101:11608:5148 1:N:0:TACGCTGC+CTAAGCCT
TACGGAGGGTGCAAGCGTTATCCGGAATCATTGGGTTTAAAGGGTCCGCAGGCGGTCAATTAAGTCAGAGGTGAAATCCCATAGCTTAACTATGGAACTGCCTTTGATACTGGTTGACTTGAGTCATATGGAAGTAGATAGAATGTGTAGTGTAGCGGTGAAATGCATAGATATTACACAGAATACCGATTGCGAAGGCAGTCTACTACGTATGTACTGACGCTGAGGGACGAAAGCGTGGGGAGCGAACAGGATTAGATACCCTGGTAGTCCACGCCGTAA
+
GGGGGGGCCFGGFFGGGGGGGGFFGGGGFFGGGGGFGGG<EGGGGGGGGGGGGGGGGGGGGGGGGDFGGGGFGGGGGGGGGGDDFFFGGEFGGGGGGGGGGGGGGGGFGGGGGGGGGGGGGGGGGGGGGGGGGGGGGGGGGGGGGGGGGGGGGGGGGGGGGGGGGFGGGGGGGGGGGGGGGGGGGGGGGGGGGGGGGGGGGGGGGGGGGGGGGGGGGGGGCEGEGGGGGDGGGGG@GGGGGGEFFFGGDCDFF?DFFFFFGEFGFFGFFFAFFGFFFFFFDG
@M02352:288:000000000-CKWC8:1:1101:23635:5157 1:N:0:TACGCTGC+CTAAGCCT
TACGGAGGGTGCAAGCGTTAATCGGAATTACTGGGCGTAAAGCGCGCGTAGGTGGTTCAGTCAGTCAGATGTGAAAGCCCCGGGCTCAACCTGGGAACTGCACCTGATACTGCTGAACTAGAGTACGGTAGAGGGTAGTGGAATTTCCTGTGTAGCGGTGAAATGCGTAGATATAGGAAGGAACACCAGTGGCGAAGGCGACTACCTGGACTGATACTGACACTGAGGTGCGAAAGCGTGGGGAGCAAACAGGATTAGATACCCTGGTAGTCCACGCCGTAA
+
GGGGGCFGGGGGGGGGGGGGGGGGGGGGGGGGGGGGGFGGGGGECFEGFEGDGGGCFFGGGGFGGGGGGGGGGGGGGGGGGGGGCFGGGGFGGGGGGDFFGGGGGGGGFGGGGGGGGGGGGGGGGGGG<FFGGGGGGGGGGGGGGGGGGGGGGGGGGGGGGGGGGGGEGEEFGFGGGGGGGGFFGDGGGFGGGGGGGGGGGGDGFCFFGGFGGGGCCEEGGGGFGGGGGGGGGGGFGGGGGGFFFEGGGFFFF?FFBFDFG+CF4@FFAFFBFGFBF:B9DD
@M02352:288:000000000-CKWC8:1:1101:11740:5161 1:N:0:TACGCTGC+CTAAGCCT
TACGGAGGGTGCAAGCGTTAATCGGAATTACTGGGCGTAAAGCGCGCGTAGGTGGTTTGTTAAGTCGGATGTGAAAGCCCAGGGCTCAACCTTGGAATTGCACCCGATACTGGCAGGCTAGAGTACGATAGAGGAGTGTGGAATTTCCTGTGTAGCGGTGAAATGCGTAGATATAGGAAGGAACACCAGTGGCGAAGGCGACTACCTGGACCGATACTGACACTGAGGTGCGAAAGCGTGGGGAGCAAACAGGATTAGATACCCTGGTAGTCCACGCCGTAA
+
GGGGGGGGGGGGGGGGGGGGFFGGGGGGGGFGGGGGGGGGGGGGGGGGGGGGFGGCFGGGGGGGGGGGGGGGGGGGGGGGGGGGCEGGGFFGGGGGGGGGGGFFGGGGCGGGGFGGGGGGGGGGFGGGFFGGGGGGGGGGGGGGGGGGGGGGGGGGGGGGGGGFGFGGEGGFGGGGGGGGGGGGGGGGGGGGGGGGGGGGGGGGGFGGGGG6EG5?8FGGFCFC<DFGDF43>EDF7EGCEGFFFFGGGFFFF?GC<FFFGCCF4FG66BB2@C*:>?DFDD
@M02352:288:000000000-CKWC8:1:1101:15266:5161 1:N:0:TACGCTGC+CTAAGCCT
TACGGAGGGTCCGAGCGTTATCCGGAATCATTGGGTTTAAAGGGTCCGCAGGCGGTCGATTAAGTCAGAGGTGAAATCCCATAGCTCAACTATGGAACTGCCTTTGATACTGGTTGACTTGAGTCATATGGAAGTAGATAGAATGTGTAGTGTAGCGGTGAAATGCATAGATATTACACAGAATACCGATTGCGAAGGCAGTCTACTACGTATGTACTGAAGCTCATGGACGAAAGCGTGGGGAGCGAACAGGATTAGATACCCTGGTAGTCCACGCCGTAA
+
GGGEEEGEGFGGGDGGGGGGGGGGGDGGGGGGGFGBF:FCCFGGGGGGGGGGGGGGGGGGGDGGGGGGGEFFGGGGGGGGGGFGGDGGGGGGGGGGGGGGFGFFGGGGGGGGGGGGGGGGGGGFGGFGGGGFGGGGGGGFGGGGGGGGGGGGGGGGGGFGGGGGGGGGGGGFGDGGGGGGGFGGGGGGGGGGGGGGGGGGGGFGGFGGGGGG?EFGFEGGGGFFGGGGGGGGGG<DFGDGGED?BEGGGGBFBFCFBFDFG?+96>F:4=<<*CFFF:>>GG
@M02352:288:000000000-CKWC8:1:1101:24211:5162 1:N:0:TACGCTGC+CTAAGCCT
TACGGAGGGTGCAAGCGTTATCCGGAATCATTGGGTTTAAAGGGTCCGCAGGCGGACTAATAAGTCAGTGGTGAAATCCCATCGCTTAACGATGGAACTGCCATTGAAACTGTTAGTCTTGAATTCGGTCGAAGTGGGCGGAATGTGTCATGTAGCGGTGAAATGCATAGATATGACACAGAACACCGATAGCGAAGGCAGCTCACTAGGCCTGAATTGACGCTCAGGGACGAAAGCGTGGGGAGCGAACAGGATTAGATACCCTGGTAGTCCACGCCGTAA
+
GGGGGGGGGGGGGGGGGGGGGGGGGGGGGGGFGGGGGGGGGGGGGGGGGGGGGGGGGGGGGGGGGGGGGGGGGGGGGGGGGGGGGGGGGGGGGGGGGGGGGGGGGCGGDFFGGGGGGGGGGGGGGGGGGGGGGGFGGGGGGGDEFGGGGGGGGFFGGGFFGGGGGGGGFGGGGGGGGGGGGGGGGGGGGGCGGGGGGGGGGGGEGGGGGGGGGGGGGFFGGGGEECCFFGGGGGGFGC1;EGEB>EGGGGFFFFGG7?D47<CFFFGFFFFFFGFFFFFFGD
@M02352:288:000000000-CKWC8:1:1101:21935:5179 1:N:0:TACGCTGC+CTAAGCCT
TACGGAGGGTCCAAGCGTTATCCGGAATCATTGGGTTTAAAGGGTCCGCAGGCGGTCAATTAAGTCAGAGGTGAAATACCATAGCTCAACTATGGAACTGCCTTTGATACTGGTTGACTTGAGTCATATGGAAGTAGATAGAATGTGTAGTGTAGCGGTTAAATGCATAGATATTACACAGAATACCGATTGCGAAGGCAGTCTACTACGTATGTACTGACGCTGAGGGACGAAAGCGTGGGGAGCGAACAGGATTAGATACCCTGGTAGTCCACGCCGTAA
+
GGGGGGGGGGGGGGGGGGGGGGGGGGGGGGGGGGGGGGGGGGGGGGGGGGGGGGGFGGGGGGGGGGGGGGGGGGGGGGGGGGGGGGGGGGGGGGGGFGGGGGGGGGGGGGGGGGGGGGGGGGGGGGGGGGGGGGGGGGGGGGGGGGGGGGGGGGGGGGGGGGGGGFFGGGGGGGGGGGGGGGGGGGGGGGGGGGGGGGGGGGGGGGGGGGGGGGGGGGGGGGGDDGGGDGGGGGGFGGGGGGFFFFGGGGFFF?FGFFDFGGFDFFGFFFFBFGFFFFFFGG
@M02352:288:000000000-CKWC8:1:1101:11263:5181 1:N:0:TACGCTGC+CTAAGCCT
TACGGAGGGTCCAAGCGTTATCCGGAATCATTGGGTTTAAAGGGTCCGCAGGCGGTCAATTAAGTCAGAGGTGAAATACCATAGCTCAACTATGGAACTGCCTTTGATACTGGTTGACTTGAGTCATATGGAAGTAGATAGAATGTGTAGTGTAGCGGTGAAATGCATAGATATTACACAGAATACCGATTGCGAAGGCAGTCTACTACGTATGTACTGACGCTGAGGGACGAAAGCGTGGGGAGCGAGCAGGATGAGATACCCTGGTAGTCCACGCCGTAA
+
GGGGGGGGGGGGGGGGGGGGGGGFGEG7FGGGGGGBFGFGGGGGGGGGGGGGGGGFGGGGGGGGGGGGGGG8FGGGDGGGGGGGGGGGGGFGGGGGGGGGGGGGGGGGGGFGGGGGGGGGGGGGGGGGGGGGGGGGGGGGGGGFGFFGGGGGGGGGGGEGGGGFGGGGGGGFGGGGGGFGFGGGGGGGGGGFFGGGGGGGGGGGGGGGGGGFFGFGGGFFGGGEGGGGGGGGGGGEFG*AEEEFFFGGGGEF?:D*4@D?G?EGFFGFFF36@G@?3(71DD
@M02352:288:000000000-CKWC8:1:1101:6993:5186 1:N:0:TACGCTGC+CTAAGCCT
TACGGAGGGTGCAAGCGTTAATCGGAATTACTGGGCGTAAAGCGCGCGTAGGTGGTTTGTTAAGTCAGATGTGAAAGCCCTGGGCTCAACCTAGGAACTGCACCTGATACTGGATAACTAGAGTACAGAAGAGGGTAGTGGAATTTCCTGTGTAGCGGTGAAATGCGTAGATATAGGAAGGAACATCAGTGGCGAAGGCGACTCCCTGGTCAGTAACTGACGCTCATGTGCGAAAGTGTGGGTAGCGAACAGGATTAGATACCCTGGTAGTCCACACCGTAA
+
GGGGGGGGGGGGGGGGGGGGGGGGGGGGGGGGGGGGGGGGGGGGGGGGGGGGGGGGGGGGGGGGGGGGGGGGGGGGGGGGGGGGGGGGGGGGGGGGGGGGGGGGGGGGGGGGGGGGGGGGGGGGGGGGGGGGGGGFGGGGGGGGGGGGGGGGGGGGGGGGGGGFGGGGGGGFGGGGGGGGGGGGGGGGGGGFGGGGGGGGGGGGGGGGGGGGGGGGGGCCGGG5CDEFCFGGGEGFFGGGGGFFFFGG57>FFFGGFFFFGGGGFFGF<?DFFDF?:<><GG
@M02352:288:000000000-CKWC8:1:1101:7511:5187 1:N:0:TACGCTGC+CTAAGCCT
TACGGAGGGTCCAAGCGTTATCCGGAATCATTGGGTTTAAAGGGTCCGCAGGCGGTCAATTAAGTCAGAGGTGAAATACCATAGCTCAACTATGGAACTGCCTTTGATACTGGTTGACTTGAGTCATATGGAAGTAGATAGAATGTGTAGTGTAGCGGTGAAATGCATAGATATTACACAGAATACCGATTGCGAAGGCAGTCTACTACGTATGTACTGACGCTGAGGGACGAAAGCGTGGGGAGCGAACAGGATTAGATACCCTGGTAGTCCACGCCGTAA
+
GFFGGGGGGGGGGGGGGFFGGGGGGGGGGGGGGGGFEGGGGGGGGGGGGGGGGGGGGGGGGGGGGGGGGGGFGGGGGGGGGGGGGGGFGGGGGGGGGGGGGGGGGGGGFGFGGGGGGGGGGGGGGGGGGGGGGGFFFGGGGGGGGGGGGGGGGGGGGGGGGGGGGGGGGGGGGGGGGGGGGGGDFFGGGGGGGGGGGGGGGGGGGGGGFGGGGGGGGGGGGGGGGGGGGGGGGGGFGGDGEE:?FFGGGGFFF?FFFFAFGGGGFFGFFFFB?GFFBFF9GD
@M02352:288:000000000-CKWC8:1:1101:18868:5191 1:N:0:TACGCTGC+CTAAGCCT
TACGGAGGGTCCAAGCGTTATCCGGAATCATTGGGTTTAAAGGGTCCGCAGGCGGTCAATTAAGTCAGAGGTGAAATACCATAGCTCAACTATGGAACTGCCTTTGATACTGGTTGACTTGAGTCATATGGAAGTAGATAGAATGTGTAGTGTAGCGGTGAAATGCATAGATATTACACAGAATACCGATTGCGAAGGCAGTCTACTACGTATGTACTGACGCTGAGGGACGAAAGCGTGGGGAGCGAACAGGATTAGATACCCTGGTAGTCCACGCCGTAA
+
GGGGGGGGGGGGGGGGGGGGGGGGGFFGGGGGGGGFGGGGGGGGGGGGGGGGGGGFGGGGGGGGGGGGGGGGGGGGGGGGGGGGGGGGGGGGGGGGEGGGGGGGGGGGGGGGGGGGGGGGGGGGGGGGGGGGGGGGGGGGGGGGGGGGGGGGGGGGGGEGGGGGGGGGGGGGGGGGGGGGGGGGGGGGGGGGGGGGGGGGGGFGGGGGGGGGGGGGGGGGGGGGGGGGGGGGGGGFFG5CGGFFFFGGGGFFFFCFFFFFGGGGFFGFFF<AFGFF>BFBGD
@M02352:288:000000000-CKWC8:1:1101:21936:5199 1:N:0:TACGCTGC+CTAAGCCT
TACGGAGGGTCCAAGCGTTATCCGGAATCATTGGGTTTAAAGGGTCCGCAGGCGGTCAATTAAGTCAGAGGTGAAATACCATAGCTCAACTATGGAACTGCCTTTGATACTGGTTGACTTGAGTCATATGGAAGTAGATAGAATGTGTAGTGTAGCGGTTAAATGCATAGATATTACACAGAATACCGATTGCGAAGGCAGTCTACTACGTATGTACTGACGCTGAGGGACGAAAGCGTGGGGAGCGAACAGGATTAGATACCCTGGTAGTCCACGCCGTAA
+
GGGGGEGGGGGGGGGGDGGGGGGGGGGGGGGGGGGCGGGGGGDGFFGGGGGGGGGGGGGGGGGGGGGGGGGGGGGGGGGGGGGGGGGGGGGGGFCGGGGGGGGGGGGGGGFGCFGGGGGGGGFGGGGGGGGGFGDGFGGGGGGG9FFGGGGGGGGGGGEGGGGGGGGGGGGGGGFGFGGGGGGGGGGCECG5FCGGEDGFGGGGGGDCFGFGDFFCFGGGGDGGDGC=EGGGGG:@GGGCGE><0>D)C<>)8:GG?=>FFG8FF>GFFF>DFFF09BF>GD
@M02352:288:000000000-CKWC8:1:1101:21453:5210 1:N:0:TACGCTGC+CTAAGCCT
TACGGAGGGTCCAAGCGTTATCCGGATTTATTGGGTTTAAAGGGTCCGTAGGCGGGCTTATAAGTCAGAGGTGAAATCCCATCGCTCAACGATGGAACTGCCTTTGATACTGTAGGTCTTGAATATATTTGAAGTAGGCGGAATATGTAGTGTAGCGGTGAAATGCATAGATATTACATAGAACACCAATTGCGAAGGCAGCTTACTAAGATATTATTGACGCTGATGGACGAAAGCGTGGGTAGCGAACGGGATTAGATACCCCGGTAGTCCACGCCGTAA
+
GGGGGGGGGGGGGGGGGFGGGGGFGGGGGGGGGGGFGGGGGFGGGGGGGGEGGGGGGGGGGGFEGGGGCFGGGGGGGGGGGGGGGGGDGGGGGGGGGGGGGGGGGGGGGGGGGGGGGGGGGGGGGGGGGGGGGGGGGGGGGGGGGGGGGGGGGGGFGGGGGGGGGGGGGGGGGGFFGC@FGFFF@FGGGGGFFGGGGGGGGDCEFCGGGGGGFGGGFGGGFE5CGDCGFGGGGGGFGDDCE5@BBFDC*7>BB:<C<@<67CFGFFGFFF<:47/,3?E>GG
@M02352:288:000000000-CKWC8:1:1101:18428:5218 1:N:0:TACGCTGC+CTAAGCCT
TACGGAGGGTCCAAGCGTTATCCGGAATCATTGGGTTTAAAGGGTCCGCAGGCGGTCAATTAAGTCAGAGGTGAAATCCCATAGCTTAACTATGGAACTGCCTTTGATACTGGTTGACTTGAGTTATACGGAAGTAGATAGAATGTGTAGTGTAGCGGTGAAATGCATAGAGATTACACAGAATACCGATTGCGAAGGCAGTCTACTACGTATATACTGACGCTGAGGGACGAAAGCGTGGGGAGCGAACAGGATTAGATACCCTGGTAGTCCACGCCGTAA
+
GGGGGGGGGGGGGGGGGGGGGGGGGGGGGGGGGGGFGGGDFGGGGGGGGGGGGGGGGGGGGGGGGGGGGGGGGGGGGGGGGGFGGGGGGGGGGGGGGGGGGGGGGGGGGGGGGGGGGGGGGGGGGGGGGGGGGGGGGGFGGGGGGGGGGGGGGGGGGGGGGGGGGGGGGGGGGGGGGGGGGGGGGGGDGGGGGGGGGGGGGGGGGGGGGGGGGGGCGGGGGGGGGGGGGGGGGGGFGGGGGGF?BFGGGGFFFBFGFFFFGGGGFFGFAFF<FGFB>FFFGG
@M02352:288:000000000-CKWC8:1:1101:8638:5220 1:N:0:TACGCTGC+CTAAGCCT
TACGGAGGGTGCAAGCGTTATCCGGAATCATTGGGTTTAAAGGGTCCGTAGGCGGACTAATAAGTCAGAGGTGAAATACCATAGCTCAACTATGGAACTGCCTTTGATACTGGTTGACTTGAGTCATATGGAAGTAGATAGAATGTGTAGTGTAGCGGTGAAATGCATAGATATTACACAGAATACCGATTGCGAAGGCAGTCTACTACGTATGTACTGACGCTGAGGGACGAAAGCGTGGGGAGCGAACAGGATTAGATACCCTGGTAGTCCACGCCGTAA
+
GFGGGGGGGGGGGFGGGFCFGGGFGDGGEFGFFGGCFGDDFGFGFGGGGCGEGGGEGGGCFFGGGGGGGGGFFFGGGGGGFFCEFCF<FDEGGGGGGGGGFBGFDGDG<FFFGGGGGGGGGFGGGGGGGFGFFFFGGFFGCGGGGGGGGGGGGFFFGGGDFGGGGGGGGGGGFFGFGGCGGFGAGFFGGGGGGGGDEGGGGGGFFGFGCEFGGGF9EDCGGGGGGGGGDGGGGGGEGG5EGGD2>:GD=)57:BFG?FF4?F@D?FGFFFFAFGFBFF>>CC
@M02352:288:000000000-CKWC8:1:1101:18650:5228 1:N:0:TACGCTGC+CTAAGCCT
TACAGAGGGTGCAAGCGTTAATCGGAATTACTGGGCGTAAAGCGCGCGTAGGTGGTTTGTTAAGTCGGATGTGAAAGCCCAGGGCTCAACCTTGGAATTGCACCCGATACTGGCAGGCTAGAGTACGATAGAGGAGTGTGGAATTTCCTGTGTAGCGGTGAAATGCGTAGATATAGGAAGGAACATCAGTGGCGAAGGCGGCTACCTGGACAAATACTGACACTGAGGCACGAAAGCGTGGGGAGCAAACAGGATTAGATACCCTGGTAGTCCACGCCGTAA
+
GGGGGGGGGGGGGGGGGGG8CFGGGFGGGGGGGGGGGEGGGGGGGGGGFGFGCFGFFGGGGGGGGGGGGGGGGGGGGGGGGGGGGGGGGGGGGGGGGGGGGGGGGGGGGGGGGGGGGGGGGGGGGGGGGGGGGGGGGGGGGGFGGGGGGGGGGGGGGGGGGFFGGGGEGGGGGFGGGGGGGGGGGFGGGFGGGGGGGGGGDDEGGGGGGGGGGGGGGGGGGGGGGGGGGGGGGGGFGGGGGGFFFEGCF4FFFF:C?FDFGGGG?FGFFFFD?FFFFBF9GD
@M02352:288:000000000-CKWC8:1:1101:17214:5233 1:N:0:TACGCTGC+CTAAGCCT
TACGGAGGGTGCAAGCGTTATCCGGAATCATTGGGTTTAAAGGGTCCGTAGGCGGATTGATAAGTCAGAGGTGAAATCCCACAGCTCAACTGTGGAACTGCCTTTGATACTGTAGGTCTTGAATATATTTGAAGTAGGCGGAATATGTAGTGTAGCGGTGAAATGCATAGATATTACATAGAACACCAATTGCGAAGGCAGCTTACTAAGATATTATTGACGCTGATGGACGAAAGCGTGGGTAGCGAACGGGATTAGATACCCCGGTAGTCCACGCCGTAA
+
GFGFGDGGGFGGGGGGGGGGGGGEGDEGFGGGGGGFGG<FEFGGGGGGGGGGGGGGGGGGGGGGGGGGGGGFGGGGGGGGGGGGGEFGGGGGFGGGGGGGGGGGGGGGGGGGGGFGGGFGGG8FFGGGGGGGGGGGGGGGGGGGGGGFGGGGGGGGGGGGGGGGGGGGGGGGGGGGGEGGGGFFGGGFGGGGGGGGGGGGGGGGGGGGFF>?FGGCFFFFFBEGGGGGC66DGGGFGGDGGGFFFFGGGGFFFBGGFFFFGGFC3@GEFFFFFGFF6?FFGD
@M02352:288:000000000-CKWC8:1:1101:17990:5236 1:N:0:TACGCTGC+CTAAGCCT
TACGGAGGGTGCGAGCGTTAATCGGAATTACTGGGCGTAAAGCGCATGCAGGTGGTTCATTAAGTCAGATGTGAAAGCCCGGGGCTCAACCTCGGAACTGCATTTGAAACTGGTGAACTAGAGTGCTGTAGAGGGGGGTAGAATTTCAGGTGTAGCGGTGAAATGCGTAGAGATCTGAAGGAATACCAGTGGCGAAGGCGGCCCCCTGGACAGACACTGACACTCAGATGCGAAAGCGTGGGGAGCAAACAGGATTAGATACCCTGGTAGTCCACGCCGTAA
+
GGGGGGGGGGGGGGGGGGGGEGGGGGGGGGGGGGGGGGGGGGGGGGGGGGGGGGGCEGGGGGGGGGGGGGGGGGGGGGGGGGGGGGGGGGGGGGGGGGGGGGGGGGGGGGGGGGGGGGGGGGGGGGGGGGGGGGGGGGGEGGGGGGGGGGGGGGGGGGGGGGGGGGGGGGGGGGGGGGGGGGGGGGGGGGGGGGGGGGGGGGEGGGGGGGGGGFCGGGGGGGGGGGGGGGGGGGGFGGGGGGBFFFGGGGFFFFDGFFFFGGGGFFGFFFFFFGFFFFFFGG
@M02352:288:000000000-CKWC8:1:1101:4526:5238 1:N:0:TACGCTGC+CTAAGCCT
TACGGAGGGTCCAAGCGTTATCCGGAATCATTGGGTTTAAAGGGTCCGCAGGCGGTCAATTAAGTCAGAGGTGAAATACCATAGCTCAACTATGGAACTGCCTTTGATACTGGTTGACTTGAGTCATATGGAAGTAGATAGAATGTGTAGTGTAGCGGTGAAATGCATAGATATTACACAGAACACCGATTGCGAAGGCAGTCTACTACGTATGTACTGACGCTGAGGGACGAAAGCGTGGGGAGCGAACAGGATTAGCTACCCTGGTAGTCCACGCCGTAA
+
GGGGGGGGG@EFFGGCEGGEGGGGGEGGGGGGGGGCFEGGGFGGGDFEGFGGGGGCGGEEFGGGGGGCFFGGGGGGGGFGGGGGGGGEFGEGGGGGGGGGG@FF9,CFFGF9DFFEFGGG9A8BFGGGGFDFFGGA<FCD9FFEFCFFACGGCC;FGFEEGGGC=,>@FFAFFCCEGGGFFGGGGDE7FGFD?CBEGEG>EEE9FGGGFGGFCCC@CGFDFCGGGG8EEEGCE57@D=C;CGE<6BDGGGBFF0*?<F(*<CCFF4CFD*)66>=6(8:>GG
@M02352:288:000000000-CKWC8:1:1101:4504:5248 1:N:0:TACGCTGC+CTAAGCCT
TACGGAGGGTCCAAGCGTTATCCGGAATCATTGGGTTTAAAGGGTCCGCAGGCGGTCAATTAAGTCAGAGGTGAAATACCATAGCTCAACTATGGAACTGCCTTTGATACTGGTTGACTTGAGTCATATGGAAGTAGATAGAATGTGTAGTGTAGCGGTGAAATGCATAGATATTACACAGAACACCGATTGCGAAGGCAGTCTACTACGTATGTACTGACGCTGAGGGACGAAAGCGTGGGGAGCGAACAGGATTAGATACCCTGGTAGTCCACGCCGTAA
+
GGGGGGGGGGGGGGGGGGGGFGGGGEGGGGGGGGGGGGGGGGGGGFGGGGGGGGGCBFFGGGFGGGGGGGGGGGGGGFGFEAFFFGGFFGGGGGGGGFGGGFGGGGGGGGGGGGGGGGGGGGFDGGGGGGGGGGGGGFGGGGGGGGGGGGGGGGGGGGGGGGGGGGGGGGGGGGGGGGGGGGGCFDGGCGGFGGGGGGGFGGGGGGGGGDDFF9CFGGGFF>EGGGCFGCFGG=CDG=DEEE317>D7=DEF:?CFBFFFGGGGFF:FAFFFFGFFFF@BDD
@M02352:288:000000000-CKWC8:1:1101:9629:5251 1:N:0:TACGCTGC+CTAAGCCT
TACGGAGGGTCCAAGCGTTATCCGGAATCATTGGGTTTAAAGGGACCGCAGGCGGTCAATTAAGTCAGAGGTGAAATACCATAGCTCAACTCTGGAACTGCCTTTGATACTGGTTGACTTGAGTCATATGGAAGTAGTTAGAATGTGTAGTGTAGCGGTGAAATGCATAGATATTACACAGAATACCGATTGCGAAGGCAGTCTACTACGTATGTACTGACGCTGAGGGACGAAAGCGTGGGGAGCGAACAGGATTAGATACCCTGGTAGTCCACGCCGTAA
+
GGGG7FGGGF6EFGGGGGGGGGGGGG@F,F<FGGGF,FGGGGGG,,BF7FGGGGG4CE<C<FFGGGGGG<FFGGGG9,CF,5,BFFGFGGA,CFG<F,EEG,EFGGGFFGGG8?,C,EF,FFGG<A,:?5F<ADGG=,C3CFGG93@FFGGGGGGGGGGGGGGGGG,EFGGGGGGG9,@>EGG;,?F:1F:DGGGGGGGFG@EFGGG9>?0028CFGGGGGGGGGGGGG*>DGGGFGGGGGGFBFFCDGGEF?FDGFFFFGGGGFFGFFF>DFGFFFFE>GD
@M02352:288:000000000-CKWC8:1:1101:19894:5256 1:N:0:TACGCTGC+CTAAGCCT
TACGGAGGGTCCAAGCGTTATCCGGAATCATTGGGTTTAAAGGGTCCGCAGGCGGTCAATTAAGTCAGAGGTGAAATACCATAGCTCAACTATGGAACTGCCTTTGATACTGGTTGACTTGAGTCATATGGAAGTAGATAGAATGTGTAGTGTAGCGGTGAAATGCATAGATATTACACAGAATACCGATTGCGAAGGCAGTCTACTACGTATGTACTGACGCTGAGGGACGAAAGCGTGGGGAGCGAACAGGATTAGATACCCTGGTAGTCCACGCCGTAA
+
GGGGGGGGGGGGFGGGGGGGGGGGGGGGGGFGGGGFFGGGGGGGGGGGGGGGGGGFGGGGGGGGGGGGGGGGGGGGGGGGGFFGGGGGGGGGGGGGGGGGGGGGGGGGGGGGGGGGGGGGGGGGGGGGGGGGGGGGGGGGGGGGGGGGGGGGGGGGGGGGGGGGGGGGGGGGGGGGGGGGGGGGGGGGGGGGGGGGGGGGGFFFGGGGGGGGGGGGGGGGGGGGGGGGGGGGGGGFGGGGGGFFBFGGGGFFFFGGDFBFGGGGFFGFFFAB=FF?>BFFGG
@M02352:288:000000000-CKWC8:1:1101:19641:5261 1:N:0:TACGCTGC+CTAAGCCT
TACGGAGGGTGCAAGCGTTAATCGGAATTACTGGGCGTAAAGCGCGCGTAGGTGGTTCAGTCAGTCAGATGTGAAAGCCCCGGGCTCAACCTGGGAACTGCACCTGATACTGCTGAACTAGAGTACGGTAGAGGGTAGTGGAATTTCCTGTGTAGCGGTGAAATGCGTAGATATAGGAAGGAACACCAGTGGCGAAGGCGACTACCTGGACCGATACTGACACTGAGGTGCGAAAGCGTGGGGAGCAAACAGGATTAGATACCCTGGTAGTCCACGCCGTAA
+
GGGGGFFGGFEGGGGGGGGGGGGGGGGGGGGGGGGGGFGGGGGGGGGGFGGGGFGGGGGGGGGGGGGGGGGGGGGGGGGGGGGGGGGGGGGGGGGGDFGGGGGGGGGFGGGGGGGGGGGGGGGGGGGGGGGGGGGFGGGGGGGGGGGGGGGGGGGGGGGGGGGGGGGGGGGGGGGGFFGGGGGGGGGGGGGGGGGGGGGGGGGGGGGGGGGGGGGEEGGGGGGGGGGGDCGGGGGFGGGGGGFFFFGGGGFFB6CFFFFFGGDGFFGF>FAFFG@?>FFFGD
@M02352:288:000000000-CKWC8:1:1101:21007:5273 1:N:0:TACGCTGC+CTAAGCCT
TACGGAGGGTGCAAGCGTTATCCGGAATCATTGGGTTTAAAGGGTCCGCAGGCGGTCAATTAAGTCAGAGGTGAAATCCCATAGCTTAACTATGGAACTGCCTTTGATACTGGTTGACTTGAGTTATACGGAAGTAGATAGAATGTGTAGTGTAGCGGTGAAATGCATAGATATTACACAGAATACCGATTGCGAAGGCAGTCTACTACGTATGTACTGACGCTGAGGGACGAAAGCGTGGGGAGCGAACAGGATTAGATACCCTGGTAGTCCACGCCGTAA
+
GGGGGGGGGFGGGGGGGGGGGGGGGGGFEGGFGGGFGGGGGGGGGGGGGGGGGGGCFGGGGGGGGGGGGGGGGGGGGFFGGFFGGGGGGGGGGGGGGGGGGGGGGGGFGGCFGFFGG<FGFFFDGFGGCFDGGGFGGGAFFGGGGFFCGGGGGGGGGGCFGGGGGGFFADFFFFFGGGCFGGGGGGFGGGGGGEGGGGGFEGGGGGGGGGCGBFGGDCFGGGDCCCGGGGGGGGGFDG>EGGFF>DGGGG@F?F:C<FB4FFCFFFGFAFBB?C@F9:F9DD
@M02352:288:000000000-CKWC8:1:1101:11935:5303 1:N:0:TACGCTGC+CTAAGCCT
TACGGAGGGTGCAAGCGTTAATCGGAATTACTGGGCGTAAAGCGCGCGTAGGTGGTTCAGTCAGTCAGATGTGAAAGCCCCGGGCTCAACCTGGGAACTGCACCTGATACTGCTGAACTAGAGTACGGTAGAGGGTAGTGGAATTTCCTGTGTAGCGGTGAAATGCGTAGATATAGGAAGGAACACCAGTGGCGAAGGCGACTACCTGGACTGATACTGACACTGAGGTGCGAAAGCGTGGGGAGCAAACAGGATTAGATGCCCTGGTAGTCCACGCCGTAA
+
GGGGGGGGGGGGGGGGGGGGGGGGGGGGGGGGGGGGGGGGGGGFEGGGFEGGGGGGGGGGGGGGGGGGGGGGGGGGGGGGGGGGEGGGFFGGGGGGGGGGGGGGCGGGGGFGGGGGGGGGGGGGGGGGGGFCFGGEFGGGGGFFGGDGGGGGFFGGEGEGGGGGGGGEGEG9FGGGGGGGGGGGG>FGGGGGGGGGGGGGDGDGGGGGGGGGGGGFEEGGGGGEGGFGGGGGEGG5FGGGGGF?9>DCGGFFFFGGBF>FF9FG@:FFDFFFFG??FFF>GG
@M02352:288:000000000-CKWC8:1:1101:26608:5311 1:N:0:TACGCTGC+CTAAGCCT
TACGGAGGGTCCAAGCGTTATCCGGAATCATTGGGTTTAAAGGGTCCGCAGGCGGTCAATTAAGTCAGAGGTGAAATACCATAGCTCAACTATGGAACTGCCTTTGATACTGGTTGACTTGAGTCATATGGAAGTAGATAGAATGTGTAGTGTAGCGGTGAAATGCATAGATATTACACAGAATACCGATTGCGAAGGCAGTCTACTACGTATGTACTGACGCTGAGGGACGAAAGCGTGGGGAGCGAACAGGATTAGATACCCTGGTAGTCCACGCCGTAA
+
GFEECCCECFFFGFGGGGCEGG9FFGGGFGGGFCFFDE89EFF@FGFEE7>EGEGFDGGGGEEEFGFGGGG<FFGGGGCA<FFFFCFFG<FDGGGFFGGGGGGGCFGGGFFGGGFGGGGGGGGGGGGGGCECDFF@FF,@FGGFEFGGGGCEFGGGGGFBFGGGGGGGECFFGGGG,?FGGGFFGGGGGGGGGGGGDECGGGGFGGGGGG<3<B??9CFEFGDEEDFGGCDDEGGBG79EEEF6>>GGEGF@?FCC>FABFG6C64CF9BBFBDFFBFFB79
@M02352:288:000000000-CKWC8:1:1101:14305:5339 1:N:0:TACGCAGC+CTAAGCCT
TACGGAGGATGCAAGCGTTATCCGGAATTACTGGGTGTAAAGGGAGCGTAGACGGTTATGTAAGTCAGAGGTGAAAGACCGCAGCTCAACTGCGGAACTGCCATTGAAACTGTCTGACTGGAATTATTATGAAGTAACTGGAATTCGTAGTGTAGCGGTGAAATGCGTAGATATTACGTGGAATACCAATGGCGAAGGCGGGTTACTGGTATTTCATTGACGCTGATGCACGAAAGCGTGGGGAGCAAACAGGATTAGATACCCTGGTAGTCCACGCCGTAA
+
GGGG7FFG,,,CFGGGGGGGGGGGGG+D,E,CFGGF,CFGGGGG86CGGGG,EFGF,,,C,CFGGGGG,,CFGGGG,,B,C++@CFGGGG,,5+8C:CFGG8,CFGG<FGGGG,,,CFF9FF<F,3,:,,9F,CFGF<F,DFFG<,+@FGGGGGGGGGGGGGGGGG:EGGG,DFGG,12BEGG9FGGG:F,BFGGGGGG*C*?EGGG9++0++++3+<CFFG*CEC+<++:FGGGFGGGGGG3:BFCFGGFFFBGF?FDFGGGGFFGFFFFFFGF(46DFGG
@M02352:288:000000000-CKWC8:1:1101:7199:5345 1:N:0:TACGCTGC+CTAAGCCT
TACGGAGGGGGTTAGCGTTGTTCGGAATTACTGGGCGTAAAGCGTACGTAGGCGGATTAGTCAGTTAGGGGTGAAATCCCAGGGCTCAACCCTGGAACTGCCTCTAATACTGCTAGTCTTGAGTTCGAGAGAGGTGAGTGGAATTCCAAGTGTAGAGGTGAAATTCGTAGATATTTGGAGGAACACCAGTGGCGAAGGCGGCTCACTGGCTCGATACTGACGCTGAGGTACGAAAGTGTGGGGAGCAAACAGGATTAGATACCCTGGTAGTCCACACCGTAA
+
GGGGGEEGGGGGGGGGGGGGGGGGGGGGGGGGGGGGGFGGGGGGCGGGGGGGGGGGGGGGGGGGGGGGGGGGGGGGGGGGGGGGGGGGGGGGGGGGGGGGGGGGGGGGGGGGGGGGGGGGGGDFGGGGGGGFGDGGGGGGGGGGGGGGGGFFGCGGGGGGGGGGGGGFFGEGGGGGGGGGGGFFGGGGGGGGGCEGGGGGGGGGGGGGGGCFGGGGGGGGGGGCGGGGGGGGGGDEGFFGGGFFBFGGDFFFFFGGFFFFGGGGFFG:AFDBFFF??FFFGG
@M02352:288:000000000-CKWC8:1:1101:13147:5346 1:N:0:TACGCTGC+CTAAGCCT
TACGGAGGGTGCGAGCGTTAATCGGAATTACTGGGCGTAAAGCGTACGCAGGCGGTTGATTAAGCGAGATGTGAAATCCCTGGGCTCAACCCAGGAACTGCATTTCGAACTGGTCAACTAGAGTATGAGAGAGGGTGGTAGAATTTCAGGTGTAGCGGTGAAATGCGTAGAGATCTGAAGGAATACCGATGGCGAAGGCAGCCACCTGGACAGACACTGACACTCAGATGCGAAAGCGTGGGGAGCAAACAGGATTAGATACCCTGGTAGTCCACGCCGTAA
+
GDFDDDEDECCGGCGGGFCG<6CFGCCFGGEFGFGGGFEFCFGGGGCGGGGDGEGGGGGGGGGGGGGGGGGGGGGGGFFGFGGC@<FGGGFGGGGGGGFFGGG9<FFFGGGGGFGGGGGGGGGFGFGGGGG@FEGGGGGGGGGGGGDFGGGEGGGGGGGGGGGGGGGEEGEGFGGGGGGGGGGGGGGGGDGGGGGGGGGGGGGGGGGGFGGGGGGGFGGEFFCGGGGGGGGDGGGFGGGGDGFFFFGGF<FFFFGGFFFFFFGFFFGFBFF>@FFFF:F>CD
@M02352:288:000000000-CKWC8:1:1101:13342:5349 1:N:0:TACGCTGC+CTAAGCCT
TACGGAGGGTGCAAGCGTTATCCGGAATCATTGGGTTTAAAGGGTCCGCAGGCGGTCAATTAAGTCAGAGGTGAAATCCCATAGCTTAACTATGGAACTGCCTTTGATACTGGTTGACTTGAGTTATACGGAAGTAGATAGAATGTGTAGTGTAGCGGTGAAATGCATAGAGATTACACAGAATACCGATTGCGAAGGCAGTCTACTACGTATATACTGACGCTCATGGACGAAAGCGTGGGGAGCGAACAGGATTAGATACCCTGGTAGTCCACGCCGTAA
+
GGGGGGGGGGGGGGGGGGGGGGGGGGGGGGGGGGGCFGGGGGGGGGGGDGGGGGGFFCFGGGGGGGGGGGGGGGGGGGGGGGGGGGGGGGGGGGGGGGGGGGGGGFFGGGGGGGGGGGGGGGGGGGGGGGGEGGGGGGGGGGGGGFGEGGGGGGGGGGGGGGGGGGGGGGGCGGGGGGGGGGGGGGGGGGGGGGEGGGGGGGGGGGGGGGGGGGGGGGGGGGGGGGGGGCGGGGGFGGGGGGFFFFGGGGFFBFGG?FFFGGGGFFFFFF>AFGFFFFFFGD
@M02352:288:000000000-CKWC8:1:1101:4236:5359 1:N:0:TACGCTGC+CTAAGCCT
TACGGAGGGTCCAAGCGTTATCCGGATTTATTGGGTTTAAAGGGTCCGCAGGCGGTCAATTAAGTCAGAGGTGAAATCCCATAGCTTAACTATGGAACTGCCTTTGATACTGGTTGACTTGAGTTATACGGAAGTAGATAGAATGTGTAGTGTAGCGGTGAAATGCATAGAGATTACACAGAATACCGATTGCGAAGGCAGTCTACTACGTATATACTGACGCTCATGGACGAAAGCGTGGGGAGCGAACAGGATTAGATACCCTGGTAGTCCACGCCGTAA
+
GCDD78@@B@EFE<FC:B@FFGCFG@FGGFCF,CF,6:@66FFGFFGG7FGDGEGB+?CFFEGGFGGFGGGG7,EFGEAFD9,B,AB?AE?FGGFG,FFFGFBBFG,CF<AFGCE?EFF<FD8?FEGA@<:=+CFBFGGGCCDF=9@F,>C<FA;F<<BCCDFDGA9;;DCBFAEDC9@EGG8BCE:*1CFFF*4CEGGGDG?FCC9+@CF?F6B;+?CGBBC=CDFG+A*178>.CEGG>G>033CDC)75(26746>6C:8C=5*99=367F@((-<,97
@M02352:288:000000000-CKWC8:1:1101:15674:5379 1:N:0:TACGCTGC+CTAAGCCT
TACGGAGGGTCCAAGCGTTATCCGGATTTATTGGGTTTAAAGGGTCCGTAGGCGGGCTTATAAGTCAGAGGTGAAATCCCATCGCTCAACGATGGAACTGCCTTTGATACTGTAGGTCTTGAATATATTTGAAGTAGGCGGAATATGTAGTGTAGCGGTGAAATGCGTAGATATAGGAAGGAACATCAGTGGCGAAGGCGACACTCTGGATTGATACTGACACTGAGGTGCGAAAGCGTGGGGAGCAAACAGGATTAGATACCCTGGTAGTCCACGCCGTAA
+
GGGGGGGGGGGGGGGGGGGGGGGGGGCGGGGGGGGGGGGGGGGGGGGGGGGGGGGGGGGGGGFGGGGGGGGGGGGGGGGGGGGGGGGEGGGGGGGGGGGGGGGGGGGGGGGGGGGGGGGGGGGGGGGGGGGGGGGGGFGGGGGGFGGGGGGGGGGGGGGGGGGGGGGGGGGGGGG@FFFGGGGGGGGGGGGGGGGGGGGGGGGGFFGGGGGGGGGGGGGGGGGFGGGGGGGGGGGEGGGGGGFFFFGGFGFFFFFGFFFFFGGG@>FFDFFFBGFBFFFFGG
@M02352:288:000000000-CKWC8:1:1101:16091:5385 1:N:0:TACGCTGC+CTAAGCCT
TACGGAGGGTGCAAGCGTTAATCGGAATTACTGGGCGTAAAGCGCGCGTAGGTGGTTCAGTCAGTCAGATGTGAAAGCCCCGGGCTCAACCTGGGAACTGCACCTGATACTGCTGAACTAGAGTACGGTAGAGGGTAGTGGAATTTCCTGTGTAGCGGTGAAATGCGTAGATATAGGAAGGAACACCAGTGGCGAAGGCGACTACCTGGACTGATACTGACACTGAGGTGCGAAAGCGTGGGGAGCAAACAGGATTAGATACCCTGGTAGTCCACGCCGTAA
+
GGGGGEGGGGEGGFGGGFCECEFGGGGGGGGGGFGGGFGGFGGGGE=C@FGGGGGFDGGGGFGFGGGGGGGGGGGGGGGGGGGGECGGGGFGGGGGFFFGFGGGGGGGGGGGGGFGGGGGGGGFFGGGGFGGGGGGGGGFGGGG?FFGGFFFGFGGGGCFGGGGGGGCEGDFGGGGGFGGGGGGGGGGGFGGGGGGGGGGGGGGGGGGGGGGGGFFFFGGGGGCGGGGGFGGGGGFGGGEGGFB9:FCFGFFB?FG<?BFGG8<=FGFFFFF=FFBBBE><9
@M02352:288:000000000-CKWC8:1:1101:9449:5403 1:N:0:TACGCTGC+CTAAGCTT
TACGGAGGGTCCGAGCGTTAATCGGAATTACTGGGCGTAAAGCGCGCGTAGGTGGTTATTTAAGTCAGATGTGAAAGCCCTGGGCTCAACCTAGGAACTGCACCTGATACTGGATAACTAGAGTACAGAAGAGGGTAGTGGAATTTCCTGTGTAGCGGTGAAATGCGTAGATATAGGAAGGAACACCAGTGGCGAAGGCGACTACCTGGTCTGATACTGACACTGAGGTGCGAAAGCGTGGGGAGCAAACAGGATTAGATACCCTGGTAGTCCACGCCGTAA
+
GGGGGGGGGGFFGGGGGGGGDFGGGGGGGGGGGGGGGGGGGGGGGGGGGGGGFGGGGGGGGGGGGGGGGGGGGGGGGGGGGGGGGGGGGGGGGGGGGGGGGGGEGGGGGGGGGGFGGGGGGGGGGGGGGGGGGGGFGGGGGGGGGGGGFGGGGGGGGGGGGGGGGGGGGGGDGGGGGGGGGGGGGGGGGGGGGGGGGGGGGGGGFGGGGGGGGGGGGGGGGFGGGGGGGFGGGGGFGGGGGGF?>@GFGGFFBFGG?FAFGGGFFFGFFFFDFC?BBFFFGG
@M02352:288:000000000-CKWC8:1:1101:17557:5416 1:N:0:TACGCTGC+CTAAGCCT
TACGAGGGGTGCAAGCGTTAATCGGAATTACTGGGCGTAAAGCGTGCGTAGGTGGTTTGTTAAGCGAGATGTGAAAGCCCCGGGCTCAACCTGGGAACTGCATTTTGAACTGGCAAACTAGAGTATTGTAGAGGGTAGTGGAATTTCCAGTGTAGCGGTGAAATGCGTAGAGATTGGAAGGAACATCAGTGGCGAAGGCGGCTACCTGGACAAATACTGACACTGAGGCACGAAAGCGTGGGGAGCAAACAGGATTAGATACCCTGGTAGTCCACGCCGTAA
+
GGGGDGGGGGGGGGGGGGGGDFGGGGGGGGGGGGGGGGGGGGGGGGGGGGGGGGGFGGGGGGGGGEGGGGGGGGGGGGGGGGGGGGGGGGGGGGGGGGGGGGGGGGGGGGGGGGGGGGGGGGGFGGGGGGGGGGGGGGGGGGGGGGGGGGGGGGGGGGGGGGGGGGGGGGGGGGGGGGGGGGGGGGGGGGGGGGGGGGGGGGGGGGGGGGGGGGGGGGGGGGFGGGGGGDGGGGGFGGGGGGFFFFGGGGFFFBGGFFFFGGGGFFG?AFAFFGFFFFE4DD
@M02352:288:000000000-CKWC8:1:1101:17373:5429 1:N:0:TACGCTGC+CTAAGCCT
TACGGAGGGGGCTAGCGTTGTTCGGAATTACTGGGCGTAAAGCGAACGTAGGCGGCGTGGAAAGTTTGGGGTGAAATCCCAGGGCTCAACCCCCGAACTGCCTCCAAAACTATCAGTCTAGAGTTCGAGAGAGGTGAGTGGAATTCCAAGTGTAGAGGTGAAATTCGTAGATATTTGGAGGAACACCAGTGGCGAAGGCGGCTTACTGGCTCGATACTGACGTTGAGGCACGAAAGCGTGGGGAGCAAACAGGATTAGATACCCTGGTAGTCCACCCCGTAA
+
GGGGFFCEDGG7+CFGGGGCG,FFGGCGGGGGGFG?FFGDGGCF,7@FGGG>FGG+++6@+AFGG,,C+=CFGGGG<,B38FFGG,FCFFGG++@*CFCGG8E:,3FGFGF,@>,@8DF,FEEGC;<,@:CFFGG*?EGGGGGGGGGCCEFFCC9,7CFFGGGG@FGGGGGGGGGCGGGGGGGGGGGGGGGGGDGGGG5EGGG*<<FGG*02:*02CGGDGG/CCFEG*2>9CEDEFGGGGDB06BGFFG>?2:*?<FAFEF6<F@FF9?B4BCF(8>53)9
@M02352:288:000000000-CKWC8:1:1101:18520:5434 1:N:0:TACGCTGC+CTAAGCCT
TACGGAGGGTGCAAGCGTTATCCGGAATCATTGGGTTTAAAGGGTCCGCAGGCGGTCAATTAAGTCAGAGGTGAAATACCATAGCTCAACTATGGAACTGCCTTTGATACTGGTTGACTTGAGTCATATGGAAGTAGATAGAATGTGTAGTGTAGCGGTGAAATGCATAGAGATTACACAGAATACCGATTGCGAAGGCAGTCTACTACGTATATACTGACGCTCATGGACGAAAGCGTGGGGAGCGAACAGGATTAGATACCCTGGTAGTCCACGCCGTAA
+
GGGGGGGGGGGGGGGGGGGGGGEGGGGCFGGFGFGGGGFFGGGEGGGGGGGGGGGFGGGGGGGGFGGGGGGGGGGGGGGGGGGGGGGGGCGGGGGGGGGGGGFFGGGGGGGGGGGEEFGGGFGGGGGGGGGGGGCFFFCDFGFFC9FFGGGGGGGGGGGGGGGGGGGGFCCGFGGGFF9EGGGGGGCGGGGGGGGGGGGGGGGGGGFGGGGGGGGGCFGGGGGGGDFGGFFGGGGEFGDGGCEFBDGGEDEFFFGG>FFFGCGGF@C<<FF2BGFFFFE1DC
@M02352:288:000000000-CKWC8:1:1101:26407:5438 1:N:0:TACGCCGC+CTAAGCCT
TACGGAGGGTCCAAGCGTTATCCGGATTTACTGGGTTTAAAGGGAGCGTAGGCGGGCTCATAAGTCAGAGGTGAAATCCCCCCGCTCAACGGTGGAACTGCATTTGATACTGTAGGTCTTGAATATATTAGAAGTAGGCGGAATTTGTAGTGTAGCGGTGAAATGCATAGATATTACAAAGAATACCGATTGCGAAGGCAGTCTACTACGTATGAACTGACGCTCATGCTCGAAAGCGTGGGGAGCGAACAGGATTAGCTACCCTGGTAGTCCACGCAGTAA
+
GGGGG;FGGC@F,CFFGGGGG9FEGFGG,E,EFGGE,FFGGGGG,,@FGGGGFGGCDE4,<59FFG<FA,DFGGGGGGG8+44@FGGGGG++3+>FFFFGG,,CBFF9CCGC,,,,@FEGGG,F,,8,@3EC;FFGFGFFGGGG<,,@@FGGGGGGEGGG<CEGGG,<CGGGGGCCF9+?EGG:CFFGEG:FGGGGCGG>C8@E9AF++:0++*++3AFGGEEE8C0C++;DGCDFG5*A585<0@DGGGF@?BCFFF(7FGGGFFGF<@<AF7=:>0)3CF
@M02352:288:000000000-CKWC8:1:1101:7342:5443 1:N:0:TACGCTGC+CTAAGCCT
TACGGAGGGTCCAAGCGTTATCCGGAATCATTGGGTTTAAAGGGTCCGCAGGCGGTCAATTAAGTCAGAGGTGAAATACCATAGCTCAACTATGGAACTGCCTTTGATACTGGTTGACTTGAGTCATATGGAAGTAGATAGAATGTGTAGTGTAGCGGTGAAATGCATAGATATTACACAGAATACCGATTGCGAAGGCAGTCTACTACGTATGTACTGACGCTGAGGGACGAAAGCGTGGGGAGCGAACAGGATTAGATACCCTGGTAGTCCACGCCGTAA
+
GGGGGGGGGGGGCCGGGGG:FEGGGGGGFGGGGGGGGGGGGGGCFGGGEGGGCFC7@FGGGGGGGGGGGGGGGGGGG9?EE?AFFG9BEGFFF<<FEEFGGGGGGGGGGGGGGGGG<FGGABDFGFGFGAFGGGGFDAFGDGFGFFGGGGGCDGGGGGGGGGGGGGGFGGGGGGGGGGFGGG,BFCG7FFGFGGGGEDGGDCFFEFGG?:2CG?9BFG9FG*CEDG5E5=GGGGGFGCDGGGFFBEDGGDEFFFGGF@94<CFGFFGFAFFF4CF6>FFFGG
@M02352:288:000000000-CKWC8:1:1101:22965:5451 1:N:0:TACGCTGC+CTAAGCCT
TACGGAGGGTGCAAGCGTTAATCGGAATTACTGGGCGTAAAGCGCGCGTAGGTGGTTCAGTCAGTCAGATGTGAAAGCCCCGGGCTCAACCTGGGAACTGCACCTGATACTGCTGAACTAGAGTACGGTAGAGGGTAGTGGAATTTCCTGTGTAGCGGTGAAATGCGTAGATATAGGAAGGAACACCAGTGGCGAAGGCGACTACCTGGACCGATACTGACACTGAGGTGCGAAAGCGTGGGGAGCAAACAGGATTAGATACCCTGGTAGTCCACGCCGTAA
+
GEFDC@CC+@CGE<FCC@6CDEC@FCCFGFGED<EGGEE:-FGGGE7F=CF:FF7CFDGFGEFDGGFAFGFBA<FGGFGGGG7:F+DEEEACEGCFDFFFDGGGG8=BFGGGGGG9FFGGGGGAFGGGFGGCG<FGFGGDGGGGGGFGFFF<DF;@F*5:FFGC9FCEEC7,>CFGGGG7BFGFGGGFGG@FEC*B*BFGGGGGGGGFGFGGEEG?CCF9<CEFFFFC?CCGGEG@GEG>EGB2>DGGFGFF?(9D<?AFECE<?>GF<FAB=FFBF?39DD
@M02352:288:000000000-CKWC8:1:1101:9183:5463 1:N:0:TACGCTGC+CTAAGCCT
TACGGAGGGTCCAAGCGTTATCCGGAATCATTGGGTTTAAAGGGTCCGCAGGCGGTCAATTAAGTCAGAGGTGAAATCCCATAGCTTAACTATGGAACTGCCTTTGATACTGGTTGACTTGAGTTATACGGAAGTAGATAGAATGTGTAGTGTCGCGGTGAAATGCATAGAGATTACACAGAATACCGATTGCGACGGCAGTCTACTACGTATATACTGACGCTCATGGACGAAAGCGTGGGGAGCGAACAGGATTAGATACCCTGGTAGTCCACGCCGTAA
+
GGGGEE+++BEF66C@CFFGGFDCE7FG<ACC,CCF:@8<CCFGGD<F7@FECCFGG@EFGFG?FFFDAFFGFGBFGC8,B?,B8???EEFEFF85<FFC,AEEFCFG9FCF8E5F?9CAC9DCFGGA,<+@FGGDGGDFCCFDBF9FAFF<E,4<3>CFGGGGF9,@,@,@9EFFC9DGGACAF,,*>FE8CCC*113*:<89BF7CG52=<BFG?CFDFCEGGGFF6C<DE=DBCGGGCED(4>DGGGDFF6F:>6:F+<8*15C?49429FF?>059DD
@M02352:288:000000000-CKWC8:1:1101:12571:5478 1:N:0:TACGCTGC+CTAAGCCT
TACGGAGGGTCCAAGCGTTATCCGGATTTATTGGGTTTAAAGGGTCCGTAGGCGGGCTTATAAGTCAGAGGTGAAATCCCATCGCTCAACGATGGAACTGCCTTTGATACTGTAGGTCTTGAATATATTTGAAGTAGGCGGAATATGTAGTGTAGCGGTGAAATGCATAGATATTACATAGAACACCAATTGCGAAGGCAGCTTACTAAGATATTATTGACGCTGATGGACGAAAGCGTGGGTAGCGAACGGGATTAGATACCCCGGTAGTCCACGCCGTAA
+
GGGGGGGGGGDFFGGGGGGGGGGGGGGGGGGGGGGGGGGGGGGGGGGGGGGGGGGGGGGGGGGGGGGGGGGGGGGGGGGGFGFGGGGGGGGGGGGGGGGGGGGGGFGGGGGGGGGGGGGGGGGGGGGGGGGGGGGGGGGGGGGFGGGGGGGGGGFGGGGGGGGGGGGGGGGGGGGGGGGGGGGGGGGGGGGGGGGGGGGGGGGGGGGGGGFGGGGGGGFGGGGGGDGGGGGGGGGFGGGDGGFFFFGGGGFFBBDFF?BFGGGGFDGEBFFFFGF<BFFFGG
@M02352:288:000000000-CKWC8:1:1101:15792:5481 1:N:0:TACGCTGC+CTAAGCCT
TACGGAGGGTCCAAGCGTTATCCGGAATCATTGGGTTTAAAGGGTCCGCAGGCGGTCAATTAAGTCAGAGGTGAAATACCATAGCTCAACTATGGAACTGCCTTTGATACTGGTTGACTTGAGTCATATGGAAGTAGATAGAATGTGTAGTGTAGCGGTGAAATGCATAGATATTACACAGAATACCGATTGCGAAGGCAGTCTACTACGTATGTACTGACGCTGAGGGACGAAAGCGTGGGGAGCGAACAGGATTAGATACCCTGGTAGTCCACGCCGTAA
+
GGGGGGGGGGGGGGGGGGGGGGGGGGGGGGGGGGGFGGGGGGGGGGGGGGGGGGG:FFFGGFGGGGGGGGGGGGGGGGGGGGGGGGGGGGGFGGGGGGGGGF9?EGGGGGGGFFGGFGGGGGCFCFDCGGGGGGDCFGGGGGGGGGGFDGGGGGGGGGGGGGGGGGGGGGGGGGGGGGGGGGGGGGGGGGGGGGGGGGGGEGGGGGGGGEGGGFGGEGGGGEGGGCGGDCDGGGGFGGGGGGFFFEGGGGFF?<FG>FFFGGGGFFGFFF>AFGFFFFFFGG
@M02352:288:000000000-CKWC8:1:1101:25945:5494 1:N:0:TACGCTGC+CTAAGCCT
TACGGAGGGTCCGAGCGTTATCCGGAATCATTGGGTTTAAAGGGTCCGCAGGCGGTCGATTAAGTCAGAGGTGAAATCCCATAGCTCAACTATGGAACTGCCTTTGATACTGGTTGACTTGAGTCATATGGAAGTAGATAGAATGTGTAGTGTAGCGGTGAAATGCATAGATATTACACAGAATACCGATTGCGAAGGCAGTCTACTACGTATGTACTGACGCTCATGGACGAAAGCGTGGGGAGCGAACAGGATTAGATACCCTGGTAGTCCACGCCGTAA
+
GGGGGGGGGGGGGGGGGGGGGGGGGGEGGGGGGGGGGGGGGGGGGGGGGGGGGGGGGGGGGGGGGGGGGGGGGGGGGFFGGGFGGGGGGGGFGGGGGGGGGGGGGGGGGGGGGGGGGGGGGGFGGGGGGGGGGGGGGGGGGGGGGGGGGGGGGGGGGGGGGGGGGGGGGGGGGGFFFGGGGGGGGGGGEGEGGDGGGGGGGGGGGGGGGGGGGGGGGGGGGGGGGGGGFGGGGGGFGGGGGGF:BEDDGCBFBFGGFFA=7FFGFFGFBF>AFGFFFFFFGG
@M02352:288:000000000-CKWC8:1:1101:12896:5496 1:N:0:TACGCTGC+CTAAGCCT
TACGGAGGGTGCAAGCGTTAATCGGAATTACTGGGCGTAAAGCGCGCGTAGGTGGTTCAGTCAGTCAGATGTGAAAGCCCCGGGCTCAACCTGGGAACTGCACCTGATACTGCTGAACTAGAGTACGGTAGAGGGTAGTGGAATTTCCTGTGTAGCGGTGAAATGCGTAGATATAGGAAGGAACACCAGTGGCGAAGGCGACTACCTGGACTGATACTGACACTGAGGTGCGAAAGCGTGGGGAGCAAACAGGATTAGATACCCTGGTAGTCCACGCCGGAA
+
GGGGGGGGGGGGGGGGGGGGDGGGGEGGGGGGGGGGGGGGGGGGGGGGG=FGGGGCFGGGGGGGGGGGGGGGGGGGGGGGGGGGGEGGGGGGGGGGGGGGGGGGGGGGGGGGGGGGGGGGGGGGGGGGGGF>FGGGGGGGGGGGGGGGGAFGGGFG>GFGGGGGGGG7CEGGGGGGGGGFGGGGCFEGGGGGGEEEGEFGGGGGGGFGGGGGGGGFFGGGGGGGGGGGG=FGGGGFGGGGGGF?BFGGGGFFB:FC?F9?CCFFF:D?A=AAFGFFF?>()9
@M02352:288:000000000-CKWC8:1:1101:23605:5501 1:N:0:TACGCTGC+CTAAGCCT
TACGGAGGGGGTTAGCGTTGTTCGGAATTACTGGGCGTAAAGCGTACGTAGGCGGATTAGTAAGTTAGGGGTGAAATCCCGGGGCTCAACCCCGGAACTGCCTTTAATACTGCTAGTCTTGAGTTCGAGAGAGGTGAGTGGAATTCCAAGTGTAGAGGTGAAATTCGTAGATATTTGGAGGAACACCAGTGGCGAAGGCGGCTCACTGGCTCGATACTGACGCTGAGGTACGAAAGTGTGGGGAGCAAACAGGATTAGATACCCTGGTAGTCCACACCGTAA
+
GGGGGGGGGGGGGGGGGGGGGGGGGGGGGGGGGGGGGGGGGGGGGGGGGGGGGGGGFGGCGGGGGGGGGGGGGGGGGGGGGGGGGGGGGGGGGGCGGCFGGGGGGFGGGGGGGGGGGGGGGFGGGGGGGGGGGGFFFGGGGGGGGGGGGGGGGGGGFFGGGGGGGGG86FG9BF9FGFFDEGGCEFFGGGGGGGGGGGGGGGGGGGGGGDCGCCG>EGGGFECEGGGGGGGGGCC>FGGCGGF?FFGF09>FFFGGFFFFGFGGFFF?AF7>=FFFBFF<<C
@M02352:288:000000000-CKWC8:1:1101:23858:5527 1:N:0:TACGCTGC+CTAAGCCT
TACGGAGGGTCCAAGCGTTATCCGGAATCATTGGGTTTAAAGGGTCCGCAGGCGGTCAATTAAGTCAGAGGTGAAATACCATAGCTCAACTATGGAACTGCCTTTGATACTGGTTGACTTGAGTCATATGGAAGTAGATAGAATGTGTAGTGTAGCGGTGAAATGCATAGATATTACACAGAATACCGATTGCGAAGGCAGTCTACTACGTATGTACTGACGCTGAGGGACGAAAGCGTGGGGAGCGAACAGGATTAGATACCCTGGTAGTCCACGCCGTAA
+
GGGGGGGGGGGGGGGGGGGGGGGGGGGGGGGGGGGGGGGGGGGGGGGGGGGGGGGGGGGGGGGGGGGGGGGGGGGGGGGGGGFGGGGGGGGGGGGGGGGGGGGGGGGGGGGGGGGGGGGGGGGGGGGGGGGGGGGGGFGFEFGGGGGGGGGGGGGGGGGGGGGGGGGGGGGGGGGGGGGGGGGGGGGGGGGGGGGGGGGGGGGGGGGGGGGGGGGGGGGGGGGGGGGGGGGGGEDFGGGGGGFFFFGGGGDFFFGGFFFFGGGGFFGFFFFFFGFFFFF>GG
@M02352:288:000000000-CKWC8:1:1101:10009:5528 1:N:0:TACGCTGC+CTAAGCCT
TACGGAGGGTGCAAGCGTTATCCGGAATCATTGGGTTTAAAGGGTCCGCAGGCGGTCAATTAAGTCAGAGGTGAAATCCCATAGCTTAACTATGGAACTGCCTTTGATACTGGTTGACTTGAGTTATACGGAAGTAGATAGAATGTGTAGTGTAGCGGTGAAATGCATAGAGATTACACAGAATACCGATTGCGAAGGCAGATCACTAATAATGTATTGACGCTAAGGGACGAAAGCGTGGGGAGCGAACAGGATTAGATACCCTGGTAGTCCACGCCGTAA
+
G9CC;666668C6,EFB,8CFGDBF,+D6CF,C@F8@@,6-FEG<FGGCGG@F@CGGEEBFCFG@EE??FF??A?BFEEFDF,=?,,AF?<BFFFF@FGDGG@BE<F<DF<AC?FF,558F<FDFEFDGGGC=F:,CB:==F9EFFEG9>@FGGFFF@C3@>D;BE9EAGG;>>FFGFFFFGBF;FG8:FGGFEGGG8CCE898FFECCE+<BFGGFGFGF858*1<FCGGCEDC35>7CCG32>EGCE5>@:80*,94*3C<*773<>F-6=FF?>?FFD:
@M02352:288:000000000-CKWC8:1:1101:11286:5543 1:N:0:TACGCTGC+CTAAGCCT
TACGGAGGGTCCAAGCGTTATCCGGAATCATTGGGTTTAAAGGGTCCGCAGGCGGTCAATTAAGTCAGAGGTGAAATACCATAGCTCAACTATGGAACTGCCTTTGATACTGGTTGACTTGAGTCATATGGAAGTAGATAGAATGTGTAGTGTAGCGGTGAAATGCATAGATATTACACAGAATACCGATTGCGAAGGCAGTCTACTACGTATGTACTGACGCTGAGGGACGAAAGCGTGGGGAGCGAACAGGATTAGATACCCTGGTAGTCCACACCGTAA
+
GGGGGGGGGGGGGGGGGGGGGGGGGGGGGGGGGGGGGGGGGGGGGGGGGGGGGGGGGGGGGGGGGGGGGGGFGGGGGGGGGGGGGGGGGGGGGGGGGGGGGGGGGGGGGGGGGGGGGGGGGFCGFGGGGGGGGGGGGGGGGGGGGFFGGGGGGGGGGGGGGFCGGGGGGGGGGGGGGGGGGGGGGGGGGGGGGGGEGGGGGGGGGFGGGGGGGGGGGGGGGGGDGGGGGGGGGGDFFGGGGGDF;DD>EGFF?<GGBFFFGGGFFFG@BFAFFGFFFFFBGD
@M02352:288:000000000-CKWC8:1:1101:26465:5549 1:N:0:TACGCTGC+CTAAGCCT
TACGGAGGGTGCGAGCGTTAATCGGAATTACTGGGCGTAAAGCGCATGCAGGTGGTTCATTAAGTCAGATGTGAAAGCCCCGGGCTCAACCTGGGAACTGCACCTGATACTGCTGAACTAGAGTACGGTAGAGGGTAGTGGAATTTCCTGTGTAGCGGTGAAATGCGTAGATATAGGAAGGAACACCAGTGGCGAAGGCGACTACCTGGACTGATACTGACACTGAGGTGCGAAAGCGTGGGGAGCAAACAGGATTAGATACCCTGGTAGTCCACGCCGTAA
+
FGGGGGGGGGGGGGGGGGGGGGGGGGGGGGGDGGGGG@GGGGGGGCCGGGGGGGGGGGGGGGGGGCGGGGGGGGGGGGGGGGGGGGGGGGG?EFGGFFFGGGFGFGGGGGGGGGGGGGBAAFFFGGGGFEGGGFDEGGGGFGGGGGGGGGGGGGGG7FEGGGFFEGF@E5>ECFCFGGGGGGGGGCFGDGGGECGEEGFEGGGGGGGGFGGGGGFEGCFGGGGGGGGGEFGGGGGFFCGGGGE?>F<DFGFFF:4?>6<FGD6C6>GF>62<?F=:>?D07C
@M02352:288:000000000-CKWC8:1:1101:25706:5553 1:N:0:TACGCTGC+CTAAGCCT
TACGGAGGGTGCAAGCGTTAATCGGAATTACTGGGCGTAAAGCGCGCGTAGGTGGTTCAGTCAGTCAGATGTGAAAGCCCCGGGCTCAACCTGGGAACTGCACCTGATACTGCTGAACTAGAGTACGGTAGAGGGTAGTGGAATTTCCTGTGTAGCGGTGAAATGCGTAGATATAGGAAGGAACACCAGTGGCGAAGGCGACTACCTGGACCGATACTGACACTGAGGTGCGAAAGCGTGGGGAGCAAACAGGATTAGATACCCTGGTAGTCCACGCCGTAA
+
GGGEGECCE@EGGGGGGEGGGGFFGF@FGGGGGGGGECFCCFGGGEGGFCFGGGGGGGGGGGGGGGGGGGGFFGGGGGGGGGGGEGGCFFGGGFGGGDDCEFFGGGDGFGEGFFGGGGGGGGGGGGGGGGGGGGGGGGGGGGCCFGGGGGGGGGGFEGGGFFDFGGGGEGEFGCFCGGGGGFGCEACBFGGGDEEEGGGGGEGGFFDFGGGGGGGEE9CCCEGG?FEGGFGGGGGEGGDGGGE66>DDFDFF?17C<FAFGCGDFFGFFFAABGF?F:>BDC
@M02352:288:000000000-CKWC8:1:1101:8137:5555 1:N:0:TACGCTGC+CTAAGCCT
TACGGAGGGTGCGAGCGTTAATCGGAATTACTGGGCGTAAAGCGCATGCAGGTGGTTCATTAAGTCAGATGTGAAAGCCCGGGGCTCAACCTCGGAACTGCATTTGAAACTGGTGAACTAGAGTGCTGTAGAGGGGGGTAGAATTTCAGGTGTAGCGGTGAAATGCGTAGAGATCTGAAGGAATACCAGTGGCGAAGGCGGCCCCCTGGACAGACACTGACACTCAGATGCGAAAGCGTGGGGAGCAAACAGGATTAGATACCCTGGTAGTCCACGCCGTAA
+
GGGGGGGGGGGGGGGGGGGGGGGGGGGGGGGGFGGGGGGGGGGGGGGGGGGGFGGGDGGGGGGGGGGGGGGGGGGGGFGGGGGGGDGFGGGGGGGGGGGGGGGGGGGGGGGGGGGGGGGGGGGGGFGGGGGGGGGGGGGGGGGGGGGGGGGGGGGGGGGGGGGGGGGGGGGGGGGGGGGGGGGGGGGGGGGGGGGGGGGGGGGGGGGGFFGGGGGGGGGGGGGGGGGFGGGGGCDEGGCEEGFFFFGG6FFFB<FG?FFFGGGFFFGFBFF>FGFF>BE>DD
@M02352:288:000000000-CKWC8:1:1101:16697:5555 1:N:0:TACGCTGC+CTAAGCCT
TACGGAGGGTCCAAGCGTTATCCGGAATCATTGGGTTTAAAGGGTCCGCAGGCGGTCAATTAAGTCAGAGGTGAAATACCATAGCTCAACTATGGAACTGCCTTTGATACTGGTTGACTTGAGTCATATGGAAGTAGATAGAATGTGTAGTGTAGCGGTGAAATGCATAGATATTACACAGAATACCGATTGCGAAGGCAGTCTACTACGTATGTACTGACGCTGAGGGACGAAAGCGTGGGGAGCGAACAGGATTAGATACCCTGGTAGTCCACGCCGTAA
+
GGGGEECCFGGGGGGGGGGGGGGGGEGFGGGGGGGFEGGGCGGGGGGGDGFDEGGGGGGGGGGCFGGGGGGFGGGGGGFGGGGFGFGGGGFGGGGGGGGGGGGGGGGGGGGGGGGGGGGGCFG9DGGGGGGGGFGGGG9FGGFGGFGGGGGGGGGGGGEGGGGGGGGGFGFCFDGGGGGGGGGGGGFEFFGGGGDECEGFEG6FGGGGGGGGGGGGGGGGGGGGCGGGDGCGGDGFGGDGGC:?>EGGDGE:<0>CDFDFGC8F=>:?)*.5=DF:9?D6DD
@M02352:288:000000000-CKWC8:1:1101:24176:5565 1:N:0:TACGCTGC+CTAAGCCT
TACGAGGGGTGCAAGCGTTAATCGGAATTACTGGGCGTAAAGCGTGCGTAGGTGGTTTGTTAAGCAAGATGTGAAAGCCCCGGGCTCAACCTGGGAACTGCATTTTGAACTGGCAAACTAGAGTATTGTAGAGGGTAGTGGAATTTCCAGTGTAGCGGTGAAATGCGTAGAGATTGGAAGGAACATCAGTGGCGAAGGCGGCTACCTGGACAAATACTGACACTGAGGCACGAAAGCGTGGGGAGCAAACAGGATTAGATACCCTGGTAGTCCACGCCGTAA
+
GGGGGGGGGGGGGGGGGGGGGGGGGGGGGGGGGGGGGGGGGGGGGGGGGGGGGGGGGGGGGGGGGGGGGGGGGGGGGGGGGGGGGGGGGGGGGGGGGGGGGGGGGGGGGGGGGGGGGGGGGGGGGGGGGGGGGGGGGGGGGGGGGGGGGGGGGGGGGGGGGGGGGGGGGGGGGGGGGGGGGGGGGGGGGGGGGGGGGGGGGGGGGGGGGGGGGGGGGGGGGFGGGGGGGGGGGGGFGEGEGGFFFFGFFC>?FFGGFFBFGGGGFFFFFFFF@FFFFFFFGG
@M02352:288:000000000-CKWC8:1:1101:21937:5565 1:N:0:TACGCTGC+CTAAGCCT
TACGGAGGGTGCAAGCGTTATCCGGAATCATTGGGTTTAAAGGGTCCGCAGGCGGTCAATTAAGTCAGAGGTGAAATACCATAGCTCAACTATGGAACTGCCTTTGATACTGGTTGACTTGAGTCATATGGAAGTAGATAGAATGTGTAGTGTAGCGGTGAAATGCATAGATATTACACAGAATACCGATTGCGAAGGCAGTCTACTACGTATGTACTGACGCTCATGGACGAAAGCGTGGGGAGCGAACAGGATTAGATACCCTGGTAGTCCACGCCGTAA
+
GGGGGGGGGGGGGDGGGGEGGGGGGDCGGGGGGFGEFGGFGGGGGGGGGGGGGGGGGGGGGGGGGGGGDFFBFFFGGFGGGGGFGAGGGGGCFFCFGGGFGGGGGGCDFGGGGGGGGGGGGGGGGGGGGGGGFGGGGGGGGGGGGGGGGGGGGGFCFCFDEGGGGGEGGGGGGGGGGGGGGGGGGGGGGGGGGGGGGGGGGGGGGGGGGGGGGGGGGGGGFDDGGGGGGCFGGGGFGGGGGGF6>DG3EDDF:?C*<F>FGGGCFFGFF=<9F:?0;:DFGG
@M02352:288:000000000-CKWC8:1:1101:25704:5570 1:N:0:TACGCTGC+CTAAGCCT
TACGGAGGGTGCAAGCGTTAATCGGAATTACTGGGCGTAAAGCGCGCGTAGGTGGTTCAGTCAGTCAGATGTGAAAGCCCCGGGCTCAACCTGGGAACTGCACCTGATACTGCTGAACTAGAGTACGGTAGAGGGTAGTGGAATTTCCTGTGTAGCGGTGAAATGCGTAGATATAGGAAGGAACACCAGTGGCGAAGGCGACTACCTGGACCGATACTGACACTGAGGTGCGAAAGCGTGGGGAGCAAACAGGATTAGATACCCTGGTAGTCCACGCCGTAA
+
GFFFFFEGGGGGGGGGGDGGGGGGDGGGGGGGGFEGDFGGGFGGGGGGEEGGGGGGGGGGGGGGGGGGGGGFGGFGGGGGEGGGGGG<EFFGGCFGF>FFFGGGGFGGCFFGGGGGGGGGFFFGGFFDGGEGGGGGGGFGGGGFGGGGGGGFGGFGGGGGGGGGGGGEGGD@FGFFFFGGGFFGGGGGGGGGGGGGGGGGGGGGGFGGGFGGGGE?:CCFGGGFFG?FGDGGGGGFGGGGGGF6>3>FGGFFFFGC7?<FGGGGFFFF4@<49CFFFFB9DD
@M02352:288:000000000-CKWC8:1:1101:17269:5585 1:N:0:TACGCTGC+CTAAGCCT
TACGGAGGGTGCAAGCGTTAATCGGAATTACTGGGCGTAAAGCGCGCGTAGGTGGTTCAGTCAGTCAGATGTGAAAGCCCCGGGCTCAACCTGGGAACTGCACCTGATACTGCTGAACTAGAGTACGGTAGAGGGTAGTGGAATTTCCTGTGTAGCGGTGAAATGCGTAGATATAGGAAGGAACACCAGTGGCGAAGGCGACTACCTGGACCGATACTGACACTGAGGTGCGAAAGCGTGGGGAGCAAACAGGATTAGATACCCTGGTAGTCCACGCCGTAA
+
FEFGGGGGGEEGFFCFGFGGGGGGGGGGGGGGFFGGEGGGGGGGGGGGBFGDGGGFGGGGGGFGGGGGGGGGGGGGFGGGGDEGGGGGGGGGGGGGFFFFGFGGGGGGGGGGGGFFGGGGGGGGGGGD@CEGGFFEGGGGGGFGGFGGFGGGGFGGGGGEFGF9FGGEDEGFGGGGGFGGGGGGGGGGCGGGGEGC8BEEGGGEGGFGC8DFGGGEEFFGGCFGF>EGGGGGGGGFGGC>GGF<9>CGFFFFFBGGBFDFEGGGFFG?<FDA/*7?BFFFDD
@M02352:288:000000000-CKWC8:1:1101:23913:5606 1:N:0:TACGCTGC+CTAAGCCT
TACGGAGGGTCCAAGCGTTATCCGGAATCATTGGGTTTAAAGGGTCCGCAGGCGGTCAATTAAGTCAGAGGTGAAATACCATAGCTCAACTATGGAACTGCCTTTGATACTGGTTGACTTGAGTCATATGGACGTAGATAGAATGTGTAGTGTAGCGGTGAAATGCATAGATATTACACAGAATACCGATTGCGAAGGCAGTCTACTACGTATGTACTGACGCTGAGGGACGAAAGCGTGGGGAGCGAACAGGATTAGATACCCTGGTAGTCCACGCCGTAA
+
GGGDF7FE>@FGG,FCGC:BEFGCG@+DF@FDFCF@FGGFAFEGEE<FGFGGECCGGGFFGF<EFG9FFFGEFGFEFGGGGGCEF,E=FFFEFGGGGGFEFFGD?E9AFEFGFEFCGGGGCDFEGDGEFGGF,CGEFEFAFGGGGGDGGCF@@CCFGE<:DFCDFGEGGC7FGGGGGAFFGGGFGFGDEGG8E8@CEEGGCGGGFGF@FCDFGGGGGGGCCEGEG)==EGG):CGEGGG8CC@09@GGDDBFF0C>2F2BFD6CFFGFFFAD@>F,(3>9DD
@M02352:288:000000000-CKWC8:1:1101:22404:5619 1:N:0:TACGCTGC+CTAAGCCT
TACGGAGGGTGCGAGCGTTAATCGGAATTACTGGGCGTAAAGCGCATGCAGGTGGTTCATTAAGTCAGATGTGAAAGCCCGGGGCTCAACCTCGGAACTGCATTTGAAACTGGTGAACTAGAGTGCTGTAGAGGGGGGTAGAATTTCAGGTGTAGCGGTGAAATGCGTAGAGATCTGAAGGAATACCAGTGGCGAAGGCGGCCCCCTGGACAGACACTGACACTCAGATGCGAAAGCGTGGGGAGCAAACAGGATTAGATACCCTGGTAGTCCACGCCGTAA
+
GGGGGGGGGGGGGGGGGGGGGGGGGGGGGGGGGGGGGGGGGGGGGGGGGGGGGGGGGGGGGGGGGGGGGGGGGGGGGGGGGGGGCFGGGGGGGGGGGGGGGGGGGGGGGGGGGGGGGGGGGGGGGGGGGGGGGGGGGGGGGGGGGGGGGGGGGGGGGGGGGGGGGGGGGGGGGGGGGGGGGGGGGGGGGGGGGGGGGGGGGGGGGGGGGGGGGGGGGGGGGGGFGGGFGGFGGGDFGGGGGGFFFFGGGGFFFFGGFFFFC?FGFFGFAFFBFGF?BFFFGG
@M02352:288:000000000-CKWC8:1:1101:5716:5620 1:N:0:TACGCTGC+CTAAGCCT
TACGGAGGGTCCAAGCGTTATCCGGAATCATTGGGTTTAAAGGGTCCGCAGGCGGTCAATTAAGTCAGAGGTGAAATACCATAGCTCAACTATGGAACTGCCTTTGATACTGGTTGACTTGAGTCATATGGAAGTAGATAGAATGTGTAGTGTAGCGGTGAAATGCATAGATATTACACAGAATACCGATTGCGAAGGCAGTCTACTACGTATGTACTGACGCTGAGGGACGAAAGCGTGGGGAGCGAACAGGATTAGATACCCTGGTAGTCCACGCCGTAA
+
GGGGGGGGGGGGGGGGGGGGGGGGGFGGFFGGGGGGGGFFFGGGGGGGGGGGGGGGGGGGGGGGFGGGGGGGGGGGGGGGGGDFGEFGGGGGGGGGGGGGGGGGGGGGGGGGGGGGGGGGFGGFGGGGGGGGFGGGGGGGGGGGGGGGFGGGGGGGGGGGGGGGGGGGFCGGGGGGFGGGGGGGGFFGGGEFGGGGGGGGGGFGGGGGGGGGFFFCFGGGGGGGGGG5EGGGGGGFGGGDGGFBBEGGCGFFFFFG?FBFGGGGFFDFFFFFFDF?B:BBGD
@M02352:288:000000000-CKWC8:1:1101:24643:5622 1:N:0:TACGCTGC+CTAAGCCT
TACGGAGGGTCCAAGCGTTATCCGGAATCATTGGGTTTAAAGGGTCCGCAGGCGGTCAATTAAGTCAGAGGTGAAATACCATAGCTCAACTATGGAACTGCCTTTGATACTGGTTGACTTGAGTCATATGGAAGTAGATAGAATGTGTAGTGTAGCGGTGAAATGCATAGATATTACACAGAATACCGATTGCGAAGGCAGTCTACTACGTATGTACTGACGCTGAGGGACGAAAGCGTGGGGAGCGAACAGGATTAGATACCCTGGTAGTCCACGCCGTAA
+
GGGGGGGGGGGGGGGGGGGGGGGGGGGGGGGGGGGGGGGGGGGGFFGGGGGGGGGGGGGGGGGGGGGGGGGGGGGGGGGGGGGGGGGGGGGGGGGGGGGGGDGGGGGGGGGGGGGGGGGGGGGGGGGCGGGGGGGGGGGGGGGGG>FGGGGGGGGGGGGGGGGGGGGGGGGFGFGGGFGGGGGFFGGGGGGGGGGGGGGGGGGGGGGGGGGGGGGGGGGGGGGGGGGGGGGGGGGFGGGGGGFFFFCCEGFFFFFGFFFFGGGGFFGFFFFAFGFFF?E>GG
@M02352:288:000000000-CKWC8:1:1101:19727:5663 1:N:0:TACGCTGC+CTAAGCCT
TACGGAGGGTGCAAGCGTTATCCGGAATCATTGGGTTTAAAGGGTCCGCAGGCGGTCAATTAAGTCAGAGGTGAAATCCCATAGCTTAACTATGGAACTGCCTTTGATACTGGTTGACTTGAGTTATACGGAAGTAGATAGAATGTGTAGTGTAGCGGTGAAATGCATAGAGATTACACAGAATACCGATTGCGAAGGCAGTCTACTACGTATATACTGACGCTCATGGACGAAAGCGTGGGGAGCGAACAGGATTAGATACCCTGGTAGTCCACGCCGTAA
+
GGGGGGGGGGGGGGGGGGGGGGGGGGGGGGGGGGGFGGGGGGGGGGGGGGGGGGGGGGGGGGGGGGGGGGGGGGGGGGGGGGGGGGGGGGGGGGGGGGGGGGGGGGGGGGGGGGGGGGGGGGGGGGGGGGGGGGGGGGGGGGGGGGGGGGGGGGGGGGGGGGGGGGGGGGGGGGGGGGGGGGGGGGGGGGGGGGGGGGGGGGGGGGGGGGGGGGGGGGGGGGGGGGGGGGGGGGGFGGGGGGFFFFGGGGFFFFGGFFFFGGGGFFGFFFFFFGFFFFFFGG
@M02352:288:000000000-CKWC8:1:1101:22913:5676 1:N:0:TACGCTGC+CTAAGCCT
TACGGAGGGTGCAAGCGTTATCCGGAATCATTGGGTTTAAAGGGTCCGCAGGCGGTCAATTAAGTCAGAGGTGAAATACCATAGCTCAACTATGGAACTGCCTTTGATACTGGTTGACTTGAGTCATATGGAAGTAGATAGAATGTGTAGTGTAGCGGTGAAATGCATAGATATTACACAGAATACCGATTGCGAAGGCAGTCTACTACGTATGTACTGACGCTGAGGGACGAAAGCGTGGGGAGCGAACAGGATTAGATACCCTGGTAGTCCACGCCGTAA
+
GGGGGGGGGGGGGGGGGGGGGGGGGEGGGGGGGGGGGGGGGGGGGGGGGGGGGGGGGGGGGGGGGGGGGGGFGGGGGGGGGGGGGFGGGGGGGGGGGGGGGGGGGGGGGGGGGGGGGGGGGGGGGGGGGGGGFGGGGGGGGGGGGGGGGGGGGGGGGGFGGGGGGGGGGGGGGGGGGGGGGGGGGGGGGGGGGGGGGGGGGGGGFGGGGGGGGGGGGGGGGGGGGGGGGGGGGGGFGGGGGGFFFFGGGGFFFBDG?FFF?EEGFFGFFFBFFGFFF?FFGG
@M02352:288:000000000-CKWC8:1:1101:11048:5678 1:N:0:TACGCTGC+CTAAGCCT
TACGGAGGGGGTTAGCGTTGTTCGGAATTACTGGGCGTAAAGCGTACGTAGGCGGATTAGTCAGTTAGGGGTGAAATCCCAGGGCTCAACCCTGGAACTGCCTCTAATACTGCTAGTCTTGAGTTCGAGAGAGGTGAGTGGAATTCCAAGTGTAGAGGTGAAATTCGTAGATATTTGGAGGAACACCAGTGGCGAAGGCGGCTCACTGGCTCGATACTGACGCTGAGGTACGAAAGTGTGGGGAGCAAACAGGATTAGATACCCTGGTAGTCCACACCGTAA
+
GGGGGGGGGGGGGGGGGGGGGGGGGGGGGGGGGGGGGGGGGGGGGGGGGGGGGGGGGGGGGGGGGGGGGGGGGGGGGGGGGGGGGGGGGGGGGGGGGGGGGGGGGGGGGGGGGGGGGGGGGGGGGGGGGGGGGGGGGGGGGGEGGGGGGGGGGGGGGGGGGGGGGGGGGGGFGGGGGGGGGGGGGGGGGGGGGGGGGGGGGGGGGGGGGGGGGGGGGGGGGGGGGGGFGGCCGGGFGGGGGGFFFFGGFGFFF?<F<FBFGGGFFFG:AF<>=FF?FFF?FG
@M02352:288:000000000-CKWC8:1:1101:26015:5679 1:N:0:TACGCTGC+CTAAGCCT
TACGGAGGGTGCAAGCGTTATCCGGAATCATTGGGTTTAAAGGGTCCGCAGGCGGTCAATTAAGTCAGAGGTGAAATCCCATAGCTTAACTATGGAACTGCCTTTGATACTGGTTGACTTGAGTTATACGGAAGTAGATAGAATGTGTAGTGTAGCGGTGAAATGCATAGAGATTACACAGAATACCGATTGCGAAGGCAGTCTACTACGTATATACTGACGCTCATGGACGAAAGCGTGGGGAGCGAACAGGATTAGATACCCTGGTAGTCCACGCCGTAA
+
GGGGGGGGGGGGGGGGGGGGGGGGGGGGGGGGGGGFGGGGGGGGGGGGGCGGGGGGECFGEFAFGGGGGGGGGGGGGGGGGGGGGGGGGGGFFGGGGGGGGDEFGGGFGGGGGGGGFGGGGCGGGGGGGGGFEGFGGGGGGGGGGGGGGGGGGGGGGGGGGGGGGGGGGGFFGGGGGGGGGGGGGGGGCECGGGGEGGGFGGFGGGGGGGGGGGGGGGF7?EGG=DGGCFGDGGG>GCDGGDEFFEDGCDDFFFGGBFB?FGG4@FFFAF>D@DFF>BFFD>
@M02352:288:000000000-CKWC8:1:1101:26625:5690 1:N:0:TACGCTGC+CTAAGCCT
TACGGAGGGTCCAAGCGTTATCCGGAATCATTGGGTTTAAAGGGTCCGCAGGCGGTCAATTAAGTCAGAGGTGAAATACCATAGCTCAACTATGGAACTGCCTTTGATACTGGTTGACTTGAGTCATATGGAAGTAGATAGAATGTGTAGTGTAGCGGTGAAATGCATAGATATTACACAGAATACCGATTGCGAAGGCAGTCTACTACGTATGTACTGACGCTGAGGGACGAAAGCGTGGGGAGCGAACAGGATTAGATACCCTGGTAGTCCACGCCGTAA
+
FGGFGEEGGFGGGGGGGGECGGGGEBC@FEGFFCFFGGFGGGGGGGGGGDEGGGGGEGGGGGGGEGGCFGDGGGGGG9F@BF<EFEFEEGGFGGGGGGGG9<FFGFFG95B@FGFCD9FGG<FGGFGGGGDGFGGGFFDFFFC9>CDDDFGGFGFGGGGEGGGGGGFGGGGGGGGG,@BCCBDCCFGGEG@FF:C8CEF8BCFGGGFGGCFGGGGFGGD?BCEEG3CCEGF37?D)9C9:EEEBFECDGGFF00*:<?)1:9AF44FFF48A@FFFBFE9>>
@M02352:288:000000000-CKWC8:1:1101:12707:5694 1:N:0:TACGCTGC+CTAAGCCT
TACGGAGGGTGCAAGCGTTATCCGGAATCATTGGGTTTAAAGGGTCCGCAGGCGGTCAATTAAGTCAGAGGTGAAATCCCATAGCTTAACTATGGAACTGCCTTTGATACTGGTTGACTTGAGTTATACGGAAGTAGATAGAATGTGTAGTGTAGCGGTGAAATGCATAGAGATTACACAGAATACCGATTGCGAAGGCAGTCTACTACGTATATACTGACGCTCATGGACGAAAGCGTGGGGAGCGAACAGGATTAGATACCCTGGTAGTCCACGCCGTAA
+
GGGGGGGGGGGGGGGGGGGGGGGGGGGGGGGGGGGGGGGGGGGGGGGGGGGGGGGGGGGGGGGGGGGGGGGGGGGGGGGGGGFGGGFGGGGGGFGGGGGGGGGGGGGGGGGGFGGGGGGGGGGGGGGGGCGGGGGGGGGGGGGGGGGGGGGGGGGGGGGGGGGGGGGGGGGFFGGGGGGGGGGGGGGDCFGGGGGGEGGGGFGFGGGGGGGGGGGGGGGGGGGGGGGGGGGGGGGEGGGGGGB?FFGG5DFFFBGGFFFFGGGGFFGFFFFFFGFFF6B9CD
@M02352:288:000000000-CKWC8:1:1101:17800:5710 1:N:0:TACGCTGC+CTAAGCCT
TACGGAGGGTCCAAGCGTTATCCGGAATCATTGGGTTTAAAGGGTCCGCAGGCGGTCAATTAAGTCAGAGGTGAAATACCATAGCTCAACTATGGAACTGCCTTTGATACTGGTTGACTTGAGTCATATGGAAGTAGATAGAATGTGTAGTGTAGCGGTGAAATGCATAGATATTACACAGAATACCGATTGCGAAGGCAGTCTACTACGTATGTACTGACGCTGAGGTACGAAAGCGTGGGGAGCGAACAGGATTAGATACCCTGGTAGTCCACGCCGTAA
+
GGGGGGGGGGGGGGGGGGGGGGGGGGGGGGGGGGGGGGGGGGGGGGGGGGGGGGGGGGGGGGGGGGGGGGGGGGGGGGGGGGGGGGGGGGGGGGGGGGGGGGGGGGGGGGGGGGGGGGGGGGGGGGGGGGGGGGGGGGGGGGGGGGGGGGGGGGGGDGGGGGGGGGGGGGGGGGGGGGGGGGGFGGGGGGGGGGGGGGGGGGGGGGGGGGGGGFFGGGGGGGGGGGGGGGGGGGGFGGGGGGFFFEGGGGFFFFGGFFAFGGGGFFGFFFDFFGFFFFFFGD
@M02352:288:000000000-CKWC8:1:1101:4031:5712 1:N:0:TACGCTGC+CTAAGCCT
TACGGAGGGTGCAAGCGTTATCCGGAATCATTGGGTTTAAAGGGTCCGTAGGCGGACTAATAAGTCAGAGGTGAAATCCCGCAGCTCAACTGTGGAACTGCCTTTGAAACTGTTAGTCTTGAGTTATTGTGAAGTGGTTAGAATATGTAGTGTAGCGGTGAAATGCTTAGAGATTACATGGAATACCGATTGCGAAGGCAGATCACTAACAATATACTGACGCTGATGGACGAAAGCGTGGGGAGCGAACAGGATTAGATACCCTGGTAGTCCACGCCGTAA
+
GGGGGEGGGGGGGGGFGGGGGGGGGGGGGGGGGGGGGGGGGGGGGGGGGGGGGGGGGGGGGFGGGGGGGGGGGGGGGGGGGGFFGGGGGGGGGGGGGGGGGGGGGGGGGGGGGGGGGGGGGGGFGGGFFGGGGGGGGGGGGGGGGGGGGGGGGGGGDGGGGGGGGGGGGGGF?FGCGGGGGGGGGGGGGGGGGGGGGGGGDGFFFGGGGGGGGGGGGGGGGGGGGGGGGGGGGGGFGGDCEGF?FFDGDGFFBBGGFFFFGGGGFFGFAFFF7>FB>FF><>
@M02352:288:000000000-CKWC8:1:1101:7917:5717 1:N:0:TACGCTGC+CTAAGCCT
TACGGAGGGTCCAAGCGTTATCCGGAATCATTGGGTTTAAAGGGTCCGCAGGCGGTCAATTAAGTCAGAGGTGAAATACCATAGCTCAACTATGGAACTGCCTTTGATACTGGTTGACTTGAGTCATATGGAAGTAGATAGAATGTGTAGTGTAGCGGTGAAATGCATAGATATTACACAGAATACCGATTGCGAAGGCAGTCTACTACGTATGTACTGACGCTGAGGGACGAAAGCGTGGGGAGCGAACAGGATTAGATACCCTGGTAGTCCACGCCGTAA
+
GGGGGDGGGFGGGGGGDGGFEGCGGEGGGGFEGFGEGGGCFGGGGGCGGGGGGGGGGGGGGGGFGGGGGGGBFGGFGGGGGGGGG9EFGGGBFGGGGGGGGGGGGGGGGGGGGFGGEGGGGGGGGGGGGGGCFBFFDFGGADGGDGGGFFGGFGGFFGGGGGGEFGFGGGGGGGGGGGGFFGGGGF7CFGGGGGGGGGCGGGGFGGFGGGFGGGGFGGG9CGEGGDCFEGGDGGGFGDGGGEF?2BDGEGFFFFFF)9>FGCEFFFCFDFFA=C6:96D>CC
@M02352:288:000000000-CKWC8:1:1101:11146:5729 1:N:0:TACGCTGC+CTAAGCCT
TACGGAGGGTCCAAGCGTTATCCGGATTTATTGGGTTTAAAGGGTCCGTAGGCGGGCTTATAAGTCAGAGGTGAAATCCCATCGCTCAACGATGGAACTGCCTTTGATACTGTAGGTCTTGAATATATTTGAAGTAGGCGGAATATGTAGTGTAGCGGTGAAATGCATAGATATTACATAGAACACCAATTGCGAAGGCAGCTTACTAAGATATTATTGACGCTGATGGACGAAAGCGTGGGTAGCGAACGGGATTAGATACCCCGGTAGTCCACGCCGTAA
+
GGGGGGGGGGGGGGGGGGGGGGGGGGEGGGGGGGGGGDGGGGGGGGGGGGGGGGGGGGGGGGGGGGGGGGGGGGGGGGGGGGGGGGGGGGGGGGGGGGGGGGGGGGGGGGGGGGGGGGGGGGGGGGGGGGGGGGGGGGGGGGGGGGGGGGGGGGGGGGGGGGGGGGGGGGGGGGGGGGGGGGGGGGGGGGGGGGGGGGGGGGGGGGGGGGFFGGGGGGGGGGGGGGGGGGGGGGGFGGGGGGFFFFGGGGFEF?GGFFDFGGGGFFGFBBAFFGFFFFFFGG
@M02352:288:000000000-CKWC8:1:1101:24984:5732 1:N:0:TACGCTGC+CTAAGCCT
TACGGAGGGTCCAAGCGTTATCCGGAATCATTGGGTTTAAAGGGTCCGCAGGCGGTCAATTAAGTCAGAGGTGAAATACCATAGCTCAACTATGGAACTGCCTTTGATACTGGTTGACTTGAGTCATATGGAAGTAGATAGAATGTGTAGTGTAGCGGTGAAATGCATAGATATTACACAGAATACCGATTGCGAAGGCAGTCTACTACGTATGTACTGACGCTGAGGGACGAAAGCGTGGGGAGCGAACAGGATTAGATACCCTGGTAGTCCACGCCGTAA
+
GGGGGFEEGFGGGGGGGGGGGGGGGGGGFGGGGGGCFFFGGGGGGGGGGGGGGGGGGGGGGGGGGGGGGGGGGGGGGGGGGGFGFGGGGGGGGGFGGGGGGGGGGGGGGGGGGGGGGGGGGFFGGGGGGGGGGGDFFFFGGGGGGGGGGGGGGGGGGGEGGGGGGGGGGGGGGGGGGGGGGGGFGFGGGGGGGGGGGGGGGGGGGGGGGGGGGGGGGGGGGGGGGGGGGGGGDEDFGG<EGGF?BEGDGGFF??GG?FAFGGGD64DF<48<FGFFF?BBDG
@M02352:288:000000000-CKWC8:1:1101:4736:5747 1:N:0:TACGCTGC+CTAAGCCT
TACGGAGGGTGCGAGCGTTATCCGGAATCATTGGGTTTAAAGGGTCCGCAGGCGGTCAATTAAGTCAGAGGTGAAATACCATAGCTCAACTATGGAACTGCCTTTGATACTGGTTGACTTGAGTCATATGGAAGTAGATAGAATGTGTAGTGTAGCGGTGAAATGCATAGATATTACACAGAATACCGATTGCGAAGGCAGTCTACTACGTATGTACTGACGCTGAGGGACGAAAGCGTGGGGAGCGAACAGGATTAGATACCCTGGTAGTCCACGCCGTAA
+
GGGGGGGGGGGGGGGCGGGGFEGGGGGGGGGFGGGGDGGGGGGGGFGGGGGGGGGGGGGGGGGGGGGGGGGGFGGGGFGGFDEFFGFFGGGGGGCFFGGGGGCFGGGGGGGGGGGGFGGGGGCFGGFEGGGGGGGGFGGGGGGGGGGGGAFGGGGGGGGGGGGGGGGGGGGGGGGGGGCFGGGGFFGGGGGGGGGGGGGGGGGGGGGGGGGGGGGFGGGGGGGECDGGGGFDCGGFGGDGGGEBFFGG5<@FF?GGFF<@FGGGFFGFFFA<4CFF>?FFGD
@M02352:288:000000000-CKWC8:1:1101:23446:5753 1:N:0:TACGCTGC+CTAAGCCT
TACGGAGGGTCCAAGCGTTATCCGGAATCATTGGGTTTAAAGGGTCCGCAGGCGGTCAATTAAGTCAGAGGTGAAATACCATAGCTCAACTATGGAACTGCCTTTGATACTGGTTGACTTGAGTCATATGGAAGTAGATAGAATGTGTAGTGTAGCGGTGAAATGCATAGATATTACACAGAATACCGATTGCGAAGGCAGTCTACTACGTATGTACTGACGCTGAGGGCAGAAAGTGTGGGGTGCGAACAGGATTAGATACCCTGGTAGTCCACGACGTAA
+
GGGGGGGGGG<FCGGGGGGGGGGGGGCGAFGGGGGGGGGGFGGGG8FGCEGGGGG@FFFFFGGGGGGGAFFGFGGGGDFFC,9FFGGGGGGDAFCFGFFFF<FGC<FA?EFGFFFD,,BC<A,EDGGEFGGG,,:,C,337F<,,3<@F9=>D:,@FEG:FGBFCE;3@;,37@,;;ECFEFCF>F,4>FGC?CC8C:FGCF:;@CECFGGG;E+<1;BCF8=8=D=85**1=C0/207@EG>(()19*17?12F746)*+AFD44<9<=4>FF4-,3<->C
@M02352:288:000000000-CKWC8:1:1101:23464:5757 1:N:0:TACGCTGC+CTAAGCCT
TACGGAGGGTCCAAGCGTTATCCGGAATCATTGGGTTTAAAGGGTCCGCAGGCGGTCAATTAAGTCAGAGGTGAAATACCATAGCTCAACTATGGAACTGCCTTTGATACTGGTTGACTTGAGTCATATGGAAGTAGATAGAATGTGTAGTGTAGCGGTGAAATGCATAGATATTACACAGAATACCGATTGCGAAGGCAGTCTACTACGTATGTACTGACGCTGAGGGACGAAAGTGTGGGGAGCGAACAGGATTAGATACCCTGGTAGTCCACGCCGTAA
+
GGGGGGGGGGGGGGGGGGGGGGGGGGGGGGGGGGGGGGGGGGGGGGGGGGGGGGGGGGGGGGGGGGGGGGGGGGGGGGGGGGGGGGGGGGGGGGGGGGGGGGGGGGGGGGGGGGGGGGGGGGGGGGGGGGGG<FGGGGGFGGGGGGGGGGGGGGGGGGGGGGGGGGGGGGGGGGGGGGGGGGGDFGGEGGGGGGGGGGGGGGCFGGGGFGGGGGGGGGGGGGGGGGGGGGGGGGGF*AFGGEEFFFGGGGFFFFCC?FFFGGGGFFGFBFFFFGFFF?D>DD
@M02352:288:000000000-CKWC8:1:1101:15080:5780 1:N:0:TACGCTGC+CTAAGCCT
TACGGAGGGTCCAAGCGTTATCCGGAATCATTGGGTTTAAAGGGTCCGCAGGCGGTCAATTAAGTCAGAGGTGAAATACCATAGCTCAACTATGGAACTGCCTTTGATACTGGTTGACTTGAGTCATATGGAAGTAGATAGAATGTGTAGTGTAGCGGTGAAATGCATAGATATTACACAGAATACCGATTGCGAAGGCAGTCTACTACGTATGTACTGACGCTGAGGGACGAAAGCGTGGGGAGCGAACAGGATTAGATACCCTGGTAGTCCACGCCGTAA
+
GGGGFGGGGGGGGGGGGGGGGGGGEFGGGGGGGGGGGGGGGGGFGGGGGGGGGGGGGGGGGGGGGGGGGFFBFGGGGGGGGGGGFGGFGGGGGGGGGGGGGGGGGGGGGGDGGGGGGGGGGGGGGGGGFGGF<FFGGGGFCFDFGGGGGGGGGGGGGGGGGGGGGGGGGGGGGGGGGGGGGGGGGGGGGGGGGGGGGGGGGGGFGGGGGGGGGGGGGG?9<>CEGGGCEGGGGGGFGGGGGGFFFFGGGGFFFFGFBF2@FGGGF@FFBFAFFGF?9?F(/9
@M02352:288:000000000-CKWC8:1:1101:5196:5790 1:N:0:TACGCTGC+CTAAGCCT
TACGGAGGGGGTTAGCGTTGTTCGGAATTACTGGGCGTAAAGCGTACGTAGGCGGATTAGTCAGTTAGGGGTGAAATCCCAGGGCTCAACCCTGGAACTGCCTCTAATACTGCTAGTCTTGAGTTCGAGAGAGGTGAGTGGAATTCCAAGTGTAGAGGTGAAATTCGTAGATATTCGGAGGAACACCAGTGGCGAAGGCGGCTTACTGGCTCGATACTGACGCTGAGGTGCGAAAGTGTGGGGAGCAAACAGGATTAGATACCCTGGTAGTCCACACCGTAA
+
GGGGCFFGGGG@@FGGGGGEG<FGGG:FGGGGGGGCGGGGGG<FF7FFGGG@FGGG:B?,95CFGE@F=?FGGGGGC<FGGG<FEG@FGG,>FGGGG8FFG<F,33E<FGGGG9=F>FFCFGGG9F<7FGGCFGB:3F>FFGGGGGG;FGGGGGG;FGGGGGGG9EGGGGGGGGG;FG5EGGGGGGCGGG:FGGGGGGGGGG:*+<EGG577EE?CGGGGGGDGGGGG6*9DGGDFFFGGGGFFFFGGGGFFFFCD?FFFGGGGFFGFFFFAFGF>?FFFGG
@M02352:288:000000000-CKWC8:1:1101:19092:5799 1:N:0:TACGCTGC+CTAAGCCT
TACGGAGGGTCCAAGCGTTATCCGGAATCACTGGGTTTAAAGGGTCCGCAGGCGGTCAATTAAGTCAGAGGTGAAATACCATAGCTCAACTATGGAACTGCCTTTGATACTGGTTGACTTGAGTCATATGGAAGTAGATAGAATGTGTAGTGTAGCGGTGAAATGCATAGATATTACACAGAATACCGATTGCGAAGGCAGTCTACTACGTATGTACTGACGCTGAGGGACGAAAGCGTGGGGAGCGAACAGGATTAGATACCCTGGTAGTCCACGCCGTAA
+
GGGGCFGGGG@FCGGGGGGGA9CFGGGG<F,EFGG@,BFFGGGGG<FGGGGGGGGG:@FAFGGGAFGGGGGGGGGGGCGG<FFGGGCFGGG,CFGGG<<FGCF,FG9CDGGGCG?FGGG@FGGGADDB=BFGFGFGG<FCFGGGC<@=3@FGGGGGDGGGGGGGGGDGGGGGGGGGFCFEGGG;EGGGGCEEGGGGGGGGG9CFCFG@AE<02:BFGGECFG*;EGGG=5CGGGGFGGGGGGFBFFGGGGFFFFDFBFAFGEGGFFGFFFAFFGFFFFF>GG
@M02352:288:000000000-CKWC8:1:1101:22260:5815 1:N:0:TACGCTGC+CTAAGCCT
TACGGAGGGTCCAAGCGTTATCCGGATTTATTGGGTTTAAAGGGTCCGCAGGCGGTCAATTAAGTCAGAGGTGAAATACCATAGCTCAACTATGGAACTGCCTTTGATACTGGTTGACTTGAGTCATATGGAAGTAGATAGAATGTGTAGTGTAGCGGTGAAATGCATAGATATTACACAGAATACCGATTGCGAAGGCAGTCTACTACGTATGTACTGACGCTGAGGGACGAAAGCGTGGGGAGCGAACAGGATTAGATACCCTGGTAGTCCACGCCGTAA
+
GGGGGCGGGGGCFGGGGGGGGFGGGGGDGGGGGGGGGGGGGGGGGGGGGGGGGFGGGGGGGFGGGGGGGFGGGGGGGGGGGCEGGGGGGFE,FFGGGGGGGGGGFGGGGGGGGGGGFFGGGGCFGGGGGGGF,FFDDGFGGFDF<<CECFGGGGGGGGGGGGGGGGGGGGGFAFFG;FGGGGGFFGGGGFGGGGGGEGGGGGGGFGGGGGGGGGGGGFFEFDGEEGFGGGGDEEGEGGDGDGFB>>GDGD>FF?GG2@<BGGEFF>*9>B7:FGFFF(0,9C
@M02352:288:000000000-CKWC8:1:1101:7114:5816 1:N:0:TACGCTGC+CTAAGCCT
TACGGAGGGTGCAAGCGTTATCCGGAATCATTGGGCTTAAAGGGTCCGCAGGCGGTCAATTAAGTCAGAGGTGAAATCCCATAGCTTAACTATGGAACTGCCTTTGATACTGGTTGACTTGAGTTATACGGAAGTAGATAGAATGTGTAGTGTAGCGGTGAAATGCATAGAGATTACACAGAATACCGATTGCGAAGGCAGTCTACTACGTATATACTGACGCTCATGGACGAAAGCGTGGGGAGCGAACAGGATTAGATACCCTGGTAGTCCACGCCGTAA
+
G<C@;7@@:6BF<6ECC@@FGG@:F,@F,,,9C@F,:C,,-C<FEFEGGCG:FD+FC@FGGFGGCE9AFGD99CFAFE?BED,5E<BEG<BEDFGGGG@=FGG<9E9<,C8,?EFFGGCG<<FD<DEA,AFC+FFFFFAFFF9F<CCFC3C6FFCFGGG>C,@F>F9EAC9D;DADA9DD7FF,?<FGG7CFF5*=ECF6EF8BGF;9@=5ECCGGCGGF?EGG8<F76?FGEG3>5CCEEE><>FD<5CB?B<CF)*6=F9C7F@5F>F>5676:1:3995
@M02352:288:000000000-CKWC8:1:1101:11080:5838 1:N:0:TACGCTGC+CTAAGCAT
TACGGAGGGTGCAAGCGTTATCCGGAATCATTGGGTTTAAAGGGTCCGCAGGTGGACAATTAAGTCAGAGGTGAAATCCCACAGCTTAACTATGGAACTGCCTTTGATACTGGTTGACTTGAGTTATACGGAAGTAGATGGAATGTGTAGTGTAGCGGTGAAATGCATAGAGATCACACAGAATACCGATTGCGAAGGCAGTCTACTACGAACATACTGACGCTCATGCACGAAAGCGTGGGGAGCGAACAGGATTAGATACCCTGGTAGTCCACGCCGTAA
+
GGGGGGGG@F,F,CFGEGGGGGGGGG7C,CFGGGGGGGGGGGGG,,CF+@FGCFG7EG<FGGGGGGGG9,DFGGGG9,,9,4+BFG<EFG95F9,CF<FGF,5EFGGGGGGGGAFG,EFGGGGGFC<<,,@B8CFCF933@DFGC3@F9FDGGGGGGGGGGGGFGG9DFGGFFF,DFAFGGGG@,>FEEGGGGGGGGGGGG,1BFG+++**/*3+BFFFFFGGE*C>C+?FGGGGFGGGGGGEF;DCDGGFFFFCC<FDFGGFGFFGFFFFFFGFFF(<9CD
@M02352:288:000000000-CKWC8:1:1101:8221:5855 1:N:0:TACGCTGC+CTAAGCCT
TACGGAGGGTCCAAGCGTTATCCGGAATCATTGGGTTTAAAGGGTCCGCAGGCGGTCAATTAAGTCAGAGGTGAAATACCATAGCTCAACTATGGAACTGCCTTTGATACTGGTTGACTTGAGTCATATGGAAGTAGATAGAATGTGTAGTGTAGCGGTGAAATGCATAGATATTACACAGAATACCGATTGCGAAGGCAGTCTACTACGTATGTACTGACGCTGAGGGACGAAAGCGTGGGGAGCGAACAGGATTAGATACCCTGGTAGTCCACGCCGTAA
+
GGGGGGGGGGGGGGGGGGGGGGGGGGGGGGGGGGGGGGGGGGGGGGGGGGGGGGGGGGGGGGGGGGGGGGGGGGGGGGGGGGGGGGGGGGGGGGGGGGGGGGGGGGGGGGGGGGGGGGGGGGGGGGGGGGGGGGGGGGGGGGGGGFGGGGGGGGGGGGGGGGGGGGGGGGGGGGGGGGGGGGGGGGGGGGGGGGGGGGGGGGGGGGGGGGGGGGGGGGGGGGGGGGGGGGGGGGGFGGDGGDFFFFGGGGFFFFGGFFFFGGGGFFCFBFFFFGFFFFFFGG
@M02352:288:000000000-CKWC8:1:1101:15823:5874 1:N:0:TACGCTGC+CTAAGCCT
TACGGAGGGTCCAAGCGTTATCCGGAATCATTGGGTTTAAAGGGTCCGCAGGCGGTCAATTAAGTCAGAGGTGAAATACCATAGCTCAACTATGGAACTGCCTTTGATACTGGTTGACTTGAGTCATATGGAAGTAGATAGAATGTGTAGTGTAGCGGTGAAATGCATAGATATTACACAGAATACCGATTGCGAAGGCAGTCTACTACGAGTACACTGACGCTGATGGACGAAAGCGTGGGGAGCGAACAGGATTAGATACCCTGGTAGTCCACGCCGTAA
+
GGGGGGGGGEGGGGGGGGGEGGGFGEEGGGGCFFGFEGGGFGGGGGGGGGGGGGGEGGGGGGGGGGGGGGGFGDGGGGGGFGEFGGGGGGGGGGGGGGGGGGGGGGFGGFFFGGGGGGGGGGGGGGGGGGGGGGGGGGGGGGGGGGGGGGGGGGGGGGGGGGGGGGGGGGGGGGGGGGGGGGGGGGGGGGGGGGGGGGGGGGGGGGGGGGGGGGFGGGGGGGGGGGGGGGGGGGGFGGDEGGEBBDGGGGFF??7C>FFFGGGGFFGFFF79FGF32?E9GG
@M02352:288:000000000-CKWC8:1:1101:8200:5877 1:N:0:TACGCTGC+CTAAGCCT
TACGGAGGGTCCAAGCGTTATCCGGAATCATTGGGTTTAAAGGGTCCGCAGGCGGTCAATTAAGTCAGAGGTGAAATACCATAGCTCAACTATGGAACTGCCTTTGATACTGGTTGACTTGAGTCATATGGAAGTAGATAGAATGTGTAGTGTAGCGGTGAAATGCATAGATATTACATAGAACACCAATTGCGAAGGCAGCTTACTAAGATATTATTGACGCTGATGGACGAAAGCGTGGGTAGCGAACGGGATTAGATACCCCGGTAGTCCACGCCGTAA
+
GGGGGGGGGGGGGGGGGGGGGGGGGGGGGGGGGGGGGGGGGGGGGGGGGGGGGGGGGGGGGGGGGGGGGGGGGGGGGGGGGGGGGGGGGGGGGGGGGGGGGGGGGGGGGGGGGGGGGGGGGGGGGGGGGGGGGGGGGGGGGGGGGGGGGGGGGGGGGGGGGGGGGGGGGGGGGGGGGGGGGGGGGGGGGGGGGGGGGGGGGGGGGGGGGGGGGGGGGGGGGGGGGGGG6CFGGGGFCGGGGGEFFFGGGGFFFFGF?FFFFGGGFFGFFFFFFGFFFFFFGG
@M02352:288:000000000-CKWC8:1:1101:18783:5886 1:N:0:TACGCTGC+CTAAGCCT
TACGGAGGGGGTTAGCGTTGTTCGGATTTACTGGGCGTAAAGCGTACGTAGGCGGATTAGTAAGTTAGGGGTGAAATCCCGGGGCTCAACCCCGGAACTGCCTTTAATACTGCTAGTCTTGAGTTCGAGAGAGGTGAGTGGAATTCCAAGTGTAGAGGTGAAATTCGTAGATATTTGGAGGAACACCAGTGGCGAAGGCGGCTCACTGGCTCGATACTGACGCTGAGGTACGAAAGTGTGGGGAGCAAACAGGATTAGATACCCTGGTAGTCCACACCGTAA
+
GGGGGGGGGGGGGGGGGGGGGGGGGGGGGGGGGGGGGGGGGGGGGGGGGGGGGGGGGGGGGGGGGGGGGGGGGGGGGGGGGGGGGGGGGGGGDGGGGGGGGGGGGGGGGGGGGGGGGGGGGGGGGGGGGGGGGGGGGGGGGGGGGGGGGGGGGGGCGGGGGGGGGGGGGGGGGGGGGGGGGGGGGGGGGGGGGGGGGGGGGGEGGGGGGGDGGDGGGGGGGEGGGGGGGGGGGGGFGFGGGGFBFFGGGGFFFFGGFFBFGGGFFFG64FFBFGFFFFF?GG
@M02352:288:000000000-CKWC8:1:1101:15335:5887 1:N:0:TACGCTGC+CTAAGCCT
TACGGAGGGTCCAAGCGTTATCCGGATTTATTGGGTTTAAAGGGTCCGTAGGCGGGCTTATAAGTCAGAGGTGAAATCCCATCGCTCAACGATGGAACTGCCTTTGATACTGTAGGTCTTGAATATATTTGAAGTAGGCGGAATATGTAGTGTAGCGGTGAAATGCATAGATATTACATAGAACACCAATTGCGAAGGCAGCTTACTAAGATATTATTGACGCTGATGGACGAAAGCGTGGGTAGCGAACGGGATTAGATACCCCGGTAGTCCACGCCGTAA
+
GGGGGGGGGGGGGGGGGGGGGGGGGGGGGGGGGGGFGGGFGGGGGGGGGGGGGGGGGGGGGGGGGGGGGGGGGGGGGGGGGGGGGGGGGGGGGGGGGGGGGGGGGGGGFGGGGGGGGGGGGGGGGGGGGGGGGGGGGGGGGGGGGGGGGGGGGGGGGGGGGGGGGGGGGGGGGGGGGGGGGGGGGGGGGGGGGGGGGGGGGGGGGGGGGGGGGGGGGGGGGGGCCGGGGGGGGGGFGGGGGGEAFFGGGGFFFBDGFFFFGGCGFEGDBFFFFGFFFFFBGG
@M02352:288:000000000-CKWC8:1:1101:22832:5894 1:N:0:TACGCTGC+CTAAGCCT
TACGGAGGGTGCAAGCGTTATCCGGAATCATTGGGTTTAAAGGGTCCGCAGGCGGTCAATTAAGTCAGAGGTGAAATCCCATAGCTTAACTATGGAACTGCCTTTGATACTGGTTGACTTGAGTTATACGGAAGTAGATAGAATGTGTAGTGTAGCGGTGAAATGCATAGAGATTACACAGAATACCGATTGCGAAGGCAGTCTACTACGTATATACTGACGCTCATGGACGAAAGCGTGGGGAGCGAACAGGATTAGATACCCTGGTAGTCCACGCCGTAA
+
GGGGGGGGGGGGGGGGGGGGGGGGGGGGGGGGGGGGGGGGGGGGGGGGGGGGGGGFGGGGGGGGGGGGGGGGGGGGGGFGGFFGGGGGGGGGGGGGGGGGGGGGGGGGGGGGGGGGGGGGGGGGGGGGGGGGCFFGFGGGGGGGGGGGGGGGGGGGGGGGGGGGGGGGGDGGGGGGGGGGGGG?FGGGGGGGFGGGGGGGGGGGGGGGGGDGGGGGFECCGGGGGGCFFGGGEGGFGG5EGGFBFFGGGGFF?BGGFFA?GGGGFFGFFFBFFGFB;1<4DD
@M02352:288:000000000-CKWC8:1:1101:14221:5909 1:N:0:TACGCTGC+CTAAGCCT
TACGGAGGGTCCAAGCGTTATCCGGAATCATTGGGTTTAAAGGGTCCGCAGGCGGTCAATTAAGTCAGAGGTGAAATCCCATCGCTCAACGATGGAACTGCCTTTGATACTGATTGACTTGAGTCATATGGAAGTAGATAGAATGTGTAGTGTAGCGGTGAAATGCATAGATATTACACAGAATACCGATTGCGAAGGCAGTCTACTACGTATGTACTGACGCTGAGGGACGAAAGCGTGGGGAGCGAACAGGATTAGATACCCTGGTAGTCCACGCCGTAA
+
GGGGGGGGGGGGGGGGGGGEGGGGGGGGGGGFGGGGCGFGGGGGGGGGGGGGGGGCCFGGCGGGGGGGGGGGGGGGGGGGGGFFGGGGGGEGGDGGGGGGGGGGGGGGGGGGGGGGGGGGGGGGGFGGFGGGGGGGGGGGGGGGGGGGGGGGGGGGGGGGGGGGGGGGGGGGGGGGGGGGFGGGGGGGGGGGGGGGGGGGGGGGGGGGGGGGGFGGGGGGGGDGGGGGGGGGGGGFGGGGGGFFFFGGGGFFBFGGFFFFFGGGF>FFFFFFFGFFFFFFGG
@M02352:288:000000000-CKWC8:1:1101:23561:5925 1:N:0:TACGCTGC+CTAAGCCT
TACGGAGGGTCCAAGCGTTATCCGGATTTATTGGGTTTAAAGGGTCCGTAGGCGGGCTTATAAGTCAGAGGTGAAATCCCATCGCTCAACGATGGAACTGCCTTTGATACTGTAGGTCTTGAATATATTTGAAGTAGGCGGAATATGTAGTGTAGCGGTGAAATGCATAGATATTACATAGAACACCAATTGCGAAGGCAGCTTACTAAGATATTATTGACGCTGATGGACGAAAGCGTGGGTAGCGAACGGGATTAGATACCCCGGTAGTCCACGCCGTAA
+
GAFDCBFCECDFGGGGGEE@FGGGGCFGGFFFFGGFFGD9AFFGFGGDGGEFGGDD7FFFGGGGGFGGGGGFFGFGGGGGGC,?FEFGGGGGGGDGFGCFGGGGG>FDEGGDD=@FGGG9FFFDGGFGGGGG9CFEFGGGGD>FGGGGGGGGGGGGGGGGGGGFGGFGFGGGGGGG9EECF9CBCF<CFGGDCEEG8>CEEGGGGG9@EFD7<CFGGGCCFGGDGGFFFDFDGGG@CGDGD=BFFFGCGGDD:<5C?FFFGEFG>B5@>FFAFG?22:7-7<
@M02352:288:000000000-CKWC8:1:1101:16458:5937 1:N:0:TACGCTGC+CTAAGCCT
TACGGAGGGTCCAAGCGTTATCCGGAATCATTGGGTTTAAAGGGTCCGCAGGCGGTCAATTAAGTCAGAGGTGAAATACCATAGCTCAACTATGGAACTGCCTTTGATACTGGTTGACTTGAGTCATATGGAAGTAGATAGAATGTGTAGTGTAGCGGTGAAATGCATAGATATTACACAGAATACCGATTGCGAAGGCAGTCTACTACGTATGTACTGACGCTGAGGGACGAAAGCGTGGGGAGCGAACAGGATTAGATACCCTGGTAGTCCACGCCGTAA
+
GFGFFEEDECFGG<FFG,-BFGEFGECFCEFDFFG66BACCGEGGG=FGGGGGDGGGGGGGGGGGGEFEGGFFGGGGGGG@F@AFFF?FGGCCFFGGGGEGGGCAE5CFGGGFFD@GGFGGGGGG=DFFGGDC><@FFFCFGGGFFFGGGGGGC;@BFEEGFCFFFDGFGGGFGGGGGGCEGG9FFGGGGGGGGGGG5EGEGGG:CGFGGDCGGGGGGGGGGDGGD*A5:D3589@GGGDCEF:9><DGC373(0:<FFF9+896;FFD?>:FGFFF:EFCD
@M02352:288:000000000-CKWC8:1:1101:16065:5938 1:N:0:TACGCTGC+CTAAGCCT
TACGGAGGGTGCAAGCGTTATCCGGAATCATTGGGTTTAAAGGGTCCGCAGGCGGTCAATTAAGTCAGAGGTGAAATCCCATAGCTTAACTATGGAACTGCCTTTGATACTGGTTGACTTGAGTTATACGGAAGTAGATAGAATGTGTAGTGTAGCGGTGAAATGCATAGAGATTACACAGAATACCGATTGCGAAGGCAGTCTACTACGTATATACTGACGCTCATGGACGAAAGCGTGGGGAGCGAACAGGATTAGATACCCTGGTAGTCCACGCCGTAA
+
GGGGGGGGGFGGGGGGGGGGGGGGGGGGGGGGGGGGGGGGGGGGGGGGGGGGGGGFEGGGGGGGGGGGGGGGGGGGGGGGGGGGGGGGGGGGGGGGGGGGGGEGGGGGGGGGGGGGGGGGGGGGGGGGGGGGGGGGGGGGGGGGGFGGGGGGGGGGGGGGGGGGGGGFGGGGGGGGGGGGGGGCGGGGGGGGGGGGGGGGGGGGGGGGGGGGFGGGGGGGGGG;EGGGGGGGGGGFFGDGGGFB>FD>EGFFFFGG?FAFGGFGFFC6:F2AFFF?BBD>GD
@M02352:288:000000000-CKWC8:1:1101:16476:5944 1:N:0:TACGCTGC+CTAAGCCT
TACGGAGGGTCCAAGCGTTATCCGGAATCATTGGGTTTAAAGGGTCCGCAGGCGGTCAATTAAGTCAGAGGTGAAATACCATAGCTCAACTATGGAACTGCCTTTGATACTGGTTGACTTGAGTCATATGGAAGTAGATAGAATGTGTAGTGTAGCGGTGAAATGCATAGATATTACACAGAATACCGATTGCGAAGGCAGTCTACTACGTATGTACTGACGCTGAGGGACGAAAGCGTGGGGAGCGAACAGGATTAGATACCCTGGTAGTCCACGCCGTAA
+
GGGGEGGG7@FFGGGGGGGCFGEGGEFGGGGGGGG@7FGGGGDGGECFGGGGGGGGGDGCFGGGGG9FFGGGGGGGGGGGEGFFGGGGGGGGFGGGGGGGG@FCFGGAFGGG@FF=FGGGGGGGGCDDBDFF9FDDCGF,EFFGEFGFAFGGGGGGGGGGFGGGGG9EA79FGGGGG9,,:DGFGGGGGF7FGGG>EEGGGGGGGGG9@*;9FCFGGGGGGEGGGGGG5EGGGGGFGEGGGG5?FEGGGGFFBFFGDFFFGGFGFFFFBFFFBGFFFFFFGG
@M02352:288:000000000-CKWC8:1:1101:13642:5947 1:N:0:TACGCTGC+CTAAGCCT
TACGGAGGGTCCAAGCGTTATCCGGAATCATTGGGTTTAAAGGGTCCGCAGGCGGTCAATTAAGTCAGAGGTGAAATACCATAGCTCAACTATGGAACTGCCTTTGATACTGGTTGACTTGAGTCATATGGAAGTAGATAGAATGTGTAGTGTAGCGGTGAAATGCATAGATATTACACAGAATACCGATTGCGAAGGCAGTCTACTACGTATGTACTGACGCTGAGGGACGAAAGCGTGGGGAGCGAACAGGATTAGATACCCTGGTAGTCCACGCCGTAA
+
GGGGGGGGGGGGGGGGGGGGGGGGGFGGGGGGGGGFGGEGGGGGGGGGGGGGGGG@FGGGGGGGGGGGGGGGGGGGGGGGGGGGGGGGGGGGGGGGGGGGGGGGGGGGGGGGGGGGGGGGGGGGGGGGGGGGGGGGGGGGGGG9FGGGGGGGGGGGGGFGGGGGGGGGGGGGGGGGGGGGGGGGGGGGGGGGGGGGGGGGGGGFGGGGGGGFGGGGGGGGGGGGEDFGGGGGGGGFGGCGGGFFBFGGGGFFFFGFDFF?FGGGFFGFAF<AFGFFFFF9GG
@M02352:288:000000000-CKWC8:1:1101:26198:5950 1:N:0:TACGCTGC+CTAAGCCT
TACGGAGGGTGCAAGCGTTAATCGGAATTACTGGGCGTAAAGCGCGCGTAGGTGGTTCAGTCAGTCAGATGTGAAAGCCCCGGGCTCAACCTGGGAACTGCACCTGATACTGCTTGGCTAGAGTACAGAAGAGGGTGGTGGAATTTCCTGTGTAGCGGTGAAATGCGTAGATATAGGAAGGAACATCAGTGGCGAAGGCGGCCACCTGGTCTGATACTGACGCTGAGGTGCGAAAGCGTGGGGAGCAAACAGGATTAGATACCCTGGTAGTCCTCGCCGTAA
+
FGGGGGCCFGGGGGFGGGGG@FGGGGGGGGGGGGGGGGGGGGGG7FGGGGGGAFGBF9CFG9AFGGFGFFGGGGGGGGGGD@CGGGGGGGGGGCFGGFGGGFG<DDFEGGGGGCFFGGGFGFGGGGGGGGGGGFE33C@FGGGGGGA@CGGGGGGGGGGGGGGGGFGECEGGGG@BF?EGGGGGGGGGGGGGGGGGGGGGGG5CEGGGGFGEC9FCFGGGGGGGGGGG6*9DGGGFGDCGGGFBBEGG6F4?BFGGFFFFGGGGFFGFFFFFF**461>>GG
@M02352:288:000000000-CKWC8:1:1101:6152:5958 1:N:0:TACGCTGC+CTACGCCT
TACGGAGGGTCCAAGCGTTATCCGGAATCATTGGGTTTAAAGGGTCCGCAGGCGGTCAATTAAGTCAGAGGTGAAAGCCCATCGCTCAACGATGGAACTGCCTTTGATACTGGCTGACTTGAGTTATACGGAAGTAGATAGAATAAGTAGTGTAGCGGTGAAATGCATAGATATTACTTAGAATACCGATTGCGAAGGCAGTCTACTACGCATGTACTGACGCTGAGGGACGAAAGCGTGGGGAGCGAACAGGATTAGATACCCTGGTAGTCCACGCCGTAA
+
FGGGG;FGGG8FFGGGGGGG<CFGGGGG<F,EFGG@:CFGGGAFG8FG7=FGGGGG7+?FFFGGEEFGGFGGGGGGGGGGG??FFGGGGGD+BFGGGGGGG8FGFFB,CFGGG833FFG,FFGG9=FA<@CE+@D9E@FEGGGG,33@FGGGGGGGGGGGGGGGGGCFGGGGGGGC;,22BFG;CCF@<F<FGGGGGGG8E9C9>CF9;:)=88EGGGGGGGGGGGGGAGGGGGGFGGGEGGFFFFGGGGFFFFF7?FFFGGGGFFGFFFFFFFFFBFFFGG
@M02352:288:000000000-CKWC8:1:1101:13931:5959 1:N:0:TACGCTGC+CTAAGCCT
TACGGAGGGGGTTAGCGTTGTTCGGAATTACTGGGCGTAAAGCGTACGTAGGCGGATTAGTCAGTTAGGGGTGAAATCCCAGGGCTCAACCCTGGAACTGCCTCTAATACTGCTAGTCTTGAGTTCGAGAGAGGTGAGTGGAATTCCAAGTGTAGAGGTGAAATTCGTAGATATTTGGAGGAACACCAGTGGCGAAGGCGGCTCACTGGCTCGATACTGACGCTGAGGTACGAAAGTGTGGGGAGCAAACAGGATTAGATACCCTGGTAGTCCACACCGTAA
+
GGGGG@FGGGGFGGGGGGGEGGGGGGGGGGGGGGGGGGGGGGGGGGGGGGGGGGGGGGGGFFGGGGGGGGGGGGGGGGFGGGGGGGGGGGGGGGGGGGGGGGGGGGGGGGGGGGGGFGGGFFGGGGGGGCEGGGCFDEGGGGFFGGFFFGGGGGGGGGGGGGGGFGFCGGGGGGGGGGFGGGGGGGEGGGGFGGGGGGGGDGGGCFGGGGGGGGFEEGGDEEDEEGGGG?FGCGGEGGGGGGF<>DFGFGF??1FC?FFFDGGCFFGFF=<A@DF?FFF:FD
@M02352:288:000000000-CKWC8:1:1101:24877:5959 1:N:0:TACGCTGC+CTAAGCCT
TACGAGGGGTGCAAGCGTTAATCGGAATTACTGGGCGTAAAGCGTGCGTAGGTGGTTTGTTAAGCAAGATGTGAAAGCCCCGGGCTCAACCTGGGAACTGCATTTTGAACTGGCAAACTAGAGTATTGTAGAGGGTAGTGGAATTTCCTGTGTAGCGGTGAAATGCGTAGATATAGGAAGGAACACCAGTGGCGAAGGCGACTACCTGGACCGATACTGACACTGAGGTGCGAAAGCGTGGGGAGCAAACAGGATTAGATACCCTGGTAGTCCACGCCGTAA
+
GGGGCFGFGGGGGGGGGGGGGGGGGGGGGGGGGGGGGGGGGGGGGGGGGGGGGGGFGGGGGGGGGGGGGGGGGGGGGGGGGGGGGGGGGGGGGGGGGGGGGGGGGGGGGGGGGGGGGGGGGGGGGGGGGGGGGGGGGGGGGGGFGGGGGGGGGGGGGGGDGGGGGGGGGGGGGGGGGGGGGGGGGGGGGCGGGGEEGGGGGGGGGGGGGGGGGGGGGGGGGGGGGGFCGGFDGGGFGGGGGGEB>EGG+9FFF:FGFFA??FGGFF:FBFFFFGFFBFF9DD
@M02352:288:000000000-CKWC8:1:1101:22420:5969 1:N:0:TACGCTGC+CTAAGCCT
TACGGAGGGTGCAAGCGTTAATCGGAATTACTGGGCGTAAAGCGCGCGTAGGTGGTTCAGTCAGTCAGATGTGAAAGCCCTGGGCTCAACCTAGGAACTGCACCTGATACTGGATAACTAGAGTACAGAAGAGGGTGGTGGAATTTCCTGTGTAGCGGTGAAATGCGTAGATATAGGAAGGAACACCAGTGGCGAAGGCGACTACCTGGACTGATACTGACACTGAGGTGCGAAAGCGTGGGGAGCAAACAGGATTAGATACCCTGGTAGTCCACGCCGTAA
+
GGGGGEGGGGGGGGGGGGGGGGGGGGGGGGGGGGGGGGGGGGGGGGGGGGGGGGGGGGGGGGGGGGGGGGGGEGGGGGGGGFGGGGGGGGGGGGGGGGGGGGGGGGGGGGGGGGGGGGGGGGGGGGGGGGGGGGGGGGGGGGGGGGGGGGGGGGGGGGGGGGGGGGGGGGGGGGGGGGGGGGGGGGGGGGGGGGGGGGGGGGGGGGGGGGGGGGFEFFGGGGGGGGGGGGFGGGGFGGGGGGFFF:FGGDFFF?GFD?<FGGFGFFGFFFDFFG=?>?FBGG
@M02352:288:000000000-CKWC8:1:1101:11359:5985 1:N:0:TACGCTGC+CTAAGCCT
TACGGAGGGTCCAAGCGTTATCCGGAATCATTGGGTTTAAAGGGTCCGCAGGCGGTCAATTAAGTCAGAGGTGAAATACCATAGCTCAACTATGGAACTGCCTTTGATACTGGTTGACTTGAGTCATATGGAAGTAGATAGAATGTGTAGTGTAGCGGTGAAATGCATAGATATTACACAGAATACCGATTGCGAAGGCAGTCTACTACGTATGTACTGACGCTGAGGGACGAAAGCGTGGGGAGCGAACAGGATTAGATACCCTGGTAGTCCACGCCGTAA
+
GGGGCECECFFGGGGGGGGGGGGEFFGGDFGGGGGFGCGFEGGEGGGGGGGGGFEFGGGGEGGGGGGGFGGGGGGGGFEGGGFGGGGGGGDEEGFGGGG@GFGF9BCFGGGGFGGEGGFGGFGFFGGGGGGFGFGFGGEGGGFGFFGGGGGGGGFFGGGDGGFGBEDGGGGGGGGGFCFGGG,EFGGGDGDCGEGCEEGGEFCFGGGGGGGGGGCFFGGGGGDCGDGFCEGGGGGFGCDCGD@1;>DD5<5?<FGGFF9BGGG4@FGF>FFF?FFFBBFBGG
@M02352:288:000000000-CKWC8:1:1101:9734:5990 1:N:0:TACGCTGC+CTAAGCCT
TACGGAGGGTCCAAGCGTTATCCGGAATCATTGGGTTTAAAGGGTCCGCAGGCGGTCAATTAAGTCAGAGGTGAAATACCATAGCTCAACTATGGAACTGCCTTTGATACTGGTTGACTTGAGTCATATGGAAGTAGATAGAATGTGTAGTGTAGCGGTGAAATGCATAGATATTACACAGAATACCGATTGCGAAGGCAGTCTACTACGTATGTACTGACTCTGAGGGACGAAAGCGTGGGGAGCGAACAGGATTTGATACCCTGGTAGTCCACGCCGTAA
+
GGGGGGGGGEGFFDGGGGGGGGGGDCCGFGGGGGG:FEGFGGFGGGGGGGGGGGGG@FGFGGGGGGGGGGGFGGGGGGGGGGGGGGGGGGFGGGGGGGGGGGGGEGGGGGGGGGGGGGGFGGGGGGGGGGGGGGGGFGGGGGGGGGGGGGGGGGGGGFFGGGGFGGCFFG7FFGGGGGFGFGGGGGGGGGGGGDEGGGGGGGGGGGGGGGGFGFFGGGGGGFGGGGGGDGGGGGGFGGGGDGFFB>DDGGFFFF7D?FFFGGGGFFGFB=AFFGFFFFFFGD
@M02352:288:000000000-CKWC8:1:1101:4912:5994 1:N:0:TACGCTGC+CTAAGCCT
TACGGAGGGTCCGAGCGTTAATCGGAATTACTGGGCGTAAAGCGCACGCAGGCGGTTTGTTAAGCTAGATGTGAAAGCCCTGGGCTCAACCTGGGAATTGCATTTAGAACTGGCAGGCTAGAGTTTTGGAGAGGGGAGTGGAATTCCAGGTGTAGCGGTGAAATGCGTAGATATCTGGAGGAACATCAGTGGCGAAGGCGACTCCCTGGTCAGTAACTGACGCTCATGTGCGAAAGTGTGGGGATCGAACAGGATTAGATACCCTGGTAGTCCACGCCGTAA
+
GGGDFFEDCFGGGEG@@FFFGGDFF7@FGGGGGCGGGG7FFFGGGGEFGGGGDGGFGGGGGFGGGGGGGGGGGGGGGGGGGGFCFFGGGGGGGGGFGGFE<DAFGGGFFGFFD?FGGGF?F@E<DFGGGEDFGGGGCEFFFCEFGGGFGG><FFGGGEGCGGGG@=FGEGCGDFGFFCFDECCFFGC9<FFFGEDC>CCC5E*;@CFGFC>CEGFC<FGG8EEGGGFGGG7D58)8CE:FCE>?(.C*:C>@BBG7>4:FDG6CFF3<>FFBB>FB>?39<C
@M02352:288:000000000-CKWC8:1:1101:16824:6000 1:N:0:TACGCTGC+CTAAGCCT
TACGGAGGGTGCAAGCGTTACTCGGAATTACTGGGCGTAAAGCGCGCGTAGGTGGTTTGTTAAGTCGGATGTGAAAGCCCAGGGCTCAACCTTGGAATTGCACCCGATACTGGCAGGCTAGAGTACGATAGAGGAGTGTGGAATTCCGAGTGTAGAGGTGAAATTCGTAGATATTCGGAGGAACACCAGTGGCGAAGGCGGCTCACTGGCTCGATACTGACGCTGAGGTGCGAAAGTGTGGGGAGCAAACAGGATTAGATACCCTGGTAGTCCACACCGTAA
+
GGGGGGGGGGGGGGGGGGGG7EFFGGGGGGGGGGGGGGGGGGGGGGGGGGGGGGGGGGGGGGGGGGGGGGGGGGGGGGGGGGGGGGGGGGGGGGGGGGGGGGGGGGGGGGGGGGGGGGGGGGGGGGGGGGGFGGGGGGGGGGGGGGGGGGGGGGGGGGGGGGGGGGGGGGGGGGGGGGGGGGGGGGGGGGGGGGGGGGGGGGGGGGGGGGGGGGGGGGGGGGGGGGGGGGGGGGGDGGGGGGFFFFGGGGFFF?FFFFFFGGGGFFGFFFBFFGFFFFFFGG
@M02352:288:000000000-CKWC8:1:1101:25725:6005 1:N:0:TACGCTGC+CTAAGCCT
TACGGAGGGTGCAAGCGTTATCCGGAATCATTGGGTTTAAAGGGTCCGCAGGCGGTCAATTAAGTCAGAGGTGAAATACCATAGCTCAACTATGGAACTGCCTTTGATACTGGTTGACTTGAGTCATATGGAAGTAGATAGAATGTGTAGTGTAGCGGTGAAATGCATAGATATTACACAGAATACCGATTGCGAAGGCAGTCTACTACGTATGTACTGACGCTCATGGACGAAAGCGTGGGGAGCGAACAGGATTAGATACCCTGGTAGTCCACGCCGTAA
+
GCFECFFE7@CGFCFGGFCCFGGGGD@FECFGGEG@FGG9@FDGGGGGGGGGGGGGG7FDFGGGGGCGFGGEFGGFFEGCCF,ABFGGGGFFFGCEGFFGGFE,CFEDEFFCFGGC=FGGGFFGGGGGFGGGGG@,=FGGFCCB,@FCFGGGFGGGGFEGGG,EFF>CFG7@>FG9CFFFGFFAFFGGD7CCEGGEEGG8CFGCEFGECC89BEGGGGGGGGECEGFF?CFDCE3@FEGGGG34>DD5EG5?B3FF?=AFGGGCFFFF9*8ABG?F><BBGD
@M02352:288:000000000-CKWC8:1:1101:21564:6013 1:N:0:TACGCTGC+CTAAGCCT
TACGGAGGGTCCAAGCGTTATCCGGAATTATTGGGTTTAAAGGGTCTGCAGGCGGTCAATTAAGTCAGAGGTGAAATCCCATTGCTTAACTATGGAACTGCCTTTGATACTGGTTGACTTGAGTTATACGGAAGTAGATAGAATAAGTAGTGTAGCGGTGAAATGCATAGATATAGGAAGGAACACCAGTGGCGAAGGCGACTACCTGGACCGATACTGACACTGAGGTGCGAAAGCGTGGGGAGCAAACAGGATTAGATACCCTGGTAGTCCACGCCGTAA
+
FEFG7CFG7CFFGGGGGFCCFGGGGD7F,C<EFFGCFGEEFGAF6@,C<EF<F>FEF,9FCCEFGG,C<ECFFGFFGGGGFF,CFE,@EFFF<FCFGGGGGFGC9FFFGGGGF9<:EFFAFFGGF,FEAFGC3@5EF?ADFFFGGDEGGGGGFGFF:FFGFGDDGG9EEGACDGADF3EE7CCGEGGGGGGGGGDGGGGGEG5:CGG9:@D6B88BEGCECC7CF7A@?CD3EEDDGGGGCC@6>FGFCC::10*:?FFFFGGGF@CF<FDB=*9?F(79GG
@M02352:288:000000000-CKWC8:1:1101:16643:6015 1:N:0:TACGCTGC+CTAAGCCT
TACAGAGGGTGCAAGCGTTACTCGGAATTACTGGGCGTAAAGCGCGCGTAGGTGGTTTGTTAAGTCGGATGTGAAAGCCCAGGGCTCAACCTTGGAATTGCACCCGATACTGGCAGGCTAGAGTACGATAGAGGAGTGTGGAATTTCCTGTGTAGCGGTGAAATGCGTAGATATAGGAAGGAACATCAGTGGCGAAGGCGACACTCTGGATTGATACTGACACTGAGGTGCGAAAGCGTGGGGAGCAAACAGGATTAGATACCCTGGTAGTCCACGCCGTAA
+
GFGGGGGGDFFGGFGGGGGG7FGGGGFGGGGGGGGGGGGGGGGGGGDGFGGEEFGGGGGGGGGGGGGGEGGGGGGFGGGGGGGDGGGGGGFGGGGGGGGGGGGGGGGGGGGGGGGGGGGGGGGGGGGGGGFGGG,CFGGGGGGGGGGGGGGGGGGGDECGGGFDFGEGDGGGGGFGGGGFGGGGGGGGGGGGGGGGGGGGGGGGEGGGG?CCFGGFGGGGGGGGGCFGFGGDGEGFGGGGGGFFFFGG675<:2CFBF<=9C@7=FGFB@D<FGFFF?FFGG
@M02352:288:000000000-CKWC8:1:1101:11558:6043 1:N:0:TACGCTGC+CTAAGCCT
TACGGAGGGTCCAAGCGTTATCCGGAATCATTGGGTTTAAAGGGTCCGCAGGCGGTCAATTAAGTCAGAGGTGAAATACCATAGCTCAACTATGGAACTGCCTTTGATACTGGTTGACTTGAGTCATATGGAAGTAGATAGAATGTGTAGTGTAGCGGTGAAATGCATAGATATTACACATAATACCGATTGCGAAGGCAGTCTACTACGTATGTACTGACGCTGAGGGACGAAAGCGTGGGGAGCGAACAGGATTAGATACCCTGGTAGTCCACGCCGTAA
+
GGGGGGGGGGGGGGGGGGGGGGGGGGGGGGGGGGGGGGGGGGGGGGGGGGGGGGGGGGFGGGGGGGGGGGGGGGGGGGGGGGGGGGGGGGGCEFGGGGGGGGGGGGGGGGGGGGGGGGGGGFGGGGGGGFGGGGGGGGGGGGGGGGGGGGGGGGGGGGGGGGGGGGGGGGGGGGGGGGGGGFGGGGGGGGGGGGGGGGGGGGGGGGGGGGGGGDCGGGCEGGGG5DFFGGFGGGGFGGGGGGE<>BGGGGFFFFGGBF<F0:FGFFGFA@AAFCFF>BFF*1
@M02352:288:000000000-CKWC8:1:1101:6342:6043 1:N:0:TACGCTGC+CTAAGCCT
TACAGAGGGTGCAAGCGTTAATCGGAATTACTGGGCGTAAAGCGCGCGTAGGTGGTTTGTTAAGTCGGATGTGAAAGCCCAGGGCTCAACCTTGGAATTGCACCCGATACTGGCAGGCTAGAGTACGATAGAGGAGTGTGGAATTTCCTGTGTAGCGGTGAAATGCGTAGATATCTGGAGGAACATCAGTGGCGAAGGCGACTCCCTGGTCAGTAACTGACGCTCATGTGCGAAAGTGTGGGTAGCGAACAGGATTAGATACCCTGGTAGTCCACACCGTAA
+
GFGGFGFGGEGGGFGGGEEFFGGGGDCFGGGGG@FGGGGCCFGGGGGGFGGGGGGGGGGGGGGGGGGGEGGEEFGFGGGGGGGGGGGGGGGGGGGDGGBGGGGGGGFGGGGGGGFGGGFGGGGGFGEGGCFFFG:FGGGGGGGGGGFFGGGGGGGGGGGGGGGGFGGGGGCFCGGGGGGGGGGGGGGCDGGEGECGDGGGGGGGGGGGGFGGGGGCGGGDFGGGGGGGGDGGEGD>GFGFGGFFFFGGGGFFFBGGF=AFCGFGFFGFBFF9@FF>??B<>9
@M02352:288:000000000-CKWC8:1:1101:18970:6047 1:N:0:TACGCTGC+CTAAGCCT
TACGGAGGGTCCAAGCGTTATCCGGATTTATTGGGTTTAAAGGGTCCGTAGGCGGGCTTATAAGTCAGAGGTGAAATCCCATCGCTCAACGATGGAACTGCCTTTGATACTGTAGGTCTTGAATATATTTGAAGTAGGCGGAATATGTAGTGTAGCGGTGAAATGCATAGATATTACATAGAACACCAATTGCGAAGGCAGCTTACTAAGATATTATTGACGCTGATGGACGAAAGCGTGGGTAGCGAACGGGATTAGATACCCCGGTAGTCCACGCCGTAA
+
DDGFC@:@@FGGFFGGCGEFGGDGGE,8,CFGGFFFGGGGGGGGGGFFGGCECGGDGEG8EGGDFEFG<E@AFGBFGGGGGFFGDGGGGFFF<DCFGGGGGGGGGGGGGGGGBDFFGFGGGFDFGGGGAFFDFGGCF=FGGEEFGGFGCCFGBFG,>FFFGGGGGGGGGGGGFGGGGGFFCFGGGGGGECCGGEGGDEGGGGGGGGGGGFGGGGGGGGGGGGGG5DGGGFFCE=GBGGGGGG@DBFGDECBD<<GFF@4BFGG4@EGF6><FFGFFFFFFGG
@M02352:288:000000000-CKWC8:1:1101:24865:6055 1:N:0:TACGCTGC+CTAAGCCT
TACGGAGGGTCCAAGCGTTATCCGGAATCATTGGGTTTAAAGGGTCCGCAGGCGGTCAATTAAGTCAGAGGTGAAATACCATAGCTCAACTATGGAACTGCCTTTGATACTGGTTGACTTGAGTCATATGGAAGTAGATAGAATGTGTAGTGTAGCGGTGAAATGCATAGATATTACACAGAATACCGATTGCGAAGGCAGTCTACTACGTATGTACTGACGCTGAGGGACGAAAGCGTGGGGAGCGAACAGGATTAGATACCCTGGTAGTCCACGCCGTAA
+
GGGGGGGGGGGGGGGGGGGGGGGGGGGGGGGGGGGFGGGGGGGGGGGGGGGGGGGGGGGGGGGGGGGGGGGGGGGGGGGGGGGGGGGGGGGCFGGGGGGGGGGGGGGGGGGGGGGGGGGGGGGGGGFFGGGFGGGGGGGGGGGGGFGGGGGGGFFGGGGGGGGGGGGGGGGGGGGGGGGGGGGGGGGGGGGGGGGGGGGGGGGGGGGGGGGGGGGGGGGGGGGGGDGFEEFGDEGFFGGGGGFFFFGGGGFF<FGGFFFFGGGGFFGFFFFFFGFFBFFFGG
@M02352:288:000000000-CKWC8:1:1101:20847:6057 1:N:0:TACGCTGC+CTAAGCCT
TACGGAGGGTCCAAACGTTATCCGGAATCATTGGGTTTAAAGGGTCCGCAGGCGGTCAATTAAGTCAGAGGTGAAATACCATAGCTCAACTATGGAACTGCCTTTGATACTGGTTGACTTGAGTCATATGGAAGTAGATAGAATGTGTAGTGTAGCGGTGAAATGCATAGATATTACACAGAATACCGATTGCGGAGGCAGTCTACTACGTATGTACTGACGCTGAGGGACGAAAGCGTGGGGAGCGAACAGGATTAGATACCCTGGTAGTCCACGCCGTAA
+
GGGGGCCEGGGGGGGGGGGGGGGGGGGGGGGGGGGGGGGGGGGGGGGGGGGGGGGFGGDFGGGGGGGGGGGGGGGGGGGGGGGGGGGGGGGGGGGGGGGGGGGGGGFGGGGGGGGGGGGGGGGGGGGGGGGGGGGGGFGGGGGGGGGGGGGGGGFGGGGGGGGGGGGGGGGGGGGGGGGGGGGGGGGGGGGGGGCEGGGGGGGGGGGFGGFGGGGGGGGGGGGGGCGGGGGGGEGFGGGGGGFBFFGGGGFFFBGGFFFFGGGGFFGFFF<AFGFFFFFFDD
@M02352:288:000000000-CKWC8:1:1101:11795:6059 1:N:0:TACGCTGC+CTAAGCCT
TACGGAGGGTGCGAGCGTTAATCGGAATTACTGGGCGTAAAGCGCATGCAGGTGGTTCATTAAGTCAGATGTGAAAGCCCGGGGCTCAACCTCGGAACTGCATTTGAAACTGGTGAACTAGAGTGCTGTAGAGGGGGGTAGAATTTCAGGTGTAGCGGTGAAATGCGTAGAGATCTGAAGGAATACCAGTGGCGAAGGCGGCCCCCTGGACAGACACTGACACTCAGATGCGAAAGCGTGGGGAGCAAACAGGATTAGATACCCTGGTAGTCCACGCCGTAA
+
GGGGGGGGGGGGGGGGGGGGGGGGGGGGGGGGGGGGGGGGGGGGGGGGGGGGGGGGGGGGGGGGGGGGGGGGFGGGGGGGGGGGGGGGGGGGGGGGFGGGGGGGGGGGGGGGGGGGGGGGGGGGGGGGGGGGGGGGGGGGGGGGGGGGGGGGGGGGGGGGGGGGGGGGGGGGGGGGGGGGGGGGGGGGGGGGGGDGGGGGGGGGGGGGGGGFGGGFGGGGGGGGGGGGGGGGGGGFGGGGGGFFFFGGGGFFF?GG<FBFCGGGFFGFFFFFFGFFF?EFGD
@M02352:288:000000000-CKWC8:1:1101:27128:6060 1:N:0:TACGCTGC+CTTAGCCT
TACGGAGGGTGCAAGCGTTATCCGGAATCATTGGGTCTAAAGGGTCCGTAGGCGGACTAATAAGTCAGAGGTGAAATCCCGCAGCTCAACTGTGGAACTGCCTTTGAAACTGTTAGTCTTGAGTTATTGTGAAGTGGTTAGAATATGTAGTGTAGCGGTGAAATGCTTAGAGATTACATGGAATACCGATTGCGAAGGCAGATCACTAACAATATACTGACGCTGATGGACGAAAGCGTGGGGAGCGAACAGGATTAGATACCCTGGTAGTCCACGCCGTAA
+
FGGGCEEDEGC7FFGGGGGGGGGFEC:FGG,,CFF@,9@FGGGGG8FCFGGEFGGDEFGCFGFGGG?CFFFFFGGGFGGGCF+CCFFGGGD,C<AFGGGGGE9<9EEGGGF<D9FDEFGFG9FDFGCFD<E=CFFGGFFAFCGG9F<FFFGF@ECFGGGGGFGGGGGGGG7=FCGGFFGFGG9CA>FE7<<BBE8CEGGCGGGGGGGFGGG+52;CFCFFGEC;E<ACCFFG=CGD4C/;EG>B(<DGGGFF??FCBFAFGGCG?FGFAFAB=C?BFFFFDD
@M02352:288:000000000-CKWC8:1:1101:16547:6069 1:N:0:TACGCTGC+CTAAGCCT
TACGGAGGGTCCAAGCGTTATCCGGAATCATTGGGTTTAAAGGGTCCGCAGGCGGTCAATTAAGTCAGAGGTGAAATACCATAGCTCAACTATGGAACTGCCTTTGATACTGGTTGACTTGAGTCATATGGAAGTAGATAGAATGTGTAGTGTAGCGGTGAAATGCATAGATATTACACAGAATACCGATTGCGAAGGCAGTCTACTACGTATGTACTGACGCTGAGGGACGAAAGCGTGGGGAGCGAACAGGATTAGATACCCTGGTAGTCCACGCCGTAA
+
GGGGGGGGGGGGGGGGGGGGGGGGGGGGGGGGGGGGGGGGGGGGGGGGGGGGGGGGGGGGGGGGGGGGGGGGGGGGGGGGGGGGGGGGGGGGGGGGGGGGGGGGGGGGGGGGGGGGGGGGGGGGGGGGGGGGGGGGGGGGGGGGGGGGGGGGGGGGGGGGGGGGGGGGGGGGGGGGGGGGGGGGGGGGGGGGGGGGGGGGGGGGGGGGGGGGGGGGGGGGGGGGGGDGGGGGGGGFGGGGGGEFBFGGGGFFFFGGFFFFGGGGFFGFF?BFFGFFFFFFGG
@M02352:288:000000000-CKWC8:1:1101:21522:6070 1:N:0:TACGCTGC+CTAAGCCT
TACGGAGGGGGTTAGCGTTGTTCGGAATTACTGGGCGTAAAGCGCACGTAGGCGGATCAGAAAGTATAGGGTGAAATCCCAGGGCTCAACCCTGGAACTGCCTTATAAACTCCTGGTCTTGAGTTCGAGAGAGGTGAGTGGAATTCCGAGTGTAGAGGTGAAATTCGTAGATATTCGGAGGAACACCAGTGGCGAAGGCGGCTCACTGGCTCGATACTGACGCTGAGGTGCGAAAGTGTGGGGAGCAAACAGGATTAGATACCCTGGTAGTCCACGCCGTAA
+
GGGGG@FGGGGGGGGGGFFGFGGGGGGGGGGGGGGGGFGGGGGGGGGGGGGGGGGGGGGGGGGGGGGGGGGGGGGGGGFGFGGGGGGGGGGGGGGGGGGGGGGGFGGGGGGGGGF@FCFGGGGGGGGCEGGGGGGG9FGGGGGGGGGEGGGGGGGBFGGGGGGGGGGGGGGGGGGGGGGGGGGGGGGGGGGGGGGGGEGGGGGGGGGFGG7<E>FEGGGGGGGGGGGGGGGGGG37:?CGGGFFFFGGGGFFF:FG2=<?C7CC6>3?>FBFFGFFFFFFGD
@M02352:288:000000000-CKWC8:1:1101:14903:6073 1:N:0:TACGCTGC+CTAAGCCT
TACGGAGGGTGCAAGCGTTAATCGGAATTACTGGGCGTAAAGCGCGCGTAGGTGGTTCAGTCAGTCAGATGTGAAAGCCCCGGGCTCAACCTGGGAACTGCACCTGATACTGCTGAACTAGAGTACGGTAGAGGGTAGTGGAATTTCCTGTGTAGCGGTGAAATGCGTAGATATAGGAAGGAACACCAGTGGCGAAGGCGACTACCTGGACTGATACTGACACTGAGGTGCGAAAGCGTGGGGAGCAAACAGGATTAGATACCCTGGTAGTCCACGCCGTAA
+
GGGGGEFGGGGGGGGGGGGGGGGGGGGGGGGGGGGGGGGGGGGGGGGGGGGGGGGFGGGGGGGGGGGGGGGGGGGGGGGGGGGGGGGGGGGGGGGGGGGGGGGGGGGGGGGGGGGGGGGGGGGGGGGGGGGGGGGGGGGGGGGGGGGGGGGGGGGGGGGGGGGGGGGGGGGGGGGGGGGGGGGGGGGGGGGGGGGGGGGGGGGGGGGGGGGGGGGGFGGGGGGGGGGGGGGGGGGFGGDGGGFB;DGGGGFFF?GG?FFFGGGGFFGFFFFFFGFFFFB1DD
@M02352:288:000000000-CKWC8:1:1101:18621:6080 1:N:0:TACGCTGC+CTAAGCCT
TACGGAGGGTGCAAGCGTTACTCGGAATTACTGGGCGTAAAGCGCGCGTAGGTGGTTCAGTCAGTCAGATGTGAAAGCCCCGGGCTCAACCTGGGAACTGCACCTGATACTGCTGAACTAGAGTACGGTAGAGGGTAGTGGAATTTCCTGTGTAGCGGTGAAATGCGTAGATATAGGAAGGAACACCAGTGGCGAAGGCGACTACCTGGACTGATACTGACACTGAGGTGCGAAAGCGTGGGGAGCAAACAGGATTAGATACCCTGGTAGTCCACGCCGTAA
+
GGGG7FGGC8FGGGGGGGGD,CEFGG@FGGGGGGGFGGGGGGGGGG>FGGG@CFG?FA9B5CFGGGGGGGGGGGGG<FGFFCFGGGGGGGGF<EFGGGGGGGGAGGGFGGGGCGGGFGGEGGFGGGCF<CFGGG7@BB>FGGGGGFGF=FGGGGGGGGGGGGGGGGGGGGGGGGGFFGGGGGGGGGGGGGGGGGGGGGGGBEGC@FGGGGGC8C9AFGGGG+<FGGGFEGGGGGGFGGGGGGFFFFGGGGFFFFGGFFFFGGGGFFGFFFFFFGFFF:FFGG
@M02352:288:000000000-CKWC8:1:1101:19699:6085 1:N:0:TACGCTGC+CTAAGCCT
TACGGAGGGTCCGAGCGTTAATCGGAATTACTGGGCGTAAAGCGCACGCAGGCGGTTTGTTAAGCTAGATGTGAAAGCCCTGGGCTCAACCTGGGAATTGCATTTAGAACTGGCAGGCTAGAGTTTTGGAGAGGGGAGTGGAATTCCAGGTGTAGCGGTGAAATGCGTAGATATCTGGAGGAACATCAGTGGCGAAGGCGACTCCCTGGTCAGTAACTGACGCTCATGTGCGAAAGTGTGGGTAGCGAACAGGATTAGATACCCTGGTAGTCCACACCGTAA
+
GGGGGGGGGGGGGGGGGGGGGGGGGGGGGGGGGGGGGGGGGGGGGGGGGGGGGGGFGGGGGGGGGGGGGGGGGGGGGGGGGFGGGGGGGGGGGGGGGGGGGGGGGGGGGGGGGGGGGGGFGGGGGGGGGGGGGGGGGGGGGGGGGGGGGGGGGGGGGGGGGGGGGGGGGGGGGFGGGGGGGGGGGGGGGGGGGGGGGGGGGGGGGGFGGGGGGGGGGGGGGGGEGGGGGGGGEGGFGGGGGEDDFFGGGGFFFFGGFFA?GGGGFFGFFFFFFGFFFFFFDD
@M02352:288:000000000-CKWC8:1:1101:20002:6088 1:N:0:TACGCTGC+CTAAGCCT
TACGGAGGGTGCAAGCGTTATCCGGAATCATTGGGTTTAAAGGGTCCGCAGGCGGTCGATTAAGTCAGAGGTGAAATCCCATAGCTCAACTATGGAACTGCCTTTGATACTGGTTGACTTGAGTCATATGGAAGTAGATAGAATGTGTAGTGTAGCGGTGAAATGCATAGATATTACACAGAATACCGATTGCGAAGGCAGTCTACTACGTATGTACTGACGCTCATGGACGAAAGCGTGGGGAGCGAACAGGATTAGATACCCTGGTAGTCCACGCCGTAA
+
GGGGGFGGGGGGGGGGGGGGGGGGGGGGGGGGGGGGGGGGGGGGGGGGGGGGGGGGGGGGGGGGGGGGGGGGGGGGGGGGGGGGGGGGGGGGGGGGGGGGGGGGGGGGFGGGGGGGGGGGGGGGGGG9FGGGGGGGGGGGGGGGGGGGGGGGGGCGGGGGGGGGGGGGGGGGGFGGGGGGGGGGGGGGGGGGGGGGGGGGGDFGGGGGGGGGGCFGGGGGGGGGGGGGGGGDGGGEGGGGGGFFFFGGGGFFBBFGFFFFGGGGFFFFAFFFFGF<BBF6DD
@M02352:288:000000000-CKWC8:1:1101:9376:6119 1:N:0:TACGCTGC+CTAAGCCT
TACGGAGGGTCCAAGCGTTATCCGGAATCATTGGGTTTAAAGGGTCCGCAGGCGGTCAATTAAGTCAGAGGTGAAATACCATAGCTCAACTATGGAACTGCCTTTGATACTGGTTGACTTGAGTCATATGGAAGTAGATAGAATGTGTAGTGTAGCGGTGAAATGCATAGATATTACACAGAATACCGATTGCGAAGGCAGTCTACTACGTATGTACTGACGCTGAGGGACGAAAGCGTGGGGAGCGAACAGGATTAGATACCCTGGTAGTCCACGCCGTAA
+
GGGGGGGGGGGGGGGGGGGEGGGGGGGGGGGGGGGFGGGGFGGGGGGGGGGGGGGGGGGGGGGGGGGGGGGGGGGGGGGGGGGGGGGGGGG8FGGGGGGGGGGGGGEGGGGGGGGGGGGGGGGGGGGGGGGFGGGGGGGFGGGGGGGGGGGGGGGGGGGGGGGGGGGGGGGGGGGFGGGGGGFGFGGGGGGGGGGGGGGGGGGFGGGGGGGGGGGGGGGFGGGGCDGGGEGGGGGFGGDCGGFFFFGGDC>??BFG?FDFC7EGFFGF<FADF7?BFFFFGG
@M02352:288:000000000-CKWC8:1:1101:27465:6134 1:N:0:TACGCTTC+CTACGCCT
TACGGAGGGTGCAAGCGTTGTCCGGAATCATTGGGTTTAAAGGGCGTGCAGCCGGTCAATTAAGTCAGAGGTGAAATCCCATAGCTTAACTCTGGAACTGCCTTTGATACTGGTTGACTTGAGTTATACGGAGGTAGACAGAATACGTAGTGTAGCGGTGAAATGCATAGATATTACTTAGAATACCGATTGCGAAGGCAGTCTACTACGTATATACTGACGCTCATGGACGAAAGCGTGGGGAGCGAACAGGATTAGATACCCTGGTAGTCCACGCCGTAA
+
GGGG7CGG:BFGGFGGGGG+BFGGGE+F,C,CFGGG,CFGGGGG,+6@,CF,CFG=F,,55EFFGGGGGFGGGGGGGGF5,5,BFG<FGGA,5,EFFGGGGAFGGGG,EFGG,FDG,CFGDCGGA,5C5,@C+=+CE,,,@FGF,3+@FGGGGGGGGGGGGFGGGGBEFGGGGGGG;>2@;FF@FGF*1<1BCGGGGGD*:9EG2CG2930++++?;FF7FE/C/8+<0<CDEGDFC7CEGGF?FF)5><37:?GGFFFFGG6CFFFFBFAFFGFFF(8;DC
@M02352:288:000000000-CKWC8:1:1101:9383:6140 1:N:0:TACGCTGC+CTAAGCCT
TACGGAGGGTCCAAGCGTTATCCGGAATCATTGGGTTTAAAGGGTCCGCAGGCGGTCAATTAAGTCAGAGGTGAAATACCATAGCTCAACTATGGAACTGCCTTTGATACTGGTTGACTTGAGTCATATGGAAGTAGATAGAATGTGTAGTGTAGCGGTGAAATGCATAGATATTACACAGAATACCGATTGCGAAGGCAGTCTACTACGTATGTACTGACGCTGAGGGACGAAAGCGTGGGGAGCGAACAGGATTAGATACCCTGGTAGTCCACTCCGTAA
+
FGGFF@@@EGG<EFFFGGGGFGF@@EGFGEE<,CA8@FE<FGF:FGGDGFGGGB=+@?5CDGAEFFGA5E7BDFGFF9FFE<FEE,E<==F8EFEF9,?=FGGFGG<B,C?<BFF:8E@FDDFED?B,C9?,53F==<,CD,FFBFCD,,:FCCGGGGGCF<>@9F;@ED,@B;DFGGA,3F@9@,@:*11*4>***=8CGGGGGB@;F5C+?25+>ECGGEE=E/=*=ACDE**.9E9EGG@3;5)//>5???C*57<=7EGFF:56<B>AFG=),8<2C9
@M02352:288:000000000-CKWC8:1:1101:26114:6142 1:N:0:TACGCTGC+CTAAGCCT
TACGGAGGGTCCAAGCGTTATCCGGAATCATTGGGTTTAAAGGGTCCGCAGGCGGTCAATTAAGTCAGAGGTGAAATACCATAGCTCAACTATGGAACTGCCTTTGATACTGGTTGACTTGAGTCATATGGAAGTAGATAGAATAAGTAGTGTAGCGGTGAAATGCATAGATATTACTTAGAATACCGATTGCGAAGGCAGTCTACTACGTATATACTGACGCTGAGGGACGAAAGCGTGGGGAGCGAACAGGATTAGATACCCTGGTAGTCCACGCCGTAA
+
GFGFGFGGGEGGGGGGGGGGGGGGGEFGGGGGGGGGGGGGGGGGGGGGGGGGGGGGGEGFGFGGGGGGGGGGGGGGGGGGGGGGGFGGGGGFGGGFGGGG9FFGGGFFFGGGGGGGGGGGGGGGGGGGGGGF<FGFGGGFGGGGFCCFFGGGGGGGDGGGGCGFGGFGGGGFGGGGGGGGGGGGGGGGGGGGGGGGGGGGGGGGGGGDGGGGGGGGGGGFGGGGGGGFEEGGGGDBDGGEEGF?>FGDGGFFFB<D2@>FCFGFFFGFBFFB?GFFFFEBGD
@M02352:288:000000000-CKWC8:1:1101:22700:6145 1:N:0:TACGCTGC+CTAAGCCT
TACGGAGGGTGCAAGCGTTAATCGGAATTACTGGGCGTAAAGCGCGCGTAGGTGGTTATTTAAGTCAGATGTGAAAGCCCTGGGCTCAACCTAGGAACTGCACCTGATACTGCTGAACTAGAGTACGGTAGAGGGTAGTGGAATTTCCTGTGTAGCGGTGAAATGCGTAGATATAGGAAGGAACACCAGTGGCGAAGGCGACTACCTGGACTGATACTGACACTGAGGTGCGAAAGCGTGGGGAGCAAACAGGATTAGATACCCTGGTAGTCCACGCCGTAA
+
GGGGG@FGGGGGGGGGGGGGDFGGGGGGGGGGGGGGGGGGFGGGGGGGGGGGGGGGGGGGGGGGGGGGGGGGGGGGGGFGGFFGGGGGGGGGGGGGGFGGGGGGGGGGGGGGGGGGGGGGGGGGGGGGGGGGGGEGCGGGGGGGGGGCFGGGGGGGGGGGGGGGGGGGDGGGGGGGGGGGEGGGGGGGFGGGGGGGGGGGGGGEGGGGGFFGGGGFGGGGGGGGGFGGFCDGGGGFGGGGGGFFFFGFEG>FFFGG?FFFFGGGFFCFFFFBFGFBFFFFGG
@M02352:288:000000000-CKWC8:1:1101:11635:6148 1:N:0:TACGCTGC+CTAAGCCT
TACGGAGGGTCCAAGCGTTATCCGGAATCATTGGGTTTAAAGGGTCCGCAGGCGGTCAATTAAGTCAGAGGTGAAATACCATAGCTCAACTATGGAACTGCCTTTGATACTGGTTGACTTGAGTCATATGGAAGTAGATAGAATGTGTAGTGTAGCGGTGAAATGCATAGATATTACACAGAATACCGATTGCGAAGCCATCTACTTCCTATTTTCTTACCCCTAGGGGCCGAAACGTTGGGAACGGACCAGGATAAGTTCCCCTGGTGTTCCCCGCCGTAA
+
GGGGGGGGGGGGGGGGGGGEFGGGGFGGGGGGGGGGGGGGGGGGGGGGGEGGGGGGGGGFGGGGGGGGGGGGGGGGGGGGGGGGGGGGGGGEFGGGGGGGGGGGGGGGGGGGGGGGGGGGGGGGGGGGGGGGGGGGGGGGGGGGGGGGGGGGGGGGGGGGGGGGGGGGGGGGGGGGGGGGGGGGGGGGGGGGGGG5E*4,,,,,,,,,151++2++1+++++***0<C**)/=C))***;FG)(()*1:5)7((9*)/)1+3C*)8*0(0(69*)(4(.-19
@M02352:288:000000000-CKWC8:1:1101:9923:6162 1:N:0:TACGCTGC+CTAAGCCT
TACGGAGGGTCCAAGCGTTATCCGGAATCATTGGGTTTAAAGGGTCCGCAGGCGGTCAATTAAGTCAGAGGTGAAATCCCATCGCTCAACGATGGACCTGCCTTTGATACTGATTGACTTGAGTTATATGGAAGTAGATAGAATCAGTAGTGTAGCGGTGAAATGCGTAGATATAGGAAGGAACACCAGTGGCGAAGGCGACTACCTGCATCGATACTGACACTGAGGTGCGAAAGCGTGGGGAGCAAACAGGATTAGATACCCTGGTAGTCCACGCCGTAA
+
GGGGDBFFGF@FFGGGGGGGGGGGGGGGGGGGGGGGDFGGGGGGGEGGGGGFGEGCEBEGGGEFGCFGCGGGFGGCFGEFFBFGGGGGGGDFF7C@,BFBFGGAEFGFDDFDE<FG,CF9?CB?FGG9,CFEFFFGGDFADFFF,33@FGGGGGGGG>FGGG;;=F@CEECC@@:,>,?ECFC,3@CF,CFFEEGGGEFGEC?EGGGF*=+A;:8CEGGGGGGG?7+1<*9>EEDEGDDGGGF06DFF6<;F?<GGB?2/0AFFFF394@34FGF?16DFGG
@M02352:288:000000000-CKWC8:1:1101:18014:6168 1:N:0:TACGCTGC+CTAAGCCT
TACGGAGGGTCCAAGCGTTATCCGGAATCATTGGGTTTAAAGGGTCCGCAGGCGGTCAATTAAGTCAGAGGTGAAATACCATAGCTCAACTATGGAACTGCCTTTGATACTGGTTGACTTGAGTCATATGGAAGTAGATAGAATGTGTAGTGTAGCGGTGAAATGCATAGATATTACACAGAATACCGATTGCGAAGGCAGTCTACTACGTATGTACTGACGCTGAGGGACGAAAGCGTGGGGAGCGAACAGGATTAGATACCCTGGTAGTCCACGCCGTAA
+
GGGGGGGGGGFGGGGGGGGGGGGGGGGGGGGGGGGGGGGGGGGGGGGGGGGGGGGCFGGGGGGGGGGGGGGGGGGGGGGGGFEGGGGGGGGGGGGGGGGGGGGGGGGGGGGGGGGG8FGGGGFGADGGFGGGGGGGGGGGGGGGGGGGGGGGGGGGGGGGGGGGGGGGGGGGGGGGGGEGGGGGGGGGGGGGGGGGGGGGGGGGGGGG?8DGFFGGFGGGGGGGGGCGGGGGGGGFGGGGGGFFFFGGGGFFFFGGFFFFGGFGFFGFFFFFFGFFFFFFGG
@M02352:288:000000000-CKWC8:1:1101:21475:6170 1:N:0:TACGCTGC+CTAAGCCT
TACGGAGGATCCAAGCGTTATCCGGAATCATTGGGTTTAAAGGGTCCGTAGGTGGATAATTAAGTCAGAGGTGAAATCCTGCAGCTCAACTGTAGAATTGCCTTTGATACTGGTTATCTTGAGTTATTATGAAGTAGTTAGAATATGTAGTGTAGCGGTGAAATGCATAGATATTACATAGAATACCAATTGCGAAGGCAGATTACTCATAATATACTGACACTGATGGACGAAAGCGTGGGGAGCGAACAGGATTAGATACCCTGGTAGTCCACGCCGTAA
+
G<E<CC@@,6CFC6FGG@@FFGFEG76D<6FCF<F,BBC<-F<FEG8FEGG@CE@,CCFFFGFGGG<E?F?CCE,CFEGGAF<CE,FEFDFFFF<5?A?=FGGFFE,9,CFF<F?5AFGCGFG?F?FFFGGCE9F,EFGDFGGGDGBFGEDAFE=F=+>F+FDCBF9E==2DEGAEGCGGFGGFFGGGGGGGGC7EECGGEFFDFFG;CEFCECFGEGF:DFFGGCGCCGDDEECEGEGDEGB63DDGEGEF<19D4?<FCCC6?FCFF4<>BCF?B?>BGG
@M02352:288:000000000-CKWC8:1:1101:18694:6190 1:N:0:TACGCTGC+CTAAGCCT
TACGGAGGGTGCAAGCGTTATCCGGAATCATTGGGTTTAAAGGGTCCGCAGGCGGTCAATTAAGTCAGAGGTGAAATCCCATAGCTTAACTATGGAACTGCCTTTGATACTGGTTGACTTGAGTTATACGGAAGTAGATAGAATGTGTAGTGTAGCGGTGAAATGCATAGAGATTACACAGAATACCGATTGCGAAGGCAGTCTACTACGTATATACTGACGCTCATGGACGAAAGCGTGGGGAGCGAACAGGATTAGATACCCTGGTAGTCCACGCCGTAA
+
GGGGGGGGGGGGGGGGGGGGGGGGGGGGGGGGGGGGGGGGGGGGGGGGGGGGGGGGGGGGGGGGGGGGGGGGGGGGGGGGGGGGGGGGGGGGGGGGGGGGGGGGGGGGGGGGGGGGGGGGGGGGGGGGGGGGGGGGGGGGFFFFGGGGGGGGGGCGGGGGGGGGGGGGGGGGFGGGGGGGGGFGGGGGGGGGGGGGGGGGGGGGGGGGGGGGGGGGGGGGGGG8CDFFGCGDGEG>GGGGCGFBFFGGGGFFFFGGFFAFGGGGFFGFFFFFFGFFFFFFGG
@M02352:288:000000000-CKWC8:1:1101:5252:6191 1:N:0:TACGCTGC+CTAAGCCT
TACGGAGGGTCCGAGCGTTATCCGGAATCATTGGGTTTAAAGGGTCCGCAGGCGGTCGATTAAGTCAGAGGTGAAATCCCATAGCTCAACTATGGAACTGCCTTTGATACTGGTTGACTTGAGTCATATGGAAGTAGATAGAATGTGTAGTGTAGCGGTGAAATGCATAGATATTACACAGAATACCGATTGCGAAGGCAGTCTACTACGTATGTACTGATGCTCATGGACGAAAGCGTGGGGAGCGAACAGGATTAGATACCCTGGTAGTCCACGCCGTAA
+
GGGGGGEGGGGGGEGEGGG:FFGGG@CGGDGGGGGGGGGGGGGGGGGGGFGGGGGGGGGGGGGGGGGGGGGGGGFGGGGGGGGGGGGGGGGFGGGGGGGGGGGGGGGGFGGGGFGGGEGGGDEGFFGGGGGDGGGGGDGGFFFGGGGGGGGGGGGCEEGDGGGGGGGGGGGGGGGGGGGGGGFFCFGGGEGGGDGEGGGGGGGGGGGGGGGFGFGFGGFG+?E9FGGGGGGGG=DE4CCEGGB?FDGGDD@F??GG<FFFGGGGFFDF2@AFFGFF>?39GD
@M02352:288:000000000-CKWC8:1:1101:26185:6205 1:N:0:TACGCTGC+CTAAGCCT
TACGGAGGGTCCAAGCGTTATCCGGATTCATTGGGTTTAAAGGGTCCGCAGGCGGTCAATTAAGTCAGAGGTGAAATACCATAGCTCAACTATGGAACTGCCTTTGATACTGGTTGACTTGAGTCATATGGAAGTAGATAGAATTTGTAGTGTAGCGGTGAAATGCATAGATATTACACAGAATTCCGATTGCGAAGGCAGTCTACTACGTATGTACTGACGCTGAGGGTCGAAAGCGTGGGGAGCGAACAGGATTAGATACCCTGGTAGTCCACGCCGTAA
+
GFFFGCGGDFFGCEFGGGGDGGEFFF,F,EFGCFGEGEFEFGGGGEFGDGGGDEECFDFFGFGFGGGG9?7FFAFGG,?59,:BFEFGGG9?F9,?FCFGF=7CFGGFACGGGFG7,CFFFGGF,>=,CCDGDEFDFE<@FADC,,@F9BFAF:AEFEG@FGGGGG,@FFFFCDCFF99DFGC,,@;DCGGGGGGEEGGGGFFCCGG+<*2+?*?CGCC<F5E8ECFG=*09EG5;4CDGDG)347)7EDEFBFGGFFFFFGGGFFFFFFB<B79:B<@FGD
@M02352:288:000000000-CKWC8:1:1101:21896:6210 1:N:0:TACGCTGC+CTAAGCCT
TACGGAGGGGGTTAGCGTTGTTCGGAATTACTGGGCGTAAAGCGTACGTAGGCGGATTAGTCAGTTAGGGGTGAAATCCCAGGGCTCAACCCTGGAACTGCCTCTAATACTGCTAGTCTTGAGTTCGAGAGAGGTGAGTGGAATTCCAAGTGTAGAGGTGAAATTCGTAGATATTTGGAGGAACACCAGTGGCGAAGGCGGCTCACTGGCTCGATACTGACGCTGAGGTACGAAAGTGTGGGGAGCAAACAGGATTAGATACCCCGGTAGTCCACGCCGTAA
+
GGGGGGGG@CFFEGGGGGGGGGGGGGBFFGGGGGGGCGGGGGGGGEGGGGGG9FGDGGE=F9FGGAFF,,FFGGGGDFFF<,BFGGGGGGGGGFFFFFGGGGCDFFGGFGGGGGAFGGGGGGGGGGG,3@FGGGGG:CFGGGGGGGG<DFGGGGG,>FGGFGCFBGCCFECGFGFG?FC7CEGG8FGC:FCGECGGGGGEGGGGFGGCFF00:*2@EGF7C*AECD5CF+?CCC5@GGGGGG>((77CFG@F?BGGFFFFFGGG>DGFBEBFFGF8;:>>DD
@M02352:288:000000000-CKWC8:1:1101:26580:6213 1:N:0:TACGCTGC+CTAAGCCT
TACGGAGGGTCCAAGCGTTATCCGGAATCATTGGGTTTAAAGGGTCCGCAGGCGGTCAATTAAGTCAGAGGTGAAATACCATAGCTCAACTATGGAACTGCCTTTGATACTGGTTGACTTGAGTCATATGGAAGTAGATAGAATGTGTAGTGTAGCGGTGAAATGCATAGATATTACACAGAATACCGATTGCGAAGGCAGTCTACTACGTATGTACTGACGCTGAGGGACGAAAGCGTGGGGAGCGAACAGGATTAGATACCCTGGTAGTCCACGCCGTAA
+
FFGGGGGGGGFGGGGGGGGGGGGGGFGGGGGGGGGGGGGGGGGGGGGGGGGGGGGGGDCEFEFGGGGGGGGGGGGGGGGGGGGGGGGFFGGFGGGGGGGGGGFGGGGGGGGGGGGGEFGGGCGGGFGGGGGCFCFGF@FGGFFGGGGGFGGGGFFGGGGGGGGGGGGGGGGGGGGCFGGFGGGGGGGG>FFGGGGGGGGGGGGGGGGGGGGGGGGCGGFFGGGGGGGGGCFDEGGEGGGGGG>B>@GGGGBFF:FF2?4@FGGGFFGFFFFFFGFFFFFF5>
@M02352:288:000000000-CKWC8:1:1101:14384:6214 1:N:0:TACGCTGC+CTAAGCCT
TACGGAGGGTGCAAGCGTTATCCGGAATCATTGGGTTTAAAGGGTCCGCAGGCGGTCAATTAAGTCAGAGGTGAAATCCCATAGCTTAACTATGGAACTGCCTTTGATACTGGTTGACTTGAGTTATACGGAAGTAGATAGAATGTGTAGTGTAGCGGTGAAATGCATAGATATTACACAGAATACCGATTGCGAAGGCAGTCTACTACGTATGTACTGACGCTGAGGGACGAAAGCGTGGGGAGCGAACAGGATTAGATACCCTGGTAGTCCACGCCGTAA
+
GGGGGEGGGGGGGGGGGGGGGGGGGEFGGGGGGGGEGGGDFGGGGGGGGGGGGGGGGGGGGGGGGGGGGGGGGGGGGGGGGGGGGGGGGGGGGGGGEGGGGGGGGGGGGGFGGGGGGGGGGGGGGGGGGGGGGGGGGGGGGGGGGGGGGGGGGGGGGGGGGGGGGGGGGGGGFGGGGGGGGGGGGGGGGGGGGGGGGGGGGGGGGGGGGGGGGGGGGGGGFGGGGGGGGGGGGGGFGGGGGGFF>FGGEGFFF?GGFFFFGGGGFFGFFFFFFGFFFFEFGG
@M02352:288:000000000-CKWC8:1:1101:4702:6216 1:N:0:TACGCTGC+CTAAGCCT
TACGGAGGATCCAAGCGTTATCCGGAATCATTGGGTTTAAAGGGTCCGCAGGCGGTCAATTAAGTCAGAGGTGAAATACCATAGCTCAACTATGGAACTGCCTTTGATACTGGTTGACTTGAGTCATATGGAAGTAGATAGAATGTGTAGTGTAGCGGTGAAATGCATAGATATTACACAGAATACCGATTGCGAAGGCGATCTACTGGAACATTATTGACGCTGAGACGCGAAAGCGTGGGGAGCAAACAGGATTAGATACCCTGGTAGTCCACGCCGTAA
+
GGGGGGGGGGGGGGGGGGGGGGGGGGEGGGGGGGGGGGGGGGGGGGGGGGGGGGGGGGGGGGFGGGFGGGGGGGGGGGGGGGGGGGGGGGGGGGGGGGGGGGGGGGGGGGGGGGGGGGGGGGDGGGGCFFGDGGGGGGGGGGDFDFGGFGGGGGGGGGGGGGGFGGGGGGGGGGGGGGFGGGGGGGGGGFGGGGGGGGGGGGGGGGGGGFGFGGGGGGGFGGGGGGGGGEGDGGGFGGGGEGEFFEGGGGFFF?GGFF9BGGGGFFGF<F<<FFFBFFFFGG
@M02352:288:000000000-CKWC8:1:1101:24175:6217 1:N:0:TACGCTGC+CTAAGCCT
TACGGAGGGTGCAAGCGTTAATCGGAATTACTGGGCGTAAAGCGCGCGTAGGTGGTTCAGTCAGTCAGATGTGAAAGCCCCGGGCTCAACCTGGGAACTGCACCTGATACTGCTGAACTAGAGTACGGTAGAGGGTAGTGGAATTTCCTGTGTAGCGGTGAAATGCGTAGATATAGGAAGGAACACCAGTGGCGAAGGCGACTACCTGGACCGATACTGACACTGAGGTGCGAAAGCGTGGGGAGCAAACAGGATTAGATACCCTGGTAGTCCACGCCGTAA
+
GGGGGEGGGGGGGGGGGGEGGGGGGGGGGGGGGFGGGGGGGFGGGGGGFGGGEFGGGGFEGGGGGGGGGGGGGGGGGGGGGGEEGGGGGGGCGFGGFFDFGGGGGGGGFGGGGGDFGGGGEEGGGGGGGGGGGGEGGGGGFGGGGGGGGGGGGFFGGGGGGGGGGGGG5C=;CGGGGGGGGFGGGGGGCFGFGGGGDGGGCEG8CFGGGGGGGEECEFGGG?FGGFFGGGGGGGG59CD8:EEF0>FG6FFFFBGG?F)7AEGGFFGFFF>AFDFFFFFBCD
@M02352:288:000000000-CKWC8:1:1101:21991:6219 1:N:0:TACGCTGC+CTAAGCCT
TACAGAGGGTGCAAGCGTTAATCGGAATTACTGGGCGTAAAGCGCGCGTAGGTGGTTTGTTAAGTCGGATGTGAAAGCCCAGGGCTCAACCTTGGAATTGCACCCGATACTGGCAGGCTAGAGTACGATAGAGGAGTGTGGAATTTCCTGTGTAGCGGTGAAATGCGTAGATATAGGAAGGAACATCAGTGGCGAAGGCGACACTCTGGATTGATACTGACACTGAGGTGCGAAAGCGTGGGGAGCAAACAGGATTAGATACCCTGGTAGTCCACGCCGTAA
+
GGGGFCFGGGGGGGGGGGGGGGGGGGGGGGGGGGGGGEGGGFGGGGGGGGGGGGGGGGCGGGGGGGDGGGGGGGGGGGGGGGGGGGGGGGGGGGGGGGGGGGGGGGGGGGGGGGGGGGGGFGFGCEGGGGGGGGGGFGGGGGGGGGGGGGGGGGGGGGGGGGGGGGGGGGCGGGGGGGGGGGFGCGGGGGGGGDGGDCGGGGGGGGGGG?DGFFGEGGGGGGGGG:FGGGGGGEDEGGGGGGEFBFGGGGFFF:CFBFFFGGGGFFGF>FFFFGFF>BEFDD
@M02352:288:000000000-CKWC8:1:1101:12245:6227 1:N:0:TACGCTGC+CTAAGCCT
TACGGAGGGTGCAAGCGTTAATCGGAATTACTGGGCGTAAAGCGCGCGTAGGTGGTTCAGTCAGTCAGATGTTAAAGCCCCGGGCTCAACCTGGGAACTGCACCTGATACTGCTGAACTAGAGTACGGTAGAGGGTAGTGGAATTTCCTGTGTAGCGGTGAAATGCGTAGATATCGGAAGGAACATCAGTGGCGAAGGCGGCCACCTGGTCTGATACTGACGCTGAGGTGCGAAAGCGTGGGGAGCAAACAGGATTAGATACCCTGGTAGTCCACGCCGTAA
+
G<<D7,68@@FGCAFDCB@F<<C,C7,CFE<@C@FGE@@6:FGGGE@F=FGCCEFGGC<9F?FEGFDED<<B,5<55CEAFG7=>+BEFAEFEF<4DFD=>?AFF83A@?FGGGC,FFG9FBGDGGG73>@9FCEF,CFCGDGGGGC@DF=>733@<C>><F>2DF:::879BG,BEC8:=FG:FAFCGFGDE81BE8FE8?CEGEF8:8:A8CECECGFFGDGG5/23:C5/?D:FGG8>*<03@776C>?:0CF>F2@7?<7@FDFDFAA@CF?>179C9
@M02352:288:000000000-CKWC8:1:1101:16056:6229 1:N:0:TACGCTGC+CTAAGCCT
TACGGAGGGTCCAAGCGTTATCCGGAATCATTGGGTTTAAAGGGTCCGCAGGCGGTCAATTAAGTCAGAGGTGAAATACCATAGCTCAACTATGGAACTGCCTTTGATACTGGTTGACTTGAGTCATATGGAAGTAGATAGAATGTGTAGTGTAGCGGTGAAATGCATAGATATTACACAGAATACCGATTGCGAAGGCAGTCTACTACGTATGTACTGACGCTGAGGGACGAAAGCGTGGGGAGCGAACAGGATTAGATACCCTGGTAGTCCACGCCGTAA
+
GGGGGGGGGGGGGGGGGGGGGGGGGGGGGGGGGGGFGGFGGGGGGGGGGGGGGGGGGGGGGGGGGGGGGGGGGGGGGGGGGGGGGGGGGGGGGGGGGGGGGGGGGGGGGGGGGGGGGGGGGGGGGGGGGGGGGGGGGGGGGGGGGGGGGGGGGGGGGGGGGGGGGGGGGGGGGGGGGGGGGGGGGGGGGGGGGGGGGGGGGGGGGGGGGGGGGGGGGGGGGGGGGGGGGGGGGGGFGGGGGGFFFFGGGGFFFFGGFFFFGGGGFFGFFFFFFGFFFFFFGG
@M02352:288:000000000-CKWC8:1:1101:15634:6237 1:N:0:TACGCTGC+CTAAGCCT
TACGGAGGGGGTTAGCGTTGTTCGGAATTACTGGGCGTAAAGCGCACGTAGGCGGATCAGAAAGTATAGGGTGAAATCCCAGGGCTCAACCCTGGAACTGCCTTGTAAACTCCTGGTCTTGAGTTCGAGAGAGGTAAGTGGAATTCCGAGTGTAGAGGTGAAATTCGTAGATATTCGGAGGAACACCAGTGGCGAAGGCGGCTCACTGGCTCGATACTGACGCTGAGGTGCGAAAGTGTGGGGAGCAAACAGGATTAGATACCCTGGTAGTCCACACCGTAA
+
GGGGGGGGGGGGGGGGGGGGGGGGGGGGGGGGGGGGGGGGGGGGGGGGGGGGGGGGGGGGGGGGGGGGGGGGGGGGGGGGGGGGGGGGGGGGGGGGGGGGGGGGGGGGGGGGGGGGGGGGGGGGGGGGGGGGGGGGGGGGGGGGGGGGGGGGGGGGGGGGGGGGGGGGGGGGGGGGGGGGGGGGGGGGGGGGGGGGGGGGGGGGGGGGGGGGGGGGGGGGGGGGEGGGGCGGGGGFGGGGGGF?BFGGGGFFFFGGFFBFGGGGFFGFFFFAFGFFFFFFGG
@M02352:288:000000000-CKWC8:1:1101:24974:6258 1:N:0:TACGCTGC+CTAAGCCT
TACGGAGGGTCCAAGCGTTATCCGGAATCATTGGGTTTAAAGGGTCCGCAGGCGGTCAATTAAGTCAGAGGTGAAATACCATAGCTCAACTATGGAACTGCCTTTGATACTGGTTGACTTGAGTCATATGGAAGTAGATAGAATGTGTAGTGTAGCGGTGAAATGCATAGATATTACACAGAATACCGATTGCGAAGGCAGTCTACTACGTATGTACTGACGCTGAGGGACGAAAGCGTGGGGAGCGAACAGGATTAGATACCCTGGTAGTCCACGCCGTAA
+
GGGGGGGGGGGGGGGGGGGGGGGGGDGGGGGGGGGGGGGGGGGGGGGGGGGGGGGGGGGGGGGGGGGGGGGGGGGGGGGGGGFGGGGGGGGGGGGGGGGGGGGGGGGFGGGGGGGGGGGGGGGGGGGFGGGGGGFCFGFGFGFFGGGGGGGGGGGGGGGGGGGGGGGGGGGGFGGGGGGGGGGGGFGGGGGGGGGGGGGGGGGGGGGGGGGGGGGGGGGGGGGGGGGGGDCDGGGFGGGGGGFFFFGGGGFFFBFGFFAFGGFGFFD?<BFDFDFFFFF9GD
@M02352:288:000000000-CKWC8:1:1101:16758:6278 1:N:0:TACGCTGC+CTAAGCCT
TACGGAGGGTGCAAGCGTTATTCGGAATTACTGGGCGTAAAGCGCGCGTAGGCGGCCAAGTCAGTCAGATGTGAAAGCCCCGGGCTCAACCTCGGAACTGCATCTGATACTGCTGAACTAGAGTACGGTAGAGGGTAGTGGAATTTTCTGTGTAGCGGTGAAATGCGTAGATATAGGAAGGAACACCAGTGGCGAAGGCGACTACCTGGACTGATACTGACACTGAGGTGCGAAAGCTTGGGGAGCAACCAGGATTAGATACCCTGGTAGTCCACGCCGTAA
+
GGGGGGGGGGGGGFGGGFGC,CFCFGCGGGDFGGG8FFGCFGGGDGGGGGGEGGGCF=<<9EFGGGGE??FFFGGG9,:4=BFGGGGGGGCG,3++BC>,EF,,3<<<,@FEEFGG9<F9D9<ECEEG,:CBEDE<:@FFFGEF,;,7<,@3@E;,F7F7FG;;C9BBC*:FFFFF9?EFCG82BFGGGGGDE8EGD588:*?EFGGG5840*2<<<@C7CF669FC*3*67CE35C+*;;C3((09C*27716FFFF<47CECFFDF<@2977=,(,897C
@M02352:288:000000000-CKWC8:1:1101:13316:6281 1:N:0:TACGCTGC+CTAAGCCT
TACGGAGGGTCCGAGCGTTAATCGGAATTACTGGGCGTAAAGCGCACGCAGGCGGTTTGTTAAGCTAGATGTGAAAGCCCTGGGCTCAACCTGGGAATTGCATTTAGAACTGGCAGGCTAGAGTTTTGGAGAGGGGAGTGGAATTCCAGGTGTAGCGGTGAAATGCGTAGATATCTGGAGGAACATCAGTGGCGAAGGCGACTCCCTGGCCAAAGACTGACGCTCATGTGCGAAAGTGTGGGTAGCGAACAGGATTAGATACCCTGGTAGTCCACACCGTAA
+
GGGGGGGGGGGGGGGGGGGGCFGGGGGGGGGGGGGGGGGGGGGGGGGGGGGGGGGFGGGGGGGGGGGGGGGGGGGGGGGGGGGGGGGGGEGGGGGGGGGGGGGGGGGGFGGGGGGGGGGGGGGGGGGGGGGGGGGGGGGGGGGGGGGGGGGGGGGGGGGGGGGGGFGGGGGGGGGGGGGGGGGGGGGGGGGGGGGGEGGDCGGGGGFGGGGGGGGC6CGGGEEEEGFGGGGGGGGBFGGGGGFFB47DGGFFF6FG?4AFGGFGFFGFAFFFFG=?FFEBGG
@M02352:288:000000000-CKWC8:1:1101:7698:6295 1:N:0:TACGCTGC+CTAAGCCT
TACGGAGGGGGTTAGCGTTGTTCGGAATTACTGGGCGTAAAGCGTACGTAGGCGGATTGGAAAGTTGGGGGTGAAATCCCAGGGCTCAACCCTGGAACTGCCTCCAAAACTATCAGTCTAGAGTTCGAGAGAGGTGAGTGGAATTCCAAGTGTAGAGGTGAAATTCGTAGATATTTGGAGGAACACCAGTGGCGAAGGCGGCTCACTGGCTCGATACTGACGCTGAGGTACGAAAGTGTGGGGAGCAAACAGGATTAGATACCCTGGTAGTCCACACCGTAA
+
GGGGGGGGC7@@@FGGGGGGGFGGGGCFGGFDFGG?FGGGGGGGF>GGGGGG9FGG:BFC,BFFGEFG>CFGGGGGF<AA<5DFGGGGGGGGGDFFG<FGGC<>,:F<FFGCCGAGGGGFGGGGDGEF7:FGGGGF@FCFGGGGGGCCAFGGGGG@FGGGGGGG9E:FGGGGGGC92BFCEGGG:FG7<F,<CEGGGGG*:?EGGGGGGGG6E5;;EGGGGDGGGGFGF?FGGGGFGGGGGG>?2BCF?FFFFFGGBFFFGGGGFFGFAFFFFGFFF?E?FD
@M02352:288:000000000-CKWC8:1:1101:23819:6307 1:N:0:TACGCTGC+CTAAGCCT
TACGGAGGGTCCAAGCGTTATCCGGAATCATTGGGTTTAAAGGGTCCGCAGGCGGTCAATTAAGTCAGAGGTGAAATACCATAGCTCAACTATGGAACTGCCTTTGATACTGGTTGACTTGAGTCATATGGAAGTAGATAGAATGTGTAGTGTAGCGGTGAAATGCATAGATATTACACAGAATACCGATTGCGAAGGCAGTCTACTACGTATGTACTGACGCTGAGGGACGAAAGCGTGGGGAGCGAACAGGATTAGATACCCTGGTAGTCCACGCCGTAA
+
GGGGGGGGGGGGGGGGGGGGGGGGGGGGFGGGGGGGGGGGGGGGGGGGGGGGGGGFGGGGGFGGGGGGGGGGGGGGGFGGGGFGGGGGGGGFFFFGGGGGGGGGGGGGGGGGGGGGEFGGGGGGF<FFFFGG9FGFGGFAFGGGGFGGGGGGGGGGGGGGGGGGGGCEFGGGGGGGGFFGGGGGGGGEGGGGGGGGGGGGGGGGGGGCFECFGGGGGGC;FEEGGDFG=7:9CGDFGGGGGGFFFFGGGGFFFBGGBFFFGGGGFFGF<FFFFGFFFFFF:9
@M02352:288:000000000-CKWC8:1:1101:21023:6309 1:N:0:TACGCTGC+CTAAGCCT
TACGGAGGGTGCAAGCGTTATCCGGAATCATTGGGTTTAAAGGGTCCGTAGGCGGGCTAATAAGTCAGTGGTGAAATGCAGGGGCTTAACTCCGGCACTGCCATTGATACTGTTAGTCTTGAATTATTGTGAAGTGGTTAGAATATGTAGTGTAGCGGTGAAATGCTTAGATATTACATAGAATACCAATTGCGAAGGCAGATCACTAACAATATATTGACGCTGATGGACGAAAGCGTGGGTAGCGAACAGGATTAGATACCCTGGTAGTCCACGCCGTAA
+
GGGGGGGGGGGGGGGGGGGGGGGGGCFGGGGGGGGBFGGGGGGGGGGGGGGGGGGGGGGAFGGCGGGGGGGGGGGGGGGGGGGGGGGGGGGAFGGGEGGGGGGGGGGGGGGGGGDFGGGGAEFFGGGGGFGGCGGGGGGGGGGGGGFGGGGGGGGGGGGGGGGGGGGGGFGGGGGGGDGGFGFGGGGGGGGCGGGDGGGDCFGFGGGGFFGGFGGBFG?EFGGGGGGGGGGGECCDFGDGGGFFFFGGGGFFFFGG?FFFGFGGF>FF4@AAFD?:>:E>DC
@M02352:288:000000000-CKWC8:1:1101:15377:6319 1:N:0:TACGCTGC+CTAAGCCT
TACGGAGGGTGCAAGCGTTAATCGGAATTACTGGGCGTAAAGCGTGCGTAGGTGGTTTGTTAAGCAAGATGTGAAAGCCCCGGGCTCAACCTGGGAACTGCATTTTGAACTGGCAAACTAGAGTATTGTAGAGGGTAGTGGAATTTCCAGTGTAGCGGTGAAATGCGTAGAGATTGGAAGGAACATCAGTGGCGAAGGCGGCTACCTGGACAAATACTGACACTGAGGCACGAAAGCGTGGGGAGCAAACAGGATTAGATACCCTGGTAGTCCACGCCGTAA
+
GGGGGEGGGGGGGGGGGGGFGGGGGGGGGGGGGGGGGGGGGGGGGGGGEGGGFFGGGGGGGGGGGGGGGGGGGGGGGGGGGGGGGGGGGGGGGGGGGGGGGGGGGGGGGGGGGGGGGGGGGGFGGGGGGGGGGGGGGGGGGGGGGGGGGGGGGGGGGGGGGGGGGGGGGGGGCGGGGGGGGGGGGGGGGGGGGGGGDGGGGGGGGGGGGGGGGGFCFGGGGGGGGGGGGEGGGGGFGGGGGGFFFFGGGGFFFFGGFFBFFGGGFFGFFFFBFGF?BFFFGG
@M02352:288:000000000-CKWC8:1:1101:25786:6330 1:N:0:TACGCTGC+CTAAGCCT
TACGGAGGGTCCAAGCGTTATCCGGAATTATTGGGCTTAAAGGGTCCGCAGGCGGTCAATTAAGTCAGAGGTGAAATACCATAGCTCAACTATGGAACTGCCTTTGATACTGGTTGACTTGAGTCATATGGAAGTAGATAGAATGTGTAGTGTAGCGGTGAAATGCATAGATATTACACAGAATACCGATTGCGAAGGCAGTCTACTACGTATGTACTGACGCTGAGGGACGAAAGCGTGGGGAGCGAACAGGATTAGATACCCTGGTAGTCCACGCCGTAA
+
GFFFGGGGGGFGGGGGGGGGGCFFGCCF,CEFGGG6CFGFFG9F<F<FGGGGEGGG:BFFGGGGGGGGGGGGGGGGGGGGGGCEFDGGGG<<<FGEGGGGGGFFDFGEGGGGDFGCGGG9FFGGAFFGGGGGCGF?DCGFGGGGGGCF=FGGGGGGGGGGGGGGGGAFGFGGGGGCAFGFGGGFGEGGGGEFGGGGGGGGGGC<FFGGGG;698EGGGGGGGGGGGGGEEFDGGGFGGGGGGFFFFDG=GFFFFGG<FFFFGGGFFGFFFFFFGFFBBB>GD
@M02352:288:000000000-CKWC8:1:1101:25767:6342 1:N:0:TACGCTGC+CTAAGCCT
TACGGAGGGTGCAAGCGTTAATCGGAATTACTGGGCGTAAAGCGCATGCAGGTGGTTCATTAAGTCAGATGTGAAAGCCCGGGGCTCAACCTCGGAACTGCATTTGAAACTGCTGAACTAGAGTACGGTAGAGGGTAGTGGAATTTCCTGTGTAGCGGTGAAATGCGTAGATATAGGAAGGAACACCAGTGGCGAAGGCGACTACCTGGACTGATACTGACACTGAGGTGCGAAAGCGTGGGGAGCAAACAGGATTAGATACCCTGGTAGTCCACGCCGTAA
+
GGGGGFFGGGGGGGGGGGGGCEGGGGGGGGGGFFGFGGGGGGGGGGEGGGGGFGGGFGGGGGGGGGGGGGGGGGGGGCGGGGDGGGGGGGGGFFDGGGGGGGGGGGGGDFGGGFGGGGGGGGGGGGDDGGGGGGGGGGGFFGGGGGGGFGGGGGGFGGGGGGGGGGGEGGGGGGGGGGFCGGGGGGGGGGGGGGGGGGGGGGGGGGGGDGGFGGGEGGGGGGGGGFG8CFFGGGGFGGGGGGE?FEGGGGFFFFGGFFFFGGGCFFGFAFF>FGFFF:>9GG
@M02352:288:000000000-CKWC8:1:1101:5239:6344 1:N:0:TACGCTGC+CTAAGCCT
TACGGAGGGTCCAAGCGTTATCCGGAATCATTGGGTTTAAAGGGTCCGCAGGCGGTCAATTAAGTCAGAGGTGAAATACCATAGCTCAACTATGGAACTGCCTTTGATACTGGTTGACTTGAGTCATATGGAAGTAGATAGAATGTGTAGTGTAGCGGTGAAATGCATAGATATTACACAGAATACCGATTGCGAAGGCAGTCTACTACGTATGTACTGACGTTGAGGGACGAAAGCGTGGGGAGCGAACAGGATTAGATACCCTGGTAGTCCACGCCGTAA
+
GGGGGGGGGGGGGGGGGGGGGGGGGGGGEGEGGGGFFGGGGGGGGFGGGEGGGGGGGCCFGGGGGGGGGGGGGGGGDFGGGGGGGGGGGGGGGGGDGGGCG<EGGGGGGAFGGGGGGAFDFC5CFGGGGGGFFFFGGDEGGGDGGGGEDDFFGFEFCEFGGGCCCC=EFGCFFGGFFGGFFGGFGGGG@EGFGGGDGGFFEGGGGFFGGGGGGGGG1>EDFE**3CFG5EFDGGGFGDGGGGE?6BCCED>F::FG26)9GGGDFFGFFFAA676<F<@>GG
@M02352:288:000000000-CKWC8:1:1101:22426:6345 1:N:0:TACGCTGC+CTAAGCCT
TACGGAGGGTGCAAGCGTTAATCGGAATTACTGGGCGTAAAGCGCGCGTAGGTGGTTCAGTCAGTCAGATGTGAAAGCCCCGGGCTCAACCTGGGAACTGCACCTGATACTGCTGAACTAGAGTACGGTAGAGGGTAGTGGAATTTCCTGTGTAGCGGTGAAATGCGTAGATATAGGAAGGAACACCAGTGGCGAAGGCGACTACCTGGACCGATACTGACACTGAGGTGCGAAAGCGTGGGGAGCAAACAGGATTAGATACCCTGGTAGTCCACGCCGTAA
+
GGGGGGGGGGGGGGGGGGGGGGGGGGGGGGGGGGGGGFGGGGGGGGGGFEGGGGGEGGGGGGGGGGGGGGGGGGGGGGGGGGGGGGGGGGGGGGGGFFGGGGGGGGGCDGGGGGGGGGGGGGGGGGGGGGGGGGGGGGGGGGGGGGGGGGGGGGGGGGGGGGGGGGGEEGGFFGGGGGGGGGGGGGGGGGGGGGGGGGGGGGGGGFGGGGGGGGDCEFFCFGGGGGGGGFGGGGGFGGGGGGFFFFGGGGFFFFCC??FFGGFGFFGFFFBAFFFFFFFBDD
@M02352:288:000000000-CKWC8:1:1101:19423:6350 1:N:0:TACGCTGC+CTAAGCCT
TACGGAGGGTCCAAGCGTTATCCGGAATCATTGGGTTTAAAGGGTCCGCAGGCGGTCAATTAAGTCAGAGGTGAAATACCATAGCTCAACTATGGAACTGCCTTTGATACTGGTTGACTTGAGTCATATGGAAGTAGATAGAATGTGTAGTGTAGCGGTGAAATGCATAGATATTACACAGAATACCGATTGCGAAGGCAGTCTACTACGTATGTACTGACGCTGAGGGACGAAAGCGTGGGGAGCGAACAGGATTAGATACCCTGGTAGTCCACGCCGTAA
+
GGGGGGGGGGGGGGGGGGGGGGGGGFGGFGGGGGGEGGGGGGGGGGGGGGGGGGGGGGGGGGGGGGGGGGGGGGGGGGGGGGGGGGGGGGGGGGGGGGGGGGGGGGGGGGGGGGGGGGGGGGGGGGGGGGGGGGGGGGGGGGGGGGGGGGGGGGGGDGGGGGGGGGGGGGGGGGGGGGGGGGGGGGGGGGGGGGGGGGGGGGGGGGFGGGGGGFFFGGGGGGGGGGGGGEGGGGGFGGGGGGFFFFGGGGFFFFGFFFFFGFGGFFGFFFFFFGF?FFFBDD
@M02352:288:000000000-CKWC8:1:1101:11551:6351 1:N:0:TACGCTGC+CTAAGCCT
TACGGAGGGTCCAAGCGTTATCCGGATTTATTGGTTTTAAAGGGTCCGTAGGCGGGCTTATAAGTCAGAGGTGAAATCCCATCGCTCAACGATGGAACTGCCTTTGATACTGTAGGTCTTGAATATATTTGAAGTAGGCGGAATATGTAGTGTAGCGGTGAAATGCATAGATATTACATAGAACACCAATTGCGAAGGCAGCTTACTAAGATATTATTGACGCTGATGGACGAAAGCGTGGGTAGCGAACGGGATTAGATACCCCGGTAGTCCACGCCGTAA
+
GGGGGGGGGGGGGGGGGGGGGGGGGGGGG<FGGGGGGGGGGGGGGGGGGGGGGGGGGGGGGGGGGGGGGGGGGGGGGGGGGGGGGGGGGGGGGGGGGGGGGGGGGGGGGGGGGGGGGGGGGGGGGGGGGGGGGGGGGGGGGGGGGGGGGGGGGGGGGGGGGGGGGGGGGGGGGGGFGGGGGGGGGGGGGGGGGGGGGGGGGGGGGGGGDGGGGGGGGGCFGECGGGGGGGGGGGGFGDDGGGFFFFGGGGFF??GGFFAFFGGDFFGFFFFFFGFBFFFFGG
@M02352:288:000000000-CKWC8:1:1101:7821:6369 1:N:0:TACGCTGC+CTAAGCCT
TACGGAGGGTCCAAGCGTTATCCGGATTTATTGGGTTTAAAGGGTCCGTAGGCGGGCTTATAAGTCAGAGGTGAAATCCCATCGCTCAACGATGGAACTGCCTTTGATACTGTAGGTCTTGAATATATTTGAAGTAGGCGGAATATGTAGTGTAGCGGTGAAATGCATAGATATTACATAGAACACCAATTGCGAAGGCAGCTTACTAAGATATTATTGACGCTGATGGACGAAAGCGTGGGTAGCGAACGGGATTAGATACCCCGGTAGTCCACGCCGTAA
+
GDFFFEGGGGGGGEFGGGGGGGGGGEEGGFGFGFGFFFFEEGGGGGGGGGGEGGGGGDFFGGGGGGGGFFGFFFFGGFGGGGCFGFFGGGGGDFEGGGGGGGGGGGGCFGGAF<DGFFGGGGGGFGGGFFFFCGGGFGFGGGFGGFGGGGFGGGGGGGGGGGGGGGGGGGGGGGGGGFFGGGGGFGGGGGGFGGDCEGFCGGGGGGGFGGFGFGGGFGGGGGGGGGGGFGGGGGDFGGGGGGFFFFGGCGBFF?3D2?AF+9<9>E<@BFFFFGFBBFD>GD
@M02352:288:000000000-CKWC8:1:1101:10029:6371 1:N:0:TACGCTGC+CTAAGCCT
TACGGAGGGTGCAAGCGTTAATCGGAATTACTGGGCGTAAAGCGCGCGTAGGTGGTTCAGTCAGTCAGATGTGAAAGCCCCGGGCTCAACCTGGGAACTGCACCTGATACTGCTGAACTAGAGTACGGTAGAGGGTAGTGGAATTTCCTGTGTAGCGGTGAAATGCGTAGATATAGGAAGGAACACCAGTGGCGAAGGCGACTACCTGGACCGATACTGACACTGAGGTGCGAAAGCGTGGGGAGCAAACAGGATTAGATACCCTGGTAGTCCACGCCGTAA
+
GGGGGGGGGGGGGGGGGGGGEGGGGGGGGGGGGGGGGGGGGGGGGGGGGGGGGGGEGGGGGGGGGGGGGGGGGGGGGGGGGGGGGGGGGGGGGGGGGGGGGGGFGGGFGDGGGFGGGGGGFGAFGGGGFGGGGGGEFGGGGGFGGGGGGGGCGGGGGGGGGGGGGGGGGGEFCFGGGGGGGGFGFFFFFCFEGGGGGGGGGGECGGGGGC4CEEEEEGF?FGGGGGGGF*7CEEG39=CEGGF:BEFG6*08::GF>@)9CFGFFFGF>FDFFGFFFBFFGG
@M02352:288:000000000-CKWC8:1:1101:12875:6375 1:N:0:TACGCTGC+CTAAGCCT
TACGGAGGGTGCAAGCGTTATCCGGAATCATTGGGTTTAAAGGGTCCGCAGGCGGTCAATTAAGTCAGAGGTGAAATCCCATAGCTTAACTATGGAACTGCCTTTGATACTGGTTGACTTGAGTTATACGGAAGTAGATAGAATAAGTAGTGTAGCGGTGAAATGCATAGATATTACTTAGAATACCGATTGCGAAGGCAGTCTACTACGTATATACTGACGCTCATGGACGAAAGCGTGGGGAGCGAACAGGATTAGATACCCTGGTAGTCCACGCCGTAA
+
GGGGGGGGGEGGGGGGGGGGGGGGGEGGGGGGGGGGGGFEFGGGGGGGGGGGGGGGGGGGGGGGGGGGGGGGGGGGGGGGGGGGGGGGGGGGGGGFGGGGGGGGGGGGGGGGGGGGGGGGGGFGGGGGGGGGGGFFGGGGGGGGGGGGGGGGGGGGGGGGGGGGGGGGGGGGGGGGGGGGGGGGGGGGGGGGGGGGGGGGGGFGGGGGGGGGGGGGGGGGGGGGGGGGGGGGGGGFGGGGGGF?FFGGEGFFFFGGFFFFEFGGFFGFFFFFFGFFFFEFDD
@M02352:288:000000000-CKWC8:1:1101:8475:6392 1:N:0:TACGCTGC+CTAAGCCT
TACGGAGGGTGCAAGCGTTAATCGGAATTACTGGGCGTAAAGCGCGCGTAGGCGGCCAAGTCAGTCAGATGTGAAAGCCCCGGGCTCAACCTGGGAACTGCACCTGATACTGCTTGGCTAGAGTACAGAAGAGGGTGGTGGAATTTCCTGTGTAGCGGTGAAATGCGTAGATATAGGAAGGAACATCAGTGGCGAAGGCGGCCACCTGGTCTGATACTGACGCTGAGGTGCGAAAGCGTGGGGAGCAAACAGGATTAGATACCCTGGTAGTCCACGCCGTAA
+
GGGGGGGGGBEGGGGGGEGDDGGGGGGGGGGGGGGGGGGGGGGGEGGGGGGGGGGC=BFGGGGGGGGGGGGGGGGGGGGGGGGGGGGGGGGGGGGGFGFGGGGDGGGGGGGGGGEGCFGGGGGGGGGGGGGGGGGFBEFGGGGGGGFGGGGGGGGGGGGGGGGGGGGGGGGGGGFGGGGGGGGGGFCGGGGGGGGGGGGGG=CCGGGGGGGGG?CGGGGGGGGGGGGGFGGGGGGFGGGGGGFFFFGGGG@FFFGGFFFFGGGGFFGFFFFFF=?BF?FFGG
@M02352:288:000000000-CKWC8:1:1101:4697:6398 1:N:0:TACGCTGC+CTAAGCCT
TACGGAGGGTCCAAGCGTTATCCGGAATCATTGGGTTTAAAGGGTCCGCAGGCGGTCAATTAAGTCAGAGGTGAAATACCATAGCTCAACTATGGAACTGCCTTTGATACTGGTTGACTTGAGTCATATGGAAGTAGATAGAATGTGTAGTGTAGCGGTGAAATGCATAGATATTACACAGAATACCGATTGCGAAGGCAGTCTACTACGTATGTACTGACGCTGAGGGACGAAAGCGTGGGGAGCGAACAGGATTAGATACCCTGGTAGTCCACGCCGTAA
+
GGGGGFFGGGGGGGGGGGGGGGGFFGGGGGGGGGGGGGGGGGGGGGGGGGGGGGGCFGGGGGGGGGGGGGGGGGGGGGGGGGGGGGGGGGGGGGGGGGGGGGGGGGGCFGGGGGGGGGGGGGGGGGGGGGGGGGGGGGGGGGGGGFFFGGGGGGGGGGGGGGGGGGGGGGGGGGGGGGGGGGGFGGGGGGGGGGGGGGGGGGGGGGGGGGGGGGGGGGFGGGGGGGGGGGCDGGGFGGDGGGF?BEGGGGEFFFGGFFFFGGGGFFGFFFDFFGF?>BB6GG
@M02352:288:000000000-CKWC8:1:1101:18932:6409 1:N:0:TACGCTGC+CTAAGCCT
TACGGAGGGTGCAAGCGTTAATCGGAATTACTGGGCGTAAAGCGCGCGTAGGTGGTTCAGTCAGTCAGATGTGAAAGCCCCGGGCTCAACCTGGGAACTGCACCTGATACTGCTGAACTAGAGTACGGTAGAGGGTAGTGGAATTTCCTGTGTAGCGGTGAAATGCGTAGATATAGGAAGGAACACCAGTGGCGAAGGCGACTACCTGGACTGATACTGACACTGAGGTGCGAAAGCGTGGGGAGCAAACAGGATTAGATACCCTGGTAGTCCACGCCGTAA
+
GGGGGFGGGGGGGGGGGGGG,CFGGGGGGGGGGGGGGGGGGGGGGGGGGDGGGGGGGGGGGGGGGGGGGGGGGGGGGGGGGGGGGGGGGGGGGGGGFGGGGGGGGGGGGGGGGGGGGGGGGGGGGGGGGGGGGGGGGGGGGGGGGFGGGGGGGGGGGGGGGGGGGGGGGGGGGGGGGGGGGGGGGGGGGGGGGGGGGGGGGGGGGGGGGGGGGG?EFGGGGGGGDFGGGGGCGGGFGGGGGGFFFFGGGGFFFFGGFFBFGFGGFFFFFFFFFGFBBFF>GG
@M02352:288:000000000-CKWC8:1:1101:20295:6409 1:N:0:TACGCTGC+CTAAGCCT
TACGGAGGGTGCAAGCGTTATCCGGAATCATTGGGTTTAAAGGGTCCGCAGGCGGTCAATTAAGTCAGAGGTGAAATCCCATAGCTCAACTATGGAACTGCCTTTGATACTGGTTGACTTGAGTTATACGGAAGTAGATAGAATGTGTAGTGTAGCGGTGAAATGCATAGAGATTACACAGAATACCGATTGCGAAGGCAGTCTACTACGAGTACACTGACGCTGATGGACGAAAGCGTGGGGAGCGAACAGGATTAGATACCCTGGTAGTCCACGCCGTAA
+
GGGGGGGGGGGGGGGGGGGGGGGGGGGGGGGGGGGGGGGGGGGGGFGGGGGGGGGEEGGGGGGGGGGGGGGGGGGGGGGGGGGGGGGGGGGGGGGGGGGGGGGGGGGDGGGGGGGGGGGGGGGGGGGGGGGGGGGGGFGGGGGGGGGGGGGFGGGGGGGGGGGGGGGGGGGFCGGGGGGG7FGCGGGGGGGGGGGGGGGGGGGGGGGGGDGGGGGGGGGGGGGGCGGGGGGCGGGFGGGGGGFB9FGCGGDFFBGGFFBFGGGGFFGFFFAFFGFFFFFFGG
@M02352:288:000000000-CKWC8:1:1101:6235:6412 1:N:0:TACGCTGC+CTAAGCCT
TACGGAGGGTCCAAGCGTTATCCGGAATCATTGGGTTTAAAGGGTCCGCAGGCGGTCAATTAAGTCAGAGGTGAAATACCATAGCTCAACTATGGAACTGCCTTTGATACTGGTTGACTTGAGTCATATGGAAGTAGATAGAATGTGTAGTGTAGCGGTGAAATGCATAGATATTACACAGAATACCGATTGCGAAGGCAGTCTACTACGTATGTACTGACGCTGAGGGACGAAAGCGTGGGGAGCGAACAGGATTAGATACCCTGGTAGTCCACGCCGTAA
+
GGGGGGGGGGDFGGGGGGGGGGGGGGGGGGGGGGGGGGGGGGGGGGGGGEGGGGGFGCGGGGGGGGGGGGGGGGGGGFGGECFGGGGGGGGFDGGGGGGGGGGGGGGGGGGGGGFGFGGGGGGGAFGGGGGGGGGGGCFGGGGGFGGGGGGGGGGGGGGGGGGGGGFFGGGDGGGGGGFCFGFGGGGDEGGGGGGGGGGGGCFFGGGG?E5EG*?CGGGGGGGGGGGGGGGGGGGFGGGGGGF:6DGGGGFFFF6CFFFFFGGGFFGFFFFFFG@?;?EFDD
@M02352:288:000000000-CKWC8:1:1101:21735:6421 1:N:0:TACGCTGC+CTAAGCCT
TACGGAGGGTGCAAGCGTTAATCGGAATTACTGGGCGTAAAGCGCGCGTAGGTGGTTCAGTCAGTCAGATGTGAAAGCCCCGGGCTCAACCTGGGAACTGCACCTGATACTGCTGAACTAGAGTACGGTAGAGGGTAGTGGAATTTCCTGTGTAGCGGTGAAATGCGTAGATATAGGAAGGAACACCAGTGGCGAAGGCGACTACCTGGACTGATACTGACACTGAGGTGCGAAAGCGTGGGGAGCAAACAGGATTAGATACCCTGGTAGTCCACGCCGTAA
+
GGGGGFGGGGGGGGGGGGGGDGGGGGGGGGGGGGGGGGGGGGGGGGGGFEGGGGGBFGGGGGGGGGGGGGGGGGGGGGGGGGGGGGGGGGGGGGGGFFGGGGGGGGGGGGGGGGGGGGGGGGGGGGGGGGGGGGGGGGGGGGGGGGGGGGGGGGGGGGGGGGGGGGGGGGGGGGGGGGGGGGGGGGGGGGGGGGGGDEGGGGGEGGGGGGGGGGGGGGGGGGGGGGGGGGGGGGGFGGGGGGFFFFGFGGFFFFGGFFFFGGGGFFGFFFFFFGFBFFFFGD
@M02352:288:000000000-CKWC8:1:1101:14343:6422 1:N:0:TACGCTGC+CTAAGCCT
TACGGAGGGTCCAAGCGTTATCCGGAATCATTGGGTTTAAAGGGTCCGCAGGCGGTCAATTAAGTCAGAGGTGAAATCCCATAGCTTAACTATGGAACTGCCTTTGATACTGGTTGACTTGAGTCATATGGAAGTAGATAGAATGTGTAGTGTAGCGGTGAAATGCATAGATATTACACAGAATACCGATTGCGAAGGCAGTCTACTACGTATGTACTGACGCTGAGGGACGAAAGCGTGGGGAGCGAACAGGATTAGATACCCTGGTAGTCCACGCCGTAA
+
GGGGGFFEGGGGGGGGGGEGGGGEGFGGGGGGGGGFGGGGGGGGGGGGGGGGGGGGGGGGGGGGGGGGGGGGGGGGGGGGGGGGFGGGGGGGGGGGGGGGGGGGGGGGGGGGGGGGGGGGGGGGGGGGGGGGGGGGGGFGGGGGGGGGGGGGGGGGGGGGGGGGGGGGGGGGGGGGGGGGGGFGGGGGGGGGGGGGGGGGGGGGGGGGGGGGGGGGGGGGGGGGGGGGGGGGGGGFGGGGGGEFFFGGGGFFF?GFFFFFGGGGFFGFFFFF@FFFFFFFGG
@M02352:288:000000000-CKWC8:1:1101:11361:6445 1:N:0:TACGCTGC+CTAAGCCT
TACGGAGGGTCCAAGCGTTATCCGGAATCATTGGGTTTAAAGGGTCCGCAGGCGGTCAATTAAGTCAGAGGTGAAATACCATAGCTCAACTATGGAACTGCCTTTGATACTGGTTGACTTGAGTCATATGGAAGTAGATAGAATGTGTAGTGTAGCGGTGAAATGCATAGATATTACACAGAATACCGATTGCGAAGGCAGTCTACTACGTATGTACTGACGCTGAGGGACGAAAGCGTGGGGAGCGAACAGGATTAGATACCCTGGTAGTCCACGCCGTAA
+
GGGGGGGGGGGGGGGGGGGGGGGGGGGGGGGGGGGGGGGGGGGGGGGGGGGGGGGGGGGGGGGGGGGGGGGGGGGGGGGGGGGGGGGGGGGGGGGGGGGGGGGGGGGGGGGGGGGGGGGGGGGGGGGGGGGGGGGGGGGGGGGGFGGGGGGGGGGGGGGGGGGGGGGGGGGGGGGGGGGGGGGGGGGGGGGGGEGGGGGGGGGGGGGGGDGGGGGGGGGGGGGGGGGGGGGGGGGFGGGGGGFFFFGGGGFFFFGGBFFFGGGGFFGFFFFFFGFFFFFFGG
@M02352:288:000000000-CKWC8:1:1101:7969:6450 1:N:0:TACGCTGC+CTAAGCCT
TACAGAGGGTGCAAGCGTTAATCGGAATTACTGGGCGTAAAGCGCGCGTAGGTGGTTTGTTAAGTCGGATGTGAGAGCCCAGGGCTCAACCTTGGAATTGCACCCGATACTGGCAGGCTAGAGTACGATAGAGGAGTGTGGAATTTCCTGTGTAGCGGTGAAATGCGTAGATATAGGAAGGAACATCAGTGGCGAAGGCGACACTCTGGATTGATACTGACACTGAGGTGCGAAAGCGTGGGGAGCAAACAGGATTAGATACCCTGGTAGTCCACGCCGTAA
+
GGGGFGGGGGGGGGGGGGGGGGGGGGGGGGGGGGGGGGGGGGGGGGGGGFFGGGGFGGGGGGGGGGGGGGGGGGGGGGGGGGGGGGGGGGGGGGGGGGGGGGGGGGGGGGGGGGGGGGGGGFGGGGGGGGGGGGFGGGGGGGGGGGGGGGGGGGGGGGGGGGGGGGGEGGGFGGGGGGGGGGGGGGC@GGGGGGGEEGGGGGGGEDFFGFGGGFFEFGGG?CEGGGGGGGGGGGGFGGGGGGFFFFGGGGFFBFGGBFFFGGCGFFGFAFFFFGF?>FEBGG
@M02352:288:000000000-CKWC8:1:1101:8544:6455 1:N:0:TACGCTGC+CTAAGCCT
TACGGAGGGTCCAAGCGTTATCCGGAATCATTGGGTTTAAAGGGTCCGCAGGCGGTCAATTAAGTCAGAGGTGAAATACCATAGCTCAACTATGGAACTGCCTTTGATACTGGTTGACTTGAGTTATACGGATGTAGATAGAATGTGTAGTGTAGCGGTGAAATGCATAGAGATTACACAGAATACCGATTGCGAAGGCAGTCTACTACGCATGTACTGACGCTGAGGGACGAAAGCGTGGGGAGCGAACAGGATTAGATACCCTGGTAGTCCACGCCGTAA
+
EFFECCCF7B<FCEFGG@CFFGACG,@C,C@@EGG,BF8,-C<CF<<@FEFEC:FFGGFFEFGDFA,BC<BBDEGGFA?E9EBE8<<EF<A=FF8,5FF@<FFDAF99EFC@ECC:D>5C,5AFABF9AFE:+@>FFFF<D=<=,9@F,DFBFFFGEEFEGGGFCF,DC;<,@DFCF9BF7:<;FGGDFG@*9B7*1:CFE8CFGGG9AC)/BC9B<CEF2B7EGDGGCC5DC857FGDE583-17D:*<BFB,6:)1)1<+3*/77F<7<20:6:9(59GD
@M02352:288:000000000-CKWC8:1:1101:4932:6461 1:N:0:TACGCTGC+CTAAGCCT
TACAGAGGGTGCAAGCGTTAATCGGAATTACTGGGCGTAAAGCGCGCGTAGGTGGTTTGTTAAGTCGGATGTGAAAGCCCCGGGCTCAACCTGGGAACTGCACCTGATACTGCTGAACTAGAGTACGGTAGAGGGTAGTGGAATTTCCTGTGTAGCGGTGAAATGCGTAGATATAGGAAGGAACATCAGTGGCGAAGGCGACACTCTGGATTGATACTGACACTGAGGTGCGAAAGCGTGGGGAGCAAACAGGATTAGATACCCTGGTAGTCCACGCCGTAA
+
GFFDFFFGGGGGGGGGGGGGGGGGGGGGGGGGGFGGGGGDDGGGGGGGGGGGGGGGGGGGGGGGGGGGGGGGGGGGGGGGGFGGGGGGGGDGGGGGGGGGGGGGGGFGGGGGGGGCFFGGGGFGGGGEGCFCFGGCEFGGGGGGGGGGGGFGGGGGGGGDGGGGGGGGGGGGGGGGGGGGGGGGFGGGGGGFGGGGGDFGGGGGGGGGGGGFGFGGCC7<@FFGGGGGGGGGGGGFGGGGGGF035C7EGFFB:D7)7>FCGFGFFGFFFB>*:FF9:D4<<
@M02352:288:000000000-CKWC8:1:1101:10953:6462 1:N:0:TACGCTGC+CTAAGCCT
TACGGAGGGTGCAAGCGTTAATCGGAATTACTGGGCGTAAAGCGCGCGTAGGTGGTTCAGTCAGTCAGATGTGAAAGCCCCGGGCTCAACCTGGGAACTGCACCTGATACTGCTGAACTAGAGTACGGTAGAGGGTAGTGGAATTTCCTGTGTAGCGGTGAAATGCGTAGATATAGGAAGGAACACCAGTGGCGAAGGCGACTACCTGGACTGATACTGACACTGAGGTGCGAAAGCGTGGGGAGCAAACAGGATTAGATACCCTGGTAGTCCACGCCGTAA
+
GGGGGFGGGGGGGGGGGGGGGGGGGGGGGGGGGGGGGGGGGGGGGGGGGGGGGGGEGGGGGGGGGGGGGGGGGGGGGGGGGGGGGGGGGGGGGGGGGGGGGGGGGGGGGGGGGGGGGGGGGGGGGGGGGGGGGGGGGGGGGGGGGGGGGGGGGGGGGGGGGGGGGGGGGGGFFGGGGGGGGGGGGGGGGGGGGGGGGGGGGGGDGGGGGGGFCGGGGGGGGGGGGGGGGFGDGGGFGGGDGGFFFFGGGGFF?FCFFFFFFGGG4:GFBFFF4C@09?B9DD
@M02352:288:000000000-CKWC8:1:1101:7371:6470 1:N:0:TACGCTGC+CTAAGCCT
TACAGAGGGTGCAAGCGTTAATCGGAATTACTGGGCGTAAAGCGCGCGTAGGTGGTTTGTTAAGTCGGATGTGAAAGCCCAGGGCTCAACCTTGGAATTGCACCCGATACTGGCAGGCTAGAGTACGATAGAGGAGTGTGGAATTTCCTGTGTAGCGGTGAAATGCGTAGATATAGGAAGGAACATCAGTGGCGAAGGCGACACTCTGGATTGATACTGACACTGAGGTGCGAAAGCGTGGGGAGCAAACAGGATTAGATACCCTGGTAGTCCACGCCGTAA
+
GGGGFGGGGGGGGGGGGGGGGGGGGGGGGGGGGGGGGGGGGGGGGGGGFGGGGGGGFGGGGGGGGGGGGGGGGGGGGGGGGGGGGGGGGGGGGGGGGGGGGGGFGGGGGGGGGGGGGGGGGGGGGGGGGGGGGG>FFFGGGGGGGGGGGGGGGGGGGGGGGGGGGGGGGGGGGGGGGGGGGGGGGGGGGGGGGGGGGGGGGGEGGGGGGGGGGGGFFFGGGGGGGGGGGGGGGGGFGDGGGGFFFFGGGGFFFFGGFFFFGGGFFFGFFFF<FGFFFFFFGD
@M02352:288:000000000-CKWC8:1:1101:11091:6475 1:N:0:TACGCTGC+CTAAGCCT
TACGAAGGTCCCAAGCGTTGTTCGGAATCACTGGGCGTAAAGCGTGTGTAGGCTGCGCGGAAAGTCAAATGTGAAAGCCAAGGGCTCAACCCTTGAACTGCATTCGATACTCCCGTGCTAGAGTAATGGAGAGGTAAGTGGAATTCTCGGTGTAGCAGTGAAATGCGTAGATATCGAGAGGAACATCAATGGCGAAGGCAACTTACTGGACATTTACTGACGCTCAGACACGAAGGCCAGGGGAGCGAAAGGGATTAGATACCCCTGTAGTCCTGGCAGTAA
+
GGGGGGGGGGGGGGGGGGGGGGGGGGGGGGGGGGGGGGGGGGGGGGGGGGGGGGGGGGGGGGGGGGGGGGGGGGGGGGGGGGGGGGGGGGGGGGGGGGGGGGGGGGGGGGGGGGGGGGGGGGGGGGGGGGGGGGGGGGGGGGGGGGGGGGGGGGGGGGGGGGGGGGGGGGGGGGGGGGGGGGGGGFGGGGGGGDGGGGGGGGGGGGGGGGGGGFGGGGGGGGGGGGGGGGGGGGGFGGGGGGFFFFGGGGFFFFGGFFBFGGGGFFG?<FBFFGFFFF@BGF
@M02352:288:000000000-CKWC8:1:1101:6461:6476 1:N:0:TACGCTGC+CTAAGCCT
TACGGAGGGTCCAAGCGTTATCCGGAATCATTGGGTTTAAAGGGTCCGCAGGCGGTCAATTAAGTCAGAGGTGAAATACCATAGCTCAACTATGGAACTGCCTTTGATACTGGTTGACTTGAGTCATATGGAAGTAGATAGAATGTGTAGTGTAGCGGTGAAATGCATAGATATTACACAGAATACCGATTGCGAAGGCAGTCTACTACGTATGTACTGACGCTGAGGGACGAAAGCGTGGGGAGCGAACAGGATTAGATACCCTGGTAGTCCACGCCGTAA
+
GGGGGGGGGGGGGGGGGGGGGGGGGGGGGGGGGGGGGGGGGGGGGGGGGGGGGGGGGGGGGGGGGGGGGGGGGGGGGGGGGGGGGGGGGGGGGGGGGGGGGGGGGGGGGGGGGGGGGGGGGGGGGGGGGGGGGGGGGGGGGGGGGGGGGGGGGGGGGGGGGGGGGGGGGGGGGGGGGGGGGGGGGGGGGGGGGGGGGGGGGGGGGGGGGGFGGGGGGGGGGGGGGDGGGGGGGGGFGGGGGGFBB>GGGGFFFFGGFFFFGGGGFFGFFFFFFGF?>FF>GD
@M02352:288:000000000-CKWC8:1:1101:24300:6477 1:N:0:TACGCTGC+CTAAGCCT
TACGGAGGGTGCAAGCGTTAATCGGAATTACTGGGCGTAAAGCGCGCGTAGGTGGTTCAGTCAGTCAGATGTGAAAGCCCCGGGCTCAACCTGGGAACTGCACCTGATACTGCTGAACTAGAGTACGGTAGAGGGTAGTGGAATTTCCTGTGTAGCGGTGAAATGCGTAGATATAGGAAGGAACACCAGTGGCGAAGGCGACTACCTGGACCGATACTGACACTGAGGTGCGAAAGCGTGGGGAGCAAACAGGATTAGATACCCTGGTAGTCCACGCCGTAA
+
GGGGGBFFGBFGGGGGGGEGFGGGGEGGGGGGFFGGGGGGFGGGGGDGGGGGFFGGGGGGGGGGGGGGGGGEGGGGGFGGGGGDECFGGGGGGGGGGFFGGGGGGFGAFFGGGGGFFGGGGFGGACFGGGGGFFCF<FGGFGGGGGGGGGGGGGGGGGGGGFGGGGGGGE5@EGGGGGGGGGGGGGDFFGGGGGGGGGGGGGGGGGGGGGDGGGECEGGGGGGGGGGGGGFGEGG@FGGGEEFFFFGGCCFFF?CFDFFFGFGGFFF?<FFF=FFFFFFBDC
@M02352:288:000000000-CKWC8:1:1101:13934:6477 1:N:0:TACGCTGC+CTAAGCCT
TACGGAGGGTGCAAGCGTTAATCGGAATTACTGGGCGTAAAGCGCGCGTAGGCGGCCAAGTCAGTCAGATGTGAAAGCCCCGGGCTCAACCTGGGAACTGCACCTGATACTGCTTGGCTAGAGTACAGAAGAGGGTGGTGGAATTTCCTGTGTAGCGGTGAAATGCGTAGATATAGGAAGGAACATCAGTGGCGAAGGCGGCCACCTGGTCTGATACTGACACTGAGGTGCGAAAGTGTGGGGAGCAAACAGGATTAGATACCCTGGTAGTCCACACCGTAA
+
GGGGGEGGGGGGGGGGGGGGGGGGGGGGGGGGGGGGGGGGGGGGGGGGGGGGGGGGGGGGGGGGGGGGGGGGGGGGGGGGGEGGGGGGGGGGGGGGGGGGGGFGGGGGGGGGGGGGDGGGGGGGGGGGGGGGGGGGGGGGGGGGGGGGGGGGGGGGGGGGGFGGGGGGGGGGGGGGGGGGGGGGGGGGGGGGGDGGCGGECEEGGGGGGGGGGGGGGGGGGGGGGGGGGGGGGGG:FGGGGGFFBFGGGGFFFFGGFFFFGGGGFFGFFFFFFGFFFFFFGG
@M02352:288:000000000-CKWC8:1:1101:12672:6479 1:N:0:TACGCTGC+CTAAGCCT
TACGGAGGGTCCGAGCGTTAATCGGAATTACTGGGCGTAAAGCGTACGTAGGTGGTTTGTTAAGTTGGATGTGAAAGCCCAGGGCTCAACCTTGGAACTGCATTCAAAACTGATGAACTAGAGTATGGTAGAGGGTAGTGGAATTTCCAGTGTAGCGGTGAAATGCGTAGAGATTGGAAGGAACATCAGTGGCGAAGGCGGCTACCTGGACAAATACTGACACTGAGGTGCGAAAGCGTGGGGAGCAAACAGGATTAGATACCCTGGTAGTCCACGCCGTAA
+
GGGGGGGGGGGGGGGGGEGFDFGGGGGGGGGGGGGGGGGGGGGGGGGGGFFGGGG=FGGGGGGGGGEFGGGGGGGGGGGGGGGGGGGGGGGGGGGGGGGGGGGGGGGGGGGGFGGGGGGGGGGGGGGGGFGGGGGGGGGGGGGGGGGGGGGGGGGGGGGGGGGGGGGGGGGGGGGGGGGGGGDGFGGGGGGGGDGGGGGGGGGGGGGGGGGGGGGCFFCGGGGGGGGGGGGGGGGFGGGGGGFFFFGGFGFFBFFGFFFFGGGGFFGFFFFF?FFFFFFF*1
@M02352:288:000000000-CKWC8:1:1101:7184:6484 1:N:0:TACGCTGC+CTAAGCCT
TACGGAGGGTGCAAGCGTTAATCGGAATTACTGGGCGTAAAGCGCGCGTAGGTGGTTCAGTCAGTCAGATGTGAAAGCCCCGGGCTCAACCTGGGAACTGCACCTGATACTGCTGAACTAGAGTACGGTAGAGGGTAGTGGAATTTCCTGTGTAGCGGTGAAATGCGTAGATATAGGAAGGAACACCAGTGGCGAAGGCGACTACCTGGACTGATACTGACACTGAGGTGCGAAAGCGTGGGGAGCAAACAGGATTAGATACCCTGGTAGTCCACGCCGTAA
+
GCGGGGGGGGGGGGGGGGGGGGGGGG,CFEGGEFGCFFFCDFFEDGGGGGCFFGGGFGGGGGGGGGGFCGGAEFCFA<FGGGGGD7FGGFGGGGGGDEGGGGGGGGGFDGGDD9FG<>FGGCGFG<FEFEFEGFGG:>FGG:9CGFGGGGFGF:@C:>CFFCGFGGGGEGG<CFFF9EGGGCC<F8FF@FGGGGGCEG>/:=CGE69EGGGGFFD@+<AFGGGGCFC8CCFGGCD@GDGGCE>6;3DG6FFFF(>:4F9@FGCC6F:?<*8A*:??>?B1D<
@M02352:288:000000000-CKWC8:1:1101:25211:6489 1:N:0:TACGCTGC+CTAAGCCT
TACGGAGGGTCCAAGCGTTATCCGGAATCATTGGGTTTAAAGGGTCCGCAGGCGGTCAATTAAGTCAGAGGTGAAATCCCATCGCTCAACGATGGAACTGCCTTTGATACTGATTGACTTGAGTTATATGGAAGTAGATAGAATAAGTAGTGTAGCGGTGAAATGCATAGATATTACTTAGAATACCGATTGCGAAGGCAGTCTACTACGTATATACTGACGCTGAGGGACGAAAGCGTGGGGAGCGAACAGGATTAGATACCCTGGTAGTCCACGCCGTAA
+
GGGGGFGGGGGGDEGGGGGGGGGGGGGG@FFGGGGBFEFGGGGGGFFGGGGGGGGFGGGGGGGGGGGGGGGGGGGGGGGGFFBCGGGGGGGG7DGGGGGGGGGGGGGDGGGGFGGGCFGGGGFGGGGGGGGGGGGGGGGGGGFGGG=@<FGGGGGGGDGGGGGGGGEGGGGGGGGGGGGFGGGGGGGGG:FGGGGGGGGGGGGGGGGGGGGG9CGGGGGGGGGGGGGGCEGCGGGFGGGGDG>2;EDDGGFF:BGGB?BFGGGGFFGFFFBBFGFFFFFFGD
@M02352:288:000000000-CKWC8:1:1101:13771:6494 1:N:0:TACGCTGC+CTAAGCCT
TACGGAGGATCCAAGCGTTATCCGGAATCATTGGGTTTAAAGGGTGCGTAGGCGGATAATTAAGTCAGAGGTGAAATCCTGCAGCTCAACTGTAGAATTGCCTTTGATACTGGTTATCTTGAGTTCTTATGAGGCAGTTAGAATATGTAGTGTAGCGGTGAAATGCATAGATATTACATAGAATACCAATTGCGAAGGCAGATTACTAATAATATACTGACACTGATGGACGAAAGCGTGGGGAGCGAACAGGATTAGATACCCTGGTAGTCCACGCTGTAA
+
GGGG7FGG7C@FGGGGGGGGGGGGGG+F,EEGGGGG@FGGGGGGC::FGGGG,CF+4,5,9CFGGGGGG@FGGGGG9FGDFF8FGGGGGG,,ABFFDEFGG,EFGGGDGGGG8???FGGGGGGG9,C,8,CF,A+@F,,,CFGG9,,CFGGGGGGGGGGGGGGGGG,EFGGGGGGG9,35EFF;FGGG7F@FGGGGDGG,C*,@;CG9,;=FC9,?EGGGG9CGGG+@+0;CGGGFFGGGGGFBBF5DGGFFFFGGFFBFGGGGFFGFFFFFFGF?B(8?GG
@M02352:288:000000000-CKWC8:1:1101:23623:6507 1:N:0:TACGCTGC+CTAAGCCT
TACGGAGGGTCCAAGCGTTATCCGGAATCATTGGGTTTAAAGGGTCCGCAGGCGGTCAATTAAGTCAGAGGTGAAATACCATAGCTCAACTATGGAACTGCCTTTGATACTGGTTGACTTGAGTCATATGGAAGTAGATAGAATGTGTAGTGTAGCGGTGAAATGCATAGATATTACACAGAATACCGATTGCGAAGGCAGTCTACTACGTATGTACTGACGCTGAGGGACGAAAGCGTGGGGAGCGAACAGGATTAGATACCCTGGTAGTCCACGCCGTAA
+
GGGGGGGGGGGGGGGGGGGGGGGFGEGGGGGGGGGFGEGGGGGGGGGGGGGGGGGFFGGGGGGGGGGGGGGFGGGGGGGGGGGGGGGGGGGEGGGGGGGGGGGGGGGGGGGGGGGGGGGGGGGGGGGGGGGGDEGGGGFGGGGGGGGGGGGGGGGGGGGGGGGGGGGGGGGGGGGGGGFGGGFGGFGGGGGGGGGGGGGGGGGGGGGGGGFGGGGGGGGGGGGGGGGGGGGGGGGFFECEEGFFFFGGGGFFFFGGFFFFGFFGFFGFFFFFFGFFFFF1CC
@M02352:288:000000000-CKWC8:1:1101:13688:6516 1:N:0:TACGCTGC+CTAAGCCT
TACAGAGGGTGCAAGCGTTAATCGGAATTACTGGGCGTAAAGCGCGCGTAGGTGGTTTGTTAAGTCGGATGTGAAAGCCCAGGGCTCAACCTTGGAATTGCACCCGATACTGGCAGGCTAGAGTACGATAGAGGAGTGTGGAATTTCCTGTGTAGCGGTGAAATGCGTAGATATAGGAAGGAACATCAGTGGCGAAGGCGACACTCTGGATTGATACTGACACTGAGGTGCGAAAGCGTGGGGAGCAAACAGGATTAGATACCCTGGTAGTCCACGCCGTAA
+
GGGGCEGGGGGGGGGGGGGGFGGGGGGGGGGGGGGGGGGGGGGGGGGGGGGGFGGGGGGGGGGGGGEGGGGGGGGGGGGGGGGGGGGGGGGGGGGGGGGGGGGGGGGGGGGGGGGGGGGGGGGGGGGEGGGGGGFGCGGGGGGGGGGGGGGGGGGFGGGGGGGGGGGGGGGGGGGGGFGGGGGGGGGGGGGGGGGGGGGGGGGGCFGGGGGFGGGFGGGGGGGGGGGGGGGDGGGFGGGEEEFFFFGGCFFFFBCFFF<FGGCD?FFF>FBAFGFBBFF>GD
@M02352:288:000000000-CKWC8:1:1101:23979:6521 1:N:0:TACGCTGC+CTAAGCCT
TACGGAGGGTCCAAGCGTTATCCGGAATCATTGGGTTTAAAGGGTCCGCAGGCGGTCAATTAAGTCAGAGGTGAAATACCATAGCTCAACTATGGAACTGCCTTTGATACTGGTTGACTTGAGTCATATGGAAGTAGATAGAATGTGTAGTGTAGCGGTGAAATGCATAGATATTACACAGAATACCGATTGCGAAGGCAGTCTACTACGTATGTACTGACGCTGAGGGACGAAAGCGTGGGGAGCGAACAGGATTAGATACCCTGGTAGTCCACGCCGTAA
+
GGGFGEGGGGGGGGGGGFGEGGGGGEEGFFGGGGGGGGGFGGGGGGGGGGGGGGGGGGGGGFGGGGFGGGGFGGGGGGGGGGFGGGGGGGG<FGGGGGGGGGGGGF9EFFGGGGGGGGGGGGGGGGGGGGGG<AFGGGG,EFGGGGGGGGGGGEFGEGG7FGGGGGCFEGFGGGGGGGGGFFGFGGGGGGGGGGGEGDFGGGGGGGGCGGGGFFGGGGGFGGGGGGCFGGGGGGDEGGGGGGF?FFGGCGD@B?GGFFAFGGG<FFGFAFFF@FFB>BFFGD
@M02352:288:000000000-CKWC8:1:1101:22372:6530 1:N:0:TACGCTGC+CTAAGCCT
TACGGAGGGTCCAAGCGTTATCCGGAATCATTGGGTTTAAAGGGTCCGCAGGCGGTCAATTAAGTCAGAGGTGAAATACCATAGCTCAACTATGGAACTGCCTTTGATACTGGTTGACTTGAGTCATATGGAAGTAGATAGAATGTGTAGTGTAGCGGTGAAATGCATAGATATTACACAGAATACCGATTGCGAAGGCAGTCTACTACGTATGTACTGACGCTGAGGGACGAAAGCGTGGGGAGCGAACAGGATTAGATACCCTGGTAGTCCACGCCGTAA
+
GGGGGEGGGGFGGGGGGGGGFGGGGDCGGGGGGGGFGGGGGFFGGGGGGGGGGGGGGGGGGGGGGGGGGFGEDGGGGGGGCGFFGCGGGGGFGGGGGGGGGGGGGGGGFGGFCFGGGGGGGF@CFCGGGFGFFFGFGGGFGGDFGGGGFGGGGGGGDGCFGGGGGGDFGGGGGGGGGGGGFGFGGGGGGGGGGGGGGGGGGGGGGGGGGGGGGGGGGGGGGGGGEGGFEGGCGGGBGGGDGDDFBFGGGGFF??GGFFFFGGGGFFFFAF7AFGFFFFFFGG
@M02352:288:000000000-CKWC8:1:1101:27890:6531 1:N:0:TACGCTGC+CTAAGCCT
TACGGAGGGTCCAAGCGTTATCCGGAATCATTGGGTTTAAAGGGTCCGCAGGCGGTCAATTAAGTCAGAGGTGAAATACCATAGCTCAACTATGGAACTGCCTTTGATACTGGTTGACTTGAGTCATATGGAAGTAGATAGAATGTGTAGTGTAGCGGTGAAATGCATAGATATTACACAGAATACCGATTGCGAAGGCAGTCTACTACGTATGTACTGACGCTGAGGGACGAAAGCGTGGGGAGCGAACAGGATTAGATACCCTGGTAGTCCACGCCGTAA
+
GGGGGGDGGG<FGGGGGGGG@6EFGGGGGG9EFGGB6CFGGGEG@,,@:FEGGGG=:,:CFFGGG,,CFCGGGGGGG9FEFG@FGGGGGGCFF<FGGGGGG8EF9AFFFGGGGGG=8EGDGF8FFDC?F<DG9AFFGGGGGGCC9D<FCGGGGGGDFGGDGGGGGG9FGGGGGGFGFGG@FGGGFGGDFFGGGGGGGGGC>FGGGGG@CC8<E*?<+?BGGGGGGGGFCCGGGGGFGGGGGGFFFFDDEDDFF?GG>?2FFG8FFFGFA42:FGFFFFFBDC
@M02352:288:000000000-CKWC8:1:1101:13871:6538 1:N:0:TACGCTGC+CTAAGCCT
TACGAGGGGTGCAAGCGTTAATCGGAATTACTGGGCGTAAAGCGTGCGTAGGTGGTTTGTTAAGCAAGATGTGAAAGCCCCGGGCTCAACCTGGGAACTGCATTTTGAACTGGCAAACTAGAGTATTGTAGAGGGTAGTGGAATTTCCTGTGTAGCGGTGAAATGCGTAGATATAGGAAGGAACACCAGTGGCGAAGGCGACTACCTGGACCGATACTGACACTGAGGTGCGAAAGCGTGGGGAGCAAACAGGATTAGATACCCTGGTAGTCCACGCCGTAA
+
GGGG@FFGGGGGGGGGEFFGGGGGGGGGGGGGGGGGGFGGGGGGGGGGGGGGFGGFGGGGGGGGGGGGGGGGGGGGGGGGGGGGGGGGGGGGGGGGGGGGGGGGGGGGGGGGGGGGGGGGGGGGGGGGGGGFGGFGGGGGGGGGGGGGGGGGGGGGGGGGGGGGGGGGGGGGGGGGFEGGGGGGGGGGGGGGGGGGGGGCEEGGGGGGGGDGG5CEEGGGGGGGGFGFGGGGGGGFGGDGGGFBBEGFGGFFFF:CBFFFFGGGFFGFFFBBFGFFFFFFD9
@M02352:288:000000000-CKWC8:1:1101:24338:6542 1:N:0:TACGCTGC+CTAATCCT
TACGGAGGGTGCAAGCGTTATCCGGAATTACTGGGCGTAAAGCGCGCGTAGGCGGTTCAGTCAGTCAGATGTGAAAGCCCCGGGCTCAACCTCGGAACTGCACCTGAAACTGCCTGACTAGAGTACGGGAGAGGGAAGTGGAATTTCTAGTGTAGCGGTGAAATGCGTAGATATAAGAAGGAACACCAGTGGCGAAGGCGACTACCTGGACTGTTACTGACACTGAGGCTCGAAAGCGTGGGGAGCAAACAGGATTAGATACCCTGGTAGTCCACGCCGTAA
+
GGGG7BCED6BFFEGGGFEG8,CFGG+DFFGGGGGCFFGBDF,CCFGGGGG7,@FG::,B5:FGGGGGGGFFFGGGG8FGEGGEGEGGGFG,,BCGCFGFGGC<CFG,@EFG@,8,:FG;F9FG9><F*>@CGG7*>FGGGGGGG;F,,77?FFFFGGCCFGGGGGGGGGGCFGF+?+?FGGGGGGGGGGCGGEGGGGGE:C880;CFFGGGF2+<FGGFG?+AFGFG5:FDECC:CEDEEE>16>CFGGFFFBFGBF>?EGGCF:FFFFA<0:=?FBDBD<
@M02352:288:000000000-CKWC8:1:1101:20562:6560 1:N:0:TACGCTGC+CTAAGCCT
TACGGAGGGTCCAAGCGTTATCCGGAATCATTGGGTTTAAAGGGTCCGCAGGCGGTCAATTAAGTCAGAGGTGAAATACCATAGCTCAACTATGGAACTGCCTTTGATACTGGTTGACTTGAGTCATATGGAAGTAGATAGAATGTGTAGTGTAGCGGTGAAATGCATAGATATTACACAGAATACCGATTGCGAAGGCAGTCTACTACGTATGTACTGACGCTGAGGGACGAAAGCGTGGGGAGCGAACAGGATTAGATACCCTGGTAGTCCACGCCGTAA
+
GGGGGGGGGGGGGGGGGFGGGGGGGGGGGGGGGGGGGGGGGGGGGGGGGGGGGGGGGGGGGGGGGGGGGGGGGGGGGGGGGGGGGGGGGGGGGGGGGGGGGGGGGGGGGGGGGGGGFFGGGGGGGGGGGGGGGGGGGGGGGGGGGGGGGGGGGGGGGGGGGGGGGGGGGGGGGGGGGGGGGGGGGGGGGGGGGGGGGGGGGGGGGGGGGGGGGGGGGGGGGGGGGGGGGGGGGGGFGGGGGGFFFFGGGGFFFBGGFFFFGGGGFFGFFFFFFGF?>?FFGG
@M02352:288:000000000-CKWC8:1:1101:11668:6573 1:N:0:TACGCTGC+CTAAGCCT
TACGGAGGGTGCAAGCGTTATCCGGAATCATTGGGTTTTAAGGGTCCGCAGGCGGTCAATTAAGTCAGAGGTGAAATCCCATAGCTTAACTATGGAACTGCCTTTGATACTGGTTGACTTGAGTTATACGGAAGTAGATAGAATGTGTAGTGTAGCGGTGAAATGCATAGAGATTACACAGAATACCGATTGCGAAGGCAGTCTACTACGTATATACTGACGCTGAGGGACGAAAGCGTGGGGAGCGAACAGGATTAGATACCCTGGTAGTCCACGCCGTAA
+
GGGGG,FGGGGGGGGGGGGGGGGGGGGGGGGGGGGGGG7EGGGGGGGGGGGGGGGGGGGGGGGGGGGGGGGGGGGGGGGGGGGGGGGFGGGCAFGGGGGGGGGGGGGGGFGGGGGEFGGGGGGGGGGGGGGGGGGGGGGFGGGGGGGGGGGGGGFGGGGGFGGGGGGGGGGGGGGGGGGGGGGCDFGDGGGGGDGGGGGGGGGGGGGGGGGGGFGFGGFFGGGGGGGDEGGGGGGFGGGGGGB?9BGGGGDF:6DG?FAFFFGGF>FF<=BD?CFFB<B9DD
@M02352:288:000000000-CKWC8:1:1101:19294:6595 1:N:0:TACGCTGC+CTAAGCCT
TACGGAGGGTGCAAGCGTTAATCGGAATTACTGGGCGTAAAGCGCGCGTAGGTGGTTCAGTCAGTCAGATGTGAAAGCCCCGGGCTCAACCTGGGAACTGCACCTGATACTGCTGAACTAGAGTACGGTAGAGGGTAGTGGAATTTCCTGTGTAGCGGTGAAATGCGTAGATATAGGAAGGAACACCAGTGGCGAAGGCGACTACCTGGACCGATACTGACACTGAGGTGCGAAAGCGTGGGGAGCAAACAGGATTAGATACCCTGGTAGTCCACGCCGTAA
+
GEFGEGGGGGGGGGGGGGGGGGGGGGGGGGGGGGGGGGGGGGGGGGGGGGGGGGGGGGGGGGGGGGGGGGGGGGGGGGGGGGGGGGGGGGGGGGGGFGGGGGGFGGGGGGGGGGFGGGGGFGGGGGGGGGGGGGGGFGGGGGGGGGGGGGGGGGFGGGGGGGGGGGGGGGGGGGGGGGGGGGGGFGGGGGGFGEGGGGGCGGGGGGGGGGGGGGGGGGGGGGGGGGFGG=F3EGGFGGGGGGEBBEGFGGFF?BGGBFFFGGGGFFGF<FFFFFFFFBEFGD
@M02352:288:000000000-CKWC8:1:1101:9051:6596 1:N:0:TACGCTGC+CTAAGCCT
TACGGAGGGTGCAAGCGTTATCCGGAATTATTGGGTTTAAAGGGTCCGCAGGCGGTCAATTAAGTCAGAGGTGAAATTCCATAGCTCAACTCTGTAACTGCGTTTGATACTGGTTGACTTGGTTCATGTGGAAGTCGCTAGATTGTGGAGTTTAGCGGTGAAATGCTTAGATATTACACAGAATCCCGATTGCGAAGGCAGTCTACTACGTATGTCCTGACGCTAATGGACGAAAGCGTGGGGAGCGAACAGGATTAGTTACCCTGTTATTCCCCGCGTTAA
+
GGGGGGGGCFGG,CF,CGGGGGGGGG:F,EGGGGGGGGGGGGGGG,FG:FGGGGGGG=5FFFGGGGGG,EFF+AFGG,5E,C9FGGGGGG99<F5,,,,,C+@FC+B<,,5C,:583,C5,,5B,,,,5C,C,,:,8++3+C,3,83+853,8,,3C*6*@F,,,@,3,527,,2,26,24D8D,F:B*=**21=8:88**002,B92>E8+5C;+15++3:***)1+0+09CE37*/1AEGD0()1C*/)8..>:)/)12EG6=@21.*)67*)((()(19
@M02352:288:000000000-CKWC8:1:1101:20466:6612 1:N:0:TACGCTGC+CTAAGCCT
TACAGAGGGTGCAAGCGTTAATCGGAATTACTGGGCGTAAAGCGCGCGTAGGTGGTTTGTTAAGTCGGCTGTGAAAGCCCAGGGCTCAACCTTGGAATTGCACCCGATACTGGCAGGCTAGAGTACGATAGAGGAGTGTGGAATTTCCTGTGTAGCGGTGAAATGCGTAGATATAGGAAGGAACATCAGTGGCGAAGGCGACGCTCTGGATTGATACTGACACTGAGGTGCGAAAGCGTGGGGAGCAAACAGGATTAGATACTCTGGTAGTTCACGCCGTAA
+
GEFFFEFCC@CF8<EFG@CC<9@@F,,CF9CC<,CFE:CE@FGGGCCF:CF@?EFG7CGGGAFGGC+7+BFBEE?<?FFF<FCCC8C9E<FGGGG8BBBDCGBGDG+@FE9,BF8=:+<<@<FFEC++>>FB,>,CFGFCC>9=F;FCFGG@;:DD@:FEGGCE9EGGGG5FF,1+9C?9*<<+C,:9,><6*:BCED5:*:*:AC=ECCGC*+3AC9C?C<0A+*+2219CE=).9EDGGG>:(097C4F?F(6:7F)900+967CBAFA)10=(,451C>
@M02352:288:000000000-CKWC8:1:1101:4223:6616 1:N:0:TACGCTGC+CTAAGCCT
TACGGAGGGTGCAAGCGTTAATCGGAATTACTGGGCGTAAAGCGCGCGTAGGTGGTTCAGTCAGTCAGATGTGAAAGCCCCGGGCTCAACCTGGGAACTGCACCTGATACTGCTGAACTAGAGTACGGTAGAGGGTAGTGGAATTTCCTGTGTAGCGGTGAAATGCGTAGATATAGGAAGGAACACCAGTGGCGAAGGCGACTACCTGGACCGATACTGACACTGAGGTGCGAAAGCGTGGGGAGCAAACAGGATTAGATACCCTGGTAGTCCACGCCGTAA
+
GFFGGEFGC66FDFFGGFGG,;C@FEFGGGGGFGGGDFBBFFGGCFEGGGGGC=FGGE<CF,FFGGGGFGGGDFFCF@F<FGGEECFGGGGEG=FGFFFGGGGDFGEGGFGGGFF<DFGCGFFFGGG7DDF<FFGFFD,>FGGGGGFFAFGGGFGGDEFC7FFGGGCE*?CG9F,@CDFGGGFAFGG*=F<FGGGGGGFC:/CEG?EGGGGFGC8?EGGGGFGGGG+C<*9DD=)7<EGGEE@?9BCDCC:?B6FG)?>FFFGGFFF?AFFDFFFBFF@>DD
@M02352:288:000000000-CKWC8:1:1101:16707:6630 1:N:0:TACGCTGC+CTAAGCCT
TACGGAGGGTCCAAGCGTTATCCGGAATCATTGGGTTTAAAGGGTCCGCAGGCGGTCAATTAAGTCAGAGGTGAAATCCCATCGCTCAACGATGGAACTGCCTTTGATACTGATTGACTTGAGTTATATGGAAGTAGATAGAATAAGTAGTGTAGCGGTGAAATGCATAGATATTACTTAGAATACCGATTGCGAAGGCAGTCTACTACGTATATACTGACGCTGAGGGACGAAAGCGTGGGGAGCGAACGGGATTAGATACCCCGGTAGTCCACGCCGTAA
+
GGGGGGGGGGFGGGGGGGGGGGGGGGGG9FGGGGGCGGGGGGGGFFGGGGGGGGGEGEFFGGGGGGFGGGGGGGGGGGGGGGGGGGGGGGGGGGGGGGGGGGGGGGGFGGGGCGGGGGGDGGGGGGGGGGGGFGFGGGGGGGGGFGFEFGGGGGFGGGGGGGGGGGGGGGGGGGGGFFGGGGGGGGGGGGGGGGGGEGGGGGGGGGGGGGGCGGGGGGGGGGGGGGGGGGGDGGGFGECGCEB?FFGDGGFFBFGGFFBFGGGGFFCDBFFFFGFBFFFBGG
@M02352:288:000000000-CKWC8:1:1101:15703:6631 1:N:0:TACGCTGC+CTAAGCCT
TACGGAGGGTCCAAGCGTTATCCGGAATCATTGGGTTTAAAGGGTCCGCAGGCGGTCAATTAAGTCAGAGGTGAAATACCATAGCTCAACTATGGAACTGCCTTTGATACTGGTTGACTTGAGTCATATGGAAGTAGATAGAATGTGTAGTGTAGCGGTGAAATGCATAGATATTACACAGAATACCGATTGCGAAGGCAGTCTACTACGTATGTACTGACGCTGAGGGACGAAAGCGTGGGGAGCGAACAGGATTAGATACCCTGGTAGTCCACGCCGTAA
+
GGGGGGGGGGGGGGGGGGGGGGGGGGGGGGGGGGGGGGGGGGGGGGGGGGGGGGGGGGGGGGGGGGGGGGGGGGGGGGGGGGGGGGGGGGGGGGGGGGGGGGGGGGGGGGGGGGGGGGGGFGGGGGGGGGGGGGGGGGGGGGGGGGGGGGGGGGGGGGGGGGGGGGGGGGGGGGGGGGGGGGGGGGGGGGGGGGGGGGGGGGGGGGGGGGGGGGGGGGGGGGGGGGGGGGGGGGGFGGGGGGFFFFGGGGFFFFGGFFFFGGGGFFGFFFFFFGFFFFFFGD
@M02352:288:000000000-CKWC8:1:1101:9701:6631 1:N:0:TACGCTGC+CTAAGCCT
TACGGAGGGTGCAAGCGTTATCCGGAATCATTGGGTTTAAAGGGTCCGCAGGCGGTCAATTAAGTCAGAGGTGAAATCCCATAGCTCAACTATGGAACTGCCTTTGATACTGGTTGACTTGAGTCATATGGAAGTAGATAGAATGTGTAGTGTAGCGGTGAAATGCATAGATATTACACAGAATACCGATTGCGAAGGCAGTCTACTACGTATGTACTGACGCTGAGGGACGAAAGCGTGGGGAGCGAACAGGATTAGATACCCTGGTAGTCCACGCCGTAA
+
GGGGGGGGGGGGGGGGGGGGGGGGGGGGGGGGGGGGGGGGGGGGGGGGGGGGGGGGGGGGGGGGGGGGGGGGGGGGGGGGGGGGGGGGGGGFGGGGGGGGGGGGGGGGGGGGGGGGGGGGGGGGGGGGGGGGGGGGGGGGGGGGGGGGGGGGGGGGGGGGGGGGGGGGGGGGGGGGGGGGGGGGGGGGGGGGGGGGGGGGGGGFGGGGGGGGFFGGGGCFGGGGGGGGCCGCEGGFGGGGGGFFBFGGGGFF?FGGFFBFGGGGF>FFB?DFFFFFFFFFGG
@M02352:288:000000000-CKWC8:1:1101:19100:6633 1:N:0:TACGCTGC+CTAAGTCT
TACGGAGGGTCCAAGCGTTATCCGGAATTATTGGGTTTAAAGGGTGCGTAGGCGGTCAATTAAGTCAGAGGTGAAATACCATAGCTCAACCATGGAATTGCCTTTGATACTGGTTGACTTGAGTCATATGGAAGTAGATAGAATGCGTAGTGTAGCGGTGAAATGCATAGATATTACACAGAATACCGATTGCGAAGGCAGTCTACTACGTATGTACTGACGCTGAGGGACGAAAGCGTGGGGAGCGAACAGGATTAGATACCCTGGTAGTCCACGCCGTAA
+
GGGGGGGGGGGGFGGGGGGGGGGGGGEG,EFGGGGFGGGGGGGG<,BF,BFG,FF8CCEGGGGGGGGG9CFGGGGG9,55:,,BFGGGGG,:F?BFG,EFGDDGGGGGGGGGG<FF,FFGGGFGFE,?EAFG9FG<F?,,EFGGC,@F7FGDGGGGGGGGGGGGGG9EGGGFFGAEGFCEFGF9,@FEGGGGGGGGGGGGG81,@CFC+/0+3*2?FGCFG5C8EG5C**27EGGF:EGGGG::;5)9>DFFFFGGF?DFFGGGFFGFFFFA=>F(7<D9DD
@M02352:288:000000000-CKWC8:1:1101:4006:6648 1:N:0:TACGCTGC+CTAAGCCT
TACGGAGGGTCCAAGCGTTATCCGGAATCATTGGGTTTAAAGGGTCCGCAGGCGGTCAATTAAGTCAGAGGTGAAATACCATAGCTCAACTATGGAACTGCCTTTGATACTGGTTGACTTGAGTCATATGGAAGTAGATAGAATGTGTAGTTTAGCGGTGAAATGCATAGATATTACACAGAATACCGATTGCGAAGGCAGTCTACTACGTATGTACTGACGCTGAGGGACGAAAGCGTGGGGAGCGAACAGGATTAGATACCCTGGTAGTCCACGCCGTAA
+
GGGGD@FECGGGFGGGGCFCGDGEG@:FFFGGGGGGEGF<FGGCFGCEG>CEEEGCGGGGGGGGGFFGGFFGGGFFGGGGGGFFEFFG9EE,F9EDFFGFGGGGGGGGGGGGCGGGGGGGG9FGDGGDFGG9FCGGGAFFFGGGGEGGCBF,F8;CBEGGGGGFGGFCAFFGGGGFFAEGGGGGGGGGGF@FG>EECGCCCFGFCFG9C=<6CCGGGGFFGDCGE):5ACCCECD3C5DECGEF;BG)CD).4(9C)*-8:FGG?5<<AFDDF7?03::971
@M02352:288:000000000-CKWC8:1:1101:26767:6653 1:N:0:TACGCTGC+CTAAGCCT
TACGGAGGGTCCAAGCGTTATCCGGAATCATTGGGTTTAAAGGGTCCGCAGGCGGTCAATTAAGTCAGAGGTGAAATACCATAGCTCAACTATGGAACTGCCTTTGATACTGGTTGACTTGAGTCATATGGAAGTAGATAGAATATGTAGTGTAGCGGTGAAATGCTTAGAGATTACATGGAATACCAATTGCGAAGGCAGGTTACTAATAATACATTGACGCTGATGGACGAAAGCGTGGGTAGCGAACAGGATTAGATACCCTGGTAGTCCACGCCGTAA
+
GGGGGGGEDGFGDEFFGGGGGFFCGCEGAEGGGGGGDGGFGGFGGGCCCFFGGCEGGCCFFFGGGGGGGGGFFGGGGDGGGGFGCGGGGGGGGGD,?BFFFGGGFGDFCCGGFFFDGGGGGFGGDF9FFFGE=FGGF,@AFGFGGGGGGGFGFCFFGGGFFGGGGGGGGGDG;CFGDFFGCGGGGFGGFGFGGGDGGGGGG58<289EGFGGGFFGGGGGFECGGGGGDG;D=EGFGGDGGGFF?FGG*9<?:6CFFF2@FG?9?FCFBFFFFG4:6?BFGG
@M02352:288:000000000-CKWC8:1:1101:26782:6663 1:N:0:TACGCTGC+CTAAGCCT
TACGGAGGGTCCAAGCGTTATCCGGAATCATTGGGTTTAAAGGGTCCGCAGGCGGTCAATTAAGTCAGAGGTGAAATACCATAGCTCAACTATGGAACTGCCTTTGATACTGGTTGACTTGAGTCATATGGAAGTAGATAGAATATGTAGTGTAGCGGTGAAATGCTTAGAGATTACATGGAATACCAATTGCGAAGGCAGGTTACTAATAATACATTGACGCTGATGGACGAAAGCGTGGGTAGCGAACAGGATTAGATACCCTGGTAGTCCACGCCGTAA
+
GGGGGFGGGGGGFGGGGGGCFFGGGGGGGGGGGGGGEFGGGGGGGGGGGGGGGGGGGDGGGFGGGGGGGGFFGGGGGGGGGGFGGGGGGGGGGGGGEGGGGGGGGGFGGGGGGGGGDFGGGGGGGGGGGGG,@@FFFFFGGF9DFGGGGGGGGGDFGGGGGGGGGGGGGGGGGGGGGGGGGGCCCEFGCGGGGGGGGEFFGGCFGGG9CFF9CEGGGGGGG>ECE3EFFGGDGCD@DEGGGD@>6FGDGGFFFFGFFFBFGCC<@FGF4F3<8CFB9?>BGC
@M02352:288:000000000-CKWC8:1:1101:20303:6687 1:N:0:TACGCTGC+CTAAGCCT
TACGGAGGGTCCAAGCGTTATCCGGAATCATTGGGTTTAAAGGGTCCGCAGGCGGTCAATTAAGTCAGAGGTGAAATACCATAGCTCAACTATGGAACTGCCTTTGATACTGGTTGACTTGAGTCATATGGAAGTAGATAGAATGTGTAGTGTAGCGGTGAAATGCATAGATATTACACAGAATACCGATTGCGAAGGCAGTCTACTACGTATGTACTGACGCTGAGGGACGAAAGCGTGGGGAGCGAACAGGATTAGATACCCTGGTAGTCCACGCCGTAA
+
GGGGGGGGGGGGGGGGGGGGGGGGGGGGGGGGGGGGGGGGGGGGGGGGGGGGGGGGGGGGGGGGGGGGGGGGGGGGGGGGGGGGGGGGGGGGGGGGGGGGGGGGGGGGGGGGGGGGFGGGGGGGGGGCGGGGGGGGGGGGGGGGGGGGGGGGGGGGGGGGGGGGGGGGGGGGGGGGGGGGGGGGGGGGGGGGGGGGGGGGGGGGGGGGGCGGGGGGGGGGGGGGGGGFGEGDGGGFGGGGGGEFFFGGGGFFFFGGFFDFGGGGFFGFFFFFFGFFFFFFGG
@M02352:288:000000000-CKWC8:1:1101:21285:6692 1:N:0:TACGCTGC+CTAAGCCT
TACGGAGGGTGCAAGCGTTATCCGGAATCATTGGGTTTAAAGGGTCCGCAGGCGGTCAATTAAGTCAGAGGTGAAATCCCATAGCTTAACTATGGAACTGCCTTTGATACTGGTTGACTTGAGTTATACGGAAGTAGATAGAATGTGTAGTGTAGCGGTGAAATGCATAGAGATTACACAGAATACCGATTGCGAAGGCAGTCTACTACGTATATACTGACGCTCATGGACGAAAGCGTGGGGAGCGAACAGGATTAGATACCCTGGTAGTCCACGCCGTAA
+
GGGGGFGGGGGGGGGGGGGGGGGGGGGGGFGGGGGGGGGGGGGGGGGGGGGGGGGGGGGGGGGGGGGGGGGGGGGGGGGGGGGGGGGGGGGGGGGGGGGGGGGGGGGGGGGGGGGGGGGGGGGGGFGGGGGGGGGGGGGGGGGGGGGGGFGCGGGGGGGGGGGGGGGGGGGFGGGGGGGGGGGGGGGGGGGGGGGGGGGGGGGGGGGGGGGCFGGGGGC<FGGGGGGGGGGDGEGFGGDGGGFFFFGGGGFFFFGG<?AFDGGGFFGFFFFFFGFFFFFFGG
@M02352:288:000000000-CKWC8:1:1101:10551:6703 1:N:0:TACGCTGC+CTAAGCCT
TACGGAGGGTCCAAGCGTTATCCGGAATCATTGGGTTTAAAGGGTCCGCAGGCGGTCAATTAAGTCAGAGGTGAAATACCATAGCTCAACTATGGAACTGCCTTTGATACTGGTTGACTTGAGTCATATGGAAGTAGATAGAATGTGTAGTGTAGCGGTGAAATGCATAGATATTACACAGAATACCGATTGCGAAGGCAGTCTACTACGTATGTACTGACGCTGAGGGACGAAAGCGTGGGGAGCGAACAGGATTAGATACCCTGGTAGTCCACGCCGTAA
+
GGGGGGGGGGGGGGGGGGGGGGGGGGGGGGGGGGGGGGGGGGGGGGGGGGGGGGGGGGGGGGGGGGGGGGGGGGGGGGGGGGGGGGGGGGGGGGGGGGGGGGGGGGGGGGGGGGGGGGGGGGGGGGGGGGGGGGGGGGGGGGGGGGGGGGGGGGGGGGGGGGGGGGGGGGGGGGGGGGGGGGGGGGGGGGGGGGGGGGGGGGGGGGGGGGGGGGGGGGGGGGGGGGGGGGGGGGGFGGGGDGFFFFGGGGEFBFGGFFBFGGGGFFFFBFFFFGFFFBFFGG
@M02352:288:000000000-CKWC8:1:1101:20298:6706 1:N:0:TACGCTGC+CTAAGCCT
TACGGAGGGTCCAAGCGTTATCCGGAATCATTGGGTTTAAAGGGTCCGCAGGCGGTCAATTAAGTCAGAGGTGAAATACCATAGCTCAACTATGGAACTGCCTTTGATACTGGTTGACTTGAGTCATATGGAAGTAGATAGAATGTGTAGTGTAGCGGTGAAATGCATAGATATTACACAGAATACCGATTGCGAAGGCAGTCTACTACGTATGTACTGACGCTGAGGGACGAAAGCGTGGGGAGCGAACAGGATTAGATACCCTGGTAGTCCACGCCGTAA
+
GGGGGGGGGGGGGGGGGGGGGFGGGEGGGGGGAFGGGGGGG,EFGGGGG7FEGGGGGGGGGDFGGGGGGGFGGGGGGGGGGGGGGGGGGGGGGGGGGGGGGGGGGDFGFGGF?FG7,FGGGF8FAADCGGGGGGG9FBFFFFCGGF9FACFGGF;FC7FCCFGGGGCGGGFG9FGGGFGGGCFGGGGG>CF*C8ECGGGGDGGGFFGGGGGGGCGCGGC7CCEGCGG5EEFCEEDDGGGGG=D645D7CD:5(.9C?FAFCECFFFFF<=<A?:F?;?:49C
@M02352:288:000000000-CKWC8:1:1101:5118:6711 1:N:0:TACGCTGC+CTAAGCCT
TACGGAAGGTGCAAGCGTTATTCGGATTGACTGGGCGTAAAGCGCACGTAGGTTGGTTTATAAGTCGGATGTGAAATCCCCGGGCTCAACCTGGGACCTGCATTCGAAACTGTAGATCTTGAATACCTGAGGGGTTAGTGGAATTCCTGGTGTAGGAGTGAAATCCGTAGATACCAGGAGGAACATCAGCGGCGAAGGCGGCTAACTGGCAGAGTATTGACACTGAGGTGCGAAAGCGTGGGTAGCAAACAGGATTAGATACCCTGGTAGTCCACGCTGTAA
+
GGGGGCFGGGGGGGGGGGGGGGGGGGGGGGGGGGGGGGGGGGGGGGGGGFGGGGGGEGGFGGGGGGGGGGGGGGGGGGGGGGGGGGGGGGGGGGGGGGGGGGGGGGGGGGGGGGG9FFGGGGGGGGGGGGGGGGGGGGGGGGFGGGGGGGGGGGGGGGGGGGGGGGGGGGGGGGGGGGGGDGGGGGGGGGGGGGGGGGGGGGGGGGGGGGGGGGGGGGGGGFFG?CGGGCFDGDDFGGGGGGFFFFGGCF@???GGB?DFGGGF@:FFFBFFFGFFF:>?GF
@M02352:288:000000000-CKWC8:1:1101:6058:6715 1:N:0:TACGCTGC+CTAAGCCG
TACGGAGGGTGCAAGCGTTAATCGGAATTATTGGGTGTAAAGCGTACGTAGGTGGTTCTTTAAGTCAGAGGTGAAAGCCCTCGGCTCAACCTGCGAATTGCCTTTGATACTGGAGGGCTTGAGTTATGGTGAGGGAACTGGAATTCCTGGTGTAGCGGTGAAATGCGTAGATATCAGATGGAATACCAATTGCGAAGGCGGGTCACTGATCAGACATTGACGCTGATGTACGAAAGTGTGGGTAGCGAACAGGATTAGATACCCTGGTAGTCCACGCCGTAA
+
GGGGGGGG7F,C,EFGGGGG,,CFGGGG,F,CEGG6@FFGGG,C86+@:CFF6EFFG,,,CEFGGGGG,5CFGGGGAFF74,+BFGGGGG@<?4CFG7FGG,,<F<,,CFGG,,,++@F,CF8FG9F9,,9F,D++@+@,@FFG<,,,,8DFGGGGGGGGGGGGGG7CGGG;DG,2,,5?DFF,>3CF,@,?FGGGGGG8**=**<C++<*<0+3;+<EGGGGGCCEF++2>EGGF*CFGGGFDFFGGGGFFFFGGFFFFGGGGFFGFDFFFFGF06:DFGD
@M02352:288:000000000-CKWC8:1:1101:7418:6720 1:N:0:TACGCTGC+CTAAGCCT
TACGGAGGGTCCAAGCGTTATCCGGAATCATTGGGTTTAAAGGGTCCGCAGGCGGTCAATTAAGTCAGAGGTGAAATACCATAGCTCAACTATGGAACTGCCTTTGATACTGGTTGACTTGAGTCATATGGAAGTAGATAGAATGTGTAGTGTAGCGGTGAAATGCATAGATATTACACAGAATACCGATTGCGAAGGCAGTCTACTACGTATGTACTGACGCTGAGGGACGAAAGCGTGGGGAGCGAACAGGATTAGATACCCTGGTAGTCCACGCCGTAA
+
GGGGFGGGGFFG@FGGGEEGGFAFFFEGGGGFGGGG7FGFEGGGECFF:FGDGEGGGGGGGGGGGGGGDFGGGFGGGBGGFF9BF?FFCFEFFFGGGGGGGGFGGGCECGGGCFEF@FGGGFGGFGGFFGGEFDADDGFGGGGGEFFGDGGEGGGFGGGGGGGGGGFGGGGCGGFFDCG@FGGGFGGGEFCGGGGGEGGDGEFFFGGB<:2+><4BFGGGFGC8=3FGE*>GGDDFFGGGGGF:9BDGGGFFFFGGFFBFGGCGFFGF<@AAFGFF>:DFGG
@M02352:288:000000000-CKWC8:1:1101:18326:6722 1:N:0:TACGCTGC+CTAAGCCT
TACGGAGGATCCAAGCGTTATCCGGAATCATTGGGTTTAAAGGGTCCGTAGGCGGGTTTGTAAGTCAGTGGTGAAAGTTTTCGGCTCAACCGGAAAATTGCCATTGATACTGCAAGTCTTGAATCATTATGAAGTGGTTAGAATAAGTAGTGTAGCGGTGAAATGCATAGATATTACTTAGAATACCGATTGCGAAGGCAGATCACTAATAATGTATTGACGCTAAGGGACGAAAGCGTGGGTAGCGAACAGGATTAGATACCCTGGTAGTCCACGCCGTAA
+
GGGGGGGGGGGGGGGGGGGGGGGGGFGGGGGGGGGGGGGGGGGGGGGGGGGGGGGGGGGGGGGGGGGGGGGGGGGGGGGGGGGGGGGGGGGGGGGGGGGFGGGFGFGGGGGGGGFGGGGGGG,@FGGGGGGGGGGGGGGGGGFGGGGGGGGCFGGGGGGGGGGGGGFGGC?FCGGGGFGGGGFGGGGDEFGGGGGGEGGGGGGGGGGFFFF?FGGGEG?FGDEGGGC6FCF5C?DEGCDGGGBBFFCDEG:5?0DCBFBFGGGG=)9@D*5>FGFB>B>>CD
@M02352:288:000000000-CKWC8:1:1101:26742:6729 1:N:0:TACGCTGC+CTAAGCCT
TACGGAGGGGGTTAGCGTTGTTCGGAATTACTGGGCGTAAAGCGCACGTAGGCGGATCAGAAAGTATAGGGTGAAATCCCAGGGCTCAACCCTGGAACTGCCTGTAAACTCCTGGTCTTGAGTTCGAGAGAGGTGAGTGGAATTCCGAGTGTAGAGGTGAAATTCGTAGATATTTGGAGGAACACCAGTGGCGAAGGCGGCTCACTGGCTCGATACTGACGCTGAGGTACGAAAGTGTGGGGAGCAAACAGGATTAGATACCCTGGTAGTCCACACCGTAAA
+
GGGGGEEECEGFGGGGGFCFCFGGGGFGGGCFGFGFGGGEFGFGGDEG<FGGGGGDEGGG@FGGDGFGAGGGGFGGGGFGGGGGGFGGGGFGGGGFFG?=FFGGGGGGGGGGGCDDFGGGGGGGGGGGGGCGGGCFFDGGGFGFGGGGGFGGGGFGFGGGGGG?FCFFG8ECEBC;CGGGGGGFFGFGGGGGGGGGGGCECGGGGGGGGFGG>CGGGGGGGEEGGFG8CFG3CEDFGGGGEEE1>FGGGGFF:2FG<F<4:?FGF@FFABBFFFFF0>FFDD
@M02352:288:000000000-CKWC8:1:1101:16663:6733 1:N:0:TACGCTGC+CTAAGCCT
TACGGAGGGTGCAAGCGTTAATCGGAATTACTGGGCGTAAAGCGCGCGTAGGTGGTTCAGTCAGTCAGATGTGAAAGCCCCGGGCTCAACCTGGGAACTGCACCTGATACTGCTGAACTAGAGTACGGTAGAGGGTAGTGGAATTTCCTGTGTAGCGGTGAAATGCGTAGATATAGGAAGGAACACCAGTGGCGAAGGCGACTACCTGGACTGATACTGACACTGAGGTGCGAAAGCGTGGGGAGCAAACAGGATTAGATACCCTGGTAGTCCACGCCGTAA
+
GGGGGGGGGGGGGGGGGGGG,CFGGGGGGGGGGGGGGGGGGGGGGGGGGGGGGGGGGGGGGGGGGGGGGGGGGGGGGGGGGGGGGGGGGGGGFGGGGGGGGGGGGGGGGGGGGGGGGGGGGGGGGGGGGGGGGGDGGGGGGGGGGGGGGGGGGGGGGGGGGGGGGGGGGGGFGGGGGGGGGGGGGGGGGGGGGGGGGGGGGGGGGGGGGGGGGGGGGGGFGGGGGGGGGGGGGGGFGGGGGGFFFFGGGGFFFFGGFFBFGGFGFFGFFFFFFGFBFFFFGG
@M02352:288:000000000-CKWC8:1:1101:15199:6751 1:N:0:TACGCTGC+CTAAGCCT
TACGGAGGGTCCAAGCGTTATCCGGAATCATTGGGTTTAAAGGGTCCGCAGGCGGTCAATTAAGTCAGAGGTGAAATACCATAGCTCAACGATGGAACTGCCTTTGATACTGGTTGACTTGAGTCATATGGAAGTAGATAGAATGTGTAGTGTAGCGGTGAAATGCATAGATATTACACAGAATACCGATTGCGAAGGCAGTCTACTACGTATGTACTGACGCTTAGGGACGAAAGCGTGGGGAGCGAACAGGATTAGATACCCTGGTAGTCCACGCCGTAA
+
GGGGCFGGGFFFGGGGGGGDGGGGGGGG<F,FGGGGDGGGGGGGFFGGGGGGGGGCFGFFEGGGGGGGGGGGGGGGGGGGFGCFGGGGGGGGGGGGGGGGGGGGGGGFGGGGGGGG,CFGGFGGAGGGGFGGCFGDGFGGGGGGGAFFAFGGGGFFGGGGGGGGGGFGGGGGGGGGGFFGGGFBFGGGGG>FGGGGGGGGGFGFFGGE9ECFG?FGGGGGGGGGGDCFCCCDEEGDGGGGGE>6(>DGGGFF?FGGFFFFGGGGFFGFFFFFFGFF>FFFGD
@M02352:288:000000000-CKWC8:1:1101:9853:6759 1:N:0:TACGCTGC+CTAAGCCT
TACGGAGGGTCCAAGCGTTATCCGGAATCATTGGGTTTAAAGGGTCCGCAGGCGGTCAATTAAGTCAGAGGTGAAATACCATAGCTCAACTATGGAACTGCCTTTGATACTGGTTGACTTGAGTCATATGGAAGTAGATAGAATGTGTAGTGTAGCGGTGAAATGCATAGATATTACACAGAATACCGATTGCGAAGGCAGTCTACTACGTATGTACTGACGCTGAGGGACGAAAGCGTGGGGAGCGAACAGGATTAGATACCCTGGTAGTCCACGCCGTAA
+
GGGGGGGGGGGGGGGGGGGGGGGGGCGGGGGGGGGGGGGGGGGGGGGGGGGGGGGGGGGGGGGGGGGGGGGGGGGGGGGGGGGGGGGGGGGGGGGGGGGGGGFGGGGGGGGGGGGGGGGFGGGGGGGGGFFCFGGGGFGGGGGGGGGGGGGGGGGGGGGGGGGGGGGGGGGGGGGGGGGGGFFGGGGGGGGGGGGGGGGGGGGGGGGGGGGGGFGGGGGGGGGGGGGGGGGGDEGFGG9EGGFBFFGG=DDFFFGFFFFFCGGGF)>F<FFFFFFFFFFFGG
@M02352:288:000000000-CKWC8:1:1101:26036:6772 1:N:0:TACGCTGC+CTAAGCCT
TACGGAGGGTCCAAGCGTTATCCGGAATCATTGGGTTTAAAGGGTCCGCAGGCGGTCAATTAAGTCAGAGGTGAAATACCATAGCTCAACTATGGAACTGCCTTTGATACTGGTTGACTTGAGTCATATGGAAGTAGATAGAATGTGTAGTGTAGCGGTGAAATGCATAGATATTACACAGAATACCGATTGCGAAGGCAGTCTACTACGTATGTACTGACGCTGAGGGACGAAAGCGTGGGGAGCGAACAGGATTAGATACCCTGGTAGTCCACGCCGTAA
+
GGGGGGGGGGFGGGGGGGGGGGGGGGGGGGGGGGGFFGGGGGGGGGGGGGGGGGGGGGGGGGGGGGGGGGGGGGGGGGGGGGGGGGGGGGGGGGGGGGGGGGGGGGGGGGGGGGGGFGGGGGGGGGGGGGGGGGGGGGGGFGGGGGGGGGGGGGGGGGGGGGGGGGEGGGGGGGGGGGGGGGGGGGGGGGGGGGGGGGGGGGGGGGGGGGGGGGGGGGGGGGGGGGGGGEFGGGGFGGGGGGFFBFGGGGFFFFGGFFFFFGGGFFGFFFFFFGF?FFEFGG
@M02352:288:000000000-CKWC8:1:1101:5837:6773 1:N:0:TACGCTGC+CTAAGCCT
TACGGAGGGTGCAAGCGTTATCCGGAATCATTGGGTTTAAAGGGTCCGCAGGCGGTCAATTAAGTCAGAGGTGAAATCCCATAGCTTAACTATGGAACTGCCTTTGATACTGGTTGACTTGAGTTATACGGAAGTAGATAGAATGTGTAGTGTAGCGGTGAAATGCATAGAGATTACACAGAATACCGATTGCGAAGGCAGTCTACTACGTATATACTGACGCTCATGGACGAAAGCGTGGGGAGCGAACAGGATTAGATACCCTGGTAGTCCACGCCGTAA
+
GGGFGFFFGEGGGGGGGGGGGGGGGFGGGGGGGGGGGGGCEFGGGGFGGGGGGGGGGGGGGGGGGGGGGGGGGGGGGGGGGGFGGGGGGGGGGGGGGGGGGGGGGGAFGGGGGGGGGGGGGGGGGGGGGGGGGGGGGGGGGGGGGGGGGGGGGGGGGGGGGGGGGGGGGGGGGGGGGGGGGGGGGGGGGGGGGGGGGGGGGGGGFCFGGGGGGGGGGGGFGGGGGGGGGGGGGEGEGGGGGGF:>FGDE<DFFFGGBFA=<C@GFFGFFFFFFGFB7?B><D
@M02352:288:000000000-CKWC8:1:1101:9490:6774 1:N:0:TACGCTGC+CTAAGCCT
TACGGAGGGTCCGAGCGTTAATCGGAATTACTGGGCGTAAAGCGCACGCAGGCGGTTTGTTAAGCTAGATGTGAAAGCCCCGGGCTCAACCTGGGAACTGCACCTGATACTGCTGAACTAGAGTACGGTAGAGGGTAGTGGAATTTCCTGTGTAGCGGTGAAATGCGTAGATATTTGGAGGAACACCAGTGGCGAAGGCGGCTCACTGGCTCGATACTGACGCTGAGGTACGAAAGTGTGGGGAGCAAACAGGATTAGATACCCTGGTAGTCCACACCGTAA
+
GFFEFDEEDGGGGDFFGFFE<FGFGC@FGGGGGGGGGGEGFGGGGGGGGGGGGGGGGGGGGGFFFGGGGGGGGGGGGGGGGGGDGCGGGGGGGGGGGGGGGGGGGGGGGGGGGGGCGGGGGGGGGGGGFGGGGGGGGGGGGGGGGGCGGGGGGGGGGGGGGGGGGGGCCEGGGFFFGGGFGGGGGGGGGFFFGGGGGGGGGEGDGGGGGGGGGGGGGGGGGGGEEGGGFGGGGGGFGGGGGGFFFBGGGGFFFFGGFFFFCF+>FFGFF?A<F7@??3>BGG
@M02352:288:000000000-CKWC8:1:1101:27988:6850 1:N:0:TACGCTGC+CTAAGCCT
TACAGAGGGTGCAAGCGTTAATCGGAATTACTGGGCGTAAAGCGCGCGTAGGTGGTTTGTTAAGTCGGATGTGAAAGCCCAGGGCTCAACCTTGGAATTGCACCCGATACTGGCAGGCTAGAGTACGATAGAGGAGTGTGGAATTTCCTGTGTAGCGGTGAAATGCGTAGATATAGGAAGGAACATCAGTGGCGAAGGCGACACTCTGGATTGATACTGACACTGAGGTGCGAAAGCGTGGGGAGCAAACAGGATTAGATACCCTGGTAGTCCACGCCGTAA
+
GGF,CEFFGEEGGGGFEFGGGGGGGGGGGGGGGFGGGFGGGGGGCGGGFGGGFFGGGGGGGGGGGGGGGGGFGGGGGFGGFGGGDCGGGGGFGGGGGGGGGCFGGGFGGGGGGGGGEGFGGGGGGGGGGEGFGGEGGGGGGGGGGGGGGFGGGGGGGGGGGGGGGGGGEG5FFGGGGGGGGGGGGGGGGGGGGGGGGGGGGGGGE8FGFGFFGFFFC9CGGFFGFFG5CF<<=EGFGGGGGGFF;EDFCC@@:BCFFF>FGGEGFFGFB?A<FGFB1351>C
@M02352:288:000000000-CKWC8:1:1101:17810:6852 1:N:0:TACGCTGC+CTAAGCCT
TACGGAGGATGCAAGCGTTATCCGGAATCATTGGGCGTAAAGCGTCCGCAGGTGGTTCATCAAGTCTGCTGTTAAAGACAGAAGCTCAACTTCTGATAGGCAGTGGAAACTGGTGAACTGGAGTACGGTAGGGGTTGAGGGAATTCCCAGTGTAGCGGTGAAATGCGTAGATATTGGGAAGAACACCAGTGGCGAAGGCGCTCAACTGGGCCGTAACTGACACTCAGGGACGAAAGCTAGGGTAGCGAAAGGGATTAGATACCCCTGTAGTCCTAGCTGTAA
+
GGGGGGGGGGGGGGGGGGGGGGGGGGGGGGGGGGGGGGGGGGGGGGGGGGGGGGGGGGGGGGGGGGGGGGGGGGGGGGGGGGGGGGGGGGGGGGGGGGGGGGGGGGGGGGGGGGGGGGGGGGGGGGGGGGGGGGGGGGGGGGGGGGGGGGGGGGGGDGGGGGGGGGGGGGGGGGGGGGGGGGGGGGGGGGGGGGGGGGGGGGGGGGGGGGGGGGGGGGGGGFGGGGGGGGGGGGGFGGGGGGFFFFGGGGFFFBFGFFBFF?FGFFGFFFFFFGFFFFFBGF
@M02352:288:000000000-CKWC8:1:1101:11692:6865 1:N:0:TACGCTGC+CTAAGCCT
TACGGAGGGTGCAAGCGTTAATCGGAATTACTGGGCGTAAAGCGCGCGTAGGTGGTTCAGTCAGTCAGATGTGAAAGCCCCGGGCTCAACCTGGGAACTGCACCTGATACTGCTGAACTAGAGTACGGTAGAGGGTAGTGGAATTTCCTGTGTAGCGGTGAAATGCGTAGATATAGGAAGGAACACCAGTGGCGAAGGCGACTACCTGGACTGATACTGACACTGAGGTGCGAAAGCGTGGGGAGCAAACAGGATTAGATACCCTGGTAGTCCACGCCGTAA
+
GGGGGGGGGGGGGGGGGGGFDEGEEFGGGGGGGGGGGGGGGGGGGGGGGGGGGGGFGGGGGGGGGGGGGGGGGGGGGGGGGGGGGGGGGGGGGGGGGGGGGGGGGGGGGGGGGGGGGGGGGGGGGGGGGGGGGGCFGGGGGGGGGGGGGGGGGGGGGGGGGDFGFGGGGGGGCGGFGFGGDGGGGGGGGGGGGGGGGGGGDGGGGGGGGFFGGGGGFGGGGGGGGGGGGGDGGGGBGGDGGGFB>EFCFGFFF?GG)=<FFGFGFFFFFFFFFGFFFFFF39
@M02352:288:000000000-CKWC8:1:1101:19755:6866 1:N:0:TACGCTGC+CTAAGCCT
TACGGAGGGTGCAAGCGTTAATCGGAATTACTGGGCGTAAAGCGCGCGTAGGTGGTTCAGTCAGTCAGATGTGAAAGCCCCGGGCTCAACCTGGGAACTGCACCTGATACTGCTGAACTAGAGTACGGTAGAGGGTAGTGGAATTTCCTGTGTAGCGGTGAAATGCGTAGATATAGGAAGGAACACCAGTGGCGAAGGCGACTACCTGGACTGATACTGACACTGAGGTGCGAAAGCGTGGGGAGCAAACAGGATTAGATACCCTGGTAGTCCACGCCGTAA
+
GGGFFCF7CFGGEFGGCFFGFEEFGEGGGGGGGGGGGGBCDFGGGGGG@FGGGGGGGGGGGFFGGGGGGGGGGGGGGGGFGGGECEFDFFGFGFFDFGGG@FFGGGGGGFFGGGGCGGFFG<FFFFGGGFGGGFGFFGGGGGGGGGFFGGGGGGGGGGGGCGF;CFGGG55CCGFGGGGGDGGGGFGGGCGGGE@CEGGDEGGGGGGGD6<EFCF@CEGGDDEF?FGGFGGGDEGFGGGCEE>1;EGC<D>F1:CC?FBFGGCCFFGFFFFF?GFF9:EFC<
@M02352:288:000000000-CKWC8:1:1101:5725:6871 1:N:0:TACGCTGC+CTAAGCCT
TACGGAGGGTCCAAGCGTTATCCGGAATCATTGGGTTTAAAGGGTCCGCAGGCGGTCAATTAAGTCAGAGGTGAAATACCATAGCTCAACTATGGAACTGCCTTTGATACTGGTTGACTTGAGTCATATGGAAGTAGATAGAATGTGTAGTGTAGCGGTGAAATGCATAGATATTACACAGAATACCGATTGCGAAGGCAGTCTACTACGTATATACTGACGCTCATGGACGAAAGCGTGGGGAGCGAACAGGATTAGATACCCTGGTAGTCCACGCCGTAA
+
GGGGGGGGGGGGGGGGGGGGGGGGGGGGGGGGGGGGGGGGGGGGGGGGGGGGGGGFGGGGGGGGGGGGGGGGGGGGGGGGGGGGGGGGGGGGGGGGGGGGFGGGGGGGGGGGGGGGGGGGGGGGGGGGGGGGGGGGGGGGGGGGGGGGGGGGGGGGGGGGGGGGGGGGGGGGGGGGGGGGGGGGGGGGGGGGGGGGGGGGGGGGGGGGGGGGGGGGGGGGGGGGGGGGGGGGGGGFGGGGGGFFFFGGGGFFFFGGFFFFGGGGFFGFFFFBFGFFFFFBGG
@M02352:288:000000000-CKWC8:1:1101:12986:6872 1:N:0:TACGCTGC+CTAAGCCT
TACGGAGGGTGCAAGCGTTAATCGGAATTACTGGGCGTAAAGCGCGCGTAGGTGGTTCAGTCAGTCAGATGTGAAAGCCCCGGGCTCAACCTGGGAACTGCACCTGATACTGCTGAACTAGAGTACGGTAGAGGGTAGTGGAATTTCCTGTGTAGCGGTGAAATGCGTAGATATAGGAAGGAACACCAGTGGCGAAGGCGACTACCTGGACCGATACTGACACTGAGGTGCGAAAGCGTGGGGAGCAAACAGGATTAGATACCCTGGTAGTCCACGCCGTAA
+
GGGGGGGGGGGGGGGGGGGGCFGGGGGGGGGGGGGGGGGGGGGGGGGGGGGGGGGFGGGGGGGGGGGGGGGGGGGGGGGGGGGGGGGGGGGGGGGGFDFGGGGGGGGGGGGGGGGGGGGGGGGGGGGGGGGGGGGGGGGGGGGGGGGGGGGGGGGGGGGGGGGGGGGGGGGGGFGGGGGGGGGGGGGGGGGGGGGGGGGGGGGGGGGGGGFGDGGEEGGGGGGGGGGGGGGGGGGFGGGGGGFFFFGGGGFF??FGFFFFGGGGFFGFFFFFFGFFFFFFGD
@M02352:288:000000000-CKWC8:1:1101:7691:6926 1:N:0:TACGCTGC+CTAAGCCT
TACGGAGGGTGCAAGCGTTATCCGGAATCATTGGGTTTAAAGGGTCCGCAGGCGGTCAATTAAGTCAGAGGTGAAATACCATAGCTCAACTATGGAACTGCCTTTGATACTGGTTGACTTGAGTCATATGGAAGTAGATAGAATGTGTAGTGTAGCGGTGAAATGCATAGATATTACATAGAACACCAATTGCGAAGGCAGCTTACTAAGATATTATTGACGCTGATGGACGAAAGCGTGGGTAGCGAACGGGATTAGATACCCCGGTAGTCCACGCCGTAA
+
GGGGGGGGGGGGGGGGGGGGGGGGGGGGGGGGGGGFEGGGGGGGGGFGGGGGGGGGGGGGGGFGGG<FFGGGGGGGGGGFGGGGGGGGGGGGGEGGGGGGGGGDGGGDFGGGFGGGGGGGGGGGGFDFGGGGGGFFFGGGGGGGDFCFCFGGGGGGGGGGGFGGGGFGGGGGGGEBFGGGGGGGGGGGGGGGGGGGGGGGGDFCFGGGG?FGGGFGGGGGGDGGGGCF?6CDEGGFG=DCCEFBFFGGGGFFFFGG?FFFGGC<>BGF>FAFFG6<>?B;DD
@M02352:288:000000000-CKWC8:1:1101:22173:6926 1:N:0:TACGCTGC+CTAAGCCT
TACGGAGGGTCCAAGCGTTATCCGGAATCATTGGGTTTAAAGGGTCCGCAGGCGGTCAATTAAGTCAGAGGTGAAATACCATAGCTCAACTATGGAACTGCCTTTGATACTGGTTGACTTGAGTCATATGGAAGTAGATAGAATGTGTAGTGTAGCGGTGAAATGCATAGATATTACACAGAATACCGATTGCGAAGGCAGTCTACTACGTATGTACTGACGCTGAGGGACGAAAGCGTGGGGAGCGAACAGGATTAGATACCCTGGTAGTCCACACCGTAA
+
GGGGGGGGGGGGGGGGGGGGGGGGGGGGGGGGGGGGGGGGGGGGGGGGGGGGGGGGGGGGGGGGGGGGGGGGGGGGGGGGGGGGGGGGGGG<FGGGGGGGGGGGGGGGGGGGGGGGGGGGGGGGGGGGGGGG=DGGGGGGGGGGGGGGGGGGGGGGGGGDGGGGGGGGGGGGGGGGGGGGGGGGGGGGGGGGGGGEGGGGGGGGGGGGGGGGGGGGGGGGGGGGGGGGDGGDGGGFGGGGGGFFFFGGGGFFFFGGFFFFFGGGFFGFFFFFFGFFFFFFGG
@M02352:288:000000000-CKWC8:1:1101:17019:6938 1:N:0:TACGCTGC+CTAAGCCT
TACGGAGGGTCCAAGCGTTATCCGGAATCATTGGGTTTAAAGGGTCCGCAGGCGGTCAATTAAGTCAGAGGTGAAATACCATAGCTCAACTATGGAACTGCCTTTGATACTGGTTGACTTGAGTCATATGGAAGTAGATAGAATGTGTAGTGTAGCGGTGAAATGCATAGATATTACACAGAATACCGATTGCGAAGGCAGTCTACTACGCATGTACTGACGCTGAGGGACGAAAGCGTGGGGAGCGAACAGGATTAGATACCCTGGTAGTCCACGCCGTAA
+
GGGGGGGG+FGGFGGGGGGGGGGGGG:F@FGGGGGGGGGGGGGGA6EGCGGG@FG7FFFGGGGGGGGG<<FGGGGGF<,,:99EFGGGGGADF9,EF8FGGA,CFGGGGGGGGBGE,FGGGGGG9,,:E9FDBFGFGC<DFGGGC=FGCFGGGGGGGGGGGGGGGG<FGCFGGGCGGFCGGGGB;FGEGFGGGGGGGGGGGGF=FGGE;5)/:12<CGDGG>EGGG5@C*:CEEGF5EDDGGEF>E5DED>FFFGGBFFFGFGGFFGFBFDFFGF1>:EBGD
@M02352:288:000000000-CKWC8:1:1101:16438:6946 1:N:0:TACGCTGC+CTAAGCCT
TACGGAGGGTGCAAGCGTTAATCGGAATTACTGGGCGTAAAGCGCGCGTAGGTGGTTCAGTCAGTCAGATGTGAAAGCCCCGGGCTCAACCTGGGAACTGCACCTGATACTGCTGAACTAGAGTACGGTAGAGGGTAGTGGAATTTCCTGTGTAGCGGTGAAATGCGTAGATATAGGAAGGAACACCAGTGGCGAAGGCGACTACCTGGACCGATACTGACACTGAGGTGCGAAAGCGTGGGGAGCAAACAGGATTAGATACCCTGGTAGTCCACGCCGTAA
+
GGGGGGGGGGGGGGGGGGGG,EFGGGGGGGGGGGGGGGGGGGGGGGGGGGGGGGGGGGGGGGGGGGGGGGGGGGGGGGGGGGGGGGGGGGGGGGGGFFFGGGGGGGGGGGGGGGGGGGGGGGGGGGGGGFGFFGGGGGGGGGGGGGGGGGGGGGGGGGGGGGGGGGGGGGGGFGGGGFFEGGGGGGGGGGGGGGGGGGGGGGGGGGGGGGGGGGGGEGGGGGGGGGGGGGGGGGGFGGGGGGFFFFGGFGFFFFGGFFAFGGFGFFFFAFAFFDFBFFFFGD
@M02352:288:000000000-CKWC8:1:1101:4914:6949 1:N:0:TACGCTGC+CTAAGCCT
TACGGAGGATCCAAGCGTTATCCGGAATCATTGGGTTTAAAGGGTCCGTAGGCGGTTTTATAAGTCAGTGGTGAAATCCGGCAGCTCAACTCTCGAACTGCCATTGATACTGTAGAACTTGAATTATTATGAGGTAACTAGAATATGTAGTGTAGCGGTGAAATGCTTAGAGATTACATGGAATACCAATTGCGAAGGCAGGTTACTAATAATACATTGACGCTGATGGACGAAAGCGTGGGTAGCGAACAGGATTAGATACCCTGGTAGTCCACACCGTAA
+
GFFEGFEGEDC8,6CF;FGCFEFDGGEG@F9CFCEBFGG9FEGGCEFCFFF7E:F6=FECEFFCGGCCFFCGFF@AFDG7+@+@BFGGEFF,EE?FFFGDGFBFC,CAE?F9FCFC,CFFFG8@FCF9,7AD,AFF9=FBECFG,EC@FFFFFGF;@FFGGGGG3EFGGFE:9BF,7,3;7CDFGGGF>?CFF51CEGG85=F,7<E;,4+=;9<2AFGF?EEGEGF7C6>CEG3AD*/ACEEA:FD<ED@F6:FG24>FCFGDFF3FFFFDFGF762>:G<
@M02352:288:000000000-CKWC8:1:1101:15852:6959 1:N:0:TACGCTGC+CTAAGCCT
TACGGAGGGTGCAAGCGTTATCCGGAATCATTGGGTTTAAAGGGTCCGTAGGCGGATTGATAAGTCAGAGGTGAAATCCCATAGCTCAACTATGGAACTGCCTTTGATACTGTTAGTCTTGAGTTACTTGGAAGTAGATAGAATGTGTAGTGTAGCGGTGAAATGCATAGATATTACACAGAATACCGATTGCGAAGGCAGTCTACTACGTATGTACTGACGCTGAGGGACGAAAGCGTGGGGAGCGAACAGGATTAGATACCCTGGTAGTCCACGCCGTAA
+
GGGGG;CCFCFGFGGFGGGGGGFGGGGGGGGFFFGBFGGFFGGGGGGGGGGGGEEFCGGGGGGGGGGGGGGGGFGGGFGGGGGGGFAEFGGGGGFGGGGGGGGGGGGGFGGGGGGGFGGGGGGGGGGFGGGFEGGGGGDDFGGGGDGGGGGGGFFFFGGGGGGFGFGGGFGFGGGGGGGGGGGAFGFGGDGGGGGGGGGGGGGGGGGGGGGGGGGGGGGGFGGGGDGGECFGGGGFGGGGGDD?BBDCEG3<(.9F?FAFGGGGFFG:)9.:FFFFFFDBDD
@M02352:288:000000000-CKWC8:1:1101:4899:6959 1:N:0:TACGCTGC+CTAAGCCT
TACGGAGGATCCAAGCGTTATCCGGAATCATTGGGTTTAAAGGGTCCGTAGGCGGTTTTATAAGTCAGTGGTGAAATCCGGCAGCTCAACTGTCGAACTGCCATTGATACTGTAGAACTTGAATTATTATGAAGTAACTAGAATATGTAGTGTAGCGGTGAAATGCTTAGAGATTACATGGAATACCAATTGCGAAGGCAGGTTACTAATAATACATTGACGCTGATGGACGAAAGCGTGGGTAGCGAACAGGATTAGATACCCTGGTAGTCCACACCGTAA
+
GGGGGGGGGGGGGGGGGGGGGGGGGGCFGGGGGGGGGGGGGGGGGGGGGGGGGGGCFFGGGGGGGGGGGGGGGGGGG<FEGGGGGGGGGGGGGGFFFGGGGGGGGGGGGGGFGFGGGGGGGGGGGGGGGGGGGFFGGGGGGGFFDGGGGGGGFGGGGEGGGGGGFGGDGGCFFFGGGGFGCGGGGGGCCGGGGEGGGC8CGGGGGGGGFGGGGGGFGFGGFGEGGGGGGECDGGGFGGGGGGFFFFGGGGFFF:GGFFFFGGGGFFGFAFAB6:F?FFE3DG
@M02352:288:000000000-CKWC8:1:1101:22986:6960 1:N:0:TACGCTGC+CTAAGCCT
TACGGAGGGTGCAAGCGTTAATCGGAATTACTGGGCGTAAAGCGCGCGTAGGTGGTTCAGTCAGTCAGATGTGAAAGCCCCGGGCTCAACCTGGGAACTGCACCTGATACTGCTGAACTAGAGTACGGTAGAGGGTAGTGGAATTTCCTGTGTAGCGGTGAAATGCGTAGATATAGGAAGGAACACCAGTGGCGAAGGCGACTACCTGGACTGATACTGACACTGAGGTGCGAAAGCGTGGGGAGCAAACAGGATTAGATACCCTGGTAGTCCACGCCGTAA
+
GGGGGFGGGGGGGGGGGGGGEFGGGGGGGGGGGGGGGGGGGGGGGGGGGGGGGGGGGGGGGGGGGGGGGGGGGGGGGGGGGGGGGGGGGGGGGGGGFGGGGGGGGGGGGGGGGGGGGGGGGGGGGGGGGGGGGGGGGGGGGGGGGGGGGGGGGGGGGGGGGGGGGGGGGGGGGGGGGGGGGGGGGGGGGGFGGGGGGGGGGGGGGGGGGGGGGGGFFGGGGGGGGGGGGDFGGGGFGGGGGGFFFFGGGGFFFFGG?F<FFGFGFFGFBFFFFGFFFFFFGG
@M02352:288:000000000-CKWC8:1:1101:9522:6960 1:N:0:TACGCTGC+CTAAGCCT
TACGGAGGGTGCAAGCGTTAATCGGAATTACTGGGCGTAAAGCGCGCGTAGGTGGTTCAGTCAGTCAGATGTGAAAGCCCCGGGCTCAACCTGGGAACTGCACCTGATACTGCTGAACTAGAGTACGGTAGAGGGTAGTGGAATTTCCTGTGTAGCGGTGAAATGCGTAGATATAGGAAGGAACACCAGTGGCGAAGGCGACTACCTGGACTGATACTGACACTGAGGTGCGAAAGCGTGGGGAGCAAACAGGATTAGATACCCTGGTAGTCCACGCCGTAA
+
GGGGGGGGGGGGGGGGGGGGGGGGGGGGGGGGGGGGGGGGGGGGEGGG=FGGGGGGFGGGGGGGGGGGGGGGGGGGGGGGGEGGGGGGGGFGGGGGGGGGGGGGFGGGGGGGGGFFDFGGGGGGGEEDGGGGGGC@7FGGGGFGGGFCFGGGGGGGGGGGGGFFGGGGGGGGGGFGGGGGGGGGGGGFGGGGGGGGGGGGDDEEFGGGGF4ACGGGCFGGGGDGGGGGGFGGGGGFGGDGGGFFFFCFGGFF??GGFFFF?CFGFF:FFFFFFGF?BFFFGG
@M02352:288:000000000-CKWC8:1:1101:6241:6966 1:N:0:TACGCTGC+CTAAGCCT
TACGGAGGGTCCAAGCGTTATCCGGAATCATTGGGTTTAAAGGGTCCGCAGGCGGTCAATTAAGTCAGAGGTGAAATACCATAGCTCAACTATGGAACTGCCTTTGATACTGGTTGACTTGAGTCATATGGAAGTAGATAGAATGTGTAGTGTAGCGGTGAAATGCATAGATATTACACAGAATACCGATTGCGAAGGCAGTCTACTACGTATGTACTGACGCTGAGGGACGAAAGCGTGGGGAGCGAACAGGATTAGATACCCTGGTAGTCCACGCCGTAA
+
GGGGGGGGGGGGGGGGGGGGGGGGGGGGGGGGGGGFGGGGGGGGGGGGGGGGGGGGGGGGGGGGGGGGGGGGGGGGGGGGGGGGGGGGGGGGGGGGGGGGGGGGGGGGGGGGGGGGGGGGGGGGGGGGGGGGGGGGGGGGGGGGGGGGGGGGGGGGGGGGGGGGGGGGGGGGGGGGGGGGGGGDFGGGGGGGGGGGGGGGGGGGGGGGGDFGGGGGGGGGGGGGGGGGGEGGEEGFGGGGGGFFFFGGCDEFBBGGFFFFGG?CFFGFFFBB?FFFFFFFGD
@M02352:288:000000000-CKWC8:1:1101:5431:6968 1:N:0:TACGCTGC+CTAAGCCT
TACGGAGGATCCAAGCGTTATCCGGAATCATTGGGTTTAAAGGGTCCGCAGGCGGTCAATTAAGTCAGAGGTGAAATACCATAGCTCAACTATGGAACTGCCTTTGATACTGGTTGACTTGAGTCATATGGAAGTAGATAGAATGTGTAGTGTAGCGGTGAAATGCATAGATATTACACAGAATACCGATTGCGAAGGCAGTCTACTACGTATGTACTGACGCTGAGGGACGAAAGCGTGGGGAGCGAACAGGATTAGATACCCTGGTAGTCCACGCCGTAA
+
GGGGGGGGGGGGGGGGGGGG<CFGGFEG<FDGGGGCFGGGGGGGGFGG7FGGCGEFEFFGGGFGGGGGGGGGGGGGGGGGGFDFGGGGGGA@FGGGGGGGG8FGGGGCFGGGGGGEGGGCFFGGFEFDFFGGFFGGFCAFGGGF=FDFGGGGGGGGGGGGGGGGGGGGGGGGGGGGGGFFGGGGGGGGGGGGGGGGGGGFGEGFFGGFCGDFGGFGGGGGGGGGGGGDCEGGGGGFFGGGGGFFFFGGGG@@FFGGFFFFGGGGFFGFFFADFGFFFFB>GG
@M02352:288:000000000-CKWC8:1:1101:9536:6972 1:N:0:TACGCTGC+CTAAGCCT
TACGGAGGGTCCAAGCGTTATCCGGAATCATTGGGTTTAAAGGGTCCGCAGGCGGTCAATTAAGTCAGAGGTGAAATACCATAGCTCAACTATGGAACTGCCTTTGATACTGGTTGACTTGAGTCATATGGAAGTAGATAGAATGTGTAGTGTAGCGGTGAAATGCATAGATATTACACAGAATACCGATTGCGAAGGCAGTCTACTACGTATATACTGACGCTGAGGGACGAAAGCGTGGGGAGCGAACAGGATTAGATACCCTGGTAGTCCACGCCGTAA
+
G<@CC6@@:BFGC<EFECCGGGFCG:6F,CEFFDF68@@,9FCFEF=FCGG=FEGGCGFGGFGDFF?F<FDE?E<EFFGF=D9=F<EEGFGFBFC<FGF<?FG9B?A?,?FG<DF>FGGEGDFGGEDD@FG<DDFDFCEFGGGGGGGGGGFGG:EF:<CEFGGGEFAFFGGGGG@DBFG9DFGDGGGGDFG>FEGGDGGGGFFFGFFFCEDGFGGGGFGGGGGGGDGEDCFDEEGFGGGGGGFB93DG*7>?:?>F>FAFFFF4=FFFAFF<@CFFF:>BCD
@M02352:288:000000000-CKWC8:1:1101:14963:6972 1:N:0:TACGCTGC+CTAAGCCT
TACAGAGGGTGCAAGCGTTAATCGGAATTACTGGGCGTAAAGCGCGCGTAGGTGGTTTGTTAAGTCGGATGTGAAAGCCCAGGGCTCAACCTTGGAATTGCACCCGATACTGGCAGGCTAGAGTACGGTAGAGGGTAGTGGAATTTCCTGTGTAGCGGTGAAATGCGTAGATATAGGAAGGAACACCAGTGGCGAAGGCGACTACCTGGACTGATACTGACACTGAGGTGCGAAAGCGTGGGGAGCAAACAGGATTAGATACCCTGGTAGTCCACGCCGTAA
+
GGGGGGGGGGGGGGGGGGGGGGGGGGGGGGGGGGGGGGGGGGGGGGGGGGGGFFGFGGGGGGGGGGGGGGGGGGGGGGGGGGGGGGGGGGGGGGGGGGGGGGGGGGGGGGGGGGGGGGGGGGGGGGGGGGGGGGGGGGGGGGGGGGGGGGGGGGGGGGGGGGGGGGGEEGGGGGGGGGGGGGGGGGGGGGGGGGGGGGGGGGGGGGGGGGGGGGGFEGGGGGGGGGGGGGGGGGGFGGGGGDEFFFGGGGFF?BGGFFFFFGGGFFGFFFFFFGFFFBFFGG
@M02352:288:000000000-CKWC8:1:1101:16569:6973 1:N:0:TACGCTGC+CTAAGCCT
TACGGAGGGTGCAAGCGTTATCCGGAATCATTGGGTTTAAAGGGTCCGCAGGCGGTCAATTAAGTCAGAGGTGAAATCCCATAGCTTAACTATGGAACTGCCTTTGATACTGGTTGACTTGAGTTATACGGAAGTAGATAGAATGTGTAGTGTAGCGGTGAAATGCATAGAGATTACACAGAATACCGATTGCGAAGGCAGCCTACTACGTATATACTGACGCTCATGGACGAAAGCGTGGGGAGCGAACAGGATTAGATACCCTGGTAGTCCACGCCCTAA
+
GGGGGGGGGGGGGGGGGGGGGGGGCFGGGGGGGGGG@FGGGGGGGGGGGGGCFGGCFFGGGGGGGGGGGFGGGGGGGGGGGGGGGGGGGGGGGGGGGGGGGGGGGGGGGGGGGGGGGGGGGFGGGGGGGGDFGGGGGGGGFGGGGGGFGGGGGGGGGGGGGGGGGGDGGGGFGGGGGGGGGGFGGGGGGEGGGGGGGGGGG5CGGGGGGDGGGGGGGGGGGGGGGGGGGGGGGGGFGGGGDGFFFFGGGGFFB:GGFFFFGGFGFFFFFFFFFGFFFFFFGD
@M02352:288:000000000-CKWC8:1:1101:15859:6975 1:N:0:TACGCTGC+CTAAGCCT
TACGGAGGGTGCAAGCGTTATCCGGAATCATTGGGTTTAAAGGGTCCGTAGGCGGATTGATAAGTCAGAGGTGAAATCCCATAGCTCAACTATGGAACTGCCTTTGATACTGTTAGTCTTGAGTTACTTGGAAGTAGATAGAATGTGTAGTGTAGCGGTGAAATGCATAGATATTACACAGAATACCGATTGCGAAGGCAGTCTACTACGTATGTACTGACGCTGAGGGACGAAAGCGTGGGGAGCGAACAGGATTAGATACCCTGGTAGTCCACGCCGTAA
+
GGGGGGGGGGGGFGGGGGGGC<FFGGGGEGGGGGGF,@FGGGGGGGGGEFGGGGGFFGGGGGGFFCFFGFGGGGGGGGGGGG@FGGGGGGGGDGGGGGGGG<EGG9@EFGGGFGGEFFGFGGGGEAF@F<FFDGG,,:EDDFGGFFCGGGGGGGGGGGGGGFGGGGCFGGGGGGGGGGFDGGGGGGGGGG*DGGGGGGGG5<C=<EG9;C8<C2;<CGGGGGGGGGGG5:CDGGGFGGDGEGFFFFDGEGFFB<GGFFFFGGGGFFGFFFFFFGFFFFFFGD
@M02352:288:000000000-CKWC8:1:1101:27527:6984 1:N:0:TACGCTGC+CTAAGCCT
TACGGAGGGTGCAAGCGTCATCCGGAATCATTGGGTTTAAAGGGTCTGCAGGCGGTCAATTAAGTCAGAGGTGAAATCCCATAGCTTAACTATGGAACTGCCTTTGATACTGGTTGACTTGAGTTATACGGAAGTAGATAGAATGTGTAGTGTAGCGGTGAAATGCATAGAGATTACACAGAATACCGATTGCGAAGGCAGTCTACTACGTATATACTGACGCTGAGGGACGAAAGCGTGGGGAGCGAACAGGATTAGATACCCTGGTAGTCCACGCCGTAA
+
G,;688::@6@FF,E<68-BFF<@F,7FE6FC@<F@:F@,-CCFGG8FCGG8FCFG@FGFGCGGGG?A,C=CDEF<FEFFFG<5,,<?F,EFAFC9FGF<9FG9??B58CFGBA9+E=DFGBF5C9FDGGGC=>FDFFFEG9FGDFGGFBD<CF;@FC<F<F;;8@=F:C,@DFCFGADFFGGGGBFGGEG>?>*CEEGGCGGGGGGFFEGGCFFC9EG7CE5AG38C5EG35?*8DEGGCEF:9@DDGC)83,0:7F9FCF+7?FGF4FA4=*?266:3CC
@M02352:288:000000000-CKWC8:1:1101:5436:6986 1:N:0:TACGCTGC+CTAAGCCT
TACGGAGGGTGCAAGCGTTAATCGGAATTACTGGGCGTAAAGCGCGCGTAGGTGGTTCAGTCAGTCAGATGTGAAAGCCCCGGGCTCAACCTGGGAACTGCACCTGATACTGCTGAACTAGAGTACGGTAGAGGGTAGTGGAATTTCCTGTGTAGCGGTGAAATGCGTAGATATAGGAAGGAACACCAGTGGCGAAGGCGACTACCTGGACTGATACTGACACTGAGGTGCGAAAGCGTGGGGAGCAAACAGGATTAGATACCCTGGTAGTCCACGCCGTAA
+
GGGGGGGGGGGGGGGGGGGGFGGGGGGGGGGGGGGCEGGGGGFFEGGGGGGGGGGEFGGFGGGGGGGGGGGGGGGGGGGGCFEFGGGGGGGGGGGGGGGGGGGEFGGGGGGGGGGGGGGFGGGGFGGGGGGGGGGGCEGFGGGGGGC@DGGGGGGGGGGGGGGGGGGGGGGGGGFFGGGGGGGFGGGGGGGGGGGGGGGG?EGGFGGGFFFGGFGGFGGGGGGGGGGGGGGGGGCEGGGGGGE69EFG6DFFFBGF?F<?:CGGFFGFBFFF7FF:9?D>DC
@M02352:288:000000000-CKWC8:1:1101:3856:6987 1:N:0:TACGCTGC+CTAAGCCT
TACGGAGGATCCAAGCGTTATCCGGAATCATTGGGTTTAAAGGGTCCGTAGGCGGGTTTATAAGTCAGTGGTGAAAGTTTGCGGCTCAACCGTAAAATTGCCATTGATACTGTAGGTCTTGAATTATTGTGAAGTGGTTAGAATGTGTAGTGTAGCGGTGAAATGCATAGATATTACACAGAATACCGATTGCGAAGGCAGATCACTAACAATTAATTGACGCTAAGGGACGAAAGCGTGGGTAGCGAACAGGATTAGATACCCTGGTAGTCCACGCCGTAA
+
GGGGGGGGGGGGGGGGGGGGGGGGGGEGGGGGGGGGEEGGGGGGGFGGGGGGGGGGCGGFGGGGGGGGGGGGGGGGGGGGGFGGGGGGGGGGDGGGGGGGGDGGGGGAFGGGGFGGGGGGGGGGGGGGGGGFFGGGGGGGGGFGGAEFFGGGGFFFGGFGGGGGGGGGGGGGGGGGGGGGGGGGGGGGGGGFGGGGGGFFGGGFGGGGGGGGGGGGGGGGGGDGGGGGGFGCEGGFGGDGGGFFFFGGEG@?FFGGDFAFGGGGFFGFFFBF4CFBB?D>GG
@M02352:288:000000000-CKWC8:1:1101:3874:6990 1:N:0:TACGCTGC+CTAAGCCT
TACGGAGGATCCAAGCGTTATCCGGAATCATTGGGTTTAAAGGGTCCGTAGGCGGGTTTATAAGTCAGTGGTGAAAGTTCGCGGCTCAACCGTAAAATTGCCATTGATACTGTAGGTCTTGAATTAGTGTGAAGTGGTTAGAATGTGTAGTGTAGCGGTGAAATGCATAGATATTACACAGAATACCGATTGCGAAGGCAGATCACTAACAATTAATTGACGCTAAGGGACGAAAGCGTGGGTAGCGAACAGGATTAGATACCCTGGTAGTCCACGCCGTAA
+
GGGGEGGGC,6FFGGGGGGGGGGGGG7FGG,CEGGG7FGGGGGGG<FFGGGGGDE+84B,<FGGGF,C<?FEFGGGG<5,BCFGGDEEGGG>>F+<FAFGGCFG9D9=DFGGG<,@<FG9=C8<<,,7=@FF;B,,,837@CFFFF,D9FGFGGC9FEGGGGFGGGCCCFGGGG=E,9C,8C?<CGGGE::BFGEEGGG6CFGG7EG96<CG?C+<<EDFGGG==CFFG=FGGGGFGGDGGG)9BFCGGDFFFFGG?FFFGGGGFFG:AFAFFFFF>FF0CD
@M02352:288:000000000-CKWC8:1:1101:11221:6997 1:N:0:TACGCTGC+CTAAGCCT
TACGGAGGGTGCAAGCGTTAATCGGAATTACTGGGCGTAAAGCGTGCGTAGGTGGTTTGTTAAGCAAGATGTGAAAGCCCAGGGCTCAACCTTGGAATTGCACCCGATACTGGCAGGCTAGAGTACGATAGAGGAGTGTGGAATTTCCTGTGTAGCGGTGAAATGCGTAGATATAGGAAGGAACATCAGTGGCGAAGGCGACACTCTGGATTGATACTGACACTGAGGTGCGAAAGCGTGGGGAGCGAACAGGATTAGATACCCTGGTAGTCCACGCCGTAA
+
GGGGGGGGGFFGGGGGGFFGFFGGGEGGGGGGGGGGGFEGGGGGFFCF8FFGCEFFGGGGGGGGGGGGGGGGGGGGGGGGGGGGGFGGGGGGGGGGGGGGGGGGGGGFGGGGGGGGGGGGGGGGGGGGGGGGGGGGGGGGGGGFGCGGGGGGGGGGGGGGGGGGGGGEGGGFGEGGGGGGEGGGGGGGGGGGGDGGGEGGGGGGFGFGGGFGGFFCFGGGGFGGGGGGGGGGGGGFGGGGGG@?BFGGEGFF?(9C7?DFGFGFFFCF>FFFFFF:9BFFGG
@M02352:288:000000000-CKWC8:1:1101:21272:7004 1:N:0:TACGCTGC+CTAAGCCT
TACGGAGGGTCCAAGCGTTATCCGGAATCATTGGGTTTAAAGGGTCCGCAGGCGGTCAATTAAGTCAGAGGTGAAATACCATAGCTCAACTATGGAACTGCCTTTGATACTGGTTGACTTGAGTCATATGGAAGTAGATAGAATGTGTAGTGTAGCGGTGAAATGCATAGATATTACACAGAATACCGATTGCGAAGGCAGTCTACTACGTATGTACTGACGCTGAGGGACGAAAGCGTGGGGAGCGAACAGGATTAGATACCCTGGTAGTCCACGCCGTAA
+
GGGGGGGGGGGGGGGGGGGGGGGGGGGGGGGGGGGCFGGGGGGGGGGGGGGGGGGGGGGGGGGGGGGGGGGGGGGGGGGGFFFGGGGGGGGGGGGGGGGGGGGGGGGGGGGGGGGGGGGGFFFGGGGGGGGGGGGGGGGGGGGGGGCGGGGGGGGGGGEGGGGGGGGGGGGGGGGGGGGGGGGGCGGGFGGGGGGGGGGGGGGGCGGGGGGFGGGGGGGGGEEEE<CFEEF3EEGEGGGGGGFFFFDG=DFFFFGGFFFFGGGGFFCFAFBFFGFBFFFFGC
@M02352:288:000000000-CKWC8:1:1101:22191:7008 1:N:0:TACGCTGC+CTAAGCCT
TACGGAGGGTGCAAGCGTTATCCGGAATCATTGGGTTTAAAGGGTCCGCAGGCGGTCGATTAAGTCAGAGGTGAAATCCCATAGCTCAACTATGGAACTGCCTTTGATACTGGTTGACTTGAGTCATATGGAAGTAGATAGAATGTGTAGTGTAGCGGTGAAATGCATAGATATTACACAGAATACCGATTGCGAAGGCAGTCTACTACGTATGTACTGACGCTCATGGACGAAAGCGTGGGGAGCGAACAGGATTAGATACCCTGGTAGTCCACGCCGTAA
+
GGGGGEGGGGGGCGGGGGGGGGGGGGGGGGGGGGG@FGGGGGGGGGGGGGGGGGGFFDGGGGGGGGGGGGGGGGGGGGGGGGGGGGGGGGG,FGGGGGGGGGGFFFFGGGGGGGGGFGGGGGGGGGGGGGGG@FGGGGGGGCFGFFFGGGG@FGGGGGGGGG9FFGGFGGGGGGGGFFGGDGFGCGGGGGGGGGGGGGGGGGGGGGGGFEGG9BFGGGFFGGGGGGGG?FFCGCDBGGGGGGFFFFGGGGFFFBGGFFFFFGFGFFFFBFBFFGF:>FFFGD
@M02352:288:000000000-CKWC8:1:1101:7178:7023 1:N:0:TACGCTGC+CTAAGCCT
TACGGAGGGTCCAAGCGTTATCCGGAATCATTGGGTTTAAAGGGTCCGCAGGCGGTCAATTAAGTCAGAGGTGAAATACCATAGCTCAACTATGGAACTGCCTTTGATACTGGTTGACTTGAGTCATATGGAAGTAGATAGAATGTGTAGTGTAGCGGTGAAATGCATAGATATTACACAGAATACCGATTGCGAAGGCAGTCTACTACGTATATACTGACGCTCATGGACGAAAGCGTGGGGAGCGAACAGGATTAGATACCCTGGTAGTCCACGCCGTAA
+
GGGGGGGGGGGGGGGGGGGGGGGGGGGGFGGGFGGGCGGGGGGGGGGGGGGGGGG@@CFGEGGGGGGGGGGGGGGGGGGGGGGGGGGGGGFFGGGGGGGGGGGGGGGGGGGGGGGGGGGGGGGGGGGGGGGGGGGGGGGGGGGGGGGGGGGGGGGGGGGGGGGGGGGGGGGGGGGGGFFGGGGGGGGGGGGGGGGGGGGGGGGGGGGGGGGGGGGGGGGGGGGGGGGGGGGGGGGFGGGGGGFBFFGGGGFFFFGGFFFFGGGGFFGFFFFFFGFFFFB>GG
@M02352:288:000000000-CKWC8:1:1101:15335:7026 1:N:0:TACGCTGC+CTAAGCCT
TACGGAGGGTGCGAGCGTTAATCGGAATTACTGGGCGTAAAGCGTACGCAGGTGGTTCATTAAGTCAGATGTGAAAGCCCGGGGCTCAACCTCGGAACTGCATTTGAAACTGGTGAACTAGAGTGCTGTAGAGGGGGGTAGAATTTCAGGTGTAGCGGTGAAATGCGTAGAGATCTGAAGGAATACCAGTGGCGAAGGCGGCTCACTGGCTCGATACTGACGCTGATGGACGAAAGCGTGGGGAGCGAACAGGATTAGATACCCTGGTAGTCCACGCCGTAA
+
GGGGGFGGGGDGGGGGGGGGDCFGGDEGGGEFGG8FGGEGGGGGGGGGGEGGFFGEGGGGGGGGGGGGGGGGGGGGGGGGGGGGGGGGGGGGGGGGGEFGGFGFGGG<DFFFGGGGGGGGGGGGGGGGDGGGGGGGGEGGGGGFFGGGFGGGGGGGGGGGGGGEFGGGGGGGGGGGGGGGGGGFGGGGCGGGGCEEGGFGGGGGGGGFFGGGGEGGGFGGGGGGGGGG6CFCGGGEGE7EEEEBFDGCCD>?04*?)?<FFGEGFFGF<FFFFG@?F<>9CC
@M02352:288:000000000-CKWC8:1:1101:11761:7039 1:N:0:TACGCTGC+CTAAGCCT
TACGGAGGGTGCAAGCGTTAATCGGAATTACTGGGCGTAAAGCGCGCGTAGGTGGTTCAGTCAGTCAGATGTGAAAGCCCCGGGCTCAACCTGGGAACTGCACCTGATACTGCTGAACTAGAGTATGGTAGAGGGTAGTGGAATTTCCTGTGTAGCGGTGAAATGCGTAGATATAGGAAGGAACACCAGTGGCGAAGGCGACTACCTGGACTGATACTGACACTGAGGTGCGAAAGCGTGGGGAGCAAACAGGATTAGATACCCTGGTAGTCCACGCCGTAA
+
GGGGGGGGGGGGGGGGGGG@@FGGGCFGGGGGGGGGGEGGGGGGGGGGGGEGGGGCFGGGGGGFGGGFGGGGGGGGGGGGGGGGGGGGGGGGFFGGGGGGGGGGGGGGGGFFGGGGGGGGGGGGCFEGGGGGGGGGGCGGGGFGGGGCCGGGGGGGGGGGGGGGGGGGGGGGGGDGGGGGGGGGGGCFGGGGGEGGGGGGGGG8FGGGFFGDFGGFFGGGGFGGGGGGGGGGGGGFGGGGGGFFFEGGGFFF?BGG?FFFGGGFFFGFFFFFFGFFFFF>D9
@M02352:288:000000000-CKWC8:1:1101:7016:7041 1:N:0:TACGCTGC+CTAAGCCT
TACGGAGGGGGTTAGCGTTGTTCGGAATTACTGGGCGTAAAGCGTACGTAGGCGGATTAGTCAGTTAGGGGTGAAATCCCAGGGCTCAACCCTGGAACTGCCTCTAATACTGCTAGTCTTGAGTTCGAGAGAGGTGAGTGGAATTCCAAGTGTAGAGGTGAAATTCGTAGATATTTGGAGGAACACCAGTGGCGAAGGCGGCTCACTGGCTCGATACTGACGCTGAGGTACGAAAGTGTGGGGAGCAAACAGGATTAGATACCCTGGTAGTCCACACCGTAA
+
GFGGG@@FEEG@FGGGGGGGGGGGGGEGGGGFGFGGGCGDFGGGGGGGGGGGGGGGGGGGGGFFGGGFGGGGGGGGGFGGGGGGGGGFFEFEGGGGGGGGGFFFGGGGGGGGGFGGGGGGFFFFFFGFGGG7FGGGGGGGGGFFFAD9FGGGFGGCGGGGGGFGGGGGGGGGGGCFGGGGGGGGGGGGGGGGGGGGGCFGGDGGGGGGGGGGGGGEGGGGFEGEEGGGGFGGDGDF:EFGGEE0>EGDCFFFBFGGFF<?GFC4/<<@>FFF4CF>?FFFGD
@M02352:288:000000000-CKWC8:1:1101:6489:7048 1:N:0:TACGCTGC+CTAAGCCT
TACGGAGGGGGTTAGCGTTGTTCGGAATTACTGGGCGTAAAGCGTACGTAGGCGGATTAGTCAGTTAGGGGTGAAATCCCAGGGCTCAACCCTGGAACTGCCTCTAATACTGCTAGTCTTGAGTTCGAGAGAGGTGAGTGGAATTCCAAGTGTAGAGGTGAAATTCGTAGATATAGGAAGGAACACCAGTGGCGAAGGCGACTACCTGGACCGATACTGACGCTGAGGTGCGAAAGTGTGGGGAGCAAACAGGATTAGATACCCTGGTAGTCCACACCGTAA
+
GGGGGGGGGGGGGGGGGGGGGGGGGGGGGGGGGGGGGGGGGGGGGGGGGGGGGGGGFGGGGFGGGGGGGGGGGGGGGGGGGGGGGGGGGGGGFFGGGGGGGFGGGGCGGGGFGGGGGGGGFFGCFCFGGGGGGGE:FGGGGGGGGFFFGFGGGGGFGGGGGFGGGGGGGGGGFGFGGBFFGGGFGGGF<CFGEGGDGGGGGGGGGGGGGG4CGGGGGGDGFGECEGGGGGGDEEGFGGGGGGFFFFGFCG@@FB7C?FDFGFFGFFGFFF<<@FFB027?D7
@M02352:288:000000000-CKWC8:1:1101:16740:7049 1:N:0:TACGCTGC+CTAAGCCT
TACGGAGGGTCCAAGCGTTATCCGGAATCATTGGGTTTAAAGGGTCCGCAGGCGGTCAATTAAGTCAGAGGTGAAATACCATAGCTCAACTATGGAACTGCCTTTGATACTGGTTGACTTGAGTCATATGGAAGTAGATAGAATGTGTAGTGTAGCGGTGAAATGCATAGATATTACACAGAATACCGATTGCGAAGGCAGTCTACTACGTATGTACTGACGCTGAGGGACGAAAGCGTGGGGAGCGAACAGGATTAGATACCCTGGTAGTCCACGCCGTAA
+
GGGGGGGGGEFGECFGGFFEGGEGGGGGGGGGFGGGEGGGFGGGGGGGGGEGDEGGGGGGGGGGFGGFGGGGGDGGGFGGGGGGGGGGGGGGGGGGGGGGGGFGGGGGG9FGGGGGGGGGCCFGGGGGGGGGGGGGGGDFGGGGGGGGGGGGGCFFGEFECCFGGGGGGGGGGCGGDGGGGGGGGGGGGGGGGGGE:EFCEGGGGGGGFGGGGGGGFGFGGGGECGGGGGGDEG:5<E7EGEE<>>GGG5BFBFGGFFFFGG@DFFGFFFAAFGF(9?F95<
@M02352:288:000000000-CKWC8:1:1101:20847:7060 1:N:0:TACGCTGC+CTAAGCCT
TACGGAGGGTGCAAGCGTTATCCGGAATCATTGGGTTTAAAGGGTCCGCAGGCGGTCAATTAAGTCAGAGGTGAAATCCCATAGCTTAACTATGGAACTGCCTTTGATACTGGTTGACTTGAGTTATACGGAAGTAGATAGAATGTGTAGTGTAGCGGTGAAATGCATAGAGATTACACAGAATACCGATTGCGAAGGCAGTCTACTACGTATATACTGACGCTCATGGACGAAAGCGTGGGGAGCGAACAGGATTAGATACCCTGGTAGTCCACGCCGTAA
+
GGGGGGGGG@FGGGGGGGGGGGGGGGEGFGFGGGGF7FFGGGGGG,EFGGGGGGGB:CFCFFGGFGGGEFGGGGGGGGGG8<<EFE@FGGAF?FGGGGGGGGFFGGGCGGGGDDDEDFGDGGGGGED??<F:CFGGGD<AFGGGGEFGGGGGGGGGGGGGGGGGGGFGGGG=FGGGGFEGGGGDFGGGGGFGGGGGGGGGG:EGGGGGCC799CGGGGGGGGCECD9F96FGGGGFGGGGGGFFFFCGGGFFFBGGFFFFGGGGFFGFFFFFFGFFFFFFGG
@M02352:288:000000000-CKWC8:1:1101:27686:7067 1:N:0:TACGCTGC+CTAAGCCT
TACGGAGGGTGCAAGCGTTATCCGGAATCATTGGGTTTAAAGGGTCCGCAGGCGGTCAATTAAGTCAGAGGTGAAATCCCATAGCTTAACTATGGAACTGCCTTTGATACTGGTTGACTTGAGTTATACGGAAGTAGATAGAATGTGTAGTGTAGCGGTGAAATGCATAGAGATTACACAGAATACCGATTGCGAAGGCAGTCTACTACGTATATACTGACGCTCATGGACGAAAGCGTGGGGAGCGAACAGGATTAGATACCCTGGTAGTCCACGCCGTAA
+
GGGGGGGGGGGGGFGGGGGGGGGGGGGGGGGFGGGGGGGGGGGGGGGGGGGGGGGGGGGGGGGGGGGGGGGGGGGGGGGGGGFGFGGFGGGGGGGGGGGGGGGGGGGGGGGGGGGGFGGGGGGGGGGGFGGGGGGGGGGGGGGGFGGGGGGGGGGGDGGGGGGGGGGGGGGGGGGGGGGGGGGCFGGGGGGGGGGEGGGGGGGGGGGGGGGGGGGGGGGGGGGGEDFGGGGGGGC39EDGDGEBFFGGGGEFB?FFFFBFGGGGFFGFFFFFFGFFB<B>DD
@M02352:288:000000000-CKWC8:1:1101:15300:7081 1:N:0:TACGCTGC+CTAAGCCT
[truncated: 79,762,275 more chars]
