# Supplementary material for: Hidden interactions in the intertidal rocky shore: variation in pedal mucus microbiota among marine grazers that feed on epilithic biofilm communities
Source: PeerJ. 2022 Sep 23;10:e13642. doi: 10.7717/peerj.13642 (PMC9512015; doi:10.7717/peerj.13642)
Supplement: Supplemental Information 37 [file peerj-10-13642-s037.gz › peerj-10-13642-s037]

@M02352:288:000000000-CKWC8:1:1101:9385:1961 2:N:0:TACGCTGC+CTAAGCCT
TAACCTTGCGGCCGTACTCCCCAGGCGGTCTACTTATTTCGTTAGCTTCGCCACTTATTCATTACAACCCACCCCCTTCTTTTCTTCGTTTACGCCTTGGTCTACCAGGGTTTCTATTCCTTTTCGCTCCCCCCGCTTTCTTCCCTCACCGTCAGTACATACGTAGTAGTCTGCCTTCCCAATCGGTTTTCTGTGTATTATCTTTGCTTTTCACCGCTACTCTACACTTTCTATCTACTTCCATTTTACTCATGTCTCCCTTTTTCATAGTCATTTCCTTT
+
@,,<@CF,E+++6+8-8CFF@@,,,,+++6B,<CE9@,,<,CC,,CCFE+,86@=,,,<6,<C,,,,968,,4,+74,,9,,,,,9<+9E=+<++8,?E,,,5,55,,++:,6,48,,@,4,?A<++36@=>+3++3@;,,@@;,3@;,4*@@**7,3,@,3,6,,1,,,52,=29:9*/**44**4*47,=+8+1*+;1++3+111+3</:+3))*)(6)/)+2+6+7867//)6).6-)-).)6)))-.))..*))*.().))())))))).0-*)).)
@M02352:288:000000000-CKWC8:1:1101:8501:1963 2:N:0:TACGCTGC+CTAAGCCT
CAATCTTGCGACCGTACTCCCCAGGTGGGTCACTTATCACTTTCGCTTCGCCACTGAACTAAAGTCCATCAGCTACTGTCCATCGTTTACGTCGTGGACTACCAGGGTATCTAATCCTGTTCGCTCCCCACGCTTTCGTCCATCAGCGTCAGTGTACTCGTAGTATACTGCCTTCGCATTCGCTCTTCTGTGTAATATCTATGCATTTCACCTCTACACTACACATTCTATCTACTTCCAAGTACCTCCAGACTAACCGTATCAATTCCAGTTCCATACTT
+
A,,A@EF9E@++67BC@CFG<@E7,C6,++,6;EFEA,,;CECC,BFG,+6@:@C,,6CC9,,,<5,,,6,6:C,,,,<,,,C,8B?D,:8,4+84=7FG,44<,++:,BB@,,9,9C,CE==+@,+6+,4+>>+33+@3++773,=+@@8?,,@:<F,+@+3@;,,35,,>3<;50**3<7*=*==,<=DCC*+;2999+=1+*=1:+,10*)0*5=08(/.6*27+97;71+.9C?))))/)))))(((),/.*/(2/(,()))-).))..)/)1)()-
@M02352:288:000000000-CKWC8:1:1101:20275:1963 2:N:0:TACGCTGC+CTAAGCCT
CAGTCTTGCGACCGTACTCCCCAGGTGGGATACTTATCACTTTCGCTTAGTCACTGAGCTAATGCCCAACAACTAGTCTCCATCGTTTACGGCGTGGACTACCAGGGTATCTAATCCTGTTCTCTCCCCACGCTTTCGTCCCTCAGCGTCAGTACATACTTATTAGACTGCCTTCGCAATCGGTATTCTTTGTAATATCTTTTCATTTCACCGCTACACTACACTTTCTATCTTCTTCCTTTTTACTCATTTCAACCTGTATCACAGCCTTTTCCTTCTTT
+
@,CFDEF,C++76+B-@CEFA@,,,;,,+,;,6CE9C,,<CFCC,BFF,,<C<CD,<,CC,,<,,9@,,8,,:C,,<,<@,,CA,BFF<F7,4+@+4+BFCF8<,:+E8?<A,?A9EEAEEF,?@A<8>,@+>==D=8DCC+@EE8==C86+@8E;C9F,@,,7;3,4@,3>C;C*7**39**4*;=<;,5+=4+:*=9@+=+2*=CFG780*82)=45>(6);+27:C+11:+17>)7)1)7)(..7)))16))3(()1).4))))(-().24*)1)-65
@M02352:288:000000000-CKWC8:1:1101:9557:1994 2:N:0:TACGCTGC+CTAAGCCT
CAGTCTTGCGACCGTACTCCCCAGGTGGTATACTTATCACTTTCGCTTCGTCACTTAGCTATTGCCCAACCCCTATTATCCATCGTTTACGTTTTGTACTACCACGGTATCTAATCCTGTTCGCTCTCCACGCTTTCGTCCTTCTGCGTCAGTACTTTCGTAGTACACTTCCTTCGCTATCGTTATTCTGTTTCTTATCTATTCATTTCTCCTCTACCCTACACCTTCTCTCTCCTTCCTTTTGACTCAACTCAACCTCTTTCTCTGTCCTTTCCTTTCTT
+
FA,<6EFCE7+86+B@CDFFFC@78C<@,,C,CFFFFC6CFFEF7CFC,+6@CB@,6,,@,,9,,,5,,8,,8:,,<,65,,6,,:AF,58,,,89,9CF,,,5,8+4+:ACA,@94>5CC;++6:+,6,6+@+48,@@3++,=,,7+@3++>,,,7,,+8,+67,,3>3@B;:+3+++39*,40;:,@5E+?5+6*98E+2++/4+DC,42+*/*1+-.(0.6*268=+6/;*0747()))))(1/.)((/))()/()/))1))))//))./)*)1))..
@M02352:288:000000000-CKWC8:1:1101:21048:2010 2:N:0:TACGCTGC+CTAAGCCT
CAGTCTTGCGACCGTACTCCCCAGGTGGGATACTTATCACTTTCGCTTAGTCACTGAGCTAATGCCCAACAACTAGTATCCATCGTTTACGGCGTGGACTACCAGGGTATCTAATCCTGTTCGCTCCCCACGCTTTCGTCCCTCAGCGTCAGTACATACGTAGTAGACTTCCTTCGCAATCGGTATTCTGTGTAATATCTATGCATTTCACCGCTACACTACACATTCTATCTACTTCCATATGACTCAATTCAACCAGTATCAAAGGCAGTTCCATAGTT
+
D<FFFGG9D:+@:7CCFFGGD:<,<C,9+,E8CFGECC@FFFEF::FG7<FFFEF,C,CEF,C6<<@,7B9<CE8,<,CEAFEE?FEFFFE,++F:FCGGFGGG8FGGGGGFFDGGGGGGGGDEG=>DCDC7FC>FGGGD@=DFG8A8EGCEFEACFC,,D,,@,7;>E,3DCFF?C74?AD*A*=ECF7F>CC+>*=BG=G++5BFFD7F*2:@>E*67;;;F*29:?6AAF+4?9)))77165;5))()))))04()6)4:46))((((.666)99).5
@M02352:288:000000000-CKWC8:1:1101:19317:2018 2:N:0:TACGCTGC+CTAAGCCT
CAATCTTGCGACCGTACTCCCCAGGTGGGACACTTATCACTTTCGCTTAGTCACTGAGATAAATCCCAACAACTAGTGTCCATCGTTTACGGCGTGGACTACCAGGGTATCTAATCCTGTTCGCTCCCCACGCTTTCGTCCCTCAGCGTCAGTACATACGTAGTAGACTGCCTTCGCAATCGGTATTCTGTGTAATATCTATTCATTTCACCGCTACACTACACATTCTATCTACTTCCTTATAACTCAATTCAACCAGTATCAAAGTCTGTTCCTTATTT
+
E@EFEFG9E7+@@7BCCDGGCFE,,C,9@,;,@FFFEC,FGFGE@FEG:<FFFFFA,,,C@,,<<ABE<B@EFF86C<CEE?CACFGFFD:,F7FGGCFGGF8=F+?F8FFFD,CEGGCGGA@:?ACFECG+>CBDDEFGGC9FD,DDG>69DFG,=;FGFC,B>@B>>,DGGGGFC57@A*1=DCCEG,DCF<8E?AACFF6=8F6CF,14*)/2:=,7@63)*29:?CFA8775C?E)95.)/7;;31)1)6)=1(06)5:)).).6)).6)*)1-).4
@M02352:288:000000000-CKWC8:1:1101:11733:2031 2:N:0:TACGCTGC+CTAAGCCT
CAATCTTGCGACCGTACTCCCCAGGTGGAACACTTATCACTTTCGCTTAGTCACTGAGATATATCCCAACAACTCTTGTCCATCGTTTACGGCGTGGACTACCAGGGTATCTAATCCTGTTCGCTCCCCACGCTTTCGTCCATGAGCGTCAGTATATACGTAGTAGACTTCCTTCGCAATCGGTATTCTGTGTCATCTCTATGCATTTCACCGCTTCACTACACTTTCTATCTTCTTCTGTATAACTTACGTCAACCAGTATCAATCTCTGTTTCTTTTTT
+
E,,BAEFFG7+@6@BC@FGG<F,@FC,,,;,,;CE@E,6CFFEE@FFC,@FFEFE,,,:CC,,<9?B8<@,6EE,,99C,9<CF:FFF=E=,+484++EFBEFG8@:E8EFFE9FEFGDGFEC+==+4@,8>F3FAAEGC8+36,=DDEEG6>CF7E9@,E>:B>993@,@>ECC5*;?A>?*=*CGAE,DCE*+;EA9F>C8+/=+B@,4*/25);9;<6A)0+2/:78=13+9CE3))1)/))77)))(,/((1,(0)))-)))))6))6))1)6)))4
@M02352:288:000000000-CKWC8:1:1101:11344:2058 2:N:0:TACGCTGC+CTAAGCCT
CAATCTTGCGACCGTACTCCCCAGGTGGGACACTTATCACTTTCGCTTAGCCACTGAACTAAAGTCCAACAGCTAGTGTCCATCGTTTACGGCGTGGACTACCAGGGTATCTAATCCTGTTCGCTCCCCACGCTTTCGTCCATCAGCGTCAGTGTACTCGTAGTAGACTGCCTTCGCAATCGGTATTCTGTGTAATATCTATGCATTTCACCGCTACACTACACATTCTATCTACTTCCAAGTAACTCAAGACTAACAGTATCAAAGTCAGTTCCATAGTT
+
E@<@CFGGGG>FCFFGGGGGGGGGGGCFGFEFGGGGGFFFGGGGGGGGDGGFGGG?FFGFF8<FFEGFGDCEGFG9FFGFDEGGGGGGFGGGEGGGGGGGGGGGGGGGGGGFGGGDFGGGGGGGGGGFCCCFGCGDFGGE@EAFFGGGGGGGFGGGEGFGGGGGGFFEDFFGGGGGG59AFFGGGGGGGGGGGF8?EF@FFG6?<BFGGGF>/63>5;5>;;@44F<FC+11@AEEFF=4))766C?<3;;234<=?0?))4<9>)4).).694B)95)6:
@M02352:288:000000000-CKWC8:1:1101:13892:2069 2:N:0:TACGCTGC+CTAAGCCT
CAGTCTTGCGACCGTACTCCCCAGGTGGGATACTTATCACTTTCGCTTAGTCACTGAGCTAATGCCCAACAACTAGTATCCATCGTTTACGGCGTGGACTACCAGGGTATCTAATCCTGTTCGCTCCCCACGCTTTCGTCCCTCAGCGTCAGTACATACGTAGTAGACTGCCTTCGCAATCGGTATTCTGTGTAATATCTATGCATTTCACCGCTACACTACACATTCTATCTACTTCCATATGACTCAAGTCAACCAGTATCAAAGGCAGTTCCATAGTT
+
FFGGGGGGGGDFC:FFGGGGGEGGGG8FEAFCFGGGGFGGGGGGGGGGEGGGGGGFGFGGGGGCEGFCFEGGGGGFGGGGGGGGGGGGGGGGGEGGGGGGGGGGFGGGFFGGGGGGGGCFEGGGGCGGGCC=FEGGGGGGEGCFC,DDCGGDGGCFFC:7DF8CCFDFGFGG9EGGGGGEFFGGGGGEFEGCGFACEFFGFG6C7CCDFCFFCB@EGFDC@FEF*;CGFFFFFFCFEEE<?3?57;E)6()<9A)931:664A9AAD7:0474-9)1.)-.
@M02352:288:000000000-CKWC8:1:1101:12831:2120 2:N:0:TACGCTGC+CTAAGCCT
CAGTCTTGCGACCGTACTCCCCAGGTGGGATACTTATCACTTTCGCTTAGTCACTGAGCTAATGCCCAACAACTAGTGTCCATCGTTTACGGCGTGGACTACCAGGGTATCTAATCCTGTTCGCTACCCACGCTTTCGTCCATCAGCGTCAATGTATTATTAGTAACCTGCCTTCGCAATTGGTATTCCATGTAATCTCTAAGCATTTCACCGCTACACTACATATTCTAGTTACTTCATAATAATTCAAGTTCTACAGTATCAATGGCAGTTCGACAGTT
+
GCFFFGGGGGDEFGGGGGGGGGGEFGEFGGGGGGGGGDFGGGGGGGGDGGGGGGGGGGGGGGGGGGGGGGGGGFGGGGGGGGGGGGGGGGGGGGFGGEGGGGGGCFCFGGGGFFGGGGFGGFFGGGGFFDGGGDFGGGGGDGGGGGGDCCEGGGGGFGGGGGGGGGE;;@FGCFGGGGGB4CFC8@FCFFFFFA99EFAGFG6CBFFF+B@:5D2?EAFFFF@FFGC+<F7AAACEE35<CC?EFFF))95C3?CA)9A?CED<)))(4(-36480<:,54
@M02352:288:000000000-CKWC8:1:1101:15030:2128 2:N:0:TACGCTAC+CTAAGCCT
CAATCTTGCGACCGTACTCCCCAGGCGGAATGCTTAATCCGTTAGGTGTGTCACCAACAAGCATGCTTGCTGACGACTGGCATTCATCGTTTACGGTGTGGACTACCAGGGTATCTAATCCTGTTTGCTCCCCACACTTTCGTACCTCAGCGTCAGTATCGAGCCAGTGAGCCGCCTTCGCCACTGGTGTTCCTCCAAATATCTACGAATTTCACCTCTACACTTGGAATTCCACTCACCTCTCTCGAACTCAAGACTAGCAGTATTAGAGGCAGTTCCAG
+
GFGGGGGGGGGGGGCFFGGFGGGCGGGGGGGGGGGGGEFFGGGGGGGGGGFGGGGGGFGGGGGGGGGGGGGGGGGGGGGGGGGFEFGFGGGGGGGGGGGGGGGGGGGFGGGGDFDAFFFGGGGGGFGGGGGGGGGGGGGGGGGFGD8FGGGGGGGGGGFFEGGDGGGGGEG6C?DCCDGFE;:98CE7:E5@+0=>D9FGFFFGEFFCFFFFGF<=+077);@FFGEG3A6+137)(8E12(),5<2)(4:)).,*()9??73<AFA)69<,337:4):A9
@M02352:288:000000000-CKWC8:1:1101:9649:2128 2:N:0:TACGCTGC+CTAAGCCT
CAGTCTTGCGACCGTACTCCCCAGGTGGGATACTTATCACTTTCGCTTAGTCACTGAGCTAATGCCCAACAACTAGTATCCATCGTTTACGGCGTGGACTACCAGGGTATCTAATCCTGTTCGCTCCCCACGCTTTCGTCCCTCAGCGTCAGTACATACGTAGTAGACTGCCTTCGCAATCGGTATTCTGTGTAATATCTATGCATTTCACCGCTACACTACACATTCTATCTACTTCCATATGACTCAAGTCAACCAGTATCAAAGGCAGTTCCATATTT
+
GGGGGGGGGGGGGGGGGGGGGGGGGGGGEGGGGGGGGFGGGGGGGGGGCGFGGGGGGGGGGGGGGGGGGGGGGGGGGGGGFDFGGGGFGGGGGGGGGGGGGGGGGGGFGCFGGGGGGGGGGGGGEGGGGGGGGGGGGGGGCGFGGGGGGGGGGGGGGGGGGGGGGGG;EFGGGGGGGGDEAFGEGGGGGGGGGC:5@AFGFFFGFFF77CFGGB@>CFFCEF@FG*67?FA@F@;EEF<C76<CCE?)35)6--:7::744)6<5240622?F)969))-.
@M02352:288:000000000-CKWC8:1:1101:11644:2130 2:N:0:TACGCTGC+CTAAGCCT
TAACCTTGCGACCGTACTCCCCAGGCGGTCTACTTAATGCGTTAGCTGCGCCACTAAAGAGACAAGCTCCCCAACGGCTAGTAGACATCGTTTACGGCGTGGACTACCAGGGTATCTAATCCTGTTTGCTCCCCACGCTTTCGCACCTCAGTGTCAGTATCAATCCAGAGTGTCGCCTTCGCCACTGATGTTCCTTCCTATATCTACGCATTTCACCGCTACACAGGAAATTCCACCATCCTCTATCGTACTCTAGCCTGCCAGTATCGGGTGCAATTCCA
+
FGFFFGGGGGGGGCGFGGFGGGGEFFGGFGGGGGGGGGGGGGGGGGGGGGGGGGGGGGGGGGGGFGGDFGGGGGGGDGGGGGGGGGGGGGGGGGGGGDGGGCDFGGGGGGGGGGGGGGGGGGFAGGGGGGGGGGGCEGEEGGGGGGGGEGGGGCEGGGGFGGCFFGGGC@C?DGGGGGGF>CE*C8FC>9,;CCFEEFFFA:CGEFF*5*:DFACCF:602;<)67:C<?=*=444((.46<<AB>B::(2:A<97618:?FFFF2))46>:96FAB>A>)
@M02352:288:000000000-CKWC8:1:1101:7969:2133 2:N:0:TACGCTGC+CTAAGCCT
CAGTCTTGCGACCGTACTCCCCAGGTGGGATACTTATCACTTTCGCTTAGTCACTGAGCTAATGCCCAACAACTAGTATCCATCGTTTACGGCGTGGACTACCAGGGTATCTAATCCTGTTCGCTCCCCACGCTTTCGTCCCTCAGCGTCAGTACATACGTAGTAGACTGCCTTCGCAATCGGTATTCTGTGTAATATCTATGCATTTCACCGCTACACTACACATTCTATCTACTTCCATATGACTCAAGTCAACCAGTATCAAAGGCAGTTCCATAGTT
+
GGGGGGGGFGD@FGGGGGGGGGGEFFGGGGGGGGGGFFFFFGGGGGGGGGGGGGGGGGGGGGGGGGGGGFGGGGGGGEFGFGGGGGGGEGGGGGGGGGGGGGGGFCFGFGGCFGGGGGGGGGGGDGEGGGGGGGGFFGGGGGGGGGFDGGGGGGGGGGGGGGGGGGGGGGF6CFFGG>DEFFCEGGGGGGGGGF+@EFFFFGF75B+:BFFDGFFEGFFFFFFFFGEGFFFFFFFFFFE373?<EFEF@@3>DAFFF05ABA<24<A0036?A)*5@<)-:
@M02352:288:000000000-CKWC8:1:1101:11999:2158 2:N:0:TACGCTGC+CTAAGCCT
TAACCTTGCGGCCGTACTCCCCAGGCGGTCTACTTATCGCGTTAGCTTCGCCACTAAGTCATTACAACCCAACGGCTAGTAGACATCGTTTACGGCGTGGACTACCAGGGTATCTAATCCTGTTTGCTCCCCACGCTTTCGCACCTCAGTGTCAGTATCAATCCAGAGTGTCGCCTTCGCCACTGATGTTCCTTCCTATATCTACGCATTTCACCGCTACACAGGAAATTCCACACTCCTCTATCGTACTCTAGCCTGCCAGTATCGGGTGCAATTCCAAA
+
FFFGFGGGGGEGFGGGGGGGGGGGGGGGFGGGGGGGGGGGGGGGGGGGGGGGGGGGGGGGGGGGGGGGGGGGGGGGGGGGGGGGGGGGGGGGGGGGGGGFGGFFFFCEEGCFFGGGGDGGFGGGGFGGGFGGGGEDEEEECEEDE7DCGGGGGGGFFFGFFG@FGFCFGGGFGGGGGGGBF4=8CFGFCGGGGEFDFFFGAGF>EFDDDGFFFA7>G>0(4FFFGFBD469=?FBF:?044>D9)2:1:06-.):?405(2)4<))(,((-(,<=7*).))
@M02352:288:000000000-CKWC8:1:1101:18487:2162 2:N:0:TACGCTGC+CTAAGCCT
TAACCTTGCGGCCGTACTCCCCAGGCGGTCTACTTATCGCGTTAGCTTCGTTACTAAGTGATCAAGTCACCCAACAACTAGTAGACATCGTTTACGGCGTGGACTACCAGGGTATCTAATCCTGTTTGCTCCCCACGCTTTCGCACCTCAGTGTCAGTATCAGTCCAGGTAGTCGCCTTCGCCACTGGTGTTCCTTCCTATATCTACGCATTTCACCGCTACACAGGAAATTCCACTACCCTCTACCGTACTCTAGTTCAGCAGTATCAGGTGCAGTTCC
+
CEFGGGGGGGGDCEFDCGGFFGGCFGGG@:FFGGGGGGGGGGGGGGGGGGFGFEGGGGGFGGGGGGGGGGGGGGCEGGGGGGGGGGGGGGGGGGGGGGGGDGGCDGFGGGGG=CFGGGGGGFGGGGGGGGGGGGGGDGGGGFGGGGGFGFGEGAAGGFFDAFGGGGGGGGGFFGGGG>DFAD5=4?FGGGGDFFF?EFC;:+:C?FCC)*=DGFFFF>>035))*93F?<?*19496:(3:??<AAFB?(((..6=46F244),6))6.6:>::)-=:9<
@M02352:288:000000000-CKWC8:1:1101:8342:2174 2:N:0:TACGCTGC+CTAAGCCT
CAGTGTTGCGACCGTACTCCCCCGGTGGGATACTTATCACTTTCGCTTAGTCACTTACCTTATGTCGAACAACTAGTATCTTCAGTATACAGTGTGGACAATCAGGGTTTCTAATCCTCTTCCCTCCCCCCGCTTTCGTCACTCAGCGTCAGAATATCCGTCTTATACTCCCCCCGCAATCTGGAGTCTGTTGCATATATATGCCTTTATCCTACACACTCCACATCTTAACTACTTCTATAAGATTCTAATCAACGAGAATCAAAGCCACATCTATCGTT
+
EA,,,CFCEE8+7@CFGGGGGD+6@C@@+,CFFGG9C6<@CDDF@:BD,CEE,CD9C,66<<E<,C,CF<F<C5CEEFE9,,5,,5,:A,,,,55<+,,5,,,,,5B:,85,9,,,,C,99,,,:E+>C783@++8>+6++6,==,68C++1,@,,5,,8D,,6,73,,,366*3*/)28)+4,040,>1>+**/*1:+++37+)1;:++3@++);C67((2))97)+.+3+++)-)4).)4)).)).)))-))55,(.(-5<),6)(.4(())*)1)(.4
@M02352:288:000000000-CKWC8:1:1101:8677:2202 2:N:0:TACGCTGC+CTAAGCCT
CAGTCTTGCGACCGTACTCCCCAGGTGGGATACTTATCACTTTCGCTTAGTCACTGAGCTAATGCCCAACAACTAGTATCCATCGTTTACGGCGTGGACTACCAGGGTATCTAATCCTGTTCGCTCCCCACGCTTTCGTCCCTCAGCGTCAGTACATACGTAGTATGCTGCCTTCGCACTCGGTATTCTGTGTAATATCTATGCATTTCACCGCTACACTACACATTTTATCTACTTCCATATGACTCAAGTCAAACAGTATCAAAGGCAGTTTCTTAGGT
+
GGFF@FGGGG>@@FFFGGGGGGGEGGGGGGGGGGGGF,6CFFGGGGGG7FE@CFGCGC8<,@FF<F<8DFGG8=AFFF,F<,CF,:=FD5?4@FGGGFEGD<,A,@FE<F,E9EFFCFFF9,+4CF:DGFGEG7+A3+@3+693>@@CEC6CEAC,5;:DGGC>3,,,5,3>BC*;7*0*9*4;**,,5BF+5*+//=:=:780/14=718*2:=ACFD)(;@A;67+137:AFEECC<4<?3)1)/7)5))1)-*46).:AA29A),(((())9)6<6)6
@M02352:288:000000000-CKWC8:1:1101:13391:2207 2:N:0:TACGCTGC+CTAAGCCT
TAATCTTGCGACCGTACTCCCCAGGCGGAATGCTTAATCCGTTAGGTGTGACACCCACAAGCATGCTTGCTGACGTCTGGCATTCATCGTTTACGGTGTGGACTACCAGGGTATCTAATCCTGTTTGCTCCCCACGCTTTCGTCCCCCAGCGTCAGTACATACGTAGTAGACTGCCTTCGCAATCGGTATTCTGTGTATTATCTATGCATTTCACCGCTACACTACACATTCTATCCACTCCCATATGCCCCAAGTCAACCCGTCTCAAAGGCAGTTCAGA
+
CF8CCEGGGG7CFEGFGGAFFGGGGFGGGGGGGGGGFF<EFFGGG<FF@FCFGGGCGFC6,,9<,5CF@F,5CEC4?,C?,E<BFEB,A9=F+98BF7B=CA<,,,B,9=BA8AA=,,,C@=<FC,3,7D,AF=F7C>8E,+3633,3+::93+5+@;=,5798EB:8;,EFC,3;*=9*?**4*:*=,:,1=/=8*1+1+1119B68+4@F++66*:62(*/+2;@G8;11:+))(./.((,(-.<-)-(((((*--081((-((44)))3((.(*))))
@M02352:288:000000000-CKWC8:1:1101:15919:2208 2:N:0:TACGCTGC+CTAAGCCT
TAACCTTGCGGCCGTACTCCCCAGGCGGTCTACTTATCGCGTTAGCTTCGCCACTAAGTCATTACAACCCAACGGCTAGTAGACATCGTTTACGGCGTGGACTACCAGGGTATCTAATCCTGTTTGCTCCCCACGCTTTCGCACCTCAGTGTCAGTATCAATCCAGAGTGTCGCCTTCGCCACTGATGTTCCTTCCTATATCTACGCATTTCACCGCTACACAGGAAATTCCACACTCCTCTATCGTACTCTAGCCTGCCAGTATCGGGTGCAATTCCAAA
+
CDGGGGGGGGGGGEFGGFFGGGGDGGEECCFGGGGGGGGCFGGGEGGGGGDGGGGGGGFGGGGGGGGGGDGGGGGGGGGGGD<FGGGGGGGGGECGGGGGGGGFFGGGGGGFGGGGGGGGGGGGGCFFFGGGGGGDEEFGGGCDCFGCFGGGGGGGGGDFEE@FGCFCFGGGEG>?DGD5;DE8CG9A9CGFFEF@EFFGFGFFCF>DDGFGGFFEGFFFFF2)7C1<9F??FF:((33<?A44<042:3>A449547>1:::))6,26<0().9)6<92)
@M02352:288:000000000-CKWC8:1:1101:23910:2218 2:N:0:TACGCTGC+CTAAGCCT
TAATCTTGCGACCGTACTCCCCAGGCGGCATGCTTAATCCGTTAGGTCTGTCACCCACAAGCATGCTTGCCGACGCCTGGCATTCATCGTTTACGGTGTGGACTACAAGGGTATCTCATCTTGTTTGCTCCCCCCACTTTCGTGCTTCAGCGTCAGTGCATCCGTCTTAGACTGCCTCCGCACTCGGTGTTCTGCGTAATATCTATGCATTTCACCCCTACACTCCACCTTTTCTCTACTTCCATCTGACTCACGTCCACCAGTATCAACGGCCGTTCCAT
+
FBFGGGGGFGDGGGGGGGGGGGFGGGGF+C:FFGGGG,,CFGFGGEF,5CEFGGF<,:8CF<,6C=FG,F,7+@=++9<=,,5:,55944BFG,84BFF++,,:?6,,:BFE<FCE9C<,,3,:FF89BF,DF:F7C6;>D+5+++,2,,,@6C*37,,,,,6:D,,62<992ACC>**)85/*9*5:*=3:C<+(,8)*:7A+/@+;++1@C89**)((.)46*93*.8)*1*)59).).6>A>4-))--))((0-(.)4(.4)..-4(((-(.3)(4))
@M02352:288:000000000-CKWC8:1:1101:18214:2238 2:N:0:TACGCTGC+CTAAGCCT
CAGTCTTGCGACCGTACTCCCCAGGTGGGATACTTATCACTTTCGCTTAGTCACTGAGCTAATGCCCAACAACTAGTATCCATCGTTTACGGCGTGGACTACCAGGGTATCTAATCCTGTTCGCTCCCCACGCTTTCGTCCCTCAGCGTCAGTACATACGTAGTAGACTGCCTTCGCAATCGGTATTCTGTGTAATATCTATGCATTTCACCGCTACACTACACATTCTATCTACTTCCATATGACTCAAGTCAACCAGTATCAAAGGCAGTTCCATAGTT
+
GGGGFGGGGGGGEEGGGGGGGGGEGGGGGGGGGGGGGGGGGGGGGGGGGGGGGGGGGGGGGGGGGGGGGGGGGGGGGGGGGFGGGGGGGGGGGGGGGGGGGGGGGGGGGGGGGGGGGGGGGGGGGGGGGGGGGGGGGGGGGGGGGGGGGCGGGGGGGGGGGGGGGGGGFGGGGGGGGGGFFGDCGGGDGGEFGFFFEAFG>DBGFFFGCFFGCDFFEF;<E;3FGGFGEFFFAFEFFF39E3<?<E3);;3CB<)9:65A><9>24>1123:>4?2=A?<<
@M02352:288:000000000-CKWC8:1:1101:8452:2242 2:N:0:TACGCTGC+CTAAGCCT
CAAACTTGCGTTCGTACTCCCCAGGTGGGATACTTATCACTTTCGCTTAGCCACTCAGAATTGCTTCCGAACAACTAGTATCCATCGTTTACGGCGTGGACTACCAGGGTATCTAATCCTGTTCGCTCCCCACGCTTTCGTCCATGAGCGTCAGTATATACGTAGTAGACTGCCTTCGCAATCGGTATTCTGTGTAATCTCTATGCATTTCACCGCTACACTACACATTCTATCTACTTCCGTATAACTCAAGTCAACAAGTAACAAAGGCAGATCCATAG
+
GGGGGGGGGGFGEFEEFGGGDBFEGFFFGGGGGGGGGD<EGGGGGGGG>FCFEFDFGGGGGGGGGGFGGGGGGFFGGFFA?F9AFFFGGGGDEE>EGFCC89=BFDEFGFECEGGA;,CCEFDFF7F8B8CFECGCEGGGG>C6EGF89EEEGD7@EE338@@,:>FCC,DEGGC8C>*09;A>7E5:;DFGGFFA5B6@B7::?4:C@,+4=*:4CA>E8+;ADGEGEFFFF6674??CE05,6@?))7=72-)95<*47A9)54)4:(2?6(/,92)))
@M02352:288:000000000-CKWC8:1:1101:9002:2243 2:N:0:TACGCTGC+CTAAGCCT
TAACCTTGCGGCCGTACTCCCCAGGCGGTCTACTTATCGCGTTAGCTTCGTTACTAAGTGATCAAGTCACCCAACAACTAGTAGACATCGTTTACGGCGTGGACTACCAGGGTATCTAATCCTGTTTGCTCCCCACGCTTTCGCACCTCAGTGTCAGTATCAGTCCAGGTAGTCGCCTTCGCCACTGGTGTTCCTTCCTATATCTACGCATTTCACCGCTACACAGGAAATTCCACTACCCTCTACCGTACTCTAGTTCAGCAGTATCAGGTGCAGTTCC
+
GGGGGGGGGGGGGGEGGGGGGGGGGGGEFFGGGGGGGCGEGGGGGGGGGGFGGGGGGGGGGGGGGGGGGGGGGGEFGGGGGGGGGGGGGGFFFGGGGGGGGGGGGGGGGGGGGGGGGGCFGGGGGGGGGGGGGGGGGGGGGGGGGE>99FFGGGGGGGGGGGGGGGGCFGGGGGGGGGCF>GEEGGGGGGGGGFFF:A=C62;DCAFDCEDGGFFFFF@BBFFF4C;G??B4==49<BF?B>6?D5<BFF::AFFB2:@FFF>06)-5))3:70FBF))6
@M02352:288:000000000-CKWC8:1:1101:13568:2246 2:N:0:TACGCTGC+CTAAGCCT
TAACCTTGCGGCCGTACTCCCCAGTCGGTCTGCTTAACGCGTTAGCTCCGTTACTAGGAAATCAAGGCTCCCAGCAACTAGTAGACATCGCTTACGGCGTGGACTACCAGGGGAACTAATCCTTTTTGCCCCCCACGCCTTCGCACCTCAGAGTCAGTATCGGTTCAGGTAGTCGACCTCGCCCCTGGGTGTCCTTCCTGTATATAAGCATTTCCCCGCCAACCAGGCTATGCCCGCACCCGCTACCGTTCTCACATTCAGCAGCATCAGGTACTGTCGC
+
<FEG,C9FF:F+6@6@FGDAEEGE8C@C7,B,CF<@,CCECGD7F,CEEGC,BFEC,C:CEFG<<,,:,CFGE,4,CFCD9?,,C,,,9=+BFEAFF+4@=CCF9FGFFC:B+++86,>=,C,,,:,8,3@@FG7+@8+,@,***3;9:?E,,,,5>,<@9F88**7;?<,B,45*:7C)//?*/*15:0*>*.+745@+;@6+)3++03*::6-*;7>(,)()71(*(0***9(((4((((((-44>32(()))).)0)66.(((64)22.))*.*)(,
@M02352:288:000000000-CKWC8:1:1101:13634:2248 2:N:0:TACGCTGC+CTAAGCCT
TAATCTTGCGACCGTACTCCCCAGGCGGAATGCTTAATCCGTTAGGTGTGACACCAACAAGCATGCTTGCTGACGTCTGGCATTCATCGTTTACGGTGTGGACTACCAGGGTATCTAATCCTGTTTGCTCCCCACACTTTCGCACCTCAGCGTCAGTATCGAGCCAGTGAGCCGCCTTCGCCACTGGTGTTCCTCCGAATATCTACGAATTTCCCCTCTACACTCGGAATTCCACTCACCTCTCTCGAACTCAAGACCAGGAGTTTACAAGGCCGTTCCCG
+
F<FGFGGGGGEEFEGGGGGGFEGECFGG+FGGGGGGGFGFGFGGGGGGGF9CFGGFGGFGCF@FGCCGFGFGGGGGGGGGGGGFFGGFGGGGFGGEGGGGGGGGGCGFGGGG8CEC@EFFFGGGGGGGGGFGGGGGGGGGGDDEEGGGGGGGGGG+@,@EEGFGGGGG?EGGGGGGGGGFFGEEGFGC6EGGGFFBFEEGFGFG5A53>F3C7175@>8=E+(1*::7:FFFFBA.2:BFF127))(.4<?B>B24(45??14(4<2)62):1()334()(
@M02352:288:000000000-CKWC8:1:1101:19162:2270 2:N:0:TACGCTGC+CTAAGCCT
TAACCTTGCGGCCGTACTCCCCAGGCGGTCTACTTATCGCGTTAGCTTCGTTACTAAGTGATCAAGTCACCCAACAACTAGTAGACATCGTTTACGGCGTGGACTACCAGGGTATCTAATCCTGTTTGCTCCCCACGCTTTCGCACCTCAGTGTCAGTATCAGTCCAGGTAGTCGCCTTCGCCACTGGTGTTCCTTCCTATATCTACGCATTTCACCGCTACACAGGAAATTCCACTACCCTCTACCGTACTCTAGTTCAGCAGTATCAGGTGCAGTTCC
+
@<F@@EFE<CFECFEE:FFGGDGDFGED@FFGGGGGFFGGGGGGGC@AFFEFGGFGGGGGGGGGFGGGGFEFFGFGGGGGGFCFGEEFC@BFFGGGGGCECFGCAFGFGGGGGFGADEFFGGGGGGGGCFGCEGGG7C68D7CEE8?FGGGGGGFFGCEDCDADGGCCCGGCC@D7DGD6@GGGGFE84:FD>CAC=A=:CG++7A65CE:CCF5F>>B9>FEACF(9<)/996<9>:7::<67>2<(3:11<4)*.48<A2A7442:A95).,?AF><A
@M02352:288:000000000-CKWC8:1:1101:10184:2277 2:N:0:TACGCTGC+CTAAGCCT
CAGTCTTGCGACCGTACTCCCCAGGTGGGATACTTATCACTTTCGCTTAGTCACTGAGCTAATGCCCAACAACTAGTATCCATCGTTTACGGCGTGGACTACCAGGGTATCTAATCCTGTTCGCTCCCCACGCTTTCGTCCCTCAGCGTCAGTACATACGTAGTAGACTGCCTTCGCAATCGGTATTCTGTGTAATATCTATGCATTTCACCGCTACACTACACATTCTATCTACTTCCATATGACTCAAGTCAACCAGTATCAAAGGCAGTTCCATAGTT
+
FFGFFGGGFFGGDCFDGFGGGGGCFGFDEEFGGGGGGGGGGGGGGGGGCFFGGGGGGCGGGCAFGFFFGGGGG<FGGGGGGEFGGGGDGGEGGGGGGGGGGFGGGGGE<FFFGGGC9EFGGGGDCEFGGGGGG@FFGGGGDCEGGGCDG6CGG7;:CGDGGGGGGGGGGGGGGGGG5*;@AGCGGG7DFCGGGFF?C+:+=CF=CFFGGGF7DF108A13=FEA4D<F3+ACFA>?EE37CEECEEF))5)646)14<F>4..)4).2:86?B2?4*4)-.
@M02352:288:000000000-CKWC8:1:1101:16088:2304 2:N:0:TACGCTGC+CTAAGCCT
CACTGTTGCCAGCGTACTCCCCAGGTGGCTAACTTAATACTTTCGCTTTGGCACTCATCTTCAAGTAGACAAGCACCGAGTTAGCATCGTTTACGGCGTGGACTACCGGGGTATCTAATCCCGTTCGCTACCCACACTTTCGCACCTCAGCGTCAGTATCGAGCCAGTGAGCCGCCTTCGCCACTGGTGTTCCTCCGAATATCTACGAATTTCACCTCTACACTCGGAATTCCACTCACCTCTCTCGAACTCAAGACCCGGAGTTTATAAGGCAGTTCCAG
+
GFGGGGGGGGGGGFFFGGGGGGGGGGGGGGGGGGGGGGGGGGGGGGGGGGGGGGGGGGGGGGGGGGGGGGGGGGGGGGGGGGGGGGGGGGGGGGGGGGGGGGGGGGGGGGGGGGGGGGGGGGGGGGFGGGGGGGGGGGGGGGGGGGGGGGGGGGGDGGCGGGGGDGGGGGGFGGGGGGGFFGGGGGGGCFGGGFFFFFFGFFFGFFFGGF3@GFCFFA<;CFF+;FFG6@FF=FAA?FFFDF?:))177<(6)884:7)4176:299<A4>7?BFFF<4<6
@M02352:288:000000000-CKWC8:1:1101:13577:2322 2:N:0:TACGCTGC+CTAAGCCT
TAACCTTGCGGCCGTACTCCCCAGGCGGTCTACTTATCGCGTTAGCTTCGTTACTAAGAGATCAAGTCTCCCAACAACTAGTAGACATCGTTTACGGCGTGGACTACCAGGGTATCTAATCCTGTTTGCTCCCCACGCTTTCGCACCTCAGTGTCAGTATCGGTCCAGGTAGTCGCCTTCGCCACTGGTGTTCCTTCCTATATCTACGCATTTCACCGCTACACAGGAAATTCCACTACCCTCTACCGTACTCTAGTTCAGCAGTATCAGGTGCAGTTCC
+
FGGGGGGGGGGGGGGGGGGGGGFGGGGGFGGGGGGGGGGGGGGGGGGGGGGGGGGGGGGGGGGGGGGGGGGGGGGGGGGGGGGGGGGGGGGGGGGGGGGGGGGGGGGGGGGGGFFGGGGGGGGGGGGGGGGGGGGGGGEEGGEGGGGFFGGGFGGGGGGGGDGGGGFDGGFCGGGGGGGFAGGGGGFCEEEDFCFEFFFCFGFGFFFGGGFGDFFFGFF19EDFD4?43??FFFFAF>(84),,)66>::BBA24*6<=9<AB:B<)6)5))(56>BAF2
@M02352:288:000000000-CKWC8:1:1101:22201:2333 2:N:0:TACGCTGC+CTAAGCCT
TAACCTTGCGGCCGTACTCCCCAGGCGGTCTACTTATCGCGTTAGCTTCGTTACTAAGAAATCAAGTCTCCCAACAACTAGTAGACATCGTTTACGGCGTGGACTACCAGGGTATCTAATCCTGTTTGCTCCCCACGCTTTCGCACCTCAGTGTCAGTATCGGTCCAGGTAGTCGCCTTCGCCACTGGTGTTCCTTCCTATATCTACGCATTTCACCGCTACACAGGAAATTCCACTACCCTCTACCGTACTCTAGTTCAGCAGTATCAGGTGCAGTTCC
+
<F@FDEGGGGGGEGGGGFFG8@FCFGGGGDGGGGGGFGGGGGGGGGGGGGECGDGGCFGFGGGGGFGGFFGGGGGGGGGFGFGGGGGGGGGGGGGGGDFGEGDFGGGGGGG7BC:FGGFFDGGGGGFCCGD@F@DGGGEGGGGGGGGGGGGFGGGGGGGGEFGGGGGGGGGGGGDGGGGFACGGGGGGGGGCGFFFFFFGFG=F<AFGD7>GF7<FGD96,5,)*9<G09*=@FBAAFF?6??03<9>FFB?F9A64<=A>>DBA9)-5<?<?BFF4:AA
@M02352:288:000000000-CKWC8:1:1101:12529:2341 2:N:0:TACGCTGC+CTAAGCCT
CAATCTTGCGATCGTACTCCCCAGGTGGGACACTTATCACTTTCGCTTAGTCACTGAGATAAATCCCAACAACTAGTGTCCATCGTTTACGGCGTGGACTACCAGGGTATCTAATCCTGTTCGCTCCCCACGCTTTCGTCCATGAGCGTCAGTACATACGTAGTAGACTGCCTTCGCAATCGGTATTCTGTGTAATATCTATGCATTTCACCGCTACACTACACATTCTATCTACTTCCATATGACTCAAGTCAACCAGTATCAAAGGCAGTTCCATAGTT
+
GGFCFGGGGGDGGDGGGFFGGGGGGGGGGGGGGGGGFFGGGGGGGGGGGGGGGGGFGGGGGGGGGGGGGGGGGGGGGEGGGGGGGGGGGGGGGGGGGGGGGGGGGGGFGGGGFGGGGGGGGGEDGGCFEGGDGFGGGGGGGGGGGGGGGGGGFGGGGGFGGGG6AFGCGFGGGGGGGGGFFGGEGGGGGGGGGFFF<FFGFFFGEFFGGGFGDFBEDFBE:F@FGGFGEFFFFFECE?37?EECCFFFE;<?CF5A3;A)6<AFFFAFFFFFFFFF?<?A4
@M02352:288:000000000-CKWC8:1:1101:12901:2345 2:N:0:TACGCTGC+CTAAGCCT
CAATCTTGCGACCGTACTCCCCAGGTGGGATACTTATCACTTTCGCTTAGTCACTGAGAATTAACCCAACAACTAGTATCCATCGTTTACGGCGTGGACTACCAGGGTATCTAATCCTGTTCGCTCCCCACGCTTTCGTCCATGAGCGTCAGTATATACGTAGTAGACTGCCTTCGCAATCGGTATTCTAAGTAATATCTATGCATTTCACCGCTACACTACTTATTCTATCTACTTCCGTATAACTCAAGTCAACCAGTATCAAAGGCAGTTCCATCGTT
+
GCGDGGGGGGGGGDGEFGDFGCFCGGCDFEGGGFGGGGGGGGFGGGGGGGGGGGGDGGGGGGGGGGGGGGGGGGGGGGGGGGGGGGGGGGGGFCFGGGGFGGGGGGCFGGGGGGGDGCCEGEEGDGGGEFGGGEGFFE@EGGGGFGGDGDGGFGGGGGFFGGGGGGGFGGGGFFFGCDDFFG8EGGGGFGGFGFFEF8AFAFFGFFFGGGFFDE@>EFDFFF3AGG)+)A@FFFE<?4=<;2@EE93;AE35><BFB?F<)).4<A<?014:A:=96)8?<
@M02352:288:000000000-CKWC8:1:1101:14013:2347 2:N:0:TACGCTGC+CTAAGCCT
CAGTCTTGCGACCGTACTCCCCAGGTGGGATACTTATCACTTTCGCTTAGTCACTGAGCTAATGCCCAACAACTAGTGTCCATCGTTTACGGCGTGGACTACCAGGGTATCTAATCCTGTTCGCTCCCCACGCTTTCGTCCATGAGCGTCAGTACATACGTAGTAGACTGCCTTCGCAATCGGTATTCTGTGTAATATCTATGCCTTTCACCGCTACACTACACATTCTATCTACTTCCATATGACTAAAGTCAACCAGTATCAAAGGCAGTTCCATAGTT
+
F<AB,CFFDGCCEGEEFGGGGGC@CFFGGGG8ECGGCF@EGGGGGDEGGG<FFFAFFGGFAB,CF<ECFEFEECFAEDFD,<6,CFEE=BEEGGCGD?D<?EFGGEC?F,,<@AF4@9,4CFF7:,+@>B7BG+>DFE@@>8=D9DFDGEEGEC;:CFGC9<@3;F=,@@?F9ADGGG*9ADEEDC,<,=;:C?84*=BFFF6:*=@*:7F*9?=:=A@3;A35;C6@?F7=C=><).7.1<C5?C<);.79)))*(4>924<A49<:::-4<F46647-.
@M02352:288:000000000-CKWC8:1:1101:12113:2358 2:N:0:TACGCTGC+CTAAGCCT
CAGTCTTGCGACCGTACTCCCCAGGTGGGATACTTATCACTTTCGCTTAGTCACTGAGCTAATGCCCAACAACTAGTATCCATCGTTTACGGCGTGGACTACCAGGGTATCTAATCCTGTTCGCTCCCCACGCTTTCGTCCCTCAGCGTCAGTACATACGTAGTAGACTGCCTTCGCAATCGGTATTCTGTGTAATATCTATGCATTTCACCGCTACACTACACATTCTATCTACTTCCATATGACTCAAGTCAACCAGTATCAAAGGCAGTTCCATAGTT
+
C@EFFGGGGGGGGGGGGGGGGEGEFGGDE@FFFGGGGGGGGGGGGDDGGGFGGGGGGGGGGGFGGB@FGGGGGGGGG<AFGGGFGFDEFGGGGGGGGGGGGGGGGGGGGGGAA?EFGGFGFGGGGA4BCFGGGC=3@EC=>EFGGGGGGGGGCFGG:,>CFFGGFFFBFF6DCFGGGDCDA;8CDGFG:EGGGFCEFFAGFGFFEFFGGGF*9?@FGFDEFFFFDCEGFFFF=FEFE4).<E<C)9C<3;)1))6B01><<<AFF<A2:71:AAFA=A>F:
@M02352:288:000000000-CKWC8:1:1101:14651:2358 2:N:0:TACGCTGC+CTAAGCCT
AACCTTGCGGCCGTACCCCCCAGGCGGTCTACTTATCGCGTTAGCTTCGTTACTAAGTGATTAAGTCATCCAACCACTAGTAGACATCGTTTACGGCGAGGACTCCCAGGGTATCTAATCCTGTTTGCTCCCCACGCTTTTGCACTTCAGTGTCAGTATCTGTCAAGGTAGTCTCCTTCGCCACTGGTGTTTCTTCCTATATCTAGTAATTTCACCGCTATAATGGAAATTCCACCACCCTATAACGTATTCTATTCAAGTAGTATCAGGCGTAGGTCA
+
,@;,CECCF:7@F@@7,;,+8C@FF7@C6FFGGGGFGD,C7@FGGFE,>F8<:<,C<9C,C,,CE5?<,,C=E,+?FG459?<F?FCDG<E<4?F:C++4+66,,3,BC+>83,CB9A,,,9<CFF,3@C@C+3++@CCD,<@C,,29>,5,@,@=7,7;,@2>,@:,F;962++48+05D*=/40=,=EC*7=4<C++7C7;.++++411:A3:>.(3())3+3)2)/;**74.(3-42((.))6(.1).66)1)-0-4-.))-).)))(,()()-4)
@M02352:288:000000000-CKWC8:1:1101:10401:2361 2:N:0:TACGCTGC+CTAAGCCT
CAGTCTTGCGACCGTACTCCCCAGGTGGGATACTTATCACTTTCGCTTAGTCACTGAGCTAATGCCCAACAACTAGTATCCATCGTTTACGGCGTGGACTACCAGGGTATCTAATCCTGTTCGCTCCCCACGCTTTCGTCCCTCAGCGTCAGTACATACGTAGTAGACTGCCTTCGCAATCGGTATTCTGTGTAATATCTATGCATTTCACCGCTACACTACACATTCTATCTACTTCCATATGACTCAAGTCAACCAGTATAAAAGGCAGTTCCATAGTT
+
GGGGGGGGGGDCFGGGGGGGGGGGGGGGEGGGGGGGGEFFGGGGGGGG:FGGGGGGGGGGGGGGFCFGFGGGGGG<FGGGFGGGGFGGGG@,>FGDGGGFGGGGGGGGCCFGGGGGDFEFGGGGGG:@CFGCF:CCFGGC7CEGGGGGEBEGFGGGC@FFGGFEGGGGFGGGFCCFGD7BFGGEGFDEGGGGG*+*9B8+8CFCEF6DGGAF*?;3:=@C@FEA473+7CFFFFFFFF37C7)95CEEFFF445ABFFF4<4))6<AF<:034<6AB6,-6
@M02352:288:000000000-CKWC8:1:1101:11963:2378 2:N:0:TACGCTGC+CTAAGCCT
CAGTCTTGCGACCGTACTCCCCAGGTGGGATACTTATCACTTTCGCTTAGTCACTGAGCTAATGCCCAACAACTAGTATCCATCGTTTACGGCGTGGACTACCAGGGTATCTAATCCTGTTCGCTCCCCACGCTTTCGTCCCTCAGCGTCAGTACATACGTAGTAGACTGCCTTCGCAATCGGTATTCTGTGTAATATCTATGCATTTCACCGCTACACTACACATCCTATCTACTTCCATATGACTCAAGTCAACCAGTATCAAAGGCAGTTCATTCGTT
+
FGGGGGGGGGEGGGEFGGGGGGGGGGGGGGGFGGGGGGFGGGGEEFGGGGFGGGGGGGGGGGGGFFFGGG@FGGGGGGGGGGGFGGFGGFCFDGGGDGGFGGGGGGGGGGFFGFG,@EFGGGGGGC=ECDEEG>EGGGGEEEDFG=DGE>EGGFGGGGECFFEGGCFCECFGG,C*C7CBFGG7;EFEFGG7DEACEAFGFFFDEFFGGGF*9?-8CF@<1845CF)*7CFAF7;376)9C)9?5>E9@().4):??F>4>4<<B<2720389>/)*).,,
@M02352:288:000000000-CKWC8:1:1101:22452:2382 2:N:0:TACGCTGC+CTAAGCCT
CATTCTTGCGAACGTACTCCCCAGGTGGGATACTTATCACTTTCGCTTTGCCACCCAGCCTTACGGCCGAACAGCTAGTATCCATCGTTTACGGCGTGGACTACCAGGGTATCTAATCCTGTTCGCTCCCTACGCTTTCGCACCTCAGTGTCAGTATCAGTCCAGGTAGTCGCCTTCGCCACTGGTGTTCCTTCTTATATCTACGCATTTCACCGCTACACAGGAAATTCCACTACCCTCTACCTTACTCTAGTTCAGCAGTATCTGGTGCAGTTCCCAGG
+
GF,,6CFGGECCECGFGGFGGGGGGGGGFGGGGGGGCD@FGGGGGGGC,C@FGG,FGGG7CFEGC:F:>:>>:FGAFCF<<?FCFE7,AACE:+@4FCC+ABFCFCFEC8,BAFGD=9F9=C??FCG86D,CFEC7>+@B73C>@D89F,@:,EGF7D;,@D8>,,@EGGD8CCD*;7*3@48,0AC=8:CDFE*6/B:C8CF+(3>55CF::*/::).)/93;FFFG):F4*1:??F<?:2<B)))(.-)6::-*4)/.869<))6)6(9)54*:*4)5(
@M02352:288:000000000-CKWC8:1:1101:22885:2383 2:N:0:TACGCTGC+CTAAGCCT
CAATCTTGCGATCGTACTCCCCAGGTGGGACACTTATCACTTTCGCTTAGTCACTGAGATAAATCCCAACAACTAGTGTCCATCGTTTACGGCGTGGACTACCAGGGTATCTAATCCTGTTCGCTCCCCACGCTTTCGTCCCTCAGCGTCAGTACATACGTAGTAGACTGCCTTCGCAATCGGTATTCTGTGTAATATCTATGCATTTCACCGCTACACTACACATTCTATCTACTTCCATATGACTCAAGTCAACCAGTATCAAAGGCAGTTCCATAGTT
+
GEGGGGGFFGGGGGGGGGGGGGGCGGGGGFGDFGGGGFGGGGGGFGGGEGGGGGGGGGGGGGGGGGGGGGGGGGGGGGGFGFFGCFFFGGGGGGGGGGGGGFGGGGDFFGGAFFFGGGGGGGGGGCGGGEGCC:B:FEFGGGGGGGC>GGGGGGGGGCFGGGCGGGGFFGGGGGGGG7D>FGGEFGGGGGGGGFFEFFFCFGFGFFF77C6DDFFFGFF<@FEF4FCG?@=AAFEEF?EF36?)9CEC4;EE<CFFF<FAB:9>AAFFB7:?<48<=<?F<
@M02352:288:000000000-CKWC8:1:1101:11436:2390 2:N:0:TACGCTGC+CTAAGCCT
CAGTCTTGCGACCGTACTCCCCAGGTGGGATACTTATCACTTTCGCTTAGTCACTGAGCTAATGCCCAACAACTAGTATCCATCGTTTACGGCGTGGACTACCAGGGTATCTAATCCTGTTCGCTCCCCACGCTTTCGTCCCTCAGCGTCAGTACATACGTAGTAGACTGCCTTCGCAATCGGTATTCTGTGTAATATCTATGCATTTCACCGCTACACTACACATTCTATCTACTTCCATATGACTCAAGTCAACCAGTATCAAAGGCAGTTCCATAGTT
+
GGGGGGGGGGEGGGGGGGGGGGGGGFGGGGGGGGGGGCGCFGGGGGGGGGCGGGGGGGGGGGGGGGGGGGGGGGGGGGGGGGGGGGGGGGGGGGGGGGGGGGFGFGGGGGGGGGGGGGFGGGGGGCFGCEGGGGGGGGGCCEGGGGGGEGGDCCFGGGGGGGFGGGGGGGGGGGGGGGGBFGEGGGGGGGGGGE>CCFFGFDCFFFF7DGFGGFBFGF@CEFEFGFEG?@=CFFEEEE4>CECEEC5)3=3AAFA?:BF4><5954::(8?BF<BAFF?94
@M02352:288:000000000-CKWC8:1:1101:21811:2414 2:N:0:TACGCTGC+CTAAGCCT
TAATCTTGCGACCGTACTCCCCAGGCGGAATGCTTAATCCGTTAGGTGTGTCACCAACAAGCATGCTTGCTGACGACTGGCATTCATCGTTTACGGTGTGGACTACCAGGGTATCTAATCCTGTTCGCTCCCCACGCTTTCGTCACTCAGCGTCAGTACATACGTAGTAGACTTCCTTCGCAATCGGTATTCTGTGTACTATCTATGCATTTCACCGCTACACTACACATTCTATCTACTTCCATCTCACTAAAGTCAACCAGTATCAAAGGCACTTCCAT
+
9EFFGGGGGGGGEGGFEFEGGDGGGGGGCFGGFGGFE96FFGGDGDGDFGGGGGFGGBFEA8E9EFCECGCE<CB@C:CCFGGGEAEEG7FFDF7FDFEGD?AEFE=<AFGGFC;@AA9E,=A5CFCECFGFG>FCE8C>EEGC+@;CCFFGECEEGGF;EFC6EB<*,7,@F,=8:FD>>>?EG5C:,7ECFECC4=+=C8+18AF+:E+:CF<=/).33*66CC34)0A6FFC57?EC9)4<<))).-)),537:AF3(3,6<))).))((4)(0).6)
@M02352:288:000000000-CKWC8:1:1101:11939:2420 2:N:0:TACGCTGC+CTAAGCCT
CAGTCTTGCGACCGTACTCCCCAGGTGGGATACTTATCACTTTCGCTTAGTCACTGAGAATTAACTCCACAACTAGTATGCATCGTTTACAGCGTGGACTACAAGGGTCTATATAACCTTTCGCTCTCCACGCTTTCGTTCCTCAGCGTGAATGTCGTTCCCGAAAGTTGCCTTCGCTTTTGCTAGTCCTTTCAGTATCTATGGATTGACCCCCTACACTTAGAATTCTCCTTACCTCCCCCCGCGTCTCGATTAGCAGTTTTGAACAACAACACGAAGTT
+
,,<,6CECEF+6@FCFDGGGG7,@@,;CC8@,C,C<EA,CFGG@CC@,,:6CFAFFGFGE,66CF,<,,:CC,6CCCCE,,,9,B6B49B,,:>,C@,,:,:E9<@+4,B,55,,,9,,9>;?+F,+,64EC7++A=?8B3,,@,,=>=++1,6,,6@F8@3>++@>,,3;>9;??C9***2,2?,47:,5?7*+*2=++++=9*+*3*5**2?(2,)(/*+/+4+*1*+169+(/9;((/,((((-(-(5)(-(*,)9:>9)(().)(.(413:20-34.
@M02352:288:000000000-CKWC8:1:1101:14884:2432 2:N:0:TACGCTGC+CTAAGCCT
CAGTCTTGCGACCGTACTCCCCAGGTGGGATACTTATCACTTTCGCTTAGTCACTGAGCTAATGCCCAACAACTAGTATCCATCGTTTACGGCGTGGACTACCAGGGTATCTAATCCTGTTCGCTCCCCACGCTTTCGTCCCTCAGCGTCAGTACATACGTAGTAGACTGCCTTCGCAATCGGTATTCTGTGTAATATCTATGCATTTCACCGCTACACTACACATTCTATCTACTTCCATATGACTCAAGTCAACCAGTATCAAAGGCAGTTCCATAGTT
+
GGGGGGGGGGGGGGGGGGGGGGGCFGGGGGGGGGGGGGGGGGGGEEGGGGGGGGGGGGGGGGGGGGGGGGGGGGGGGGGGGGGGGGGGGGGGGGGGGGGGGGGGGGGFFGGGGGGGGGGGGGGGGGGGDFGGGGCDFGGGGGGGFGGGGGGGGGGGGGGGGGGGGGFFGFCGFGGGGGGEFGGEGGGG7FFGGFFFFFFGFGFGCFFGGGF74;@FGFFEFF@5CFFGEFFFFFFCF?AEF?EEEFFEF@EEBABFFF>AF<2):94:6?(,65BA?5?AA
@M02352:288:000000000-CKWC8:1:1101:8903:2433 2:N:0:TACGCTGC+CTAAGCCT
CAATCTTGCGACCGTACTCCCCAGGTGGGACACTTATCACTTTCGCTTAGTCACTGAGATAAATCCCAACAACTAGTGTCCATCGTTTACGGCGTGGACTACCAGGGTATCTAATCCTGTTCGCTCCCCACGCTTTCGTCCATGAGCGTCAGTATATACGTAGTAGACTGCCTTCGCAATCGGTATTCTGTGTAATCTCTATGCATTTCACCGCTACACTACACATTCTATCTACTTCCGTATAACTAAAGTCAACCAGTATCAAAGGCAGTTCAATAGTT
+
GEFGFGFGGGGGGCFGGGGGGFGGGGGGCFFCGGGGGGGGGGGGGGGGDGGGGGGGGGGFFFCFG@FFGGGGGGGGFGGGGGGGGGGFGGGG:FFGEGGGGGGGFDGFGCGGGGGFGFGGGGGGGFE8CGEGGCCFGGGGGCFGGGGGGEGGFEFGGGGCGGGGGFGFGCFGGGGGGC>DFF;EGG,>:BDFGEFEFC+=FFFG?FFFDGF7*?9>EFFEEFEF=65+7;7:FFCC??A?EDD;373)547ADFFFBF@<9))-:)).08<?FF4)*.<4)
@M02352:288:000000000-CKWC8:1:1101:9166:2437 2:N:0:TACGCTGC+CTAAGCCT
CAATCTTGCGATCGTACTCCCCAGGTGGGACACTTATCACTTTCGCTTAGTCACTGAGATAAATCCCAACAACTAGTGTCCATCGTTTACGGCGTGGACTACCAGGGTATCTAATCCTGTTCGCTCCCCACGCTTTCGTCCATGAGCGTCAGTACATACGTAGTAGACTGCCTTCGCAATCGGTATTCTGTGTAATATCTATGCATTTCACCGCGACACAGGAAATTCCACTACCCTCTTCTGTACTCTAGTTATCCAGTATCAGGTGCAGTTCCTAGGTT
+
FCFFCFGGGGGEFEFGGGGGGGG@FEDGFGGGGGGFCEGGGGGGGDGGGGGGGGGGFGFGGGGGGFGGGGGGGFGFFGGGGGGGGGGGGFGDEEEFEGGGGG<FFED=FGGGFGFAFGGFGGGE7BFDCEEGEG>FGEGEE68DCDDD=EEGD,@DF,FDFGGDGGGGGGGFCAFGGGDFAGGGGFGGGGFGGFF?F>CFFGFGEFFGGGF8CA(:8>@@?A?F;7CG;FF=FFD132@E)9AAFA449AB6<469<A=)--:<BFF>0:)<9AF:?>::)
@M02352:288:000000000-CKWC8:1:1101:17580:2450 2:N:0:TACGCTGC+CTAAGCCT
TAACCTTGCGGCCGTACTCCCCAGGCGGTCTACTTATCGCGTTAGCTTCGTTACTAAGAAATCAAGTCTCCCAACAACTAGTAGACATCGTTTACGGCGTGGACTACCAGGGTATCTAATCCTGTTTGCTCCCCACGCTTTCGCACCTCAGTGTCAGTATCGGTCCAGGTAGTCGCCTTCGCCACTGGTGTTCCTTCCTATATCTACGCATTTCACCGCTACACAGGAAATTCCACTACCCTCTACCGTACTCTAGTTCACCAGTTTCAAATGCAGTTCC
+
FGGGGGGGGGGGCFCCGGEFFGGGGGGGFCGGGFGGGGGGGGGGGGAFGGFFGGGFFGFGDGGGGGGGFGFGGGGGGGGGGFGGGGGGGGGGGGGGGGGGGGGGGGGGGGGGGFGGGGEFGGFGGGGGGGGGGGFGCCEGGGGGGGGGGGFGGGGGGGGFF@EEGB,?FGGFGGGGDGG4?DEGD6CE,88CDEFFFFA7A:1+9CF5CEEGCAEFGFF@1B<FF<?F767=FBFB4:(2(56?FFB>(4:1)-)8<4F<<>BFFFF2):)-:A?.15)6
@M02352:288:000000000-CKWC8:1:1101:21531:2454 2:N:0:TACGCTGC+CTAAGCCT
CAGTCTTGCGACCGTACTCCCCAGGTGGGATACTTATCACTTTCGCTTAGTCACTGAGCTAATGCCCAACAACTAGTATCCATCGTTTACGGCGTGGACTACCAGGGTATCTAATCCTGTTCGCTCCCCACGCTTTCGTCCCTCAGCGTCAGTACATACGTAGTAGACTGCCTTCGCAATCGGTATTCTGTGTAATATCTATGCATTTCACCGCTACACTACACATTCTATCTACTTCCATATGACTCAAGTCAACCAGTATCAAAGGCAGTTCCATAGTT
+
FGGGFGGGGGDGEEFGGGGCFGGFGGGGGGGGGGGGGGGGGGGGGGGG>EGGGDGGGGGGGGGGGGFFGGGGGGGGGGGGGGGGGGGGGGGGGGGGGGGGGGGGGG7FFFGGGGGGGFFGGGGGEGEFGFGGGGGGFEFGGGGGGGGGGGE>FGGGGGGGGGGGGGDFGGGGGGGGGGG>FGCEGGGGGGFGGF6CEFF=8CCFEFFGFGFGG>=BEF@FFFFFFGF7?FFFFF<CFFFEECFEE<E3;8@EFFFF:BF4>6>A24A1(4?<<D*.7>065
@M02352:288:000000000-CKWC8:1:1101:21288:2459 2:N:0:TACGCTGC+CTAAGCCT
CAGTCTTGCGACCGTACTCCCCAGGTGGGATACTTATCGCGTTAGCTTCGTTACTAAGTGATCAAGTCACCCAACAACTAGTAGACATCGTTTACGGCGTGGACTACCAGGGTATCTAATCCTGTTCGCTCCCCACGCTTTCGTCCCTCAGCGTCAGTACATACGTAGTAGACTGCCTTCGCAATCGGTATTCTGTGTAATATCTATGCATTTCACCGCTACACTACACATTCTATCTACTTCCATATGACTCAAGTCAACCAGTATCAAAGGCAGTTCCA
+
GFGFFGGGGGGGGGGGGGGGGGGGGFFGGGGGGGGGGGGGGGGGGGGGGGFFGGGGGGGGGGGGGGGGGGGGGGGGGGGGGGGGGGGGGGGGGGGGGGGGGGGGGGGGGGGGGGGGGGGGGGGGGGGGGGGGGGGGGGGDGGGGGGDFGGGGGGGGGGFGGGGGGGFFGGGFF7CFGGGFFD?CDGFEEFGCCEFFFFFDFFFF?@8;FFFGGFFAGFBFFD@FFC@4@FFAFFE?<C?)<9A25<4<-4A947?6:AF9B7??A>FB444<?:::?AB9)
@M02352:288:000000000-CKWC8:1:1101:12520:2480 2:N:0:TACGCTGC+CTAAGCCT
TAACCTTGCGGCCGTACTCCCCAGGCGGTCTACTTATCGCGTTAGCTTCGCCACTAAGTCATTACAACCCAACGGCTAGTAGACATCGTTTACGGCGTGGACTACCAGGGTATCTAATCCTGTTTGCTCCCCACGCTTTCGCACCTCAGTGTCAGTATCGGTCCAGGTAGTCGCCTTCGTCACTGGAGTTCCTTCCTATATCTACGCATTTCACCGCCACACAGGAAATTCCACTACCCTCTCCCGCACTCTAGTTCAGCAGTATCAGGTGCAGTTCCAA
+
FGEEGGGGGGGGG7@CGFGGGGFGGGGG8@CFGGGGFEGGGGEGGGGGCGDGGG=EFGGFCFFGGGGGGGGGGGGGGGGGGDG?FGGGGGGDFC:C@FCEE8<FEFGFCEF,FA33;DFGD9CFG@EGFF8C,<>C+3@@8@*CGFFFFCAFGGGG7,,6*>C>FFDF?FGGGC<DC*7)::C+3***0=1@D?6138@FFGFCEFBGCCA7:AA3C)((15(.7C04<FF4?F9>21(.37(479((,(.64).*.:*6-4<24.).)68>7A*:B2))
@M02352:288:000000000-CKWC8:1:1101:24679:2482 2:N:0:TACGCTGC+CTAAGCCT
CAATCTTGCGACCGTACTCCCCAGGTGGGATACTTATCACTTTCGCTTGACCACTGAGACCGAAGTCCCAACAGTTAGTATCCATCGTTTACGGCGTGGACTACCAGGGTATCTAATCCTGTTCGCTCCCCACGCTTTCGTCCATCAGCGTCAGTACATACTTAGTAGACTGCCTTCGCAATCGGTATTCTGTGTAATATCTATGCATTTCACCGCTACACTACACATTCTATCTACTTCAGTATGACTCAAGACAACCAGTATCAACAGCAGTTCCACAG
+
GGCAFFGGGG>@FFGGGGGGFGGEGFGGGGGGGGGGGGCFGGGGGGGGFGDFGGDFGDCEFFGGDGFG@AFEGGGGGGGGGGF<F9BFGGGGD7F7F+>BAFGFGC<:=FFE,@=,4,CF9AEGCC:8ECEE@@F@EGGDFGDEGGD?FDG68EGGGCEAFGGFFFC9>9,DEFCFGC**3@C>CCCGGG@1C?F57B61=DFG?+1=:E6+114:*89E@A@F4C@G<AF7CFE6>E??E)94<<42)-).)57@?BFF64<<:<)..47314@A@2)2.
@M02352:288:000000000-CKWC8:1:1101:7838:2490 2:N:0:TACGCTGC+CTAAGCCT
CAGTCTTGCGACCGTACTCCCCAGGTGGGATACTTATCACTTTCGCTTAGTCACTGAGCTAATGCCCAACAACTAGTATCCATCGTTTACGGCGTGGACTACCAGGGTATCTAATCCTGTTCGCTCCCCACGCTTTCGTCCCTCAGCGTCAGTACATACGTAGTAGACTGCCTTCGCAATCGGTATTCTGTGTAATATCTATGCATTTCACCGCTACACTACACATTCTATCTACTTCCATATGACTCAAGTCAACCAGTATCAAAGGCAGTTCCATAGTT
+
GGGGFGGGGGDGEGGGGGGGGGGGGGGGGGGGGGGGGGGGGGGGGGGGGFGGGGGGFGGGGFGGGGGGGGGGGCGFGGGGGGGGGGGGGGGGGGGGGFGGGGGGGGGGGGGGGGGGGGFGGGGGGGGGGCEGGEGGGGGGGGGGFGGGGGGGGGGGGGGGGGGEGGGGGGGGGGGGGG>BFGGGGGGFGGGGGCFECAFCFGFGEFFGDFFGCDFFGFDEEA@FFGFGFFFFFFCFEEEC??EFFEFFFFECAA2??6FBA):AA<BFB:1?64@<F42)6
@M02352:288:000000000-CKWC8:1:1101:13165:2490 2:N:0:TACGCTGC+CTAAGCCT
CAGTCTTGCGACCGTACTCCCCAGGTGGGATACTTATCACTTTCGCTTAGTCACTGAGCTAATGCCCAACAACTAGTATCCATCGTTTACGGCGTGGACTACCAGGGTATCTAATCCTGTTCGCTCCCCACGCTTTCGTCCCTCAGCGTCAGTACATACGTAGTAGACTGCCTTCGCAATCGGTATTCTGTGTAATATCTATGCATTTCACCGCTACACTACACATTCTATCTACTTCCATATGACTCAAGTCAACCAGTATCAAAGGCAGTTCCATAGTT
+
GGGFGGGGGGDGGGEGGGGGGGGGG@FGGGGGGGGGE9@FFGGGGGGGGGAFGGGGGGGGGGGGGFEFGGGGFGGGGGGGGGGGGGGGGGGGGGGGGEGGGGAFGGGGGGGGGGGGGFGGGGGEGDCFGFEGGEGGGGF>EGGGFGGGGGGEFGFCAEFFGGGGGGGG;:CCGGFGDC>DFGGE>GCDGGD7CC>5<ACCFDFFFFF>@CA>DB9==FDC@6).=<CGEFF7AA<EFF)9C36)5>?E@@<EBFF??BFA4)5<)-.88?<FFF6<*-8:6
@M02352:288:000000000-CKWC8:1:1101:8385:2492 2:N:0:TACGCTGC+CTAAGCCT
CATTCTTGCGAACGTACTCCCCAGGTGGGTTACTTATCACTTTCGCTTAGCCACTCAGTCCGAAAACCAAACAGCTAGTAACCATCGTTTACGGCGTGGACTACCAGGGTATCTAATCCTGTTCGCTACCCACGCTTTCGTCCCTTAGCGTCAATTAATTGTTAGTGATCTGCCTTCGCAATCGGTATTCTGTGTAATATCTATGCATTTCACCGCTACACTACACATTCTAACCACTTCACAATAATTCAAGACCTGCAGTATCAATGGCAATTTCACGG
+
EEGGCFGFAFCE@FFGGGGGGGGCFGGFEGGFFGGGCFGGGGGDGEGGCAFFGGGGFGFGGGGGGGGGGGGFFFFFFFGGFGCGGGGGGGGAFGGGGGCFGGGGGGFDGGGCEFGGGGFGGGGGGGGGDF8FGCFCEFFGGGGEGGGGGGGGDGGCGGGGFGGGGGGGGCEAA?FGGGGFEGGGGG5EGC@DFFFCCFFDFGFGFFFGGG68@A9:CE@<DF;F6;@FCFFCFF(;24>@EFCEF<AFFFA24<?4:?4<:AB<<2<<A0818:F)*541(
@M02352:288:000000000-CKWC8:1:1101:23953:2496 2:N:0:TACGCTGC+CTAAGCCT
CAGTCTTGCGACCGTACTCCCCAGGCGGGATACTTATCACTTTCGCTTAGTCACTGAGCTAATGCCCAACCACTAGTATCCATCGTTTCCGGCGTGGGCTACCAGGGCATCTAATCCTGTTCGCTCCCCACGCTTTCGTCCCTCAGCGTCAGTACATTCGTAGTAGCCTTCCTTCGCCACCGGCATTCTGTGTAATACCTATGCATTTCACTGCTCCCCTACACATTCTATCTCCTTCCATCTGACCCAAGTCCATCACTATCAACGTCCGTTCCATAGTT
+
AGGFFGGGGGGGG7FFGGGGGGGGG,@:@6@EGGGFF<@FFGGDGGGG,66EFGGEGGFGG6FCF,EF7F,,CD8CFAFGGGGCF@FF<FF+++@>F+:B=,B,,3B++B,C@FCDAE,>DF7+=83+@8@:F3+@8@C**3<C,,@*43**><F,:,,2?>:B,7,,2,28;CG4C**)2//*):9EC:<+2)+1.+=+17*C);7@>1+++*.*+)2:BF?F*94C:?6*8*5<4A2)))6)4<(.(-4-.))*.,*-))))-,((4(,,4:54B)).6
@M02352:288:000000000-CKWC8:1:1101:15106:2496 2:N:0:TACGCTGC+CTAAGCCT
TAACCTTGCGGCCGTACTCCCCAGGCGGTCTACTTATCGCGTTAGCTTCGTTACTAAGTGATCAAGTCACCCAACAACTAGTAGACATCGTTTACGGCGTGGACTACCAGGGTATCTAATCCTGTTTGCTCCCCACGCTTTCGCACCTCAGTGTCAGTATCAGTCCAGGTAGTCGCCTTCGCCACTGGTGTTCCTTCCTATATCTACGCATTTCACCGCTACACTAAACATTCTATCTACTTCCGTATAACTCAAGTCAACCAGTATCAAAGGCAATTCCA
+
GGFFGGGGGGGFCEFEGGGFGFFCFFGD@CFGGGGGGGGGGGGGGGCFGG=CEDGGFGGGFEGGGFGGGGGGFGGGGGGGGFGGGFFGGGGGGGEGGG7FGGDGGG8FFGEEFGGGGGA;EFFGGGGGFGGDGGGGD6CEGFDGGGGGFCDFFGGGGGGGGGC;EFGGFGG9DCDDGDDA?GGGGGGDCCGD+9>CFFF>FC67?7CGGE55CFFFG:666)).+7(*,=F=FF-4<<>2A<AAB?13)69<<>??))*.5???<9))569>?6<().69)
@M02352:288:000000000-CKWC8:1:1101:9061:2507 2:N:0:TACGTTGC+CTAAGCCT
CAGTCTTGCGACCGTACTCCCCAGGTGGGATACTTATCACTTTCGCTTAGTCACTGAGATAAATCCCAACAACTAGTATCCATCGTTTACGGCGTGGACTACCAGGGTATCTAATCCTGTTCGCTCCCCACGCTTTCGTCCATGAGCGTCAGTATATACGTAGTAGACTGCCTTCGCAATCGGTATTCTAAGTAATATCTATGCATTTCACCGCTACACTACTTATTCTATCTACTTCCGTATAACTCAAGTCAACCAGTATCAAAGGCAGTTCCATAGTT
+
GFGCCFGGGGDGGGCFFGFGGGEFGGGG>FGGGGGGGGFFGGGGGGEGCFGGGGGGGGGG9FGFDEGGGGGGGGGGGGGGGGFGGGFGGGGGGDGGGDGFGG?FFDGGBFEFFFFGGFEFEGGGEFGCEFGCFEFG=CGGGGGGGEGCEEEEFGGFGGGGG9DEABFEGGGGGGGCDDDFFGGGGGFGGFG>DE8??FFCAFAGEFA7DFBCDE2>EFDCEFEF7C<FFFF:AFCCEEE?F@@E3>EFFF8AAF2??FF9AAFF2-)1(.8,4)/:=2,4:
@M02352:288:000000000-CKWC8:1:1101:16958:2516 2:N:0:TACGCTGC+CTAAGCTT
CAATCTTGCGACCGTACTCCCCAGGTGGGACACTTATCACTTTAGCTTAGCCACTGAACTCAAGTCCAACCGCTAGCGTCCATCGTTTACGGCGCGGTCTACCAGGGCAGCTAATCCTGTTCGCTCTCCACGCTTTCGTTCTTCGGCGTCAGCGTACTCGGAGTCGAATGTCTTCGCAACCGCCTTTGTTTGTACTATACATGCATTTGACCGCCACACCACACTATCCATTTACTTCACTCACATCTACGTTAACCCGGATCCACAGCCGTTCCATAGG
+
A,EEEFG<EGE+@FFGCFGGF7,,6C<D+@,:CFFG<<,CCEF6@FA,,CCEGGGG<EGA9:<E@<,666,7+8+6,>=C+,<,,9,:?EF@:++8+6@+,,:,,8+B+++3,:3E=,,8EF7++,+C>9D7B+++,+5,,3,7+++*@C*4,*=1*1>**516,*1*?,,,6,12/2/).9****=++0<476+/1+++111;)8**2+*2)0,);<((45?D**)*,18*/9><)4).))(()).).),((.-*..0(,((.,,((((((-(0)1)))
@M02352:288:000000000-CKWC8:1:1101:7341:2516 2:N:0:TACGCTGC+CTAAGCCT
CAGTCTTGCGACCGTACTCCCCAGGTGGGATACTTATCACTTTCGCTTAGTCACTGAGCTAATGCCCAACAACTAGTATCCATCGTTTACGGCGTGGACTACCAGGGTATCTAATCCTGTTCGCTCCCCACGCTTTCGTCCCTCAGCGTCAGTATATACGTAGTAGACTGCCTTCGCAATCGGTATTCTGTGTAATATCTATGCATTTCACCGCTACACGACACATTCTATCTACTTCCATATGCCGCAAGTCAACCAGTATCAAAGGCTGTTCCATGGTT
+
EEEADGGFGG@@@+BD7FGGDCE7<FFGD8FF8FGGGGGCGGGG@:CFGEFFE<FFD@AFGGFCFDFFGGGFD<FEFD?FDDE?CDFFFGGFG>FGGGGGGAECE7F<F<,9EBEF,,AFD9CFCFEGGFGCE@>DBADEDCFCFC?CGDEGGG,@E9F@EF8:;,@B;7DC9EG50*;4?@5ECGG7,=D+=889<CC+B7B85=BCFDF=*8:BGA@(6=@>C6?+7@7A=F;57);43)9)))((-79<AFFFF659AF4)6A480(,..)*6*)(62
@M02352:288:000000000-CKWC8:1:1101:18188:2524 2:N:0:TACGCTGC+CTAAGCCT
CAGTCTTGCGACCGTACTCCCCAGGTGGGATACTTATCACTTTCGCTTAGTCACTGAGAATTAACCCAACAACTAGTATCCATCGTTTACGGCGTGGACTACCAGGGTATCTAATCCTGTTCGCTCCCCACGCTTTCGTCCATGAGCGTCAGTATATACGTAGTAGACTGCCTTCGCAATCGGTATTCTAAGTAATATCTATGCATTTCACCGCTACACTACTTATTCTATCTACTTCCGTATAACTCAAGTCAACCAGTATCAAAGGCAGTTCCATCGTT
+
GGGGGGGGGGGGGGEGGGGGGGGGGGGGFGGGGGGGGFGGGGGGGGGGGGGGGGAFGGGGGGGGGGGGGGGGGFGGGGGGGGGGGGGGGFGCFGGGGGGGGGGFGGFDFFFGGGGGGGGGFFECC<F@8DE:FCFGGGGGGEFEFGGGGGGG9EFGFGGFGGGGGGGFFGGGFFFGGGCDFGGGFFCD,=2:=CFFFA+CAFFF?FFGGGA:<B6>GFFFFFFFFGFFFFFFFF9?93=@E?3;?>E4AFFFFFFFFBF4))6<>>A??B?:<AB<FA?(,
@M02352:288:000000000-CKWC8:1:1101:9055:2528 2:N:0:TACGTTGC+CTAAGCCT
CAGTCTTGCGACCGTACTCCCCAGGTGGGATACTTATCACTTTCGCTTAGTCACTGAGATAAATCCCAACAACTAGTATCCATCGTTTACGGCGTGGACTACCAGGGTATCTAATCCTGTTCGCTCCCCACGCTTTCGTCCATGAGCGTCAGTATATACGTAGTAGACTGCCTTCGCAATCGGTATTCTAAGTAATATCTATGCATTTCACCGCTACACTACTTATTCTATCTACTTCCGTATAACTCAAGTCAACCAGAATCAAAGGCAGTTCCATAGTT
+
EFGGAFGGGGCFDGGFCGGFCBFGGGFG7FFGGGGGGCFGGGGFGGGGEGFGGGGGGGAFGCCGGFGGFFFGGFGGGGGGGGGFGGCFGGGCGGGGGGFFGGGGG7FGGGGGGCEFFACAEGGGGGG@EGGGGGDFGEG6CGGGGGGGGEGDGGGGGGGCCGCEGECFF7DECFCGGCCEFG?>**=CFGFCC4+8>8FCFGF7@FFG89@:CBBFC4(.4A<6:DC7CF=8@+9<3?;0=@;;<<C9<53:9B9B(8)(.))634A0<?6:AB4>F234<
@M02352:288:000000000-CKWC8:1:1101:14320:2534 2:N:0:TACACTGC+CTAAGCCT
CAGTCTTGCGACCGTACTCCCCAGGTGGGATACTTATCACTTTCGCTTAGTCACTGAGCTAATGCCCAACAACTAGTATCCATCGTTTACGGCGTGGACTACCAGGGTATCTAATCCTGTTCGCTCCCCACGCTTTCGTCCCTCAGCGTCAGTCCATACGTAGTAGACTGCCTTCGCAATCCGTATTCTGTGTACTGTCTATGCATGTCACCGCTACCCTACACCTTCTATCTACTTCCATATGACTAAAGTCAACCAGTCTCCAAGGCAGTTCCTTACTT
+
DFEGGGGGGGEGG7BDGGGGGGFCG@@FGGGFGGGGF96E6FFCF@G<BFGGGGFGGGGG9<C9@EEFCF<<EEE66,,CFGGFCGFCGF7,F7>FDEF@=<EEE7:BA,A,<?,9==,98AFEG<=D>DE+C+>>DEFCE6DG88=8:>+@E,,,8CC@,@E3,,7,,,6>>BC*<***;*4**49:>,,++/+0*14BFG68CF+=+,1*/:(85)6=;:(5*2);3++;7+)/974)).9)9>)).8)--4)9(()-)).)).,81:12<A/)/6().
@M02352:288:000000000-CKWC8:1:1101:20925:2556 2:N:0:TACGCGGC+CTAAGCCT
TAATCTTGCGACCGTACTCCCCAGGCGGAACGCTTAATGCTTTAGGTTTGTCACCGAACAGTATACTGCCCGACGACGGGCACTTAGCTTTCAGGGTGTGGATTACGAGGGTATCTAACTCTTTTTGCCCCCCACATTTGCGTACCTCAGCGTTATTAGCGATCAAGTGAGCCGCTTTCTCCACGGGTTTTTCTCCAAATATCTACGAATCACCCCCCGACACTTAGATCTCCCCACCTCCCACCAATACTCTATCCCGTAAATTTTTGGGCGTGCTACAG
+
@<<F<F9CFGGC@@BE7<FFFGFGGGGG@:+,@FECF9,E,CC,95C,,BEF9E,,>:++,,6,,,,99,,8==>7@+@:C:+455,,,:,,,,,4BCBC:,,557<+B@CF@3,6,D,,8=,,:,<9>D+>B<:*,@;3,;*C8C>*1,,*6;*/1@,2*4,**77,63+5<*)1**27+0+2**=:*/3*0)/4:08>60/2)1.7**72*)()*0((4<9F**)*)**//)-(-((,2<((((.))).))).*..)(((-6)-))((((,()(0)-4,
@M02352:288:000000000-CKWC8:1:1101:21778:2565 2:N:0:TACGCTGC+CTAAGCCT
CAGTCTTGCGACCGTACTCCCCAGGTGGGATACTTATCACTTTCGCTTAGTCACTGAGCTAATGCCCAACAACTAGTATCCATCGTTTACGGCGTGGACTACCAGGGTATCTAATCCTGTTCGCTCCCCACGCTTTCGTCCCTCAGCGTCAGTACATACGTAGTAGACTGCCTTCGCAATCGGTATTCTGTGTAATATCTATGCATTTCACCGCTACACTACACATTCTATCTACTTCCATATGACTCAAGTCAACCAGTATCAAAGGCAGTTCCATAGTT
+
GCFEFGGDGGGGEE@EEGGGG>FCFGGECFGGGGGGGGGGFGGGGGGGFGGGGGGGGGGGGGGDF,EFGGGGGGGGGGFG9FCFGGFGGGGCG>FGGCF9FGCEFE7FGGGGFFGGD9CEEFFG@FGGECCEGECFGGGGGG8DD@EGGGGGGGGDFFCCGF8EFAAFGFFGEGFGGGD>AGGG4CCF@FGGG<AC?FF8B@AF4@8DFG8;?B@FDA@EEF8A4CCD?FC=CFE???AC<C?5CEC<@@@E92<=71FAB>BFB<A?070,656<FB7A<
@M02352:288:000000000-CKWC8:1:1101:8524:2591 2:N:0:TACGCTGC+CTAAGCCT
TAACCTTGCGGCCGTACTCCCCAGGCGGTCTACTTATCGCGTTAGCTTCGTTACTAAGAAATCAAGTCCCCCAACAACTAGTAGACATCGTTTACGGCGTGGACTACCAGGGTATCTAATCCTGTTTGCTCCCCACGCTTTCGCACCTCAGTGTCAGTATCGGTCCAGGTAGCCGCCTTCGCCACTGGTGTTCCTTCCTATATCTACGCATTTCACCGCTACACAGGAAATTCCACTACCCTCTACCGTACTCTAGTTCAGCAGTTTCAGGTGCAGTTCC
+
GGG9FFGGGG7F@FGGGGGGGGGGGGGGFGGGGGGG,CFFEGGGGGGAFGCCDB,CE=<EFFGGGGCG,CF7F7C,=F<FAAFGGGGGGGGGGGGGGGFGGGGFGFGFFGGEGGGGGGGGGGGGGGGGGGGFGGGEGGGGFGGGGEGGGGFFGGGGGC9EG@GGEEGGC3,2,<CD<D4FFG55?CFGGFFDGEFFFA=>67@+?FFFGEDCCFFFG>>BF5<F478C:@*9@9>F4:BF6),..5)4-(219<A*:<9))6ABF)52:))-(4?A84AD
@M02352:288:000000000-CKWC8:1:1101:11015:2592 2:N:0:TACGCTGC+CTAAGCCT
CAATCTTGCGACCGTACTCCCCAGGTGGGACACTTATCACTTTCGCTTAGTCACTGAGATAAATCCCAACAACTAGTGTCCATCGTTTACGGCGTGGACTACCAGTGTATCTAATCCTGTTCGCTCCCCACGCTTTCGTCCATGAGCGTCAGTACATACGTAGTAGACTGCCTTCGCAATCGGTATTCTGTGTAATATCTATGCATTTCACCGCTACACTACACATTCTATCTACTTCCATATAACTCAAGTCAATCAGTATCAAAGGCAGTTCCATCGTT
+
GGGGGGGGGGGGGGEFGFCGGFFGGGGGEFGGGGGGGGGGGGGGEGGGGGGGGGGGGGGGGGGGGGGGGGGGGGGGGGGGGGGGGGGGGGGGFEGGGGGGGGGGGGGGGGGGGGGGGGGGGFGGGGGGGGGGGGGGGGGGGGGGGGGGEGGGGGGGGGGGGGGGGDFGGGGGGDFGGGG>FGDEGGGGGGGFGFFFEFFFFGFGCFAGDGCFGABFGFFFFFFFGGFFFFFFFFEFFF<>CC5?EFEEFF<?CBFFFFFFFA>BDF9?::08AA?A6A?68
@M02352:288:000000000-CKWC8:1:1101:15856:2603 2:N:0:TACGCTGC+CTAAGCCT
TAACCTTGCGGCCGTACTCCCCAGGCGGTCTACTTATCGCGTTAGCTTCGTTACTAAGAAATCAAGTCTCCCAACAACTAGTAGACATCGTTTACGGCGTGGACTACCAGGGTATCTAATCCTGTTTGCTCCCCACGCTTTCGCACCTCAGTGTCAGTATCAATCCAGAGTGTCGCCTTCGCCACTGATGTTCCTTCCTATATCTACGCATTTCACCGCTACACAGGAAATTCCACACTCCTCTATCGTACTCTAGCCTGCCAGTATCGGGTGCAATTCCA
+
FGGGGGGGGGGGFGCFGGGGGGGGGGGGFGGGGGGGGGGGGFFGGGGGGGGGGGGGGGGGGFGGGGGGGGGGGGGGGGGGGGGGGGGGGGGGGGGGGGGGGGGGGGGGGGGGGGGGGGGGGGGGGGGGGGGFGGGGGGGGGGGGGGGGGGGGGGGGGGGFGGGFGFGGGGGGGGGDGGGF>GGGGGGGGGGGGFFEEFFGFFAFEFFFGGFDFCFFGDB@9A<FFG<G?4?FFFFF7?(4?A?FB):???F?<A<?AFF?B?DF?DFD69;<>:F>FFAA)
@M02352:288:000000000-CKWC8:1:1101:14157:2610 2:N:0:TACGCTGC+CTAAGCCT
CAGTCTTGCGACCGTACTCCCCAGGTGGGATACTTATCACTTTCGCTTAGTCACTGAGCTAATGCCCAACAACTAGTATCCATCGTTTACGGCGTGGACTACCAGGGTATCTAATCCTGTTCGCTCCCCACGCTTTCGTCCCTCAGCGTCAGTACATACGTAGTAGACTGCCTTCGCAATCGGTATTCTGTGTAATATCTATGCATTTCACCGCTACACTACACATTCTATCTACTTCCATATGACTCAAGTCAACCAGTATCAAAGGCAGTTCCATAGTT
+
C<E,CFGFAFEGGFEDFGGFGDF@FGFCE@FGGGGGGGGFGGGGGCCFCGEFFCFGGGG9FG9FGFCFGGGGGGGGGFFGGGGGGF@BFEG7FFFGEEFFGFGGFG:B?EFEGGFF@FFEFFG7CFFEECE3=:>7DEFC88@F8=DCCEEGGFFGFFFC@@DEGGA,;FGFFDDGD57AFFCEFGCFCC@DFCCEFAFGFGCGFFAC@EF8CA>FGA@CFFFFGF3C?C=F7=CE99)7))9..656@3759>AFF?49>5):A<B?FF<(-<*6@)54)
@M02352:288:000000000-CKWC8:1:1101:19307:2614 2:N:0:TACGCTGC+CTAAGCCT
CAGTCTTGCGACCGTACTCCCCAGGTGGGATACTTATCACTTTCGCTTAGTCACTGAGCTAATGCCCAACAACTAGTATCCATCGTTTACGGCGTGGACTACCAGGGTATCTAATCCTGTTCGCTCCCCACGCTTTCGTCCCTCAGCGTCAGTACATACGTAGTAGACTGCCTTCGCAATCGGTATTCTGTGTAATATCTATGCATTTCACCGCTACACTACACATTCTATCTACTTCCATATGACTCAAGTCAACCAGTATCAAAGGCAGTTCCATAGTT
+
GGGGGGGGGGDGEECFGGGGGEGGGGFGGGGGGGGGFFCGGGGGGGGGGGGGGGGGGGGGGGGGGGGGGGGGGGGGGGGGGGGGGGGGGGGGGEGGGGGGGGGGGGGGGGGGGGGGGGGGGFGGGGGGGGGGGFFGFGGGGGGGGGGGGGGGGGGCFFGGGGGEAEGGGFGGGFGDDGGFF7EGFGFGGFFGGFFFFF=FFGAFFFFGGGF>DFBFEFFFFFFFFCEGEF=+@=CC9?E>56?E54<C@FBFFA4B7:)-64A4>A4:?0-:5)7<45,-4
@M02352:288:000000000-CKWC8:1:1101:11164:2619 2:N:0:TACGCTGC+CTAAGCCT
CAGTCTTGCGACCGTACTCCCCAGGTGGGATACTTATCACTTTCGCTTAGTCACTGAGCTAATGCCCAACAACTAGTATCCATCGTTTACGGCGTGGACTACCAGGGTATCTAATCCTGTTCGCTCCCCACGCTTTCGTCCCTCAGCGTCAGTACATACGTAGTAGACTGCCTTCGCAATCGGTATTCTGTGTAATATCTATGCATTTCACCGCTACACTACACATTCTATCTACTTCCATATGACTCAAGTCAACCAGTATCAAAGGCAGTTCCATAGTT
+
GGGGGGGGDGGGGEGGGGDFFFFGGFFGFGGGGGGDFFGGGGGGGGGGDGDFGGGGGGGGGGGGGGGGGGGGGGGGGGGGGGFGEFGFGFC@@FGGGGGGGGGGGGGFGFGGGFGGGDFGGGGGGGGGGCEFGECDCEGGGGGGGFGGEGGGGFGGFAFGFG8CEAFGGGGDCFFGGCCAFGDGGGGGFGGGGFFEFAFGFGFDEFFGGGFGGFBBGFFF;FE;FDEGFFFFFFF3??<CECEE?<?)5@))6>>F??@DA4<A<A20418?AF?AF)).6
@M02352:288:000000000-CKWC8:1:1101:11847:2621 2:N:0:TACGCTGC+CTAAGCCT
CAATCTTGCGACCGTACTCCCCAGGTGGGACACTTATCACTTTCGCTTAGCCACTGAACTAAAGTCCAACAGCTAGTGTCCATCGTTTACGGCGTGGACTACCAGGGTATCTAATCCTGTTCGCTCCCCACGCTTTCGTCCATCAGCGTCAGTGTACTCGTAGTAGACTGCCTTCGCAATCGGTATTCTGTGTAATATCTATGCATTTCACCGCTACACTACACATTCTATCTCCTTCCAAGTAACTCAAGACTAACAGTATCAAAGGCAGTTCCATAGTT
+
C@FAEFGF<F:+6CFGGGGGF:E@,C@FFCEE<EFG9FGFGGEFGF7AC@CFF<F<FFFFFD@EFGFDFGDFGFGFC<<<?6CFC6E7,FCEGG:CF:EFGEGGDG+BECA,C?E9E,AFFFGCEC@FCEE:F:F:>@@8+@EFEFFDGC8C;EGDFC,>3@@EFG9,@<8?ECGG5*<9F*:?>7<D:C<>E?8<EAFGFDFG4F+B+=+07B>3?A1)(;45*8CD)++13+./;7=EEFE?57CE7.))(.8642*6)644).404(((.-=A*)4:)
@M02352:288:000000000-CKWC8:1:1101:9032:2629 2:N:0:TACGCTGC+CTAAGCCT
CAGTCTTGCGACCGTACTCCCCAGGTGGGATACTTATCACTTTCGCTTAGTCACTGAGCTAATGCCCAACAACTAGTATCCATCGTTTACGGCGTGGACTACCAGGGTATCTAATCCTGTTCGCTCCCCCCGCTTTTGTCCCCCAGCGTCAGGACATACGTAGTAGACTGCCTTCGCAATCGGTATGCTGTTTAATATCTCTGCATTTTACCGCTACACTACACCTTCTATTTCCTGCCATATGACCCTAATCAACACGAATAAAAAGCATCTCTATAGTT
+
GGEC,CFGGC+@FGEFGFGGGGGGGGFG+<FGGGGGD,,CFGGGGGGG@GEF@FGAFCC,6FFFCG<FGGGG?<EG9EEFF9?F,6,A<,B?+>FFCCEF8<<?AFE,,BBA9<,,CE9F9,++8F4DE+@FE++@,9@>D8,C++5?CCEE,,3,;99>E,8@>,,6,,2?4=C4?7*2)?CEDF,,59;*+*+17BA>+;87)1;C+19**2(0:F@4;A))**6*.+*/9*5<)424<7)))),((((-.67:.,8(-3(6)4)(.8).5)*-95-.)
@M02352:288:000000000-CKWC8:1:1101:13778:2630 2:N:0:TACGCTGC+CTAAGCCT
TAACCTTGCGGCCGTACTCCCCAGGCGGTCTACTTAACGCGTTAGCTGCGCAAAACTGTTCTAACGAACCGAGCTGCTAGTAGACATCGTTTACGGCGTGGACTACCAGGGTATCTAATCCTGTTTGCTCCCCACGCTTTCGTACATGAGCGTCAGTATTGAACCAGGTGGCTGCCTTCGCCATCGGTATTCCTTCAGATCTCTACGCATTTCACCGCTACACCTGAAATTCTACCCCCCTCTCTCATACTCTAGTTGACCAGTTCGAAATGCAGTTC
+
,EFGCFGGGGGDGGCEGGGGGGGGGCFE+CFGGGGGGGGGGGGGGGGGGGGGGG@GGGGGGGGGGGDGGGGDGGGGG8FDFGFGGGFFEGGG7FGGGGGGEGGGGFGDEGGGFCEG,C<FGGFFFGCGGGCFG,FFEEGGGGEGGGGGGCFGEGDGGGGGFDFFGGGGFBGGGGGGG>FFFGDCFG5=CF9777A@);@DFFFC3@FGD*<FCFAFE@BFF@B@4906<@BFFFF<0(49><:?B23<-<<?9>)99A*44>1<BBFB:<1))6@49<
@M02352:288:000000000-CKWC8:1:1101:23926:2635 2:N:0:TACGCTGC+CTAAGCCT
CAATCTTGCGACCGTACTCCCCAGGTGGGACACTTCTCACTTTCGCTTAGTCACTGAGATAAATCCCAACCACTAGTGTCCATCGTTTACGTCCTGGACTACCAGGGTCTCTAATCCTGTTCGCTCCCCACCCTTTCGTCCATGCGCGTCAGTATATACGTAGTAGACTGCCTTCGCAATCGGTATTCTGTGTACTCTCTATGCATGCCACCGCTACACTACCCATTCTATCTACTTCCGTCTAACACATGCCAACCAGTATCAACGGCAGTTCCATTGTT
+
F<FFEFG9FGEGEGGGGGGGGD<@<CEGEE<DEGG@EFCFGGGG,@FG:FFFFF<DFDAA,,CAF8EE,6,,CFE,<CCFF9?EB4F,4?F,C,B,:,B<FGG,,?44,B<BFE,,EF949;C@FD@>+,@+B+6>EG88CC67,8@01B6CFCC7;,@D>F,@;,3BBFCG?EFCD5*?97;;*;::D7D7BE+*/BFGFG++98+**,21))()3;@EFF(8*;):?A=A@79?CEF?E(6(?;)/2)))).)03:)6<<<)6((-((-,)-*.4).56
@M02352:288:000000000-CKWC8:1:1101:12759:2677 2:N:0:TACGCTGC+CTAAGCCT
TAACCTTGCGGCCGTACTCCCCAGGCGGTCTACTTATCGCGTTAGCTTCGTTACTAAGTGATCAAGTCACCCAACAACTAGTAGACATCGTTTACGGCGTGGACTACCAGGGTATCTAATCCTGTTTGCTCCCCACGCTTTCGCACCTCAGTGTCAGTATCAGTCCAGGTAGTCGCCTTCGCCACTGGTTTTCCTTCCTATATCTACGCATTTCACCGCTACACAGGAAATTCCACTACCCTCTACCGTACTCTAGTTCAGCTGTATCAGGTGCAGTTCC
+
FGGGFGGGGGGGGGGGGGGGGGGGGGGGFEGGGGGGGGCEGGGGGGGGFGGDFGGGGGGGGGGGGGGG9DFFGGGGGGF,?FFGDFGGGDGGGGGGGGGGGGGGGGGGGGGGGGGGFCFFGF?<EFGGGGDFG>=CEGGGGGGG+@CFG,@C9EGE7@;@D9DEG7=FFGGG>C7;;DGF;DG55CG,,,=*=BFEFFFGF7AGFFFGGC>DGFFF+0,4:B)=6C678;*9=?B96?0118?F2>>3:03(4-.9<A*)--).6)6)))36>0))064.
@M02352:288:000000000-CKWC8:1:1101:16806:2685 2:N:0:TACGCTGC+CTAAGCCT
TAATCTTGCGACCGTACTCCCCAGGCGGAATGCTTAATCCGTTAGGTGTGACACCAACAAGCATGCTTGCTGACGTCTGGCATTCATCGTTTACGGTGTGGACTACCAGGGTATCTAATCCTGTTTGCTCCCCACACTTTCGTACCTCAGCGTCAGTATCGAGCCAGTGAGCCGCCTTCGCCACTGGTGTTCCTCCAAATATCTACGAATTTCACCTCTACACTTGGAATTCCACTCACCTCTCTCGACCTCAAGTCAACCAGTATCAAAGGCAGTTCCAT
+
FGGGGGGGGGGGGGFGGGGGGGGEGGGGGGGGGGGGGGGGGGGGGGGGGECGGGGGGGGGGGGGGGGGGGGGGGGGGGGGGGGGGGGFGGGGGGGGGGGGGGGGGG<FCGGFGGGFGGD9FFGGGGGGGGGGGGGGGGGGGGGGFEDCFF8EGGGGGGGGGGGGGFFFGCGGGDDGGGGFFGGGGGGGFFGGGFFDBFFGFGFGEFADFGF7DA?8<AEA9FFF7F3;;=FFFFFE;3E?@:?B<8<?(3(4:0)0<B=A(316<><<<4<::17<72)6)
@M02352:288:000000000-CKWC8:1:1101:22294:2701 2:N:0:TACGCTGC+CTAAGCCT
CAATCTTGCGATCGTACTCCCCAGGTGGGACACTTATCACTTTCGCTTAGTCACTGAGATAAATCCCAACAACTAGTGTCCATCGTTTACGGCGTGGACTACCAGGGTATCTAATCCTGTTCGCTCCCTACGCTTTCGTCCCTCAGCGTCAGTACATACGTAGTAGACTGCCTTCGCAATCGGTATTCTGTGTCATATCTATGCATTTCCACGCTACCGTACACATTCTATCTACTTCCATATGACTCAAGTCAACCAGTATCAACGGCCGTTCAAGCGTT
+
EF9ECEGGGGCDDCFFGG9FFGGCGFEG@FF?FFGGCFDGGGGGGGGG7FFGGGFFGGC<E@<CFEFFFGC@,FG9C,FFEFFG@GFGGGG7F@47:+:EDAFE@C:,=FFEFGG9@F,CEFFEG8446>4+@+>+EEGDGCDCFGGGECC>F,3,3,3@E@,@;77;;A,@99C7?0*9ACCCDF@,>CCCC4=E*=A+=CF8CC8D+,189A9?C6(/,)6A279FFF6:;FE<4;;E?.97?C<4)6;?EECA;2<)66<2>(340(-433))*.(-4
@M02352:288:000000000-CKWC8:1:1101:14830:2702 2:N:0:TACGCTGC+CTAAGCCT
CAATCTTGCGACCGTACTCCCCAGGTGGGACACTTATCACTTTCGCTTAGTCACTGAGATAAATCCCAACAACTAGTGTCCATCGTTTACGGCGTGGACTACCAGGGTATCTAATCCTGTTCGCTCCCCACGCTTTCGTCCCTCAGCGTCAGTACATACGTAGTAGACTGCCTTCGCAATCGGTATTCTGTGTAATATCTATGCATTTCACCGCTACACTACACATTCTATCTACTTCCATATGACTCAAGTCAACCAGTATCAAAGGCAGTTCCATAGTT
+
GFGGGGGGGGGGEGEFGGGGGGGGGGGGGGGGGGGGGGGGGGGGGGGGGGGGGGGGGGGGGGGGGGGGGGGGGGGGGGGGGGGGGGGGGGGEGDFGGGGGGGGGGGGGGGGGGGGGGGGGGGGGGGGGGGGGGGGGGGGGGGGGGGGDGGGGGGGGCGGGGF7BFGGGGGGGGGGGGGGEFGGECFGGGGGFFEFFFAFGFGFDCFFGGGFGGF>:CA@E;A3;><C=CFFFFFFFFF8CE<EFFFFFF?25ABAFFF@B<)6<AAFF67(3927<=<746
@M02352:288:000000000-CKWC8:1:1101:13869:2713 2:N:0:TACGCTGC+CTAAGCCT
TAACCTTGCGGCCGTACTCCCCAGGCGGTCTACTTATCGCGTTAGCTTCGCTACCCACGGATTAAATCCACAAACAGCTAGTAGACAGCGTTTACGGTGTGGACTACCAGGGTATCTAATCCTGTTCGCTACCCACACTTTCGCACATGAGCGTCAGTTACTGACCAGGGAGTCGCCTTCGCCACTGATGTTCCTCCAGATATCTACGCATTTCACCGCTACACCTGGAATTCCACTCCCCTCTCCAAAACTCTAGCCTGCCAGTTCTAAATGCAATTCC
+
GGFGFGGGFGGGGCCCGGDCF@FEGGEGCGGCGGGGGGGGGGGGGGGGFGGEGG,EFGGGGGGGFGGGGGGGGGGGGGGGGGGGGGGGGEGEGGGGGGFGGGGFFGGGGGDFGGGGDCFFGDGDGGGGCGGGFGGGGGGGGGEEGGGG69<EGGDEEGGGGGGGGF7BEGC>EDDGG<56;DGE<GGGCGGFGF663FFCFC+;C=65C55D7;<AC56>>EF?C73D1@F??FF96126((-(.3<24:<FFF>/67*3:?)).6<AFA<2).6>/).:
@M02352:288:000000000-CKWC8:1:1101:24250:2723 2:N:0:TACGCTGC+CTAAGCCT
CAGTCTTGCGACCGTACTCCCCAGGTGGGATACTTATCACTTTCGCTTAGTCACTGAGCTAATGCCCAACAACTAGTATCCATCGTTTACGGCGTGGACTACCAGGGTATCTAATCCTGTTCGCTCCCCACGCTTTCGTCCCTCAGCGTCAGTACATACGTAGTAGACTGCCTTCGCAATCGGTATTCTGTGTAATATCTATGCATTTCACCGCTACACTACACATTCTATCTACTTCCGTATAACTCAAGTCAACCAGTATCAAAGGCAGTTCCATAGTT
+
GFGGGGGGGGCCFGGGEGGGGGG:FFFEG8FFGGGGGGGGGGGFGGGGGGGGGGGGGGGGGGFGGGGCGEFG@EGGGFGGGFGG>DGGGGDFGGGGG@FGGEGGGG7=,BDFEAEADGGGFE@7FF7D8,@CFFGGGCD>@CFFE8@DGGGGGF7=:=DFGGFGGF,;EF,DDFFCDCDFFGGG4FGCCFGGF79>?8B=BGFGFFFGGF:?D>2>C=3C;FEFGG?GFFFF7@<EF?=@F?FFFEFA<@@692.=??F6A<:>>4<?:B63>A*:7<2::
@M02352:288:000000000-CKWC8:1:1101:14982:2724 2:N:0:TACGCTGC+CTAAGCCT
CAGTCTTGCGAACGTACTCCCCAGGTGGGTCACTTATCACTTTCGCTTAGCCACTCAGACCGAAGTCCGAACAGCTAGTGACCATCGTTTACGGCGTGGACTACCAGGGTATCTAATCCTGTTCGCTCCCCACGCTTTCGTCCATCAGTGTCAGTATATTATTAGTGATCTGCCTTCGCAATTGGTATTCTATGTAATATCTATGCATTTCACCGCTACACTACATATTCTAACCACTTCATAATAACTCAAGACAACCAGTAACAAAGGCAATTCTACAA
+
GEFFFDGFFGGGEGGFGGGGGGGEGGGFGGGGGGGGGGGGGGGGGGEGEGGGGGGFGGGGGGGGGFGGGGDEFGGGEFFFGGGGGGEGGGGGGGGEFGGGGFGGGGGGGFGGGFGGGGGGGGGGGGGGGFEGG:FGDGGEFGEGGGGGGGGGGGGFGGGGGGGGGGGGGGGCFGFCGFDD>GCGFGCCFGGGGFFFFCFGFGFFEFFG@CFC7B2)=:;FF@;ACFCGFFFFFA=<7;AFEEFFC/<))/7=73:FF?71<<4)6<AFFBFF?07)164:)
@M02352:288:000000000-CKWC8:1:1101:19837:2729 2:N:0:TACGCTGC+CTAAGCCT
CAGTCTTGCGACCGTACTCCCCAGGTGGGATACTTATCACTTTCGCTTAGTCACTGAGCTAATGCCCAACAACTAGTATCCATCGTTTACGGCGTGGACTACCAGGGTATCTAATCCTGTTCGCTCCCCACGCTTTCGTCCCTCAGCGTCAGTACATACGTAGTAGACTGCCTTCCCAATCGGTATTCTGTGTAATATCTATGCATTTCACCGCTACACTACACATTCTGTCTACTTCCATATGACTCAAGTCAACCAGTATCAAAGGCAGTTCAATAGTT
+
GGGGFGGGGGGGGGEGGGGGGGGGGEFGEGGGGGGGGFFGGGGFGGGGGGGGGGFGGGGGG<FFGGGF@FCFGGGGEGFFGGGGEGGGG<B7C4>F7FCFFFGF8+8:=FGGGADFDGAEEEF7??=@>8C>F=>FGEGCEEDFEDDCEG++@=FAEFG,>,,@9=C,DFGG:9F*;>76ADEG4CC;C7E+=6+6@88DFF+8>FACFC>?*6555936;A)80>EGC1@FFFFF9?@46.<CEECEE@<6;?AFB?4<4-<AAF<<BF2(.-*)*-.44
@M02352:288:000000000-CKWC8:1:1101:16673:2761 2:N:0:TACGCTGC+CTAAGCCT
CAGTCTTGCGACCGTACTCCCCAGGTGGGATACTTATCACTTTCGCTTAGTCACTGAGCTAATGCCCAACAACTAGTATCCATCGTTTACGGCGTGGACTACCAGGGTATCTAATCCTGTTCGCTCCCCACGCTTTCGTCCCTCAGCGTCAGTACATACGTAGTAGACTGCCTTCGCAATCGGTATTCTGTGTAATATCTATGCATTTCACCGCTACACTACACATTCTATCTACTTCCATATGACTCAAGTCAACCAGTATCAAAGGCAGTTCCATAGTT
+
GGGGGGGGGGGDGD@DGGCFGGGGGGGGEGGGGGGGGGGFGGGGGGGGGGGGGGGGGGGGGGGGGFGGGGGGGGGDFGGGGGGGGGGGGGGGGGGGGGGGGGGGGGGGGGGGGGGGGGGGGFGDEGGGGFGGGCGGFGGGGGFGGGFGGGGGGGGGGGGGGGGGGCAFGGGGGGGGGGGBFD5CDC@EGGGGGC=CCAFGFGFGEFAFCFFGGFFFGA;<(65;FGEFCFFFFFFE9?<EF373<CEC@@BFF><FFF:AD24:4<506:6?<)/:FA)-.
@M02352:288:000000000-CKWC8:1:1101:8104:2763 2:N:0:TACGCTGC+CTAAGCCT
CAGTCTTGCGACCGTACTCCCCAGGTGGGATACTTATCACTTTCGCTTAGTCACTGAGCTAATGCCCACCAACTAGTATCCATCGTTTACGGCGTGGACTACCAGGGTATCTAATCCTGTTCGCTCCCCACGCTTTCGTCCCTCAGCGTCAGTACATACGTAGTAGACTGCCTTCGCAATCGGTATTCTGTGTAATATCTATGCATTTCACCGCTACACTACACATTCTATCTACTTCCATATTACTCAAGTCAACCAGTATCAACGGCAGTTCCATAGTT
+
GGGGDGGGGGDGGGEDFFGGGGGGFGGGG8FCCFFGGGCFGGGGGEGG@EFGGGGGFGFG@DFGGFGG,CFFGGEFFGGGCGFGCGGGFE@CFGGDGDFGGGGGFEGGGGGGDCFGFGDFEFGCEGGGGGGCFCG79EEGCEFGFGGGGGG>EFGFFDFEFGFEGG9DFFGGGGFGGD*9FDCE4EFGGFGGG?FFFFFCFG67@FFFGF8DC>@BGFF9463;4DEFF6CAAF<53?<3C)<))1<7;4)1;?>F0?4A).-45((4(((.):4:7).:5
@M02352:288:000000000-CKWC8:1:1101:8585:2786 2:N:0:TACGCTGC+CTAAGCCT
TAATCTTGCGACCGTACTCCCCAGGCGGAATGCTTAATCCGTTAGGTGTGACACCAACAAGCATGCTTGCTGACGTCTGGCATTCATCGTTTACGGTGTGGACTACCAGGGTATCTAATCCTGTTTGCTCCCCACACTTTCGCACCTCAGCGTCAGTATCGAGCCAGTGAGCCGCCTTCGCCACTGGTGTTCCTCCAAATATCTACGCATTTCACCCCTACACAGGAAATTCCAATACCCTCTACCGTACTCTAGTTCAGCAGTATCAGGTGCAGTTCCCA
+
DAFGGGGGGGGFEFFGFGGGGGGCGGEGGEF8FGGGCFEFG@FGFGEFGEGFGGGGGGGGGGGGGGGGGGGFGGGGEGGGFGGCCFGGGGGGGGGGFGGGGGGGGGGGGGGFGGFGGGGCGFFGGGGGGEGCGGGGGGGGGGGEEG?DGG?EEGGEGGGGGFCEEECFGFFGGGGGGGGFBGGGFGG@CCEGGFFF388?FGFC7A>CDGEFFFFF*)/:6A@FGGF<46@F6@242>8?F:?BFF>1,4?>FB<=:>B>9BB><)4)-84302@4*6)3)
@M02352:288:000000000-CKWC8:1:1101:21606:2793 2:N:0:TACGCTGC+CTAAGCCT
CAGTCTTGCGACCGTACTCCCCAGGTGGGATACTTATCACTTTCGCTTAGTCACTGAGCTAATGCCCAACAACTAGTATCCATCGTTTACGGCGTGGACTACCAGGGTATCTAATCCTGTTCGCTCCCCACGCTTTCGTCCCTCAGCGTCAGTACATACGTAGTAGACTGCCTTCGCAATCGGTATTCTGTGTAATCTCTATGCATTTCACCGCTACACTACACATTCTATCTACTTCCGTATAACTCAAGTCAACCAGTATCAAAGGCAGTTCCATAGTT
+
GGGGGGGGGGGGEFFCGFFGGGGGGGGGDGGGGGGGDGGGGGGGGGGGDGGGGGGGGGGGGGGGGGGGGGGGGGGGGGGFGFGGGGGGGGGGGGGGGEGGGGGGGCCBEDEFGGGGGFFGFGGGEGGGGGGGGGEGGGGDGGGGFGGGGGGGFFGGG99DFG7>DBFFGGFCCGG5DGG*/@EGGGGGFGFGGFFFF8FGFGFGEAFFGGFFGDBDGFFEFFE;D6CFEFFFFCCCEE38;?@E?CC48?<6ADBFFFFFB9AFF>AF0???FA*:=<?F<
@M02352:288:000000000-CKWC8:1:1101:11845:2799 2:N:0:TACGCTGC+CTAAGCCT
CAGTCTTGCGACCGTACTCCCCAGGTGGGATACTTATCACTTTCGCTTAGTCACTGAGCTAATGCCCAACAACTAGTATCCACCGTTTACGGTGTGGACTACCAGGGTATCTAATCCTGTTCGCTACCTACACTTTCGCACATGAGTGTCAGTATATAAGTATTAGACTGCCTTCGCAATCGGTATTCTGTGTAATCCTTATGCATTTAACCGATACACCTCCCATTCTATTTACTTCCGTATAACTCAATGCAACCAGTATCCACTGCATTTGCAATGTT
+
GGGFEEFECF7CCFFGGGCFGD,FFFGFGGGFFGEFAFCGFGG9BFF@FFFAFFGGGGGGG9CEFEFDDE,,EAFEF9CE?<,,@AFDCF,F<CFGGA<F8BFC<=EFFFFFC<ECGGGEE=CCF+@F,,@AFCE,C==>+=@99>32E,,@7=@A,,,CDA,,@3,,,,>8,7=?C6;?5;87@5CCFFGGG5+2@++51<<C*1=C2B+49958*+7((2()24*2*=B+149<.).6=,/=5>44;@3.(1)0,,)>).1)9/).<E))-)/)04)6.
@M02352:288:000000000-CKWC8:1:1101:16155:2802 2:N:0:TACGCTGC+CTAAGCCT
TAACCTTGCGGCCGTACTCCCCAGGCGGTCTACTTATCGCGTTAGCTTCGTTACTAAGAAATCAAGTCTCCCAACAACTAGTATCCATCGTTTACGGCGTGGACTACCAGGGTATCTAATCCTGTTTGCTCCCCACACTTTCGTACCTCAGCGTCAGTATCGAGCCAGTGAGCCGCCTTCGCCACTGGTGTTCCTCCAAATATCTACGAATTTCACCCCTACACTCGGAATTCCACTCACCTCCCTCGAACTCAAGACCAGGAGTTTATAAGGCAGTTCC
+
ECFGCFGFGGEFDE:CFDFGGGG:FFDC77FFGFGGGGGGGGGGGFCGFGGGEEGGGGGGFGGGGGGGDG<DFFGGFCFFFGD<FFGGGGGGGGGCF>FFGGGGGGGGGGGEGGGGGGGGGGFGFGGGG9BDFFG++@?FDFGFDGC<FFF?EGDCE@CACGDFG7:5DGGFCF?;DGG=AGCEGGGGGCFD>CF9=AAGFCA7?A+8DC4<CF);F5:@DF@F*CB317F4??4<>??>?3:04:B1246:AA(*)4571(4(2(6<)):><?)3.-.<
@M02352:288:000000000-CKWC8:1:1101:22481:2810 2:N:0:TACGCTGC+CTAAGCCT
TAACCTTGCGGCCGTACTCCCCAGGCGGTCTACTTATCGCGTTAGCTTCGTTACTAAGTGATCAAGTCACCCAACAACTAGTAGACATCGTTTACGGCGTGGACTACCAGGGTATCTAATCCTGTTTGCTCCCCACGCTTTCGCACCTCAGTGTCAGTATCAGTCCAGGTAGTCGCCTTCGCCACTGGTGTTCCTTCCTATATCTACGCATTTCACCGCTACACAGGAAATTCCACTACCCTCTACCGTACTCTAGTTCAGCAGTATCCGGTGCAGTTCC
+
GGFGGFGGGGGGGGCEGGGGGGGGGGGGGGGGGGGGGGGGGGGG7FGGGGGGGGGGFGGGGGGFGGGFGFGGGGGGFGGGGGGGGGGGGGGGGGGGGGGGGGGGGGGGGGDEGGFGGGGGGGGGGGGGGGFFGGGGGEEGFGGGGGEDDFEBFFAEGGGEFGGGGGDGGGGGFGG>DGGFFGGEDFGGGCCCFEFFFFFGFGFGCACFDGFDG8CAGFF>>A@ACF:FB)9?F?<<2?>:<)4:AD<96:B0)649<BF24:><96<))4171():6::>
@M02352:288:000000000-CKWC8:1:1101:11553:2823 2:N:0:TACGCTGC+CTAAGCCT
TAACCTTGCGGCCGTACTCCCCAGGCGGTCTACTTATCGCGTTAGCTTCGTTACTAAGTGATCAAGTCACCCAACAACTAGTAGACATCGTTTACGGCGTGGACTACCAGGGTATCTAATCCTGTTTGCTCCCCACGCTTTCGCACCTCAGTGTCAGTATCAGTCCAGGTAGTCGCCTTCGCCACTGGTGTTCCTTCCTATATCTACGCATTTCACCGCTACACAGGAAATTCCACTACCCTCTACCGTACTCTATTTCCGCAGTATCATGTGCACTTCC
+
CFFCFFGGGGGGGGEEF89FCFFCFGGG8@@FGGGGGGGGGGGGGFGGGG,CDFGFGFGGGGCGGGFF,FGFFGE@EFGGDFGGFG9<D:BEGGGGGDBF+FEBFGGGC8BFDCEFDGGGGG,,CF9>9EGGGEFGEDEGF7>8C:EGGGFGG7AEG9;BFCFGGGFC?BEC;F>*@CDFFGGGGFGGC6/:DCCEA4FC+2+39@+/:*>DGFCF+=13,875CD0*2:@FFF>AB033??BF7<A;306(646*)-9)(-(4(.-))-)--)8)0,45
@M02352:288:000000000-CKWC8:1:1101:21733:2831 2:N:0:TACGCAGC+CTCAGCCT
CACCGTTGCCGCCGTACTCCCCAGGTGGAATGCTTAACGCTTTCGCTTTGTCACCCAGATCTCACTCGACCACTACACCTAATAGTCATCGGTTACTGCTTCGACGATCACGGTTTCTAATCGCTTTTGATCCCTACGCTTTCGTGCCTCAGCATCACTTGGGTACCGTGACTCCGCCTTCGCAATCGCATTTCTTATCGATGTCTATCCATGTCACCGCTACACTTCTCACTCCTTCCACATGCCATCCACTCAACACTACCAATTGCAATGCCGGAGAG
+
GG@,,CFEF,++8@FCFGGFGGGBFFFF8F,6CEFF,F,@FGGGGGG,,:,CFG9,CF6F,,<,C<F,CC7+,,C,,,,,,5,9<C5,9C<,,8+:?9C,,,4A++8+4+4++4++CA9;@F++A+89,=,3E3,,@C66+6,=,888ADFG?,EF68,,,7,6,8@+@,88E,*;>9*:AD8*;594***2=<A**++*:6+01B+446+;+1.;F=(((22*01)75+1+;=;8))/9)..)).))(4)().4),.))82333)))66-)).<()--((
@M02352:288:000000000-CKWC8:1:1101:6881:2835 2:N:0:TACGCTGC+CTAAGCCT
CAGTCTTGCGACCGTACTCCCCAGGTGGGACACTTATCACTTTCGCTTAGTCACTGAGATAAATCCCAACAACTAGTGTCCATCGTTTACGGCGTGGACTACCAGGGTATCTAATCCTGTTTGCTCCCCACGCTTTCGCACCTCAGTGTCAGTATCAATCCAGAGTGTCGCCTTCGCCACTGATGTTCCTTCCTATATCTACGCATTTCACCGCTACACAGGAAATTCCACTACCCTCTACCGTACTCTACTTCAGCAGTATCCGTTGCAGTTCACAGGTT
+
GGGGEFGGGGCFG7CFGGGGFGGEGEFGEGFGFGGGGFCFGGGGGGGG@FDFGGGFGGCEFCGFACFFFGE<FC<FCEFFE9<<BDFFDE@F@F4@@=EGGG8,<:=FGGGFGGGCDG,4EEFFG?54=EBFG:FDFC>3=?D8BE:9=E,=EFD8:;FE@@F9CDFGG@F6*4;9C99AFD,=DFGG,:DCCA+:>FFC6D5D>EFCC,=**25)3*540)(5*;67):;+))6(7==;C79=114..6)..6A42)..5).48-,(,).9<94<*4(4)
@M02352:288:000000000-CKWC8:1:1101:9804:2840 2:N:0:TACGCTGC+CTAAGCCT
CAAACTTGCGTTCGTACTCCCCAGGTGGGATACTTATCACTTTCGCTTAGCCACTCAGAATTGCTTCCGAACAGCTAGTATCCATCGTTTACGGCGTGGACTACCAGGGTATCTAATCCTGTTCGCTCCCCACGCTTTCGTCCCTCAGCGTCAGTACATACGTAGTAGACTGCCTTCGCAATCGGTATTCTGTGTAATATCTATGCATTTCACCGCTACACTACACATTCTATCTACTTCCATATGACTCAAGTCAACAAGTATCAAAGGCAGTTCCAAAT
+
GDECFFGGEGGGDGFFGGGGGGGGGGGGCFGFFFGFFGGGGGGGGGGGEGGGGFGFGCFGGG,FFGGFECEGG8FDE<FFFGFGGGDFGGFGDCFEGGGEGGGFFGGGGEGDCFGGFGGFDGFFGEGEGGGGGGGCCEFGFGGEFGGGGGEEC>F,ECFGGFGG,@93,@E8F,;>>FGB>GGGDE,DFGGGEEF4*BFGF@8=<F6CGGFCGFFE=)6<3A@F**.2.6A6:86?<E?E)9C?E?CCEC;E3?CFBA/2154):96A>4(.(4FA4)).)
@M02352:288:000000000-CKWC8:1:1101:9244:2848 2:N:0:TACGCTGC+CTAAGCCT
CAGTCTTGCGACCGTACTCCCCAGGTGGGATACTTATCACTTTCGCTTAGTCACTGAGCTAATGCCCAACAACTAGTATCCATCGTTTACGGCGTGGGCTACCAGGGTATCTATTCCTGTTCGCTTCCCACGCCTTCGTCCCTCAGCGTCAGTACATACGTAGTAGCCTGCCTTCGCAATCGGTATTCTGTGTAATATCTATGCATTTCTACGCTACACTACCCATCCTAACTACTTCCATTTGACTCAAGTTAACCAGTAACAAAGGCAGTTGCATAGTT
+
FFFC@FGGGGCFE>FCGGGGGGGGGGGGE@E@<FFGGFFDGFGGGGGGCECFGGGAF@FGGGGCG,BEGGGFGFF?EFE<C9FFCF,?4FF,>+8>F7DGA8EFF7:?=EFFA,94E99CEF7@:++,6@B+@+38ED@++63@8@F6CE6E,2,@CA,:@F?EC9;,;:>C?AFGG7*:9F5=9*=<>F@+D>+A5+8B=FF+9+4+=,++//(2:;@)5;(0*8(8)+1)1:6176)95)1.513;53)/)))88<4.6)62-242?0644)621)))-
@M02352:288:000000000-CKWC8:1:1101:8055:2849 2:N:0:TACGCTGC+CTAAGCCT
TAACCTTGCGGCCGTACTCCCCAGGCGGTCTACTTATCGCGTTAGCTTCGTTACTAAGAAATCAAGTCTCCCAACAACTAGTAGACATCGTTTACGGCGTGGACTACCAGGGTATCTAATCCTGTTTGCTCCCCACGCTTTCGCACCTCAGTGTCAGTATCGGTCCAGGTAGTCGCCTTCGCCACTGGTGTTCCTTCCTATATCTACGCATTTCACCGCTACACAGGAAATTCCACTACCCTCTACCGTACTCTAGTTCAGCAGTATCAGGTCCCGTTCC
+
FEFFGGGFGGGGGGGGGGFGFGG,CF:C@BFGGGGGGGGGGGGDCEGFFGGFGGGGGGGGGGGFGGGGGGGGGFGGGGGFGGGGFGGFGEFEFGGG>CFFEEGGGFGEFFGDD,AAFGDFGGGDFGGFGGGFGFDGGGGEFGEGE8@FGGFGFGGFCFFGGC@*@*:8EGDGGGDDDCGF>D*ADEFE,,49C?FCFFF7@>+;?6+555A*;76AFF((.<?FGG0CB?F6@=42<:0(.)33<<9(46:?DFF46<B>)).(.))64>B2)))-0.,4
@M02352:288:000000000-CKWC8:1:1101:15818:2864 2:N:0:TACGCTGC+CTAAGCCT
CAGTCTTGCGACCGTACTCCCCAGGCGGAGTACTTAACGCGTTAGCTCCGGAAGCCACGGCTCAAGGCCCCAACCCCCAAATCGACCCTGTTTCCGCGGTGGCATACCAGGGTTCTAAATCCTGTTTGCTCCCCCTGCTTCCGCAACTGCAGTCAAGTGTCTGCCACGGGGGCCGCCTTCCGCACGGGGATTCCTGTAGTATCTTACCCATTTCCCCCCCACACCTGTACTTCTCATCCCCGCTTCACCCTCGATGCTCACCACTTCCACCGCCAATTCA
+
,@,=CFFGGGGGG7FFEGGFGGGCFGGD++6:FFGGGA,CFGE,@CFGGG+,@6,,9C>+8+8,<FEF,+@BCE=8CEG7,5,4,++8,,:?B,<8+38@=:,,,,,B,8CCB,,3,,,,88,,,:@833@7CF***,5E,,****43,,,,21><,,72;,,,23:*8***3/2)19**0*2*)******0*-/).@F76:**.*8*030:**)*0)(-(8:)1>(*.***0*))--6((((-(,.))((-(,.*()1)-(.-26))66(((-)().:)
@M02352:288:000000000-CKWC8:1:1101:10550:2866 2:N:0:TACGCTGC+CTAAGCCT
CAGTCTTGCGACCGTACTCCCCAGGTGGGATACTTATCACTTTCGCTTAGCCACTGAGCTAATGCCCAACAACTAGTATCCATCGTTTACGGCGTGGACTACCAGGGTATCTAATCCTGTTCGCTCCCCACGCTTTCGTCCCTCAGCGTCAGTACATACGTAGTAGACTGCCTTCGCAATCGGTATTCTGTGTAATATCTATGCATTTCACCGCTACACTACACATTCTATCTACTTCCATATGACTCAAGTCAACCAGTATCAAAGGCAGTTCCATCGTT
+
GGGDFFGGGGGGGGGGGGGGGGGGGGGGDFGGGGGGGGGGGGGGGGGGDGGGGGGGG8FGGGGGGGGGGGGGGGGGGGGGGGGGGGGGGGGGGGCGGGGGGGGG<FDGGFGGGGGGGGGGFGDGCFGGGGGCCEEGFEGGGGGGGGGGGGGGGGGGGGGFEFFE99@9D:EFGGGFGGDAFGEGGG:,DFGF88@EEFFGCC>C?FFGG:CCDF6AGFF3;FFF6C5178C8AA4CEF@EFE3?CE6<EF@ADF4F<?F442)6:>AFFF0(6-=A=4(41
@M02352:288:000000000-CKWC8:1:1101:18409:2869 2:N:0:TACGCTGC+CTAAGCCT
CAGTCTTGCGACCGTACTCCCCAGGTGGGATACTTATCACTTTCGCTTAGTCACTGAGCTAATGCCCAACAACTAGTATCCATCGTTTACGGCGTGGACTACCAGGGTATCTAATCCTGTTCGCTCCCCACGCTTTCGTCCCTCAGCGTCAGTACATACGTAGTAGACTGCCTTCGCAATCGGTATTTCTGTGTAATATCTATGCATTTCACCGCTACACTACACATTCTATCTACTTCCATATGACTCAAGTCAACCAGTATCAAAGGCAGTTCCATAGT
+
GGGGFGGGGGGGGGFGGGGEFFGGGGGGGFGGGGGGGGGGGGGGGGGGGGGGGGGGGGGGGGGGGGGGGGGGGGGGGGGGGGGGGGGGGGGGGGGGGGGGFGGFGGDGGGGGGGGGGGGGGGGGGGGGGGGGGEGGGGGGGGGGGGGDGGGGGGGCCCGGGFGGDGGGGGGGGGGGGGCDFGCCDFGGGGGGGFF4@FCDFGFGEAFGGFFGGF2>*:<@EFFFGDE7)@FFFFFFFFFFCE3??3><9EFF<<<=ABBBF><AFA2<7(.(4<F2/5::<
@M02352:288:000000000-CKWC8:1:1101:15087:2874 2:N:0:GACGCTGC+CTAAGCCT
CAGTCTTGCGACCGTACTCCCCAGGTGGGATACTTATCACTTTCGCTTAGGCACTGAGCTAATGCCCAACAACTAGTATCCATCGTTTACGTCGTGGACTACCAGGGCATCTAATCCTATTCGCTCCCCACGCCTTCGTCTTCCAGCGTCAGTATATACGTAGTAGACTGCCTTCGCCATCGGTATTCTGTGTATTATCTATGTCTATCAATTCTACACTACACATACTATCTACTTTCATCTCTCTCAAGTCAACCAGTATCAATGGCACTTCCATATTT
+
FGFFGGGGGGCGG>FGGGC8FGGGF<EFGFFGGGGGCF,ECFGGGDGDGF,<FGGG96,6,AEC<?,C@:@EF<A<CF,,,?ED=?<?4BC4,+88C7FFF=,A9:B+4<F,<,A4EF,,CE,=?,++64++=+,8==6C,+,,@;=+A>EG=8,,,,,,8,8@E,33@,,,,<7>C**<F5**;C,,,5DCF4+9*+=9BF+5*=1119++++1=EC:*6ABA40**1@76:+754).))7<))...)))/937*/(...7?69).((1).4)*.1))))
@M02352:288:000000000-CKWC8:1:1101:15900:2909 2:N:0:TACGCTGC+CTAAGCCT
TAATCTTGCGACCGTACTCCCCAGGCGGAATGCTTAATCCGTTAGGTGTGTCACCAACAAGCATGCTTGCTGACGACTGGCATTCATCGTTTACGGTGTGGACTACCAGGGTATCTAATCCTGTTTGCTCCCCACACTTTCGTACCTCAGCGTCAGTATCGAGCCAGTGAGCCGCCTTCGCCACTGGTGTTCCTCCAAATATCTACGAATTTCACCTCTACACTTGGAATTCCACTCACCTCTCTCGAACTCAAAACTAGCAGTATTAGAGGCAGTTCCAG
+
CGGGGGGGGGGGGGCEEGGGGGGGGGGGGGGGGGGGGGGGGGGGGGGGGGFGGGGGGGGGGGGGGGGGGGGGGGGGGGGGGGGGGGGGGGGGDGGGGGGGGGGGGGGGGGGGGGGFGGGGGGGGGGFGGGGGGGGDEGGFCGGGGGAFFGGGGGGEGG9E@FGGGGGFGGGGGGGDDGGFFGEGCC6CGFGGGFFFFF4;CFFF)@>DFFFGGFFF64);EF@ACD3FCFFFFFAE1(4(.42(334:?<0)43)97892:)3<>2>A>)),4?FFFBFF<
@M02352:288:000000000-CKWC8:1:1101:14448:2910 2:N:0:TACGCTGC+CTAAGCCT
CAGTCTTGCGACCGTACTCCCCAGGTGGGATACTTATCACTTTCGCTTAGTCACTGAGAATTAACCCAACAACTAGTATCCATCGTTTACGGCGTGGACTACCAGGGTATCTAATCCTCTTCGCTCCCCACGCTTTCGTCCCCCAGCGTCAGTATATACGTAGTAGACTGCCTTCGCAATCGGTATTCTAAGTAATATCTATGCATTTCACCGCTACACTACTTATTCTATCTACTTCCATATAACTCAAGTCAATCAGTATCAAAGGCAGTTCCATAGTT
+
GFGFCGGGGGGGGGGFEGGGE7F@DFGGGGGGGGGG9EFGGGFFFFGGGGGGGGGFFEFFGGGGFEGDFDFGFGGGGGG9EFGGGGGGGGGGGGGGGGGGGGGGDFCEFGGGGGGFAEGGGGCE@FGGGCECE>FFFEGDEG,@EGFDCE6EG:DCFGGGG?74>C,ECCFG?FFFDD4*;7EGGFGFGGFCFEFFFFFGFGFDEFFGGGFCCB;FGFFFEFEFGF)2.8AAF6;EE)77EE?EFECEAE?BFA)8))*.66A2<<21:14?A47<F))).
@M02352:288:000000000-CKWC8:1:1101:8330:2927 2:N:0:TACGCTGC+CTAAGCCT
CAAACTTGCGTTCGTACTCCCCAGGTGGGATACTTATCACTTTCGCTTAGCCACTCAGAATTGCTTCCGAACAGCTAGTATCCATCGTTTACGGCGTGGACTACCAGGGTATCTAATCCTGTTCGCTACCCACGCTTTCGTCCATCAGCGTCAATGTATTATTAGTAACCTGCCTTCGCAATTGGTATTCCATGTAATCTCTAAGCATTTCACCGCTACACTACATATTCTAGTTACTTCATAATAATTCAAGTTCTACAGTATCAATGGCAGTTCGACAG
+
GGEFGGGFGGGGEFGGGGGGGGGGGGCGGFGFGGGGGCD<FEFGEDGGGGGGGGGGGGGFGGFEGGGFGGGGGGGFGGGGDG9EFGDGGGGFFGGGGGD+=FGGGGGGGGGEFFFGGGGGGGGFCCFGGG8EFCGCEFE>>8@=DFGFGDEEEGGGGGFFEFAFFGF9EFFFGGGFFGGE?>DFFGEGGGFFGFFFEFFGFGFFC4AGFGADGF2AEBFFDFFF<@EFCFFFFFEF3C)7<C?C5C<?EFF3<<5@EC@C;CFF?CE<CB0:?BF23143(
@M02352:288:000000000-CKWC8:1:1101:13876:2928 2:N:0:TACGCTGC+CTAAGCCT
CAGTCTTGCGACCGTACTCCCCAGGTGGGATACTTATCACTTTCGCTTAGTCACTGAGCTAATGCCCAACAACTAGTATCCATCGTTTACGGCGTGGACTACCAGGGTATCTAATCCTGTTCGCTCCCCACGCTTTCGTCCCTCAGCGTCAGTACATACGTAGTAGACTGCCTTCGCAATCGGTATTCTGTGTAATATCTATGCATTTCACCGCTACACTACACATTCTATCTAATTCCATATGACTCAAGTCAACCAGTATCAAAGGCAGTTCCATAGTT
+
FGC@EFGGGGGGDGGGGGGGGGGGGFGGGGGFGGGGGFFGGGGGFGGGGGGGGGGGGFGGFGGGGGGGGGGGGGGGGGGGGGFFGFFFGFGDGGGGGGG?FGGFGGGFFGGGGFFGGGEFEFGGEGCDBEG@C:>FFGGGGGA=3DFCCECEFGGGGFGFCCFEGFFFEGGGGGGGGG94ADGECFC:,=DFGCFFFFFGFF68>CFGGGFGGFFEGFD9@A;57D?><;8AFFE?CE3?C3<5?3).=;3?))6F<6F4<:4A2<:?B<<BFF=4@A:46
@M02352:288:000000000-CKWC8:1:1101:23331:2930 2:N:0:TACGCTGC+CTAAGCCT
CAATCTTGCGATCGTACTCCCCAGGTGGGACACTTATCACTTTCGCTTAGTCACTGAGATAAATCCCAACAACTAGTGTCCATCGTTTACGGCGTGGACTACCAGGGTATCTAATCCTGTTCGCTCCCCACGCTTTCGTCCATGCGCGTCAGTACATACTTAGTAGACTGCCTTCGCAATCGGTATTCTGTGTAATATCTATGACTTTCACCGCTACACTACCCTTTCTATCTACTTCTATATGCCTCAAGTCCACCAGTATCAAAGGCAGTTCCATTGTT
+
GFCDGFGGGGG-:CFGGGGGGGGGFGGFD8E@FGGF9<,EEFFACGGG7FCFGGCGFFAC,<,<<<BFC@C8FGGEEEEACFCFGG@DDFGB7:F>FFGGG8=E<@FEFFE,??EF,>DFEF++F<+>8,>4C++AEEEBC+3E,+6=EE8@3@,:E@>,3,,,37@;DDFF,<C5D7**;?5=**5,>=:+=4+981=+==++*4B8:9+*2)0):*()/0()*26CE=++1+9C7))..5))))13(471)))63::4).)--)..03:26)/6/)-.)
@M02352:288:000000000-CKWC8:1:1101:18166:2938 2:N:0:TACGCTGC+CTAAGCCT
CAATCTTGCGACCGTACTCCCCAGGTGGGACACTTATCACTTTCGCTTAGTCACTGAGATAAATCCCAACAACTAGTGTCCATCGTTTACGGCGTGGACTACCAGGGTATCTAATCCTGTTCGCTCCCCACGCTTTCGTCCATGAGCGTCAGTATATACGTAGTAGACTGCCTTCGCAATCGGTATTCTGTGTAATCTCTATGCATTTCACCGCTACACTACACATTCTATCTACTTCCGTATAACTCAAGTCAACCAGTATCAAAGGCAGTTCCATAGTT
+
GGFGGGGGGGGGGGEFGGFGGGGGFGGGGGGGGGGGGGGGGGGGGGGGGGGGFGGFGGGGGGGGGGGGGGGGGGGGGGGGGGGGGGGGGGGGGFGGGGGGGGGGFGGFGGGGFGGGGGAFGGGGGGGGGGGGGG=DGGGGGGGGGGGGGGGGGGGGGFGDGGGGGGGGGDFGCGGCGGGFFFGGGGGFGFGGGFFEECFGFGFGFF=FCFFCGEFFGFDEEFEFGGFGFFFFFFEFFFF;E63=EFC<FFEFFFFFFFFAA<A<BB92?B6?FFFF66?9:
@M02352:288:000000000-CKWC8:1:1101:9653:2965 2:N:0:TACGCTGC+CTAAGCCT
CAATCTTGCGACCGTACTCCCCAGGTGGGACACTTATCACTTTCGCTTAGTCACTGAGATAAATCCCAACAACTAGTGTCCATCGTTTACGGCGTGGACTACCAGGGTATCTAATCCTGTTCGCTCCCCACGCTTTCGTCCATGAGCGTCAGTATATACGTAGTAGACTGCCTTCGCAATCGGTATTCTGTGTAATCTCTATGCATTTCACCGCTACACTACACATTCTATCTACTTCCGTATAACTCAAGTCAACCAGTATCAAAGGCAGTTCCATAGTT
+
GFFFFGGGGGDEGGGGGGFGGGGGFGGGGGGGGGGGGGGGGGGGGGGG>FGGGGGGGGFFGGGFGGGFGGGGGGGGGGGGEFGGGGGGGGDFECFGGGGGGGGGGDCGGGGGGGEGGGFGGGGGEFCEGGG>E7@FGGGGGEGGGDGDEGCEFGGGGGGGGGGEFGGGG:E69AFGGGDEFGD**9CFCF>EECC<*=CGFGF7<FFGGFFDGFFFGFFFFFFFCF?FFAFFFFC?EFEFFDD@9>)/)626<AFF(47AB242)).4:??FAF=2*44:9
@M02352:288:000000000-CKWC8:1:1101:6240:2973 2:N:0:TACGCTGC+CTAAGCCT
CAATCTTGCGACCGTACTCCCCAGGTGGGACACTTATCACTTTCGCTTAGTCACTGAGATAAATCCCAACAACTAGTGTCCATCGTTTACGGCGTGGACTACCAGGGTATCTAATCCTGTTCGCTCCCCACGCTTTCGTCCCTCAGCGTCAGTACATACGTAGTAGACTGCCTTCGCAATCGGTATTCTGTGTAATATCTATGCATTTCACCGCTACACTACACATTCTATCTACTTCCATATGACTCAAGTCAATCAGTATCAAAGGCAGTTCCATCGTT
+
GFGGFGGGFGGGEGGG@CCGGGGGGGGGGGGGGGGGGGGGGGGGCEGGGFGGGGGGGFGGGFGGGFGGGGGFGGGGGGGG<FGGGFGGGGGGGGGGGGGGGGGGGGGC8EFDFDFAFFFBFGGDCFFFGGEEGCFFFGGGDGGGFG?CEGGGGGGGGGCGGGGGC;FFG@FG?FCFGGGFFGDEGGGGGGECGEAEE@FGFGFGFFFGGGFGGF1>EF@EEFEAF<?FEFFFCA<C??<<EC?C)).)6(;?<:6=A?FABA<<)6::1(8<ABFAF<0:B
@M02352:288:000000000-CKWC8:1:1101:12838:2989 2:N:0:TACGCTGC+CTAAGCCT
CAGTCTTGCGACCGTACTCCCCAGGTGGGATACTTATCACTTTCGCTTAGTCACTGAGCTAATGCCCAACAACTAGTATCCATCGTTTACGGCGTGGACTACCAGGGTATCTAATCCTGTTCGCTCCCCACGCTTTCGTCCCTCAGCGTCAGTACATACGTAGTAGACTGCCTTCGCAATCGGTATTCTGTGTAATATCTATGCATATCACCGCTACACTACAAATTCTATCTACTTCTATATGACTCAAGTCCACCAGTATCAAAGTCAGTTTCATCGTT
+
GGGGFGGGGGGGGGGGGGGGGGGGGGGGEGGGGGGGCG9FGGGGGGGGGGGGGGGEFGGGGGGCF=F<FGEGGGGCEFF?CFAFCGFFFFGD7EF@@CF@,B?FECCAEBFEGFF,CFDFGFCFE=4@>DGFG:FFGGGGCC8@?,8CGGGGC;AD;BD>@F@C9<FC;:8EG,2;D*7@AG5=?F:<FGGGGF+8C++=BF6CCB+=2,+;5;@DCF@CEF)*277:?C7=F67C4.))9)96)959)/77)).68:>-)).4<49)4))64)1)7)4<0
@M02352:288:000000000-CKWC8:1:1101:6239:2991 2:N:0:TACGCTGC+CTAAGCCT
CAATCTTGCGACCGTACCCCCCAGGTGGGACACTTATCACTTTCGCCTAGTCACTGAGATAAATCCCAACAACTAGTGTCCATCGTTTACGGCGTGGACTACCAGGGTATCTAATCCTGTTCGCTCCCCACGCTTTCGTCCCCCAGCGTCAGTACATACGTAGTAGCCTGCCTTCGCAATCGGTATTCTGTGTAATATCTATGCATTTCACCCCTACACTACACATTCTATCCACTTCCATATGACGCAAGTCAATCAGTATCAAAGACAGTGCCACCG
+
E9ECFFCC6@+CCFGGG,EFGG7,,;6CF,ECFFFCGG9EFGFG7C,BB<<FAGFA,9,<FFFFAA5CCFGGGGFCEC,BACFGEFFG7FCCE:FE+@FEDGGGGECCFAF<E,A>EGFE=;6F:FGGDDCEE+C@ECFGGE,:++@0+3@EBEGGGGFFC,7:EF,,26>B,,;74/3:FF=**:991<;CFE>*9++2:C;F7CAFFEF7*)/)=65)/955;*?FE:8A)86<A?A9))).6-(-4>(.6)5*6)*6<:<<)4)(4,44))*.1(-
@M02352:288:000000000-CKWC8:1:1101:21059:3003 2:N:0:TACGCTGC+CTAAGCCT
CAATCTTGCGATCGTACTCCCCAGGTGGGACACTTATCACTTTCGCTTAGTCACTGAGATAAATCCCAACAACTAGTGTCCATCGTTTACGGCGTGGACTACCAGGGTATCTAATCCTGTTCGCTCCCCACGCTTTCGTCCATGAGCGTCAGTACATACGTAGTAGACTGCCTTCGCAATCGGTATTCTGTGTAATATCTATGCATTTCACCGCTACACTACACATTCTATCTACTTCCATATGACTCAAGTCAACCAGTATCAAAGGCAGTTCCATAGTT
+
GFGGGFGGFEGFFEAFGGGGGEGEGGGGGGGGGGGGGGGGGGGGGGGGGGEEGGGGGGGGGGGGDGGGGECEGGGGGGGGGGGGGGGGGGGGGGEFEEGEGFGG@FFEFFGGGGGCGGGFGGGEGGGGCEGGGGGGGGGGGGDGGGFGGBCGGGGFFGGGGFFEGGGGGGGGC7FGD7D>FGGEGGGGGGGGGFFFEFAGCGFGFF>FGGF8?BFFEFFFFFEFFGE7378FF73)7?EEFFFFCECCEF@34?FF;?A4)-<<<>A7?F<(64@<B<4A<
@M02352:288:000000000-CKWC8:1:1101:18828:3003 2:N:0:TACGCTGC+CTAAGCCT
TAACCTTGCGGCCGTACTCCCCAGGCGGTCTACTTATCGCGTTAGCTTCGCCACTAAGTCATTACAACCCAACGGCTAGTAGACATCGTTTACGGCGTGGACTACCAGGGTATCTAATCCTGTTTGCTCCCCACGCTTTCGCACCTCAGTGTCAGTATCAATCCAGAGTGTCGCCTTCGCCACTGATGTTCCTTCCTATATCTACGCATTTCACCGCTACACAGGAAATTCCACACTCCTCTATCGTACTCTAGCCTGCCAGTATCGGGTGCAATTCCAAG
+
GGFGGGGGGGGGGGGGGGGFFGGGGGGGGGGGGGGGGGGGGGGGGGGGGGGGGGGGGGGGGGGGGGGGGGGGGGGGGGGGGGGGDFGGGGGGGGGGGGGGGGFFGGGGGGDGGFEGGGGGGGGGGFFGGGFGFGGGGGGGDGGGGGGGFGGGGGGGGGGFGGGGGGGGGGGGGGGGGGGFFGGGFG77@FFFGCFDFFFDCGFGFF>GCCFG7A@BGE@FFF<5*9<D4@BF=B08<B1-,)39A4:?B?AAA49?<0>???)).52,(47?:)9>=A44)
@M02352:288:000000000-CKWC8:1:1101:23418:3024 2:N:0:TACGCTGC+CTAAGCCT
CAGTCTTGCGAACGTACTCCCCAGGTGGGTTACTTATCACTTTCGCTTAGCCACTCAGTCCGAAAACCAAACAGCTAGTAACCATCGTTTACGGCGTGGACTACCAGGGTATCTAATCCTGTTCGCTACCCACGCTTTCGTCCCTTAGCGTCAATTAATTGTTAGTGATCTGCCTTCGCAATCGGTATTCTGTGTAATATCTATGCATTTCACCGCTACACTACACATTCTATCTACTTCCGTATAACTCAAGTCAACCAGTATCAAAGGCAGTTCCAAAG
+
FCGFEGGGGGGGFFFFGGFGGGGGGGGF@GGFFGGGGGGGGGGGGGGGGGGGGFGFGGGGGGGGGGGGFGGGGGGGGGGGGGGFFGGGGGGGG7CFGGGGGGGFGG8CG8FEGGFGGGG9EGFFGFGGEDCEGEGECEGGGGGG9DGGGGGGGDGFFEFCFGGGFFFGFCFGGGGGFGGFDGGGGGGGGFCGGF>?EFFFF78:C4B:DE6FCF<FC5>FFCE4<F@GC6AFAAC?)7;3<@E?@FB2443:>AAFFFF:BA><)54>F((2(4@>F5)4(
@M02352:288:000000000-CKWC8:1:1101:8824:3027 2:N:0:TACGCTGC+CTAAGCCT
CAGTCTTGCGACCGTACTCCCCAGGTGGGATACTTATCACTTTCGCTTAGTCACTGAGCTAATGCCCAACAACTAGTATCCATCGTTTACGGCGTGGACTACCAGGGTATCTAATCCTGTTCGCTCCCCACGCTTTCGTCCCTCAGCGTCAGTACATACGTAGTAGACTGCCTTCGCAATCGGTATTCTGTGTAATATCTATGCATTTCACCGCTACACTACACATTCTATCTACTTCCATATGACTCAAGTCAACCAGTATCAAAGGCAGTTCCATAGTT
+
GGGFFGGGGGGGGGGDFFFGGGGGGGGG@FGGGGGFFGFAGGGFGGGG7FGGGGGGGGGGGGGGFFGGGFGGGGGGGGGGGGFGEFFGGGGEGGFGGGGGGGGGGEFGGGGGGFGGFFCFEFGGGAFGGGGGGE@:EGGEGGGGGFFGGCEGGGGGGGFGGFF>AFFFG@GGGGGGDG49>4CGFFFCEFFFGE>E?FFGFFFGFF8CBCF:CEBFGA;CFFEF4C<@?7FFCF<CEFECCEEFEC?>@EFA>B2?((5<A4A>BF>0((4,44*6=)2:5
@M02352:288:000000000-CKWC8:1:1101:12874:3040 2:N:0:TACGCTGC+CTAAGCCT
CAATCTTGCGACCGTACTCCCCAGGTGGGACACTTATCACTTTCGCTTAGTCACTGAGATAAATCCCAACAACTAGTGTCCATCGTTTACGGCGTGGACTACCAGGGTATCTAATCCTGTTCGCTCCCCACGCTTTCGTCCATGAGCGTCAGTATATACGTAGTAGACTGCCTTCGCAATCGGTATTCTGTGTAATCTCTATGCATTTCACCGCTACACTACACATTCTATCTACTTCCGTATAACTAAACTCAACCAGTACCAAAGGCAGTTCCATAGTT
+
A<FGGGGGGGGGGGEGGGGGGGGGG<@EGFFFGGGGGFGGGGGGGGGGGFFGGG9FF<FE9@CFEFGGGGGGGGG<EFFFGGGGEFGF@E=,>:>BEGFGGFGFACCFDGGGGFAE=>EFDEFBC,:@>@C>F+@AFEECBEGGGFDDEEEEFDEEF=CEEFEGGGG;CGGF9CC5CC7*A98;DGGE,,>7B5=9C8ACFF+8<CCGF,+026(:EF@CFF8ACCEF?+;+;CEF497341345C)))5()..8F7374>)).2,3<0((4<BF2743-.
@M02352:288:000000000-CKWC8:1:1101:22075:3046 2:N:0:TACGCTGC+CTAAGCCT
TAATCTTGCGACCGTACTCCCCAGGCGGTCTACTTAACGCGTTAGCTCCGAAAGCCACGGCTCAAGGCCACAACCTCCAAGTAGACATCGTTTACGGCGTGGACTACCAGGGTATCTAATCCTGTTTGCTCCCCACGCTTTCGCATCTGAGTGTCAGTGTCTGTCCAGGGGGCCGCCTTCGCCACTGGTATTCCTTCCTATATCTACGCATTTCACCGCTACACAGGAAATTCCACTACCCTCTTCTGTACTCTAGTTATCCAGTATCAGGTGCAGTTCC
+
GGGGGGGGGGGGGGGGGGGGGGGEFFGGGGGGGGGGGGGGGGGGGGGGGGGGGGGGGGGGGGGGGGGGGGGGGGGGGGGGGGFGCGGGGGGGGGGGGGGGGGGGFFGGGGGGGGGGGGGGGGGGGGGGG9>FGGGGGGGGGGGGGGGGGGGGGGGGGGCDFGGGGGFGGGCEGGGGGGGFFGGGGGGGGGGGGEF?BFF>=DFDABF*<CDDGFFFCB99>EFFFF0CBFFFF4AABB7?FF10<65)))6<ABBF45=<AFFFF99<AF:4.5?A*.)6
@M02352:288:000000000-CKWC8:1:1101:20574:3048 2:N:0:TACGCTGC+CTAAGCCT
CAGTCTTGCGACCGTACTCCCCAGGTGGGATACTTATCACTTTCGCTTAGTCACTGAGCTAATGCCCAACAACTAGTATCCATCGTTTACGGCGTGGACTACCAGGGTATCTAATCCTGTTCGCTCCCCACGCTTTCGTCCCTCAGCGTCAGTACATACGTAGTAGACTGCCTTCGCAATCGGTATTCTGTGTAATATCTATGCATTTCACCGCTACACTACACATTCTATCTACTTCCATATGACTCAAGTCAACCAGTATCAAAGGCAGTTCCATAGTT
+
GGGGGGGGGGGGGGGGGGGGGGGEGGGGGGGGGGGGGGGGGGGGGGGGGGGGGGGGGGGGGGGGGGGGGGGGGGGGGGGGGGGGGGGGGGGFGGGGGGGGGGGGGGGGGGGGGGGGGGGGGFGGGGGGGGGGGCEGGGGGGGGGGGGGGGGGGGGFGGGGGGGGGGGDGGGGFDGGGGGFFGGGGGGDGGGGCEFFEA>CFGA:CFFGGGFFDB@EGF@CEFFFGG?7?F6ACAEFEF39?<C?FEF3;E37;ABF1?;AD<A><DBF?B:BD4FF6<?A>
@M02352:288:000000000-CKWC8:1:1101:9327:3066 2:N:0:TACGCTGC+CTAAGCCT
CAATCTTGCGACCGTACTCCCCAGGTGGGACACTTATCACTTTCGCTTAGTCACTGAGATAAATCCCAACAACTAGTGTCCATCGTTTACGGCGTGGACTACCACTGTATCTAATCCTGTTCGCTCTCCACGCTTTCGTCCTTGAGCGTCAGCATCTACGTAGTAGACTGCCTTCGCAATCGGTATTATGGGTACTCTCTATGCATTTCACCGCTACACCACACATTCTATCTACTTCCGTATAACTCAAGTCAACCAGTATCAATGGCAGTTCCATAGTT
+
<6FF<EF@FF@:BFGG@FGGCGGDGGDF7<<CEGG9CEFGGGGAFEEF7FCAFFGGGD9FG9C,6,59CEGG,,CC,CC?FDFG,B,4,FFD7+>7:7FC==9A,,:5CE9FA,94CDE;EF++@<+C,4,4>>:AFGD8++,7368=@CEE,2@,7@,@D<,@,=,5@7CE9,*;CD>@FD84@F,,>=,*31*:A:6*1+@+*:877@C:*8(2CF3(6F(:C*.;);:A8;)).633.6@376473.,.-4)1((.4)).)6).4732(-)968::-)
@M02352:288:000000000-CKWC8:1:1101:20735:3077 2:N:0:TACGCTGC+CTAAGCCT
CACTGTTGCCAGCGTACTCCCCAGGTGGCTAACTTAATACTTTCGCTTTGGCACTCATCTTCAAGTAGACAAGCACCGAGTTAACATCGTTTACGGCGTGGACTACCGGGGTATCTAATCCCGTTCGCTACCCACGCTTTCGTCCATCAGCGTCAATAATATCTTAGTAAGCTGCCTTCGCAATTGGTGTTCTATGTAATATCTATGCATTTCACCGCTACACTACATATTCCGCCTACTTCAAATATATTCAAGATCTACAGTAACAAAGGCAGTTCCA
+
GCFGGFGGGAFGGGGGGGGGGGFDFGGFGGGGGFGGGGGGGGGGGGGGGGGGGGGFGGGGGGGGGGGGGGGGGGGGGGGGGGGGGGGGGGGGGGGGGGGGGGGGGGGGGGGGGGGGGGGGGGGBGFGEGGGGGGGGGGGGGGGG6CFGGGGGGGGGFGFCFFFCFGGGGGGGGFGGGGGFFGGGGGGFGGGGGEACEFFGFGFGEAFGGGFGGFFFGF@>FA@CFC@GFFFFCA<?F?FFCEFECB99ABFAA<A?29F<AB?A2)64A38B??B1=ADF
@M02352:288:000000000-CKWC8:1:1101:18545:3098 2:N:0:TACGCTGC+CTAAGCCT
TAATCTTGCGACCGTACTCCCCAGGCGGAATGCTTAATCCGTTAGGTGTGACACCAACAAGCATGCTTGCTGACGTCTGGCATTCATCGTTTACGGTGTGGACTACCAGGGTATCTAATCCTGTTCGCTCCCCACGCTTTCGTCCCTCAGCGTCAGTACATACGTAGTAGACTGCCTTCGCAATCGGTATTCTGTGTAATATCTATGCATTTCACCGCTACACTACACATTCTATCTACTTCCATATGACTCAAGTCAACCAGTATCAAAGGCAGTTCCAT
+
EFGGGGGGGGGGECFFGGFGGGGGGGGGGGGGGGGGGGGGGGFGGGGGGG9FGGGGGGGGGGGGGGGGGGGGGGGGGGGGGGGGGEAFGGGGGGGGGGGGGGGGGGGGGGGGGGGGGFGGGGGGGGGGGGGGGGGGGEGGGGGGGGGGGGGGGGGDFGDFGGGGGGGGGGGGGGGGGGGFFGGGGGGGGFFGGFFFFFAFFGFGEF:FGGFGGFFFGBBFFFDFFF@GFFFFFFFFFFFFFBFAB>:9>AFFF?2994BBBF:4-694:AA(41><F2><)
@M02352:288:000000000-CKWC8:1:1101:10705:3107 2:N:0:TACGCTGC+CTAAGCCT
CAGTCTTGCGACCGTACTCCCCAGGTGGGATACTTATCACTTTCGCTTAGTCACTGAGCTAATGCCCAACAACTAGTATCCATCGTTTACGGCGTGGACTACCAGGGTATCTAATCCTGTTCGCTCCCCACGCTTTCGTCCCTCAGCGTCAGTACATACGTAGTAGACTGCCTTCGCAATCGGTATTCTGTGTAATATCTATGCATTTCACCGCTACACTACACATTCTATCTACTTCCATATGACTCAAGTCAACCAGTATCAAAGGCAGTTCCATAGTT
+
FGGGEGGGGGGGGGGFGGGGGGGGGFFGCGGGGGGGGFGGGGGGDGGGGGGGGGGGGGGGGGGGGGGGGGGGGGGFGGGGGGGGGGGGGAFCGGGGGGGGGGGGGGGGGGGFFGGGGFFGGGGGGGGDGFGGGGGGGGGDEEAFGGGGGGGGGFGGGGGGGGGGG9;DFGGFGGGGGGGFFG5CCCFGGDGFGFFFFAFGFGFGCFFG@FC><>BEGF@F@F@)0CCF?AFFFFFFFEECC?<)9>C3@F3<EA<F??F9)-)-6<90:7(4:4@<=42<A
@M02352:288:000000000-CKWC8:1:1101:10713:3125 2:N:0:TACGCTGC+CTAAGCCT
CAGTCTTGCGACCGTACTCCCCAGGTGGGATACTTATCACTTTCGCTTAGTCACTGAGCTAATGCCCAACAACTAGTATCCATCGTTTACGGCGTGGACTACCAGGGTATCTAATCCTGTTCGCTCCCCACGCTTTCGTCCCTCAGCGTCAGTACATACGTAGTAGACTGCCTTCGCAATCGGTATTCTGTGTAATATCTATGCATTTCACCGCTACACTACACATTCTATCTACTTCCATATGCCTCAAGTCAACCAGTCTCAAAGGCAGTTCCATAGTT
+
GGG9EFFGGGDGGGFGGGCFGGGGGGGGDFGGGGGGGGGGGGGFGGGGGGGGGGGGGGGGGGFGGGEFGCGGGGGGGGGFGGGGGGGFGGG,C:FEDGGFCDGCF7FFFGGGGGGGGGGGGE?ECEFGGGG7EFEFGGCGEEFGGGGGGEEDCEGGGGFFGCGGGFG9D,@EEF5@DDGE4CEEFFGFGGF7DCAEEAFDFGFGCAAC:C8C4?>>GFD336;)*;?7<FA@7A<CECE<))/9.).=1;37:A49:?:4)66:24)(:161<)6<@90)6
@M02352:288:000000000-CKWC8:1:1101:8651:3142 2:N:0:TACGCTGC+CTAAGCCT
TAACCTTGCGGCCGTACTCCCCAGGCGGTCTACTTATCGCGTTAGCTTCGTTACTAAGTGATCAAGTCACCCAACAACTAGTAGACATCGTTTACGGCGTGGACTACCAGGGTATCTAATCCTGTTTGCTCCCCACGCTTTCGCACCCCAGTGTCAGTATCAGTCCAGGTAGTCGCCTTCGCCACTGGTGTTCCTTCCTATATCTACGCATTTCACCGCTACACAGGAAATTCCACTACCCTCTACCGTACTTTAGTTCAGCAGTAACAGGTGCAGTTCC
+
GFGGFGGGFGGD:@FEGGGGGGGEG8FEFFGFGGGGGGG7FGGGGGGGGGGGGGGGGGGGGGGGGGGGGFFGFGFGGFGGGGGGC?FGFGGGGGGGGGGGEGGGGGDFGGGGGGGGGGGGGGFGGGGGGGGGGGEFGE8ECFGGGG++4:CFGFGGGGGGAFFGFGGGGGGGGGCG*?CF?<=EGGGGFFCCC*@3;4:CFGF76@69CC5CCAEFF5163;@:CF?F1??*9694>>::841:A<)7:1:0))67)6*)4:A05:).:<B<(,99724)
@M02352:288:000000000-CKWC8:1:1101:11057:3144 2:N:0:TACGCTGC+CTAAGCCT
CAGTCTTGCGACCGTACTCCCCAGGTGGGATACTTATCACTTTCGCTTAGTCACTGAGCTAATGCCCAACAACTAGTATCCATCGTTTACGGCGTGGACTACCAGGGTATCTAATCCTGTTCGCTCCCCACGCTTTCGTCCCTCAGCGTCAGTACATACGTAGTAGACTGCCTTCGCAATCGGTATTCTGTGTAATATCTATGCATTTCACCGCTACACTACACATTCTATCTACTTCAATATGACTCAAGTCAAACAGTATCAAAGGCAGTTCCATAGTT
+
GGGGGGGGGGDGDCFFGGGGGGGGGGGGGGGGGGGGGGGGGGGGGGGGDGGGGGGGGGGGGGGGGGGGGGGGGGGGGGGGGGGGGFGGGGGGGGGGGGGGGGGGGCFFGDGGGGGGCD9,E=FGGGCFEFGGGFGGGGGGEGGGGFGGGGEDGADGGGGGGG7CF<CFFGFGGGGGGCDFF**;7EFEFGGGGFAEC+=@FGA8*=BFGGFGDEBEGF;EFFFFFGFD6+8AFCC?EFE3CE?CEC<CE8)9EAA*33)-).6<4)-.,(,,5)9<66)..
@M02352:288:000000000-CKWC8:1:1101:23750:3145 2:N:0:TACGCTGC+CTAAGCCT
CAATCTTGCGATCGTACTCCCCAGGTGGGACACTTATCACTTTCGCTTAGTCACTGAGATAAATCCCAACAACTAGTGTCCATCGTTTACGGCGTGGACTACCAGGGTATCTAATCCTGTTCGCTCCCAACGCTTTCGTCCATGAGCGTCAGTACATACGTAGTAGACTGCCTTCGCAATCGGTATTCTGTGTAATATCTATGCATTTCACCGCTACACTACACATTCTATCTACTTCCATATGACTCAATTCAACCAGTATCAAAGGCAGTTCCATAGTT
+
CE@FEFGGGGDGGECEFGGGGGFFG@FFGGECFFGGGDFGGGGDGGGGGGFGFGGGGGFGGGCEFDDFGGFGG8EEFGGFGGGGGGGFC,=F@FFGCCFGGFGFDG:FBFCFFF;,=EBFGFG+=EFC,,@CE@C7FGGGGCAA9@@=CCEEGFFGGGGGFFGEGGGFFGFG9@DC7DDBFFCACFGFGGGFGEFEEFFFF@6CA68DF,=C<?2BGFF8EFFF=*139@FA78CF6?)6)..9)979;;)5>)96=1:74)4).64??<(4ABF2*6:B2
@M02352:288:000000000-CKWC8:1:1101:22642:3156 2:N:0:TACGCTGC+CTAAGCCT
TAACCTTGCGGCCGTACTCCCCAGGCGGTCAACTTAGTGCGTTAGCTGCGCCACCCACGACTCAAGGTCACAGACGGCTAGTTGACATCGTTTACGGCGTGGAATACCAGGGTATCCAATCCTGTTTGCTCCCCACGCTTTCGTGCCTTAGCGTTAGTATTTGTCCCGGTAGCCGCCTTCGCCACTGATGTTCCTTCCAATCTCTACGCATTTCACCGCCACACAGGCAATTCCACTACCCGCCACAGTACTCTTGTTCCGCAGTATCCGGTGCAGCTCC
+
FCGA<<FAEFG@CFCF7FGGGE<@DGGC8+BFFGGGG<FF@F@EG9FGGCFGGEGEGCFGGDFGGGGC?=FFFG<:B+==EEDCFGFEE:B@DC<:=:+@FE=,CDGG?FGE,=B,,8@,8D,CFGFE9,3><FFG+**6DA>;C*;=,@D,>1**=E99B2D,;F9BEG5*,498C*//8CEEDC0;<=+:+);5>A676*6;)099)27CGFBFG>0((713*93*:>)/9449>0283(((-4(().)))))9.6*)-:6(,)-))-4-147<)2)(
@M02352:288:000000000-CKWC8:1:1101:11027:3164 2:N:0:TACGCTGC+CTAAGCCT
TAACCTTGCGGCCGTACTCCCCAGGCGGTCTACTTATCGCGTTAGCTTCGTTACTAAGTGATCAAGTCACCCAACAACTAGTAGACATCGTTTACGGCGTGGACTACCAGGGTATCTAATCCTGTTTGCTCCCCACGCTTTCGCACCTCAGTGTCAGTATCAGTCCAGGTGGCCGCCTTCGCCACTGGTATTCCTTCAGATCTCTACGCATTTCACCGCTACACCTGAAATTCTACCACCCTCTACAAAACTCTAGTTTGTCAGTTCGAAATGCAGTTCC
+
GFGFDGGGEGGGGGGEGGGGGGGEGGGD@CGGGGGGGGGDGGGGGGGGGGFFFFFGGGGFGGGGGGGGGGGGGGGGGGGGGGGGGGGGGEGGGGGGGDEGGGGGGFGGGGGGGGFA@FGGGGGGGGGGGFGGGGGGGGCGGGGGGDE6@C?EFGGGGGFCFF9DFGGGGGGFFGGGGGDF>GGGGGGGFGGG+<FEFFF:@7;CCFFGGGFGGFFFG>229DDFGFB427??F=<4<35:BB60<<AD??:),4)/6A42,6>>AF<6::2:>2=AB4>B
@M02352:288:000000000-CKWC8:1:1101:18995:3167 2:N:0:TTCGCTGC+CTAAGCCT
TAACCTTGCGGCCGTACTCCCCAGGCGGTCTACTTATCGCGTTAGCTTCGTTACTAAGAAATCAAGTCCCCCAACAACTAGTCGCCATCGTTTACGGCGTGGACTACCCGGGTATCTAATCCTGTTCGCCCCCCACGCTTTCGTCCCCCCGCGTCAGTTCATACGTAATAGAGCGCCTTCGCACTCGGTATTTCGTGTAATAACTATGCATTTCCACGCCACAATACACATTTCATCTCCTTCCATATTCATCCATTCAACCAGTATTCACGGCCATTCCA
+
,@FGGGGGGGG@EEEFGFGFGEGGGGGG6+C,CFGG99FGGGGGGGGAFC=6DFG<EFGA<<<CFD,C,:EF7F,,CFG8E,B+4?+49+:EF+?+BC:=:C:,B,,B,:FG7>3,,8>,,E,,:=,8>++3@F***3:CE,1DC>E*4*//1>88:2,5?,B+3,,**7?;++/)9*79<3C57C5E1**?2)).(.0*7***-*/20+9>70)*<3((-8()*2,2)*)9/6))6<).).)4.66<)))-.).1.)*)).(.6-4)4)).(-.-)6.))
@M02352:288:000000000-CKWC8:1:1101:11580:3174 2:N:0:TACGCTGC+CTAAGCCT
CACTGTTGCCAGCGTACTCCCCAGGTGGCTAACTTAATACTTTCGCTTTGGCACTCATCTTCAAGTAGACAAGCACCGAGTTAGCATCGTTTACGGCGTGGACTACCGGGGTATCTAATACCGTTCGCTACCCACGCTTTCGTCCATCAGCGTCAATAATATCTTAGTAAGCTGCCTTCGCAATTGGTGTTCTATGTAATATCTATGCATTTCACCGCTACACTACATATTCCGCCTACTTCAAATATATCCAAGACCTACAGTATCAAAGGCAGTTCCAT
+
9E<FFGGGGEFAFGEGGGGGGGGEGFGGDGG@FGGGGGCAFFFFEGGFDGGGGGCGGEEFCE<@FGGGCFFDFGGGCEFGD@CEAE9FCCGGFF:C7F@@F:FFF8ECFEGCCFCE9=A,>FFDG<CEGGGGGGGC78+@3@=E6CDD=DFE+4;C<AFFF=,@FF,@;FGCFCGFG>F5>*@ECGFECGGGG<6CEF6+BGFGEFFCCG+1:+@AE5>F>FFFGGEFEFFF7A?@F@1=47<>))7:)6)6.,3<1()).2)646)-:)6?:7>:4)6).
@M02352:288:000000000-CKWC8:1:1101:7521:3174 2:N:0:TACGATGC+CTAAGCCT
TAATCTTGCGACCGTACTCCCCAGGCGGAATGCTTAATCCGTTAGGTGTGTCACCAACAAGCATGCTTGCTGACGACTGGCATTCATCGTTTACGGTGTGGACTACCAGGGTATCTAATCCTGTTTGCTCCCCACACTTTCGTACCTCAGCGTCAGTATCGAGCCAGTGAGCCGCCTTCGCCACTGGTGTTCCTCCAAATATCTACGAATTTCACCTCTACACTTGGAATTCCACTCACCTCTCTCGAACTCTAGACTAGCAGTATTAGAGGCCGTTCCAG
+
CEFGFGGFF@C7@:B-BEGGGDF7FD@FGGGGGGGGCEFGGGGGGFGGGGGGGGGEF,,CF<FFCEF9CF6CECC,>FGFG<?AFDFGGGGGGGDE?<FGFGGGGGGGEGDGGGGGC;AEFGGGDGGGGFFGGGGCEGFGGGFFG@EFE8EGECEGG@;C8BDEE7<FFE?DDEDDC99?4DGEF66F8F5=CEFBFA8?FGFGEFF<7C3CGCEF6A3=3@@CCF@67FFFF6@EFB>?F:7?2<<7?F<A)66=>>9:08)64<99A<A:2(07B0(:-
@M02352:288:000000000-CKWC8:1:1101:10912:3178 2:N:0:TACGCTGC+CTAAGCCT
TAACCTTGCGGCCGTACTCCCCAGGCGGTCTACTTATCGCGTTAGCTTCGTTACTAAGAAATCAAGTCTCCCAACAACTAGTAGACATCGTTTACGGCGTGGACTACCAGGGTATCTAACCCTGTTTGCTCCCCACGCTTTCGCACTTCAGTGTCAGTACTAGTCCAGGTAGTCGCCTTCGCCACTGGTGTTCCTTCCTATCTCTACGCATTTCACCGCGACACAGGAAATTCCACTACCTCCTACCGTACTCTAGTTAAGCAGTATCAGGTGCAGTTCC
+
AGGAEGGGGGGGGGGEGFEFGGGGGGGG::BFGGGGGCFGGGG7FGGGGGFEGGGGGC9EFGGFF@CE,9EFGGGGGCDGCC,,<,C,9CFEFGGGGCGGGDD<<ECG,?CED8,3@D?,8FFCDGGGC,CFEFD@+@6CF9C6:B+*4>;:,75,@C,,,3@FFD9CC:,,,53?C>CFFGGC4,4@?8FGGEFEA4+:1*+1)+31>CADG+.;;)((-79:55258)9/@*).)53?))(425?;F:?F2:4*.5/).)6(6)649A0-4::9@>4<
@M02352:288:000000000-CKWC8:1:1101:18982:3182 2:N:0:TACGCTGC+CTAAGCCT
TAACCTTGCGGCCGTACTCCCCAGGCGGTCTACTTATCGCGTTAGCTTCGTTACTAAGAAATCAAGTCTCCCAACAACTAGTAGACATCGTTTACGGCGTGGACTACCAGGGTATCTAATCCTGTTCGCTCCCCACGCTTTCGTCCCTCAGCGTCAGTACATACGTAGTAGACTGCCTTCGCAATCGGTATTCTGTGTAATATCTATGCATTTCACCGCTACACTACACATTCTATCTACTTCCATATGACTCAAGTCAACCAGTATCAAAGGCAGTTCCA
+
GGGGGGGGGGGGGGEGGGGGGGGGGGGGFGGGGGGGGGGGGGGDGGGGGGGGGGGGGGGGGGGGGGGGGGGGGGGGGGGFGGGGGGGGGGGGGGGGDGFECFGGGGGGGGGGGGG9DFGGGGG9DGGEGEGGGGGGGGGGGGGGGGGGGGGGGGGGGGGGGGFGGFFFEGGGGC>?FGGFFGGGDGGGGGGGGEFFFFFDFCFFEFAGGGFGGFCFGB;@FF@FDFBG7*?BFB2:<<A<<DAFBFABADA<24>*646A<?F09ABFFFBF7?>0?A<>)
@M02352:288:000000000-CKWC8:1:1101:23258:3182 2:N:0:TACGCTGC+CTAAGCCT
CAGTCTTGCGACCGTACTCCCCAGGTGGGATACTTATCACTTTCGCTTAGTCACTGAGCTAATGCCCAACAACTAGTATCCATCGTTTACGGCGTGGACTACCAGGGTATCTAATCCTGTTCGCTCCCCACGCTTTCGTCCCTCAGCGTCAGTACATACGTAGTAGACTGCCTTCGCAATCGGTATTCTGTGTAATATCTATGCATTTCACCGCTACACTACACATTCTATCTACTTCCATATGACTCAAGTCAACCAGTATCAAAGGCAGTTACATAGTT
+
FFGFFFGGGGGGGG6DFGGGGEGGGGFFGGGG?FGFDGGFGGG<BFFCEFF9F9CEGFGGGGGGGGGGGCFFF@FCFFFEGGGGGGGGGGG7CFFEGGGFGGCCFGGFGFGGGE;E,>AFG9CF@FG+B@@FCFCFGGGEGDDFGFDCE>CEFFCFCE,DFG7BCF@ACCGGGGGFGCDEF>CE?*5<EFFGCEAEFFFFFGFGFF6=89+2?49DGF;41)6;DF)+/:67AFE<7).6?C5EFEC)4;4?4<AFBFF9<9<BF9>?134B<)=A4)6<4
@M02352:288:000000000-CKWC8:1:1101:23478:3187 2:N:0:TACGCTGC+CTAAGCCT
CACTGTTGCCAGCGTACTCCCCAGGTGGCTAACTTAATACTTTCGCTTTGGCACTCATCTTCAAGTAGACAAGCACCGAGTTAGCATCGTTTACGGCGTGGACTACCAGGGTATCTAATCCTGTTCGCTCCCCACGCTTTCGTCCCTCAGCGTCAGTACATACGTAGTAGACTGCCTTCGCAATCGGTATTCTGTGTAATATCTATGCATTTCACCGCTACACTACACATTCTATCTACTTCCATATGACTCAAGTCAACCAGTATCAAAGGCAGTTCCAT
+
GGGGGGGGGFGGGGGEGGFGGGGGGGGGGGGGGGGGFGGGGGGGGGGGGGGGGGGGGGGGGGGGGGGGGGGGGFGGGGGGGDGGGGGGGGGGGGGGGGGGGGGGGGEFFGGGGGGGGGGGGGGGGEFGGG@FGGGGGGGGFGFE6EFCGGGGGGGGGGAFGGGGGGGGFDGGF@FFGGGFFGGEGDEEDCGGGAFEAFFGFGFGFFFGFFFCFFFFCFFFBF@CFFF5<FFCFFFECC<<;?AEC3<?5CEE@3);.7FFBBF9B)4<AAF(3:>?FAD<)
@M02352:288:000000000-CKWC8:1:1101:14448:3192 2:N:0:TACGCTGC+CTAAGCCT
TAACCTTGCGGCCGTACTCCCCAGGCGGTCTACTTATCGCGTTAGCTTCGTTACTAAGAAATCAAGTCTCCCAACAACTAGTAGACATCGTTTACGGCGTGGACTACCAGGGTATCTAATCCTGTTTGCTCCCCACGCTTTCGCACCTCAGTGTCAGTATCGGTCCAGGTGGCCGCCTTCGCCACTGGTATTCCTTCAGATCTCTACGCATTTCACCGCTAAACCTGAAATTCTACCACCATCGTCAAAAATCTAGTTTGTCAGTTCGAAATGCAGTTCC
+
CEFFFGGGGGGGGGGEGFGGGGGGGGGGGGGFGGGGGGGGGEGGGGGGGGFGGGGGGGGGGGGGGGGGGGGGGGGGGGGGGGGGGGGGGGGGGGGGGGGGGGDGGGGCGGGGGGGGGGGGGGGGGGGGGGGGGGGGGGGGGGGGGGGGGGGGCFGGGFGGGCEGGFGFFGGGGGGGGGGF4D*:C8FGG?C:F?AEFFFF7CA7?FFFGG>DDFFFG3>(3))9CC:4:=FF*14<<)4:()((,.-34)(,(.699:F:..6)6:6(,3<FAA@)746<
@M02352:288:000000000-CKWC8:1:1101:19613:3205 2:N:0:TACGCTGC+CTAAGCCT
CAATCTTGCGATCGTACTCCCCAGGTGGGACACTTATCACTTTCGCTTAGTCACTGAGATAAATCCCAACAACTAGTGTCCATCGTTTACGGCGTGGACTACCAGGGTATCTAATCCTGTTCGCTCCCCACGCTTTCGTCCATGAGCGTCAGTACATACGTAGTAGACTGCCTTCGCAATCGGTATTCTGTGTAATATCTATGCATTTCACCGCTACACTACACATTCTATCTACTTACATATGACTCAAGTCAACCAGTATCAAAGGCAGTTCCATAGTT
+
GCFCFFGGGGGGFEGGG<FGGGGCGGFGGGFGGFGGGGGGGGGGDEGGGGGGGGG@EFEGGGGGGGGGGEGGGGGGGGGGFGFGGGGGGGDGGCGEFGGGGGFGG7@BFGGGGGGFFGGGFGGGGGGGEGGGGEGFFEF6CGCGGGGGEDEGFGGGDFGFCGGGFCFGCCFC9FGGGGGFFGGGGFFFGGGC9AFEFFFGFFFGFFFGGG>FC>@BGFD33A;FC<?DCFFFFFC))1;EEEFFFFFCF@<ECEEF18>A<)6>99<7:?04<)=<6>BA2
@M02352:288:000000000-CKWC8:1:1101:18163:3234 2:N:0:TACGCTGC+CTAAGCCT
TAATCTTGCGACCGTACTCCCCAGGCGGTCTACTTAACGCGTTAGCTCCGAAAGCCACGGCTCAAGGCCACAACCTCCAAGTAGACATCGTTTACGGCGTGGACTACCAGGGTATCTAATCCTGTTTGCTCCCCACGCTTTCGCATCTGAGTGTCAGTGTCTGTCCAGGGGGCCGCCTTCGCCACTGGTATTCCTTCAGATCTCTACGCATTTCACCGCTACACCTGAAATTCTACCCCCCTCTACAGCACTCTAGTTCACCAGTTTCAAATGCAGTTCC
+
EFFCFGGFCFE+@F7@EF9E@@EEFGGGF@CCFCGGGGGGGFGEBEFF8F=FEFGFFGGGDFGGGGGGECFFCEGGGGFFGFFFGGGGGGGGGGGGGGGFGGGGGGGGGGGGGGCFGGFGGCGGGGGGGGGGGGGGGEDGGGEDCCGGGEEFCFFGGGGGGGGDGGGFFGDGGGGGG33AFGGGG+=F9+3;C6AC<44:BF6>:FF33A>77?BFGFBB>).79*,03?FFFF9>>(3>((-3)..2,1()(64=94*:<D<6459A<AAF><9)/-:4
@M02352:288:000000000-CKWC8:1:1101:18163:3253 2:N:0:TACGCTGC+CTAAGCCT
TAATCTTGCGACCGTACTCCCCAGGCGGTCTACTTAACGCGTTAGCTCCGAAAGCCACGGCTCAAGGCCACAACCTCCAAGTAGACATCGTTTACGGCGTGGACTACCAGGGTATCTAATCCTGTTTGCTCCCCACGCTTTCGCATCTGAGTGTCAGTGTCTGTCCAGGGGGCCGCCTTCGCCACTGGTATTCCTTCAGATCTCTACGCATTTCACCGCTACACCTGAAATTCTACCCCCCTCTACAGCACTCTAGTTCACCAGTTTCAAATGCAGTTCCG
+
CGGGGGGGGGGGGGGGGGGGGGGGGGGGFGGGGGGGGFGGGGGGGGGGGGGGGEGGGGGGGCGGGGGGGFGGGDGFFGGGGGGFDFGGGGGGGGGGGGGGGGGGGGGGGGGGGGGGGGGGGGGGGGGGGGGGGGGGCEGGGGGGGCEGFGFEGFFFGF,@EFGGGGFGGGGGGGGGGGGFFGEGGGGGGGGDFEFEF@FCBFFGFF?3CC>GGFBFGFF>6>)7>C>F:FFFFFBA<3:;99??>AFFF14)449F4>6AFA?FABDA2<AAABFBF>D9,
@M02352:288:000000000-CKWC8:1:1101:14420:3273 2:N:0:TACGCTGC+CTAAGCCT
CAGTCTTGCGACCGTACTCCCCAGGTGGGATACTTATCACTTTCGCTTAGTCACTGAGCTAATGCCCAACAACTAGTATCCATCGTTTACGGCGTGGACTACCAGGGTATCTAATCCTGTTCGCTCCCCACGCTTTCGTCCCTCAGCGTCAGTACATACGTAGTAGACTGCCTTCGCAATCGGTATTCTGTGTAATATCTATGCATTTCACCGCTACACTACACATTCTATCTACTTCCATATGACTCAAGTCAACCAGTATCAAAGGCAGTTCCATAGTT
+
GGGFGGGGGGGGGGEFGGFFGGGGGGGGGGGGGGGGDFFGGGGGGGGGGGFGGGGGGGGGGGGGGGGGGGGGGGGGGGGGGGEGEGGGGGGGFFGGGGGGGGGGFGGBFGGGGGGFCGDFFGGGDFGGGGGGGFGGDEGEECDFFGGGGGGGFGFG73,@EFGEFFADA:FFGCGGGGDFFGGEGGGFFFCGGF:?CFFFFG>DEF>CGGF=8;2>EFD)4A@FGGFFEFFFFFFF??ECE?5?3C?E3=EE)65??<FFF>).4)61:?FFAFFBB)466
@M02352:288:000000000-CKWC8:1:1101:19708:3283 2:N:0:TACGCTGC+CTAAGCCT
TAACCTTGCGACCGTACTCCCCAGGCGGAATGCTTAATCCGTTAGGTGTGACACCAACAAGCATGCTTGCTGACGTCTGGCATTCATCGTTTACGGTGTGGACTACCAGGGTATCTAATCCTGTTTGCTCCCCACACTTTCGCACCTCAGCGTCAGTATCGAGCCAGTGAGCCGCCTTCGCCACTGGTGTTCCTCCAAATATCTACGAATTTCACCTCTACACTTGGAATTCCACTCCCCTATCCAAAACTCTAGCCTGCCAGTTCTAAATGCAATTCCCA
+
FGGGFGGGGGGGGGCFGGDGGGGGGGGGGGGGGGGGGGFGGGGGGGGGGGGGGGGGGGGGGGGGGGGGGGGFGGGGGGGGGGFFGGGGGDGGGGGGGFGGGGGGGGFFGGGGGGGGGGGGGGGGGFGGGGGGGGGGGGGGGGDEGG??8DFEEGGGCCFGCDEECFGGGFEGGGGDDDGFFGGGGGF?:EEGF<FFDFFGFGFDEFFGGGFGFFFFCFEF31=AFGFGFFFFFFF?1(4:(()8?A>DBFF?AA)94<)4035)699<9:A>2<?>FF97-
@M02352:288:000000000-CKWC8:1:1101:20175:3305 2:N:0:TACGCTGC+CTAAGCCT
CAGTCTTGCGACCGTACTCCCCAGGTGGGATACTTATCACTTTCGCTTAGTCACTGAGCTAATGCCCAACAACTAGTATCCATCGTTTACGGCGTGGACTACCAGGGTATCTAATCCTGTTCGCTCCCCACGCTTTCGTCCCTCAGCGTCAGTACATACGTAGTAGACTGCCTTCGCAATCGGTATTCTGTGTAATCTCTATGCATTTCACCGCTACACTACACATTCTATCTACTTCCGTATAACCCAAGTCAACCAGTATCAAAGGCAGTTCCATAGTT
+
FFGFGGGGGGDGGCEFGGGGGGGEGG@FGFGEFGGGGGGGGGGGGGGGGGGGGGGGGGGGGGGGGGGGGGGGGGGFCAFGGGGGEGFGGGGEGGGGDFGGGFGGGGGGGGGGGGGGGGGGGGGGGGGGGGGGGCCFGGGGCEFGGFFGGGGDGGGGGGGGGGGGGGGGGGGGGFCFGGG>FGG;CF7FG@GGGFFFFCBGFGFGFFFGDEFCDFFFGFF3=FEFCF?FFFFFFFEE??ADF;@@CC((,41ADFAFFFFFF26AF<A73113).9294:A>
@M02352:288:000000000-CKWC8:1:1101:16100:3305 2:N:0:TACGCTGC+CTAAGCCT
TAACCTTGCGGCCGTACTCCCCAGGCGGTCTACTTATCGCGTTAGCTTCGTTACTAAGTGATCAAGTCACCCAACAACTAGTAGACATCGTTTACGGCGTGGACTACCAGGGTATCTAATCCTGTTTGCTCCCCACGCTTTCGCATCTGAGTGTCAGTGTCTGTCCAGGGGGCCGCCTTCGCCACTGGTATTCCTTCAGATCTCTACGCATTTCACCGCTACACCTGAAATTCTACCCCCCTCTACAGCACTCAAGTTCACCAGTTTCAAATGCAGTTCC
+
9EFGGGGGGGG@@FCECGFFGGFEGFEE@FGGGGGGGGGGGGDCFGFFGG,,DCGFGGCFA,CFGFGAFGF8FFGFGGFGGFGGGGFFFGGGGGGGGG7FEE7FFGGGGGGGGGFFGGFGGGGGGGGFGEFGGGGGGGGGFFDGE78CF;7<FGGGFGGG9FFEGFFEFED>>=DC?D<A5<E5CCFF7:9CFEF<36+1+*1@CFF:C=>G7@2@G>((4>?FCC4D36//966><2(749??AA908::?B((95>F558>BFF9<<4.-))9<=4):
@M02352:288:000000000-CKWC8:1:1101:7877:3313 2:N:0:TACGCTGC+CTAAGCCT
TAATCTTGCGACCGTACTCCCCAGGCGGTCTACTTAACGCGTTAGCTCCGAAAGCCACGGCTCAAGGCCACAACCTCCAAGTAGACATCGTTTACGGCGTGGACTACCAGGGTATCTAATCCTGTTTGCTCCCCACGCTTTCGCATCTGAGTGTCAGTGTCTGTCCAGGGGGCCGCCTTCGCCACTGGTATTCCTTCAGATCTCTACGCATTTCACCGCTACACCTGAACTTCTCCCCCCCTCTACAGCCCTCTACTTCACCATTTTCCAATGCCTTTCCG
+
<FAF@FGGFE>FGGFFGGGFGGGGGGGGE7CAFGGGGCFGGGGGDGGG<F:6@CFFGGGEEE7CFGGG@F74EFGF,4,EFFACBFAFFGF?FGGDFGCCC:FGFGFE,5F:DF,,CFFF,=D<FFGCGGGGGGGD7EGGCGEE>7*=9DFC,EF,2@DB22>DFG,,DFEEGG3>DGGFFGE5CDFCF@CGGEF?)*;7966:9=**9*5>FF4@G:>6(<)8<7:<))099*-4:<96>08()-6440?787)*54*)4))-)654)6).80))18>A(
@M02352:288:000000000-CKWC8:1:1101:23598:3314 2:N:0:TACGCTGC+CTAAGCCT
CAATCTTGCGACCGTACTCCCCAGGTGGGACACTTATCACTTTCGCTTAGTCACTGAGATAAATCCCAACAACTAGTGTCCATCGTTTACGGCGTGGACTACCAGGGTATCTAATCCTGTTCGCTCCCCACGCTTTCGTCCATGAGCGTCAGTATATACGTAGTAGACTGCCTTCGCAATCGGTATTCTGTGGAATCTCTATGCATTTCACCGCTACACTACACATTCTATCTACTTCCGTATAACTAAAGTCAACCAGTATCAAAGGCAGTTCCATAGTT
+
GCFGGGGGGGGGGGEF@DAFE:F@FD<<FDFFGGGGGGGGGGGGGGGG:F<FFFGGF@FF@EFE<CFEF:FCFCFGGG9FEFFGGFGGGGGDFF+CCC@EFGGGDEGEFCFAFEAEEGD,EFFEGFFC+8C=F>+:>@=>C>FGG896++@CFFGFGFFE9@84@,3,@FF6,,;F?@9A>??ACCC=EF,2*.93>+=C@:C=E888=FF8CDBB?F;C@F;AF45C6AAFCF<?E)7:ED@3)7))/6<5<A2?:?@<B:4>AFB(3:?:))064:?A2
@M02352:288:000000000-CKWC8:1:1101:24906:3323 2:N:0:TACGCTGC+CTAAGCCT
CAGTCTTGCGACCGTACTCCCCAGGTGGGATACTTATCACTTTCGCTTAGTCACTGAGCTAATGCCCAACAACTAGTATCCATCGTTTACGGCGTGGACTACCAGGGTATCTAATCCTGTTCGCTCCCCACGCTTTCGTCCCTCAGCGTCAGTACATACGTAGTAGACTGCCTTCGCAATCGGTATTCTGGGTAATATCTATGCCTTTCACCGCTACACTACCCATTCTATCTACTTCCATATGACTCAAGTCAACCAGTATCAAAGGCAGTTCCATAGTT
+
GGGGGGGGGGDEFGGGGGGGGGGGGAFG@FFAFGGG<C,CEFG9FGGGGCEFGGGGGGFFADCGE=FCCFG8FCFFECFA,<E,,FEFFFG,++@@@:FFF=4A,++:B,,9?A@,EF,9EE:FF?=D+E>@F@FD9A@C==3,8@ECEGGGG753,,8,3D@3;=,3@A63B;9FGDCBFG5;D72>;<,3A58@*=BCCG6;*=+;:E8*9?9D5/,)(//)0;>F?FA6@7>57C<>?5C37;7C@E2666)/(()6<AF<66A(424.:-@A?-).6
@M02352:288:000000000-CKWC8:1:1101:18725:3330 2:N:0:TACGCTGC+CTAAGCCT
TAACCTTGCGGCCGTACTCCCCAGGCGGTCTACTTATCGCGTTAGCTTCGTTACTAAGTGATCAAGTCACCCAACAACTAGTAGACATCGTTTACGGCGTGGACTACCAGGGTATCTAATCCTGTTTGCTCCCCACGCTTTCGCACCTCAGTGTCAGTATCAGTCCAGGTAGTCGCCTTCGCCACTGGTGTTCCTTCCTATATCTACGCATTTCACCGCTACACAGGAAATTCCACTACCCTCTACCGTACTCTAGTTCAGCAGTATCAGGTGCAGTTCC
+
GGGGGGGGGGDGGGEGGGGGGGFCGGEGGGGGGGGGGGGGGGGGGGCFGGGGGGGGGGFGGGGGGGGGGGGGGGGGGGGGGGGGGGGGGGGGGGGGGGGGDGGGFFGGGGGDGGGGGGGCGGGGGGGGGGGGGGGGGGGGGGGGGGG6CFFGGGGGGGFFGGGGFFDGGGGGGGGGDDCFADEGGFGFGDGGDEFFFFFFF>FGEFFCGC3<DFEFG3;9@F@FGG<FFFF?FFFFFFFB?8::<A904:?FFFA4<<FFFA)(<A2))6)44:FA?>BD
@M02352:288:000000000-CKWC8:1:1101:7880:3331 2:N:0:TACGCTGC+CTAAGCCT
TAATCTTGCGACCGTACTCCCCAGGCGGTCTACTTAACGCGTTAGCTCCGAAAGCCACGGCTCAAGGCCACAACCTCCAAGTAGACATCGTTTACGGCGTGGACTACCAGGGTATCTAATCCTGTTTGCTCCCCACGCTTTCGCATCTGAGTGTCAGTGTCTGTCCAGGGGGCCGCCTTCGCCACTGGTATTCCTTCAGATCTCTACGCATTTCACCGCTACACCTGAAATTCTCCCCCCCTCTACAGCACTCTAGTTCACCAGTTTCAAATGCAGTTCC
+
GFFGGGGGFGDG>FFGGFGGGGGGGGGGDGGGGGGGGFGGGGGGGG9FGGGGGGGGGGGGGGGGGGGGGGGGGGGGGGGGGFGGGFGGGGGGGGGGGGGGGGDGGGFGGGGGGGGGGGGGGGGFGGGGGGGGGGGGDCGGGGGGEEEFFGFGGGGGFGGGGGGGGGGCCE>5CEDDCGGFFGDCDGG6CCGGGFFFFFFC?GFFBF?7DCB5C?)*<>>FFF?FFCBC:FF=FFB4766>6>:1)2<4:1:?:440:)926>236)5:A)6A).0<F9<<
@M02352:288:000000000-CKWC8:1:1101:23987:3334 2:N:0:TACGCTGC+CTAAGCCT
TAACCTTGCGGCCGTACTCCCCAGGCGGTCTACTTATCGCGTTAGCTTCGTTACTAAGAAATCAAGTCTCCCAACAACTAGTAGACATCGTTTACGGCGTGGACTACCAGGGTATCTAATCCTGTTTGCTCCCCACGCTTTCGCACCTCAGTGTCAGTATCGGTCCAGGTAGTCGCCTTCGCCACTGGTGTTCCTTCCTATATCTACGCCTTTCACCGCTACACAGGAAATTCCACTACCCCCTACCGTACTCTAGTTCAGCAGTCTCAGGTGCAGTTCC
+
FFFGFGGCEF7CCGGEGCGGGG<,,C+@@FFGFGG9EFFEFFGGGAFAF7FEDFGDCGFFGGGDDFEGFF<EFGGGGGGFC<EGGGCFG+FFEFE@FGCCFE@EFGF8EFEEGGGGGEGGGGFGGDGGGGGGGCDCEGGG8DE>+BEFCC,@FFG7FFGGGD@EGGDEGGGGGCGGCCDFFGGEGGGGF?:5CEFE<5F78?+;?AFGG*8D7CEFG)619E)<><?47<FFFF<<D7:7:(-9:F:1<B:64<4=.4@A94:0<(6)6<:<>?@966A<
@M02352:288:000000000-CKWC8:1:1101:14034:3335 2:N:0:TACGCTGC+CTAAGCCT
CAAACTTGCGTTCGTACTCCCCAGGTGGGATACTTATCACTTTCGCTTAGCCACTCAGAATTGCTTCCGAACAGCTAGTATCCATCGTTTACGGCGTGGACTACCAGGGTATCTAATCCTGTTCGCTACCCACGCTTTCGTCCATCAGCGTCAATGTATTATTAGTAACCTGCCTTCGCAATTGGTATTCCATGTAATCTCTAAGCATTTCACCGCTACACTACATATTCTAGTTACTTCATAATAATTCAAGTTCTACAGTATCAATGGCAGTTCGACAG
+
GGGGGFGGGGGGGGCFGFAFEFGGFGFGGGGFGGGGFEGGGGGGGCGGFGGGGGGGGGGGGGGGGGFGGFGGGGGGGGGGGGFGFGGGGGGGGGGGGGGGGGGGGGGGGGGGGGGGGGGGGGGGGGGGGGGGGCGGGGGGGG>GGGGGFEEGCGGGGGFFGGGGGGGGGGGGGGGGGGGFFGGGGF,<EFGGGEFEEFFGFGFGFFFGGGF7FA@FGFF@BCEFCFFGFFFCFFE?CEFFFFFF3?EE?CFFEEEFFFF<FEFFFF?3?>0:B?6<>:??(
@M02352:288:000000000-CKWC8:1:1101:9842:3347 2:N:0:TACGCTGC+CTAAGCCT
TAATCTTGCGACCGTACTCCCCAGGCGGAATGCTTAATCCGTTAGGTGTGACACCAACAAGCATGCTTGCTGACGTCTGGCATTCATCGTTTACGGTGTGGACTACCAGGGTATCTAATCCTGTTTGCTCCCCACACTTTCGCACCTCAGCGTCAGTATCGAGCCAGTGAGCCGCCTTCGCCACTGGTGTTCCCCCGAATATCTACGAATTTCACCTCTACACCCGGAATTCCCCTCACCTCTCCCGAACTCAAGCCCAGGCGTTTACACGGCAGTTCCAG
+
,AFGGGGGGGGGGGGGGGGG,CFGF,@@@CFEGGGCFCFEGGGGECFGGG<CFFFDFFFGGGCECGFDFG<DFF@FF,9EFCAFGCE@FBGFFFCFGGGGGAGGFFGGGGGCFFGG9>5?EFGFGGFGGG@FG@FGCEGGFGD>E+,+==87@CEGFEGFDGGG*3DEFFFGGGGGCDGFDGGG6EFGGFECD*)03;5C8D8:)@F54=F7D+9=CF789+5)159D>FF4@*4:?446<:B::F>0((())()*-174<(-(4(3<B--30331*64))
@M02352:288:000000000-CKWC8:1:1101:15508:3353 2:N:0:TACGCTGC+CTAAGCCT
CATTCTTGCGAACGTACTCCCCAGGTGGGTCACTTATCACTTTCGCTTAGCCACTCAGACCGAAGTCCTAACAGCTAGTGACCATCGTTTACGGCGTGGACTACCAGGGTATCTAATCCTGTTTGCTCCCCACGCTTTCGCATCTGAGTGTCAGTGTCTGTCCAGGGGGCCGCCTTCGCCACTGGTATTCCTTCCTATATCTACGCATTTCACCGCTACACAGGAAATTCCACTACCCTCTACCGTACTCTAGTTCAGCAGTATCAGGTTCAGTACCCAGG
+
FF<DAFGGGGDFEGFFGGGGGGGDGGGGGGGGGGGGGFFEFGGGGDGGGGFGFFFGGGGGGGGFGGFGGGGGGFGGGFFGGGCGFGGGGGGFGDGGGGGGGGGGEFGGGGGGGFGGGGGGFGG9FFFFEFDGGGDGGGGGG6=EGEFGGGFFFGGGGGAGGGGG?7>CEDGEDDGDGCDADD@FGCFB>C;::A5>CF4;A+;F0>>DDGFFGFFFG).7;F65*C3>>FFFFFF??04<4-)636<:1:49<A<F>>F4<>9A99>?B3)64<*6B7).-
@M02352:288:000000000-CKWC8:1:1101:10825:3373 2:N:0:TACGCTGC+CTAAGCCT
CAATCTTGCGATCGTACTCCCCAGGTGGGACACTTATCACTTTCGCTTAGTCACTGAGATAAATCTCAACAACTAGTGTCCATCGTTTACGGCGTGGACTACAAGGGTATCTAATCCTGTTCGCTCCCCACGCTTTCGTCTATGAGCGTCAGTACATACGTAGTAGACTGCCTTCGCAATCGGTATTCTGTGTAATATCTATGCATTTCACCGCTACACTACACATTCTATCTACTTCCATATGACTCCAGTCAACCAGAATACAAGGAAGTTCCAAAGTT
+
GGGF@FGGFGD@DGCFFGCFFEGGGGAF:DFFGGGGGFGGGGGGGE7FCFEEFGGGCFFC<AF,6,:6@6EFFFC<FEGGAEDDF?E<=?:6CC4>::=FF?,5=EFAFGDCAAE,,9CF9F?FFGC@BFEGGG7FF6@E,3::;DF=ECE8FG9DFFC73@D>E,,>>@8E,@7777DBAF>@0?CFGFGFEE96<FFCEF9CCA68BF>C<?(:8;@*.;;A6<3:.@@7A+.7)63<))9)3>54(5;68AFF1?5(/-).).),((.,5-/5*.2.-
@M02352:288:000000000-CKWC8:1:1101:11871:3388 2:N:0:GACGCTGC+CTAAGCCT
TAACCTTGCGGCCGTACTCCCCAGGCGGCATGCTTAACGCGTTAGCTTCGTTACTAAGTGATCAAGTCACCCAACAACTAGTAGACATCGTTTACGGCGTGGACTACCAGGGTATCTAATTCTGTTTGCTCCCCACGCCTTCGCACCTCAGGGTCAGGATCAGTTCAGGTAGTCGCCTTCGCCACCGGGGTTCCTTCCTATATTCTACCCTTTCACCGCTACCACGGAAAATCCACTACCCTCCACCATAACTTAGTTCAGCAGTAACCGGTTCAGTTCC
+
<BF6EFFGGG7F@CFEGGGGGCFEGGGD7+8,CCGF,EFGGECFGGGEAFC,CFE9CF<C?,9<,,C,,CCF,,,+BE=F,5,E?,,,C+9?D<FC7F48+@+A,4:BFGC:,:,=,3E=,C@,CDF,3,,@DG8+@3+,><8:@3@9984,3,338,:D,>D;,@C,?FF9?ED58*:4?58**,=8***2*4;CEF@+++3+)++++*/9C?)*<:0(()()*/(1(7)//62()(.3:<<((4:<<,)()))*-6@>)--())))--,((,95*.4>
@M02352:288:000000000-CKWC8:1:1101:6346:3397 2:N:0:TACGCTGC+CTAAGCCT
CAGTCTTGCGACCGTACTCCCCAGGTGGGATACTTATCACTTTCGCTTAGCCACTGACCTAATGCCCAACAACTCGTATCCATCGTTTACGGTGTGGACTACCAGGGTATCTCATCCTGTTTGCTCCCCACACTTTCGTACCCCAGAGTCAGTATCGAGCCCGTGAGCCGCCCTCGCCCCTCGTGTTCCTCTCAATATCTACGAATTTCACCCCTACACTTGGAATTCCCCTCACCCCTCTCGAACTCAAGACTAGCCCTATTACAGGCACTTCCAGCGTT
+
GFF6,CFGG:+8@FFGCDGGGGGGFG8FEFGFFGGGG<,CFGGGGGGGDF,C6EF,E,,,,BFC9F4,D,D<C,,8E7E<,,,944:FD54,CFFG7?<549,?A>CEFF,E,:,,>4,EFFE9555+>,@=F8?E,=D8B@,+++,=E=9=3=ECE7+>+++5@+@8>+**31;;C3*/*3**2/,11,1+2*+/9@+:+=)/2).@C9C**:(.*6:7.+6)2:)+/*))2;=((4(24:(2(1,:)4)52)2).()..442)65(((,,))*66((:(
@M02352:288:000000000-CKWC8:1:1101:16159:3400 2:N:0:TACGCTGC+CTAAGCCT
CAGTCTTGCGACCGTACTCCCCAGGTGGGATACTTATCACTTTCGCTTAGTCACTGAGCTAATGCCCAACAACTAGTATCCATCGTTTACGGCGTGGACTACCAGGGTATCTAATCCTGTTCGCTACCCACGCTTTCGTCCATCAGCGTCAATGTATTATTAGTAACCTGCCTTCGCAATTGGTATTCCATGTAATCTCTAAGCATTTCACCGCTACACTACATATTCTAGTTACTTCATAATAATTCAAGTTCTACAGTATCAATGGCAGTTCGACAGTT
+
EFEFCFFGGGGGGGGGGGGGGGGEGGGGGFGFGGGFEFFGGGGGFGGGCF<FFGDEGGDGCGGDFFGGGGGGGGGGGGGGGGCGGGGGGGGGGCFEGGGGGGGGGGD<FFDCGFGFGGGGGGGGGGGGEGE>F>+AEEF>EE8ECFCCE6:>DCFA7DFGFGGGAFF9@F8FFFDFGGCB5DECCEC;><@FDE9<E+BFE599@66@FGF7DB=BEF83.6;=FC3CCAFFFFFF)67)15)9EE7)?EEC<?5AEFFCE5):AFBF0:::2<DFB6>86
@M02352:288:000000000-CKWC8:1:1101:24206:3401 2:N:0:TACGCTGC+CTAAGCCT
CAATCTTGCGACCGTACTCCCCAGGTGGGACACTTATCACTTTCGCTTAGTCACTGAGATAAATCCCAACAACTAGTGTCCATCGTTTACGGCGTGGACTACCGGGGTATCTAATCCCGTTCGCTACCCACGCTTTCGTCCATCAGCGTCAATAATATCTTAGTAAGCTGCCTTCGCAATTGGTGTTCTATGTAATATCTATGCATTTCACAGCTACACTACATATTCCGCCTACTTCAAATATATTCAAGACCTACAGTATCAAAGGCAGTTCCATCGTT
+
ECGFGGGGGGGGGGGGGGGGGGG@FGFF:FGGDGGGGGGGGGGGGGGGGGGGGGGGGGGGGGGGGGGGGGGGGGGGGGGGGGCGGGGFGGGGGGGGGGGGGGGGGGGDGGGGGGGGGGGGGGEGGGGGDGGFGGGGGGGDGGGGGGGGEGGGFGFEF;FCAC9BFGEGFGFFFFGGGGGFFGFG4EEGGGGGFF6*5BBDCGCFEFFGGGF+?F3;C=@<EF;AFG3F?;B3>A@<)9<)93;?<<<9<<B<B0?F3296<A24<9>?(((.69*6/5<<2
@M02352:288:000000000-CKWC8:1:1101:10289:3405 2:N:0:TACGCTGC+CTAAGCCT
CAGTCTTGCGACCGTACTCCCCAGGTGGGATACTTATCACTTTCGCTTAGTCACTGAGCTAATGCCCAACAACTAGTATCCATCGTTTACGGCGTGGACTACCAGGGTATCTAATCCTGTTCGCTCCCCACGCTTTCGTCCCTCAGCGTCAGTACATACGTAGTAGACTGCCTTCGCAATCGGTATTCTGTGTAATATCTATGCATTTCACCGCTACACTACACATTCTATCTACTTACATATGACTCAAGTCAACCAGTATCAAAGGCAGTTCCATAGTT
+
GGGGGGGGGGDGGGGGGGGGGGGCFGGGGGGGGGGGGGGGGGGGGGGGGGGGGGGGGGGGGGGGGGGDD@FGGGGGGGFGGGGGGGGGGFGGGGGGGGGGGGFGGGDGGFGGGGGFFFGGGGGGCEECGGGGGCEGGGGGGGFGFCGGGGGGGGGGGGGGGGGDCAFCGCFC9EFGGGGFFGGG7E@E,=ED=CFEFFFGFGFGFFFGGGFFGF@FGA@3@AEAFFEGFFA6+:>C?C@ECEEC?C39@EF>AF6=(2>AD<BFFFF01:1,:A?<=<>B4
@M02352:288:000000000-CKWC8:1:1101:11755:3406 2:N:0:TACGCTGC+CTAAGCCT
CAGTCTTGCGACCGTACTCCACAGGTGGGATACTTATCACTTTCGCTTAGTCACTGAGAATTAACCCAACAACTAGTATCCATCGTTTACGGCGTGGACTACCAGGGTATCTAATCCTGTTCGCTCCCCACGCTTTCGTCCATGAGCGTCAGTATATACGTAGTAGACTGCCTTCGCAATCGGTATTCTAAGTAATATCTATGCATTTCACCGCTACACTACTTATTCTATCTACTTCCGTATAACTCAAGTCAACCAGTATCAAATGCAGTTCCATCGTT
+
CFGEGGGGEB7F:76CF8FG,EEGGFFEGDF8FGGGF9DCGGGACDGGGGFGGGFGFGGGGFD96<BCGDFF@FGDFGGGGGCFGGDFDGGDGGGGGGGCGCFFC:7AF=FGCFFGGGGFFGGFFB:DEGE+8=@FGGGGGD=,=FGD6EGGFGCGGGF8@>D8DCCEEFGGFFGFGCD*698=7AFFC7AFFFEAE6A71=6?C18CCGA>C?@F:F8);A4A>FEGC=7@7AEE4).8@@F8CECAEFFFEE97?F>9)).)4<)64:44>4*69)4(3
@M02352:288:000000000-CKWC8:1:1101:6334:3411 2:N:0:TACGCTGC+CTAAGCCT
CAGTCTTGCGACCGTACTCCCAAGGTGGGATACTTATCACTTTCGCTTAGTCACTGAGCTAATGCCCAACAACTAGTATCCATCGTTTACGGTGTGGACTACCAGGGTATCTAATCCTGTTTGCTCCCCACACTTTCGTACCTCAGCGTCAGTATCGAGCCAGTGAGCCGCCTTCGCCACTCGTGTTCCTCCAAATATCTACGAATTTCACCTCTACCCTTGGAATTCCACTCACCTCTCCCGAACTCAAGACTAGCAGTATTAGAGGCAGTTCCAGGGTT
+
GGGGFGGGGGGGGGGGGGGGG,,;CFFGC<FEFGGGGGGGFGCAFG@F@EG<EFC9CF8CFFGDGFEFGGFGGFGFCFGFFGFGGGGGGGGGFGCFFGGGFGECCEE44?FDGGGGF,9AFGGGFGGGDGC7?EE:CCFDG6=DCC?GG88=EDFGCEDE7@B89<CFFCECECCFD77@AFGGF:=FGDGCG@A@EFF@BG5:BFF8:,+;0)0/;0(32?EA:>8FE6AFFF@DE;8;(,1;(,6)/4).,9<7:A?AFA<A46<B??FFFFFAF?0<1
@M02352:288:000000000-CKWC8:1:1101:9395:3432 2:N:0:TACGCTGC+CTAAGCCT
CAATCTTGCGACCGTACTCCCCAGGTGGGACACTTATCACTTTCGCTTAGTCACTGAGATAAATCCCAACAACTAGTATCCATCGTTTACGGCGTGGACTACCAGGGTATCTAATCCTGTTCGCTCCCCACGCTTTCGTCCCTCAGCGTCAGTACATACGTAGTAGACTGCCTTCGCAATCGGTATTCTGTGTAAGATCTATGCATTTCACCGCTACACTACACATTCTATCTACTTCCATATGACTCAAGTCAACCAGTATCAAAGGCAGTTCCATAGTT
+
GFGGGGGGDFGFGCEFEGDGGGFEDFDF:FGGGGGFCGFGGGGGGGGGGGFGGGFGGGGCGFGGGGGGGFGGGDGGGGCEEFGGGGGGGGGF7:FFGGGGGGGGGCFEGFD?DGGAEFGAEFEFFGGGCDEFG+8ADEGGGGGGGFGDGGDGCFGA:FGFFCDGF93;ECFGGGGGDDCAFGG:CFFGGGFGFF8*9=A8BGFFEFBCCFFD5B>EGFFC@A3);4?CEFAFFFCEEF7>56EC?C<4:??FFFFF?<FBF<>DBA9(13?7<A45=4?A9
@M02352:288:000000000-CKWC8:1:1101:19188:3448 2:N:0:TACGCTGC+CTAAGCCT
TAATCTTGCGACCGTACTCCCCAGGCGGAATGCTTAATCCGTTAGGTGTGTCACCAACAAGCATGCTTGCTGACGACTGGCATTCATCGTTTACGGTGTGGACTACCAGGGTATCTAATCCTGTTTGCTCCCCACGCTTTCGCACCTCAGTGTCAGTATCAGTCCAGGTAGTCGCCTTCGCCACTGGTGTTCCTTCCTATATCTACGCATTTCACCGCTACACAGGAAATTCCACTACCCTCTACCGTACTCTAGTTCAGCCGTATCAGGTGCAGTTCCGG
+
FGGGFGGGGGGGGGDGGGGGGGGGGFGGGGGGGGGGGFGGGGGGGGGGGGGGGGGGGGFGGGGGGGGGGGGGGGGGGGGGGGGGGFGGGGGGFFGGGGGGGGGFFGGFGGGGCGGGGGGGGFFGGGGGGGEFGEFEGGGGGGGGGEFGGGGGGGGGGGGGFDDGGGG6DFGGGCGGGDFF4DGEGCGE?CEGGEFEFF6F+8BF<F:D4EA>CFEF:>9>2A@FGG?GEFCCACAEEE?872:)4-,,:((.6:)16<=>B((,((3<<?<723*6@)-33
@M02352:288:000000000-CKWC8:1:1101:16075:3459 2:N:0:TACGCTGC+CTAAGCCT
CAGTCTTGCGACCGTACTCCCCAGGTGGGATACTTATCACTTTCGCTTAGTCACTGAGCTAATGCCCAACAACTAGTATCCATCGTTTACGGCGTGGACTACCAGGGTATCTAATCCTGTTCGCTCCCCACGCTTTCGTCCATGAGCGTCAGTATATACGTAGTAGACTGCCTTCGCAATCGGTATTCCGTGTAATCTCTATGCATTTCACCGCTACACTACACATTCTATCTACTTCCGTATAACTCAAGTCAACCAGTATCAAAGGCAGTTCAATAGTT
+
GGGGGGGGGGGGGDFFGGGGGGGGGFEFGGGGGGGGG<FFFGGFF@FGDGGGGG9FGFGGFGAEFFEEFGGGGGGGGDGFGGGCFGGGGACFEGGGGGEGGGGFCCEABFFFGGFCEAEFFFG>E8@E8@EFGEEGGGGEGGGGGEFDDECGG:;:EF@>EGGEGA;3EFGG99?C>;D>A7::?FF@,1DGFFF?EFFGFGF:8B@G7<+4/)4:8*();)3577)@58@FAFFFF?EFF;@@3>;>2:>A<BFFFFF<<94)6<4((41,))*-9A964
@M02352:288:000000000-CKWC8:1:1101:16592:3468 2:N:0:TACGCTGC+CTAAGCCT
CAGTCTTGCGACCGTACTCCCCAGGTGGGATACTTATCACTTTCGCTTAGTCACTGAGCTAATGCCCAACAACTAGTATCCATCGTTTACGGCGTGGACTACCAGGGTATCTAATCCTGTTCGCTCCCCACGCTTTCGTCCCTCAGCGTCAGTACATACGTAGTAGACTGCCTTCGCAATCGCTATTCTGTGTAATATCTATGCATTTCACCGCTACACTACACATTCTATCTACTTCCATATACCTCAAGTCAACCAGTAACAAAGGCAGTTCCATAGTT
+
GGGFFFGGFGGGG@FFGGGGGGGGGGGGGGGGGGGGGGGGGGGGGGGGGGGGGGGGGGGGGGGGGFGGGGGGGGGGFGGGGG9<FGG7FGGEGCFGGDGGGGGGGE@FGGGFFGCCFGFEFGD7B=>FEFGBEC=AFGG>EGFFGGGDGGGGFGGGFA9DCC@CF=FDGGGDF7*@DCDDFG*7CG7AFE;9@E6>58F@FGFFEFAFFGACD:2AGF6)/=;8*;5@)++++;CCFFF<575)))1)5)7?9<AF22<9))66<?F(41,.<9F<B47>4
@M02352:288:000000000-CKWC8:1:1101:9244:3492 2:N:0:TACGCTGC+CTAAGCCT
TAACCTTGCGGCCGTACTCCCCAGGCGGTCTACTTATCGCGTTAGCTTCGTTACTAAGTGATCAAGTCACCCAACAACTAGTAGACATCGTTTACGGCGTGGACTACCAGGGTATCTAATCCTGTTTGCTCCCCACGCTTTCGCACCTCAGTGTCAGTATCAGTCCAGGTAGTCGCCTTCGCCACTGGTGTTCCTTCCTATATCTACGCATTTCACCGCTACACAGGAAATTCCACTACCCTCTACCGTACTCTAGTTCAGCAGTATAAGGTGCAGTTCC
+
GFGFFGGGGGGEGCECGD,EFFEEFGEG@FGGGGGFEFFGGGGGGGGGDECFFGGGGGGGGGCGGGGCFGGGGGEGGGGGGGGGGFGGGGGFGGF@EEGGG>FADFGEGGGGFCCAEEGGGEGF<<FCFFG=FFGGEDGB@ECEGGEFFDCFGGGGFAECGGGCCFFFGFCGGGGGGGGFAG=*:CCGGGGGF?FF<FFF+;A7?ACF:E>DGFCF9>B99B8AFG<F?:?=?4<A<?:(82(4<D9621134:A*).866)63:A4.64<5:06)14<<
@M02352:288:000000000-CKWC8:1:1101:19900:3495 2:N:0:TACGCTGC+CTAAGCCT
CAGTCTTGCGACCGTACTCCCCAGGTGGGATACTTATCACTTTCGCTTAGTCACTGAGTCGAAACCCAACAACTAGTATCCATCGTTTACGGCGTGGACTACCAGGGTATCTAATCCTGTTCGCTCCCCACGCTTTCGTCCATGAGCGTCAGTATATACGTAGTAGACTGCCTTCGCAATCGGTATTCTAAGTAATATCTATGCATTTCACCGCTACACTACTTATTCTATCTACTTCCGTATAACTCAAGTCAACCAGTATCAAAGGCAGTTCCATCGTT
+
GGGGFGGGGGGGGGCEGFGGGGGGGGGGGGGGGGGGCDEGGGGGFGGGGGGGGGGGGGGGGGGGGGGGGGGGFGGGGGGGGGGGGGGGGGGGGGCFGGGGGGGGGGGFGGGGGGGFCDGFFGGGGGGFGGGGGGGGGGGGGEGGGGGGGGGGGGFGAFCFGG7CDGGGGGGGGFGGDGD>AGGGGDGGFGGGGFFFFFFFFGFGFFFGGGFCDF6AGFFFFA<FF73@5A=AFFC?C?<?EDFFAFA>AF?FAFFF:?FBF>B<<BF(8:83A)748:(4,
@M02352:288:000000000-CKWC8:1:1101:20527:3508 2:N:0:TACGCTGC+CTAAGCCT
CAGTCTTGCGACCGTACTCCCCAGGTGGGATACTTATCACTTTCGCTTAGTCACTGAGCTAATGCCCAACAACTAGTATCCATCGTTTACGGCGTGGACTACCAGGGTATCTAATCCTGTTCGCTCCCCACGCTTTCGTCCCTCAGCGTCAGTACATACGTAGTAGACTGCCTTCGCAATCGGTATTCTGTGTAATATCTATGCATTTCACCGCTACACTACACATTCTATCTACTTCCATATGACTCAAGTCAACCAGTATCAAAGGCAGTTCCATAGTT
+
GGGGEFGGGGGGGGEGGGGGGGGDGGFGGGGGGGGGGGGGGGGGGGGGGGGGGGGGGGGGGGGGGGGGGGGGGGGGGGGGGGGGGGGGGGGCGGGGGGGDGGGGGGGGGGGGGGGGCFFEFEEGEGGGGGGGGGGGEGGGGGGFGGGGGEGGGGGGGGGGGGGGGGGGGGF?CEGGGGGFFGGGGGGGGGGGGFB?5BFFFGFDEFFGGGFGGFFF5FDCEFEFGFFCFFFFF=9C??<<CC?E?9<98@<DFFFFFF><4626<9<??BBFBF?29:>>A
@M02352:288:000000000-CKWC8:1:1101:10645:3518 2:N:0:TACGCTGC+CTAAGCCT
CAATCTTGCGACCGTACCCCCCAGGTGGGACACTTATCACTTTCGCTTAGTCACTGAGATAAATCCCAACAACTAGTGTCTATCGTTTACGGCGTGGACTACCAGGGTATCTAATCCTGTTCGCTCCCCACGCTTTCGTCCCTCAGCGTCAGTACATACGTAGTAGACTGCCTTCGCAATCGGTATTCTGTGTAATATCTATGCATTTCACCGCTACACTACACATTCTATCTACTTCCATATGACTCAAGTCAACCAGTATCAAAGCAAGTTCCATGGTT
+
FFCEA@FGFEDEGDGCF,;FCBFFCG,C+AF@FFFAFEEFFDFGGE@G7@CCEFGGGFFAFEGFD<EFGCFFECF<ECF,,<?FFGGFFF>+@FFGGCGC4=,:A7FGFAFGCFGFAEGGG9+>+F:EC@8>F@37EEFC+6,@DCG9E>>EDC9DFGF7>>@CFAFBFFGCFC9DD>9@*7*=*/,,<CBCGC+8*+1+4=A85BB8CC7;DD;E*1(.3).;*;);6F8@CFF<9)7<CAF2<9AF>:D54:B=:07944:<AA)(.(()..956)4).
@M02352:288:000000000-CKWC8:1:1101:16029:3522 2:N:0:TACGCTGC+CTAAGCCT
CAGTCTTGCGACCGTACTCCCCAGGTGGGATACTTATCACTTTCGCTTAGTCACTGAGAATTAACCCAACAACTAGTATCCATCGTTTACGGCGTGGACTACCAGGGTATCTAATCCTGTTCGCTCCCCACGCTTTCGTCCATGAGCGTCAGTATATACGTAGTAGACTGCCTTCGCAATCGGTATTCTGTGTAATCTCTATGCATTTCACCGCTACACTACACATTCTATCTACTTCCGTATAACTCAAGTCAACCAGTATCAAAGGCAGTTCCATAGTT
+
GGGGGGGGGGGGGGEFGGGGGGGFFGGGGGGGGGGGGGGGGGGGGGGGGGFGGGGGGGGGGGGGGGGGGGGGGGGGGGGGGGGGGGGGGGGGGGGGGGGGGGGGGGGGGGGGGGGGGGFGGGGGGGGGGFEGGEGGGGGGGGGGFGGGGGGEGAGGGGGGCFGGGGFFGGFGGGGGGGGFFGGEGFCFGFFGGECEFFBDBFC7@CAGDGFGGFB>EFFFFFFFGG?FCACFFFFFC3=?;D@EFFE<AFFBAAAB??F9)-6<99442::?BAFAFFF:-
@M02352:288:000000000-CKWC8:1:1101:10625:3527 2:N:0:TACGCTGC+CTAAGCCT
CAATCTTGCGACCGTACTCCCCAGGTGGGACACTTATCACTTTCGCTTAGTCACTGAGATAAATCCCAACAACTAGTGTCCATCGTTTACGGCGTGGACTACCAGGGTATCTAATCCTGTTCGCTCCCCACGCTTTCGTCCCTCAGCGTCAGTACATACGTAGTAGACTGCCTTCGCAATCGGTATTCTGTGTAATATCTATGCATTTCACCGCTACACTACACATTCTATCTACTTCCATATGACTCAAGTCACCCAGTATCAAAGTCAGTTCCATAGTT
+
FFGGGGGGGGGGGDCEGGGGGGGGGGGGGEGGGGGFGGGGGGGGGGGGGGGGGGGGGGGGGAGGGGGGGGGGGGGGGGGGGGGGGGFGGGGGGDFGGGGGFFGGDFGGGGGGGGGGGGEGGGGGGGGGGGGGGGGCFCFDG?=EGGGC8EEEGGCCGCGFGGGEFG;DEGF?FGGGGDGAFC?E9FGGCCFCG?CECABCFGFGFFFGCFF;CA=>EFD<EFFACG?F?CFFFFFFF9A4?E3?CC<CE@EFFF)94:4,-:4<A9:)64A>5)96*5:A:
@M02352:288:000000000-CKWC8:1:1101:9897:3529 2:N:0:TACGCTGC+CTAAGCCT
TAATCTTGCGACCGTACTCCCCAGGCGGTCTACTTAACGCGTTAGCTCCGAAAGCCACGGCTCAAGGCCACAACCTCCAAGTAGACATCGTTTACGGCGTGGACTACCAGGGTATCTAATCCTGTTCGCTCCCCACGCTTTCGTCCCTCAGCGTCAGTACATACGTAGTAGACTGCCTTCGCAATCGGTATTCTGTGTAATATCTATGCATTTCACCGCTACACTACACATTCTATCTACTTCCATATGCCTCAAGTCAACCAGTAACAAAGGCAGTTCCA
+
CEEFCFGGGGCCEGGGGGGGGGGGGGGD@FGFGGGGGFGGGGGGGGGFFF=BCBCFFGGGE=CGEFGGGGCCFGGGGGGGFFDF9BFFGGG<FFGGGDCCCGGGGG8FFGECDFF9EFFGGFFAFFDCC@F:FG<+CEGGCFE:CEGDEC6EEGE5C;F92@;2BF,,=C9,?=0CGGC=>*;7>?FGG=FGGE7C5AFF6C7CE7+;CFFGFFBF70(-(>??CGBG<F?FFF2<9)6<B<BAAFFA<)343??F<A6<<8?B4<)6<A0(42>(7)-))
@M02352:288:000000000-CKWC8:1:1101:18889:3534 2:N:0:TACGCTGC+CTAAGCCT
CAGTCTTGCGACCGTACTCCCCAGGTGGGATACTTATCACTTTCGCTTAGTCACTGAGAATTAACCCAACAACTAGTATCCATCGTTTACGGCGTGGACTACCAGGGTATCTAATCCTGTTCGCTCCCCACGCTTTCGTCCCTCAGCGTCAGTATATACGTAGTAGACTGCCTTCGCAATCGGTATTCTGTGTAATATCTATGCATTTCACCGCTACACTACACATTCTATCTACTTCCATATGACTCAAGTCAACCAGTATCAAAGGCAGTTCCATAGTT
+
GGGFFGGGGGDGGDFFGCCFEEGGGFGFGGGGGGGGGCFGGGGGGGGGGGCGGGGGEGGGGFGDGCGGGGFGGGGGGGFGFFGGGGFGGFFCCGGGGGGGGGGGGDEFEEGGGGGGGGGGFEEGGGGGGGGDGG:FFEGGGGDEGFFGCECEGGFGGGGGCGFCCFGGGGFGCCC>9CD*;7C?CG:>FCFGGFFFFFFGFFAFE=FDDFFC4?6BGFDEFA;F46.+.:AFFFFFFEFFF33<5EFFFFB4<B4?:1)-64AA2<A?BFFFAFFBFFFF:
@M02352:288:000000000-CKWC8:1:1101:17034:3542 2:N:0:TACGCTGC+CTAAGCCT
CAATCTTGCGACCGTACTCCCCAGGTGGGACACTTATCACTTTCGCTTAGTCACTGAGATAAATCCCAACAACTAGTGTCCATCGTTTACGGCGTGGACTACCAGGGTATCTAATCCTGTTCGCTCCCCACGCTTTCGTCCATGAGCGTCAGTATATACGTAGTAGACTGCCTTCGCAATCGGTATTCTGTGTAATCTCTATGCATTTCACCGCTACACTACACATTCTATCTACTTCCGTATAACTCAAGTCAACCAGTATCAAAGGCAGTTCCATAGTT
+
GFGGGGGGGGGGGGEFGGGGGGGGGFFGFFGGGGGGGEFGGGGGGGGGGGFGGGGGGGFFFGGGFGEGGGGGGGGGGGGFGGGGGGGGGGGEFGGGGEGGGGGFGGGGGGGGGGGGGGGGGGGGGGGGGGGGG>FFCGGGGGGGGFGGGGGGGCEDEGGGGGGGGGGFFCCGFGGGGGCDFGGGGGGGGGGFGFFEFCFGFFAGEFFGGGFGGFFFGFFCEFFFGGFGFFFCFFFFFFE;EFFF5734<BFF>BDFFFF<9AFFFF4:?<2:BF?AF<BF<
@M02352:288:000000000-CKWC8:1:1101:24163:3560 2:N:0:TACGCTGC+CTAAGCCT
TAATCTTGCGACCGTACTCCCCAGGCGGAATGCTTAATCCGTTAGGTGTGTCACCGAACAGTATACTGCCCGACGACTGGCATTCATCGTTTACGGTGTGGACTACCAGGGTATATAATCCTGTTTGCTCCCCACACTTTCGTACCTCAGCGTCAGTATCGAGCCAGTGAGCCGCCTTCCCCACTGGTGTTCCTCCAAATATCTACGAATTTCCACGCTACACGTGGAATTCCACTCACCTCTCTCTAACTCTAGACTGATAGTTTTTGAGGCAGTTCAAG
+
FFF<EFGGGGDC:@BCCCFFDEGGGGGGGGF,EFG<ADEFGGGGGGC@FC8FFGGGGGGGFFD?FGG9EGG7FF=EGGBEGGGE?FDFFGGGGGGGGFFGGGGGGG<DFFDFGG9=CFFGGF9?D9ADFFFDGFE7C=E>BEGGGGGGDBECCCECE,@@B@DCEF@?D:9>FDC?29C)868C*,,>:6=FG)+,()+2AC+158)*;=877+)0*2(((6()29(944?F*9<A((.4).5(,.)6><24:A)9))).--.))6A(1437:1)48A2<)
@M02352:288:000000000-CKWC8:1:1101:12962:3561 2:N:0:TACGCTGC+CTAAGCCT
CAATCTTGCGACCGTACTCCCCAGGTGGGACACTTATCACTTTCGCTTAGCCACTGAACTAAAGTCCAACAGCTAGTGTCCATCGTTTACGGCGTGGACTACCAGGGTATCTAATCCTGTTCGCTCCCCACGCTTTCGTCCATCAGCGTCAGTGTACTCGTAGTAGACTGCCTTCGCAATCGGTATTCTGTGTAATATCTATGCATTTCACCGCTACACTACACATTCTATCTACTTCCAAGTAACTCAAGACTAACAGTATCAAAGGCAGTTCCATAGTT
+
GGGGGGGGGGGGGGGGGGGGGGGGGGGGGGGGGGGGGGGGGGGGGGGGGGGGGGGGGGGGGGGGGGGGGGGGGGGGGGGGGGGGGGGGGGGGGGGGGGGGGFGGGGGGGGGGGGGGAEGFGGGGEGGGEGGGGCGGGGGGGGGGGGGGGGGGGGGGGGGGGGGGGGGGGGEGGG>FGGDBFGGEGGGGGGFGGFFE?FFGFGCGFFFGGGFCGD@E=F@3@FEACF<CCFAAFFFC??3;3;AEEE?EFFFFFFFF??FAB44>BAF??<?BFF4<@AFA6
@M02352:288:000000000-CKWC8:1:1101:10561:3568 2:N:0:TACGCTGC+CTAAGCCT
CAGTCTTGCGACCGTACTCCCCAGGTGGGATACTTATCACTTTCGCTTAGTCACTGAGCTAATGCCCAACAACTAGTATCCATCGTTTACGGCGTGGACTACCAGGGTATCTAATCCTGTTCGCTCCCCACGCTTTCGTCCCCCAGCGTCAGTACATACGTAGTAGAATTCCTTCGCAATCGGTATTCTGTGTAATATCTATGCATTTCACCGCTACACTACACATTCTATTTACTTCCATATGACTCAAGTCAACCAGTATCAAAGGCAGTTCCATAGTT
+
EGGAFGGGGGGGGDEFGGFGGGGGGAFF+B,<FGGGAFAFFGGCFEGD:F@FGGGFGG8FFFF@C=,,6B6EFAFEFF<?,C<FCF8FAFE>:C:=7?FGG@,A,+4:E8FE?<C4CFA?BF:FE<4@8=B:E3>D3A=EB+,@CEF+AEGCDFGAEGGG3@7B;9,,7,>;3,5CGDDBFGE77:C<D7,+28B*96=B8FACEF>87CF**)(:EA3).;;4*;?GFFA+:+99<CAF)))1)964)5).).)90(0<.).:9))4?B??A<4<=9)6<
@M02352:288:000000000-CKWC8:1:1101:20326:3572 2:N:0:TACGCTGC+CTAAGCCT
CAAACTTGCGTTCGTACTCCCCAGGTGGGATACTTATCACTTTCGCTTAGCCACTCAGAATTGCTTCCGAACAGCTAGTATCCATCGTTTACGGCGTGGACTACCAGGGTATCTAATCCTGTTCGCTCCCCACGCTTTCGTCCCTCAGCGTCAGTACATACGTAGTAGACTGCCTTCGCAATCGGTATTCTGTGTAATCTCTATGCATTTCACCGCTACACTACACATTCTATCTACTTCCGTATAACTCAAGTCAACCAGTATCAAAGGCAGTTCCATAG
+
FEEGEGGGGGGGGGECGGGGGGGGGGGGGGGGGGGGGGGGGGGGGGGGGGGFGGGGGGGGGGGGGGGGGGGGGGGGGGGGFGGGGGGGGGGGGGGGGGGGGGGGGFGDGGGGGGGGGGGGGGFGGGGGGGGGGGGGGGGGGGGGGGGGGGGGGGGGGGGGGGGGGGGGFEDCFGGGGGGFFGGGGGF>CCFFFEF?EFFGFGFGFFFGFGFGGB(?EBBF,;(=FGFGCFAFFFF<)<?EA;E0@E);<@<1)6AFFFF?:<<A<)6240(,1(/:*<44)
@M02352:288:000000000-CKWC8:1:1101:15252:3592 2:N:0:TACGCTGC+CTAAGCCT
TAACCTTGCGGCCGTACTCCCCAGGCGGTCTACTTATCGCGTTAGCTTCGTTACTAAGAAATCAAGTCTCCCAACAACTAGTAGACATCGTTTACGGCGTGGACTACCAGGGTATCTAATCCTGTTTGCTCCCCACGCTTTCGCACCTCAGTGTCAGTATCGGTCCAGGTAGTCGCCTTCGCCACTGGTGTTCCTTCCTATATCTACGCATTTCACCGCTACACAGGAAATTCCACTACCCTCTACCGTACTCTAGTTCAGCAGTAACAGGTGCAGTTCC
+
FFGGGGGGGGGGGGGGGGGGGGGGGGGGFGGGGGGGGFGGGGGEGGDGGGEFGGGGGGGGGGGGGGGGGGGGGGGGGGGGGGGGGGGGGGGGGGGGGGGGGGGGGGGGGGGGGGGGFFGGGGFFGGGGGFGGGGGGGGGEGGGGGGGGFGGGGGGFCGFGGGGGGEFGGGGGGGGGGGGFFGGGGGGFFGFGGFFFFFFGFF@:?FF3CEFGGFC6FD9(13356<?GFFFBFBA9<?F<:<03ABF08??6<A<4:<4:4.4(:>):2.:A?)))*.:>
@M02352:288:000000000-CKWC8:1:1101:17514:3593 2:N:0:TACGCTGC+CTAAGCCT
CAGTCTTGCGACCGTACTCCCCAGGTGGGATACTTATCACTTTCGCTTAGTCACTGAGCTAATGCCCAACAACTAGTATCCATCGTTTACGGCGTGGACTACCAGGGTATCTAATCCTGTTCGCTCCACACGCTTTCGTCCATGAGCGTCAGTATATACGTAGTAGACTGCCTTCGCAATCGCTATTCTAAGTATTATCTATGCATTTCACCCCACCCTTACTTATTCTATCCACTTCCGTACAATCCAATTCAACCAGTATCAAAGGCAGTTCAATCGTT
+
GFAE,EFEG>@FC:CDEFGGGDG:DGCC@EGGGGGGAC<CFGCFCGGF@FGGGGGCFCCFAFF9DFF8F,C<<=,CFEF,69??76<FBC:,4@FCEEGGC,,EA:CE<B?5A9,,9E9AE;@+FG:,@,@+:33DF6EEC6CAF3ECCC>63:<D:,8DF<7ECCCG9,,6322*39*3AG*,3;C,;:,2=*+/9188+88:<8FF+,48*)()/)(()/9A7+.19+1+)+;6)))(/((/))((/))).6<B76>)-64:>A<0(,-.)-*)/)((.
@M02352:288:000000000-CKWC8:1:1101:6043:3596 2:N:0:TACGCTGC+CTAAGCCT
TAATCTTGCGACCGTACTCCCCAGGCGGAATGCTTAATCCGTTAGGTGTGTCACCAACAAGCATGCTTGCTGACGACTGGCATTCATCGTTTACGGTGTGGACTACCAGGGTATCTAATCCTGTTTGCTCCCCACACTTTCGTACCTCAGCGTCAGTATCGAGCCAGTGAGCCGCCTTCGCCACTGGTGTTCCTCCAAATATCTACGAATTTCACCTCGACACTTGGAATTCCACCCCCCTCTCTCGAACTCAAGACTAGCAGTATTAGAGGCAGTTCCAG
+
FGFEEFGGFGDGGGGGGGGGGGGGFGGGGGGGGGGGGGCEEGGGEGGCFGGGGGGGGGGGGGGGGDGGGGFCGGGGGGGFGFCFFGGGGGGGFECGFCFCGGGGGGFF8CCFGGGGGGGGGGGGGGGGD=EC:FG@ECD9EGGGGG,==EGEGGGGGGF9+FF>CFFFGGGGGDDGGGGF>GGGGFGFC6=C77FDDFF78DFGC:09FGFGG6?*0)(/6A1)>73FEFFFA*)(-(-((-387??F:?:2>:<=04=2:)5:AAA5)-.80:>?FF2<5
@M02352:288:000000000-CKWC8:1:1101:20364:3616 2:N:0:TACACTGC+CTAAGCCT
CACACTTGCGTGCGTACTCCCCAGGCGGTTCACTTATCGCGTTAGCTTCGGCACAGAGGTTCGACCCCCTACACCCAGTGAACATCGTTTACGGCGTGGACTACCAGGGTATCTAATCCTGTTCGCTCCCCACGCTTTCGAGCTTTAGCGTCAGTATCTGTCCAGTGAGCTGTCTTCACTATCGGCATTCCTACAAATATCTACGAATTTCACCTCTACACTTGTAGTTCCGCCCACCTCTCCAGTACTCTAGCTTGCCAGTTTCAAACGCCATACGGAGT
+
GGGGGGGGGGGGGGGGGGGGGGGGGGGGCFEGGGGGGGGGGGGGGGGGGGGGGGGGGGGGGGGGGGGGGGGGGGGGGGGGGGGGGGGGGGGGGGGGGGGGGGGGGGGGGGGGGGGGGGGGGGGDFGGGGGGGGGGGGGGEFGGGGGGGGGGGGGGGGGGGGFGGGG@CFGGGGG>DGGGFA@>CGG=EGGGGGFFFEFFGFCFG6>AGGGFGGFFFFBCE74>FFGFGFFF>:B><?<::?:0:7A<D9<AFFFFF(4?A0:<9A99A>(91(3@?>?8(-
@M02352:288:000000000-CKWC8:1:1101:5554:3624 2:N:0:TACGCTGC+CTAAGCCT
TAACCTTGCGGCCGTACTCCCCAGGCGGTCTACTTATCGCGTTAGCTTCGCCACTAAGTCATTACAACCCAACGGCTAGTAGACATCGTTTACGGCGTGGACTACCAGGGTATCTTATCCTGTTTGCTCCCCACGCTTTCGCACCCCCGTGGCAGTATCAATCCAGAGTGTCGCCTTCGCCACTGATGTTCCTTCCTATATCTACGCATTTCACCGCTTCACAGGAAATTCCACACCCCTCTATCGTACTTTTGCCTTCCAGTATCGGGTGTAATTCCAAG
+
FGGAFGGGGGEGGGGGGGGGGGGGGGGG6CFFFGGGEFGGGGGGGGGCAFDGGGAFGFACFGDGGGGGGGGGGBBC4B<<E<CEFFECDGG<<CEECF:FDGGGAFG,CE,8A<A,CF<FFGBGG<3,3DFF,@B+4@8D8CCE>*4*411*4;;@EF9;FD;F?FCBCGEF>FD7>0*>DCG?*9+<CD977?4:7AADAGA+)0)>7CBC**.0:8(-4?)*192*)98*7@?(((3(347<61231())-).*))1,.6:-)-(4((((-)*)/).42
@M02352:288:000000000-CKWC8:1:1101:9510:3624 2:N:0:TACGCTGC+CTAAGCCT
CAGTCTTGCGACCGTACTCCCCAGGTGGGATACTTATCACTTTCGCTTAGTCACTGAGCTAATGCCCAACAACTAGTATCCATCGTTTACGGCGTGGACTACCAGGGTATCTAATCCTGTTCGCTCCCCACGCTTTCGTCCCTCAGCGTCAGTACATACGTAGTAGACTGCCTTCGCAATCGGTATTCTGTGTAATATCTATGCATTTCACCGCTACACTACACATTCTATCTACTTCCATATGACTCAAGTCAACCAGTATCAAAGGCAGTTCCATAATT
+
GGGGGGGGGGGGEEGGGGFGGGGGFFGGCFFCGGGGEFFGGGGGGGGG7FGGGGGGGGGGGGGGGGGGGGGGGGGGFGGGGGGF7FGGGGGFDFFDGGGGGGGG=77FFFGGFFFE;FCEGGGGFGGGGGGGGDEGAEGEEE=FGDGGGGGCB7EGGFC7DFFEGGGFG,@FDFFGG5DEFGGGGGF@FGGGG<67>+=8+8=DEFBGG@68CEFEGFFFFFF)*>EGFFFFCFCEE?<CFEEECE?CE;;?E9408?5))))-66)((((.)4=292)).
@M02352:288:000000000-CKWC8:1:1101:16264:3626 2:N:0:TACGCTGC+CTAAGCCT
CAATCTTGCGACCGTACTCCCCAGGTGGGACACTTATCACTTTCGCTTAGTCACTGAGATAAATCCCAACAACTAGTGTTCATCGTTTACGGCGTGGGCTACCAGGGTCTCTAATCCTGTTCGTGCCCCACCCTCTCGTCCATGAGCGTCAGTATATACGTGGTAGACTGCCTTCGCAATCGGTATTGTGTGTAATATCTATGCATTTCAACGTCACACTACACATTCTATTTACTTCCATATGACTCAAGTCAACCCGCAGCAAAGGCAGTTCCAGAGTT
+
GGFGGGGGGGGGGC@FGGGFFGFEGEFF7,;CEFGFFC<F9FFCC@7,BFEEFGFF<ECEC<CFFGGC@C@<F8F,6,<,CFAEFF,,4C?7++8@:+BB,,9A,+=:,4EFE9;>FGFFEE+++4+,6=63B++,@E+3>===98A=CCGG;2D::@=EF,+6D>,,,,,,32;FGC5@FD;1@FC,5<E*;*4>5+4+=CB+9@8D+,+=*)(0=6(,()))*99;7A1+37?C7;4;355)77)7;;).)))/.()((((3(4:(4,3())14*).)-
@M02352:288:000000000-CKWC8:1:1101:11871:3634 2:N:0:TACGCTGC+CTAAGCCT
TAACCTTGCGGCCGTACTCCCCAGGCGGTCAACTTAATGCGTTAGCTGCGCCACCCAGTCCTCAAGGGACCAGTCGGCTAGTTGACATCGTTTACGGCGTGGACTACCGGGGTATCTAATCCCGTTTGCTCCCCACGCTTTCGTACATGAGCGTCAGTTATTGTCCAGGTGGCCGCCTTCGCCACTGGTATTCCTTCAGATCTCTACGCATTTCACCGCTACACAGGACATTCCACTACCCTCTACCGTACTCTAGCTCAGCAGTAACGGGTGCAGTTAC
+
EFFGCFGGGGGGGGDEGGGGFGGGGGGGFGEGGGGGGGGGGGGGGGGGGGGGGGGGGGGGGGGGGGGG<FFGFFCEGGGGGFGAEGFAEGGGGGGGGCCGGBFFFGFGGGGGGGGFFF=FDAFEE@FGGGFFFFFBEE5:DAGGGGDGGGGGG1CEGGFGGGGGCFGFFFCGDGGGCCCFFGGGGGDD97>CCCAEEFFGFGFG288*9:;5:?BF931>>E<44C1D(<F*9/444?FF0<B7AA29<6?B--6@)66)()6())).-13690?>@<)5
@M02352:288:000000000-CKWC8:1:1101:16276:3640 2:N:0:TACGCTGC+CTAAGCCT
CAATCTTGCGACCGTACTCCCCAGGTGGGACACTTATCACTTTCGCTTAGTCACTGAGATAAATCCCAACAACTAGTGTCCATCGTTTACGGCGTGGACTACCAGGGTATCTAATCCTGTTCGCTCCCCACGCTTTCGTCCATGAGCGTCAGTATATACGTAGTAGACTGCCTTCGCAATCGGTATTCTGTGTAATATCTATGCATTTCACCGCTACACTACACATTCTATCTACTTCCATATGACTCAAGTCAACCAGTATCAAAGGCAGTTCCATAGTT
+
GGGGGGGGGGGGEGCFGGGGGGGGGGGGGFGGGGGGGFGGGGGGGGGGGGGGGGGGGGGGGGGGGGGGGGGGGGGGGCEGFGFGGGGEGGGGGGGGGGGGGGGGGGGFGGGGGGGGGGGGGGGGGGGGCEGGGGGGGGGGGGGGGGGGGGGGGGGGGFGGFGGGGGFFGGGG?AFFGGGAA>EGGGGGGGGGGFFFFFFGFGCCEFFGGGFGGFFDGF@F@FEFGGFGFFFFFFFF9?EEF<ECCCCEF@EFFFAFFFFBA><)<<21:?034-@A/4).4
@M02352:288:000000000-CKWC8:1:1101:20996:3646 2:N:0:TACGCTGC+CTAAGCCT
TAACCTTGCGGCCGTACTCCCCAGGCGGTCTACTTATCGCGTTAGCTTCGTTACTAAGTGATCAAGTCACCCAACAACTAGTAGACATCGTTTACGGCGTGGACTACCAGGGTATCTAATCCTGTTTGCTCCCCACGCTTTCGCACCTCAGTGTCAGTATCAGTCCAGGTAGTCGCCTTCGCCACTGGTGTTCCTTCCTATATCTACGCATTTCACCGCTACACAGGAAATTCCACTACCCTCTACCGTACTCTAGTTCAGCAGTATCAGGTGCAGTTCC
+
9FGFFGGGGGGGGDGDGGGGGGGGGGGG@FFFGFGGGDGFGGGGGGGGGGG?FFGG?FGGGFGGGGGFCFGGGGGGGGGFGCGGCGGGGGGGGGGGGGGGGGGGGGGGGGGGGGGGGGGGGGGGGGGGGGG:FGGGGGGCFGGEGGGCCCFGGCEGFF;;DFGCFGGGFGGGGGGGGGGFFGC*:8?=>CGGF<FFFFFFFC::?FFCDEAGD7CAFEF02>=FFC?G069@FF26447?:?B()69>FFBFFAF444=6)-::DA>ADF74(4FAB>9<
@M02352:288:000000000-CKWC8:1:1101:17374:3651 2:N:0:TACGCTGC+CTAAGCCT
CAGTCTTGCGACCGTACTCCCCAGGTGGGATACTTATCACTTTCGCTTAGTCACTGAGCTAATGCCCAACAACTAGTATCCATCGTTTACGGCGTGGACTACCAGGGTATCTAATCCTGTTCGCTCCCCACGCTTTCGTCCCTCAGCGTCAGTACATACGTAGTAGACTGCCTTCGCAATCGGTATTCTGTGTAATATCTATGCATTTCACCGCTACACTACACATTCTATCTACTTCCATATGACTCAAGTCAACCAGTATCAAAGGCAGTTCCATATTT
+
GGGGGGGGGGGGGGGGGFGGGGGGGGGGGGGGGGGGGGGGGGGGGGGGGGGGGGGGGGGGGFGGGGGGGGGGGGGDGGGGGGGGGGGGGGGGGGGGGGGGGGGGGGGGGGGGGGGGGGDGFCFGGGGGGGGGGGGGGGGGGGFGGGGGGGGGGGGGGGGGGGGGFGGGGGGGGGGGGGGFFGDGGGGGFEFC9<F5?FFGFGFGFFFGCCFGGFFFGFDEEF3=FDEGEFCFF7>EEE<EF<)3?E)7@E3?<AFFBFFFF>F<A>>:?06?B<F<*5)).
@M02352:288:000000000-CKWC8:1:1101:8869:3652 2:N:0:TACGCTGC+CTAAGCCT
CAGTCTTGCGACCGTACTCCCCAGGTGGGATACTTATCACTTTCGCTTAGTCACTGAGCTAATGCCCAACAACTAGTATCCATCGTTTACGGCGTGGACTACCAGGGTATCTAATCCTGTTCGCTCCCCACGCTTTCGTCCCTCAGCGTCAGTACATACGTAGTAGACTGCCTTCGCAATCGGTCTTCTGTGTCATATCTATGCATTTCACCGCTCCACTACACATTCTATCTACTTCCATATGACTCAAGTCAACCAGTATCAAAGGCAGTTCCATAGTT
+
GGGGFGGGGGGGGGGFCGEGFEGGGGGGDGGFGFGGGCFGGGGFGGGF,ECFGGGCGGGGFEGGGEFGDEF,FCFFGGGF6?<FFEFF7E@:CCF>F+<F8=,,,8?BFCGGFGGDDFD;EGG@:=@DECGGEE@DECG8@C,@D686@3@:D,AFF,@DGFG>FCFFF>CFCF5*0<DDA*;:4*=>:CFGG*BCEF8D>D6D*:8C:F+09?1):/6CEAEF**)+/8@+;6>3CE;3?).6)6673@?ABF<7(().5).526<?00(.64*-*)))-
@M02352:288:000000000-CKWC8:1:1101:8925:3662 2:N:0:TACGCTGC+CTAAGCCT
TAACCTTGCGGCCGTACTCCCCAGGCGGTCTACTTATCGCGTTAGCTGCGCCACTAAAGAAACAAGTTCCCCAACGGCTAGTAGACATCGTTTACGGCGTGGACTACCAGGGTATCTAATCCTGTTTGCTCCCCACGCTTTCGCACCTCAGCGTCAGTATCAGACCAGGTGGCCGCCTTCGCCACTGATGTTCCTTCCTATATCTACGCATTTCACCGCTACACAGGAAATTCCACTACCCTCTACCGTACTCTAGTTCAGCAGTAACAGGGTGCGGTCC
+
CFGGGGGGGGGGGGGEGGGGGGGGGGGGCEGGGGGGFGGGGGGEGGGGGGGGGGFFGGGGFFGGGGFEFGGGGGGGGGDGGFGGFGG9FGGGGGGGEGGGGGGGGGGFGGGGGFGCFGGFEFFDDGG@CFFFFGCGGGDEFGGEGGC9@CFFGDGGGGGGGFGGGFGGGGGGGGCCDGGFFGGGGGGGFD;;>CFFEFFCC+:+);FCDGEDGB<FFEF>(7<F*7(*,<@FBF)).4:B??012)9>(4<B)).06<FD>A2:42)-524(,()-)429
@M02352:288:000000000-CKWC8:1:1101:15179:3664 2:N:0:TACGCTGC+CTAAGCCT
TAACCTTGCGGCCGTACTCCCCAGGCGGTCAACTTAGTGCGTTAGCTGCGCCACCCACGACTCAAGGTCACAGACGGCTAGTTGACATCGTTTACGGCGTGGACTACCAGGGTATCTAATCCTGTTTGCTCCCCACGCTTTCGTCCCTCAGCGTCAGTACATACGTAGTAGACTGCCTTCGCAATCGGTATTCTGGGTAATATCTATGCATTTCACCGCTACACTACACATTCTATCTACTTCCGTATAACTCAAGTCAACCAGTACCAAAGTGAGTTCC
+
<@FGFGFGGGEEDFFGGG9E@FFGFGEG@@FFGCGFFGGGDFCFGCFFFGGGGGCGGGGGGGGFGGEEFGGCGFGGD::FFG<?FGF9FFDD<FG@=:C+>FGGGCFGDECDAE:;EEFE9FCGDD9@DACFED:<EEEEGFEE>E8:@,,<8;8A>F@9,2D?6,7,6C9BECFG*;+;AGGD3CCGGG*11)+)/;+;6++36@:CC9@CF6<+>;02358:*<>4:64/8*-6<A<4<)6)-42:)625<>2*-)*.).4(.-))6)(())*.1)6:
@M02352:288:000000000-CKWC8:1:1101:8860:3670 2:N:0:TACGCTGC+CTAAGCCT
CAGTCTTGCGACCGTACTCCCCAGGTGGGATACTTATCACTTTCGCTTAGTCACTGAGCTAATGCCCAACAACTAGTATCCATCGTTTACGGCGTGGACTACCAGGGTATCTAATCCTGTTCGCTCCCCACGCTTTCGTCCCTCAGCGTCAGTACATACGTAGTAGACTGCCTTCGCAATCGGTATTCTGTGTAATATCTATGCATTTCACCGCTACACTACACATTCTATCTACTTCCATATGACTCAAGTCAACCAGTATCAAAGGCAGTTCCATAGTT
+
FGGGGGGGGGGGGGGGGGGGGGGGGGGGDGGEFGGGGFGGGGGFGGGG>CFGGGGGGGGGGFGGGFGGGGGFGGGGGGGGGGGGGGGGGGFDFGGGGGGGGGGG@G>FGGGGGGGGGGGGGGGGGCFGGGGGGGGGGGGGGGGFGFGDGGGGCFGGG9DEGGGD;FGGFGGDDGCCDDDAFFCCFFFEFGFGGEFCFFFGAFFGC>=DGGC:?B>FGFFEE4=F=CCGFFFAFFFEFCFFF?CFEFFFFF<?3)4?<BF456:<AAA((4(3<<46=<79:
@M02352:288:000000000-CKWC8:1:1101:11460:3692 2:N:0:TACGCTGC+CTAAGCCT
CAGTCTTGCGACCGTACTCCCCAGGTGGGATACTTATCACTTTCGCTTAGTCACTGAGCTAATGCCCAACAACTAGTATCCATCGTTTACGGCGTGGACTACCAGGGTATCTAATCCTGTTCGCTCCCCACGCTTTCGTCCCTCAGCGTCAGTACATACGTAGTAGACTGCCTTCGCAATCGGTATTCTGTGTAATATCTATGCATTTCACCGCTACACTACACATTCTATCTACTTCCATATGACTCAAGTCAACCAGTATCAAAGGCAGTTCCATAGTT
+
GGGGEGGGGGDGGGGGGGCGGGGGGGGGGGGGGGGGGGGGGGGGGGGGGFGGGGGGGGGGGGGGGGGGGGGGGGGGGGGGGGGGGGGGGGGGGGGGGGGGGGGGGGCEFGGFGGGGGDFGGGGGGGDFGGGGGCGFGDGGGGGGGGGGGGGDGGGFGGGGGGGGAFGGFFGGGFGFGDG>FGGGFG7:EFGGGF=?EFFGFGFGFFFGGGFCDFFFGF8>@F;FGGFGFFFFFA<EF?EEFFC?39)6.4766>:FF084>29A<BFFFB0<ABFDFA?FA
@M02352:288:000000000-CKWC8:1:1101:25108:3736 2:N:0:TACGCTGC+CTAAGCCT
CAATCTTGCGATCGTACTCCCCAGGTGGGACACTTATCACTTTCGCTTAGTCACTGAGATAAATCCCAACAACTAGTGTCCATCGTTTACGGCGTGGACTCCCAGGGTATCTAATACTGTTCGCTCCCCACGCTTTCGTCCATGATCGTTAGTATTTCCGTACTAGACTGCCTTCGCAATCGGTATTCTGTGTAATCTCTATTCATTTCACAGCTACACTACACATTCTATCTACTTCTCTATTACTCAAGTCAACCAGTATATAAGCTAGTTCTATAGTT
+
GGEB,FFFG@6<CFGGGGGGGGFGDCEF:B@<FFGGFA,CCFGGGGCGGFCGFGE9F@,CC,,96=<,E@C6<FF9ECEF,<?,,BFF7,,,4=FGG@EE,,,,,9+EBE,A,AA94E9FGEG++,8+66=+@+6DD>D6=8,7@,7=F,+67=E8:3,@DD+4,,3,37,@,@6:>;****3@;@FFF@E7B*+/7A+512+=*+1==1:++;88,9(1(186**/+9=@=++151?)).1.)93)735)1)))*,(..))/)19<)).)/.4*-1)-..
@M02352:288:000000000-CKWC8:1:1101:10337:3748 2:N:0:TACGCTGC+CTAAGCCT
CAATCTTGCGATCGTACTCCCCAGGTGGGACACTTATCACTTTCGCTTAGTCACTGAGATAAATCCCAACAACTAGTGTCCATCGTTTACGGCGTGGACTACCAGGGTATCTAATCCTGTTCGCTCCCCACCCTTTCGTCCCTCAGCGTCAGTACATACGTAGTAGACTGCCCTCGCAATCGGTCTTCTGTGTAATATCTATGCATTTCACCGCTACACTACACCTTCTATCTACTTCCATATGACTCAAGTCCAACAGTATAAAAGGCAGTTCCATCGTT
+
GGCFGGGGGGG<FCFGGGFGGGGGGCCF@F8FFGGGE@CF<FFFGGGG7FFGGGGGGGGGGEDC9EFGFGGGF@F<EFFFGGG56D8AAE=,+>>BFGGGFDC5,7BFFGEFAGAE9=EFFGDFG44>EEE+B+3F;=F3+A=GD@FGEGGGF,@=E;:8,>,B>,,@E>EF,,;DG*<*;*;7*=EG??@9F*=*;F+:=C88CFAFGGF>*?5AEA@>EF3)*0)2)+318+)1777C3..)<63.4@37))6*.,))66)-.)),3:(42<4-96(-,
@M02352:288:000000000-CKWC8:1:1101:11404:3750 2:N:0:TACGCTGC+CTAAGCCT
CACTGTTGCCAGCGTACTCCCCAGGTGGCTAACTTAATACTTTCGCTTTGGCACTCATCTTCAAGTAGACAAGCACCGAGTTAGCATCGTTTACGGCGTGGACTACCGGGGTATCTAATCCCGTTCGCTACCCACGCTTTCGTCCATCAGCGTCAATAATATCTTAGTAAGCTGCCTTCGCAATTGTTGTTCTATGTAATATCTATGCATTTCACCGCTACACTACATATTCCGCCTACTTCAATTATATTCAAGACCTACAGTATCAAAGGCAGTTCCA
+
GFGFFGGFGGGDFCFFGGGGGGGGGGGGFFGGGGGGGGDFGGGGGGDGGGGGGGFEGFFGGGDF<EFDFGFE,FGGCEE+CBFGFA<54BCFC?:BFFFGC=EGFGGECECGGGGGCDGGCG@F8<+CCEEGGGGEEC+DDC=8>8@D9>,@>EEGGF:EG9BCGGAFG,D9BFF9FFG>B9E5CF,:@FGGGFF41B68FGFG?F+CFG6CDFE?E>6;;A@6<D@GCFF6:60;DF33;CEFFE<AF<DF)6<*4498BB:AFFA9)<2701><?6)6
@M02352:288:000000000-CKWC8:1:1101:20641:3753 2:N:0:TACGCTGC+CTAAGCCT
TAACCTTGCGGCCGTACTCCCCAGGCGGTCTACTTATCGCGTTAGCTTCGTTACTAAGAAATCAAGTCTCCCAACAACTAGTAGACATCGTTTACGGCGTGGACTACCAGGGTATCTAATCCTGTTTGCTCCCCACGCTTTCGCACCTCAGTGTCAGTATCGGTCCAGGTAGTCGCCTTCGCCACTGGTGTTCCTTCCTATATCTACGCATTTCACCGCTACACAGGAAATTCCACTACCCTCTACCGTACTCTAGTTCAGCAGTATCAGGTGCAGTTCC
+
FGFFFGGGGGGGGGGGGGGGGGGGGGGGFGGGGGGGGGGGGFGGGGGGGGGGGGGGGGGGGGGGGGGGDFGGGGGGGGGGGGGGGGGGGGGGGGGGGGFGGGGGGGGFGGGGGGGGGGGGGGGGGGGGGGGGGGGGGGGGGGGGGGGFGGGEFFGGGGFCFGGGGGGGGGGGGGGGGGGFFDGDGGGGFGGGG?FFFFFGFGCFEFFGGGFGGFFFGFFFFF2.07:F0?F=FBBFF7>B<702<AA6::B?D:4*6)*)54424A<92)468?:<FAA4
@M02352:288:000000000-CKWC8:1:1101:17047:3764 2:N:0:TACGCTGC+CTAAGCCT
CAGTCTTGCGACCGTACTCCCCAGGTGGGATACTTATCACTTTCGCTTAGTCACTGAGCTAATGCCCAACAACTAGTATCCATCGTTTACGGCGTGGACTACCAGGGTATCTAATCCTGTTCGCTCCCCACGCTTTCGTCCCTCAGCGTCAGTACATACGTAGTAGACTGCCTTCGCAATCGGTATTCTGTGTAATATCTATGCATTTCACCGCTACACTACACATTCTATCTACTTCCATATGACTCAAGTCAACCAGTATCAAAGGCAGTTCCATAGTT
+
GGGFFGGGGGGGGGGGGGGGGGGGGFFGDFGGGGGGGGGGGGGGGGGGGGGGGGGGFGGGGGGGGGGGFGDGGGGGFGCFGGGGGGCGGGGCGGGGGGGGGGGGCEEFEFGFGGGGDGGGGCE7F@GGGFGEGDGFGGGGGEGG8BFGGGGGGGGGGFFEGGFGGGFFGGGGFGFFDD7>FC>EGGGGGGGFGEFCEBC7BGFGEFAFCF>FGF@BEF@3;64A0<CGC6FFFFEFEFFCEEF?..)6;;@FBBBF:?F<99AAAAA?FB?1459-8<)66
@M02352:288:000000000-CKWC8:1:1101:6421:3779 2:N:0:TACGCTGC+CTAAGCCT
CAGTCTTGCGACCGTACTCCCCAGGTGGGACACTTATCACTTTCGCTTAGTCACTGAGATAAATCCCAACAACTAGTGTCCATCGTTTACGGCGTGGACTACCAGGGTATCTAATCCTGTTCGCTCCCCACGCTTTCGCACCTCAGTGTCAGTATCAGTCCAGGTAGTCGCCTTCGCCACTGGTGTTCCTTCCTATATCTACGCATTTCACCGCTACACAGGAAATTCCACACTCCTCTATCGTACTCTAGCCTGCCAGTATCGGGTGCAATTCCAAGGTT
+
GCGGGGGGFGGGEGGGGGGGGGGGGGGGFFGGGGGGGGGGGGGFD>FG7EFGGGGGGGGGGGGGGFBGGGGGGGG9FFGGGGGGFGGFGGE>CEGGGGGGGGGGGG><FFEFGDGGGG9=EFDGGGGGGGGCGCGFGGGGGGGGGGGGGGGGGFGGGGGGGGGGGFFFCCCECEGGGDGFF?F?C;EFGGGGGFFFB6BCFGFD@FBFFCF>5A;BDFD8@F;5CG4:66B4:8@@EFEF<<08:6044<)68A(8()).66<?0><>B0::<AFA*24..
@M02352:288:000000000-CKWC8:1:1101:22165:3787 2:N:0:TACGCTGC+CTAAGCCT
TAACCTTGCGGCCGTACTCCCCAGGCGGTCAACTTAGTGCGTTAGCTGCGCCACCCACGACTCAAGGTCACAGACGGCTAGTTGACATCGTTTACGGCGTGGACTACCAGGGTATCTAATCCTGTTTGCTCCCCACGCTTTCGCACCTCAGTGTCAGTATCAGTCCAGGTAGTCGCCTTCGCCACTGGTGTTCCTTCCTATATCTACGCATTTCACCGCTACACAGGAAATTCCACTACCCTCGACCGTACTCTAGTTCAGCCGTATCAGGTGCAGTTCC
+
GGGGGGGGGGDGDDFFGGGGGGGGFGGEGEGFGGGGGGEGGGGG7BFFGEGGGGGGFEFGGGGGGGGGGEGCECFGEG7BFGFFGGGG?EDFGFGFEGGGDEGGFFGAB8@EG8=DFD9;9FBFDGGFGGGGGEGGEGGG79;CCCCCFF,BCGGGFFBECGFDGG,:>FG9;CCCCDCFFGDGGGG=<CFDCCFEE562@>FC57;/8*2:7+-1AD9B>E27*5(91<F=99)642:(4.:((476(,,()6:BDA=>)-(,--42)6:>B00)16:<
@M02352:288:000000000-CKWC8:1:1101:15989:3788 2:N:0:TACGCTGC+CTAAGCCT
TAACCTTGCGGCCGTACTCCCCAGGCGGTCTACTTATTGCGTTAGCTTCGCTACTAAGTGATCAAGTCACCCAACAACTAGTAGACATTTTTTACGGCGAGGACCACCAGGGTTTCTAATCCTTTTTGCTCCCCACTCCTTCGCACCTCAGTGTCAGTATCGGTCCAGGTAGTCGCCTTAGCCACTGTTGTTCCTTCTTATAACTACGCATTTCGCCGCAACACGGGTACTTCCCACACCCTCTACCTTCATCTCGTTCAGCAGTCTATGGCATAGTTCC
+
,E<F,CFGGCGCFGGGGGFGGGGGG,FF++BFFGGG<,CF:FF7@EGGFG7,,FFCF,FF,,,C,,9CC?CEFGGFGGGGCGCC<F<F,,,9@<5C+8++++@F+AABAB++3,38=3=FD,@,:,C@D,C>FE,+,,,,5@+@>C5*:3,2,53,@3,@,**161<4>3>9,=45C5/*4+><*,<,>+=FG7AC9*++1++3)+07)*211;(.*)4((7:>*)()()0*16,)441:111().)).,).4))0-(;44)4(-()-)6)(()))/-44
@M02352:288:000000000-CKWC8:1:1101:16903:3788 2:N:0:TACGCTGC+CTAAGCCT
CAGTCTTGCGACCGTACTCCCCAGGTGGGATACTTATCACTTTCGCTTAGTCACTGAGCTAATGCCCAACAACTAGTATCCATCGTTTACGGCGTGGACTACCAGGGTATCTAATCCTGTTCGCTCCCCACGCTTTCGTCCCTCAGCGTCAGTACATACGTAGTAGACTGCCTTCGCAATCGGTATTCTGTGTAATATCTATGCATTTCACCGCTACACTACACATTCTATCTACTTCCATATGACTCAAGTCAACCAGTCTCAAAGGCAGTTCCATAGTT
+
GGGGGGGGGGGGGGGGGGGGGGGGGGGGGGGGGGGGGGGGGGGGGGGGGGGGGGGGGGGGGGGGGGGGGGGGGGGGGGGGGGGGGGGGCFEGGGGGGGGG?FGGGGFEGGGGGGGGGGGGGGGGEGGGGGGGGGGDEEGGGGGGFFFCGG>CEFFFF9FGGFGGGCCFGFFFGGF>CDDEFG5CFGGGGGGGG?AEFFF:FF>CCFFGGGAF<BFFGADFFF3ACCCFCFFFFFCEFEF6<5C65)17433694<?7?5))-6<AFFF?B??DF4<B97AA
@M02352:288:000000000-CKWC8:1:1101:11868:3788 2:N:0:TACGCTGC+CTAAGCCT
CAGTCTTGCGACCGTACTCCCCAGGTGGGATACTTATCACTTTCTCTTAGTCACTGAGAATTAACCCAACAACTAGTATCCATCGTTTACGGCGTGGACTACCAGGGTATCTAATCCTGTTCGCTCCCCACGCTTTCGTCCCTCAGCGTCAGTATATACGTAGTAGACTGCCTTCGCAATCGGTATTCTAAGTAATATCTATGCATTTCACCGCTACACTACTTATTCTATCTACTTCCATATAACTCAAGTCAATCAGTATCAAAGGCAGTTCCATCGTT
+
GGGGGGGGGGGGGGGGGGDFGGGGGGGFGGGGGGGGGGGGGGGGGFGGGGGGGGGGGGGGGGGGGGGGGGGGGGGFGGGGGGGGGGGGGGDECFGGGGGGGGGGGGGGGGGGGGGGGFGGGGGGGGGGGGGGGEGGGGGGGGGGGGGGGGEGGGGGGGGGGFGEGFGGFFGGGGGGGGGFFGGGGGGFG7FGG4:EFFADFGFGEFFF+9@>45@EGFFC3AEFFGFGFFFFAFFE4;<EF3<EEFFFF1)9;?5@)3*9)-6<B<B7?F0:A<=A?B148
@M02352:288:000000000-CKWC8:1:1101:16225:3792 2:N:0:TACGCTGC+CTAAGCCT
TAATCTTGCGACCGTACTCCCCAGGCGGTCTACTTAACGCGTTAGCTCCGAAAGCCACGGCTCAAGGCCACAACCTCCAAGTAGACATCGTTTACGGCGTGGACTACCAGGGTATCTAATCCTGTTTGCTCCCCACGCTTTCGCATCTGAGTGTCAGTGTCTGTCCAGGGGGCCGCCTTCGCCACTGGTATTCCTTCAGATCTCTACGCATTTCACCGCTACACCTGAAATTCTACCCCCCTCTACAGCACTCTAGGTCACCAGTTTCAAATGCAGTTCC
+
BBF<EFGGGGGEFEGGGGGGG@FB8FEDFECEFGGGFFEGGGGGGGGDFCCFGCCFGFFFFGGGAF8FF@GGGGGDADDGGFGGGGGEDGG?DGGGE>FFGCCFG@FGFGEGGGFFAF>;EFAGGGGGGGGBC7FGGGGGGG>EECEFGGFGFE:,5D,6@9CEGGGGGD5>E=DCDDDA)<EEGFC=FGFGGFF34AF**7*:)9B>7>BDCF29@B9(,57FGGF476=@B6:A<::>9>F<AB<))(48:>>4).14:,2:96)4:)54>>F296A2
@M02352:288:000000000-CKWC8:1:1101:10392:3798 2:N:0:TACGCTGC+CTAAGCCT
CACTGTTGCCAGCGTACTCCCCAGGTGGCTAACTTAATACTTTCGCTTTGGCACTCATCTTCAAGTAGACAAGCACCGAGTTAGCATCGTTTACGGCGTGGACTACCGGGGTATCTAATCCCGTTCGCTACCCACGCTTTCGTCCATCAGCGTCAATAATATCTTAGTAAGCTGCCTTCGCACTTGGTGTTCTATGTAATATCTATGCATTTCACCGCTACACTACATATTCCGCCTACTTCAAATATATTCAAGACCTACAGTATCAAAGGCAGTTCCAA
+
GGGGGGGGGGGGGGGGGGGFGGGGGGEFGGGGGGGGGGGGGGGGGGGGGGGGGG8FAEGFFGGGGGGGFGGGGFGGGGGGGEGGGGGGGGGGGGGGGGGGGEGGFGGGGGG=FDEEFGGEFGGGGEFEGGGGGGG@CEGGFEGDCCGDEGGGEEGGGGGGGGGFFGC;9D9EGGGGGGF>BC*=?CFF5FEGGEFEEFFGFFFGFF>FGGFGGF48:;>21=@FGC@FFFFFFA?23<;EEEE9)?44<>2)-6>*.84<?>BFB><<<4><BBF182:A)
@M02352:288:000000000-CKWC8:1:1101:7970:3800 2:N:0:TACGCTGC+CTAAGCCT
TAACCTTGCGGCCGTACTCCCCAGGCGGTCTACTTATCGCGTTAGCTTCGCTACTCACGGATTAAATCCACAAACAGCTAGTATCCATCGTTTACGGCGTGGACTACCAGGGTATCTAATCCTGTTCGCTCCCCACGCTTTCGTACCTCAGCGTCAGTACATACCTAGTAGCCTGCCTTCGCAATCGGTATTCTGTGTATTTTCTATGCATTTCACCGCTACACTTCACATCCTACCTTCTTCCACATTACTCAAGCAAACCAGTATCAAAGTCAATTCT
+
GFFGFGFGGGGGGGGGGGGGGGGEGGGG@FEGGGGGD@FF@FGECGGAFFG:FGG8AAFEC@=EFA<CF,C<4=B,BFGFFG,,5<?FAFFGGG9FGG@FF@:FCFGGF83=FCFGGAFGAFGFGGFEE@F>FGC<@CGGGG58,6?9CC,@@CEEGBF9,,,,63??;,D,?CDFGGGF?D5:CEDEEFEFGC=<)1;+3+3:9+1CCF=F>F5AGAB96>2?**.*)99))1))()),4.)-))().6<A<<7*)()(.(.(.6):)4))-66)1-:-
@M02352:288:000000000-CKWC8:1:1101:16452:3813 2:N:0:TACGCTGC+CTAAGCCT
CAGTCTTGCGACCGTACTCCCCAGGTGGGATACTTATCACTTTCGCTTAGTCACTGAGCTAATGCCCAACAACTAGTATCCATCGTTTACGGCGTGGACTACCAGGGCATCTAATCCTGTTCGCTCCCCACGCTTTCGTCCCTCAGCGTCAGTACATACGTAGTAGACTGCCTTCGCATTCGGTATTCTGTGTAATATCTACGCATTTCACCGCTACACCGGCAATTCCACACCCCTCTATCGTACTCTAGCCTGCCAGTATCGGGTTCAACTCCAAGGTT
+
GGGEDFGGGDEGFGGGEGGGGGGGGGGGCFGGGGGGAF@FGGGGGGGFCGCGGGFDFFGGGGFFGGGGGG7<FDE<CAEAC,CEEFGGGGGG:FF7@CFCFCABFF++9BDEFGGEFGAEFA+CG@C=CFC@F=:AFGFE8C,@DEFCGGGGEGGCF9,8E9>B;;,>ECFG9=FFD7*3BF81;9,,>CF>FFAAE8CGC:;D=E?F@9+**:13EA1(,)(0/>@F?=+/))(44:724A<FBBFF)54<0).7?B44)5:((,4(44<)62)./4:?4
@M02352:288:000000000-CKWC8:1:1101:9806:3831 2:N:0:TACGCTGC+CTAAGCCT
CAGTCTTGCGACCATACTCCCCAGGTGGGATACTTATCACTTTCGCTTCGTCACTGAGCTAATGCCCAACAACTAATATCCATCTTTTACGTCTTGGACTACCAGGGTATCTAATCCTGTTCGCTCCCCACGCCTTCGTCTCTCAGCGTCAGTACATACGTAGTAGCCTGCCTTCGCAATCGGTATTCTTGGTACTATTGATGCCTTTCACCGTCACCGTACACCTTCTATCTACTTCCACATGACCCAAGCTAACCAGTAACAAAGTCAATTGCATCGTT
+
GGGEFGGGGGGGG+CEFFGGGGGGG<FG+B6CFGGGEG,FGGGGGGG@,C@F7@<CDFC,@,EFC@F8,CD,6F,,6,<E,6C?,CEF@FG,4,4,,,B=F,?F,++B,,5595@=EF,9>E:F?44@>,66@+,8@D=+,,,33CF6AEGGDFFDCGDDBFGCF<,6>,:,6,;+?6+<CD:4;9,,3=,*=;+**++5=9++)+4*5=FC*3)2A*(--82+**)*.1:+8@<<)73C).))/)(,(//()..)/)279))/)(().6))))14*)(((
@M02352:288:000000000-CKWC8:1:1101:9791:3839 2:N:0:TACGCTGC+CTAAGCCT
CAGTCTTGCGACCGTACTCCCCAGGTGGGATACTTATCACTTTCGCTTAGTCACTGAGCTAATGCCCAACAACTAGTATCCATCGTTTACGGCGTGGACTACCAGGGTATCTAATCCTGTTCGCTCCCCACGCTTTCGTCCCTCAGCGTCAGTACATACGTAGTAGACTGCCTTCGCAATCGGTATTCTGTGTAATATCTATGCATTTCACCGCTACACTACACATTCTATCTACTTCCATATGACTCAAGTCAACCAGTATCAAAGGCAGTTCCATAGTT
+
GGGGFGGGGGGGGGGGGGGGGGGGGGGGGGGGGGGGGGGGGGGGGGGGEGGGGGGGGGGGGGGGGGGGGGGGGGGGGGGGGGGGGGGGGGGGGGGGGGGGGGGGGGGGGDGGGGGGGGGFGG>EFFGGGGGGGGGGGGGGGGGFGGGDGCEGFGGGFFEFGGGGGGGGGGGGGGGGGGGDFGGGGGGGGGGGGFFFFFFFFGFGEA6BFGFFGD2>GF;EEA;FGGEGFFFFFA3CFFEEE3?<6>EF@F8EA>AF<:5>2:AA44:1118BFF6<FFBF<
@M02352:288:000000000-CKWC8:1:1101:18415:3841 2:N:0:TACGCTGC+CTAAGCCT
CAGTCTTGCGACCGTACTCCCCAGGTGGGATACTTATCACTTTCGCTTAGTCACTGAGCTAATGCCCAACAACTAGTATCCATCGTTTACGGCGTGGACTACCAGGGTATCTAATCCTGTTCGCTCCCCACGCTTTCGTCCCTCAGCGTCAGTACATACGTAGTAGACTGCCTTCGCAATCGGTATTCTGTGTAATATCTATGCATTTCACCGCTACACTACACATTCTATCTACTTCCATATGACTCAAGTCAACCAGTATCCAAGGCAGTTCCATAGTT
+
GGGGGGGGGGGGGGCEGGGGGGGDGGGGGGGGGGGGGGGGGGGGGGGGGGGGGGGGGFGGGGGGGGGGGGGGGFGGGGGGGGGGGGGGGGGFGCGGGGGGFGGGGGGGGGGGFGGGFFEGGGGGEGGGGGGGGGFGGGGGCEDFGGCDEGGGGGGGGCFGGGFGGGGFF@FGGGGGGGDEFGC9FGGGGF>@ECFE7CFGFGFGFFFFCE+:546:GF@EEFFF4<<FFFFFFF<<C?3>ECE??<)7;@8EAF>??<FABA))65<(,(8:AB4<FA>AA
@M02352:288:000000000-CKWC8:1:1101:24894:3851 2:N:0:TACGCTGC+CTAAGCCT
CACTGTTGCCAGCGTACTCCCCAGGTGGCTAACTTAATACTTTCGCTTTGGCACTCATCTTCAAGTAGACAAGCACCGAGTTAGCATCGTTTACGGCGTGGACTACCGGGGTATCTAATCCCGTTCGCTACCCACGCTTTCGTCCATCAGCGTCAATAATATCTTAGTAAGCTGCCTTCGCAATTGGTGTTCTATGTAATATCTATGCATTTCACCGCTACACTACATATTCCGCCTACTTCAAATATATTCAAGACCTACAGTATCCAAGGCAGTTCCAT
+
GGGGGGGGGGFFFGGGFDFGGGGGGGGGGDFGGGGGGGGGGGGGGGDGGGFGGG@FGGGGGGGGGGGGGGGGGGGGFGCFFGGGGGGGDGGGGGGGGGGGGGGGGGGGGEGGDFGGGGGGFGGGGFGGGGGGGGDGGCGGGGGGGGGGGGGDGEGEGFGFGDGA;@;EGGGGGGFGFF>FEGEGGC?;FGEGGFFFEFF7+BAGFFFGGGFG@FCF5>6;9FFFGGFGEFFFFF<?;?1);CEE5CFFFB<AFA9F<FFF?:)5<<4)6242213:FF)6)
@M02352:288:000000000-CKWC8:1:1101:18403:3855 2:N:0:TACGCTGC+CTAAGCCT
CAATCTTGCGACCGTACTCCCCAGGCGGGATACTTATCGCGTTAGCTTAGTTACTGAGCAATTCCGTCTCCTCAAAAATAGATCGCTTAGTTTTTGGACTAGACTACCAGGGTATCCAATTCCTTTTGCTCCCCACGCTTTCGCACCGTCAGCTCATGCGTAGTTGACGTCGTCGGCTTTCGCAATTGTGTTTCATCCTAATGCCTCTCATTTCTACGCCACCCATTAAATTTCCTTCTCTTTTACTCTACTCTAACCTTATCAATTACGTTTGCATTGTT
+
A9,;CFGGGG@+@6@DEFFGGGGGG@FE++@EFFGGEF@C@FG,FGFG,6C?FGG9EE8<F9<,<,5,,CC,4,9,5+:,,,,,++,:7,595,+8>,9C=,,,,,:4:,4+6=F93,8;,F,,,,5,3,8AF+,8+3@=+3+5@8@3@+3*,,5,,,,*3*31,7,2**4*1*))1*))+***)=++5:ECF)+/.+1++33+)+)**=+;+8)+>)-(,)30*24*)***97<)6A)))-))6<).)..64)6*)(*))..-))))6(..4(/)0-.))
@M02352:288:000000000-CKWC8:1:1101:12231:3857 2:N:0:TACGCTGC+CTAAGCCT
TAACCTTGCGGCCGTACTCCCCAGGCGGTCTACTTATCGCGTTAGCTTCGCCACTAAGTCATTACAACCCAACGGCTAGTAGACATCGTTTACGGCGTGGACTACCAGGGTATCTAATCCTGTTTGCTCCCCACGCTTTCGCACCTCAGTGTCAGTATCAGTCCAGGTAGTCGCCTTCGCCACTGGTGTTCCTTCCTATATCTACGCATTTCACCGCTACACAGGAAATTCCACACTCCTCTATCGTACTCTAGCCTGCCAGTATCGGGTGCAATTCCAAG
+
GGGGGGGGGGGGGGGGGEFGGGGGGGGGCEGGGGGGGGGGGGGGGGGGGGGGGGGGGGGGGGGGGGGGGGGGGGGGGGGGGGGGGGGGGFGGGGGGGGGGGGGGGGGGGGGGGFEGGGGGGGGGGGGCGGGGGGGGGDGGGGEGGEGGGGGGGGGGGGDGFGGGGGGGGGGGGGGGGGDFEGGGGGF?FEGGGFF;EAAC7DAC<33>DEFGGF<BEF>FFFF45D<GBF=FBF2:1::A?AFAB<B:66>BFA<?<?F?F7)64632(.(479?)/)-6)
@M02352:288:000000000-CKWC8:1:1101:18079:3872 2:N:0:TACGCTGC+CTAAGCCT
CAGTCTTGCGACCGTACTCCCCAGGTGGGATACTTATCACTTTCGCTTAGTCACTGAGCTAATGCCCAACACCTAGTATCCATCTTTTACGTCTTGTACTACCAGGGTATCTAATCCTGTTCGCTCCCCCCGCTTTCGTCCCTCAGCCTCAGTACCTACGTAGGAGACTGCCTTCGCAATCGCTATTCTGGGTAATATCTATGCATTTCACCTCTACTCTACACCTTCTACTTACTTCTATATGACCCAAACTAACCAGTACCAAAGGCAGTTCCATCGTT
+
9F@FGGGGGGGGGGGGGGGGGGGDF<CF7FF,EFGG@F,E,EF@FGG7@F@FFGG,CFGA<<F,C?,6,B<,8CF<?E<?F9,,6<EA,FG,4,,:99C,C?9E,=B9FE?A,5,,CE,AEF=FG@@D=+8>F=>F9EDG83,36@D+=EGG@8=,385>>F,+,,,>3>D3,2;FGC*@>C*,3*,5:,,*46*8*BF+=FAD*B+:+,42263?F+)/9B*5*7)*)1++37>93C)).)))./(((((()))),;)74)6.)(,(.80:>)92*-(-(
@M02352:288:000000000-CKWC8:1:1101:16587:3872 2:N:0:TACGCTGC+CTAAGCCT
TAACCTTGCGGCCGTACTCCCCAGGCGGTCTACTTATCGCGTTAGCTTCGTTACTAAGTGATCAAGTCACCCAACAACTAGTGTCCATCGTTTACGGCGTGGACTACCAGGGTATCTAATCCTGTTCGCTCCCCACGCTTTCGTCCATGAGCGTCAGTATATACGTAGTAGACTGCCTTCGCAATCGGTATTCTGTGTAATCTCTATGCATTTCACCGCTACACTACACATTCTATCTACTTCCGTATAACTCAAGTCAACCAGTATCAAAGGCAGTTCC
+
GGGGFFGGGGGGGCEGGGFGGG<CDFGGGGGGGGGGGGGGGGGDGGGGGGFGFGGGGGGGGGGGGGGGEAFGGGGGGGGGGGCFGGGFGGFGGGGGGGGGGGGGGGGGGGFGFADFGAFGFGFGGGGGGGGFGGGGDGGGGGGGCGGGDG?FE>EGGGGGGGDFGGFGGGGGGG*?FFFFFGGGGGGEEFGFFEFC?FA7CC=FFFF7FGFGGFFFGBFB;D8F:9?F?F4BFFA<A54<DFAA:?<?7<2))8:?.6@<<16(64-6))6<:<7(06<)
@M02352:288:000000000-CKWC8:1:1101:6398:3879 2:N:0:TACGCTGC+CTAAGCCT
CACTGTTGCCAGCGTACTCCCCAGGTGGTTAACTTAATACTTTCGCTTTGGCACTCATCTTCAAGTAGACAAGCACCGAGTTAACATCGTTTACGGCGTGGACTACCGGGGTATCTAATCCCGTTCGCTACCCACGCTTTCGTCCATCAGCGTCAATAATATCTTAGTAAGCTGCCTTCGCAATTGGTGTTCTATGTAATATCTATGCATTTCACCGCTACACTACATATTCCGCCTACTTCAAATATATTCAAGACCTACAGTATCAAAGGCAGTTCCA
+
GGGCFFGGFGGGGGGGGGGGGGGDFFGGCGGGGGGGGGGGGGGGGGGGGGGGGGGGGGGGGGGGGGGGGGGGGGGGGGGGFGGGGGGGGGGGGGGGDGGGGBEGGGBECFGGGGGGGGGGGGGGGFFCEEGGGGEEGEGGGGGGGGGFGGGGGGGGCGFFGCFGFFFGGGGGGCGGGGGFFGE5CFGGGGGGGEA5?AAGFCFFF+BFCFFGGF?8E319BFDACGFD?CFF8;6D<;@EF?C9)9:4<BBFBFA4:?F<7006)6:><A286?>BFA2)
@M02352:288:000000000-CKWC8:1:1101:22154:3883 2:N:0:TACGCTGC+CTAAGCCT
TAACCTTGCGGCCGTACTCCCCAGGCGGTCTACTTATCGCGTTAGCTTCGTTACTAAGTGATCAAGTCACCCAACAACTAGTAGACATCGTTTACGGCGTGGACTACCAGGGTATCTAATCCTGTTTGCTCCCCACGCTTTCGCACCTCAGTGTCAGTATCAGTCCAGGTAGTCGCCTTCGCCACTGGTGTTCCTTCCTATATCTACGCATTTCACCGCTACACAGGAAATTCCACCACCCTCTCCCGTACTCTAGTTCAGCATTAACAGGTGCAGTTCC
+
FGGGGGGGGGCGEGGDGGGGGGGEGGEGGGGGGGGGGGGGGGGGGGFGGGGGGGGGGFGCFGGGGGGGGGGGGFGFGGGGGFGFGGGGGGGGGGGGGDDGGGEFGGFGGGGGGFGGGGGGGGGGGGGGAEGGGGGGGGGGGGGGEGGGGGGGGGGGFEGGGGGFG@C:CFFCFGGDGGGFFGGGGGGGGFGGGFFFEFFFFFAD3FFCDD>CFFFF3249>EF;671*.0=/76<4(.3?<B<2(.49?>B:49)*-.*))64)))).4<FB?76:7446
@M02352:288:000000000-CKWC8:1:1101:7890:3890 2:N:0:TACGCTGC+CTAAGCCT
CAATCTTGCGACCGTACTCCCCAGGTGGGACACTTATCACTTTCGCTTAGTCACTGAGATAAATCCCAACAACTAGTGTCCATCGTTTACGGCGTGGACTACCAGGGTATCTAATCCTGTTCGCTCCACACGCTTTCGTCCATGAGCGTCAGTATATACGTAGTAGACTGCCCTCGCAATCGGTATTCTGTGTAATCTCTATGCATTTCACCGCTCCACTACCAATTCTATTGACTTCCGTACTACCCAAGTCAACCAGTACAAAAACCGGTCCCATCT
+
GGGGGGGGGGGEGGGGGGGGGGGEGGGGGG@FGGGGGC,EFGGGEGGFCFFGGGGGGGFECF,<E=F,CB@CF866EFFAFFFEEFGFGCC@7>>FGFFFFECC,?CFG,,,AFFC=CFEFGCCC?>,@,B>F+FFCEGE8CAD9,36CECGD,@FGD,,@>,@>,33,,7,,9;9D7*3;@C7;E::C7F+=*+8CFFF81+41=B>+=:8*2()/)(15F()*0)37FF+++)1))/(/(/())/(5(.949)9((0-.6))),((--(92255=()
@M02352:288:000000000-CKWC8:1:1101:13331:3891 2:N:0:TACGCTGC+CTAAGCCT
TAACCTTGCGGCCGTACTCCCCAGGCGGACAACTTAGTGCGTTAGCTGCGCCACCCACGACTCAAGGTCACAGACGGCTAGTTGATATCGTTTACCGCCTGGACTACCAGGGTATCTAATCCTGTTCGCTCCCCCCGCTTTCGTCCCCCAGCGTCAGTACATACGTAGTAGACTGCCTTCGCCAACGGTTTTTCGTGTAATATCTAACCATTTCACCGCTACACTAAACATTTCAACTTCTCTCATATGCCTCCAATCAACCAGTTTCCAAGGTAGTTCC
+
9F86CFDGGGECFGGCGGFGGGGGG8CF+8@FFGGGCFGGGGGDGGGGGGEGGGGGFCGE:,B==FFCF<FE?B?+4C:?B,CEA,5:5+BFGFC,C@+++DAB,A<F,AFGFDF,3@E=,E<DFG9>C=3CFC+<*8:BFCCE>CC**1*,*//CC;,?C9CC83,2B,5;9+*7<07;):**)1:C8*;C*(04,07:*2**)****39*:*)*3)(((0)0*2(*(=/9*/-)..))-))4).).5)4)5(.))())((-().6))-:)(,*./64)
@M02352:288:000000000-CKWC8:1:1101:20490:3893 2:N:0:TACGCTGC+CTAAGCCT
TAACCTTGCGGCCGTACTCCCCAGGCGGTCTACTTAACGCGTTAGCTGCGCAAAACTGTTCTAACGAACCGAGCTGCTAGTAGACATCGTTTACGGCGTGGACTACCAGGGTATCTAATCCTGTTTGCTCCCCACGCTTTCGTACATGAGCGTCAGTATTTAACCAGGTGGCTGCCTTCGCCATCGGTATTCCTTCAGATCTCTACGCATTTCACCGCTACACCTGAAATTCTCCCACCATCCCTCATACTCTAGTTGCACAGTTCGAAATGTACTTC
+
CEEFGGGGGGGGGGEGGGGGGGFGGGGGFGGGGGGGFFGGGGGGGGGGGGGGGGGGGGGGGGGGGGGFGGGGDFGCFFFGGGGGGFGGGGGGFGGGGGEDEFABDGEFG7C=DGGFFGGGGGGCFGGFGGGGGCF:C5AFGD>DF*@7@,,=>;8EFFGG9,@CBFF5B,8CGEDC4CFFDG5CGG5A5CFGG?@AEF=CFDCC<+)>5C@DCFAFGF>96=:?4*49)9?==*6:B?<(.4(3.,(-):>><4-9<49)544>4A?(4(4))-*)0-
@M02352:288:000000000-CKWC8:1:1101:17049:3893 2:N:0:TACGCTGC+CTAAGCCT
TAACCTTGCGGCCGTACTCCCCAGGTGGGATACTTATCACTTTCGCTTAGTCACTGAGCTAATGCCCAACAACTAGTATCCATCGTTTACGGCGTGGACTACCAGGGTATCTAATCCTGTTCGCTCCCCACGCTTTCGTCCCTCAGCGTCAGTACATACGTAGTAGACTGCCTTCGCAATCGGTATTCTGTGTAATATCTATGCATTTCACCGCTACACTACACATTCTATCTACTTCCATATGACTTAAGTCAACCAGTATCAAAGGCAGTTCCATAGTT
+
FGGGFGGGGFGGEGEGGFFGGGGGGGGGGGGGGGGGF@EGGGGGGGGGGGGGGGGGGGGFGGGG9FGGGGG@FGGGGGGGGGAFEGGGGGGEEEFEGGGEGGFFGGFF8BFGGF=DFFFFDEBFFFGGGGEEEB:=DEFDGE9EFGGCGGGGFGGF7BFCGFFGGGGGGGGGFGGGGDCDFD*=>>FE7,>8B?8?EFFGFGCF?FFFF78:5?6BGFF36A3;CDEFE66@F@CEFFEE??57<))))16>9)<?((06444):4>(41:BAAF4=<)-.
@M02352:288:000000000-CKWC8:1:1101:12523:3902 2:N:0:TACGCTGC+CTAAGCCT
CAGTCTTGCGACCGTACTCCCCAGGTGGGATACTTATCACTTTCGCTTAGTCACTGAGCTAATGCCCAACAACTAGTATCCATCGTTTACGGCGTGGACTACCAGGGTATCTAATCCTGTTCGCTCCCCACGCTTTCGTCCCTCAGCGTCAGTACATACGTAGTAGACTGCCTTCGCAATCGGTATTCTGTGTAATATCTATGCATTTCACCGCTACACTACACATTCTATCTACTTCCATATGACTCAAGTCAACCAGTATCAAAGGCAGTTCCATAGTT
+
GGGGGGGGGGGGGEGGGFFGGGD:FFEFGGGGGGGGGGGGGGGGGGGGGGGGGGGGGGGGGGGGGGGGGGGGGGGGGGGGGDFGGGGGGGGGGGGGGGGGGGGGGGGGGGFG9FFGGGGFFGGGGGGGGGGEGFCGGGGCEGGGGGGGGGGGGGGGGGGGGGGGFGFGFGGGGGGGGGGFFFGGGGGFFGGGG48?C8BFFC8DEFFGFFF:DD9>EA@>8AEFGGCFEFFFFFF??;ECFFCEC4CEF8<>AFB?BB@AF4><4.:7?76:AAF<@B?BA
@M02352:288:000000000-CKWC8:1:1101:17047:3911 2:N:0:TACGCTGC+CTAAGCCT
TAACCTTGCGGCCGTACTCCCCAGGTGGGATACTTATCACTTTCGCTTAGTCACTGAGCTAATGCCCAACAACTAGTATCCATCGTTTACGGCGTGGACTACCAGGGTATCTAATCCTGTTCGCTCCCCACGCTTTCGTCCCTCAGCGTCAGTACATACGTAGTAGACTGCCTTCGCAATCGGTATTCTGTGTAATATCTATGCATTTCACCGCTACACTACACATTCTATCTACTTCCATATGACTCAAGTCAACCAGTATCAAAGGCAGTTCCATAGTT
+
FGFGFFFGGGGGGDEEGDCGGGGGGGGGGGGGGGGGGGGGGGGGGGGGGGGGGGGGGGGGGGGGGGGGGGGGGGGGCGGGGGFGDGGFFFGGGGGGGGGGGGGGGDEGGGGGGGGGGGGGGGGGGGGGGGGGGGGGGGGDGGFGGGGGGGGGGGGGGGGGGGG*@FFGGGGGGGGGGGGFFGEGGGFGGGGGGFFFC6CF68AFFFFGFGFGGFFFGFFFFFFFDGFGFF+;AFFFEE<EF?ECCEEFEFBFFBDFFB>DFAFFFFB?F<6?BFFF*<2>5
@M02352:288:000000000-CKWC8:1:1101:10922:3927 2:N:0:TACGCTGC+CTAAGCCT
CAATCTTGCGACCGTACTCCCCAGGTGGGACACTTATCACTTTCGCTTAGCCACTGAACTAAAGTCCAACAGCTAGTGTCCATCGTTTACGGCGTGGACTACCAGGGTATCTAATCCTGTTCGCTCCCCACGCTTTCGTCCATCAGCGTCAGTGTACTCGTAGTAGACTGCCTTCGCAATCGGTATTCTGTGTAATATCTATGCATTTCACCGCTACACTACACATTCTATCTACTTCCAAGTAACTCAAGACTAACAGTATCAAAGGCAGTTCCATAGTT
+
GGGFAFGGGGGGGGCFGGGGGCFEGGGGEEGGGGGGDGGGGGGGGGGGGGGGGGGGGGGGGGGGGGGGGGGGGGGGGGGGGGGGGGGGGGGCGGGGGGGGGGGGGGGGGGGGGGGGGFGGGGGGGFGGGGGGGGGFGGGGGGGGGGGGGGGGCGGGGGGGGGGGGGGGGGFFGGGGGGGFFGGGGF@7:EDFGFFEFFFGFGFGFFFGGCFCDFBBGFFFFFFFFGFGFFFFFFFFCFFEC8>C<<?<3@<EBADFFFFFA<<ADB<?BF<:9)=9*6:-.
@M02352:288:000000000-CKWC8:1:1101:22193:3953 2:N:0:TACGCTGC+CTAAGCCT
CAGTCTTGCGACCGTACTCCCCAGGTGGGATACTTATCACTTTCGCTTCGTCACTGAGCTAATGCCCAACAACTAGTATCCATCGTTTACGGCGTGGACTACCAGGGTATCTAATCCTGTTCGCTCCCCACGCTTTCGTCCCTCAGCGTCAGTACATACGTAGTAGACTGCCTTCGCAATCGGTATTCTGTGTAATATCTATGCATTTCACCGCTACACTACACATTCTATCTACTTCCATATGACTCAAGTCAACCAGTATCAACGGCAGTTCCATAGTT
+
GCGFGGGFGGGGGEGDGGGGGFDBEGFCCDGGFGGGGGFGGGGCCFGG7FFGGEGGG,FCDFEFG=FCEF?FFEFEFGFFG9AFGGGGGG>FEDCFGEEGGGC,AFEFFGGFGGFFGGGGFGEGGDFFGGGGGDEFGGFGCCFGGGGDCGEEGACAFCE@EFGEC==EFFC6EEFGD9DBFF>99C,=,<1:891958FDF7+8>A8@@EFCDB0)/03>@FFF6D)+.++11+..9?=7?57?59A<)57<).6B((>4<AF24(-399(2<2=>6)45:
@M02352:288:000000000-CKWC8:1:1101:11040:3966 2:N:0:TACGCTGC+CTAAGCCT
TAATCTTGCGACCGTACTCCCCAGGCGGTCTACTTAATGCGTTAGCTGCGCCACTAAAGAAACAAGTTCCCCAACGGCTAGTAGACATCGTTTACGGCGTGGACTACCAGGGTATCTAATCCTGTTCGCTCCCCACGCTTTCGTCCCTCAGCGTCAGTACATACGTAGTAGACTGCCTTCGCAATCGGTATTCTGTGTAATATCTATGCATTTCACCGCTACACTACACATTCTATCTACTTCCATATGACTCAAGTCAACCAGTATCAAAGGCAGTTCCA
+
CEGGGGGGGGDGGDFFGGDGGGGGGGGGFEGGGGGGGGGGGGGGGGGGGGGGGGGGGGGGGGGGGGGGGGGGGGGGGGGGGGGGGGGGGGGGGGGGGGGGGGGGGGGGFGGGGGGGGGGGGGGGGGGGGGG:FFCFGE8EGGGGGGGGGGGGGGGGGGGGCDFFGDGGGGGGGCDGGGGFFGG=C6C5EGGGGFFFFFFC6;FGFA67>F6FGFEFFF>BFEFFDG?G:@F?FFFBBBFBF45<<DFD2:AF<?:69AF>BFFBA<<A2<6<B(04FFF<<
@M02352:288:000000000-CKWC8:1:1101:21209:3968 2:N:0:TACGCTGC+CTAAGCCT
CAGTCTTGCGTTCGTACTCCCCAGGTGGGATACTTATCACTTTCGCTTAGCCACTCAGAATTGCTTCCGAACAGCTAGTATCCATCGTTTACGGCGTGGACTACCGGGGTATCTAATCCTGTTCGCTCCCCACGCTTTCGTCCATCAGTGTCAGTATATTATTAGTAATCTGCCTTCGCACTTGGTATTCTATGTAATATCTATGCATTTCACCGCTACACTACATATTCTAACTACTTCATAATAACTCAAGATAACCAGTATCAAAGGCAATTCTACAA
+
C,@CFEF9FGFE@FCG,DEGGD8@@F<<@,,;CEF@AFCEFGG9BF7F>FFAF@FEFG,CCD9F9EF<@FFGGFGGGGGGGCGB?FEDFFDF=@CCBFE:8<<<FGGGDGGGGFF94>FC>FFG7=FGGGG,@CEEBD=CGGGGA,9+2@<FFFFGACCFFFDG,EA;>;BDA9*?CCDD*;,29<,5;CF7CECEC6:84:@:7FCFGF++B8@B83:)(16A<D)17+3:+074)9EE)7)9?E<@E@314)7A)4)8:A<))-)641((.(06/5-43
@M02352:288:000000000-CKWC8:1:1101:18073:3976 2:N:0:TACGCTGC+CTAAGCCT
CAATCTTGCGACCGTACTCCCCAGGTGGGACACTTATCACTTTCGCTTAGTCACTGAGATAAATCCCAACAACTAGTGTCCATCGTTTACGGCGTGGACTACCAGGGTATCTAATCCTGTTCGCTCCCCACGCTTTCGTCCATGAGCGTCAGTATATACGTAGTAGACTGCCTTCGCAATCGGTATTCTGTGTAATCTCTATGCATTTCACCGCTACACTACACATTCTATCTACTTCCATATGACTCAAGTCAACCAGTATCAAAGGCAGTTCCATAGTT
+
GGGGGGGGGGGGGG@FGGFGGGGGGGFFGGGGGGGGGGGGGGGGGG,FGGGGGGGGGGGGGGGGGGGGFGGGGGGGGGGGGGGGGGGGGGGGGDGGGGGGGGGGGGGGGGGGGGGGFA<FFFGGGGGGGFGGGCFGGGGGGDGGGGGGGGGDFGGGGFGGGGGGGGGGGGGGGGGGDDCBFGGGGGGGGGGGGFACCFF@FFFGFFFGGGFGGFFFGFFEFFFFC67CEFCFFFFFFEFEF?EFFFEFFFFF>A2?::FAFFF>DDA?:7::AB?AFB)<:
@M02352:288:000000000-CKWC8:1:1101:23652:3980 2:N:0:TACGCTGC+CTAAGCCT
TAACCTTGCGGCCGTACTCCCCAGGCGGTCTACTTATCGCGTTAGCTTCGTTACTAAGAAATCAAGTCTCCCAACAACTAGTAGACATCGTTTACGGCGTGGACTACCAGGGTATCTAATCCTGTTTGCTCCCCACGCTTTCGCACCTCAGTGTCAGTATCGGTCCAGGTAGTCGCCTTCGCCACTGGTGTTCCTTCCTATATCTACGCATTTCACCGCTACACAGGAAATTCCACTACCCTCTACCGTACTCTAGTTCAGCAGTATCAGGTGCAGTTCC
+
BFEFEFGGFGGGGG@EGFGGF7C@DGGGCFDGGGGGGFGGGGGGGGAEGGEEFGGFGGGFGGGGGGFG,CEFGGGGGFGFGFGGGGGGGGGGGGGGDEGDE:FEFGGGGGGGGGGGGGGGGGGGGGGGGGGFFFFGGDG8:D>ECCEFFFFFGGGGGGDFFGGGGGGGGGFCG:>DGGGF>CEGGGGC>E:8FEFFFFFGFGA+);CFGE3DCF5A+)((.7<FGG6D:F46F8<AF?FB1<:086<>B?BFFAFBB2F<DAA:<4)).:)-,)<)8:A2
@M02352:288:000000000-CKWC8:1:1101:20312:3981 2:N:0:TACGCTGC+CTAAGCCT
TAACCTTGCGGCCGTACTCCCCAGGCGGTCTACTTATCGCGTTAGCTTCGTTACTAAGTGATCAAGTCACCCAACAACTAGTAGACATCGTTTACGGCGTGGACTACCAGGGTATCTAATCCTGTTCGCTCCCCACGCTTTCGTCCCTCAGCGTCAGTACATACGTAGTAGACTGCCTTCGCAATCGGTATTCTGTGTAATATCTATGCATTTCACCGCTACACTACACATTCTCTCTACTTCCGTATAACTCAATTCACCCAGTATCAAAGGCAGTTCC
+
,EFGGGGGGGGGGGGDGGGGGGFEGFGGEFGGGGGGGFGGGGGGGGDCGGF=CGEEFGGGAFGGGGGGFGFFGDGGGGDGDF<F,F<FGEGGGGC7CFECGC:FGDGGGGGC<F:BFGGCFGDFGGC>C+@FFGFECECEGCEGDEGGGCFGGGD5?DF9FFEGFCF,>3;;D:*@CCFFFDE=DGGC8,=CF)A?CA++:7@CE=F:79ADFFFFCA022D<AC039<4<9@F).<D9>DB<<0,(3?F24<48*6<4-26B026944645((8:F2)-
@M02352:288:000000000-CKWC8:1:1101:23474:3984 2:N:0:TACGCTGC+CTAAGCCT
CAATCTTGCGACCGTACTCCCCAGGTGGGACACTTATCACTTTCGCTTAGTCACTGAGATAAATCCCAACAACTAGTGTCCATCGTTTACGGCGTGGACTACCAGGGTATCTAATCCTGTTCGCTCCCCACGCTTTCGTCCATGAGCGTCAGTATATACGTAGTAGACTGCCTTCGCAATCGGTATTCTGTGTAATCTCTATGCATTTCACCGCTACACTACACATTCTATCTACTTCCATATGACTCAAGTCAACCAGTATCAAAGGCAGTTCCATAGTT
+
FFGGGGGGGGGGGGGGGGGGGGGGGG8CECFGGGGGGGGGGGGGGGGGGGGGGGGGGGGGGGGGGGGGGGGGGGGGGGGGGGGGGGGGGGGGDGEGGGGGGGGGFGGGGGGGGGGGGGGGGGGGGFGGGGGGGGGGFEFGGGGGG@FGGGGGGGGGGGGGGGGGGGGGGGGD?FGGDGGEFGGGFGGGGGGGGFFFFAFGFGFGFFFFGGF:DE9B=FD)36=FGGC:9FF@FAEC4EECCE??))).65;)9<4?1<FFA<<4<<<?028BBFFB?A7<6
@M02352:288:000000000-CKWC8:1:1101:9451:3995 2:N:0:TACGCTGC+CTAAGCCT
TAACCTTGCGGCCGTACTCCCCAGGCGGTCTACTTATCGCGTTAGCTTCGCCACTAAGTCATTACAACCCAACGGCTAGTAGACATCGTTTACGGCGTGGACTACCAGGGTATCTAATCCTGTTTGCTCCCCACGCTTTCGCACCTCAGTGTCAGTATCAATCCAGAGTGTCGCCTTCGCCACTGATGTTCCTTCCTATATCTACGCATTTCACCGCTACACAGGAAATTCCACACTCCTCTATCGTACTCTAGCCTGCCAGTAACGGGTGCAATTCCAAA
+
EEFG<FFFFGGGGCB@GFA<FGFGGGGGFDGGFGGGFCFFGGGGEGFGGGGGGGGGGGFFGGGFFFFGGGGGGGGGGEGFGFGGFF<FGGGGGEEFGEGGEGFFGGGGGGFC<FAEFAFGGGFFDFGFGGGGFGGEBCEFE>8CG:DFF9<E;AFCF;CBB9D8DCFEC;?BEF<CDGGD5DGGGGGF+A9CCEADE68C6731.:5C<=CGGFABC)4(,5<FCF?GAF?BF?0,28048>A446430:ADAA9@)4)104:)).261(432>7294A<)
@M02352:288:000000000-CKWC8:1:1101:18944:4003 2:N:0:TACGCTGC+CTAAGCCT
TAACCTTGCGGCCGTACTCCCCAGGCGGTCTACTTATCGCGTTAGCTTCGCTACTCACGGATTAAATCCACAAACAGCTAGTAGACAGCGTTTACGGTGTGGACTACCAGGGTATCTAATCCTGTTCGCTACCCACACTTTCGCACCTTAACGTCAGTTACTGACCAGGGAGTCCCCTTCGCCACTGATGTTCCTCCCGATTTCTACGCATTTCACCTCTACCCCTGGGATTCCCCTCCCCTCTCCAAAACTCTCTCCTCCCACTTTTAACTGCAATTCC
+
9EFGFGGGGGGEFDFGGGGGGGGDGGGG@BF9FFGGCEGGFGFFFFGGGCECGGFCFFEF+,8<FFBFG9F<,C4,:FFFCFA?CD,4,4BFG7<CED+B7FF8?,:E,5BFAF:>=DFA9ED,CFC7C>=FFG@F7?@FGF+:BB++,3,7@:@8@33,,35@C@,,>>*>1<+3;*;;67E5CCGAC,<=CEF;;)0*8*)3.+3/97897A<CG*,.)+)29>05(.)89=)((4:8<(48(320).82,))*.8?(,(4(4<)-).).).9-*-.5
@M02352:288:000000000-CKWC8:1:1101:24338:4010 2:N:0:TACGCTGC+CTAAGCCT
TAACCTTGCGGCCGTACTCCCCAGGCGGTCTACTTATCGCGTTAGCTTCGCTACTCACGGATTAAATCCACAAACAGCTAGTAGACAGCGTTTACGGTGTGGACTACCAGGGTATCTAATCCTGTTCGCTACCCACACTTTCGCACATGAGCGTCAGTTACTGACCAGGGAGTCGCCTTCGCCACTGATGTTCCTCCAGATATCTACGCATTTCACCGCTACACCTGGAATTACACTCCCCTCTCCAAAACTCTAGCCTGCCAGTTCTACATGCAATTCC
+
GCF,CFGGGGGGGGGGGGGGGGGGGFFGFGGGGGGGGGGGDGGGGGGGGGGGGG,FFGGGGGGGEFGGGFGGGGGFFGFFGGGGAFE8FFFGGGG7CFFGGG9FGGGGGGGGGGGGGGGGGGGDGGGGGGGGGGFGEGGFFGEGEGDG6E@CE>EGGFFGGGGGFGGFGG58ECCGGCGAADGCDFFGC9ECFFFE;FF*;@AC)@FGGGADGA5FFEFF>@4FFF?C1)96*9).)18:??<(4<F?<B?.4:6*60022:??FFDFF26A)2?28-:B
@M02352:288:000000000-CKWC8:1:1101:17912:4010 2:N:0:TACGCTGC+CTAAGCCT
CAGTCTTGCGACCGTACTCCCCAGGTGGGATACTTATCACTTTCGCTTAGTCACTGAGCTAATGCCCAACAACTAGTATCCATCGTTTACGGCGTGGACTACCAGGGTATCTAATCCTGTTCGCTCCCCACGCTTTCGTCCCTCAGCGTCAGTACATACGTAGTAGACTGCCTTCGCAATCGGTATTCTGTGTAATATCTATGCATTTCACCGCTACACTACACATTCTATCTACTTCCGTATAACTCAAGTCAACCAGTATCAAAGGCAGTTCCATCGTT
+
GGGGGGGGGGGGDDGGGGGGGGGGGFFGFGGGGGGGGGGGGGGGGGGGGGGGGGGGGGGGGGGGGGGGGGGGGGGGGGGGGGGGGGGGGGGGGGGGGGGGGGFFGGGFGGGGGGGGGGFGGGGGGFGGGGDCGBFGGGGGGGGGGGGGGGGGGGGEFFGGGGGGGFFGGGGGGCFGGG9AFG>EGGGGGFGFF?FEFFFFFGF=?FFDFGFDDF>EGF;>3))AGGFGFFFFF=EFF3=7=;8@FECAA?2)4>A?BB>44)<<DA9<?((8<AFBFA6?<
@M02352:288:000000000-CKWC8:1:1101:11671:4012 2:N:0:TACGCTGC+CTAAGCCT
CAATCTTGCGATCGTACTCCCCAGGTGGGACACTTATCACTTTCGCTTAGTCACTGAGATAAATCCCAACAACTAGTGTCCATCGTTTACGGCGTGGACTACCAGGGTATCTAATCCTGTTCGCTCCCCACGCTTTCGTCCATGAGCGTCAGTACATACGTAGTAGACTGCCTTCGCAATCGGTATTCTGTGTAATATCTATGCATTTCACCGCTACACTACACATTCTATCTACTTCCATATGACTCAAGTCAACCAGTATCAAAGGCAGTTCCATAGTT
+
GGFFGGGGGGGGD:FFGFGGGGGGGGGGGGFGGGGGGGGGGGGGGGGGGGGGFGGGGG9FGGGEFGFGGGGGGGDAGGGGCDFGEGFFGFGEFEFGDEGGF,=BCEDGGGGGAFGGFFGGGCCCEGEFEGGCFFCFACEEGGGFFGGDEGGGGGGGGF@GG@:CFFGFG?FGG,*9DGGEFCAEGGGGGGGC761:AFFGFGFG?ACFGCFGG>>>4;@F@FFACGFDE7AFFA7)))/7?EC<C49))/7?47<A@07<A<)).440:<?:A96A7<:A2
@M02352:288:000000000-CKWC8:1:1101:23498:4016 2:N:0:TACGCTGC+CTAAGCCT
CAGTCTTGCGACCGTACTCCCCAGGTGGGATACTTATCACTTTCGCTTAGTCACTGAGCTAATGCCCAACAACTAGTATCCATCGTTTACGGCGTGGACTACCAGGGTATCTAATCCTGTTCGCTCCCCACGCTTTCGTCCCTCAGCGTCAGTACATACGTAGTAGACTGCCTTCGCAATCGGTATTCTGTGTAATATCTATGCATTTCACCGCTACACTACTTATTCTATCTACTTCCGTATAACTCAAGTCAACCAGTATCAAAGGCACTTCCATCGTT
+
GGGGEGGGGGGGGGFGGGGGGDGGGGGGGGGGGGGGGGGGGGGGGGGGFGGGGGGGGGGGGGGGGGGGGGGGGGGGGGGGGGGGGGGFGGGGG7CEGGGGGGGGGGGGGGFGGGD9ECGGGGGGGGGGEGGGGDEFGGGEGGGGEFGGGGGGGGGGG9CCGGGGG9FGFFGGGGGGGGGEFGGGG7CFGFGFGE6?EFFFFGFGEFFFGGF4:A2)38@C;64;CGFGEFFFFFFFEEEFF<DEC9);AFDF<B<F?FF<56>B29A01((.5)06B)4<2
@M02352:288:000000000-CKWC8:1:1101:5449:4041 2:N:0:TACGCTGC+CTAAGCCT
CAGTCTTGCGACCGTACTCCCCAGGTGGGATACTTATCACTTTCGCTTAGTCACTGAGCTAATGCCCAACAACTAGTATCCATCGTTTACGGCGTGGACTACCAGGGTATCTAATCCTGTTCGCTCCCCACGCTTTCGTCCCTCAGCGTCAGTACATACGTAGTAGACTGCCTTCGCAATCGGTATTCTGTGTAATATCTATGCATTTCACCGCTACACTACACATTCTATCTACTTCCATATGACTCAAGTCAACCAGTATCAAAGGCAGTTCCATAGTT
+
GGGGAFFGF77CFFGFGGGGGGGGFFFG@FGGGGGGG9@FGGGGGGGGDFFGGGG<F,CF9FG<AFGGGGGGGGGGGGGG,EFD,DFGF9B,@@FGCGGGGGGGGGGEFGDFCFEG9C9FFE+FGGCFDFG7CB+A,ADEG==EC@DDGG>@CGGCCFFGG94@;@;DF:DFCCF*@DDEFCCCCFG:D,=::68*@FFFFG6+9@8C7=FGCE@F5=@F8A@F7C<:6+18;F9C?CE3CE)164/>31757<)/480-4<9)64-(((-.-.6-9>)66
@M02352:288:000000000-CKWC8:1:1101:6554:4048 2:N:0:TACGCTGC+CTAAGCCT
TAATCTTGCGGCCGTACTCCCCAGGCGGTCTACTTATCGCGTTAGCTTTGCTACCCACGGACTTAATTCACAAACAGCTAGTAGACAGCGTTTACGGCTTGGCCTACCAGGGTATCTAATCTTTTTCGTTACCCACACTTTCGCACATGAGCGCCAGTTACTGACCATGGAGCCGCTTTCGCCACTGTTTTTCCTCCAGATTTCTACGCATTTCCCCGCTACACCTGGATTTCCACTCCCCCTTCCAAACTCCTACCCTGCCAGTTCTAAATGCAATCCC
+
FGG9FFGGGGFG:FGGGGGGGGGDGGGG6CFCFGGGF,,BFGGGGGGD,EC9FG,CFF77>+8,:?F,5,,,C4C<,,:?5AA,AF<=ECFG7+<B+++8=4,,:=FECB@7A<3,6E,AF,A5CF>+,36CE?=78+6DD=+44>@?,9,:+*58;DF,5@E,@D72B<>,,4;;)?*+)::**0?,148*;)+9()0*/++11AC*7*=5+;);9.((4@)7DFB90/=6=6)).8?F(((,.34)6()).),/42*241))4.)6525).)*4@)80
@M02352:288:000000000-CKWC8:1:1101:8345:4053 2:N:0:TACGCTGC+CTAAGCCT
CAATCTTGCGACCGTACTCCCCAGGTGGGACACTTATCACTTTCGCTTAGTCACTGAGATAAATCCCAACAACTAGTGTCCATCGTTTACGGCGTGGACTACCAGGGTATCTAATCCTGTTCGCTCCCCACGCTTTCGTCCATGAGCGTCAGTATATACGTAGTAGACTGCCTTCGCAATCGGTATTCTGTGTAATCTCTATGCATTTCACCGCTACACTACACATTCTATCTACTTCCATATGACTCAAGTCAACCAGTATCAAAGGCAGTTCCATAGTT
+
FDFGGGGGGGGGGGGGGGGGGGGGGGGDGFFEGGGGGGGGGGGGGGGGDGGGGGGFGGFGGG<FFGGGFB@FGGGGGGGAFGGGGGGGGGGGGGGGEECFGGG?=C@BDFFFFFFGGGGGGGGGGGGG>FGEGCEFGEGG>6EEFDGDGCEGGGGGGGCGFGG8ECCFGGFGGGGFDD?D>98CGEFGGGGCFAF59=BGFGFGFFCDDG::5;9BGF@C@F;F4D?FEFFAFCEECC)7?CC?E>C3);4?>A4?:<:>2)):)6<7:?(4AB?>FF>).
@M02352:288:000000000-CKWC8:1:1101:19366:4070 2:N:0:TACGCTGC+CTAAGCCT
TAATCTTGCGACCGTACTCCCCAGGCGGAATGCTTAATCCGTTAGGTGTGACACCAACAAGCATGCTTGCTGACGACTGGCATTCATCGTTTACGGTGTGGACTACCAGGGTATCTAATCCTGTTTGCTCCCCACACTTTCGTACCTCAGCGTCAGTATCGAGCCAGTGAGCCGCCTTCGCCACTGGTGTTCCTCCAAATATCTACGAATTTCACCTCTACACTTGGAATTCCACCCACCTCTCTCGAACTCAAGACTAGCAGTATTAGAGGCAGTTCCAG
+
DGGGFFGFGEECCECFGGGGGGGGGGG>FGGFGGGGGGGGGGGGGGGGGGGGGGGGGGGGFGFF9FGFFFFFFD:FCFGCFGGC<?FGCFGGGGEEGGGGGGGGGGGGGGGGGGGGGFFFGGFFFE89;BEGGGGEGGFG9CD8>8:AFGFEEGGEGGGGGC8>>FGF9,DDEC5@/;C>@9;C<?=FGGDF>147BAFGFFFGFFF:*:>FGFCFCF<;7=@FG7461;AFFFF(((-4:??().,8:B?>FB./16B7?A>D)55)4<7<:?)4=<9A-
@M02352:288:000000000-CKWC8:1:1101:25644:4079 2:N:0:TACGCTGC+CTAAGCCT
CATTCTTGCGAACGTACTCCCCAGGTGGGATACTTATCACTTTCGCTTAGTCACTGAGCTAATGCCCAACAACTAGTATCCATCGTTTACGGCGTGGACTACCAGGGTATCTAATCCTGTTCGCTCCCCACGCTTTCGTCCCTCAGCGTCAGTACATACGTAGTAGACTGCCTTCGCAATCGGTATTCTGTGTAATATCTATGCATTTCACCGCTACACTACACATTCTATCTACTTCCATATGACTCAAGTCAACCAGTATCAAAGGCAGTTCCATAGTT
+
GGFFGGGCFGGGGGGGGGGGGGGEGGGGGGGGGGGGGFGCFFFGGGGGGGGGGGGGGGGGGGGGGGEEFGGGGGGGGGGFFGGGGFGGGGGEEEGGGCGGGGGG8FFC,?FEGFFGGGGGGGEFCFG7CFEDGGEGGGGGEGCFGGGDGGCGGFCGFFGCEFFGFGECF>FCDGFCD5;**@C7CFGGGGCDFCF?E>AFF@F:5BFGGF6DCD2?=45C;FFFFG5:7+:18AECEEE<CE?5?C))65)7>C)*(().).6)64),11(4AFBBFF).6
@M02352:288:000000000-CKWC8:1:1101:24690:4080 2:N:0:TACGCTGC+CTAAGCCT
TAACCTTGCGGCCGTACTCCCCAGGCGGTCTACTTATCGCGTTAGCTTCGTTACTAAGAAATCAAGTCTCCCAACAACTAGTAGACATCGTTTACGGCGTGGACTACCAGGGTATCTAATCCTGTTTGCTCCCCACGCTTTCGCACCTCAGTGTCAGTATCGGTCCAGGTAGTCGCCTTCGCCACTGGTGTTCCTTCCTATATCTACGCATTTCACCGCTACACCGGAAATTCCACTACCCTCTACCGTACTCTAGTTCAGCAGTATCAGGTGCAGTTCC
+
FGGGFGGGFGGGGGGGEGGGGGGCFGECFFGGGGGGGGGGGGGGGGFGGGG?FFGGFGFGGGGGGFGG9FGGFGGGGGGGGGGGGFGFGGGGGGGGGDGGGGGGGGGG@AFGFFGA=F<BFGGGGGGGC=DFGGGGGDGGGCGGECE?FFFFFEEGGGGGEFGGGGGG,?C9;CDGGCDFFDGDCEC8C6FGFCFCAFADFCFCCFFGGGFCFFEFGA@01><5*<9D0:=F?FF2<?F0<<674A93<06?<B>*-6/)).6:<)))).55()).@AA<
@M02352:288:000000000-CKWC8:1:1101:19735:4080 2:N:0:TACGCTGC+CTAAGCCT
CAATCTTGCGACCGTACTCCCCAGGTGGGACACTTATCACTTTCGCTTAGTCACTGAGATAAATCCCAACAACTAGTGTCCATCGTTTACGGCGTGGACTACCAGGGTATCTAATCCTGTTCGCTCCCCACGCTTTCGTCCATGAGCGTCAGTATATACGTAGTAGACTGCCTTCGCAATCGGTATTCTGTGTAATCTCTATGCATTTCACCGCTACACTACACATTCTATCTACTTCCGTATAACTCAATTCAACCAGTATCAAAGGCAGTTCCATAGTT
+
FFGGGGGGGGGGDEEFGGFDGGGCFGGFGFGGGGGGGGGGGGGGGGGGGGFGGGGGGGGGGFGGGFGGGGGGGGGGGGGGGGGGGGGFGGGEGGGGGGGGGGGGGGGGFGGGGFDGGGGGGGGGGGGGGGGGG>FGGGGGGGGADFGGGGGGFGGGGGGGGGDGGGGGGFGGGGFGGGGFFGGGGGGGGGGGGCFCFFFGFGFGFFFGDGFFDF>>86;<EA3FFG?GFFFC8FFFF9=1;<@3?EF<AF)66<BFBF<A:6)6<AAF<(,3<<6<9-,<:
@M02352:288:000000000-CKWC8:1:1101:25713:4094 2:N:0:TACGCTGC+CTAAGCCT
CAGTCTTGCGACCGTACTCCCCAGGTGGGATACTTATCACTTTCGCTTAGTCACTGAGCTAATGCCCAACAACTAGTATCCACCGTTTACGGCGTGGACTACCAGGGTATATAATCCTGTTCGCTCCCCACGCTTTCGTCCCTCAGCGTCAGTATATACGTAGTAGACTGCCTTCGCAATCGGTATTCTGTGTAATACCTATGCATTTCACCGCTACACTACACATTCTATCTACTTCCATACGACTCAAGTCAACCAGTATCAAAGGCAGTTCCATAGTT
+
F@F<CFGFFGCFEEFGEGGGGFG@FFDCG8FAFFGGGFFGGGGEEDDF,<@FGGG9FGGFCFFGGGEGGCDECGCAE<CFFD,BFAFFDFECGD:>@CFGC,AF8FCFGF,C5<FFFEFGGCEGGF>DCBE+@>CDGGEE3+6D8DF8C>C:E,EGGE9:D<,>,=F9BFCECF>73099FD549FGGEFE>:<A4@+)+=:8:C==:=,=>5>;DGA=73AEFFG)+)8ACFF>EEFE<EE((((44>?).5):=:6F9).)46)6((,,,6>*6*.3<2
@M02352:288:000000000-CKWC8:1:1101:17784:4102 2:N:0:TACGCTGC+CTAAGCCT
CAGTCTTGCGACCGTACTCCCCAGGTGGGATACTTATCACTTTCGCTTAGTCACTGAGTCGAAACCCAACAACTAGTATCCATCGTTTACGGCGTGGACTACCAGGGTATCTAATCCTGTTCGCTCCCCACGCTTTCGTCCATGAGCGTCAGTATATACGTAGTAGACTGCCTTCGCAATCGGTATTCTGTGTAATCTCTATGCATTTCACCGCTACACTACACATTCTATCTACTTCCGTATAACTCAAGTCAACCAGTATCAAAGGCAGTTCCATAGTT
+
GGGGGGGGGGGGGGGGGGGGGGGGGGGGGGGGGGGGGGGGGGGGGGGGGGGGGGGGGGGGGGGGGGGGGGGGGGGGGGGGGGGGGGGGGGGGGGGGGGGGGGGGGGGGGGGGGGGGGFGGGGGGGGGGGGGGGGGGGGGGGGGGGGFGEGGGGGGGGFGGGGGGGGGGGGGGGGGFGGDDFGGGGGGGGGGGGFFEFFFGFGFGEFFGGGFGGFFFGFFFFFFFGGEGFFFFFFFFCFF@@FDEFFAADF?FFFFFFFFFBAF<AAA??F??BF?>@B?>A
@M02352:288:000000000-CKWC8:1:1101:19202:4122 2:N:0:TACGCTGC+CTAAGCCT
TAACCTTGCGGCCGTACTCCCCAGGCGGTCTACTTATCGCGTTAGCTTCGCCACTAAGTCATTACAACCCAACGGCTAGTAGACATCGTTTACGGCGTGGACTACCAGGGTATCTAATCCTGTTTGCTCCCCACGCTTTCGCACCTCAGTGTCAGTATCAATCCAGAGTGTCGCCTTCGCCACTGATGTTCCTTCCTATATCTACGCATTTCACCGCTACACAGGAAATTCCACACTCCTCTATCGTACTCTAGCCCGCCAGTATCGGGGTCAATTCCAAG
+
DFDFFEFGGGEGGGGGGGGGGGGDFGGGFGGFFGGGGGGGDGFGGGGGGGGGGGGGGGGGGGGGGGGGGGGGGGGGGG8EGCGGGGGGGGGFFF@CFGFGCFGCGGGDEEFGGGFBFFAFGFGGGAFFE,DCFDGGGEGGCGGEG8FDFCEFAFFF79=@@FCDDDFGGFF9:CDGGGFAAGEC4A=CEFFG7<BDFFFF=D6CC3>5CG7+;CEFGFFFFF<7C4<F4B=9*7(2.80)3:4)6:<?644666>)(,8((4.4<4(-(((,,582*.-6)
@M02352:288:000000000-CKWC8:1:1101:13453:4143 2:N:0:TACGCTGC+CTAAGCCT
TAATCTTGCGACCGTACTCCCCAGGCGGAATACTTAATCCGTTAGCTTTGCCACCAACAAGCCTGCTTGCTCACCACTTACTTTCCTCGTTTACGGTGTGGACCACCAGGGTATCTAATCCTTTTTGCCCCCCACGCTTTCGCACCCCCGTGTCAGTATCAATCCAGAGTTTCGCCTTCGCCACTGATTTTCCTTCCTATATCTACCCCTTTCCCCGCTACCCAGGAAATTCCACACCCCTCCATCGTTCTCCAACCTCCCCTTATCTGGTGCCATTTCCA
+
FAFFCFGGGEDGGGGGFFGGGGGGG@CFDEG,EFGGDC,C7FFGG,C,<F,C@F<<FFC,,B,,6A,C,:,,9C,,9=,,,,<:E,<,,:A<+<+?EF4+B<4,+9?,B+FF,5ED;EA,@?,<?F+4,,8>FFE++@E636488C+++*3441,@<,,7,@@BGGG98,,,,4;?450)):*AD,,=,,>1?5F<@61:;:6+):+2*/;6;/);*0(,-04*/*4<:*@=B*6(-,(42((().(,(.())).01()(,((())-)))..)(95=)-.)
@M02352:288:000000000-CKWC8:1:1101:8913:4149 2:N:0:TACGCTGC+CTAAGCCT
TAACCTTGCGGCCGTACTCCCCAGGCGGTCTACTTATCGCGTTAGCTTCGCTACTCACGGATTAAATCCACAAACAGCTAGTAGACAGCGTTTACGGTGTGGACTACCAGGGTATCTAATCCTGTTCGCTACCCACACTTTCGCACATGAGCGTCAGTTACTGACCAGGGAGTCGCCTTCGCCACTGATGTTCCTCCAGATATCTACGCATTTCACCGATACACCTGGAATTCCACTCCCCTCTCCAAAACTCTACCCTGCCAGTTCTAAATGCAATTCC
+
AEFGCDFGGGGFEG:CGGGGC@FCEGGDFFDFGGGGDGGFFGGGDGFFGGGGGG88FFGGGGGGGGGGEEGG8FFGGG8FFFGGGGGGGGGGGGFEGEGGGGGFGFEGGGDEGGGCFFGGGDFGCFGGDEEDAFGDGGGFEFGGGEEGGGFGG*3*@=FD;D;DFCFCDGEE8CDC<D5AFDEGGCG7>C+:C3:>1AF:6D+:<@FGGG3<F+9:0)((-8<?F*048FB)*/.)6:1(((,(,,.896:?4).*66?7(44)5::4>245)6@6*)4<
@M02352:288:000000000-CKWC8:1:1101:21812:4150 2:N:0:TACGCTGC+CTAAGCCT
TAACCTTGCGGCCGTACTCCCCAGGCGGTCTACTTATCGCGTTAGCTTCGTTACTAAGTGATCAAGTCACCCAACAACTAGTAGACATCGTTTACGGCGTGGACTACCAGGGTATCTAATCCTGTTTGCTCCCCACGCTTTCGTGCCTCAGTGTCAGTATTTGTCCAGGTAGCCGCCTTCGCCACTGATGTTCCTTCCAATCTCTACGCATTTCACCGCTACACTGGAAATTCCACTACCCTCTACAATACTCTAGTTTGCCATTTCAAAATGGAGTTTC
+
<,EFCFG@EFEC:7@FGGGGF,,,:@::8@CDFGG,CFDGEGGG@EC<E@@EGEFEAFGGGGGGFFGGGFGFGG:FGFFFG<CECA??E@<FED?:7=::+C?F<@FGGGG+A,8,CDF;=FD<FFFFGDBF@EFGGEGEF7C3DCGCCFGGG,@;FAC@9,B>EFDEFGFG,99/**;9**A=78CEEFEDF?F?E;C>F6A=<A@DDC:G+1.:+=2(6BEFCFFC16/*19<BA:3(,31(44<4A))-294/6944)..)).<9A928))0,9,).
@M02352:288:000000000-CKWC8:1:1101:24379:4166 2:N:0:TACGCTGC+CTAAGCCT
CAGTCTTGCGACCGTACTCCCCAGGTGGGATACTTATCACTTTCGCTTAGTCACTGAGCTAATGCCCAACAACTAGTGTCCATCGTTTACGGCGTGGACTACCAGGGTATCTAATCCTGTTCGCTCCCCACGCTTTCGTCCATGAGCGTCAGTATATACGTAGTAGACTGCCTTCGCAATCGGTATTCTGTGTAATCTCTATGCATTTCACCGCTACACTACACATTCTATCTACTTCCGTATAACTCAAGTCAACCAGTATCAAAGGCAGTTCCATAGTT
+
DFGEFFGGFFEGGGGFGGGGGFG:FFF@CCFGGGGGGGGGGGGGGFGGGFEGGGGGGGGGGGGGGGGGGGGGCFGFGCGGGA<FEGG,DG:BEG@FFECGGGGGGGCDE@,@FEAEFGFGGGGCFGFFEGGEG7CDFEFEGGGFGGGDGGGCDGGGG9@DGGFEGFGFFGGGGGGGDD7?FG>CD>E=CFFGGC@C5@A@F7AFFFFGGFF84?()CFFFFFFFGGEGEFA77A)7C)7;)/64<4>9AFFFFFFF?FF><4A<244<?BBF44=2@A?DA
@M02352:288:000000000-CKWC8:1:1101:15224:4173 2:N:0:TACGCTGC+CTAAGCCT
CAGTCTTGCGACCGTACTCCCCAGGTGGGATACTTATCACTTTCGCTTAGTCACTGAGCTAATGCCCAACAACTAGTATCCATCGTTTACGGCGTGGACTACCAGGGTATCTAATCCTGTTCGCTCCCCACGCTTTCGTCCCTCAGCGTCAGTACATACGTAGTAGACTGCCTTCGCAATCGGTATTCTGTGTAATATCTATGCATTTCACCGCTACACTACACATTCTATCTACTTCCATATGACTCAAGTCAACCAGTATCAAAGGCAGTTCCATAGTT
+
GGGGFFGGGGGGGGEGGGGGGGGGGGGGGGGGGGGGGGGFGGGGGGGGGGGGGGGGGGGGGFGGGGGGGGGGGGGGGGGGGFGGGGGGGGGGGGGGGGGGGGGGFGGGGGGGGGGGGFCFFFFGEGGGDGGGGFCFGGGGGGGGGGGGGGGGGGGFFGGGGG7CFGGGGGGGGGGGGG7BF>GGDFEDGGGFGFFFEFF8FFFGFFFGGGFGDA1>GF8>FAEFCFFF?AFFFFFCCFEC?<3CE<?3@EFFFFFFFFFFB9<<AF4(,43<D)7:*).46
@M02352:288:000000000-CKWC8:1:1101:17136:4177 2:N:0:TACGCTGC+CTAAGCCT
CAATCTTGCGACCGTACTCCCCAGGTGGGACACTTATCACTTTCGCTTAGTCACTGAGATAAATCCCAACAACTAGTGTCCATCGTTTACGGCGTGGACTACCAGGGTATCTAATCCTGTTCGCTCCCCACGCTTTCGTCCATGAGCGTCAGTATATACGTAGTAGACTGCCTTCGCAATCGGTATTCTGTGTAATCTCTATGCATTTCACCGCTACACTACACATTCTATCTACTTCCGTATAACTCAAGTCAACCAGTATCAAAGGCAGTTCCATAGTT
+
GCGGGGGFGGGGE7CFFGFGGGFCGGFFGEFDGGGGGGGGGGGGGGGGGGGGGGGGGGGGFGGGG8BDFEGGGGGCFGGGGGGGGFFGFGEDGGGGGGGGFFGFGG:FGGFFFFFDGCEFFGGGGCGGGCEGGEEDGEDEGGG=B@FCEEEE;FGG,5DFGGDECGGFGGF?FGG9CD5BFFECGFGFEG;BCEA<E:FGFGFC?F+:1=+:?D@:GFF3@FFFFF<FEFFFFFEC??)35=1@)7)/7634<A<B1<FFAAAB4<AF:7?:<AFBF>B46
@M02352:288:000000000-CKWC8:1:1101:22822:4178 2:N:0:TACGCTGC+CTAAGCCT
TAATCTTGCGACCGTACTCCCCAGGCGGAATGCTTAATCCGTTAGGTGTGTCACCAACAAGCATGCTTGCTGACGACTGGCATTCATCGTTTACGGCGTGGACTACCAGGGTATCTAATCCTGTTCGCTCCCCACGCTTTCGTTCCTCAGCGTCAGTATCTGTCCAGGTGGCCGCCTTCGCCACTGGTGTTCCTTCCTATATCTACGCATTTCACCGCTACACAGGAAATTCCACACTCCTCTATCGTACTCTAGCCTGCCAGTATCCGGTGCAATTCCAA
+
EEFFGGGGFGGGGGGGGGGGGGGDGG@CFCGGDGGGAEFGGGGGGGEFEGGGGGGGGEEGGGGCFGGDGGGGGGGGGGEGGGDGGGGGGGCFGGGGGGEEGFGFFFGGCFGCFGGGFGFGGGGFGEFGGGGGFGGDC>8DGEGGGFGG7>6C8CCG<7,@BEFAFG7FFDFEGGCDG4D?>D=ECF6>9FDDD?+;;6=F=:@F3AAG35>CGF?=;816>F:@DF?42@?B=6.8<0(42().)68:?::AB<>BF)5(387?F<<)4(-((.@2=-.-6
@M02352:288:000000000-CKWC8:1:1101:5918:4178 2:N:0:TACGCTGC+CTAAGCCT
TAACCTTGCGGCCGTACTCCCCAGGCGGTCTACTTATCGCGTTAGCTTCGTTACTAAGAAATCAAGTCTCCCAACAACTAGTAGACATCGTTTACGGCGTGGACTACCAGGGTATCTAATCCTGTTTGCTCCCCACGCTTTCGCACCTCAGTGTCAGTATCGGTCCAGGTAGTCGCCTTCGCCACTGGTGTTCCTTACTATATCTACGCATTTCACCGCTACACAGGAAATTTCACTACACTCTACCGTACTCTAGTTCTGCAGTATCAGGTGCAGTTCC
+
GGGEFGGGDGDGGGGGEGGFGGGGGGGGGGGGGGGFGEGGGFGGGGGGGGFGGGGGGGGFFGGGFGGGGGGGGGGGGEGGGFFGGGGGG>DGGGGGG7FGGGEG9=BFEGGEGEFDGGFGGGGGGGFGGGGGG@EGGEGEGGGGGGGFFFFFGFAF7EF;BFGGEFCFGGCFFCDGGGGF5?==*?FCFGG:C7AC)6A@CD7DE6=D5C>GFC5FCA>69>?FGG?<36F=*96:<<?),672)6)-:BB1)65=A)9).-62>BABA<:<04?<B2A6
@M02352:288:000000000-CKWC8:1:1101:9838:4181 2:N:0:TACGCTGC+CTAAGCCT
CAATCTTGCGACCGTACTCCCCAGGTGGGACACTTATCACTTTCGCTTAGTCACTGAGATAAATCCCAACAACTAGTGTCCATCGTTTACGGCGTGGACTACCAGGGTATCTAATCCTGTTCGCTCCCCACGCTTTCGTCCATGAGCGTCAGTATATACGTAGTAGACTGCCTTCGCAATCGGTATTCTGTGTAATATCTATGCATTTCACCGCTACACTACACATTCTATCTACTTCCATATGACTCAAGTCAACCAGTATCAACGGCAGTTCCATAGTT
+
GFGGGGGGGGDGGDGGGGGGGGFGGGGGGGGCFGGGGGGGGGGGGGGGGGGGGGGGGGGGGGGGGGGGGGGGGGGGGGGGGGGGGGGGGGGGGGGGGGGGGGGGGGGGGGFGGGGGDGGGGGGGEFGGGGGGGGGGGGGGGGGGGDGGECEGGGGGGFGGGGGGGGEGGCFGGGGGGGGFFGGGGGFGGGFD9<FCEAFFACF>?FCGGGAFGEFEEFFC@A;FCFEGFFFFFFFFEFFEEEFFFFF<3;;?ECFFBBFBFF><4(-7;>>7<9*<B2466
@M02352:288:000000000-CKWC8:1:1101:10653:4189 2:N:0:TACGCTGC+CTAAGCCT
TAACCTTGCGGCCGTACTCCCCAGGCGGTCTACTTATCGCGTTAGCTTCGTTACTAAGTGATCAAGTCACCCAACAACTAGTAGACATCGTTTACGGCGTGGACTACCAGGGTATCTAATCCTGTTTGCTCCCCACGCTTTCGCACCTCAGTGTCAGTATCGGTCCAGGTAGTCGCCTTCGCCACTGGTGTTCCTTCCTATATCTACGCATTTCACCGCTACACAGGAAATTCCACTACCCTCTACCGTACTCTAGTTCAGCAGTATCAGGTGAAGTTCC
+
CFGGGGGGGGGGGGGEGGGFGGGGGGGGGGGGGGGGE,DFGGGGGGCGGGF<FGGGGGGGGGGGGGFGCFGGGGGGGGGGGGGGGGGGGGGGGGGGGGGGGGGGGG<FGGGGGGGGGGGGGGGGEGGGFGGFGGGGGGGEGGGGGGGGGGGGFCFGGEFE93CBEGGGGGGGGGGGDCGF>CEED?FFF6FGGFFFAFFGFFAGCCF3CEB57;<AGFB0(7<?052CBFFFFFFFFFFFF2::<A2(8(((.66*.)16A>)1:><<FF04()1-*6<>
@M02352:288:000000000-CKWC8:1:1101:20940:4203 2:N:0:TACACTGC+CTAAGCCT
TAACCTTGCGGCCGTACTCCCCAGGCGGTCTACTTATCGCGTTAGCTTCGTTACTAAGTGATCAAGTCACCCAACAACTAGTAGACATCGTTTACGGCGTGGACTACCAGGGTATCTAATCCTGTTTGCTCCCCACGCTTTCGCACCTCAGTGTCAGTATCAGTCCAGGTAGTCGCCTTCGCCACTGGTGTTCCTTCCTATATCTACGCATTTCACCGCTACACAGGAAATTCCACTACCCTCTCCAAAACTCTAGCCTGCCAGTTCTAAATGCAATTCC
+
GGFGFGGGGGGGGGCFGGGGGGGGGGGGEGGGGGGGGGGGGGGGGGGGGGGGGGGGGGGGGGGGGGGGGGGGGGGGGGGGGGGGGGGGGGGGGGGGGGGGGGGGGGGGGGGGGGGGGGGGGGGGGGGGGGGGGGGGGGGGGGGGGGGGGGGGGGGGGGGECFGGGGGGGGGGCFGGGGGFFGCEGGGF9CF<FEFCFFF=FG71?=FGDGEDGFFFFB013>@FGC<FFFFFF4A<DBFFB??4:0<BAFFF>4A*67F?BFFFF<<9ABAF)5@4*):<
@M02352:288:000000000-CKWC8:1:1101:16632:4204 2:N:0:TACGCTGC+CTAAGCCT
CAGTCTTGCGACCGTACTCCCCAGGTGGGATACTTATCACTTTCGCTTAGTCACTGAGCTAATGCCCAACAACTAGTATCCATCGTTTACGGCGTGGACTACCAGGGTATCTAATCCTGTTCGCTCCCCACGCTTTCGTCCCTCAGCGTCAGTACATACGTAGTAGACTGCCTTCGCAATCGGTATTCTGTGTAATATCTATGCATTTCACCGCTACACTACACATTCTATCTACTTCCAAGTAACTCAAGACTAACAGTATCAAAGGCAGTTCCATAGTT
+
FGGGGGGGGGGGGDEFGGFGGGGGGGGGGGGGGGGGGGGGGGGGGGGGGGGGGGGGGGGGGGGGGGGGGGGGGGGGGGGGGGGGGGGGGGGGGGGGGGGGGGGGGGGEGGGGGGGGGGGGGGGGEGGGGGGGGGGGGGGGGGGGGGGGGGGGGGGGFGGGGGGGGGGGGGGGFFFFGGDEFGCEGGGGGFGGGEFFFFFGFFFGFF>>8CFFDFFFEFFFFFFFGGFGCFFFFFFFFF<<E@AFFCCFFFEE?FFFBFFAF>DFFBF??FFB>F?<FA?A4
@M02352:288:000000000-CKWC8:1:1101:13194:4211 2:N:0:TACGCTGC+CTAAGCTT
CAGTCTTGCGACCGTACTCCCCAGGTGGGATACTTATCACTTTCGCTTAGCTACTGAGCTCATGCTCAACAACTAGTATCCATCTTTTATGGCGTGTACTACAACGGTATCTAATCCTGTTTGCTCACCACGCTCTCGTCTCCCACAGCGTGTACATACGTATTAGACTCCCTCCGCACTCGGTATACTGTGTATAATCTATGCATATCACCGCTCTACTACACATTCTATCTCCTCCTATTTGACTCACATCTACTAGTATCTCAGGCAGTACTATACTT
+
GGFGGGGGGGG7FECDGGGGGGGEFGGGG8,CFGGGGGGGGGGGGGGGGG,,CFG,EED6,6,,,,:6<6F<C8,,<<E,,,,5,,,C,,,,,8,@,,95,,5,,+@=+B<F,9,>,4,C=,,C,E,9@,@6@+4A4+64,@,@3,+=,+3++,6=DF:,6,,,,,,,@,3:,,++;9+****4*;,,7,@+C7B*:B+D+C9+*++5+,4*/?2)*=6*1866CF5+9+;8+174((()))1).)).)().)).1))+/1?).).),(((,))*)1<<)-
@M02352:288:000000000-CKWC8:1:1101:13178:4218 2:N:0:TACGCTGC+CTAAGCCT
CAGTCTTGCGACCGTACTCCCCAGGTGGGATACTTATCACTTTCGCTTAGTCACTGAGCTAATGCCCAACAACTAGTATCCATCGTTTACGGCGTGGACTACCAGGGTATCTAATCCTGTTCGCTCCCCACGCTTTCGTCCCTCAGCGTCAGTACATACGTAGTAGACTGCCTTCGCAATCGGTATTCTGTGTAATATCTATGCATTTCACCGCTACACTACACATTCTATCTACTTCCATATGACTCAAGTCAACCAGTATCAAAGGCAGTTCCATAGTT
+
FGGGGGGGGGGGGDFFGGFGGGGGGGEFGGGGGGGGGGGGGGGGGGGGGGGGGGGGGGGGGGGGGGGGGGGGGGGGGGGGGGGGGGGGGGGGGGGGGGGGGGGGGGEGGGGGGFGGGGGGGGEEFGGGGGGGGGGGGGGGGGFGGGGGGGGGGGGGGGGGGGGGGGGGEFGGGGGGGGGFFGGGGGGGGGGGGFFFFFFGFGFGFFAFGGFGG?05CADFFFFFFGEGFFFFFFFFEFFEFFFFFFFFFE@A<:99?B>A<>BFFFFFFFFFFAFA6..4-
@M02352:288:000000000-CKWC8:1:1101:5511:4230 2:N:0:TACGCTGC+CTAAGCCT
CAAACTTGCGTTCGTACTCCCCAGGTGGGATACTTATCACTTTCGCTTAGCCACTCAGAATTGCTTCCGAACAGCTAGTATCCATCGTTTACGGCGTGGACTACCAGGGTATCTAATCCTGTTCGCTCCCCACGCTTTCGTCCATGAGCGTCAGTACATACGTAGTAGACTGCCTTCGCAATCGGTATTCTGTGTAATATCTATGCATTTCACCGCTACACTACACATTCTATCTACTTCCATATGACTCAAGTCAACCAGTATCAAAGGCAGTTCCATAG
+
GGGGGGGGGGGGGGGGGGGGGGGEGGGGGDFGGGGGGCFGGGGGGGGGEFGFGGCFGGGGGGCFFGGGGGGGGGGGEDFGFDCEGFGGFGGFGGGGGGGEEFGGGGGGGCFGGG@EEFGGDFFGGF=EG@EFGEC733@8FGGGGEDGGGCGGGCCF;FFFGGGGEGGGGFGGFGGGDG??*5=DEGFGGE7=8FEEFF:8+=8?FFFC96FGF@DCEF@D14A4DEGFFFF8@CEEFFE3CE3))<CEFFE@<CCBFFFFF>D2).621?0(49>6AA>)
@M02352:288:000000000-CKWC8:1:1101:9013:4231 2:N:0:TACGCTGC+CTAAGCCT
CAATCTTGCGACCGTACTCCCCAGGTGGGACACTTATCACTTTCGCTTAGTCACTGAGATAAATCCCAACAACTAGTGTCCATCGTTTACGGCGTGGACTACCAGGGTATCTAATCCTGTTCGCTCCCCACGCTTTCGTCCATGAGCGTCAGTATATACGTAGTAGACTGCCTTCGCAATCGGTATTCTGTGTAATCTCTATGCATTTCACCGCTACACTACACATTCTATCTACTTCCGTATAACTCAAGTCAACCAGTATCAAAGGCAGTTCCATAGTT
+
FCGGFGGGGGGGGGGCEGCGGEGGGGGG>FFDGFGGGGGGGGGGGGGGGGGGGGGGGDFGGGGGGGGGGDGDGGGGGGGGGGGGDFGGGGGEGGGGGGGDFGFGGGGGGGGFGGGFFAEGFGGD=FGGGGGGGGGGGGGGGGGFGEFGEGGGFFGFCCFGFFGGGGGGGGGG9FGGGGGFFGGGGGGFGGGGGFA<?>FGFGFGFF:B@FFGGFFEG=DE;FEFGDEGEFF66A>CCFE<;8@356.);EFF<9<F:?FAB4:2:2<<:B?BAAF>FA>DA
@M02352:288:000000000-CKWC8:1:1101:8355:4231 2:N:0:TACGCTGC+CTAAGCCT
TAACCTTGCGGCCGTACTCCCCAGGCGGTATACTTATCGCGTTAGCTTCGTTACTAAGTGATCAAGTCACCCAACAACTAGTAGACATCGTTTACGGCGTGGGCTACCAGGGTAACTAATCCTGTTTGCTCCCCACGCTTTCGCACCTCAGTGTCAGTATCCGTCCAGGTAGTCGCCTTCGCCACTGGTGTTCCTTCCTCTATCTACGCATTTCACCGCTACCCAGGAGATTCCCCTACACTCTACCGTCCTCTAATTCAGCAGTCTCAGGTGCAGTTCA
+
9F<F9FGGG@FEFGGGGGGGGGGGGFGG++CCFGGGAFGGGGG7CFGGGGFGGG<?FFDA,@FG==5?EGGGFD==FG=??C<<,?C?FFBFGC,44+886@+4?<,E,?FGF<,6@>F,@D,A?DF8DA,FGGGD+==EG;CEBEG?C,4@,7,79D@E,33@DE*DFGGEGDCDGCDA4CEG*=0<>,ADFEFF<2A+:;@:<@A3C*:DF+);F5724B(5*>6C()7B7@2:((2(4A0).490,(-4:<<*.)/)64A44(..6-,)54/4/65<
@M02352:288:000000000-CKWC8:1:1101:7279:4235 2:N:0:TACGCTGC+CTAAGCCT
TAATCTTGCGACCGTACTCCCCAGGCGGAATGCTTAATCCGTTAGGTGTGTCACCAACAAGCATGCTTGCTGACGACTGGCATTCATCGTTTACGGTGTGGACTACCAGGGTATCTAATCCTGTTTGCTCCCCACACTTTCGTACCTCAGCGTCAGTATCGAGCCAGTGAGCCGCCTTCGCCACTGGTGTTCCTCCAAATATCTACGAATTTCACCCCTACACTTGGAATTCCACTCACCTCTCTCGAACTCACGACTAGCAGTATTAGAGGCAGTTCCAG
+
9FGGGGGGGGEGGGGGGGGGGGGCF@EGGDGFGGGGFGCEGGGGGGGGGGGGGGGGGGGGGGGGGGGGGGGGGGGGGEG<FGGGGCFFGGGGGGEFFFGGGGGGGAEFGGGCEGFGGFFG@EFFGGGDCFDFGGGGGFAEGGFGGEFFGFGGGGE>FFCFE?FGDGC>ECFFDEGGGGGFFDGGGDF7,==7BCFDFAFGFFC8CAFD7A:FFCCF*2(=?FDF>F;FEF48A6>CF0??31)4??B0::69A((8>15(3<)..<AFB)2:03).9)66)
@M02352:288:000000000-CKWC8:1:1101:15184:4247 2:N:0:TACGCTGC+CTAAGCCT
CAATCTTGCGACCGTACTCCCCAGGTGGGACACTTATCACTTTCGCTTAGCCACTGAACTAAAGTCCAACAGCTAGTGTCTATCGTTTACGGCGTGGACTACCAGGGTATCTAATCCTGTTCGCTCCCCACGCTTTCGTCCATCAGCGTCAGTGTACTCGTAGTAGACTGCCTTCGCAATCGGTATTCTGTGTAATATCTATGCATTTCACCGCTACACTACATATTCTAACTACTTCATAATAACTCAAGACAACCAGTATCAAAGGCAATTCTACAGTT
+
GEEFGGGGGGGGGGEFGGGFFGGGGGGGGGGGGGGGGGGGGGGGGGGGGGGGGGGGGGGFGGGGGGGGGGGGGEGGGGGFGGGGGGGGGGGEGGGGGGGGGGGGGGGCFFGGGFDFF9<EGGGGGGGGGGGGG@FFFEFCCEGGGGGGGGGGFGGGGGFGGGGEGGGGFGGGGGFGGGGFFGGGGFGGGGGGGEF<C6CFFCFGFAACFFFGDFBA8A;EFFEAFGFFFFFAAFFECFC3?7CEF@3)7;;EF:?F,1>256<ABAF?::?224/:6<>A<
@M02352:288:000000000-CKWC8:1:1101:7446:4248 2:N:0:TACGCTGC+CTAAGCCT
TAACCTTGCGGCCGTACTCCCCAGGCGGTCTACTTAACGCGTTAGCTGCGCAAAACTGTTCTAACGAACCGAGCTGCTAGTAGACATCGTTTACGGCGTGGACTACCAGGGTATCTAATCCTGTTTGCTCCCCACGCTTTCGTACATGAGCGTCAGTATTGAACCAGGTGGCTGCCTTCGCCATCGGTATGCCTTCAGATCTCTACGCATTTCACCGCTACCCCTGAAATTCTACCACCCTCTCTCATACTCTAGTTGACCAGTTCGAATTGCGGTTCATG
+
ECDG9CCFGGGGEGGGEGGGFEG7CGDD@FGGGGGC@FCCEGEFDFGGGEGGDGGGGGGGGGFGGGGGGCGGEGGGGFGGDCFFGGF@FFDF@FGGGGGGGGGGGGGGGGGCEFGFFCD@;FFGGG?,EF7FEGC<ECG59CFGGC:?CFFE>C*AECGGFGGG*<FGGGF6CGDFGGGF3DGGGGGCFG++C?CFFFF7978:<FFCDGFFGFF=?D00151FGF?<467?48A<??0(8<<B2<<AAF)4442*6<@<???B9>?6?)(.)()(0,)))
@M02352:288:000000000-CKWC8:1:1101:8363:4250 2:N:0:TACGCTGC+CTAAGCCT
TAACCTTGCGGCCGTACTCCCCAGGCGGTCTACTTATCGCGTTAGCTTCGTTACTAAGTGATCAAGTCACCCAACAACTAGTAGACATCGTTTACGGCGTGGACTACCAGGGTATCTAATCCTGTTTGCTCCCCACGCTTTCGCACCTCAGTGTCAGTATCAGTCCAGGTAGTCGCCTTCGCCACTGGTGTTCCTTCCTATATCTACGCATTTCACCGCTACACAGGAAATTCCACTACCCTCTACCGTACTCTAGTTCAGCAGTATCAGGTGCAGTTCC
+
FFGGFGGGGGGGGGEEGGGGGGGGGGGGGGGGGGGGGGGEGGGGGGGGGGFGGGGGGGGGFFGGGGGGGGGGGGGGGGGGGGGFGGGFFGGGGGGGGGGCGGGGGGGGGGGGGGGGGGGGGGGGGGGGGGGGGGGGGEGGGGGGGGEFFF?FGGGGGGGGGFGGGGGDEAFGGGGGGGGFA7CEGFGGGGGGGFFFFFFGFGFCEFFGGGDGGFEFGFF6@E<;6<:GFFF=4@ABF>?F<>BF<A>6:1(,4<D9:949A9A?2)).)6?A0:;2@BFF
@M02352:288:000000000-CKWC8:1:1101:9194:4256 2:N:0:TACGCTGC+CTAAGCCT
CAGTCTTGCGACCGTACTCCCCAGGTGGGATACTTATCACTTTCGCTTAGGCACTGAGCTAATGCCCAACAACTAGCATCCATCGTTTACGGCGTGGACTACCAGGGTATCTAATCCTGTTCGCTCCCCACGCTTTCGCCCCTCAGCGTCAGAACATACGTAGTAGACTGCCTTCGCAATCGGTATTCTGTGTAATATCTATGCATTTCACCGCTACACTACACATTCTATCTCCTTCCATATGACTCAAGCCAACCAGTATCAAAGGCAGTTCTATAGTT
+
<EFC@FGGFGD@CCFF6F<EFE@@86@FCDGDFEGD@AGFGGCFGGGF,E,CFGGFGDGGDFCEFDFEF7,6,9CF,6,B<<AA@4,D7B:,B+@F=:EF?,A<A:B,BFFGGAECGGDFF9C+@FCBE838C++A>6+36==CDBCGE:8+,2,33E,DCFFC;,;;C766,=99CC4>4DC*/A7<9=<=C?+98++1==BFC6@CF@A7/:()/*5)5;@FD*.:?:+;++//)7(9))))6:<A0()),((0-(766.))-)-((((...*.14:)-
@M02352:288:000000000-CKWC8:1:1101:13887:4311 2:N:0:TACGCTGC+CTAAGCCT
CAAACTTGCGTTCGTACTCCCCAGGTGGGATACTTATCACTTTCGCTTAGCCACTCAGAATTGCTTCCGAACAGCTAGTATCCATCGTTTACGGCGTGGACTACCAGGGTATCTAATCCTGTTCGCTCCCCACGCTTTCGTCCCTCAGCGTCAGTACATACGTAGTAGACTGCCTTCGCAATCGGTATTCTGTGTAATATCTATGCATTTCACCGCTACACTACACATTCTATCTACTTCCATATGACTCAAGTCAACCAGTATCAAAGGCAGTTCCATAG
+
GGGGGGGGGGGGGGEGGGFGGGGGGGGGGGGGGGGGGGGGGGGGGGGGGGFGGG@FGGGGGGFGGGGGGGGGGGGGGGGGGFFGGFGGGGGGGGGGGGGGGGFEGGGGGGGGGGGGGGGGGGGGGDGG6FGFGGGGGGGGGDE6>FFCGGGGGGGGGGGGFGGFFEFFFFGFGFGGGGDEEGGGGGCFGGGGGEFFFF>FFFFGFFFGCGFGGA@DGFFFF6;F<FEGFFFFFFFCFFFC<9CC<5C6).;;<<C?DFFF?<<>A>BDF0<?286>4:)))
@M02352:288:000000000-CKWC8:1:1101:16502:4313 2:N:0:TACGCTGC+CTAAGCCT
CAGTCTTGCGACCGTACTCCCCAGGTGGGATACTTATCACTTTCGCTTAGTCACTGAGCTAATGCCCAACAACTAGTATCCATCGTTTACGGCGTGGACTACCAGGGTATCTAATCCTGTTTGCTCCCCACGCTTTCGCACCTCAGTGTCAGTATCAGTCCAGGTAGTCGCCTTCGCCACTGGTGTTCCTTCCTATATCTACGCATTTCACCGCTACACAGGAAATTCCACTACCCTCTACCGTACTCTAGTTCAGCAGTCTCAGGTTCAGTTCCCAGGTT
+
GFGGGGGGGGEGF:C<FGGGGGGEGG?FGGGDGGGGGGGGGGGGGGDGGGGGGGGFGGFGFGGGGGGGGGGGGGFGGGGGGFFGGGGGGGG@F@F>F7FFGGGGGGEEFGG?BEGGGFFFGG8FEFGGGGGDGEGCFGGEGGCFGCFFGGGAEEEFGFGFF;>FG>:E@:BECEGGGDGEAD6=DGGGGGGGGFFEF>BFFGFGDF>FGCFFDE=5CF@3;ADFFF9DC7BF4A@@@FD3E<>0,86>9<>FB<4=<2).(.5)-4<)34):<BFFF0:44
@M02352:288:000000000-CKWC8:1:1101:18900:4319 2:N:0:TACGCTGC+CTAAGCCT
CAATCTTGCGACCGTACTCCCCAGGTGGGACACTTATCACTTTCGCTTAGTCACTGAGATCAATCCCAACAACTAGTGTCCATCGTTTACGATGTGTACTACCAGGGTATCTAATCCTGTTCTCTCTCCACGCTTTCGTCCCCCAGCGTCAGTACATACGTAGTAGACTGCCTTTGCAATCGGTATTCTGTGTCATATCTATGCATTTCACCGCTACCCTACACATTCTATCTACTTCCATCTGACTCAAGTCACCCAGTATCAAAATCAGTTCCATCGTT
+
GGF,6EFGGE++@EFGGGGGGGGGGGFG@E<CFGGGE;,EFGGGGGGGCFEFEGFAFCCD,A,@C8<FFGG,EEEF<CC,?9?B6A,=,BFE,ABFE,A?,?<<,+=,,FEE,5,,CE,AEF,,,,,,@,9+@++6C6=C++,6=7@DGCEC>=,,8,@@E:8C9=FEGCFF9,+=C7+1AC+4CG,::@A;C*?;7;+B9FAFCB+25=+8*:)/:)8758(?=68@@6++8+98*934<36).>9C)57<7?)*/2)6;).7?)))6=;)5.+/;)-,(
@M02352:288:000000000-CKWC8:1:1101:7622:4322 2:N:0:TACGCTGC+CTAAGCCT
CAATCTTGCGACCATACTCCCCAGGTGGGATACTTATCACTTTCGCTTAGTCACTGAGCTAATGCCCAACAACTAGTATCCATCGTTTACGGCGTGGACTACCAGGGTATCTAATCCTGTTCGCTCCCCACGCTTTCGTCCCTCAGCGTCAGTACATACGTAGTAGACTGCCTTCGCAATCGGTATTCTGTGTAATATCTATGCATTTCACCGCTACACTACACATTCTATCTACTTCCATATGACTCAAGTCAACCAGTATCAAAGGCAGTTCCATAGTT
+
GFGGGGGGGGGGGGGGGGGGGGGGGGGGGGGGGGGGGGGGGGGGGGGGGGGGGGGGGGGGGGGGGGGGGGFGGGGGGGGGGGGGGGGGGGGGGDGGGGGGGGGGDG@EEGGGGGGGGGGGGGGGGGGGGGGDGGGGGGGGGGFGFBFGGGGGGGGGGGGGGGFEGGGGGGGFCGCCDDGFFGGEGGGGGGFCFEFEACFFFGFGCFFGGGFGGFF5:ADFFFEFCDEGFAAAA1)?EEFEF<E?))).6=3<CCFB@FFA2)6:A)<BB7:79A=<F>?>B
@M02352:288:000000000-CKWC8:1:1101:24575:4329 2:N:0:TACGCTGC+CTAAGCCT
CAGTCTTGCGACCGTACTCCCCAGGTGGGATACTTATCACTTTCGCTTAGTCACTGAGCTAATGCCCAACAACTAGTATCCATCGTTTACGGCGTGGACTACCAGGGTATCTAATCCTGTTCGCTCCCCACGCTTTCGTCCCTCAGCGTCAGTACATACGTAGTAGACTGCCTTCGCAATCGGTATTCTGTGTAATATCTATGCATTTCACCGCTACACTACACATTCTATCTACTTCCATATGACTCAAGTCAACCAGTATCAAAGGCAGTTCCATCGTT
+
EFGFCFGGGGGGGGGGGGGGGFGGGEFCCFGFFGGGGFGFGEGC@BFFCDFGGGFFGGGGGGGGGGFGCEGFGFFGFFGGGGG<CFGFGGDGGDGGGGGGGGGFGGC=FFCEGFGDFC?AE9F:=EFCECEGGCFGFGGGGGGGFDGDGGGGGGGGEFAF9D,@EFGG9:DF9CFFD*;@FGGCCFGFCFC:=CBEFAF:CGFFFFFGGF+;C4.3CF@).A@ACFFGFFAFFFEE?))7?<<)7CF4@@E<>ADFFBFB<).66<9(316?9AF9=)4:(
@M02352:288:000000000-CKWC8:1:1101:10535:4335 2:N:0:TACGCTGC+CTAAGCCT
TAACCTTGCGGCCGTACTCCCCAGGCGGTCTACTTATCGCGTTAGCTTCGTTACTAAGAAATCAAGTCTCCCAACAACTAGTAGACATCGTTTACGGCGTGGACTACCAGGGTATCTAATCCTGTTTGCTCCCCACGCTTTCGCACCTCAGTGTCAGTATCGGTCCAGGTAGTCGCCTTCGCCACTGGTGTTCCTTCCTATATCTACGCATTTCACCGCCACACAGGAAATTCCACTACCCTCTACCGTACTCTAGTTCAGCAGTATCAGGTGCATGTCC
+
<DFFFFGGGGGGEGEGGGGGGGGGGGGGEGGFGGGGGGGEGGGGGGGGGGFFGGGGGGGGGFGGGGGGGGGGGGGGGGGGGGGGGGGGGGGGGGGGGGEGGGGGGGFGGFGGFFGGFGGGGGGGGFGGGFGGGGGGGGGGDGGGGDGCGGGGGGGGGGC@@FGGGGGGGGG9D@DGCDDFFD5:7F<E>8;DGEFFEA=FFFFGEFFDGEFGCC?FG>9(4><BDG:D:?BF=BBA:>B8:2?(.:99:??12-)/.4@A))61<A<<>B:240))*.:)
@M02352:288:000000000-CKWC8:1:1101:7633:4336 2:N:0:TACGCTGC+CTAAGCCT
CAATCTTGCGACCATACTCCCCAGGTGGGACACTTATCACTTTCGCTTAGTCACTGAGCTAATGCCCAACAACTAGTATCCATCGTTTACGGCGTGGACTACCAGGGCATCTAATTCTGTTCGCTCCCCACGCTCTCGTCTCTCAGCCTCAGTATATATGTATGAGACTTCCCTTGCAATCGGCATTCTGTGTCATATCTATGTCTTTCACCTTCACACTAACCATTCTATTTACTTTCATCTCTCCCATGCCAAACCACATCAAAATCAGTTCCATTGTT
+
9@9FFGGGGGGGGGGGGGGGGGGGGCFGD<,9E@FGEGAFCGGF@FGC4F@FFGEEF@EC9<F@C=<C@CCFG,E<C,C<<<<F7:FF<AC:+444++AF@,=A,+8+BE,?@94,CE,C;;+:F<+>4,++@3+A9C3@,6,3@EF+@FGG,,,@,3,8@F,,,,,6>,@@,,5A?52@F>4*3@F7@=C+=*=E?FF@FF++*=+=+:+**)(;C+05()(;6C=@7BA+=A?))/.).).))/((()(()/))(/)((.6A/)/)/).64)844)).6
@M02352:288:000000000-CKWC8:1:1101:18708:4342 2:N:0:TACGCTGC+CTAAGCCT
CAGTCTTGCGACCGTACTCCCCAGGTGGGATACTTATCACTTTCGCTTAGTCACTGAGCTAATGCCCAACAACTAGTATCCATCGTTTACGGCGTGGACTACCAGGGTATCTAATCCTGTTCGCTCCCCACGCTTTCGTCCCTCAGCGTCAGTACATACGTAGTAGACTGCCTTCGCAATCGGTATTCTGTGTAATATCTATGCATTTCACCGCTACACTACACATTCTATCTACTTCCATATGACTCAAGTCAACCAGTATCAAAGGCAGTTCCATAGTT
+
GGGGFGGGGGGGGGGGGGGGGGGGGGGGGGGGGGGGGGGGGGGGGGGGGGGGGGGGGGGGGGGGGGGGGGG@GGGGGGGGGGGGGGGGGFG>FGGGGGGGCFGCFFEGGGGGGFFGGGGGGGDGCGGGCFGFGFGGGGGGGG9FGEGDEEGDFGGE:,>CDFGGFFGGGCECEFGCGG4@FFDGGGGCGFGFCE6CEFFGFGFGFFFCCEFFCD@BEFFF3AFF=CECCF=FF6CEEF3>?EFEEC?CEEFFFF26?:)69>>A)6)308?F9<448))65
@M02352:288:000000000-CKWC8:1:1101:13034:4342 2:N:0:TACGCTGC+CTAAGCCT
CAGTCTTGCGACCGTACTCCCCAGGCGGAATGCTTAATCCGTTAGGTGTGACACCAACAAGCATGCTTGCTGACGTCTGGCATTCATCGTTTACGGTGTGGACTACCAGGGTATCTAATCCTGCTTGCTCCCCACACTTTCGCACCTCAGCGTCAGTATCGAGCCAGTGAGCCGCCTTCGCCACTGGGGTTCCTCCGAATATCTACGGATTTCACCCCTCCACTCGGAATTCCACTCACCTCTCTCGAACTAAAGACCCGGCGTTTATAAGGCAGTTCCAG
+
CFFGGGGGGGGGGGGGGCFFGGGEGGGEFEEFGGGGGGACGCFGGAFDGGFGGGGFGGGGGGECFCCE<FFAFGD=F,4=FA,:5<E<4:=FFGC=<F+B7EFEGCC,BED<<FFF9E<FF;?,AFFGGEDFGFG:C,E,CCEGCC8??8@C>CEDFAFCEG78E:<@D3>FF*;97;44?9:C*,0,4?C<C?F21:)::CFC<CFD95);+1<B*0:0,5:9D*:C(7?F68<)2:2:3:48)534112)))-7?(.(-((,-(44))6)1().9<<:A
@M02352:288:000000000-CKWC8:1:1101:13211:4343 2:N:0:TACGCTGC+CTAAGCCT
TAACCTTGCGGCCGTACTCCCCAGGCGGTCTACTTATCGCGTTAGCTTCGCCACTAAGTCATTACAACCCAACGGCTAGTAGACATCGTTTACGGCGTGGACTACCAGGGTATCTAATCCTGTTTGCTCCCCACGCTTTCGCACCTCAGTGTCAGTATCAATCCAGAGTGTCGCCTTCGCCACTGATGTTCCTTCCTATATCTACGCATTTCACCGCTACACAGGAAATTCCACACTCCTCTATCGTACTCTAACCTGCCAGTATCGGGAGCAATTCCAAG
+
GGGGGGGGGGGGGCCFGCFGFEFFGGGGCGGFGGGGGGGGGGGGGGGGGGGGGGGGGGGGGGGGGGGGGGGGGDFGGGGGGGGGGCFGGGGGGGGGGGGGGGGGGGG8FGBFGGGGFGGGGGFFFFCGFDFEC7FGGGFGGEEEGEGGGGG7ECFFFAFFGFFGGGFCF@?FGGGGGGGFFGGGD9EFGGGGFEFFFFFCFGFGFFFGDEF7DFEEC)39<FBFFGFC4=7976:?7:7AB>AAF?BB??AA4)6>4:FB>)59.613,((-(3*</4)6.
@M02352:288:000000000-CKWC8:1:1101:5725:4348 2:N:0:TACGCTGC+CTAAGCCT
TAATCTTGCGACCGTACTCCCCAGGCGGTCTACTTATCGCGTTAGCTGCGCCACTAAGACCTCAAGGGTCCCAACGGCTAGTAGACATCGTTTACGGCGTGGACTACCAGGGTATCTAATCCTGTTTGCTCCCCACGCTTTCGCACCTCAGCGTCAGTATCAGACCAGGTGGCCGCCTTCGCCACTGGTATTCCTTCCTATATCTACGCATTTCACCGCTACCCAGGAAATTCTACCACCCTCTTCTGTACTCTACCCTGCCAGTTCCAAATGCAGTTCC
+
9EAFGGGGGGGGGEFGGGGGGGGGGGGCFGGGGGGG9FDGGGGEGGG9FGGG7FGGGFEGGGFCFFEEFGGGGGGGC=CF=FFFGAEFCEGGFGGEFGCCFGGGGGGGDGG>,A=EGEGFDFFDAFFDGC>FGGG@CECEGFED*@E*,35<>=>*:DG,@7@FGG,28@8:EFDDGDG455;750=FC9;CC?FFFA6@8C8C3AA*>:59F=AFG>29058)291119*97=AAA),48?B:>A)--6692).*-4*424)4,6:4):9)42*)9<):
@M02352:288:000000000-CKWC8:1:1101:16787:4349 2:N:0:TACGCTGC+CTAAGCCT
TAACCTTGCGGCCGTACTCCCCAGGCGGTCTACTTATCGCGTTAGCTTCGTTACTAAGTGATCAAGTCACCCAACAACTAGTAGACATCGTTTACGGCGTGGACTACCAGGGTATCTAATCCTGTTTGCTCCCCACGCTTTCGCACCTCAGTGTCAGTATCGGTCCAGGTAGTCGCCTTCGCCACTGGTGTTCCTTCCTATATCTACGCATTTCACCGCTACACAGGAAATTCCACTACCCTCTACCGTACTCTAGTTCAGCAGTATCGGGTGCAGTTCC
+
GFGGGGGGGGGGGGC@FFGGGGGGGGGGFGGFGFGGGGGGGGGGGGGGGGFGGGGGGGGGGGGGGGGGGGGGGGGGGGGGGGFGGGGGGGGGGGGGGGGGGGGGGGGGGGGGGGDFGGGGGGGGGGGGGGGGGGFGGGGGGGGGGGCGGGGGGGGGGGGGGGGGGGGGGFFGGGGGGGGFFGGGGGGGC6CDGFFFFFFFA+8CFFFCGGBGG=?AGF;:BE?F6*3C0@4BFBFFFBF?FBFFFFFFFFFB45674AF)6647<AA4((7?9<FFFFAF
@M02352:288:000000000-CKWC8:1:1101:12413:4349 2:N:0:TACGCTGC+CTAAGCCT
TAACCTTGCGGCCGTACTCCCCAGGCGGTCTACTTATCGCGTTAGCTTCGTTACTAAGTGATCAAGTCACCCAACAACTAGTAGACATCGTTTACGGCGTGGACTACCAGGGTATCTAATCCTGTTTGCTCCCCACGCTTTCGCACCTCAGTGTCAGTATCAGTCCAGGTAGTCGCCTTCGCCACTGGTGTTCCTTCCTATATCTACGCATTTCACCGCTACACAGGAACTTCCACTACCCTCTACCATACTCTAGTTCAGCAGTATCCGGTTCATTTCC
+
FFGGGGGGGGGGGGCFGGGFGGGGGGEGFGGGGGGGGGGGGGGGGGGGGGGGGGGGFFGGGGGGGGGGGGGGGGGGGGGGGGFGGGFGGGGGGGGGGGGGGGGGGGGGGGGEFGGGGFCGDFAAFGGGGGGFGGGGGGGGGGGGDGGFGGFGGGGGGGGGFGCGGGGFFFGCGFGGGDCF;CGGGG6C18;CFEFFFFFGFF+C?=C*>CA8:AEFGB19>EFFGGFG?)9FFFA>AFFF:33(.<<?A2:<>B<*).9:<)-.:5)4)466(-9)*))6
@M02352:288:000000000-CKWC8:1:1101:20891:4358 2:N:0:TACGCTGC+CTAAGCCT
CAGTCTTGCGACCGTACTCCCCAGGTGGGATACTTATCACTTTCGCTTAGTCACTGAGCTAATGCCCAACAACTAGTATCCATCGTTTACGGCGTGGACTACCAGGGTATCTAATCCTGTTCGCTCCCCACGCTTTCGTCCCTCAGCGTCAGTACATACGTAGTAGACTGCCTTCGCAATCGGTATTCTGTGTAATATCTATGCATTTCACCGCTACACTACACATTCTATCTACTTCCATATGACTCAAGTCAACCAGTATCAAAGGCAGTTCCATAGTT
+
GFFFFGGGGGGGGGGGGGGGGGGGGGEFGGGGGGGGGGGGGGGGGGGGGGGGGGGGGGGGGGGGGGGGGGGGGGGGGGFGGGGGGGGGGGGGGDGGGGGGGGGGGGGGGGGGGGGGGGGGGGGGGGGGEGGGGEFFGDGGGGFFGGGGEEGGGGGGGGGGGGFGGEFGGGGGGGGGGGGFFGEGGGFGGGGGGFFFFFC@FGFGFF>FCEA7CD>BGFF<@6@FGGCFCFFFFFEEEEEFFEFFFFEFEEFEBB<B?85ADA>A)<A04<?B44@BFFFBA
@M02352:288:000000000-CKWC8:1:1101:23024:4360 2:N:0:TACGCTGC+CTAAGCCT
CAATCTTGCGACCGTACTCCCCAGGTGGGACACTTATCACTTTCGCTTAGCCACTGAACTAAAGTCCAACAGCTAGTGTCCATCGTTTACGGCGTGGACTACCAGGGTATCTAATCCTGTTCGCTCCCCACGCTTTCGTCCATCAGCGTCAGTGTACTCGTAGTAGACTGCCTTCGCAATCGGTATTCTGTGTAATATCTATGCATTTCACCGCTACACTACACATTCTATCTACTTCCAAGTAACTCAAGACTAACAGTATCAAAGGCAGTTCCATAGTT
+
GEGGGGGGGGDGGGGFGGGGGGGGGGGGGGGG?FGGGGGGGGGGGGGGEGGGGGGGGGGGGGGGGGGGGGGGGFFGGGGGGGGGGGGGGGGGGGGGGGGGGGFGGGGFGGGGGGGGFGGCGGGGGFEFGGGGGGG@FEG>EGGGGGGGGEGGGFFGGGGDGGGGGGGGGGGGCFGGGDDEFGGGGGGGGGGGGFFEFFFGFGFGFFFGGGFGGFFFGFFEFFEFFD?7<FCAFFFEEFEE?EAEFFCFF:?F<>FF?FF4)6<F><<71::?B)06@5?B4
@M02352:288:000000000-CKWC8:1:1101:7842:4372 2:N:0:TACGCTGC+CTAAGCCT
CAGTCTTGCGACCGTACTCCCCAGGTGGGATACTTATCACTTTCGCTTAGTCACTGAGCTAATGCCCAACAACTCGTATCCATCGTTTACGGCGTGGACTACCAGGGTATCTAATCCTGTTCGCTCCCCCCGCTTTCTTCACTCAGCGTCAGTACTTACGTAGTAGAATGCCTTCGCACTCGGTATTCTGTGTAATATCTATGCATTTCTCCCCTCCACTACACATTCTATCTACTTCTATACGACACAACACAACCAGTATCACAGGCAGTTCCATAGTT
+
GGCA,EFGG7+@@FGGGGGEEFGGGGGGBFGGGGGG<,;CFGGGGGGGDF9F9FGAF<<EECG9@F,CF7F,,9,B66F,<C6,,B=DAE,,4@FGG:<,44,,A::??FCG,,,48>,ED4:+4B>3@+@+@++@9,7@,,,5>,,=E>+9;:@,@,3DF9,*,77,37,22,*39*/*/*/7*/B,>1>+4/+/7BAGFG+8/=+@:+;+*2(5*2:C(0=5*8)+97+1+3;))1).97)((((-(4((,8(.((0...))).).,.34))9)=<:64
@M02352:288:000000000-CKWC8:1:1101:19164:4376 2:N:0:TACGCTGC+CTAAGCCT
CAGTCTTGCGACCGTACTCCCCAGGTGGGATACTTATCACTTTCGCTTAGTCACTGAGCTAATGCCCAACAACTAGTATCCATCGTTTACGGCGTGGACTACCAGGGTATCTAATCCTGTTCGCTCCCCACGCTTTCGTCCCTCAGCGTCAGTACATACGTAGTAGACTGCCTTCGCAATCGGTATTCTGTGTAATATCTATGCATTTCACCGCTACACAGGAAATTCCACTACCCTCTACCGTACTCTAGTTCAGCAGTATCAGGTGCGGTTCCCAGGTT
+
GGGGGGGGGGDGGGGGGGGGGGGGGDECEFEGGGGGGGCGGGGGGGGGGGGGGGGCGCCGGFGCFGFGGDEFGFGFGGGGGGGA@FDFGGG7::FCGEGFCFFGG>CF@FFGGGFAEGGGGF+@CE@DEGG+@++AEGFEE>@FCDF>EGEEGEGGCFE:B:,BCAFGGGGGGEDFGCDFFGDE9>CC@7=CF4+95=+8BF8:?FFFD,B:*?:EGFFE(.(0*0114@B+/;@D4=FACA;<?FBAA<2)5961<AFA))6)<BA(,(-43-94*)(,)
@M02352:288:000000000-CKWC8:1:1101:17891:4406 2:N:0:TACGCTGC+CTAAGCCT
TAATCTTGCGACCGTACTCCCCAGGCGGTACACTTAATGTGTTAACTGCATTACTGCAAGGTCTAGCCTCACAACAACTAGTGTACATCGTTTAGGGCGTGGACTACCAGGGTATCTAATCCTGTTTGCTCCCCACGCTTTCGCACCTCAGTGTCAGTATCAGTCCAGGTAGTCGCCTTCGCCACTGGTGTTCCTTCCTATATCTACGCATTTCACCGCTACACAGGAAATTCCACTACCCTCTACCGTACTCTAGTTCAGCAGTATCAGGTGCAGTTCC
+
GFFGGGGGGGGGC@@DGGGGGGGGGGGGGGGGGGGGGGGGGGGGGGGGGGGGGGGGGGGGGGGGGGGGGGGGGGGGGGGGGGGGGGGGGGGGGGGGGGGGGGGGFGGGGGGGGGGGGGGGGGGGGGGGFGGGGGGGGGGGGGGGGGGGGGGGGGGGGGGGGGGGCFGGGGGFFGGGGGGFFGGGGGGG?FC9@ECCEFFGFGAF?CFGGGFGGFEAGFB1:AEFGGFGFFFFFACA3;E@@EF@26AB:::6A4>7A>=AAF9:9ABF2244(.9)96A4
@M02352:288:000000000-CKWC8:1:1101:6345:4414 2:N:0:TACGCTGC+CTAAGCCT
CAGTCTTGCGACCGTACTCCCCAGGTGGGATACTTATCACTTTCGCTTAGTCACTGAGCTAATGCCCAACAACTAGTATCCATCGTTTACGGCGTGGACTACCAGGGTATCTAATCCTGTTCGCTCCCCACGCTTTCGTCCCTCAGCGTCAGTACATACGTAGTAGACTGCCTTCGCAATCGGTATTCTGTGTAATATCTATGCATTTCACCGCTACACTACACATTCTATCTACTTCCATATGACTCAAGTCAACCAGTATCAAAGGCAGTTCCATAGTT
+
GGGGFGGGGGGGGGGGEGGGGGF@FGEFG8EEGFGFFGGGGGGFGGDGGGGGGGGGGCDEGCGGGGGGFGGFFGGGGCFGGGGGGGGGGGGGGGGGGGGGGGGGFGGF@FGGCGGFFDGGGGGGGFEGGFGGGBFGGGGGEGGGDFGGGGGGGGGGG9FFGGFGFFCFFFF6>FGGGG5:A>CEGGGGGGGFCCBEEFFGFGFGFF6=CCF*8?@DGFF9@FEF4CEFE76;FACEEE8CEFFF?4?;@;@<ADD4:2FAA6<AB)<0:2?B::?)84:DA
@M02352:288:000000000-CKWC8:1:1101:25236:4419 2:N:0:TACGCTGC+CTAAGCCT
TAATCTTGCGACCGTACTCCCCAGGCGGAATGCTTAATCCGTTAGGTGTGTCACCAACAAGCATGCTTGCTGACGACTGGCATTCATCGTTTACGGTGTGGACTACCAGGGTATCTAATCCTGTTTGCTCCCCACGCTTTCGCACCTCAGCGTCAGTATCAGACCAGGTGGCCGCCTTCGCCACTGATGTTCCTCCAAATATCTACGAATTTCACCTCTACACTTGGAATTCCACTCACCTCTCTCGAACTCAAGACTAGCAGTATTAGAGGCAGTTCCAG
+
FEGGGGGGGGDGGGGGGGGGGGG7DGGGECGGGGGGFGGGGFFGGGFCFGGGGGGGGGGGGGGGGGGGGGGGGGGGGGGGGGGGGGGGGGGGGGGGEFGGGGGGGGGGGGGGCFGGGGGFFGGGGGGGGGGGGGGGGGGFFEGGGGFGGFFCBEEEEGCFFGGGGFFECFFGGGGGGGGFFCGGGGDFC,CGGFF=DFFGF@CC?FFGFD:@FFCF6FFFE=@FFFEG3BAFF:AFFFFF?F222422(41)30<60>F>?3)))65<A)406-7(/54:6
@M02352:288:000000000-CKWC8:1:1101:13135:4421 2:N:0:TACGCTGC+CTAAGCCT
CAGTCTTGCGACCGTACTCCCCAGGTGGGATACTTATCACTTTCGCTTAGTCACTGAGCTAATGCCCAACAACTAGTATCCATCGTTTACGGCGTGGACTACCAGGGTATCTAATCCTGTTCGCTCCCCACGCTTTCGTCCCTCAGCGTCAGTACATACGTAGTAGACTGCCTTCGCAATCGGTATTCTGTGTACTCACTATGCATTTCACCGCTACACTACACATTCTATCTACTTCCATATGACTCAAGGCAACCAGTATCAAAGGCAGTTCCATAGTT
+
F@E@CFGGFGEGGGGGGGFGGFG:DFFDGCFCFFGGGGGGGGGGGGDFGCFGGGGFGFGEFGFGGEGGGFGGCCEGGGGGGGFFGGGFFGGDGGGGEEGGGFFGDG7BFGCDFGGGG,5CEGGCEFFGGGG:C:BBFG?8EDEEFGF>EGGG;;EFFEFFCBFGCCGGG7EDFGFGDCGDFFGGFG:F:E:BFE+**+2BFC8FEFB>796*1?65**/9;A;FGGEGF78AA6>CFE).7??CCEFFEE<),42>B:><<9))646:016BA2F<6<FF-
@M02352:288:000000000-CKWC8:1:1101:25275:4425 2:N:0:TACGCTGC+CTAAGCCT
CAGTCTTGCGACCGTACTCCCCAGGTGGGATACTTATCACTTTCGCTTAGTCACTGAGAATTAACCCAACAACTAGTATCCATCGTTTACGGCGTGGACTACCAGGGTATCTAATCCTGTTCGCTCCCCACGCTTTCGTCCCTCAGCGTCAGTATATACGTAGTAGACTGCCTTCGCAATCGGTATTCTAAGTAATATCTATGCATTTCACCGCTACACTACTTATTCTATCTACTTCCATATAACTCAAGTCAATCAGTATCAAAGGCAGTTCCATCGTT
+
FGGGGGGCECCFFDGGEGGFDCGGGGGGGFGGGGGDGFCFFGGGDEGGGFGEFAFGGFAFFFGGEDFC@FFDFGGGGGGGGFEFGGGEFDFC@ECGEEFFFGFEBEGDGGGGFDG9EFGGGGGGEFG>BEEEGGGGGGG>8=EFG?CDEBEEG7DCF;CCFFGGGC;DAC8?CFGGGCGFFGCECFGGFGFGF*49CCBFCDF7C:18CG8CGF>EC4;C;FEFGF<@?F8AAAE?CFFFE?<)6>CEFE317CCBAB=6AF<>9<<?01:3AB8:*):?:
@M02352:288:000000000-CKWC8:1:1101:25294:4426 2:N:0:TACGCTGC+CTAAGCCT
CAGTCTTGCGACCGTACTCCCCAGGTGGGATACTTATCACTTTCGCTTAGTCACTGAGAATTAACCCAACAACTAGTATCCATCGTTTACGGCGTGGACTACCAGGGTATCTAATCCTGTTCGCTCCCCACGCTTTCGTCCCTCAGCGTCAGTATATACGTAGTAGACTGCCTTCGCAATCGGTATTCTAAGTAATATCTATGCATTTCACCGCTACACTACTTATTCTATCTACTTCCATATAACTCAAGTCAATCAGTATCAAAGGCAGTTCCATCGTT
+
GGGGFGGGFFCG@FGGGGGGGGGEGEFFGGGGGGGGGGGGGGGFBFGGGGGGGGGGFGFADFFGFFFEEFGFGG?FFGGGCEEFDGGBFGCB7@BFDCCGGGGF@CEG,EEFF9F,,C<FEFFE=FCEGGGDFGGFGGGEEEGGDB?DGEGEG:EFGGGGG::CFD9EEFGFCCFGGGDBFFEEFCFGGGFFF?+>EFFGFGFFCF6@DGC;DBBECF8<EFFFGGECCFAFFF<E3?EC?EE)6C<);;@?<))9))*6)42).6<B????B>4<B<BF6
@M02352:288:000000000-CKWC8:1:1101:10483:4432 2:N:0:TACGCTGC+CTAAGCCT
CAGTCTTGCGACCGTACTCCCCAGGTGGGATACTTATCACTTTCGCTTAGCCACTCAGCCTTACGGCCGAACAGCTAGTATCCATCGTTTACGGCGTGGACTACCAGGGTATCTAATCCTGTTCGCTCCCCACGCTTTCGTCCATCAGCGTCAGTACATACGTAGTAGACTGCCTTCGCAATCGGTATTCTGTGTAATATCTATGCATTTCACCGCTACACTACACATTCTATCTACTTCCATATGACTCAAGTCAACCAGTATCAAAGGCAGTTCCATAG
+
@6ABCFGFAFC7@CGGGGGGGG<,CFCD+@CFGAFFGFFEGGGGFCE@:FFGGGGGDCFEFEGGGCCEGGGE=AFGGFF<?FFGGGGGG=FGCEEGFEGDGGGGGGGGGGGGAEFFGGE;BFDCEG7=8FGGGCC7CCFECCCGGGGGCEGGGGG:FGGGGGF93C;D,?ECEF2BDFG>BDF55=;/B@9=C?@?4BFFF7C7CB77C7CDFF@A=BBE1+;477;FFF7A7@)5<9):79B22:><<472<-.6<)<864).5A2)6(,4(.*6*66).
@M02352:288:000000000-CKWC8:1:1101:26531:4442 2:N:0:TACGCTGC+CTAAGCCT
TAACCTTGCGGCCGTACTCCCCAGGCGGTCTACTTATCGCGTTAGCTTCGTTACTAAGAAATCAAGTCTCCCAACAACTAGTAGACATCGTTTACGGCGTGGACTACCAGGGTATCTAATCCTGTTTGCTCCCCACGCTTTCGCACCTCAGTGTCAGTATCGGTCCAGGTAGTCGCCTTCGCCACTGGTGTTCCTTCCTATATCTACGCATTTCACCGCTACACAGGAAATTCCACTACCCTCTACCGTACTCTAGTTCAGCAGTATCAGGGTCAGTTCA
+
ECEFCFGGGGGGGGCFE8EG<BF:C86@FEGGAEGGGGGEGCCGGGGFF7CFFEEFD8AEFGGGGGFGFGDEFFE<FGGGFGGG<ECEGGGFGGA@FGGEEGG<FDBF<FGGGGGGGGGGG9DGGGGGGGGD<=FFCEC6FGGGEDGFFFGGGGGGCFGGGGGGEGGEDFGGGGGDCDDF4<8CCGGGGFFDF?FC<AF@A76;);AFC*=C7A5A9599(<)07<<C7?F@66<ABB?B:2:BFFB6(386))6*62=AF24,5)69>>:(,(52@<A4
@M02352:288:000000000-CKWC8:1:1101:13558:4457 2:N:0:TACGCTGC+CTAAGCCT
CAGTCTTGCGACCGTACTCCCCAGGTGGGATACTTATCACTTTCGCTTAGTCACTGAGCTAATGCCCAACAACTAGTATCCATCGTTTACGGCGTGGACTACCAGGGTATCTAATCCTGTTCGCTCCCCACGCTTTCGTCCCTCAGCGTCAGTACATACGTAGTAGACTGCCTTCGCAATCGGTATTCTGTGTAATATCTATGCATTTCACCGCTACACTACACATTCTATCTACTTCCATATGACTCAAGTCAACCAGTATCAAAGGCAGTTCCATAGTT
+
EFG9EDGGGGGGGGBDGGGGFGGDGGFGGGGGGGGGGGGGGGGGGGGGGFGGGGGGGGGGGGGGGGGGGGGGGGGGGGGGGGGGGGGGGGGGGGGGGGGGGGGGGGGGGGGFFGGFGGGGGGGG@FGGGFEEGFGGGGGGGDGGGFFGGGGGGGGFG9FEFGGGGGGGFGEGGGFG5>CDFFECGGF@GGGGGFA5CBFGFGFF4B8CGCFCD>BA54=EE43FGGFFFF=AC+7CCEEFF3)9)69))68<>A)=((7>>:-:24-0084:A<6)*..6:
@M02352:288:000000000-CKWC8:1:1101:14816:4461 2:N:0:TACGCTGC+CTAAGCCT
CAATCTTGCGACCGTACTCCCCAGGTGGGACACTTATCACTTTCGCTTAGTCACTGAGATAAATCCCAACAACTAGTGTCCATCGTTTACGGCGTGGACTACCAGGGTATCTAATCCTGTTCGCTCCCCACGCTTTCGTCCATGAGCGTCAGTATATACGTAGTAGACTGCCTTCGCAATCGGTATTCTGTGTAATCTCTATGCATTTCACCGCTACACTACACATTCTATCTACTTCCGTATAACTCAAGTCAACCAGTATCAAAGGCAGTTCCATAGTT
+
GFGGCFGGGGGGDFEFGGFGGGGGGGGFCFGGGGGGGGFGGGGGGGGGGGGGGGGFGGFGGGGGFGGGGGGGGGGGGGGGGGGGGGGGGGGGDCFGDGGGGGGGGGGGGGGGGFGGGGGGGGGGGGGGEGGDGFEGFGFGGGGG9DFGEEGGGGGGGGGFGFGEFGGGGGGG9FGGDDGFFFGGGGFFGG@CFFFFFFFGFGFGFFFGGDFFGDFFGF3<@FFFGGFCCFFFFFFE?;3;FF;EC347;@BFFFA*81>9>AA<<BF?1721:>BAFA?FB
@M02352:288:000000000-CKWC8:1:1101:8240:4488 2:N:0:TACGCTGC+CTAAGCCT
TAACCTTGCGGCCGTACTCCCCAGGCGGTCAACTTAGTGCGTTAGCTGCGCCACCCACGACTCAAGGTCACAGACGGCTAGTTGACATCGTTTACGGCGTGGACTACCAGGGTATCTAATCCTTTTTGCTCCCCACGCTTTCGTGCCTCAGTGTCAGTATTTGTCCAGGTAGCCGCCTTCGCCACTGATGTTCCTTCCAATCTCTACGCATTTCACCGCTACACTGGAAATTCACCTACCCTCTACAAGACGCTAGTTTGCCAGTTCAAACTGAAGTTCC
+
9@FFFGGFFGGGEGCFGGGGGGGGGGEE:+CEFGGGGEC9EGGGGGFGGEGGGGGGFGGGG:FEFF@EFFGGGDG7+F:FGD9<FFFGF>FFGFD=CGEGGFECFCGGGCCGGG@9=FFDFGG,CFGG9FFGGGGGEGG:FEEFEG>8F6:CF:>;;@FF,<DBED,>BF9:8CC:C*9A)CE*:67CC+1@@)19<FFDFG6:5:6*:557++.+>)((4>))072<>4=?F@)528:?0<8())6))(((-(-05<=)63603><<DF))))*)/)6)
@M02352:288:000000000-CKWC8:1:1101:24831:4491 2:N:0:TACGCTGC+CTAAGCCT
TAACCTTGCGGCCGTACTCCCCAGGCGGTCTACTTATCGCGTTAGCTTCGCCACTAAGTCATTACAACCCAACGGCTAGTAGACATCGTTTACGGCGTGGACTACCAGGGTATCTAATCCTGTTTGCTCCCCACGCTTTCGCACCTCAGTGTCAGTATCAATCCAGCGTGTCGCCTTCGCCACTGATGTTCCTTCCTATATCTACGCATTTCCCCGCTACACAGGAAATTCCACACTCCTCTATAGTACTCTAGCCTGCCAGTATCGGGTTCAATCCCAAG
+
,@ACEFGGGGGGGGGGGGGGGGG7FFCGFGGGGGGCCEFGGGGEGGGGGGGGGGDGGGCGGGF9FFGGGGGDFGCECEEFG9BFGGGGGGDBFGGGGGGGGGCFF8FGGDFFD?,C>DDFG,@DED9EFD+C,@CFE6DE7CCCB>8D?DFFAFG;DDC,D;,?,?,*>1>C8F:DDD*?>5:CD+AFFGC:D6F(.7AF++3;7A>DDC@1+1(.:506?F?>5<(94=?*=?B60:2<?2<))).5524)6)556(>7:?44:5(((((.64B)770:.
@M02352:288:000000000-CKWC8:1:1101:22771:4491 2:N:0:TACGCTGC+CTAAGCCT
TAACCTTGCGGCCGTACTCCCCAGGCGGTCTACTTAACGCGTTAGCTGCGCAAAACTGTTCTAACGAACAGAGCTGCTAGTAGACATCGTTTACGGCGTGGACTACCAGGGTATCTAATCCTGTTTGCTCCCCACGCTTTCGTACATGAGCGTCAGTATGGAAACAGGTGGCTGCCTTCGACATCGGTATTCCTTCAGATCTCTACGCATTTCACCGCTACACCTGAAATTCTACCACCCCCTCTCATACTCTAGTTGACCAGTTCGAAATGCAGTTCCGG
+
CEGG9FGGGGDCC@BEFFGGGGGEGFGG76CFFGGGD6CFCFGGEGGCFFEDEGGF8EGCDC?F,==:@+BBDF<A8FDGGCAA,?<FEG?FFAEC@FFDG7<AF<ABFD:FDDF;AEF>DFGGGGG;;BF7FFGE@+@BFEGGGC7>C:AEECEG;,,,2,?,2,2,6<B85:CFG>64)5C*8:E;;*3+;)@)7:CCAGFF7+875*)+36-78B>>>7(.*910)9@@B*.)))30(-,(.4345<)).5)9):9))324463(((,6))*.*)4(,
@M02352:288:000000000-CKWC8:1:1101:24134:4493 2:N:0:TACGCTGC+CTAAGCCT
CAGTCTTGCGACCGTACTCCCCAGGTGGGATACTTATCACTTTCGCTTAGTCACTGAGCTAATGCCCAACAACTAGTATCCATCGTTTACGGCGTGGACTACCAGGGTATCTAATCCTGTTCGCTCCCCACGCTTTCGTCCCTCAGCGTCAGTACATACGTAGTAGACTGCCTTCGCAATCGGTATTCTGTGTAATATCTATGCATTTCACCGCTACACTACACATTCTATCTACTTCCATATGACTCAAGTCAACCAGTATCAAAGGCAGTTCCATAGTT
+
GGGGFGGGGGGGGGGGGGGGGGGGGGGGGGGGGGGGGGGGGGGGGGGGGGGGGGGGGGGGGGGGGGGGGGGGGFG,CFGGGGGGDGGGFFGFGGGGGEFGGGGGGGGGGEGFFGGGGFGGGGGGGGGGEGGEGEGGGGGGGGCGGGGGGEEEFFGGGG?EGD7EGGGFGGGGGGGGGDGEFGCED>CGGGGGGFFEEFFGFGFF5B8=8EFCGF9BG6@EFFFA4<C=EFAFFC3?CEA9)9?E)9?FEF@57C9?BBF<DFB<4<:::4(:6AB464:44
@M02352:288:000000000-CKWC8:1:1101:24968:4494 2:N:0:TACGCTGC+CTAAGCCT
CATTCTTGCGAACGTACTCCCCAGGTGGGATACTTATCACTTTCGCTTAGCCACTCAGCCTTACGGCCGAACAGCTAGTATCCATCGTTTACGGCGTGGACTACCAGGGTATCTAATCCTGTTCGCTCCCCACGCTTTCGTCCATCAGCGTCAGTATATTGTTAGTGATCTGCCTTCGCAATCGGTATTCCATGTAATCTCTAAGCATTTCACCGCTACACTACATATTCTAACCACTTCACACTAACTCAAGACTAACAGTTTCAACGGCAGTTCCACAA
+
GFFGGGGGFDCGGDGGGGGGGGGEFDFFGGGGGGGGGGGGGGGGGGGGGGGGGGCGGGGGGGGGGGGGGGGGGGGGGFGGFGFGGGGGGGGGG>FEGEEFGGGDFGCFFF8FGGGGGFFGFGGGDGEFGGGGGDEGGGCGGGEGGGGGGDEGCEEGGFGGGGGGGGFFGGGDFGGGGCDEFGGGGGGGDFFGGFFFFFFFFGCG?AFGGDCGFF;E8A@@@F;FG7)31@AF7F;@;8E?FFA.4:??628:2A:@A)05AAB>A24)3(3(7B?<BBAB(
@M02352:288:000000000-CKWC8:1:1101:18342:4501 2:N:0:TACGCTGC+CTAAGCCT
TAATCTTGCGACCGTACTCCCCAGGCGGTCTACTTAATGCGTTAGCTGCGCCACTAAAGAAACAAGTTCCCCAACGGCTAGTATCCATCGTTTACGGCGTGGACTACCAGGGTATCTAATCCTGTTCGCTCCCCACGCTTTCGTCCCTCAGCGTCAGTACATACGTAGTAGACTGCCTTCGCAATCGGTATTCTGTGTAATATCTATGCATTTCACCGCTACACTACACATTCTATCTACTTCCATATGACTCAAGTCAACCAGTATCAAAGGCAGTTCCA
+
AFGGGGGGGGGGGDGGGGGGGGGFGGGGGGGGGGGGGGGGGGGGGGGGGGGGGGGGGGGGGGGGFGGGGGGGGGGGGGGGGGGGGGGGGGGGGGGGGGEGGGGGGGGGGGGGGGGGGGEFGGGGGGGGGGGGGGGGGGGGGGGGGGGGGG?FGGGGGGGGGGGFFEFGGGFGGFFFG=DFFGEGGGFDGFGGG?FFEFF+:7:D?CFGFGFGGFFFFAB@6)4FGG?F16;FFFFFAA9AAADFFFFF264>A??=B>FAF<004))6:<A4:8F879)6)
@M02352:288:000000000-CKWC8:1:1101:24159:4508 2:N:0:TACGCTGC+CTAAGCCT
TAATCTTGCGGCCGTACTCCCCAGGCGGTCTACTTATCGCGTTAGCTTCGCTACCCACGGATTAAATCCACCAACAGCTAGTAGACAGCGTTTACGGTTTGGCCTACCAGGGTATTTAATCCTGTTCGCCACCCACACTTTCCCCCATAAGCGTCAGTTACTGACCCTGGAGTCGCCTTCCCCACTGATGTTCCTCCAGATCTTTCCGCATTTCACCCTTCCACCTGGCATTCCACTCCCCTCCCCAAACCACTAACCTGCCATTTCTAAATCCAATTCA
+
EGG,CFGGGG77B@FEGGGGGGGEGFEG68CFEGGG96CEEGFGGGGCFC7CFG=C=?+F7,8CC,5EF<F,B,BD<?EEAAE<A?<44+BFC7ECEF+=77,5AAFFEFGDF,8,,@FA8A<9FFC+>+6@F++@++:E8,,4,8+*,3,4BCE8AEF,@;B,D,,,61>2?=9C4*18);86C,<,,++3;?+95AA***1+11;7/*89CFC7?.(/(2)/9*.93F=?==46)(4:?03(4(18?(((-2().,8((()6)645-)6))5*,@2<)
@M02352:288:000000000-CKWC8:1:1101:18094:4510 2:N:0:TACGCTGC+CTAAGCCT
TAACCTTGCGGCCGTACTCCCCAGGCGGTCAACTTAGTGCGTTAGCTGCGCCACCCACGACTCAAGGTCACAGACGGCTAGTTGACATCGTTTACGGCGTGGACTACCAGGGTATCTAATCCTGTTTGCTCCCCACGCTTTCGTGCCTCAGTGTCAGTATTTGTCCAGGTAGCCGCCTTCGCCACTGATGTTCCTTCCTATATCTACGCATTTCACCGCTACACAGGAAATTCCACTACCCTCTACCGTACTCTAGTTCAGCAGTATCAGGTGCAGTTCC
+
FGGGGGGGGGGGGGGGGGGGGGGGGGGGGGGGGGGGGGGGGGGGGGGGGGGGGGGGGGGGGGGGGGGGGGGGGGGGGGGGGGFGGGGGGGGGGGGGGGGGGGGGGGGGGGGGGGFGGGGFGGGGGGGGGGGGGGGGGGGGGGGGGGGGGGGGG:FGGGGGGGGGGGGCFGGGGGGGDGCFFGGGGGGGGGGGGFFFFFFCCFACCFFGGEFGGFCFGFF;9B2FFGFGF)7BFF<<>F>F?7:BBF933:B:2<>=>>FBFF)(4<><4)...8)6B)<A
@M02352:288:000000000-CKWC8:1:1101:24143:4516 2:N:0:TACGCTGC+CTAAGCCT
TAACCTTGCGGCCGTACTCCCCAGGCGGTCTACTTATCGCGTTAGCTTCGCTACCCACGGATTAAATCCACAAACAGCTAGTAGACAGCGTTTACGGTGTGGACTACCAGGGTATCTAATCCTGTTCGCTACCCACACTTTCGCACATGAGCGTCAGTTACTGACCAGGGAGTCGCCTTCGCCACTGATGTTCCTCCAGATATCTACGCATTTCACCGCTACCCCTGGATTTCCACTCCCCTCCCCAAAACTCTAGCCTGCCAGTTCTAAATGCAATTCA
+
FFGDFGGGGGGGGGGGGGGGGGGGGGDG7FGFGGGGGFEGGGGGCEFFGDEBFG,CFGD7+BFEDGGCF5FAFFGG@FGGGEG,5<C<A:FGEGGGGFDBFEFGFGGGGFECGEF6@DDFFCFCFGGGGGGGGGGGEGGGAC>EGE5C6C,E5@:C8BF;D;F?FG<2>>DC4=CDGGCFFDG**+2<++5+;7+9=F)*=@7CEF@39*5DCAEFG:99BF0@F*47.*9=?@29)40:2(((,476(.4)34)*6:@?FF::?9>B4-).6:B28<A4
@M02352:288:000000000-CKWC8:1:1101:16087:4523 2:N:0:TACGCTGC+CTAAGCCT
TAATCTTGCGACCGTACTCCCCAGGCGGTCTACTTAACGCGTTAGCTCCGAAAGCCACGGCTCAAGGCCACAACCTCCAAGTAGACATCGTTTACGGCGTGGACTACCAGGGTATCTAATCCTGTTTGCTCCCCACGCTTTCGCATCTGAGTGTCAGTGTCTGTCCAGGGGGCCGCCTTCGCCACTGGTATTCCTTCAGATCTCTACGCATTTCACCGCTACACCTGAAATTCTACCCCCCTCTACAGCACTCTAGTTCACCAGTTTCAAATGCAGTTCC
+
FFGGGGGGGGDGGGEDGGGGGGGGGGGGGGDGGGGGFFGGGGGGGGGGGDCGGCFGGGGGGGGGGGGGGGGGGGGCFGGGGGGGGGGGGGGGGGGGGEGGGGGGGFFGGGDGGGGGGGGGFGGGGGGGGGGGGGGGGGGGGGGGECCGFAFGFFGGCCF@FGGGGGGGGEGGEEGGGG3FFGGGGGGGFFGGGFAEFFF7@>/?BFFGDG>GGFBFGFF>FFFFC*35897=7*.448<BFFF?FFF:F18)8<<FFB7<<B?BFA)62<BABA/4BAD>
@M02352:288:000000000-CKWC8:1:1101:10860:4529 2:N:0:TACGCTGC+CTAAGCCT
TAACCTTGCGGCCGTACTCCCCAGGTGGGACACTTATCACTTTCGCTTAGCCACTGAACTAAAGTCCAACAGCTAGTGTCCATCGTTTACGGCGTGGACTACCAGGGTATCTAATCCTGTTCGCTCCCCACGCTTTCGTCCATCAGCGTCAGTGTACTCGTAGTAGACTGCCTTCGCAATCGGTATTCTGTGTAATATCTATGCATTTCACCGCTACACTACACATTCTATCTACTGCCAAGTAACTCAAGACTAACAGTATCAAAGGCAGTTCCATAGTT
+
GGG<FGGGGGFGGD@EEGGGGGGGGCEG7BFCFGGGGGFGAFG<FGD<4EDFGGFCFGGGGFCFEA@<EFFFGCFEC<FFDG?ECBEEEGGFEFGGGGGFGGFGC:BBF8<<F?FCEC?AEGDGGECF8,>3F+@FFC@E@=:=9EF6CC>E>CGFFFCEGGFC,3,3@DCFFGCGD*;AFF>1CF:@FCE7B5+9<AFCFGF>?FCCFFF87),8E;3)().8**779F6:F6CE))/53(795?9)).8),.4=4:*64-4)6)6(4:1,46=)*62<4
@M02352:288:000000000-CKWC8:1:1101:9724:4544 2:N:0:TACGCTGC+CTAAGCCT
TAATCTTGCGACCGTACTCCCCAGGCGGTCTACTTAATGCGTTAGCTGCGCCACTAAAGAGACAAGCTCCCCAACGGCTAGTAGACATCGTTTACGGCGTGGACTACCCGGGTATCTAATCCTGTTTGCTCCCCACGCTTTCGCACCCCAGCGTCAGTATCAGACCAGGTGGCCGCCTTCGCCACTGATGTTCCTTCCTATATCTACGCATTTCACCGCTACACAGGAAATTCCACACTCCTCTACCGTACTCTACCCTGCCAGTATCGGGGGCAATTCCA
+
F<FFFGGGGGGGGC-CF@EFGGCFFFEG@7FGDGGFFEGGGGGGGGGGGEGGGGGGFGCFGCGCFGGFFGGGCGGDEGGGGGFFFDFFEFGGGGGGDGGGDGEGFGGC,@FGGGFGGGFGFGC3>ACC9DFGGGG:8CGGFG:8CGG*7>E>E*4*A,DD@9EFGGGFGEBC:A75/*CF3CEGD+<799<:D?F3AA=:CDAGBF=955)97=)*<@>31@7?*/(9:FF4*9<43142(.39)..24:(2426*6,*(3:),8)).(-((,,<1)8)5)
@M02352:288:000000000-CKWC8:1:1101:9706:4544 2:N:0:TACGCTGC+CTAAGCCT
TAATCTTGCGACCGTACTCCCCAGGCGGTCTACTTAATGCGTTAGCTGCGCCACTAAAGAGACAAGCTCCCCAACGGCTAGTAGACATCGTTTACGGCGTGGACTACCAGGGTATCTAATCCTGTTTGCTCCCCACGCTTTCGCACCTCAGCGTCAGTATCAGACCAGGTGGCCGCCTTCGCCACTGATGTTCCTTCCTATATCTACGCATTTCACCGCTACACCGGAAATTCCACACTCCTCTATCCTACTCTAGCCTGCCAGTATCGGGTGCAATTCCA
+
AEGFFGGGFGGGGDCEFFGG8FFEGFGGEGGFGGGGGGGGGGGGEDFGFEGFGGGGDFGFEGGGCFCDFDGGGGGEDCEFF,?ACFFGGGGGG7<FEGGGGGGCGGGGGGGD,,7EFGGGGGGGGGGF9DF,>>FFEEEGGGGGGGGFGG8CE:EGG9@;ECC2DFGGGGGGFGD/59DF5CA5D6E;A91CFFFEFAFFF777);A9DEFD7BA6<5;1158?*79C1>*6*926>3(.,3(-8))(.62<0)51.4=??:28>2)6(,(,(369424)-
@M02352:288:000000000-CKWC8:1:1101:18046:4545 2:N:0:TACGCTGC+CTAAGCCT
CAATCTTGCGACCGTACTCCCCAGGTGGGACACTTATCACTTTCGCTTAGTCACTGAGATAAATCCCAACAACTAGTGTCCATCGTTTACGGCGTGGACTACCAGGGTATCTAATCCTGTTCGCTCCCCACGCTTTCGTCCATGAGCGTCAGTATATACGTAGTAGACTGCCTTCGCAATCGGTATTCTGTGTAATCTCTATGCATTTCACCGCTACACTACACATTCTATCTACTTCCGTATAACTCAAGTCAACCAGTATCAAAGGCAGTTCCATAGTT
+
GGGGGGGGGGGGDGGGGGGGGGGEGGFGGFFGGGGGGGGGGGGGGGGGGGGGGGGGGGGGGGGGGGGGGGGGGGGGGGGGGGGGGGGGGGGGGGGGGGGGGGGGGGGGGGGGGGGGGGGGGGEGEGGGGGGGGCGGGGGEGGGGGGGGGGGGGFGGGGGGFFGGGGGGGGGGGGGGGG5AFGGGGGGGGGGGGFFFFFFGF>F7<FFGGGFGDFFFGFF<EFFFFGEGFFFAF7CEFFFFE0=EC<C@EE?BAFBF?BFFBBDDFFFFFB<?AF*6FF0>A
@M02352:288:000000000-CKWC8:1:1101:23882:4546 2:N:0:TACGCTGC+CTAAGCCT
CAGTCTTGCGACCGTACTCCCCAGGTGGGATACTTATCACTTTCGCTTAGTCACTGAGCTAATGCCCAACAACTAGTATCCATCGTTTACGGCGTGGACTACCAGGGTATCTAATCCTGTTCGCTCCCCACGCTTTCGTCCCTCAGCGTCAGTACATACGTAGTAGACTGCCTTCGCAATCGGTATTCTGTGTAATATCTATGCATTTCACCGCTACACTACACATTCTATCTACTTCCATATGACTCAAGTCAACCAGTATCAAAGGCAGTTCCATAGTT
+
GGGGGGGGGGDGGGGGGGGGGGCBFFCDGGGAFFGFGGGGGGGGGGGG@FGGGGGGGGGGGAFGGGGGGGCGGGFFFGGGGGGGEFGFGGGCECFG77FFGGGG8FGGGCFGFEGGGGGGGGFGGGGG6>CFFEECFGGGGGFGGCF6@GCECFGEG;DFCG?CEF9>E7DFFGGGG7CBFGGE9ECFEFECGF+A4BFCF78FCFF:=:AFCB>>GA@EEFEFFCCGFFFFFF<EFFEFE?C?C47>;=3?><5???>9A2<45<21:(-,6<FAF97AA
@M02352:288:000000000-CKWC8:1:1101:12333:4564 2:N:0:TACGCTGC+CTAAGCCT
CAGTCTTGCGACCGTACTCCCCAGGTGGGATACTTATCACTTTCGCTTAGTCACTGAGCTAATGCCCAACAACTAGTATCCATCGTTTACGGCGTGGACTACCAGGGTATCTAATCCTGTTCGCTCCCCACGCTTTCGCACCTCAGTGTCAGTATCAGTCCAGGTAGTCGCCTTCGCCACTGGTGTTCCTTCCTATATCTACGCATTTCACCGCTACACAGGAAATTCCACTACCCTCTACCGTACTCTAGTTCAGCAGTATCAGGTGCAGTTCCCAGGTT
+
GGGGGGGGGGGGGGEGFGGGGGGGGGGGGGGGGGGGGGGGGGGGGGGGGGGGGGGGGGGGGGGGGGGGGGGGGGGGGGGGGGGGGGGGGGGGGGGGGGGGGGGGGGGGGGGGGGGGGGGGGGGGGGGGGGGDGDGGGGGGGGEGGGGGGGGGGGGGGGGGGGDGGEFGGGGGGGGGGGGFFDFCFGGGGGGGGFFEECFFFC>G=DDGGGFGGF9>EAD@FFFFGGFG3@BFFFFD33@EDD9?BB0)).:465>9>B>AB<<><?BFF?BADFF<4:F?,
@M02352:288:000000000-CKWC8:1:1101:7619:4579 2:N:0:TACGCTGC+CTAAGCCT
TAATCTTGCGACCGTACTCCCCAGGCGGTCTACTTAATGCGTTAGCTGCGCCACTAAAGAACCAAGTTCCCCAACGGCTAGTAGACATCGTTTACGGCGTGGACTACCAGGGTATCTAATCCTGTTCGCTCCCCACGCTTTCGCACCTCAGTGTCAGTATCGGTCCAGGTAGTCGCCTTCGCCACTGGTTCTCCTTCCTATCTCCACGCATTTCACCGCTACACAGGAACTTCCACTACCCCCTACCGTACTCGAGTTCAGCAGTATCAGGTACAGTTCC
+
GEEGGGGGGGEGGEGGEGGGGGGGGGCE6+B<FGGGFCF<FGGGCGGGGGGGGG<EFGC?<,,C<EFFGG<FEGGD7F4+9EFFDGDFFEGG+?E:F7FFG@=FF=8FCFDGG,D=EA<F==FAD9,+@8EGFGCGC6?::7:C*3@3:EGF,5,<9DC@CFGGCFG?C,B9CC))**1?55A*/+<@F0+2;>B>>;CC6*;C)+;C3*:C*94BFD0((77@4DBF0)//9*).48::?((14??(4(4?9(.0.,*)-49?>2).628)).6)9664
@M02352:288:000000000-CKWC8:1:1101:7170:4586 2:N:0:TACGCTGC+CTAAGCCT
CAGTCTTGCGACCGTACTCCCCAGGTGGGATACTTATCACTTTCGCTTAGTCACTGAGCTAATGCCCAACAACTAGTATCCATCGTTTACGGCGTGGACTACCAGGGTATCTAATCCTGTTCGCTCCCCACGCTTTCGTCCCTCAGCGTCAGTACATACGTAGTAGACTGCCTTCGCAATCGGTATTCTGTGTAATATCTATGCATTTCACCGCTACACTACACATTCTATCTACTTCCATATGACTCAAGTCAACCAGTATCAAAGGCAGTTCCATAGTT
+
GGGGGGGGGGDGGGGGEFGGGGGGGGGGGGGGGGGGGDGGGGGGGGGGGGGGGGGDFGGGFFG<<FGGGGGGGGGGGGGGGDEGEGGGGFGFGGGGGGGGGGFGCFGFCGGGF9FFGGGGFB77CFGGEEECGCCFCGGGGG9@=>ADGEEGACFCDEGFGGFGGFGGCFEGG797C>>DFC>E>EFGD@G7D6A<CFFGFGFGFFFF+CFG7A=AGF@6;A.=FG?7<7+1A=7CEE3>??<55)6>3=)))<9??<5A)-6).4406:,4446)99)).
@M02352:288:000000000-CKWC8:1:1101:21758:4592 2:N:0:TACGCTGC+CTAAGCCT
TAACCTTGCGGCCGTACTCCCCAGGCGGTCTACTTATCGCGTTAGCTTCGCCACTAAGTCATTACAACCCAACGCCTAGAAGACATCGTTTACGCCGTGGACTACCCGGGTATCTAATCCTGTTTGCTCCCCCCGCTTTCGCACCCCAGGGTCAGTATCAATCCAGAGTGTCGCCTTCGCCTCTGATGTTCCTTTCTATATCTACGCATTTCACAGCTACACAGAAAATTCCCCTCTCCTCTCTAGACCCCTAGCCCGCCAGTATAGCGGGCAATTCACAG
+
,CEFGGGGGG:+CEFGGGGGGGFEG8FG6@FGGGGGCFGG@FG:FGGFFGCF=FC,<<,CFFFGFF,CCFG77C+@,4,,B?<AE,,+AE<?AC+8>FFE+,5,=A,8FEF=5,,C8,8D9FFGG<,3>@E++>+3CE>5*@CC>*=;**412==E7E,,,@,??<:BB;EC*=*:8;*):*==*+21C7++;)+./13;:;=C35:<7CFD*9)*20-4)77)00.9)66**0(4(4,6:4(,)))))(,-2,3?((03(()--)))(((((39)*)).)
@M02352:288:000000000-CKWC8:1:1101:14459:4601 2:N:0:TACGCTGC+CTAAGCCT
CAGTCTTGCGACCGTACTCCCCAGGTGGGATACTTATCACTTTCGCTTAGTCACTGAGCTAATGCCCAACAACTAGTATCCATCGTTTACGGCGTGGACTACCAGGGTATCTAATCCTGTTCGCTCCCCACGCTTTCGTCCCTCAGCGTCAGTACATACGTAGTAGACTGCCTTCGCAATCGGTATTCTGTGTAATATCTATGTATTTCACCGCTACACCACACATTCTATCTACTTCCATATGACTCAAGTCAACCAGTATCAAAGGCAGTTCCATAGTT
+
FEGGGGGGGGG@CGCCCGGFDGF:FFFFFGGGGGFEFGGDDGCGGGGGGGEFFFDGGGG<AEGFF<<FFCFGGG?9CEFDF,C,B=,ACFFEGGEEFDE9FDEF8F@,BFFGF,,9EF?ECFGDCE+D+>@+F++A=CDC8A==D@FGGGCCEEC:;D9B><BECF,E5@6D,@C*97C@>*4=F5=>=EC+D6+*58CGF@@+*++=D9C05625**((3>?BD<CFF6+81+7?E?8CCCC3?E).44744><F:1)6ADA)54)(3(3())92@4766
@M02352:288:000000000-CKWC8:1:1101:15753:4611 2:N:0:TACGCTGC+CTAAGCCT
CAATCTTGCGACCGTACTCCCCAGGTGGGACACTTATCACTTTCGCTTAGCCACTGAACTAAAGTCCAACAGCTAGTGTCCATCGTTTACGGCGTGGACTACCAGGGTATCTAATCCTGTTCGCTCCCCACGCTTTCGTCCATCAGCGTCAGTGTACTCGTAGTAGACTGCCTTCGCAATCGGTATTCTGTGTAATATCTATGCATTTCACCGCTACACTACACATTCTATCTACTTCCATATGACTCAAGTCAACCAGTATCAAAGGCAGTTCCATAGTT
+
GFGGGGGGGGGGGGEFGGGGGGGGGGGGGGGGGGGGGGGGGGGGGGGGGGGGGGGGGGGGGGGGGGGGGGGGGGGGGGGGGGGGGGGGGGGGGGGGGGGGGGGGGGGFFGGGGGFGGGFGFGGGGGGGGGGGGGGGGGGGGGGGGGGGGGGGGGGGGGGGFGGGGCGGGGGGGGGGGGGFFGGGGGGGGGGGGCFCEFFGFCACCFFGGGFGDFFFGFFFF4;FGGFGFFFCFFFFCFFFFFC<CE?<;14<ABFF?B44<2<AAFF:?08?FB=BBDFBA
@M02352:288:000000000-CKWC8:1:1101:17734:4619 2:N:0:TACGCTGC+CTAAGCCT
CACTGTTGCCAGCGTACTCCCCAGGCGGCTAACTTAATACTTTCGCTTTGGCACTCATCTTCAAGTAGACCAGCACCGAGTTAGCATCGTTTACGGCGTGGACTCCCGGGGTATCTAATCCCGTTTGCTCCCCCCGCTTTCGTCCATCAGCGCCACTGATATCGTAGTAAGCTGCCTTCGCAATTGGAGTTCTACGTACTATCTATGCCTTTCACCGCTACACTCCAACATCCGCCTTCTTCCAATCATTTCTAGACCTTCACTATCAAATGCAGCTCCAT
+
9E<F@FFGG9F;D:;CFFGGGGGGG,@FF@:CFEGFFDCGCGG,BFGC@FGFGGCFG<F,6,,,CAE,,C66FFGGGCC+,8CF<,9,,BEF,C4+4F747B?,,,:++>C:FGGG,87,3A+AF,@ED,>FG+C738++,3@:**,=<:DE5418,,,6D,,*>,46,7,,,,086:06?/:*0+3+=?9CF<+,/6)/3+;+)@8C*4;>@+<**)(4(9<9*0)*().0)04(4())).)6))().4)4)).=<0)).))-.6-)).))-)*)0)5()
@M02352:288:000000000-CKWC8:1:1101:17056:4621 2:N:0:TACGCTGC+CTAAGCCT
TAATCTTGCGACCGTACTCCCCAGGCGGAATGCTTAATCCGTTAGGTGTGTCACCAACAAGCATGCTTGCTGACGACTGGCATTCATCGTTTACGGTGTGGACTACCAGGGTATCTAATCCTGTTTGCTCCCCACACTTTCGTACCTCAGCGTCAGTATCGAGCCAGTGAGCCGCCTTCGCCACTGGTGTTCCTCCAAATATCTACGAATTTCACCTCTACACTTGGAATTCCACTCACCTCTCTCGAACTCAAGACTAGCAGTATTAGAGGCAGTTCCAG
+
FEFFDDGGGGGGGGGGGGDGCEGGGGGGGGGGGGGGGFGGGGGGGGGGGGGGGGGGGGGCFGGGGGGGGGGGFGDGGGGGGFGGGGGGGGGGGGGGGGGGGGGGGGGGGGGGGGGGFGGGGGGGGGGGGGGGGGGGGGGGGGGGGGCGGGFEGGGGGFGGGGGG5BFGGGGGGGGGGGGFEGGGGGGGGGGFGEFFDFFGFFFGEFFGFEFGGFFFGF@FFF@+;7@FFFFFA69338:0<02:?????FFFBF7F?AFB<B><<<AA<44:66>1@5:><
@M02352:288:000000000-CKWC8:1:1101:7295:4629 2:N:0:TACGCTGC+CTAAGCCT
TAACCTTGCGGCCGTACTCCCCAGGCGGTCTACTTATCGCGTTAGCTTCGTTACTAAGTGATCAAGTCACCCAACAACTAGTAGACATCGTTTACGGCGTGGACTACCAGGGTATCTAATCCTGTTTGCTCCCCACGCTTTCGCACCTCAGTGTCAGTATCAGTCCAGGTAGTCGCCTTCGCCACTGGTGTTCCTTCCTATATCTACGCACTTTACCGCTACACAGGAAATTCCACTACCCTCTACCGTACTCTAATTCAGCAGTTTCAGGTGCAGTTCC
+
BAFFCFG,CC:C7FFE:CEG?F@:8FFD@@FGGGGGGFCEDGCGDEGGGGGGGEFG<FFFC9FEFFEFGGGFF<CFGFFG,?CB9<?EFGCFGCCECEGGGC:,5ADG8BFEF8FDGGGD9FCEGG9>BDFGFCCEBEEGGCEEEG+=C?8ECFFFCGC;EGGGFEGGEG?FGG4DCDGFF58??0<81,,2:5B58A6:8CCC9AA957)80*1@E89B@F3ACC.74<*0*9:AA0:F?B?,45>1(((-).)*).@>AAB?2)--4-).(2/)166<
@M02352:288:000000000-CKWC8:1:1101:23145:4632 2:N:0:TACGCTGC+CTAAGCCT
CAGTCTTGCGACCGTACTCCCCAGGTGGGATACTTATCACTTTCGCTTAGTCACTGAGTCGAAACCCAACAACTAGTATCCATCGTTTACGGCGTGGACTACCAGGGTATCTAATCCTGTTCGCTCCCCACGCTTTCGTCCATGAGCGTCAGTATATACGTAGTAGACTGCCTTCGCAATCGGTATTCTGTGTAATATCTATGCATTTCACCGCTACACTACACATTCTATCTACTTCCATATGACTCAAGTCAACCAGTATCAAAGGCAGTTCAATAGTT
+
FGGGGGGGGGDGEFFFGGGGGFFEGGFFGGGGGGGGGGGGGGGGGGDG>GGGGGGGGGGGG7F7:FGEGGCFGGGGGGGGFGGEEFFFGGGGGGGGGGGGGGGGGGGGGGGGGGGGDFGGGGGGEGCDE8CGGFCC@@DGGGFEFDGGGGGGGGGGGGCFEGGGFGGGGGGGFFGGGDGEFDGEGCE7FGGDGEFEEFF:@@FGFFFGGGF:CE>FEF@<@FEFFCCGFFFFF+;<??3>EFE<3A2:?FFF)-6?(159)..4<)61(4:<A<*66>9A<
@M02352:288:000000000-CKWC8:1:1101:10029:4633 2:N:0:TACGCTGC+CTAAGCCT
CACTGTTGCCAGCGTACTCCCCAGGTGGCTAACTTAATACTTTCGCTTTGGCACTCATCTTCAAGTAGACAAGCACCGAGTTAGCATCGTTTACGGCGTGGACTACCGGGGTATCTAATCCCGTTCGCTACCCACGCTTTCGTCCATCAGCGTCAATAATATCTTAGTAAGCTGCCTTCGCAATTGGTGTTCTATGTAATATCTATGCATTTCACCGCTACACTACATATTCCGCCTACTTCAAATATATTCAAGACCTACAGTATCAAAGGCAGTTCCAT
+
GGGGGGGGGGFGGD;CFGGGGGFGGGCGEFGGGGFGGGGGGGGGGGCGGGGGGGFGGGGGGGGGGGGGGGGGGGGGGGGGCFGGGGGGGGGGGGGGGGGGGCEFFGGGGGGEDGFGGGGGGFGGGGGGGGGGFGGGGGGFGGGGEGGGGGG6BED6;EFGGFEFFGGGFGFGFGGGGGC@BGGG7?FGC?8BF?>CCFAFFFFGFFFGFG=FGFFAGD9614/AF4@FFFFFFF;1;@@<E?CF)?CA-6<<2<<6:0<?:?:A<2)6<)-8(4>BFA26)
@M02352:288:000000000-CKWC8:1:1101:23041:4641 2:N:0:TACGCTGC+CTAAGCCT
TAACCTTGCGGCCGTACTCCCCAGGCGGTCTACTTATCGCGTTAGCTTCGCCACTAAGTCATTACAACCCAACGGCTAGTAGACATCGTTTACGGCGTAGACTACCAGGGTATCTAATCCTGTTTGCTCCCCACGCTTTCGTCCCTCAGCGTCAGTACATACGTAGTAGACTGCCTTCGCAATCGGTATTCTGTGTAATATCTATGCATTTCACCGCTACACTACACATTCTATCTACTTCCATATGACTCAAGTCAACCAGTATCAAAGGCAGTTCCATA
+
GGGGGGGGGGGG>FFGGGGGGGGGGFGFFEFFGGGGCFGGGGGGGGFGGGGGGCGGGGGGGGGGGGGGGGGGGGGGGGGFGFGGGGGGGGGGGGDGGG>FGGGGGGGFFDFFFGGGGGGGGGGGGGGGGGGGGGGGGGECCF6CEGGGEFGGGGGGGGGGGGGFG,>9DCEFGGGGGFD45CCFFGGGGGGGFC=?EFFC:CAGE+8:CFFGGFEFCBFFFFBFGC?4:=BB//<><AB<<AB<<<A>D2<BF<<BA>60:?AF9A46).401<FAFAF9)
@M02352:288:000000000-CKWC8:1:1101:6956:4643 2:N:0:TACGCTGC+CTAAGCCT
CAGTCTTGCGACCGTACTCCCCAGGTGGGATACTTATCACTTTCGCTTAGTCACTGAGCTAATGCCCAACAACTAGTATCCATCGTTTACGGCGTGGACTACCAGGGTATCTAATCCTGTTCGCTCCCCACGCTTTCGTCCCTCAGCGTCAGTACATACGTAGTAGACTGCCTTCGCAATCGGTATTCTGTGTAATATCTATGCATTTCACCGCTACACTACACATTCTATCTACTTCCATATGACTCAAGTCAACCAGTATCAAAGGCAGTTCCATCGTT
+
GGGGFGGGGGGGDGGGGGGGGGGEGGGGGGGGGGGGGGGGGGGGGGGGGGGGGGGGFGGGGGGGGGGGGGGGGFGDGGGGGGGGDGGGGGGGGGGGGGGGGGGGGGCEFGGGGGGGGGGGGGGGGGGFBEECF7=FFGGGGGFGGFGGGGGGCFGGGGGGGG7EFCFCGFFGGGFF>CDFFFEGGGGGGGGGFC6*>FFGFF8DCB@D@<FG4?@EGFDFFF85DCEGEFFFFA>CCEA<5?E)5;C9;87.74<BF?FA2::64.5(8((.6A4)*)(-4
@M02352:288:000000000-CKWC8:1:1101:9651:4657 2:N:0:TACGCTGC+CTAAGCCT
CAGTCTTGCGACCGTACTCCCCAGGTGGGATACTTATCACTTTCGCTTAGTCACTGAGATAAATCCCAACAACTAGTGTCCATCGTTTACGGCGTGGACTACCAGGGTATCTAATCCTGTTCGCTCCCCACGCTTTCGTCCATGAGCGTCAGTATATACGTAGTAGACTGCCTTCGCAATCGGTATTCTGTGTAATCTCTATGCATTTCACCGCTACACTACACATTCTATCTACTTCCGTATAACTCAAGTCAACCAGTATAAAAGGCAGTTCCATAGTT
+
GGGGGGGGGGGGGGGGGGGGGGGGGGGGCFGFGGGGGFGGGGGGGGGGEGGGGGGGFGGGGGGGGGGGGGGGGGGGGGGGAEFGGGGGGGGGGGGGGGGGGGGGGGGGGGGFGGGGGGGGGGGGGGGGGGGDGFGGFGGGGGGGGEGGGGGGFGGGGFGGGGGGGGGGFGGGGGGGGDGFFFCEFGCGGGGCFFFEEFF@FGFGFFFGGGFGDD@?EFD)6A@FGGFGFFFFFFFE??E;;;@8CEFFE84<4)6=?F<9A<).65:6::(.:2=>=<7><
@M02352:288:000000000-CKWC8:1:1101:10373:4662 2:N:0:TACGCTGC+CTAAGCCT
CATTCTTGCGAACGTACTCCCCAGGTGGGATACTTATCACTTTCGCTTAGCCACTCAGCCTTACGGCCGAACAGCTAGTATCCATCGTTTACGGCGTGGACTACCAGGGTATCTAATCCTGTTCGCTCCCCACGCTTTCGTCCATCAGCGTCAGTATATTGTTAGTGATCTGCCTTCGCAATCGGTATTCCATGTAATCTCTAAGCATTTCACCGCTACACTACATATTCTAACCACTTCACAATAACTCAAGACTAACAGTTTCAAAGGCAGTTCCACAG
+
GEFGFGGGGGGGDCDEGGAGGGFGGGFGCFGGGGGGGFGGGGGGGGGGDEGGGFDGGGGGGGGGDGGGGGGGGGGGGGGGFGGGGGGGGGGGGCDGGGGGGGGGGGFGGGGGGGGGGGEGGGGGGGGGEGEGGEGGGGGGGGGGGGGGFGGGGGGGGGGGGGGGGGGGGGGFFFGGGGGFFGGGGGGGGGGGGFFFFFFFFGFG?FFGGGFCG=DBGFFFDFF;FGF=?ACFA88EDF><EFFFFFFFAABB23(*<?FBDF:AFF>9431?<885?2)8(
@M02352:288:000000000-CKWC8:1:1101:26108:4662 2:N:0:TACGCTGC+CTAAGCCT
TAACCTTGCGGCCGTACTCCCCAGGCGGTATACTTATCGCGTTCGCTTCGTTACTAAGTGTTCAAGCCACCCAACCACTAGTAGTCCTCCTTTCCGGCGTGGACTACCAGGGCTTCTAATCCTTTTCGCTACCCACACTTTCGCACCTGATCGTCAGTTTCTGACCAGTGAGTCGCCTTCGCCCCTGTTTTTCCCTCACATATCTACGTCTTTCCCCGCCACCCCAGGAACTCCCCTCTCCTCTCCCAAACTCTAACCTCACATCTTCGGGTGCCATTCC
+
DD,C@EGGD7CF@FFGGGGGGGGC8@@@++:,CFGGGGFC7FF,6FFFFGE,6CE,?CEE,AAE,C,C=FGGG@,,BFFFGF,?,<,CE,,:F,:4+++46:?F<4,?5?@>+,,@D;FA8,,,C<,+33+8FB,@C8,@EA68++*0,,,7@,,**@@,@<6,2>,,,,,,22*84*/;)2**/*2++409*7*)6))*+0++6+1/018D7@A;C8(-3)(75/(*())00)4((-(.3)(.,((.((())))*63/(.,).))).(-(((,).*6<)
@M02352:288:000000000-CKWC8:1:1101:25602:4676 2:N:0:TACGCTGC+CTAAGCCT
CAGTCTTGCGACCGTACTCCCCAGGTGGGATACTTATCACTTTCGCTTAGTCACTGAGCTAATGCCCAACAACTAGTATCCATCGTTTACGGCGTGGACTACCAGGGTATCTAATCCTGTTCGCTCCCCACGCTTTCGTCCCTCAGCGTCAGTATCGAGCCAGTGCGCCGCCTTCGCCACTGGTGTTCCTCCAAATATCTACGAATTTCACCGCTACACCTGGAATTCCACTACCCTCTACAATACTCTAGTTTCCCAGTTCAAAATGCAGTTCCCAGGTT
+
FFFGGFG@FGGGGEGGGGGGGGGCFFFFECGFGGGGFFFGGGFGGGDGGCFFGGEFCAFCFFFGGDFGGGGFFCGGGGGCGFGC:FFEFGGD@C>>CGGGGGGCEE7BEEFB?EF9EGGF>F@CED+DEEGFF7F:DG@>>E8DE==CC6?C55<EC+++8B7B9,3@C:CCB>FFGGD?A4,42;*1;<FD*5/.6:8@77)*/88@FFFCDB>5EFFF@A(<6FB7)/@=6@(4)(43:A226:<?4A<4<:)9>2?:6):)6<A):<94)6*,*.(8)
@M02352:288:000000000-CKWC8:1:1101:21573:4707 2:N:0:TACGCTGC+CTAAGCCT
CACTGTTGCCAGCGTACTCCCCAGGTGGCTAACTTAATACTTTCGCTTTGGCACTCATCTTCAAGTAGACAAGCACCGAGTTAGCATCGTTTACGGCGTGGACTACCGGGGTATCTAATCCCGTTCGCTACCCACGCTTTCGTCCATCAGCGTCAATAATATCTTAGTAAGCTGCCTTCGCAATTGGTGTTCTATGTAATATCTATGCATTTCACCGCTACACTACATATTCCGCCTACTTCAAATATATTCAAGACCTACAGTATCAAAGGCAGTTCCAT
+
GGGFGGGGGGGGGGGGGGGGFGGEFFGGGGGGGGGGGGGGGGGGGGGGGGGGGGGGGGGGGGGGGGGGGGGGGGGGGGGGGGGGGGGGGGGGGGGGGGGGGGGGGGGGGGGGGGFGGGGGGGGGGGGGGGGGG@BCEGGGGGGGGGGGFGGGGGGCCFGGGGGGGGGGGGGGCEGFFDGFFGGGGFGE5CGGGFFFFFFFFFFFEFFFGF8BFCCFGFFF;ADCCFEGEAFFFFF0@D@<?EFFFFFFFFAFAAAFFF?<2:?BD<BABBAF?<317><A)
@M02352:288:000000000-CKWC8:1:1101:25000:4710 2:N:0:TACGCTGC+CTATGCCT
TAAACTTGCGCCCGTACCCCCCACTCAGCCTACTTATCGCGTTAGCTTCGTTACTAACTGTTCAACTCACCCAACAACTACCTCTCTCCGTTTACGGCCTGGATTACCAAGTTATCTAATCCCGTTTCCTCCCCACGCTTTCGTACCTCACTGTCAGTATCAATCAAGGTAGTCCCCTTCGCCACCGCTTTTCCTTCCTATATCCCCTCCTTTCACCGCCACCCAGGGCATTCCACCACTCCCTACCTTAACCCACTTCAGCACTTTCAGCTGCCGTTCT
+
,,@,;CF,<C+8+CFGC,CDF+++,,,666C8C<F<,69B+++B,,:@C+,,<6CC,,6,6,9C9,:C<FG<<<,:C,C,,,,,,,,9,+:,,4?+++4+4BF,,,5BA,:,,:,6EE,A>=,+,44,46,?8+33++6++3+33@++6,,6,,,75@,,@,,,@,,,6>,337+9?*3**<*1*,4*1*19=.+*99=F6+++*)2*9*;FDA*+>.(,3>05*1(*158*1+.7(/6(((.,)2(,).)))(()(./6).-()))-)))),.),.(41
@M02352:288:000000000-CKWC8:1:1101:6143:4719 2:N:0:TACGCTGC+CTAAGCCT
CAATCTTGCGATCGTACTCCCCAGGTGGGACACTTATCACTTTCGCTTAGTCACTGAGATAAATCCCAACAACTAGTGTCCATCGTTTACGGCGTGGACTACCAGGGTATCTAATCCTGTTCGCTCCCCACGCTTTCGTCCATGAGCGTCAGTACATACGTAGTAGACTGCCTTCGCAATCGGTATTCTGTGTAATATCTATGCATTTCACCGCTACACTACACATTCTATCTACTTCCATATGACTCAAGTCAACCAGTATCAAAGGCAGTTCCATAGTT
+
GFFGGGGGGGGGGGGGGGGGGGGGGGGGGGGFGGGGGGGGGGGGGGGGGGGGFFGGGGGGGGGGGGGGGGGGGGGGGGGGGGGGGGGGGGGGGGGGGGGGGGDBFGGGFFGGGGGFGG9FGGGGGGGGCFECGGGGGGGGGGGGGFFGGGGGGGGGGGGDD:CEGGGGGGGGFGGFGGDAAFEGGGGECCFGGFFEFA9=BFFGFFFGG78CDE@EGFDC3FEFFGEGCCFFF6C5?CEEE3E?34CEEF@7CCFF@24-6)6><<)40::8<2*)=64).
@M02352:288:000000000-CKWC8:1:1101:14312:4723 2:N:0:TACGCTGC+CTAAGCCT
TAACCTTGCGGCCGTACTCCCCAGGCGGTCAACTTAGTGCGTTAGCTGCGCCACCCACGACTCAAGGTCACAGACGGCTAGTTGACATCGTTTACGGCGTGGACTACCAGGGTATCTAATCCTGTTTGCTCCCCACGCTTTCGTGCCTCAGTGTCAGTATTTGTCCAGGTAGCCGCCTTCGCCACTGATGTTCCTTCCAATCTCTACGCATTTCACCGCTACACTGGAAATTCCACTACCCTCTACAATACTCTAGTTTGCCAGTTCAAAATGCAGTTCC
+
GGGFFGGGGGGGGCFFGFGGGGF@FGGGCGGGGGGGGGGGGGGGGGGGGGGGGGGGGGGGGGGGGGGGGGGGGGGGDGGGGGGGGGGGGEGGGGGGGGGGGGGGGGGGGGGGGGGGGG9FGGGGGGGGGFGGGGCEEGDGGGGGGGGGGGGGC@FGCGGGGGGGGGGGGGGGFGGGGGGF>DGDCGGGGCCGGFFEAF@D@DFGC+@<D5.:CFFFGEFF>B<FCG:<77F=F4294??BFBB:ADB<AABBF>B=6AFBBDD7:44AD<<A<AFAF<F>
@M02352:288:000000000-CKWC8:1:1101:6899:4728 2:N:0:TACGCTGC+CTAAGCCT
CAATCTTGCGACCGTACTCCCCAGGTGGGACACTTATCACTTTCGCTTAGTCACTGAGATAAATCCCAACAACTAGTGTCCATCGTTTACGGCGTGGACTACCAGGGTATCTAATCCTGTTCGCTCCCCACGCTTTCGTCCATGAGCGTCAGTACATACGTAGTAGACTGCCTTCGCAATCGGTATTCTGTGTAATATCTATGCATTTCACCGCTACACTACACATTCTATCTACTTCCATATGACTCAAGTCAACCAGTATCAAAGGCAGTTCCATAGTT
+
FEFGGGGGGGDGEGGGGGGGGGGGGGGFGGGGGGGGGGGGGGGGGGGG7FGGGGGGGFGGGFGGGGGGGGCFGGGGGGGGGGGGGGGGGGGGGGGGGGGGGGGGGGCFFFGGGGFFGFAFGFFGGGGGGGGGGGG7EGGGGGGGFGGDEGGGGGGFG;FGGGFEGCEGFGGGGGFFDD>>FG5EFFGGGGGGGE85@CFGFGFG?8BDFGF7CABEGF@C8F;F4DEGFFFFFFE?3C))9?E<C<EFFF).6>DFBB:A<A9)6)),18(8ABFAFF:9A
@M02352:288:000000000-CKWC8:1:1101:13043:4752 2:N:0:TACGCTGC+CTAAGCCT
TAACCTTGCGGCCGTACTCCCCAGGCGGTCTACTTAGTGCGTTAGCTGCGCCACTAAGACATCAAGTGTCCCAACGGCTAGTAGACATCGTTTACGGCGTGGACTACCAGGGTATCTAATCCTGTTTGCTCCCCACGCTTTCGCACCTCAGTGTCAGTATCAGACCAGGTAGTCGCCTTCGCCACTGGTGTTCCTTCCTATACCTACGCATTTCACCGCTACACAGGAAATTCCACTACCCTCTACCGTACTCTAGTTCAGCAGTATCAGGTGCAGTTCC
+
FDEFGFGDFEEGGFEEFCFGFGFGG<@:@FEAFFGGGGFGGGGGCFGGGEGGGGGGGGGGGGGGGGGGGGGGGGGGGGGGGGFCFGGGGGGGGGGG7CEE7CGGGGGGGFC7>FGGGGGGGGA=DFGGGEGGGGEFDCECCFEGEGEDFFCCFGGGFGGGGDGF6FEFDFF9EFGDDG:=)?CCDGCFC6FGGFFEEFF:8++3.+8*)1=DFFE=@A9607<FGFBG0)9=F7<A47:?B?F<BF<;6?:16))0:>BAA24(.4)6<9).()0)9<A4
@M02352:288:000000000-CKWC8:1:1101:21659:4754 2:N:0:TACGCTGC+CTAAGCCT
CAGTCTTGCGACCGTACTCCCCAGGTGGGATACTTATCACTTTCGCTTAGTCACTGAGCTAATGCCCAACAACTAGTATCCATCGTTTACGGCGTGGACTACCAGGGTATCTAATCCTGTTCGCTCCCCACGCTTTCGTCCCTCAGCGTCAGTACATACGTAGTAGACTGCCTTCGCAATCGGTATTCTGTGTACTATCTATGCATTTCACAGCTACACTACACATTCTATCTACTTCCGTATAACTCAAGCCAACCAGTACAAAAGGACGTTCAAAGGTT
+
GGGGGGGGGGGGGGGGGGGGGGGGGFGGGGGFGGGGGFFGGGGGEGGF,FGGGGGFGGGGEEGGGFGFFGGFGEGCFGFFGGGGEGGGFF:=F7BEGGFCGGGGGEBBFGFGGCEEDGGGGGGDGEGGGDGEFGGGGGGGGGGGGGGGEDEEGC<:EEFGGGGG,33@D7E?EFF9DDD4AFE77CC<:,>+DE+9<>FGFGFGEFFD@<8++2)4CA37;;);*0<>)+;+1+7???F044;374))743)(/37-85<2))6>(4((((-,4))*)(5)
@M02352:288:000000000-CKWC8:1:1101:15858:4763 2:N:0:TACGCTGC+CTAAGCCT
CAGTCTTGCGACCGTACTCCCCAGGTGGGATACTTATCACTTTCGCTTAGTCACTGAGCTAATGCCCAACAACTAGTATCCATCGTTTACGGCGTGGACTACCAGGGTATCTAATCCTGTTCGCTCCCCACGCTTTCGTCCCTCAGCGTCAGTACATACGTAGTAGACTGCCTTCGCAATCGGTATTCTGTGTAATATCTATGCATTTCACCGCTACACTACACATTCTATCTACTTCCATATGACTCAAGTCAACCAGTATCAAAGGCAGTTCCATAGTT
+
GGGFGGGGGGGGGGGFGGGGGGGGGGFGGGGGGGGGGGFGGGGGGGGGGGGGGGGGGGGGGGGGGGGGGGGGGGGGGGFGGGGGGGGGGFDGGGGGGGGGGGGGGGGGGGGGGGGGGGGGGGGGFGEFGGEGGGGGGGGGGDGGGGGGGEGGGGGGGFGFCGGGGGFGFFGFCGGGGGC4A?EGFFGGGD=CGFFCFFFCFGFGFFFFGGFGGF6AGF@);FFFGFFGF66@FFEEFEEFFFFFFE?78;<DBF9FBBF944<4<A2:?B<?FBFFF>FFA
@M02352:288:000000000-CKWC8:1:1101:25197:4764 2:N:0:TACGCTGC+CTAAGCCT
TAATCTTGCGACCGTACTCCCCAGGCGGAATGCTTAATCCGTTAGGTGTGACACCAACAAGCATGCTTGCTGACGTCTGGCATTCATCGTTTACGGCGTGGACTACCAGGGTATCTAATCCTGTTCGCTCCCCACGCTTTCGTCCATCAGCGTCAGTATATAGTTAGTCACCTGCCTTCGCAATCGGTGTTCTATGTAATATCTATGCATTTCACCGCTACACTACATATTCCGGCAACTTCACTATAACTCAAGACCGACAGTATCAAAGGTAGTTCTA
+
<9FFGGGGGGDEFFGGGGGGGGGGGEFGGGGGGGGGFFGGEGGGGGG,CFGGCFDFEGGFGGGGC?FGFGGFFGGGGGG?EFAFFAFFGEFGGGGEGGGGGGGFGEF,BF74,EFFCFFDEGGGGCGGEGGGGGGE78@D9@EGCECF?F69*:CED9CFGEGEGCCFG@FEFGGC7FGFE4=54:*=:CCD8?FEFFFDAGFFCFFC77AFDF<;EA>(,;@AFGFGFFF*/<019(:?A<)4>A44:AAAB:<7?<@919;A2<AD<4:2))1.=46)
@M02352:288:000000000-CKWC8:1:1101:22196:4772 2:N:0:TACGCTGC+CTAAGCCT
CAGTCTTGCGACCGTACTCCCCAGGTGGGATACTTATCACTTTCGCTTAGTCACTGAGCTAATGCCCAACAACTATTATCCATCGTTTACGGCGTGGACTACCAGGGTATCTAATCCTGTTCGCTCCCCACGCTTTCGTCCCTCAGCGTCAGTACATACGTAGTAGACTGCCTTCGCAATCGGTATTCTGTGTAATATCTATGCATTTCACCGCTACACTACCCATTCTATCTACTTCCATATGACTCAAGTCAACCAGTATCAAAGGCAGTTCCATAGTT
+
GGGGGGGGGGGGGGFFGGGGGGGGGGFGGGGGGGGGGGGGGGGGGGGG@FGGGGGGGGGGGGGGGGGGGGFGGGGGGGGGGGGGGGGGGGGGGGGCGDCFGGGGGGGGGGFDEEGGGGFFFFFGGGGGGGG>CCGGGGGGGGGGGEF6EEEGGGGGGGFDEGFGGDCGD@EFGGGGGCC@F4CGCFGGGGGGG76CF684BGFGFFACGF68DF@AE=@<46(;CGFF)78FFFECCEFCCEC)7EFFFFE?>AFF??>AF2A<>-)18(38AAFAB)).6
@M02352:288:000000000-CKWC8:1:1101:21200:4790 2:N:0:TACGCTGC+CTAAGCCT
TAACCTTGCGGCCGTACTCCCCAGGCGGTCTACTTATCGCGTTAGCTTCGTTACTAAGAAATCAAGTCTCCCAACAACTAGTAGACATCGTTTACGGCGTGGACTACCAGGGTATCTAATCCTGTTTGCTCCCCACGCTTTCGCACCTCAGTGTCAGTATCGGTCCAGGTAGTCGCCTTCGCCACTGGTGTTCCTTCCTATATCTACGCATTTCACCGCTACACAGGAAATTCCACTACCCTCTACCGTACTCTAGTTCATCAGTATCAGGTGCAGTTCC
+
FGGGGGGGGGGGGGFGGGGGGGGGGGGG@FGGGGGGCFGGGGGGGGGGGGFGGGGGGGFGFGGFGFGGFGGGGGGGGGGGFEGGFFFGGGGGGGGGGGGGGDGFGGGFGGGGGGGGGGGGGGGDFGGGGFGGGGGGGGCEGFE;8CEFGGGGGGGGGGGFD7BEGEGGGGGGGE*CDDGF>GGGGGGGG,ADGEFFEFF>C7+:?68*>=BG7A<+CB@;9:3@FFFF(094@F<<:0:B22::BF>0::?:4))*.4@<)6A<BF6<FB?9276<F>D2
@M02352:288:000000000-CKWC8:1:1101:21609:4795 2:N:0:TACGCTGC+CTAAGCCT
CAGTCTTGCGACCGTACTCCCCAGGTGGGATACTTATCACTTTAGCTTCGTCACTGAGCTAATGCCCAACAACTAATATCCATCGTTTACGGCGTGGACTACCATGGCATCTAATCCTGTTCGCTCCCCCCGCCTTCGTCCCTCAGCCTAACTCCATACGTAGTACACTGCCTTCGCAATCCGTATTCTGTGTAATATCTATGCATCTCACCGCTCCACTACACATTCCATCCCATTCCATATGCCTCAAATCAACCAGTATCAATGGAAGTTCCATAGTT
+
FFEBEFGGGGGECCFFCGGGGGGCDFADEGGGFGGGFDDGGGC,EFCE9@EFGCF,FDGGGGF,@,9,CC7FF@E,,EFEFE,,869A<FF=F4++8+?FE8B,,9,,:?F9FFCFG;CC,9@=F<+8B+8+@+3+8+6+3=FE88@+@,4,3,@D,@,@EFDC9,,53@B63@CCC*3*/*4;3:CG,,>+=*+1*88C@C87<F+=CF+/*835=4;?EA;A**)+);;+)).)/.)).1))..5)(.).4)3)447<4445-))(,)(.-6*)9:24.
@M02352:288:000000000-CKWC8:1:1101:7102:4810 2:N:0:TACGCTGC+CTAAGCCT
TAACCTTGCGGCCGTACTCCCCAGGCGGACTACTTATCGCGTTAGCTTCGTTACTAAGTGATCAAGTCACCCCACAACTAGTAGACATCGTTTACGGCGTGGACTACCAGGGTATCTAATCCTGTTTGCTCCCCACGCTTTCGCACCTCAGTGTCAGTATCAGTCCCGGTAGTCGCCTTCGCCACTGGTGTTCCTTCCTATATCTACGCATTTCACCGCTACCCCGGAGATTTCACTACCCTTTCCCGTCCTCTACTTCCGCAGTATCCGGCGCCGTTCC
+
,C@AEGGGGEGCGG@FFGGGGGGGG8+@+8FCFGGGACGGGGGFGGGGGGCEGGC<EFFACFGGGEFGFGGG+C+4EFGECF<BA?<EFGFGG@FBEC+8>F+=FECG,AF@>,A3,:CA3A,5FFGCGFDEGGFD@68@><::+@@04,<A,:<,,5,,,7=DFG7:CFEGFG>DD<CFADGCG6<FCGGGGE7?<FF7:++:5+;33*8CCACFF37943(>3C,9(759*94<A),.3)(.))8(414,).4*.6B)-696?AD))(((-()-7(:(
@M02352:288:000000000-CKWC8:1:1101:22733:4816 2:N:0:TACGCTGC+CTAAGCCT
CAATCTTGCGATCGTACTCCCCAGGTGGGACACTTATTACTTTCGCTTAGTCACTGAAATAATCCAACAACTAGTGTCCATCGTTTACGGCGTGGACTACCAGGGTATCTAATCCTGTTCGCTCCCCACGCTTTCGTCCATGAGCGTCAGTATATACGTAGTAGACTGCCTTCGCAATCGGTATTCTAAGTAATATCTATGCATTTCACCGCTACACTACACATTCTATCTACTTCCATATGACTCAAGTCAACCAGTATCAAAGGCAGTTCCATAGTTGA
+
GGGGGGGGGGGGGEFGGGGGGGGCFGFGGGGGGGGGGGGGGGGGDGGGEGGGGGGGEGGGGGGGGGGGGGGGGGGFGFGGGGGGGGGGCEGDFGGGGGGGF@FGGGGGGGGGGGGGGGGGGGGGEFGGGGGDDFFFG6ECDFFFFG>GGGGGGGFFEFGGFFGFFGGGFCGGGGGGGGFFDDGGGGGGGGGDFE6AEFFGFGFGF>F@CC>GDF@AGFFFFFFFGGFG?FFCFFFC<>E<?55)7>@E)?CEFEFFF@C6?<C<A?FF:?A>FFFFFA>A)
@M02352:288:000000000-CKWC8:1:1101:9787:4823 2:N:0:TACGCAGC+CTAAGCCT
CAATCTTGCGACCGTACTCCCCAGGTGGCATGCTTATCGCTTTAGCTTCGGCACTCAGCTAATGCCTACCCCCTAGTCTACACCTTTTACGTTGTCGGCCACCAGTGCATCTGTTTCTATTCCCTTCCCCCGCCCTCGTCTCCCAGCCTCAGTCTCTGCTTATGTCCATGCCCTCGCCTTCGGCACTATGTCTAATATCGATACCTTCCCACTCTACCCCTACAATTCTATTGCCGTCTCTATCACCAATACAATACACTCTCAATAGCAGTTCCATCG
+
,C,CFCFCFG@FEGGGGGGGGGFCG6;<,@,,CFGCAF6CEFG@CCF,,6,@CEG,CC,,,,<,,,,,,6,,7+C,,,,,,,,,,,9,9CC,4,,,++@+C<,A,,,,<?,,,:,4CE,,9F9FF,,4,,+48>7F88@E,6,,,8@8=FGG,,,,,,,,,85,5@,;;<,33@CDC*3039*1**,,5,,+5*+/*4+*//)73C+**,***;.1>+((,)/)*+)+1++1++/(,((())1))6:2())))))*,)/6()4)))).44)-646)06(
@M02352:288:000000000-CKWC8:1:1101:7114:4823 2:N:0:TACGCTGC+CTAAGCCT
TAACCTTGCGGCCGTACTCCCCAGGCGGTCTACTTATCGCGTTAGCTTCGTTACTAAGTGATCAAGTCACCCAACAACTAGTAGACATCGTTTACGGCGTGGACTACCAGGGTATCTAATCCTGTTTGCTCCCCACGCTTTCGCACCTCAGTGTCAGGATCAGTCCAGGTACTCGCCTTCGCCCCTGGTGTTCCTTCCTATATCTACGCATTTCACCGCTCCACAGTACATTCCACTACCCCCTACCGCACTCTACATCACCACTATCCGCTTCAGTTCC
+
@FF9FFGGGGDFEGGGCGEGGCE:<FCC6@FCFGGGGGFGGGGGGGGGGG<FFGGGCE?CEGGFC9FF,CEEDFC<FEGGF<FFDFFD9:FGGCF+CB>FEEF8BDGF8@EGGG8;,ECGG9?,CFFF9=FGGGGGCE8C7D6:+:3+@,8E>@@A,,,,@,,,@B98:FC,,5*3@>4A)8;*)*=@<0ACCEFFFFFCFC+;/+@*5C8D>F?FG3;9(<2;4C):)//*1*)))(576(,(-:0((,-(.)4*).9<2,2(((.).((((,*.9)66
@M02352:288:000000000-CKWC8:1:1101:22859:4823 2:N:0:TACGCTGC+CTAAGCCT
CAGTCTTGCGACCGTACTCCCCAGGTGGGATACTTATCACTTTCGCTTAGTCACTGAGCTAATGCCCAACAACTAGTATCCATCGTTTACGGCGTGGACTACCAGGGTATCTAATCCTGTTCGCTCCCACAGCTTTCGTCCCTCAGCGTCAGTACATACGTAGTAGACTGCCTTCGCAATCGGTATTCTGTGTAATATCTATGCATTTCACCGCTACACTCACCATTCTATCTACTTCCATATGACTCAAGTCAACCAGTATCAAAGGCAGTTCCATAGTT
+
FFEEFFGGGGGGGGGGGFGGGGGDGFF@FDG@EGGGFECFGGGAFCGG7FGGGGGFGGDECEEFGGDFGGGCFEFGGC9FGGGCCFF7FFF7F:CFGG8?EGGGFF7BEFFFFF@,EC<?EEC7FFCD,8+3B<FDFGGCGEFG8DFGG6EEF8,<@CDE@CFC;<C,;FC,@9DF5>>AFFEC>FGGGGGFCEBCEACGFFA7?6B++=+8C69DGF3),)(.;CCGC7=AA7>E6?E9C?E?547)43).).);51@A2)5:><A,(46:<999=2:A:
@M02352:288:000000000-CKWC8:1:1101:7382:4824 2:N:0:TACGCTGC+CTAAGCCT
TAATCTTGCGACCGTACTCCCCAGGCGGAATGCTTAATCCGTTAGGTGTGTCACCAACAAGCATGCTTGCTGACGACTGGCATTCATCGTTTACGGTGTGGACTACCAGGGTATCTAATCCTGTTCGCTCCCCACGCTTTCGTCCCTCAGCGTCAGTACATACGTAGTAGACTGCCTTCGCAATCGGTATTCTGTGTAATATCTATGCATTTCACCGCTACACTACACATTCTATCTACTTCCATATGACTCAAGTCAACCAGTATCAAAGGCAGTTCCAT
+
FFGGGGGGGGGGGEGGGGGGGGGGGGGGGGGFGGGGGGGGGGGGGGGGGGGGGGGGGGGGGGGGGGGGGGGGGGGGGGGGGGGGGGGGGGGGGGGGGGGGGGGGGGGGGGGGG8AFFEFGGFGGGFEGGGDGGGGGGGGGGGGEGGGGGFGCEGGGGGGGGGGGGGGGGGGGGGGGGGGFEGGGGGGGCFGGGFFFFFFGFFFGFFFGFFFGGFFFG>>B>=@FGGEGFFFFFFFEFF<EEFFAB<<>A<AFF?<=49FA4<<A<-<:A>A0::5:FB>A)
@M02352:288:000000000-CKWC8:1:1101:17652:4839 2:N:0:TACGCTGC+CTAAGCCT
CAGTCTTGCGACCGTACTCCCCAGGTGGGATACTTATCACTTTCGCTTAGTCACTGAGCTAATGCCCAACAACTAGTATCCATCGTTTACGGCGTGGACTACCAGGGTATCTAATCCTGTTCGCTCCCCACGCTTTCGTCCCTCAGCGTCAGTACATACGTAGTAGACTGCCTTCGCAATCGGTATTCTGTGTAATATCTATGCATTTCACCGCTACACTACACATTCTATCTACTTCCGTATAACTCAAGTCAACCAGTATCCAAGGCAGTTCCATAGTT
+
GGGGGGGGGGGGGGEGGGGGGGGEGGGGGGGGGGGGGGGGGGGGGGGGGGFGGGFFGFGGGCGGGGGGGGGGGGGGGGFGGGGGGGGGGGDGGGGGGDGGCGFGGGEFGDGFFFGGFGGFGGGGGGGGE8C:F=FDFGGGGGDGFFGDGGGGGGGGG,8DFGGGGGGGGGGGGGGGGGDEFFGGGGGGGGGGGFFFF6BBBFFGEF=FFGFG4>5>GF@<EFFFFGFGFFFA7CC<??<2;(6@EFCFFF2>AFFFF?>42)6)6546BB:,))946:7>B
@M02352:288:000000000-CKWC8:1:1101:25595:4854 2:N:0:TACGCTGC+CTAAGCCT
CAGTCTTGCGACCGTACTCCCCAGGTGGGATACTTATCACTTTCGCTTAGTCACTGAGCTAATGCCCAACAACTAGTATCCATCGTTTACGGCGTGGACTACCAGGGTATCTAATCCTGTTCGCTCCCCACGCTTTCGTCCCTCAGCGTCAGTACATACGTAGTAGACTGCCTTCGCAATCGGTATTCTGTGTAATATCTATGCATTTCACCGCTACACTACATCTTCCGCCTACTTCAAATATATTCAAGATCTACAGTATCAAAGGCCGTTCCACAGAT
+
F9F@CFGFFDGDCGGGGGGGGGGDFGFGGFGGGGGGGFGGGGGGGGGGEGGGGGGFGGGGGGGGGGGGGGGGGGCFGDDFGFGGEGGGFGCBFGGGGGGGFDFGGEFGGGFFGGGGGGFGGGGGCFGGEGGGG@:=EGGGDGAFEDE>EEGGGFFF,,EEC93B9@FGGFGGGGGFGDCBF4*4;FGFC@FGGFAFFA@C>FAG?88DCFFF<D=BEFFF@FEF:+9C)58A>>;4CEFC3?CCFEFBDAFA<<9=A<644:<)64>71(79<75)*(47.
@M02352:288:000000000-CKWC8:1:1101:17649:4857 2:N:0:TACGCTGC+CTAAGCCT
CAGTCTTGCGACCGTACTCCCCAGGTGGGATACTTATCACTTTCGCTTAGTCACTGAGCTAATGCCCAACAACTAGTATCCATCGTTTACGGCGTGGACTACCAGGGTATCTAATCCTGTTCGCTCCCCACGCTTTCGTCCCTCAGCGTCAGTACATACGTAGTAGACTGCCTTCGCAATCGGTATTCTGTGTAATATCTATGCATTTCACCGCTACACTACACATTCTATCTACTTCCGTATAACTCAAGTCAACCAGTATCAAAGGCAGTTCCATAGTT
+
GGGGGGGGGGGGGGGGGGGGGGGGGGGFGGGGGGGGGGGGGGGGGGGGGGGGGGGGGGGGGGGGGGGGGGGGGGGGGGGGGGGGGGFGGGGCF@FGGGGFGGGGGGGFGGGGGGGGGF?EEFFGGGGGGGGGGGGGGGGGGGGGEGGGGGGGGGGGGFGGGGGEEGCCGFCDGGG5DCDB47:C7EGGGGGGGAFEFFFF>CFF*BFF@EFGGF@ED*=C;F@AFGFFCCCFF6CECEA<@05@EFC3<?2-:5>FFF544545<<5:0((4594<=:049
@M02352:288:000000000-CKWC8:1:1101:15803:4874 2:N:0:TACGCTGC+CTAAGCCT
TAACCTTGCGGCCGTACTCCCCAGGCGGTCTACTTATCGCGTTAGCTTCGTTACTAAGTGATCAAGTCACCCAACAACTAGTAGACATCGTTTACGGCGTGGACTACCAGGGTATCTAATCCTGTTTGCTCCCCACGCTTTCGCACCTCAGTGTCAGTATCAGTCCAGGTAGTCGCCTTCGCCACTGGTGTTCCTTCCTATATCTACGCATTTCACCGCTACACAGGAAATTCCACTACCCTCTACCGTACTCTAGTTCAGCAGTACCCGGTGGAGTTCC
+
FGGEFGGGGGGGGEGGGGFGGGGGGGGG+@CGGGGGG9GGGGGGGGGGGG6FFGFEFFDFDCFFGGFF<FGFDFECGGDECEEFGDFFGGFGGGGEGG+>FG@FFGGG8EFGFFGGGFGGGG,,CFGFFCDFGGGGGG>ECFE>8EG+;CF;,73,,@;FFFGCDF;DCGGDFGGGGGGF?5EGGD6C>,;DGFFFFFFGF7+1)1:9)/:DGA56C;66>>3409<D<FFF*9).2.58:?:(4><031:BA4<6-694)451>2)))-199,7191)4
@M02352:288:000000000-CKWC8:1:1101:13752:4880 2:N:0:TACGCTGC+CTAAGCCT
CAGTCTTGCGACCGTACTCCCCAGGTGGGATACTTATCACTTTCGCTTAGTCACTGAGCTAATGCCCAACAACTAGTATCCATCGTTTACGGCGTGGACTACCAGGGTATCTAATCCTGTTCGCTCCCCACGCTTTCGTCCCTCAGCGTCAGTACATACGTAGTAGACTGCCTTCGCAATCGGTATTCTGTGTAGTATCTATGCCTATCACCGCTACACACCACATTCTATCTCCTTCCATATGACTCAAGTCAACCAGTCTCAAACGCATTTCCTTAGTT
+
GGFA9FGGGE@7FEFFGGGGGGGGGGGGGGGGGGGGA@6FGGGGGGGGGGAFCGGGGCF9DFGD9FEFGGGCEFFGEDFFA<EEG?FFG?7B=FGGC+?,=<<F<:FFFF9FC,9,,C<FF;7=?,CCBEG7C=3AD36+B3,68=8CE>C67:,<FD9CFGCEC<ACFCGFCCFFC7*9AF*;9FGFG,>=F<+15B6F6F68*4+46,+0*2(:8*:)(0(.1*.+178AF+))7>197CE)5>3>?7)).4)9:<4<2).)-4.,(((-)-*)0.---
@M02352:288:000000000-CKWC8:1:1101:17849:4880 2:N:0:TACACTGC+CTAAGCCT
CACTGTTGCCAGCGTACTCCCCAGGTGGTTAACTTAATACTTTCGCTTTGGCACTCATCTTCAAGTAGACAAGCACCGAGTTAACATCGTTTACGGCGTGGACTACCGGGGTATCTAATCCCGTTCGCTACCCACGCTTTCGTCCATCAGCGTCAATAATATCTTAGTAAGCTGCCTTCGCAATTGGTGTTCTATGTAATATCTATGCATTTCACCGCTACACTACATATTCCGCCTACTTCAACTATATTCAAGATCTACAGTACCAAAGGCAGTTCCA
+
GFGGGGGGFFGGGGGGGGGGGGGGGGGGCFGGGGGGGGGGGGGGGGGGGGGGGGGGGGGGGGGGGGGGFGGGGGGGGGGGGGGGGGGGGGGGGGGGGGGGGCEFGGFCGGGGGGFGCBFE=AFGFGEGGDGGEGGEGECFGGG8EGGGGGGGGGGEGGGGFGGGGGGGGCEFF6CGCGGFFGGGCCGGGGGGGFFFFF>FF71:?F8:FGCFFCEA5>9@FFD@C8;FEF6CAFDF@6@@EECC))()).66).60,<F9<))6<))):27??(58?A<2
@M02352:288:000000000-CKWC8:1:1101:10168:4882 2:N:0:TACGCTGC+CTAAGCCT
TAACCTTGCGGCCGTACTCCCCAGGCGGTCTACTTATCGCGTTAGCTTCGCCACTAAGTCATTACAACCCAACGGCCAGTAGACATCGTTTTCGGCGTGGACTACCCGGGGATCTAATCCTGTTTGCTCCCCACGCTTTCGCGTCCCAGCGTCAATAATGTTCCAGTAGATCGCCTTCGCAATCGGTATTTTGTGCAATATCTATGCATTTCACCGCTACACTACAAATTCTATCTACTTCCATATGACCCAAATCAACCAGTATCAAAGGCAGATCCATA
+
AFGFFGGGGGCGGDGEGGGGGGGGGGGG+8FFGGGGG9CFGGGGGGGGGG>FGGGGGGFFC9C9<A5EFG7DFECF+@D8<FF,55,@FCF7,+++CFCG7<C<<F3:CG+3@7D,E,,EA9<BF<=,3>DF,FCE*5@9*3;1>*;?6,*4**4<1?FG@92B,>,42,5?*2:*90*8>)3<3:1*3++1;=F))96:4297667:>FF:*78:=)49?F2)0*)267**9*.64:52:A<B))).)(.(((.92<?2(..64<2<44(((().)5)6)
@M02352:288:000000000-CKWC8:1:1101:17647:4895 2:N:0:TACGCTGC+CTAAGCCT
CAGTCTTGCGACCGTACTCCCCAGGTGGGACACTTATCACTTTCGCTTAGTCACTGAGATAAATCTCAACAACTAGTGTCCATCGTTTACGGCGTGGACTACCAGGGTATCTAATCCTGTTCGCTCCCCACGCTTTCGTCCATGAGCGTCAGTATATACGTAGTAACCTGCCTTCGCAATTGGTATTCCATGTAATCTCTAAGCATTTCACCGCTACACTACATATTCTAGTTACTTCATAATAATTCAAGTTCTACAGTATCAATGGCAGTTCGACAGTT
+
FFGGFGGCFGDGGGGGGGGGGGGCGCDEGGGGGGGGGAAFGGGGGGGGGGGGGGGGGGGGGGGGGGGGGGGGGGGGGGGGGGGGGGGGGGGEGGGGGGGGGGGGGDGFGGGGGGCGGGGGG9FFGGGGDGGGGEGGGGGGGGGGGGGGGEGGGCGGGGGGGGGGGGGGGDFGGGGGGGGFF>6@FGFGGGGGGFFFEFFGFGCGFFFGGGFGGFFFDF@EFFEAFGEF?FFCFACFEEC??FEFFFF???EFC367)76AAA9A<A2:<03?AFEB361<<
@M02352:288:000000000-CKWC8:1:1101:8176:4897 2:N:0:TACGCTGC+CTAAGCCT
CAGTCTTGCGACCGTACTCCCCAGGTGGGACACTTATCACTTTCGCTTAGCCACTGAACTAAAGTCCAACAGCTAGTGTCCATCGTTTACGGCGTGGACTACCAGGGTATCTAATCCTGTTCGCTCCCCACGCTTCCGTCCCTCAGCGTCAGTACATACGTAGTAGACTGCCTTCGCAATCGGTATTCTGTGTAATATCTATGCATTTCACCGCTACACTACACATTCTAGTTACTTCATAATAATTCAAGTTCTACAGTATCAATGGCAGTTCGACAGTT
+
A@FFFCFEGGGGEGGGGGGGGDGC8EE<@,;6CFGCFGGGGGFFCG7,,@FGEFGAFGGF9FDF,,,,CCCFG<FCF<EFAACFC?FGFFCBF=@C:?FFDFGG8F7:,9CFB?EFGC,A>FFCF,>8C,3CF::+@+@B+6EFDF8=C4+:@;,@D=<D>:CB;,3,@>,:DCGGG*;*;7*=>7:,,=2=BC+8C@F787B7*B++=:80*:;5E*(.6AEF64)7<A6F6+79???CC)55CC?).7??2)-/-)05<22)<4)4(43:<<>(.(44)
@M02352:288:000000000-CKWC8:1:1101:15827:4912 2:N:0:TACGCTGC+CTAAGCCT
CAGTCTTGCGACCGTACTCCCCAGGTGGGATACTTATCACTTTCGCTTAGTCACTGAGCTAATGCCCAACAACTAGTATCCATCGTTTACGGCGTGGACTACCAGGGTATCTAATCCTGTTCGCTCCCCACGCTTTCGTCCCTCAGCGTCAGTACATACGTAGTAGACTGCCTTCGCAATCGGTATTCTGTGTAATATCTATGCATTTCACCGCTACACTACACATTCTATCTACTTCCATATGACTCAAGTCAACCAGTATCAAAGGCAGTTCCAGAGTT
+
GGFA@FGGGE>GGGGGGGGGGGGGGGGGGGGGGGGGG,6FGGGGGGGGGGCCFGGDGFDGEGGGCFGGGGGGGGFGGFGG9<CFEDCFEE:7:FGGECFB84EF<@F=CGGGGAAFAE,CFFCCCGCDGFGGG:+A,3@C@6,@=DEDGCC7D2E,@AFGGFDC;,;;D7>E,;*;C>7?F>EGGCD,>FGGD<18?FFGFGC8?@:D@=FDCE@>8A@.6FEF=7<7<A==:@EFFC<EE5?CEFECE1;?C4<F76744>:AA94((((44474*.4<<
@M02352:288:000000000-CKWC8:1:1101:20399:4923 2:N:0:TACGCTGC+CTAAGCCT
CAATCTTGCGACCGTACTCCCCAGGTGGGACACTTATCACTTTCGCTTAGTCACTGAGATAAATCCCAACAACTAGTGTCCATCGTTTACGGCGTGGACTACCAGGGTATCTAATCCTGTTCGCTCCCCACGCTTTCGTCCATGAGCGTCAGTATATACGTAGTAGACTGCCTTCGCAATCGGTATTCTGTGTAATCTCTATGCATTTCACCGCTACACTACACATTCTATCTACTTCCGTATAACTCAAGTCAACCAGTATCAAAGGCAGTTCCATAGTT
+
GGGGGGGGGGGGGGGGGGGGGGGGGGGGGGGGGGGGGGGGFGGGGGGGGGGGGGGGGGEGGGGGGGGGGGGGGGGFGGGGGGGGGGGF?AC:FECGGGGGGFGGDDFGFEFGGGGGFGGGFFE7CECGEFGCGGEGGGGGGGGGGGFGGGGGGGGGGGFGGGFGGGGFGGGGD9;FD>DFFDEGFGFFC@A+=<FFFFFGFGFFEFFGCCADGF2>:61>483AFC5:CFFF=FEEEEA@FF@@?C3)7@)64)4=::).)).-4.61((,4:2=26)4A6
@M02352:288:000000000-CKWC8:1:1101:10835:4924 2:N:0:TACGCTGC+CTAAGCCT
CAGTCTTGCGACCGTACTCCCCAGGTGGGATACTTATCACTTTCGCTTAGTCACTGAGCATTCGCCCAACAACTAGTATCCATCGTTTACGGCGTGGACTACCAGGGTATCTAATCCTGTTCGCTCCCCACGCTTTCGTCCATGAGCGTCAGTATATACGTAGTAGACTGCCTTCGCAATCGGTATTCTAAGTAATCTCTATGCATTTCACCGCTACACTACACATTCTATCTACTTCCAATTAACTCAAGACTAACAGTATCAAAGGCAGTTCCATAGTT
+
GFGGGGGGGGGGEGFDCFGGGGGGGGGGGFGGGGGFGGGGGGFGGGGG7EFGGGGGGGGGGGGGGGGGGGGGGGGGGGGGGGGGGGGEFFGGGGGGGGGGGFGG8FFGGDGFGGGGGGGGGGGGGGGGGGGEGC@EGGFCEGGGGGGGGGGGGGGGFGFGFGG5;DFFF:EGCCGGGG4?FFGGGGGGCEFFGEA4CB=CF:A8CFA>FGCDCEFE=*3CEFFFGG?:CFCA=FFCFFEC?)9C3C));:<D7)<F??76>)<<A6916:<:B<?54)4:4
@M02352:288:000000000-CKWC8:1:1101:19312:4924 2:N:0:TACGCTGC+CTAAGCTT
TAACCTTGCGGCCGTACTCCCCAGGCGGTCTACTTATCGCGTTAGCTTCGTTACTAAGTGATCAAGTCACCCAACAACTAGTAGACATCGTTTACGGCGTGGACTACCAGGGTATCTATCCTGTTTGCTCCCCACGCTTTCGCACCTCAGCGTCCGTATCAGTCCAGGTAGTCGCCCTCCCCACTGGTGTTCCTTCCTATTTCTACGCCTTTCCACGCTACACCGGAACTTCCACCACCCCTTACCGTACTCTAGTTCAGCAGTATCAGGTGCAGTTGCC
+
GGGGGGGFGGGGGGGGGGGGGGGDGGGGFEGGGGGGGGGGGGGGGFGGGGFGGGGGGGGGGGGGGGGGGGGGGGGGGGGFGGFGAFGFGEGGGGGG@FEGGGGFFFGGGGGGGGGGAF<9D=?FGGC=,3@FFFGD@=EGE+484C,=7>,@:*3*;@:8,7@,:>D6:;6,,*;C*:*)02,=*,4>*/?>CC@.(1+3++31)+)2)*.>++)2/)(-4*()))(9(0==4*4((-:(,(.)(.--((,)))./:<*))).))).<-)),))0<6)6)
@M02352:288:000000000-CKWC8:1:1101:17442:4929 2:N:0:TACGCTGC+CTAAGCCT
CAGTCTTGCGACCGTACTCCCCAGGTGGGATACTTATCACTTTCGCTTAGTCACTGAGCTAATGCCCAACAACTAGTATCCATCGTTTACGGCGTGTACTACCACGATATCTAAATCTGTTCGTTCCCCACGCTCTCGTCCCTCAGCCTCAGCGCCTGCGTAGTAGCGTTCCTTTGCCATCGCTATCGTGGTTAATATCGATGTCTTTGACTGTCACCGCTACACTTCGCATTACTTCTACTTGACTCCAATACACCTGTCCCAACGGCAACTCCTATGTT
+
FGFGGGGGGGGEGCFGGGGGGGGGGGGG+FG@FGGGGG9EFGGGGGGGCGFF<F,6CFCG,,6,6,BCCF66=,E:CC<F<C6,,B4D<FG7++84+,<,,99A,@+4++5A@,,,CE@4@D++,,,C8E++@3+3EE=+3633,@D+@FGF,+++++,4@*BB;,,****6,,++52+4@C*19:,*4,*18*+**+4*:CA*/;+;+1++2*)11;((,)(*2+);()08)8:2))).))6.)5)-()4)).4)(().),).((((4((,()6)/)-))
@M02352:288:000000000-CKWC8:1:1101:10489:4939 2:N:0:TACGCTGC+CTAAGCCT
CAGTCTTGCGACCGTACTCCCCAGGTGGAATACTTATCACTTTCGCTTGGTCACTGAGCTAATGCCCAACAAATAGTATCCATCGTTTACGGCGTGGACTACCAGGGTATCTAATCCTGTTTGCTCCACACACGTTCGTGCGCCACCGCCAGTATATCAGTAGTAGACTGCCCTCTCAATCGTGATTCTGTGTCATATATATGCATTTCACCGCTACACTACACAATCTACCTACTCCCATATGACTCAAGTCAACCAGTATCAAAGGCAGTTTCATAGTT
+
EF,=CFGGGG76@CGDGGCGGGGGGFFF,CFGGGGG966EFGGGGGGG,B6C9FFCGC,C6FG9<F<<F:D<,,<F?AAD?,,9,69A<,8,+@FG@C,5,,,,:+8:4E<F,5,,,4,9,,,C<F,,@,C+86,68=6+8++@6+3=++446,,7,,3@=C,@3333,,>B,,3*;*+1<7,,3A7,2,>+=/=ECF6=9E9FC++8+1=*2:():;5);;35**);4++;6+63)4((;3.3.)17.3)6;/5A(35)).).).4,04(..)149<9)-
@M02352:288:000000000-CKWC8:1:1101:23302:4951 2:N:0:TACGCTGC+CTAAGCCT
CAGTCTTGCGAACGTACTCCCCAGGTGGGTTACTTATCACTTTCGCTTAGCCACTCAGTCCGAAAACCAAACAGCTAGTAACCATCGTTTACGGCGTGGACTACCAGGGTATCTAATCCTGTTCGCTACCCACGCTTTCGTCCCTTAGCGTCAATTAATTGTTAGTGATCTGCCTTCGCAATCGGTATTCTGTGTAATATCTATGCATTTCACCGCTACACTACACATTCTATCTACTTCCATATGACTCAAGTCAACCAGTATCAAAGGCAGTTCCATAG
+
GGFFGGGGGGGGGGGGGGGGGGGGGGGGGCFFGGGGGGGGGGGGGGGGDFGGGFGGGGGGGGGGGGGGGGGGGGGGGGGGGGFGDGEFGGGFGGGGGGGEGGCFGGGGGGGGFFGFFGGGFFGGGGGG>GFGGC+FEGGGGGGGGGGGGGCE8CFGFGGGGGGGAFFGGEFCDFGGGGGFFGGGGGGGGGGGGCFFFFF7FGFGFFF7CGCGGFFFGFFFFAEADFFGEA86CFEC3<?C<EFFECFF?;?0,5.8>F>B?4))64<9<:<BB<FA6))))
@M02352:288:000000000-CKWC8:1:1101:11547:4960 2:N:0:TACGCTGC+CTAAGCCT
TAACCTTGCGGCCGTACTCCCCAGGCGGTCTACTTATCGCGTTAGCTTCGTTACTAAGAAATCAAGTCTCCCAACAACTAGTAGACATCGTTTACGGCGTGGACTACCAGGGTATCTAATCCTGTTTGCTCCCCACGCTTTCGCACCTCAGCGTCAGTATCAGACCAGGTGGCCGCCTTCGCCACTGATGTTCCTTCCTATACCTACGCATTTCACCGCTACACAGGAAATTCCACCACCCCCTTCTGTACTCTAGTTATCCAGTATCAGGTGCAGTTCTT
+
GCFFF9FGGGGGGCFCGGFGGGGGGFGG@+CEGGGGCFGGGGGGEGFGGGCEDGGFFGGGGGGGGGGGGGDG<FGGGFGGGGFGAEGFG7FGGDGGDCDFECEGGGFGDGGGGC:DGGEFFGGGEGFGGGGGGGGEGGGGGGEC8EE+CBCCECEE5@FDCFGGGG7DEGGGGGD5CDDFFGG5CGFF9<;CDCFF<FFGF7++.6875:>GF76A?D;61B).*1:D0/*8*0)636((((--,:AFF:>).:<4<2/624<<BFF<)<>A08:<F>F).
@M02352:288:000000000-CKWC8:1:1101:22054:4961 2:N:0:TACGCTGC+CTAAGCCT
TAATCTTGCGACCGTACTCCCCAGGCGGAATGCTTAATCCGTTAGGTGTGTCACCAACAAGCATGCTTGCTGACGACTGGCATTCATCGTTTACGGTGTGGACTACCAGGGTATCTAATCCTGTTTGCTCCCCACACTTTCGTACCTCAGCGTCAGTATCGAGCCAGTGAGCCGCCTTCGCCACTGGTGTTCCTCCAAATATCTACGAATTTCACCTCTACACTTGGAATTCCACTCACCTCTCTCGAACTCAAGACTAGCAGTATTAGAGGCAGTTCCAG
+
FFGGGGGGGGDGGGGGGGGGGGGGGG@EGGGGGGGGAFGGGGGGGGGCGBFGGGGGGGGGGGGGGEGFFFGGCGECGGGGG@GGGGGGGGGGGGCEGEFGGGGGGGFGGGGGFGGGGGGGGGGGGGCFGGGGGGGGGGGGG>DGGGFFFCFGGGGGGEGGGGGGGGDB9:>?EGGGGGGFEGGGGGGGFGGGGCFFFF8C8@FGFFFGGGF7C6?B9F@AFF@FCFFFFFFFA=E48@8<<:)1248)3116)8)7:<F4?A2<)6>4).8(1()(96924
@M02352:288:000000000-CKWC8:1:1101:25147:4975 2:N:0:TACGCTGC+CTAAGCCT
CAGTCTTGCGAACGTACTCCCCAGGTGGGATACTTATCACTTTCGCTTAGTCACTGAGATAACTCCCAAAAACTAGTGTACTTCGTTTACGGCGTGGACTACCCGAGTATCTAATCCAGTTCGTTCTCCACCCTTTCGTCCCTCAGCGTCAGTACATACGTAGTAGACTTCCTTCGCAATCGCTACTTTGTGTCTTATCTCTTCATTTTCCCGCTACACTACAACTTCTATCTACTTCCACTTTACCTCACTCATCCACTACACCAGCCACTTCACGTT
+
GG,,6FFGGC@+8+DFGFGG@EEEGEDFGD,,CFGGG96CFFFFGG7@@E,CEGF,CF9CE@,,C,,,9,CFF8,C?,E,,,<,B,:D,B:B+@@>C@<E,4,48+8+9E9FAFC,@,,C>F@+A,+8D;F,C+,383@8+66@,=8>@++67,6:8,,8>,,6,,;EF,@EC,2+<*0*3**1;*=,5,>*;/::*B>F+++5*+4++,**/:56?6=CEF3*20/C)+11++1)16)).))))..))((..()+)))).()((,(0(,4(),*)).(
@M02352:288:000000000-CKWC8:1:1101:11558:4979 2:N:0:TACGCTGC+CTAAGCCT
TAACCTTGCGGCCGTACTCCCCAGGCGGACTACTTATTGCGTTAGCTGCGGTACTAAGAAATCAAATCTCCCAACCACTAATCGACATCGTTTACCGCCTGGGCTACCAAGGTATCTAATCCTGTTTGCTCCCCACTCTTTCCCACCCCCAGGGTCAGATCCGAACAAGTGGGCGCCTTCGCCCCTGATGTTCCTTCCTTATACTTCCCATTTCACCGCTTCACAGGGAAATCCACCACCCCTCTCTGTCCTCCAATTCATCAGGTTCAAATTGCAGTCC
+
,CFGGGGGGGG7FEGGGGGGGGGGGGGE++@,CEGG,,CEGGGGGGG,F:+8CGG9FGGA,99,C,,C5,CF<F7,BFG,4,,+,7++9++BF+,,B>4++B+A,,4F<5FG=5,,,,C@,C,,7CF,3,,,DFF=8,,7E=,,@3C++3++**43,3,@,,,**554>>,2,4*)2*/*)/44/**0+4+;:5AEFFF++2+2)++*0++2C+)3<)((())/0*(*(7)9/)48<,,(3(((4:26.))))(.0-)*))-).)-.)))).))7)/),3
@M02352:288:000000000-CKWC8:1:1101:21472:4984 2:N:0:TACGCTGC+CTAAGCCT
CAGTCTTGCGACCGTACTCCCCAGGTGGGATACTTATCACTTTCGCTTAGTCACTGAGCTAATGCCCAACAACTAGTATCCATCGTTTACGGCGTGGACTACCAGGGTATCTAATCCTGTTCGCTCCCCACGCTTTCGTCCCTCAGCGTCAGTACATACGTAGTAGACTGCCTTCGCACTCGGTATTCTGTGTAATATCTATGCATTTCACCGCTACACTACCCATTCTATCTACTTCCATATCACTCAAGTAAACCCGTCTCACAGGCAGGTCATTGTTT
+
GGDADGGGGGGDGGEGGGGGGGGGGGFGCEEFGGGGGFFEDFGGDEGF,CFGGGGGGGGE,6FDFGFEFGGGGGGFFFEGGGGFGFGCCDC@E:CC@CFDFCFC@C:B8<FFFDEE9EAFFGGGG8>ECDE:FC=DGGGGGGGGG8F8AE?CF7EDGCF79@,>EEF;;>8D?7CF50*:A>?;*1,>DCGCC?@5C86DAF6+>A>@DF1*1:3:CF344;3FF44CC+;A+;4?E?EEFCC)96)),.).-.5=1()-((.4)5).(42,,4))*)).,
@M02352:288:000000000-CKWC8:1:1101:19084:4990 2:N:0:TACGCTGC+CTAAGCCT
CAAACTTGCGTTCGTACTCCCCAGGTGGGATACTTATCACTTTCGCTTAGCCACTCAGAATTGCTTCCGAACAGCTAGTATCCATCGTTTACGGCGTGGACTACCAGGGTATCTAATCCTGTTCGCTACCCACGCTTTCGTCCATCAGCGTCAATGTATTATTAGTAACCTGCCTTCGCAATTGGTATTCCATGTAATCTCTAAGCATTTCACCGCTACACTACATATTCTAGTTACTTCATAATAATTCAAGTTCTACAGTATCAATGGCAGTTCGACAG
+
GGGGGGGGGGGGGGGGGFGGGGGGGGGGGGGGGGGGGGGGGGGGGGGGGGGGGGGGGGGGGGGGGGGGGGGGGGGGGGGGGGGGGGGGGGGGGGGGGGGGGGGGGGGGGGGGGGGGGGGGGGGGGGGGGGGGGGEGGGGGGEEGGGGGGGEGGGGGGGGGGGGGGGGGGGGGGGGGGGGFFGGFGGGGGGGGGFFEEFFGAFFG?AFGGGFGGF?EEBFFFA367C?@?FFFCFFF?EFFFCECEFFE<)7??E<F?EAE3<CFFF<4>7<F(.755?(,(
@M02352:288:000000000-CKWC8:1:1101:7366:5018 2:N:0:TACGCTGC+CTAAGCCT
CAGTCTTGCGACCGTACTCCCCAGGTGGGATACTTATCACTTTCGCTTAGTCACTGAGCTAATGCCCAACAACTAGTATCCATCGTTTACGGCGTGGACTACCAGGGTATCTAATCCTGTTCGCTCCCCACGCTTTCGTCCCTCAGCGTCAGTACATACGTAGTAGACTGCCTTCGCAATCGGTATTCTGTGTAATATCTATGCATTTCACCGCTACACTACACATTCTATCTACTTCCATATGACTCAAGTCAACCAGTATCAAAGGCAGTTCCATAGTT
+
GGGFFGGGGGGGGGGGGGGGGGGCFGEFGGGGGGGGGGGGGGGGGEGGDGGGGGGGGGGGGGGGGGGGGGGGGGGGGGGGGGGGGGGGGGGGGGGGGGGFGGGGGGGGGGGGGGGGGGGGGGGEGGGGGGGDG7FFGGGGGGGGGGGGGGGGGGGGGFGGGGGGGGGGGGGGGGDDGGDBFGEGFGGGGGGGGEAE4=CFF@>FFFFGGGFGCBBAC;=EFFFFC<?FCFFFAFEFEF4CFEFFFFE<EF<?9A<F:0:6<:<B<BF<?BFFFF?AF<BD>
@M02352:288:000000000-CKWC8:1:1101:22041:5025 2:N:0:TACGCTGC+CTAAGCCT
CAGTCTTGCGACCGTACTCCCCAGGTGGGATACTTATCACTTTCGCTTAGTCACTGAGTCGAAACCCAACAACTAGTATCCATCGTTTACGGCGTGGACTACCAGGGTATCTAATCCTGTTCGCTCCCAACGCTTTCGTCCATGAGCGTCAGTATATACGTAGTAGACTGCCCTCGCAATCGGTATTCTAAGTAATATCTATGCATTTCACCGCCACACTACTTATTCTATCTACTTCCGGATAACTTAAGTCAACCAGTATCACAGGCAGTTCCATCGTT
+
,,6<CFG<EGFEEGFG,<FGE,;,,C<,+,CEECF,<@AEFF,@CC,,866CC@,6CCCFFGD,79@FEFFG<CFD?,E,C,FDF7BF,C4?:+7>F+:CFGFG<C:B,<E<<E;4E,5EE,@@FE+>,,@:F:+83+6@@C,3=3==9CC:>7;7,CFF;F7@;@,>@B?D,,;997/:6**1*4B<7@C:F*48/+=+=++;*+1+1=CG<5(0A)2(6;>::+5@E==F+:>C?))(((,,64.))-4:26961(54-.64-3)(4(-4<<F>75,4(
@M02352:288:000000000-CKWC8:1:1101:21331:5050 2:N:0:TACGCTGC+CTAAGCCT
TAATCTTGCGACCGTACTCCCCAGGCGGTCTACTTAACGCGTTAGCTCCGAAAGCCACGGCTCAAGGCCACAACCTCCAAGTAGACATCGTTTACGGCGTGGACTACCAGGGTATCTAATCCTGTTTGCTCCCCACACTTTCGTACCTCAGCGTCAGTATCGAGCCAGTGAGCCGCCTTCGCCACTGGTGTTCCTCCAAATATCTACGAATTTCACCTCTACACTTGGAATTCCACTCACCTCTCTCGAACTCTAGACTGATAGTTTTGGAGGCAGTTCC
+
C@FGFGGGGGGGGGGFFGGGGGGGGFFGCFGGGGGGGGGGGGGGGGGFGGDGGCGGDFGGGEGFGGGGGGG8EGGAFGGGGGGGGGGGGGGGGFFGFGGGGG7ECGGGGGGGCCGGGGGGGGGDGGG?FFGGGGGGGGGGGGGGGGGGGGGGEGGGGGDGG*>DEGGGGCCGGGDGGDDFFGG5CCFG?F*CGFFEFFFCB7CD?=CF*:F3DFFFG42)5BAFGDFF?4B?FFDABFBFFFFF??D<3::FFFF=<>FFFFB4<<DF?90:((>?FDFA
@M02352:288:000000000-CKWC8:1:1101:6438:5051 2:N:0:TACGCTGC+CTAAGCCT
CAGTCTTGCGACCGTACTCCCCAGGTGGGATACTTATCACTTTCGCTTAGTCACTGAGCTAATGCCCAACAACTAGTATCCATCGTTTACGGCGTGGACTACCAGGGTATCTAATCCTGTTCGCTCCCCACGCTTTCGTCCCTCAGCGTCAGTACATACGTAGTAGACTGCCTTCGCAATCGGTATTCTGTGTAATATCTATGCATTTCACCGCTACACTACACCTTCTATCTACTTCCATATGCCTCAATTCAACCAGTATCAAAGGCAGTTACATAGTT
+
FGGGFGGGFGGGDGFGGGGGGGGGGGGGGGGGGGGGFEGGGGGGGGGGDGGGGGGGGGGGGGGGGGGGGGGGGGGGGGGGGGGGGGGGGGGGGGGGGCFDGGFFGGGGEFCFGGGGGGFGGGEDCFGGEGGGGDGGGGGGGGGGGGGGEEGGGGCFEFGGGDGGGGGDCGGGC9C5DCDFFGGEGGGF::DFGFFC?=A:@DFGEFFGGG+:CBF3868C1))88*6C4;=88@)<6))177)7)..../)-..:???).6-699<)4:(23<)=AF9)..
@M02352:288:000000000-CKWC8:1:1101:6736:5059 2:N:0:TACGCTGC+CTAAGCCT
CAGTCTTGCGACCGTACTCCCCAGGTGGGATACTTATCACTTTCGCTTAGTCACTGAGATAAATCCCAACAACTAGTATCCATCGTTTACGGCGTGGACTACCAGGGTATCTAATCCTGTTCGCTTCCCACGCTTTCGTCCCTCAGCGTCAGTACATACGTAGTAGACTGCCTTCGCAATCGGTATTCTGTGTAATATCTATGCATTTCACCGCTCCACTCCACATTCTATCTACTTCCATTTTCCTTCAGTCAACCAGTATCAAAGGACGTTACATAGTT
+
GGCFCGG9EC7C@FCEFFFGCFGCGGFGGGGGGGGGGEEC<FGFBEGG7@CFGGFGGGAA9F@EFEGG<:=EG8FGE<FFGGGDG<EF,CF@:@FCGCDFD@?CFC+B<FFG,FFFD,AEEG:@:+FE@E@+@8CBEEFE@C=F8B8C>C6>,7<CED<,E98B;,@F37D?CDD>D*0//**=/AF@;,<7=*+24=A7=:+;/BB789=8*2()=A;C(0.A*;5761+++3774?34))1))))))///9)47:0)-))6)<2)(((,-((0-9)--.
@M02352:288:000000000-CKWC8:1:1101:19323:5059 2:N:0:TACGCTGC+CTAAGCCT
TAACCTTGCGGCCGTACTCCCCAGGCGGTCTACTTATCGCGTTAGCTTCGCCACTAAGTCATTACAACCCAACGGCTAGTAGACATCGTTTACGGCGTGGACTACCAGGGTATCTAATCCTGTTTGCTCCCCACGCTTTCGCACCCCAGTGTCAGTATCAATCCAGAGTGTCGCCTTCGCCACTGATGTTCCTTCCTATATCTACGCATTTCACCGCTACACAGGAAATTCCACACCCCTCTACCGTACTCCACCCTGCCAGTATCGGGTCCAATTCCAAG
+
FGFGFGGGGGGGGGGGGCFGGGGGGFEFFFGGGGGGGGGGGGGGGGGGGEGGGGGG?FEFGGGGGGGGGGEGGEDGG:FGGCGFGGGCGGGDFB@FFGEEGGGGGFGEEEGG8FFCFGGGGADGGFFDAF8FFGGDGGFG@C>E8*@97>@FFFCFFG@;E9;C,?F5;<<BCDCD5DC;DDC+;+<<FEFGG3B;E7C7+::7C))*:=F>:;<:GD9>)0)0153*4*1**93,(-9?B72)-(-(4,4()(.;((7:)44-).(213(()4/6*6:))
@M02352:288:000000000-CKWC8:1:1101:14845:5070 2:N:0:TACGCTGC+CTAAGCCT
TAACCTTGCGGCCGTACTCCCCAGGCGGTCTACTTATCGCGTTAGCTTCGTTACTAAGTGATCAAGTCACCCAACAACTAGTAGACATCGTTTACGGCGTGGACTACCAGGGTATCTAATCCTGTTTGCTCCCCACGCTTTCGCACCTCAGTGTCAGTATCAGTCCAGGTAGTCGCCTTCGCCACTGGTGTTCCTTCCTATATCTACGCATTTCACCGCTACACAGGAAATTCCACTACCCTCTACCGTACTCTAGTTCAGCAGTATCAGGTGCAGTTCC
+
FGGGFFGGGGGGGGGEGFCFGGFEGGGGCGGGGGGGGGGDGGGGGFGGGGFGGGGGGGGGGGGGGGGGGGGGGGGGGGGGGGGGGGGGGGGGGGGGGGGGGGGGGGGGGGGGGGGGGGGFGGGGGGGGGGGGGGGGGGGGGGGGGGGGGGGGGGGGGGGGGGGGGGGGGGGGGGGGGGGFFGGGGGGGGGGGGFFFFFFGFG6;CFFGGGFGGFFFGDFF@FEFGGFGFFFFFFAFFFFFFFBF2A)4((4:AA<F4<FAFFFFAF<B42:4(,6</<>A
@M02352:288:000000000-CKWC8:1:1101:25667:5089 2:N:0:TACGCTGC+CTAAGCCT
CAGTCTTGCGACCGTACTCCCCAGGTGGGATACTTATCACTTTCGCTTAGTCACTGAGATAAATCCCAACAACTAGTGTCCATCGTTTACGGCGTGGACTACCAGGGTATCTAATCCTGTTCGCTCCCCACGCTTTCGTCCATGAGCGTCAGTATATACGTAGTAGACTGCCTTCGCAATCGGTATTCTGTGTAATCTCTATGCCTTTCACCGCTACACTAACCATTCTATCTACTTCCGTATAACCCAAGTCAACCAGTATCAAAGGCAGTTCCATAGTT
+
FEFF9FG@9FCFC@-9FDGFGEG@FEFGGCFGFGFA<CDFFG,96B@,8<,,9<6FF@,CEEGDFCFDE:CFFFGGFFGGGF,C:,EE=EFCFFGGGGGGA=?<<FE<FCGFAF9EF;EFGCC7+BCDEFGGF:CG9CFGGGGGC8@DEBCC>FCFG;@8E:D87<DCFD6DFGGGDDGA4C57**:2>=:=:EFFC+++=+80*+=CCGFF585.**(136(;6CEF<++;F=46CEFD3(/)7>(,/::<4<:F70)).-:ABFA<F?:?<4=<?47:A
@M02352:288:000000000-CKWC8:1:1101:25095:5090 2:N:0:TACGCTGC+CTAAGCCT
CAATCTTGCGACCGTACTCCCAGGTGGGACACTTATCACTTTCGCTTAGTCACTGAGATAAATCCCAACAACTAGTGTCCATCGTTTACGGCGTGGACTACCAGGGTATCTAATCCTGTTCGCTCCCCACGCTTTCGTCCATGAGCGTCAGTATATACGTAGTAGACTGCCTTCGCAATCGGTATTCTGTGTAATCTCTATGCATTTCACCGCTACACTACACATTCTATCTACTTCCGTATAACTCAAGTCAACCAGTATCAAAGGCAGTTCCATAGTTA
+
FEFDFGGGGGGGGGGFEGGFGGGGGGGGGFGGFGFGFGGGGFGFDGGGGGGGGGGGGGGGGGGGGGGGGGGGGGGGCFGGGGGGGGGGGGGGEGGDGGGGGGGGGGGG8EDGGGG9FFGGGFEGGDGGGEEEGGGGGGGGGGGGGGD>EECCGGGGGGFGG?EFEGGG,FDGFCFDGG>>FCCFFGD7<EFFDF6>78BGFFFD48=CFFFGGF@D65;;3FDFGGECEF6FFFEECF;@;@35>7>@E7<B>4<F?<FAA4)6A>(4?((6><6)/3<))
@M02352:288:000000000-CKWC8:1:1101:11780:5092 2:N:0:TACGCCGC+CTAAGCCT
CAGTCTTGCGACCGTACTCCCCAGGCGGGATACTTATTACTTTCGCTTAGTCACCGAGCTAATGCCCAACCACCAGTATCCATTGTTTACTGCGTGGACTACCAAGGAATCTAATCCAGTTCGTTCCCTCCCCACTCGTCCCTCAGCCTCAGTACATACGTAGTAGGCTGCCTTCGTAATCGGCTTTCTTTGTAATAACTATGTATTTCACTGACCCCCTCACCATTCTATCTACTCCCATATGACTCAATTCAACCAGAATGAAAGGCAGTCCCTTCTAT
+
9F<EEGGGGGGGGEFEGGFEGGGGG,6@:CF8FGGG,9,C,CF,@,B?,C,CFG<FGCEE<A,5,AEA<F::7+4,:<,5EFF9,5E,55,,5+8B@44=8,F<,,4,,,,C<,,,6,,33,8+:,6C,,@+B,+>B+D6C8CF,,,+1,,@F7,,@C@,@>7>,,,,333>,,A***3*=/4**40<,,5+2*+/9:=FFG>8788+;<+++*()*)((()()0*.@?7AF6AEF)(((.4)))6)-3(.)-54*,(8(())).).((43:4)))1.-64
@M02352:288:000000000-CKWC8:1:1101:5399:5117 2:N:0:TACGCTGC+CTAAGCCT
TAATCTTGCGACCGTACTCCCCAGGCGGAATGCTTAATCCGTTAGGTGTGACACCAACAAGCATGCTTGCTGACGTCTGGCATTCATCGTTTACGGCGTGGACTACCGGGGTATCTAATCCCGTTCGCTACCCACGCTTTCGTCCATCAGCGTCAATAATATCTTAGTAAGCTGCCTTCGCAATTGGTGTTCTGTGTAATATCTATGCATTTCACCGCTACACTACACATTCTATCTACTTCCATATGACTCAAGTCAACCAGTATCAAAGGCAGTTCCAT
+
GFGGGGGGGGGGGGGGGGGGGGGGGGGGGGGGGGGGGFGGGGGGGGGGGCGGGGFGGGGGGGGGGGGGGGGGGGGGGGGGGGGGGGGGGGGGGGGGGGGGGGGGGGGGGGGGGGGG9BFG9BFGFFGDGGGGGGGGGGGGFEFEGGFGGGFGGGG5FGGFGGGGGGGGGGGGGGGGGGGFFGGGDF6E5CEFCCFEFFFGFGFGFFA>FGFGGFFFGEBFFADFGGFG??==FFDFFFFFBFFAAAF<A9<AF?264<FF?FFBA4<<D)<(275?F<94)
@M02352:288:000000000-CKWC8:1:1101:24840:5119 2:N:0:TACGCTGC+CTAAGCCT
CAGTCTTGCGACCGTACTCCCCAGGTGGGATACTTATCACTTTCGCTTAGTCACTGAGCTAATGCCCAACAACTAGTATCCATCGTTTACGGCGTGGACTACCAGGGTATCTAATCCTGTTCGCTCCCCACGCTTTCGTCCCTCAGCGTCAGTACATACGTAGTAGACTGCCTTCGCAATCGGTATTCTGTGTAATATCTATGCATTTCACCGCTACACTACACATTCTATCTACTTCCATATGACTCAAGTCAACAAGTATCAAAGGCAGTTCAATAGTT
+
FGGGGGGGGGGGGGFGGGGGGGGGGGGFGGGGGGGGGCGGGGGGGGGGGGFFGGGGGGGGGGGGCFFGGCF@FGGGGGGGFFFGCFFFFCFCCEEGGGGFCGGGGFGGGFGGDGEG9F<FGEF7FFGFCFGGGGGFFGGGDGGGGGGGGGG6FGGGC,DFGGGGGCCFGGFGF79FDDCEFGDGGGGCFGGGGFFEFFFFFFF7CFFG@GFGGFFFDF@EEFFFGGF=?FF=FFFECE)7)7<?FEFF3;37CC4F)474<<4>>A<?F017<D*.0)-.5
@M02352:288:000000000-CKWC8:1:1101:5410:5132 2:N:0:TACGCTGC+CTAAGCCT
TAATCTTGCGACCGTACTCCCCAGGCGGAATGCTTAATCCGTTAGGTGTGACACCAACAAGCATGCTTGCTGACGTCTGGCATTCATCGTTTACGGCGTGGACTACCGGGGTATCTAATCCCGTTCGCTACCCACGCTTTCGTCCATCAGCGTCAATAATATCTTAGTAAGCTGCCTTCGCACTTGGTGTTCTGTGTAATATCTATGCATTTCACCGCTACCCTACACATTCTATCTACTTCCATATGACTCAAGTCAACCAGTATCAACGGCAGTTCCAT
+
,EGGGGGGGGDGCFGGGGGGGGGGGFFGGGGFGGGGDFCFGGGGGGGGGGFGGGGGGGGGGGGGDFFC<DFD?ACCEF=FG=FFGFGCECGGGGEDGCBFGGG9AAE+CFGE@A9;=FFAFFEGG8=@+=CGGG@:@>CF=EFGE:FCCDFGEECEG;>;;CCE9;9;DFFF;A<F=>4??DC*0<69*:C7CEFE<@;7+31;7;6FGGFG=FFF5>19@41@4D?<??4**14<AABBFFF<)6<<9:2)8:<6:29A1:6<).4)6(((((7:FAA42
@M02352:288:000000000-CKWC8:1:1101:24828:5133 2:N:0:TACGCTGC+CTAAGCCT
CAGTCTTGCGACCGTACTCCCCAGGTGGGATACTTATCACTTTCGCTTAGTCACTGAGCTAATGCCCAACAACTAGTATCCCTCGTTTACGGCGTGGACTACCAGGGTATCTAATCCTGTTCGCTCCCCACGCTTTCGTCCCTCAGCGTCAGTACATACGTAGTAGACTGCCTTCGCCATCGGTATTCTGTGTAATATCTATGCATTTCACCGCTACACTACACATTCTATCTACTTCCATATGACTCAACTCAACCAGTATCCAATGCAGTTCCATATTT
+
EB<EFGGGGGG+@FFFGGGGGGGDCGGF7FGGGGGGGGGGGGGFGECFEC@FGGFDGGDFE,C,C<AFDCD@,C<?C,FFF,C4+ABFCFFCE4CFE@FGGGGG8+44B@FGFEAEA;AFCF:BEC7>E,3+@:>FE6=+>@,=8>D818:+5:<D,,,>,3,6D3EF3,3@3@C5C***3/*49?E@,=,+588*>>ACFC685:=:1=+*2;28E=@C@FEFC73CEFF++3;C?)))./.9)9))6=().)5)43><4)..)2).45---)*-/4)))
@M02352:288:000000000-CKWC8:1:1101:9402:5134 2:N:0:TACGCTGC+CTAAGCCT
CAGTCTTGCGACCGTACTCCCCAGGTGGGATACTTATCACTTTCGCTTAGTCACTGAGAATTAACCCAACAACTAGTATCCATCGTTTACGGCGTGGACTACCAGGGTATCTAATCCTGTTCGCTCCCCACGCTTTCGTCCATGAGCGTCAGTATATACGTAGTAGACTGCCTTCGCAATCGGTATTCTAAGTAATATCTATGCATTTCACCGCTACACTACTTATTCTATCTACTTCCGTATAACTCAAGTCAACCAGTATCAAAGGCAGTTCCATCGTT
+
FFGFFGGGGGGGCECDGGGGGGGDGGGGGCFGGGGGGGGGGGGGGGGGGGGGGGGGGGGGGCGGGGGGGGGGGFGGCFGGGGC<FGGFGGGGGEGGGGGGGGGGGGGGGGGGGGGFGGGGGGGGGGGGGGGGGFFFGGFGGGGGFEGDGC@EEGGGGGGGGGGGGGGCFFEBFDGGGGCBFFGGGGGGG7C@CEFCEBFCFGFGEFFFGCC7CEFFGFFEEFEFGGFG3:AFFFCCC9A?EFF@EECEF?FBDFFFFBF>B<<<:A<(3:?29<*686033
@M02352:288:000000000-CKWC8:1:1101:11608:5148 2:N:0:TACGCTGC+CTAAGCCT
CAAACTTGCGTTCGTACTCCCCAGGTGGGATACTTATCACTTTCGCTTAGTCACTGAGCTAATGCCCAACAACTAGTATCCATCGTTTACGGCGTGGACTACCAGGGTATCTAATCCTGTTCGCTCCCCACGCTTTCGTCCCTCAGCGTCAGTACATACGTAGTAGACTGCCTTCGCAATCGGTATTCTGTGTAATATCTATGCATTTCACCGCTACACTACCCATTCTAACTACTTCCATATGACTCAAGTCAACCAGTATCAAAGGCAGTTCCATAGTT
+
GFDEFFGGGGGGEGEGGGGGGGG:DFFCGGGGGGGGGG9FGGGGDGDFFFFFCFGGFGGGGGGGGGGFF:@EGFGGGGGGGGGGGGDFGGGCGGEGEGGGGGGGCBFG8FEFGGGGDECGGGGD+?FFGGGGGGGFGGFEGDDFGGGCGDEGEGGGGGGFEFFEGGGFFCFG9FFGDDDEFGGGFFGGG:;EF?:<*=BF>9:CEFF8DFFGDF2:CA>@E/(8;7;:6A+686=EF4@EC.).?>)./4)94?)0(6A.4))6<6514??BFA=A4.)65
@M02352:288:000000000-CKWC8:1:1101:23635:5157 2:N:0:TACGCTGC+CTAAGCCT
TAACCTTGCGGCCGTACTCCCCAGGCGGTCTACTTATCGCGTTAGCTTCGTTACTAAGTGATCAAGTCACCCAACAACTAGTAGACATCGTTTACGGCGTGGACTACCAGGGTATCTAATCCTGTTTGCTCCCCACGCTTTCGCACCTCAGTGTCAGTATCAGTCCAGGTAGTCGCCTTCGCCACTGGTGTTCCTTCCTATATCTACGCATTTCACCGCTACACAGGAAATTCCACTACCCTCTACCGTACTCTAGTTCAGCAGTATCAGGTGCAGTTCC
+
GGGGGGGGGGGGGGGGGGGGGGGGGGGG:FEGGGGGFAFGGGGGGGGFGGFDFGGGGGGGGFGGGGFGGGGGGGGGGGGFGFGGGGGGGGGGGGGGGDGGGGGGGGGGGGGGFGGGGFGGFGGGFF9DGGGGDGGGGGGGGGGGGGGDGGG:FGGGGGGFFCFFCFFGGGGGFGGGGG7AFGGGGGGGGGGDGFFFE?FFFD6CCFFGGG:3CFCF@;9>FEEFGG?F?FFFF=ABA????26(5<<BFF?6BAFF<BF><>B06-).5>3<37?</:><
@M02352:288:000000000-CKWC8:1:1101:11740:5161 2:N:0:TACGCTGC+CTAAGCCT
TAACCTTGCGGCCGTACTCCCCAGGCGGTCTACTTATCGCGTTAGCTTCGTTACTAAGAAATCAAGTCTCCCAACAACTAGTAGACATCGTTTACGGCGTGGACTACCAGGGTATCTAATCCTGTTTGCTCCCCACGCTTTCGCACCTCAGTGTCAGTATCGGTCCAGGTAGTCGCCTTCGCCACTGGTGTTCCTTCCTATATCTACGCATTTCACCGCTACACAGGAAATTACACACTCCTCTACCGTACTCTAGCCTGCCAGTATCGGGTGCAATTCCA
+
DGFFFFGGGGGGDFCFEGGGGFGGGGGG@FGGGGGGFEGGGGGGGGDFGGGGGGGGGGGGGGGGGGGGGGGGGGEGGGGGGG9<EGGGGGGGGGGGGDGFGGGGGGFGGGGGGGGGGGGGGGGGGGGGGGGFEGGGGGCEFGGGGGDFFGGGGGFGGFGCGGGGCEGGGFGGGGGCDGGFFGEEGGGFFGGG=EFEEAFGFFFGFFFGD53CFFFFF>;9>5).**448@FF*99>8::?B23<2)69?FF?<24/6?402<:7>A24:11404?5*44).
@M02352:288:000000000-CKWC8:1:1101:15266:5161 2:N:0:TACGCTGC+CTAAGCCT
CAATCTTGCGATCGTACTCCCCAGGTGGGACACTTATCACTTTCGCTTAGTCACTGAGATAAATCCCAACAACTAGTGTCCATCGTTTACGGCGTGGACTACCAGGGTATCTAATCCTGTTCGCTCCCCACGCCTTCGTCCATGAGCTTCAGTACATACGTAGTAGACTGCCTTCGCAATCGGTATTCTGTGTAATATCTATGCATTTCACCGCTACACTACACATTCTATCTACTTCCATATGACTCAAGTCAACCAGTATCAAAGGCAGTTACATAGTT
+
FFGFGGGFGGGFFGGFFGGGGGGCGGFGGGGGGGGGGGGGGGGGGGDGGGFGGFGGGGEFGGGGGGGGGGGEGFGDFGGGG9CFGGG,AFGGGGGGGGGGGGDGGGFBFGGDFFGGGFFGEGGGGGGGGGDGG<FGGGGGGGGGGGGGEFFGGGGGGGGGGGGGGGDEGCFGGGGGGDC>FGGGCF7FGGGGGFF?ECEEFFFGEFFGGGF>DFBFGFFFBF668>?C<7@8;FC?9EFEEC35CFE6@@)/)9)=@?:EE7?<CA>FB21(-)9:BAA<:
@M02352:288:000000000-CKWC8:1:1101:24211:5162 2:N:0:TACGCTGC+CTAAGCCT
CAACCTTGCGATCGTACTCCCCAGGTGCAATACTTATCACTTTCGCTTAGTCTCCAACTGTATATCGCTGAAAACGAGTATTGATAGTTTACGGCGTGGACTACCAGGGTATCTAATCCTGTTCGCTCCCCACGCTTTCGTCCCTGAGCGTCAATTCAGGCCTAGTGAGCTGCCTTCGCTATCGGTGTTCTGTGTCATATCTATGCATTTCACCGCTACATGACACATTCCGCCCACTTCGACCGAATTCAAGACTAACAGTTTCAATGGCAGTTCCATCG
+
GGGGGGGGGGGCFEFGGGGGGGGGGGGGGGGGGGGGGGGGGGGGGGGGGGGGGGGGGGGGGGGGGGEGCFGGGGGGGGGGGGGGGGGGGGGGGGGDGGGGGGGGGGFGGGGGGGGGGGGGGGGGGGGGGGEGGGGGGGGGGGGGGGGGGGGGGGG8DFCFGFGGGGGGGGGFGGGGGGGEFGGGD>CGGGGFFEAEFFFFFGFGFFF7CEFGGFFFGFFF?;@FGGFGCFFFEFFD<(>E;6<>076?:DFB>2197<@03<AD96<BF0:0<<FAFA<A-
@M02352:288:000000000-CKWC8:1:1101:21935:5179 2:N:0:TACGCTGC+CTAAGCCT
CAATCTTGCGACCGTACTCCCCAGGTGGGATACTTATCACTTTCGCTTAGTCACTGAGCTAATGCCCAACAACTAGTATCCATCGTTTACGGCGTGGACTACCAGGGTATCTAATCCTGTTCGCTCCCCACGCTTTCGTCCCTCAGCGTCAGTACATACGTAGTAGACTGCCTTCGCAATCGGTATTCTGTGTAATATCTATGCATTTAACCGCTACACTACACATTCTATCTACTTCCATATGACTCAAGTCAACCAGTATCAAAGGCAGTTCCATAGTT
+
GGGGGGGGGGGGGGGGGGGGGGGGGFGGGGGGGGGGGGGGGGGGGGGGEFGGGGGGGGGGGGGGGGGGGGGGGGGGGGGGGGGGGGGGGGGGGGGGGGGGGGGGGGGGGGGGGGGGGGGGGGGDEGGCGGGGGEEGGGGGGGGGGGGGGGGGFFCFGGGGGGFGGFCFGGGFGGGGDDD?AFGGGGGGF@:CCCFFE8C@FFAGCFFGGGFGGFFE==@9@6;FGGFGFFFCAA<?CC37??3)97?))54:4<>*86))-.)<>ABF01(34<=>=2:AA
@M02352:288:000000000-CKWC8:1:1101:11263:5181 2:N:0:TACGCTGC+CTAAGCCT
CAGTCTTGCGACCGTACTCCCCAGGTGGGATACTTATCACTTTCGCTTAGTCACTGAGCTAATGCCCAACAACTAGTATCCATCGTTTACGGCGTGGACTACCAGGGTATCTAATCCTGCTCGCTCCCCACGCTTTCGTCCCTCAGCGTCAGTACATACGTAGTAGACTGCCTTCGCAATCGGTATTCTGTGTAATATCTATGCATTTCACCGCTACACTACACATTCTATCTACTTCCATATGACTCAAGTCAACCAGTATCAAAGGCAGTTCCATAGTT
+
GGGGGGGGGGGGGEGFGFFGFGGGGGGFEGGGGGGGFGGGGGGGGGGGGGGFGGGGGGGGGGGGGGGGGGGGGGGGGGGGGGGGGGGGGGGGGGGGGGGGGGGGGGGGGGGGGGGGGGGGGGGGCGGGGGGGGEGGGGGGGGGGGGGGGGGGFGGGGGGGGGGGFGGGGGGGFGGGGGGFFGGCGGGGCFGGGFFFFF6CFFFGFFFGGGFFGFFEEF@EFFFFGGEGFFFFFFFEC?A>CFFCCCFFEE@5><AFFF@BF<>B2>AB?FFFFA*56-3:6
@M02352:288:000000000-CKWC8:1:1101:6993:5186 2:N:0:TACGCTGC+CTAAGCCT
TAACCTTGCGGCCGTACTCCCCAGGCGGTCTACTTATCGCGTTAGCTTCGCTACTCACGGATTAAATCCACAAACAGCTAGTAGACAGCGTTTACGGTGTGGACTACCAGGGTATCTAATCCTGTTCGCTACCCACACTTTCGCACATGAGCGTCAGTTACTGACCAGGGAGTCGCCTTCGCCACTGATGTTCCTTCCTATATCTACGCATTTCACCGCTACACAGGAAATTCCACTCCCCTCTTCTGTACTCTAGTTATCCAGTATCAGGTGCAGTTCC
+
GFGGGGGGGGGGGGGGGGGGGGGGGGCGFFGGGGGGGGGGGGGGGGGGGGGGGG8FFGGGGGGGGGGGGGGGFGGFGGDGGFFFGGGGGGGGGGGGGGGGGGF?EFGGGGGGGGGD9EGGGGGGGGGGGGGGGGGGGGFFFGCEGGGGGGFFGGGGCEGGGGCE8FGGGGGGGGGGGGGF>5EGGE61>+>FGFFFEFA+;:6CE665DGAGGFFFGFFBBFBF6*:44FFFBFFFA(,8???:9><<DBFAFA)*.4*:<247A44:<>?A4:69B<>F
@M02352:288:000000000-CKWC8:1:1101:7511:5187 2:N:0:TACGCTGC+CTAAGCCT
CAGTCTTGCGACCGTACTCCCCAGGTGGGATACTTATCACTTTCGCTTAGTCACTGAGCTAATGCCCAACAACTAGTATCCATCGTTTACGGCGTGGACTACCAGGGTATCTAATCCTGTTCGCTCCCCACGCTTTCGTCCCTCAGCGTCAGTACATACGTAGTAGACTGCCTTCGCAATCGGTATTCTGTGTAATATCTATGCATTTCACCGCTACACTACACATTCTATCTACTTCCATATGACTCAAGTCAACCAGTATCAAAGGCAGTTCCATAGTT
+
GGGGGGGGGGGGGGGFGFGGGGGEFGGGGGGGGGGGGGGGGFGFGGGGGGDGFGGGGGGGGGGGGGGGGGGGGGGGGGGGGGGGGGGGFFGDF@FGGGGGGGGGGGGGGGGGDFGGGGFGGGGGFGEFGGG@FFGGFGGGDEFFGGGGGGEGGGGGGGGGGGGGGGGDGGGGEGGGGGGFFG*=>GGGGFF7FAFEEFFGFGFGCFBFDFFCGFFFGFDFF;)=FFFGFFFFF=<E?C<CECCC3>CFE;@E<B4F4?)644<<9A<:?:124:*<FA0<A
@M02352:288:000000000-CKWC8:1:1101:18868:5191 2:N:0:TACGCTGC+CTAAGCCT
CAGTCTTGCGACCGTACTCCCCAGGTGGGATACTTATCACTTTCGCTTAGTCACTGAGCTAATGCCCAACAACTAGTATCCATCGTTTACGGCGTGGACTACCAGGGTATCTAATCCTGTTCGCTCCCCACGCTTTCGTCCCTCAGCGTCAGTACATACGTAGTAGACTGCCTTCGCAATCGGTATTCTGTGTAATATCTATGCATTTCACCGCTACACTACACATTCTATCTACTTCCATATGACTCAAGTCAACCAGTATCAAAGGCAGTTCCATAGTT
+
GGGGGGGGGGGGEDCFGGGGGGGEGGDFGFGGGGGGGGGGGGGGGGGGGGGGGGGGGGGGGGGFGGGGGGGGGGGGGGGGGGGEGGGGGGGEGGGGGGGGGGGGGGCFGGGGGGGGGFGGGA:E=FGGG@=CECGGGGGGGGFGGDCGEGGGGFDGGGGFEFGGGFFGGGGG,<CGGGGFFGGGGGGGGG<FDC85?FFGFGFGEFFFGGFFGE;>GF@3@FEF;*7:CFFFFFEF9C376<)))19C@EFFAB4=?BF426:<A)-.8:034>4.*-)-.
@M02352:288:000000000-CKWC8:1:1101:21936:5199 2:N:0:TACGCTGC+CTAAGCCT
CAATCTTGCGACCGTACTCCCCAGGTGGGATACTTATCACTTTCGCTTCGTCACTGAGCTAATGCCCAACAACTAGTATCCATCGTTTACGGCTTGGACTACCAGGGTATCTAATCCTGTTCGCTCCCCACCCTTTCGTCCCTCAGCGTCAGTACATACTTAGTAGACTGCCTTCGCAATCGGTATTCTGTGTAATATCTATGCATTTAACCGCTACACTACACATTCTATCTACTTCCATATGACTCAAGTCAACCAGTATCAAAGGCAGTTCCATAGTT
+
GFGGGGGGGGGEFCGGGGGGGGGGGGGGFGGGGGGGGGGGGGGGEGGF:@FGGDFFGGGGGFGGFFFGGGGGGFGAFGGGGGGGDFFGGGD:E+@CE?EEFGFGG>FFGDFGGGGAEGFFEF@EFDCD64>+8A=:DEG6EC=DG8@CEGC+753@FCG;D=BCE<FDF@FGGGGGDC7>FGGGG*:DEG7+57:A4=9+=C6><AFFG9B>CE>5/;@CEF@4*0)25;@+;8>E37)9?)<?EE?C@@3/73?F@6;)666)6>)4(((.4:@AFA)-.
@M02352:288:000000000-CKWC8:1:1101:21453:5210 2:N:0:TACGCTGC+CTAAGCCT
CACTGTTGCCAGCGTACTCCCCAGGTGGCTAACTTAATACTTTCGCTTTGGCACTCATCTTCAAGTAGACAAGCACCGAGTTAGCATCGTTTACGGCGTGGACTACCGGGGTATCTAATCCCGTTCGCTACCCACGCTTTCGTCCATCAGCGTCAATAATATCTTAGTAAGCTGCCTTCGCAATTGGTGTTCTATGTAATATCTATGCATTTCACCGCTACACTACATATTCCGCCTACTTCAAATCTATTCAAGACCTACAGTATCAAAGGCAGTTCCA
+
GCGGGFGFFDFGGFGGGGGGGGGCGGGGGGGGGGGGGGCGGGGGGGGGGGGGGGGGFGGGGGGFGGGGGGGGGGGGGGGGGGGGGGCGEGGGGGGGGGGGGGG=FGFGGGGGGGGGGFGGGGGGGFGGGGGGGFGGGGGGFEGGGD=FGFGGGGGEGGGGGGGCFFDGGAFGGGGGCGGFFGECGGFGGGEFGFFFFFFF+:BC?FF7+=B=+B??EE>@@*6AGG@C?A+776;0<@DEE?EF37)).644<9.*,.).45)6-)-652<::0)39>).
@M02352:288:000000000-CKWC8:1:1101:18428:5218 2:N:0:TACGCTGC+CTAAGCCT
CAGTCTTGCGACCGTACTCCCCAGGTGGGATACTTATCACTTTCGCTTAGTCACTGAGAATTAACCCAACAACTAGTATCCATCGTTTACGGCGTGGACTACCAGGGTATCTAATCCTGTTCGCTCCCCACGCTTTCGTCCCTCAGCGTCAGTATATACGTAGTAGACTGCCTTCGCAATCGGTATTCTGTGTAATCTCTATGCATTTCACCGCTACACTACACATTCTATCTACTTCCGTATAACTCAAGTCAACCAGTATCAAAGGCAGTTCCATAGTT
+
GGGGGGGGGGGGGGGGGGGGGGGGFFFFFGGGGGGGGGGGGGGGGGGGGGGGGGGGGGGGGGGGGGGGGGGGGGGGGGGGGGGGGGGGGGGGGGGGGGGGGGGGGGGGGGGGGGGGGGGGGGGGGFEGEGGCEGGGGGGGEGGGGGGGGGEGG7C7EGGGGGGGGGGGGGGGDFGGGGGFFGGGGGGGCFFDFFFFFFFGFGFGFFFGGGFCC>BFGFDFFFEFGGFGFFFFFFFFFFE?E@DECF<ABB?AFFFFF?FABFFFF>4:B::3<AFDF42<:
@M02352:288:000000000-CKWC8:1:1101:8638:5220 2:N:0:TACGCTGC+CTAAGCCT
CAGTCTTGCGACCGTACTCCCCAGGTGGGATACTTATCACTTTCGCTTAGTCACTGAGCTAATGCCCAACAACTAGTATCCATCGTTTACGGCGTGGACTACCAGGGTATCTAATCCTGTTCGCTCCCCACGCTTTCGTCCCTCAGCGTCAGTACATACGTAGTAGACTGCCTTCGCAATCGGTATTCTGTGTAATATCTATGCATTTCACCGCTACACTACACATTCTATCTACTTCCATATTACTCACGTCAACCAGTATCAAAGGCAGTTTCCTAGTT
+
EEEEFGGAEGGGDEBFGGGGGDGBFGGFG8FGGGGGGGGGGGGG7FG7FGGGGGGGFGGGGGGGGFFFGGGGGFGGGGFGAEFGGGCFGFFFDBFGGEFCGFFGGGGGGGCGGGGG9EBFGGGGGGGFCGEFGDCEFGGGGGGGFGGGGGGGGGGFFCD7D>DEG=;A>FFG?FGGGCDFFFEGGGFFCCGGFEF?4@F@AFCC/4=CCG1;5?=ECF@EEFFFGFC>?F6@+;><?EFFC?C)9?<<>((608?*(,).5)-6AA<(4:41))*)*.64.
@M02352:288:000000000-CKWC8:1:1101:18650:5228 2:N:0:TACGCTGC+CTAAGCCT
TAACCTTGCGGCCGTACTCCCCAGGCGGTCAACTTAGTGCGTTAGCTGCGCCACCCACGACTCAAGGTCACAGACGGCTAGTTGACATCGTTTACGGCGTGGACTACCAGGGTATCTAATCCTGTTTGCTCCCCACGCTTTCGTGCCTCAGTGTCAGTATTTGTCCAGGTAGCCGCCTTCGCCACTGATGTTCCTTCCTATATCTACGCATTTCACCGCTACACAGGAAATTCCACACTCCTCTATCGTACTCTAGCCTGCCAGTATCGGGTGCAATTCCA
+
GGGGGGGGGGGGGEE7EGFGGGGGGGGGCEGGGGGGGGGGGGGGGGGGGGGGGGGGGGGGGGGGGGGGGGGGGGGGGGGGGGGGGGGFFGGGGGGGGGGGGDGGGGGGGGGGGGGGGGGFGGGGGGFGGGGGGGGGGDEGGGGGGGG8CFGGGGGGGGGGGDGGGGGGGGGGGGGGGGGFFDGGDCFGFFFGGECEFFFF=CAFCFFFGGFGF6?FGBBBFFFFGGFGFFFFFFF>>B:BF<BB<:ABF0:?A469<24:<?3)8AFF6>>BFBFFFFAB:
@M02352:288:000000000-CKWC8:1:1101:17214:5233 2:N:0:TACGCTGC+CTAAGCCT
CACTGTTGCCAGCGTACTCCCCAGGTGGCTAACTTAATACTTTCGCTTTGGCACTCATCTTCAAGTAGACAAGCACCGAGTTAACATCGTTTACGGCGTGGACTACCGGGGTATCTAATCCCGTTCGCTACCCACGCTTTCGTCCATCAGCGTCAATAATATCTTAGTAAGCTGCCTTCGCAATTGGTGTTCTATGTAATATCTATGCATTTCACCGCTACACTACATATTCCGCCTACTTCAAATATATTCAAGACCTACAGTATCAAAGGCAGTTCCA
+
GGGGGFGGGGGGGCCFGGGGGGGGGFFFCFGGGGGGGGGGGGGGGGGGGGGGGGFGGGGGGGGGGGGGGGGGGGGGGGGGGGGGGFGGGGGGGGGGGGGGGGGGGGGGGGGGGGGGGGGGGGGGGGGGGEGGGGGGGGGGGGGGGGGGGGGGEGGCDFGGGGGCCFGGGGGGGGFGFGFFDGGGDCCFDGGGGFFE?FF7FDFGFFCDGGF>FFEFGFFBBFFFGGEGFFFFFFDFFFFE393;)6<AA:>4AA>FB:F<:::BBFDF)46::1>(96<B
@M02352:288:000000000-CKWC8:1:1101:17990:5236 2:N:0:TACGCTGC+CTAAGCCT
TAACCTTGCGGCCGTACTCCCCAGGCGGTCAACTTAGCGCGTTAGCTACGCCACCCACAGATCAAGTCTACAGACGGCTAGTTGACATCGTTTACGGCGTGGACTACCAGGGTATCTAATCCTGTTTGCTCCCCACGCTTTCGCATCTGAGTGTCAGTGTCTGTCCAGGGGGCCGCCTTCGCCACTGGTATTCCTTCAGATCTCTACGCATTTCACCGCTACACCTGAAATTCTACCCCCCTCTACAGCACTCTAGTTCACCAGTTTCAAATGCAGTTCC
+
GGGGGGGGGGGGGGGGFGFGGGGGGGGGGGGGGFGGGGGGGGGGGGGGGGGGGGGGGGGGFGGGGGGGGGGGGGGGCDGGGGGGGGGGGGGGGGGGGCFGCFGGGFGGGGGGGGGFGGFGGGGGGGGGGGGGGGGGGGGGGGGGGEGGFGCGGGGGGFGGGGGGGGCGGGDGGE<DGGGFFGGGGGGGGGGGGEA>AF?F49@GFFF3D5@GFFFFGFFBBD<?<47D?FFFFFAAA:BF66<BBD2:08??FFF4<4FF>58(6ABDA<<9)5?AFAD2
@M02352:288:000000000-CKWC8:1:1101:4526:5238 2:N:0:TACGCTGC+CTAAGCCT
TAACCTTGCGACCGTACTCCCCAGGTGGGATACTTATCACTTTCGCTTAGTCACTGAGCTAATGCCCAACAACTAGTATCCATCGTTTACGGCGTGGACTACCAGGGTATCTAATCCTGTTCGCTCCCCACGCTTTCGTCCCTCAGCGTCAGTACATACGTAGTAGACTGCCTTCGCAATCGGTGTTCTGTGTAATATCTATGCATTTCACCGCTACACTACACATTCTATATACTTCCATATGACTCAAGTCAACCAGTATCAAAGGCCGTTCAATGGTT
+
9FFAFGGGGGCEGDEFGGGGFGFFFF@F7FGGGGGGF9EFGGGFCFGGGGFFFGGFGGGGGGGFFAFFFCGGGGGFGF9E<ECEGFEEFFB,==FGGGGGFGEF?CEF?FFFGC9CE;FG9FEGEGCEEFGGGG:FF8DE+@,D?FFDECEE;AFCDFGGGF,*7@;DE7C:DFCCDD**/;C*??E@CCC+B5888+41==C=5+=C@CF>55(5?A@<E)6AC>6:?CA+;7)<5)77?1.)795)53<AAAF*8104524<9<)(81(-8())*)(.:
@M02352:288:000000000-CKWC8:1:1101:4504:5248 2:N:0:TACGCTGC+CTAAGCCT
TAACCTTGCGACCGTACTCCCCAGGTGGGATACTTATCACTTTCGCTTAGTCACTGAGCTAATGCCCAACAACTAGTATCCATCGTTTACGGCGTGGACTACCAGGGTATCTAATCCTGTTCGCTCCCCACGCTTTCGTCCCTCAGCGTCAGTACATACGTAGTAGACTGCCTTCGCAATCGGTGTTCTGTGTAATATCTATGCATTTCACCGCTACACTACACATTCTATCTACTTCCATATGACTCAAGTCAACCAGTATCAAAGGCAGTACCATAGTT
+
<F@AEFGGGGGEBFGGGGGGGGGGGGGG>FGGGGGGGGGGGGGGGGGGGGDFGGFFGGGGCDEAFEAED=@FGGGCFGGGFGGGGF8DF9F:>EEG7=<FFDFF?CFEFGGGGGGGGGGDFCEGGG7DE@GCGC3F>EGG8CDF?8DDEE8EGFGGGGGDG9:CEEGFG:CF?CDFGG>B448:CE*;C9C+1>1<CFFFFG6DCFFCD@F>CA9DEFDE@FF4*93:?AF6AF<<CC<EFCC5)47<,544)-4?:B44:<F)5>)2(.-:).*6F?4--
@M02352:288:000000000-CKWC8:1:1101:9629:5251 2:N:0:TACGCTGC+CTAAGCCT
TAATCTTGCGACCGTACTCCCCAGGCGGAATGCTTAATCCGTTAGGTGTGACACCAACAAGCATGCTTGCTGACGTCTGGCATTCATCGTTTACGGCGTGGAATACCAGGGTATCTAATCCTGTTCGCTCCCCCCGCTTTCGTCCCTCCGCGTCCGTACATACGTAGTAGACTGCCTTCGCAATCGGTATTCTGTGTAATATCTATGCATTTCACCGCTACACTACACATTCCAACTACTTCCATCTGAACCAAGTCCCAAAGTATCACAAGCAGTTCCC
+
,<FCFGGGGG7FEFFGGGFGGGGGG8FEGCG<FGGGCE6CFGGEGCGG@FCFGGG7FGD8CF<,,:5,,CE6?,,8B4,959CF<,,9,BEFC9BFC7@CF7,5,5B,AFE?EFE,,C<,89,5A,:++>CFG+8@CCEGC:@*6@;;***41**4:::E@,2:23242,,,,49F8DD:>3*:C7CE*7C+1);CECFCC37+9@=DGGFGC*)985,24?(197)25)99*96:<:)4)6)-.))))-((.((16)))(((6.:AF)5)31())/)))
@M02352:288:000000000-CKWC8:1:1101:19894:5256 2:N:0:TACGCTGC+CTAAGCCT
CAGTCTTGCGACCGTACTCCCCAGGTGGGATACTTATCACTTTCGCTTAGTCACTGAGCTAATGCCCAACAACTAGTATCCATCGTTTACGGCGTGGACTACCAGGGTATCTAATCCTGTTCGCTCCCCACGCTTTCGTCCCTCAGCGTCAGTACATACGTAGTAGACTGCCTTCGCAATCGGTATTCTGTGTAATATCTATGCATTTCACCGCTACACTACACATTCTATCTACTTCCATATGACTCAAGTCAACCAGTATCAAAGGCAGTTCCATATTT
+
GGGGGGGGGGGGGCCFGGGGGGGGGFGGGGGGGGGGGGGGGGGGGGGGGGGGGGFGGGGGGGGGGGGGGGGGGGGGGGGGGGGGGGGGGGGGGFGGGGGGGGGGGGG<EFGGGGGGGGGGGGDEGGGGGGGEGG7BGGGGGGGGGGGDEGGGGGGGGGGGGGGEGGGGGFGG9;DGDGGEFGGGGGGGGFGDCEFE4CFFFC6:*B8FGGFFGFBFGFDC@AEFGFEGFFFFFFFFCEEFEEFCC<)>@E>A4AAF??F6:2<2<A>B0:((6:6492-)5
@M02352:288:000000000-CKWC8:1:1101:19641:5261 2:N:0:TACGCTGC+CTAAGCCT
TAACCTTGCGGCCGTACTCCCCAGGCGGTCTACTTATCGCGTTAGCTTCGTTACTAAGAAATCAAGTCTCCCAACAACTAGTAGACATCGTTTACGGCGTGGACTACCAGGGTATCTAATCCTGTTTGCTCCCCACGCTTTCGCACCTCAGTGTCAGTATCGGTCCAGGTAGTCGCCTTCGCCACTGGTGTTCCTTCCTATATCTACGCATTTCACCGCTACACAGGAAATTCCACTACCCTCTACCGTACTCTAGTTCAGCAGTATCAGGTGCAGTTCC
+
<EFFFGGGGGGGGGCFGGGGGGGGFFGGCGGGGGGGGGGGGGGGGGDGGGGGGGGGGGGGGGGGGGFGFGGGGGGGGGGGGGGGFGGGGGGGGGGGGGGGGGGGGGGGFGGGGGGGGGGFFGGGFGGGGGGFGGGGGGEGGGGGGGGGGGGGGGGGGGGGGGGGGGGGGFGGGGGGGDGFFGEGGGG6AFFDF6AEAF6;CGFGFFFGDGDDGFEFF>>9@FFFGGFGFF??FF94A?BF<<??7)<>B(3:DBF76<FA9AFBFFBFFF7A>FFF?<44
@M02352:288:000000000-CKWC8:1:1101:21007:5273 2:N:0:TACGCTGC+CTAAGCCT
CAATCTTGCGACCGTACTCCCCAGGTGGGATACTTATCACTTTCGCTTAGTCACTGAGCTAATGCCCAACAACTAGTATCCATCGTTTACGGCGTGGACTACCAGGGTATCTAATCCTGTTCGCTCCCCACGCTTTCGTCCCTCAGCGTCAGTACATACGTAGTAGACTGCCTTCGCAATCGGTATTCTGTGTAATATCTATGCATTTCACCGCCACACTACACATTCTATCTACTTCCGTATAACTCAAGTCAACCAGTATCAAAGGCAGTTCCATAGTT
+
GGGF<FGGGGGEEFEFGFGGGGGEGFGFGGGFGGGGFCFFGGGGGGGGEGCFGGFGGGGGFGGGDEFFDGGGG?GGEFCGAFGGGGGGGGGFFG@FDEGFGF@FGGGCFFGGGGFDGGF?EFE7:FFGGGEEGCEGGEGEEE9@>FFDGGGGEGFGAGGCFGGG;E,>FGGGGCCFGGCDAGGEFGGGGGGGGFFCE6=CFFFCEFFGFGFFD>(8:F;8=F3FFGFGFFAAFFFEF?E(),(/6<<<AF<A4AAFFFFAB4A><><<FBB?99449<?<4
@M02352:288:000000000-CKWC8:1:1101:11935:5303 2:N:0:TACGCTGC+CTAAGCCT
TAACCTTGCGGCCGTACTCCCCAGGCGGTCTACTTATCGCGTTAGCTTCGTTACTAAGTGATCAAGTCACCCAACAACTAGTAGACATCGTTTACGGCGTGGACTACCAGGGCATCTAATCCTGTTTGCTCCCCACGCTTTCGCACCTCAGTGTCAGTATCAGTCCAGGTAGTCGCCTTCGCCACTGGTGTTCCTTCCTATATCTACGCATTTCACCGCTACACAGGAAATTCCACTACCCTCTACCGTACTCTAGTTCAGCAGTATCAGGTGCAGTTCC
+
GGGGGGGGGGGGGGCCGGGGGGGGFGGGFGGGGGGGGGGGGGGGGGGGGGFFFGGGGGGGGGGGGGGGFGGGGGGGGGGGGGGGGGGGGGGFGGGGGGGGGEFGGGGFFGGCGFGGGGGGGGGGGGCCFCGFGGGGEGGGGGGCGGG?FGGAEFGFF=CDGGGF;AFGGGGGGC?CDGGFFGE5CFFC9?FDGFFEFFFCFFFFEAC3CEFGGCEFGD91;FFFGGFFBF@F6BFFFFFF62:13A<(,4?<<>BF>54)):<7)4)6>A:4,)).=AF<
@M02352:288:000000000-CKWC8:1:1101:26608:5311 2:N:0:TACGCTGC+CTAAGCCT
CAGTCTTGCGACCGTACTCCCCAGGTGGGATACTTATCACTTTCGCTTAGTCACTGAGCTAATGCCCAACAACTAGTATCCATCGTTTACGGCGTGGACTACCAGGGTATCTAATCCTGTTCGCTCCCCACGCTTTCGTCCCTCAGCGTCAGTACATACGTAGTAGACTGCCTTCGCAATCGGTATTCTGTGTAATATCTATGCATTTCACCGCTACACTACACATTCTTTCTACTTCCATATGACTCAAGTCAACCAGTATCCAAGGCAGTTCCATAGTT
+
FF<FCEFEFGGE@FGGGGGGGGG@EGDFCEFEFGGFFGGGFGFEFGGFEF6FFGGG9FFGGGGGGFFCC7FEGGGGDDCFGFFGFGFGFFCCCFFGGC<EFF8AECFEFGGGFGAEEEFGGCBE@=FGGFGFG7CFAEG>EGGEBFCGGGGEFG<7FGGGG@FEG9FFGG,DEFFGDD>*9;=E>FGGGCDFFCFEEFFFFFFFCF88+,=DDD9EGAD<E44AGCEGE68@F7CCCE3>?<C53>CC@(,6426FBFFFA42)5.2(21<<ADF2@<0>>
@M02352:288:000000000-CKWC8:1:1101:14305:5339 2:N:0:TACGCAGC+CTAAGCCT
CAAACTTGCGGTCGTACTCCCCAGGTGGGTAACTTATTGCGTTCGCTTAGGCACTCAGAGTTTCTTACGCCCCACTACTAGCTATCATCGACTACAGGGTCGACCAGCGTAGCTACTACTCCTTTTTACTCCCCCTTCTGTCCATCCTCGTCGTTATTTTACTAGTAATATGCCGCCTCCACCCGTGTTCTTTCTACTATCTACGACTCTCTTCCCCACACTACTAATTCTTCTTCCTTCATCACAATCCATCCTCTCAGACATACACAACTGCACCACAG
+
GGG,CEGGGG7FFCFFGFGGGGGGGGFG+8,CFFGGG9,C,@F:FGG7,C,CFG,,@,,,<,,C,,,<,,6@=,@,,,CA,,,C<E,A,,,++8B,,,B4,+@F+C,,+++++,7,@,,C4,C,,,7,=,8,D+3+,,3,8D=E@E,+@++@+4+3,,@,,7,3,7@,,,,@FF5*0*3***,**444=71++*=/8F6+++1+(024*+/*+;.;8)6,2)6A++)+)113A6)))9)7)97))))).(.)-()*..*)))4)).).)-()()/,)(-8,
@M02352:288:000000000-CKWC8:1:1101:7199:5345 2:N:0:TACGCTGC+CTAAGCCT
TAACCTTGCGACCGTACTCCCCAGGCGGAATGCTTAATCCGTTAGGTGTGTCACCAACAAGCATGCTTGCTGACGACTGGCATTCATCGTTTACGGTGTGGACTACCAGGGTATCTAATCCTGTTTGCTCCCCACACTTTCGTACCTCAGCGTCAGTATCGAGCCAGTGAGCCGCCTTCGCCACTGGTGTTCCTCCAAATATCTACGAATTTCACCTCTACACTTGGAATTCCACTCACCTCTCTCGAACTCAAGACTAGCAGTATTAGAGGCAGTTCCAG
+
FFGGGGGGGGGGGGGGGGGGGGGCGGGGGGGGGGGGGGGGGGGGGGGGGGGGGGGGGGGEGGGGGGGGGGGGGGGGGGGGGGGGGGGGGGGFGGGGFFGGGGGFFFGGGGGGGGGGGGGGGGGGGGGGGFFGGGGGGGGGGGGGGEFGFFGGGGGGGGFGGGGGGGCGFGFGGGGGGGGFFGGGGGGF8CEGGFFFBA4F68CF?FFDCEF7FFC99FFFFFFFGF36CFFF@AE3(6=BFFF:?BF0<FFFFFBFFFF?08AABB25<2<B:?@BFFB2.
@M02352:288:000000000-CKWC8:1:1101:13147:5346 2:N:0:TACGCTGC+CTAAGCCT
TAATCTTGCGACCGTACTCCCCAGGCGGTCTACTTAATGCGTTAGCTGCGCCACTAAAGAAACAAGTTCCCCAACGGCTAGTAGACATCGTTTACGGCGTGGACTACCAGGGTATCTAATCCTGTTTGCTCCCCACGCTTTCGCATCTGAGTGTCAGTGTCTGTCCAGGTGGCTGCCTTCGCCATCGGTATTCCTTCAGATCTCTACGCATTTCACCGCTACACCTGAAATTCTACCACCCTCCCTCATACTCTAGTTGACCAGTTCGAAATGCAGTTC
+
EEFGGGGGGGCFFCCFGGGGGGGDFGEC7@FEGGGGGFGEGGGGGGGGGFEGGGGGGGGGGGGGGGGDGGGGGGGEGDCFGFGGGGGGGGGGFGGG>CCGGGGGGGGGGGGGFFGGCBFFGGGGFGGGGGGGGGGGGGCGFDECEGG=BGGGGFFGGGCFGGGGGGFFFGGFGG97CD79?CGGGGE5;75DFFFFFFC7:*111ACC7CEG7FCFG>9(4BEFFFBGF4?4@49>944::??(,(4344)4,6)8<AFBB?:14<9<?F?624BD?<F
@M02352:288:000000000-CKWC8:1:1101:13342:5349 2:N:0:TACGCTGC+CTAAGCCT
CAATCTTGCGACCGTACTCCCCAGGTGGGACACTTATCACTTTCGCTTAGTCACTGAGATAAATCCCAACAACTAGTGTCCATCGTTTACGGCGTGGACTACCAGGGTATCTAATCCTGTTCGCTCCCCACGCTTTCGTCCATGAGCGTCAGTATATACGTAGTAGACTGCCTTCGCAATCGGTATTCTGTGTAATCTCTATGCATTTCACCGCTACACTAAACATTCTATCTACTTCCGTATAACTCAATTCAAACAGTATCAAAGGCAGTTCCATCGTT
+
GEGGFGGGGGGGGDGGGGGGFGGGGEEFGGGFGGGGGGGGGGGGEGGGGGFGGGFGGGFFGDEGGGGFFGGGGGGGGGGGFEGGGGGFFGGGGGGGGDGGGGGGGE:BFDGFGGGEGFGGGGG7==CFCGGGG>FFGGGGGGGD9FFDGCEEFGFCFAFFFGFC,@FFGGG?BFFFGDG>FC8E4:CEF7:9C<@?CBFGFG6D*BFGG,BCCA25E*,7())0+*1;7+1;C7;3?4<04=@@?E3)4?).:>>*50?AF2:<<).3((-,))14*)-,4
@M02352:288:000000000-CKWC8:1:1101:4236:5359 2:N:0:TACGCTGC+CTAAGCCT
CAATCTTGCGACCGTACTCCCCAGGTGGGACACTTATCACTTTCGCTTAGTCACTGAGATAAATCCCAACAACTAGTGTCCATCGTTTACGTCGTGGACTACCAGGGTATCTAATCCTGTTCGCTCTCCACGCTTTCGTCCATGAGCGTCAGTATCAACGTAGTAGACTGCCTTCGCAATCGCTATTCTGTGTAATCGCTATGCATTTCACCGCTACACTACCCATTCTATCTACTTCCGTATAACTCAAGTCAACCATCATCAAAGGCAGTTCAATATTT
+
@,EAFAF<EF7B@FGG7DFGGDF78FFC+,,:;CFFGG@EGF9CCCFFC6<6<EE9FFGADG9,F,,,C@<=C<FGG,?,,CEFCG<FFD:CEE=FC@F9AE@F,@B?FCE,E9B,=9A?EF7CG8+4@,@+4++6C33@3ADDD8EG>EE?==D,,8>8EG7BA93>3,:,EE7CC7*3;C*@C:2D:CG+26B7;***/;BGC6881,=**?5;CA@84A()08)@);8:FF<)9746;?@)5;3>3(77)919@?6()..)542(4<B1-)*-/-646
@M02352:288:000000000-CKWC8:1:1101:15674:5379 2:N:0:TACGCTGC+CTAAGCCT
TAACCTTGCGGCCGTACTCCCCAGGCGGTCTACTTATCGCGTTAGCTTCGCCACTAAGTCATTACAACCCAACGGCTAGTAGACATCGTTTACGGCGTGGACTACCAGGGTATCTAATCCTGTTTGCTCCCCACGCTTTCGCACCTCAGTGTCAGTATCAATCCAGAGTGTCGCCTTCGCCACTGATGTTCCTTCCTATATCTACGCATTTCACCGCTACACTACATATTCCGCCTACTTCAAATATATTCAAGACCTACATTATCAAAGGCAGTTCCAT
+
DGFGGGGGGGGGGGGGGGFGGGGGFDFFFFGFGGGGGGGGGGGGGGGGGGGGGGGGGGGGFGGGGGGGGGGGGGGGGGGGGGGGGGGGGGGGGGGGGFGGGGGGGGGGGGFFGGGGGGGGGGGGGGGGGGGGGGGGGDFGGGGGGCGGGGGGGGGGGFG9FFGGGGGGD9FGEGGGGGF>>CE66,=FBC?DGEF@C7C:671C3>FGGGFGGFEBEABFBF49><47>FFF?:?<(14>>-64><4<A2262).>?>??B)-))64<4A082<:<4<:9
@M02352:288:000000000-CKWC8:1:1101:16091:5385 2:N:0:TACGCTGC+CTAAGCCT
TAACCTTGCGGCCGTACTCCCCAGGCGGTCTACTTATCGCGTTAGCTTCGTTACTAAGTGATCAAGTCACCCAACAACTAGTAGACATCGTTTACGGCGTGGACTACCAGGGTATCTAATCCTGTTTGCTCCCCACGCTTTCGCACCTCAGTGTCAGTATCAGTCCAGGTAGTCGCCTTCGCCACTGGTGTTCCTTCCTATATCTACGCATTTCACCGCTACACAGGAAATTCCACTACCCTCTACCGTACTCTAGTTCAGCAGTATCAGGTGAAGTTCC
+
FFGGFFGGGGGGGECGGFGGGGGDGFEDCEGEGGGGGGGGGGGGGGGGGGFFGGGGGGGGGGGGGGFGGGGGFGGGGGGGGCFFGGGGGGGGGGGDECGGGGGGGGGFFGGDFFGGFGGCFFGGGGGGGGGDGGGGGG>EGGGGGGD?FGGEAA:FGCE9CGGGGGGGGGGGGGG447C>5CEGGGGGCEGDF?FFFFFGFGFFC8FG3=5DGFEFG>907BFF=D3C?F*8@65<BBB11<:<7<>>:B:B2AB9>A*::6<3<AAAF>B<()*)9)64
@M02352:288:000000000-CKWC8:1:1101:9449:5403 2:N:0:TACGCTGC+CTAAGCTT
CAGTCTTGCGACCGTACTCCCCAGGTGGGATACTTATCACTTTCGCTTAGTCACTGAGCTAATGCCCAACAACTAGTATCCATCGTTTACGGCGTGGACTACCAGGGTATCTAATCCTGTTTGCTCCCCACGCTTTCGCACCTCAGTGTCAGTATCAGACCAGGTAGTCGCCTTCGCCACTGGTGTTCCTTCCTATATCTACGCATTTCACCGCTACACAGGAAATTCCACTACCCTCTTCTGTACGCTAGTTACCCAGTATCAGGTGCAGTTCCTAGGTT
+
FGGGGGGGGGGGGDEFGGGGGDGGGGGG@FGGGGGGGAFGGGGGGGGGGGGGGGGGGGFGGGGGGGGGGGGCGGGGGGGGAFGGGGGGGFG>EEEG@FFFGFGGGEGGGGGGGGCEGFCFDGGFFGGGEGGCGCBFG>=>EGDFBGGFGGGGGGGFDEGGFGGGCGGGG>CE5CGGDGGEF>8=CEC,<:DGG;EFFCFCFC?D@EDFF9CC??0)*;@E<4;AGGEGC@BF4;8?31@);CCFFE(-8:9B2>)9:2<4-5><A0<:::A-).*)842))
@M02352:288:000000000-CKWC8:1:1101:17557:5416 2:N:0:TACGCTGC+CTAAGCCT
TAACCTTGCGGCCGTACTCCCCAGGCGGTCAACTTAGTGCGTTAGCTGCGCCACCCACGACTCAAGGTCACAGACGGCTAGTTGACATCGTTTACGGCGTGGACTACCAGGGTATCTAATCCTGTTTGCTCCCCACGCTTTCGTGCCTCAGTGTCAGTATTTGTCCAGGTAGCCGCCTTCGCCACTGATGTTCCTTCCAATCTCTACGCATTTCACCGCTACACTGGAAATTCCACTACCCTCTACAATACTCTAGTTTGCCAGTTCAAAATGCAGTTCC
+
GGGGGGGGGGGGGGGGGGGGGGGGGGGGGGGGGGGGGGGGGGGGGGGGGGGGGGGGGGGGGGGGFGGGGGGFGGGGGGGGGGGGGGGGGGGGGGGGGGGGGGGGGGGGGGGGGGGGGFGGGGGGGGGGGGGGGEFFGGGGGGGG5CGGGFGGGGGGGGGGDGGGGGGFFGGFGGGGGGGFFGGGGGGGGFGGGFF?EFF@6FFGFFFGGGFDFFEFFFFFFFFFGGFD?F?F?9<9AB?BFFFFAB>?DFFBFADF:<FBDFBB29BFBAABB2B4*66<
@M02352:288:000000000-CKWC8:1:1101:17373:5429 2:N:0:TACGCTGC+CTAAGCCT
TAATCTTGCGAACGTACTCCCCAGGTGGAATGCTTAATCCGTTAGGTGTGTCACCGAACAGTACACTCCCCGACGCCTGGCATGCATCGTTTACGGTGTGGACTATCAGGGTATCTAATCCTCTTTGCTCCCCCCACTTTCTCACCCCAGCGTCACTATCGAGCCAGTGCGCCGCCTTCGCCCCTGGTGTTCCTCCAACTATCTACTACTTTCACATCTCCACACGGACTACCACTCCCCTCTCTCGAACTCTAGACTCATAGTTTCTTAGGCAGTTCCAG
+
,6EFGGGGGGG7@@FFGFGGGGG,C,6CFDD8FGFF9F<FGGFEEF<FFGDGGGGGG:+6@FD,E,,6CCF76+6+4:,,C,E,=5,,+4,B7<++:A:B7B,,,,9@A5F,AE=E,,,7,,,C,<ECGG,DB+@CEF,@D,,,7,3=6+,1+:@+,,8,****@,,6>,51**;:**;):/;=D7=90A*+37811A;*01@F?F3++1+3+19++;.)715)*),)(5//))327((,4832),-).42-4))*))).-.))-5)-)-).().(1)).)
@M02352:288:000000000-CKWC8:1:1101:18520:5434 2:N:0:TACGCTGC+CTAAGCCT
CAATCTTGCGACCGTACTCCCCAGGTGGGACACTTATCACTTTCGCTTAGTCACTGAGATAAATCCCAACAACTAGTGTCCATCGTTTACGGCGTGGACTACCAGGGTATCTAATCCTGTTCGCTCCCCACGCTTTCGTCCATGAGCGTCAGTATATACGTAGTAGACTGCCTTCGCAATCGGTATTCTGTGTAATCTCTATGCATTTCACCGCTACACTACACATTCTATCTACTTCCATATGACTCAAGTCAACCAGTATCAACGGCAGTTCCATAGTT
+
GGGFGFGGGGGGGD@FGGGGGGGGGGGDEFGFGGGGGGGGGGGGGGGGGGGFGGGGGGGGGGGGGGGGGGGGGGGFGGGGGGGGCFFGGGFGGGGGGGGGGGGGCGFEGGGGGGGGGGGGGGGGGGGGGFGGGGGGGGFGGGGGGGGGGDGEC,EFFGGFFFFEGFGGFGGCCCCCDD5:AGGEFGGGGGFCCCFEFAFGFGFGFF6F7:BFD>=AGF@C;9)AFGCGFFAACFEFFFA9?)9?<><7;@3)))<FFF;)6).-6((3;09:BF@A?<?FA
@M02352:288:000000000-CKWC8:1:1101:26407:5438 2:N:0:TACGCCGC+CTAAGCCT
CAATCTTGCGACCGTACTCCCCAGGTGGGACACTTATTACTTTCGCTTAGTCACTGACATAATTCCCAACAACTAGCGTCCATCGTTTACGGCGTGGACTACCCGGTTCTATAATCCTTTTCGCTCCCCACTCTTTCGTCCTTCACCGTCACTCACTCCGTACTACACTCCCTTCCCCATCGGTATTCTGTGTAATCCCTATGCATTTCACCTCTCAACTACATATTCCGCATACTTCAATTCTATTCCAGACCTAACGTCTCAAAGGCCACTCTATCGTT
+
A<6<CFGGGGG+@@BFGFGGGGGGG<EFEGFEGGGG9,,C@EEDFFGF:E6FGGCEF,,6,6,CFD99F7=CF<,,,+8B:,F?,B<DC,887+@B:C8<,B<=+8+6+5,C,5A,84,84,8@FD:8C@B,B>,CE8,>C+=,,3,0@@8+,,,,7,@*D,8@,,767,,>2,;*3*3;***1/*==CFE8C*19*+;8*88:8=B+217;*;))+36)6A)+31)+1)2).)/)19<3))1?C?6)-4-51()/),)(((()-2)(,,,((.*.*6(81
@M02352:288:000000000-CKWC8:1:1101:7342:5443 2:N:0:TACGCTGC+CTAAGCCT
CAGTCTTGCGACCGTACTCCCCAGGTGGGATACTTATCACTTTCGCTTAGTCACTGAGCTAATGCCCAACAACTAGTATCCATCGTTTACGGCGTGGACTACCAGGGTATCTAATCCTGTTCGCTCCCCACGCTTTCGTCCCTCAGCGTCAGTACATACGTAGTAGACTGCCTTCGCAATCGGTATTCTGTGTAATATCTATGCATTTCACCGCTACACTCCACATTCTATCTACTTCCATATGACTCACGTCAACCAGTATCAAAGGCAGTTCCATAGTT
+
GGGGGGGGGGG@FFFGGGGGGGGGGGGGG?EEFGGGGGGGGGGGGGGGGGEGGGGAFA@EEBEFG,9ECCF<FG<,<CFE,CF<=?EFD<:?FGEGC7FG@DFCEFGGCFFG9,4CEGFFF,:F=FFFGDEEGD+A=>FE8CDFCEFGEGED@7<,CEF8@,@3>33,@C?64<ACD7?DF>8EFFFDFEG7C*:@EFFG>FCF4BBCF@FCCBFEGFF3(.6FFFE>C6A:CFE)))/6?CF5)9)93((41:(/((0.)62)64410:616.8-=4).6
@M02352:288:000000000-CKWC8:1:1101:22965:5451 2:N:0:TACGCTGC+CTAAGCCT
TAACCTTGCGGCCGTACTCCCCAGGCGGTCTACTTATCGCGTTAGCTTCGTTACTAAGAAATCAAGTCTCCCAACAACTAGTAGACATCGTTTACGGCGTGGACTACCAGGGTATCTAATCCTGTTTGCTCCCCACCCTTTCGCATCTCAGTGTCAGTATCGGTCCAGTTAGTCGCCTTCGCCACTGGCGGTCCTTCCTATATCTACGCATTTCACCGCTACACAGGAATTCCCACTACCCTCTACCGTACTCTAGTTCAGCAGTATCTGGTGCAGTTCC
+
E<FCFCFA,F7C@F@CEEGG?:@6,C67+686<@F9<F@@@F7FGG,EF:6,C,C,E<?ECEFGG9FG95CC,C7FGG8EE<FEEFFGC+BFFFE=+:4CFGGGGFGGAFC=8,,>EFF;9F9DFGGFG;A,>@FG+3=DGD+A6+4+2@,<,E7:AF,,,*@6>@,D2?;,?,*3;3*9*:EDGG6,,=*29(;3>5A+8:6C)A@97*)13;<:F>>205)<FG642))*/14<?>:0()43<4),((-()).=<<954>)().4))-)-499.94<)
@M02352:288:000000000-CKWC8:1:1101:9183:5463 2:N:0:TACGCTGC+CTAAGCCT
CAATATTGCGACCGTACTCCCCAGGTGGGACACTTATCACTTTCGCTTCGTCACTGAGATAAATCCCAACAACTAGTGTCCATCGTTTACGGCGTGTACTACCAGGGTATTTAATCCTGTTCGCTCCTCACGCTTTCGTCCATGAGCGTCAGTATATACGTAGTAGACTGCCTTCGCAATCGGTATTCTTTGTAATCTCTATGCATTTCACCGCTACACTACACATTCTATCTACTACCGTATAACTCAAGTCAACAAGTATCACAGGCAGTTCCATCGTT
+
,,A@,CF@,C+76@FFEGFGGDG6CF,C+;;9,CFF9@DFGGFE@,CE,8CFGGG<9F96<,6<C,BFG:FGGG@E?E?FFC9FFGA@FGD,=>4+84CAEFCFFCG<,?,9F?FGA;94,,+++48,@EE:=CC+,8D8@ECEA=,+@E=E,8E;,@EED<,4@,,@D,:FGGFCDD79CGC7C>C:D,5=D99**+9@>+=0@8A++,+22?(:?433664586<:)11:=6)9)9((,48))16.74.997)9)4F<A)6>-5>:2:<1))/24)(-.
@M02352:288:000000000-CKWC8:1:1101:12571:5478 2:N:0:TACGCTGC+CTAAGCCT
CACTGTTGCCAGCGTACTCCCCAGGTGGCTAACTTAATACTTTCGCTTTGGCACTCATCTTCAAGTAGACAAGCACCGAGTTAGCATCGTTTACGGCGTGGACTACCGGGGTATCTAATCCCGTTCGCTACCCACGCTTTCGTCCATCAGCGTCAATAATATCTTAGTAAGCTGCCTTCGCAATTGGTGTTCTATGTAATATCTATGCATTTCACCGCTACACTACCTATTCCGCCTACTTCAAATATATTCAAGACCTACAGTATCAAAGGCAGTTCCAT
+
GGFFFGGGGGAFGGGGGGGGGGGGGG8FGGGGGGGGGGGGGGGGGGGGGGGGGGGGGFGGGFGDGGFGGGGGGGGGGGEEGGCFGC9FGGGGGGGGGEGDGDFGFGF+FEGGGGGGGFGGGGGFFFGGDGGGGFG+BEGGGGG=6+@@GFFGEG66E;FGF;DEGFFFG,ECDGGFFGC>EDEGCCCDGGGGFFFFFFFGFFCFEFFG@CFGGFFFE31:9F@CFC(;;FFFFAD06;1=EEF<)94:ABFF<A6=0:F?B?0695<2A99?:(88F4<<)
@M02352:288:000000000-CKWC8:1:1101:15792:5481 2:N:0:TACGCTGC+CTAAGCCT
CAGTCTTGCGACCGTACTCCCCAGGTGGGATACTTATCACTTTCGCTTAGTCACTGAGCTAATGCCCAACAACTAGTATCCATCGTTTACGGCGTGGACTACCAGGGTATCTAATCCTGTTCGCTCCCCACGCTTTCGTCCCTCAGCGTCAGTACATACGTAGTAGACTGCCTTCGCAATCGGTATTCTGTGTAATATCTATGCATCTCACCGCTACACTACACATTCTATCTACTTCCATATGACTCAAGTCAACCAGTATCAAAGGCAGTTCCATAGTT
+
FGGFGGGGGGEGGGGGGGGGGGGGGFFGGFGGGGGGGGGGGGGGGGGGGGFGGGGGGGGGGGGGFFFFFGFFFGCGCGGGFGDFGGGGDFCE@FEGGGGGGG<EGGEFFFGGGGGGGGAEGGEGGFGGEDGEG:@FGGFEEGGGGDFGC6CGFDGGGG9,E@EEGAFFFG8FEGGGDD/9?;:AFGGFGGGG7C8<5BFGFGFGCF+=CGACDE@EGADFFFEFGG3:?FFFFFFFFFAEFE?)9C993;4AAADF0().6)6<4A6:0(-44A?AB<:<6
@M02352:288:000000000-CKWC8:1:1101:25945:5494 2:N:0:TACGCTGC+CTAAGCCT
CAATCTTGCGACCGTACTCCCCAGGTGGGACACTTATCACTTTCGCTTAGTCACTGAGATAAATCCCAACAACTAGTGTCCATCGTTTACGGCGTGGACTACCAGGGTATCTAATCCTGTTCGCTCCCCACGCTTTCGTCCATGAGCGTCAGTACATACGTAGTAGACTGCCTTCGCAATCGGTATTCTGTGTAATATCTATGCATTTCACCGCTACACTACACATTCTATCTACTTCCATATGACTCAAGTCAACCAGTATCAAAGGCAGTTCCATAGTT
+
FFFFFGGGGGGGGGGGGGGGGGGGGGGGGGGGGGGGGGGGGGGGGGGGGGGGGGGGGGGGGGGGGFGGGGGGGGGGGGGGGGGGGGGGGGGGGGGGGGGGGGGGGGDG8FGGAFGGEGDGGGFG:FGGGCGCFGDGGGGGGGFGGFGGGGGGGGGGGGGGGGFGFFGCFBFGGGGGGGG>FGGGGGGGGGGGGCFFFCFGFGF>EFFFCECCGEFFDF@FFFFFGGC77FFFA77CFFF46?CCC9CF;=<>4:<F7<5<))6>424461(84:6)952<<
@M02352:288:000000000-CKWC8:1:1101:12896:5496 2:N:0:TACGCTGC+CTAAGCCT
TAACCTTGCGGCCGTACTCCCCAGGCGGTCTACTTATCGCGTTAGCTTCGTTACTAAGTGATCAAGTCACCCAACAACTAGTAGACATCGTTTACGGCGTGGACTACCAGGGTATCTAATCCTGTTTGCTCCCCACGCTTTCGCACCTCAGTGTCAGTATCAGTCCAGGTAGTCGCCTTCGCCACTGGTGTTCCTTCCTATATCTACGCATTTCACCGCTACACAGGAAATTCCACTACCCTCTACCGTACTCTAGTTCAGCAGTATCAGGTTAAGTTCC
+
FCGGFGGGGGGGGGEEGFDDGGGGGGGGFDEGGGGFGGGGGGGGGGGGGGFGGGGGGGGGGGGGGGGGGGGGGGGGGGGGGGGGGGGGGGGGGGGGGDGGGGEEFGGGGGGGGGGGCGGDGGFFGGGGGGGGGGGGEGEEDGGGGGGGGDGGGGFGGFGFGGFGGGG6CCFGF@9DGGDFFG=*:<EF9?FDGFFFFFF76:AF?8CCCC>D+;?F<>907A<FGG:G?FFFF7<AAF>::2-,5<<;?:<2:A4442*)6<<(.-).5>:.))*)/.6A
@M02352:288:000000000-CKWC8:1:1101:23605:5501 2:N:0:TACGCTGC+CTAAGCCT
TAATCTTGCGACCGTACTCCCCAGGCGGAATGCTTAATCCGTTAGGTGTGTCACCAACAAGCATGCTTGCTGACGACTGGCATTCATCGTTTACGGTGTGGACTACCAGGGTATCTAATCCTGTTTGCTCCCCACACTTTCGTACCTCAGCGTCAGTATCGAGCCAGTGAGCCGCCTTCGCCACTGGTGTTCCTCCAAATATCTACGAATTTCACCTCTACACTTGGAATTCCACTCACCTCTCTCGAACTCAAGACTAGCAGTATTAAAGGCAGTTACGG
+
9FGGGGGGGGGGGGGGGGGGGGGGGEGGGGGGGGGGGFFGCGGGDGGCEGGGGGGGGGGGGGFGGGGGGGGGGGGGGGG8C<FGGGGFGFFGGECCGGFGGGGFFFG8FFGGGGGGFEGGDEEGGGG9DFFFGGGGEFAFGGGGF+,=@>DGGDCED9FC7EFEEGFGGCGF,@C4?CF5AGGGGG6EGG=>7*B53;+:ADFGFFFCFC>GG7?8+2)74A@67C8G<*;CA6>?@F165:<:BFFF:?:AB?2=?<F2?AA5:<446<2)40>:F)584
@M02352:288:000000000-CKWC8:1:1101:23858:5527 2:N:0:TACGCTGC+CTAAGCCT
CAGTCTTGCGACCGTACTCCCCAGGTGGGATACTTATCACTTTCGCTTAGTCACTGAGCTAATGCCCAACAACTAGTATCCATCGTTTACGGCGTGGACTACCAGGGTATCTAATCCTGTTCGCTCCCCACGCTTTCGTCCCTCAGCGTCAGTACATACGTAGTAGACTGCCTTCGCAATCGGTATTCTGTGTAATATCTATGCATTTCACCGCTACACTACACATTCTATCTACTTCCATATGACTCAAGTCAACCAGTATCAAAGGCAGTTCCATAGTT
+
GGGGGGGGGGEGGGGGGGGGGGGGGFFGGGGGGGGGGGGGGGGGGGGGEFGGGGGGGGGGGFGGGGGGGGGGGGFFGGGGFFGGGGGGGGGGGCGGGGGGGGGGFGGGFFGGGFGGGGGGGGCGGGGGGGEGGGGGGGGGGGGGGGGGGGGGGGGGG,D:FGGGCF,@EFFGGGGGGCD>AGGECFFGGGA+4/:CEAFFFG>F4BAFGFFFGFBEGFFFFFFFFDEGFFFFFFECCFA<5<CE<>)).57>6A4B::FA<)<BF<A:6::<A<8)9A26<
@M02352:288:000000000-CKWC8:1:1101:10009:5528 2:N:0:TACGCTGC+CTAAGCCT
CAGTCTTGCGACCGTACTCCCCAGGTGGGATACTTACCACTTTCGCTTAGTCACTGAGCTAATGCCCAACAACTAGTATCCATCGTTTACGGCGTGGACTACCAGGGTATCTAATCCTGTTCGCTCCCCCCGCTTTCGTCCCTTAGCGTCAATACATTCTTAGTGATCTGCCTTCGCAATCGGTATTCTGTGTAATCACTATGCATTTCACCGCTACACTACACATTCTATCTACTTCCGTATAACTCAAGTCAACCAGCAGCAAAGGCAGTTCCATAGTTA
+
A9E;<,6CE7@C@FC9;8<FGG?;,EF@7@EEEGF,,;@6CEC<@7,B@F6@E9,,CCFE9CGC@8A@C:FFC<FF<?,CEGDFGGGGF9,BCG=+7+9<E<EF?:7F,:C<EFFFFEFGB;+>:<FGG+>87+++,>=+@C,7<DC>?>CCGGF;AF,3E,=EF,EF;;FE9,=;D4D46@C:CF9E7;FF:7*B?*24=B+;8@8+++=65D)6>6A)=EFDF<CCDEF1+1+?6)71.4:8).)).,).)).<<0().(.,(44.(3(().49)=5-66
@M02352:288:000000000-CKWC8:1:1101:11286:5543 2:N:0:TACGCTGC+CTAAGCCT
TAATCTTGCGACCGTACTCCCCAGGCGGAATGCTTAATCCGTTAGGTGTGTCACCAACAAGCATGCTTGCTGACGACTGGCATTCATCGTTTACGGTGTGGACTACCAGGGTATCTAATCCTGTTCGCTCCCCACGCTTTCGTCCCTCAGCGTCAGTACATACGTAGTAGACTGCCTTCGCAATCGGTATTCTGTGTAATATCTATGCATTTCACCGCTACACTACACATTCTATCTACTTCCATATGACTCAAGTCAACCAGTATCAAAGGCAGTTCCAT
+
BFGGGGGGGGGGGDGGGGCFGGGGGGGGGGGGGGGGGCFGGGFGGGGGGGGGGGGGGGCFGGGGGGGGGGGGGGGGGGGFGGGGGGGGGGGGFGCGGGGGGFGGGGGGGGGGGGGGGGGGGCFFGGGGGGGGGGGGGGGGGGGGGGGGE?CEGGCGGFFGGGGGGGGGGGGFGGGFGFGFFGGGGF5?F=EGGFFFCFFGFCFGCFCDGGFG7FFAGFFF@FFFGGFF;FFFFFFEC<;BFFFF<ABAFF>AB>2F>AFB0::BFB>64<A??F5:FFFB)
@M02352:288:000000000-CKWC8:1:1101:26465:5549 2:N:0:TACGCTGC+CTAAGCCT
TAACCTTGCGGCCGTACTCCCCAGGCGGTCTACTTATCGCGTTAGCTTCGTTACTAAGTGATCAAGTCACCCAACAACTAGTAGACATCGTTTACGGCGTGGACTACCAGGGTATCTAATCCTGTTTGCTCCCCACGCTTTCGCACCTCAGTGTCAGTATCAGTCCAGGTAGTCGCCTTCGCCACTGGTGTTCCTTCCTATATCTACGCATTTAACCGCTACACAGGAAATTCCACTACCCTCTACCGTACTCTAGTTCAGCAGTACCAGGTTCAGTTCC
+
EFGEEFGDGGGGGGGGGFGGGGGGGFEF@FCFFGGFGECCGGGGGGGCFEDFGGCDC,<,EA??F=EFAFGFGGCFGGGGFFDG<CCFC4FFF7FFDGEFG7+A9FGGGGGGFCFFGGDGFDFDFCFGGFGGGGFF@CCCC<@EGGG698,@AB:EGGGGGG,3,@38DFG:DFDGDDGFFGE5?,A6CC:DDCFCBF+7+2@FEFF*>CBD:+);7:9(());6C:>80*974)622:7:??<AD<9((,44:4*4<FA49>:A2.)6:02)5/)/-59
@M02352:288:000000000-CKWC8:1:1101:25706:5553 2:N:0:TACGCTGC+CTAAGCCT
TAACCTTGCGGCCGTACTCCCCAGGCGGTCTACTTATCGCGTTAGCTTCGTTACTAAGAAATCAAGTCTCCCAACAACTAGTAGACATCGTTTACGGCGTGGACTACCAGGGTATCTAATCCTGTTTGCTCCCCACGCTTTCGCACCTCAGTGTCAGTATCGGTCCAGGTAGTCGCCTTCGCCACTGGTGTTCCTTCCTATATCTACGCATTTCACCGCTACACAGGAAATTCCACTACCCTCTACCGTACTCTAGTTCAGCAGTATCAGGTGAAGTTCC
+
GDEGFGGFDGGDEGGGE8FGGCF:FGCDFEGGGFGGGGGCFEFGCFGGGGGGFGFFGGCFGGGDFCEFDECGGGGGGGGGGGGGGGGGGGGGGFGEC7FGGGEFGGGFGGDGGGF;E;FDDEFD5BFFGGGF<FFGGGGG@FGGGGCCCGGGGGGC9=FFFGGC5>F8DF?EGEDCGG466DE=4EC6AC85C?67AFFGA+8>3+@FGG>DD6):<56(6@<?FD:<??@FF46ABB>0:?FFAD29?FBF)44@F4*.)463A22<2>:A:)/6B9B2
@M02352:288:000000000-CKWC8:1:1101:8137:5555 2:N:0:TACGCTGC+CTAAGCCT
TAATCTTGCGACCGTACTCCCCAGGCGGTCTACTTAACGCGTTAGCTCCGAAAGCCACGGCTCAAGGCCACAACCTCCAAGTAGACATCGTTTACGGCGTGGACTACCAGGGTATCTAATCCTGTTTGCTCCCCACGCTTTCGCATCTGAGTGTCAGTGTCTGTCCAGGGGGCCGCCTTCGCCACTGGTATTCCTTCAGATCTCTACGCATTTCACCGCTACACCTGAAATTCTACCCCCCTCTACAGCACTCTAGTTCACCAGTTTCAAATGCAGTTCC
+
GGGGGGGGGGGGGGGGGGGGGGGEGGGGGGGGGGGGGGGEGGGGGGFGGGDFGCGGGGEGGGGGGGGGGGGGGGGGFGGGGGFGFGGGGGGGGGGGGGGFGGGGGGGGGGDGGGFGGGGGGFFGGGGFGGGGGGGGDGGCCFGEC7CDGGGGGGGGGGGFGGGGGGFGCG55CECGDDDFFDEDGFGFGGGFDECF@A=>@D4CAFFGDGFGC4<=C@66>E?FGGFDFFF=F=>D9?B699??FF))40:?FAA464@9AFF?AF9AAA9-<:*)9:AB
@M02352:288:000000000-CKWC8:1:1101:16697:5555 2:N:0:TACGCTGC+CTAAGCCT
TAACCTTGCGGCCGTACTCCCCAGGCGGTCAACTTAGTGCGTTAGCTGCGCCACCCACGACTCAAGGTCACAGACGGCTAGTTGACATCGTTTACGGCGTGGACTACCAGGGTATCTAATCCTGTTCGCTCCCCACGCTTTCGTCCCTCAGCGTCAGTACATACGTAGTAGACGGCCTTCGCAATCGGTATTCTGTGGAATATCTATGCATTTCACCGCTACACTACCCATTCTATCTACTCACATATGACTCAAGTCAACAAGTATCAAAGGCATTTCAA
+
C<GCFFGGGG@E@C:C,D<FGE,,8@@@@:FDC@E,FF9@FGDGGAGFGEFGGGGGFCGGGGGGGG<CEFGGCFGG@:FGG?FFFFGGGEEFFGGCGGGGGGEFC<DAFCEGGG,CD@=EEFFDED<7@BF@FCFF*@:EFACF>ECFF5:C*1=ECFC@9FFFGGFFEF9;C**//9*=FD5*>EGGCC*11.89C);8**+2.9@F7CB*08:@EB>>00,57C>*49.*=*)-:42:9)).4)))).-44)(769F<<)4(.64>2)6404<)*6<))
@M02352:288:000000000-CKWC8:1:1101:24176:5565 2:N:0:TACGCTGC+CTAAGCCT
TAACCTTGCGGCCGTACTCCCCAGGCGGTCAACTTAGTGCGTTAGCTGCGCCACCCACGACTCAAGGTCACAGACGGCTAGTTGACATCGTTTACGGCGTGGACTACCAGGGTATCTAATCCTGTTTGCTCCCCACGCTTTCGTGCCTCAGTGTCAGTATTTGTCCAGGTAGCCGCCTTCGCCACTGATGTTCCTTCCAATCTCTACGCATTTCACCGCTCAACTGGAAATTCCACTACCCTCTACAATACTCTAGTTTGCCAGTTCAAAATGCAGTTCC
+
GGGGGGGGGGGGGGGEGGGGGGGGGGGGGGGGGGGGGGGGGGGGGGGGGGGGGGGGGGGGGGGGGGGGGGGGFGGGGGGGGGGFGGGGGGGGGGGGGGGGGDGGGGGGGGGGGGCGGGGGFGGGGGGGGGGGGGGGGGGEGGGGGGG7CFGGGGGFGGGGGGFGGGGGGGG9FGDGGGGFFGGCGGFG??EFGFFFFFFGFGFFFFFGGGFGGFFFGBB60).7CD?FBFFFF=<<>FF14<(425A7<A7484>*6<FFBF>:>AFFB24A79B99.66
@M02352:288:000000000-CKWC8:1:1101:21937:5565 2:N:0:TACGCTGC+CTAAGCCT
CAAACTTGCGTTCGTACTCCCCAGGTGGGATACTTATCACTTTCGCTTAGCCACTCAGAATTGCTTCCGAACAGCTAGTATCCATCGTTTACGGCGTGGACTACCAGGGTATCTAATCCTGTTCGCTCCCCACGCTTTCGTCCATGAGCGTCAGTACATACGTAGTAGACTGCCTTCGCAATCGGTATTCTGTGTAATATCTATGCATTTCACCGCTACACTACACATTCTATCTACTTCCATATGACTCAAGTCAACCAGTATCAAAGGCAGTTCCATAG
+
GGGFFGGGGGGGGEFFGGGGGGGEGGFCC@FGDFGGGGGGGGAABFEF@FGGGEFGGGGGGGDGFGGGGGGGEGGFGFGG9FCFGGGDFEGG@:CCFGGGGGGFGE=CFGGFFFFFFFGGGEGGGGGGEGDFGGFFCC8BF>8CFCFFCEGGEEFCCDGGGGC?CFFGFAC6DC57CFDDFDGFDC5EFGG@2/=:>FA8>8CCCFFGFG+::;658?1)6A@FGFFGFFFFFAFCE)4)=4)9<5<<EC@(/14+<<F:?94-6<444<0<171)*6<9)
@M02352:288:000000000-CKWC8:1:1101:25704:5570 2:N:0:TACGCTGC+CTAAGCCT
TAACCTTGCGGCCGTACTCCCCAGGCGGTCTACTTATCGCGTTAGCTTCGTTACTAAGAAATCAAGTCTCCCAACAACTAGTAGACATCGTTTACGGCGTGGACTACCAGGGTATCTAATCCTGTTTGCTCCCCACGCTTTCGCACCTCAGTGTCAGTATCGGTCCAGGTAGTCGCCTTCGCCACTGGTGTTCCTTCCTATATCTACGCATTTCACCGCTACACAGGAAATTCCACTACCCTCTACCGTACTCTAGTTCAGCAGTATCAGGTGCAGTTCC
+
FG<FEFGFGGGGGGCFGGGGGEG7FFDF:FGFGGGGG9FDGFCEGGFFFGF8FFGGGGGFFFGGGGGGFGGGGGGGGGGGFGGFGFGGGGGGGGGGGDCGGGGGGGGGFGGCBFGCGGGGGGGFFGGGGGGGGGGGDGGEGGGGGG:?CFGGC::EGFEEF<EGGGG6EFF9F:CCD75AFCCGDFG=??ECFCFFFFFG=FADCAFC3CBGGFEAEE>@@DF?CC(>3)9/*8-):70113<?BAB043:(6<>*-6FFAAF7<<):<4))(4?9@<A2
@M02352:288:000000000-CKWC8:1:1101:17269:5585 2:N:0:TACGCTGC+CTAAGCCT
TAACCTTGCGGCCGTACTCCCCAGGCGGTCTACTTATCGCGTTAGCTTCGTTACTAAGTGATCAAGTCACCCAACAACTAGTAGACATCGTTTACGGCGTGGACTACCAGGGTATCTAATCCTGTTTGCTCCCCACGCTTTCGCACCTCAGTGTCAGTATCGGTCCAGGTAGTCGCCTTCGCCACTGGTGTTCCTTCCTATATCTACTCATTTCACCGCTACCCAGGACATTCCACTACCCTCTACCGTACCCTAGTTCAGCAGTATCAGGTGCAGTTCC
+
EFFFGGGGGCEDF7@@FFFGGGGGGGFG@FCFGGFGEFGGGGGDGGGGGG=EFGGGGDFAFGGGGGFGGGGGGGGGGGFEEBFFGGFGGDGGGGGFG7FGGDFFGEGGGGGG@FGGFDGEGFDDFFGGGGGGFGGGEEGDGGD>CECFGGC;FGGGGA;CFGGCECFDGGG92=CDGGGFFG5CDG6:>:CGCC+.;FF7;0+29C=+C78+2;3@FA>(65,;**:*(0*0@4)92??F()(48A9;<18(52:).6*))..())-.).)).40)*5:A
@M02352:288:000000000-CKWC8:1:1101:23913:5606 2:N:0:TACGCTGC+CTAAGCCT
CAAACTTGCGTTCGTACTCCCCAGGTGGGATACTTATCACTTTCGCTTAGTCACTGAGCTAATGCCCAACAACTAGTATCCATCGTTTACGGCGTGGACTACCAGGGTATCTAATCCTGTTCGCTCCCCACGCTTTCGTCCCTCAGCGTCAGTACATACGTAGTAGACTGCCTTCGCAATCGGTATTCTGTGTAATATCTATGCATTTCACCGCTACACTACACATTCTATCTACTTCCATATGACTCAAGTCAACCAGTATCAAAGGCAGTTCCATAGTT
+
FE,CFEGCCGBECFGFDGGAEC,,CC<@+@EFFGG9FGGFFGGFGGGGC9FFGGGFFGGFFEEFGEFCFGFG@<FFCEFGF,CFB69BFGEBF7@=C@FFGGGG?F?F,BFCF<FFGFCEFGGGCEFGD,@FF:@@FGDCBEGG?@FDGGGGGGDAD;,>BF>E;@3BDDCCDFCCG*CDFF5ECF7D;7DGGE6><EF7@CCFC6=CG,=:DAF>GADE(;@FFGEF<=FF8CEEFFFFFFCC);CF@F3<93CF@7:744<<A)4::1<7).9)9<:<>
@M02352:288:000000000-CKWC8:1:1101:22404:5619 2:N:0:TACGCTGC+CTAAGCCT
TAATCTTGCGACCGTACTCCCCAGGCGGTCTACTTAACGCGTTAGCTCCGAAAGCCACGGCTCAAGGCCACAACCTCCAAGTAGACATCGTTTACGGCGTGGACTACCAGGGTATCTAATCCTGTTTGCTCCCCACGCTTTCGCATCTGAGTGTCAGTGTCTGTCCAGGGGGCCGCCTTCGCCACTGGTATTCCTTCAGATCTCTACGCATTTCACCGCTACACCTGAAATTCTACCCCCCTCTACAGCACTCTAGTTCACCAGTTTCAAATGCAGTTCCG
+
GGGGGGGGGGGGGGGFGGGGGGGFGGGGGGGGGGGGGGGGGGGGGGGGGGGGGGGGGGGGGGGGGGGGGGGGGGGGGGGGGGFGGGGGGGGGGGGGGGGGGGGGGGGGGGGGGGGGGGGGGGGGGGGGGGGGGGGGGGGGGGGGGGGGGGGGGGGGGGGGDGGGCFGGGGGGGGGGGDGA5CEGGFGGGGGGGFA?AFFG6C=FFFFGCE>DCFFFGEFB>EFFGGFCDFFFFFAFFFFFF0:2AFF07:<BFFAFABF<>A?F49>A<24<2>4AFF24(
@M02352:288:000000000-CKWC8:1:1101:5716:5620 2:N:0:TACGCTGC+CTAAGCCT
CAGTCTTGCGACCGTACTCCCCAGGTGGGATACTTATCACTTTCGCTTAGTCACTGAGCTAATGCCCAACAACTAGTATCCATCGTTTACGGCGTGGACTACCAGGGTATCTAATCCTGTTCGCTCCCCACGCTTTCGTCCCTCAGCGTCAGTACATACGTAGTAGACTGCCTTCGCAATCGGTATTCTGTGTAATATCTATGCATTTCACCGCTACACTACACATTCTATCTACTTCCATATGACTCAAGTCAACCAGTATCAAAGGCAGTTCCATAGTT
+
GFGGDGGGGGGEGGFFGGGGGGGGGGFGGCGGGGGGGGGGGGGGGGGGGGGGGGGGGGGGGGGGG9EFGGGGGGGGGGGGGGGGCGGFGGG7FEGGGGGGGGGGFGGGGGGGGGGFGGFGFFGGGGCGGGGEGGEFGGGGEGGGGGFCEGGGGGGGGGG?@FGGGGGGGFGCFGGGGDDBFGCEGGGGCCGGGE6EECFGFGFDEFFGGGFF4?@>GFFCEFEA*>?CCF6+A=;EEC<CE?EFFECCF@3?>?5???:>AAFD<<>:B7(4<29<F))65
@M02352:288:000000000-CKWC8:1:1101:24643:5622 2:N:0:TACGCTGC+CTAAGCCT
CAGTCTTGCGACCGTACTCCCCAGGTGGGATACTTATCACTTTCGCTTAGTCACTGAGCTAATGCCCAACAACTAGTATCCATCGTTTACGGCGTGGACTACCAGGGTATCTCATCCTGTTCGCTCCCCACGCTTTCGTCCCTCAGCGTCAGTACATACGTAGTAGACTGCCTTCGCAATCGGTATTCTGTGTAATATCTATGCATTTCACCGCTACACTACACATTCTATCTACTTCCATATGACTCAAGTCAACCAGTATCAAAGGCAGTTCCATAGTT
+
GGFEFGGGGGDGGGGGGGGGGGGGGGGGGGGGGGGGGGGGGGGGGGGGGGGGGGGGGGGGGGGGGGGGGGGGGGGGGGGGGGGGCFGGGGCEGDGGGGGGFGFFGGGGGGGG,EAFGFGGGFGGGGGGGGGGGGEGGCFEGGGGDDFGGGEGFGGGFACGGGGGGGGGGFGEEGFFGCD>>FCGGGGGGGGFG?FCFFA@>@CFEA>8@FFGGFFFGFFFE;EFGGFGFFA73@CFFFEFF?3)57)/4@<>2><6?B@FAB>D4<A:?:BB9<FBFFFA:
@M02352:288:000000000-CKWC8:1:1101:19727:5663 2:N:0:TACGCTGC+CTAAGCCT
CAATCTTGCGACCGTACTCCCCAGGTGGGACACTTATCACTTTCGCTTAGTCACTGAGATAAATCCCAACAACTAGTGTCCATCGTTTACGGCGTGGACTACCAGGGTATCTAATCCTGTTCGCTCCCCACGCTTTCGTCCATGAGCGTCAGTATATACGTAGTAGACTGCCTTCGCAATCGGTATTCTGTGTAATCTCTATGCATTTCACCGCTACACTACACATTCTATCTACTTCCGTATAACTCAAGTCAACCAGTATCAAAGGCAGTTCCATAGTT
+
GGGGGGGGGGGGGDGGGGGFGGGGGGGGGGGFGGGGGGGGGGGGGGGGGGGGGGGGGGGGGGGGGGGGGGGGGGGGGGGGFGGGGGGGGGGGGGGGGGGGGGGGGGGGGGGGGGGGFGGGGGGGGGGGGGGGGGGGGGGGGGGGGGGGGGGGGGGGGGGGGGFECFAFGGGGGFFGGGGFFGGGGGGGGGGGGFFFEFFGFG6CEFFGGGFGGFFFGFFEFFFFGDCCEFFFFFFCE?E?@@DFFEEAEF)6>DFFBFFDFABF2<AF::?<D9@AFBFB<
@M02352:288:000000000-CKWC8:1:1101:22913:5676 2:N:0:TACGCTGC+CTAAGCCT
CAGTCTTGCGACCGTACTCCCCAGGTGGGATACTTATCACTTTCGCTTAGTCACTGAGCTAATGCCCAACAACTAGTATCCATCGTTTACGGCGTGGACTACCAGGGTATCTAATCCTGTTCGCTCCCCACGCTTTCGTCCCTCAGCGTCAGTACATACGTAGTAGACTGCCTTCGCAATCGGTATTCTGTGTAATATCTATGCATTTCACCGCTACACTACACATTCTATCTACTTCCATATGACTCAAGTCAACCAGTATCAAAGGCAGTTCCATAGTT
+
GGGGGGGGGGGGGEFFGGFGGGGGGGFGCFGGGGFGGCCGGGGGGGGGCGEGGGGCFFFGGGGGGGGGGGGGGGGGFGGGGDGFEGGFGGECGFGGGGGGGGGGEGEG<FGGGGFFGGGCEGEDEFGFBFGGGGEGGEGGGDDG?,DGGGGGGGGGG,@CFGGC,@AEGFDGGGGGGDD>F9:CFGGG@C:@CE8<?8F@8CFGEAC:@FFFGFFEGF@EFFFFGGFGFFFFF6>CCEEFEC3<)1.15;8CABAFFFFFA<AF2<>0?(2<444:*.,5<
@M02352:288:000000000-CKWC8:1:1101:11048:5678 2:N:0:TACGCTGC+CTAAGCCT
CAATCTTGCGACCGTACTCCCCAGGCGGAATGCTTAATCCGTTAGGTGTGTCACCAACAAGCATGCTTGCTGACGACTGGCATTCATCGTTTACGGTGTGGACTACCAGGGTATCTAATCCTGTTTGCTCCCCACACTTTCGTACCTCAGCGTCAGTATCGAGCCAGTGAGCCGCCTTCGCCACTGGTGTTCCTCCAAATATCTACGAATTTCACCTCTACACTTGGAATTCCACTCACCTCTCTCGAACTCAAGACTAGCAGTATTAGAGGCAGTTCCAG
+
GFGFGGGGGGGGECFGGGGFGGGGGGGGGGGGGGGGFFGGGGGGGGGGGGGGGGGGGGGGGGGGGGGFGGGGGGGGGGGGGFGGGGFGGGGGGGGGGGGGGGGGGGGGGGGGGGGGGGGGGGGGGGGGGGGGGGGGGGGGGGGFGEGFGFFGGGGGGGGGGGGGGGGGFGGGGDGGGGG>DGGGFFFAFGGGGFFFFFFGFGF>5A3CCGFGGFFFG:<EFF@CFF;DCFFFFFFCFF:??????BBB1(1:A?<61<F:0<354>ADFFABF6>??BF>)
@M02352:288:000000000-CKWC8:1:1101:26015:5679 2:N:0:TACGCTGC+CTAAGCCT
CAATCTTGCGACCGTACTCCCCAGGTGGGACACTTATCACTTTCGCTTAGTCACTGAGATAAATCCCAACAACTCGTGTCCATCGTTTACGGCGTGGCCTACCAGGGCATCTAATCCTGTTCGCTCCCCACGCTTTCGTCCATGACCGTCAGTATATACGTAGTAGACTGCCTTCGCAATCGGTATTCTGTGTAATCTCTATGCATTTCACCGCTACACTACACATTCTATCTACTTCCGTATAACTCAAGTCAACCAGTATCAAAGGCATTTCCATAGTT
+
GGCFGGGGGGD+@:BFFGFGGGGGGEEFEGGFFFGGGGGGGGFCFGGGGGGGGGFFFFGGGA9FEGGG8FFDGG,=CFGGFFEE=DAFFFEG74F7F:EFFGFGGC++4BEEGFGEEA<CEFEG+,6@B8E+F@>=DEFGD+EEF,@7:E>+@,=:;9=8EFCGG,ECECE?@@C7C**3398=FFC7F9;7=?+98111==BG<B=CFF>?CB9AGF@;;A;FCFCGFFF6:CCE?4)6=3@36<4<A27-<A27:(5464<2)4671()..<*)0.56.
@M02352:288:000000000-CKWC8:1:1101:26625:5690 2:N:0:TACGCTGC+CTAAGCCT
CAGTCTTGCGACCGTACTCCCCAGGTGGGATACTTATCACTTTCGCTTAGTCACTGAGCTAATGCCCAACAACTAGTATCCATCGTTTACGGCGTGGACTACAAGGGTATCTAATCCTGTTCGCTCCCCACGCTTTCGTCCCTCAGCGTCAGTACATACGTAGTAGACTGCCTTCGCAATCGGTATTCTGTGTAATATCTATGCATTTCACCGCTACACTACACATTCTATCTACTTCCATATGACTCAAGTCAACCAGTATCAAAGGCAGTTCCATTGTT
+
GGEFFGGGFCCG7:BFF8E@F,EBFFFCFDFFGGGGEEEEFG<C:FCEGGGFAFEG<@89EACC<EF8FFGFGFA9EE?F9<FFCFGGCEE:>FFCC?DEFGA<EF7<<?EFGFECFEED9A@F+8:8+E+:+@EGFGGG+=8FDCGGC>CEG,,3@EGG;C8ED9,@E<EGCGGFCD559C>EGGGG;ED+59+:@4==B888>BFC@F=DD)-:=63C;)))2>):.;1:AF9<;;A<E<E?EC3)/5)7)9)/.,.4))-4:<)4(.(.:A*)0).6:
@M02352:288:000000000-CKWC8:1:1101:12707:5694 2:N:0:TACGCTGC+CTAAGCCT
CAATCTTGCGACCGTACTCCCCAGGTGGGATACTTATCACTTTCGCTTAGTCACTGAGCTAATGCCCAACAACTAGTATCCATCGTTTACGGCGTGGACTACCAGGGTATCTAATCCTGTTCGCTCCCCACGCTTTCGTCCATGAGCGTCAGTATATACGTAGTAGACTGCCTTCGCAATCGGTATTCTGTGTAATCTCTATGCATTTCACCGCTACACTACACATTCTATCTACTTCCGTCTAACTCAAGTCAACCAGTATCAAAGGCAGTTCCATAGTT
+
FFFGGGGGGGGGGDFGGGGGGGGGGGGGGGGGGGGGGGGGGGGGGGGGGGGGGGGGGGGGCGFFGGGGDFFFGGFDFGGGFGGGGGFGGGGDEEFFCFGGGGFGFE@F,EFGG?FGGGGFFGEEGGGGEGEEGCGGGGGGGD8DFGFCGEGGFGGFGFFFD>8CFFEEF:FFGGGGGDCDFD5A>FFFGGGGF?=65BFGFGFGFFFGGC@?CABFGF@)5AEFFFCFFFFAFAEFEC8<;(6(<EFA<E25)-6F<?)6<49)5))48167AD497)5<6
@M02352:288:000000000-CKWC8:1:1101:17800:5710 2:N:0:TACGCTGC+CTAAGCCT
CAGTCTTGCGACCGTACTCCCCAGGTGGGATACTTATCACTTTCGCTTAGTCACTGAGCTAATGCCCAACAACTAGTATCCATCGTTTACGGCGTGGACTACCAGGGTATCTAATCCTGTTCGCTCCCCACGCTTTCGTACCTCAGCGTCAGTACATACGTAGTAGACTGCCTTCGCAATCGGTATTCTGTGTAATATCTATGCATTTCACCGCTACACTACACATTCTATCTACTTCCATATGACTCAAGTCAACCAGTATCAAAGGCAGTTCCATAGTT
+
GGGGGGGGGGGGGGGGGGGGGGGGGGGGGGGGGGGGGGGGGGGGGGGGGGGGGGGGGGGGGGGGGGGGGGGGGGGGGGCGGGGGGGGGGGGGGGGGGGGGGGGGGGGGGGGGGGGGGFGGGFGGGGGGGGGGGGGGGGGDGGEGGGGGGGGGGGGGGFGGGGGGGGGGGGFGGGGGGGGFFGEEFGGGGGGGGF><?>AGFCFGFFFGGGFGGE>DEF;C@FEAFFEGFFFFFFEFEF8>EFFFFFFFFFFEEFFF:BFFFFA9AFF?BBF<<ABAFF0<6
@M02352:288:000000000-CKWC8:1:1101:4031:5712 2:N:0:TACGCTGC+CTAAGCCT
CATTCTTGCGAACGTACTCCCCAGGTGGGATACTTATCACTTTCGCTTAGCCACTCAGCCTTACGGCCGAACAGCTAGTATCCATCGTTTACGGCGTGGACTACCAGGGTATCTAATCCTGTTCGCTCCCCACGCTTTCGTCCATCAGCGTCAGTATATTGTTAGTGATCTGCCTTCGCAATCGGTATTCCATGTAATCTCTAAGCATTTCACCGCTACACTACATATTCTAACCACTTCACAATAACTCAAGACTAACAGTTTCAAAGGCAGTTCCACAG
+
GGGGGGGGGGGGEFDFFFGGGD<FFFDFGFGEGGGGGGFGGGGGGEF@FDFGGGGGGFGGGFCFCFGC>+CFGGGGGFGDADFCGGDF@FGGDCF@FDC+?,BFFGCFF=FGGGGEFGGGGF?FEGEGG=ECGCFGGGGGGC:ECFCCFEGGE5E:FCFFAFF;@F9DF9BEEFFGGF4959DC>EFGGGGCF;FF<8:1BD>F?AFGFGFFFFD:?567=A(A*:6:?7AAA=13=@<FF>F><4722))54)882>F?24<AA4A)-:(,((14=<<2.
@M02352:288:000000000-CKWC8:1:1101:7917:5717 2:N:0:TACGCTGC+CTAAGCCT
CAGTCTTGCGACCGTACTCCCCAGGTGGGATACTTATCACTTTCGCTTAGTCACTGAGCTAATGCCCAACAACTAGTATCCATCGTTTACGGCGTGGACTACCAGGGTATCTAATCCTGTTCGCTCCCCACGCTTTCGTCCCTCAGCGTCAGTACATACGTAGTAGACTGCCTTCGCAATCGGTATTCTGTGTAATATCTATGCATTTCACCGCTACACTACACATTCTATCTACTTCCATATGACTCAAGTCAACCAGTATCAACGGCAGTTCCATAGTT
+
GCGFFFGGFGDGGEFFGG9@EFEC8F8FFGGGGGGGGGGDGGGGDGGGDFCFFFFFGGGGGGGGGAFGGGFGGGGFFFFFGFFECFGGGGE7@@FCFGFGGCGG8E7B8FEAEFGDFE<FEGCEGFEGECCEGCFFFEGGGGGGGGGGGEEEFGGGGGGGGGGGDCGFGC:CFGGGG7*9FG5EFCFDCGDFGC67?8==B8B7*1=CGCB>C>90:A@EFFFFGGEFCFFCFFEFFFAEE?5))1)9357.7:AFB:5<)6>:>1(0022:4<4)9<046
@M02352:288:000000000-CKWC8:1:1101:11146:5729 2:N:0:TACGCTGC+CTAAGCCT
CACTGTTGCCAGCGTACTCCCCAGGTGGCTAACTTAATACTTTCGCTTTGGCACTCATCTTCAAGTAGACAAGCACCGAGTTAGCATCGTTTACGGCGTGGACTACCGGGGTATCTAATCCCGTTCGCTACCCACGCTTTCGTCCATCAGCGTCAATAATATCTTAGTAAGCTGCCTTCGCAATTGGTGTTCTATGTAATATCTATGCATTTCACCGCTACACTACATATTCCGCCTACTTCAAATATATTCAAGACCTACAGTATCAAAGGCAGTTCCAT
+
GDGGGGGGGGGGFGEGGGGGGGGGGGGGGGGGGGGGGGGGGGGGGGGGGGGGGGGGGGGGGGGGGGGGGGGGGGGGGGGGGGGGGGGGGGGGFGGGGGGGGGGGGGGGGGGGGGGGGGGGGGGGGGGGGGGGGGGGGGGGGGGGGGGGGGGGGGGGGCGGGGGGGGFGGGGGGGGGCFGFFCGGGGGGFGGGGF>ECFAGFGFGF8BFC9FGGFEFEDFFFFFFGGFGEFFFF;16?DFFFF?><CEFADFFFFBFFFFFFFBAFBFBA><7:<BBFA<A)
@M02352:288:000000000-CKWC8:1:1101:24984:5732 2:N:0:TACGCTGC+CTAAGCCT
CAGTCTTGCGACCGTACTCCCCAGGTGGGATACTTATCACTTTCGCTTAGTCACTGAGCTAATGCCCAACAACTAGTATCCATCGTTTACGGCGTGGACTACCAGGGTATCTAATCCTGTTCGCTCCCCACGCTTTCGTCCCTCAGCGTCAGTACATACGTAGTAGACTGCCTTCGCAATCGGTATTCTGTGTAATATCTATGCATTTCACCGCTACACTACACATTCTATCTACTTCCATATGACTCAAGTCAACCAGTATCAAAGGCAGTTCCATAGTT
+
GGGEFGGGGGGGEFGGGGGGGGGCFGEDGGGGGGGGGGGGGGGGGGGGGGGGGGGFGGGGGGGGGGGGGGGGGGGGGFGGGGFF@FGGGGGGGCGGGGGGGGGG@FEFGGGGGGGGGGGGGGGGGGGFGDGGGGEGGGGGGGGGGFGDEEGGGFGGGDBFGGGGGDCFGGGGFFGGGCDAFG*;CGFGGGGGGF+>?=C@FF>FFFF7FGFGGFFEEFFF;A4FDGFG3CFFF@CEFEE4736?6>)9=88?EF>6:?FD<AFFFBAB:??3<<1:457B<
@M02352:288:000000000-CKWC8:1:1101:4736:5747 2:N:0:TACGCTGC+CTAAGCCT
CAGTCTTGCGACCGTACTCCCCAGGTGGGATACTTATCACTTTCGCTTAGTCACTGAGCTAATGCCCAACAACTAGTATCCATCGTTTACGGCGTGGACTACCAGGGTATCTAATCCTGTTCGCTCCCCACGCTTTCGTCCCTCAGCGTCAGTACATACGTAGTAGACTGCCTTCGCCATCGGTATTCTGTGTAATATCTATGCATTTCACCGCTACACTACACCTTCTATCTACTTCCATATGACTCAAGTCAACCAGTATCAAAGGCAGTTCCATAGTT
+
GGGGCFGGGG7CCFGGGGGFFG,CFGGCEFGFGFGGGGAEFGGGDGGGGFFGFFGFEFGGDGFFFFFFGGFGGFFAFGGGFCCFEGGFGGG7FEFGCGGGGGFFFEGGCGGG<BAEEFFEFFEGGGG@EGGCFG:FFEFE3AFDEF?DGGGGGFC,DAGCC,8CACACFCCEC9CGG*C>FD*CDGFGGCF7DC85@CF8@FFGEFFGG@FCCB@EGA@FFF@A**)*);78A793)?@CC?<<3CEE;;<?))6=:6)6)4<).6>7?FF<AAF)9526A
@M02352:288:000000000-CKWC8:1:1101:23446:5753 2:N:0:TACGCTGC+CTAAGCCT
CAGTCTTGCGACCGTACTCCCCAGGTGGGATACTTATCACTTTCGCTTAGTCACTGAGCTAATGCCCAACCACTAGTATCCATCGTTTACGGCGTCGACTACCAGGGTATCTAAATCTGGTCGCTCTCCACCCCTTCGTCTCTCAGCGTCAGTACATACGTAGTAGCCTGCCTTCGCAATCGGTATTCTGTGTAATATCTATGCATTTGCCTGCTACACCACCCATTCTAACTCCTTCCACATGACTCAAGCCAACCAGTACCAAATTCAACTCCATAG
+
GG@66CFGG7+6C@@FGGGGFGGGGGCF:EFAFFGF,E<FGGGGGGGG7E<EFGC@FGFF,<,6C<BAFG,,C<C<9<<B??9?7F,44E??+84++6@4:BBE,++,,:,C?<,4CE,,8F::F8+C8C,3B3+8DD@>,6,6,;@6CE++7@9:7D3:@@>EC9,6;3DFF,*;D**@FF8*;C2=,5DCF*+/*+=+B7=2081C+1*1;4(+9A8(3.(.*0);<++/1+5=.4(1)(/))/1;4;<)(4(5,4)64)64?6))6<)-)-0,*65
@M02352:288:000000000-CKWC8:1:1101:23464:5757 2:N:0:TACGCTGC+CTAAGCCT
CAGTCTTGCGACCGTACTCCCCAGGTGGGATACTTATCACTTTCGCTTAGTCACTGAGCTAATGCCCAACAACTAGTATCCATCGTTTACGGCGTGGACTACCAGGGTATCTAATCCTGTTCGCTCCCCACACTTTCGTCCCTCAGCGTCAGTACATACGTAGTAGACTGCCTTCGCAATCGGTATTCTGTGTAATATCTATGCCTTTCACCGCTACACTACACATTCTATCTACTTCCATATGACTCAAGTCAACCAGTATCAAAGGCAGTTCAATAGTT
+
GGGFFFGGGGGGGGFFGGGGGGGGGGGGGGGGGGGGGGGGGGGGGGGGGGGGGGGGGFGGGGGGGGGGGGGGGGGCAFGGGGGGGGGGGFEGGGGGGEGGFGFGGGDGGGGGDGGGGGGGGGGDEGGGDGG+BFGGGGGGGGGFGFGGGGGGGGFGGFGGGF:EDAEGEFG8EGFD50;>>FEGFGGGEFFGCABEFFC9FGFG*8AGGFFGGE>D56@EEFFFC4?DEFFFFF4<EEA9CCFCEF?EFFECCEFFFFFF9:A494412(4,<A*)9<6).
@M02352:288:000000000-CKWC8:1:1101:15080:5780 2:N:0:TACGCTGC+CTAAGCCT
CAGTCTTGCGACCGTACTCCCCAGGTGGGATACTTATCACTTTCGCTTAGTCACTGAGCTAATGCCCAACAACTAGTATCCATCGTTTACGGCGTGGACTACCAGGGTATCTAATCCTGTTCGCTCCCCACGCTTTCGTCCCTCAGCGTCAGTACATACGTAGTAGACTGCCTTCGCAATCGGTATTCTGTGTAATATCTATGCATTTCACCGCTACACTACACATTCTATCTACTTCCATATGACTCAAGTCAACCAGTATCAAAGGCAGTTCCATAGTT
+
GGGGFGGGGGGGGEGGGGGGGGFFFGACFFGDFGGGGGGGGGGGGGGGGFGGGGGGGGGGGGGGGGGGGGGGGGGGGGGGGGGGGGGGGGGGGGGGGGGGGCFGGFG<CFCFGGGGGGGGGGGGFGGGGGGGGE=EEGGGGGGGGGGGGGGGGFCFGGGGGGGGGGAFGGGGGGGGDG>AFGGGGGGGGGGGGFFFFFFFFFFGFFFGGFFGGF@FGFFE;FFFGGEGFFFFFFEFEFFFEFFEFFFFE;3?CE4F08@AA<449>F?F::?<)96*6>B<
@M02352:288:000000000-CKWC8:1:1101:5196:5790 2:N:0:TACGCTGC+CTAAGCCT
CAATCTTGCGACCGTACTCCCCAGGCGGAATGCTTAATCCGTTAGGTGTGACACCAACAAGCATGCTTGCTGACGTCTGGCATTCATCGTTTACGGTGTGGACTACCAGGGTATCTAATCCTGTTTTCTTCCCACCCTTTCGCACCTCAGCGTCAGTATCGAGCCAGTGAGCCGCCTTCGCCACTGGTTTTCCTCCGAATAACTACGAATTTCCCCTCCACCCTTGGAATTCCAACCACCCCTCTCGAACTCAAGACTAGCAATATTAGAGGCCGTTCCAA
+
GCEGGGGGGGG:FFEGEGGEGGGGGCGGGGGFGGGGEF@ECFFGGGGCFGFGGGGGGGGFCGA?6E,E9FDFFFGEGFD<CEFG,55EFFGGGFF:B+?BE?EF=DF<8BEAEFB;@EF9=;,5CF,C,,8EF9D+=6DF;8=EEGD8D?F=39:>:;@C>7+3@7,:,@CEF**;7C7*57C:F?6;,,=CFEFD248C)+01)))2**:C>+)238((/.();*/2;FF6@*.(-(-((41((4()(41))()*.)*(.-).).6).)..1()-71:9)
@M02352:288:000000000-CKWC8:1:1101:19092:5799 2:N:0:TACGCTGC+CTAAGCCT
CAGTCTTGCGACCGTACTCCCCAGGTGGGATACTTATCACTTTCGCTTAGTCACTGAGCTAATGCCCAACAACTAGTATCCATCGTTTACGGCGTGGACTACCAGGGTATCTAATTCTGTTCGCTCCCCACGCTTTCGTCCCTCAGCGTCAGTACATACGTAGTAGACTGCCTTCGCAATCGGTATTCTGTGTACTACCTATGCATATCACCGCTACACTACACATTCTATCTACTTCCATATGACTCAAGCCAACCTGTATCAAAGGCAGTTCCATAG
+
FGGFEGGGFGDGGGGGGDFFGGGGGGGGCEGGGGGGFEEFFGGGGG:ACFEFGG9FFGG@CEDFCFFFGGFCGFGGFG95,CFFEG8DCFD@C7@@FEGGEFDFD7:<=<<F9E;,=EF9EF7=CF488=3>E=3AEEFE=+,3@FG8CED63@EGGF@8E:,B;=BAE@DCF7CFD*95A;11;:@DGF@CFE+7*+/*48884B+4+=8*5?2=E4895FEFFCCC3;+1@+9))9)9ECF<<46CEE8)((,0(()6:54)4)-12:(4<:FF46)
@M02352:288:000000000-CKWC8:1:1101:22260:5815 2:N:0:TACGCTGC+CTAAGCCT
CAGTCTTGCGACCGTACTCCCCAGGTGGGATACTTATCACTTTCGCTTAGTCACTGAGCTAATGCCCAACAACTAGTATCCATCGTTTACGGCGTGGACTACCAGGGTATCTAATCCTGTTCGCTCCCCACGCTTTCGTCCCTCAGCGTCAGTACATACGTAGTAGACTGCCTTCGCAATCGGTATTCTGTGTAATATCTATGCATTTCACCGCTACACTACACATTCTATCTACTTCCATATGACTCAAGTCAACCAGTATCAAAGGCAGTTCCATAGTT
+
GGGCFGGGGGGGGG@EGFGEGGGGGFEG7FFFGGGGFGGGGGGGGGGG7CEFGGGGG8FGGGGGGGGGGGGGGGG,FFGGGGGGGGGGGGGGGGGGGGGGGGFGGG+BFFGGGGGGFGGFEFGGCFGGGGGEEGGGCCEG@EGGGGGGEGGGGGGGCAFGGFFGFCFCFFGGGGGGG5DEFGGGFCCGGGF9=@BEC8B7BGFGFFFF7CAGGFBF=F@EFAE;8667?FFC6=>7;C<7363)7CFC@1346A>F:?F<<A<AF)6(2:6BA2=9@9:<<
@M02352:288:000000000-CKWC8:1:1101:7114:5816 2:N:0:TACGCTGC+CTAAGCCT
CATTCTTGCGAACGTACTCCCCAGGTGGGTCACTTATCACTTTCGCTTAGCCACTCAGACCGAAGTCCGAACAGCTAGTGACCATCGTTTACGGCGTGGACTACCAGGGTATCTAATCCTGTTCGCTCCCCACGCTTTCGTCCATGAGCGTCAGTATATACGTAGTAGACTGCCTTCGCAATCGGTATTCTGTGTCATCTCTATGCATTTCACCGCTATACTACCCATTCTATCTACTTCCGTATAACTCAAGGCAACCATTACCAAAGGCAGTTCCATAG
+
6;CFGGG,<F+@@FFFFFFGGD<,,C<<7C@FF@FGGGGFFGGGCC@,@CEFFGFCGGFGGGEGE<9?@FG7FGF=?EFAFGFGCFCD<4BF:+C:>F74=,,,A<,4C::,?FFEGFFF9A?FC773@EEGG+>C=DFGGC6+@D,2@>@E8*=A:@F93D9?8F,3,<D,?9*=?9C/::C754/8,,1+=>8//8A78+;+.+++21@:79<)*5())1.+2/=*)8@++19)).)).3,(,..4467??)35(44674<)))511(.(,8*:BA2))
@M02352:288:000000000-CKWC8:1:1101:11080:5838 2:N:0:TACGCTGC+CTAAGCAT
CAGTGTTGCCACCGTACTCCCCAGGTGGGATACTTAACACTTTCGCTGAGTCACTGAGCTAACGCCCAACAACTAGTACCCACCGTTTACGTCTTGGACTACCAGTGCATCTAATCCTGATCGCTCCCCATGCTTTCGTCCTCGAGCGTCAGTATAAACGTAGTAGACGTCCTTCGCCATCGGTATCCTGTGTATTCCCTATGCATATCCCTGCTACCCTACACATCCTAATTACTCCCGTATAACTCAAGTCCACAACAACCACAAGCAGTTTCAAATTT
+
GG,<,CFFE,-6CFFFGGGGGGGGDGCF+BFCFGGG,C6EGGGGGGG,+C,CFG9,CFEF,<,,8+@,DF<,C,C,6,,,,,,,6E,A?FG,,,49,5B<,,:?5,,,,:CAEF;,CF9,C?++,,+44@,,B:,7=CD>++,+38A=CGGC,7@,,3,3@DBB,,7@+++6+55;C**9A;**47,,,,,359+:7+*+;C*;*=+++,)*2)(4,)/*-).;*2)0)3++33;9)(/3/(/)9>44.3)1;)9A4(),(214(((.(10):)9A*))66
@M02352:288:000000000-CKWC8:1:1101:8221:5855 2:N:0:TACGCTGC+CTAAGCCT
CAGTCTTGCGACCGTACTCCCCAGGTGGGATACTTATCACTTTCGCTTAGTCACTGAGCTAATGCCCAACAACTAGTATCCATCGTTTACGGCGTGGACTACCAGGGTATCTAATCCTGTTCGCTCCCCACGCTTTCGTCCCTCAGCGTCAGTACATACGTAGTAGACTGCCTTCGCAATCGGTATTCTGTGTAATATCTATGCATTTCACCGCTACACTACACATTCTATCTACTTCCATATGACTCAAGTCAACCAGTATCAAAGGCAGTTCCATAGTT
+
GFGGGGGGGGGGGGGGGGGGGGGGGGGGGGGGGGGGGGGGGGGGGGGGGGGGGGGGGGGGGGGGGGGGGGGGGGGGGGGGGCEGGGGGGGGGGGGGGGGGGGGGGGGGGGGGGGGGGGGGGGCGGGGGGGGDGGGGGGGGGGGGGGGGGGGGGGGGGAFGGGGGGGFGFFGGGGGGGGGFFG5CCFGGGGGCGFFFCFFFB7FGFFFGGGFGGFFFGFFFFFFFCGFGFFFFFFFFFFFEFECCFECEE;349<AFFFFFF4<A<A9:::0:A<F<F4:<<
@M02352:288:000000000-CKWC8:1:1101:15823:5874 2:N:0:TACGCTGC+CTAAGCCT
CAATCTTGCGACCGTACTCCCCAGGTGGGATACTTATCACTTTCGCTTAGTCACTGAGCTAATGCCCAACAACTAGTATCCATCGTTTACGGCGTGGACTACCAGGGTATCTAATCCTGTTCGCTCCCCACGCTTTCGTCCATCAGCGTCAGTGTACTCGTAGTAGACTGCCTTCGCAATCGGTATTCTGTGTAATATCTATGCATTTCACCGCTACACTACACATTCTATCTACTTCCATATGACTCAAGTCAACCAGTATCAAAGGCAGTTCCATAGTT
+
GFGGGGGGGGGGGGGGGGGGGGG@FF<CFGGGGGGGGGGGGGGGGGDGGGGGGGGGGGGGGGGFFGGGGGGGGGGGGGGGGGGGGGGGGGGGGGGGGGGGFFGGGGGD<FGGGGGGGGGGGGGGGGGGGFGGGBEGGCEGEGGFFGGDGGGGGGGGGGGGGGGGGFGGGGGGGGGGGGGFFGGEGGGGGGGGGFFEFCF@FGFGF6CGFGFDGF9>EFF34F;FGGCFCFFAAFFFFCEFEEFC?<3>EFB299AFFBFFFBFAA2-::??BA)@BFABFB
@M02352:288:000000000-CKWC8:1:1101:8200:5877 2:N:0:TACGCTGC+CTAAGCCT
CACTGTTGCCAGCGTACTCCCCAGGTGGCTAACTTAATACTTTCGCTTTGGCACTCATCTTCAAGTAGACAAGCACCGAGTTAGCATCGTTTACGGCGTGGACTACCGGGGTATCTAATCCCGTTCGCTACCCACGCTTTCGTCCATCAGCGTCAATAATATCTTAGTAAGCTGCCTTCGCAATTGGTGTTCTATGTAATATCTATGCATTTCACCGCTACACTACACATTCTATCTACTTCCATATGACTCAAGTCAACCAGTATCAAAGGCAGTTCCAT
+
GGGGGGGGGFFGGGGGGGGGGGGGGGGGGGGGGGGGGGGGGGGGGGGGGGGGGGGGGGGGGGGGGGGGGGGGGGGGGGGGGGGGGGGGGGGGGGGGGGGEGGGGGGGGGGGEGGGFGGGGGGGGGFGGGGGGFGGGGGGGGGGGGGFGGCCECEECFCGGFCCFFEGGGGGFEGGCFCGFEGGGGGGGFGEGGFFFFFFGAFFGFFFGGGFGGF<A=>BFFFFFG*);=FFFFFEFFFFEEE3CFEFC<AAF>44=44B<:B34266)6)6(88)4@9<A)
@M02352:288:000000000-CKWC8:1:1101:18783:5886 2:N:0:TACGCTGC+CTAAGCCT
TAATCTTGCGACCGTACTCCCCAGGCGGAATGCTTAATCCGTTAGGTGTGTCACCAACAAGCATGCTTGCTGACGACTGGCATTCATCGTTTACGGTGTGGACTACCAGGGTATCTAATCCTGTTTGCTCCCCACACTTTCGTACCTCAGCGTCAGTATCGAGCCAGTGAGCCGCCTTCGCCACTGGTGTTCCTCCAAATATCTACGAATTTCACCTCTACACTTGGAATTCCACTCACCTCTCTCGAACTCAAGACTAGCAGTATTAAAGGCAGTTCCGG
+
DGGGGGGGGGEGGGGGGFGGFGGGGGGGGGGGGGGGGGGGGGGGGGGGGGGGGGGGGGGGGGGGGGFGGGGGGGGGGGGGGGGGGGGGGGGGGGGEFGGGGGGFGGGGGGGGGDFGGGGGGGGGGGGGGGGGGGGGGGGFGGGGGGCDGFGGGGGGFFGGGGGGGGGGGGGGFGGGDGFFFDEGF6EF?ACFGFFFFFA7CGFGCFFG4:FF7@?F9AEEEFFFGCFFFFFFFFFEFFFF7?7:?DF?BFFDFFBFBFF0:AFFABAFA<521:52F<B:4
@M02352:288:000000000-CKWC8:1:1101:15335:5887 2:N:0:TACGCTGC+CTAAGCCT
CACTGTTGCCAGCGTACTCCCCAGGTGGCTAACTTAATACTTTCGCTTTGGCACTCATCTTCAAGTAGACAAGCACCGAGTTAGCATCGTTTACGGCGTGGACTACCGGGGTATCTAATCCCGTTCGCTACCCACGCTTTCGTCCATCAGCGTCAATAATATCTTAGTAAGCTGCCTTCGCAATTGGTGTTCTATGTAATATCTATGCATTTCACCGCTACACTACATATTCCGCCTACTTCAAATATATTCAAGACCTACAGTATCAAAGGCAGTTCCAT
+
GGGGGGGGGGGGGGEGGGGGGGGGGGGGGGFGGGGGGGGGGGGGGGGGGGGGGGGGGGGGGGGGGGGGFGGGGGGGGGGGGGGGGGGGGGGGGGGGGGGGGGGGGGGGGGGGGGGGGGGGGGGGGGGGGGGGGGGGGGGGGGGGGGGGGGGGGGGCGGGGGGGFGGGGGGGGGGGGFGGFFGGGGGFGGGGGGFFEEFCFFGFGFFFGGGFGGFFAEEFFFF@FGGEFFFFFFFFDFFD3CEFFFFFFFFFFFF>F??FFFFF945<AF2<BF?FBFADB)
@M02352:288:000000000-CKWC8:1:1101:22832:5894 2:N:0:TACGCTGC+CTAAGCCT
CAATCTTGCGACCGTACTCCCCAGGTGGGACACTTATCACTTTCGCTTAGTCACTGAGATAAATCCCAACAACTAGTGTCCATCGTTTACGGCGTGGACTACCAGGGTATCTAATCCTGTTCGCTCCCCACGCTTTCGTCCATGAGCGTCAGTATATACGTAGTAGACTGCCTTCGCAATCGGTATTCTGTGTAATCTCTATGCATTTCACCGCTACACTACACATTCTATCTACTTCCGTATAACTCAAGTCAACCAGTAACAAAGGCAGTTCCATAGTT
+
GGGGGGGGGGGGGDGFGGGGGGGGGGGGGGGGGGGGGGGGGGGGGGGGCGGGGGGGGGGGGGGGGGGGGGGGGGGGGGGGGGGGGGGGGGGGGGGGGGGGGGAFGGBFFGGGGGGGGGGGGGGGGGGGGGGGGGGGGGGGGGGFFFGGGGGGGGGGGGGGGGGGGGGGGGFGGGGGGDGDAFGGGGGGGGGGGCCEFFFGFGFFFFFGGGFFD:9DGFFEEFFFGD?77AFFFFEFEFF068@@<9;<ABBFDF<F?B@62).6A:<((.8?DFFF?<:D<
@M02352:288:000000000-CKWC8:1:1101:14221:5909 2:N:0:TACGCTGC+CTAAGCCT
CAGTCTTGCGACCGTACTCCCCAGGTGGGATACTTATCACTTTCGCTTAGTCACTGAGCTAATGCCCAACAACTAGTATCCATCGTTTACGGCGTGGACTACCAGGGTATCTAATCCTGTTCGCTCCCCACGCTTTCGTCCCTCAGCGTCAGTACATACGTAGTAGACTGCCTTCGCAATCGGTATTCTGTGTAATATCTATGCATTTCACCGCTACACTACACATTCTATCTACTTCCATATGACTCAAGTCAATCAGTATAAAAGGAAGTTCCATCGTT
+
GGFEFGGGGGGGGGGFGGGGGGGGGGEFGGGGGGGGGGGGGGGGEGGGGGGGGGGGGGGGGFGGFAFGGGGGGGGGGGFGGGGFGFGGGGGGGGGEGGGGGGGGFGC?FGGDFDGGGGFGGGGGEGEGGCG@F7F:DEGGGGGGGC?DEGGGFGGGGGGGGFGGDDDF;BFFEFGGGGGEFFGG4?7CDEFCCCAECFFGAFFCEF=FCEFCDB9>GFFCFFEFC6):7A8@7FCFFE8;C))7.6?C3=<<AF2645*.62))6-412:()667<@<?FB
@M02352:288:000000000-CKWC8:1:1101:23561:5925 2:N:0:TACGCTGC+CTAAGCCT
CAGTCTTGCGACCGTACTCCCCAGGTGGGATACTTATCACTTTCGCTTAGTCACTGAGCTAATGCCCAACAACTAGTATCCATCGTTTACGGCGTGGACTACCGGGGTATCTAATCCCGTTCGCTACCCACGCTTTCGTCCATCAGCGTCAATAATATCCTAGTAAGCTGCCTTCGCAATTGGTGTTCTATGTAATATCTATGCATTTCACCGCTACACTACATATTCCGCCTACTTCAAATATATTCAAGACCTACAGTATCAAAGGCAGTTCCATCGTT
+
GFCEFFGGGGGGEGGGGGGGF:F:FFFCEGGGFGGFCGGGGFFGG:CFDF,CEGGGGGGGGGGGGGGGGGCFFGGDGFFFCEDG:FGGGGGGD+FEGGGGGGFGG@DFEGGGGGGGGDGGGGG7FGGF8DE7FFCE9EFGGGGGF@6C;C6*,=DD:5,,,7ED;FC>@3D>9EGFGDG*;>84*=/C9C71=7CEC8B+BCFGEFACDEFFD518EFF.3AEACFEG6;D33>@24):<<<<<99AAF<AFF(5=?BF<B:2<AAF:B243<AFF428?1
@M02352:288:000000000-CKWC8:1:1101:16458:5937 2:N:0:TACGCTGC+CTAAGCCT
CAGTCTTGCGACCGTACTCCCCAGGTGGGATACTTATCACTTTCGCTTAGTCACTGAGCTAATGCCCAACAACTAGTATCCATCGTTTACGGCGTGGACTACCAGGGTATCTAATCCTGTTCGCTCCCCACGCTTTCGTCCCTCAGCGTCAGTACATACGTAGTAGACTGCCTTCGCAATCGGTATTCTGTGTAATATCTATGCATTTCACCGCTACACTACACATTCTATCTACTTCCATGTGACTCAAGTCAACCAGTATCAAAGGCAGTTCCAAAGTT
+
FEFEFGGGGGGGGGGGEGGGGDGEGGGFEGGGGGGGFGGEFGGGGGGGCDFGGGGFGGGGEGCGG8EGGGFGGGGGCEFCF<FGGGGFDGECFF:BB:FEGFGGFGGG<,EFFFCGDGFEFGGGGF=EE=E=F:6ADEG=ECFGCGGGGGEC3@<;EGFC4FG+D<@EG7FCFFDG;*<**;:CF5CGGG79CEA?C:BCFG>8*=@=FG+0?;@EGFF)4=;A**6CC73;1+6?EE8EE).)6??;);EEF><?:0>DF59<42:4:?(,44/)*)(-.
@M02352:288:000000000-CKWC8:1:1101:16065:5938 2:N:0:TACGCTGC+CTAAGCCT
CAATCTTGCGACCGTACTCCCCAGGTGGGACACTTATCACTTTCGCTTAGTCACTGAGATAAATCCCAACAACTAGTGTCCATCGTTTACGGCGTGGACTACCAGGGTATCTAATCCTGTTCGCTCCCCACGCTTTCGTCCATGAGCGTCAGTATATACGTAGTAGACTGCCTTCGCAATCGGTATTCTGTGTAATCTCTATGCATTTCACCGCTACACTACACATTCTATCTACTTCCGTATAACTCAAGTCAACCAGTATCAAAGGCAGTTCCATAGTT
+
FFGGGGGGGGGGGGGFGGGGGGGGGGGGGGGGGGGGGGGGGGGGGGGGGGFGGGGGGGGGGGGGGGGGGGGGGGGGGGGGGGGGGGGGGGGGGGGGGGGGGGGGGGGGGGGGGGGGGGGGGGGEEGGGGGGGGGGGGGGGGGGGGGGGGGGGGGGGGGGGGGGGGGGGGGGGGFGGGGGFFGGGGGGGFGGGGFBEFFFGFGFGFFFGGGFFGFFFGFFFFFFFCGFGFFFFFFFFFFFF3,3=EFEFBB?FFF27?FFFA:>DDB<B:FF?AA?A=>?A<
@M02352:288:000000000-CKWC8:1:1101:16476:5944 2:N:0:TACGCTGC+CTAAGCCT
CAGTCTTGCGACCGTACTCCCCAGGTGGGATACTTATCACTTTCGCTTAGTCACTGAGCTAATGCCCAACAACTAGTATCCATCGTTTACGGCGTGGACTACCAGGGTATCTAATCCTGTTCGCTCCCCACGCTTTCGTCCCTCAGCGTCAGTACATACGTAGTAGACTGCCTTCGCACTCGGTATTCTGTGTAATATCTATGCATTTCACCTCTACACTACACCTTCTATCTACTTCCATCTGACTCAAGTCAACCAGTAACAAAGGCAGTTCCATCTTT
+
GFEFGGGFGGGGGGGGGGGGGGGEGFFG@CFFFGGGFE@FEGGGGGGG:FFGGGGEGGGF<@AFGFG,6FF=FFF9?,FGGAFFFFAFFGG=F7>>FGFGFFFFF@?BBFFFGCFFGG9=EFBCC=:D=ECCF:C@CED6=@@@FDFDEGGG@FG7==>CFA83E,;DF7DDGFGCG5*9AC5:CC@FC@E+=81@*=B:CGFG4BCGGC+?*;*;F+57;A3)*26C46+7A=CEC?AE3)/)9))).545><EAD1)6))-6)((.((:2>)96*-).6
@M02352:288:000000000-CKWC8:1:1101:13642:5947 2:N:0:TACGCTGC+CTAAGCCT
CAGTCTTGCGACCGTACTCCCCAGGTGGGATACTTATCACTTTCGCTTAGTCACTGAGCTAATGCCCAACAACTAGTATCCATCGTTTACGGCGTGGACTACCAGGGTATCTAATCCTGTTCGCTCCCCACGCTTTCGTCCCTCAGCGTCAGTACATACGTAGTAGACTGCCTTCGCAATCGGTATTCTGTGTAATATCTATGCATTTCACCGCTACACTACACATTCTATCTACTTCCATATGACTCAAGTCAACCAGTATCAAAGGCAGTTCCATAGTT
+
GGGGGGGGGGGGGGGGGGGGGGGGGGGGGGGGGGGGGGGGGGGGGGGGGGGGGGGGGGGGGGGGGGGGGGGGGGGGGGGGGGGGGGGGGGGGGGGGGGGGGGGGGGEGGGGGGGGGGGGGEGGGGGGGGGGEGGGGGGGGGGC@8@DGEDEGGGGGGGGFBFGGGGGGFFFG?FGFDGGFFGDGGGFGGCDFDE8ECAFDFGFGCFFF@@FFCBBDGFFEFFFFGDEGEA=FFFEE??AFFFE5EFECEF36))6?BBFA9:<<AA97:BFFF4@D?A4<9
@M02352:288:000000000-CKWC8:1:1101:26198:5950 2:N:0:TACGCTGC+CTAAGCCT
TAATCTTGCGACCGTACTCCCCAGGCGGTCTACTTAATGCGTTAGCTGCGCCACTAAAGAAACAAGTTCCCCAACGGCTAGTAGACATCGTTTACGGCGTGGACTACCAGGGTATCTAATCCTGTTTGCTCCCCACGCTTTCGCACCCCAGCGTCAGTATCAGACCAGGTGGCCGCCTTCGCCACTGATGTTCCTTCCTATATCTACGCATTTCACCGCTACCCAGGAAATTCCACCACACTCTTCTGTACTCTAGCCAAGCAGTATCAGGTGCCGTTCC
+
FEEFGGGGGGD@:+CFGGGGGGGGGGGG@CFFGGGGGGGFGGGCFGGGGGGGGGGDGGGG?FGGGFEFFGGGGGEGGG:FGGFF9?9EFGGGGFFEGGGGGGGGCFCFCDFGF8FD,@BCCDAG=FG@EFCGGG=+65+@E7;88CE****;BEG>>FGGGGGGGGCFGGF:8CDDD<CAA5E5DCDGF+3@F3;?EAF28DAFEFF5DCDGG*)/C3721@(.0/471:FF*@BDF:2(47?A>6:66)<:4>)*.39<(4:0<9>4)625,)0,),4:
@M02352:288:000000000-CKWC8:1:1101:6152:5958 2:N:0:TACGCTGC+CTACGCCT
TAATCTTGCGACCGTACTCCCCAGGCGGGATACTTATCGCTTTAGCTTCGTCACTCAGCTAATGACCACCCACTAGTCTCCATCGTTTCCGGCGCGGACTACCCGGCCATGTAATCCTATTCTCTTCCCACGCCTTCGTCCCTCTGCGTCAGTACATTATTCGTTGACTGCCTCCGCCATCGGTCTTCTATGTCTTATCTATGCATCTCATCGCAACACTACTCATTCCATTTACCTCCGTATCACTCAACTCAACCTTTACCAACTGCAATTCCATTCTT
+
,CFAFGGGGG:FGEGGGGGGGGGGG,@F7@8@FGGGGE,B,DF,EFG9,@,BFGG,C,9F,B5,,:,C,84D,,,,<,9@E??<=:9A=?=++8+8+36+,33,+++6@<,,,7FC=9,=DG,:@,@;E9@*>*,*,3DC*;>1,6>?4>?7?9EFF,,,,,4?,,6:=,88,,1):*)0;****=C+>C7+;)+176;+176?4?/CC9***),):.338F))*:6*-17*/*))).2(((.(.<4<(8(-)4(),(*).).),-..42.6):B46)))-
@M02352:288:000000000-CKWC8:1:1101:13931:5959 2:N:0:TACGCTGC+CTAAGCCT
TAATCTTGCGACCGTACTCCCCAGGCGGAATGCTTAATCCGTTAGGTGTGTCACCAACAAGCATGCTTGCTGACGACTGGCATTCATCGTTTACGGTGTGGACTACCAGGGTATCTAATCCTGTTTGCTCCCCACACTTTCGTACCTCAGCGTCAGTATCGAGCCAGTGAGCCGCCTTCGCCACTGGTGTTCCTCCAAATATCTACGAATTTCACCCCTACACTTGGAATTCCACTCACCTCTCTCGAACTCAAGACTAGCAGTATTAGAGGCAGTTCCAG
+
CFAFFGGGGGGGGGCFGGDGGGGGGGDGGGGGGGGGGGGGGGGGGGGGGGGGGGGGGGGGGGGGF?EFGGGGGGGGGGEGGGFFGFAGGGGGFGGEDFFGGGGGGGGGFGGEFGGGGFGGGGFGGGGGGGGGGGGGGGGFGGFCCGFGGGGGGGGCFGGGGFGGGF7@FCFGGGGGGGGFFGEEFGG?F7;@FCFFBFFGFGFGEFFGGGF>7@CF*82??FFFCFFGFF6CA=EAFFBB4:B?D<1?12(6>B?=BAF03<84:<A<A2<<F?@F?AAD9
@M02352:288:000000000-CKWC8:1:1101:24877:5959 2:N:0:TACGCTGC+CTAAGCCT
TAACCTTGCGGCCGTACTCCCCAGGCGGTCTACTTATCGCGTTAGCTTCGTTACTAAGAAATCAAGTCTCCCAACAACTAGTAGACATCGTTTACGGCGTGGACTACCAGGGTATCTAATCCTGTTTGCTCCCCACGCTTTCGCACCTCAGTGTCAGTATCGGTCCAGGTAGTCGCCTTCGCCACTGGTGTTCCTTCCTATATCTACGCATTTCACCGCTACACAGGAAATTCCACTACCCTCTACAATACTCTAGTTTGCCAGTTCAAAATGCAGTTCC
+
GGGGGGGFGGGGGEGEGGGGGGGEGGGFGGGGGGGGGGGGDGGGGGGGGGGGGGGGGGGGGGGGGGGGGGGFGGGGGGGGGGGGGGGGGGGGGGGEGDGGGGGGGGGGFGGG@FGFGGFGGGGFGGGGGGGGGGGGGGGGGGGGGGGGGGGGGGGFGCFFFFGGGGGGGGGGGCGGGGGFFGGGGGGGG,=DGEFFFAFFFFFCCFFGGEEGGFFFGF9@1B<FDCFGF:=BFFA298B?B><(34<8AF062<<6):F44<>:?FFA<6<AADF69A2<
@M02352:288:000000000-CKWC8:1:1101:22420:5969 2:N:0:TACGCTGC+CTAAGCCT
TAACCTTGCGGCCGTACTCCCCAGGCGGTCTACTTATCGCGTTAGCTTCGTTACTAAGTGATCAAGTCACCCAACAACTAGTAGACATCGTTTACGGCGTGGACTACCAGGGTATCTAATCCTGTTTGCTCCCCACGCTTTCGCACCTCAGTGTCAGTATCAGTCCAGGTAGTCGCCTTCGCCACTGGTGTTCCTTCCTATATCTACGCATTTCACCGCTACACAGGAAATTCCACCACCCTCTTCTGTACTCTAGTTATCCAGTATCAGGTGCAGTTCC
+
FGGGGGGGGGGGDGCEGEFGGGGDDFGGGGGGGGGGGCGGGGGGGGAFGGGGGGGGGGGGGGGGGGGGGGGGGGGGGGGGGGGGGGGGGGGGFGGGGGGGGGGGGGGGGGGGGGGGCGGGGGG9FGGGGGGGGGGGGGGEGGGGGGGGGGGGGGGGGGGGGGGGGGGGGGGGGGGGGGDFFGGGGGGGFGFDGFF?@FFGFGF:CFFGGGFGGFCFGFF9>FFFGGFF<)8@F=AA?FBFFFFFFFFBD>4)6-64-66:A:2)54)4)6?4(::A?AA:
@M02352:288:000000000-CKWC8:1:1101:11359:5985 2:N:0:TACGCTGC+CTAAGCCT
CAGTCTTGCGACCGTACTCCCCAGGTGGGATACTTATCACTTTCGCTTAGTCACTGAGCTAATGCCCAACAACTAGTATCCATCGTTTACGGCGTGGACTACCAGGGTATCTAATCCTGTTCGCTCCCCACGCTTTCGTCCCTCAGCGTCAGTACATACGTAGTAGACTGCCTTCGCAATCGGTATTCTGTGTAATATCTATGCATTTCACCGCTACACTACACATTCTATCTACTTCCATATGACTCAAGTCAACCAGTATCAACGCCAGCTCCATAGTT
+
CBFECFGFGGCCFCFFGCGGCFGCGGFGEGGGGFGC<@9FFGGGGGDFGGGGGGG<FFGGGGCEFFFFGGGGGGGGFGCG?FGGG=F@FFFEGGGGECE@GFGFCEF8EFFG<FF=DFFF>FGE=E>DG,BFE7::EEDEEE,DFDCDGGG>DFEFFDGGGGGCFACEFCEC:A9>DD7BF4CECCCGGGFCFC+/8+8:BD+C?FFCFCFG5ABFGFF<;F;FDFCG?@+;@A.19?)/15<5CEEF)43<)65?:?:)66444(((((((.894/).6.
@M02352:288:000000000-CKWC8:1:1101:9734:5990 2:N:0:TACGCTGC+CTAAGCCT
CAGTCTTGCGACCGTACTCCCCAGGTGGGATACTTATCACTTTCGCTTAGTCACTGAGCTAATGCCCAACAACTAGTATCCATCGTTTACGGCGTGGACTACCAGGGTATCAAATCCTGTTCGCTCCCCACGCTTTCGTCCCTCCGAGTCAGTACATACGTAGTAGACTGCCTTCGCAATCGGTATTCTGTGTCATATCTATGCATTTCACCGCTACACCACACATTCTATCTACTTCCATATGACTCAAGTCAACCAGTATCAAAGGCAGTTCCATAGTT
+
GGGGGGGGGGGDEDGGGFGGGG<BECE<CFGGGGGFFGGGGGGGGGGG>EFGGGGGC8FFEGGGGGGG<FFFFCCFEGGGGGGGGGGFGGGDG=FFGFGGEEGGDB@E,<FFCFGFGFG;9BFC7=CEC8EEG@7>ECEEGGCG+3=+@899>CEFG9:EFF8ECCCFFEG6:7;CGC>?F7:A*=EFC,=++*10<8F:BDF>ECFC@@FF*?183*((/:=B5*7@C@FA7A<CC47CEEEFCC<>?B7-6ADF(:@4A2>A)-)(3.-:.)/)/:2-.
@M02352:288:000000000-CKWC8:1:1101:4912:5994 2:N:0:TACGCTGC+CTAAGCCT
TAACCTTGCGGCCGTACTCCCCAGGCGGTCTACTTATCGCGTTAGCTTCGTTACTAAGTGATCAAGTCACCCAACAACTAGTAGACATCGTTTACGGCGTGGACTACCAGGGTATCTAATCCTGTTCGCTCCCCACACTTTCGCACATGAGCGTCAGTTACTGACCAGGGAGTCGCCTTCGCCACTGATGTTCCTCCAGATATCTACGCATTTCACCGCTACACCTGGAATTCCACTCCCCTCTCCAAAACTATAGCCTGCCAGTTCTAAATTCAATTCC
+
EFFEFFGGDEGGGGGDGGAFGGGDFGGDCGGGGGGGGGGCFGGEGGFE9CCFGGGGGGGGGGGGGGGGGGGGFGGGFGGGGGGGGGGGGEFGG?FDCC7>>::FFGGGCE7@FDEGGDFGFGGGGGGGGGGGFCGD@ECEEEEEEEEF,@87CECECEFACCEG6F,8C@8CECDG<49A)?EEG7E+3<EGGFFF@FF;A@7F?FC*9*8>;7CA<5790>>FFFFDB??)==29).3(41:(,.6?AB?))).194@?BF?FBAB99)66).=27<AA
@M02352:288:000000000-CKWC8:1:1101:16824:6000 2:N:0:TACGCTGC+CTAAGCCT
TAATCTTGCGACCGTACTCCCCAGGCGGAATGCTTAATCCGTTAGGTGTGACACCAACAAGCATGCTTGCTGACGTCTGGCATTCATCGTTTACGGTGTGGACTACCAGGGTATCTAATCCTGTTTGCTCCCCACACTTTCGCACCTCAGCGTCAGTATCGAGCCAGTGAGCCGCCTTCGCCACTGGTGTTCCTCCGAATATCTACGAATTTCACCTCTACACTCGGAATTCCACACTCCTCTATCGTACTCTAGCCTGCCAGTATCGGTTGCAATTCCAA
+
GGGGGGGGGGGGGGGGGGGGGGGGGGGGGGGGGGGGGGGGGGGGGGGGGGGGGGGGGGGGGGGGGGGGGGGGGGGGGGGGGGGGGGGGGGGGGGGGGGGGGGGGGGGGGGGGGFFGGGGGGGGGGGGGGGGGGGGGGGGGGGGGGGFGGGGGEGGGGGGGGGGGGGGFGGFGGGGGDGGFFGDGGGGGGGGGGCFFFFFGFFFD?FFGGG>FCFFF9A<<FFF+;FFG<F4FFFFBF7?F21)..4::081>BA2B?)<<?>:224:1;((,4)7.6:4<6
@M02352:288:000000000-CKWC8:1:1101:25725:6005 2:N:0:TACGCTGC+CTAAGCCT
CAATCTTGCGATCGTACTCCCCAGGTGGGACACTTATCACTTTCGCTTAGTCACTGAGATAAATCCCAACAACTAGTGTCCATCGTTTACGGCGTGGACTACCAGGGTCTCTAATCCTGTTCGCTCCCCACGCTTTCGTCCATGAGCGTCAGTACATACGTAGTAGACTGCCTTCGCAATCGGTATTCTGTGTCATACCTATGCATTCCACCGCTACACTACACATTCTATCTACTTCCATATGACTCAAGTCAACCAGTATCAAAGGCAGTTCCATGGTT
+
F@FFGCGGGGGGFDFFGGGGGGG7FFGGGFFCEGGGGFGGGGGFCEGGDFGGFGFFDGF9FFC<,4FC8FDAFCDFGFGGGA?B:FFGGGD::FC>+@FCEGG8=7CA,?EEFEFAFF?;EG:@7EFGG?BEC+6D9CEC+@,E,DF>@EGG>FF8ECF,@BFEF,,7E@>,,2;FDD5*9C:1;5CE@C:FC*+9*4;@AC4+/B++2@A8CB2?C=1)/;58885CCFC++;6?;)/7.9)75))1/6;5>?CF3654<)-)6<21:1:,--944)(6)
@M02352:288:000000000-CKWC8:1:1101:21564:6013 2:N:0:TACGCTGC+CTAAGCCT
CAATCTTGCGGCCGTACTCCCCAGGCGGTCTACTTATCGCGTTAGCTTCGCCACTAAGCCATTACAACCCAACGGCTCGTAGACATCGTTTACGGCGTGGACTACCCGGGTCTCTAATCCTGTTTGCTCCCCACGCTCTCGCACCTCAGTGTCAGTATCGGTCCCCGGAGTCGCCTTCGCCACTGGTGTTCCTCCCTATATCTGTGCATTTCACCGCTACACTACATATTCTCTCTACTTCCGTCTAACTCAAGTCAACAAGTATTAAAGGAGGTACCAG
+
FGFGGGGGGGCGDFGGGGGGGGGGGFEG++B@FFGG,,CFGGGEGFGAFC:EGG88F,,6,,6<F<<EGGGF>7+++4C@=?CF9,C++4B=<8+@@68+8BBA,,,++@8+@<@;,@>9,3@FF,,3@D8C,@>C6*43*5**1,:*16,,5,25BC,*1C;B,34**43<:C5378CAB*=7070A*:0**))-(9)*/?**67@C*<80:7).E3(44?)96*)06196@*3)642:>),5((-:2--28B4B<)9)(,.4:)).).)((-8)/.-.
@M02352:288:000000000-CKWC8:1:1101:16643:6015 2:N:0:TACGCTGC+CTAAGCCT
TAACCTTGCGGCCGTACTCCCCAGGCGGTCTACTTATCGCGTTAGCTTCGCCACTAAGTCATTACAACCCAACGGCTAGTAGACATCGTTTACGGCGTGGACTACCAGGGTATCTAATCCTGTTTGCTCCCCACGCTTTCGCACCTCAGTGTCAGTATCAATCCAGAGTGTCGCCTTCGCCACTGCTGTTCCTTCCTATATCTACGCATTTCACCGCTACACAGGAAATTCCACACTCCTCTATCGTACTCTAGCCTGCCAGTATCGGGTACAATTCCAAG
+
EEGGGGGFGGGGGGEGGGGGGEGC?FG@@FFGGFGGGGGGGGGGGGGGGGDGGGGGGDEGFGFGGGGGGGGGGGGGEEGGGCBF?FF@FFGGGCDG7FGGGGFGGGGCFEF8DFGG9EGGGGFGGCDFFGGG<FGGGGGGGGDEGCEFCGC:EC9ADGFGGGGGGCECD<FG*;DGGGG>5*=CF,=@;<>FGFFFEAC++:AGE55<DGFG7FABG>>F<@)<>F?G)0=B=FB<?FBFF97<>62,32<<)).59<FB258>-.216((5:)=5@BD<)
@M02352:288:000000000-CKWC8:1:1101:11558:6043 2:N:0:TACGCTGC+CTAAGCCT
CAGTCTTGCGACCGTACTCCCCAGGTGGGATACTTATCACTTTCGCTTAGTCACTGAGCTAATGCCCAACAACTAGTATCCATCGTTTACGGCGTGGACTACCAGGGTATCTAATCCTGTTCGCTCCCCACGCTTTCGTCCCTCAGCGTCAGTACATACGTAGTAGACTGCCTTCGCAATCGGTATTATGTGTAATATCTATGCATTTCACCGCTACACTACACATTCTATCTACTTCCATATGACTCAAGTCAACCAATATCAAAGGCAGTTCCATAGTT
+
GGGGGGGGGGDGGGEEGGGGGGGGGGFGGGGFGGGGGGGGGGGGGGGGGGGGGGGGGGGGGGGGGGGGGGGGGGGGGGGGGGGGEGGGGGGCFCFFGGGGGGGGFGCGGGGGGGGGGG9FFGGGGGGGGGGEGEGGGGGEDEFG?EF6=E>EGGGGGEGCCD8CFFADEFGGGGGGGCDFF78CFFGGGGGGGF6A7FCGFGFGFFFGFFFDDDFFGADEFF3ACF<DCFCFFA<ECC<9?)5)6>/;E@ECC?2??().).649-),8?(49A44@<:AA
@M02352:288:000000000-CKWC8:1:1101:6342:6043 2:N:0:TACGCTGC+CTAAGCCT
TAACCTTGCGGCCGTACTCCCCAGGCGGTCTACTTATCGCGTTAGCTTCGCTACTCACGGATTAAATCCACAAACAGCTAGTAGACAGCGTTTACGGTGTGGACTACCAGGGTATCTAATCCTGTTCGCTACCCACACTTTCGCACATGAGCGTCAGTTACTGACCAGGGAGTCGCCTTCGCCACTGATGTTCCTCCAGTTATCTACGCATTTCACCGCTACACCGGAAATTCCCCACTCCTCTATCGTACTCTAGCCTGCCAGTATCGGTGGCAATTCC
+
FAFGGGGDEGDGDCFCGGGGGG,8CD@BCGGDGGGCFGCF:FGGGGFGGGGGGGFEGFFC:7=CFCGGGGGDF8FFGGGDGGDFAE9EGGEE@BGC7FDEEG,EEFGGEFGDFCGGGGC;FGGGGGGGGD=FGGDG8EFGGGGG:ECFFC8FEG>*CFGAFGGFGG7EG>>EEGGGGGGFFGGDD6<,9<9@:<FC@FF+;:=D):@CDCAG+ACFG5990>?F4CB)97=6BF)4823:?D?<<AA071:BFF<*:(13:<?37)62(3-(((.46)-)
@M02352:288:000000000-CKWC8:1:1101:18970:6047 2:N:0:TACGCTGC+CTAAGCCT
CACTGTTGCCAGCGTACTCCCCAGGTGGCTAACTTAATACTTTCGCTTTGGCACTCATCTTCAAGTAGACAAGCACCGAGTTAGCATCGTTTACGGCGTGGACTACCGGGGTATCTAATCCCGTTCGCTACCCACGCTTTCGTCCATCAGCGTCAATAATATCTTAGTAAGCTGCCTTCGCAATTGGTGTTCTATGTAATATCTATGCATTTCACCGCTACACTACATATTCCGCCTACTTCAAATATATTCAAGACCTACAGTATCAAAGGCAGTTCAAT
+
GGGFGGGGGGGGGGEEGGGG87,@DF<CFGGDGGGGGGGGGEAFGGGGGFCDFGGF,FGGDGF@FG9FEGGGFFFEFG@C<FFG<ECFFGGG@FGGEGGG7FFG?FGGGGEG7EFGGGFFDGGG8FFEGGG83CFCEGGGGGFG>8=D9:DEEDDGFD:D@FFFFEDG;F3D9<DDFGGFFG5EG?F,D;EGG48<8FF:BFFDCFCGCEF8=BC85>>6>A8;CF@GEFFFF46(,:(766<<4><F>FFFA2)*.3))8?7A<>A9-44:??><FF2<-
@M02352:288:000000000-CKWC8:1:1101:24865:6055 2:N:0:TACGCTGC+CTAAGCCT
CAGTCTTGCGACCGTACTCCCCAGGTGGGATACTTATCACTTTCGCTTAGTCACTGAGCTAATGCCCAACAACTAGTATCCATCGTTTACGGCGTGGACTACCAGGGTATCTAATCCTGTTCGCTCCCCACGCTTTCGTCCCTCAGCGTCAGTACATACGTAGTAGACTGCCTTCGCAATCGGTATTCTGTGTAATATCTATGCATTTCACCGCTACACTACACATTCTATCTACTTCCATATGACTCAAGTCAACCAGTATCAAAGGCAGTTCCATAGTT
+
FFGGGGGGGGGGGGGGGGGGGGGGFFFGGGGFGGGGGFGGGGGGGGGGGGGGGGGFGGGGGDGGGGGGGGGGGGGGGGGGGGGGGGGGGGE7FEGGGGGGGGGCFEGGGGGGGCFFGF9FG9CGGFGGEFGGGGGGGGGGGGGG?DFGGGCGGC7:DFGCFD8EFGFBFGFGGGGF5C7?FFC7CFCE7,DCF?:?<@CFFF+??FFF8C@CDEF:=6;E;F;);FEGC=7@::;?9CE<ECCC346636)?75<FB0<>F224:A9<:?B?)50-1))6<
@M02352:288:000000000-CKWC8:1:1101:20847:6057 2:N:0:TACGCTGC+CTAAGCCT
CAGTCTTGCGACCGTACTCCCCAGGTGGGATACTTATCACTTTCGCTTAGTCACTGAGCTAATGCCCAACAACTAGTATCCATCGTTTACGGCGTGGACTACCAGGGTATCTAATCCTGTTCGCTCCCCACGCTTTCGTCCCTCAGCGTCAGTACATACGTAGTAGACTGCCTCCGCAATCGGTATTCTGTGTAATATCTATGCATTTCACCGCTACACTACACATTCTATCTACTTCCATATGACTCAATTCAACCAGTATCAAAGGCAGTTCCATAGTT
+
GGGGFGGGGGGDFGFGGGGGGGGGGGDFGGGGGGGGGGGGGGGGGGGGGGGGGGGGGGGGGGGFGGGFFGGGGGGGGGGGGGGGFGGGGGGCGGGGGGGGGGFFGDGGCGAEFGGGGGDFGGGD?FGGGFGGGG@CFGGGGGGGCFGDEGGGGDFGGGGGGGGEEGGFG,>F:@CDDD7BFG8EFGGGEFGGGE>C5CFFF7AGEFFGFEFGGEFFGF;<EFEFFGEFCCF=77CEFF8CF<5C?CEE)5))5<<B??FF29<B429?64(4<AFAF9?46
@M02352:288:000000000-CKWC8:1:1101:11795:6059 2:N:0:TACGCTGC+CTAAGCCT
TAATCTTGCGACCGTACTCCCCAGGCGGTCTACTTAACGCGTTAGCTCCGAAAGCCACGGCTCAAGGCCACAACCTCCAAGTAGACATCGTTTACGGCGTGGACTACCAGGGTATCTAATCCTGTTTGCTCCCCACGCTTTCGCATCTGAGTGTCAGTGTCTGTCCAGGGGGCCGCCTTCGCCACTGGTATTCCTTCAGATCTCTACGCATTTCACCGCTACACCTGAAATTCTACCCCCCTCTACAGCACTCTAGTTCACCAGTTTCAAATGCAGTTCC
+
GAFGGGGGGGGGGGGDFGGGGGGGGGEEGGGGGGGGGGGGGGGGGGGGGG=FGCFGGGGDGGGGFGGGGGGGGGGGGGCFGGGGGGFGGGGGGGGF@FFGGGGGGGGGCGGGGGGGGGGGGGGGGGGGGGGGGGGGEGGGGGGGGEGGGF7EFFGGGFCFGGGGGGFGGGGGGGGGGDGF>GGCDGGGG?FCGEFFFFF7FGFGFFFCD5BGGFFFGBBB9BBFGGBG?*@@FFAAAFFFFFFF29),8(43?F<9<AF2<A<?FFAA<4)6)6*)@>BB
@M02352:288:000000000-CKWC8:1:1101:27128:6060 2:N:0:TACGCTGC+CTTAGCCT
CATTCTTGCGAACGTACTCCCCAGGTGGGCTACTTATCACTTTCGCTTAGCCACTCAGCCTTACGGCCGAACAGCTCCTATCCATCTTTTACGGCGTGGACTACCAGCGTATCTCCTCCTGTTCGCTCCCCACGCTTTCCTCCATCAGCGTCAGTATATTGTTCGTGCTCTTCCTTCGCACTCGGTATTCCATGTACTCTCTCCGCTTTTTACCGCTGCACCACATATTCTACCCCCTTCCCAACATCTCAAGACTACCCGTTTCACTGTCAGTTCCACAT
+
FFEFFGGGF:C+@@F<FFFGCC,CC6;D@,CCFGGGGGA@CEAECEDD7,CF9A<FC@C<FGE@FD7:+++8@ED=8,49<,,:A<<ECEA,+++@F+F7==E,=<,,44+8,,,,6,AD,CA<+CC8C++3@+++6@9,89:8DD,2@88C6*7@75D,3@@,4@F:D,,,5:2@;9>5*35***441:,+21=7*=6:;9/*())/1+*2*;?)::63;)=FGC2:)*7@*9601;:?(,)((-(4.:).))89)()((-..).6))..))6*-*).,,
@M02352:288:000000000-CKWC8:1:1101:16547:6069 2:N:0:TACGCTGC+CTAAGCCT
CAGTCTTGCGACCGTACTCCCCAGGTGGGATACTTATCACTTTCGCTTAGTCACTGAGCTAATGCCCAACAACTAGTATCCATCGTTTACGGCGTGGACTACCAGGGTATCTAATCCTGTTCGCTCCCCACGCTTTCGTCCCTCAGCGTCAGTACATACGTAGTAGACTGCCTTCGCAATCGGTATTCTGTGTAATATCTATGCATTTCACCGCTACACTACACATTCTATCTACTTCCATATGACTCAAGTCAACCAGTATCAAAGGCAGTTCCATAGTT
+
GGGGGGGGGGGGGGGGGGGGGGGGGGFFGGGFGGGGGGGGGGGGGGGGGGGGGGGGGGGGGGGGGGGGGGGGGGGGGGGGGGGGGGGGGGCGGFGGGGGGGGGGGGGGGGGGGFGGGFEGGGDGEGGGGGGFEGGGGGGGGGGGGEFDGGGGGFGGGCF>FGGGGF;FGGGGGGGGGDDEFGCGGGGGGCEFF?CC7BFGFGFGEFAFGGFFCB@DGFFFFFFFGGCGFFFFFFFFFFF<?)??/7EFFF2<>4<FFF><24<)<2<(8?6?FBF<B23<A
@M02352:288:000000000-CKWC8:1:1101:21522:6070 2:N:0:TACGCTGC+CTAAGCCT
CAATCTTGCGACCGTACTCCCCAGGTGGGACACTTATCACTTTCGCTTCGTCACTGAGATAAATCCCAACAACTAGTGTCCATCGTTTACGGCGTGGACTACCAGGGTATCTAATCCTGTTTGCTCCCCACACTTTCGCACCTCAGCGTCAGTATCGAGCCAGTGAGCCGCCTTCGCCACTGGTGTTCCTCCGAATATCTACGAATTTCACCTCTACACTCGGAATTCCACTCACCTCTCTCGAACTCAAGACCAGGAGTTTATAAGGCAGTTCCAGGGTT
+
GEFFFDGFGGEFEEGFEGGGGE@@CF@@:@FFGGGGGGAEGGFDFFGG7@FFGGGFGGGFC9,CFFGGFGD<FC<EFGGGGCEGFGAFGGC:FCFEDGGFGGGDFECF<FGDFEGGGGCFGGGGGGGGGGGCGDADFGCCEEFGFEGDGGGGGCFGEDFGG<FGDAF8CCEGEEGGDGDBF>=007:<FGFGGBD@B8@CADF*18)7C9CC*;);EF@)=383*>@FF=F?F)8<4?>BF?F:B:4AB72<?B07::D17):A<4A?(4(85A4)/(8:1
@M02352:288:000000000-CKWC8:1:1101:14903:6073 2:N:0:TACGCTGC+CTAAGCCT
TAACCTTGCGGCCGTACTCCCCAGGCGGTCTACTTATCGCGTTAGCTTCGTTACTAAGTGATCAAGTCACCCAACAACTAGTAGACATCGTTTACGGCGTGGACTACCAGGGTATCTAATCCTGTTTGCTCCCCACGCTTTCGCACCTCAGTGTCAGTATCAGTCCAGGTAGTCGCCTTCGCCACTGGTGTTCCTTCCTATATCTACGCATTTCACCGCTACACAGGAAATTCCACTACCCTCTACCGTACTCTAGTTCAGCAGTATCAGGTGCAGTTCC
+
FGGGGGGGGGGGGGGGGGGGGGGGGGGGGGGGGGGGGGGGGGGGGFGGGGGGGGGGGGGF9FGGGGGGFGGGGGGGFGGFFGGGGGGGGGGGGGGGGGGGGGGGGGGGFGGGGGGGGGGGGGGGGGGGGGGGGGGGGGGGGGGGGGGGGGGGGGGGGGGGGGGGGGFGGGGGGGGGGGGFFGGGDFGGGGCGGFFFFFFDC7CFFFF3DCEGCCFFG)(1;>3FCFBG?FFFB=)6>BFFF?<?<A>04(48<AA*.)9A4<A:56))).)-50)-=9<>
@M02352:288:000000000-CKWC8:1:1101:18621:6080 2:N:0:TACGCTGC+CTAAGCCT
TAACCTTGCGGCCGTACTCCCCAGGCGGGCTACTTATCGCGTTAGCTTCGTTACTAAGTGATCAAGTCACCCAACAACTAGTAGACATCGTTTACGGCGTGGACTACCAGGGTATCTAATCCTGTTTGCTCCCCACGCTTTCGCACCTCAGTGTCAGTATCAGTCCAGGTAGTCGCCTTCGCCACTGGTGTTCCTTCCTATATCTACGCATTTCACCGCTACACAGGAAATTCCACTACCCTCTACCGTACTCTAGTTCAGCAGTATCAGGTGCAGTTCC
+
6FGGGGGGGGCEFGGGGGGGGGGGGGGE+@FGGGGGGDGGGGGGGGGFGG==FGGFGGGGFFFDAEGG9FGE@@FG,FGFGGG,EFGGGGGGGGGCGGGGGGGGGGGGGGGGDFGGGGGGGGGGGGGGGGGGGGGGGGGGGGGGGGCFGG65;FFGGG92@AEGGGGFCCFFGEGGGGGFFGDDD?FGFFGGGFF?AAA+:+:FEAFGGGDGGFFFE@F;BFFF=4(11??6@FD4),44:FFF2<<960:BA<AF>AF<-62(6).)-))..)66766-
@M02352:288:000000000-CKWC8:1:1101:19699:6085 2:N:0:TACGCTGC+CTAAGCCT
TAACCTTGCGGCCGTACTCCCCAGGCGGTCTACTTATCGCGTTAGCTTCGCTACTCACGGATTAAATCCACAAACAGCTAGTAGACAGCGTTTACGGTGTGGACTACCAGGGTATCTAATCCTGTTCGCTACCCACACTTTCGCACATGAGCGTCAGTTACTGACCAGGGAGTCGCCTTCGCCACTGATGTTCCTCCAGATATCTACGCATTTCACCGCTACACCTGGAATTCCACTCCCCTCTCCAACACTCTAGCCTGCCAGTTCTAAATGCAATTCC
+
GGGGGGGGGGDGGECFFFGGGGGGGGGGGGGGGGGGGGGGGGGGGGGGGGGGGG<FGGGDCEEGGFGGGCFEFFGGGGGGGGGGGGGGGEGGGGGGGFDGGGGGGGGGGGGGGCFFGFGGGGGGGGGGGGGGGGGGEEGGGGGGGGGGGG6EEGGGGGGCGGGGGGGGGGGGGGGGGGGF>GDGGGGGGGGGGFFCFFF*8@CGFFFGGGFGGFEFGF>>FFFFGGFG7FFFF?24AFFFFFF0:BD>,:?AFAF9ABF08::DF>DBF>2<4A?>FFFF
@M02352:288:000000000-CKWC8:1:1101:20002:6088 2:N:0:TACGCTGC+CTAAGCCT
TAACCTTGCGGCCGTACTCCCCAGGCGGTCTACTTATCGCGTTAGCTTCGTTACTAAGTGATCAAGTCACCCAACAACTAGTAGACATCGTTTACGGCGTGGACTACCAGGGTATCTAATCCTGTTCGCTCCCCACGCTTTCGTCCATGAGCGTCAGTACATACGTAGTAGACTGCCTTCGCAATCGGTATTCTGTGTAATATCTATGCATTTCACCGCTACACTACACATTCTATCTACTTCCATATGACTCAAGTCAACCAGTATCCAAGGCAGTTCC
+
GGGGGGGGGGGGGGEGGGGGGGGGGGGGEGGFFGGGGGGGGGGGGGGGGDFGGGGAFFGGGGGGGGGGGGGGGGGGGGGGGGGGGGGGGEGGGGGGEGGGGGGGFEGGGGGGFFFGGGGGGGGGGGGGGEGEGGGGGCGGGGGFGGGGG98<CGGDEGGGFFGGGGGFGGGGGGDFGGGA)9EGGGGGG*C>FFFFFFFFFGFG?FFGGGFGGF?=CB@9@FEACFBFBF4?FFDFBFA>AA9>DF26<AB))).9AABDF?1(.64<).8?:?:<?<A9
@M02352:288:000000000-CKWC8:1:1101:9376:6119 2:N:0:TACGCTGC+CTAAGCCT
CAGTCTTGCGACCGTACTCCCCAGGTGGGATACTTATCACTTTCGCTTAGTCACTGAGCTAATGCCCAACAACTAGTATCCATCGTTTACGGCGTGGACTACCAGGGTATCTAATCCTGTTCGCTCCCCACGCTTTCGTCCCTCAGCGTCAGTACATACGTAGTAGACTGCCTTCGCAATCGGTATTCTGTGTAATATCTATGCATTTCACCGCTACACTACACATTCTATCTACTTCCATATGACTCAAGTCAACCAGTATCAAAGGCAGTTCCATAGTT
+
GGGGGGGGGGGGGGGGGGGGGGGEGGEFGGGGGGGGGGGGGGGGGGGGGGGGGGGGFGGGGCFGGGGGGGGGGGGGGGGGGGGGGGGGGGEGGGGGGGGGGGGGGGGGGGGGGGGGGCEFGGGGDGGGG8EGGCFGGGGGGGFG8EFGGGGGG:FGGGGGGGGGGGFGGGGGGGGGGCDEFGGG4FFGGGDCGFBEEFFGFDFGFFFFGGFFGE@DGFFF@AEFFGFGFFFFFCECCFFFFFFEEFF<@E7AFFAFBFFFF4))42:(4:<7AF?>=2::6
@M02352:288:000000000-CKWC8:1:1101:27465:6134 2:N:0:TACGCTTC+CTACGCCT
CAGTCTTGCGACCGTACTCCCCAGGTGGGATACTTATCACTTTCGCTTCGTCACTCAGCTAATCACCCCCCACAAATCTCCTTCGTTTCCGGTACAGACTACAAGAGTATCTTATCTTGTTCGCTCCCCACGCCATCGTCCCTGACCGTCCGTATATACGTCGTCTACTGCCTTCGCACTCGGTCTTCTATGTCTTATATTTGCTTCTCACCGCTCCCCTACTCATTTTATTTCCTCCGCTCTACCTCTACTCAACACCTACAATTGTAAGTTCACTTGTT
+
DE<6CFFCFCC+@@FGGGGGGEFCF6CC:AFGGGGFF,6@@FF9FEG,,6:FGGF9FF866,C,,,,6+@6+@,,,,,<<5,,,,49A,,+4+++,<,,55,9,,,,,<@,C,AEF,4,C,?+=C,++@,@+=3+3,+@,3+6,>,@+++4+6,443,,3>,@@3,@,3,,,,,*3;9**3***2A:4=1,4=5+/*=+++1=@)++00++**.(0:)6=(.7)1+)+)1:++/---(,,((()).3))5).4)(0)4)(5(())).).))6440)0-):4
@M02352:288:000000000-CKWC8:1:1101:9383:6140 2:N:0:TACGCTGC+CTAAGCCT
CAGTCTTGCGACCGTACTCCCCAGGTGGGATACTTATCACTTTCGCTTAGTCACTGAGCTAATGCCCAACACCTAGTATCCATCGTTTACGGCGTGGACTACCAGGGTATCTAATCCTTTTCGCTCCCCACGCTTTCGTCCCTCAGCTTCAGTACATCCTTAGTAGACTGCCTTCGCATTCGTTATTCTGTGTAATCTCTATGCATTTCACCGCTACCCTACACATTCTATCTACTTCCATATGCCTCAAGTCAACCCTCATAAAACGCAGTTCAATTGTT
+
FEEEAF@FGG7FCGED@CFDCC,,CC<<C,CCEEGBF<FGGGGFC@EE@FE@E@FD<,E9FEFFF@4F<7C,69C9C6,CFEEAFFGDFF7?B+7@7+BF,BF@EFEC<FD9?AEGG,,8E4++@@EC+,@+3@B+,+@3B8,D=FD+23,@@,<7E,8,3,,@,8,@F?FF9E9*;**<9=,,*4=D,,,+56+:*1=B>9+;*1BC1,=DC4>A5)-/6=(86F);.8AF6@>E?)7.<5??)).5(6;<)).9(/)(.)))..)-3,(()-*)*).:<
@M02352:288:000000000-CKWC8:1:1101:26114:6142 2:N:0:TACGCTGC+CTAAGCCT
CAGTCTTGCGACCGTACTCCCCAGGTGGGATACTTATCACTTTCGCTTAGTCACTGAGAATTAACCCAACAACTAGTATCCATCGTTTACGGCGTGGACTACCAGGGTATCTAATCCTGTTCGCTCCCCACGCTTTCGTCCCTCAGCGTCAGTATATACGTAGTCGACTGCCTTCGCAATCGGTATTCTAAGTAATATCTATGCATTTCACCGCTACCCTACTTATTCTATCTCCTTCCTTATGACTCAAGTCAACCAGTATCCAAGCCAGTTCCATAGTT
+
GGGGGGGGGGGGE@FFEGGGGGGGGFEFGGGGGGGFGGGGGGGGGGGGEGGGGGGGGCC6EFEFGFGEFEDFGGGFGGGGGCFFGFGDFGEEGGGGGGGFGGGGFGGFFFGFECGFGFEFGGGGD=FGGGGGGEGDFGGGGDDFGFGGGGEGG:C7<,@B@FCG,@<EC7FFGFGGDG*/9D>491B9,=,1C?C7<++4=F>CEFFGF@FCGFFEG)2@14);77.;67AFF+3)77@)9)9))).64:)<A2:=4(59)-.)6)4(-(,4.<7)9)2<<
@M02352:288:000000000-CKWC8:1:1101:22700:6145 2:N:0:TACGCTGC+CTAAGCCT
TAACCTTGCGGCCGTACTCCCCAGGCGGTCAACTTAGTGCGTTAGCTGCGCCACTCACGTCTCAAGGACACAAACGGCTAGTTGACATCGTTTACGGCGTGGACTACCAGGGTATCTAATCCTGTTTGCTCCCCACGCTTTCGCACCTCAGTGTCAGTATCAGTCCAGGTAGTCGCCTTCGCCACTGGTGTTCCTTCCTATATCTACGCATTTCACCGCTACACAGGAAATTCCACTACCCTCTACCGTACTCTAGTTCAGCAGTATCAGGTGCAGTTCC
+
9FFGGGGGGGGGGGGGGGGGGGGGGDGGFGCGGGGGGGGGEGGGGGGCGGGGGGGGCFGGGGGGGCF,ECF<<FGFGGGGGGFGDGEFGEFCGGGG7FGEF@:FFFAFGFGGGGGFG9,DFFGGGGGGGGGGGGGEGGGGGGGGEGGGGGGCFGGFFFAFGGD>FFGFGGGFBCDCGG<FFDGEDGGCC7CGGFFEFFF>A+@CE+@<<=DCCFFF9;603@?FDF?4:769FF><<>:BFFBBBFFFF(::BA>F>)=A92.4<)-:45,6?>49FAFF
@M02352:288:000000000-CKWC8:1:1101:11635:6148 2:N:0:TACGCTGC+CTAAGCCT
CAGTCTTGCGACCGTACTCCCCAGGTGGGATACTTATCACTTTCGCTTAGTCACTGAGCTAATGCCCAACAACTAGTATCCATCGTTTACGGCGTGGACTACCAGGGTATCTAATCCTGTTCGCTCCCCACGCTTTCGTCCCTCAGCGTCAGTACATACGTAGTAGACTGCCTTCGCAATCGTTTTTCTGTGTATTACCTATGCATTCCCCCCCTCCCTTCCCCTTTCTACCTATTTCCTTTTTCCTAAAGTCACCCATTACCAAAGGCATTCCCTTTTTT
+
GGGGGGGGGGGGGGGGGGGGGGFCGGCDDFGGGGGGGGGGGGGGGGGGEGFGGGGGGGGGADFEGGGGGGGGGGFFGGGGGGGGEGGFFGE@FFGGGDGGGGGGCGDGDGGGGGGGGGFGGGFGGGGGGCE7FCFGGGGGGGFG8@FC>EECGGGAF@GCGCFGGACFGCFGG92*;9**/91,*=*,5<1==4+*7111++*0*4B++,;))2,.*)()/0()*9)1.**/**).6<))-)))()))-.).-65F((0.).)-4(4((()5)59)*)).3
@M02352:288:000000000-CKWC8:1:1101:9923:6162 2:N:0:TACGCTGC+CTAAGCCT
TAACCTTGCGGCCGTACTCCCCAGGTGGTCTACTTATCGCGTTAGCTTCGTTACTAAGAAATCAAGTCTCCTAACAACTAGTCGTCATCGTTTACGGCGTGGACTACCAGGGTTTCTAATCCTGTTTCCTCCCCCCGCCTTCGCACCTCAGTGTCAGTTTCGGTCCAGGTAGTCGCCTTCGCCACTGGTGTTCCTTCCTATTATTACGCATTTCACCGCTCCACTACTTCTTTCAACTACTTCCATATAACTCAATTCAATCAGTATCAAAGGCAGTTCCA
+
9FEFEGGGFEEGGGCEGGGGFGGGG,CDF,FFFGGGGGGG+FG,BFGGCG,@FGGGFGFG<FFF<,,:,CE?<EFEFGG8?,,84BBF,BF8DCFF+@>++=FF9?ECE,=:,,+8E;FFF,9?5FF,;,C,FC+>88+6CG6@88E?F682>2,@,5,,5>7*1*,28>DC,=**8:9F>*C:<?E,,,;DF6:?4567;+++)+1**/):+;)3;8;(4)(8?72*6*****)).5(4):2><>9)).:2)),0)6*6))4)4:4))))),4)4?)54)
@M02352:288:000000000-CKWC8:1:1101:18014:6168 2:N:0:TACGCTGC+CTAAGCCT
CAGTCTTGCGACCGTACTCCCCAGGTGGGATACTTATCACTTTCGCTTAGTCACTGAGCTAATGCCCAACAACTAGTATCCATCGTTTACGGCGTGGACTACCAGGGTATCTAATCCTGTTCGCTCCCCACGCTTTCGTCCCTCAGCGTCAGTACATACGTAGTAGACTGCCTTCGCAATCGGTATTCTGTGTAATATCTATGCATTTCACCGCTACACTACACATTCTATCTACTTCCATATGACTCAAGTCAACCAGTATCAAAGGCAGTTCCATAGTT
+
GGDGGGGGGGGGGGGGGGGGGGGGGGGGGFGGGGGGGGGGGGGGGGEGGGFGGGGGGGGGGGG9FGGGGGGGGFGGGGGGGGGGGGGGGGGGGGGGGGGGGGGGGGGGGGFGGGGGGGGGGGGG@FGGGGGGGGEFFGGEGEGGDGGGGGGGGGG;CECFGGGGGGGGFFGGGGGGGDD?FGCGCFGGGGGCFC>EFFF@>7@CEFCFFFA:4ABFGF;<EFE;*9?GC=FA@FEEF3A<?3)77))73;3?><9FFB:6:6<)<967??<FB2@A*6)66
@M02352:288:000000000-CKWC8:1:1101:21475:6170 2:N:0:TACGCTGC+CTAAGCCT
CATTCTTGCGAACGTACTCCCCAGGTGGGTCACTTATCACTTTCGCTTCGCCACTCAGACCGCAGTCCGAACAGCTAGTGACCATCGTTTACGGCGTGGACTACCAGGGTATCTAATCCTGTTCGCTCCCCACCCTTTCGTCCATCAGTGTCAGTATATTATTAGTAATCTTCCTTCGCAATTGGTATTCTATGTAATATCTATGCATTTCACCGCTACCCCACCTATTCTACCTACTTCATAATAACTCAAGTTAACCAGTATCAACGCCAATTCTACAG
+
CEDDF<F@FGB7@FFFGGGGGD,6,EC66@FFGGGAEFEFFGFFGG,B46CFGFE<C:CFFF+@+@EFC7BF:,C<<,C?FFFGFF+:A4BF+4>=+@@+B<<F?=,=+FF<FFDG;DF=C>FA+:CGEGGFG7@===F+>@:+@=,=@;EGAEG,=,@E@FEF9B,7@,@,@,57<*@4*/,=7E,<,=D+C4B5@=+=BFBF?FBD=B88CF@A*).36)6A**(;?;@++27).;EE?E)7?<<24)34))-0<4=?(<4)-64(-(,178*6*44))
@M02352:288:000000000-CKWC8:1:1101:18694:6190 2:N:0:TACGCTGC+CTAAGCCT
CAATCTTGCGACCGTACTCCCCAGGTGGGACACTTATCACTTTCGCTTAGTCACTGAGATAAATCCCAACAACTAGTGTCCATCGTTTACGGCGTGGACTACCAGGGTATCTAATCCTGTTCGCTCCCCACGCTTTCGTCCATGAGCGTCAGTATATACGTAGTAGACTGCCTTCGCAATCGGTATTCTGTGTAATCTCTATGCATTTCACCGCTACACTACACATTCTATCTACTTCCGTATAACTCAAGTCAACCAGTATCAAAGGCAGTTCCATAGTT
+
GFGGGGGGGGGGGGGGGGGGGGFGGFGGGFGGGGGGGGGGGGGGGGGGGGGGGGGGGGGGGGGGGGGGGGGGGGGGGGGGGGGGGGGGGGGGGGGGGGGGGGGGGGGGGGGGGFFGGGCGGGGG:EFFGGGGDFCGGGGGGGGGDFGGGGGGGFGGGGGGGGCCGAGGGFFGEGGGGGGBFFCGGGFGGFF9@EFEFFFGFGAG?FFGGGFGGFFFGFFFEFEFGGFGEFFFFACEFEE6@1;@CFFFFF2<<4:FFF:AFAFF26)3::3?FFF2623A>
@M02352:288:000000000-CKWC8:1:1101:5252:6191 2:N:0:TACGCTGC+CTAAGCCT
CAATCTTGCGATCGTACTCCCCAGGTGGGACACTTATCACTTTCGCTTAGTCACTGAGATAAATCCCAACAACTAGTGTCCATCGTTTACGGCGTGGACTACCAGGGTATCTAATCCTGTTCGCTCCCCACGCTTTCGTCCATGAGCGTCAGTACATACGTAGTAGACTGCCTTCGCAATCGGTATTCTGTGTAATATCTATGCATTTCACCGCTACACTACACATTCTATCTACTTCCATATGACTCAAGTCAACCAGTATCAAAGGCAGTTCCATAGTT
+
GGFGGGGGGGEGFEGGGGGGGGGGGGGGGGGDGGGGGGGGGGGGGGGGGGGGGGGGGGGGGGGGGGGGGGGGGGGGGCFGGGGGGGGGGGGCGGGGGGGGGGGFFGGCFGGGGGGGFGGGGFFGGGGGEEGGGG>FGGGGGGGFGGG0CGGGGGGGGGGGGGGGGGDFGGGGGGGDGDGFFGEGGGFFGFGGG<9ACFFFFGFGEFFFGFFGGF@5?F@FFFEF=FEGFFFFF7;?ECEEF3CFCFEFF13?<?6=;?4<24AAAA98?BB?FAB)9>)6:
@M02352:288:000000000-CKWC8:1:1101:26185:6205 2:N:0:TACGCTGC+CTAAGCCT
CAGTCTTGCGACCGTACTCCCCAGGTGGGATACTTATCACTTTCGCTTAGTCACTGAGCTAATGCCCAACACCTCGTATCCACCGTTTACGGCGTGGACTACCAGGGTATCTATTCCTGTTCGCTCCCCCCCCTTTCGTCCCTCAGCGTCAGTACATACGTAGTAGACTGCCTTCGCACTCGGTATTCTGTGTCATATCTATGCATTTCACCGCTACACTACACATTCTATCCACTTCCATATGACTCCAGTCAACCAGTATCAAAGCCAGTTCCATAGTT
+
FG,<;EFGG++@@B@FFGGFGEGEGF@C7EG?FFGGG<,CFF9ACGGGCG,,,FFFC,,@66FFEG8<C:@,,6,BF8F4CC,9+:BF=54,+7CF::F9,?,,5+BA<<EF,,4@,8,CB,@7+84>C7@+@>,@,@;+@+,,,3599:>7;,;,E9,>B9,>;,@,>3>6,527D?//9F*=75=@C7>71)19CC71+1+29++;7<@C*50)/6;>EF;F*9:FD44/)*54)83)44)):46A2).<?D4B:(595:<<B)5(,((.5)0)04).)
@M02352:288:000000000-CKWC8:1:1101:21896:6210 2:N:0:TACGCTGC+CTAAGCCT
CACTGTTGCCAGCGTACTCCCCAGGTGGCTAACTTAATACTTTCGCTTTGGCACTCATCTTCAAGTAGACACGCACCGAGTTAGCATCGTTTACGGCGTGGACTACCGGGGTATCTAATCCTGTTTGCTCCCCACACTTTCGTACCTCAGCGTCAGTATCGAGCCAGTGAGCCGCCTTCGCCACTGGTTTTCCTCCAAATCTCTACGAATTTCACCTCTACACTTGGAATTCCACTCACCTCCCTCGAACTCAACACTACCTGTATTAGAGGCAGTTCCAG
+
GGG<FGGGGGCFFGEGGGGGGGGGGGGGFGFFFGGGGGAGGGGGGGGG<@EFEFFCC9@CFF,C<E<<EFC,8@+@FF7+DF,B?,B<CFGG,E,BCFFF+:<E=FFDE7FF7FFA,,9?EF,FCF,E=FGFG8F>BGC,CC@@FGCF?FF6EE6C:=CC7++>C,@:E,,@D19>7CFFEDC5F8:;,=CFGEABD);D6D6@);2**=5:F+<FEA<7C6@CCC@*1=6@F6>9@(5133(,((-((442),(147:(()).46)6)))(-()4=<)))
@M02352:288:000000000-CKWC8:1:1101:26580:6213 2:N:0:TACGCTGC+CTAAGCCT
CAGTCTTGCGACCGTACTCCCCAGGTGGGATACTTATCACTTTCGCTTAGTCACTGAGCTAATGCCCAACAACTAGTATCCATCGTTTACGGCGTGGACTACCAGGGTATCTAATCCTGTTCGCTCCCCACGCTTTCGTCCCTCAGCGTCAGTACATACGTAGTAGACTGCCTTCGCAATCGGTATTCTGTGTAATATCTATGCATTTCACCGCTACACTACACCTTCTATCTACTTCCATCTGACTCAAGTCAACCAGTATCAAAGGCAGTTCCATAGTT
+
FGGGGGGFGG7FEFGFGGGGGGCGGEFGGGG8FGGCEDFGGGGGGGGG:FGGGGGGCFGGG9FGGGGG@GF=FFEGG9FFGAFGGGGFGGGGGGGEGGGGCGGGGGGG,AFGAAE9EFEAEGEG:FGFGDG7FGEGGGFGGC9D,@DDGGEGF:DEGGGFG,>ECCCEFBGGGGGFG**@FC8?4CFGFFGFG5BC46:@AG6DCFFGF9FF5AF):*8C@F;;053<@::AF=>FF?EEE3C35449;426A)6??15494<44..(8(((66@9?<0>9
@M02352:288:000000000-CKWC8:1:1101:14384:6214 2:N:0:TACGCTGC+CTAAGCCT
CAGTCTTGCGACCGTACTCCCCAGGTGGGATACTTATCACTTTCGCTTAGTCACTGAGCTAATGCCCAACAACTAGTATCCATCGTTTACGGCGTGGACTACCAGGGTATCTAATCCTGTTCGCTCCCCACGCTTTCGTCCCTCAGCGTCAGTACATACGTAGTAGACTGCCTTCGCAATCGGTATTCTGTGTAATATCTATGCATTTCACCGCTACACTACACATTCTATCTACTTCCGTATAACTCAAGTCAACCAGTATCAAAGGCAGTTCCATAGTT
+
GGGGGGGFGGGGGGGGGGGGGGGGGGGGDGGGGGGGGGGGGGGGGGGGGFGGGGGGFGGGFGGGGFGGGGGGGGGGGGGGGGGGCFGGGFG7FFGGGGGGGGGGGG@FEFFGA?FEGG9EDGDGGGGGGGGFGFGGGDFGEGGGGGG6EGGDGACFFGGGGGGGGFCCE7DFFGGGGGDEFFEEGGGGGGGGG?9<EFFGAFFGEF>FC<ACGFFAEA@EFA3ACGCFEFFFF7CECEFFE1@EEFFFF;@AFF<F085AFD>2AAA?FF?:4>FFBA06<
@M02352:288:000000000-CKWC8:1:1101:4702:6216 2:N:0:TACGCTGC+CTAAGCCT
CAGTCTTGCGACCGTACTCCCCAGGTGGGATACTTATCACTTTCGCTTAGTCACTGAGCTAATGCCCAACAACTAGTATCCATCGTTTACGGCGTGGACTACCAGGGTATCTAATCCTGTTTGCTCCCCACGCTTTCGCGTCTCAGCGTCAATAATGTTCCAGTAGATCGCCTTCGCAATCGGTATTCTGTGTAATATCTATGCATTTCACCGCTACACTACACATTCTATCTACTTCCATATGACTCAAGTCAACCAGTATCAAAGGCAGTTCCATAGTT
+
GEGGGGGGGGGGGGGGGGGGGGG7FFFFGGGEGGGGGGGGGGGGGGGGGFGGGGGGGGGGAEGGGFGGEG=FGGGGGDGGGGGGCFGGGGG7CGGCGGGG?FGEFGGGCFGGFFFGGGFGGFAGGGGGGFEGGGGGFGGDGGDFCFGCEGG9CA9EGGFGGG9CFFGCF7CGG>F7CC7@FGEE4CFFGFGGG5+@4BFGFGFG4BF8CGFGCD@5EA@EFA4AFFFF);:8F+.<EC<>E3E37<54)4<A<5<B?074<<A)49<(,,44>BF4?:2><
@M02352:288:000000000-CKWC8:1:1101:24175:6217 2:N:0:TACGCTGC+CTAAGCCT
TAACCTTGCGGCCGTACTCCCCAGGCGGTCTACTTATCGCGTTAGCTTCGTTACTAAGAAATCAAGTCTCCCAACAACTAGTAGACATCGTTTACGGCGTGGACTACCAGGGTATCTAATCCTGTTTGCTCCCCACGCTTTCGCACCTCAGTGTCAGTATCGGTCCAGGTAGTCGCCTTCGCCACTGGTGTTCCTTCCTATATCTACGCATTTCCCCGCTACACAGGAAATTCCACTACCCTCTACCGTACTCTAGTTCAGCAGTATCAGGTGCAGTTCC
+
FFGGGGGGGGGGGCFGGGGGGGG:DFCCFGGGGGGGFFGGGGGCEGFGGGFGGGGFGGFDGGGGGGGGGGGGGGGFGGFGFEEFFFFGGGGGGGGDFCGGGEGDFFFGGGGGGGGGFGFGGGG9FGF8>FGFGGFGGGGGEFEGCGGFGFGGCCFDGACEGCEGEGFFGDCBFC?DGGGF)9C7DG?CF6CDGEFFFFF777+;?FF3D5><FF)=FEF9>F25**3*,9F?FF9AF(5??<?FAAA9434:A4<46-9>4<A0-)6<24)6084-=22<
@M02352:288:000000000-CKWC8:1:1101:21991:6219 2:N:0:TACGCTGC+CTAAGCCT
TAACCTTGCGGCCGTACTCCCCAGGCGGTCTACTTATCGCGTTAGCTTCGCCACTAAGTCATTACAACCCAACGGCTAGTAGACATCGTTTACGGCGTGGACTACCAGGGTATCTAATCCTGTTTGCTCCCCACGCTTTCGCACCTCAGTGTCAGTATCAATCCAGAGTGTCGCCTTCGCCACTGATGTTCCTTCCTATATCTACGCATTTCACCGCTACACAGGAAATTCCACACTCCTCTATCGTACTCTAGCCTGCCAGTATCGGGTGCAATTCCAAG
+
GGGFGGGGGGGGGGGGGGGGGFGGGGBD@FGFGGGGGFGGGGGGGGGGGGGGGGGGGGGGGGGGGGGGGGGFGGGGGGGGGGGFFGGGGGGFGDGGGGGGGFGGGGGGGGFFGGDEGG=FEFGGGGGGGGFGGECCEGGGEGGGG@FGCDFEG:9F@BCCGGGGGGGFGGGGCFGGDDFDBDGGGCGFCCFGGFF@EFFCFFFGEFEGGGFFFFADGF014?>FCFBGFF6?*82:7:<<<<):A???BFAB<)6@>:>:87?4.6-,(4(329B<*:>D)
@M02352:288:000000000-CKWC8:1:1101:12245:6227 2:N:0:TACGCTGC+CTAAGCCT
TAATCTTGCGACCGTACTCCCCAGGCGGTCTACTTAATGCGTTAGCTGCGCCACTAAAGAGACAAGCTCCCCAACGGCTAGTAGACATCGTTTACGGCGTGGACTACCAGGGTATCTAATCCTGTTTGCTCCCCACGCTTTCGCACCTCAGCGTCAGTATCAGACCAGGTGTCCGCCTTCGCCACTGATGTTCCTTCCTATATCTACGCATTTCACCGCTACACCGGAAATTCCACTACCCTCTCCCGTACTCTAGTTCAGCCGTATCGGGTGCCGTTCC
+
F,BFGEGAFE7FDFFD:DCFGE<,,C::8@:CFGG,C@CFEFGCGGFGG:CFGGG8FG<,CEGE,,B,CEFC84BCFFCEFFGFGGCAFGGF@FC=C@+CCGGFFFG8FGG@=DFGCDEFGFDGGGGFFGG8FGGGE>:EGGDGCEGFGE6CEEG*?F9,;,;:EG,D*><2:=CC<*:A)9E5DCC@CGFGGFFC>FFCA0AFE6C77*:D>F5@F)31(<7?*9(1()009B2<>B0((,8:(339141(69)/:449):((,-(4((-,(859E<??
@M02352:288:000000000-CKWC8:1:1101:16056:6229 2:N:0:TACGCTGC+CTAAGCCT
CAATCTTGCGACCGTACTCCCCAGGTGGGACACTTATCACTTTCGCTTAGTCACTGAGATAAATCCCAACAACTAGTGTCCATCGTTTACGGCGTGGACTACCAGGGTATCTAATCCTGTTCGCTCCCCACGCTTTCGTCCCTCAGCGTCAGTACATACGTAGTAGACTGCCTTCGCAATCGGTATTCTGTGTAATATCTATGCATTTCACCGCTACACTACACATTCTATCTACTTCCATATGACTCAAGTCAACCAGTATCAAAGGCAGTTCCATAGTT
+
GDFFGGGGGGGGGGGGGGGGGGGGGG?FGGGGGGGGGGGGGGGGGGGGGGGGGGGGFFGGGGGGGGGFGGGFGGGGGEGGGGGGGGGGGGC7FCFEGGGGGGGGGGGGGGGGGGGGGGAGGGGGGGGGGFGFGGGGGGGGGGGGGGGGGGCGG7EGGFGFGGGGCC9EGEFGGGG>DGCDFFCECGGGGGGGGEFE?FFFFGFGCFFGGGFGDEFFGAFFFF@FGGFGFFFFFFFFFFFFFFFCFFFFFFFFF9<FFF>A<AB<:AA?F0:?AFFBFF?FF
@M02352:288:000000000-CKWC8:1:1101:15634:6237 2:N:0:TACGCTGC+CTAAGCCT
TAATCTTGCGACCGTACTCCCCAGGCGGAATGCTTAATCCGTTAGGTGTGACACCAACAAGCATGCTTGCTGACGTCTGGCATTCATCGTTTACGGTGTGGACTACCAGGGTATCTAATCCTGTTTGCTCCCCACACTTTCGCACCTCAGCGTCAGTATCGAGCCAGTGAGCCGCCTTCGCCACTGGTGTTCCTCCGAATATCTACGAATTTCACCTCTACACTCGGAATTCCACTTACCTCTCTCGAACTCAAGCCCAGGCGTTTACAAGGCAGTTCCAG
+
GGGGGGGGGGGGE>FGFGGGGGGEFDC:FGG8FGGFCFGGGGGFGGGFFFGGGGG@EGGEFF<FEGGGDGGFGGDGGGGFFFGGG9FGGGGGGGGGGGGGGGGGGGGGGGGGGGGGGFFGG9<FGGDFGGGGGGGEGGGGGDEGGGGGGGGEGGDCGCFG7FCBEFGE9=>EGEGGGGG>BD8EGFCF:CCFG<FDFEDG>FFFEFF:CGFGGFFF9A<39:@CGGFG?FFFF6AFFFFF4<)24387(41<32</:0)4?(-49;(64).41()4?BB<)
@M02352:288:000000000-CKWC8:1:1101:24974:6258 2:N:0:TACGCTGC+CTAAGCCT
TAATCTTGCGACCGTACTCCCCAGGCGGTCTACTTAGTGCGTTAGCTGCGCCACTAAGATCTCAAGGATCCCAACGGCTAGTAGACATCGTTTACGGCGTGGACTACCAGGGTATCTAATCCTGTTCGCTCCCCACGCTTTCGTCCCTCAGCGTCAGTACATACGTAGTAGACTGCCTTCGCAATCGGTATTCTGTGTAATATCTATGCATTTCACCGCTACACTACAACTTCTATCTACTTCCATCTGACTCAAGTCAACCAGTATCAAAGGCAGTTCCA
+
FFFGGGGFGGGGGGGGGGGGGDG@FGE:FFGGGGGGGGGGGGGGGGEGGGGGGGGGGGGGGGGGGGGGGGGGGGGGGGGGGGGGGGEGGGGGEGGGG7FGGGGGGGBEFGGGGGGGGGGGGGGGGGGGGGGGGGEGGGGGCGGGGEEFGGGGGGGGGGGGGGGGGGG>ECFGGGGGGGGFFGGGDFGGGGGGGFFEEFF=CGFFCFF+CC=FGFFFGFFFFF35FC:C,9@FF?<AF<><A>)-<B)4::A<A?F464747?0?DF9>26<><?417AA6)
@M02352:288:000000000-CKWC8:1:1101:16758:6278 2:N:0:TACGCTGC+CTAAGCCT
TAACCTTGCGGCCGTACTCCCCAGGCGGTCTACTTATCGCGTTAGCTTCGTTACTAAGAAATCAAGTCTCCCAAAAACCTGTACACTTTGTTTACGCCGTGGCCTACCAGGGTATTTAATCCTGTTTTCTCCCCACGCTTTCGCTCCTCCGTGTCAGTTTCAGTCCCGGTACTCGCCTTCGCCACTGGTGTTCCTTCCTATATCTCCGCATTTCACCGCTACACAGGAACTTCCACTATCCTCTACCGTCCTCTAGTTCAGCCCTCTCAGTCTCCGTTCC
+
<<BFCFGGG7F7CFGGGGGGFG,@,,7C+7FFGGGGAFGG@FGFEGFFFGGFDG,,<6,6C<CF@,BF<FG8E<,,CC,,4:9,,<,,,,:BF9F++8@F:F+,:=CF8,CF,48,,4C,,77,7?F8@9C=>=DC7++@EA68+,5+4,+43@<,,@,3,,,7,@,@CGG*,=**@9;=:C575?<C<CCDFFF37AF:A77+5+135*.:;CCAE)63(.)0**(/.)/86*)6).).(.8-).62,(-34-)1-)*6)-,,((41))).4)7().4<
@M02352:288:000000000-CKWC8:1:1101:13316:6281 2:N:0:TACGCTGC+CTAAGCCT
TAACCTTGCGGCCGTACTCCCCAGGCGGTCTACTTATCGCGTTAGCTTCGCTACTCACGACTTAAAGTCACAAACAGCTAGTAGACAGCGTTTACGGTGTGGACTACCAGGGTATCTAATCCTGTTCGCTACCCACACTTTCGCACATGAGCGTCAGTCTTTGGCCAGGGAGTCGCCTTCGCCACTGATGTTCCTCCAGATATCTACGCATTTCACCGCTACACCTGGAATTCCACTCCCCTCTCCAAAACTCTAGCCTGCCAGTTCTAAATGCAATTCC
+
FGGGGGGGGGGGGGGGGGGGGGGGGGGGGGGGGGGGGGGCFGGGGGGGGGGGGGGGGGGCGGGGFFGGGAGGFGGGGGGGGGGGGGGGFGGGGGGGGGGGGGGGGGGGGGGGGGGGGGGGGGGGGGGGDGGGGGGGGGGGGGGGDGEGGGGGGGGGGGFGGGFFFGFGGGFCGFGGGGGFAGGGDFG,AFGGGFFFFFAFFGFGFFFGGGBGGFFFG>@FBFBFGGFGFFF:FFAABB?FFB?BF?2?<?F?7<>=24BFFFF:2-<AAB2<<>6)@<><
@M02352:288:000000000-CKWC8:1:1101:7698:6295 2:N:0:TACGCTGC+CTAAGCCT
TAATCTTGCGACCGTACTCCCCAGGCGGAATGCTTAATCCGTTAGGTGTGTCACCGAACAGTATACTGCCCGACGACTGGCATTCATCGTTTACGGTGTGGACTACCAGGGTATCTAATCCTGTTTGCTCCCCACACTTTCGTACCTCAGCGTCAGTATCGAGCCAGTGAGCCGCCTTCGCCACTGGTGTTCCTCCAAATATCTACGAATTTCACCTCTACACTTGGAATTCCACTCACCTCCCTCGAACTCTAGACTGATAGTTTTTGACGCTGTTCCAG
+
AF<F<FGGGD7FEFGGGGGGGGGGG8CFGGGEGGGGGGCFGGG@E@FAEGEFCGG@F7C7=CCEAFGAEECCF@+8@:+EA<,?9E?EEGGF=E:BFGGG@EE,E,BCFGGGEGDGEFD=@F<FDF8EDDFGGGG78@AEFGFG6EDF9FDGEDECEC=E8*>58,FGGGFFGE>4?CF454;:CDFF67?;C<18894C6D=@<FF*8C>7DC6ACA3<CFF=FF?*69FFFFA<<1314:((.446(4,:<<<*6942<A)6<A9(7()-0(.4=<:A.
@M02352:288:000000000-CKWC8:1:1101:23819:6307 2:N:0:TACGCTGC+CTAAGCCT
CAGTCTTGCGACCGTACTCCCCAGGTGGGATACTTATCACTTTCGCTTAGTCACTGAGCTAATGCCCAACAACTAGTATCCATCGTTTACGGCGTGGACTACCAGGGTATCTAATCCTGTTCGCTCCCCACGCTTTCGTCCCTCAGCGTCAGTACATACGTAGTAGACTGCCTTCGCACTCGGTATTCTGTGTAATATCTATGCATTTCACCGCTACACTACACATTCTATCTACTTCCATATGACTCAAGTCAACCAGTATCACAGGCAGTTCCATAGTT
+
GGFFEFGFFGDGEFGGGGGGGGGGGGFGGGGCFGGGGFFFGGGGGGGGCGFGGGGGGGGGGFGFGGGCCFC@FG<FF<FGCFFF:FFG7?BC=FGGDEGGDGFF8CBF4B9F<?EFGG9FGA@FGGGDE,CFFE:FDCFGGGFG8DFGGGGCB<DCG;FDG,8CFA,7;>DC:AG7C90:AC*=CCFGGGGCFC:>?FFGAGF77BCFCCBCDAB:EFF9EFEF6D<CECAFF6>C?EAEE)<3.9)>)6)1>9<??F4<)6645>4(32(,-.=)84:AA
@M02352:288:000000000-CKWC8:1:1101:21023:6309 2:N:0:TACGCTGC+CTAAGCCT
CATTCTTGCGAACGTACTCCCCAGGTGGGTTACTTATCACTTTCGCTTGGCCACTCAGTACTTAATCGTACCAAACAGCTAGTAACCATCGTTTACGGCGTGGACTACCAGGGTATCTAATCCTGTTCGCTACCCACGCTTTCGTCCATCAGCGTCAATATATTGTTAGTGATCTGCCTTCGCAATTGGTATTCTATGTAATATCTAAGCATTTCACCGCTACACTACATATTCTAACCACTTCACAATAATTCAAGACTAACAGTATCAATGGCAGTGC
+
GGGGGGGGGGGGFGGGGGGGGGGGGGGGGGGGGGGGGGGGGGGGGGGGGGGGGGGGGDFGGGGGGGGGGFFGGGGGGFGGGGG9FGGGGGDGGGGGGGGGGEGGGGFGGGFECFFGGGGGGGGGGGGGGGGFGGGGGDGGGGGGGGDCFGGGGDGGGEGGCCFG9FFGCF99EGCCGCFFFGGGGGCFGGGGGEFFFFFFFGFGEFFCFGFGGFCFGF@F@)3FC:3DFFAFFA7)<A=32=EFC<E@A);CEFFFCEF4<>78256)6>>BA?FF53()
@M02352:288:000000000-CKWC8:1:1101:15377:6319 2:N:0:TACGCTGC+CTAAGCCT
TAACCTTGCGGCCGTACTCCCCAGGCGGTCAACTTAGTGCGTTAGCTGCGCCACCCACGACTCAAGGTCACAGACGGCTAGTTGACATCGTTTACGGCGTGGACTACCAGGGTATCTAATCCTGTTTGCTCCCCACGCTTTCGTGCCTCAGTGTCAGTATTTGTCCAGGTAGCCGCCTTCGCCACTGATGTTCCTTCCAATCTCTACGCATTTCACCGCTCCACTGGAAATTCCACTACCCTCTACAATACTCTAGTTTGCCAGTTCAAAATGCAGTTCC
+
FGGGGGGGGGGGGGGGGGGGGGGGGGEGGGGGGGGGFFEFGGGEGGGGGGGGGGGGGGGGGGGDCFEFGFGFFGGDFGFGGGGGGFFGGGGGGGGGFGGGGGGGGGGGGGGGFDGGGGGGGGG9FGGGGFGGGGGGGGGGGGGGDGGGGCGFFFGGGGGGGFCGCCF88FGGGGDGGGGF>DGEGGF7E?;CFEFFFF=CCFAFEACF<EBDGFCFFDBF(7(.*0,0.*9=F@><4:?BB<02>FF2<)).4)6*644)6<<0:4<AFA)<244)7:AF
@M02352:288:000000000-CKWC8:1:1101:25786:6330 2:N:0:TACGCTGC+CTAAGCCT
CAGTCTTGCGACCGTACTCCCCAGGTGGGATACTTATCACTTTCGCTTAGTCACTGAGCTAATGCCCAACAACTAGTATCCATCGTTTACGGCGTGGACTACCAGGGTATCTAATCCTGTTCGCTCCCCACGCTTTCGTCCCTCAGCGTCAGTACCTACGTAGTAGACTGCCTTCGCACTCGGTATTCTGTGTTATATCTATGCATTTCACCGCTACACTACACATTCTATCTACTTCCATATGACTCTAGTCAACCAGTATCAAAGGCAGTTCCATAGTT
+
GFGFFGGDGGGGDGGGGGGGGGFFFF@DGFGGGGGGGGGGGGGGGGGGGFGGGGGGGGGGFGCFFEGGGGGGGFFGGGGGGGG9FBFFGGGFEGGGGGFFGGGGEFGGCCGGGGGGGGGGGFECEFEGGGGFGDDFFE@>=CEGGGCGCBEGGG7,735>DFGC9=7,7,DEGFGDDC*@AF5C*;FG77D+4(197>>8CCCFEFFGGGA>DDBEGFFCEF;FCDFCECFFA7CC7.)9)9?C?9).)6)6<2<=?::4<A44944(47(4-4*.9)5<<
@M02352:288:000000000-CKWC8:1:1101:25767:6342 2:N:0:TACGCTGC+CTAAGCCT
CAGTCTTGCGACCGTACTCCCCAGGTGGGATACTTATCACTTTCGCTTAGTCACTGAGCTAATGCCCAACAACTAGTATCCATCGTTTACGGCGTGGACTACCAGGGTATCTAATCCTGTTTGCTCCCCACGCTTTCGCACCTCAGTGTCAGTATCAGTCCAGGTAGTCGCCTTCGCCACTGGTGTTCCTTCCTATATCTACGCATTTCACCGCTACACAGGAAATTCCACTACCCTCTACCGTACTCTAGTTCAGCAGTTTCAAATGCAGTTCCGAGGTT
+
GGGGGGGGGGGGE:FGGGGGGGGGFFCFGGGGGGGGGGDFGFGGGGGGEGGGGGGGGGGGGGGGGGGGGGGGGGGGEGGGFGGGGGGGGGGDEEGGGGGGGGGFFGGGGGGGGGGGFDGGGGGDGGGGGGGFG7FGGE+BE8EGGGAFFGGCEGECA,@>DFFGGGDC;<BGGEGFG*;?ACCFGGGGF7:C7;FEEFFCA8?GFFFGGGCC5BBEGFD=<)2);C?C4F6=AF@@@FDECA0?(4144AAB24<*-.7>><<9<4<ABF26)691)-03.
@M02352:288:000000000-CKWC8:1:1101:5239:6344 2:N:0:TACGCTGC+CTAAGCCT
CAATCTTGCGATCGTACTCCCCAGGTGGGATACTTATCACTTTCGCTTAGCCACTCAGAATTGCTTCCGAACAGCTAGTATCCATCGTTTACGGCGTGGACTACCAGGGTATCTAATCCTGTTCGCTCCCCACGCTTTCGTCCCTCAGCGTCAGTACATACGTAGTAGACTGCCTTCGCAATCGGTATTCTGTGTAATATCTATGCATTTCACCGCTACACTACACATTCTATCTACTTCCATATGACTCAAGCAAACCAGTATCAAAGGCAGTTCCATAT
+
GGGGGGGGGGGGGGGGGGFFGGFGGGGGGGGGGGGGGFGGGGGGGGGGGGGGGGFGGGGGGGCGGGGGCFEGGGGEFGGGGGGGGGGGGGGGFGGGGGGGFGGGBGGGGGFGFGGGGGGGGGFCF@FFEFEGG:>:CDDCGGGEFFGFGGGGGGFGGEFFGGGFFGGG9F;FFGG>CCDFFGGGGG5CGFGGG?FFFFFCAFFC58CCCGAF7B@DC3:;@66F>CEG36@77;7C3<C7@9?3??EE)43;7)(),4>:BFA:2<<2<((8?F?<B<A-)
@M02352:288:000000000-CKWC8:1:1101:22426:6345 2:N:0:TACGCTGC+CTAAGCCT
TAACCTTGCGGCCGTACTCCCCAGGCGGTCTACTTATCGCGTTAGCTTCGTTACTAAGTGATCAAGTCTCCCAACAACTAGTAGACATCGTTTACGGCGTGGACTACCAGGGTATCTAATCCTGTTTGCTCCCCACGCTTTCGCACCTCAGTGTCAGTATCGGTCCAGGTAGTCGCCTTCGCCACTGGTGTTCCTTCCTATATCTACGCATTTCACCGCTACACAGGAAATTCCACTACCCTCTACCGTACTCTAGTTCAGCAGTATCAGGTGCAGTTCC
+
DFCEFGGGGGGGGGFEGFEGGGGGFGGGFGGGGGGGFGGGGGGGDGGGGGFGGGGGFGGGGGGGGGFGFFGGGGGGGGGGGGGGFFGGGGGGGGGGGGGGGGGGGGGGGGGGFGECDGGGGGECFGGGGGGGGGGGGGGGGGGGDEGDFGGGGFGGGGGGGD7CEGGGGGGGGGGGGCDFFGCCDFFGFCFDC?CCFFFGFGFGFFFGGGADGFFF@A069E<FGG<C?FF?9?<BABFF?D?F79>(,3:?FFFFFFFFBFF(6A24<<>A02F9FFFB
@M02352:288:000000000-CKWC8:1:1101:19423:6350 2:N:0:TACGCTGC+CTAAGCCT
CAGTCTTGCGACCGTACTCCCCAGGTGGGATACTTATCACTTTCGCTTAGTCACTGAGAATTAACCCAACAACTAGTGTCCATCGTTTACGGCGTGGACTACCAGGGTATCTAATCCTGTTCGCTCCCCACGCTTTCGTCCCTCAGCGTCAGTACATACGTAGTAGACTGCCTTCGCAATCGGTATTCTGTGTAATATCTATGCATTTCACCGCTACACTACACATTCTATCTACTTCCATATGACTCAAGTCAACCAGTATCAAAGGCAGTTCCATAGTT
+
FEGGFGGGGGGGGGGGGGGGGGGGGGGGGGGGGGGGGGGGGGGGGGGGGGGGGGGGGGGGGGGGGFFGFGGGGGGGGFGGGGGGGGGGGGGGGGGGGGGGGGGGGGGFGGGGFFGGGGGGGGGCFFECEGGEGEGGGGGGCEGGGGGGGGGDFFGGGGGGFGGGGGGFGGGGGGGF5DCEFG5CGFGGGC>FFEFECFFGFDFGFFFGGFAFGFFFGFFEEFFFGGFGFF@:7;<CEC3>EEFF?))9E@EFEFFFFFFFBFFFF>A1,(1?9:=<*67AA
@M02352:288:000000000-CKWC8:1:1101:11551:6351 2:N:0:TACGCTGC+CTAAGCCT
CACTGTTGCCAGCGTACTCCCCAGGTGGCTAACTTAATACTTTCGCTTTGGCACTCATCTTCAAGTAGACAAGCACCGAGTTAGCATCGTTTACGGCGTGGACTACCGGGGTATCTAATCCCGTTCGCTACCCACGCTTTCGTCCATCAGCGTCAATAATATCTTAGTAAGCTGCCTTCGCAATTGGTGTTCTATGTAATATCTATGCATTTCACCGCTACACTACATATTCCGCCTACTTCAAATATATTCAAGACCTACAGTATCAAAGGCAGTTCCAT
+
GGGGGGGGGGFFCFGGGGGGGGGGGGGGGGGGGGGGGGGGGGGGGGGGGGGGGGGGGGGGGGGGGGGGGGGGGGGGGG@FGGGGGGGGGGGGDGGGGGGGGGGFGGGGEGDGGGGDGGGGGGEGGGGGGGGGGGGGGGGGGGGGGGGFCDGGDGGGGGGGGCGGGFGGG=FFGGFGGGGFEGEGGGGGGGGGGFFF8+1BAFFGCFFGGGFFGFFF5ABFFFFFGG;FFFFFC;0;<@@E4)<;5<9AFFFFFA<*446833:5.6<BABFF:F)3B99A)
@M02352:288:000000000-CKWC8:1:1101:7821:6369 2:N:0:TACGCTGC+CTAAGCCT
CACTGTTGCCAGCGTACTCCCCAGGTGGCTAACTTAATACTTTCGCTTTGGCACTCATCTTCAAGTAGACAAGCACCGAGTTAGCATCGTTTACGGCGTGGACTACCGGGGTATCTAATCCCGTTCGCTACCCACGCTTTCGTCCATCAGCGTCAATAATATCTTAGTAAGCTGCCTTCGCAATTGGTGTTCTATGTAATATCTATGCATTTCACCGCTACACTACATATTCTGCCTACTTCAAATATATTCAAGACCTACAGTATCTAAGGCAGTTCCAT
+
GCFGFGGGFCFGGGGGGGGGGGGGGGFGGGGGGGGGFFGGGGFGGGGGFEGGGGFFGEGGGFGGFFGGGGGGGFCGGGGEFGGFGGGGGGGGGGGGGGCGGGFFGGGGGGGGGGGGGGDFGGGGGBFGG=EGGFGGGGDGGGGDC+,=EFCE:C@A:9DFG9=EFDAE;=B?FGG5?FGFED:EFFGGGGGGC48?<:==C@FFEF=D7<CFF>CFDFF61F;+7C;F38FF++7;)6176;7<<336?AF4<449:0)5>?::)64).56:0<786264)
@M02352:288:000000000-CKWC8:1:1101:10029:6371 2:N:0:TACGCTGC+CTAAGCCT
TAACCTTGCGGCCGTACTCCCCAGGCGGTCTACTTATCGCGTTAGCTTCGTTACTAAGAAATCAAGTCTCCCAACAACTAGTAGACATCGTTTACGGCGTGGACTACCAGGGTATCTAATCCTGTTTGCTCCCCACGCTTTCGCACCTCAGTGTCAGTATCGGTCCAGGTAGTCGCCTTCGCCACTGGTGTTCCTTCCTATATCTACGCATTTCACCGCTACACAGGAAATTCCACTACCCTCTACCGTACTCTAGTTCAGCAGTATCAGGTGCAGTTCC
+
AFFGFGGGGGGGGGGGGGFGGGGGGGGGGGGFGGGGGGGGGGGGGGGGGGGGGGGGGGGGDGGGGGGGGGGGGGGGGGGGGGGGFGGGGGGGGGGGGDFGGGGGGGGGFFGGGGGGCGGFGGGGGGFGDGGGGGDEGGEGGGGGGGGGGGGGGGGGGGGFGGDEEGF,DF?EGGGCDGGFFGGCDGGC9,=DGFFFFFFGF=7+9:FDGC3>@A3FC31:05,?=<2579FFF8<AF>??FF?B2AB96::(.667<5@B22-8<A<<4),:?>:2=449
@M02352:288:000000000-CKWC8:1:1101:12875:6375 2:N:0:TACGCTGC+CTAAGCCT
CAATCTTGCGACCGTACTCCCCAGGTGGGACACTTATCACTTTCGCTTAGTCACTGAATAATTCCAACAACTAGTGTCCATCGTTTACGGCGTGGACTACCAGGGTATCTAATCCTGTTCGCTCCCCACGCTTTCGTCCATGAGCGTCAGTATATACGTAGTAGACTGCCTTCGCAATCGGTATTCTAAGTAATATCTATGCATTTCACCGCTACACTACTTATTCTATCTACTTCCGTATAACTCAAGTCAACCAGTATCAAAGGCAGTTCCATAGTTAA
+
GFGGGGGGGGGGGGGGGGGGGGGGGGGGGFFGGGGGGGGGGGGGGGGGGGGGGGGGGGGGGGGGGGGGGGGGGGGGGGGGGGGGGGGGGGGGGGEGGGGGFGGGCFGGGGGGGGGGGGFGGGGG@DCFEEGEEDFGGGGCFGG?GGGGG>GGGGGFFDGGGGGGGGFEE:FFGFGGDCGFBGGGGGGGGGGGFEBEFFFGFC:FEC>DFCDCC456FF@EEFEFFCEFEAFFFFFF@(63@EE3)/=@@CEFFF,<?AF4<B9<BFFFB3<2A4?9)6<<5
@M02352:288:000000000-CKWC8:1:1101:8475:6392 2:N:0:TACGCTGC+CTAAGCCT
TAATCTTGCGACCGTACTCCCCAGGCGGTCTACTTATCGCGTTAGCTTCGTTACTAAGTGATCAAGTCACCCAACGGCTAGTAGACATCGTTTACGGCGTGGACTACCAGGGTATCTAATCCTGTTTGCTCCCCACGCTTTCGCACCCCAGCGTCAGTATCAGACCAGGTGGCCGCCTTCTCCACTGATGTTCCTTCCTATATCTACGCATTTCACCGCTACACAGGAAATTCCACCACCCCCTTCTGTTCTCTATCCAAGCAGTATCAGGTGCATTTCCC
+
GEEGGGGGFEDEGGGFCDFGGGGGFGEGFGGCC<F@AEF@:FFB:9AEF7EFCGAC9EFFEGG9CEFFGFGGFFGCF7C:=EEEE9<?9+BFF@DEFDEGGGGFGE@@,,BCFFFGGCCCFFA9DFGCFGGGGGCG7=EE+,+5+::+<CEGGEGGCCCF,@F@GDC,:,61:C:CDD56*;7,AF6:;@ECC:9AEFF=CF76@3AFGCEEGGAC4;)(43?B6**,92@?4**6.33(4(-,4<A)-).:49A)9()/,87:<9<A4455())*6=):4
@M02352:288:000000000-CKWC8:1:1101:4697:6398 2:N:0:TACGCTGC+CTAAGCCT
CAGTCTTGCGACCGTACTCCCCAGGTGGGATACTTATCACTTTCGCTTAGTCACTGAGCTAATGCCCAACAACTAGTATCCATCGTTTACGGCGTGGACTACCAGGGTATCTAATCCTGTTCGCTCCCCACGCTTTCGTCCCTCAGCGTCAGTACATACGTAGTAGACTGCCTTCGCAATCGGTATTCTGTGTAATATCTATGCATTTCACCGCTACACTACACATTCTATCTACTTCCATATGACTCAAGTCAACCAGTATAAAAGGCAGTTCCATAGTT
+
GGGGGGGGGGGGGGGGGGGGFGGGGGGGGGGGGGGGGGGGGGGGGGGGGGGGGGGGGGGGGGGGFGGGGGGGGGGGGGGGGGGGGGGGDGGGDGGGGGGGFGGGGDGFGGGGGGGGGGGGGGEGGFGGGGGGGGGGGGGGGGGGGDGDGGCEGGGGGFGGFGGGGG9FFGGGGGGGGGDEFGGGGGG@CGGGFCBECCFCAGFGFC=8CGFC<?>AGADF8;@FGGCFFFF8A69CFF<4CC??EF<6443C9>AFFF:<>A)6:6<:6???9>66=<7<6
@M02352:288:000000000-CKWC8:1:1101:18932:6409 2:N:0:TACGCTGC+CTAAGCCT
TAACCTTGCGGCCGTACTCCCCAGGCGGTCTACTTATCGCGTTAGCTTCGTTACTAAGTGATCAAGTCACCCAACAACTAGTAGACATCGTTTACGGCGTGGACTACCAGGGTATCTAATCCTGTTTGCTCCCCACGCTTTCGCACCTCAGTGTCAGTATCAGTCCAGGTAGTCGCCTTCGCCACTGGTGTTCCTTCCTATATCTACGCATTTCACCGCTACACAGGAAATTCCACTACCCTCTACCGTACTCTAGTTCAGCAGTATCAGGTGCAGTTCC
+
GGGGGGGGGGGGGGGGGGGGGGGGGGGGGGGGGGGGGGGGGGGGGGGGGGGGGGGGGGGGGGGGGFFGDGGGGGGGGGGGGGGGGGGGGGGGGGGGDGGGGGGGFGGGGFEGGGGGGGGGGGGGGGGGGGGGFGFGGGGGGGGGGGGGGEFFGGFFGGGGGGGGGGFGCGGGGG4DDGGFFGGGDFF8EFGGGEFFFFFGFGFGFFFFGGFGGFFAF>;6>EFFGG?C?;FFF449AFFF??BFFFFFF6?BAD>/:9F9AD<?A<54-:>952:)*4):
@M02352:288:000000000-CKWC8:1:1101:20295:6409 2:N:0:TACGCTGC+CTAAGCCT
CAATCTTGCGACCGTACTCCCCAGGTGGGACACTTATCACTTTCGCTTAGCCACTGAACTAAAGTCCAACAGCTAGTGTCCATCGTTTACGGCGTGGACTACCAGGGTATCTAATCCTGTTCGCTCCCCACGCTTTCGTCCATCAGCGTCAGTGTACTCGTAGTAGACTGCCTTCGCAATCGGTATTCTGTGTAATCTCTATGCATTTCACCGCTACACTACACATTCTATCTACTTCCGTATAACTCAAGTCAACCAGTCTCAAAGGCAGTTCCATAGTT
+
FEGEFGGFFGCEEEFGGGGGFGGEGGGGGGGGCGGGCEAGGGGGGGGGGFGGGGGGGGGGGGGF@FFCGG<<FE,CFFFFGEGGGGGGGGGGGGGDGDGGGGGGGGGCFGG9EFFFFGCFEGCG=FFGGGGGGGGGGGGGGGGGGFGGGGGGGGGFGGGCF@CE9,,@B:FFGFGFCDGEAGEG4*B;CCFDE@89?C8:BGAC*BFGG,+?DE>:E4@4(=@57C31.187AA9?EF4;E;=)6..7).4)).6=:?4<)-.:9AA0(43<2.9<B2)..
@M02352:288:000000000-CKWC8:1:1101:6235:6412 2:N:0:TACGCTGC+CTAAGCCT
CAGTCTTGCGACCGTACTCCCCAGGTGGGATACTTATCACTTTCGCTTAGTCACTGAGCTAATGCCCAACAACTAGTATCCATCGTTTACGGCGTGGACTACCAGGGTATCTAATCCTGTTCGCTCCCCACGCTTTCGTCCCTCAGCGTCAGTACATACGTAGTAGACTGCCTTCGCACTCGGTATTCTGTGTAATATCTATGCATTTCACCGCTACACTACACATTCTATCTCCTTCCATATGACTCAAGTCAACCAGTCTCAAAGGCAGTTCCATAGTT
+
GGGGGGGGGGDEFGGGGGGGGGGGGGGGDGGGGGGGGGGGGGGGGGGGGGGGGGGGGGGGFDGEFEGFF@FGGGF<?FGGC?<EGGGFF?C@CGGGDGFF<=,,AFGG@FGFA<;=EGFGGABFGGDGGFGGGDCGCGGG>E8DDF8=@=:CGAA:FGCBF,@B@F9EF,:>9EDC>9*3AC>E9FGGGEFCFEB@EFFC6:CCE>8711BFDFF)=63CFFEFGGF:<+AC7+74;;()5)9?<C3>)=))424=::@<)).-)4521:?:547<4AD<>
@M02352:288:000000000-CKWC8:1:1101:21735:6421 2:N:0:TACGCTGC+CTAAGCCT
TAACCTCGCGGCCGTACTCCCCAGGCGGTCTACTTATCGCGTTAGCTTCGTTACTAAGTGATCAAGTCACCCAACAACTAGTAGACATCGTTTACGGCGTGGACTACCAGGGTATCTAATCCTGTTTGCTCCCCACGCTTTCGCACCTCAGTGTCAGTATCAGTCCAGGTAGTCGCCTTCGCCACTGGTGTTCCTTCCTATATCTACGCATTTCACCGCTACACAGGAAATTCCACTACCCTCTACCGTACTCTAGTTCAGCAGTATCAGGTGCAGTTCC
+
FGGGGGCFGGGGGGGGGGFGGGGGGGGEGGGFGGGFGGGGGGGGGGGGGGGGGGGGGGGGGGGGGGGGGGGGGGGGGGGGGGGGGGGGGGGGGGGEEGGGGGGGGGGGGGGGGGGGGGGGGGGGGGGGGGG@FGGGGGGGGGGGGGGGGGGGGGGGGGGGGGGGGAFCGGGCGGCGGGGFFGEGGGGGGCFGGCFFFFFGFDAFFFFGGGFGGFFFGEBFFFFFGG<FFFF??FFDFFFFF?B?7AF>FBFFFFFFD>49AFA?DFFA4<063?F)96<A
@M02352:288:000000000-CKWC8:1:1101:14343:6422 2:N:0:TACGCTGC+CTAAGCCT
CAGTCTTGCGACCGTACTCCCCAGGTGGGATACTTATCACTTTCGCTTAGTCACTGAGCTAATGCCCAACAACTAGTATCCATCGTTTACGGCGTGGACTACCAGGGTATCTAATCCTGTTCGCTCCCCACGCTTTCGTCCCTCAGCGTCAGTACATACGTAGTAGACTGCCTTCGCAATCGGTATTCTGTGTAATATCTATGCATTTCACCGCTACACTACACATTCTATCTACTTCCATATGACTCAAGTCAACCAGTATCAAAGGCAGTTCCATCGTT
+
GGGGGGGGGGGGGGGGGGGGGGGGGGGGGGGGGGGGGGGGGGGGGGGGGGGGGGGGGGGGFGGGGGGGGGGGGGGGGGGGGGGGGGGGGGGGGGGGGGGGGGGGGGGGGGGGGGGGGGAFGGGGGGGGEGGGG@FGGGGGGGGG?GGGGGGGGGGGGGCFGGFGGGCEEFGFFFGGGCDFFGGGGGGGGGCGGEFEEFFGFG6?EFFGGGFCGFFE8A@CFFFFCFCGFFFFF6>?47<CF5CE3C?3;@3)9<>FFFF>2)64AF9(,(,3<<FFF<((.
@M02352:288:000000000-CKWC8:1:1101:11361:6445 2:N:0:TACGCTGC+CTAAGCCT
CAATCTTGCGACCGTACTCCCCAGGTGGGATACTTATCACTTTCGCTTAGTCACTGAGCTAATGCCCAACAACTAGTATCCATCGTTTACGGCGTGGACTACCAGGGTATCTAATCCTGTTCGCTCCCCACGCTTTCGTCCCTCAGCGTCAGTACATACGTAGTAGACTGCCTTCGCAATCGGTATTCTGTGTAATATCTATGCATTTCACCGCTACACTACACATTCTATCTACTTCCATATGACTCAAGTCAACCAGTATCAAAGGCAGTTCCATAGTT
+
FGGGGGGGGGGGGGGGGGGGGGGGGGGGGGGGGGGGGGGGGGGGGGGGGGGGGGGGGGGGGGGGGGGGGGGGGGGGGGGGGGGGDGGGGGGCGGGGGGGGGGGG?FFGGGGGGGGGAFEGGGGGGGEGGEGGGGGGGGGGGGGGGGFCEDGGGGGGFCFGGGGGGCGGGFGGGGGGD5CDFFGGCGGGGGGGGF=?EFFGFGFGFFFC8CFFGFBBDF@FFFEFDFECCFAACF9CFFE>C3?E<CFFFF3?CAFFF?>BA5<AF2<B6:1<DA@4B<05>
@M02352:288:000000000-CKWC8:1:1101:7969:6450 2:N:0:TACGCTGC+CTAAGCCT
TAACCTTGCGGCCGTACTCCCCAGGCGGTCTACTTATCGCGTTAGCTTCGCCACTAAGTCATTACAACCCAACGGCTAGTAGACATCGTTTACGGCGTGGACTACCAGGGTATCTAATCCTGTTTGCTCCCCACGCTTTCGCACCTCAGTGTCAGTATCAATCCAGAGTGTCGCCTTCGCCACTGATGTTCCTTCCTATATCTACGCATTTCACCGCTACACAGGAAATTCCACACTCCTCTATCGTACTCTAGCCTGCCAGTATCGGGTGCAATTCCAAG
+
FGGGEGGGGGGGGGGGGFFGGGGGGGGGGGGGGGGGFGGGGGGGGGGGGGGGGGDGGGGFFGGGGGGGGGGGGGGGGGGFGGGGGGGGGGGGGGGGGGGGFGGGFFFGGGGFGGGGGGGGGGFGG@GGFFFGGGGGGGGGGGGGGGGGGDFCFGGGGGGCGGGGGFC>FCFG>CDCGGGFBDEGFGGGGFFGGFFFFFF7AGF7>;DCCEFGCCE>:>9>BFBFC7:<<4*=47:28:BFBBA444:0:?9AA<AFF0>0,38>2<:BB?632)64949>)
@M02352:288:000000000-CKWC8:1:1101:8544:6455 2:N:0:TACGCTGC+CTAAGCCT
CTGTCTTGCGACCGTACTCCCCAGGTAGTATACTTATCACTTTTGCTTAGTCACTGTTGTAATGCCTAACAACTAGTATCCATCCTTTACTGCGCTGGCTATTATGGTATCTAATCCTGTTCTCTCCCCACGCTTTCGTTCCTCATGGTCAGTACATACGTATTAGATTGCATTCGCAACTGGTTCTCTTTGTAATCTATATGCATTTTCTCCCTATACTACTCCTTCTCTCTACTTTCGTCTAACTCAAGTCAACCACTATCATAGTCAGTTCCATAGTT
+
,,6<,<F,CF7++6C<FFG868,,,;,;,,,<66E,E<66CFG,C<FFA9E,CEF96,,:,,C,<5,:,C9CF8,,<,6@E,E9,:9A,95,,6++++,,:,,,,,A@F9<FC,,9,9<CE;,,CFE8CGGEG+4+,+444,,,,4,+74,8@=ADFAE@E,C,3,,,3,,,,7=++=+**637+,6=3,,+5*+**+12+51CE799+2+52;)*,+3*;+*9**:+93:>>+1:**:7<92-*88*73*19?*?(2)(0/>*)))))/.9)7A)1)/1)
@M02352:288:000000000-CKWC8:1:1101:4932:6461 2:N:0:TACGCTGC+CTAAGCCT
TAACCTTGCGGCCGTACTCCCCAGGCGGTCTACTTATCGCGTTAGCTTCGCCACTAAGTCATTACAACCCAACGGCTAGTAGACATCGTTTACGGCGTGGACTACCAGGGTATCTAATCCTGTTTGCTCCCCACGCTTTCGCACCTCAGTGTCAGTATCAATCCAGAGTGTCGCCTTCGCCACTGATGTTCCTTCCTATATCTACGCCTTTCACCGCTACACAGGAAATTCCACTACCCTCTACCGTACTCTAGTTCAGCAGTATCAGGTGCAGTTCCCAG
+
FFGGFGGGGGGGDGGGGGGGGGG:FGGGFGGEGGGGGGGGGGGGDF9BFCGGGGGGGGGFGGGGGGGGGGGEGG7FGGGFGGFGGGGGGGGDFGEEGBFGCGGGGFADGGFFFGG,>EGDFGGDFGFFGGDFFGD@+AFFGGGGGGGGFEFGGGGGFCECFFGGGGGGGDFGGGGGGGGFEGGGCGGGGF@FCE=3CC6+1@A7>>E)2C4DFF@)?D19?F?FGF0C>FF4F7A?F<6>::)69((,23>A254=4:42:7)).><A04(50<9)1<7<?
@M02352:288:000000000-CKWC8:1:1101:10953:6462 2:N:0:TACGCTGC+CTAAGCCT
CAGTCTTGCGACCGTACTCCCCAGGTGGGATACTTATCACTTTCGCTTAGTCACTGAGCTAATGCCCAACAACTAGTATCCATCGTTTACGGCGTGGACTACCAGGGTATCTAATCCTGTTTGCTCCCCACGCTTTCGCACCTCAGTGTCAGTATCAGTCCAGGTAGTCGCCTTCGCCACTGGTGTTCCTTCCTATATCTACGCATTTCACCGCTACCCAGGAAATTCCACTACCCTCTACCGTACTCTAGTTCAGCAGTATCAGGTGCAGTTCCCAGGTT
+
GGGGGGGFGGGGGGGGGGG8FEGGFEEDCGGGGGGGGGGGGGFGGGGGGGFGGGGGGGGGDGGGGGGGGGGGGGGFFFGGGEGDEGFGGGDFGGGGGGGGGGG8<FDGGFEGGGGGGGFGGGFFGGFGGFGGG=E@9EGEGGFGFFGGGGAEGGFCCFFGGG8?F9FFCCEGG9DDDGGFFFGCD?CGGGGCGFFCFFFGFGFGDEFD7,=DCB25C)38;3(=*;C7CFFFFFF?;0=@E9>?:B:4<A26:<<FA)).)-6A2:A0::<F>2BBFB:>2
@M02352:288:000000000-CKWC8:1:1101:7371:6470 2:N:0:TACGCTGC+CTAAGCCT
TAACCTTGCGGCCGTACTCCCCAGGCGGTCTACTTATCGCGTTAGCTTCGCCACTAAGTCATTACAACCCAACGGCTAGTAGACATCGTTTACGGCGTGGACTACCAGGGTATCTAATCCTGTTTGCTCCCCACGCTTTCGCACCTCAGTGTCAGTATCAATCCAGAGTGTCGCCTTCGCCACTGATGTTCCTTCCTATATCTACGCATTTCACCGCTACACAGGAAATTCCACACTCCTCTATCGTACTCTAGCCTGCCAGTATCGGGTGCAATTCCAAG
+
FGGGGGGGGGGGDGFGGGGGGGGGGGGGFGGFGGGGGFGGGGGGGGGGGGGGGGDGGGGGGGGGGFGGGGGGGGGGGGGGGGGGGGGGGGGGGGGGGGGGGGGGGGGGGGGGDGGGGGGGGGGGGFGGFGGGFEBCC>ECEGEGGFFGGGGGGFCFFGGGCGGF9CFGGCFFEGGGGGG>;CG6DC@CGF<C>?F1>FF:=@A795ADDEFGDFFAE8;>3@25CC<>>FF==B?F:?0<7)4:4132<BFB<)6FB?FFFFFF<A?>012025=<@44:)
@M02352:288:000000000-CKWC8:1:1101:11091:6475 2:N:0:TACGCTGC+CTAAGCCT
TAGTCTTGCGACCGTACTTCCCAGGCGGCTCGCTTAACGCGTTAGCTCCGGCACAGAAGGGGTCGAATCCTCCCACACCAAGCGAGCACCGTTTACTGCCAGGACTACAGGGGTATCTAATCCCTTTCGCTCCCCTGGCCTTCGTGTCTGAGCGTCAGTAAATGTCCAGTAAGTTGCCTTCGCCATTGATGTTCCTCTCGATATCTACGCATTTCACTGCTACACCGAGAATTCCACTTACCTCTCCATTACTCTAGCACGGGAGTATCGAATGCAGTTCA
+
GGGGGGGGGGGGGGGGGGGGGGGGGGGGGGGGGGGGGFGGGGGGGGGGGGCFGGGGGGGGGGGGGGGGGGGGGGGGGGGGGGGGGGGGGGGGGGGGGGGGGGGGGGGGGGGGGGGGGGGGGGGGGGGGGGGGGGGGGDGGGGGGGGGGGGGGGGGGGGGGDFGGGGGGGGG?FFFGGGGFFCGGGEGGECGGGFFFEFFGAGFGFFFGGG>DGFFFGFFFFFFFGG>GBBFFFFAABAAFFFBFFF?DFBF9944?AAFD>07?932<<BF<BFFFFA9A4
@M02352:288:000000000-CKWC8:1:1101:6461:6476 2:N:0:TACGCTGC+CTAAGCCT
CAGTCTTGCGACCGTACTCCCCAGGTGGGATACTTATCACTTTCGCTTAGTCACTGAGCTAATGCCCAACAACTAGTATCCATCGTTTACGGCGTGGACTACCAGGGTATCTAATCCTGTTCGCTCCCCACGCTTTCGTCCCTCAGCGTCAGTACATACGTAGTAGACTGCCTTCGCAATCGGTATTCTGTGTAATATCTATGCATTTCACCGCTACACTACACATTCTATCTACTTCCATATGACTCAAGTCAACCAGTATCAAAGGCAGTTCCATAGTT
+
GGGGFGGGGGDGGGGGGGGGGGGGGGGFGGGGGGGGGGFFGGGGGGGGGGGGGGGGGGGGGGGGGGGGGGGGGGGGGGGGGGGGGGGGGGGEGGGDECFGGGGGGGGGGEDFGGFGCFGGGGGGCGGG>FGGGGGGGGGGEGGFFGGGGGGGFGGCEFGGGGGGGFFFGFGGGGGGGGGFFGGEGGGGGGGGGFFFCBBDF7F:CFFGGGF>DDFFGFFFFFFFGGFDEFFFFF<EFEEFF??6?<7)6@FFAFFFFFFF>AF><>>?(41?BBF9FD:<A
@M02352:288:000000000-CKWC8:1:1101:24300:6477 2:N:0:TACGCTGC+CTAAGCCT
TAACCTTGCGGCCGTACTCCCCAGGCGGTCTACTTATCGCGTTAGCTTCGCCACTAAGTCATTACAACCCAACGGCTAGTAGACATCGTTTACGGCGTGGACTACCAGGGTATCTAATCCTGTTTGCTCCCCACGCTTTCGCACCTCAGTGTCAGTATCGGTCCAGGTAGTCGCCTTCGCCACTGGTGTTCCTTCCTATATCTACGCATTTCACCGCTACACAGGAAATTCCACTACCCTCTACTGTACTCTAGTTCAGCAGTATCAGGTTCAGTTCCCA
+
FEGGFFGFGGEGCFGGEGGGGGF7DC@@FFFGAFFGGGGGGGGGGGGGGGGGGDGFGGCGGGGGGFCGGGGGGGGGG:EFGDFGGAFDFGGGGGCF7>CCFGGGF?,F=CDFDEGGFEF3EDGFGFGGGGCECFGGGGFAEGCGDCFG7>CAFG9@CFFGCFBEGG7DEBFC:CDGGGF>BDGGCF<@@CCFGEF@<67::FFG).8>DE6++;478)4;<??F5*,9AF?FFFFB>?(,31<A2).-564)<2:=:4*:A2A2.:<>?4)-4)1-/5.)
@M02352:288:000000000-CKWC8:1:1101:13934:6477 2:N:0:TACGCTGC+CTAAGCCT
CAGTCTTGCGACCGTACTCCCCAGGCGGAATGCTTAATCCGTTAGGTGTGACACCAACAAGCATGCTTGCTGACGTCTGGCATTCATCGTTTACGGTGTGGACTACCAGGGTATCTAATCCTGTTTGCTCCCCACACTTTCGCACCTCAGTGTCAGTATCAGACCAGGTGGCCGCCTTCGCCACTGATGTTCCTTCCTATATCTACGCATTTCACCGCTACACAGGAAATTCCACCACCCTCTTCTGTACTCTAGCCAAGCAGTATCAGGTGCAGTTCCC
+
GGGGGGGGFEGGGGGGFFGGGGGGGGGGGGGGGGGGGFGFGGGGGGGGGFFGGGGGFGDG@FFGGGGGGGGGGGGGGGGFGFGGGFGGGGGGGGGDEGFGGGGGGGG8F@FGGGFGGGGGGGGGGG?FGGGGGFFCECGGGGGGEDFGGGGGGEFCGGFGAFDCFF@CD@EFGDGGGGGFEGGGGG7@FGFGGFFFFC8DB@FG?FFGGGEGG6C=*:@0:FFAG:=D(;AFFFF@11?142:<<A).)4..-5.878F(-.2)4699A:A?F>4>BBFF
@M02352:288:000000000-CKWC8:1:1101:12672:6479 2:N:0:TACGCTGC+CTAAGCCT
TAACCTTGCGGCCGTACTCCCCAGGCGGTCTACTTATCGCGTTAGCTTCGCCACTAAGTCATTACAACCCAACGGCTAGTAGACATCGTTTACGGCGTGGACTACCAGGGTATCTAATCCTGTTTGCTCCCCACGCTTTCGCACCTCAGTGTCAGTATTTGTCCAGGTAGCCGCCTTCGCCACTGATGTTCCTTCCAATCTCTACGCATTTCACCGCTACACTGGAAATTCCACTACCCTCTACCATCCTCTAGTTCATCAGTTTTGAATGCAGTTCCAAG
+
GGGGGGGGGGDGGGGEGFFFGGGGGGGGGGGGGGGGGGGGGGGGGGGGGGGGGGGGGGGGGGGGGGGGGGGGGDGGGGGGGGGGGGGGGGGFGGGGGGGGGGGGGGGGGGCFFGFGGCFGGGGGGFGGGGGFGGGGGGFGGGGGG7D>FGGGGGGGFFGGGGGGGGGGG<FGGGGGGGGFFGGFGCE75=EFGFF@FFFGFGFGEFF5CGFGGFF>8>9B?FFFFG0:<@FFFFD>FB<<?7AD>:)(4436)6>FF284>>9<AFFB<)4:))16=AAF.
@M02352:288:000000000-CKWC8:1:1101:7184:6484 2:N:0:TACGCTGC+CTAAGCCT
TAACCTTGCGGCCGTACTCCCCAGGCGGTCTACTTATCGCGTTAGCTTCGTTACTAAGTGATCAAGTCACCCAACAACTAGTAGACATCGTTTACGGCGTGGACTACCAGGGTATCTAATCCTGTTTGCTCCCCACGCTTTCGCACCTCAGTGTCAGTATCAGTCCAGGTAGTCGCCTTCGCCACTGGTGTTCCTTCCTATATCTACGCATTTCACCGCTACACAGGAAATTCCACTACCCTCTACCGTACTCTAGTCCAGCAGTACCAGGTGCAGTTCC
+
FFFEAFEC,CDG7:C@FFGDGCG@@EGGCFGGFGGFGCG,@FGCCAEFGEEFECEGF8EFFC,6CEGGCCE8FGEC4CFGGGGGGGDFGGGFGFGEGGGGECCFEF8FFCEE@<FCGGGFG;<?FGGFCFFG>F8+@?CEDAE6CEGGGGFGAE7EFF;CF@DFGGGGGGGDFFGGGGGFFDECGG?F16:DGF=3>AF+;>:+9+;*8=B3CF<AF5(6:E<5C*8C7)*097).:::1(44()649?B(1:<)9>)*6>B(.<)).-)-4()))/.<A
@M02352:288:000000000-CKWC8:1:1101:25211:6489 2:N:0:TACGCTGC+CTAAGCCT
CAGTCTTGCGACCGTACTCCCCAGGTGGGATACTTATCACTTTCGCTTAGTCACTGAGCTAATGCCCAACAACTAGTATCCATCGTTTACGGCGTGGACTACCAGGGTATCTAATCCTGTTCGCTCCCCACGCTTTCGTCCCTCAGCGTCAGTATATACGTAGTAGACTGCCTTCGCAATCGGTATTCTAAGTAATATCTATGCATTTCACCGCTACACTACTTATTCTATCTACTTCCATATAACTCAAGTCAATCAGTATCAAAGGCAGTTCAATCGTT
+
FFGGGGGGGGGGDGGGGGGGGGGGFGGGGGGGFGDGFFFGGGGGGGGGGGFGGGCFGGGGGGGGGGGGGGGGFFGGGGGEFDFGCGGFGGDEG7FECFGGCG?C<?C<FGGGCEGEFGAFGGEGEGGGG?EFGGEGGGGCGEF?3>ADGGGGGGGFFFGGGFF>GGFD9>F63BDFGGGFF>EE>FGFGGC+5>6<?8=CFF6+*+==DGFFGA@5EF1>@FEF7CE7?FFACACCEE3)7??E<4))7336).76>BFFF<2).6<0(,-:9<*.9<?F?
@M02352:288:000000000-CKWC8:1:1101:13771:6494 2:N:0:TACGCTGC+CTAAGCCT
CATCCTTGCGATCGTACTCCCCAGGTGGGTCACTTATTACGTTAGCTTCGCCACTCAGACCGAAGTCCGAACCGCTACTGATCATCGTTTACGGCAGGGACTACCAGCAGATCTACTACTGTTGGCTCCCCACGCCTTCTTCCATCCTCGTCATTAGTTTATTAGTAATATGCCTTCGCAATTGGTATTCTATGTAATATCTATGCATCTCATCGCTACACCACTTCTTCTACCTACTGCATAATAACTACAGATAACCAGTATCAACACCAACTGTCCA
+
GG<,CFGGGGG-CFGGGGGGGGGGGGGGE@,CFGGGG,,C,CF,BFG<5@@FGGCEGG,<<F+87A,C,6,86+@44+C99,<,<C,A,?B,++@44+8++4BF,E,,,,,,454,E,,C,3C,3,A8C=C3C+3+8+3,CD8;;F,+2+4@6,5<,,,3@FCB;=,,,,7>;FD+;***/*,,*=,5>,>+50B4*:B811+4/++++,12+;6A5.6/()6>*+)3.:C7+/))/;)77?)))193C3)))..*6<F<?2)4:)-()(((.()(1)))
@M02352:288:000000000-CKWC8:1:1101:23623:6507 2:N:0:TACGCTGC+CTAAGCCT
CAGTCTTGCGACCGTACTCCCCAGGTGGGATACTTATCACTTTCGCTTAGTCACTGAGCTAATGCCCAACAACTAGTATCCATCGTTTACGGCGTGGACTACCAGGGTATCTAATCCTGTTCGCTCCCCACGCTTTCGTCCCTCAGCGTCAGTACATACGTAGTAGACTGCCTTCGCAATCGGTATTCTGTGTAATATCTATGCATTTCACCGCTACACTACACATTCTATCTACTTCCATATGACTCAAGTCAACCAGTATCAAAGGCAGTTCCATAGTT
+
GGGGGGGGGGGGGGGGGGGGGGGGGGGGGGGGGGGGGGFGGGGGGGGGDGFGGGGGGGGGGGGGGGGGGGGGGCGGGGGGGGGGGGGGGGGEGCEGGGGGGGGGGGEFFGGGGGGGGGGGGGGGGGGGGGGCGGGGGGGGGGGGGGGDGGGGGGGGGGGGGGGGGGGFGCFGGGGGGG4?FGEGGGGGGGGGGFACCFFFFFCFFFFGGGFDGFFFGFFFFFE4*>EGCFFFFFECEFFFFE<??45>EF@FDFAFFF49AAAA2AB0?B??AAF<@<?<>
@M02352:288:000000000-CKWC8:1:1101:13688:6516 2:N:0:TACGCTGC+CTAAGCCT
TAACCTTGCGGCCGTACTCCCCAGGCGGTCTACTTATCGCGTTAGCTTCGCCACTAAGTCATTACAACCCAACGGCTAGTAGACATCGTTTACGGCGTGGACTACCAGGGTTTCTAATCCTGTTTGCTCCCCACGCTTTCGCACCTCAGTGTCAGTATCAATCCAGAGTGTCGCCTTCGCCACTGATGTTCCTTCCTATATCTACGCATTTCACCGCTACACAGGAAATTCCACACTCCTCTATCGTACTCTAGCCTGCCAGTATCGGGTGCAATTCCAAG
+
FFFGGGGFCECGGGCFDEFGGGGGFFEGGGGFGGGGGGGDEGGGGGGGGGGGGGGGGGFFCFGFGFGGGEGGGGGGGGGGGGGGGGFGGGGDGFCFEGGGFGGDFG<>FDF,3CFFGG<FGGFGF8EDFGGG@FEF+:D9CGGGGBCFGGGGGGGGFGGFGGFGFGGGGGGGGFD87CFDADGG60=FGGCF7CADF6FCFGF7;)8*7CCG7+7=C39;BF))>CB*6=F?*9>64<?<?A2:<487244AA)6564:<:)3<2:6((.4634B<=924)
@M02352:288:000000000-CKWC8:1:1101:23979:6521 2:N:0:TACGCTGC+CTAAGCCT
CAGTCTTGCGACCGTACTCCCCAGGTGGGATACTTATCACTTTCGCTTAGTCACTGAGCTAATGCCCAACAACTAGTATCCATCGTTTACGGCGTGGACTACCAGGGTATCTAATCCTGTTCGCTCCCCACGCTTTCGTCCCTCAGCGTCAGTACATACGTAGTAGACTGCCTTCGCAATCGGTATTCTGGGTAATATCTATGCATTTCACCGCTACACTACACATTCTATCTACTTCCATCTGACTCAAGTCAACCAGTATCCAAGGCAGTTCCATAGTT
+
GFGFGGGFFGCGGGGGGGGGGGGGGFCFCCGFFFGGGGFGGGFGGGGG7AFGGGGCEFFGGGGGGFGG<FEGGGFCFAFGGGFGGGGG7FCCCFGGG@FGEGGGG>BFDFGGADFGGGCGGGGGCEFDEFGFGCFGGGGGEEFGF@FGGGGGG,EFAACCFF,CFDDEDDFEFGG9D**:AG5?D7EGEE,*;>/97BFFFGFG?FFGGGACCBBFGAFC;FEF>F?GFC=A=@CEEFFCF36))1;CEF<BF<4?28594:)--:7(172:>>@4FA0<4
@M02352:288:000000000-CKWC8:1:1101:22372:6530 2:N:0:TACGCTGC+CTAAGCCT
CAGTCTTGCGACCGTACTCCCCAGGTGGGATACTTATCACTTTCGCTTAGTCACCGAGCTAATGCCCAACAACTAGTATCCATCGTTTACGGCGTGGACTACCAGGGTATCTAATCCTGTTCGCTCCCCACGCTTTCGTCCCTCAGCGTCAGTACATACGTAGTAGACTGCCTTCGCAATCGGTATTCTGTGTAATATCTATGCATTTCACCGCTACACTACACATTCTATCTACTTCCATATGACTCAAGTCAACCAGTATCAAAGGCAGTTCCATAGTT
+
GGGGFGGGGGGGGGGGGGGGGGGGGGGCGGGGGGGGGGGGGGGGGGGGEGGGGGGGGGGGGGGGGGGGGGGGGGGFGGGGGGGGGGGGGGGFGGGGGGGGGGDGFGCGEFFGGGGDFGEFGGGGGGGGGGGGGGGGGGGGGGGGGGGGGDG6FFFFGFGCGGCGGGGEDFFGGGGGGG49AF>ECFFFGGFGGEF@EFFD:@8CCFFGFCFDCDFEEF@FEF8A4><FEFFFFAEECC3>?7CA4)).8:FFA<AFB?F946<BA9<(24(45<6)*))).
@M02352:288:000000000-CKWC8:1:1101:27890:6531 2:N:0:TACGCTGC+CTAAGCCT
CAGTCTTGCGACCGTACTCCCCAGGTGGGATACTTATCACTTTCGCTTAGTCACTGAGCTAATGCCCAACAACTAGTCTCCATCGTTTACGTCGTGGACTACCCGGGTATCTAATCCTGTTCGCTCCCCACGCCTTCGTTCCTCAGCGTCAGTTCATACGTAGTAGACTTCCTTCGCATTCGGTATTATGTGTATTATCTATGCATTTCACCTCTCCACTACCCATGCTATCTACTTCCCTTTGACTAAATTCACCCAGTCTCAAAAGCAATTCCATAGTT
+
,CBFFFGGFG7FEEGGGGGCFFGEGCC,+,<EFGGGG,@FFFFEFGGGEGGGFGGFEFFFC996,,,CD@CEDDG<F,EFCEEFCDEF,5,,,87BFDF<FF<,+8=>F<FFGGGG,,9E9;:8=46+4=C7>+=:@8D,3@:FF=F+66==,,5E@3D3D,,6,,@;E9,@C,+*<**3+5,;9C:2>,D+52+**4+2+=1A61B++C+**2*)5=BCEA(2CF(0>FF47+).9).(.))))./))/))95)262.6)))).)).1:(3))/)9))).
@M02352:288:000000000-CKWC8:1:1101:13871:6538 2:N:0:TACGCTGC+CTAAGCCT
TAACCTTGCGGCCGTACTCCCCAGGCGGTCTACTTATCGCGTTAGCTTCGTTACTAAGAAATCAAGTCTCCCAACAACTAGTAGACATCGTTTACGGCGTGGACTACCAGGGTATCTAATCCTGTTTGCTCCCCACGCTTTCGCACCTCAGTGTCAGTATCGGTCCAGGTAGTCGCCTTCGCCACTGGTGTTCCTTCCTATATCTACGCATTTCACCGCTACACAGGAAATTCCACTACCCTATACAATACTCTAGTTTGCCAGTTCAAAATGCAGTTCC
+
GGGGGGGGGGGGGGGGGGGGGGGGGGGGGGGGGGGGFGGGGGGGGGGGGGFGGGGGGGGGGGGGGGGGGGGGFGGGGGGGGGGAFGCFGGGGGGGGGGFGGGGGGGGGGGGGFBFEGGGGGGGGGGGGGGGGGGGGGGGGGGGGEEEGGGGGFGGGGGGGGGGECB2?FGGDGGCDC<DFFGE=DGGGFGGGGEACFFFCFC7F<7ACDGDGDFFFGDF@938@FGB<??F46F9953><?)())..,:<>2<.-*.<B)92)),.549482)-/)94<2
@M02352:288:000000000-CKWC8:1:1101:24338:6542 2:N:0:TACGCTGC+CTAATCCT
CAATCTTGCGATCGTACTCCCCAGGTGGGACACTTATCGCTTTCGCTTAGGCACCGAGATAATTTCCATCAACTAGTGCCCATCTTTTACGGCGTCGACTACCAGGGTCACTATTCCTGTTCGCTCCCCACCCTTTCGCTCTTCAGCGTCAGTATCAGTTCAGGTAGACGCCTTCGCCACTGCCGTTCCTTCTCATACCTACGCCTTCCACCGCCACACCGGCAATTCCACTTCCCTCTACCTCACTCTAGTCCGCCACTGTCAGGTTCAGTTCCCAGTC
+
FB@FGEGCGGG-CFGGGGGGGGD@DGGG7F,CFGGGGC,@C,FFEGGD,C,CFF<CF+F7C6,99,,6,C,<F,F9<,,5,,C,,CABEFG,++4+84@4CF?A,=+:,,5A?,:,@@,4C;++83>+383+B3:3D6E+@+,3DF,+@EGG37ECCFF9EA,@D,3,5*8*D*3;CD*5*2,13*=80=,;**41*1;+=8A)(;:68+8*))(.;)3/6:(8)*):)987*95()(.<DF2)5?<44)-6)6(03,)().6:A(-)))).6697*)()
@M02352:288:000000000-CKWC8:1:1101:20562:6560 2:N:0:TACGCTGC+CTAAGCCT
CAGTCTTGCGACCGTACTCCCCAGGTGGGATACTTATCACTTTCGCTTAGTCACTGAGCTAATGCCCAACAACTAGTATCCATCGTTTACGGCGTGGACTACCAGGGTATCTAATCCTGTTCGCTCCCCACGCTTTCGTCCCTCAGCGTCAGTACATACGTAGTAGACTGCCTTCGCAATCGGTATTCTGTGTAATATCTATGCATTTCACCGCTACACTACACATTCTATCTACTTCCATATGACTCAAGTCAACCAGTATCAAAGGCAGTTCCATAGTT
+
GGGGGGGGGGGGGEGGGGGGGGGGGGDFGGGGGGGGGGGGGGGGGGGGGGFGGGGGGGGGGGGGGGGGGGGGGGGGGGGGGGGGGGGGGGGGGGGGGGGGGGGGGGGGGGGGGGGGGG9FGGGGGGGFGGGCFFGFGGGGGGGGGGG6CEEGGGGGGGGGGGGGGFFCGGGFFFGGDCDFFC8EGFGFCGGGGFCCEF>CFG>CEFFFFGFCDF>>GA@<;F@FGGFFCA@+AFFCEF<EEEF)9>5<;@))69)*4:)652<494<0013<>BF97.4><
@M02352:288:000000000-CKWC8:1:1101:11668:6573 2:N:0:TACGCTGC+CTAAGCCT
CAGTCTTGCGACCGTACTCCCCAGGTGGGATACTTATCACTTTCGCTTAGTCACTGAGCTAATGCCCAACAACTAGTATCCATCGTTTACGGCGTGGACTACCAGGGTATCTAATCCTGTTCGCTCCCCACGCTTTCGTCCCTCAGCGTCAGTATATACGTAGTAGACTGCCTTCGCAATCGGTATTCTGTGTAATCTCTATGCATTTCACCGCTACACTACACATTCTATCTACTTCCGTATAACTAAAGTCCACCAGTATCAAAGGCAGTTCCATAGTT
+
GGGGGGGGGGDGDEGFGGFGGGGGGGFGGGGEFFGGGGGGGGGGGGGGGGGGGGGGGGGGGFGGGGGGGGGGGGGGGGGGGGGGGGGGGGGCFFGCFGGGGGGG@FCGCGGGFFFFGG9FFEFGEGGGEGGGGGGGGGGGGGGGFFGGGEGGGFG7EFGGGGEEGG9EG7EFFGGGGGGFFDEGGGGGFGFDG>BCFFFGFGFGFFFF89@F4A>38AFE@F@FGD?C?6:8139CFCE03(,5<C<))4)5)).7?(7924269490:0(4:<F<*-)46
@M02352:288:000000000-CKWC8:1:1101:19294:6595 2:N:0:TACGCTGC+CTAAGCCT
CAGTCTTGCGACCGTACTCCCCAGGTGGGATACTTATCACTTTCGCTTAGTCACTGAGCTAATGCCCAACAACTAGTAGACATCGTTTACGGCGTGGACTACCAGGGTATCTAATCCTGTTTGCTCCCCACGCTTTCGCACCTCAGTGTCAGTATCGGTCCAGGTAGTCGCCTTCGCCACTGGTGTTCCTTTCTATATCTACGCATTTCACCGCTACACAGGAAATTCCACTACCCCCTACCTTACTCTAGTTCAGCCGTATCAGGTGCAGTTCCCAGGTT
+
GGGFGGGFGFEGGGGGGCG@EFGGGEGGCFGGGGGGGFFGGGGGGGGGDGGGGGGGGGGGGGGGGGGG7F@FGGGGGGCEGDGGGGGGFG:7CCFFGDFGFFGFDDCFGGGGGGFB;ECGGFGGEFFEEEEBFEGGGDGGGEFGGGGDGGF,D:DFGCFGDF76EGCGC78CE7@@DC>@A71D*AEFECF+=7+5*=C@=C)C25?GG@C85A45**/)(.45677C48FF;A@0(((-44)))4))56)6<>>7),041(.4))-(82)6<4@B=)4>)
@M02352:288:000000000-CKWC8:1:1101:9051:6596 2:N:0:TACGCTGC+CTAAGCCT
TAATCTTGCGACCGTACTCCCCAGGTGGGATACTTATCACTTTCGCTTAGTCACTCAGCTAATGCCCAACACCTACTATCCATCTTTTTCGGCGTGTACTACCACGGTATCTCATCCTGTTCCTTCTCCACCCCTTCGTCCTCCAGCGTCAGCACATGCGTAGTACACTGCCGTCGCATTCGCTATTCTGTGTAATATCTATGCATTTCCCTGCTACACCACACATTCTATTTCCTTCTATATCACTCCAGTCCACCCTTATCCAAGTCACCTGCATATTT
+
,6B6CFGGGG76@@BDFGGGGGGGGFFG7<F8FGGGGG,EFGGGGGGG@E@F<D,9:@EF,,,6,,B,CF,68,<,:6,C,,6,,C,:,B>+++7++9AE,545,484+49@,94,CE,7CF9,C,,C9=,,B++6@F83++,,,3D+AEEE,,3,7,,8@8+43,,3;,,@349CGD*:F7**9C:;DB;+=*+9>6FFFC+;/=+B896+*)(3<*(((.8B326:<++1;+?C<A3C))9))973=;6.7)4?1().,).)),))6-)),()(*))--
@M02352:288:000000000-CKWC8:1:1101:20466:6612 2:N:0:TACGCTGC+CTAAGCCT
TAACCTTGCGGGCGTACTCCCCAGGCGGTCTACTTATCGCGTTAGCTTCGCCACTAAGTCATTACACCCCAACGGCTAGTAGACATCGTTTACGGCGTGGCCTACCAGGGTATCTAATCCTGTTTGCTCCCCACGCTTTCGCACCTCAGTGTCCGTATCAATCCAGAGTGTCGCCTTCGCCACTGATGTTCCTTCCTATAACTACCCACTTCACCGCTCCACAGGACATTCCACCCTCTTCTCTCGTACCCTCGCCTGCCAGTATCGGGAGCCATTCACAG
+
FGGF,EC9AG7++8@@@@EC<F?66D7@+@FGGGFEEFF,CF@=,CDACE>FEFF,C<ECFFFFAG,C4=:F@F7F7+49BF,BCEF:<<FGF++@F=C@+:<A,A>=F7>,>FC==;FFF=7@F89@E7CC<F@*3C:D*:*@CFG*=;:=>,=4;@CCCC,CC9,2==B@CA*5*2:>)/3+;+++59<:76A@C+1++33:4);*/:6D7?A>E5(34)()**(*)19@FF?0--().-):23:0:()),(()(-0,4)4).-((4(((,8@)9)).)
@M02352:288:000000000-CKWC8:1:1101:4223:6616 2:N:0:TACGCTGC+CTAAGCCT
TAACCTTGCGGCCGTACTCCCCAGGCGGTCTACTTATCGCGTTAGCTTCGTTACTAAGAAATCAAGTCTCCCAACAACTAGTAGACATCGTTTACGGCGTGGACTACCAGGGTATCTAATCCTGTTTGCTCCCCCCGCTTTCGCACCTTAGTGTTAGTATCGGTCCCGGTAGTCGCCTTCGCCCCTGTTGTTCCTTCCTATCTCTACGCATTTCACCGCTACCCAGGAAATTCCACTTCCCTCTTCCGTACTCTAGTTCACAAGTAACAGTCTCCGTTCC
+
GGGGFFGGFGDCEGFFGGGGGGGEGGGG76BCFFFGGFGGGGGGG<EEEG,6CFE,F@<E8F,CC<FG9FFG<E:7EFAECEDE,C<AD+DEB9,8+4=@CCFGCF4:E=FC>,>EC9CA,@A,CFF333EEFG++B6++8;8@*@E5,3,5,2,5<,2,5>@E85,*4<CG;CD)9CDF>3C=D5C3A9<<:?F?35++;*+3)*/7)2.CF7:FC)-,1:(79/:D()/9=F2>2).5468:)<A14(24)).9::62))),64).-)))-.*,.,,(
@M02352:288:000000000-CKWC8:1:1101:16707:6630 2:N:0:TACGCTGC+CTAAGCCT
CACTGTTGCCAGCGTACTCCCCAGGTGGCTAACTTAATACTTTCGCTTTGGCACTCATCTTCAAGTAGACAAGCACCGAGTTAGCATCGTTTACGGCGTGGACTACCGGGGTATCTAATCCCGTTCGCTCCCCACGCTTTCGTCCCTCAGCGTCAGTATATACGTAGTAGACTGCCTTCGCAATCGGTATTCTAAGTAATATCTATGCATTTCACCGCTACACTACTTATTCTATCTACTTCCATATCACTCAAGTCAATCAGTATCACTGGCAGTTCCAT
+
GGGGGGGGG@FFG:FFGGFGGGGGGGGGGGFGGGGGGGFFGGGGGGGGGGG8FGGGGGGGGGGCFFGGCFFFF8EGGGEFFEGFFFGC7DFG<FEEGGG7:FFGFGGGGEG:EGGG;=AAFGGGGGGC+DCBG8FGEGGFG6=@EEDGGGGGGGGCDEFGGC9DF9DCFBFGF,;3*=F>99ECD5*=5:FFGC8??+=CBCFGEFFF1BFGD8CAC>34:F@+*0)@CCFFFFCFFFECEC3CE)5)66>4138/<964<:)64:4:)).36738@<4--
@M02352:288:000000000-CKWC8:1:1101:15703:6631 2:N:0:TACGCTGC+CTAAGCCT
CAGTCTTGCGACCGTACTCCCCAGGTGGGATACTTATCACTTTCGCTTAGTCACTGAGCTAATGCCCAACAACTAGTATCCATCGTTTACGGCGTGGACTACCAGGGTATCTAATCCTGTTCGCTCCCCACGCTTTCGTCCCTCAGCGTCAGTACATACGTAGTAGACTGCCTTCGCAATCGGTATTCTGTGTAATATCTATGCATTTCACCGCTACACTACACATTCTATCTACTTCCATATGACTCAAGTCAACCAGTATCCAAGGCAGTTCCATAGTT
+
GGGGGGGGGGDGGGGGGGGGGGGGGGGGGGGGGGGGGGGGGGGGGGGGGGGGGGGGGFGGEFGGGGGGGGGFGGG<FEEGGGGGGGGGFGE:FEGEDGGGGGGGGGGGGGGFCEFGGG<FFFEGGGGGGGG@FGGGGGGGGGFGFGGGGGGEGGGGGGGGGF@EFF9EFDGGGGGGGGC@F?*CGGGGGGGGG<FEEFFGFGFGFFFGGGFGDFFDGA@E@F@F=FFGECFAFFFFFCE3?<?<3CE<)6)976<FFF:A)6<)682(2(3:A)*.7))66
@M02352:288:000000000-CKWC8:1:1101:9701:6631 2:N:0:TACGCTGC+CTAAGCCT
CAGTCTTGCGACCGTACTCCCCAGGTGGGATACTTATCACTTTCGCTTAGTCACTGAGCTAATGCCCAACAACTAGTATCCATCGTTTACGGCGTGGACTACCAGGGTATCTAATCCTGTTCGCTCCCCACGCTTTCGTCCCTCTGCGTCATTCCATACGTATTAGACTGCCTTCGCAATCGGTATTCTTTGTACTATCTATGCATTTCACCGCTACACTACACTTCCTATCTACTTCTATAGTCCTAAAGTCAACCAGTATCAAAGGCATTCCCATAGTT
+
GGGGGGGGGDCEFEGDGGGFGD8FCFGG7FEFGFFA@<,;FFGG@FFGE9CE96EAE,:EFCFGGGGGFFG,CFD6<,CEECDE:FFG<AF=7CCEF:?E<F8,:@@FFF9F5ABF4E,CFF+@@FFFC,83>FFC>+@8E6@,38E+6+4,,27DF;:,38,,5,,@;,@>:9?5C>5*/;5?*=C7D,>7=*+28++=+2++*===CB@;85>:?6,7;A;F+?)*.+3;++9?3?)1<)).))))).799C6B?0)-)))).66(30).)./)*.)6A
@M02352:288:000000000-CKWC8:1:1101:19100:6633 2:N:0:TACGCTGC+CTAAGTCT
CAGTCTTGCGAGCGTACTCCCCAGGTGGGATACTTATTACTTTCGCTTAGCCACTTACTTTATGTCCAACACCTAGTATCTATCGCTTTTACTGTGGACTCCAAGGGTATCTATACTCCTTTGTGCTCCACGCTCTCTTCCCCCAGCGTCACTACTTACGTCCTATACTCTCCTTGCACTCGGTACTTTGTGTATTATCTATGCATTTTACCCCTATACTACACATTCTACCTCCTCCCATACTATTCAAACCAACCAGTATCAAAGCTACATCCTTACTT
+
GG,,,=FFG7++8@FGGGGGGGGGGGGG:FGGGGGG9,,EFGGGGGGG:F,C9FG,@,,<,<F,,C9,C,F,,:,C9,C<6,,56,BD,,5,,9EE,<:,=,,9,,?,,B<F,59,,,,C,4,5,:,,@,@+C+4D,,,,,,44++6+@63+,,3,7,36D,+3,,,,37,3,,++52+<*7+4@+@3E,@*0*+**5+B+CC8*+4?9,;**:@*,0:6*3:AC47+8+4+**7((5((13(**/*1.))/(/(:30))).)).)),))).))))3<()1
@M02352:288:000000000-CKWC8:1:1101:4006:6648 2:N:0:TACGCTGC+CTAAGCCT
CAGTCTTGCGACCGTACTCCCCAGGTGGGATACTTATCACTTTCGCTTAGTCACTGAGCTAATGCCCAACAACTAGTATCCATCGTTTACGGCGTGGACTACCAGGGTATCTAATCCTGTTCGCTCCCCACGCTTTCGTCCCTCAGCGTCAGTACATACGTAGTCGACTGCCTTCGCAATCGGTATTCTGTGTACTATCTATGCATTTCACCGCTACACTACACATTCTATCTACTTCCATATGACTCAAGTCAACCAGTATTACAGGCAGTTCCATAGTT
+
FFGECFGGGGEEECFFFD,C,BCFFFFGGFGGGGGEFFGCFGGGGEGGEFGGGGGGFGGGAFCCFC8FCCFFCE8ECFFGGFGGC,BFFFEDGGGG7@FF<,EGGGGFGFGGC9AEBFFGFG7+=EGGGGDFGGCFGGG=EGGGGEFGCG6CF7CFGFFFFC7C,*@EEBEF9AF>CD7?;CEC;EF,<7BCFC89?AAF+:8DE8BFGFFDDEFB56=E1A;;=FCC5A:FF66?CFFFF?C354)2)(4>>94?:(792)).)))4(((4<A*.1),..
@M02352:288:000000000-CKWC8:1:1101:26767:6653 2:N:0:TACGCTGC+CTAAGCCT
CAAACTTGCGTTCGTACTCCCCAGGTGGGATACTTATCACTTTCGCTTAGCCACTCAGAATTGCTTCCGAACAGCTAGTATCCATCGTTTACGGCGTGGACTACCAGGGTATATAATCCTGTTCGCTACCCACGCTTTCGTCCATCAGCGTCAATGTATTATTAGTAACCTGCCTTCCCAATTGGTATTCCATGTAATCTCTAAGCATTTCACCGCTACACTACATATTCTATCTACTTCCATATGCCTCAAGTCAACCAGTATCAAAGGCAGTTCCATAT
+
FEGGGGGCEFGGDGGGFGGGGEGCGGEFGCGDFFGDFGGGGGGGCEGGECFGFFGGG8EFFC,,6EFGGECF:ECFG@D9FFGFFFGGGGGCC7:BFFGG=FGFFCEE+:F=,CAEGGFF,9CAF>ECE,>AF>F+@D8BFC+6>FC?FGGGG+@C:@F,;FFGFGF,@>D>81;D5**40;AFFA,@DCF@C*B<AFFGFGFGEF>F7=@CFA@48)6>=+6621*B5F6+1+<C3??9<EC?5))/)5@37?EF?EFF0;9))))..(,(((*)1-4-)
@M02352:288:000000000-CKWC8:1:1101:26782:6663 2:N:0:TACGCTGC+CTAAGCCT
CAAACTTGCGTTCGTACTCCCCAGGTGGGATACTTATCACTTTCGCTTAGCCACTCAGAATTGCTTCCGAACAGCTAGTATCCATCGTTTACGGCGTGGACTACCAGGGTATCTAATCCTGTTCGCTACCCACGCTTTCGTCCATCAGCGTCAATGTATTATTAGTAACCTGCCTTCGCAATTGGTATTCCATGTAATCTCTAAGCATTTCACCGCTACACTACATATTCTATCTACTTCCATATGACTCAAGTCAACCAGTCTCAAAGGCAGTTCCATAG
+
GG9@EFGECGGGDEFFGGGGGGGCGFEFGFGFGGGGGGGGGGGCC:FAFFG@F<FGG?GGGGGGGGGFGDG+@ADFF<FEFFFEFG@FFGFGGGG>FG7EGFFG?F,:FFAEGGGGGG<FFGGFGGGGG,@:4:>FGFGEGCECEFFG8=C6+ACFGGGFDGGFFGFDFGGGGFFFGGCB>DGGCFGGDFDCCEFF4BFDFFCDCAFGGGFD8?@4=;==:@;FFD3DCFFFF+7<>67/74<6C96CEE;1.9>A?35(27))92:)<7?0(3/-/6A4,
@M02352:288:000000000-CKWC8:1:1101:20303:6687 2:N:0:TACGCTGC+CTAAGCCT
CAGTCTTGCGACCGTACTCCCCAGGTGGGATACTTATCACTTTCGCTTAGTCACTGAGCTAATGCCCAACAACTAGTATCCATCGTTTACGGCGTGGACTACCAGGGTATCTAATCCTGTTCGCTCCCCACGCTTTCGTCCCTCAGCGTCAGTACATACGTAGTAGACTGCCTTCGCAATCGGTATTCTGTGTAATATCTATGCATTTCACCGCTACACTACACATTCTATCTACTTCCATATGACTCAAGTCAACCAGTATCAAAGGCAGTTCCATAGTT
+
GGGGGGGDFBEGGGGGGGGFGGGGGGFGDGGGGGGGGGGGGGGGGGGGGFGGGGGFGFFGFGGGGGGGGGGGGGGGGGGGGGGGGGGGFGGCFEGGGGGGGGGGGGGGGGGGGGGGGGDFGGEGEFGGGGGDGGGGGGGGGGGG8DGDGDE>GGGGGGGGGGFEEC9DGGGGGGGGGG5>FGCEGGGGFGGGGECEFFFGFGFGFFCG7FFGGEFBG=;E@F@FGGFGFFFFFFEFFFFEFCEC67C<3=@E<A)97?FBDFBA4AA?<:??946)9<:B<
@M02352:288:000000000-CKWC8:1:1101:21285:6692 2:N:0:TACGCTGC+CTAAGCCT
CAATCTTGCGACCGTACTCCCCAGGTGGGACACTTATCACTTTCGCTTAGTCACTGAGATAAATCCCAACAACTAGTGTCCATCGTTTACGGCGTGGACTACCAGGGTATCTAATCCTGTTCGCTCCCCACGCTTTCGTCCATGAGCGTCAGTATATACGTAGTAGACTGCCTTCGCAATCGGTATTCTGTGTAATCTCTATGCATTTCACCGCTACACTACACATTCTATCTACTTCCGTATAACTCAAGTCAACCAGTATCAAAGGCAGTTCCATAGTT
+
GFGGGGGGFEEGEEGFGGGGGGGGGGGGGFFDFGGGGEFGGGGGGGGGCFGGGGGGGGGGFGEFGGGGGGGGGGDFGFGGGGGGGGGGFF7@F7FGGGGGGGG?FGCGFGGGFGGCFG9AEGGGGGGGGFG+CF=FGGGGGDGD9@EDGGGGGAEDFFGFGFCC;@A@EFGGGGG>DD5>A*4=FGGGG7DCF?+>?8BF8F+;?FFF7C8:CDB)CF@F@F@F7C?F?AFF7:CFFCE;E<F@?ECEEE<A>66B?0).)64)66442(,42:=67))-6
@M02352:288:000000000-CKWC8:1:1101:10551:6703 2:N:0:TACGCTGC+CTAAGCCT
CAGTCTTGCGACCGTACTCCCCAGGTGGGATACTTATCACTTTCGCTTAGTCACTGAGCTAATGCCCAACAACTAGTATCCATCGTTTACGGCGTGGACTACCAGGGTATCTAATCCTGTTCGCTCCCCACGCTTTCGTCCCTCAGCGTCAGTACATACGTAGTAGACTGCCTTCGCAATCGGTATTCTGTGTAATATCTATGCATTTCACCGCTACACTACACATTCTATCTACTTCCATATGACTCAAGTCAACCAGTATCAAAGGCAGTTCCATAGTT
+
GGGGGGGGGGGGGGGGGGGGGGGGGGGGDGGGGGGGGGEFGGGGGGGGGGGGGGGGGGGGGCGGGGGGGGG@FFFGGGGGGGGGGGGGGGGGGDGGGGGGGGGGGGGGGGGGFGGGGGGGGGGGGGGGGFGDGGGGGGGGGGGGGFGGGGGGGGGGGGGFGFGGGGGGGFGGGGGGGCCBFG5C7CGGFGGGFFAEFFACFGAFFFFGGGFFGF@DGFDFEF8ACGFFEF:AFFFEEF<<C<C?FC<93@)7)64?B:>>A4544AAF608:9A?AF))-.
@M02352:288:000000000-CKWC8:1:1101:20298:6706 2:N:0:TACGCTGC+CTAAGCCT
CAGTCTTGCGACCGTACTCCCCAGGTGGGATACTTATCACTTTCGCTTAGTCACTGAGCTAATGCCCAACAACTAGTATCCATCGTTTACGGCGTGGACTACCAGGGTATCTAATCCTGTTCGCTCCCCACGCTTTCGTCCCTCAGCGTCAGTACATACGTAGTAGACTGCCTTCGCAATCGGTATTCTGTGTAATATCTATGCATTTCACCGCTACACTACACATTCTATCTACTTCCATATGACTCAAGTCCACCAGTATCAAAGCCAGTTCCATAGTT
+
FFGGGGGCF:CGG7FGGFGDFFGGGGFD:DFCFGGDGGGGGGGFEGGGGFGGGGGFGGGGDEFCGGGGGGGGGGF?FCFFGGGGGGGGGGGFGGGEGGGGFFGGGE7FGGGGFEGGGGFGGGGGGGGGGFGCGECGGGGGCEGGGGGGGGGGGAEGGAFGG>DG9A9EF7EGGGGGDGC?A4AE?CCGFGGGG?FEEFFGFG68*BFFC9FGCEFEGADE@F;A8FCF<1@FFFFEEFEFE)?..96))5;<<2AF:179)4<24A>(.21:-.7)9).6A
@M02352:288:000000000-CKWC8:1:1101:5118:6711 2:N:0:TACGCTGC+CTAAGCCT
TAGCCTTGCGACCGTACTCCCCAGGCGGGATACTTAATGCGTTAGCTGTAGTACTCAGGGGGTTAACTCCCCAAACACCTAGTATCCATAGTTTACAGCGTGGACTACCAGGGTATCTAATCCTGTTTGCTACCCACGCTTTCGCACCTCAGTGTCAATACTCTGCCAGTTAGCCGCCTTCGCCGCTGATGTTCCTCCTGGTATCTACGGATTTCACTCCTACACCAGGAATTCCACTAACCCCTCAGGTATTCAAGATCTACAGTTTCGAATGCAGGTC
+
GFFFFFGGGGDGGGGGGGFGGGGGGGGGGGGGGGGGGFGGGGGGGGGGGGGGGGGG9FGGEGGGGGGGGGGGGGGGGGGGGGGGGGGGG?FGGGGGDGGGGGGGGGGGGGGGGGGGGGGGGGGGGGGGGGGGGGGGGGGGGGGGG7EDGF,AFFGGGGGGGFGGGGGGGGGFGGGGGGGFFFCEDGGGGFGGGCFC<FFFFGFGFFFFGG895FAFGFBF>=??F<?GB35<FF<A>F(44:(:B<0,3A2<AF<F<AF<4))-8AAA<03:?,=47?F?
@M02352:288:000000000-CKWC8:1:1101:6058:6715 2:N:0:TACGCTGC+CTAAGCCG
CAAACTTGCGGCCGTACTCCCCAGGTGGGATACTTATCGCGTTCGCTTAGCTACTCACGGTTGCATTCGACAAACAAGTAGTCGTCGTTGACTACGTGGAGGACCAGCGTGTCATATACTCTTGGTTGCTCCCCCTATTTTCCAACATCAGCGTCATATTATGAGTAAGGTGCCTCCTTAATTGCTGTTGCATGTAATCTCTAATAATTTCTTCGCCACTATACATGTTATACTTACATCCTAATAATTCAATTTCTACACTATCTCTGATGGTTAGTCAG
+
,@A6CFGGGG7+@@FEGGGGGGGGG,EF+@EFGGGGGF,C+CF7FEGGCGG<FGDGG,,6:F+,,,:C,C,,@,9,,4CF9,,+9A4++,+,,,:F?,C+9+BA+A,,++++,,,8D,,8,,C,,,3+,,,3>++++,,,8=,7,@C6,,,4+45+,,7,;=,;;7E,3,5@,@+*;9++++552=,5>4,*+1=7*1++++12*++12,+++4()*)6((1.8;7)3)+33+11).).7(7))/)/)/))))1)1.9+)().))).))-)).-*)).64.
@M02352:288:000000000-CKWC8:1:1101:7418:6720 2:N:0:TACGCTGC+CTAAGCCT
CAATCTTGCGACCGTACTCCCCAGGTGGGACACTTATCACTTTCGCTTAGTCACTGAGCTAATGCCCAACAACTAGTATCCATCGTTTACGGCGTGGACTACCAGGGTATCTAATCCTGTTCGCTCCCCACGCTTTCGTCCCTCAGCGTCAGTACATACGTAGTAGACTGCCTTCGCAATCGGTATTCTGTGTAATATCTATGCATTTCACCTCTACACTACACATTCTATCTACTTCCATATGACTCAAGTCAACCAGTATCAAAGGCAGTTCCATAGTT
+
GCFGGGGGGGGF@EGGGGGGGGGGGGDGE@<DFGGGGEFF9FGGGGGGCGFFGGGGGGGEGGGCGG8FGGFGGG8CFGGFGGGGEG8FDFEECFFGG>FFGGGGE@:EFDFFCAFGGDCEFGEDGG:EECB>FFEFGGGEGEFGFGGGGGEGGGFGAABFCFFG;F9AFFGGGGGGGG4@FGCGCF,=2,1=B>+488BFFGF8<F6+41=2*;;AC639EF8AFGEGEFAFFFEFFF)4))).)9CC@(/?<7);1()6)6AF).)40348<>4<FA7..
@M02352:288:000000000-CKWC8:1:1101:18326:6722 2:N:0:TACGCTGC+CTAAGCCT
CATTCTTGCGAACGTACTCCCCAGGTGGGTTACTTATCACTTTCGCTTAGCCACTCAGACCGAAGTCCGAACAGCTAGTAACCATCGTTTACGGCGTGGACTACCAGGGTATCTAATCCTGTTCGCTACCCACGCTTTCGTCCCTTAGCGTCAATCCATTATTATTGATCTGCCTTCGCAATCGGTATTCTAAGTAATATCTATGCATTTCACCGCTACACTACTTATTCTAACCACTTCATAATGATTCAAGACTTCCAGTATCAATGGCAATTTTCCGG
+
G9FGGGGGGGG:FCGGGGEGGGFGGGGGCGGFFFGFGA<FFGEFCGGGF@FGGG8FFC,EFC:=@FGGGE@FGEFGGFGGGGGCGG7FFG@<7BFGGGGFGCEGGFGGCFFFGGGGEGC99FFCBFCEEGF9F@CFGGD+@ECEFGD2EEEEG5:,@,@,,@FB,@,5>,D9DGGGF*49@7<E4C,ACCFG7?B?4:8:==+CEFFGGG=CFF(5=8:<3AEACC?FEFFA+;;8(5>BAFF)54)<4-4<<30=B27-)645))).6(,,).7<6-860
@M02352:288:000000000-CKWC8:1:1101:26742:6729 2:N:0:TACGCTGC+CTAAGCCT
TAATCTTGCGACCGTACTCCCCAGGCGGAATGCTTAATCCGTTAGGTGTGTCACCAACAAGCATGCTTGCTGACGACTGGCATTCATCGTTTACGGTGTGGACTACCAGGGTATCTAATTCTGTTTGCTCCCCACACTTTCGTACCTCAGCGTCAGTATCGCGCCAGTGAGCCGCCTTCGCCACTGGTGTTCCTCCAAATATCTACGACTTTCACCTCTACACCCGGAATTCCACTCACCTCTCTCGAACTCAACTACAGGAGTTCACAGGCACTCTCAGG
+
BFFE@FGGGGDFGGGGGGGGGDG:8DEEGGGDGGGGGFFF7FFFGFFE<@:CDG96EFFFC@FFEFGFGGG9FF@EEFEFGC<BFFGFGG<F=E7FGFG@C,B<AF8FG@+BFCAF;EE,4F,AF9=EFG=ACGGGCFCGGDFGGEF?CEGGGGC8@EFD++@:C:7>93,,77;9;*;*:*4760CC,=5+=*=(5AFF6371)+)8)2=7@7?=@))7>:65CD9),.)1*069?:78.88?72(,3:(4)(,*(.0)(3((.).))66?B0)(*.))4
@M02352:288:000000000-CKWC8:1:1101:16663:6733 2:N:0:TACGCTGC+CTAAGCCT
TAACCTTGCGGCCGTACTCCCCAGGCGGTCAACTTAGTGCGTTAGCTGCGCCACCCACGACTCAAGGTCACAGACGGCTAGTAGACATCGTTTACGGCGTGGACTACCAGGGTATCTAATCCTGTTTGCTCCCCACGCTTTCGCACCTCAGTGTCAGTATCAGTCCAGGTAGTCGCCTTCGCCACTGGTGTTCCTTCCTATATCTACGCATTTCACCGCTACACAGGAAATTCCACTACCCTCTACCGTACTCTAGTTCAGCAGTATCAGGTGCAGTTCC
+
GFFGGGGCEGGGGGFGGGGGGGGGGFGGGGGGGGGGGGGGGGGGCFGGGGGGGGGGGGGDGGGGGGGGGGGDFGGEGGGGFGA?CFGGGGGGGGGGGGGGGGGGGGGGGGGG@FGGGGGGGGGGGGGGGGFGGGGGGGGGGGGGGGGGGGGGFGGGGGGGGGGFGGGGFGCCFGGGGGGF4DECDGG6C6;DGFFFFFF+3+:C?=FCDG3D7A?FF)7(4@)7FF:C19F?*95AB(504508<A91<???AFF76-@>)66:A)6))),62)0)@AA2
@M02352:288:000000000-CKWC8:1:1101:15199:6751 2:N:0:TACGCTGC+CTAAGCCT
CAGTCTTGCGACCGTACTCCCCAGGTGGGATACTTATCACTTTCGCTTAGTCACTGAGCTAATGCCCAACAACTAGTATCCATCGTTTACGGCGTGGACTACCAGGGTATCTAATCCTCTTCGCTCCCCACGCTTTCGTCCCTAAGCGTCAGTACATACGTAGTAGACTGCCTTCGCACTCGGTATTCTGTGTAATATCTATGCATTTCACCGCTACACTACACATTCTATCTACTTCCATATGACTCAAGTCAACCAGTATCAAAGGCAGTTCCATCGTT
+
GGGBEFGGGD@F@FGGGGGGGGGGGGGGEFGGGGGGGAEGGGGGGGGGDGEFFGE9F@<FEFFCFGF<FGGCCF?CFAFGCFFGGFGFFFB,=BFDFGGGGFGGA@+4:B<AD9CEAF,CEFG7FGBEECE:F+6DECGEGGFGG,=DECEDF7,,8EFBEF>>@;B;E:FFCCCFGD>?FF*?*=CFDFFCD4B??CCDFG8CCFFDF:FCDF>D59=<(0.=FFCC?AA6+;7CC37CE3?66C?EF;44AF66((74<<42:A2((42.6)1)158:2
@M02352:288:000000000-CKWC8:1:1101:9853:6759 2:N:0:TACGCTGC+CTAAGCCT
CAATCTTGCGATCGTACTCCCCAGGTGGGACACTTATCACTTTCGCTTAGTCACTGAGATAAATCCCAACAACTAGTGTCCATCGTTTACGGCGTGGACTACCAGGGTATCTAATCCTGTTCGCTCCCCACGCTTTCGTCCCTCAGCGTCAGTACATACGTAGTAGACTGCCTTCGCAATCGGTATTCTGTGTAATATCTATGCATTTCACCGCTACACTACACATTCTATCTACTTCCATATGACTCAAGTCAACCAGTATCAAAGGCAGTTCCATAGTT
+
FGFGGGGGGGGGGGGGGGGGGGGGGGGGEGGFGGGGGGFGGGGGGGGGGGGGGGGGGGGGFFGFFGGGFGGDFGG<FFGGGGGGGGGGGGED7BFGGDFGGGFGGGGGGDDGGEG,CFCFGGGGGGGEEGGGGGEGGGGGEGCGCGGGGGGGFFGGGGGGGG@EEG93>FGGFFGFDC;@FG*=FGGGGGEFDEFE6BFGF@6;?FFFC9+;8828EA@7@F84*>?>5@F7AFEFF?49<97)7CCCF()//?)6;1A<426A9AA?60:?A28)/)).6
@M02352:288:000000000-CKWC8:1:1101:26036:6772 2:N:0:TACGCTGC+CTAAGCCT
CAGTCTTGCGACCGTACTCCCCAGGTGGGATACTTATCACTTTCGCTTAGTCACTGAACTAAAGTCCAACAGCTAGTGTCCATCGTTTACGGCGTGGACTACCAGGGTATCTAATCCTGTTCGCTCCCCACGCTTTCGTCCCTCAGCGTCAGTACATACGTAGTAGACTGCCTTCGCAATCGTTATTCTGTGTAATATCTATGCATTTCACCGCTACACTACACATTCTATCTACTTCCATATGACTCAAGTCAACCAGTATCAAAGGCAGTTCCATAGTT
+
GGGGGGGGGGGGDGGGGGGGGGGGGFFGGGGGGGGGFFFFGGGFGGGGGGGGGGGGGGGFFGGGGGGGGFGGGGGGFFFGGGGGCFFGDGCFFGGCCF@FGGGGGDGGGGGGGGFEGFEGGEFGFGGGGGG7=FFFFGG6>EDG8=DGGGGGGFGFCDGFF9DE9@FFCGGGGGGGGGDDFG,=@FGFGEF@CE9AAFFFCF=FFFCG8CCD45>DG=;CEFFFGD?C<6:FFAECECE9E?CF3>CE@E@C3)/8:<FF<AAA<<>:<?08)6@)/.)69
@M02352:288:000000000-CKWC8:1:1101:5837:6773 2:N:0:TACGCTGC+CTAAGCCT
CAGTCTTGCGACCGTACTCCCCAGGTGGGATACTTATCACTTTCGCTTAGTCACTGAGCTAATGCCCAACAACTAGTATCCATCGTTTACGGCGTGGACTACCAGGGTATCTAATCCTGTTCGCTCCCCACGCTTTCGTCCATGAGCGTCAGTATATACGTAGTAGACTGCCTTCGCAATCGGTATTCTGTGTAATCTCTATGCATTTCACCGCTACACTACACATTCTATCTACTTCCGTATAACTCAAGTCAACCAGTATCAAAGGCAGTTCCATAGTT
+
GGGGGGGGGGDGCFGGGGGGGGGCFGEGDGDDFGGGGGGGGGGGGGGGGCGGGGGGGGGGGGGGGAEGFFFGGGCGGGGGGGGGEGGGGGG@GGGGGGGGGGGGGGGEGFCFGGGGGGGGGGGGGCGFG@EGGFGFGGGGGGE=FGGGGGGEFGFGGCFGGGGEEE9EF7D?EGGGGDGEFF>EGGGGGGGGGFFFEAFGCFCC?FFGFGA8CD@58/6<;F35;FCC?CF=FFCEEE3(/;@3?394@3=FA9:FB0)644<BA)4:0<03<A=6@<>4:
@M02352:288:000000000-CKWC8:1:1101:9490:6774 2:N:0:TACGCTGC+CTAAGCCT
TAATCTTGCGACCGTACTCCCCAGGCGGAATGCTTAATCCGTTAGGTGTGTCACCAACAAGCATGCTTGCTGACGACTGGCATTCATCGTTTACGGTGTGGACTACCAGGGTATCTAATCCTGTTTGCTCCCCACACTTTCGTACCTCAGCGTCAGTATCGAGCCAGTGAGCCGCCTTCGCCACTGGTGTTCCTCCAAATATCTACGCATTTCACCGCTACACAGGAAATTCCACTACCCTCTACCGTACTCTAGTTTAGCAGTATCAGGTGCAGTTCCC
+
GGGGFGGGFG@GEFGGGGGGGEFEGGGGGGGGGGGGGGGGGGGGGGGGGGGGGGGGGGGFFGGGGGGGGGGFCGGGGGGGGGGGGFGGGGGGGGGGDFEEGGGGGGGGGDGGGGGG;EFGFGFGGGGDGFGFGGGCGGFFEEFGGGGGGGGGEGGGGGGGGGGGGGGGGF?E6EDDG4CFEGEGFGGFGEGGGCAFF;8DFGFG?FFGGGEGFFCFCB;;B=;**>0C7BB?FFF<>?B?21:<A29B?BB2<<AF<)/6:<>44:>4::437:BA=>D2
@M02352:288:000000000-CKWC8:1:1101:27988:6850 2:N:0:TACGCTGC+CTAAGCCT
TAACCTTGCGGCCGTACTCCCCAGGCGGTCTACTTATCGCGTTAGCTTCGCCACTAAGTCATTACAACCCAACGGCTAGTAGACATCGTTTACGGCGTGGACTACCAGGGTATCTAATCCTGTTTGCTCCCCACGCTTTCGCATCTCAGTGTCAGTATCAATCCAGAGTGTCGCCTTCGCCACTGATGTTCCTTCCTATATCTACGCATTTCACCGCTACACAGGAAATTCCACACCACTCTATCGTACTCTAGCCTGCCAGTATCGGGTGCAATTCCAAG
+
EFDFFGGGFGGG>ECCFGFGGGGEDFFGGGGFGGGGFGGGGGDE7FGCCFEDFEFGFGGGGGGFGGGFFFGGGGGGGGGFGGFEFFFGGFFFCEGGGGGGGFFCFDEFECF@FA3CDGCG93EFFGGGGGGGGGEDEEFFGGE*@EGFGFEGCAFGGGFGGFGGF?C8F9DFECCGGF*/:CCG4CFFGGEGGFFFFFFFFGF765)9<EFGGF<3*=923:2<F7(99**9**.(((4??<26<043:F9<))5<<:F2)5:94A3>>:9(2)08@<F2,
@M02352:288:000000000-CKWC8:1:1101:17810:6852 2:N:0:TACGCTGC+CTAAGCCT
CACACTTGCGTGCGTACTCCCCAGGCGGAACACTTAACGCGTTGGCTACGGCACTGCTCGGGTCGATACAAGCAACGCCTAGTGTTCATCGTTTACAGCTAGGACTACAGGGGTATCTAATCCCTTTCGCTACCCTAGCTTTCGTCCCTGAGTGTCAGTTACGGCCCAGTTGAGCGCCTTCGCCACTGGTGTTCTTCCCAATATCTACGCATTTCACCGCTACACTGGGAATTCCCTCAACCCCTACCGTACTCCAGTTCACCAGTTTCCACTGCCTATCA
+
GGGGGGGGGGGEGGGGGGGGGGGGGGGGGGGGGGGGGGGGGGGGGGGGGCFGGGGGGGGGGGGGGGGGGGGGGGGGGGGGGGGCGCGGGGGGGGGGGGGGGGGGGGGGGGGGGGGGGGGGGGGFGGGGDGEGGGGGGDGFGGGGGGGGFGGFGGGGGGGGGGCEEGGGGGGGGCDGGCDEFFCGGGGGFG6;DFFFEFF7AGFGFFFGCGFGGF<?GFF>FEFFGF794>F>FFBF<BF0<B<???F?>?F??B26:AFF2<B>:BFFD><>2?F:*)).-
@M02352:288:000000000-CKWC8:1:1101:11692:6865 2:N:0:TACGCTGC+CTAAGCCT
TAACCTTGCGGCCGTACTCCCCAGGCGGTCTACTTATCGCGTTAGCTTCGTTACTAAGTGATCAAGTCACCCAACAACTAGTAGACATCGTTTACGGCGTGGACTACCAGGGTATCTAATCCTGTTTGCTCCCCACGCTTTCGCACCTCAGTGTCAGTATCAGTCCAGGTAGTCGCCTTCGCCACTGGTGTTCCTTCCTATATCTACGCATTTCACCGCTACACAGGAAATTCCACTACCCTCTACCGTACTCTAGTTCAGCAGTATCAGGTGCAGTTCC
+
FGGGGGGGGGGGGGGGGGGGGGGGGGDGGGGGGGFGGGGGGGGGGGGGGGGGGGGGGGGGGGGGGGGGGGGGGGGGGGGGFGFGGGGGGGGGGGGGGGFGGGGGGGGGF8ECFGGGGGGGGGDGGGGGGFGGFFFGGGGGGGGDEGGGGGGGGGGGGGGGGGGGGGGGCFGDGGGGDGGFFGGGGGGGGGGGGFFFFFF=AFFGE7AFDGFG7FFFDDF9@FEFCG:*36@FFFAFBFF<:<BFFFFB<?FFF9<454@>2)51:54<69>424:9@2<A
@M02352:288:000000000-CKWC8:1:1101:19755:6866 2:N:0:TACGCTGC+CTAAGCCT
TAACCTTGCGGCCGTACTCCCCAGGCGGTCTACTTATCGCGTTAGCTTCGTTACTAAGTGATCAAGTCACCCAACAACTAGTAGACATCGTTTACGGCGTGGACTACCAGGGTATCTAATCCTGTTTGCTCCCCACGCTTTCGCACCTCAGTGTCAGTATCAGTCCAGGTAGTCGCCTTCGCCACTGATGTTTCTTCCTATATCTACGCATTTCACCGCTACACAGGAAATTCCACTACCCTCTACCGTACTCTAGTTCACCAGTATCAGTTTCATTTCC
+
FEFFCFGGCF7+@FFGBFGGGDF@DD7@7@FFCFGGGG7CEFGGGGAAFCC<FEGAFDF<E<FG,EFGGGGGE<FCFGFFEF9?FFDFGDGGGGA?+=@FEGB8FFFEDE7+3DB9@E?FFF9BFGGFGAFDFGGG>=8CDF6CCE67:?6EFFA,EFCCGEGGGF;68FF,DCDGGDGFFGGGGG?,,4>:+/=;58F+=;+C51;9DE>>DC7FG)3(.>@F*;:*4)*77?)49(33:7:?<<46(((,6A4*6:@4).)4---:))))).*)0644
@M02352:288:000000000-CKWC8:1:1101:5725:6871 2:N:0:TACGCTGC+CTAAGCCT
CAATCTTGCGACCGTACTCCCCAGGTGGGACACTTATCACTTTCGCTTAGTCACTGAGATAAATCCCAACAACTAGTGTCCATCGTTTACGGCGTGGACTACCAGGGTATCTAATCCTGTTCGCTCCCCACGCTTTCGTCCATGAGCGTCAGTATATACGTAGTAGACTGCCTTCGCAATCGGTATTCTGTGTAATATCTATGCATTTCACCGCTACACTACACATTCTATCTACTTCCATATGACTCAAGTCAACCAGTATCAAAGGCAGTTCCATAGTT
+
GGGCFGGGGGEGGGGGGGGGGGGGGGGGGGGGGGGGGGFGGGGGGGGGGGGGGGGGGGFCGGGGGGGGGGGGGGGGGGGFGGGGGGGGGGGGGGGGGGGGGGGGGGGGGGGGFGGGGGGGGGGGGGGGGGGGGGGGGGGGGGGGGGGGGGGGGGGGGGGGGGGGGGGGGGFGGGGGDGC>FGECFFGGGCFGGFFEFFFGFGFFEFFG8EFCCBFEGFFFFF;AGFEGFFFFFFFFFF;6CEFFEE?<@;2:<9AF02>AA<<FD>F0:<(.:A6>F92<<
@M02352:288:000000000-CKWC8:1:1101:12986:6872 2:N:0:TACGCTGC+CTAAGCCT
TAACCTTGCGGCCGTACTCCCCAGGCGGTCTACTTATCGCGTTAGCTTCGTTACTAAGAAATCAAGTCTCCCAACAACTAGTAGACATCGTTTACGGCGTGGACTACCAGGGTATCTAATCCTGTTTGCTCCCCACGCTTTCGCACCTCAGTGTCAGTATCGGTCCAGGTAGTCGCCTTCGCCACTGGTGTTCCTTCCTATATCTACGCATTTCACCGCTACACAGGAAATTCCACTACCCTCTACCGTACTCTAGTTCAGCAGTATCAGGTGCAGTTCC
+
FGFGGGGGGGGGGGGGGGGGGGGGGGGGGGGGGGGGGGGGGGGGEGGGGGGGGGGGGGGGGGGGGGGGGGGGGGGGGGGGGGGGGGGGGGGGGGGGGGGGGGGGGGGGGGGGGGGGGGGGGGGGGGGGGGGGGGGGGGGGGGGGCEGGGGGGGGGGGGGCGGGGGEGGGGGGGGGGGGGFAGGGGGGGFGGGGFFFFFFFFFFGEFFGC*=DGFCFFEFFFF?FGG:GF)*9=FDBABFF<441AFFF<?:0>F<*6>B<<<A(.-)6:A064>FA?9>F
@M02352:288:000000000-CKWC8:1:1101:7691:6926 2:N:0:TACGCTGC+CTAAGCCT
CACTGTTGCCAGCGTACTCCCCAGGCGGCTAACTTAATACTTTCGCTTTGGCACTCATCTTCAAGTAGACAAGCACCGAGTTAGCATATTTTTCGCCGTGGACTACCCGGGTATCTAATCCCATTCGCTACCCACACTTTTGTCCATCAGCGTCAATAATATCTTTGTCAGCTGCCTTTGCCATTGTTGTTCTCTTTCATATATATGCATTTCTCCCCTCCACTACTCATTTTATCTACTTCCATTCTACTCACATCAACCACTCTCAAAGACATTGTCAT
+
CEF,,CFFAC6-9@C;@C6FFG,BF,@C:+,;,;FEFF9EGGGF,:BCG9E@EF<@<CF,CECF,:@C@F,E,CCC=7+>4=,,C,,,5:AC,,8++68@++95E<<48>7>+EFEE,,,6A,C?,,+=B7,:,@+3,3E,,6,@C8D89DE@+43<;,@=,,,7,3@,3,,,4*;28*+=*,:+,2,4=5+=69*:4=CF9+2*B+B+9+=++18,?B2(AB888*87+;+;+.).9))74).9)))16)///.+)/*630(((/..)4<(((*-*-64)
@M02352:288:000000000-CKWC8:1:1101:22173:6926 2:N:0:TACGCTGC+CTAAGCCT
CAATCTTGCGAACGTACTCCCCAGGTGGGACACTTATCACTTTCGCTTAGTCACTGAGATAAATCCCAACAACTAGTGTCCATCGTTTACGGTGTGGACTACCAGGGTATCTAATCCTGTTCGCTCCCCACGCTTTCGTCCCTCAGCGTCAGTACATACGTAGTAGACTGCCTTCGCAATCGGTATTCTGTGTAATATCTATGCATTTCACCGCTACACTACACATTCTATCTACTTCCATATGACTCAAGTCAACCAGTATCAAAGGCAGTTCCATAGTT
+
FFCGGGGGGGD:CEGGGGGGGGGGGGGGEGGGGGGGGGGGGGGGGGGG@FGGGGG<FGGGGGAFGFGGGGGGGGGGGFGGGGGGGGGGGGGGG?FGGGGGGGGGGGGGGGGGGGGGGGGGGGGGGGGGGGGGGGGGGGGGEGGGGGGGGGGGGGGGGGGGGGGEFGFGGGGGGGGFGDDAFGEG>FGGGGGGG4=AEFFGFGFGFFFGGGFGDFFFG4BEEFFFFGFGEFFFFACEFFAEFEFFFFFFFE@ECE<F8?AA<7CEE3<:??<:ABF2F4)6<
@M02352:288:000000000-CKWC8:1:1101:17019:6938 2:N:0:TACGCTGC+CTAAGCCT
CAGTCTTGCGGCCGTACTCCCCAGGTGGGATACTTATCACTTTCGCTTAGTCACTGAGCTAATGCCCAACAACTCGTATCTATCGTTTACGGCGTGGACTACCCGGGTATCTAATACTGTTCTCTCCCCACGCTTTCTTCCCTCAGCGTCTGTACTTACGTCGTATACTGCCTTCGCACTCGCTCTTCTCTTTATTATCTATGCATTTTACCCCTACACTCCACATTTTATCTCCTTCCCTATTACTCAAATCACCGCGTATCAAAAGCGATTTTATACTT
+
GG9@,FGGF:+@CFGGGGGGGGGGGGGG7EFGGGGG9,6CFGGGGGGG7C6E<FG,C6,69CF,,A<CF,F,C@,B9,C,,55,,,4DD<,,+@FF++,5,9,,>4@>+B,E,,A,,4,A;4,,:>3DC=B8>++@,,63@==@,3=CC++452,,,,3@F,**,,3@,,,:,;7*3**/39***4,,>,4+1*+*18=C+=+;9F=D++;:*:()*;:)(;;A0*.+);++++.).7((7)6)1).))()..4()(,.-,-(.)-.((((((,*./))).
@M02352:288:000000000-CKWC8:1:1101:16438:6946 2:N:0:TACGCTGC+CTAAGCCT
TAACCTTGCGGCCGTACTCCCCAGGCGGTCTACTTATCGCGTTAGCTTCGTTACTAAGAAATCAAGTCTCCCAACAACTAGTAGACATCGTTTACGGCGTGGACTACCAGGGTATCTAATCCTGTTTGCTCCCCACGCTTTCGCACCTCAGTGTCAGTATCGGTCCAGGTAGTCGCCTTCGCCACTGGTGTTCCTTCCTATATCTACGCATTTCACCGCTACACAGGAAATTCCACTACCCTCTACCGTACTCTAGTTCAGCAGTATCAGGTGCAGTTCC
+
GFGGGGGGGFGGGEGGFFGGGGGGGGGGGGGGGGGGGGGGGGGGGFFGGGGGGGGGGFGGGGGGGGGGGGGGGGGGGGGAGFGCGGFGGGGGGGGGEGGGGGGGGGGGFGGGGFFFGGGGGGGGGGGGGGGGGGGGDGGGGG6EGGGGGCCFCFGGGGGGGE*@BGGGCEG?FGGGGGGF4CE5C06:A,CDGEFFFFF7A7AD57ACDGFGGFFFG3:BBF?F47<G?6FBFFAAABF?FFF?A<AFF(:6>>9B9AFF2A4(:<<A>>:A7>:AF42<
@M02352:288:000000000-CKWC8:1:1101:4914:6949 2:N:0:TACGCTGC+CTAAGCCT
TAATCTTGCGACCGTACTCCCCAGGCGGGATGCTTAATCCGTTAGGTGTGTCACCAACACGCATGTTTGCTGACGAATGGCATTCATCGTTTACGGTGTGGACTACCAGGGTATATAACTCTGTTCGCTACACACGCTTTCGTCCATCAGTGTCAATGTATTATTAGTAACCTGCCTTCGCCATTGGTATTCCATGTAATCTCTAAGCATTTCACCGCTACACTACATATTCTAGTTACTTCATAATCATTCAAGTTCTACAGTATCAATGGACGTTCGA
+
,EG9FFGGFGDCF7FDEGGGGGGGC,FFE+@,CFEG,,,C+DFBF@F<E6CFGG,9ECF,B:F::,9C4EFFD=+?+EA8,,9C,,,5,BBBF,+BFFFFCD@@8EBFGC:F,>,;;E,,3C,C5F+@83B,BFG7:>:EGGFG+*7=,9,252,@<7@A93@D;7@;,@D2,4*43+7*3*4*B,<>,=@:@519<AFGFFACEF=*7<1:CA6=*)(,36=ADC8C6+;617)/1)).9<6>)6<9-.)<94)96<F)6))<4)).).)(,))-><BF
@M02352:288:000000000-CKWC8:1:1101:15852:6959 2:N:0:TACGCTGC+CTAAGCCT
CAGTCTTGCGACCGTACTCCCCAGGTGGGACACTTATCACTTTCGCTTAGTCACTGAGATCAATCCCAACAACTAGTGTCCATCGTTTACGGCGTGGACTACCAGGGTATCTAATCCTGTTCGCTCCCCACGCTTTCGTCCCTCAGCGTCAGTACATACGTAGTAGACTGCCTTCGCAATCGGTATTCTGTGTAATATCTATGCATTTCACCGCTACACTACACATTCTATCTACTTCCAAGTAACTCAAGACTAACAGTATCAAAGGCAGTTCCATAGTT
+
GFGGGGGGGGGD:@FFGGGGGGGGGGFFGFC<DFGGGGGGGGGGGGCFFFFGGGGGGGGG,EFGGCFFGGGGGGGGGFGCGGGGGGGGGGGGGGGGGGGGGGGGGGCGGGGGGFGGGGGGGCF>=FGGGDGGGGGGGGGDEGD8=DFGGEGGFFGGGGGGGGGGGGFGGGGGGGGG5@@AACDCFCCFCGGGGFF?EFFGFDCGCFFDGGFGDF2=EFDFFFFAGGFG<A+1AFEFFE@C<@<ECC<3;E@3:)-977?>D<<BAB<0((-8AF46/),46
@M02352:288:000000000-CKWC8:1:1101:4899:6959 2:N:0:TACGCTGC+CTAAGCCT
TAATCTTGCGACCGTACTCCCCAGGCGGGATGCTTAATCCGTTAGGTGTGTCACCAACAAGCATGCTTGCTGACGACTGGCATTCATCGTTTACGGTGTGGACTACCAGGGTATCTAATCCTGTTCGCTACCCACGCTTTCGTCCATCAGCGTCAATGTATTATTAGTAACCTGCCTTCGCAATTGGTATTCCATGTAATCTCTAAGCATTTCACCGCTACACTACATATTCTAGTTACTTCATAATAATTCAAGTTCTACAGTATCAATGGCAGTTCGA
+
FFGGFGGGGGDFGGGGGGGGGGGGGGGGGGGGGGGGGGFGEGGCEEFGGGFGGGGGGGGCFG=FGAAFFGGFGGGGGGGCCE,<AEFG<FGGGFGEGFCGDFGGEFECFEGGGGGGG,?DDGGGGEFDEGEFGGGGGGGGCE@CBCFG,ECCEGG5@EGFGGFGFF@CFCGGGF>CFGG>ED**CCGG?FF7:8BC<FBDFGFGF@ACFFAFDACFCDFF@F@FCFEG<AF+8@)6<DAAFFFFF<AD<A<2<>A=AA=A-65<AAA<4<BF0,5:FFB:
@M02352:288:000000000-CKWC8:1:1101:22986:6960 2:N:0:TACGCTGC+CTAAGCCT
TAACCTTGCGGCCGTACTCCCCAGGCGGTCTACTTATCGCGTTAGCTTCGTTACTAAGTGATCAAGTCACCCAACAACTAGTAGACATCGTTTACGGCGTGGACTACCAGGGTATCTAATCCTGTTTGCTCCCCACGCTTTCGCACCTCAGTGTCAGTATCAGTCCAGGTAGTCGCCTTCGCCACTGGTGTTCCTTCCTATATCTACGCATTTCACCGCTACACAGGAAATTCCACTACCCTCTACCGTACTCTAGTTCAGCAGTATCAGGTGCAGTTCC
+
GGFGGGGGGGGGGGGGGGGGGGGGGGGGGGGGGGGGGEGGGGGGGGGGGGGGGGGGGGGGDGGGGGGGGGGGGGGGGGGGGGFCFGGGGGGGGGGGGGCGGGGGGGGGGGGGGGGGFGGCFGGGGGGGGGGGGGGGGGGGGGGGGGGGGGGGGGGGGGGGGGFCFFF8CGGFFGDGGGGFFG:5CGGG78FDGFFEFFFFF==DFFF3DEDGGFEAG:@FFFFFGG6F?FFFF62<A?BB???BBF>BB<B164<=4<FFFFA0:<4:ABDD??F2@<B2
@M02352:288:000000000-CKWC8:1:1101:9522:6960 2:N:0:TACGCTGC+CTAAGCCT
TAACCTTGCGGCCGTACTCCCCAGGCGGTCTACTTATCGCGTTAGCTTCGTTACTAAGTGATCAAGTCACCCAACAACTAGTAGACATCGTTTACGGCGTGGACTACCAGGGTATCTAATCCTGTTTGCTCCCCACGCTTTCGCACCTCAGTGTCAGTATCAGTCCAGGTAGTCGCCTTCGCCACTGGTGTTCCTTCCTATATCTACGCATTTCACCGCTACACAGGAAATTCCACTACCCTCTACCGTACTCTAGTTCAGCAGTATCAGGTTCAGTTCC
+
CGEEFGGGGGGGGGGGGGGGGGGGGCEGFDGGGGGGGGGGGGGGGGGGGGGGGGGGGGGGCFGGGGGGGGGGFDGGEGGFFFGDFGFFGGGGGFFEGEDFGGGFFGGGGDFGGGGGGGGGGGGGGGGCFGGFG7,@@=CB@FDGGGEDG?F:;AGGA3=9,=@DFC9F6:?FCC>DG>>A>C=*:<E8FFGGG*=?E5@+;:FCE+;5CE39CF):CE99;FEFFF?G0FF4*7)445?B1,(.4:9(,-4:AA2*64*69-4<<2)-6>)-).1:FAB<
@M02352:288:000000000-CKWC8:1:1101:6241:6966 2:N:0:TACGCTGC+CTAAGCCT
CAGTCTTGCGACCGTACTCCCCAGGTGGGATACTTATCACTTTCGCTTAGTCACTGAGCTAATGCCCAACAACTAGTATCCATCGTTTACGGCGTGGACTACCAGGGTATCTAATCCTGTTCGCTCCCCACGCTTTCGTCCCTCAGCGTCAGTACATACGTAGTAGACTGCCTTCGCAATCGGTATTCTGTGTAATATCTATGCATTTCACCGCTACACTACACATTCTATCTACTTCCATATGACTCAAGTCAACCAGTATCAAAGGCAGTTCCATAGTT
+
GGGGGGGGGGDGEEFGGGGFGGGGGGGGGFGGGGGGGGGGGGGGGGGGGGGGGGGGGGGGGGGGGGGGGGGGGGGGGGGGFGGGGGGGGCGDGEGGGGGGGGGGGGGGGGAAFGGGFGFGGGGGGGGGGGGDGGGGGGGGCEFGEGGGGGEGGGGGGGFGGGGGGGGGGGGFGGGGGGDAFGGGGGEGFGGGGFF?CFACBCFGEFFFGGFGGE@AEFDFFFFFGGEGEFFFFFFFFFF<FCECEFEFF@@EEFAFBFFF)6<)6)6::?:?AFF>FA>B6
@M02352:288:000000000-CKWC8:1:1101:5431:6968 2:N:0:TACGCTGC+CTAAGCCT
CAGTCTTGCGACCGTACTCCCCAGGTGGGATACTTATCACTTTCGCTTAGTCACTGAGCTAATGCCCAACAACTAGTATCCATCGTTTACGGCGTGGACTACCAGGGTATCTAATCCTGTTCGCTCCCCACGCTTTCGTCCCTCAGCGTCAGTACATACGTAGTAGGCTGCCTTCGCAATCGGTATTCTGTGTATTATCTATGCATGTCACCGCTACACTACACATTCTATCTACTTCCATATGACTCAAGTCACCCAGTATCAACGGAAGTTCCATAGTT
+
DGGFFGGGGG@GGGGGGGGGGGFGGFGGDEFGGGGGGGEGGGGGGGGFGG@EFGGGGGGGFFEFGGGGFGGGGFGGGGGGAACBCFGGFD7,+77C@@AFCFGC<?CEEDFFGFF9,EEFE;B:FE@C8FEFG3+38CF8CCAD?@8=C>E6FCEFFEDFFG7B;,,3@<>E9C?FG*3>9**1@F@>D,D7C9+9<6BGFFFFFF+=1180*?1>C*89()6);8CDCAFCA6;5493)96)))754=1264549(2546.)6),-((437A>4)9))66
@M02352:288:000000000-CKWC8:1:1101:9536:6972 2:N:0:TACGCTGC+CTAAGCCT
CAGTCTTGCGACCGTACTCCCCAGGTGGCATACTTATCACTTTCGCTTAGTCACTGAGAATTAACTTAACAACTAGTATCCATCGTTTACGGCGTGGACTACCATGGTATCTAATCCTGTTCGCTTTCCACGCCTTCGTCTCTCAGCGTCAGTATATTCGTAGTACACTGCCTTCGCAATCCCTATTCTGTGTATTATCTATGCATTTCACCGCTACCCTACACCTTCTATCTACTTCCATTTGACTCAAGTCAACCTGTATCAAAGCGTGTTCCATAGTT
+
6;@EEDG@CE7@:CFG,DFGGD,,,CC<,6C,CEFGGGGFGGGCFG,D,6C@FCFCFEF9E<,CF,,,<C@,@,9,9,CFCF<C::94AF?BF7>=:+:CB,AE<F,:5F,5<,,C;E,99F77F++E@,@7F+,+C3@+,@EG@,8?@@8+77E:@,,,,@8@,,,,@3,3@EGG+33:A*,4*@,,3;@9BE+;*+==+=1+/++5+5+2*:5)C)/*0;BFCF=F=8CF+179?))11)))).76).;71))*/(8))1.)9/)((,((,.76/.3:)
@M02352:288:000000000-CKWC8:1:1101:14963:6972 2:N:0:TACGCTGC+CTAAGCCT
TAACCTTGCGGCCGTACTCCCCAGGCGGTCTACTTATCGCGTTAGCTTCGTTACTAAGTGATCAAGTCACCCAACAACTAGTAGACATCGTTTACGGCGTGGACTACCAGGGTATCTAATCCTGTTTGCTCCCCACGCTTTCGCACCTCAGTGTCAGTATCAGTCCAGGTAGTCGCCTTCGCCACTGGTGTTCCTTCCTATATCTACGCATTTCACCGCTACACAGGAAATTCCACTACCCTCTACCGTACTCTAGCCTGCCAGTATCGGGTGCAATTCCA
+
FGGGGGGGGGGGGGGGGGGGGGGGGGGGGGGGGGGGGGGGGGGGGGGGGGFGGGGGGGGGGGGGGGGGGGGGGGGGGGGGGGGGGFGGGGGGGGGGGGGGGGGGGGGGGGGGGGGGGGGGGGGGGGGGGGGGGGGGGGGGGGDEGGGGGGGGGGGGGGGFDFGGGGFGGGGGGGGGDGGFFGGGGDFGC6EDGFFEEFFGFF=FCFFGCEEGGACFGF99>FFFGGFGFFBFF?<AAFFBFFFFFFFFF6:BBDF4<?F??B23?<AF<>1:>FF<F4<9)
@M02352:288:000000000-CKWC8:1:1101:16569:6973 2:N:0:TACGCTGC+CTAAGCCT
CATTCTTGCGAACGTACTCCCCAGGTGGCTAACTTAATGGTTTCCCTCAGTCACTTCTCTATTCCGAAAAATGACCAGTTAGCATCGTTTAGGGCGTGGACTACCAGGGTATCTAATCCTGTTCGCTCCCCACGCTTTCGTCCATGAGCGTCAGTATATACGTAGTAGGCTGCCTTCGCACTCGGTATTCTGTGTAATCTCTATGCATTTCACCGCTACACTACACATTCTATCTACTTCCGTATAACTCAAGTCAACCAGTCTCAAAGGCAGTTCCATAT
+
GGGGGGGGGGD@F@FGGGGGGGGGGGCGFEFGGGGGAFGCFFGGAFGGGGGGGGAFGFGGFEFFD<E7@@AFCFGGFFGGFGFFGGCFGGGGGFFGGGGCFGGGGFGCEAFGGGGG9B<ECFCEFEGGGGGGGE@=B=F6FGG8DF,DFDCGGGG8CDFEF:EF?FAAAFGGGGGGGFCA*;D57C,=:FGFFCFE49=C>F9E4BFGFG6DDFFFEBBE-=6A><@FEFFAFFFFFFFEFDE2@3.74;<(.6;F.;A;;F)69424)(4<6:46@2<9)
@M02352:288:000000000-CKWC8:1:1101:15859:6975 2:N:0:TACGCTGC+CTAAGCCT
CAGTCTTGCGACCGTACTCCCCAGGTGGGACACTTATCACTTTCGCTTAGTCACTGAGATCAATCCCAACAACTAGTGTCCATCGTTTACGGCGTGGACTACCAGGGTATCTAATCCTGTTCGCTCCCCACGCTTTCGTCCCTCAGCGTCAGTACATACGTAGTCGACTGCCTTCGCAATCGGTATTCTGTTTAATCTCTATGCATTTCACCGCTACACTACACATTCTATCTACTTCCAATTAACTCAAGACTAACAGTATCAAAGGCAGTTCCATAGTT
+
FGGGGGGGGGGGGGFGGGGGGGGGGFFG:BEEGGGGGF<FGGGCFGGGEG<EGGGFGGGG,:,CC=EG<F,6,9,CECF<AFFGEFFF7AC7C:>FG+:FACFFB?:?FDEFFGGGG99FFGEEG<>8C8ECGB::=3D=EEFGGGGGGDGCD7EF7@BEFGGC,3**6*3@>EFFGG*99*419CEFGGG+:*1>*=@@CCFG<CFFFG885>1)CA@9=A8)09):CFF++;47?34)))/6):)68:4<4489()064):<).),(4(462=294)).
@M02352:288:000000000-CKWC8:1:1101:27527:6984 2:N:0:TACGCTGC+CTAAGCCT
TAACCTTGCGGCCGTACTCCCCCGGCGGTCTACTTATCGCGTTAGCTTCGCCACTAAGTCATTACAACCCAACGGCTAGTAGACATCGTTTACGGCGTGGACTACCAGGGTATCTAATCCTGTTCGCTCCCCACGCTTTCGTCCCTCAGCGTCAGTATATACGTAGTAGACTGCCTTCGCAATCGGTATTCTGTGTAATCTCTATGCATTTCACCGCTACACTACACATTCTATCTACTTCCGTATAACTCAAGTCAACCAGTATCAAAGGCAGTTCCATT
+
FAFEFFG<FGCFCFFGGGGGGD+6@FC7@CCFDGGGGGGCGGGEDD<FGGGGGEGGGGGGGGGGGFGGDFEG=FEGGEG9?FBEFGGGGFGGGGGDFGGGGGCFFDAAFGFA=CGG9EEFGGFG=@FEGGG>CFEGEGGCEC:EEGGFFCGEEEC;@CC;CCGGGGF9F99FC6CFCFFEFDGGD5EDFGFGDEFEF=FDFDFGFFFGGGFGC72@EB9B7@AFFF?=4@BF4/6>2<<2)3:>044<>A<<2?67<A=8609)652<)<:?F??<9:>B)
@M02352:288:000000000-CKWC8:1:1101:5436:6986 2:N:0:TACGCTGC+CTAAGCCT
TAACCTTGCGGCCGTACTCCCCAGGCGGTCTACTTATCGCGTTAGCTTCGTTACTAAGTGATCAAGTCACCCAACAACTAGTAGACATCGTTTACGGCGTGGACTACCAGGGTATCTAATCCTGTTTGCTCCCCACGCTTTCGCACCTCAGTGTCAGTATCAGTCCAGGTAGTCGCCTTCGCCACTGGTGTTCCTTCCTATTTCTACGCATTTCACCGCTACACAGGAAATTCCACTACCCTCTACCGTACTCTAGTTCAGCAGTATCAGGTGCAGTTCT
+
AFEFFFGGGGGGGGGGGGFFGGEGGGFGGGFFGGGGGGGGDGGGGGGGFGFGGGGGAFGFGGGGGDFCEFGGFEEFEGGFGGGGFGDFFEGGGGGGGGDFGGGFFFFGGGGG8B8;DFGGGDDCGGGGGGGFGGGGE>CCFFCEGBC7?8:A3EEGGGGGFGGGG<FFEGGGG@DGDGDFFGGGGGGFC?CD8?FFFFF+++;@?6A3>5>DGFFFFEFFFF3AFGF406@49@AFF:F(,.((.:99::?BFFB4:AFAFAB:AF2))))<()059>:)
@M02352:288:000000000-CKWC8:1:1101:3856:6987 2:N:0:TACGCTGC+CTAAGCCT
CATTCTTGCGAACGTACTCCCCAGGTGGGTTACTTATCACTTTCGCTTAGCCACTCAGACCGAAATCCGAACAGCTAGTAACCATCGTTTACGGCGTGGACTACCAGGGTATCTAATCCTGTTCGCTACCCACGCTTTCGTCCCTTAGCGTCAATTAATTGTTAGTGATCTGCCTTCGCAATCGGTATTCTGTGTAATATCTATGCATTTCATCGCTACACTACCCATTCTAACCACTTCACAATAATTCAAGACCTACAGTATCAATGGCAATTTTACG
+
FGGFFGGFGGCFEGGG@FFFGGGGGFGFDGGGGGFCCFGGGGGFGGGGGGGGFF<6FFGGGGGGGGFEGCFEEGGGGGFGGGCAFGGGGGDECFGGGDGEFFGGGGGGDGFGGGGGEEEFFFGGGGGDG8A=FEGCEDE8D?@CCGF7>>EEEEGGGGGGGFF;;FGGCCE?GFFGGGBDCDGGGGFFFGGGECEFFC=B78CCFFGFGFCF+<FGA?>@FFF4*67166;3;A2@?E7))3)44<<FFABB<AF?D=>83<DAAAD247<B)<2F:97-
@M02352:288:000000000-CKWC8:1:1101:3874:6990 2:N:0:TACGCTGC+CTAAGCCT
CATCCTTGCGAACTTACTCCCCAGGTGGGTTACTTATCACTTTCGCTTAGCCACTCAGACCGAAATCCGAACAGCTAGTAACCATCGTTTACTGCGTGGACTACTAGGGTATCTACTCCTGTTCTCTACCCACGCTTTCGTCCCGTATCGTCAATTAATTGTTAGTGATCTGCCTTCTCAATCGGTGTTCTGTGTACTATCTATGCAGTTTTCCGCTACTCTACACATTCTAACCACTTCACATTAATCCATGAACTCCAATATCAACAGCAATTTTA
+
,,,,,=,,,C@FC-EFC9EDFGFGCCC@@FFG,CE,C6;,CFGAB7,BCEGEGG8<,C,9B@:F:DFG7FDF:CECEEEF95C9FG:F,=,,,,BC@:F7<<ED,E,,,9,,,44,:59E,5C,,5C,E,A=F+F8=6,+@E+++6+,@36D8+@@B=@,8,3,,87,,,,7@7+5;*019,@C74*5C:@2/+:<4:968++*+4++21++170C82>)A*=F7=4)1+;++/(/3;@@3;E3339<7)7)1)+/?+4=(/6))-)()(4((*)*.6
@M02352:288:000000000-CKWC8:1:1101:11221:6997 2:N:0:TACGCTGC+CTAAGCCT
CAGTCTTGCGACCGTACTCCCCAGGTGGGATACTTATCACTTTCGCTTAGTCACTGAGCTAATGCCCAACAACTAGTATCCATCGTTTACGGCGTGGACTACCAGGGTATCTAATCCTGTTCGCTCCCCACGCTTTCGCACCTCAGTGTCAGTATCAATCCAGAGTGTCGCCTTCGCCACTGATGTTCCTTCCTATATCTACGCATTTCACCGCTACACAGGAAATTCCACACTCCTCTATCGTACTCTAGCCTGCCAGTATCGGGTGCAATTCCAAGGTT
+
GFGEFGGGGGGGGGGGGGGGGGGGGFDD@EGFFGFGGGGGGGGGGGGGGAFGGGGGGGGGGGGGGGGGGGGGGFFDGGFFGG9EFGFGGGGGGGGGGGGGGGFFGGGEC8<FFGGFGGDGGFDCGGGCEFGGGF::E8C8CE?,,D=EFGGGGGGGGGGGFFF9DFGGB7FGGGFFGGDDFGG::,BFGGGDFEFFFA6=AF>D@AADF7ACDB;DGF@F?F;F4>CDECFFFA@F<1CFCED:<144A9<A34:@<DF>A9<(94?((46)-:BAFF0..
@M02352:288:000000000-CKWC8:1:1101:21272:7004 2:N:0:TACGCTGC+CTAAGCCT
CAGTCTTGCGACCGTACTCCCCAGGTGGGATACTTATCACTTTCGCTTAGTCACTGAGCTAATGCCCAACAACTAGTATCCATCGTTTACGGCGTGGACTACCAGGGTATCTAATCCTTTTCGCTCCCCACGCTTTCGTCCCTCAGCGTCAGTACATACGTAGTAGCCTGCCTTCGCAATCGGTATTCTGTGTAATATCTATGCATTTCACCGCTACACTACACATTCTATCTACTTCCATATGACTCAAGTCAACCAGTATCAAAGTCAGTTCCATCGTT
+
GGGGGGGGGGGGGDFFFFGGGGGGGEGGGGGGGGGGGGGGGGFGGGGFEGGGGGGGCFGGFGGFFGGGCGGGGGGFG,EFGGGGGGGGGGGCCCFEEGGF@DFGDECGFGGGGFD>EF,AFGEGG<FFGFEFECEGGGFEGEDF=DGDEGEGGGGCFF:8DDFGGD,,,@DGGFFGGC7BFC:AC*BCFFGGF*49CFFF+CBG4ABDDGA:?;2=EF@<EF8AFCEFF6+:A+9??E36?)696EFF;;3?96)7:(764.6><AA)65<<9AF2/.,:<
@M02352:288:000000000-CKWC8:1:1101:22191:7008 2:N:0:TACGCTGC+CTAAGCCT
CAATCTTGCGATCGTACTCCCCAGGTGGGACACTTATCACTTTCGCTTAGTCACTGAGATAAATCCCAACAACTAGTGTCCATCGTTTACGGCGTGGACTACCAGGGTATCTAATCCTGTTCGCTCCCCACGCTTTCGTCCATGAGCGTCAGTACATACGTAGTAGACTGCCTTCGCAATCGGTATTCTGTGTACTATCTATGCATTTCACCGCTACACTACACATTCTATCTACTTCCATATGACTCAAGTCAACCAGTATCAAAGGCATTTCCATAGTT
+
GGDGGGGGGGEEDCGGGGGGGGGGGGGGGGGGGGGGGGGGGGGGGGGG:FFGGGGGGFFFGFFFDGGGFGGGGGGFFGGGGGGGGFGGFBB7F+FFCGGGGGGGGCCECFGGGGFGGGCGFFEDGEFGEEG:FF@FG>FEC6EF,>EGGGGGG8EEFGFGGG@E9=FAFGGG?<CG>7*:AG>?GGGGGGGCFC+9AFFG9FADEFFGFD@;7?>B?ABC@F@A8D?DE7=FF@9<99@<E)<5<<C9E3)99CCB@<FE>BF999<(11)5696)=A0:A
@M02352:288:000000000-CKWC8:1:1101:7178:7023 2:N:0:TACGCTGC+CTAAGCCT
CAATCTTGCGACCGTACTCCCCAGGTGGGACACTTATCACTTTCGCTTAGTCACTGAGATAAATCCCAACAACTAGTGTCCATCGTTTACGGCGTGGACTACCAGGGTATCTAATCCTGTTCGCTCCCCACGCTTTCGTCCATGAGCGTCAGTATATACGTAGTAGACTGCCTTCGCAATCGGTATTCTGTGTAATATCTATGCATTTCACCGCTACACTACACATTCTATCTACTTCCATCTGACTCAAGTCAACCAGTATCAAAGGCAGTTCCATAGTT
+
GF<FCGGGGGDGGGGGGGGGGGGGGGGGGGGFGGGGGGFFGGGGGGGGEGDFGGGGGGGGGGGGGGGGGGFGGGG9FFGEFGGFEGFGFGGDEEGG7?FGGGGFGDEDFGGGGGFDFGGGGGC7=E:@EDECGCCGGGGDCCAC,@FGGGGGGGGGGGGGGGGGGGGGGGGFGFCGGCDEFGGC>FGGGGGGGE+><:+=:FA+7:BDFGFFGE9>EA3;;F@;6F?FEFFAA7>EFF<CF)44?9))6335>A9F(::AA4<A<AB?04(8<-76F9?DB
@M02352:288:000000000-CKWC8:1:1101:15335:7026 2:N:0:TACGCTGC+CTAAGCCT
TAATCTTGCGACCGTACTCCCCAGGTGGGACACTTATCACTTTCGCTTAGCCACTGAACTAAAGTCCAACAGCTAGTGTCCATCGTTTACGGCGTGGACTACCAGGGTATCTAATCCTGTTCGCTCCCCACGCTTTCGTCCATCAGCGTCAGTATCGAGCCAGTGAGCCGCCTTCGCCACTGGTATTCCTTCAGATCTCTACGCATTTCACCGCTACACCTGAAATTCTACCCCCCTCTACAGCACTCTAGTTCACCAGTTTCAACTGCCGTTCCGCGGTT
+
AFGGGGGGGGGGEGFGGGGGGGGGGGGGGGGGGGGGGGGGFGGGGGEGGF9FGGGGGGGGGG<EFGGGGGFGGGFGGFFGGGGGGGGGFFGDG7FFGEGGGGDFFF7FGGFFGGGGGG9EFGGGGGGGGFEFD:FFGDFDGGCFEEECEGEEGGCC8F@84DE89FAFC:CEEGGGD9***;6CGGFF@:E:C=F4;FFGFGFDFFFDG77;8>0)CAD@FF8;7FF@?FFFF5619?02<4)3(23?>42:)))15?:<<42)6)-3)3,88(7.:1(--
@M02352:288:000000000-CKWC8:1:1101:11761:7039 2:N:0:TACGCTGC+CTAAGCCT
TAACCTTGCGGCCGTACTCCCCAGGCGGTCTACTTATCGCGTTAGCTTCGTTACTAAGTGATCAAGTCACCCAACAACTAGTAGACATCGTTTACGGCGTGGACTACCAGGGTATCTAATCCTGTTTGCTCCCCACGCTTTCGCACCTCAGTTTCAGTATCAGTCCAGGTAGCCGCCTTCGCCACTGGTGTTCCTTCCTATATCTCCGCATTTCACCGCTACACCGGAAATTCCACTACCCTCTCCCATACTCTACCTCAGCATTATCCCGTGCAGTTCC
+
AFFGGFGDFGEGGGGGGGGFCEGGGCGGGGGFGGGGGGGGGGGG>F9FEFGGGGGGG,EFEGGG@FGGEFGFGGGCFGGGGGF<AFFGG@FFGCF=+@:CECCGEFF8?FGGGFDEDFCFGBFFFEFCD;EGFF@C73@BEFCG+C+;CD8C,@7,,@;DC95;5@B6DBF,,27CCDDF):*ADC,,>=EDD<ACE;A+;7;DF785CEE3CFEFG>BFFF?@*14>6DFFFFFAA:08()-((.4?B1::?>:*)./2..-))-))))(.((0)9.)6
@M02352:288:000000000-CKWC8:1:1101:7016:7041 2:N:0:TACGCTGC+CTAAGCCT
TAATCTTGCGACCGTACTCCCCAGGCGGAATGCTTAATCCGTTAGGTGTGTCACCAACAAGCATGCTTGCTGACGACTGGCATTCATCGTTTACGGTGTGGACTACCAGGGTATCTAATCCTGTTTGCTCCCCACACTTTCGTACCTCAGCGTCAGTATCGAGCCAGTGAGCCGCCTTCGCCACTGGTGTTCCTCCAAATATCTACGAACTTCCCCTCTACCCTTGGAATTCCACTCACCTCTCTCGAACTCAAGACTAGCAGTATTAGAGGCAGTTCCAG
+
ECEEFGGFGGGC:FFGGGGG?FECFC:CEGGGGGGGGGGGGGGGGGGGGGGGAFGGGGDFFGEGGGGGGGGGFFGGGGGGGCFGGGFGFFCGGGCBA=FFGEFFGAFDFEGFGGF9@,C9FGGEFFGGGGGFB,FFGDDF9EFDG+@DDCGGGGGGG9CFE:8CG@>EF3@DFCCDDDG>B?*C6A6<,=E8F<A:(/8C8CF:?F3>C*;CC*8FFE;E3+6=D5(*9AFFFF941?:2),)3).()(.4)4()1(9*((..6)6<<45)(,(0395)..
@M02352:288:000000000-CKWC8:1:1101:6489:7048 2:N:0:TACGCTGC+CTAAGCCT
TAACCTTGCGGCCGTACTCCCCAGGCGGTCTACTTATCGCGTTAGCTTCGTTACTAAGAAATCAAGTCTCCCAACAACTAGTAGACATCGTTTACGGTGTGGACTACCAGGGTATCTAATCCTGTTTGCTCCCCACACTTTCGCACCTCAGCGTCAGTATCGGTCCAGGTAGTCGCCTTCGCCACTGGTGTTCCTTCCTATATCTACGAATTTCACCTCTACACTTGGAATTCCACTCACCTCTCTCGAACTCAAGACTAGCAGTATTAGAGGCAGTTCCA
+
FGDFFDGGGGGGGGGDEGCGGDGGFCFFGGGGGGGGF9F>FEGGGGGGGGGGGGGGGGGGGGGGGGGGFGGGGGGGGGGGGGGGAFGGGDFFFGGGGGGGGGGGGGGGGGGGGGFCGGGGGFGGGGGGGGGFGGGGGEGGGGGGGGGCEEGCGGGGGGGEFGGEGGFFGC@:EGGDGGGFFGGGGGGF9::CFFFCFFFGFGFG?AFGGGFGGFCFGFFFFF<AGC<D3AFFAFFFEF<B<???B?B??:BFAAF?A0?2>:AAA<9<<<42::>:@4<B)
@M02352:288:000000000-CKWC8:1:1101:16740:7049 2:N:0:TACGCTGC+CTAAGCCT
CAGTCTTGCGACCGTACTCCCCAGGTGGGATACTTATCACTTTCGCTTAGTCACTGAGCTAATGCCCAACAACTAGTATCCATCGTTTACGGCGTGGACTACCAGGGTATCTAATCCTGTTCGCTCCCCACGCTTTCGTCCCTCAGCGTCAGTACATACGTAGTAGACTGCCTTCGCAATCGGTATTCTGTGTAATATCTATGCATTTCACCGCTACACTACACATTCTATCTACTTCCATATGACTCAAGTCAACCAGTATCAAAGGAAGTTCCATAGTT
+
GFCFFGGGGEDGGFGGGGGGGGGEFG@DGGGGGGGGGGGGGGGGGGGGGGGGGGGFGGFGGGGCGGGGFGGGGGGFFGFGGGGGGGGGGGGEGGEG>FFGGFDEAFDGGGGEFGGGGGFFGGGGEGGGGFEGGFGGGGGGGGGGGGGGGGGGGEGFGFGFFG7EGGG3;FCFCCGGCCG49F5CFF@EEFCFF68<EFFFFGA7*88B:CAFD>=:EFFE;AEFDC<DEFFFCFFFFFFCC3?3?<?E@;)9:><7(646<6A><AA((.(4))*6@4:5.
@M02352:288:000000000-CKWC8:1:1101:20847:7060 2:N:0:TACGCTGC+CTAAGCCT
CAATCTTGCGACCGTACTCCCCAGGTGGGACACTTATCACTTTCGCTTAGTCACTGAGATAAATCCCAACAACTAGTGTCCATCGTTTACGTCGTGGACTACCAGGGTATCTAATCCTGTTCGCTCTCCACGCTTTCGTCCATGAGCGTCAGTATATACGTAGTAGACTGCCTTCGCAATCGCTATTCTGTGTAATCTCTATGAATTTCACCGCTACACTACACATTCTATCTACTTCCGTATAACTCAAGTCAACCAGTATCAAAGGCAGTTCCATAGTT
+
GGFFFGGGGGG7CFGGGGGFGGGGGGFF@8CFGGGGGFGGGGGDEGGGGGFGGGGCG,C@EE,@F,@6@CFGGGF96?CEECAF7A<D<EF44>>,C:F9=?,A?CEEEEFGG5,9EGGFFG7++B+C@FE?C7+AEE8>++3D9BCDEEG>>:E==E;8FGCBFFEF,@CGGAC69CDDFG*@<C:<;722CE>E9=B@6@9+2=+++2BC5528G65:BF=A*75;);+37@CC3?E(.,34571./6.9>C?FF;)7))).6<43(323))/692>A6
@M02352:288:000000000-CKWC8:1:1101:27686:7067 2:N:0:TACGCTGC+CTAAGCCT
CAATCTTGCGACCGTACTCCCCAGGTGGGACACTTATCACTTTCGCTTAGTCACTGAGATAAATCCCAACAACTAGTGTCCATCGTTTACGGCGTGGACTACCAGGGTATCTAATCCTGTTCGCTCCCCACGCTTTCGTCCATGAGCGTCAGTATATACGTAGTAGACTGCCTTCGCAATCGGTATTCTGTGTAATCTCTATGCATTTCACCGCTACACTACACATTCTATCTACTTCCTTATAACTCAAGTCAACCAGTATCAAAGGCAGTTCCATAGTT
+
GFFGGGGGGGGGFGFFGGGGGGGGGGFFGFGGGGGGGFGGGGGGGGGGGGGGGGGGGGGGGGGGGGGCFFGGGGGGGGGGGGGGGGGGGGGGGGGGGGGGGFGGGGGGGFFFGGGEFFGGGGGC?FGGGFEEFEGFGGGGEGGGGGGGGGGGGFGFGGGGGGGGGCFEFGGGGGGGCDGFFGGGGGGGGGGGGFEEEC8:FC+:5BF8FGFD<4@:*0/6@A3;>6<+7+;ACAE5?))).)96<6EEA;)96)6F?BFF9:249B22244?AA?)9))-.
@M02352:288:000000000-CKWC8:1:1101:15300:7081 2:N:0:TACGCTGC+CTAAGCCT
CAGTCTTGCGACCGTACTCCCCAGGTGGGATACTTATCACTTTCGCTTAGTCACTGAGCTAATGCCCAACAACTAGTATCCATCGTTTACGGCGTGGACTACCAGGGTATCTAATCCTGTTCGCTCCCCACGCTTTCGTCCCTCAGCGTCAGTACATACGTAGTAGACTGCCTTCGCAATCGGTATTCTGTGTAATATCTATGCATTTCACCGCTACACTACACATTCTATCTACTTCCATATGACTCAAGTCAACCAGTATCAAAGGCAGTTCCATAGTT
+
GFGDAFGGGGGDCFGGGGGGGGGEFGEFGGGFGGGGGFFGGGGGGGGGGGGGGGGGFFGGGGGGGGGGGGGGGGGGGGGGGGGGGGGGFGGDGDGGGGGGGGGGFGGE@GFGGGGGGG9FGGGGGGGGDGGDG>CCGGGGGGGFGGGGGDGGFFEGGGFGGGGGGF99DGGGGGGGDDGDFFDCFGFEFGGGGCFEFFF@CDAFFFAGFGFGGF>BGF;34A@FGGEGCAAFFFFFFF3>EFFF?)7>)54?AAD4::84924:<AABB?:1<>?2=)8A:
@M02352:288:000000000-CKWC8:1:1101:9491:7082 2:N:0:TACGCTGC+CTAAGCCT
TAATCTTGCGACCGTACTCCCCAGGCGGAATGCTTAATCCGTTAGGTGTGTCACCAACAAGCATGCTTGCTGACGACTGGCATTCATCGTTTACGGTGTGGACTACCAGGGTATCTAATCCTGTTTGCTCCCCACACTTTCGTACCTCAGCGTCAGTATCGAGCCAGTGAGCCGCCTTCGCCACTGGTGTTCCTCCAAATATCTACGAATTTCACCCCTACACTTGGAATTCCACTCACCTCTCTCGAACTCAAGACTAGCAGTATTAGAGGCAGTTCCAG
+
GGGGGGGGGGGGGGGGGGGGGGGGGGGGFGFGGGGGGGEFGGGGGGGGGGGGGGGGGGGGGGGGGFGGCFCFGGGCE@FGGGFGFDEFFGGGGFGEFGGGGDFGFFGGGDGGGGGGFEAEAFFEGGGGGGFGGFGDGGF9>CFG8>,=FCFG87EG<;F;CBDCEF:FGGGGG5@DDCCFA>:EFFFCCGGDC5B@DFAGCGFGECFGCFFF@8CA*)(67F8+:CEF3AAF884:?::B22)8??6??11<>24F<F4>BBBA9>><9>22(25<*)-))
@M02352:288:000000000-CKWC8:1:1101:24635:7089 2:N:0:TACGCTGC+CTAAGCCT
CAATCTTGCGATCGTACTCCCCAGGTGGGACACTTATCACTTTCGCTTAGTCACTGAGATAAATCCCAACAACTAGTGTCCATCGTTTACGGCGTGGACTACCAGGGTATCTAATCCTGTTCGCTCCCCACGCTTTCGTCCCTCAGCGTCAGTACATACGTAGTAGACTGCCTTCGCAATCGGTATTCTGTGTATTATCTATGCATTTCACCGCTACACTACACATTCTATCTACTTCCATATGACTCAAGTCAACCAGTATCAAAGGACGTTCCATAGTT
+
[truncated: 79,450,344 more chars]
