# Supplementary material for: Hidden interactions in the intertidal rocky shore: variation in pedal mucus microbiota among marine grazers that feed on epilithic biofilm communities
Source: PeerJ. 2022 Sep 23;10:e13642. doi: 10.7717/peerj.13642 (PMC9512015; doi:10.7717/peerj.13642)
Supplement: Supplemental Information 38 [file peerj-10-13642-s038.gz › peerj-10-13642-s038]

@M02352:288:000000000-CKWC8:1:1101:19014:1975 1:N:0:TACGCTGC+CGTCTAAT
TACGGAGGGTGCAAGCGTTATCCGGAATCATTGGGTTTAAAGGGTCCGCAGGCGGACTAATAAGTCAGTGGTGAAAGCCCATAGCTCAACTATGGAACTGCCATTGAAACTGTTAGTCTTTAATTCGATCGAAGTGGGCGGAATGTGTCATGTAGCGGTGAAATGCATAGATATGACACAGAACACCGATAGCGAAGGCAGCTCACTAGGTCTGAATTGACGCTCAGGGACGAAAGCGTGGGGAGCGAACAGGATTAGATACCCTGGTAGTCCACGCCGTAA
+
GEDFE@FGGGDGGAFGGGG7FG<FF7@F,CFFC8EFFG@9<FGGGGFGFGGGC:ECFGGFEED9FFA,C9,C+A9<5?EF@F8?A?B,,BA,C<,,?EF@E<8BF<99<FF9FF,,C<FF,,8CDA+,EF7CF7F9A,>=:7CF7D,@DCF,F,5@C@FFC@;DFF;D7AFCCGCFBCC7F,FC:FGC7F7BC>85CCFFEEEGCFFFF?C9F67+<E<+0**;;C@6=*1>C=*.7:DC583(4;C)*>:?:(CC<62=<?<DF:<94=<4@7?6;:)7**
@M02352:288:000000000-CKWC8:1:1101:22043:1993 1:N:0:TACGCTGC+CGTCTAAT
TACGGAGGGTGCGAGCGTTAATCGGAATTACTGGGCGTAAAGCGTACGCAGGCGGTTTGTTAAGCGAGATGTGAAAGCCCCGGGCTCAACCTGGGAACTGCATTTCGAACTGGCAAACTAGAGTGTGATAGAGGGTGGTAGAATTTCAGGTGTAGCGGTGAAATGCGTAGAGATCTGAAGGAATACCGATGGCGAAGGCAGCCACCTGGGTCAACACTGACGCTCATGTACGAAAGCGTGGGGAGCAAACGGGATTAGATACCCCGGTAGTCCACGCCGTAA
+
EFFGGFFGGGDDGDGGGGGC@FGFG7FFGCFGEFFE@FGGCGGGGGGGDFGGGGGGDGCFGCA954?:BFDEAF9E9EFGEFE7CCFFFGE@,=+3DFFDC9FFFFC+3@F<,,,,,@F::,,D,@,;DEF9AF*FC*CF;CCDCDEF9,C,C7,;CCFGC9FCBF:CE*>,<BCF?EF9:FGGFGG@@C?>EEEG>>EFEG*8@FGCF=FF8@<CEF:CF8CEE<FFGCF*:8C@4>D*:*)(4D357<>3:<DC76<@:F6F3)/80)4<?D?078)43*
@M02352:288:000000000-CKWC8:1:1101:8535:2024 1:N:0:TACGCTGC+CGTCTAAT
TACGGAGGGTCCGAGCGTAATCCGGATTTATTGGGTTTAAAGGGTCCGTAGGCGGTCTATTAAGTCAGATGTGAAATCCCATTGCTTAACCTTGTAACTGCCTTTAATACTGGTTTACTTGTGTCATATGGAAGTAGATAGATTGTTTTGTGTAGCGGTGAAATGCTTAGATATTACAAGGAATACCGTTTGCGAAGGCAGTTCTCTTCGTATGTACTGACGCTCATGGACGAAAGCGTGGGGTGCTAACAGGATTACATCCCCTGGTAGTCCACGCCGTAA
+
GEFGD;@:BF8FC7C@F@-BD<EFG@,@,C,CFCF8:FF,6C,BCCFF8EFE9=7FF:,C??EBGGFF9,:E?F9?F,,=<<,5<@,,9,,9,:,,<BE,BEFB5,C,,<@,,?F=45@@,,8B,,57A,CD,3=:38C@F,,,,9,8,3@,@,,,3+@<7<3,,,7@CF7@>CGG,>@,353<,>3>1>,*?EEC5*:,4,,,,4<,1=;*5*5+1;+>6*/?E3+<++8):875<7C5CC)((02*+*<6?27C)*.=+***07/9-*..*:?6;()4/*
@M02352:288:000000000-CKWC8:1:1101:10852:2053 1:N:0:TACGCTGC+CGTCTAAT
TACGGAGGGTCCAAGCGTTATCCGGAATCATTGGGTTTAAAGGGTCCGCAGGCGGTCAATTAAGTCAGAGGTGAAATCCCATCGCTCAACGATGGAACTGCCTTTGATACTGATTGACTTGAGTTATATGGAAGTAGATAGAATAAGTAGTGTAGCGGTGAAATGCATAGATATTACTTAGAATACCGATTGCGAAGGCAGTCTACTACGTATATACTGACGCTGAGGGACGAAAGCGTGGGGTGCGAACAGGATTAGATACCCTGGTAGTCCACGCCGTAA
+
GDFFEDEEDCFGG<FFEFGGGGGGG7FF,CFEFFFBCFFFAFGGGGGGGGGGGGGGGGGFGCFGGGFGFF7?<DFEFEFGEF,BF=FGG<F7FG7<EGGFGEGGFGGD<FFGDFF<F<FGG9FFGCF,8CCDADDDAFGGFCDG9,,8@DF,E:EFEGGGGGGGGG;EFGGGGGGGGGF2DFCCGCFGDFGGGGGGEEGGEGGGGGF9FGGGGGGG?FGG?C=CGGCG5CFGD8CDGGGEGEF(,7)C*>7@B?CF?FFFCC<7?FFFABB<FGFB>:>;DC
@M02352:288:000000000-CKWC8:1:1101:9942:2099 1:N:0:TACGCTGC+CGTCTAAT
TACGGAGGGTCCGAGCGTTATCCGGAATCATTGGGTTTAAAGGGTCCGCAGGCGGTCGATTAAGTCAGAGGTGAAATCCCATAGCTCAACTATGGAACTGCCTTTGATACTGGTTGACTTGAGTCATATGGAAGTAGATAGAATGTGTAGTGTAGCGGTGAAATGCATAGATATTACACAGAATACCGATTGCGAAGGCAGTCTACTACGTATGTACTGACGCTCATGGACGAAAGCGTGGGGAGCGAACAGGATTAGATACCCTGGTAGTCCACGCCGTAA
+
FGGGGGGGGGGEFGEEGGGGGGGGGGGGGGGGGGGGGGGGGGGGGGGGGGGGGGGFGGGGGGFEFEGGGGGGGGGGGGGGGGFFGGGCFEGGGGGGGGFGGGFGGGGGFFFFGGGGFGGGGGGGGGGGGGFGGGGGGGGGGGGGGGGGGGGGGGGFEGGGGGGGGGGGGGGGGGGGCGGGGGECGGGDGEGGGGGGGGGGGGGGGGGGGGGGGGGGGGGGGGGGGGFGGGGGGGGFFE<EGGDB>FGGGGFFBFGG<FDFGG@GFFC9<F>BFG4:BFFFGG
@M02352:288:000000000-CKWC8:1:1101:14554:2102 1:N:0:TACGCTGC+CGTCTAAT
TACGGAGGGTCCGAGCGTTATCCGGAATCATTGGGTTTAAAGGGTCCGCAGGCGGTCGATTAAGTCAGAGGTGAAATCCCATAGCTTAACTATGGAACTGCCTTTGATACTGGTTGACTTGAGTCATATGGAAGTAGATAGAATGTGTAGTGTAGCGGTGAAATGCATAGATATTACACAGAATACCGATTGCGAAGGCAGTCTACTACGTATGTACTGACGCTCATGGACGAAAGCGTGGGGAGCGAACAGGATTAGATACCCTGGTAGTCCACGCCGTAA
+
GGGGGGGGGGGGGGGGGGGGGGGGGGGGFGGGFGGFFGGGGGGGGFGGGGGGEGGFGGGGGGGGGGGGGFGGGGGGGGGGGGGFGGGFGGGGGGGGGGGGGFGGGGGGGGGGGGGGGGGGGGGGGGGGFGF>FGGGGFGGGGGGGGGGGGGGGGGGGGGGGGGGGGGGGGGGGGGGGGGGGGGGGGGEGFFGCGGGGGGGGGGGGGGGGEGGEFFGGGGGGGGGDGCCFFGGGGGFGG9ECEBFFFGGGGD@FBGDBFFFGGGGFFCFFFAF=GFF9?D(97
@M02352:288:000000000-CKWC8:1:1101:15914:2141 1:N:0:TACGCTGC+CGTCTAAT
TACGGAGGGTGCGAGCGTTAATCGGAATTACTGGGCGTAAAGCGCGCGTAGGTGGTTCAGTCAGTCAGATGTGAAAGCCCCGGGCTCAACCTGGGAACTGCACCTGATACTGCTGAACTAGAGTACGGTAGAGGGTAGTGGAATTTCCTGTGTAGCGGTGAAATGCGTAGATATAGGAAGGAACACCAGTGGCGAAGGCGACTACCTGGACTGATACTGACACTGAGGTGCGAAAGCGTGGGGAGCAAACAGGATTAGATACCCTGGTAGTCCACGCCGTAA
+
GGGGGGGGGGGGGGGGGFGGFGGGGGGGGGGGGGGGGGEGGGGGGGGGGGGGGGGFGGGGGGGGGGGGGGGFGGGGGGGGGGGGGFGFGFGGGGGGGGGGGGGGGGGGGGGGGGGGGGGGGGGGGGGGGGGGGGGGGGGGGGGGGGGGGGGGGGGGGGGGGGGGGGGGGGGGGGGGGGGGGGGGGGGGGGGGGGGGGGGGGGGGGGGGGGGGGGGFGGGGGGGGGGGGGGGGGGGFGGGGGGFFFFGGGGFFFFGG?FFFGGFGFFGFFFFF=FFBF6BFGG
@M02352:288:000000000-CKWC8:1:1101:22512:2179 1:N:0:TACGCTAC+CGTCTAAT
TACGGAGGGTGCGAGCGTTAATCGGAATTACTGGGCGTAAAGCGTACGCAGGCGGTTTGTTAAGCGAGATGTGAAAGCCCCGGGCTCAACCTGGGAACTGCATTTCGAACTGGCAAACTAGAGTGTGATAGAGGGTGGTAGAATTTCAGGTGTAGCGGTGAAATGCGTAGAGATCTGAAGGAATACCGATGGCGAAGGCAGCTCCCTGGGCCTGCACTGACGCTCATGTACGAAAGCGTGGGGAGCAAACGGGATTAGATACCCCGGTAGTCCACGCCGTAA
+
GGGGGGGGGGGGGGGGGGGGGGGGGGGGGGGGGGGGGGGGGGGGGGGGGGGGGGGFGGGGGGGGGGGGGGGGGGGGGGGGGGGGGGGFFGGGGGGGGGGGGGGGGGGGGGGGGGGGGGGGGGGGGGGGGGGGGGGGGGGGGGGGGGGGGGGGGGGGGGGGGGGGGGGGGGGGGGGGGGGGGFGGGGFGGGGGGGGGGGGGGGGGFGGGGGGGGGGGGGGGGGD=EGGGGGGGGFDFFGGGGCDBFEGCAFDE::GGFFFFGGGGFEGFFFFFFGF:9?FFC9
@M02352:288:000000000-CKWC8:1:1101:12292:2183 1:N:0:TACGCTGC+CGTCTAAT
TACGGAGGATCCAAGCGTTATCCGGAATCATTGGGTTTAAAGGGTCCGCAGGCTGTTAGATAAGTCAGAGGTGAAAGTTTGCAGCTCAACTGTAAAATTGCCTTTGATACTGTCTAACTTGAGTTATTATGAAGTGGTTAGAATATGTAGTGTAGCGGTGAAATGCATAGATATTACATAGAATACCGATTGCGAAGGCAGATCACTAATAATATACTGACGCTGAGGGACGAAAGCGTGGGGAGCGAACAGGATTAGATACCCTGGTAGTCCACGCCGTAA
+
GFEGGGGGGFGGGFFGGGGGGGGEGCEGGGGGGGGFFGGFFGGGGGGGGGGGGGGGGGGGGGGGFGGGGFGFGGGGGGGGGGFFGFGGGGGGGGGGGGGGGGGGGGGGGGGGGGGGGGGGGFGGGGDGGGGGGGGGGEGGGGGCFGGGGGGGGGGGGGGGGGGGGGGDGGGGGGGGGGGGGGGGGCGEECFGGGGGGGGGGFGGGGGGGGGGGFFFGGGGGEGGGGGGGGGGGGGDGGGGGED61)>CEDEFFBDFDFFFGCFGFFGFFFBFFGFFFFFFGG
@M02352:288:000000000-CKWC8:1:1101:23695:2272 1:N:0:TACGCTGC+CGTCTAAT
TACGGAGGGTCCGAGCGTTATCCGGAATCATTGGGTTTAAAGGGTCCGCAGGCGGTCGATTAAGTCAGAGGTGAAATCCCATAGCTCAACTATGGAACTGCCTTTGATACTGGTTGACTTGAGTCATATGGAAGTAGATAGAATGTGTAGTGTAGCGGTGAAATGCATAGATATTACACAGAATACCGATTGCGAAGGCAGTCTACTACGTATGTACTGACGCTCATGGACGAAAGCGTGGGGAGCGAACAGGATTAGATACCCTGGTAGTCCACGCCGTAA
+
GG9<@;:CF@E<FFGGD::CFF@@FCB<CD9<C@F88,EFDFDFE8FFFEECCGFC@CEEFCFCBEFFGDFEEE<EEGE8FEF<,@<ECGFEGGGGG@,=5<E?,CFF??FFFGGDFEDCFFGF<F<FCDGGG<FDD==@CG<FFCFAEGF<FGGCFG@@FCGFCCFGGGGGFEEG;FGFGGF<C<FEGC:EGGGECE5BECFFF9A9@E4?FGGGGGGF+BEGE8CCFC4>=EGFGGDGCC@1,35D=95??:4:8@A?F7+>6>C<9FA)@C=?(879GG
@M02352:288:000000000-CKWC8:1:1101:10387:2278 1:N:0:TACGCTGC+CGTCTAAT
TACGGAGGGTGCAAGCGTTATCCGGAATCACTGGGTGTAAAGGGTGCGTAGGTGGGCCAATAAGTCAGAGGTGAAAGCCCGTCGCTTAACGACGGAACTGCCTTTGATACTGTTGGTCTTGAATCAGGTTGAGGTATGCGGAATGTGGCATATAGCGGTGAAATGCGTAGATATTCCATAGAACACCGATTGCGAAGGCAGCATACTGGCCCTGTATTGACGCTGAGGCACGAAAGCGTGGGGAGCGAACAGGATTAGATACCCTGGTAGTCCACGCCGTAA
+
GGGGGGGGGBFCAFGGGGGCG@FGGGGG9FGGGGGC,@FGGGGGGEGGGGGG<FGC,9F,EDGGGCGG<FGGGGGG9FGG@>+CFG7CFGD+4@FGGGGGGGGFGFGGGGGGDG=EFGGGGG@F9@CA33@FGGGC<FAEFGGGCD,DC3><FGGDGGGGGGGG9FGGGGGGGG,@;<=;CGGGGGGE@C:CGGGGGGG>GGGGGGGGGG4C/8FGCFGGGGGGGGGG=GGGGGGF:CDEGGFFFFCGGGFFFFGGFFFFGGGGFFGFFFBAFGF<BFE9CD
@M02352:288:000000000-CKWC8:1:1101:17267:2344 1:N:0:TACGCTGC+CGTCTAAT
TACGGAGGGTGCAAGCGTTATCCGGAATCATTGGGTTTAAAGGGTCCGTAGGCGGACTAATAAGTCAGAGGTGAAATCCCGCAGCTCAACTGTGGAACTGCCTTTGAAACTGTTAGTCTTGAGTTATTGTGAAGTGGTTAGAATATGTAGTGTAGCGGTGAAATGCTTAGAGATTACATGGAATACCGATTGCGAAGGCAGATCACTAACAATATACTGACGCTGATGGACGAAAGCGTGGGGAGCGAACAGGATTAGATACCCTGGTAGTCCACGCCGTAA
+
GGGGGGGGGGGGGGGGGGGGGGGGGGGGGGGGGGGFGGGGGGGGGGGGGGGGGGGGGGGGGGGGGGGGGGGGGGGGGGGGGGGGGGGGGGGGGGGGGGGGGGGGGGGGGGGGGGGGGGGGGGGGGGGGGGGGGGGGGGGGGGGGGGGGGGGGGGGGGGGGGGGGGGGGGGGGGGGGGGGGGGGGGGGGGGGGGGGGGGGGGGGGGGGGGGGGGGGGGGGGGGGGGGGGGGGGGGGFGGGGGGFFFFGGGGFFBFGGFFFFGGGGFFGFFFFFFGFFFFFFGG
@M02352:288:000000000-CKWC8:1:1101:8895:2349 1:N:0:TACGCTGC+CGTCTAAT
TACGGAGGGTCCGAGCGTTATCCGGAATCATTGGGTTTAAAGGGTCCGCAGGCGGTCGATTAAGTCAGAGGTGAAATCCCATAGCTTAACTATGGAACTGCCTTTGATACTGGTTGACTTGAGTCATATGGAAGTAGATAGAATGTGTAGTGTAGCGGTGAAATGCATAGATATTACACAGAATACCGATTGCGAAGGCAGTCTACTACGTATGTACTGACGCTCATGGACGAAAGCGTGGGGAGCGAACAGGATTAGATACCCTGGTAGTCCACGCCGTAA
+
GGGGGEGGGEE@CEFGGGGCFEFFG@FG<F@FGGG6,BEEFFCFGFGGFGGGGGGCFFECEBFGGGEGGGGGGGGGGGGGGA:FFGDGCEB9EFGGGGGGGGGGCDFFGGGGFFDG8FG9FGGGFGGGCDFGGGFEFFGGGGGGGFGGGGGGGGGGGGGGGGGGDFEFCEGGGGGG;;FFGGGGGGFEEEGGGGGGGGGDG<+4>FG9EGGFFDGGGGGGGGEGEDFG6EFGGGGE*:CEGGE09DGGEDFFFBGG2FAFGFFGFFGFDFBFFGF:FBE>C9
@M02352:288:000000000-CKWC8:1:1101:19780:2375 1:N:0:TACGCTGC+CGTCTAAT
TACGAGGGGTGCAAGCGTTAATCGGAATTACTGGGCGTAAAGCGTGCGTAGGTGGTTTGTTAAGCAAGATGTGAAAGCCCCGGGCTCAACCTGGGAACTGCATTTTGAACTGGCAAACTAGAGTATTGTAGAGGGTAGTGGAATTTCCAGTGTAGCGGTGAAATGCGTAGAGATTGGAAGGAACATCAGTGGCGAAGGCGGCTACCTGGACAAATACTGACACTGAGGCACGAAAGCGTGGGGAGCAAACAGGATTAGATACCCTGGTAGTCCACGCCGTAA
+
GGGG9@FGGGGGGGGGGGGGDFFGGGGGFGDGGGGFGGGGGGEGGGGG=FFGCFGGDEBFGGGGCGGGGGGGGGGGGGGG+@BFGGGGGFEEEGGGGGGGGGGGGGC@CGGGGCB>FGGDGGGGCDFBFEGGDGGFAFGCFGGGFGF9@FGGGGGGGGGGGGGGGGGGGGGGGGGFEG;<EFF<E<FCCGGGGGGGGGGGGE:8?FF?=;9C8@FGGGGGGEFFFGGGFGGGGGGFGGGGGGFFBE5CGGFFFFCGFFFFGGFGFFGFFFFFFGFBBFF>GG
@M02352:288:000000000-CKWC8:1:1101:23789:2379 1:N:0:TACGCTGC+CGTCTAAT
TACGGAGGGTGCGAGCGTTAATCGGAATTACTGGGCGTAAAGCGTCCGTAGGTGGCCCTATAAGTCAGTTGTTAAAGCCCACAGCTCAACTGTGGATCGGCAATTGGAACTATAGAGCTTGAGTGTGGTAGGGGTAGAGGGAATTCCTAGTGTAGCGGTGAAATGCGTAGATATTAGGAAGAACACCAGTGGCGAAGGCGCTCTACTGGGCCATACCTGACACTGATGGACGAAAGCTAGGGGAGCGCAAGGGATTAGATACCCCTGTAGTCCTAGCTGTAA
+
FEEFGECEGGFGG@FCFFGGGFFDFCFGGGGGFGGGGECF@FGGGGGGGGGGGCFGGGGGGGGGGFGGGGGGGGGGGFFFGGFGC8FFGGGGGGDADFFFGGGGGG8BEFFGGFFCFGGFG<FGGGGGGGG@FGG7FFGGGGCFGGGGGGGFGFFEE>FEF@FFGGDEEECFEGGFFGFFF,<,8<@B<BFGGGGGG>>EGGECFFGFGFFFEFF*:?<?GGGGGFFGGGG:5E97<FCECGF69BD)>C@F?(9D?F9=:EGC>>3746>>FG824:FFG:
@M02352:288:000000000-CKWC8:1:1101:11296:2381 1:N:0:TACGCTGC+CGTCTAAT
TACGAGGGGTGCAAGCGTTAATCGGAATTACTGGGCGTAAAGCGTGCGTAGGTGGTTTGTTAAGCAAGATGTGAAAGCCCCGGGCTCAACCTGGGAACTGCATTTTGAACTGGCAAACTAGAGTATTGTAGAGGGTAGTGGAATTTCCAGTGTAGCGGTGAAATGCGTAGAGATTGGAAGGAACATCAGTGGCGAAGGCGGCTACCTGGACAAATACTGACACTGAGGTACGAAAGCGTGGGGAGCAAACAGGATTAGATACCCTGGTAGTCCACGCCGTAA
+
GGGG9CGGGGGGGGGGGGGC@FFGGGGGGGGGGGGGGGEGFGGGFG7FFEFGGGGBFGGGGGGGD<EFFGGGGGGGGGGGFGGGGGGGGGGGGGGGGGGGGGGGGGGEGGGGGGDFFGGGGCFGDFGGGGGGGGCGGGGGGGGFGGGGGGGGGGGGGGGGGGGGGGGDGGGGGG7CCCFGGGGGGGGGGGGGGGGGDGGGGGGGGGGGGGGGGGGGGGGGGGGGGGGGGDGDGGGFCGGGGGBF>EGGGGFFFFGGFFFFGGGGFFGFFFFFFGFB1<B9DD
@M02352:288:000000000-CKWC8:1:1101:11602:2384 1:N:0:TACGCTGC+CGTCTAAT
TACGGAGGGTCCGAGCGTTATCCGGAATCATTGGGTTTAAAGGGTCCGCAGGCGGTCGATTAAGTCAGAGGTGAAATCCCATCGCTCAACGATGGAACTGCCTTTGATACTGATTGACTTGAGTTATATGGAAGTAGATAGAATAAGTAGTGTAGCGGTGAAATGCATAGATATTACTTAGAATACCGATTGCGAAGGCAGTCTACTACGTATATACTGACGCTGAGGGACGAAAGCGTGGGGAGCGAACAGGATTAGATACCCTGGTAGTCCACGCCGTAA
+
GGGGGEGGGGGGGGGGGGGGGGGGGGGGGGGGGGGGGGGGGGGGGGGGGGGGGGGGGGGGGGGGGGGGGGGGGGGGGGGGGGGGGGGGGGGGGGGGGGGGGGGGGGGGGGGGGGGGGGGGGGGGGGGGGGGGGGGGGGGGGGGFGGGGGGGGGGGGGGGGGGGGGGGGGGGGGGGGGGGGGGFGGGGGGEGGGDGEGGGGGGGGGGGGGGGGGGGGGGGGGGGGGGGGGGGGGGGFGGDGGGFFFFGGGGFFFFGGFFAFGGGGFFGFFFFFFGFFFFFFGG
@M02352:288:000000000-CKWC8:1:1101:23779:2394 1:N:0:TACGCTGC+CGTCTAAT
TACGGAGGGTGCGAGCGTTAATCGGAATTACTGGGCGTAAAGCGTCCGTAGGTGGCCCTATAAGTCAGTTGTTAAAGCCCACAGCTCAACTGTGGATCGGCAATTGGAACTATAGAGCTTGAGTGTGGTAGGGGTAGAGGGAATTCCTAGTGTAGCGGTGAAATGCGTAGATATTAGGAAGAACACCAGTGGCGAAGGCGCTCTACTGGGCCATAACTGACACTGATGGACGAAAGCTAGGGGAGCGAAAGGGATTAGATACCCCTGTAGTCCTAGCTGTAA
+
GGGGGGGGGGGGGFGGGGGDGGGGGGGGGGGGGGGGGGGGGFGGGGGFGGGGGGGGGGGFFFGGGGGGGGGGGGGGGGGGGGGGGGGGGGGFFGGGGGGGGGGGGG,FFGCFGGGGGGGGGGGGGGGGGGGGGGGGGGGGGGGGGGGGGGGGGGGGGGGGGGGGGGGGGGGGGGGGGGGGGGGGGGGGFFGGGGGEGGGGEEGGGGGGGGFGGFGGGGGGGGGGFFFFFFGGGGDFFGGGGGFB9@DGEGFFFFCC?FFFGGGGFFCFFFDFFGFFFAFBGF
@M02352:288:000000000-CKWC8:1:1101:22842:2405 1:N:0:TACGCTGC+CGTCTAAT
TACGGAGGGGGTTAGCGTTGTTCGGAATTACTGGGCGTAAAGCGCACGTAGGCGGATCAGTAAGTATAGGGTGAAATCCCAGGGCTCAACCCTGGAACTGCCCTATAAACTCTTGGTCTTGAGTTCAAGAGAGGTGAGTGGAATTCCGAGTGTAGAGGTGAAATTCGTAGATATTCGGAGGAACACCAGTGGCGAAGGCGGCTCACTGGCTCGATACTGACGCTGAGGTGCGAAAGTTTGGGGAGCAAACAGGATTAGATACCCTGGTAGTCCACCCCGTAA
+
GGGGGEGGGGCCFFGGGGGGGFGGGGEGGGGGGGGGGGGGGGGG>=FGGGGGCGGGGCFG<FGFGGG,BEFFCFGGCBF<,BFCC44B,BF+D<+B<,AFF,,:,3EFGDFG,,>9CCFFFC<F9@,7@DFCFCEF,@;F<F,FAC,,*5>F@D>7FCFFGGCD;E*6:F7F@FG;C6;E*=FF,=**2?,<88EEG5;C8C8/0<CG6**+***;8++9<****)2:7*2):E>;F+2CGGE<>@FGFDF51(>C?6)8CGG*6>3744)6@77(4,7,<D
@M02352:288:000000000-CKWC8:1:1101:16445:2413 1:N:0:TACGCTGC+CGTCTAAT
TACGGAGGGGGTTAGCGTTGTTCGGAATTACTGGGCGTAAAGCGCACGTAGGCGGATCAGAAAGTAAGGGGTGAAATCCCAGGGCTCAACCCTGGAACTGCCTCTTAAACTCCTGGTCTTGAGTTCGAGAGAGGTGAGTGGAATTCCGAGTGTAGAGGTGAAATTCGTAGATATTCGGAGGAACACCAGTGGCGAAGGCGGCTCACTGGCTCGATACTGACGCTGAGGTGCGAAAGTGTGGGGAGCAAACAGGATTAGATACCCTGGTAGTCCACACCGTAA
+
GGGGGGGGGGGGGGGGGGGGGGGGGGGGGGGGGGGGGGGGGGGGGGGGGGGGGGGGGGGGGGGGGFGGGGGGGGGGGGGGGGGGGGGGGGGGGGGGGGGGGGGGGGGGGGGGGGGGGGGGGGGGGGGGGGGGGGGGGGGGGGGGGGGGGGGGGGGFGGGGGGGGGGGGGGGGGGGGGGGGGGGGGGGGGGGGGGGGGGGGGGDGGGGGGGGGGGGGGGGGGGGGGGGGGGGGGGGFGGGGGGFF;FGGGGFFFFGGFFFFGGGGFFGFFFFFFGFFFFEFGG
@M02352:288:000000000-CKWC8:1:1101:6945:2438 1:N:0:TACGCTGC+CGTCTAAT
TACGGAGGGTGCAAGCGTTAATCGGAATTACTGGGCGTAAAGCGCACGTAGGTGGTTTGTTAAGTTGGATGTGAAAGCCCAGGGCTCAACCTTGGAACTGCATTCAAAACTGGCGAACTAGAGTATGGTAGAGGTGAGTGGAATTTCCTGTGTAGCGGTGAAATGCGTAGAGATGGGAAGGAACATCAGTGGCGAAGGCGACTCACTGGACCAATACTGACACTGAGGTGCGAAAGCGTGGGTAGCAAACAGGATTAGATACCCTGGTAGTCCACGCCGTAA
+
GFFGGEEGGGGGGGGGGEGEFGGGGEGGGGGGGGGGGGG@DGGGGGEGFEGDGCFGGGGGGGGGFGGGGGGGGGGGGGGGFGGGGFGDFE<FFGGGGGGGGGGGGGGFFGGGGGGGGGGGGGGFFFGGGGGGGGFGCGGGGGGGGFGGGGGGGGGGGGGGGCEFGGGGGDEFEFGGGGGGCFGGFFGGGGGGGGGGGG5EGGGGGGGGGGGGGGGFFFCFC?FGFGGDGFGGGGCFGGGDEGFBFFGGGGFFF09CB?<BCFFCFFFFBFFA=CFF>656DC
@M02352:288:000000000-CKWC8:1:1101:24295:2439 1:N:0:TACGCTGC+CGTCTAAT
TACGGAGGGTCCGAGCGTTATCCGGAATCATTGGGTTTAAAGGGTCCGCAGGCGGTCGATTAAGTCAGAGGTGAAATCCCATAGCTCAACTATGGAACTGCCTTTGATACTGGTTGACTTGAGTCATATGGAAGTAGATAGAATGTGTAGTGTAGCGGTGAAATGCATAGATATTACACAGAATACCGATTGCGAAGGCAGTCTACTACGTATGTACTGACGCTCATGGGCGAAAGCGTGGGGAGCGAACAGGATTAGATACCCTGGTAGTCCACGCCGTAA
+
GGGGGGGGGGGGGGGGGGGGGGGGGGGGGGGGGGGGEGGGGGGGGGGGGGGGGGGFGGGGGGGGGGGGCGGGGGGGGFCFDGGG@FGFGGGGGGGGGFGGGGGGGGGGGGGGGGGG@GGGGGGGDGGGGGGGCGGGGGGGGGGGGGGGGGGGGGGGGGGGGGGGGGGGGGGGGGGGGGGGGGGDFFFGGGGGGGGGGGGGGGGGGGGGCE<?FGGGGGGGGGGEGGGGGGGGGGGFGGGGGGFFFFG5EGEF6,7DFFFFGGGGFFGFFFFFFGFFF:EFGG
@M02352:288:000000000-CKWC8:1:1101:18117:2454 1:N:0:TACGCTGC+CGTCTAAT
TACGGAGGGTGCGAGCGTTAATCGGAATTACTGGGCGTAAAGCGTACGCAGGCGGTTTGTTAAGCGAGATGTGAAAGCCCCGGGCTCAACCTGGGAACTGCATTTCGAACTGGCAAACTAGAGTGTGATAGAGGGTGGTAGAATTTCAGGTGTAGCGGTGAAATGCGTAGAGATCTGAAGGAATACCGATGGCGAAGGCAGCCACCTGGGTCAACACTGACGCTCATGTACGAAAGCGTGGGGAGCAAACAGGATTAGATACCCTGGTAGTCCACGCCGTAA
+
GGGGGGGGGGGGGGGGGGGGCFGFGDEGGGGGGGGGGGGGGGGGGGGGGGGGGGGFGGGGGGGGGGGGGGGGGGGGGGGGGGGGGGGGGGGFGGGGGGGGGGGGGFGGGGGGGGGGGGGGGFGEGFGGGGGGGGGGGGGGGGGGGGGGGGGGGGGGGGGGGGGGGGGGGGGGGGGGGGGGGGGGGGGGGGGGGGGGGGGGGGGGGGGGGGGGGFFGGGGGGGGGGGGGGGGGGGGFGGGGGGFFFFGGGGFFFFGGFFFFGGGGFFGFFFFFFCF?F?B>GG
@M02352:288:000000000-CKWC8:1:1101:18752:2494 1:N:0:TACGCTGC+CGTCTAAT
TACGGAGGGTGCGAGCGTTAATCGGAATTACTGGGCGTAAAGCGTACGCAGGCGGTTTGTTAAGCGAGATGTGAAAGCCCCGGGCTCAACCTGGGAACTGCATTTCGAACTGGCAAACTAGAGTGTGATAGAGGGTGGTAGAATTTCAGGTGTAGCGGTGAAATGCGTAGAGATCTGAAGGAATACCGATGGCGAAGGCAGCCACCTGGGTCAACACTGACGCTCATGTACGAAAGCGTGGGGAGCGAACAGGATTAGATACCCTGGTAGTCCACGCCCTAA
+
GGGGGGGGGGGGGGGGGGGGC<FGGGGGGGGGGGGGGGGGGGGGGDGGDGGGGGGFFGGGGGGGGGGGGGGGGGGGGGGFGEGGGGGGGGGGGGGGGGGGGGGGGFGFGGGGGGGGGGGGGGGGGFFFGGGFGGGEGGFGGGFGGGGFFGGGGGGGGGGGGGGGGGGGGGGGGGGGGGGGGGGGGGGGGGGGGGGGGGGGGGGGGGGGGGGDGFCFGGGGGGGGGGGGGGGGGGGF4EGGGGEF>EGGGGFFFFGGFFFFGFGGFFGFFFFFFGFFF:B>FF
@M02352:288:000000000-CKWC8:1:1101:16094:2523 1:N:0:TACGCTGC+CGTCTAAT
TACGGAGGGTCCGAGCGTTATCCGGAATCATTGGGTTTAAAGGGTCCGCAGGCGGTCGATTAAGTCAGAGGTGAAATCCCATAGCTCAACTATGGAACTGCCTTTGATACTGGTTGACTTGAGTCATATGGAAGTAGATAGAATGTGTAGTGTAGCGGTGAAATGCATAGATATTACACAGAATACCGATTGCGAAGGCAGTCTACTACGTATGTACTGACGCTGAGGGACGAAAGCGTGGGGAGCGAACAGGATTAGATACCCTGGTAGTCCACGCCGTAA
+
GDFGDF7CEFCDECFCFCFCFGGFE::C@FECFGGFCFCCEGGGGGGEGGGECEGFFGEGDGCFGGGGGGGGGGGGG<FEFG<E5F9<=EFEFF?FGG8EED,EDGDG9<<DDFF@==F<F<DDGGGFFGGGGGGGGGBFCC<@C=;F,EFGGGGGGGGGFGGGGGFGF7@FGFFCFFCECEGFFFGECFEGFBCECGFG>F6;FGFC9=C++2?91C9@CG5C57;8**9CEEGBFGGGGGF09EDCCGBF:8FGFFFFGGGF?F*9<F<<F:469:B055
@M02352:288:000000000-CKWC8:1:1101:12006:2543 1:N:0:TACGCTGC+CGTCTAAT
TACGAGGGGTGCAAGCGTTAATCGGAATTACTGGGCGTAAAGCGTGCGTAGGTGGTTTGTTAAGCAAGATGTGAAAGCCCCGGGCTCAACCTGGGAACTGCATTTTGAACTGGCAAACTAGAGTATTGTAGAGGGTAGTGGAATTTCCAGTGTAGCGGTGAAATGCGTAGAGATTGGAAGGAACATCAGTGGCGAAGGCGGCTACCTGGACAAATACTGACACTGAGGCACGAAAGCGTGGGGAGCAAACAGGATTAGATACCCTGGTAGTCCACGCCGTAA
+
GGGGFEGGGGGGGGGGGGGEFFGGGGGGGGGGGGGGGGGGGGGGGGGGGCFGGGGGGGGGGGGGGDFGGGGGGGGGGGGGGGGG:FGGGGGFGGGGGGGGGGDGGGCGGGGGGGGGGGGGGFGGGGGGGGGGGGGGGGGGFG>9FGDGGFGGGGGGGGGGGGGGGGGGGGGGGGGGGGFGGGGGFGGGGGGGGGGGGGGGGGGGGGGGG8D?AEFGGGGGGGGGGGFGGGGDG*9>5EGGGGFFFFFGG4@<<<GF?@2@F78CFFGF>FA<FGFFFFFF:>
@M02352:288:000000000-CKWC8:1:1101:13643:2547 1:N:0:TACGCTGC+CGTCTAAT
TACGGAGGGTGCGAGCGTTAATCGGAATTACTGGGCGTAAAGCGTACGCAGGCGGTTTGTTAAGCGAGATGTGAAAGCCCCGGGCTCAACCTGGGAACTGCATTTCGAACTGGCAAACTAGAGTGTGATAGAGGGTGGTAGAATTTCAGGTGTAGCGGTGAAATGCATAGATATTACACAGAATACCGATTGCGAAGGCAGTCTACTACGTATGTACTGACGCTCATGGACGAAAGCGTGGGGAGCGAACAGGATTAGATACCCTGGTAGTCCACGCCGTAA
+
GGGGGFGGDGBFCCEGGGGGCFGFGGFFGGFGFGGFGGGGGFGGGEFGGGGGGGGGGECFFGGGCCFDE=<F9FGGG8=DEGGGCFGGFF<,=DCFGGGGGGF,EF<<FFGGCGGFCGGGGCF@<FGFCFFFFFGCFG7FGGGGCFGGGGGGGGGGGGEEGFEFFGFG?<=<9C9FFEFF@FECGGGGGGGGGGGGGGGGGGGCEGFGGE<E<6CGGFGGGG5CCDC<96DGG=D@GGCEEEBBB>9DGD37?BFF<FAFGGG47@FF2BBFFFF6><EBDC
@M02352:288:000000000-CKWC8:1:1101:24475:2561 1:N:0:TACGCTGC+CGTCTAAT
TACGGAGGGTGCGAGCGTTAATCGGAATTACTGGGCGTAAAGCGTACGCAGGCGGTTTGTTAAGCGAGATGTGAAAGCCCCGGGCTCAACCTGGGAACTGCATTTCGAACTGGCAAACTAGAGTGTGATAGAGGGTGGTAGAATTTCAGGTGTAGCGGTGAAATGCGTAGAGATCTGAAGGAATACCGATGGCGAAGGCAGTCTACTACGTATGTACTGACGCTCATGGACGAAAGCGTGGGGAGCGAACAGGATTAGATACCCTGGTAGTCCACGCCGTAA
+
GGGGGGGGGGGGGGGGGGGGGGGGGGGGGGGGGGGGGGGGGGGGGGGGGGGGGGGFGGGFGGGGGGGGGGGGGGGGGGFGGGGGGGGGGGGGFGGGGGGGGGGGGGGGGGGGGGGGGFGGGGGGFGFGGGGGGGGEGGGGGGFFGGGEGFFGGGGGGGGGGGFFGGGGGGGGFGDGGGGGGGGCFGDEGGGGFGEGGGGGGGDGFGGGGGGFGGGCGGGGGGGDDCCFFGGDGGGFGG9EGGB07BGGCDFFFFGG?F>@CFGG?FGFA?2<8DF:9:E>DC
@M02352:288:000000000-CKWC8:1:1101:9500:2566 1:N:0:TACGCTGC+CGTCTAAT
TACGGAGGGTGCAAGCGTTATCCGGAATCATTGGGTTTAAAGGGTCCGTAGGCGGACTAATAAGTCAGAGGTGAAATCCCGCAGCTCAACTGTGGAACTGCCTTTGAAACTGTTAGTCTTGAGTTATTGTGAAGTGGTTAGAATATGTAGTGTAGCGGTGAAATGCTTAGAGATTACATGGAATACCGATTGCGAAGGCAGATCACTAACAATATACTGACGCTGATGGACGAAAGCGTGGGGAGCGAACAGGATTAGATACCCTGGTAGTCCACGCCGTAA
+
GGGGGGGGGGGGGGGGGGGGGGGGGDGGFGGGGGGFGGGGGGGGGGGGGGGGGGGGGGGGGGGGGGGGGGGGGGGGGGGGGGFGGGGGGGGGGGGGGGGGGGGGGGGGGGGGGGGGGGGGGGGGGGGGGFFGEFGGGFGGGGGGEFGGGGGGGGGGGGGGGGGGGGGGGGGGGGGGGGGGGGGGFGGGDGFGGGGGGGGGG8FGGGGGGGDFGGGGGGGGGGGGGGGGGGGGGGGFFGGGGGFFFFGGGGFFFFGGFFAFGGFGFFFFBFFFFGFFFBFFGG
@M02352:288:000000000-CKWC8:1:1101:15781:2585 1:N:0:TACGCTGC+CGTCTAAT
TACGGAGGGTGCGAGCGTTAATCGGAATTACTGGGCGTAAAGCGCATGCAGGTGGTTCATTAAGTCAGATGTGAAAGCCCGGGGCTCAACCTCGGAACTGCATTTGAAACTGGTGAACTAGAGTGCTGTAGAGGGGGGTAGAATTTCAGGTGTAGCGGTGAAATGCGTAGAGATCTGAAGGAATACCAGTGGCGAAGGCGGCCCCCTGGACAGACACTGACACTCAGATGCGAAAGCGTGGGGAGCAAACAGGATTAGATACCCTGGTAGTCCACGCCGTAA
+
GGGGGGDEGGGGGDGGGGGGGGGGGG>FGGGGGGGGGGEECGGGGGGGGGGGFGGGGGGGGGGGGGGGGGGGGGGGGGGGGGGGGGGGGGFFGGGGF@DFF<FGGGGGGGGGGGGGGGGGGGGFGGFGGGGFGGGGGGGCGGFGGFFFFGGGGGGGGGGGGGGGGGGGGGDGGGGGGGGGGGGGGGGGGFGFGGGGGGFEEGGGGGGGGGGGGGGGGGGGGGGGCD8+A<FGG57>CEDEGGFFFFGGGGFFFFGGFFFFGGGGFFGFFFFBFGFBF6@BG<
@M02352:288:000000000-CKWC8:1:1101:21593:2587 1:N:0:TACGCTGC+CGTCTAAT
TACGGAGGGTGCAAGCGTTATCCGGAATCATTGGGTTTAAAGGGTCCGTAGGCGGACTAATAAGTCAGAGGTGAAATCCCGCAGCTCAACTGTGGAACTGCCTTTGAAACTGTTAGTCTTGAGTTATTGTGAAGTGGTTAGAATATGTAGTGTAGCGGTGAAATGCTTAGAGATTACATGGAATACCGATTGCGAAGGCAGATCACTAACAATATACTGACGCTGATGGACGAAAGCGTGGGGAGCGAACAGGATTAGATACCCTGGTAGTCCACGCCGTAA
+
GGGGGFFGGFEGGGGGGGGGGGGGGEGGGGGGGGGFGGGGGGGGGGGGGGGGGGGGGGGGGGGGGGGGGGGGGGGGGGGGFGEGGGGGGGGGGGGGGGGGGFGGGGGGGGGGGGGGGGGGGGGGGGGGGFGGFGGGGGGGGGGGGGAFGGGGGGGGGGGGGGGGGGGGGGFFGGGGGGGGGGFGGGFGGGGGGGGGGGGGGGGGGGGGGGGFFGGGGGGGGGGGGGGGGGGGGGGFGGDGGGBFFFGGGGFFFFGGFFFFGGGGFFGFAFAAFFFFF1>BGG
@M02352:288:000000000-CKWC8:1:1101:22416:2598 1:N:0:TACGCTGC+CGTCTAAT
TACGGAGGGTGCGAGCGTTAATCGGAATTACTGGGCGTAAAGCGCATGCAGGTGGTTCATTAAGTCAGATGTGAAAGCCCGGGGCTCAACCTCGGAACTGCATTTGAAACTGGTGAACTAGAGTGCTGTAGAGGGGGGTAGAATTTCAGGTGTAGCGGTGAAATGCGTAGAGATCTGAAGGAATACCAGTGGCGAAGGCGGCCCCCTGGACAGACACTGACACTCAGATGCGAAAGCGTGGGGAGCGAACAGGATTAGATACCCTGGTAGTCCACGCCGTAA
+
GGGGGGGGGGGGGGGGGFGGGGGGGGGGGGGGGGGGGGGGGGGGGGGGGGGGGGGFFGGGGGGGGGGGGGGGGGGGGGGGGGGGGGGFFFGGGGGGFGDGGGGFDGGGGGGGGGGGGGGGGGGGGGGGGGGGGGGGGGGGGGGGGFGGGFFGGGGFGGEG>FFFGGGGGGGGGFGGGGGGGGGFGGGGGGGGGGGGGGFEGGGGGGGGGGGGGGGGGGGGDGGGGGGFGGGGGGGFGGDCEGFFFFGGGGFFFFCC?FFFGGGFF>F;<FAFFGFFFFF3CD
@M02352:288:000000000-CKWC8:1:1101:15295:2610 1:N:0:TACGCTGC+CGTCTAAT
TACGGAGGGTGCGAGCGTTAATCGGAATTACTGGGCGTAAAGCGTACGCAGGCGGTTTGTTAAGCGAGATGTGAAAGCCCCGGGCTCAACCTGGGAACTGCATTTCGAACTGGCAAACTAGAGTGTGATAGAGGGTGGTAGAATTTCAGGTGTAGCGGTGAAATGCGTAGAGATCTGAAGGAATACCGATGGCGAAGGCAGCCACCTGGGTCAACACTGACGCTCATGTACGAAAGCGTGGGGAGCAAACGGGATTAGATACCCCGGTAGTCCACGCCGTAA
+
GGGGGGGGGGGGGGGGGGGGGGGGGGGGGGGGGGGGGGGGGGGGGDFGGGGGGGGFGGGGGGGGGGGGGGGGGGGGGGGGGGGGGGGGGGGGGGGGGGGGGGGGGFGGGGGGGGGGGGGGGGGGGGGGGGGGGGGEFGGGGGGGGGGGGGGGGGGGGGGGGGGGGGGGGGGGGGGGGGGGGGGGGGGGGGGGGGGEGGGGGGGGGGGGGGGGGGGGGGGGGGGEGDEFGGGGGGGFGGGGGGEFFFGGGGFF?BGGFFFFGGGGFFGFFFFFFGFFFFF9GD
@M02352:288:000000000-CKWC8:1:1101:14352:2629 1:N:0:TACGCTGC+CGTCTAAT
TACGGAGGGTGCAAGCGTTATCCGGAATCATTGGGTTTAAAGGGTCCGTAGGCGGACTAATAAGTCAGAGGTGAAATCCCGCAGCTCAACTGTGGAACTGCCTTTGAAACTGTTAGTCTTGAGTTATTGTGAAGTGGTTAGAATATGTAGTGTAGCGGTGAAATGCTTAGAGATTACATGGAATACCGATTGCGAAGGCAGATCACTAACAATATACTGACGCTGATGGACGAAAGCGTGGGGAGCGAACAGGATTAGATACCCTGGTAGTCCACGCCGTAA
+
GGGGGGGGDGGFFGGGGGGEEFGFGGGFGGGGGGGFGEGGGGGGGFGGGGGGGGGGGGGGGGGGGGGGGGGGGGGGGGGGGGGGGGGGGGGGGGGGGGGGGGGGFGGGG9DGGGGGGGGFGFFDFFGGGGFFGGGGGGGGFGCGGGGCEGGGGGGFGGGGGGGGGGGGGGGGCFGGGGGGGGFGGFFEGGGGGGGGGGGFGGGGGGGGGGGGGGGGGGF??E=8EDGGGGGGGGGFFGGGGGFFFDDGEDEFFFGGBFFFEFGGFFGFFFBFFGFF>?E>DG
@M02352:288:000000000-CKWC8:1:1101:14483:2632 1:N:0:TACGCTGC+CGTCTAAT
TACGGAGGAGGCAAGCGTTATCCGGAATTATTGGGCGTAAAGCGTCCGCAGGTGGCCCAGCAAGTCTGCTGTTAAATCCCAGGGCTCAACCCTGGAGCAGCGGTGGAAACTGTTGAGCTAGAGTGCGGTAGGGGCAGAGGGAATTCCCAGTGTAGCGGTGAAATGCGTAGATATTGGGAAGAACACCAGTGGCGAAGGCGCTCTGCTGGACCGCAACTGACACTCATGGACGAAAGCTAGGGGAGCGAAAGGGATTAGATACCCCTGTAGTCCTAGCTGTAA
+
FFGGGGGGCFGGEGEFGFGC8CFEEFCEDGG,EFGDGFGDFGGGGGCCE@BFGFDGFGGFGFDE?FGGFGCFGGFGGGGGCGGE@EGF@FF@FCF@AEGFFEGFGGGGGGGCDFGGGGGGGGFGDEEEGGCFGGGGGGGGGGFFFGGGGGGGGGGG>CEEGG;E,=C8CE5CC@EFFGFFGGFGGGDGCGG6C5:CC>ECEDEF?FCF?8FCGG85CEF+3<CFGDEGGGG7CG5BFF7E8C>09@GGEDEFFFGG<@9890CDFFGFA46:FFFFFFFFGG
@M02352:288:000000000-CKWC8:1:1101:17390:2673 1:N:0:TACGCTGC+CGTCTAAT
GACGAACCGTCCAAACGTTATTCGGTATTACTGGGCTTAAAGCGTGCGTAGGCGGCCTAGAAGGTGAGATGTGAAATCCCACGGCTCAACCGTGGAACTGCGTTTCAAACCACTAGGCTTGAGGAAGACAGGGGTGTTGGGAACTTATGGTGGAGCGGTGAAATGCGTTGATATCATAGGGAACACCGGTGGCGAAGGCGCAACACTGGGTCTTTTCTGACGCTGAGGCACGAAAGCTAGGGTAGCGAACGGGATTAGATACCCCGGTAGTCCTAGCCGTAA
+
GGGGFGGGGGEGGGFGGGGGGGGGGFGGGGGGGGGGGGGGGGGGGGGGGGGGGGGGGGGGGGGGGGGGGGGGGGGGGGGGGGGGGEGGGGGGGFGGGGGGGGGGGGGGGGGGFFGGGGGGGGG8<FEGGGGFGFGECGGGDFGGGGGGGGGGGGGGGGGGGGGGCFGGGGGGGGGDCFGDGG@CCGGGGEDEGGGGGGGGGDGGGGFFGFFFGGGFGGGGGEGGGGG=C5FGGGGFGGFGGGFFB?GGGDEDFFDGFFFFGGGGFFDD>:A>8F?BFBB1DD
@M02352:288:000000000-CKWC8:1:1101:10460:2677 1:N:0:TACGCTGC+CGTCTAAT
TACGGAGGGTGCGAGCGTTATTCGGAATTACTGGGCTTAAAGCGCGCGTAGGCGGATCGGAAAGTCAGAGGTGAAATCCCACGGCTCAACCCTGGAACTGCGTTTTAAACTCCTGGTCTTGAGTTCGAGAGAGGTGGGTGGAATTCCTGGTGTAGAGGTGAAATGCGTAGATATTAGGAGGAACACCGGTGGCGAAGGCGGCTCACTGGCTCGATACTGACGCTGAGGCGCGAAAGTGTGGGGAGCAAACAGGATTAGATACCCTGGTAGTCCACACCGTAA
+
GGGGGGE@@F,BBF:FGGGG<FFGGF@FFGFGGGGF,EGGGG<F+7FGGGGGFGG7@+44BC>EG,CF,,BFGGGG,B?F@DGGGGGGGGG+F=<FF,DFG+@+F>FDGGC<,,8,@FFGGGGC,,*<,@F:FGGG*F<FGGGCGF@,,<FFAFG,CFGGGGGG9FBC=GGGGG9+53BBEGGG@FG*:CEGGGGGGGGG>?8?FGGGG=FD5*;*8CF?F8CEGGGG=*9CEGGFFC:FGG)89B3DCG>FB?GGBF<8FGGG4>FFA@DFF7*(4-56CD
@M02352:288:000000000-CKWC8:1:1101:13483:2707 1:N:0:TACGCTGC+CGTCTAAT
TACGGAGGGTGCAAGCGTTATCCGGAATCATTGGGTTTAAAGGGTCCGTAGGCGGACTAATAAGTCAGAGGTGAAATCCCGCAGCTCAACTGTGGAACTGCCTTTGAAACTGTTAGTCTTGAGTTATTGTGAAGTGGTTAGAATATGTAGTGTAGCGGTGAAATGCTTAGAGATTACATGGAATACCGATTGCGAAGGCAGATCACTAATAATATACTGACGCTGAGGGACGAAAGCGTGGGGAGCGAACAGGATTAGATACCCTGGTAGTCCACGCCGTAA
+
GGGGGFGGGGGGGGGGGGGGGGGGGCEGGGGGFFG@FGGEFGGGGGGGGGGGGGGGGGGGGGGGGFGGGGGGGGGGGGGGGGGGGDFGGGGGGGGGGGGGGGGGGGDFGGGGGGGGDFEGGGGDFGGFGFGGGGGGGFGGGGGGDEFGGGGGGGGGGGGCFGGGGGCDGGCFGFGGGGGGGGGGGGGGGGGGGGGGGGGGEGDBFGGGGFGGGGGGGGGGGGGGGGGGGGGGGGGFGGGGGEFBBFGGGGFFFFGCDFFFCEGDFFGFFFFFFFF?>05;DD
@M02352:288:000000000-CKWC8:1:1101:14660:2716 1:N:0:TACGCTGC+CGTCTAAT
TACGGAGGATCCAAGCGTTATCCGGAATCATTGGGTTTAAAGGGTCCGTAGGTGGATAATTAAGTCAGAGGTGAAATCTTGCCGCTTAACGGTAAAATTGCCTTTGATACTGGTTGTCTTGAGTTATTATGAAGTGGTTAGAATATGTAGTGTAGCGGTGAAATGCATAGATATTACACAGAATACCGATTGCGAAGGCAGTCTACTACGTATGTACTGACGCTCATGGACGAAAGCGTGGGGAGCGAACAGGATTAGATACCCTGGTAGTCCACGCCGTAA
+
GGGGGGGGGGGGGGGGGGGGGGGGGGEGGGGGGGGGGGGGGGGGGGGGGGGGGGGGGGGGGGGGGGGGGGGGGGGGGGGGFGGGGGEGGGGGGGGGGGGGGGGGGGGGGGGGGGGGGGGGGFGGGGGGGGGGGGGGGGGFGGGGGGGGGGGGGGGEGGGDGGGGGGGGGGGGGGGGGGGGGGGGGGGGGGGCFGEGGGGGGGGGGGGFGGGGGGGGGGGGGEEGGGGGGFFGGGGFGGGGGGFFFFGGGGFFFFGGFFFFGGGGFFGFFFFFFGFFFFFFGG
@M02352:288:000000000-CKWC8:1:1101:14099:2736 1:N:0:TACGCTCC+CGTCAAAT
TACGGAGGGTGCGAGCGTTAATCGGAATTACTGGGCGTAAAGCGCACGCAGGCGGTTTGTTAAGTGAGATGTGAAAGCCCCGGGCTCAACCTGGGAACTGCATTCCGAACTGGCAAACTAGAGTGCGATAGAGGGTGGTAGAATTCCAGGTGTAGCGGTGAAATTCGTAGATATCTGAAGGAATACCGATGGCGAAGGCAGCCACCTGGGTCAACACTGACGCTCAGGTACGAAAGCGTGGGGAGCAAACGGGATTAGATACCCCGGTAGTCCACGCCGTAA
+
GGGGGGGGGGGGEGGGGGGDCGGGGGGGGGGGGGGGGGGGGGFG7>FG7FGGGGGCFGCGGGGG5,CFGAFGGGGGFGGG:FGGGGGGGGGF=FGGGGGGG<DG9,3>FGGGFGE9,@FGGGGG<,@F*CCGGG7*1>F@GGGGG9F93FGGGGG;FGGGGGGG+BGGGGG,BG7+C9CFGGG7FGG@*FGGGGGGGGG6CG*;CGGGG*9F8<+AEGGGGGGG5D*AF7CDGGGFGGGGGDFFFFGGCF@;??GGFFFFGG?F)<DFFEFFFGFFFFFFGG
@M02352:288:000000000-CKWC8:1:1101:23795:2746 1:N:0:TACGCTGC+CGTCTAAT
TACGGAGGGTCCGAGCGTTATCCGGAATCATTGGGTTTAAAGGGTCCGCAGGCGGTCGATTAAGTCAGAGGTGAAATCCCATAGCTTAACTATGGAACTGCCTTTGATACTGGTTGACTTGAGTCATATGGAAGTAGATAGAATGTGTAGTGTAGCGGTGAAATGCATAGATATTACACAGAATACCGATTGCGAAGGCAGTCTACTACGTATGTACTGACGCTCATGGACGACAGCGTGGGGAGCGAACAGGATTAGATACCCTGGTAGTCCACGCCGTAA
+
GGGGGGGGGGFGGEGCFGGFGGGGGGGGGGGGGGGCGGGGGGGGGGFGGGGGGGGGGGGGGGGGGGGGGGGGGGGGGGGGGGGGGGGGGGGGGGGGGGGGGGGGFGFGFGGGGGGGGGGGGGGGGGGGGGGGFFGGGGGGGGFGGFFGGGGGGGGGGGGGFGGGGGFGGFFFEGFEFGGFGGCCFFGGDGGGGGGGGGGGGGGGGGGGGCGFGCG9@F9@FGGGDDGFF6CD:*9>GGGGGGF6>BGG*C>F:?FF?FFFCGGGFFDFFFFFFGFFFFE>GG
@M02352:288:000000000-CKWC8:1:1101:21766:2757 1:N:0:TACGCTGC+CGTCTAAT
TACGGAGGGTCCGAGCGTTATCCGGAATCATTGGGTTTAAAGGGTCCGCAGGCGGTCGATTAAGTCAGAGGTGAAATCCCATAGCTCAACTATGGAACTGCCTTTGATACTGGTTGACTTGAGTCATATGGAAGTAGATAGAATGCGTAGTGTAGCGGTGAAATGCATAGATATTACATAGAATACCGATTGCGAAGGCAGATCACTAATAATATACTGACGCTGAGGGACGAAAGCGTGGGGAGCGAACAGGATTAGATACCCTGGTAGTCCACGCCGTAA
+
GGGGCFGGGCEGDEGGGGGEGGGGGFDGCFGGGGG:@FGGGGFGE@@FFGGGGGGGGEG+EFFGGG<FGGGGGGGGGGGCB5AFGGGGGGFEBDGGGDGGG,C<?FGFDGGGGGGDGGGGGGGGFCFFDDFGFFFFBFGGGGGG,,8@>FGGGGGGGGGD@FGGGGCFGGGGGGGGGBEGGGGFGGGGGGGGGGGGGGGFG8CG@FGFCFD7+?EGGGGGGGGGGGGGDEFGGGGFGGGGGGFFFFGGGGFF?FGGFFBFGGGGFFGFFFAAFG??F?D>DD
@M02352:288:000000000-CKWC8:1:1101:21946:2784 1:N:0:TACGCTGC+CGTCTAAT
TACGAGGGGTGCAAGCGTTAATCGGAATTACTGGGCGTAAAGCGTACGCAGGCGGTTTGTTAAGCGAGATGTGAAAGCCCCGGGCTCAACCTGGGAACTGCATTTCGAACTGGCAAACTAGAGTGTGATAGAGGGTGGTAGAATTTCAGGTGTAGCGGTGAAATGCGTAGAGATCTGAAGGAATACCGATGGCGAAGGCAGCCACCTGGGTCAACACTGACGCTCATGTACGAAAGCGTGGGGAGCAAACGGGATTAGATACCCCGGTAGTCCACGCCGTAA
+
GGGG<CFGGGGGGGGGGGGGGGGGGGGGGGGGGGGGGGGGGGGGGDGGGGGGGGGFFFGGGGGGGGGGGGGGGGGGGD@CFGGGGGGGGGGGGGGGGGGGGGFGGGF<EGGGGGFFCFGFGGGGGGGFFGGGGG7CFGFFGGGGGFGFGGGGGGGGGGGGGGGGGGGGGGGBFGGFFFGGGGGGGGGGGGDGGGGGGGGGGGGGGGGGGGFFCGGGGGGGGEGGGGGGGGFGGFGFCGGGGGD?>FGGGG)<?FGGFFFFGGGGFFGFFFBAFGFFF(7>GD
@M02352:288:000000000-CKWC8:1:1101:19850:2793 1:N:0:TACGCTGC+CGTCTAAT
TACGGAGGGTCCAAGCGTTATCCGGAATCATTGGGTTTAAAGGGTCCGCAGGCGGTCAATTAAGTCAGAGGTGAAATCCCATCGCTCAACGATGGAACTGCCTTTGATACTGGTTGACTTGAGTTATACGGAAGTAGATAGAATAAGTAGTGTAGCGGTGAAATGCATAGATATTACTTAGAATACCGATTGCGAAGGCAGTCTACTACGTATATACTGACGCTCATGGACGAAAGCGTGGGGAGCGCACAGGATTAGATACCCTGGTAGTCCACGCCGTAA
+
GGGGGGGGGFGGGGGGGGGGGGGGGFGGGGGGGGGFGGGGGGGGGGGGGGGGGEGGGGGGGGGGGGGGGGGGGGGGGGGGGFGGFFGGGGGGGGGGGGGGGGGGGGGGGGGFGGGGGGGGGGGGGGGGGGGGGGGGGGGGGGGGGGGGGGGGGGGGGGGGGGGGGGGGGGGGGGFGGGGGGGGGGGGEGCGGGGGGGGGGGGGGGGGGGGGGGGGGGGGGGGGEGGGGGGGGGGGFGGGGGGFFFFGGGD57?FGGDFFFGGGGFFGFFFFBFGFFFFF>DC
@M02352:288:000000000-CKWC8:1:1101:13331:2840 1:N:0:TACGCTGC+CGTCTAAT
TACGGAGGGTCCAAGCGTTATCCGGAATCATTGGGTTTAAAGGGTCCGCAGGCGGTCAATTAAGTCAGAGGTGAAATCCCATCGCTCAACGATGGAACTGCCTTTGATACTGATTGACTTGAGTTATATGGAAGTAGATAGAATAAGTAGTGTAGCGGTGAAATGCATAGATATTACACAGAATACCGATTGCGAAGGCAGTCTACTACGTATGTACTGACGCTCATGGACGAAAGCGTGGGGAGCGAACAGGATTAGATACCCTGGTAGTCCACGCCGTAA
+
GGGGGGGGGGGGGGGGGGGGGGGFGGGGGGGGGGGGGGGGGGGGGGGGGGGGGGGGGGGGGGGGGGGGGGGGGGGGGGGGGGGGGGGGGGGFGGGGGGGGGGGGGGGGGGGGGGGGGGGGGGGGGFGGGGGGGGGGGFGGGFGGGGGGGGGGGGGGGG<FCGGGGGGGGGGGGGGGGGGGGGGGGGGGGGGGGGGGGGGGGGGGGGGGGGGGGFGGGGGGGGGCGGGGGFGGGGGFGGGGGDFFFFGGDGFF2?GFFFFFGCCFFFGFFF>2@FFFFBFFGG
@M02352:288:000000000-CKWC8:1:1101:16169:2848 1:N:0:TACGCTGC+CGTCTAAT
TACGGAGGGTCCAAGCGTTATCCGGAATCATTGGGTTTAAAGGGTCCGCAGGCGGTCAATTAAGTCAGAGGTGAAAGCCCATCGCTCAACGATGGAACTGCCTTTGATACTGGTTGACTTGAGTTATACGGAAGTAGATAGAATAAGTAGTGTAGCGGTGAAATGCATAGATATTACTTAGAATACCGATTGCGAAGGCAGTCTACTACGTATATACTGACGCTCATGGACGAAAGCGTGGGGAGCGAACAGGATTAGATACCCTGGTAGTCCACGCCGTAA
+
GGGGGGGGGGGGGGGGGGGGGGGGGGFGGGGGGGGCEGGGGGGGGFGGGGGGGGGGGDGGGGGGGGGGDFGGGGGGFGGGGGFCEFGGGGGGGGGGFFFGGEDFFFGGFGGGGGGDDGGGGGEGFFGFDFCCGGGGGGGGGGGGDCFCFGGGGGGGGGGGGGFFGGFGGFFGGGGGFGCCFGFCFGGGGGEGGEGEGGGGGGGGGFCFGGGGGFGGGGFGGGGGGGGGGFGGGCDFGGGGGGFF>EGD=DDFFFGGFFAFGFGGFFGFFFFFFG@1;FFFGG
@M02352:288:000000000-CKWC8:1:1101:10260:2851 1:N:0:TACGCTGC+CGTCTAAT
TACGGAGGGTGCGAGCGTTAATCGGAATTACTGGGCGTAAAGCGCATGCAGGTGGTTCATTAAGTCAGATGTGAAAGCCCGGGGCTCAACCTCGGAACTGCATTTGAAACTGGTGAACTAGAGTGCTGTAGAGGGGGGTAGAATTTCAGGTGTAGCGGTGAAATGCGTAGAGATCTGAAGGAATACCAGTGGCGAAGGCGGCCCCCTGGACAGACACTGACACTCAGATGCGAAAGCGTGGGGAGCAAACAGGATTAGATACCCTGGTAGTCCACGCCGTAA
+
GGGGGGGGGGGGGGGGGGGGGGGGGGGGGGGGGGGGGGGGGGGGGGGGGGGGGGGFGGGGGGGGGGGGGGGGGGGGGGGGGGGGGGGGGGGGGGGGGGGGGGGGGGGGGGGGGGGGGGGGGGGGGGGGGGGGGGGGGGGGGGGGFCFFGGGGGFGGGGGGGGGGFGGGGGDFCGGGGGGGGGGGGFGGGGGGGEGGGGGGGGGGGGGGGGGGGGGGGFGGGGGGGGGGFGGGGGGEGGDGGGFB9>GGGFFFBBGGFFFBFGCGFFGFDFAFFGFBFFF9<C
@M02352:288:000000000-CKWC8:1:1101:13325:2860 1:N:0:TACGCTGC+CTTCTAAT
TACGGAGGGTCCAAGCGTTATCCGGAATCATTGGGTTTAAAGGGTCCGCAGGCGGTCAATTAAGTCAGAGGTGAAATCCCATCGCTCAACGATGGAACTGCCTTTGATACTGATTGACTTGAGTTATATGGAAGTAGATAGAATAAGTAGTGTAGCGGTGAAATGCATAGATATTACACAGAATACCGATTGCGAAGGCAGTCTACTACGTATGTACTGACGCTCATGGACGAAAGCGTGGGGAGCGAACAGGATTAGATACCCTGGTAGTCCACGCCGTAA
+
GCGGEEEGEGGGGAGGGFEGGGGDG7@F@AEFGFGGGED<CFFEGGFFGGGEGGCFGGFGGGGGFGGFGGGGGGGGGGGGGGFGFFGGGFE7DF7FFGGGGGGGGGCFGGGCDCF<<AD<ACBFEFGGGFAFDEFGGFGGGGA<,3=FFCGFGGFFG>FCCFFFGGCFFGE@DGF9EDFF,>FEFCGDGEGGGGEG>CFFGG6CFGG9CCC?9*?FGG+1?EE/389+=CCGGGGFG=D8CC36>EGDEGF?0:CF2?>FC7<CFFGF473-@DF12<5(*9
@M02352:288:000000000-CKWC8:1:1101:16113:2861 1:N:0:TACGCTGC+CGTCTAAT
TACGAGGGGTGCAAGCGTTAATCGGAATTACTGGGCGTAAAGCGTGCGTAGGTGGTTTGTTAAGCAAGATGTGAAAGCCCCGGGCTCAACCTGGGAATTGCATTTTGAACTGGCAAACTAGAGTATTGTAGAGGGTAGTGGAATTTCCAGTGTAGCGGTGAAATGCGTAGAGATCTGAAGGAATACCGATGGCGAAGGCAGCCACCTGGGTCAACACTGCCGCTCATGTACGAAAGCGTGGGGAGCAAACGGGATTAGATACCCCGGTAGTCCACGCCGTAA
+
GGGGFGGGGGGGGGGGGGGGFGGGGGGGGGGGGGGGGGGGGGGGGGGGGGGGGGGFGGGGFGC?9FF<,<FA?FGFFGGGCGG:=+BFEGF,EFDF,,BBFCDFGFGGD<<FCEGGFGGDB=D@FGFD@F@<EF7>38:@DFAGG9FFFCF:D:DFFGGGGGCC>DCE=85<2,>;;ECGFFC7FG@*<CFCF>EEGE>9EG*=F@FGGG7EEE:+;@9+;/:/*7CE<+:7CF5BF=CEGGEFFEGGGGFFB:DF7=>4+<CGFFGF0.5A?FF?F052<C
@M02352:288:000000000-CKWC8:1:1101:11174:2902 1:N:0:TACGCTGC+CGTCTAAT
TACGAAGGTCCCAAGCGTTGTTCGGAATAACTGGGCGTAAAGCGTGTGTAGGCTGCGCGGAAAGTCAAATGTGAAAGCCAAGGGCTCAACCCTTGAACTGCATTCGATACTCCCGTGCTAGAGTAATGGAGAGGTAAGTGGAATTCTCGGTGTAGCAGTGAAATGCGTAGATATCGAGAGGAACATCAATGGCGAAGGCAACTTACTGGACATTTACTGACGCTCAGACACGAAGGCCAGGGGAGCGAAAGGGATTAGATACCCCTGTAGTCCTGGCAGTAA
+
GGGGGEGGGA<FGGGGGGGGEFGGGGGGFGGGGGGGGGGGGGGGGGFGGGGGGFGFD@GC7FGGC@F?FDGGGGGGGGGGGGGGGGGGGGG:FAFGGGGGGGGGE95EDGGF<F:BFFGGGGGGGFGGGGFFGGDC=FGGGGGGGGFGCFGGGGGGGGGGGGGGGGGGGGG9DGFGF>FGGGGGGGGGGGGGGGGGGGGF>F@;EFGGGGGGE9CGGGGGGGGDGDGEFGGGGGDEG5FFGGFFFEGGGD:>?FGGFFFFGGGG>5CFFFFFFDB??:57FG
@M02352:288:000000000-CKWC8:1:1101:7190:2904 1:N:0:TACGCTGC+CGTCTAAT
TACGAGGGGTGCAAGCGTTAATCGGAATTACTGGGCGTAAAGCGTGCGTAGGTGGTTTGTTAAGCAAGATGTGAAAGCCCCGGGCTCAACCTGGGAACTGCATTTTGAACTGGCAAACTAGAGTATTGTAGAGGGTAGTGGAATTTCCAGTGTAGCGGTGAAATGCGTAGAGATTGGAAGGAACATCAGTGGCGAAGGCGGCTACCTGGACAAATACTGACACTGAGGCACGAAAGCGTGGGGAGCAAACAGGATTAGATACCCTGGTAGTCCACGCCGTAA
+
GGGGCFGGGGGGGCFFGFGEGGGGGGEGGGGGGGGGGFEGGGGGFGGGBCGGEFGGDGGGGGGGGGGGGGGGGGGGGGGCCGGGGGGGGGGCGGGGGGGGGGGFFGGGGGGGGGGGGGGGGGGFGGFGGGFGGGGGGGGGGGGFFGGGFGFGGGGGGGGGGGGGGFGEGGEGFE9FGGGGGGGFFEFGGGGGEGGGGGGGGGCGGGGGGGGGFGGGGGGGGGGGGGGGGGGGGGCEGGGGGGFFFFGG?FFFFFFFFFFFGGFGFFFF4@ADFFFFBF@>GD
@M02352:288:000000000-CKWC8:1:1101:23620:2937 1:N:0:TACGCTGC+CGTCTAAT
TACGGAGGGTCCGAGCGTTATCCGGAATCATTGGGTTTAAAGGGTCCGCAGGCGGTCGATTAAGTCAGAGGTGAAATCCCATAGCTCAACTATGGAACTGCCTTTGATACTGGTTGACTTGAGTCATATGGAAGTAGATAGAATGTGTAGTGTAGCGGTGAAATGCATAGATATTACACAGAATACCGATTGCGAAGGCAGTCTACTACGTATGTACTGACGCTCATGGACGAAAGCGTGGGGAGCGAACAGGATTAGATACCCTGGTAGTCCACGCCGTCA
+
GGGGGGGGGGGGGCGGEGGGGFCF:FFFGFDGGGGGDDGCEEAB@EEFGEGGGGGGGGGGGGGGGEGGGGGGGGGEFGGGGFFG=FGGFGGGGGGGFFFEFFFGGGFGGGGGFGGGFGGGGGGGGGGGGGGGF=FGGGGGGGFGGCFGFGGGGDFGGDGEGCFFFGGGGGGFFGGGEFGGGGG9FGGG7FECCEEEGDGFGGFGCE99?EGFGFGCCFFFGGGG=CFFE6DGEEGFGGDGGGFFFEGDDGFFFFGGFFFFGGGFFFFFF=AAFGFFFFFB)1
@M02352:288:000000000-CKWC8:1:1101:7093:2971 1:N:0:TACGCTGC+CGTCTAAT
TACGGAGGGTGCAAGCGTTACTCGGAATCACTGGGCGTAAAGAGCGTGTAGGCGGGTTTGTAAGTTTGAAGTGAAATCCAATGGCTCAACCATTGAACTGCTTTTAATACTGCTTACCTAGAATATGGGAGAGGTAGATGGAATTTCTGGTGTAGGGGTAAAATCCGTAGAGATCAGAAGGAATACCGATTGCGAAGGCGATCTACTGGAACATTATTGACGCTGAGACGCGAAAGCGTGGGGAGCAAACAGGATTAGATACCCTGGTAGTCCACGCCCTAA
+
GGGFEGGG76:FGGGGGGGGEFGGGGEGGGGGFFGFGGGGGGFG8FFGGGGGGEG@FG@@FGGGGFE9?9EFDGGGGGGGGGGGGGGGFGGG=FGGGGGGGF<C,CD,CFFGGGGGGGGGGGFGGF,FEFF3FC@FGFBGGGGGGCD;FEFGGGGGDGGGGGGGGGGGGGGGGFGGFFFFGGF7CFCEGGG>FGGGGGGDCE5CFGGGGGGGCGGGGGGGGGGGGGEDE5CCGGCEGCCECEEFBEFCE5>FB<FFFF>FGGGC/5<?<*3:FC029059G5
@M02352:288:000000000-CKWC8:1:1101:20305:3001 1:N:0:TACGCTGC+CGTCTAAT
TACGGAGGGTGCGAGCGTTAATCGGAATTACTGGGCGTAAAGCGTACGCAGGCGGTTTGTTAAGCGAGATGTGAAAGCCCCGGGCTCAACCTGGGAACTGCATTTCGAACTGGCAAACTAGAGTGTGATAGAGGGTGGTAGAATTTCAGGTGTAGCGGTGAAATGCGTAGAGATCTGAAGGAATACCGATGGCGAAGGCAGCCACCTGGGTCAACACTGACGCTCATGTACGAAAGCGTGGGGAGCAAACGGGATTAGATACCCCGGTAGTCCACGCCGTAA
+
GGGGGGGGGGGGGFGGGGGGGGGGGGGGGGGGGGGGGGGEGGGGGGGGGDFDEGGGGGGGGGGGGGFGGGGGGGGGGGFGGGGGGCFFGGGGGGGGGGGGGGGFGGGGGGGGGGGGGGGGGGGGFEFFFFGGGFGGGGGFGGGGGGFGGGGGGGGFGGGGGGFFFGGEEGGGGGFGGGGGFDFGGGGGGGGGGGGGGGGFGCGGGGGGGFFGGGGGGGCCFGGGGGGGF7DGDGGFGDGG*8>B>DF7AFD::BCD2=>4CG?FFEGE9E>A*:?:>?D>DC
@M02352:288:000000000-CKWC8:1:1101:10470:3122 1:N:0:TACGCTGC+CGTCTAAT
TACGGAGGGTGCGAGCGTTAATCGGAATTACTGGGCGTAAAGCGTACGCAGGCGGTTTGTTAAGCGAGATGTGAAAGCCCCGGGCTCAACCTGGGAACTGCATTTCGAACTGGCAAACTAGAGTGTGATAGAGGGTGGTAGAATTTCAGGTGTAGCGGTGAAATGCGTAGAGATCTGAAGGAATACCGATGGCGAAGGCAGCCACCTGGGTCAACACTGACGCTCATGTACGAAAGCGTGGGGAGCAAACGGGATTAGATACCCCGGTAGTCCACGCCGTAA
+
DGGGGGCECGGGGGEGGGGGGGGGGGGGFGEFGFF8FFG:CFGEGGE>=:BE7FF@FFFFGFGDFGGGGGGGGCFGFG,+=FFE7FGGGGGFGGGGFFGGGGGGGGGGGGGGGGACFGGFGFGFCFGGCACBFGC@CGFFGGCGFGF,@>FGGGGGGGGGE<EF@;FEEGGGFEFCCECFGGGDFGGGGCFDGCCEGGFFGDGC6A8FF=22;FCGE?FGGGGEE7<C<EFGEFDEGGGDEGF?;ECFFGE@BBCF?FAFGGGF)757>EFFFGF?FFFFGD
@M02352:288:000000000-CKWC8:1:1101:19889:3179 1:N:0:TACGCTGC+CGTCTAAT
TACGGAGGGTCCGAGCGTTAATCGGAATTACTGGGCGTAAAGCGCACGCAGGCGGTTTGTTAAGCTAGATGTGAAAGCCCTGGGCTCAACCTGGGAATTGCATTTAGAACTGGCAGGCTAGAGTTTTGGAGAGGGGAGTGGAATTCCAGGTGTAGCGGTGAAATGCGTAGATATCTGGAGGAACATCAGTGGCGAAGGCGACTCCCTGGTCAGTAACTGACGCTCATGTGCGAAAGTGTGGGTAGCGAACAGGATTAGATACCCTGGTAGTCCACACCGTAA
+
GGGGGGGGGGGGGGGGGFEGFGGGGGGGGGGGGGGGGGGGGGCFGEGGGGGGGGGFGGGGGGGGGGGGGGGGGGGGGGGGGGGGGGGDFBFGGGGGGGGGGGGGGGCFFGGGGGGGGGFFGDFFAFGGDGGGGGDGEGGGGGGFFGGGFGFGGFC9FGGGGGGGGFGGGGGBFFFEFGGGGGGGFGGGGGGGGGEGGGGGGGGEGEDGGGGGGCGGG@GGFGCECGCF?<FGGGGFFGGGGGFFF:<DEGFF<B4:8?B4CFFF6FG46B>FFGF??:E?GD
@M02352:288:000000000-CKWC8:1:1101:23330:3206 1:N:0:TACGCTGC+CGTCTAAT
TACGGAGGGTCCGAGCGTTATCCGGAATCATTGGGTTTAAAGGGTCCGCAGGCGGTCGATTAAGTCAGAGGTGAAATCCCATAGCTCAACTATGGAACTGCCTTTGATACTGGTTGACTTGAGTCATATGGAAGTAGATAGAATGTGTAGTGTAGCGGTGAAATGCATAGATATTACACAGAATACCGATTGCGAAGGCAGTCTACTACGTATGTACTGACGCTCATGGACGAAAGCGTGGGGAGCGAACAGGATTAGATACCCTGGTAGTCCACGCCGTAA
+
GGGGGGGGGGEFFGGGGGGDGEFCFEFGGGGGGGGCFDFFGGFGFCFFGEFGFGGCCGGDGGGGGGGGGGGGGGGGGGGGGGGGGGGFGGGGGGGGGFGFGGGGGGGGFGGGGGGGGGGGFDDFGGGGGDGGCGECFFGGGGGGFEGDFFGGCGGFGGGGGGGGGGGGGGGGEGGGGGGGGGGCFGGGGGGGGGGGGGGGGGG?FFGGGGGGGGGGGGCFGGGGGGGGGF6CEEDFGGGGGGFB>FGDGDEFB?GG??4BFG6CFFGFFFFF=F4?;?D6DC
@M02352:288:000000000-CKWC8:1:1101:10352:3252 1:N:0:TACGCTGC+TGTCTAAT
TACGGAGGGTGCGAGCGTTAATCGGAATTACTGGGCGTAAAGCGCATGCAGGTGGTTCATTAAGTCAGAGGTGAAAGCCCGGGGCTCAACCTCGGAACTGCATTTGAAACTGGTGAACTAGAGGGCTGTAGAGGGGGGTAGAATTTCAGGTGTAGCGGTGAAATGCGTAGAGACCTGAAGGAATACCAGTGGCGAAGGCGGCTCCCTGGACAGAAACTACCCCTCAGCAGCGAAACGTGGGGGAGCAAAAAGGTTAAGATACCCGGGTGGTCAACGCGGAAA
+
GGGGGGGG@FGGGFGGGGGGCFGGGG7DFGAFGGG8@FGGGGFF++8B,CFFCFF8C,BF,EFEGGGGE,BFBFGGC,4BF+@FGGGGGGGGG+>@FFGFG9FG9@FGG,,C,3B,<,B>,,:,@+@F>>@FGC7*C5/1;EC70+20<++23+02:828@F7+298/15*++**0;0CF<F88@F+<<FF6**:*?*8C51*;EG6C5@4+28+<0+++2****/<++**)/:5)/**;EG)117CDF*.7(.0*)*)/2+A7)755(0-5**1,3()-CD
@M02352:288:000000000-CKWC8:1:1101:23267:3253 1:N:0:TACGCTGC+CGTCTAAT
TACGAGGGGTGCAAGCGTTAATCGGAATTACTGGGCGTAAAGCGTGCGTAGGTGGTTTGTTAAGCAAGATGTGAAAGCCCCGGGCTCAACCTGGGAACTGCATTTTGAACTGGCAAACTAGAGTATTGTAGAGGGTAGTGGAATTTCCAGTGTAGCGGTGAAATGCGTAGAGATTGGAAGGAACATCAGTGGCGAAGGCGGCTACCTGGACAAATACTGACACTGAGGCACGAAAGCGTGGGGAGCAAACAGGATTAGATACCCTGGTAGTCCACGCCGTAA
+
GGGGDFGGGFGGFFGGGFFGGGGFGGGGGGGGGGGGGFEGGGGGFGFFFGGECFGEGGGGGGGGFDGGGGGGGGGGGGGGGGGGGGGGGGGGGGGGGGGGGGGGGGFFGGGGGGGGGGFGGGGFGCCDFFGGGGGGGGGGGGGGGGGGFGGGGGGDGGGGGGGGGGGGGGGGGGGGGCGGGGGGG:FFGGGGGGGGGGFGGGGGGGGGGGGGGGGGFGGGGGGCGFGGGGGGGGGDCGDGEGFF>FGGGGFF::DFFFAFDFFGFFGFFFFBFD6<>FFFGG
@M02352:288:000000000-CKWC8:1:1101:8303:3313 1:N:0:TACGCTGC+CGTCTAAT
TACGGAGGGTGCGAGCGTTAATCGGAATTACTGGGCGTAAAGCGTACGCAGGCGGTTTGTTAAGCGAGATGTGAAAGCCCCGGGCTCAACCTGGGAACTGCATTTCGAACTGGCAAACTAGAGTGTGATAGAGGGTGGTAGAATTTCAGGTGTAGCGGTGAAATGCGTAGAGATCTGAAGGAATACCGATGGCGAAGGCAGCCACCTGGGTCAACACTGACGCTCATGTGCGAAAGCGTGGGGAGCAAACGGGATTAGATACCCCGGTAGTCCACGCCGTAA
+
FGGGGGGGGGGGGGGGGGGGGGGGGGDGFGGGGGGFGGGGGGGGGGGGGGGGGGGCCFEGGGGGGGGGEGGGGGGGGGGGGGGGGEGGGGGGGGGGGGGGGGGGGGFGGGGGGGGGGGGGGGGGG@FFGGGGGGGECFFFGGGGGGGGGGGGGGGGGGGGFGGGGGGGGGGGGGGGGGGGGGGGGGGGGGGGGGGGGGGGGGGGGGGGGGCFFGGGGGGGGGGDGGCCG?DGGGGFGGGGGGF?9@GFFGF@FFG4?FFFGGGGFDGF>EA<FGFFFFF0DD
@M02352:288:000000000-CKWC8:1:1101:19696:3317 1:N:0:TACGCTGC+CGTCTAAT
TACGGAGGGTGCGAGCGTTAATCGGAATTACTGGGCGTAAAGCGTACGTAGGCGGATCAGAAAGTAGGGGGTGAAATCCCAGGGCTCAACCCTGGAACTGCCTCCTAAACTCCTGGTCTTGAGTTCGAGAGAGGTGAGTGGAATTCCAAGTGTAGAGGTGAAATTCGTAGATATTTGGAGGAACACCAGTGGCGAAGGCGGCTCACTGGCTCGATACTGACGCTGAGGTACGAAAGTGTGGGGAGCAAACAGGATTAGATACCCTGGTAGTCCACACCGTAA
+
GGGGGGGGGGGGGGGGGGGGGGGGGGGGGGGGGGGGGGGGGGGGGGGGGGGGGGGGGGGGGGGGFGGGGGGGGGGGGGGGGGGGGGGGGGGGGGGGGGGGGFGGGGGGGGGGGGGGGGGGGGGGGGGGGGGGGGCGGGGGGGGGGGGGGGGGFFGGGGGGGGGGGGGGGGGGGGGGGGGGGGGGGGGGGGGGGGGGGGGGGGEGGGGGGGGGGGGGGGGGGGGEGGGGGGGGGGGFGGGGGGFFFFGGGGFF??FGFFFFGGGGFFG@BF<DFGF?FFF1FD
@M02352:288:000000000-CKWC8:1:1101:17080:3323 1:N:0:TACGCTGC+CGTCTAAT
TACGGAGGGTGCGAGCGTTAATCGGAATTACTGGGCGTAAAGCGTACGCAGGCGGTTTGTTAAGCGAGATGTGAAAGCCCCGGGCTCAACCTGGGAACTGCATTTCGAACTGGCAAACTAGAGTGTGATAGAGGGTGGTAGAATTTCAGGTGTAGCGGTGAAATGCGTAGAGATCTGAAGGAATACCGATGGCGAAGGCAGCCACCTGGGTCAACACTGACGCTCATGTACGAAAGCGTGGGGAGCAAACGGGATTAGATACCCCGGTAGTCCACGCCGTAA
+
GGGGGFFGGGGFGGGFGGGGCFFGGGGGGGGGGGGGGEGGGGGGGGGGGGGGGGGFEGGGGGGGGGGGGGGGGGGGGGFGGGGGGGGGGFGGGGGGGGGGGGGGGGGGGGGGGGGGGGGGGGGFFDFGGGGGGGGGFGGGGGFGFGGGGGGGGGGGGGFGGGGGGGGGGGGGGDGCFGGGGGGGGFGGGGGGG>EGGGGGGGGGGGGGGGGGGGGGGFGGGGGGGGGGGGGGGGGFCC5EEGFFFFGFGGFFBFGC?FFFGGGGFFGFFEAB=FFF;BEBGD
@M02352:288:000000000-CKWC8:1:1101:6084:3337 1:N:0:TACGCTGC+CGTCTAAT
TACGGAGGGTGCGAGCGTTAATCGGAATTACTGGGCGTAAAGCGTACGCAGGCGGTTTGTTAAGCGAGATGTGAAAGCCCCGGGCTCAACCTGGGAACTGCATTTCGAACTGGCAAACTAGAGTGTGATAGAGGGTGGTAGAATTTCAGGTGTAGCGGTGAAATGCGTAGAGATCTGAAGGAATACCGATGGCGAAGGCAGCCACCTGGGTCAACACTGACGCTCATGTACGAAAGCGTGGGGAGCAAACGGGATTAGATACCCCGGTAGTCCACGCCGTAA
+
GGGGGEEGDGGGGEGGGGGGDFFGGGGGGGGGGFGGGGGCEGGGGGGGGGGGGGGGGGGGGFGGGGGGGGGGFFGGFGGGCFGEGFFFGFFFGGGGGGGGGGG,EFGG@FGCGGGGGGGG9FFGGFGCFGFACGC@FGGGGGFFGGGFGFGGGFFGGGGG7CGGGGGGDEECFB9FFCGGGGCGGF7E:FGGGG>EGGGGGG=E8ECCGGGCCF<FGGGGGGG8ADFGGFGGEGCBGGGGG5<?>EG<?FB>:0D*562=+0<D>BDD,02:FGFFBF3;59
@M02352:288:000000000-CKWC8:1:1101:24621:3338 1:N:0:TACGCTGC+CGTCTAAT
TACGGAGGGTGCGAGCGTTAATCGGAATTACTGGGCGTAAAGCGTACGCAGGCGGTTTGTTAAGCGAGATGTGAAAGCCCCGGGCTCAACCTGGGAACTGCATTTCGAACTGGCAAACTAGAGTGTGATAGAGGGTGGTAGAATTTCAGGTGTAGCGGTGAAATGCGTAGAGATCTGAAGGAATACCGATGGCGAAGGCAGCCACCTGGGTCAACACTGACGCTCATGTACGAAAGCGTGGGGAGCAAACGGGATTAGATACCCCGGTAGTCCACGCCGTAA
+
CFGGGGGDGGGGGFFGGFFDCECEGGGGFEFEGGFGDFFCCFFCFEFDFGCBFGGC@CFD@ACE9@FEGGGGEEFCFFDGEEGEECFCGGDADGGGGGDDGGGGF=EGDGGGGFFGDGFCFCFFFFEGFFFGFCECFEC@?FE,77@CFCCAB9F;FE<:=,<+29F:CEEF?BE9<<CGGGF@F?A*<CG:F8CCCEGGGGGGGGCCCG*:@C@CED9CFEGC5<+C0CGGDGGFG59;*:5:BBFG6*0)4<DFFFFBGGGGFED795-:FGFB9(0-9C
@M02352:288:000000000-CKWC8:1:1101:18536:3341 1:N:0:TACGCTGC+CGTCTAAT
TACGGAGGGTCCGAGCGTTATCCGGAATCATTGGGTTTAAAGGGTCCGCAGGCGGTCGATTAAGTCAGAGGTGAAATCCCATAGCTCAACTATGGAACTGCCTTTGATACTGGTTGACTTGAGTCATATGGAAGTAGATAGAATGTGTAGTGTAGCGGTGAAATGCATAGATATTACACAGAATACCGATTGCGAAGGCAGTCTACTACGTATGTACTGACGCTCATGGACGAAAGCGTGGGGAGCGAACAGGATTAGATACCCTGGTAGTCCACGCCGTAA
+
GGGGGFGGEGGGGGGGGGGGGGGGGGCG9FGGGGGGGGGFGGGGGFGF:CFG7FG8FBBFGGGGGGGG9FGGGGGGF<<?EC8BFGGGGGFBFDCFG8FGGG9FGGGGGGGGGFFG8DGGGGGGA<@=F@FG@FFEF@<@FGGGGEFGFFGGGGGGGGGGGGGGGG9;FGGGGG7EGEFGGGGC;FGGGGGGGGGGGGGGG@<;FFGCC820+?<CFGGGGCGGGGGG6AFDGGGF4EDGGGFFFFDGGGFFFFGGFFFFGGGGF@FFAFFFFGFFF<B;GG
@M02352:288:000000000-CKWC8:1:1101:24555:3385 1:N:0:TACGCTGA+CGTCCAAT
TACGAGGGGCGCAAGCGTTAACCGGTCTTACTGGGCGTAAAGCGTGCGAAGGCGGTTTGTTAAGCAAGATGTGAAAGCCGCGGGCTCAACCTGGGAACTGCATTTTGAACTGGTAAGCTAGAGTACAGTAGAGGGTAGTGGAATTTCAAGTGTAGCGGTGAAATGCGCAGAGACGGGAAGGAACATAAGTGGCGAAGGCGGCCACGCGGACAAATACTGAGACTGAGGCACGAAAGCGTGGGGAGCAAACAGGATTAGATACCCTGGTAGTCCACGCCGTAA
+
GCCC-@++@+6F@+C7B,-6,,:6F++8EEE,,6CA:6=?-CEE,?FE,8FF,CC++BF<,,BF,FC,,,555B,BBCE+::@+++3@DC<CC<EFDF83DF9DEFFE;E,:,,,,,3,?3,<8D;,,7@BCF7*4<F<3:C,?,,@,7;7,7;CGGC*=<<;+BEF*:82**+*/:/*;EE,;C0+<02<</85/:**?EG*:8**//:9*/:++0++<++2+20CF5=4/::>:CED>EEFF>5F*<F:@??7:,64*<<<*95<)6F<2*:*,14>935
@M02352:288:000000000-CKWC8:1:1101:15624:3396 1:N:0:TACGCTGC+CGTCTAAT
TACGGAGGGGGTTAGCGTTGTTCGGAATTACTGGGCGTAAAGCGTGCGTAGGTGGTTTGTTAAGCAAGATGTGAAAGCCCCGGGCTCAACCTGGGAACTGCATTTTGAACTGGCAGACTAGAGTATTGTAGAGGGTAGTGGAATTTCCAGTGTAGCGGTGAAATGCGTAGAGATTGGAAGGAACATCAGTGGCGAAGGCGGCTACCTGGACAAATACTGACACTGAGGCACGAAAGCGTGGGGAGCAAACAGGATTAGATACCCTGGTAGTCCACGCCGTAA
+
GGGGGGGGGGGFGGGGGGGGGGGGGGGGGGGGGGGGGGGGGGGGGGGGGGGGFGGFGGGGGGGGGGGGGGGGGGGGGGGGGGGGGGGGGGGGGGGGGGGGGGGGGGGGGGGGGGGGGGGGGGGGGGGGGGGGGGGGGGGGGGGGGGGGGGGGGGGGGGGGGGGGGGGGGGGGGGGGGGGGGGGGGGGGGGGGGGGGGGGGGGGGGGGGG8CGGGGGGGGGGGGGGGGGFGGGGGGFGGGGGGFFFEFFFGFFFBGGFFFFGGGGFFGF<FFF@FFFFFFFGG
@M02352:288:000000000-CKWC8:1:1101:11118:3416 1:N:0:TACGCTGC+CGTCTAAT
TACAGAGGGTGCAAGCGTTAATCGGAATTACTGGGCGTAAAGCGAGCGTAGGTGGCTTGATAAGTCAGATGTGAAATCCCCGGGCTTAACCTGGGAACTGCATCTGAAACTGTTAGGCTAGAGTAGGTGAGAGGGAAGTAGAATTTCAGGTGTAGCGGTGAAATGCGTAGAGATCTGAAGGAATACCGATGGCGAAGGCAGCTTCCTGGCATCATACTGACACTGAGGCTCGAAAGCGTGGGTAGCAAACAGGATTAGATACCCTGGTAGTCCACGCCGTAA
+
GGGGGGGGGGGGGGGGGGGGFGGGGGGGGGGGGGGGGGGGGGGGGGGGGGGGGGGGGGG8FFGGGGGGGGGGGGGGGGGGGGGGGGGGGGGGGGGGGGGGGGGGGGGGGGGGGGGGGGGGGGGGGGGGGGGGGGGGGGGGGGGGGGGGGGGGGGGGGGGGGGGGGGGGGGGGGGFGGGGGGGGGGGGGGGGGGGGGGGGGGGGFGGGGGGGGGGFGGGFGGGGGGGGFGGGGGGGFGGGGGGFFFFGGGGFFFFGF?FFFGGGGFFFFABFFFGFFFBEBDD
@M02352:288:000000000-CKWC8:1:1101:8473:3421 1:N:0:TACGCTGC+CGTCTAAT
TACGGAGGGTGCGAGCGTTAATCGGAATTACTGGGCGTAAAGCGTACGCAGGCGGTTTGTTAAGCGAGATGTGAAAGCCCCGGGCTCAACCTGGGAACTGCATTTCGAACTGGCAAACTAGAGTGTGATAGAGGGTGGTAGAATTTCAGGTGTAGCGGTGAAATGCGTAGAGATCTGAAGGAATACCGATGGCGAAGGCAGCCACCTGGGTCAACACTGACGCTCATGTACGAAAGCGTGGGGAGCAAACGGGATTAGATACCCCGGTAGTCCACGCCGTAA
+
GFGGGGGGGGGGGGGGGGGDGGGGGGGGGGGGGGGGGEGGGGGGGDEE@BEG7FEFFEGFGGGGGGGGGGGGGGGGGGGG7FEGEEGGGGGGGGGGGFGGFGGGGFGGEGGGGCGGCFGGGGGEF=FAFGGGGGGFEGCCFGGGFGGGGGGGGGGGGGFGGGGGGGGGGGGGGGD9EGGGGGGGGGGGGGGGGGGGGEFFEE=@CFFGGFFFFFFFCGFGGGGECD+AFGGGGGGFGDGGEGFBBFGGGGDEFFGF?FFFGG6F>EGFBFFFFGFFFBFFGG
@M02352:288:000000000-CKWC8:1:1101:23296:3431 1:N:0:TACGCTGC+CGTCTAAT
TACGGAGGGGGCTAGCGTTGTCCGGAATTACTGGGCGTAAAGCGTACGTAGGCGGATTAGTAAGTTAGGGGTGAAATCCCAGGGCTCAACCCTGGAACTGCCTCTAATACTGCTAGTCTTGAGTTCGTGTGAGGTGAGTGGAATTCCAAGTGTAGAGGTGAAATGCGTAGATATTTGGAGGAACACCAGTGGCGAAGGCGGCTCACTGGCTCGATACTGACGCTGAGGTACGAAAGTGTGGGGAGCAAACAGGATTAGATACCCTGGTAGTCCACACCGTAA
+
G<CCCCC@+++++6CEF@@+B,:@FDCFGD,CC=FFECC:<F?FF,CFFGGDFEEGG@E=F,EFGAE@8F@B=FFEGEF8=C73>=FFGFD+B==FFGGGGFFEGDGFGGGGGG<@FFGGG9FFF>8**,@FEFDC,,@,CCAFCEB,D@FGGFF@FFC>FGGG,?*;?CGFGCF,,;++;CE:FGGG7FDCEGGGGGGEED5CEGG9C**0::CCEGGGG*ACGGEF?FCGGFGFDFGGCG>6>FDFCG:???GC?4ABFG8>?FCFAB<AFGF?BBEFF<
@M02352:288:000000000-CKWC8:1:1101:14865:3495 1:N:0:TACGCTGC+CGTCTAAT
TACGGAGGGGGTTAGCGTTGTTCGGAATTACTGGGCGTAAAGCGTACGTAGGCGGATTAGTCAGTTAGGGGTGAAATCCCAGGGCTCAACCCTGGAACTGCCTCTAATACTGCTAGTCTTGAGTTCGAGAGAGGTGAGTGGAATTCCAAGTGTAGAGGTGAAATTCGTAGATATTTGGAGGAACACCAGTGGCGAAGGCGGCTCACTGGCTCGATACTGACGCTGAGGTACGAAAGTGTGGGGAGCAAACAGGATTAGATACCCTGGTAGTCCACACCGTAA
+
GGGGGGGGGGGGGGGGGGGGGGGGGGGGGGGGGGGGGGGGGGGGGGGGGGGGGGGGGGGGGGGFGGGGGGGGGGGGGGGGGGGGGGGGGGGGGGGGGGGGGGGGGGGGGGGGGGGGGGGGGGGGGGGGGGGGGGFGFGGGGGFGGGGGGGFGGGGFGGFGGGGGGGGGGFEFFGGGGGGFEGFGGGDFGGGGGGGGGGGGGGGGGGGGGC7EEEFGGGGGGGGGGGFGGGGGGGGF7<*<EGF?;BDGDGFFF8CC<F49CF@FFFGFFFFF?7=?F<EBFD
@M02352:288:000000000-CKWC8:1:1101:10812:3498 1:N:0:TACGCTGC+CGTCTAAT
TACGGAGGGGGTTAGCGTTGTTCGGAATTACTGGGCGTAAAGCGCACGTAGGCGGATCAGAAAGTATAGGGTGAAATCCCAGGGCTCAACCCTGGAACTGCCTTATAAACTCCTGGTCTTGAGTTCGAGAGAGGTAAGTGGAATTCCGAGTGTAGAGGTGAAATTCGTAGATATTCGGAGGAACACCAGTGGCGAAGGCGGCTTACTGGCTCGATACTGACGCTGAGGTGCGAAAGTGTGGGGAGCAAACAGGATTAGATACCCTGGTAGTCCACACCGTAA
+
GGGGGGGGGGGGGGGGGGGGGGGGGGGGGGGGGGGGGGGGGGGGGGGGGGGGGGGGGGGGGGGGGFFGGGGGGGGGGGGGGGGGGGGGGGGGGGGGGGGGGFGGGGGGGGGGGGGGFCGGGGGGGGGGGGGGGGGGGGGGGGGGGGGGGGGGGGGGGGGGGGGGGGGGGFEFFCGGGGGGGGGGGGGGFGGGGGGGGGGGGGGGGGGGGGGGGGGFGGGGGC=EGGGGGGGGGGGFGGFGGGF<>FGFFGFF:6CC7?47CGG<FFFF9?BFFGF2(35(9C
@M02352:288:000000000-CKWC8:1:1101:24444:3509 1:N:0:TACGCTGC+CGTCTAAT
TACGTATGTCTCGAGCGTTATCCGGAATCACTGGGTGTAAAGGGTTCGTAGGCGGACTAGTAAGTCAGACGTGAAAGCCCGGAGCTCAACTCCGTGTTTGTATTTGAAACTGCAAGTCTAGAATTCGGGAGAGGTTAGCGGAATTCTAAGTGTAGGGGTGAAATCCGTAGATACTTAGAGGAACACCAAAGGCGAAGGCGGCTTACTGGACCTCTATTGACGCTGAGGCACGAAAGCGTGGGGAGCGAAAAGGATTAGATACCCTTGTAGTCCACGCTCTAA
+
GGGGGGCGG9,C,CFEGGGG,CFGGG+D<EGGGGGGGGGGGGGG<,9CFGGDGGG@=+,C5CEGGGGGGD+DGGGG<,B+4@+@FFGGGG9C844A?4BF=FGGGGGGGGGG,,85FFG,?F?F,,+6FGGGGG<,,,@@FGGGGGC,FGGGGGG,CFGG*DFG,DFGGGGGGGG9,?CEGCGGGGGF:*+=CEEGGGG*88/*+<CFGC**00+<0AEGGGGGGGGG==FGGGGFGGGGGGFFFF<GG3>F<FGGFFFFGGGGF:FFFFFFFGFFF()-:C
@M02352:288:000000000-CKWC8:1:1101:11870:3528 1:N:0:TACGCTGC+CGTCTAAT
TACGGAGGGTGCAAGCGTTAATCGGAATTACTGGGCGTAAAGCGCGCGTAGGTGGTTCAGTCAGTCAGATGTGAAAGCCCCGGGCTCAACCTGGGAACTGCACCTGATACTGCTGAACTAGAGTACGGTAGAGGGTAGTGGAATTTCCTGTGTAGCGGTGAAATGCGTAGAGATTGGAAGGAACATCAGTGGCGAAGGCGGCTACCTGGACAAATACTGACACTGAGGCACGAAAGCGTGGGGAGCAAACAGGATTAGATACCCTGGTAGTCCACGCCGTAA
+
GGGGGGGGGGGGGGGGGGGGFGGGGGGGGGGGGGGGGGGGGGGGGGGGGGGGGGGFGGGGGGGGGGGGGGGGGGGGGGGGGGGGGGGGGGGGGGGGGGGGGGGGGGGGGGGGGGGGGGGGGGGGGGGGGGGGGGGEGGGGGGGGGGGGGGGGGGGGGGGGGGGGGGGGGGGGGGGGGGGGGGGGGGGGGGGGGGGGGGGGGGGGGGGGGGGGGGGGGGGGGGGGGGGGGGGGGGGFGGGGGGFF>FGGGFFFFFFFDFFBGGGGFFGFFFFFFGFFFFFBGG
@M02352:288:000000000-CKWC8:1:1101:9850:3540 1:N:0:TACGCTGC+CGTCTAAT
TACGGAGGGTGCGAGCGTTAATCGGAATTACTGGGCGTAAAGCGTACGCAGGCGGTTTGTTAAGCGAGATGTGAAAGCCCCGGGCTCAACCTGGGAACTGCATTTCGAACTGGCAAACTAGAGTGTGATAGAGGGTGGTAGAATTTCAGGTGTAGCGGTGAAATGCGTAGAGATCTGAAGGAATACCGATGGCGAAGGCAGCCACCTGGGTCAACACTGACGCTCATGTACGAAAGCGTGGGGAGCAAACGGGATTAGATACCCCGGTAGTCCACGCCGTAA
+
GFFFGECGGEGGGGGGGGGGFFGGGGGGGGGGD@FGGGGGFGGGEGGGGGGGGGGGGGGGGGGGGGFGGGGC<FGGCGGGGGGGGCFGGCFGGGGFGGGGGGG9FGGGGGFC@DF<<FGGGCGFFGGGGGGEGGGEGGG@FG<FGGGGGFGGGGGGGEFB=CEGGFGGGDEGBCFGFFCGGGGF@FGGGGGGGGGGGGGGGGCCGGGGGGGGGGGFEGGGGGG5CDGGGGGGE8CD4EGGGGFFF>5C675323CF<4>FGG67FDCB>BA)=F=0;FEFGC
@M02352:288:000000000-CKWC8:1:1101:14671:3559 1:N:0:TACGCTGC+CGTCTAAT
TACGAGGGGTGCAAGCGTTAATCGGAATTACTGGGCGTAAAGCGTACGCAGGCGGTTTGTTAAGCGAGATGTGAAAGCCCCGGGCTCAACCTGGGAACTGCATTTCGAACTGGCAAACTAGAGTGTGATAGAGGGTGGTAGAATTTCAGGTGTAGCGGTGAAATGCGTAGAGATCTGAAGGAATACCGATGGCGAAGGCAGCCACCTGGGTCAACACTGACGCTCATGTACGAAAGCGTGGGGAGCAAACGGGATTAGATACCCCGGTAGTCCACGCCGTAA
+
GGGGFGGGGGGGGGGGGGGGEGGGGGGGGGGGGGGGGGGGGGGGGGGGGGGGGGGCGGGGGGGGGGGGGGGFGGGGGGGGGGGGGGGGGGGGGGGGGGGGGGGGGGGFDGGGGGGGFGGGGGGGGGGGGGGGGGGGGGGGGGGGGGGGGGGGGGGGGGGGGGGGGGGGGGGGGGGGGGGGGGGGFGGGGGGGGGGGGGGGGGGGGGGGGGFFFGGGGGGGGGGGGGFGGGGGGGGFGGGGGGFFFFGGGGFFFFGGFFFFGGFGFEGFFFDFFGFBBBFFGG
@M02352:288:000000000-CKWC8:1:1101:7248:3562 1:N:0:TACGCTGC+CGTCTAAT
TACGGAGGGTCCGAGCGTTATCCGGAATCATTGGGTTTAAAGGGTCCGTAGGCGGACTAATAAGTCAGAGGTGAAATCCCGCAGCTCAACTGTGGAACTGCCTTTGAAACTGTTAGTCTTGAGTTATTGTGAAGTGGTTAGAATATGTAGTGTAGCGGTGAAATGCTTAGAGATTACATGGAATACCGATTGCGAAGGCAGATCACTAACAATATACTGACGCTGATGGACGAAAGCGTGGGGAGCGAACAGGATTAGATACCCTGGTAGTCCACGCCGTAA
+
GGGGEEGGGGGGGGGGGGGEGGGGGGDGFGGGGGGGGGGGGGGGGGFGGGGGGGGGGGDCEGGGGGGGGGGGGGGGGG@FFGGGGGGGGGGDF<EFFGGGGCGGGGGGGGGGGGEEGGGGGGGGGGGGGFFGFGGGGGGGGGGGDGFFAFGGGGGGGGGGGGGGGGGGGGGCCGFGGFGGGGGFGGGGGFGGGGGGGGGFGGGFDGGFDGGGGGGGGGGGGGGGGGGGDFGGG8DFGGGGGGBBFFGGCDEFBFGGFFFFGGGGFFGFAFFFFGFF>BFFGG
@M02352:288:000000000-CKWC8:1:1101:19531:3579 1:N:0:TACGCTGC+CGTCTAAT
TACGGAGGGTCCGAGCGTTATCCGGAATCATTGGGTTTAAAGGGTCCGCAGGCGGTCGATTAAGTCAGAGGTGAAATCCCATAGCTCAACTATGGAACTGCCTTTGATACTGGTTGACTTGAGTCATATGGAAGTAGATAGAATGTGTAGTGTAGCGGTGAAATGCATAGATATTACACAGAATACCGATTGCGAAGGCAGTCTACTACGTATGTACTGACGCTCATGGACGAAAGCGTGGGGAGCGAACAGGATTAGATACCCTGGTAGTCCACGCCGTAA
+
GGGGGEGGGGGGGGGGGGGGGGGGGGGGGGGGGGGGGGGGGGGGGGGGGGGGGGGGGGGGGGGGGGGGGGGGGGGGGGGGGGGGGGGGGGGGGGGGGGGGGGGGGGGGGGGGGGGGGGGGGGGGGGGGGGGGGGGGGGGGGGGGGGGGGGGGGGGGGGGGGGGGGGGGGGGGGGGGGGGGGGGGGGGGGGGGGGGGGGGGGGGGGGGGGGGGGGGGGGGGGDEEGGGGGGGGGGGFFGGGGGFFFFGGGGFFFFGGFFFFGGGGFFGFFFFFFGFFFFFFGG
@M02352:288:000000000-CKWC8:1:1101:17746:3584 1:N:0:TACGCTGC+CGTCTAAT
TACGAGGGGTGCAAGCGTTAATCGGAATTACTGGGCGTAAAGCGTGCGTAGGTGGTTTGTTAAGCAAGATGTGAAAGCCCCGGGCTCAACCTGGGAACTGCATTTTGAACTGGCAAACTAGAGTATTGTAGAGGGTAGTGGAATTTCCAGTGTAGCGGTGAAATGCGTAGAGATTGGAAGGAACATCAGTGGCGAAGGCGGCTACCTGGACAAATACTGACACTGAGGCACGAAAGCGTGGGGAGCAAACAGGATTAGATACCCTGGTACTCCACGCCGTAA
+
GGGGDFGGGGGGGGGGGGGG<CFGGGFGGGGGGGGGGGGEFGGGFGEGFGGGFGGGGGGGGGGGGGGGGGGGGGGGGGGGGGGGGGGGGGGGGGGGGGGGGGGGGGGGGGGGGGGGGGGGGGGGGGGGGGGGGGGGGGGGGGGGGGGGGGGGGGGGGGGDFGGGGGGGGGGGGGGGGGGGGGGGGGGGGGGGGGGGGGGGGGGGGGGGGGGGGGGGGGGGGGGGGGFGGGGGGGGFGGGGEGFFFFGGGGFFFFGGFFFFGGGGFFGFDFDFFGFFFFFFGG
@M02352:288:000000000-CKWC8:1:1101:11456:3593 1:N:0:TACGCTGC+CGTCTAAT
TACGGAGGGGGTTAGCGTTGTTCGGAATTACTGGGCGTAAAGCGCACGTAGGCGGATCAGAAAGTATAGGGTGAAATCCCAGGGCTCAACCCTGGAACTGCATTCAAAACTGACTCACTAGAGTACGAGAGAGGTTAGTGGAATTTCCTGTGTAGCGGTGAAATGCGTAGAGATGGGAAGGAACACCAGTGGCGAAGGCGACTGACTGGCTCGATACTGACACTGAGGTGCGAAAGCGTGGGGAGCAAACAGGATTAGATACCCTGGTAGTCCACGCCGTAA
+
GGGGGGGGGGGGGGGGGGGGGGGGGGGGGGGGGGGGGGGGGGGGGGGGGGGGGGGGGGGGGGGGGGGGGGGGGGGGGGGGGGGGGGGGGGGGGGGGGGGGGGGGGGGGGGGGGGGGGGGGGGGGGGGGGGGGGGGGGGGGGGGGGGGGGGGGGGGGGGGGGGGGGGGGGGGGFGGGGGGGGGGGGGGGGGGGGGGGGGGGGGGGGGGGGGGGGGGGCCFGGGGGGGGGGGGGGGGFFGGGGGFFFFGGGGFFF?FGFFFFGGGGFFGFFF2>FG@?FFFFGG
@M02352:288:000000000-CKWC8:1:1101:19564:3634 1:N:0:TACGCTGC+CGTCTAAT
TACGGAGGGTGCGAGCGTTAATCGGAATTACTGGGCGTAAAGCGTACGCAGGCGGTTTGTTAAGCGAGATGTGAAAGCCCGGGGCTCAACCTCGGAACTGCATTTGAAACTGGTGAACTAGAGTGCTGTAGAGGGGGGTAGAATTTCAGGTGTAGCGGTGAAATGCGTAGAGATCTGAAGGAATACCAGTGGCGAAGGCGGCCCCCTGGACAGACACTGACACTCAGATGCGAAAGCGTGGGGAGCAAACAGGATTAGATACCCTGGTAGTCCACGCCGTAA
+
GGGGGGGGGGGGGGGGGGGGGGGGGGGGGGGGGGGGGGGGGGGGGGGGGGGGGGGGGGGGGGGGGGGGGGGGGGGGGGGGGGGGGGGGGGGGGGGGFFFGGGGGGGGGGGGGGGGGGGGGGGGGGGCFGGGGGGGGGGGGGGGGGGGGGGGGGGGGGGCEGGGGGGGGGGGGGGGGFGGGGGGFDGGGGGGGGGGGDGGGGGGGGGGGGGGGGGGGGGGGF6?FFGGFFFDDGGGFGG5E5EF?(<CDGGFFFBCFFFFBGDGGFFGFFFFAFG?<9?D;GG
@M02352:288:000000000-CKWC8:1:1101:16052:3694 1:N:0:TACGCTGC+CGTCTAAT
TACGGAGGGTGCGAGCGTTGATCGGAATTACTGGGCGTAAAGCGCATGCAGGTGGTTCATTAAGTCAGATGTGAAAGCCCGGGGCTCAACCTCGGAACTGCATTTGAAACTGGTGAACTAGAGTGCTGTAGAGGGGGGTAGAATTCCAGGTGTAGCGGTGAAATGCGTAGAGATCTGAAGGAATACCAGTGGCGAAGGCGGCCCCCTGGACAGACACTGACACTCAGATGCGAAAGCGTGGGGAGCAAACAGGATTAGATACCCTGGTAGTCCACGCCGTAA
+
GGGGGGGGG7F@CGGGGGGC,EGGGGGGGGGGGGGGGGGGGGGGEE,C,CFF6EF,D?<,?CEFC<?F<,CFGGGGAGGGGGGGGGGGGGG,AFGGGGGGG,AAF@DGGGGDFD,=<FFGGGFFFG<D,C@FGGDGCGG8EGGGG+<@9FGGGGGCEGGGGDGGCFGGGDE+:FF?F7CGGGGCFGGGGGGGGGGGGGGGGGG>*CEGFCFFGGCFGGGGGCGF8DG+<+?DGGGFCGDGGGFFFFGGGG>FB?GG??9*<C@FFFGFF=4AFGF?B?F9DD
@M02352:288:000000000-CKWC8:1:1101:6033:3732 1:N:0:TACGCTGC+CGTCTAAT
TACGGAGGGTGCGAGCGTTAATCGGAATTACTGGGCGTAAAGCGTACGCAGGCGGTTTGTTAAGCGAGATGTGAAAGCCCCGGGCTCAACCTGGGAACTGCATTTCGAACTGGCAAACTAGAGTGTGATAGAGGGTGGTAGAATTTCAGGTGTAGCGGTGAAATGCGTAGAGATCTGAAGGAATACCGATGGCGAAGGCAGCCACCTGGGTCAACACTGACGCTCATGTACGAAAGCGTGGGGAGCAAACGGGATTAGATACCCCGGTAGTCCACGCCGTAA
+
GGGGGGGGGFGGGGGGGGGGFFGGGGGGGGGGGGGGGGGGGGGGGDGGGGGGGGGFGGGFGDFGFGGGGGGGGGGGGGGGGGGGGGFFFGGGGGGGGGGGGGFGGGFFFGGGGGGGGGGGGGG,><FEGGGGGGGGEEGFGGGGCGGFGFGGGGGGGGFEGGDFGCFECEEFGDDEFFCCGFFGGGFGGDGGGGGGGGCFCE@FGGGGGGG6FCFECFFG8EDE5C9EFFGFGGGFFGDGDGE?9EGGGCBBFFDF8@DFFCFFFEGEBDBF=D=<96:7<>
@M02352:288:000000000-CKWC8:1:1101:13017:3759 1:N:0:TACGCTGC+CGTCTAAT
TACGGAGGATCCAAGCGTTATCCGGAATCATTGGGTTTAAAGGGTCCGTAGGTGGATGATTAAGTCAGAGGTGAAATCCTGCAGCTCAACTGTAGAATTGCCTTTGATACTGGTTGTCTTGAGTTATTATGAAGTAGTTAGAATATGTAGTGTAGCGGTGAAATGCATAGATATTACATAGAATACCAATTGCGAAGGCAGATTACTAATAATATACTGACACTGATGGACGAAAGCGTGGGGAGCGAACAGGATTAGATACCCTGGTAGTCCACGCCGTAA
+
GGGGGGGGGGGGGGGGGGGGGGGGGGGGGGGGGGGGGGGGGGGGGGGGGGGGGGGGGGGGGGGGGGGGGGGGGGGGGGGGGGGGGGGGGGGGGGGGGGGGGGGGGGGGGGGGGGGGGGGGGGGGGGGGGGGGGGGGGGGGGGGGGGGGGGGGGGGGGGGGGGGGGGGGGGGGGGGGGGGGFGGGGGGGGGGGGGGGGGGGGGFGGGGGGGGGGGGGGGGGGGGGGGGGGGGGGGGFGGGGGGFFFFGGGGFFFFGGFFFFGGGGFFGFDFFBFGFF>FFFDD
@M02352:288:000000000-CKWC8:1:1101:5403:3808 1:N:0:TACGCTGC+CGTCTAAT
TACGAAGGGGGCTAGCGTTGTTCGGAATTACTGGGCGTAAAGCGCACGTAGGCGGACTTTTAAGTCAGATGTGAAATCCCAAGGCTCAACCTTGGAACTGCATTTGAAACTGGGAGTCTAGAGATCAGGAGAGGTTAGTGGAATACCGAGTGTAGAGGTGAAATTCGTAGATATTCGGTGGAACACCAGTGGCGAAGGCGACTAACTGGACTGATACTGACGCTGAGGTGCGAAAGTGTGGGGAGCAAACAGGATTAGATACCCTGGTAGTCCACACCGTAA
+
GGGGCFGGGGGGEGGFGGGGGGGGGGEGGGGGGGGGGGGGGGGGGGGGGFGGGGGGGGGGGGGGGGGGGGGGGGGGGGGGGFEFGFGGGGGFFGGGGGGGGFFFGGFGGGGGFFGGGGGGGGGGGGGGGGGFGGGGGGGGGGGGGGGGGGGGGGGCGGGGGGGGGGGGGGGGGGGGGGGGGGGGGGGGGGGG5CGGGGGGEGGGGGGGGGGGGFGGGGGGFECCGGGGGGGGGGGFGGGGGGFBFFGGGGFFBF:>?FFFFFGGFFGFAFFFFGF?:?@0>D
@M02352:288:000000000-CKWC8:1:1101:7984:3816 1:N:0:TACGCTGC+CGTCTAAT
TACGGAGGGTCCGAGCGTTATCCGGAATCATTGGGTTTAAAGGGTCCGCAGGCGGTCGATTAAGTCAGAGGTGAAATCCCATAGCTCAACTATGGAACTGCCTTTGATACTGGTTGACTTGAGTCATATGGAAGTAGATAGAATGTGTAGTGTAGCGGTGAAATGCATAGATATTACACAGAATACCGATTGCGAAGGCAGTCTACTACGTATGTACTGACGCTCATGGACGAAAGCGTGGGGAGCGAACAGGATTAGATACCCTGGTATTCCACGCCGTAA
+
FGG8@;@FGGGGFGGGGGGGCEEGGECFGG<CEFGBB7CFGGGEGCFCFGGGE>CF+8CFGEDGGGGGCDFGFGFGGAFG8FDEF<<FEFGGGGGFGCGGG<FGFDCF<FG=FG9:,CFCFCC>CFDFF<FGCBF3E9FG<FFAAFF@9=FFGGGGGCFFGGGFGGD,<EFGGECF,9;C7:F;FFGGGGDBFGEGGGG>CEG9A;CCCED+2*?CGGCDFDC;;D+C+<C):CDE4CDGDGFFF3CCED@F6:CF<FAFFGGGFFF@)*..9>/41:3;DG
@M02352:288:000000000-CKWC8:1:1101:23341:3825 1:N:0:TACGCTGC+CGTCTAAT
TACGGAGGGTGCAAGCGTTATCCGGAATCATTGGGTTTAAAGGGTCCGTAGGTGGATAATTTAGTCAGAGGTGAAAGTTTGCCGCTTAACGGTAAAATTGCCTTTGATACTGGTTATCTTGAATCATTATGAAGTGGTTAGAATATGTAGTGTAGCGGTGAAATGCATAGATATTACATAGAATACCAATTGCGAAGGCAGATCACTAATCATGTATTGACACTGATGGACGAAAGCGTGGGGAGCGAACAGGATTAGATACCCTGGTAGTCCACGCCGTAA
+
GGGG@FGGGGGGCFGGGGGCGGGGGGDG<F6EFGG@,CFGGGGGF,EFGGFGEFGGGDCFGCFGG6FGGGGGGGGGG5CFDC<FFG+?FGGDFG:FGGGFG9FFGCF9FFGGGCE<FFGFGG,EA<BA9AFG,D<F<8F<FGGG<B9FGGGGGGGGGGGGGGGGGG<EGGGGGGGG;BAFGGGCFGGG:F,@FGGGE8D,:*DF,>F;,9*,4=2@;CFGG2CEGG7E<,;CGGGFFEDGGGFFFF5DGGEFFBGF?FFFGGGGFF3?>FFFFGFFF2>>GG
@M02352:288:000000000-CKWC8:1:1101:10608:3844 1:N:0:TACGCTGC+CGTCTAAT
TACGGAGGGTCCGAGCGTTATCCGGAATCATTGGGTTTAAAGGGTCCGCAGGCGGTCGATTAAGTCAGAGGTGAAATCCCATAGCTCAACTATGGAACTGCCTTTGATACTGGTTGACTTGAGTCATATGGAAGTAGATAGAATGTGTAGTGTAGCGGTGAAATGCATAGATATTACTTAGAATACCGATTGCGAAGGCAGTCTACTACGTATATACTGACGCTGAGGGACGAAAGCGTGGGGAGCGAACAGGATTAGATACCCTGGTAGTCCACGCCGTAA
+
GGGGGGGGGGGGGGGGGGGFGGGGGGGGGGGGGGGGGGGGGGGGGGGGGGGGGGGGGGGGGGGGGGGGGGGGGGGGGGGGGGGGGGGGGGFGGGGGGGGGGGGGGGGGGGGGGGGGGGGGGGGGGGGGGGGGGGGGGGGGGGGGGGGGGGGGGGGGGGFFFGGGGGGGGGGGGGGGGGGGGGGFGGGGGGGGGGGGGGGGGGGGGGGGGGGGGGGGGGGGGGGGGGGGDEGDGGGFGGGGDGFFBED<GGFFFFFGD@FFGGGGFFGF<?AFFGF?FFFFGG
@M02352:288:000000000-CKWC8:1:1101:9393:3844 1:N:0:TACGCTGC+CGTCTAAT
TACGGAGGGTCCGAGCGTTATCCGGAATCATTGGGTTTAAAGGGTCCGCAGGCGGTCGATTAAGTCAGAGGTGAAATCCCATAGCTCAACTATGGAACTGCCTTTGATACTGGTTGACTTGAGTCATATGGAAGTAGATAGAATGTGTAGTGTAGCGGTGAAATGCATAGATATTACACAGAATACCGATTGCGAAGGCAGTCTACTACGTATGTACTGACGCTCATGGACGAAAGCGTGGGGAGCGAACAGGATTAGATACCCTGGTAGTCCACGCCGTAA
+
GFFGFDDD@@EFG7FEGGGGGGCFGCFFE@CECEF@FCD99FFGGGGGGGGGGGCCEEGGGCFFFGGFCFGGFBEGGGGGGFEBFBEGGDG<FGDGGGGGFGGGGGGGGGGGFGGGGGEDG,DDEGGF9=FFFFFFGDAEGFFGFFCFGFECFFGEFG:FFFGGGG,,,9E;CFGGGGGGGGG9FDFE@FGFGGGGGGGGGGGECFGGFECEF?@<C99;?EDC*97CCCGGCCDFGG<EGGF?>53)>DBFB?FGBFFF9?FD47C@AFFA4FFBFFD>DD
@M02352:288:000000000-CKWC8:1:1101:23742:3863 1:N:0:TACGCTGC+CGTCTAAT
TACGGAGGGGGTTAGCGTTGTTCGGAATTACTGGGCGTAAAGCGTACGTAGGCGGATTAGTAAGTTAGGGGTGAAATCCCAGGGCTCAACCCTGGAACTGCCTTTAATACTGCTAGTCTTGAGTTCGAGAGAGGTGAGTGGAATTCCAAGTGTAGAGGTGAAATTCGTAGATATTTGGAGGAACACCAGTGGCGAAGGCGGCTCACTGGCTCGATACTGACGCTGAGGTACGAAAGTGTGGGGAGCAAACAGGATTAGATACCCTGGTAGTCCACACCGTAA
+
GGGGGGGGGGGGGGGGGGGGGGGGGGGGGGGGGGGGGFGGFGGGGGGGGGGGGGGGGGGGGGGFFFGGGGGGGGGFGGGGGGGGGGGGGGGGFGGGGGGGGGGGGGGGGGGGGFGGGGGGGGGGGGGGGGGFGGGGGGGGGGGGGGFGGGGGGGGGGGGGGGGGGGGGGGGGGGGGGGCGGGGGGGGGGFGGGGGGGGGGGGGGFGGGGGGGGEGGGGGGCGGGGGGGGGGGGGGFGGGGGGFBFFGGGGF@B?C><FAFGG?DFFGFB?<AFDFBFFF?GG
@M02352:288:000000000-CKWC8:1:1101:10616:3892 1:N:0:TACGCTGC+CGTCTAAT
TACGGAGGGTCCGAGCGTTATCCGGAATCATTGGGTTTAAAGGGTCCGCAGGCGGTCGATTAAGTCAGAGGTGAAATCCCATAGCTCAACTATGGAACTGCCTTTGATACTGGTTGACTTGAGTCATATGGAAGTAGATAGAATGTGTAGTGTAGCGGTGAAATGCATAGATATTACACAGAATACCGATTGCGAAGGCAGTCTACTACGTATGTACTGACGCTCATGGACGAAAGCGTGGGGAGCGAACAGGATTAGATACCCTGGTAGTCCACACCGTAA
+
GGGGGGGGGGGGGGGGGGGGGGGGGGGGGGGGGGGGGGGGGGGGGGGGGGGGGGGGGGGGGGGGGGGGGGGGGGGGGGGGGGGGGGGGGGGGGGGGGGGGGGGGGGGGGGGGGGGGGGGGGGGGGGGGGGGGGGGGGGGGGGGGGGGGGGGGGGGGGGGGGGGGGGFGGGGGGGGGGGGGGGGDGGGGG@FGGGGGGGGGGGGGGGGGGGGGGGGGGGGGGGGGGGGGGGGGGGGFGGGGGGFBFFGDGGFFFFFGFFF?F?FGFFGFFFFFFGFFFFF?GG
@M02352:288:000000000-CKWC8:1:1101:26171:3905 1:N:0:TACGCTGC+CGTCTAAT
TACGGAGGGTCCGAGCGTTATCCGGAATCATTGGGTTTAAAGGGTCCGCAGGCGGTCAATTAAGTCAGAGGTGAAATCCCATAGCTTAACTATGGAACTGCCTTTGATACTGGTTGACTTGAGTCATATGGAAGTAGATAGAATGTGTAGTGTAGCGGTGAAATGCATAGATATTACACAGAATACCGATTGCGAAGGCAGTCTACTACGTATGTACTGACGCTCATGGACGAAAGCGTGGGGAGCGAACAGGATTAGATACCCTGGTAGTCCACGCCGTAA
+
GGGFGGGGGFGGGCGEGBFGGGGEGEGGFGGFGFGFCFGCAFGGGGFGGGGDGGGGGGGGGGGGGGGGGGGGGFGGGGGGGG<EEFGGGGGGGGGGGGGGGGGGGGGGGGGGGGGGGFGGGFGGFGGGGGGFGGGGGGGGGGGGGGGGGGGGGGGGGGGGGGGGGGFGGGFGGGGGGGGGGGGDGGGGGGGGGDGGGGGGGGGGGGGGGGGGGGGGGGGFGGGGGGGGGGGGGGGFGGGGGGF:>@GGGGFFFFGF<FBFGFGG?FGFFFFFFDFF>FD9DD
@M02352:288:000000000-CKWC8:1:1101:25428:3913 1:N:0:TACGCTGC+CGTCTAAT
TACGGAGGGTCCGAGCGTTATCCGGAATCATTGGGTTTAAAGGGTCCGCAGGCGGTCGATTAAGTCAGAGGTGAAATCCCATAGCTCAACTATGGAACTGCCTTTGATACTGGTTGACTTGAGTCATATGGAAGTAGATAGAATGTGTAGTGTAGCGGTGAAATGCATAGATATTACACAGAATACCGATTGCGAAGGCAGTCTACTACGTATGTACTGACGCTCATGGACGAAAGCGTGGGGAGCGAACAGGATTAGATACCCTGGTAGTCCACGCCGTAA
+
F<C@;@C:@@FGG+@FC6@FGG<BF7:F,@F<EEG@:FC<@FEF<FGGGFG@FE7FGGGCG@CAAFGGGGGFDDFAF??FFF<=E9EDFEEEFGFA@EFAGFD,8BF9E<9FGGG7>=FGCCBF,=F<EFFFFDFGGGGFDC<@FGFGCFG@F:,,5<F:FGFGGCCFFC7,?CDGF9DFGF,DFFCC:FGCG>@BECEFEFFCG+1>+=DEFFFB?EFGGGG5EDGGGG45ED/57=DE58@(7@3<75B@F14C7@FB?F+2*>FFB=<2FGFFB?BF75
@M02352:288:000000000-CKWC8:1:1101:20329:3970 1:N:0:TACGCTGC+CGTCTAAT
TACGGAGGGTGCAAGCGTTAATCGGAATTACTGGGCGTAAAGCGCGCGTAGGTGGTTCAGTCAGTCAGATGTGAAAGCCCCGGGCTCAACCTGGGAACTGCACCTGATACTGCTGAACTAGAGTACGGTAGAGGGTAGTGGAATTTCCTGTGTAGCGGTGAAATGCGTAGATATAGGAAGGAACACCAGTGGCGAAGGCGACTACCTGGACTGATACTGACACTGAGGTGCGAAAGCGTGGGGAGCAAACAGGATTAGATACCCTGGTAGTCCACGCCGTAA
+
GGGGGGGGGGGGGGGGGGGGGGGGGGGGGGGGGGGGGGGGGGGGGGGGGGGGGGGGGGGGGGGGGGGGGGGGGGGGGGGGGGGGGGGGGGGGGGGGGGGGGGGGGGGGGGGGGGGGGGGGGFGGGGGGGGGGGGGGGGGGGGGGGGGGGGGGGGGGGGGGGGGGGGGGGGGGGGGGGGGGEGGGGGGGGGGGGGGGGGGGGGGGGGGGGGGGGGGGGGGGFFFCFGGGGDFGGGGDGGGGDGFFFFGGGGFFFFGG?FFFGGGGFFGFFFFFFGFFFFF>GD
@M02352:288:000000000-CKWC8:1:1101:5706:4001 1:N:0:TACGCTGC+CGTCTTAT
TACGGAGGGTGCGAGCGTTAATCGGAATTACTGGGCGTAAAGCGTACGCAGGCGGTTTGTTAAGCGAGATGTGAAAGCCCCGGGCTCAACCTGGGAACTGCATTTCGAACTGGCAAACTAGAGTGTGATAGAGGGTGGTAGAATTTCAGGTGTAGCGGTGAAATGCGTAGAGATCTGAAGGAATACCGATGGCGAAGGCAGCCACCTGGGTCAACACTGACGCTCATGTACGAAAGCGTGGGGAGCAAACGGGATTAGATACCCCGGTAGTCCACGCCGTAA
+
GGFFGCCFGGGGG@FECFFGDAFGGGGGGGGGE@FGEGGGFGGGGGDGGGGGGGGGGGGGGGGGGGGEGGGGGGGGGGGGEFGEEFFGGGCGGGGGGGGGGGGGFGGGGGGGGGFGGGGGGFFDFFFEGGGGGGGGF@FGGGGGGGGCGGGGGFGGGGGGGGGGGGGGGEEGGGGGGCCG?FGGGGGGGGEGGGGGGGGGGGCFGGGGFGGGGGGGGGGGGEGEEDGCGGGGGGGEGGGGCEF?9BFCFGFE:?CD7FDFGE8C;>D>9EFB?GFF9BEFGD
@M02352:288:000000000-CKWC8:1:1101:17289:4002 1:N:0:TACGCTGC+CGTCTAAT
TACGGAGGGGGTTAGCGTTGTTCGGAATTACTGGGCGTAAAGCGCACGTAGGCGGATCAGAAAGTATAGGGTGAAATCCCAGGGCTCAACCCTGGAACTGCCTTGTAAACTCCTGGTCTTGAGTTCGAGAGAGGTGAGTGGAATTCCGAGTGTAGAGGTGAAATTCGTAGATATTCGGAGGAACACCAGTGGCGAAGGCGGCTCACTGGCTCGATACTGACGCTGAGGTGCGAAAGTGTGGGGAGCAAACAGGATTAGATACCCTGGTAGTCCACACCGTAA
+
GGGGGGGGGGGGGGGGGGGGGGGGGGGGGGGGGGGGGGGGGGGGGGGGGGGGGGGGGGGGGGGGGFGGFGGGGGGGGGGGGGGGGGGGGGGGGGGGGGGGGGGGGGGGGGGGGGGGGGGGGGGGGGGGGGGGGGGGGGGGGGGGGGGGGGGGGGGGGGGGGGGGGGGGGGGGGGGGGGGDGGGGGGGGGGGGGGGGGGGGGGGGGGGGGGGGGGGGGGGGGGGGGGGGGGGGGGGFGGGGDGFFFFGGGGFFFFGGBFFFGGGGFFGFFFFB?FFFFFFFGG
@M02352:288:000000000-CKWC8:1:1101:22465:4002 1:N:0:TACGCTGC+CGTCTAAT
TACGAGGGGTGCAAGCGTTAATCGGAATTACTGGGCGTAAAGCGTGCGTAGGTGGTTTGTTAAGCAAGGTGTGAAAGCCCCGGGCTCAACCTGGGAACTGCATTTTGAACTGGCAAACTAGAGTATTGTAGAGGGTAGTGGAATTTCCAGTGTAGCGGTGAAATGCGTAGAGATTGGAAGGAACATCAGTGGCGAAGGCGGCTACCTGGACAAATACTGACACTGAGGCACGAAAGCGTGGGGAGCAAACAGGATTAGATACCCTGGTAGTCCACGCCGTAA
+
GGGGGGGGGGGGGGGGGGGGGGGGGGGGGGGGGGGGEFGG@FFGCFGGGGGGGGGGGGGGGGGGGGGGGGGGGGGGGGGGGGGGGEGGGGGGGGGGGGGGGGGGGGGGGGGGGGFGGGGGGGGGGGGGGFGGGGGGGGGGGGGGGGGGGGGGGGGGGGGGGGGGGGGGGGDFGGGGGGGGGGGGFFGGFFGGGGGGGGGGGGGGGGGGGGGGGFFGGGGGFGGGGGGGGGGGGGGFGGGGGGFFBFGGGGFFF?FG?FFFGGG4?FFFFFFBFGFFFFFBGG
@M02352:288:000000000-CKWC8:1:1101:7185:4013 1:N:0:TACGCTGC+CGCCTAAT
TACGGAGGTTCCGAGCGTTATCCGGAATTATTGGGCGTAAAGGGTCTGCAGGCGGTCGATTAAGTCAGAGGTGAAATCCCATAGCTCAACTATGGAACTGCCTTTGATACTGGTTGACTTGAGTCATATGGAAGTAGATAGAATGTGTAGTGTAGCGGTGAAATGCATAGATATTACACAGAATACCGATTGCGAAGGCAGTCTACTACGTATGTACTGACGCTCATGGACGAAAGCGTGGGGAGCGAACAGGATTAGATACCCTGGTAGTCCACGCCGTAA
+
GFGG7CFF@,6EF:FGGGGCFGFFE@:F,CFFFFG,+8CCDG<FC=,CFGGGGGGGFCGGGGGGGG9EF9FGGGGGGGG,9<=EFEGGFEFC,@FGG@EGGGG<:CFCFGGF8FAFFFGGGFGGCED<C9FFCFBCC<F@FFFBCA<D@FGGGGGGGGGGFCFGGG9DFGGGGGF;;9DGGGGAFGGD<FCCGGGGGGGFE9A+>FG@E5;++*5>CGGGFGGG=D7E9+CDGGGFG5CEGG>?>FGGGGFFFFGGBFFFGGDDFFGFFFF2FC6<>FFFGG
@M02352:288:000000000-CKWC8:1:1101:18671:4024 1:N:0:TACGCTGC+CGTCTAAT
TACGAGGGGTGCAAGCGTTAATCGGAATTACTGGGCGTAAAGCGTGCGTAGGTGGTTTGTTAAGCAAGATGTGAAAGCCCCGGGCTCAACCTGGGAACTGCATTTTGAACTGGCAAACTAGAGTATTGTAGAGGGTAGTGGAATTTCCAGTGTAGCGGTGAAATGCGTAGAGATTGGAAGGAACATCAGTGGCGAAGGCGGCTACCTGGACAAATACTGACACTGAGGCACGAAAGCGTGGGGAGCAAACAGGATTAGATACCCTGGTAGTCCACGCCGTAA
+
GGGGFGGGGGGGGGGGGGGGDFGGGGGGGGGGGGGGGGGGGGGGGGGGGGGGGGGGGGGGGGGGGGGGGGGGGGGGGGGGGGGGGGGGGGGGGGGGGGGGGGGGGGGGGGGGGGGGGGGGGGGGGGGGGGGGGGGGGGGGGGGGGGGGGGGGGGGGGGGGGGGGGGGGGGGGGGGGGGGGGGGGGFGGGGGGGGGGGGGGGGGGGGGGGGGGGGGGGGGGGGGGGGGGGGGGGGGFGGGGGGFFFFGGGGFFFFGGFFFFGGGGFFD?AFFFFGFFFFFFGD
@M02352:288:000000000-CKWC8:1:1101:24638:4037 1:N:0:TACGCTGC+CGTCTAAT
TACGGAGGGTGCGAGCGTTAATCGGAATTACTGGGCGTAAAGCGTACGCAGGCGGATTGTTAAGCTGGAGGTAAAATTCCTAGGCTCAACCTGGGACTGGCGTTTAGAACGGGCGTGTTGGGTGGTTGAAGAGGAGAGGGAATGTGCAGTGTAACGGGGGAAAGCATAGGTAATACGGAGAACCCTGATTGCGAAAGCCGAGTACCTGGTTCCTACTTGCCGCGCATGTGCGAAAGGGGGGGATCAGACAAGGATAAGTACCCTGGGTAGTCCAGAACTAAA
+
GGGGGGGG7F7FFFGGGGGG,,CFGG,FGG,FGGGC@FGGGG,C6,@F+FGGGGG++BFG<FGG,?,B?<FF,CFG9,,,5,<EFGGGGGGG<,+,,3,,:+@C+B,B,,8B+3+++8@,,*8>**@F,,3?F,,1,1*>*<,,7,,3?,,7,,,1=1**=F**++,+2+3+++++;*;?*A0*/20;7@F+**:/?**:8*;*CG+<*2*+++<9+++++****)**3+**:C))**):CG@(()090*.8((9*-*)*+3C*)7*.)0)6**)).(*)9C
@M02352:288:000000000-CKWC8:1:1101:12421:4046 1:N:0:TACGCTGC+CGTCTAAT
TACGGAGGAGCCTAGCGTTGTCCGGAATTATTGGGTGTAAAGGGTGCGTAGGTGGACCGTTAAGTCAGAGGTGAAATTCTGCGGCTCAACCGTAGAATTGCCTTTGATACTGCCGGTCTTGAGTCCGAGAGAGGTGGGTGGAATACGTAGTGTAGCGGTGAAATGCGTAGATATTACGTGGAACACCAGTGGCGAAGGCAGCTCACTGGCCAGATACTGACGCTGATGTACGAAAGCGTGGGGAGCAAACAGGATTAGATACCCTGGTAGTCCACGCCGTAA
+
GGGG@FGG,,9B,EFGGGG7F,EFGGFG8F<FGGG:,@FGGG9F,8FGGGGGEFG,9,6,B4DFGGGGGGGGGGGGF<FF,5=FFGGGGG,+B+8FGAFGGGAFGGGCFGGG,,+3@FGAFGGG,=+++3@F:EAF<CF:FGGG,,63@FFGGGGCGGGGGGGG@F*BEGGGGGG9,14,=FGGFGG**?<CGGGGGGG8E:FG+AF+2//+*0<FGGGGGEEGGG7F++:<EGGFGGGGGG@?6DDFFGFFBFGGBFFFGGGGFFGFFFFFFGFBFFF;GG
@M02352:288:000000000-CKWC8:1:1101:8378:4058 1:N:0:TACGCTGC+CGTCTAAT
TACGGAGGGTCCGAGCGTTATCCGGAATCATTGGGTTTAAAGGGTCCGTAGGTGGATAATTAAGTCAGAGGTGAAATCTTGCCGCTTAACGGTAAAATTGCCTTTGATACTGGTTGTCTTGAGTTATTATGAAGTGGTTAGAATATGTAGTGTAGCGGTGAAATGCATAGATATTACATAGAATACCAATTGCGAAGGCAGATCACTAATAATATACTGACACTGATGGACGAAAGCGTGGGGAGCGAACAGGATTAGATACCCTGGTAGTCCACGCCGTAA
+
GGGGGGGGDGFGGGGGGGGGGGGGGGGGFGGGGGG:FGGGGGFGGGFGCGGGFGGFGGGGFGGGGGFGGGGGGGGGGGFGFGGGGGGGGGGGGGGGGGGGGGGEFFGFFGGGFGGGEGFGCFGGGGGGGGGGGGFGCGGGGGGGGFGGFGGGGGGGGGGGGGGGGGEBFGGGGGGFGFGGFGGFGGGGFGGGGGGGGDGGGGGGFFGGFGFCFFCGGG9CGGGGGGGGGCFGGGGFGGDGGGFFFFGGGGEF<BGFBFFFGGFGFFGFFFBDFGFBFFF;DD
@M02352:288:000000000-CKWC8:1:1101:12418:4065 1:N:0:TACGCTGC+CGTCTAAT
TACGGAGGGGACGAGCGTTGTTCGGAATTACTGGGCGTAAAGCGCGCGTAGGCGGGCCGGTCAGTCAGTGGTGAAATTCCAGGGCTCAACCCTGGAACTGCCTTTGATACTGGCTGTCTAGAGTTCGAGAGAGGCGAGTGGAATACCGAGTGTAGAGGTGAAATTCGTAGATATTCGGTGGAACACCAATTGCGAAGGCGGCTCGCTGGCCCGCTACTGACGCTGAGGTGCGAAAGCGTGGGGAGCAAACAGGATTAGATACCCTGGTAGTCCACACCGTAA
+
GGGG;@FG@E+C+@FGGGG@FFGGGGGGGGAGGGGGEGGGGG,F@F@FGGGGDGG>CBF:F7:FGGDD3,>>>FGGCEEFF<FG3@FFGGGGG,>@F,>DBF,=DEFAFGGF8F,FFFF,@3>FAF7,3@<F7F<FB::FGGGC,FB7*=::7>9,>CFEFGGF?C*3>FEGGGG78C**:8CC,;E**+0<CEEGGGG5C=?ECC8/?**2:/*210<::*58CC*C3*9>C5D:*:DGGG>:(09<F5)088C>?FF4F+<CFFG;<6)4@:98:(7<DD
@M02352:288:000000000-CKWC8:1:1101:23254:4070 1:N:0:TACGCTGC+CGTCTAAT
TACGGAGGGTGCAAGCGTTATCCGGAATCATTGGGTTTAAAGGGTCCGTAGGCGGACTAATAAGTCAGAGGTGAAATCCCGCAGCTCAACTGTGGAACTGCCTTTGAAACTGTTAGTCTTGAGTTATTGTGAAGTGGTTAGAATATGTAGTGTAGCGGTGAAATGCTTAGAGATTACATGGAATACCGATTGCGAAGGCAGATCACTAACAATATACTGACGCTGATGGACGAAAGCGTGGGGAGCGAACAGGATTAGATACCCTGGTAGTCCACGCCGTAA
+
GGFGGDEDGGGGGFFGGC:FFGFFGGGGFGGCFFFBCFACFFGGFG8FFF@CGGGGCGGGGFGGGGGGDFGGFFGGGGGFB:>>C,BEF<FGFGGGGGFGGGGDFFGFFFGGBFAFEGGGGGGCFFFFFGGGF=FFGFCFGGGGGGGGCGGFGGGGG>FGGGGGGGGGFFGG;F>FGGGGDGG:CFGGEGGGGGGGGGGGGFGGGGGFGGGGGGGGFFGGGGGGGGGGGGGGDCDEGGG>88:06@DGCGFFF0*:8?9B9EC<FFGFFFFAFGFB;?B>DD
@M02352:288:000000000-CKWC8:1:1101:20149:4087 1:N:0:TACGCTGC+CGTCTAAT
TACGAGGGGTGCAAGCGTTAATCGGAATTACTGGGCGTAAAGCGTGCGTAGGTGGTTTGTTAAGCAAGATGTGAAAGCCCCGGGCTCAACCTGGGAACTGCATTTTGAATTGGCAAACTAGAGTATTGTAGAGGGTAGTGGAATTTCCAGTGTAGCGGTGAAATGCGTAGAGATTGGAAGGAACATCAGTGGCGAAGGCGGCTACCTGGACAAATACTGACACTGAGGCACGAAAGCGTGGGGAGCAAACAGGATTAGATACCCTGGTAGTCCACGCCGTAA
+
GGGGGGGGGGGGGGGGGGGGGGGGGGGGGGGGGGGGGGEGGGGGFGGGFGGGFGGFGGGGGGGGGGGGGGGGGGGGGGGGGGGGGGGGGGGGGGGGGGGGGGGGGGGGGFGGGGGGGGGFGFFFGGGGGGGGGGGGGGGGGGGGGGGGGGGGGGGGGGGGGGGGGGGGGGGGGGGGGGGGGGGGGGFDGGGGGGGGGGGGGGGGGGGGGGGGGGGGGGGGGGGGGGGGGGGGGGGFGGGGGGFFFFGGGGFF?FFGFFFBGGDGFFGFFFFFFGFBBFFFGD
@M02352:288:000000000-CKWC8:1:1101:10803:4096 1:N:0:TACGCTGC+CGTCTAAT
TACGGAGGGTGCAAGCGTTATCCGGAATCATTGGGTTTAAAGGGTCCGTAGGCGGACTAATAAGTCAGAGGTGAAATCCCGCAGCTCAACTGTGGAACTGCCTTTGAAACTGTTAGTCTTGAGTTATTGTGAAGTGGTTAGAATATGTAGTGTAGCGGTGAAATGCTTAGAGATTACATGGAATACCGATTGCGAAGGCAGATCACTAACAATATACTGACGCTGATGGACGAAAGCGTGGGGAGCGAACAGGATTAGATACCCTGGTAGTCCACGCCGTAA
+
GGGGGGGGGGGGGGGGGFFGGGGGGFFGGGGGGGGFEGGGGGGGGGGGGGGGGGGGGGGGGGGGGGGGGGGFGGGGGGGGGGCFGGGGGGGGGGGGGGGGGGGGGGGGGGGGGGGGGGGGGGGGGGGGGGGGFGGGGGGGGGFGGGGGGGGGGGGGGGGGGGGGGGGGGGGGGGGGGGGGGGGGGGGGGGGGGGGGGGGGGGGGGGCCFGGGGGGGGGGGGGGGGGGGGGGGGGGFGGGGGGF:>FGGGGFFFFFGFFFFGGGGFFGF>FFFFGF?BBF;DG
@M02352:288:000000000-CKWC8:1:1101:22173:4100 1:N:0:TACGCTGC+CGTCTAAT
TACGGAGGGTGCGAGCGTTAATCGGAATTACTGGGCGTAAAGCGTACGCAGGCGGTTTGTTAAGCGAGATGTGAAAGCCCCGGGCTCAACCTGGGAACTGCATTTCGAACTGGCAAACTAGAGTGTGATAGAGGGTGGTAGAATTTCAGGTGTAGCGGTGAAATGCGTAGAGATCTGAAGGAATACCGATGGCGAAGGCAGCCACCTGGGTCAACACTGACGCTCATGTACGAAAGCGTGGGGAGCAAACGGGATTAGATACCCCGGTAGTCCACGCCGTAA
+
GGGGGGFGDFGGGDGGGGGGFFGGGGGGGGGGGEGGGCGGFGGGGGDGGGGGGGGGGDGGGGGGGGGGGGGGGGGGGGGGGGGCECGGGGGGGGCGGGGGGGGGGGGGGGGGGGFGGGGGGGGGFFFECGFFGGGGGGGGGGGGGGGGGGGGFFGGGGGGGGGGGGGGGGGGGGGGFFGGGGGGGGGGGGGGGGGGGGGGGDGFGGGGGGGGGGGGGGGGGGGGG7FGFGGGGGDDGGGGGGFB9DFFFGEFFFGGFFFFGDG4<@DBFFFBFGFFFFFFDD
@M02352:288:000000000-CKWC8:1:1101:15406:4101 1:N:0:TACGCTGC+CGTCTAAT
TACGGAGGGTGCGAGCGTTAATCGGAATTACTGGGCGTAAAGCGTACGCAGGCGGTTTGTTAAGCGAGATGTGAAAGCCCCGGGCTCAACCTGGGAACTGCATTTCGAACTGGCAAACTAGAGTGTGATAGAGGGTGGTAGAATTTCAGGTGTAGCGGTGAAATGCGTAGAGATCTGAAGGAATACCGATGGCGAAGGCAGCCACCTGGGTCAACACTGACGCTCATGTACGAAAGCGTGGGGAGCAAACGGGATTAGATACCCCGGTAGTCCACGCCGTAA
+
GGGGGGGGGGGGGGGGGGGGGGGGGGGGGGGGGGGGGGGGGGGGGGGGGGGGGGGFFGGGGGGGGGGGGGGGGGGGGGGGGGGGGGGGGGGGGGGGGGGGGGGGGGGGGGGGGGGGGGGGGGGGGGGGGGGGGGGGGGGGGGGGGGGGGGGGGGGGGGGGGGGGGGGGGGGDGGDGGGGGGGGGGGGGGGGGGGGGGGGGGGGGGGGGGGGGGGGGGGGGGGGGGGGGGGGGGGGFGGGGGGFB9DGFGGFFFFGC?FFFGGGGFFGFFFFFFGFFFBE>GG
@M02352:288:000000000-CKWC8:1:1101:11692:4209 1:N:0:TACGCTGC+CGTCTAAT
TACGGAGGGTCCGAGCGTTATCCGGAATTATTGGGTTTAAAGGGTCCGTAGGCGGGCCGGTAAGTCAGAGGTGAAAGTCCATAGCTCAACTATGGAACTGCCTTTGATACTGTCGGTCTTGAGTTATGGTGAAGTGGGCGGAATATGTAGTGTAGCGGTGAAATGCATAGATATTACATGGAATACCGATTGCGAAGGCAGATCACTAACAATATACTGACGCTGATGGACGAAAGCGTGGGGAGCGAACAGGATTAGATACCCTGGTAGTCCACGCCGTAA
+
GGGGGGGGGGGGGFGGGGGGGGGGGCEGGGGGGGGGGGGGGGGGGGGGGGGGGGGGGGGGGGGGGGGGGGGGGGGGGGGGGGGGGGGGGGGGGFGGGGGGGGGGGGGGGGGGGGGGGGGGGFGGGGGGGGGGGGGGGGGGGGGFFGFGGGGGGGGGGGFDFFGGGGGGGGGFGGGGGGGGGGGGGGGGGGGGGEGGGGGGGGGGGGGGGGGGGGGF7FFGGGGGGDCEGGGGGGDFGGGGGGEB>FGGGGFFFBCFBFFFGGGGF>FFFFAAFGF?0:;(*9
@M02352:288:000000000-CKWC8:1:1101:25159:4243 1:N:0:TACGCTGC+CGTCTAAT
TACGGAGGGTGCGAGCGTTAATCGGAATTACTGGGCGTAAAGCGTACGCAGGCGGTTTGTTAAGCGAGATGTGAAAGCCCCGGGCTCAACCTGGGAACTGCATTTCGAACTGGCAAACTAGAGTGTGATAGAGGGTGGTAGAATTTCAGGTGTAGCGGTGAAATGCGTAGAGATCTGAAGGAATACCGATGGCGAAGGCAGCCACCTGGGTCAACACTGACGCTCATGTACGAAAGCGTGGGGAGCAAACGGGATTAGATACCCCGGTAGTCCACGCCGTAA
+
GGGGGGGGGGGGGGGGGGGGFGGGGGGGGGGGGGGGGGGGFFGG7FGGGGGGGGGFGGGGGGGGGGGGFCGGGGGGGGGGGGGGFGGGGGGDFFFGDEFGGGG9C@FGGGGECCFGGFGGGGGFGFCFGGGGGGGEGGGCFGGGFFFGFGGGGGFFGGGGGGE?FGGGEGGGGG6@EFGGGGGDGGGGEGGGGGGGGDFGGGCGGGFCC8<FFGECEGGGGGG8CDFDFFGGGGGF4CDGGGE?BFGGGGFFBFGFBF>=FGGGFBDD>FFFFGFFFFFFD>
@M02352:288:000000000-CKWC8:1:1101:10883:4283 1:N:0:TACGCTGC+CGTCTAAT
TACGGAGGGTCCGAGCGTTATCCGGAATCATTGGGTTTAAAGGGTCCGCAGGCGGTCGATTAAGTCAGAGGTGAAATCCCATAGCTCAACTATGGAACTGCCTTTGATACTGGTTGACTTGAGTCATATGGAAGTAGATAGAATGTGTAGTGTAGCGGTGAAATGCATAGATATTACACAGAATACCGATTGCGAAGGCAGTCTACTACGTATGTACTGACGCTCATGGACGAAAGCGTGGGGAGCGAACAGGATTAGATACCCTGGTAGTCAACGCCGTAA
+
GGGGGEEGGFGGGEGGGGGGGGGGGGGGGGGGFFGFFEFFFGGGGGGGGGGGGGGGGGGGGGGGGGGGGGGGGGGGGGGGGGGFGCGGGGGGGGGGGGGGGGGGGGGGGGGGGGGGGGGGGGGEFFGGGGGGGGGGGGGGGGGGGGGGGGGGGGGGGGGGGGGGGGGGGGGGGGDFFGCFCGF9FE::BFFGGCGGGGC8CFG@CG?C9CDC;B+4<<9FGGGG8CGFGFFDGGGFGG*;EG>:0;CDE)5<??GC??<6+CGC9FG:AB>F6:F369D3DD
@M02352:288:000000000-CKWC8:1:1101:24475:4347 1:N:0:TACGCTGC+CGTCTAAT
TACGGAGGGTGCGAGCGTTAATCGGAATTACTGGGCGTAAAGCGTACGCAGGCGGTTTGTTAAGCGAGATGTGAAAGCCCCGGGCTCAACCTGGGAACTGCATTTCGAACTGGCAAACTAGAGTGTGATAGAGGGTGGTAGAATTTCAGGTGTAGCGGTGAAATGCGTAGAGATCTGAAGGAATACCGATGGCGAAGGCAGCCACCTGGGTCAACACTGACGCTCATGTACGAAAGCGTGGGGAGCAAACGGGATTAGATACCCCGGTAGTCCACGCCGTAA
+
GGGGGDGGDGGGGGGGGGGGFDGFGFGGGGGGGGGFFGGGGGGGGDGGGGGGGGGCFGGGGGGGGFGGGGGGGGGGGGGGGGDGGGGGGGGGGGGGGGGGGGGGGGGGGDGGGGGGGGGGGCGFGEFAACFGGGG:FFGFFGCEFGGGGGGGGGFEGGGGGGGGGGGEECCF?9CFCGGGGGFCFGGCCFGEGGGGGGGGGGFGGGGGGGGGGGGGGGGGGGGGGDFGGGGGGGD><EGGGGF(3>F<FGDE<BGD3?9@CGGG3>DBFEADFGFFF6>2C>
@M02352:288:000000000-CKWC8:1:1101:5950:4368 1:N:0:TACGCTGC+CGTCTAAT
TACGGAGGGTGCGAGCGTTAATCGGAATTACTGGGCGTAAAGCGTACGCAGGCGGTTTGTTAAGCGAGATGTGAAAGCCCCGGGCTCAACCTGGGAACTGCACCTGATACTGCTGAACTAGAGTACGGTAGAGGGTAGTGGAATTTCCTGTGTAGCGGTGAAATGCGTAGATATAGGAAGGAACACCAGTGGCGAAGGCGACTACCTGGACCGATACTGACACTGAGGTGCGAAAGCGTGGGGAGCAAACAGGATTAGATACCCTGGTAGTCCACGCCGTAA
+
GGGGGDGGGGGGGEGGGGGGCFCFFGGGGGGGGGGGGGGGGGGGGGGGGGGGGGGGGGGGGGGGGGGGGFGGGGGGGCFGGGGGGEFFGGGDFGGGF>DFGGGGGGGGGGGGGFFGDCFGGGFGCGGGGFGGGGGGGGDCFGGGCCF;AFGGGFFFGG:FGGGGG9E8CEG9CFGFGGGG>FGFGGCCFGG@EEEEGGGDGCEGGGGGGGGCGG>C?CF<+E<EC7F5<=FC7EDEGGGGGC>6>FGGCFF@??7>>FAFF7CC47C:26<<9DFB>?E9DD
@M02352:288:000000000-CKWC8:1:1101:16841:4375 1:N:0:TACGCTGC+CGTCTAAT
TACGGAGGGTGCGAGCGTTAATCGGAATTACTGGGCGTAAAGCGTACGCAGGCGGTTTGTTAAGCGAGATGTGAAAGCCCCGGGCTCAACCTGGGAACTGCATTTCGAACTGGCAAACTAGAGTGTGATAGAGGGTGGTAGAATTTCAGGTGTAGCGGTGAAATGCGTAGAGATCTGAAGGAATACCGATGGCGAAGGCAGCCACCTGGGTCAACACTGACGCTCATGTACGAAAGCGTGGGGAGCAAACGGGATTAGATACCCCGGTAGTCCACGCCGTAA
+
GGGGGGGGGGGGGEGGGFGGCFGGGGGGGGGGGGGGGGGGGGGGGGGGGGGGGGGGGGGGGGGGGGGGGGGGGGGGGGGGGGGGGGGGGGGGGGGGGGGGGGGGGGGGGGGGGGGGGGGGGGGGFFGGGGGGGGGGGGGGGGGGGGGGGGGGGGGGGGGGGGGGGGGGGGGGGGGGGGGGGGGGGGGGGGGGGGGGGGGGGGGGGFGGGGGGGGFGGGGGGGGGGGGGGGGGGGGFGGGGGGFFFBGGGGFFFFGGFFFFGFGGFDG5>EFBFGFF9?FFDD
@M02352:288:000000000-CKWC8:1:1101:16760:4452 1:N:0:TACGCTGC+CGTCTAAT
TACGGAGGGTGCGAGCGTTAATCGGAATTACTGGGCGTAAAGCGCATGCAGGTGGTTCATTAAGTCAGATGTGAAAGCCCGGGGCTCAACCTCGGAACTGCATTTGAAACTGGTGAACTAGAGTGCTGTAGAGGGGGGGAGAATTTCAGGTGTAGCGGTGAAATGCGTAGAGATCTGAAGGAATACCAGTGGCGAAGGCGGCCCCCTGGACAGACACTGACACTCAGATGCGAAAGCGTGGGGAGCAAACAGGATTAGATACCCTGGTAGTCCACGCCGTAA
+
GGGGGGGGGGGGGDGGGGGG<EFFGGGGGGGGGGGGGGGGGGGGGGGGGFGGFFGGGGGGGGGGGGGGGGGGGGGG<FGGEGGDGGGGGGGDFGGGFFGFGGFCFGGGGGGFGGGGFGGGGGGGGGGGGGGGGGGGGGGGGGFGGCFGGGC@E0@GGGGGGGGGGGCCEG=GFGFFFGGGCGGGGGGGGGGGGGDEEGGGGGGEEGGGGGFFGF5CGGGGGFGGG4FCCEGDEE3>GG5:>8B(1>FGFG>?BFGCFF>?GGGFFFGFFF>>FF46>?BBGD
@M02352:288:000000000-CKWC8:1:1101:23818:4472 1:N:0:TACGCTGC+CGTCTAAT
TACGGAGGGTCCGAGCGTTATCCGGAATCATTGGGTTTAAAGGGTCCGCAGGCGGTCGATTAAGTCAGAGGTGAAATCCCATAGCTCAACTATGGAACTGCCTTTGATACTGGTTGACTTGAGTCATATGGAAGTAGATAGAATGTGTAGTGTAGCGGTGAAATGCATAGATATTACACAGAATACCGATTGCGAAGGCAGTCTACTACGTATGTACTGACGCTCATGGACGAAAGCGTGGGGAGCGAACAGGATTAGATACCCTGGTAGTCCACGCCGTAA
+
GGGGGGGGGGGGGGGGGGGGGGGGGGGGGGGGGGGGGGGGGGGGGGGGGGGGGGGGGGGGGGGGGGGGGGGGGGGGGGGGGFCFGGGFGGGGGGGGGGGGGGGGGGGGGGGGGGGGGGGGGGGGGGGGGGGGDGGGGGGGGGGGGGGGGGGGGGGFGGGGGGGGGGGGGGGGGGGGGGGGGGGGGGGGGGGGGGGGGGGGGGGGGGGGGGGGGGGGGGGGGGGGGGGGGFGGGGDFGGGGGGFFFFDGGGFFF?GGFFFFFGGGFFGFA@DFFGF?FFFFGD
@M02352:288:000000000-CKWC8:1:1101:10236:4483 1:N:0:TACGCTGC+CGTCTAAT
TACGGAGGGTCCGAGCGTTATCCGGAATCATTGGGTTTAAAGGGTCCGCAGGCGGTCGATTAAGTCAGAGGTGAAATCCCATAGCTCAACTATGGAACTGCCTTTGATACTGGTTGACTTGAGTCATATGGAAGTAGATAGAATGTGTAGTGTAGCGGTGAAATGCGTAGAGATCTGAAGGAATACCAGTGGCGAAGGCGGCCCCCTGGACAGACACTGACACTCAGATGCGAAAGCGTGGGGAGCGAACAGGATTAGATACCCTGGTAGTCCACGCCGTAA
+
GGGGGGGGGGGGGGGGGGGGGGGGGGGGGGGGGGGGGGGGGGGGGGGGGGGGGGGFFEGGGGGGGGGGGGGGGGGGGGGGGGFGGGGGGGGGGGGGGGGGGGGGGGGGGGGGGGFGCFGGGGGGGGGGGGGGGGGGGGGGGGGGFGGGGGGGGGGGGGGGGGGGGGGGGGGGGGF@CFFGGGF@FGGGGGGGGGGGGGGGGGCGGGGGGGGGGGGGGGGGGGGGGGDCCFGGGGGFGGGGGGFFFFGGGGFFFFGGFFFFGGGGFFGFDFBFFGFFFFFFGG
@M02352:288:000000000-CKWC8:1:1101:23812:4489 1:N:0:TACGCTGC+CGTCTAAT
TACGGAGGGTCCGAGCGTTATCCGGAATCATTGGGTTTAAAGGGTCCGCAGGCGGTCGATTAAGTCAGAGGTGAAATCCCATAGCTCAACTATGGAATTGCCTTTGATACTGGTTGACTTGAGTCATATGGAAGTAGAGAGAATGTGTAGTGTAGCGGTGAAATGCATAGATATTACAAAGAATACCGATTGCGAAGGCAGTCTACTACGTATGTACTGACGCTCATGGACGAAAGCGAGGGGAGCGAACAGGATTAGATACCCTTGTAGTCCACGCCGTAA
+
GCEF7CC>FFFGGCFGEFEGFGCFF::D,:CCFDFBFG@@<FEFFAGGGDGC@FEGGGCFF=EFEFCC9F?FD?EFGAE?FF8,EECCFD?,C5AFG,AA,DBC?C9F<FE<FFFF8BFA==8FE=F3@3CC9FFDD9,:3@<D,8DBFFFGG7EB@CE*@FC;,?>F?C?GFF;626,?BB8FFCA**<CFGGGEGGG8::@>A9C97:CCCBC;@FG?E*/C/9<C+<CCG5CBG5*:5:36>FG3:DD4:19D36677?8C4)09:4<<6:6(347299
@M02352:288:000000000-CKWC8:1:1101:13711:4503 1:N:0:TACGCTGC+CGTCTAAT
TACGGAGGGTCCGAGCGTTAATCGGAATTACTGGGCGTAAAGCGTACGCAGGCGGTTTGTTAAGCGAGATGTGAAAGCCCCGGGCTCAACCTGGGAACTGCATTTCGAACTGACAAACTAGAGTTTTGTAGAGGGTGGTAGAATTTCAGGTGTAGCGGTGAAATGCGTAGAGATCTGAAGGAATACCAGTGGCGAAGGCGGCCACCTGGACAATAACTGACGCTCATGTACGAAAGCGTGGGGAGCGAACAGGATTAGATACCCTGGTAGTCCACGCCGTAA
+
GGGGGGGGGGGGGGGGGGGGFGGGGEGGGGGGGGGGGGGGGGGGGGGGGGGGGGGGGGGGGGGGGGEEGGGGGGGGGGGGGGGDGFFGGGGGGGGGGGGGGGGGGGGGGGGGGGGGGGGGGGGGGGGGGGGGGGGGGGGGGGGGGGGGGGGFGGGGGGGGGGGGGGGGGGEFFGGGGGGGGGGGGGGGGGGGDGGGGGGGGGGGGGGGGGGGGGGGGGGGGGGGGGFGGGGGGGDFCEGGGGFFFFGGGGFFBBGD?FFFGFGGFFGFFFFFFGFFFFFBGG
@M02352:288:000000000-CKWC8:1:1101:22854:4551 1:N:0:TACGCTGC+CGTCTAAT
TACGGAGGGGGTTAGCGTTGTTCGGAATTACTGGGCGTAAAGCGTACGTAGGCGGATTAGTCAGTTAGGGGTGAAATCCCAGGGCTCAACCCTGGAACTGCCTCTAATACTGCTAGTCTTGAGTTCGAGAGAGGTGAGTGGAATTCCAAGTGTAGAGGTGAAATTCGTAGATATTTGGAGGAACACCAGTGGCGAAGGCGGCTCACTGGCTCGATACTGACGCTGAGGTACGAAAGTGTGGGGAGCAAACAGGATTAGATACCCTGGTAGTCCACACCGTAA
+
GFFEGFGGGGGGGFGGGGGG@FGGGGGGGGGGGGGGGGGGGGGGGGDFGFGGGGGGGGGGGGGFEFGGGGGGGGGFGGGGGGGGEGGDG@FGGGGGGGGGFEGGGGGGGGGGFGGGGGGGGGGGGGGGGGGGGGGGGGGGGGGGGFGGGGF@F@FCFGGGGGGGGGGGGGGFGGGGGGGGDEAFFGGGGGGGEGGGGGGGGGDEGGFFFGGFGGGGGGGGGGGEEDGGGG7<CFGFGGGGEEE:9>GGGGFFFFFFFFFBGGGGFFGFDB2<4>=?<:>?GD
@M02352:288:000000000-CKWC8:1:1101:9812:4560 1:N:0:TACGCTGC+CGTCTAAT
TACGGAGGGTCCGAGCGTTATCCGGAATCATTGGGTTTAAAGGGTCCGCAGGCGGTCGATTAAGTCAGAGGTGAAATCCCATAGCTCAACTATGGAACTGCCTTTGATACTGGTTGACTTGAGTCATATGGAAGTAGATAGAATGTGTAGTGTAGCGGTGAAATGCATAGATATTACACAGAATACCGATTGCGAAGGCAGTCTACTACGTATGTACTGACGCTCATGGACGAAAGCGTGGGGAGCGAACAGGATTAGATACCCTGGTAGTCCACGCCGTAA
+
GGGGGGGGGGGGGGGGGGGGGGGGGGGGGGGGGGGGEGGGGGGGGGGGGGGGGGGGGGGGGGGGGGGGGGGGGGGGGGGGFGGGGGGGGGG?FEGGGGGGGGGFGGGFGGGGGGGDGGGGGGEGFFGGGGGGEGGGGGGGGGGGGGGGGGGGGGGGGGGGGGGGGGEGGGGGGGGGGGGGGGGGGGGGGGGGGGGGGGGGGGGGGGGGGGGGGGGGGGGGGGGGGGFGCFGGGGGFGGGGGGFFFFGGGGFFFFGGFFFFGGFGF>GFAFFFFGFFFFFFGG
@M02352:288:000000000-CKWC8:1:1101:13883:4622 1:N:0:TACGCTGC+CGTCTAAT
TACGGAGGGTCCGAGCGTTATCCGGAATCATTGGGTTTAAAGGGTCCGCAGGCGGTCGATTAAGTCAGAGGTGAAATCCCATAGCTTAACTATGGAACTGCCTTTGATACTGGTTGACTTGAGTCATATGGAAGTAGATAGAATGTGTAGTGTAGCGGTGAAATGCATAGATATTACACAGAATACCGATTGCGAAGGCAGTCTACTACGTATGTACTGACGCTCATGGACGAAAGCGTGGGGAGCGAACAGGATTAGATACCCTGGTAGTCCACGCCGTAA
+
GGGGGGGGGGGGGGGGGGGGGGGGGGGGGGGGGGGFFGFGFGGGGGGGGGGGGGGGGGGGGGGFGGGGGGGGGGGGGGGGGGGGGGGGGGGFGGGGGGGGGGGGGGGGGGGGGGGGGGGGGGGGGGGFGGGGGGGGGGGGGGFFGGGGCFGGGGGGGGGGGGGGGGGGGGGGGGGGGGGGGGGGFGGGGGGGGGGGGGGGGGGGGGGGGGGGGGGGGGGGGGGEEGGGGGFGGGGFGGDEGGFFFFGGGGFFFFGFBFFFGGCFFFGFA?4<8DF?BFFFGG
@M02352:288:000000000-CKWC8:1:1101:11559:4692 1:N:0:TACGCTGC+CGTCTAAT
TACGGAGGGGGTTAGCGTTGTTCGGAATTACTGGGCGTAAAGCGCACGTAGGCGGATCAGAAAGTATAGGGTGAAATCCCAGGGCTCAACCCTGGAACTGCCTTATAAACTCCTGGTCTTGAGTTCGAGAGAGGTGAGTGGAATTCCGAGTGTAGAGGTGAAATTCGTAGATATTCGGAGGAACACCAGTGGCGAAGGCGGCTCACTGGCTCGATACTGACGCTGAGGTGCGAAAGTGTGGGGAGCAAACAGGATTAGATACCCTGGTAGTCCACACCGTAA
+
GGGGGCFGDGGFGGGGGGGGGGGGGGGGGGGGGGGGGGGGGGGGGGGGGGGGGGGGGGGGGGGGGGGGGGGGGGGGFGGGGGGGGDGGGGGGGFGGGFGGGGGGGGGGGGGGGGGGGGGGGGGGGGGGGGGGGGGGGGGGGGGGGGGGGGGGGGGGGGGGGGGGGGGGGGGGGGGGGGGGGGGGGGGGGGGDGEGGGGGGGGGGFFGGGDCGECCGEFGCGEC=CDDFGFFGGGGDD9FGGGFB>EGGFGFF<BGGFFAFFGGGFFGFAFDB7:@36:B2>D
@M02352:288:000000000-CKWC8:1:1101:18473:4740 1:N:0:TACGCTGC+CGTCTAAT
TACGGAGGGTGCAAGCGTTATCCGGAATCATTGGGTTTAAAGGGTCCGTAGGCGGGCAATTAAGTCAGAGGTGAAATCCCACAGCTCAACTGTGGAACTGCCTTTGATACTGGTTGTCTTGAGTTATATTGAAGTGAGTAGAATATGTAGTGTAGCGGTGAAATGCTTAGATATTACATAGAATACCGATTGCGAAGGCAGTCTACTACGTATGTACTGACGCTCATGGACGAAAGCGTGGGGAGCGAACAGGATTAGATACCCTGGTAGTCCACGCCGTAA
+
GGGGGGGGGGGGGGGGGGGGGGGGGGGGGGGGGGGGGGGGGGGGGGGGGGGGGGGGGGGGGGGGGGGGGGGGGGGGGGGGGGGGGGGGGGGGGGGGGGGGGGGGGGGGGGGGGGGGGGGGGGGGGGGGGGGGGGGGGGGGGGGGGGGGGGGGGGGGGGGGGGGGGGGGGGGGGGGGGGGGGGGGGGGGGGGGGGGGGGGGGGGGGGGGGGGGGGGGGGGGGGGGGGGGGGGGGGGFGGGGGGFFFFGGGGFFFFGGFFFFGGGGFFGFFFFFFGFFFFFFGD
@M02352:288:000000000-CKWC8:1:1101:18859:4770 1:N:0:TACGCTGC+CGTCTAAT
TACGGAGGGTCCGAGCGTTAACCGGAATCACTGGGCTTAAAGGGTCCGCAGGCGGTCGATTAAGTCAGAGGTGAAATCCCATAGCTCAACTATGGAACTGCCTTTGATACTGGTTGACTTGAGTCATATGGAAGTAGATAGAATGTGTAGTGTAGCGGTGAAATGCATAGATATTACACAGAATACCGATTGCGAAGGCAGTCTACTACGCATGTACTGACGCTCATGGACGAAAGCGTGGGGAGCGAACAGGATTAGATACCCTGGTAGTCCACGCCGTAA
+
GGGGG@EGGGCF@FGGGGGG,,CFGGGG9F,CEGG,6FGGGGDGG,EF7FGGGGGC+@CGGGGG?FGGGGGGGGGGAFGGGEFFGGGGGG<<FGGGGGGGG=DGG<<AFFGGG5<>FGG<DFGGD<DFGAFG=F>DF@FFGGGG<F=3DFGGGGFGGGGGGGGGGG;FGGG;FGGF;F;BDFGFG9F8CE@FGGGGGGGBE8EC:EGE+;)=8=FGGGGGGGGG5DCF9CFGGGGFGGGGGGF:BFGGGGFFFFGGFFFFGGGGFFDFAFFFFGFFFFF>DD
@M02352:288:000000000-CKWC8:1:1101:7443:4785 1:N:0:TACGCTGC+CGTCTAAT
TACGGAGGGTGCGAGCGTTAATCGGACTTACTGGGCGTAAAGCGTACGCAGGCGGTTTGTTAAGCGAGATGTGAAAGCCCCGGGCTCAACCTGTTAACTGCATTTCGAACTGGCAAACTAGAGTGTGATAGAGGGTGGTAGAATTTCAGGTGTAGCGGTGAAATGCGTAGAGATCTGAAGGAATACCGTTGGCGAGGGCAGCCACCTGGGTCAACCCTGCCGCTCCTGTACGAAAGCGTGGGGTGCCACCGGGATTGTATACCGCGGTAGTCCCCGCCTTAA
+
FGGG7,@F+CF@FBEEGGGF7E<<F,+8EE@EDFGDCG7B=CFGCFCEC7CEC@>BFGCGF,EFCE7F:DEFFBFF98E@FE>7C@=CF<DB3D,B,FC,BEFCF@,@BFG?DF?,@AF,>@FEC;,3@,@,@:CFF>>@,D<FGGC,@9>:F?92:7FFGG9?FG*B=C7@9BFF9<;C7F@??F,11=F52****::EGE5CGGDGCCFFA:C*?FG*8/C5?)0<C+:77**)**1*:*)(,)*2+/5)2(1*(*)1+<@/75)7().4B47((,02*2
@M02352:288:000000000-CKWC8:1:1101:23394:4788 1:N:0:TACGCTGC+CGTCTAAT
TACGGAGGGTGCAAGCGTTAATCGGAATTACTGGGCGTAAAGCGCGCGTAGGCGGCCTGGTCAGTCAGATGTGAAATCCCAGGGCTCAACCTTGGAACTGCATTTGATACTGCCCGGCTAGAGTATGTTAGAGGAAAGCGGAATTCCGGGTGTAGCGGTGAAATGCGTAGATATCCGGAGGAACATCAGTGGCGAAGGCGGCTTTCTGGAACAATACTGACGCTGAGGTGCGAAAGCGTGGGGAGCAAACAGGATTAGATACCCTGGTAGTCCACGCCGTAA
+
GGGGGGGGGGGGGGGGGEGGGGGGGGGGGGGGGGGGGGGGGGGGGGGGGGGGGGGGGGGGGGGGGGGGGGGGGGGGGGGGGGGGGGGGGGGGGGGGGGGGGGGGGGGGFFGGGGGGGGGGGGFGGGGGGGGGGGGGGGGGGGGGGGGGGGGGGGGGGGGGGGGGGGGGGGGGGFGCEGGGEEGGGCFFFGGGGEGGGGGGGGGGGGGGGFGFGGGGGGGGGGEGGGGGECGGGGGFGGGGGGFFBFFGGF>???FD?FBFGG6C4;FFFFDFFGF?BBFFGG
@M02352:288:000000000-CKWC8:1:1101:7171:4810 1:N:0:TACGCTGC+CGTCTAAT
TACGGAGGGTGCAAGCGTTAATCGGAATTACTGGGCGTAAAGCGCGCGTAGGTGGTTCAGTCAGTCAGATGTGAAAGCCCCGGGCTCAACCTGGGAACTGCACCTGATACTGCTGAACTAGAGTACGGTAGAGGGTAGTGGAATTTCCAGTGTAGCGGTGAAATGCGTAGAGATTGGAAGGAACATCAGTGGCGAAGGCGGCTCCCTGGACAAATACTGACACTGAGGCACGAAAGCGTGGGAGCAAACAGGATTAGATACCCTGGTAGTCCACGCCGTAAA
+
GGGGGGGGEGGGFGFGGGGGDEG<FE7FGGGGGGG,:FFEGDCFGGGGGGDEGGG:=FF<FCG9FGCF,CFGGGGGGC,4BFGGEGGFFGGGFDEFGGGGGGGDGGGGGGGGGGCFEFGFGGFGFG<FGGEGFGCFDFFGGGGGGFG9@FGGGGGGGGGGGGGGGGDEGGGGGGC:9CGGGGGG8CFGGGGGGGGGGGGEGGE*?FGFGGF680<@CFCCGFFG?DC=F5CDGGGFGEGGCG:345DFGGFFFBFG7FABFGG=5FG94=A<FF>9?B54<D
@M02352:288:000000000-CKWC8:1:1101:19528:4821 1:N:0:TACGCTGC+CGTCTAAT
TACGGAGGGTGCAAGCGTTATCCGGAATCACTGGGTTTAAAGGGTCCGTAGGCGGACTAATAAGTCAGAGGTGAAATCCCGCAGCTCAACTGTGGAACTGCCTTTGAAACTGTTAGTCTTGAGTTATTGTGAAGTGGTTAGAATATGTAGTGTAGCGGTGAAATGCTTAGAGATTACATGGAATACCGATTGCGAAGGCAGATCACTAACAATATACTGACGCTGATGGACGAAAGCGTGGGGAGCGAACAGGATTAGATACCCTGGTAGTCCACGCCGTAA
+
GGGGGGGGGGGGGGGGGGGGGGGGGGGGGGGGGGGGGGGGGGGGGGGGGGGGGGGGGGGGGGGGGGGGGGGGGGGGGGGGGGGGGGGGGGGGGGGGGGGGGGGGGGGGGGGGGGGGGGGGGGGGGGGGGGGGGGGGGGGGGGGGGGGGGGGGGGGGGGGGGGGGGGGGGGGGGGGGGGGGGGGGGGGGGGGGGGEGGGGGGGGGGGGGGGGGGGGGGGGGGGGDE<FGGGGGGGGFGGDGGGFFFFGGGGFFFFGGFFBFGGGGFFGFAFFFFGFFFFFFGG
@M02352:288:000000000-CKWC8:1:1101:21648:4830 1:N:0:TACGCTGC+CGTCTAAT
TACGGAGGGTGCGAGCGTTAATCGGAATTACTGGGCGTAAAGCGTACGCAGGCGGTTTGTTAAGCGAGATGTGAAAGCCCCGGGCTCAACCTGGGAACTGCATTTCGAACTGGCAAACTAGAGTGTGATAGAGGGTGGTAGAATTTCAGGTGTAGCGGTGAAATGCGTAGAGATCTGAAGGAATACCGATGGCGAAGGCGGCCACCTGGGTCAACACTGACGCTCATGTACGAAAGCGTGGGGAGCAAACGGGATTAGATACCCCGGTAGTCCACGCCGTAA
+
GGGGGGGGGGGGGGGGGGGGGGGGGGGGGGGGGGGGGGGGGGGGGGGGGGGGGGG@FGGGGGGGGGGGGGGGGGGGGGGGGGGGGEGGGGGGGGGGGGGGGGGGGGGGGGGGGGGGGGGGGGGGGFGGFGFGGGGGDGGGGGGGGGGGGGGGGGGGGGGGGGGGGGGGGGGFGGGGGGGGGGGGGGGGGGGGGGGGGGGGGGGGGGGGGFGGGGGGGGGGGGGGGGGGGGGGGGGFGGGGGGFFFEGGEGFDFBGGFFBFGGGGFFGFFFDFFGFFFFFF:9
@M02352:288:000000000-CKWC8:1:1101:9654:4840 1:N:0:TACGCTGC+CGTCTAAT
TACGGAGGGTCCGAGCGTTATCCGGAATCATTGGGTTTAAAGGGTCCGCAGGCGGTCGATTAAGTCAGAGGTGAAATCCCATAGCTCAACTATGGAACTGCCTTTGATACTGGTTGACTTGAGTCATATGGAAGTAGATAGAATGTGTAGTGTAGCGGTGAAATGCATAGATATTACACAGAATACCGATTGCGAAGGCAGTCTACTACGTATGTACTGACGCTCATGGACGAAAGCGTGGGGAGCGAACAGGATTAGATACCCTGGTAGTCCACGCCGTAA
+
GGGGGGGGGGGGGGGGGGGGGGGGGGGGGGGGGGGFGGGGGGGGGGGGGGGGGGGGGGGGGGGGGGGGGGGGGGGGGGGGGGGGGGGGGGGGGGGGGGGGGGGGGGGGGGGGGGGGGGGGGGGGGGGGGGGGGGGGGGGGGGGGGGGGGGGGGGGGGGGGGGGGGGGGGGGGGGGGGGGGGGGGGGGGGGGGGGGGGGGGGGGGGGGGGGGGGGGGGGGGGGGEGGGGGGGGGGGFGGGGGGFBFFGGGGFFFFGGFFFFGGGGFFGFFFFFFGFFFFFFGG
@M02352:288:000000000-CKWC8:1:1101:21634:4842 1:N:0:TACGCTGC+CGTCTAAT
TACGGAGGGTGCGAGCGTTAATCGGAATTACTGGGCGTAAAGCGTACGCAGGCGGTTTGTTAAGCGAGATGTGAAAGCCCCGGGCTCAACCTGGGAACTGCATTTCGAACTGGCAAACTAGAGTGTGATAGAGGGTGGTAGAATTTCAGGTGTAGCGGTGAAATGCGTAGAGATCTGAAGGAATACCGATGGCGAAGGCGGCCACCTGGGTCAACACTGACGCTCATGTACGAAAGCGTGGGGAGCAACCGGGATTAGATACCCCGGTAGTCCACGCCGTAA
+
GGGGGGGGGEEF@FCFGEGFGGGGGGGGGGGGGGGGGGGGGGGG@CFG>FEEGGG+=FF<EFGGG7FE7DFFGGGG,EFF:CBEGGGGGGG>FGFGFFFGGGB9DG,BDGGF@>FFGFGGGFG<FGGGCFFFGG7C>FFGGGGF@,7,,@FGGGGGGGEG7FGGGGGGGGGGEFGF9FGGFGGGCGGGGEGGFGE:8:>E:C=E8E*CF*>FFFGGDGGF+:CCGDC@FGGFGCCEFGD*:E@B>BGG*0)74(97>*:FCFF4<@))-58>=7606?D>G>
@M02352:288:000000000-CKWC8:1:1101:22691:4894 1:N:0:TACGCTGC+CGTCTAAT
TACGGAGGGTCCAAGCGTTATCCGGAATCATTGGGTTTAAAGGGTCCGCAGGCGGTCGATTAAGTCAGAGGTGAAATCCCATAGCTCAACTATGGAACTGCCTTTGATACTGGTTGACTTGAGTCATATGGAAGTAGATAGAATGTGTAGTGTAGCGGTGAAATGCATAGATATTACACAGAATACCGATTGCGAAGGCAGTCTACTACGTATGTACTGACGCTCATGGACGAAAGCGTGGGGAGCGAACAGGATTAGATACCCTGGTAGTCCACGCCGTAA
+
GGGGGGGGGGGGGGGGGGGGGGGGGGGGGGGGGGGGGGGGGGGGGGGGGGGGGGG@CFGGGGGGGGGGGGGGGGGGFFGGGGGGGGGGGGGGGGGGGGGGGGGGGGGGGGGGGGGGGGGGGGGGGGFGGGGGGGGDFGGGGGGGGGGGGGGGGGGGGGGGGGGGCGGGGGGGGGGGGGGGCGGCFGGGGFFGGGGGGGGGGGGGGGGGGGGGGDGGGGGGGGGGGGGGDGGGGGGFGGGGGGFFFFGGGGF:?FGGFFFFGGGGFFGFF7<BFGFFFFFFGD
@M02352:288:000000000-CKWC8:1:1101:25501:4908 1:N:0:TACGCTGC+CGTCTAAT
TACGGAGGGTGCGAGCGTTAATCGGAATTACTGGGCGTAAAGCGTACGCAGGCGGTTTGTTAAGCGAGATGTGAAAGCCCCGGGCTCAACCTGGGAACTGCATTTCGAACTGGCAAACTAGAGTGTGATAGAGGGTGGTAGAATTTCAGGTGTAGCGGTGAAATGCGTAGAGATCTGAAGGAATACCGATGGCGAAGGCAGCCACCTGGGTCAACACTGACGCTCATGTACGAAAGCGTGGGGAGCAAACGGGATTAGATACCCCGGTAGTCCACGCCGTAA
+
GFEFGGEEGGGGGEGGGCC@CEGFGGEFGGFFFFFGGE@CC<FGEEGGGGGGGGGEGGGGGGFFGCGGGGGEFGGGGGGGGGGEGEGGGGGGFGFGGGGGGGGGGGGGGGFGFCCCCCFGC9FDFGGFGGGGGGGGGGGGCFFGGGGFGGGGGGFGGDGGGGGGGCFGGGG@+2AFFGGGGDGGDFFCFEGCGEDCCEGGGGGGGGFGGGGGFFGCEGGFCEG?EGFGGGGGGFG:FGDGGGFBF>CCGGD>:B3CFFFFFGAGFDGE>:A<?FFFFFDBG>
@M02352:288:000000000-CKWC8:1:1101:16740:4910 1:N:0:TACGCTGC+CGTCTAAT
TACGGAGGGTGCGAGCGTTAATCGGAATTACTGGGCGTAAAGCGTACGCAGGCGGTTTGTTAAGCGAGATGTGAAAGCCCCGGGCTCAACCTGGGAACTGCATTTCGAACTGGCAAACTAGAGTGTGATAGAGGGTGGTAGAATTTCAGGTGTAGCGGTGAAATGCGTAGAGATCTGAAGGAATACCGATGGCGAAGGCAGCCACCTGGGTCAACACTGACGCTCATGTACGAAAGCGTGGGGAGCAAACGGGATTAGATACCCCGGTAGTCCACGCCGTAA
+
GGGFEEGGGGGGFGGGGFGD@FGGGGFGGGGGGGGGGGGEFGGGGGGGGGGGGGGFGGGGGGGGGGGGGGGGGGGGGGGGGGGGGGFDFGGGGGGGGGGGGGGGGGGGGGGGGGGGGGGGGGGGGGGGGGGFFGGGFGEGGGGGCFGGGGGGGGGGGGGGGGGGGGGGGGGGGGGGGGGGFFGFGFGGGGGGGEGEEGGGGDGGGGGGGGGGGGGGGGGGGGGGGC7:FECGGGGFGGGEGGB?>DGGG<BDFFGGBFF=FGGGFFDFFFDDFFFBF?F>C>
@M02352:288:000000000-CKWC8:1:1101:5151:4912 1:N:0:TACGCTGC+CGTCTAAT
TACGGAGGGTGCAAGCGTTACTCGGAATCACTGGGCGTAAAGAGCGTGTAGGCGGGTTTGTAAGTTTGAAGTGAAATCCAATGGCTCAACCATTGAACTGCTTTGAAAACTGCTTACCTAGAATATGGGAGAGGTAGATGGAATTTCTGGTGTAGGGGTAAAATCCGTAGAGATCAGAAGGAATACCGATTGCGAAGGCGATCTACTGGAACATTATTGACGCTGAGACGCGAAAGCGTGGGGAGCAAACAGGATTAGATACCCTGGTAGTCCACGCCCTAA
+
GGGGGGDEGGGGGFGGGFGDEGFGGGGGGGFEG@EFECC@CGDFGGGFGGGGCGGF=F@FGCGECEFGGGGECEGGGGFFGAFEFFGGGGGGFEEDCFFGGGGGGGFGFFFG?FGGGGGFGGF3EAFGGGGGGGFGGGGGGFC,DCFFDGG@FAFFECGGGFGGGGGGGGEGF;EFFGGGGFGFGFGGEFFF9EGDGDFGGEGFGGGGGGGGG@FG7<FCGD5EECE?EGGGGDDEGGGGC=:B;BFGCG>@BF403?>FGDCFFFDF<65-9D429BFBGF
@M02352:288:000000000-CKWC8:1:1101:17950:4920 1:N:0:TACGCTGC+CGTCTAAT
TACGGAGGGTGCGAGCGTTAATCGGAATTACTGGGCGTAAAGCGTACGCAGGCGGTTTGTTAAGCGAGATGTGAAAGCCCCGGGCTCAACCTGGGAACTGCATTTCGAACTGGCAAACTAGAGTGTGATAGAGGGTGGTAGAATTTCAGGTGTAGCGGTGAAATGCGTAGAGATCTGAAGGAATACCGATGGCGAAGGCAGCCACCTGGGTCAACACTGACGCTCATGTACGAAAGCGTGGGGAGCAAACGGGATTAGATACCCCGGTAGTCCACGCCGTAA
+
GGGGGGGGGGGGGGGGGGGG<CFGGGGGGGGGGGGGGGGGGGGGGGEGGGGGGGGGGGGGGGGGGFGGGGGGGGGGGGGGGGGGGGGGGGGGGGGGGGGGGGGGGGGGGGGGGGGGGGGFGGGGGGGCFFGGGGGFFGGGGGGGGGGGGGGGGGGGGGGGGGGGGGGGGGGGGGGGGGGGGGGGGGGGGGGGGGGGGGGGGGGGGGGGGGCFDFGGGGGGGGGGGGGGGGGGGGGFGGDGGDFFFFGGGGFFFFGGFFAFGGGG>>DFFEFFFGFFBFEFGG
@M02352:288:000000000-CKWC8:1:1101:19951:4924 1:N:0:TACGCTGC+CGTCTAAT
TACGGAGGGTGCGAGCGTTAATCGGAATTACTGGGCGTAAAGCGTACGCAGGCGGTTTGTTAAGCGAGATGTGAAAGCCCCGGGCTCAACCTGGGAACTGCATTTCGAACTGGCAAACTAGAGTGTGATAGAGGGTGGTAGAATTTCAGGTGTAGCGGTGAAATGCGTAGAGATCTGAAGGAATACCGATGGCGAAGGCAGCCACCTGGGTCAACACTGACGCTCATGTACGAAAGCGTGGGGAGCAAACGGGATTAGATACCCCGGTAGTCCACGCCGTAA
+
GGGGGGGGGGGGGGGGGFGGGGGGGGGGGGGGGGGGGGGGGGGGGGGGGGGGGGGGGGGGGGGGGGGGGGGGGGGGGGGGGGGGGGGGGGGGGGGGGGGGGGGGGGGGGGGGGGGGGGGGGGGGGFGGGGGFGGGGEGGGGGGGGGGGGGGGGGGGGGGGGGGGGGEGGGGGGGGGGGGFGGGGGGGGGGGGGGGGGGGGGGGGGGGGGGGGGGGGGGGGGGGGGGGGGGGGGGGFGGGGGGFFFFGGGGFBFFGG2FFFGGGGFFGFFFFFFGF:0:E>GG
@M02352:288:000000000-CKWC8:1:1101:22788:4983 1:N:0:TACGCTGC+CGTCTAAT
TACGGAGGGTGCGAGCGTTAATCGGAATTACTGGGCGTAAAGCGTACGCAGGCGGTTTGTTAAGCGAGATGTGAAAGCCCCGGGCTCAACCTGGGAACTGCATTTTGAACTGGCAAACTAGAGTATTGTAGAGGGTAGTGGAATTTCCAGTGTAGCGGTGAAATGCGTAGAGATTGGAAGGAACATCAGTGGCGAAGGCGGCTACCTGGACAAATACTGACACTGAGGCACGAAAGCGTGGGGAGCAAACAGGATTAGATACCCTGGTAGTCCACGCCGTAA
+
GGGGGGGGGGGGGGGGGFGGGGGGGGGGGGGGGGGGGGGGGGGGGGGGGGEFFGGGGGGGGGGGGGGGGGGGGGGGGGGGGGGGGGGGGGGGGGGGGGGGGGGGGGGGGGGGGGGGGGGGGGGGGGGGGGGGGGGGGGGFGGGGGGGGGGGGGFFGGGGGGGGGGGGGGGGGGGGGGGGGGGGGFGGGGFGGGGGGGGGGGGGGGGGGGGGFGGGGGGGGGGGFGGGGGDGGGGGFGGGGGGF?FFGGGGFFFFFFFFFFGFGGFFC@DFA<FGFFBFE>GD
@M02352:288:000000000-CKWC8:1:1101:18869:5025 1:N:0:TACGCTGC+CGTCTAAT
TACGGAGGGTCCAAGCGTTATCCGGAATCATTGGGTTTAAAGGGTCCGCAGGCGGTCAATTAAGTCAGAGGTGAAAGCCCATCGCTCAACGATGGAACTGCCTTTGATACTGGTTGACTTGAGTTATACGGAAGTAGATAGAATAAGTAGTGTAGCGGTGAAATGCATAGATATTACTTAGAATACCGATTGCGAAGGCAGTCTACTACGTATATACTGACGCTCATGGACGAAAGCGTGGGGAGCGAACAGGATTAGATACCCTGGTAGTCCACGCCGTAA
+
GGGGGGGGGGGGFGGGGGGGGGGGGGGGGGGGGFGFG7EEFGGGGGGGGGGGGGGGGGGGGGGGGGGGGGGGGGGGGGGGGGFGGGGGGFCGGGGGGGGGGGGGGGGCGGGGGGGGGGGGGGGGGGGGGGGGFFFGGGGFGGGGGGGGGGGGGGGGGGGGGGGGGGGGGGGFGGGGGGGGGGGGGGGGGGGGGGGGGGGGGGGGGGGGGGGGGGGGGGGFFGGDGGGGGGGGGGGFGGGGGGFBBFGGGGFFFFGFBFFFGFGGFFGFFFFFFGFFFFFFGG
@M02352:288:000000000-CKWC8:1:1101:21696:5047 1:N:0:TACGCTGC+CGTCTAAT
TACGGAGGGTGCAAGCGTTATCCGGAATCACTGGGTTTAAAGGGTGCGTAGGTGGACTAGTAAGTCAGAGGTGAAATCCCGCAGCTTAACTGCGGAACTGCCTTTGATACTGCTTGTCTTGAATCAGGTTGAGGTATGCGGAATGTGGCATGTAGCGGTGAAATGCGTAGATATGCCATAGAACACCGATTGCGAAGGCAGCATACTGGCCCTGTATTGACACTGAGGCACGAAAGCGTGGGGAGCGAACAGGATTAGATACCCTGGTAGTCCACGCCCTAA
+
GGGGGGGGGFGGCEGGGGGGGGGGGFGGFGGGGGGFEGGGGGGGEFGGGEGEEFGGGGGGGGGGGGGGGGGGGGGGGGGGEGGGGFFFGGG<FCFGGGGGGGGGGEGGGGGGGGGGGGGGGGFGGGGGFADFGGGGFFFGGGGGGGGGCFFFGGGFGGGGGGGGGGGGGGGGGGGGGFFGGGGGGGGGGGCCGGGGGGGGGGGGFGGGGGFGGF@FFGGGGFGGGGGGGEGGGGGFGGGGGGF?FFGGGGFFFFGGFFFFGGGGFFGFFFFFFGFFFFBBGG
@M02352:288:000000000-CKWC8:1:1101:8355:5061 1:N:0:TACGCTGC+CGTCTAAT
TACGGAGGGTGCAAGCGTTAATCGGAATTACTGGGCGTAAAGCGCGCGTAGGTGGTTCAGTCAGTCAGATGTGAAAGCCCCGGGCTCAACCTGGGAACTGCACCTGATACTGCTGAACTAGAGTACGGTAGAGGGTAGTGGAATTTCCTGTGTAGCGGTGAAATGCGTAGATATAGGAAGGAACACCAGTGGCGTAGGCGGATAGCTGGACAGGTACTGACGCTAAGGCACGAAAGCGTGGGGAGCGAACAGGATTAGATACCCTGGTAGTCCACGCCGTAA
+
GGGGGGGGGGGGGGGGGGGGGGGGGGGGGGGGGGGGGGGGGGGGGGGGFGGGGGGFGGGGGGGGGGGGGGGGGGGGGGGGGGGGGGGGGGGGGGGGGGGGGGGGGGGGGGGGGGGGGGGGGGGGGGGGGGGGGGGGGGGGGGGGGGGGGGGGGGGGGGGGGGGGGGGGGGGFGGGGGGGGGGGGGGGGGGGGGGGGGGGGGGGEGGGGGGGGGFFGGFFGGGGGGGGGGGGGGGGBCGDGGGFFFFGGGGFFFFGFFFFFGGEFFFGFFFFFFF??BFF9DD
@M02352:288:000000000-CKWC8:1:1101:19022:5075 1:N:0:TACTCTGC+CGGCTAAT
TACGGAGGGTGCAAGCGTTATCCGGAATTACTGGGTTTAAAGGGTGCGTAGGCGGAGTTATAAGTCAGAGGTGAAAGCCCACGGCTCAACCTTGGAACTGCCTTTGAAACGGTAGTCCTTGAATAAGGATGAGGACGCCGGAATGTGGCATGTAGCGGTGAAATGCATAGATATGCGAAGGAACACCAATGGCGAAGGCGGCTACCTAGACCTTTATTGACGCTGAGGCACGAAAGCGTGGGGAGCGAACAGGATTGGATCCCCTGGTAGTCAACGACCTAA
+
GGGGGGGG7FGGCGGGGGGGGFGGGGEG,CFEFGGC6CFGGGGGGGGGGGGGDGG:+4,,5CFGAFGGDGGG7FGG9<4+,++@FFEGGG<<,,,5?,,,C,CFE,B5B?+B>+BF,:E<??8,,=,C,,6@A,,:F++>*@337@,,*,367,,,>*11>FGF9;,4,,1,6;,,*1***4,4,=<E:F:<8*=1CCF*/*:**;++<C*?2+0+303<E>C**);;*:**:C*)021;EG346)/>*9.<(4F:(),*+2CC5@C6)*.:**94(-)(9>
@M02352:288:000000000-CKWC8:1:1101:16064:5099 1:N:0:TACGCTGC+CGTCTAAT
TACGGAGGGTCCGAGCGTTATCCGGAATCATTGGGTTTAAAGGGTCCGCAGGCGGTCGATTAAGTCAGAGGTGAAATCCCATAGCTTAACTATGGAACTGCCTTTGATACTGGTTGACTTGAGTCATATGGAAGTAGATAGAATGTGTAGTGTAGCGGTGAAATGCATAGATATTACACAGAATACCGATTGCGAAGGCAGTCTACTACGTATGTACTGACGCTCATGGACGAAAGCGTGGGGAGCGAACAGGATTAGATACCCTGGTAGTCCACGCCGTAA
+
GGGGGGGGGGGGGGGGGGGGGGGGGGGFGGGGGGGGEGGGGGGGGGGGGGGGGGGFGGGGGGGGGGGGGGGGGGGGGGGGGGGGGFGGGGGGGGGGGGGGGFFGFGGGGGGGGGGGGGGGGGGGGGGGGGGGGGGGGGGGGGGGGGGGGGGGGGGGGGGGGGGGGGGGGGGGGGGGGGGGGGGFFGGGGGGGGGGGGGGGGGGGGGGGGGGGFGFGGGGGGGGGGGGGGGGGGGGFDGGGGGFFFFGGGGFFFFGGFFFFGGGGFFGFFFFFFGFFFFFFGG
@M02352:288:000000000-CKWC8:1:1101:14623:5101 1:N:0:TACGCTGC+CGTCTAAT
TACGGAGGGTCCGAGCGTTATCCGGAATCATTGGGTTTAAAGGGTCCGCAGGCGGTCAATTAAGTCAGAGGTGAAATCCCATCGCTCAACGATGGAACTGCCTTTGATACTGATTGACTTGAGTTATATGGAAGTAGATAGAATATGTAGTGTAGCGGTGAAATGCTTAGAGATTACATGGAATACCGATTGCGAAGGCAGATCACTAACAATATACTGACGCTGATGGACGAAAGCGTGGGGAGCGAACAGGATTAGATACCCTGGTAGTCCACGCCGTAA
+
GGGGGGGGGGGGGGGGGGGGGGGGGFGGFGGGGGGFGGGGGGGGGGGGGGGGGGGFGGGGGGGGGGGGGGGGGGGGGGGGGGFGGFGGGGGGGGGGGGGGGGGGGGGGGGGGGGGGGGGGGGGGGGGGGGGDFGGGGGGGGGGGGGGGGGGGGGGGGGFGGGGGGGGGGGGGGGGGGGGGGGGGGGGGGGGGGGGGGGGGGGGGGGGGGGGGFGGGGGGGGGGGGGGGGGGGGGGFGGDGGGF?BFGGGGFFFFDGFFFFGGGGFFFFAFFFFGFF>FFFGG
@M02352:288:000000000-CKWC8:1:1101:16352:5132 1:N:0:TACGCTGC+CGTCTAAT
TACGGAGGGTCCAAGCGTTATCCGGAATCATTGGGTTTAAAGGGTCCGCAGGCGGTCAATTAAGTCAGAGGTGAAATCCCATAGCTTAACTATGGAACTGCCTTTGATACTGGTTGACTTGAGTTATACGGAAGTAGATAGGATAAGTAGTGTAGCGGTGAAATGCATAGATATTACTTAGAATACCGATTGCGAAGGCAGTCTACTACGTATATACTGACGCTCATGGACGAAAGCGTGGGGAGCGAACAGGATTAGATACCCTGGTAGTCCACGCCGTAA
+
GGGGGGGGECGGGGGGGGGEGGGFGGEGGGFGGGGC@FGGGGGGGGGGGGGGEGGFEGGGGGGGGDFGGGGGGGGGGGGGGFDFGFGGGGGGGGGGGGGGGGGGFGGGGGGGG<FEGGGGGGGGFGGGGGFFGGFGGCGGGFGGGGGEGGGGGGGGGGGGGGGGGGGGGGGGGGGGGCEEGGGGGCGGGGGGGGGGGGGGGGGFGGGGGCDGEFGGGGGGGGGGGDFGDGGGGGGFGGDGGGFBFFGGGGFFFFGGFFFFGGGGFFGFFFFFFGFFBFFFGG
@M02352:288:000000000-CKWC8:1:1101:18346:5154 1:N:0:TACGCTGC+CGTCTAAT
TACGGAGGGTGCGAGCGTTAATCGGAATTACTGGGCGTAAAGCGTACGCAGGCGGTTTGTTAAGCGAGATGTGAAAGCCCCGGGCTCAACCTGGGAACTGCATTTCGAACTGGCAAACTAGAGTGTGATAGAGGGTGGTAGAATTTCAGGTGTAGCGGTGAAATGCGTAGAGATCTGAAGGAATACCGATGGCGAAGGCAGCCACCTGGGTCAACACTGACGCTCATGTACGAAAGCGTGGGGAGCAAACGGGATTAGATACCCCGGTAGTCCACGCCGTAA
+
GGGGGGGGGGGGGGGGGGGGDFGGGGGGGGGGGGGGGGGGGGGGGGGGGGGGGGGGGGGGGGGGGGGGGGGGGGGGGGGGGGGGGGGGGGGGGGGGGGGGGGGGGGGGGGGGGGGGGGGGGGGGGGGGGGGGGGGGGGGGGGGGGGGGGGGGGGGGGGGGGGGGGGGGGGGGGGGGGGGGGGGFGGGGGGGGGGGGGGGGGGFGGGGGGGGGGGGGGGGGGGGDGGGGGGGGGGGFFCGGGGFFFFGGGGEEF?GGFFFFGGGGFFGB>BBFFGFFFFF>5>
@M02352:288:000000000-CKWC8:1:1101:17080:5168 1:N:0:TACGCTGC+CGTCTAAT
TACGGAGGGTGCGAGCGTTAATCGGAATTACTGGGCGTAAAGGGTACGTAGGCGGTCTGATAAGTCAGATGTGAAATCCCCGGGCTTAACCTGGGAACTGCATTTGAAACTGTCATACTAGAGTGAGTGAGAGGTTAGTGGAATTCAAGGCGTAGCGGTGAAATGCGTAGAGGTCTTGAGGAACATCAGTGGCGAAGGCGACTAACTGGCACTACACTGACGCTGAGGTACGAAAGCGTGGGGAGCGAACAGGATTAGATACCCTGGTAGTCCACGCCCTAA
+
GGGGGGGGGGGGGGGGGFFG<CFGGGGGGGGGGGGGGFFEFFGGGGGGGGGGGGGGGGGGGGGGGGGGGGGGGGGGGGGGGGGGGGGGGFGGGGGGGGGGGGGGGGGGGGGGGGGGGGGGGGGGGGGGGGGGGGGGGGGGGGFGGGGGGGGGGDGGGGGGGGGGGGGGGGGGGGGGBFGGGGGGDGGGGGGGGGGGGGGGGGGGGGDGGGGGGGGGGGGGGGGGGGGGGGGGGGGFGGGGGGFFFFGGGGFFFBGGFFFFGGGGFFGFAFFFFCFF>?FFGG
@M02352:288:000000000-CKWC8:1:1101:17862:5176 1:N:0:TACGCTGC+CGTCTAAT
TACGGAGGGTCCGAGCGTTATCCGGAATCATTGGGTTTAAAGGGTCCGCAGGCGGTCGATTAAGTCAGAGGTGAAATCCCATAGCTCAACTATGGAACTGCCTTTGATACTGGTTGACTTGAGTCATATGGAAGTAGATAGAATGTGTAGTGTAGCGGTGAAATGCATAGATATTACACAGAATACCGATTGCGAAGGCAGTCTACTACGTATGTACTGACGCTCATGGACGAAAGCGTGGGGAGCGAACAGGATTAGATACCCTGGTAGTCCACGCCGTAA
+
GGGGGGGGGGGGGGGGGGGGGGGGGGGGGGGGGGGFGGGGGGGGGGGGGGGGGGGFGGGGGGGGGGGGGGGGGGGGGGGGGGGGGGGGGGGGGGGGGGGGGGGGGGGGGGGGGGGGGGGGGGGGGGGGGGGEGGGGGGGGGGGGGGGGGGGGGGGGGGGGGGGGGGFGGGGGGGGGGGFGGGGGGGGGGGGGGGGGGGGGGGGGGGGGGGGGGGGGGGGGGGGGGGGGGGGGGGGFGGDGGGFF>FDGGGFFFFGGFFBFFGGGFFGFFFF<FFFFFFFFGG
@M02352:288:000000000-CKWC8:1:1101:11012:5187 1:N:0:TACGCTGC+CGTCTAAT
TACGGAGGGGGTTAGCGTTGTTCGGAATTACTGGGCGTAAAGCGTACGTAGGCGGATTAGTAAGTTAGGGGTGAAATCCCAGGGCTCAACCCTGGAACTGCCTTTAATACTGCTAGTCTTGAGTTCGAGAGAGGTGAGTGGAATTCCAAGTGTAGAGGTGAAATTCGTAGATATTTGGAGGAACACCAGTGGCGAAGGCGGCTCACTGGCTCGATACTGACGCTGAGGTACGAAAGTGTGGGGAGCAAACAGGATTAGATACCCTGGTAGTCCACACCGTAA
+
GGGGGGEGGGGFGFGGGGGGGGGGGGGGGGGGGGGGGFEGFGGGGGGGGGGGGGGGGGGGGGGGGGGGGGGGGGGGGGGGGGGGGGGGGGGGGGGGGGGGGGGGGGGGGGGGGGGGGGGGGGGGGGGGGGGGGGGGGGGGGGFGGGGGGGGGGGGGGGGGGGGGGGGGGGGGGGGDGGGGGGGGGGGGGGGGGGGGGGGGGGGCGGGGGGFGGGGGGGGGGGGGGGGGGGGGGGGFGGGFGGFFFFGGGGF@?BGGFFFFGGGGFFG?AFFFF*=?FFFFFD
@M02352:288:000000000-CKWC8:1:1101:14245:5212 1:N:0:TACGCTGC+CGTCTAAT
TACGGAGGGTCCGAGCGTTAATCGGAATTACTGGGCGTAAAGCGCGCGTAGGCGGTTATTTAAGTCAGATGTGAAAGCCCTGGGCTCAACCTAGGAACTGCACCTGATACTGGATAACTAGAGTACAGAAGAGGGTGGTGGAATTTCCTGTGTAGCGGTGAAATGCGTAGATATAGGAAGGAACACCAGTGGCGAAGGCGACCACCTGGTCTGATACTGACGCTGAGGTGCGAAAGCGTGGGGAGCAAACAGGATTAGATACCCTGGTAGTCCACGCCGTAA
+
GGGGGGGGGGGGGEGGGFGGFGGGGGGFGGGGGGGCFFGGGGCEFEFEFEBE=FEFGGGGGFFGFGGGGGGFGGGGGFFGGEFGDFFFGGGGGGFGGFGGGGGGGGGGGGCDGGFGCFFGGFGGGGGGGGGFGFGEEGFGGGGGGGGFGFGGGGGGGGGGGGGGGGGGGGGGGFFGGGGGGFGFGGGGGFCCEGGGGGGGGGDDFCECFCFGGFFGGDGGGGGC=DFGGGGGGGGEFGGGGGD?>FGGFGFFBFDF7FF4FCGGFFGFAF<DFF@BFFF(>D
@M02352:288:000000000-CKWC8:1:1101:7316:5218 1:N:0:TACGCTGC+CGTCTAAT
TACGGAGGGTCCGAGCGTTATCCGGAATCATTGGGTTTAAAGGGTCCGCAGGCGGTCGATTAAGTCAGAGGTGAAATCCCATAGCTCAACTATGGAACTGCCTTTGATACTGGTTGACTTGAGTCATATGGAAGTAGATAGAATGTGTAGTGTAGCGGTGAAATGCATAGATATTACACAGAATACCGATTGCGAAGGCAGTCTACTACGTATGTACTGACGCTCATGGACGAAAGCGTGGGGAGCGAACAGGATTAGATACCCTGGTAGTCCACGCCGTAA
+
GGGGGFEEGEGGGEGGGFEGGGGGGDGGGGGGGGGFGGGFDGGGGGGGGGGGGGGFGGGGGEGGGGGGGGFGGGGGGGGGGGGFF9FFGGGGGGGGGGGGGGGGFGGGGGGGGGGGGGGGGGGGGGGGGGGGGGGGGGGGGGGGGGGGGGEGGGGGGGGEGFGAGGGGGGGGGGGGGFFFGGGFGGGGGEGGGGGGGGGFGGGFGFGGGGGGGGGGGGGGGGGGGGGGGGGGGGGFGGGGGGFFFFGGGGFFFFGG<FFFFGFGFFGF>FDBFFFFF?F>GD
@M02352:288:000000000-CKWC8:1:1101:5011:5226 1:N:0:TACGCTGC+CGTCTAAT
TACGGAGGGTCCGAGCGTTATCCGGAATCATTGGGTTTAAAGGGTCCGCAGGCGGTCGATTAAGTCAGAGGTGAAATCCCATAGCTCAACTATGGAACTGCCTTTGATACTGGTTGACTTGAGTCATATGGAAGTAGATAGAATGTGTAGTGTAGCGGTGAAATGCATAGATATTACACAGAATACCGATTGCGAAGGCAGTCTACTACGTATGTACTGACGCTCATGGACGAAAGCGTGGGGAGCGAACAGGATTAGATACCCTGGTAGTCCACGCCGTAA
+
GGGGGGGGGGGGGGGGGGGGGGGGGGGGGGGGGGGGGGGGGGGGGGGGGGGGGGGGGGGGGGGGGGGGGGGGGGGGGGGGGFFGFFGGGGGGGGGGGGGGGGGGGGGGGGGGGGGGGGGGGGCDFGGFGFGGGGGGGGGGGGGGGGGGGGGGGGGGGGGGGGGGGGGGGGGGGGGGGGCFGGFCFFGGGGGGGDGGGGGGGGGGGGCGGGGGGGGGGGCFGGGCGGGGGFFGGGGBCC38EGF?;BGGC7>FB?4FFFAFGFGGFFGFBFB>=FFF;BEBGG
@M02352:288:000000000-CKWC8:1:1101:22504:5258 1:N:0:TACGCTGC+CGTCTAAT
TACGGAGGGTCCGAGCGTTATCCGGAATCATTGGGTTTAAAGGGTCCGCAGGCGGTCGATTAAGTCAGAGGTGAAATCCCATAGCTCAACTATGGAACTGCCTTTGATACTGGTTGACTTGAGTCATATGGAAGTAGATAGAATGTGTAGTGTAGCGGTGAAATGCATAGATATTACACAGAATACCGATTGCGAAGGCAGTCTACTACGTATGTACTGACGCTCATGGACGAAAGCGTGGGGAGCGAACAGGATTAGATACCCTGGTAGTCCACGCCGTAA
+
GGGGGGGGGGGGGGGGGGGGGGGGGGGGGGFFGGGBCFGGGGGGGGGGGGGGGGGCFGGGGGGGGGGGGGGGGGGGGGGGGGGGGGGGGGGGGGGGGGGGGFGGGGGGGGFGGGGGGGGGGGGGGGGGGGGGDGGGGGGGGGGGGGGGGGGGGGGGGGGGGGGGGGGGGGGFGGGGFGGGGGG9FGGGGGGGBEGGGGGFGGGGGGFGGGGGGGGGFGGGGGGGEGGGG?CDGGGFCE<EGGB6>FGGDDEFF<CF?FFFGGGF?FGFFFFFFGFBF0<9DC
@M02352:288:000000000-CKWC8:1:1101:26786:5346 1:N:0:TACGCTGC+CGTCTAAT
TACGAGGGGTGCAAGCGTTAATCGGAATTACTGGGCGTAAAGCGTGCGTAGGTGGTTTGTTAAGCAAGATGTGAAAGCCCCGGGCTCAACCTGGGAACTGCATTTTGAACTGGCAAACTAGAGTATTGTAGAGGGTAGTGGAATTTCCAGTGTAGCGGTGAAATGCGTAGAGATTGGAAGGAACATCAGTGGCGAAGGCGGCTACCTGGACAAATACTGACACTGAGGCACGAAAGCGTGGGGAGCAAACAGGATTAGATACCCTGGTAGTCCACGCCGTAA
+
GGGG<BCEGGGGGGGGGGGGFGGGGGGGGGGGGFCFGBFGFFGGCEGG,8@CFGGGGGGFFFGGGGGGGGGGGGGGGGDGCFGGGGF<EFD?FGGGF<FG9F,,CADFFFFGF8FCCFFGGDGGGGGDDFGGGGGGFGGDFGFGGFG;FGGGGEGAEGGGGGGGGGGGGGGGFC79,<BEDEFFFGGGGGGGEECGGEG>CGEGGGDGGGGFGGGFGFF:<9<CFF6:EGGGEGGFGCGGGGEB>>FGCGFFFFF7?FFBGFFF45CFFFFFFGFFFBE6D<
@M02352:288:000000000-CKWC8:1:1101:19268:5412 1:N:0:TACGCTGC+CGTCTAAT
TACGGAGGGTCCGAGCGTTATCCGGAATCATTGGGTTTAAAGGGTCCGCAGGCGGTCGATTAAGTCAGAGGTGAAATCCCATAGCTCAACTATGGAACTGCCTTTGATACTGGTTGACTTGAGTCATATGGAAGTAGATAGAATGTGTAGTGTAGCGGTGAAATGCATAGATATTACATAGAATACCAATTGCGAAGGCAGATCACTAATAATCAACTGACACTGATGGACGAAAGCGTGGGGAGCGAACAGGATTAGATACCCTGGTAGTCCACGCCGTAA
+
GGGGGGGGGGGGGGGGGGGGGGGGGFGGGGGGGGGGGCGGGGGGGGGGGGGGGGGFGGGGGGGGGGGGGGGGGGGGGGGGGGGGGGGGGGGGGGGGGGGGGGGGGGGGGGGGGGGGGGGGGGGGGGGGGGGGGGGGGGGGGGGGGGGGGGGGGGGGGGGGGGGGGGGGGGGGGGGGGGGGGGGGGGGGGGGGGGGGGGGGGGGGGGGGGGGGGGGGGGGGGGFGFFGGGGGGGGGFGGGGGGF?>FGGEDEFFFGG?FFFGGEFFFGFFFFAFGFFFFFFGG
@M02352:288:000000000-CKWC8:1:1101:14293:5445 1:N:0:TACGCTGC+CGTCTAAT
TACGGAGGGGGTTAGCGTTGTTCGGAATTACTGGGCGTAAAGCGTACGTAGGCGGATTAGTCAGTTAGGGGTGAAATCCCAGGGCTCAACCCTGGAACTGCCTCTAATACTGCTAGTCTTGAGTTCGAGAGAGGTGAGTGGAATTCCAAGTGTAGAGGTGAAATTCGTAGATATTTGGAGGAACACCAGTGGCGAAGGCGGCTCACTGGCTCGATACTGACGCTGAGGTACGAAAGTGTGGGGAGCAAACAGGATTAGATACCCTGGTAGTCCACACCGTAA
+
GGGGGFGGGGGGGGGGGGGGGGGGGGGGGGGGGGGGGGGGGGGGGGGGGGGGGGGGGGGGGGGGGGGGGGGGGGGGGGGGGGGGGGGGGGGGGGGGGGGGGGGGGGGGGGGGGGGGGGGGGGGGGGGGGGGGGGGGGGGGGGGGGGGGGGGGGGGGGGGGGGGGGGGGGGGGGGGGGGGGGGGGGGGGGGGGGGGGGGGGGGGGGGGGGGGGGGGGGGGGGGGGGGGGGGGGGGGFGGGGGGFFFFGGGGFFFFGGFFFFGGGGFFGFFFBFFGFFFFFFGG
@M02352:288:000000000-CKWC8:1:1101:10453:5509 1:N:0:TACGCTGC+CGTCTAAT
TACGGAGGGTCCGAGCGTTATCCGGAATCATTGGGTTTAAAGGGTCCGCAGGCGGTCGATTAAGTCAGAGGTGAAATCCCATAGCTCAACTATGGAACTGCCTTTGATACTGGTTGACTTGAGTCATATGGAAGTAGATAGAATGTGTAGTGTAGCGGTGAAATGCATAGATATTACACAGAATACCGATTGCGAAGGCAGTCTACTACGTATGTACTGACGCTCATGGACGAAAGCGTGGGGAGCGAACAGGATTAGATACCCTGGTAGTCCACGCCGTAA
+
GGGGGFDGGGGGC@FGGGGCGGGGGCFFFGFCFFGFGGGGGGGGGGGGGGGGGGGGGGGGGDGFGGGGGGGGGGGGGGGGGGCDFGGGGGGFGGGGGGGGGGGGGGGGGGGGGGGGGGFGGGGGGGCFCFFGGGGGFGFGGGGFFFGGGGGGGGGCFEGGGGGGGFBFGGGFGGGGGGFGGGGDGGGGGGGGGGGGGEGGGGGGGGGGGGGGGGFGGCFGGEG=ECEEFEGGEE7BGGGGGGFF9DGGGGFFB?FGFF<FGCGGFFF:<@AFFFFFF:B9DG
@M02352:288:000000000-CKWC8:1:1101:25514:5519 1:N:0:TACGCTGC+CGTCTAAT
TACGGAGGGTGCGAGCGTTAATCGGAATTACTGGGCGTAAAGCGTACGCAGGCGGTTTGTTAAGCGAGATGTGAAGGCCCCGGGCTCAACCTGGGAACTGCATTTCGAACTGGCAAACTAGAGTGTGATAGAGGGTGGTAGAATTTCAGGTGTAGCGGTGAAATGCGTAGAGATCTGAAGGAATACCGATGGCGAAGGCAGCCACCTGGGTCAACACTGACGCTCATGTACGAAAGCGTGGGGAGCAAACGGGATTAGATACCCCGGTAGTCCACGCCGTAA
+
GGFFGFEEGCCGGCFCECCEGGGFFEGGGGGGGGGGGECECGGGGGEGDGGGGGGFEGGGGGFFFGFEGGGGGGGGGGFGGGGDFFFGGGGGFGGGGGGG@CFFCGGGGGGGGGGGFFFGGFG=DFFFFGFFGGGFFGFGGGGGCFGGGFBFGGGGGGFFGGGGGFGGGGGGGGGFGGGGGGG7E:FEFEGGGGGGGG>CGG=FGFFEGGGFFGDCGGGGGGGEGGGGFGGGGGGFGGDGGGE?BFGFGFD@??3C?FFBEGAD>>D:9EFF9CFFF6>;CC
@M02352:288:000000000-CKWC8:1:1101:16758:5551 1:N:0:TACGCTGC+CGTCTAAT
TACGGAGGGGGTTAGCGTTGTTCGGAATTACTGGGCGTAAAGCGCACGTAGGCGGATTTTTAAGTTAGAGGTGAAATCCCAGGGCTCAACCCTGGAACTGCCTCTCATACTGGAAGTCTAGAGTTCGAGAGAGGTGAGTGGAATTCCAAGTGTAGAGGTGAAATTCGTAGATATTTGGAGGAACACCAGTGGCGAAGGCGGCTCACTGGCTCGATACTGACGCTGAGGTGCGAAAGTGTGGGGAGCAAACAGGATTAGATACCCTGGTAGTCCACACCGTAA
+
GGGGGGGGGGGGGGGGGGGGGGGGGGGGGGGGGGGGGGGGGGGGGGGGGGGGGGGGCEFGGGGGGGGGGGGGGGGGGGGGGGGGGGGGGGGGGGGGGGGGGGGGGGGGGGGGGGGCFFGGGGGGGGGGGGGGGGGFFFGGGGGGGGGGGGGGGGGCFGGGGGGGGGGGGGGGGGGGGGGGGGGGCGGG7F:CEGGGGGGGGGGGGGGGGGGGGCEGGGGGGGGEGGFFGGGGGGGFGGFGGG>:>EGGGGFFFFGGFFBFGGGGFFGFFFADFGFFF(7?FG
@M02352:288:000000000-CKWC8:1:1101:17382:5572 1:N:0:TACGCTGC+CGTCTACT
TACGGAGGGTCCGAGCGTTATCCGGAATCATTGGGTTTAAAGGGTCCGCAGGCGGTCGATTAAGTCAGAGGTGAAATCCCATAGCTCAACTACTGAACTGCCTTTGATACTGGTTGCCTTGAGTCATGTGAAAGTAGATAGAATCTTTAGTGTACCGGTGAAATGCATAGATATTACCCAGAATACCAATTGCGAAGGCACTCTACTACGTATGTACTGACCCTCTTGGACGAAACCTTGGGAAGCGAACAGGATTAGATACCTTGGTAGTCCACGCCGTAA
+
GGGGGGEG:FEGGFGGGGGGGGGGGGGGGGFFGGGGGGGGGGGGGDGGGGGGGCF4@+4B<FGGGGGGCGGG<FGGGEBE,,4BFGGGGGC4,,,,,,,,C,CFB9<,,,CF,?<>,,>D8,B>>,,,7E,C,,3,C,:@<B,,,,,,8DD93,,7@7>3DFDF,,,3@,9,?@,;,,,46>:F,@3,,?C9=C@5E8:,**<+>CCFGG7C+*4++++5?+*0/*++++*)2:*)0**<@C4((.)*275?((9F?/)19EG01=4*)9.:4*62((),99
@M02352:288:000000000-CKWC8:1:1101:18868:5580 1:N:0:TACGCTGC+CGTCTAAT
TACGAGGGGTGCAAGCGTTAATCGGAATTACTGGGCGTAAAGCGTGCGTAGGTGGTTTGTTAAGCAAGATGTGAAAGCCCCGGGCTCAACCTGGGAACTGCATTTTGAACTGGCAAACTAGAGTATTGTAGAGGGTAGTGGAATTTCCAGTGTAGCGGTGAAATGCGTAGAGATTGGAAGGAACATCAGTGGCGAAGGCGGCTACCTGGACAAATACTGACACTGAGGCACGAAAGCGTGGGGAGCAAACAGGATTAGATACCCTGGTAGTCCACGCCGTAA
+
GGGG@@CFGGGGGGGGGGGGFFGGGGGGGGGGGGGFGGGGGGGGGGGGGGGGFGGFDEGGGGGGGGFGGGGGGGGGGGGDFGGFGGGGGGFEFBFGGGGGGFGGGGGGFGGGGG,BDFG<FFGGFEGGGFGGGG@ECF>FFGGGGGGDGGGGGGGGGGGGGGGGGGGGDGGGGGGFCFC@EGGGGFGF@F@EGGGGGGGGGGGGFGGGG@<7@FGGGGGGGGGGGGGGFDGGGGGFGGGGGGFFFFGGGGFFFFGGDFBFGGGGFF:)6@ABFGF?B?BBGG
@M02352:288:000000000-CKWC8:1:1101:9906:5583 1:N:0:TACGCTGC+CGTCTAAT
TACGGAGGGTGCAAGCGTTATCCGGAATCATTGGGTTTAAAGGGTCCGCAGGCGGTCAATTAAGTCAGAGGTGAAATCCCATAGCTTAACTATGGAACTGCCTTTGATACTGGTTGACTTGAGTTATACGGAAGTAGATAGAATAAGTAGTGTAGCGGTGAAATGCATAGATATTACTTAGAATACCGATTGCGAAGGCAGTCTACTACGTATATACTGACGCTCATGGACGAAAGCGTGGGGAGCGAACAGGATTAGATACCCTGGTAGTCCACGCCGTAA
+
GGGGGGGGGGGGGGGGGGGGGGGGGGGGGGGGGGGGGGGGGGGGGGGGGGGGGGGFGGGGGGGGGGGGGGGGGGGGGGGGGGGGGGGGGGGGGGGGGGGGGGGGGGGGGGGGGGGGGGGGGGGGGGGGGGGGGGGGGGGGGGGGGGGGGGGGGGGGGGGGGGGGGGGGGGGGGGGGGGGGGGGFFGGGGGGGGGGGGGGGGGGGGGGGGGGGGGGGGGGGGGGGGGGGGGGGGGGFGGGEGGF:9DGGEGEFFFGGFFFFGGGGFFGFFFAFFGFFF6D9DG
@M02352:288:000000000-CKWC8:1:1101:7691:5595 1:N:0:TACGCTGC+CGTCTAAT
TACGGAGGGTGCGAGCGTTAATCGGAATTACTGGGCGTAAAGCGTACGCAGGCGGTTTGTTAAGCGAGATGTGAAAGCCCCGGGCTCAACCTGGGAACTGCATTTCGAACTGGCAAACTAGAGTGTGATAGAGGGTGGTAGAATTTCAGGTGTAGCGGTGAAATGCGTAGAGATCTGAAGGAATACCGATGGCGAAGGCAGCCACCTGGGTCAACACTGACGCTCATGTACGAAAGCGTGGGGAGCAAACGGGATTAGATACCCCGGTAGTCCACGCCGTAA
+
GGGGGFFGGEGGGGGGGGGGGGFGGGGGGGGGGGGGFGGGGGGGGGGGGGGGGGGGGGGGGGGGGGDGGGGGGGGGGGGGGGGDGGFGGGGGGGGGGGGGGCGFGGG>FGGGGGGGGGGGGGGGGGGGGGGGGGGGGGGGGGFFGGFGGGGGGGFGGGGGGGFFGGGGGG5C?FFGF?EFGGGGGGGG>E>EFE>EGEGGGGGGFGGGGGGGGGGGGGGGFGGGGGGGGFGGGGGFCGGGDGF:B3DD6C@)4<DD76>FGG8D75DB6;<A@FFFFFD9DC
@M02352:288:000000000-CKWC8:1:1101:12708:5615 1:N:0:TACGCTGC+CGTCTAAT
TACGGAGGGTGCGAGCGTTAATCGGAATTACTGGGCGTAAAGCGTACGCAGGCGGTTTGTTAAGCGAGATGTGAAAGCCCCGGGCTCAACCTGGGAACTGCATTTCGAACTGGCAAACTAGAGTGTGATAGAGGGTGGTAGAATTTCAGGTGTAGCGGTGAAATGCGTAGAGATCTGAAGGAATACCGATGGCGAAGGCAGCCACCTGGGTCAACACTGACGCTCATGTACGAAAGCGTGGGGAGCAAACGGGATTAGATACCCCGGTAGTCCACGCCGTAA
+
GGGGGGGGGGGGGGGGGGGGGGGGGGGGGGGGGGGGGGGGGGGGGGGGGGGGGGGGGGGGGGGGGGGGGGGGGGGGGGGGGGGGGGGGGGGGGGGGGGGGGGGGGG8DGFGGGGGGGGGGGGGGGGGGGGGGGGGGGGGGGGGGGGGGGGGGGGGGGGGGGGGGGGGGGGGGGGGGGGGGGGGGGGGGGGGGGGGGGGGGGGGGGGGGGGGGGGGGGGGGGGGGGGGGGGGGGGGEGGGEGGFFFFGGGGDB<?GFBFFFGGGGFFGF>FFDFGFFFFBBGD
@M02352:288:000000000-CKWC8:1:1101:14459:5617 1:N:0:TACGCTGC+CGTCTAAT
TACGGAGGGTCCAAGCGTTATCCGGAATCATTGGGTTTAAAGGGTCCGCAGGCGGTCAATTAAGTCAGAGGTGAAAGCCCATCGCTCAACGATGGAACTGCCTTTGATACTGGTTGACTTGAGTTATACGGAAGTAGATAGAATAAGTAGTGTAGCGGTGAAATGCATAGATATTACTTAGAATACCGATTGCGAAGGCAGTCTACTACGTATATACTGACGCTCATGGACGAAAGCGTGGGGAGCGAACAGGATTAGATACCCTGGTAGTCCACGCCGTAA
+
GGGGGGGGGGGGGGGGGGGGGGGGGGGGGGGGGGGGGGGGGGGGGGGGGGGGGGGGGGGGGGGGGGGGGGGGGGGGGGGGGGGGGGGGGGGGGGGGGGGGGGGGGGGGGGGGGGGGGGGGGGGGGGGGGGGGGGGGGGGGGGGGGGGGGGGGGGGGGGGGGGGGGGGGGGGGGGGGGGGGGGGGGGGGGGGGGGGGGGGGGGGGGGGGGGGGGCFGGGGGGDGGGGGGGGGGGGG@GGGGGGFFFFGGGGFFFFGGFFFFGGGGFFGFFFFFFGFFFFFFGG
@M02352:288:000000000-CKWC8:1:1101:6001:5619 1:N:0:TACGCTGC+CGTCTAAT
TACGGAGGGTGCGAGCGTTAATCGGAATTACTGGGCGTAAAGCGTACGCAGGCGGTTTGTTAAGCGAGATGTGAAAGCCCCGGGCTCAACCTGGGAACTGCATTTCGAACTGGCAAACTAGAGTGTGATAGAGGGTGGTAGAATTTCAGGTGTAGCGGTGAAATGCGTAGAGATCTGAAGGAATACCGATGGCGAAGGCAGCCACCTGGGTCAACACTGACGCTCATGTACGAAAGCGTGGGGAGCAAACGGGATTAGATACCCTGGTAGTCCACGCCGTAA
+
GGGGGGGGGGGGGGGGGGGGFGGGGGGGGGGGGGGGGFEEFGGGGGGGGGGGGGGGGGGGGGGGGGFGDGGGGGGGGGGGGGGGEFGGGGGGGGGGGGGGGGGGGGGGGGGGGGGGGGGGGGGCFFGGGGFFGGGGGGGGGGGGGGGGGGCFGGGGGGGGGGGGGGGGGGGGGGGGFFGGGGGGGGGDGGEGGGGGGGGGGGFGGGGGGGGGGGGGGGGGGGGGGGGGGGGGGGGFGGGGGGFFFFGGGGFFFFGGFFBF7+<C?FGFFFFAFCFF>FFFGG
@M02352:288:000000000-CKWC8:1:1101:9406:5625 1:N:0:TACGCTGC+CGTCTAAT
TACGGAGGGTGCGAGCGTTAATCGGAATTACTGGGCGTAAAGCGTACGCAGGCGGTTTGTTAAGCGAGATGTGAAAGCCCCGGGCTCAACCTGGGAACTGCATTTCGAACTGGCAAACTAGAGTGTGATAGAGGGTGGTAGAATTTCAGGTGTAGCGGTGAAATGCGTAGAGATCTGAAGGAATACCGATGGCGAAGGCAGCCACCTGGGTCAACACTGACGCTCATGTACGAAAGCGTGGGGAGCAAACGGGATTAGATACCCCGGTAGTCCACGCCGTAA
+
GGGGGGGGGGGGGEFGGCFGGGGGGGGGGGGGGGGGGGGGGGGGGGGGGGGGGGGFGGGGGGGGGGGGGGGGGGGGGGGGGGGGGGGGGGGGGGGGGGGGGGGFGGGGFGGGGGGDFGGGGGGGGFGGGGGGGGGGGGGGGGGGGFGGGGGGGGGGGGGGGGFGGGGGGEGGGGGGGGGGGGGGGGGGGGGGGGGGGGGGGGGGGGGGGGGGGFGGGGGGGGGEGGGGG?CGGGGFGGGGG=::>FGFGGFEFFGG?FFFGGGGFFGFFFFFFGFF>:DBGG
@M02352:288:000000000-CKWC8:1:1101:7315:5630 1:N:0:TACGCTGC+CGTCTAAT
TACGGAGGGTCCAAGCGTTATCCGGAATCATTGGGTTTAAAGGGTCCGCAGGCGGTCAATTAAGTCAGAGGTGAAAGCCCATCGCTCAACGATGGAACTGCCTTTGATACTGGTTGACTTGAGTTATACGGAAGTAGATAGAATGTGTAGTGTAGCGGTGAAATGCATAGATATTACACAGAATACCGATTGCGAAGGCAGTCTACTACGTATGTACTGACGCTCATGGACGAAAGCGTGGGGAGCGAACAGGATTAGATACCCTGGTAGTCCACGCCGTAA
+
GGGGGGGGDGGGFFFGGCFEGGFGGGGF@FGGGGGGGGGAAFFEGGGGGEGG:@ECFGGGA<EFFGGGCCGFBFGGGG84A:=CFFGEGGGFCEDGGGGGGGGEGGGGGFDGGGGGGGGGGGGGGGG<BAECCFGGG@FGGGGG=FFGFFGGGGGG@GGGGGGGGGGGGGDFFFGGGGGGFCFGFFFGEFGGFCB8>ECFGG?+7;AFGGGGCBFGFC?FGEGGGGGGGGGGG=DB4EGGGDB11>DCEG>FFFFGDF<BGFED=53666><FF?<>0:>GD
@M02352:288:000000000-CKWC8:1:1101:12108:5631 1:N:0:TACGCTGC+CGTCTAAT
TACGGAGGGGGTTAGCGTTGTTCGGAATTACTGGGCGTAAAGCGCACGTAGGCGGATCAGAAAGTATAGGGTGAAATCCCAGGGCTCAACCCTGGAACTGCCTCCTAAACTCCTGGTCTTGAGTTCGAGAGAGGTGAGTGGAATTCCGAGTGTAGAGGTGAAATTCGTAGATATTCGGAGGAACACCAGTGGCGAAGGCGGCTCACTGGCTCGATACTGACGCTGAGGTACGAAAGTGTGGGGAGCAAACAGGATTAGATACCCTGGTAGTCCACACCGTAA
+
G<FCFBBEE@C@F<FGG@@CFAEEGDGGGGGGGFGGGFEGFGGGGGGGGGGGGGGGEGGGFGGGGEEGDGGEGGGGGGGGGGGCD8FFGFGGEGGGGGGFGGGGGGGGGGFDGFFGGFDGGGGGGGGGGGGGGGCGFGGGGGFFGGFGGGGGGGG2CGGGGGGGGGGGGGGGGGGGGGGGGGGGGGGGGGGGGDGGGGGGGGGGGGGGGGCGGGGGGGGGGDGGGDFGGGGGGGGFGGGGGGFBFEGGFGFFFFGD?FDFGFGGFFGFDFAAFGFFFFFFFD
@M02352:288:000000000-CKWC8:1:1101:22917:5632 1:N:0:TACGCTGC+CGTCTAAT
TACGGAGGGTGCGAGCGTTAATCGGAATTACTGGGCGTAAAGCGTACGCAGGCGGTTTGTTAAGCGAGATGTGAAAGCCCCGGGCTCAACCTGGGAACTGCATTTCGAACTGGCAAACTAGAGTGTGATAGAGGGTGGTAGAATTTCAGGTGTAGCGGTGAAATGCGTAGAGATCTGAAGGAATACCGATGGCGAAGGCGGCTACCTGGACAAATACTGACACTGAGGCACGAAAGCGTGGGGAGCAAACAGGATTAGATACCCTGGTAGTCCACGCCGTAA
+
GGGGGFGGGGGGGGGGGFGGGGGGGGGGGGGGGGGGGGGGGGGGGGGGGFGGGGGGGGGGGGGGGGGGGGGGGGGGGGGGGGGGGGGFGGGGGGGGGGGGGGGGGGGGGGGGGGGGGGGGGGGGGFGGGGGGGGGDFGGGGGGGGGGGGGGGGGGGGGGGGGGGGGGGGGGGGGGGGGGGGGGFGGGGGGGGGGGGGGGGGGGGGGGGGGGGGGGGFGGGGGGGGGGGGGGGGGGFGGGGGGFFFFGGGGFFFFFFFFFFGGGGFFGFF?AFFGFFFFF9DD
@M02352:288:000000000-CKWC8:1:1101:19178:5667 1:N:0:TACGCTGC+CGTCTAAT
TACGAGGGGTGCAAGCGTTAATCGGAATTACTGGGCGTAAAGCGTGCGTAGGTGGTTTGTTAAGCAAGATGTGAAAGCCCCGGGCTCAACCTGGGAACTGCATTTTGAACTGGGTAACTAGAGTTTTGTAGAGGGTAGTGGAATTTCCAGTGTAGCGGTGAAATGCGTAGAGATTGGAAGGAACATCAGTGGCGAAGGCGGCTACCTGGACAAAGACTGACACTGAGGCACGAAAGCGTGGGGAGCAAACAGGATTAGATACCCTGGTAGTCCACGCCGTAA
+
GGGGGGGGGGGGGGGGGGGGGGGGGGGGGGGGGGGGGGGGGGGGGGGGGGGGGGGGGGGGGGGGGGGGGGGGGGGGGGGGGGGGGGGGGGGGGGGGGGGGGGGGGGGGGGGGGGGGGGGGGGGGGGGGGGGGGGGGGGGGGGGGGGGGGGGGGGGGGGGGGGGGGGGGGGGGCGGGGGGGGGGGGGGGGGGGGGGGGGGGGGGGGGGGGGGGGGGGGGGGGGGGCDGGGGGGGGG>GGGGGGFFFFGFFGFF:0FGDFFFGGGGFFGFFFFFFFF?FFFFGG
@M02352:288:000000000-CKWC8:1:1101:12280:5679 1:N:0:TACGCTGC+CGTCTAAT
TACGGAGGGTCCGAGCGTTATCCGGAATCATTGGGTTTAAAGGGTCCGCAGGCGGTCGATTAAGTCAGAGGTGAAATCCCATAGCTCAACTATGGAACTGCCTTTGATACTGGTTGACTTGAGTCATATGGAAGTAGATAGAATGTGTAGTGTAGCGGTGAAATGCATAGATATTACACAGAATACCGATTGCGAAGGCAGTCTACTACGTATGTACTGACGCTCATGGACGAAAGCGTGGGGAGCGAACAGGATTAGATACCCTGGTAGTCCACGCCGTAA
+
GGGGGGGGGGGGGGGGGGGGGGGGGGGGGGGGGGGGGGGGGGGGGGGGGGGGGGGGGGGGGGGGGGGGGGGGGGGGGGGGGGGGGGGGGGGGGGGGGGGGGGGGGGGGGGGGGGGGGGGGGGGGGGGGGGGGGGGGGGGGGGGGGGGGGGGGGGGGGGGGGGGGGGGGGGGGGGGGGGGGGGGGGGGGGGGGGGGGGGGGGGGGGGGGGGGGGGGGGGGGGGGGGGGGGGGGGGGFGGGGGGFFFFDGGGFFFFGGFFFFGGGGFFGFDFFFFGFBFFFFGG
@M02352:288:000000000-CKWC8:1:1101:21222:5730 1:N:0:TACGCTGC+CGTATAAT
TACGGAGGGTGCAAGCGTTATCCGGATTTACTGGGCGTAAAGGGTACGCAGGCGGTATATTAAGTGAGATGTGAAATCCCCGGGCTCAACCTGGGAACTGCATTTGAAACTGGCATACTAGAGTATTGTAGAGGTAAGTGGAATTTCCAGTGTAGCGGTGAAATGCGTAGATATTAGAAGGAACACCAGTGGCGAAGGCGGCTTCCTGGACAATGACTGACGCTGAGGCACGAAAGCGTGGGGAGCAAACAGGATTAGATACCCTGGTAGTCCACGCCGTAA
+
GGGGGGGG>CFG,EFGGGEG8,CFGG,CFGCFGGG8FGGGGG,CFFFG7FGDGGG4+:,C@EGG5,?F9BEFGGGG,CFB+++@FC+CFG<=,AFGGGGGD<AFC,,:CFGGG,,,,CFDFG@FFG,@F<EGGG<<,F@FGGGGFE=,@>EFGGGGGGGGGGGGGG7EGGG9CGF,,B2?CFGGC,C:,F,BECEGGGGCGGG80<FC+;9+;0+<:CE@C8CEGGGG**7>EGGFGGGGEED?>FDGFGFF??FG?FDFGGGGFFGF28<AFFFFFFEFDD
@M02352:288:000000000-CKWC8:1:1101:26982:5745 1:N:0:TACGCTGC+CGTCTAAT
TACGGAGGGTCCGAGCGTTATCCGGAATCATTGGGTTTAAAGGGTCCGCAGGCGGTCGATTAAGTCAGAGGTGAAATCCCATCGCTCAACTATGGAACTGCCTTTGATACTGGTTGACTTGAGTCATATGGAAGTAGATAGAATGTGTAGTGTAGCGGTGAAATGCATAGATATTACACAGAATACCGATTGCGAAGGCAGTCTACTACGTATGTACTGACGCTCATGGACGAAAGCGCGGGGAGCGAACAGGATTAGATACCCTGGTAGTCCACGCCGTAA
+
GGGGGGGGGGFGGGGDDFFEGGGGG7C@EGGGGGGG@FGGGGDGGGGGGGEF7FGGGGGGGGGGEGFGGGGGGGGGGGGGEC,8B=BCFGGEGGGGGGGFGGGGCCFG<<FGFGGCGFGGGBFGGGFGFGGGFGGGGFCDFF,FFFFACFGGGGGGGGGEGGFGGGGGGGGGGGGG9DGGGGGGGGGGGGEGGGGGEECFGGGGGFFGGEGFG6E9?FC??EECEDGGCCCGGCDEG5)//C:90))9*1<?61*:26ABCCFG*7>74=>FFGF6>FF><5
@M02352:288:000000000-CKWC8:1:1101:26052:5760 1:N:0:TACGCTGC+CGTCTAAT
TACGGAGGGTCCGAGCGTTATCCGGAATTATTGGGTTTAAAGGGTCCGCAGGCGGTCGATTAAGTCAGAGGTGAAATCCCATAGCTCAACTGTGGAACTGCCTTTGATACTGGTTGACTTGAGTCCTATGGAGGTAGATAGAATGTGTAGTGTAGCGGTGAAATGCATAGATATTACACAGAATACCGATTGCGAAGGCAGTCTACTACGTTTGTACTGACGCTGATGCTCGAAAGCGTGGGGAGCGAACAGGATTAGATACCCTGGTAGTCCACGCAGTAA
+
GGGGGGGG7FGGGGGGGGGGGGGGGG+D<FGGGGGGGGGGGGGGC<CF7FGG>FGCGC4FFGGGGGGGFEFGGGGGC,4,:,,8EEGGGGC,C,,CE<FFG8AFFGGGGGGGG<FF8FFGGGGG9,,3@<FG,@F<F>,3EEGG;3EF3>FGGGGGGGGGGGGGGG,DFDCGGG,BF64BGGG,;FGGGGGGGGGGGGGGG95+CEG+5/****03AFGGG*:E*9EG++:C5CGDGGGGGGE<(<)C5>BFF:CFDFBFCGFG@4GFF?DFFFFF>(7:GG
@M02352:288:000000000-CKWC8:1:1101:26196:5765 1:N:0:TACGCTGC+CGTCTAAT
TACGGAGGGTCCGAGCGTTATCCGGAATCATTGGGTTTAAAGGGTCCGCAGGCGGTCGATTAAGTCAGAGGTGAAATCCCATAGCTCAACTATGGAACTGCCTTTGATACTGGTTGACTTGAGTCATATGGAAGTAGATAGAATGTGTAGTGTAGCGGTGAAATGCATAGATATTACACAGAATACCGATTGCGAAGGCAGTCTACTACGTATGTACTGACGCTCATGGACGAAAGCGTGGGGAGCGAACAGGATTAGATACCCTGGTAGTCCACGCCGTAA
+
GGGGGGGGGGGGGGGGGGGGGGGGGGGGGGGGGGGGGGGGGGGGGFGGGGGGGGGCFGGFGGGGGGGGFFGGGGGGFGGGGFGGGGGGGGGFGGGGGGGGGGGGGGGFGGGGGGGGGGGGGGGGGGFCDFGFFFGGGGGGGGGGGGGGGGGGGGGGGGGGGGGGGGGGGGGGGGGGGGGGGGGGGGGGDFGGGGGGGGGGGGGGGGGGGGGGGGGGGGGGGGGGECCFGGGGGGGFGGCGGGFFFFGGGGFFFFGGFFFFGGGG?FGF<F>AFGFFFFFFGD
@M02352:288:000000000-CKWC8:1:1101:15760:5765 1:N:0:TACGCTGC+CGTCTAAT
TACGGAGGGTCCAAGCGTTATCCGGAATCATTGGGTTTAAAGGGTCCGCAGGCGGTCAATTAAGTCAGAGGTGAAATACCATAGCTCAACTATGGAACTGCCTTTGATACTGGTTGACTTGAGTCATATGGAAGTAGATAGAATGTGTAGTGTAGCGGTGAAATGCATAGATATTACACAGAATACCGATTGCGAAGGCAGTCTACTACGTATGTACTGACGCTCATGGACGAAAGCGTGGGGAGCGAACAGGATTAGATACCCTGGTAGTCCACGCCGTAA
+
GGGGGGGGGGGGGGGGGGGFGGGGGGGGGGGGGGGGGGGGGGGGGGGGGGFGGGGFFDGGGGGGGGGGGGGGGGGGGGGGGGGGGGGGGGGGGGGGGGGFGGGGGGGGGGGGGGGGGGGGGCFGGGGFGGGGGGGGGGGGGGGGGFGGGGGGGGGGGGGGGGGGGGGAEGGGGGGGGGGGGGGGGGGGGGGGGGGDGGGGGGGGGGGGGGF?FBGGGGFGGGGGGGGGCFGDGEDBGD7CEGF?FFGGGGFFFFGGBFFFGGGGFFFFAFBBFGFFF?59GG
@M02352:288:000000000-CKWC8:1:1101:22469:5818 1:N:0:TACGCTGC+CGTCTAAT
TACGGAGGGTGCGAGCGTTAATCGGAATTACTGGGCGTAAAGCGTACGCAGGCGGTTTGTTAAGCGAGATGTGAAAGCCCCGGGCTCAACCTGGGAACTGCATTTCGAACTGGCAAACTAGAGTGTGATAGAGGGTGGTAGAATTTCAGGTGTAGCGGTGAAATGCGTAGAGATCTGAAGGAATACCGATGGCGAAGGCAGCCACCTGGGTCAACACTGACGCTCATGTACGAAAGCGTGGGGAGCAAACGGGATTAGATACCCCGGTAGTCCACGCCGTAA
+
GGGGGGCDGGGGGGEGG@FGGGGGGGGGCGGGG<DFGFGGGGGEFEFCCCCFDGGFFGGGGGFEGGGFDFGGGGGFGGGC@FFGCEFFFFGGGFGFBFGFFGFGGFGGGGGFGGGGGGGGGFGGGGGGGGGFGGDFFEGGGGFG9@;EGGGDFGBFCGBFGFGGGGGEGDGFFFGGFFCFGGGGGGGDGGCEGGGGGGGGGGCEFFEGGGF6CGGGGGGGGGGGDGFFGGGGGGGDGGG>CDE:>FGGGFBBF0D*<FAFGGCFF@3;>FAAFGF?>B5>3>
@M02352:288:000000000-CKWC8:1:1101:8881:5821 1:N:0:TACGCTGC+CGTCTAAT
TACGAAGGGAGCTAGCGTTGTTCGGAATTACTGGGCGTAAAGCGCGCGTAGGCGGACCAGAAAGTTGGGGGTGAAATCCCAGGGCTCAACCCTGGAACTGCCTCCAAAACTCCTGGTCTTGAGTTCGAGAGAGGTGAGTGGAATTCCAAGTGTAGAGGTGAAATTCGTAGATATTTGGAGGAACACCAGTGGCGAAGGCGGCTCACTGGCTCGATACTGACGCTGAGGTACGAAAGTGTGGGGAGCAAACAGGATTAGATACCCTGGTAGTCCACACCGTAA
+
GGGGGGGGGGGGGGGGGGGGGGGGGGGGGGGGGGGGGGGGGGGGGGGGGGGGGGGGGGGGGGGGGGGGGGGGGGGGGGGGGGGGGGGGGGGGGGGGGGGGGGGGGGGGGGGGGGGGGGGGGGGGGGGGGGGGGGGGGGGGGGGGGGGGGGGGGGGGGGGGGGGGGGGGGGGGGGGGGGGGGGGGGGGGGGGGGGGGGGGGGGGGGGGGGGGGGGGFGGCCGGGGGGGFCFGGGGGEFGGGGGFF>EGFGG>FFB:FDFBFGGGGFFGFAF<A6CFF?BF:GG
@M02352:288:000000000-CKWC8:1:1101:18381:5853 1:N:0:TACGCTGC+CGTCTAAT
TACGGAGGGTGCAAGCGTTATCCGGAATCATTGGGTTTAAAGGGTCCGTAGGCGGACTAATAAGTCAGAGGTGAAATCCCGCAGCTCAACTGTGGAACTGCCTTTGAAACTGTTAGTCTTGAGTTATTGTGAAGTGGTTAGAATATGTAGTGTAGCGGTGAAATGCTTAGAGATTACATGGAATACCGATTGCGAAGGCAGATCACTAACAATATACTGACGCTGATGGACGAAAGCGTGGGGAGCGAACAGGATTAGATACCCTGGTAGTCCACGCCGTAA
+
GFFGGGGGDGGGGGGGGGGGGGGGGGGGGGGGGGGFGGGGGGGGGGGGGGGGGGGGGGGGGGGGGGGGGGGGGGGGGGGGGGFGGGGGGGGGGGGGGGGGGGGGGGGGGGGGGGGGGGGGGGGGGGGGGGGGGGGGGGGGGGGGGGGGGGGGGGGGGGGGGGGGGGGGGGGGGGGGGGGGGGGGGGGGGGGGGGGGCGGGGGFGGGGGGGGGGGGGGGGGGGGGGGGGGFGGGGGFFGDGGDFFFFGGGGFFFFGGFFFFG7CGFFGFAFDFFGFF>FF>DD
@M02352:288:000000000-CKWC8:1:1101:10512:5857 1:N:0:TACGCTGC+CGTCTAAT
TACGGAGGGTCCGAGCGTTATCCGGAATCATTGGGTTTAAAGGGTCCGCAGGCGGTCGATTAAGTCAGAGGTGAAATCCCATAGCTCAACTATGGAACTGCCTTTGATACTGGTTGACTTGAGTCATATGGAAGTAGATAGAATGTGTAGTGTAGCGGTGAAATGCATAGATATTACACAGAATACCGATTGCGAAGGCAGTCTACTACGTATGTACTGACGCTCATGGACGAAAGCGTGGGGAGCGAACAGGATTAGATACCCTGGTAGTCCACGCCGTAA
+
GGGGGGGGGGGGGGGGGGGGGGGGGGGGGGGGGGGGGGGGGGGGGGGGGGGGGGGFGGGGGGGGGGGGGGGGGGGGGGGGGGCFGGGGGGGGGGGGGGGGGGGGGGGGGGGGGGGGGGGGGGGGGGGGGGGGGGGGGGGGGGGGGGGGGGGGGGGGGGGGGGGGGGFGGGGGGGGGGGGGGGGGGGGGGGGGGGGGGGGGGGGFGGGGGGGGGGGGGGGGGGGGGGGGGGGGGGGFGGGGGGFFFFGGGGFF?FGGFFFFGGGGFFGFFFFFFG@FFFFFGG
@M02352:288:000000000-CKWC8:1:1101:8787:5863 1:N:0:TACGCTGC+CGTCTAAT
TACGAGGGGTGCAAGCGTTAATCGGAATTACTGGGCGTAAAGCGTGCGTAGGTGGTTTGTTAAGCAAGATGTGAAAGCCCCGGGCTCAACCTGGGAACTGCATTTTGAACTGGCAAACTAGAGTATTGTAGAGGGTAGTGGAATTTCAGGTGTAGCGGTGAAATGCGTAGAGATCTGAAGGAATACCGATGGCGAAGGCAGCCACCTGGGTCAACACTGACGCTCATGTACGAAAGCGTGGGGAGCAAACGGGATTAGATACCCCGGTAGTCCACGCCGTAA
+
GGGGGGGGGGGGGGGGGGGGGGGGGGGGGGGGGGGGGGGEGGGGGGGGGGGGGGGGGGGGGGGGGGGGGGGGGGGGGGGGGGGGGEGGGGGGGGGGGGGGGGGGGGGGGGGGGGGGGGGGGGGGGGGGGGGGGGEGGGGGGGGGGGGGGGGGGFGGGGGGGGDFGGGGGGGGGGGGGGGGGGGGGGGGGGGGGGGGGGGGGGGGGGGGGGGGGGGGGGGFGGGEGGGGGGGGGGGFGGGGGGF6>FGGFGFFBBGGFFFFGGGFFDGEBFB>FGFFFFFBD<
@M02352:288:000000000-CKWC8:1:1101:4730:5868 1:N:0:TACGCTGC+CGTCTAAT
TACGGAGGGTCCGAGCGTTATCCGGAATCATTGGGTTTAAAGGGTCCGCAGGCGGTCGATTAAGTCAGAGGTGAAATCCCATAGCTCAACTATGGAACTGCCTTTGATACTGGTTGACTTGAGTCATATGGAAGTAGATAGAATGTGTAGTGTAGCGGTGAAATGCATAGATATTACACAGAATACCGATTGCGAAGGCAGTCTACTACGTATGTACTGACGCTCATGGACGAAAGCGTGGGGAGCGAACAGGATTAGATACCCTGGTAGTCCACGCCGTAA
+
GGGGGGGGGGFGEGGGGGGGGGGGGGGGGGGGGGGGGGGGGGGGGGGGGGGGGGGGGEFGGGGGGGGGGGGGGGGGGAGGGFFGGGGGGGGGGGGGGGGGGGGGGGGGGGGGGGGGGGGGGGGGGGGGGGGGGGGGGGGGGGGGFCFGGGGGGGGGGGGGGGGGGGGGGGGGGGGGGGFGGGFCCGGGGGGGGGGGGGGGGGGGGGGGGGGGGEGGGGGGGGGGGGGGGGGGGGGFDGGGGGFFFFGGGGFFFFGG>@FFGGGGFFGFFFFFFGF?0:DBGD
@M02352:288:000000000-CKWC8:1:1101:18392:5871 1:N:0:TACGCTGC+CGTCTAAT
TACGGAGGGTGCAAGCGTTATCCGGAATCATTGGGTTTAAAGGGTCCGTAGGCGGACTAATAAGTCAGAGGTGAAATCCCGCAGCTCAACTGTGGAACTGCCTTTGAAACTGTTAGTCTTGAGTTATTGTGAAGTGGTTAGAATATGTAGTGTAGCGGTGAAATGCTTAGAGATTACATGGAATACCGATTGCGAAGGCAGATCACTAACAATATACTGACGCTGATGGACGAAAGCGTGGGGAGCGAACAGGATTAGATACCCTGGTAGTCCACGCCGTAA
+
GGGGGGEGGGGGGGGGGGGGGGGGG7FCGGGGGGGGGDGGGGGCGGGGGGGGGGGGGGGGGGGGGGGGGGGGGGGGGGGGGGGEGGGGGGGGG?FGFGGGGGGGGGGGGGGGGGGGGGGGFGGGGGGGGGGGGGGGGGGGGGGGGFGGGGGGFFFGGGGGFGGGGFGGGFECFGGGGGGGGGGGGGGDEGGGGGGGGGGGDCFFGGGCFGCGGGGGGGF9FGGGGGGGGGGGGGDEFEGGGG>06B<DGDBFFFGG<FBFGGGFFFGF<?>BFGFFFFF>37
@M02352:288:000000000-CKWC8:1:1101:20294:5952 1:N:0:TACGCTGC+CGTCTAAT
TACGGAGGGTGCAAGCGTTATCCGGAATCATTGGGTTTAAAGGGTCCGTAGGCGGACTAATAAGTCAGAGGTGAAATCCCGCAGCTCAACTGTGGAACTGCCTTTGAAACTGTTAGTCTTGAGTTATTGTGAAGTGGTTAGAATATGTAGTGTAGCGGTGAAATGCTTAGAGATTACATGGAATACCGATTGCGAAGGCAGATCACTAACAATATACTGACGCTGATGGACGAAAGCGTGGGGAGCGAACAGGATTAGATACCCTGGTAGTCCACGCCGTAA
+
GFFDC@CEG@FGFEFGGEEGGGGEG@CGDEGAEDGC7CCEDGGGFGGGGGGGGEG@=FFCEEGGGG,E?FE,?FF<FFAEGG@:>,FEGGFGGCGEGGFFGGCFFF<F<9FBFFF5CFDF?<>FCDDD?@FGFGGFDFGGFGFGFFGFGGGGGGGGGGGGGGGGGGGFGGGG,5DFEGG@FFFGA<F@FDGGGGGCGGFFG8CEFFFGGGCCFGFGGFFGGCEGGGGGGGFCGGGEGGGGGGFFFEGGGGFFFFGG7@<FFG6<4>FF4*5>FD??>6@>GD
@M02352:288:000000000-CKWC8:1:1101:12757:5961 1:N:0:TACGCTGC+CGTCTAAT
TACGGAGGGTCCGAGCGTTATCCGGAATCATTGGGTTTAAAGGGTCCGCAGGCGGTCGATTAAGTCAGAGGTGAAATCCCATAGCTCAACTATGGAACTGCCTTTGATACTGGTTGACTTGAGTCATATGGAAGTAGATAGAATGTGTAGTGTAGCGGTGAAATGCATAGATATTACACAGAATACCGATTGCGAAGGCAGTCTACTACGTATGTACTGACGCTCATGGACGAAAGCGTGGGGAGCGAACAGGATTAGATACCCTGGTAGTCCACGCCGTAA
+
GGGGGGGGGGGGGGGGGGGGGGGGGGGGGGGGGGGGGGGGGGGGGGGGGGGGGGGFGGGGGGGGGFGGGGGGGGGGGGGGGGGGGGGGGGGGGGGGGGGGGGGGGGGGGGGGGGGGGGGGGGGGGGGGGGGGGGGGGGGGGGGGGGGGGGGGGGGGGGGGGGGGGGGGGGGGGGGGGGGGGGGGGGGGGGGGGGGGGGGGGGGGGGGGGGGGGGGGGGGGGGGGGGGGGGGGGGGFGGGGGGFFFFGGGGFFFFGG?FFFGGGGFFGFFFFFFGFFFFF>GG
@M02352:288:000000000-CKWC8:1:1101:13495:5971 1:N:0:TACGCTGC+CGTCTAAT
TACGGAGGGTCCGAGCGTTATCCGGAATCATTGGGTTTAAAGGGTCCGCAGGCGGTCGATTAAGTCAGAGGTGAAATCCCATAGCTCAACTATGGAACTGCCTTTGATACTGGTTGACTTGAGTCATATGGAAGTAGATAGAATGTGTAGTGTAGCGGTGAAATGCATAGATATTACACAGAATACCGATTGCGAAGGCAGTCTACTACGTATGTACTGACGCTCATGGACGAAAGCGTGGGGAGCGAACAGGATTAGATACCCTGGTAGTCCACGCCGTAA
+
GGGGGGGGGGGGGGGGGGGEGGGGGGGGGGGGGGGFGGGGGGGGGGGGGGGGGGGFGGGGFGGGGGGGGGGGGGGGGGGGGGGGFEGGGGGGGGGGGGGGGGGGGGGGGGFGGGGGFGGGFFGGGGGGGGGGGGGGGGGGGGGGGGGGGGGGGGGGGGGGGGGGGGGGGGGGGGFGGGGGGGGGGGGGGGGGGCGCGEGGGGFFGGGGGGGGGGGGGGGFG>EGGD@FGGGDGGDEGGCECDEB>BGGGGFF11FF>F>FGGFGFFGFA@<AFGFFFFFFGD
@M02352:288:000000000-CKWC8:1:1101:4069:5986 1:N:0:TACGCTGC+CGTCTAAT
TACGGAGGGTGCGAGCGTTAATCGGAATTACTGGGCGTAAAGCGCACGCAGGCGGTTAATTAAGCTAGATGTGAAAGCCCCGCGCTCAACGTGGGATGGTCATTTAGAACTGGTTGACTAGAGTATTGGAGAGGGGAGTGGAATTTCTGGTGTAGCGGTGAAATGCGTAGATATCAGAAGGAACATCAGTGGCGAAGGCGACTCTCTGGCCAAATACTGACGCTCATGTGCGAAAGTGTGGGTAGCGAACAGGATTAGATACCCTGGTAGTCCACACCGTAA
+
GGGGDFEGGGGGGGGGGFGGFGGGGE:FGGGGGGGGGGEGFGGGGEGGGFGGGGGGGGDGGGGGGGGGGGGGGGGGGGGGGGGGG@GGGGGGGFGGGDFFGGGGGGFGGGGGGGGGGGGGFFGCACGGGGGGGGDGFFEGGGFCFGGGGGGGGGGGGGGGGGGGGGGEGGDGFFGGGC;CGGGGGFGGGGGGGDCGGGGGGGGCEGGGGGGFGGGGGFGGCEE=EGFGGEFGGGGFGGGGGGFFFFGGGGFFF?CFDFFFGG?FFFGFFFFFFGF?BFD?<>
@M02352:288:000000000-CKWC8:1:1101:6905:5990 1:N:0:TACGCTGC+CGTCTAAT
TACGGAGGGTCCGAGCGTTATCCGGAATCATTGGGTTTAAAGGGTCCGCAGGCGGTCGATTAAGTCAGAGGTGAAATCCCATAGCTCAACTATGGAACTGCCTTTGATACTGGTTGACTTGAGTCATATGGAAGTAGATAGAATGTGTAGTGTAGCGGTGAAATGCATAGATATTACACAGAATACCGATTGCGAAGGCAGTCTACTACGTATGTACTGACGCTCATGGACGAAAGCGTGGGGAGCGAACAGGATTAGATACCCTGGTAGTCCACGCCGTAA
+
EFFG@FGGDCFFGCGGGCF7FFFGGFGGGGGGGFGFEGGGEGGGGGFFGFGGGEEFFEFGGGGGGGGGGGGGGGGGGGFGGGFGGEGGGGGGGGGGGGGGGGGFDFGGGFFGGGGCFEFFGGGGGGGGGGGGGFGGGGGGGGGGGGGGGGGGGGGGGGGGGGGGGGGGGGGFFGGGFFFGGGGGGGGGGGGGGGGGGGGGGGGGGGGGGGGGGGGGGGGCGGGGEGGGGGFGGGGBFGGGGGF?BFGGGGEFBFGGFFFFFFGGF>*<<*89?FFBB1>;GD
@M02352:288:000000000-CKWC8:1:1101:4309:5995 1:N:0:TACGCTGC+CGTCTAAT
TACGGAGGGGGTTAGCGTTGTTCGGAATTACTGGGCGTAAAGCGTACGTAGGCGGATTGGAAAGTTGGGGGTGAAATCCCAGGGCTCAACCCTGGAACTGCCTCCAAAACTATCAGTCTAGAGTTCGAGAGAGGTGAGTGGAATTCCAAGTGTAGAGGTGAAATTCGTAGATATTTGGAGGAACACCAGTGGCGAAGGCGGCTCACTGGCTCGATACTGACGCTGAGGTACGAAAGTGTGGGGAGCAAACAGGATTAGATACCCTGGTAGTCCACACCGTAA
+
EFGGEC:CCGGCFFEGGGGGGGGGGGEGGFGGFCFEGGC,9?EFFGGFG<EEA>=@FCEE9BEFEECGGGGCEGGGGGGGGGGGEECECEBCFGGGGGGDFFGGGBFFCGFFCA@FGGGGGGDGGGG@GGF<FCFGGFGDCGFEFGFFGGGGGG;FF,C<<C9CGGG8CG595BFGGGGGGCFFGGGGFGGGGEGDGC8EEGCGFFFGGGGGDEGGGFCFGGEGGGCGGGGGGG3<F?CCEED<(75C6CFFFFFCF@A6+<A<FF*949<)7FFFF?)3CC
@M02352:288:000000000-CKWC8:1:1101:11390:6014 1:N:0:TACGCTGC+CGTCTAAT
TACGGAGGGTCCGAGCGTTATCCGGAATCATTGGGTTTAAAGGGTCCGCAGGCGGTCGATTAAGTCAGAGGTGAAATCCCATAGCTCAACTATGGAACTGCCTTTGATACTGGTTGACTTGAGTCATATGGAAGTAGATAGAATGTGTAGTGTAGCGGTGAAATGCATAGATATTACACAGAATACCGATTGCGAAGGCAGTCTACTACGTATGTACTGACGCTCATGGACGAAAGCGTGGGGAGCGAACAGGATTAGATACCCTGGTAGTCCACGCCGTAA
+
GGGGGGGGGGGGGGGGGGGGGGGGGFGGGGGGGGGGGGGGGGGGGGGGGGGGGGGGGGGGGGGGGGGGGGGGGGGGGGGGGGGGGGGGGGGGGGGGGGGGGGGGGGGGGGGGGGGGGGGGGGGGGGGGGGGGGGGGGGGGGGGGGGGGGGGGGGGGGGGGGGGGGGGGFCGGGGGGGGGGGGGGGGGGGGGGGGGGGGGEGGGGGGGGGGFFGGGGGGGGGGGGGGGGGGGGGGGFGG9EGGE:2>GGGGFF<<GD>FB?9FGG@FGFBFFBFFFFBFFFGG
@M02352:288:000000000-CKWC8:1:1101:6846:6068 1:N:0:TACGCTGC+CGTCTAAT
TACGGAGGGTGCGAGCGTTAATCGGAATTACTGGGCGTAAAGCGTACGCAGGCGGTTTGTTAAGCGAGATGTGAAAGCCCCGGGCTCAACCTGGGAACTGCATTTCGAACTGGCAAACTAGAGTGTGATAGAGGGTGGTAGAATTTCAGGTGTAGCGGTGAAATGCGTAGAGATCTGAAGGAATACCGATGGCGAAGGCAGCCACCTGGGTCAACACTGACGCTCATGTACGAAAGCGTGGGGAGCAAACGGGATTAGATACCCCGGTAGTCCACGCCGTAA
+
GGGGGFGGGGGGGGGGGGGGGGGGGGGGGFGGFGGGGGGGGGGGGGGGGGGGGGGGGGGGGGGGGGGGGGGGGGGGGGGGGGGGGGGFGGGGGGGGGGGGGGGGGGGGGGGGGGEGGGGFFFGGGGGDFGGGGGGGGGGGGGGGGGGGGGGGGGGGGGGGGFGGGGGGGGGGGGGGGGGGGGGFFGGGDGGGGGGGGGGGGGGGGGGGGGGGFGGGGGGGGGGGGGGGGFGGGGGFGGGGGGFFFFGCFGFFFFDGFFFFGGGGFFGFFB>AFGFFFFEFGD
@M02352:288:000000000-CKWC8:1:1101:27313:6088 1:N:0:TACGCTGC+CGTCTAAT
TACGGAGGGTCCGAGCGTTATCCGGAATCATTGGGTTTAAAGGGTCCGCAGGCGGTCGATTAAGTCAGAGGTGAAATCCCATAGCTCAACTATGGAACTGCCTTTGATACTGGTTGACTTGAGTCATATGGAAGTAGATAGAATGTGTAGTGTAGCGGTGAAATGCATAGATATTACACAGAATACCGATTGCGAAGGCAGTCTACTACGTATGTACTGACGCTCATGGACGAAAGCGTGGGGAGCGAACAGGATTAGATACCCTGGTAGTCCACGCCGTAA
+
GFGFGGEGGCFGGCFFGGEGGEFEGFEGGGGGGGGGGCC<6CFGGGFGD>F=CFGGGGDGGEGFAFGGDFFEFFFEGGFFCF@FG?F@EFGGGGGGGGGGGGGGA<??BFGGGGGGGGGGGDFGGGGGGGGA<FGGGGGGGGGGGGGFFGECGCFGGGGGGGGGGGGGFFCFGGGGGCGGGGGGG9CEDGGGGGDEGGGGDGGGFGGGGGGGFGGGGFFGGGGGGGGGGGGGGGGFGGGDDGE:9EGDEGEF?BGGB?9FFFFGFFG@<FF2=CFFFFFF<D
@M02352:288:000000000-CKWC8:1:1101:25772:6104 1:N:0:TACGCTGC+CGTCTAAT
TACGTAGGGTGCAAGCGTTGTCCGGAATCACTGGGCGTAAAGCGTGCGTAGGCGGTTGTGTAAGTCTGGAGTGAAAGTCCAAGGCTCAACCTTGGGATTGCTTTGGAAACTGCATAACTTGAGTGCTGGAGAGGCAAGGGGAATTCCACGTGTAGCGGTGAAATGCGTAGATATGTGGAGGAATACCAGTGGCGAAGGCGCCTTGCTGGACAGTGACTGACGCTGAGGCACGAAAGCGTGGGGAGCAAACAGGATTAGATACCCTGGTAGTCCACGCCGTAA
+
GGGGGFGGGGGEEFGGGGGGG9FGGGGG@FGGGGGGGGGGGGGGGGGGGGGGGGGFGDGGGEFFGGGGGGGGGGGGFDGGGFGGGGGGGGGCGGGGGGGGGGGGC@EGGGGF9EDFAFGCGGGGGGGAFFGGGGGEFGCFGEGGGGGGGGGGGGGGGGGGGGGGGGGGGGGGGGGGGGFGGGFGGGGGGGGGGGGGGGGGGGGEFFGGGFDCGGGGGGGGGGGGGGGGFCDDGDGFGGGGGGF:9@F5?FFFFFGD?FBFGGGG?FFFFFFFFGFFFFFFGD
@M02352:288:000000000-CKWC8:1:1101:21785:6125 1:N:0:TACGCTGC+CGTCTAAT
TACGGAGGGTGCGAGCGTTAATCGGAATTACTGGGCGTAAAGCGCGCGTAGGTGGTTCAGTCAGTCAGATGTGAAAGCCCCGGGCTCAACCTGGGAACTGCACCTGATACTGCTGAACTAGAGTACGGTAGAGGGTAGTGGAATTTCCTGTGTAGCGGTGAAATGCGTAGATATAGGAAGGAACACCAGTGGCGAAGGCGACTACCTGGACCGATACTGACACTGAGGTGCGAAAGCGTGGGGAGCAAACAGGATTAGATACCCTGGTAGTCCACGCCGTAA
+
GCE@C@@@C8CFG7FGG:@F@CFFGD@FGCFGG<FGGFGC=FGGGE+F@FGCFFGGGGGFGGGGGGGFDGGAFGEECFGGGGGCF+FDG@=F<FFDFGE<FFDGC==,@EGGGGC=FFGGGGGBFGGD:FGCF:FGGEGCGGGGFGCGGFF:@=BCF7<<FFC9;;EE=8/7BF?FF9;CEFGGGGGGGFGFGEEGGEGGEGGEGFGCCCFGDGGCCEGCFGEGGG?CEGGGG?CEGGGDCEE09DC5EGFFB:CG2?AFGGCC?@GFF=AAFFFFF:DFGD
@M02352:288:000000000-CKWC8:1:1101:8777:6165 1:N:0:TACGCTGC+CGTCTAAT
TACGGAGGGGGTTAGCGTTGTTCGGAATTACTGGGCGTAAAGCGCACGTAGGCGGATCAGAAAGTATAGGGTGAAATCCCAGGGCTCAACCCTGGAACTGCCTTATAAACTCCTGGTCTTGAGTTCGAGAGAGGTGAGTGGAATTCCGAGTGTAGAGGTGAAATTCGTAGATATTCGGAGGAACACCAGTGGCGAAGGCGGCTCACTGGCTCGATACTGACGCTGAGGTGCGAAAGTGTGGGGAGCAAACAGGATTAGATACCCTGGTAGTCCACACCGTAA
+
GGGGGFGGGGGGGGGGGGGGGGGGGGGGGGGGGGGGGGGGGGGGGGGGGGGGGGGEGFFGFEGGF<F?FGGGGGGGGGGGGGGGGGGGGGGGGGGGGGGGGGGGGGGGGGGGGGGGGGGGGGGGGGGGGGGGGGGGGGGGGGGFGGGGCGGGGFD<FGGGGGGGGGGGFGGGFGGGGGGGEFGGFGG8FGGGGGGGGGGGGGDGCGGGGGGDGGGGGGGCFGGGGGGGGGGGG5DDGGGGGGFFFFGG+>FFFFGGFFFFGGGGFFGF<FFB?*94<?E1CC
@M02352:288:000000000-CKWC8:1:1101:25068:6165 1:N:0:TACGCTCC+CGTCTAAT
TACGAGGGGTGCAAGCGTTAATCGGAATTACTGGGCGTAAAGCGTGCGTAGGCGGTTTGTTAAGCAAGATGTGAAAGCCCCGGGCTCAACCTTGGAACTGCATTTTGAACTGGCAAACTAGAGTATTGTAGAGGGTAGTGGAATTTCCAGTGTAGCGGTGAAATGCGTAGAGATTGGAAGGAACATCAGTGGCGAAGGCGGCTACCTGGACAAATACTGACACTGAGGCACGAAAGCGTGGGGAGCAAACAGGATTAGATACCCTGGTAGTCCACGCCGTAA
+
GGGG-8CFG,C:,;EFGGG7,CFGGGGGGGGGGGGGGGGGGGGG:,FFGGGG9FG=>F+FGFGGF9FFGGGGGGGG9FGGDGGGGGGGEGG<,CFGGGGGG9FFGCA+CFGGFFF=,@F=FEFGF,@@FEGAFG+3@FFGGGGGGFF@@BFGGGGEFGGGFGGG,DFECGG;;FF<FE9CGFGGC,<FGGGGGDGGGGGEGEGCEFGGG6*28CFGGGGGG@CFFDFG5:CGGEDFGGGEGGE60@FF6DFFF?GGFFFFGGGGF>D?4BDFFGFFFFE>D>
@M02352:288:000000000-CKWC8:1:1101:23200:6167 1:N:0:TACGCTTC+CGTCTAAT
TACGGAGGGGGTTAGCGTTGTTCGGAATTACTGGGCGTAAAGCGTACGTAGGCGGATCAGAAAGTAGGGGGTGAAATCCCGAGGCTCAACCTCGGAACTGCCTCCTAAACTCCTGGTCTTGAGTTCGAGAGAGGTGAGTGGAATTCCAAGTGTAGAGGTGAAATTCGTAGATATTTGGAGGAACACCAGTGGCGAAGGCGGCTCACTGGCTCGCTACTGACGCTGAGGTACGAAAGTGTGGGCAGCAAACAGGATTAGATACCCTGGTAGTCCACACCGTAA
+
GGGG@CFG+CFCFFGGGEGGGGFEEC,DF<EGGGGGGGGGGGGGF,@FFFFGGGGCGE@B=FGFGFFGC7CGF@FFAFGGC:FGGGGGGGGGG7CGGEGGGGGGGFGFFGGFCFEF:FGGGGGG9FFFFED*FFFFC7FGGFGFGGGCFGGGG7C<FGGD@@EFCFGGGFGGGGGGGDDGGGGGGGGGGGGGGGGGGGGDEDGG@GGGGDDEG5CEGGFCGGGGG38EFFF5EFDD:CGGG=)42B4DFGFFF:FF?FFF9CFGFFGF<@FFF7@??FDFDD
@M02352:288:000000000-CKWC8:1:1101:26136:6187 1:N:0:TACGCTGC+CGTCTAAT
TACGGAGGGTCCGAGCGTTATCCGGAATCATTGGGTTTAAAGGGTCCGCAGGCGGTCGATTAAGTCAGAGGTGAAATCCCATAGCTCAACTATGGAACTGCCTTTGATACTGGTTGACTTGAGTCATATGGAAGTAGATAGAATGTGTAGTGTAGCGGTGAAATGCATAGATATTACACAGAATACCGATTGCGAAGGCAGTCTACTACGTATGTACTGACGCTCATGGACGAAAGCGTGGGGAGCGAACAGGATTAGATACCCTGGTAGTCCACGCCGTAA
+
GGGGGFGGGGGGGGGGGGGGGGGGGGGGGGGGGGGGGGGGGGGGGGGGGGGGGGGGGGGGGGGGGGGGGFGGGGGGGGGGGCCGFFFFGGGGGGGGGGGGGGGGGGGGGGGGGGGGGGGGGGGGGGGGGGGGGGGGGGGGGGGGGGGGGGGGGGGGGGGGGGGGGGGGGGCFFGGGGGGGGGGFGGGGGGGGGGGGGGGGGGGGGGGGGGGGGGGGGGGGGDECEGGGGGGGGGGFGGGGGGFFFFGGGGEFFFGGBFFFGGGGFFGFFFFAFGFFFFF>GD
@M02352:288:000000000-CKWC8:1:1101:6617:6218 1:N:0:TACGCTGC+CGTCTAAT
TACGGAGGGTGCGAGCGTTAATCGGAATTACTGGGCGTAAAGCGTACGCAGGCGGTTTGTTAAGCGAGATGTGAAAGCCCCGGGCTCAACCTGGGAACTGCATTTCGAACTGGCAAACTAGAGTGTGATAGAGGGTGGTAGAATTTCAGGTGTAGCGGTGAAATGCGTAGAGATCTGAAGGAATACCGATGGCGAAGGCAGCCACCTGGGTCAACACTGACGCTCATGTACGAAAGCGTGGGGAGCAAACGGGATTAGATACCCCGGTAGTCCACGCCGTAA
+
GGGGGGGGGGGGGGGGGFGGGGGGGGGGGGGGGGGGGGGGGGGGGGGGGGGGGGGEGGGGGGGGGGGGGGGGGGGGGGGGGGGGGGGGGGGGGGGGGGGGGGGGGGGGGGGGGGFFGGGCGEFFGGGGG9FEGGGGGGGGGGGGGGGFGCGGGGGGGGGGGGGGGGGGGGGGGGGGGGGGGGGGGGGGGGGGGGGGGGGGGGGGGGGGGGGGGGGGGGGGGCGEGGFGGGGGGGGFGGGGGGFFFEG7FGFFFFGFFFFFCG8DFFGEF>><FGF:>FFFGD
@M02352:288:000000000-CKWC8:1:1101:5749:6219 1:N:0:TACGCTGC+CGTCTAAT
TACGGAGGGTCCGAGCGTTATCCGGAATCATTGGGTTTAAAGGGTCCGCAGGCGGTCGATTAAGTCAGAGGTGAAATCCCATAGCTCAACTATGGAACTGCCTTTGATACTGGTTGACTTGAGTCATATGGAAGTAGATAGAATGTGTAGTGTAGCGGTGAAATGCATAGATATTACACAGAATACCGATTGCGAAGGCAGTCTACTACGTATGTACTGACGCTCATGGACGAAAGCGTGGGGAGCGAACAGGATTAGATACCCTGGTAGTCCACGCCGTAA
+
GGGGGGGGGGGGGGGGGGGGGGGGGGGGGGGGGGGGCGGGGGGGGGGGGGGGGGGGGGGGGGGGGGGGGGGGGGGGGGGGGGGGGCGGGGGGGGGGGGGGGGGGGGGGGGGGGGGGGGGGGGGGGGGGGGGGGGGGGGGGGGGGGGGGGGGGGGGGGGGGGGGGGGGGGGGGGGGFGFGGGGGGGGGGGGGGGGGGGGGGGGGGGGGGGDFFCFGGGGFGGGGGGGGGGGGGGCGFGGGGGG>?;EGGGGFFBBGGFFFFGGFGFFFFAFFAFFFFBBFBGC
@M02352:288:000000000-CKWC8:1:1101:23841:6222 1:N:0:TACGCTGC+CGTCTAAT
TACGGAGGGGGTTAGCGTTGTTCGGAATTACTGGGCGTAAAGCGTACGTAGGCGGATTAGTAAGTTAGGGGTGAAATCCCAGGGCTCAACCCTGGAACTGCCTTTAATACTGCTAGTCTTGAGTTCGAGAGAGGTGAGTGGAATTCCAAGTGTAGAGGTGAAATTCGTAGATATTTGGAGGAACACCAGTGGCGAAGGCGGCTCACTGGCTCGATACTGACGCTGCGGTACGAAAGTGTGGGGAGCAAACAGGATTAGATACCCTGGTAGTCCACACCGTA
+
GGGGGBFGGGGGGGGGGGGGGGGGGGGGGGGGGGGGGGGGGGGGGGGGGGGGGGGFEGGGGGFGGGFGGGGGGGGGGGGGGGGEFGGGGGGGGGGGGGGGGGGGGGAF3FGGGGFFGGGGGGGGGGGGGGG*CCFGCGGGFGCGGGGGGGGGGFGDGGGGGGGGGGGG6CFFCFGGGGFGEGGGGGGGGGGGG7:BEEGGGGGGGGGGFCFGEDFGGGGCGGGED*CEEGGGGCBDGGGGGFF?EGFGGFFBFGG<F<@FFGGFFFF?4AAFGFBBFFFC7
@M02352:288:000000000-CKWC8:1:1101:17002:6272 1:N:0:TACGCTGC+CGTCTAAT
TACGGAGGGTCCGAGCGTTATCCGGAATCATTGGGTTTAAAGGGTCCGCAGGCGGTCGATTAAGTCAGAGGTGAAATCCCATAGCTTAACTTTGGAACTGCCTTTGATACTGGTTGACTTGAGTCATATGGAAGTAGATAGAATGTGTAGTGTAGCGGTGAAATGCATAGATATTACACAGAATACCGATTGCGAAGGCAGTCTACTACGTATGTACTGACGCTCATGGACGAAAGCGTGGGGAGCGAACAGGATTAGATACCCTGGTAGTCCACGCCGTAA
+
G9C@;;@@E8FGG7FFC7-BFG<BF7+C,6C696F,,,,C6FFG<FGDGCF:FEGG:FCGGDGGGFDD<F@==<A?FAEFGD45B,<?FC?FGG,BFGC<FG9BD<?5DD8<=FG@,C@3CDFFG<DFGGFF<@FDFFDFFF9@DD=DFGGCG7DGGGGEG9FAFC=EEGGGCG<D,24DD3DCBFC8:<:;9*BC>8CF>9C<CFGG9:;CGGGC;2+1:BG=8<+<9<79*/CD*:/A>8>6>:DCCGFF??G:3/<BEEDC@F:756>46F?2;BF(99
@M02352:288:000000000-CKWC8:1:1101:14748:6274 1:N:0:TACGCTGC+CGTCTAAT
TACGGAGGGTGCAAGCGTTAATCGGAATTACTGGGCGTAAAGCGCGCGTAGGTGGTTCAGTCAGTCAGATGTGAAAGCCCCGGGCTCAACCTGGGAACTGCACCTGATACTGCTGAACTAGAGTACGGTAGAGGGTAGTGGAATTTCCTGTGTAGCGGTGAAATGCGTAGATATAGGAAGGAACACCAGTGGCGAAGGCGACTACCTGGACTGATACTGACACTGAGGTGCGAAAGCGTGGGGAGCAAACAGGATTAGATACCCTGGTAGTCCACGCCGTAA
+
GGGGGGGGGGGGGGGGGGGGGGGGGGGGGGGGGEGGGGGGGGGGGGGGGGGGGGGGGGGGGGGGGGGGGGGGGGGGGGGGGGGGGGGGGGGGGGGGGGGGGGGGGGGGGGGGGGFGGGGGGGGGGGGGGGGGGGGGGGGGGGGGGGGGGGGGGGGGGGGGGGGGGGGGGGGGGFGGGGGGGGGGGGGGGGGGGGGGGGGGGGGGGGGGGGGGCFGGFGGGGGGGGGGGG5F5EGGFGGGCEGFBBFGGCGFF??GGFFFFCEGGFFGFFFFFFG=:BFFFGG
@M02352:288:000000000-CKWC8:1:1101:5870:6279 1:N:0:TACGCTGC+CGTCTAAT
TACGGAGGGTCCGAGCGTTAATCGGAATTACTGGGCGTAAAGCGCACGCAGGCGGTTTGTTAAGCTAGATGTGAAAGCCCTGGGCTCAACCTGGGAATTGCATTTAGAACTGGCAGGCTAGAGTTTTGGAGAGGGGAGTGGAATTCCAGGTGTAGCGGTGAAATGCGTAGATATCTGGAGGAACATCAGTGGCGAAGGCGACTCCCTGGTCAGTAACTGACGCTCATGTGCGAAAGTGTGGGTAGCGAACAGGATTAGATACCCTGGTAGTCCACACCGTAA
+
GGGGGEEGGGGGGDGGGFGGCFFGGDFGGGGGGGGGGGGGGGGGGGGGGGGGGGGGGGGGGGGGGGGGGGGGGGGGGGGGGGGFGGGGGGGGGGGGGGGGGGGGGGGGGFGGGFEGGGGGGFGGGGGGEFGGGGGGDEGGGCCGGGCGGGFGGFGFGGGGGGGGGGGGGGGGGFCGGGGGGECGGGCCGGGGGGGGGGGGGGGG@FGGGGFGGGFFGGGGGGGCEDGGE9>DGDDBGGGGGD@<?FGGGGFFFFGG?FDFG?8CFFGFDF4<@GF:?BDBGC
@M02352:288:000000000-CKWC8:1:1101:8248:6295 1:N:0:TACGCTGC+CGTCTAAT
TACGGAGGGTCCGAGCGTTATCCGGAATCATTGGGTTTAAGGGTCCGCAGGCGGTCGATTAAGTCAGAGGTGAAATCCCATAGCTCAACTATGGAACTGCCTTTGATACTGGTTGACTTGAGTCATATGGAAGTAGATAGACTGTGTAGTGTAGCGGTGAAATGCATAGATATTACACAGAATACCGATTGCGAAGGCAGTCTACTACGTATGTACTGACGCTCATGGACGAAAGCGTGGGGAGCGAACAGGATTAGATACCCTGGTAGTCCACGCCGTAAA
+
GGGGG;FGCFFGG@FGGGGGGGFGGFEGEEGGGGGGGGGGFGCEF@FFE7FEGGGCFFGGGFGGFGGGFFFGACGGGFFGFBFCC,,CF9FGGGGGGGGGGGGFGGGCFGGGGFECDFGGGGG,EFDFGGFGGGGFCA@FF,>CGGGFGGCFAFGDGGGGGGGGCAFEDFGD9FGG??CF7AFC<FCGGG7CGC@EDGCGGGGGGGGGGCFGGG9CGGF@EGGDE7CEGGGD5?DFDEGGGD3;0B3>EDFFB:F=29:6C6FFFFF=ABAAFF5;?>B6**
@M02352:288:000000000-CKWC8:1:1101:26992:6297 1:N:0:TACGCTGC+CGTCTAAT
TACGAGGGGTGCAAGCGTTAATCGGAATTACTGGGCGTAAAGCGTGCGTAGGTGGTTTGTTAAGCAAGATGTGAAAGCCCCGGGCTCAACCTGGGAACTGCATTTTGAACTGGCAAACTAGAGTCTTGTAGAGGGTAGTGGAATTTCCAGTGTAGCGGTGAAATGCGTAGAGATTGGAAGGAACATCAGTGGCGAAGGCGGCTACCTGGACAAATACTGAAACTGAGGCACGAAAGCGTGGGGAGCAAACAGGATTAGATACCCTGGTAGTCCACGCCGTAA
+
GGGGCFFGGGGGDFGFGGGGFCGDGGGGGGGGGGGGGGGGGGGGGGGGGGGGFFGGGGGGGFGGGGGGGGGGGGGGGGGC:CFGGGGGGGGGGGGCDDGAGFGGGFGEFFGFGGCGGFFDAFFC,@<FEGEEC<FCFEGGFGFCFAEFFFGGFGDGG>FDGGFFDFEEGGDD9CEFGFCC:F<2<F<CCGD8*1:885EE?==CFFEEFC5E8@?7@CF?++<CFGGF**19EEDDGGGEGGF:1)19CC>?11CCDF>7EGG4=FD?>?<<9:?<BFD2DD
@M02352:288:000000000-CKWC8:1:1101:16807:6308 1:N:0:TACGCTGC+CGTCTAAT
TACGGAGGGTGCGAGCGTTAATCGGAATTACTGGGCGTAAAGCGTACGCAGGCGGTTTGTTAAGCGAGATGTGAAAGCCCCGGGCTCAACCTGGGAACTGCATTTCGAACTGGCAAACTAGAGTGTGATAGAGGGTGGTAGAATTTCAGGTGTAGCGGTGAAATGCGTAGAGATCTGAAGGAATACCGATGGCGAAGGCAGCCACCTGGGTCAACACTGACGCTCATGTACGAAAGCGTGGGGAGCAAACGGGATTAGATACCCCGGTAGTCCACGCCGTAA
+
GGGGGGGGGGGGGGGGGGGG,CFFGGGGGGGGGGGGGGGGGGGGGGGGGGGGGGGFGGGGGGGGGGGGGGGGGGGGGGGGGGGGGGGGGGGGGGGGGGGGGGGGGGGGGFGGGGGGGGGGGGGGGGGGGGGGGGGGGGGGGGGGGGGGGGGGGGGGGGGGGGGGGGGGGGGGFGGGGGGGGGGGGGGGGGGGGGGGGGGGGGGGGGGGGGGGGGGGGGGGGGGCEGGGGGGGGGGFGGGGGGFFFFGGGGFFFFGGFFFFFGFGFFGFFFFDFGFFFFFFDG
@M02352:288:000000000-CKWC8:1:1101:18012:6327 1:N:0:TACGCTGC+CGTCTAAT
TACGGAGGGTGCAAGCGTTAATCGGAATTACTGGGCGTAAAGCGCGCGTAGGTGGTTCAGTCAGTCAGATGTGAAAGCCCCGGGCTCAACCTGGGAACTGCACCTGATACTGCTGAACTAGAGTACGGTAGAGGGTAGTGGAATTTCCTGTGTAGCGGTGAAATGCGTAGATATAGGAAGGAACACCAGTGGCGAAGGCGACTACCTGGACCGATACTGACACTGAGGTGCGAAAGCGTGGGGAGCAAACAGGATTAGATACCCTGGTAGTCCACGCCGTAA
+
GGGGGEGGGGGGGGGGGGG,,CEEGEEGGGFGGGGGGGGGGGGGGGGGFGGGFGFGFFGFGFGGGGGFFGGG,BDFGGGGGGGGGGGGGGGGGGGGDGGDGGGGGGGCGFGGGGGGFGGGGGGGGGGGGGGGGGCFGGGGGFFGG9@FFGGFGGGGGGGGGGGGGGGGGGGCFGGGCGFFCFFGCGCGGGGGGDGEDGGGEEEGFFGGGFFCGGGEEFGDFFCEGFG=F=FCGE<@FGGE5C@<037D+7@??BGGFF>=FFG:*8FF28<<FFFBF:39G<
@M02352:288:000000000-CKWC8:1:1101:20702:6329 1:N:0:TACGCTGC+CGTCTAAT
TACGGAGGGTGCAAGCGTTATCCGGAATCATTGGGTTTAAAGGGTCCGTAGGCGGACTAATAAGTCAGAGGTGAAATCCCGCAGCTCAACTGTGGAACTGCCTTTGAAACTGTTAGTCTTGAGTTATTGTGAAGTGGTTAGAATATGTAGTGTAGCGGTGAAATGCTTAGAGATTACATGGAATACCGATTGCGAAGGCAGATCACTAACAATATACTGACGCTGATGGACGAAAGCGTGGGGAGCAAACAGGATTAGATACCCTGGTAGTCCACGCCGTAA
+
GGGGGGGGDGGGGGGGGGGGGGGGGGGGGGGGGGGGGGGGGGGGGGGGGGGGGGGGGGG<FGGGGGGGGGGGGGGGGFFEFFGGGGGGGGGGGFGCA?FFGDFGDFGGGGFFGGGFFEGGGGGEGGGGEGFGGGGGGEFGGGGGDEGGGGGCFGGGGGFGGGGGGGGFGGCFD;?FGGGGGGGGGGE@EGGGGDGGGGGGGDGGGGGGGGGCEGFGGGFGGCGCGDGGF6DDGGGFGDDGGGFFFFGGGGFFF:GGFFFFGGGFFFC?AFAFFGFFFFFBGG
@M02352:288:000000000-CKWC8:1:1101:13779:6336 1:N:0:TACGCTGC+CGTCTAAT
TACGGAGGGTCCGAGCGTTAATCGGAATTACTGGGCGTAAAGCGTGCGTAGGTGGTTTGTTAAGCAAGATGTGAAAGCCCCGGGCTCAACCTGGGAACTGCATTTTGAACTGGCAAACTAGAGTATTGTAGAGGGTAGTGGAATTTCCAGTGTAGCGGTGAAATGCGTAGAGATTGGAAGGAACATCAGTGGCGAAGGCGGCTACCTGGACAAATACTGACACTGAGGCACGAAAGCGTGGGGAGCAAACAGGATTAGATACCCTGGTAGTCCACGCCGTAA
+
GGGGGGGGGF<CCFFGGEGB<FGGGGGGGGGGGGGGGGGGGGGGCGGGGGGG5FF8,ECFGGGGFFGGGGGGGGGGDGGG=FGGGGGGGGGGGGGGGGGGGFGGGDFCGGGGGGGF@FGFGFGG<BDABFGGGGGGGGGGGGGGGEGFCGGGGGGCGGGGGGGGGGGGGGGGGGGGGGGGGGGGGC@FGGGGGGGGGGGGEGG>FGFGG897FGGGGGGGG9FF?FGFFGGGGGGF4CDGGGFFFBGG6CFF0:FGBFFFGGGGFFG@<?B<47?09BB4DD
@M02352:288:000000000-CKWC8:1:1101:18017:6344 1:N:0:TACGCTGC+CGTCTAAT
TACGGAGGGTGCAAGCGTTACTCGGAATTACTGGGCGTAAAGCGCGCGTAGGTGGTTCAGTCAGTCAGATGTGAAAGCCCCGGGCTCAACCTGGGAACTGCACCTGATACTGCTGAACTAGAGTACGGTAGAGGGTAGTGGAATTTCCTGTGTAGCGGTGAAATGCGTAGATATAGGAAGGAACACCAGTGGCGAAGGCGACTACCTGGACCGATACTGACACTGAGGTGCGAAAGCGTGGGGAGCAAACAGGATTAGATACCCTGGTAGTCCACGCCGTAA
+
GGGG7FGGGGGGGGGGGGGG,CFGGGGGGGGGGGGGGGGGGGGGEGGGGGGGGGGCFAFGFGGGGGGGGGGGGGGGGGGGDEGGGGGGGGGGFGGGFFGGGGGBDGGFFGGGGGGGGGGAFGGGCGGGFDGFFGGCBFGGGGGGGGGGFGGGGGCFDGGGGGGGGGGGGGGGGG79C,CGGGGGGGGGFFGGGGGGEGGG5CGECFGGGGGGGGEEGGGFG9CGGG88E:>3CEDFGGGGGGFFFFGGGGFFF?GGFFFFGGFGF>FF<FFFFGF?BFFFGG
@M02352:288:000000000-CKWC8:1:1101:7966:6348 1:N:0:TACGCTGC+CGTCTAAT
TACGAGGGGTGCAAGCGTTAATCGGAATTACTGGGCGTAAAGCGTGCGTAGGTGGTTTGTTAAGCAAGATGTGAAAGCCCCGGGCTCAACCTGGGAACTGCATTTTGAACTGGCAAACTAGAGTATTGTAGAGGGTAGTGGAATTTCCAGTGTAGCGGTGAAATGCGTAGAGATTGGAAGGAACATCAGTGGCGAAGGCGGCTACCTGGACAAATACTGACACTGATGGACGAAAGCGTGGGGAGCGAACAGGATTAGATACCCTGGTAGTCCACGCCGTAA
+
GGGGFGGGGGGGGGGGGGGGGGGGGGGGGGGGGGGGGGGGGGGGGGGGCFGGGGGGGGGGGGFGGGGGGGGGGGGGGGGGGGGGGGGGGGGGGGGGGGGGGGGGGGGGGGGGGGGGGGGGGGGFFGDGGGGGGGGGGGGGGGGGGGGGGGGGGGGGGGEGGGGGGGGGCEGGGGGGGGGGGGGGFFFGGGGGGGGGGGGGGGGGGGGGGGGGGGGGGGGGGGGGGC9EGCFGGGGFGGDGGGFFBDGDGGFFB?7D?FFFGGEGFFGFFFFA?C@<>:BFGD
@M02352:288:000000000-CKWC8:1:1101:18103:6349 1:N:0:TACGCTGC+CGTCTAAT
TACGGAGGGTCCGAGCGTTATCCGGAATCATTGGGTTTAAAGGGTCCGCAGGCGGTCGATTAAGTCAGAGGTGAAATCCCATAGCTCAACTATGGAACTGCCTTTGATACTGGTTGACTTGAGTCATATGGAAGTAGATAGAATGTGTAGTGTAGCGGTGAAATGCATAGATATTACACAGAATACCGATTGCGAAGGCAGTCTACTACGTATGTACTGACGCTCATGGAAGAAAGCGTGGGGAGCGAACAGGATTAGATACCCTGGTAGTCCACGCCGTAA
+
GGGGGGEGGGFGGCFGEFECC,CCECG7FGGGGGFGG7ECEFFFGGGEGGGGGGGGGGGGGGGFFGGGGGGFGFGGGGGGGGGGCFGGGGGGGFGG9F@EFFGGGGGFGGCEFGGGGFGGGCDGGGGGGGGEGGGGGFGGGGFEFGGGGGGGGGGCFGFGGGGGGFGFGGGGGDFFGGGGGGGGGGGGDGGGDGDGGGFGGGGGGGGGGGGGGGGGGGGGGGGGGGGGGDFGGGFFGGGGGG:?6BGGGGFF??DF<FFFGGFGFFF@DF8)9CF:0:>9DD
@M02352:288:000000000-CKWC8:1:1101:6825:6350 1:N:0:TACGCTGC+CGTCTAAT
TACGGAGGGTCCGAGCGTTATCCGGAATCATTGGGTTTAAAGGGTCCGCAGGCGGTCGATTAAGTCAGAGGTGAAATCCCATAGCTCAACTATGGAACTGCCTTTGATACTGGTTGACTTGAGTCATATGGAAGTAGATAGAATGTGTAGTGTAGCGGTGAAATGCATAGATATTACACAGAATACCGATTGCGAAGGCAGTCTACTACGTATGTACTGACGCTCATGGACGAAAGCGTGGGGAGCGAACAGGATTAGATACCCTGGTAGTCCACGCCGTAA
+
GGGGGGGGEGFGGGGGGEGGGA<@CFCFG@FFGFGFEGGGGGGGGGGGGGGGGGGGGGGGGEFGGGGGFGGGGGGFGGGGGGFGGCGEGGGGGGGGGGGGGGDADFCGGGGGGGGGGGGGGGGFGGGGGGGGDFFGGGGGGGGGGGGGFGGGGFGGGGGGGGGGGGFGGGGGGGGGGGGGGGFGGGGGGGGGGGGGGGGGEFGGGGGCFEGCFGGGGGCFCEEEGDEDGGGGGGGDGGGGGDBF>EDGGGFF?BGGFFFFGGGFFFGFAFA2@F??FBDBGG
@M02352:288:000000000-CKWC8:1:1101:7694:6362 1:N:0:TACGCTGC+CGTCTAAT
TACGGAGGGTGCAAGCGTTATCCGGAATCATTGGGTTTAAAGGGTCCGCAGGCGGTCAATTAAGTCAGAGGTGAAATCCCATAGCTTAACTATGGAACTGCCTTTGATACTGGTTGACTTGAGTTATACGGAAGTAGATAGAATAAGTAGTGTAGCGGTGAAATGCATAGATATTACTTAGAATACCGATTGCGAAGGCAGTCTACTACGTATATACTGACGCTCATGGACGAAAGCGTGGGGAGCGAACAGGATTAGATACCCTGGTAGTCCACGCCGTAA
+
GGGGGGGGGGGGGGGGGGGGGGGGGEGGGGGGGGGFEGGGGGGGGGGGGGGGGGGGGGGGGGGGGGGGGGGGGGGGGGGGGGGGGGGGGGGGGGGGGGGGGGGGGGGGGGGGGGGGGGGGGFFGGGGGGGGGGGGGGGGGGGFGGFGGGGGGGGGGGGGGGGGGGGGGGGGGGGGGGGGGGGGGGGFGGGGGGGGGGGGGGGGGGGGGGGGGGGGGGGGGGGGGGGGGGGGGGGGFGGGGDGFBFFGGGGEF?BGGFFFFGGCFFFGFFFFBFGFFB0>BGD
@M02352:288:000000000-CKWC8:1:1101:25647:6367 1:N:0:TACGCTGC+CGTCTAAT
TACGGAGGGTGCAAGCGTTATCCGGAATCATTGGGTTTAAAGGGTCCGCAGGCGGTCAATTAAGTCAGAGGTGAAATCCCATAGCTTAACTATGGAACTGCCTTTGATACTGGTTGACTTGAGTTATACGGAAGTAGATAGAATGTGTAGTGTAGCGGTGAAATGCATAGAGATTACACAGAATACCGATTGCGAAGGCAGCCACCTGGGTCAACACTGACGCTCATGTACGAAAGCGTGGGGAGCAAACGGGATTAGATACCCCGGTAGTCCACGCCGTAA
+
GGGGGGGGDGGGGGGGGGGGGGGGGGEGEGGGGGG@FGGGGGGGGFEGGGGGGGGGGCGGGGGGGGGGGGGGGGGGGGGGGCDGGGFGGGGFGGGGGGGGGGGGGGGEGGGGGGGEGGGGGGGGGFGFGGFFGGFGGGGGGGGFGEFGFGGGGGGGGGGGGGGGGGFGGGGGGGGGGGFGG<FFGGGGGGGGGGGGGGGGGGGGGGGGGGGGGFCFGGGGGGGCGGCGFEGGGGGFGGGGGGFFFFGGGGFFFFGGFFBFGGGGFFGFFFFFFGFFFFFFGG
@M02352:288:000000000-CKWC8:1:1101:25625:6369 1:N:0:TACGCTGC+CGTCTAAT
TACGGAGGGTGCAAGCGTTATCCGGAATCATTGGGTTTAAAGGGTCCGCAGGCGGTCAATTAAGTCAGAGGTGAAATCCCATAGCTTAACTATGGAACTGCCTTTGATACTGGTTGACTTGAGTTATACGGAAGTAGATAGAATGTGTAGTGTAGCGGTGAAATGCATAGAGATTACACAGAATACCGATTGCGAAGGCAGCCACCTGGGTCAACACTGACGCTCATGTACGAAAGCGTGGGGAGCAAACGGGATTAGATACCCCGGTAGTCCACGCCGTAA
+
GGGGG@EGGGGGFGGGGGGGF<FGCGGGFGFEFGG:FGGGGGGGFFFGCG7C@FGG=FGFFGGGGCEFGFFFFCFGGGGGGGG8FGBEDGFFGGGGGGGGGGGGGDFEDFGGGFFEGGGFDEFGGGGGFFDDEGGGGGGGGCEG9>DD<FFGFGFGCGGGGGGGFGFGFGGFFGGGGGGG7CFGGDC1>CFGGGGGDDGGGGGGGGGFEFGFCG9EGGCGGCG=:DCCEFG:GGGFFGGEEEE0(8<5CGBBFFGGBFFFGGGGFECDB:AD=CFF9<)4CD
@M02352:288:000000000-CKWC8:1:1101:25306:6385 1:N:0:TACGCTGC+CGTCTAAT
TACGGAGGGTGCGAGCGTTAATCGGAATTACTGGGCGTAAAGCGTACGCAGGCGGTTTGCTAAGCGAGATGTGAAAGCCCCGGGCTCAACCTGGGAACTGCATTTCGAACTGGCAAACTAGAGTGTGATAGAGGGTGGTAGAATTTCAGGTGTAGCGGTGAAATGCGTAGAGATCTGAAGGAATACCGATGGCGAAGGCAGCCACCTGGGTCAACACTGACGCTCATGTACGAAAGCGTGGGGAGCAAACGGGATTAGATACCCTGGTAGTCCACACCGTAA
+
GGFGDFEECCFGGEGGG@@F7FGGG7FGGGGGGGGGGFFE@FGGGGDGGGGGGGGGGGGGGGGFGGEEGGFE?FFGGCEFGGGDG=EGFGCGCGFFGGGGGGGD@FFGGGGGGGGGGGGGGCG@DDFFFFGCFFEFGGGGGGGGGGGGGGGCFGEFGGGGGGFDGGGGGGGGGGGGG9CFFGGGGGGGGCEEG8EGEG5EGGCGGGGGGGGGGGGGGGGGGGGEEGGGGGGFGCDEGGGDGDBBBFGFGGFEB6CF?FFFFCCFFFGFFFF2=FFBF?D?G<
@M02352:288:000000000-CKWC8:1:1101:6225:6395 1:N:0:TACGCTGC+CGTCTAAT
TACGGAGGGTGCAAGCGTTATCCGGAATCATTGGGTTTAAAGGGTCCGTAGGCGGACTAATAAGTCAGAGGTGAAATCCCGCAGCTCAACTGTGGAACTGCCTTTGAAACTGTTAGTCTTGAGTTATTGTGAAGTGGTTAGAATATGTAGTGTAGCGGTGAAATGCTTAGAGATTACATGGAATACCGATTGCGAAGGCAGACCACTAACAATATACTGACGCTGATGGACGAAAGCGTGGGGAGCGAACAGGATTAGATACCCTGGTAGTCCACGCCGTAA
+
FGGGGGGGGGGGGGGGGGGFGGGGC:FGGGGGGGGGGGGGGGFGGGGGGGGGGGGGGGGFFEFGGGGGGGGGGGGGGGGGGGGGEGGGGGGGGGGGGGGGGGGGGGGGGGGGGGFFGGGGDDAFFGGGFGGGGGGGGGFFDFGGCGGGGGGFFGGGGGGGGGFFFGGGGFDFEFGGGGGFGGGGFGGGDGGGGGDGDGGGGFCFGGG7CGGGGGFCEFGGGGGGC<GEGDFGGCC@FEGGGGE?FEDD5CEF?FGG<=<B9C6DFFGFFFDB9FFBFBB9C9
@M02352:288:000000000-CKWC8:1:1101:25579:6433 1:N:0:TACGCTGC+CGTCTAAT
TACGGAGGGTGCGAGCGTTAATCGGAATTACTGGGCGTAAAGCGTACGCAGGCGGTTTGTTAAGCGAGATGTGAAAGCCCCGGGCTCAACCTGGGAACTGCATTTCGAACTGGCAAACTAGAGTGTGATAGAGGGTGGTAGAATTTCAGGTGTAGCGGTGAAATGCGTAGAGATCTGAAGGAATACCGATGGCGAAGGCAGCCACCTGGGTCAACACTGACGCTCATGGACGAAAGCGTGGGGAGCGAACAGGATTAGATACCCTGGTAGTCCACGCCGTAA
+
GEFFGDGGCFEGG@GGGFEG<6EDGC:FGGEGGFGGGGECCFGGFFGGGGGGGGGGECGGGFGGGGDGGGGFFGGGGGGFGGGGG@FGGCGFFGGGGGGGGGGEFFGGGGGGG@,>FFGGGFGGGFFGGGGGGGGEFGGGGGCFGFGFGGGGGFFEGGGGGGGGGGGGGGGGGGFGGGGGGFCCFGFGEGGGGGGGGGGGGGGGFFGGGGGGGEFGGGGGGEGDEDFGG6CDGGGEGGGGGGEFFEGGGGFFFFGGFFBFGGGC?FGFDF<AFGFFFFF;<7
@M02352:288:000000000-CKWC8:1:1101:15143:6449 1:N:0:TACGCTGC+CGTCTAAT
TACGAGGGGTGCAAGCGTTAATCGGAATTACTGGGCGTAAAGCGTGCGTAGGTGGTTTGTTAAGCAAGATGTGAAAGCCCCGGGCTCAACCTGGGAACTGCATTTCGAACTGGCAAACTAGAGTGTGATAGAGGGTGGTAGAATTTCAGGTGTAGCGGTGAAATGCGTAGAGATCTGAAGGAATACCGATGGCGAAGGCAGCCACCTGGGTCAACACTGACGCTCATGTACGAAAGCGTGGGGAGCAAACGGGATTAGATACCCCGGTAGTCCACGCCGTAA
+
GGGGFGGGGGGGGGGGGGGGGGGGGGGGGGGGGGGGGGGGGGGGGGGGGGGGGGGGGGGGGGGGGGGGGGGGGGGGGGGGGGGGGGGGGGGGGGGGGGGGGGGGGGGGGGGGGGGGGGGGGFGGGGGGGGGGGGGGGGGGGGGGGGGGGGGGGGGGGGGGGGGGGGGGGGGGGGFGGGGGGGGGGGGGGGGGGDEGGGGGGGGGGGGGGGGGGFGGGGGGGGGGGGGGGGGGGGGFGGGG8ED?BFGGGGFEF?DGFFFFGGGGFFGFFFDFFGF?FFFFGC
@M02352:288:000000000-CKWC8:1:1101:17642:6451 1:N:0:TACGCTGC+CGTCTAAT
TACGGAGGGGGTTAGCGTTGTTCGGAATTACTGGGCGTAAAGCGCACGTAGGCGGATCAGAAAGTATAGGGTGAAATCCCAGGGCTCAACCCTGGAACTGCCTTATAAACTCCTGGTCTTGAGTTCGAGAGAGGTGAGTGGAATTCCGAGTGTAGAGGTGAAATTCGTAGATATTCGGAGGAACACCAGTGGCGAAGGCGGCTCACTGGCTCGATACTGACGCTGAGGTGCGAAAGTGTGGGGAGCAAACAGGATTAGATACCCTGGTAGTCCACACCGTAA
+
GGGGGGGGGGGFGGGGGGGGGGGGGGGGGGGGGGGGGGGGGGGGGGGGGGGGGGGGGGGGFGGGGFGGGGGGGGGGGGAFGGFGGGGGGGGDGGGGGGGGGGGGGGGGGGGGGGGGGGGGGGGGGGGGGGGGGGGGGGGGGGGGGGGFGGGGGGGGGGGGGGGGGGGGGGGGGGFGGGDCGGGGGGGGGGGGGGGGGGGGGGGGGGGFFGGGGDGGGGGCCEGGGGGGFGG5EEDFGEGGGGF?BFGG?FFFBFGGFF4@FFGGFFFFFFBBFGFBBBFBGG
@M02352:288:000000000-CKWC8:1:1101:12537:6484 1:N:0:TACGCTGC+CGTCTAAT
TACGGAGGGTCCGAGCGTTATCCGGAATCATTGGGTTTAAAGGGTCCGCAGGCGGTCGATTAAGTCAGAGGTGAAATCCCATAGCTCAACTGTGGAACTGCCTTTGATACTGGTTGACTTGAGTCATATTGAAGTAGATAGAATGTGTAGTGTAGCGGTGAAATGCATAGATATTACACAGAATACCGATTGCGAAGGCAGTCTACTACGTATGTACTGACGCTCATGGACGAAAGCGTGGGGAGCGAACAGGATTAGATACCCTGGTAGTCCACGCCGTAA
+
GGGGGGGG7FGGEGGGGGGGGGGGGCFGGGGGGGGGGGGGGGGGGGGGGFGGGGG:>=FEGGGGGGGGGGGGGGGGGG,?554FGG,EFG,,C,4CF,EGGGGGGFGGGGGGFGGG8FGGG9<F9BFB<,C@FGG9D,EFFGGGAEGGGFGGGGGGGGGGGGGGGGGGGGGGGGGGGG9DGGFGGGG7FFGGGGGGGGGGG9++?CGG7*0=F*>BCGEGG*=ECGGCGGGGGGGEGGGGGGFFFFGDEG)7<FFGFFFFGGGGF>FFBFBFFGFFFFFFGG
@M02352:288:000000000-CKWC8:1:1101:4952:6512 1:N:0:TACGCTGC+CGTCTAAT
TACGGAGGGGGTTAGCGTTGTTCGGAATTACTGGGCGTAAAGCGCACGTAGGCGGATCAGAAAGTATAGGGTGAAATCCCAGGGCTCAACCCTGGAACTGCCTTGTAAACTCCTGGTCTTGAGTTCGAGAGAGGTGAGTGGAATTCCGAGTGTAGAGGTGAAATTCGTAGATATTCGGAGGAACACCAGTGGCGAAGGCGGCTCACTGGCTCGATACTGACGCTGAGGTGCGAAAGTGTGGGGAGCAAACAGGATTAGATACCCTGGTAGTCCACACCGTAA
+
GGFFE8@FGEGGGFGCGFGGGGGCGEGGGGGGFGGGEFGECFGGGGGGGGGGGGGGGGGGGGFGFGGGGGGGGGGGGGGGGGGGCFDFFFDCFGGGFFGGFGGGGGGGGGGGGGGFFDGGGGGGGGGGGGECGGGGGGGGGGGGFFGGGGFFFCFGGGGGGGGCFGGGFGGGFGGGGGDEEGGGGGGGGGGGGEGGGGGEEGGGGGGGFGGGGGGGGGGCGGGGGCFGGGGGDECEFGGGGGF?>FF<ECFF?<GGDFFFGGGGF>G)6?<<=F=??BEFDC
@M02352:288:000000000-CKWC8:1:1101:26295:6556 1:N:0:TACGCTGC+CGTCTAAT
TACGAGGGGTGCAAGCGTTAATCGGAATTACTGGGCGTAAAGCGTGCGTAGGTGGTTTGTTAAGCAAGATGTGAAAGCCCCGGGCTCAACCTGGGAACTGCATTTTGAACTGGCAAACTAGAGTATTGTAGAGGGTAGTGGAATTTCCAGTGTAGCGGTGAAATGCGTAGAGATTGGAAGGAACATCAGTGGCGAAGGCGGCTACCTGGACAAATACTGACACTGAGGCACGAAAGCGTGGGGAGCAAACAGGATTAGATACCCTGGTAGTCCACGCCGTAA
+
GGGGGGGGGFGGGFGGGFGGGGGFGGGGGGGGGGGGGGGGGGGGFGGGGGGGFGGCFGGGGGGGGGGGGGGGGGGGGGGGGGGGGGGGGGGGGGGGGGGGGGGGGGGGGGGGGGGGGGGGGGGGGGFFGGGGGGGGGGGGGGGGGGGGGGGGGGGGGGGGGGGGGGGGGGDGGGFGGGGGGFGGGGGFFGGGGGGGGGGGGGGGGGGGGC<FGGGGGGGFGGGGGGGGGGCDGGGFGGGGGGF6>5DGGFF??FFFFFFFGGFGFFG?9BA4FGF09:B;C<
@M02352:288:000000000-CKWC8:1:1101:28038:6564 1:N:0:TACGCTGC+CGTCTAAT
TACGGAGGGTCCGAGCGTTATCCGGAATCATTGGGTTTAAAGGGTCCGCAGGCGGTCGATTAAGTCAGAGGTGAAATCCCATAGCTCAACTATGGAACTGCCTTTGATACTGGTTGACTTGAGTCATATGGAAGTAGATAGAATGTGTAGTGTAGCGGTGAAATGCATAGATATTACACAGAATACCGATTGCGAAGGCAGTCTACTACGTATGTACTGACGCTCATGGACGAAAGCGTGGGGAGCGAACAGGATTAGATACCCTGGTAGTCCACGCCGTAA
+
GGGGGGGEGGFGGGG@FFEGGGGGGFCF@FGGGGGC7FFFGGGGGGGGEGGGGGGFGGCFGGGGGGGFEFGGGGGGGGGGGGFFCEGGGGGFFGGGGGGGFGGGGGGGGGGGGFGGGGGGGDGG9,@FFGGGDFFEFFGCFGGGGGGGFCFGGFGGGGGEGGGGFG9EFGGGGGGFE,C92CFEEFGGGGC8FECEGGGGEGDF:9AEFGGGFCCEEGFGFECEEG9C++9CEGDFDEGGGGF?15))>C>??0CFFFAFF9@DFFGFFFFFF7?:;:>6DD
@M02352:288:000000000-CKWC8:1:1101:6638:6591 1:N:0:TACGCTGC+CGTCTAAT
TACGGAGGGTCCAAGCGTTATCCGGAATCATTGGGTTTAAAGGGTCCGCAGGCGGTCGATTAAGTCAGAGGTGAAATCCCATAGCTCAACTATGGAACTGCCTTTGATACTGGTTGACTTGAGTCATATGGAAGTAGATAGAATGTGTAGTGTAGCGGTGAAATGCATAGATATTACACAGAATACCGATTGCGAAGGCAGTCTACTACGTATGTACTGACGCTCATGGACGAAAGCGTGGGGAGCGAACAGGATTAGATACCCTGGTAGTCCACGCCGTAA
+
GAFFGDGGGFGGGFGGGGGGGGGGGFCF<FGGGFG:CEGCEGGGGGDFGGGGGGGGGGGGGGGGGGGGGGGGFGGGGFFGEGDEGBFGGGGGGGGGGGGGGGGAFGEFGGGGGGGGGGGGGCFGGEGGFGGAFGGFGGG9FEEGGGGGGGGGGGGGDGGGGGGFGGGGGGGGGGGGAGGFGGGGGGGGGGGGGGGGGGGGGGGGGGGCFGGGGGGGFGG9EEDGGGFFCFFGGGDBGGGGGGF?>BDDEGFFB0CF2FAFGGF<=>GFA?A<FGFFFFBBGG
@M02352:288:000000000-CKWC8:1:1101:8107:6612 1:N:0:TACGCTGC+CGTCTAAT
TACGAGGGGTGCAAGCGTTAATCGGAATTACTGGGCGTAAAGCGTGCGTAGGTGGTTTGTTAAGCAAGATGTGAAAGCCCCGGGCTCAACCTGGGAACTGCATTTCGAACTGGCAAACTAGAGTATTGTAGAGGGTAGTGGAATTTCCAGTGTAGCGGTGAAATGCGTAGAGATTGGAAGGAACATCAGTGGCGAAGGCGGCTACCTGGACAAATACTGACACTGAGGCACGAAAGCGTGGGGAGCAAACAGGATTAGATACCCTGGTAGTCCACGCCGTAA
+
GGGFCFGGGGGGGGGGGGGGGGGGGGGGGGGGGGGGGGGGGGGGGGGGGGGGGGGFGGGGGGFGGGGGGGGGGGGGGGGGGGGGGGGGGGGGGGGGGGGGGGGFGGGGGGGGGGGGGGGGGGGFGGGGGGGFGGGGGGGGGGGGGGGGGGGGGGGGGGGGGGGGGGGCGGGGFGGGGGGGGGGGGGFGGGGGGEEGGGGGGGGGGGGGGGGGGGFGGFGGFFGGGGGGG5DGGGGEFEGGGGDFFEGG?FFFFFGGFFFFGGGGFFGFAFFAFG@BFFFFGG
@M02352:288:000000000-CKWC8:1:1101:14567:6640 1:N:0:TACGCTGC+CGTCTAAT
TACGGAGGGTCCGAGCGTTATCCGGAATCATTGGGTTTAAAGGGTCCGCAGGCGGTCAATTAAGTCAGAGGTGAAATCCCATAGCTTAACTATGGAACTGCCTTTGATACTGGTTGACTTGAGTCATATGGAAGTAGATAGAATGTGTAGTGTAGCGGTGAAATGCATAGATATTACTTAGAATACCGATTGCGAAGGCAGTCTACTACGTATATACTGACGCTCATGGACGAAAGCGTGGGGAGCGAACAGGATTAGATACCCTGGTAGTCCACGCCGTAA
+
GGGGGGGGGGGGGGGGGGG@FGGGGGGGGGGGGGGGGGGGGGGGGGGGGGGGGGGGGGGGGGGGGGGGGGGGGGGGGGGGGGGGGGGGGGGGGGGGGGGGGGGGGGGGGGGGGGGGGGGGGFGGGGGGGGGGGGGGGGGGGGGGGGGGGGGGGGGGGGGGGGGGGGGGGGGGGGGGGGGGGGGGGGGDGGGGGGGGCGGGGGGGGGGGGGGGGGGGGGGGGGGGGGGGGGGDGGGFGGGEEGFBFFGGGGBFBFGGFFFFFGGGFFFFFFFFFGFFFFFFGG
@M02352:288:000000000-CKWC8:1:1101:25922:6642 1:N:0:TACGCTGC+CGTCTAAT
TACGGAGGGTGCAAGCGTTATCCGGAATCATTGGGTTTAAAGGGTCCGTAGGCGGACTAATAAGTCAGAGGTGAAATCCCGCAGCTCAACTGTGGAACTGCCTTTGAAACTGTTAGTCTTGAGTTATCGTGAAGTGGTTAGAATATGTAGTGTAGCGGTGAAATGCTTAGAGATTACATGGAATACCGATTGCGAAGGCAGTCTACTACGTATATACTGACGCTCATGGACGAAAGCGTGGGGAGCGAACAGGATTAGATACCCTGGTAGTCCACGCCGTAA
+
GGGGGGGGGGGGGGGGGFGGGGGGGFGGGGGGGGGGGGGGGGGGGGGGGGGGGGGGGGGEGGGGGGGGGGGGGGGGGGGGGGGGGGGGGGGGGGGGGGGGGFGGGGGGFGGGGGGGGGGGGGGGGGGGGGGGGGGGGGFGGGGGGGGGGGGGGGGGGGGGGGGGGGGGGGGGGGGGGGGGGGGGGGGGDGGGGGGGGGGGGGGGGGGGGGGGGGGGGGFGGGGGGGGGGGGGGGGFGGGGGGFFFFGGGGFFF<GG?FF?FGGGFFGFDFFF=CFFBFF>GD
@M02352:288:000000000-CKWC8:1:1101:16082:6649 1:N:0:TACGCTGC+CGTCTAAT
TACGGAGGGTCCGAGCGTTATCCGGAATTATTGGGTTTAAAGGGTCCGCAGGCGGTCGATTAAGTCAGAGGTGAAATCCCATAGCTCAACTATGGAACTGCCTTTGATACTGGTTGACTTGAGTCATATGGAAGTAGATAGAATGTGTAGTGTAGCGGTGAAATGCATAGATATTACACAGAATACCGATTGCGAAGGCAGTCTACTACGTATGTACTGACGCTCATGGACGAAAGCGTGGGGAGCGAACAGGATTAGATACCCTGGTAGTCCACGCCGTAA
+
GGGGCGGGGGEFEGGGGGGGGGGGGG:F,C@FGGGGGGGGGGGGF@FGCFGDGGG:>FCE,FGGGG<FEEGGGGGGGCFGEFDGG?FGGGEC,EGGGGGGG,FGFGGGGGGGCG<BAFGAGGGGGGFFGGGGGGGGGG,FFGFGG>CFGGGGGGGGGGGGGGGGGGGGGGGGGGGGFGCCGGGCGGGGEFEGGGGGGGGGGCCCFGGGFGDCG*<CGFCGGG5EEG7CE+9CEGGFGGGGGGFBFFDGGGFFFFGGFFFFFGGGFFGFAFABFGF?FFFFGG
@M02352:288:000000000-CKWC8:1:1101:14552:6651 1:N:0:TACGCTGC+CGTCTAAT
TACGGAGGGTCCGAGCGTTATCCGGAATCATTGGGTTTAAAGGGTCCGCAGGCGGTCAATTAAGTCAGAGGTGAAATCCCATAGCTTAACTATGGAACTGCCTTTGATACTGGTTGACTTGAGTCATATGGAAGTAGATAGAATGTGTAGTGTAGCGGTGAAATGCATAGATATTACTTAGAATACCGATTGCGAAGGCAGTCTACTACGTATATACTGACGCTCATGGACGAAAGCGTGGGGAGCGAACAGGATTAGATACCCTGGTAGTCCACGCCGTAA
+
GGGGGFDFGGGGGGGGDEGGGGGGGFGGGGGGDGGGGGGGGGGGGGGGGGGGGGGGGGGGGGGGGGGGFFGFFGGGGGGGGGGGGGGGGGGGGGGGGGCEGGGGGGGGGFGGGGGGGGGGGG<FFGGGGGGGGGGGGGGGGGGGGFCGGGGCFGCFEGGGGGCEFGGGCGGGGFGGGGGGGGGGGGGEGGGGGCEGGGG>EGFFGGGCFGGCGGGGGGF988EEGGGGGFGDGGGFGGGG8=3(4@DGGGFFF?CF7?AF?FCFFFGFAFFFFGF:>FE9D9
@M02352:288:000000000-CKWC8:1:1101:9314:6675 1:N:0:TACGCTGC+CGTCTAAT
TACGGAGGGTCCGAGCGTTAATCGGAATTACTGGGCGTAAAGCGTACGCAGGCGGTTTGTTAAGCGAGATGTGAAAGCCCCGGGCTCAACCTGGGAACTGCATTTCGAACTGACAAACTAGAGTTTTGTAGAGGTTGGTAGAATTTCAGGTGTAGCGGTGAAATGCGTAGATATCTGAAGGAATACCAGTGGCGAAGGCGGCCACCTGGACAATAACTGACGCTCATGTACGAAAGCGTGGGGAGCAAACGGGATTAGATACCCCGGTAGTCCACGCCGTAA
+
GGGGGGGGGGGGGGGGCFGGFFGFGFFGGGGGGGG8FGGGGCDGGGGGGGGGDGG@FCEFFGFFDCFGEGGGGGGFFE<D=7FGEGGFDFGGCFFGGGGGGFGGGCC7DFGGCEA>BFGFGD9FCCCEGGGFFG,5@C>=FGGGGFD9DFGEFGGGGGGGGGGGGGCEGGG9CGGC+<CFFGGGFGG@FFCFGGGGDEG>5ECC>EGEGGGC8<EGFGGGG5EE=DGGG+;7=FDFGEGGGDBB(5D5FD>@?FGGFFFFCGGF)8CD>@AFF=?031@BC>
@M02352:288:000000000-CKWC8:1:1101:12510:6702 1:N:0:TACGCTGC+CGTCTAAT
TACGGAGGGTCCGAGCGTTATCCGGAATCATTGGGTTTAAAGGGTCCGCAGGCGGTCGATTAAGTCAGAGGTGAAATCCCATAGCTCAACTATGGAACTGCCTTTGATACTGGTTGACTTGAGTCATATGGAAGTAGATAGAATGTGTAGTGTAGCGGTGAAATGCATAGATATTACACAGAATACCGATTGCGAAGGCAGTCTACTACGTATGTACTGACGCTCATGGACGAAAGCGTGGGGAGCGAACAGGATCAGATACCCTGGTAGTCCACGCCGTAA
+
GGGGGGGGGGGGGGGGGGGGGGGGGGGGGGGGGGGGGGGGGGGGGGGGGGGGGGGFGGGFGGGGGGGGGGGGGGGGGGGGGGGGGGGGGGG<DFGGGGGGGGGGGGGGGGGGGGGGGGGGGGFGGGGGGFGGGGGGGGGGGGGGGGGGGGGGGGGGGGGGGGGGGGGGGGGGGGGGGGGGGGGFEGGGGGGGGGGGGGGGGGGFGGGGGGGFGGGGGGGGGGGGGGGFGGGGGGGFDEDGEGFFFFGGGGFFBBGC<FFFGGGGFFGFFFFFFFF?BFF>GG
@M02352:288:000000000-CKWC8:1:1101:7983:6704 1:N:0:TACGCTGC+CGTCTAAT
TACGGAGGGTCCGAGCGTTATCCGGAATCATTGGGTTTAAAGGGTCCGCAGGCGGTCGATTAAGTCAGAGGTGAAATCCCATAGCTCAACTATGGAACTGCCTTTGATACTGGTTGACTTGAGTCATATGGAAGTAGATAGAATGTGTAGTGTAGCGGTGAAATGCATAGATATTACACAGAATACCGATTGCGAAGGCAGTCTACTACGTATGTACTGACGCTCATGGACGAAAGCGTGGGGAGCGAACAGGATTAGATACCCTGGTAGTCCACACCGTAA
+
GGGGGGGGGGGG:EGGGGGGGGGGGGGGGGGGGGGGGGGGGGGGGGGGGGGGGGG:@:FFFGGGGGGGCFGGGGGGF<FEFEGGGGGGGGG?FCEGGFFGGGCFGGGFGGGGGGGG<FGGGGGG<FGDDDGGGGGEGFGEGGGGGDFGGGGGGGGGGGGGGGGGGGGGGGGGGGGGG?FGFBFFGGG8@FGFGGDGGGGGG8ACGGGGF*;CF8EGEFFGGGGGDGEGGFGGGGGDFCG>EGDBBFGGGGFFBFGG?4ABGGGGFFGFFFFFFGFFBFE?GG
@M02352:288:000000000-CKWC8:1:1101:9780:6733 1:N:0:TACGCTGC+CGTCTAAT
TACGGAGGGTGCGAGCGTTAATCGGAATTACTGGGCGTAAAGCGCATGCAGGTGGTTCATTAAGTCAGATGTGAAAGCCCGGGGCTCAACCTCGGAACTGCATTTGAAACTGGTGAACTAGAGTGCTGTAGAGGGGGGTAGAATTTCAGGTGTAGCGGTGAAATGCGTAGAGATCTGAAGGAATACCAGTGGCGAAGGCGGCCCCCTGGACAGACACTGACACTCAGATGCGAAAGCGTGGGGAGCAAACAGGATTAGATACCCTGGTAGTCCACGCCGTAA
+
GGGGGGGGGGGGGGGGGGGGGGGGGFGGGGGGGGGGGGGGGGGGGGGGGGGGGGGGGGGGGGFGGGGGGGGGGGGGGGGGGGGGGGGGGGGGGGGGFFGGGGGGGAFGGGGGGGGGGGGGGGGGGGGGGGGGGGGGGGGGGGFGGGGGGGGGGGGGGGGGGGGGGGGGGGGGGGGGGGGGGGGFFGGGGGGGGGGGGGGGGGGGGGGGGEFGGGGGGGGGGGGGGGGGGGGGGGGFGGGGGGFFFFGGFGFFFBGGFFBFGGGGFFGFAFFFFGFFFFFFGG
@M02352:288:000000000-CKWC8:1:1101:18450:6766 1:N:0:TACGCTGC+CGTCTAAT
TACGGAGGGTCCGAGCGTTATCCGGAATCATTGGGTTTAAAGGGTCCGCAGGCGGTCGATTAAGTCAGAGGTGAAATCCCATAGCTCAACTATGGAACTGCCTTTGATACTGGTTGACTTGAGTCATATGGAAGTAGATAGAATGTGTAGTGTAGCGGTGAAATGCATAGATATTACACAGAATACCGATTGCGAAGGCAGTCTACTACGTATGTACTGACGCTCATGGACGAAAGCGTGGGGAGCGAACAGGATTAGATACCCTGGTAGTCCACGCCGTAA
+
GGGGGGGGGGGGGGGGGGGGGGGGGFGGGGGGGGGGGGGGGGGGGGGGGGGGGGGFGGGGGGGFGGGGGGGGGGGGGGGGGGGGGFFGGGGGGGGGGGGGGGGGGGGGGGGGGGGGGGGGGGGGGGGGGGGFGGGGGFGGGGGGGGGGGGGGGGGGGGGGGGGGGGGGGGGGGGGGGGGGGGGGGGGGGGGGGGGG>EGGGGGGGGGGGEFGGFGGGGGGGGGDGGGGGGGDGGGFGGGGGGDBBFGGGGFFFFGGFFAFGGFGFFGFFFBFFGF?FFFFDD
@M02352:288:000000000-CKWC8:1:1101:20902:6791 1:N:0:TACGCTGC+CGTCTAAT
TACGAGGGGTGCAAGCGTTAATCGGAATTACTGGGCGTAAAGCGTGCGTAGGTGGTTTGTTAAGCAAGATGTGAAAGCCCCGGGCTCAACCTGGGAACTGCATTTTGAACTGGCAAACTAGAGTATTGTAGAGGGTAGTGGAATTTCCAGTGTAGCGGTGAAATGCGTAGAGATTGGAAGGAACATCAGTGGCGAAGGCGGCTACCTGGACAAATACTGACACTGAGGCACGAAAGCGTGGGGAGCAAACAGGATTAGATACCCTGGTAGTCCACGCCGTAA
+
GGGG@CFGGGGGGGGGGGGGGGGGGGEGGGFGGGGFGGGGGGFGEGGGGGGGGGGBFFGGGGGGFCGGDGGGGGGGGC8DB=FGGGGGGGGGGGGGG@FGGGGGGGGDGGGGGGCFDFGFGGGGGCFGGGGFAGCCDE<FGGGGGAFFDFGGGGFGGGGGGGGGGGGGGDGFGGFFCFCFGGGGCCGGGGGFGGGGGGGGGGEE8FFGFGGGG6CGFGFGGGGGFFGGGGGGGGGFGGGGGGFFFFGGGGFFFFGGFFFFGGGGFFGFAFFF4FF:><FFGG
@M02352:288:000000000-CKWC8:1:1101:14473:6794 1:N:0:TACGCTGC+CGTCTAAT
TACGGAGGGTGCGAGCGTTAATCGGAATTACTGGGCGTAAAGCGTACGCAGGCGGTTTGTTAAGCGAGATGTGAAAGCCCCGGGCTCAACCTGGGAACTGCATTTCGAACTGGCAAACTAGAGTGTGATAGAGGGTGGTAGAATTTCAGGTGTAGCGGTGAAATGCGTAGAGATCTGAAGGAATACCGATGGCGAAGGCAGCCACCTGGGTCAACATTGACGCTCATGTACGAAAGCGTGGGGAGCAAACGGGATTAGATACCCCGGTAGTCCACGCCGTAA
+
GGGGGGGGGGGGGGGGGGGGGGGGGGGGGGGGGGGGGGGGGGGGGGGGGGGGGGGFGGGGGGGGGEGGGGGGGGGGGGGGGGGGGGGGGGGGGGGGGGGGGGGGGGGGGGGGGGCGGGGGGGGGGGGGGGGGGGGGGGGGGGGGGGGGGGGGGGGGGGGGGGGGGGGGGGGGGGGG9?FGGGFGGGGGGGGGGGEGGGGGGGGGGGGGGGGGGGGGFGFGGGGGGGGGGGGGGGGFGGGEGDFFFFGDGGFEFFGGFFFFFGGGFEDFFFFFFGFFFFFFDD
@M02352:288:000000000-CKWC8:1:1101:20914:6805 1:N:0:TACGCTGC+CGTCTAAT
TACGAGGGGTGCAAGCGTTAATCGGAATTACTGGGCGTAAAGCGTGCGTAGGTGGTTTGTTAAGCAAGATGTGAAAGCCCCGGGCTCAACCTGGGAACTGCATTTTGAACTGGCAAACTAGAGTATTGTAGAGGGTAGTGGAATTTCCAGTGTAGCGGTGAAATGCGTAGAGATTGGAAGGAACATCAGTGGCGAAGGCGGCTACCTGGACAAATACTGACACTGAGGCACGAAAGCGTGGGGAGCAAACAGGATTAGATACCCTGGTAGTCCACGCCGTAA
+
GDFEGGE@FEGGGGGGGFFFFGGGGEEFGGGGGGGGGCEGFGGGGGGGFGGGFGGGGGGGGGGGGGGGGGGFFGGGFGGGGGGEEFGGGGGGGGGGGGGFG?<DFEFEC,FDGGGGCGFGF9FDFGGGGGGGGGGFGEGFDD<@<FGA=FFDGGFA@CCBFGGGGGGGGGGF,?;,=FGFGGGGGGGGGGGGGGGGGGFGGGGGGGFGGGGGGGGGGGFGGGGGGFCGFGG5CEG@7CGGDGFBFFGG6/<F1:GG4F28CGGG?FFF<@<BFG=<BFFFGC
@M02352:288:000000000-CKWC8:1:1101:17995:6810 1:N:0:TACGCTGC+CGTCTAAT
TACGGAGGATCCAAGCGTTATCCGGAATCATTGGGTTTAAAGGGTCCGTAGGTGGATAATTAAGTCAGAGGTGAAATCCTGCAGCTCAACTGTAGAATTGCCTTTGATACTGGTTATCTTGAGTCGTTGTGAAGTGGTTAGAATATGTAGTGTAGCGGTGAAATGCATAGATATTACATAGAATACCAATTGCGAAGGCAGATCACTAACAACGTACTGACACTGATGGACGAAAGCGTGGGGAGCGAACAGGATTAGATACCCTGGTAGTCCACGCCGTAA
+
GGGGGGGGGGGGGGGGGGGGGGGGGGGGGGGGGGGGGGGGGGGGGGGGGGGGGGGGGGGGGGGGGGGGGGGGGGGGGGGGGGGGGGGGGGGGGGGGGGGGGGGGGGGGGGGGGGGGGGGGGGGGGGGGGGGGGGGGGGGGGFGGGGGGGFGGGGGGGGGGGGGGGGGGGGGGGGGGGGGGFGFFFGGGGGGGGGGGEGGGGGGGGGGGGGGGGGGGGGFGGGGDFCD@?CG3CEGFGGGGGGFFFFGGGGFFBBGGFFFFGGGGFFFF9/8AFGFFFFFFGD
@M02352:288:000000000-CKWC8:1:1101:7343:6818 1:N:0:TACGCTGC+CGTCTAAT
TACGAGGGGTGCAAGCGTTAATCGGAATTACTGGGCGTAAAGCGTGCGTAGGTGGTTTGTTAAGCAAGATGTGAAAGCCCCGGGCTCAACCTGGGAACTGCATTTTGAACTGGCAAACTAGAGTATTGTAGAGGGTAGTGGAATTTCCAGTGTAGCGGTGAAATGCGTAGAGATTGGAAGGAACATCAGTGGCGAAGGCGGCTACCTGGACAAATACTGACACTGAGGCACGAAAGCGTGGGGAGCAAACAGGATTAGATACCCTGGTAGTCCACGCCGTAA
+
GGGGCEGGGGGGGGGGGGGGFGGGGGGGGGGGGGGGGGGGGGGGGGGGGGGGFGGFGGGGGGGGGGGGGGGGGGGGGGGGGGGGGGGGGGGGGGGGGGGGGGGGGGGGGGGG?FGGGGGGGGGGGGGGGGGGGGGGGGGGGGGGGGGGGGGGGGGGGGGGGGFFFGGGGGEFC;CFFFGGGGGGFFFGGGGGGGGGGGGGGGGGGGFGGGGGGGGGGGGGGGGCFGGGFGFGGGDDGDGGGGFFFFGGGG>FBFGGFFBFGGGGFFGF>FA>FGFFFFF>GG
@M02352:288:000000000-CKWC8:1:1101:9252:6828 1:N:0:TACGCTGC+CGTCTAAT
TACGGAGGGTCCAAGCGTTATCCGGAATCATTGGGTTTAAAGGGTCCGCAGGCGGTCAATTAAGTCAGAGGTGAAATCCCACAGCTCAACTGTGGAACTGCCTTTGATACTGGTTGACTTGAGTTATACGGAAGTAGATAGAATAAGTAGTGTAGCGGTGAAATGCATAGATATTACTTAGAATACCGATTGCGAAGGCAGTCTACTACGTATATACTGACGCTCATGGACGAAAGCGTGGGGAGCGAACAGGATTAGATACCCTGGTAGTCCACGCCGTAA
+
GFEEGDGDGGGGGCGGGFEEGGABF@CGEDEFGGG@FFGFFGGGGG<FGGGDGGGGGGGGGGGGGGGGGGGFFDFGGGDEFFCCFFGGGGGGGGGGGGGGGGGFGFFGFGGGFFGGGGGGGGGGGGGGGGGGGGF9F<CGGGGGGDEGGGGFGGGGGGBEFG;EC=FGGFFGGGGGFGFEGGGGGGGGGGGGGGGGGGGGGGGGGGGGGGGGGGGGGGGDGGGCCDGFFFGGEEGFGGGGGGFF>EGGGGFF?BGG<F<FF<C7?5DF26A>@CF?>BEFGG
@M02352:288:000000000-CKWC8:1:1101:5060:6864 1:N:0:TACGCTGC+CGTCTAAT
TACGGAGGGGGTTAGCGTTGTTCGGAATTACTGGGCGTAAAGCGTACGTAGGCGGATTAGTAAGTTAGGGGTGAAATCCCAGGGCTCAACCCTGGAACTGCCTTTAATACTGCTAGTCTTGAGTTCGAGAGAGGTGAGTGCAATTCCAAGTGTAGAGGTGAAATTCGTAGATATTTGGAGGAACACCAGTGGCGAAGGCGGCTCACTGGCTCGATACTGACGCTGAGGTACGAAAGTGTGGGGAGCAAACAGGATTAGATACCCTGGTAGTCCACACCGTAA
+
GFGGGGGGGGGGGGGGGGGGGGGGDGGGGGGGGGGCGFGECEFFGGGGGFFCFGG7BFGGGGFGGGGGGGGGGGGGGEEGG<EEEGFGGGGEG8FFGGGGGGGGGFEGCGGGGGGGGGGGGFGGGGEGGGGFEGGGGGGGGGGGGGGGFFGFGGGGGGGGGGGGGGGGGGGGFGGGGGGGDFGGGGGGGGGGGGGGGDGGGGGDFGGGGGF6888C8EFEGGGEEGGEFCGDGGGFGFGGGGF:>5CDFDF:0:GGFFFF9CF<FFGFFFFB?GFF?:>:CC
@M02352:288:000000000-CKWC8:1:1101:5876:6868 1:N:0:TACGCTGC+CGTCTAAT
TACGGAGGGGGTTAGCGTTGTTCGGAATTACTGGGCGTAAAGCGTACGTAGGCGGATTAGTAAGTTAGGGGTGAAATCCCAGGGCTCAACCCTGGAACTGCCTTTAATACTGCTAGTCTTGAGTTCGAGAGAGGTGAGTGGAATTCCAAGTGTAGAGGTGAAATTCGTAGATATTTGGAGGAACACCAGTGGCGAAGGCGGCTCACTGGCTCGATACTGACGCTGAGGTACGAAAGTGTGGGGAGCAAACAGGATTAGATACCCTGGTAGTCCACGCCGTAG
+
GGGGGDGGGGGGGGGGGGGGGGGGGGGGGGGGGGGGGGGGGGGGGGGGGGGGGGGGGGGGGGGGGGGGGGGGGGGGGGGGGGGGGGGGGGGGFGGGGGGGGGGGGGGGGGGGGGGGGGGGGGGGGGGGGGGGGGGGGGGGGGGGGGGGGGGGFGGGGGGGGGGGGGGGGGGGGGCFGGGGGGGGGGGGGGGGGGGGGGGGGGGGGGGGGFCFGGGGGGGGGGGGEGGGGGGGGFDDFGGGDGFBFEGFCFFFF?GGBFFFGGFCFFGFFFFBFGFF>:DFG*
@M02352:288:000000000-CKWC8:1:1101:27868:6896 1:N:0:TACGCTGC+CGTCTAAT
TACGGAGGGTCCGAGCGTTATCCGGAATCATTGGGTTTAAAGGGTCCGCAGGCGGTCGATTAAGTCAGAGGTGAAATCCCATAGCTCAACTATGGAACTGCCTTTGATACTGGTTGACTTGAGTCATATGGAAGTAGATAGAATGTGTAGTGTAGCGGTGAAATGCATAGATATTACACAGAATACCGATTGCGAAGGCAGTCTACTACGTATGTACTGACGCTCATGGACGAAAGCGTGGGGAGCGAACAGGATTAGATACCCTGGTAGTCCACGCCGTAA
+
GGGGGGGGGGGGGFGGGGGGGGGEGGGGGGGGGGGGGGGGGGGGGGGGGEEFGGGGGGGGGGGGGGGGGGDGGGGGGGGGGGFGGGGGGGGGGGGGGGGGGGGGGGGGGGGGGGGGGGGGGGGGGGGGGGGGGGGGGGGGGGGFGFGGGGGGGFFGGGGGGGGGGGGGGGGGGFEGFGGGGGGGGFGGGGEGFGGGGDFGGGGGFGGFGGGGGGGGGGGGGGGGGGGGGGGDEEGFGGDGGDEF9@GDGGB??BGG?F99?FGGFFGF<?AFFGFFFFFFGC
@M02352:288:000000000-CKWC8:1:1101:10771:6896 1:N:0:TACGCTGC+CGTCTAAT
TACGGAGGGTCCGAGCGTTATCCGGAATCATTGGGTTTAAAGGGTCCGCAGGCGGTCGATTAAGTCAGAGGTGAAATCCCATAGCTCAACTATGGAACTGCCTTTGATACTGGTTGACTTGAGTCATATGGAAGTAGATAGAATGTGTAGTGTAGCGGTGAAATGCATAGATATTACACAGAATACCGATTGCGAAGGCAGTCTACTACGTATGTACTGACGCTCATGGACGAAAGCGTGGGGAGCGAACAGGATTAGATACCCTGGTAGTCCACGCCGTAA
+
GGGGGFGEGGGGGGGGGEGGGGGGGFGGEFGGGFFFEGGFGGGGGGGGGGGEGGGGGGGGGGGGGGFGGGGGGGGGGGGGGGGGGFGGGGGGGGGFGGGGGGGGGFDFGGGGGGGGGGGGGGGGGFFFGGGFGGGGGFGFGGGGGGGGGGGGGFFDGGGGGGFEGGGGGGGGGGGGGGGGGGGGGGGGGGGGGGGGEGGFGGGGGGGFGCGFGGGGFG9F8EGEGGGDFGGCEEGEGGGDGEE<>BGGDGBFF:GF??AF?CFCF@GFFFFAFFF?BFFFGG
@M02352:288:000000000-CKWC8:1:1101:11518:6904 1:N:0:TACGCTGC+CGTCTAAT
TACGGAGGGTGCGAGCGTTAATCGGAATTACTGGGCGTAAAGCGTACGCAGGCGGTTTGTTAAGCGAGATGTGAAAGCCCCGGGCTCAACCTGGGAACTGCATTTCGAACTGGCAAACTAGAGTGTGATAGAGGGTGGTAGAATTTCAGGTGTAGCGGTGAAATGCGTAGAGATCTGAAGGAATACCGATGGCGAAGGCAGCCACCTGGGTCAACACTGACGCTCATGTACGAAAGCGTGGGGAGCAAACGGGATTAGATACCCCGGTAGTCCACGCCGTAA
+
GGGGGGGGGGGGGGGGGGGGFGGGGGGGGGGGGGGGGGGGGGGGGGGGGGGGGGGCFGGGGGGGGGGGGGGGGGGGGGGGGGGGGGGGGGGGGGGGGGGGGGGGGGGGGGGGGGGGGGGGGGGFGGGGGGGGGGGGFGGGGGGGGGGGGGGGGGGGGGGGGGGGGGGGGGGGGGFGGGGGGGGGGGGGGGGGGGGGGGGGGGGGGGGGGGGGGGFGGGGGGGGEGGGGGGGGGGGFGGGGGGDFFFGGGGFFFFGF?FFFGGGGFDGFFFFFFGF?>FFFGG
@M02352:288:000000000-CKWC8:1:1101:8904:6919 1:N:0:TACGCTGC+CGTCCAAT
TACGGAGGGTCCGAGCGTTATCCGGAATCATTGGGTTTAAAGGGTGCGCAGGCGGTCGATTAAGTCAGTGGTGAAATCTCATGGCTCAACCTTGGAACTGCCTTTGATACTGGTTGTCTTGAGTCATATGGAAGTAGATAGAATGCGTAGTGTAGCGGTGAAATGCATAGATATTACGCAGAATACCGATTGCGAAGGCAGTCTACTACGTATGTACTGACGCTGATGGTCGAAAGCGTGGGGAGCAAACAGGATTAGATACCCTGGTAGTCCACGCCGTAA
+
GGGGGGGGEGGGGGGGGGGGGGGGGGCG,FFGGGGGEGGGGGGGGCGGDGGGDGGF==:FFGGGGGGG,,BFGGGGGF,B,,,CFGGGGG,,CF,EFEGGG=>FGGGGGGGGFFGG+FGGGGGG9,@3F<FG9FGDF3<3EFGGE,@FCGGGGGGFGGGGGGGGGG;EGGGGGGGGG5*=EGGDCGGGGGGGGGGGGGGGGCE9FFG9+?*+2*?BFGGGGGGG5CCF6+;DGGGFDEGGGG3?6>*9EGFFFFGGFFFFGGGG*7CFBFFFFGF6>:BBGG
@M02352:288:000000000-CKWC8:1:1101:8131:6919 1:N:0:TACGCTGC+CGTCTAAT
TACGGAGGGTCCGAGCGTTATCCGGAATCATTGGGTTTAAAGGGTCCGCAGGCGGTCGATTAAGTCAGAGGTGAAATCCCATAGCTCAACTATGGAACTGCCTTTGATACTGGTTGACTTGAGTCATATGGAAGTAGATAGAATGTGTAGTGTAGCGGTGAAATGCATAGATATTACACAGAATACCGATTGCGAAGGCAGTCTACTACGTATGTACTGACGCTCATGGACGAAAGCGTGGGGAGCGAACAGGATTAGATACCCTGGTAGTCCACGCCGTAA
+
GGGGGGGGGGGGGGGGGGGGGGGGGGGGGGGGGGGGGGGGGGGGGGGGGGGGGGGGGGGGGGGGGGGGGGGGGGGGGGGGGGGGGGGGGGGGGGGGGGGGGGGGGGGGGGGGGGGGGGGGGGGGGGGGGGGGFGGGGFFGGGGGGGGGGGGGGGGGGGGGGGGGGGGGGGGGGGGGGGGGGGGGGGGGGGGGGGGGGGGGGGGGGGGGGGGGGGGGGGGGGGGGGGFGGGGGGGGFGGGGGGFFFFGGGGFFFFGGFFFFGGGGFFGFFFBF4C@BFFFFDD
@M02352:288:000000000-CKWC8:1:1101:4919:6929 1:N:0:TACGCTGC+CGTCTAAT
TACGGAGGGGGTTAGCGTTGTTCGGAATTACTGGGCGTAAAGCGCACGTAGGCGGATCAGAAAGTATAGGGTGAAATCCCAGGGCTCAACCCTGGAACTGCCTTATAAACTCCTGGTCTTGAGTTCGAGAGAGGTGAGTGGAATTCCGAGTGTAGAGGTGAAATTCGTAGATATTCGGAGGAACACCAGTGGCGAAGGCGGCTCACTGGCTCGATACTGACGCTGAGGTGCGAAAGTGTGGGGAGCAAACAGGATTAGATACCCTGGTAGTCCACGCCGTAA
+
GGGGGGGGGGGGGGGGGGGGGGGGGGGGGGGGGGGGGGEGGGGGGGGGGGGGGGGGGGGGGGGGGGGGGGGGGGGGGGGGGGGGFGGGGGGGGGGGGGGGGGGGGGGGGGGGGGGFGGGGGGGGGGGGGGGGGGGGGGGGGGGGGGGGGGGGGGGGGGGGGGGGGGGGGGGFGGFGGGGGGGGGGBEGGGGGGGGGGGGGGGCCGGGGGGGGGGGGGGGGGGGGGDGGGGGGGED@FFGGGGFFFFGGGGFFF:FFBFFFGGGGFFGFFFFFFGFFFFFFGD
@M02352:288:000000000-CKWC8:1:1101:4901:6933 1:N:0:TACGCTGC+CGTCTAAT
TACGGAGGGGGTTAGCGTTGTTCGGAATTACTGGGCGTAAAGCGCACGTAGGCGGATCAGAAAGTATAGGGTGAAATCCCAGGGCTCAACCCTGGAACTGCCTTATAAACTCCTGGTCTTGAGTTCGAGAGAGGTGAGTGGAATTCCGAGTGTAGAGGTGAAATTCGTAGATATTCGGAGGAACACCAGTGGCGAAGGCGGCTCACTGGCTCGATACTGACGCTGAGGTGCGAAAGTGTGGGGAGCAAACAGGATTGGTTACCCGGGTAGTCCACGCCGAAA
+
GGGGGFGGGCG@@FGGGGGGGFGGGGEFGGDGGGGFCGGGFGFGC7FFGGGGGGGGG@FD5CFGG9@EEFGGCFGGGAE@C8DFGGGGGGGCEDE8DFEFG8FFFGGGACGFCFFFC<FGGC@FFFC>3DCGGGCC::FFFG9DB<,D<<<@<CCCFCFFFG9,;,4608*7?CCFG6EGGGCB,F<FCGGFEEG5EEFGEEGE6EEG*;DFEECC8CF9C:CGGGGE7*07EC55::>FGG>00)9D+*7??0>7(.).0<<6)))0(726@C??6:)(19
@M02352:288:000000000-CKWC8:1:1101:8121:6935 1:N:0:TACGCTGC+CGTCTAAT
TACGGAGGGTCCGAGCGTTATCCGGAATCATTGGGTTTAAAGGGTCCGCAGGCGGTCGATTAAGTCAGAGGTGAAATCCCATAGCTCAACTATGGAACTGCCTTTGATACTGGTTGACTTGAGTCATATGGAAGTAGATAGAATGTGTAGTGTAGCGGTGAAATGCATAGATATTACACAGAATACCGATTGCGAAGGCAGTCTACTACGTATGTACTGACGCTCATGGACGAAAGCGTGGGGAGCGAACAGGATTAGATACCCTGGTAGTCCACGCCGTAA
+
GCFGGDEGGGGGG@GGGFEGGGGCGGGGGGG,<EFF7:FFGGGGGGFEGGGGGGGFEGGEFFEFEGGFDFFFEFFEFFFEEGGGG9CFFGGGFFGGGGGGGGGGGGGGGGGGGGGGGGGGGFGFGFGGGGGGGGGEFFEFFGGGGGGGGFGGGFCDEGFGFGGGGGGGGGGGGGGGGGGGGGGGGFGEGCFGGGDGGGGGECFFGGGFGGGG98EF79CFFG5EGGGGGGGDEG35CEGECEE09EDGGGEFBBFF<F>6CF6965<6>FF9@F@BB<EBGD
@M02352:288:000000000-CKWC8:1:1101:13691:6949 1:N:0:TACGCTGC+CGTCTAAT
TACGGAGGGTCCGAGCGTTATCCGGAATCATTGGGTTTAAAGGGTCCGCAGGCGGTCGATTAAGTCAGAGGTGAAATCCCATAGCTCAACTATGGAACTGCCTTGGATACTGGTTGACTTGAGTCATATGGAAGTAGATAGAATGTGTAGTGTAGCGGTGAAATGCATAGATATTACTTAGAATACCGATTGCGAAGGCAGTCTACTACGTATATACTGACGCTGAGGGACGAAAGCGTGGGGAGCGACCAGGATTAGATACCCTGGTAGTCCACGCCGTAA
+
GGGGGGGGDE@FGGGGGGGGGGGGGFGGDCGGGGGFGGGGGGGGG@FG:FGGGGG>FB4CEFGGGGGG9FFFFFGGG<EFEF<FGGGGGGC=FFFGGGGFGGGG,=FFGGGGGGG><@FBFA@FCFGGDFGG98@DF===AGE9F8@F<>FCGFCEGDFEGGGGGGGGGGCFCBFB9DBCGGFGGGECEGGGGEGEC5CEB=FGGGGFGGG6CCCCCFCCCE588<F*:E<DGGGEFECEDGF:2>DG*)77:?GDBF-*3CGFFFFF>=2AF7680:E9GD
@M02352:288:000000000-CKWC8:1:1101:13380:6979 1:N:0:TACGCTGC+CGTCTAAT
TACGGAGGGTCCGAGCGTTATCCGGAATCATTGGGTTTAAAGGGTCCGCAGGCGGTCGATTAAGTCAGAGGTGAAATCCCATAGCTCAACTATGGAACTGCCTTTGATACTGGTTGACTTGAGTCATATGGAAGTAGATAGAATGTGTAGTGTAGCGGTGAAATGCATAGATATTACACAGAATACCGATTGCGAAGGCAGTCTACTACGTATGTACTGACGCTCATGGACGAAAGCGTGGGGAGCGAACAGGATTAGATACCCTGGTAGTCCACGCCGTAA
+
GGGGGGGGGGGGGGGGGGGGGGGGGGGGGGGGGGGGGGGGGGGGGGGGGGGGGGG=FGGGGGGGGGGGGGGGGGGGGGGGGGGGGGGGGGGFFGGGGGGGGFGGGGGGGGGGGGGGGGGGGGGGGGGGGGGGGGGGGGGGGGGGGGGGGGGGGGGGGGGGGGGGGGGGGGGGGGGGGGGGGGGFGGGGGGGGGEGGGGGGGGGGGGGGGGGGGGGGGGGGGGGGGGGGGGGGGGGDGGDGGGFFFFGGGGFF??GGFFFFGGGGFFGF9F<AFGFFFFFFGD
@M02352:288:000000000-CKWC8:1:1101:15874:6990 1:N:0:TACGCTGC+CGTCTAAT
TACGGAGGGTGCGAGCGTTAATCGGAATTACTGGGCGTAAAGCGTACGCAGGCGGTTTGTTAAGCGAGATGTGAAAGCCCCGGGCTCAACCTGGGAACTGCATTTTGAACTGGCAAACTAGAGTATTGTAGAGGGTAGTGGAATTTCTAGTGTAGCGGTGAAATGCGTAGATATTAGAAGGAACACCAGTGGCGAAGGCGACTGTCTGGGCTGACACTGACGCTGAGGTGCGAAAGCGTGGGGAGCAAACAGGATTAGATACCCTGGTAGTCCACGCCGTAA
+
GGGGGDGGGCGGGGGGGGGGCFFGGGEGGGGGGGGGGGGGGGGGECBFEGGGGGGFG@:EEFGFFGGGGGGGGGGGGGGCGGGGGGGGGGGGGDGGGGGGGGGGGGGGGGGGGGGGGGGFGFFGGGGGGGGGGG7@@FBCFFGGGAFGGGGGGGGGGGGGGGGGGGGGGGGGGGGGGGGGGGGGGGGGGGGGGGGGGGGGGGGGFGGFGGGGG>?FGGGGGGGGGGGGEGGGGGGFGGGGGGE?FFGGGGFF?FGGFFFFGGGGFFGFAFDAFGFFFFFFGD
@M02352:288:000000000-CKWC8:1:1101:15439:7009 1:N:0:TACGCTGC+CGTCTAAT
TACGGAGGGTCCGAGCGTTATCCGGAATCATTGGGTTTAAAGGGTCCGCAGGCGGTCGATTAAGTCAGAGGTGAAATCCCATAGCTCAACTATGGAACTGCCTTTGATACTGGTTGACTTGAGTCATATGGAAGTAGATAGAATGTGTAGTGTAGCGGTGAAATGCATAGATATTACACAGAATACCGATTGCGAAGGCAGTCTACTACGTATGTACTGACGCTCATGGACGAAAGCGTGGGGAGCGAACAGGATTAGATACCCTGGTAGTCCACGCCGTAA
+
GGGGGGGGGGGGGGGGGGGGGGGGGGGGGGGGGGGEEGGGGGGGGGGGGGGGGGGFGGGGGGGGGGGGGGGGGGGGGGGGGGGGGGGGGGGGGGGGGGGGGGGGGGGGGGGGGGGGGGGGGGGGGGGGGGGGGGGGGGGGGGGGGGGGGGGGGGGGGGGGGGGGGGGGGGGGGGGGGGGGGGGGGGGGGGGGGGGGGGGGGGGGGGGGGGGGGGGGGG?FGGGGGGGCFGGDGGGFGGDGGGFFFFGGGGFFFFGGFFFFGGGGFFGFFFFFFGFFFFFFGG
@M02352:288:000000000-CKWC8:1:1101:23124:7013 1:N:0:TACGCTGC+CGTCTAAT
TACGGAGGGTGCGAGCGTTAATCGGAATTACTGGGCGTAAAGCGTTCGTAGGCGGTCTATTAAGCAAGATGTGAAAGCCCAGGGCTCAACCTTGGAACTGCATTTTGAACTGGTAGACTAGAGTACTGTAGAGGGTGGTGGAATTTCCAGTGTAGCGGTGAAATGCGTAGAGATTGGAAGGAACATCAGTGGCGAAGGCGGCCACCTGGACAGATACTGACGCTGAGGAACGAAAGCGTGGGGAGCGAACAGGATTAGATACCCTGGTAGTCCACGCCGTAA
+
GGGGGFGGGGGGGGGGGGGGGGGGGGGGGGGGGGGGGGGGGGGGFGGGGGGGGGGGGGGGGGGGGGGGGGGGGGGGGGGGGFGGGGGGGGGGGGGGGGGGGGGGGGGGFGGGGGGGGGGGGFGGGGAFGGGGGGGGGGGGGGGGGGGGGGGGGGGGGGGGGGGGGGGGGGGGGGGGFGGGGGGGDFFCGGGGGGGGGGGGGGCEFGGGGGGGGFGGGGGGGEGGGGGGGGGGGGGECGGGGGEFFFGGGGFF??DFFFFFDGGGFFGFFFFFFGFFFBFFDC
@M02352:288:000000000-CKWC8:1:1101:8716:7021 1:N:0:TACGCTGC+CGTCTAAT
TACGGAGGGGGTTAGCGTTGTTCGGAATTACTGGGCGTAAAGCGTACGTAGGCGGATTAGTAAGTTAGGGGTGAAATCCCAGGGCTCAACCCTGGAACTGCCTTTAATACTGCTAGTCTTGAGTTCGAGAGAGGTGAGTGGAATTCCAAGTGTAGAGGTGAAATTCGTAGATATTTGGAGGAACACCAGTGGCGAAGGCGGCTCACTGGCTCGATACTGACGCTGAGGTACGAAAGTGTGGGGAGCAAACAGGATTAGATACCCTGGTAGTCCACGCCGTAA
+
FGGGG;@CFCGFGDFCFGGGGGA@@:BCFGGFCCEC>C@:C?EFF==4EGFCGEEE@E@FEEE5BFEFCF:?FF9FF?A<BB7B+=CDAFCFC8B,B=DFGGGGGGGGCGGCGGGGGGCDGC<FFC:7FGEDGE>FA7DC::<CGG@FFF>AFGGFGGFEC9<CCEFFGG5@;C9CB?FFECCF8FEGFFFDEGGGCCFCGE8CFFC9CFCFCCCEEFFGGGDEC)AFGC:7=GG:>?FECC54,>G<FF)808FF<@<790<695C6<=<A?CF?>?DBDD
@M02352:288:000000000-CKWC8:1:1101:7624:7028 1:N:0:TACGCTGC+CGTCTAAT
TACGGAGGGTGCGAGCGTTAATCGGAATTACTGGGCGTAAAGCGTACGCAGGCGGTTTGTTAAGCGAGATGTGAAAGCCCCGGGCTCAACCTGGGAACTGCATTTCGAACTGGCAAACTAGAGTGTGATAGAGGGTGGTAGAATTTCAGGTGTAGCGGTGAAATGCGTAGAGATCTGAAGGAATACCGATGGCGAAGGCAGCCACCTGGGTCAACACTGACGCTCATGTACGAAAGCGTGGGGAGCAAACGGGATTAGATACCCCGGTAGTCCACGCCGTAA
+
GGGGGGGGGGGGGGGGGGGGGGGGGGGGGGGGGGGGGGGGGGGGGGGGGGGGGGGFGGGGGGGGGGGGGGGGGGGGGGGGGGGGGGGGGGGGGGGGGGGGGGGGGGGGGGGGGGGGGGGGGGGGGGGGGGGGGGGGGGGGGGGGGGGGGGGGGGGGGGGGGGGGGGGGGGGGGGGFFFGGGGGGGGGGGGGGGGGGGGGGGGGGGGGGGGGGGGGGGGGGGGGGGGGGGGGGGGGFGGGGEGFFFFGGGGEE?FGGFFFFGGCFFFGFFEFAFGFFFFFF3>
@M02352:288:000000000-CKWC8:1:1101:8725:7036 1:N:0:TACGCTGC+CGTCTAAT
TACGGAGGGGGTTAGCGTTGTTCGGAATTACTGGGCGTAAAGCGTACGTAGGCGGATTAGTAAGTTAGGGGTGAAATCCCAGGGCTCAACCCTGGAACTGCCTTTAATACTGCTAGTCTTGAGTTCGAGAGAGGTGAGTGGAATTCCAAGTGTAGAGGTGAAATTCGTAGATATTTGGAGGAACACCAGTGGCGAAGGCGGCTCACTGGCTCGATACTGACGCTGAGGTACGAAAGTGTGGGGAGCAAACAGGATTAGATACCCTGGTAGTCCACGCCGTAA
+
GFGGGBFGGGGGGGFGGGGGGGGGGGGGGGGGGGGGGGGGGGGGGGGGGGGGGGGGGGGGGGGGGGGGGGGGGGGGGGFGGGGGGGGGGGGGGGGGGGGGGGGGGGGGGGGGGGGGGGGGGFGGGGGGGGGFGGGGGGGGGGFGGGGGGGGGGGGGGFGGGFGCFGGGFGDGGGGGFGFFDFGGGGGGGGGGGGGGCEGGGGGGGGGGGGGGGGGGGGGGGGGGGGCGGGGDE55:DGGFCEB?FFG<FGFFFFGG<F9FGGFGFFGFFFFFFFFFFBFFGG
@M02352:288:000000000-CKWC8:1:1101:9608:7046 1:N:0:TACGCTGC+CGTCTAAT
TACGGAGGGTCCGAGCGTTAATCGGAATTACTGGGCGTAAAGCGCACGCAGGCGGTTTGTTAAGCTAGATGTGAAAGCCCTGGGCTCAACCTGGGAATTGCATTTAGAACTGGCAGGCTAGAGTTTTGGAGAGGGGAGTGGAATTCCAGGTGTAGCGGTGAAATGCGTAGATATCTGGAGGAACATCAGTGGCGAAGGCGACTCCCTGGTCAGTAACTGACGCTCATGTGCGAAAGTGTGGGTAGCGAACAGGATTAGATACCCTGGTAGTCCACACCGTAA
+
GGGGGGGGGGGGGGGGGGGGGGGGGGGGGGGGGGGGGGGGGGGGGGGGGGGGGGGGGGGGGGGGGGGGGGGGGGGGGGGGGGGGGGGGGGGGGGGGGGGGGGGGGGGGGGGGGGGGGGGGGGGGGGGGGGGGGGGGDGGGGGGGGGGGGGGGGFGGGGGGGGGGGGGGGGGGGGGGDGCFGGGGGGGGGGGGGGGGGGGGGGGGGGGGGGGGGGFGGGGGGGGGGGGGGGGGGGGEGGGGGGFFFFGGGGFFFFGD?FAFGGGD=:FFFFFFF7@B?FFFGG
@M02352:288:000000000-CKWC8:1:1101:11051:7046 1:N:0:TACGCTGC+CGTCTAAT
TACGGAGGGTCCGAGCGTTATCCGGAATCATTGGGTTTAAAGGGTCCGCAGGCGGTCGATTAAGTCAGAGGTGAAATCCCATAGCTCAACTATGGAACTGCCTTTGATACTGGTTGACTTGAGTCATATGGAAGTAGATAGAATGTGTAGTGTAGCGGTGAAATGCATAGATATTACACAGAATACCGATTGCGAAGGCAGTCTACTACGTATGTACTGACGCTCATGGACGAAAGCGTGGGGAGCGAACAGGATTAGATACCCTGGTAGTCCACGCCGTAA
+
GGGGGGGGGGGGGGGGGGGGGGGGGGGGGGGGGGGFGGGGGGGGGGFGGGGGGGGGGGGGGGGGGGGGGGGGGGGGGGGGGGGGFCGFGGGGGGGGGGGGGGGGGGGGGGGGGGGGGGGGGGGGGGGGGGGGGGGGGGGGGGGGGGGGGGGGGGGGGGGGGGGGGGGGGGGGGGGGGGGGGGGGGGGGGGGGGGGGGGGGGGGGGGGGGGGGGGGGGGGGGGDGGGGGGFGGGGGFGGGGGGFFBEGGEGFF??GG<FAFGG6FFFGFFFFFFGFFFFFBGG
@M02352:288:000000000-CKWC8:1:1101:15692:7059 1:N:0:TACGCTGC+CGTCTAAT
TACGGAGGGGGTTAGCGTTGTTCGGAATTACTGGGCGTAAAGCGTACGTAGGCGGATTAGTCAGTTAGGGGTGAAATCCCAGGGCTCAACCCTGGAACTGCCTCTAATACTGCTAGTCTTGAGTTCGAGAGAGGTGAGTGGAATTCCAAGTGTAGAGGTGAAATTCGTAGATATTTGGAGGAACACCAGTGGCGAAGGCGGCTCACTGGCTCGATACTGACGCTGAGGTACGAAAGTGTGGGGAGCAAACAGGATTAGATACCCTGGTAGTCCACACCGTAA
+
GFFFGCEEGCF@FCGFGFCEGFGEGECGGGGFFCGGGEC@=FGGGGGGGGGGGGGEFGGGGGGGA@FGFGGFGFGGGFGGGGGDGCFGGFGGGGGGFGGGGGGGGGGGGGFCFAFGGFGGGFGFGFGGGCFDFGGGFGGGFGCFCFGF<C>FGFE@FGGGFFFCEGGGCGGCFCGGG9CFGGGCFGGGGGGGGGGGGCE>EGEECFFGGGGGGGGDEFGGCCG88<FGGGF5ECD@GGGGGGF?>FGFGGFFFBCF7F<FFGEF@FF?<?8AFGFFFFFFGD
@M02352:288:000000000-CKWC8:1:1101:7506:7081 1:N:0:TACGCTGC+CGTCTAAT
TACGAGGGGTGCAAGCGTTAATCGGAATTACTGGGCGTAAAGCGTGCGTAGGTGGTTGTTAAGCAAGATGTGAAAGCCCCGGGCTCAACCTGGGAACTGCATTTTGAACTGGCAAACTAGAGTATTGTAGAGGGTAGTGGAATTTCCAGTGTAGCGGTGAAATGCGTAGAGATTGGAAGGAACATCAGTGGCGAAGGCGGCTACCTGGACAAATACTGACACTGAGGCACGAAAGCGTGGGGAGCAAACATGATTAGCTACCCTGGTAGTCCACGCCGTAAA
+
GGGGFGGGGGGGGGDGGGGEFFFFGGGGGGGGGGGGGGGFGGGDGGGGGFFFFFFFFGGGGGGG9CEGGCFGGGG9FFGGD7BFDGFFGFFGGFFGGGG9?FGGGDGFGGDFGCFFGGGGFEGGCG9FFGCFFGGGGGGGFCFFGFFGFGGF@;FDGGGGGGGGGGCEDCFCGGF7<9<BCCG=CCCFGGGGGEEEEF8CEGGGGGGGGFGGD:<FFFGG+0<CFGGGGGC9ECGFGGDGGDBBF:<*A5*9))2*)/.8E6C=F37/4/).*7)(-48(9>
@M02352:288:000000000-CKWC8:1:1101:7505:7099 1:N:0:TACGCTGC+CGTCTAAT
TACGAGGGGTGCAAGCGTTAATCGGAATTACTGGGCGTAAAGCGTGCGTAGGTGGTTGTTAAGCAAGATGTGAAAGCCCCGGGCTCAACCTGGGAACTGCATTTTGAACTGGCAAACTAGAGTATTGTAGAGGGTAGTGGAATTTCCAGTGTAGCGGTGAAATGCGTAGAGATTGGAAGGAACATCAGTGGCGAAGGCGGCTACCTGGACAAATACTGACACTGAGGCACGAAAGCGTGGGGAGCAAACAGGATTAGATACCCTGGTAGTCCACGCCGTAAA
+
GGGGFGGGGGGGGGGGGGGGGGGGGGGGGGGGGGGGGGGGGGGGGGGGGGGGGGGFGGGGGGGGGGGGGGGGGGGGGGGGGGGGGGGGGGGGGGGGGGGGGGGGGGGGGGGGGGGGGGGGGGGGGGGGGGGGGGGGGGGGGGGGGGGGGGGGGGGGGGGGGGGGGGGGGGGGGGGGGGGGGGGGGGGGGGGGGGGCEGGGGGGGGGGGGGGGGGGGGGGGGGGGGGGGGGGGGGGFGGGGGGFFFFGGGGFFFFGGDFAFGGGG>FGFFFF<FGFFFFFFGG
@M02352:288:000000000-CKWC8:1:1101:22016:7101 1:N:0:TACGCTGC+CGTCTAAT
TACGGAGGGTGCGAGCGTTAATCGGAATTACTGGGCGTAAAGCGTACGCAGGCGGTTTGTTAAGCGAGATGTGAAAGCCCCGGGCTCAACCTGGGAACTGCATTTCGAACTGGCAAACTAGAGTGTGATAGAGGGTGGTAGAATTTCAGGTGTAGCGGTGAAATGCGTAGAGATCTGAAGGAATACCAGTGGCGAAGGCGGCCCCCTGGACAGACACTGACACTCAGATGCGAAAGCGTGGGGAGCAAACAGGATTAGATACCCTGGTAGTCCACGCCGTAA
+
GGGGGFEEEEGGGGGGGFEG<CFGGGGGGGGGGCGGGFEC@FGGGGGGGGGCGGG:@FGGGGGGGGFGEGGFGGGGGFGGGGGGGCFGECFGFFGGGGGEFGCEFFEGGGFGGGGGGGGGGAFFFGGFGGGGGFEGGGGGGGGGGDEFGGCEFCGGGEFEGGFGGGGGGGGFFGGFGCGGGGGGGGGGGGGGGEGGGGGGGGEGGGGGC6CFGGGGGFFCFGG?FGG7<9797C<BGCD>EGD?9FF*<FFF:BGGF?DFCGGF?F:<>?AFFGFFBFF>GC
@M02352:288:000000000-CKWC8:1:1101:28035:7116 1:N:0:TACGCTGC+CGTCTAAT
TACGGAGGGTGCAAGCGTTATCCGGAATCATTGGGCTTAAAGGGTCCGTAGGCGGACTAATAAGTCAGTGGTGAAATCCCGCGGCTCAACTGTGGAACTGCCTTTGAAACTGTTAGTCTTGAGTTATTGTGAAGTGGTTAGAATATGTAGTGTAGCGGTGAAATGCTTAGAGATTACATGGAATACCGATTGCGAAGGCAGATCACTAACAATATACTGACGCTGATGGACGAAAGCGTGGGTAGCGAACAGGATTAGATACCCTGGTAGTCCACGCCGTAA
+
GGGGDFGG:FGGGGGGGGGGGGGGGGGGCGFGGGGG8FGGGGGGG8FGGGGG9FGGFFCFFGGFGF<F,5F?F?FGF<FGGD+CFGGGGGFCFFGEGGG?F<,<?,EFFGGGGGDGFGGGGGGGD<=DFAFF,CD<AFFCFGGG@=DFGGGGGGGGGGGGGGGGDGGGGGG9DFFGF9?@@FGFGGGGGGGGGGGGG>F>C*AGBFG95>*0B+5?FGGGGGGGGGGGE?FDCEGFFEGGGGEF:FGGGGFFF0FFFFFFGGGGFFGFFFFFFG=?FFFFGG
@M02352:288:000000000-CKWC8:1:1101:4250:7121 1:N:0:TACGCTGC+CGTCTAAT
TACGGAGGGTGCGAGCGTTAATCGGAATTACTGGGCGTAAAGGGTACGTAGGCGGCTTAATAAGTCAGATGTGAAATCCCCGGGCTCAACCTGGGAACTGCATTTCGAACTGGCAAACTAGAGTGTGATAGAGGGTGGTAGAATTTCAGGTGTAGCGGTGAAATGCGTAGAGATCTGAAGGAATACCGATGGCGAAGGCAGCCACCTGGGTCAACACTGACGCTCATGTACGAAAGCGTGGGGAGCAAACGGGATTAGATACCCCGGTAGTCCACGCCGTAA
+
GGGGGGGGGFGGGDGGGFFGDFGFGGGGGGGFFGGGGGGDFGGGGFEGGGGGGGGGGGGGGGGGGGGGGGGGGGGGGGGGGGGDEEFGGFGGGGGGGGGGGGGGGGGGGGGGGGGGGGGGGGGFF@FGFGGGGGGGGGGFFGEGFGGFGGGGGFGGGGGEGGGGGGGGGDGGDGGGGGGGFGGGGGGGGGGGGGGGGGFGGGGGGGGGGGGGGGGGGGGGGGGGGGGGGGGGGGGFGGGGGGF?FFGGGGFFFFGC>FBBF7CGFBGFBFFFFGFF>FFFGD
@M02352:288:000000000-CKWC8:1:1101:14034:7140 1:N:0:TACGCTGC+CGTCTAAT
TACGGAGGGTGCAAGCGTTATCCGGAATCATTGGGTTTAAAGGGTCCGTAGGCGGACTAATAAGTCAGAGGTGAAATCCCGCAGCTCAACTGTGGAACTGCCTTTGAAACTGTTAGTCTTGAGTTATTGTGAAGTGGTTAGAATATGTAGTGTAGCGGTGAAATGCTTAGAGATTACATGGAATACCGATTGCGAAGGCAGATCACTAACAATATACTGACGCTGATGGACGAAAGCGTGGGGAGCGAACAGGATTAGATACCCTGGTAGTCCACGCCGTAA
+
GGGGGFFGGGGGGGGGGGGGGGGGGGGGGGGGGGGGGGGGGGGGGGGGGGGGGGGGGGGGGGGGGGGGGGGGGGGGGGGGGGGGGGGGGGGGGGGGGGGGGGGGGGGGGGGGGGGGGGGGGGGGGGGGGGGGGGGGGGGGGGGGGGGGGGGGGGGGGGGGGGGGGGGGGGGGGGGGGGGGGGGCGGGGGGGGGGGGGGGGGGGGGGGGGGGGGGGGGGGGGGGGGGGGGGGGGGGFGGGGGGFFBFGGGGFFFFGGFFFFGGGGFFGFFFDDFGFFFFFFGG
@M02352:288:000000000-CKWC8:1:1101:14414:7146 1:N:0:TACGCTGC+CGTCTAAT
TACGGAGGGTGCGAGCGTTAATCGGAATTACTGGGCGTAAAGCGTACGTAGGCGGTTTGTTAAGCGAGATGTGAAAGCCCCGGGCTCAACCTGGGAACTGCATTTTGAACTGGCAAACTAGAGTGTGATAGAGGGTGGTAGAATTTCAGGTGTAGCGGTGAAATGCGTAGAGATCTGAAGGAATACCGATGGCGAAGGCAGCCACCTGGGTCAACACTGACGCTCATGTACGAAAGCGTGGGGAGCAAACGGGATTAGATACCCTGGTAGTCCACGCCGTAA
+
GGGGGGGGGFGC@FFGGGG,,CFGGGGGGGGGGGGGGGGGGGGGCFGG,EFGGGG+@:??,CFG9>+84=FGGGGGAGGGCGGGGGGGGGG<,FGGGGGGG=FFD,,8EFG,8,,38@F<FGGGA:FFCGGGGG**@FG;FGGGG9FFFGGGGGGCGGGGGGGGDGGGGGGCFGFGG9CFFGGEGGGD<FGGGGGGGGG6EG5**;FGG*CG8C<FGGGGGGGGGD+CFGGGGGGFFGGGGGFFFFGGGG>><FGGFFFFGGGG*>GFFFFFFGF66?FFGG
@M02352:288:000000000-CKWC8:1:1101:16177:7147 1:N:0:TACGCTGC+CGTCTAAT
TACGGAGGGTGCAAGCGTTATCCGGAATCATTGGGTTTAAAGGGTCCGTAGGCGGACTAATAAGTCAGAGGTGAAATCCCGCAGCTCAACTGTGGAACTGCCTTTGAAACTGTTAGTCTTGAGTTATTGTGAAGTGGTTAGAATATGTAGTGTAGCGGTGAAATGCTTAGAGATTACATGGAATACCGATTGCGAAGGCAGATCACTAACAATATACTGACGCTGATGGACGAAAGCGTGGGGAGCGAACAGGATTAGATACCCTGGTAGTCCACGCCGTAA
+
GGGGGEGGGGGGGGGGGGGGGGGGGFEGFGGGGGGGGGGGGGGGGGGGGGGGGGGGGGGGGGGGGGGGGGGGGGGGGGGGGGGGGGGGGGGGGGGGGGGGGGGGGGGGGGGGGGGGGGGGGFGGGGGGGGGGGGGGGGGGGGGGGGGGGGGGGGGGGGGGGGGGGGGGGGGFGGGGGGGGGGFGGGGGGGGGGGGGDGGGG@GGGGGGGG4CGFGGGGGGGGGGGGGGGDDGGGGFGGGDGGFBFDGGGGFF?FGG<FFFGGGGFFGFDFFFFGF?FFB>GG
@M02352:288:000000000-CKWC8:1:1101:6922:7170 1:N:0:TACGCTGC+CGTCTAAT
TACGGAGGGTCCGAGCGTTATCCGGAATCATTGGGTTTAAAGGGTCCGCAGGCGGTCGATTAAGTCAGAGGTGAAATCCCATAGCTCAACTATGGAACTGCCTTTGATACTGGTTGACTTGAGTCATATGGAAGTAGATAGAATGTGTAGTGTAGCGGTGAAATGCATAGATATTACACAGAATACCGATTGCGAAGGCAGTCTACTACGTATGTACTGACGCTCATGGACGAAAGCGTGGGGAGCGAACAGGATTAGATACCCTGGTAGTCCACGCCGTAA
+
GGGGGGGGDGDGGGGGGGGGGGGGGEEF,EFFGGGGGGGGGGGGGGGG:FGGGGGFEGGGGGFGGGGGGGFGGGFGGFFGGGFGGGGGGGFFGGGGCGGGGGGGGGGGGGGGFGGG8FGFGGGGGGGFGGGGCGGGGGGGGGGGG;FGGGGGGGGGDGGGGGGGGGCGGGGGGGFCE9C9FGGGGGGGGGGGGGGGGDGGGGG@CGGGGC7<<:CEGGGGGGGGGGGFC?FDGGGFGGGGGGF:1>DGCD5?BFGC?FFFFGFGFFD:AFFFFGFFF:B>GC
@M02352:288:000000000-CKWC8:1:1101:3750:7193 1:N:0:TACGCTGC+CGTCTAAT
TACGGAGGGTCCAAGCGTTATCCGGAATCATTGGGTTTAAAGGGTCCGCAGGCGGTCAATTAAGTCAGAGGTGAAATCCCATCGCTCAACGATGGAACTGCCTTTGATACTGATTGACTTGAGTTATATGGAAGTAGATAGAATAAGTAGTGTAGCGGTGAAATGCATAGATATTACTTAGAATACCGATTGCGAAGGCAGTCTACTACGTATATACTGACGCTGAGGGACGAAAGCGTGGGGAGCGAACAGGATTAGATACCCTGGTAGTCCACGCCGTAA
+
GFECF@CCGFGGGDFFGFFGGGGEGDFGFGGGFDGF:CA<EFFGGGGGGGGDGGGGGGGGGGGFGGGGGGGGGGGGGGGGFGGECEGGGGFFFFGGGGGGFGGGFGGFGGFGGGGGGGGGGGGFEGFDGGGGGGFGGGGGFGFGGGGGGGGGGGGGGGGGGCGGGGGGGGGGGGGGFDGFGGG?FDCCFGGGGGGGGGGGGGFGGGGGGGGGFGGGGGGGGGGGGGGGGGGGCEGFGGDGGGFFFFG<EDFFF:FGBFBFFGEF?FF@>FB<6CFBFFFFGD
@M02352:288:000000000-CKWC8:1:1101:15166:7196 1:N:0:TACGCTGC+CGTCTAAT
TACGAGGGGTGCAAGCGTTAATCGGAATTACTGGGCGTAAAGCGTGCGTAGGTGGTTTGTTAAGCAAGATGTGAAAGCCCCGGGCTCAACCTGGGAACTGCATTTTGAACTGGCAAACTAGAGTATTGTAGAGGGTAGTGGAATTTCCAGTGTAGCGGTGAAATGCGTAGAGATTGGAAGGAACATCAGTGGCGAAGGCGGCTACCCGGACAAATACTGACACTGAGGCACGAAAGCGTGGGGAGCAAACAGGATTAGATACCCTGGTAGTCCACGCCGTAA
+
GFFGGGEFGEEGFEG@FCFE@F@CEC@FGGFCEFGGECBFDGGGCFGF?FGECFGGGGGGF<EGDEFCFAFFGGGGGDCFEGGGGGEGGFG<EFFGCGGGGGGGGFDEEGGG8DD=FD=>FDF=<<FBFGGFGGGFFEF<FFEGGGGDFGGGGG;FGEFFGGGGFEF:CE=CCGFGGGGGGGFFGDGG9>C?*CEEEGGG5E8C*;*8:EDEFDFGGG??FFGGFCGGGGGGGGD>FGDE>*8393C5FGFF::FFFFFFGGGG?;5?9F>>*:F:>BB>GG
@M02352:288:000000000-CKWC8:1:1101:27926:7210 1:N:0:TACGCTGC+CGTCTAAT
TACGGAGGGTCCAAGCGTTATCCGGAATCATTGGGTTTAAAGGGTCCGCAGGCGGTCAATTAAGTCAGAGGTGAAATCCCATCGCTCAACGATGGAACTGCCTTTGATACTGATTGACTTGAGTTATATGGAAGTAGATAGAATAAGTAGTGTAGCGGTGAAATGCATAGATATTACTTAGAATACCGATTGCGAAGGCAGTCTACTACGTATATACTGACGCTGAGGGACGAAAGCGTGGGGAGCGAACAGGATTAGATACCCTGGTAGTCCACGCCGTAA
+
GFGDEGEC@FFGCFFFDFCFGA@:FC@FCCFEF@EFFFF<@FGGGG<FCFGDEFE>FEGGFGGFEFAAEFGGFGGGGEEGFGFEC<F@=BBF<FGGGGAD9FG<FCEFFGGGC<FFGGGFFDFFA9DEGGGCFFFGGFFGFFCBFGGGGECCEG;FG@FGGGGFFGDGFGGGGGGGDFCFGGGFGGGDFGGFGGDECEGGGGEGFGGFGC7CFGGGGGGGGGEGGGGGDGG<EEDBGGGGDGFF>FGGGGEFF<*:<FAFGG?<?FGFBFF96:?:BBFFGD
@M02352:288:000000000-CKWC8:1:1101:13782:7211 1:N:0:TACGCTGC+CGTCTAAT
TACGGAGGGTGCAAGCGTTAATCGGAATTACTGGGCGTAAAGCGCGCGTAGGCGGCCAAGTCAGTCAGATGTGAAAGCCCCGGGCTCAACCTGGGAACTGCATTTTGAACTGGGTAACTAGAGTTTTGTAGAGGGTAGTGGAATTTCCAGTGTAGCGGTGAAATGCGTAGAGATTGGAAGGAACATCAGTGGCGAAGGCGGCTACCTGGACAAAGACTGACACTGAGGCACGAAAGCGTGGGGAGCAAACAGGATTAGATACCCTGGTAGTCCACGCCGTAA
+
GGGGGEGGCFGGGGGGGGGG@CFGGGFGGGFGGGGGGGGGGGGGEGGGGGGGGGGEGGGGGGGGGGGGCFGGGGGGGD<DF@FGGGGGGGGFFDFGGFGGGGGGGGG@FGGGGFFCFFGCGFGGGFGGGGGGGGC>:CFGGGGGG9@DAFGGGGGGGGGGGGGGGGDGGGGCFF9B8+?BEGGG@:F;FFFGGGGGGGGEGGGEGGGGGGGGF*0<FGGGC96EGGGGG5FGGGGDFDCECE)-(777CGFFBFGGFFFFFGGGFFGFFFFFF>?241>>DD
@M02352:288:000000000-CKWC8:1:1101:19330:7223 1:N:0:TACGCTGC+CGTCTAAT
TACGGAGGGTGCGAGCGTTAATCGGAATTACTGGGCGTAAAGCGTACGCAGGCGGTTTGTTAAGCGAGATGTGAAAGCCCCGGGCTCAACCTGGGAACTGCATTTCGAACTGGCAAACTAGAGTGTGATAGAGGGTGGTAGAATTTCAGGTGTAGCGGTGAAATGCGTAGAGATCTGAAGGAATACCGATGGCGAAGGCAGCCACCTGGGTCAACACTGACGCTCATGTACGAAAGCGTGGGGAGCAAACGGGATTAGATACCCTGGTAGTCCACGCCGTAA
+
GGGGGGGGGGGGGGGGGGGGGGGGGGGGGGGGGGGGGGGGGGGGGGGGGGGGGGGCGGGGGGGGGGGGGGGGGGGGGGGGDGGGGGGGGGGGGGGGGGGGGGGGGFGGGGGGGGGGGGGGGGGFFGGGGGGGGGDFFFGGGGGGGGGGGG<CFGGGGGGGGEGGGGGGGGGGFGFFGGGGGFGCFGFGGGGGGGGGGDGGGGGGGGGGGGGGGDGDGGGGGEG?*5CGGGGGGGGFGGGGEGF?BFGGGGFFF?GFFFFF7CGGFFFF<?>AFGF?9BF>3C
@M02352:288:000000000-CKWC8:1:1101:23739:7232 1:N:0:TACGCTGC+CGTCTAAT
TACGGAGGGTGCGAACGTTAATCGGAATTACTGGGCGTAAAGCGCGCGTAGGCGGTTTGTTAAGTGGGATGTGAAAGCCCTGGGCTCAACCTGGGAACTGCATTCCAAACTGGCAGGCTAGAGTATGGTAGAGGGAGGTAGAATTTCCTGTGTAGCGGTGAAATGCGTAGATATAGGATGGAATACCGGTGGCGAAGGCGGCCTCCTGGACCAATACTGACGCTGAGGTGCGAAAGCGTGGGGAGCAAACAGGATTAGATACCCTGGTAGTCCACGCCGTAA
+
GC<@C;@CE@@FG7:FEC6F<,CCF:@FGEFEE@FGGFD:6FGGGDGGGGGDGDGGEGGDGFGGGGGGFGG?FFEFGFGGFGG<F<FGG@FGCGGFGGGDGGG9FGFFGFFG<FC:B@FGG9F,3@FGB;FCGGGGGGGFEGCGGGG?;A>FGFGCBF=<FFGGECGEGGGFGGGGG?BCFFCFCGGGGGGGGCEGGEF>EG:;EGGGGGGFGDGGFGFGFEE887CGGGGDG8C><EGGEGFFBFG5CFFF??FG?F9FFG@7@F5<AF<BFG@(3:DB7/
@M02352:288:000000000-CKWC8:1:1101:26024:7257 1:N:0:TACGCTGC+CGTCTAAT
TACGAGGGGTGCAAGCGTTAATCGGAATTACTGGGCGTAAAGTGTGCGTAGGTGGTTTGTTAAGCAAGATGTGAAAGCCCCGGGCTCAACCTGGGAACTGCATTTTGAACTGGCAAACTAGAGTATTGTAGAGGGTAGTGGAATTTCCAGTGTAGCGGTGAAATGCGTAGAGATTGGGAGGAACATCAGTGGCGAAGGCGGCTACCTGGACAAATACTGACACTGAGGCACGAAAGCGTGGGGAGCAAACAGGATTAGATACCCTGGTAGTCCACGCCGTAA
+
GGGGFGGGGGGGGGGGGFGGGGGFGGGGGGGGGGGGGFEFFG,CFFFGFFFGFFGGGGGGGGGGGGGGGGGGGGGGGGGGGGGGGGGGGGGGGGGGGGGGGGGGGGGGGGGGGGGGGGGGGGGGGGGGGGGGGGGGGGGGGGFGGGGGGGGGFGGGGGGGGGGGGGGEEGGGGGFFGGGGGGGGGGFGGCGGGGGGGGGGGGGGGGGGGGGGGGGGGGGGGGGGGGGGDEGGGGGFGGGGGGFFFFGFGGFFFFGGFF<6FG6C@FGFFFDFFGF:9?EFGG
@M02352:288:000000000-CKWC8:1:1101:26489:7305 1:N:0:TACGCTGC+CGTCTAAT
TACGGAGGGTGCGAGCGTTAATCGGAATTACTGGGCGTAAAGCGTACGCAGGCGGTTTGTTAAGCGAGATGTGAAAGCCCCGGGCTCAACCTGGGAACTGCATTTCGAACTGGCAAACTAGAGTGTGATAGAGGGTGGTAGAATTTCAGGTGTAGCGGTGAAATGCGTAGAGATCTGAAGGAATACCGATGGCGAAGGCAGCCACCTGGGTCAACACTGACGCTCATGTACGAAAGCGTGGGGAGCAAACGGGATTAGATACCCCGGTAGTCCACGCCGTAA
+
GGGGGEGGGGEGGGGEFFGC@FF7F@@FGGGGGGF?CEDGGGGGGGGGFGGG7=F7@FEGGGGGGDEECFFEGGGFGG8AB>@FC>F<CFGGGFFGFDDFGGFGGG@7DFGGGGF?,@C,>,DFGGF9FCFFFGCFFEBCFGFGGGGFGGGGGGGGGGGGGGGGGGEEGDGECGGFCBCFFFGFGFCGGG>EGGGGGGGGGGC>CGGGGF5680CGGFFGGGGEGGGGG?CFGGGFFEDE5EB?BBF5FG>E?B<CDFAFGGGFFFGFFFFFFGF?F::6D9
@M02352:288:000000000-CKWC8:1:1101:7478:7319 1:N:0:TACGCTGC+CGTCTAAT
TACGGAGGGTCCGAGCGTTATCCGGAATCATTGGGTTTAAAGGGTCCGCAGGCGGTCGATTAAGTCAGAGGTGAAATCCCATAGCTCAACTATGGAACTGCCTTTGATACTGGTTGACTTGAGTCATATGGAAGTAGATAGAATGTGTAGTGTAGCGGTGAAATGCATAGATATTACACAGAATACCGATTGCGAAGGCAGTCTACTACGTATGTACTGACGCTCATGGACGAAAGCGTGGGGAGCGAACAGGATTAGATACCCTGGTAGTCCACGCCGTAA
+
GGGGGGGGGGGGGGGGGGGGGGGGGGGGGGGGGGGGGEGGGGGGGGGGGGGGGGGGGGGGGGGGGGGGGGGGGGGGGGGGGGGGGGGGGGGGGGGGGGGGGGGGGGGGGGGGGGGGGGGGGGGGGGFGGGGGGGGGGGGGGGGGGGGGGGGGGGGGGGGGGGGGGGGGGGGGGGGGGGGGGGGGGGGGGGGGGGGGGGGGGGGGGGGGGGGGGGGGGGGGGGGGGGGGGGGGGGGFGGGGGGFFFFGGGGFFFFGGFFFFF9FFFFGFFF<<FGFBB<DFGG
@M02352:288:000000000-CKWC8:1:1101:20927:7373 1:N:0:TACGCTGC+CGTCTAAT
TACGGAGGATCCAAGCGTTATCCGGAATCATTGGGTTTAAAGGGTCCGTAGGTGGATAATTAAGCCAGAGGTGAAATCCTGCAGCTCAACTGTAGAATTGCCTTTGATACTGGTTGTCTTGAGTTATTATGAAGTAGTCAGAATATGTAGTGTAGCGGTGAAATGCATAGATATTACATAGAATACCAATTGCGAAGGCAGATTACTAATAATATACTGACACTGATGGACGAAAGCGTGGGGAGCGAACAGGATTAGATACCCTGGTAGTCCACGCCGTAA
+
GGGGGGGGGGGGGGGGGGGGGGGGGGGGGGGGGGGFFGGGGGGGGGGGGGGGFFGGGGGGGGGGGGGGGGGGGGGGGGGGGGGGGGGGGGGGGGGGGGGGGGGGGGGGGGGGGGGGGGGGGGGGGGGGGGGGGFGGGGGGGGGGGGGGGGGGGGGGGGGGGGGGGGGGGGGGGGGGGGGGGGGGGGGGGGGGGGGGGGGGGGGGGGGGGGGGGGGGGGGGGGGGGGGGGGGGGGGFGGGGGGFFFFGGGGFFFFGGFFFFGGGGFFGFFFFFFGFFFFFFGG
@M02352:288:000000000-CKWC8:1:1101:16412:7379 1:N:0:TACGCTGC+CGTCTAAT
TACGGAGGGTGCAAGCGTTATCCGGAATCATTGGGTTTAAAGGGTCCGTAGGCGGACTAATAAGTCAGAGGTGAAATCCCGCAGCTCAACTGTGGAACTGCCTTTGAAACTGTTAGTCTTGAGTTATTGTGAAGTGGTTAGAATATGTAGTGTAGCGGTGAAATGCTTAGAGATTACATGGAATACCGATTGCGAAGGCAGATCACTAACAATATACTGACGCTGATGGACGAAAGCGTGGGGAGCGAACAGGATTAGATACCCTGGTAGTCCACGCCGTAA
+
GGGGGGGGGGGGGGGGGGGGGGGGGGGGGGGGGGGGDGGGGGGGGGGGGGGGGGGGGGGGFGFGGGGGGGGGGGGGGGGGGGGGGGGGGGGGGGGGGGGGGGGGGGGGGGGGGGGGGGGGGGGGGGGGGGGGGGGGGGGGFGGGGGGGGGGGGGGGGGGGGGGGFGGGGGGCFGGGGGGGGGGGGGGGGGGGGDGGGGGGGGGGGGGGGGGFGGGGGGGGGDGGGGGGGDGGGGGFGGGGGGFFFFGCEGEFFBFGFFFFGGGGFFGFF?AFFGFFFFFFGD
@M02352:288:000000000-CKWC8:1:1101:7112:7406 1:N:0:TACGCTGC+CGTCTAAT
TACGGAGGGTCCGAGCGTTATCCGGAATCATTGGGTTTAAAGGGTCCGCAGGCGGTCGATTAAGTCAGAGGTGAAATCCCATAGCTCAACTATGGAACTGCCTTTGATACTGGTTGACTTGAGTCATATGGAAGTAGATAGAATGTGTAGTGTAGCGGTGAAATGCATAGATATTACACAGAATACCGATTGCGAAGGCAGTCTACTACGTATGTACTGACGCTCATGGACGAAAGCGTGGGGAGCGAACAGGATTAGATACCCTGGTAGTCCACGCCGTAA
+
GGGGGGGGGGGGGGGGGGGGGGGGGEGGGGGGGGGGGGGGGGGGGGGGGGGGGGGGGGGGGGGGGGGGGGGGGGGGGGGGGGGGGGGGGGGGGGGGGGGGGGGGGGGGGGGGGGGGFGGGGGGGGGGGGGGFGGGGGGGGGGFGGFGGGGGGGGGGGGGGGGGGGGGGGGGGGGGGFFGGGGGGGGGGGGGGGGGGGGGGGGGGGGGGGGGGGGGGGGGGFEGGGGGGGGGGGGGFGGGGGGFFFDGGGGFFFFGGFFFFGGGGFFGFFFFFFGFFFFEFGD
@M02352:288:000000000-CKWC8:1:1101:12679:7415 1:N:0:TTCGCTGC+CGTCTAAT
TACGGAGGGTGCAAGCGTTATCCGGAATCATTGGGTTTAAAGGGTGCGCAGGCGGACTAATAAGTCAGAGGTGAAATCCCGCAGCTCAACTGTGGAACTGCCATTGATACTGTTAGTCTTGAGTTCTGGTGAAGTGGTTGGAATGTGTAGTGTAGCGGTGAAATGCTTAGATATTACATGGAATACCGATTGCGAAGGCAGATCACTAACAATATACTGACGCTGATGGACGAAAGCGTGGGGAGCGAACAGGATTAGATACCCTGGTAGTCCACGCCGTAA
+
GGGGGGGGGG7FGGGGGGGGGGGGGGGGGGGGGGGGGGGGGGGGG,FG+FGGGGG::CF9FFGGGGGG,FFGGGGGGG,FEB7FGGGGGG945C,FGGGGGG,EGGG,EFGG,EF@8EGGGGGGG,3,,CF,FFG,@>++8FFF,@FGGGGGGGGGGGGGGGGGGGGGGGG,DFGGGG;,?FG:FGGGGG*BFEGGGGGGG*A8FEGGF+7++?EGGGGGGGGGGG9C+AFGGGGFGGGGGGFFFFGGGGFFFFGGFFFFGGGGFFGFFFFFFGFBFFFFGD
@M02352:288:000000000-CKWC8:1:1101:26784:7420 1:N:0:TACGCTGC+CGTCTAAT
TACGGAGGGTGCAAGCGTTATCCGGAATCATTGGGTTTAAAGGGTCCGTAGGCGGACTAATAAGTCAGAGGTGAAATCCCGCAGCTCAACTGTGGAACTGCCTTTGAAACTGTTAGTCTTGAGTTATTGTGAAGTGGTTAGAATATGTAGTGTAGCGGTGAAATGCTTAGAGATTACATGGAATACCGATTGCGAAGGCAGATCACTAACAATATACTGACGCTGATGGACGAAAGCGTGGGGACCGAACAGGATTAGATACCCTGGTAGTCCACGCCGTAA
+
GGGGGGGGGGGGGGGGGGGGGGGGGGGGFGGGGGGGGGGGGGGGGGGGGGGGGGGGGGGFFGFGGGGGGGGGGGGGGFFGGGGGGGGGGGGCFGGGGGGFGGGGGGGGGGFGGGGFGCFFGFDGGGDGGGGGFFFBC=FDFGA<9<FGFCFFGGCFFDFGGGFGGGGGGGFE9>EGFGGG@FGGGGDE7FFGGGGGGDG>CDGGGGGFGCDFCBE@<E;CGGCC8CD9CFFDEGDDGCDGGGDFFFGGDDBF<8FG>F4@7FEDFFF?AB4>@F4?>FF>GG
@M02352:288:000000000-CKWC8:1:1101:7146:7427 1:N:0:TACGCTGC+CGTCTAAT
TACGGAGGGTGCGAGCGTTAATCGGAATTACTGGGCGTAAAGCGTACGCTGGCGGTTTGTTAAGCGAGATGTGAAAGCCCCGGGCTCAACCTGGGAACTGCATTTCGAACTGGCAAACTAGAGTGTGATAGAGGGTGGTAGAATTTCAGGTGTAGCGGTGAAATGCGTAGAGATCTGAAGGAATACCGATGGCGAAGGCAGCCACCTGGGTCAACACTGACGCTCATGTACGAAAGCGTGGGGAGCAAACGGGATTAGATACCCCGGTAGTCCACGCCGTAA
+
GGGGGGGGGFFGGGGGGGGGGGGGGGGGGGGGGGGFGGGGGGGGGEGGGGGGDGG=FFGGGGGGGGGGGGGGGGGGGFDDCFGGGGGGGGGDFFFGGFGGGGGGGFG@FGGGGG8DCFGCGGGGGGGAFFGGGG7FFGGGGGGGGGGGGGGGGGGGGGGGGGGGGG>EGGG9CFGCCFGCFFGGEGGGGGCEGGGGGGGGGGDGFGGGFFF6CFGGGGGGGGDCEDGFEEFGGFGFGGGEGGF?>FGGGGFFFFGGBFFFGGFGFFGFFFFFFGFFBBFFGC
@M02352:288:000000000-CKWC8:1:1101:13780:7474 1:N:0:TACGCTGC+CGTCTAAT
TACGGAGGGTGCAAGCGTTAATCGGAATTACTGGGCGTAAAGCGCGCGTAGGTGGCTTATTAAGTCAGATGTGAAAGCCCTGGGCTTAACCTGGGAACTGCATTTGATACTGGTTCGCTAGAGTATGGTAGAGGGAAGTGGAATTCCACATGTAGCGGTGAAATGCGTAGAGATGTGGAGGAACACCAGTGGCGAAGGCGACTTCCTGGACCAATACTGACACTGAGGTGCGAAAGCGTGGGGAGCAAACAGGATTAGATACCCTGGTAGTCCACGCCGTAA
+
GGGGGGGGEGGGGGGGGGGGGGGGGGGGGGGGGGGGGGGGGGGGGGGGGGGGGGGGGGGGGGGGGGGGGGGGGGGGGGGGGGGGGGGGGGGGGGGGGGGGGGGGGGFFGGGGGGGGGGGGGGGGGGGGGGGGGGGGGGGGGGGGGGGGCFFGGGGGGDGGGGGGGGGGGGEF;FGGGGGGGGGGGGDGGGGGGGGGGGGGGGGGGGGGGD9CFEGFCGGCFCFGFCGGGDGGGGGFGGGGGGFFFFGFGGFFBFGGFFFFGGGGF@FFAFFFFGF<9<@;DG
@M02352:288:000000000-CKWC8:1:1101:8989:7502 1:N:0:TACGCTGC+CGTCTAAT
TACGGAGGGTCCGAGCGTTATCCGGAATCATTGGGTTTAAAGGGTCCGCAGGCGGTCGATTAAGTCAGAGGTGAAATCCCATAGCTCAACTATGGAACTGCCTTTGATACTGGTTGACTTGAGTCATATGGAAGTAGATAGAATGTGTAGTGTAGCGGTGAAATGCATAGATATTACACAGAATACCGATTGCGAAGGCAGTCTACTACGTATGTACTGACACTCATGGACGAAAGCGTGGGGAGCGAACAGGATTAGATACCCTGGTAGTCCACGCCGTAA
+
GGGGDFGGGGGGGGGGGGGGGGGGGFCF,EFGGGGFGGFGGGGGCCFGEGGG7FG=FF=FGGGGGGGG9BFGFGGGGE<=,?,BFEGGGG<,EB>FGGGFGCDFGFGFGGGGG>FF,FFGGFGGDA<<@@@A,DF7F9,,EFGG=@FG9FGFGGGGGGGGGGGGGG9DGGGGGGFGFBBGGGG9,>FEGFGGGGGGEGGGG80+?FG;>8202*?9<EC?F+<FFGGG+7CDEGD@4CD8EG)4,<55>DDFFFGFFF4BFGGGF>D?AFFFFFF?>BEFGD
@M02352:288:000000000-CKWC8:1:1101:24683:7504 1:N:0:TACGCTGC+CGTCTAAT
TACGGAGGGTCCGAGCGTTATCCGGAATCATTGGGTTTAAAGGGTCCGCAGGCGGTCGATTAAGTCAGAGGTGAAATCCCATAGCTTAACTATGGAACTGCCTTTGATACTGGTTGACTTGAGTCATATGGAAGTAGATAGAATGTGTAGTGTAGCGGTGAAATGCATAGATATTACACAGAATACCGATTGCGAAGGCAGTCTACTACGTATGTACTGACGCTCATGGACGAAAGCGTGGGGAGCGAACAGGATTAGATACCCTGGTAGTCCACGCCGTAA
+
GGGGGGGGGGGGEGGGGGGGGFGGGGEGAFGGGGGCCFGGGGGGGEFGGGGGGGGFGGEEGGGGGGGGGGGGGGGGGGGGGGFGGG?FGGGFGGGGGGGGGGGFGGGGGGGFGGDFFGGFFGGGGGGGGGGFFGGGGFGGGGGGGGGGFBGGGGGGGGGGGGGGGGFFGGGFGGGGFGGGGGGFGGFGG7FGGGGGGGGGEFGGGGGGGEFGGFGGGGGGGGGGGGGGGFFGGGGFGGGDGGFFFFGGGGFFBFGGFFFFFFGGFFGFDFFFFGFBFFFFGG
@M02352:288:000000000-CKWC8:1:1101:13155:7517 1:N:0:TACGCTGC+CGTCTAAT
TACGGAGGGGGTTAGCGTTGTTCGGAATTACTGGGCGTAAAGCGCACGTAGGCGGATCAGAAAGTATAGGGTGAAATCCCAGGGCTCAACCCTGGAACTGCCTTATAAACTCCTGGTCTTGAGTTCGAGAGAGGTGAGTGGAATTCCGAGTGTAGAGGTGAAATTCGTAGATATTCGGAGGAACACCAGTGGCGAAGGCGGCTCACTGGCTCGATACTGACGCTGAGGTGCGAAAGTGTGGGGAGCAAACAGGATTAGATACCCTGGTAGTCCACACCGTAA
+
GGGGGFGGGGGGGGGGGGGGGGGGGGGGGGGGGGGGGGGGGGGGGGGGGGGGGGGGGGGGGGGGGGGGGGGGGGGGGGGGGGGGGGGGGGGGGGGGGGGGGGGGGGGGGGGGGGGGGGGGGGGGGGGGGGGGGGGGGGGGGGGGGGGGGGGGGGGGGGGGGGGGGGGGGGGGGGGGGGGGGGGGGGGGGGGGGGGGGGGGGGGGGGGGGGGGGGGGGGGGGGGGGGGGGGGGGGGFGGGGGGFFFFGGGGFFFFGGFFFFGGGGFFGFFFFFFGFFFFFFGG
@M02352:288:000000000-CKWC8:1:1101:16171:7528 1:N:0:TACGCTGC+CGTCTAAT
TACGGAGGGTGCGAGCGTTAATCGGAATTACTGGGCGTAAAGCGTACGCAGGCGGTTTGTTAAGCGAGATGTGAAAGCCCCGGGCTCAACCTGGGAACTGCATTTCGAACTGGCAAACTAGAGTGTGATAGAGGGTGGTAGAATTTCAGGTGTAGCGGTGAAATGCGTAGAGATCTGAAGGAATACCGATGGCGAAGGCAGCCACCTGGGTCAACACTGACGCTCATGTACGAAAGCGTGGGGAGCAAACGGGATTAGATACCCCGGTAGTCCACGCCGTAA
+
GGGEGGGGECCF:FGGGGG@@FGGGGGGEGGGGGGGGGGGGGGGGDGGEGGGGDGGGGCFFGGGGF?44BFGGGGGGCGFGGGGGGGGGGGFG<F8FG@FGGC@F<,3DGGG<<FAFFGGGGGGG;@,3@F9FGG>>>>,DFGGGCFGGGGGGGGG7FGGGGGGGGGGGGG,BFFC<>FGGGGGGGCEFFGGGGGGEGG@GC*:CGGGGCCE8CCGGGGGGGGGGG9C<FGGGG5DGECEGGFFFFFGGGFFFBGGBFFFFGGGF@GF9>DFF7*49:EFGD
@M02352:288:000000000-CKWC8:1:1101:9768:7607 1:N:0:TACGCTGC+CGTCTAAT
TACGGAGGGTCCGAGCGTTATCCGGAATCATTGGGTTTAAAGGGTCCGCAGGCGGTCGATTAAGTCAGAGGTGAAATCCCATAGCTCAACTATGGAACTGCCTTTGATACTGGTTGACTTGAGTCATATGGAAGTAGATAGAATGTGTAGTGTAGCGGTGAAATGCATAGATATTACACAGAATACCGATTGCGAAGGCAGTCTACTACGTATGTACTGACGCTCATGGACGAAAGCGTGGGGAGCGAACAGGATTAGATACCCTGGTAGTCCACGCCGTAA
+
GGGGGGGGGGGGGGGGGGGGGGGGGGGGGGGGGGGGGGGGGGGGGGGGGGGGGGGGGGGGGGGGGGGGGGGGGGGGGGGGGGGGGGGGGGGDFGGGGGGGGGGGGGGGGGGGGGGGGGGGGGGGGGGGGGGGGGGGGGGGGGGGGGGGGGGGGGGGGGGGGGGGGGGGGGGGGGGGGGGGGGGGGGGGGGGGGGGGGGGGGGGGGGGGGGGGGGGGGGGGGGGGGGGGGGGDGGGFGGDCEGEFFFGGGGFFFBGGFFFFGGGGFFGFFFFFFGFFFFFFGD
@M02352:288:000000000-CKWC8:1:1101:20608:7617 1:N:0:TACGCTGC+CGTCTAAT
TACGGAGGGTGCGAGCGTTAATCGGAATTACTGGGCGTAAAGCGTACGCAGGCGGTTTGTTAAGCGAGATGTGAAAGCCCCGGGCTCAACCTGGGAACTGCATTTCGAACTGGCAAACTAGAGTGTGATAGAGGGTGGTAGAATTTCAGGTGTAGCGGTGAAATGCGTAGAGATCTGAAGGAATACCGATGGCGAAGGCAGCCACCTGGGTCAACACTGACGCTCATGTACGAAAGCGTGGGGAGCAAACGGGATTAGATACCCCGGTAGTCCACGCCGTAA
+
GGGGGGGGGGGGGGGGGGGGGGGGGGGGGGGGGGGGGGGGGGGGGGGGGGGGGGGGGGGGGGGGGGGGGGGGGGGGGGGGGGGGGGGGGGGGGGGGGGGGGGGGGGGGGGGGGGGGGGGGGFFFGFGGGGGGGGGGGGGGGGGGGGGGGGGGGGGGGGGGGGGGGGGGGGGGGGGGGGGGGGGGGGGGGGGGGGGGGGGGGGGFGGGGGGGGGGGGGGGGGGGGGGGFGFGGGGGFGGGGGGFFFFGFGGFFFFGGFFFFGGGGFFGFFFFFFGFFFFFFDC
@M02352:288:000000000-CKWC8:1:1101:28076:7623 1:N:0:TACGCTTC+CGTCTAGT
TACGTAGGTTGCAAGCGTTATCCGGACTCATTGGGCTTAAAGGGTCCGCAGGCGGTCGATTAAGTCTGAGGTGAAATCCCATAGCTTAACTGTGGTAGTGCCTTTGATACTGGTTGACTTGAGTCATGTGGAGGTAAATAGAATGTGTTGTGTAGCGGTGAAATGCGTAGATATTACGCAGAACACCAGTGGCGAAAGCGGCTCACTACGCATGAACTGACGCTCATGGACGAAAGCGTGGGTAGCGAACAGGATTAGATACCCTGGTAGTCCACGCCGTAA
+
GGGF-CFF,,CFGGGGECCGGGGGGE+@,CFFFFG8,CDEFGGG,,:FFGGGGGGGG7+BFEGGGG,BF<DFEGGGGGG@,5,:BB,BEFA,A5E,C,:EEBFG,E@,CFGGG9,BBFGGGGGG9,,,8,CD,@+,,,:,CFF93,33,8@FGGFGGDGGGGGGGG7CEGDEGF;,,**6CFG7FGG:,?,<CGG8*:F1:***7>C+0*)***+3@FGGGGGG*>+@9+9CEGGFGGGGEE3<BF)/:DFFFFCF<FFFGGGFFFGFFFFF4CFFFFFFGD
@M02352:288:000000000-CKWC8:1:1101:22893:7625 1:N:0:TACGCTGC+CGTCTAAT
TACGGAGGGTGCGTGCGTTAATCGGAATTACTGGGCGTAAAGGGTACGTAGGCGGCTTGATAAGTCAGATGTGAAATCCCCGGGCTTAACCTGGGAACTGCCTTTGAAACTGTCTGGCTAGAGTGAGTGAGAGGTTAGTGGAATTCAAGGCGTAGCGGTGAAATGCGTAGAGGTCTTGAGGAACATCAGTGGCGAAGGCGACTAACTGGCACTACACTGACGCTGAGGTACGAAAGCGTGGGGAGCGAACAGGATTAGATACCCTTGTAGTCCACGCCGTAA
+
G9CEF,+:+88FF,B7C@@F<6CCFCCFFAF@C<FG7C:6<FEG<EEFEFG:FBF+@FG8F<F,BBAB<BBE<,59C??<DF7=:+B?F<CAEG+,BFF9=,C?F9@<DCFGGGG9<DD9F,CCD,C@F@F=FC>FCFFBFCFGGG,,=7FGGG7CF@>F:EGG@FGGC=5FFGGEC9>B7CFGGGG9<FCFE5CEEGC5E?EE?6C@EG4?EEFEGGGGGGGGGD:C7FG3:*7:GEGEEG@(-3>D=DFFBBDG?FAFFCCF*)99<BAFFGF66()-*1
@M02352:288:000000000-CKWC8:1:1101:9699:7627 1:N:0:TACGCTGC+CGTCTAAT
TACGGAGGGTCCAAGCGTTATCCGGAATCATTGGGTTTAAAGGGTCCGCAGGCGGTCAATTAAGTCAGAGGTGAAAGCCCATCGCTCAACGATGGAACTGCCTTTGATACTGGTTGACTTGAGTTATACGGAAGTAGATAGAATAAGTAGTGTAGCGGTGAAATGCATAGATATTACTTAGAATACCGATTGCGAAGGCAGTCTACTACGTATATACTGACGCTCATGGACGAAAGCGTGGGGAGCGAACAGGATTAGATACCCTGGTAGTCCACGCCGTAA
+
GGGGGGGGGGGGGGGGGGGGGGGGGGGGGGGGGGGFGGGGGGGGGGGGGGGGGGGFGGGGGGGGGGGGGGGGGGGGGGGGGGGGGGGGGGGDFGGGGGGGGGGGGGGGGGGGGGGGGGGGGGGGGGGGGGGGGGGGGGGGGGGGGGGGGGGGGGGGGGGGGGGGGGGGGGGGGGGGGGGGGGFGGGGGGGGGGGDGCEGGGGGGGGGGGGGGGGGGGGGGGGGGGGGGFFG:EGGFGDDGGGFFFFGGDGFFFFGGFFAFGGFGFFGFAFFFFGFFFFFFGD
@M02352:288:000000000-CKWC8:1:1101:19423:7654 1:N:0:TACGCTGC+CGTCTAAT
TACGGAGGGTCCGAGCGTTATCCGGAATCATTGGGTTTAAAGGGTCCGCAGGCGGTCGATTAAGTCAGAGGTGAAATCCCATAGCTCAACTATGGAACTGCCTTTGATACTGGTTGACTTGAGTCATATGGAAGTAGATAGAATGTGTAGTGTAGCGGTGAAATGCATAGATATTACACAGAATACCGATTGCGAAGGCAGTCTACTACGTATGTACTGACGCTCATGGACGAAAGCGTGGGGAGCGAACAGGATTAGATACCCTGGTAGTCCACGCCGTAA
+
GGGGDCFGGGGGGGGGGGGGGGGGGGGGGGGGGGGGG7FFGGGGGGGGGGGGGGGFGGGGGGGGGGGGGGGGGGGGGGGGGGGGGGGGGGGGGGGGGGGGGGGGGGGGGGGGGGGGGGGGGGFGFGGGGGGGGGGGGGFGGGGGGGGGGGGDGGGGGGGGGGGEGGGGGGGGFGGGGGGGFGGDCFGGGGGGGGGGGGGGGGGGGGGGGGGGGGGGGGGGGGGGEGGGGFGGGDGFGGGGGGE:6>DGGGFFFFGG?FDFGGGGFFFFFFFFFGF:>?>>DD
@M02352:288:000000000-CKWC8:1:1101:20486:7690 1:N:0:TACGCTGC+CGTCTAAT
TACGGAGGGTGCAAGCGTTATCCGGAATCATTGGGTTTAAAGGGTCCGCAGGCGGTCAATTAAGTCAGAGGTGAAATCCCATAGCTTAACTATGGAACTGCCTTTGATACTGGTTGACTTGAGTTATACGGAAGTAGATAGAATGTGTAGTGTAGCGGTGAAATGCATAGAGATTACACAGAATACCGATTGCGAAGGCAGTCTACTACGTATATACTGACGCTCATGGACGAAAGCGTGGGGAGCGAACAGGATTAGATACCCTGGTAGTCCACGCCGTAA
+
GGGGGGGGGGGGGGGGGGGGGGGGGFGGGGGGGGGGGGGGGGGGGGGGGGGGGGGGGGGGGGGGGGGGGGGGGGGGGGGGGGGGGGGGGGGGGFGGGGGGGFGGGGGGGGGGGGGGGGGGGGGGFGGEGGGGGGGGGGGGGGGGGGGGGGGGGGGGGDGGGGGGGGGGGGGGGGGGGGGGGGGGGGGGGGGGGGGGGGGGGGGGGGGGGGGGGGGGGGGGGEGGEGGGGDFGGGGFGGGGGGFF>FGGGGFFFFGGFF<?GGGGFFGFFFFFFGFFF6>2DG
@M02352:288:000000000-CKWC8:1:1101:27830:7739 1:N:0:TACGCTGC+CGTCTAAT
TACGGAGGGTCCGAGCGTTATCCGGAATCATTGGGTTTAAAGGGTCCGCAGGCGGTCGATTAAGTCAGAGGTGAAATCCCATAGCTCAACTATGGAACTGCCTTTGATACTGGTTGACTTGAGTCATATGGAAGTAGATAGAATGTGTAGTGTAGCGGTGAAATGCATAGATATTACACAGAATACCGATTGCGAAGGCAGTCTACTACGTATGTACTGACGCTCATGGACGAAAGCGTGGGGAGCGAACAGGATTAGATACCCTGGTAGTCCACGCCGTAA
+
FGGGCG@FGGGGGGGG@BFEGD@FFFGGGGGGGGGGEEGFFGGGGFFGGDCC+CFFFCGGGGGGEGGFGGGGGFCGGFECFGGFGGGFGGFGGGGCFFGFGG9EEGDDFDFGGFGCEGGGGGGFGGGGGGGGCFG9FGGFGGGGGEGGFGGFGGGGGGGDCEFGGGGGGGGGGGGFCFGGGGGGG:FEEEDGGGGGECCCEFCEGGGFGGG9C?FFFGFGGGG=CCFGGGG5CE5><C7AEGFFFFC<E<DF:1<CBFFFFG+26>FF)9>A@F=?B:BBGC
@M02352:288:000000000-CKWC8:1:1101:19935:7740 1:N:0:TACGCTGC+CGTCTAAT
TACGGAGGGTCCGAGCGTTATCCGGAATCATTGGGTTTAAAGGGTCCGCAGGCGGTCGATTAAGTCAGAGGTGAAATCCCATAGCTCAACTATGGAACTGCCTTTGATACTGGTTGACTTGAGTCATATGGAAGTAGATAGAATGTGTAGTGTAGCGGTGAAATGCATAGATATTACACAGAATACCGATTGCGAAGGCAGTCTACTACGTATGTACTGACGCTCATGGACGAAAGCGTGGGGAGCGAACAGGATTAGATACCCTGGTAGTCCACACCGTAA
+
GGGGGGGGGGGGGGGGGGGGGGGGGFGGGGGGGGGGGGGGGGGGGGGGGGGGGGGGGGGGGGGGGGGGGGGGGGGGGGGGGGGGGGGGGGGFGGGGGGGGGGGGGGGGGGGGGGGGGGGGGGGGGGGGGGGGGGGGGGGGGGGGGFGGGGGGGGGGGGGGGGGGGGGGGGGGGGGGGGGGGGGFGGGGEEEFFGGEGGGGGGGGGGGGGDGGGGGGGGGGGGGEGGGFGGGGGGGFGGGGGGFFFFGGGGEFFFGG<=>FGGGFFFGF>FFFFGFFFFEBGG
@M02352:288:000000000-CKWC8:1:1101:19545:7769 1:N:0:TACGCTGC+CGTCTAAT
TACGGAGGGTGCGAGCGTTAATCGGAATTACTGGGCGTAAAGCGTACGCAGGCGGTTTGTTAAGCGAGATGTGAAAGCCCCGGGCTCAACCTGGGAACTGCATTTCGAACTGGCAAACTAGAGTGTGATAGAGGGTGGTAGAATTTCAGGTGTAGCGGTGAAATGCGTAGAGATCTGAAGGAATACCGATGGCGAAGGCAGCCACCTGGGTCAACACTGACGCTCATGTACGAAAGCGTGGGGAGCAAACGGGATTAGATACCCCGGTAGTCCACGCCGTAA
+
GGGGGEGGGGGGGGGGGGGGGGGGGGGGGGGGGGGGGGGGGGGGGGGGGGGGGGGGGGGGGGGGGGGGGGGGGGGGGGGGGGGGGGGGGGGGGGGGGGGGGGGGGGGGGGGGGGGGGGGGGGGGGFGGGGGGGGGGGGGGGGFGGGGGGGGGGGGGGGGDGGGGGGGGDGGGFGGGGGGGGGGCGGGGGGGDGGGGGGGGGGGGGGGGGGGGGGGGGGGGGGGGGDGGGGGGGGGFFGGDDG><>FGGGGFFFFGGBFFFGFGGFFGF>DFFFGFFFFFF<>
@M02352:288:000000000-CKWC8:1:1101:11302:7785 1:N:0:TACGCTGC+CGTCTAAT
TACGGAGGGTCCGAGCGTTATCCGGAATCATTGGGTTTAAAGGGTCCGCAGGCGGTCGATTAAGTCAGAGGTGAAATCCCATAGCTCAACTATGGAACTGCCTTTGATACTGGTTGACTTGAGTCATATGGAAGTAGATAGAATGTGTAGTGTAGCGGTGAAATGCATAGATATTACACAGAATACCGATTGCGAAGGCAGTCTACTACGTATGTACTGACGCTCATGGACGAAAGCGTGGGGAGCGAACAGGATTAGATACCCTGGTAGTCCACGCCGTAA
+
GGGGGGGGGGGGGGGGGGGGGGGGGFGGGGGGGGGGGGGGGGGGGGGGGGGGGGGGGGGGGGGGGGGGGGGGGGGGGGGGGGGGGGGGGGGGGGGGGGGGGGGGGGGGGGGGGGGGGGGGGGGGGGGGGGGGGGGGGGGGGGGGGGGGGGGGGGGGGGGGGGGGGGGGGGGGGGGGGGGGGGGGGGGGGGGGGGGGGGGGGGGGGGGGGGFGGFGGGGGGGGGGGGGGGGGGGGGFGGGGGGFFFFGGGGFFBFGGFFFFGFGGFFGFFFFFFGFFFFFFGG
@M02352:288:000000000-CKWC8:1:1101:8495:7811 1:N:0:TACGCTGC+CGTCTAAT
GACGTAGGGAGCAAGCGTTGCCCGGAATTACTGGGCGTAAAGAGCTCGTAGGCGGGGGCGTGCGTCCGAGAGGAAATTCCAAGGCTTAACCTTGGGGCTGTCTCGGATACGGCGCTTCTTGAGGATGTGAGAGGAAAGTGGAATTCCCGGTGTAGCGGTGAAATGCGTAGATATCGGGAGGAACACCAGTGGCGAAGGCGACTTTCTGGCACATTCCTGACGCTGAGGAGCGAAAGCGTGGGGAGCAAACAGGATTAGATACCCTGGTAGTCCACGCCGTAA
+
GGGGGGGGGGGGFFGGGGGGGGGGGGGGGGGGGGGGGGGGGGGGGGGGGGGGGGGFGGGGGGGGGGGGGGGGGGGGGGGGGGGGGGGGGGGGGGFGGGGGGGGGGGGGGGGGGGGGGGGGGGFGFGGGGGGGGGGGGGGGGGGGGGGGGGGGGGGGGGGGGFGGGGGGGGGGGGGEGGGGGGFGGGGGGFGGGGGGGGGGGGGEGGGGGGGGGGGGGGGGGGGGGDGGGGGGGGGDGGGGGGF?BEGCFDFF?BGG2FFFGGGGFFGFFFFFFGFF>FFFGD
@M02352:288:000000000-CKWC8:1:1101:11783:7824 1:N:0:TACGCTGC+CGTCTAAT
TACGGAGGGTCCGAGCGTTATCCGGAATCATTGGGTTTAAAGGGTCCGCAGGCGGTCAATTAAGTCAGAGGTGAAATACCATAGCTCAACTATGGAACTGCCTTTGATACTGGTTGACTTGAGTCATATGGAAGTAGATAGAATGTGTAGTGTAGCGGTGAAATGCATAGATATTACACAGAATACCGATTGCGAAGGCAGTCTACTACGTATGTACTGACGCTGAGGGACGAAAGCGTGGGGAGCGAACAGGATTAGATACCCTGGTAGTCCACGCCGTAA
+
GGGGGGGGGGGGGGGGGGGGGGGGGGGGGGGGGGGEGGGGGGGGGGGGGGGGGGGGGGGGGGGGGGGGGGGGGGGGGGGGGGGGGGGGGGGFGGGGGGGGGGGGGFGGGGGGGGGGGGGGGFGGGGGGGGGGGGGGGGGGGGGGGGGGGGGGGGGGGGGGGGGGGGGGGGGGGGGGGGGGGGGGGGGGGGGGGGGGGGGGGGGGGGGGGGFGGGGGGGGGGGGGGGGGGGGGGGGFGGGGGGB?>EGGGGFFFFGGBF>FGGGGFFGFFFFFFFFFFFFFGG
@M02352:288:000000000-CKWC8:1:1101:10320:7827 1:N:0:TACGCTGC+CGTCTAAT
TACGGAGGGTGCGAGCGTTAATCGGAATTACTGGGCGTAAAGCGTACGCAGGCGGTTTGTTAAGCGAGATGTGAAAGCCCCGGGCTCAATCTGGGAACTGCATTTCGAACTGGCAAACTAGAGTGTGATAGAGGGTGGTAGAATTTCAGGTGTAGCGGTGAAATGCGTAGAGATCTGAAGGAATACCGATGGCGAAGGCAGCCACCTGGGTCAACACTGACGCTCATGTACGAAAGCGTGGGGAGCAAACGGGATTAGATACCCCGGTAGTCCACGCCGTAA
+
GGGGGFEGGGGGGGGGGGGGGGGGGGGGGGGGGGGGGGGGGGGGGGGGGGGGGGGGGGGGGGGGGGGGGGGGGGGGGGGGGGGGGGGGGGGGGGGGGGGGGGGGGGGGGGGGGGGGGGGGGGGGGGFGGGGGGGGGGGGGGGGGGGGGGGGGGGGGGGGGGGGGGGGGGGGGGGGGGGGGGGGGGGGGGGGGGGGGGGGGGGGGGGGGGGFGGGGGGGGFGGGEGGGGGGGGGGGFGGGGGGFFFEGGEFFFFFGGFFFF:?FGFFGF>@B9FGFFFFFFGG
@M02352:288:000000000-CKWC8:1:1101:18351:7832 1:N:0:TACGCTGC+CGTCTAAT
TACGGAGGGTCCGAGCGTTATCCGGAATCATTGGGTTTAAAGGGTCCGCAGGCGGTCGATTAAGTCAGAGGTGAAATCCCATAGCTCAACTATGGAACTGCCTTTGATACTGGTTGACTTGAGTCATATGGAAGTAGATAGAATGTGTAGTGTAGCGGTGAAATGCATAGATATTACACAGAATACCGATTGCGAAGGCAGTCTACTACGTATGTACTGACGCTCATGGACGAAAGCGTGGGGAGCGAACAGGATTAGATACCCTGGTATTCCACGCCGTAA
+
GGGGCGGGGGGGEGGGGGGFGGGGGGGGGGGGGGGC7FGGGGGGGFGGGFEGGGG:FGGGGGCGGGCFDFGGDGGGGGFGFGFGGGGGGGGFGGGECEFGGGGFGGCA?FCGGFGGFGGGFFDFGG9FFGGDDFFGGCEGGGFGAFFFFEF<FCFGGGFGGGGGGG9;:7F@EF7;CGGFFGGCFGFGGFDEFEGECEEEEFGGCCCGEDGGGGG9@F?7ECECCCFEFGF3EGGBG558EGF:9BDG5D>F:6FD?@2?:FGG@F*6)*-6*:7(9:33<9
@M02352:288:000000000-CKWC8:1:1101:11601:7834 1:N:0:TACGCTGC+CGTCTAAT
TACGGAGGATCCAAGCGTTATCCGGAATCATTGGGTTTAAAGGGTCCGTAGGTGGATAATTAAGTCAGAGGTGAAATCCTGCAGCTCAACTGTAGAATTGCCTTTGATACTGGTTGTCTTGAGTTATTATGAAGTAGTTAGAATATGTAGTGTAGCGGTGAAATGCATAGATATTACATAGAATACCAATTGCGAAGGCAGATTACTAATAATATACTGACACTGATGGACGAAAGCGTGGGGAGCGAACAGGATTAGATACCCTGGTAGTCCACGCCGTAA
+
CFGGEGGGGGGFFFGGFFGFEEFFBFGGFFFCFGGEGGFFGGGGGGGGGGGGGGFGGGFCFGDFFGGGGGGFGFGGFGGGFGGGGGCEGGGGEFEFGGGGFFGGGGGGFGFGFGGGGGGGGGGFFGGGGGGGFGGGGGGGGGFGGFGGGGGGGGGGGGGGFFGGGGGGFGGGGGFGDGGGGGGGGGGGGGFFGGDGGEGGGGGGFGFGGGG:DFGGGF??FFFCC7>FCFGGEGGFGGDGEGFF@FGGGGFF?BDF??AFGGGGFF3@<BBFFGF?F?:9DD
@M02352:288:000000000-CKWC8:1:1101:7273:7845 1:N:0:TACGCTGC+CGTCTACT
TACGGAGGATCCAAGCGTTATCCGGAATTATTGGGTTTAAAGGGTCCGTAGGTGGATAATTAAGTCAGAGGTGAAATCCTGCAGCTCAACTGTAGAATTGCCTTTGATACTGGTTGTCTTGAGTTATTATGAAGTAGTTAGAATATGTAGTGTAGCGGTGAAATGCATAGATATTACATAGAATACCAATTGCGAAGGCAGATTACTAATAATATACTGACACTGATGGACGAAAGCGTGGGGAGCGAACAGGATTAGATACCCTGGTAGTCCACGCCGTAA
+
GGGGGGGGDFGG9EFGGGGGGGGGGE+F,CFGGFGFGGGGFGGGE@FGGGGGFGGG=FDGGFGGGGGGDDGGGGGGG?CFGG?FFFGGGGAFFGFGGGGGG?EFGGGGGGGGGFFGGGGGGGGGF@?A<?EF<FF<FBAFFEFG9,CF<FGGGGGGGGGGGGGFGG<EGGGGGG=FGGCFGGG<=FF9FFGGGGGGGGGGG>F;FGGC:D@:2DFFGGGGGGGGGGGGC,;DGGGFCEGDGGF@>F3<EGFFFFGGFFFFGGC<@FGFAFFFFGF?B:EFGD
@M02352:288:000000000-CKWC8:1:1101:6973:7898 1:N:0:TACGCTGC+CGTCTAAT
TACGGAGGGTCCGAGCGTTATCCGGAATCATTGGGTTTAAAGGGTCCGCAGGCGGTCGATTAAGTCAGAGGTGAAATCCCATAGCTCAACTATGGAACTGCCTTTGATACTGGTTGACTTGAGTCATATGGAAGTAGATAGAATGTGTAGTGTAGCGGTGAAATGCATAGATATTACACAGAATACCGATTGCGAAGGCAGTCTACTACGTATGTACTGACGCTCATGGACGAAAGCGTGGGGAGCGAACAGGATTAGATACCCTGGTAGTCCACGCCGTAA
+
GGGGGGGGGGGGGGGGGGGGGGGFGGGGGGGGGGGGGGGGGGGGGGGGGGGGGGGFGGGGGGGGGGGGGGGGGGGGGGGGGGGGGGGGGGGGGGGGGGGGGGGGGGGGGGGGGGGGGGGGGGGGGGGGGGGGGGGGGGGGGGGGGGGGGGGGGGGGGGGGGGGGGGGGGGGGGGGGGGGGGGGGGGGGGGGGGGGGGGGGGGGGGGGGGGGFGGGGGGGGGGGGGGGGGGGGGCDEGGGGGGFFBFGGGGFFFFGGFFFFGGGGFFGFAFFAFGFF;FF>DD
@M02352:288:000000000-CKWC8:1:1101:4584:7904 1:N:0:TACGCTGC+CGTCTAAT
TACGGAGGGTGCAAGCGTTATCCGGAATCATTGGGTTTAAAGGGTCCGCAGGCGGTCAATTAAGTCAGAGGTGAAATCCCATAGCTTAACTATGGAACTGCCTTTGATACTGGTTGACTTGAGTTATACGGAAGTAGATAGAATATGTAGTGTAGCGGTGAAATGCATAGATATTACTCAGAATACCGATTGCGAAGGCAGTCTACTACGCATATACTGACGCTGAGGGACGAAAGCGTGGGGAGCGAACAGGATTAGATACCCTGGTAGTCCACGCCGTAA
+
GDEEG@BEFC;FE@FDGFCGGGGFG:EG9<ECFAFCEGDC@FFGFF@FGGGCGGGGG7FFGFGGGGGGCFGECFEEGG<F8<,9B5C?E<<?,CBEGGFEEGGC9E<@?FGG?E,4FFGGGGGAF9E<F@F+@FGFG<,DFFGGF,@DGFFEFCFGGDFGGGGGFG,EB;FFGGGGG9,78FG9FGGGGGEFGGGGGDGGG@<FCFGG9*)23BFGFGGEFGEGGG=C*AGGEGDFGGGEDCB?;>CCCD3?6?FG?F>FEF?C45CFAFF9=CF?F:DFGD
@M02352:288:000000000-CKWC8:1:1101:27576:7928 1:N:0:TACGCTGC+CGTCTAAT
TACGAGGGGTGCAAGCGTTAATCGGAATTACTGGGCGTAAAGCGTGCGTAGGTGGTTTGTTAAGCAAGATGTGAAAGCCCCGGGCTCAACCTGGGAACTGCATTTTGAACTGGCAAACTAGAGTATTGTAGAGGGTAGTGGAATTTCCAGTGTAGCGGTGAAATGCGTAGAGATTGGAAGGAACATCAGTGGCGAAGGCGGCTACCTGGACAAATACTGACACTGAGGCACGAAAGCGTGGGGAGCAAACAGGATTAGATACCCTGGTAGTCCACGCCGTAA
+
GGGGCEGGGGGGGGGGGGGGGGGGGGDGGGGFGGGGGGGGGGGGGGGGGGGGFGGF<FGGGGGGGGGGGGGGGGGGGF@CGGGGGGGGGGGGGGGGGGGGGGCGGGGGGGGGGGGFGGGGGFFGGGGGGGGGGGGGDCFGGFCFGGCGFGGGGGGGGGGGGGGGGGGGGGGGDB=EGGGGDGGGGGCFGGGGGGGGDGGDEGGGGGGGGGGGGGGGGGGGFGGGGFFFGGGGGGGFGGGGGGF:;@GGGGFFFFGG?FFFGGGGFFFFAFDBFGFFFFF>GG
@M02352:288:000000000-CKWC8:1:1101:22776:7930 1:N:0:TACGCTGC+CGTCTAAT
TACGGAGGGTCCGAGCGTTATCCGGAATCATTGGGTTTAAAGGGTCCGCAGGCGGTCGATTAAGTCAGAGGTGAAATCCCATAGCTCAACTATGGAACTGCCTTTGATACTGGTTGACTTGAGTCATATGGAAGTAGATAGAATGTGTAGTGTAGCGGTGAAATGCATAGATATTACACAGAATACCGATTGCGAAGGCAGTCTACTACGTATGTACTGACGCTCATGGACGAAAGCGTGGGGAGCGAACAGGATTAGATACCCTGGTAGTCCACGCCGTAA
+
GGGGGGGGGGGGGGGGGGGGFGGGGEGGGGGGGGGFGGFGGGGGGGGGGGGGGGGFGGGGGGGGGGGGGGGGGGGGGGGGGGGGGGGGGGGAFGGGGGGGGGGGGGGGGGGGGGGGGGGGGGGGGGGGGGGG,DFGGGGGGGGGGGGGGGGGGGGGGGGGGGGGGGGGGGGGGGGGGGGGGGGGGGGGGGGGGGGGGGGGGGGGGGGGGGGGGGGGGGGGGGGGGGGGGGFGGGGFGGGGGGFFFFGGGGFFFFGGFFFFGGGGFFGFFFFFFGFFFFFFGG
@M02352:288:000000000-CKWC8:1:1101:3988:7966 1:N:0:TACGCTGC+CGTCTAAT
TACGGAGGGTGCGAGCGTTAATCGGAATTACTGGGCGTAAAGCGCATGCAGGTGGTTCATTAAGTCAGATGTGAAAGCCCGGGGCTCAACCTCGGAACTGCATTTGAAACTGCTGAACTAGAGTGCTGTAGAGGGGGGTAGAATTTCAGGTGTAGCGGTGAAATGCGTAGAGATCTGAAGGAATACCAGTGGCGAAGGCGGCCCCCTGGACAGACACTGACGCTCAGATGCGAAAGCGTGGGGAGCAAACAGGATTAGATACCCTGGTAGTCCACGCCGTAA
+
GGGGEBFFG@FG:FFGGGGGCFGGGGBFG<FGGGGGGGGGGG@FG+6CGGGG<FG8FF?C5EFGGDEECFGGGGGGGGGGG7FDFEGGGGGC<FGGGGGGG?,BCF<FGGGG,CB,>@F:FFGGGG<FFFCFGGD@FFCCGGGGG7C0AGGGGGGGGGGGGGGGGGGGGEG+CGG+A+<CGGGFGGGGGGGGGGGGGGGGGGEGEEGGGGF+;**;EGGGG*:C*5E2:CDDGEGBGEGGGGFFFFGGCFFFF0CFFF<F7CGGFFGFFFFFFGFFFFFF3C
@M02352:288:000000000-CKWC8:1:1101:23939:8041 1:N:0:TACGCTGC+CGTCTAAT
CACGGAGGGGGCTAGCGTTGTTCGGAATTACTGGGCGTAAAGCGTGCGTAGGCGGATTAATAAGTTAGATGTGAAATCCCAGGGCTCAACCCTGGAACTGCATTTAAAACTGTTAGTCTTGAGTTCTGGAGAGGTAAGTGGAATTCCTAGTGTAGAGGTGAAATTCGTAGATATTAGGAGGAACACCAGAGGCGAAGGCGGCTTACTGGACAGATACTGACGCTGAGGCACGAAAGTGTGGGGAGCAAACAGGATTAGATACCCTGGTAGTCCACACCGTAA
+
GGGGGGGGGGGGGGGGGGGGGGGGGGGGGGGGGGGGGGGGGGGGGGGGFGGGGGGGGGGFGGGGGGGGGGGGGGGGGGGGGGGGGGGGGGGGGGGGGGGGGGGGGFGGGGGGGGGGGGGGGGGGGGGGGGFFGGG@FGGGGGGGGGGGGGGGGGGGGGGGGGGGGGGGGGGGGGGGGGGGGGGGGGGGGDGGGGGGGGGGGGGGGGGGGGGGGGGGGGGGGGGGGGGGGEFDGGGFGGGGGGFFFEGFGGFFFFGGFFFFGGGGFFGFA?BFFGFFFFFFCC
@M02352:288:000000000-CKWC8:1:1101:16484:8056 1:N:0:TACGCTGC+CGTCTAAT
TACGGAGGGTCCGAGCGTTATCCGGAATCATTGGGTTTAAAGGGTCCGCAGGCGGTCGATTAAGTCAGAGGTGAAATCCCATAGCTCAACTATGGAACTGCCTTTGATACTGGTTGACTTGAGTCATATGGAAGTAGATAGAATGTGTAGTGTAGCGGTGAAATGCATAGATATTACACAGAATACCGATTGCGAAGGCAGTTTACTACGTATGTACTGACGCTCATGGACGAAAGTGTGGGGAGCGAACAGGATTAGATACCCTGGTAGTCCACGCCGTAA
+
GGGGFGECCFGGGDGGGEGEGGFGGECG<EGFGDFF7FFFFGFEGGGGEGGG@FGFGDGEFGGGGGFGC=DADGGGG,4BF<<FFGGGGG,BFGGGEAFGGG9DDFFGG,<FGFGG,EFGGGGGGFFDGGGGGGGGGFCCFFFGA,FFC9FFFGGGFDGEFGGGGGAFFGFGGGCFF9EFGGG;CFGG7BCGFGEEEGFGG9++?CCE78*++2?FFGFGGGGGEGGDC+955:CD*<FGGGDF>EGDGCB:<2CF?F>FGGGD4:DFFF>FFF@:0:BBGG
@M02352:288:000000000-CKWC8:1:1101:6079:8090 1:N:0:TACGCTGC+CGTCTAAT
TACGGAGGGTGCGAGCGTTAATCGGAATTACTGGGCGTAAAGCGTACGCAGGCGGTTTGTTAAGCGAGATGTGAAAGCCCCGGGCTCAACCTGGGAACTGCATTTCGAACTGGCAAACTAGAGTGTGATAGAGGGTGGTAGAATTTCAGGTGTAGCGGTGAAATGCGTAGAGATCTGAAGGAATACCGATGGCGAAGGCAGCCACCTGGGTCAACACTGACGCTCATGTACGAAAGCGTGGGGAGCAAACGGGATTAGATACCCCGGTAGTCCACGCCGTAA
+
GGGGGGGGGGGGGGGGGGGGDFGGGGGGGGGGGGGGGGGGGGGGGGGGGGGGGGGFFGGGGGGGGGGGGGGGGGGGGGGGGGGGGGGGGFGGGGGGGGGGGGGGGGGGGGGGGGGGGGGGGGGFGGGGGGGGGGGGGGGGGGGGCFGGGGGGGGGGGGGGGGGGGGGGGGGGGGFGGGGGGGGGGFGGGGGGGGGGGGGGGGGGGCGGGGGGGGFGGGGGGGGGGGGGGGGGGGGFGGGGGGE?FFGGGGFBFFGGFFAFGGGFFFGFFFFAFGFFB<EFGD
@M02352:288:000000000-CKWC8:1:1101:19278:8092 1:N:0:TACGCTGC+CGTCTAAT
TACGGAGGGTCCGAGCGTTATCCGGAATCATTGGGTTTAAAGGGTCCGCAGGCGGTCGATTAAGTCAGAGGTGAAATCCCATAGCTCAACTATGGAACTGCCTTTGATACTGGTTGACTTGAGTCATATGGAAGTAGATAGAATGTGTAGTGTAGCGGTGAAATGCATAGATATTACACAGAATACCGATTGCGAAGGCAGTCTACTACGTATGTACTGACGCTCATGGACGAAAGCGTGGGGAGCGAACAGGATTAGATACCCTGGTAGTCCACGCCGTAA
+
GGGGGGGGGGGGGGGGGGGGGGGGGGGGGGGGGGGGGGGGGGGGGGGGGGGGGGGGGGGGGGGGGGGGGGGGGGGGGGGGGGGGGGGGGGGGGGGGGGGGGGGGGGGGGGGGGGGGGGGGGGFGGGGGGGGGGGGGGGGGGGGGGGGGGGGGGGGGGGGGGGGGGGGGGGGGGGGGGGGGGGGGGGGGGGGFGGGDGGGGGGGGGGGGGGGFGFGGGGGGGDGGGGGGGGGGGGGFGGGGGGFFBFGGGGFFFFGGFFFFGGGGFFGFFFABFGFFFBFFGG
@M02352:288:000000000-CKWC8:1:1101:8522:8092 1:N:0:TACGCTGC+CGTCTAAT
TACGAGGGGTGCAAGCGTTAATCGGAATTACTGGGCGTAAAGCGTGCGTAGGTGGTTTGTTAAGCAAGATGTGAAAGCCCCGGGCTCAACCTGGGAACTGCATTTTGAACTGGCAAACTAGAGTATTGTAGAGGGTAGTGGAATTTCCAGTGTAGCGGTGAAATGCGTAGAGATTGGAAGGAACATCAGTGGCGAAGGCGGCTACCTGGACAAATACTGACACTGAGGCACGAAAGCGTGGGGAGCAAACAGGATTAGATACCCTGGTAGTCCACGCCGTAA
+
GGGGFFGGGGGGGGGGGGGGGGGGGGGGGGGGGGGGGGGGGGGGGGGGFGGGGGGGGGGGGGGGGGGGGGGGGGGGGGGGGGGGGGGGGGGGGGGGGGGGGGGGGGGGGGGGGGGGGGGGGGGGGGGGGGGGGGGGGGGGGGGGGGGGGGGGGGGGGGGGGGGGGGGGGGGGGGGGGGGGGGGGGGFGFGGGGGGGGGGGGGGGGGGGGGGGGGGGGGGGGGGGGGGGGGGGGGGFGGGGGGFFFFGGGGFFFFGGFFBFGGGGFFGFFFFFFGFFFFFFGG
@M02352:288:000000000-CKWC8:1:1101:14391:8107 1:N:0:TACGCTGC+CGTCTAAT
TACGGAGGGTGCGAGCGTTAATCGGAATTACTGGGCGTAAAGCGTACGCAGGCGGTTTGTTAAGCGAGATGTGAAAGCCCCGGGCTCAACCTGGGAACTGCATTTCGAACTGGCAAACTAGAGTGTGATAGAGGGTGGTAGAATTTCAGGTGTAGCGGTGAAATGCGTAGAGATCTGAAGGAATACCGATGGCGAAGGCAGCCACCTGGGTCAACACTGACGCTCATGTACGAAAGCGTGGGGAGCAAACGGGATTAGATACCCCGGTAGTCCACGCCGTAA
+
GGGGGFFFGGGGGGGGGFGGGGGGGGGGGGGGGGGGGGGGGGGGGGDGGGGGGGGFDEGGGGDFFGGGGGGGGGGGGGGGGGGGGGGGGCGGGGGGGGGGGGGGGGGGGGGGGGGGGGGGGGGGGFGGGGGGGGGGGGGGGGGGFGGGGGGGGGGGGGGGGGGGGGGGGGGGGFGGGGGGGGGFGGGGGGGGGGGGGGGGGGGGGGGGGGGGGGGGGGGGGGG88CFGGGGGGGGFGGDGGGFFFFGGCFFFFFGGFFFFGGGGFEGB05AFFGFFFFFFGG
@M02352:288:000000000-CKWC8:1:1101:4768:8111 1:N:0:TACGCTGC+CGTCTAAT
TACGGAGGGTGCGAGCGTTAATCGGAATTACTGGGCGTAAAGCGCATGCAGGTGGTTCATTAAGTCAGATGTGAAAGCCCGGGGCTCAACCTCGGAACTGCATTTGAAACTGGTGAACTAGAGTGCTGTAGAGGGGGGTAGAATTTCAGGTGTAGCGGTGAAATGCGTAGAGATCTGAAGGAATACCAGTGGCGAAGGCGGCCCCCTGGACAGACACTGACACTCAGATGCGAAAGCGTGGGGAGCAAACAGGATTAGATACCCTGGTAGTCCACGCCGTAA
+
GGGGGGGGGGGGGGGGGGGGFGGGGGGGGGGGGGGGGGGGGGGGGGGGGGGGGGGFGGGGGGGGGGGGGGGGGGGGGGGGGGGGGGGGGGGGGGGGCFFGGGGGGGGGGGGGGGGGGGGGGGGFGGGGGGGGGGGGGGGEGGGGGFGGGGGGGGGGGGEGGGGGGFGGGGGGGGDGGGGGGGGFGGGGGGGGGGGGGGGEGCEGGGGGGGGGGGGGGGGGGGGFGFGGFGGGGGDFGGGGGGFBFFGGGFFFFFGF?FFFGGGG@FCFAFFFFG@BFFFFGG
@M02352:288:000000000-CKWC8:1:1101:7741:8124 1:N:0:TACGCTGC+CGTCTAAT
TACGAGGGGTGCAAGCGTTAATCGGAATTACTGGGCGTAAAGCGTGCGTAGGTGGTTTGTTAAGCAAGATGTGAAAGCCCCGGGCTCAACCTGGGAACTGCATTTTGAACTGGCAAACTAGAGTATTGTAGAGGGTAGTGGAATTTCCAGTGTAGCGGTGAAATGCGTAGAGATTGGAAGGAACATCAGTGGCGAAGGCGGCTACCTGGACAAATACTGACACTGAGGCACGAAAGCGTGGGGAGCAAACAGGATTAGATACCCTGGTAGTCCACGCCGTAA
+
GCFGGGGDGCFGGEGGGFGECGGGGEEFGGGFFGGGGGGEFGGGF=@FFGCEFGGFGDGGGFCFFFGGGGGF<FGGGGGGGGGGGGGGGG<<FGGGFGGGGEGGF<FGFDFGGGGFGGGGGFFFF=CFGGFDFGGGFGGGGGGGFFGGGGGGGGFFGGGGGGC?FGGGEDEGFGCF>FFFDFGGGGGGGGGGGDGGGGFGGGGGGFGGGGGGGGGGGGGG<CFGGGFGCEF*5*9BFGGG>=@:3BF:EGFF:?7>?F2FG?6>?>FF2*46@FF:01@>GD
@M02352:288:000000000-CKWC8:1:1101:4720:8124 1:N:0:TACGCTGC+CGTCTAAT
TACGGAGGGTCCGAGCGTTATCCGGAATCATTGGGTTTAAAGGGTCCGCAGGCGGTCGATTAAGTCAGAGGTGAAATCCCATAGCTCAACTATGGAACTGCCTTTGATACTGGTTGACTTGAGTCATATGGAAGTAGATAGAATGTGTAGTGTAGCGGTGAAATGCATAGATATTACACAGAATACCGATTGCGAAGGCAGTCTACTACGTATGTACTGACGCTCATGGACGAAAGCGTGGGGAGCGAACAGGATTAGATACCCTGGTAGTCCACGCCGTAA
+
GGGGGGGGGGFFGGGGGFGGGDGGGGGGGGGGGGGF@CGFFFDGGFGGGGEGGGG@CFGGGEGGGGGGGGGGGGGGGGGGGGFFGGGGGGGGGGGGGGGGGGFGEFGFGGGGFGGGDFGGGGGGGGGGFGGGGGGGGGGGGGGGGCEFGGGGGGGGGGGGGGGGGGGGGGGGGGGGGGGFGGGGGGGGGGGFGGGGGEGFGFFFGGGGFGGCCGGGGGGGGGGG8C7CFGGGGGGFFGDGGGFFFFGGGGEFFFGGFFFFGGGGFFGFFFFFFGF?;174DD
@M02352:288:000000000-CKWC8:1:1101:13164:8131 1:N:0:TACGCTGC+CGTCTAAT
TACGGAGGGTGCGAGCGTTAATCGGAATTACTGGGCGTAAAGCGTACGCAGGCGGTTTGTTAAGCGAGATGTGAAAGCCCCGGGCTCAACCTGGGAACTGCATTTCGAACTGGCAAACTAGAGTGTGATAGAGGGTGGTAGAATTTCAGGTGTAGCGGTGAAATGCGTAGAGATCTGAAGGAATACCGATGGCGAAGGCAGCCACCTGGGTCAACACTGACGCTCATGTACGAAAGCGTGGGGAGCAAACGGGATTAGATACCCCGGTAGTCCACACCGTAA
+
GGGGGGGGGGGGGGGGGGGECGGGGGGGGGGGGGGGGGGGGGGGDGGGGGGGGGGFGGGGGGGGGGEGGGGGGGGGGGGGGGGGGGGGGGGG@FGGGGGGGFGGGCGGGGGGGGCGEFGGGGGGFDFGGGGGGGECFGGGGGGGGGGGGGGGGGGGGGGGFGGGGGGGGGGGGGGGGGGGGGGGGGGGGGGGGGGGGGGGGGGGGGGGGGGGGGGGDGGGGGGGGDGGGFGGGGGFFGDCEEE?BFGGGGFFFFGGFFBFGGGGFFG@;EBFFGFF:?E?GG
@M02352:288:000000000-CKWC8:1:1101:4710:8142 1:N:0:TACGCTGC+CGTCTAAT
TACGGAGGGTCCGAGCGTTATCCGGAATCATTGGGTTTAAAGGGTCCGCAGGCGGTCGATTAAGTCAGAGGTGAAATCCCATAGCTCAACTATGGAACTGCCTTTGATACTGGTTGACTTGAGTCATATGGAAGTAGATAGAATGTGTAGTGTAGCGGCGAAATGCATAGATATTACACAGAATACCGATTGCGAAGGCAGTCTACTACGTATGTACTGCCGCTCATGGACGAAAGCGTGGGGAGCGAGCAGGATTAGATACCCTGGTAGTCCACGTCGTAA
+
GEE@-,7@@BFFECGC:@BGGG<@F,8F<C@,9CEB,899CFEFCDGG:FGEG@FE:CFFFCFGAFGCFGGGGCAEGECFFAB=AEFFDFA?FCGFGGE=FFFEF,,C?F9DCB?FGFGC?5F=3B=9BF,,3,@CF,@@D9,@FCFB@FFC;:3@FG*@F*>,?EGGG?EGGCEFFGGGGGGGDGDEFGE8FG:EG58ECEFG@CCBGGGGGEFGG7A+2*2:85?:EC6CGGD@<E>EEGB(9EDG*9>F229*2?AF9C?C6>*/-8)59:=,(,0-10
@M02352:288:000000000-CKWC8:1:1101:23043:8169 1:N:0:TACGCTGC+CGTCTAAT
TACGGAGGGTCCGAGCGTTAATCGGAATTACTGGGCGTAAAGCGCGCGTAGGCGGCTTGGTCAGTCAGATGTGAAAGCCCCGGGCTCAACCTGGGAATTGCACCTGATACTGCCAAGCTAGAGTACAGAAGAGGGTGGTGGAATTTCCTGTGTAGCGGTGAAATGCGTAGATATAGGAAGGAACATCAGTGGCGAAGGCGGCCACCTGGTCTAATACTGACGCTGAGGTGCGAAAGCGTGGGGAGCAAACAGGATTAGATACCCTGGTAGTCCACGCCGTAA
+
GGGGGGGGGGGGGGGGGGGGFGGGGGGGGGGGGGGGGGGGGGGGGGGGGGGGGGGGGGGGGGGGGGGGGGGGGGGGGFGGGGGGGGGGGGGGGGGGGGGGGGGGGGGGGGGGGGGGGGGGGGGGGGGGGGGGGGGGFFGGGGGGGGGGGGGGGGGGGGGGGGGGFGGGDGGFGGGGD9CGGGGFFGGGGGGFGGGGGGGGGGGGGGGGGGGG+<FGGGGGGGGGGGGGGGGDGGGFGGGGGGFFFFGGDGFF??GG?FFFGGGGFFGFAFFFFGFFFFFFGD
@M02352:288:000000000-CKWC8:1:1101:14177:8178 1:N:0:TACGCTAC+CTTCTAAT
TACGGAGGGTGCAAGCGTTATTCGGAATCACTGGGCTTAAAGGGTCCGCAGGCGGTCATATAAGTCAGATGTGAAATCCCATAGCTTAACTATGGAACTGCCTTTGATACTGTATGACTTGAGTTATACGGAAGTAGATAGAATTCCTCGTGTAGCGGTGAAATGCATAGATATTACTTAGAATACCGATTGCGAAGGCAGTCTACTACGTCTATACTGACGCTCATGCACGAAAGCGTGGGGAGCGAACAGGATTAGATACCCTGGTAGTCCACGCCCTAA
+
GGGG;FFGGGGGGGGGGGGG@,EFGGGG@F,CFGG8,EGGGG9FF,CFGGGGGGGG@F,,<FFG?FGFG9FGGGGGGGGG,:,BFG<FGGC<<FGGGGGGG<FGGF,8EFGGE,F,5CF,CFGGE,@,C,@C7F>,AFGA=FFG,7,,7>FFGGCG+CFFGGFGFG,@CDFGGGC,,537@FG9FGGGGGC5DCCEEDEF*CF;,?F,,47*=*?<FGC?EEEECDGF7CFCGGG>GGGEDGEB>D)>EGDFF:GG?=4FEGGGF>FFDFFAFGF:>?)979
@M02352:288:000000000-CKWC8:1:1101:14156:8181 1:N:0:TACGCTGC+CGTCTAAT
TACGGAGGGTGCAAGCGTTATCCGGAATCATTGGGTTTAAAGGGTCCGCAGGCGGTCAATTAAGTCAGAGGTGAAATCCCATAGCTTAACTATGGAACTGCCTTTGATACTGGTTGACTTGAGTTATACGGAGGTAGATAGAATAAGTAGTGTAGCGGTGAAATGCATAGATATTACTTAGAATACCGATTGCGAAGGCAGTCTACTACGTATATACTGACGCTCATGGACGAAAGCGTGGGGAGCGAACAGGATTAGATACCCTGGTAGTCCACGCCGTAA
+
GGGGGFGGGGGGGGGGGGGGGGGGGGGGGGGGGGGGGGGGGGGGGGGGGGGGGGGGGGGGGGGGGGGGGGGGGGGGGGGGGGGGGGGGGGGGGGGGGGGGGGGGGGGGGGGGGGGGGGGGGGGGGGGGGGGG+CFGGGGGGGGGGGGGGGGGGGGGGGGGGGGGGGGGGGGGGGGGGGGGGGGGGGGGGGGGGGGGGGGGGGGGGGGGGGGGGGGGGGGGGGGGGGGGGGGGGGGFGGGGGGFFFFGGGGFFFFGGFFFFGGGGFFGFFFFFFGFFFFFFGG
@M02352:288:000000000-CKWC8:1:1101:6452:8185 1:N:0:TACGCTGC+CGTCTAAT
TACGGAGGGTGCGAGCGTTAATCGGAATTACTGGGCGTAAAGCGTACGCAGGCGGTTTGTTAAGCGAGATGTGAAAGCCCCGGGCTCAACCTGGGAACTGCACCTGATACTGCTGAACTAGAGTACGGTAGAGGGTAGTGGGATTTCCTGTGTAGCGGTGAAATGCGTAGATATAGGAAGGAACACCAGTGGCGAAGGCGACTACCTGGACCGATACTGACACTGAGGTGCGAAAGCGTGGGGAGCAAACAGGATTAGATACCCTGGTAGTCCACGCCGTAA
+
GFFFGCFGGEGGG@FGGFFGGGGGGB@FGGFGGGGGGFEC@FGGGGEGGGGGGEGGGGGGGGGGGGGGGGGGGGGGGGGGGGGCFGGGGGGGGGGGFGGGGGGGGGFGGGGGGGGGGGFGGGGGGGGGFFGGGGGGGGFGGGGGGGGGGGGGFGGGGGFGGGFCGGGGGGGGGGGGGGGGGGGGGGGGGGGGGGGGGGGGGGGGGGGGGGGGGGGECFGGFFGGGFGGFCFDGG57FGGGGGFFBFGGGGFFB?FF7F>FFFCCFFGF<6<<?GFFFFFFGD
@M02352:288:000000000-CKWC8:1:1101:2657:8202 1:N:0:TACGCTGC+CGTCTAAT
TACGGAGGGTCCGAGCGTTATCCGGAATCATTGGGTTTAAAGGGTCCGCAGGCGGTCGATTAAGTCAGAGGTGAAATCCCATAGCTCAACTATGGAACTGCCTTTGATACTGGTTGACTTGAGTCATATGGAAGTAGATAGAATGTGTAGTGTAGCGGTGAAATGCATAGATATTACACAGAATACCGATTGCGAAGGCAGTCTACTACGTATGTACTGACGCTCATGGACGAAAGCGTGGGGAGCGAACAGGATTAGATACCCTGGTAGTCCACGCCGTAA
+
GGGGGGGGGGFFEGGGGGGGGGGEGGGGGGGGGGGGGGGGGGGGGFGGGGGGGGGGCGGGGGGGGGGGGGGGGGGGGGGGGGGGGAFFEGGGGGGGGGGGFGDDFGGGGCFGGGGGGGGGGGGGGFGFFGGGCGGGGGGGGGGGGGGGGGGGGGGFGGGGGGDGGGGGGGGGF9EEGGGGGGGGGAFEGGDGGGGGGGGGEGFGGGGGFEFGGGGGGGGGGGGGGG7FEFFGGGGF5E7CEG>31@DGGGFFFBDFDFFFGG6CFFFFAF>DFGFBFFFFGD
@M02352:288:000000000-CKWC8:1:1101:2675:8211 1:N:0:TACGCTGC+CTTCTAAT
TACGGAGGGTGCGAGCGTTACTCGGAATCACTGGGTTTAAAGGGTGCGTAGGCGGGCTATTAAGTCTGAGGTGAAATCCCATAGCTCAACTATTGAACTGCTTTTGATACTGGTTGACTTGAGTCATATGGAAGTAGATAGAATTTGTAGTGTAGCGGTGAAATGCATAGATATTACACAGAATACCGATTGCGAAGGCAGTCTACTACGTAATTATTGACGCTCAGGCACGAAAGCGTGGGGAGCGAACAGGATTAGATACCCTGGTAGTCCACGCCCTAA
+
GGGGGGGGGG,C:FGGGGGG,,CCGGGDGG,EFGGC,CFFGGFG8,6C6CEGGGG7+6,,CFEGG,,CFBFGGGGGGGG8FG8FGGGGGG,FG,<FFGGGGDFG=,F5C9FGCFG7BFF3FF>FA,,333@F9CGGGGGDGGGG,@9D,@FFGGG9FEG:FGGG,D,@FGG,DF,D,?9,;FGCFGFGGEGGCCGGGGG6*<FGGGG99800**5C9;CFFGGGCD****1CGGGF:EDGGGFFFF)>>DBF8?GGFFFFGGGFFF3?BFAFFGFFF<)3DF
@M02352:288:000000000-CKWC8:1:1101:11814:8226 1:N:0:TACGCTGC+CGTCTAAT
TACGGAGGGTGCGAGCGTTAATCGGAATTACTGGGCGTAAAGCGTACGCAGGCGGTTTGTTAAGCGAGATGTGAAAGCCCCGGGCTCAACCTGGGAACTGCATTTCGAACTGGCAAACTAGAGTGTGATAGAGGGTGGTAGAATTTCAGGTGTAGCGGTGAAATGCGTAGAGATCTGAAGGAATACCGATGGCGAAGGCAGCCACCTGGGTCAACACTGACGCTCATGTACGAAAGCGTGGGGAGCAAACGGGATTAGATACCCCGGTAGTCCACGCCGTAA
+
GGGGGGGGGGGGGGGGGGGGCFGGGGGGGGGGGGGGGGGGGGGGGGGGGGGGGGGFGGGGGGGGGGGGGGGGGGGGGGGGGGGGGGGGGGGGGGGGGGGGGGGGGGGGGGGGGGGGGGGGGGGGGGGGGGGGGGGGGGGGGGGGGGGGGGGGGGGGGGGGGGGGGGGGGGGGGGGGGGGGGGGGGGGGGGGGGGGGGGGGGGGGGGGGGGGGGGGGGGGGGGGCEGGGGGGGGGGBGGGGGGFF;DGGGGFF?FGGDFBFGGGGFFG@BFFFFGFFFFFFGG
@M02352:288:000000000-CKWC8:1:1101:13923:8243 1:N:0:TACGCTGC+CGTCTAAT
TACGGAGGGTGCAAGCGTTATCCGGAATCATTGGGTTTAAAGGGTCCGTAGGCGGACTAATAAGTCAGAGGTGAAATCCCGCAGCTCAACTGTGGAACTGCCTTTGAAACTGTTAGTCTTGAGTTATTGTGAAGTGGTTAGAATATGTAGTGTAGCGGTGAAATGCTTAGAGATTACATGGAATACCGATTGCGAAGGCAGATCACTAACAATATACTGACGCTGATGGACGAAAGCGTGGGGAGCGAACAGGATTAGATACCCTGGTAGTCCACGCCGTAA
+
GGGGGFEGGGGGGGGGGGGGGGGGGGGGGGGGGGGGGGGGGGGGGGGGGGGGGGGGGGGGGGGGGGGGGGGGGGGGGGGGGGGGGGGGGGGGGGGGGGGGGGGGGGGGGGGGGGGGGGGGGGGGGGGGGGGFGGGGGGGGGGGGGGGGGGGGGGGGGGGGGGGGGGGGGGGGFGGGGGGGGGFGGGGGGGGGGGGDGGGGGGGGGGGGGGGGGGGGGGGGGGGGGGGGGGGGGDGFGGGGGGFFFFGGGGFFFFGC?FFFGGGGFFGFFFBFFGFFFFFBGG
@M02352:288:000000000-CKWC8:1:1101:21969:8246 1:N:0:TACGCTGC+CGTCTAAT
TACGGAGGATCCAAGCGTTATCCGGAATCATTGGGTTTAAAGGGTCCGCAGGCTGTTAGATAAGTCAGAGGTGAAAGTTTGCAGCTCAACTGTAAAATTGCCTTTGATACTGTCTAACTTGAGTTATTATGAGGTGGTTAGAATATGTAGTGTAGCGGTGAAATGCATAGATATTACATAGAATACCGATTGCGAAGGCAGATCACTAATAATATACTGACGCTGAGGGACGAAAGCGTGGGGAGCGAACAGGATTAGATACCCTGGTAGTCCACGCCGTAA
+
GFGFCE@E7,EGFAFFFCCGGGG@FC:F,CFEFFG@@F<C<FCC,C@FCGGCGCFF@<F5CFGGGGGFEFGEEGFEFEGC9?,:?<FFGD<BFGGGG<FFGGGGGGGCGGGFFGGG,CFGGDGGGCFEEFGG,AA>DF=?FGDG,E@FCDFGGGAF:CFGFGGGFGAEGGGGFGFFF;>;DFFG=FGC@FEFGEGEDEGGGGGGFGG?6C+=;;CFGGGFGGGGDGFGCGG<E8C5DGDECE::(7DGGGFFFFGGFF<FGGGGFF:FAF<DFGFBFFFFDC
@M02352:288:000000000-CKWC8:1:1101:21541:8259 1:N:0:TACGCTGC+CGTCTAAT
TACGGAGGGTGCGAGCGTTAATCGGAATTACTGGGCGTAAAGCGCATGCAGGTGGTTCATTAAGTCAGATGTGAAAGCCCGGGGCTCAACCTCGGAACTGCATTTGAAACTGGTGAACTAGAGTGCTGTAGAGGGGGGTAGAATTTCAGGTGTAGCGGTGAAATGCGTAGAGATCTGAAGGAATACCAGTGGCGAAGGCGGCCCCCTGGACAGACACTGACACTCAGATGCGAAAGCGTGGGGAGCAAACAGGATTAGATACCCTGGTAGTCCACGCCGTAA
+
GGGGGFGGGGGGGGGGGGGGCFGGGGGGGGGGGGGGFFEGGGGGGGGGGGGGGGGEGGGGGGGGGGGGGGGGGGGGGGGGGGGGGGGGGGGGGGGGFGGGGGGGGGGGGGGGGGGGGGGGGGGGGGGGGGGGGGGGGGGDGGGGGGGGGGGGGGGGGGGGGGGGGGGGGGGGGGGGGGGGGGGGGGGGGGGGGGGGGGGGGGGGGGGGGGGGGGGGGGGGGGGGGGGGGGGGGGGFGGGGGGFFFFGCFGFF?:GGBFFFGGGGFFGFFFFAFGFFFFFFGG
@M02352:288:000000000-CKWC8:1:1101:7007:8262 1:N:0:TACGCTGC+CGTCTAAT
TACGGAGGGGGTTAGCGTTGTTCGGAATTACTGGGCGTAAAGCGCACGTAGGCGGATCAGAAAGTATAGGGTGAAATCCCAGGGCTCAACCCTGGAACTGCCTTATAAACTCCTGGTCTTGAGTTCGAGAGAGGTGAGTGGAATTCCGAGTGTAGAGGTGAAATTCGTAGATATTCGGAGGAACACCAGTGGCGAAGGCGGCTCACTGGCTCGATACTGACGCTGAGGTGCGAAAGTGTGGGGAGCAAACAGGATTAGATACCCTGGTAGTCCACACCGTAA
+
GGGGGFGGGGGECGGGGGGGGGGGGGGGGGFGGGGFGGGGGGGGDDGGGGGGGGGGGGGGGGGGGGGGGGGGGGGGG<EGFGGGGGGGGGGDGFGGGGGGGFGGDFGGGFGDDFGG>FFDGCFFCGEAFFGGGGFEFCFGGGDFFGAFCFGFGFFGGGGFGGGCGGGGGGGGGGFGGEGGGGCFGFCGGGGGGGGGGGFGEEGGGGGGGGGGCECCEFFFGCC=E)C5<>FGGGGED:?GGGF09@GGFCFF?2FG?6)8FGGC=FGFFFFFFD*(-3.(99
@M02352:288:000000000-CKWC8:1:1101:20161:8267 1:N:0:TACGCTGC+CGTCTAAT
TACGGAGGGGGTTAGCGTTGTTCGGAATTACTGGGCGTAAAGCGTACGTAGGCGGATTAGTCAGTTAGGGGTGAAATCCCAGGGCTCAACCCTGGAACTGCCTCTAATACTGCTAGTCTTGAGTTCGAGAGAGGTGAGTGGAATTCCAAGTGTAGAGGTGAAATTCGTAGATATTTGGAGGAACACCAGTGGCGAAGGCGGCTCACTGGCTCGATACTGACGCTGAGGTACGAAAGTGTGGGGAGCAAACAGGATTAGATACCCTGGTAGTCCACACCGTAA
+
GGGGGFFGGGGGGGGGGGGGGGGGGGGGGGGGGGGGGGGGGGGGGGGGGGGGGGGGGGGGGGGGGGGGGGGGGGGGGGGGGGGGGGGGGGGGGGGGGGGGGGGGGGGGGGGGGGGFGGGGGGGGGGGCGGGGGGGGGGGGGGGGGGGGFGGGGGFGGGGGGGGGGGGGGGGGGGGGGGFCEGCGGGGGGGGGGGGGGGGGGGGGGGGGFGGGGGGCEGGGGGGGGGGGGGGGGGGDGGGGGGF?FFGDFFF@?FGGBFF??FGGFFFFFFFFFGFFFFF07C
@M02352:288:000000000-CKWC8:1:1101:18840:8275 1:N:0:TACGCTGC+CGTCTAAT
TACGGAGGGTCCGAGCGTTATCCGGAATCATTGGGTTTAAAGGGTCCGCAGGCGGTCGATTAAGTCAGAGGTGAAATCCCATAGCTCAACTATGGAACTGCCTTTGATACTGGTTGACTTGAGTCATATGGAAGTAGATAGAATGTGTAGTGTAGCGGTGAAATGCATAGATATTACACAGAATACCGATTGCGAAGGCAGTCTACTACGTATGTACTGACGCTCATGGACGAAAGCGTGGGGAGCGAACAGGATTAGATACCCTGGTAGTCCACGCCGTAA
+
GGGGGGGGGGGGGGGGGFGGGGGGGGGGGGGGGGGFEGGGGGGGGGGGGGGGGGGFGGGGGGGGGGGGGGGGGGGGGGGGGGGGGGGGGGGGGGGGGGGGGGGGGGGGGGGGGGGGGGGGGGGGGGGGGGGGGGGGGGGGGGGGGGGGGGGGGGGGGGGGGGGGGGGGGGGGGGGGGGGGGGGGGGGGGGGGGGGGGGGGGGGGGGGGGGGGGGGGGGGGGGGGGGGGFFGGGGGFGGGGGGFFFFGGGGFFFFGGBFFFGGGGFFGFFFAFFGFFFFFFGG
@M02352:288:000000000-CKWC8:1:1101:17174:8281 1:N:0:TACGCTGC+CGTCTAAT
TACGGAGGGGGTTAGCGTTGTTCGGAATTACTGGGCGTAAAGCGCACGTAGGCGGATCAGAAAGTATAGGGTGAAATCCCAGGGCTCAACCCTGGAACTGCCTTATAAACTCCTGGTCTTGAGTTCGAGAGAGGTGAGTGGAATTCCGAGTGTAGAGGTGAAATTCGTAGATATTCGGAGGAACACCAGTGGCGAAGGCGGCTCACTGGCTCGATACTGACGCTGAGGTGCGAAAGTGTGGGGAGCAAACAGGATTAGATACCCTGGTAGTCCACACCGTAA
+
GGGGGGGGGGGGGGGGGGGGGGGGGGGGGGGGGGGGGGGGGGGGGGGGGGGGGGGGGGGGGGDGGFGGGGGGGGGGGGGGGGGGGGGGGGGGGGGGGGGGGGGGGGGGGFGGGGGGGGGGGGGGGGGGGGGGGGGGGGGGGGGGGGGGGGGGGGGGGGGGGGGGGGGGGGGGGGGGGGGEGGGGGGGGGGGGGGGGGGGGGGGGGGGGGGGGGGGGGGGGGGGGGGGGGGGGGGDFGGGGGGFBFFGCGGFFFFGGFFFFGGGGFFGFFFFA?CFFFF@BGG
@M02352:288:000000000-CKWC8:1:1101:11274:8312 1:N:0:TACGCTGC+CGTCTAAT
TACGGAGGGTGCGAGCGTTAATCGGAATTACTGGGCGTAAAGCGTACGCAGGCGGTTTGTTAAGCGAGATGTGAAAGCCCCGGGCTCAACCTGGGAACTGCATTTCGAACTGGCAAACTAGAGTGTGATAGAGGGTGGTAGAATTTCAGGTGTAGCGGTGAAATGCGTAGAGATCTGAAGGAATACCGATGGCGAAGGCAGCCACCTGGGTCAACACTGACGCTCATGTACGAAAGCGTGGGGAGCAAACGGGATTAGATACCCCGGTAGTCCACGCCGTAA
+
GGGGGGGGDGGGGGGGGGGGCFGGGGBFGGDGGGGFGGGGGGGGGCFGEDGGGGG=>FGGGGGGFGGGG@FGGGGGGFCCFEGEGGGGGGGGGGGGGGFGGFGGGGFGGGFGFFFFGCFGGGF@E3=@C9@FGF:FFCFEFFC9<,@,DFF:DCEAFGGEGGGGGGGCEE5CFF?9CFGGGGGGGGFECFGGGGGGGEF88A@CGGGGGCGGGGFFGGC?EE5*89@EGGGGGGG><ECGGGF?FFGCGFFE<?GCBFAFGGF45>>B2>AFFGFB9BD,CC
@M02352:288:000000000-CKWC8:1:1101:10512:8342 1:N:0:TACGCTGC+CGTCTAAT
TACGGAGGGTCCGAGCGTTATCCGGAATCATTGGGTTTAAAGGGTCCGCAGGCGGTCGATTAAGTCAGAGGTGAAATCCCATAGCTCAACTATGGAACTGCCTTTGATACTGGTTGACTTGAGTCATATGGAAGTAGATAGAATGTGTAGTGTAGCGGTGAAATGCATAGATATTACACAGAATACCGATTGCGAAGGCAGTCTACTACGTATGTACTGACGCTCATGGACGAAAGCGTGGGGAGCGAACAGGATTAGATACCCTGGTAGTCCACACCGTAA
+
GGGGGGGGGGGGGGGGGGGGGGGGGCFGGGGGGGGGGGGGGGGGGGGGGGGGGGGGGGGGGFGGGGGGGGGGGGGGGGGGGGGGGGGGGGGGGGGGGGGGGGGGGGGGGGGGGGGGGGGGGFGGGGGGGGGGGGGGGGGGGGGGGGGGGGGCGGGGGGGEGGGGGGFGGGGGGGGGGGGGGGFFGGGGGGGGGGGGGGGGGGGGGGGGGGGFFFGGGGFGGGGGGGGGGFGGEGGDGDGEEEEFFFGDEDFFFFGGFFFFFGGGFFGFFFFFFFF???@<FC
@M02352:288:000000000-CKWC8:1:1101:11537:8348 1:N:0:TACGCTGC+CGTCTAAT
TACGGAGGGTGCGAGCGTTAATCGGAATTACTGGGCGTAAAGCGTACGCAGGCGGTTTGTTAAGCGAGATGTGAAAGCCCCGGGCTCAACCTGGGAACTGCATTTCGAACTGGCAAACTAGAGTGTGATAGAGGGTGGTAGAATTTCAGGTGTAGCGGTGAAATGCGTAGAGATCTGAAGGAATACCGATGGCGAAGGCAGCCACCTGGGTCAACACTGACGCTCATGTACGAAAGCGTGGGGAGCAAACGGGATTAGATACCCCGGTAGTCCACGCCGTAA
+
GGGGGGGGGGGGGGGGGGGGCFGGGGGGGGGGGGGGGGGGGGGGGGGGGGGGGGGGGGGGGGGGGGGDGGGGGGGGGGGGGGGGGGGGGGGGGGGGGGGGGGGGGGGGGGGGGGFFGGGDGGGFGGGGGGGFGGGGGGGGGGGGGGGGGGGGGGFGGGGGGFCFGGGGGGGGFGGGGFGGGGGGFGGGGGDGGGGGGGGGGGFDGGGGFG5FFGFGGGGGGGG=EGGGGGGGGGGEGGGGGGF<BFGC+9BEFBD4<FFFGGGGFDGFFFFAFGFFFFBBG>
@M02352:288:000000000-CKWC8:1:1101:6595:8385 1:N:0:TACGCTGC+CGTCTAAT
TACGGAGGGTGCAAGCGTTATCCGGAATCATTGGGTTTAAAGGGTCCGTAGGCGGACTAATAAGTCAGAGGTGAAATCCCGCAGCTCAACTGTGGAACTGCCTTTGAAACTGTTAGTCTTGAGTTATTGTGAAGTGGTTAGAATATGTAGTGTAGCGGTGAAATGCTTAGAGATTACATGGAATACCGATTGCGAAGGCAGATCACTAACAATATACTGACGCTGATGGACGAAAGCGTGGGGAGCGAACAGGATTAGATACCCTGGTAGTCCACGCCGTAA
+
GGGGGGGGGGGGGGGGGGGGGGGGGGGGGGGGGGGGGGGGGGGGGGGGGGGGGGGGGGGGGGFGGGGGGGGGGGGGGGGGGGGGGGGGGGGGGGGGGGGGGGGGGGGGGGGGGGGGGGGGGGGGGGGGGGGGGGGGGGGGGGGGGGGGGGGGGGGGGGGGGGGGGGGGGGGGGGGGGGGGGGGGGGGGGGGGGGGGGGGGGGGGGGGGGGGGGGGGGGGGGGGGGGGGGGGGGGGFGGGGGGFFFFGGGGFFFFGG?F<BEGGGFFGFFFFFFGF:6BFBGD
@M02352:288:000000000-CKWC8:1:1101:23251:8396 1:N:0:TACGCTGC+CGTCTAAT
TACGGAGGATCCAAGCGTTATCCGGAATCATTGGGTTTAAAGGGTCCGTAGGTGGATAATTAAGTCAGAGGTGAAAGTCTGCAGCTCAACTGTAGAATTGCCTTTGATACTGGTTATCTTGAGTTATTATGAAGTAGTTAGAATATGTAGTGTAGCGGTGAAATGCATAGATATTACATAGAATACCAATTGCGAAGGCAGATTACTAATAATCAACTGACACTGATGGACGAAAGCGTGGGGAGCGAACAGGATTAGATACCCTGGTAGTCCACGCCGTAA
+
GGGGGFGGGGGFGGGGGGGGGGGGGFGGGCFGGGGFGGGGGFGGGFGGCFGGGGGGGGGGGGGGGGGGGGFGGGGGGFGGFGFGFGGGGGGFGGGGGGGGCFFGGGGGGGGGGGGGGGGGFGGGGGGGGFGG<FGGFCFEFFDFGGGGGGGGGGGGGGGGGGGGFGFGGGGCGAFGGGGGGGGGGGGGGGGGGGDGGGGGGGGGGGGCFGGFGGGGGGGGGGGGGGGGGGGGGGGDFGGGEG>@FFGGGGFFF?4?BFFFGGGGFFGFFFF<BFFF>6>9DC
@M02352:288:000000000-CKWC8:1:1101:20000:8397 1:N:0:TACGCTGC+CGTCTAAT
TACGGAGGGTGCGAGCGTTAATCGGAATTACTGGGCGTAAAGCGTACGCAGGCGGTTTGTTAAGCGAGATGTGAAAGCCCCGGGCTCAACCTGGGAACTGCATTTCGAACTGGCAAACTAGAGTGTGATAGAGGGTGGTAGAATTTCAGGTGTAGCGGTGAAATGCGTAGAGATCTGAAGGAATACCGATGGCGAAGGCAGCCACCTGGGTCAACACTGACGCTCATGTACGAAAGCGTGGGGAGCAAACGGGATTAGATACCCCGGTAGTCCACGCCGTAA
+
GGGGGGGGGGGGGDGGGFGGGGGGGGGGGGGGGGGGGGGGGGGGGGGGGGGGGGGGGGGGGGGGGGGGGGGGGGGGGGGGGGGGGGGGGGGGGGGGGGGGGGGGGGGGGGGGGGGGGGGGGGGFGGGGFGGGGGGCFFGGGGFFGGGGGGGGGGGGGGGGGGGGGGGGGGGGGFFGGGGGGGGGFGGGGGGGGGG5CEGGGGGGGGGGGGGGGGGGGGGGGGGCECFGGGGGGGGECGGGGGF?BFGFGGFBFFGGFF<@EGGGFFGFFFFFFGFFFBFFG<
@M02352:288:000000000-CKWC8:1:1101:28049:8402 1:N:0:TACGCTGC+CGTCTAAT
TACGGAGGATCCAAGCGTTATCCGGAATCATTGGGTTTAAAGGGTCCGCAGGCTGTTAGATAAGTCAGAGGTGAAAGTTTGCAGCTCAACTGTAAAATTGCCTTTGATACTGTCTAACTTGAGTTATTATGAAGTGGTTAGAATATGTAGTGTAGCGGTGAAATGCATAGATATTACATAGAATACCGATTGCGAAGGCAGATCACTAATAATATACTGACGCTGAGGGACGAAAGCGTGGGGAGCGAACAGGATTAGATACCCTGGTAGTCCACGCCGTAA
+
GAFGGGGGGGGGGGFGGFGEFFGGGGGGGGGGGGGGGGGGGGGGGGFGGGGGGGGFGFFGGGGGFGGGGGGGDGGGGGGEFGFGGGGGFGGFFGGGGGGGGGGGGGGGFGGGGGGGFGGGGGGGGGFFGGGFGGFGGGGGGDDFGGGGGFGGGGGGGGGGEFGGGGGGGGGGFFGGGGGGGGGGGGGGGGGGGGGGGGGGGGGGGFCFFFF@FFGGGG9E?EGGGGGGD5D<E8D:*>CEEG@:9D)>E<DF:<CF?FFFGGFGFF3@DBAB4DF:92<>G9
@M02352:288:000000000-CKWC8:1:1101:23755:8434 1:N:0:TACGCTGC+CGTCTAAT
TACGGAGGGTCCGAGCGTTATCCGGAATCATTGGGTTTAAAGGGTCCGCAGGCGGTCGATTAAGTCAGAGGTGAAATCCCATAGCTCAACTATGGAACTGCCTTTGATACTGGTTGACTTGAGTCATATGGAAGTAGATAGAATGTGTAGTGTAGCGGTGAAATGCATAGATATTACACAGAATACCGATTGCGAAGGCAGTCTACTACGTATGTACTGACGCTCATGGACGAAAGCGTGGGGAGCGAACAGGATTAGATACCCTGGTAGTCCACGCCGTAA
+
GGGGGGGGGGGGGGGGGGGGGGGGGGGGGGGGGGGFGGGGGGGGGGGGGGGGGGGEGGGGGGGGGGGGGGGGGGGGGGGGGGGGGGGGGGGFGGGGGGGGGGGGGGGGGGGGGGGGGGGGGGGGGGGGGGGGDFFGGGGGGGGGGGGGGGGGGGGGGGGGGGGGGGGGGGGGGGGGGGGGGGGGGGGGGGGGGGGGGGGGGGGGGGGGGGGGGGGGGGGGGGGGGGGGGGGGGGGFGGGGGGFFFFGGGGFFFFGGFFFFGGGGFFGFFFFFFGFFFFFFGG
@M02352:288:000000000-CKWC8:1:1101:21171:8450 1:N:0:TACGCTGC+CGTCTAAT
TACGAGGGGTGCAAGCGTTAATCGGAATTACTGGGCGTAAAGCGTGCGTAGGTGGTTTGTTAAGCAAGATGTGAAAGCCCCGGGCTCAACCTGGGAACTGCATTTTGAACTGGCAAACTAGAGTATTGTAGAGGGTAGTGGAATTTCCAGTGTAGCGGTGAAATGCGTAGAGATTGGAAGGAACATCAGTGGCGAAGGCGGCTACCTGGACAAATACTGACACTGAGGCACGAAAGCGTGGGGAGCGAACAGGATTAGATACCCTGGTAGTCCACGCCGTAA
+
GGGGFGGGGGGGGGGGGGGGGGGGGGFFGGGGGGGGGGGDGGGGGGGGGGGGGGGGGGGGGGGGGGGGGGGGGGFGGGGGGGGGGGGGGGGFGGGGGGGGGGGGGGGGGGGGGGGGGGGFFEGGGGGGGGGGGGGGGGGGGGGGGGGFFGGGGGGGDGGGGGGGGGGGGGGGGGGGGGGGGGGGGGGGGGGGGEGGGGGGGGGGGGGGGGGGGGGGGGGGGGGGGGGGGGG<ECDFGGGGGGFFFFGGGGFFFFGGFFBFCCFGFFGFFFFFFGFF>FFFGD
@M02352:288:000000000-CKWC8:1:1101:18051:8452 1:N:0:TACGCTGC+CGTCTAAT
TACGAGGGGTGCAAGCGTTAATCGGAATTACTGGGCGTAAAGCGTGCGTAGGTGGTTTGTTAAGCAAGATGTGAAAGCCCCGGGCTCGACCTGGGAACTGCATTTTGAACTGGCAAACTAGAGTATTGTAGAGGGTAGTGGAATTTCCAGTGTAGCGGTGAAATGCGTAGAGATTGGAAGGAACATCAGTGGCGAAGGCGGCTACCTGGACAAATACTGACACTGAGGCACGAAAGCGTGGGGAGCAAACAGGATTAGATACCCTGGTAGTCCACGCCGTAA
+
GGGGCFGGGGGGGGGGGGGG<FGGGGGGGGGGGGGGGGGGGGGGBFGGFGGGGGGBFGGGGGGGDEGGGGGGGGGGGGGGGGGGGGGDGGGGGGGGGGGGGGG9F<<BFAFGFFGGCFGGGFFFGGGGGGGDFGGGGGGGGGFGGGFGF@FFGGGGGGGGGGGGGGGGGGGCFGFGGGGGGGFGCFCEEGGGGEGGCEGGGGGGGGGGGGGGCEGGGGGGFGGGGFGG5*9CGGGFGGGGGGF?B3<FCF@FFFGGFFAFGGGGFFGFBFFFFGFFFFFFDC
@M02352:288:000000000-CKWC8:1:1101:20585:8471 1:N:0:TACGCTGC+CGTCTAAT
TACGGAGGGTCCGAGCGTTATCCGGAATCATTGGGTTTAAAGGGTCCGCAGGCGGTCGATTAAGTCAGAGGTGAAATCCCATAGCTCAACTATGGAACTGCCTTTGATACTGGTTGACTTGAGTCATATGGAAGTAGATAGAATGTGTAGTGTAGCGGTGAAATGCATAGATATTACACAGAATACCGATTGCGAAGGCAGTCTACTACGTATGTACTGACGCTCATGGACGAAAGCGTGGGGAGCGAACAGGATTAGATACCCTGGTAGTCCACGCCGTAA
+
GGGGGGGGGGGGGFGGGGGGGGGGGFGGGGGGGGGFGGGGGGGGGGGGGGGGGGGGGGGGGGGGGGGGGGGGGGGGGGGGGGFGGGGGGGGGGGGGGGGGGGGGGGFGGGGGGGGGGGGGGG?FGGGGGGGGGGGGGGGGGGGGGGGGGGGGGGGGGGGGGGGGGGGGGGGGGGGGGGGGGGGFGGGGGGGGGGGGGGGGGGGGGGGGGGGGGGGGGGGGGGGGDGGGGGGDGEGFGGGGGGFFFFGGGGFFFFGGFFFFGGGGFFGFDFFFFFFFFFE>GD
@M02352:288:000000000-CKWC8:1:1101:12723:8512 1:N:0:TACGCTGC+CGTCTAAT
TACGGAGGGTGCAAGCGTTATCCGGAATCATTGGGTTTAAAGGGTCCGCAGGCGGTCGATTAAGTCAGAGGTGAAATCCCATAGCTCAACTATGGAACTGCCTTTGATACTGGTTGACTTGAGTCATATGGAAGTAGATAGAATGTGTAGTGTAGCGGTGAAATGCATAGATATTACACAGAATACCGATTGCGAAGGCAGTCTACTACGTATGTACTGACGCTCATGGACGAAAGCGTGGGGAGCGAACAGGATTAGATACCCTGGTAGTCCACGCCGTAA
+
GGGGGGGGGGGGGGGGGGGGGGGGGGGGGGGGGGGGGGGGGGGGGGGGGGGGGGGGGGGGGGGGGGGGGGGGGGGGGGGGGGGGGGGGGGGFGGGGGGGGGGGGGGGGGGGGGGGGGGGGGFGGGGGGGGGGGGGGGGGGGGGGGGGGGGGGGGGGGGGGGGGGGGGGGGGGGGGGGGGGGGGGGGGGGGGGGGGGGGGGGGGGGGGGGGGGGGGGGGGGGGGEGGGGGGGGGGGFGGGGGGFFFFGGGGFFFFGGFFFFGGGGFFGFFFFFFGFFFFF;DD
@M02352:288:000000000-CKWC8:1:1101:25083:8542 1:N:0:TACGCTGC+CGTCTAAT
TACGGAGGGTCCGAGCGTTAATCGGAATTACTGGGCGTAAAGCGCACGCAGGCGGTTTGTTAAGCTAGATGTGAAAGCCCTGGGCTCAACCTGGGAATTGCATTTGGAACTGGCAGGCTAGAGTTTTGGAGAGGGGAGTGGAATTCCAGGTGTAGCGGTGAAATGCGTAGATATCTGGAGGAACATCAGTGGCGAAGGCGACTCCCTGGTCAGTAACTGACGCTCATGTGCGAAAGTGTGGGTAGCGAACAGGATTAGATACCCTGGTAGTCCACACCGTAA
+
GGGGGGGGGGFGGGGGGGGF<FFGGGGGFGGGGGGGGGGGGGGGGGGGGGGGGGGGGGGGGGGGGFGGGGGGGGGGGGGGGGGGGGGGGGGGGGGGGFGGGGGGGGGGGFGGFGGDGGGGGGGGGGGGGGGGGGGGGEGGGGGGGGE9FGGGGGGGGGGGGGGGGGFGGGGGGGGGGGGGGGGGGCFEFGFGGGGGGGGGCGGGGGGGGGGGCGGGGGGGGGGGGG?GCFGGGGD@CFFFGGBAFFGGDGFFFFGGBFFF?FGGFFGFFF>>@7=7?<E?GD
@M02352:288:000000000-CKWC8:1:1101:20153:8564 1:N:0:TACGCTGC+CGTCTAAT
TACGGAGGGTCCGAGCGTTATCCGGAATCATTGGGTTTAAAGGGTCCGCAGGCGGTCGATTAAGTCAGAGGTGAAATCCCATAGCTCAACTATGGAACTGCCTTTGATACTGGTTGACTTGAGTCATATGGAAGTAGATAGAATGTGTAGTGTAGCGGTGAAATGCGTAGAGATCTGAAGGAATACCGATGGCGAAGGCAGCCACCTGGGTCAACACTGACGCTCATGTACGAAAGCGTGGGGAGCAAACGGGATTAGATACCCCGGTAGTCCACGCCGTAA
+
GGGGGGGGGGGGGGGFGFGGGGGGGFGGGGGGGGGGGGGGGGGGGGGGGGGGGGGGGGGGGFFGGGGGGGGGGGGGGGGGGGGGGGGGGGGGGGGGGGGGGGGGGGFGGGGGGGGGGGGGGFFGGGGGFGGGGGGGGGGGGGGGGGGGFGGGGGGGGGGGGGGGGGGGGGGGGGGG;DFFCFGGGGGGGGGGGGGGGGGGGGGDGGG?FFGGGGGGGGGGGGGEGDGGGGGFGGGEGCDEEGFFFEGGGGFFFFGG?FFFGGGGFEGFBFFFFGF?FFFFGD
@M02352:288:000000000-CKWC8:1:1101:22021:8572 1:N:0:TACGCTGC+CGTCTAAT
TACGGAGGGTCCGAGCGTTATCCGGAATCATTGGGTTTAAAGGGTCCGCAGGCGGTCGATTAAGTCAGAGGTGAAATCCCATAGCTCAACTATGGAACTGCCTTTGATACTGGTTGACTTGAGTCATATGGAAGTAGATAGAATGTGTAGTGTAGCGGTGAAATGCATAGATATTACACAGAATACCGATTGCGAAGGCAGTCTACTACGTATGTACTGACGCTCATGGACGAAAGCGTGGGGAGCGAACAGGATTAGATACCCTGGTAGTCCACGCCGTAA
+
GGGGGGGGGGGGGGGGGGGGGGGGGGGGGGGGGGGGGGGGGGGGGGGGGGGGGGGGGGGGGGGGGGGGGGGGGGGGGGGGGGGGGGGGGGG8FFGGGGGGGGGGGGGGGGGGGGGGGGGGGGGGGGGGGGGGDFGGGGGGGGGGGGGGGGGGGGGGGGGGGGGGGGBFGGGGGGGGGGGGGGGGGGGGGGGGGGGGGGGGGGGGGGGFGDGGGGGGGGGGGGGGGGGGFGGGGGGFGGGGGGFFFBGDEGFFBFGGFFFFGGGGFFGF<8<AFGF:>?EFGD
@M02352:288:000000000-CKWC8:1:1101:20558:8614 1:N:0:TACGCTGC+CGTCTAAT
TACGGAGGGTGCGAGCGTTAATCGGAATTACTGGGCGTAAAGCGCATGCAGGTGGTTCATTAAGTCAGATGTGAAAGCCCGGGGCTCAACCTCGGAACTGCATTTGAAACTGGTGAACTAGAGTGCTGTAGAGGGGGGTAGAATTTCAGGTGTAGCGGTGAAATGCGTAGAGATCTGAAGGAATACCAGTGGCGAAGGCGGCCCCCTGGACAGACACTGACACTCAGATGCGAAAGCGTGGGGAGCAAACAGGATTAGATACCCTGGTAGTCCACGCCGTAA
+
GGGGGFGGGGGGGGGGGGGGGGGGGGGGGGGGGGGGGGGGGGGGGGGGGGGGFFGGGGGGGGGGGGFGGGGGGGGGGGGGGGGGGGGGGGGGGGGGGGGGGGGGGGGGGGGGGGGGGGGGGGGGGGGGGGGGGGGGGGGGEGGGGGGGGGGGGGGGGGGGGGGGGFGGGEGGGGGGGGGGGGGGGGGGGGGGGGGGGGGGGGGGGGGGGFGGGGGGGGGGGGGGGGGGGGGGGGGFGGGGGGFFFFDGCGFFFFGG<FFFGGGGFFCFDFFFFGFFFFFFGC
@M02352:288:000000000-CKWC8:1:1101:27097:8626 1:N:0:TACGCTGC+CGTCTAAT
TACGAGGGGTGCAAGCGTTAATCGGAATTACTGGGCGTAAAGCGTGCGTAGGTGGTTTGTTAAGCAAGATGTGAAAGCCCCGGGCTCAACCTGGGAACTGCATTTTGAACTGGCAAACTAGAGTATTGTAGAGGGTAGTGGAATTTCCAGTGTAGCGGTGAAATGCGTAGAGATTGGAAGGAACATCAGTGGCGAAGGCGGCTACCTGGACAAATACTGACACTGAGGCACGAAAGCGTGGGGAGCAAACAGGATTAGATACCCTGGTAGTCCACGCCGTAA
+
GGGG@BFGGFGGGGGGGGGG8EGDFGFGGGGGGGGGGGGGGGGGCFGGGGGGEGGFEGEFGGGGGGGGGGGGGGGGGGAFGGGGGGGGGGGGGGGGGGGGGGGGGGFFGGGGGGGFCFGFGGGGGGGGGGGGGGGGGGGGGGGGGFGGGGGGGFGGGGGGGGGGGGGGGGGFGGGGGFGGGGGGGGGGGGGGGGGGGGGGGCEEFGGGGGGF8ACGDGGGGCGGGGDGGCGGGGGFGGGGGGFFFFGGFGFFFFGGFFAFGGGG4>D@>FFFFGFFFFFFGG
@M02352:288:000000000-CKWC8:1:1101:12769:8698 1:N:0:TACGCTGC+CGTCTAAT
TACGGAGGGTGCGAGCGTTAATCGGAATTACTGGGCGTAAAGCGTACGCAGGCGGTTTGTTAAGCGAGATGTGAAAGCCCCGGGCTCAACCTGGGAACTGCATTTCGAACTGGCAAACTAGAGTGTGATAGAGGGTGGTAGAATTTCAGGTGTAGCGGTGAAATGCGTAGAGATCTGAAGGAATACCGATGGCGAAGGCAGCCACCTGGGTCAACACTGACGCTCATGTACGAAAGCGTGGGGAGCAAACGGGATTAGATACCCCGGTAGTCCACGCCGTAA
+
GGGGGGGGGGGGGGGGGGGGFGGGGGGGGGGGGGGGGGGGGGGGGEGGGGGGGGGFGGGGGGGGGGGGGGGGGGGGGGGGGGGGGGGGGGGGGGGGGGGGGGGGGGGGGGGGGGGGGFGGGGGGGGGGFFGGGGGGGGGGGGGGGCEECGGGGGGGGGGGGGGGGGGGGGGGGGGGGGGGGGGCGGGGGGGGGGGGGGGFEGGGGGGGGGGGGGGGGGGGGGGGDGFFG?FGGGGFGGGGGGFFFFGGFFFFFFGGFFFFGDGGFFGFFFFF=FFBFFF>DG
@M02352:288:000000000-CKWC8:1:1101:22140:8698 1:N:0:TACGCTGC+CGTCTAAT
TACGGAGGGTCCGAGCGTTATCCGGAATCATTGGGTTTAAAGGGTCCGCAGGCGGTCGATTAAGTCAGAGGTGAAATCCCATAGCTTAACTATGGAACTGCCTTTGATACTGGTTGACTTGAGTCATATGGAAGTAGATAGAATGTGTAGTGTAGCGGTGAAATGCATAGATATTACACAGAATACCGATTGCGAAGGCAGTCTACTACGTATGTACTGACGCTCATGGACGAAAGCGTGGGGAGCGAACAGGATTAGATACCCTGGTAGTCCACGCCGTAA
+
GGGGGGGGGGGGGGGGGGGGGGGGGGGGGGGGGGGGGGGGGGGGGGGGGGGGGGGGGGGGGGGGGGGGGGGGGGGGGGGGGGGGGGGGGGG,AFGGGGGGGGGGGGGGGGGGGGGGGGGGGGGGGGGFGGGG,>FGGGGGGGGGGGGGGGGGGGGGGGGGGGGGGGGGGGGGGGGGGGGGGGGGGGGGGGGGGGGGGGGGGGGGGGGGGGGFGFGGGGGGGGGGGGGGGGGGCEGFGGGCGGFFFFGGGG@FFFGGFFFFGGGGFFGF2BFFFGFFFFFFGG
@M02352:288:000000000-CKWC8:1:1101:25365:8755 1:N:0:TACGCTGC+CGTCTAAT
TACGGAGGGTGCAAGCGTTATCCGGAATCATTGGGTTTAAAGGGTCCGTAGGCGGACTAATAAGTCAGAGGTGAAATCCCGCAGCTCAACTGTGGAACTGCCTTTGAAACTGTTAGTCTTGAGTTATTGTGAAGTGGTTAGAATATGTAGTGTAGCGGTGAAATGCTTAGAGATTACATGGAATACCGATTGCGAAGGCAGATCACTAACAATATACTGACGCTGATGGACGAAAGCGTGGGGAGCGAACAGGATTAGATACCCTGGTAGTCCACGCCGTAA
+
GGGGGGGGCFGGGGGGGGGGGGGGGGEGEGGGGGGGGGGGGGGGGGGGGGGGGGGEG@ACEFGGGGGGFGGGFGGGGFFFGGDGGGGGGGGFFGG9=?FFGFFGGGGGCDFGDDFFDDFF<@=FGGDAFGEG=9@=DFCDEGADFFGGFAF7@C=EFCF+FGGGF,F;BC,=,>,3=@BGGG9F,FCB:FFGGCGEGCFCBCFB:C;CCF7+<F;+<C99CCEGG5>EGCCGEGD>FC7CGG::657DCD>FBBGC294?EGGFFF:?>F2<FGFF>BE6GG
@M02352:288:000000000-CKWC8:1:1101:3020:8756 1:N:0:TACGCTGC+CGTCTAAT
TACGGAGGATCCAAGCGTTATCCGGAATCATTGGGTTTAAAGGGTCCGTAGGTGGATAATTAAGTCAGAGGTGAAAGTCTGCAGCTCAACTGTAGAATTGCCTTTGATACTGGTTATCTTGAGTTATTATGAAGTAGTTAGAATATGTAGTGTAGCGGTGAAATGCATAGATATTACATAGAATACCAATTGCGAAGGCAGTCTACTACGTATGTACTGACGCTCATGGACGAAAGCGTGGGGAGCGAACAGGATTAGATACCCTGGTAGTCCACGCCGTAA
+
GGGGGGGGGGGGGGGGGGGGGGGGGGGGGGGGGGGGGGGGGGGGG@FGGGGGGGGGGGGGGGGGGGGGGGGGGGGGGGGGGGGGGGGGGGGGGGGGGGGGGGGGGGGFGGGGGGGGGGGGGGGGGGGGGGGGGGGGGFGGGGGGGGGGGGGGGGGGGGGGGGGGGGGGGGGGGGGGGGGGGGFGGGGGGFEFGCEGGGGGGGGGGGGGGGGGGGGGGGGGGGGGGGFGGGGGGGGFGGDEGGFFFFGGGGFFFFDG?FFFGGGGFFGFBFFFFGF?BFFBGC
@M02352:288:000000000-CKWC8:1:1101:9884:8771 1:N:0:TACCCTGC+CGTCTAAT
TACGGGGGGTGCGAGCGTTAATCGGAATTACTGGGCGTAAAGCGTACGCAGGCGGTCTGTTAAGCGAGATGTGAAAGCCCAGGGCTCAACCTTGGAACTGCATTTTGAACTGGCAAACTAGAGTGTGGTAGAGGGTGGTAGAATTTCCAGTGTAGCGGTGAAATGCGTAGAGATCGGAAGGAATACCAGTGGCGAAGGCAGCCACCTGGGCCGACACTGACGCTCATGAACGAAAGCGTGGGGAGCAAACAGGATTAGATACCCCGGTAGTCCACGCCGTAA
+
GGGG7+CEGFGG@EGFGGGGFFGGGFFGGGGGGGGGGGGGGGGGG+FF+CGGGGGG7F,@FFGGG7FFGGGGGGGGGGGG,CFGGGGGGGGG,FFGGGGGGCFFG,>CFGGGG*F,CFEGGGGG7,0*;EFFGGGGGGG7CGGGGGG++<AFGGGGGGGGGGGGGGGGGGGGGG6*;?EGGGG?F,A+0<FGDGGGGGG*?ECGGGGGG8*//:*:?<<EEEDE*9+<+CFCGGGBGGGGGGFBFF*>CD5<??FFFF<FGGGG)7CEBEFFFGFF>?FBDC
@M02352:288:000000000-CKWC8:1:1101:2589:8788 1:N:0:TACGCTGC+CGTCTAAT
TACGGAGGGTCCGAGCGTTATCCGGAATCATTGGGTTTAAAGGGTCCGCAGGCGGTCGATTAAGTCAGAGGTGAAATCCCATAGCTCAACTATAGAACTGCCTTTGATACTGGTTGACTTGAGTCATATGGAAGTAGATAGAATGTGTAGTGTAGCGGTGAAATGCATAGATATTACACAGAATACCGATTGCGAAGGCAGTCTACTACGTATGTACTGACGCTCATGGACGAAAGCGTGGGGAGCGAACAGGATTAGATACCCTGGTAGTCCACGCCGTAA
+
GGGGGGEG@FGGGDGGGGEGGGFGGDEG<FGFGGGFFEGFFFGGECFGDGGG>FG+C=@FGGGGGGGGA,DFGGGG9,,5554FFCCGGG98F,BFG?EGG<,CFGGGGGGGGFGGCFGGGGGAFFGCD@EGFGGFG9FDCFGG9FDGFGGGGGGGGGGGGGGGGG9EFGGGGGCFG9BFGGGGFGGGG7FCCGGEGGGGGFC?FGG@@C;622?CFGGGGCEEEGGGCFGGGGGF4CGGGD)81>)7EGFFFFGGFFFFGGGGFFGFDFFFFGF?>0>;CC
@M02352:288:000000000-CKWC8:1:1101:13591:8788 1:N:0:TACGCTGC+CGTCTAAT
TACGAAGGGGGCTAGCGTTGTTCGGAATAACTGGGCGTAAAGCGCACGTAGGCGGATTGGAAAGTTAGAGGTGAAATCCCTGGGCTCAACCCAGGAACTGCCTTTAAAACTATCAGTCTAGAGTTCGAGAGAGGTGAGTGGAATTCCGAGTGTAGAGGTGAAATTCGTAGATATTCGGAGGAACACCAGTGGCGAAGGCGGCTCACTGGCTCGATACTGACGCTGAGGTGCGAAAGCGTGGGGAGCGAACAGGATTAGATACCCTGGTAGTCCACGCCGTAA
+
GGGGFFFGGGGGGGGGGGGGGGGGGGGGGGGGGGGGGGGGGGGGGGGGGGGGGGGGGGGGGGGGGGGGGGGGGGGGGGGGGGGGGGGGGGGGGGGGGGGGGGGGGGGGGGGGGGGGGGGGGGGGGGGGGGGGGGFGGGGGGGGGGGGGGGGGGGGGGGGGGGGGGGGGGGGGGGGGGGGGGGGGGGGGGGGGGGGGGGGGGGGGGGGGGGGGGGGGGGGFGGGGGGGGGGGDGGGFGGGEGGFFFFGGGGFFBBGGFFBFGGGGFFGFFFFDFFFFFFFFGG
@M02352:288:000000000-CKWC8:1:1101:5900:8788 1:N:0:TACGCTGC+CGTCTAAT
TACGGAGGGTCCGAGCGCTATCCGGAATCATTGGGTTTAAAGGGTCCGCAGGCGGTCGATTAAGTCAGAGGTGAAATCCCATAGCTCAACTGTGGAACTGCCTTTGAAACTGTTAGTCTTGAGTTATTGTGAAGTGGTTAGAATATGTAGTGTAGCGGTGAAATGCTTAGAGATTACATGGAATACCGATTGCGAAGGCAGATCACTAACAATATACTGACGCTGATGGACGAAAGCGTGGGGAGCGAACAGGATTAGATACCCTGGTAGTCCACGCCGTAA
+
GFEDD@@:7CFGG@FFC+8CCEF@FBCF,ECEFCEC7?9,-EAEFG8@@>F@CCEGGG7FG>EAB<@DEGGE=<=FGECFFD8EF?FEFEGGCFFFGGGFFGGE??FDGFGGGEGGGDCFGGG>FFEGGFFAFCFFFF<EGGGGGGGGGGF7@FCBG7FE@F?F99FE7DCGCDCFFGFFGGGGF@FGGFCFFCEGGEFGEF+4CCFGGGGGGGGFFGGG?E*;EGGGFGGDGGDEGGGGCGFB9>GGEDEF??6??F9FG:<9FFG6:BFABG?:9?D>DD
@M02352:288:000000000-CKWC8:1:1101:20422:8801 1:N:0:TACGCTGC+CGTCTAAT
TACGGAGGATCCGAGCGTTATCCGGAATCATTGGGTTTAAAGGGTCCGTAGGTGGATGATTAAGTCAGAGGTGAAATCTTGCCGCTTAACGGTAAAATTGCCTTTGATACTGGTTATCTTGAGTTATTATGAAGTGGTTAGAATATGTAGTGTAGCGGTGAAATGCATAGATATTACATAGAATACCAATTGCGAAGGCAGATCACTAATAATATACTGACACTGATGGACGAAAGCGTGGGGAGCGAACGGGATTAGATACCCCGGTAGTCCACGCCGTAA
+
GGGGGGGGGGGGFGGGGGGGGGGGGGGGGGGGGGGGGGGGGGGGGGGGGGGGGGGGGGGGGGGGGGGGGGGGGGGGGGGGGGGGGGGGGGGGGGGGGGGGGGGGGGGGGGGGGGGGGGGGGGGGGGGGGGGGGGGGGGGGGGGGGGGGGGGGGGGGGGGGGGGGGGGGGGGGGGGGGGGGGGGGGGGGGGGGGGGGGGGGGGGGGGGGFGGGGGGGGGGGGGGGGGGGGGGGGGGFGGGGGGFFFFGGGGFFFFGGFFFFGGGGF>GEFFFFFGFFFFFFGG
@M02352:288:000000000-CKWC8:1:1101:2978:8801 1:N:0:TACGCTGC+CGTCTAAT
TACGGAGGGGGTTAGCGTTGTTCGGAATTACTGGGCGTAAAGCGCACGTAGGCGGATCAGAAAGTATAGGGTGAAATCCCAGGGCTCAACCCTGGAACTGCCTTATAAACTCCTGGTCTTGAGTTCGAGAGAGGTGAGTGGAATTCCGAGTGTAGAGGTGAAATTCGTAGATATTCGGAGGAACACCAGTGGCGAAGGCGGCTCACCGGCTCGATACTGACGCTGAGGTGCGAAAGTGTGGGGAGCAAACAGGATTAGATACCCTGGTAGTCCACACCGTAA
+
GGGGGGGGGGGFEDGGGGEGGGGGGEGGGGGGGGGGGGGEGGGGGGGGGGGGGGGGFEFFDFGGGGGGGGGGGGGGGFFGGGGEGGGGGGFGFGGGGGGGGGFGFEGGGFFGGGGGFFGGGGGGGGGGGGGFEGFGCFFGGGGGGFFGGGGGED;EFDGGGGGGGGGG?CCEGCCFGGGGGGGGGGGG@<FFEGGGGGGGGGGEGGGGGGGCED8CECCCFGEGCCFGGGGGGGGBGGGFGGFB67CGFGFFBFFG>F<9EGGFFFF?<F<AFC4?:BF:FD
@M02352:288:000000000-CKWC8:1:1101:18955:8865 1:N:0:TACGCTGC+CGTCTAAT
TACGGAGGGGGTTAGCGTTGTTCGGAATTACTGGGCGTAAAGCGCACGTAGGCGGATCAAAAAGTATAGGGTGAAATCCCAGGGCTCAACCCTGGAACTGCCTTGTAAACTCCTGGTCTTGAGTTCGAGAGAGGTGAGTGGAATTCCGAGTGTAGAGGTGAAATTCGTAGATATTCGGAGGAACACCAGTGGCGAAGGCGGCTCACTGGCTCGATACTGACGCTGAGGTGCGAAAGTGTGGGGAGCAAACAGGATTAGATACCCTGGTAGTCCACACCGTAA
+
GCFFECEGGCFFGFGFGFEEGEFFGDFGGGGGGGGGGGEEFGGGGGGGGGGGGGGGGGGECFGGGGGGGGGGGGGFGFFGGGGEFCFCGGGGGGGGGFGGGFGGGGGGEFD,FGGGGGGGG9FFGGEECGGGGGGGGDFFFD@CFGGGGGGGGGGFCFGFGFFGGGGGGGGGGGFFGFDEGEGFGGGGGGGGGCEEGGGDGG5EGGGGFDCEEEGGGGGGFGGGGGGGGGGDEGGFGDGGCEE:>>GC?C>FBFGG?FFFGF@GFFC@<FFFFGFFFFFFGG
@M02352:288:000000000-CKWC8:1:1101:17854:8878 1:N:0:TACGCTGC+CGTCTAAT
TACGGAGGGTCCGAGCGTTATCCGGAATCATTGGGCTTAAAGGGTCCGCAGGCGGTCGATTAAGTCAGAGGTGAAATCCCATAGCTCAACTATGGAACTGCCTTTGATACTGGTTGACTTGAGTCATATGGAAGTAGATAGAATGTGTAGTGTAGCGGTGAAATGCATAGATATTACACAGAATACCGATTGCGAAGGCAGTCTACTACGTATGTACTGACGCTCATGGACGAAAGCGTGGGGAGCGAACAGGATTAGATACCCTGGTAGTCCACGCCGTAA
+
GGGGGGGCGFFFCGGGGGGDGCGGGGGGFF@FGGG,,CFGGGFGGGGGEGGGGGG@>CFE<CFEFFFFGGGGGGGGGGGGGGFGGGGGGG9<FFGGGGGGGGGA?CF<FGGGF?DE<FGAFGGG9FDFGGGGGGGFDCGGGGGG98@@FGGGGGGGGGGGGGGGBFFFGFFGGGGGCEFGGGGFGGGGGGGGGGGGEEGCGCC9FGGGGGG?CFGGGGGGGGGG8CFGCCGGEGGF5EDGGG@09BDCCGFFBFGGDFFFGGFFFFGFFFFF?FFFFBF><>
@M02352:288:000000000-CKWC8:1:1101:10597:8882 1:N:0:TACGCTGC+CGTCTAAT
TACGGAGGGTGCGAGCGTTAATCGGAATTACTGGGCGTAAAGCGTACGCAGGCGGTTTGTTAAGCGAGATGTGAAAGCCCCGGGCTCAACCTGGGAACTGCATTTCGAACTGGCAAACTAGAGTGTGATAGAGGGTGGTAGAATTTCAGGTGTAGCGGTGAAATGCGTAGAGATCTGAAGGAATACCGATGGCGAAGGCAGCCACCTGGGTCAACACTGACGCTCATGTACGAAAGCGTGGGGAGCAAACGGGATTAGATACCCCGGTAGTCCACGCCGTAA
+
GGGGGGGGGGGGGGGGGGGGGGGGGGGGGGGGGGGGGGGGGGGGGGGGGGGGGGGGGGGGGGFGGGGGGGGGGGGGGGGGGGGGGGGGGGGGGGGGGGGGGGGGGGGGGGGGGGGGGGGGGGGGGGGGGGGGGGGGGGGGGGGGGGGGGGGFGGGGGGGGGGGGGGGGGGGGGGGGGGGGGGGGGGGGGGGGGGGGGGGGGGGGGGGGGGGGGGGGGGGGGGDGGGGFGFGGGGGFGGGGGGFFFDGFFGBB<?GGBFFFGGGGFFGFBFDFFGFFFF@BGG
@M02352:288:000000000-CKWC8:1:1101:18254:8886 1:N:0:TACGCTGC+CGTCTAAT
TACGGAGGGTCCGAGCGTTATCCGGAATCATTGGGTTTAAAGGGTCCGTAGGCGGCCTTATAAGTCAGAGGTGAAATCCCGCAGCTCAACTCTGGAACTGCCCTTGAAACTGTTAGTCTTGAGTTATTGTGAAGTGGTTAGAATATGTAGTGTAGCGGTGAAATGCTTAGATATTACATGGAATACCGATTGCGAAGGCAGATCACTAACAATATACTGACGCTGATGCACGAAAGCGTGGGGAGCGAACAGGATTAGATACCCTGGTAGTCCACGCCGTAA
+
GGGG-FFGG6,C+FFGGGGGGGGGGG+D,C6FGGGG,FGGGGGG8,CFCFG7FFG+44,,,CFG@FGG9<FGGGGGGGGGGC+FG,EFGGA,,CF,BFGGG8,BFG?FGDGG,85F:FGEGGGGE,33C=F<3F3,@@>3DFGG9,7E,@FGGGGGGGGGGGGGGGCFGGG,>F7D922DCFG@FGGG:F7EFGGGGGG6>8<27?F2000+23;CFGFGGGCEGGCG+0>3EGGFGGGGGGF?0@)9EDEF::GGFF4?CGGGFFGFFFFFFGFFFFFFGD
@M02352:288:000000000-CKWC8:1:1101:20197:8895 1:N:0:TACGCTGC+CGTCTAAT
TACGGAGGGTCCGAGCGTTAATCGGAATTACTGGGCGTAAAGCGTACGCAGGCGGTTTGTTAAGCGAGATGTGAAAGCCCCGGGCTCAACCTGGGAACTGCATTTCGAACTGGCAAACTAGAGTGTGATAGAGGGTGGTAGAATTTCAGGTGTAGCGGTGAAATGCGTAGAGATCTGAAGGAATACCGATGGCGAAGGCAGCCACCTGGGTCAACACTGACGCTCATGTACGAAAGCGTGGGGAGCAAACGGGATTAGATACCCCGGTAGTCCACGCCGTAA
+
GGGGGGGGGGGGGGGGGGGGGGGGGGGGGGGGGGGGGGGGGGGGGGGGGGGGGGGFGGGGGGGGGGGGGGGGGGGGGGGGGGGGGGGFGGGGGGGGGGGGGGGGGGGGGGGGGGGGGGGGGGGGGGGCFFGGGGGGGGGGGGGGGGGGGGGGGGFGGGGGGGGGGGGGGGGGGGFGGGGGGGGGGGGGGGGGGGG5?EFGGGGCGGGGGGGGGGGGGGGGGGGGGGGGGGGGGFGFGGGGGG>67DGGGGEEFFGGFF>FFGGG>DGFFFFFFFFFBFFFD7
@M02352:288:000000000-CKWC8:1:1101:17855:8896 1:N:0:TACGCTGC+CGTCTAAT
TACGGAGGGTCCGAGCGTTATCCGGAATCATTGGGTTTAAAGGGTCCGCAGGCGGTCGATTAAGTCAGAGGTGAAATCCCATAGCTCAACTATGGAACTGCCTTTGATACTGGTTGACTTGAGTCATATGGAAGTAGATAGAATGTGTAGTGTAGCGGTGAAATGCATAGATATTACACAGAATACCGATTGCGAAGGCAGTCTACTACGTATGTACTGACGCTCATGGACGAAAGCGTGGGGAGCGAACAGGATTAGATACCCTGGTAGTCCACGCCGTAA
+
GGGGGGGGGGGGGGGGGGGGGGGGGGGGGGGGGGGGGGGGGGGGGGGGGGGGGGGFGGGGGGGGGGGGGGGGGGGGGGGGGGGGGGGGGGGGGGGGGGGGGGGGGGGGGGGGGGGGGGGGGGGGGGGGGGGGGGGGGGGGGGGGGGGGGGGGGGGGGGGGGGGGGGGGGGGGGGGGGGGGGGGFGGGGGGGGGGGGGGGGGGGGGGGGGGGGGGGGGGGGGGGGGGGGGGGGGGGFGGGGGGFFFFGGGGFFFFGGFFFFGGGGFFCFFFFF?GFFFFFFGG
@M02352:288:000000000-CKWC8:1:1101:5212:8903 1:N:0:TACGCTGC+CGTCTAAT
TACGGAGGGTGCGAGCGTTAATCGGAATTACTGGGCGTAAAGCGTACGCAGGCGGTTTGTTAAGCGAGATGTGAAAGCCCCGGGCTCAACCTGGGAACTGCATTTCGAACTGGCAAACTAGAGTGTGATAGAGGGTGGTAGAATTTCAGGTGTAGCGGTGAAATGCGTAGAGATCTGAAGGAATACCGATGGCGAAGGCAGCCACCTGGGTCAACACTGACGCTCATGTACGAAAGCGTGGGGAGCAAACGGGATTAGATACCCCGGTAGTCCACGCCGTAA
+
GGGGGGGGGGGECEGGGGGDDGGGGGGGGGGGGGGGGGGGGGGGGGGGGGGGGGG@FGGFGGGGDE@FEGGGGGGGGGGGGGGGGGGGGGGGFGGGGGGGGGGCFDEGGGGGFGGGCFGGGGGFF@FFFGGGGGGEEGGGGGGGGFGGGGGGGGGGGGGGGGGGGGGGGGGFGGGGGFGGGGGGGGGGGGGGGGG>EGGFGGGGGGGGGGGGGGFGGGGGGGGGGGFGGGGGDGGF:GGGGGFFFFGDGGEEFFGGFFFFGGGGFFGE>DFF?GFF>FFFGD
@M02352:288:000000000-CKWC8:1:1101:9287:8956 1:N:0:TACGCTGC+CGTCTAAT
TACGGAGGGTGCAAGCGTTATCCGGAATCATTGGGTTTAAAGGGTCCGTAGTCGGACTAATAAGTCAGAGGTGAAATCCCGCAGCTCAACTGTGGAACTGCCTTTGAAACTGTTAGTCTTGAGTTATTGTGAAGTGGTTAGAATATGTAGTGTAGCGGTGAAATGCTTAGAGATTACATGGAATACCGATTGCGAAGGCAGATCACTAACAATATACTGACGCTGATGGACGAAAGCGTGGGGAGCGAACAGGATTAGATACCCTGGTAGTCCACGCCGTAA
+
GGGGGGGGGGGGGGGGGGGGGGGGGGGGGGGGGGGFEEGGGGGGGGGGGGGGGGGGGGGGGGGGGGGGGGGGGGGGGGGGGGGGGGGGGGGGGGGGGGGGGGGGGGGGGGGGGGGGGGGGGGGGGGGGGGGDFGGGGGGGGGGGGGGGGGGGGGGGGGGGGGGGGGGGGGGGGFGGGGGGGGGGGGGGGGGGGEEGGGGGGGGGGGGGGGGGGGGGGGGGGGGGGGFGGGGGGGGFGGGGGGFFFFGGGGFFFFGGFF>FGGDGFFGFFFBFFGFFFFFFGG
@M02352:288:000000000-CKWC8:1:1101:14798:8991 1:N:0:TACGCTGC+CGTCTAAT
TACGGAGGGTCCGAGCGTTATCCGGAATCATTGGGTTTAAAGGGTCCGCAGGCGGTCGATTAAGTCAGAGGTGAAATCCCATAGCTCAACTATGGAACTGCCTTTGATACTGGTTGACTTGAGTCATATGGAAGTAGATAGAATGTGTAGTGTAGCGGTGAAATGCATAGATATTACACAGAATACCGATTGCGAAGGCAGTCTACTACGTATGTACTGACGCTCATGGACGAAAGCGTGGGGAGCGAACAGGATTAGATACCCTGGTAGTCCACGCCGTAA
+
G<FGGGGGGGGGGGGGGGGGGGGGGGGGGGGGGGGFGGGGGGGGGGGGGGGGGGGGGGGGGGGGGGGGGGGGGGGGGGGGGGGGGGGGGGGGGGGGGGGGGGGGGGGGGGGGGGGGGGGGGGGGGGGGGGGGGGGGGGGGGGGGGGGGGGGGGGGGGGGGGGGGGGGGGGGGGGGGGGGGGGGGGGGGGGGGGGGGGGGGGGGGGGGGGGGGGGGGGGGGGGGGGDGGGGGGGGGFGGCGGGFFFFGGGGFFFFGGFFFFGGGGFFGFAFDFFGFFFFFFGG
@M02352:288:000000000-CKWC8:1:1101:7219:9037 1:N:0:TACGCTGC+CGTCTAAT
TACGGAGGGTGCAAGCGTTATCCGGAATCATTGGGTTTTAAGGGTCCGCAGGCGGTCGATTAAGTCAGAGGTGAAATCCCATAGCTCAACTATGGAACTGCCTTTGATACTGGTTGACTTGAGTCATATGGAAGTAGATAGAATAAGTAGTGTAGCGGTGAAATGCATAGATATTACTTAGAATACCGATTGCGAAGGCAGTCTACTACGTATATACTGACGCTGAGGGACGAAAGCGTGGGGAGCGAACAGGATTAGATACCCTGGTAGTCCACGCCGTAA
+
GGGGGGGGGGGGGGGGGGGGGGGGGGGGGGGGFGGGDE<FGGGGGGGGGGGGGGGGGGGGGGGGGGGGGGGGGGGGGFGGGGGGGGGGGGGGGGGGGGGGGGGGGGGGGGGGGGGGGGGGGGGGGGGGGGGGGGGGGGGGGGGGGGGGGGGGGGGGGGGGGGGGGGGGGGGGGGGGGGGGGGGGGGGGGGGGGGGGGGGGGGGGGGGGGGGGGGGGGGGGGGGGGGGGGDFGGGGFGGGGGGFBFFGGGGFFFFGGFFFFGGGGFFGFFFDBFGFFFFFBGG
@M02352:288:000000000-CKWC8:1:1101:23407:9039 1:N:0:TACGCTGC+CGTCTAAT
TACGGAGGGTCCGAGCGTTATCCGGAATCATTGGGTTTAAAGGGTCCGCAGGCGGTCGATTAAGTCAGAGGTGAAATCCCATAGCTCAACTATGGAACTGCCTTTGATACTGGTTGACTTGAGTCATATGGAAGTAGATAGAATGTGTAGTGTAGCGGTGAAATGCATAGATATTACACAGAATACCGATTGCGAAGGCAGTCTACTACGTATGTACTGACGCTCATGGACGAAAGCGTGGGGAGCGAACAGGATTAGATACCCTGGTAGTCCACGCCGTAA
+
GGGGGGGGGEEFGGGGGGGDGCFGGGGGEGDGGGGCCFGGGGGGFFGGGGGGGGGFFGGGGGGGGGGGGGGGGGGGGGGGGGGGGGGGGGF,EGGGGGGGGGGGGGGGGGGGGGGGGGGGGGGGGGGGGGGGFFGGGGGGGGGGC@FGGGGGGGGGGGGGGGGGGGGGGGGGGGGGCFGGGGGFGGGGGGEGGGGGGGGGGFGGGGG@;?FGF6FGGGGGGGGGGGGGFEFGGGGFGGGGGGFFFFGGGGFFFFGGFFFFGGGGFFGF<FFFFGFFFFFFGG
@M02352:288:000000000-CKWC8:1:1101:2566:9054 1:N:0:TACGCTGC+CGTCTAAT
TACGGAGGGTGCGAGCGTTAATCGGAATTACTGGGCGTAAAGCGTACGCAGGCGGTTTGTTAAGCGAGATGTGAAAGCCCCGGGCTCAACCTGGGAACTGCATTTTGAACTGGCAAACTAGAGTATTGTAGAGGGTAGTGGAATTTCCAGTGTAGCGGTGAAATGCGTAGAGATTGGAAGGAACATCAGTGGCGAAGGCGGCTACCTGGACAAATACTGACACTGAGGCACGAAAGCGTGGGGAGCAAACAGGATTAGATACCCTGGTAGTCCACACCGTAA
+
GGGGGECCGGGGGDGCF@FGGGGGGGGFGGGGGGGGGGGGGFGGGEGGDGGGGGGGGDGGGDFGGGEFGGGGGGGGGGGGGGGEFEGGGGGFFGGGFFFGGG9,@FFCFCGEFAFFGFGGGCFGFDFGGGGGGGGEE>FCGGF@FGGFFGFCFC9FFGEGGGEFFGGGGGGGG+>CFGGGGCCFCG:C@FGGGGEDEEGGGEGGGGCGGFFDFAFFFFFG8EGE9:FFFG4CCCC>7E78CGFFFBGGG<F??:60474BGG66=FFFA?ADBGFFF1>?GC
@M02352:288:000000000-CKWC8:1:1101:21387:9102 1:N:0:TACGCTGC+CGTCTAAT
TACGGAGGGTGCGAGCGTTAATCGGAATTACTGGGCGTAAAGCGTACGCAGGCGGTTTGTTAAGCGAGATGTGAAAGCCCCGGGCTCAACCTGGGAACTGCATTTCGAACTGGCAAACTAGAGTGTGATAGAGGGTGGTAGAATTTCAGGTGTAGCGGTGAAATGCGTAGAGATCTGAAGGAATACCGATGGCGAAGGCAGCCACCTGGGTCAACACTGACGCTCATGTACGAAAGCGTGGGGAGCAAACGGGATTAGATACCCCGGTAGTCCACGCCGTAA
+
GGGGGEGGGGGGGGGGGGGGGFGGGGGGGGGGGGGGGGGGGGGGGGGGGGGGGGGFGGGGGGGGGGGGGGGGGGGGGGGGGGGGGGGGGGGGGGGGGGGGGGGGGGGGGGGGGGGGGGGGGGGFFFGFGGGGGGGGGGGGGGGGGGGGGGGGGGGGGGGGGGGGGGGGGGGGFGGGGGFGFGGGGGGGGGGGGGGGGGGGGGGGGGGGGGGGFGGGGGGGGGEGGGGGGGGGGGGFGGGGGGFFFFGGEFFFFBDGFFFFGGGFFFDD>EDFFGFFBBF>GG
@M02352:288:000000000-CKWC8:1:1101:4453:9138 1:N:0:TACGCTGC+CGTCTAAT
TACGGAGGGTGCAAGCGTTATCCGGAATCATTGGGTTTAAAGGGTCCGCAGGCGGTCGATTAAGTCAGAGGTGAAATCCCATAGCTCAACTATGGAACTGCCTTTGATACTGGTTGACTTGAGTCATATGGAAGTAGATAGAATGTGTAGTGTAGCGGTGAAATGCATAGATATTACACAGAATACCGATTGCGAAGGCAGTCTACTACGTATGTACTGACGCTCATGGACGAAAGCGTGGGGAGCGAACAGGATTAGATACCCTGGTAGTCCACGCCGTAA
+
GGGGGGGGGGGGGFFGGFGGGGGGGGEGGGGGGFGGGGGEDGGGGGGGGGGGGGGEGGGGGGFGGGGGGGGGGGGGGGGGGGGFGFGGGG94FDGGGGCFGGGGGGGGGGGGGGGGGGGGGDFGGGGGGGGFCFFGFFCFGGFGFGGFGGGGGFFGGGGGGGFAFGECFGGGFGGGGGGGGGGGGGGCCEGGGGEEGGGGG@FGGGGGGGG9EGGFFGGGGEGGEDGGGGGGGGGFGDGGGGEBFFGGGGFFFFGG<FBFGGGGFFGFFFFFFGFFFFEFGD
@M02352:288:000000000-CKWC8:1:1101:8418:9139 1:N:0:TACGCTGC+CGTCTAAT
TACGGAGGGTGCGAGCGTTAATCGGAATTACTGGGCGTAAAGCGTACGCAGGCGGTTTGTTAAGCGAGATGTGAAAGCCCCGGGCTCAACCTGGGAACTGCATTTCGAACTGGCAAACTAGAGTGTGATAGAGGGTGGTGGAATTTCCAGTGTAGCGGTGAAATGCGTAGAGATTGGAAGGAACATCAGTGGCGAAGGCGGCCACCTGGACAGATACTGACGCTGAGGAACGAAAGCGTGGGGAGCGAACAGGATTAGATACCCTGGTAGTCCACGCCGTAA
+
GGGGGFGGGGGDGGGGGGGGGEGGGGGGGGGGGGGGGGGGGGGGGGGGGGGGGGGCEGGGGGGGGDGGGGGGGGGGGGGGGGGGGGGGGGGDFGGGGGGGGGGGGGGFFGGGFGGGFGGGGGGCFDFEEFGGGGGCEGGGGGGGGCGFGGGGGGGGGGGGGGGGGGGGGGGFGGGGGGGGGGGGGGGFFGGGGGGGGGGGGGCGFGGGGGGGGGGGGGGGGGGGGGGGFGGGGGGFGGGGGGFF;FGGGGFFFBGFFFFFGGGGFFGFFFFFFGFFFFFFGG
@M02352:288:000000000-CKWC8:1:1101:21110:9170 1:N:0:TACGCTGC+CGTCTAAT
TACAGAGGGTGCAAGCGTTAATCGGAATTACTGGGCGTAAAGCGAGCGTAGGTGGCTTGATAAGTCAGATGTGAAATCCCCGGGCTTAACCTGGGAACTGCATCTGAAACTGTTAGGCTAGAGTAGGTGAGAGGGAAGTAGAATTCCAGGTGTAGCGGTGAAATGCGTAGAGATCTGAAGGAATACCGATGGCGAAGGCAGCTTCCTGGCATCATACTGACACTGAGGCTCGAAAGCGTGGGTAGCAAACAGGATTAGATACCCTGGTAGTCCACGCCGTAA
+
GGGF<FGGG@FGFGGGGGGGC@FGGGCG8FEGGGGGGGGGGGGGEGGGGGGGCFGGECF=FGCGGGFG<CFGFGGGGF<F=FGGGGFGGGGFFGGGGGFFFE?F??<FFGEF8FEFGFGFC9F?DFGGG9FDFG@>>CBFGGEGD,C=F@<DC;=CFE:FGGFFC=CEGE>C;B,5DFGGGGC,>F<CC7FC,BE>GE88:EGGGC@FGGFF+?9CCGC?CE<C6:FF5779EGC>4>DGGGFFB?FGCFFF<6FGB64BFGGFFF3/664<=D?8>:>>DD
@M02352:288:000000000-CKWC8:1:1101:17384:9172 1:N:0:TACGCTGC+CGTCTAAT
TACGGAGGGTCCGAGCGTTATCCGGAATCATTGGGTTTAAAGGGTCCGCAGGCGGTCGATTAAGTCAGAGGTGAAATCCCATAGCTCAACTATGGAACTGCCTTTGATACTGGTTGACTTGAGTCATATGGAAGTAGATAGAATGTGTAGTGTAGCGGTGAAATGCATAGATATTACACAGAATACCGATTGCGAAGGCAGTCTACTACGTATGTACTGACGCTCATGGACGAAAGCGTGGGGAGCGAACAGGATTAGATACCCTGGTAGTCCACGCCGTAA
+
GGGGGGGGGGGGGGGGGGGGGGGGGGGGGGGGGGGGGGGGGGGGGGGGGGGGGGGGGGGGGGGGGGGGGGGGGGGGGGGGGGGGGGGGGGGCGGGGGGGGGGGGGFFGGGGGGGGGGGGGGGGGGGGGGGGGGGGGGGGGGGGGGGGGGGGGGGGGGGGGGGGGGGGGGGGGFGGGGGGGGGGGGGGDGGGGGGGGGGGGGGGGGGGGGGGGGGGGGGGGGGGGGGGGGGGGGGGFGGDGGGB:>FGGGGFFFFGG<FFFGG?FFFGFFFFAFGFFFFB>GD
@M02352:288:000000000-CKWC8:1:1101:28587:9183 1:N:0:TACGCTGC+CGTCTAAT
TACGGAGGGTGCAAGCGTTATCCGGAATCATTGGGTTTAAAGGTTCCGCAGGCGGTCAATTAAGTCAGAGGTGAAATCCCATAGCTTAACTATGGAACTGCCTTTGATACTGGTTGACTTGAGTTATACGGAAGTAGATAGAATGTGTAGTGTAGCGGTGAAATGCATAGAGATTACACAGAATACCGATTGCGAAGGCAGTCTACTACGTATATACTGACGCTCATGGACGAAAGCGTGGGGAGCGAACAGGATTAGATACCCTGGTAGTCCACGCCGTAA
+
GGGGGCGGGGGGGGGGGGGGGGGGGGCG@GFGGGGGCFGGGGGGGFEGGGGGGGGC:?EFFGGGGGGGGGGGGGGGGGGFGCAFGG<FGGGDGGGGGGGGGGGGGGF<EFGGGGE=FGGGGGGGG9@A<FEGGGFGF@FDGGGGGFFDFGGGGGGGGGGGGGGGGGFGGGGFGGGGGFFGGGGCGGGGGGFGGGGGGGGFG?,>@FFEFC;+<CFCFGGGGGGGGGGGGGGGGGGFGGDGGGFFFFGGGGFFFFGGFFFFGGFGFFGFFFBAFGFFFFF>DD
@M02352:288:000000000-CKWC8:1:1101:24715:9189 1:N:0:TACGCTGC+CGTCTAAT
TACGGAGGGTGCGAGCGTTAATCGGAATTACTGGGCGTAAAGCGTACGCAGGCGGTTTGTTAAGCGAGATGTGAAAGCCCCGGGCTCAACCTGGGAACTGCATTTCGAACTGGCAAACTAGAGTGTGATAGAGGGTGGTAGAATTTCAGGTGTAGCGGTGAAATGCGTAGAGATCTGAAGGAATACCGATGGCGAAGGCAGCCACCTGGGTCAACACTGACGCTCATGTACGAAAGCGTGGGGAGCAAACGGGATTAGATACCCCGGTAGTCCACGCCGTAA
+
GGGGGGEGGGGGGGGGGGGDDAFGGGGGGGGGGGGEGGGGGGGGGGGGGGGGGGGCBFEGGGDFGGGGGGGGGGGGGGGGDGGGGEGDGFFGGGGGGGGGGGGGGAFGGGGGGGGGGGGGGGGGCDFGGGGGGGGE7CGGGGGGGGGGGGGGGGGGGGGGGGGGGGGGEE=FDFFGGGGGGGGFFGFGGGEGGGGGDGGGGGGGGGGG@=GGGGEEGGCCGGGGGD?GGGGGGGGEGGGGGGFFFFGGGGF><<DGBFFFGGFGFEGFB@<AFGFB>FFFGG
@M02352:288:000000000-CKWC8:1:1101:5977:9226 1:N:0:TACGCTGC+CGTCTAAT
TACGGAGGGTGCGAGCGTTAATCGGAATTACTGGGCGTAAAGCGTACGCAGGCGGTTTGTTAAGCGAGATGTGAAAGCCCCGGGCTCAACCTGGGAACTGCATTTCGAACTGGCAAACTAGAGTGTGATAGAGGGTGGTAGAATTTCAGGTGTAGCGGTGAAATGCGTAGAGATCTGAAGGAATACCGATGGCGAAGGCAGCCACCTGGGTCAACACTGACGCTCATGTACGAAAGCGTGGGGAGCAAACGGGATTAGATACCCCGGTAGTCCACGCCGTAA
+
GGGGGGGGGGGGGEGGGGGGDGGGGGGGGGGGGGGGGFGGGGGGGGGGGGGGGGGFGGGGGGGGGGGGGGGGGGGGGGGGGGGGGGGGGGGGGGGGGGGGGGGGGGGGGGGGGGGGGGGGGGGGGGGFGGGGGGGGGGGGGGFGGGGGGGGGGGGCGGGGGGGGGGGGGGGGGGGGGGGGGGGFGGGGGGGGGGGGGGGGGGGGGGGGGGGGGGGGGGGGGGGGGGGGGGGCGGGFGGGGGDEFFFGGGGFFFFGG>FFFGGGFFDGFFFF9FGFFFFEFGD
@M02352:288:000000000-CKWC8:1:1101:23050:9240 1:N:0:TACGCTGC+CGTCTAAT
TACGGAGGGTGCGAGCGTTAATCGGAATTACTGGGCGTAAAGCGTACGCAGGCGGTTTGTTAAGCGAGATGTGAAAGCCCCGGGCTCAACCTGGGAACTGCATTTCGAACTGGCAAACTAGAGTGTGATAGAGGGTGGTAGAATTTCAGGTGTAGCGGTGAAATGCGTAGAGATCTGAAGGAATACCGATGGCGAAGGCAGCCACCTGGGTCAACACTGACGCTCATGTACGAAAGCGTGGGGAGCAAACGGGATTAGATACCCCGGTAGTCCACGCCGTAA
+
GGCDGFEGGEEGGDGGGCCF<FFGGGGGGGGGGGGGGFEFFGGGGGGGGGGGGGGEGGGGGGGFGGGGGGGEFGGGGGGGGGGCGGGGGFGGFGGGGGGGGGGGGGGGGGGGGGGGGGGGGFG;F@F;CGGCFGGGGGGGGGGGGGGGGGGGGGGGGGGGGGGGGGGGGGGGGGFGGGGGGGGGGGGGGGGGFGGGGGGGGGEGGGGGGFGGGGGGGGGGGGGGGGGGFGGGGGGFGGGEGGFFBFGGGGFDF?GGBFA?FG@FF>DEFFFFFGFFFBFFGD
@M02352:288:000000000-CKWC8:1:1101:28145:9251 1:N:0:TACGCTGC+CGTCTAAT
TACGGAGGGTCCGAGCGTTAATCGGAATTACTGGGCGTAAAGCGCACGCAGGCGGTTTGTTAAGCTAGATGTGAAAGCCCCGGGCTCAACCTGGGAATAGCATTTAGAACTGGCAGACTAGAGTCTTGGAGAGGGGAGTGGAATTTCTGGTGTAGCGGTGAAATGCGTAGATATCAGAAGGAACATCAGTGGCGAAGGCGACTCCCTGGCCAAAGACTGACGCTCATGTGCGAAAGTGTGGGTAGCGAACAGGATTAGATACCCTGGTAGTCCACACCGTAA
+
GGGGGGGGGGFGGGFGGGGE@EFGGGGGFGGGGFGGGGGEFGGGEGEEFGGGGGGFFGGGGGFGGGGGGGGFGGGGGGFGGGGGGGGGFFFFDGGGGG9DF<F,FFGGGGGGGGGGGGGGGGGGGCFCCEF>FGEGDFGGGGDGGGGFFGGGF>B@FD<FGGGFFGGGGGGGGGG?FGGGFGGCGFGCFFGGGDGGDDFGEGG>?EGGGGGGFGGGGGGGGGGGGGGFGDFCDED@>CCFGGFFFFGGGD)84:<F<?4@CGGGF>GF>FA4@FFB?:>6FD
@M02352:288:000000000-CKWC8:1:1101:11943:9255 1:N:0:TACGCTGC+CGTCTAAT
TACGGAGGGTGCAAGCGTTAATCGGAATTACTGGGCGTAAAGCGCACGTAGGTGGTTTGTTAAGTTGGATGTGAAAGCCCAGGGCTCAACCTTGGAACTGCATTCAAAACTGGCGAACTAGAGTATGGTAGAGGTGAGTGGAATTTCCTGTGTAGCGGTGAAATGCGTAGAGATGGGAAGGAACATCAGTGGCGAAGGCGACTCACTGGACCAATACTGACACTGAGGTGCGAAAGCGTGGGTAGCAAACAGGATTAGATACCCTGGTAGTCCACGCCGTAA
+
FGGGEGEE@GGGFEFGBCGCCGGGG@@FFGGGGFG@FFD:CF<BCFGFF,CCFGGCGGGFGG<EFGGGFFFGGGCAFF=FFFGGFFFG<EFGFGFGGGFFGEFF??FGGGGFGEGGDFGGGGFGGGCGGFCA@DFFCFFCFGAFGGFFGFCCFCBAEDFGFCB;9EGGEEG<;>9B@>F@EGGGGFGGECFCCCCED8BCB88E::C9<CFFCGGGF?FCECFFFDF@FFFDCCDFG5DEGG5A1:C:ED5?<?DG?FFFGGFGFFFF<FFBFG@1>::>31
@M02352:288:000000000-CKWC8:1:1101:25280:9258 1:N:0:TACGCTGC+CGTCTAAT
TACGGAGGGTGCGAGCGTTAATCGGAATTACTGGGCGTAAAGCGTACGCAGGCGGTTTGTTAAGCGAGATGTGAAAGCCCCGGGCTCAACCTGGGAACTGCATTTCGAACTGGCAAACTAGAGTGTGATAGAGGGTGGTAGAATTTCAGGTGTAGCGGTGAAATGCGTAGAGATTGGAAGGAACATCAGTGGCGAAGGCGGCTACCTGGACAAATACTGACACTGAGGCACGAAAGCGTGGGGAGCAAACAGGATTAGATACCCTGGTAGTCCACGCCGTAA
+
GGGGGFGGGGGGGGGGGGGGFGGGGGGGGGGGGGGGGGGGGGGGGGGGGGGGGGGFGGGGGGGGGGGGGGGGGGGGGGGGGGGGGGGGGGGGGGGGGGGGGGGGGGGGGGGGGGGGGGGGGFGDFGGGGGGGGGGGGGGGGGGGGGGGGGGCGGGGGGGGGGGGGGGGGGGGFGDDGEFGGGGGGGGGGGGGGGGGGGGGGGGGGGGGGGGGGGGGGGGGGGGGGGGGGEGGGEGDGGGGGGFBFFGGGGFFFFGGFFFFGGGGFFGFFFFFFGFFFFF>DD
@M02352:288:000000000-CKWC8:1:1101:13416:9274 1:N:0:TACGCTGC+CGTCTAAT
TACGGAGGGTGCAAGCGTTAATCGGAATTACTGGGCGTAAAGCGCGCGTAGGTGGTTCAGTCAGTCAGATGTGAAAGCCCCGGGCTCAACCTGGGAACTGCACCTGATACTGCTGAACTAGAGTACGGTAGAGGGTAGTGGAATTTCCTGTGTAGCGGTGAAATGCGTAGATATAGGAAGGAACACCAGTGGCGAAGGCGACTACCTGGACCGATACTGACACTGAGGTGCGAAAGCGTGGGGAGCAAACAGGATTAGATACCCTGGTAGTCCACACCGTAA
+
GGGGGGGGGGGGGGGGGGGGGGGGGGGGGGGGGGGGGGGGGGGGGGGGGGGGGGGGGGGGGGGGGGGGGGGGGGGGGGGGGGGGGGGGGGGGGGGGFFGGGGGGGGGGGGGGGGGGGGGGGGGGGGGGGGGGGGGGGGGGGGGGGGGGGGGGGGGGGGGGGGGGGGGGGGGGGGGGGGGGGGGGGGGGGGGGGGGGGGGGGGGGGGGGGGGGGGGGCFGGGGGGGGGGGGGGGGGFGGGGGGFFFFGFGGFFFFGGFFDFGGGGFFGFFFFFFGFFFFFFGD
@M02352:288:000000000-CKWC8:1:1101:22715:9302 1:N:0:TACGCTGC+CGTCTAAT
TACGGAGGGTCCGAGCGTTATCCGGAATCATTGGGTTTAAAGGGTCCGCAGGCGGTCGATTAAGTCAGAGGTGAAATCCCATAGCTCAACTCTGGAACTGCCTTTGATACTGGTTGACTTGAGTCATATGGAAGTAGATAGAATGTGTAGTGTAGCGGTGAAATGCATAGATATTACACAGAATACCGATTGCGAAGGCAGTCTACTACGTATGTACTGACGCTCATGGACGAAAGCGTGGGGAGCGAACAGGATTAGATACCCTGGTAGTCCACGCCGTAA
+
GGGGGGGGGGGGGGGGGGGGGGGGGDGGGGGGGGGGGGGGGGGGGGGGGGGGGGGGGGGGGGGGGGGGGGGGGGGGGGGGGGGGGGGGGGG,CFGGGGGGGGGGGGGGGGGGGGGGGGGGGGGGGGGGGGGG9FGGGGGGGGGGGGGGGGGGGFGGGGGGGGGGGFFGGGGFGGGGGGGGGGGGGGGGGGGGGGGGGGGGGGGGGGGGGGGGGGGGGGGGGGGEEDFGGGGGGGDFGGDGGGFF6>DGGGFFFFGDBFFFGGGG@FFFFFFD=FF:BFFFGG
@M02352:288:000000000-CKWC8:1:1101:22732:9308 1:N:0:TACGCTGC+CGTCTAAT
TACGGAGGGTCCGAGCGTTAACCGGAATCACTGGGCGTAAAGGGTCCGCAGGCGGTCGATTAAGTTAGAGGTGAAATCCCATAGCTCAACTTTGGAACTGCCTTTGATACTGGTTGACTAGAGTCATATGGAGGTAGATAGAATGTGTAGTGTAGCGGTGAAATGCATAGATATTACACAGAATACCGATTGCGAAGGCAGTCTACTACGTATGTACTGACGCTCATGGACGAAAGCGTGGGGAGCGAACAGGATTAGATACCCTGGTAGTCCACGCCGTAA
+
GGGGGGGGGG@FGGGGGGGG,,CEGGGG9F,EFGG8+@FGGG9FC=FGGGGGGGGG+++BFGGG,,CFGCFGGGGGEGGGC?4DFGGGGG9,<FGG<35CF<FGG9<@EFEGG<,BFGG,FGGGG=FB=3FG7F@B:>FCGGGG;3373EFGGGGGGGGGGGGGGG<CFGGGGG9;,222BFG,F3F:<F7;FGGGGGGC85++7?E93/0<003AFGGGGGGGGGGG609<CGGF*CDGGG>FFFGGGGFFFFGGFFFFGGGGFFGFFFFFFGF1;FF>GG
@M02352:288:000000000-CKWC8:1:1101:11509:9314 1:N:0:TACGCTGC+CGTCTAAT
TACGGAGGGTCCGAGCGTTATCCGGAATCATTGGGTTTAAAGGGTCCGCAGGCGGTCGATTAAGTCAGAGGTGAAATCCCATAGCTCAACTATGGAACTGCCTTTGATACTGGTTGACTTGAGTCATATGGAAGTAGATAGAATGTGTAGTGTAGCGGTGAAATGCATAGATATTACACAGAATACCGATTGCGAAGGCAGTCTACTACGTATGTACTGACGCTCATGGACGAAAGCGTGGGGAGCGAACAGGATTAGATACCCTGGTAGTCCACGCCGTAA
+
GGGGGGGGGGGGEGGGGGGCFFFGGGGGFGFGGGGCEGGGGGGGGGGGGGGGGGGCGEGDFGGGGGGCEFGGGGGGGGGGGGGGGGGGGGG<FGGGGGGGGGGGFFGFGGGGGGGGGGGGGGGGGGFFFFGGDFGDFGGFGGGG9FGFGGGGGGGFGGGGGGGGFGGGGGGGGGGGGFFFGGGGGGGD>FEGGGGGGGGGGGGFGGGGGGGGCEFGGGGGGGGGGGDFFGGGGGGFGGGGGGFFFFCGEGFFFFGGFFFFGGGGFFGFFFFFFGF:BFFFGG
@M02352:288:000000000-CKWC8:1:1101:15524:9323 1:N:0:TACGCTGC+CGTCTAAT
TACGGAGGGTGCAAGCGTTATCCGGAATCATTGGGTTTAAAGGGTCCGTAGGCGGACTAATAAGTCAGAGGTGAAATCCCGCAGCTCAACTGTGGAACTGCCTTTGAAACTGTTAGTCTTGAGTTATTGTGAAGTGGTTAGAATATGTAGTGTAGCGGTGAAATGCTTAGAGATTACATGGAATACCGATTGCGAAGGCAGATCACTAACAATATACTGACGCTGATGGACGAAAGCGTGGGGAGCGAACAGGATTAGATACCCTGGTAGTCCACGCCGTAA
+
GGGGG;CFDGGGGFGGG@CEGGGGGEGFFGGGFFGCFDFFGFGDGGGGGGGGGGGGDGGGGGGGGFGGGGGFGGGGGGGGGGGGGBEFGGFGFGGGG?FEFGGGGGGGGGFFGGGGGGDFFGFFGFGGGGGGGGGGGGGGGGGGGGGGGGGGGGGGGGGGGGGGGGGFGF9CDEGGGGGFGGDGDFFGGFGGGGGGCE5CEC?FFF?CFGC7EFGCE9CFGGGGGGFGC6>DECGDFGCEEG:?>DGGGGFF<8FD?FAFGDGG?FGFA4<A*?=:B?F>GD
@M02352:288:000000000-CKWC8:1:1101:18143:9326 1:N:0:TACGCTGC+CGTCTAAT
TACGGAGGGTCCGAGCGTTATCCGGAATCATTGGGTTTAAAGGGTCCGCAGGCGGTCGATTAAGTCAGAGGTGAAATCCCATAGCTCAACTATGGAACTGCCTTTGATACTGGTTGACTTGAGTCATATGGAAGTAGATAGAATGTGTAGTGTAGCGGTGAAATGCATAGATATTACACAGAATACCGATTGCGAAGGCAGTCTACTACGTATGTACTGACGCTCATGGACGAAAGCGTGGGGAGCGAACAGGATTAGATACCCTGGTAGTCCACGCCGTAA
+
GGGGGGGGFGGGGFGGGGGGGGGGGFGG,FEGGGGCFGGGGGFGGFGGGGGGGGG>CCCGGGGGGGGGDGGGGGGGGGGGGGFGGGGGGGDCAFGAGGGFFAFG9?C<<DFGFFGGGGGDFFFGEA<A=FFGFFFDFFGGGGDGGCACFGGGGGGGGGGGGGGGGGCFGGGGGGGGCFF@CFFFGGGGGGEGGGGGGGGFCFCC9BFFGGFF+?CF@CGGGGGGEGGGC?FGGGGFGGGGGGFB>BGGGGFFFBGGFFFFGGGGFFFFF?7AFGFF9:FBDD
@M02352:288:000000000-CKWC8:1:1101:2968:9332 1:N:0:TACGCTGC+CGTCTAAT
TACGGAGGGTCCGAGCGTTATCCGGAATCATTGGGTTTAAAGGGTCCGCAGGCGGTCGATTAAGTCAGAGGTGAAATCCCATAGCTCAACTATGGAACTGCCTTTGATACTGGTTGACTTGAGTCATATGGAAGTAGATAGAATGTGTAGTGTAGCGGTGAAATGCATAGATATTACACAGAATACCGATTGCGAAGGCAGTCTACTACGTATGTACTGACGCTCATGGACGAAAGCGTGGGGAGCGAACAGGATTAGATACCCTGGTAGTCCACGCCGTAA
+
GGGGGGEGGGGGGDGGGGGGGGGGGCFFGFF<FFGCEEFCCFGGGGDGGGGGGGGGGGGGGGGFGGGGGGGGGGGGGGGGGGGFCDFGGFGGGGGGGGGGGGGGGGGGGGGGFGGDGGFGGGF=FGGG9FGFGFGGGGGGGGGGGGGEGGGGGGGGGDFGGGEFFFGGGFGGGGGGGGGGGGGGGGGDG7FGGEGGGCGFGGGFGGGGGGGGGGFGECGGGGGGGGGGFGGGGGGFGGGGG5>09DDGGGFFFFGC?FFFGF@G@FGF58AFFG@:>?FFGD
@M02352:288:000000000-CKWC8:1:1101:17039:9337 1:N:0:TACGCTGC+CGTCTAAT
TACGGAGGGTCCAAGCGTTATCCGGAATCATTGGGTTTAAAGGGTCCGCAGGCGGTCAATTAAGTCAGAGGTGAAATCCCATAGCTTAACTATGGAACTGCCTTTGATACTGGTTGACTTGAGTTATACGGAAGTAGATAGAATAAGTAGTGTAGCGGTGAAATGCATAGATATTACACAGAATACCGATTGCGAAGGCAGTCTACTACGTATGTACTGACGCTCATGGACGAAAGCGTGGGGAGCGAACAGGATTAGACACCCTGGTAGTCCACGCCGTAA
+
GGGGGGGGGGGGGGGGGGGGGGGGGGGGGAFGGGGGGGGGGGGGGGGGGGGGGGGGGGGGGGGGGGGGGGGGGGGGGGGGGGGGGGGGGGGGGGGGGGGGGGGGGGGGGGGGGGGGGGGGGGGGGGGGGGGGGGGGGGGGGGGGGGGGGGGGGGGGGGGGGGGGGGGGGGGGGGGGGGGGGGGFFGGGGGGGGGGGGGGGGGGGGGGGGGGGGGGGGGGGGGGGGGGGGGGGGGGFGGDGGGFF>BGGGGFFF:CGFFFFGGGGFFGFBF7A@FFFFFFFGD
@M02352:288:000000000-CKWC8:1:1101:15535:9337 1:N:0:TACGCTGC+CGTCTAAT
TACGGAGGGTGCAAGCGTTATCCGGAATCATTGGGTTTAAAGGGTCCGTAGGCGGACTAATAAGTCAGAGGTGAAATCCCGCAGCTCAACTGTGGAACTGCCTTTGAAACTGTTAGTCTTGAGTTATTGTGAAGTGGTTAGAATATGTAGTGTAGCGGTGAAATGCTTAGAGATTACATGGAATACCGATTGCGAAGGCAGCTCACTAACAATATACTGACGCTGATGGACGAAAGCGTGGGGAGCGAACAGGATTAGATACCCTGGTAGTCCACGCCGTAA
+
GFGGGFGGGGGGGGGGGGGGGGGGGFGGGGGGGGGGGGGGGGGGGGGGGGGGGGGGGGGGGGGGGGGGGGGGGGGGGGGGGGGGGGGGGGGGGGGGGGGGGGGGGGGGGGGGGGGGGGGGGGFGGFGGGFGGGGGGGGGGGGGGGGGGGGGGGDFGGGGGGGGGGGGGGGGGGGGGGGGGGGGGGGGGGGGGGGGGGGGCE*AFGGGGGG4FGGFFGGGFGGGGGGGGFGGGGCGEGGGGGGFFFFD<GGFF:BGGFFFFEFGGFFGFFFFFFGFBFF>>GG
@M02352:288:000000000-CKWC8:1:1101:17021:9340 1:N:0:TACGCTGC+CGTCTAAT
TACGGAGGGTCCAAGCGTTATCCGGAATCGTTGGGTTTAAAGGGTCCGCAGGCGGTCAATTAAGTCAGAGGTGAAATCCCATAGCTTAACTATGGAACTGCCTTTGATACTGGTTGACTTGAGTTATACGGAAGTAGATAGAATAAGTAGTGTAGCGGTGAAATGCATAGATATTACACAGAATACCGATTGCGAAGGCAGTCTACTACGTATGTACTGACGCTCATGGACGAAAGCGTGGGGAGCGAACAGGATTAGACACCCTGGTAGTCCACGCCGTAA
+
GGGGGGGGGGGGGGGGGGGGGGGGGGGGGGGGGGGGGGGGGGGGGGGGGGGGGGGFGGGGGGGGGGGGGGGGGGGGGGGGGGGGGGGGGGGGGGGGGGGGGGGGFGGGGFGGGGGGGGGGGGGGGGGGGGGCFGGGGGGGGGGGGDGGGGGGGGGGGGGGGGGGGGGGFGGGGGGGGGGGGGGGGGGCEGGGGGGGGGGGGGGGGGGGGGGGFFEGGGGGGGC?EDGGGGGGGGGFGGGGGGFBFFD7CDFFFFGGFFFBGGGGFFGFFFFDFGFFFFFFGG
@M02352:288:000000000-CKWC8:1:1101:28628:9391 1:N:0:TACGCTGC+CGTCTAAT
TACGGAGGGTGCGAGCGTTAATCGGAATTACTGGGCGTAAAGCGCACGCAGGCGGTTTGTTAAGCTAGATGTGAAAGCCCCGAGCTCAACTTGGGATGGTCATTTAGAACTGGCAGACTAGAGTTTTGGAGAGGGGAGTGGAATTCCAGGTGTAGCGGTGAAATGCGTAGATATCTGGAGGAACATCAGTGGCGAAGGCGACTCCCTGGTCAGTAACTGACGCTCATGTGCGAAAGTGTGGGTAGCGAACAGGATTAGATACCCTGGTAGTCCACACCGTAA
+
GGGGGGGGGGGGGGGGGGGGGGFFGGFGGFFGGGGGGGGGGGFF>FGGEGGGGGGCEGGGGGFGFFFGGGGGGGGGGGG+BBBCFEGGGGGDGCGFFCGGGGGFGFGGGDAFGGFFGGGGGCGFCCFFGGGGGGEEDEEFGGFCFGDFGGGGGFF;FGGDGGGGGGGGEEEFFGC9BBEGEGGCEGFGGGGGGGGGGGFGG=EGGGFF=8:CGFGGGGGGGGG5=CCCEC>DCEGFGGCFGGFF?)9D57>FFFGF?FF6:CFG*<C@AFBFFF??01>?CC
@M02352:288:000000000-CKWC8:1:1101:3397:9395 1:N:0:TACGCTGC+CGTCTAAT
TACGGAGGGTGCGAGCGTTAATCGGAATTACTGGGCGTAAAGCGCATGCAGGTGGTTCATTAAGTCAGATGTGAAAGCCCGGGGCTCAACCTCGGAACTGCATTTGAAACTGGTGAACTAGAGTGCTGTAGAGGGGGGTAGAATTTCAGGTGTAGCGGTGAAATGCGTAGAGATCTGAAGGAATACCAGTGGCGAAGGCGGCCCCCTGGACAGACACTGACACTCAGATGCGAAAGCGTGGGGAGCAAACAGGATTAGATACCCTGGTAGTCCACACCGTAA
+
GGGGGFEEGGGGGGGGGGGGGGGGGGGFGGGGGGGGGEGGGGGGGGGGGGGGFGGGGGGGGGGGGGGGGGGGGGGGGGGGGGGGGGGGGGGGGGGGGFGGGGGFGGGGGGGGGFGGGGGGGGGGGGGGGGGGGGGGGGGGGGGGGGGGGGGGGGGGGGGGGGGGGGGGGGGGGGGCGGGGGGGFFFGGGFGGGGGGGDGGGGGGGGGGGGGGFGFGGGGGGGGGGGFFGGGGGGGFGGGGGGFFFFGGGGFFFBGCBFFFGGGGFFGFFFFFFGFFFFFFGG
@M02352:288:000000000-CKWC8:1:1101:25712:9449 1:N:0:TACGCTGC+CGTCTAAT
TACGGAGGGTCCGAGCGTTATCCGGAATCATTGGGTTTAAAGGGTCCGCAGGCGGTTGATTAAGTCAGAGGTGAAATCCCATAGCTTAACTATGGAACTGCCTTTGATACTGGTTGACTTGAGTCATATGGAAGTAGACAGAATGTGTAGTGTAGCGGTGAAATGCATAGATATTATACAGAATACCGATTGCGAAGGCAGTCTACTACGTATGTACTGACGCTCATGGACGAAAGCGTGGGGAGCGAACAGGATTAGATACCCTGGTAGTCCACGCCGTAA
+
GGGGGGGGGGGGGGGGGGGGGGGGGEGGGGGGGGGGGGGGGGGGGGGGGGGGGGGGGGGGGGGGGGGGGGGGGGGGGGGGGGGGGGGGGGGGGGGGGGGGGGFGGGGGGGGGGGGGGGGGGGGGGGGGGGGGGGGGGGGGGGGGGGGGGGGGGGGGGGGGGGGGGGGGGGGGGGGGGGGGGGGGGGFGGGGGGGGGGGGGGGGGGGGGGGGGGGGGGGGGGGGGGGGGFFGGGGGFGGGGGGFFFFGGGGFFFFGGFFFFGGGGFFGFFFFFFGFFFFFBGG
@M02352:288:000000000-CKWC8:1:1101:20509:9454 1:N:0:TACGCTGC+CGTCTAAT
TACGGAGGGTGCAAGCGTTAATCGGAATTACTGGGCGTAAAGCGCGCGTAGGTGGTTCAGTCAGTCAGATGTGAAAGCCCCGGGCTCAACCTGGGAACTGCACCTGATACTGCTGAACTAGAGTACGGTAGAGGGTAGTGGAATTTCCTGTGTAGCGGTGAAATGCGTAGATATAGGAAGGAACACCAGTGGCGAAGGCGACTACCTGGACTGATACTGACACTGAGGTGCGAAAGCGTGGGGAGCAAACAGGATTAGATACCCTGGTAGTCCACGCCGTAA
+
GGGGGEEGGG@FGGGGGGFGEEFGGDGGFGGGGFG@FCGEGGGGGDGG>FGG5EGFCAFFFGGGGGGGGGGGGGGGGGGGEGCFEGGGGG8BFFGGFFGGGGFBFGGGGGGGFGGFGGGFG9DFBA:@FGGGFGFFFGGGGGGGFGFCCFFBFGGDGGGGGGGGGG@EGGDGGGD9CG;FGGGGGGGFFGFGGGGGGGGGGEGCFGGC8CDFFFFCCGGGGFGGGGGGFGGGGGGFGGGGGGFFFFFGGGFFB:7F?F4FGC@<FFGF>FF4FGFFFF@>GG
@M02352:288:000000000-CKWC8:1:1101:14449:9454 1:N:0:TACGCTGC+CGTCTAAT
TACGGAGGGTGCAAGCGTTATCCGGAATCATTGGGTTTAAAGGGTCCGTAGGCGGACTAATAAGTCAGAGGTGAAATCCCGCAGCTCAACTGTGGAACTGCCTTTGAAACTGTTAGTCTTGAGTTATTGTGAAGTGGTTAGAATATGTAGTGTAGCGGTGAAATGCTTAGAGATTACATGGAATACCGATTGCGAAGGCAGATCACTAACAATATACTGACGCTGATGGACGAAAGCGTGGGGAGCGAACAGGATTAGATACCCTGGTAGTCCACGCCGTAA
+
GGGGGFEGGGGGGGGGGGGGGGGGGGGGGGGGGGGGGGGGGGGGGGGGGGGGGGGGGGGGGGGGGGGGGGGGGGGGGGGGGGGGGGGGGGGGGGGGGGGGGGGGGGGGGGGGGGGGGGGGGGGGGGGGGGGGGGGGGGGGGGGGGGGGGGGGGGGGGGGGGGGGGGGGGGFGFGGGGGGGGGGGBGGGGGGGGGGGGGGGGGGGGGGGGG<FGGGGGGGGGGGGGGGGGGGGGGGFGGGGGGFFFFGGGGFFFFGGFFFFGGGGFFGFFFFFFGFFFFFFGD
@M02352:288:000000000-CKWC8:1:1101:20323:9464 1:N:0:TACGCTGC+CGTCTAAT
TACGGAGGGTGCAAGCGTTAATCGGAATTACTGGGCGTAAAGCGCGCGTAGGTGGTTCAGTCAGTCAGATGTGAAAGCCCCGGGCTCAACCTGGGAACTGCACCTGATACTGCTGAACTAGAGTACGGTAGAGGGTAGTGGAATTTCCTGTGTAGCGGTGAAATGCGTAGATATAGGAAGGAACACCAGTGGCGAAGGCGGCCCCCTGGACAGACACTGACACTCAGATGCGAAAGCGTGGGGAGCAAACAGGATTAGATACCCTGGTAGTCCACGCCGTAA
+
GGGGGFGGGGGGGGGGGGGGGGGGGGGGGGGGGGGGGGGGGGGGGGGGGEGGGGGGGGGGGGGGGGGGGGGGGGGGGGGGGGGGGGGGGGGGGGGGGGGGGGGGGGGGGGGGGGGGGGGGGFGGGGGGGGGGGGGGGGGGGGGGGGGGGGGGGGGGGGGGGGGGFDCEGGGGGGGGGGGGGGGGGGGGGGGGGGGGGGGGGGGGGGGGGGGGGGGGGGGGGGGCFGGGGGGGG?GFGGGGGGEFFFGGGGFFFFGGFFFFGGGGFFGFAFFFFGFFF?FFGG
@M02352:288:000000000-CKWC8:1:1101:16881:9481 1:N:0:TACGCTGC+CGTCTAAT
TACGGAGGGTGCGAGCGTTAATCGGAATTACTGGGCGTAAAGCGTACGCAGGCGGTTTGTTAAGCGAGATGTGAAAGCCCCGGGCTCAACCTGGGAACTGCATTTCGAACTGGCAAACTAGAGTGTGATAGAGGGTGGTAGAATTTCAGGTGTAGCGGTGAAATGCGTAGAGATCTGAAGGAATACCGATGGCGAAGGCAGCCACCTGGGTCAACACTGACGCTCATGTACGAAAGCGTGGGGAGCAAACGGGATTAGATACCCCGGTAGTCCACGCCGTAA
+
GEFGGGGGGGGGGEGGGGFG,EFGGEGGGGGGGGGGGGGGFGGGGGGGGGGGGGGGGGGGGGGGGGGEFGGGGGGGGGGGGGGDEEGGGGFFGGGGGGGGGGGGGGGGGGGGGGGGGGGGGGGFFFGGGGGGGGGGGGGGGGGGGGGGGGGFGGGGGGGGGGFCFGGGGGGGGGFGGGD@FGGGGGGGGGGGGGGGGGGGEEEGGGGGFGGFFGGGGGGFFGGGGDGFGGGGGFGFGGGGGGFBFFFGFF3>?FDFBFBFCFFGFFGFFBAAFGFFFFFFGG
@M02352:288:000000000-CKWC8:1:1101:18100:9507 1:N:0:TACGCTAC+CGTCTAAT
TACGGAGGGTCCGAGCGTTATCCGGAATCATTGGGTTTAAAGGGTCCGCAGGCGGTCGATTAAGTCAGAGGTGAAATCCCATAGCTCAACTGTGGAACTGCCTTTGAAACTGTTAGTCTTGAGTTATTGTGAAGTGGTTAGAATATGTAGTGTAGCGGTGAAATGCTTAGAGATTACATGGAATACCGATTGCGAAGGCAGATCACTAACAATATACTGACGCTGATGGACGAAAGCGTGGGGAGCGAACAGGATTAGATACCCTGGTAGTCCACGCCGTAA
+
GGGGGGGGGGGGGCFGG:CGGGGGGEGEFGGGGGGGGGGGGGGGGGGGGGGGGGGGGFEGGGGGGGGGGGGFGGGGGGGGGGGGGGGGGGGGGGGCFGGGFGGGFGGGGCFFGGGGGGGGGGGGGGGGGGGGFGGGGGGGGGGGGGGGGGGGGGGGGGGGGGGGGGGGDGGGGGGGGGGGGGGGFFGGGGGGGGGGGGGGGGGGGGGFGGGGGGGGGGGGGGGGGGFGGGGGGGGFGGGGGGEBFFGGGGFF?FGG?FFFGG<DFFFFFFFFFC*2;BFFGG
@M02352:288:000000000-CKWC8:1:1101:10290:9511 1:N:0:TACGCTGC+CGTCTAAT
TACGGAGGATCCAAGCGTTATCCGGAATCATTGGGTTTAAAGGGTCCGTAGGTGGATAATTAAGTCAGAGGTGAAAGTTTGCAGCTCAACTGTAAAATTGCCTTTGATACTGGTTATCTTGAATCATTATGAAGTGGTTAGAATATGTAGTGTAGCGGTGAAATGCATAGATATTACATAGAATACCAATTGCGAAGGCAGATCACTAATAATGTATTGACACTGATGGACGAAAGCGTGGGGAGCGAACAGGATTAGATACCCTGGTAGTCCACGCCGTAA
+
GGGGGGGGGFCE@FGGGGGDGAFGGGGGFGFGGGGGCFGGGGGGGGGGGGGGGGGGGGGGGGGGGGGGGGGGGGGGGGDFGDCGGGGGGGGGGGGGGGGGGGGGGGGGGGGGGGGGGGGGGGFFEFGGFGGGGGGGGGGGGGGGDEGGGGGGGGGDGGGGGGGGGGFGGGGGGGGCACDCGGGGGGGGFGFGGGGGGGGGGGGGGGGFFGFFGGGGGGGGGGGGGFCFDGGGGGGFGGDEEG>DFFGGGGFF?FGGBFFFGGGGFFGFFFFFFGFFFFFFGG
@M02352:288:000000000-CKWC8:1:1101:5104:9520 1:N:0:TACGCTGC+CGTCTAAT
TACGGAGGGTGCGAGCGTTAATCGGAATTACTGGGCGTAAAGCGTACGCAGGCGGTTTGTTAAGCGAGATGTGAAAGCCCCGGGCTCAACCTGGGAACTGCATTTCGAACTGGCAAACTAGAGTGTGATAGAGGGTGGTAGAATTTCAGGTGTAGCGGTGAAATGCGTAGAGATCTGGAGGAACATCAGTGGCGAAGGCGACTCCCTGGCCAAAGACTGACGCTCATGTGCGAAAGTGTGGGTAGCGAACAGGATTAGATACCCTGGTAGTCCACACCGTAA
+
GGGGGGGGGGGGGGGGGGGGGGGGGGGGGGGGGGGGGGGGGGGGGGGGGGGGGGGFFGGGGGGGGGGGGGGGGGGGGGGFGGGGGGGGGGGGGGGGGGGGGGGGGGGGGGGGGGGGGGGGGGGGGGGGGFGGGGGCFGGGGGGGGGGGGGGGGGGGGGGGGGGGGGGGGGDGDFGGGGGGGGGGGGGGGGGGGGGGGDGGGGGGGGGGGGGGGGGGGGGGGGGGGGGGGCGGGGGFGGGGGGFFBFGGGCBFFBFGBFFFGGGGFFGF>/<A@FF???EFGD
@M02352:288:000000000-CKWC8:1:1101:21439:9520 1:N:0:TACGCTGC+CGTCTAAT
TACGGAGGGTCCGAGCGTTATCCGGAATCATTGGGCGTAAAGCGTGCGTAGGCGGCCGATTAAGTCAGAGGTGAAATTTCATAGCTCAACTATGGATCTCCCTTTGTTACTGGTTGATTTGGTTCATATGGAAGTAGCTAGAATGTGTAGTTTACCGGTGAATTCCATAGTAACTACAAAGAATACCGATTCCGAAGGCAGTCTACGACGTATGTATTGCCGCTCATGGACGAAACTGTGGGTACAGAACAGGTTTGATTACCCTGTAAGCCCAGCCCGTAA
+
GGGG-@FEGG@FF@FFGGGGGGGGG@7FGGGGGGG<@FGGFG9F6,BF6BFGGGG+FCCGGG<FGG9E9,BF+BFFG,5F?,5EFGGGFG9,,C,,,::,5>=,,,,,,C,E,E<C<,EA,,3+8,3,3@F,<,7,E,,3,@,@33,73,7@;,,76*5CFG,>,,7,,2,,,,55;B,,,6,7,@,=*46,,388E**<:89C<2**=89FGDC9+++20*/://90A+*)2/*)*+2AFG)))*0:+2)7(-9*,*)*+3<**7**)*).)9).8-3,7C
@M02352:288:000000000-CKWC8:1:1101:12701:9529 1:N:0:TACGCTGC+CGTCTAAT
TACGGAGGGTCCGAGCGTTATCCGGAATCATTGGGTTTAAAGGGTCCGCAGGCGGTCGATTAAGTCAGAGGTGAAATCCCATAGCTCAACTATGGAACTGCCTTTGATACTGGTTGACTTGAGTCATATGGAAGTAGATAGAATGTGTAGTGTAGCGGTGAAATGCATAGATATTACACAGAATACCGATTGCGAAGGCAGTCTACTACGTATGTACTGACGCTCATGGACGAAAGCGTGGGGAGCGAACAGGATTAGATACCCTGGTAGTCCACGCCGTAA
+
GGGGGGGGGGGGGGGGGGGGGGGGGGGGGGGGGGGGGGGGGGGGGGGGGGGGGGGGGGGGGGGGGGGGGGGGGGGGGGGGGGGGGGGGGGGFFGFGGGGGGGGGGGGGGGGGGGGGGGGGGGGGGGGGGGGGGGGGGGGGGGGGGGGGGGGGGGGGGGGGGGGGGGGGGGGGGGGGGGGGGGGGGGGGGGGGGGGGGGGGGGGGGGGGGGGGGGGGGGFGGGGGGGGGGGGGGGGFGGGGGGF?>DGGGGFFFFGGFFFFGGGGFFGFFFFFFGFFFFFFGG
@M02352:288:000000000-CKWC8:1:1101:15049:9530 1:N:0:TACGCTGC+CGTCTAAT
TACGGAGAGTGCAAGCGTTACTCGGAATCACTGGGCATAAAGAGCACGTAGGCGGGATGGTGTGTCGGTGGTGAAAGCCCTCTGCTCAACGGAGGAATTGCCGTCGAAACTGCCATTCTCGAGTGCGAGAGGGGAGAGGAGAACTTCCGGTGGAGCGGTGAAATGCGTAGATATCGCAAGGAATACCGGTGGCGAAAGCGCCTCTCTGGCTCGCAACTGACGCTGAGGTGCGAAAGCGTGGGTAGCAAACGGGATTAGATACCCCGGTAGTCCACGCCGTAA
+
GGGGGGGGGFGGGGGGGC@FGGGGGGGGGGGGGGGGGGFFGGGGEFGGGGGGFGEGFFFGEGGGFGGGEGG@FGGGGGGGGGGGGGFFGFGGGGGGGGDGGFGGCGGGGGGGGGGGFGGGGGGGGGGGGGGGGGFGGGGGGGFGGGGGGGGGGFGGGG*<FGGDGFGEEGEFFGFG*;EGGGGGGF6:E?CECGECEG6CGGCEFGGFGGG6CCGEGEGGGGGG?DGG6FGGGG<8CG*;CGEFFFFFFGEFB?5*<FF=GGF<>BDE>>ADFCFFFFE;DD
@M02352:288:000000000-CKWC8:1:1101:9475:9531 1:N:0:TACGCTGC+CGTCTAAT
TACGGAGGGTGCAAGCGTTATCCGGAATCATTGGGTTTAAAGGGTCCGTAGGCGGACTAATAAGTCAGAGGTGAAATCCCGCAGCTCAACTGTGGAACTGCCTTTGAAACTGTTAGTCTTGAGTTATTGTGAAGTGGTTAGAATATGTAGTGTAGCGGTGAAATGCTTAGAGATTACATGGAATACCGATTGCGAAGGCAGATCACTAACAATATACTGACGCTGATGGACGAAAGCGTGGGGAGCGAACAGGATTAGATACCCTGGTAGTCCACGCCGTAA
+
GGGGGGGGGGGGGGGGGGGGGGGGGGGGGGGGGGGGGGGGGGGGGGGGGGGGGGGGGGGFFGGGGGGGGGGGGGGGGGGGGGGGGGGGGGGGGGGGGGGGGGGGGGGGGGGGGGGGGGGGGGGGGGGGGGGGGGGGGGGGGGGGGGGGGGGGGGGGGGGGGGGGGGGGGGGGGGGGGGGGGGGGGGGGGGGGGGGGGGGGGGGGGGGGGGGGGGGGGGGGGGGGGGGGGGGGGGGFGGGGGGFFFFGDGGFFFFGGFFFFGGEGFFGFFFFFFGFFFBFFGG
@M02352:288:000000000-CKWC8:1:1101:5188:9566 1:N:0:TACGCTGC+CGTCTAAT
TACGGAGGGTGCGAGCGTTAATCGGAATTACTGGGCGTAAAGCGTACGCAGGCGGTTTGTTAAGCGAGATGTGAAAGCCCCGGGCTCAACCTGGGAACTGCATTTCGAACTGGCAAACTAGAGTGTGATAGAGGGTGGTAGAATTTCAGGTGTAGCGGTGAAATGCGTAGAGATCTGAAGGAATACCGATGGCGAAGGCAGCCACCTGGGTCAACACTGACGCTCATGTACGAAAGCGTGGGGAGCAAACGGGATTAGATACCCTGGTAGTCCACGCCGTAA
+
GGGGGGGGGGGGGGGGGGGGGGGGGGGGGGGGGGGGGGGGGGGGGGGGGGGGGGGFGGGGGGGFGGGGGGGGGGGGGGGGGGGGGGGGGGGGGGGGGGGGGGGGGGGGGGGGGGGGGGGGGGGGGGGGGGGGGGGGGGGGGGGGGGGGGGGGGGGGGGGGGGGGGGGGGGGGGGGGGGGGGGGGGGGGGGGGGGGGGGGGGGGGGGGGGGGGGGGGGGGGGGGGGGGGGGGGGGGFGGGGGGFFFFGGGGFFFFGGBFFFGGGGFFGFDFFFFGFFF0<>GG
@M02352:288:000000000-CKWC8:1:1101:24923:9600 1:N:0:TACGCTGC+CGTCTAAT
TACGGAGGGTCCGAGCGTTATCCGGAATCATTGGGTTTAAAGGGTCCGCAGGCGGTCGATTAAGTCAGAGGTGAAATCCCATAGCTCAACTATGGAACTGCCTTTGATACTGGTTGACTTGAGTCATATGGAAGTAGATAGAATGTGTAGTGTAGCGGTGAAATGCATAGATATTACACAGAATACCGATTGCGAAGGCAGTCTACTACGTATGTACTGACGCTCATGGACGAAAGCGTGGGGAGCGAACAGGATTAGATACCCTGGTAGTCCACGCCGTAA
+
GGGGGGGGGGGGGGGGGGGGGGGDGCGGGGGGGGGGGGGGGGGGGGGGGGGGGGGGGGGGGGGGGGGGGGGGEGGGGGGGGGDGGCGGGGGGGGFFGGGGGGGGGGGGGGGGGGGEFGGGGGGGGGGGGGGFGGGGGGEGCGFFGGGGGGGGGGGGGGGGGGGGGGGGGGGGGGGGGGGGGGFCFFGD7CFGGGDGGGGGGGGGGGGFGGGGGGGGGGFGGGGCEGGGGGGG5ECDGGGGEG>:1@CGGGFF:?GG>FDFGGGGFFGFFFFFFGFFFFEFGG
@M02352:288:000000000-CKWC8:1:1101:22666:9601 1:N:0:TACGCTGC+CGTCTAAT
TACGGAGGGTCCGAGCGTTATCCGGAATCATTGGGTTTAAAGGGTCCGTAGGTGGATAATTAAGTCAGAGGTGAAATCCTGCAGCTCAACTGTAGAATTGCCTTTGATACTGGTTGTCTTGAGTTATTATGAAGTAGTTAGAATATGTAGTGTAGCGGTGAAATGCATAGATATTACATAGAATACCAATTGCGAAGGCAGATTACTAATAATATACTGACACTGATGGACGAAAGCGTGGGGAGCGAACAGGATTAGATATCCTGGTAGTCCACGCCGTAA
+
GGGGG@FGGFGGGGFGGGGGGGFGDFEG9FGGGGGCGGGGGGFGFGEGEGGG9FF<FGGGGGGGFGGGGGGGGGGGGGGCFGDGGFGGGFECFGGGGGGGGFGGGGGBFFGGGGGGGFGGGFFGGGGGGGGG<AFGGGGGGGGGFGGGEFGGGGFGGGGGFGGGGG9DFFCFGGGGGCFGGGGC=FFGFGFGGGGGGGCFGCFFCFGGFGGFGCECGG99CCFGGFFGFCGCEGGFGDGGGGFF>@DGGGDF1:DGF4>FF?FFFFFFF78A=FFFFFF>GG
@M02352:288:000000000-CKWC8:1:1101:25653:9607 1:N:0:TACGCTGC+CGTCTAAT
TACGGAGGGTCCGAGCGTTATCCGGAATCATTGGGTTTAAAGGGTCCGCAGGCGGTCGATTAAGTCAGAGGTGAAATCCCATAGCTCAACTATGGAACTGCCTTTGATACTGGTTGACTTGAGTCATATGGAAGTAGATAGAATGTGTAGTGTAGCGGTGAAATGCATAGATATTACACAGAATACCGATTGCGAAGGCAGTCTACTACGTATGTACTGACGCTCATGGACGAAAGCGTGGGGAGCGAACAGGATTAGATACCCTGGTAGTCCACGCCGTAA
+
GGGGGGGGGGGGGGGGGGGGGGGGGGGGGGGGGGGGGGGGGGGGGGGGGGGGGGGGGGGGGGGGGGGGGGGGGGGGGGGGGGGGGGGGGGGGGGGGGGGGGGGGGGGGGGGGGGGGGGGGGGGGGGGGGGGGGGGFGGCFGGGGGGGGGGGGGGGGGGGGGGGGGGGGGGGGGGGGGGGGFGGGGGGGDGGGGGGGGGGGGGGGGGGGGGGGGGGGGGGGGGGGGGGGFGGGGEGFGGDGGGFFFFGGGGFFFFGGFFFFGGGGFFGFFFFFFGFF>BFFGD
@M02352:288:000000000-CKWC8:1:1101:18841:9653 1:N:0:TACGCTGC+CGTCTAAT
TACGGAGGGTGCAAGCGTTATCCGGAATCATTGGGTTTAAAGGGTCCGTAGGCGGACTAATAAGTCAGAGGTGAAATCCCGCAGCTCAACTATGGAACTGCCTTTGATACTGGTTGACTTGAGTCATATGGAAGTAGATAGAATGTGTAGTGTAGCGGTGAAATGCATAGATATTACACAGAATACCGATTGCGAAGGCAGTCTACTACGTATGTACTGACGCTCATGGACGAAAGCGTGGGGAGCGAACAGGATTAGATACCCTGGTAGTCCACGCCGTAA
+
GGGGGGGGGGGGGGGGGGGGGGGGGGEGGGGGGGGGGGGGGGGGGGGGGGGGGGGGGGGGGGGGGGGGGGGGGGGGGGGGGGGGGGGGGGGGGGGGGGGGGGGGGGGGGGGGGGGGGGGGGFGGGGGGGGGGGGGGGGGGGGGGGGGGGGGGGGGGGGGGGGGGGGGGGGGGGGGGGGGGGGFGGGGGGGGGGGGGGGGGGGGGGGGGGGGGGGGGGGGGGGDCCDFFGGGGGGGFGGGGGGFBFFGGGGFFFFGGFFFFGGGGFFGFFFAAFGFFF?E;GG
@M02352:288:000000000-CKWC8:1:1101:6809:9657 1:N:0:TACGCTGC+CGTCTAAT
TACGGAGGGTCCGAGCGTTATCCGGAATCATTGGGTTTAAAGGGTCCGCAGGCGGTCGATTAAGTCAGAGGTGAAATCCCATAGCTCAACTATGGAACTGCCTTTGATACTGGTTGACTTGAGTCATATGGAAGTAGATAGAATGTGTAGTGTAGCGGTGAAATGCATAGATATTACACAGAATACCGATTGCGAAGGCAGTCTACTACGTATGTACTGACGCTCATGGACGAAAGCGTGGGGAGCGAACAGGATTAGATACCCTGGTAGTCCACGCCGTAA
+
GGGGGGGGGGGGGGGGGGGGGGGGGGGGGGGGGGGFFGGGGGGGGGGGGGGGGGGGGGGGGGGGGGGGGGGGGGGGGGGGGGGGGGGGGGGGGGGGGGGGGGGGEGGGGGGGGGGGGGGGGGGGGGGGGGDGCFGFGGGFGGGGGGGGGGGGFGGGGGGGGGGGCFGGGGGGGGGGGGGGGGGGGGGGGGGGGGGGGGGGGFDGGGGGGGGGGGGGGGGGGGGGGGGGGC<DCGGFGGGGGGFFFFGGGGFF:?CGFFFFGGGGF>FFFFFFFGFFFFDFGD
@M02352:288:000000000-CKWC8:1:1101:2680:9662 1:N:0:TACGCTGC+CGTCTAAT
TACGGAGGGGGTTAGCGTTGTTCGGAATTACTGGGCGTAAAGCGTACGTAGGCGGATTAGTCAGTTAGGGGTGAAATCCCAGGGCTCAACCCTGGAACTGCCTCTAATACTGCTAGTCTTGAGTTCGAGAGAGGTGAGTGGAATTCCAAGTGGAGAGGTGAAATTCGTAGATATTTGGAGGAACACCAGTGGCGAAGGCGGCTCACTGGCTCGATACTGACGCTGAGGTACGAAAGTGTGGGGAGCAAACAGGATGAGATACCCTGGTAGTCCAAACCGTAA
+
FFGFGE@GGEEFDFFFGGDD:A,CFDDFFGFGEFGGEFEGFEFGC=FG<FGGGGDGGGFFGFD?F9EFCGEGGGGGGGFGGGGDGC<ADFFGFGGEFEFFFGGG@AFFF,@FCEGG<FFFFFG<F,C<FFDFGGGGGFGFGFB:B;F<@FAF,>:CGGGGGGGB;;EE=FEGG<>BFECBEGFCE,<BC,CF*8CEEGGDC=:>@FC?FGFGG5;889CFFGDCEGFGGGGDGF3<CFC?CE3:(<<FCF:@B?C*3?AFFC+79FC6AFFFFC*.43>(99
@M02352:288:000000000-CKWC8:1:1101:6797:9672 1:N:0:TACGCTGC+CGTCTAAT
TACGGAGGGTCCGAGCGTTATCCGGAATCATTGGGTTTAAAGGGTCCGCAGGCGGTCGATTAAGTCAGAGGTGAAATCCCATAGCTCAACTATGGAACTGCCTTTGATACTGGTTGACTTGAGTCATATGGAAGTAGATAGAATGTGTAGTGTAGCGGTGAAATGCATAGATATTACACAGAATACCGATTGCGAAGGCAGTCTACTACGTATGTACTGACGCTCATGGCCGAAAGCGTGGGGAGCGAACAGGATTAGATACCCTGGTAGTCCACGCCGTAA
+
GGGGGGGGDGDGGGGGGGGGGGGGGG@F9FGGGGGGGGGGGGGGGDFGGGGGGGGFF@FGGGGGGGGGFGGGGGGGGFFFGEEGGGGGGGGGGFGFGGGGGDGGGGGFF?FGFFGGGGGFFC=FADFGFFGGGFF=FGGGFG<CAGGGGGGCFFCDCGGGGGFGGGGGGFFFD@D@EBEF@G8>BGFE7FFFDEGDE8BCB88BCGCFGGFGFFE99FDC63**38@EC*29E?CBCEGEGGFFFDGD=<>@:?F><FBFGGG6?FGFBF567F?:9?E1>C
@M02352:288:000000000-CKWC8:1:1101:28283:9687 1:N:0:TACGCTGC+CGTCTAAT
TACGGAGGATGCGAGCGTTAATCGGAATTACTGGGCGTAAAGCGCATGCAGGTGGATCATTAAGTCAGATGTGAAAGCCCGGGGCTCAACCTCGGAACTGCATTTGAAACTGGTGAACTAGAGGGCTGTAGAGGAGGCTAGAATTTCAGGTGAAGCGGTGAAATGCGTAGAGATCTGCAGGAATACCAGTGGCGAAGGCGGCCCCCTGGACAGACACTGACACTAAGATGCGAAAGCGTGGGGACCAAACAGGATTAGAAACCCTGGTAGCCAACGACGTAA
+
GGGGGGGG,FFGGGGGGGGG<<FGGG@DGGDGGGGGDGGGGGFF77,FFGGGEGG,,9CF?EEFGGGGF9<F,CFGEC<+C+@FDEGGGGGGGGDFFEFCGCCF<5CFAA<EBFGB,EFG9DG,B+DCF==FG,,3@+,@CFCF,,@DF9@F,55>FE:BDF992,1**1*,24,4?,?F,=FGGG,CEFG6:3C1B88E8//*:E*;8E568C***3++++0++*303+2):?9)955CGD30()9779.7,.CC<*)*+:C5.<*/-*)./9>(215(>D
@M02352:288:000000000-CKWC8:1:1101:3537:9691 1:N:0:TACGCTGC+CGTCTAAT
TACGGAGGGTGCAAGCGTTATCCGGAATCATTGGGTTTAAAGGGTCCGTAGGCGGACTAATAAGTCAGAGGTGAAATCCCGCAGCTCAACTGTGGAACTGCCTTTGAAACTGTTAGTCTTGAGTTATTGTGAAGTGGTTAGAATATGTAGTGTAGCGGTGAAATGCTTAGAGATTACATGGAATACCGATTGCGAAGGCAGATCACTAACAATATACTGACGCTGATGGACGAAAGCGTGGGGAGCGAACAGGATTAGATACCCTGGTAGTCCACGCCGTAA
+
GGGGGGGGGGGFFGGGGCEGFGGFE@@@FGGGGGGFEGFGGFGGAFFFEFGGGGGGGGFGGGFGGGGGGGGFFGGFFGGGFGGGGFGFGGGGGGGGGGGGGFFGGGGGGGFGGGGGGGGGGGGGGGGEFFFFGGGGGGGGGGGGGDDFGGGGGGGFGGGGGGGGGGGFFGGGGGGGGC;EGFFFGGGGGC<EGGGGGGGGGGGGEGGGGGGGFGGGGGGGGGGEEGFGGGGGGGGFCEDGGGFFFFGGGDFFFFGG?FFFGG?F4@FFF?<A?GF?9?E;GD
@M02352:288:000000000-CKWC8:1:1101:26944:9718 1:N:0:TACGCTGC+CGTCTAAT
TACGGAGGGTGCAAGCGTTATCCGGAATCATTGGGCTTAAAGGGTCCGCAGGCGGACTAATAAGTCAGTGGTGAAAGCCCATAGCTCAACTATGGAACTGCCATTGAAACTGTTAGTCTTGAATTCGATCGAAGTGGGCGGAATGTGTCATGTAGCGGTGAAATGCATAGATATGACACAGAACACCGATAGCGAAGGCAGCTCACTAGGTCTGAATTGACGCTCAGGGACGAAAGCGTGGGGAGCGAACAGGATTAGATACCCTGGTAGTCCACGCCGGAA
+
GFFCFEEGG@FGGFGGGGCGGGGGGEFGFFGFFFG,CFFGFGFGGGGGGGGGEEEEGGGGGGGGGGGGFGFFGGFGGGGGGGGGG<FFGGEGGGGCFGGEFGGGFFGGGGGGGGGCGGGGCCDGGGGGGGGGGGGGGFFECC@FFEGGG?FGGG9FF:FGGGGGGGFGGGGGGGCCEGFGGGGG8BGDGGGGGGGGGGGGGG8@EDEEFFGGGCFGFC+A:8C8:C:?FGFGCEDBGEGGGGEBFBCDG57@?(7:<=A?F+8CFFGF<F<AF7?6>B>,/9
@M02352:288:000000000-CKWC8:1:1101:20162:9763 1:N:0:TACGCTGC+CGTCTAAT
TACGGAGGGTCCGAGCGTTATCCGGAATCATTGGGTTTAAAGGGTCCGCAGGCGGTCGATTAAGTCAGAGGTGAAATCCCATAGCTCAACTATGGAACTGCCTTTGATACTGGTTGACTTGAGTCATATGGAAGTAGATAGAATGTGTAGTGTAGCGGTGAAATGCATAGATATTACACAGAATACCGATTGCGAAGGCAGTCTACTACGTATGTACTGACGCTCATGGACGAAAGCGTGGGGAGCGAACAGGATTAGATACCCTGGTAGTCCACGCCGTAA
+
GGGGG7FFGGGGGEGGGGGGGGGE@FFGGGGGGGGGGGGGGGGGGGGGGGGGGGGGGGGGGGGGGGGGGGGGGGGGGGGGGGGGGGGGGGGGGGGGGGGGGFGGGGGGGGFGGGGGGGGGGGGGGGGGGGGGGGGGGGGGGGGGGGGGGGGGGGGGGGGGGGGGGGGGGGGGGGGGGGFGGGGGGGGGGGGGGGGGGGGGGGGFGGFGGCGFE:FGGGGGGGGDGG?:FGGDGGDFFGGGGG>?FFDGGGFF:6FF<9AFGGGGFFCFA=8<FGFFBFF9GG
@M02352:288:000000000-CKWC8:1:1101:20771:9763 1:N:0:TACGCTGC+CGTCTAAT
TACGGAGGGTCCGAGCGTTATCCGGAATCATTGGGTTTAAAGGGTCCGCAGGCGGTCGATTAAGTCAGAGGTGAAATCCCATAGCTCAACTATGGAACTGCCTTTGATACTGGTTGACTTGAGTCATATGGAAGTAGATAGAATGTGTAGTGTAGCGGTGAAATGCATAGATATTACACAGAATACCGATTGCGAAGGCAGTCTACTACGTATGTACTGACGCTCATGGACGAAAGCGTGGGGAGCGAACAGGATTAGATACCCTGGTAGTCCACGCCGTAA
+
GGGGGG@CCF<FFCEGDFGEGAFGGGGGGGFACFFGGGFFGGCEEEEFGEGGGCEGG@>FGGGCEEDGGFGFGGGGFGGGDGGGGG<?FGFGGGGGGGFDF<BFDDCFGCFEGDGGCGGGGDGGGGGFCFFGGGGCBCFCFCCGGFCGFFGFF:EG7CFGFC9?DGGGEGF@CGGGGCFGGGFCFGF7FC<BFGDEE>FGGGGGFDFGGCCCCEFGGGCFF>ECEGC?FCF):?<EGCCEGDE6>:5CCDF??6FGBFFFFGFGF>39AFA<FGF:9:343/
@M02352:288:000000000-CKWC8:1:1101:11215:9771 1:N:0:TACGCTGC+TGTCTAAT
TACGGAGGATCCAAGCGTTATCCGGAATCATTGGGTTTAAAGGGTCCGTAGGTGGATGATTAAGTCAGAGGTGAAATCCTGCAGCTCAACTGTAGAATTGCCTTTGATACTGGTTGTCTTGAGTTATTATGAAGTAGTTAGAATATGTAGTGTAGCGGTGAAATGCATAGATATTACATAGAATACCAATTGCGAAGGCAGATTACTAATAATATACTGACACTGATGGACGAAAGCGTGGGGAGCGAACAGGATTAGATACCCTGGTAGTCCACGCCGTAA
+
FFGGGGEGGGGFGFGGGGEGGGGEEGCFFFGGGGGEFEGGGFFGG,EFFGGGEGGG<8<FFFFEFGGF,CFGGFGGF,,CFF@GGGECDFCFFG<EEFGGGFFFGFFG?FFGGEGGGGGGGGGGDFEFC@FFFGGFGE9<EFFA,7CF<FF8FGGAFGGGGGGGGGCFGFFGGGGGGGGFFFGF9FGEEEGGDCG:EGGGGFG9;D?;,5=:@DFGGCGGGGFFFGGF96<DC5CE4E>EEGF6,>5CEGF@:B6D?FAFGGGGF@FFBFFFFDF?0:DBDD
@M02352:288:000000000-CKWC8:1:1101:20985:9774 1:N:0:TACGCTGC+CGTCTAAT
TACGGAGGGTGCGAGCGTTAATCGGAATTACTGGGCGTAAAGCGTACGCAGGCGGTTTGTTAAGCGAGATGTGAAAGCCCCGGGCTCAACCTGGGAACTGCATTTCGAACTGGCAAACTAGAGTGTGATAGAGGGTGGTAGAATTTCAGGTGTAGCGGTGAAATGCGTAGAGATCTGAAGGAATACCGATGGCGAAGGCAGCCACCTGGGTCAACATTGACGCTCATGTACGAAAGCGTGGGGAGCAAACGGGATTAGATACCCCGGTAGTCCACGCCGTAA
+
GGGGGEGGGGGGGGGGGGGGFGGGGGGGGGGGGGGGGGGGGGGGGGGGGGGGGGGFGGGGGGGGGGGGGGGGGGGGGGGGGGGGGGGGGGGGGGGGGGGGGGGGGFGGGGGGGGGGGGGGGGGGGFGGGGGGGGGGGGGGGGGGGGGGGGGGGGGGGGGGGGGGGGGGGGGGGGGGGGFGGGGGGGGGGGGGGGGGGGGGGGGGGGGGGGGGGGGGGGGGGGGGGGGGGGGGGGGFGGGGGGFFFFGGGGFBFFGG?FFFGGGGFEGFFFFFFGF?BBFFGG
@M02352:288:000000000-CKWC8:1:1101:10789:9778 1:N:0:TACGCTGC+CGTCTAAT
TACGGAGGGTCCGAGCGTTATCCGGAATCATTGGGTTTAAAGGGTCCGCAGGCGGTCAATTAAGTCAGAGGTGAAATACCATAGCTCAACTATGGAACTGCCTTTGATACTGGTTGACTTGAGTCATATGGAAGTAGATAGAATGTGTAGTGTAGCGGTGAAATGCATAGATATTACACAGAATACCGATTGCGAAGGCAGACTACTACGTATGTACTGACGCTGAGGGACGAAAGCGTGGGGAGCGAACAGGATTAGATACCCTGGTAGTCCACGCCGTAA
+
GGGGGGGGGGGGGEGGGGGGGGGGGGGGGGGGGGGGGGGGGGGGGGGGGGGGGGGGGGGGGFGGGGGGGGGGGGGFGGGGGGGGGGGGGGGFFGFGGGGGGGGGGGGGGGGGGGGGGGGGGGGGGGGGGGGGGGGGGGGGGGGGGGGGGGGGGGGGGGGGFGGGGGGGGGGGGGGGGGGGGGGGGGGGGGGGGGGGGGGGGGGGGGGFFGGGGGGGGGFGGGGGGDGGGGGGGGGDGGGGGGF:>FGGGGFFFFGGFFFFGGGD@>FFFFFFFFFFFFFFGG
@M02352:288:000000000-CKWC8:1:1101:20701:9820 1:N:0:TACGCTGC+CGTCTAAT
TACGGAGGGGGTTAGCGTTGTTCGGAATTACTGGGCGTAAAGCGCACGTAGGCGGATCAGAAAGTATAGGGTGAAATCCCAGGGCTCAACCCTGGAACTGCCTTATAAACTCCTGGTCTTGAGTTCGAGAGAGGTGAGTGGAATTCCGAGTGTAGAGGTGAAATTCGTAGATATTCGGAGGAACACCAGTGGCGAAGGCGGCTCACTGGCTCGATACTGACGCTGAGGTGCGAAAGTGTGGGGAGCAAACAGGATTAGATACCCTGGTAGTCCACACCGTAA
+
GGGGGGGGGGGGGGGGGGGGGGGGGGGGGGGGGGGGGGGGGGGG7EGGGGGGGGGGG7FG9<FGGGA9AGGGGGGGGGGGGGGGGGGGGGGGGGGGGGGGGGGC<BF<FGGDFGDGGGGGGGGGGGGFGGGGGGGGGGGGGGGGGGGGGGGGGGGGGGGGGGGGGGGGGGGGGGG+BFDGGGGGGGGGGGGGGGGGGGGGGGGGGGGGGGGGGGGGGGGGGGGGGGGGF5CGGGGFGGGGGGFFFFGGFGFFFFGGBFFFGGGGFFGFFFFFFGFFFFFFGG
@M02352:288:000000000-CKWC8:1:1101:11444:9826 1:N:0:TACGCTGC+CGTCTAAT
TACGGAGGGGGTTAGCGTTGTTCGGAATTACTGGGCGTAAAGCGTACGTAGGCGGATTGGAAAGTTGGGGGTGAAATCCCAGGGCTCAACCCTGGAACTGCCTCCAAAACTATCAGTCTAGAGTTCGAGAGAGGTGAGTGGAATTCCAAGTGTAGAGGTGAAATTCGTAGATATTTGGAGGAACACCAGTGGCGAAGGCGGCTCACTGGCTCGATACTGACGCTGAGGTGCGAAAGTGTGGGGAGCAAACAGGATTAGATACCCTGGTAGTCCACACCGTAA
+
GGGGGGGGGGGGGGGGGGGGGGGGGGGGGGGGGGGGGGGGGGGGGGGGGGGGGGGGGGGGGGGGGGGGGGGGGGGGGGGGGGGGGGGGGGGGGGGGGGGGGGGGGGGGGGGGGGGGGGGGGGGGGGGGGGGGGGGGGGGGGGDFGGGGGGGGGGGGGGGGGGGGGGGGGGGGGGGGGGGGGGGGGGGGGGGGGGGGGGGGGGGGGGGGGGGGGGGFGGGGGGGGGGGGGGGGGGGFGGGGGGFFFFGFFGFFFFGGFFFFGFCGFFGFFFFFFGFFFFFFGD
@M02352:288:000000000-CKWC8:1:1101:21058:9830 1:N:0:TACGCTGC+CGTCTAAT
TACGGAGGGTGCGAGCGTTAATCGGAATTACTGGGCGTAAAGCGCATGCAGGTGGTTCATTAAGTCAGATGTGAAAGCCCGGGGCTCAACCTCGGAACTGCATTTGAAACTGGTGAACTAGAGTGCTGTAGAGGGGGGTAGAATTTCAGGTGTAGCGGTGAAATGCGTAGAGATCTGAAGGAATACCAGTGGCGAAGGCGGCCCCCTGGACAGACACTGACACTCAGATGCGAAAGCGTGGGGAGCAAACAGGATTAGATACCCTGGTAGTCCACGCCGTAA
+
GGGGGGGGGGGGGGGGGGGGGGGGGGCFGGGGGGGGGGGGGGGGGGGGGGGGFGGGGGGGGGGGGGGGGGGGGGGGGGGGGGGGGGGGGGGGGGGGFFGGGGGGGGGGGGGGGGGGGGGGGGGGGGGGGGGGGGGGGGGGGGGGGGGGGGGGGGGGGGEGGGGGGGGGGGGGGGGGGGFFGGGGGGGGGGGGGGGGGGGGGGGGGGGGGGGGGFGFGGGGGGGGGGGGGGGGGGGFGGGGGGFFFFGGGGFFF?GGFFFFGGGGFFGFDFFFFGFFF:FFGC
@M02352:288:000000000-CKWC8:1:1101:15159:9838 1:N:0:TACGCTGC+CGTCTAAT
TACGGAGGGTCCGAGCGTTATCCGGAATCATTGGGTTTAAAGGGTCCGCAGGCGGTCGATTAAGTCAGAGGTGAAATCCCATAGCTTAACTATGGAACTGCCTTTGATACTGGTTGACTTGAGTCATATGGAAGTAGATAGAATGTGTAGTGTAGCGGTGAAATGCATAGATATTACACAGAATACCGATTGCGAAGGCAGTCTACTACGTATGTACTGACGCTCATGGACGAAAGCGTGGGGAGCGAACAGGATTAGATACCCTGGTAGTCCACGCCGTAA
+
GGGGGGGGGGGGGGGGGGGGGGGGGGGGGGGGGGGGGGGGGGGGGGGGGGGGGGGGGGGGGGGGGGGGGGGGGGGGGGGGGGGGGGGGGGGGGGGGGGGGGGGGGGGGGGGGGGGGGGGGGGGGGGGGGGGFGGGGGGGGGGGGGGGGGGGGGGGGGGGGGGGGGGGGGGGGGGGGGGGGGGGGGGGGGGGGGGGGGGGGGGGGGGGGGGGGGGGGGGGGGGGGGGGGFFGGGGGFGGGGGGFFFFGGGGFFFFGGFFFFGGGGFFGFFFFFFGFFFFFFGG
@M02352:288:000000000-CKWC8:1:1101:21073:9843 1:N:0:TACGCTGC+CGGCTAAT
TACGGAGGGTGCGAGCGTTAATCGGAATTACTGGGCGTAAAGCGCATGCAGGTGGTTCATTAAGTCAGATGTGAAAGCCCGGGGCTCAACCTCGGAACTGCATTTGAAACTGGTGAACTAGAGTGCTGGAGAGGTGAGTAGAATTTCAGGTGTAGCGGTGAAATGCGTAGAGATCTGAAGGAATACCAGTGGCGAAGGCGGCCCACTGGACAGACACTGACACTCAGATTCGAAAGCGAGGGGAGCGAACGGGATTAGATACCCTTGTAGTCCACGCAGTAA
+
GGGG7FGG>BBFFGGGGGGG,FGGGGGGCGGGGGGGGGGGGG9C+6,B,FGG6,C84F,9EFGGGGGGGGGGGGGGEFEF+>+@FGGGGGGCEG7CFFGGGGGGFGGAFGGG>8=<<EFGGGGG9<FG,FFGGG@+,3@<FGGFG@@,=FGGGGGG7FGGGFGGGGGGGGG;CC:;,,?EFGF7CGGG7FGGGGGGDEGBE*/2*;CFGGGG**2AFGGGG+7E*>E2<+:<?C*8F5*:EE)39>)77))0:BGGFFFFGGGG@)9@>FABF7*4;(7,?D
@M02352:288:000000000-CKWC8:1:1101:27022:9856 1:N:0:TACGCTGC+CGTATAAT
TACGGAGGGTGCAAGCGTTATCCGGAATTACTGGGCGTAAAGCGCGCGTAGGCGGTCTAGTAAGTCAGATGTGAAAGCCCCAGGCTCAACCTGGGAACTGCACCTGATACTGCTGAACTAGAGTAAGGTAGAGGGCAGTGGATTTTCCTGTGTAGCGGTGAAATGCGTAGATATAGGAAGGAATACCAGTGGCGAAGGCGACTACCTGGACTGATACTGACACTGAGGTGCGAAAGCGTGGGGAGCAAACAGGATTAGATACCCTGGTAGTCCACGCCGTAA
+
GGGFFGGGGGEFGGGGGGGG86EFGG7FEG,CFGG8@FFEEG9F+@FF@FGG,@E@++:,<<FGGGGGGAFGGGGG9,A++++BDFGGGGGF=8+3BFG9F?,,,3B,,>CF9>,<,,C9D,>C,,8:@,<FGF@+++@,,E,,,3@:EFFFBCFACFE>FGFC,;:;5:5,;;B,>,6:CF<,2CFC7CCCEEEBC*3888EGGGGF*8*38FGGGF?<?:FC+CE8<56)A=<@55/C>E@?3.>FFFF@?6C:37)*2CF4679)-93<6:9-(35(99
@M02352:288:000000000-CKWC8:1:1101:20886:9863 1:N:0:TACGCTGC+CGTCTAAT
TACGGAGGGGGTTAGCGTTGTTCGGAATTACTGGGCGTAAAGCGTACGTAGGCGGATTAGTCAGTTAGGGGTGAAATCCCAGGGCTCAACCCTGGAACTGCCTCTAATACTGCTAGTCTTGAGTTCGAGAGAGGTGAGTGGAATTCCAAGTGTAGAGGTGAAATTCGTAGATATTCGGAGGAACACCAGTGGCGAAGGCGGCTCACTGGCTCGATACTGACGCTGAGGTGCGAAAGCGTGGGGAGCAAACAGGATTAGATACCCTGGTAGTCCACGCCGTAA
+
GGGGGEEE@EG:FGGGGGGGGGGGGGGGGGFGGGGGGGGGGGGGGEEGFGGGGGGGGGGGGFGGGAEEFGGGGGGGGGGGGGGGGGGGGGGGGGGGGFGGGFFGGDGGGGGGGGGGGGGGGGGGGGEGFDGGGGFGGGGGGGGGGGGGFFGGGGGFGGGGGGGGGGGGGGGGGGGGGGGGGGGGGGGGGGGGGGGGGGGGGGGGGGCGGGFEECEGGGGGGGGEGGGG?CGGGGGFGGGGGGFF1BGGGGF?::FGFFFFGGGGFFFFAFADFGFFFFFFGG
@M02352:288:000000000-CKWC8:1:1101:21442:9866 1:N:0:TACGCTGC+CGTCTAAT
TACGGAGGGTGCGAGCGTTAATCGGAATTACTGGGCGTAAAGCGTACGCAGGCGGTTTGTTAAGCGAGATGTGAAAGCCCCGGGCTCAACCTGGGAACTGCATTTCGAACTGGCAAACTAGAGTGTGATAGAGGGTGGTAGAATTTCAGGTGTAGCGGTGAAATGCGTAGAGATCTGAAGGAATACCGATGGCGAAGGCAGCCACCTGGGTCAACACTGACGCTCATGTACGAAAGCGTGGGGAGCAAACGGGATTAGATACCCCGGTAGTCCACGCCGTAA
+
GGGFGFCFGGCFGCCFGGGGDEGGGGDGGGGGGGGGEGGGGGGGGGGGD>FGGEGFGGGGGGGGGGGGGGFGCFGGGE<DF@CCGGGGGGGGGDGGGEGGGGGGGGGGGGGGGCFCCFG9FFFFGGDEF@C;BF:>FEBEGGGGG@CFGGGGGGGGGGGGF9BGGGDED8EFFGE?BEFG7FFFFGGGGGCCFGC58CGGDDCCCFGGGGGFCFGGGGEGGGGD5CEGCEGGGGGD4=CCGGF<6>FF?GFFB?GG<FAFGGGGFFGE(0<AFGFFF:D;DD
@M02352:288:000000000-CKWC8:1:1101:27036:9868 1:N:0:TACGCTGC+CGTCTAAT
TACGGAGGGTCCAAGCGTTATCCGGAATCATTGGGTTTAAAGGGTCCGCAGGCGGTCAATTAAGTCAGAGGTGAAATCCCATCGCTCAACGATGGAACTGCCTTTGATACTGCTTGACTTGAGTTATATGGAAGTAGATAGAATAAGTAGTGTAGCGGTGAAATGCATAGATATTACTTAGAATACCGATTGCGAAGGCAGTCTACTACGTATATACTGACGCTGAGGGACGAAAGCGTGGGGAGCGAACAGGATTAGATACCCTGGTAGTCCACGCCGTAA
+
GFGGGEGGGGGGFFFGGFEGGGGG7BFF,6FFGFG:CFGGGGGGF@ECCFGECFGFFGDFFFGGFFGGF9FFGGCGGGFF@E<CF<FGFG7<F<@=FGFD@ECFFDGGAFGG,5BFFGGGGGGG=,@3=DCC@FCFFGF<FFFG9,3D<FFGGGDGGGGGFGGGGG>D7CFGGG:D;;;EGCF9FFGGDCF>EGEGCEFFGFCF:CC+5=5=F2>EFGGGFGCGGGCFGGFGGGGFGGGGDEFBBF3CGGFFF?FGFFFFFFEGFFFFFFFAFGFFF1@B<C
@M02352:288:000000000-CKWC8:1:1101:6690:9883 1:N:0:TACGCTGC+CGTCTAAT
TACGGAGGGTCCGAGCGTTATCCGGAATCATTGGGTTTAAAGGGTCCGCAGGCGGTCGATTAAGTCAGAGGTGAAATCCCATAGCTTAACTATGGAACTGCCTTTGATACTGGTTGACTTGAGTCATATGGAAGTAGATAGAATGTGTAGTGTAGCGGTGAAATGCATAGATATTACACAGAATACCGACTGCGAAGGCAGTCTACTACGTATGTACTGACGCTCATGGACGAAAGCGTGGGGAGCGAACAGGATTAGATACCCTGGTAGTCCACGCCGTAA
+
GGGGGGGGGGGGGGGGGGGGGGGGGGGGGGGGGGGGGGGGGGGGGGGGGGGGGGGGGGGGGGGGGGGGGGGGGGGGGGGGGGGGGGGGGGGGGGGGGGGGGGGGGGGGGGGGGGGGGGGGGGGGGGGGGGGGGGGGGGGGGGGGGGGGGGGGGGGGGGGGGGGGGGGGGGGGGGGGGGGGGGGGGGGGGGGGGGGGGGGGGGGGGGGGGGGGGGGGGGGGGGGGGGGGGGGGGGGFGGGGGGFBFFGGGGFFFFGGFFFFGGGGFFGFFFFFFGFFFFFFGG
@M02352:288:000000000-CKWC8:1:1101:21439:9887 1:N:0:TACGCTGC+CGTCTAAT
TACGGAGGGTGCGAGCGTTAATCGGAATTACTGGGCGTAAAGCGTACGCAGGCGGTTTGTTAAGCGAGATGTGAAAGCCCCGGGCTCAACCTGGGAACTGCATTTCGAACTGGCAAACTAGAGTGTGATAGAGGGTGGTAGAATTTCAGGTGTAGCGGTGAAATGCGTAGAGATCTGAAGGAATACCGATGGCGAAGGCAGCCACCTGGGTCAACACTGACGCTCATGTACGAAAGCGTGGGGAGCAAACGGGATTAGATACCCCGGTAGTCCACGCCGTAA
+
GGGGGGGGGGGGGGGGGGGGGGGGGGGGGGGGGGGGGGGGGGGGGGGGGGGGGGGFGGGGGGEGGGGGGGGGGGGGGGGGGGGGGGGGGGGGGGGGGGGGGGGGGGGGGGGGGGGGGGGGGGGGGGGGGGGGGGGGGGGGGGFGGGGGGGGGGGGGGGGGGGGGGGGGGGGGGGGGGGGGGGGGGGGGGGGGGGGGGGGGGGGGGGGGGGGGGGGGGGGGGGGGGGGGGGGGGGGFGGGGGGFFFFGGGGFFFFGGFFFFGGGGFEGFFFDFFGFFFFFFGG
@M02352:288:000000000-CKWC8:1:1101:2837:9891 1:N:0:TACGCTGC+CGTCTAAT
TACGGAGGGTGCAAGCGTTATCCGGAATCATTGGGTTTAAAGGGTCCGTAGGCGGACTAATAAGTCAGAGGTGAAATCCCGCAGCTCAACTGTGGAACTGCCTTTGAAACTGTTAGTCTTGAGTTATTGTGAAGTGGTTAGAATATGTAGTGTAGCGGTGAAATGCTTAGAGATTACATGGAATACCGATTGCGAAGGCAGATCACTAACAATATACTGACGCTGATGGACGAAAGCGTGGGGAGCGAACAGGATTAGATACCCTGGTAGTCCACGCCGTAA
+
GGGGGEGEGGGGGGGGGFGGGGGFGFGGEGGEFFGFEGGDDGGGGGGGDFGGGGGGGGGGGFGGFFEGGGGFGGGGGGGGGGGGGFGFGGGGGGGGGGGGGGGGGGGGGFGGGGGGGGGGGGGGGGGGGGGGEGGGGGGGGGGGGGGGGGGGGGGGGGGGGGGGGGGGGGGGGGGGGGGGGGGGGFGGGGGGGGGGGGGGGGGGGGGGGGC::FCFGFFCFGGGGDGGGFGGGGGFCGGGGGF?BEGGGGDFFFGGFFFFGGFGFFGFFFFFFGFFBFEBGG
@M02352:288:000000000-CKWC8:1:1101:15474:9938 1:N:0:TACGCTGC+CGTCTAAT
TACGGAGGGTCCGAGCGTTATCCGGAATCATTGGGTTTAAAGGGTCCGCAGGCGGTCGATTAAGTCAGAGGTGAAATCCCATAGCTCAACTATGGAACTGCCTTTGATACTGGTTGACTTGAGTCATATGGAAGTAGATAGAATGTGTAGTGTAGCGGTGAAATGCATAGATATTACACAGAATACCGATTGCGAAGGCAGTCTACTACGTATGTACTGACGCTCATGGACGAAAGCGTGGGGAGCGAACAGGATTAGATACCCTGGTAGTCCACGCCGTAA
+
GGGGGGGGGGGGGGGGGGGGGGGFGFGGGGGGGGGDGGGGGGGGGGGGGGGGGGGFGGGGGGGGGGGGGGGGGGGGGGGGGGDCGGGGGGGGGGGGGGGGGGGGGGGGGGGGFGGGGGGGGGGGFGGGGGGGGGGGGGGGGGGGGGGGGGGGGGGGGGGGGGGGGGGGFGGGGGGGFFGGGGGGGGGDGGGGFEGGGEGFGGGGGGGGGGGGGGGFFFFGGGGGEGFGGGGGGGG>DCGGCEDF6>DGGDFFFFG>>?A?FGGGFFCFFFFFFGFF>FFFGD
@M02352:288:000000000-CKWC8:1:1101:12861:9943 1:N:0:TACGCTGC+CGTCTAAT
TACGGAGGGTGCAAGCGTTATCCGGAATCATTGGGTTTAAAGGGTCCGTAGGCGGACTAATAAGTCAGAGGTGAAATCCCGCAGCTCAACTGTGGAACTGCCTTTGAAACTGTTAGTCTTGAGTTATTGTGAAGTGGTTAGAATATGTAGTGTAGCGGTGAAATGCTTAGAGATTACATGGAATACCGATTGCGAAGGCAGATCACTAACAATATACTGACGCTGATGGACGAAAGCGTGGGGAGCGAACAGGATTAGATACCCTGGTAGTCCACGCCGTAA
+
GGGGGGGGGGGGGGGGGGGGGGGGGGGGGGGGGGGGGGGGGGGGGGGGGGGGGGGGGGGGGGFFGGGGGGGGGGGGGGGGGGGGGGGGGGGGGGGGGGGGGGGGGGGGGGGGGGGGGGGGGGGGGGGGGGGGGGGGFGGGGGGGGGGGGGGGGGGGGGGGGGGGGGGGGGGGFGGGGGGGGGGGGGGGGDGGGGGGGGGGGGGGGGGGGGFGGGGFGGGGGGGGGDGGFGDGGGGFGGGGGGFF>FGDGGD:?BGGFFFFGGGGFFGFFFFFFGFFFFF>GG
@M02352:288:000000000-CKWC8:1:1101:23859:9946 1:N:0:TACGCTGC+CGTCTAAT
TACGGAGGGTGCGAGCGTTAATCGGAATTACTGGGCGTAAAGCGCACGCAGGCGGTTTGTTAAGCTAGATGTGAAAGCCCCGAGCTCAACTCGGGATGGTCATCTAGAACTGGCAGACTAGAGTCTTGGAGAGGGGAGTGGAATTCCAGGTGTAGCGGTGAAATGCGTAGATATCTGGAGGAACATCAGTGGCGAAGGCGACTCCCTGGCCAAAGACTGACGCTCATGTGCGAAAGCGTGGGTAGCGAACAGGATTAGATACCCTGGTAGTCCACACCGTAA
+
GGGGGGGGGGG77FGGGGG7,FGGGGGGGGGGGGGGGGGGGGGGGGGGCFGGGGGFFG:FGGGG<FGGFFGGGGGGGGGGCF>FGGGGFGC,3BFGC><BF,F,C,<,CFGGGGGG?FGGFGGG,,83@FGGGGCGEGGGGGGGGGGA?FGGGGGGGGGGGGGGEGGGGGGGGGD2CGGGGGGGG,CFGGGGGGGGGGGG>EEG?FGGGG<+/C8CEGGFGGGG=<9CFGGGGDDB4:DGGGE22F37>DFFFFGGBFAFFGGGFFGFFFFAFGF4?BFFF>
@M02352:288:000000000-CKWC8:1:1101:27364:9950 1:N:0:TACGCTGC+CGTCTAAT
TACGGAGGGGGTTAGCGTTGTTCGGAATTACTGGGCGTAAAGCGTACGTAGGCGGATTAGTAAGTTAGGGGTGAAATCCCGGGGCTCAACCCCGGAACTGCCTTTAATACCGCTAGTCTTGAGTTCGAGAGAGGTGAGTGGAATTCCAAGTGTAGAGGTGAAATTCGTAGATATTTGGAGGAACACCAGTGGCGAAGGCGGCTCACTGGCTCGATACTGACGCTGAGGTACGAAAGTGTGGGGAGCAAACAGGATTAGATACCCTGGTAGTCCACACCGTAA
+
GGGGG@FGGGGGGGGGGGGGGGGGGGGGGGGGGGGGGGGGGGFGGGGGGGGGGGGGGGGGGGGGGGGGFGGGGGGGGGGGGGGGGGGGGGGGGGGGGGGGGGGGGGGGGGFGGGGGGGGGGGGGGGGGGGGGGGGGGGGGGGGGGGGGGGGGGGGGGGGGGFGGGGGGGGGGGGGGGGGGDGGGGGGGGGGGGGGEDGGGGGGGGGGGGDGGGGGGGGGGGGGDGGGGGGGGGGGFGFGGGGFBFBFFGGFFFBGGFFFFGGFGFFFFBB>AFFF?BBFBGD
@M02352:288:000000000-CKWC8:1:1101:13887:9951 1:N:0:TACGCTGC+CGTCTAAT
TACGGAGGGTCCGAGCGTTATCCGGAATCATTGGGTTTAAAGGGTCCGCAGGCGGTCGATTAAGTCAGAGGTGAAATCCCATAGCTCAACTATGGAACTGCCTTTGATACTGGTTGACTTGAGTCATATGGAAGTAGATAGAATGTGTAGTGTAGCGGTGAAATGCATAGATATTACACAGAATACCGATTGCGAAGGCAGTCTACTACGTATGTACTGACGCTCATGGACGAAAGCGTGGGGAGCGAACAGGATTAGATACCCTGGTAGTCCACGCCGTAA
+
GGGGGGGGGGGGGGGGGGGGGGGGGGGGGGGGGGGGGGGGGGGGGGGGGGGGGGGFGGGGGGGGGGGGGGGGGGGGGGGGGGGGGGGGGGGGGGGGGGGGGGGGGGGGGGGGGGGGGGGGGGGGGGGGGGGGGGGGGGGGGGGGGGGGGGGGGGGGGGGGGGGGGGGGGGGGGGGGGGGGGGGGGGGGGGGGGGGGGGGGGGGGGGGGGGGGGGGGGGGGGGGGGGGGGGGGGGGFGGGGGGFFFFGGGGFFF?GGFFFFGGGGFFGFFFFFFGFFFBFFGG
@M02352:288:000000000-CKWC8:1:1101:24264:9963 1:N:0:TACGCTGC+CGTCTAAT
TACGGAGGGGGTTAGCGTTGTTCGGAATTACTGGGCGTAAAGCGTACGTAGGCGGATTAGTCAGTTAGGGGTGAAATCCCAGGGCTCAACCCTGGAACTGCCTCTAATACTGCTAGTCTTGAGTTCGAGAGAGGTGAGTGGAATTCCAAGTGTAGAGGTGAAATTCGTAGATATTTGGAGGAACACCAGTGGCGAAGGCGGCTCACTGGCTCGATACTGACGCTGAGGTACGAAAGTGTGGGGAGCAAACAGGATTAGATACCCTGGTAGTCCACACCGTAA
+
GGGGGFGGGDGGGGGGGGGGGGGGGGGGGGGGGGGGGGGGGGGGGEGGGGGGGGGGGGGGGFGGGGGGGGGGGGGGGGGGGGGGGGGGGGGGGGGGGGGGGGGGGGGGGGGGGGGGGGGGGDGGGGGGGGGGGGGGGGGGGGCGGGGGGGGGGGFCGGGGGGGGFFFEGFGGGGDFGGGGGGGGGGDGGGGGGGGGGGB>EGCGGGGGGGGGGEEGGGGGG>E8EDFGG?FGGGD:7FFGGDFFFFF4CDFFFFGG?=A?GGGCFFDFBFAAF>@BFFBF:C
@M02352:288:000000000-CKWC8:1:1101:15475:9973 1:N:0:TACGCTGC+CGTCTAAT
TACGGAGGGTCCGAGCGTTATCCGGAATCATTGGGTTTAAAGGGTCCGCAGGCGGTCGATTAAGTCAGAGGTGAAATCCCATAGCTCAACTATGGAACTGCCTTTGATACTGGTTGACTTGAGTCATATGGAAGTAGATAGAATGTGTAGTGTAGCGGTGAAATGCATAGATATTACACAGAATACCGATTGCGAAGGCAGTCTACTACGTATGTACTGACGCTCATGGACGAAAGCGTGGGGAGCGAACAGGATTAGATACCCTGGTAGTCCACGCCGTAA
+
GGGGGGGGGGGGGGGGGGGGGGGGGGGGGGGFGGGGGGGGGGGGGGGGGGGGGGGGGGGGGGGGGGGGGGGGGGGGGGGGGGGGGGGGGGGGGGGGGGGGGGGGGGGGGGGGGGGGGGGGGGFGGGGGGGGGGGGGGGGGGGGGGGGGGGGGGGGGGGGGGGGGGGGGGGGGGGGGGGGGGGGGGGGGGGGGGGGGGGGGGGGGGGGGGGGGGGGGGGGGGGGGGGGGGGGGGGGEGGDGGGFFFFGGGGFFFFGGFFFFGGFGFFGFFFDFFGFFFFFFGG
@M02352:288:000000000-CKWC8:1:1101:23986:9994 1:N:0:TACGCTGC+CGTCTAAT
TACGGAGGGTGCGAGCGTTAATCGGAATTACTGGGCGTAAAGCGTACGCAGGCGGTTTGTTAAGCGAGATGTGAAAGCCCCGGGCTCAACCTGGGAACTGCATTTCGAACTGGCAAACTAGAGTGTGATAGAGGGTGGTAGAATTTCAGGTGTAGCGGTGAAATGCGTAGAGATCTGAAGGAATACCGATGGCGAAGGCAGCCACCTGGGTCAACACTGACGCTCATGTACGAAAGCGTGGGGAGCAAACGGGATTAGATACCCCGGTAGTCCACGCCGTAA
+
GGGGGGGGGGGGGGGGGGGGFGGGGGGGGGGGGGGGGGGGGGGGGGGGGGGGGGGCGGGGGGGGGGGGGGGGGGGGGGGGGGGGGGGGGGGGGGGGGGGGGGGGGGGGGGGGGGGGGGGGGGGGGGGCDGGGGGGGGGGGGGGGGGGGGGGGGGGGGGGGGGGGGGGGGGGGGGGGGGGGGGGGGGGGGGGGGGGGGGGGGGGGGGGGGGGGGGGGGGGGGGGGGGGGGGGGGGGFGGGGGGFFFFGGGGFFFFGGFFFFGGGGFEGFFFFFFGFFFFFFDD
@M02352:288:000000000-CKWC8:1:1101:15507:9999 1:N:0:TACGCTGC+CGTCTAAT
TACGGAGGGTCCGAGCGTTATCCGGAATCATTGGGTTTAAAGGGTCCGCAGGCGGTCGATTAAGTCAGAGGTGAAATCCCATCGCTCAACGATGGAACTGCCTTTGATACTGGTTGACTTGAGTCATATGGAAGTAGATAGAATGTGTAGTGTAGCGGTGAAATGCATAGATATTACACAGAATACCGATTGCGAAGGCAGTCTACTACGTATGTACTGACGCTCATGGACGAAAGCGTGGGGAGCGAACAGGATTAGATACCCTGGTAGTCCACGCCGTAA
+
GFFFGFFDGFFGGDGGGFCGGGGGG@EGDDGGGEGBBF<@9FCFGG8FFGGGGGGGGGGGGGGGFFGGGGGGGFFGGGGGFG8BF@FGGGDDFGGGGGGGEGGGFF?AFGGGGGGGGGGGGGFFFGGGGGGFGGFGGGGGGGGGGFFGGGFEGGGGGGGGGGGGGGFGGFFBFGGGGGGGGGGGGDGGGGGGGEGGGG>FEEGGGGGGGGGGGFFFCGGGGEGE87ACGGGGGGGFGGCGGGFFFFGGGGEFF?7C3?AFC<CFFFG?AFA-9CF?FFFFDC
@M02352:288:000000000-CKWC8:1:1101:13985:10043 1:N:0:TACGCTGC+CGTCTAAT
TACAGAGGGTGCAAGCGTTAATCGGAATTACTGGGCGTAAAGCGCGCGTAGGCGGTTACATAAGTTGGAAGTGAAAGCCCCGGGCTCAACCTGGGAACTGCTTTCAAAACTGTGTGACTAGAGTGCAGCAGAGGATAGTGGAATTTCTAGTGTAGCGGTGAAATGCGTAGATATTAGAAGGAACACCAGTGGCGAAGGCGACTGTCTGGGCTGACACTGACGCTGAGGTGCGAAAGCGTGGGGAGCAAACAGGATTAGATACCCTGGTAGTCCACGCCGTAA
+
GGGCGFGGDGGGDGGGGGGFCFFGGC@FGG<FGGG@FGGGGGEF7FGGGGGGGGG@:==?,FGGG<AFFCFGCFGGG8:D?@FGGGGGGGGGGC=,BF8>FAFGCFGGGD>FGGEDA<FADCDGGDCG<CEFG7F<<8@FCG9=,7@;=@CFCA>=C<6>FGC?B9C:7=*722>;C?FGGGGCCGCGGGGF:8EEG>:CECGE3AGG8**2;FCC?8:70/**87CC<79>EGD37:CGGGB:3>FG?C@F61D:>F29CGG6*8<6)=3<=79-2,73>D
@M02352:288:000000000-CKWC8:1:1101:23043:10046 1:N:0:TACGCTGC+CGTCTAAT
TACGGAGGGTGCAAGCGTTATCCGGAATCATTGGGTTTAAAGGGTCCGTAGGCGGACTAATAAGTCAGAGGTGAAATCCCGCAGCTCAACTGTGGAACTGCCTTTGAAACTGTTAGTCTTGAGTTATTGTGAAGTGGTTAGAATATGTAGTGTAGCGGTGAAATGCTTAGAGATTACATGGAATACCGATTGCGAAGGCAGATCACTAACAATATACTGACGCTGATGGACGAAAGCGTGGGGAGCGAACAGGATTAGATACCCTGGTAGTCCACGCCGTAA
+
GGGGGFGGGGGGGGGGGGGGGGGGGGGGGGGGGGGGGGGGGGGGGGGGGGGGGGGGGGGGGGGGGGGGGGGGGGGGGGGGGGGGGGGGGGGGGGGGGGGGGGGGGGGGGGGGGGGGGGGGGGGGGGGGGGGGCFFGGGGGGGGGGGGGGGGGGGGGGGGGGGGGGGGGGGGGGGGGGGGGGGGGGGGGGGGGGGGGGGGGGGGGGGGGGGGGGGGGGGGGGGGGGGGGGGGGGGGFGGGGGGFFFFGGGGFF:BGGFFFFGGGGFFGFFFFFFGFFFFFFGG
@M02352:288:000000000-CKWC8:1:1101:5637:10064 1:N:0:TACGCTGC+CGTCTAAT
TACGGAGGGTCCGAGCGTTATCCGGAATCATTGGGTTTAAAGGGTCCGCAGGCGGTCGATTAAGTCAGAGGTGAAATCCCATAGCTCAACTATGGAACTGCCTTTGATACTGGTTGACTTGAGTCATATGGAAGTAGATAGAATGTGTAGTGTAGCGGTGAAATGCATAGATATTACACAGAATACCGATTGCGAAGGCAGTCTACTACGTATGTACTGACGCTCATGGACGAAAGCGTGGGGAGCGAACAGGATTAGATACCCTGGTAGTCCACGCCGTAA
+
GGGGGGGGGGGGFGGGGGGGGGFGGEGGGGGGGGGFGGGGGGGGGGGGGGGGGGGGGGGGGGGGGGGGGGGGGGGGGGGGGGGGGGGGGGGGGGGGGGGGGGGGGGGGGGGGGGGGGGGGGGGGGGGGGGGGGGGGGGGGGGGGGGGGGGGGGGGGGGGGGGGGGGGGFGGFGGGGGGGGGGGGGFGGGGGGGGGGGGGGGGGGGGGGGGGGFGGGGGGGGGGGGGGGGGGGGGGFGGDGGGFFBFGGGGFFFFGGFFFFGGGGFFGFAFFAFGFFFFF;DD
@M02352:288:000000000-CKWC8:1:1101:26469:10073 1:N:0:TACGCTGC+CGTCTAAT
TACGAGGGGTGCAAGCGTTAATCGGAATTACTGGGCGTAAAGCGTGCGTAGGTGGTTTGTTAAGCAAGATGTGAAAGCCCCGGGCTCAACCTGGGAACTGCATTTTGAACTGGCAAACTAGAGTATTGTAGAGGGTAGTGGAATTTCCAGTGTAGCGGTGAAATGCGTAGAGATTGGAAGGAACATCAGTGGCGAAGGCGGCTACCTGGACAAATACTGACACTGAGGCACGAAAGCGTGGGGAGCAAACAGGATTAGATACCCTGGTAGTCCACGCCGTAA
+
GGGGFGGGGGGGGGGGGGGE,EFGGGFGGGGGGGGGGGGGGGGGGGGGGEFGGGGFGGGGGGGGGGGGGGGGGGGGGGGGGGGGGGGGFGGGGGGGGGGGGGGGGGGGGGGGGGGGGGGDFGGGGGGGGCFEGGGGGGGGGGGGGGGGGGGGGGGGGGGGGGGGGGGGGGGGGGGGGGGGGGGGGGGGGGGGGGGGGGGGGGGGGGGGGGGGGGGGGGGGGGGGGGGGGGGGGGGFGGGGGGFBFFGGGG@@B?FGFF9BGGGGFFGFFFFFFGFFFFF>DD
@M02352:288:000000000-CKWC8:1:1101:27829:10076 1:N:0:TACGCTGC+CGTCTAAT
TACGGAGGGTCCGAGCGTTATCCGGAATCATTGGGTTTAAAGGGTCCGCAGGCGGTCGATTAAGTCAGAGGTGAAATCCCAGGGCTCAACCCTGGAACTGCCTATAATACTGCTAGTCTTGAGTTCGAGAGAGGTGAGTGGAATTCCAAGTGTAGAGGTGAAATTCGTAGATATTTGGAGGAACACCAGTGGCGAAGGCGGCTCACTGGCTCGATACTGACGCTGAGGTACGAAAGTGTGGGGAGCAAAAAGGATTAGATACCCTGGTAGTCCACGCCGTAA
+
GGGGGGGGGGCGGCEEGEGGGGG7F@FGFGGGGGFFGGGGFGCEGCGGGGGGGGGGGCFGGEE<FGGGGGGGDGFGGGDGGGGGDGFGGG<CFGDGDGGEFFF,BDFGGGD?FDGGGGGGG9FFFAF<FDF<CGGDFGGGGGGGGGGGGGFGG7DGGGGGGGEFFGGGGF>FG@FGGGGGGGFGGGFGGGGFDGGEGGFGEGGG9FF?EFFCGGCFGGGGGGGCEGGGGDDC=FGEGGCFDEB21@FFF*87<?C>?@AFFDGGFFF7AF26FF429(>>*1
@M02352:288:000000000-CKWC8:1:1101:14555:10078 1:N:0:TACGCTGC+CGTCTAAT
TACGGAGGGTGCGAGCGTTAATCGGAATTACTGGGCGTAAAGCGTACGCAGGCGGTTTGTTAAGCGAGATGTGAAAGCCCCGGGCTCAACCTGGGAACTGCATTTCGAACTGGCAAACTAGAGTGTGATAGAGGGTGGTAGAATTTCAGGTGTAGCGGTGAAATGCGTAGAGATCTGAAGGAATACCGATGGCGAAGGCAGCCACCTGGGTCAACACTGACGCTCATGTACGAAAGCGTGGGGAGCAAACGGGATTAGATACCCCGGTAGTCCACGCCGTAA
+
GGGGGGGGGGGGGGGGGGGGGGGGGGGGGGGGGGGGGGGGGGGGGGGGGGGGGGGGGGGGGGGGGGGGGGGGGGGGGGGGGGGGGGGGGGGGGGGGGGGGGGGGGGGGGGGGGGGGGGGGGGGGGGGGGGGGGGGGGGGGGGGGGGGGGGGGGGGGGGGGGGGGGGGGGGGGGGGGGGGGGGGGGGGGGGGGGGGGGGGGGGGGGGGGGGGGGGGGGGGGGGGGGGGGGGGGGGGFGGGGGGFFFFGFGGFFFBGGFFFFGGGGFDGFFFFFFGFFFFFFGD
@M02352:288:000000000-CKWC8:1:1101:29040:10086 1:N:0:TACGCTGC+CGTCTAAT
TACGGAGGATCCAAGCGTTATCCGGAATCATTGGGTTTAAAGGGTCCGTAGGTGGATAATTAAGTCAGAGGTGAAATCCTGCCGCTCAACTGTAGAATTGCCTTTGATACTGGTTGTCTTGAGTTATTATGAAGTAGTTAGAATATGTAGTGTAGCGGTGAAATGCATAGATATTACATAGAATACCAATTGCGAAGGCAGATTACTAATAATATACTGACACTGATGGACGAAAGCGTGGGGAGCGAACAGGATTAGATACCCTGGTAGTCCACGCCGTAA
+
FFGGDFGGGGGGGGGGGGGFGGGGGE:F,C@FFGGGGGCFGG9FEEFEEFGG?FFCFFFFDF<FGGGGGGGFG?FGFGGGFG8FFGEGGGGGG9EDFEGGG9FFGFGGGGGGGGG@FFGGF9FFGFFG<FG9FFFDCGEFFFFFAECGGFGGFF,F@FGGF<FEFGGGFCAFEGGCGFGGGC9FABFG,@@>E87C:EDD8:<EAFGC9CCEC;ECGG<FGCGGD*A;E*;<>:5BG=DE7EA;>FGCCDFFF0CFDFFFFGGFFFFFFB<AFGFB;?FFG>
@M02352:288:000000000-CKWC8:1:1101:14179:10117 1:N:0:TACGCTGC+CGTCTAAT
TACGGAGGGTCCGAGCGTTATCCGGAATCATTGGGTTTAAAGGGTCCGCAGGCGGTCAATTAAGTCAGAGGTGAAATCCCATAGCTCAACTATGGAACTGCCTTTGATACTGGTTGACTTGAGTTATACGGAAGTAGATAGAATGTGTAGTGTAGCGGTGAAATGCATAGAGATTACACAGAATACCGATTGCGAAGGCAGTCTACTACGTATATGCTGACGCTCATGGACGAAAGCGTGGGGAGCGAACAGGATTAGATACCCCGGTAGTCCACGCCGTAA
+
GGGGGGGGGGGGGGGGGGGGGGGGGGGGGGGGGGGGGGGGGGGGGGGGGGGGGGGEEGGGGGGGGGGGGGGGGGGGGGGGGGGGGGGGGGGGGGGGGGGGGGGGGGGGGGGGGGGGGGGGGGGGGGGGGGGGGGGGGGGGGGGGGGGGGGGGGGGGGGGGGGGGGGGGGGGGGGGGGGGGGGGGGGGGGGGGGGGGGGGGGGGGGGGGGGGGGGGGGGGGGGGGGGGGGGGGGGGFGGGGGGFFFFGGGGFFFFGGFFFFGGGGFFGFFFFFFGFFFFFFGG
@M02352:288:000000000-CKWC8:1:1101:21947:10118 1:N:0:TACGCTGC+CGTCTAAT
TACGGAGGGTCCGAGCGTTATCCGGAATCATTGGGTTTAAAGGGTCCGCAGGCGGTCGATTAAGTCAGAGGTGAAATCCCATAGCTCAACTCTGGAACTGCCTTTGATACTGGTTGACTTGAGTCATATGGAAGTAGATAGAATGTGTAGTGTAGCGGTGAAATGCATAGATATTACACAGAATACCGATTGCGAAGGCAGTCTACTACGTATGTACTGACGCTCATGGACGAAAGCGTGGGGAGCGAACAGGATTAGATACCCTGGTAGTCCACGCCGTAA
+
GGGGGFCEGGGGGEGGGEGGFGFGGFGGCCGFGFGBCFFGAFFGGGFGGGGGGGGGGGGGFGGGGGGGGGGGGGGGGGGGGGFGGCGGGGG<FFGGGGGGGFFGGGDGCFDGGFGGGGGGGGFGFGGGGGGG<FGGGGGGFGFGGGFGGGGGGGGGGGGGGGFFGGGGGGGGGGGGGGGGGGGGGGGGGGGGGGDGGGFGGGGGGGGCCEGCFGGGGGGGGGDGGGGGFGGGGGGBGGDGGGF<BEGGGGEF?:GFFFFFGGGGF>CF>FBFFGFB>FB>GG
@M02352:288:000000000-CKWC8:1:1101:4045:10142 1:N:0:TACGCTGC+CGTCTAAT
TACGGAGGGTCCGAGCGTTATCCGGAATCATTGGGTTTAAAGGGTCCGCAGGCGGTCGATTAAGTCAGAGGTGAAATCCCATAGCTCAACTATGGAACTGCCTTTGATACTGGTTGACTTGAGTCATATGGAAGTAGATAGAATGTGTAGTGTAGCGGTGAAATGCATAGATATTACACAGAATACCGATTGCGAAGGCAGTCTACTACGTATGTACTGACGCTCATGGACGAAAGCGTGGGGAGCGAACAGGATTAGATACCCTGGTAGTCCACACCGTAA
+
GGGGGDGGGGGGGGGGGGGFGGGGGGGGGGGGGGGGGGEGGGGGGGGGGCGGGGGGGCGGGGGGGGGGGGGGGGGGGGGGGGGGGGGGGGGGGFGGGGGGGGGGGGGGGGGGGGGGGGGGGAGGGGGGGGGFGFGGGGGGGGFGGGGGGGGGGGGGEGGGGFGGGGC;EGGGGGGGGGGGGGGGGGGGGGGGGGGGGEGGGGGGGGGGGGGGG8FFGGC?FG5CEDGGGGGDGGGFGDDGGGFBFFGGEGFFFFGGFFFFGGGGFFGFFFFFFGFFFFFBFD
@M02352:288:000000000-CKWC8:1:1101:4405:10165 1:N:0:TACGCTGC+CGTCTAAT
TACGGAGGGTGCGAGCGTTAATCGGAATTACTGGGCGTAAAGCGTACGCAGGCGGTTTGTTAAGCGAGATGTGAAAGCCCCGGGCTCAACCTGGGAACTGCATTTCGAACTGGCAAACTAGAGTGTGATAGAGGGTGGTAGAATTTCAGGTGTAGCGGTGAAATGCGTAGAGATCTGAAGGAATACCAGTGGCGAAGGCGGCCCCCTGGACAGACACTGACACTCAGATGCGAAAGCGTGGGGAGCAAACAGGATTAGATACCCTGGTAGTCCACGCCGTAA
+
GGGGGGGGGGGGGGGGGGGGGGGGGGGGGGGGGGGGGGGGGGGGGGGGGGGGGGGFGGGGGGFGGGGGGGGGGGGGGGGGGGGGGEGGGGGGGGGGGGGGGGGGGGGGGGGGGGGGGGGGGGGGGGFGGGGGFGGGGGFGGGGGGGGGGGGGGGGGGGGGGGGGGGGGGGGGGGGGGGBFGGGGGGGGGGGGGGGGGGGGGGDGGGGGGGGGGGGGGGGFGGGGGGGGGGGGGGGFGGGGGGFFFFG5FGFFFFGGFF<?FFEGFFGFFFFFFGFFFFD6DD
@M02352:288:000000000-CKWC8:1:1101:12538:10174 1:N:0:TACGCTGC+CGTCTAAT
TACGGAGGGTCCGAGCGTTATCCGGAATTATTGGGTTTAAAGGGTCCGCAGGCGGTCGATCAAGTCAGAGGTGAAATCCCATAGCTCAACTATGGAACTGCCTTTGATACTGGTTGACTTGAGTCATATGGAAGCAGATAGAATGTGTAGTGTAGCGGTGAAATGCATAGATATTATACAGAATACCGATTGCGAAGGCAGTCTACTACGTATGTACTGACGCTCATGGACGAAAGCGTGGGGAGCGAACAGGATTAGATACCCTGGTAGTCCACGCCGTAA
+
GGGGDEGGGCEFECFGGGGGGGGGGC+D6C,CEFGBBFGFFFGGECFG+FFCGGGBC@:4,BFGGGEGFGGGGGGGFGGGDA8FFFGGGG,<,CCFEFGFGC,C,CF9FFGG,CD=FEGGGGGG9F9DDCF<<F,@FF9<>CCF<3,EAFFEGGDGGGGGGGGGGG9FGGGGGGGG,25,;A@;DFA;:F7BFGGGGGGFGFGF:EG9<EF?+8?C799CGGGCED+C++9<EEDFC59EGGF:659<EDEFF?GG?FFB7?CF?@GFAF34@F4:><EFGD
@M02352:288:000000000-CKWC8:1:1101:11724:10218 1:N:0:TACGCTGC+CGTCTAAT
TACGGAGGGTCCGAGCGTTATCCGGAATCATTGGGTTTAAAGGGTCCGCAGGCGGTCGATTAAGTCAGAGGTGAAATCCCATAGCTCAACTATGGAACTGCCTTTGATACTGGTTGACTTGAGTCATATGGAAGTAGATAGAATGTGTAGTGTAGCGGTGAAATGCATAGATATTACACAGAATACCGATTGCGAAGGCAGTCTACTACGTATGTACTGACGCTCATGGACGAAAGCGTGGGGAGCGAACAGGATTAGATACCCTGGTAGTCCACGCCGTAA
+
GGGGGGGGGGGGGGGGGGGGGGGGGGGGGGGGGGGFGGGGGGGGGGGGGGGGGGGGGGGGGGGGGGGGGGGGGGGGGGGGGGGGGGGGGGGGGGGGGGGGGGGGGGGGGGGGGGGGGGGGGFFGGGGGGGGGGGGGGGGGGGGGGGGGGGGGGGGGGGGGGGGGGGGGGGGGGGGGGGGGGGGGGGGGGGGGGGGGGGGGGGGGGGGGGGGGGGGFGGGGGGGGGGGGGFGGGGGFGGDGGGFFFFGGGGBFFBGG?FFFGGGGF>GFFFABFGFFFFFFGG
@M02352:288:000000000-CKWC8:1:1101:26769:10241 1:N:0:TACGCTGC+CGTCTAAT
TACGGAGGGGGTTAGCGTTGTTCGGAATTACTGGGCGTAAAGCGCACGTAGGCGGATCAGAAAGTATAGGGTGAAATCCCAGGGCTCAACCCTGGAACTGCCTTATAAACTCCTGGTCTTGAGTTCGAGAGAGGTGAGTGGAATTCCGAGTGTAGAGGTGAAATTCGTAGATATTCGGAGGAACACCAGTGGCGAAGGCGGCTCACTGGCTCGATACTGACGCTGAGGTGCGAAAGTGTGGGGAGCAAACAGGATTAGATACCCTGGTAGTCCACACCGTAA
+
GGGGGGGGGGGGGGGFGFEGGGGFGGGGGGGGGGGGGGGGGGGGGGGGGGGGGGGEFGGGGGGGGGGGGGGGGGGGGGGGGGGGGGGGGGGGGGGGGGGGGGGGGGGGGGFGGGGGGGGGGGGGGGGGGGGGGGGGGGGGGGGGGGGGGGGGFGGGGGGGGGGGGGGGGGGGGGGGGGGGGGGGGGGFGGFGGGGGGGGGGGDEGGGGGGFGGGGGDGGFGGGGGGGGGGGGGGD@GGGGGGF?FFGGGGFFF?DGFFF=FGGGFFGFFF>AFGF?FFF6FD
@M02352:288:000000000-CKWC8:1:1101:17048:10261 1:N:0:TACGCTGC+CGTCTAAT
TACGGAGGGTCCGAGCGTTATCCGGAATCATTGGGTTTAAAGGGTCCGCAGGCGGTCGATTAAGTCAGAGGTGAAATCCCATAGCTCAACTATGGAACTGCCTTTGATACTGGTTGACTTGAGTCATATGGAAGTAGATAGAATGTGTAGTGTAGCGGTGAAATGCATAGATATTACACAGAATACCGATTGCGAAGGCAGTCTACTACGTATGTACTGACGCTCATGGACGAAAGCGTGGGGAGCGAACAGGATTAGATACCCTGGTAGTCCACGCCGTAA
+
GGGGGGGGGGGGGGGGGGGGGGGGGGGGGGGGGGGGGGGGGGGGGGGGGGGGGGGGGGGGGGGGGGGGGGGGGGGGGGGGGGGGGGGGGGGGGGGGGGGGGGGGGGGGGGGGGGGGGGGGGFGGGGGGGGGGGGGGGGGGGGGGGGGGGGGFFGFGGGGGGGGGGGGGGGFCGFFGGGGGGGFGGGGGGGCGGGGGGGGGGFGGGGGFGGGGGGGCCGGGFGGEGGGGGGGGG877CEDGEGD66DGDGGFFBFFF?F)*+3AFF@F6<?<9FF=B>?D(*9
@M02352:288:000000000-CKWC8:1:1101:3978:10275 1:N:0:TACGCTGC+CGTCTAAT
TACGAGGGGTGCAAGCGTTAATCGGAATTACTGGGCGTAAAGCGTGCGTAGGTGGTTTGTTAAGCAAGATGTGAAAGCCCCGGGCTCAACCTGGGAACTGCATTTTGAACTGGCAAACTAGAGTATTGTAGAGGGTAGTGGAATTTCCAGTGTAGCGGTGAAATGCGTAGAGATTGGAAGGAACATCAGTGGCGAAGGCGGCTACCTGGACAAATACTGACACTGAGGCACGAAAGCGTGGGGAGCAAACAGGATTAGATACCCTGGTAGTCCACGCCGTAA
+
GGGGGGGGGGGGGGGGGGGGGGGGGGGGGGGGGGGGGEEGGGGGGGGGFGGGGGGGGGGGGGGGGGGGGGGGGGGGGGGGGGGGGGGGGGGGGGGGGGGGGGGGGGGGGGGGGGGGGGGGGFGFGGGGGGGGGGGGGGGGGGGGGGGGGGGGGGGGGGGGGGGGGGGGGGDGFEFGGGGGGGGGFGGGGGGGGGGGGGGGGGGGGGGGGGGGGGGGGGGGGGGGGGGGGGGGGGGFGGGGGGEFFFGGGGFFFFGGFFFFGGGGFFFFFFFFFGFFFFFFGG
@M02352:288:000000000-CKWC8:1:1101:23851:10288 1:N:0:TACGCTGC+CGTCTAAT
TACGGAGGGGGTTAGCGTTGTTCGGAATTACTGGGCGTAAAGCGTACGTAGGCGGATTAGTCAGTTAGGGGTGAAATCCCAGGGCTCAACCCTGGAACTGCCTCTAATACTGCTAGTCTTGAGTTCGAGAGAGGTGAGTGGAATTCCAAGTGTAGAGGTGAAATTCGTAGATATTTGGAGGAACACCAGTGGCGAAGGCGGCTCACTGGCTCGATACTGACGCTGAGGTACGAAAGTGTGGGGAGCAAACAGGATTAGATACCCTGGTAGTCCACACCGTAA
+
GGGGDBFDGGGGGGGGGGGGGGGGGGGGGGGGFGGGGGGGGGGGGGGGGFGGGGGGGGGFGGGGGGGGGGGGGGGGFGGGGGGGGGGGGGGGGGGGGGGGGGGGGGGGGGGGGGGGGGGGGGGGGGGFGGGGGGGGFGGGGCGGGGGCEFGGGGGGGGGGGGGGGGGGGGGGGGGGGGDGGGGGGGGGGGGGGGGGGGGGGGGGGGGGGGGGGGGGGGG?FGGGGGGGGGGGGGGFGGGGGGF?BFGGGGFFBBGGFFFFFGGGFFGF2@BFFGFFFFFFGG
@M02352:288:000000000-CKWC8:1:1101:27871:10299 1:N:0:TACGCTGC+CGTCTAAT
TACGGAGGGTGCGAGCGTTAATCGGAATTACTGGGCGTAAAGCGCATGCAGGTGGTTCATTAAGTCAGATGTGAAAGCCCGGGGCTCAACCTCGGAACTGCATTTGAAACTGGTGAACTAGAGTGCTGTAGAGGGGGGTAGAATTTCAGGTGTAGCGGTGAAATGCGTAGAGATCTGAAGGAATACCAGTGGCGAAGGCGGCCCCCTGGACAGACACTGACACTCAGATGCGAAAGCGTGGGGAGCAAACAGGATTAGATACCCTGGTAGTCCACGCCGTAA
+
GFFGGGGGGGGGGGGGGGGGGGGGGGGGGGGGGGGGGFGGGGGGGGGGGGGGGGGGGGGGGFFGFGGGGGGGGGGGGGGGGGGGGGGGGGGGGGGGFFFFGGGGGGGGGGGGGGGGGGGGGGGGGGGGGGGGGGGGGGGGGGGGGGGGGGGGGGGGGGEGFGGGGGGGGGGGE@FFFGGGGGGGGGGGGFGGGGGGGGGGGG=EGGGGGFGGGGGGGFGGGGGFGGGGGGGGGGGFFGDGGGEFFFGGGGFFFFGG?F2=FGDG?>GFFFFF@GFBFFFFDD
@M02352:288:000000000-CKWC8:1:1101:6603:10325 1:N:0:TACGCTGC+CGTCTAAT
TACGGAGGGTCCGAGCGTTATCCGGAATCATTGGGTTTAAAGGGTCCGCAGGCGGTCGATTAAGTCAGAGGTGAAATCCCATAGCTCAACTATGGAACTGCCTTTGATACTGGTTGACTTGAGTCATATGGAAGTAGATAGAATGTGTAGTGTAGCGGTGAAATGCATAGATATTACACAGAATACCGATTGCGAAGGCAGTCTACTACGTATGTACTGACGCTCATGGACGAAAGCGTGGGGAGCGAACAGGATTAGATACCCTGGTAGTCCACGCCGTAA
+
GGGGGGGGGGGGGGGGGGGGGGGGGGGGGGGGGGGGGGGGGGGGGGGGGGGGGGGGGGGGGGGGGGGGGGGGGGGGGGGGGGGGGGGGGGGGGGFGGGGGGFFGGGGGGGGGGGGGGGGGGGGGGDGGGGGGGGGGGGGGGGGGGGGGGGGGGGGGGGGGGGGGGGGGGGGGGGGGGGGGGGGGGGGGGGGGGGGGGGGGGGGGGGGGGGGGFGGGGGGGGGGGGGGGGGGGGGGFGGGGGGF6>EGGGGFFFFGGFFFFGGGGFFGFFFFFFGFFFBFBGG
@M02352:288:000000000-CKWC8:1:1101:7248:10337 1:N:0:TACCCTGC+CGTCTAAT
TACGGAGGGTGCGAGCGTTAATCGGAATTACTGGGCGTAAAGCGCATGCAGGTGGTTCATTAAGTCAGATGTGAAAGCCCGGGGCTCAACCTCGGAACTGCATTTGAAACTGGTGAACTAGAGTGCTGTAGAGGGGGGTAGAATTTCAGGTGTAGCGGTGAAATGCGTAGAGATCTGAAGGAATACCAGTGGCGAAGGCGGCCCCCTGGACAGACACTGACACTCAGATGCGAAAGCGTGGGGAGCGAACAGGATTAGATACCCTGGTAGTCCACGCCGTAA
+
GGGFGFFGGGGGGEGGGGGGGGGGGGGGGGGGGGGGGCGGGGGGGGGGGGGGGGGFFGGGGGGGGGGGGGGGGGGGGGGGGDGGGGGGGGGGGGGGGGGGGGGGGGGGGGGGGGGGGGGGGGGGGFGGGGGGGGGGGGGGGGFGGGGGGGGGGGGGGGGGGGGGGGGGGGGGGGCGGGGGGGGGGGGGGGGGGGGGGGGGGGGGGGGGGGGGGGGGGGGGGGGGGGGGGGGGGGGFGGCEDGFFFFGGGGFFFFDFDFFFGGFGFFGFFFAABFFFBBEFGD
@M02352:288:000000000-CKWC8:1:1101:25477:10369 1:N:0:TACGCTGC+CGTCTAAT
TACGAGGGGTGCAAGCGTTAATCGGAATTACTGGGCGTAAAGCGTTCGTAGGCGGTCTATTAAGCAAGATGTGAAAGCCCAGGGCTCAACCTTGGAACTGCATTTTGAACTGGTAGACTAGAGTACTGTAGAGGGTGGTGGAATTTCCAGTGTAGCGGTGAAATGCGTAGAGATTGGAAGGAACATCAGTGGCGAAGGCGGCCACCTGGACAGATACTGACGCTGAGGAACGAAAGCGTGGGGAGCGAACAGGATTAGATACCCTGGTAGTCCACGCCGTAA
+
GGGFFGGGGFGGGGGGGGGGGGGGGGGGGGGGGGGGGGGGGGGGGGGGGGGGGGGGGGGGGGGGGGGGGGGGGGGGGGGGGGGGGEFFGGGGGGGGGGGGGGGGGGGGGGGGGGGGGGGGGGGGGGGGGGGGGGGGGGGGGGGGGGGGGGGGGGGGGGGGGGGGGGGGGGGGGGGGGGGGGGGGGGFGGGGGGGGGGGGGGGGGGGGGGGGGGGGGGGGGGGGGGGGGGGGGGGGFGGGGGGFFFFGGGGFFF?FGFFFFGG@FFFGFFFFFFGFBBFF;GG
@M02352:288:000000000-CKWC8:1:1101:26086:10401 1:N:0:TACGCTGC+CGTCTAAT
TACGGAGGGTCCGAGCGTTATCCGGAATCATTGGGTTTAAAGGGTCCGCAGGCGGTCGATTAAGTCAGAGGTGAAATCCCATAGCTCAACTATGGAACTGCCTTTGATACTGGTTGACTTGAGTCATATGGAAGTAGATAGAATGTGTAGTGTAGCGGTGAAATGCATAGATATTACACAGAATACCGATTGCGAAGGCAGTCTACTACGTATGTACTGACGCTCATGGACGAAAGCGTGGGGAGCGAACAGGATTAGATACCCTGGTAGTCCACGCCGTAA
+
GGGGGEGGGGGGGGGGGGGGGGGGGGGGGGGGGGGGGGGGGGGGGGGGGGGGGGGGGGGGGGGGGGGGGGGGGGGGGGGGGGGGGGGGGGGGGGGGGGGGGGGGGGGGGGGGGGGGGGGGGGGGGGGGGGGGGGGGGGGGGGGGGGGGGGGGGGGGGGGGGGGGGGGGGGGGGGGGGGGGGGGGGGGGGGGGGGGGGGGGGGGGGGGGGGGFGGGGGGGGGGGGGGGGGGGGGGGFGGGGGGFFFFGGGGFFFFGGFFFFGGGGFFGFDFBB?FF?>FEBGG
@M02352:288:000000000-CKWC8:1:1101:18707:10413 1:N:0:TACGCTGC+CGTCTAAT
TACGGAGGGTCCGAGCGTTACTCGGAATTACTGGGCGTAAAGCGCACGCAGGCGGTTTGTTAAGCTAGATGTGAAAGCCCTGGGCTCAACCTGGGAATTGCATTTAGAACTGGCAGGCTAGAGTTTTGGAGAGGGGAGTGGAATTCCAGGTGTAGCGGTGAAATGCGTAGATATCTGGAGGAACATCAGTGGCGAAGGCGACTCCCTGGTCAGTAACTGACGCTCATGTGCGAAAGTGTGGGTAGCGAACAGGATTAGATACCCTGGTAGTCCACACCGTAA
+
GGGGGGGGGGGGGGGGGGGG,FGGGGGGGGGGGGGGGGGGGGGGGGGGGGGGGGGGGGGGGGGGGGGGGGGGGGGGGGGGGFGGGGGGGGGGGGGGGGGGGGGGGGGGGGGGGGGGGGGGGFGGGGGGGGGGGGGGGGGGGGGGGGGGGGGGGGGGGGGGGGGGGGGGGGGGGGGGGGGGGGGGGGGGGGGGGGGGGGGGGGGGGGGGGGGGGGGGGGGGGGGGGDCCECGGGGGFGGGGGGFFFFGGCGFFFFGGFFFFGGGGFFGFFFFFFGFFFFFFGD
@M02352:288:000000000-CKWC8:1:1101:22152:10421 1:N:0:TACGCTGC+CGTCTAAT
TACGGAGGGGGTTAGCGTTGTTCGGAATTACTGGGCGTAAAGCGTACGTAGGCGGATTGGAAAGTTGGGGGTGAAATCCCAGGGCTCAACCCTGGAACTGCCTCCAAAACTATCAGTCTAGAGTTCGAGAGAGGTGAGTGGAATTCCAAGTGTAGAGGTGAAATTCGTAGATATTTGGAGGAACACCAGTGGCGAAGGCGGCTCACTGGCTCGATACTGACGCTGAGGTACGAAAGTGTGGGGAGCAAACAGGATTAGATACCCTGGTAGTCCACACCGTAA
+
GGGGGGGGGGGGGFFGGGGGGGGGGGGGGGGGGGGGGGGGGGGGGGGGGFGGGGGDGGGGGGGGGGGGGGGGGGGGGGGGGGGGGGGGGGGGGGGGGGGGGGGGGGGFGGGGGGGGGGGGGCGGGGGGGGGGGGGGGGGGGGGGGGGGGGGGGGGCGGGDGGGGFGGGGGGGGGGGFGGGGGGGGGGGGGGGGGDCE8FGGGCEFGGGG5CGGDGGGGGFGCGGG:FGGGGGEF5BGGGFEGE?>FGGFG>?6?FGFFFFGGGGFFGFFFF<FGFFFFFBGG
@M02352:288:000000000-CKWC8:1:1101:11855:10426 1:N:0:TACGCTGC+CGTCTAAT
TACGGAGGGTCCGAGCGTTATCCGGAATCATTGGGTTTAAAGGGTCCGCAGGCGGTCGATTAAGTCAGAGGTGAAATCCCATAGCTCAACTATGGAACTGCCTTTGATACTGGTTGACTTGAGTCATATGGAAGTAGATAGAATGTGTAGTGTAGCGGTGAAATGCATAGATATTACACAGAATACCGATTGCGAAGGCAGTCTACTACGTATGTACTGACGCTCATGGACGAAAGCGTGGGGAGCGAACAGGATTAGATACCCTGGTAGTCCACGCCGTAA
+
GGGGDGGEGFFFGGGGEGFGGGGDGC:FGGCGCGGGFGFFGGGGGFFGCFECGGG:CECGCGGGGGGGFFGGGGGFGGGGGACFG<FFGGG8<EFFGGGGGF,EFFDDFFGG8FGBAFGGGFGG9,3@CFF<FF>FGD,EFGGGDFCFGGGGGFGGGGGGGGGGGGGGGGGGGGGGGGGGFGG;FCFGE:FGGEDDEGGFG9CGF;FCFCC<C6CGCFFCCG*/*:@@D6CDC575FEDGDGFFFFD)>DFFF67F>*)9:CCFFFGFFFFFFGFBBFFB<9
@M02352:288:000000000-CKWC8:1:1101:13666:10428 1:N:0:TACGCTGC+CGTCTAAT
TACGAGGGGTGCAAGCGTTAATCGGAATTACTGGGCGTAAAGCGTGCGTAGGTGGTTTGTTAAGCAAGATGTGAAAGCCCCGGGCTCAACCTGGGAACTGCATTTTGAACTGGCAAACTAGAGTATTGTAGAGGGTAGTGGAATTTCCAGTGTAGCGGTGAAATGCGTAGAGATTGGAAGGAACATCAGTGGCGAAGGCGGCTACCTGGACAAATACTGACACTGAGGCACGAAAGCGTGGGGAGCAAACGGGATTAGATACCCCGGTAGTCCACGCCGTAA
+
GGGGC@FGGGGGGGGGGGGGFGGGGGGGGGGGGGGGGGGGGGGGGDGGGGGGGGGFFGGGGGGGGGGGGGGGGGGGGGGGGGGGGGGGGGGGGGGGGGGGGGGGGGGGGGGGGGGGGGFCGFGDCGGGGGGGGGGGGGGGGG?CFGGGGGGGGGGGGGGGGGGGGGGGGGGGGGGGGGGGGGGGFGGGGGGGGGGGGGGGGGGGGGGGGGGGGGGGGGGGGGGGGGFGGDGGGGGFGGGGGGF<>FGGFGFF??GGFFFFGGGGFFGFFFFFFGF?F?FFGG
@M02352:288:000000000-CKWC8:1:1101:21776:10435 1:N:0:TACGCTGC+CGTCCAAT
TACGAGGGGTGCAAGCGTTAATCGGAATTACTGGGCGTAAAGCGTGCGCAGGTGGTTTGTTAAGTAAGATGTGAAAGCCTCGGGCTCAACCTGGGAACTGCATTTTGAACTGGCAAACTAGAGTATTGTAGAGGGTAGTGGAATTTCCAGTGTAGCGGTGAAATGCGTAGAGATCGGAAGGAACATCAGTGGCGAAGGCGGCTACCTGGACAAATACTGACACTGAGGCTCGAAAGCGTGGGGAGCAAACAGGATTAGATACCCTGGTAGTCCACGCCGTAA
+
GGGGC@EGGGCGCFCE@FGG8CFGGGEFGG,CFFGF:FGGGFCCFGGG7FGGGGGFEC=FGDFG,?FF<EFGGGGGG,,,4+BFEGGGGGGFGF?FG+BFGGGGGGA+CFFG?GAF<FF,DDFGD=FCFAFFGG+3FE,@FFGGG<,@<>FGGGGGGGGFGGEGGG7EGDG,DC,>:EEC7CFC:BFFFFCGGEGEEGGEGGGGFGGGGCF+/0<@FGGFGFFGGGFFG*9CGGDFDCGGGG3:6@FFGGFFFFD>>FDFGGGFF5C@2BA>FGF0>:>(9>
@M02352:288:000000000-CKWC8:1:1101:27004:10438 1:N:0:TACGCTGC+CTTCTAAT
TACGGAGGGTGCGAGCGTTAATCGGAATTACTGGGCGTAAAGCGTACGCAGGCGGTTTGTTAAGCGAGATGTGAAAGCCCCGGGCTCAACCTGGGAACTGCATTTCGAACTGGCAAACTAGAGTGTGATAGAGGGTGGTAGAATTTCAGGTGTAGCGGTGAAATGCGTAGAGATCTGAAGGAATACCGATGGCGAAGGCAGCCACCTGGGTCAACACTGACGCTCATGTACGAAAGCGTGGGGAGCAAACGGGATTAGATACCCCGGTAGTCCACGCCGTAA
+
GGFG7CFGGGGGGGGGDGGDFGGGEEEGGDGGGGGGGGGGGFFGGGGGGGDEGGGCEECGFGEFFEGGGGGGGGGGGGGGFDGGGGGGGGGGGGGFGGGGGGGGGGGGGGGG8CFFGGGGGGGGGGGGGGGDGGE@FGGFFGGGFGGGGCFGFGCF7FEFGGGGGGEGGGG9CFGFGFGG?FG:FFGEEFGGGGE558CGGCCGFFGGGGGGGGFGGG?FGGGGEDFGGGF<ECG@FEGGDG@:0>GFGG@:<?GFFFBFCGGF@FGB97>AFGF<FFFBCC
@M02352:288:000000000-CKWC8:1:1101:2746:10461 1:N:0:TACGCTGC+CGTCTAAT
TACGGAGGGTCCGAGCGTTATCCGGAATCATTGGGTTTAAAGGGTCCGCAGGCGGTCGATTAAGTCAGAGGTGAAATCCCATAGCTCAACTGTGGAACTGCCTTTGAAACTGTTAGTCTTGAGTTATTGTGAAGTGGTTAGAATATGTAGTGTAGCGGTGAAATGCTTAGAGATTACATGGAATACCGATTGCGAAGGCAGATCACTAACAATATACTGACGCTGATGGACGAAAGCGTGGGGAGCGAACAGGATTAGATACCCTGGTAGTCCACGCCGTAA
+
GGGGGGGGGGFGGGGGGGGG?FGFFGGGFGGGGGGB@FGGGGGGGFGGGGGGGGGGG@EGGEDGGGGGGGGGGGGGGGGGGGGGGGFEGGGFCFGGGGGGGACFGGGEGGGGEEFGFFGEGGGGD=FFGCFFEFGGFFGGGGGGCGGEGGGGGGGGDGGGGGGGGGFGGGFGGG?FGGGGGGFFGGGGGGEFGGGGGGGGGGCGGGGGFCF7>FGGGGGGGGGGEGGGCGFDGGGFGGDGGGB?BFGGGGFFFFGGFFAFGGGGFFGFFFFFFGFFFFD>DG
@M02352:288:000000000-CKWC8:1:1101:2674:10467 1:N:0:TACGCTGC+CGTCTAAT
TACGAGGGGTGCAAGCGTTAATCGGAATTACTGGGCGTAAAGCGTGCGTAGGTGGTTTGTTAAGCAAGATGTGAAAGCCCCGGGCTCAACCTGGGAACTGCATTTCGAACTGGCAAACTAGAGTGTGATAGAGGGTGGTAGAATTTCAGGTGTAGCGGTGAAATGCGTAGAGATCTGAAGGAATACCGATGGCGAAGGCAGCCACCTGGGTCAACACTGACGCTCATGTACGAAAGCGTGGGGAGCAAACGGGATTAGATACCCCGGTAGTCCACGCCGTAA
+
GGGGDFGGGGGGGGGGGGGGGGGFGEGGGGGFGGGGGGGGGGGGGGGGGGGGGGGGGGGGGGGGGGGGGGGGGGGGGGGGGGGGGGGGGGGGGGGGCGGGGGGGGGGGGGGGGFGGGGGGGGGGGGGGGGGGGGGGGGGGGGFGGGGGGGGGGGGGGGGGGGGGGGGGGGGGGGGGGGGGGGGGGGGGGGGGGGGGGGGGGDGGGGGGGGGGGGGGGGGGGGGGGGFFGEFGGGGFGGGGGGFFFFGGGGFFF<DGDFFFDFFGFBGEFFFFFGFBF:DFGD
@M02352:288:000000000-CKWC8:1:1101:17989:10479 1:N:0:TACGCTGC+CGTCTAAT
TACGGAGGGGGCAAGCGTTGTTCGGAATTACTGGGCGTAAAGCGTGCGTAGGTGGTTTGTTAAGCAAGATGTGAAAGCCCCGGGCTCAACCTGGGAACTGCATTTTGAACTGGCAAACTAGAGTATTGTAGAGGGTAGTGGAATTTCCAGTGTAGCGGTGAAATGCGTAGAGATTGGAAGGAACATCAGTGGCGAAGGCGGCTACCTGGACAAATACTGACACTGAGGCACGAAAGCGTGGGGAGCAAACAGGATTAGATACCCTGGTAGTCCACGCCGTAA
+
GGGGGFFGGGGGGGGGGGGGGGGGGGGGGGGGGGGGGGGGGGGGGGGGGGGGGGGGGGGGGGGGGGGGGGGGGGGGGGGGGGGGGGGGGGGGGGGGGGGGGGGGGGGGGGGGGGGGGGGGGGGGGGGGGGGGGGGGCGGGGGGGGGGGGGGGGGGGGGGGGGGGGGGGGGEGCGGGGGGGGGGGGGGGGGGGGGGGGGGGGGGGGGGGGGGGGGGGGGGGGGGGGGGGFGGGGGGFGGGGGGFFFFGGGGFFFFGG?FAFGGGGFFGFFFFFFGFFFFFFGG
@M02352:288:000000000-CKWC8:1:1101:14020:10485 1:N:0:TACGCTGC+CGTCTAAT
TACGGAGGGTGCAAGCGTTATCCGGAATCATTGGGTTTAAAGGGTCCGTAGGCGGACTAATAAGTCAGAGGTGAAATCCCGCAGCTCAACTGTGGAACTGCCTTTGAAACTGTTAGTCTTGAGTTATTGTGAAGTGGTTAGAATATGTAGTGTAGCGGTGAAATGCTTAGAGATTACATGGAATACCGATTGCGAAGGCAGATCACTAACAATATACTGACGCTGATGGACGAAAGCGTGGGGAGCGAACAGGATTAGATACCCTGGTAGTCCACGCCGTAA
+
GGGGGEGGGGGGGGGGGGGGGGGGGGGGGGGGGGGGGGGGGGGGGGGGGGGGGGGGGGGGGGGGGGGGGGGGGGGGGGGGGGGGGGGGGGGGGGGGGGGGGGGGGGGGGGGGGGGGGGGGGGGGGGGGGFGGGGGGGGGGGGGGGFGGGGGGGGGGGGGGGGGGGGGGGGGGGGGGGGGGGGGGGGGGGGGGGGGGGGGGGGGGGGGFGGDEGGGGGGGGGGGGGGGGGGGGGGGFGGGGGGFFFFGGGGFFFFGGFFFFGGGGFFGFFFFFFGFFF:D9GG
@M02352:288:000000000-CKWC8:1:1101:17370:10502 1:N:0:TACGCTGC+CGTCTAAT
TACGGAGGGTCCGAGCGTTATCCGGAATCATTGGGTTTAAAGGGTCCGCAGGCGGTCGATTAAGTCAGAGGTGAAATCCCATAGCTCAACTATGGAACTGCCTTTGATACTGGTTGACTTGAGTCATATGGAAGTAGATAGAATGTGTAGTGTAGCGGTGAAATGCATAGATATTACACAGAATACCGATTGCGAAGGCAGTCTACTACGTATGTACTGACGCTCATGGACGAAAGCGTGGGGAGCGAACAGGATTAGATACCCTGGTAGTCCACGCCGTAA
+
GGGGGGGGGGGGGGGGGGGGGGGGGGGGGGGGGGGGGGGGGGGGGGGGGGGGGGGGGGGGGGGGGGGGGGGGGGGGGGGGGGGGGGGGGGGFGGGGGGGGGGGGGGGGGGGGGGGGGGGGGFFGGGGGGGGGGGGGFGGGGGGGGGGGGGGGGGGGGGGGGGGGGGGGGGGGGGGGGGGGGGGGGGGGGGGGGGGGGGGGGGGGGGGGGGGGGGGGGGGGGGGEGGGGGGGGGGG>FGGGGGFFFEGGGGFFFFGGFFBFCGGGFFCF9=4AFGFBFBBFGG
@M02352:288:000000000-CKWC8:1:1101:23812:10512 1:N:0:TACGCTGC+CGTCTAAT
TACGGAGGGTCCAAGCGTTATCCGGAATCATTGGGTTTAAAGGGTCCGCAGGCGGTCAATTAAGTCAGAGGTGAAAGCCCATCGCTCAACGATGGAACTGCCTTTGATACTGGTTGACTTGAGTTATACGGAAGTAGATAGAATAAGTAGTGTAGCGGTGAAATGCATAGATATTACTTAGAATACCGATTGCGAAGGCAGTCTACTACGTATATACTGACGCTCATGGACGAAAGCGTGGGGAGCGAACAGGATTAGATACCCTGGTAGTCCACGCCGTAA
+
GGGGGGGGGGGGGGGGGGGGGGGGGGGGGGGGGGGGGGGGGGGGGGGGGGGGGGGGGGGGGGGGGGGGGGGGGGGGGGGGGGGGGGGGGGG+FGGGGGGGGGGGGGGGGGGGGGGGGGGGGGGGGGGFGGGG+@FGGGGFGGGGFGGGGGGGGFFGGGGGGGGGGGGGGGGGGGGGGGGGGGGGGGGGGGGGGGGGGGGGGGGGGGGFGGGGGFGGGGGFGGGGGGGGC?FCEGGFGGGGGGFFFFGGDGFFBFGGFFFFGGGGFFGFAFAFFFF<FFB;GD
@M02352:288:000000000-CKWC8:1:1101:23917:10530 1:N:0:TACGCTCC+CGTCTAAT
TACGGAGGGTGCGAGCGTTAATCGGAATCACTGGGCGTAAAGCGCACGCAGGCGGTTTTTTAAGTCAGATGTGAAAGCCCCGGGCTTAACCTCGGAACTGCATTCGAAACTTGTCAACTAGAGTGTTGTAGAGGGGGGTCGAATTTCCGGTGTAGCGGTGAAATGCGTAGATATCTGAAGGAATACCAGTGGCGAAGGCGGCCTCCTGGACCGACACTGACCCTCAGATGCGAAAGCGTGGGGAGCAAACAGGATTAGATACCCTGGTAGTCCACGCCGTAA
+
GGGGC@FEGGGG+CFFEGG:<FGGEE,F,C@FEFGFGGGGGGGGG+6C:FGG7FE:C:+B=FGFGGCF<FFFAE<D<FFG:++6@+,5:<D?3>@FGEC<<,@B9<@,@F=,,3,8@@,,8,3EC,,,@@FGCFG7*?C5:8E8FGG7/?EEG++C5EECFGCF9C8ECEE+0@:9C+<CFGC69CFFFFCGG5?E>CD8:C8*0/:+8*9***:C?+00A+7;*18+++:7:CDD4*9>CC@:>F37?C54:86D2=AF7CGG6)9@AFB4BC?(,4)-79
@M02352:288:000000000-CKWC8:1:1101:10233:10543 1:N:0:TACGCTGC+CGTCTAAT
TACGGAGGGTGCGAGCGTTAATCGGAATTACTGGGCGTAAAGCGCATGCAGGTGGTTCATTAAGTCAGATGTGAAAGCCCGGGGCTCAACCTCGGAACTGCATTTGAAACTGGTGAACTAGAGTGCTGTAGAGGGGGGTAGAATTTCAGGTGTAGCGGTGAAATGCGTAGAGATCTGAAGGAATACCAGTGGCGAAGGCGGCCCCCTGGACAGACACTGACACTCAGATGCGAAAGCGTGGGGAGCAAACAGGATTAGATACCCTGGTAGTCCACGCCGTAA
+
GGGGGGGGGGGGGGGGGGGGGGGGGGGGGGGGGGGGGGGGGGGGGGGGGGGGGGGGGGGGGGGGGGGGGGGGGGGGGGGGGGGGGGGGGGGGGGGGFFFGGGGGGGGGGGGGGGGGGGGGGGGGGGGGGGGGGGGGGGGGGGGGGGGGGGGGGGGGGGGGGGGGGGGGGGGGGGGGGGGGGGGGGGGGGGGGGGGGGGGGGGEGGGGGGGGGGGGGGGGGGGGFGGGGGGGGGGGFGGGGGGFFFFGGGGFFFFGGFFFFDGEGFFGFFFFFFGFFFFFFGG
@M02352:288:000000000-CKWC8:1:1101:14445:10543 1:N:0:TACGCTGC+CGTCTAAT
TACGGAGGGTCCGAGCGTTATCCGGAATCATTGGGTTTAAAGGGTCCGCAGGCGGTCGATTAAGTCAGAGGTGAAATCCCATAGCTCAACTATGGAACTGCCTTTGATACTGGTTGACTTGAGTCATATGGAAGTAGATAGAATGTGTAGTGTAGCGGTGAAATGCATAGATATTACACAGAATACCGATTGCGAAGGCAGTCTACTACGTATGTACTGACGCTCATGGACGAAAGCGTGGGGAGCGAACAGGATTAGATACCCTGGTAGTCCACGCCGTAA
+
GGGGGFGGGGGGGGGGGGGGGGGGGGGGGGGGGGGGGGGGGGGGGGGGGGGGGGGGGGGGGGGGGGGGGGGGGGGGGGGGGGGGGGGGGGGGGGGGGGGGGGGGGGGGGGGGGGGGGGGGGGGGGGGGGGGGGGGGGGGGGGGGGGGGGGGGGGCGEGGGGGGGGGGGGGGGGGGGGGGGGGGGGGGGGGGGGGGGGGGGGGGGGGGGGGGGGGGGGGGGGGGGGGGGGGGGGGGDGGDGDGFFFFGGGGFFFFGGFFFFGGGGFFGFFFFFFGFFFFFFGD
@M02352:288:000000000-CKWC8:1:1101:25596:10548 1:N:0:TACGCTGC+CGTCTAAT
TACGGAGGGTGCGAGCGTTATTCGGAATTACTGGGCGTAAAGCGTACGCAGGCGGTTTGTTAAGCGAGATGTGAAAGCCCCGGGCCCAACCCGGGAACTGCACTTCGAACTGGCAAACTAGAGTGTGGTAGAGGGTGGTAGAATTTCAGGTGTAGCGGTGAAATGCGTAGAGATCTGAAGGAATACCGATGGCGAAGGCAGCCACCTGGGTCAACACTGACGCTCAGGTACGAAAGCGTGGGGAGCAAACGGGATTAGATACCCCGGTAGTCCACGCCGTAA
+
GGGGCFGGG:FG:BFGGFGG,,CEFG,FGGGGGGGDFGGGGG9FF:FGGGGCGGG+4?499EGGGEGG=+CFGGGGGGGGCFGGG+CFGGG+=FGBGGGGG,,@F,@FGGGG,,,,8@F=FFGGG33*6@FBCF**>>*7CFGGG9F3FGGGGGGGGGGGGGGGGGGGGGGDGGG9E<EGGGF7FGGGDEGGGGGGGGGCGGGC*AEGG=20/<7CEGGGGGGG=C*A<+?CGGGFFGGGGGFFFFGGGG:DFFGGFFFFGGFG)8DF>EDFFGFFFFFFGG
@M02352:288:000000000-CKWC8:1:1101:16455:10567 1:N:0:TACGCTGC+CGTCTAAT
TACGAGGGGTGCAAGCGTTACTCGGAATTACTGGGCGTAAAGCGTGCGTAGGTGGTTTGTTAAGCAAGATGTGAAAGCCCCGGGCTCAACCTGGGAACTGCATTTTGAACTGGCAAACTAGAGTATTGTAGAGGGTAGTGGAATTTCCAGTGTAGCGGTGAAATGCGTAGAGATTGGAAGGAACATCAGTGGCGAAGGCGGCTACCTGGACAAATACTGACACTGAGGCACGAAAGCGTGGAGAGCAAACAGGATTAGATACCCTGGTAGTCCACGCCGTAA
+
GGGGFGGGGGGGGGGGGGGG,CFGGGGGGGGGGGGGGGGGGGGGGGGGGGGGGGGGGGGGGGGGGGGGGGGGGGGGGGGGGGGGGGGGGGGGGGGGGGGGGGGGGGGGGGGGGGGGGGGGGGGGGGGGGGGGGGGGGGGGGGGGGGGGGGGGGGGGGGGGGGGGGGGGGGGGFGGGGGGGGGGGGGGGGGGGGGGGGGGGGGGGGGGGGGGGGGGGGGGGGFGGGGGGGGGGGGGEGGGGGCFFFFGGGGFF<17D?FFFGGGGFFGFFFFFFGFFFFFFGG
@M02352:288:000000000-CKWC8:1:1101:23985:10579 1:N:0:TACGCTGC+CGTCTAAT
TACGGAGGGTGCGAGCGTTAATCGGAATTACTGGGCGTAAAGCGTACGCAGGCGGTTTGTTAAGCGAGATGTGAAAGCCCCGGGCTCAACCTGGGAACTGCATTTCGAACTGGCAAACTAGAGTGTGATAGAGGGTGGTAGAATTTCAGGTGTAGCGGTGAAATGCGTAGAGATCTGAAGGAATACCGATGGCGAAGGCAGCCACCTGGGTCAACACTGACGCTCATGTACGAAAGCGTGGGGAGCAAACGGGATTAGATACCCCGGTAGTCCACGCCGTAA
+
GFFGG@FDGGGGGGGGGGGFFGGGGGGGGGGGGGGGGGGGGGGGGGGGGGGGGGGFGGGGGGGGGGGGGGGGGGGGGGGGGGGGGGGGGGGGGGGGGGGGGGGGGGFFGGGGGGGFGGGGGGGGGGGGGGGDGGGGGGGGGGGGGGGGGGGGGGGGGGGGGGGGGGGGGGGGGGFGGCGGGGGGGGGGGGGGGGGGGGGGGGGGGGGGGGGGGGGGGGGGGGGGGGGGGCGGGGGFGDGEGGEBFFGGGGFFF:DG?F<FEGGGFFGF(<>AFGFFF?D>CC
@M02352:288:000000000-CKWC8:1:1101:15889:10584 1:N:0:TACGCTGC+CGTCTAAT
TACGGAGGATCCAAGCGTTATCCGGAATCATTGGGTTTAAAGGGTCCGTAGGTGGATAATTAAGTCAGAGGTGAAAGTTTGCGGCTCAACCGTAAAATTGCCTTTGATACTGGTTATCTTGAGTTATTATGAAGTAGTTAGAATATGTAGTGTAGCGGTGAAATGCATAGATATTACATAGAATACCAATTGCGAAGGCAGATTACTAATAATCAACTGACACTGATGGACGAAAGCGTGGGGAGCGAACAGGATTAGATACCCTGGTAGTCCACGCCGTAA
+
GGGGGGGGGGGGGGGGGGGGGGGGGGGGGGGGGGGGGGGGGGGGGGGGGGGGGGGGGGGGGGGGGGGGGGGGGGGGGGGGGGGGGGGGGGGGGGGGGGGGGGGGGGGGGGGGGGGGGGGGGGGGGGGGGGGGGGGGGGGGGGGGGGGGGGGGGGGGGGGGGGGGGGGGGGGGGGGGGGGGGGGGGGGGGGGGGGGGGGGGGGGGFGGGGGGGGGGGGGGGGGGGGGGGGGGGGGGFGGGGGGFFFFGGGGFFFFGGFFFFGGGGFFGFFFFFFGFFFFFFGG
@M02352:288:000000000-CKWC8:1:1101:9833:10610 1:N:0:TACGCTGC+CGTCTAAT
TACGGAGGGTCCGAGCGTTATCCGGAATCATTGGGTTTAAAGGGTCCGCAGGCGGTCGATTAAGTCAGAGGTGAAATCCCATAGCTCAACTATGGAACTGCCTTTGATACTGGTTGACTTGAGTCATATGGAAGTAGATAGAATGTGTAGTGTAGCGGTGAAATGCATAGATATTACACAGAATACCGATTGCGAAGGCAGTCTACTACGTATATACTGACGCTCATGGACGAAAGCGTGGGGAGCGAACAGGATTAGATACCCTGGTAGTCCACGCCGTAA
+
GGGGGGGGGGGGGGGGGGGGGGGGGGGGGGGGGGGGGGGGGGGGGGGGGGGGGGGGGGGGGGGGGGGGGGGGGGGGGGGGGGGGGGGGGGGGGGGGGGGGGGGGGGGGGGGGGGGGGGGGGGGGGGGGGGGGGGGGGGGGGGGGGGGGGGGGGGGGGGGGGGGGGGGGGGGGGGGGGGGGGGGGGGGGGGGGGGGGGGGGGGGGGGGGGGGGGGGGGGGGGGGGGGGFGGGDGGGFGGGGGGFB>FGGGGFFFFGGFFFFGGGGFFGFFFFFFGFFFFFFGG
@M02352:288:000000000-CKWC8:1:1101:22549:10617 1:N:0:TACGCTGC+CGTCTAAT
TACGGAGGGTCCGAGCGTTATCCGGAATCATTGGGTTTAAAGGGTCCGCAGGCGGTCGATTAAGTCAGAGGTGAAATCCCATAGCTCAACTCTGGAACTGCCTTTGATACTGGTTGACTTGAGTCATATGGAAGTAGATAGAATGTGTAGTGTAGCGGTGAAATGCGTAGAGATCTGAAGGAATACCGATGGCGAAGGCAGCCACCTGGGTCAACACTGACGCTCATGTACGAAAGCGTGGGGAGCAAACGGGATTAGATACCCCGGTAGTCCACGCCGTAA
+
GGGGGGGGGGGGGGGGGGGGGGGGGGGGGGGGGGGGGGGGGGGGGGGGGGGGGGGGGGGGGGGGGGGGGGGGGGGGGGGGGGGGGGGGGGG<FGGGGGGGGGGGGGGGGGGGGGGGGGGGGGGGGGGGGGGGCFGGGGGGGGGGGGGGGGGGGGGGGGGGGGGGGGGGGGGGGGGGGGGGGGGGGGGGGGGGGGGGGGGGGGGGGGGGGGGGGFGGGGGGGGGGGGGGGGGGGGGFGGGGGGFFFFGGGGFFFFGGBFFFGGGGFFGFFFFFFGFFFFFFGG
@M02352:288:000000000-CKWC8:1:1101:13668:10637 1:N:0:TACGCTGC+CGTCTAAT
TACGGAGGGTCCGAGCGTTATCCGGAATCATTGGGTTTAAAGGGTTCGTAGGCGGGTCAATAAGTCAGAGGTGAAATCTTGCAGCTTAACTGTAAAATTGCCTTTGATACTGTTGACCTTGAATTACTGTGAAGTGGTTAGAATATGTAGTGTAGCGGTGAAATGCTTAGAGATTACATAGAATACCGATTGCGAAGGCAGATCACTAACAGTATATTGACGCTGATGAACGAAAGCGTGGGTAGCGAACGGGATTAGATACCCCGGTAGTCCACGCCGTAA
+
GGGGGCFGGGGGDGGGGGGG<EFGG@FGEGFFGGG:CFGGGGFGGGGGGGGGGGGGGEGGGGGGGEGGGGGGGGGGGGGFGCFGGGGGGGGGGGDFGGGGGFGGGGGGGGGGGGGGFGGGGGGGGGGGGFGGFFFGGDGGGGGGGGGGGGGGGGGGGGGGGGGGGGDGGGGGGGGGGGFGGGGGGFGGGGGGGGGGGGGGGGGFCFFEGGGGBFGGFGGGGGGGGGGGFGGGGGGFGGGGGGFDFFGGGGFFF?GGFFFFGGGGFFGFFFFFFGFFFFFFGG
@M02352:288:000000000-CKWC8:1:1101:13688:10643 1:N:0:TACGCTGC+CGTCTAAT
TACGAGGGGTGCAAGCGTTAATCGGAATTACTGGGCGTAAAGCGTGCGTAGGTGGTTTGTTAAGCAAGATGTGAAAGCCCCGGGCTCAACCTGGGAACTGCATTTTGAACTGGCAAACTAGAGTATTGTAGAGGGTAGTGGAATTTCCAGTGTAGCGGTGAAATGCGTAGAGATTGGAAGGAACATCAGTGGCGAAGGCGGCTACCTGGACAAATACTGACACTGAGGCACGAAAGCGTGGGGAGCAAACAGGATTAGATACCCTGGTAGTCCACGCCGTAA
+
GFGGFGGGGGGGGGGGGGGE@GGGGEGGGGGGGGGGGGGGGGGGGGGGGGGGGGGGGGGGGGGGGGGGGGGGGGGGGGGGGGGGGGGGGGGFGFGFGGGGGGGGGGGGGGGGGGGGGGGGGGGGGGGGGGGGGGGGGGGGGGGFFGGGGGGGGGGGGGGGGGGGGGGGGGGGFGGGGGGGGGGGGGGGGGGGGGGGGGGGGGGGGGGGGGGGGGGGGGGGGGGGGGGGGGGGGCDFG=DEGGFFFFGGFGFFFFGGFFFFGGGGFFGFFFFF@DFFFFFFGG
@M02352:288:000000000-CKWC8:1:1101:8163:10653 1:N:0:TACGCTGC+CGTCTAAT
TACGGAGGGTGCGAGCGTTAATCGGAATTACTGGGCGTAAAGCGCACGCAGGCGGTTTGTTAAGCTAGATGTGAAAGCCCCGGGCTCAACCTGGGACGGTCATTTAGAACTGGCAGACTAGAGTCTTGGAGAGGGGAGTGGAATTCCAGGTGTAGCGGTGAAATGCGTAGATATCTGGAGGAACATCAGTGGCGAAGGCGACTCCCTGGCCAAAGACTGACGCTCATGTGCGAAAGTGTGGGTAGCGAACAGGATTAGATACCCTGGTAGTCCACACCGTAA
+
GGGGGGGGGGGGGGGGGGGGGGGGGGGGGGGGGGGGGGGGGGGGGGGGGGGGGGGFGGGGGGGGGGGGGGGGGGGGGGGGGGGGGGGGGGGGGGGGGGGGGGGGGGGGGGGGGGGGGGGGGGGGGGGGGGGGGGGGGGGGGGGGGGGGGGGGGGGGGGGGGGGGGGGGGGGGGGGGGGGGGGGGGFGGGGGGGGGGGGGGGGGGGGGGGGGGGGGGGGGGGGGGGGFGGGGGGGGFGGGGGGFFFFGGGGFFFFGGDFFFGGGFFFGFFFFFFGFFFFFFGG
@M02352:288:000000000-CKWC8:1:1101:21842:10659 1:N:0:TACGCTGC+CGTCTAAT
TACGGAGGGGGTTAGCGTTGTTCGGAATTACTGGGCGTAAAGCGTACGTAGGCGGATTAGTCAGTTAGGGGTGAAATCCCAGGGCTCAACCCTGGAACTGCCTCTAATACTGCTAGTCTTGAGTTCGAGAGAGGTGAGTGGAATTCCAAGTGTAGAGGTGAAATTCGTAGATATTTGGAGGAACACCAGTGGCGAAGGCGGCTCACTGGCTCGATACTGACGCTGAGGTACGAAAGTGTGGGGAGCAAACAGGATTAGATACCCTGGTAGTCCACACCGTAA
+
GGGGGEFGGGGGGGGGGGGGGGGGGGGGGGGGGGGGGGGGGGGGGGGGGGGGGGGGGGGGGGGGGGGGGGGGGGGGGGGGGGGGGGGGGFGGGGGGFGGGGGGGGGGGGGGGGGGGGGGGGGGGGGGGGGGGGGGGGGGGGGGGGGGGGGGGGGFFGGGGGGGGGGGGGGGGGGGGGGGGGGGGGGGGGGGGGGGBEGGGGGGGGGGGGGGGGGGGGGGGGGGGGGGGGGGGGGGFFGGGGGFBFFGGFGFFFFGGFFFFGFGGF>FFFFFFFGFBFFF?GG
@M02352:288:000000000-CKWC8:1:1101:25217:10667 1:N:0:TACGCTGC+CGTCTAAT
TACGGAGGGTCCGAGCGTTATCCGGAATCATTGGGTTTAAAGGGTCCGCAGGCGGTCGATTAAGTCAGAGGTGAAATCCCATAGCTCAACTATGGAACTGCCTTTGATACTGGTTGACTTGAGTCATATGGAAGTAGATAGAATGTGTAGTGTAGCGGTGAAATGCATAGATATTACACAGAATACCGATTGCGAAGGCAGTCTACTACGTATGTACTGACGCTCATGGACGAAAGCGTGGGGAGCGAACAGGATTAGATACCCTGGTAGTCCACGCCGTAA
+
GFFFEEEDGCGGGCGGGF@FGGFGG@CFGGGFGCF:BFFDCFEGGFFGDGGCFFGGGGGGGGGGGGGGGGFEFFGGGGGGGGDEFCFAFEGFGGFFGGFD9FGCFDGADFGGGFFCFGFCFFF=FGGFFGGGGGFGGGGGGGGGGGGGGGGFGGGFGGGGGGGGGGGGFGGFGGGGGGGGGGGEFFFGGDGFGGEEGDFGGEDFFGGGGE7F9FGGGGGGGGGGGDGGE?D7ECDFGGGC>5>06BCDGG>F??GF2F<FF<@FFFGF>FFF?FFF>F@BDD
@M02352:288:000000000-CKWC8:1:1101:7560:10696 1:N:0:TACGCTGC+CGTCTAAT
TACGAGGGGTGCAAGCGTTAATCGGAATTACTGGGCGTAAAGCGTGCGTAGGTGGTTTGTTAAGCAAGATGTGAAAGCCCCGGGCTCAACCTGGGAACTGCATTTTGAACTGGCAAACTAGAGTATTGTAGAGGGTAGTGGAATTTCCAGTGTAGCGGTGAAATGCGTAGAGATTGGAAGGAACATCAGTGGCGAAGGCGGCTACCTGGACAAATACTGACGCTCATGTACGAAAGCGTGGGGAGCAAACGGGATTAGATACCCCGGTAGTCCACGCCGTAA
+
GGGGFFGGGGGGGGGGGGGGGGGGGGGGGGGGGGGGGGGGGGGGGGGGGGGGGGGFGGGGGGGGGGGGGGGGGGGGGGGGGGGGGGGGGGGGGGGGGGGGGGGGGGGGGGGGGGGGGGGGGGGGGGGGGGGGGGGGGGGGGGGGGGGGGGGGGGGGGGGGGGGGGGGGGGGGGGGGGGGGGGGGGGGGGGGGGGGGGGGGGGGGGGGGGGGGGGGGGGGGGGGGGGGGGGGGGGGFGGGGGGFFFFGGGGFFFFGGFFFFGGGGFFGFFFFFFGFFFFFFGD
@M02352:288:000000000-CKWC8:1:1101:7666:10705 1:N:0:TACGCTGC+CGTCTAAT
TACGGAGGGTGCAAGCGTTAATCGGAATTACTGGGCGTAAAGCGCGCGTAGGCGGTTACATAAGTTGGAAGTGAAAGCCCCGGGCTCAACCTGGGAACTGCTTTCAAAACTGTGTGACTAGAGTGCAGCAGAGGATAGTGGAATTTCTAGTGTAGCGGTGAAATGCGTAGATATTAGAAGGAACACCAGTGGCGAAGGCGACTGTCTGGGCTGACACTGACGCTGAGGTGCGAAAGCGTGGGGAGCAAACAGGATTAGATACCCTGGTAGTCCACGCCGTAA
+
GGGGGGGGGGGGGGGGGGGGGGGGGGGGGGGGGGGGGGGGGGGGGGGGGGGGGGGGGGGGGGGGGGGGGGGGGGGGGGGGGGGGGGGGGGGGGGGGGGGGGGGGGGGGGGGGGGGGGGGGGGGGGGGGGGGGGGFGGGGGGGGGGGGGGGGGGGFGGGGGGGGGGGGGGGGGGGGGGGGGGGGGGGGGGGGGGGGGGGGGGGGGGGGGGGGGGGGGGGGGGGGGGGGGGGGGGGGFGGGGGGFF>FGGGGFFFFGGFFFFGGG47FGFFFFFFGFFF?EFGG
@M02352:288:000000000-CKWC8:1:1101:7574:10711 1:N:0:TACGCTGC+CGTCTAAT
TACGAGGGGTGCAAGCGTTAATCGGAATTACTGGGCGTAAAGCGTGCGTAGGTGGTTTGTTAAGCAAGATGTGAAAGCCCCGGGCTCAACCTGGGAACTGCATTTTGAACTGGCAAACTAGAGTATTGTAGAGGGTAGTGGAATTTCCAGTGTAGCGGTGAAATGCGTAGAGATTGGAAGGAACATCAGTGGCGAAGGCGGCTACCTGGACAAATACTGACGCTCATGTACGAAAGCGTGGGGAGCAAACGGGATTAGATACCCCGGTAGTCCACGCCGTAA
+
GGGG@FEGGGGGGGGGGGGGGGGGGGGGGGGGGGGGGGGEFGGGGGGGGGGGGGGGGGDGGGGGGGGGGGGGGGGGGGGGGGDGGGGGGGGGGGGGGGGGGGGGGGGDGGGGFGGGGGGGGFGGGGGGGFGGGGGGGGGCFGCFGGGGGGGGGCAGEDGDGGGFGGEGGGGGGGGFGGGG7:AFCFGGGGGFGGGG8CGGGGGGGGGGGGGGGGGGGGGGGDCCGGGGGFGDGGGFGGGG8CDF>BG46F:>6B:D<66BGGFGFFGE6>BFFGF:;::939
@M02352:288:000000000-CKWC8:1:1101:5529:10723 1:N:0:TACGCTGC+CGTCTAAT
TACGGAGGGTGCGAGCGTTAATCGGAATTACTGGGCGTAAAGCGTACGCAGGCGGTTTGTTAAGCGAGATGTGAAAGCCCCGGGCTCAACCTGGGAACTGCATTTCGAACTGGCAAACTAGAGTGTGATAGAGGGTGGTAGAATTTCAGGTGTAGCGGTGAAATGCGTAGAGATCTGAAGGAATACCGATGGCGAAGGCAGCCACCTGGGTCAACACTGACGCTCATGTACGAAAGCGTGGGGAGCAAACGGGATTAGATACCCCGGTAGTCCACGCCGTAAA
+
GGGGGGGGGGGGGGGGGGGGGGGGGGGGGGGGGGGGGGGGGGGGGGGGGGGGGGGGGGGGGGGGGGGGGGGGGGGGGGGGGGGGGGGGGGGGGGGGGFGGGGGGGGGGGGGGGGGGGGGGGFFFGFGFGFGGGGGGGGGGGGGGGGGGGGGGGGGGGGGGGGGGGGGFGGGFGGGGGGGGGGB:FFGGGGGGGGGEGGGGGGGGGGGGGGGGFEGGGGGGGGGGEEFGEGGCDGGGFGGGGGGFBFFGGGGD389<=BFFFFCFGFFGEFFFFFGFFFFFFGG
@M02352:288:000000000-CKWC8:1:1101:13628:10736 1:N:0:TACGCTGC+CGTCTAAT
TACGGAGGGTGCGAGCGTTAATCGGAATTACTGGGCGTAAAGCGTACGCAGGCGGTTTGTTAAGCGAGATGTGAAAGCCCCGGGCTCAACCTGGGAACTGCATTTCGAACTGGCAAACTAGAGTGTGATAGAGGGTGGTAGAATTTCAGGTGTAGCGGTGAAATGCGTAGAGATCTGAAGGAATACCGATGGCGAAGGCAGCCACCTGGGTCAACACTGACGCTCATGTACGAAAGCGTGGGGAGCAAACGGGATTAGATACCCCGGTAGTCCACGCCGTAA
+
GGGGGGGGGGGGDGGGGGGBDFGGGGGGGGGGGGGGGGGGFGGGGEGGGGGGGGG@:FBFFGGGGGGGGGGGGGGGFGGGGGGGGGGGGGGGGGGGFGGGGGGGGADFGGGGGGGGGGGGGFFGGFGFCGGGGGEEEEGFFGGGGGGFCFGGGGGGGGGGGGGGGGGGGGG<CF6CGEGGGGGGGGGEGCGGGGGGGGGCGGGFGGGGGFGGGG7EGGGGGGGGGGGGFFGGGGGFGGGGGGFFFFGGGGFFFFGGFFFFGGGGFFGFFFFFFGFFFFFFGG
@M02352:288:000000000-CKWC8:1:1101:7861:10739 1:N:0:TACGCTGC+CGTCTAAT
TACGGAGGGTCCGAGCGTTATCCGGAATCATTGGGTTTAAAGGGTCCGCAGGCGGTCGATTAAGTCAGAGGTGAAATCCCATAGCTTAACTATGGAACTGCCTTTGATACTGGTTGACTTGAGTCATATGGAAGTAGATAGAATGTGTAGTGTAGCGGTGAAATGCATAGATATTACACAGAATACCGATTGCGAAGGCAGTCTACTACGTATGTACTGACGCTCATGGACGAAAGCGTGGGGAGCGAACAGGATTAGATACCCTGGTAGTCCACGCCGTAA
+
GGGGGGGGCGGGGGGGGGGGGGGGGG:FCGGGGGGGGGGGGGGGFCFG7FGGCGG@F+>FGGGGGGGGABGGGGGGC<?=<?8FGGCGGGC?F@,CFFGGGG9FGGGGGGGGG<FFAFGGFGGGGAA9E<FF<CF@FB<9CEFG,8FGBFGGGGGGGGGGGGGGGGFGFGGGGGGGGE9DFGGC,FFGGGGGGGGGDGGGG?8+?FG9<;<<BBCFGGGGC3ACCDGG6+9DGGGFDEGGGC::B:>DGGFFF0CGBFBFGGGGFFFFAFFFFGF0>:D6DG
@M02352:288:000000000-CKWC8:1:1101:27844:10753 1:N:0:TACGCTGC+CGTCTAAT
TACGGAGGGGGTTAGCGTTGTTCGGAATTACTGGGCGTAAAGCGTACGTAGGCGGATTAGTCAGTTAGGGGTGAAATCCCAGGGCTCAACCCTGGAACTGCCTCTAATACTGCTAGTCTTGAGTTCGAGAGAGGTGAGTGGAATTCCAAGTGTAGAGGTGAAATTCGTAGATATTTGGAGGAACACCAGTGGCGAAGGCGGCTCACTGGCTCGATACTGACGCTGAGGTACGAAAGTGTGGGGAGCAAACAGGATTAGATACCCTGGTAGTCCACACCGTAA
+
GEF<B8@BCBCFG@FGB@@FFFGGGGGGGEGGE8FFEFFEDGGGGGGGGGFEGGCCFGGGGFFGGG9<FGGBEGD,FGGGGGG:+4BFGDEEGGGGFGGGGGFGFGGF<FFGGEADGGGGGDGCDFGCF7FCFGGFFGGGGGDGFCGFFCBCFFFGFBF@FFGGGGGGG=CFFGGFC?F?EGGGGGGGGGFGD>ECECFEGGDCEGFGGGGFGEGGEF9FFGGGG3CFGGGDECDDGFCCAE>69>9CF4:??(>C?FFFFG?C65DFA@8>FG?0::EFGG
@M02352:288:000000000-CKWC8:1:1101:27828:10763 1:N:0:TACGCTGC+CGTCTAAT
TACGGAGGGGGTTAGCGTTGTTCGGAATTACTGGGCGTAAAGCGTACGTAGGCGGATTAGTCAGTTAGGGGTGAAATCCCAGGGCTCAACCCTGGAACTGCCTCTAATACTGCTAGTCTTGAGTTCGAGAGAGGTGAGTGGAATTCCAAGTGTAGAGGTGAAATTCGTAGATATTTGGAGGAACACCAGTGGCGAAGGCGGCTCACTGGCTCGATACTGACGCTGAGGTACGAAAGTGTGGGGAGCAAACAGGATTAGATACCCTGGTAGTCCACACCGTAA
+
GGGGGGGGGGGGGGGGGGGGGGGGGGGGGGGGGGGGGEGEGGGGGGGGGGGGGGGGGGGGGGGGGGGGGGGGGGGGGGGGGGGGGGGGGGGGGGGGGGGGGGGGGGGGGGGGGGGGGGGGGGGGGGGGGGGGGGGGGGGGGGGGCFGGGGGGGGGGGGGGGGGGGGGGGGGGGGGGGGGGGGCGGGGGGGGGGGGGGGGGGGGGGGGGGGGGGGGGGGGGGGGGGGGGGGGGGGGFGGGGGGDBBFGGGGFFFFDGFF<=EF8DFFGF>=<>FFFBFFFFGG
@M02352:288:000000000-CKWC8:1:1101:8899:10825 1:N:0:TACGCTGC+CGTCTAAT
TACGGAGGGTGCAAGCGTTATCCGGAATCATTGGGTTTAAAGGGTCCGTAGGCGGACTAATAAGTCAGAGGTGAAATCCCGCAGCTCAACTGTGGAACTGCCTTTGAAACTGTTAGTCTTGAGTTATTGTGAAGTGGTTAGAATATGTAGTGTAGCGGTGAAATGCTTAGAGATTACATGGAATACCGATTGCGAAGGCAGATCACTAACAATATACTGACGCTGATGGACGAAAGCGTGGGGAGCGAACAGGATTAGATACCCTGGTAGTCCACGCCGTAA
+
GGGGGGGGGGGGGGGGGGGGGGGGGGGGGGGGGGGGGGGGGGGGGGGGGGGGGGGGGGGGGGGGGGGGGGGGGGGGGGGGGGGGGGGGGGGGGGGGGGGGGGGGGGGGGGGGGGGGGGGGGGGGGGGGGGGGGGGGGGGGGGGGGGGGGGGGGGGGGGGGGGGGGGGGGGGGGGGGGGGGGGGGGGGGDGGGGGGGGGGGGGGGGGGGGGGGGGGGGGGGGGGGGGGGGGGGGGGFGGGGGGFFFFGGGGFFFFGGFFFFGGGGFFGFFFFFFGFFFFFFGG
@M02352:288:000000000-CKWC8:1:1101:17588:10841 1:N:0:TACGCTGC+CGTCTAAT
TACGGAGGGTCCAAGCGTTATCCGGAATCATTGGGTTTAAAGGGTCCGCAGGCGGTCAATTAAGTCAGAGGTGAAATCCCATCGCTCAACGATGGAACTGCCTTTGATACTGATTGACTTGAGTTATATGGAAGTAGATAGAATAAGTAGTGTAGCGGTGAAATGCATAGATATTACTTAGAATACCGATTGCGAAGGCAGTCTACTACGTATATACTGACGCTGAGGGACGAAAGCGTGGGGAGCGAACAGGATTAGATACCCTGGTAGTCCACGCCGTAA
+
DGGGGGGGDGFGGGG8FFGGGGGCGGGGCFGFCFGCEGFGGGGEFGGGFGEGDEGGGCFEECFGGGGFGGGGFGGGCGFGGBFGGC<CEFEFGGFGGFD@FE,DFGGGGGCGFFB?DFGFG9FFCFFGGGFCFDFGFGFFFGGGGDGGGGGF9@CGEGFGGGGGGGGGGCFGGGFGG9>D@FD@FGGGGG*CEGGGCGGGGGFGGGGGFD<?FF9FGGGGFGGGGGGG55DGGGGDGG1:C=520@DGG)<F6<FGB4ABCFGF=FFFFFFAF:43147459
@M02352:288:000000000-CKWC8:1:1101:11726:10858 1:N:0:TACGCTGC+CGTCTAAT
TACGGAGGGTGCAAGCGTTATCCGGAATCATTGGGTTTAAAGGGTCCGTAGGCGGACTAATAAGTCAGAGGTGAAATCCCGCAGCTCAACTGTGGAACTGCCTTTGAAACTGTTAGTCTTGAGTTATTGTGAAGTGGTTAGAATATGTAGTGTAGCGGTGAAATGCTTAGAGATTACATGGAATACCGATTGCGAAGGCAGATCACTAACAATATACTGACGCTGATGGACGAAAGCGTGGGGAGCGAACAGGATTAGATACCCTGGTAGTCCACGCCGTAA
+
GGGGGGGGGGGGGGGGGGGGGGGGGEBFGGGGGGGGGGGGGGGGGGGGGGGGGGGGGGGGGGGGGGGGGGGGGGGGGGGGGGGGGGGGGGGGGGGGGGGGGGGGGGGGGGGGGGGGGGGGGGGGGGGGGGGGGGGGGGGGGGGGGGGGGGGGGGGGGGGGGGGGGGGGGGGGFGFGGGGGGGGFFGGGGGGGGGGGGGGGGGGGGGGGGGGGGGGFGGGGGGGGGGGGGGGGGGGFGGGGGGFFBFGGGGFFFFGGFFFFGGGGFFGFFFFFFGFFFFFFGG
@M02352:288:000000000-CKWC8:1:1101:17601:10860 1:N:0:TACGCTGC+CGTCTAAT
TACGGAGGGTCCAAGCGTTATCCGGAATCATTGGGTTTAAAGGGTCCGCAGGCGGTCAATTAAGTCAGAGGTGAAATCCCATCGCTCAACGATGGAACTGCCTTTGATACTGATTGACTTGAGTTATATGGAAGTAGATAGAATAAGTAGTGTAGCGGTGAAATGCATAGATATTACTTAGAATACCGATTGCGAAGGCAGTCTACTACGTATATACTGACGCTGAGGGACGAAAGCGTGGGGAGCGAACAGGATTAGATACCCTGGTAGTCCACGCCGTAA
+
GGGGGGGGGGGGGGGGGGGGGGGGGEGGGGGGGGGGGGGGGGGGGGGGGGGGGGGGGGGGGGGGGGGGGGGGGGGGGGGGGGGGGGGGGGGFGGGGGGGGGGGGGGGGGGGGGGGGGGGGGGGGGGGGGGGFGGGGGGGGGGGGGGGGGGGGGGGGGGGGGGFGGGGGGGGGGGGGGGGGGGGGGGGGGGGGGGGGGGGGGGGGGGGGGGGGGGGGGGGGGGGDEGGGGGGGGGGFFGGGGGFFFFGGGGFFF0DGBFFFGGGGFFGFFFFFFGFFFFFFGG
@M02352:288:000000000-CKWC8:1:1101:26203:10864 1:N:0:TACGCTGC+CGTCTAAT
TACGGAGGGGGTTAGCGTTGTTCGGAATTACTGGGCGTAAAGCGCACGTAGGCGGATCAGAAAGTATAGGGTGAAATCCCAGGGCTCAACCCTGGAACTGCCTTATAAACTCCTGGTCTTGAGTTCGAGAGAGGTGAGTGGAATTCCGAGTGTAGAGGTGAAATTCGTAGATATTCGGAGGAACACCAGTGGCGAAGGCGGCTCACTGGCTCGATACTGACGCTGAGGTGCGAAAGTGTGGGGAGCAAACAGGATTAGATACCCTGGTAGTCCACACCTTAA
+
GGGGGEGGGGGCGGGGGGGGG@FGGGGGGGFGGGGGGGGGGGGGGGFGGGGGGGGGFCE9<FFGGDFFEFFGGGGGGGFGGGGGGFGGGGGCEGFDEGGFGGGGGGGGGFGGGGGGGGGGGFGGGGGGGFGGGGGGGGGGGGGGGFCGGGGGGG;CF7FFGGGGGGGGGGGCEFGGGG>EEGGGGGGGGGG?EEGGGGGGGGG>CGGGFGGGEGCG*<CCE85CGGGFF7FDCEGFC+2@EGE(,5DFCC@5::<FDF)0<FGGFFGFAFFFF>F:??))2;
@M02352:288:000000000-CKWC8:1:1101:28879:10869 1:N:0:TACGCTGC+CGTCTAAT
TACGGAGGGGGTTAGCGTTGTTCGGAATTACTGGGCGTAAAGCGCACGTAGGCGGATCAGAAAGTATAGGGTGAAATCCCAGGGCTCAACCCTGGAACTGCCTTATAAACTCCTGGTCTTGAGTTCGAGAGAGGCGAGTGGAATTCCAAGTGTAGAGGTGAAATTCGTAGATATTTGGAGGAACACCAGTGGCGAAGGCGGCTCACTGGCTCGATACTGACGCTGAGGTACGAAAGTGTGGGGAGCAAACAGGATTAGATACCCTGGTAGTCCACACCGTAA
+
GGGGGCBCCECCEDEFGFFD:EFCFGCFFFFGGE8FCGGGGAEFECGGGFGGGEEGGGGGG9=FGGG?FFFGGGGGGGGGGGGDEFGGGGGGGEGGGGGGG@FAFFGEGGDEFFGGGFFGG<<FGGGGGFGFGG*>:CFGFG9>CGFCGGFCFFFGFGGGGGFFFFGC=EEGGGFE9CFGGGFGGGGGGGFFGE@C>EEEGGGCGGFGFFG?EEGGGEFCGGDEC5@CFC>DEEC>FFFCCE@<>@FGF<7?B06DFF<FFGCF6>*9AFA4FFF:3?E?GC
@M02352:288:000000000-CKWC8:1:1101:28862:10873 1:N:0:TACGCTGC+CGTCTAAT
TACGGAGGGGGTTAGCGTTGTTCGGAATTACTGGGCGTAAAGCGCACGTAGGCGGATCAGAAAGTATAGGGTGAAATCCCAGGGCTCAACCCTGGAACTGCCTTATAAACTCCTGGTCTTGAGTTCGAGAGAGGTGAGTGGAATTCCAAGTGTAGAGGTGAAATTCGTAGATATTTGGAGGAACACCAGTGGCGAAGGCGGCTCACTGGCTCGATACTGACGCTGAGGTACGAAAGTGTGGGGAGCAAACAGGATTAGATACCCTGGTAGTCCACACCGTAA
+
GGGGGGGGGGGGGGGGGGGFGGGGGGGGGGGGGGGGGGGEFGGGGGGGGGGGGGGGGGGGGGFGGGGGGGGGGGGGFGGGGGGGGGGGGGGGGGGGGGGGGGGGGGGFGGGGGGGGGGGGGGGGGGGGGGGGGGEGGGGGGGGGGGGGGGFGGGGGGGGGGGGGGGGGGGGFGDGFGGGGGGGGGGGGGGGGGEGG5CGECEGGGGGGGGGGGGGGGGGGGGGEGGGGGGGGGGGEGC>EEGBFFEGGGGFFFFGGFFBFGGGG?FFFFFAAFDFF?<@?GG
@M02352:288:000000000-CKWC8:1:1101:24629:10911 1:N:0:TACGCTGC+CGTCTAAT
TACGGAGGATCCAAGCGTTATCCGGAATCATTGGGTTTAAAGGGTCCGTAGGTGGATAATTAAGTCAGAGGTGAAATCCTGCAGCTCAACTGTAGAATTGCCTTTGATACTGGTTATCTTGAGTTATTATGAAGTAGTTAGAATATGTAGTGTAGCGGTGAAATGCATAGATATTACATAGAATACCAATTGCGAAGGCAGATTACTAATAATATACTGACACTGATGGACGAAAGCGTGGGGAGCGAACAGGATTAGATACCCTGGTAGTCCACGCCGTAA
+
GGGGGGGGGGGGGGGGGGGGGGGGGBFF<FFGGFGFEECCEFGGGGGGFGGGGGGFCGGGGCFGGGGGGGGE@FGGGGGGGGFFGGFGF8FFGGGFCGGEGGGGGGGGGGGGG?ACFDGGGAEFGGEGEAFFEGGFGGFFGFAFGGFFFGGFGGGGG:C:FFDFGGGGGGGGCDGGGFGGGFGGGG7EGFCGFGGGGGGGGGG;FGGGGCFCFGGGGGGGGGGGCDFGGGFGGGGFGG9CEGFDBFGGGDDFF6FGFFFFG7CF67C;A@>AFGFF>?5(7>
@M02352:288:000000000-CKWC8:1:1101:2119:10914 1:N:0:TACGCTGC+CGTCTAAT
TACGGAGGGTCCGAGCGTTATCCGGAATCATTGGGTTTAAAGGGTCCGCAGGCGGTCGATTAAGTCAGAGGTGAAATCCCATAGCTCAACTATGGAACTGCCTTTGATACTGGTTGACTTGAGTCATATGGAAGTAGATAGAATGTGTAGTGTAGCGGTGAAATGCATAGATATTACACAGAATACCGATTGCGAAGGCAGTCTACTACGTATGTACTGACGCTCATGGACGAAAGCGTGGGGAGCGAACAGGATTAGATACCCTGGTAGTCCACGCCGTAA
+
GGGGGGGGGGGGGGGGGGGGGGGGGGDGGCGFGGGGGGGEGGGGGGGGGGGGGGGGGGGGGGGGGGGGFGGGGGGGGGGGGFGGGGGGGGFGGGGGFGGGGFFGGGGGGGGGGGGGGGGGGFFGGFGGGGGGCFGGGGGGGGCGGGGGGGGFGGGGGGGGGGGGGGGGGGGGGGGGGGGGGGFFGGGGGGGGGGGGGGGGGGGGGGFFGDGCFFGGGGGGGGGGEDGGCFGGGGGFGGDGGGFFFFDCEDEF6<GCBFFFGGGFFFGFFFAF6D??F?@1CD
@M02352:288:000000000-CKWC8:1:1101:2130:10929 1:N:0:TACGCTGC+CGTCTAAT
TACGGAGGGTCCGAGCGTTATCCGGAATCATTGGGTTTAAAGGGTCCGCAGGCGGTCGATTAAGTCAGAGGTGAAATCCCATAGCTCAACTATGGAACTGCCTTTGATATTGGTTGACTTGATTCATATGGAAGTAGATAGAATGTGTAGTGTAGCGGGGAAATGCATAGATATTACACAGAATACCGATTGCGAAGGCAGTCTACTACGTATGTACTGACGCTCATGGACGAAAGCGTGGGGAGCGAACAGGATTAGATACCCTGTTAGTCCACGCGGTAA
+
CFFGGFG:@FFGGGGGGGGGGG@CCB:,CFGFGGGGGGFGGGGGGF@FEE7EEGGBFCFG9?FFEGGGGFGFFGGGGGEFGFFFGFGGGF,A99BFEF<EGGFFGCDB?,,C9FFGGFFDC9,,:BFECCCE@EFGGG9@BD9,><ADA<@CGFCFGF**>FF,>BE@=C9@;C@9@B,,;FFGGGFC**48?CCCE>GGEFFGGGGGGGG9CFFF9CCFGDCCDDGF<?<)*?D>GG*/C?:11>GDGGEF?(2>??<6CFGF6>*9)7.<FG?3;(09<C
@M02352:288:000000000-CKWC8:1:1101:17316:10940 1:N:0:TACGCTGC+CGTCTAAT
TACGGAGGGTGCAAGCGTTAATCGGAATTACTGGGCGTAAAGCGCGCGTAGGTGGTTCAGTCAGTCAGATGTGAAAGCCCCGGGCTCAACCTGGGAACTGCACCTGATACTGCTGAACTAGAGTACGGTAGAGGGTAGTGGAATTTCCTGTGTAGCGGTGAAATGCGTAGATATAGGAAGGAACACCAGTGGCGAAGGCGACTACCTGGACTGATACTGACACTGAGGTGCGAAAGCGTGGGGAGCAAACAGGATTAGATACCCTGGTAGTCCACGCCGTAA
+
GGGGGGGGGGGGGGGGGGGG,CFFGGGFGGGGGGGGGGGGGGGGGGGGFGFGGGGCGGGGGGGGGGGGGGGGGGGGGGGGGGGGGGGGGCGGGGGGGGGGGGGGGGGGGGGGGGGGGGGGGGGGGGGGGFGGGGGFFGGGGGGGGGGGGGGGGGGGGGGGGGGGGGGGGGGGGGFGFFFGGGGFFCGGGGGGGGGGGGGGGDCG<CGDCCCGGGGFGGGGGGF6FGFGGGFGGGGFGGGGGGFF;EDGGGF:?:FCBFAFFCF*6>CFFFBAFFFF;FFFGD
@M02352:288:000000000-CKWC8:1:1101:17298:10943 1:N:0:TACGCTGC+CGTCTAAT
TACGGAGGGTGCAAGCGTTACTCGGAATTACTGGGCGTAAAGCGCGCGTAGGTGGTTCAGTCAGTCAGATGTGAAAGCCCCGGGCTCAACCTGGGAACTGCACCTGATACTGCTGAACTAGAGTACGGTAGAGGGTAGTGGAATTTCCTGTGTAGCGGTGAAATGCGTAGATATAGGAAGGAACACCAGTGGCGAAGGCGACTACCTGGACTGATACTGACACTGAGGTGCGAAAGCGTGGGGAGCAAACAGGATTAGATACCCTGGTAGTCCACGCCGTAA
+
FGGGGGGGGGGGGGGGGGGG,@FDGGDFGGGGGGGGGGGGGGGGGGGGGGGGGGGGGGGGGGGGGGGGGGGGGGGGGGGGGGGGGGGGGGGGGGGGGGGGGGGGGGGGGGGGGGGGGGGGGGGGGGGGGGGFGGGGGGGGGGGGGGGGGGGGGFGGGGGGGGGGGGGGGGGGGGGGGGGGGGGGGGGGGGGGGGGGGGGGGGGGGGGGGGGGGGGFGGGGGGGGGFGGGGGGGGGFGGGGGGFFFFGFGGFFFFGGFFFFGGGGFFGFDFAF=C?<BFFFGC
@M02352:288:000000000-CKWC8:1:1101:22773:10943 1:N:0:TACGCTGC+CGTCTAAT
TACGGAGGGTCCAAGCGTTATCCGGAATCATTGGGTTTAAAGGGTCCGCAGGCGGTCAATTAAGTCAGAGGTGAAATCCCATAGCTTAACTATGGAACTGCCTTTGATACTGGTTGACTTGAGTTATACGGAAGTAGATAGAATAAGTAGTGTAGCGGTGAAATGCATAGATATTACTTAGAATACCGATTGCGAAGGCAGTCTACTACGTATGTACTGACGCTCATGGACGAAAGCGTGGGGAGCGAACAGGATTAGATACCCTGGTAGTCCACGCCGTAA
+
GGGGGGGGGEGGGGGGG:FGE@FFEEEFDGGGGGGB@FGGGGGGGCFEGGGGGGE@7FGFFGGGGGGGGGGGGGGGFGGGGEFGGFGGGGF,FEGFGGGGGGGGGGGGFGGGGGGGFGGAFGGGGGGGFFGG:FFGGGGGGGGGGGGDGGGGGGGGGGGGGGGGGGGGGGGGGGGFDAFFGGGGGFGCEEGFGGGGGGGGGEGGGFGF?EDGFGGGGGGGGGGGGGGGGGGGGGGFGGDGGGFFFDGGGGFFFFC:<FAFGGGGFFFFDFAFFGFFF:>>GG
@M02352:288:000000000-CKWC8:1:1101:7298:10959 1:N:0:TACGCTGC+CGTCTAAT
TACGAGGGGTGCAAGCGTTAATCGGAATTACTGGGCGTAAAGCGTGCGTAGGTGGTTTGTTAAGCAAGATGTGAAAGCCCCGGGCTCAACCTGGGAACTGCATTTTGAACTGGCAAACTAGAGTATTGTAGAGGGTAGTGGAATTTCCAGTGTAGCGGTGAAATGCGTAGAGATTGGAAGGAACATCAGTGGCGAAGGCGGCTACCTGGACAAATACTGACACTGAGGCACGAAAGCGTGGGGAGCAAACAGGATTAGATACCCTGGTAGTCCACGCCGTAA
+
GGGGFGGGGGGGGGGGGGGGGGGGGGGGGGGGGGGGGGGGGGGGGGGGFGGGGGGGGGGGGGGFGDGGGGGGGGGGGGGGGGGGGGGGGGGGGGGGGGGGGGGGGGGGGGGGGGGGGGGGGGGGGGGGGGGGGGGGGGGGGGGGGGGGGGGGGGGGEGGGGGGGFGGGGGEGGGGGGGGGGGGGGGGGGGGGGGGGGGGGGGGGGGGGGGGGGGGGGGGGFGGGGGGGGCFGGGGFGGGGGDBFFFGGGGFFFFGGFFAFFFGGFFGFFFFFFGFFFFFBCC
@M02352:288:000000000-CKWC8:1:1101:19091:10968 1:N:0:TACGCTGC+CGTCTAAT
TACGAGGGGTGCAAGCGTTAATCGGAATTACTGGGCGTAAAGCGTGCGTAGGTGGTTTGTTAAGCAAGATGTGAAAGCCCCGGGCTCAACCTGGGAACTGCATTTTGAACTGGCAAACTAGAGTATTGTAGAGGGTAGTGGAATTTCCAGTGTAGCGGTGAAATGCGTAGAGATTGGAAGGAACATCAGTGGCGAAGGCGGCTACCTGGACAAATACTGACACTGAGGCACGAAAGCGTGGGGAGCAAACAGGATTAGATACCCTGGTAGTCCACGCCGTAA
+
GGGG<CEFGGGGGGGGGFGGGGGGGGGGGGGGGGGGGGGGGGGGGGGGCFGGGGGGGGGGGGGGGGGGGGGGGGGGGGGGGGGGGGGGGGGGGGGGGGGGGGGGGGGGGGGGGGGGGGGGGGGGGGGGGGGGGGGGGGGGGGGGGGGGGGGGGGGGGGGGGGGGFGGGGGGGGGDGGGGGGGGGGGGGGGGGGGGGGGGGGGGGGGGGGGGGGGGFGGGGGGGGGGGGGGGGEGGFGGGGGEFFFFGGFGFFFFGGFFBFGGGGFFGF2BAFFGFFBFF>GC
@M02352:288:000000000-CKWC8:1:1101:5755:10990 1:N:0:TACGCTGC+CGTCTAAT
TACGGAGGGTCCGAGCGTTATCCGGAATCATTGGGTTTAAAGGGTCCGCAGGCGGTCGATTAAGTCAGAGGTGAAATCCCATAGCTCAACTATGGAACTGCCTTTGATACTGGTTGACTTGAGTCATATGGAAGTAGATAGAATGTGTAGTGTAGCGGTGAAATGCATAGATATTACACAGAATACCGATTGCGAAGGCAGTCTACTACGTATGTACTGACGCTCATGGACGAAAGCGTGGGGAGCGAACAGGATTAGATACCCTGGTAGTCCACGCCGTAA
+
GGGGGGGGGGGGGGGGGGGGGGGGGGGGGGGGGGGGGGGGGGGGGGGGGGGGGGGGGGGGGGGGGGGGGGGGGGGGGGGGGGGGGGGGGGGGGGGGGGGGGGGGGGGGGGGGGGGGGGGGGGGGGGGGGGGGGGGGGGGGGGGGGGGGGGGGGGGGGGGGGGGGGGGGGGGGGGGGGGGGGGGGGGGGGGGGGGGGGEGGGGGGGGGGGGGGGGGGGGGGGGGGGGGGGGGGGGGFGGGGGGFFFFGGGGFFFFGGFFFFGGGGFFGFFFFFFGFFFFFFGD
@M02352:288:000000000-CKWC8:1:1101:24200:11019 1:N:0:TACGCTGC+CGTCTAAT
TACGGAGGGTCCGAGCGTTAATCGGAATTACTGGGCGTAAAGCGCACGCAGGCGGTTTGTTAAGCTAGATGTGAAAGCCCTGGGCTCAACCTGGGAATTGCATTTAGAACTGGCAGGCTAGAGTTTTGGAGAGGGGAGTGGAATTCCAGGTGTAGCGGTGAAATGCGTAGATATCTGGAGGAACATCAGTGGCGAAGGCGACTCCCTGGTCAGTAACTGACGCTCATGTGCGAAAGTGTGGGTAGCGAACAGGATTAGATACCCTGGTAGTCCACACCGTAA
+
GGGGGGGGGGGGGGGGGGGGGGGGGGGGGGGGGGGGGGGGGGGGGGGGGGGGGGGFGGGGGGGGGGGGGGGGGGGGGGGGGGGGGGGGGGGGGGGGGGGGGGGGGGGGGGGGGGGGGGGGGGGGGGGGGGGGGGGGGGGGGGGGGGGGGGGGGGGGGGGGGGGGGGGGGGGGGGGGGGFFGEGGGGGGGGGGGGGGGGGGGGGGGGGGGGGGGGGGGGGGGGGDGGGGGGGGGGGFGGGGGGFFFFGGGGFFBFFGFFAFGGGGFFGFFFBFFGFFFFFFGG
@M02352:288:000000000-CKWC8:1:1101:2473:11038 1:N:0:TACGCTGC+CGTCTAAT
TACGGAGGATCCAAGCGTTATCCGGAATCATTGGGTTTAAAGGGTCCGTAGGTGGATAATTAAGTCAGAGGTGAAATCCTGCAGCTCAACTGTAGAATTGCCTTTGATACTGGTTGTCTTGAGTTATTATGAAGTAGTTAGAATATGTAGTGTAGCGGTGAAATGCATAGATATTACATAGAATACCAATTGCGAAGGCAGATTACTAATAATATACTGACACTGATGGACGAAAGCGTGGGGAGCGAACAGGATTAGATACCCTGGTAGTCCACGCCGTAA
+
GCFDFEGE:CFGFCGGGFEGGGFCGC+@@CFFFFG,BFFACFFGDFGGEGGGCEFDDFGGGGGGGGGGGGFFGGGGGEGGGGCCE<FGGFAFFFGGGGGFGGGGGFGGFGGGGEGEGGGGGCGDGFEFGGGGFGGFGEFAFGAFFGDGGGFGGGFCFCFGGGGGGGGFFGGFFA:FG9EGGGFGFGGGGGGGCEGGGGFGGFFFGGGD:;@EGGGFDFFFCGGFFFEGFFGDGGGFCE:EGGD?FFGDDCBF??C><FBFGG+9@FGFAFAFFG44;?BFGD
@M02352:288:000000000-CKWC8:1:1101:10132:11045 1:N:0:TACGCTGC+CGTCTAAT
TACGGAGGGTCCGAGCGTTATCCGGAATCATTGGGTTTAAAGGGTCCGCAGGCGGTCGATTAAGTCAGAGGTGAAATCCCATAGCTCAACTATGGAACTGCCTTTGATACTGGTTGACTTGAGTCATATGGAAGTAGATAGAATGTGTAGTGTAGCGGTGAAATGCATAGATATTACACAGAATACCGATTGCGAAGGCAGTCTACTACGTATGTACTGACGCTCATGGACGAAAGCGTGGGGAGCGAACAGGATTAGATACCCTGGTAGTCCACGCCGTAA
+
GGGGGGGGGGGGGGGGGGGGGGGGGGGGGGGGGGGGGGGGGGGGGGGGGGGGGGGFEGGGGGGGGGGGGGGGGGGGGGGGGGGGGGGGGGGGGGGGGGGGGGGGGGGGGGGGGGGGGGGGGGGGGGGGGGGGGGGGGGGGGGGGGGGGGGGGGGGGGGGGGGGGGGGGGGGGGGGGGGGGGGGGGGGGGGGGGGGGGGGGGGGGGGGGGGGGGGGGGGGGGGGGGGGGGGGGGGGFGGGGEGFFFFGGGGFFFFGGFFFFGGGGFFGFFFFFFGFFFFFFGG
@M02352:288:000000000-CKWC8:1:1101:8037:11046 1:N:0:TACGCTGC+CGTCTAAT
TACGAGGGGTGCAAGCGTTAATCGGAATTACTGGGCGTAAAGCGTGCGTAGGTGGTTTGTTAAGCAAGATGTGAAAGCCCCGGGCTCAACCTGGGAACTGCATTTTGAACTGGCAAACTAGAGTATTGTAGAGGGTAGTGGAATTTCCAGTGTAGCGGTGAAATGCGTAGAGATCTGAAGGAATACCAGTGGCGAAGGCGGCCACCTGGACAATAACTGACGCTCATGTACGAAAGCGTGGGGAGCAAACGGGATTAGATACCCCGGTAGTCCACGCCGTAA
+
GGGGCFGGGGGGGGGGGGGGGGGGGGGGGGGGGGGGGGGGGGGGGGGGGGGGGGGGGGGGGGGGGGGGGGGGGGGGGGGGGGGGGGGGGGGGGGGGGGGGGGGGGGGGGGGGGGGGGGGGGGGGGGGGGGGGGGGGGGGGGGGGGGGGGGGGGGGGGGGGGGGGGGGGGGGGGGGGGGGGGGGGGGGGGGGGGGGGGGGGGGGGGGGGGGGGGGGGGGGGGGGGGGGGGGGGGGGBFGGGGGEFFFGGGGFFF?GGFFFFGGGGFFGFFFFFFGFFFFFFGG
@M02352:288:000000000-CKWC8:1:1101:5100:11067 1:N:0:TACGCTGC+CGTCTAAT
TACGGAGGGTGCAAGCGTTAATCGGAATTACTGGGCGTAAAGCGCGCGTAGGCGGATTGTTAAGTCAGATGTGAAAGCCCTGGGCTCAACCTAGGAACTGCATTTGAAACTGGCAATCTTGAGTATGGTAGAGGTAAGCGGAATTTCCAGTGTAGCAGTGAAATGCGTAGAGATTGGAAGGAATATCGATGGCGAAGGCAGCTTACTGGGCCAATACTGACGCTGAGGTGCGAAAGCGTGGGTAGCGAACGGGATTAGATACCCCGGTAGTCCACGCCGTAA
+
GGGGGGGGGGGGGGGGGGGGFFGGGGGGGGGGGGGGGGGGGGGGGEGGEGGGDGGCF:<FGGGGGGGGGFGGGGGGGGGGFFFGGGGGGGGGGGGGGFFGGDFGGGGGGGGGGG8DFFGGGGGGCFEGFFGGGGGACFGGGGGGGGG,@FGGGGGG9FGGGGGGGGGGGGG9FGFCCFGGGGG,:FGEFGGGGGGGGGGCEGG+<EGGFCF*;F?CGGGGGDGGGG=GFFGGGGGECGGGGCEFFFDDGGDEFFGGFF>FGGGG3@GBBFFFFGFBFFFFGG
@M02352:288:000000000-CKWC8:1:1101:19385:11074 1:N:0:TACGCTGC+CGTCTAAT
TACGGAGGGGGTTAGCGTTGTTCGGAATTACTGGGCGTAAAGCGTACGTAGGCGGATTAGTAAGTTAGGGGTGAAATCCCAGGGCTCAACCCTGGAACTGCCTTTAATACTGCTAGTCTTGAGTTCGAGAGAGGTGAGTGGAATTCCAAGTGTAGAGGTGAAATTCGTAGATATTTGGAGGAACACCAGTGGCGAAGGCGGCTCACTGGCTCGATACTGACGCTGAGGTACGAAAGTGTGGGGAGCAAACAGGATTAGATACCCTGGTAGTCCACACCGTAA
+
GGGGGFFGGGGGGGGGGGGGGGGGGGGGGGGGGGGGGGGGGGGGGGGGGGGGGGGGGGGGGGGGGGGGGGGGGGGGGGGGGGGGGGGGGGGGGFGGGGGGGGGGGGGGGGGGGGGGGGGGGGGGGGGGGGGGGGGGGGGGGGGGGGGGGGGGGGGGGGGGGGGGGGGGGGGGGGGGGFGGGEGGGGGGGGGGGGGGGGGGGGGGGGGGGGGGGGGGGGGGGGGGGGGGGGGGGGGFGGGGGGFFFFGGGGFFFFGGFFFFGGGGFF5@AFAFFGFFFFFFGG
@M02352:288:000000000-CKWC8:1:1101:26704:11084 1:N:0:TACGCTGC+CGTCTAAT
TACGGAGGGTCCGAGCGTTATCCGGAATCATTGGGTTTAAAGGGTCCGCAGGCGGTCGACTAAGTCAGAGGTGAAATCCCATAGCTCAACTATGGAACTGCCTTTGATACTGGTTGACTTGAGTCATATGGAAGTAGATAGAATGTGTAGTGTAGCGGTGAAATGCATAGATATTACACAGAATACCGATTGCGAAGGCAGTCTACTACGTATGTACTGACGCTCATGGACGAAAGCGTGGGGAGCGAACAGGATTAGATACCCTGGTAGTCCACGCCGTAA
+
GGGGGFGGGGGGGGGGGGGGGGGGGGGGGGGGGGGGGGGGGGGGGGGGGGGGGGGFGGGGGGGGGGGGGGGGGGGGGGGGGGGGGGGGGGGGGGGGGGGGGGGGGGGGGGGGGGGGGGGGGGGGGGGGGGGGGGGGGGGGGGFGGGGGGGGGGGGGGGGGGGGGGGGGGGGGGGGGGGGGGGFCGGGGGGGGGGGGGGGGGGGGGGGGGGGGGGGGGGGGGGGGEGGGGGGGGGGFGGGGGGFFFFGGGGFFFFFGFFFFGGGGFFGFFFFFFGFFFBFFGG
@M02352:288:000000000-CKWC8:1:1101:22828:11114 1:N:0:TACGCTGC+CGTCTAAT
TACGGAGGGGGTTAGCGTTGTTCGGAATTACTGGGCGTAAAGCGTACGTAGGCGGATTAGTCAGTTAGGGGTGAAATCCCAGGGCTCAACCCTGGAACTGCCTCTAATACTGCTAGTCTTGAGTTCGAGAGAGGTGAGTGGAATTCCAAGTGTAGAGGTGAAATTCGTAGATATTTGGAGGAACACCAGTGGCGAGGCGGCTCACTGGCTCGATACTGACGCTGAGGTACGAAAGTGTGGGGAGCAAACAGGATTAGATACCCTGGTAGGCCACACCGTAAA
+
GGGGGFFGGGGGGGGGGGGGGGGGGGGGGGGGGGGGGGGGGGGGGGGGGGGGGGGGGGGGGGGGGGGGGGGGGGGGGGGGGGGGGGGGGGGGGGGGGGGGGGGGGGGGGGGGGGGGGGGGGGGGGGGGGGGGGGGGGGGGGGGGGGGGGGGGGGGGGGGGGGGGGGGGGGGGGGGGGGGGGGGGGGGGGGGGGGGDGEEGE5/<@FFGF87=88@ECC<EG8*8:CF<9:CCGGDBG9>EGG@>3FGGFC)714DF77670<FCFF76)))5<5<0:9.(>F
@M02352:288:000000000-CKWC8:1:1101:18142:11131 1:N:0:TACGCTGC+CGTCTAAT
TACGAGGGGTGCAAGCGTTAATCGGAATTACTGGGCGTAAAGCGTGCGTAGGTGGTTTGTTAAGCAAGATGTGAAAGCCCCGGGCTCAACCTGGGAACTGCATTTTGAACTGGCAAACTAGAGTATTGTAGAGGGTAGTGGAATTTCCAGTGTAGCGGTGAAATGCGTAGAGATTGGAAGGAACATCAGTGGCGAAGGCGGCTACCTGGACAAATACTGACACTGAGGCACGAAAGCGTGGGGAGCAAACAGGATTAGATACCCTGGTAGTCCACGCCGTAA
+
GGGGFGGGGGGGGGGGGGGGDFGGGGGGGGGGGGGGGGGGGGGGGGGGGGGGGGGGGGGGGGGGGGGGGGGGGGGGGGGGGGGGGGGGGGGGGGGGGGGGGGGGGGGGGGGGGGGFGGGGGCGGGGGFGGGGGGEGGGGGGGDFGGGGGGGGGGGGGGGGGGGGGGGGGGGGGGGGGGGGGGGGFFGGGGGFGGGGGGGGGGGGGGGGGDGGGGGGGGGGGGGFGGGGGGGGGGGFGGGGGDEFFFGGGGFF?FGGFFFFGGGGFFGFFF<A=7*13?FFGG
@M02352:288:000000000-CKWC8:1:1101:20055:11133 1:N:0:TACGCTGC+CGTCTAAT
TACGGAGGGTCCGAGCGTTATCCGGAATCATTGGGTTTAAAGGGCCCGCAGGCGGTCGATTAAGTCAGAGGTGAAATCCCATAGCTCAACTATGGAACTGCCTTTGATACTGGTTGACTTGAGTCATATGGAAGTAGATAGAATGTGTAGTGTAGCGGTGAAATGCATAGATATTACACAGAATACCGATTGCGAAGGCAGTCTACTACGTATGTACTGACGCTCATGGACGAAAGCGTGGGGAGCGAACAGGATTAGATACCCTGGTAGTCCACGCCGTAA
+
GGGGGGGGGGGGGGGGGGGGGGGGGGGGGGGGGGGFFGGGGGGGGGGGGGGGGGGGGGGGGGGGGGGGGGGGGGGGGGGGGGGGGGGGGGGGGGGGGGGGGGGGGGGGGGGGGGGGGGGGGGGGGGGGGGGGGGGGGGGGGGGGGGGGGGGGGGGGGGGGGGGGGGGGGGGGGGGGGGGGGGGGGGGGGGGGGGGGGGGGGGGGGGGGGGGGGGGGGGGGGGGGGGGGGGGGGGGFGGGGGGFFFFGGGGFFFFGGFFFFGGGGFFGFFFFFFGFF>FFFGG
@M02352:288:000000000-CKWC8:1:1101:3643:11151 1:N:0:TACGCTGC+CGTCTAAT
TACGGAGGGTGCGAGCGTTAATCGGAATTACTGGGCGTAAAGCGTACGCAGGCGGTTTGTTAAGCGAGATGTGAAAGCCCCGGGCTCAACCTGGGAACTGCATTTCGAACTGGCAAACTAGAGTGTGATAGAGGGTGGTAGAATTTCAGGTGTAGCGGTGAAATGCGTAGAGATCTGAAGGAATACCGATGGCGAAGGCAGCCACCTGGGTCAACACTGACGCTCATGTACGAAAGCGTGGGGAGCAAACGGGATTAGATACCCCGGTAGTCCACGCCGTAA
+
GFGGGEGGGEGGGDGGGGGGGGGGGGEGGGGGGGGGGGGGFGGGGGGGGGGGGGGGGGGGGGGGGGGGGGGFGGGGGGGGGGGGGCGGGGGGGGGGGGGGGFGFGGGGGGGGGGGCGFDGGGGFBFGGGGGGGGGGGGGGGGGGGGGGGGGGGGGGGGGGGGGGGGGGGGEGGGGGGGGGGGGGGGGGGGGGGGGGGGGGGGGGGGGGGGGGGGGGGGGGGGGGGGGGGGGGGGGFGGGGCGB0>FGGGGFFF?DGDFFFD:CFFFGEFFAAFGFFFFFFGD
@M02352:288:000000000-CKWC8:1:1101:4916:11151 1:N:0:TACGCTGC+CGTCTAAT
TACGGAGGATCCAAGCGTTATCCGGAATCATTGGGTTTAAAGGGTCCGTAGGTGGATAATTAAGTCAGAGGTGAAATCCTGCAGCTCAACTGTAGAATTGCCTTTGATACTGGTTGTCTTGAGTTATTATGAAGTAGTTAGAATATGTAGTGTAGCGGTGAAATGCATAGATATTACATAGAATACCAATTGCGAAGGCAGATTACTAATAATATACTGACACTGATGGACGAAAGCGTGGGGAGCGAACAGGATTAGATACCCTGGTAGTCCACGCCGTAA
+
GGGGGGGGGGGGGGGGGGGGGFGGGGGGGGGGGGGGGGGGGGGGGGGGGGGGGGGGGGAGGGGGGGGGGGGGGGGGGGGGGGGGGGGGGGGGGGGGGGGGGGGGGGGGGGGGGGGGGGGGGFGGGGGGGGGGGGGGGGGGGGGGGGGGGGGGGGGGGGGGGGGGGGGGGGGGGGGCGGGGGGGGGGGGGGGGGGGDGGGGGGGGGGGEDGGGGGGGGGGGGGGGGGGGGGGGGGGFGGGGGGF@@FGDGGDF??GGFFFFCFGGFFGFFFFFFGFFF?EFGC
@M02352:288:000000000-CKWC8:1:1101:16280:11156 1:N:0:TACGCTGC+CGTCTAAT
TACTAAAGGTGCAAGCGTTAATCGGAATTACTGGGCGTAAAGCGCGCGTAGGTGGTTTGTTAAGTTGGATGTGAAAGCCCAGGGCTCAACCTTGGAACTGCATTCAAAACTGACTCACTAGAGTACGAGAGAGGTTAGTGGAATTTCCTGTGTAGCGGTGAAATGCGTAGAGATGGGAAGGAACACCAGTGGCGAAGGCGACTGACTGGCTCGATACTGACACTGAGGTGCGAAAGCGTGGGGAGCAAACAGGATTAGACACCCTGGTAGTCCACGCCGTAA
+
GFGGFEFFGGGGGFGGGFG:@FGFGCEFGEGGFFFEGGGGGFGGGGGGGEFGGGGFGGGFFF?EEGGGGGGGFGGGGGGGGFFDEFGGFGGGGDGGGGGGGGGGCFFGGGGGGGGGGGGGGGGGGGG@FEGGGGGGGGGGGGGGFGGGGGGGGGGDGGGGGGFGGGGGGGGGCFGGGGGGGGGGGGGFGGGGGGGGGGDGGGGGGGGGGGGGGGGGEGFGCFGGG=GGG5CGEGGFGGGGGGFFBEGGGGFFBFFFFFFFGGGGFFDFFFFFFG@?BFFBDC
@M02352:288:000000000-CKWC8:1:1101:22737:11159 1:N:0:TACGCTGC+CGTCTAAT
TACGGAGGGGGTTAGCGTTGTTCGGAATTACTGGGCGTAAAGCGTACGTAGGCGGATTAGTCAGTTAGGGGTGAAATCCCAGGGCTCAACCCTGGAACTGCCTCTAATACTGCTAGTCTTGAGTTCGAGAGAGGTGAGTGGAATTCCAAGTGTAGAGGTGAAATTCGTAGATATTTGGAGGAACACCAGTGGCGAAGGCGGCTCACTGGCTCGATACTGACGCTGAGGTACGAAAGTGTGGGGAGCAAACAGGATTAGATACCCTGGTAGTCCACACCGTAA
+
GGGGGFGGGGGGGGGGGGGGGGGGGGGGGGGGGGGGGGGGGGGGGGGGGGGGGGGGGGGGGGGGGGGGGGGGGGGGGGGGGGGGGGGGGGGGGGGGGGGGG<FGGGGGGGGGGGGGGGGGGGGGGGGGGGGGGGGGGGGGGGGGGGGGGGGGGGGGGGGGGGGGGGGGGGGCFGGGGGGGGGGGGGGGGGGGGGGGGGGGGGGGGGGGGGGGGGGGGGGGGGGGGGGGGGGGGFDFGGGGGGFFFFGGFGFF?BGGFFFFGGEGFFF@AFFBFGFFFFFFDD
@M02352:288:000000000-CKWC8:1:1101:2877:11171 1:N:0:TACGCTGC+CGTCTAAT
TACGGAGGGTGCGAGCGTTAATCGGAATTACTGGGCGTAAAGCGTACGCAGGCGGTTTGTTAAGCGAGATGTGAAAGCCCCGGGCTCAACCTGGGAACTGCATTTCGAACTGGCAAACTAGAGTGTGATAGAGGGTGGTAGAATTTCAGGTGTAGCGGTGAAATGCGTAGAGATCTGAAGGAATACCGATGGCGAAGGCAGCCACCTGGGTCAACACTGACGCTCATGTACGAAAGCGTGGGGAGCAAACGGGATTAGATACCCCGGTAGTCCACGCCGTAA
+
GGGGDGEGDGFGGGGGGGGGDCGFCC,CFGGGGGGFGGGFFGGGGEFGGGGGGGGGEFEGGGGGGGGGGDEGGGGGGGGDFEGGGGGGGGGFFGGGGGGGGGGFGF<FFFGECG<,>FG@C9AFG@=@FFGFGG*>CGEGGGGGGGF9DFGGGGGGEGGGGGFFGGGGGEG99FG@+;C9CFGF:FGEGG:BFG5EGEGGGGC8:CEFCFC6@+CCEGGGG8ECEGGGECGGGFDD*>DC8C),(85>GG5@?BGGFF2FFGGG>:GEBDBDFCF096@FC>
@M02352:288:000000000-CKWC8:1:1101:11698:11261 1:N:0:TACGCTGC+CGTCTAAT
TACGGAGGGTCCGAGCGTTATCCGGAATCATTGGGTTTAAAGGGTCCGCAGGCGGTCGATTAAGTCAGAGGTGAAATCCCATAGCTCAACTATGGAACTGCCTTTGATACTGGTTGACTTGAGTCATATGGAAGTAGATAGAATGTGTAGTGTAGCGGTGAAATGCATAGATATTACACAGAATACCGATTGCGAAGGCAGTCTACTACGTATGTACTGACGCTCATGGACGAAAGCGTGGGGAGCGAACAGGATTAGATACCCTGGTAGTCCACGCCGTAA
+
GGGGGGGGGGGGGGGGGGGGGGGGGGGGGGGGGGGGGGGGGGGGGGGGGGGGGGGGGGGGGGGGGGGGGGGGGGGGGGGGGGGGGGGGGGGGGGGGGGGGGGGGGGGGGGGGGGGGGGGGFGGGGGGGGGGGGGGGGGGGGGGGGGGGGGGGGFGGGGGGGGGGGGGGGGGGGGGGGGGGGGGGGGGGGGGGGGGGGGGGGGGGGGFGGGGGGGGGGGGGGGGGGGGGFGGGEGGFGGGGGGFFFFGGGGEF?FGGFFFFGGGGFFGFAFFFFGFB>FF>D>
@M02352:288:000000000-CKWC8:1:1101:11772:11270 1:N:0:TACGCTGC+CGTCTAAT
TACGGAGGGTGCGAGCGTTATTCGGAATTACTGGGCGTAAAGCGTACGCAGGCGGATTGTTAAGCGAGATGTGAAAGCCCAGGGCTCAACCCTGGAACTGCATCTCGTACTGGTAAACTAGAGTGCGATAGAGGTTGGTAGAATTTCAGGTGTAGCGGTGAAATTCGTAGAGATCTGAAGGAATACCGATGGCGAAGGCAGCCACCTGGGTCAACACTGACGCTCATGTACGAAAGCGTGGGGAGCAAACGGGATTAGATACCCTGGTAGTCCACGCCGTAA
+
GGGGGGGGGEG,+@FGGGG7,CFGGGGGGGGGGGGGGGGGGGGGGGGG+FGGGGG7FG,9C9FF,4FG7<FGGGGGCGGG8FGGGGGGGGG+,BFGGGGGG,F,E,,3BFGG,3@,,@F<FEGG9,@E*FFGGG3,,@F9FGFGG,FG9FGGGGG9FGGGGGGG9CGGGGG,BF+?E<CFGGG:FGG@:FFGGGGGGDG6EG8**;EGG5DG*A0CGGGGGGGG5D+AFFGGGGGF4CGGGGFFFFGGGG3:?FGGFFFFGGGG*>FFFFFFFGF09?FFGG
@M02352:288:000000000-CKWC8:1:1101:22424:11280 1:N:0:TACGCTGC+CGTCTAAT
TACGGAGGGTCCGAGCGTTATCCGGAATCATTGGGTTTAAAGGGTCCGCAGGCGGTCGATTAAGTCAGAGGTGAAATCCCATAGCTCAACTATGGAACTGCCTTTGATACTGGTTGACTTGAGTCATATGGAAGTAGATAGAATGTGTAGTGTAGCGGTGAAATGCATAGATATTACACAGAATACCGATTGCGAAGGCAGTCTACTACGTATGTACTGACGCTCATGGACGAAAGCGTGGGGAGCGAACAGGATTAGATACCCTGGTAGTCCACGCCGTAA
+
GGGGGFFGGGGGGEGGGGGGGGGGGFFGGGGGGGGCFGGGGGGGGGGGGGGGGGGGGGGGGGGGGGGGGGGGGGGGGGGGGFGGGGGGGGG,EFGGGGGGGGGGGGGGGGFGGGGGFGCFGGGGGDGGGGGGGGGGGGGGGFGGGGGGGGGGGGGGGGGGGGGGGGACGGGGGDGGGGGGGCFFDFGGGGGGGGGGGEGGGGGGGGGCGGGFCGGGGGGCEBECGGGGGGFGGGDDGGDED5:?9EG5EGFFB:FG<=<6CFGFF:<F>@4<FCF:BFF>DC
@M02352:288:000000000-CKWC8:1:1101:15492:11302 1:N:0:TACGCTGC+CGTCTAAT
TACGGAGGATCCAAGCGTTATCCGGAATCATTGGGTTTAAAGGGTCCGCAGGCTGTTAGATAAGTCAGAGGTGAAAGTTTGCAGCTCAACTGTAAAATTGCCTTTGATACTGTCTAACTTGAGTTATTATGAAGTGGTTAGAATATGTAGTGTAGCGGTGAAATGCATAGATATTACATAGAATACCGATTGCGAAGGCAGATCACTAATAATATACTGACGCTGAGGGACGAAAGCGTGGGGAGCGAACAGGATTAGATACCCTGGTAGTCCACGCCGTAA
+
GGGGGGGGGGGGGGGGGGGGGGGGGEEGFGGGGGGFGGGGGGGGGGGGGGGGGGGGGFG9FGGGGGGGFGGGGGGGGGGGGGGGGGGGGGGGGGE?FFGGFGGGGGGFFGGGGGGFGGGGGGGGGGGGGGGGGGGGGGGGGGGGGGGGGGGGGGGGGGGGGGGGGGGFGFGGGGGGGGGGGGGGGGGGGGGGGGEGGGGGGGGG7CFCGGGFEGGGGGGGGGGGGGGGGGGGGGGFGGGGGGFFFFGGGGFFBFGGFFDFGGGGFFGFFFFFFGFFFFFFDG
@M02352:288:000000000-CKWC8:1:1101:10205:11307 1:N:0:TACGCTGC+CGTCTAAT
TACGAGGGGTGCAAGCGTTAATCGGAATTACTGGGCGTAAAGCGTGCGTAGGCGGTTTGTTAAGCAAGATGTGAAAGCCCCGGGCTCAACCTGGGAACTGCATTTTGAACTGGCAAACTAGAGTATTGTAGAGGGTAGTGGAATTTCCAGTGTAGCGGTGAAATGCGTAGAGATTGGAAGGAACATCAGTGGCGAAGGCGGCCACCTGGACAAATACTGACACTGAGGCCCGAAAGCGTGGGGAGCAAACAGGATTAGATACCCTGGTAGTCCACGCCGTAA
+
GGGG9@@GEGGGGGGGGGGG<CFFGG@FGGGGGGGFGGGGGGGGGDFGGGGG,CF=:?FGGGGGFCGGGGGGGGGGGGGGFEFGGFGGGGGFFFFFGGGGGGGGGGFGFFGGG7<FFGGFGGGGG,@CGGGGGGC@7:=FGFDGGDGCGBFGGGGGG>FDGG;FECCBEGDF?EFGGFGGEFGGDCFFFGGGGDEGGGGGG8*:>FGGGGGG8CCFFGD:C<?FGCGF5*9DGCDEGGGGGGF?FFGG6FFFBBGGFFAF0AFGFFGFA?<AFF4211>9DC
@M02352:288:000000000-CKWC8:1:1101:24210:11308 1:N:0:TACGCTGC+CGTCTAAT
TACGGAGGGTCCGAGCGTTATCCGGAATCATTGGGTTTAAAGGGTCCGCAGGCGGTCGATTAAGTCAGAGGTGAAATCCCATAGCTCAACTATGGAACTGCCTTTGATACTGGTTGACTTGAGTCATATGGAAGTAGATAGAATGTGTAGTGTAGCGGTGAAATGCATAGATATTACACAGAATACCGATTGCGAAGGCAGTCTACTACGTATGTACTGACGCTCATGGACGAAAGCGTGGGGAGCGAACAGGATTAGATACCCTGGTAGTCCACGCCGTAA
+
GGFFFCEGC@EFG7FEECCGGGGGGC@FDEGGGEG@@@@CCFEFGGGGGGGGGGGGEGGGGGGGGGFF?F?FFGF5CBFGAFE?FEFCGGFFGFCD@FGFGCD?GG9EFGEGEFGG8BFADE<BDGGADFGEFFGFFGGGAFA9>8@@FEGCFC;FB@FFFFABGGEFFGFGGGGGGFGGGG8B@FCE*FFGFCCE>EGGGGFGCEFCAECFC?FCFFFGGGG?EGGGFGGCC875CEGGGD>:(7>D5CEF?FGFF6>FFFFGFFDFDB7AFGF?F:DBC<
@M02352:288:000000000-CKWC8:1:1101:6560:11309 1:N:0:TACGCTGC+CGTCTAAT
TACGGAGGATCCAAGCGTTATCCGGAATCATTGGGTTTAAAGGGTCCGCAGGCTGTTAGATAAGTCAGAGGTGAAAGTTTGCAGCTCAACTGTAAAATTGCCTTTGATACTGTCTAACTTGAGTTATTATGAAGTGGTTAGAATATGTAGTGTAGCGGTGAAATGCATAGATATTACATAGAATACCGATTGCGAAGGCAGATCACTAATAATATACTGACACTGATGGACGAAAGCGTGGGGAGCGAACAGGATTAGATACCCTGGTAGTCCACGCCGTAA
+
GGGGGGGGGGGGGGGGGGGFGGGGGEGGGGGGGGGGEGGGGGGGGGCGGGGGGGGGGGGGGGGGGGGFGGGGGGGGGGGGGGFGGGGGGGGGGGGGGGGGGGGGGGGGGGGGGGGFGGGGGFFFGGGGGGGGGGGGGGGGGFGGGGGGGGGGGGGGGGGGGGGGGGGGGGGGGGGGGGGGGGGGGGGGGGGGGGGEEGGGGGGGGGGGGGGGGGGGGGGGGGGGGGGGGGFGGGGFGGGGGGFFFFGGGGF@:FDFFFFFGGGGFFGFFFFFFFF?9?D3DD
@M02352:288:000000000-CKWC8:1:1101:14702:11317 1:N:0:TACGCTGC+CGTCTAAT
TACGGAGGGTCCGAGCGTTATCCGGAATCATTGGGTTTAAAGGGTCCGCAGGCGGTCGATTAAGTCAGAGGTGAAATACCATAGCTCAACTATGGAACTGCCTTTGATACTGGTTGACTTGAGTCATATGGAAGTAGATAGAATGTGTAGTGTAGCGGTGAAATGCATAGATATTACACAGAATACCGATTGCGAAGGCAGTCTACTACGTATGTACTGACGCTGAGGGACGAAAGCGTGGGGAGCGAACAGGATTAGATACCCTGGTAGTCCACGCCGTAA
+
GGGGGGGGGGGGGGGGGGGGGGGGGGGGGGGGGGGGGGGGGGGGGGGGGGGGGGGGGGGGGGGGGGGGGGGGGGGGGGGGGGGGGGGGGGGGGGGGGGGGGGGGGGGGGGGGGGGGGGGGGGGGGGGGGGGGGGGGGGGGGGGGGGGGGGGGGGGGGGGGGGGGGGFFGGGGGGGGGGGGGGGGGGGGGGGGGGGGGGGGGGGGGGGGGGGGGGGGGGGFGGGGGGGGGGGGGGGFGGGGGGFFBFGGGGFFFFGGFFFFGGGGFFGFFFFFFGFFFFFFGG
@M02352:288:000000000-CKWC8:1:1101:15467:11361 1:N:0:TACGCTGC+CGTCTAAT
TACGGAGGATCCAAGCGTTATCCGGAATCATTGGGTTTAAAGGGTCCGCAGGCTGTTAGATAAGTCAGAGGTGAAAGTTTGCAGCTCAACTGTAAAATTGCCTTTGATACTGTCTAACTTGAGTTATTATGAAGTGGTTAGAATATGTAGTGTAGCGGTGAAATGCATAGATATTACATAGAATACCGATTGCGAAGGCAGATCACTAATAATATACTGACGCTGAGGGACGAAAGCGTGGGGAGCGAACAGGATTAGATACCCTGGTAGTCCACGCCGTAA
+
GGGGGGGGGGGGGGGGGGGGGGGGGGGGGGGGGGGGGGGGGGGGGGGGGGGGGGGGGGGCFGGGGGGGGGGGGGGGGGGGGGGGGGGGGGGGGGFFGGGGGGGGGGGGGGGGGGGGGGGGGGGGGGGGGGGGGGGGGGGGGGGGGGGGGGGGGGGGGGGGGGGGGGGGGGGGGGGGGGGGGGGGGGGGGGGGGGGGGGGGGGGGGGGFGGGGGGGGGGGGGGGGGGGGGDGGGGGFGGGGGGB?9@DGEGFFFFGGFFFFGGGGFFGFAFFFFGFFFFD>GG
@M02352:288:000000000-CKWC8:1:1101:6437:11371 1:N:0:TACGCTGC+CGTCTAAT
TACGAGGGGTGCAAGCGTTATTCGGAATTACTGGGCGTAAAGCGCGTGTAGGTGGTTTGTTAAGCCAGATGTGAAAGCCCCGGGCTCAACCTGGGAACTGCATTTTGAACTGGCCAACTAGAGTATTGTAGAGGGTGGTGGAATTTCCAGTGTAGCGGTGAAATGCGTAGAGATTGGAAGGAACATCAGTGGCGAAGGCGGCTACCTGGACAAAAACTGACGCTGAGGCACGAAAGCGTGGGGAGCAAACAGGATTAGATACCCTGGTAGTCCACGCCGTAA
+
GGGG66@F7FGG8CFFGGGGC,CFGD:FFG9FFGGE@BECDFEG+@+@FGGG5CFC<=?CEFGGA,EFF<FGGGGG9,BDCGGGGCGGGGGF<FGFGGGGG<FFG9BFGGGG,D,,:@F,C>BE9,CDFFGGGG:>+@@@FFGGGFG,,@FFGGGGGGEECGGGGGGGC8C9CGC@FBFGDGGCF:FGGGGGGGGGGGGGGG58*;C?FGGG8**2CEGGG8:C=<FFG5<DGGGFGGGCEEFFFFGFFG@@::FG2?AFGCCFFFGFFFDBFGF?BFEBDD
@M02352:288:000000000-CKWC8:1:1101:13071:11377 1:N:0:TACGCTGC+CGTCTAAT
TACGAGGGGTGCAAGCGTTACTCGGAATTACTGGGCGTAAAGCGTGCGTAGGTGGTTTGTTAAGCAAGATGTGAAAGCCCCGGGCTCAACCTGGGAACTGCATTTTGAACTGGCAAACTAGAGTATTGTAGAGGGTAGTGGAATTTCCAGTGTAGCGGTGAAATGCGTAGAGATTGGAAGGAACATCAGTGGCGAAGGCGGCTACCTGGACAACTACTGACACTGAGGCGCGAAAGCGTGGGGAGCAAACAGGATTAGATACCCTGGTAGTCCACGCCGTAA
+
GGGG:BFGCFGGGGGGGGGG6EFGGG:FGGGGGGGGGGGGGGFGCEDGGGGGEGG,44,:EFGGGGGGGGGGGGGG9FFC=FGGGGGGGGGGGFGCAFGGGGGGGG9CGGGG8AB=<@F,CFGGGAGE<FFGGGD<,3=FGGGGGFG<FGGGGGGGGGGGGGGGGGGGGGG;FGG9B2CFGGGGGGGGGGGGGGGGGGGGG58;0@CGGGGG*/3CCGGGG6CGGGGGG*>DGCGFGGGGGGF<BFGFGGFFFFGGFFFFGGGGFFGFF?ABFGFFFFFFGD
@M02352:288:000000000-CKWC8:1:1101:27734:11386 1:N:0:TACGCTGC+CGTCTAAT
TACGGAGGATCCAAGCGTTATCCGGAATCATTGGGTTTAAAGGGTCCGTAGGTGGATAATTAAGTCAGAGGTGAAAGTTTGCAGCTCAACTGTAAAATTGCCTTTGATACTGGTTATCTTGAATCATTATGAAGTGGTTAGAATATGTAGTGTAGCGGTGAAATGCATAGATATTACATAGAATACCAATTGCGAAGGCAGATCACTAATAATGTATTGACACTGATGGACGAAAGCGTGGGGAGCGAACAGGATTAGATACCCTGGTAGTCCACGCCGTAA
+
GGGGGGEG7FGGFCGGGGDGGACFDECGC<EGGFGGGGGDFGGGGGGCFDCEGDG=FFGGF<DDFGGGDGGGGGGGGGGGGGFGGDG=FGGGGGGDFGG9FEGFEDBFFAFE@FFEGGGGFG@FGGGGGGGGFGGEFFGFGGGG,CFDFAFDGGGGDEGGGGGGEGFGGCFDGCGGGGGGGGFG<DGGFFFFG>ECEGFCC8@FFGGFFF9CGGGGGGCFGGCCCGGFGGGDEGGE4C288=B?@EC<EGFFF:FC?FBFGGGG6:FFB7<<BG?17?:95D
@M02352:288:000000000-CKWC8:1:1101:12316:11389 1:N:0:TACGCTGC+CGTCTAAT
TACGGAGGGGGTTAGCGTTGTTCGGAATTACTGGGCGTAAAGCGTACGTAGGCGGATTGGAAAGTTGGGGGTGAAATCCCAGGGCTCAACCCTGGAACTGCCTCCAAAACTATCAGTCTAGAGTTCGAGAGAGGTGAGTGGAATTCCAAGTGTAGAGGTGAAATTCGTAGATATTTGGAGGAACACCAGTGGCGAAGGCGGCTCACTGGCTCGATACTGACGCTGAGGTACGAAAGTGTGGGGAGCAAACAGGATTAGATACCCTGGTAGTCCACGCCGTAA
+
GGGGGEGGGGGCFGGGGGGGGGGGGGGGGGGGGFGGGGGGGGGGGGGGGGGGGGGC7FFFCFGFGFGGGGGGGGGGGGGGGGGGGGGGGGGGGGGGGGGGGGGGFGGGGGGGGGGGFFGEGAFGGGEGGFGGGGGGFGFFFGGGGG;FGGGGFGFGGGGGGGGFGGGGGGGGGGGGGGFGGGGGGGGGGGGGGGGGGGGGGCECFGGF@FGGGGGGEGGGGGDGGGGGGGGGGGDE>CFFEEEFFFDDFGFFFFGGFF>=FGFFFFGFFFFFFGFFFFFFGD
@M02352:288:000000000-CKWC8:1:1101:14044:11407 1:N:0:TACGCTGC+CGTCTAAT
TACGGAGGGTCCGAGCGTTATCCGGAATCATTGGGTTTAAAGGGTCCGCAGGCGGTCGATTAAGTCAGAGGTGAAATCCCATAGCTCAACTATGGAACTGCCTTTGATACTGGTTGACTTGAGTCATATGGAAGTAGATAGAATGTGTAGTGTAGCGGTGAAATGCATAGATATTACACAGAATACCGATTGCGAAGGCAGTCTACTACGTATGTACTGACGCTCATGGACGAAAGCGAGGGGAGCGAACAGGATTAGATACCCTGGTAGTCCACGCCGTAA
+
FGGGCFGGGECF@FGGGGG:FEGGGGGGFGEGGGGGGGGGGGDGGAFGDGGGGGGEGFFGGGGGFEF?5EFGGGGGGGGGFFCFFGGGGG9<9FGGGGGGGCFGDF,?FFGGGGGGCFGGGGGFGFFCF=FE,@F9<CCCFGGGFGGGFGGGGGGGGGGGGGGGGG9DFGGGGGGG99??EFGFFGF16<CFGGGGEGGFGGGGGGG99C;?EFEGGGGGGGGG5C+<9CDGGGGDGE*:CG>>BFGGGG:@BFGGFFAFFGGGFFGFFFAFFFFFF?F>DD
@M02352:288:000000000-CKWC8:1:1101:14506:11413 1:N:0:TACGCTGC+CGTCTAAT
TACGAGGGGTGCAAGCGTTAATCGGAATTACTGGGCGTAAAGCGTGCGTAGGTGGTTTGTTAAGCAAGATGTGAAAGCCCCGGGCTCAACCTGGGAACTGCATTTTGAACTGGCAAACTAGAGTATTGTAGAGGGTAGTGGAATTTCCAGTGTAGCGGTGAAATGCGTAGAGATTGGAAGGAACATCAGTGGCGAAGGCGGCTACCTGGACAAATACTGACACTGAGGCACGAAAGCGTGGGGAGCAAACAGGATTAGATACCCTGGTAGTCCACGCCGTAA
+
GGGGFGGGGGGGGGGGGGGGGGGGGGGGGGGGGGGGGGGGGGGGGGGGGGGGGGGGGGGGGGGGGGGGGGGGGGGGGGGGGGGGGGGGGGGGGGGGGGGGGGGGGGGGGGGGGGGGGGGGGFGGGGGGGGGGGGGGGDGGGGGGGGGGGGGGGGGGGGGGGGGGGGGGGGGGGGFGGGGGGGGGGGGGGGGGGGGGGGGGGGGGGGGGGCFFGFGGGGGGGGGGGGGGG7FGGGGEGGGGGDEBFFGG6FFF?:GGFF2BCEGGFFFFAFAAFFFBBFFFGG
@M02352:288:000000000-CKWC8:1:1101:13171:11414 1:N:0:TACGCTGC+CGTCTAAT
TACGGAGGGGGTTAGCGTTGTTCGGAATTACTGGGCGTAAAGCGTACGTAGGCGGATTGGAAAGTTGGGGGTGAAATCCCAGGGCTCAACCCTGGAACTGCCTCCAAAACTATCAGTCTAGAGTTCGAGAGAGGTGAGTGGAATTCCAAGTGTAGAGGTGAAATTCGTAGATATTTGGAGGAACACCAGTGGCGAAGGCGGCTCACTGGCTCGATACTGACGCTGAGGTACGAAAGTGTGGGGAGCAAACAGGATTAGATACCCTGGTAGTCCACACCGTAA
+
GFGGDCFGGGGGGGFGGGGGGGGGGGGGGGGGGGGGGGGGGGGGGEGGGGGGGGGGEGGGGGGGGGGFGGGGGGGGGGGGGGGGGFGGGGGGGGGGGGGGGGGGFGGGGGFGGGGGGGGDGGGGFFGGGGGGGGGGFGGGGGDFGFGGFGFGGCFBAFFGGFGGGGGGGGECFFFCFGGGDGGGGGGGGFGCEECGGCGGGGDGGGGGGFDGGGGGGGGGGGEGGGGCFGGGGFGFGGGGGCBBBFG:6CFFFFCF76<?7FFGFFGFA?ABFCF2<0B:D9
@M02352:288:000000000-CKWC8:1:1101:19057:11415 1:N:0:TACGCTGC+CGTCTAAT
TACGGAGGATCCAAGCGTTATCCGGAATCATTGGGTTTAAAGGGTCCGTAGGTGGATAATTAAGTCAGAGGTGAAAGTTTGCGGCTCAACCGTAAAATTGCCTTTGATACTGGTTATCTTGAGTTATTATGAAGTAGTTAGAATATGTAGTGTAGCGGTGAAATGCATAGATATTACATAGAATACCAATTGCGAAGGCAGATTACTAATAATCAACTGACACTGATGGACGAAAGCGTGGGGAGCGAACAGGATTAGATACCCTGGTAGTCCACGCCGTAA
+
GGGGGEGGGGGGFFGGGFGGGGGGGEGGGGGGGGGFGGFFGGGGGGGGGGGGGGGGGGGGGGGGGGGGGGGGGGGGGFGGGGGGGGGGGGFFFGGGGGGGGGGGGGFGFGGGGFGGGGGGGGGGGGGGFGGGGGGGGFGGGGGGGGGGGGGGGGGGGGGGGGGGGGGGGGGGGGGGGGFCFGGGFFCDGGGGGGGGGGGFGGFFFGGGGGGGGGGGGGGGGGFCGGGGGGGGGGGFGGCEGGDFBFGGGGEFB?D7.=AFGDCC6>FFDFFF6DF:FBF9GD
@M02352:288:000000000-CKWC8:1:1101:17542:11432 1:N:0:TACGCTGC+CGTCTAAT
TACGGAGGGTGCGAGCGTTAATCGGAATTACTGGGCGTAAAGCGTACGCAGGCGGTTTGTTAAGCGAGATGTGAAAGCCCCGGGCTCAACCTGGGAACTGCATTTCGAACTGGCAAACTAGAGTGTGATAGAGGGTGGTAGAATTTCAGGTGTAGCGGTGAAATGCGTAGAGATCTGAAGGAATACCGATGGCGAAGGCAGCCACCTGGGTCAACACTGACGCTCATGTACGAAAGCGTGGGGAGCAAACGGGATTAGATACCCCGGTAGTCCACGCCGTAA
+
GGGGGGGGGGEGGGGGGGGGFFGGGGGGGGGGGGGGEGGGGGFGGGGGGGGGGGGGGGCFGGGGFCGGGGGGGGGGFGGGC::FGGGGGGF8=FGGGGGGGGGGGCCFGGGGGG@AFGGFGGGGG,>FGAFGGGGCG7FFGGGGGGFA;FGGGGGGGGGGGGGGGG@EGGG:FGC+<C92CGGGGGGGGGGGGGGGGGGGGGGC@EFCCGGEFEECGGGGGGGGGGGDGFFGGGGFFEGGGGFBFFGF6FEFFFGGFFFFGGGG>BCEFFFFFGFFFFFFGG
@M02352:288:000000000-CKWC8:1:1101:19056:11434 1:N:0:TACGCTGC+CGTCTAAT
TACGGAGGATCCAAGCGTTATCCGGAATCATTGGGTTTAAAGGGTCCGTAGGTGGATAATTAAGTCAGAGGTGAAAGTTTGCGGCTCAACCGTAAAATTGCCTTTGATACTGGTTATCTTGAGTTATTATGAAGTAGTTAGAATATGTAGTGTAGCGGTGAAATGCATAGATATTACATAGAATACCAATTGCGAAGGCAGATTACTAATAATCAACTGACACTGATGGACGAAAGCGTGGGGAGCGAACAGGATTAGATACCCTGGTAGTCCACGCCGTAA
+
GGGGGGGGGFGGGGGGGGGGGGGGGGGGGGGGGGGGGGGGGGGGGGGGGGGGGGGDGGGGGFGGGGGGFFGGGGGGGGGGGGGGGGGGGGGGGGGGGGGGGGGGGGGGGGGGGGGGGGGGGFGGGGGGGGFGGGGGGGGGGGGGGGGGFGGGGGGGGGGGGGGGGGGGGGGGGGGGGGGGGGGGGGGGGGGGGGGGGGGGGGGGGGGGGGGGGGGGGGFGGGGGFGGGGGGGGGGFGGGDGGA<BFDGGGFFFFGGFFFFG?FGFFGFFFFFFGF?BFFFGG
@M02352:288:000000000-CKWC8:1:1101:13598:11476 1:N:0:TACGCTGC+CGTCTAAT
TACGGAGGGTCCGAGCGTTATCCGGAATCATTGGGTTTAAAGGGTCCGCAGGCGGTCGATTAAGTCAGAGGTGAAATCCCATAGCTCAACTATGGAACTGCCTTTGATACTGGTTGACTTGAGTCATATGGAAGTAGATAGAATGTGTAGTGTAGCGGTGAAATGCGTAGAGATTGGAAGGAACATCAGTGGCGAAGGCGGCTACCTGGACAAATACTGACACTGAGGCACGAAAGCGTGGGGAGCAAACAGGATTAGATACCCTGGTAGTCCACGCCGTAA
+
GGGGGFGGGGGGGGGGGGGGGGGGGFGGGGGGGGGGGGGGGGGGGGGGGGGGGGGGGGGGGGGGGGGGGGGGGGGGGGGGGGCGGGGGGGGGGGGGGGGGGGGGGGGGGGGGGGGGGGGGGFGGGGGGGGGGGGGGGGGGGGGGGGGGGGGGGGGGGGGGGGGGGGGGGGGGGGGGGGGGGGGGGGGGGGGGGGGGGGGGGGGGGGGGGGGGGGGGGGGGGGGFGGGFGGGGGGGFGGGGGGFFFFGGGGFFFFGGFFFFGGGGFFGF>FFF6CFFFFFFGC
@M02352:288:000000000-CKWC8:1:1101:10739:11480 1:N:0:TACGCTGC+CGTCTAAT
TACGGAGGATCCAAGCGTTATCCGGAATCATTGGGTTTAAAGGGTCCGCAGGCTGTTAGATAAGTCAGAGGTGAAAGTTTGCAGCTCAACTGTAAAATTGCCTTTGATACTGTCTAACTTGAGTTATTATGAAGTGGTTAGAATATGTAGTGTAGCGGTGAAATGCATAGATATTACATAGAATACCGATTGCGAAGGCAGATCACTAATAATATACTGACGCTGAGGGACGAAAGCGTGGGGAGCGAACAGGATTAGATACCCTGGTAGTCCACGCCGTAA
+
GGGGGGGGGGGGGGGGGGGGGGGGGGGGGGGGGGGGGGGGGGGGGGGGGGGGGGGGGGG<EFGGGGGGGGGGGGGGGGGGGGGGGGGGGGGGGGGGGGGGGGGGGGGGGGGGGGGGGGGGGGGGGGGGGGGGGGGGGGGGGGGGGGGGGGGGGGGGGGGGGGGGGGGGGGGGGGGGGGGFGGGGGGGGGGGGGGGGGGGGGGGGGGGGGGGGGGGGGGGGGGGGGGGGGGGGGGGFGGGGGGFFFFGGGGFFFBGGFFFFGGGGFFGFFFBFFGFFFFFFGD
@M02352:288:000000000-CKWC8:1:1101:28761:11502 1:N:0:TACGCTGC+CGTCTAAT
TACGGAGGGTGCGAGCGTTAATCGGAATTACTGGGCGTAAAGCGCATGCCGGTGGTTCATTAAGTCAGATGTGAAAGCCCGGGGCTCAACCTCGGAACTGCATTTGAAACTGGTGAACTAGAGTGCTGTAGAGGGGGGTAGAATTTCAGGTGTAGCGGTGAAATGCGTAGAGATCTGAAGGAATACCAGTGGCGAAGGCGGCCCCCTGGACAGACACTGACACTCAGATGCGAAAGCGTGGGGAGCAAACAGGATTAGATACCCTGGTAGTCCACGCCGTAA
+
G@C@C6@FGCFGG,C@FCBFEEFFGGGGGEGAF<EGGFEF<FGGGGGGF,@4@CGGGGGGG?EGGGFFDFFFFG9FFGGGEGGEGCF<F?FGGGGGFGFG9DGFFG9,8FDFGGGCGFGGGAFGGFGGGGGCFGGGDGCCEF9@FGGEFFGGGGGGGGGEFCCFGDEGGGCGGGGDCFGGGG?CC:CF+AFFCCCEGGFEGGGGGGGGGFC6FCFF=FGF<C<CFC?099DGGGD>FCCGEGF09394CF::334C?F<F7<8>=>D;5054=**-96>4D7
@M02352:288:000000000-CKWC8:1:1101:11569:11513 1:N:0:TACGCTGC+CGTCTAAT
TACGGAGGGTCCAAGCGTTATCCGGAATCATTGGGTTTAAAGGGTCCGCAGGCGGTCAATTAAGTCAGAGGTGAAATCCCATCGCTCAACGATGGAACTGCCTTTGATACTGATTGACTTGAGTTATATGGAAGTAGATAGAATAAGTAGTGTAGCGGTGAAATGCATAGATATTACACAGAATACCGATTGCGAAGGCAGTCTACTACGTATGTACTGACGCTCATGGACGAAAGCGTGGGGAGCGAACAGGATTAGATACCCTGGTAGTCCACGCCGTAA
+
GGGGGGGGGGGGGGGGGGGGGGGGGGGGGGGGGGGGGGGGGGGGGGGGGGGGGGGGGGGGGGGGGGGGGGGGGGGGGGGGGGGGGGGGGGGGGGGGGGGGGGGGGGGGGGGGGGGGGGGGGGGGGGGGGGGGGGGGGGGGGGGGGGGGGGGGGGGGGGGGGGGGGGGGGGGGGGGGGGGGGGGGGGGGGGGGGGGGGGGGGGGGGGGGGGGGGGGGGGGGGGGGGGGGGGGGGGGFGGGGGGFFFFGGGGFFFFGGFFFFGGGGFFGFFFFFFGFFFFFFGG
@M02352:288:000000000-CKWC8:1:1101:28869:11577 1:N:0:TACGCTGC+CGTCTAAT
TACGGAGGGTGCAAGCGTTATCCGGAATCACTGGGTTTAAAGGGTGCGTAGGTGGGCCAATAAGTCAGAGGTGAAAGCCCGTCGCTTAACGACGGAACTGCCTTTGATACTGTTGGTCTTGAATCAGGTTGAGGTATGCGGAATGTGGCATGTAGCGTTGAAATGCGTAGATATGCCATAGAACACCGATTGCGAAGGCAGCATACTGGCCCTGTATTGACGCTGAGGCACGAAAGCGTGGGGAGCGAACAGGATTAGATACCCTGTTAGTCCACGCCCTAA
+
G<CFECCFEFCGGEFCFCFGFGCCG@FF@,C@FGGFDGE@@FEGGE@FBFFEFGG7<@FCFCEGFEFGFFDFC9FGGGF@CG@FEC@?F<FCFF@::EFGFGGGGGGGGGGDGGD,B<FGAB<<FFFGGGGGFGGFGFFGGG+@FFCAC:FGGCGGG*CFFGGGFGGGGGGGFFFGGCFGGGG9EAGDFGCFFGC8ECECEG*<<CG9CFGGGGFECGC7:CCG53ECFGGG5=D>5EC8?EE:(5<DEDFFF07F74<9<<86*7**6@6:=7@29?)3C9
@M02352:288:000000000-CKWC8:1:1101:10370:11599 1:N:0:TACGCTGC+CGTCTAAT
TACGGAGGATCCAAGCGTTATCCGGAATCATTGGGTTTAAAGGGTCCGTAGGTGGATGATTAAGTCAGAGGTGAAATCCCATAGCTCAACTATGGAACTGCCTTTGATACTGGTTGACTTGAGTCATATGGAAGTAGATAGAATGTGTAGTGTAGCGGTGAAATGCATAGATATTACACAGAATACCGATTGCGAAGGCAGTCTACTACGTATGTACTGACGCTCATGGACGAAAGCGTGGGGAGCGAACAGGATTAGATACCCTGGTAGTCCACACCGTAA
+
GGGGGGGGGGGGGGGGGGGGFFGGGFGGGGGGGGGGGGGGGGGGGGGGGGGGFGGGGGGGGGGGGGGGGGGGGGGGGGGGGGGGGGGGGGGGGGGGGGGGGGGGGGGGGGGGGGGGFGGGGGGGGGGGGGGGGGGGGGGGGGFGGGGGGGGGGGGGGGGGGGGGGGGGGGGGGGGGGGGGGGGGGGGGGGGGGGGGGGGGGGGGGGGGGGGGGGGGGGGGGGGGGGGGDGGGGGGFGGGGGGFFFFGGGGFFFBFGFFBFGGGGFFGFFFFFFGFBFFF?GG
@M02352:288:000000000-CKWC8:1:1101:15865:11680 1:N:0:TACGCTGC+CGTCTAAT
TACGGAGGGTCCGAGCGTTATCCGGAATCATTGGGTTTAAAGGGTCCGCAGGCGGTCGATTAAGTCAGAGGTGAAATCCCATAGCTCAACTATGGAACTGCCTTTGATACTGGTTGACTTGAGTCATATGGAAGTAGATAGAATGTGTAGTGTAGCGGTGAAATGCATAGATATTACACAGAATACTGATTGCGAAGGCAGTCTACTACGTATGTACTGACGCTCATGGACGAAAGCGTGGGGAGCGAACAGGATTAGATACCCTGGTAGTCCACGCCGTAA
+
GGGGGGGGGGGGGGGGGGGGGGGGGGGGEGGGGGGBFEGGGGGGGGGGGGGGGGGGGGGGGGGGGGGGGGGGGGGGGGGGGGGGGGGGGGGGGGFGGGGGGGGGGGGGGGFGGGGGGGGGGGGGGGGGGGGGGGFGGGGGGGGGGFGGGGGGGGGGGGGGGGGGGGGGGGGFGFGGGGGGGGGFGC3@FGFGGGGGGGGGGGGGGGGGGGGGGFCDGGGGGGGEGCCGGCGGGGGFGGGGGGFFFFGGGDFFF?CF?FBFGGGGFFGF<F<A4FFBF:53<>
@M02352:288:000000000-CKWC8:1:1101:9211:11688 1:N:0:TACGCTGC+CGTCTAAT
TACGGAGGGTGCGAGCGTTAATCGGAATTACTGGGCGTAAAGCGTACGCAGGCGGTTTGTTAAGCGAGATGTGAAAGCCCCGGGCTCAACCTGGGAACTGCATTTCGAACTGACAAACTAGAGTGCTGTAGAGGGGGGTAGAATTTCAGGTGTAGCGGTGAAATGCGTAGAGATCTGAAGGAATACCAGTGGCGAAGGCGGCCCCCTGGACAGACACTGACACTCAGATGCGAAAGCGTGGGGAGCAAACAGGATTAGATACCCTGGTAGTCCACGCCGTAA
+
GGGGGGGGGGGGGEGGGFEE@CFGGGGGGGGGGGGGGGGGGGGGGDGGGGGGGGGCGGGGGGGGGGGGGGGGGGGGGGGGGGGGGFGGGGGGGGGGGGGGGGGGGGGGGGGGGGGGGGGGGGGGGGGGGGGGGGGGGGGGGGGGFGGGGGGGGGGGGGGGGGGGGGGGGGGGGGDFGGGGGGGCFGGGGGGGGGGGGGGGGGGGGGGGGGGGGGGGGGGGGGGEEGEGGGGGGGGFGGGGGGFFFFGGGGFFFFGGFFFFGFGGFFGFBFFFFG@<BBF>GC
@M02352:288:000000000-CKWC8:1:1101:22340:11709 1:N:0:TACGCTGC+CGTCTAAT
TACGAGGGGTGCAAGCGTTAATCGGAATTACTGGGCGTAAAGCGTGCGTAGGTGGTTTGTTAAGCAAGATGTGAAAGCCCCGGGCTCAACCTGGGAACTGCATTTTGAACTGGCAAACTAGAGTATTGTAGAGGGTAGTGGAATTTCCAGTGTAGCGGTGAAATGCGTAGAGATTGGAAGGAACATCAGTGGCGAAGGCGGCTACCTGGACAAATACTGACACTGAGGCACGAAAGCGTGGGGAGCAAACAGGATTAGATACCCTGGTAGTCAACGCCGTAA
+
GGGG:BFGEGGGGGGGGGGG7FGGGGGGGGGGGGGGGGGGGGGGGGGGGGGGFGGCEGGGGGGGGGGGGGGGGGGGGGGGGGGGGGGGGGGGGGGGGGGGGGGGGDGGGGFGD8FDGGGGGFGGG9FGGFAFGGCCFEFGGGGGGGGGFGGGGGGFGGGGGGCFC9F;C::<??CBFGGG1@FFGGGGFGGCBEGCED8CECGEGGDFFGGEFFFGF?998CEFGFGGGCFCEG<54>CEGGB?>BGG?F5@?6>04?44<CGG*<F646-5*27094D1CD
@M02352:288:000000000-CKWC8:1:1101:29265:11717 1:N:0:TACGCTGC+CGTCTAAT
TACGGAGGGTCCGAGCGTTATCCGGAATCATTGGGTTTAAAGGGTCCGCAGGCGGTCGATTAAGTCAGAGGTGAAATCCCATAGCTCAACTATGGAACTGCCTTTGATACTGGTTGACTTGAGTCATATGGAAGTAGATAGAATGTGTAGTGTAGCGGTGAAATGCATAGATATTACACAGAATACCGATTGCGAAGGCAGTCTACTACGTATGTACTGACGCTCATGGACGAAAGCGTGGGGAGCGAACAGGATTAGATACCCTGGTAGTCCACGCCGTAA
+
GGGGGGGGGEEEGEGGGGGEGAGGGEGGEG9FGGG:@FFGGGFGGGGGDGGGGGGEGEGDGGGGGGGGGGGGGGGGGGGGGGGFGFGGGGF<FGGGGGGGDFGGGGGGGGGGGGGGGGGGGGGGGGGDGGGGGGGGGGGGGGFGGCGGFGGGGGGGGGGGGGGGGFFGFGGGGGGFG?FGGGGGGFGCCFGGGGDGGCGFGGGGGGGGFGGGGGGGGGGGGGGDGDFGGGC<EGGFGGGGGGF?F@GGGGEFFBGGDFFFGGGGFFGFFFADFGFFF<D>C9
@M02352:288:000000000-CKWC8:1:1101:3909:11724 1:N:0:TACGCTGC+CGTCTAAT
TACGGAGGGTCCGAGCGTTATCCGGAATCATTGGGTTTAAAGGGTCCGCAGGCGGTCGATTAAGTCAGAGGTGAAATCCCATAGCTCAACTATGGAACTGCCTTTGATACTGGTTGACTTGAGTCATATGGAAGTAGATAGAATGTGTAGTGTAGCGGTGAAATGCATAGATATTACACAGAATACCGATTGCGAAGGCAGTCTACTACGTATGTACTGACGCTCATGGACGAAAGCGTGGGGAGCGAACAGGATTAGATACCCTGGTAGTCCACGCCGTAA
+
GGGGGGGGGGGGGGGGGGGGGGGGGEGGGGGGGGGGGGGGGGGGGGGGGGGGGGGGGGGGGGGGGGGGGGGGGGGGGGGGGGGGGGGFGGGGGGGGGGGGGGGGGGGGGGGGGGGGGGGGGGGGGGGGGGGGGGGGGGGGGGGGGGGGGGGGGGGGGGGGGGGGGGGGGGGGGGGGGGGGGGGGGGGGGGGGGGGGGGGGGGGGGGGGGGGGGGGGGGGGGGGGGGGGGGGGGGGFGGGGGGFFBDGDGGFFFBDGFFFFGGGGFFG@<@D>FGFFFFFFGD
@M02352:288:000000000-CKWC8:1:1101:24385:11758 1:N:0:TACGCTGC+CGTCTAAT
TACGGAGGGTCCGAGCGTTATCCGGAATCATTGGGTTTAAAGGGTCCGCAGGCGGTCGATTAAGTCAGAGGTGAAATCCCATAGCTCAACTATGGAACTGCCTTTGATACTGGTTGACTTGAGTCATATGGAAGTAGATAGAATGTGTAGTGTAGCGGTGAAATGCATAGATATTACACAGAATACCGATTGCGAAGGCAGTCTACTACGTATGTACTGACGCTGAGGTACGAAAGTGTGGGGAGCAAACAGGATTAGATACCCTGGTAGTCCACACCGTAA
+
GGFGGFEGGGGGGGGGGFGGGGGGGEGGFGGGGGGGGDGFGGGGGGGGGGGGGGGGGGGGGGGGGGDGGGGGGGGGGGGGGGGGGFGGGGGGGGGGGGGGGGGGCGGDEGFGGGGGFGGGFGGGCGGGGGGGGGGGGGGGGGACGGGGGGGGGG,@FEGGGGGGGGGGGGGGFGGGGGGGGGGGFGGGGGGGGGDCEEGGEFGGGFGGGGGGGGGGFF9EGGGDEDGGGGGDGGGEFGGGGGF?BDFGFGFF:1FG?FAFGGGGFFGFFF<>47*3:?F?D<
@M02352:288:000000000-CKWC8:1:1101:15488:11768 1:N:0:TACGCTGC+CGTCTAAT
TACGGAGGGTCCGAGCGTTATCCGGAATCATTGGGTTTAAAGGGTCCGCAGGCGGTCGATTAAGTCAGAGGTGAAATCCCATAGCTCAACTATGGAACTGCCTTTGATACTGGTTGACTTGAGTCATATGGAAGTAGATAGAATGTGTAGTGTAGCGGTGAAATGCATAGATATTACACAGAATACCGATTGCGAAGGCAGTCTACTACGTATGTACTGACGCTCATGGACGAAAGCGTGGGGAGCGAACAGGATTAGATACCCTGGTAGTCCACGCCGTAA
+
GGGGGGGGGGGGGGGGGGGGGGGGGGGGGGGGGGGGGGGGGGGGGGGGGGGGGGGGGGGGGGGGGGGGGGGGGGGGGGGGGGGGGGGGGGGGGGGGGGGGGGGGGGGGGGGGGGGGGGGGGGGGGGGGGGGGGGGGGGGGGGGGGGGGGGGGGGGGGGGGGGGGGGGGGGGGGGGGGGGGGGGGGGGGGGGGGGGGGGGGGGGGGGGGGGGGGGGGGGGGGGGGGGGGGGGDGGGFGGGGGDEFFFGGGGFF??GGFFBFGGGGFFGFFFFFFGFFFFFFGD
@M02352:288:000000000-CKWC8:1:1101:7433:11774 1:N:0:TACGCTGC+CGTCTAAT
TACGGAGGGTCCGAGCGTTATCCGGAATCATTGGGTTTAAAGGGTCCGCAGGCGGTCGATTAAGTCAGAGGTGAAATCCCATAGCTCAACTATGGAACTGCCTTTGATACTGGTTGACTTGAGTCATATGGAAGTAGATAGAATGTGTAGTGTAGCGGTGAAATGCATAGATATTACACAGAATACCGATTGCGAAGGCAGTCTACTACGTATGTACTGACGCTCATGGACGAAAGCGTGGGGAGCGAACAGGATTAGATACCCTGGTAGTCCACGCCGTAA
+
GGGGGGGGGGCEFGGGGGGDGFGFGFGG@FAGGGG@:FGGGGGGGGGGDGGGGGG@CEGGEFGGGGGGGGGGGGGGGGGGGD@FGGGGGGCEGGGGGGGGGGGGG9FCFFGG?BFG@FGGGGGGCFGGCGFGFGGFGFGFGGGGF>FCFGGGGGGGGGGGGGGGDGFGGGGGGGGGE;>CCGGFGGGCEGGGGDGGGGGGGC>2FGG9;CFEFGFGGGGGGGGGEGDFCGGGGGGFCGCGDGFFFFGGGGFFFFGGFFFFGGGGFFGFAFFFFGFBFFFFGD
@M02352:288:000000000-CKWC8:1:1101:2315:11784 1:N:0:TACGCTAC+CTTCTAAT
TACGGAGGGTCCGAGCGTTATCCGGAATCATTGGGCGTAAAGCGTCCGCAGGTGGTCGATTAAGTCAACGGTGAAATCCCATAGCTCAACTTTGGAACTGCCTTTGATACTGGTTGACTTGAGTCATATGGAAGTAGATAGAATGTGTAGTGTAGCGGTGAAATGCATAGATATTACACAGAACACCGATTGCGAAGGCACTCTACTACGTATGTACTGACGCTCATGGACGAAAGCTTGGGGAGCGAACAGGATTAGATACCCTGGTAGTCCACGCCGTAA
+
9EFGGGGG7F<F+@F+CFGGGGGGGGGGGG,EFGG,+@FFGG9FGG7F:FGG,EFGG+F?FFFGGGG,,4@F+DFFGG<,,,,BFFGGGGG,5,:=F=,CF,,C,BF9FGGD,C,BFGGAFFGGC>=,@3ED,@FG9C,:@FGG9F,8EFGG9DFGGGGGGGGGGG9DGGG,?FG;2B,DFGG,CFGGGGGGGGGGGGGG*A<FFGGC1CC62<EEGGGGG5EEGGFCFGFGGGGFG+0@EG3(7B<CE53<?FGGFFFFFGFD4)>@AFFFFC=?FFEFGG
@M02352:288:000000000-CKWC8:1:1101:24785:11790 1:N:0:TACGCTGC+CGTCTAAT
TACGGAGGGTGCGAGCGTTAATCGGAATTACTGGGCGTAAAGCGTACGCAGGCGGTTTGTTAAGCGAGATGTGAAAGCCCCGGGCTCAACCTGGGAACTGCATTTCGAACTGGCAAACTAGAGTGTGATAGAGGGTGGTAGAATTTCAGGTGTAGCGGTGAAATGCGTAGAGATCTGAAGGAATACCGATGGCGAAGGCAGCCACCTGGGTCAACACTGACGCTCATGTACGAAAGCGTGGGGAGCAAACGGGATTAGATACCCCGGTAGTCCACGCCGTAA
+
GFFEGDEGE@FGGCGGG@FGCEFFGC@FGGGFGFGGGGE@@FGGGGGGEGGEGGGGGGGGGGGGFGEGGGGGGGGGGGGGGGGDE7DFGFGGGGGGGGGGGDF<DGFFGGGGGGFGGFFGGGGFFGGGGGGGGGGGGGGGGGCGCFGFFGGGGEEEDEFGDCGGGGGGGGGFGGGFFFGGGGFFGGGCFGGGGEGGGGGGGGFGGFGGFGGFDFCFGGGGGGGGGGGGGGGCGFGFCGGEGGD?9DGGGGFEF?GG<FDFGGGG>EDD9>AFFGFBFBFFGC
@M02352:288:000000000-CKWC8:1:1101:20138:11795 1:N:0:TACGCTGC+CGTCTAAT
TACGGAGGGGGTTAGCGTTGTTCGGAATTACTGGGCGTAAAGCGTACGTAGGCGGATTAGTCAGTTAGGGGTGAAATCCCAGGGCTCAACCCTGGAACTGCCTCTAATACTGCTAGTCTTGAGTTCGAGAGAGGTGAGTGGAATTCCGAGTGTAGAGGTGAAATTCGTAGATATTCGGAGGAACACCAGTGGCGAAGGCGGCTCACTGGCTCGATACTGACGCTGAGGTGCGAAAGTGTGGGGAGCAAACAGGATTAGATACCCTGGTAGTCCACACCGTAA
+
GGGGGGGGGGGCFGFGGGGGGGGGGG@FGGGGGGGCGGGGGGFGFEGGEGGGGGG@FGDGFGGFE?FGGGGGGGGGGGGGGGGGGGGGGGGGGGGGGGGGG<,BFFCFGGGGGGDGDFGFGCFGGGGGGGG?EFBCGGDGGGGGGGGGGGGGGGGAFGGGGGGGFGGGGGGGGGGFFGGGGGGGGGGGGGGGGGGGGGGGGGG*<EGGGC56?5@FGGGGGGGGGCGGG5DCGGGB7<DFGGFF>FG<FGFFB?GGDFFFFCCGFFGFFFFFFFF0:?FFGG
@M02352:288:000000000-CKWC8:1:1101:5590:11835 1:N:0:TACTCTGC+CGTTTAAT
TACGGAGGGCCCAAGCGTTGTCCGGAATCACTGGGCGTAAAGCGTCCGCAGGCGGTTTATTAAGTCAGGGGTGAAATACCAGAGCTCAACTATGGGACTGCCTTTGATACTGGTTGACTAGAGTCATATAGAAGTAAATGGAATTCGTAGTGTAGCGGTGAAATGCATAGATATTACACAGAACACCGATTGCGAAGGCAGTCTACTAGGTATGTACTGACGCTGAGGGACGAAAGCGTGGGGAGCGAACAGGATTAGATACCCTGGTAGTCCACGCCGTAA
+
GGG<CFFGC,,@BFGGGGG7F,EFGGGF<E,CFGGC:FFGGGAFG7FG+CGGG@GG7+:5CFEFGG,,,,@FGGGGG,F<,,,:FFGGGG,<E5E,DFDF<=,,CDGGGGGGE,,BDFG9BDFG,>E,7,@3,@@D,,:,@FFG7,333DFGGGGG*FGGGGGGFG9@FFGGGGF,6,,4=FGAFGC71C*CFGEEGGG6E3+?:CG9++22C+2?FGFGGGGGGGFG:5DGGGDED79AEGD:6:DGGD@F?BCF>FAFGFGG47<66F<<F*=?>0>63>
@M02352:288:000000000-CKWC8:1:1101:7582:11848 1:N:0:TACGCTGC+CGTCTAAT
TACGGAGGGTGCGAGCGTTAATCGGAATTACTGGGCGTAAAGCGCATGCAGGTGGTTCATTAAGTCAGATGTGAAAGCCCGGGGCTCAACCTCGGAACTGCATTTGAAACTGGTGAACTAGAGTGCTGTAGAGGGGGGTAGAATTTCAGGTGTAGCGGTGAAATGCGTAGAGATCTGAAGGAATACCAGTGGCGAAGGCGGCCCCCTGGACAGACACTGACACTCAGATGCGAAAGCGTGGGGAGCAAACAGGATTAGATACCCTGGTAGTCCACGCCGTAA
+
GGGGGGGGGGGGGGGGGGGGFGGGGGGGGGGGGGGGGGGGGGGGGGGGGGGGFGGGGGGGGGGGGGGGGGGGGGGGGGGGGEGGGGGGGGGGGGGGFFGGGGGGGGGGGGGGGGGGGGGGGGGGGGGGGGGGGGGGGGGDGGGGGGGGGGGGGGGGGGGGGGGGGGGGGGGGGGGGGGGGGGGFGGGGGGGGGGGGGGGGGGCGEGGGGGGGGGGGGGGGGGGGGGGGGGGGGGGEGG3CEGFBFFGGFGFFB?GGFFFFGFGGFFGFFFBFFGFF>FEFGG
@M02352:288:000000000-CKWC8:1:1101:15930:11856 1:N:0:TACGCTGC+CGTCTAAT
TACGAAGGGAGCTAGCGTTGTTCGGAATTACTGGGCGTAAAGCGCACGTAGGCGGATTATTAAGTTAGGTGTGAAATCCCAGGGCTCAACCCTGGAACTGCACTTAATACTGGTAATCTAGAGATCGAGAGAGGTGAGTGGAATTCCGAGTGTAGAGGTGAAATTCGTAGATATTCGGAGGAACACCAGTGGCGAAGGCGGCTCACTGGCTCGATACTGACGCTGAGGTGCGAAAGCGTGGGGAGCAAACAGGATTAGATACCCTGGTAGTCCACGCTGTAA
+
GGGGFFGGGGGGGGGGGFEGGGGGGGGGGGGGGGGGGGGGGGGGGGGGGGGGGGGGGGGGGGFGGGGGGGGGGGGGGGGGGGGGGGGGGGGGGGGGFFGGGGGGGGGGGGGGGGGGGGGGGGGGGFGGGGGGGGGGGGGGGGGGGGGGGGGGGGGGGGGGGGGGFGGGGGGGGGGGGGGGGGGGGGGGGGGGGGGGGGGGGGGGGGGGGGGGGGGGGGGGGGGGGGGGCFGGGGGFGGGGGGFFFFGGGGFFFFFC?FFFGGGGFFGFFBFFFGFFFFF?FG
@M02352:288:000000000-CKWC8:1:1101:7181:11865 1:N:0:TACGCTGC+CGTCTAAT
TACGGAGGGTCCGAGCGTTATCCGGAATCATTGGGTTTAAAGGGTCCGCAGGCGGTCGATTAAGTCAGAGGTGAAATCCCATAGCTCAACTATGGAACTGCCTTTGATACTGGTTGACTTGAGTCATATGGAAGTAGATAGAATGTGTAGTGTAGCGGTGAAATGCATAGATATTACACAGAATACCGATTGCGAAGGCAGTCTACTACGTATGTACTGACGCTCATGGACGAAAGCGTGGGGAGCGAACAGGATTAGATACCCTGGTAGTCCACGCCGTAA
+
GGGGGGGGGGGGGGGGGGGGGGGGGEFGGGGGGGGFGGGEFGGGGGGGGGGGGGGGGGGGGGGGGGGGGGGGGGGGGGGGGGGGGGGGGGGGGGGGGGGGGGGGGGGGGGGGGGGGGGGGGGDGGGGGGGGGGGGGGGGGGGGGGGGGGGGGGGGGGGGGGGGGGGGGGGGGGGGGGGGGGGGGGGGGGFGGGGGGGGGGGGGFGGGGGGGGGGGGGGGGGGGGGGCFGGGGEGGFCGGGGGFFFFGGGGFFFFGGFFAFGGDCFFGFFFDF?C=?;:B9DG
@M02352:288:000000000-CKWC8:1:1101:12244:11885 1:N:0:CACGCTGC+CGTCTAAT
TACGGAGGGTCCGAGCGTTATCCGGAATCATTGGGTGTAAAGGGTCCGCAGGCGGTCGATTAAGTCAGAGGTGAAATCCCATAGCTCAACTATGGAACTGCCTTTGAAAATGGTTGACTTGAGTCATATGGAAGTAGATAGAATGTGTAGTGTAGCGGTGAAATGCATAGATATTACACAGAATACCGATTGCGAAGGCAGTCTACTACGTATGTACTGACGCTCATGGACGAAAGCGTGGGGAGCGAACAGGATTAGATACCCTGGTAGTCCACGCCGTAA
+
6FGGCF@6:F8FGBFGGC@69C,@+6+,,9,,CC,F:7E<?CE:CE=>7>=7:4:>++8B,8,9<ED??,DFE9=FFFFF<?,EF@FEGG,,,<B?,:F<>>DDABF,E,>D,8EF8DF9FGGCGCGC,@F>,@F,DFA<CBFFE=@FE;DFDFCFGGGG>FFF;F9@CFCBFFFFCCG:EC,7FGF*=F7;CCEG588=E8C;:>F;@:89F64?EGEFFG*8*99CCFDDCE<BGD7?C83:BE<C5DFF:6F><=28FGCFFFDFABA<=F@<>FF>D3
@M02352:288:000000000-CKWC8:1:1101:3978:11906 1:N:0:TACGCTGC+CGTCTAAT
TACGGAGGGTCCGAGCGTTATCCGGAATCATTGGGTTTAAAGGGTCCGCAGGCGGTCGATTAAGTCAGAGGTGAAATCCCATAGCTCAACTATGGAACTGCCTTTGATACTGGTTGACTTGAGTCATATGGAAGTAGATAGAATGTGTAGTGTAGCGGTGAAATGCATAGATATTACACAGAATACCGATTGCGAAGGCAGTCTACTACGTATGTACTGACGCTCATGGACGAAAGCGTGGGGAGCGAACAGGATTAGATACCCTGGTAGTCCACGCCGTAA
+
GGGGGGGGGGGGGGGGGGGGGGGG:FGGGGGGGGGGGGGGGGGGGGGGGGGGGGGGGGGGGGGGGGGGGGGGGGGGGGGGGGGGGGGGGGGGGGGGGGGGGGGGGGGGGGGGGGGGGGGGGGGGGGGGGGGGGGGGGGGGGGGGGFGGGGGGGGGGGGGGGGGGGGGGGGGGGGGGGGGGGGGGGGGGGGGGGGGGGGGGGGGGGGGGGGGGGGGGGGGGGGGGGGGGGGGGGGGFGGGGGGFFFFGGGGFFFFDGFFFFGGGGFFGFFFFFFGFFFFFFGD
@M02352:288:000000000-CKWC8:1:1101:18924:11911 1:N:0:TACGCTGC+CGTCTAAT
TACGGAGGGTCCGAGCGTTATCCGGAATCATTGGGTTTAAAGGGTCCGCAGGCGGTCGATTAAGTCAGAGGTGAAATCCCATAGCTCAACTATGGAACTGCCTTTGATACTGGTTGACTTGAGTCATATGGAAGTAGATAGAATGTGTAGTGTAGCGGTGAAATGCATAGATATTACACAGAATACCGATTGCGAAGGCAGTCTACTACGTATGTACTGACGCTCATGGACGAAAGCGTGGGGAGCGAACAGGATTAGATACCCTGGTAGTCCACGCCGTAA
+
GGGGGGGGGGGGGGGGGGGGGGGGGGGGGGGGGGGGGGGGGGGGGGGGGGGGGGGGGGGGGGGGGGGGGGGGGGGGGGGGGGGGGGGGGGGGGGGGGGGGGGGGGGGGGGGGGGGGGGGGGGGGGGGGGGGGGGGGGGGGGGGGGGGGGGGGGGGGGGGGGGGGGGGGGGGGGGGGGGGGGGGFGGGGGGGGGGGGGGGGGGGGGGGGGGGGGGGGGGFGGGGGGDFGGGGGGGGFGGGGGGFFFFGGGGFFFFGGFFFFGGGGFFGFFFDFFGFFFFFFGG
@M02352:288:000000000-CKWC8:1:1101:24439:11917 1:N:0:TACGCTGC+GGTCTAAT
TACGGAGGGTGCGAGCGTTAATCGGAATTACTGGGCGTAAAGCGTACGCAGGCGGTTTGTTAAGCGAGATGTGAAAGCCCCGGGCTCAACCTGGGAACTGCATTTCGAACTGGCAAACTAGAGTGCGATAGAGGGTGGTAGAATTTCAGGTGTAGCGGTGAAATGCGTAGAGATCTGAAGGAATACCGATGGCGAAGGCAGCCACCTGGGTCAACACTGACGCTCATGTACGAAAGCGTGGGGAGCAAACGGGATTAGATACCCCGGTAGTCCACGCCGTAA
+
GFFEC@FC>CCGG@FGGFEG,,CCFB:FGFFFFCGGGFE:@FFG===FCFGEGGGF@7FGGFGGFG+@:BFA?FGGGCFEEGGCE+BFG@F,,BC8FGGGGGG<3DDFFEFGCGE,@FF,FCG@F,@**@F9FFCFFG:CFDGGGGG@FFFFGGFFFGCEFGFCFFGC=CC<BFGCG9CCFFGCFFGG:<B:FG>GGDCEEEEGGGGFF89*5<<@EFGFGGD=27FFCFF<ECDEGEGEE=>69:7*A7:@B:CGFFFFC:<9)>D79:>4*>F62:DFGD
@M02352:288:000000000-CKWC8:1:1101:14282:11945 1:N:0:TACGCTGC+CGTCTAAT
TACGGAGGGTCCAAGCGTTATCCGGAATCATTGGGTTTAAAGGGTCCGCAGGCGGTCAATTAAGTCAGAGGTGAAATCCCATAGCTTAACTATGGAACTGCCTTTGATACTGGTTGACTTGAGTCATATGGAAGTAGATAGAATGTGTAGTGTAGCGGTGAAATGCATAGATATTACACAGAATACCGATTGCGAAGGCAGTCTACTACGTATGTACTGACGCTCATGGACGAAAGCGTGGGGAGCGAACAGGATTAGATACCCTGGTAGTCCACGCCGTAA
+
GGGGGGGGGGGGGGGGGGGGGGGGGEGGGGGGGGGFGGGGGGGGGGGGGGGGGGGGGGGGGGGGGGGGGGGGGGGGGGGGGGGGGGGGGGGGGGGGGGGGGGGGGGGGGGGGGGGGGGGGGGGGGGGGGGGGGGFGGGGGGGGGGGGGGGGGGGGGGGGGGGGGGGGGGGGGGGGGGGGGGGGCGGGGGGGGGGGGGGGGGGGGGGGGGGGGGGGGGGGGGGGGGDGGGFGGGGGFGGGGGGFFFFGGGGFFFBFGFFFFGGGGFFGFFFFFFGFFFFE9GD
@M02352:288:000000000-CKWC8:1:1101:13327:11972 1:N:0:TACGCTGC+CGTCTAAT
TACGGAGGGTGCGAGCGTTAATCGGAATTACTGGGCGTAAAGCGTGCGTAGGTGGTTTGTTAAGCAAGATGTGAAAGCCCCGGGCTCAACCTGGGAACTGCATTTTGAACTGGCAAACTAGAGTATTGTAGAGGGTAGTGGAATTTCCAGTGTAGCGGTGAAATGCGTAGAGATTGGAAGGAACATCAGTGGCGAAGGCGGCTACCTGGACAAATACTGACACTGAGGCACGAAAGCGTGGGGAGCAAACAGGATTAGATACCCTGGTAGTCCACGACGTAA
+
GGGGGGGGGGGGGGGGGGGG,CFFGGGGGGGGGGGGGGGGGGFGGGGGGGGGCFGC=FGGGGGGGFGGGGGGGGGGGGGFEFEGEFGGGGGGGGGGGGGGGGGGGGGGGGGGGGGGGGGGGFGEFGGGGGFGGGGGFFGGGGFGEFFGGGGGGGGGGGGGGGGGFEGECEEGFGGGGGGGGGGGGGGFGGGGGCEEGGGGGGGGGGEGGGCCGGGGGGGGC?FGFGGF=EFGGEC>FGDEGGF?9>GGFGFF:8FFFF<6FGGGF@G;4F<D=DF<(4>,>F
@M02352:288:000000000-CKWC8:1:1101:27283:11978 1:N:0:TACGCTGC+CGTCTAAT
TACGGAGGGTCCGAGCGTTATCCGGAATCATTGGGTTTAAAGGGTCCGCAGGCGGTCGATTAAGTCAGAGGTGAAATCCCATAGCTCAACTATGGAACTGCCTTTGATACTGGTTGACTTGAGTCATATGGAAGTAGATAGAATGTGTAGTGTAGCGGTGAAATGCATAGATATTACACAGAATACCGATTGCGAAGGCAGTCTACTACGTATGTACTGACGCTCATGGACGAAAGCGTGGGGAGCGAACAGGATTAGATACCCTGGTAGTCCACGCCGTAA
+
GGGGGGGGGGGGGGGGGGGGGGGGGGGGGGGGGGGGGGGGGGGGGGGGGGGGGGGGGGGGGGGGGGGGGGGGGGGGGGGGGGGGGGGGGGGGGGGGGGGGGGGGGGGGGGGGGGGGGGGGGGGGGGGGGGGGGGGGGGGGGGGGGGGGGGGGGGGGGGGGGGGGGGGGGGGGGGGGGGGGGGGGGGGGGGGGFGGGGGGGGGGGGGGGGGGGGGGGGGGGGGGGGGGGGGGGGGGFGGGGGGFFFFGGGGFFFFGF?FFFGGGGFFGFFFBFFGFFFFFFGG
@M02352:288:000000000-CKWC8:1:1101:26454:11997 1:N:0:TACGCTGC+CGTCTAAT
TACGGAGGGTGCGAGCGTTAATCGGAATTACTGGGCGTAAAGCGCATGCAGGTGGTTCATTAAGTCAGATGTGAAAGCCCGGGGCTCAACCTCGGAACTGCATTTGAAACTGGTGAACTAGAGTGCTGTAGAGGGGGGTAGAATTTCAGGTGTAGCGGTGAAATGCGTAGAGATCTGAAGGAATACCAGTGGCGAAGGCGACTCTCTGGCCAAATACTGACGCTCATGTGCGAAAGTGTGGGTAGCGAACAGGATTAGATACCCTGGTAGTCCACACCGTAA
+
GEFCE8@B@@@FG,CGE@@F<<FFG>@FGCGGF<FGGFG@<FGGGCFGGGGF=EFGGFGGGGFGGGFGFGGEEGEEFGGGEGE:E+DEFEDGGGD@GGFBC?F<?<?ADGGGGDD<FGGGGGGFGGGGFGGCGFGDGGGCEGGGGGGGGFFEC<@FGDCE><FCFGGGCE5EGGGGGFCCFGGGGGGGGGGGGEEEGDGGEEGG+AFCCGFGFCGFGGGFGGDGGGGGGGFGDC7BFGGFAEEF<FDGCG>FB6<F2FFFFGECFFCFFFB>BFFFFBFFGC
@M02352:288:000000000-CKWC8:1:1101:9376:12036 1:N:0:TACGCTGC+CGTCTAAT
TACGGAGGGTCCGAGCGTTATCCGGAATCATTGGGTTTAAAGGGTCCGCAGGCGGTCGATTAAGTCAGAGGTGAAATCCCATAGCTCAACTATGGAACTGCCTTTGATACTGGTTGACTTGAGTCATATGGAAGTAGATAGAATGTGTAGTGTAGCGGTGAAATGCATAGATATTACACAGAATACCGATTGCGAAGGCAGTCTACTACGTATGTACTGACGCTCATGGACGAAAGCGTGGGGAGCGAACAGGATTAGATACCCTGGTAGTCCACGCCGTAA
+
GGGGGGGGGGGGGGGGGGGGGGGGGGGGGGGGGGGGGGGFGGGGGGGGGGGGGGGFGGGGGGGGGGGGGGGGGGGGGGGGGGGGGGGGGGGGGGGGGGGGGGGGGGGGGGGGGGGGGGGGGGGGGGGGGGGGGGGGGFGGGGGGGGGGGGGGGGGGGGGGGGGGGGGGGGGGGGGGGGGGGGGGGGGGCEGGGGGGGGGGGGGGGGGGGGGGGGGGGGGGGGGGGGGGFGGGGGDF4CDGGD><>DGGGGE@B:GGFF>FGGGGFFDFFFFFFGFFB<EBGD
@M02352:288:000000000-CKWC8:1:1101:7166:12109 1:N:0:TACGCTGC+CGTCTAAT
TACGGAGGGGGTTAGCGTTGTTCGGAATTACTGGGCGTAAAGCGCACGTAGGCGGATCAGAAAGTATAGGGTGAAATCCCAGGGCTCAACCCTGGAACTGCCTTATAAACTCCTGGTCTTGAGTTCGAGAGAGGTGAGTGGAATTCCGAGTGTAGAGGTGAAATTCGTAGATATTCGGAGGAACACCAGTGGCGAAGGCGGCTCACTGGCTCGATACTGACGCTGAGGTGCGAAAGTGTGGGGAGCAAACAGGATTAGATACCCTGGTAGTCCACGCCGTAA
+
GGGGGGGGGGGGGGGGGGGGGGGGGGGGGGGGGGGGGGGGGGGGGGGGGGGGGGGGGGGGGGGGGGGGGGGGGGGGGGGGGGGGGGGGGGGGGGGGGFFGGGGGGGGGGGFFGGGGGGGGGGGGGGGGGGGGGGGGGGGGGGGGGGGGGGGGGGGGGGGGGGGGGGGGGGGGGGGGGGGGGGGGGGGGGGGGGGGGGGGGGGGGGGGGGGGGGEGGGGGGGGGGGGGGGGGGGGGFCG>CGGFBFEGGGGFF<<GGFFAFGGDFFFGFAFFFFGFFFF@;GD
@M02352:288:000000000-CKWC8:1:1101:10818:12113 1:N:0:TACGCTGC+CGTCTAAT
TACGGAGGGTCCGAGCGTTATCCGGAATCATTGGGTTTAAAGGGTCCGCAGGCGGTCGATTAAGTCAGAGGTGAAATCCCATAGCTCAACTATGGAACTGCCTTTGATACTGGTTGACTTGAGTCATATGGAAGTAGATAGAATGTGTAGTGTAGCGGTGAAATGCATAGATATTACACAGAATACCGATTGCGAAGGCAGTCTACTACGTATATACTGACGCTCATGGACGAAAGCGTGGGGAGCGAACAGGATTAGATACCCTGGTAGTCCACGCCGTAA
+
GGGGGGGGGGGGGGGGGGGGGGGGGGGGGGGGGGGGGGGGGGGGGGGGGGGGGGGGGGGGGGGGGGGGGGGGGGGGGGGGGGGGGGGGGGGGGGGGGGGGGGGGGGGGGGGGGGGGGGGGGGGGGGGGGGGGGGGGGGGGGGGGGGGGGGGGGGGGGGGGGGGGGGGGGGGGGGGGGGGGGGGGGGGGGGGGGGGGGGGGGGGGGGGGGGGGGGGGGGGGGGGGGGGGGGGGGGGFGGGGGGFBBFGGGGFFFFGGFFFFGGGGFFGFFFFFFGFFFFFFGC
@M02352:288:000000000-CKWC8:1:1101:16123:12116 1:N:0:TACGCTGC+CGTCTAAT
TACGGAGGGTCCGAGCGTTAATCGGAATTACTGGGCGTAAAGCGTACGCAGGCGGTTTGTTAAGCGAGATGTGAAAGCCCCGGGCTCAACCTGGGAACTGCATTTCGAACTGACAAACTAGAGTTTTGTAGAGGGTGGTAGAATTTCAGGTGTAGCGGTGAAATGCGTAGAGATCTGAAGGAATACCAGTGGCGAAGGCGGCCACCTGGACAATAACTGACGCTCATGTACGAAAGCGTGGGGAGCAAACGGGATTAGATACCCCGGTAGTCCACGCCGTAA
+
GGGG7FGGD,,C+CFGGGG7@EFGGG:FGGCGGGGGGGGGGGGG::>FGGGGGGGFGC+4BFGGFC+CGGGGGGGGGGGC7+@FGGGGGGG<F<FGGDGGGGGF=,>FGGGGDCAGGGG9FFGGA=,@@FFGGG:6*>FEGGGFGFGGFGGGGGGGGGGG7FGGGGGGGGGCFF?FG;F+BFGEGGGGGGGGGGGGGGGGGG:8@EGGG6C+12@FGGGGGGGEED9F?CFGGGGFG5DGGGFBFF<CFG).:BGGFFFFGGGG3DG>>EFFFG?BFFF>GD
@M02352:288:000000000-CKWC8:1:1101:28723:12117 1:N:0:TACGCTGC+CGTCTAAT
TACGGAGGTTGCGAGCGTTAATCGGAATTACTGGGCGTAAAGCGTACGCAGGCGGTTTGTTAAGCGAGATGTGAAAGCCCCGGGCTCAACCTGGGAACTGCATTTCGAACTGGCAAACTAGAGTGTGATAGAGGGTGGTAGAATTTCAGGTGTAGCGGTGAAATGCGTAGATATTGGAAGGAACATCAGTGGCGAAGGCGGCTACCTGGACAAATACTGACACTGAGGCACGAAAGCGTGGGGAGCAAACAGGATTAGATACCCTGGTAGTCCACGCCGTAA
+
GGGG7CGG66EFDGGGGGG76EGGGGGGGGGGGGG@FGGGGGGGF>CFGGGGGGGFCE@BEFFG9+=C=FGGGGGGGG<BFGGGGGGGGGFGG,D8FGGGGGD@F9<+BFGGGGC<<FGBFGGGG=C9FGGGGGGFFE<;FFGGG,@<;CGGGGGGGGGGGGFGGGGGGGG,CG+<B+<EGGGGF9F?FG:CEEGGGGGGGGGDGGGGGFG6*82<:FFGGGGGGG6FGCGGGGGEGGGGDG>?;FGGGGFF<?FGFFB@FFGFF)>@ABFFFGF2>:DBGG
@M02352:288:000000000-CKWC8:1:1101:15802:12136 1:N:0:TACGCTGC+CGTCTAAT
TACGGAGGGTCCGAGCGTTATCCGGAATCATTGGGTTTAAAGGGTCCGCAGGCGGTCGATTAAGTCAGAGGTGAAATCCCATAGCTCAACTATGGAACTGCCTTTGATACTGGTTGACTTGAGTCATATGGAAGTAGATAGAATGTGTAGTGTAGCGGTGAAATGCATAGATATTACACAGAATACCGATTGCGAAGGCAGTCTACTACGTATGTACTGACGCTCATGGACGAAAGCGTGGGGAGCGAACAGGATTAGATACCCTGGTAATCCACGCCGTAA
+
GGGGGGGGGGGGGGGGGFGGGGGGGGGGGGGGGGGGGGGGGGGGGGGGGGGGGEGGGGGGGGGGGGGGGGGGGGGGGGGGGGGGGGGGGGGGGGGGGGGGGGGGGGGGGGGGGGGGGGGGGGGGGGGGGGGGGGGGGGGGGGGGGGGGGGGGGGGGGGGGGGGGGGGGGGGGGGGGGGGGGGGGGGGGGGGGGGGGGGGGGGGGGGGGGGGGFGGGGGGGGGGGGGGGGFGGGGGFGGGGGGFFFFGGGGFFFFGGFFFFGGGGFFGFFFFFFGFFFF>,<D
@M02352:288:000000000-CKWC8:1:1101:7633:12156 1:N:0:TACGCTGC+CGTCTAAT
TACGGAGGGGGTTAGCGTTGTTCGGAATTACTGGGCGTAAAGCGTACGTAGGCGGATTAGTCAGTTAGGGGTGAAATCCCAGGGCTCAACCCTGGAACTGCCTCTAATACTGCTAGTCTTGAGTTCGAGAGAGGTGAGTGGAATTCCAAGTGTAGAGGTGAAATTCGTAGATATTTGGAGGAACACCAGTGGCGAAGGCGGCTCACTGGCTCGATACTGACGCTGAGGTACGAAAGTGTGGGGAGCAAACAGGATTAGATACCCTGGTAGTCCACACCGTAA
+
GGGGGGGGGGGGGGGGGGGGGGGGGGGGGGGGGGGGGGGGGGGGGGGGGGGGGGGGGGGGGGGGGGGGGGGGGGGGGGGGGGGGGGGGGGGGGGGGGGGGGGGGGGGGGGGGGGGGGGGGGGGGGGGGGGGGGGGGGGGGGGGGGGGGGGGGGGGGGGGGGGGGGGGGGGGGGGGGGGGGGGGGGGGGGGGGGGGGGGGGDGGGGGGGGGGGGGGGGGGGGGGGGGGGGGGGGGGFGGGGGGFFFFGGGGFFBFGGFFFFGGGGFFGFFFFFFGFFFFFFGG
@M02352:288:000000000-CKWC8:1:1101:28222:12171 1:N:0:TACGCTGC+CGTCTAAT
TACGGAGGGTCCGTGCGTTATCCGGAATCATTGGGTTTAAAGGGTCCGCAGGCGGTCGATTAAGTCAGAGGTGAAATCCCATAGCTCAACTACGGAACTGCCTTTGATACTGGTTGACTTGAGTCATATGGAAGTAGATAGAATGTGTAGTGTAGCGGTGAAATGCATAGATATTACACAGAATACCGATTGCGAAGGCAGTCTACTACGTATGTACTGACGCTCATGGACGAAAGCGTGGGGAGCGAACAGGATTAGATACCCTGGTAGTCCACGCCGTAA
+
GDC6@@:6@8EGG,D,@66BFGACE76F,CF,99F68,C66C<FFG<FCGG:FBCG:FGGGFG<EF<?AF+5:AA,CCFFAF=5B5C<F=FF,BC+CF<<,BFAA?<8AFFGDD?3F,B,C>F<C,@3,CD,@,:3@=D3FFFGCFCFF<D<3=3@F:<C*@;;9><D:9C;DF,66>D9>FF;F<FEEGGCFC*:88BC8A6+2>CGC*CF9CBC9BF+<C*=*/C0+CFCC8CDFGG>8/>1,75CED@F68FFBF9@CC@0?:FF>BA<67?B;37>DD
@M02352:288:000000000-CKWC8:1:1101:4927:12175 1:N:0:TACGCTGC+CGTCTAAT
TACGGAGGGTGCGAGCGTTAATCGGAATTACTGGGCGTAAAGCGTACGCAGGCGGTTTGTTAAGCGAGATGTGAAAGCCCCGGGCTCAACCTGGGAACTGCATTTCGAACTGGCAAACTAGAGTGTGATAGAGGGTGGTAGAATTTCAGGTGTAGCGGTGAAATGCGTAGAGATCTGAAGGAATACCGATGGCGAAGGCAGCCACCTGGGTCAACACTGACGCTCATGTACGAAAGCGTGGGGAGCAAACGGGATTAGATACCCCGGTAGTCCACGCCGTAA
+
GGGGGEEEEEFGGEGGGFGFDGGGGGCGGGGGGGGGGGGCEGGGG@@FGGGDGGGGGGGGGGFAFEEDEGGGCFGGGGGGGGGGGGGGGFFGAFFFGGGDF<F9FGFEGFGGGGD<AFGGCEFGCDFFGGGFFFFGEGGGGGGGGFFGGGGGFGDGGGGGGGGGGGGGGECGGGGGGGDFGGGFGGGGGGGGGGG8EEGGGGGGGGGGGG7CFGGGGGGGDGGGGGGGGGGGGGGDGDGGGEBF>EGFGGFFFFGGBFFFGFG7@>DDBFFF?GFFFFFBC<
@M02352:288:000000000-CKWC8:1:1101:21062:12176 1:N:0:TACGCTGC+CGTCTAAT
TACGGAGGGTGCAAGCGTTATCCGGAATCATTGGGTTTAAAGGGTCCGTAGGCGGACTAATAAGTCAGAGGTGAAATCCCGCAGCTCAACTGTGGAACTGCCTTTGAAACTGTTAGTCTTGAGTTATTGTGAAGTGGTTAGAATATGTAGTGTAGCGGTGAAATGCTTAGAGATTACATGGAATACCGATTGCGAAGGCAGATCACTAACAATATACTGACGCTGATGGACGAAAGCGTGGGGAGCGAACAGGATTAGATACCCTGGTAGTCCACGCCGTAA
+
GGGGGGGGGGGGGGGGGGGGGGGGGGGGGGGGGGGGGDGGGGGGGGGGGGGGGGGGGGGGGGGGGGGGGGGGGGGGGGGGGGGGGGGGGGGGGGGGGGGGGGGGGGGGGGGGGGGGGGGGGGGGGGGGGGGGGGGGGGGGGGGGGGGGGGGGGGGGGGGGGGGGGGGGGGGGGGGGGGGGGGGGGGGGGGGGGGGGGGGGGGGGGGGGGGGGGGGGGGGGGGGGGGGGGGGGGGGFGGGGGDB<FFGGGGFFBFF74?BFGGGGFFGFFFFFFFFFFFFFGG
@M02352:288:000000000-CKWC8:1:1101:15939:12183 1:N:0:TACGCTGC+CGTCTAAT
TACGGAGGGTCCGAGCGTTATCCGGAATCATTGGGTTTAAAGGGTCCGCAGGCGGTCAATTAAGTCAGAGGTGAAATCCCATAGCTTAACTATGGAACTGCCTTTGATACTGGTTGACTTGAGTCATATGGAAGTAGATAGAATGTGTAGTGTAGCGGTGAAATGCATAGATATTACACAGAATACCGATTGCGAAGGCAGTCTACTACGTATGTACTGACGCTCATGGACGAAAGCGTGGGGAGCGAACAGGATTAGATACCCTGGTAGTCCACGCCGTAA
+
GGGGGGGGGGGGGGGGGGGGGGGGGEGGGGGGGGGFGGGGFGGGGGGGGGGGGGGGGGGGGGGGGGGGGGGFGGGGGGGGGGGGGGGGGGGGGGDGGGGGGGGGGGGGGGGGGGGGGGGGGGGGGGGGGGGGGGGGGGGGGGGGFGGGGGGGGGGGGGGGGGGGGGGGGGGGGGGGGGGGGGG9DFGGDGGGGGGGGGGGGGGGGGGGGEGGGGGGGGGGGGGEDGGGGGGGGGGEGGGGGDFBFFGGGG><?FCG<6AFGGGGFFFFFFFF?FFFFFFFGG
@M02352:288:000000000-CKWC8:1:1101:19398:12201 1:N:0:TACGCTGC+CGTCTAAT
TACGGAGGATCCAAGCGTTATCCGGAATCATTGGGTTTAAAGGGTCCGTAGGTTGATAATTAAGTCAGAGGTGAAATCCCATAGCTCAACTATGGAACTGCCTTTGATACTGGTTGACTTGAGTCATATGGAAGTAGATAGAATGTGTAGTGTAGCGGTGAAATGCATAGATATTACACAGAATACCGATTGCGAAGGCAGTCTACTACGTATGTACTGACGCTCATGGACGAAAGCGTGGGGAGCGAACAGGATTAGATACCCTGGTAGTCCACGCCGTAA
+
GGGGGGGGGGGGGGGGGGGGGGGGGGGGGGGGGGGGGGGGGGGGGGGGGGGGGGGGGGGGGGGGGGGGGGGGGGGGGGGGGGGGGGGGGGGGGGGGGGGGGGGGGGGGGGGGGGGGGGGGGGGGGGGGGGGGGGGGGGGGGGGGGGGGGGGGGGGGGGGGGGGGGGGGGGGGGGGGGGGGGGGGGGGGGGGGGGGGGGGGGGGGGGGGGGGGGGGGGGGGGGGGGGGGGGGGGGGFGGGGGGFFFDGGGGFFFFGGFFFFGGGGFFGFFFFFFGFF6:E>CC
@M02352:288:000000000-CKWC8:1:1101:7236:12214 1:N:0:TACGCTGC+CGTCTAAT
TACGAGGGGTGCAAGCGTTAATCGGAATTACTGGGCGTAAAGCGTGCGTAGGTGGTTTGTTAAGCAAGATGTGAAAGCCCCGGGCTCAACCTGGGAACTGCATTTTGAACTGGCAAACTAGAGTATTGTAGAGGGTAGTGGAATTTCCAGTGTAGCGGTGAAATGCGTAGAGATTGGAAGGAACATCAGTGGCGAAGGCGGCTACCTGGACAAATACTGACACTGAGGCACGAAAGCGTGGGGAGCAAACAGGATTAGATACCCTGGTAGTCCACGCCGTAA
+
GGGGFGGGGGGGGGGGGGGGFFGGGGGGGGGGGGGGGGGGGGGGGGGGGGGGGGGGGGGGGGGGGGGGGGGGGGGGGGGGGGGGGGGGGGGGGGGGGGGGGGGGGGGGGGGGGGGGGGGGGGGFGGGGGGGGGGGGGGGGGGGGGGGGGGGGGFGGGGGGGGGGGGGGGGGGGGGGGGGGGGGGGGGGGGGGGGGGGGGGGGGGGGGGGGGGGGGGGGGGGGGGGGGGGGGGGGG>GGGGGGFFFFGGGG>FFFGGFFFFFGGGFFGFAFFFFGFFBFFFGD
@M02352:288:000000000-CKWC8:1:1101:4934:12221 1:N:0:TACGCTGC+CGTCTAAT
TACGGAGGGTGCGAGCGTTAATCGGAATTACTGGGCGTAAAGCGTACGCAGGCGGTTTGTTAAGCGAGATGTGAAAGCCCCGGGCTCAACCTGGGAACTGCACCTGATACTGCTTGGCTAGAGTACAGAAGAGGGTAGTGGAATTTCCTGTGTAGCGGTGAAATGCGTAGATATAGGAAGGAACACCAGTGGCGAAGGCGACTACCTGGTCTGATACTGACACTGAGGTGCGAAAGCGTGGGGAGCAAACAGGATTAGATACCCTGGTAGTCCACGCCGTAA
+
GGGGEFFGGGGGGGGGGGGGGGGGGGFGGGGGGGGGGGGGGGGGGEGGEGGGGGGCEGGEFGGGGGGGGGGGGGGGFGGGFGGGGGGGGGGGGGGGFGGGGGFCGG@FGGGGCGFGGGGGGGGGEBCFGFGGGGDFEGFGGGGGGGCE;FGGGGGGGGGGGGGGGGGGGDEGGGFGFFFDGGGGFGGGGGCGGGGGGGGE>EGEGGGGGGGGGFGCFGGGGGGGGGFFFCFGGGGFGGGGGG3:>FGGGGFFFFGGFFFFGFGGFFGFA?A<@GFFFFFFGG
@M02352:288:000000000-CKWC8:1:1101:8165:12229 1:N:0:TACGCTGC+CGTCTAAT
TACGGAGGGTGCAAGCGTTATCCGGAATCATTGGGTTTAAAGGGTCCGCAGGCGGTCAATTAAGTCAGAGGTGAAATCCCATAGCTTAACTATGGAACTGCCTTTGATACTGGTTGACTTGAGTTATACGGAAGTAGATAGAATAAGTAGTGTAGCGGTGAAATGCATAGATATTACTTAGAATACCGATTGCGAAGGCAGTCTACTACGTATATACTGACGCTCATGGACGAAAGCGTGGGGAGCGAACAGGATTAGATACCCTGGTAGTCCACGCCGTAA
+
GGGGGGGGGGGGGGGGGGGGGGGGGGGGFGGGGGGCGGGGGGGGGGGGGGGGGGGGGGGGGGGGGGGGGGGGGGGGGGGGGGCGGGGGGGGGGFFGGFGGGGGGGGGGGGGGGGGGGGGGGGGGGGGGGGGGGGGGGGGGGGGGGFGGGGGGGGFGGGGGGGGGGGGGGGGGGGGGGGGGGGGGGGGGGGDGGGGGGGGGGGGGGGGGGGGGGGGGGGGGGGGEGGGGGFGGDGGFGGGGGGFBFDGGGGFFFFGGFFFFGGGGFFFFBFFFFGFFFFFFGG
@M02352:288:000000000-CKWC8:1:1101:3456:12238 1:N:0:TACGCTGC+CGTCTAAT
TACGGAGGGTGCAAGCGTTAATCGGAATTACTGGGCGTAAAGCGTACGTAGGCGGATTGGAAAGTATGGGGTGAAATCCCAGGGCTCAACCCTGGAACTGCCCTGTAAACTATCAGTCTAGAGTTCGAGAGAGGTGAGTGGAATTCCAAGTGTAGAGGTGAAATTCGTAGATATTTGGAGGAACACCAGTGGCGAAGGCGGCTCACTGGCTCGATACTGACGCTGAGGTACGAAAGTGTGGGGAGCAAACAGGATTAGATACCCTGGTAGTCCACACCGTAA
+
G<CDC@CCE@BFCAFFG@:F@<FCF:CGGFFFEDGGD@::@FGG@FGGFGGCGDGGFEGG9<FGE<9@CGGEGGGGGFFFFGFCF@FCF<FGGCGGGFFGGCDDCB5CDGGGGGFGFGGFG9DEFFGFGGGGGGGGGGGGGGGGF,DFGGFG@CFFGFFGFGGFFFGGEFEFGCFGGFGGGDGCCFFGGGGG>EGDEEEEGD*BFFGGGGC?EDC>CGGFFGEGGGGGGGGGCADEFDFGCCB:>BGF?97@B<4:8=<F?<EGFFGF9?-6@C64::>4FG
@M02352:288:000000000-CKWC8:1:1101:8184:12239 1:N:0:TACGCTGC+CGTCTAAT
TACGGAGGGTGCAAGCGTTATCCGGAATCATTGGGTTTAAAGGGTCCGCAGGCGGTCAATTAAGTCAGAGGTGAAATCCCATAGCTTAACTATGGAACTGCCTTTGATACTGGTTGACTTGAGTTATACGGAAGTAGATAGAATAAGTAGTGTAGCGGTGAAATGCATAGATATTACTTAGAATACCGATTGCGAAGGCAGTCTACTACGTATATACTGACGCTCATGGACGAAAGCGTGGGGAGCGAACAGGATTAGATACCCTGGTAGTCCACGCCGTAA
+
GGGG7FGGDCGGGGFGGFGCGGGDGG@FAFGGGGGCCFGGGGGGFCCFGGGGGGGGE+CEFGGGGGDFF9FGCGGGGGGE<?@FGGGGGGGF<CFGG8FGGGGFEGGGGGGGCG<CGGGG,ECF93@=<@@F7BF,@DFCFGFD,,@=EFGGGGGGGGEGEGGGGGADFGGGGGGC@>F@FGGEGGGGEF:FGGGGGGFCGGFCCEFBE/;9C6EFGGGGGGGGEGGGFFFDEGGBGGGGGG::9BGGGGFFFFGGFFFFGGGGFF3FA?DFFG*8>FFFGG
@M02352:288:000000000-CKWC8:1:1101:8167:12247 1:N:0:TACGCTGC+CGTCTAAT
TACGGAGGGTGCAAGCGTTATCCGGAATCATTGGGTTTAAAGGGTCCGCAGGCGGTCAATTAAGTCAGAGGTGAAATCCCATAGCTTAACTATGGAACTGCCTTTGATACTGGTTGACTTGAGTTATACGGAAGTAGATAGAATAAGTAGTGTAGCGGTGAAATGCATAGATATTACTTAGAATACCGATTGCGAAGGCAGTCTACTACGTATATACTGACGCTCATGGACGAAAGCGTGGGGAGCGAACAGGATTAGATACCCTGGTAGTCCACGCCGTAA
+
GGGGGGGGGGGGGGGGGGGGGGGGGGGGGGGGGGGGGGGGGGGGGGGGGGGGGGGFGGGGGGFGGGGGGFGGGGGGGGGGGFGGGGGGGGGGGGGGGGGGGGGGGGGGGGGGGGGG<FGGGGGGGGGGGGGGGGGGGGGGGGGGGGGGGGGGGFGFGGGGGGGGGGGGGGGGGGGGGGGCFGCCFGFGGGGGGGGGEGGGGGGGGGGGGGGGGGGGGGGGGDGEGGGGGGGDEGGFGGGGGGF?BFGGGGFFFFGGF?BFGGGGFFFFFFFFFGFFFFFFGD
@M02352:288:000000000-CKWC8:1:1101:21360:12251 1:N:0:TACGCTGC+CGTCTAAT
TACGGAGGATCCAAGCGTTATCCGGAATCATTGGGTTTAAAGGGTCCGTAGGTGGATAATTAAGTCAGAGGTGAAATCTTGCCGCTTAACGGTAAAATTGCCTTTGATACTGGTTGTCTTGAGTTATTATGAAGTGGTTAGAATATGTAGTGTAGCGGTGAAATGCATAGATATTACATAGAATACCAATTGCGAAGGCAGATCACTAATAATCAACTGACACTGATGGACGAAAGCGTGGGGAGCGAACAGGAGTAGATACCCTGGTAGTCCACGCCGTAA
+
G<@@@7@@,6CF@<F@@86FFGA@F76C,9<9,6E8:@<,-C@F6FFGCFG::,,,:CEF,6EFFF<9,C<C=C<CFEFCCD,4C=?+E,4F?A:B,?F?FF?5B?F59CFE8?F+CAD<A,B?F,?@<EFFAFDAF?=?FC,5?F9F??AFG,3E==>=@>DC=@=E:FF;3@;E,,,@BFDF,FFECGGFE88>EEF8:8D@CC?BC;=14;;2A;CCFGC:<CCFEGFCECC>FGGGDGD0:DGC*9>?26*98FA@FGG77)C?>74AFGF:1:DB5/
@M02352:288:000000000-CKWC8:1:1101:2667:12291 1:N:0:TACGCTGC+CGTCTAAT
TACGGAGGGGGTTAGCGTTGTTCGGAATTACTGGGCGTAAAGCGTACGTAGGCGGATTAGTAAGTTAGGGGTGAAATCCCAGGGCTCAACCCTGGAACTGCCTTTAATACTGCTAGTCTTGAGTTCGAGAGAGGTGAGTGGAATTCCAAGTGTAGAGGTGAAATTCGTAGATATTTGGAGGAACACCAGTGGCGAAGGCGGCTCACTGGCTCGATACTGACGCTGAGGTACGAAAGTGTGGGGAGCAAACAGGATTAGATACCCTGGTAGTCCACACCGTAA
+
G6CFGEGGGGEGGCGEEFGGGGGGCCFCFGFCDEEFGCC7FGGGGGGGG9FGGGEGGGFGFGFGFGGGGGGGGGGGGGGGGGGD>,DFGGGGGGGGGGGGGGG9FGGGGGGGGGCDGGGGCEGFGGFGGGGGGGGFGFGF7CDFFGD;BFFFGF;BFCGGGGGFGFGGGGGGGGCGC?FCGDGFGGGCFFGGGCEGECFEEGEGDGFG65CCE>CC89F9@8EEGGGGGFDDCFD>CFCEGD>2;EFGGGFFF?CFBF4909+9=>FFBFFBFDFBFBD:CC
@M02352:288:000000000-CKWC8:1:1101:19646:12292 1:N:0:TACGCTGC+CGTCTACT
TACGGAGGGGGTTAGCGTTGTTCGGAATTACTGGGCGTAAAGCGCACGTAGGCGGATCAGAAAGTATAGGGTGAAATCCCAGGGCTCAACCCTGGAACTGCCTTGTAAACTCCTGATCTTGAGTTCTAGAGAGGTGAGTGGAATTCCGAGTGTAGAGGTGAAATTCGTAGATATTCGGAAGAACACCAGTGGCGAAGGCGGCTCACTGGCTCGATACTGACGCTGAGGTGCGAAAGTGTGGGGAGCAAACAGGATTAGATACCCTGGTAGTCCACACCGTAA
+
GGGGGEGGG7@C+CFGGGGEFCFGGGGGFGDGGFGF:FFGGG9FC+@FGGGGGGG+FBE9,EFGG959,CFGGGGGGGGGG<+FGGGGGG<+FF<FFGGGGG?F,CF,CFGF,3,,CFGGGG8FG9,,@,@F+CGGC,@=BFGGCC9,CFGGGGG,DFGGGGGG?F*BFGGGGGG;,,**1CFACGGGBF,9EGGGGGG5C8CEGGG+*222/CFG5C7CGDEGGD;CC*9DGEGFC7CCDEFF;>/CFG)041<FFFAFGGGG=FGFFFBAFGF:B?D<FD
@M02352:288:000000000-CKWC8:1:1101:10093:12293 1:N:0:TACGCTGC+CGTCTAAT
TACGGAGGATCCAAGCGTTATCCGGAATCATTGGGTTTAAAGGGTCCGTAGGTGGATAATTAAGTCAGAGGTGAAAGTTTGCAGCTCAACTGTAAAATTGCCTTTGATACTGGTTATCTTGAATCATTATGAAGTGGTTAGAATATGTAGTGTAGCGGTGAAATGCATAGATATTACACAGAATACCGATTGCGAAGGCAGTCTACTACGTATGTACTGACGCTCATGGACGAAAGCGTGGGGAGCGAACAGGATTAGATACCCTGGTAGTCCACGCCGTAA
+
GGGGGGGGGGGGGGGGGGGGFGGGGGGGGGGGGGGGGGGGGGGGGGGGGGGGGGGGGGGGGGGGGGGGGGGGGGGGGFGGGGGFGGGGGGGGGGGGGGGGGGGGGGGGGGGGGGGGGGGGGGGGGGGGGGGGGGGGGGGGGGGGGGGGGGGGGGGGGGGGGGGGGGGGGGGGGGGGGGGGGGFFGGGGGGGGGGGGGGGGGGGGGGGGGGGGGGGGGGGGGGGGGGGGGGGGGGGFGGGGGGFFFFGGGGFFFFGGFFFFGGGGFFGFFFFFFGFFFFFFGG
@M02352:288:000000000-CKWC8:1:1101:2771:12353 1:N:0:TACGCTGC+CGTCTAAT
TACGGAGGGTGCGAGCGTTAATCGGAATTACTGGGCGTAAAGCGTACGCAGGCGGTTTGTTAAGCGAGATGTGAAAGCCCCGGGCTCAACCTGGGAACTGCATTTCGAACTGGCAAACTAGAGTGTGATAGAGGGTGGTAGAATTTCAGGTGTAGCGGTGAAATGCGTAGAGATCTGAAGGAATACCGATGGCGAAGGCAGCCACCTGGGTCAACACTGACGCTCATGTACGAAAGCGTGGGGAGCAAACGGGATTAGATACCCTGGTAGTCCACGCCGTAA
+
FCFGGEFEGGFGGGGGGGGGGEFFCFEFFGGGGDFGGGGGGGGEGGGGGGFGGDGFGGEGGGA<ECFGGGGGGGGFGGGGGGGGGGGGCFGGGEGGGGGGGGGGFFDFGGGGGGGGGGGGGGGGGGGGGGCGFGDGGEGGGGGFCFGGFFFGGGGGGGGGGGGGGFGGGGEF+BCFFGFGGGGGGGGD:CGGG58EEGGGGGGGGGFGFGGGGGGFGGGGFGGEGGFFGFGFGGGDGGGGGGFF;EFFGGFB:FGGFFFFGGGGFFGF<?ADFGFFBBFFDC
@M02352:288:000000000-CKWC8:1:1101:20991:12362 1:N:0:TACGCTGC+CGTCTAAT
TACGGAGGGTCCGAGCGTTATCCGGAATCATTGGGTTTAAAGGGTCCGCAGGCGGTCGATTAAGTCAGAGGTGAAATCCCATAGCTCAACTATGGAACTGCCTTTGATACTGGTTGACTTGAGTCATATGGAAGTAGATAGAATGTGTAGTGTAGCGGTGAAATGCATAGATATTACACAGAATACCGATTGCGAAGGCAGTCTACTACGTATGTACTGACGCTCATGGACGAAAGCGTGGGGAGCGAACAGGATTAGATACCCTGGTAGTCCACGCCGTAA
+
GGGGGGGGGGGGGGGGGGGGGGGGGGGGGGGGGGGGGGGGGGGGGGGGGGGGGGGGGGGGGGGGGGGGGGGGGGGGGGGGGGGGGGGGGGGGGGGGGGGGGGGGGGGGGGGGGGGGGGGGGGGGGGGGGGGGGGGGGGGGGGGGGGGGGGGGGGGGGGGGGGGGGGGGGGGGGGGGGGGGGGGGGGGGGGGGGGGGGGGGGGGGGGGGGGGGGGGGGGGGGGGGGGGGGGGGGGGFGGDGGGFFFFGGGGFFFFGGFFFFGGFGFFGFBFFFFGFFFFFFGG
@M02352:288:000000000-CKWC8:1:1101:18938:12388 1:N:0:TACGCTGC+CGTCTAAT
TACGGAGGGTGCAAGCGTTATCCGGAATCATTGGGTTTAAAGGGTCCGTAGGCGGACTAATAAGTCAGAGGTGAAATCCCGCAGCTCAACTGTGGAACTGCCTTTGAAACTGTTAGTCTTGAGTTATTGTGAAGTGGTTAGAATATGTAGTGTAGCGGTGAAATGCTTAGAGATTACATGGAATACCGATTGCGAAGGCAGATCACTAACAATATACTGACGCTGATGGACGAAAGCGTGGGGAGCGAACAGGATTAGATACCCTGGTAGTCCACGCCGTAA
+
GGGGGGGGGGGGGGGGGGGGGGGGGGGGGGGGGGGGGGGGGGGGGGGGGGGGGGGGGGGGGGGGGGGGGGGGGGGGGGGGGGGGGGGGGGGGGGGGGGGGGGGGGGGGGGGGGGGGGGGGGGGGGGGGGGGGGGGGGGGGGGFGGGGGGGGGGGGGGGGGGGGGGGGGGGGGGGGGGGGGGGGGGGGGGGGGGGGGGGGGGGGGGGGFFGGGGGGGGGGGGGGGGGGGFGFGGGGFGGGGGGFFFFGGGGFFFFGGFFFFGGGGFFGFFFFFFGFFFFFFCC
@M02352:288:000000000-CKWC8:1:1101:10200:12389 1:N:0:TACGCTGC+CGTCTAAT
TACTAAAGGTGCAAGCGTTAATCGGAATTACTGGGCGTAAAGCGCGCGTAGGTGGTTTGTTAAGTTGGATGTGAAAGCCCAGGGCTCAACCTTGGAACTGCATTCAAAACTGACTCACTAGAGTACGAGAGAGGTTAGTGGAATTTCCTGTGTAGCGGTGAAATGCGTAGAGATGGGAAGGAACACCAGTGGCGAAGGCGACTGACTGGCTCGATACTGACACTGAGGTGCGAAAGCGTGGGGAGCAAACAGGATTAGATACCCTGGTAGTCCACGCCGTAA
+
GGGGGGGGGGGGGGGGGFGGCFFGGGGGGGGGGGGGGGGGGGGGGGGGGGGGGGGGGGGGGGGGGGGGGGGGGGGGGGGGGGGGGGGGGGGGGGGGGGGGGGGGGGGGGGGGGGGGGGGGGGGGGGGGGGGGGGGGGGGGGGGGGGGGGGGGGGGGGGGGGGGGGGGGGGGGGGGGGGGGGGGGGGGGGGGGGGGGGGGGGGGGGGGGGGGGGGGEGFGGGGGGGGFFGGGGGGGFGGGGGGFFFEGGGGFFFFGGFFFFGGGFFFGFFFFFFGFFF?FFGG
@M02352:288:000000000-CKWC8:1:1101:24903:12429 1:N:0:TACGCTGC+CGTCTAAT
TACGGAGGGTCCGAGCGTTATCCGGAATCATTGGGTTTAAAGGGTCCGCAGGCGGTCGATTAAGTCAGAGGTGAAATCCCATAGCTCAACTATGGAACTGCCTTTGATACTGGTTGACTTGAGTCATATGGAAGTAGATAGAATGTGTAGTGTAGCGGTGAAATGCATAGATATTACACAGAATACCGATTGCGAAGGCAGTCTACTACGTATGTACTGACGCTCATGGACGAAAGCGTGGGGAGCGAACAGGATTAGATACCCTTGTAGTCCACGCCGTAA
+
GFFGGGGGGGGGGGGGGGGGGGGGFFGGGGGGGGGCFEGGGGGGGGGGGGGGGGG@FGGGGGGGGFGGGGGGFGCGGGGGGGGGGFGFGGGGGGGGGGGGGGGGGGGGGGGGGGGGGGGGCFBFFGGFGCFFGGGGGGGGFG9CGGGGGGG7FGCGGGGGGGFGGGFGC7@FGGGGGGGGGG8@FGGGDGEGGGGBEGFFGGGGFGGGCGGGGGG?>FFCEGGGGGGG?FGDDCDEGGGGGGFFFFGGGGF@??GGFF<8<CFFF)7B2/<<4FFB>FFFGG
@M02352:288:000000000-CKWC8:1:1101:20614:12439 1:N:0:TACGCTGC+CGTCTAAT
TACGGAGGGTGCAAGCGTTATCCGGAATCATTGGGTTTAAAGGGTCCGTAGGCGGACTAATAAGTCAGAGGTGAAATCCCGCAGCTCAACTGTGGAACTGCCTTTGAAACTGTTAGTCTTGAGTTATTGTGAAGTGGTTAGAATATGTAGAGTAGCGGTGAAATGCTTAGAGATTACATGGAATACCGATTGCGAAGGCAGATCACTAACAATATACTGACGCTGATGGACGAAAGCGTGGGGAGCGAACAGGATTAGATACCCTGGTAGTCCACGCCGTAA
+
GGGGGFGGGGGGGGGGGGGGGGGGGGGGGGGGGGGGGGGGGGGGGGGGFFGGGGGCGCFEFFFGGGGGGGGGGGGGG9AEECGGGGGGGGG?GGGGGGGGGGGGGGGADGGGDF<FAFGGGGGGFGGCE=FGGGGFGCGGGGGGFGFGGG9FFGGGGGGGGGGGGGFGGGGAFGGGGG@;EGCGGGGGGGGGGGGGGGGDG*+??FGGGG<FGFGGGGGGGGGGGG@FGGGGGGGFGGGGGGF?FFGGGGFFFFGGFFFFGGGGFFGFFFFFFGFBFFFFGG
@M02352:288:000000000-CKWC8:1:1101:11124:12451 1:N:0:TACGCTGC+CGTCTAAT
TACGGAGGGTCCGAGCGTTATCCGGAATCATTGGGTTTAAAGGGTCCGCAGGCGGTCGATTAAGTCAGAGGTGAAATCCCATAGCTCAACTATGGAACTGCCTTTGATACTGGTTGACTTGAGTCATATGGAAGTAGATAGAATGTGTAGTGTAGCGGTGAAATGCATAGATATTACACAGAATACCGATTGCGAAGGCAGTCTACTACGTATGTACTGACGCTCATGGACGAAAGCGTGGGGAGCGAACAGGATTAGATACCCTGGTAGTCCACGCCGTAA
+
GGGGGGGGGGGGGGGGGFGGGGGGGGGGGGGGGGGGGGGGGGGGGGGGGGGGGGGGGGGGGGGGGGGGGGGGGGGGGGGGGGGGGGGGGGGGGGGGGGGGGGGGGGGGGGGGGGGGGGGFGGGGGGGGGGGGGGGGGGGGGGGGGGGGGGGGGGGGGGGGGGGGGGGGGGGGGGGGGGGGGGGFGGGGGGGGGGGGGGGGGGGGGGGGGGGGGGGGGGGGGGGGGGDGGGGGGGGFGGGGGGF?6EGDGGFFFFGGFFDFFGGGFFFFAFFFFGFFFFFFGG
@M02352:288:000000000-CKWC8:1:1101:10604:12456 1:N:0:TACGCTGC+CGTCTAAT
TACGGAGGGGGTTAGCGTTGTTCGGAATTACTGGGCGTAAAGCGTACGTAGGCGGATTAGTCAGTTAGGGGTGAAATCCCAGGGCTCAACCCTGGAACTGCCTCTAATACTGCTAGTCTTGAGTTCGAGAGAGGTGAGTGGAATTCCAAGTGTAGAGGTGAAATTCGTAGATATTCGGAGGAACACCAGTGGCGAAGGCGGCTCACTGGCTCGATACTGACGCTGAGGTGCGAAAGTGTGGGGAGCAAACAGGATTAGATACCCTGGTAGTCCACGCCGTAA
+
GGGGGFGGGGGGGGGGGGGGGGGGGGGGGGGGGGGGGGGGGGGGGGGGGGGGGGGGGGGGGGGGGGGGGGGGGGGGGGGGGGGGGGGGGGGGGGGGGGGGGGGGGGGGGGGGGGGGGGGGGFGGGGGGGGGGGGGGGGGGGGGGGGGGGGGGGGGCGGGGGGGGGGGGGGGGGGGGGGGGGGGGGGGGGGGGGGGGGGGGGGGGGGGGGGGGGGGGGGGGGGGGGGGGGFGGGGGDGGGGEGFF>>FFGGFFF?GG?FAFGGGGFFGFFFFFBGFFFFFFGG
@M02352:288:000000000-CKWC8:1:1101:15000:12458 1:N:0:TACGCTGC+CGTCTAAT
TACGGAGGGTCCGAGCGTTATCCGGAATCATTGGGTTTAAAGGGTCCGCAGGCGGTCAATTAAGTCAGAGGTGAAATCCCATAGCTTAACTATGGAACTGCCTTTGATACTGGTTGACTTGAGTTATACGGAAGTAGATAGAATGTGTAGTGTAGCGGTGAAATGCATAGAGATTACACAGAATACCGATTGCGAAGGCAGTCTACTACGTATATACTGACGCTCATGGACGAAAGCGTGGGGAGCGAACAGGATTAGATACCCTGGTAGTCCACGCCGTAA
+
GGGGGGGGGGGGGGGGGGGGGGGGGGGGGGGGGGGGGGGGGGGGGGGGGGGGGGGGGGGGGGGGGGGGGGGGGGGGGGGGGGGGGGGGGGGGGGGGGGGGGGGGGGGGGGGGGGGGGGGGGGGGGGGGGGGGGGGGGGGGGGGGGGGGGGGGGGGGGGGGGGGGGGGGGGGGGGGGGGGGGGGGGGGGGGGGGGGGGGGGGGGGGGGGGGGGGGGGGGGGGGGGDDGGGGGGGGGFGGGGGGFFFEGGGGFFFFGGFFBFGGGGFFGFFFFFFGF?FFFFGG
@M02352:288:000000000-CKWC8:1:1101:14682:12461 1:N:0:TACGCTGC+CGTCTAAT
TACGGAGGATCCAAGCGTTATCCGGAATCATTGGGTTTAAAGGGTCCGTAGGTGGATAATTAAGTCAGAGGTGAAAGTTTGCGGCTCAACCGTAAAATTGCCTTTGATACTGGTTATCTTGAGTTATTATGAAGTATTTAGAATATGTAGTGTAGCGGTGAAATGCATAGATATTACATAGAATACCAATTGCGAAGGCAGATTACTAATAATCAACTGACACTGATGGACGAAAGCGTGGGGAGCGAACAGGATTAGATACCCTGGTAGTCCACGCCGTAA
+
GCFGGFCFCFGGGDFFEFFGFGFEG7@DFGGGGFGFEGFA<FFGGGDGFGGGGGGFF<FGGGGGGGGGGGGG@FF9EGGGGG7FGGGGGGGGGGCFFGFGAFGGF<CFGGG9FGFGFGGGF,EEFGGGGGFGFGGF,:FFFFCDFFFFDGFDFGFG>FGDGFGFEGFGGFGGGGGGGGGFAFGGGGGGCFF?FGGD:8BGG5DGGGF9CFGGGGGFFGGFEGGGCFFGDCFGDGDDGGGEGEBFBFG35D@FF(9C?49?C9EG6@F?>FBAFGF6;1>FD7
@M02352:288:000000000-CKWC8:1:1101:8667:12505 1:N:0:TACGCTGC+CGTCTAAT
TACGGAGGGTGCGAGCGTTAATCGGAATTACTGGGCGTAAAGCGTACGTAGGCGGATTAGTAAGTTAGGGGTGAAATCCCAGGGCTCAACCCTGGAACTGCCTTTAATACTGCTAGTCTTGAGTTCGAGAGAGGTGAGTGGAATTCCAAGTGTAGAGGTGAAATTCGTAGATATTTGGAGGAACACCAGTGGCGAAGGCGGCTCACTGGCTCGATACTGACGCTGAGGTACGAAAGTGTGGGGAGCAAACAGGATTAGATACCCTGGTAGTCCACACCGTAA
+
GGGGGGGGGGGGGGGGGGGGCFGGGGGGGGGGGGGGGGGGGGGGGGGGGGGGGGGGGGGGGGGGGGGGGGGGGGGGGGGGGGGGGGGGGGGGGGGGGGGGGGGGGGGGGGGGGGGGGGGGGGGGGGGGGGGGGGGGGGGGGGFFGGGGGGGGGGGFGGGGGGGGGGGGGGGGGGGGGGGGGGGGGGGGGGGGGGGGGGGGGGGGGGGGGGGGGGGGGGGGGDGEGGGGGGGGGGGFGGGGGDEFFFGGGGFFFFGG<FFFGGFGFFGFAFFFFGFFB?F?FD
@M02352:288:000000000-CKWC8:1:1101:23333:12520 1:N:0:TACGCTGC+CGTCTAAT
TACGGAGGGTGCGAGCGTTAATCGGAATTACTGGGCGTAAAGCGTACGCAGGCGGTTTGTTAAGCGAGATGTGAAAGCCCCGGGCTCAACCTGGGAACTGCATTTCGAACTGGCAAACTAGAGTGTGATAGAGGGTGGTAGAATTTCAGGTGTAGCGGTGAAATGCGTAGAGATCTGAAGGAATACCGATGGCGAAGGCAGCCACCTGGGTCAACACTGACGCTCATGTACGAAAGCGTGGGGAGCAAACGGGATTAGATACCCCGGTAGTCCACGCCGTAA
+
GGGGGFFGGGGGGGGGGGGG@FFFGGGGGGGGGGGGGGGGGGGGGGGGGGGGGGGGGGGGGGGGGGGGGGGGGGGGGGGGGGGGGGGGGGGGGGGGGGGGGGGGGGGGGGGGGGGGGGGGGGGGGGGGGGGGGGGGFFGGGGGGGGGGGGGGGFGGGGGGGGGGGGGGGGGGGGGGGFGGGGGGFGGGGGGGGGGGGGGGGGGGGGGGGFFGGGGGGGGGGDGGGGDGGGGGGGGFGGGGGGFFFFGFFGFFF<CGFFFF?FFGFEDFFFB>FGFFFFE>GG
@M02352:288:000000000-CKWC8:1:1101:23089:12550 1:N:0:TACGCTGC+CGTCTAAT
TACGGAGGGTGCAAGCGTTATCCGGAATCATTGGGTTTAAAGGGTCCGTAGGCGGACTAATAAGTCAGAGGTGAAATCCCGCAGCTCAACTGTGGAACTGCCTTTGAAACTGTTAGTCTTGAGTTATTGTGAAGTGGTTAGAATATGTAGTGTAGCGGTGAAATGCTTAGAGATTACATGGAATACCGATTGCGAAGGCAGATCACTAACAATATACTGACGCTGATGGACGAAAGCGTGGGGAGCGAACAGGATTAGATACCCTGGTAGTCCACGCCGTAA
+
GGGGGFGGGEGE@FGGGGGCGAFGGGGGDGAGGGG@@FFGGGFGE@FGGGGGGGGGGGG9FGGGGAGGGGGGGGGGGGGGGG:FGGGGGGGEGGGGGGGGGGGGGDG9FFGGGGGGGGGGGGGGGD=,F@FG,CFGFFG<FGGGF<CCFGGGGGGCGGGGGGGGGG9EGGGCGGGF;>>DFGGGGGGECGCCFGGGDGGCE*AFGGG90A*9<EGGFGGGGDGGGGCGC7CGGGGFGGGGGGFFFFDGGGFFFB4FFFFFFGGGFFGFFFFFFGFF>FFFGG
@M02352:288:000000000-CKWC8:1:1101:17670:12562 1:N:0:TACGCTGC+CGTCTAAT
TACGGAGGATCCAAGCGTTATCCGGAATCATTGGGTTTAAAGGGTCCGTAGGTGGATAATTAAGTCAGAGGTGAAAGTTTGCGGCTCAACCGTAAAATTGCCTTTGATACTGGTTATCTTGAGTTATTATGAAGTAGTTAGAATATGTAGTGTAGCGGTGAAATGCATAGATATTACATAGAATACCAATTGCGAAGGCAGATTACTAATAATCAACTGACACTGATGGACGAAAGCGTGGGGGCGAACAGGATTAGATACCCTGGTAGTCCACGCCGTAAA
+
GGDGDFE@FGGGF<FDGFGGGGA@F7FFFFF<E@F@F:CFGFGGGFGFFGFGCFFGGGFGGDGGGGGGGGGECDGGGF<FGGGGCFGGFFFGGGGGFFCGGGGGFFGGGGBF@FAFEDGFGE@FGGGGGGGGEGGGGFAFGGCGGGGFCGGGGGGGGGFGGGGGGGFFGGGGFFCCFGFGGGGCFCFDFGGFFGGGGGGGGGDCFGGGGFGGEGFG6;BGGGGGGGGGGC4<EEGFGGDECGEF0>5>EGF>?:DF<FBFFG+757>BBFFFFFEF:;DBGG
@M02352:288:000000000-CKWC8:1:1101:8640:12572 1:N:0:TACGCTGC+CGTCTAAT
TACGGAGGGTCCGAGCGTTATCCGGAATCATTGGGTTTAAAGGGTCCGCAGGCGGTCGATTAAGTCAGAGGTGAAATCCCATAGCTCAACTATGGAACTGCCTTTGATACTGGTTGACTTGAGTCATATGGAAGTAGATAGAATGTGTAGTGTAGCGGTGAAATGCATAGATATTACACAGAATACCGATTGCGAAGGCAGTCTACTACGTATGTACTGACGCTCATGGACGAAAGCGTGGGGAGCGAACAGGATTAGATACCCTGGTAGTCCACGCCGTAA
+
GGGGGGGGGGGGGGGGGGGGGGGGGGGGGGGGGGGFGGGGGGGGGGGGGGGGGGGGGGGGGGGGGGGGGGGGGGGGGGGGGGGGGGGGGGGFGGGGGGGGGGGGGGGGGGGGGGGGGGGGGGGGGGGGGGGGGGGGGGGGGGGGGGGGGGGGGGGGGGGGGGGGGGGGGGGGGGGGGFGGGGGGGGGGGGGGGGGGGGGGGGGGGGGGGGGGGGGGGGGGGGGGGDGGFF<DGGGFGGGGGGFFFEGGGGFFFFGGFFFFGGGGFFFFFFFFFGFFFFFFGD
@M02352:288:000000000-CKWC8:1:1101:17685:12574 1:N:0:TACGCTGC+CGTCTAAT
TACGGAGGATCCAAGCGTTATCCGGAATCATTGGGTTTAAAGGGTCCGTAGGTGGATAATTAAGTCAGAGGTGAAAGTTTGCGGCTCAACCGTAAAATTGCCTTTGATACTGGTTATCTTGAGTTATTATGAAGTAGTTAGAATATGTAGTGTAGCGGTGAAATGCATAGATATTACATAGAATACCAATTGCGAAGGCAGATTACTAATAATCAACTGACACTGATGGACGAAAGCGTGGGGGCGAACAGGATTAGATACCCTGGTAGTCCACGCCGTAAA
+
[truncated: 33,145,604 more chars]
