# Supplementary material for: Hidden interactions in the intertidal rocky shore: variation in pedal mucus microbiota among marine grazers that feed on epilithic biofilm communities
Source: PeerJ. 2022 Sep 23;10:e13642. doi: 10.7717/peerj.13642 (PMC9512015; doi:10.7717/peerj.13642)
Supplement: Supplemental Information 39 [file peerj-10-13642-s039.gz › peerj-10-13642-s039]

@M02352:288:000000000-CKWC8:1:1101:19014:1975 2:N:0:TACGCTGC+CGTCTAAT
CAACCTTGCGATCGTACTCCCCCGGTGCAATACTTATCACTTTCTCTTAGTCTCCAACATTATATCGCTTAAAACGAGTATTTATAGTTTACGGCGTGGACTACCAGGGTATCTAATCCTGTTCGCTCCCCACGCTTTCGTCCCTGAGCGTCAATTCAGACCTAGTGAGCTGCCTTCGCTATCGGTGTTCTGTGTCATATCTATGCATTTCACCGCTACATGACCCATTCCGCCCACTTCGTTCGATTTCAAGACTATCATTTTCAATGTCTGTTCCATAT
+
B,6;@DF,C++C-6CCFDFFFC++6@+@,,C,;EF9A<,<FFFF,CEF9,CEC@@,6C,,<,C,C?,@F,,,,,6++88ACE,,C,,CFG,?,4:+@B77?E<EAE8+8B,BEF;,@=<E9FF?+48@BD>,@3C>BFE6D>+=D,,+,@EC67EEA;,,83D9,@9,,5@6:@>FC5*39D?**4*=EFG+=*=@*=+=AF6B*++=:CC+=/(8C)637+.)*2(;@7+)).,3,(7./(.,(,)-49)))),/.)/)).642)).)).)-.*)/)..-
@M02352:288:000000000-CKWC8:1:1101:22043:1993 2:N:0:TACGCTGC+CGTCTAAT
TAACCTTGCGCCCTTACTCCCCACTCGGTCTACTTAATGCTTTATCTTTGTAAAACAGACCCCTGTTTCCGAGCTTCTATTATACATCGTTTACGGCGTGGACTACCGGGTTATCTAATCCCGTTTGCTCCCCACGCTTTCGTACATGAGCGTCAGTGTTGACCCATGTTGCTTCCTTCGCCATCGGTATTCCTTCAGATCTCTACGCATTTCACCCCTACACCTTACCTTCTCCCACCCTCTATCTCTCTCTCGTTTGCCTGTTCTAACTTCCTTTCCC
+
A,,;;CF,6++677C-;CFFC@,+,;,,8@F,CEEC,C,<,CC,,CAFE,,,,,,9,,,,::,,,,:CEC,,++8@CC,,C<,,C,EA?FGG7F,,=+@+++:AA<<+7++8+C=E9;A?=46EAF:BDFCD@,@+6=@ED6@,@+7+,,6+6@8+7,@@,,3@>F,,7,,3@,?>FFC55;8901*4,=<2CECE=++48CCF48))*4:CF69*,./(4)/00*)*(210;+/,(33/6?@39?34),..4)(0-,))))).))))))6)))*.0-6)
@M02352:288:000000000-CKWC8:1:1101:8535:2024 2:N:0:TACGCTGC+CGTCTAAT
CTCTTTTGCGACCGTACTCCCCCCGTGGTATACTTCTCGCTTTCGCTTTGTCACTTAACTTTTGCCCAACCTCTAGTATCCTTCTTTTTCTTTGTGGTCTACCATGCTATCTACTCTTTTTCGTTTTCCACCCCTTCGTTTTTGCGCTTCAGTACAGACTTAGTACATTGCCTTCGCTTTCGTTATTATGTGTATTATCTTTGCTTTTCACTTCTACGCTTCACATTTTATTTACTTCCTTTTCACTTTTTTTCTTCTCTCTCTATCTCATTTCCCTTTTT
+
,,,;,;<;<:++66BD6CFG8@+++8,+,,<<CFF9,,,8CCD,888B,,<6,,,6,,,6,,6:,,,,,8,,:6,,<,,:,,9B,,,:,,,,,,,,4,,55?,,,9,,<5B,,,99,9,994+:4++8@=,484A,,4,6++6+,+6+6@89,23,,,3,8,,@7,,,7,,6;,++3++3+059*4,,7,E+5*+20++5+24+*4+45,3++/*4;*-(()**1+*+*+1+1+*989))1).))1))))/((.)+))0)))/)1)).)-)6-)*)1))-)
@M02352:288:000000000-CKWC8:1:1101:10852:2053 2:N:0:TACGCTGC+CGTCTAAT
CAGTCTTGCGACCGTACTCCCCAGGTGGGATACTTATCACTTTCGCTTAGTCACTGAGAATTAACCCAACAACTAGTATCCATCGTTTACGGCGTGGACTACCAGGGTATCTAATCCTGTTCGCTCCCCACGCTTTCGTCCCTCAGCGTCAGTATATACGTAGTAGACTGCCTTCGCAATCGGTATTCTAAGTAATATCTATGCATTTCACCGCTACACTACTTATTCTATCTACTTCCATATAACTCAAGTCAATCAGTATCAAAGCCTGTTCCATCGTT
+
@@CFD<F<EFCC6@FFGGFGGGGCGG,C+,CCFGGGGFFDGGGFE7FF,C@CFEF,F<D,EF,CFA@:<,CE<EC,C9CEAFGGGFGFGGG@BFCGGGGGGGGG8C7AFGGGGFFGGGAFGFGDG8>7CDEFG++AEGDE+@DFG,DD=8:7@CFCEDDCFDFGG9FEG,3,@EGGD*;59/*=*CCFG7D9C4B4CB8CCGFD<CF>8,=*7:9):8835676;7<DEFF+;+9?ECA3C3<)<6>E817?9:)6<0/:>AB44-)(,(..696-=4(8(
@M02352:288:000000000-CKWC8:1:1101:9942:2099 2:N:0:TACGCTGC+CGTCTAAT
CAATCTTGCGATCGTACTCCCCAGGTGGGACACTTATCACTTTCGCTTAGTCACTGAGATAAATCCCAACAACTAGTGTCCATCGTTTACGGCGTGGACTACCAGGGTATCTAATCCTGTTCGCTCCCCACGCTTTCGTCCATGAGCGTCAGTACATACGTAGTAGACTGCCTTCGCAATCGGTATTCTGTGTAATATCTATGCATTTCACCGCTACACTACACATTCTATCTACTTCCATATGACTCAAGTCAACCAGTATCAAAGGCAGTTCCATAGTT
+
GFFFFGGGGDDGGGGGGGGG,8FFGFGF@ECFFGGGGGEEFGGGGGEG:FFGGGGGGGFFFGFGCFGGGGGGGGGGGGGGGGGGGFFGFGCFG7FFGGGGGGGGCFGGGGFG?EGG9FGGGGGGGGG?ECGDG>FG9E=BEGFE,3DDGCGGGFCGGGGGGGCEGCFFEEF8:FGFGGDEFGGCFFCFG@CFG?A?EFFCFCFFECAF7C6?DEFAE6:4@AEFFDEC37AAFF))9)7/?3C33;EF8;4?CFEFF?FFBB<4A<A(,(234<6444)5<
@M02352:288:000000000-CKWC8:1:1101:14554:2102 2:N:0:TACGCTGC+CGTCTAAT
CAATCTTGCGATCGTACTCCCCAGGTGGGACACTTATCACTTTCGCTTAGTCACTGAGATAAATCCCAACAACTAGTGTCCATCGTTTACGGCGTGGACTACCAGGGTATCTAATCCTGTTCGCTCCCCACGCTTTCGTCCATGAGCGTCAGTACATACGTAGTAGACTGCCTTCGCAATCGGTATTCTGTGTAATATCTATGCATTTCACCGCTACACTACACATTCTATCTACTTCCATATGACTCAAGTCAACCAGTATCAAAGGCAGTTCCATAGTT
+
GDFFFGGGGGDFDGFFGGGGGGGGGGGGEEGGGDGGGGGGGGGGGDCGGGGGGGFGGGGGGGGGGFGGFGFGGGGAFFGGGGGGGGGGGGGGGGGGGGGGGGGGGGGFFGGGGGGGGFFGFFFEFGGGGGGGGGGFGGGGCGGFGGGGGGGDGGGGGGGGGGFGGGGGGGGCGGGCGGDBFGGGGGGGGGGGG4:ECCFCFGFGFFADGGADDFFAEA:C1AEAGFEGFFCACFEECCE7CEFEE<E>@;E?EFFFD(.952<-44.8::2:42@<F93.5
@M02352:288:000000000-CKWC8:1:1101:15914:2141 2:N:0:TACGCTGC+CGTCTAAT
TAACCTTGCGGCCGTACTCCCCAGGCGGTCTACTTATCGCGTTAGCTTCGTTACTAAGTGATCAAGTCACCCAACAACTAGTAGACATCGTTTACGGCGTGGACTACCAGGGTATCTAATCCTGTTTGCTCCCCACGCTTTCGCACCTCAGTGTCAGTATCAGTCCAGGTAGTCGCCTTCGCCACTGGTGTTCCTTCCTATATCTACGCATTTCACCGCTACACAGGAAATTCCACTACCCTCTACCGTACTCTAGTTCAGCAGTATCCGGTGCAGTTCC
+
FGGGGGGGGGGGGCFEGGGGGGGGGGGGEGGGGGGGGGGGGGGGGGGGGGFGGGGGGGGGGGGGGGGGGGGGGGGGGGGGGGGGGGGGGGGGGGGGGGGGGGGGGGGGGGGGGGGGGGFGGGGGGGGGGGFGGGGGGGGGGGGGGGGGGDGGGGGGGGG9DFGGGGGGGGGGFGGGGGGFFGGGGGGGGGCDGFFEFFFGCGAFCFFF37):7;38FEFFFFEFDD:5<FFFF?BFF?FF<)278AB>FBFB>DA=4:94A<<7>A24),4606FD?):A
@M02352:288:000000000-CKWC8:1:1101:22512:2179 2:N:0:TACGCTAC+CGTCTAAT
TAACCTTGCGGCCGTACTCCCCAGGCGGTCTACTTAATGCGTTAGCTTTGAAAAACAGAACCGAGGTTCCGAGCTTCTAGTAGACATCGTTTACGGCGTGGACTACCGGGGTATCTAATCCCGTTTGCTCCCCACGCTTTCGTACATGAGCGTCAGTGCAGGCCCAGGGAGCTGCCTTCGCCATCGGTATTCCTTCAGATCTCTACGCATTTCACCGCTACACCTGAAATTCTACCACCCTCTATCACACTCTAGTTTGCCAGTTCGAACTGCAGTTCCC
+
GEFFGGGGGGGGGEGEGGGGCEGGGCFGGGGEFGGGGGDGGGGGGGGGGGDGGGGGGGGGGGGGGGGGGGGGGGGGGGGGGFCF?F9EGGGGGGGGGGGGGGGFGGGGGGGGGGFFGGGGG8=FGGGGGGCF7DFGGE5FFGGGGCFGGGGGE>GGGCCFGGGGCFFFGCCGCFFC4DGFF:E5C*233AFDC?F3=FFGFGFGA=>DDEEG:?<FGFFFB6<?FCB6<FFFFFB9))-(-:<2<>6-58,3)62=<<FB)))46:?04(4>?7).=A)2
@M02352:288:000000000-CKWC8:1:1101:12292:2183 2:N:0:TACGCTGC+CGTCTAAT
CAATCTTGCGATCGTACTCCCCAGGTGGGTCACTTATCACTTTCGCTTAACCACTCAGACCGAAATCCAAACAGCTAGTGACCATCGTTTACGGCGTGGACTACCAGGGTATCTAATCCTGTTCGCTCCCCACGCTTTCGTCCCTCAGCGTCAGTATATTATTAGTGATCTGCCTTCGCAATCGGTATTCTATGTAATATCTATGCATTTCACCGCTACACTACATATTCTAACCACTTCATAATAACTCAAGTTAGACAGTATCAAAGGCAATTTTACAG
+
GGGGGGGGGGDFFFGGGGFFGGGGGGFGGGGGGGGGGFFGGGGGGGGGGGGGFFFGGGGDFGGGGGGGGGGGGGGGFGGGGGGGGGGGGGGGGGGGGGGGGGGGFGGGGGGGGGGGGGGGGGGAFGGGGGGGGGGGGGGGGGGGGGGGGGGGGGGGGGGGGGGGGGGGGCFCFGGGGGGFFGGGGGGGGGGGGFFEFFFGAFFGFFFFCFFFFFD5CB>@@FF;FGFGFFFFFF;E@E@EFFCEEFEEFFF?26:FF>FF<AA99AF9A?FF<,9:FDAA2
@M02352:288:000000000-CKWC8:1:1101:23695:2272 2:N:0:TACGCTGC+CGTCTAAT
CAATCTTGCGATCGTACTCCCCAGGTGGGACACTTATCACTTTCGCTTAGTCACTGAGATAAATCCCAACAACTAGTGTCCATCGTTTACGGCGTGGACTACCAGGGTATCTAATCCTGTTCGCTCCCCACGCTTTCGTCCATGAGCGTCAGTACATACGTAGTAGACTGCCTTCGCAATCGGTATTCTGTGTAATATCTATGCATTTCACCGCTACACTACACATTCTATCTACTTCCATATGCCTCAAGTCAACCAGTATCAAAGGCAGTTCCATAGTT
+
GGGGAFGFEFEC<FFCGGF8<:C@FFFEG8,CFFGGFGGGGGGGGGGGGGFFE,EEFEFEGFCFG,BDCBFGFFGCFFGAFFE,?FFFFGDFEEFGGGFCCFDFFFE=8?BFFGCFDFFGGEFGGGGFEFCGF7++C=EEEEGGG@ECG>GGGG9EFFEEFFGEEFACFGFDFFCCCDCD998A47::A:EFGA+:A9AD++:CE6B8@C=DDE9B56:42)5A;47;3:88+;;))4)/<CEC)/6)/.3)9<<637F3)6<>>-::6:14<2*)*).6)
@M02352:288:000000000-CKWC8:1:1101:10387:2278 2:N:0:TACGCTGC+CGTCTAAT
CAATCTTGCGATCGTACTCCCCAGGTGGGACACTTATCACTTTCGCTTAGTCACTGAGATAAATCCCAACAACTAGTGTCCATCGTTTACGGCGTGGACTACCAGGGTATCTAATCCTGTTCGCTCCCCACGCTCTCGTGCCTCCGCGTCAATACAGGGCCAGTATGCTGCCCTCGCTATCGGTGTGCTATGGCATATCTACGCATTTCACCGCTATATACCACAGTCAGCATACCTCACCCTGATGCAAGACAAACAATAACTAAGAGAGGTCCTTCTTT
+
CFGGGGGGGGG@FFGGGGGGGGGGGDGG:F8,EFGG9,CF<FFCG:C@,EFGGG<6F@F9C,CC,E<,9BD@CC<,<,<@FGF<=6EF@?,,>=:C++,,,4B,5++,,,5BFA;9=;,44,8+6,+86@E+@>+AE>E,>+=,,36=@@;:A,,59@+33@D,,@F,3,,@,4;9>***A*4=*=*,4,>+*(/*7+1BF+)/;))11+10*)()/+7)97=4**)2)+);*98,)54(.:6076)).9)((((820).))2).40)).3(.(*)16)))
@M02352:288:000000000-CKWC8:1:1101:17267:2344 2:N:0:TACGCTGC+CGTCTAAT
CATTCTTGCGAACGTACTCCCCAGGTGGGATACTTATCACTTTCGCTTAGCCACTCAGCCTTACGGCCGAACAGCTAGTATCCATCGTTTACGGCGTGGACTACCAGGGTATCTAATCCTGTTCGCTCCCCACGCTTTCGTCCATCAGCGTCAGTATATTGTTAGTGATCTGCCTTCGCAATCGGTATTCCATGTAATCTCTAAGCATTTCACCGCTACACTACATATTCTAACCACTTCACAATAACTCAAGACTAACAGTTTCAAAGGCAGTTCCACAG
+
GGFGGGGGGGGGFDFGGGGGGGGGGGGGGGGGGGGGGGGGGGGGGGGGGGGGGGGGGGGGGGGGGGGGGGGGGGGGGGGGGGGGGGGGGGGGGGGGGGGGGGGGGGGGGGGGGGGGGGGGGGGFGGGGGGGGGGGGGGGGGGGGGGGGGGGGGGGGGGGGCGGGGGDGGGFGGGGGGFDFFGGGDEFGGGGGGFFEFFFGFGFF?AFGGGFGGB@FGFFFFFFFC7);CFFFFF?FFFFFE<)53<BFFBF?)-,9)56:AAFFBA<A<<??037<*444(
@M02352:288:000000000-CKWC8:1:1101:8895:2349 2:N:0:TACGCTGC+CGTCTAAT
CAATCTTGCGATCGTACTCCCCAGGTGGGACACTTATCACTTTCGCTTAGTCACTGAGATAAATCCCAACAACTAGTGTCCATCGTTTACGGCGTGGACTACCAGGGTATCTAATCCTTTTCGCTCCCCACGCTTTCGTCCATGAGCGTCAGTACATACGTAGTAGACTGCCTTCGCAATCGGTATTCTGTGTAATATCTATGCATTTCACCGCTACACGACACATTCTATCTACTTCCATATGACTCAAGTCAACCAGTATCAAAGGCAGTTCCATAGTT
+
FFGCFGGGGGGGGEFFGGGGG@FGGFGF7FE@FGGGFGGGGGGFGEGGEGFG9FF9<F9EF9FCCFGGFGF?FGF?C9FEFGGFCGGGG9BC>>FGC7EFFGGC8@FA=AFFFDA,,E,4EEC7C@:DC8CFGC::DEGGGDFGFGA?6BEEGGGFGFFGGGFGG9@3@<DFCFGF*;;9?*:C7*::D@EDC6989=@DFGFGEF68FC148B@DGF@(.:6>D46@3+:A@7>?39<CF)<?CEE>;;))--4?<?FA9-6))-616:?2<F74744:)
@M02352:288:000000000-CKWC8:1:1101:19780:2375 2:N:0:TACGCTGC+CGTCTAAT
TAACCTTGCGGCCGTACTCCCCAGGCGGTCAACTTAGTGCGTTAGCTGCGCCACCCACGACTCAAGGTCACAGACGGCTAGTTGACATCGTTTACGGCGTGGACTACCAGGGTATCTAATCCTGTTTGCTCCCCACGCTTTCGTGCCTCAGTGTCAGTATTTGTCCAGGTAGCCGCCTTCGCCACTGATGTTCCTTCCAATCTCTACGCATTTCAACGCTACACTGGAAATTCACCTACCCTCTACACTACTCTAGTTTGACAGTTCAAAATGCAGTTCC
+
,EF<FGGGGGC@FGFGGGGGGGGGG?FG7@FGGGGGGFFGGGGGGGGGEG7FGGCFGEG@>:CEFE@=<FEGD<EECGGGG<FCFCCF,CFGGGGGG+6FB:>=BFD8FEBC6FFG9;=F9DFGGGGGGBFCFF:<>CE:@9CF8BFF734@;2DG?D,DFCGGFFF68<,24?8DG4<A;C=*7C6+>9FF=6AC956+8*;@58:<DG5C7A?+C@>BFFBFC*00(976**)5<(8(,7?:AA2()52<D))*.6@>)64<A)<9)64<<44)=9>A
@M02352:288:000000000-CKWC8:1:1101:23789:2379 2:N:0:TACGCTGC+CGTCTAAT
CACACTTGCGTGCGTACTCCCCAGGCGGGACACTTAACGCGTTTGCTTCGATACTGACCGGGTCGATACGGCCAACACCTAGTGTCCATCGTTTACAGCTAGGACTACAGGGGTATCTAATCCCTTTCGCTCCCCTAGCTTTCGTCCATCAGTGTCAGTTATGGCCCAGTAGAGCGCCTTCGCCACTGGTGTTCTTCCTAATATCTACGCATTTCACCGCTACACTAGGAATTCCCTCTACCCATACCACACTCAAGCTCTATAGGTCCAATTCCCGATC
+
GDFGFGFFFFGGEDCCEGFFGDFGEGGFGGGDGFGF@FGEGGGGG9FGGGGGGGGGGGGGGGGGGGGFFGGGGGGFGGGGFGGDEEEE<CFFGGGFGGGFGGGGGGGGGGGDGGGGGGGGGGGGGGGGGG@ACGGGFG6DAEC>FDEGFEFGGGD,>BFG9F@CDGG5>FFEFF@//198=D=EDEGFFGD5C3AE<FF7:D=FEFFF<EEDG?A4+7(06B(9DF36::49FF>8A417A<84:47:B>?FF0(/)5))6664)).)))6:2)/4.3(4
@M02352:288:000000000-CKWC8:1:1101:11296:2381 2:N:0:TACGCTGC+CGTCTAAT
TAACCTTGCGGCCGTACTCCCCAGGCGGTCAACTTAGTGCGTTAGCTGCGCCACCCACGACTCAAGGTCACAGACGGCTAGTTGACATCGTTTACGGCGTGGACTACCAGGGTATCTAATCCTGTTTGCTCCCCACGCTTTCGTACCTCAGTGTCAGTATTTGTCCAGGTAGCCGCCTTCGCCACTGATGTTCCTTCCAATCTCTACGCATTTCACCGCTACACTGGAAATTCCACTACCCTCTACAATACTCTAGTTTGCCAGTTCAAAATGCAGTTCC
+
CGDCEFGGGGGDGGECGDEFGGGCF8FEFGDEGGGGGGEFGGGGGGGGGGGGEGGGGGGFFGGGGGGEGGGGGGG@F>FGGGGGGGGGGGGGGGGGGGGGGGGGGGGGGGGGGGGFFFFGGGGFFGFGFGGGGGFGGGG5EGEGGGGFFGC:CFGFGGFGFGFFCFGGFFGGGCDGDGDF>GGGGFFFCFFF=?FEAF8FFDFGE7FFGGFGFFCAFFF9;D?FDC?G2B4@FFA2)57<???0AA2<4ABB<B9?<5F52<<:?:424<2AABFB@<4A
@M02352:288:000000000-CKWC8:1:1101:11602:2384 2:N:0:TACGCTGC+CGTCTAAT
CAATCTTGCGATCGTACTCCCCAGGTGGGACACTTATCACTTTCGCTTAGTCACTGAGATAAATCCCAACAACTAGTGTCCATCGTTTACGGCGTGGACTACCAGGGTATCTAATCCTGTTCGCTCCCCACGCTTTCGTCCCTCAGCGTCAGTATATACGTAGTAGACTGCCTTCGCAATCGGTATTCTAAGTAATATCTATGCATTTCACCGCTACACTACTTATTCTATCTACTTCCATATAACTCAAGTCAATCAGTATCAAAGGCAGTTCCATCGTT
+
GGGGFGGGGGGGGGGFGGCGGGGGGEFGGGGGGGGGGGGGGGGGGGGGGGGGGGGGGGGGGGGGGGGDGGGGGGGGGGGGGGGGGGGGGGGGGGGGGGGGGGGGGCFGGGGGGGGGGGGGGGGGGGGGGGGGGGGGGGFGGGCGGGGGGGGGGGGFGGFGGGGGGGGGGGGGGGFGGGGBFGGG>FGGGCGGGCFFFFFGFGFGFFFGGGFGGA=ACF@.6A<FFGEGE8ACFF9CEFFCC?CF)6.44@@EEE?@;487).:<A<A?(,4:<2*.15221
@M02352:288:000000000-CKWC8:1:1101:23779:2394 2:N:0:TACGCTGC+CGTCTAAT
CACACTTGCGTGCGTACTCCCCAGGCGGGACACTTAACGCGTTTGCTTCGATACTGACCGGGTCGATACGGCCAACACCTAGTGTCCATCGTTTACAGCTAGGACTACAGGGGTATCTAATCCCTTTCGCTCCCCTAGCTTTCGTCCATCAGTGTCAGTTATGGCCCAGTAGAGCGCCTTCGCCACTGGTGTTCTTCCTAATATCTACGCATTTCACCGCTACACTAGGAATTCCCTCTACCCCTACCACACTCAAGCTCTATAGTTCCAATTGCCGATC
+
GGGGFGGGGGGGGDB@FFFGGDGGGGGGGGGGGGGGAFGGGGGDEGCFGGGAFGFGGGGGGGGGGGGGGGGDGGGGGGGFGG<FFGGGGGGFFGGGGGGGGGGGGGGGGGGGECEFFGGGGGCFGGGGGD7,@DFFCGFEFGGGGGGD@GGFGGGGGGGFGGCGFFFCGFGCEFGDGDG>FGGGGGGGGGF4:CF9EFFGF7:@EFFGGGDDDF2BGFF;(<>FG7:6>@FF4=249:?A>A:?FFF1>:?F?02)42)4))))).:)-)454)78@0(4
@M02352:288:000000000-CKWC8:1:1101:22842:2405 2:N:0:TACGCTGC+CGTCTAAT
TAATCTTGCGACCGTACTCCCCAGGCGGAATGCTTAATCCGTTAGGTGTGACACCAACAAGCATGCTACCTGACGTCTGGCATTCATCGTTTACGGTGTGGACTACCAGGGTATCTAATCCTGTTTGCTCCCCACACTTTCGTACCTCAGCGTCAGTATCGAGCCAGTGAGCCGCCTTCGCCACTGGTGTTCCTCCGAATATCTACGAATTTCACCCCTAACCTCGGAATTCCACTCCCCTCTCTCGAACTCAAGACCAGGAGTTTAAAAGGCAATTCCAG
+
GFFFGGGGGGGGGGGGGGGGGGGEFFGGGGGGGGGGFCFGGGGGGGGGGG,CFGG,FF,EFGGGDGG,,C6EFGE,BFFGGFGEFFGGGFGGGGGGG?CFGFGGGGGGGGGGGGGFF;FFGGGGGGFFED>FF@FGECGGGG=DFGCDFFGGCGGGG=CFGGF+@FFGGFFGGEDDGG>*:DEGFEC9<FGGGCFD28)9>CF>CF>DCFFFGFFF*=?D(;11558GFFFFFF940(,4??::<71)(.(4<:49817:(1(((.)).)-3:1)./))..
@M02352:288:000000000-CKWC8:1:1101:16445:2413 2:N:0:TACGCTGC+CGTCTAAT
TAATCTTGCGACCGTACTCCCCAGGCGGGAAGCTTAATGCGTTAGCTGCGCCACCAAGATGTATACATCCTGACGGCTAGCTTCCATCGTTTACGGTGTGGACTACCAGGGTATCTAATCCTGTTTGCTCCCCACACTTTCGCACCTCAGCGTCAGTATCGAGCCAGTGAGCCGCCTTCGCCACTGGTGTTCCTCCGAATATCTACGAATTTCACCTCTACACTCGGAATTCCACTCACCTCTCTCGAACTCAAGACCAGGAGTTTAAGAGGCAGTTCCAG
+
FGGGGGGGGGGGGGGGGGGGGGGEGGGGGGGGGGGGGGGGGGGGGGGGGGGGGGGGGGGGGGGGGGGGGGGGGGDGGGGFGCFGGGGGGGGGGGGGGGGGGGGGGGGGGGGGGGGFGGFBFGGGGGGGGGGFGGGDGGGGGGGDGG8CFGGGGEGGGGGGGGF>EF7BCFGGGGGGGGFFEGCEGCFGGGGGGFFFFF5DFGFFEFFG;:<CFFBBFF?AFFF4<FFCBFFFFBBAB1?F???BBFFF?:<>2:???<446:0:<FABFA<?6()4=A94A
@M02352:288:000000000-CKWC8:1:1101:6945:2438 2:N:0:TACGCTGC+CGTCTAAT
TAATCTTGCGACCGTACTCCCCAGGCGGTCTACTTAGTGCGTTAGCTGCGCCACTAAAGTCTCAAGGACCCCAACGGCTAGTAGACATCGTTTACGGCGTGGACTACCAGGGTATCTAATCCTGTTTGCTACCCACGCTTTCGCACCTCAGTGTCAGTATTGGTCCAGTGAGTCGCCTTCGCCACTGATGTTCCTTCCCATCTCTACGCATTTCACCGCTACACAGGAAATTCCACTCACCTCTACCATACTCTAGTTCGCCAGTTTTGAATGCAGTTCCA
+
GGGDFGGGGGDGGGGFEFGGDGGGGGGGFFDGGDFGGGGGGGGGGGGFGGGGGGGGGGGEFGGGGGG?FFGGEGGGGGDFGFGGGGDGGGGFGGGGFGGGGGGGGGGFGGGGG8FFFFGGGGGGGGGGGGGGGGGGDEGGGGDGDGGGGGGGGFFGGGG9ECGCGGFGGGGGGGCGGGDFFGGGGGGGDFEGFCFF<FFDAGFGEFA*>5=DGFEFF>(297<?DGBG:??498:)-4?:B76<>ADFF>0>2)6*6:B:9??;:<A>B?>><)9<FDA<)
@M02352:288:000000000-CKWC8:1:1101:24295:2439 2:N:0:TACGCTGC+CGTCTAAT
CAATCTTGCGATCGTACTCCCCAGGTGGGACACTTATCACTTTCGCTTAGTCACTGAGATAAATCCCAACAACTAGTGTCCATCGTTTACGGCGTGGACTACCAGGGTATCTAATCCTGTTCGCTCCCCACGCTTTCGCCCATGAGCGTCAGTACATACGTAGTAGACTGCCTTCGCAATCGGTATTCTGTGTAATATCTATGCATTTCACTGCTACACTACACATTCTATCTACTTCCATATGACTCAAGTCAACCAGTATCAAAGGCAGTTCCATAGTT
+
GGFGGGGGGGGFDEGGGGGGGGFGGFGGGFFGGGGGGGGGGGGGFGGGGGFFGGGGGFGGGGGCFGG@GGGGGGGGGGGGGFFGFDF7<EFEEGGGGGGGFFFCFDEEGGGGGGG9@FFFFGGGGDCFEFGCGGCFGGG8BEGCABF6@CEGGGGGGG@FGF,BDA,@FFB8@EGFGGC9@DCEGGGGGFGFEECCF>84=CFFCFFGGCA+=A?FGFBEFFFFGFEGFFFAFF4CEE)6?65)<EC9;;<C>C?638FEC5<):-470((4A4@97>39A
@M02352:288:000000000-CKWC8:1:1101:18117:2454 2:N:0:TACGCTGC+CGTCTAAT
TAACCTTGCGGCCGTACTCCCCAGGCGGTCTACTTAATGCGTTAGCTTTGAAAAACAGAACCGAGGTTCCGAGCTTCTAGTAGACATCGTTTACGGCGTGGACTACCAGGGTATCTAATCCTGTTTGCTCCCCACGCTTTCGTACATGAGCGTCAGTGTTGACCCAGGTGGCTGCCTTCGCCATCGGTATTCCTTCAGATCTCTACGCATTTCACCGCTACACCTGAAATTCTACCACCCTCTATCACACTCTAGTTTGCCAGTTCGAAATGCAGTTCCC
+
DGGGGGGGFGGGGGEGGGFFGGGGGGGGCFGGFGGGGGGGGGGGGGGGGGGGFGGGGGGGGGGGGGGGGGGGGGGGGGGGGGGFGGGGGGGGGGDGGGFGGGGGGGGCFGGGGGFGGFGGGGGGGGGGGGGDGGGCC6@EGGGGGGGGAECECEGGEFGGGEFGGGGGG?CFFDGFGGGFFGGGGGGGCFGD;?FAFFFGF+1+9A:3CEEFGAEF5BFFF?:FF<?GBFFBFFAA:??FF?<A<A<92:<?DFAFBA*6<A7?AFF:20()-68AF<A<
@M02352:288:000000000-CKWC8:1:1101:18752:2494 2:N:0:TACGCTGC+CGTCTAAT
TAATCTTGCGACCGTACTCCCCAGGCGGTACACTTAATGTGTTAACTGCATTACTGCAAGGTCTAGCCTCACAACAACTAGTGTACATCGTTTAGGGCGTGGACTACCAGGGTATCTAATCCTGTTCGCTCCCCACGCTTTCGTACATGAGCGTCAGTGTTGACCCAGGTGGCTGCCTTCGCCATCGGTATTCCTTCAGTTCTCTACGCATTTCACCGCTACACCTGAACTTCTACCACCCTCTATCACACTCTAGTTTGCCAGTTCGAAATGCAGTTCC
+
,B@FFGGGGGDEFDEFGGGGGGFGGFGGFGGGGGGGGGGGGGGEFGGEFFFFGGGGGFFGGGFGGFFGGEDFFGGGGGGGGGGGGGGGGGFEGGFGCGGGGEGGGGGFGCGEEFEAFGGGFDFGGG9EEEGGGGG@EGGGCGGGGGGG8FGGGGGEGEFGGGFFB,FGGG?DG79CFGG>FDGGGGGGGCFGGFFFFFF+=>FGFFF45C:DFFFFGE699EFFGGE4;/@+;;<CFF;?(,(2<)4)687006AFF)06<<D7>A>BB??:A299F>F9
@M02352:288:000000000-CKWC8:1:1101:16094:2523 2:N:0:TACGCTGC+CGTCTAAT
CAATCTTGCGATCGTACTCCCCAGGTGGGTCACTTATCACTTTCGCTTAACCACTCAGACCGAAATCCAAACAGCTAGTGACCATCGTTTACGGCGTGGACTACCAGGGTATCTAATCCTGTTCGCTCCCCACGCTTTCGTCCCTCAGCGTCAGTACATACGTAGTAAACTGCCTTCGCAATCGGTATTCTGTGTAATGTCTATGCATTTCACCGCTACACTACACATTCTATCTACTTCCATATAAATCAAGTAAACCAGTATCAAAGGCAGTTCCAGAG
+
GC<EAFAFFG>GF><F@CFGGEGCDF<C@C<ACCFFEDFGGGFCF:C@FFGGGGDGGGGGGGEGFDFF=F<FFGG@FFFDFGGG?EFC=DEFCFCECFEGGGG=FGDEGGEFCEFF,,AFFFFDFGG==B+3::FEEGGEG6@>9887?84@@6=FAFGFFD93D*7,,7;9>A9CCF*9ACFFGGGGFCF7=*=@EF+1+=@88=AF+:>+;*,::03@D@=6*037<C8FFF<C;C69).9?E))))).52))162@:1<92)6<4>(1,4:*-9)))(
@M02352:288:000000000-CKWC8:1:1101:12006:2543 2:N:0:TACGCTGC+CGTCTAAT
TAACCTTGCGGCCGTACTCCCCAGGCGGTCAACTTAGTGCGTTAGCTGCGCCACCCACGACTCAAGGTCACAGACGGCTAGTTGACATCGTTTACGGCGTGGACTACCAGGGTATCTAATCCTGTTTGCTCCCCACGCTTTCGTGCCTCAGTGTCAGTATTTGTCCAGGTAGCCGCCTTCGCCACTGATGTTCCTTCCAATCTCTACGCATTTCACCGCTACACTGGAAATTCCACTACCCTCTACAATACTCTAGTTTGCCAGTTCAAAATGCAGTTCC
+
GFEFFGGGFGGGGGGGGGGFGGGGGFGGCEEGGGGGGGGGGGGGEGGGGGGGGGGGGGGGGGGGGGGGGFGGGGGGGGGGGGGFGGGGGGGGGGGGGGCFCFGGGGGGGGGGGGFGGGGGGGGGGGGGGGGGFEFCGDGGGGGGEGGGGGGGGGGFGGEGGGGGGDFGGGGGGGGGGGGFFCEGGGGGGGGGGFFFFFFD6<FGEFAGGDEGGF<FGFFFBFFFGGFF:6FFFFFDFFFFFFBFFF)<<AF<?><B<>FFABBF:A<)4437)266@ABA
@M02352:288:000000000-CKWC8:1:1101:13643:2547 2:N:0:TACGCTGC+CGTCTAAT
CAATCTTGCGATCGTACTCCCCAGGTGGGACACTTATCACTTTCGCTTAGTCACTGAGATAAATCCCAACAACTAGTGTCCATCGTTTACGGCGTGGACTACCAGGGTATATAATCCTGTTCGCTCCCCACGCTTTCGTCCATGAGCGTCAGTACATACGTAGTAGACTGCCTTCGCAATCGGTATTCTGTGTAATATCTATGCATTTCACCGCTACACCTGAAATTCTACCACCCTCTATCACACTCTAGTTTGCCAGTTCGAAATGCCGTTCCCCGGTG
+
GCFGGGGGGGECCCEFGGGGGC<@FGFE@@F@FFGF9E9@FGGCEEDGGFGGGGGGGF9<FF9,EAEFFB,,EA8E?FEFFC<BC?EF@DB:BCFGC:8EFE8?E:EAC?,9C,9;@;??DEEEED+DE,=7F:+FGG86>8@,@DECCC+=@2@;,,@>@:>+,@FFA,8:4,*99>73**4:7CC:D@CGF4+*;+=CAF>C?+18CCB;<D>BEFFD8)38>FFG?@;+;6;1((/))95?)/(34)))175?)6)).6462(,)))--(()4),(-(
@M02352:288:000000000-CKWC8:1:1101:24475:2561 2:N:0:TACGCTGC+CGTCTAAT
CAATCTTGCGATCGTACTCCCCAGGTGGGACACTTATCACTTTCGCTTAGTCACTGAGATAAATCCCAACAACTAGTGTCCATCGTTTACGGCGTGGACTACCAGGGTATCTAATCCTGTTCGCTCCCCACGCTTTCGTCCATGAGCGTCAGTACATACGTAGTAGACTGCCTTCGCCATCGGTATTCCTTCAGATCTCTACGCATTTCACCGCTACACCTGAAATTCTACCACCCTCTATCACACTCTAGTTTGCCAGTTCGAAATGCAGTTCCCAGGTT
+
GGGGFFGGGGDGEEEFGGFGGGGGGFEFGGGGGGGGGGGGGGGGGGGGGGGGGGGGGGGGGDGGGGGGGGGGGGGGGGGGGFGGGGGGGGG>FGEGGGFGGGGGGGDGGGGFGGGGGFGGGGGGGGGGEFGDFEFCFGFGGEGGGGGDEGGEGGGGG=F?EGCGGGGGGGGGGGGGGGGFFGGGGGFFGGGGGFFF=CFGFGFGFFFCCGFGGFFFGFFFFFFFGGFGFFFFFF@@FF@ECCEF=;:BFFFFBF27>AFBBFBF<<<2):9A<>8?F:?F<
@M02352:288:000000000-CKWC8:1:1101:9500:2566 2:N:0:TACGCTGC+CGTCTAAT
CATTCTTGCGAACGTACTCCCCAGGTGGGATACTTATCACTTTCGCTTAGCCACTCAGCCTTACGGCCGAACAGCTAGTATCCATCGTTTACGGCGTGGACTACCAGGGTATCTAATCCTGTTCGCTCCCCACGCTTTCGTCCATCAGCGTCAGTATATTGTTAGTGATCTGCCTTCGCAATCGGTATTCCATGTAATCTCTAAGCATTTCACCGCTACACTACATATTCTAACCACTTCACAATAACTCAAGACTAACAGTTTCAAAGGCAGTTCCACAG
+
GGGGGGGGGGD7FEFFGGFGGGGGGGFG:FGGGGGGGCFGGGGGGGGGEGGGGG@FFGFFGFEFFGGBC=FGGF<ECEFGFF?EEFE,AFFF77C+CFFEFGDEF8FFCFDFFFC>@EFGFGGDGEG@CD>,FBF>+33>DG>EFGG6F6EGGEGAECFFGGGFEGGGCCEFGGFD>C*3:DG>C=,/B7;7::BC5ABCFG6186FGGG=D+/35E)7<11;6*3):CA++1;=<;@<3).),46<?<<<()).14?FFA46A))..-.4::?45F<A:(
@M02352:288:000000000-CKWC8:1:1101:15781:2585 2:N:0:TACGCTGC+CGTCTAAT
TAATCTTGCGACCGTACTCCCCAGGCGGTCTACTTAACGCGTTAGCTCCGAAAGCCACGGCTCAAGGCCACAACCTCCAAGTAGACATCGTTTACGGCGTGGACTACCAGGGTATCTAATCCTGTTTGCTCCCCACGCTTTCGCATCTGAGTGTCAGTGTCTGTCCAGGGGGCCGCCTTCGCCACTGGTATTCCTTCAGATCTCTACGCATTTCACCGCTACACCTGAAATTCTACCCCCCTCTACAGCACTCTTGTTCACCAGTTTCAAAGGCAGTTCCG
+
E<FEFGGCFGCEE:FFGGGGGGF:8F:CFGCGGFGFGGGGGGGGGGFFFGF:F6CEFGGGGGGGGFGGFEFFFGGGGADEE?FGGGGGGGGGFFFCCCEGGG7FGDGGFGGC>ADFGGGGCGAFGGGGGGG@FEGGDEEGFGGGGGECFFCBEE,2,@FGG@ECGGGF67**B59DD*<AFGGDGGGGCGFF:7AEAF4*9CFFAFFFC>BDDF>FGEB((>7@F4:FB6=479<<)38>22?7>A<??F?2.-)9<>*.6<?:BBA9A<4)(,.(7)))(
@M02352:288:000000000-CKWC8:1:1101:21593:2587 2:N:0:TACGCTGC+CGTCTAAT
CATTCTTGCGAACGTACTCCCCAGGTGGGATACTTATCACTTTCGCTTAGCCACTCAGCCTTACGGCCGAACAGCTAGTATCCATCGTTTACGGCGTGGACTACCAGGGTATCTAATCCTGTTCGCTCCCCACGCTTTCGTCCATCAGCGTCAGTATATTGTTAGTGATCTGCCTTCGCAATCGGTATTCCATGTAATCTCTAAGCATTTCACCGCTACACTACATATTCTAACCACTTCACAATAACTCAAGACTAACAGTTTCAAAGGCAGTTCCACAG
+
GGFGFGGGGGGCFEGGGGCFGGGGGGGGGFFFGGGGCGGGGGGGGGGGEGGGG?EFGFCGFGGGGGGEEEFGG?FGGFGGGGGGGGGGGGGGDCFGGGG@GCFGGGGGGGGGGGGGGGDCEGGGGGEGGFE?@CGGDGGGGCCED=,@FEEEGGGGGGGGGGCFGGFFGFF9A?9FGCCDFGGE44ACGGFFGEFECFF7AGFD*6=FFCFGFFDFC5><@AEACF?F?FAFFF0@?FFFC>9<A4ABD<ABB7(*5?FDFFA))4<<AB6?B?BAF24,.
@M02352:288:000000000-CKWC8:1:1101:22416:2598 2:N:0:TACGCTGC+CGTCTAAT
TAACCTTGCGGCCGTACTCCCCAGGCGGTCAACTTAGTGCGTTAGCTGCGCCACTCACGTCTCAAGGACACAAACGGCTAGTTGACATCGTTTACGGCGTGGACTACCAGGGTATCTAATCCTGTTCGCTCCCCACGCTTTCGCATCTGAGTGTCAGTGTCTGTCCAGGGGGCCGCCTTCGCCACTGGTATTCCTTCAGATCTCTACGCATTTCACCGCTACACCTGAAATTCTACCCCCCTCTACAGCACTCTAGTTAACCAGTTTCAATTGCAGTTCCG
+
EFGFGGGGGGGGGGCFGGFGFGGFGGEG:FGCGFFFEFFGGGGGGGGGGGGGGGGGGGGGGGGGGGGGGGFGGGGGGGGGGGGGGGGGGGGGGGGGGGGGGGEGGGCFGGGGGGGGGFGGGGGGGG9EGGGGGGFEGGGGGGGGGGGGGGGGGGGGGGGGGGGGDGGGGDGGGGGGGDCFFGGGGGGGGCFG=CFFFFFC4>=GFFFDDGFD*0:FFDB7>EBFCC>::BF*964<<BFFFB?(4AA:>?B>79964)*).8706>2)4>)42<B>*)).(
@M02352:288:000000000-CKWC8:1:1101:15295:2610 2:N:0:TACGCTGC+CGTCTAAT
TAACCTTGCGGCCGTACTCCCCAGGCGGTCTACTTAATGCGTTAGCTTTGAAAAACAGAACCGAGGTTCCGAGCTTCTAGTAGACATCGTTTACGGCGTGGACTACCGGGGTATCTAATCCCGTTTGCTCCCCACGCTTTCGTACATGAGCGTCAGTGTTGACCCAGGTGGCTGCCTTCGCCATCGGTATTCCTTCAGATCTCTACGCATTTCACCGCTACACCTGAAATTCTACCACCCTCTATCACACTCTAGTTTGCCAGTTCGAAATGCAGTTCAC
+
FGGGGGGGGGGGGGGGGGEFGGGGGGGGCGGGGGGGGGGGGEGGGGFGGGGGGGGGGGGGGGGGGGGGGGGGGGGGGGGGGGGGGGGGGGGGGGGGGGGGGGGGGGFGGGGEGGGGGGGGGGGGGGGGGGGGGGGGGGGGGGGGGEGDGGGGGGGGGGGGGCFGGGGFFGGGGGGGGGFFFGGGGGGGGGFGG?FEFFFGFFAGEF:/9EFF764=EBBFFF?FGGFGAFB=F@D<?>B?:BFB2<A4<BBBFF285<?A2A?FBF<6?:0><BFFF>):
@M02352:288:000000000-CKWC8:1:1101:14352:2629 2:N:0:TACGCTGC+CGTCTAAT
CAATCTTGCGATCGTACTCCCCAGGTGGGACACTTATCACTTTCGCTTAGTCACTGAGATAAATCCCAACAACTAGTGTCCATCGTTTACGGCGTGGACTACCAGGGTATCTAATCCTGTTCGCTCCCCACGCTTTCGTCCATCAGCGTCAGTATATTGTTAGTGATCTGCCTTCGCAATCGGTATTCCATGTAATCTCTAAGCATGTCACCGCTACACTACATATTCTAACTACTTCACAATAACTCAAGACTAACAGTTTCAAAGTCAGTTCCACAGTT
+
GGGGGGGGGGDFFGEFGGGGGGGGGGGGGGF8FFGGGFFGGGGGGGGFGGGGGGGGGGGFEAFGFGGGGGGGGGGGGGFGAFEGGGGGGGGGEGGGGGGGGGGGGGGGGFFGFFGGGG9FGGGGGGGFGFG@=CBDFGGGBEEGFGGGGGGGGGGGGGGFCFGGGGGFFFGGGGGGGDGEAGGCGGG,>EF>FE6ECFFCF8>CEF*=9CA95;2?E4B9>FEACF3:5AFF+;6CCEE@C<A9<E<@8@83,)7=@EF<57?AAAA)462<>2=A?00..
@M02352:288:000000000-CKWC8:1:1101:14483:2632 2:N:0:TACGCTGC+CGTCTAAT
CACACTTGCGTGCGTACTCCCCAGGCGGGACACTTAACGCGTTTGCTTCGATACTGCACGGGTCGATACGCGCAACACCTAGTGTCCATCGTTTACAGCTAGGACTACAGGGGTATCTAATCCCTTTCGCTCCCCTAGCTTTCGTCCATGAGTGTCAGTTGCGGTCCAGCAGAGCGCCTTCGCCACTGGTGTTCTTCCCAATACCTACGCATTTCACAGCTACACTGGGAATTCTCTCGGCCCCTACCGCACTCTCGCTCAACAGCTTCCACCGCTGCTC
+
CF<@AFGGAFEGC@-BFFEF?@FGGGGGGCECFFGGGFG+@=@:?<CF9C@F<7<<EEEF@FFFGG7E7?CGECGGGDGGGC,CCCF?,?F>FGGG9>AEEFGGEFGFGGCG<FCFGDGFCG=EF@ACGGD7><FFFF?FDFFGGEEDGC,9?<CEGB@@;F@>CCEFCGGFBCFD8CD:AGEC3*<>FFGGC2726@F754?*)8**1:;CDF>?C*)4:F?4FC2C0@?FF?).:2((-3(3(42,09(4(.<611>0()4<((.4<8:<:()-)(,6
@M02352:288:000000000-CKWC8:1:1101:17390:2673 2:N:0:TACGCTGC+CGTCTAAT
CAGCCTTGCGACCATACTCCCCAGGCGGAGCACTTAACGCTTTCGCTACGGCCGAGAGGATGTGGAAGTCCCCTCAACCCAGTGCTCATCGTTTACGGCTAGGACTACCGGGGTATCTAATCCCGTTCGCTACCCTAGCTTTCGTGCCTCAGCGTCAGAAAAGACCCAGTGTTGCGCCTTCGCCACCGGTGTTCCCTATGATATCAACGCATTTCACCGCCCCACCATAAGTTCCCAACACCCCCTTCTTCCTCAAGCCTAGTGGTTTGAAACGCAGTTC
+
GGGGGGGGGGEGE:EFGGEEFGGDGGGGGGGFGGGGDDEGGGGGGGDEGGDGGEGFGGGGCFF<A,FFGGGFF=FGGGGGCGE,FGGFGGGGGGGGGGGGECFGGGDDBFDGGGGEDFGAFGFDGFGFEGGGGGGGFFGGCGGGGGGGFFG6BGECC7AFGAEFGGGGGFGEFF>DGDGFFCGCDGGGGGGGG31)7;A>F*9CAFFGDDB3CFFFGFF>(71.CGB72@/99F94-.386,41(((,))69<AAF>DF??:A4(.43:A5AA0BBF,64
@M02352:288:000000000-CKWC8:1:1101:10460:2677 2:N:0:TACGCTGC+CGTCTAAT
CAATCTTGCGACCGTACTCCCCAGGCGGAATACTTAATGCGTTCGCTGTGCCACCAACAATCTCGCTTGCTCACGTCTTGCATTTCGCTTTTTCGGTGTTATCTCCACGGGTCTATCATCCTCTGTTCCCCCCACTCTTTCTCACCTCTGCGTCATTATCTAGCCCGTGCGCCGCCCTCTCCCCACGTGTTCCCCCGAATATCTCCACATTTTCCCTCGACCCCCCATATGCTCCTCACCCCTCGCCCCCTCTAAACCAGGAGTTTTAGACACAGTTACC
+
9F,,6CEFFE7FG7FGGGGGGGGGG?FGGGF,EEFFGE<F+BF,B4F,8C6ECE@,==<F9,,,,7,,,:,,C,44,,,,9:<,5,,+4+B?,,+84C++,,,,,,,98@F:+A,E,,5,,7,5<F,,,8,3@3C,>=,@@,@,,8,0,4,@>13,@,,,,3,,7,C1>**1>5C)1)*)298C***3=CG+3))6())*8:7:)**9*0*:*/47+7(418()))(*,****1.41)12(((-((,((((-.))128)(((-,35).1:.)4())0..)
@M02352:288:000000000-CKWC8:1:1101:13483:2707 2:N:0:TACGCTGC+CGTCTAAT
CAATCTTGCGATCGTACTCCCCAGGTGGGTCACTTATCACTTTCGCTTAACCACTCAGACCGAAATCCAAACAGCTAGTGACCATCGTTTACGGCGTGGACTACCAGGGTATCTAATCCTGTTCGCTCCCCACGCTTTCGTCCCTCAGCGTCAGTATATTATTAGTGATCTGCCTTCGCAATCGGTATTCCATGTAATCTCTAAGCATTTCACCGCTACACTACATATTCTAACCACTTCACAATAACTCAAGACTAACAGTTTCAAAGGCAGTTCCAACG
+
FFGCFFGGGGDCF>FGFGGGGGGCGGGGGGGDGGGDF9GGGGGGGDGGG<FCFFGGGGGGGGGGG?F<FCEFGGGGGGGGGGGGGGGGGGGGGGGGGGGCDFGGGGGGGGGGGGGGGGFFFGFGGGBEGF7FGC:FGGGDGGGGEFFCGGGEGGFAF9CEFGFGGG9EF=FGGGGGFFG>5DGGGG5DFGG@FEFFCFFFFFC>CF++=CAFFA(8?:@3=F(=CGEGEF7A78;@;@EF<@C@@<8@9A3,2)38>DF?A:445<A>2??BBFFFFA).(
@M02352:288:000000000-CKWC8:1:1101:14660:2716 2:N:0:TACGCTGC+CGTCTAAT
CAATCTTGCGATCGTACTCCCCAGGTGGGACACTTATCACTTTCGCTTAGTCACTGAGATAAATCCCAACAACTAGTGTCCATCGTTTACGGCGTGGACTACCAGGGTATCTAATCCTGTTCGCTCCCCACGCTTTCGTCCATGAGCGTCAGTACATACGTAGTAGACTGCCTTCGCAATCGGTATTCTGTGTAATATCTATGCATTTCACCGCTACACTAAATATTCTAACCACTTCATAATAACTCAATACAACCAGTATCAAAGGCAATTTTAACGTT
+
GGGGGGGGGG7FFEFGGGGGGGGGGGFGGGGGGGGGGGGGGGGGGGGGGGAFGGGDFGGGGGGGGGGGGGGGGGGGGGGGFGFGGGGGGGGGGGGGGDGGGGGGGGEFFGGGGGG9DF,FGDFEGGGGD@@+@=C>FGGEGGFGGDEGGGEGGG,==EEC9F,BCFFFFFGF3@DCD5C>CGDGFCFGFCC+=AFECAECFGF7CFBC@76:*?(2?AB:36)3+@5+<:FBF6244.)976<C<;)..;)9.746;,)69).44<470(,(55=<)6(.,
@M02352:288:000000000-CKWC8:1:1101:14099:2736 2:N:0:TACGCTCC+CGTCAAAT
TAATCTTGCGGCCGTACTCCCCAGGCGGTCTACTTAATGCGTTAGCTGTGACAAACAGAACTGAAGTTCCCAGCTTCTAGTATACATCGTTTACGGCGTGGACTACCCGGGTATCTAATCCCGTTTGCTCCCCACGCTTTCGTACATGAGCGTCAGTGTTGACCCAGGGAGCTGCCTTCGCCATCGGTATTCCTCCAGATCTCTACGCATTTCACCGCTACACCCGGAATTCTACCACCCTCTCTCCCACTCTAGATTGCCAGTTCGAAAGGCAGTTCCC
+
GGGFGGGGGG:FGGGGGGGGGGGGGGGG7@FEGGGG@FFFGGGGGFG,CFF9FE<,EC6F,,:,,,:,EF,?,8:CFE<E,E<,CE,@=FGG7?44@@FGGGDDEC,,@@C>FDCEA,7D;>=FGGGGFFCFG8FEGG>DEC,,@83+,357:CEDDAF,3C7@>G7***6B,<CC?F??DD**95EG5CGG7?+63/8D)@AF)35>3C8+;+9=*::>0*4.1)(14F@77F>2041:(:?(47(((.42<<-1))1)5)544)3(22(,8?BFF<A3
@M02352:288:000000000-CKWC8:1:1101:23795:2746 2:N:0:TACGCTGC+CGTCTAAT
CAATCTTGCGATCGTACTCCCCAGGTGGGACACTTATCACTTTCGCTTAGTCACTGAGATAAATCCCAACAACTAGTGTCCATCGTTTACGGCGTGGACTACCAGGGTATCTAATCCTGTTCGCTCCCCACGCTTTCGTCCATGAGCGTCAGTACATACGTAGTAGACTGCCTTCGCAATCGGTATTCTGTGTAATATCTATGCATTTCACCGCTACACTACACATTCTATCTACTTCCATATGACTCAAGTCAACCAGTATCAAAGGCAGTTCCATAGTT
+
GF<FFGGGGEEGE@EFDGGGD7,@CE,C:EC,CEG,CEAFGGGACEDGFEFEFGG<E,CEFGGFCEFGGGGGGEE,F9FGFGGFEGFGFD7=C@FFCCFGGGCGFG7E,EDFFCFFFCEGGCECFFGGCDECCGG@EEGDGEFFGGG6CCEEGEFGGFGGGGCECFG;DFFDGGGGDDDDF7CEGGGFGGGCF<FEEFFGAG6C?FFG@C8C<BBFEFB;@F8AFDEFCC8AA7CF?E4CFE<<C4<38(4?;C9BFFF9AAA<D>AF<06?D:F2?)46<
@M02352:288:000000000-CKWC8:1:1101:21766:2757 2:N:0:TACGCTGC+CGTCTAAT
CATTCTTGCGAACGTACTCCCCAGGTGGGTTACTTATCACTTTCGCTTAGCCACTCAATCCGAAGATCGAACAGCTAGTAACCATCGTTTACGGCGTGGACTACCAGGGTATCTAATCCTGTTCGCTCCCCACGCTTTCGTCCCTCAGCGTCAGTATATTATTAGTGATCTGCCTTCGCCATCGGTATTCTATGTAATATCTATGCATTTCACCGCTCCACTACACATTCTATCTACTTCCATATGACTCAAGTCAACCAGTATACAAGGAAGTTCCATAG
+
GGCEGGGGGGE@CEGGGGFFGGGGFF@GEGGGGGGGGEFGGGGGGGGG:FFGGGGGGGGFGEEECG9FEEDF@DFG9FGGGGGGGGGGGGGGGCFEGGGGGGGGGGGEFCFGGEFGGGCFGGDA:@CFCDEGGCGGGCAEGGEGDGCGCG8@+9@;;=FGAFGGCFFCBFFDGGFGGGC*:CGGG?5@FEFGGEF?4BFFACFGEA+CFCFGFF?EE),6316A**7C38:7AAC?<CEEAEEFF5<C9AD07<4454@<6<>2)).)5(((37*544:>)
@M02352:288:000000000-CKWC8:1:1101:21946:2784 2:N:0:TACGCTGC+CGTCTAAT
TAACCTTGCGGCCGTACTCCCCAGGCGGTCTACTTAATGCGTTAGCTTTGAAAAACAGAACCGAGGTTCCGAGCTTCTAGTAGACATCGTTTACGGCGTGGACTACCGGGGTATCTAATCCCGTTTGCTCCCCACGCTTTCGTACATGAGCGTCAGTGTTGACCCAGGTGGCTGCCTTCGCCATCGGTATTCCTTCAGATCTCTACGCATTTCACCGCTACACCTGAAATTCTACCACCCTCTATCACACTCTAGTTTGCCAGTTCGAAATGCAGTTCCCA
+
CFGGGGGGGEGGGGGGGFFGGGGGGFFG@@FFGGGFGGGGDGGGGGGGFGFGGGGGG<E=EFBF>FFGGGGGGGDFGGFCFGDC?FDDEGGGFFCFGGGGCEGFGGFGEDGGGGGGD;<@ECFGGF7CFGGGCFG7EEE8,CDEDEGF9FFEGGE5DDFF,@CF8F@8>6*,4=CC6+;).:;7DEGG=CC7CCFEE6AGFGFGCF:5CG5>GF4?55>FFFFF**4*-*19=FF6)8:BFF2<):4A7?71)6)164=<A43:2<6(3,,9<2*.=<A2-
@M02352:288:000000000-CKWC8:1:1101:19850:2793 2:N:0:TACGCTGC+CGTCTAAT
CAGTATTGCGACCGTACTCCCCAGGTGGGATACTTATCACTTTCGCTTAGTCACTGAGTCGAAACCCAACAACTAGTATCCATCGTTTACGGCGTGGACTACCAGGGTATCTAATCCTGTGCGCTCCCCACGCTTTCGTCCATGAGCGTCAGTATATACGTAGTAGACTGCCTTCGCAATCGGTATTCTAAGTAATATCTATGCATTTCACCGCTACACTACTTATTCTATCTACTTCCGTATAACTCAAGTCAACCAGTATCAAAGGCAGTTCCATCGTT
+
GGGGGGGGGGEGGGGGGGGGGGFFFGGGGGGGGGGGGGGGGGGGGGGGGGGGGGGGGGGGGGGGGGGGGGGGGGGGGGGGGGGGGGGGGGGGGGGGGGGGGGGGGDGGGGGGGGGGGGGGDEGGGDEFGGGDGCGFFGGGGGGGGGGGGGGGGGGGGFGGGGCGGFGGGGGGGGFGGGDDFGGGGGGFG77CFCCF?FFGFGFFFFFGGGFFDF9)3A;CEAEFF=?>C=FFFFEFFCF@8@FFC446<7255<FF??562.<<>2533(2:D)/)@42:2
@M02352:288:000000000-CKWC8:1:1101:13331:2840 2:N:0:TACGCTGC+CGTCTAAT
CAATCTTGCGATCGTACTCCCCAGGTGGGACACTTATCACTTTCGCTTAGTCACTGAGATAAATCCCAACAACTAGTGTCCATCGTTTACGGCGTGGACTACCAGGGTATCTAATCCTGTTCGCTCCCCACGCTTTCGTCCATGAGCGTCAGTACATACGTAGTAGACTGCCTTCGCAATCGGTATTCTGTGTAATATCTATGCATTTCACCGCTACACTACTTATTCTATCTACTTCCATATACCTCAAGTCAATCAGTATCAAAGGCATTTCCATCGTT
+
GGCFFEGGGGGGFEGGGGGFFFGGGGFGGFG@FFGGGGGGGGGGGGGGGFFGGGGGGGGGGFEGG,BEFGGGGGGGFFGGGGGGGDGCFGGGFDGGGGGGGGFGGG7FFFGGGAEEGGGGGFGGG<C@BFGGGGCBGEGEG6DGAFFGG+=CDFGGGGDFGGGGGFGGGFGGGGGGDGDE57AEGGFGGFFDFFFECFFGFG>C?C>+:FF8CEFFGABCFFC:FG?F37AFAA7?EF)9?ECC)9;;;E3.)<7ACEA7)9CA9<21(4)-6<7<?A?F1
@M02352:288:000000000-CKWC8:1:1101:16169:2848 2:N:0:TACGCTGC+CGTCTAAT
CAGTCTTGCGACCGTACTCCCCAGGTGGGATACTTATCACTTTCGCTTAGTCACTGAGTCGAAACCCAACAACTAGTATCCATCGTTTACGGCGTGGACTACCAGGGTATCTAATCCTGTTCGCTCCCCACGCTTTCGTCCATGAGCGTCAGTATATACGTAGTAGACTGCCTTCGCAATCGGTATTCTAAGTAATATCTATGCATTTCACCGCTACACTACTTATTCTATCTACTTCCGTATAACTCACGTCAACCAGTATCAAAGGCAGTTCCTTCGTT
+
GGGGGGGGGGDEGGGGGGGGGGGGGGGGGGGGGGGGGEFGGGGFFGG?FGEGGFGGGGGGGGGEFFGGGGGGGGGGGGFFGFEGGGGGGGGGGFFGGGGGGFGGGGGGGG9FGFGGGGCGGGGGFACEGFGGGEG@FEFGGGFGG@ED9CEGEGGGF=FFFFGEDCF;EFFG?FGGGG4AFF>EFF@>FG7+19BEF6B78=+8*86==FF7552:EA;31AEAGG3;5@FFFFCCECE?E0;@?C<<4((.,,8FFFFB)6)4:<A?FBBBAB=)/6:?(
@M02352:288:000000000-CKWC8:1:1101:10260:2851 2:N:0:TACGCTGC+CGTCTAAT
TAATCTTGCGACCGTACTCCCCAGGCGGTCTACTTAACGCGTTAGCTCCGAAAGCCACGGCTCAAGGCCACAACCTCCAAGTAGACATCGTTTACGGCGTGGACTACCAGGGTATCTAATCCTGTTTGCTCCCCACGCTTTCGCATCTGAGTGTCAGTGTCTGTCCAGGGGGCCGCCTTCGCCACTGGTATTCCTTCAGATCTCTACGCATTTCACCGCTACACCTGAAATTCTACCCCCCTCTACAGCACTCTAGTTCACCAGTTTCAAATGCAGTTCCG
+
FGGGGGGGGGDEFGFFGGGGGGGGG?FGGDGFGGGGGGGGGGGGGGGGGGGGGFGGGGGGGGGGGGGGGGGGGGGDFGBFFFGGFDGGGGGGGGGGGGGGGGGGGGGGGGGGFG@F9DGFGGFGGGGGGFGGGGGGGGGGGGGGGGGGGGGGGGGGGGFGFCF?EGFDG7E5:E<DDGGFFGGCGGGC?FFFDFFFF4*:=<*2<?FGGGFGFFBFGEB99E??GFBG>?B=BB<BAF139>?FFDF:B?BFFFA?>AFDDA7:<4>AF9>5A<6<F26<(
@M02352:288:000000000-CKWC8:1:1101:13325:2860 2:N:0:TACGCTGC+CTTCTAAT
CAATCTTGCGATCGTACTCCCCAGGTGGGACACTTATCACTTTCGCTTAGTCACTGAGATAAATCCCAACAACTAGTGTCCATCGTTTACGGCGTGGACTACCAGGGTATCTAATCCTGTTCTCTCCCCACGCTCTCGTCCATGAGCGTCAGTACATACGTATTAGACTGCCTTCGCAATCGGTATTCTGTTTAATCTCTATGCATTTCACCGCTACACTCCTTATTCTCTCTACTTCCATATAACTCAAGTCAATCACTATCAAAGGCATTTCCATCGTT
+
GFFA9FGGGGGGG7EEGGGGGGGCFGGFC<ECFGGG9F@EFGGGGGGFFFCFFFG<EEE9EAFD,AEGGDGDFF8<FCFF<CEEDF8?FE,,4:>:+:ABFE,===@FCF9EEGGGGGGFF,,,,:E@C@E@FE+A,6+3B@8D,@EGE8CCFGE,=@>,C@;C9,=9@,>BGCG67C5?FCDE77,@A7=++:+**+4DBC6DEFFGC:@0*)//:/-*()08C@?77+366:>3)6.)5?E3)97><()9>5<74;).6/))14C1((,).<4)*.42.
@M02352:288:000000000-CKWC8:1:1101:16113:2861 2:N:0:TACGCTGC+CGTCTAAT
TAACCTTGCGGCCGTACTCCCCAGGCGGTCTACTTAATGCGTTAGCTTTGAAAAACAGAACCGAGGTTCCGAGCTTCTAGTAGACATCGTTTACGGCGTGGACTACCGGGGTATCTAATCCCGTTTGCTCCCCACGCTTTCGTACATGAGCGTCAGTGTTGACCCAGGTGGCTGCCTTCGCCATCGGTATTCCTTCAGCTCTCTACGCATTTCACCGCTACACTGGAAATTCCACTACCCTCTACAATACTCTAGTTTGCCAGTTCAAAATGCAGTTCCC
+
GFGGEGGGGGGGGGCCGFDGGGGDGGGE@FGGGGGGFGGGGGGGGGGGGGGGGGGGGGGGGGDGGGGFGGGGGGGFGGGGBFGGGGGGGGGGGGGGGGGGGGGGGGGGGDGGGFGGGGGGFFGGGGGGGGGFGGGGGGGGGGGGGGGF?>FGEEGGGGGGGGGGGGFFGFGGDGGGGGGF>DGGGGGGGF?FG?FF8++;;@AFEFFGGCBFGFBFGBF>>F??FGFFFFFFFFBFFFFF?F?AB<<ABFB2:A<@AA*6)9:34<B):A<2<BF<FF<B
@M02352:288:000000000-CKWC8:1:1101:11174:2902 2:N:0:TACGCTGC+CGTCTAAT
TAGTCTTGCGACCGTACTGCCCAGGCGGCTCGCTTAACGCGTTAGCTCCGGTACAGAAGGGGTTGAATCCTCCCACACCAAGCGAGCACCTTTTACTGCTAGGACTACAGGGGTATCTAATCCCTTTCGCTCCCCTGGCCTTCGTGTCTGAGCGTCAGTAAATGTCCAGTAAGTTGCCTTCGCCCTGGATGTTCTTCCCGATATCTACGCATTTCACTGTTACACCGAGAATTCCACTTACCCCTCCATAACTCTATTTGGGAGTTAACAAAGCCAGTTCA
+
GGCGGGGGGGDEFFFGGG,CFGDGGGGG+6B:FGGGF,B:FGGG@EF<F:+6@F<FEGFGG+B+@4B55BEGCE<=FG+F<,++BB+4E<,BFE9?<?<,BFDB@BFGGGGGD33,,8@,6@<<FGC,@83DFGC:F8,3E:,3D>302,5,3*=C88D2,2@,5@,,<F99BB1+=*1+*1=/*=***+0;+9+9?+;8)/))1+;+855CD@>F:/)).8:60*-9,7)99F)).:4)6((,-2(.5))()-.*))*)-(((-4)).)5(((.()5-6)
@M02352:288:000000000-CKWC8:1:1101:7190:2904 2:N:0:TACGCTGC+CGTCTAAT
TAACCTTGCGGCCGTACTCCCCAGGCGGTCAACTTAGTGCGTTAGCTGCGCCACCCACGACTCAAGGTCACAGACGGCTAGTTGACATCGTTTACGGCGTGGACTACCAGGGTATCTAATCCTGTTTGCTCCCCACGCTTTCGTGCCTCAGTGTCAGTATTTGTCCAGGTAGCCGCCTTCGCCACTGATGTTCCTTCCAATCTCTACGCATTTCACCGCTACACTGGAAATTCCCCTACCCTCTCAAATCCTCTAGTTTGCCAGTTCAAAATGCAGTTCC
+
FGGGFGGGGGGGGGGGGGGGGGGGGGGG@CFGGGGGGGGGGGGGGGGGGGGGGGGFGGGGEGGGGGG<FGGGGFGEGGGGGGFGGGC9?:FGGGGGEGFGDC:DFC=FEGGGDF?=6@FB9,C=FGFGGGGFFG:CCEEGFFC:DGGC?CF,,=@FGF;BDFEFGGDCFGGGGGDDGGDF4CGD3++++=EFG?AEF4@CF8+2/3@:DC39CF5=F>9B9>BF7734(*/=86,4<?:?0241(-)5<20:A48*-.=:A2))4:<>567<A279=AAB
@M02352:288:000000000-CKWC8:1:1101:23620:2937 2:N:0:TACGCTGC+CGTCTAAT
CAATCTTGCGATCGTACTCCCCAGGTGGGACACTTATCACTTTCGCTTAGTCACTGAGATAAATCCCAACAACTAGTGTCCATCGTTTACGGCGTGGACTACCAGGGTATCTAATCCTGTTCGCTCCCCACGCTTTCGTCCATGAGCGTCAGTACATACGTAGTAGACTGCCTTCGCAATCGGTATTCTGTGTAATATCTATGCATTTCACCGCTACACTACACATTCTATCTACTTACATATGACTCAAGTAAACCAGTATCAAAGGCAGTTCCATTGTT
+
FAF9CFFFEGEFDCF<FFGGFFG:DEFFE8FCFFGEE,@FGGFF7F:FFGGCFFGGCCCEE,EEEEFGEGFDGDGGGGFGGDFGGGGGGGGGGCGEGEGGG8<FEEDFGEFBF9EEF,EEFECE7EFEGGGGEDE7EEDGGEF8EFFGC+=>;=DFGGGGG?FGFEGG;>EFG7CCCDGEFFGEFC:DFGGGGF+>E9B9AFFCEFAF8FFFGD@>5AB<1A8;C*7@CFFF68<54)7)?CEEC9<)4=3))17:1,)-46:AD))34(,<-)/.*)--6
@M02352:288:000000000-CKWC8:1:1101:7093:2971 2:N:0:TACGCTGC+CGTCTAAT
TAATCTTGCGACCGTACTCCCCAGGCGGTACACTTAATGTGTTAACTGCATTACTGCAAGGTCTAGCCTCACAACAACTAGTGTACATCGTTTAGGGCGTGGACTACCAGGGTATCTAATCCTGTTTGCTCCCCACGCTTTCGCTTCTCAGCGTCAATAATGTTCCAGTAGATCGCCTTCGCAATCGGTATTCCTTCTGATCTCTACGGATTTTACCCCTTCACCAGAAATTCCATCTACCCTTCCCATTTTCTTGGTAAGCAGTTTTCAAATCCGTTCAA
+
G9FGGGGGGCGGGEGGGGGGGGCFGFEEFGGGGGGGC@CFGGGGGGG<F9F<FGFCAFCFGGF9CFG,,=,EFCGGFG<8CFFF<?AFD@DFGFFG,A>>FFGFG@FGF=FEGEE>EFGC=F<FFGF8D;=FGCFC+@>8DCEE+6@DDDDFCEGGGG;,@;FF,@@FGFF9CC>>DDCA>DCC7FCEGGGGFEFEFF=81++20+B:D*?DGFCFG;6((07AFG(936+A+AE?;CEC),)(/6(/4)1)64)*).*52?>(6445))..)./(.38?)
@M02352:288:000000000-CKWC8:1:1101:20305:3001 2:N:0:TACGCTGC+CGTCTAAT
TAACCTTGCGGCCGTACTCCCCAGGCGGTCTACTTAATGCGTTAGCTTTGAAAAACAGAACCGAGGTTCCGAGCTTCTAGTAGACATCGTTTACGGCGTGGACTACCGGGGTATCTAATCCCGTTTGCTCCCCACGCTTTCGTACATGAGCGTCAGTGTTGACCCAGCTGGCTGCCTTCGCCATCGGTATTCCTTCAGATCTCTACGCATTTCACCGCTACACCTGAAATTCTACCACCCTCTATCCCACTCTAGTTTGCCAGTCTGAAATGCAGTTCCC
+
FCEGGGGGCGDGGG:CFFGG@BFCGGGGCGEGGGGGGGGGGGGGEDFFG9C@,CAFGGGGGGGECFF<FGG>FF+EECGCGGFGGGGGDFEGGGGGG>FFGGGGGGGGGG7++3@EEEAFGGGGGGGDF9@FE7F7CEDFGG8FGGGGGGFGBEEGGGFG@FGGGCG,64?EFGGGGGGFEGGEFCGEFGF>D3A336=FAC=CEFFGGCBDCF<?EE9>>F:FGG?7<FFF*9A.346<:?0).)()).3(-6)=AA*6>9:D).)))-54<DF2=A>)
@M02352:288:000000000-CKWC8:1:1101:10470:3122 2:N:0:TACGCTGC+CGTCTAAT
TAACCTTGCGGCCGTACTCCCCAGGCGGTCTACTTAATGCGTTAGCTTTGAAAAACAGAACCGAGGTTCCGAGCTTCTAGTAGACATCGTTTACGGCGTGGACTACCGGGGTATCTAATCCCGTTTGCTCCCCACGCTTTCGTACATGAGCGTCAGTGTTGACCCAGGTGGCTGCCTTCGCCATCGGTATTCCTTCAGATCTCTACGCATTTCACCGCTACACCTGAAATTCTACCACCCTCTATCACACTCTAGTTTGCCAGTTCGAAATGCAGTTCCCA
+
CAEFCGGFGGGEEEGGEDGG?FF:FFEGFGGGGGGGFGDFGGGGGGGFGE<EDGGGFEEFGGGGGGG<EFGCEG@EFGFE@FDGGGFFGGCFGGDGGGGEGGGGGFFCFEF:CEDGDFGGGFGGFFE;BFG+@7>FDGEDFGFGGG,?FDFEEGGG<CB;,2<?CFGGGC8CFGDGGDCFECGGGEEC;F7CF?FFFF=:AC+@CFFGDG5*:?<?CD>>B6?@FC044?*/66<4:?1(8:2A>AAB):<144:8)6=47A:>))3.33(<4:4<FB455
@M02352:288:000000000-CKWC8:1:1101:19889:3179 2:N:0:TACGCTGC+CGTCTAAT
TAACCTTGCGGCCGTACTCCCCAGGCGGTCTACTTATCGCGTTAGCTTCGCTACTCACGGATTAAATCCACAAACAGCTAGTAGACAGCGTTTACGGTGTGGACTACCAGGGTATCTAATCCTGTTCGCTACCCACACTTTCGCACATGAGCGTCAGTTACTGACCAGGGAGTCGCCTTCGCCACTGATGTTCCTCCAGATATCTACGCATTTCACCGCTACACCTGGAATTCCACTCCCCTCTCCAAAACTCTAGCCTGCCAGTTCTAAATGCAATTCC
+
GGFGFGGGGGGGGGEEGFEGGFFGFGGGFGGGGGGGGGGGGGGGGGGGGGGGEGEFGGGGGGGGGGGGGGGGGGFGGGGGGGGGGGGGGGGGGGGGGGGGGGGGGGGEFGGGGGGGGGGGGGGGGGCED7EGGFGGGGGGGGGGGGGGFGCFGGGGGFFGGGGGGFEFEGCEECDDGGD6A4AEGGEA9EFFFE6CDF4FFGFGEF@F35)9:1?CD>902:?FG4><?FFFFFAA4(4<FFFB:1<BF01:BAF*4<??:???249<AAB2<<F<FFF2
@M02352:288:000000000-CKWC8:1:1101:23330:3206 2:N:0:TACGCTGC+CGTCTAAT
CAATCTTGCGATCGTACTCCCCAGGTGGGACACTTATCACTTTCGCTTAGTCACTGAGATAAATCCCAACAACTAGTGTCCATCGTTTACGGCGTGGACTACCAGGGTATCTAATCCTGTTCGCTCCCCACGCTTTCGTCCATGAGCGTCAGTACATACGTAGTAGACTGCCTTCGCAATCGGTATTCTGTGTAATATCTATGCATTTCACCGCTACACTACAAATTCTATCTACTTCCATATGACTCAAGTCAACCAGTATCAAAGGCAGTTCCATAGTT
+
GFGGGGFGGGGG?FEFGGGGCFGGFCEFGGGFGGGGGGGGGGGGGGECCGFFGGGGGGGGGGGGAFGGGGGGGGG9FFGGFGGGGFGGGGGG@EGCEDGGGGGFFG74EGCBCGGFEFFFEFCFFGC=@FGEDEFFEE?>EGFFEDF61@EEGGGGGF@CDFGEFGFCFFFG9A>FGGDBA9CG>CGGGGC>CEFFCAFG>@B:7::714+09B>>CF;3;;3**097?FFFAF)93?))95565;C<EE).6<C4(4>45<<A<<<::?(4.4*6BF?9:
@M02352:288:000000000-CKWC8:1:1101:10352:3252 2:N:0:TACGCTGC+TGTCTAAT
TAACGTTGCGGCCGTACTCCCCAGGTGGACAACTTAATGCGTTAGCTGCGGCACCCACGACTCAAGGTCACCGACGGCCAGGTGACATCGGTTACGGCGGTGACCAACAGGGGATCTAATCCTGTTTGCTCCCCACGCTTTCGCAGCCGAGTGTCAGGTTCTGTCCAGGTGGCCGGCCTCGCCAATGGGATTCCTTCAGATTACTACGCATTTCACCGCTACACCTGAGATTTCACCCTCCTTTACAGCACCTCAGTCCACCAGGTTCAAATGTAGTTCC
+
,AEF;EF<F@F+@FFEGGGG<FFFG,EE,,,,CFFF,,CFCFGDGGGGGD+CEEGGG7C@FEGG,A,5,5C,?+4++@++++:4,,<5,8+BC+84+@>++8+7,,,@>DGG77+333@7,@,33@F,,3,@FGGG711BF9*/**4*4**/14+57+,?9,+22?,3C,+*2A))9)/)05CG3+<C8F+9*6B)96*0/***)*0*115CG*)9E>(((7<47*(*./01*/)..(((-(4))6>))(4(.,8)-))),8(((.))-6<))-*-*)).
@M02352:288:000000000-CKWC8:1:1101:23267:3253 2:N:0:TACGCTGC+CGTCTAAT
TAACCTTGCGGCCGTACTCCCCAGGCGGTCAACTTAGTGCGTTAGCTGCGCCACCCACGACTCAAGGTCACAGACGGCTAGTTGACATCGTTTACGGCGTGGACTACCAGGGTATCTAATCCTGTTTGCTCCCCACGCTTTCGTGCCTCAGTGTAAGTATTTGTCCAGGTAGCCGCCTTCGCCACTGATGTTCCTTCCAATCTCTACGCATTTCACCGCTACACTGGAAATTCCACTACCCTCTACAATACTCTAGTTTGCCAGTTCAAAATGCAGTTCC
+
FFGFFGGGGGGGGGEEGGFGGGGEGGGG@FEEGGGGFFDFGGGGGCGGGGGGGGGEGGGGGGGGGGGFGGGFGGFGGDEGGGFGGGGFCCGFGG9FGGGBFFDGGGGFDGEG>FCF@EF9>FAFCCEFFEFGGGGGGDGGFGGGFEFDF:DEFE,;DFCCFFFFGGFFCF9,,454?DDF):CEC+AA9<>CGFFFFFFCFGF7CFFGGGDDFFFFFDFFF)3?CFFG>7*6@*:9637::<1<<AFFFA72<A<=9>=4)5>F)-.699A2AAFF64:9
@M02352:288:000000000-CKWC8:1:1101:8303:3313 2:N:0:TACGCTGC+CGTCTAAT
TAACCTTGCGGCCGTACTCCCCAGGCGGTCTACTTAATGCGTTAGCTTTGAAAAACAGAGCCGAGGTTCCGAGCTTCTAGTAGACATCGTTTACGGCGTGGACTACCGGGGTATCTAATCCCGTTTGCTCCCCACGCTTTCGCACATGAGCGTCAGTGTTGACCCAGGTGGCTGCCTTCGCCATCGGTATTCCTTCAGATCTCTACGCATTTCACCGCTACCCCTGAAATTCTACCACCCTCTATCACACTCTAGTTTGCCAGTTCGAAATGCAGTTCCC
+
9FFGGGGGGGG>CFGGGGGGFGGGGFDGFEGGGGGGDFGCGGGGGGFFFGFCD@FGGGGGGDF7FFGFGGC:FFCFFC9EFCEEGGG@CGGGD9CEECFE>:FF@FGCEDGGGGF;;AE9DD73DGCGC9CFGGCCEEGGFGCEDCE7?:CCCEDEFFGGC;BEFFCF,@8CC73FCF88)>8:FDEGCFF1;C64;CCC);@DFB<DGEEGDFFF5>>(4)13*/,C<F@B6=A92>1?031<)6)6):01<DA06)94).)..-1(8((42<?AFFF>
@M02352:288:000000000-CKWC8:1:1101:19696:3317 2:N:0:TACGCTGC+CGTCTAAT
TAACCTTGCGGCCGTACTCCCCAGGCGGAATGCTTAATCCGTTAGGTGTGTCACCGAACAGTATACTGCCCGACGACTGGCATTCATCGTTTACGGTGTGGACTACCAGGGTATCTAATCCTGTTTGCTCCCCACACTTTCGTACCTCAGCGTCAGTATCGAGCCAGTGAGCCGCCTTCGCCACTGGTGTTCCTCCAAATATCTACGAATTTCACCTCTACACTTGGAATTCCACTCACCTCTCTCGAACTCAAGACCAGCAGTTTAGGAGGCAGTTCCAG
+
FGFFGGGGGGGGGEFBGFFGGGGGGGGGGGGGGGGGGGFGGGGGGGGGGGGGGGGGGGGGGGGGGGGGGGGGGGGGGGGFFGGGGGGGGGGGGGGGGGGGGGGGGGGGGGGGGGGGGGGGGGGGGGGGGGGGGGGGGGGGGGGGGGGFGFFCC>>CCGFGGGFGCFFFGFFFGGGDGGGFFGGGGGGGFGGGGFFFFFFGFGFGFFFGDDFGGFFFCFEFCC?FFF:GDFFF4BAF?(86>F<:<??BB6,5<??FF7FB(34<AFFF?AB?(3>1=<<D4
@M02352:288:000000000-CKWC8:1:1101:17080:3323 2:N:0:TACGCTGC+CGTCTAAT
TAACCTTGCGGCCGTACTCCCCAGGCGGTCTACTTAATGCGTTAGCTTTGAAAAACAGAACCGAGGTTCCGAGCTTCTAGTAGACATCGTTTACGGCGTGGACTACCGGGGTATCTAATCCCGTTTGCTCCCCACGCTTTCGTACATGAGCGTCAGTGTTGACCCAGGTGGCTGCCTTCGCCATCGGTATTCCTTCAGATCTCTACGCATTTCACCGCTACACCTGAAATTCTACCACCCTCTATCACACTCTAGTTTGCCAGTTCGAAATGCAGTTCCC
+
DFFGGGGGGGGGGECEGFGGGGGGGGGGFFGGGFGGGGGGGGGGGGGGGGCFFGGGGGGGGGGGGGGGGGGGGGGGGGGGGGGGGGGGGGGGGGGGGGFGGGGGGGGGGDFFEGGGGGG=DFGGGGGGGGGGGGGEGGGFGGGGGGGGGGGGGEGGGGFGFGEFGD@FGGGGGGGGFGFFDGGEGGGE=5?FGFFFFFF=6CFFEFFCD=)::?<9CDBF>FFFGG?FAF@@=?B<?FFFFFFFFFBBA?1<A>BFA)9A<A7?FFFFFFFD<)76F>AF
@M02352:288:000000000-CKWC8:1:1101:6084:3337 2:N:0:TACGCTGC+CGTCTAAT
TAACCTTGCGGCCGTACTCCCCAGGCGGTCTACTTAATGCGTTAGCTTTGAAAAACAGAACCGAGGTTCCGAGCTTCTAGTAGACATCGTTTACGGCGTGGACTACCGGGGTATCTAATCCCGTTTGCTCCCCACGCTTTCGTACATGAGCGTCAGTGTTGACCCAGGTGGCTGCCTTCGCCATCGGTATGCCTTCAGATCTCTACGCATTTCACCGCTACACCTGATATTCTACCACCCTCTATCACACTCTAGTTTGCCAGTTCGAACTGCAGTTCCC
+
A<FF@9FFG+F:CFGGGGGGGGGGFFFG@FGGGGGGGGFFGGEGGGC,CEFCEGFEGGGG8<CECC==EEGGE@CFGGGG@EDFF9F@EGGGD9E@BF>:7?FFGGFEGDD+:BDGGCGFED@FCFGGGAFGGGG>7**>DGGCFGGGGCCG*?8CCEFGFFFFGFCGGCEF>ED4F>>FB3C5C77?5C+;C?F<<68+/:7DCA>DDEFGFFF487290FBFGGF*.=88F?>F?:68??72AFBD<7::64:=A26<A9>BFA112(222<F<B9A2
@M02352:288:000000000-CKWC8:1:1101:24621:3338 2:N:0:TACGCTGC+CGTCTAAT
TAACCTTGCGGCCGTACTCCCCAGGCGGTCTACTTAATGCGTTAGCTTTGAAAAACAGAACCGAGGTTCCGAGCTTCTAGTAGACATCGTTTACGGCGTGGACTACCGGGGTATCTAATCCCGTTTGCTCCCCACGCTTTCGTACATGAGCGTCAGTGTTGACCCAGGTGGCTGCCTTCGCCATCGGTATTCCTTCAGATCTCTACGCATTTCACCGCTACACCTGAACTTCTACCACCCTCTATCACACTCTAGTTTGCCAGTTCGAACTGCAGTTCCC
+
@E<CCFGGGGDGGEGGGGGGGGG:EG@F@FEGCFGGGGGGGGGGGGGCEFGAFGFGGGFGGGGGEG,EGEFDGCCCGGCD@B<@ED?FFGGGGAEEG:CCEEFGFGFCBFF@FGFGGFGGCGGFDDECCFDFGGGCDEGGGEGGGGGCEEFG87CCDFGGGG@FGFE5CFGGGGGGCFGFFGEGFEDEGGGFC)+/;FFFFGA:?=5C<=3:>@AFGFF9;FFFFGFG,=FFFFFB:2:B?B(5:AA<A?<:6996AAFABBF4><?<((,))446?<)5
@M02352:288:000000000-CKWC8:1:1101:18536:3341 2:N:0:TACGCTGC+CGTCTAAT
CAATCTTGCGATCGTACTCCCCAGGTGGGACACTTATCACTTTCGCTTAGTCACTGAGATAAATCCCAACAACTAGTGTCCATCGTTTACGGCGTGGACTACCAGGGTATCTAATCCTGTTCGCTCCCCACGCTTTCGTCCATGAGCGTCAGTACATACGTAGTAGACTGCCTTCGCAATCGGTATTCTGTGTAATATCTATGCATTTCACCGCTCCACTACACATTCTATCTACTTCCATATGACTCAAGTCAACCAGTATACAAAGCAGTTCCATAGTT
+
GG9F@FGGGGCDDECFGFCFGEGDFFGG@ECFGGGGA@<<FGGGGGGGGGCFGGGGGGCC@FFF9FFGG:D@8CFGGFGEFGC?C=EFC?=,=FEGCCFGG<D=FGGE<FGG,A=>4>FFGAB:+F7BE8B>F+:F9>DC@8DFCD8?ECEGCFGC7@@DF98:;F;;CC,@CAFGDC*<A>CEG5:5>FGGB?9E<BFFFGF7<FCG7,+2/?=)4=@9;6;AGGCGEAA=7@CFEF7CCE6)1)))65<5>E?B@?F<)62)65)((.,-556)8605)
@M02352:288:000000000-CKWC8:1:1101:24555:3385 2:N:0:TACGCTGA+CGTCCAAT
CAACCTTGCGGCCGTACTCCCCAGGCGGTTAACTTAGCGCGTTAGCTACTCCACCCAAAGATCAAGCCTACAGACGGATAGTTGACATCGTTGACGGCGTGGACTACCAGGGTATCTCATACTGTTTGCTCCCAACGCTTTCGTGCCTCAGTGTCTGTAATTGACCAGGTAGCCGCCTTAGCCACTGATGTTCCTTACAAGATCTACGCATTTCACAGCTACACTGGAAATTACACCATCCTCCACAATACTCTAGCTTGCCAGAGCAACATGCAGTCCC
+
,;<,CFG9<F>CCEFGEFGGGE<6<,776+,CEFFG<,C:FCF:?CE9F,=CFEA=,,,4,5,9CF,CCC<8F?<>4+44?E,5EFFDEFDF,AE@C7=@7FGGGGGFCDCC=DCA;,==,@,,,<<8D,,FF,,@BE?++745DB@C7,@7,27,727,,22,5,@>::,:,<5C7*:/*:,4866,+41+2<@).68:*26+7AAF3*)*319A+/()7=3)02(0(9=6*/).(4)..,4(..44)47)4644))*.((6)(((.2((,5)*480)8
@M02352:288:000000000-CKWC8:1:1101:15624:3396 2:N:0:TACGCTGC+CGTCTAAT
TAACCTTGCGGCCGTACTCCCCAGGCGGTCAACTTAGCGCGTTAGCTACGCCACCCACGGTTCAAGACCACAGACGGCTAGTTGACATCGTTTACGGCGTGGACTACCAGGGTATCTAATCCTGTTTGCTCCCCACGCTTTCGTGCCTCAGTGTCAGTATTTGTCCAGGTAGCCGCCTTCGCCACTGATGTTCCTTCCAATCTCTACGCATTTCACCGCTACACTGGAAATTCCACTACCCTCTACAATACTCTAGTCTGCCAGTTCAACATGCAGTTCC
+
FFGFGGGGGGGGGGEFGGGFGGGEGGGGEGGGGGGGGGGGGGGGGGGGGGGGGGGGGGGGDGGGGGGGGGGGGGGECGGGGGGGGGGGGGGGGGGGGGGGGGGGFGGGGGGGGGGGDFGGGGGGFGGGGGGGGGGGGGGGGGGGGGGGGGGGGGGGGFGGGGGGGGGGGGFFGGGGGGGFFGGGGG?FEGGGFFF?EFFGF<8:<CFCGGEGGFAFGEF12B757C?4?FF668>BF?FFFFBF26A?)).:><<=44*:<?:)4:A<:)5((.76=<A<
@M02352:288:000000000-CKWC8:1:1101:11118:3416 2:N:0:TACGCTGC+CGTCTAAT
TAACCTTGCGGCCGTACTCCCCAGGCGGTCTACTTATTGCGTTAGCTGCGTCACTAAGTCCTCAAGGGACCCAACGACTAGTAGACATCGTTTACGGCGTGGACTACCAGGGTATCTAATCCTGTTTGCTACCCACGCTTTCGAGCCTCAGTGTCAGTATGATGCCAGGAAGCTGCCTTCGCCATCGGTATTCCTTCAGATCTCTACGCATTTCACCGCTACACCTGAAATTCTACTTCCCTCTCACCTACTCTAGCCTAACAGTTTCAGATGCAGTTCC
+
FGGGGGGGGGGGGGGGGGGGGGGGGGGGEGGGGGGGGGGGGGGGGGGGGGGGGGGGGGGGGGGGGGGGGGGGGGGGGGGGGGGGGGGGGGGGGGGGGGGGGGGGGGGGGGGDGGGGGGGGGGGGGGGGGGGGFGFGGGGGGGGGGGGCGGGGGGGGFGGGGGGFDFEFGGCGGGGGGGGFFGGGCGGGGGGGG?FEAFFFACFGEFFC<*)13;CFFFF;>DDFF<:GFFFFFFBFFFFFFF1(:2<?>BB?7<<6<????B?)-<<9AD<5<962=A<A
@M02352:288:000000000-CKWC8:1:1101:8473:3421 2:N:0:TACGCTGC+CGTCTAAT
TAACCTTGCGGCCGTACTCCCCAGGCGGTCTACTTAATGCGTTAGCTTTGAAAAACAGAAACGAGGTTCCGAGCTTCCAGTAGACATCGTTTACGGCGTGGACTACCGGGGTATCTAATCCCGTTTGCTCCCCACGCTTTCGTACATGAGCGTCAGTGTTGACCCAGGTGGCTGCCTTCGCCATCGGTTTTCCTTCAGATCTCTCCGCCTTTCAACGCTACACCTGAAATTCTACCACCCTCTATCACACTCTAGTTTGCCAGTTCGCAATGCAGTTCCCA
+
FFGGFGGGGGGGGGEGGGGGGGFDFGGGFGGGGFGGDDGGGGGGEGGGGG9@FF@FFGGF,,,C+>C<FGG7@::CE,CEF<EFF9?9FGGGFAFG:4CEGEFGCEF@FGG:F8=DAEADG=@>FGGEEE7@FGDFE>:FB;3<8CAC::DE>7:1557@CFDBE<7CF,B65*4C*=885DGGG==E*2;@D3@>)21:6@=C)):>**):786//0(--?1FGF?GFBB64=)62.2<01(52A5:)8<:>F<7-)1.)))..:6(4,,43A44@424-
@M02352:288:000000000-CKWC8:1:1101:23296:3431 2:N:0:TACGCTGC+CGTCTAAT
TAATCTTGCGACCGTACTCCCCAGGCGGCATGCTTAATCCGTTAGGTGTGTCACCAACACGCATGCTCGATGACGAATGGCATTCATTGTTTACGGTGTGGACTCCCAGGGTATATAATCCTGTTTGCTCCACCCACTTTCGTACCACAGCGTCACTATCGAGACAGTGCGCCGCGTTCACCACTGATGTTCCGCCAAATATCTAAGAATTTCACCTCAACACTAGGAATTACACTCCCCTCTCTAAATCTCAAGAATGCCTGACTTAGAGGCAGTTCCA
+
66B,C,FD@@C86:@FGGGGGC,,C,@++8@CFFGF9,9C@:F@6E5:C@9CF<FEC7F7?CB,:AF,B+CEE,==+B==E8<?BE,,A5,9,<+B<DF:+C,,4,AE,DBEG@,,,454E9,CF,DC@FF,,,86B899D+63+8,6,@,+4A835@F,+*6,*6,,,,3*69>*//9/+;,4;6,,,1>17()(..;:+:+2)++>1++32+7B9=(434;4**5*6?)***)..((,40(.,.).).6)64)?:)*).)-(()))-).(4:7,0).)
@M02352:288:000000000-CKWC8:1:1101:14865:3495 2:N:0:TACGCTGC+CGTCTAAT
TAATCTTGCGACCGTACTCCCCAGGCGGAATGCTTAATCCGTTAGGTGTGTCACCAACAAGCATGCTTGCTGACGACTGGCATTCATCGTTTACGGTGTGGACTACCAGGGTATCTAATCCTGTTTGCTCCCCACACTTTCGTACCTCAGCGTCAGTATCGAGCCAGTGAGCCGCCTTCGCCACTGGTGTTCCTCCAAATATCTACGAATTTCACCTCTACACTTGGAATTCCACTCACCTCTCTCGAACTCAAGACTAGCAGTATTAGAGGCCGTTCCAG
+
@BFFFGGGGGEGGGGGGGFGGGGGGGGGGGGGGGGGGFFGGGGGGGGGGGGGGGGGGGGGEGGGGGGGGGGGGGGGGGGGGGGGGGGGGGGGGGGGGGGGGGFGGGGGGGGGGGFFGFGEGFFGGGGGGGDGGGGGEGGGGGFGGE8=FGGGGGGDGEGGGGGE8:FG9CGGGC>>CDFA?GEGGGGGGGGGGFFBFAFGFGFGFFFGGC>GFFFFFAE)7@DFGGFF946;AAEEFFFF2:7?<?62:?0>AFFFFFF7?)34<<A9>6-8((03>?(5.
@M02352:288:000000000-CKWC8:1:1101:10812:3498 2:N:0:TACGCTGC+CGTCTAAT
TAATCTTGCGACCGTACTCCCCAGGCGGAATGCTTAATCCGTTAGGTGTGACACCAACAAGCATGCTTGCTGACGTCTGGCATTCATCGTTTACGGTGTGGACTACCAGGGTATCTAATCCTGTTTGCTCCCCACACTTTCGCACCTCAGCGTCAGTATCGAGCCAGTAAGCCGCCTTCGCCACTGGTGTTCCTCCGAATATCTACGAATTTCACCTCTACACTCGGAATTCCACTTACCTCTCTCGAACTCAAGACCAGGAGTTTATAAGGCAGTTCCAG
+
9@BFFGGGGEDGGGGGGCFFGGGGGGGGGGGGGGGGGGGGGGGGGGGGGEFGGGGGGGGGGDFCGFGCFGGGGFGEGGGGGGGGGFGFDFFGGGGDFGGGGGGGGGGGFDGFGDGGFGFGGGFGGGGFGGGGGGGGGGAEFGGGGEFGGCFGGGGGGGGGE@DGECFEFGGGGGGGGG>?B7*:0<=FE=E+B*+(6>BDFGCGEFF<F58FC=7A>AFEFF@6FGF3677677444<B0)-32<??BFFFB).4*.8:66B14<46):)43::>(946).
@M02352:288:000000000-CKWC8:1:1101:24444:3509 2:N:0:TACGCTGC+CGTCTAAT
TAATCTTGCGACCGTACTCCTCAGGTGGATAACTTATTGCGTTAGCTTCAGCACTGAAAGCAAGTTGCAACACATAGTTATCATCGTTTAGTTAGTGGACTGACTGGGAATCTAATCATTTTCGTTCCCTCCCCTCTCTTTCCTCCGCGTCCATCTATTTCCGTTTAGCAGCCTTCCCTCTTGACGTTCCTTCCTGTTTCTACGTATTGCATCCCCCCCCTTAGAATTCCGCTCACCTCTCCCTCATTCTAGACTGACAGTTTATTATACAATCACGCAGT
+
CCEFFFGGGGGGGGGFGGAFAFGGGEEG<A;EFFFFG,C,BFGGCGGGG<EGGGGC<,6F,,,:,:,C:,:,C,,CC,CF<,CFG<,AD,,,,95,C95?E,,,,99,,,:,9C,@9,,C=,5@,B<,>,,@+@A+9=,@EF9;,,+++66++@D3,,CCF,+33,@>D,,3D,+6++=**+4,++435,=7+)+*0+1?B9;*)3+45,3++3)*10-.(..*+2<@)+)).2(714,)63(63(7<<24)).-)),92-4)))))-))6)).)4>((-(
@M02352:288:000000000-CKWC8:1:1101:11870:3528 2:N:0:TACGCTGC+CGTCTAAT
CAGTCTTGCGACCGTACTCCCCAGGTGGGATACTTATCACTTTCGCTTAGTCACTGAACTTATGCCCAACAACTAGTATCCATCGTTTACGGCGTGGACTACCAGGGTATCTAATCCTGTTTGCTCCCCACGCTTTCGTGCCTCAGTGTCAGTATTTGTCCAGGTAGCCGCCTTCGCCACTGATGTTCCTTCCAATCTCTACGCATTTCACCGCTACACAGGAAATTCCACTACCCTCTACCGTACTCTAGTTCAGCAGTATCAGGTGCAGTTCCCAGGTT
+
GGGGGGGGGGGGGGGGGGGGGGGGGFGGGGGGGGGGGGGGGGGGGGGGGGGGGGGGGGGGGGGGGGGGFGGGGGGGGGGGGGGGGGGGGGGGGGGGGGGGGGGGGGGGG8FGGGGGGGGGGGGGGGGFGGGGGEGFGGGGGGGGEGGGGGGGGGGDFGGGGGDFGGGGFGGGGGGGGGDFFGFGGGGGGGGGGEFE=:>FFFFGFFFGGGFGGE>EGFFFFFFFGC?CCFFFFFF@33@EFA037B?A4>AFA92=9AF><64)<?<03:AAFFF??:05)
@M02352:288:000000000-CKWC8:1:1101:9850:3540 2:N:0:TACGCTGC+CGTCTAAT
TAACCTTGCGGCCGTACTCCCCAGGCGGTCTACTTAATGCGTTAGCTTTGAAAAACAGAACCGAGGTTCCGAGCTTCTAGTAGACATCGTTTACGGCGTGGACTACCGGGGTATCTAATCCCGTTTGCTCCCCACGCTTTCGTACATGAGCGTCAGTGTTGACCCAGGTGGCTGCCTTCGCCATCGGTATTCCTTCAGATCTCTACGCATTTCACCGCTACACCTGAAATTCTACCTCCCTCTATCACACTCTAGTTCGCCAGTTCGAAATGCAGTTCCCA
+
FFGGGGGFFGGGEDC@FGFGGGGE8FECCEGFFGGGGGGGGGGGGGGGGGGG<EFGGGGGGGGGGGGGGGGGEGGGGGGGGGGGGGGFGGGGGGGGGGGGD7FGGG<FFGGGCDFDDDGGDDGGGGGGGGG@FFDEGGEGGGGGGGG99FGGCGEGFFFG7FFCFGG*CEGGG*9;FCC>5CEGGGGGGGFGC?FA@F+3;CFGEF)19:5**=478>>BBF7FCFBCA?@*9F>)).:3?::AAB442:7:2><8<).3((().<61?:?A<<*.8:)))
@M02352:288:000000000-CKWC8:1:1101:14671:3559 2:N:0:TACGCTGC+CGTCTAAT
TAACCTTGCGGCCGTACTCCCCAGGCGGTCTACTTAATGCGTTAGCTTTGAAAAACAGAACCGAGGTTCCGAGCTTCTAGTAGACATCGTTTACGGCGTGGACTACCGGGGTATCTAATCCCGTTTGCTCCCCACGCTTTCGTACATGAGCGTCAGTGTTGACCCAGGTGGCTGCCTTCGCCATCGGTATTCCTTCAGATCTCTACGCATTTCACCGCTACACCTGAAATTCTACCACCCTCTAGCACACTCTAGTTTGCCAGTTCGAAATGCAGTTCCC
+
GFGGGGGGGGGDGGGEGFDGFGGGGGGGCEGGGFGGGGGGGGGGGGCGGGGFGGGGGFFFGGGGGGGGFGEGGDEGGGFGGGGGGGGGGGGGGGGGGGGGGGGGFG<CFGGGGGGGGGGG9FFGGFGGGGCFGGGGGGGGGEGGGEFFDGGGEEGGGGFGCDFCCFGGFGGEGGGGFFFFFGD=DGECGFFGGFF@EFFGFGFGFFFGGDDGFFF?EF;>B?<FGGFFFFFFF=A427:??BBF)58)(3:?<AA?A<6:AADBA):3::BFFA*-9:22
@M02352:288:000000000-CKWC8:1:1101:7248:3562 2:N:0:TACGCTGC+CGTCTAAT
CATTCTTGCGAACGTACTCCCCAGGTGGGATACTTATCACTTTCGCTTAGCCACTCAGCCTTACGGCCGAACAGCTAGTATCCATCGTTTACGGCGTGGACTACCAGGGTATCTAATCCTGTTCGCTCCCCACGCTTTCGTCCATCAGCGTCAGTATATTGTTAGTGATCTGCCTTCGCAATCGGTATTCCATGTAATCTCTAAGCATTTCACCGCTACACTACATATTCTAACCACTTCACAATAACTCAAGACTAACAGTTTCAAAGGCAGTTCCAAAG
+
GGGFGGGGGGEFGDFGFFGGGGGGGGGDFGGGGGGGGECGFGGGCGGGGGGGGGFFGGGGGGGGFGDECCFGDGGFGFGG?<?EGGGGGGFDC@FGGEGEEGGG@FFCG,BEAF=EGGGGGFGG@:FFGCECGEG7CFGEGGDGFGFGGGCEEGGGGFGGGGCBDFGGGGGDGGGGGGCBFGGG*C=5CCFCG::?EA6:A78+88ACCF=:CF?FGD6<;6@AGG?FEFFACA?FF;.;)4<B2>F<).<:?<BF<?FFF<<9)6<D<7613:/69)))(
@M02352:288:000000000-CKWC8:1:1101:19531:3579 2:N:0:TACGCTGC+CGTCTAAT
CAATCTTGCGATCGTACTCCCCAGGTGGGACACTTATCACTTTCGCTTAGTCACTGAGATAAATCCCAACAACTAGTGTCCATCGTTTACGGCGTGGACTACCAGGGTATCTAATCCTGTTCGCTCCCCACGCTTTCGTCCATGAGCGTCAGTACATACGTAGTAGACTGCCTTCGCAATCGGTATTCTGTGTAATATCTATGCATTTCACCGCTACACTACACATTCTATCTACTTCCATATGACTCAAGTCAACCAGTATCAAAGGCAGTTCCATAGTT
+
GGGGGGGGGGGGGDGGGGGGGGGGGGGGGGGFDFGGGGGGGGGGGGGGGGGGGGGGGFFFGFFGGGGGGGGGGGGGGGGGGGGGDGGGGGGGGGGGGGGGGGGGGDGGGGGGGGGGGGGGGGGC@FGGGFEEGGDGGGGGGGGGAFGGGGGGGGGEGGGGGG7CFGGGGFCF?FFGGDGFF7CGFGGGF@FGGF>AEFFFFGAFEFFGCGFFGFFEC4=E@F3FGG?7?AFFAFEF?CAFC35)97673;)149?4=2:A<:>2A<611(:B<<=4B<>AA
@M02352:288:000000000-CKWC8:1:1101:17746:3584 2:N:0:TACGCTGC+CGTCTAAT
TAACCTTGCGGCCGTACTCCCCAGGCGGTCAACTTAGTGCGTTAGCTGCGCCACCCACGACTCAAGGTCACGGACGGCTAGTTGACATCGTTTACGGCGTGGAGTACCAGGGTATCTAATCCTGTTTGCTCCCCACGCTTTCGTGCCTCAGTGTCAGTATTTGTCCAGGTAGCCGCCTTCGCCACTGATGTTCCTTCCAATCTCTACGCATTTCACCGCTACACTGGAAATTCCACTACCCTCTACAATACTCTAGTTTGCCAGTTCAAAATGCAGTTCC
+
EFGGGGGGGGGGGDEGGGGGGGGGGGGGGGGGGGGGGGGGGGGGGGGGGGGGGGGGGGFDGGGGGGGFGGGGGGGGGGGGGFCFGGGGGGGGGGGGGGGGGGGGGGGGGGGGGGFFGGGGGGGGGGGGGGGGGGGGGGGGGGG@CCECGG6<DEGGGGDGGGGGFGGGGGG9CC7DDGGFFGGGGGGGGGGGGFFFFFFGFGFGFFFGGGFGGFAFGF>6>E<FCF?GBBFFFFAAD?>FFFF?FFF<2)5:?<2/4>?4A7A>DA<99<242<F9@<:<
@M02352:288:000000000-CKWC8:1:1101:11456:3593 2:N:0:TACGCTGC+CGTCTAAT
TAACCTTGCGGCCGTACTCCCCAGGCGGTCTACTTATCGCGTTAGCTGCGCCACTAAAGGATCAAGTCCTCCAACGGCTAGTAGACATCGTTTACGGCGTGGACTACCAGGGTATCTAATCCTGTTTGCTCCCCACGCTTTCGCACCTCAGTGTCAGTATCGAGCCAGTCAGTCGCCTTCGCCACTGGTGTTCCTTCCCATCTCTACGCATTTCACCGCTACACAGGAAATTCCACTAACCTCTCTCGTACTCTAGTGAGTCAGTTTTGAATGCAGTTCCA
+
GGGGGGGGGGGGGGGGGGGGGGGGGGGGGGGGGGGGGGGGGGGGGGGGGGGGGGGGGGGGGGGGGGGGGGGGGGGGGGGGGGGGGGGGGGGGGGGGGGEEGGGGGGGGGGGGGGGGGGGGGGGGGGGGGGGGGGGGGGGGGGGGGGGGGGGGGGGGGGGGGDGGGGGGGGCFGGGGGGCAFGGGGGGGG6ECGFFFFFFGFGFF?CF3CEFGFFFFGFB>BFFFCG?G??=?FFB9A?FFF4:>?BF6?:?:><A?BAF?F<44<AF>::9ABFF>BFA9.
@M02352:288:000000000-CKWC8:1:1101:19564:3634 2:N:0:TACGCTGC+CGTCTAAT
TAATCTTGCGACCGTACTCCCCAGGCGGTCTACTTAACGCGTTAGCTCCGAAAGCCACGGCTCAAGGCCACAACCTCCAAGTAGACATCGTTTACGGCGTGGACTACCAGGGTATCTAATCCTGTTTGCTCCCCACGCTTTCGCATCTGAGTGTCAGTGTCTGTCCAGGGGGCCGCCTTCGCCACTGGTATTCCTTCAGATCTCTACGCATTTCACCGCTACACCTGAAATTCTACCCCCCTCTACAGCACTCTAGTTCACCAGTTTCAAATGCAGTTCC
+
GGGGGGGGGGGGDGCFGGGGGGGGGGGGEGGGGGGGFFGGGGGGDGGGGGGGGFGGFGGGGGGGGGGGGGGGGGGGGGFGGGGFGGGGGGGGGGGGGGGCGGGGGGGGFGGGGGGGGGGGGGCFFGGGGGGGGGGGGGGGGGGDGGGGGGGGGGGGGF;FFGGGGGGGGGGGGGCDGGGFFGGGGGCDFFGGGEFF<6@FFGFGBFFGGDBGGFFFFFFFFD?@<5>G0?FBFFBBFF:>>9??AFA?>??F?<BB4AFFAAF?<BDAADFB>>64@<BF
@M02352:288:000000000-CKWC8:1:1101:16052:3694 2:N:0:TACGCTGC+CGTCTAAT
TACTCTTGCGACCGTACTCCCCAGGCGGTCAACTTAACGCGTTAGCTCCGAAAGCCACGGCTCAAGGCCACAACCACCAAGTAGACATCGTTTACGGCGTGGACTACCAGGGTATCTAATCCTGTTTGCTCCCCACGCTTTCGCATCTGAGCGTCAGTGTCGGTCCAGTGGGCCGCCTTCGCCACTGGTATTCCTTCAGATCTCTACGCATTTCACCTCTACACCTGAAATTCCACCCCCCTCTCCAGCACTCTAGTCTACCAGTTTAGAAGGCAGTTCC
+
FF,<,CFFC@@6@@CGGFFGGGGGGGGG@7,CCFGFFCFGGGDGEGFAFFCB:+<6EEGGE7CFF9,DFDG,A+B+9?,BFF@E<FFFGGGGGGGGGGCFGGGGGFGGGGGGGGGGGG9DFGGGGGGGGGGGGGGG7CCGGGG5C*3B,?F,:EGGGG9EF7*:EGGC,@CFFGGGGGG6)<CCC6?6E+CFG5*)6F7792926FFG5*7CFFFFG*47AF>@49(*496==*-244241>BF(()((3:B?9<F94*).)5>>A2)-.641:)(8>A2
@M02352:288:000000000-CKWC8:1:1101:6033:3732 2:N:0:TACGCTGC+CGTCTAAT
TAACCTTGCGGCCGTACTCCCCAGGCGGTCTACTTAATGCGTTAGCTTTGAAAAACAGAACCGAGGTTCCGAGCTTCTAGTAGACATCGTTTACGGCGTGGACTACCGGGGTATCTAATCCCGTTTGCTCCCCACGCTTTCGTACATGAGCGTCAGTGTTGACCCAGGTGGCTGCCTTCGCCATCGGTATTCCTTCAGATCTCTACGCATTTCACCGCTACACCTGAAATTCTACCACCCTCTATCACACTCTAGTTTGCCAGTTCGAATTGCAGTTCCC
+
GG@EEGGGDFGDFGGGGGGGGGGEGGGGGEGGGGGGGFGGGGGGGGGGGGGGGGGGGC8DFGGGGGCCFCCFDGGGGGGGAFGGGGGGGGGGGFEGFGGGGGGFEE<FGGGECFFCADGGFEFGGGGGGGGGGGGGGGEEFGFGGCFGGFCGEGGGGGGG@CCGGGGFGGCFGEGC=FFFFGGGGGGDCCFG=5AAEFFGFGFGEFFCDDFGCFFF*5496?<FGD?G7FFF46)4).:3(4(45:5<<B(3)).9<9/6))4><<607)-3<546FA22
@M02352:288:000000000-CKWC8:1:1101:13017:3759 2:N:0:TACGCTGC+CGTCTAAT
CAATCTTGCGATCGTACTCCCCAGGTGGGTCACTTATCACTTTCGCTTAGCCACTCAAACCGAAGTTCGAACAGCTAGTGACCATCGTTTACGGCGTGGACTACCAGGGTATCTAATCCTGTTCGCTCCCCACGCTTTCGTCCATCAGTGTCAGTATATTATTAGTAATCTGCCTTCGCAATTGGTATTCTATGTAATATCTATGCATTTCACCGCTACACTACATATTCTAACTACTTCATAATAACTCAAGACAACCAGTATCAAAGGCAATTCTACAA
+
GFGGGGGGFGDFFEGFGGGGGGGEFGGGGGGGGGGGGGGGGGGGGGGGGGGGGGGGGGGGGGGGGGGGGGGGGGGGGGGGGGGGGGGGGGGGGGGGGGGGGGGGGGGGGGGGGGGGGGGGGGGGGGGGGDEGGGGGGGFGGGGGGG8=FGGGGFEFGGGF9FGGGGGGGGGGGGGGGGG>AGG?FFFCF@FGGEFFFFFGFGFGFFFGGGFGGFFFGF@@DFFFFFE7CFFFFFFFFEFFFFC?EECE>3<@38(;@DEF6ABAA<<25:1(42?ABDAA)
@M02352:288:000000000-CKWC8:1:1101:5403:3808 2:N:0:TACGCTGC+CGTCTAAT
TAACCTTGCGGCCGTACTCCCCAGGCGGAGAGCTTAATGCGTTAGCTGCGTCACCTACAGGCATGCCTGCAGACAACTAGCTCTCATCGTTTACGGTGTGGACTACCAGGGTATCTAATCCTGTTTGCTCCCCACACTTTCGCACCTCAGCGTCAGTATCAGTCCAGTTAGTCGCCTTCGCCACTGGTGTTCCACCGAATATCTACGAATTTCACCTCTACACTCGGTATTCCACTAACCTCTCCTGATCTCTAGACTCCCAGTTTCAAATGCAGTTCCAA
+
CFCFGGGGGGGGEGGGGGGGGGGGG<BFGEFFEGGGGGGGGGGGGGGGGGGGGGGFDF8FFGGGFGGFFGGGGGGGGGGGGGGGGFFFGGGGGGDEGGFGGGGGGFGG8CEEFGGGGGGFGGGGGGGFGFFGGGGGGGGGGGCCEGGGGGGGGGGGGFGCFAEDFFFGGGGGGGDCCD9?EGGGGGFF?FGGFCF5>:8C:>FFCFFGGGFGDFEBCFEAEFFFFG0C?>@F@F2A>0:B<14:19>2-<A2<4:?967:BB>4>FFAA)4<9<=A@)<A)
@M02352:288:000000000-CKWC8:1:1101:7984:3816 2:N:0:TACGCTGC+CGTCTAAT
CAGTCTTGCGGCCGTACTCCCCAGGTGGGATACTTATCACTTTCGCTTAGCCACTGAGTCGAAACCCAACAACTAGTGTCCATCGTTTACGGTGTGGACTACCAGGGTATCTAATCCTATTCGCTCCCCACGCTTTCGTCCATGAGCGTCAGTACATACGTATTAGACTGCCTTTGCAATCGGTATTCTGTGCAATATCTATGCTTCTCACCGCTACACTACACATCCCATCTACTTCCATTTTACTCAAGGCAACCACTATCAAAGGAATTTCCATGG
+
,CC@<@FFCE6B@:CBFGDFFFFGGGGG78FFFFGFC,CFFGGGGGGG@C,9@FF8CCFCF7@F@,?,,8CFFG<CC,F5,5?C7BED,A::4+BFEEGGGCFE<74F,=E?ABFA;9,,CF=FF,>>E,@CF@7F,+@@E8E8,,E8+6@>EFG:7,,@;F,,7@@3DF6,,,*2=+5?604@3?,5:,5++*+/*=B=+=+?*4+;?<@*95>>GFBEFFEF;*)0(2;):19?F?4)<))))/)/)().((/)30.544><---,(().-6*)9)(
@M02352:288:000000000-CKWC8:1:1101:23341:3825 2:N:0:TACGCTGC+CGTCTAAT
CATTCTTGCGAACGTACTCCCCAGGTGGGATACTTATCACTTTCGCTTAGCCACTCAGACCGAAGTCCAAACAGCTCGTATCCATCGTTTACGGCGTGGACTACCAGGGTATCTACTACTGTTCGCTCCCCCCGCTTTCGTCCATCAGTGTCGATACTTTATTAGTGATCTGCCTTCGCAATTGTTGTTCTTTTTATTAACTATGACTTTCTCCGCCACACCACTAATACTACCACTTCCATAATGATTCAAGTAAACTGCAACCAAAGGCAGTTTCACC
+
CF<FGGGGGGG+@:FGGGGGGDGGG<CFFFGGGGGGG9,C<FG9FGGF,CEDFFF8FC,:CFFE@A,CEFGEFEF<,=FC<<5BFGGD,B??B+@FFCE@,,BF,A=:+A,AB?=,E,,9,,A7++33@+B+FB=FG+,>D8>8AFC72>@C*4@,*,@;9CB9>,,6?C;,6?*=CF*)/1<?+<,=E7=++**()31++1++.:6:C+++1;:;*)/((.,:**(2-*8*/.,5(9))).)).)).-642<))9):*-)).).4((.((.(,0)*.6)
@M02352:288:000000000-CKWC8:1:1101:10608:3844 2:N:0:TACGCTGC+CGTCTAAT
CAGTCTTGCGACCGTACTCCCCAGGTGGGATACTTATCACTTTCGCTTAGTCACTGAGAATTAACCCAACAACTAGTATCCATCGTTTACGGCGTGGACTACCAGGGTATCTAATCCTGTTCGCTCCCCACGCTTTCGTCCCTCAGCGTCAGTATATACGTAGTAGACTGCCTTCGCAATCGGTATTCTAAGTAATATCTATGCATTTCACCGCTACACTACACATTCTATCTACTTCCATATGACTCAAGTCAACCAGTATCAAAGGCAGTTCCATAGTT
+
GFGGFGGGGGGGGGGGGGGGGGGGGGGG@FGGGGGGGFGGGGGGGGDF7FGFGGGGGFGGGGGGGGGEGGGGGGGGGGGGFGDGGGGGGGGGGGGDGGGGGGGGFGGGCFFGGGGEGGFGGG>FCFGGGGGGGGEGEC?EEEGGFCGGGGGGEFGGGGGGGFGEGGCFGFGGGFGGGGGEFGGCGG7DFGCFGFFF?FACCGFFEFFGDGFGDD2>CFFE;FEFC<EDEFAF=CCCC?A<C?EFF9C3=83?<?A=?:4<46:9AD4((1:?F6?B444.6
@M02352:288:000000000-CKWC8:1:1101:9393:3844 2:N:0:TACGCTGC+CGTCTAAT
CAATCTTGCGATCGTACTCCCCAGGTGGGACACTTATCACTTTCGCTTAGTCACTGAGATAAATCCCAACAACTAGTGTCCATCGTTTACGGCGTGGACTACCAGGGTATCTAATCCTGTTCGCTCCCCACGCTTTCGTCCATGAGCGTCAGTACATACGTAGTAGACTGCCTTCGCAATCGGTATTCTGTGTAATATCTATGCATTTCACCGCTACACTACACATTCTATCTACTTCCATATGACTCAAGTCAACCAGTATCAAAGGCAGTTCCAGAGGT
+
DFGCF9FEEGGGFDEFFGGGGGGEGGDDF6CCFAGFGGGGGGGGGGGGCFFGGGGGGFGGFFGEGGFGGDFFGFGGGF9FEFFGCGFGGGG@GGGEGDGCGGGG?FGAF8<@EFDFGD,,CEF=@EFFGGGCEBFFGGGGEEGGF888C>6CDFAGGDC83:,@9F;DFCC6DEGGCD*9A>CCC*C:,,>:B449A:EC6:FCCA8+BEFFDE>?GFDE@FFF647D)+;AFCEC3?@4<6?579?)4(7?CC?8=?F-66AA<4>2((43-494*3((.
@M02352:288:000000000-CKWC8:1:1101:23742:3863 2:N:0:TACGCTGC+CGTCTAAT
TAATCTTGCGACCGTACTCCCCAGGCGGAATGCTTAATCCGTTAGGTGTGTCACCAACAAGCATGCTTGCTGACGACTGGCATTCATCGTTTACGGTGTGGACTACCAGGGTATCTAATCCTGTTTGCTCCCCACACTTTCGTACCTCAGCGTCAGTATCGAGCCAGTGAGCCGCCTTCGCCACTGGTGTTCCTCCAAATATCTACGAATTTCACCTCTACACTTGGAATTCCACTCACCTCTCTCGAACTCAAGACTAGCAGTATTAAAGGCAGTTCCAG
+
FFGGEGGGGGGGGGEGGGDGGDGGGGGGGGGGGGGGGGGGGGFGGGGGGGFFGGGGGGGGGGGGGGGGGGGGGGGGGGGGGGFFGGGGGGGGGGGGFGGGGGGGFGFGGGGGGGGGGGGFFCFGGGGGDGFGGGGGGGCFGGGGGGGDFGFGGGGGGGGFEGGGGGGGGFEGGGGCGGGFFGGEGGGFGGGGGEFDDF8FF7BF?CFGGFFGGFE=9.7@CF@6DFFGFFFFAAACF@E24?FF?F?B:?6)24867>F?BFFFFA<AB><A<BF:F>4<4
@M02352:288:000000000-CKWC8:1:1101:10616:3892 2:N:0:TACGCTGC+CGTCTAAT
CAATCTTGCGACCGTACTCCCCAGGCGGAATGCTTAATCCGTTAGGTGTGACACCAACAAGCATGCTTGCTGACGTCTGGCATTCATCGTTTACGGTGTGGACTACCAGGGTATCTAATCCTGTTCGCTCCCCACGCTTTCGTCCATGAGCGTCAGTACATACGTAGTAGACTGCCTTCGCAATCGGTATTCTGTGTAATATCTATGCATTTCACCGCTACACTACACATTCTATCTACTTCCATATGACTCAAGTCAACCAGTATCAAAGGCAGTTCCAT
+
GFGGGGGGGGGGGDGGGGGGGGGGGGGGGGGGGGGGGGGGGGGGGGGGGGGGGGGGGGGGGGGGGGGGGGGGGFGGGGGGGGGGGGGGFGGGGGGGGGGGGGGFGGFGGGGGGGGGGGFGFCFGGCCEGGGGGFCFGGECGGGGGGGFF8FGGGGGGGGGGGGGGGGGGFAFGGGFDDGFBGGGGGGGGGFFGEFFEFFGFCB:CFFGFGFGGFEB8>(69A@6CG8FEFFCFFCCEFFCFFEEC7>F2A4-3:)9<2=<?FFF>2<AD<9?60.(*64<)
@M02352:288:000000000-CKWC8:1:1101:26171:3905 2:N:0:TACGCTGC+CGTCTAAT
CAATCTTGCGATCGTACTCCCCAGGTGGGACACTTATCACTTTCGCTTAGTCACTGAGATAAATCCCAACAACTAGTGTCCATCGTTTACGGCGTGGACTACCAGGGTATCTAATCCTGTTCGCTCCCCACGCTTTCGTCCATGAGCGTCAGTACATACGTAGTAGACTGCCTTCGCAATCGGTATTCTGTGTAATATCTATGCATTTCACCGCTACACTACACATTCTATCTACTTCCATATGACTCAAGTCAACCAGTATCAAAGGCAGTTCCATAGTT
+
FEF,CFGFEGGGFGGGGGGGGGF@FFFGGGGGGGGGGGGGGGGFGGGGEFGGGGGGGCFGGGGGGGFFFGFGGGGGGGGGGG<FEGGGGGEGGGEGGGGGGGGGGGDGGGGGFGGCEFAFGGDEGFGGEGG7CFGGGGCEEEED98D>CGGGGGGGGFG8@:,CCFGGFFGFGGCDDGGBAC>CDGGGGGGGG?+AEFFFF@ACCFFFGGFGCFFEEADEEFFF6C5:CFFF=FEFF3@EEFF)7>67;E8C<??FF1AEB2<A2<BBF(83<DFDFA?A6
@M02352:288:000000000-CKWC8:1:1101:25428:3913 2:N:0:TACGCTGC+CGTCTAAT
CAATCTTGAGATCGTACTCCCCAGGTGGGACACTTATCACTTTCGCTTAGTCACTGAGATAAATCCCAACAACTAGTGTCCATCGTTTACGGCGTGGACTACCAGGGTATCTAATCCTGTTCGCTCCCCACGCTTTCGTCCATGAGCGTCAGTACATACGTAGTAGACTGCCTTCGCAATCGGTATTCTGTGTATTATCTATGCATTTCACCGCTACACTACACATTCTATCTACTTCCATATGACTCAAGTCAACCAGTATCAAAGGAAGTTCCATAGTT
+
@,CF9EF@,C-C9FFFGGG,C,C,,;@FE,C6;EFFGGGFFG9<@BC8:EFEEC<E<FGGGDF,E8@<EC@FGG<EFDFGGGGB7FBFGDFEE@FFF@EGGGGGFE7AE<FFEEAF,@BEF9@FCFGGCEEFGEGG9CGGCGFFE88CEE>EDC===,:3@>,@@DA,7<DFCE?FCDD5*03AFFFFFGCGG<+;;:BDB=+CEFF+B:@CDEFD563>BF=);8CCE7==7+)).1.7)16)?)))/;).61<6;<AA9)9?E9C(((.54:44BF0:<
@M02352:288:000000000-CKWC8:1:1101:20329:3970 2:N:0:TACGCTGC+CGTCTAAT
TAATCTTGCGACCGTACTCCCCAGGCGGAATGCTTAATCCGTTAGGTGTGTCACCGAACAGTATACTGCCCGACGACTGGCATTCATCGTTTACGGCGTGGACTACCAGGGTATCTAATCCTGTTTGCTCCCCACGCTTTCGCACCTCAGTGTCAGTATCAGTCCAGGTAGTCGCCTTCGCCACTGGTGTTCCTTCCTATATCTACGCATTTCACCGCTACACAGGAAATTCCACTACCCTCTACCGTACTCTAGTTCAGCAGTATCAGGTGCAGTTCCCA
+
AFFGGGGGGGGGGGEGGGGGGGGGGGGGGGGGGGGGFGGGGGGGGGGGGGGGGGGGGGGGGGGGGGGDGGGGG>FGGGGGGGGGGDFGGFGGDGGGDCFGGGGGGGGGGGGGCGGGGGGGGGGGGGGGFBFFGCGEGGGFGGGGGGCGGGGGGFFGGGGFECGGGCG8EFGGGGGGGGGFBGGGGCGF67C@FEFFFFFGBCFGFFFGGE>FFFEAEFB>FF?FFG0>>FFF?FAAFFF128:A44,-4<4<9A>FA>*56>1A9)645>9(5)94FA<?)
@M02352:288:000000000-CKWC8:1:1101:5706:4001 2:N:0:TACGCTGC+CGTCTTAT
TAACCTTGCGGCCGTACTCCCCAGGCGGTCTACTTAATGCGTTAGCTTTGAAAAACAGAACCGAGGTTCCGAGCTTCTAGTAGACATCGTTTACGGCGTGGACTACCGGGGTATCTAATCCCGTTTGCTCCCCACGCTTTCGTACATGAGCGTCAGTGTTGACCCAGGTGGCTGCCTTCGCCATCGGTATTCCTTCAGATCTCTACGCATTTCACCGCTACACCTGAAATTCTACCACCCTCTATCACACTCTAGTTTGCCAGTTCGAAATGCAGTTCCC
+
FD<FFEGGGGDGGGGG7FGGGG<,<DECFEGFGGGGF<FFBEGGGGGG9FGGGGFFECECFG:F@FGGCEGGGGCFGGGGGGGFE?<FGGEECAC=7F=FGGGGGGGGGGGGGGGGGGGG,@FFGF7AEACCFGDCE?EFFEGGFECFCF?ECGC>F,FC7FCFGFFCG,*4;CD7*;DFFC5**=:8**5775F@ECFGAFAC?C5<77@>FFAF*)7294:FDD:*)8*==FAA0)4:???D9A)<<((,64-1:)164A)599(2((()44*.=<4<
@M02352:288:000000000-CKWC8:1:1101:17289:4002 2:N:0:TACGCTGC+CGTCTAAT
TAACCTTGCGGCCGTACTCCCCAGGCGGTCTACTTAATGCGTTAGCTTTGAAAAACAGAACCGAGGTTCCGAGCTTCTAGTAGACATCGTTTACGGTGTGGACTACCAGGGTATCTAATCCTGTTTGCTCCCCACACTTTCGCACCTCAGCGTCAGTATCGAGCCAGTGAGCCGCCTTCGCCACTGGTGTTCCTCCGAATATCTACGAATTTCACCTCTACCCCCGGAATTCCACTCCCCTCTCTCGAACTCAAGACCAGGAGTTTACCAGGCAGTTCCAG
+
GGGGGGGGGGGGGDFGGGGGGGGGGGGGGGGGGGGGEFGGGGGGGGGGGGGGGGGGGGGGGGDGGGGGGGGCEEGGGGGFFFDGGGGGGGGGFGDGGGEGECGGGGGDFGGGGGGG;DFGFGAFGGGFGGGGGGGCEGGEGGGEGG6DGEGGGGGGGGCGEGGGGFCGGFCEGGDGGGGFFGEEGG,>EFCFFFFFFFFGFFF>CFFDDGF=D7?B+A7)-*.)/)9GFFFFBFF).((4(8??28122??A<?2=B?F(,4(.84><)6)421>FFF<)-
@M02352:288:000000000-CKWC8:1:1101:22465:4002 2:N:0:TACGCTGC+CGTCTAAT
TAACCTTGCGGCCGTACTCCCCAGGCGGTCAACTTAGTGCGTTAGCTGCGCCACCCACGACTCAAGGTCACAGACGGCTAGTTGACATCGTTTACGGCGTGGACTACCAGGGTATCTAATCCTGTTTGCTCCCCACGCTTTCGTGCCTCAGTGTCAGTATTTGTCCAGGTAGCCGCCTTCGCCACTGATGTTCCTTCCAATCTCTACGCATTTCACCGCTACACTGGAAATTCCACTACCCTCTACCATACTCTAGTTTGCCAGTTCAAACTGCAGTTCC
+
FDGGFFGGGGDECGFGGGGGG:@6,CC+@7FFGFGFGCFGGGGGGGGGFCGGGFGGGG7CGGGGGGFGFFGGG8F@@EGGCFGGGGGGG:BB+FGE@7FEE7CGGFGGG@FCEFGCAFG9DEFFFGGG9,@FGGGGDGGGGGGGGCGGEGGFGCEFCFFFCGGC;D@6DGE9BF74CDGFFGD*>EGFCGCFF?CC@FF>A<6@<FF3)28DFFECFE(19B8?CF:479=?FFAAD0281,41<D)5<??ABFBF<DF<B29)556))-.4)5=:6-69
@M02352:288:000000000-CKWC8:1:1101:7185:4013 2:N:0:TACGCTGC+CGCCTAAT
CAATCTTGCGATCGTACTCCCCAGGTGGGACACTTATCACTTTCGCTTAGTCACTGAGATAAATCCCAACAACTAGTGTCCATCGTTTACGGCGTGGACTACCAGGGTATCTAATCCTGTTCGCTCCCCCCGCTCTCGTCCATGAGCGTCAGTACATACGTAGTACACTGCCTTCGCAATCGGTATTCTGTGTAATATCTATGCATTTCACCGCTACACTACACATTCTATCTACTTCCATATGTCTCAAGCCAACGAGTATCAATGGCTGTTCCATAGTT
+
FFG9FGGGGG>GFGGGGGGGGGGGG@CCBC,6EFFGFECDGGGGGDG7,C6EEGGGGGF9C9FFCFCFF@DCG<86CCFEGGD9:FDGFFGCC+@+@CF9?A<BC@:9?=?F9AFAFG<?EF@+=?>DE++3C>+@,=@@>+6D9FGDGGEC>C,;EE9,7,,@F,7,>EFGGFCGGDDBFG59C*B719,+=7+9?:>FFFF8CF88:=+*/:3>G43)///)*8CF3AA:@7>CC)7)))7<).6)-5,)(42>(-.,8).4:))(1(32>4*.95)).
@M02352:288:000000000-CKWC8:1:1101:18671:4024 2:N:0:TACGCTGC+CGTCTAAT
TAACCTTGCGGCCGTACTCCCCAGGCGGTCAACTTAGTGCGTTAGCTGCGCCACCCACGACTCAAGGTCACAGACGGCTAGTTGACATCGTTTACGGCGTGGACTACCAGGGTATCTAATCCTGTTTGCTCCCCACGCTTTCGTGCCTCAGTGTCAGTATTTGTCCAGGTAGCCGCCTTCGCCACTGATGTTCCTTCCAATCTCTACGCATTTCACCGCTACACTGGAAATTCCACTACCCTCTACAATACTCTAGTTTGCCAGTTCAAAATGCAGTTCC
+
GGGGGGGGGGGGGGGGGGGGGGGGGGEGGGGGGGGGGGGGGGGGGGGGGGGGGGGGGGGGGGGGGGGGGGGGGGGGGGGGGGGGGGGGGGGGGGGGGGGGGGGGGGGGGGGGGGGGGGGGGGGGGGGGGGGGGGGGGGGGGGGGGGGGGGGGGGGGGGGGGGGGDGGFCGGFGGGGGGGFFGGGGGGGGCFGGFFEAAFCFGFCEFFGGDEGGFEFGF>915>FGG7FFFFFFFA447?FF?FFFFFFF279<69/6A=<<A>??FAD4<AABB?4F<):
@M02352:288:000000000-CKWC8:1:1101:24638:4037 2:N:0:TACGCTGC+CGTCTAAT
CAACGTTGCCGCCGTACTCCCCAGGCGGTCTACTTATCGCGTTCGCTGTGCCACCCACGGATTAATCCCACAAAAAGCCAGTCGTCAGTGTTTACCTTGGTGACTACCAGGGTATCCAATCCTGTTCTCTTCCCACCCTTTCGGACATGAGCGTCCATTACTGACCAGGGAGTCGCCTTTCCCACTGAGGTTCCTCCAGATATCTACTCATTTCACCCCCACACCTCGCATTTCACCCCCCTCTCCAACACCCTAACCTCCCCAGTTTAAATGGCATTCA
+
,FAF;FGGG,@7@CFGFGGGGGGDG8@F@+B,FGGG9FFG7FG,:FGC,,,,<E,CF:F++?,EC5,,,5CC8,,4+:,94,,+++++,,5BF5E9,5,,,:5=,A,E8,CF=,,,,35,,A,,:B,3,6@FGGF:+36DF=+++8@2,,,23+35*,3@,,,,,@7DE*>8>E*;D*C*++>CCG,,,4<C:;F4B6)7*+3+1+8+011:C+/;<).((2,5C*(/-7)<*9).),-(498((.6(((-(((.7:191((-((.)))).)))0.*).)
@M02352:288:000000000-CKWC8:1:1101:12421:4046 2:N:0:TACGCTGC+CGTCTAAT
CAACCTTGCGGCCGTACTCCCCAGGTGGAATACTTAATGCTTTCGCTTCGCCGCCAACTGCCTAACGCCCTGAGAGCCTAGTATCCGTGTTTTCGGTGTGGAACCACCGTGGTTTCTAATCTTTTTGACCCCCACGCTTTTGCACCACAGCGTGCGTAACTAGCGTGCGAGCCGCCCTCGACAATGGGTTTTCTCGGTATATCTTCGTATTTCAGCCACACCACTGCTCTTCCTCTCCACTCCATCGTTCTCTACACTCACCGACTTCAACGCCTTTCCAG
+
9F,6,EFGG7C+@CFGGGFFGGGGG@<F<,C,EFGG9<CG,EF,BFG<,@FD+@B+C,CF,,96,A4++++C=,5:,,,,,,9,9,+4+BEGD,4@8+4++,,4+8D+>,,+4+,8,89A>37ADF+>@,8@F:C+++4+,,433@8+,3,*64**4*14,2?,*1**1**4=*)217*)0:?*0+=*0=C3C)+(()09*:**)/7*2297**)1*0((4)(.2*)0)*1*9*)).3.3>((.6)(((((-)6)8()0(,((((((..)-(((.(1)6)-
@M02352:288:000000000-CKWC8:1:1101:8378:4058 2:N:0:TACGCTGC+CGTCTAAT
CATTCTTGCGAACGTACTCCCCAGGTGGGTCACTTATCACTTTCGCTTAGCCACTCAAACCGAAGTTCGAACAGCTAGTGACCATCGTTTACGGCGTGGACTACCAGGGTATCTAATCCTGTTCGCTCCCCACGCTTTCGTCCATCAGTGTCAGTATATTATTAGTGATCTGCCTTCGCAATTGGTATTCTATGTAATATCTATGCATTTCACCGCTACACTACATATTCTAACCACTTCATAATAACTCAAGACAACCAGTATCAACGGCAATTTTACC
+
GFGGGGGGGGGEFGGGGGGGGGGGGFFGFGFFGGGGG<@FEFGAFGGG@FFGGGGGGGGGGDGGGEFGFFCECFFGGFGGGGGGFGEGG?GF:@C=>@FFCFGGGDEEEGGGGGGDF9EGCFE9BCFFEGEGGGGGGGGGGCEGFFFFFGGGGGGGGGGGGGGGGGCEGGGGGGFFGC>>5C7,;=7DFGGGFEFFEFFGFG+@<+@DCCAF@FDFCE=B=F@FGGE=3AAF7A<@?E))7CE)6?E@E@FF3<8FD@@B:9A>24)(4(120776@9A<
@M02352:288:000000000-CKWC8:1:1101:12418:4065 2:N:0:TACGCTGC+CGTCTAAT
TAACCTTGCGGCCGTACTCCCCAGGCGGATTGCTTAATGCGTTAGCTTCGCCACCAAATGGCATGCCACTTGACAGCTAGCAATCATCGTTTACGGCGTAGACTACCAGGGTATCTTATCCTGTTTGCTCCCCACGCTTTCGCACCTCAGCGACCGTCTCTCGCCAGCGCGCCGCCTTCGCCACCAGTTTTCCGCCGTATATATACGAATTACACCTCTACCATCGGTATTCCACTCCCCTCCCTCTCACTCTAACACCGCAGTATCCAACGCTGTTCCAG
+
FGGGDGGGGEGFEFGGGCFFGGGGGGGGG7F<FFGGGGFG:FGCCEG,@FGGCGGE<,<C<D69<A8<CE,,E=,C,C,5CC?F<?<A,D<?+A+F7F@++B<F<<,5E+8E,5==,,,,8E5E99,C>AFCFGF+3+++,5:::C,=7E8**1**4*,62,4*4*48>**18155**7)59;C**2>++<7:(03(.09)00*)9)/7A)2:1.7:5375*)*0/-9.)*1*16).((1802((.(()..)).-*)4.(-(-,).-)-)(-,(04?))..
@M02352:288:000000000-CKWC8:1:1101:23254:4070 2:N:0:TACGCTGC+CGTCTAAT
CAATCTTGCGATCGTACTCCCCAGGTGGGACACTTATCACTTTCGCTTAGTCACTGAGATAAATCCCAACAACTAGTGTCCATCGTTTACGGCGTGGACTACCAGGGTATCTAATCCTGTTCGCTCCCCACGCTTTCGTCCATCAGCGTCAGTATATTGTTAGTGATCTGCCTTCGCAATCGGTATTCCATGTAATCTCTAAGCATTTCACCGCTACACTACATATTCTAACCACTTCACAACAACGCAAGACTAACAGTTTCAAAGGCAGTTCCACAGTT
+
FFGGGGGFFGEGGGFGGGGGGEGDGGGGGAEDEFGGGGGDGGCFFGEG7EFGGGGGGGGGGGGCGGFEG@FFGGGGFGGGGGGFFGFFGGGGGGGGGGGGGGGGGGGFF?9FC?EEGFFEGGE@CAFEEGGDG=@DE?DEEEGGGDCGE@@ECFGFFGCC@FGF,FFDFF9@DFGGGGC>FCGGGGC:FFGFD*=<EBFGFDF>EAF9+BF*2:>EGAB>EF==7C)+.;AAFF;3>;E393(/=70(639<B>A4.)749<BAFBFF(4:7<)=<=((.)
@M02352:288:000000000-CKWC8:1:1101:20149:4087 2:N:0:TACGCTGC+CGTCTAAT
TAACCTTGCGGCCGTACTCCCCAGGCGGTCAACTTAGTGCGTTAGCTGCGCCACCCACGACTCAAGGTCACAGACGGCTAGTTGACATCGTTTACGGCGTGGACTACCAGGGTATCTAATCCTGTTTGCTCCCCACGCTTTCGTGCCTCAGTGTCAGTATTTGTCCAGGTAGCCGCCTTCGCCACTGATGTTCCTTCCAATCTCTACGCATTTCACCGCTACACTGGAAATTCCACTACCCTCTACAATACTCTAGTTTGCCAATTCAAAATGCAGTTCC
+
FGGGGGGGGGGGGDEGGGGGGGGGGGGGGGGGGGGGGGGGGGGGGGGGGGGGGGGGGGGGGGGGGGGGGGGGGGGGGGGGGGGGGGGGGGGGGGGGGGGGGGGGGGGGGGGGGGGGGGGGGFGGGGGGGGGGGGGGGGGGGGGGGGGFCFCFGGGGGGGGGGGGGDGGGFGGGGGGGGGFFGEGGGGGGGGGGFFFFFFFFGFGFFFGGGBGGFFFGEFB>DFFGG?:>FF?F*4<>4?<F>::BAFFF2?<?<>9ADFFFBB?F9>FFF>AFFF26<9A
@M02352:288:000000000-CKWC8:1:1101:10803:4096 2:N:0:TACGCTGC+CGTCTAAT
CATTCTTGCGAACGTACTCCCCAGGTGGGATACTTATCACTTTCGCTTAGCCACTCAGCCTTACGGCCGAACAGCTAGTATCCATCGTTTACGGCGTGGACTACCAGGGTATCTAATCCTGTTCGCTCCCCACGCTTTCGTCCATCAGCGTCAGTATATTGTTAGTGATCTGCCTTCGCAATCGGTATTCCATGTAATCTCTAAGCATTTCACCGCTACACTACATATTCTAACCACTTCACAATAACTCAAGACTAACAGTTTCAAAGGCAGTTCCACAG
+
FFAFFGGGGGGGGGFGGGGGGGGEGGGGGGGGGFGGFGGGGGGGGGGGGGGGGGFCFGGGGGGGGGGGGGGGGGGGGGGGFGGGGGGGGGGGGGGGGGGGGDGFFGGGGFGGGGGGGFEEEFDCFGEGGGGGGCEEECCEGGGGGA6+CGEGGGGDGFGGGGGGGGGGFCFCFGGFGFGFFCFFGGGGGGGGGFFE?BFGADFGEFFGGG77@FFFEB;81646DD<C5++3:FDF(4>@?E>229A?<238240932??>ABA>AB9<((((4=<B>44,
@M02352:288:000000000-CKWC8:1:1101:22173:4100 2:N:0:TACGCTGC+CGTCTAAT
TAACCTTGCGGCCGTACTCCCCAGGCGGTCTACTTAATGCGTTAGCTTTGAAAAACAGAACCGAGGTTCCGAGCTTCTAGTAGACATCGTTTACGGCGTGGACTACCGGGGTATCTAATCCCGTTTGCTCCCCACGCTTTCGTACATGAGCGTCAGTGTTGACCCAGGTGGCTGCCTTCGCCATCGGTATTCCTTCAGTTCTCTACGCATTTCACCGCTACACCTGAAATTCTACCACCCTCTATCACACTCTAGTTCGCCAGTTCGAACTGCAGTTCCA
+
EGGGGGGGGGGGGGEGGGGGGGGDGGGD:FGFGGGCFFGGGGGGGGGD9FFAFFCFGGGGGGGGDGEAFGGGCD=FGAEAB@EFGGFFDAFGGCFGGGCFGGGGFGGF:BEGGGGGGDCGGGGGGGEGGGGGGFGGGC;C9EGFF*;:<DFEGEE8>CGFFGFGFG7*?,:C>CGCC7453<EEDEECFGGGGFF;@C++8C:FEFFGGCBGGFA?A>002?BF5C7*8F4*944<??6??<?B<B2)42(,6<)06))(2(,,6<<02(.45>).9>:)
@M02352:288:000000000-CKWC8:1:1101:15406:4101 2:N:0:TACGCTGC+CGTCTAAT
TAACCTTGCGGCCGTACTCCCCAGGCGGTCTACTTAATGCGTTAGCTTTGAAAAACAGAACCGAGGTTCCGAGCTTCTAGTAGACATCGTTTACGGCGTGGACTACCGGGGTATCTAATCCCGTTTGCTCCCCACGCTTTCGTACATGAGCGTCAGTGTTGACCCAGGTGGCTGCCTTCGCCATCGGTATTCCTTCAGATCTCTACGCATTTCACCGCTACACCTGAAATTCTACCACCCTCTATCACACTCTAGTTTTCCAGTTCGAAATGCAGTTCCC
+
DEGGGGGGGGGCFGGCGGGFFGGGGGGG@GGGGGGGGGGGGGGGGGGGGGGGGGGGGGGGGGGGGGGFGGGGGGDFGGGGGGGGGGGGGGGGGGGGGGFGGGGGGGGGGGGCFFDFGFGGFGGGFCGGG9CEFGGGGGGCEGGGGGGGGGGGGGGGGGGFFGECGGGCGGGGGGGGGGGF3CE*9=E=5F?FC?FEEAC7AFFGEFFCCE>GGFA9CBBB>F<FGF?98FFFFB>BBFB?:??AAD4:<?B?AB<754/6).6<A<810(24))196<>)
@M02352:288:000000000-CKWC8:1:1101:11692:4209 2:N:0:TACGCTGC+CGTCTAAT
CATTCTTGCGAACGTACTCCCCAGGTGGGATACTTATCACTTTCGCTTAGCCACTCAGCCTTACGGCCGAACAGCTAGTATCCATCGTTTACGGCGTGGACTACCAGGGTATCTAATCCTGTTCGCTCCCCACGCTTTCGTCCATCAGCGTCAGTATATTGTTAGTGATCTGCCTTCGCAATCGGTATTCCATGTAATATCTATGCATTTCACCGCTACACTACATATTCCGCCCACTTCACCATAACCCAAGACCGACAGTATCAAAGGCAGTTCCATAG
+
FFFFFFGGGGDGGDGGGGFGGGGGGGGGEGFFGGGGGGGGGGGGGGGFGGGGGGEGGGGGGGFGFGGGGGGGGGGGGGGGFGGGGGGGGGGGGGGGEDGGGGGGGGGGGGFGGGFGGGGGFGGGGGGGDGGGGGGEC6DEG>EEGGGGGGGGGEGFGGGGGGGGGGFGFFGAEFFFGGCBDDGGGGFDGGG+84CEFFFGFGFCEFFGCF@F>FDD=B@@@6EFGCE=CFFFB5;0:BFFA3<>A<?F(,12(12>>BF>;AA9):>AF(3?6<BAFF)).
@M02352:288:000000000-CKWC8:1:1101:25159:4243 2:N:0:TACGCTGC+CGTCTAAT
TAACCTTGCGGCCGTACTCCCCAGGCGGTCTACTTAATGCGTTAGCTTTGAAAAACAGAACCGAGGTTCCGAGCTTCTAGTAGACATCGTTTACGGCGTGGACTACCGGGGTATCTAATCCCGTTTGCTCCCCACGCTTTCGTACATGAGCGTCAGTGTTGACCCAGGTGGCTGCCTTCGCCATCGGTATTCCTTCAGATCTCTACGCATTTCACCGCTACACCTGAAATTCTACCACCCTCTATCACACTCTAGTTTGCCAGTTCGGAATGCAGTTCCA
+
9E@<EFFGGGD:FEFGGGGGGGGGFDFFC7FFGGGG<EGCGGGGGGFGGCCFGGFGGGCGGF>++>C8FGGGGGG8FFFABFFFGGEGGGGGGGGDGGCFGGGGGGGGGGG7FFEGF>FFGGEBFGGG9>CDFFE7CEEFGE,DGGFGDGGGEDGGFF;DEFFFFGG56>EGGGGGDFGF313/8:7=@FFFGC+7EF67AFFGEFFC5E@GC6<=8)(4,??@FG16467=B=46?F<66<FFFFB<AF7?A><=<47<24)5443(-4?B2)*6*6<)
@M02352:288:000000000-CKWC8:1:1101:10883:4283 2:N:0:TACGCTGC+CGTCTAAT
CAATCTTGCGATCGTACTCCCCAGGTGGGACACTTATCACTTTCGCTTAGTCACTGAGATAAATCCCAACAACTAGTGTCCATCGTTTACGGCGTGGACTACCAGGGTATCTAATCCTGTTCGCTCCCCACGCTTTCGTCCATGAGCGTCAGTACATACGTAGTAGACTGCCTTCGCAATCGGTATTCTGTGTAATATCTATGCATTTAACCGCTACACTCCACATTCTATCTCCTTCAATTTGACTCAAGTCAACCAGAATAAAAGGACGTTCCAAGGTT
+
GGGCFFGGGGGGGGGGGGGGGGGEGGGGEGGGGGG@EGGGGGGGGGGGCGGGGGGGGGGGGDGGGGGGGGGGGGGGGGGGGGGGGGGGGGGEGGGGGGGGGGGGGGGFGGGGGFGGGGGGGGGGGGEGGFEGGFGGGGGGGEFGFGGGGGGGGGGGGGGGGGDCFFGGGGFFGGFGGG>5AFC7FFGF7:=:FEACE+B:E+=+*=F>+1=*5?2BC/8)(0))0;7@5@6:++7;7<)1))9.).99=@377C);(17(()-)56)((((4,25)*)(54
@M02352:288:000000000-CKWC8:1:1101:24475:4347 2:N:0:TACGCTGC+CGTCTAAT
TAACCTTGCGGCCGTACTCCCCAGGCGGTCTACTTAATGCGTTAGCTTTGAAAAACAGAACCGAGGTTCCGAGCTTCTAGTAGACATCGTTTACGGCGTGGACTACCGGGGTATCTAATCCCGTTTGCTCCCCACGCTTTCGTACATGAGCGTCAGTGTTGACCCAGGTGGCTGCCTTCGCCATCGGTATTCCTTCAGATCTCTACGCATTTCACCGCTACACCTGAAATTCTACAACCCTCTATCACACTCTAGTTTGCCAGTTCGAAATGCAGTTCCC
+
9FFFFGGGGGGGGGGGGGFGGGGGGFGG:CGFGGGGGGGGGGGGGFGFFGGGGGGGGGGGGGGEEECEDGEGDGDDFEFGFGFGFFCGGGGGGGGGGGGGDGFFGGFGGGGGGGGGFEFGGGGGGGGFFGGGGGGGGDGFGGGGGD@=FBFGEEGGG9@C:<,?CFF*?C*CFEDGG+7:>DGEGE7CCGGGG3FFFFFGFGFGEA))9EFDGF>F*5911=:?DF0DA?76@F<-.)81<B1)6:<>)3289468<4=64).5)46:31425:*6*642
@M02352:288:000000000-CKWC8:1:1101:5950:4368 2:N:0:TACGCTGC+CGTCTAAT
TAACCTTGCGGCCGTACTCCCCAGGCGGTCAACTTAGTGCGTTAGCTGCGCCACCCACGACTCAAGGTCACAGACGGCTAGTTGACATCGTTTACGGCGTGGACTACCAGGGTATCTAATCCTGTTTGCTCCCCACGCTTTCGCACCTCAGTGTCAGTATCGGTCCAGGTAGTCGCCTTCGCCACTGGTGTTCCTTCCTATATCTACGCATTTCACCGCTACACAGGAAATTCCACTACCCTCTACCGTACTCTAGTTCAGCAGTATCAAGTGCCGTTCC
+
EFFGEFGGGGGGCGGGFGGGGGGGGFEG@:CFFFGGGGFCEEGGGGFGGGBFGGGGGGGGGGGGGC<F9EFFGGGDGGEEFFE,EFFFE=BBFGGGDGGEGGGFFA=8FFGGB<>83;,,EFFGGGGFFB3@FGG>++4@FFGEC@CCC8E:E@DFAECCCCE8>FFE6F?BCF)2C9DA.:=EGGGG+2;5+7AC>5C+7>7@E66DD739>F<6EBB;>EB?*9:5,09*8@2))(.(3):?BF)--((4:)47<A?AADAFB2).)).-6-*-80,4
@M02352:288:000000000-CKWC8:1:1101:16841:4375 2:N:0:TACGCTGC+CGTCTAAT
TAACCTTGCGGCCGTACTCCCCAGGCGGTCTACTTAATGCGTTAGCTTTGAAAAACAGAACCGAGGTTCCGAGCTTCTAGTAGACATCGTTTACGGCGTGGACTACCGGGGTATCTAATCCCGTTTGCTCCCCACGCTTTCGTACATGAGCGTCAGTGTTGACCCAGGTGGCTGCCTTCGCCATCGGTATTCCTTCAGATCTCTACGCATTTCACCGCTACACCTGAAATTCTACCACCCTCTATCACACTCTAGTTTGCCAGTTCGAAATGCAGTTCCC
+
FGGGGGGGGGGGGCCGGGFGGGGDGGEE@FGGGGGGGGGGGGGGGGGGGGGGGGGGGGGGGGGGGGGGGGGDGGEGGGGGGGGGGGGGGGGGFFGGGGGGGGGGGGGGGGGEGGGGGGGGBFGGGGEFFGGGGGGDGGGGGGG>F3DFGGGGEGGGFGGGGGGGGCFGFGDGGGGGFGGFFGGCFGDG85;7CCFFFFFFFGFGEFFGGEFFF?47A@>FFFFFG43FFFFFF?).5)4:??<A)-).44(34<)9<AB47>5)6<??704<9.*.4663
@M02352:288:000000000-CKWC8:1:1101:16760:4452 2:N:0:TACGCTGC+CGTCTAAT
TAATCTTGCGACCGTACTCCCCAGGCGGTCTACTTAACGCGTTAGCTCCGAAAGCCACGGCTCAAGGCCACAACCTCCAAGTAGACATCGTTTACGGCGTGGACTACCAGGGTATCTAATCCTGTTTGCTCCCCACGCTTTCGCACCTGAGTGTCAGTGTCTGTCCAGGGGGCCGCCTTCGCCACTGGGATTCCTTCAGATCTCTACGCATTTCACCGCTACACCTGAAATTCTCCTCCCCTCTACAGCACTCTAGTTCACCAGTCTCCAATGCAGTTCC
+
FCFGGGGGGGFGF7CDGDGGGEFE@FEFFFGFGGGGFGEDGGGGEGGGGGDGGDGEFF:B7FGGGGEEFGGFGGG8FFFGFGGFFCGFFEGGGGGGE>FGGGGGGGFCDFGGD==EFGGGGGGGGGFGGFEFFGGGEDECEGGGG*@CFG6EFFEFDF;@,@CFFFGGGDCEGGCD)><A3CEECFEC**<5CEF)6FFC@<*06?475CEC7=B?C>>19E<;CG0C)90*9*6<)3:(434:BFF?)(..5<B4.5*6<8?16).5)5(-,3*-1.:A
@M02352:288:000000000-CKWC8:1:1101:23818:4472 2:N:0:TACGCTGC+CGTCTAAT
CAATCTTGCGATCGTACTCCCCAGGTGGGACACTTATCACTTTCGCTTAGTCACTGAGATAAATCCCAACAACTAGTGTCCATCGTTTACGGCGTGGACTACCAGGGTATCTAATCCTGTTCGCTCCCCACGCTTTCGTCCATGAGCGTCAGTACATACGTAGTAGACTGCCTTCGCAATCGGTATTCTGTGTAATATCTATGCATTTCACCGCTACACTACACATTCTATCTACTTCCATATGACTCAAGTCAACCAGTATCAAAGGCAGTTCCATAGTT
+
FEEGGGGFFGCGFCFGGGGGGGGCFGF8GGGFGGGGGGGGGGFFGGGGGGGGGGGG9FGFGDGGGGGGGGGGGGGGGGGGGGGGGGGGFGGEGGEGGGGGGGGGCFCG<FGGGGGFGGGGGGGD@FGGG?BCFCEGGGGGGEFGFFFDGGGGGGGCGGGGGGCGFFCEG7FGGGGGGDGBFCCC7EFGGGGGGE9AEFFFFGFGCFFGGG@C7B=DGFFFFFEF4FFGFFA=:=CFEFFC?)9CCFFFFE@FEC)=@DFF)5<4A)41::??DAFAFB?6<
@M02352:288:000000000-CKWC8:1:1101:10236:4483 2:N:0:TACGCTGC+CGTCTAAT
CAATCTTGCGATCGTACTCCCCAGGTGGGACACTTATCACTTTCGCTTAGTCACTGAGATAAATCCCAACAACTAGTGTCCATCGTTTACGGCGTGGACTACCAGGGTATCTAATCCTGTTCGCTCCCCACGCTTTCGCATCTGAGTGTCAGTGTCTGTCCAGGGGGCCGCCTTCGCCACTGGTATTCCTTCAGATCTCTACGCATTTCACCGCTACACTACACATTCTATCTACTTCCATATGACTCAAGTCAACCAGTATCAAAGGCAGTTCCATAGTT
+
GFEFEFGGGGGGGGFGGGGGGGGGGGGGEGGGGGGGGGGGGGGGGGGGGFEGGGGGGGFGFGGFCGGGGGGGGGGFGGGGFCFF@DFGGFG7BEFGGGGGGFGGGGGFGGGGFDEGCGGGGGGGGGGGGGGGGD:FE>GGEEFGFFGGGGDEDGGFGCF;DF8FE7CGECEC8CG>DDCE686?:ECEFGDFC@@5BFFGFFFC;>EGGFFFGF@D5FFC;A@FGG?FF4@FFFFF)67<AA>A<DBA?B2<AF>?02764926<<A7:2(,)6*675)5)
@M02352:288:000000000-CKWC8:1:1101:23812:4489 2:N:0:TACGCTGC+CGTCTAAT
CAATCTTGCGATCGTACTCCCCAGGTGGCACACTTCTCACTTTCGCTTAGTCACTAAGATAAATCCCAACAACTACTGTCCATCTTTTACGGCGTCGACTACCAGTGTATCTAATCCTGTTCCCTCCCCACGCCTTCGCCCATGAGCGTCAGTACCTACTTATTAACCTGCCTTCGCAATCGGTATTCCTTGTAATATCAATGTCTTTCACCTCCACAACCACACTTCTATCTCCTTCCACATGACTCAAGTCCACCACTCTCAAACGCAGTTTCATATTT
+
AC<FFFG<FFFEEGFGGGGGGC,@8CE,,;CFFFG,CFFDEG<F,CFDC<FFAFC,,CED<,,,9=EE,@@EE,C,C6<@CC,E,6A,EG?,+++4++@:>A,AE,,C@,C9EAF,=E<A>A,CFECEC,=4>+4@>@+=>>88,,=+@+@EDC8,@363D,,,3,,6@>BC,<+5=5*3?DD9*C:E,,5:=A97EFF+1C:22=9+:,1**;(88)((()()*2);?67A6+4>4>3C)()))69))//.)));(65(,),)-),(-((-))94*).).
@M02352:288:000000000-CKWC8:1:1101:13711:4503 2:N:0:TACGCTGC+CGTCTAAT
CAATCTTGCGATCGTACTCCCCAGGTGGGACACTTATCACTTTCGCTTAGTCACTGAGATAAATCCCAACAACTAGTGTCCATCGTTTACGGCGTGGACTACCAGGGTATCTAATCCTGTTCGCTCCCCACGCTTTCGTACATGAGCGTCAGTTATTGTCCAGGTGGCCGCCTTCGCCACTGGTATTCCTTCAGATCTCTACGCATTTCACCGCTACACCTGAAATTCTACCACCCTCTACAAAACTCTAGTTTGTCAGTTCGAAATGCAGTTCCCAGGTT
+
GGGGGGGGGGGGGGCFGGGGGGGEFGFGGGGGGGGGGGGGGGGGGGGGGGGGGGGGGGGGGGGGFGGGGGFGGGFGFFGGGFGGGGGGGGGGGGGGGGGGGGGGGGCFGGGGGGGGGGGGGGGGGGGGGEEGGGGGGGGGGEA:FGGDGEG>@EGGGGGGGGGGGGGGGGGGGGC;CDGDFGFFGGFGGFFFFEAC@FCD>:FG@F4@CGFCCB@:EFFFDF(A>F?7<=FAFF0;?D()75<7(4:?ADFB2:4.46*66<?F048A)-6<<9=7=:,:4
@M02352:288:000000000-CKWC8:1:1101:22854:4551 2:N:0:TACGCTGC+CGTCTAAT
TAATCTTGCGACCGTACTCCCCAGGCGGAATGCTTAATCCGTTAGGTGTGTCACCAACAAGCATGCTTGCTGACGACTGGCATTCATCGTTTACGGTGTGGACTACCAGGGTATCTAATCCTGTTTGCTCCCCACACTTTCGTACCTCAGCGTCAGTATCGAGCCAGTGAGCCGCCTTCGCCACTGGTGTTCCTCCAAATATCTACGAATTTCACCTCTACACTTGGAATTCCAATCACCTCTCTCGAACTCAAGACTAGCAGTATTAGAGGCAGTTCCAG
+
GGGGGGGGGGGGDECDGGEFG@EEGGGGGGGGGGGGGGGGGGGGGGGGGGGGGGGGGGGGGGGGGGGGGGGGGGGGGGGGGGGGFGGGGGGGGGGGGGGGGGGGGGGGGGDGGFGGGGGGGGFGGGGGGGGGGGGGGGGGGGGGGGGGCGGGGGGGGGFGEGGGGF,:>=9FGGGGGGGFADGG;FFGFEGGG4BBDFFGFDF76AFGGGFFGFFFCFEFFFFFGFFGFFFFFF).:;E0<:70)41:?B6<A:2FFA?7:A3AAFFBFAFFFFE7=BA96
@M02352:288:000000000-CKWC8:1:1101:9812:4560 2:N:0:TACGCTGC+CGTCTAAT
CAATCTTGCGATCGTACTCCCCAGGTGGGACACTTATCACTTTCGCTTAGTCACTGAGATAAATCCCAACAACTAGTGTCCATCGTTTACGGCGTGGACTACCAGGGTATCTAATCCTGTTCGCTCCCCACGCTTTCGTCCATGAGCGTCAGTACATACGTAGTAGACTGCCTTCGCAATCGGTATTCTGTGTAATATCTATGCATTTCACCGCTACACTACACATTCTCTCTACTTCCATATGACTCAAGTCAACCAGTATCCAATGCATATCCATAGTT
+
FD,BEFGGGGGFFGDFGCGGGGGEFGFG8@DFGGGG9EFGGGGFGGGG7EGGFGGGF@FGGGG@C<BCF:FFFCADGFGGGCFGCFCFG<FDGGGGDGFF?EGF87CEFGCFFAFEGGGGGG+F=FGGCFGGG+CDFDGEEGGAA89CCEEEFCFA;BC7EB@E9AFGGCFG,EF7C9C@FGGE*:BEGGGGGEF?EFC7BF>C?F1CDGF7DE(2?FFEEFFFGG?FEAFFA7)76C@ECCF?<7)9)639>EF*61)--54))))(4)))))1)*6)6)
@M02352:288:000000000-CKWC8:1:1101:13883:4622 2:N:0:TACGCTGC+CGTCTAAT
CAATCTTGCGATCGTACTCCCCAGGTGGGACACTTATCACTTTCGCTTAGTCACTGAGATAAATCCCAACAACTAGTGTCCATCGTTTACGGCGTGGACTACCAGGGTATCTAATCCTGTTCGCTCCCCACGCTTTCGTCCATGAGCGTCAGTACATACGTAGTAGACTGCCTTCGCAATCGGTATTCTGTGTAATATCTATGCATTTCACCGCTACACTACACATTCTATCTACTTCCATATGACTCAAGTCAACCAGTCTCAAAGGCAGTTCCATAGTT
+
GGGGGFGGGGGGGGGFGGGGGGGGGGFFGGGFGGGGGGGGGGGGGGGGGGEFGGGGGGGGCGGGGFGFCGGGGGGGGGGGFEGGGGGGGGGGGGGGGGGGGGGGGGGFFFGGGGGGGGDGGFGGGGGGGGG@FEEGGGGGGGFGGGGGGGGGFGGGGGGFEF@>CCCCFDFFGGCFDGDFFGGGGDFFCFGGGFFEC9BCFF>8<AACGGFGGF=;GFFFFA8FGG?FCFCFFFF?E9ACC375535CF@3?CEFFFD5A))669><0:2(.6:9<=<?A<
@M02352:288:000000000-CKWC8:1:1101:11559:4692 2:N:0:TACGCTGC+CGTCTAAT
TAATCTTGCGACCGTACTCCCCAGGCGGAATGCTTAATCCGTTAGGTGTGACACCAACAAGCATGCTTGCTGACGTCTGGCATTCATCGTTTACGGTGTGGACTACCAGGGTATCTAATCCTGTTTGCTCCCCACACTTTCGCACCTCAGCGTCAGTATCGAGCCAGTGAGCCGCCTTCGCCCCTGGTGTTCCTCCGAATATCTACGAATTTCACCTCTACACTCGGAATTCCACTCACCTCTCTCGAACTCAAGACCAGGAGTTTATAAGTCAGTTCCAG
+
GGGGGGGGGGGGGGGGGGGGGGGGGGEGGGGGGGGGGGGGGGGGGGGGGGGGGGGGGGGGGGGGGFGGGGGGGGGGGGGGGGGGGGGGGGGGGGGGGGGGGGGGFFGGGGGFEGGFFGGGGGGGGGGGGGGGGGGGGGGGGEGGGECGGGGGGGGGGGGGEFGGGGGGGF9DGGGDDG>?DD*?5AFGGGGG77=@;BDDF:CF3A:DGG3C+:?A9A@FFFF6FG?D(5//969.8:B:2?<<).,40:BAF8<BB1)4666:022):6A)6:F<@>BD<
@M02352:288:000000000-CKWC8:1:1101:18473:4740 2:N:0:TACGCTGC+CGTCTAAT
CAATCTTGCGATCGTACTCCCCAGGTGGGACACTTATCACTTTCGCTTAGTCACTGAGATAAATCCCAACAACTAGTGTCCATCGTTTACGGCGTGGACTACCAGGGTATCTAATCCTGTTCGCTCCCCACGCTTTCGTCCATGAGCGTCAGTACATACGTAGTAGACTGCCTTCGCAATCGGTATTCTATGTAATATCTAAGCATTTCACCGCTACACTACATATTCTACTCACTTCAATATAACTCAAGACAACCAGTATCAAAGGCAGTTCCACAGTT
+
GGGGGGGGGGGGGGGGGGCGGGGGGGGGGGGGGGGGGGGGGGGGGGGGGFGGGGGGGGGGGGGGGGGGGGGGGGGGGFGGGGGGGGGGGGGGGGGGGGGGGGGGGGGGGGGGGGGGGGGGGGGGGGGGDGGGGGGGGGGGGGGGGGGGGGGGGGGFGDFFGGGEGGGFGEGGGGGGGCGDFCEGGGGGCGGGGFFFFFFGFFFGFFFGGGF85BBDGFBC=FEFCGEGEFFFFF@CEEFEFFFC?E37A8)768;A;@5A26<A9<)4?11244=9=01AA
@M02352:288:000000000-CKWC8:1:1101:18859:4770 2:N:0:TACGCTGC+CGTCTAAT
CAATCTTGCGATCGTACTCCCCAGGTGGGACACTTATCACTTTCGCTTAGCCACTGAGATAAATCCCAACAACTAGTGTCCATCGTTTACGGCGTGGACTACCAGGGTATCTAATCCTGTTCGCTCCCCACGCTTTCGTCCCTGAGCGTCAGTACATACGTAGTAGACTGCCCCCGCAATCGGTATTCTGTGTAATACCTTTGCATTTCACCGCACCACTACACTTTCTATCCCCTTCCACTTTACTCAAGTCAACCAGTACCAAAGGCAGTTCCATTGTT
+
AFG9FGGGGG7-C@FGGGGGGGGGG,EF+,;CFGGGG@9F9EF<FFGG:F,CFGG<F,9E,6,<9,@F,,,C<<6EE9F,<<F?B6BD,58,+44@F+4FE,,A,@:AFC,?5FFE;,5C=F+>F<F@C,@@F::33+D=+36,,,@=636+@:EFC,3>37BE,,F9EBCD,*00<***/*44*=@=CG,+4*18/+)++++=*8+1CG+**0,)=5=E@F;A+7)+.;++)),(/(6)))))6>5).58)44:?13)-)-)...(,(44,6<42=))-.
@M02352:288:000000000-CKWC8:1:1101:7443:4785 2:N:0:TACGCTGC+CGTCTAAT
TAACCTTGCGGCCGTACTCCCCAGGCGGACTACTTAATGCGTTAGCTTTGAAAAACAGAACCGCGGTTCCGAGCTTCTAGTAGACATCGTTTACGGCGTGGACTACCGGGGTATCTCATCCCGTTTGCTCCCCACGCTTTCGTACATCAGCGTCAGTGTTGACCCCGGTGGCTGCCTCCGCCACCGGTATTCCTTCAGTTCTCTACGCGTTTCCCCGCTACACCTGAAATTCTCCCACCGTCTACAACACTCTAGTTTCCTAGTTCGACATGCAGTTCACA
+
BE@B9FFAE7:@@7@FGGGGEEG:DFED+6@::FG9FAFG7FEGCFGCBA@9C,,BFE66EE=+:C>C:B+84@+4<<99<,,AB?E,:AFGC?:?@C=F@CF<<<D++>B+3@FF9,7F,8+@FG@,,37<<,C*>*3>D:DFFCF7?9,?BE5A9CFGC@:9,::584B9*/**2**0>5=*1**:C*<CC96><F*;*06*:67))25D9/8>*79(4@?4*93>AF4FF*6?::6(,-1:)).3(834<4)*.)*4-)---61((3(),5*4*4):)
@M02352:288:000000000-CKWC8:1:1101:23394:4788 2:N:0:TACGCTGC+CGTCTAAT
TACCGTTGCCGGCGTACTCCCCAGGCGGTCAACTTATCGCGTTAGCTTCGCCACTAAGCCCTTAAATGGACCCAACGGCTAGTTGACATCGTTTACGGCGTGGACTACCAGGGTATCTAATCCTGTTTGCTCCCCACGCTTTCGCACCTCAGCGTCAGTATTGTTCCAGAAAGCCGCCTTCGCCACTGATGTTCCTCCGGATATCTACGCATTTCACCGCTACACCCGGAATTCCGCTTTCCTCTAACATACTCTAGCCGGGCAGTATCAAATGCAGTTC
+
EEFGGGGGGGGGGGGGGGDGGGGDGFFF@CFGGGGGGGGGGGGGGGFGGGGGGGGGGGGFGGGGGGGGGGGGGGGGGGGGGGGGFGGGGGGGGGGGGGGGGGGGGGGGGGFFGGGGF,FFGGGGGGGGGFGGGGGGGGGG>EGGGGGGGGGGGGGDEGFGGGFGGGGGG:CFGGGDGDGFFGGGGGGGGGFGG?FFFFFGEG>7>BFGGEEDGFFFFFFF>BFFG<>G95>:?FA?FF?BB<A4<BBF:><?>?F=>AF>>F>6344<B4<A429<FDAA
@M02352:288:000000000-CKWC8:1:1101:7171:4810 2:N:0:TACGCTGC+CGTCTAAT
CATTCTTGCGAACGTACTCCCCAGGTGGGATACTTATCACTTTCGCTTAGCCACTCAGCCTTACGGCCGAACAGCTAGTATCCATCGTTTACGGCGTGGACTACCAGGGTATCTAATCCTGTTTGCTCCCACGCTTTCGTGCCTCAGTGTCAGTATTTGTCCAGGTAGCCGCCTTCGCCACTGCTGTTCCTTCCAATCTCTACGCATTTCACCGCTACACTGGAAATTCCACTACCCCCTCCCGTACTCTAGTTCAGCAGTATCAGTTGCAGTTCCCAG
+
GFCE<FGFGGGGEDGGGGGG8FG:FFGFGGGGGGGGFGGGGGGGCEEF@EEGEFGGGFDFGGF<CFDGEEGGDGGFGFGGFGGGGGGGGGGGEDE@FGGFGGGGGGGEDGGFFCEFDGGGGGGGGGGGGG@F+:+@D@E=88==BCG+,7:EFGAF:DFGGGGE8FFGGG5:E5DF73;>DGD,8,5<;EF+?5:44;:>6=F42:6>F7=DF3953)/6)*1)0;)39:+21).60(((((40:,4(6<2):-)92)81624.).--).,.<475437
@M02352:288:000000000-CKWC8:1:1101:19528:4821 2:N:0:TACGCTGC+CGTCTAAT
CATTCTTGCGAACGTACTCCCCAGGTGGGATACTTATCACTTTCGCTTAGCCACTCAGCCTTACGGCCGAACAGCTAGTATCCATCGTTTACGGCGTGGACTACCAGGGTATCTAATCCTGTTCGCTCCCCACGCTTTCGTCCATCAGCGTCAGTATATTGTTAGTGATCTGCCTTCGCAATCGGTATTCCATGTAATCTCTAAGCATTTCACCGCTACACTACATATTCTAACCACTTCACAATAACTCAAGACTAACAGTTTCAAAGGCAGTTCCACAG
+
GGGGGGGGGGGGGDFGGGGGGGGGGFGFGGGGGGGGGGGGGGGGGGGGGGGGGGFGGGGGGGGGGGGGGGGGGGGGGGGGGGGGGGGGGGGGGEGGGGGGGGGGGFGGGGGGGGGGGGGGGGGGGGGGGGGGEGGGGGGGGGGGEC6:FGGGGEFGGGGGFGGGGGGFFEFGGGGGGGGFDGGGGGGGGGGFGFFFFFFGFGFGEFFGGGFGGFFFC>BFF=@FGGFGEFFFFFFF?E94))67><BBAFFB?<?FF2??FFFFAFFA2((((386*:A?.
@M02352:288:000000000-CKWC8:1:1101:21648:4830 2:N:0:TACGCTGC+CGTCTAAT
TAACCTTGCGGCCGTACTCCCCAGGCGGTCTACTTAATGCGTTAGCTTTGAAAAACAGAACCGAGGTTCCGAGCTTCTAGTAGACATCGTTTACGGCGTGGACTACCGGGGTATCTAATCCCGTTTGCTCCCCACGCTTTCGTACATGAGCGTCAGTGTTGACCCAGGTGGCCGCCTTCGCCATCGGTATTCCTTCAGATCTCTACGCATTTCACCGCTACACCTGAAATTCTACCACCCTCTATCACACTCTAGTTTGCCAGTTCGAACTGCAGTTCCCA
+
FGGGGGGGGGGGGGFGGGGGGDFEFG@F@EGGGGGGGGGGGGGGGGGGGGCFGGDGGGGGGGG7FGGGGGGGGGGGGGGGFGFEGGGGGGGGGGGGDGGGGGGGGGGGGGGGGGGGGDGGFGGGGGGGGGGGGFFGGGGGGGGGGGGGFGGGGGGGFGEFDGFGGCEDGFDFFEGDDGGFEGGE<CGE5EFFGEFFECF>?FFGFF5)1CDGGFBFC>>BBFFFCFBG>FFFBBBA?FFFFFFF<D))4?FFBFAFF<F<)6?::2:04,()34)6@AD?-
@M02352:288:000000000-CKWC8:1:1101:9654:4840 2:N:0:TACGCTGC+CGTCTAAT
CAATCTTGCGATCGTACTCCCCAGGTGGGACACTTATCACTTTCGCTTAGTCACTGAGATAAATCCCAACAACTAGTGTCCATCGTTTACGGCGTGGACTACCAGGGTATCTAATCCTGTTCGCTCCCCACGCTTTCGTCCATGAGCGTCAGTACATACGTAGTAGACTGCCTTCGCAATCGGTATTCTGTGTAATATCTATGCATTTCACCGCTACACTACACATTCTATCTACTTCCATATGACTCAAGTCAACCAGTATCAAAGGCAGTTCCATAGTT
+
GFFCFGGGGGGGGGGFGGGGGGGGGGFFFGGGGGGGGGGGGGGGGGGGGCFGGGGGGGGGGGGGGGGGGGGGGGGGGGGGGGGGGGGGGGGCGGGGGGGGGGGGGGGGGGGGGGGGGGGGGGGGDFGGGGGCGGGGFGGGGGGGGFFGGGGGFFGGGGGGGGGGCFGGFGGGFGGGGGDFFGGGGFGGGGGGGFFFFFFGFGFGFFFGGG6CDE>DGFFFFAFFFGFGEFFFFACCFCAFFC<3?C<<EF)).75FFF><44-.595::1824<*58:0).
@M02352:288:000000000-CKWC8:1:1101:21634:4842 2:N:0:TACGCTGC+CGTCTAAT
TAACCTTGCGGCCGTACTCCCCAGGCGGTCTACTTAATGCGTTAGCTTTGAAAAACAGAACCGAGGTTCCGCGCTTCTAGTAGACATCGTTTACGGCGTGGACTACCGGGGTATCTAATCCCGTTTGCTCCCCACCCTTTCGTACATTAGCGTCAGTGTTGACCCGGGTGGCCGCCTTCGCCATCGGTATTCCTTCAAATATCTACGAATTTCACCCCTACACCTGAAATTCTACCACCCTCTATCACACTCTAGTCTGCCAGTTCGAAATGCAGTTCCC
+
B9EAFFEFGGGGEEFEGGGGGGGFD8FF@7CFCFGFFGGGGGGGGGGGGG,9FF8CF,=ECF:=@>F8EF7,4@::BA,@EF,AEFGFGFGGFG>F+@BFGGFGGGG@CGGGGCF@D=FCD@FGFGE9B,DEC7>**DFGGG,@B*<+5>FG5EGGG@FCFG9:C***44:BB53CCCFFAGG*;5*1*A@FC989)*/2*2@>2=5*95<D*6<7*8:B0)::*>,C46*7406<?>????<)<A2)-48?)))*)-1443),.)-4,804)4=4B<><
@M02352:288:000000000-CKWC8:1:1101:22691:4894 2:N:0:TACGCTGC+CGTCTAAT
CAATCTTGCGATCGTACTCCCCAGGTGGGACACTTATCACTTTCGCTTAGTCACTGAGATAAATCCCAACAACTAGTGTCCATCGTTTACGGCGTGGACTACCAGGGTATCTAATCCTGTTCGCTCCCCACGCTTTCGTCCATGAGCGTCAGTACATACGTAGTAGACTGCCTTCGCAATCGGTATTCTGTGTAATATCTATGCATTTCACCGCTACACTACACATTCTATCTACTTCCATATGACTCAAGTCAACCAGTATCAAAGGCAGTTCCATAGTT
+
DFFCFGGGGGGGGG<EGG9FFEGGFGGFCFGGGGGGCFFGGGGA:EGGDGGGGGGDGGGGGGFCFFEGGDFEGGGFFGGGGFGGEFGGGGEBBCFFGGG9FGCFDGGGCGGFFGGGFCFEEGEGGGGFGEEEG7>DGEECECD=FFGDGDGEFFGGGGFFF>@EFF9CF7:?FGGGGGGFFGDE>EFFFCD>F7BCEFFFBFC7*++=79+;*?@B*?B=BAEFFG<DEFA87ACEEE3657?CEC3C@;<ECFFF318><244<)6?086,).15*))))
@M02352:288:000000000-CKWC8:1:1101:25501:4908 2:N:0:TACGCTGC+CGTCTAAT
TAACCTTGCGGCCGTACTCCCCAGGCGGTCTACTTAATGCGTTAGCTTTGAAAAACAGAACCGAGGTTCCGAGCTTCTAGTAGACATCGTTTACGGCGTGGACTACCGGGGTATCTAATCCCGTTTGCTCCCCACGCTTTCGTACATGAGCGTCAGTGTTGACCCAGGTGGCTGCCTTCGCCATCGGTATTCCTTCAGATCTCTACGCCTTTCACCGCTACACCTGAAATTCTACCACCCTCTATCACACTCTAGTTTGCCAGTTCGAAATGCAGTTCCCA
+
FGCFGFGEFGGC:FFCGGGGGGGCGCCEFFGCGGGGFFGGGGGGEGCFGGACFGEGGGGGGGGGGGGGGGGE77CFGFCGGFGEGC?FGGCFGGGGGGGGGGGFEGFFGGF@FGGGGGGGGD:FGGGFCGGGGGGEE5C:9CFCFCF:<DFE8:CEFGGG7CFGECFFF,8>CGD48DDFFDEDG5E=FECGGFFA@=AFFC7+7FFD):5**14FC@BB>FF?>*:C<FFFFFAA:0(12<:BFFBDA?034A:7:A*4))5?AB?F71365)99FDA>)
@M02352:288:000000000-CKWC8:1:1101:16740:4910 2:N:0:TACGCTGC+CGTCTAAT
TAACCTTGCGGCCGTACTCCCCAGGCGGTCAACTTAATGCGTTAGCTTTGAAAAACAGAACCGAGGTTCCGAGCTTCTAGTAGACATCGTTTACGGCGTGGACTACCGGGGTATCTAATCCCGTTTGCTCCCCACGCTTTCGTACATGAGCGTCAGTGTTGACCCAGGTGGCTGCCTTCGCCATCGGTATTCCTTCAGATCTCTACGCATTTCACCGCTACACCTGAAATTCTACCACCCTCTATCACACTCTAGTTTGCCAGTTCGAAATGCAGTTCCCA
+
GFGGGGGGGEGGGD:FGGGGGGGGGGGG:FGFGGGGGGGFGGGGGEFFGGFGGGGGGGGGGGGGGGGGGGGFGGD<FGGG5EBFFGGFGGGGGGGGGGGGGGGGFEEEGCGEDFGFEFGB=FGGGGGFFGFGGGGDGDEDGEFGGGGFGGFGGG8EGGGGGGGGGGCCGGGGGDGFGGGFFDECFEE8*:ECF?F<EFFGFD+:<C5DCC):FFBFDDFBB?B?GG7CAF76=6A92??06:<DF<AFFF0144:@24=4AA>:DFF6:?:A>9FFFAA73
@M02352:288:000000000-CKWC8:1:1101:5151:4912 2:N:0:TACGCTGC+CGTCTAAT
TTATCTTGCGACCGTACTCCCCACGCGGTACACTTAATGTGTTAACTGCATTACTGCAAGGTCTAGCCTCACAACAACTAGTGTACATCGTTTAGGGCGTGGACTACCAGGGTATCTAATCCTGTTTGCTCCCCACGCTTTCGCGTCTCAGCGTCAATAATGTTCCAGTAGATCGCCTTCGCAATCGGTATTCCTTCTGATCTCTACGGATTTTACCCCTACACCAGAAATTCCATCTACCCATCCCATATTCGAGGCAAGCAGTTTTCAAAGCAGTTCAA
+
E,E,<CFCFGGC7FFG@DGGGEC++8@BFFEFFGGGGCEE,CFFFGGCEFGGFGGACE9EFFC<9?FFFGGGGGGGGFAECC,CFEE,CBAF=FF8,AF@@CEGBF8FFDEGFFGFGFGCEAE,:C?EDEGCGGCGEE+CDFCEG==D?;==EEGGD9=F9CCB;F3EDC9EEEFDCDGA?4:7?CF>:7CFD*BCE4ADBDACCFA*C*5>*19ACFD01A359C0<3);8F@5)..5>7()((,1):?4<>(6>0(0.,320<2)64)5442938-5>6
@M02352:288:000000000-CKWC8:1:1101:17950:4920 2:N:0:TACGCTGC+CGTCTAAT
TAACCTTGCGGCCGTACTCCCCAGGCGGTCTACTTAATGCGTTAGCTTTGAAAAACAGAACCGAGGTTCCGAGCTTCTAGTAGACATCGTTTACGGCGTGGACTACCGGGGTATCTAATCCCGTTTGCTCCCCACGCTTTCGTACATGAGCGTCAGTGTTGACCCAGGTGGCTGCCTTCGCCATCGGTATTCCTTCAGATCTCTACGCATTTCACCGCTACACCTGAAATTCTACCACCCTCTATCACACTCTAGTTTGCCAGTTCGAAATGCAGTTCCC
+
9FEFFGGGGGGEFCEFGGGFGGGGFFGG@FGGGGGGFGGGGGGGGGGGGGGGGDCFEEFGGGGGEEFEGGGDGC7EGF9?FEFFEDFFGGGGFG7CCFFEGGGEGFGCGGGCFDFFADCFDFGGGG@=AEGGGCCCEGGGFGG8ECC7<BFG8ACEFGGGFGG9CG7::<CCCEDF6DFFFGDGGGGD8CEFGEFFFFFGFGFFC=FGGEDGGFFF8>>F>F?F**(9)/7=FBFF).8?8<?A2:<><?<<D<)1696<A),.:4461:B<<A*6=9:8
@M02352:288:000000000-CKWC8:1:1101:19951:4924 2:N:0:TACGCTGC+CGTCTAAT
TAACCTTGCGGCCGTACTCCCCAGGCGGTCTACTTAGCGCGTTAGCTTCGCTACTCACAGATTAAATCTACAAACAGCTAGTAGACAGCGTTTACGGCGTGGACTACCGGGGTATCTAATCCCGTTTGCTCCCCACGCTTTCGTACATGAGCGTCAGTGTTGACCCAGGTGGCTGCCTTCGCCATCGGTATTCCTTCAGATCTCTACGCATTTCACCGCTACACCTGAAATTCTACCACCCTCTATCACACTCTAGTTTGCCAGTTCGAAATGCAGTTCC
+
DFGGGGGGGGGGGG@FGGGGGGGGGGGG@FEGGGGGGCFGGGGGGGGGGGGGGGFGGGGGGGGGGGGGGGGGGGGGGGGGGGGGGGGGGGGGGGGGGGGGGGGGGGGGGGGGEEGGGGGGGGGGFFGGGGGGGGGGGGGGGGGGGGGGGGGGG5EGGE9CFBEGGGGGGCEGGGDGGGGFFGGGDCEGE*;CFEFEFAFFAC7:CF?GGGFGGFFFGF>06BBFGGFF7F@9B72-<2:F?6?FFFA4AA>00)6*.68<BFDFFDF(4<1<>FF289)6
@M02352:288:000000000-CKWC8:1:1101:22788:4983 2:N:0:TACGCTGC+CGTCTAAT
TAACCTTGCGGCCGTACTCCCCAGGCGGTCTACTTAATGCGTTAGCTTTGAAAAACAGAACCGAGGTTCCGAGCTTCTAGTAGACATCGTTTACGGCGTGGACTACCAGGGTATCTAATCCTGTTTGCTCCCCACGCTTTCGTGCCTCAGTGTCAGTATTTGTCCAGGTAGCCGCCTTCGCCACTGATGTTCCTTCCAATCTCTACGCATTTCACCGCTACACTGGAAATTCCACTACCCTCTACAATACTCTAGTTTGCCAGTTCAAAATGCAGTTCCCA
+
AFCFF9DEGGGGGGGEGGGFGDGGFGEGGGGGGGGGGGGGGGGGGGEGGGGGFGGGGCFGGGGGGGGGGGGGGG=EGFGGFFFFGGGGGGGGGGGGGG7FEEGFGGGGGGGGGGGGGGGGGGGCFGGGGGFDGGGGGDGGGGFFGFCGGGGGGGGGGGGGGGGGFFFGGGGGGGGCDDGFBD=EFG7CFGGGGFFFFFFFFGF7CFFGDEEFGFFFEA>9>FB@FGBGDFFF69<40>BF?0:AFFB>BFBFDFFFAA4)-)542)6:<).84-*6BFDD2
@M02352:288:000000000-CKWC8:1:1101:18869:5025 2:N:0:TACGCTGC+CGTCTAAT
CAGTCTTGCGACCGTACTCCCCAGGTGGGATACTTATCACTTTCGCTTAGTCACTGAGTCGAAACCCAACAACTAGTATCCATCGTTTACGGCGTGGACTACCAGGGTATCTAATCCTGTTCGCTCCCCACGCTTTCGTCCATGAGCGTCAGTATATACGTAGTAGACTGCCTTCGCAATCGGTATTCTAAGTAATATCTATGCATTTCACCGCTACACTACTTATTCTATCTACTTCCGTATAACTCAAGTCAACCAGTATCAAAGGCAGTTCCATCGTT
+
GDFFFFGCFGGGGEEFGGGGGGGDGGFFCGGGGFGGFGGGGGGGGGGGGGGGGGGGGGGGFGGGGGGGGGGGGGGGDFGGGGGGGGGFGGFGGGGGGFFGGFGGGFCFFGGGDGGGGGDGGDFCCFGGG8EGGCBFGGGGG8DCBEFGGGGGDDGGGGGGGFGG9CCFFFGFFFGCDDD9AFEE*=FGFF7CFCFFF=FFFGFGFFFGDGFGGFF>GFFEF6):CFCGEFFF8ACEEE3736;@3CFA)48><D2?:?>44554:<>?:?<?DFFFFA:88
@M02352:288:000000000-CKWC8:1:1101:21696:5047 2:N:0:TACGCTGC+CGTCTAAT
CATTCTTGCGAACGTACTCCCCAGGTGGTTTACTTATCGGTTTCCCTTGGACACTCAACTCTAAGAGCCGAATATCGAGTAAACATCGTTTAGGGCGTGGACTACCAGGGTATCTAATCCTGTTCGCTCCCCACGCTTTCGTGCCTCAGTGTCAATACAGGGCCAGTATGCTGCCTTCGCAATCGGTGTTCTCTGGCATATCTACGCATTTCACCGCTACATGCCACATTTCCCATCCCCCCACCTGATTCAAGCACAGCAGTATCAAAGGCAATTTCGC
+
CFFGGGGGGGG@FGFFGGGGGGGGG@EG@FGGGGGGGCD@FGGFFEGGGGGGGGCFGGGGGGGFGGGFGFFGGGCGGDGGGGDGGGGGGGGFFDDFEGGGGGFGGFGFGGFFGGCGGGGG9EFFFGGC8EGGGGGGG8DFGGFGGFF?FGA:C2=:,8DCGGGEGFCGGGG;EFG>DDCD9C*<9*?8EG:B+:83>FFF8=+44??47EF711;)3819)1);7*77;A+1+0).(/:((((-3,282)))-)))(40:(.6)).)54).4((0.*6((
@M02352:288:000000000-CKWC8:1:1101:8355:5061 2:N:0:TACGCTGC+CGTCTAAT
CAACCTTGCGATCGTACTCCCCAGGTGGGATGCTTAACGCGTTAGCTTGGACACTGCACCTGAAGCGGTGCAACATCGAGCATCCATCGTTTACGGCGTGGACTACCAGGGTATCTAATCCTGTTCGCTCCCCACGCTTTCGTGCCTTAGCGTCAGTACCTGTCCAGCTATCCGCCTACGCCACTGGTGTTCCTTCCTATATCTACGCATTTCACCGCTACACAGGAAATTCCACTACCCTCTACCGTACTCTAGTTCAGCAGTATCAGGTGCAGTTCCCA
+
GGGGGGGGGGGGGDGGGGGGGGGGGGGGGGEFGGGGGGGGGGGGGGGGGGGGGGGGGGGGGGGGGGGGGGGGGGGGGGGGGGGGGGGGGGGGGGGDGGGGEEGGGGGGGGGGGGGGGDFGFGGGGGGGGGGGGGGGGGGGGGGGGC9FGGGGGGGGGGGGGGGGGGGGGFGGGGGGGGGBE?EGGGFCFGGGGFFADFFGFGFGFFFGGGFGGFFFGFFFFF0?<<6<(9@FFFFFF:7??B7<B<><FF?BFA4@9)*--67<<44-6)6?:27<F2)))
@M02352:288:000000000-CKWC8:1:1101:19022:5075 2:N:0:TACTCTGC+CGGCTAAT
CATCCTTGCGGCCGTACTCCCCAGGTGGCATACTTAATGCTTTCACTTTGGCACCCACGTCTCACACTCACACATCGCGTAAGCATCTTTTTTGCCGTGGACTACCACGGGGTCTAATCATCTTCTCTCACCCCCCTCTCTTGCTTCCGCGGCACTAGATGGCTACCGATCTGCCTTCTCAATTAGTGTTCTACTTCCTATCTTTTATGTTTTCCACTACATCACAAAGTCCTCCGCACTCTGCCTTTTTACACAACACCACTATACAAAGCGCATGTCC
+
GG6,,CFFG+8+@FCGGGGGGGGGG<CF,,;,CFGGGCG9EGGG9EG,,:,,9C,BF,@FGG869,B,9C66,,,:,6+@F,,?,?<5595,++,:+++++,,4A,?,++++4+A@4EDCFA,@,,,,38,A,@+@3+6,CD,,,,7+++4*5**,>,?D,,6?2,,1***,?=**+2*4++4,+,4>+4+;1.1)7*;++21+)+1++413*+710+(/)3)0**)*(/*1/9?>0(-(.))52)).))().)).-(.(8((())))))(((()-))))
@M02352:288:000000000-CKWC8:1:1101:16064:5099 2:N:0:TACGCTGC+CGTCTAAT
CATTCTTGCGAACGTACTCCCCAGGTGGGACACTTATCACTTTCGCTTAGTCACTGAGATAAATCCCAACAACTAGTGTCCATCGTTTACGGCGTGGACTACCAGGGTATCTAATCCTGTTCGCTCCCCACGCTTTCGTCCATGAGCGTCAGTACATACGTAGTAGACTGCCTTCGCAATCGGTATTCTGTGTAATATCTATGCATTTCACCGCTACACTACACATTCTATCTACTTCCATATGACTCAAGTCAACCAGTATCAAAGGCAGTTCCATAGTT
+
GGGGGGGGGGCGGDDFGGGGGGGGGGGGGGGGGGGGFCFGGGGGGGGGDGCFGGGGGGGGGGGGGGGGGGGGGGGGGGGGGGGGGGFGGGFGGGGGGGGGGGGGGGGFGCFGGGFGFGGGGFGDGGGGGGGGGEEFCGFGCGGFFGGGGGEGFGGGCFGFGGGCFGGGGGGGFFFGGGDBFGGGGGGGGGGGGEFFFFFGFGFGFFFGFFCFGFFFGFFEFFFFGDECCFFFCFFF?EAC?CCFEC5>E1<?;CEF@FFFFFFFA46?08(.5<FFF9:44
@M02352:288:000000000-CKWC8:1:1101:14623:5101 2:N:0:TACGCTGC+CGTCTAAT
CATCCTTGCGAACGTACTCCCCAGGTGGGATACTTATCACTTTCGCTTAGCCACTCAGCCTTACGACCGAACAGCTAGTATCCATCGTTTACGGCGTGGACTACCAGGGTATCTAATCCTGTTCGCTCCCCACGCTTTCGTCCATCAGCGTCAGTATATTGTTAGTGATCTGCCTTCGCAATCGGTATTCCATGTAATCTCTAAGCATTTCACCGCTACACTACATATTCTATCTACTTCCATATAAATCAAGTCAATCAGTATCAAAGGCAGTTCCATCG
+
GGGGFGGGGGGGEEDFFGGEFGFGGGGGGGGGGGGGGGGGGGGGGGGGGGGGGGGGGGGGGGGGGGGGGFGGGGGGGGGGGGFGGGGGGGGGGGGGGGGGGGGGGGFGGGGGGGGGGGGGGGGGGDCGGGGGGGGGGGGGFGGGGGGGGGGGGGGGGGGGGFFGGGGGGGGFGGGGGGGF>DFGDEGCGGGGFCFFFFC:FDFGEFFF>CAFFFFEC>6@DF3A*2)37@AFA=36;CFD4<DA26>))64?)6<FBF60<:<4AAAB9::003F<*46<(
@M02352:288:000000000-CKWC8:1:1101:16352:5132 2:N:0:TACGCTGC+CGTCTAAT
CAATCTTGCGATCGTACTCCCCAGGTGGGTCACTTATCACTTTCGCTTAACCACTCAGACCGAAATCCAAACAGCTAGTGACCATCGTTTACGGCGTGGACTACCAGGGTATCTAATCCTGTTCGCTCCCCACGCTTTCGTCCATGAGCGTCAGTATATACGTAGTAGACTGCCTTCGCAATCGGTATTCTAAGTAATATCTATGCATTTCACCGCTACACTACTTATCCTATCTACTTCCGTATAACTCAAGTCAACCAGTATCAAAGGCAGTTCCATAG
+
FFFFGGGGGGGGGDFFGGGGGGGGGEFFDFDFFGGGDGFFGGGGFGGGGGGGGGD<EFGGGGFGGFGGGGGGGGGFGGGEFCEFFGGFGGFGDC>F=FDGG?=8FCE@=FGCGFFFDFFF9FFGG7FEEGDGGGGGG6EGGEGGGFFFGGGEGGG73@AGAFFDG@AAF=CFGFGDGC*543DCC?:*B7<F8@FFEF8CAGCF54CCFCFFF8<D*.:@3+5;:CEDCFFCAF?EEFEFFFE?FFFFFFFFFBAFFBF?FFA49<<<41(((./54--))
@M02352:288:000000000-CKWC8:1:1101:18346:5154 2:N:0:TACGCTGC+CGTCTAAT
TAACCTTGCGGCCGTACTCCCCAGGCGGTCTACTTAATGCGTTAGCTTTGAAAAACAGAACCGAGGTTCCGAGCTTCTAGTAGACATCGTTTACGGCGTGGACTACCGGGGTATCTAATCCCGTTTGCTCCCCACGCTTTCGTACATGAGCGTCAGTGTTGACCCAGGTGGCTGCCTTCGCCATCGGTATTCCTTCAGATCTCTACGCATTTCACCGCTACACCTGAAATTCTACCACCCTCTATCACACTCTAGTTTGCCAGTTCGAAATGCAGTTCCC
+
GCDFFGGGGGGGGGCCGGGGGGGGGGGGGGGGGGGGGGGGGGGGGGGGGGGGGGGGGGGGGGGGEGGGGGGGGGGGGGGAFGGGGGGGGGGGGGGGGGGGGDFGGDGEEDGGGGGGGGGGGGGGGGGGGGGGGG+@EEGGGGGGGGGGGFGGBEGGGGGGFFGGGGGGGGGGGGGGGGGFFDEEFGGGCFFCGFFFFFFFAFFFEFFGGGFGGF<?*>>BBFBFFC<G7FFFFFBFF??2:<7<<A<<A??0<A9=:>=28A44>F<6::BF<5*6@DFF
@M02352:288:000000000-CKWC8:1:1101:17080:5168 2:N:0:TACGCTGC+CGTCTAAT
CAACCTTGCGGTCGTACTCCCCAGGCGGAGAACTTAACGCGTTAGCTTCGCTACCAATGCGTCTATAGCACTGACAGCCAGTCCTCATCGTTTAGGGCGTGGACTACCAGGGTATCTAATCCTGTTCGCTCCCCACGCTTTCGTACCTCAGCGTCAGTGTAGTGCCAGTTAGTCGCCTTCGCCACTGATGTTCCTCAAGACCTCTACGCATTTCACCGCTACGCCTTGAATTCCACTAACCTCTCACTCACTCTAGTATGACAGTTTCAAATGCAGTTCC
+
GGGGGGGGGGGGGGGGGGGGGGGGGGGGGGGGGGGGFGGGGGGGGGGGGGGGGGGFDFFGGGGGGGGGGGGGGGGGGGGGGGGGGGGGGGGGGGGGGFGGGGGGGGGGGGGGGGGGGGGGGGGGGFGGGGGGGGGGGGGGGGGFGGGCCFGGGGGGGGGGGGGFFGGGGGGGGGGGGGGFFGGGGGFFCCFDGFFFFFFFFGFGFFFGGGFGGFCFGABFFFFFGGFGAFFFFFA<DBBF?9:<BFF24(4694A9))/64<AFB<BA)6<:2<?4=6AB
@M02352:288:000000000-CKWC8:1:1101:17862:5176 2:N:0:TACGCTGC+CGTCTAAT
CAATCTTGCGATCGTACTCCCCAGGTGGGACACTTATCACTTTCGCTTAGTCACTGAGATAAATCCCAACAACTAGTGTCCATCGTTTACGGCGTGGACTACCAGGGTATCTAATCCTGTTCGCTCCCCACGCTTTCGTCCATGAGCGTCAGTACATACGTAGTAGACTGCCTTCGCAATCGGTATTCTGTGTAATATCTATGCATTTCACCGCTACACTACACATTCTATCTACTTCCATATGACTCAAGTCAACCAGTATCAAAGGCAGTTCCATAGTT
+
GGFDGGGGGGGFFGGEGGCGGGGGGFGGGGGGGGGGGGGGGGGGGGGGGGGGGGGGGGGGGGGGGGGGGGGGGGGGGGGGGGGGGGGGGGGFGGGGGGGGGGGGGGGFGGGFGGGGGCCGGGGGGGGGGDGGGGGGGGGGGGGGGGADGGGGGGGFFCFEFCE:BFGGGGGGGGGGGGGAFGGGFGGFGGFGFEBEFFFGFGFC5ACFFFFGGFFEGF27=FEFGGFGFFF@FAC??EECECFEFF?>EF3)4/9F;05<94AAF6)10(,4<A?BFA>>A
@M02352:288:000000000-CKWC8:1:1101:11012:5187 2:N:0:TACGCTGC+CGTCTAAT
TAATCTTGCGACCGTACTCCCCAGGCGGAATGCTTAATCCGTTAGGTGTGTCACCAACAAGCATGCTTGCTGACGACTGGCATTCATCGTTTACGGTGCGGACTACCAGGGTATCTAATCCTGTTTGCTCCCCACACTTTCGTACCTCAGCGTCAGTATCGAGCCAGTGAGCCGCCTTCGCCACTGGTGTTCCTCCAAATATCTACGAATTTCACCTCTACACTTGGAATTCCACTCACCTCTCTCGAACTCAAGACTAGCAGTATTACAGGCAGTTCCAG
+
FFGFGGGGGGGCEGGGGGGGGGGGGGGGGGGGGGGGGGFFGGGGGGGGGGFGGGCFFGGGGGGFFFF?FGGGGGGGGGGGGFGFGGFGF@FGGGGEGGCGGGECGGFGGGGFGGGGGFBFGD?FGGGGGGGGGEEEGGFGEEFCFGGFF:EGEGGGFDBCCFGCEGGGGG?F6CGG>CGFFD*CGGFFFGGGF<@@@F;FFGFGCFFGGGFCGACF9AEEEFFFCF8FCFFFFFA<:(.24:B0?2423:0<<246:BF??A7<2:<<)6<211>74:<4-
@M02352:288:000000000-CKWC8:1:1101:14245:5212 2:N:0:TACGCTGC+CGTCTAAT
CAATCTTGCGATCGTACTCCCCAGGTGGGACACTTATCACTTTCGCTTAGTCACTGAGATAAATCCCAACAACTAGTGTCCATCGTTTACGGCGTGGACTACCAGGGTATCTAATCCTGTTTGCTCCCCACGCTTTCGCACCTCAGCGTCAGTATCAGACCAGGTGGTCGCCTTCGCCACTGGTGTTCCTTCCTATATCTACGCATTTCACCGCTACACAGGAAATTCCACAACCCTCTTCTGTACTCTAGTTATCCAGTATCAGGTGCAGTTCCTAGGTT
+
GFG9EGGGFGGGGGGGFFGGGGG@FGFGGGGGGFGGGFGGGGGGEFGGEFGGGGGGFGGGGGGGFFGGGGGGGGGGGGFFGGGFGDGGGGGDGGGGGGGDDFGGGGG?F<FE@FFGGFGDEFFG<FGGGGGGC+@BDEGGGD8=?FFDGGGGGGGGGGFFGGFCCAFCEEGG>EGGDDCDFGGGGGECEF?C?EF4A6B+B=FGFE4:FCFG*>;DGAFFDA(;;F3CCFF))8778=;)><AA.5<25AAA<):@B>6.66<)424(),:<:4BA744-.
@M02352:288:000000000-CKWC8:1:1101:7316:5218 2:N:0:TACGCTGC+CGTCTAAT
CAATCTTGCGATCGTACTCCCCAGGTGGGACACTTATCACTTTCGCTTAGTCACTGAGATAAATCCCAACAACTAGTGTCCATCGTTTACGGCGTGGACTACCAGGGTATCTAATCCTGTTCGCTCCCCACGCTTTCGTCCATGAGCGTCAGTACATACGTAGTAGACTGCCTTCGCAATCGGTATTCTGTGTAATATCTATGCATTTCACCGCTACACTACACATTCTATCTACTTCCATATGACTCAAGTCAACCAGTATCAAAGGCAGTTCCATAGTT
+
FFGGGGGGGGGFEGGGGGGGGGGEGGGGEFGFGGGGGGGGGGGGGGGGGGGGGGGGGGGGGGGGGGGGGGGGGGGGGGGGFFGGGGGGGGGGGEFGGGGGGGGGGGGGGGGGGFAAEGGGGFEDCDGGGGGGGGGGGEGEEGGGGFGGG6>CDFFEGGGGGGGGFFGGGGGGGGGGGGGEFGGGGGGGGGFFGFFCCF6+B@FGFFFGGF@DGEBBGFFEEA@FGGEGEFFFFFFFFF34?ECCFE6)6=<CEFFA;?54<24>DAF?0<<?<<747:7A6
@M02352:288:000000000-CKWC8:1:1101:5011:5226 2:N:0:TACGCTGC+CGTCTAAT
CAATCTTGCGATCGTACTCCCCAGGTGGGACACTTATCACTTTCGCTTAGTCACTGAGATAAATCCAAACAACTAGTGTCCATCGTTTACGGCGTGGACTACCAGGGTATCTAATCCTGTTCGCTCCCCACGCTTTCGTCCATGAGCGTCAGTACATACGTAGTAGACTGCCTTCGCAATCGGTATTCTGTGTAATATCTATGCATTTCACCGCTACACTACACATTCTATCTACTTCCATATGACTCAAGTCAACCAGTATCAAAGGCAGTTCCATAGTT
+
GGGDFGGGGGGGGGGGGGGGGGGGGGGGDGGGGGGGGGGGGGGGGGGGGFFEFGGGGGGGGGGGFGGGGGGGGGGDGAGGGGGGGGGGGGGDGGGGG>GGGGGGGDGGGGGGGGGGGFEGFFGGEDGGGFGDFGGGGGGGGGGGCEFGGDCEGGGFGGGGGFGGGAFGGGGCGGGGGGGFFGGGGGGGGGGGGFFEEFFGFGFGFFCG8CFF4BFFGFFFFF4ACFCFEAFFFFFFFCFCC5CE?CFFFE<7>E5F@@A@3<BFF<A?:??BFF6<FF0<<
@M02352:288:000000000-CKWC8:1:1101:22504:5258 2:N:0:TACGCTGC+CGTCTAAT
CAATCTTGCGATCGTACTCCCCAGGTGGGACACTTATCACTTTCGCTTAGTCACTGAGATAAATCCCAACAACTAGTGTCCATCGTTTACGGCGTGGACTACCAGGGTATCTAATCCTGTTCGCTCCCCACGCTTTCGTCCATGAGCGTCAGTACATACGTAGTAGACTGCCTTCGCAATCGGTATTCTGTGTAATATCTATGCATTTCACCGCTACACTACACATTCTATCTACTTCCATATGACTCAAGTCAACCAGTATCAAAGGCAGTTCCATAGTT
+
GGGGGGGGGGGGGGFGGGGGGGGGGGGGGGGGGGGGGGGGGGGGGGGGGGCFGGGGGGGFFGGGGGGGGGGFGDGEFDFGGGGFGGGGGGGGGGGGGGGGGGGGFGFFGFGGGFFD9FFFFGGGGFEGEGGEGGGDGGGGGGGGGFFDEGGGFGFGGDCE>FGGGGGG9@EGFGGGGDDAFFEEGGFGGGGGGFA?ECFGFGFGFFFC8=68C>@ED=@<@64;CFEC38FFFA36CCACCEFFFFFEFFFEEFFF@DFFA<AF>4<BFFF:6<6<FFF9)
@M02352:288:000000000-CKWC8:1:1101:26786:5346 2:N:0:TACGCTGC+CGTCTAAT
TAATCTTGCGACCGTACTCCCCAGGCGGTCAACTTAGTGCGTTAGCTGCGCCACCCACGACTCAAGTTCACAGACGGCTAGTTGACATCGTTTACGGCGTGGACTACCAGGGTATCTAACCCTGTTTGCTCCCCACGCTTTCGTGCCTCAGTGTCAGTATTTGTCCAGGGAGCCGCCTTCGCCACTGATGTTCATTCCACTCTCTACGCATTTCCCCGCTACCATGGAACTCCCACTACCCACTACAATACTCTAGTCTGCCAGTTCACAATGCATTTCC
+
FFEFFGGEGGGGGGGGGFFGG@F:<FEEG7EGGGGG9CFFCFCC@CF9EF7,@FCFGG@GGDGGF<,5C,C?<8BC>C+C,5<?EF<AF@FF+4BBBEC+CCGGGGGFGGG+8,,E,3F,8,@F<F=,=>EF7F,33+@3@@@EEG5+,7@;9::C,@FECGC>D,<:>*818*9D5*2;8D*:76<;++1+1)179FF71>=*)++*)/0>7*)1;>0(40(9*?7F?;9*9).(3:>?:)-((..))6:)))-*.)9).,.4:<>B)628)5@4=:AD
@M02352:288:000000000-CKWC8:1:1101:19268:5412 2:N:0:TACGCTGC+CGTCTAAT
CATTCTTGCGAACGTACTCCCCAGGTGGGTCACTTATCACTTTCGCTTAGCCACTCAAACCGAAGTCCGAACAGCTAGTGACCATCGTTTACGGCGTGGACTACCAGGGTATCTAATCCTGTTCGCTCCCCACGCTTTCGTCCATCAGTGTCAGTTGATTATTAGTGATCTGCCTTCGCAATTGGTATTCTATGTAATATCTATGCATTTCACCGCTACACTACACATTCTATTTAATTCCATATAACTCAAGTCAACCAGTATCAAAGGCAGTTCCATAT
+
GGGGGGGGGGGGGGGGGGGGGGDFGGGGGGFFDFGGGGGGGGFD@:FCDFGEFG,CFG<FGGGGG=FCCFGGGFDFCGGGFGFGFGGGGGGGGFE7=CFCFCFGDFEEGFFGGGGFGGCFGGGGGGGFGGG8CEGGGF9BFGC:;DF?EA,7@CFGAFGGGGGGCFF9A@DFE@CDGD7>?CFGFC9EFCF9+*=8?FF8B8CGFFFGGEFDDF>4CE;E865848.;<6+:++9?)9?C3<5)))9))/;@854@)4.1(-424<-9A3613:*6*6<9)
@M02352:288:000000000-CKWC8:1:1101:14293:5445 2:N:0:TACGCTGC+CGTCTAAT
TAATCTTGCGACCGTACTCCCCAGGCGGAATGCTTAATCCGTTAGGTGTGTCACCAACAAGCATGCTTGCTGACGACTGGCATTCATCGTTTACGGTGTGGACTACCAGGGTATCTAATCCTGTTTGCTCCCCACACTTTCGTACCTCAGCGTCAGTATCGAGCCAGTGAGCCGCCTTCGCCACTGGTGTTCCTCCAAATATCTACGAATTTCACCTCTACACTTGGAATTCCACTCACCTCTCTCGAACTCAAGACTAGCAGTATTAGAGGCAGTTCCAG
+
GGGGGGGGGGGGGGGGGGGGGGGGGGGGGGGGGGGGGGGGGGGGGGGGGGGGGGGGGGGGGGGGGGGGGGGGGGGGGGGGGGGGGGGGGGGGGGGGGGGGGGGGGGGGGGGGGGGGGGGGGGGGGGGGGGGGGGGGGGGGGGGGGGGGGGGGGEGGGGFGDFFGGGGGGGFGGGGDGGGFFGGGFFGFGGGGFFFDFFFGFGFG4FFGGGFGGFF=<A@@EFFCGG@GFFFFFFFED@FFFB)8>?02:?24AB?FF<F07>DAAFFA2<7?08>:B)5<6
@M02352:288:000000000-CKWC8:1:1101:10453:5509 2:N:0:TACGCTGC+CGTCTAAT
CAATCTTGCGATCGTACTCCCCAGGTGGGACACTTATCACTTTCGCTTAGTCACTGAGATAAATCCCAACAACTAGTGTCCATCGTTTACGGCGTGGACTACCAGGGTATCTAATCCTGTTCGCTCCCCACGCTTTCGTCCATGAGCGTCAGTACATACGTAGTAGACTGCCTTCGCAAGCGGTATTCTGTGTAATATCTATGCATTTCACCGCTACACTACACATTCTATCTACTTCCATATGACTCAAGTCAACCAGTATCAAAGGCAGTTCCATAGTT
+
GGGFFFGGGGGGFGGGGGFFGEE@D@C@+BEEA8C5ECFG<FEGGF7BFGGGGGGGGCDGGDGGGGGGGEGGGGGGGGGGGGGGDFGGGGEGGEGGGGGGGGGGGGGGGGCEGGFEEGGGGCGDDBFGGGG@E7@DFGFGDGCFCFGGEGGGGDGGGGGGDF7+>C;F9FFDGGGGGD**:C>EDGGGGGGGGF94:BFGFGFGFF8CFGFG:B@DGFFFFFFA74?F?=@FAFC<CE3)?C5CCEC44EFFFFFF@F54)-4):49:676?A>BF69:A6
@M02352:288:000000000-CKWC8:1:1101:25514:5519 2:N:0:TACGCTGC+CGTCTAAT
TAACCTTGCGGCCGTACTCCCCAGGCGGTCTACTTAATGCGTTAGCTTTGAAAAACAGAACCGAGGTTCCGAGCTTCTAGTAGACATCGTTTACGGCGTGGACTACCGGGGTATCTAATCCCGTTTGCTCCCCACGCTTTCGTACATGAGCGTCAGTGTTGACCCAGGTGGCTGCCTTCGCCATCGGTATTCCTTCAGATCTCTACGCATTTCACCGCTACACCTGAAATTCTACCACCCTCTATCACACTCTAGTTTGCCAGTTCGAAATGCAGTTCCA
+
EAFEFGGGFGGGGGFGGGGGGEG@FFGGFGDFGGGGGFGFGGGGGGGFGGGGGGGGGGGGFFGGGGGGFFGFCEFFFGGGGGDFFFFGGGGGGGGGGGGGGGGGGGGGGGGCFGAFFFGFGFGAFGGGFGGGGGDFGGCCGGGGG:@EGFFGCEGG7;FGFC9CFFFGG7CFGGGF=D=A:GG5CCCCF=F+;<=AEFCC)+;79F:)9EDGGF9FCEFBFF:FGG1C4?BFFFF<DBF?060<>A<<>???)).7:47)8<)4AA?6<68<A<*<=-<)
@M02352:288:000000000-CKWC8:1:1101:16758:5551 2:N:0:TACGCTGC+CGTCTAAT
TAATCTTGCGACCGTACTCCCCAGGCGGAATGCTTAATCCGTTAGGTGTGTCACCGAATAGCATGCTACCCGACGACTGGCATTCATCGTTTACGGTGTGGACTACCAGGGTATCTAATCCTGTTTGCTCCCCACACTTTCGCACCTCAGCGTCAGTATCGAGCCAGTGAGCCGCCTTCGCCACTGGTGTTCCTCCAAATATCTACGAATTTCACCTCTACACTTGGAATTCCACTCACCTCTCTCGAACTCTAGACTTCCAGTATGAGAGGCTGTTCCAG
+
9EBECFGGGGGEGG;CGGGGGGGGGGGGGGGGGGGGGGFGGGGGGGGGGGGGGGGGGGGGFGGGCFGGGGGGGGGGGGGGGGFGGGAFFFGGGGGGGGGEFGGGGGGGGGGG?DGFCGFGFGGGGGGFAGGGGGGGGGGGGGGGGGGGGGGGGGGGGCFFECEDGCGGGGFGGDGDGGGFFCCGGGGGGCEGGEF@@ABGFGFF?FFGCEFDGA?FE))3>FFFGG:*6BFFFFF6?B?F3:B?FF:08?:44<<FF2=>AB9A)):2<28(((04@9<:6
@M02352:288:000000000-CKWC8:1:1101:17382:5572 2:N:0:TACGCTGC+CGTCTACT
TAACGTTGCGGCCGTACTCCCCAGGCGGTATACTTATCGCGTTAGCTTCGCTACTCACGGCTTAAAGCCACCAACAACTAGTAGACAGCCGTTACGTCGTGGACTAACAGGGTATCCAAACCTGTTTGCTCACCACCCTTTCGGCCATGAACGTTCGTACATACGTCGTAGCCTGCCTTCGCCATCGGGATTCTGTGTATTATCTTTGCCTTTCACCGCTACACCACACATTCTATCTACTTCCATATGACTCAAGGCCACCAGTCACAAAGGCCGTTCCA
+
,B,C,CFGG:F:B:FCGGGGFGCEG8FF:+CFGFGGAFGGEGG:CFGA,6C:FF<FF<FEEF+C,5,:C,C,9,C@,AFFAE9<AA,9,++B=:++,8+6+B+,,8,BA,BCA37,3,A,+@>,CA,,>,,,:D,++++@D7++4@**,6,,,*,,**,4*7@?,7,4><1*?:**8*+;):*=/6:8*C5<*5+7.13+++++)+132++;7+66;2(,47<)*/(*->)*9=45>4<A264><<><)69494:*)(),-80())))-),.4()()-3(.
@M02352:288:000000000-CKWC8:1:1101:18868:5580 2:N:0:TACGCTGC+CGTCTAAT
TAACCTTGCGGCCGTACTCCCCAGGCGGTCTACTTAGTGCGTTAGCTGCGCCACTAAGACCTCAAGTGTCCCAACGGCTAGTAGACATCGTTTACGGCGTGGACTACCAGGGTATCTAATCCTGTTTGCTCCCCACGCTTTCGTGCCTCAGTGTCAGTATTTGTCCAGGTAGCCGCCTTCGCCACTGATGTTCCTTCCAATCTCTACGCATTTCACCGCTACACTGGAAATTCCACTACCCTCTACAATACTCTAGTTTGCCAGTCCAAAATGCAGTTCC
+
,CEFFGGGGGGCCCFFGGGGGGGDGFEGGGGFGGGGFCDGGGGGGGGEGGGGGGDCEGDF,FGGGGFF<FFFGGGEGGGGGGGG<FGGFFGGGGGDGGGGGCGGGFGGGGGGG8FGGGGGGGGGGGGDFEGGGEGGGGGGGGGG6CCGGGF,@FGGGD9FGGG;,@,>CCC>DCDGGGGFFGCC<6FE@?@>F6:?);FGFGFC<;F7DC>CGFFFGFFB;FFFGC(93*9F?FAA2::?<<<<AD444<?A?9>F9A?><AFBB))44902544)99A)
@M02352:288:000000000-CKWC8:1:1101:9906:5583 2:N:0:TACGCTGC+CGTCTAAT
CAATCTTGCGATCGTACTCCCCAGGTGGGACACTTATCACTTTCGCTTAGTCACTGAGATAAATCCCAACAACTAGTGTCCATCGTTTACGGCGTGGACTACCAGGGTATCTAATCCTGTTCGCTCCCCACGCTTTCGTCCATGAGCGTCAGTATATACGTAGTAGACTGCCTTCGCAATCGGTATTCTAAGTAATATCTATGCATTTCACCGCTACACTACTTATTCTATCTACTTCCGTATAACTCAAGTCAACCAGTATCAAAGGCAGTTCCATAGTT
+
FFEFGGGGGGGGGGGGGGGGGGGGGGFGEGGGGGGGGGGGGGGGGGGGGGGGGGGGGGGGGGGGGGGGGGGGGGGGGGGGGGGGGGGGGGGFGGGGGGGGGGGGGCFFGGGGGGGGGGCGFDGGGGGGGGGFGGGGGGGGGGGFGGGGGGGGGGGGGGGGGGGGGCEGGFGGGGGGGGGAAGCEGGFFFGDD9EFFFFFGFFFGFFCGGGCCDEFEGFFEEFEFGCEGFFFF@FFFCFFFFFFEFFCEFF39;EEFFBFB<6AAF<ABBBFFFFFAFBFBA
@M02352:288:000000000-CKWC8:1:1101:7691:5595 2:N:0:TACGCTGC+CGTCTAAT
TAACCTTGCGGCCGTACTCCCCAGGCGGTCTACTTAATGCGTTAGCTTTGAAAAACAGAACCGAGGTTCCGAGCTTCTAGTAGACATCGTTTACGGCGTGGACTACCGGGGTATCTAATCCCGTTTGCTCCCCACGCTTTCGTACATGAGCGTCAGTGTTGACCCAGGTGGCTGCCTTCGCCATCGGTATTCCTTCAGATCTCTACGCATTTCACCGCTACACCTGAAATTCTACCACCTTCTATCACACTCTAGTTTGCCAGTTCGAAATGCAGTTCCC
+
EEDFFGGGGGGGGGGGGGGGEGGGGGGGFGGFGGGGDGFGGGGGGGGGGGGGGGGGGGGFGGGGGGGGGGGGGGEFGAFGGGGGGGGGGGGGGGEGGGGGGGGGGGGGGCFFGGGGGFGGFGGGGGGGGGGGGGGGG?CFGDFFGGGFFDFGGGDGGGFGFGGGGFFDGGGGGGGFFGGFFGGGGGGCEFGFGFCA3@=CA7FGCFF)*28CFFAFGFFFBFFFGGFD89=BFFBA2>:17>>B24:AA:((6<-*66FA26:446(173:AA<=<F2A)
@M02352:288:000000000-CKWC8:1:1101:12708:5615 2:N:0:TACGCTGC+CGTCTAAT
TAACCTTGCGGCCGTACTCCCCAGGCGGTCTACTTAATGCGTTAGCTTTGAAAAACAGAACCGAGGTTCCGAGCTTCTAGTAGACATCGTTTACGGCGTGGACTACCGGGGTATCTAATCCCGTTTGCTCCCCACGCTTTCGTACATGAGCGTCAGTGTTGACCCAGGTGGCTGCCTTCGCCATCGGTATTCCTTCAGATCTCTACGCATTTCACCGCTACACCTGAAATTCTACCACCCTCTATCACACTCTAGTTTGCCAGTTCGAAATGCAGTTCCC
+
GGGGGGGGGGGGGGGGGGGGGGGEGGGGCFGGGGGGGGGGGGGGGGGGGGGGGGGGGGGGGGEGGGGGGGGGGGGGFFFGGGGGGFFGGGGGGGDGGGGGG@CDGFFGGGGGGGGFFGGGFGGGGGGGCCFGGGGCEGGGGGGGGEGGFFGGGG5CGGGGC2CFGFG*4CCGFGGFFGD>BDG5<=EEGFGDGCCE@FAFFGFGFF>G3EDGGFBFGDBFBF?FGF:F<@@FF?AA4:?BB?:3<A<DA?:09<484<62)4)46<1(3(44)-*.7)<)
@M02352:288:000000000-CKWC8:1:1101:14459:5617 2:N:0:TACGCTGC+CGTCTAAT
CAGTCTTGCGACCGTACTCCCCAGGTGGGATACTTATCACTTTCGCTTAGTCACTGAGTCGAAACCCAACAACTAGTATCCATCGTTTACGGCGTGGACTACCAGGGTATCTAATCCTGTTCGCTCCCCACGCTTTCGTCCATGAGCGTCAGTATATACGTAGTAGACTGCCTTCGCAATCGGTATTCTAAGTAATATCTATGCATTTCACCGCTACACTACTTATTCTATCTACTTCCGTATAACTCAAGTCAACCAGTATCAAAGGCAGTTCCATCGTT
+
GGGGGGGGGGGGGGGGGGGGGGGGGGGGGGGGGGGGGGGGGGGGGGGGGGGGGGGGGGGGGGGGGGGGGGGGGGGGGGGGGGGGGGGGGGGGGGGGGGGGGGGFCGGGFGGGGGGGGGDGFGGGGGGGGGGGGGGGGGGGGGGFFDEGGGGGGDFAFEGGGGGGGGGGGCFGGGGGGGGDFGGEGGGGGGGGGFFFFFFGFGFCFFCGGGFGCB>AEF@FFFFFGGFGFFAFFFFFFFEF@D@EEFFFFB?A>FF?B25AA2<2:<>0878(6-9<*6?62
@M02352:288:000000000-CKWC8:1:1101:6001:5619 2:N:0:TACGCTGC+CGTCTAAT
TAATCTTGCGACCGTACTCCCCAGGCGGTCTACTTAACGCGTTAGCTCCGAAAGCCACGGCTCAAGGCCACAACCTCCAAGTAGACATCGTTTACGGCGTGGACTACCAGGGTATCTAATCCCGTTTGCTCCCCACGCTTTCGTACATGAGCGTCAGTGTTGACCCAGGTGGCTGCCTTCGCCATCGGTATTCCTTCAGATCTCTACGCCTTTCACCGCTACACCTGAAATTCTAACACCCTCTATCCCACTCTAGTTTGCCAGTTCGAAATGCAGTTCC
+
FCGGGGGGGGGGGGFGGGGFGGGDFGGGCGGGGGGGGGGEFGGGCFGFCFEGGFFGGGGFDCFGGGGGGGGGGGGGG=FGGGFGFGGGGGGGGGGD?ECGGGGGGGGC,DGE>>FFFGGG9FFDGGF@EGFGGGGEGGCECGGGGGGGGB6,:**88D,@@,@DECG>5,4CFCDDC=CFFDGGCGGGEFCFFC6?A6CFF87:77FG3*8CF?BFG)((373?FF02)09*0/)).8>:2:?4>4-(,.40(46/<415:2.)4)5:1:382)9)1)).
@M02352:288:000000000-CKWC8:1:1101:9406:5625 2:N:0:TACGCTGC+CGTCTAAT
CGGCCTTGCGACTGTACTCCCCAGGCGGGGTACTTAAAACATTAGCTCCAGCAAAGAAAGCATAGGACTCCCTCTGCCTAGTACCCATCGTTTACGGCGTGGACTACCGGGGTATCTAATCCCGTTTGCTCCCCACGCTTTCGTACATGAGCGTCAGTGTTGACCCAGGTGGCTGCCTTCGCCATCGGTATTCCTTCAGATCTCTACGCATTTCACCGCTACACCTGAAATCCTACCACCCTCTATCACACTCTAGTTTGCCAGTTCGAAATGCAGTTCC
+
GDGGGGGGGGEGGGGGGGGEDFFEEFDG:FGGGGGGGGGGGGFGGGFGGGFGGEFGFEFGFFGGGGGGFFGGFGGGGGGFGGGGGGGGGGGGGGGGGGEGGGG@DFEGGGGGGGFGGGGGFGGGFGGEFGGFGGGECCEGGGGGGGGF=DGGGGGGGCFGGGFGGFGGCGCFGGGG44+AFGGGGGGGG**7D?FCFFFF4C=FFFFCGGFDGFBFGFFBFF<FFG:*4?F*)0)5.))41:::-<>2))5:BFAF447)67482<>2::?B<47216<D
@M02352:288:000000000-CKWC8:1:1101:7315:5630 2:N:0:TACGCTGC+CGTCTAAT
CAGTCTTGCGACCGTACTCCCCAGGTGGGATACTTATCACTTTCGCTTAGTCACTGAGTCGAAACCCAACAACTAGTGTCCATCGTTTACGGCGTGGACTACCAGGGTATCTAATCCTGTTCGCTCCCCACGCTTTCGTCCATGAGCGTCAGTACATACGTAGTAGACTGCCTTCGCACTCGGTATTCTGTGTAATATCTATGCATTTCACCGCTACACTACACATTCTATCTACTTCCTTATAACTCAAGTCAACCAGTATCAAAGGCAATTCCATCGTT
+
@<@66CFEFGFCCGCFCFGGFCD@DGGGGFFGGGGAEFDFGGFFFGGFB@FFFGGCA<@FBFCCC8B:FGGAF8FAFGGGGG<FFEFFCC?F:=>>FECFF,ECF+:BEFA?EFGF,,AEFFEGDGGGGEGGG:EGG>@=ECCAC8=C98?E9;@<AFFGGD,@A97;;D?>C,;CDD**3CC99FFGFGFFF<+/9C8+1:87<FFGGGFG4=6BGF311;@)06<F3A6@+89<C6))9??<C</44>7AAAAF::>6>9AA)6).(.((..64/53<8
@M02352:288:000000000-CKWC8:1:1101:12108:5631 2:N:0:TACGCTGC+CGTCTAAT
TAATCTTGCGACCGTACTCCCCAGGCGGAATGCTTAATCCGTTAGGTGTGACACCGAACAGTATACTGCCCGACGTCTGGCATTCATCGTTACGGTGTGGACTACCAGGGTATCTAATCCTGTTTGCTCCCCACACTTTCGTACCTCAGCGTCAGTATCGAGCCAGTGAGCCGCCTTCGCCACTGGTGTTCCTCCGAATATCTCCGAATTTCACCTCTACACTCGGAATTCCACTCACCTCTCTCGAACTCAAGACCAGGAGTTTAGGAGGCAGCTCCAGG
+
FEEFGAGDGGGGDGGGGGGGGGGCCFC:@@FGGGGFFFGGEFGGGGGGGGGGGGGFGEGGGGGGGGGFFGGE@GDFGGGGGFGGGFFGGGGGDC@=DCG@FF9FGGF<CFG,AFF;=DFGGDFEGFFDEFGGGGGGGG9FEFGFE@EC<EGGGGDFAFG87B8>,>F9CFGGGDCDCCFFB4E?6EEGGGFG7<F@0.8*+;C+75>*9:AF:FE6E*)9>5)5599C<FF6*9-.(5:7?)3<?0,,((.<(<)7:B>:01:0).4)53(,(4).9(,58
@M02352:288:000000000-CKWC8:1:1101:22917:5632 2:N:0:TACGCTGC+CGTCTAAT
TAACCTTGCGGCCGTACTCCCCAGGCGGTCAACTTAGTGCGTTAGCTGCGCCACCCACGACTCAAGGTCACAGACGGCTAGTTGACATCGTTTACGGCGTGGACTACCAGGGTATCTAATCCTGTTTGCTCCCCACGCTTTCGTGCCTCAGTGTCAGTATTTGTCCAGGTAGCCGCCTTCGCCATCGGTATTCCTTCAGATCTCTACGCATTTCACCGCTACACCTGAAATTCTACCACCCTCTATCACACTCTAGTTTGCCAGTTCGAAATGCAGTTCC
+
FCEFFGGGGGGGGGGGGGGGGGGGGGGGCDGGGGGGGGGGGGGGGGGGGGGGGGGGGGGGGGGGGGGGGGGGGGGGGGGGGGGGGGGGGGGGGGGGGGGGGGGGGGGGGGGGGGGGGGG9DGGGGGGGGGGGGGGGGGGGGGGGGGGGGGGGGGGGGGD;DGFGGGGFGGGGCGGGGGGFFGGGGFGGGGG7CCFCFFF78<7CEFFGGG>DGFFFFEFB9EFF75:C?BFFFFDFF?FFFFFF><FFFFFFFAF?>AFFFFF?>AA:6BB?BF=<B<BA
@M02352:288:000000000-CKWC8:1:1101:19178:5667 2:N:0:TACGCTGC+CGTCTAAT
TAACCTTGCGGCCGTACTCCCCAGGCGGTCAACTTAGCGCGTTAGCTACGCCACCCACAGATCAAGTCTACAGACGGCTAGTTGACATCGTTTACGGCGTGGACTACCAGGGTATCTAATCCTGTTTGCTCCCCACGCTTTCGTGCCTCAGTGTCAGTCTTTGTCCAGGTAGCCGCCTTCGCCACTGATGTTCCTTCCAATCTCTACGCATTTCACCGCTACACTGGAAATTCCACTACCCTCTACAAAACTCTAGTTACCCAGTTCAAAATGCAGTTCC
+
GFFGGGGGGGGGGGGGGGGGGGGGGGGGGGGGGGGGGGGGGGGGGGGGGGGGGGGGGGGGFGGGGGGGGGGGGGGGGGGGGGGGGGFGGGGGGGGGCGGGCCEGGGGGGGGGGGGGFGGGGGG<FGGGGGGGGGGGGGGGFDGGGGGFFGGGGGGGGGGGGGGGGGGGGGGGGCGGGGGFFGGGGGGFGGGGGFFFFFFGFFFGFFFGGGBCCF?FCB609EFFGG?F:*@FFF2<2:?F??B724:7>0:B7AF45<FDD:DFFFFAA2AA)4=9F<A>
@M02352:288:000000000-CKWC8:1:1101:12280:5679 2:N:0:TACGCTGC+CGTCTAAT
CAGTCTTGCGACCGTACTCCCCAGGTGGGATACTTATCACTTTCGCTTAGTCACTGAACCGAAGTCCAACAACTAGTATCCATCGTTTACGGCGTGGACTACCAGGGTATCTAATCCTGTTCGCTCCCCACGCTTTCGTCCATGAGCGTCAGTACATACGTAGTAGACTGCCTTCGCAATCGGTATTCTGTGTAATATCTATGCATTTCACCGCTACACTACACATTCTATCTACTTCCATATGACTCAAGTCAACCAGTATCAAAGGCAGTTCCATAGTT
+
GGGGGGGGGGGGGGGGGGGGGGGGGGGGGGGGGGGGGGGGGGGGGGGGGGGGGGGGGGGGGGCGGGGGGGGGGGGGGGFGGGGGGGGGGGGGGGGGGGGGGGGGGGGGGGGGGGGGGGGGGGGGFGGGGGGGGCGGGGGGGGGFFFFGGGGGGGGFGGGGGGGGFFFGGGGGGGGGGDGFFGDEGGGGGGGGGFBC4BFGFGFGFFFGGFFGDF@FGFDFFFFFGGFGFFFFFFFFE?@EFFF?FABF7:7A<AFF:?5<AFDA9ABF:?BBA96AF<?>6
@M02352:288:000000000-CKWC8:1:1101:21222:5730 2:N:0:TACGCTGC+CGTATAAT
CAATCTTGCGGGCGTACTCCCCAGGCGGTCAACTTAGTGCGTTAGCTGCGCCACCCACGACGCAATGCCACAAACGGCTGGTTAACGTTGTTGACGTGGTGGACTACGGGGTCTGATACTCCTGTTTCCCCCCCACGCTTTCGTGCCTCAGCATTATTATTTGTCTAGGTAGCCTTCTTCGCCACTGTTCTTTCTTCCATATTCTCCCCATTCCACCACTAAACAGGATATGCCCCTACCCCCTACACTTCTCTAATCCGCCATCTTGAAATGCCTTACC
+
,C,,CDFEFG++@@CEGGFGFFFGGFCE++,9EFGG,CFGGGGGGGGA8F@F@FA,CCFC:+4+8+5,BF=,,??F++F++B,8?B+:A?8:,5AF+3+33+<FEGG++++88,3,5,,,83=,EFC;;,@<F@*1**1;C74;*;FCFC??,,1,,5,++72++,7+:<+??7+*;*2;)*=**3<;7+>++)9))06:***2:*9***0*29-/*).(())0:*(/)***99(,-(31(-(-1(4()).-.)692)*((((-()))-)))))))1)(,
@M02352:288:000000000-CKWC8:1:1101:26982:5745 2:N:0:TACGCTGC+CGTCTAAT
CATTCTTGCGAACGTACTCCCCAGGTGGGATACTTATCACTTTCGCTTAGCCACTCAGCCTTACGGCCGAACAGCTAGTATCCATCGTTTACGGCGTGGACTACCAGGGTATCTATTCCTGTTCGCTCCCCACGCTTTCGTCCATGAGCGTCAGTACATACGTAGTAGACTGCCTTCGCACTCGGTATTCTGTGTCATCTCTATGCATTTCACAGCTACACTACACATTCTATCTACTTCCATATGACTCAAGTCAACCAGTATCCAAGGACTTTCCATAT
+
FFGGFGG9CEF@@FFGGFGGGDG:DCCDGCDGGGGCDFCFFF<<FCFFGFGGGCFGCGGGGGFGGDCGGGGGGGD<FFGGGCDGFF@FGGGFECGGGCFGGGGGFFGGCFEDFGG9,CEE>FFGGCGFB@8AC7CGGGGD3+@EAFGFFGGEG>,,@EB=FFG,>>9,EGGGGGGGGGG**2>*9CFFGFEFD7+*08+:@@A17AAGCFFDD+/=F+)73:4AGG@GCF@6:CE5)73)/92644<)<ABF746=AAFB04)64).38(((()1)944))
@M02352:288:000000000-CKWC8:1:1101:26052:5760 2:N:0:TACGCTGC+CGTCTAAT
CAATCTTGCGCTCGTACTCCCCAGGTGGGACGCTTATCACTTTCGCTTAGTCACTGAGATATATCTCAACAACTAGTGTCCATCGTTTACGGTGTGGACTACCAGGGCCTCTAATCCTATTCCCTTCTCACGCCTTCGTTCATGAGCGTCAGTCCATACGTAGTACACTTCATTCGCATTCGGTATTCTGTGTACTCTCTATGCATTTCATTGCTACACTACACCTTCTATCTACTCCCATATCACTCATGTCAAACAGAACCAAAAGCCACTCCAAATTT
+
GF<9CFEFG7++8@FFGGGGGGGGGFFF:F@+@BFGDFFGFGGGGGGG,C<FFG<CE<:C<,,,C5CCFF9<CFEE<,6:9C<,,B<@<BC,,,4,,5BF4,?F,@++4+:EE9A9EE,4EG,CF9,,>E;,B+4+C+6,8,@:9,D+@6E+@,,@:,,,C>,B=,3,>,9,37?CG6+:FF,4;*,,@@,+?*4;8=*;=F9;*=:+5,+25@*=D*)*0;4)08);0:8+410*)05:4(8*)1).6)1.))/37;),.3((/((,(/(((,)/)-)..
@M02352:288:000000000-CKWC8:1:1101:26196:5765 2:N:0:TACGCTGC+CGTCTAAT
CAATCTTGCGATCGTACTCCCCAGGTGGGACACTTATCACTTTCGCTTAGTCACTGAGATAAATCCCAACAACTAGTGTCCATCGTTTACGGCGTGGACTACCAGGGTATCTAATCCTGTTCGCTCCCCACGCTTTCGTCCATGAGCGTCAGTACATACGTAGTAGACTGCCTTCGCAATCGGTATTCTGTGTAATATCTATGCATTTCACCGCTACACTACACATTCTATCTACTTCCATATGACTCAAGTCAACCAGTATCAAATGCAGTTCCATAGTT
+
GFFFGFFGFGGGGGGGGGGGGGGGGGGGGGGFGGGFGGFGGGGGGGGGGGGGGGGGGGGGGAFGGGGGGGGFGGCFFAEA<EFGGGGGGGGGGGGGGGGGGGFGCEEFGFGGGGGGCFAFFGECEGGGEFGCFGDGGGGGGGGGCFGGGGGGGGGGGCFGGGGGEECGGCCD99DGGGCBFGEGGGGGGGGDF6=EEFFGFD6CEFA>DCCFG>9BDF=C@AFFCGEGFCCAFFEFF?3>EFF379CEF;@FC?6A30;<BBFBBA)<2:4<5<*6@2446
@M02352:288:000000000-CKWC8:1:1101:15760:5765 2:N:0:TACGCTGC+CGTCTAAT
CAATCTTGCGATCGTACTCCCCAGGTGGGACACTTATCACTTTCGCTTAGTCACTGAGATAAATCCCAACAACTAGTGTCCATCGTTTACGGCGTGGACTACCAGGGTATCTAATCCTGTTCGCTCCCCCCGCTTTCGTCCATGAGCGTCAGTACATACGTAGTAGACTGCCTTCGCAATCGGTATTCTGTGTAATATCTATGCATTTCACCGCTACACTACACATTCTATTTACTTCCATATGACTCAAGTCAACCACTATCAAAGGCAGTTCCATAGTT
+
GGGGGGGGGGGF@FGGGGGGGGGGGGDFGGGGGGGGFGAGGGGGGGGGGGGGGGGGGGCF<FDFDFGGGGGGGGGFFGGGGGGFEFGGGGGDCFFGGEGGGGGGGGGF,EEFGFFDGG9FEFEGDFFFG8B+@C>BDCFEGCGDAEFGGGGGDCC:;EGGFCFCCBFEFDF6@ECCGDDDFF*;CCGFGGGCCC>5?FFGFGCGF61BC@+:9B6DGFFEF4)=*>CCCF7+;@55C6AC<67)54)-.284<B)?(8)(.4<AAD2(4(-(.66-7545)
@M02352:288:000000000-CKWC8:1:1101:22469:5818 2:N:0:TACGCTGC+CGTCTAAT
TAACCTTGCGGCCGTACTCCCCAGGCGGTCTACTTAATGCGTTAGCTTTGAAAAACAGAACCGAGGTTCCGAGCTTCTAGTAGACATCGTTTACGGCGTGGACTACCGGGGTATCTAATCCCGTTTGCTCCCCACGCTTTCGTACATGAGCGTCAGTGTTGACCCAGGTGGCTGCCTTCGCCATCGGTATTCCTTCAGATCTCTACGCATTTCACCGCTACACCTGAAATTCTACCACCCTCTATCACACTCTAGTTTGCCAGTTCGAAATGCAGTTCCCA
+
AFFGFGGGGGGGGGEEFDGGG7@@FFDGFFFFFGGGGGGGGGGGGGCFGGFCFGGEFGGGFGGDECFFCFGGGGEFGGGGCEFEFGGGGFFGGFCFEDFGGGGGGEFEEGG@FFGGGGFGGGGGGGGGGG7BFCFG7EEFGGGGGGGFFGGGGGG5>DCFCGDFFG7EFEGGGEGCGFFFDCEEGGGCF=CDC<:>E6A+6:=7718CDEBCDB>485(77=3;CFFF78@?@F444?:?6:7ADF>5<B:3>A<@B>F<)67>A>(88<14:AFD4927)
@M02352:288:000000000-CKWC8:1:1101:8881:5821 2:N:0:TACGCTGC+CGTCTAAT
TAATCTTGCGACCGTACTCCCCAGGCGGAATGCTTAATCCGTTAGGTGTGTCACCAACAAGCATGCTTGCTGACGACTGGCATTCATCGTTTACGGTGTGGACTACCAGGGTATCTAATCCTGTTTGCTCCCCACACTTTCGTACCTCAGCGTCAGTATCGAGCCAGTGAGCCGCCTTCGCCACTGGTGTTCCTCCAAATATCTACGAATTTCACCTCTACACTTGGAATTCCACTCACCTCTCTCGAACTCAAGACCAGGAGTTTTGGAGGCAGTTCCAG
+
FF@FGGGGGGGGGGGGGGGGGGGGGGEGGGGGGGGGGGGGGGGGGGGGFFGGGGGGGGGGGGGGGGGGGGGGGGGGGGGGGGGGGGGGGGGGGGGGGGGGGFFFGGGGGGGEFGGGGGGGGGGGGGGGGGGGGGGGGGGGGGGGGGGGGGGGGGGGGGGGGGGEGGGGGGGGGGGGGGGFFG5EGGGGFGGGGEFFFF4CACFFEFF39E>CDFEBFF@<EF@FDF36;6;FFFFFFFBF<??BDFB?0:048:>FBBFBFF67:AA?FFFFF<>??A4>4
@M02352:288:000000000-CKWC8:1:1101:18381:5853 2:N:0:TACGCTGC+CGTCTAAT
CAATCTTGCGATCGTACTCCCCAGGTGGGATACTTATCACTTTCGCTTAGCCACTCAGCCTTACGGCCGAACAGCTAGTATCCATCGTTTACGGCGTGGACTACCAGGGTATCTAATCCTGTTCGCTCCCCACGCTTTCGTCCATCAGCGTCAGTATATTGTTAGTGATCTGCCTTCGCAATCGGTATTCCATGTAATCTCTAAGCATTTCACCGCTACACTACATATTCTAACCACTTCACAATAACTCAAGACTAACAGTTTCAAAGGCAGTTCCACAG
+
FGDCFGGGGGGGGGGGGGGGGGGGGGGGGGGGGGGGGGGGGGGGGGGGGGGGGGGGGGGGGGGGGGGGGGGGGGGGGGGGGGGGGGGGGGGGEGGGGGGGGGGGGGGGEGGGGGGFGGGGGGGGGGEFGGGGGGGGGGFEGGGGGGGGGGGGGGGGGGGGGGGGGGGGGGGGGFFFFCDEFGGGGGGGG@EFC6C<CFF>=FFDEFFGGGFGGF?FGFB3=FFFFGEC<AFFAFFFDEEF?EEEDA7?FFFFFA<@D?F?BFB2<4:A)40712*)8)67(
@M02352:288:000000000-CKWC8:1:1101:10512:5857 2:N:0:TACGCTGC+CGTCTAAT
TAATCTTGCGACCGTACTCCTCAGGTGGATAACTTAACGCGTTAGCTACAGCACTGCACCAAAGTGCAACACTTAGTTATCATCGTTTACGGCGTGGACTACCAGGGTATCTAATCCTGTTCGCTCCCCACGCTTTCGTCCATGAGCGTCAGTACATACGTAGTAGACTGCCTTCGCAATCGGTATTCTGTGTAATATCTATGCATTTCACCGCTACACTACACATTCTATCTACTTCCATATGACTCAAGTCAACCAGTATCAAAGGCAGTTCCATAGTT
+
9FFGGGGGGGGGGDGGGGGGGGGGGGGGGGGGGGGGGGEGGGGDGGGGGFEGGGGFGGGGGF8FGGGGGGGGFGGCFGGGFFGG8AFFGDFBFG>EGGGGGGGGEEGGGGGGGGGAEGCGGGGGGF:7CGG:FF+FFEGGGG:=E,DGCGE>DFGGG9>EFC7>BFFFGC?F:ADGGGDEFG>GDGCCGGEFGFF?EFFGFGFGEF6CFFFGGB6):A8);F@FGF?C37AF@CEFFF3>EE)16>7C?B<.44)=31>9)-5:>464(,-22<*4=9065
@M02352:288:000000000-CKWC8:1:1101:8787:5863 2:N:0:TACGCTGC+CGTCTAAT
TAATCTTGCGACCGTACTCCCCAGGCGGTCTACTTAATGCGTTAGCTTTGAAAAACAGAACCGAGGTTCCGAGCTTCTAGTAGACATCGTTTACGGCGTGGACTACCGGGGTATCTAATCCCGTTTGCTCCCCACGCTTTCGTACATGAGCGTCAGTGTTGACCCAGGTGGCTGCCTTCGCCATCGGTATTCCTTCAGATCTCTACGCATTTCACCGCTACACCTGAAATTCCACTACCCTCTACAATACTCTAGTTTGCCAGTTCAAAATGCAGTTCCC
+
FFCFGGGGGGGGGGGGGGGGGGGEGGGGFGGGGGGGGFGGGGGGGGGGGGGFGFGGGGGGGGGGGGGGGGGEEGGGGGGCFFGGGGGGGGGGGGGGGGGGGGGGGGGGGGGGGGGGGGGGCFGGGG>FGGGGGGGDGGGGGEGCEEFDGGFEEGGGGGGGGGGGGGCCG7CFFGGGGGGFFDEGGGGGEGGGGFFFFFFFFCFG36FGDGFFGFFFEDBFF=?FFGB44@FFF4227?0:7?7A><8<)8)))6<BF<=<2<::AB9<<<)-44=AFA4>
@M02352:288:000000000-CKWC8:1:1101:4730:5868 2:N:0:TACGCTGC+CGTCTAAT
CAATCTTGCGATCGTACTCCCCAGGTGGGACACTTATCACTTTCGCTTAGTCACTGAGATAAATCCCAACAACTAGTGTCCATCGTTTACGGCGTGGACTACCAGGGTATCTAATCCTGTTCGCTCCCCACGCTTTCGTCCATGAGCGTCAGTACATACGTAGTAGACTGCCTTCGCAATCGGTATTCTGTGTAATATCTATGCATTTCACCGCTACACTACCCATTCTATCTACTTCCATATAACTCAAGTCAACCAGTATCAAAGGCAGTTCCATAGTT
+
FF<FEGGGGGGGGGGGGGGGGGGGGGGGGGFGGGGGGGGGGGGGGGGGGGGGGGGCGG9FGG9<FFGGGGGGGGGGGDGGGGGGGGGGGGGFDGGG7FGGGGGGGGGGGFGGGGGGGGCGGG=FGGGGGFGFFECFGGGGGEGGGGGGGGGGGGGGGGGFGGGGGGGGGGGGGFGGGDGFFGCEDFGGG:=CFEAE6BAGFGFFACFG79FGGD=B8ABEFF()0;>G?+8@FFFFFCE3CEE)<>EEFF@FE<EFD;)74:AAFBB70<02<9FA?<0<<
@M02352:288:000000000-CKWC8:1:1101:18392:5871 2:N:0:TACGCTGC+CGTCTAAT
CAATCTTGCGATCGTACTCCCCAGGTGGGATACTTATCACTTTCGCTTAGCCACTCAGCCTTACGGCCGAACAGCTAGTATCCATCGTTTACGGCGTGGACTACCAGGGTATCTAATCCTGTTCGCTCCCCACGCTTTCGTCCATCAGCGTCAGTATATTGTTAGTGATCTGCCTTCGCAATCGGTATTCCATGTAATCTCTAAGCATTTCACCGCTACACTCAATATTCTAACCACTTAACCATAACTCAAGACTAACAGTTTCAAAGGCAGTTCCAAAA
+
GFFGFGGGGGGCFDFGGGFGGGGGGGFFGGGFGGGGGGGGGGGGGGGGGGGGGGGGGGGGGGGGFGGFGEGGGGGGGGGGCGGGGGGGGGGGEGGGGGGGGGGGGGGGGGGGGGGCEGGGGGGGGGDGGGGGGGGGGGGGGGGGGGFGGGGGDGEEFGGGGFFFFECEFFFFGFFFF4D??4:CCECFECFFGFFF?FADFGFFFA?F7@B8C=0>C30=3F1;*3)+.;7FFA<)(67))7)74323)6A2)4:6)<?)44::A):AB0:<??@2/)))(
@M02352:288:000000000-CKWC8:1:1101:20294:5952 2:N:0:TACGCTGC+CGTCTAAT
TAACCTTGCGGCCGTACTCCCCAGGCGGTCTACTTAATGCGTTAGCTTTGAAAAACAGAACCGAGGTTCCGAGCTTCTAGTAGACATCGTTTACGGCGTGGACTACCAGGGTATCTAATCCTGTTCGCTCCCCACGCTTTCGTCCATCAGCGTCAGTATATTGTTAGTGATCTGCCTTCGCAATCGGTATTCCATGTAATCTCTAAGCATTCCACCGCTACACTACATATTCTAACCACTTCACAATAACTCAAGACTAACAGTTTCAAAGGCAGTTCCAA
+
EEGGGGGCFGEGEFGGEGGGGGGC?FEECFDGGGGGGGG9FEFGGFGGGFGGGFGGGGFGGGDGGGFGGFGGGGGGGGGGGGGDGGFGEFGGGGGGDEFCCGGFGGGGGDGGCGGG9DBCFGGGFFGG88+DFGGDEEEFFED>EGGGGDFGE5CEFGFCFA2?FDGFFC;FGGGGGGFFEGGGG=:8;FCD7CA4<6AGFGACE@C4CF=+1;70?:;F9@:=<F):)@FF**.4<B03>?BF<)-9>?AF7:3*(9FBF04:<)62<)-3:?>?FAAF)
@M02352:288:000000000-CKWC8:1:1101:12757:5961 2:N:0:TACGCTGC+CGTCTAAT
CAATCTTGCGATCGTACTCCCCAGGTGGGACACTTATCACTTTCGCTTAGTCACTGAGATAAATCCCAACAACTAGTGTCCATCGTTTACGGCGTGGACTACCAGGGTATCTAATCCTGTTCGCTCCCCACGCTTTCGTCCATGAGCGTCAGTACATACGTAGTAGACTGCCTTCGCAATCGGTATTCTGTGTAATATCTATGCATTTCACCGCTACACTACACATTCTATCTACTTCCATATGACTCAAGTCAACCAGTATCAAAGGCATTTCCATAGTT
+
GFDCEGGGGGGGGCFGGGGGGGGGGGDGGGFFGGGGGGGGGGGGGGGGGGGGGGGGGGFFFGGGGGGGGGGGGGFFGFGGGGGGGGGGGGGGGGGGGGGGGGGGGGDFGGGGGGCFGGGGGGCFBFGGDFGGGGGGGGGGGGG8FDFGGGGGFGGGGEGGGGFGDGGGGGGGGGGGCDDFFGGGGGGGGGGCFCFE69@FFF98AFCFF7@GGE9?EFDEFFFFFGFFCAFF67CCEE84<C?)7>5).4)<CEEFDF5ADDBFB<)8?0)5<A*68>:A6
@M02352:288:000000000-CKWC8:1:1101:13495:5971 2:N:0:TACGCTGC+CGTCTAAT
CAATCTTGCGATCGTACTCCCCAGGTGGGACACTTATCACTTTCGCTTAGTCACTGAGATAAATCCCAACAACTAGTGTCCATCGTTTACGGCGTGGACTACCAGGGTATCTAATCCTGTTCGCTCCCCACGCTTTCGTCCATGAGCGTCAGTACATACGTAGTAGACTGCCTTCGCAATCGGTATTCTGTGTAATATCTATGCATTTCACCGCTACACTACACATTCTATCTACTTCCATATGACTCAAGTCAACCAGTATCAAAGGCAGTTCCATAGTT
+
GFCFEGGGGGGGGEGGFGGGGGGDGGDFGGGGGGGGFGGGGGGFEGGGGGDGGGGGGGFFGGGGFGGGGGGGGGGGGGGGGGGGGGGGGGGGGGGGGGGGGGGGGGGFGGGGGGGGGCGGGGGCCFDGCFGGGCEFEGFEGGFGGGFGGGGGGGGGFFGGGGGGGGGFFFFFFACGGGGFFGCEGGGGCFGGGEFFFCFDFCBC5=8CGGFGGFFFGFFF@F3);FEG3@:CFFFCFFE>CEEFCFEE@E<3)7?F@<>AF<B<<AA<(18?AF7>F9?A<
@M02352:288:000000000-CKWC8:1:1101:4069:5986 2:N:0:TACGCTGC+CGTCTAAT
TAACCTTGCGGCCGTACTCCCCAGGCGGTCTACTTAGCGCGTTAGCTTCGCTACTCACAGATTAAATCTACAAACAGCTAGTAGACAGCGTTTACGGTGTGGACTACCAGGGTATCTAATCCTGTTCGCTACCCACACTTTCGCACATGAGCGTCAGTATTTGGCCAGAGAGTCGCCTTCGCCACTGATGTTCCTTCTGATATCTACGCATTTCACCGCTACACCAGAAATTCCACTCCCCTCTCCAATACTCTACTCCACCAGTTCTAAATGACCATCC
+
GFFGGGGGGGGGDGGG@FDGGGGGGF@FFGEGFGGGGGGGGGGGGGGGGGGGGGGGGGGGGGGGGGGGGGGGGGGGGGGGGGGFFFCFGEGGGGGGEGDCEGGGGGGG<FDGG8FFGFGGGGGGGGGGGGGGGGGG8CGGGGGEEGGGF;FGGGGGGGGGGGFGGGFCCFGCFCGGDGGFFGGGGEECCFGFGFFFFFF@F+8:CFFGG55<CFFFC5>@FF)?FF:9<6F?F6>FA7::?:0:?BD?<?79?AA*62)4<:((.6AAFA5A<>FBF08?
@M02352:288:000000000-CKWC8:1:1101:6905:5990 2:N:0:TACGCTGC+CGTCTAAT
CATTCTTGCGAACGTACTCCCCAGGTGGGATACTTATCACTTTCGCTTAGCCACTCAGCCTTACGGCCGAACAGCTAGTATCCATCGTTTACGGCGTGGACTACCAGGGTATCTAATCCTGTTCGCTCTCCACGCTTTCGTCCATGAGCGTCAGTACATACGTAGTAGACTGCCTTCGCAATCGGTATTCTGTGTAATATCTATGCATTTCACCGCTACACTACACATGCTATCTACTTCCATATGACTCAAGTCAACCAGTAACAAAGGCAGTTCCATAT
+
DGGGGGGFCFGGGGGGGGGGGGGGGGGDGGGFGGGGGEFFGGFGG@CD,FCFFGGGFDCGGFGGC=CEGDDEGGDFG<FFCFFGCF:AEGCFG7F=FF+:FFGFF,EBFGFCFGG;;=FDFGFFE7CD+E>,B7FGC?E6D6@EEGF2,5@?@EGFGFF,@FF@8@,,,7@ECGGGGC94:4FFDE=FGGDCGFF<*B1B87CGEAFGGGF:CA(0*86@@=EF4C@D))1@FFFEFC)634<<2)6A>A7344464<F66B2)-.)3((1(((748494)
@M02352:288:000000000-CKWC8:1:1101:4309:5995 2:N:0:TACGCTGC+CGTCTAAT
TAATCTTGCGACCGTACTCCCCAGGCGGAATGCTTAATCCGTTAGGTGTGTCACCGAACAGTATACTGCCCGACGACTGGCATTCATCGTTTACGGTGTGGACTACCAGGGTATCTAATCCTGTTTGCTCCCCACACTTTCGTACCTCAGCGTCAGTATCGAGCCAGTGAGCCGCCTTCGACACTGGTTCTCCTCCAAATATCTACGAATTTCACCTCTACACTTGGAATTCCACTCACCTCTCTCGAACTCTAGACTGATAGTTTTGGAGGCAGTTCCAG
+
F@FFFFGCFGGECGGGGGGGFGGCFFCFGGFFCFGDGEE<@,<BCFDGGGGGFGGGEGGGGFFGGGGCFFF@FE@BFE7?FGGCEGGGGGDFGGGGC@GDEFEC8AFC<B@AC<FFG;FFGG9CD?DBEEFEC8:@EFDAEEG,DE7GG,@@@>*C=E,ECE*3BF>>D>,D8CDDDDGF)9C=6A6@+++3;3A@DF+:A+7;?AFD<58+;ACFFF<@CA34CF7*6F:F88AF??:?2??FF218:68<><26<B4724)6AAA00:0-,354=A)6.
@M02352:288:000000000-CKWC8:1:1101:11390:6014 2:N:0:TACGCTGC+CGTCTAAT
CAATCTTGCGATCGTACTCCCCAGGTGGGACACTTATCACTTTCGCTTAGTCACTGAGATAAATCCCAACAACTAGTGTCCATCGTTTACGGCGTGGACTACCAGGGTATCTAATCCTGTTCGCTCCCCACGCTTTCGTCCATGAGCGTCAGTACATACGTAGTAGACTGCCTTCGCAATCGGTATTCTGTGTAATATCTATGCATTTCACCGCTACACTACACATTCTATCTACTTCCATATGACTCAAGTCAACCAGTATCAAAGGCAGTTCCATAGTT
+
GFGGGGGGGGGGGGGGGGGGGGGGFFDFGGGGGGGGGGGGGGGGGGGGGGGGGGGGGGGGGGGGGGGGGGGGGGGFGGGGGGGGGGGGGGFCGGGGGGGGGGGGFGGGGGGGGGGGGGGGGGEGFGGGGCG@FFEFGGGGGGGFGGG>EGDGGGGGGGGGGGGGGGGGGFGGGGGFG5CBFGGGGGGGGGGGGCEEEFFGFGFGFFFGGGFGG?@DG=@CEFEFC73CCFFFFFEFFFFEECE3?E?E;F@FEFCFFFFBFFFFFAA:::6<94@AFFBF<
@M02352:288:000000000-CKWC8:1:1101:6846:6068 2:N:0:TACGCTGC+CGTCTAAT
TAACCTTGCGGCCGTACTCCCCAGGCGGTCTACTTAATGCGTTAGCTTTGAAAAACAGAACCGAGGTTCCGAGCTTCTAGTAGACATCGTTTACGGCGTGGACTACCGGGGTATCTAATCCCGTTTGCTCCCCACGCTTTCGTACATGAGCGTCAGTGTTGACCCAGGTGGCTGCCTTCGCCATCGGTATTCCTTCAGATCTCTACGCATTTCACCGCTACACCTGAAATTCTACCACCCTCTATCACACTCTAGTTTGCCAGTTCGAAATGCAGTTCCC
+
GFGGGGGGGGGGGFGDFGGGGGGGGGGGGGGGGGGFCFFGGGGGGFGGGG<FFFCFFGCFGGG7FGGFGGGCFGGGGGFFGGGGGGGGGGGGFGGDFEGGGGGGFGGGGGGG@EGGGDFGGGGGGGGGGGGGGCFGGGGGGGGGG>F>CFFGGGDEA@FF7@CFGFFCF7>GGDGGGGG>FGDEGEEG*:EGGFFFFAFGAFFG3F3/9E>FGF97C5>9>6:FDC(*)9@BF*6<:BFF??F2:A2A2::?BF2@AFF<<AD36404(-8-:<*6=AAD
@M02352:288:000000000-CKWC8:1:1101:27313:6088 2:N:0:TACGCTGC+CGTCTAAT
CAATCTTGCGATCGTACTCCCCAGGTGGGACACTTATCACTTTCGCTTAGTCACTGAGATAAATCCCAACAACTAGTGTCCATCGTTTACGGCGTGGACTACCAGGGTATCTAATCCTGTTCGCTCCCCACGCTTTCGTCCATGAGCGTCAGTACATACGTAGTAGACTGCCTTCGCAATCGGTATTCTGTGTAATATCTATGCATTTCACCGCTACACTACACATTCTATCTACTTCCATATGACTCAAGTCAACCAGTATCAAAGGCTGTTCCATAGTT
+
D<@FFGGGGGCG-@CFCFFGDF@,CFF8F,FFFGGCFGGGGGEFEGDGGGGGGGGGAFEFGGGFG<@FEFFGGFFCEFGGG<FGGGGGGGGGEFGGGDGGGGFGGG7BFGGEGGGGGGGGGGGGEE@EGFEGGGEGAEDEEEFFCGGDEE>EDGFGGGGGGGGGGG9FGGCGGGGGDG596CEEFGGGGGGFGFFCCFACFFFGEFFGGC>CGFF5EFF<EFFFGCCFEFFFAFECEC3;CEEEFFE645=CF?EA@<49<>F<BAA??((.54@<*)).6
@M02352:288:000000000-CKWC8:1:1101:25772:6104 2:N:0:TACGCTGC+CGTCTAAT
CAGTCTTGCGACCGTACTCCCCAGGCGGAGTGCTTATTGGGTTTCCTTCGGCACTGAGGTGTATCCCCCCAACACCTAGCACTCATCGTTTACGGCGTGGACTACCAGGGTATCTAATCCTGTTTGCTCCCCACGCTTTCGTGCCTCAGCGTCAGTCACTGTCCCGCAAGGCCCCTTCCCCACTGGTATTCCCCCACATATCTACGCATTTCACCGCTCCCCGTGGTATTCCCCTTCCCTCCCCACCCCCCAAGTTTTGCCGTTTCCAAAGCCATCCCAAA
+
<FGGGGGFGGEGECFFFF9FFGGDDFEF@CGDDFG9CE@,FGCFFGFFEGFGGF<FDFDGF?A6EFFGGG7,B,?@<=FGAFGF8FFCGGG?F:?F@FCD7DF<FF,>F:D<<F3,>;<D;>EEGCFA=@FG8F+@>5:93@8CC;,013*44**7;@FFCFFE,>>E8<*B,=<5CC*;A*?*2;<>?:@G0,=9;3/++;;:C):*9CFC*9>)8<(,(.(0*7(:48=F?F1<(2<),((-((-(((-4(.<*).).)-818)644<,:021(7404.
@M02352:288:000000000-CKWC8:1:1101:21785:6125 2:N:0:TACGCTGC+CGTCTAAT
TAACCTTGCGGCCGTACTCCCCAGGCGGTCTACTTATCGCGTTAGCTTCGTTACTAAGAAATCAAGTCTCCCAACAACTAGTAGACATCGTTTACGGCGTGGACTACCAGGGTATCTAATCCTGTTTGCTCCCCACGCTTTCGCACCTCAGTGTCAGTATCGGTCCCGGTAGTCGCCTTCGCCACTGGTGTTCCTTCCTATATCTCCGCATTTCACCGCTACACAGGACATTCCACTACCCTCTACCGTACTCTAGTTCAGCCGTATCAGGTGCAGTTCC
+
F@FFGCGCFGCEECGGGFGGGGF@8D@:@6@FCGGDGGFEEGGCEF9EF@C,C?F,CCEAEFFF9?FG<EFF8,B<F=AFGFFEGG<<F=DE<DFF=FCGGG+EFGGF,BC+A,=EAE<FFGGGGGGCD,EFGGGGDG+CGFCE88CC:DF;5EAFFGD@CEGCED,>CF*CD<<49*/1:DGEDF7*5;CD>5C<EF6:@C619+=95*:D7FCAF>0(3<<F*715,)/*9@4):(3(4242).<9<::B>>.*6)*).6,,33:<)6).23)5*).6
@M02352:288:000000000-CKWC8:1:1101:8777:6165 2:N:0:TACGCTGC+CGTCTAAT
TAATCTTGCGACCGTACTCCCCAGGCGGAATGCTTAATCCGTTAGGTGTGACACCAACAAGCATGCTTGCTGACGTCTGGCATTCATCGTTTACGGTGTGGACTACCAGGGTATCTAATCCTGTTTGCTCCCCACACTTTCGCACCTCAGCGTCAGTATCGAGCCAGTGAGCCGCCTTCGCCACTGGTGTTCCTCCGAATATCTACGAATTTCACCTCTACACTCGGAATTCCACTCACCTCTCTCGAACTCAAGACCAGGAGTTTATAAGGCAGTTCCAG
+
GFGGGGGGGGGGGGGCFFGGGGGGGGGGGGGGGGGDFGGGGGGGGGGGGGGGGGGGGGGGGGGGGGGGGGGFGGGFGFGDGGGGGGGGGGGGGGGGGFEGGGGGGGGFEFGGGGGGGGGGGGFGGGGGGGGGGDGGGFGGCECEGGGGGGGGGGGGFECGCGGDG@DFEFCFGGGGDDGFFGGG4=FGGGGGGFFFBF>C:DFG3AF*1;:FGFC;+=@E<=@6CG;D<>FFF?ABF??0)4,:<?B:::2<AB7*81><?82::<))6<)512@316--.
@M02352:288:000000000-CKWC8:1:1101:25068:6165 2:N:0:TACGCTCC+CGTCTAAT
TAACCTTGCGGCCTTACTCCCCAGGCGGTCAACTTATTGCGTTAGCTGCGCCACCCACGACTCAAGTTCACAGACGGCTAGTTGACATCGTTTACGGCGTGGACTACCAGGGTATCTAATCCTGTTTGCTCCCCACGCTTTCGTGCCTCAGTGTCAGTATTTGTCCCGGTAGCCGCCTTCGCCACTGATGTTCCTCCCACTCTCTACGCATTTCACCTCTACACTGGAAATTCCCCTCCCCTCTCCCACACTCCAGTCTCCCCGTTCAAAATGCCGTTCC
+
FGFFGGGGGGGGG-CFECFGGGGGGFCEGG7EFGGG@EEEFGFFFGGGGGDGGG@C,=++@FEFFG,9F,C,,CFFCC@CF?BEFFFGGGGGGFGE7>7CFGEFGGGGGGGD==FGG=CFFFF,DFFEFGGFFECFBEGGCGCC*@FGGGG:@EG7,EBEE966??9:**4>?E7C<CGF4CG5CGC+>+>:C<F)6:A*;*+;;7F95EFGGF<FG=?<2@4@72,*(*1=*/)47(32??B7(,(2,(-(((.).)96<:((((,().-8A:)-8:??
@M02352:288:000000000-CKWC8:1:1101:23200:6167 2:N:0:TACGCTTC+CGTCTAAT
TAATCTTGCGACCGTACTCCCCAGGCGGAATGCTTAATCCGTTAGGTGTGTCACCGAACCGTATACTGCCCGACGACTGGCATTCATCGTTTACGGTGTGGACTACCAGGGTATCTAATCCTGTTTGCTCCCCACACTTTCGTACCTCAGCGTCAGTATCGAGCCCGTGAGCCGCCTTCGCCACTGGTGTTCCTCCAAATATCTACGAATTTCACCCCTACCCTTGGAATTCCCCTCACCCCCCTCGCACTCACGACCACGACATTAGGCGGCAGTTTCCA
+
,FG9EFGGGG7@@@FGGGGGGGGGGGGEGGGAFFGGGGCFFGGCFEGDFGDFFGGEGGE+@F7FFG<CFEG=@FC::8+,B<BEF?<F,:BF+B?44?BF7,AB<?A,,:F<FECFCDEFCFAFEG,@FGDFG,@>EFCGF+@@DG7?F,@CEC>>FGFGB<8:>**4CE*,2*:C*:8:>GGG90*>*=;7C)+63)+2+;AF)6)*;*):C*<=*8-(().*9>09)1)1**.2:0?:(((-43(,,49:(((0-75(,2((-664)(((((..9)).)
@M02352:288:000000000-CKWC8:1:1101:26136:6187 2:N:0:TACGCTGC+CGTCTAAT
CAATCTTGCGATCGTACTCCCCAGGTGGGACACTTATCACTTTCGCTTAGTCACTGAGATAAATCCCAACAACTAGTGTCCATCGTTTACGGCGTGGACTACCAGGGTATCTAATCCTGTTCGCTCCCCACGCTTTCGTCCATGAGCGTCAGTACATACGTAGTAGACTGCCTTCGCAATCGGTATTCTGTGTAATATCTATGCATTTCACCGCTACACTACACATTCTATCTACTTCCATATGACTCAAGTCAACCAGTATCAAAGGCAGTTCCATAGTT
+
GEFFFGGGGGGGEFFGGGGGGGGGGGCFGGGGGGGGGGGGGGGGGGGGEGGGGGGGGGGGC9AFGGGGGGGGGGGGGCEGGFGGGGGGGGE:FFGGGGGGGGGGGGGGFGGGGGGGGGFGGGGGGGGGG8ECFGEGGGGGGGFGCDFDGGGEGGGGGGGGGGCC,@3EFFGGGGGGGG5BFGEE4CFGGFGGGEFEFFFFAFFGFFFGGGFGGFFFGFFEFF)00;<FFFFFCFEFFEFEFE<?EFE336<EECEF@D)9<A>4A<A1?(,4>A@)6:)66
@M02352:288:000000000-CKWC8:1:1101:6617:6218 2:N:0:TACGCTGC+CGTCTAAT
TAACCTTGCGGCCGTACTCCCCAGGCGGTCTACTTAATGCGTTAGCTTTGAAAAACAGAACCGAGGTTCCGAGCTTCTAGTAGACATCGTTTACGGCGTGGACTACCGGGGTATCTAATCCCGTTTGCTCCCCACGCTTTCGTACATGAGCGTCAGTGTTGACCCAGGTGGCTGCCTTCGCCATCGGTATTCCTTCAGATCTCTACGCATTTCACCGCTACACCTGAAATTCTACCACCCTCTATCACACTCTAGTTTGCCAGTTCGAAATGCAGTTCCC
+
AFFGGGGGFGGGGGGEFGGGGGGGGFCFGGGFGGGGEFGGGGGGGGGGGGAFGC,FFFGGGGGGGGGGGGGEFGGGGGGGGGGCGAFGCFGGFFGDD7FEGGGGGGGGGDGG@FGGF@FGGGGGGGGGGGGGGFGGEGGFFGFGGEE2,6DCCEE>F9FGC;CCFF7:C::FCGGGGGGFBG5CFE5EDFFFDEF@<F7C6+:C?FFG3EDGGFA?;BB9F=?FF<<0)9@FF@AA>BFF<8:7)-5>)5?:B2)=>F*<B44::94:?FF2<>=<?B<B
@M02352:288:000000000-CKWC8:1:1101:5749:6219 2:N:0:TACGCTGC+CGTCTAAT
TAACCTTGCGGCCGTACTCCCCAGGCGGTCAACTTAGTGCGTTAGCTGCGCCACCCACGACTCAAGGTCACAGACGGCTAGTTGACATCGTTTACGGCGTGGACTACCAGGGTATCTAATCCTGTTCGCTCCCCACGCTTTCGTCCATGAGCGTCAGTACATACGTAGTAGACTGCCTTCGCAATCGGTATTCTGTGTAATATCTATGCATTTCACCGCTACACTACACATTCTATCTACTTCCATATGACTCAAGTCAACCAGTATCAAAGGCAGTTCCA
+
GGGGGGGGFGGGGGGGGGGGGGGGGGGGGGGGGGGGGGGGGGGGGGGGGGGGGGGGGGGGGGGEGGGGGFGGGGGGGGGGGGGGGGDGGGGGGGGGGGGGGGGGGGGGGGGGGFGGGGGDGGG9FGFGGGGCGGFFGGGGGGGGGGGGCF,<CGGGEGGDGGGGGFCFEFGGGFGGGGGFFGGCD?>EG5FCFFFFFFA7A@FGEFFGGGFGGFEFGFFFBFBFGGF686FFFFFAAAAAAAADFFAFD<AFB:0=<B?A<?<?A9AA2)).8<:?FFFB)
@M02352:288:000000000-CKWC8:1:1101:23841:6222 2:N:0:TACGCTGC+CGTCTAAT
TAATCTTGCGACCGTACTCCCCAGGCGGAATGCTTAATCCGTTAGGTGTGTCACCAACAAGCATGCTTGCTGACGACTGGCATTCATCGTTTACGGTGTGGACTACCAGGGTATCTAATCCTGTTTGCTCCCCACACTTTCGTACCTCAGCGTCAGTATCGAGCCAGTGAGCCGCCTTCGCCACTGGTGTTCCTCCAAATATCTACGAATTTCACCTCTACACTTGGAATTCCACTCACCTCTCTCGCACTCAAGACTAGCCGTATTAAAGGCCGTTCCA
+
FFEFGGGGGGCGGFGGGGGGGGGGGFFFC@FFGGGGDFGGGGGEFFGDFEGGGGGA,CD,CE6E<FGGEGGGAFC=FG7FG,BEG9EFFGGG?ECFFCGEGGGGFGGGGGGG8EFGFGGGGGFFFGGFGGGGGGGEGFGGGGG8FGGGEFGGGGDEG9FF7C8EG,DFFAFFG9DGGDG5@DEGG66EFEEGGFFD2;AG6@FFEFF37CFGG@EFDFE<E6@CF7;*4AFFF+7.6(,8<<)43?<(9B67(()/44=((((48<B44)636()45:?A
@M02352:288:000000000-CKWC8:1:1101:17002:6272 2:N:0:TACGCTGC+CGTCTAAT
CAATCCTGCGATCGTACTCCCCACGTGGGACACTTCTCACTTTCGCTTAGTCACTGAGATAAATCCCAACAACTATTGTCCATCGTTTACGGCGCGGACTACCAGGGTATCTAATCCTGTTCGTTCCCCACGCCTTCGTCCATGAGCGTCAGTACATACGTAGTAGACTGCCTTCGCAATCGGTATTCTGTGTAATATCCATGCATTTCACCGCAACACTACACCTTCTATCTACTTCCATATGACTCAAGTCAACCAGTATCAAAGGCACTTCCAAAGTT
+
@,EBF,C@,CCG<EFF6DFGGCE+8F@,@,C8EFF,,E<FGA@<:E,A@,C<FFGEC<6FF,E,<,,C@,<,CF<,<CFD9FGG7F==4,?4+4+87++@EGC==+B4,BF<F?CDCEFDD=+4A36EFFE+@+>=DDD8+6E8D8991@E:37DFFF9E9D:357=,@,4:9,;74*3?94:1*=<7@C>+=78?E6B+=416*1+4=CFG*=(=:)23=AE500/>A7CF+A9))63//.6)44-<3:?B4A4*4:59<B)-5>4<?F(()5B<4<0).
@M02352:288:000000000-CKWC8:1:1101:14748:6274 2:N:0:TACGCTGC+CGTCTAAT
TAACCTTGCGGCCGTACTCCCCAGGCGGTCTACTTATCGCGTTAGCTTCGTTACTAAGTGATCAAGTCACCCAACAACTAGTAGACATCGTTTACGGCGTGGACTACCAGGGTATCTAATCCTGTTTGCTCCCCACGCTTTCGCACCTCAGTGTCAGTATCAGTCCAGGTAGTCGCCTTCGCCACTGGTGTTCCTTCCTATATCTACGCATTTCACCGCTACACAGGAAATTCCACTACCCTCTACCGTACTCTAGTTCAGCAGTATCAGGTTCAGTTCC
+
FCFGGGGGGGCGGGGGGGGGGGGDGGFGGGGGGGGGGGFGGGGGGGGGGDGGGGGGGFGGGGGGGGGGGGGGGGGFGGGGCFFCGGGGGGGGGGGGEGGGGGGGGGGGGGGGG?DFGFFGGGGGGGGGGGGGGGGGGGGGGGGGEGGGGGGGGGGGGGGFGGGGGGGGGGCGEFGGGGGF4DGGGGGGGDGGGFFFFFFGFGFGFFFGGGDGGFFFGBB@@F7AGF:<<FFFFFFAF20:?FFFAFB6?08?FA4/:6BBBFF0>4-:2534).7)9466
@M02352:288:000000000-CKWC8:1:1101:5870:6279 2:N:0:TACGCTGC+CGTCTAAT
TAACCTTGCGGCCGTACTCCCCAGGCGGTCTACTTATCGCGTTAGCTTCGCTACTCACGGATTAAATCCACAAACAGCTAGTAGACAGCGTTTACGGTGTGGACTACCAGGGTATCTAATCCTGTTCGCTACCCACACTTTCGCACATGAGCGTCAGTTACTGACCAGGGAGTCGCCTTCGCCACTGATGTTCTCCCAGATATCTACGCATTTCACCGCTACACCTGGAATTCCTCTCCCCCCTCCAAACCTCTAGCCTGCCAGTTCTAAATGCAATTCC
+
GFFFFFGGGGGGGGGGGGGGGGGGG@@CF@GGGGGGGGGGGGGGGGGGD:FGGG<FEFGGDEFFGGFDDFGEFFFCCFGGGGGFGGGC8:FGGGGGGGGGGGFFGGFFFGGDGGFGGGGGC=FFGGGEGGGGGG,>>CGGGGGCGGGGFGGGG7EEEFFFGGFGG7,,BG5>EGCC7CDFFGCEG6EGGC@FG)+/6FF5F+8CEA85DE:D78CCGEF91<25FG2C(<?:*7).<B,30(-41:?:4((4:221)8=<?B:4?44)64)65>*)9)6)
@M02352:288:000000000-CKWC8:1:1101:8248:6295 2:N:0:TACGCTGC+CGTCTAAT
CAATCTTGCGATCGTACTCCCCAGGTGGGACACTTATCACTTTCGCTTAGTCACTGAGATAAATCCCAACAACTAGTGTCCATCGTTTACGGCGTGGACTACCAGGGTATCTAATCCTGTTCGCTCCCCACGCTTTCGTCCATGAGCGTCAGTACATACGTAGTAGACTGCCTTCGCAATCGGTATTCTGTGTATTATCTATGCATTTCACCGCTACACTACACATTCTATCTACTTCCATATGACTCAAGTCAACCAGTATCAAAGCCAGTTCCATAGTT
+
GFFGCGGGGGDDFGGFGGGGGGGGGFFCGGGCFGGGGEFGGGGFEGGFGGEFFGFCCF9FD96EFGGFGGGGGCFGFFGFGEFGEGFDFFEB7FFDE7FGG,BBBF:FFE9B<AEEFFGFFD@FED=+B8CCC+@FGEFEEGFD,>FGGC+AEGC=D=FGGG,@;FAEG7BEC;75CC5AFFGE4EGFGFGGF6+//BFFC@+;A>AD+9B>D)-:8*5;BF8AFF);<FFFC+)17C3<E3C3?>C334@54)7B8()7-)).)64(.(.5))0-947<6
@M02352:288:000000000-CKWC8:1:1101:26992:6297 2:N:0:TACGCTGC+CGTCTAAT
TAACCTTGCGGCCGTACTCCCCAGGCGGTCAACTTAGTGCGTTAGCTGCGCCACCCACGACTCCAGGTCACAGCCGGCTAGTTGACATCGTTTACGGCGTGGACTACCAGGGTATTTACTCCTGTTTGCTCCCCACGCTTTCGTCCCTCAGTGTCAGTATTTGTCCAGGTAGCCGCCTTCGCCCCTGATGTTCTCTCCAATCTCTCCGCCTTTCCCCGCTCCACTGGCAATTCCATCACCCTATATAATACTCTAGTTTGCCATTTCAAACTGCAGTTCC
+
E<FCFFGFGGDDEFCFCFDFDFGCCF>CEFFCEFGG9EE9FGGGGGG9F:FFEGG@<B7:FFE,CF,C<=F?,,4+>CCGCE<,5,,FF?FGF@C=+++@F@C8,,BF:>CEGG8,8E3CF,@<FFGG,@=FGG::@5>E7@5F*@8*,,,5,5<2,DC,DF,>;7,,,74CC?5DCDCA>C**2C5CGGGGG)+..A8*69879*.:C*.9>F)9CE9B(8.5:6(*.9?*1194).40,(.)-))-)6)4<))*.:*)).6).6<)6:8A<)1(1:<4
@M02352:288:000000000-CKWC8:1:1101:16807:6308 2:N:0:TACGCTGC+CGTCTAAT
TAACCTTGCGGCCGTACTCCCCAGGCGGTCTACTTAATGCGTTAGCTTTGAAAAACAGAACCGAGGTTCCGAGCTTCTAGTAGACATCGTTTACGGCGTGGACTACCGGGGTATCTAATCCCGTTTGCTCCCCACGCTTTCGTACATGAGCGTCAGTGTTGACCCAGGTGGCTGCCTTCGCCATCGGTATTCCTTCAGATCTCTACGCATTTCACCGCTACACCTGAAATTCTACCACCCTCTATCACACTCTAGTTTGCCAGTTCGAAATGCAGTTCCC
+
GGGGGFGGGGGGGGGGGGGGGGGGGGGGGGGGGGGGGGGGGGGGGGGGGGDCFGFGGGFGGGGGGGGGGGGGGGGGGGGGGGGFGGGGGGGGDGGGGGGGGGGGGGGGGGGGGGGGGGGGGGGGGGGGGGGGGGGGGGGGGGGGGGGCGGGGGGGGGGGGFGGGGGGGGFGGGGGGGGGFFGGGGEGGGFFGGFFFFFFFFGFGFFFGGGFGGFFF5BF>FFFFGGBFFFFFFFFFFFFFFFFFFFFFFFFFFFAF>DFFFF??FFBF0:?>2)94@<:>
@M02352:288:000000000-CKWC8:1:1101:18012:6327 2:N:0:TACGCTGC+CGTCTAAT
TAACCTTGCGGCCGTACTCCCCAGGCGGTCTACTTATCGCGTTAGCTTCGTTACTAAGAAATCAAGTCTCCCAACAACTAGTAGACATCGTTTACGGCGTGGACTACCAGGGTATCTAATCCTGTTTGCTCCCCACGCTTTCGCACCTCAGTGTCAGTATCGGTCCAGGTAGTCGCCTTCGCCACTTGTGTTCCTTCCTATATCTACGCATTTCACCGCTACACAGGAAATTCCACTACCCTCCACCGCACTCTAGTTCAGCAGTACCAGGTGAAGTTCC
+
ECFGFFGGFGGGEGFFFGGGGGG:DFECB@FEFFGGGFGECFCGGGDGGGFDEEECEG9FD<FGFGFFGGFFGGEGEGFGGGGGGGFCCCFGGGGGG7>CFFGGGFA=FEFGGFGGGGFG9DFEFGGGGAFGGGCFGG>CGGEG6EE6,8CFFEDFADFGGG7CB7?8EG9D;C>D>CCFFG8EC<,A48@CF?F?AA=FFFAF?AF*>=BDGFCCGDB;(5)00*./:)=4@44<A?>1220(,48((-7>F24*6)76):<(44):62(.()0)*.)6
@M02352:288:000000000-CKWC8:1:1101:20702:6329 2:N:0:TACGCTGC+CGTCTAAT
TAACCTTGCGGCCGTACTCCCCAGGCGGTCTACTTATCGCGTTAGCTTCGTTACTAAGTGATCAAGTCACCCAACAACTATTAGACATCGTTTACGGCGTGGACTACCAGGGTATCTAATCCTGTTTGCTCCCCACGCTTTCGTCCATCAGCGTCAGTATATTGTTAGTGATCTTCCTTCGCAATCGGTATTCCATGTAATCTCTAAGCATTTCACCGCTACACTAAATATTCTAACCACTTCACAATAACTCAAGACTAACAGTTTCAAAGGCAGTTCCA
+
<FFGFGGGGGGCEGGGGGGGGGGGGGGG@FGGGGGGGFGGGGGGGGGGGEEEGGFGGGGGEGGGCEEFFGGGFGGGGGGGGGGGFGGGGGGGGGGEE7FFGGGGFGGGFFDGGCFGEGGFGGGFGGGGGGGGGGGGGGGGGGGG>EE7:EF?CCEGGGFFFFC;BFFCG,DB@E+=>FFF4DEGGFCEGGGG@C854=F7@C87?FFCDGFGG75;C.2;6B34+*(*1:ACF=?CEF<BF>29><<<)4>94<B=<197??>2<AABFAD2::5(05::-
@M02352:288:000000000-CKWC8:1:1101:13779:6336 2:N:0:TACGCTGC+CGTCTAAT
TAACCTTGCGGCCGTACTCCCCAGGCGGTCAACTTAGTGCGTTAGCTGCGCCACCCACGACTCAAGGTCACAGACGGCTAGTTGACATCGTTTACGGCTTGGACTACCAGGGTATCTAATCTTGTTTGCTCCCCACGCTTTCGTGCCTCAGTTTCAGTATTTGTCCAGGTAGCCGCCTTCGCCACTGATGTTCCTTCCAATCTCTCCGCTTTTCACCGCTACCCTGGAAATTCAACTACCCTCTACAATACCCCAGTTTGCCAGTTCAAAATCAAGTTCC
+
FGGDEGGGGGCGGGGGGGGGGGGGGGGG@F@EFGGGCECEGGGGGGGG8FGGGGGBFG:@F,=C<=ECF8FEED?@+::=EEFFAE,5A4FFFEAFEF+4FE,5,DG@=BC+,:,3@E?DE,33EGGGFFGGG=,@C8ECBF33+@:<FDFA,,,3,7;;ECC;C,;DCCD9DFDG<D46)/;*:EG,C?FCG311>4A11*+3<*):**.80;<AA)39(0(06<1<:6@19*).),5:0)(.4>AF<>2)((-7,:*):29)5))64)))()*,9).-
@M02352:288:000000000-CKWC8:1:1101:18017:6344 2:N:0:TACGCTGC+CGTCTAAT
TAACCTTGCGGCCGTACTCCCCAGGCGGTCTACTTATCGCGTTAGCTTCGTTACTAAGAAATCAAGTCTCCCAACAACTAGTAGACATCGTTTACGGCGTGGACTACCAGGGTATCTAATCCTGTTTGCTCCCCACGCTTTCGCACCTCAGTGTCAGTATCGGTCCAGGTAGTCGCCTTCGCCACTGGTGTTCCTTCCTATATCTACGCATTTCACCGCTACACAGGAAATTCCACTACCCTCTACCGTACTCTAGTTCCACAGTATCAGGTGCAGTTCC
+
<F@EFGGGGGCGGGEGGGGGGGGGFGGGGGGGGGGGFFGGGGGEGF9BFGFDFGE?FF9E,CF,E<FFFGGGFGG7FGEFFGD,,CFCC:FFGEG=FGFGGGGGGDGGGFGGGDDFGDGGGGG<FFGDFCGGGG8C3=C+DFGDGCEGGEFCCEEACFGGCF7CGG9E6<FGGG>DDGGFFGG=D?E6,,;CGEFFAFF>C77CEFFCDGEGC;CFF392>FFF7F?*(9F?@F29:4?012:BFFF>1?F?AA2*6474).5(5)).4-5-.:)69<9<
@M02352:288:000000000-CKWC8:1:1101:7966:6348 2:N:0:TACGCTGC+CGTCTAAT
CATTCTTGCGAACGTACTCCCCAGGTGGGTCACTTATCACTTTCGCTTAGCCACTCAAACCGAAGTCCGAACAGCTAGTGACCATCGTTTACGGCGTGGACTACCAGGGTATCTAATCCTGTTCGCTCCCCACGCTTTCGTCCATCAGTGTCAGTATTTGTCCAGGTAGCCGCCTTCGCCACTGATGTTCCTTCCAATCTCTACGCATTTCACCGCTACACTGGAAATTCCACTACCCTCTACAATACTCTAGTTTGCCAGTTCAAAATGCAGTTCCCAGG
+
GGDGGGGGGGCFGGGGGGGGGGFEFGCGGGGGGGGGGGGGGGGGDGGGGGGGGGGGGGFGGGGGGGGGGGGGGGGGGGGGGGGGFGGFGGGGGGDGGGGGGGGGGGGGGGGGGGFAEG9FGGGGGGDFGGEGGDGGGFFGGGEGGGGGCFGGGGGG7DFGGGFGFEGGGGGGGGGGGGGFEDGF=FGGGGGGFE;=CFFCFCFGFFDGGGFGGB;DEFFFDFFFCG3CEFFFFFFBBFF01<AA)4)8A?FBFFBFFB?AFFAADA9<<)544>6<F?A?:
@M02352:288:000000000-CKWC8:1:1101:18103:6349 2:N:0:TACGCTGC+CGTCTAAT
CAATCTTGCGATCGTACTCCCAAGGTGGGACACTTATCACTTTCGCTTAGTCACTGAGATAAATCCCAACAACTAGTGTCCATCGTTTACGGCGTGGACTACCAGGGTATCTAATCCTGTTCGCTCCCCACGCTTTCTTCCATGAGCGTCAGTACATACGTAGTAGACTGCCTTCGCAATCGGTATTCTGTGTAATATCTATGCATTTCACCGCTACACTACACATTCTATCTACTTCCATATGACTCAAGTCAACCAGTATCAAAGGCAGTTCCATAGTT
+
F@FACFEC9FEFDEGFC<EF@,CCCF,DCF@DEFGFE9<FGG<CCGEFEFGGGGAFFC9FGGGFFFEAF7,@<FCGFFFGG?FD,9<ADEGGGGECC:EF<FCDGCEFF,B<A,9=@EA;ED=>=F7DCE8F7FGFGGGFGFGGFGGGGGG6DFF8:,ECDC8EG@@DCCFGGGG?5DGEFG5E5:E7D@GGGEFEEFFGFFFGFF6CCCFCGF>;CFDFEFFFFC?F<AFFFFECEC<4CEF?EEFE;=./9<58@?A7<))/<4<?(,4:))9466)66
@M02352:288:000000000-CKWC8:1:1101:6825:6350 2:N:0:TACGCTGC+CGTCTAAT
CAATCTTGCGATCGTACTCCCCAGGTGGGACACTTATCACTTTCGCTTAGTCACTGAGATAAATCCCAACAACTAGTGTCCATCGTTTACGGCGTGGCCTACCAGGGTATCTAATCCTGTTCGCTCCCCACGCTTTCGTCCATGAGCGTCAGTACATCCGTAGTAGACTGCCTTCGCAATCGGTATTCTGTGTAATATCTATGCATTTCACCGCTACACTACACATTCTATCTACTTCCATATGACTCAAGTCAACCAGTATCAAAGGCAGTTCCATAGTT
+
FEDFFGGCEG+DDGFGFGGGGG,6FFGGGGGGGGG9<FCFGGGGGGGGGFFGGGGGFEGG<ECEGFG<FECAFE<FFGGGGG,A@FFF<E=FCDFGG7FFEEE<8:@44FCCECGFFGGCFF@C:=FFGFEGGGGGEEEEED:EFCEGGGGGCAEGA,@@E@EG9F9EGCGGFFGGGDDBFGGG*;=>CFGGG?+>9:FFFF+C<@8D:@:FDDB?EA3;;A)=7C579AF+;@>CCEEEE5?).;?EF3=C<?CF0()62:B2<>)3:7(4:A4<7)4<>
@M02352:288:000000000-CKWC8:1:1101:7694:6362 2:N:0:TACGCTGC+CGTCTAAT
CAATCTTGCGATCGTACTCCCCAGGTGGGACACTTATCACTTTCGCTTAGTCACTGAGATAAATCCCAACAACTAGTGTCCATCGTTTACGGCGTGGACTACCAGGGTATCTAATCCTGTTCGCTCCCCACGCTTTCGTCCATGAGCGTCAGTATATACGTAGTAGACTGCCTTCGCAATCGGTATTCTAAGTAATATCTATGCATTTCACCGCTACACTACTTATTCTATCTACTTCCGTATAACTCAAGTCAACCAGTATCAAAGGCAGTTCCATAGTT
+
GFGGGGGGGGGGGEGGGGGGGGGGGGGEGFGGGGGGGGGGGGGGGCEGGGGGGGGGGGFGGGFGGGGGGGGGGGGGGGGGGGGGGGGGGGGGGGGGGGGGFGGGFEGGGGGGGFCEGFGGGGGGEEGGGGGGGGGFGEGDGEF8FGGG>EGGGGGGGBFGGGGGGGFGGGGFGGGGGDDDFGGGGGGGFFCGGCA<<9+:FFFGFFFGGGFFDA=BGFF=@F9ACG<:?AFA=A9CFEF@FDF@EEF7<48CEEEF1?FFFDA4<BAF(4(8>>4476>DA
@M02352:288:000000000-CKWC8:1:1101:25647:6367 2:N:0:TACGCTGC+CGTCTAAT
TAACCTCGCGGCCGTACTCCCCAGGCGGTCTACTTAATGCGTTAGCTTTGAAAAACAGAACCGAGGTTCCGAGCTTCTAGTAGACATCGTTTACGGCGTGGACTACCGGGGTATCTAATCCCGTTTGCTCCCCACGCTTTCGTACATGAGCGTCAGTGTTGACCCAGGTGGCTGCCTTCGCAATCGGTATTCTGTGTAATCTCTATGCATTTCACAGCTACACTCAACATTCTATCTACTTCCGTTTAACTCAAGTCAACCAGTATCAAAGGCAGTTCCAT
+
FFGGGFGGGGGGCGGGGGGGGGGGGFGGFFGGGGGGFCGFFGGFGGGGCGGGGFFGGGGGGGGGGGGFGFG7CGG<FGAFGGGFEEEFGGGGDFGEEGGG>FGGGE=8@>FFEGGGC;FCDE>FGGGGGG,FFFE*@@CFGGFGG8FG78,C>CCGFGGG,7CCGGCCE7>EGCDDGGF:BGCGGCGG8=@CC?FFF73+*08C5@?D>9?F>?4/+8:<7F7**04C>FFFF444<>2A<A28?)31444<>2>=44*)4:(64<BB2-:0,85<*.)))
@M02352:288:000000000-CKWC8:1:1101:25625:6369 2:N:0:TACGCTGC+CGTCTAAT
TAACCTCGCGGCCGTACTCCCCAGGCGGTCTACTTAATGCGTTAGCTTTGAAAAACAGAACCGAGGTTCCGAGCTTCTAGTAGACATCGTTTACGGCGTGGACTACCGGGGTATCTAATCCCGTTTGCTCCCCACGCTTTCGTACATGAGCGTCAGTGTTTACCCAGGTGGCTGCCTTCGCAATCGGTATTCTGTGTAATCTCTATGCATTTCACCGCTACACTACACATTCTATCTACTTCCTCATAACTCAAGTCAACCAGTATCAAAGGCAGTTCCAT
+
EEGFFFFGEGGGDEGGGGGGGGGEGDEEGGGGGFGGGGGGGGGGDGGG9E<?FE<FGAG@F8@B:CCFG8=CFC+9?B??<@BAEAF9:<BF=F7::+=+CCE,AA<+@7FB=,3@@EE9FC7FGGCC;=EGG7F*>8EG=1=EFG:+<DC*1;*;,,@C@GF9CFC*,,**=><5*:65:CGEG55C5CGGG3CCEA+@1**0-/0C7CFF7?ABC>9(36:8CF:GFFF?FFF<A4<ABFB))6<A)4425()/.:?7::2)6:<).9)(,(04*).5)
@M02352:288:000000000-CKWC8:1:1101:25306:6385 2:N:0:TACGCTGC+CGTCTAAT
TAACCTTGCGGCCGTACTCCCCAGGCGGATCGCTTAATGCGTTTGCTGCGCCACCAAATGGCATGCCACCTGACAGCTAGCGATCATCGTTTACGGTGTGGACTACCAGGGTATCTAATCCCGTTTGCTCCCCACGCTTTCGTACATGAGCGTCAGTGTTGACCCAGGTGGCTGCCTTCGCCATCGGTATTCCTTCAGATCTCTACGCATTTCACCGCTACACCTGAAATTCTACCACCCTCTATCACACTCTAGTTTGCCAGTTCGAAATGCAGTTCCC
+
E@FFF9FCEGGGCEFGCFGGGGG:,9@CEGGGGGFCFFFFGGEGGFGG?FGGGCGFFGFECGGCFGEFGGGG@FFGGGGGGGGCFDFG@FFFFGGG?DFCECGEFGFFCFFGGGG9DBCADFG<=FFFFGG7C8=7C+AFF;DGFGGFGGGE8ECGAEGG7@FGG@:FF@FGDEDGGGFFBDG5FEGGEGGGGEFF@81+):;CEF>38E);@A<8*86464,70*.94@=66*69:>6,247>>F>B28,1)-)/<46<4>0)-6,4(-49)-*.944)
@M02352:288:000000000-CKWC8:1:1101:6225:6395 2:N:0:TACGCTGC+CGTCTAAT
CATTCTTGCGAACGTACTCCCCAGGTGGGATACTTATCACTTTCGCTTAGCCACTCAGCCTTACGGCCGAACAGCTAGTATCCATCGTTTACGGCGTGGACTACCAGGGTATCTAATCCTGTTCGCTCCCCACGCTTTCGTCCATCAGCGTCAGTATATTGTTAGTGGTCTGCCTTCGCAATCGGTATTCCATGTAATCTCTAAGCATTTCACCGCTACACTACATATTCTAACCACTTCACAATAACTCAAGACTAACAGTTTCAAAGGCAGTTCCACAA
+
GGGGFGGFFGDGEGGFGGGGDEF:DGFGG8FFGGGFGFFGGGGGGGGGGGFFGGGGF@FCFGCFGEGGEGGGG8FFCCGGGGGGGGEAFGGGGCD:FCE?FFF?FFGGGGFGEFFFF=FGAFGG7FEFGGEDGEEGGGCE@E>@FGFGFEG+*13@EDFFEGGCFCACFFGGGCGGGFD4>D?*CE=CFCEBDEFECFA@8FFCCAAC@CA7@F7DD>@;@A@FFFC>?FFC+873(/<7<?2,2)3?:4A(8)(8<762>FBFAD>4<((((.*-8)4((
@M02352:288:000000000-CKWC8:1:1101:25579:6433 2:N:0:TACGCTGC+CGTCTAAT
CAATCTTGCGACCGTACTCCCCAGGTGGGACACTTATCACTTTCGCTTAGTCACTGAGATAAATCCCAACAACTAGTGTCCATCGTTTACGGCGTGGACTACCAGGGTATCTAATCCTGTTCGCTCCCCACGCTTTCGTCCATGAGCGTCAGTGTTGACCCAGGTGGCTGCCTTCGCCATCGGTATTCCTTCAGATCTCTACGCATTTCACCGCTACACCTGAAATTCTACCACCCTCTATCACACTCTAGTTTGCCAGTTCGAAATGCAGTTCCCAGGTT
+
GDFGGGGGGGGEGGGGGGGGGGGBFGGFFEFDFGGGGFCFGGGGGGCFGGEGGFFGGGGGGGGGGGGGGGFGGGGGGGGGGECGGDFFFC@7:CFDGGGGGGGDFGGGGGGGGGGGCC9FFCF7@FFGGFEFFBEFGEDBBEDGGGFDGGEGFGGGGGGCFFGGG?C>CFGGGFGGGG4BFD>EGGCGGC?FC46?E++4BC>D?F3@FC7DGD(=EF;;DF(=FGFGFFF=FA;@FFFBAD>BF0,299<6<240<AF?AFF(48<<>B24<AF2?0::)
@M02352:288:000000000-CKWC8:1:1101:15143:6449 2:N:0:TACGCTGC+CGTCTAAT
TAACCTTGCGGCCGTACTCCCCAGGCGGTCTACTTAATGCGTTAGCTTTGAAAAACAGAACCGAGGTTCCGAGCTTCTAGTAGACATCGTTTACGGCGTGGACTACCGGGGTATCTAATCCCGTTTGCTCCCCACGCTTTCGTACATGAGCGTCAGTGTTGACCCAGGTGGCTGCCTTCGCCATCGGTATTCCTTCAGATCTCTACGCATTTCACCGCTACACCTGAAATTCTACCACCCTCTATCACACTCTAGTTTGCCAGTTCGAAATGCCGTTCCC
+
EEFGGGGGGGGGGGGGGGGGGGGGGGGGGGGGGGGGGGGGGGGGGGGGGGGGGG<FGGGGGGGE@FGGGGGGCCCGGGGGGGGGGGGGGGGGGGGEDGGGGGGFGGDGGGGGGGGFGGGGGGGGGGGGGGGGGGGDGEGGGGGGGDGCGGGGGGGGE@FGCFGGGGGFGDC>FGGGGGGFFGDGGGGGDGGGGFFFFFCGFCCGEFFGGGFFDF>98@FFFFFFFF7G<??FFFD)37?821:7<<)))547>:4B<A69AA0?FB03::B2<))4>:?>
@M02352:288:000000000-CKWC8:1:1101:17642:6451 2:N:0:TACGCTGC+CGTCTAAT
TAATCTTGCGACCGTACTCCCCAGGCGGAATGCTTAATCCGTTAGGTGTGACACCAACAAGCATGCTTGCTGACGTCTGGCATTCATCGTTTACGGTGTGGACTACCAGGGTATCTAATCCTGTTTGCTCCCCACACTTTCGCACCTCAGCGTCAGTATCGAGCCAGTGAGCCGCCTTCGCCACTGGTGTTCCTCCGAATATCTACGAATTTCACCTCTACACTCGGAATTCCACTCACCTCTCTCGAACTCAAGACCAGGAGTTTATAAGGCTGTTCCAG
+
DF@FEGGGGDEGGGGGGGGGGGGGGCFFGGGGGGGGGFFGGGGGGFGDGGGGGGGGGGFGGGGGGGGCFGGGGGEGFGGGGGGGFGGGGGGFGGDGGGGGGGGGGGGDGEGGGGGGFGFFGGGGGGAEFGGGGGGGGGGGGGGGGGGGGGGGGGGGGCEFEGCGGGGFGFGGGE4DDDFAD>EGDFCCCFEFGEFDBBEGFGFGEA>D8C);CC?F+=88CFD6>D@G(7?FFFFAFBF?<?2.).4:B:?AA2,7::5(,41<?>B2<<A??(.4@<-6.
@M02352:288:000000000-CKWC8:1:1101:12537:6484 2:N:0:TACGCTGC+CGTCTAAT
CAATCTTGCGATCGTACTCCCCAGGTGGGACACTTATCACTTTCGCTTAGTCACTGAGATCAATCCCAACAACTCTTGTCCATCTTTTACGGCGTGTGCTACCACGGTATCTAATCCTGTTCGCTCCCCCCGCTTTCTTCCATGAGCGTCAGTACATACTTAGTAGACTGCCTTCGCACTCGGTATTCTGTGTAATATCTATGCATTTCACCGCTACACTACACATTCTCTCTACTTCCATTTGACTCAAGTCAACCAGTATCAAAAGCACTTTCTTAGTT
+
GG6FFGGGGGGCFGGGGGGGGGGGGGFGE<FGGGGGGGGGGGGGGGGGGGEFGGG<F@FC,,CC<=@,:8F<CE,,@FGE,,9:6,AF<,8,8:4@8,AE,,B=,@CD?FAFD,@,,99AEE7CGGEGD7C+C+>C,,,>D,6,33=DGC86><E;DCF,3,3@C9,,7,>D,@;DC5*0;**4/C:,D:DCG?48EFFGAG>78:=C+1=?*:5;=A@F@A3A6F<:?+;60+1.??).))))))7;)//773)/4()6ABA2<4)((5142)*)9<<-.
@M02352:288:000000000-CKWC8:1:1101:4952:6512 2:N:0:TACGCTGC+CGTCTAAT
TAATCTTGCGACCGTACTCCCCAGGCGGAATGCTTAATCCGTTAGGTGTGACACCAACAAGCATGCTTGCTGACGTCTGGCATTCATCGTTTACGGTGTGGACTACCAGGGTATCTAATCCTGTTTGCTCCCCACACTTTCGCACCTCAGCGTCAGTATCGAGCCAGTGAGCCGCCTTCGCCACTGGTGTTCCTCCGAATATCTACGAATTTCACCTCTACACTCGCAATTCCACTCACCTCTCTCGAACTCAAGCCCAGGAGTTTACAAGGCAGTTCCAG
+
GCF96EFG9FCGDCFGCFGGGGG@FGGGGGGGGGGGDG<@CFFEGGEDFFGGGCFGG,CCEGGGFCGGGDEFFGEFGGGGFAFF<FGGGEEFDEF@4DBCE9BFG@AFCEEFGGFA;EFDGGGGGGGDFG6FCCCFGGCGFGE6=@F6EGGC@EECE9CB8+DCD>C?C:::B549DGGFEGD=FFG?GCEGG4::())>>CFD6C3CFG3DC+.;9A@3>FFFGF(867=FF@>2:?FBFF<?<)8,.2.-),5*,87::668:6AB>A?:((8:4:>22
@M02352:288:000000000-CKWC8:1:1101:26295:6556 2:N:0:TACGCTGC+CGTCTAAT
TAACCTTGCGGCCGTACTCCCCAGGCGGTCAACTTAGTGCGTTAGCTGCGCCACCCACGACTCAAGGTCACAGACGGCTAGTTGACATCGTTTACGGCGTGGACTACCAGGGTATCTAATCCTGTTTGCTCCCCACGCTTTCGTGCCTCAGTGTCAGTATTTGTCCAGGTAGCCGCCTTCGCCACTGATGTTCCTTCCAATCTCTACGCATTTCACCGCTACACTGGAAATTCCACTACCCTCTACAATACTCTAGTTTGCCAGTTCAAAATGCAGTTCC
+
GGGGFGGGGGGGEEF;FDFFGGGGFFBF+FFGGGGFFGGDFGGGGGGGGGGFGGGGGGGFGG>FFGGFGGGGGGGGGDFGGGGGFGGGGGGGGGGGGGGGGGGGGGDGGGGGGGGGGGFFG9<FGGGGGGGGGGGGGGGG7AEF58DGGGGGGGFGGGGGGGFGF9FFFGF9CFGGDGDFFGE5DFCEFGGGGE=7A;A784:FEFFGG=BGGF3@@)796D>@FGFGFFF?=FAAAFBBB<BFFFFF<>023))16<FAFBD??)646:2.3ABAFA):
@M02352:288:000000000-CKWC8:1:1101:28038:6564 2:N:0:TACGCTGC+CGTCTAAT
CAATCTTGCGATCGTACTCCCCAGGTGGGACACTTATCACTTTCGCTTAGTCACTGAGATAAATCCCAACAACTAGTGTCCATCGTTTACGGCGTGGACTACCAGGGTATCTAATCCTGTTCGCTCCCCACGCTTTCGTCCATGAGCGTCAGTACATACGTAGTAGACTGCCTTCGCAATCGGTATTCTGTGTACTATCTATGCATTTCACCGCTACACTACACATTCTATCTACTTCCATATGACTCAAGTCAACCAGTATCAAAGGCTGCTCCATAGTT
+
FFAFFFGGGGCFEGGGGGGGGGGEGGGFEAFFFGGFFGFGGGGGGEGGGGFGGGGGGFCFFF<CF,FGCFGGGGGGGGGGFFEFEGEFDDCFEGEFC74CEFFFGGGFGG<FFGGGGAFGFGG:F<=+>E@FF@EFFGGG=EEDC=F6CCEEGE7@:AEG@:DGAF;;EGGGGGGDCCDBFGGGFFGAGFFGFE+9>+99ACF74=B::=+2:5(:E=@C@FEA*>E7?A=7C64<;4/;C5.6?96>@886>E)=@()6).-5A941:(((.9?(16)64
@M02352:288:000000000-CKWC8:1:1101:6638:6591 2:N:0:TACGCTGC+CGTCTAAT
CAATCTTGCGATCGTACTCCCCAGGTGGGACACTTATCACTTTCGCTTAGTCACTGAGATAAATCCCAACAACTAGTGTCCATCGTTTACGGCGTGGACTACCAGGGTATCTAATCCTGTTCGCTCCCCACGCTTTCGTCCATGAGCGTCAGTACATACGTAGTAGACTGCCTTCGCAATCGGTATTCTGTGTAATATCTATGCATTTCACCGCTACACTACACATTCTATCTACTTCCATCTGACTCAAGTCAACCAGTATCAAAGGCAGTTCCATTGTT
+
GACFCFFDDGFFFGFFFGGGGEGCFGFCC<FGGGGGGGGGGGGGGGDF:FGGGGGGGGGFGFGGGGFFGGGGGGGGGFGGGFGGGGGFGGGGGGGGGEGGGGGG8FCFGGGFGDGFGGCEFFGGGBFFC@ECGGF@FCFEEGFA9BF?CCEEGGGGGGC7E9BBFF9DD<,:EFDDDDGEFCEGCEFGF<FGF6E?4=BFFGFFEFFFGGFFGFB5CA(.4AEFD<?:?+;@;+)17;.9C);).9@3)4=C7))060F6).54492:0112.69<4).-.
@M02352:288:000000000-CKWC8:1:1101:8107:6612 2:N:0:TACGCTGC+CGTCTAAT
TAACCTTGCGGCCGTACTCCCCAGGCGGTCAACTTAGTGCGTTAGCTGCGCCACCCACGACTCAAGGTCACAGACGGCTAGTTGACATCGTTTACGGCGTGGACTACCAGGGTATCTAATCCTGTTTGCTCCCCACGCTTTCGTGCCTCAGTGTCAGTATTTGTCCAGGTAGCCGCCTTCGCCACTGATGTTCCTTCCAATCTCTACGCATTTCACCGCTACACTGGAAATTCCACTACCCTCTACAATACTCTAGTTTGCCAGTTCGAAATGCAGTTCC
+
GGGGGGGGGGGGGGEGGGGGGGGGGGGGGGGGGGGGGGGGGGGGGGGGGGGGGGGGGGGGGGGGGGGGGGGGGGGGGGGE8EEFGGGGGGGGGGGGGEG@CFGGGGGGGGGGGGGDFGFCGGGAFGGGFCGGGGGGGGGGGGGGGGFFGGGGGGGGGGGGGGGGGGCGGGGGGGGGCCDFFGGGGGGGGG?FFFF?EA;DFGFGCAFDDGFGGFECF>;04B7FFGF:?=FF4@>FA2:BFFBBFF4?F>FFBAF4<BFFFFF?FFFFF03:9<B28<>B
@M02352:288:000000000-CKWC8:1:1101:14567:6640 2:N:0:TACGCTGC+CGTCTAAT
TAACCTTGCGGCCGTACTCCCCAGGCGGTCTACTTAATGCGTTAGCTTTGAAAAACAGAACCGAGGTTCCGAGCTTCTAGTAGACATCGTTTACGGCGTGGACTACCAGGGTATCTAATCCTGTTCGCTCCCCACGCTTTCGTCCATGAGCGTCAGTATATACGTAGTAGACTGCCTTCGCAATCGGTATTCTAAGTAATATCTATGCATTTCACCGCTACACTACACATTCTATCTACTTCCATATGACTCAAGTCAACCAGTATCAAAGGCAGTTCCAT
+
GGGGGGGGGGGGGFFGGCFGGGGGGGEFGGGGGGGGGGGGGGGGGGGGGGGAFG8FGGGGGGGEGGFGGGE7CEGGGGGGGGGGGGGGGGGGGGGGGGGGGGGGGGGGFGGGDGGGGFGGGGFGGGCGGGGFGGGGGGGGGEGGGGGFFGGDGGGEGGGGGGGGGGGGCCEFGFFGGGGFFGGGGGGG5EGGGEAECFFFFFFGFFFGGGFGGFFF5>BBFFFFGGFG?FFFFBFABA:AAFBFFAFA<ABFFF)94-=A??0>4<>29<<1<13:FA44)
@M02352:288:000000000-CKWC8:1:1101:25922:6642 2:N:0:TACGCTGC+CGTCTAAT
CAATCTTGCGACCGTACTCCCCAGGTGGGACACTTATCACTTTCGCTTAGTCACTGAGATAAATCCCAACAACTAGTGTCCATCGTTTACGGCGTGGACTACCAGGGTATCTAATCCTGTTCGCTCCCCACGCTTTCGTCCATGAGCGTCAGTATATACGTAGTAGACTGCCTTCGCAATCGGTATTCCATGTAATCTCTAAGCATTTCACCGCTACACTACATATTCTAACCACTTCACGATAACTCAAGACTAACAGTTTCAAAGGCAGTTCCACAGTT
+
GFFGFGGGGGGGGGGGGGGGGGGGGGGGGGGGGGGGGGGGGGGGGGGGGGGFFGGGGGGGGGGGGGGGGGGGGFGGGGGGFGGGGGGGGGGGGGGGGGGGGGGEGCGGEGGGGGGGGGDFGFFGGGGCEGGGGGGGGGGGGGGGGGGGGGGGGGGGGGGGGGGGGGGGGFGGGGGGGGDDFGGGGGEGGGGGGFFFFFFGFDFGBFCCGGAFGB@DGFFFEF@=FFFGFFFFFFDFF@)/=<<@1<<ABB?7?DFF?06>AF2)652:6:08:A*4@B(36
@M02352:288:000000000-CKWC8:1:1101:16082:6649 2:N:0:TACGCTGC+CGTCTAAT
CAATCTTGCGATCGTACTCCCCAGGTGGGACACTTATCACTTTCGCTTAGTCACTGAGATAAATCCCAACAACTAGTGTCCATCGTTTACGGCGTGGACTACCAGGGTATCTAATCCTGTTCGCTCCCCACGCCTTCGTCCATGAGCGTCAGTACATACGTAGTAGCCTGCCTTCGCAATCGGTATTCTGTGTAATATCTATGCATTTCACCGCTACACTACACATTCTATCTACTTCCATATGACTCAAGTCAACCAGTCTCAAAGTCAGTTCCATATTT
+
GG,FFGGGGGDCGGGGGGGGGGGGGGGFF<,CFGGGF<<FFGG9BFC<@FGGGGCFFFGGF9@F,AA<FFEEFGF,C6C,CDFGGG,AAFF747>@FGGGDC<F,@?9,9FFFED,EF9AEG:+?=4488++8+3@EGCC8+7=EGGDGGGGBD3E=DD8;CBCF9,3E<3DF9CGGG9BFG597CGG7:FCE41AA+32=C9+/B::=9A**85?GFDCEF346;<:7FA+;+66)).95<?7779.6(/.).9B8@)7).<A9)6)6)6.4:=>?4).)
@M02352:288:000000000-CKWC8:1:1101:14552:6651 2:N:0:TACGCTGC+CGTCTAAT
TAACCTTGCGGCCGTACTCCCCAGGCGGTCTACTTAATGCGTTAGCTTTGAAAACCAGAACCGAGGTTCCGAGCTTCTAGTAGACATCGTTTACGGCGTGGACTACCAGGGTATCTAATCCTGTTCGCTCCCCACGCTTTCGTCCATGAGCGTCAGTATATACGTAGTAGACTGCCTTCGCAATCGGTATTCTAAGTAATATCTATGCATTTCACCGCTACACTACACATTCTATCTACTTCCATATGACTCAAGTCAACCAGTATCCAAGGCAGTTCCAT
+
F@CFFFG<FGGGGGGGGGGGGGGGGGFGGGGGGGGGGGGGGGGGGGGGGDGCFG,CFGGGGGGGGGFGGGECCFGGGGGFFGFGGGGGGGGGCF@FGGGFDGGGGGGGGGGGGFGGCDFGGGGGGGGGDGGGGGG7EGCFGGGGGGGFDGGDGGGCEFGCBFGGGGGGFF9CE?FFGGGAEGGGG5CE=FGGGC+?C@AFAGFG)8++1@FGGF623=>(74?FF4)9>FFFF?):<FABBB2<A<A>4:<<:B29A29A?B<<><<))330:07492<9)
@M02352:288:000000000-CKWC8:1:1101:9314:6675 2:N:0:TACGCTGC+CGTCTAAT
TAACCTTGCGGCCGTACTCCCCAGGCGGTCAACTTAATGCTTTAGCTGCGCCACCCATCCCTCCAGGGACCCGTCGGCTAGTTGACATCGTTTATGGCGTGGACTACCGGGGTATCTAATCTCGTTTGCTCCCCACGCTTTCGTACATGATCGTCAGTTATTGTCCAGGTGGCCTCCTTCGCCACTGGTATTCTTTCTGTTCTCTCCGCCTTCCACCGCTCCACCTGAAATTCTCCCTCCTTCTACAATCCACTCTTTTCTCAGTTCTTGATGCAGTTCC
+
DC<A,CE9CC++7CFFGGGGGGGGD8@CCFEGGGGDFFEC,CE@,EF,B@7@7@:,=,66,:6,,,B,CFG:+BEC>+CF8FFA,=<E9+DFG+,<,,@C+++==FCCF7>@@+,,8,,C>,7,@@F7;;=CC:,:+33335;:6DEC2>,@C:,=?CCFFB,?F92:,72*:C**;6?+)*:C3?7*5+C>C3+?<+++1C@C?*;73*)/*..2*)(-,5(7*0(*)0/197>41(.:(4><)))))(().4(*))0-).<2-44))))-)./)*)--
@M02352:288:000000000-CKWC8:1:1101:12510:6702 2:N:0:TACGCTGC+CGTCTAAT
CAATCTTGCGATCGTACTCCCCAGGTGGGACACTTATCACTTTCGCTTAGTCACTGAGATAAATCCCAACAACTAGTGTCCATCGTTTACGGCGTGGACTACCAGGGTATCTGATCCTGTTCGCTCCCCACGCTTTCGTCCATGAGCGTCAGTACATACGTAGTAGACTGCCTTCGCAATCGGTATTCTGTGTAATATCTATGCATTTCACCGCTACACTACACATTCTATCTACTTCCATATGACTCAAGTCAACCAGTATCAAAGGCAGTTCCATAGTT
+
FG@FGGGGGECGGBFGGGGGGGGGFFFFDFGGGGGGGGGGGGGGGGGGDGGGGGGFGGGGFEFGGGGGFGGGGGGCGGGGGGGGGGGGGGECFEGGGGGGGGGGGGFGGGGGGGGGGGFGGGGGGGGGEGGFGGGGGDGGGGGG,,DGEGGDGGGGGGGGGGGGFFCGGFGGGGGDGGGFF7EECFGGGGGGGF+>EFFFFGACEFFGCCAFGFFFGFFFFA3ACD?GFFFFFFFFFFFCFEF)3>CE8E8CEFCFD?F<>2:4A<A((44<>FF)8)).6
@M02352:288:000000000-CKWC8:1:1101:7983:6704 2:N:0:TACGCTGC+CGTCTAAT
TAATCTTGCGACCGTACTCCCCAGGCGGAATGCTTAATCCGTTAGGTGTGTCACCGAACAGTATACTGCCCGACGACTGGCATTCATCGTTTACGGTGTGGACTACCAGGGTATCTAATCCTGTTCGCTCCCCACGCTTTCGTCCATGAGCGTCAGTACATACGTAGTATACTGCCTTCGCAATCGGTATTCTGTGTATTATCTATGCATTTCACCGCTACACTATACTCTCTATCTACTTCCATATAAATCAAGTCAACAAGTATCAAACGCATTTCCAT
+
<B<FFCFGGGE@CFGGGGGGGCFGGDGGECF,CFGGAEFFCGG7@BG@FCFGFGG@FFG>,C,CFGEFEEFEFGGDCC:<=,C<F,FE,:4F@9BCFFFG7FC,AA,8A+BF,AAEA=CF9F<FGF:B>F7:FD:+@+4DE8:+@+@<F,,@@9CC<A=DGD9,?9<C,,22D=;*258/65*4**/:,=,1@<A51+33+++;):+:@@+;7A?A*5((,8;AF+9>)*1767<A<AAF96))))))-)---),0)4@A)42)66549))((-)48).6)
@M02352:288:000000000-CKWC8:1:1101:9780:6733 2:N:0:TACGCTGC+CGTCTAAT
TAATCTTGCGACCGTACTCCCCAGGCGGTCTACTTAACGCGTTAGCTCCGAAAGCCACGGCTCAAGGCCACAACCTCCAAGTAGACATCGTTTACGGCGTGGACTACCAGGGTATCTAATCCTGTTTGCTCCCCACGCTTTCGCATCTGAGTGTCAGTGTCTGTCCAGGGGGCCGCCTTCGCCACTGGTATTCCTTCAGATCTCTCCGCATTTCACCGCTACACCTGAAATTCTACCCCCCTCTACAGCACTCTAGTTCACCAGTTTCAACTGCATTTCC
+
GFGGGGGGGGGGGGGGGGFGGGGGGGGGGGGGGGGGGGGEGGGGGGGGFFEGGBFGGGGGGGGGGFGGGGG<FGGGGGFDGGG9FGGGGGGGGGGGGGGGGGGGGGGGGGGGGGGGDFFGGGGGGGGGGFGGGGFEEGGGGGGDCEGGFGGGGGGDFGGGGGFG>?FCFGDEGGGGGGGFFGGEGGGFFFGFGFFFFFF7FF?:)*07DCEGGFA=F>(27DDFGC05209*1=9491169>FF7<)2341>44699-9)<4?(4<<BFF)5(2*)16<A
@M02352:288:000000000-CKWC8:1:1101:18450:6766 2:N:0:TACGCTGC+CGTCTAAT
CAATCTTGCGATCGTACTCCCCAGGTGGGACACTTATCACTTTCGCTTAGTCACTGAGATAAATCCCAACAACTAGTGTCCATCGTTTACGGCGTGGACTACCAGGGTATCTAATCCTGTTCGCTCCCCACGCTTTCGTCCATGAGCGTCAGTACATACGTAGTAGACTGCCTTCGCAATCGGTATTCTGTGTAATATCTATGCATTTCACCGCTACACTACACATTCTATCTACTTCCATATGACTCAAGTCAACCAGTATCAAAGGCAGTTCCATAGTT
+
GGGGGGGGGGGGGGGGGGGGGGGGGGDFEGGGGGGGGGGGGGGGGGGGGGGGGGGGGFGFCFFGGGGGGGGGGGFGGGGGGGGGGGGGGGGGGGGGGGGGGGGGFGCG8FGGGGGGGCEGGGGGGGGGEFGGGGGGGGGGGGFGFEGGGGGCGGGGGDFGGGGGGFGGGGFGGGGGGG>?FD:EFGGGGGGGG4=ECFFGFGFGFFFGGGFGDDFFGFDFFFFFFFEGEAFFFFFFFC@EF?E?CEFFFE3?C<CF@FFFBFFFAA><?BFFB>F9?>D<A
@M02352:288:000000000-CKWC8:1:1101:20902:6791 2:N:0:TACGCTGC+CGTCTAAT
TAACCTTGCGGCCGTACTCCCCAGGCGGTCAACTTAGTGCGTTAGCTGCGCCACCCACGACTCAAGGTCACAGACGGCTAGTTGACATCGTTTACGGCGTGGACTACCAGGGTATCTAATCCTGTTTGCTCCCCACGCTTTCGTGCCTCAGTGTCAGTATTTGTCCAGGTAGCCGCCTTCGCCACTGATGTTCCTTCCAATCTCTACGCATTTCACCGCTACACTGGAAATTCCACTACCCTCTACAATACTCTACTTTGCCAGTTCAAAATGCAGTTCC
+
<FFGDFGGF@CFCF@EGGGGGGGGG8FF@7:EFGGGGEGGGGG:FGGGGGGGGGGGGGGGGGGGCD<FG@F<FGG7CGGEGGGF<EBF9FFGGGGEEGEGGGGGFGGGAFGGDGGC,@FD,FA<>FGDCE9FGG?FGD>C89:D8EGFECCF?F7<DG@DGGGFFG;8EFFFFG5CGC<F)1C:DGG;F79DDFFFF5@+8;@D)1;5C*)9C6?FF30(-0)8:90*.99@*=492(4?F>B?F44)64:<?BA*-6762)))5>))6>2<)-*)96):
@M02352:288:000000000-CKWC8:1:1101:14473:6794 2:N:0:TACGCTGC+CGTCTAAT
TAACCTTGCGGCCGTACTCCCCAGGCGGTCTACTTAATGCGTTAGCTTTGAAAAACAGAACCGAGGTTCCGAGCTTCTAGTAGACATCGTTTACGGCGTGGACTACCGGGGTATCTAATCCCGTTTGCTCCCCACGCTTTCGTACATTAGCGTCAATGTTGACCCAGGTGGCTGCCTTCGCCATCGGTATTCCTTCAGATCTCTACGCATTTCACCGCTACACCTGAAATTCTACCACCCTCTATCACACTCTAGTTTGCCAGTTCGAAATGCAGTTCCC
+
FGGGFGGGGGDGGGGFGGGGGGGGGGGGGGGGGGGGGGGGGGGGGGGGGGGFGG@CGGGGGGGGDGGGGGGCEDGGGGGGGGGGGGGGGGGGGGGGGGGGGGGGGGGGGDGEEGGGGGGGGGGGGGGGGGGGGGGGGGGGGGGGGEG+<DGGEEEEDFFG9,?FFGC*<:;FG=DGGGG>DDGGGGGGGCEGGCAF@FF7;FFGCFFGCC>CGFAF8DFF>?BF<71C<FF7FFA6:BFFFF?>ABFFFF?FA4.16<=5AA0,6A0,26<AFF*6BB>7
@M02352:288:000000000-CKWC8:1:1101:20914:6805 2:N:0:TACGCTGC+CGTCTAAT
TAACCTTGCGGCCGTACTCCCCAGGCGGTCAACTTAGTGCGTTAGCTGCGCCACCCACGACTCAAGGTCACAGACGGCTAGTTGACATCGTTTACGGCGTGGACTACCAGGGTATCTAATCCTGTTTGCTCCCCACGCTTTCGTGCCTCAGTGTCAGTATTTGTCCAGGTAGCCGCCTTCGCCACTGATGTTCCTTCCAATCTCTACGCATTTCACCGCTACACTGGAAATTCCACTACCCTCTCCAATACTCTAGTTTGCCAGTTCAAACTGCAGTTCC
+
FG@FFDGGGGGGGGFFGGGGFFFCGGGGGGGGGGGGGGGGGGGGGGGGGGGGGGGGGGGCGGGGGGGGGG8FCGGGDGDGGGG<EGDGGEFGGGGFCCEGGGGGGGGGFGGGDFFGGGGGGGFGGG98EGEGCFCEGGGGFGGGFGGGGGFFGGGGFGGGGGDFGGGGGCCFGGGGGGGF4/;EDCF9FFGGGEFEAFF:FGFGFFFGGGFD7AEFE)4>BFFFGG?F0*746@4<A:>FFBB?(4>(-4:A?>2*.5=<A<<)594)6<3<<<??@<D>
@M02352:288:000000000-CKWC8:1:1101:17995:6810 2:N:0:TACGCTGC+CGTCTAAT
CATTCTTGCGAACGTACTCCCCAGGTGGGTCACTTATCACTTTCGCTTAGCCACTCAGACCGAAGTCCGAACAGCTAGTGACCATCGTTTACGGCGTGGACTACCAGGGTATCTAATCCTGTTCGCTCCCCACGCTTTCGTCCATCAGTGTCAGTACGTTGTTAGTGATCTGCCTTCGCAATTGGTATTCTATGTAATATCTATGCATTTCACCGCTACACTACATATTCTAACCACTTCACAACGACTCAAGATAACCAGTATCAAAGGCAATTCTACAG
+
GGGGGGGGGGGCCEGGGGGGGGGGGGGGGGGGGGGGGGGGGGGGGGGGGGGGGGGGGFFGGGGGGGGGDGGGGGGGGGGGGGGGGGGGGGGGGEGGGGDGGGGGGGGGGGGGGGGGGGGGGGGGGGGGGGGGGGGGGGGGGGGGGG@CFGGGGEGGGGFGFGGGGGGFGGGGGGGGGGGFFGGGGGFGGGGGGFFFCFFGFGFGFFFGGGFGGF0AGFFF@CFFGGFGFFFFFFFFFF<3CECFFB:>FB??BABFA?F>?DBF45<BF??7?BFAFFFF)
@M02352:288:000000000-CKWC8:1:1101:7343:6818 2:N:0:TACGCTGC+CGTCTAAT
CAATCTTGCGATCGTACTCCCCAGGTGGGACACTTATCACTTTCGCTTAGTCACTGAGATAAATCCCAACAACTAGTGTCCATCGTTTACGGCGTGGACTACCAGGGTATCTAATCCTGTTTGCTCCCCACGCTTTCGTGCCTCAGTGTCAGTATTTGTCCAGGTAGCCGCCTTCGCCACTGATGTTCCTTCCAATCTCTACGCATTTCACCGCTACACTGGAAATTCCACTACCCTCTACAATACTCTAGTTTGCCAGTTCAAAATTCAGTTCCCAGGTT
+
GFFGGGGGGGGGFGGGGGGGGGGGGGCFGGGGGGGGGGGGGGGGGGGGCGGGGGGGGFFGFGGGGGGGGGGGGGGGGGGFGGGGGGGG@FGCCGGGEGGGGGGGGCEEGGGGGFGGGGGGGGGDGFFBEGGFGG@FGG?88==DFG:EFGGGGGGGGGGFGCFFGGGFF@EGGEFGDGDAAFCFFGFGF,DC>;98:B9CFFFD94AC8:=FCDBEGFD;*6();FEGE6+@AFD;34;EC4@44=E<EC9??C);AE64?B)<A2)(64446<F)0)4:2
@M02352:288:000000000-CKWC8:1:1101:9252:6828 2:N:0:TACGCTGC+CGTCTAAT
CAGTCTTGCGACCGTACTCCCCAGGTGGGATACTTATCACTTTCGCTTAGTCACTGAGCCGAAGTCCAACAACTAGTATCCATCGTTTACGGCGTGGACTACCAGGGTATCTAATCCTGTTCGCTCCCCACGCTTTCGTCCATGAGCGTCAGTATATACGTAGTAGACTGCCTTCGCAATCGGTATTCTAAGTAATATCTATGCATTTCACCGCTACACTACTTATTCTATCTACTTCCGTATAACTCAAGTCAACCAGTATCAAAGGCAGTTCCACAGTT
+
FFGFFFGGGGGGGGGFGGGGGGGGGGGGGGGGGGGGGGGGGGGGGGGGGCGGGGGGGGGGGGGDFFFGGGGFGGGFGGGGGGGGGGGGGGGGGGGGGGGGGGFGFEEFDFGGGFGGGGGGGGGEGFEFGFGGGCFGGEGCG>EAEDCDGGDEGGEGGGFCEGGGGGF;ECFGGGGG>DGDFFGGGGFG@GFGGE1<?FFGFGFG?FFGGGFCDEFFGFFFFFCFCCEF?FFFFFFFF?A<E?FFFA2)38>49<AFF?FAFBAB<9AF6?BBFF@AFF?B6
@M02352:288:000000000-CKWC8:1:1101:5060:6864 2:N:0:TACGCTGC+CGTCTAAT
TAATCTTGCGACCGTACTCCCCAGGCGGAATGCTTAATCCGTTAGGTGTGTCACCAACAAGCATGCTTGCTGACGACTGGCATTCATCGTTTACGGTGTGGACTACCAGGGTATCTAATCCTGTTTGCTCCCCACACTTTCGTACCTCAGCGTCAGTATCGAGCCAGTGAGCCGCCTTCTCCACTGGTGTTCCTCCAAATATCTACGAATTTCACCTCTACACTTGGAATTGCACTCACCTCTCTCGAACTCAAGACTAGCAGTATTAAAGGCAGTTCCAG
+
FFBCEFGCGGGGDGGGGGGG<FGCD?@FGGGGGGGGFGGGDDFEGGGFFGGFGFDECFGGGG,EEFGGEFGGGGGGGGGGFGGA?EGGGGGGGFGD=FFGDGGGGGG<<CCEDEEEAEFGGCFFFE<CFF@A:<FGGGECFGFG63EFGGGGGGGGACG98FBEE77>DDFCGG>*@DF*;89E7,;>@FGG><8BB6?8CGFG*8?DGC>GCFEFFFEFEF;8FGEC);AAC+4)45;3;;<:<<040:?A232=14*43<<6)<A24)45:7>2=494.
@M02352:288:000000000-CKWC8:1:1101:5876:6868 2:N:0:TACGCTGC+CGTCTAAT
TAATCTTGCGACCGTACTCCCCAGGCGGTCTACTTAACGCGTTAGCTCCGAAAGCCACGGCTCAAGGCCACAACCTCCAAGTAGACATCGTCTACGGCGTGGACTACCAGGGTATCTAATCCTGTTTGCTCCCCACACTTTCGTACCTCAGCGTCAGTATCGAGCCAGTGAGCCGCCTTCGCCACTGGTGTTCCTCCAAATATCTACGAATTTCACCTCTACACTTGGAATTCCACTCACCTCTCTCGAACTCAAGACTAGCAGTATTAAAGGCAGTTCCA
+
FGFGDFGGGGDGGGGGGGGGGGGGGFGGCDGGGGGGGGGGGGGGGFGGGGGGGGGGGGGGGGGGGGGGGGGGGGGGGGGGGGGGGGGGGGGGGGGGGGGGGGGGGGGGFGGGGGFGGGGGGCFGGGGGGGGGGEGGGGGGGGGGEFE>FFGGGGGGGGGDGGGGGGGGGGGGGGCDGDCFACEGDCGGFGFGGE+4=FAFFGFGFFFCDGFGGFFFEFFFBFDFGG<C7FFF=654A??BB?:5:BFFBFF?<<?15:FA7<28AF4:<4<6A(048AAF5
@M02352:288:000000000-CKWC8:1:1101:27868:6896 2:N:0:TACGCTGC+CGTCTAAT
CAATCTTGCGATCGTACTCCCCAGGTGGGACACTTATCACTTTCGCTTAGTCACTGAGATAAATCCCAACAACTAGTGTCCATCGTTTACGGCGTGGACTACCAGGGTATCTAATCCTGTTCGCTCCCCACGCTTTCGTCCATGCGCGTCAGTACATACGTAGTAGACTGCCTTCGCAATCGGTATTCTGTGTAATATCTATGAATTTCACCGCTACACTACCCATTCTATCTACTTCCTTATGACTCAATTCAACCAGTATCAAAGGACGTTCATTAGTT
+
GFCGCFGGGGGGGGGFFGGGG,CFGGGGG,CCFGGED,6CFGFF,7C@,,969@E9:<,CFFFAFGGG,B<FGE<,CCDFFFEFFFFF7CCFBBFGC:=E<F,<EC7BFEDDEGAECF,C=C:76FF78E8>@FE7>8DE++,=,83=@>8+@FGGF,<8EFFEFF,3;@FFGF55;?*3*7*:7?B:C7EFFF+55+:+88++/=@=FF>?542.8*3>@;()2777?1+3A6CC34))19C)9).6@@393:-@:F)9424<A)40(,(4(.).9)66:
@M02352:288:000000000-CKWC8:1:1101:10771:6896 2:N:0:TACGCTGC+CGTCTAAT
CAATCTTGCGATCGTACTCCCCAGGTGGGACACTTATCACTTTCGCTTAGTCACTGAGATAAATCCCAACAACTAGTGTCCATCGTTTACGGCGTGGACTACCAGGGTATCTAATCCTGTTCGCTCCCCACGCTTTCGTCCATGAGCGTCAGTACATACGTAGTAGACTGCCTTCGCAATCGGTATTCTGTGTAATATCTATGCATTTCACCGCTACACTACACATTCTATCTACTTACATATGACTCAAGTCAACCAGTATCAAAGGCAGTTCCATAGTT
+
GDEFFFGFGGGGGEFFGGGGGGGEFGF<FFGGGGGGGGGGGGGGGGCFDCFGGGGFGG,EFCGGGGCFGGGGGFGAFFGGGGGGGFFDFGFFG7@@FDGGGGGGFGDF,FGFFFGGFG<EFGFGEEEFEGGGGECFGCFEDEFG=EGCGGEG3@FFFFGGGGGGCF9@FE8B?FGGCD5@FDEE49EFFGG7CEBACAACFF6F4FF7:7:FC4-:EABCEFFF4DFGE617:@<<?)749)97.1).6;)?<E?4:7).)-.62<60042?>A4479).6
@M02352:288:000000000-CKWC8:1:1101:11518:6904 2:N:0:TACGCTGC+CGTCTAAT
TAACCTTGCGGCCGTACTCCCCAGGCGGTCTACTTAATGCGTTAGCTTTGAAAAACAGAACCGAGGTTCCGAGCTTCTAGTAGACATCGTTTACGGCGTGGACTACCGGGGTATCTAATCCCGTTTGCTCCCCACGCTTTCGTACATGAGCGTCAGTGTTGACCCAGGTGGCTGCCTTCGCCATCGGTATTCCTTCAGATCTCTACGCATTTCACCGCTACACCTGAAATTCTACCACCCTCTATCACACTCTAGTTTGCCAGTTCGAAATGCAGTTCCC
+
FGFGGGGGGGDGGGGGGGGGGGGGGFGGGGGGGGGGGGGGGGGGGGGFGFGFGGGGGGFGGGGGGGGGGGGG7FGGGGGGGGGFGGGGGGGGGGGEGGGGC:FFGGGGGGGGGGGGGBFGGFDFGFGGGGGGEGGGGGGGGGGGGEGD?GGGGGGDGFGGGGFGGGF5C7CFGEDGGGGF>DGGGGDGGGFGGFFFFFAFFGFGEFFGDDFCGFB?55;;9F<FGG?GAF?FFFFA2?F008<).5:A77?:AF29<F8<2>04<DF?(4<2<46<BD2?
@M02352:288:000000000-CKWC8:1:1101:8904:6919 2:N:0:TACGCTGC+CGTCCAAT
CAACCTTGCGGCCGTACTCCCCAGGTGGTCTACTTAATGCGTTCGCTTTGACACTCAGTATCTAGCTCCCGCGCTCCTTGTAGACATTTTTTTCGGCGTGGCACACCGGTGTATCTACTTCTGTTCTCCCCCCCCGCTTTCGCCCACGTGCGTCTGTCAATACGTAGTTGTCCCCTCTCCCCCTCGGTTTTTTGTGTTATATACATGTCTTTCCCCCCTCCCCTTCACTTTCCACCCACCTCCCTATTACTCCAGTCAACCTTTATCCAACGCTGTTCC
+
,C,<6FFGGGGD@CFGGGGGGGGGG,CF@<EFGGGG,@FE+CF7FFGG,@6,<,,6C66,,<9C,5C,968@6++,8,9,C,,5,,5,,:,444>C7=B@7+,,,,44>6@B,C,3,,7,,3,E<3,,,,@+@+@**4:8,***1**2*6:5***4>,,,5,4;?2=:CC++2+**/0;))*3:C**2*:E*)-0((0/?4:/0)/*0*0*0*7.728(((),)*2)2-*///*)((,(-40,(,)))-.65(,,/5)/)((.))..-))(((()-*.)
@M02352:288:000000000-CKWC8:1:1101:8131:6919 2:N:0:TACGCTGC+CGTCTAAT
CAATCTTGCGATCGTACTCCCCAGGTGGGACACTTATCACTTTCGCTTAGTCACTGAGATAAATCCCAACAACTAGTGTCCATCGTTTACGGCGTGGACTACCAGGGTATCTAATCCTGTTCGCTCCCCACGCTTTCGTCCATGAGCGTCAGTACATACGTAGTAGACTGCCTTCGCAATCGGTATTCTGTGTAATATCTATGCATTTCACCGCTACACTACACATTCTATCTACTTCCATATGACTCAAGTCAACCAGTATCAAAGGCAGTTCCATAGTT
+
GGGGGGGGGGGGGGGGGGGGGEGFGGGGGGGGGGGGGGGGGGGGGGGGGGGGGGGGGGGGGGGGGGGGGGGGGGGGGGGGGGGGGGGGGGGGGGGGGGGGGGGGGGGGGGGGGGGGGGGGGGGGGGEGGGGGGEGGGGGGGGGGGGGGGDGGGGGGGFGGGGGGGGGGGGGGGGFGGGGFFGGGGGGGFGGGGFFEEA9FFGFGFFFGFGFGGFFFEFFEEFFFGGFFFFFFFFFFFF<EEFFCEFFFF@FFFFFFFF49>BA<A2>?<:??A464=<>F>
@M02352:288:000000000-CKWC8:1:1101:4919:6929 2:N:0:TACGCTGC+CGTCTAAT
CAATCTTGCGATCGTACTCCCCAGGTGGGTCACTTATCACTTTCGCTTAACCACTCAGACCGAAATCCAAACAGCTAGTGACCATCGTTTACGGCGTGGACTACCAGGGTATCTAATCCTGTTTGCTCCCCACACTTTCGCACCTCAGCGTCAGTATCGAGCCAGTGAGCCGCCTTCGCCACTGGTGTTCCTCCGAATATCTACGAATTTCACCTCTACACTCGGAATTCCACTCCCCTCTCTCGAACTCAAGACCAGGAGTTTATAAGGCAGTTCCAGGG
+
FGGGGGGGGGGGGGFFGGGGGGGGGG@FGGGGGGGGGGGGGGFGGGGGGGGGGGGGGGGGGGGGGGGGGGGGGGGGGGGGGGGGGGGGGGGGGGGGGGGGGGGGGGGGGFGGGGGGGGGGGGGGGGGGGGGGGGGGGGGGGGEGFFC6?E86EGGGGGFFGEEFGFFGGGGGGGGGGGGBBGGGGG,;EGG:C5?@FFFFFGFG<FFFGGFGDF.=CF;9;6@FD)6<@+98?4,(.8:BFF2>0?13:A2:2A?F0?>66?FFDAF<))(,47FAFBA03
@M02352:288:000000000-CKWC8:1:1101:4901:6933 2:N:0:TACGCTGC+CGTCTAAT
CAATCTTGCGATCGTACTCCCCAGGTGGGTCACTTATCACTTTCGCTTAACCACTCAGACCGAAATCCACACAGCTAGTGACCATCGTTTACGTCGTGGACTACCAGGGTATCTAATCCTGTTTGCTCCCCACCCTTTCGCACCTCAGCGTCAGTCACGTGCCTGTGAGCCGCCTTCGCCACTAGTGTTCCTCCGCATATCTACGAATTTCACCTCTACCCTCGGAATTCCACTCCCCTCTCTCGCACTCAAGCCCAGGAGTTTATAAGGCCGTTCCAGGG
+
GF,E@FGGGG+CC:FGGGGGGGGGGGFGE@C@EFFFAE<FGGGFEGGGDFGGGG8FFGF<C++@FFGFG8CF@FGGGGEAFFEFDGFFGD7F:,B7CF7+=FFCF@F++9B,AFGCF9FE,89FFCA988@8F+@D>DG8B+@CFG8D?>=63?F,,8+,,5D,@@,,338>8ED>F<**5;,,3=,,>=CF7>4((0)=+8B>(6?C*=@7@A=5+*))(;=>*)6C8881868(308?7?FF?6>2-23(3)4)403(-.8))5-:))(.9()(76).4
@M02352:288:000000000-CKWC8:1:1101:8121:6935 2:N:0:TACGCTGC+CGTCTAAT
CAATCTTGCGATCGTACTCCCCAGGTGGGACACTTATCACTTTCGCTTAGTCACTGAGATAAATCCCAACAACTAGTGTCCATCGTTTACGGCGTGGACTACCAGGGTATCTAATCCTGTTCGCTCCCCACGCTTTCGTCCATGAGCGTCAGTACATACGTAGTAGACTGCCTTCGCAATCGGTATTCTGTGTAATATCTATGCATTTCACCGCTACACTACACATTCTATCTACTTCCATATGACTCAAGTCAACCAGTATCAAAGGCAGTTCCATAGTT
+
FFGEGFGGGGEFDGGGFGGGGDFGGGGGGGGGGGGGFGGGGGGGGGCF:E,EFFGGGGGGGGGGGFGGGGGFGGGGGGGGGGCFDFGGFGGDGGGGEE8FGGGGGGGGGGFGGGGGGFGGGGGGFF>D88ECFGGGGGGGDEGGF@DDGEEGDEGGGGGG33>CCEGGG<CCBFCGDG55AFGGCGGGGGFGGE6>EAFGFCFFFFCFCFFDDEFF*?D3;AEFC*3@C67ACFCF39)7?.75?E<C3@EEC?CF1(;<944>59<0:?:(::7./44<<
@M02352:288:000000000-CKWC8:1:1101:13691:6949 2:N:0:TACGCTGC+CGTCTAAT
CAGTCTTGCGACCGTACTCCCCAGGTGGGATACTTATCACTTTCGCTTAGTCACTGAGAATTAACCCAACAACTAGTATCCATCGTTTACGTCGTGGACTACCAGGGCATCTAATCCTGTTCGCTCCCCACGCTCTCGTTCCCCAGCGTCAGTATATACGTAGTACACTTCCTTCGCAATCGGTATTCTAAGTAATATCTATGTATTTACCCTCTACACTACACATTCTATCTACTCCCATTTGACTCAATTCAACCCGTATCAGAGGCAGTTCCATCGTT
+
GGFGADGGGE7FEGGGGGGGGGGGG;EFBFG<FFGGC,CF<FGCGGG?7CCFGGGGGFDF<,C@FGGC,B<EFGGCF<C<CECE,F=?=FG=CCC?FCF=ACEGA@C+4B,EF9;,C,9CEFC+:4:D6EC+F>+8CEE+8,,@,>@0CECEBFGCCA3,,7,63,3@,,4@7,?FG57>CF*4*4,,,5,2=*+:4@:@F@>1*=::+,4**8-4E62*7ABFDD7@E=1+:;>C)6(6C)9))/713;)9/.96((),((44)),(:(,()6@B=40,(
@M02352:288:000000000-CKWC8:1:1101:13380:6979 2:N:0:TACGCTGC+CGTCTAAT
CAATCTTGCGATCGTACTCCCCAGGTGGGACACTTATCACTTTCGCTTAGTCACTGAGATAAATCCCAACAACTAGTGTCCATCGTTTACGGCGTGGACTACCAGGGTATCTAATCCTGTTCGCTCCCCACGCTTTCGTCCATGAGCGTCAGTACATACGTAGTAGACTGCCTTCGCAATCGGTATTCTGTGTAATATCTATGCATTTCACCGCTACACTACACATTCTATCTACTTCCATATGACTCAAGTCAACCAGTATCAAAGGCAGTTCCATAGTT
+
GGGGGGGGGGGGGGGGGGGGGGGGGFGGGGGGGGGGGFGGGGGGGGGGGGGGGGGGGGGGFFGGGGGGGGGGGGGCFFGGGGGGGBFGGFF7FGGGGEGGGGGGGGEFGGGGGGGGGGGGGGGGGEFFEEG7C7FFFEGCECGDCGGGGGGGGGGGG9FGGGGGFGGFFGGFGGGGGC>BFGCEFGDGFEFCCC9ACFFGFEAFFFCDGF>FDDB:EFFFFFFFGGCF?FFFA7)<EF<CE3))1;C44639CCEFF?A<)-64>45<:?:?ADB)=)2<A
@M02352:288:000000000-CKWC8:1:1101:15874:6990 2:N:0:TACGCTGC+CGTCTAAT
TAATCTTGCGACCGTACTCCCCAGGCGGTCTACTTAGTGCGTTAGCTGCGCCACTAAGATCTCAAGGATCCCAACGGCTAGTAGACATCGTTTACGGCGTGGACTACCAGGGTATCTAATCCTGTTTGCTCCCCACGCTTTCGCACCTCAGCGTCAGTGTCAGCCCAGACAGTCGCCTTCGCCACTGGTGTTCCTTCTAATATCTACGCATTTCACCGCTACACTAGAAATTCCACTACCCTCTACAATACTCTAGTTTGCCAGTTCAAAATGCAGTTCC
+
GGGGGGGGGGGGE@FGGGAEGGGEG8FFEDGGGGGGAFGAFGGGDFGGGGGGGGGFGGFDCFG9FGF,CFGGGGGE>FGGGGGD<FGGGGGGGGGGGDEGGGGGGGGGGGGGGGGGGGGFGGGGFFGGGGGGGGGGGGGGGGGDCEEGGCGGGGGGCF;@;@FFFGGF5FFG;FDGGGDF4DEGGCCF@7ECFFFFFFCFFDFGFFF53CEGGFECE:;6BF?FGGFG>??FFFF2<>0167?FBFA)4A:A>>>?--=46<<B:AD<>2<D><FD=>B2
@M02352:288:000000000-CKWC8:1:1101:15439:7009 2:N:0:TACGCTGC+CGTCTAAT
CAATCTTGCGATCGTACTCCCCAGGTGGGACACTTATCACTTTCGCTTAGTCACTGAGATAAATCCCAACAACTAGTGTCCATCGTTTACGGCGTGGACTACCAGGGTATCTAATCCTGTTCGCTCCCCACGCTTTCGTCCATGAGCGTCAGTACATACGTAGTAGACTGCCTTCGCAATCGGTATTCTGTGTAATATCTATGCATTTCACCGCTACACTACACATTCTATCTACTTCCATATGACTCAAGTCAACCAGTATCAAAGGCAGTTCCATAGTT
+
GGGGGGGGGGGGGGGGGGGGGGGGGGGGDGGGGGGGGGGGGGGGGGGGGGGGGGGGGGGGFFGGGGGGGGGGGGGGGFGGGGGGGGGGDFGGGGGGGGGGGGGGGGDGGGGGGGGGGFAFGGGGGGGGGGGEGGGGGGGGGGFGGGGGGGGEGGFGGGGGGGGGGFGFGFGGGGGGGGGAFG>EGGGGG7;:FFFEEFFFBD9DEFFGGGFFGFB>GF:EEFEFGGFGEFFFFFFFEEEEE<?)6CE<E@EFEFF6@?47<4>2<<DB???FB4F<490:6
@M02352:288:000000000-CKWC8:1:1101:23124:7013 2:N:0:TACGCTGC+CGTCTAAT
TAACCTTGCGGCCGTACTCCCCAGGCGGTCAACTCAGTGCGTTAGCTGCGCCACTCACGTCTCAAGGACACAAACGGCTAGTTGACATCGTTTACGGCGTGGACTACCAGGGTATCTAATCCTGTTCGCTCCCCACGCTTTCGTTCCTCAGCGTCAGTATCTGTCCAGGTGGCCGCCTTCGCCACTGATGTTCCTTCCAATCTCTACGCATTTCACCGCTACACTGGAAATTCCACCACCCTCTACAGTACTCTAGTCTACCAGTTCAAACTGCAGTTCCA
+
FGGGGGGGGGGGGFGGGGGGGGGGGGGDFGGFGFGGFFFGGGGGGGGGGGGGDGGGGGGGGGGGGGGGGGGGGGGGGGGGGGGGGGFGGGGGGGGGGGGG:=FGFGGGGGC:DFGGF;FGGGGFFFCEGBFFGGGEGDGGFGGGGGGGGGFCGGGGGEGFGGGGFEEEFFFFGGDGGGGAFGG5DCE7E<CGFFFF<5FFFGCD<A@85:>DFFFFGD>F9D?FGGFG?FFFFFF2:6?FBF<B>BFFB9<AA4<66A?>ABB:4:A)6-)5<>?(=>A<)
@M02352:288:000000000-CKWC8:1:1101:8716:7021 2:N:0:TACGCTGC+CGTCTAAT
TAACCTTGCGGCCGTACTCCCCAGGCGGTCAACTTAGTGCGTTAGCTGCGCCACCCACGACTCAAGGTCACAGACGGCTAGTTGACATCGTTTACGGCGTGGACTACCAGGGTATCTAATCCTGTTTGCTCCCCACACTTTCGTACCTCAGCGTCAGTATCCAGCCAGTGAGCCGCCTTCGCCACTGGTGTTCCTCCAAATATCTACGAATTTCACCTCTACACTTGGAATTCCACTAACCTCTCTCGCACTCAAGACTAGCAGTACTAAGGGCAGTTCC
+
GF<B<FFFCG7CCFFGFGC<@:C:8FFGGEGGFGGFCF@FFGD68EFFGGGCGGG7FEEE@FBGCFGGGFD,?EG7F:FC=?F,,CFGGEGGG<FG+=:@7CCFGFGG<FGDFDFGG9AFGF<,:E=:CGGF>@,<:ECFG7CDF7:D,3<7BEECEG;BF,@DFF@8239B8;DCDDGAF<8/:C+A;*/97<176F):ACF+<6A9D5FF7*)0+02>26)77D4C0@F?6@)).((.3<74:270(4192,70<0=A3?AA)-).6)).385(.542
@M02352:288:000000000-CKWC8:1:1101:7624:7028 2:N:0:TACGCTGC+CGTCTAAT
TAACCTTGCGGCCGTACTCCCCAGGCGGTCTACTTAATGCGTTAGCTTTGAAAAACAGAACCGAGGTTCCGAGCTTCTAGTAGACATCGTTTACGGCGTGGACTACCGGGGTATCTAATCCCGTTTGCTCCCCACGCTTTCGTACATGAGCGTCAGTGTTGACCCAGGTGGCTGCCTTCGCCATCGGTATTCCTTCAGATCTCTACGCATTTCACCGCTACACCTGAAATTCTACCACCCTCTATCACACTCTAGTTTGCCAGTTCGAAATGCAGTTCCCA
+
GGGGGGGGGGGGGGGGGGGGGGGGGGGGGGGGGGGGGGGGGGGGGGGGGGGGGGGGGGGGGGGDEFGGGGGGGGGGGGGGGGGFGGGGGGGGGGGGGGGGGGGGGGGGGGGGGGGGGGGGGGGGGGGGGGFFGGGGGGGGGGGGGGGGGGFGGEGGGGGGGGGGGGGGGFGGGGGGGGGFFGGGGGGGGGGGGFFFFFFDFGFGFFFD<EFGGFDFGEFF>=?FGGFCDFFFF?B>:??:::BA9A44<:?FBFBFAD9:26::>AFB72?ABFBB?ABF)
@M02352:288:000000000-CKWC8:1:1101:8725:7036 2:N:0:TACGCTGC+CGTCTAAT
TAACCTTGCGGCCGTACTCCCCAGGCGGTCAACTTAGTGCGTTAGCTGCGCCACCCACGACTCAAGGTCACAGACGGCTAGTTGACATCGTTTACGGCGTGGACTACCAGGGTATCTAATCCTGTTTGCTCCCCACACTTTCGTACCTCAGCGTCAGTATCGAGCCAGTGAGCCGCCTTCGCCACTGGTGTTCCTCCAAATATCTACGAATTTCACCTCTACACTTGGAATTCCACTCACCTCCCTCGAACTCAAGACTAGCAGTATTAAAGGCAGTTCCA
+
<FGGGGGGGGGGGCFGGDGGGGGGGGGGGGGGGGGGGGGGGGGGGGGGGGGGGGGGGGGDGGGFFFGGGGGCFGGGEGGGGGGGCG9FFEGGG7FCGGEFGG7FBFGGGGCGGFGGGGGGGGFGGGGCGFFFGG7F8ECGGGGGGGGGGGGG>CCEE;;DG7EDGGFGF,BE8,CDG<CFF<EGDC?C+6;5+1778=;FFFFC?AF9/AFFC@BF+*.4<=)0:F9D:=FFFFAF<::?BFF(((((-16:A<>F<BFB?B72<>)::))6)251.6)6)
@M02352:288:000000000-CKWC8:1:1101:9608:7046 2:N:0:TACGCTGC+CGTCTAAT
TAACCTTGCGGCCGTACTCCCCAGGCGGTCTACTTATCGCGTTAGCTTCGCTACTCACGGATTAAATCCACAAACAGCTAGTAGACAGCGTTTACGGTGTGGACTACCAGGGTATCTAATCCTGTTCGCTACCCACACTTTCGCACATGAGCGTCAGTTACTGACCAGGGAGTCGCCTTCGCCACTGATGTTCCTCCAGATATCTACGCATTTCACCGCTACACCTGGAATTCCACTCCCCTCTCCAAAACTCTAGCCTGCCAGTTCTAACTGCAATTCC
+
GFGFGGGGFGGGGGGGGGGGGGGGGGGGGGGGGGGGGGGGGGGGGGGGGGGGGGCFFGGGGGGGGGGGGGG<FDFGGGGGGGGGFGGFGGGGGGGGGGGGGGGGGGGGGGGGGGGGGGGGGGFFGGGGGGGGGGGGGGGGGGGGGGGGGGGGGGGGGFGGGGFGGGGGGGGGE6:DGGGFFGGGDGFCGGGGG5+7=4A7ACFGFCFGGDFDFFEFGFFBFFFFFGFG:@FF7FA94:?BFFF7:BAB24???2<64:42:B?FBFF9<>)6))0.88B<
@M02352:288:000000000-CKWC8:1:1101:11051:7046 2:N:0:TACGCTGC+CGTCTAAT
CATTCTTGCGAACGTACTCCCCAGGTGGGATACTTATCACTTTCGCTTAGCCACTCAGCCTTACGGCCGAACAGCTAGTATCCATCGTTTACGGCGTGGACTACCAGGGTATCTAATCCTGTTCGCTCCCCACGCTTTCGTCCATGAGCGTCAGTACATACGTAGTAGACTGCCTTCGCAATCGGTATTCTGTGTAATATCTATGCATTTCACCGCTACACTACACATTCTATCTACTTCCATATGACTCAAGTCAACCAGTATCAAAGGCAGTTCCATAT
+
FGGGGGGGGGGGDFGGGGGGGGGGGGCFEGGFGGGGGGGGGGGGGGDGGGGGGGGGGGGGGGGGFEEEFGGGG,F=DEFGGGCEGGDGGGGGF:CFCFDGGG8F@EGGCFGFEFG;AFEBEFGGC@+8CFEFG7CFGGFEDEGGGGC67CGGC5E7FGGGGFFFGFAFFFFFFEF@?>CD97CFDG5CGF@@F<BE<FB7+1;@3=AGCFFGGF<DED@<@F;FGF@FC=FFF=A44<<2<444>5-)6))426>F4)7?6<24>F<B9(33::4A=)5))
@M02352:288:000000000-CKWC8:1:1101:15692:7059 2:N:0:TACGCTGC+CGTCTAAT
TAATCTTGCGACCGTACTCCCCAGGCGGAATGCTTAATCCGTTAGGTGTGTCACCAACAAGCATGCTTGCTGACGACTGGCATTCATCGTTTACGGTGTGGACTACCAGGGTATCTAATCCTGTTTGCTCCCCACACTTTCGTACCTCAGCGTCAGTATCGAGCCAGTGAGCCGCCTTCGCCACTGGGGTTCCTCCAAATATCTACGAATTTCACCTCTACACTTGGAATTCCACTCACCCCCCCCGAACTCAAGACTAGCAGTATTAGAGGCAGTTCCAG
+
E;FFDFGEGGGG>FFGGGGGGEG7CFDF@CFGGGGGGF<F:9EGGGFGGGEEFGGGGGGGGGGCFGGG6FF<FFGGGGEGG<<F?CFFFF=FGGG>,AFFDAFGGG8=EFGFGGEFFCFGGC<C?EBB;9FFCFGFE8EGGGGGGEFDGGFGEE?CFCBE>B8CE,>3@FCGGCDDGGD?BGGG68E,:CEFCCFB@AFCA:A76CAC77=C7ACF+=)7CF@FG7;6CFFFFF<<::?1(,,((-(4(,,.57263<=:?><<BA))568(-45?=4<))
@M02352:288:000000000-CKWC8:1:1101:7506:7081 2:N:0:TACGCTGC+CGTCTAAT
TAACCTTGCGGCCGTACTCCCCAGGCGGTCAACTTAGTGCGTTAGCTGCGCCACCCACGACTCAAGGTCACAGACGGCTAGTTGACATCGTTTACGGCGTGGACTACCAGGGTATCTAATCCTGTTTGCTCCCCACGCTTTCGTGCCTCAGTGTCAGTATTTGTCCAGGTAGCCGCCTTCGCCACTGATGTTCCTTCCAATCTCTACGCATTTCACCGCTACACTGGAAATTCCACTACCCTCTCCAATACTCTAGTTTGCCAGTTCAAAATGCCTTTCC
+
FGGGGGGGFE>B7+@CGGGGFFF@GDGGGGGFGGGGCFFGGGGGEGGGGGGFGGGCFGFCGEG<EFGGGGG9?FGEFDG7EFGGDGGGGGEGGGGGGGGEDGDFGGGFGGE>DFGGGGDFFDFGGGGGGAF7F<EG@CECFGGGCGGGGGGFFF7DCFGGGGFGGGGG6FFCFGGDGGGF5DGGD66C9=@FGEFFEFF+8;6+.+3>DEDDCF<FF>>>0@FFCD?F09*=B46443:<B<BF(,.,6)24).6*6<*.:8<7:<<2<BA729))/-4)
@M02352:288:000000000-CKWC8:1:1101:7505:7099 2:N:0:TACGCTGC+CGTCTAAT
TAACCTTGCGGCCGTACTCCCCAGGCGGTCAACTTAGTGCGTTAGCTGCGCCACCCACGACTCAAGGTCACAGACGGCTAGTTGACATCGTTTACGGCGTGGACTACCAGGGTATCTAATCCTGTTTGCTCCCCACGCTTTCGTGCCTCAGTGTCAGTATTTGTCCAGGTAGCCGCCTTCGCCACTGATGTTCCTTCCAATCTCTACGCATTTCACCGCTACACTGGAAATTCCACTACCCTCTACAATACTCTAGTTTGCCAGTTCAAAATGCAGTTCC
+
FGGGGGGGFGGGGEFGGCFGGGGGGGGGGGGGGGGGGGGGGGGGGGGGGGGGGGGGGGGFGGGGGGGEGGGGGGGGGGGGGGGGGGGGGGGGGGGGGGGGGGGGGGGGGGGGGGGGGGGGGGGGGGGGGGGGGGGGGGGGGGGGGGGGGFDGGGGGGGGGGGGGGGGGGGGGGGGGGGGFFGGGGGGGG?FGGFFFFFFGFGFGFFF:DGFGGFFFGFFF>B<FGGF4:=FF=FFFFFFF?22:BFABF2>FFF24<AF9A24?F<BFABAF))7<FAFF
@M02352:288:000000000-CKWC8:1:1101:22016:7101 2:N:0:TACGCTGC+CGTCTAAT
TAATCTTGCGACCGTACTCCCCAGGCGGTCTACTTAACGCGTTAGCTCCGAAAGCCACGGCTCAAGGCCACAACCTCCAAGTAGACATCGTTTACGGCGTGGACTACCAGGGTATCTAATCCTGTTTGCTCCCCACGCTTTCGCATCTGAGTGTCAGTGTCTGTCCAGGGGGCCGCCTTCGCCACTGGTATTCCTTCAGATCTCTACGCATTTCACCGCTACACCTGAAATTCTACCACCCTCTATCACACTCTAGTTTGCCAGTTCGAAATGCAGTTCC
+
FDGGFFFEFGGGCGGGGGGGGGGEDCCFCGGGGGGGGGGGGGGGGGCGGEDCFEGGGGGGGGGGGGGGGGGCGGGGG@8FGAFGGGGG@CFGGGGGGCFGGGEFGGGGGGGGGGGGGGGFFGGGGGGFGGGGCG7FEGGGFGGGGDGGGCG2@EGFGGGGGGGGGGGGGGCEGG3<CCGFFGA*:C<FFFGFCC7CFF?CFGFGFFFFG5;C:@ABEF;B>FFFCFFD??=FFFD>442:?:?BF<AFAABFFFFF<)96A24>>AFB?F?12>F)959)
@M02352:288:000000000-CKWC8:1:1101:28035:7116 2:N:0:TACGCTGC+CGTCTAAT
CAATCTTGCGACCGTACTCCCCAGGTGGGATACTTATTACTTTCGCTTAGTCACTGAGTCGCAACCCAACCACTAGTATCCATCGTTTACGGCGTGGACTACCACGGTATCTAATCCTGTTCGCTACCCACGCTTTCGCCCATCAGCGTCAGTGTCTTGTTCGTGATCTGCCTTCGCAATCGGTATTCTATGTAATCTATAAGCATTTCCCAGCTACACTACATCTTCTAATCACTTCACACTCACTCAAGACTAACCGTTTCAACGGCCGTTACACAGTT
+
GFFC<FGGGD+@BFGGGGGGGGGGGCGG7@FFFFGGF,,<FFF<7FGG,6CFFGGGGGGCF7+7+,B,C@,=F,C<C<F<?C,,BFFD9BFE+47+::FD,B:A,8F<+4<FF,4>BFFBFF7+@B+@>,@FC+3>,+++8+3@E@?CC+@E;,7@@F,EE,6B:3@DF,3,?BF7C*3:67*:C=FE5,>CC4+9@8=:=+4:8;8:+=4*046FGF34.6):::11?7@+6+64C;)7)/3(.8)63,).,6)95(0-42:A6)(3(((40,54/.88:
@M02352:288:000000000-CKWC8:1:1101:4250:7121 2:N:0:TACGCTGC+CGTCTAAT
TAACCTTGCGGCCGTACTCCCCAGGCGGTCTACTTAATGCGTTAGCTTTGAAAAACAGAACCGAGGTTCCGAGCTTCTAGTAGACATCGTTTACGGCGTGGACTACCGGGGTATCTAATCCCGTTTGCTCCCCACGCTTTCGTACATGAGCGTCAGTGTTGACCCAGGTGGCTGCCTTCGCCATCGGTATTCCTTCAGATCTCTACGCATTTCACCGCTACACCTGAAATTCTACCACCCTCTATCACACTCTAGTTTGCCAGTTCGAAATGCAGTTCCCA
+
,@CAFFFGGGGGGGEEGGGFDGGGGGGGF7FFGGGFGGGGGDGGFGGGFFGGGGGGGGGGGGGGGGGGGGGGGCE@FGGGGGGGGFGGGGGGGGGGGDGGGGGGGCGGGDGGGGGFGFDDAGGGGGGGGGGGGGGGGDGGGGGGGGGFGGGEEGGG?CEGGGGGGGEGGFECFGGGFGGFFGG=<=EGGDFGGCFFF@7+;@FFCFFGGDBF>?)1;B9B>FFF4CBGFFFF?@AA??B:?F?<)4<A<0<<44<FBAFA24:2<><::?:BA4FFF294.
@M02352:288:000000000-CKWC8:1:1101:14034:7140 2:N:0:TACGCTGC+CGTCTAAT
CATTCTTGCGAACGTACTCCCCAGGTGGGATACTTATCACTTTCGCTTAGCCACTCAGCCTTACGGCCGAACAGCTAGTATCCATCGTTTACGGCGTGGACTACCAGGGTATCTAATCCTGTTCGCTCCCCACGCTTTCGTCCATCAGCGTCAGTATATTGTTAGTGATCTGCCTTCGCAATCGGTATTCCATGTAATCTCTAAGCATTTCACCGCTACACTACATATTCTAACCACTTCACAATAACTCAAGACTAACAGTTTCAAAGGCAGTTCCACAA
+
GGGDGGGGGGDGGGFGGGGGGGGGGGCFGGGGGGGGGGGGGGGGGGGGGGGGGGGGGGGGGGGGFGGGGGGGGCEFFGGGGGGGGGEGGGGGEGGGGGGGDFGGGGFGGGGFGGGGDFFGCGGGCFEGGGGGGDGGGGGD8CEGGGFFECGGEDGGGFGG9FGG9F,3@=E,>CGGGCD>59CEDG=CGGGGG?FEEFFCACAC4?8CGGFFGF0>EEFFFFFFGGFGFFF+@F@F<84768<?FBB?BF2:?D797842<FAAF)6A4(1,,48)944?,
@M02352:288:000000000-CKWC8:1:1101:14414:7146 2:N:0:TACGCTGC+CGTCTAAT
TAACCTTGCGGCCGTACTCCCCAGGCGGTCTACTTAATGCGTTAGCTTTGACACCCAGAACCGAGGTTCCGAGCTTCTAGTATACATCGTTTACGGCGTGGACTACCGGGGTATCTAATCCCGTTTGCTCCCCACGCTTTCGTACCTCAGCGTCAGTGTTGACCCAGGTCGCTGCCTTCGCCATCGGTATTCCTTCAGATCTCTACGTATTTCACCTCTACACCTGACATTCTACTCCCCTCTATTCTCCTCTAGACTGCCAGTTTCTAATGCAGTTACC
+
CGGDFGGGGG7FFGGGGGGGGGGGGGCG6+B@FFGGGF,CCFGGGCGFFG9,C,:@FC<F=,6>++BFFG,,+@+:FFFF,C,5BFGGGGGFFGGG7+CFFGGGGGG+FFDEFGCFFFGGF:BGGF+DFGFGG7B+BC@FGGGGG*@7C8CCCCEEGCGC,B9CFF>*,,4=**:56DG)5>5***:E*=FCGE+;8=FC4DFG)7>**09:7=9=+823:=?.>*,*.9@F6@A2)(41::2)-))))..2<26*)))..428A-).).))6)99*)).
@M02352:288:000000000-CKWC8:1:1101:16177:7147 2:N:0:TACGCTGC+CGTCTAAT
CAATCTTGCGATCGTACTCCCCAGGTGGGACACTTATCACTTTCGCTTAGCCACTCAGCCTTACGGCCGAACAGCTAGTATCCATCGTTTACGGCGTGGACTACCAGGGTATCTAATCCTGTTCGCTCCCCCCGCTTTCGTCCATCAGCGTCAGTATATTGTTAGTGATCTGCCTTCGCAATCGGTTTTCCATGTAATCTCTAAGCATTTCACCGCTACACTAAATATTCTAACCACTTCACAATAACTCAAGACAAACAGTTTCAAAGGCAGTTCCACC
+
GEFFFGGGGGEGGFFGGGGGGEGGGGGGGFGDEGGFGECGGGGGGGGGGGGGGGEGF<FDFFGGFCGGCFFGEGGCF9FGAFCFGGDGGFFGCCFCG@:BCCEFGA87CFFGGGGAFFFFGGGFEEDEEG@+@:FF+DC>FGGGGG9CFGGD>CEDFAGF,7DDEF<EGACDDFDGD4;B6D?ADE*=CGGGFCF3?A8:@FA@CA6CFFFF7;(83)()68(/*;6DA=FF*913:74444))54>2)620523)3(7(4A--69<241:10:?4F2)(
@M02352:288:000000000-CKWC8:1:1101:6922:7170 2:N:0:TACGCTGC+CGTCTAAT
CAATCTTGCGATCGTACTCCCCAGGTGGGACACCTATCACTTTCGCTTAGTCACTGAGATAAATCCCAACAACTAGTGTCCATCGTTTACGGCGTGGACTACCACGGTATCTAATCCTGTTCGCTCCCCACGCTTTCGTCCATGAGCGTCAGTACATACGTAGTAGACTCCCTTCGCAATCGGTATTCTGTGTAATATCTATGCATTTCACCGCTACACTACACATTCTATCTACTTCCATATGACCCAAGTCCACCCGTATCAAAGGCATATCCATAGTT
+
GFGG<FGGGGFGGGGGGGGGF:ECFGGFEFFEGFGG9,CEGGGGCGGGGDGGGFGGGAAFFE9EEE@<F76<@ECFEGGFF9FC=FEBFFD@:FF77+,:,B?=,+@BFFF@F,,,,C<FFGE@:,6D=EE:CFGGGEGGG>8@9,6=CGC6>EF7CF>7@,,6,,@EG,633EF*<;7*3CCE**=DF7:9BA+//+3:1CAC8CF8:,+;<?2)//33())89*)+.318A86C;C<CC)9<C<((//14))19.()46:?A266(474)6:4)6-).-
@M02352:288:000000000-CKWC8:1:1101:3750:7193 2:N:0:TACGCTGC+CGTCTAAT
CAATCTTGCGATCGTACTCCCCAGGTGGGACACTTATCACTTTCGCTTAGTCACTGAGATAAATCCCAACAACTGGTATCCATCGTTTACGGCGTGGACTACCAGGGTATCTAATCCTGTTCGCTCCCCACGCTTTCGTCCCTCAGCGTCAGTATATACGTAGTAGACTGCCTTCGCAATCGGTATTCTAAGTAATATCTATGCATTTCACCGCTACACTACTTATTCTATCTACTTCCATATAACTCAAGTCAATCAGTATCAAAGGCAGTTCCATCGTT
+
GF<BFFFGFGEGFGGGGGGFGGGEGGGFGGGGGGGGEGGGGGGGGGGGGGGGGGGGGGGGGGGGGGGGGGGFGGGGGGGFFGGGGGGGGGGGGGGGGGGGGGGGGGGGGGGGGGGGGGGGGGDGGGGGGGGGGGFFGGGGGGGGGGCCCGEGGGGGFGGGGGGGGGGEFGGDGGFFGGGBAFEGGGGGFGGGGCCEFFFFBCFGFFFGFGFCGB>DGADE1;<CFGEF<F6CA:7?667.9?CEEC<4AFEE<E<664A<<<).4<20,4(4:9F<@>BB?
@M02352:288:000000000-CKWC8:1:1101:15166:7196 2:N:0:TACGCTGC+CGTCTAAT
TAACCTTGCGGCCGTACTCCCCAGGCGGTCAACTTAGTGCGTTAGCTGCGCCACCCACGACTCAAGGTCACAGACGGCTAGTTGACATCGTTTACGGCGTGGACTACCAGGGTATCTAATCCGGTTTGCTCCCCACGCTTTCGTTCTTCAGTGTCAGTATTTGTCCGTGTATCCGCCTTCGCCACTGATGTTCCTTCCAATCTCTACGCATTTCACCGCTACACTGGAAATTCCACTACCCTCTACAATACTCTAGTTTGCCAGTTCAAAATGCAATTCC
+
GGGFGGFGGGGGFGCFEGGGFE@BCD@B@FFFEGGGGGGDFGGG@5BBCFDB>FECGG7=@:C84AFFCFF9CFGGGGCFGF9,<CEAF:FGG=EF7=FGFGEG=FEAFDF+@DAD;FAF=D++8FC8;FEGGGGG*:EGE7?C3,*5=,<=,=DFGCGG9<;?EGG8CFG,BCCGGGDF)88EGCC<EFFGGF6<45+C6C6+9F6*:=ADFF)/3>1>>B<47>7*.19*1*).4>?7?>??AF224<?BB44*.)*.))))5)545982)6@)15)-
@M02352:288:000000000-CKWC8:1:1101:27926:7210 2:N:0:TACGCTGC+CGTCTAAT
CTGTCTTGCGACCGTACTCCCCAGGTGGGATACTTATCACTTTCGCTTAGTCACTGAGAATTAACCCAACAACTAGTATCCATCGTTTACGGCGTGGACTACCAGGGTATCTAATCCTGTTCGCTCCCCACGCTTTCGTCCCTCAGCGTCAGTATATACGTAGTAGACTGCCTTCGCACTCGGTATTCTAAGTATTATCTATGCATTTCACCGCTACCCTACTTATTCTATCTTCTTCCATATAATTCAAGTCAATCAGTATCAAAGGCAGTCACATCGTT
+
B,6@<CFC<F@C7FFF,CFG8CA6FFCCEGG8EFF9EFDFFFFCCCF7:FFGGFGFCCF,EFAFGG8FFG7<FAE?F9EDEEFFC,EB@FD?FC4CF@EFCFGFFG+:BFFAEEFGG9,AEFG7F,>D>FGGE7>CF=F=CEFGGCFCGEGG;=FFFFGGG,@@,,9BFFC649>77@*:ADEGGGEC,,5=C?+/*:B8BFAFEFFGFCFFDD3)8)/7(=7=;+);?8+1++/.>?9)93.))).)195?<A)/6)664)4-.4)4((-8()/.*)-33
@M02352:288:000000000-CKWC8:1:1101:13782:7211 2:N:0:TACGCTGC+CGTCTAAT
TAACCTTGCGACCGTACTCCCCAGGCGGTCTACTTAACGCGTTAGCTCCGAAAGCCACGGCTCAAGGCCACAACCTCCAAGTAGACATCGTTTACGGCGTGGACTACCAGGGTATCTAATCCTGTTTGCTCCCCACGCTTTCGTGCCTCAGTGTCAGTCTTTGTCCAGGTAGCCGCCTTCGCCACTGATGTTCCTTCCAATCTCTACGCATTTCACCGCCACACTGGAACTTCCACTACCCCCTACAAAACTCTAGTCACCCAGTTCAAAATGCACTTCC
+
GGGGCFGGGD7FGGGGGGGGGGGGGCFGEGGCFGGGGGGGGGGBFGGGBGCCG+EFGGGDGGGG95,:F8FEFFF8EF<,9A?A<C<FD=FGGCE@4FE:FFEGDFFGDFGGGGGGBE<D9FD<FGF,@ACCFGCE@EEGGACFFGGFGCFG,=,,5@,>DGFGFD;C6FFCFG)CG4C4?DEGGGG0C:ED7CC?E=6:ACA17+@FD5BGG75@C>((,8(7*0(*4))**99<AFFF?((-0673)4:7?AA=-)*:?B((5))-)6)5<9B)*2).
@M02352:288:000000000-CKWC8:1:1101:19330:7223 2:N:0:TACGCTGC+CGTCTAAT
TAATCTTGCGACCGTACTCCCCAGGCGGGAAGCTTAATGCGTTAACTGCGCCACCGAACAGTATACTGCCCGACGGCTAGCTTCCATCGTTTACGGCGTGGACTACCAGGGTATCTAATCCCGTTTGCTCCCCACGCTTTCGTACATGAGCGTCAGTGTTGACCCAGGTGGCTGCCTTCGCCATCGGTATTCCTTCAGATCTCTACGCATTTCACCGCTACACCTGAAATTCTACCACCCTCTATCCCACTCTAGTTTGCCAGTTCGAAATGCAGTTCCC
+
CFGGGGGGGGGGGGGGGGGGGGGGGGEGGGEGGGGGGGGGGGGGGGGFGGGGGGGGGDGGGGGGGGGEFGGGEG+4CFGGGGC9FGGGGGGG7F7FFEFGC+FGGGF,FEGGEGGFFFFEGGGGGGGGDAFGGGGGGCEDGGGGGCF+=FDEED5=EFGF,?B9BF:5C>8CCE550;C8BD87<CC;*:@FFDFD<49F?FFGAFFD327:?FFB;>(476:F772D<B=9F6692:0821(4622,,1(42<)*.6*:56))..2(11(-44*)8<<B
@M02352:288:000000000-CKWC8:1:1101:23739:7232 2:N:0:TACGCTGC+CGTCTAAT
TAACCTTGCGGCCGTACTCCCCAGGCGGATTGCTTAATGCGTTAGCTGCGCCACCAAATGGCATGCCACCTGACAGCTAGCAATCATCGTTTACGGCGTGGACTACCAGGGTATCTAATCCTGTTTGCTCCCCACGCTTTCGCACCTCAGCGTCAGTATTGGTCCAGGAGGCCGCCTTCGCCACCGGTATTCCATCCTATATCTACGCATTTCACCGCTACACAGGAAATTCTACCTCCCTCTACCATACTCTAACCTGCCAGTTTGGAATGCAGTTCCC
+
EDGGGGGCFGGGCFFGGGGGGEG@FGCCFGFGGGGGGFGFGFGGDCAGGEGGGGGFGGGGGGGGGGFGFFG<FGGGGGGGGGFFFFGFFGGGGGEGGGEGGDDFGGGGGEGDFG;EGGGGGF<EEEFGAFDGEGGGGDE8E>@8E8<CGFFGGGG5ECGGDCEDDFGGGGGGFGGDDGGFFGGGGGGEC=CFGFFFFFF:A7AC?FFGDEE7C?9?5<469=:*75:C:BF?BFAFFFFF:B?><)).8<FFF))9:9:1:D?744:0:AAF<A79*46,
@M02352:288:000000000-CKWC8:1:1101:26024:7257 2:N:0:TACGCTGC+CGTCTAAT
TAACCTTGCGGCCGTACTCCCCAGGCGGTCAACTTAGTGCGTTAGCTGCGCCACCCACGACTCAAGGTCACAGACGGCTAGTTGACATCGTTTACGGCGTGGACTACCAGGGTATCTAATCCTGTTTGCTCCCCACGCTTTCGTGCCTCAGTGTCAGTATTTGTCCAGGTAGCCGCCTTCGCCACTGATGTTCCTCCCAATCTCTACGCATTTCACCGCTACACTGGAAATTCCACTACCCTCTACAATACTCTAGTTTGCCAGTTCAAAATGCAGTTCC
+
GGGGFGGGGGGGEEEEGGGGGGGGGCCEFFGGGGGGDFGDGGGGGGGGGGGGGGGGGGGGEGGGGGGGGGGGGGGGGC7CGGFGFGGGGGGGGGGGGGGGGGGGGGGGGGGGGGGGGGGGGGGGGGGGGGGGGGGGGGGGGGGG5BEGGFGGGFGGGGGGGGCFGGG?EE;9?CDDDGGFFGGEDGGCFGGGG5CEFFF4;FF77A=FGGFGGFFFGFFFFFFFGG<G(9FFFFB99?FFFBFBB<)8<<?A?FF?<AFF<A>?FFFFF2<><9@>FFFF
@M02352:288:000000000-CKWC8:1:1101:26489:7305 2:N:0:TACGCTGC+CGTCTAAT
TAACCTTGCGGCCGTACTCCCCAGGCGGTCTACTTAATGCGTTAGCTTTGAAAAACAGAACCGATGTTCCGCGCTTCTAGTAGACATCGTTTACGGCGTGGCCTACGGGGGTATCTAATCCCGTTTGCTCCCCACGCTTTCGTACATGAGCGTCAGTGGTTACCCTGGTCGCTGCCTTCTCCATCGGTTTTCCTTCAGATCTCTACGCATTTCACCGCCACACCTGCACTTCTCCCACCCTCTATCACACTCTAGTTTCCCAGTTCGATATGCAGTTCCC
+
,<;C,CFFFC@7@FCFFDGGEGC,6@@FCFFEFFG,,CFE+BB,BEEGFD,,9,,8E,,6CF+>+4B,C?:,8++8CF,,B,B<<,C=+:,+:C+?@@E7++,>A8+8C++8+@=;,3,,333@7@*,,7@FGCG*4=?>FE:DG*BD,?,/44**>,+?*7?9?,C*?,*1*/)/03=*8+52+*2;*1C>:6742**2?:B7475)1:)2:99/*;(-843><*0*(1)9**6((3308(()).5<3371<>)0).*.4).3)611)((.))*6=<<)
@M02352:288:000000000-CKWC8:1:1101:7478:7319 2:N:0:TACGCTGC+CGTCTAAT
CAATCTTGCGATCGTACTCCCCAGGTGGGACACTTATCACTTTCGCTTAGTCACTGAGATAAATCCCAACAACTAGTGTCCATCGTTTACGGCGTGGACTACCAGGGTATCTAATCCTGTTCGCTCCCCACGCTTTCGTCCATGAGCGTCAGTACATACGTAGTAGACTGCCTTCGCAATCGGTATTCTGTGTAATATCTATGCATTTCACCGCTACACTACACATTCTATCTACTTCCATATGACTCAAGTCAACCAGTATCAAAGGCAGTTCCATAGTT
+
GGGGGGGGGGGGGGGGGGGGGGGDGGGGGGGGGGGGGGGGGGGGGGGGGGGGGGGGGDGGGGGGGGGGGGGGGGGGGGGGGGGGGGGGGGGGGGGGGGGGGGGGGGGGGGGGGGGGGGGGGGGGGGGGGGGCGGGGGGGGGGGGGGGGEEGGDFFGGGGGGGGGGGGGGFGGGGGGGGGFFFEGGGGGGGGGGFFFEFFGFFFC?FFGGGFGGF>;=F:6@FFFCF37<FFFFFECCEEEC6?ECEEEFF@FFE?A@FFF<5<<B94:?<BF>9=574:AA
@M02352:288:000000000-CKWC8:1:1101:20927:7373 2:N:0:TACGCTGC+CGTCTAAT
CATTCTTGCGAACGTACTCCCCAGGTGGGTCACTTATCACTTTCGCTTAGCCACTCAAACCGAAGTTCGAACAGCTAGTGACCATCGTTTACGGCGTGGACTACCAGGGTATCTAATCCTGTTCGCTCCCCACGCTTTCGTCCATCAGTGTCAGTATATTATTAGTAATCTGCCTTCGCAATTGGTATTCTATGTAATATCTATGCATTTCACCGCTACACTACATATTCTGACTACTTCATAATAACTCAAGACAACCAGTATCAAAGGCAATTCTACAG
+
GGGGGGGGGGGFFFGGGGGGGGGGGGGGGGGGGGGGGGGGGGGGGGGGGGGGGFFGGGGGGGGGGGGGGGGGGGGGGGGGGGGGGGFGGGGFCFDGGGGGGGGGGGGGGGGGGGGGGGFGGGGGGGGGGGGGGGGGDFGGGGGGGGGGGGGFGFGGGGGGGGGGGGGGGGGGGGGGGGGBFGGGGGCGGGGGGFFFFFFGFGFG?FFGGGCFGFFFGFFFFFFFCGEGCFFFFFFFFFFFFE<<C3?E34=EEEDADF>;1>B9A2AFF:<<B?F>FFBF)
@M02352:288:000000000-CKWC8:1:1101:16412:7379 2:N:0:TACGCTGC+CGTCTAAT
CATTCTTGCGACCGTACTCCCCAGGTGGGATACTTATCACTTTCGCTTAGCCACTCAGCCTTACGGCCGAACAGCTAGTATCCATCGTTTACGGCGTGGACTACCAGGGTATCTAATCCTGTTCGCTCCCCACGCTTTCGTCCATCAGCGTCAGTATATTGTTAGTGATCTGCCTTCGCAATCGGTATTCCATGTAATCTCTAAGCATTTCACCGCTACACTACATATTCTAACCACTTCACAATAACTCAAGACTAACAGTTTCAAAGGCAGTTCCACA
+
GFGGGGGGGGG+@BFGGGGGGGGGGFEDDGGGGGGGGGGGGGGGGGGGGEGGGGGGGFGGGGGGFFGGGGGGGGGGGGGGGGGGGGGGGGGFFGGGGGGCFGGGGGGGDGFGGGGGGGGF9FFFGGDGGGGFGGDEGGECEGGCGC,+@@CGE5E,3@EE9@EFGG,@FCD;DGGGGFD>DDGFDG=FFGGDGEF*>CFGFGFFEFFGFGFGGF;BE>1)6A;FFF3297AAABD<??A?AD27A4<?FFBFF2175>?3).664-:)48?708BA?462
@M02352:288:000000000-CKWC8:1:1101:7112:7406 2:N:0:TACGCTGC+CGTCTAAT
TAATCTTGCGACCGTACTCCCCAGGCGGAATGCTTAATCCGTTAGGTGTGACACCAACAAGCATGCTTGCTGACGTCTGGCATTCATCGTTTACGGCGTGGACTACCAGGGTATCTAATCCTGTTCGCTCCCCACGCTTTCGTCCATGAGCGTCAGTACATACGTAGTAGACTGCCTTCGCAATCGGTATTCTGTGTAATATCTATGCATTTCACCGCTACACTACACATTCTATCTACTTCCATATGACTCAAGTCAACCAGTATCAAAGGCAGTTCCAT
+
GFGGGGGGGGGGGGGGGGGGGGGGGGGGGGGGGGGGGAGFGGGGGGGGGGGFFGGGGGGGGGGGGFFGGGGDFGGGGGGGGGGFGGGGGGGGCGGGGGGGGGGGGGGGGGGGGGGFFGGGGGGGGGGGGGGGGFGFGEGFGGGGGCEDGGGGGGGCGGGGGEGCGFGGCFDGGGGGGGGFFGGGGGGG=EFFGFFFFFFGFGFC5AFF7ECGD+?BEBBFFFFFGGEGEFFFF?>AAFFFDFFABA<245A<>2)94<FF?BFA2<9<BBA::BDFF><<-
@M02352:288:000000000-CKWC8:1:1101:12679:7415 2:N:0:TTCGCTGC+CGTCTAAT
CATTCTTGCGACCGTACTCCCCAGGTGGGATACTTATCACTTTCGCTTAGCCACTCAGTCTTACTCCCGAACATCTAGTATTCATCGTTTACGGCGTGGACTACCAGGGTATCTAATCCTGTTCGCTCCCCACGCTTTCGTCCATCAGCGTCAGTATCTTTTTAGTGATCTGCCTTCGCAATCGGTATTCTGTGTAATCTCTAAGCATTTCACCGCTACACTACATATTCCAACTACTTCACAATAACTCAAGACTATCAGTTTCAATGGCAGTTCCACGG
+
GG<FFGGGGEG:CFGGGGGGGGGGGGGGC,CFGGGGGGGGGGGGGGGGGGCGGGG@F,,6C<,,,,,C6:F+F,CFGFGG9,CFGFEGGGGGGCFGGGDGGGGGGGF:EGGGGGGGGGGGGGGFEEGGGGGGG@FGGGGEFCE+EFGDGCEGGGGAA,;,3EEFEF>A;FGGGGGGG>D*:CGFCG5DFF,+=7FEFFFGAGF4*;=FGGF8FF(:EEFFDFFF<DEGFF6+1;/=@E47CF<)/.;@C98:B),9>)8<4A)4)))))(3(8:F<F24((
@M02352:288:000000000-CKWC8:1:1101:26784:7420 2:N:0:TACGCTGC+CGTCTAAT
CATTCTTGCGAACGTACTCCCCAGGTGGGATACTTATCACTTTCGCTTAGCCACTCAGCCTTACGGCCGAACAGCTAGTATCCATCGTTTACGGCGTGGACTACCAGGGTATCTAATCCTGTTCGGTCCCCACGCTTTCGTCCATCAGCGTCAGTATATTGTTAGTGATCTGCCTTCGCAATCGGTATTCCATGTAATCTCTAAGCATTTCACCGCTACACTACATATTCTAACCACTTCACAATAACTCAAGACTAACAGTTTCAAAGACAGTTCCACCG
+
GGGGGGGGGGGGGGGGGGGGGGGGGGCFCFGGGGGGG<CFFGFGEGGGGGFGGGEFGCGGFFGC7,7C+>:FCFFGGFFFFG<FEECGFGGF7+4+=FCFFFGFFAEB=EF8FFGCE9FGFGGEGEGGEGGDGCFGGFG>FEGGGEGFCCGGGGGGFFAE,@DAEGGFG;EBFFGGG9D55;:?CEGDEGC:DEFEEAFC8FF>?6FGF?A:788:E>@F@6EF;:6+)@@+1=;@F1<@E?4>AA<?4)82).1/<4?2<<9A2<)44(4?B<49BA4,(
@M02352:288:000000000-CKWC8:1:1101:7146:7427 2:N:0:TACGCTGC+CGTCTAAT
TAACGTTGCGGCCGTACTCCCCAGGCGGTCTACTTAATGCGTTAGCTTTGAAAAACAGAACCGAGGTTCCGAGCTTCTAGTAGACATCGTTTACGGCGTGGACTACCGGGGTATCTAATCCCGTTTGCTCCCCACGCTTTCGTACATGAGCGTCAGTGTTGACCCAGGTGGCTGCCTTCGCCATCGGTATTCCTTCAGATCTCTACGCATTTCACCGCTACACCTGAAATTCTACCACCCTCTATCACACTCTACTTTGCCAGTTCACAATGCATTTCCCA
+
AFFF,CFGGE>FFGFGGGGFGGGGG8CF@7FDFGGGGFCFGGGGCFGGGF,@CEECF8,C,BFFEDGC9FE:FG7BFCEFG,@E<C?A:FD7?F@@FECE7:FDDFDFE+CF+FFFGGGAC8+D@D+@BEGGD7F*8C5>FG5@*>E>?8<;*;?5>9CF7,?ECE7:EEF>:*C*>7F5D<AECECE5CE@F?F93A67;7A:)9<DCGFCG=-9*7,994:F4*297=@@B6<A:>(431(545)4):1(-<)*).*)-).5)6))-)...)*6@AF<)
@M02352:288:000000000-CKWC8:1:1101:13780:7474 2:N:0:TACGCTGC+CGTCTAAT
TAATCTTGCGACCGTACTCCCCAGGCGGTCAACTTATCGCGTTAGCTGCGCCACTAAAGGGTAACCCCCCCAACGGCTAGTTGACATCGTTTACGGCGTGGACTACCAGGGTATCTAATCCTGTTTGCTCCCCACGCTTTCGCACCTCAGTGTCAGTATTGGTCCAGGAAGTCGCCTTCGCCACTGGTGTTCCTCCACATCTCTACGCATTTCACCGCTACATGTGGAATTCCACTTCCCTCTACCATACTCTAGCGAACCAGTATCAAATGCAGTTCCC
+
CGGGGGGGGGGFGGGGGGGGGGGGGGGGCFGGGGGGGGGGGGGGGGGGGGGGGGGGGGGGGGGGGGGGGGGGGGGGGGGGGGGGGGGGGGGGFGGGGGEGGGGGGGGDFCFGFFGGGGGGGGGGGGGGGGGGEGGEGGGFFGGEGGDFGGGGGGGGGGGGGGGFGFFCEG8BGEGGGD=3>C=EGGGGGEEGGFF1@>F<F>?7AFFGGCECCFAB8:1>B@A=C7275B:4==ABFF>?>?BDFF:68B>DF2-7,476>B0455:4<))-)-0-9AF2
@M02352:288:000000000-CKWC8:1:1101:8989:7502 2:N:0:TACGCTGC+CGTCTAAT
CAGTCTTGCGACCGTACTCCCCAGGTGGGATACTTATCACTTTCGCTTAGCCACTGACTCGAAACCCAACACCTCGTCTCCATCGTTTACGGCGTGGACTACCCGGGTATCTCATCTTGTTCTCTCCCCTCGCTTTCGTCCATGACCGTCAGTACATACGTAGTCTACTGTCTTCGCAATCTGTATTCTGTGTATTATCTCTGCATTTCACCGCTACACTACACATTCTCTCTACTTCCATACGACACTCGTCCACCACTCTCACAGGCTCTTCCTTAGTT
+
GF96,=FFGG+CCFGGGGGGGGFECFGG@FGFGGGAF,,CFFGGGGGGGF,E:FG,C,C<,,<F@E:,6?DC,6,8C,C=<,5A74=D,,88+7CF++4=94<4++6+8B,C,:=E,3,C=,8,:AAE@,@6F+=@,+@+@33,,,33AC6+@AF,;@F:F,,6,3,@E,22,55*;9**;8<EDF7,>,>+1119?FFF8F+;*+1C8<:;/>()86=>1AEF>>)1918A*1;))1.6.9(((---,((4:1(/11.((902)..((((.-)0)9)).)
@M02352:288:000000000-CKWC8:1:1101:24683:7504 2:N:0:TACGCTGC+CGTCTAAT
CAATCTTGCGATCGTACTCCCCAGGTGGGACACTTATCACTTTCGCTTAGTCACTGAGATAAATCCCAACAACTAGTGTCCATCGTTTACGGCGTGGACTACCAGGGTATCTAATCCTGTTCGCTCCCCACGCTTTCGTCCATGAGCGTCAGTACATACGTAGTAGACTGCCTTCGCAATCGGTATTCTGTGTAATATCTATGCATTTCACCGCTACACTACACATTCTATCTACTTCCATCTGACTCAAGTCAACCAGTATCAAAGGCAGTTCCATAGTT
+
GGGGGGGGGGGGGCGGGGGGGGGGGFGGGGGGGGGGGF<FGGGGGGGGDGGGGGGGGCCGGFGGGGGFEGGGGFGGGGGGGGGGD7BFGF?CCCFFGGGGGFD8E?==EF?EGGGGGGAF9A+4@EFGG@C7FFEFGGGEG6A9DDE+@CEEG:9:ECDFFFDEDCGFF<BFEC7*<9?AC5CE7CFDFFE2BAAE4BFF>GFF?AFG+BA><69DC436@A@ACFE=<CFF++/99?<9<)1.)./))33?C3?FD6594)5<2<20(4(:A<46/-..6
@M02352:288:000000000-CKWC8:1:1101:13155:7517 2:N:0:TACGCTGC+CGTCTAAT
TAATCTTGCGACCGTACTCCCCAGGCGGAATGCTTAATCCGTTAGGTGTGACACCAACAAGCATGCTTGCTGACGTCTGGCATTCATCGTTTACGGTGTGGACTACCAGGGTATCTAATCCTGTTTGCTCCCCACACTTTCGCACCTCAGCGTCAGTATCGAGCCAGTGAGCCGCCTTCGCCACTGGTGTTCCTCCGAATATCTACGAATTTCACCTCTACACTCGGAATTCCACTCACCTCTCTCGAACTCAAGACCAGGAGTTTATAAGGCAGTTCCAG
+
GGGGGGGGGGGGGGGGGGGGGGGGGGGGGGGGGGGGGGGGGGGGGGGGGGGGGGGGGGGGGGGGGGGGFGGGFGGGGGGGGGGGGGGGGGGGGGGGGGGGGGGGGGGGGGGGGGGGGGGGGGGGGGGGGGGGGGGGGGGGGGGGGGGGGGGGGGGGGGFGGGCEGGGGGGGGGDDDGGGFFDEGGGGGGGGGGFFFFFFCFGFGEFFGFFFGGFFFCFFFFFFFGGFGFFFFFFDAFFFFF:<?FFFF0:()8(47:BFF:?:??FFFFFFFFF38BBBD<
@M02352:288:000000000-CKWC8:1:1101:16171:7528 2:N:0:TACGCTGC+CGTCTAAT
TAACCTTGCGGCCGTACTCCCCAGGCGGTCTACTTAATGCGTTAGCTTTGACAACCAGAACCGCGGTTCCGCGCTCCTAGTAGACATCGTTTACGGCGCGGACTACCGGGGTATCTAATCCCGCTTGCTCCCCACTCTTTCGTACATCACCGTCAGTGTTGACCCAGGTGGCTGCCTTCGCCCTCGGTATTCCTTCAGATCTCTACGCATTTCACCGCTCCACCTGAAATTCTACCACCCTCTCTCACACTCTCGTTTCCCAGTTCCAATTGCAGTTCCC
+
GGG9EFGGGG+FGEGGGGGGGGGDGGEG@+8,CFGGG9FGGGGGGGG9EG,,C,,BFE,9C,>+F+@CFG,4@F:+8,,C9,,:<AA5+:<F+5++4=+8+@3=6,,+8>F:*D>C33@=;F:*@F7D?F8FG7C,2,,2,/4:1*5+4,4A2:4/<CFG8F999<**3?:=85CCC+;)81*29/=C;A7>*4*.)**0);@F2*0>*2.?:*6=*)((,7:57*.*-977=6>)5,-4:6:(4<267?08<)(03:))5-,.42))))-)65*.64)5
@M02352:288:000000000-CKWC8:1:1101:9768:7607 2:N:0:TACGCTGC+CGTCTAAT
CAATCTTGCGATCGTACTCCCCAGGTGGGACACTTATCACTTTCGCTTAGTCACTGAGATAAATCCCAACAACTAGTGTCCATCGTTTACGGCGTGGACTACCAGGGTATCTAATCCTGTTCGCTCCCCACGCTTTCGTCCATGAGCGTCAGTACATACGTAGTAGACTGCCTTCGCAATCGGTATTCTGTGTAATATCTATGCATTTCACCGCTACACTACACATTCTATCTACTTCCATATGACTCAAGTCAACCAGTATCAAAGGCAGTTCCATAGTT
+
GFFGGGGGGGGGGGGGGGGGGGGGGGGGCFGGGGGGGGGGGGGGGGGGGCGGGGGGGGGFGEGGGGGFGGGFGGGFFGGGGGGGGGGGGGDFGGGGGEGGGGGGGGGGGGGGFGGGGGCFGGGGGGGGGFGDGGGGGGGGG6FFGFGGGGGGGGGGGGFGGDFGGGGFGFGGGGGGGC>BF>>EDFGGGGGGGFFEEE>FFGFGEFFGGGFGGFFFGFFC;FEF=GFDEFFFFAEFECECFECCCC?E3@)<<E5A51;4)6<>A2:7?(03AA64=<0<<
@M02352:288:000000000-CKWC8:1:1101:20608:7617 2:N:0:TACGCTGC+CGTCTAAT
TAACCTTGCGGCCGTACTCCCCAGGCGGTCTACTTAATGCGTTAGCTTTGAAAAACAGAACCGAGGTTCCGAGCTTCTAGTAGACATCGTTTACGGCGTGGACTACCGGGGTATCTAATCCCGTTTGCTCCCCACGCTTTCGTACATGAGCGTCAGTGTTGACCCAGGTGGCTGCCTTCGCCATCGGTATTCCTTCAGATCTCTACGCATTTCACCGCTACACCTGAAATTCTACCACCCTCTATCACACTCTAGTTTGCCAGTTCGAAATGCAGTTCCC
+
GGGGGGGGGGGGGGGGGGGGGGGGGGGGGGGGGGGGGGGGGGGGGGGGGGDGGGCEGGGGGGGDGGGGGGGGDGGGGGFGGGGGGGGGGGGGGGFGGGGGGFGGGGGGDGGGGGGFFEFFGGGGGGGGGGGGDGGGGGGGFGGGGGG7C6EG>>81DEAFCAFFGFGCFFGGC5CFCGG:AG5CFG5CCFGGGFFFFCAGFGFGFFFD5EEGF8-9*<>91*4;F6:F-97/=B94>FBFFF(8AF<9).,8A6)7<A493A7:<98:?(349)7<BFBF
@M02352:288:000000000-CKWC8:1:1101:28076:7623 2:N:0:TACGCTTC+CGTCTAGT
CAATCTTGCGATCGTACTCCCCAGGTGGGACACTTATTACTTTAGCTTCGTCACTGAAATCAATCCAAACACCTACACTCAATAGTTTACGGCGTGGGCTACCAGGGTATCTGATCCTGTTCGCTTCTCCTACCTTCGCCCACGAACGTCAGTATCTGTGTAGTAGCCTGCCTTCGCTCTCGGTATTGTTTGTCTTACCTATGCATTTCCACTCTCCCCTTACCCTTCTATTTCCTTCCCTCTCACCTAAGTCAACCTGTCCCAAAGGCAGTTCCCTAATT
+
GGGDGGGGGG+FEFFGGGGGGGGCG,CC+B8,CFGGG,,CEEF9CFFF,8,BFEGGG,CE,,,9,,,,,C:,6,C,,,C,9,6,,96,,C?C+8++8+B=:,,A,4+,,,9,,,9,CE?4EE++4++,,,,,:,,,@=+++6+3@+@6@D8@,,35,,3,,,,3,,,3@,,,,,3;>**<;D*1;7:,2,4*;6+:*+3@CG*:*@++2,+++/*)5/(-()0/*;5;3@++3+<)./((73=(.),)/)//975*(.)1))5<1((,(((,))*)/)())
@M02352:288:000000000-CKWC8:1:1101:22893:7625 2:N:0:TACGCTGC+CGTCTAAT
CAATCTTGCGATCGTACTCCCCAGGTGGGACACTTATCACTTTCGCTTAGTCACTGAGATAACTCCCAACAACTAGTGTCCATCGTTTACGGCGTGGACTACCAGGGTATCTAATCCTGTTCGCTCCCCACGCTTTCGTACCTCAGCGTCAGTGTAGTGCCAGTTAGTCGCCTTCGCCACTGATGTTCCTCAAGACCTCTACGCATTTCACCGCTACGCCTTGAATGCCACTACCCTCTCACTCCCTCTAGCCAGACAGCTTCAACTGCAGTTCCCAGGTT
+
CAFFFFG@EFFC@+ECGGFGG>,88EF8@<@DCFGGGGGGGGGGGGCF,CFFGGG9F8FF9F,CFF4CACECFGGFF<C9FAE<CFFDEF=,@B==@+=FGDFC,@4B,?CFFGDGFF,4EECFEFGFG?E=F:FDFEDD+=6D8DE6A>EE;CF=DG,3>C8>F,,@@+CCGGGGGG*9A>E7:::7DFF+*1*-<F>*48)99?0:B@FF*:(.C3;@@>3=C7):;6F)66(67=;;)9.4((,41)-:7305<?4(.)..66432)(6)69<?04),
@M02352:288:000000000-CKWC8:1:1101:9699:7627 2:N:0:TACGCTGC+CGTCTAAT
CAGTCTTGCGACCGTACTCCCCAGGTGGGATACTTATCACTTTCGCTTAGTCACTGAGTCGAAACCCAACAACTAGTATCCATCGTTTACGGCGTGGACTACCAGGGTATCTAATCCTGTTCGCTCCCCACGCTTTCGTCCATGAGCGTCAGTATATACGTAGTAGACTGCCTTCGCAATCGGTATTCTAAGTAATATCTATGCATTTCACCGCTACACTACTTATTCTATCTACTTCCGTATAACTCAAGTCAACCAGTATCAAAGGCCGTTCCATCGTT
+
GGGFGGGGGGGGEGGGGGGGGGGGGGGGGGGFGGGGGGGGGGGGCFGGGGGGGGGCE@FGGCGEFGFFFGGEGGGGGGGGGGGGGGGGGGEGGDEGGEGGGGFGGGEFGGGGDDEEFG9FFGGGDFGGGFGCFEFGGGGGGGGGGEGGGGGGGGGGGGGGGCEGG9CFGCFGGGGCCDDFFGCGFGGFGG,CFFFE4BAGFGFC5FFGG@:FGFFFG4;C@;9FGGFC?+;776>5CF@0=1@3CCADFF25<<>F007<26<BBA)4(((-115)*68<8
@M02352:288:000000000-CKWC8:1:1101:19423:7654 2:N:0:TACGCTGC+CGTCTAAT
CAATCTTGCGATCGTACTCCCCAGGTGGGACACTTATCACTTTCGCTTAGTCACTGAGATAAATCCCAACAACTAGTGTCCATCGTTTACGGCGTGGACTACCAGGGTATCTAATCCTGTTCGCTCCCCACGCTTTCGTCCATGAGCGTCAGTACATACGTAGTAGACTGCCTTCGCAATCGGTATTCTGTGTAATATCTATGCATTTCACCGCTACACTACACATTCTATCTACTTCCATATGACTCAAGTCAACCAGTATCAAAGGCAGTTCCATAGTT
+
GFFGGGGGGGGFEFEEGGEGGGGGGGGGGGGFGGGGGFGGGGGGDGGGGGGGGGGGGGGGDGGGGGGGGGGGGGGAFCFGGGGGGGGGGGE@FGGGGGGGGGGAFGGGGGGGFGGGGGGGGGG=FGGGGGGEGGGFGGGGGGGGGEGGGGGGGGGGGGGGGGCGFGDGFFGGFGGGGG5@FGGGGFFGGGGGGCFEEFFGFGFGFFFGDCBGDD>BGFFFFFEFFF3CCFFA;:<CEF<EC?F337773@;CC?CB@DAD964>AAA(((-84AFB6)4<>
@M02352:288:000000000-CKWC8:1:1101:20486:7690 2:N:0:TACGCTGC+CGTCTAAT
CAATCTTGCGACTGTACTCCCCAGGTGGGACACTTATCACTTTCGCTTAGTCACTGAGATAAATCCCAACAACTAGTGTCCATCGTTTACGGCGTGGACTACCAGGGTATCTAATCCTGTTCGCTCCCCACGCTTTCGTCCATGAGCGTCAGTATATACGTAGTAGACTGCCTTCGCAATCGGTATTCTGTGTAATCTCTATGCATTTCACCGCTACACTACACATTCTATCTACTTCCGTATAACTCAAGTCAACCAGTATCAAAGGCAGTTCCATAGTT
+
GGGFGGGGGGGGGGGGGGGGGGGGGGGGGGGFGGGGGGGGGGGGGGGGGGGGGGGGGGGGGCGGGGGFGGGGGGGGGGGGGGGGGGGGGGGFGDFGGGGGGGGEFFDGEGGGGGGGGDAFGGGGGGGGGGGCGGGGGGGGGGGGFEGGGEG+EEFGGFFGGGGECFFGGGGGGGGGDC0@FFGEGGGFGGGGGCA<EFFGAC>FEFBFGGFGGFFFGFBEEFEFFGC7<CFFFF9CEFFDEFFFE9C@@E<<4?5FDF@94<24>DF??:0:BF42=)79>
@M02352:288:000000000-CKWC8:1:1101:27830:7739 2:N:0:TACGCTGC+CGTCTAAT
CAATCTTGCGATCGTACTCCCCAGGTGGGACACTTATCACTTTCGCTTAGTCACTGAGATAAATCCCAACAACTAGTGTCCATCGTTTACGGCGTGGACTACCAGGGTATCTAATCCTGTTCGCTCCCCACGCTTTCGTCCATGAGCGTCAGTACATACGTAGTAGACTGCCTTCGCAATCGGTATTCTGTGTAATATCTATGCATTTCACCGCTACACTACACATTCTATCTACTTCCATATTACTAAAGTTAACCAGTATCAAAGGTAGTACACACGTT
+
GCGE<FFFGGEGCGGFFGGGE:@:DE<<@FFFGGGGGGGGFGGFG,:CFFFADFGGGCC<@AEGFGF@EFFGGGDAEFFG9EGEGBFDFF7FE::@F+:FFD8FGEGGGGDG,CFG@E<FEFEG7ECE=,>BECGG,@FEGEGC,>E>EEEGD8D:DGGG>F>CA,,@EBEFCFGCD5*@CFGGC5CD@FCC:7B9A=1+=9877>8DGF8D4B2)4637@FEFFGEGF=+++3)94?))1)/)155)9;8C))9+.7)42)6)-)-()-)))-*)*-(.4
@M02352:288:000000000-CKWC8:1:1101:19935:7740 2:N:0:TACGCTGC+CGTCTAAT
TAATCTTGCGACCGTACTCCCCAGGCGGAATGCTTAATCCGTTAGGTGTGTCACCGAACAGTATACTGCCCGACGACTGGCATTCATCGTTTACGGTGTGGACTACCAGGGTATCTAATCCTGTTCGCTCCCCACGCTTTCGTCCATGAGCGTCAGTACATACGTAGTAGACTGCCTTCGCAATCGGTATTCTGTGTAATATCTATGCATTTCACCGCTACACTACACATTCTATCTACTTCCATATGACTCAAGTCAACCAGTATCAAAGGCAGTTCCAT
+
GGGGGGGGGGGGECFFGGGGGGGGGGGGGGGGGGGGGGGGGGGGDGGGGGGGGGGGFGGGGGGGGGGGGGGGGGG:FEGFFGGGGGFGGGGGFGGGGGGGGGGGGGGFFGGGGGGGFEGFGGGGGCFEGGGGGGGGGGGGGGGGGGGFFFGCC;EDFGGFGGGFGGGGGFFFGGGGGGGFFGDEGGEGGFGCGFFFFFAFFFFDFFFGDFFGGF?FGFF9@FF6FG:<266=FFFADFADFF7AD)69<A2643306ABD?:(9))-6A)5(,2>BF<)6)
@M02352:288:000000000-CKWC8:1:1101:19545:7769 2:N:0:TACGCTGC+CGTCTAAT
TAACCTTGCGGCCGTACTCCCCAGGCGGTCTACTTAATGCGTTAGCTTTGAAAAACAGAACCGAGGTTCCGAGCTTCTAGTAGACATCGTTTACGGCGTGGACTACCGGGGTATCTAATCCCGTTTGCTCCCCACGCTTTCGTACATGAGCGTCAGTGTTGACCCAGGTGGCTGCCTTCGCCATCGGTCTTCCTTCAGATCTCTACGCATTTCACCGCTACACCTGAAATTCTACCACCCTCTATCACACTCTAGTTTGCCAGTTCGAAATGCAGTTCCC
+
GGGGFGGGGGGGGGGGGFGGGGGGGGGGFGGFGGGGGGGGGGGGGGGGGGEFGGGGGGGFGGFEGDGGGGGFEGGGGGGGGGGEFEDGGGGGGGGGGGGGGDFGGGGGCGEGGGGGGGGGGGGGGGGGFGGGGGGGGGGDGGGGGGGF9FFGGGGEFGGFFGFGGGGGGGFGFGGGGGGFFGGGGGGG*:FGGFFEFFFFFGFGFFFGGGFGGFAFGEFFFFFFGGBG7BFFF6<A2:B?<?FB9BAFBB:144)1::?<>D7?FA?F<?FFFAFBFAA?
@M02352:288:000000000-CKWC8:1:1101:11302:7785 2:N:0:TACGCTGC+CGTCTAAT
CAATCTTGCGATCGTACTCCCCAGGTGGGACACTTATCACTTTCGCTTAGTCACTGAGATAAATCCCAACAACTAGTGTCCATCGTTTACGGCGTGGACTACCAGGGTATCTAATCCTGTTCGCTCCCCACGCTTTCGTCCATGAGCGTCAGTACATACGTAGTAGACTGCCTTCGCAATCGGTATTCTGTGTAATATCTATGCATTTCACCGCTACACTACACATTCTATCTACTTCCATATGACTCAAGTCAACCAGTATCAAAGGCAGTTCCATAGTT
+
GFFGGGGGGGEGGDGGGGGGGGGGGGGGGGGGGGGGGGGGGGGGGGGGGGGGGGGGGGGGGFGGGGGGGGGGGGGDGCGGGGGGGGGGGGE7FGGGDGGGGGGGGGCGGGGGGGGGGDEGGGGGGGGGGGGCGGGGGEDGGGGFCFF>EGGGGFFGGGGDGGCGGFGGGFFGGGGGGGDEFG5CFGGGGGGGGEAEFFFGFGFGFFFGGGFDD>>EGFFFFF@FGGFGEFFFFFFFFEFFFEEE?EEEEE3C<3CFFDFD94AAFFAFFBB:9:B<F24>>
@M02352:288:000000000-CKWC8:1:1101:8495:7811 2:N:0:TACGCTGC+CGTCTAAT
TAATCTTGCGACCGTACTCCCCAGGCGGTCTACTTATCGCGTTAGCTGCGCCACTAAAGGATCAAGTCCTCCAACGGCTAGTAGACATCGTTTACGGCGTGGACTACCAGGGTATCTAATCCTGTTTGCTCCCCACGCTTTCGCTCCTCAGCGTCAGGAATGTGCCAGAAAGTCGCCTTCGCCACTGGTGTTCCTCCCGATATCTACGCATTTCACCGCTACACCGGGAATTCCACTTTCCTCTCACATCCTCAAGAAGCGCCGTATCCGAGACAGCCCC
+
GGGGGGGGFGGGGGGFGGGGGGGGGGGGGGGGGGGGGGGGGGGGGGGGGEGGGGGGFGGGFGGGGGGGGGGGGGGGCGGGGGGGGGGGGGGGGGGGGGGGGGGGCFGGFGGGFCGGGGGGGGGGGGGGGGGFFGGGGGGGGGED>FGGGGFGEGGGE?GGGCFEFGFGGFGGGGGGGDGF5DGEGFCEF6FGFEFFFFFGDDDGEFFGGGFGGFFFG:09>F?4CD;333>??FBFF9>DFBD9:<24A??2<<D6<(7:00;2;<?F9:?17>)4>B?0
@M02352:288:000000000-CKWC8:1:1101:11783:7824 2:N:0:TACGCTGC+CGTCTAAT
CAGTCTTGCGACCGTACTCCCCAGGTGGGATACTTATCACTTTCGCTTAGTCACTGAGCTAATGCCCAACAACTAGTATCCATCGTTTACGGCGTGGACTACCAGGGTATCTAATCCTGTTCGCTCCCCACGCTTTCGTCCCTCAGCGTCAGTACATACGTAGTAGACTGCCTTCGCAATCGGTATTCTGTGTAATATCTATGCATTTCACCGCTACACTACACATTCTATCTACTTCCATATGACTCAAGTCAACCAGTATCAAAGGCAGTTCCATAGTT
+
GGGGGGGGGGGGGGGGGGGGGGGGGGGGGGGGGGGGGGGGGGGGGGGGGGGGGGGFFFGGGFGGGGGGGGGGGGF9FFGGGGGGGGGGGGE,FCFEGGGGGGGG8CCGGGFGFGGGGGCGGGGGGGGGGCECGGGF9+DEGGGG838+@EGGGGFCFFFFFFDGGGCGEDFFEGD5DDGEFGCEGGGGGGGFGF6@EFFGFFFGEFFGGGFGCDBFGFF3;A@FCGFCCAFFFF<6;4@EFC?3<EEF@E8<<>DF?F4>)64<A9AFFF::A4728<)6>
@M02352:288:000000000-CKWC8:1:1101:10320:7827 2:N:0:TACGCTGC+CGTCTAAT
TAACCTTGCGGCCGTACTCCCCAGGCGGTCTACTTAATGCGTTAGCTTTGAAAAACAGAACCGAGGTTCCGAGCTTCTAGTAGACATCGTTTACGGCGTGGACTACCGGGGTATCTAATCCCGTTTGCTCCCCACGCTTTCGTACATGAGCGTCAGTGTTGACCCAGGTGGCTGCCTTCGCCATCGGTATTCCTTCAGATCTCTACGCATTTCACCGCTACACCTGAAATTCTACCACCCTCTATCCCACTCTAGTTTGCCAGTTCGAAATGCAGTTCCCA
+
EFGGGGGGGGGGGGGGGGGGGGGGGGGGGGEGGGGGGGGGGGGGGGGGGGGGGGGGG<FGGGGGGGGGGGGGEGGGGGGGGGGFGFGGGGGGGGGGGFGGGDGGGGGGGGGGGCFGFCFFF=FGGGGGFEG@FGGDGEGFGGGGGEGGCCCECCE>C9<FCFFCFFF*CFFFFEDFFGGFA3?EFEGG=FGGGC=>@FFF;CFG?F3>DCE7CF<6E>>FB4?FGG:CAFFFF*:>DFF??<FFBA(4:<17AA205:B<A2?4.<BB<3()6.*.=<B<)
@M02352:288:000000000-CKWC8:1:1101:18351:7832 2:N:0:TACGCTGC+CGTCTAAT
CAATCTTGCGATCGTACTCCCCAGGTGGGACACTTATCACTTTCGCTTAGTCACTGAGATAAATCCCAACAACTAGTGTCCATCGTTTACGGCGTGGACTACCAGGGTATCTAATCCTGTTCGCTCCCCACGCTTTCGTCCATGAGCGTCAGTACATACGTAGTAGACTGCCTTCGCAATCGTTATTCTGTGTAATCTCTATGCATTTCACCGCTACACTACACATTCTCTCTACTTCCATATGACTCAAGTCAACCAGTATCAAAGGCAGTTCCATAGTT
+
GGDGGGGGGGGGGGGGGG@FGGGGGEFG78FFGGGEFGGGGGGGGGGGGGGGGGGGGGGFGFDFEF<,EFGGGGG,F,C<FCDFEBFC,A?FGGEGDEGGFGG<,?79:BBFGFDDF,,CE9FEEFEGE8>7FGECFEGCG+ED,,E6EE6CF8DEGFC>FECCB,;ECGGGGGG*9C*:A7,40:C@;:FCFE9E*=FEFGAF<FFGGF>FD>9?E4BEFF3A7FFG3+;AA@E3CEE<?3767<6C;3).9?7A@DA;)5:<29)3:(((..8)6424-
@M02352:288:000000000-CKWC8:1:1101:11601:7834 2:N:0:TACGCTGC+CGTCTAAT
TAACCTTGCGGCCGTACTCCCCAGGCGGTCTACTTAGTGCGTTAGCTGCGCCACTAAGACATCAAGTGTCCCAACGGCTAGTAGACATCGTTTACGGCGTGGACTACCAGGGTATCTAATCCTGTTCGCTCCCCACGCTTTCGTCCATCAGTGTCAGTATATTATTAGTAATCTGCCTTCGCAATTGTTATTCTATGTAATATCTATGCATTTCACCTCTACACTACATATTCTAACTACTTCATAATAACTAAAGACAACCAGTATCAAAGTCAATTCTA
+
GGGGGGGGGGGGGGGEDDFGFGGEGGGGGGGCAFFFFEAFFGGEGGGFGEDGGDEGGGGFGGFGGGGGFGGGGGDE7CFEFG<9<FFGFFFGGCFE7FFGGG>FGGGGFGGDGFGGGGFFAFDGEGFGEE8FCG7@CEGGGGD;ECGGGG6FAED:9D9@;FG,B@D,?FFC,:CCFFGFFDCCDCF,>CFFCE=88B@+;CF7);AC717:C=3+3*(.7CC;>*607+;;+A??E9E)16))66):292))))*)(/2(12445)4<<<4)6*)@2)6)
@M02352:288:000000000-CKWC8:1:1101:7273:7845 2:N:0:TACGCTGC+CGTCTACT
TAACCTTGCGGCCGTACTCCCCAGGCGGTCAACTTAGTGCGTTAGCTGCGCCACCCACGACTCAAGGTCACAGACGGCTAGTTGACATCGTTTACGGCGTGGACTACCAGGGTATCTAATCTTGTTCGCTCCCCACGCTTTCGTCCATCAGTGTCAGTATATTATTAGTAATCTGCCTTCGCAATTGGTATTCTATGTAATATCTATGCATTTCACCGCTACACTACATATGCTAACTACTTCATAATAACTCAAGACAACCATTATCAAAGACAATTCTA
+
9BFGDGFFGDDBCFGGGGGGGGGEG@EF7@@EFFFGGFGGGGGGGGGGFEGGDFFFFGGEF@FG?FEE9EA59EFCGGGGGG9E9F<F<BBEGGGGDCFCBCC8<ADC<<F7FFA9DA9FD,C,CD9@C:FGFG,F>54*DA8@CEG@@9E:;CG,D57;D@FFFC;;FFC9;@7CFF>65?*=5?<@FGGGG37)9AF777;CCFCC++;:DFCF+56(.=@F:C:*48@*9F2>?>A?A:A92<.6))45AB8*)4;<BFF)64)64292(()(/-66.
@M02352:288:000000000-CKWC8:1:1101:6973:7898 2:N:0:TACGCTGC+CGTCTAAT
CAATCTTGCGATCGTACTCCCCAGGTGGGACACTTATCACTTTCGCTTAGTCACTGAGATAAATCCCAACAACTAGTGTCCATCGTTTACGGCGTGGACTACCAGGGTATCTAATCCTGTTCGCTCCCCACGCTTTCGTCCATGAGCGTCAGTACATACGTAGTAGACTGCCTTCGCAATCGGTATTCTGTGTAATATCTATGCATTTCACCGCTACACTACACATTCTATCTACTTCCATATGACTCAAGTCAACCAGTATCAAAGGCAGTTCAATAGTT
+
GGFFGGGGGGGGGGGGFFFGGFGGFEGGDFGGFGGGGGGGGGGGGGGGGGGGGGGGGGGGGEGGGGGGGGGGGGGGGGGGGGGGGGGGGGGDGGGGGDGGGGGGGGGGGGGGGGGGGGGGGGFGGGGGGGGGGGGFGGGDGGGGGGGGGGGGGGGGFBFGGGGGGGGCFFGGGGFFDGDFFGEEGGGGGFGGGEFFEFFGFGCFFFFGGFFGGBFFGFFFFFFFFFEGEFFFFFFE?E37CCE?EC<));37CE?B@()6:<9A2A)40:1<6A*.742>A
@M02352:288:000000000-CKWC8:1:1101:4584:7904 2:N:0:TACGCTGC+CGTCTAAT
CATTCTTGCGAACGTACTCCCCAGGTGGGATACTTATCACTTTCGCTTAGCCACTCAGCCTTACGGCCGAACAGCTAGTATCCATCGTTTACGGCGTGGACTACCAGGGTATCTAATCCTGTTCGCTCCCCACGCTTTCGTCCCTCAGCGTCAGTCTATACGTAGTAGACTGCCTTCGCAATCGGTATTCTATGTAATATCTATGCATTTCACCGCTACACTACCTATTCTATCTACTTCCGTATAACTAAAGTCAACCAGTATCAAAGGCAGTTCCATAG
+
EB9@FGGCAFG@CFFGGGGGGCF@DGF<:,CFFGGGGGGGGGCGGGEGGC6FG@F@F<,CE@FFF,+C6CEF:=FFFEGGFGGGDGD@FFGG@?FECCDEFF8F,?EE:FG,EFDAAEGGGGGGGE>,6DEFGCGE+@FCGECEGFG76BGGGGG,,,=7=BDF8@=C,<DFC?;7@7D*:5FFCG5E@GCD+@FFFF6+=78DEA+@CFF>F*(8*)6@3+;F**9CCCC;+;7CCBABF13(..:4))52)6)*.)0-3><)-)4)6(((-462B<92.
@M02352:288:000000000-CKWC8:1:1101:27576:7928 2:N:0:TACGCTGC+CGTCTAAT
TAACCTTGCGGCCGTACTCCCCAGGCGGTCAACTTAGTGCGTTAGCTGCGCCACCCACGACTCAAGGTCACAGACGGCTAGTTGACATCGTTTACGGCGTGGACTACCAGGGTATCTAATCCTGTTTGCTCCCCACGCTTTCGTGCCTCAGTGTCAGTATTTGTCCATGTAGCCGCCTTCGCCACTGATGTTCCTTCCAATCTCTACGCATTTCACCGCTACACTGGAAATTCCACTACCCTCTACAATACTCTAGTTTGCCAGTTCATAATGCAGTTCC
+
FGGFAEGFGGGGCFFEGGGGGGGGG8FE@FCEFGGGAEFFGGGGEFGGFGGGGDGGGGGGGEGFGGGGGGGGFFGEGGGGGGDFGDG<,BFGFGGGGGGFCFEGGGGGFFGGGGGGGGCFC9@<DFGGGAFGGGFGGD>EGGEGGGGGFGGC;:;:9DCGGGFG?,@,,@FFFFDGG57A;4AEDFF+<2CGGFFFEFF7AGFGF7@FDE>3:@EFGF;66E?FCF17(9@FB?59A??04)(,4<2?<93))).95)16>>A0:<:A)644:>F<=9>B
@M02352:288:000000000-CKWC8:1:1101:22776:7930 2:N:0:TACGCTGC+CGTCTAAT
CAATCTTGCGATCGTACTCCCCAGGTGGGACACTTATCACTTTCGCTTAGTCACTGAGATAAATCCCAACAACTAGTGTCCATCGTTTACGGCGTGGACTACCAGGGTATCTAATCCTGTTCGCTCCCCACGCTTTCGTCCATGAGCGTCAGTACATACGTAGTAGACTGCCTTCGCAATCGGTATTCTGTGTAATATCTATGCATTTCACCGCTACACTACACATTCTATCTACTTCCATATGACTCAAGTCAACCAGTATCAAAGGCAGTTCCATAGTT
+
GGGGGGGGGGDGGGGGGGGGGGGGGGGGGGGGGGGGGGGGGGGGGGGGEGGGGGGGGGGGGGGGGGGGGGFGGGGGGCGGGGGGGGGGGGECGFGGGGGGGGGGGGGGGGGGGGGGGGFGGGGGGGGGGGGGGGGGGGGGGGGGGGGGGGGGGADFGGGGGGGGFFGGGGGGGGGGGG*5CGEGGCGGFFCCFE9AEFFGFGFGCFFG@9B:5?@FGFFEEFEFFGFGFFFFF6<CEFE>E<CCFEFFF@)646?F@@:<24>BFBFF??<BFA?-940>9
@M02352:288:000000000-CKWC8:1:1101:3988:7966 2:N:0:TACGCTGC+CGTCTAAT
TAACCTTGCGGCCGTACTCCCCAGGCGGTCTACTTATCGCGTTAGCTTCGTTACTAAGCGATCCAGTCACCCACCCACTAGTAGACATCGTTTACGGCGTGGACTACCCGGGTTTCTAATCCTGTTTGCTCCCCCCGCTTTCGCATCTGAGTGTCCGTTTCTGTCCCGGGGGCCGCCTTCTCCCCTCGTTTTCCTTCAGATCTTTACGCATTTCCCCGCTACCCCCGCACTTCTACCCCCCTCTCCCGCACCCTACTTCACCCGTTTCATATGCCGTTCC
+
<C@,CFGFFG+CFGGGGGGGGGGGGFGG:+@CFGGGF<FGGGGGFFGGGGF=FG9,9=,7,B@8C,CF,CEG,,8,4B<BE<<FEF,5<BFFD<ECE@FF:7?,5,,FF@F@F73,6@,3=FE9CFFC,,8DFG7C:EE>FF58C8?C,52=25,,4D,BCCCF?F,4=:C*:=/7D5D6*:C*1**/***904*.6*92****-*9/*:)1:*)9C),,-)4<<)4),)5;?/464,,43444(,.-41(,(3(),)*).-(4(4?3)))..61(0,42
@M02352:288:000000000-CKWC8:1:1101:23939:8041 2:N:0:TACGCTGC+CGTCTAAT
CAATCTTGCGATCGTACTCCCCAGGTGGGTCACTTATCACTTTCGCTTAACCACTCAGACCGAAATCCAAACAGCTAGTGACCATCGTTTACGGTGTGGACTACCAGGGTATCTAATCCTGTTTGCTCCCCACACTTTCGTGCCTCAGCGTCAGTATCTGTCCAGTAAGCCGCCTTCGCCTCTGGTGTTCCTCCTAATATCTACGAATTTCACCTCTACACTAGGAATTCCACTTACCTCTCCAGAACTCAAGACTAACAGTTTTAAATGCAGTTCCAGGG
+
GEFFGGGGGGGGFGGGGGGGGGFGGFGGGGGGGGGGGGGGGGGFFGGGFGGGGGGGGFEGGGEGGGGGGGGGGGGGGGGFGGGGGGGGGGGGGGFGGGGFGG=FGGGCGFDFGGGGGGGGGGGGGGGGGGGGGGGGGGGGGGGGFGGGGGGGEGGCFGGAFFGGFFGADGGGGGGGGGGFFGGCFGCFGGGGDBFFAFFGFFFGFF:FFFFGGFEFGFE:@8>=48>CFFFFFFE<EFFFFFDCE8;FFFF1@)3=;@F8<A>>FF7>B<AF44FAFAB:0
@M02352:288:000000000-CKWC8:1:1101:16484:8056 2:N:0:TACGCTGC+CGTCTAAT
CAATCTTGCGATCGTACTCCCCAGGTGGGACACTTATCACTTTCGCTTAGTCACTGAGATAAATCCCAACAACTAGTGTCCATCGTTTACGGCGTGGACTCCCAGGGTATCTAATCCTGTTCGCTCCCCACGCTTTCGTCCATGAGCGTCAGTACATACGTAGTAGACTGCCCTCGCAATCGGTATTCTGTGTAATATCTATGCATTTCACCGCTACACTACACATTCTATCTACTTCCATATGACTCAAGTCAACCAGTATCCAATGCAGTTCATTAGTT
+
@<F<CFGACGGFFGGGGFGGGGD7<F@DCFEFFCF<,<FFGGGGGGGGDFFGGGGFF,CFDFCF9AFFFGGGGGGEEFFG?<FGD6FDCF?7CG@:@FF<,:=BFDGFGGGGC,CE,9<FEF>DEF7DECC+++@=D8=EDEGGAFA+=C>8=EF7:,<FECFGG,BDGGCD,1C>DG5?FC>A9CEDFGG7CA98<@+1@C8+*=CF@FCFD;=4=ADC3A;F4DCFEF++:@)))97>?<?)66CC8;)7<EEFFFFF44)).4).:A)-)6*)164A>
@M02352:288:000000000-CKWC8:1:1101:6079:8090 2:N:0:TACGCTGC+CGTCTAAT
TAACCTTGCGGCCGTACTCCCCAGGCGGTCTACTTAATGCGTTAGCTTTGAAAAACAGAACCGAGGTTCCGAGCTTCTAGTAGACATCGTTTACGGCGTGGACTACCGGGGTATCTAATCCCGTTTGCTCCCCACGCTTTCGTACATGAGCGTCAGTGTTGACCCAGGTGGCTGCCTTCGCCATCGGTATTCCTTCAGATCTCTACGCATTTCACCGCTACACCTGAAATTCTACCACCATCTATCACACTCTAGTTTGCCAGTTCGAAATGCAGTTCCC
+
GGGGGGGGFGGGGGGDGGGGGGGGFGGGFGGGGGGGGGGGGGGGGGGGGGGFGGGGGGGGGGGGGGGGGGGGGGGGGGGGGGGGGGGGGGGGGGGGGGGGGGGGGFFGGGGGGGGFGGGGGGGGGGGGGGGGGGGGGGEFGGGFGGGGFGGGGGGGFGGGGCCFGFGFFGGGGGGGGDF>DGGGGGEGFGFGCCFEFFF>FFADFFFGGGDGGFF7=3917=:@F47*)@FBFFFB:7?0<:<<AAAFB??B<6<FFFFBFB:):>02344A<A@AF923
@M02352:288:000000000-CKWC8:1:1101:19278:8092 2:N:0:TACGCTGC+CGTCTAAT
CAATCTTGCGATCGTACTCCCCAGGTGGGACACTTATCACTTTCGCTTAGTCACTGAGATAAATCCCAACAACTAGTGTCCATCGTTTACGGCGTGGACTACCAGGGTATCTAATCCTGTTCGCTCCCCACGCTTTCGTCCATGAGCGTCAGTACATACGTAGTAGACTGCCTTCGCAATCGGTATTCTGTGTAATATCTATGCATTTCACCGCTACACTACACATTCTATCTACTTCCATATGACTCAAGTCAACCAGTATCAAAGGAAGTTCCATAGTT
+
GGGGGGGGGGGGGGGGGGFFGGGGGFGGGGGDGGGGGGGGGGGGGGGGGGGGGGGGGGGGGGGGGGGGGGGGGGGGGGGGGGGGGGGGGGDEFDGGGGGGGGGFGGGGGGGGGGGFGGEGGGGGGGCFEGGEGGGGGGGGGGGGGFGGGGC6ECGGGGGGGGGGFFGGGFGGGGGDGC*@FDCGGGGGGGGGG*9AEAFCFG6DEFFGGGFFDEBBGFBC@FEFGGFF6+;AFFEFFF<9CCEECCE<EE@F<?CFFFFAFF2<<<D0(((5A<64642<<
@M02352:288:000000000-CKWC8:1:1101:8522:8092 2:N:0:TACGCTGC+CGTCTAAT
TAACCTTGCGGCCGTACTCCCCAGGCGGTCAACTTAGTGCGTTAGCTGCGCCACCCACGACTCAAGGTCACAGACGGCTAGTTGACATCGTTTACGGCGTGGACTACCAGGGTATCTAATCCTGTTTGCTCCCCACGCTTTCGTGCCTCAGTGTCAGTATTTGTCCAGGTAGCCGCCTTCGCCACTGATGTTCCTTCCAATCTCTACGCATTTCACCGCTACACTGGAAATTCCACTACCCTCTACAATACTCTAGTTTGCCAGTTCAAAATTCAGTTCC
+
GGFGGGGGGGGGGDGEGGGGGGGGGGEGGGGGGGGGGGFGGGGGEGGGGGGGGGGGGGGGGEGGGGGGGGGGGGGGGGGGGGGGGGGGGGGGGGGGGGDGGGGGGGGGGGGGGGGGGGFFGGGGGGGGGGGGGGGGGGGGGGGGFGGGGGGGGGGGGGGGGGFF,DF,DFGCGGGGGGGFFGGGGGGGGGGGGFAE@F@7AGCFFFF5CEEGF+)9A:9>FE?FGG?GFFF4*99ABBFF0),8AD2>ABBB?<9*:>F2AAA??A<9A9<A2)9)966<
@M02352:288:000000000-CKWC8:1:1101:14391:8107 2:N:0:TACGCTGC+CGTCTAAT
TAACCTTGCGGCCGTACTCCCCAGGCGGTCTACTTAATGCGTTAGCTTTGAAAAACAGAACCGAGGTTCCGAGCTTCTAGTAGACATCGTTTACGGCGTGGACTACCGGGGTATCTAATCCCGTTTGCTCCCCACGCTTTCGTACATGAGCGTCAGTGTTGACCCAGGTGGCTGCCTTCGCCATCGGTATTCCTTCAGATCTCTACGCATTTCACCGCTACACCTGAAATTCTACCACCCTCTATCACACTCTAGTTTGCCAGTTCGAAATGCAGTTCCCA
+
GGGGGGGGGGGGGGGGGGGGGGGGGGGGFGGGGGGGGGGGGGGGGGFEGGGCEF<FGGGGGGGGGCEFGGGDGGGFGGFGGGGGGGGGGGGGEGGGGGGGGGGGGGGGGGGGGGGGGGGFGGGGGGGGGGGFEGGGGGGGGGGGGDGDGCFGEGG>EFGGFGCEGGGGGGGGG?DGGGG5><EGFCGG8CGGGFFE3FF@AGFGEFFD</<CDFFF5>F>BFFFGGF4<F?BFFB>27<:6??<<B<B2(3:9A99ADFF292:A<::(-()6)7>FB9>)
@M02352:288:000000000-CKWC8:1:1101:4768:8111 2:N:0:TACGCTGC+CGTCTAAT
TAATCTTGCGACCGTACTCCCCAGGCGGTCTACTTAACGCGTTAGCTCCGAAAGCCACGGCTCAAGGCCACAACCTCCAAGTAGACATCGTTTACGGCGTGGACTACCAGGGTATCTAATCCTGTTTGCTCCCCACGCTTTCGCATCTGAGTGTCAGTGTCTGTCCAGGGGGCCGCCTTCGCCACTGGTATTCCTTCAGATCTCTACGCATTTCACCGCTACACCTGAAATTCTACCCCCCTCTACAGCACTCTAGTTCACCAGTTTCAAATGCAGTTCCG
+
DGGGFGGGGGGGGGGGGGGGGGGGGGGGGGGGGGGGGGGGGGGGGGGGGGGGGGGGGGGGGGGGGGGGGGGGGGGGFGCFGCGGGGGGGGGFGGGGGGGGCEGGGGGGGGGGGG@FGGGGCGGDAFGGGGGGGGGGGCGGGGGGGGGGGGGGFA;EFGGGGGGGGGGGFC5BCGG3DGGFFGGGDGGGGEGGGFFFFAA@FFFGBFFGGGBDF=AFGFB>FFB@C5:G??=@==AA>?FFFFFF2447:(().65954/4:>?FFFF<):A254=<=<A>(
@M02352:288:000000000-CKWC8:1:1101:7741:8124 2:N:0:TACGCTGC+CGTCTAAT
TAACCTTGCGGCCGTACTCCCCAGGCGGTCAACTTAGTGCGTTAGCTGCGCCACCCACGACTCAAGGTCACAGACGGCTAGTTGACATCGTTTACGGCGTGGACTACCAGGGTATCTAATCCTGTTTGCTCCCCACGCTTTCGTGCCTCAGTGTCAGTATTTGTCCAGGTAGCCGCCTTCGCCACTGATGTTCCTTCCAATCTCTACGCATTTCACCGCTACACTGGAAATTCCACTACCCTCTACAATACTCTAGTTTGACAGTTCAAAATGCAGTTCC
+
DEGGGGGGGGCEEGGEGGFGCCFDGGGGF@CFFFFFGGGGGGGGGGGGGDGDGGGGGGGGGGGGGFGGFGGGGGGDEGCGGFGGGGGGGGGGGFGCEGDGGGGFGDGG8FD:DFFFFEFGFGGFGGGGGFFEFCGGGGGGGGGGGGGGGFFGF@CGGGF9EFGFGGFGGGGCCGDDDCDF>DE*96F9;CF=77A?@FFCC4CCC=F5>*:C+;?FGFF01<?@CFFGB?4/0=:<>BFF:)3(5<A4)),6<<A@)4*5)-628:AA428<<A?A*)56
@M02352:288:000000000-CKWC8:1:1101:4720:8124 2:N:0:TACGCTGC+CGTCTAAT
CAATCTTGCGATCGTACTCCCCAGGTGGGACACTTATCACTTTCGCTTAGTCACTGAGATAAATCCCAACAACTAGTGTCCATCGTTTACGGCGTGGACTACCAGGGTATCTAATCCTGTTCGCTCCCCACGCTTTCGTCCATGAGCGTCAGTACATACGTAGTAGACTGCCTTCGCAATCGGTATTCTGTGTAATATCTATGCATTTCACCGCTACACTACACATTCTATCTACTTCCATATGACTCAAGTCAACCAGTTTCAAAGGCATTTCCTTAGTT
+
FFGGGGGGGGGGGGGFGGGGGGGEGGGGGGFGGGGGGDEFGGGGGGGGEFFGGGGGGGGGF9FGGGGGGGGGGGGGFFFGGGGGDDGGGFFEGDGGGGFGGGFFGCCEDCCFGGGGGGGEFBFGGDGG>EGCGGGGGGGGGGGDEGFGGCGGGGDCFGFCGGGCFDCEFFGGGAFGGD>?FDGEFGGFC@DDGEFEE9BFFGFCEAFCC,8*1::):8385;@F4C3@?+;331;7CFFEF?E)561)4=)9)9?F3?:9))6>)6>((,).4>4)*.).6
@M02352:288:000000000-CKWC8:1:1101:13164:8131 2:N:0:TACGCTGC+CGTCTAAT
TAATCTTGCGACCGTACTCCCCAGGCGGAATGCTTAATCCGTTAGGTGTGTCACCGAATAGCATGCTACCCGACGACTGGCATTCATCGTTTACGGTGTGGACTACCGGGGTATCTAATCCCGTTTGCTCCCCACGCTTTCGTACATGAGCGTCAGTGTTGACCCAGGTGGCTGCCTTCGCCATCGGTATTCCTTCAGATCTCTACGCATTTCACCGCTACACCTGAAATTCTACCACCCTCTATCACACTCTAGTTTGCCAGTTCGAAATGCAGTTCCCA
+
G9FGGGGGGGGGGEGGGGGGGGGGGGGGGGGFGGGGGGGGGGGGDFGFFGFGGGGCFGGGGGGGGGGFGGGGGGGCGEGGGGGGGGGGGGGGDGEGGGGGGGGGGGGFCEGGGGGGGGGGGFFGGGGGGGGGGGGGGGGGGGGGGCGCFFGGGGGGGCFFFGGGGGG5DFFGGGGGGGGFFGGDCEEEEFGGGFCA@=CGFGFGFFFGDGF7DFFB*7949@??FG?G2BFFFFF<::BFFF?FAAFB2>BFFFB@<A8A248?AA?F?(,.:>=AFFF7)
@M02352:288:000000000-CKWC8:1:1101:4710:8142 2:N:0:TACGCTGC+CGTCTAAT
CAATCTTGCGATCGTACTCCCCAGGTGGGACACTTATCACTTTCGCTTAGTCACTGAGATAAATCCCAACAACTAGTGTCCATCGTTTACGGCGTGGACTACCAGGGTATCTAATCCTGTTCGCTCCCCACGCCTTCGTCCATGAGCGTCAGTACATACGTAGTAGACTGCCTTCGCAATCGGTATTCTGTGTAATATCTATGCATTTCCCCGCTACACTACACATTCTATCTCCTTCCATTAGACTCAAGTCCACCAGTCTCCAAGTCACTTCCAGAGTT
+
GDFC@FGGGG7F@CFFFDFGG:@:FDFDCAEDF8FC,C6CFGCE:CFFF,<EEFFAFF<EFE,,69<<C:,::C,CFAFGAA9EEF8A7E,,@FBB+?F<EGEFGD=?,<?5,AF9@EGFEDBG@FE8C,@@:+8@>DFGCGFFDD9=?=>C>EGCFEB8D@@EC,,@DE8C9ADFGGGAAG>**=CFFGGGC*+:69=9=FFGFFAFD,;8CB=EGA@<@;386D?DE6A66+7.)7@C).)))7).).))))16(4)))).468<)62-.)59)/)(..
@M02352:288:000000000-CKWC8:1:1101:23043:8169 2:N:0:TACGCTGC+CGTCTAAT
TAACCTTGCGACCGTACTCCCCAGGCGGTCAACTTATCGCGTTAGCTGCGCCACTAAAGAATCAAGTTCCCCAACGGCTAGTTGACATCGTTTACGGCGTGGACTACCAGGGTATCTAATCCTGTTTGCTCCCCACGCTTTCGCACCTCAGCGTCAGTATCAGCCCAGGTGGCCGCCTTCGCCACTGATGTTCCTTCCTATATCTACGCATTTCACCGCTACACCGGAAATTCCACCACCCTCTTCTGTACTCTAGCTTGGCAGTATCAGGTGCAATTCC
+
GGGGGGGGGGGGGGGGGGGGGGGGGGGGEGGGGGGGGGGGGGGGGGGGGGGGGGFGGGGFGGGGGGGGGGGGGGDGGGGGGGGGFGADGGGGGGGDCGGGDGGGGGFGGGEGGGGGGGGGGGGGGGGGGGGGGGGEGGGGGGGCEGGGGGGGGGGGC@CF;D,,?FC8FFGGGGGGDGGFFGGGGGC+;?9CGEFFFFFCFCFCCFFCD>5DGFFFFFFFFFFF4C>GB>?FFFBFBFFFF:28AA<9<2<<2:<=>AF:?FFFF2<BAABBBBF5FAAF
@M02352:288:000000000-CKWC8:1:1101:14177:8178 2:N:0:TACGCTAC+CTTCTAAT
CAATCTTGCGATCGTACTCCCCAGGTGGTCCACTTATCGCTTTCGCTTAGTCACTGAGCTAATTCCCAACCACTAATTTCCATCGTTTCCTTCGTGGGTTACCAAGTTATCTAATCCTTTTCGCTCCCCCCCCTTTCGTCCATGAACGTCCGTCTATACGTAGTATACTGCCTTCCCACTCCTTATTCTTACTACTATCTATTCATTTCACCCCTTCCCTAACTATTCTTTCCACTTCCTTCTAACTTACTTCAACCAGTCTCCAACGCATTTCATTCGTT
+
GFGGGGGFG::CCBFGGG@FGGGCC6EF6,<CFGG,6C,BCFF<@FGG7EF<FGGCGE,C@9,9,A@@,B,6@,C,,,6AC,6<,?E,,5,<64BD,++,9=F<,,,,5,9@F94,4,9,94C:C==D>+@+@33AE+D>E+@3,,,06=C+@,,+@@F8>:,3,,,3@,@D6=C*0*96F7,=+2,5<2,++*1//=+=@@++18:+1,+**)0)<05**)(1377C3+1:+1/)7=E)<)75)/)).)).7)1;31)7))1.),(((((-))*)1))..
@M02352:288:000000000-CKWC8:1:1101:14156:8181 2:N:0:TACGCTGC+CGTCTAAT
CAATCTTGCGATCGTACTCCCCAGGTGGGACACTTATCACTTTCGCTTAGTCACTGAGATAAATCCCAACAACTAGTGTCCATCGTTTACGGCGTGGACTACCAGGGTATCTAATCCTGTTCGCTCCCCACGCTTTCGTCCATGAGCGTCAGTATATACGTAGTAGACTGCCTTCGCAATCGGTATTCTAAGTAATATCTATGCATTTCACCGCTACACTACTTATTCTATCTACTTCCGTATAACTCAAGTCAACCAGTATCAAAGGCAGTTCCATAGTT
+
GGGGGGGGGGGGGGGGGGGGGGGGGGGGGGGGGGGGGGGGGGGGGGGGGGGGGGGGGFFGFFGGGGGGGGGGGGFAFFGGGGGGGGGGGGGEGGGGGGGGGGGGGGDGGGGGGGGGGGEFGGGGGGGGGGGGGGGGGGGGGGGGFGGGGGGGGGGGGFFFGGGGGGGGGGGGGGFGGGGFFGEGGGGGGGDCDEFFFCFGFGFGFFFGGGFGGFFDGFDFFFFFGGCGFFFFFFFEFFA;E?@E3;>EE@@EFFFFFF4<BAFFBD97:B?FFAF<F))6:
@M02352:288:000000000-CKWC8:1:1101:6452:8185 2:N:0:TACGCTGC+CGTCTAAT
TAACCTTGCGGCCGTACTCCCCAGGCGGTCTACTTATCGCGTTAGCTTCGTTACTAAGAAATCAAGTCTCCCAACAACTAGTAGACATCGTTTACGGCGTGGACTACCAGGGTATCTAATCCTGTTTGCTCCCCACGCTTTCGCACCTCAGTGTCAGTATCGGTCCAGGTAGTCGCCTTCGCCACTGGTGTTCCTTCCTATATCTACGCATTTCACCGCTACACAGGAAATCCCACTACCCTCTACCGTACTCTAGTTCAGCAGTATCAGGTGAAGTTCC
+
FFGGGGGGGGDGGGEGGGGGGGGEGGGDCFGGGGGGGGFEGGGGGGFFFGEFGGGGGGGGGGGGGGGGFFGGDGGGGGGGGGGGGGGGGGGGGGGGGGEGGGGGGGGGFGEGGG8EGGFFGGGGGGGGGGGFGGGGGGCGGFEGGGGGGGGGGGGGGGGDGGGEGGGGGGGGGFDDGGDFFGGGGGGGFGGGC7FEFFFCFD6D?FFFDE3DGFFFFF@69@>FGGBG?FFFFF>?F?F0:)314549:66<AF>FF>?A26<?4<>B9A:<7)/:*66<
@M02352:288:000000000-CKWC8:1:1101:2657:8202 2:N:0:TACGCTGC+CGTCTAAT
CAATCTTGCGATCGTACTCCCCAGGTGGGACACTTATCACTTTCGCTTAGTCACTGAGATAAATCCCAACAACTAGTGTCCATCGTTTACGGCGTGGACTACCAGGGTATCTAATCCTGTTCGCTCCCCACGCTTTCGTCCATGAGCGTCAGTACATACGTAGTAGACTGCCTTCGCAATCGGTATTCTGTGTAATATCTATGCATTTCACCGCTACACTACACATTCTATCTACTTCCATATGACTCAAGTCAACCAGTATCAAAGGCAGTTCCATAGTT
+
GGGFGGGGGGGGGGGGGGGGGGGGGGFGGGEFFGGGGGGGGGGGGGGGGGGGGGGFFFGFFGGGA8FEFGGGGGGFFCFGGGCEFF8FFF@ECGGCGGGGGGGFGDGFCFGGG9FGFFGGGGGGGGCFECCFGGGC=EEE>8D=9@FDGG>8F:DGGFGGGG7ECEGGGGFFGGGGDDGFFG*AFGGGGGGFF4+/7BFFFG9C?8BFGGFCD>@B:ADFFFEFFGFGEA@AFF36?C<EE?EC3;?<@EFCCC76(156)4:<)651(.8:<B*6B))..
@M02352:288:000000000-CKWC8:1:1101:2675:8211 2:N:0:TACGCTGC+CTTCTAAT
CAATCTTGCGACCGTACTCCCCAGGTGGTACACTTATTACGTTCGCTTAATTACTGAGATATATCCCAACAACAAAACTCGAGTATTTACTTTGGGGACTACCATACCATGTAATCCTGTTCTGTTTGCTCGCCACGGTTTCGGAGCGCAAGTTCATTAGTATTACACTGCATTGCCTTTGGATTTGGTGTTCATTCTCATCTCATCGCACTTTAACACTACACATTCTATTTACTCTCACATGACTCAATTCTACGAATACAAATTTCAGATCCATTCAT
+
9CFFCGGGGGG+@FFFGGGGGGGGG<FF:BFGGGGG<,,6,CF86CF<:,C<FGGGF<FAE,,C<,B,,BF86,,,,,:,,,,:,,5C,,,,,,,8744B,,95,9,,C@,5,:AA,,,9>A,,AB,9E,C+@+++4+6+3,3+++6++3+162@D,3,8@,,@>,>,@83,@,++5++*+*,,*,,5@*D*+2:A*B+++++5*40**=))***+54;@EFEF*6*=*=F+1+9?)).7).1)/;1;)/)94)1+((),(.)).).).4))439)9))-.
@M02352:288:000000000-CKWC8:1:1101:11814:8226 2:N:0:TACGCTGC+CGTCTAAT
TAACCTTGCGGCCGTACTCCCCAGGCGGTCTACTTAATGCGTTAGCTTTGAAAAACAGAACCGAGGTTCCGAGCTTCTAGTAGACATCGTTTACGGCGTGGACTACCGGGGTATCTAATCCCGTTTGCTCCCCACGCTTTCGTACATGAGCGTCAGTGTTGACCCAGGTGGCTGCCTTCGCCATCGGTATTCCTTCAGATCTCTACGCATTTCACCGCTACACCTGAAATTCTACCACCCTCTATCACACTCTATTTTGCCAGTTCGAAATGCAGTTCCC
+
GGGGGGGGGGGGGGGGGGGGGGGGGGGGGGGGGGGGGGGGGGGGGGGGGGGGGGGGGGGGGGGGGGGGGGGGGGGGGGGGGGGGGGGGGGGGGGGGGGGGGGGGGGGGGGGGGGGGGGGFGGGGGGGGGGFGGGGGGGEGGGGGG7FF:6CGGGGGC@FG7FFGGGGFCC>FCEDCGGFFFGGDC7EGCFGGFFFFFFFGFGFGFFFDDEDGGFAFC>>FFFFFGF?G>FF?FFA24:<?:<:AADFFB>23A<)76A4<DAF?>B?B1?BDAD*9FFF?
@M02352:288:000000000-CKWC8:1:1101:13923:8243 2:N:0:TACGCTGC+CGTCTAAT
CATTCTTGCGAACGTACTCCCCAGGTGGGATACTTATCACTTTCGCTTAGCCACTCAGCCTTACGGCCGAACAGCTAGTATCCATCGTTTACGGCGTGGACTACCAGGGTATCTAATCCTGTTCGCTCCCCACGCTTTCGTCCATCAGCGTCAGTATATTGTTAGTGATCTGCCTTCGCAATCGGTATTCCATGTAATCTCTAAGCATTTCACCGCTACACTACATATTCTAACCACTTCACAATAACTCAAGACTAACAGTTTCAAAGGCAGTTCCACAG
+
GGGGGGGGGGGGGGGGGGGGGGGGGGDGGGGGGGGGGGGGGGGGGGGGGGGFGGGGGFGGGGGGDEGGGGGGGGGGGGGGGGGGGGGGGGGGGGGGGGDGG=FGGF?FGGGGGGGGGGGGGGGGGGGFGFGGG+FGEGGGGGGGGGGDFDGGGEGGFGGGFGGGDGGFGFGCDGGGGGDFBGGGDECGGGGGFFF*58FFFGF@<49CGGF>GF?BGF>)6A(;CD<CC=FF=FDEF;DFAF<7>BFFABBB>A<FA>FF2<<A<A2560((4.7<*))5(
@M02352:288:000000000-CKWC8:1:1101:21969:8246 2:N:0:TACGCTGC+CGTCTAAT
CAATCTTGCGATCGTACTCCCCAGGTGGGTCACTTATCACTTTCGCTTCACCACTCAGACCGAAATCCAAACAGCTAGTGACCATCGTTTACGGCGTGGACTACCAGGGTATCTAATCCTGTTCGCTCCCCACGCTTTCGTCCCTCAGCGTCAGTCTATTATTAGTGATCTGCCTTCTCAATCGGTATTCTATGTAATATCTATGCATTTCACCGCTACACTACATATTCTAACGACTTCATAATAACTCAAGTTAGACAGTATCAAAAGCACTTTTACAG
+
ECFEFCFDAFDFFGFGGGGGGGG:FGG@7FFFFGGFFA<@FFF,@CE<,6CCFF8CFCCFFE7@F<,F9F9CF,C=6CFA<FA,BB,F<DGFC:F7>FEE8EBB,=B+89<,9@,4EE9=@;?FCE36C873@:FG@+3+@C6==B:ACG:EE+@,3,@@9DFCEC;>>FC;@FF7;*+1=2D7/C7:DFA:+2=A<A6+1::+8+=D+:+=:F@?:=9)/1666;.+91;@A6(/1;(?)95)./5;CAA()..*)-0503)-)44))(,(.40-=:<<)
@M02352:288:000000000-CKWC8:1:1101:21541:8259 2:N:0:TACGCTGC+CGTCTAAT
TAACCTTGCGGCCGTACTCCCCAGGCGGTCTACTTAACGCGTTAGCTCCGAAAGCCACGGCTCAAGGCCACAACCTCCAAGTAGACATCGTTTACGGCGTGGACTACCAGGGTATCTAATCCTGTTTGCTCCCCACGCTTTCGCATCTGAGTGTCAGTGTCTGTCCAGGGGGCCGCCTTCGCCACTGGTATTCCTTCAGATCTCTACGCATTTCACCGCTACACCTGAAATTCTACCCCCCTCTACAGCACTCTAGTTCACCAGTTTCAAATGCAGTTCCG
+
FGGGGGGGGGGGGGGGGGGGGGGGGGEEGGGGGGGGGGGGGGGGGGGGGGECFFGGEGGGGGGGGGGGGGGGGGGGGGGGGGGGGGGGGGGGGGGGGGGGGGGGGGGFFGGGGGGGGGGGGGGGGGGGGFGGGGGGGDEGGGGGGGGGGGGGCFFDGGGGGGGGGFGGGGGDGGGGGGGFFGGDGGGGGCGGGC?AFFF76CFGBFFGGGFGGFFFG@BFFFDFGGFGFFFFFBFFF:?BFFFFAAF??28BBFF?<AFFAA??B9>D9AFFAFF2@ADD(
@M02352:288:000000000-CKWC8:1:1101:7007:8262 2:N:0:TACGCTGC+CGTCTAAT
TAATCTTGCGACCGTACTCCCCAGGCGGAATGCTTAATCCGTTAGGTGTGACACCAACAAGCATGCTTGCTGACGTCTGGCATTCATCGTTTACGGTGTGGACTACCAGGGTATCTAATCCTGTTTGCTCCCCACACTTTCGCACCTCAGCGTCAGTATCGAGCCAGTGAGCCGCCTTCGCCACTGGTGTTCCTCCGATTATCTACGAATTTCACCTCTACACTCGGAATTCCACTCACCTCTCTCGAACTCAAGACCAGGAGTTTATAAGGCAGTTCCAG
+
CG@F<FGGGD@EFGGGGGGGGGGGGGGGGGGGGGGGGEFGGGGGGDGGGGGGGGGGGGGGGEEEFGCFFGFFGCEEGGFFGGGGCCCD=B=FEC:+FFCGGFEFCFDDFEGFGGGGG9@FGGFGFGGFGGCGGGGGGFFGGCE8>8,=A8DEEEG><@FCEEFEGGGGG:9ECCDGGGC>B?=GFG,>?FEC:*=5(0)18C7:CFFG4*>D>8?=98@8.A@+;*()-5@74*45:??B<(.8<?::(4(:)5498<F1(2(.(6ABFBA)3:>:*:4<.
@M02352:288:000000000-CKWC8:1:1101:20161:8267 2:N:0:TACGCTGC+CGTCTAAT
TAATCTTGCGACCGTACTCCCCAGGCGGAATGCTTAATCCGTTAGGTGTGTCACCAACAAGCATGCTTGCTGACGACTGGCATTCATCGTTTACGGTGTGGACTACCAGGGTATCTAATCCTGTTTGCTCCCCACACTTTCGTACCTCAGCGTCAGTATCGAGCCAGTGAGCCGCCTTCGCCACTGGTGTTCCTCCAAATATCTACGAATTTCACCTCTACACTTGGAATTCCACTCACCTCTCTCGAACTCAAGACTAGCAGTATTAGAGGCAGTTCCAG
+
GFGGGGGGGGGGGGGGGGGGGGGGGGGGGGGGGGGGGGGGGGGGGGGGGGGGGGGGGGGGGGGGFGGGGGGGGGGGGGGGGGGGGGGGGGGGGGGGGGGGGGGGGGG?GDGGGGGGGGGGGGGGGGGGGGGGGGGGGGGGGGGGGGGGGGGGGGGGGGGGGGGEGFCGGGGFGGGGGGGFEDEGGGGGFGGGGEFFFFFFFFFGEFFGFGAGGFEFGFFFEFFFGFFCCB=FFFFFF77??BBBF?B::?FF24<??AF0:ABFFF<AAAF0:<EFFFB5.
@M02352:288:000000000-CKWC8:1:1101:18840:8275 2:N:0:TACGCTGC+CGTCTAAT
CAATCTTGCGATCGTACTCCCCAGGTGGGACACTTATCACTTTCGCTTAGTCACTGAGATAAATCCCAACAACTAGTGTCCATCGTTTACGGCGTGGACTACCAGGGTATCTAATCCTGTTCGCTCCCCACGCTTTCGTCCATGAGCGTCAGTACATACGTAGTAGACTGCCTTCGCAATCGGTATTCTGTGTAATATCTATGCATTTCACCGCTACACTACACATTCTATCTACTTCCATATGACTCAAGTCAACCAGTATCAAAGGCAGTTCCATAGTT
+
GGGGGGGGGGGGFGGGGGGGGGGGGGDGGGGGGGGGGGGGGGGGGGGGGGGGGGGGGFGGGGGGGGGGGGGGGGGGGGGGGGGGCGGGGGEGGGGGGGGGGGFGGGGGGGGGGGGGGGGGGGGGGGGFGGGGGGGGGGGGGGGGGGGGGGGGGGGGGGGGGGGGGGGGGFGGGGGGGGDDFGGGGGGGGGGGG<97EFFGFGFGFFFGGGFFDE@EGFFFFFFFGGFGFFFFFFFFFFFFF)69?<EFFF<EFCFFF<FFFBAAFFF:B7?FD>FFFB?BA
@M02352:288:000000000-CKWC8:1:1101:17174:8281 2:N:0:TACGCTGC+CGTCTAAT
CATTCTTGCGAACGTACTCCCCAGGCGGAATGCTTAATCCGTTAGGTGTGTCACCGAATAGCATGCTATCCGACGACTGGCATTCATCGTTTACGGTGTGGACTACCAGGGTATCTAATCCTGTTTGCTCCCCACACTTTCGCACCTCAGCGTCAGTATCGAGCCAGTGAGCCGCCTTCGCCACTGGTGTTCCTCCGAATATCTACGAATTTCACCTCTACACTCGGAATTCCACTCACCTCTCTCGAACTCAAGACCAGGAGTTTATAAGGCAGTTCCAG
+
GGGGGGGGGGG:FFGGGGGGGGGGGGGGGGGGGGGGGGGGGGGGDGGGGDGGGGGGGDGGGGGGGGGGGGGGGGDGGGGGGFGGGGGGGGGGGGGFGGGGGGGGGGGGGGGGGGFG=EFGGGGGGGGGGGGGGGGGGGGGGGGGGGGGGFGGGGGGGGGGGFCEGGGGGGGGG5CGGGGFFGGGGGFG?CGGGFFF0>ED:FFGEF>CCGFGGFFFGFFEFFF?GGF)2<?FF4<AB:>FFFFFFFF01:?FB03?BFF0<:,8?B4))6),3<04F244.
@M02352:288:000000000-CKWC8:1:1101:11274:8312 2:N:0:TACGCTGC+CGTCTAAT
TAACCTTGCGGCCGTACTCCCCAGGCGGTCTACTTAATGCGTTAGCTTTGAAAAACAGAACCGAGGTTCCGAGCTTCTAGTAGACATCGTTTACGGCGTGGACTACCGGGGTATCTAATCCCGTTTGCTCCCCACGCTTTCGTACATGAGCGTCAGTGTTGACCCAGGTGGCTGCCTTCGCCATCGGTATTCCTTCAGCTCTCTACGCATTTCACCGCTACACCTGAAATTCTACCACCCTCTATCACACTCTAGTTTGCCAGTTCGCACTGCAGTTCCC
+
FGGGCFGGG:FEGGGGGGGGGGGGGFEGECGFFGGGGFGGCGGDGFGFGGFFG<@FGGFGFF@FFE?FGGG:CCEDFF<@FGABFFDE7DAF7DFFEGCGDFFFDFFCEGFCEGGGGFGG9FCGGG+EFA8FCGGEGC>FGGCFCC:C7?FGGGD5=DGGG,<9<E:5C:BEF*:8*+0>BCE=G=CCCFFD76CAEF6@FGFFCFF3<>B>C=AFA<69>*2F<<768810@*4423:(,4(-)---)(.24<)994*<<>)4))-(3(44?B:<B>:3
@M02352:288:000000000-CKWC8:1:1101:10512:8342 2:N:0:TACGCTGC+CGTCTAAT
TAATCTTGCGACCGTACTCCCCAGGCGGAATGCTTAATCCGTTAGGTGTGTCACCAACAAGCATGCTTGCTGACGACTGGCATTCATCGTTTACGGTGTGGACTACCAGGGTATCTAATCCTGTTCGCTCCCCACGCTTTCGTCCATGAGCGTCAGTACATACGTAGTAGACTGCCTTCGCAATCGGTATTCTGTGTAATATCTATGCATTTCACCGCTACACTACACATTCTATCTACTTCCATATGACTCAAGTCAACCAGTATCAAAGGCAGTTCC
+
GGGGGGGGGGDGGFFGGGGGGGGGGGGGGGGFGGGGGFGGGGGGGFGGGGGGGGGGGGGFGGEGGGGGAFGFGGC@FGGGGGGGGGGGGGGGGGGGGGGGDGGFGGGFFGGGGGGGAFGGGGGGGFGGGFGGGGGGGGGGGGGCCEGGDFEGGDGGGGGGGCFDGGFGGG9DFGGGGGGFBDEEG=ECCGGGGFFFCFBFFFCGCFFFGGFGGFF4?ABFFFF:FGFFE4@AF@CEF?9E<2<A><A2<>D>F:>@A9F244:<A>A9)64<135?FFB
@M02352:288:000000000-CKWC8:1:1101:11537:8348 2:N:0:TACGCTGC+CGTCTAAT
TAACCTTGCGGCCGTACTCCCCAGGCGGTCTACTTAATGCGTTAGCTTTGAAAAACAGAACCGAGGCTCCGAGCTTCTAGTAGACATCGTTTACGGCGTGGACTACCGGGGTATCTAATCCCGTTTGCTCCCCACGCTTTCGTACATGAGCGTCAGTGTTTACCCAGGTGGCTGCCTTCGCCATCGGTATTCCTTCAGATCTCTACGCATTTCACCGCTACACCTGAAATTCTACCACCCTCTATCACACCTTAGTTTGCCAGTTCGAAATGCAGTTCCC
+
DFFGGGGGGGDGGGFFGGGGGGGGGGGGGGGGGGGGGGGGGGGGGGGGGGFFGCFGGGGGGG7FEEGCFGGGGGGGGGGDGGGGGFGGGGGGFGGGGDGGGEFCDFGFGGGGGGGFCBDDEGFGGGGGGGGGGG7>E>EGGGGGGEG7E?DGGEECD9FC,@BFGGGFE,=CF5<FGCF:>D5EGGCE5=GGGFFFEFCGFGFGEFFG3EFFFFA?E@143/:FGG06)7=?64).8:?:18184A9234(()-.=<D4<<4)8)-((.(142)*69):?
@M02352:288:000000000-CKWC8:1:1101:6595:8385 2:N:0:TACGCTGC+CGTCTAAT
TAATCTTGCGACCGTACTCCCCAGGCGGTCTACTTAACGCGTTAGCTCCGAAAGCCACGGCTCAAGGCCACAACCTCCAAGTAGACATCGTTTACGGCGTGGACTACCAGGGTATCTAATCCTGTTCGCTCCCCACGCTTTCGTCCATCAGCGTCAGTATATTGTTAGTGATCTGCCTTCGCAATCGGTATTCCATGTAATCTCTAAGCATTTCACCGCTACACTACATATTCTAACCACTTCACAATAACTCAAGACTAACAGTTTCAAAGGCAGTTCC
+
GFGGGGGGGGEGGGGGGGGGGGGGGGGGGGGGGGGGGGGGGGGGGGGGGGGGGGGGGGGGGGGGGGGGGGGGGGGGGGGGGGGGGGGGGGGGGGGGGGGEGGGGGGGGGGGGGGFGGGGGGGGGGGGGGGGGGGGGGGGGGGGGGGGGGGGGGGGGGGGGFFGCGGFGGGCGGGGGGGGFFDGGGGGGGGGGGFFFFFFFFGFGFFF><FFGGFFFFEF>>E<FFD:69BFFFFFFF??BFA<<?D<BF<74<B?=AFFF7?DAAFFFFFFA??F1FBF2
@M02352:288:000000000-CKWC8:1:1101:23251:8396 2:N:0:TACGCTGC+CGTCTAAT
CAATCTTGCGATCGTACTCCCCAGGTGGGTCACTTATCACTTTCGCTTAACCACTCAGACCGAAATCCAAACAGCTAGTGACCATCGTTTACGGCGTGGACTACCAGGGTATCTAATCCTGTTCGCTCCCCACGCTTTCGTCCATCAGTGTCAGTTGATTATTAGTAATCTGCCTTCGCAATTGGTATTCTATGTAATATCTATGCATTTCACCGCTACACTACATATTCTAACTACTTCATAATAACTCAAGATAACCAGTATCAAAGGCAATTCTACAG
+
GGFGGGGGGGGGGGGGGGGGGDFGGEEF>FGCFGGFGFGGGCFGGGGG@FGEGGGGGCGGGGGGGGGFGGGFCFGGGGGGGDCDGGGGGFGGDGGGGGGGGGGGFGGGGGGGGGGGGGGGGGGFGGGGG?EEGGDGGGGGGGGCFDG7EGGEFCEFF9EFCFGGGGF;DAGCGGGGGCDF>DGGGGFFGGGGGAFFEFFFFGAC5AFG@FCGGFDFGDB;(:;67FCGF788+/6)666E7376?6C<E9@1=AEF3<)7344)6:A)-((3<?6>FA4-)
@M02352:288:000000000-CKWC8:1:1101:20000:8397 2:N:0:TACGCTGC+CGTCTAAT
TAACCTTGCGGCCGTACTCCCCAGGCGGTCTACTTAATGCGTTAGCTTTGAAAAACAGAACCGAGGTTCCGAGCTTCTAGTAGACATCGTTTACGGCGTGGACTACCGGGGTATCTAATCCCGTTTGCTCCCCACGCTTTCGTACATGAGCGTCAGTGTTGACCCAGGTGGCTGCCTTCGCCATCGGTATTCCTTCAGATCTCTACGCATTTCACCGCTACACCTGCAATTCTACCACCCTCTATCACACTCTAGTTTGCCAGTTCGAAATTCAGTTCCC
+
GGGGGGGGGGGGGGGGGGGGGGGGGGGGGGGGGGGFGGGGGGGGGGGGGF,CFGEGGFGGGGGGGGGGFGGGGGG8FFCDGGGFGGGGDGGGGGCEGGGGGGGFGGGGGGDGGGGGGCFGGGGGGGGGGGGGGGGGGGEFGGGGFDFDEFGDCGEGG9FGDGFCGGG5CGGFGGC>;CF>DG55FG=ACGGGGFFEFFA>6DFF5C>DGCDGCFFF*569;@FFG*(9)9?66F><DF3:::(-664:3::(6:<FA299<<D7<4:8((4)6-1<FF><
@M02352:288:000000000-CKWC8:1:1101:28049:8402 2:N:0:TACGCTGC+CGTCTAAT
TAACCTTGCGGCCGTACTCCCCAGGCGGTCTACTTAGTGCGTTAGCTGCGCCACTAAGACATCAAGTGTCCCAACGGCTAGTAGACATCGTTTACGGCGTGGACTACCAGGGTATCTAATCCTGTTCGCTCCCCACGCTTTCGTCCCTCAGCGTCAGTATATTATTAGTGATCTGCCTTCGCAATCGGTATTCTATGTAATATCTATGCATTTCACCGCTACACTACATATTCTAACCACTTCATAATAACTCAAGTTAGACAGTATCAAAGGCAATTTTA
+
FGGFFFFF?FCE7@FGGGGGGCFGGF7C@:FFFGGFGGFDGGGGGGFGFGCF>FGGGGCDFG<FGGFGGGGGGGGGGGGGGFACFGGGGEGGGGF?BFFFCE@FGCGFF87FDG:FGFGFGGGGFGFGGEGDGCBFDGD>7EDFG8CC6BEGCGEGGGGGFGGDGGGFF;,>;CC7DCCF?</?C?FGECFCCE=CFFFGF7FFEFFFGGFG77?+AD69@A<F793C-09@B94><:2((6>AF9ABFB?FB<:=<4@<).4:76)4:<<).350726<)
@M02352:288:000000000-CKWC8:1:1101:23755:8434 2:N:0:TACGCTGC+CGTCTAAT
CAATCTTGCGATCGTACTCCCCAGGTGGGACACTTATCACTTTCGCTTAGTCACTGAGATAAATCCCAACAACTAGTGTCCATCGTTTACGGCGTGGACTACCAGGGTATCTAATCCTGTTCGCTCCCCACGCTTTCGTCCATGAGCGTCAGTACATACGTAGTAGACTGCCTTCGCAATCGGTATTCTGTGTAATATCTATGCATTTCACCGCTACACTACACATTCTATCTACTTCCATATGACTCAAGTCAACCAGTATCAAAGGCAGTTCCATAGTT
+
GGGGGGGGGGGGFGGGGGGGGGGGGGGGGGGGGGGGGGGGGGGG>FGGGGGGGGGGGGGGDCFGGGGGGGGGGGGGGGGGGGGGGGGGFFDFEGGGGGGGGGGGGGGGGGGGFGGGGGCFFFGGGGGGGGGGGGGGGGGGGGGGGGGGGGGGGEGGGGGGGGGGGGFGGGGGGGGGGGGFFFCCFGGGGGGGGCAEEFFGFGFGEFFGFGFGGFFAGFFFFF@FFGFFFFFFFFC<?4ACF5CEFF3>EEFFFFEFFFFDF<F9>9>F034?FFFAFBDFF
@M02352:288:000000000-CKWC8:1:1101:21171:8450 2:N:0:TACGCTGC+CGTCTAAT
TAACCTTGCGGCCGTACTCCCCAGGCGGTCTACTTAATGCGTTAGCTTTGAAAAACAGAACCGAGGTTCCGAGCTTCTAGTAGACATCGTTTACGGCGTGGACTACCAGGGTATCTAATCCTGTTCGCTCCCCACGCTTTCGTGCCTCAGTGTCAGTATTTGTCCAGGTAGCCGCCTTCGCCACTGATGTTCCTTCCAATCTCTACGCATTTCACCGCTCCACTGGAAATTCCACTACCCTCTACAATACTCTAGTTTGCTAGTTCAAAATGCAGTTCCC
+
FGEGGGGGGGGGGGGGGGGGGGGGGGGGGGGGGGGGGGGGGGGGGGGGGGCFGGFGGGFFGGGGGGGGGGEFGGGGGGGGGGGGGGGGGGGG<FCGGGFGECFGFGGFGDEGGGGGGGGGGFGGGFGGGGGGGGGGGGGGGGGGGGGGFCGGGGCCEEGGGGGGFFGGFFCFGGGGGGGFFD=EGG9FFGGGGFFEFFFFFFFGCFFGDGDGG+9A5@B(,6:FFC:FDB44@FA<04<:>F<2<<)62:97<9>FAA=<)))59<>)4-<):>4<@<DF
@M02352:288:000000000-CKWC8:1:1101:18051:8452 2:N:0:TACGCTGC+CGTCTAAT
TAACCTTGCGGCCGTACTCCCCAGGCGGTCTACTTAATGCGTTAGCTTTGAAAACCAGAACCGAGGTTCCGAGCTTCTAGTAGACATCGTTTACGGCGTGGACTACCAGGGTATCTAATCCTGTTTGCTCCCCACGCTTTCGTGCCTCAGTGTCAGTATTTGTCCAGGTAGCCGCCTTCGCCACTGATGTTCCTTCCAATCTCTACGCATTTCACCGCTACACTGGAAATTCCACTACCCTCTACAATACTCTAGTTTGCCAGTTCAAAATGCAGTTCCC
+
GGGGGGGGGGGGGGGGGGGGGGGCFGGEFGGGGGGGDFGGGGGGGGGGGG,:F,,BF8EFGG@FEEGGGFBCGGDFCEGGGGFFFEG9?FEGDGEGGDGGGGGFGCGCFGGCGDFFECFDFDBFGGFFEDFGG8FGEEG69@DC:DFC,@FGG7;FCFFGCGC,@BCCE;98B*;D9DC?BGGGFF?7C:CCGCFFFAAFFFFF?A:C<*:CGFEF8B9>>F?96<17)9F6*9>)4:::2<FFB9B<BBAB<<)999*5-6>.).4:)42<2)*9F<D<
@M02352:288:000000000-CKWC8:1:1101:20585:8471 2:N:0:TACGCTGC+CGTCTAAT
CAATCTTGCGATCGTACTCCCCAGGTGGGACACTTATCACTTTCGCTTAGTCACTGAGATAAATCCCAACAACTAGTGTCCATCGTTTACGGCGTGGACTACCAGGGTATCTAATCCTGTTCGCTCCCCACGCTTTCGTCCATGAGCGTCAGTACATACGTAGTAGACTGCCTTCGCAATCGGTATTCTGTGTAATATCTATGCATTTCACCGCTACACTACACATTCTATCTACTTCCATATGACTCAAGTCAACCAGTATCAAAGGCAGTTCCATAGTT
+
GGGFGFGGGGEFFFFFGGGGGGGGGGGGGGGGGGGGGGGGGGGGGGGGGGGGGGGGGFFGGGGGGGGGGGGGGGGGGFGGGGGGGGGGGGGFFEFGGGGGGGGGGGGGGGGGGGGGGGGGGGGGGGGGGGGFGGGGGDGGGDGGGGGGGGGGFGGFGFFGFGGGFFGGGGGGEFGGGGGDCF8EFFGGGGGGGEFEEFFGFC6FEFFGGGFFDEBFGFFFFF@FGGCDCFFFFFFFEF<E?C35)97C@@@FEF3B@DF946<A9A>BBF0<D2=<FFFF>
@M02352:288:000000000-CKWC8:1:1101:12723:8512 2:N:0:TACGCTGC+CGTCTAAT
CAATCTTGCGATCGTACTCCCCAGGTGGGACACTTATCACTTTCGCTTAGTCACTGAGATAAATCCCAACAACTAGTGTCCATCGTTTACGGCGTGGACTACCAGGGTATCTAATCCTGTTCGCTCCCCACGCTTTCGTCCATGAGCGTCAGTACATACGTAGTAGACTGCCTTCGCAATCGGTATTCTGTGTAATATCTATGCATTTCACCGCTACACTACACATTCTATCTACTTCCATATGACTCAAGTCAACCAGTATCAAAGGCAGTTCCATAGTT
+
GEGGGGGGGGGGGGFGGGGGGGGGGGGGGGGGGGGGGGGGGGGGGGGGGFGGGGGGGGGGCGFGGGGGGGGGGGGAFEGGGGGGGGGGGGGEGEGGGGGGGGGGGGGGGGGGGFFGGGGGGGGGGGGGGGGEGFGGGGGGGGFFDGG=CGEEGFFFGGGFGGFGACCFFGGGGGGGGGC>FFDGGGGGGFGGGF:EFFFCFGCFEFFGGGFFGFFFGFFFEA@FFF?FCFFFFF<EFFFFFFC5);E<3=3<CF6F;@FAAFFF2>B?:0(45)=<F<?BB
@M02352:288:000000000-CKWC8:1:1101:25083:8542 2:N:0:TACGCTGC+CGTCTAAT
TAACCTTGCGGCCGTACTCCCCAGGCGGTCTACTTATCGCGTTAGCTTCGCTACTCACGGATTAAATCCACAAACAGCTAGTAGACAGCGTTTACGGTTTGGACTACCAGGGTATCTAATCCTGTTCGCTACCCCCACTTTCGCACATGAGCGTCAGTTACTGACCAGGGAGTCGCCTTCGCCACTGATGTTCCTCCAGATATCTACCCATTTCACCGCTACACCTGGAATTCCACTCCCCTCTCCAACACTCTAGCCTTCCAGTTCCACATGCACTTCC
+
FGDFGGGGGGDGGGEGGGGGGGGEGGDG@@FFFGGGGEDGGGGGGGGFGGGGGGCFFGGGCFGFG9EGFAFFDCGGGGFGGGEGCFFFCE+CFGGDCF+BEGGG9EGG8?FGGFFFFEFFFGGFGGGGGGGGGG++3@FEGF>GEC876,<CEEEGCGFDFG9DFG7FE>8BEEDDGGGF)8EEDFFGGFGGCC@C@AF7478;<@6+;0A7;@7FGD9(47).><(*,6?F=FFA222??B?(87-4(362844*6(*).44)64)-))(4),*)15<)
@M02352:288:000000000-CKWC8:1:1101:20153:8564 2:N:0:TACGCTGC+CGTCTAAT
TAACCTTGCGGCCGTACTCCCCAGGCGGTCTACTTAATGCGTTAGCTTTGAAAAACAGAACCGAGGTTCCGAGCTTCTAGTAGACATCGTTTACGGCGTGGACTACCGGGGTATCTAATCCCGTTTGCTCCCCACGCTTTCGTACATGAGCGTCAGTGTTGACCCAGGTGGCTGCCTTCGCCATCGTTATTCCTTCAGATCTCTACGCATTTCACCGCTACACTACACATTCTATCTACTTCCATATGACTCAAGTCAACCAGTATCAAAGGCAGTTCCAT
+
EEFFGGGGGGGGCFFGGGGGFEGEGGGGGGFGGGGGAEGGGGGGGGGGGGGGGC<FGGGGFGFGGEFFFGGE:FGGGGGGGGGGGGGGGGGGGGDGGGGGGGGGGGGEFGGGGGGGG9EGGGFGFCFGGGFGGGGGGGGFGEGGGGGF?FGDEGGDGFFD,@EFCDF5CG*=EEGGGGF>DGGC4:*;=CFFGCFFEFFCACFFCFFDCEB7C?<9/7>>B4:FGG>F<<@BFF<9<AAA>A2<A:A4<AAA?BB?B<FA7?044A>DADF(33)8B>4<2
@M02352:288:000000000-CKWC8:1:1101:22021:8572 2:N:0:TACGCTGC+CGTCTAAT
CAATCTTGCGATCGTACTCCCCAGGTGGGACACTTATCACTTTCGCTTAGTCACTGAGATAAATCCCAACAACTAGTGTCCATCGTTTACGGCGTGGACTACCAGGGTATCTAATCCTGTTCGCTCCCCACGCTTTCGTCCATGAGCGTCAGTACATACGTAGTAGACTGCCTTCGCAATCGGTATTCTGTGTAATATCTATGCATTTCACCGCTACACTACACATTCTATCTACTTCCATATGACTCAAGTCAACCAGTATCAAAGGCAGTTCCATAGTT
+
GFGGGGGGGGGGGGGGGGGGGGGGGGGGGGGGGGGGGGGGGGGGGGGGDGGGGGGGGGGGFFFGGGGGGGGGGGGGGDGGGEFGGGGGDG7CGGGGGGGGGGGGFGDGGGGGGGGGGGEFGFFGGGGGGFGGGGGGGGGGGGGCADFDGGGDGFGGGGGDFGGGCCFFGCGGGGGFGGCDFGGGGGGGGGGGF<+><FFGFGAFEFFGGGFGDDFFGFFFFFFF4<CCEFFFFAE3CFFFF<C3)/<C;8@EC?6FF?>BFFFAD2<BBB??DF=<6),<A
@M02352:288:000000000-CKWC8:1:1101:20558:8614 2:N:0:TACGCTGC+CGTCTAAT
TAATCTTGCGACCGTACTCCCCAGGCGGTCTACTTAACGCGTTAGCTCCGAAAGCCACGGCTCAAGGCCACAACCTCCAAGTAGACATCGTTTACGGCGTGGACTACCAGGGTATCTAATCCTGTTTGCTCCCCACGCTTTCGCATCTGAGTGTCAGTGTCTGTCCAGGGGGCCGCCTTCGCCACTGGTATTCCTTCAGATCTCTACGCATTTCACCGCTACACCTGAAATTCTACCCCCCTCTACAGCACTCTAGTTCACCAGTTTCAAATGCAGTTCC
+
GGGGGGGGGGGGGGGGGGGGGGGGGG@EGGGFFGGGFGGGGGGGGGGGGGGGGBFGGGGDGGGGGFGGGGGGGGGEGGGDFGFGGGGGGDFGGGGGDGGGGGGGGGGGGGGGGGGGGGGGGGGFGGGGGGGGGGGGGGGGGGGGGGGGGGGGGGECEGFGGGGGGGFGGGE5BEGGGGDFFGGGDGGGGGGFGFFEEFF7BFFGA8B<CEECGFFFGDFFFFBFGG0<2B==FF4:A<(146?B>A>>:2:::A2*6AFF<A<0<<BAABF26AB>FAA>
@M02352:288:000000000-CKWC8:1:1101:27097:8626 2:N:0:TACGCTGC+CGTCTAAT
CATTCTTGCGAACGTACTCCCCAGGTGGGTTACTTATCACTTTCGCTTGGCCACTCAGTACTTAATCGTACCAAACAGCTAGTAACCATCGTTTACGGCGTGGACTACCAGGGTATCTAATCCTGTTTGCTCCCCACGCTTTCGTGCCTCAGTGTCAGTATTTGTCCAGGTAGCCGCCTTCGCCACTGATGTTCCTTCCAATCTCTACGCATTTCACCGCTACACTGGAAATTCCACTACCCTCTACAATACTCTAGTTTGCCAGTTCAAAATGCAGTTC
+
GGFGGGGFGGGBCGGGGFGGGGGGGGGGGGGGGGGGGAFGGGG<:FCFFDEFGGFGGGGGEFG<FFFGGGGGGFCC<FE@FFFGAF9<=,4DFF7FCCF7>CCEEF@FD<FGC<4EFDG9DGFFFGGGGGGGGGGG7CEGGFGCGFDD8D?FF8D:,=FFGGGGGGCEC@DE?FG6DGD>FCE4*=7CCF7CECC67BAG+=A>CF++**2CGF?FFFDF>>BFGG75(;/8AF3<;C13;(.,=)9C3?EFF74*649)4<2-,:6)64:42)@2*-)6
@M02352:288:000000000-CKWC8:1:1101:12769:8698 2:N:0:TACGCTGC+CGTCTAAT
TAACCTTGCGGCCGTACTCCCCAGGCGGTCAACTTAATGCGTTAGCTTTGAAAGACAGAACCGAGGTTCCGAGCTTCTAGTAGACATCGTTTACGGCGTGGACTACCGGGGTATCTAATCCCGTTTGCTCCCCACGCTTTCGTACATGAGCGTCAGTGTTGACCCAGGTGGCTGCCTTCGCCATCGGTATTCCTTCAGATCTCTACGCATTTCACCGCTACACCTGAAATTCTACCACCCCCTATCACACTCTAGTTTCCCATTTCGAAATTCAGTTCCC
+
FFFFFGGGGGGGGGGGGGGGGGGGFFGGGGGGGGGGGGGGGGGGGGGGGGGGGCGGGGDGGGEEEGGGGGGEGGGGGGCFGGGGGGGGGGGGDFEFGGGGDEGGGGGGGGGGGGGGGBFFGGGGGGGGGGGGGGGGGDCFGGGGGDG7<EFEEGGGF@FGDCGGGGGFF@8CGEGGFGGFFGC5CCG=EGC>DEA<@FFGFGFGFFFGGGFGGFFFE>69B?BFGC062BF@B@F22>?6(,48:?4<),,,).)1-5*-4.)-))((4-3)))*67<A2
@M02352:288:000000000-CKWC8:1:1101:22140:8698 2:N:0:TACGCTGC+CGTCTAAT
CAATCTTGCGATCGTACTCCCCAGGTGGGACACTTATCACTTTCGCTTAGTCACTGAGATAAATCCCAACAACTAGTGTCCATCGTTTACGGCGTGGACTACCAGGGTATCTAATCCTGTTCGCTCCCCACGCTTTCGTCCATGAGCGTCAGTACATACGTAGTAGACTGCCTTCGCAATCGGTATTCTGTGTAATATCTATGCATTTCACCGCTACACTACACATTCTATCTACTTCCATATGACTCAAGTCAACCAGTATCAACGGCAGTTCAATAGTT
+
GAFGGGGGGGGGGGGGGGGGGGGGGGGGGGGFGGGGGGGGGGGGGGGG7FGGGGGFGFFGFDEFGGGGGGGGGGGEGGGGGGGGGGGGDGDCFGGGGGGGGGGGGGCGGGGGGGGGGG,FFGFGGGGGGGGGGDFGGGGGD6DFGGEDGEGEG8DCD9FFFGCCCFACGCFGGGFFGG>AFG>EFFFGGGGGF?+*/=E@6CEDCFFCCFFDD?=?GA=EEFFF*>?D?FFCF79EEF@>E3??C;39E17?>C<F@DA>2))-4.4(7>(46<*.9A<>6
@M02352:288:000000000-CKWC8:1:1101:25365:8755 2:N:0:TACGCTGC+CGTCTAAT
CATTCTTGCGAACGTACTCCCCAGGTGGGATACTTATCACTTTCGCTTAGCCACTCAGCCTTACAGCCGAACAGCTAGTATCCATCGTTTACGGCGTGGACTACCAGGGTATCTAATCCTGTTCGCTCCCCACGCTTTCGTCCATCAGCGTCAGTATATTGTTAGTGATCTGCCTTCGCAATCGGTATTCCATGTAATCTCTAAGCATTTCACCGCTACACTACCTATTCTAACCACTTCACAATAACTCAAGACTAACAGTTTCAAAGGCAGTTCCACAG
+
GCFFEGGGGGCGGGCFGGGGGGGCGGGGEGGFGGGGGGFFGGGGGGGG:FGGGF@FGGGGGGGGDGGGC:FEGGGGGGGCCFFGGGEGFB<<F:ECGG@FFGGGGGGGCFFDGEGGFGGFFGABEFCGGGEFG:C>+D88DEEDCE88F6EEGGGAFCEF9FFCAFGGFCFDGG5DGFD?BGGGGG5FGCEFGFF?EFF>AGF7?4FFCEFGCA@BC30.6@()*;67?=+;6=;3;@EFC8337>EF2<A?27??44<>AAAF<4<2>023(.*:F2),(
@M02352:288:000000000-CKWC8:1:1101:3020:8756 2:N:0:TACGCTGC+CGTCTAAT
CAATCTTGCGATCGTACTCCCCAGGTGGGACACTTATCACTTTCGCTTAGTCACTGAGATAAATCCCAACAACTAGTGTCCATCGTTTACGGCGTGGACTACCAGGGTATCTAATCCTGTTCGCTCCCCACGCTTTCGTCCATGAGCGTCAGTACATACGTAGTAGACTGCCTTCGCAATTGGTATTCTATGTAATATCTATGCATTTCACCGCTACACTACATATTCTAACTACTTCATACTAACTCAAGATAACCAGTATCAAAGGCAATTCTACAGTT
+
GAFGFGGGGGGFFGFGGGGGGGGGGFGFGGGGGGGGFFEFGGGGGGGGGGGGFGGDDGCGGG9FGCFGGDGGGGGDFGGGGGGGGGFGGGGGGDGGGGGGGGGGG7FBBFGGFFGFFGGGGGEEGGG@EGGGGGGGFGGDEGGGGGGGGGGGGGFFGFGGFGGGGFFGG@FDGGGGDDD5A7CCCFGFGGGGFEFE<BAGFGAGFFFGGGFFGBBFGFBFFFFFFDCGFFFFCCEEFEEEE)65)577@EE3@FFFE@F799?E5<2(,(.,<B69=<7AA
@M02352:288:000000000-CKWC8:1:1101:9884:8771 2:N:0:TACCCTGC+CGTCTAAT
TAACCTTGCGGCCGTACTCCCCAGGCGGTCTACTTAGTGCGTTAGCTGTGCCACACACGACCCAAGGTCCCAAACTCCTGTAGACCTCCGTTTACGCCTGGACTAACGGGGTTTCTTATCCCGTTTGCTCCCCCCCGCTTCCGACCTTAGGGTCCGTTTTGTCTCAGGTTGGCCGCCTTCCCCTCGGTATTCCTTTATATTCCTACGCCTTTCACCCCTTCAACTGGAATTCTCCCAACCCCCTCCAGCATTCAAGTCTCCCATTCCCAAATCAGGTTCCA
+
FFGGGGGGGGGGGGGGGGGGGGG@FGGGEG7EFGGG<FGGGGGGGGG95C,,C,,BF6++8++C,=,5C,,:,,4,,,,,,9,,<,,,,+BF4+5B:+:+B,,,4,:4+?F++3,3,@,,>F+,@C36,,8DF3++*3@E*,**1**3,2<,,0,*,,2=,,,,6,2?4,3*+0)>)9**)70*2*==@7C0?)=))*1*****.*)))*0>7*49*7((,*)9*6(52*<*00)43(:1((,2(42((().).-*6)*))(()6))).0(54)*)1.52)
@M02352:288:000000000-CKWC8:1:1101:2589:8788 2:N:0:TACGCTGC+CGTCTAAT
CAATCTTGCGATCGTACTCCCCAGGTGGGACACTTATCACTTTCGCTTAGTCACTGAGATAAATCCCAACAACTAGTGTCCATCGTGTACGGCGTGGACTACCAGGGTATCTAATCCTGTTCGCTCCCCACGCTCTCGTCAATGAGCGTCAGTACATACGTAGTAGACTGCCTTCGCAATCGGTATTCTGTGTAATATCTATGAATTTTACCGCTACACTACACATTCTATCTACTTCTATATGACTCAAGTCAACCAGTATCAAAGGCACTTCCATAGTT
+
FFG9,CFFGC7-CFFGGGGGGDFEGGGGDFFGGGGG,;CEFGGGGGGG:E6C@FF,@6,6@FE@CF<FG,FFGEFGE9FF9?C,,6,:=,4+@FFG@CE<<?D,A+B,9AEGF,,=49CF,,6464@4@FE=F++A,@3++33@=FCDEC6@=;,,,83@EFDGFG9;9,3,>E9*?>>@F*8C*4,>D:F:+9+*>F+=FGF+5++=7=88CB2BEF@)4AEF7C):6AAA=C>)7C).7??CC).)..))1<CF(,8--6)6))).((((,)*.=954)
@M02352:288:000000000-CKWC8:1:1101:13591:8788 2:N:0:TACGCTGC+CGTCTAAT
TAATCTTGCGACCGTACTCCCCAGGCGGTCTACTTAACGCGTTAGCTCCGAAAGCCACGGCTCAAGGCCACAACCTCCAAGTAGACATCGTTTACGGCGTGGACTACCAGGGTATCTAATCCTGTTCGCTCCCCACGCTTTCGCACCTCAGCGTCAGTATCGAGCCAGTGAGCCGCCTTCGCCACTGGTGTTCCTCCGAATATCTACGAATTTCACCTCTACACTCGGAATTCCACTCACCTCTCTCGAACTCTAGACTGATAGTTTTAAAGGCAGTTC
+
FDGGGGGGGGGGGGGGGGGGGGGGGGGGGGGGGGGGGGGGGGGGGGGGGGGGG@FGGGGGGGGGGFGGGGGG?EGGFGGGGGGFGGGGGGGGGGGGGGGGGGGGGGGGGGGGGGGGGGGGGGGGGGGGGGGGGGGGGGGGGGGGEGGGGGGGGGGGGGFFG@7E>F@GGFCGGGGGGGGF5DEGGGGFF6FGFEFEFF)9>GFGFFFGGCFGGFFFGFF?FFDF>F?DBDFFFFAB><<>BFFDB?<B?BB0446=<AFF0<AFFF>AA?2221;6FFD
@M02352:288:000000000-CKWC8:1:1101:5900:8788 2:N:0:TACGCTGC+CGTCTAAT
CATTCTTGCGAACGTACTCCCCAGTTGGGATACTTATCACTTTCGCTTAGCCACTCAGCCTTACGGCCGAACAGCTAGTATCCATCGTTTACGGCGTGGACTACCAGGGTATCTAATCCTGTTCGCTCCCCACGCTTTCGTCCATCAGCGTCAGTATATTGTTAGTGATCTGCCTTCGCAATCGGTATTCCATGTAACCCCTAAGCATTTCACCGCTACACTACATATTCTAACCATTTTACAACAACTCAAGGCTAACAGTTTCAAAGTCTGTTCCACAG
+
,,6ACEE6<F@@7FFG8FGG8C<,C,6@6@EA@6FA<A@@FG,<@B@FE<,FFE<@<C<EEAE8,,@6+86:+6,=CF5,9E9F,C=FGFF<=:F:+@+BB=<E,?=:=4B=<F;9E9F9=4<A++>==F7FGCCF=+,+@8C+,,,=,34@CEGA,,@3@=,>7=,@FCGG9@9@>7?>?7DCD*,=CC,:C:85*1/*)*0*0?8+;91+;=@A*...5A=F6+)+71+;:A?<)77.)44).((22)432.460:6)55-.659-446)..*.9).4(
@M02352:288:000000000-CKWC8:1:1101:20422:8801 2:N:0:TACGCTGC+CGTCTAAT
CATTCTTGCGAACGTACTCCCCAGGTGGGTCACTTATCACTTTCGCTTAGCCACTCAAACCGAAGTTCGAACAGCTAGTGACCATCGTTTACGGCGTGGACTACCGGGGTATCTAATCCCGTTCGCTCCCCACGCTTTCGTCCATCAGTGTCAGTATATTATTAGTGATCTGCCTTCGCAATTGGTATTCTATGTAATATCTATGCATTTCACCGCTACACTACATATTCTAACCACTTCATAATAACTCAAGATAACCAGTATCAAAGGCAATTTTACCG
+
GGGGGGGGGGGGGCFGGGGGGGGGGGGGGGGGGGGGGGGGGGGGGGGGGGGGGGGGGGGGGGGGGGGGGGGGGGGGGGGGGGGGGGGGGGGGGGGGGGGGGGGGGGGGGGGGGGGGGGDGGGGGGDGGGGGGGGGEGFGGGGEGGGGGGFFGDFGGGGGGGGGGGGBFGGGGGGGGGGGFFGGFFGFGGGGGGFFCEFFGFGFGEFFGGGFGGFDFGFFF;FEFDFCGC@CFFFF@DFFFFF?CEABFFFF??7?4AFFD:AADA4AA<BB:2?FBF><A(
@M02352:288:000000000-CKWC8:1:1101:2978:8801 2:N:0:TACGCTGC+CGTCTAAT
TAATCTTGCGACCGTACTCCCCAGGCGGAATGCTTAATCCGTTAGGTGTGACACCAACAAGCATGCTTGCTGACGTCTGGCATTCATCGTTTACGGTGTGGACTACCAGGGTATCTAATCCTGTTTGCTCCCCACACTTTCGCACCTCAGCGTCAGTATCGAGCCGGTGAGCCGCCTTCGCCACTGGTGTTCCTCCGAATATCTACGAATTTCACCTCTACACTCGGAATTCCACTCACCTCTCTCGAACTCAAGACCAGGAGTTTTTAAGGCAGTTCAAG
+
9EGGGFGGGGGGGGGFGGGGGGG@8@CGECFFGGGGGGFFGFGGGGGGGGGGGGGGGGGGGGGGCGFGFGGCFGGGEGGCECEGGFFFGGGGGGGGGGGGGGCGGGFGGGGGGGGGGADGGGEGFGCFAFGGGGGGGGFGGCEDG7@DDBF>EDE6@E,E7DGE@3F:8:D8FGGDGGG>A:EGC?EFFCGGGFF::A53>FFF?AF<C55F>7?B653@EF11><?D(06**/4)4?06,3?<<B<>7?1>2:4*.:>?F(87:6)(.5<<::B?F5)).
@M02352:288:000000000-CKWC8:1:1101:18955:8865 2:N:0:TACGCTGC+CGTCTAAT
TAATCTTGCGACCGTACTCCCCAGGCGGAATGCTTAATCCGTTAGGTGTGACACCAACAAGCATGCTTGCTGACGTCTGGCATTCATCGTTTACGGTGTGGACTACCAGGGTATCTAATCCTGTTTGCTCCCCCCACTTTCGCACCTCAGCGTCAGTATCGAGCCAGTGAGCCGCCTTCGCCACTGGTGTTCCTCCGAATATCTACGAATTTCACCTCTACACTCGGAATTCCACTCACCTCTCTCGAACTCAAGCCCAGGACTTTACAAGGCAGTTTCAG
+
AFGGGGGGGGGGGDFFGGGGGGF@D8FDGGGGGGGGGCFFGGGGGGGGGFFGGGGDGGG?FFFGGGGGFGFFGF>,,:C8,C?FGCEFE=FGGGEEEFEFDD=FGEGF,77FFGGGFGGGGGAFGEGFGGGG>+@FEG9FGGGGG8?C6@CEEGG6DEG@7:BCCC<DFG,?BCDG>7FFFDCG*,0>C758=@F8>B5D)C7D5CF:F=FFFFE*3A@FE@,6F3()1>?*=7)).(8<)(,4?F:>7<3.34)*-448:(((.4)..),.((0.*)6))
@M02352:288:000000000-CKWC8:1:1101:17854:8878 2:N:0:TACGCTGC+CGTCTAAT
CAATCTTGCGATCGTACTCCCCAGGTGGGACACTTATCACTTTCGCTTAGTCACTGAGATAAATCCCAACAACTAGTGTCCATCGTTTACGGCGTGGACTACCAGGGTATCTAATCCTGTTCGCTCCCCACGCTTTCGTCCATGAGCGTCAGTACATACGTAGTAGACTGCCTTCGTAATCGGTATTCTGTGTAATATCTATGCCTTTCACCGCTACACTACCTATTATTTCTACTTCCATATGACTCAAGTCAACCAGTTTTAATTGCAGTTCCTTCGTT
+
CGEFGGGGGGG9FFFGGGGGGGGGGAFGFG@@DFGGD,CFGGGFGGGG@FGGGG<FGC,CE@FGCG,CFF7EFDDEF9CDFFG,=AF,A?,?C7CGED8BFGGCA+=?BAE@<?@4;C,9>9C:C48D+4BFFC+AE6D>GDF,>3=6@@C6F,E:FG,,@AF>DC;3>7DG,,;9**;5A>@@9*=:F,>+=*:*:+=CFCA+*=9>G14*182:**04>;;*3;7+)+3@AAECCCEEE)6)1))73;)))1)06()/)))-,))))686))*)1)(,.
@M02352:288:000000000-CKWC8:1:1101:10597:8882 2:N:0:TACGCTGC+CGTCTAAT
TAACCTTGCGGCCGTACTCCCCAGGCGGTCTACTTAATGCGTTAGCTTTGAAAAACAGAACCGAGGTTCCGAGCTTCTAGTAGACATCGTTTACGGCGTGGACTACCGGGGTATCTAATCCCGTTTGCTCCCCACGCTTTCGTACATGAGCGTCAGTGTTGACCCAGGTGGCTGCCTTCGCCATCGGTATTCCTTCAGATCTCTACGCATTTCACCGCTACACCTGAAATTCTCCCACCCTCTATCACACTCTAGTTTGCCATTTCGAAATGCAGTTCCC
+
FFGGGGGGGGGGGGGGFFGGGGGGFFGGGGGGGGGGGGGGGGGGGGGGGGGGGFGGGGGGGGGECGGGGGG@EGGGGGGGGGGGGGFGGGGGGGDGGGGGGGGGGGGGGGGGGGFGAFGGFGGGGGGGGGGGGGGGGGGGGGFGGCGGFGCEGGGGF9FE@FGGGGGCGGGGCED?GGGFFC=EG=EGCEGGGFFFFCFGFGFGEFFGDGEGGFBFG@BF>FB?CD0<2@FB=*-:0:2:167A4>)6)41:99>@A<9<A>)-:<??B(89>9*.=AAD
@M02352:288:000000000-CKWC8:1:1101:18254:8886 2:N:0:TACGCTGC+CGTCTAAT
CAATCTTGCGATCGTACTCCCCAGGTGGGACACTTATCACTTTCGCTTAGTCACCGAGCTAAATCCCCACACCTAGTGTCCATCGTTTACGGCGTGGACTACCAGTGTATCTAATCCTGTTCGCTCACCACGCTTTCGTCCATCAGCGTCAGTATCTTGTTAGTGATCTGCCTTCGCAATCGGTATTCCATGTCATCTCTATGCATTTCCCCGCTACACTACCTCTACGAACCCCTTCACCATCACTTAAGCCTCACACTTTCAAAGCCAGTTCCCCATTT
+
GFBFGGGGGGGDFGFFGGGGGG8CFFAD@,;CFGGGC,@FFGGGEFGD,CFGCG,@:++6C6,CFA<<<F,,BACC?EC?<FGA:FEEAF7?++8>BFF@,::<A59,,AFFD,;9E;C;EF?@7<+8@9E+C+8>FG@E=+@9@9D>EGCEA::,3@@EFA,ED,7@C,3>B@=*;*3@?;*1**5;E,>8B*4A<1BFF+9+7B=141**)0(:E4().)/*20)+()08))/2(//)/.7(78-))).)(.3?B))())-):))((4(.)-9)72(..
@M02352:288:000000000-CKWC8:1:1101:20197:8895 2:N:0:TACGCTGC+CGTCTAAT
TAACCTTGCGGCCGTACTCCCCAGGCGGTCTACTTAATGCGTTAGCTTTGAAAAACAGAACCGAGGTTCCGAGCTTCTAGTAGACATCGTTTACGGCGTGGACTACCGGGGTATCTAATCCCGTTTGCTCCCCACGCTTTCGTACATGAGCGTCAGTGTTGACCCAGGTGGCTGCCTTCGCCATCGGTATTCCTTCAGATCTCTACGCATTTCACCGCTACACCTGAAATTCTACCACCCTCTATCACACTCTAGTTTGCCAGTTCGAAATGCAGTTCCCA
+
DFFGGGGGGGGGGGGGGGGGGGGGFFEFGGGGGGGGGGFGGGGGGGGGGG,EFGFEGGGGGGFEEGGGGGG77FFFGGGFGGGGFGGGGGGGGG7B@FFGGGGGGGGGG7CB3@AFDGGGGGGGGFCGGGGDG@FFGGGGGGCFGGGFGGDC*ACEAFGG8FFFGGD5CFCF:CDGGGGFF3?ED5EGFFGG>E6>@FFGFGFGCF@GGC@GGFFF8>>>>@FFGC3CABFFF4<>7>02??BA9AAF2:?B>92=AFBA7<DFBF:1<12<>A=AF<A>)
@M02352:288:000000000-CKWC8:1:1101:17855:8896 2:N:0:TACGCTGC+CGTCTAAT
CAATCTTGCGATCGTACTCCCCAGGTGGGACACTTATCACTTTCGCTTAGTCACTGAGATAAATCCCAACAACTAGTGTCCATCGTTTACGGCGTGGACTACCAGGGTATCTAATCCTGTTCGCTCCCCACGCTTTCGTCCATGAGCGTCAGTACATACGTAGTAGACTGCCTTCGCAATCGGTATTCTGTGTAATATCTATGCATTTCACCGCTACACTACACATTCTATCTACTTCCATATGACTCAAGTCAACCAGTATCAAAGGCAGTTCCATAGTT
+
GGGGGGGGFGDGGGGGGGGGGGGGGGFGGGGGGGGGGGGGGGGGGGGGGGGGGGGGGGGFGDGGGGGGGGGGGGGFGGGGGGGGGGGGFGGGGCFGGGGGGGGGCGGGGGGGGGGGGGEGGFFGGGGGGGGFGGGGGGGGEEGFAEGDGGGGGFFGGCGGGGCGF9FGGEFGGGGGGGGFFGDEGGGGGGGGFEFCEFFF696>7FFGGGFCGE28CFFFFFFFCF<:?FFCCA<FFF8<E?C634CEF@3.4??FFD=99.4494<13((46>@4662AD
@M02352:288:000000000-CKWC8:1:1101:5212:8903 2:N:0:TACGCTGC+CGTCTAAT
TAACCTTGCGGCCGTACTCCCCAGGCGGTCTACTTAATGCGTTAGCTTTGAAAAACAGAACCGAGGTTCCGAGCTTCTAGTAGACATCGTTTACGGCGTGGACTACCGGGGTATCTAATCCCGTTTGCTCCCCACGCTTTCGTACATGAGCGTCAGTGTTGACCCAGGTGGCTGCCTTCGCCATCGGTATTCCTTCAGATCTCTACGCATTTCACCGCTACACCTGAAATTCTACCACCCTCTATCACACTCTAGTTTGCCAGTTCGAAATGCAGTTCCCA
+
GGGDFGGGGGGGGGGGGGGGGGGGGGGGFCGGGGGGGGGGGGGGGGGGGGGGGGGFGGGGGGEEEGEGGGFGDGGGGGGGGGGGGGGGDGGGGGGGGGGGDFGGGGGGGGGGGGGGGGGGGGGGGGGGGGDGGGGGGGGGGGGGG7FFGFGGCEGGGGGGDFGGGGGGGGGGCCDGGGGAEGGGGGEC=CFGGFFFFFFFACFGFFFGCE:FFFB?GEF>BF<FGFBGFFFFFFF<>:B:(,.824)68?((6<AFA<FA2A7:<>F<?21>4)9AFA<D)
@M02352:288:000000000-CKWC8:1:1101:9287:8956 2:N:0:TACGCTGC+CGTCTAAT
CAATCTTGCGATCGTACTCCCCAGGTGGGACACTTATCACTTTCGCTTAGCCACTCAGCCTTACGGCCGAACAGCTAGTATCCATCGTTTACGGCGTGGACTACCAGGGTATCTAATCCTGTTCGCTCCCCACGCTTTCGTCCATCAGCGTCAGTATATTGTTAGTGATCTGCCTTCGCAATCGGTATTCCATGTAATCTCTAAGCATTTCACCGCTACACTACATATTCTAACCACTTCACAATAACTCAAGACTAACAGTTTCAAAGGCAGTTCCACAA
+
GGGGGGGGGGGGGGGFGGGGGGGEGGGGGFGGGGGGGGGGGGGGGGGGGGGGGGGGGGGGGGGGGGGGGGGGGFGGGGGGGGGGGGEGGGGGGGGGGGGGGGGGGGGGGGGGGGGGGGGGGGGGGGEGGGGGGGGGGGGGGGGGGGGGGGGGGCGGGGFGGGGGGGGFFFFGGGGDFFD>EGGFGGGGGGGGGFFFEFFGFFFDCFFGGGFGGFFFGF>EDFEFGFCC?CFFFFDF?@EE5@C?B<AB<)),8AFFFF?42:AFAAF<A?B?<:@BF)),(
@M02352:288:000000000-CKWC8:1:1101:14798:8991 2:N:0:TACGCTGC+CGTCTAAT
CAATCTTGCGATCGTACTCCCCAGGTGGGACACTTATCACTTTCGCTTAGTCACTGAGATAAATCCCAACAACTAGTGTCCATCGTTTACGGCGTGGACTACCAGGGTATCTAATCCTGTTCGCTCCCCACGCTTTCGTCCATGAGCGTCAGTACATACGTAGTAGACTGCCTTCGCAATCGGTATTCTGTGTAATATCTATGCATTTCACCGCTACACTACACATTCTATCTACTTCCATATGACTCAAGTCAACCAGTATCAAAGGCAGTTCCATAGTT
+
GGGGGGGGGGGGGGGGGGGGGGGGGGGGGGGGGGGGGGGGGGGGGGGGGGGGGGGGGGGGDGGGGGGGGGGGGGGFGGGGGGGGGGGGGGG7FFGGGGGGGGGGFGCGGGGGGGGGGGCGGGGGGGGGGGGGGGGGGGGGGGGGGGGGGGGGGGGGGGGGGGCGGGGFGGGGGGGGGGDEFGEGGGGGGGGFGFFEEFFGFGFG?FFFFGFGGFFFGFFFFF@FDGFGFFFFFFEFFF<CECFEFFFF3@@EFFEFDFFF><AFAFBF611<A<F<FB?FA
@M02352:288:000000000-CKWC8:1:1101:7219:9037 2:N:0:TACGCTGC+CGTCTAAT
CAGTCTTGCGACCGTACTCCCCAGGTGGGATACTTATCACTCTCGCTTAGTCACTGAGAATTAACCCAACAACTAGTATCCATCGTTTACGGCGTGGACTACCAGGGTATCTAATCCTGTTCGCTCCCCACGCTTTCGTCCCTCAGCGTCAGTATATACGTAGTAGACTGCCTTCGCAATCGGTATTCTAAGTAATATCTATGCATTTCACCGCTACACTACTTATTCTATCTACTTCCATATGACTCAAGTCAACCAGTATCAAAGGCAGTTCCATAGTT
+
GGGGFGGGGGGGDEFGGGGGGGGGGGFGGGGGGGGGGGGGGGGGGGGGGGGGGGGGGGGGGGGGGGGGGGGGGGGGGGGGGGGGGGGGGGGGGGGGGGGGGGGGGGGFGGGGGGGGGGGGGGGGGGGGEGGEGGGGGGGGGGGGGGDDGGGGGCFGGGGGGFGGGGGGGGGGFGGGDGDBFGGEGFGGGGGGGFFFEFFGFGFCCCFGGGFFDEFFGFFC;AEFGGCFEFFFFFFFECF>E<?CC;97EEEFEFDFBFFFB><6<<<?1<?BBDFB?):AA
@M02352:288:000000000-CKWC8:1:1101:23407:9039 2:N:0:TACGCTGC+CGTCTAAT
CAATCTTGCGATCGTACTCCCCAGGTGGGACACTTATCACTTTCGCTTAGTCACTGAGATAAATCCCAACAACTAGTGTCCATCGTTTACGGCGTGGACTACCAGGGTATCTAATCCTGTTCGCTCCCCACGCTTTCGTCCATGAGCGTCAGTACATACGTAGTAGACTGCCTTCGCAATCGGTATTCTGTGTAATATCTATGCATTTCACCGCTACACTACACATTCTATCTACTTCCATATGACTCAAGTCAACCAGTATCAAAGGCAGTTCCTTAGTT
+
GGGGGGGGGGGFFFGFGFFGDGGGGCFG7FFFGGGGFCDGGGGGGGGGGGGGGGFEGFFFAEFGGGGGFEFFGFGGGFEGFGGFGFFGD<=,@:CFEGG<FGGFF:F<F@FGGFCFEG9FEFGGGE@D8FECGE7DFDFGEEFDADCGGEGGGDFFGGGFCFGEGCF;EFGGGGCC>7;DFCEC*9CCG:CCFE+:ECAC>CFGEF6=@EC8?)(:EF3<EFFFCF?><AFFFFEE3;<<E3?7?EEFE37?EFEF@?442664<9AB<:F74A*)924<4
@M02352:288:000000000-CKWC8:1:1101:2566:9054 2:N:0:TACGCTGC+CGTCTAAT
TAATCTTGCGACCGTACTCCCCAGGCGGAATGCTTAATCCGTTAGGTGTGACACCAACAAGCATGCTTGCTGACGTCTGGCATTCATCGTTTACGGTGTGGACTACCAGGGTATCTAATCCTGTTTGCTCCCCACGCTTTCGTGCCTCAGTGTCAGTATTTGTCCAGGTAGCCGCCTTCGCCACTGATGTTCCTTCCAATCTCTACGCATTTCACCGCTACACTGGAAATTCCACTACCCTCTACAATACTCTAGTTTGCCAGTTCAAAATGCAGTTCCCA
+
FFFFCFGFFGEGGGGCGGGFGGGEFGGGGGGGGGGGFEFEGFFGEFA<FGFFGGGGDGGG=EGCEFGGGGGGGFFECF7FDFFGFGGFGFCGGGGGGGGDEEGFGGGGGEGGGFFADEFGGGGGGGGGFFE@FGGGGGG8EGGCGGGFGGGGGGFFCCFFG9DEDCF6:DFCGGGD5CF>?4CEGGGGG@FF:CBBDFFCACFFEFFGD*8:DAEFE3996ADFG>@GFF6C+@)).480/3@EBFFAF:9)):AFBF6:<A::9>44:)4A<2@DFAD))
@M02352:288:000000000-CKWC8:1:1101:21387:9102 2:N:0:TACGCTGC+CGTCTAAT
TAACCTTGCGGCCGTACTCCCCAGGCGGTCTACTTAATGCGTTAGCTTTGAAAAACAGAACCGAGGTTCCGAGCTTCTAGTAGACATCGTTTACGGCGTGGACTACCGGGGTATCTAATCCCGTTTGCTCCCCACGCTTTCGTACATGAGCGTCAGTGTTGACCCAGGTGGCTGCCTTCGCCATCGGTATTCCTTCAGATCTCTACGCATTTCACCGCTACACCTGACATTCTACCACCCTCTATCACACTCTAGTTTGCCAGTTCGAAATGCAGTTCCC
+
GGGGGGGGGGGGGGGGGGGGGGGDFDGGFCGEFGGGFDGGGGG@FGFGGG9,EA,BFFGGGGGD:EGGDFC=FDEEF<?<CDFFFGAFEFGGE9CFFFBCGDGGGGGG7FGDGGGD9BEFFGGGGGDGGFGGGDF:CEEGCGG,DCE+<DGGGGCC22FFCFF:FBFFGF>BFEDGGGGFEG*=*7>E8CFCCEFFFFCGFC;:<@)C3E@GC*:6*83(,=?FD97*2==7@*6932<3((.)6<)68?13-56@9<428)..446(40().)1644:)
@M02352:288:000000000-CKWC8:1:1101:4453:9138 2:N:0:TACGCTGC+CGTCTAAT
CATTCTTGCGAACGTACTCCCCAGGTGGGTCACTTATCACTTTCGCTTAGCCACTCAAACCGAAGTTCGAACAGCTAGTGACCATCGTTTACGGCGTGGACTACCAGGGTATCTAATCCTGTTCGCTCCCCACGCTTTCGTCCATGAGCGTCAGTACATACGTAGTAGACTGCCTTCGCAATCGGTATTCTGTGTAATATCTATGCATTTCACCGCTACACTACACATTCTATCTACTTCCATATGACTCAAGTCAACCAGTATCAAAGGCAGTTCCATAT
+
FFF@EFGEFG7@@FFGCFGGG7@8FGFGGGGGGGG<EFGGGGGGGGGGGFGFGGGGGG9CFDGGGDFFGCDGGGGGGGGED?C=EEGGGDGGDGGGGGGGGGGGGDFGGG<FGGCGGGDGGFFGEGC8CDEGGDGGGGGGGGCECGCC9EGGDEGFGGG,@CFG8FC;,7BFGGF84DDEDGD5DECGGCFFG5CC?FFGFDFGFBCFFFF=C;7:=:@E@FFFFGED3ACFFFF3>?47<)5544924<?B><)86<560<2):2)64:<7:?B)@2)).
@M02352:288:000000000-CKWC8:1:1101:8418:9139 2:N:0:TACGCTGC+CGTCTAAT
TAACCTTGCGGCCGTACTCCCCAGGCGGTCAACTTAGTGCGTTAGCTGCGCCACTCACGTCTCAAGGACACAAACGGCTAGTTGACATCGTTTACGGCGTGGACTACCAGGGTATCTAATCCTGTTCGCTCCCCACGCTTTCGTTCCTCAGCGTCAGTATCTGTCCAGGTGGCCGCCTTCGCCACTGATGTTCCTTCCAATCTCTACGCATTTCACCGCTACCCTGGAAATTCCACCACCCTCTATCACCCTCTAGTTTGCCAGTTCGAAATCCATTTCC
+
GGGFGGGGFG7FFFFGGGGGGGGGGFDG@@BEGGGGAFFGGGGGFGGFGGGGGG8FFGCEF8F,?EEEF,EFGGGGDCBFFGGFFGGFGEGGDGGGGGGF=F=BFFGGGGGGAF>FFGF9=FF9FGFEE@FGGG@F7?EGDGGGFG6CFGDFGEEE5DFDGFGGGGG?FFG>FGDC4?DFAGGEG?<?C9A>C?A<>)+;AFAGCFFDD=BGFFDFC:103B(56>?G?*@6@@24??B?118:<)4)-(4183<*-)76<>),35:3?(,.)(*)/-6<
@M02352:288:000000000-CKWC8:1:1101:21110:9170 2:N:0:TACGCTGC+CGTCTAAT
TAATCTTGCGACCGTACTCCCCAGGCGGTCTACTTATTGCGTTAGCTGCGTCACTAAGTCCTCAAGGGACCCAACGACTAGTAGACATCGTTTACGGCGTGGACTACCAGGGTATCTAATCCTGTTTGCTACCCACGCTTTCGAGCCTCGGTGTCAGTATGATGCCAGGCAGCTGCCTTCGCCATCGTTCTTCCTTCAGTTCTCTCCGCATTTCACCCCTACACCTGAAATTCTCCTTCCCTCTCACCTACTCTACCCTACCAGTTTCAGCTGCAGTTCC
+
GG,BEGGGGG>FGGGGGGGGGGGGGGGG6+8,CFEGAFGGGGGGGGGGGG:FGGAEFGDE<,C6CF<BFF:FF@G@FE:4=5C<,C9F=+B=DCF@CEGFGDEGDGB?DDC+8:,@DF,EDCF,38>,E>,8DEC7@6:+85++,:+*@**43@:,;DBF;9@;CCFDC*2>BCF*7DCF4DG58FG8C,=CC9A?4*+++3+;3*27*1:5+@):0)(62>:?7>:*.7=4@=)).)9?0-812)-22((.44)*-497((.)).)))-.-((0(1:))
@M02352:288:000000000-CKWC8:1:1101:17384:9172 2:N:0:TACGCTGC+CGTCTAAT
CAATCTTGCGATCGTACTCCCCAGGTGGGACACTTATCACTTTCGCTTAGTCACTGAGATAAATCCCAACAACTAGTGTCCATCGTTTACGGCGTGGACTACCAGGGTATCTAATCCTGTTCGCTCCCCACGCTTTCGTCCATGAGCGTCAGTACATACGTAGTAGACTGCCTTCGCAATCGGTATTCTGTGTAATATCTATGCATTTCACCGCTACACTACACATTCTATCTACTTCCATATGACTCAAGTCAACCAGTATCAAAGGCAGTTCCATAGTT
+
GAFGGGGGGGGGGGFGGGFGGGGGGGGGGGGGGGGGGGGGGGGGGGGGGGGGGGGGGGGGCCFGGGGGGGGGGGGFFFGGGGGGEGGGGGEGGGGGGGGGGGGGGGGGGGGGFGGGGGGGGGGGGGGGGGGGGGGGGGGGGGGGFGGGGGGGGGGGGGGFGGGGGGFGGGGGGGFGGGGFFGGGGGGGGGGGGEFFEFFGFGFGFFFGGGFFDDFFGFFFE;3=CFFGFFFFF6)<EFE6?EEE?EF<EFEFC?EF@D46AA<<>4A:?B?BFFFAFA:AA
@M02352:288:000000000-CKWC8:1:1101:28587:9183 2:N:0:TACGCTGC+CGTCTAAT
CAATCTTGCGACCGTACTCCCCAGGTGGGACACTTATCACTTTCGCTTAGTCACTGAGATAAATCCAAACAACTAGTGTCCACCGTTTACGGCGTGGACTACCAGGGTATCTAATCCTGTTCGCTCTCCACGCTTTCGCCCATGAGCGTCAGTATATACGTAGTAGACTGCCTTCGCAATCGGTATTCTGTGTAATCTCTATGCATTTCACCGCTACACTACACATTCTATCTACTTTCGTATAACTCAAGTCAACCAGTATCAAAGGCAGTTCCATAGTT
+
GG@EGGGGGFGGGGGGGGGGGGGEG<CFCF<CFGGGFFCGGGGFEFGCCAFGGGGFFG<A<@<FDE,C@FFGFCF,9CF,E<,BFEFF7EC7@>:>C@F?FE8F=+44AD<FF?EE9FDAFGE7F8+88;=CG+++=E+6+3,,6,E>CEEG,<ED;,7,@FBBFC;,EF66DEGG>?*@FF>C*CF@FCFFGF6EEAFCF>88?8+=:9A:<)/=:6(6(/6AF4?@?CAAF@65))16638;.))/.6<)44)/.,765.:2<>>(.((.4./48)44-
@M02352:288:000000000-CKWC8:1:1101:24715:9189 2:N:0:TACGCTGC+CGTCTAAT
TAACCTTGCGGCCGTACTCCCCAGGCGGTCTACTTAATGCGTTAGCTTTGAAAAACAGAACCGAGGTTCCGAGCTTCTAGTAGACATCGTTTACGGCGTGGACTACCGGGGTATCTAATCCCGTTTGCTCCCCACGCTTCCGTACATGAGCGTCAGTGTTTACCCAGGTGGCTGCCTTCGCCATCGGTATTCCTTCAGATCTCTACGCATTTCACCGCTTAACCTGAAATTCTCCCACCCTCTACACCACTCTAGTTTGACACTTCGAAATTCACTTCCCA
+
CGGEGGGGGGGGGGGGGGGCFEGEGGGEC:FGGGGGGGFFFGGGGGGGEFFFGFFGGGGCGC+>6:BFGGGGED@DFEFEFGGGGGGF+9BBD9FFGE:>BEFFGFF>FCCGFC;,83EB,@E<BB:DCGGFG@E@EDG5@CEDC63B:CFGGGGGFFGF,@,4B,<BCF8:>55F8=F>>CEEF=E8*5;DDEFEF6+:;@87)+)1**0*:@<?*72((*6?7*:447=@=89((280:<:2)),.4?::<<:7)6*..6).442(.,.).4*)1,<0)
@M02352:288:000000000-CKWC8:1:1101:5977:9226 2:N:0:TACGCTGC+CGTCTAAT
TAACCTTGCGGCCGTACTCCCCAGGCGGTCTACTTAATGCGTTAGCTTTGAAAAACAGAACCGAGGTTCCGAGCTTCTAGTAGACATCGTTTACGGCGTGGACTACCGGGGTATCTAATCCCGTTTGCTCCCCACGCTTTCGTACATGAGCGTCAGTGTTGACCCAGGTGGCTGCCTTCGCCATCGGTATTCCTTCAGATCTCTACGCATTTCACCGCTACACCTGAAATTCTACCACCCTCTATCACACTCTAGTTTGCCAGTTCGAAATGCAGTTCCC
+
FGGGGGGGGGGGGGGGGGGGGGGGGGGGEGGGGGGGGGGGGGGGGGGGGGGGGGGGGGGGGGGGGGGGGGGGGGGGGGGGFGGGGGGGGGGGGDFGGGGGGGGGGGGGGGGGGGFFEGGGEGGGGGGGGGGGGGGGGGGGGGGGGGGGGEGGGGGGGGGGGGGGGGGGGGGC5CDGGGGFEGGGGGGGFFGGGFFA<6ADFGFGFFFGDEDGGFAFE@>FFFFFGG?FAFFFF*6<7?BF??BF:A<FF?:?AFAFA4?BBF:?AFF?:1:AFF?AFD<<
@M02352:288:000000000-CKWC8:1:1101:23050:9240 2:N:0:TACGCTGC+CGTCTAAT
TAACCTTGCGGCCGTACTCCCCAGGCGGTCTACTTAATGCGTTAGCTTTGAAAAACAGAACCGAGGTTCCGAGCTTCTAGTAGACATCGTTTACGGCGTGGACTACCGGGGTATCTAATCCCGTTTGCTCCCCACGCTTTCGTACATGAGCGTCAGTGTTGACCCAGGTGGCTGCCTTCGCCATCGGTATTCCTTCAGATCTCTACGCATTTCACCGCTACACCTGAAATTCTACCACCCTCTACCACACTCTAGTTTGCCAGTTCGAAATGCAGTTCCC
+
FFGFGGGGGGGGGGGGGGFFGEDCGGGGE7FEFGGGGDFFGGGGGGGGGGGFGGGGGGGGGGGGGGGGGGGDEGCFGGGFFFCFFGFGGGGGFGGEGGEGGGGGGGGGGGGGGGGGGGGCDGGCGGCCGGGGGGGGGE>GFGGGGGGGCGGGC?CE?FGGFFGGGGGGGGGGFCDGGGF3>GE5CCGE5CGGFEAFFF++9CFGFAF39=:DG=AFGB>B>@F?CC7CAFFFF?A>?>8??:?<26?70:106A>6)67:2474A<??0:?9)-=)1:42
@M02352:288:000000000-CKWC8:1:1101:28145:9251 2:N:0:TACGCTGC+CGTCTAAT
TAACCTTGCGGCCGTACTCCCCAGGCGGTCTACTTATCGCGTTAGCTGCGCTACTCACGGATTAAATCCACAAACAGCTAGTAGACAGCGTTTACGGTGTGGACTACCAGGGTATCTAATCCTGTTCGCTACCCACACTTTCGCACATGAGCGTCAGTCTTTGGCCAGGGAGTCGCCTTCGCCACTGATGTTCCTTCTGATATCTACGCATTTCACCGCTACACCAGAAATTCCACTCCCCTCTCCAAGCCTCTAGTCTGCCAGTTCTAACTGCTCTTCC
+
FAFGGGGAFGDGEGGGGGGGFGGC8C@FFEEEFGGGFGGGGGGGGGGGG7CFGGGFGGGGGGGGGGGGG<FFG8E8AD,CF?ADCGGF@@C:BFGGGGGEFGGG<DFGGGGGFCDDGFFFGGCGGD9CGCEGFD,++@FFFFGGGGDFFGGEEECG>3>>FGGDGGGFED5EEGCC*/**:4=*1CEFC7FC>CFEEFFFFCFD?FFDC/5:FFFACB61(.47CFFG(66@?B<>AF?(((-(4,-,5(44:4<9ADF44?2:?FBB)6).5>*)*.6A
@M02352:288:000000000-CKWC8:1:1101:11943:9255 2:N:0:TACGCTGC+CGTCTAAT
TAATCTTGCGACCGTACTCCCCAGGCGGTCTACTTAGTGCGTTAGCTGCGCCACTAAAGTCTCAAGGACCCCAACGGCTAGTAGACATCGTTTACGGCGTGGACTACAAGGGTATCTAATCCTGTTTGCTACCCACGCTTTCGCACCTCAGTGTCAGTATTTGTCCAGTGAGTCGCCTTCGCCACTGATGTTCCTTCCCATCTCTACGCATTTCACCGCTACACAGGAAATTCAACTCACCTCTACCATACTCTAGTTCGCCAGTTCTGAATGCAGTTCC
+
E<FE<FG@FGEECFFGE<FG,CE:,C@FFEGGGGG9,<CFC@@FEBFG8FEE@BFFCFGGFEFCFFG,ECF@F:FEEFF:=55B<<BF=CGGGGDE7FECFE:DE@E,5AFBFF=DFGE9@FCGAFFDGGEF,338BC>E@,@E:ECCFCG,,@A:9@;33,36D;FC232?D99C7CDA?GEGG<6CC9,+=*1?EA;D=FFF<F+9C*=5DFEFCE;90>DF9CBFBF??F*64)243()442A>B<B?9,)646<B<7-4(5>)66<--))*)164)
@M02352:288:000000000-CKWC8:1:1101:25280:9258 2:N:0:TACGCTGC+CGTCTAAT
TAACCTTGCGGCCGTACTCCCCAGGCGGTCAACTTAGTGCGTTAGCTGCGCCACCCACGACTCAAGGTCACAGACGGCTAGTTGACATCGTTTACGGCGTGGACTACCAGGGTATCTAATCCTGTTTGCTCCCCACGCTTTCGTGCCTCAGTGTCAGTATTTGTCCAGGTAGCCGCCTTCGCCACTGATGTTCCTTCCAATCTCTACGCATTTCACCGCTACACCTGAAATTCTACCACCCTCTATCACACTCTAGTTTGCCAGTTCGAAATGCAGTTCC
+
FFGGGGGGGGGGGGGGGGGGGGGCGGGGEEGGGGGGGGGGGGGGGGGGGGGGGGGGGGEGGGGGGGGFGGGGGGGGGGGGGGGFAFGGGGGGCGFGGGDEGGGGGGGGGGGGGGGGGGGGGGGGGGGDFGGGGGGGEGGGGGGGCC5CE>,:>CEFGGCDFGEE?F9FFGFGGGDGGGGFFGGGGGGGGDFGGFFFFFCF6;1+1+;53:DGGFFFGE>>FFFFGF:FFFFF=94).44?FFF?244)634(..)*.6=<AAA>?<A??B?F2<*-86A<
@M02352:288:000000000-CKWC8:1:1101:13416:9274 2:N:0:TACGCTGC+CGTCTAAT
CATCGTTGCCGACGTACTCCCCAGGCGGAATGCTTAATCCGTTAGGTGTGACACCAACAAGCATGCTTGCTGACGTCTGGCATTCATCGTTTACGGTGTGGACTACCAGGGTATCTAATCCTGTTTGCTCCCCACGCTTTCGCACCTCAGTGTCAGTATCGGTCCAGGTAGTCGCCTTCGCCACTGGTGTTCCTTCCTATATCTACGCATTTCACCGCTACACAGGAAATTCCACTACCCTCTACCGTACTCTAGTTCAGCAGTATCAGGTGCAGTTCCC
+
GFFGGGGGGGGBFGGGGGGGGGGGGGGGDGGFGGGGGGGGGGGGGGGGGGGGGGGGGGGGGGGGGGGGFGGGGGGGGGGGGGGGGGGGGGGGGGGGGGGGGGGGGGFGFGGGGGGGGGGGGGGGGGGGGGGGGGGGGGGGGGGGGGGGGGGGGGGGGGFGGGGGGGGGGFGGGGGDGDFFFDGGGGFFGCECGCFEFF>>BCFGEFFGDGFGGFFFEEB@@ADFFFDGEFFFFFFAFF7:??FFFA>?0:?F4<28>FFFA<7A>BA<A:AF?>=<924?
@M02352:288:000000000-CKWC8:1:1101:22715:9302 2:N:0:TACGCTGC+CGTCTAAT
CAATCTTGCGATCGTACTCCCCAGGTGGGACACTTATCACTTTCGCTTAGTCACTGAGATAAATCCCAACAACTAGTGTCCATCGTTTACGGCGTGGACTACCAGGGTATCTAATCCTGTTCGCTCCCCACGCTTTCGTCCATGAGCGTCAGTACATACGTAGTAGACTGCCTTCGCAATCGGTATTCTGTGTAATATCTATGCATTTCACCGCTACACTACACATTCTATCTACTTCCATATGACTCAAGTCAACCAGTATCAAAGGCAGTTCCATAGTT
+
GFGGGGGGGGGGGGGGGGGGGGGGGGGGGGGFGGGGGGGGGGGGGGGGGGGGGGGGGGGGGGGGGGGGGGGGGGGGGGGGGGGGGGGGGGGGGEGGGGGGGGGGGGGGGGGGGGGGGGGGGGGGGGGGGGGFGGEGGGGGGGFGGGGGGGGGGFGGGGGGGGGGGGGGGFGGGGGGGGGFFGEEDGGGGGGGGFFFEFFGFGFGFFAFFGFGGFFEGFFFFFFFF47CEFFFFFF54C<EEFFFEFFEFEEFFFFFFFFAAAAAABFF?B?B<B=AFB04:
@M02352:288:000000000-CKWC8:1:1101:22732:9308 2:N:0:TACGCTGC+CGTCTAAT
CAATCTTGCGATCGTACTCCCCAGGTGGGATACTTATCACTTTCGCTTCGCCACTCAGATCATTCACACCAACAAGTGTCCATCGCTTCCGTTGCGGACTACCATGCTATCTAATCTTATTCTCTTCCCTCGCCTTCGTCCCTCAGCTTCAGTACATACTTAGTCCACTGCCTTCGCATTCCCACTTCTGTTTCTTATCTATGCATTTCATTGCTACACTACACCTTCTATCTCCTTCCCTATTACTAAACTCAACCCGTCCCAATGTCAATTCCCTACC
+
9FG<FGGGGG7-CFFFGGGGGGGGG,CF+;,CFGGGGG,FAFG,FFGGCG7,CGG,F,9<,,,69,5,,6,:6,6,9,C,<,,5,,:A,5,,,,,8@=7F,4:,,,,,9,,5,CFG,4,C;F<5C,E,@,8+@4+663@+36=,@,@+693,7,@FFAG;E,@,,,9,,@9>F,30@++*1+3,*4,,EFG987+0*+1215+;*1++=C6++=63D4>CFF=A*?395CF6++*.8@=34))).9))16(9=.585(0;0(3=((/)/7)664B)9)((
@M02352:288:000000000-CKWC8:1:1101:11509:9314 2:N:0:TACGCTGC+CGTCTAAT
CAATCTTGCGATCGTACTCCCCAGGTGGGACACTTATCACTTTCGCTTAGTCACTGAGATAAATCCCAACAACTAGTGTCCATCGTTTACGGCGTGGACTACCAGGGTATCTAATCCTGTTCGCTCCCCACGCTTTCGTCCATGAGCGTCAGTACATACGTAGTAGACTGCCTTCGCAATCGGTATTCTGTGTAATATCTATGCATTTCACCGCTACACTACACATTCTATCTACTTCCATATGACTCAAGTCAACCAGTCTCAAAGGCAGTTCCATAGTT
+
FEGGGGGDFGGGGGGGGGGGGGGGGDFGGGGCFFGGGE<FFGGGGGGGGGGGGGGGGFFFF9FGFGGGGGFGGGGDFEGGGGGFEGFGCFC,@>CECEFGGGGGEF:E@FFFGGGEAF9AEGGGGFBEE?E@F>EFGGGCGCFEAEFGGG8CFFFFGGGFGGGGA,@@><DEEGFGDD59;91A45@DFGGF9A+9EA@FFCAC5BFC898?462)8*34;F;F6F?7)+;A=ACC?E3)9.99?>EFF;)7>?CF;3793-5):2-((4(,))16@:0<>
@M02352:288:000000000-CKWC8:1:1101:15524:9323 2:N:0:TACGCTGC+CGTCTAAT
CATTCTTGCGAACGTACTCCCCAGGTGGGATACTTATCACTTTCGCTTAGCCACTCAGCCTTACGGCCGAACAGCTAGTATCCATCGTTTACGGCGTGGACTACCAGGGTATCTAATCCTGTTCGCTCCCCACGCTTTCGTCCATCAGCGTCAGTATATTGTTAGTGATCTGCCTTCGCAATCGGTATTCCATGTAATCTCTAAGCATTTCACCGCTACACTACATATTCTAACCACTTCACAATAACTCAAGACTAACAGTTTCAAAGGCAGTTCCACAG
+
GFCFGGGGFGGGDFEFGGGGGGGGGGFGFGGCGGGGEGGFGGGGGGGGGGGGGGGGGGGGGGGGGEGDGGGGGGGGGCFGFGCGGGGGGGGGGGGGGG@FFGGG8FFEGGGGGCFGGGGGGFEF7BC@83CFGEGEEGFGGGGDFFCFGDGGGGGD7B9DGGGFDCFFFCF;ACGFF?DFEGGGGECFGGGGGF6@CFFFFGFFC;AGGGFGG;<EGB><;AEFFF?CCFFF+813363<).42>>ADAFF??F?67<F28<A>4<AAB8(41.6<F<<?(
@M02352:288:000000000-CKWC8:1:1101:18143:9326 2:N:0:TACGCTGC+CGTCTAAT
CAATCTTGCGATCGTACTCCCCAGGTGGGACACTTATCACTTTCGCTGAGCCACTGAGATAAATCCCAACAACTAGTGTCAATCGTTTACGGCGTGGACTACCAGGGTATCTAATCCTGTTCGCTCCCCACGCCTTCGTCTATGAGCGTCAGTACATACGTAGTAGACTGCCTTCGCAATCGGTATTCTGTGTATTCTCTATGCATTTCACCGCTACACTACACCTTCCATCTACTTCCATATGACTCAAGTCAACCAGTATCAAAGGCAGTTCCCTAG
+
FEFGGGGGGGC<FCFGGGGGGGGDFEEGG8,CFFG9,C<FFGGGGGG,+C,CFGG@FGCFA,6,6,@FFGFEGGFFE9FG,E<ED6:DFGGG+@+77FGFDBFF8C+,4BFFFFGGDGCEFGECC<4=>4>>F+,6BDFC,+@CB,EGEED=EACCECBC9FC8E,@AF,>F>FGGG59?FD8=;>:5=EGGCA+9*4=+3++4*1+42BA*22-?E8;).9=F*0)2(1;68=E?36)9)).)6;3))/)76<<A(::.)..46).8?0,.-)/)/),
@M02352:288:000000000-CKWC8:1:1101:2968:9332 2:N:0:TACGCTGC+CGTCTAAT
CAATCTTGCGATCGTACTCCCCAGGTGGGACACTTATCACTTTCGCTTAGTCACTGAGATAAATCCCAACAACTAGTGTCCATCGTTTACGGCGTGGACTACCAGGGTATCTAATCCTGTTCGCTCCCCACGCTTTCGTCCATGAGCGTCAGTACATACGTAGTAGACTGCCTTCGCAATCGGTATTCTGTGTAATATCTATGCATTTCACCGCTACACTACACATTCTATCTACTTCCATATGACTCAAGTCAACCAGTATCCAAGGCCGCTCAATAGTT
+
@6EFEEGGGGG9<CFFGGGGDFF@,@CFC<ECFGGGFFGGGGFGGGGGGGGGG9FFGCFGGDCGGGCFFFFGGGFDFEFGAFFECFF<BFCFGGGGCFGCGGGGDCE<=<FEDGGGGFFFGGGGGGFGGGGDG+8>DC=8EEGFD8==C@CCF8DE7,@FGGG>FCCCE7E6EFG555@AACEEGF7DCF:+=ABFEEFGCGC+9FA=+:8:7?=D56>4(=;A*;);57;@AC6??737<59CC))9517?EFEF@@FF46))..),(,,(--))06)6:
@M02352:288:000000000-CKWC8:1:1101:17039:9337 2:N:0:TACGCTGC+CGTCTAAT
CAATCTTGCGATCGTACTCCCCAGGTGGGACACTTATCACTTTCGCTTAGTCACTGAGATAAATCCCAACAACTAGTGTCCATCGTTTACGGCGTGGACTACCAGGGTGTCTAATCCTGTTCGCTCCCCACGCTTTCGTCCATGAGCGTCAGTACATACGTAGTAGACTGCCTTCGCAATCGGTATTCTGTGTAATATCTATGCATTTCACCGCTACACTACTTATTCTATCTACTTCCGTATAACTCAAGTCAACCAGTATCAAAGGCAGTTCCATAGTT
+
GFGGGGGGGGGGGGGGGGGGGGGGGGFFGGGGGGGGGGGGGGGGGGGGGGGGGGGGGGGGGGGGDGGGGGGGGGGGGGGGCGGGGGGGGGGDEBCFGGGGGGFFGGGGGGGGGGGGGGGGGGGDGGGFEDGGGEGGGGGGGGGGGEGGGGGEGGGGGGGGGGGGFEDFGGGGFGGGDCDFFGGGFFCG7CEFGFFFFFFFFFFFEFFFGGFGGFFFC43>=AC6CGFGEFFFFFCFFFF<E?8@?C67EFE)7?AF068A6).<<>AB0:??BF44B9?AA
@M02352:288:000000000-CKWC8:1:1101:15535:9337 2:N:0:TACGCTGC+CGTCTAAT
CATTCTTGCGAACGTACTCCCCAGGTGGGATACTTATCACTTTCGCTTAGCCACTCAGCCTTACGGCCGAACAGCTAGTATCCATCGTTTACGGCGTGGACTACCAGGGTATCTAATCCTGTTCGCTCCCCACGCTTTCGTCCATCAGCGTCAGTATATTGTTAGTGATCTGCCTTCGCAATCGGTATTCCATGTAATCTCTAAGCATTTCACCGCTACACTACATATTCTAACCACTTCACCATAACTCAAGACAAACAGTTTCAAAGGCAGTTCCACAG
+
GDFGGGGFGFGGGGGGGGGGGGGGGFFGGGGFGGGGDFFGGGGGGGEGGGGGGGGFGFGGGGGGGGGGEEGGGGGG<DFGGGGGGGC?EFCDF:CFGGGCGGFGGGFDDB@FGGFDE9FGGGGGGCFEGGGEGEGDEGGCDEEDCFCFFEGGGGGGGGGACFGFAFDGGGGFGGGGG7D>>DC>DGGFGGCGF?F4*48DFGF+*;8FGGFGGF0BGE@31:3AGDCFEF=+1;=<@;AE9<-<AB?:4<>:?27)(4>124>ABA29A213<:@9=BF?(
@M02352:288:000000000-CKWC8:1:1101:17021:9340 2:N:0:TACGCTGC+CGTCTAAT
CAATCTTGCGATCGTACTCCCCAGGTGGGACACTTATCACTTTCGCTTAGTCACTGAGATAAATCCCAACAACTAGTGTCCATCGTTTACGGCGTGGACTACCAGGGTGTCTAATCCTGTTCGCTCCCCACGCTTTCGTCCATGAGCGTCAGTACATACGTAGTAGACTGCCTTCGCAATCGGTATTCTGTGTAATATCTATGCATTTCACCGCTACACTACTTATTCTATCTACTTCCGTATAACTCAAGTCAACCAGTATCAAAGGCAGTTCCATAGTT
+
GGFGGGGGGGGFGGGGGGGGGGGGGGGGGGG<FGGGGGFGGGGGGGGGGGGGGGGGGGGFE@FFGFGGGGFGGFEAFFGGGGGGCFDFGGCGGGGGCFCFGGGGGDFBFGGGGGGGGGGEGGGGGFGFGGGGGGGGGGGGGGGGGGGGGGGGGGGGGGGGGGGGGFGGGBEGDGGGG55@AFCEFGGC@CFGGF9EEFCDFGFFEF>7:CC8CBBFGFFFFF9=FG<D?FFFFAEE44;0@1=46C44<@FEFFFFB(594<>>><)8?0:?2)0.=2,:<
@M02352:288:000000000-CKWC8:1:1101:28628:9391 2:N:0:TACGCTGC+CGTCTAAT
TAACCTTGCGGCCGTACTCCCCAGGCGGTCTACTTATCGCGTTAGCTTCGCTACTCACGGATTAAATCCACAAACAGCTAGTAGACAGCGTTTACGGTGTGGACTACCAGGGTATCTAATCCTGTTCGCTACCCACACTTTCGCACATGAGCGTCAGTTACTGACCAGGGAGTCGCCTTCGCCAATGCTGTTCCTCCAGATATCTACGCATTTCACCGCTACCCCTGGAATTCCACCCCCCTCCCCAAAACTCTAGTCTGCCAGTTCTCAATGACCATCC
+
<DGFFFGGGGGGGGGDGFFGGCGGGFGG++BAGGGGFGGGGGGGGGGGDGGGGG8FFFGG7@?FGFCC<FGGGD<CFG8FFFA?<,FFFGGCE<<CCGFGGGGGGGDFE=FGGGFD;@ADFGGFGGGGDEGGFGDGGDGGGC::C:8=<D<234**83@;,@E;EA2>EDGGGGGDD*8?A7EGC,=,+23;C<6)6AF7=CF+.;+/57./:877@A2173(0>*(/(9=?*72.(4((,4(((-(,420)39A95)/.6?7,:B<))6:26<?26)81
@M02352:288:000000000-CKWC8:1:1101:3397:9395 2:N:0:TACGCTGC+CGTCTAAT
TAATCTTGCGACCGTACTCCCCAGGCGGGAAGCTTAATGCGTTAGCTGCGCCACCAAAATGTATACATTCTGACAGCTAGCTTCCATCGTTTACGGTGTGGACTACCAGGGTATCTAATCCTGTTTGCTCCCCACGCTTTCGCATCTGAGTGTCAGTGTCTGTCCAGGGGGCCGCCTTCGCCACTGGTATTCCTTCAGATCTCTACGCATTTCACCGCTACACCTGAAATTCTACCCCCCTCTACAGCACTCTAGTTCACCAGTTTCAAATGAAGTTCCGG
+
EFGGGGGGGGGEGGCFGFGGGGGEFGGGGCGGCGGGGGGGGGGEGFGFGGGGGGGGGGGGFGGGGGGGGGGGGGGGGGGGGGGGFGGGGGGGGGGGEGGGGGGGGGGGGGGGGGGGGGGGGGGGGGGGGGFGGGGGGGGGGGGGEGGGGGGGGGGGGGGGGGGGFFFCEEEEGGGGGGDFEGGGFFDFFGGGGEFFFFFGA+;7CFFDCE:>7BBFCB963615*71F<F6?FFFFFFF90:?AFF::BF?29A26<BFFFFFFA9<>FAB<)6@>4).8(
@M02352:288:000000000-CKWC8:1:1101:25712:9449 2:N:0:TACGCTGC+CGTCTAAT
CAATCTTGCGATCGTACTCCCCAGGTGGGACACTTATCACTTTCGCTTAGTCACTGAGATAAATCCCAACAACTAGTGTCCATCGTTTACGGCGTGGACTACCAGGGTATCTAATCCTGTTCGCTCCCCACGCTTTCGTCCATGAGCGTCAGTACATACGTAGTAGACTGCCTTCGCAATCGGTATTCTGTATAATATCTATGCATTTCACCGCTACACTACACATTCTGTCTACTTCCATATGACTCAAGTCAACCAGTATCAAAGGCAGTTCCATAGTT
+
GGGGGGGGGGGGGEFGGGGGGGGGGFFFGGGGGGGGGGGGGGGGGGGGGGGGGGGGGGFGGGGGGGGGGGGGGGGGGGGGGGGGGGGGGGGGGGGGGGGGGGGGGGGGFGGGGGGGGGFGGGGGGGGGGGGCFGGGGGGGGGGG9DGGGGGGGGGGGGGGGGGGGGGGFGGFGGGGGGGBFGGGGGGFGDGGGFFFEFFGFGFGEFFGGGFFDBFFGFFF1AEFGGCFEFFFF:EEF9E36?C<36?EFEEE67CBFB74<2>AAF>0:((4<)9965:AA
@M02352:288:000000000-CKWC8:1:1101:20509:9454 2:N:0:TACGCTGC+CGTCTAAT
TAACCTTGCGGCCGTACTCCCCAGGCGGTCTACTTATCGCGTTAGCTTCGTTACTAAGTGATCAAGTCACCCAACAACTAGTAGACATCGTTTACGGCCTGGACTACCAGGGTATCTAATCCTGTTTGCTCCCCACGCTTTCGCACCTCAGTGTCAGTATTAGTCCAGGTAGTCGCCTTCCCCACTGGTGTTCCTTCCTATATCTACTCATTTCACCGCGACACAGGAAATTCCCCTACCCTCTACTGTACTCTAGTTAAGCCGTATCAGGTGCAGTTCC
+
9CE<FEFGGEG7FFFGGGGGGGGDFFED6+B6EFFGGGDFEGGEGFGGFGF=FGECFEEFGGGGGGGGGG9,,CFFCDFFGEF<<EFF?+?F<<FEE>+?D=,4AFFGGFEEFGGGD;9FFFG9FGGGGGGFG@FG@CECDDEEE7?:@>827=;C,8,,,7EC,,37,7;,>C79D7****4,*49,<:@DC4BEFF6+1++=788+97:C7658C)6((268D4(5(0@B**).4048(,((-:).-))6-:<*))*.-4((,,(.)65:()))16AF
@M02352:288:000000000-CKWC8:1:1101:14449:9454 2:N:0:TACGCTGC+CGTCTAAT
CATTCTTGCGAACGTACTCCCCAGGTGGGATACTTATCACTTTCGCTTAGCCACTCAGCCTTACGGCCGAACAGCTAGTATCCATCGTTTACGGCGTGGACTACCAGGGTATCTAATCCTGTTCGCTCCCCACGCTTTCGTCCATCAGCGTCAGTATATTGTTAGTGATCTGCCTTCGCAATCGGTATTCCATGTAATCTCTAAGCATTTCACCGCTACACTACATATTCTAACCACTTCACAATAACTCAAGACTAACAGTTTCAAAGGCAGTTCCACAG
+
GGGGGGGGGGGGGGGGGGGGFGGGGGGGGGGGGGGGGGGGGGGGGGGGGGGGGGGGGGGGGGGGFGGGGGGGGGGGGGGGGGGGGGGGGGGGGGGGGGGGGGGGGGFGGGGGGGGGGGGGGGGFGGGGGGGFGGGGGGGGGGGGGGGGGGGGGGGGGGGGDGGGGGGGGGGDGGGGGFG>DGFGGGGGGGGCFFF?EFFGFGFGFFFGGGFGGF?BEEFE@FFFGGFGFACF6A?FFFFB<?9?72<D9<A02)3@FFFFFBFFFB<>A0(,8:F>?<9?,
@M02352:288:000000000-CKWC8:1:1101:20323:9464 2:N:0:TACGCTGC+CGTCTAAT
TAATCTTGCGACCGTACTCCCCAGGCGGTCTACTTAACGCGTTAGCTCCGAAAGCCACGGCTCAAGGCCACAACCTCCAAGTAGACATCGTTTACGGCGTGGACTACCAGGGTATCTAATCCTGTTTGCTCCCCACGCTTTCGCATCTGAGTGTCAGTGTCTGTCCAGGGGGCCGCCTTCGCCACTGGTGTTCCTTCCTATATCTACGCATTTCACCGCTACACAGGAAATTCCACTACCCTCTACCGTACTCTAGTTCAGCAGTATCAGGTGCAGTTCC
+
GGGGGGGFGGGGGGGGGGGGGGGGGGGGGGGGGGGGGGGGGGGEGFGGGGGGGFGGGGGGGGGGGGGGGGGGGGGGGGGGGGGGGGGGGGGGGGGGGGGGGGGGGGGGGGGGGGGGGGGGGGGGGGGGGGGGGGGGGGGGGGGGGGGGGGGGGGGGGGGGGGGGFGFF6FGGGGGGGGGFFDGGGGFGGGGGGEFE>FFD@*=CBFFCDCDGGFFFG>B99EFFCD?7096@FFFDB0>FFFB:)4438?6:AFA/6<62ABF?<)-66<?>?D4)9:AA
@M02352:288:000000000-CKWC8:1:1101:16881:9481 2:N:0:TACGCTGC+CGTCTAAT
TAACCTTGCGGCCGTACTCCCCAGGCGGTCTACTTAATGCGTTAGCTTTGAAAAACAGAACCGAGGTTCCGAGCTTCTAGTAGACATCGTTTACGGCGTGGACTACCGGGGTATCTAATCCCGTTTGCTCCCCACGCTTTCGTACATGAGCGTCAGTGTTGACCCAGGTGGCTGCCTTCGCCATCGGTATTCCTTCAGATCTCTACGCATTTCACCGCTACACCTGAAATTCTACCACCCTCTATCACACTCTAGTTTGCCAGTTCGAATTGCAGTTCCCA
+
FFGGEFGFGGGGDGFFGGGGGGGDFGGGFGGGGGGGGGGGGGGGGGGGGGGGGGFGGGGGGGCGCGGFGGGGGG@FGGGGGGGGGGGGGGGGGGGGGGFGDFGGGGGGGGGGGGGGGGGGGGGGGGGGGGGGGGGGGDEGGGGGGGGDGGGGGGEGDFGGBFFGGGFFF7*CFEDCCGGFFGDEC=CGGGGGGFFF@6AD;DFCEF5C7A>FFFBFGF099=B?C4:*3@FFFFBDDB:6(8?>A<<AFFFBFA2@927<<2>?-.8(4)-<<<6A494))
@M02352:288:000000000-CKWC8:1:1101:18100:9507 2:N:0:TACGCTAC+CGTCTAAT
CATTCTTGCGAACGTACTCCCCAGGTGGGATACTTATCACTTTCGCTTAGCCACTCAGCCTTACGGCCGAACAGCTAGTATCCATCGTTTACGGCGTGGACTACCAGGGTATCTAATCCTGTTCGCTCCCCACGCTTTCGTCCATCAGCGTCAGTATATTGTTAGTGATCTGCCTTCGCAATCGGTATTCCATGTAATCTCTAAGCATTTCACCGCTACACTACATATTCTAACCACTTCACAATAACTCAAGACTAACAGTTTCAAAGGCATTTCCACAG
+
GFFFAEGGFGG@FFF@FFGGGGGC<FEGGGGGGGGGGFGGGGGGGGDEEGFFGFFGGGGGGGEGDGGGGGEGGGGGGC<EFFFGGGGGGGGFFGGGGGGEGGAFGGGGECFGGGGGGGGGGGGGCCB8CDE8FGG+=DFC8EEGGGGGGGGGGGGCECFFCFGGCECFFDFCFGGGF>CEFGCFGC5/>:FFG*=?8+B+BGFGFF=FFFF+38;BGF>3;C(A6CFFEFFFFF@47=A?<<BB<AAD4AFF7).@7?FF>A>9B<4A9?B:)-9<9)68(
@M02352:288:000000000-CKWC8:1:1101:10290:9511 2:N:0:TACGCTGC+CGTCTAAT
CATTCTTGCGAACGTACTCCCCAGGTGGGATACTTATCACTTTCGCTTGGCCACTCAGATAAATCCGAACAGCTAGTATCCATCGTTTACGGCGTGGACTACCAGGGTATCTAATCCTGTTCGCTCCCCACGCTTTCGTCCATCAGTGTCAATACATTATTAGTGATCTGCCTTCGCAATTGGTATTCTATGTAATATCTATGCATTTCACCGCTACACTACATATTCTAACCACTTCATAATGATTCAAGATAACCAGTATCAAAGGCAATTTTACAGTT
+
GGGGGGGGGGGEGGGGGGGFGGGGGFFGGGGGGGGGGEGGDGGFGGGGGGGGGGDFGGGGGGGGGGGGGGGGGFGGGGGGGGGGGGGGGGGGGEFGGGF9FGFGEGECCEFGGGGEGADFGFGCGFGGCDGCGFEGGDGEGGGGGFGCFFGGGGGGGGGGGGGGGGGCFFGDCEGGGCDFBDFGGGCFGEFFF6BEFFFGFG6DAAFGGFF7CBFFGF=4=F:6+:7@<==AAADFF<EFCEEF<?EFFFC3@E6A;@A>EC?C34>?:?:?F24<F<<B>
@M02352:288:000000000-CKWC8:1:1101:5104:9520 2:N:0:TACGCTGC+CGTCTAAT
TAACCTTGCGGCCGTACTCCCCAGGCGGTCTACTTATCGCGTTAGCTTCGCTACTCACGACTTAAAGTCACAAACAGCTAGTAGACAGCGTTTACGGTGTGGACTACCAGGGTATCTAATCCTGTTCGCTACCCACACTTTCGCACATGAGCGTCAGTCTTTGGCCAGGGAGTCGCCTTCGCCACTGATGTTCCTCCAGATCTCTACGCATTTCACCGCTACACCTGAAATTCTACCACCCTCTATCACACTCTAGTTTGCCAGTTCGAAATGCAGTTCC
+
FFGGGGGGFGGGGDGGGGCFGGGGGFGGGDFCFGGGGGGGGGGGGGGGFGGGGGDDGD87CFGGGGGFGGGGGGGGGGGGGGFGGGGGGDGGGGDFGGGFGEGGGGGGGGGDGGFGFGGGGGGGFGGEGGGGGGGG>EGGGGGGEGGGDGFFGGGD8EGFGGGFCFCF5FCGGGDGGGGFFGGGGGGGGGGGGFFFFFFCFGFFEFFFGGBDFF?FCDFFFFFFGGF4:?FFFF>DFB?BFFFFA>A2><BB?<-9<A?BBAB?46:???08<A4)=:AF
@M02352:288:000000000-CKWC8:1:1101:21439:9520 2:N:0:TACGCTGC+CGTCTAAT
CAATCTTGCGATCGTACTCCCCAGGTGGGACACTTATCACTTTCGCTTAGTCACTGAGATAAATCCCAACAACTAGTGTCCATCGTTTACGGCGTGGACTACCAGGGTATCTAATCCTGTTCGCTCCCCCCGCTTTCGTCCATGAGCGTCAGTACATACGTAGTAGACTGCCTTCGCAATCGGTATTCTGTGTAATATCTATGCATTTCACCCCTACACTACACATTCTATCTCCTTCCATATGACTCAAGTCAACCAGTATCAAAGGCTGTTCCATAGTT
+
CC<BFGGGGG7<C@EFGGGGGGGDGAEFGGGDGGGGCECGFFGGGGGE@FGGGGFGGGAFF@EFGFGDFFGE8@@,C<C,,,<,,BEGD54,7@@FF@E,99,,,4CFCFFG,A@E@>,C>EB+:FFEC+@+CC+>9+6@EC=,,6391+@+7,3@<,3@D,64,,@;D<E8,@C*C;95A*19;ACBF<;+=*+9>FFG8FFG*8A7=<FF*:0>C;@C;F@A=<<+9+;@++)/47(65C56)97;:3<64.)0.(84)64)62<?B(28<A449).).
@M02352:288:000000000-CKWC8:1:1101:12701:9529 2:N:0:TACGCTGC+CGTCTAAT
CAATCTTGCGATCGTACTCCCCAGGTGGGACACTTATCACTTTCGCTTAGTCACTGAGATAAATCCCAACAACTAGTGTCCATCGTTTACGGCGTGGACTACCAGGGTATCTAATCCTGTTCGCTCCCCACGCTTTCGTCCATGAGCGTCAGTACATACGTAGTAGACTGCCTTCGCAATCGGTATTCTGTGTAATATCTATGCATTTCACCGCTACACTACACATTCTATCTACTTCCATATGACTCAAGTCAACCAGTATCAAAGGCAGTTCCATAGTT
+
GGFGGGGGGGGGGGFGGGGGGGGGGGGGGGGGGGGGGGGGGGGGGGGGGGGGGGGGGGGGFGGGGGGGGGGGGGG<FDGGGGGGGGGGGGGGGGGGGGGGGGGGGGGGGGGGGGGGGGGGGGGGGGGGGGGGGGGGGGGGGGGGGGGGGGGGGGGGGGGGGGFGGFGFGCGGGGGGGGGFFGDGCFGGGGGGGE>EEFFGFGFGEFFG@@FFGFFFGFFFEF;FFFFGFFFFFFFFFFA9E3CCCFFEEFEEE?5AFFF>)):4A)-70((49:B)747AA
@M02352:288:000000000-CKWC8:1:1101:15049:9530 2:N:0:TACGCTGC+CGTCTAAT
CGGCCTTGCGACTGTACTCCCCAGGCGGGGTACTTAAAACATTAGCTCCAGCAAAGAAAGCATAGGACTCCCTCTGCCTAGTACCCATCGTTTACGGCGTGGACTACCGGGGTATCTAATCCCGTTTGCTACCCACGCTTTCGCACCTCAGCGTCAGTTGCGAGCCAGAGAGGCGCTTTCGCCACCGGTATTCCTTCCGATATCTACGCATTTCACCGCTCCACCGGAAGTTCTCCTCTCCCCTCTCGCACTCGAGAATGGCAGTTTCGACGGCAATTCC
+
GGGGGEGGGGGGGGFDGGGGGGGGGGGGGGGGGGGGGGGGGGGGGGGGGGGFGGDGGGGGGGGGGGGGGGGGFGGGGGGGGGGGFFGGGGGGGGGGGGGGGGGGGGGGGGGGEGGGGGGGGFGGCFGG9DGGGGGGGGGGGGGGGGGGFGGGGGEGGGGGFGGGGGGGCE68CEGGDDFFFD?EGGGGC=FGDDFD4;5>3CBGAFFFGGFGGF<0CB012>?FGGB:>@FFF=5-41).7?0:B2?1?>2281:>?B=23?8(.6:>608>B>D99))6
@M02352:288:000000000-CKWC8:1:1101:9475:9531 2:N:0:TACGCTGC+CGTCTAAT
CATTCTTGCGAACGTACTCCCCAGGTGGGATACTTATCACTTTCGCTTAGCCACTCAGCCTTACGGCCGAACAGCTAGTATCCATCGTTTACGGCGTGGACTACCAGGGTATCTAATCCTGTTCGCTCCCCACGCTTTCGTCCATCAGCGTCAGTATATTGTTAGTGATCTGCCTTCGCAATCGGTATTCCATGTAATCTCTAAGCATTTCACCGCTACACTACATATTCTAACCACTTCACAATAACTCAAGACTAACAGTTTCAAAGGCAGTTCCACAT
+
GGGGGGGGGGGGGGGGGGGGGGGGGGGGGGGGGGGGGGGGGGGGGGGGGGGGFGCFGGGGGGFGGGGGGGGGGGGGGGGGGGGGGGGGGGGGDDGGGGGGGGGGGGGGGFGGGGGGGGGGFGDFGFGGGFCFGEFGGGGGGGGGGGGGGGGGGGGGGGGGCGGG9F9DF9D;EGGGG7>BDGGGGGGGGGGDFCFFFFFFFGFGCFFGGGFGGF@FGB>@DFE;*:)CCFAC6A;EFFFFC?97)-42-.4248??B?F04A9<AA<4),(16?4<FDFB)
@M02352:288:000000000-CKWC8:1:1101:5188:9566 2:N:0:TACGCTGC+CGTCTAAT
TAACCTTGCGGCCGTACTCCCCAGGCGGTCAACTTAGTGCGTTAGCTGCGCCACCCACGACTCAAGGTCACAGACGGCTAGTTGACATCGTTTACGGCGTGGACTACCAGGGTATCTAATCCCGTTTGCTCCCCACGCTTTCGTACATGAGCGTCAGTGTTGACCCAGGTGGCTGCCTTCGCCATCGGTATTCCTTCAGATCTCTACGCATTTCACCGCTACACCTGAAATTCTACCACCCTCTATCACACTCTAGTTTGCCAGTTCGAAATGCAGTTCC
+
GGGGGGGGGGDGFGGFGGGGGGGGGFGGEGGGGFGGGGCFGGGGGGGGGGGGGGGGGGGDGGGGGGGGGGGGGGGGGGGGGGGGGGGGGGGGGGG:EGDFGGGGGGGGGGGDGGGGGGGGGFFGGGGEGGGGGGGGGGCEGGDFGGGG,DDGEGGGGGFGG,BE?F:::FFGGC4CGGGF>GEGGGGDGGGGGFFFFFFDFGFGFFAFDEBGGFFFFD9>0B4)>F0FB?46BF2<)5083:?BDBA9><>7:<<*6682<AA04AD:B<?<BFF2F>2A
@M02352:288:000000000-CKWC8:1:1101:24923:9600 2:N:0:TACGCTGC+CGTCTAAT
CAATCTTGCGATCGTACTCCCCAGGTGGGACACTTATCACTTTCGCTTAGTCACTGAGATAAATCCCAACAACTAGTGTCCATCGTTTACGGCGTGGACTACCAGGGTATCTAATCCTGTTCGCTCCCCACGCTTTCGTCCATGAGCGTCAGTACATACGTAGTAGACTGCCTTCGCAATCGGTATTCTGTGTAATATCTATGCATTTCACCGCTACACTACACATTCTATCTACTTCCATATGACTCAAGTCAACCAGTATCCAAGGCAGTTCCATAGTT
+
GGGGGGGGGGGGF+FGGGGGGGGGGGFGGGGGGGGGGGGGGGGGFGGGDGGGFGGGGFCFFFGFGFGGGGFGGG@CF<FGGGGGGGGGGGE7FFGGGDDFGGGGGGGGGGFGGGGFGGFFGFCGGGGFEEE:FFFFG>FGGGFGGGGGEGGGGGGFFCGGGGGBCF9FGFGG9FGGDGG*@CCGGGGGGGGGFEFAC9FGFGFFEFFFGGFGGBFEGABFFF;FCGCGFFFFFFE3;44>CE?))7?>3=7?C?)=3<AAA6<)6)421<089>*.8>7)6
@M02352:288:000000000-CKWC8:1:1101:22666:9601 2:N:0:TACGCTGC+CGTCTAAT
CATTCTTGCGAACGTACTCCCCAGGTGGGTCACTTATCACTTTCGCTTAGCCACTCAAACCGAAGTTCGAACAGCTAGTGACCATCGTTTACGGCGTGGACTACCAGGATATCTAATCCTGTTCGCTCCCCACGCTTTCGTCCATCAGTGTCAGTATATTATTAGTAATCTGCCTTCGCAATTGGTATTCTATGTAATATATATGCATTTCACCGCTACACTACATATTCTAACTACTTCATAATAACTCAAGACAACCAGTATCAACGGCAATTCTACAA
+
GGGGGGGGGGCFEFFGGGGGGGGGGGGGGGGFGGGGGFGGGGGEGGGG:FGFGGGGGGGGGGDGDGGGGAFGGGGGGGGGGGFGGGGFCFGGCFEGEFEEGGGG8FGGCFGGGGGFFGCGGGGGGGGGEGGFGEGGGGGGGGGGGFF6@EGFGGGFGGGGGGFGFFGGGGGFGGGGGG>B>GGGDFCGFGGDFFFF4BF++2=C<AFGG9=@CF=>8?@:BF;F6CCCEFFFA8CCEECE?E5CCCE@4)7=@A;F;(:2:A<49AB(((((4579B))-)
@M02352:288:000000000-CKWC8:1:1101:25653:9607 2:N:0:TACGCTGC+CGTCTAAT
CATTCTTGCGATCGTACTCCCCAGGTGGGACACTTATCACTTTCGCTTAGTCACTGAGATAAATCCCATCAACTAGTGTCCATCGTTTACGGCGTGGACTACCAGGGTATCTAATCCTGTTCGCTCCCCACGCTTTCGTCCATGAGCGTCAGTACATACGTAGTAGACTGCCTTCGCAATCGGTATTCTGTGTAATATCTATGCATTTCACCGCTACACTACACATTCTATCTACTTCCATATTACTCAAGTCAACCAGTATCAAAGGCAGTTCCATAGTT
+
GGFFGGGGGGGGGGGGGGGGGGGGGGFGGFGFGGGGGGGGGGGGGGGGGGGGGGGGGGGGGGGGFFFFGGGGGGGGGGGGGGGGEGGGGGGEFGGE>@FFGGCFGGGGGGGGGGGFFGGGGGEGEGGGGGG:FGEGGGFGGGGGGGGGEGEGGGGGGGGGGGGGGGGGGGGGGGG5DDCEFGGEFGG@EFGGGFCCEFFGFFFFCFFGG7BFCDFFGFFCFF8FFFEFCFFCA8>ECE3CFFF)57CC4@<EEF<B;FFFFE3)4>A7<7::AB*6?BF>>
@M02352:288:000000000-CKWC8:1:1101:18841:9653 2:N:0:TACGCTGC+CGTCTAAT
CAATCTTGCGATCGTACTCCCCAGGTGGGACACTTATCACTTTCGCTTAGTCACTGAGATAAATCCCAACAACTAGTGTCCATCGTTTACGGCGTGGACTACCAGGGTATCTAATCCTGTTCGCTCCCCACGCTTTCGTCCATGAGCGTCAGTACATACGTAGTAGACTGCCTTCGCAATCGGTATTCTGTGTAATATCTATGCATTTCACCGCTACACTACACATTCTATCTACTTCCATATGACTCAAGTCAACCAGTATCAAAGGCAGTTCCATAGTT
+
GDFGGGGGGGDGGGGFGGGGGGGGGGGGGGGGGGGGGGGGGGGGGGGGGGGGGGGGGGGGGGGGFGGGGGGGGGGGGGGGGGGGEGGGGGGGGEGGGGGGGGGGGGGGGGFGGGGGGDFGGGGDGGGGEGGGGGEGGGGGGEFGGGGGGGGGGGGGGGGDGGGGF<;BFFGGFFGGGGGFFGDCGGGGGGGGGE:EEFFGFGFGFFFGGGFFG>>?5F@EEFFFGGFGFFFFFFFFFF<EFFECCEEEE1@EECCFFFF<AFFFF9<B:FF?A>BA?A0>A
@M02352:288:000000000-CKWC8:1:1101:6809:9657 2:N:0:TACGCTGC+CGTCTAAT
CAATCTTGCGATCGTACTCCCCAGGTGGGACACTTATCACTTTCGCTTAGTCACTGAGATAAATCCCAACAACTAGTGTCCATCGTTTACGGCGTGGACTACCAGGGTATCTAATCCTGTTCGCTCCCCACGCTTTCGTCCATGAGCGTCAGTACATACGTAGTAGACTGCCTTCGCAATCGGTATTCTGTGTAATATCTATGCATTTCACCGCTACACTACACATTCTATCTCCTTCCATATGACTCAAGTCAACCAGTATCAAAGGCAGTTCCATAGTT
+
FFCFEGGGGGGGGDFGGGGGDGGGGGDGG8FGGGGGGGGGGGGGGGGGGGFGGGGGGGGGCGGCCGGGGGGGGGGEGGGGGGGGGGGGFGGGGGGGG:EGGGGGFCGGGGGGGFGGGGGGGGGGGGGGGGE7FGGGGGGGGGGGFGFGEGGGGGGEGGGGGGGCGGGGGFGGGGFFGGGFFFGGGGGGGGGFGF>AEFFFAGFGEFCCFGFCD658:9BEEFFF*8CGEFFA817;348CE??C3<3>E1@?<?3A@1)64424<941338?<>4:F>2A<
@M02352:288:000000000-CKWC8:1:1101:2680:9662 2:N:0:TACGCTGC+CGTCTAAT
TAACCTTGCGACCGTACTCCCCAGGCGGAATGCTTAATCCGTTAGGTGTGTCACCAACAAGCATGCTTGCTGACGACTGGCATTCATCGTTTACGGTGTGGACTACCAGGGTATCTAATCCTGTTTGCTCCCCACACTTTCGTACCTCAGCGTCAGTATCGAGCCAGTGAGCCGCCTTCGCCACTGGTGTTCCTCCAAATATCTAAGAATTTCACCTCTACACTTGGAATTCCACTCACCTCTCTCGAACTCAAGCCTAGCAGTATTAGAGGCAGTTACAG
+
DEFFAEGGGGD:CC;FGG9F@7FFGGGGEFECFGGGFCFGFFGGGFGGCFFEFF9FGGGGGGGGG<?CEFGFGGGGGCF@FF9E9B5EEFGGFFEG=<?FGG?EEG<EGDGGGGGGGGGGFA<FFFGGGF8FEDCGG8EFCEEFG6=DFDGGGEGGEF,@CF?8*B7BEACCCEGG4CFFFGDGGGGFGC5C+51:BF47@==:)+;FFE+3;@<FCA<;EC@FF7/6788+;:;73=@@)1).3>?),8(5374*(.9((4>6)4))).<0237?4):44
@M02352:288:000000000-CKWC8:1:1101:6797:9672 2:N:0:TACGCTGC+CGTCTAAT
CAATCTTGCGATCGTACTCCCCAGGTGGGACACTTATCACTTTCGCTTAGTCACTGAGATAAATCCCAACAACTAGTGTCCATCGTTTACGGCGTGGACTACCAGGGTATCTAATCCTGTTCGCTCCCCACGCTTTCGTCCATGAGCGTCAGTACATACGTAGTAGACTGCCTTCGCAATCGGTATTCTGTGTAATATCTATGCATTTCACCGCTACACTACACATTCTATCTACTTCCATATGACTCAAGTCAACCAGTATCAAAGGCAGTTCCATAGTT
+
GGAFCFFGFFC9DFGGGGGGGGGGGGGGGGGGGGGGGG9FFGGGGGGG:FCFGGGGGGGFC9CCFFGGGGGGGGG9FF<EEFEG7FFGFEGD7+>=CFFF@EFGED:=B@FGGFAEBFEEGGC+C=+>>FCFEGGFFGGGE+@A=FGDGECGBE98@93@D,CE;A,@EDCGGDGGGC*@AG5=DF,;2=EFG?+;*=+=9@BCCFFGGG@*955BGA=6;FFF*>3:?A88@+9?6;@<?3??5>CEFE<?<C)*/1;445<2<4)(((-4<AF24))66
@M02352:288:000000000-CKWC8:1:1101:28283:9687 2:N:0:TACGCTGC+CGTCTAAT
TAACCTTGCGGCCGTACTCCCCAGGCGGTCTACTTAACGCGTTCGCTCCGGAAGCCACGGCTCAAGGCCACCACCTACCAGTCGACCTCGTTTACCGCCTGGAATAACCAGGTATCTAAATCCGTTTGCACCCCCCGCTTTCGCATCTGAGTGTCAGTGTCTGTCCCGGGGGGCGCCCTCGCCACTGGGATTCCTTCGGATCCATACGCCTTTCCACGCCTACCCTGAAATACTACCCCCCTCCACAGCACTCTAATTCCACCCTTTTAAATGCAGTTCCG
+
,A,C,CFGG:G@@FFGEGGGGGGGG8FF+6B,CFGGFGGG@CF,CFG,+B+,@6ECF8C+7@FG9<BF,4D,:+44,B,,5A,+4+++7+4AD+,,+6+3BF<,?,,C3,:F,7,6,8@7,C,3>FG>E,,>FF+*35=>82**4*=7,5,424,,,67@;,,?=F9:>****2))9)9)09CGDG+;*037*:44A))1./)0)*021*)9C*)*<)(((),7C*,5)***//))..-((((((,((8?B)(.6*))/))6(((.)))).)))*-*-6),
@M02352:288:000000000-CKWC8:1:1101:3537:9691 2:N:0:TACGCTGC+CGTCTAAT
CATTCTTGCGAACGTACTCCCCAGGTGGGATACTTATCACTTTCGCTTAGCCACTCAGCCTTACGGCCGAACAGCTAGTATCCATCGTTTACGGCGTGGACTACCAGGGTATCTAATCCTGTTCGCTCCCCACGCTTTCGTCCATCAGCGTCAGTATATTGTTAGTGATCTGCCTTCGCAATCGGTATTCCATGTAATCTCTAAGCATTTCACCGCTACACTACATATTCTAACCACTTCACAATCACTCAAGACTAACAGTTTCAAAGGCAGTTCCACAG
+
GFGGGGGGGGGEFCFEFGEGGGGGFFGGGGGGGGGFFAFGGGGGGGGGGGGGGF@FGGGGGGGGGGEGEGGGGGGDEGFGCFFFFAFFGGGGGGGGFEGGGFFFFFGGGGGGGGGFFFGGGFGGGF>ECGGGFEG7C8DCEGGECFFGGGEGEGGGGGGGCFFGGGGG;BFGGGGGGGDA>DGFGGFGCFCFFCFFFF6@FGFGE4BFGFFGCF;)=D6@DFE)07<>CFA==BDF0(9)624?)(4526:?B<:8<<64>9::>D>2:0.30(0-9:6?(
@M02352:288:000000000-CKWC8:1:1101:26944:9718 2:N:0:TACGCTGC+CGTCTAAT
CAACCTTGCGATCGTACTCCCCAGGTGCAATACTTATCACTTTCGCTTAGTCTCCAACAGTATATCGCTGAAAACGAGTATTGATAGTTTACGGCGTGGACTACCAGGGTATCTAATCCTGTTCGCTCCCCACGCTTTCGTCCCTGAGCGTCAATTCAGACCTAGTGAGCTGCCTTCGCTATCGGTGTTCTGTGTCATATCAATGCATTTCACCGCTACATGACACATTCCGCCCACTTCGATCGTATTCAAGACTAACAGTTTCAATGGCAGCTCCATCG
+
DEGFGGGFGGGGGGGGFGGGGE<EGFFFFGGFGGGGGGGGGGGG7F@FGFFGGGGGGGGFFGGGGGCGGC@FGGGDECGFGFFDFFGFFGGGGEEEFG>FCFFDDEGCFFGGDDEFGGCFGGFGEEBFE++8+4>FDDFCDE>EGFGDGECEG>FGGCD=D:CF?>C9BFF6DE7FG7?9?9@:5CEEGGG+=6=AE9A+=+++*)18=9BFGF@A:?@39AEFFC3<EFF4:5611;3),()(((.8(64>25(*.593<4:6-))6:(4(3().902)-
@M02352:288:000000000-CKWC8:1:1101:20162:9763 2:N:0:TACGCTGC+CGTCTAAT
CAATCTTGCGATCGTACTCCCCAGGTGGGACACTTATCACTTTCGCTTAGTCACTGAGATAAATCCCAACAACTAGTGTCCATCGTTTACGGCGTGGACTACCAGGGTATCTAATCCTGTTCGCTCCCCACGCTTTCGTCCATGAGCGTCAGTACATACGTAGTAGACTGCCTTCGCAATCGGTATTCTGTGTAATATCTATGCATTTCACCGCTACACTACACATTCTATCTACTTCCATATGACTCAAGTCAACCAGTATCAAAGGCAGTTCCATAGTT
+
GGGGGGGGGGEEDCFGGGGGGGGGGFFGGGGGGGGGGGGGGGGGGGGGGGGGGGGGGGGGGGGGFGGGGGGGGGGGGGFGGGGG>GGGGGGCGGGGGGGGGGGGGGGGGGGGGGGGGGGGGGGDGGGGCEGFGGEGGGGGGGGGGGFGGGGGD:DDDGGGGGGGGGCFGCFGGGGDGGGDFC>CGFFGGGGDGEEEAFFGFFFGEFFGGGF;5BBDGADC@FEFCGCGFFFACFFEC?3CECF?<9<CEEE?))<AD?F9<)-:4<>:<2:<94B<852<:
@M02352:288:000000000-CKWC8:1:1101:20771:9763 2:N:0:TACGCTGC+CGTCTAAT
CAATCTTGCGATCGTACTCCCCAGGTGGGACACTTATCACTTTCGCTTAGTCACTGAGATAAATCCCAACAACTAGTGTCCATCGTTTACGGCGTGGACTACCAGGGTATCTAATCCTATTCGCTCCCCACTCTTTCGTCCCTGAGCGTCAGTACATACGTAGTAGACTGCCTTCGCAATCGTTATTCTGTGTAATATCCATGCATTTCACCGCTACTCTACACATTCTATCTACTTCCATATGACTCCAGTCAACCAGTAGCAAACGCCGTTCAATAGTT
+
D@<ECFGFFG@-CFFG8DGGDBFC@F,<C@DFGGGDFCEFFFCFB,CD:EGFGGGCFF<F9,C<C,BFGGD@F<CFEFEED?FEF6,A?F:,:FGCE>FEC<EFG@FBB<FCGGFEFD,,@@<F?FD7=>E,4,7,;CFE6+=A8FFCEC=EEFG8=,,@BFF6;<,@DF,>3@?FD5*<AC87CCC,,2;:C*32*+3+=96CFFA+5=1;745AC)7*4+862;CG?FC=F67)/))1956<.4?1(4(9@E);;?57)).)74(((((((.)./.65.
@M02352:288:000000000-CKWC8:1:1101:11215:9771 2:N:0:TACGCTGC+TGTCTAAT
CATCCTTGCGAACGTACTCCCCAGGTGGGTCACTTATCACTTTCGCTTAGCCACTCAAACCGAAGTCCGAACAGCTAGTGACCATCGTTTACGGTGTGGACTACCAGGGTATCTAATCCTGTTCGCTCCCCACGCTTTCGTCCATCAGTGTCAGTATATTATTAGTAATCTGCCTTCGCACTTGGTATTCTATGTAATATCTATGCATTTCACCGCTACACTACTTATTCCAACTACTTCATAATAACTCAAGACAACCAGTATCAAAGGCAATTCTACCG
+
EF<,;EFF@FCGEGFGGGGGAFGG<FGGCF<FGGGA@C<@FGGGG7:FGGGGG@F@FG<6,6+8@D<FGGGGGGGE<EEF,,9BFGGGGGFFED,BFFDFGGGGCGGGGEFGGGGGGGGGGFFB=F+4BFEDE:C=EDDC@@8CF9@?EFEGGG::;E;==BDGGGFGG9;CFDFGFFGA**,@?2,@CFG@2>9<EFA7+5BBAFCDGG>C+;@EC>95@8BF+48C7F+@FFFEE).9C3767<6@>37@<3@6=?:?@7;644A<41((4:?B@>)-(
@M02352:288:000000000-CKWC8:1:1101:20985:9774 2:N:0:TACGCTGC+CGTCTAAT
TAACCTTGCGGCCGTACTCCCCAGGCGGTCTACTTAATGCGTTAGCTTTGAAAAACAGAACCGAGGTTCCGAGCTTCTAGTAGACATCGTTTACGGCGTGGACTACCGGGGTATCTAATCCCGTTTGCTCCCCACGCTTTCGTACATGAGCGTCAATGTTGACCCAGGTGGCTGCCTTCGCCATCGGTATTCCTTCAGATCTCTACGCATTTCACCGCTACACCTGAAATTCTACCACCCTCTATCACACTCTAGTTTGCCAGTTCGAAATGCAGTTCCC
+
CFGFGGGGGGGGGGGGGGGGGGGGGGGGFCFFGGGGGGGGGGGFGGGGGG9FFGFGGGGGGCFGGGGGGGGGGGGGGGGGGGGFGGFGDGGGGFGGGGGGGGGGGGGCFGGGGGGGGFGG9FEGGGGGGGGGFGGGGGGGGGEFGGFGGGCECGEGGGGGGGGGGDFFGCGFGGGGGFGFBDGCFE>GDGGGFCFFFFFG67FGFFFGGGEGGFFFGFFFFFFF771CDFFFF?<9?7::<?:<AF9<BF0:<BF8<AFBA<>DDF?2:124<9@BF<AB
@M02352:288:000000000-CKWC8:1:1101:10789:9778 2:N:0:TACGCTGC+CGTCTAAT
CAGTCTTGCGACCGTACTCCCCAGGTGGGATACTTATCACTTTCGCTTAGTCACTGAGCTAATGCCCAACAACTAGTATCCATCGTTTACGGCGTGGACTACCAGGGTATCTAATCCTGTTCGCTCCCCACGCTTTCGTCCCTCAGCGTCAGTACATACGTCGTAGTCTGCCTTCGCAATCGGTATTCTGTGTAATATCTATGCATTTCACCGCTACACTACACATTCTATCTACTTCCATATGACTCAAGTGAACCCGTATCAAAGGCATTTCCATAGTT
+
GGGGGGGGGGGGGGGGGGGGGGFGGGGGGGGGGGGGFGGGGGGGGGGGDGGGGGGGCFFGGDGAFGGGGGGFFGCFFFGGGGGGCFCFGG@@FGGEGGGGGFGGGGGGEFAFFFFFFGCFFGDEGGGGD>EFG7==@6DGGGGGG88CCGGGFGFFCC:FF,@EF7BEG9;E9FGCDGD***=9CFCGGGGDC@:<?FACFFFCEFFGFFFGGB3BGFD91A@FFFCFFAAFFFEFFF3)67)65;6<)4)-).)92(823182-45<13)))6/)1))56
@M02352:288:000000000-CKWC8:1:1101:20701:9820 2:N:0:TACGCTGC+CGTCTAAT
TAATCTTGCGACCGTACTCCCCAGGCGGAATGCTTAATCCGTTAGGTGTGACACCAACAAGCATGCTTGCTGACGTCTGGCATTCATCGTTTACGGTGTGGACTACCAGGGTATCTAATCCTGTTTGCTCCCCACACTTTCGCACCTCAGCGTCAGTATCGAGCCAGTGAGCCGCCTTCGCCACTGGTGTTCCTCCGAATATCTACGAATTTCACCTCTACACTCGGAATTCCACTCACCTCTCTCGAACTCAAGACCAGGAGTTTAAAAGGCAGTTCAAG
+
DFGGGGGGGGGGGDGGGGGGGGGGFGGGGGGGGGGGFGGGGGGGGGGGGGCGGGGGGGGGGGGGGGGGGGGGGGGBFGGGGGGGGGFFGGGGGGGEFGGGGGGGGGGGGGGGGGGGGFGGGGGGGGGGGGGGGGGGGGGGGG6CEEFGGFGGGGGGGDCFEFDEEGGGGGGGCGGDGGGFFGGGGGGGGGGGF?FD5?ACFGFGFF>C9F3CGFEFCF<4;ADFGGF3<F:?@FADFFFBFBBB?<?:((45>48??3@011:?7A4)6<>B6:34=A)6)
@M02352:288:000000000-CKWC8:1:1101:11444:9826 2:N:0:TACGCTGC+CGTCTAAT
TAATCTTGCGACCGTACTCCCCAGGCGGAATGCTTAATCCGTTAGGTGTGACACCAACAAGCATGCTTGCTGACGTCTGGCATTCATCGTTTACGGTGTGGACTACCAGGGTATCTAATCCTGTTTGCTCCCCACACTTTCGCACCTCAGCGTCAGTATCGAGCCAGTGAGCCGCCTTCGCCACTGGTGTTCCTCCAAATATCTACGAATTTCACCTCTACACTTGGAATTCCACTCACCTCTCTCGAACTCTAGCCTGATAGTTTTGGAGGCAGTTCCAG
+
FFGGGGGGGGGGGGGGGGGGGGGGGGGGGGGGGGGGGGGGGGGGGGGGGGFGGGGGGGGGGGGGGGGGGGGGGGGGGGGGGGGGGGGGGGGGGGGGGGGGGGGGGGGGGGGGGGGGGGGGGGGGGGGGGGGGGGGEGGGGGGGGGGGGGGGGGGGGGFGGEGGGGGGGGGGGDEGGGGGFED*:8FFGCGGGFFFFDFFGAFFGCFADGC>GG63;+8=8EFFFGG38EAAFFAEEFFFFFBFFFFFFFBFFFF)*(64:A><<BFFF>BF?F?3:?DFF5
@M02352:288:000000000-CKWC8:1:1101:21058:9830 2:N:0:TACGCTGC+CGTCTAAT
TAATCTTGCGACCGTACTCCCCAGGCGGTCTACTTAACGCGTTAGCTCCGAAAGCCACGGCTCAAGGCCACAACCTCCAAGTAGACATCGTTTACGGCGTGGACTACCAGGGTATCTAATCCTGTTTGCTCCCCACGCTTTCGCATCTGAGTGTCAGTGTCTGTCCAGGGGGCCGCCTTCGCCACTGGTATTCCTTCAGATCTCTACGCATTTCACCGCTACACCTGAAATTCTACCCCCCTCTACAGCACTCTAGTTCACCAGTTTCAAATGCAGTTCC
+
EFGGGGGGGGGCCGGGGGGGGGGGGGGGFEGGGGGGFGGGGGGGGGGGGFCGG@FFGGGFGGGGGGGGGGGGGGGDGGGGGGGGGGGGGGGGGGGGGGEGGGGGGGGGGGGGGGGGGGGGGGGGGGGGF=CGGGDEGDCGGGDEGGCCFFGGGGGCGGFGGGGGGGG687CEGGGGGGGFFGGGDFGFFEGC7CFFFFFCFFF74==FDCE<FFFFGFFFFFDFGFBGBFF?FBABFB:FB>?:<>)8>FFB:446<>?6<28<AFAFAA-6<2*4@AAF
@M02352:288:000000000-CKWC8:1:1101:15159:9838 2:N:0:TACGCTGC+CGTCTAAT
CAATCTTGCGATCGTACTCCCCAGGTGGGACACTTATCACTTTCGCTTAGTCACTGAGATAAATCCCAACAACTAGTGTCCATCGTTTACGGCGTGGACTACCAGGGTATCTAATCCTGTTCGCTCCCCACGCTTTCGTCCATGAGCGTCAGTACATACGTAGTAGACTGCCTTCGCAATCGGTATTCTGTGTAATATCTATGCATTTCACCGCTACACTACACATTCTATCTACTTCCATATGACTCAAGTCAACCAGTATCAAAGGCAGTTCCATAGTT
+
GGGGGGGGGGGGGGGGGGGGGGGGGGFGGGGFGGGGGGGGGGGGGGGGGGGGGGGGGGGGGGGGGGGGGGGGGGGGGGGGGGGGGGGGGGGGGGGGGGGGGGGGGGGGGGGGGGGGGGFGGGGGGGGGGFGGGGGGGGGGGGGGGGFGGGGGGGGGGGFGGGGGGGGGGGGGGGGGGDGAFGGEGFGGGGGGGFFFCFFFFGFGFFAGFGFCGFFFEF=CF;8;CGFGFFFFFFFFFF3;CCEF?CE<EF@E<C?F8<FA2<)6A<A:??F:44?486?AA
@M02352:288:000000000-CKWC8:1:1101:21073:9843 2:N:0:TACGCTGC+CGGCTAAT
TAGTCTTGCGACCGTACTCCCCAGGCGGTCTACTTAACGCGTTAGCTCCGGAACCCAAGGCTCAAGACCCCACCATCCCAATCGACCTCCGTTACGGCCTGGGACTCCAGGGGAACCTATCCTGTTTGGTCCCCCTACTTTCCGAGCTTCATCTCCATGTCTGTTCCAGTATCCGCCTTCCGCCCTGGGTTTCCTTCACAATTCTCCCGCTTTCCACTCTAAACCTGAAAATTTCCCCCACCTTCCCACACTCTAATCACCGCAGTTCAAATTGCAGTTC
+
FG8FFFGGGGGGGGGGGDGGGGGGGGGG@+6,CFGGGGGGGGGGGFGGGG7,C+9,B,EF<,4,,,,:C4C::F4,,B9F,,,A,@=+,,+BF4++++4B+B+:,,,:BDGG++3++,@,3D,,CDG,+3,,:F++3,3,@3,*:*@*1,2,,,,,,,,,,,,5,7,,6,,,4=*/?GG4)*=*)=*=**3:+9@CE**2*0+37++*)*.9D*-*<6,))*)95C(0)1*1)*)).(,,3,.).,()((-(,..04)*51-71(4<))).).)/)*..6
@M02352:288:000000000-CKWC8:1:1101:27022:9856 2:N:0:TACGCTGC+CGTATAAT
TAACCTTGCGGCCGTACTCCCCAGGCGGTCTACTTATCGCTTTCGCTTCGTCACTAAGTGATCAAGTCACCCCACATCTAGTCGACATCCTTTACGGCCTGGACTACCAGGGTATCTAATTCTGTTTGCACCCCTCGCTTTCGCACCTTAATGCCAGTATCAGTACAGGTACTCGCCCTCGGCAATGGTGTTCCTTCCTTTATCTTCGCACTTCAACGCTACACAGGCAAATCCACTACACTCCAACTTACTCAAGCTCCACAGTATCCAGTGCACTTCC
+
,=;,CFG9F7+@@FFEGGGGEEEEFCEF+6B6EFFGGGFG,CF9FGDF,+6,6C,,CFC9EFDF,A5,CFFDC,4,,:5,,<,484?@5,5EFAE@7@4FF7:,:A,ED,++,4,C,,5C,A?,CD?BF,@CFD+@7+++6==8E>E+2,,23,33@@FC=C;E,7;,,,@;B,*39*39:***)8,51,,1+*:5@2=:1:;C)++*/*):8*.+557118)0*1.*(5)**))(-,4)(-.,)((()-))))(*))).(4:()).6)-).))1-1,4)
@M02352:288:000000000-CKWC8:1:1101:20886:9863 2:N:0:TACGCTGC+CGTCTAAT
TAATCTTGCGACCGTACTCCCCAGGCGGGATGCTTAATGCGTTAGCTGCGCCACTAAGTTGTAAACAACCTAACGGCTAGCATCCATCGTTTACGGCGTGGACTACCAGGGTATCTAATCCTGTTTGCTCCCCACGCTTTCGCACCTCAGCGTCAGTATCGAGCCAGTGAGCCGCCTTCGCCACTGGTGTTCCTCCGAATATCTACGAATTTCACCTCTACACTTGGAATTCCACTCACCTCTCTCGAACTCAAGCCTAGCAGTATTAGAGGCAGTTCCAG
+
AEGFGGGGGGCEEGGGEGGGGGGGG8CEEGGGGGGG9FGFGGGGGGGGGGGGGGGGGFFGGGEFDEDEFGCFGGC:FGGGGGGGGGGGGGGGGGGGGGECFGGGGGGGGGGGGGGGGGGGGGGGGGGGGGGFGGGGGGGFGGDEGGFF7FGD5:CEFFGGE7BEE,<EC9<CFGGGGGGFFGGGFCFE8=GGGEFFFE)>FGFGAFFC4=FCG?AF?F?BAFFFGD0><=FFFFFF705:BB?:28?BFFFFF08*4:F?7AAFADFF>>A??B3:B>94.
@M02352:288:000000000-CKWC8:1:1101:21442:9866 2:N:0:TACGCTGC+CGTCTAAT
TAACCTTGCGGCCGTACTCCCCAGGCGGTCTACTTAATGCGTTAGCTTTGAAAAACAGAACCGAGGTTCCGAGCTTCTAGTAGACATCGTTTACGGCGTGGACTACCGGGGTATCTAATCCCGTTTGCTCCCCACGCTTCCGTACATGAGCGTCAGTGTTGACCCAGGTGGCTGCCTTCGCCATCGGTATTCCTTCAGATCTCTACGCTTTTCACCGCTACACCTGAAATTCTACCACCTTCTATCACACTCTAGTTTGACAGTTCGAACTGCAGTTCCC
+
9EFG@FGGGGGCFGGGGGGGGGGGGCFE@+FEGGGGGFGGGGG>FGEGEFD,EEEFGGFEFFEG:>C,FFGG::>=FFGGEE@FGCGFFGGGFGGGGGGGGGCE?FFGDGEFGFGDFEFG,D:FFGGG;FCEFFFGDGC*6;DGDEA9:8CEC>CC,@FF@CGGGFGEED*C>ED4*3953DE*<5=GAECDDEFFFFA7);CD?6)/*:@4:@<FE:06>@?FFF7D<67FF4<9::<(.3<>:BADB?08)6)*.)*).6)5))(.4(,44)66@AF?
@M02352:288:000000000-CKWC8:1:1101:27036:9868 2:N:0:TACGCTGC+CGTCTAAT
CAGTCTTGCGACCGTACTCCCCAGGTGGGATACTTATCACTTTCGCTTAGTCACTGAGAATTAACCCCACACCTAGTATACATAGTTTACGGCGTGGACTACCATGGTATCTAATCCTGTTCGCTCCCCACGCTTTCGTCCCTCACCGCAACTATATCAGTCGTCCCCTGCCTTCGCACTCGCTATTCTAAGTAATATCTATGCATTTCACCCCTACACTACTTATCCTATCTCCTTCCCTTCAACCCAAGTCACTCAGTACAAAATGCAGTTCCTTCCTT
+
GGC<;CFCF@:@@FFGGGGGGGGGGGCFE<FGGGG,CCEFGFFGGGGGFC<FFFG,F,<,9@FGCFC,C=F,,C6CCCF,,,6,,69C,5,8+@>EF7??<E<E,5B5BF,?,,449CAFFF7+FC+>E,>3@>+36@=8+3,6,,,+++++,47,,,,8E,@3***,@*8:4=;*?;*****4;7,=;,,411494:@CBC8D48+2B:60*8()3=;)(;)+3+)19++*++)7))6(.)(/63(((4(-.4)1<<F:))).,())-4))).9)1)())
@M02352:288:000000000-CKWC8:1:1101:6690:9883 2:N:0:TACGCTGC+CGTCTAAT
CAATCTTGCGATCGTACTCCCCAGGTGGGACACTTATCACTTTCGCTTAGTCACTGAGATAAATCCCAACAACTAGTGTCCATCGTTTACGGCGTGGACTACCAGGGTATCTAATCCTGTTCGCTCCCCACGCTTTCGTCCATGAGCGTCAGTACATACGTAGTAGACTGCCTTCGCAGTCGGTATTCTGTGTAATATCTATGCATTTCACCGCTACACTACACATTCTATCTACTTCCATATGACTCAAGTCAACCAGTATCAAAGGCAGTTCCATAGTT
+
GGGGGGGGGGGGFGGGGGGGGGGGGGDGGGGGGGGGGGGGGGGGGGGGGGGGGGGGGGGGGGGGGGGGGGGGGGGGGGGGGGGGGGGFGGGGGGGGGGGGGGCGGGGGGGGGGGGGGGGGGGGGGGGGEGGDGGGGGGGGGGGGGGFGGGGGGGGGGFGGGGGGGGGGGGGGGGGGGGGFFGGGFGCGGGGGGFAEFCFGFGFGFFFGGFFFDFFDGFFCEFFFGFEGFFFFFFEFC?EEFFEFFEEFF;EFEF?FF?4><ABF<>FF???FBFFFFB:AA
@M02352:288:000000000-CKWC8:1:1101:21439:9887 2:N:0:TACGCTGC+CGTCTAAT
TAACCTTGCGGCCGTACTCCCCAGGCGGTCTACTTAATGCGTTAGCTTTGAAAAACAGAACCGAGGTTCCGAGCTTCTAGTAGACATCGTTTACGGCGTGGACTACCGGGGTATCTAATCCCGTTTGCTCCCCACGCTTTCGTACATGAGCGTCAGTGTTGACCCAGGTGGCTGCCTTCGCCATCGGTATTCCTTCAGATCTCTACGCATTTCACCGCTACACCTGAAATTCTACCACCCTCTATCACACTCTAGTTTGCCAGTTCGAAATTCAGTTCCC
+
GGGGGGGGGGGGGGGGGGGGGGGGGGGGGGGGGGGGGGGGGGGGGGGGGECGGGGEGGGGGGGGGGGGGGGGGGGGGGGGGGGFGGGGGGGGGGGGGGGGGGGGGGGGGGGGG?FGFGGGGGGGGGGGGGGGGGGGGGGGGGGGGGGGFGGGGGE?GGGGGGGGGGGGGGGFGGGGFGGFFGGGGGGGGGGGGFFEECFGFGFGFFFGGGFGGFFFCB913=?FGGBGBFFFFFFAFF??BB?AABB>2???BF<FFFFADB7?AA?FB(1).)*6@AF<
@M02352:288:000000000-CKWC8:1:1101:2837:9891 2:N:0:TACGCTGC+CGTCTAAT
CATTCTTGCGAACGTACTCCCCAGGTGGGATACTTATCACTTTCGCTTAGCCACTCAGCCTTACGACCGAACAGCTAGTATCCATCGTTTACGGCGTGGACTACCAGGGTATCTAATCCTGTTCGCTCCCCACGCTTTCGTCCATCAGCGTCAGTATATTGTTAGTGATCTGCCTTCGCAATCGGTATTCCATGTAATCTCTAAGCATTTCACCGCTACACTACATATTCTAACCACTTCACAATAACTCAAGACTAACAGTTTCAAAGGCATTTCCACAA
+
GFGEFGG9EFDEEFFGGGGGGGGGFGFFGFGFFGGGGGGGGGGGGGGGGGDGGFFGGGGGGGGGGGGEGGGGGGGGGGGGGFDFGGGGFFGGC=FCCGEGGFGFFGDGGGGGGGGGGGFCFGGGGGGGCGGGGGGGGGGGG6EDGGGDGGGGGGGGGFFGEFGG9E9EFCGCFCDGGGGFFGGGDG=FGGGGGFFFECFFCCF>3;AFF?CFD=?DGFF;DFFFGG6F<FFFFFF@:?FF><<42)23A<>:?27@B2;?7AA4-44<A((4)599FAFB(
@M02352:288:000000000-CKWC8:1:1101:15474:9938 2:N:0:TACGCTGC+CGTCTAAT
CAATCTTGCGATCGTACTCCCCAGGTGGGACACTTATCACTTTCGCTTAGTCACTGAGATAAATCCCAACAACTAGTGTCCATCGTTTACGTCGTGGACTACCAGGGTATCTAATCCTGTTCGCTCCCCACGCTTTCGTCCATGAGCGTCAGTACATACGTAGTAGCCTGCCTTCGCAATCGGTATTCTGTTTAATATCTATGCATTTCACCGCCACACTACACATTCGATCTACTTCTATATGACTCAAGTCAACCAGTATCAAATGCAGTTCCAGTGTT
+
GGEE@FGGFGE?FEFFGGGGGGGGGGGGEGCFGGGGFGEGGGGGGGGFEGFGGGCDGGEG9<FDGEFEGGFFGEGAEFFFF??F:FEGGGG,9+88?@FF8,:F@:+,4BE<F<=BFG,CEF++894D+8C7C+6DFE@@==DF9FEDCEGED=,=3C>3C,,3,7,6@<:DF79DDCGBFG@CDGA,;E5+57A<C+=+B@++9BF97,:*/)()/)-(.)))*;97)+3.=+73..)1))9).9?<8;)))9)/(427))19?9)6<A999)9)*.)-)
@M02352:288:000000000-CKWC8:1:1101:12861:9943 2:N:0:TACGCTGC+CGTCTAAT
CATTCTTGCGAACGTACTCCCCAGGTGGGATACTTATCACTTTCGCTTAACCACTCAGCCTTACGGCCGAACAGCTAGTATCCATCGTTTACGGCGTGGACTACCAGGGTATCTAATCCTGTTCGCTCCCCACGCTTTCGTCCATCAGCGTCAGTATATTGTTAGTGATCTGCCTTCGCAATCGGTATTCCATGTAATCTCTAAGCATTTCACCGCTACACTACATATTCTAACCACTTCACAATAACTCAAGACTAACAGTTTCAAAGGCAGTTCCACAG
+
GFGGGGGGGGGECGGGGGGGGGGGGGFGGGGGGGGGGGGGGGGGGGGGG,CFGGGGGGGGGGGGGGGGGGGGGGGGGGGGGGGGGGGGGGGGGGGGGGGGFGGGGGGGGGGGGGGGGGGGCFGGGGEGGGGGGGGGEGGGGGEGGGGGGGGGDGGGGGGGGGGGGGGGGGGGGGGGGGGF*CGGGGGGGGGGGFF??FFGFGAGEF?FGGFGGFFFGB043AEFGGFGEFFFAF68@FF@??>FFFFFF2<?FB<B24FFFAAFB2A>:?<?FFFFFFF:(
@M02352:288:000000000-CKWC8:1:1101:23859:9946 2:N:0:TACGCTGC+CGTCTAAT
TAACCTTGCGGCCGTACTCCCCAGGCGGTCTACTTATCGCGTTAGCTTCGCTACTCACGACCTAAAGTCACAAACAGCTAGTAGACAGCGTTTACGGTGTGGACTACCAGGGTATCTAATCCTGTTCGCTACCCCCCCTTTCGCCCATGAGCGTCAGTCTTTGGCCAGGGAGTCGCCTTCGCCCCTGATGTTCCTCCAGTTATCTACGCATTTCCCCGCTACACCTGGAATTCCACTCCCCCCTCCAAGCCCCTACCCTGCCAGTTCTAAATCACCTTCC
+
,C8FFGGFGGFGGGGDFFGGGGGEFG@F@CFEFGGGF,CFGGGGGCGGGGE,FGGGGGFCF+@FF,9,C,ECF=A<4<FFAE,B,9,9ECGG@7EF7F+BFE<<<,EFEFECFE:9=E?@E;?,EFEEC+3CF83C+@CGCC::3@*09D,<C;844@>BCC@:8F:5BF;B:<)>CG368DC*97C6FCF7@97>8F6+9*/06487)18D:9)/272(,54?C42127?FFF<<)176?(-((428)(((,-2)((0(28?),.))4)-4)847*),8
@M02352:288:000000000-CKWC8:1:1101:27364:9950 2:N:0:TACGCTGC+CGTCTAAT
TAATCTTGCGACCGTACTCCCCAGGCGGAATGCTTAATCCGTTAGGTGTGTCACCAACAAGCATGCTTGCTGACGACTGGCATTCATCGTTTACGGTGTGGACTACCAGGGTATCTAATCCTGTTTGCTCCCCACACTTTCGTACCTCAGCGTCAGTATCGAGCCAGTGAGCCGCCTTCGCCACTGGTGTTCCTCCAAATATCTACGAATTTCACCTCTACACTTGGAATTCCACTCACCTCTCTCGAACTCAAGACTAGCGGTATTAAAGGCAGTTCCGG
+
@E<@FGGGGGGGEFFDFGGGGGGGGGGGGGGCCFGGGGGFGGGGGGGFGGGGGGGGGGGGGGGGGGGGGGGCGGGGGGGCFGGGGGGFGGGGGGDGGGGGGGFGGFGGDFGGGGGFGGGGGGGGGGGGGGFF7FGGGFGGGGGGGGGGGGGGGGGEFCFG+FCEEFFGFGGGGDGGG4F9ADGGGCCG6EGGCFFFFFAGFF87>=)>>F>G78C495;<EF@F7>8F<FFFFFF?18@FFF>0<76:?F0A23548<?:?B0:00<F<B>4615:?AB02
@M02352:288:000000000-CKWC8:1:1101:13887:9951 2:N:0:TACGCTGC+CGTCTAAT
CATTCTTGCGAACGTACTCCCCAGGTGGGACACTTATCACTTTCGCTTAGTCACTGAGATAAATCCCAACAACTAGTGTCCATCGTTTACGGCGTGGACTACCAGGGTATCTAATCCTGTTCGCTCCCCACGCTTTCGTCCATGAGCGTCAGTACATACGTAGTAGACTGCCTTCGCAATCGGTATTCTGTGTAATATCTATGCATTTCACCGCTACACTACACATTCTATCTACTTCCATATGACTCAAGTCAACCAGTATCAAAGGCAGTTCCATAGTT
+
GGGGGGGGGGGGGGGGGGGGGGGGGGGGGGGFGGGGGGGGGGGGGGGGGGGGGGGGGGGGGGGGGGGGGGGGGGGFGGGGGGGGGGGGGGGGGGGGGGGGGGGGGGGGGGGGGGGDFFAGGGGGGFGGGGGFE7FGGGGGGGGGGGGGGGGGGGGGGGGGGGGGGGGFGGGGGGGGGGDEFGEGGGGGGGGGGFFEFFFFFGFGFFFGFGFCCDFFGFDEFFFFGG5DEFFFFFFFFFFECEFFFEFFFF@?EF<BD?FAFA<<BA>:?FBFAAF<?A0:<
@M02352:288:000000000-CKWC8:1:1101:24264:9963 2:N:0:TACGCTGC+CGTCTAAT
TAATCTTGCGACCGTACTCCCCAGGCGGAATGCTTAATCCGTTAGGTGTGTCACCAACAAGCATGCTTGCTGACGACTGGCATTCATCGTTTACGGTGTGGACTACCAGGGTATCTAATCCTGTTTGCTCCCCACACTTTCGTACCTCAGCGTCAGTATCGAGCCAGTGAGCCGCCTTCGCCACTGGTGTTCCTCCAAATATCTACGAATTTCACCTCTACACTTGGAATTCCACTCACCTCTCTCGAACTCAAGACTAGCAGTATTAGAGGCAGTTACAG
+
CFGGGGGGGGGGEEFFGGGGGGFFGGCEGGGCGGGGGGGGGGGGDGGGGGGGGGGFGGGGGGGGGGGFGGGGGGGGGDFFGGGGGGGGGGGGGGGGGGGGGGGGGGFGGGGGGGGGAGGGG9FGGGGGGGGGGGGDEFGGGGGGGGGGGGGEGGGGGGFF+D7CGFGGGGGGGGGDD4>FAC>?F?ECCFEGG4ABBF+*=CFGFFFGGG);FFEFGFEEFFFFGDEGF*);F@4?;@B??FBBFF:036<<A?8B<9601526)6>B<A23:?>:F<<4)
@M02352:288:000000000-CKWC8:1:1101:15475:9973 2:N:0:TACGCTGC+CGTCTAAT
CAATCTTGCGATCGTACTCCCCAGGTGGGACACTTATCACTTTCGCTTAGTCACTGAGATAAATCCCAACAACTAGTGTCCATCGTTTACGGCGTGGACTACCAGGGTATCTAATCCTGTTCGCTCCCCACGCTTTCGTCCATGAGCGTCAGTACATACGTAGTAGACTGCCTTCGCAATCGGTATTCTGTGTAATATCTATGCATTTCACCGCTACACTACACATTCTATCTACTTCCATATGACTCAAGTCAACCAGTATCAAAGGCAGTTCCATAGTT
+
GGGGGGGGGGGGGGGGGGGGGGGGGGGGGGGGGGGGGGGGGGGGGGGGGGGGGGGGGGGGGGGGGFFGGGGGGGGGGGGGGGGGGGGGGGGFGGGGGGGGGGGGGGDGGGGGGGGGGGFGGGGGGGGGGGGGGGGGGGGGDGGGGGGGGEEGGGGGGGGGGGGGGGCFGGGGGGGGDGGFFGDCFGGGGGGFGEFF<=FGFGFGFFFGGGFG:DBEG4@EFFEFGGCFEFF88@CEFF8CEEFFFEC<3=EEEFFFFD5A<5<BAFFF<??BBDFFF9?FF
@M02352:288:000000000-CKWC8:1:1101:23986:9994 2:N:0:TACGCTGC+CGTCTAAT
TAACCTTGCGGCCGTACTCCCCAGGCGGTCTACTTAATGCGTTAGCTTTGAAAAACAGAACCGAGGTTCCGAGCTTCTAGTAGACATCGTTTACGGCGTGGACTACCGGGGTATCTAATCCCGTTTGCTCCCCACGCTTTCGTACATGAGCGTCAGTGTTGACCCAGGTGGCTGCCTTCGCCATCGGTATTCCTTCAGATCTCTACGCATTTCACCGCTACACCTGAAATTCTACCACCCTCTATCACACTCTAGTTTGCCAGTTCGAAATGCATTTCCCA
+
GFGGGGGGG7:FF@FGFFGGGGGGGFDFBFGGGGGGFFGGGGGGGGGGGGCEGG<CGF?DGGFGFGGGGGE4CFGGGGGGGGGFGGFGGGGGFGFEGGGGGDGFFGGDGGGGEFGGDFFGGGGGGGGGGGGGGGGCEGGGGGGGGEG>7:EGGGGGGGGG8,<CFFF>C:8CC5CFGGGFFGGEGGGG5AFGGFFE8++;6CFGFFFGG=DGCF<=5;999*8FG4?<2@BBF6<9)46:??BAAD4A3:BFFF)/6>46<<:?FF((4(:.6)/6=>A2)
@M02352:288:000000000-CKWC8:1:1101:15507:9999 2:N:0:TACGCTGC+CGTCTAAT
CAATCTTGCGATCGTACTCCCCAGGTGGGACACTTATCACTTTCGCTTAGTCACTGAGATAAATCCCAACAACTAGTGTCCATCGTTTACGGCGTGGACTACCAGGGTATCTAATCCTGTTCGCTCCCCACGCTTTCGTCCATGAGCGTCAGTACATACGTAGTAGACTGCCTTCGCAATCGGTATTCTGTGTAATATCTATGCATTTCACCGCTACACTACACATTCTATCTACTTCCATATGACTCAAGTCAACCAGTATCAAAGGCAGTTCCATCGTT
+
F<FEFCF<@FECCFFFCGGGGGC@DFC@C<ECFFGGFGGGGGGEFG@FGGFGGFGGGGGFGGGGG,:CECFG?CCFG9EFFFFGGECFGGCDGGFGGEGGGFGGFF:BFFFEGEGGGG9EGGGGGD@7C,@BGDGGEC,@8@D8B@9D=C=CEGGGGCFGFGGEFGCFGGFEGFCFDD>EFG>ECFE@DC@FGCAEFCFGFDF=<FF88FC>DE=6EF;);FEFG;CFFFFFFFFFFFFC5CCEFE3>)(47><9A@<FFF>BA>9>BB:1:<9F<4<6(.
@M02352:288:000000000-CKWC8:1:1101:13985:10043 2:N:0:TACGCTGC+CGTCTAAT
TAATCTTGCGACCGTACTCCCCAGGCGGTCTACTTAGTGCGTTAGCTGCGCCACTAAGATCTCAAGGATCCCAACGGCTAGTAGTCATCGTTTACGTCGTGGACTACCCGGGTATCTAATCCTGTTTGCTCCCCACCCTTTCGCTCCCCCGCGTCAGTTTCAGCCCCGGCAGTCTCCTTCGCCAATGGGGTTCCTTCTTATTACTAATGATTTCCCCGGCACCACAGAAATTCCCCTATCCTTCTCTGCCCCTTAATCCCACCGTTTTCAAAGCAGTTAC
+
,C@,,CFGG@@@FGGGGGGGGGGGG,FF@+B<FGGG<@FG7FG7FFGG,@@FGG,,CEEFGGGG9?,,6CFGCE=:7F+8B,9@,<,:5,:FG<C=,9+>+BB=,=AF,6FG@=>,33FA9FB,5CF=@;3FGGFE+3+DG,+4+,@+4+**3=*4*,,@,72,6C*:**=**=+7C7D+)/=E)=6C***:*6AC<*+0****.****+*2C*-/A)((,0()/91*,)*1*9)3437>BF)))6)-5)((((.*).*5)320:BFB)-:<<0<?7<)-
@M02352:288:000000000-CKWC8:1:1101:23043:10046 2:N:0:TACGCTGC+CGTCTAAT
CATTCTTGCGAACGTACTCCCCAGGTGGGATACTTATCACTTTCGCTTAGCCACTCAGCCTTACGGCCGAACAGCTAGTATCCATCGTTTACGGCGTGGACTACCAGGGTATCTAATCCTGTTCGCTCCCCACGCTTTCGTCCATCAGCGTCAGTATATTGTTAGTGATCTGCCTTCGCAATCGGTATTCCATGTAATCTCTAAGCATTTCACCGCTACACTACCTATTCTAACCACTTCACAATAACTCAAGACTAACAGTTTCAAAGGCAGTTCCACAG
+
GGGGGGGGGGEEGGGFGGGGGGGGGGGGGGGGGGGGGGGGGGGGGGGGCGGGGGDGGFGGGGGGGGGGGGGGGGGGGGGGGGGGGGGGGGGGGGGGGGFEGGGGGGGGGGGGGGGGGGGFGGGGDGGFGGGGGGGGGGGGGGGGGGGGGGGGGGGGFGGGGGGGGGGGGFACFGGGGGGFDDGGDGCDGGGGGFFECCFFFGFDEFFFFGFGGFFFEDF@D63)*26C?=FAAFDE6EF@??<?DAFFFFA?2<BB7?FFFAFA46<<A16?6:49F<40,
@M02352:288:000000000-CKWC8:1:1101:5637:10064 2:N:0:TACGCTGC+CGTCTAAT
CAATCTTGCGATCGTACTCCCCAGGTGGGACACTTATCACTTTCGCTTAGTCACTGAGATAAATCCCAACAACTAGTGTCCATCGTTTACGGCGTGGACTACCAGGGTATCTAATCCTGTTCGCTCCCCACGCTTTCGTCCATGAGCGTCAGTACATACGTAGTAGACTGCCTTCGCAATCGGTATTCTGTGTAATATCTATGCATTTCACCGCTACACTACACATTCTATCTACTTCCATATGACTCAAGTCAACCAGTATCAAAGGCAGTTCCATAGTT
+
FFFFGFGGGGDGGGGGGGGGGGGGGGGGGGGGGGGGGGGGGGGGGGGGGGEGFGGGGGGGGGGGGGGGGEGGGGGGGGGGGGGGGGGGGGGGGGGGGGGGGGGGGGGGGCGGGGGGGGGGGGGGGGGGGGGGGEGGGGGGGGGDFGGGGGGGGGGGGFGGGGGEGGGCGGGGGFDGGGGFFGGGGGGGGGGGGFFFFFFGFFCC<AF>CFFGDFFBGF@4@F4;FGCFEFCFFFEFFFEFFEEEFFC4@FFFCEEFFFFF2)6<<4:<216?AFFD*))..
@M02352:288:000000000-CKWC8:1:1101:26469:10073 2:N:0:TACGCTGC+CGTCTAAT
TAACCTTGCGGCCGTACTCCCCAGGCGGTCAACTTAGTGCGTTGGCTGCGCCACCCACGACTCAAGGTCACAGACGGCTAGTTGACATCGTTTACGGCGTGGACTACCAGGGTATCTAATCCTGTTTGCTCCCCACGCTTTCGTGCCTCAGTGTCAGTATTTGTCCAGGTAGCCGCCTTCGCCACTGATGTTCCTTCCAATCTCTACGCATTTCACCGCTACACTGGAAATTCCCCTACCCTCTACAATCCTCTAGTTTGCCAGTTCAAACTGCATTTCC
+
GGGGGGGGGG>GGGGCFGGGGGGGGGDFGGGGGGGGCGCFGGGGGGGGGGGGGGGGFGGGGGGFFGGGGGGAFFGFCGGGGGGFFGGGGGGGGGG7BFFF>FFFGGGGGGDGGGGGGFFGGGGAFGGFGGGGGGFGGCEGFGGGCEFGGGGGFFGGGGCFDGGGGGE?6FBCFGGGCDDFFGDGDFF7CFGGGEFEEFFDFGAGFCA3C5>GGFCFG)399B2F7*17:6@B?4).8(4:0864AF<F>(448<A4<AF>AAA).24:)4,4)4?4@A<A
@M02352:288:000000000-CKWC8:1:1101:27829:10076 2:N:0:TACGCTGC+CGTCTAAT
CGATCTTGCGATCGTACTCCCCAGGTGGGACACTTATCACTTTCGCTTAGTCACTGAGATAAATCCCAACAACTAGTGTCCATCGTTTACGGCGTGGACTACCAGGGTATCTAATCCTGTTTGCTCCCCACACTTTCGTACCCCAGCGTCAGTATCGAGCCAGTGAGCCGCCTTCGCCACTGGCGTTCCTCCAAATATCTACGAATTTCACCTCTACAATTGGAATTCCACTCACCTCTCTCGAACTCAAGACTAGCAGTATTAGAGGCAGTTCCAGGGTT
+
FCG<EFGE9FFGFGFGCFGGFC86C@CC@CFDEFFCFFGGGGGFEGGGFEFEGGGA<CDFGGGCFEGGF7FCFDEEEFGFFFGGEDFFGE:FGGFG7CFG8EFEBCFGFGAFDEGFFGEFGGGGCAFDG8C+BFFGFGGCE+,+@+@?8+@8>DFD87@EEGGG98>DCG8>CED5?CG**38,9CGGGC<402;5:>ADAFFG9F47+=8>8A78?+)194=AGC527;F+A488E<)6)7<28389>25274<6?465)6A2<><?0((.65BAF<0?:
@M02352:288:000000000-CKWC8:1:1101:14555:10078 2:N:0:TACGCTGC+CGTCTAAT
TAACCTTGCGGCCGTACTCCCCAGGCGGTCTACTTAATGCGTTAGCTTTGAAAAACAGAACCGAGGTTCCGAGCTTCTAGTAGACATCGTTTACGGCGTGGACTACCGGGGTATCTAATCCCGTTTGCTCCCCACGCTTTCGTACATGAGCGTCAGTGTTGACCCAGGTGGCTGCCTTCGCCATCGGTATTCCTTCAGATCTCTACGCATTTCACCGCTACACCTGAAATTCTACCACCCTCTATCACACTCTAGTTTGCCAGTTCGAAATGCATTTCCC
+
FGGGGGGGGGGGGGGGGGGGGGGGGGGGGGGGGGGGGGGGGGGGGGGGGGGFGGCGGGGGGGGDFGGGGGGGGGDGGGGGGGGFGGGGGGGGGGGGGGGGGGGGGGGGGGGGGGGGGGGGGGGGGGGGGGGGFGGGGGGGGGGGGGGGGGGGGGGGFGGGDFGFFGG>CGFGGGGGGGG>DGGGGGGGGGGGG<=AEFFGFGFGFFFDDGFGCFAFCDBFF=?FFC:FAFFFBFFFFFFFFFB>>A<A<?B?AFFFBA8BDF:DAF<?B(.-64/5@<DF
@M02352:288:000000000-CKWC8:1:1101:29040:10086 2:N:0:TACGCTGC+CGTCTAAT
CATTCTTGCGAACGTACTCCCCAGGTGGGTCACTTATCACTTTCGCTTAGCCACTCAAACCGAAGTTCGAACAGCTAGTGACCATCGTTTACGGCGTGGACTACCAGGGTATCTACTCCTGTTCGCTCCCCACGCTTTCGTCCCTCAGTGTCAGTATATTATTAGTAATCTGCCTTCGCAATTGGTATTCTATGTAATATCTATGCATTTCACCGCTACACTACATATTCTAACTACTTCATAATAACTCAAGACAACCAGTATCAAAGGCAATTCTACAG
+
GGGFFGGDFG@:@FFGGGGGGGC@FEFFGGGGGGGGG,CFGGGCFGGGE@FGGGGGGC9FGG:7@FAEFGGGCFFFF9FFCEF8FGGGDGGG7BF7F7FCEFEFDF<CCGEGFFF,CCEGFGGE7+@DE7CFCCCFGGA8DED+>F?CGADFA7,7ECFC,FGC,EB;BFGGGGGGG*5307DAFFBEGGGF7AFEECFFCC6:881::C:D@A@BC?>E@F1=*;)@CFAFA6C6@C6C<6CC??.4).//;8@4=D@60<<A4.6>2344((0-/):A)
@M02352:288:000000000-CKWC8:1:1101:14179:10117 2:N:0:TACGCTGC+CGTCTAAT
TAACCTTGCGGCCGTACTCCCCAGGCGGTCTACTTAATGCGTTAGCTTTGAAAAACAGAACCGAGGTTCCGAGCTTCTAGTAGACATCGTTTACGGCGTGGACTACCGGGGTATCTAATCCTGTTCGCTCCCCACGCTTTCGTCCATGAGCGTCAGCATATACGTAGTAGACTGCCTTCGCAATCGGTATTCTGTGTAATCTCTATGCATTTCACCGCTACACTACACATTCTATCTACTTCCGTATAACTCAAGTCAACCAGTATCAAAGGCAGTTCCAT
+
FGGGGGGGGGGGGGEGGGGGGGGDGGGGFGGGGGGGGGGGGGGGGGGGGGGFGG?CGGGGGGGGGGGGGGGGGGGGGGGGGGGGGGGGGGGGGGGGGGGGGGGGGGGGGGGGGGGFGGGGGGGGGFGGGGGGGGGGGDEFGGFGGGGGGFGGGGGCCFGEGGGGGGGGGGGGFFGGGGGFDGGGGGGGGGGGGFFFFFFGFFFGEFFGGGFGGFFF5BBFFFFFFGFG>FFFFFFFFFFFFFFFFFBF<ADFFF29<AFB?BFDF<AF<<F?BF52FB5<)
@M02352:288:000000000-CKWC8:1:1101:21947:10118 2:N:0:TACGCTGC+CGTCTAAT
CAATCTTGCGATCGTACTCCCCAGGTGGGACACTTATCACTTTCGCTTAGTCACTGAGATAAATCCCAACAACTAGTGTCCATCGTTTACGGCGTGGACTACCAGGGTATCTAATCCTGTTCGCTCCCCACGCTTTCGTCCATGAGCGTCAGTACATACGTAGTAGACTGCCTTCGCAATCGGTATTCTGTGTAATATCTATGCATTTCACCGCTACACTACACATTCTATCTACTTCCATATGACTCAAGTCAACCAGTATCAAAGGCAGTTCCATAGTT
+
GFGGGGGGGGEGDFFGGFGGGGG@FGFGGFGDFGGGGGGGGGGGGGGGGGGGGGGGGGGGGGGECGFGGGGGGGGGGEAFFGFGGGGGGFGEGGGGGDGGFGFGFGCAEFGDFGGDCAA=EG:EC@FGG@EGEEDGGGGGGEEFCDGDEEGGGFGFGGGGB<DEFG9B>>EGGGGGGDDFCFEEGG@DC:C7EEFEC9B+BGFGFFFGGFFGDFFFGFFEFFFFFGFGFFFFFAE?4CEC3?<<?EFFFE37>E)98?FAAAFFA2:1?7(8AA?48-8A<
@M02352:288:000000000-CKWC8:1:1101:4045:10142 2:N:0:TACGCTGC+CGTCTAAT
TAATCTTGCGACCGTACTCCCCAGGCGGAATGCTTAATCCGTTAGGTGTGTCACCGAACAGTATACTGCCCGACGACTGGCATTCATCGTTTACGGTGTGGACTACCAGGGTATCTAATCCTGTTCGCTCCCCACGCTTTCGTCCATGAGCGTCAGTACATACGTAGTAGACTGCCTTCGCAATCGGTATTCTGTGTAATATCTATGCATTTCACCGCTACACTACACATTCTATCTACTTCCATATGACTCAAGTCAACCAGTATCAAAGGCAGTTCCAT
+
FEGGFGGGGGGGGGGGGGGGGGGGGGGDEGG?GGGGGGGGDGGGGGGGGGGFGGFEEGGGGGGGGGGFGGGEDFFGGGGGCFGGGFGGGGGGFGDEGGGGGGGGGGGGGGGGGGGGGGGGGGGGFDC>EFGGG8B:CGEGGEF8EEG7FFGGGGGGGGGGGGGGGFGEGGFGCGFFCGG4?CCCGGCGGGFGGFFFFFFF1@7:CFAGGGFCDFEB5=@9BFFFGG:F?4@FFFBFA9AFFBFFF>DA2<ABB><9<>4-46096<BDFFF((3)4@B22)
@M02352:288:000000000-CKWC8:1:1101:4405:10165 2:N:0:TACGCTGC+CGTCTAAT
TAATCTTGCGACCGTACTCCCCAGGCGGTCTACTTAACGCGTTAGCTCCGAAAGCCACGGCTCAAGGCCACAACCTCCAAGTAGACATCGTTTACGGCGTGGACTACCAGGGTATCTAATCCTGTTTGCTCCCCACGCTTTCGCATCTGAGTGTCAGTGTCTGTCCAGGGGGCCGCCTTCGCCACTGGTATTCCTTCAGATCTCTACGCATTTCACCGCTACACCTGAAATTCTACCACCCTCTATCACACTCTAGTTTGCCAGTTCGAAATGCAGTTCC
+
EFGGFGGGGGGGGGGGGGGGFFGGGGGGGGGGGGGGGGGGGGGGGGGGFGGGGGGFGGGGGGGGGGGGGGGGGGGGGGGGGGGGGGGGGGGGGGGGGGGGGGGGGGGGGGGGGGGGGGGGGGGGGGGGGGGFGGGGGGGGGGGGGGGGFFFFGGGGGGFFGDFGFF;DGGGGGGGGGGDFFGGGGGGGGGGFFCFFFFFFFGFGF?FGDEEGFFBFGFFFBD25DG0<2?FB6FAFB>F?BFFFF>AAFF?(:<<F<BFBB8AFF4-4?7:?BA?975<A
@M02352:288:000000000-CKWC8:1:1101:12538:10174 2:N:0:TACGCTGC+CGTCTAAT
CAATCTTGCGATCGTACTCCCCAGGTGGGACACTTATCACTTTCGCTTAGTCACCGAGATAAATCCCAACAACTAGTGTCCATCGTTTACTTCGTGGACTACCAGGGTATCTAATCCTGTTCGCTCCCCACGCCTTCGTCTATGAGCGTCAGTACATACGTAGTAGACTGCCTTCGCAATCGGTATTCTGTGTAATATCTATGCATTTCACCGCTACACTACACATTCTATCTACTTCCATATGACCCAAGTCAACCAGTATCAAAGTCAGCTCCATAGTT
+
GEGGCFGG9FGGGEFEDFDEFFFCGFGEC,,:C<FFFG9DDFGFFGEGDFEGFA,BFGGGGGGAF,9CFC<FFFE<FAF9F,EAFDF7DE,<<=9=CEFGGF8=E::9?FA,,FEF=AEFGGGG@E+>CCC7C+A+@@D+,6,ED>9CE6@ECAFG8D>>3:DCF,=,BFGGC7;0:C*96C:>G*=;FFGGGF+/*4=:9DCCEF9:EGFC*:6BG4(6>F=6FF/:CFCAFF9?49<>C<7.)7(/(11;4<?A@@:A).6?<4))6:9)).<7F>)-.
@M02352:288:000000000-CKWC8:1:1101:11724:10218 2:N:0:TACGCTGC+CGTCTAAT
CATTCTTGCGAACGTACTCCCCAGGTGGGATACTTATCACTTTCGCTTAGTCACTGAGATAAATCCCAACAACTAGTGTCCATCGTTTACGGCGTGGACTACCAGGGTATCTAATCCTGTTCGCTCCCCACGCTTTCGTCCATGAGCGTCAGTACATACGTAGTAGACTGCCTTCGCAATCGGTATTCTGTGTAATATCTATGCATTTCACCGCTACACTACACATTCTATCTACTTCCATATGACTCAAGTCAACCAGTATCAAAGGCAGTTCCATAGTT
+
GGGFFGGGGGG@EFDFGGGFCEGEGGGGGGGGGGGGGGGFGGGGGGGGGGGGGGGGGGFGGGFGDGGGGGGGGGGFGGGGGGGGGGGGGGGCGGGGGGGGGGGGGGGGGGGGGGGGGGGGGGGGGGGFGGGGGGGGGGGGGGGGDEFGEGGGGGGCFGGGGGGGGGGGGFGGGGGGGGGFAGEGGGGGDGGGGFCAEFFGFGFGFFFGFFFCDE=DGFFFFFFFGFFC?6ACFFFFFFFFF?3)9>CF;E<E<EFFF?>A22<AA9<BBFFF>29)8<0<>
@M02352:288:000000000-CKWC8:1:1101:26769:10241 2:N:0:TACGCTGC+CGTCTAAT
CAGTCTTGCGACCGTACTCCCCAGGCGGAATGCTTAATCCGTTAGGTGTGACACCAACAAGCATGCTTGCTGACGTCTGGCATTCATCGTTTACGGTGTGGACTACCAGGGTATCTAATCCTGTTTGCTCCCCACACTTTCGCACCTCAGCGTCAGTATCGAGCCAGTGAGCCGCCTTCGCCACTGGTGTTCCTCCGAATATCTACGAATTTCACCTCTACACTCGGAATTCCACTCACCTCTCTCGAACTCAAGACCAGGAGTTTATAAGGCAGTTCCAG
+
GGGGFGGGGGGGGGGGEGGGGGGGGGGGGGGGGGGGGGGGGGGGGGGGGGGGGGGGGGGGFGGGGGGGGGGGGGGGGGGGGGGGGGGGGGGGGGGGGGGEGGGGGAFGGGGGG?FGGGGGFGGGGGGGGGGGGGGGGGGGGDEGGGGGGGFGGCGGGGF9>FGGGGGGGGGGGGGDGGFF>DGGGGGF6EECCEFB=DBDFGF7<AFGGGFDGFEFFFEACFFFGGFGFFFBFF<<BFF?FB<12<BFFF6<D?2FF:F???FFFFFFA:>F:?@FFFAA:
@M02352:288:000000000-CKWC8:1:1101:17048:10261 2:N:0:TACGCTGC+CGTCTAAT
CAATCTTGCGATCGTACTCCCCAGGTGGGACACTTATCACTTTCGCTTAGTCACTGAGATAAATCCCAACAACTAGTGTCCATCGTTTACGGCGTGGACTACCAGGGTATCTAATCCTGTTCGCTCCCCACGCTTTCGTCCATGAGCGTCAGTACATACGTAGTAGACTGCCTTCGCAATCGGTATTCTGTGTAATATCTATGCATTTCACCGCTACACTACCCATTCTATCTACTTCCATATGACTCAAGTCAACCAGTATCAAAGGAAGTTCCATAGTT
+
GGGGGGGGGGEGFGFGGGGGGGGGGGGGGGGGGGGGGGGGGGGGGGGGGGFGGGGGGGGGGGGGGFGFGGGGGGGFGGGGGGGGDGGGGGGGGGGGDEGGFGGGGGGGGGGGGGGGGGFGGGGGGGGGGGGGGGGGGGGGGGGGGGGGGGGGGFGGGGGGGGGGG9FCCEFGFFGGG5DEFCCGGGGFFC@7:A9EECFDFGF75BBC@,8C4?@A=8B34)()0C)177@FFA6CCCA3))995;?3=;=C<C6AFF7946))6><((((.6>F2=40:<
@M02352:288:000000000-CKWC8:1:1101:3978:10275 2:N:0:TACGCTGC+CGTCTAAT
TAACCTTGCGGCCGTACTCCCCAGGCGGTCTACTTATCGCGTTAGCTTCGTTACTAAGTGATCAAGTCACCCAACAACTAGTAGACATCGTTTACGGCGTGGACTACCAGGGTATCTAATCCTGTTTGCTCCCCACGCTTTCGTGCCTCAGTGTCAGTATTTGTCCAGGTAGCCGCCTTCGCCACTGATGTTCCTTCCAATCTCTACGCATTTCACCGCTACACTGGAAATTCCACTACCCTCTACAATACTCTAGTTTGCCAGTTCAAAATGCAGTTCC
+
GGGGGGGGGGGGGGGGGGGGGGGGGFGDGGGGGGGGGGGGGGGGGGGGGGEGGGGGGGGGGGGGGGGGGGGGGGGGGGGGGGGGGGGFGGGGGGGGGGGGGGGGGGFGGGGGGGGGGGGGGGGDGGGGGGGGGGGGGGGGGGGGGGGGGGGGDGGGGGGGGGFGGGGGGGGGGGGGGGGFFGEEGGGGFGGGGFFFFFFGFGFGFFFFGGFGGFFFGFFFFFFFGGFG?FFFFF9AF:?2:BFFFFA2AABFFFA*6AFF4<AF?9A>AABABBFAFFF9
@M02352:288:000000000-CKWC8:1:1101:23851:10288 2:N:0:TACGCTGC+CGTCTAAT
TAATCTTGCGACCGTACTCCCCAGGCGGAATGCTTAATCCGTTAGGTGTGTCACCAACAAGCATGCTTGCTGACGCCTGGCATTCATCGTTTACGGTGTGGACTACCAGGGTATCTAATCCTGTTTGCTCCCCACACTTTCGTACCTCAGCGTCAGTATCGAGCCAGTGAGCCGCCTTCGCCACTGGTGTTCCTCCAAATATCTACGAATTTCACCTCTACACTTGGAATTCCACTCACCTCTCTCGAACTCAAGCCTAGCAGTATTAGAGGCAGTTCCAG
+
CFGGGGGFFEFGEFFFGGGGGGGCGGCFGGG,EFGGGFGGGGGFGGGDFGFGGGG9EF7FEFFFFFGGGGGF9FF,@FGCF,FEGFEGDGGGFGC7FGGGD,EF<FGF=CFGGGGGEFGGGGGGGGGFGGGGG@FFGGGGGGGGGEDD88DCEEGEG9FC7<@EGFFGG9@DFCDDGGGFDGCCGGCFDCEGGFFFFFBGFGFGEFFC<F;FF+.99AFEF6=FG7;<EFFFFAFC@1;?<<3<)5:70:?FB78*24)(5289):><<277?(8<FB46)
@M02352:288:000000000-CKWC8:1:1101:27871:10299 2:N:0:TACGCTGC+CGTCTAAT
TAATCTTGCGACCGTACTCCCCAGGCGGTCTACTTAACGCGTTAGCTCCGAAAGCCACGGCTCAAGGCCACAACCTCCAAGTAGACATCGTTTACGGCGTGGACTACCAGGGTATCTAATCCTGTTTGCTCCCCACGCTTTCGCATCTGAGTGTCAGTGTCTGTCCAGGGGGCCGCCTTCGCCACTGGTATTCCTTCAGATCTCTACGCATTTCACCGCTACACCTGAAATTCTACCCCCCTCTACAGCACTCTAGTTCACCAGTTTCAAATGCAGTTCCG
+
EFEFFGGGGGGGDFGGGGGGFGGCGGGGGGGGGGGGGGGGGGGGGGGGCFGGGDGGGGDGGGGGGGGGEFGGGGGGGGGGGFGGGGGFGEGGGGGDGGGEEGGFGGGGGGGGGGGGGGFFAGGGFGGGFFCF@FFGGEGGFFEEE7EGGGGGGGEGGGGGGGGGG:FGGGCEEGGDCDDFFGEGGGGGGGGFGFFFF=A+8>F>ABB<DG>5>?<?FEB66BBFFF?G?FFBFFDA61?>9(2:>99B?BBF?><@6:?>AA<0).<BF2:<>BFFF5:A(
@M02352:288:000000000-CKWC8:1:1101:6603:10325 2:N:0:TACGCTGC+CGTCTAAT
CAATCTTGCGATCGTACTCCCCAGGTGGGACACTTATCACTTTCGCTTAGTCACTGAGATAAATCCCAACAACTAGTGTCCATCGTTTACGGCGTGGACTACCAGGGTATCTAATCCTGTTCGCTCCCCACGCTTTCGTCCATGAGCGTCAGTACATACGTAGTAGACTGCCTTCGCAATCGGTATTCTGTGTAATATCTATGCATTTCACCGCTACACTACACATTCTATCTACTTCCATATGACTCAAGTCAACCAGTATCAAAGGCAGTTCCATAGTT
+
GGGGDGGGGGCCFGFGGGGGGGGGGGFC@FGGFGGGGGGGGGGGGGGGGGGGFGGFGGCFFGGGDFFGGGFGGGGGFGGGGGGGGFFFFEB?7FGGCFFFGGGFF:FEEFFFFFFEAFFFFF:7FG+@CDEGGGCFF8DEGGGFF8A>EBCEGGGCEEGGGFCG9<;;E<DGGGGCDCDFF*1;9;FECCGGGE+67BFF+BAC?CFG7BBF5B@BEFD<@FFF=F)+9FFFAF>EFEA<E3<)6.<EE;<?4<<FFF><<-)4499(((48<9?-@4:A<
@M02352:288:000000000-CKWC8:1:1101:7248:10337 2:N:0:TACCCTGC+CGTCTAAT
CATTCTTGCGAACGTACTCCCCAGGTGGGTTACTTATCACTTTCGCTTAGCCACTCAGACCGAAGTCCAAACAGCTAGTAACCATCGTTTACGGCGTGGACTACCAGGGTATCTAATCCTGTTCGCTCCCCACGCTTTCGCATCTGAGTGTCAGTGTCTGTCCAGGGGGCCGCCTTCGCCACTGGTATTCCTTCAGATCTCTACGCATTTCACCGCTACACCTGAAATTCTACCCCCCTCTACAGCACTCTAGTTCACCAGTTTCAAATGCAGTTCCGAGG
+
GGGGGGGGGGGGGGGGGGGGDGGGGGGGGGGGGGGGGGGGGGGGGGGGGGGGGGGGGGGGGGGGGGGGGGGGGGGGGGGGGGGGGGGGGGGGGEGDGEFGGGGGFGGGGGGGGFGGGFGGGGGGGGGGGGGGG7FFGGGGGGGGGGGGGGGFAGFGGGGGGGG;FGGDEGGCEEDGGGDDEGDGGGGGGGEC7@FE3:AFFGFG?D37DFFDGFFA=@BFFFFF7F2FAFFFFFFFF;>BF>><>?FF0(92469F24=7(9A6>A>>DBA<>AFFF:B96
@M02352:288:000000000-CKWC8:1:1101:25477:10369 2:N:0:TACGCTGC+CGTCTAAT
TAACCTTGCGGCCGTACTCCCCAGGCGGTCAACTTAGTGCGTTAGCTGCGCCACTCACGTCTCAAGGACACAAACGGCTAGTTGACATCGTTTACGGCGTGGACTACCAGGGTATCTAATCCTGTTCGCTCCCCACGCTTTCGTTCCTCAGCGTCAGTATCTGTCCAGGTGGCCGCCTTCGCCACTGATGTTCCTTCCAATCTCTACGCATTTCACCGCTACACTGGAAATTCCACCACCCTCTACAGTACTCTAGTCTACCAGTTCAAAATGCAGTTCCA
+
FFGGGGGGGGGGDGGGGGGGGGG@FFGD@CGDFGGGGFGGGGGGGGGGGGGGGGGGGGGFGGGGGGGGGFGGGGGGGGGGGGFGGGGGGFGGGGGGGGGGGGGGGGGGGGGGGGGGGGGFGGGCFGGGG7EGGGGGGGGGGGGEGCGGGGGGGGGGGGGGGFGGGGGGGC:EGCDGDGDFFDGCGGGCEFGGGFFFFFFGFGFGFFFCDEEDGFFFG>>B;E<@DG:C:FFFFF9A0:B?F62:BFA7<<A9AFBF45=><>>?A4)4)63<2<B9FAF22
@M02352:288:000000000-CKWC8:1:1101:26086:10401 2:N:0:TACGCTGC+CGTCTAAT
CAATCTTGCGATCGTACTCCCCAGGTGGGACACTTATCACTTTCGCTTAGTCACTGAGATAAATCCCAACAACTAGTGTCCATCGTTTACGGCGTGGACTACCAGGGTATCTAATCCTGTTCGCTCCCCACGCTTTCGTCCATGAGCGTCAGTACATACGTAGTAGACTGCCTTCGCAATCGGTATTCTGTGTAATATCTATGCATTTCACCGCTACACTACACATTCTATCTACTTCCATATGACTCAAGTCAACCAGTATCAAAGGCAGTTCCATAGTT
+
GFGGGGGGGGGGGGGGGGGGGGGGGGGGGGGGGGGGGGGGGGFGGGGGCFFFGGGGGGGGGFGGGGGGGGGGGGGGGGGGGGGGGGGGGGEDGGGGGGGGGGGGGGGGGGGGGGGGFGEGGGGGGGGGGGGGGGGGGGGGGGFFGFGGGGGGGGGGGFGGGFDEFGFGGEFGGGGGGGDFFGCEGGGFGGGGGEFF?FFGFG6FEFFGGGFGGFFFGFFFFFFFFGCCEFFFF67<7C<9EF?)))7>;@FFC?76@FA>A<))69A:::?B><62*63>>
@M02352:288:000000000-CKWC8:1:1101:18707:10413 2:N:0:TACGCTGC+CGTCTAAT
TAACCTTGCGGCCGTACTCCCCAGGCGGTCTACTTATCGCGTTAGCTTCGCTACTCACGGATTAAATCCACAAACAGCTAGTAGACAGCGTTTACGGTGTGGACTACCAGGGTATCTAATCCTGTTCGCTACCCACACTTTCGCACATGAGCGTCAGTTACTGACCAGGGAGTCGCCTTCGCCACTGATGTTCCTCCAGATATCTACGCATTTCACCGCTACACCTGGAATTCCACTCCCCTCTCCAAAACTCTAGCCTGCCAGTTCTAAATGCAATTCC
+
GGFGGGGFFGGGGGGGGGGGGGGGGGGGEGGGGGGGGGGGGGGGGGGGGGGGGGGGGGGGGGGGGGGGGGGGGGGGGGGGGGGFGGGGGGGGGGGGGFCGGGGGGFGGGGGGGGFGGGGFGGGGGGGGGGDFGGGGCEGGGGGGGG>FGGGGDE5EEGGGGGDGGGGGGGFGEFGGGGGFFGGCGGGFGGGGGFFFFF;7;CFGFFFFDG3DGFFFGF@99E<FGGFGFF4@FFAB<BFFFFFFFBDF)8<?DFA*<:@B:B?F?<AFF4:A9A*.945<
@M02352:288:000000000-CKWC8:1:1101:22152:10421 2:N:0:TACGCTGC+CGTCTAAT
TAATCTTGCGACCGTACTCCCCAGGCGGAATGCTTAATCCGTTAGGTTTGTCACCGACCAGTATACTGCCCGACGACTGGCATTCTTCGTTTACGGTGTGGACTACAAGGGTATCTAATCCTTTTTGCTCCCCACCCTTCCGTCCCTCAGCGTCAGTCTCGAGCCAGTGACCCGCCTTCGCCACTGGTGTTCCTCCAAATATCTACGAATTACCCCCTACACCTTGGATTTCCCCCCACCCCTTCCGACCTTTAACCTATTATTTTTGGAGCCTGTTCCGG
+
CCFGFGGFDG>FEGGGGGGGGGGDCFGGGGGFGGGD@,F<@F8@F,,5,,,C,EC,@+8+9B,<655,CEC,+>@++4CBD,B?,,95+BF<+9:+,++B4,:AEF8,CE+=67A@DB?F9C9AFF:DDFGF+3>+>DF,4+5,@>79@8C*41:*5,,7,3*>*5,,43,624:7C*8)8C*4*,*3<28D+):(5)/2++++)+)2*18+3+/5:)(,(),87>:F)9*96?((,(--(-,(44(8(2().)-*).))..)<>D<1((.((().*))(,
@M02352:288:000000000-CKWC8:1:1101:11855:10426 2:N:0:TACGCTGC+CGTCTAAT
CAATCTTGCGATCGTACTCCCCAGGTGGGACACTTATCACTTTCGCTTAGTCACTGAGATAAATCCCAACAACTAGTGTCCATCGTTTACGGCGTGGACTACCAGGGTCTCTAATCCTGTTCGCTCTCCACGCCTTCGTCCATGAGCGTCAGTACATACGTAGTAGACTGCCTTCGCAATCGCTATTCTGTGTAATAGCTATGCATTTCACTGCTACACTACACCTTCTATCTACTTCCATATGCCTCAAGTCAACCAGTATCAAAGGCAGTTCCATAG
+
GFFDFGGGGGGGGGGFFGGGGGGGGFFC:8,,CFF9EADFDGGFGGE<4CCFGGEGFGGCFE,C<F8CEF7FGGGAC<,:,CCDCF<?AF@,+++4CB=EE<FFF7+:,:C,AA9,CEEA9E=++4+6,484>+=+CD@8E6==D8ECEGGDEECF,,,>@FEEC<,,E<,,@<CFG5;@9>*A5=:D::;CE9+27+++1=88AFFG7,++:*/+>67*0?3)0;.;3+++:+.96;EFC<7<).73@8@EC5<88(57)9<CC<338<08<>B<B)5
@M02352:288:000000000-CKWC8:1:1101:13666:10428 2:N:0:TACGCTGC+CGTCTAAT
TAACCTTGCGGCCGTACTCCCCAGGCGGTCTACTTAATGCGTTAGCTTTGAAAAACAGAACCGAGGTTCCGAGCTCCTAGTAGACATCGTTTACGGCGTGGACTACCGGGGTATCTAATCCCGTTTGCTCCCCACGCTTTCGTGCCTCAGTGTCAGTATTTGTCCAGGTAGCCGCCTTCGCCACTGATGTTCCTTCCAATCTCTACGCATTTCACCGCTACACTGGAAATCCCACTACCCTCTACAATACTCTAGTTTGCCAGTTCAAAATGCAGTTCCC
+
GFGGGGGGGGGGGGGGGGGGGGGGGGGGCGGGGGGFFFGFGGGGGGGGGGGGGGGGGGFGGGG7FGGGGGG>FGGGGGC<EFGGGGGGGGGGGGGGGGGGGGGGGC=FEGGGGFGGGGFD=DFGGGGGGFGGGFFGGGGGGGGGG@FGGCDFGGFGGGCGCFGG?9FGGFGFGGGGGGGFFGGGGGFFGFFGGC:@DF6+5FAFEFFGGDBFGFFFD@>6>FBFGGFGFF*946<?02:0,8?2<2<<924,<<49<6*<26:86444A<74)66<FFF<
@M02352:288:000000000-CKWC8:1:1101:21776:10435 2:N:0:TACGCTGC+CGTCCAAT
TAACCTTGCGGCCGTACTCCCCAGGCGGTCAACTTAGTGCGTTAGCTGCGCCACCCACGACTCAAGGTCACAGACGGCTAGTTGACATCGTTTACGGCGTGGACTACCAGGGTATCTAATCCTGTTTGCTCCCCACGCTTTCGTGCCTCAGTGTCAGTATTTGTCCAGGTAGCCGCCTTCGCCACTGATGTTCCTTCCAATCTCTACGCATTTCACCGCTACACCGGAAATTCCACTACCCTCTATAATCCTCTAGTTTGCCATTTCAATATGTATTACC
+
9EEGEFGGGFGDEGGGGGGGGGG7F<@FF+6CFDFGFGGGGGGGGFGGAB@CCGEBEFG7=F7E8<FC<FG<9FFGGFCGGG<E,EFGC+B<BB<B+F:@CCEC,AB<8<CCF>FDEC7DF;F<,>DFGCCGGGDCE>:EFF8D*BD:9E,,2=,>;DCFFF,DB,7DF:;BFGG:D5CF8<E=DE60;+<;F5CCEFC+1CF7C8@C)*.::@<FG59>6>25*/,)()/9==:A9(8(:2:<B))54))6)-)1)6*))4>25)))4)6-6)*)9)62
@M02352:288:000000000-CKWC8:1:1101:27004:10438 2:N:0:TACGCTGC+CTTCTAAT
TAACCTTGCGGCCGTACTCCCCAGGCGGTCTACTTAATGCGTTAGCTTTGAAAAACAGAACCGAGGTTCCGAGCTTCTAGTAGACATCGTTTACGGCGTGGACTACCGGGGTATCTAATCCCGTTTGCTCCCCACGCTTTCGTACATGAGCGTCAGTGTTGACCCAGGTGGCTGCCTTCGCCATCTGTATTCCTTCAGATCTCTACGACTTTCACCGCTACACCTGAAATTCTACCACCCTCTATCACACTCTCGTTTGCCAGTTCGAAATGCAGTTCCCA
+
CFFFGGGGF7+@FCFEFDGGGGGGGG@FCCGGGGGGFFGAFGEFGFFCFGGGGGEEGEFDGGEE+CFEGGFFG@+=F5EF?@FAFFFCCEGGEEFEGEGGGDE9DFFF>FEE:=FFGGGFGGCFFG>FGFGGGGGGGCGGGGGCF:E7A>CE*;:?,,7@,DFFG:C5C:CCB57?*=C5:9CEG+<ECGCFG?F@E87CF>FF?F3*/*<C7BBFDF6;>F:FF<1><6=@FFF<:?FBBF2<<DAA<:2:B)-7:134)6::6448??094<*6@AB?3
@M02352:288:000000000-CKWC8:1:1101:2746:10461 2:N:0:TACGCTGC+CGTCTAAT
CATTCTTGCGAACGTACTCCCCAGGTGGGATACTTATCACTTTCGCTTAGCCACTCAGCCTTACGGCCGAACAGCTAGTATCCATCGTTTACGGCGTGGACTACCAGGGTATCTCATCCTGTTCGCTCCCCACGCTTTCGTCCATCAGCGTCAGTATATTGTTAGTGATCTGCCTTCGCAATCGGTATTCCATGTAATCTCTAAGCATTTCACCGCTACACTACATATTCTAACCACTTCACAATAACTCAAGCCTAACAGTTTCAAAGCCAGTTCCACAG
+
FGDFFGGGGGGGGGGGGGGGGGGEG<F@7CEFGGGGF9EFFGGC@FGGFG<6EFAEGGGGFFFGGDE7:>FEGGGEC<FEF9FFGFGGGGF<@FGGGGGGFCG8==FG7EEF9F,=B,EBEGGGGF7BC8ECFGCCED=CFEC?3>:CCEEGG7D@73,@,FFFCGFGF@;9D=F>*/;*9?,7?E=FFG78:4C<4@FF6=C+9)+:C@+;CA1:8),4==;FGF5D?A=AAA<<<66>:>A3>4)8<<22))4900>724<AFF4>)(.,(./4*)48(
@M02352:288:000000000-CKWC8:1:1101:2674:10467 2:N:0:TACGCTGC+CGTCTAAT
TAACCTTGCGGCCGTACTCCCCAGGCGGTCTACTTAATGCGTTAGCTTTGAAAAACAGAACCGAGGTTCCGAGCTTCTAGTAGACATCGTTTACGGCGTGGACTACCGGGGTATCTAATCCCGTTTGCTCCCCACGCTTTCGTACATGAGCGTCAGTGTTTACCCAGGTGGCTGCCTTCGCCATCGGTATTCCTTCAGATCTCTACGCATTTCACCGCTACACCTGAAATTCTACCACCCTCTATCACACTCTAGTTTGCCAGTTCGAAATGCAGTTCCC
+
FGGGGGGGGGGGGGGGFGGGGGGGGGEGFEGFGGGGGEGFGGG77FFFGFEGGGGGGGGGGGGDFGGGGGGGGGEGGGGCGGGGGGGGGGGGGGGGGGGGDFGGGGGGGGGGGGCGFGGB@FFFGGGGGGEEGGGGGGGGDGFGFGGGGGFGGGGG<;BC,@FCFFGGGG5CCEGGGGGFFDCED:EEGGFFGFFF367>FGAF<:5C<E@FCFAFEEF9>?(7490FFFFFFFAA?DBF?08AFFFFAFFFFFA=B<*4)-).6A:?:0()6A4.959?
@M02352:288:000000000-CKWC8:1:1101:17989:10479 2:N:0:TACGCTGC+CGTCTAAT
TAACCTTGCGGCCGTACTCCCCAGGCGGTCAACTTAGTGCGTTAGCTGCGCCACCCACGACTCAAGGTCACAGACGGCTAGTTGACATCGTTTACGGCGTGGACTACCAGGGTATCTAATCCTGTTTGCTCCCCACGCTTTCGTGCCTCAGTGTCAGTATTTGTCCAGGTAGCCGCCTTCGCCACTGATGTTCCTTCCAATCTCTACGCATTTCACCGCTACACTGGAAATTCCACTACCCTCTACAATACTCTAGTTTGCCAGTTCACAATGCAGTTCC
+
GGGGGGGGGGGGGGGGGGGGGGGGGGGGFGGGGGGGGGFGGGGGGGGGGGGGGGGGGGGGGGGGGGGGGGGGGGGGGGGGGGGFGGGGGGGGGGGGEGGGGGCFGGGGFGGEGCBFGGCFGGGFGGGGGGGFGGGGEGGGGGGGGGGGGGGGCCEFCGFGGGGGGGGGCGGGGGGGGCGF4DGEGGGGGFFGD?FFFFFGFGFGFFFGGGEGFFFFGDBB;F?FCF:F2=B4=BADFFF?FF?BAFA?AFB9<AAFA>F<>74::9>A)6,2)5F<FDF9
@M02352:288:000000000-CKWC8:1:1101:14020:10485 2:N:0:TACGCTGC+CGTCTAAT
CAGTCTTGCGACCGTACTCCCCAGGTGGGATACTTATCACTTTCGCTTAGTCACTGAGCTAATGCCCAACAACTAGTATCCATCGTTTACGGCGTGGACTACCAGGGTATCTAATCCTGTTCGCTCCCCACGCTTTCGTCCATCAGCGTCAGTATATTGTTAGTGATCTGCCTTCGCAATCGGTATTCCATGTAATCTCTAAGCATTTCACCGCTACACTACATATTCTAACCACTTCACAATAACTCAAGACTAACAGTTTCAAAGGCAGTTCCACAGTT
+
GGGGFGGGGGGGGGGGGGGGGGGGGGGGGGGGGGGGGGGGGGGGGGGGGGGGGGGGGGGGGGGGGGGGGGGGGGGGGGGGGGGGGGGGFEFFGGGGGGGGGFGGGGGCFFGGGGGGGGFFFEGDEFGGEGGGGGEFEGGGGGFFGGGGGGGGGGGFFGDFGFGGGEGCFGGGCFGGGGCEFF>EGGFFCGG7DEFC<9>GF>AC=CF@:BFF7?BFGFDEFF;FGGFGEFAFFFFFEFFFCEE@E@>EFF<<DEAF>D?<BAAFFAAFB?FF><=A43086
@M02352:288:000000000-CKWC8:1:1101:17370:10502 2:N:0:TACGCTGC+CGTCTAAT
CAATCTTGCGATCGTACTCCCCAGGTGGGACACTTATCACTTTCGCTTAGTCACTGAGATAAATCCCAACAACTAGTGTCCATCGTTTACGGCGTGGACTACCAGGGTATCTAATCCTGTTCGCTCCCCACGCTTTCGTCCATGAGCGTCAGTACATACGTAGTAGACTGCCTTCGCAATCGGTATTCTGTGTAATATCTATGCATTTCACCGCTACACTACACATTCTATCTACTTCCATATGACTCAAGTCAACCAGTATCAAAGGCAGTTCCATAGTT
+
GGGGGGGGGGEGGGGGGGGGGGGGGGGGGGGGGGGGGGGGGGGGGGGGGGGGGGGGGGGGFGGGGGGGGGGGGGGGGGGGGGGGGGGGGGGGGGGGGGGGGGGGGGGGGGGGGGGGGGGGGGFGGGGGGGGGGGGGGGGGGGGGGGGGGGGGGGGGGGGGGFGGGGFGGGGEGGGGGGGFFG5EFGGGGGGGGFFFFFFGFGFGFFFGGGFFDEFFGFDFFFFFGGFGFFFFFFF<?EACC3?CEECEEF37>?5BDBFA<4ABFDAF01:?A<FBFAFBB
@M02352:288:000000000-CKWC8:1:1101:23812:10512 2:N:0:TACGCTGC+CGTCTAAT
CAGTCTTGCGACCGTACTCCCCAGGTGGGATACTTATCACTTTCGCTTAGTCACTGAGTCGAAACCCAACAACTAGTATCCATCGTTTACGGCGTGGACTACCAGGGTATCTAATCCTGTTCGCTCCCCACGCTTTCGTCCATGAGCGTCAGTATATACGTAGTAGACTGCCTTCGCAATCGGTATTCTAAGTAATATCTATGCATTTCACCGCTACACTACTTATTCTATCTACTTCCGTATAACTCAAGTCAACCAGTATCAAAGGCAGTTCCATCTTTT
+
GGGGGGGGFGGGGCCFGGGGGGGGGGDGGGGFGGGGGGGGGGGG7FGG:FGGFGGF<FFGG@6:FGGGFGFGGGCFGGGGGGGGGGGGGGFCF:FEE7EFFGGDFDDGGAFGFAFGGGFGGGFGDGGGGFG=FEGGGGGGGGGGGGGCDGGGGCEFGAFFGC7C9E,@EFGFCFG>DD49FA>EGGGGGC<CFFEFEFFFDFGF+>FFCDGA?CA0>+;>35FCFFGFGFFF=AFFEE=@@(637<<AAB)6A2-8F1(9)-:).)-((41:ABFF>F)6<)
@M02352:288:000000000-CKWC8:1:1101:23917:10530 2:N:0:TACGCTCC+CGTCTAAT
TAATCTTGCGACCGTACTCCCCAGGCGGTCTACTTAACGCGTTAGCTTCGACACCCACCGCTCTAGTCCACCACCTCCAAGTTTACCTCCTTTACGGCGTGGCCTCCCCGGGTTTCCAACCCTTTTTCCCCCCCCCCCCTTCCCCTCTGCGTTTCCGTGTTTTTCCAGGGGGCCCCCTCTCCCCCTGGTATTTCCTCCAATTACTTCCCTTTTCCCCCCTACCCCTGAAATTCCACCCCCCTCCACACCACCCTAATTCACTCTTTTCAACTGCATTTCC
+
<@@<CEGGGF6CFECDGDFGGGE7DD:C+@,9CFF,@C,@FFEFFFG,E+,?:6C66B=8@FG,C99CE,C,4?8,94,4,:,,5,,5?,BE9,5B:B4:7B7,,,3>+=+6@+6,,,3,8@,,@<F,3,4CFE**18*==C*0*48*+5/=**03/C*+22**3A++25/11*17D)*079C53C**++2**)*.5))**0**)*1*9+**:B)=F@9034(55*(0.**1/*-.(2(491-,(4.,((-(-3()).1).)))).)-64)-,5*)*-..
@M02352:288:000000000-CKWC8:1:1101:10233:10543 2:N:0:TACGCTGC+CGTCTAAT
TAACCTTGCGGCCGTACTCCCCAGGCGGTCTACTTATCGCGTTAGCTCCGAAAGCCACGGCTCAAGGCCACAACCTCCAAGTAGACATCGTTTACGGCGTGGACTACCAGGGTATCTAATCCTGTTTGCTCCCCACGCTTTCGCATCTGAGTGTCAGTGTCTGTCCAGGGGGCCGCCTTCGCCACTGGTATTCCTTCAGATCTCTACGCATTTCACCGCTACACCTGAAATTCTACCCCCCTCTACAGCACTCTAGTTCACCAGTTTCAAATGCAGTTCC
+
FGGGGGGGGGGGGGGGGGGGGGGGGGGGGGGGGGGGFGGGGGGGGGGGGGGGGGGGGGGGGGGGGGGGGGGGGGGGGGGGGGGGGGGGGGGGGGGGGGGGGGGGGGGGGGGGGGGGGGGGGGGGGGGGGGGGGGGGGGGGGGGGGGGGGGGGGGGGGGGGGGGGGGGCGGGGGGGGGGGFFGGGGGGFGGGGGFFFFFFGFG?F97FFGEEGGFFFG:96>E?FGGFFDFFFFFBA>??>FFF<DFF?F<?B?>A?AAFFFFF0-5<A<A>AFBBA66>>
@M02352:288:000000000-CKWC8:1:1101:14445:10543 2:N:0:TACGCTGC+CGTCTAAT
CAATCTTGCGATCGTACTCCCCAGGTGGGACACTTATCACTTTCGCTTAGTCACTGAGATAAATCCCAACAACTAGTGTCCATCGTTTACGGCGTGGACTACCAGGGTATCTAATCCTGTTCGCTCCCCACGCTTTCGTCCATGAGCGTCAGTACATACGTAGTAGACTGCCTTCGCAATCGGTATTCTGTGTAATATCTATGCATTTCACCGCTACACTACACATTCTATCTACTTCCATATGACTCAAGTCAACCAGTATCAAAGGCAGTTCCATAGTT
+
FEEFGFGGGGGGGFFGGGGGGGGGGGGGGCFFFGGGGGGGGGGGGGGGGGGGGGGGGGGEDEFGGGGGGGGGGGGGGGGGGGGGGGGGGGGGGDFGGGGGGGGGGGDFFFGGFFGGGGEGGGGGGGGGGGGGGGGGGGGGGGGFFGGGGGGDGGGGGGGGGGGGGGFGG@FGGGGGGGCBFGEGGGFFGFGGG4AE<>FFFGFGFFFGGGFGGFFFGFFFEA8FGGFFEFFAFFEFCEF<EEEEFFFE8;3?EEFF@DAA<:AAA)6(3<:7AFF<FA2:<
@M02352:288:000000000-CKWC8:1:1101:25596:10548 2:N:0:TACGCTGC+CGTCTAAT
TAACCTTGCGGCCGTACTCCCCAGGCGGTCTACTTAATGCGTTAGCTTTGAAAAACAGAACCGAGGTTCCGCGCTTATAGTAGACATCGTTTACGGCGTGGACTACCGGGGTATCTAATACCGTTTTCTCCCCACGCTTTCGTACATCAGCGCCACTGTTGACCCAGGTGGCTGCCCTCGCCCTCCCGATTTCCCCACATCTCTACGCATATCCCCCCTCCACCCCAAGATTTACCCCCCCCCCTCCCACCCTCGATCGCCAGCTCGAAATGCAGTTCCC
+
<B,,C<FFGG++8CCGGGGGGGGGG,@C++BCFGGGGGGGGGGEGGG95CC,E966=F<FE8++7>4,,E@,7+4++59,99@FC,:5=+9B+,+8:F=F7>,,<,33++@:+@,C=,9,,@<FGG+,7@9FG<C*@:*@,;54>7D+2,5*****16@CC,?2,3,*2,*2=/>C***):)/*2****=***)*(())*0:?G27)55*):**.)*8(((07>7)39()/*1/4>(311(4((3((2,:(8?0,).(034-(,8)4((-34>)/-9)5)
@M02352:288:000000000-CKWC8:1:1101:16455:10567 2:N:0:TACGCTGC+CGTCTAAT
TAACCTTGCGGCCGTACTCCCCAGGCGGTCAACTTAGTGCGTTAGCTGCGCCACCCACGACTCAAGGTCACAGACGGCTAGTTGACATCGTTTACGGCGTGGACTACCAGGGTATCTAATCCTGTTTGCTCTCCACGCTTTCGTGCCTCAGTGTCAGTATTTGTCCAGGTAGCCGCCTTCGCCACTGATGTTCCTTCCAATCTCTACGCATTTCACCGCTACACTGGAAATTCCACTACCCTCTACAATACTCTAGTTTGCCAGTTCAAAATGCAGTTCC
+
GFGGGGGGGEGGGGGGGGGGGGGGGGGGGGGGGGGGGGGGGGGGGGGGGGGGGGGGFGGGGGGGGGGGGGGGGGGGCGGGGGG9EFGGGGGGGGGGFFGGGGGGGGFFFGGGGGGGGGGGGGGFFGGGGGGGGGGGGGGGGGGGGGGFGGGGFFGGGGGGGGGGGGGGGGGGFGGGGGGF4CGEGGGGGGGGGFFFFFFGFD=FFFFCDEFGFFEFGF>>>B2FFF?*4*9BFF2658?BBF:0345<ABF2.4<@ABFAAA<)8AAFD<<>D2*)9<9<
@M02352:288:000000000-CKWC8:1:1101:23985:10579 2:N:0:TACGCTGC+CGTCTAAT
TAACCTTGCGGCCGTACTCCCCAGGCGGTCTACTTAATGCGTTAGCTTTGAAAAACAGAACCGAGGTTCCGAGCTTCTAGTAGACATCGTTTACGGCGTGGACTACCGGGGTATCTAATCCCGTTTGCTCCCCACGCTTTCGTACATGAGCGTCAGTGTTGACCCAGGTGGCTGCCTTCGCCATCGGTATTCCTTCAGATCTCTACGCATTTCACCGCTACACCTGAAATTCTACCACCCTCTATCACACTCTAGTTTGCCAGTTCGAAATGCCGTTCCC
+
FEGGGFGFGG@GGFGGGGGGGG8BDDFEFEGDFGGFFEFFGGGGGGFGGGE,C,,B<F=8FFGCFEGGGGG7=F:FGFFAFFGGGGGGEGGG=FBCFEFGGGGGAFG+:CCF=FGG9;FGCGGGGG@FGGGGGFGDEEGGGGGFGCG7C?FECC8:EEFG7CFFG7<BE,*=FGGD*@FFFGEGGEEC:CFDGFFFEF=FAFFG?F:D5CDGGFAF*79(4*8FGG7C<BF@F4<4:B:03:<BFFBF>?3?A929AA=>29)8>F((,,4<<).4>?F7
@M02352:288:000000000-CKWC8:1:1101:15889:10584 2:N:0:TACGCTGC+CGTCTAAT
CATTCTTGCGAACGTACTCCCCAGGTGGGTTACTTATCACTTTCGCTTAGCCACTCAGACCGAAATCCGAACAGCTAGTAACCATCGTTTACGGCGTGGACTACCAGGGTATCTAATCCTGTTCGCTCCCCACGCTTTCGTCCATCAGTGTCAGTTGATTATTAGTAATCTGCCTTCGCAATTGGTATTCTATGTAATATCTATGCATTTCACCGCTACACTACATATTCTAACTACTTCATAATAACTCAAGATAACCAGTATCAAAGGCAATTTTACGG
+
GGGGGGGGGGGGGGGFGGGGGGGGGGGGGGGGGGGGGFGGGGGGGGGGGGGGGGFGGGGGGGGGGGGGGGGGGGGGGGGGGGGGGGGGGGGGGGGGGGGGGGGGGGGGGGGGGGGGGGGGGGGFGGGGGGGFGGGGEGGGGGGGGGGGGGGGGGGGGGGGGGGGGGGGGGGGGGGGGGGEFGGGGGCGGCGGGFFEFCFFFGFGFFFGGGFGGFDDEFFFFFFFGGEGFFFFFB3<EFFFCC<?CEFFFFFF7>?FBF?<?F>A>>9>24?BFFFFFFFF2
@M02352:288:000000000-CKWC8:1:1101:9833:10610 2:N:0:TACGCTGC+CGTCTAAT
CAATCTTGCGACCGTACTCCCCAGGTGGGACACTTATCACTTTCGCTTAGTCACTGAGATAAATCCCAACAACTAGTGTCCATCGTTTACGGCGTGGACTACCAGGGTATCTAATCCTGTTCGCTCCCCACGCTTTCGTCCATGAGCGTCAGTATATACGTAGTAGACTGCCTTCGCAATCGGTATTCTGTGTAATATCTATGCATTTCACCGCTACACTACACATTCTATCTACTTCCATATGACTCAAGTCAACCAGTATCAAAGGCAGTTCCATAGTT
+
FFFGGGGGGGGGGGGGGGGGGGGGGGGGEGGGGGGGGGGGGGGGGGGGGCFGGGGGGGGGGGGGG8FGGGGGGGGFFGGGGGGGGGGGGGGGGGGGGGGGGFGGGGGGGGGGGGGGGGFGGGGGGGGGGGGGGGGFGGGGGGGFDFGGGGGGGGGGGFGGGGGGGGGFGGGGGGGGGGDFFGDGGGGFFGGGG?BC?FFGFGFGFFFGGGFGGFFFGFFFFFEFGG?CC7FFFFFE?E8EFFFFFF?E@FFFEAAFFFF<9>9AA)6(8?1?AB*6FB7AA
@M02352:288:000000000-CKWC8:1:1101:22549:10617 2:N:0:TACGCTGC+CGTCTAAT
CAGTCTTGCGACCGTACTCCCCAGGTGGGATACTTATCACTTTCGCTTAGTCACTGAGAATTAACCCAACAACTAGTATCCATCGTTTACGGCGTGGACTACCGGGGTATCTAATCCCGTTTGCTCCCCACGCTTTCGTACATGAGCGTCAGTGTTGACCCAGGTGGCTGCCTTCGCCATCGGTATTCCTTCAGATCTCTACGCATTTCACCGCTACACTACACATTCTATCTACTTCCATATGACTCAAGTCAACCAGTATCAAAGGCAGTTCCATAGTT
+
GGGGGGGGGGGGGGGGGGGGGGGGGGGGGGGGGGGGGGGGGGGGGGGGGGGGGGGGGGGGGGGGGGGGGGGGGGGGGGGGGGGGGGGGGGGGGGGGGGGGGGGGGE7FGGCFFGGGGGGGGGGGGGGGGGGGGEGFGGG?FCFFGGGGGGGGGGGFGGGGGGGGGGGGGGGGGGGGGGGFFG8CGGGGGGGGFEACEFFGFGFG6BEGGGFGGFFFGFFEFFFF7CCGFFFFFBDAFFA<>A>)26<<?37ADF<F:,)9)6<B2<AF:?B:DFF<@B0<6
@M02352:288:000000000-CKWC8:1:1101:13668:10637 2:N:0:TACGCTGC+CGTCTAAT
CATTCTTGCGAACGTACTCCCCAGGTGGGATACTTATCACTTTCGCTTAGCCACTCAGTCCGAAGACCGAACAGCTAGTATCCATCGTTTACGGCGTGGACTACCGGGGTATCTAATCCCGTTCGCTACCCACGCTTTCGTTCATCAGCGTCAATATACTGTTAGTGATCTGCCTTCGCAATCGGTATTCTATGTAATCTCTAAGCATTTCACCGCTACACTACATATTCTAACCACTTCACAGTAATTCAAGGTCAACAGTATAAAAGGCAATTTTACAG
+
GGCFGGGGGGG7FGGGGGGGGGGGFCFFGFGGGGGGGFFGCFGEGGGGDGGGGGFGGGGGGGGGGGGGGGGDGEGFGGGGGGGGGGGGCFFCE7FGEGGECFFEGEGEE:=ACFFGGFFGCDBDGEEGGEGGG:C+8@@68DFE9FFGGG81*4DFG9CCFGGCFGGFG;BEGG4FGC<BECGGDGCGGGG:C3;?5;AFFFF7?AF>CEFCDF;D=5>3;C@ACGFGFFFFBF()(5A?<?2ABAAAFBAA),5@))*)4:<:).6<<?F03446BBFB.
@M02352:288:000000000-CKWC8:1:1101:13688:10643 2:N:0:TACGCTGC+CGTCTAAT
TAACCTTGCGGCCGTACTCCCCAGGCGGTCAACTTAGTGCGTTAGCTGCGCCACCCACGACTCAAGGTCACAGACGGCTAGTTGACATCGTTTACGGCGTGGACTACCAGGGTATCTAATCCTGTTTGCTCCCCACGCTTTCGTGCCTCAGTGTCAGTATTTGTCCAGGTAGCCGCCTTCGCCACTGATGTTCCTTCCAATCTCTTCGCATTTCACCGCTACACTGGAAATTCCACTACCCTCTACAATACTCTAGTTTGCCAGTTCAAAATGCCGTTCC
+
GGGGGGGGGGGGGGGGGGGGGGGGGGGGGGGGGGGGGGGGGGGGGGGGGGEGGGGGGGGFCCGDFFGGGGGGGGGGGGGGFEFGFGFDGGFGGGGGGGG@EGDFGGFGGGGGGFCGGGGFDGGCFGGGGGGGGGGGGCEGGGGG5EFGGGG:,25>FG;FGGGG9CB?EGGFGGD5DCDFFDGGG?FFFGGGFEFCEF+;@7:C5+;<CDEDGF?FG3901D)7:=?F0/874?)<2::<:2,47A)8A>:44))9:>42><<:?AF9<4<A).)4>6::
@M02352:288:000000000-CKWC8:1:1101:8163:10653 2:N:0:TACGCTGC+CGTCTAAT
TAACCTTGCGGCCGTACTCCCCAGGCGGTCTACTTATCGCGTTAGCTTCGCTACTCACGGCTTAAAGCCACAAACAGCTAGTAGACAGCGTTTACGGTGTGGACTACCAGGGTATCTAATCCTGTTCGCTACCCACACTTTCGCACATGAGCGTCAGTCTTTGGCCAGGGAGTCGCCTTCGCCACTGATGTTCCTCCAGATATCTACGCATTTCACCGCTACACCTGGAATTCCACTCCCCTCTCCAAGACTCTAGTCTGCCAGTTCTAAATGACCGTCC
+
EFGGGGGGGGGGGGGGGGGGGGFGGGFGGGGGGGGGGGGGGGGGGGGGGGGGGGGGGGGGGGGGGGGGGGGGGGFGGGGGGGGGGGGGGGGGGGGGGGGGGGGGGGGGGGGGGGGGGGGGGGGGGGGGGGGGGGCCGGGFGGGGGGGGGGCGGGGGCBFGGGGGGGGGGGGGGGGGGGGA4CEEGGGGFGGGGFFEFFFGFGFGFFFGGCEGFFEFGFFF>EFFCC?FFFFFFFDF9BBFFFFB??AF?18A?<:@<6/)<B7?FAA4>>B22-=>:<B>
@M02352:288:000000000-CKWC8:1:1101:21842:10659 2:N:0:TACGCTGC+CGTCTAAT
TAATCTTGCGACCGTACTCCCCAGGCGGAATGCTTAATCCGTTAGGTGTGTCACCAACAAGCATGCTTGCTGACGACTGGCATTCATCGTTTACGGTGTGGACTACCAGGGTATCTAATCCTGTTTGCTCCCCACACTTTCGTACCTCAGCGTCAGTATCGAGCCAGTGAGCCGCCTTCGCCACTGGTGTTCCTCCAAATATCTACGAATTTCACCTCTACACTTGGAATTCCACTCACCTCTCTCGAACTCAAGACTAGCAGTATTAGAGGCCGTTCCAG
+
EGGGGGGGGGGGGGEGFGGGGGGGGGCFGGGGGFGGGGGGGGGGGGGGGGGGGGGGGGGGGGGGGGGGGGGGGGGGGGGGGGGGGGGGGGGGGGGGGGGGGFGGGGGGGGGGGGGGGGGGGGGGGGGGGGGGGGGGGGGGGGGGGGGGGGGGGGGGGGGGCGFGGCGGGFFGGGGGGGGFFGEGG?FF?=EFGFFFDA8DFGFGEFFGGFFGGFEF?FEFFFFFGC@FEFFFFFF33???>?FF??BBFFFFF:)=<DF:BAADDFA<<:<:0(.9)2:B4
@M02352:288:000000000-CKWC8:1:1101:25217:10667 2:N:0:TACGCTGC+CGTCTAAT
CAATCTTGCGATCGTACTCCCCAGGTGGGACACTTATCACTTTCGCTTAGTCACTGAGATAAATCCCAACAACTAGTGTCCATCGTTTACGGCGTGGACTACCAGGGTATCTAATCCTGTTCGCTCCCCACGCTTTCGTCCATGAGCGTCAGTACATACGTAGTAGACTGCCTTCGCAATCGGTATTCTGTGTAATATCTATGCATTTCACCGCTACACTACACATTCTATCTACTTCCATATGACTCAAGTCAACCAGTATCAAAGGCAGTTCCATAGTT
+
FFGFGFGGGGGGGGGFGGGGGGGGGGG?FGGGGFGGGGGGGGG9FGGGCFGGGGGGGGGGGGGFGGGGGGGGGGGGGFGGGGGGDF8FGGCCEGFEGGGGGGGGGGG@FGDEGGGFGGGFGGGGGGGFGGGDGFGGGGGGGGG,EFGDGGGGGGGGGGGGGGGGGGCFGGGGGG5DDGDFFGGEFGGGFGGFCEAE?@FGFFAFCFFG7C:CDFFFGFB=EAEFGF3CEFFFFFFCEF@3?EFEF9.>;839CE5A:@F>A954ABFFBFB14-6)65>A:
@M02352:288:000000000-CKWC8:1:1101:7560:10696 2:N:0:TACGCTGC+CGTCTAAT
TAACCTTGCGGCCGTACTCCCCAGGCGGTCAACTTAGTGCGTTAGCTTTGAAAAACAGAACCGAGGTTCCGAGCTTCTAGTAGACATCGTTTACGGCGTGGACTACCGGGGTATCTAATCCCGTTTGCTCCCCACGCTTTCGTACATGAGCGTCAGTATTTGTCCAGGTAGCCGCCTTCGCCACTGATGTTCCTTCCAATCTCTACGCATTTCACCGCTACACTGGAAATTCCACTACCCTCTACAATACTCTAGTTTGCCAGTTCAAAATGCAGTTCCC
+
GGGGGGGGGGGGGGGGGGGGGGGEGGEGGGGGGGGGGGGGGGGGGGGGGGCGGGGGGGGGGGGGGGGGGGGGGGGGGGGGGGGGGGGGGGGGGGGGGGGGGGGGGGGGGGGEFFBEGGGFGGGGGGGGGGGGGGGGGGEGGGGGGCG7FDGGGGDGGGGGGGGGGGGDFGGGGGGGGDGFEDGGGGGGGGGGGFFA;F7:ACCG?C>GDG:FFFAFC@>B>FF=7>?CAFFFFFFFF?FFBF?<642.6?42)66F<<75<<0:426>A)5))6/6=>A<
@M02352:288:000000000-CKWC8:1:1101:7666:10705 2:N:0:TACGCTGC+CGTCTAAT
TAATCTTGCGACCGTACTCCCCAGGCGGTCTACTTAGTGCGTTAGCTGCGCCACTAAGATCTCAAGGATCCCAACGGCTAGTAGACATCGTTTACGGCGTGGACTACCAGGGTATCTAATCCTGTTTGCTCCCCACGCTTTCGCACCTCAGCGTCAGTGTCAGCCCAGACAGTCGCCTTCGCCACTGGTGTTCCTTCTAATATCTACGCATTTCACCGCTACACTAGAAATTCCACTATCCTCTGCTGCCCTCTAGTCACACAGTTTTGAAAGCAGTTCC
+
FDGGGGGGGGGGGGGGGGFGGGGGGGGGGGGGGGGGGGFGGGGGGGGGGGGGGGGGGGGGGGGGGGGFGGGGGGGGGGGGGGFGGGGFGGGGGGGGGGGGGGGGGFGGGGGGGGGGGGGGGGGGGGGGGGGGGGGGGGGGGGGGEGGGGGGGGGGGGGGGGGGGGGGGGGGGCEDGG4CFAGGGGGGGGGGGGFFFF4FGFGFGFFFGGEFGGFFFGF0(->DFDGBD9BFFFFFA9:6A:)4<B3:>?(.3::7=<>?<2>F6A<AFF6AAF<@BFBFD
@M02352:288:000000000-CKWC8:1:1101:7574:10711 2:N:0:TACGCTGC+CGTCTAAT
TAACCTTGCGGCCGTACTCCCCAGGCGGTCAACTTAGTGCGTTAGCTTTGAAAAACAGAACCGAGGTTCCGAGCTTCTAGTAGACATCGTTTACGGCGTGGACTACCGGGGTATCTAATCCCGTTTGCTCCCCACGCTTTCGTACATGAGCGTCAGTATTTGTCCAGGTAGCCGCCTTCGCCACTGATGTTCCTTCCAATCTCTACGCATTTCACCGCTACACTGGAAATTCCACTACCCTCTACAATACTCTAGTTTGCCAGTTCAAAATGCAGTTCCCA
+
GGGGGGGGGGDEGGGGGDFGGGGGFGEFGGGGGGGGGGGGGGGFGGGGGGFGGFGGGGGGGGGDCCFGGGGGGGGGGGGGGGFFGGGGGGGGFGGDGGGGGDGGGGGGDGGGGGGGDGGGGGGGGGGGGGGGGGGGGGGGGGGGGCGG7CFGGGGGGGGGGGGFGGGGFFFFGCDDGGGFFGGGGGGGFGGGGECEFFFGFGFGFFFGDGFGG?<FGEFF>?BFD4124B6=?@<A7:<6?BFBDD?A)8A?FFBFFFFAB2)84A<4:)446<=<FA)))
@M02352:288:000000000-CKWC8:1:1101:5529:10723 2:N:0:TACGCTGC+CGTCTAAT
TAACCTTGCGGCCGTACTCCCCAGGCGGTCTACTTAATGCGTTAGCTTTGAAAAACAGAACCGAGGTTCCGAGCTTCTAGTAGACATCGTTTACGGCGTGGACTACCGGGGTATCTAATCCCGTTTGCTCCCCACGCTTTCGTACATGAGCGTCAGTGTTGACCCAGGTGGCTGCCTTCGCCATCGGTATTCCTTCAGATCTCTACGCATTTCACCGCTACACCTGAAATTCTACCACCCTCTATCACACTCTAGTTTGCCAGTTCGAAATGCAGTTCCCA
+
GGFFFGGGGGGGGGGGGGGGGGGGGGGGGGGGGGGGGGGGGGGGGGGFGGGGGGGGGGGGGGGGEGGGGGGGGGDGGGGGGGGGGGGGGGGGGGGGGGGGGGGGGGGGGGGGGGGGGGGGGGGGGGGGGGGGGGGGGGGGGGGGGGGGGGFGGGGGGGGGGGGGFGGGCFFGCEGGGGGFFGGGGGGGFGGGGFFEFF=C478C7CFDGGFFGF<F=D;FFFBFG6?F>4=@?FFFFDFB46:ABA267?01<)49AAFAA2:?25???:1><A?A4<A<)
@M02352:288:000000000-CKWC8:1:1101:13628:10736 2:N:0:TACGCTGC+CGTCTAAT
TAACCTTGCGGCCGTACTCCCCAGGCGGTCTACTTAATGCGTTAGCTTTGAAAAACAGAACCGAGGTTCCGAGCTTCTAGTAGACATCGTTTACGGCGTGGACTACCGGGGTATCTAATCCCGTTTGCTCCCCACGCTTTCGTACATGAGCGTCAGTGTTGACCCAGGTGGCTGCCTTCGCCATCGGTATTCCTTCAGATCTCTACGCATTTCACCGCTACACCTGAAATTCTACCACCCTCTATCACACTCTAGTTTGCCAGTTCGAAATGCAGTTCCC
+
DFGGGGGGGGGGGGGGGGGFGGGGGGGGCGGGGGGGGGGGGGGGGGGGGGFGGCGGGGGGGGGGDEFGGGGGGGGGGGGGFFGGGGGFEGGGGGGGGGGGGFGGGGGGGGGGFFDEGGGGEGGGGGGGGGGDGFGGGGGGGGGGGGGCGFGGEGGGGGGF@@CFCFGGGGGGGGGGCFG358CEFCEG5FFGGFFE<=;7;FFGFFFG<EBGGFFFG@>BFF?7C<1>38@B=FB<7:?:BF<AFF)53:?44)-/6<9)<B?:A901:?F)62*6FD92
@M02352:288:000000000-CKWC8:1:1101:7861:10739 2:N:0:TACGCTGC+CGTCTAAT
CAATCTTGCGATCGTACTCCCCAGGTGGGACACTTATCACTTTCGCTTAGTCACTGAGATAATTCCCAACAACTAGTGTCCATCGTTTACGGCGTGGACTACCAGGGTATCTAATCCTGTTCGCTCCCCACGCTTTCGTCCATGAGCGTCAGTACATACGTAGTGGACTCCCTTCGCACTCGGTATTCTGTGTAATATCTATGCATTTCACCGCTCCACTACACATTCTATCTACTTCCATATTACTCCAGTCAACCAGTATCAAAAGCCGTTCCATAGTT
+
GFE@@FFGGC6DFGFGGGGGGGGDGGFG+BAFGGGG<,;EFGGGGDGGFFCGCFG,C,,C,B,<CF@9FCGCCE<ECFGFD<6B,:AFF?F,:FFG++:AB9,5:+B?,B,C,,,C4@CFE9++?F74@,C+>==F>+@88+=,,,6@EEC8D8===9CFG9,6,8<BF,888:C9D9*****=*;:DFED>2*+3AFFG+@+84+1BC,=*/8()4;8.6FEF>6?CC+@F=+;CEF@CE).).6))(/69@<<F@(064:4-)-),1(((,(0)9<06)
@M02352:288:000000000-CKWC8:1:1101:27844:10753 2:N:0:TACGCTGC+CGTCTAAT
TAATCTTGCGACCGTACTCCCCAGGCGGAATGCTTAATCCGTTAGGTGTGTCACCAACAAGCATGCTTGCTGACGACTGGCATTCATCGTTTACGGTGTGGACTACCAGGGTATCTAATCCTGTTTGCTCCCCACACTTTCGTACCTCAGCGTCAGTATCGAGCCAGTGAGCCGCCTTCGCCACTGGTGTTCCTCCAAATATCTACGAATTTCACCTCTACACTTGGAATTCCACTCACCTCTCTCGAACTAAAGACTAGCAGTATTAGAGTCATTTCCAG
+
FADAFEFAFG@@CEGGDFGGGCE@@FCCCFFGFGG9EDCFEFGGGG@9F@FAAFGGGGG8FGEFGGGGCFF<FEGGGGD8F8<C?,BFDFGF=FFFEFFCGCFFG<AFFGGGGGGGCEFG;ECEEDFGGF8=BEGGG8DDGGGGGDFFGEFE>EG6FADFC+>EEFGCF,EFGGG4*;D5AG=GGGFGEECGGE8>B6+:BCA@?FFG5F>@FF?B9A4A<FD=CC@CEFFF6@AF;:?B<?2())(.(80))47489=:1236<A):A>2-4-*)9<<).
@M02352:288:000000000-CKWC8:1:1101:27828:10763 2:N:0:TACGCTGC+CGTCTAAT
TAATCTTGCGACCGTACTCCCCAGGCGGAATGCTTAATCCGTTAGGTGTGTCACCAACAAGCATGCTTGCTGACGACTGGCATTCATCGTTTACGGTGTGGACTACCAGGGTATCTAATCCTGTTTGCTCCCCACACTTTCGTACCTCAGCGTCAGTATCGAGCCAGTGAGCCGCCTTCGCCACTGGTGTTCCTCCAAATATCTACGAATTTCACCTCTACACTTGGAATTCCACTCACCTCTCTCGAACTCAAGACTAGCAGTATTAGAGGCAGTTCCAG
+
@EFGGGGGGGGGEFGGGGGGGGGFGGGDFGGGGGGGGFGGGGGEGGGGGEGGGGGGGGGGGGGGGGGGFFGGGGGGGGGGGGCCFGFGGFGGGGGGFGG@GGGGGGGGGGGGGGGGGFCFGCFGFGGGGGGGGGGGGGGGGGGGGGGGGGGDGGGGDFFFEGGGDGGGFFFGGDGGGGGFEGGDGFFG67CFFEFFFFFGFCFGFF>C4C>FDFFFCFEFEC@FGGFGCFFF++7?@B:64<2(472:BFFF23)*397(2<2<<DFA).),8(<BFAA>5
@M02352:288:000000000-CKWC8:1:1101:8899:10825 2:N:0:TACGCTGC+CGTCTAAT
CATTCTTGCGAACGTACTCCCCAGGTGGGATACTTATCACTTTCGCTTAGCCACTCAGCCTTACGGCCGAACAGCTAGTATCCATCGTTTACGGCGTGGACTACCAGGGTATCTAATCCTGTTCGCTCCCCACGCTTTCGTCCATCAGCGTCAGTATATTGTTAGTGATCTGCCTTCGCAATCGGTATTCCATGTAATCTCTAAGCATTTCACCGCTACACTACATATTCTAACCACTTCACAATAACTCAAGACTAACAGTTTCAAAGGCAGTTCCACA
+
GGFGFGGGGCFGFFFFGGFGGGGGGGCFGGGGGGGGGGGGGGGGGGGGGCFGGGFGGGGGGGGGGGGGGGGGGGGGGGGFFFGGGGGGGGGGGGGGGGGGGGGGGFGGGFGGGGGFGGGGGGGFCGGFGGGGGGGFGGGGGGGGGGGFGGEGECFFGGGG9FFA9FF,@FFFGGGGGDD>BDF>DGCGGED+=4BCEFFCFGFC<FFGGGCG>F;DG5073FEAFFCFE=FCAF<ED@A<43)2<2AB<A>3?2?F28))).6<>4>A<?B01<FAFA40
@M02352:288:000000000-CKWC8:1:1101:17588:10841 2:N:0:TACGCTGC+CGTCTAAT
CAATCTTGCGATCGTACTCCCCAGGTGGGACACTTATCACTTTCGCTTAGTCACTGAGATAAATCCCAACAACTAGTGTCCATCGTTTACGGCGTGGACTACCAGGGTATCTAATCTTGTTCGCTCCCCACGCTTTCGTCTCTCAGCGTCAGTATATACGTAGTAGACTGCCTTCGCAATCGTTATTCTAAGTAATATCTATGCATTTCACCGCGACACTACTTATCCTATCTTCTTCCATATACCTCAAGTCAATAAGTACAAAAGGCAGTTTCATCTTT
+
GGAFDGGGFGCC@:FFGGGFGGGGGACFEGEDGGGGGGGGGFG9FFGFGGGGGFGGGG9<E@<FE@FD<CCEGFGGCDFE<FC,8BA?F?:C@4FF7+BFCEFFFFE<EFFGBA9C,9AF>4?F7<+4@ED7F@FF,8DE,=DFADEC=@C>GEG==F=,>:,@CACDEFG,@CC7<**<AF,1@FC;D7,=C41><EACB@E86=A@GGF77)(//)633/137;)3);+;7+9E9<9)..7?77)7().19)61))*.)))6),(-(.4()-067)))6
@M02352:288:000000000-CKWC8:1:1101:11726:10858 2:N:0:TACGCTGC+CGTCTAAT
CATTCTTGCGAACGTACTCCCCAGGTGGGATACTTATCACTTTCGCTTAGCCACTCAGCCTTACGGCCGAACAGCTAGTATCCATCGTTTACGGCGTGGACTACCAGGGTATCTAATCCTGTTCGCTCCCCACGCTTTCGTCCATCAGCGTCAGTATATTGTTAGTGATCTGCCTTCGCAATCGGTATTCCATGTAATCTCTAAGCATTTCACCGCTACACTACATATTCTAACCACTTCACAATAACTCAAGACTAACAGTTTCAAAGGCAGTTCCACAG
+
GGGGGGGGGGGGGGGGGGGGGGFGGGGGGGGGGGGGGGGGGGGGGGGGGGGGGGGGGGGGGGGGGGGGGGGGGGGGGGGGGGGGGGGGGGGGGGGGGGGGGGGGGGGGGFGGGGGGGGGGGGGGGGGGGGGGGGGGGGGGGGGGGGGGGGGGGGGCGFGGGGGGGGGGGGGGGGGGGGGFEGGGGGGGGGGGGFFFFFFGFGFFEFFGGGFGGFFDGFFFFFFFGGFGCFFFFFFFFFFFFFFFFFFFDFFFFF78A?@DFFFFBD254??B?FFBFFA0,
@M02352:288:000000000-CKWC8:1:1101:17601:10860 2:N:0:TACGCTGC+CGTCTAAT
CAATCTTGCGATCGTACTCCCCAGGTGGGACACTTATCACTTTCGCTTAGTCACTGAGATAAATCCCAACAACTAGTGTCCATCGTTTACGGCGTGGACTACCAGGGTATCTAATCCTGTTCGCTCCCCACGCTTTCGTCCCTCAGCGTCAGTATATACGTAGTAGACTGCCTTCGCAATCGGTATTCTAAGTAATATCTATGCATTTCACCGCTACACTACTTATTCTATCTACTTCCATATAACTCAAGTCAATCAGTATCAAAGGCAGTTCCATCGTT
+
GGGGGGGGGGGGGGGGGGGGGGGGGGDFGGGGGGGGGGGGGGGGGGGGGGFGGGGGGGGGGGGGGGGGGGGGGGGGGGGGGGGGGGGGGGGGGGGGGGGGGGGGGGGGGGGGGGGGGGGGGGGGFGGGGGGGEFGGGGGGGGGGGGGGGGGGGGGGGGGGGGGGGGGGGGGGGGGGGGGFFGGGGGGGGEGGGFFFCFFGFGFGFFFGGGFGGFFFGFFFFFFFGGEGFAA8AFEFC?EEEFFFEEFFFFFFFFCFC;;C??EFFFBBF<?F><FAF<:??
@M02352:288:000000000-CKWC8:1:1101:26203:10864 2:N:0:TACGCTGC+CGTCTAAT
TAATCTTGCGACCGTACTCCCCAGGCGGAATGCTTAATCCGTTAGGTGTGACACCAACAAGCATGCTTGCTGACGTCTGGCATTCATCGTTTACGGTGTGGACTACCAGGGTATCTAATCCTGTTTGCTCCCCACACTTTCGCACCTCAGCGTCAGTATCGAGCCAGTGAGCCGCCTTCGCCACTGGTGTTCCTCCGAATATCTACGAATTTCACCTCTACACTCGGAATTCCACTCACCTCTCTCGAACTCAAGACCAGGAGTTTATAAGGCAGTTCCAG
+
9FGGGGGGGGGEECFFGGGGGGGGGGEEGGGGGGGGGGGFGGG7FGGGGGGGGGGCGGGGGGFFF8EGCGGGFGEFGGGGGGGGGGGGFDGGGGGGFG=FGFC?ECA,BFGGGGGGG9EGGGFFDF8EFGFFGGGGGFDGEGDE>E8DCDCGCEEEEEFAGGGGGGFFC:FGD>DC*;CFFGGGG?F?EECFG?8>@FBCF7AGFFA3;FFGGF?FCF3ECF@2CD1>1)9=??A4<??B8????F?F(((6)4>4::F133(.8>DFDF<<0282FAFF<
@M02352:288:000000000-CKWC8:1:1101:28879:10869 2:N:0:TACGCTGC+CGTCTAAT
TAATCTTGCGACCGTACTCCCCAGGCGGAATGCTTAATCCGTTAGGTGTGTCACCGAACAGTATACTGCCCGACGACTGGCATTCATCGTTTACGGTGTGGACTACCAGGGTATCTAATCCTGTTTGCTCCCCACACTTTCGTACCTCAGCGTCAGTATCGAGCCAGTGAGCCGCCTTCGCCACTGGTGTTCCTCCAAATATCTACGAATTTCACCTCTACACTTGGAATTCCACTCACCTCTCTCTAACTCCAGACCAGGAGTTTTTAAGGCAGTTCCAG
+
FGGGGGGGGDGGGCFDDFGFGEFDGFGGGGGGFFGFCFFC:C@FGFGGEGFFAFGGGGGGGGFGF<FF,=FFGFGGEGGCG@FGFFFGGGGGGEC:FFGCE<FG=GCE8BCF=,CD==FF9FCGGGGGGE8CF8FGEDFGG>:8:CCDE,,+>C**@,@@*<*BEC@FGA9D8E><DGF4BGGGF??<CC8+:<A;1/;:AFFGCFFGFGFGCAEAC;@8>8@FGF?C<=F?69))44>18??:<)).6AFA)80*(,7:(4-8<>)(4)-5::)48)5).
@M02352:288:000000000-CKWC8:1:1101:28862:10873 2:N:0:TACGCTGC+CGTCTAAT
TAATCTTGCGACCGTACTCCCCAGGCGGAATGCTTAATCCGTTAGGTGTGTCACCGAACAGTATACTGCCCGACGACTGGCATTCATCGTTTACGGTGTGGACTACCAGGGTATCTAATCCTGTTTGCTCCCCACACTTTCGTACCTCAGCGTCAGTATCGAGCCAGTGAGCCGCCTTCGCCACTGGTGTTCCTCCAAATATCTACGAATTTCACCTCTACACTTGGAATTCCACTCACCTCTCTCGAACTCAAGACCAGGAGTTTATAAGGCAGTTCCAG
+
GFGFFGGCFGGGGDGGEFGFGEGGGGGGGGGGGGGGGCEFGGGGGGGGGGGGGGGGGGGGGGGGGGGGGGGGGGGGGGDCGGGGFGGGDGGGGGGGGGGGGGGFFCFGGGGGGGFGGDGFGAFFGGGGGGGFGDGGGFGGGGGGGECCGFGGGGGGF@9CEG7CCCGFGGGDE5DDGGFFB<?EFCGGGGGGFFF@@)8CFGFC<F:CFE>CGFFFGFF8EF3*:C:GA=F6@B>91?:?<6?FFFF:???FAF<FF?::(468?>>>A46.((.:*<<>4
@M02352:288:000000000-CKWC8:1:1101:24629:10911 2:N:0:TACGCTGC+CGTCTAAT
CATTCTTGCGAACGTACTCCCCAGGTGGGTCACTTATCACTTTCGCTTAGCCACTCAGACCGAAGTCCAAACAGCTAGTGACCATCGTTTACGGCGTGGACTACCAGGGTATCTAATCCTGTTCGCTCCCCACGCTTTCGTCCATCAGTGTCAGTATATTATTAGTAATCTGCCTTCGCAATTGGTATTCTATGTAATATCTATGCATTTCACCGCTCCACTACATATTCTAACTACTTCATAATAACTCAAGATAACCAGTAACAAAGGCAATTCTACAG
+
FAFFFFG<9FECCFFFDGGGGGCFFFFGGGFEFGGAFGGGGGGGEGGG@FFCFGEGGGGGGCEFGGG,<C<C<EDGCFCG9<CEGGEFF7CFFDECFFG:FGGFFGGG+8EACFGFGDGGGFGDCFB=C@E8CGFFEC9>DE+:E>9+EBAFGGG:FGFGGGFEFGGGG,@F,A57CDC>>DC?>GFGGGGCFCFFFFFGF7BCEA8CF,=C@FF5:)(53AEFCFFGEF+AAF><4)9CFFFE5)9@9@AEE3;FFEF?FA2)6)51348<6(*)*6<A)
@M02352:288:000000000-CKWC8:1:1101:2119:10914 2:N:0:TACGCTGC+CGTCTAAT
CAATCTTGCGATCGTACTCCCCAGGTGGGACACTTATCACTTTCGCTTAGTCACTGAGATAAATCCCAACAACTAGTGTCCATCGTTTACGGCGTGGACTACCAGGGTATCTAATCCTGTTCGCTCCCCACGCTTTCGTCCATGAGCGTCAGTACATACGTAGTAGACTGCCTTCGCAATCGGTATTCTGTGTAATATCTATGCATTTCACCGCTACACTACACATTCTATCTACTTCCATATGACTCAAGTCAACCAGTATCAAAGGCAGTTCCATAGTT
+
G<EFFGGGGGGCEFGGGGGGGGGGGGGGGGGGGGGGGGGGGGGGGGGGGGGGGGGGGGGGGGGFG8FGGGGGGGGGGGGGGGGFGGGGGGGDGGFGGEGGGGGGGCEG@FGGGGGAFGFGCG@@7FE+>8EGE=7FFGGGGECGGGGGGGGGGGGGG9FF9FGEFDAFGGGGGGFG>DD@5DCEGGGGGFG9FFFE66@FFGFCEFAFDEFFDEFEGA:<;F8FFGEGECFFFFEFECEFFCECEC?EF;<?>?)28<A><4))6)6(.3(4<<FFF4:BA
@M02352:288:000000000-CKWC8:1:1101:2130:10929 2:N:0:TACGCTGC+CGTCTAAT
CAATCTTGCGATCGTACTCCCCAGGTGGGACACTTATCACTTTCGCTTAGTCACTGAGATAAATCCCAACAACTAGTGTCAATCGTTTACGGCGTGGACTACCAGGGTATCTAATCCTGTTCGCTCCCCACGCTTTCGTCCATGAGCGTCAGTACATACGTAGTAGACTGCCTTCGCAATCGGTATTCTGTGTAATATCTATGCATTTCACCGCTACACTACACATTCTATCTACTTCCATATTACTCAAGTCAACCAGTATCAAAGGAAGTTCCATAGTT
+
EFG9@FFGGDC-CCFCGFGGCFGEGGGGGGGGGGGGGGGGFGGGGGGGGGGGGGGGGFGGGFFGGGGFGCFGGFGFFGGG,FFAFG8@B?FC:=FGGGGGGFGAF7:?8FFGGGE,@EAFEGE:F,+@=8CFG7FEGEFC>=CEG8DGGEGGFFCGC9,8;FCB;@ACF36>,@*<C5>>FFG*?FGGGG7++21<49++==9>CF8:CG+085@ECFBFFFF;46577C7:@FE5;C=;?E)).9C3;;@EEEFF6;4;AAFF4<)(((,54494F4:<:
@M02352:288:000000000-CKWC8:1:1101:17316:10940 2:N:0:TACGCTGC+CGTCTAAT
TAATCTTGCGACCGTACTCCCCAGGCGGTCTACTTAACGCGTTAGCTCCGAAAGCCACGGCTCAAGGCCACAACCTCCAAGTAGACATCGTTTACGGCGTGGACTACCAGGGTATCTAATCCTGTTTGCTCCCCACGCTTTCGCACCTCAGTGTCAGTATCAGTCCAGGTAGTCGCCTTCGCCCCTGGTGTTCCTTCCTATATCTACGCATTTCACCGCTACACAGGAAATTCCACTACCCTCTACCGTCACCTAGTTCAGCAGTATCAGGTTCAGTTCC
+
GGFGFGGGFGGGEGFGGFGGGGGGGGDG@FFGGGGGGGGGGGGGDGGGGGGGGEGGGGGGGGDGGGGGG@FGGGGFFGFGGGG9ADFGGCGGGGGGGGGGFGGFGGGGFFGEEFFGFGGGGGFFGGGFGGGEFGGD7CCCGA>E5EEC96><DFG,<EA;DFCFGGE6DFBFFGGGDDGF)?8*:C5@FFFGGCC<AFFGF>FGEFFGGGEDF?)@?)41;F27*9<4(67BFFFF<>BF?)4?2AA;F0((...1-49:):2(52.)))).,)*5/4>4
@M02352:288:000000000-CKWC8:1:1101:17298:10943 2:N:0:TACGCTGC+CGTCTAAT
TAATCTTGCGACCGTACTCCCCAGGCGGTCTACTTAACGCGTTAGCTCCGAAAGCCACGGCTCAAGGCCACAACCTCCAAGTAGACATCGTTTACGGCGTGGACTACCAGGGTATCTAATCCTGTTTGCTCCCCACGCTTTCGCACCTCAGTGTCAGTATCAGTCCAGGTAGTCGCCTTCGCCACTGGTGTTCCTTCCTATATCTACGCATTTCACCGCTCCACCGGAAATTCCACTACCCTCTACCGTACTCTAGTTCTACAGTATCCGTTGCACTTCC
+
GA<<FFGEGGCCEGGGEGGGGGC@EFEGEGGGFGGAEGGGGGGGGGGGGGGCFCFFGGGGGGGGGGGGF@EFGGGC=FFGGGGGGGGGGGGGGGG7:=FFGG7FFDGC,D@@<D:EF,,@,EB<FGG8;>F,@FGGEGGGGFCG5BE>CBFGD@FC?F9D@<FBFG98FGGCGGDDGGGFFGGGGGD6CCCDCCFC>86::+AGEFFCDEFGGFAFDE>F(<:F4993()9*6B2494:?0<:BDA4228<FFF2B>46)).).6).4)4,.(2*)*.48
@M02352:288:000000000-CKWC8:1:1101:22773:10943 2:N:0:TACGCTGC+CGTCTAAT
CAATCTTGCGATCGTACTCCCCAGGTGGGACACTTATCACTTTCGCTTAGTCACTGAGATAAATCCCAACAACTAGTGTCCATCGTTTACGGCGTGGACTACCAGGGTATCTAATCCTGTTCGCTCCCCACGCTTTCGTCCATGAGCGTCAGTACATACGTAGTAGACTGCCTTCGCAATCGGTATTCTAAGTAATATCTATGCATTTCACCGCTACACTACTTATTCTATCTACTTCCGTATAACTCAAGTCAACCAGTATCAAAGGCAGTTCCATAGTT
+
GGGGFFGGGGGFFGGGGGGGGGGGFGGGGGGGGGGGGGGGGGGGGGGG@FGGGGGGGGGGGGDGGFGGGGGGGGGFFGGGGFGGEGGGGGG7FEGGGGGGFFFGGGGGGGGGGGGGGGGGGGDGGCFGGGGEFC7FGGGGGGFGGFGGGGGGFGGGGGFEGGGGGCCDFGGFGGGGG57>>CE:CCFGGG<CDCAEA+==C7FFEFFGGGA8CB28E==C@F>F::CFFFF+A@EFFFF0)28;?EEFEF@?CEEF@FFBFADAD4<?<71:AF89F)5:5
@M02352:288:000000000-CKWC8:1:1101:7298:10959 2:N:0:TACGCTGC+CGTCTAAT
TAACCTTGCGGCCGTACTCCCCAGGCGGTCAACTTAGTGCGTTAGCTGCGCCACCCACGACTCAAGGTCACAGACGGCTAGTTGACATCGTTTACGGCGTGGACTACCAGGGTATCTAATCCTGTTTGCTCCCCACGCTTTCGTGCCTCAGTGTCAGTATTTGTCCAGGTAGCCGCCTTCGCCACTGATGTTCCTTCCAATCTCTACGCATTTCACCGCTACACTGGAAATTCCACTACCCTCTACAATACTCTAGTTTGCCAGTTCAAAATGCAGTTCC
+
GGGFGGGGGGGGGGGGGGGGGGGGGGGGGGGGGGGGGGCFGGGGGGGGGCGGGGGGGGGGGGG8FFGFGDGGEGGGGGGGGGGFGGGGGGGGGGGGGGGGGGCGGGGGGGGGGGGGGGDEDGGGGGGGGGGGGGGGGGEGGGGGGGGGG8EGGGGGGGGGFGGGGGGGFGE?EFGGGGCF;DG=<6CCEGGGGFFFFFF7AGFCFFF3D=DDGF<FGFFBBE2?>FBG2?FFFFAA>BFFFF<7)6<2<B:<BAF?AFFF9<A)4><9<F<7<>=)@AA>
@M02352:288:000000000-CKWC8:1:1101:19091:10968 2:N:0:TACGCTGC+CGTCTAAT
TAACCTTGCGGCCGTACTCCCCAGGCGGTCAACTTAGTGCGTTAGCTGCGCCACCCACGACTCAAGGTCACAGACGGCTAGTTGACATCGTTTACGGCGTGGACTACCAGGGTATCTAATCCTGTTTGCTCCCCACGCTTTCGTGCCTCAGTGTCAGTATTTGTCCAGGTAGCCGCCTTCGCCACTGATGTTCCTTCCAATCTCTACGCATTTCACCGCTACACTGGAAATTCCACTACCCTCTACAATACTCTAGTTTGCCAGTTCAAAATGCAGTTCC
+
FFFGGGGGGGGGGGGGGGGGGGGGGGGGCFGFGGGGGGGGGGGGGGGGGGGGGGGGGGCGGGGGGGGGGGGGGGGGGGGGGGGGGGGGGGFGGGGGGDGGGGGGGGDFGGGGFGGGGGGGGGGGGGGGGGGGGGGGGGGGGGGGGGGGGGGGCGEGGGGGGGGGDGGGGGGGGFGGGGGFFGGGGFGGGGGGFEFFFFFCAD8>CAFGG=:DGFCFFFF>FF24:D?G>BFBFF2<>>78:8??AD)5<2:2)6<44<@AA<<BFFAFFF><34F2*66:
@M02352:288:000000000-CKWC8:1:1101:5755:10990 2:N:0:TACGCTGC+CGTCTAAT
CAATCTTGCGATCGTACTCCCCAGGTGGGACACTTATCACTTTCGCTTAGTCACTGAGATAAATCCCAACAACTAGTGTCCATCGTTTACGGCGTGGACTACCAGGGTATCTAATCCTGTTCGCTCCCCACGCTTTCGTCCATGAGCGTCAGTACATACGTAGTAGACTGCCTTCGCAATCGGTATTCTGTGTAATATCTATGCATTTCACCGCTACACTACACATTCTATCTACTTCCATATGACTCAAGTCAACCAGTATCAAAGGCAGTTCCATAGTT
+
GGGFFGGGGGGGGGGGGGGGGGGGGGGGGGGGGGGGGGGGGGGGGGGGGGGGGGGGGGGGGGGGGGGGGGGGGGGGGGGGGGGGGGGGGGGEGGGGGGGGGGGGGGGGGGGGGGGGFGGGGGGGGGGGEFGEGGGGGGGGGGGGGGGGGGGGGGGGGGGGGGGGGGGGGGGGGGGGGGGFFGDGGGGGGGGGGFFEEFFGFGFGFFFGGGFGGFFFGFFFFFFFGGFGFFFFFFFFFFAFECFEE<?EFFFCEEEF;@)6:<<B2>A722?<4>F<F>>DA
@M02352:288:000000000-CKWC8:1:1101:24200:11019 2:N:0:TACGCTGC+CGTCTAAT
TAACCTTGCGGCCGTACTCCCCAGGCGGTCTACTTATCGCGTTAGCTTCGCTACTCACGGATTAAATCCACAAACAGCTAGTAGACAGCGTTTACGGTGTGGACTACCAGGGTATCTAATCCTGTTCGCTACCCACACTTTCGCACATGAGCGTCAGTTACTGACCAGGGAGTCGCCTTCGCCACTGATGTTCCTCCAGATATCTACGCATTTCACCGCTACACCTGGAATTCCACTCCCCTCTCCAAACCTCTAGCCTGCCAGTTCTAAATGCAATTCC
+
FGGGGGGGGGGGGGGGGGGGGGGGGGGGGGGGGGGGGGGGGGGGGGGGGGGGGGCGFGGGGGGGGGGGGGGGGGGGGGGGFGGGGGGGGGGGGGGGGGGGGGGGGGGGGGGGGGGGGGGGGGGDGGGGGGGGGGGGGGGGGGGGGGGGGGGGGGGGGGGCFGGGGGGGGGGGBFGGGGGFFGGGGGGGGGGGGFFFFFF7ACFGCFFC55=DGFFFGEFBFFFFGFB<7:?4@6444:?FF73(,4ABA(8?B?2*4:F:0:>BDAFA>B2:<AF<F3<A
@M02352:288:000000000-CKWC8:1:1101:2473:11038 2:N:0:TACGCTGC+CGTCTAAT
CATTCTTGCGAACGTACTCCCCAGGTGGGTCACTTATCACTTTCGCTTAGCCACTCAAACCGAAGTTCGAACAGCTAGTGACCATCGTTTACGGCGTGGACTACCAGGGTATCTAATCCTGTTCGCTCCCCACGCTTTCGTCCATCAGTGTCAGTATATTTTTAGTAATCTGCCTTCGCAATTGGTATTCTATGTAATATCTATGCATTTCACCGCTACACTACATATTCTAACTACTTCATAATAACTCAAGACAACCAGTATCAAAGGCAATTCTACAT
+
GGFEGEGCFFF@CFGGFGGGGGGGGGGFEGGGFGGGFF@FEFGGGGGGGGGGGF@<FCEGGG7@FFGGGGGGGGGGCFGF9FFADEEFDGGGGGGGEGEGF@FGFGGGEFGGFGGFGCEFGFGGGD+@E=EF@@F7ECAEBEEE>EC?FGFGGFGGG3@C3@CEFFGGFFFFGGGF7**99DEFFGGFDFGG9AE?EFFCFCFDCFFGC=CFFF2B:45.:+46<F<C?687AA<EE<9?CCF?CE53>E<43=@A@?DB<A)).692)4<?BFF9FFF9)
@M02352:288:000000000-CKWC8:1:1101:10132:11045 2:N:0:TACGCTGC+CGTCTAAT
CAATCTTGCGATCGTACTCCCCAGGTGGGACACTTATCACTTTCGCTTAGTCACTGAGATAAATCCCAACAACTAGTGTCCATCGTTTACGGCGTGGACTACCAGGGTATCTAATCCTGTTCGCTCCCCACGCTTTCGTCCATGAGCGTCAGTACATACGTAGTAGACTGCCTTCGCAATCGGTATTCTGTGTAATATCTATGCATTTCACCGCTACACTACACATTCTATCTACTTCCATATGACTCAAGTCAACCAGTATCAAAGGCAGTTCCATAGTT
+
GGGGGGGGGGGGGGGGGGGGGGGGGGGGGGGGGGGGGGGGGGGGGGGGGGGGGGGGGGGGGGGGGGGGGGGGGGGGGGGGGGGGGGGGGGGGGGGGGDGFGGGGGGGGGGGGGGGGGGGGGGGGGGGGGGGGGGGGGGGGGGGGEGGGGGGGGGGGGGGGGGGGGGGGGFGGGGGGGGGFFGGGGGGGGGGGGFFFFFFGFGFGFFFGGGFGGFFFGFFFFFEFGGFGFFFFFFCEFEFFFFFFFFFFFF@EEFFF@FFF<2<>A248????A>FAFDBFA
@M02352:288:000000000-CKWC8:1:1101:8037:11046 2:N:0:TACGCTGC+CGTCTAAT
TAATCTTGCGACCGTACTCCCCAGGCGGAATGCTTAATCCGTTAGGTGTGACACCAACAAGCATGCTTGCTGACGTCTGGCATTCATCGTTTACGGCGTGGACTACCGGGGTATCTAATCCCGTTTGCTCCCCACGCTTTCGTACATGAGCGTCAGTTATTGTCCAGGTGGCCGCCTTCGCCACTGGTATTCCTTCAGATCTCTACGCATTTCACCGCTACACTGGAAATTCCACTACCCTCTACAATACTCTAGTTTGCCAGTTCAAAATGCAGTTCCC
+
GGGGGGGGGGGGGGGGGGGGGGGGGFGGGGGGGGGGGGGGGGGGGGGGGGGGGGGGGGGGGGGGGGGGFFFGGGGGGFFGGGGGGGGGGGGGGGGGGGGGGGGGGGGGGGGGGGGCFFGGGGGGGGGGGGGGGGGGGGGFGGGGGGGGFGGGGGGGGGGGGGGGGGGGGGFGGGGGGGGFEGGGGFFGFGGGGFFFF67FFGFGFFFGDEEFGFFFGEFFFFFFFFFGFFFFBF>A>BFF?BFFAA<D<B<?A>67:<*<>AFFAFFD>)539>/<?BBF
@M02352:288:000000000-CKWC8:1:1101:5100:11067 2:N:0:TACGCTGC+CGTCTAAT
TACACTTGCGTGCGTACTCCCCAGGCGGTCAACTTAATGCGTTAGCTGCGGCACAGAACCTCAAGGACCCCACACCTAGTTGACATCGTTTACGCCGTGGACTACCGCGGTATCTAATCCCCTTCTCTACCCCCGCCCTCGCACCCCAGCGTCCGTATTGGCCCAGTAAGCTGCCTTCGCCACCGATATTTCTTCCAATCTTTACGCATTTCACTGCTACACTGGAAATACCTCTTTCCCCTACCATACTCAAGATTTCCAGTTTCAAATGATGTTCCTAT
+
DGFGFGGGGGG;CCFGGGGFGGGGGGGGFE@FGGGG@@FGGGGGCFFFGE+@BF<,CC,=,B,E,,9,C?,BBFFGF<EEC,@=EFFE=<F45C+@FFF74,54<FD++@C+A?A;9==,@+8D<,EFD,>F+CCD+*@,@CEGC*CC*,;C:*/=:8,,?:?**<<9EC+5?FFC:C5=:/*=)/*:C?+224*6)96*1*0*-)777:6**/)*</).4F)*0*.>A*09*1,.))6.1(-(,4)4:A>)3).9<-7:446)-5)))))-).*)1).))
@M02352:288:000000000-CKWC8:1:1101:19385:11074 2:N:0:TACGCTGC+CGTCTAAT
TAATCTTGCGACCGTACTCCCCAGGCGGAATGCTTAATCCGTTAGGTGTGTCACCAACAAGCATGCTTGCTGACGACTGGCATTCATCGTTTACGGTGTGGACTACCAGGGTATCTAATCCTGTTTGCTCCCCACACTTTCGTACCTCAGCGTCAGTATCGAGCCAGTGAGCCGCCTTCGCCACTGGTGTTCCTCCAAATATCTACGAATTTCACCTCTACACTTGGAATTCCACTCACCTCTCTCGAACTCAAGACTAGCAGTATTAAAGGCAGTTCCAG
+
GGGGGGGGGGGGGGGGGGGGGGGGGGGGGGGGGGGGGGGGGGGGGGGGGGGGGGGGGGGGGGGGGGGGGGGGGGGGGGGFGGGGGGGGGGGGGGGGGGGGGFGGGGGGGGGGGGGGGGGGGGGGGGGGGGGGGGGGGGGGGGGGGGGGGGGGGGGGGGGGGGGGGGGGGGGGGGGGGGGFFGEGGGGGFGECDCFFFA+CFGFGFFFGFGFGGFFFGF@AEFFFGGFGFFFFFFA?@BFB<??BFFF?BFFF>:7??<?B?A4AFFA9A4>>:75:FB<4.
@M02352:288:000000000-CKWC8:1:1101:26704:11084 2:N:0:TACGCTGC+CGTCTAAT
CAATCTTGCGATCGTACTCCCCAGGTGGGACACTTATCACTTTCGCTTAGTCACTGAGATAAATCCCAACAACTAGTGTCCATCGTTTACGGCGTGGACTACCAGGGTATCTAATCCTGTTCGCTCCCCACGCTTTCGTCCATGAGCGTCAGTACATACGTAGTAGACTGCCTTCGCAATCGGTATTCTGTGTAATATCTATGCATTTCACCGCTACACTACACATTCTATCTACTTCCATATGACTCAAGTCAACCAGTATCAAAGGCAGTTCCATAGTT
+
FFFFGGGGGGGGFFFGGGGGGGGDGGFGGGGFGGGGGGGGGGGGGGGGGFGGGGGGG86FGFGGGGGGGGGGGGGEEFGGGGGGGGGGGGGECFGGDDGGGGCG8CCEGGGGGGFCCAFGGGGECEGFEGGGEEGGGGGGGGGGFFFDGGGGGGGGGGGGGGGEC<FGGFGGFGFG5DGFFGGGGGGGGGGGGFEACFFFCGFGFFFDDFA?DA@BCF@C4=;F4D?DCFFFFFC5?C@CFCCCECCE@E).;EFFDFFF2)6<9>AF(.1.:<8)94)6<
@M02352:288:000000000-CKWC8:1:1101:22828:11114 2:N:0:TACGCTGC+CGTCTAAT
TAATCTTGCGACCGTACTCCCCAGGCGGAATGCTTAATCCGTTAGGTGTGTCACCAACAAGCATGCTTGCTGACGACTGGCATTCATCGTTTACGGTGTGGACTACCAGGGTATCTAATCCTGTTTGCTCCCCACACTTTCGTACCTCAGCGTCAGTATCGAGCCAGTGAGCCGCCTCGCCACTTGTGTTCCTCCAAATATCTACGAATTTCACCTCTACACTTTGAATTCCCCCCACCTCCCTCGAACTTCAGACTAGCAGTATTAGGAGCAGTTCCAGG
+
FGGGGGGGGGGGGGGGGGGGGGGGGGGGGGGGGGGGGFGGGGGGGGGGGGGGGGGGGGGGGGGGGGGGGGGGGGGGGGGGGGGGGGGGGGFGGGGGGGGGGGGGGGGGGGGGGGGFG,??=FFGGGGGGGGGGGGGGGGGGGGGGGGGGGGGGGGGGGGGGGGGGGGGGGGGGGGGG*/9?*4,+<=<0C1C+18:@FBCF++178>F<FF+++7*=67;<F9F*?CG?F+6*)(((-8(((((.,(42()-.)./,)).5)-)-6))))4(3(*./64).
@M02352:288:000000000-CKWC8:1:1101:18142:11131 2:N:0:TACGCTGC+CGTCTAAT
TAACCTTGCGGCCGTACTCCCCAGGCGGTCAACTTAGTGCGTTAGCTGCGCCACCCACGACTCAAGGTCACAGACGGCTAGTTGACATCGTTTACGGCGTGGACTACCAGGGTATCTAATCCTGTTTGCTCCCCACGCTTTCGTGCCTCAGTGTCAGTATTTGTCCAGGTAGCCGCCTTCGCCACTGATGTTCCTTCCAATCTCTACGCATTTCACCGCTACACTGGAAATTCCACTACCCTCTACAATACTCTAGTTTGCCAGTTCAAAATGCAGTTCC
+
FFGGGGGGGGGGGGGGGGGGGGGGGGGGGGGGGGGGGGGGGGGGGGGGGGGGGGGGGGGGGGGGGGGGGGGGGGGGGGGGGGGGGGGCFGGGGGGGGGGGGGGGGGGGGGGGGGGGGGGGGGGGGGGFGGFGGGGGGGGGGGGGGGFFGGFGGGGGGGGGGGGGGGGGGGGGGGGGGGGFFGGGGGGGGGGGGFFFEFFGFGFGFFFGGGBGGFCFGFBF9DBFGGFG?4BFFFF>AF?FFF?FFFA?BAFFFA46:AFA>A44:AA>A)4<>A=29<B9
@M02352:288:000000000-CKWC8:1:1101:20055:11133 2:N:0:TACGCTGC+CGTCTAAT
CAATCTTGCGATCGTACTCCCCAGGTGGGACACTTATCACTTTCGCTTAGTCACTGAGATAAATCCCAACAACTAGTGTCCATCGTTTACGGCGTGGACTACCAGGGTATCTAATCCTGTTCGCTCCCCACGCTTTCGTCCATGAGCGTCAGTACATACGTAGTAGACTGCCTTCGCAATCGGTATTCTGTGTAATATCTATGCATTTCACCGCTACACTACACATTCTATCTACTTCCATATGACTCAAGTCAACCAGTATCAAAGGCAGTTCCATAGTT
+
FGGGGGGGGGGCFGFGGGGGGGGGGGFGGGGGGGGGGGGGGGGGGGGGGGGGGGGGGGGGGGGGGGGGGGGGGGGGGGGGGGGGGGGGGGGFGGGGGGGGGGGGGDGGGGGGGGGGGGGGGGGGGGGGGGGGGGGGGGGGGGGGGGFGGGGGGGGGGGGFGFGGGGGFGFGGGGGGGGGFF>CEFFGGGGGGGFFECAFGFGFGFFFGGGFGGE@EG=@FFFFFGGFGFFFFFACEEFFCEEFFFFFFFE<<C??FDBF<464>A<B<?FFFFFFFF2?>A
@M02352:288:000000000-CKWC8:1:1101:3643:11151 2:N:0:TACGCTGC+CGTCTAAT
TAACCTTGCGGCCGTACTCCCCAGGCGGTCTACTTAATGCGTTAGCTTTGAAAAACAGAACCGAGGTTCCGAGCTTCTAGTAGACATCGTTTACGGCGTGGACTACCGGGGTATCTAATCCCGTTTGCTCCCCACGCTTTCGTACATGAGCGTCAGTGTTGACCCAGGTGGCTGCCTTCGCCATCGGTCTTCCTTCAGATCTCTACGCATTTCACCGCTACACCTGAAATTCTACCACCCTCTATCACACTCTAGTTTGCCAGTTCGAAATGCAGTTCCC
+
FFGGGGGGGGGGGGGGGGGGGEF7DFF>FGGGGGGFGGGCFGGGGGFGGGEEGG8FGGCFGGGGGGGGGFF:=FGGGGGGGFGGGGGGGGGG@DEGEGGGGCFGGGGEEGGFGGGGGG<,DFGGGGGGGGGGGGE7ECEFFGGGGGFDFGFG5CEGFDFGCGFDFFGGGG5ECCDGGGGFFGEEGGGE*:CGGFAAFF6:A:AFFFFDDDBGGFFF=D;>BF?FGG?F<FFFF6A9?F<6::?AFAFFFB04AAF?<BF<DAB?)42?08(4:AFAFBFB
@M02352:288:000000000-CKWC8:1:1101:4916:11151 2:N:0:TACGCTGC+CGTCTAAT
CATTCTTGCGAACGTACTCCCCAGGTGGGTCACTTATCACTTTCGCTTAGCCACTCAAACCGAAGTTCGAACAGCTAGTGACCATCGTTTACGGCGTGGACTACCAGGGTATCTAATCCTGTTCGCTCCCCACGCTTTCGTCCATCAGTGTCAGTATATTATTAGTAATCTGCCTTCGCAATTGGTATTCTATGTAATATCTATGCATTTCACCGCTACACTACATATTCTAACTACTTCATAATAACTCAAGACAACCAGTATCAAAGGCAATTCTACCG
+
FGGGGGGGGGGEGGFGGGGGGGGGGGCFEGFFFGGGGGGGGGGGGFGGGGGGGGGGFGGGGGG7CGGGGGGGGGGDGFGGGGGGGGGGGGGGD>FGGGGDGGGGFGGGGGGGCGGGGGAFFGFFC::DEGEGGGGGGGFEGDGGGG8;=CGGGCGFG9AFGGFD;FGGD9DCFGGGGGG>DCG6>E2DGGG@EAFCEFFGCGFGFFCGGGACCFFEGEBBDF;ACF5FECFA=F>CFFC?CCCEC6CEE3A;@31=;0:??FBA>4:4:(87?FF<=6<)-
@M02352:288:000000000-CKWC8:1:1101:16280:11156 2:N:0:TACGCTGC+CGTCTAAT
TAATCTTGCGACCGTACTCCCCAGGCGGTCTACTTATCACGTTAGCTGCGCCACTAAAGGATCAAGTCCTCCAACGGCTAGTAGACATCGTTTACGGCGTGGACTACCAGGGTGTCTAATCCTGTTTGCTCCCCACGCTTTCGCACCTCAGTGTCAGTATCGAGCCAGTCAGTCGCCTTCGCCACTGGTGTTCCTTCCCATCTCTACGCATTTCACCGCTACACAGGAAATTCCACTAACCCATCTCGTACTCTAGTGAGTCAGTTTTGAATGCAGTTCCA
+
DCFFFGGGGGGGGGGGGFGGCGGGGGEGGGGGGGGGFAFGGFGGGGGGGGGGGG@EGGGGGGFFGCFGGGGGGGGGGG>FFGGGFGGGGGGGGFGGDFGEGGGGGGGGGGGGGBEGGFFFGGGGGGGGGFGGFGDECCECGGGDGGGGFFCCFGFGFGGGF*D8EG,D8DFGGGGDDDCFFGGGGFGF<F=CGFFFF5;CFF@GEC6<3>BG++);@36>>F>FGC:5:4@BFF2457:B?(((.).,4((-6:A9<A?2).6464<2(44<59*<?):))
@M02352:288:000000000-CKWC8:1:1101:22737:11159 2:N:0:TACGCTGC+CGTCTAAT
TAATCTTGCGACCGTACTCCCCAGGCGGAATGCTTAATCCGTTAGGTGTGTCACCGAACAGTATACTGCCCGACGACTGGCATTCATCGTTTACGGTGTGGACTACCAGGGTATCTAATCCTGTTTGCTCCCCACACTTTCGTACCTCAGCGTCAGTATCGAGCCAGTGAGCCGCCTTCGCCACTGGTGTTCCTCCAAATATCTACGAATTTCACCTCTACACTTGGAATTCCACTCACCTCTCTCGAACTCAAGACTAGCAGTATTAGAAGCAGTTCCAG
+
GGGGGGGGGGGGGGEGGGGGGGGGGGGGGGGGGGGGGGGGGGGGGGGGGGGGGGGGGGGGGGGGGGGFGGGGGGGGGGGGGGGGGGFGGGGGGGGGGGGGGGGGGGGGGGGGGGGGGGGGFGGGGGGGGGGGGGGGGGGGGGGGGGGGGGGGGGGGGGCGGGGGGGFGGGGGGGGGGGGFFGGGGGGGGCEGGFFFF;BGFGFGFFFGFGFGG6?FCFFFFFFFGGFC>FFFFFFDFFFF?F7<FF:?FFFB244=?9*,87AAADFFA>>FB:F>FB<B4
@M02352:288:000000000-CKWC8:1:1101:2877:11171 2:N:0:TACGCTGC+CGTCTAAT
TAACCTTGCGGCCGTACTCCCCAGGCGGTCTACTTAATGCGTTAGCTTTGACAAACAGAACCGAGGTTCCGAGCTTCTAGTAGACAACGTTTACGGCGTGGACTACCGGGGTATCTAATCGCGTTTGCTCCACACTCTTTCGTACATGAGCGTCAGTGTTTCCCCAGGTGGCTGCCTTCGCTATCGGTTTTCCTTCAGATCTCTACGCTTTTCACCGATACCCCTGAATTTCTACCACCCTCTATCACACTCTACTTTGCCAGTTCGAAGTGACTTTCCC
+
,B<F9FFFG+C7CCFEGGGGGGGGGFGEEGGGGGGFEGGG+BF,BFGGAC,,6C,CF<,:6B+@+7F=<,B,@B>FFD9FE,C??,:A+FDF=?+B=CEB7CEA,3,8F++F:F9D,;@,+3+@FC>,,8@,8DF,,@@,@>C>FEF7?:7C>E>*A,7D,,6,2,*1B,*:,71*08C5)**26:CE*=FCFCFA@++;FDA7<F)95>)2C*)9*)(-4)(7/*16)*/9=*6))5(8:1:3):<A.3((.:)/).*)4-.5-:::(-,.-.*.9)6)
@M02352:288:000000000-CKWC8:1:1101:11698:11261 2:N:0:TACGCTGC+CGTCTAAT
CAATCTTGCGATCGTACTCCCCAGGTGGGACACTTATCACTTTCGCTTCGTCACTGAGATAAATCCCAACAACTAGTGTCCATCGTTTACGGCGTGGACTACCAGGGTATCTAATCCTGTTCGCTCCCCACGCTTTCGTCCATGAGCGTCAGTACATACGTAGTAGACTGCCTTCGCAATCGGTATTCTGTGTAATATCTATGCATTTCACCGCTACACTACACATTCTATCTACTTCCATATGACTCAAGTCAACCAGTATCAAAGGCAGTTCCATAGTT
+
FFGGGGGGGGG@FFFGGGGGGGGGGGFFGGGFGGGGGGFGGGGGGGGG,FFGGGGGGGGGGGGGGGGGGGGGGGGGFGGGGGGGGGGGGGGGGGGDGGGGGDGGGGGEFGGGBFGGGGFGGGF@CFGGGFG7FC>FEEGGGGGDCGGGEGGGGGGGGGGFGGGGDAFFG7DF?EFFGGGFFFGDFFGGGFFGGFFFE>FGFGFGEFF>8CBFGFFFGFFFFFEFGFCF<CFFF6;?EFFEFEE6?EEFEFFFECFF?FFA<A>9:<BF??:<<4B4F205<
@M02352:288:000000000-CKWC8:1:1101:11772:11270 2:N:0:TACGCTGC+CGTCTAAT
TAACCTTGCGGCCGTACTCCCCAGGCGGAATGCTTAATGCGTTAGCTTTGTCACCCACAAGCGAGGTTCCTGACTTCTAGCATTCATCGTTTACGGCGTGGACTACCGGGGTATCTAATCCTGTTTGCTCCCCACACTTTCGTACATCAGCGTCAGTGTTGACCCAGTTGGCCGCCTTCGCCACTGGTATTCCTCCAGATCTCTACGCATTTCACCTCTACACCTGACATTCCACTCCCCTCTATCACACTCTAGTTTGCCAGTTCTAAATGCAGTTCCA
+
GFG,EFGGGG+FFGGGGGGGGGGGGGGG++C,CFGGGG,CFGGGG<F<FF,6C@@<F,FE,B,,8+BF,E,,,C,,CF,C,C,,CEGGGGGGGGGG+FFGGGGGGGG+BCEGGGGGGGGGG,>FGGGGGGGGGGG+@@CGGGGGG*E+@EEEGGGEG,D;CG,DFGG22,>E,=DGGGGFFD8**=EG+AEDGE+((0;FAGFFEFFC3:AGG7AFA@>AA=B)9*.*.9BF*7A)(,4:7:126<2.):??)6)*)6*.<AFB)6))65:A><=AFAD2
@M02352:288:000000000-CKWC8:1:1101:22424:11280 2:N:0:TACGCTGC+CGTCTAAT
CAATCTTGCGCTCGTACTCCCCAGGTGGGACACTTATCACTTTCGCTTCGTCACTGAGATAAATCCCAACAACTAGTGTCCATCGTTTACGGCGTGGACTACCAGGGTATCTAATCCTGTTCGCTCCCCACGCTTTCGTCCATGAGCGTCAGTACATACGTAGTAGACTGCCTTCGCAATCGGTATTCTGTGTAATATCTATGCATTTCACCGCTACACTACACATTCTATCTACTTCCATATGACTCACGTCCACCAGTATCCAAGGCAGTTCCATAGTT
+
FBEFGAEEGG+@F:BFGGGGGGA@C6;87@FDFEE@EFAFEEEFGG:B,@CF7F<AEEAE,A@FGFG@EFFEFFDCEF<BFECFFFFFGGGCF@:=CCFGGGGGFB?,BBFFGAFFFF,CEF=FCGGGG@E:F+6=E>EEG>E,,3@=@E6E3,E,@,BFG98C9,@@>,@F,<CCG5/9F*=**;,5,2>@C5+9*1=1=F+C5@>8F,8>DD1AE4=4(;.=;C6@C+;C8773?CEC<E6?3><CF(418(3?::F94)6)65)(-(((6<F)15,.6
@M02352:288:000000000-CKWC8:1:1101:15492:11302 2:N:0:TACGCTGC+CGTCTAAT
CAATCTTGCGATCGTACTCCCCAGGTGGGTCACTTATCACTTTCGCTTAACCACTCAGACCGAAATCCAAACAGCTAGTGACCATCGTTTACGGCGTGGACTACCAGGGTATCTAATCCTGTTCGCTCCCCACGCTTTCGTCCCTCAGCGTCAGTATATTATTAGTGATCTTCCTTCGCAATCGGTATTCTATGTAATATCTATGCATTTCACCGCTCCACTACATATTCTAACCACTTCATACTAACTCAAGTTAGACAGTATCAAAGGCAATTTTACAA
+
GFFFGGGGGGGGGGGGGGGGGGFGGGCCGGGGGGGCGGGGGGGGGGGGGAGGGFFGGGGGGGCGDFAFGGFGGG8DGFGFGGGGGGGGGGGFCF:+FFCB8BDGGFCGFFEGGGGFGFGEBFEFG7FD+DEFGCEE8FG6FEEEGGGDEGGGCCF:E@FE;CGGGGGGFFC,7ED>FF799CG>CC7FG<FGFCFEFAFGCFFG4AFG7:8CC8>>E)6;36;46C?@)1+;+A(;6EF@?5))/75@<487?F>FA4=>?<>9).6))2(.(,9)9)2-)
@M02352:288:000000000-CKWC8:1:1101:10205:11307 2:N:0:TACGCTGC+CGTCTAAT
TAACCTTGCGGCCGTACTCCCCAGGCGGTCAACTTAGTGCGTTAGCTGCGCCACCCACGACTCAAGGTCACAGACGGCTAGTTGACATCGTTTACGGCGTGGACTACCAGGGTATCTAATCCTGTTTGCTCCCCCCGCTTTCGTGCCTCAGCGTCAGTATTTGTCCAGGTCGCCGCCTTCGCCACTGATGTTCCTTCCAATCTCTCCGCATTTCACCGCTACACTGGAAATTCCCTCTCCCTCTACAATACCCCATTTCGCCCGTTCAAAATGCAGTTCC
+
,C@DEGGGG@FCFDFFFGGGGGDGD8@F7@6<FFFGCFGGGGGGDFGGGGGGGGGGGGD+CFG8FF85?CC,,BF+47+BEEDE9,BA@EFGGDG++B:F@EE=,ADG=FGG3@BEFGCFGGFGGGG8B@=FGG+C:CC:F9C=*>EDGFECC;CGGG,2@FGBEFGF,,,4B:<DG3DFADGEGCD7+CEFGB?5<)*:7>FFF*5)9C>DG7-@@>;(->2?**,9(*/66=3)((.4:7?18A<4)4))((-0)-*,((((4,.0)633).9)/-66
@M02352:288:000000000-CKWC8:1:1101:24210:11308 2:N:0:TACGCTGC+CGTCTAAT
CAATCTTGCGATCGTACTCCCCAGGTGGGACACTTCTCACTTTAGCTTAGTCACTGAGATAAATCCCAACAACTAGTGTCCATCGTTTACGGCGTGGACTACCAGGGTATCTAATCCTGTTCGCTCCCCACCCTCTCGTCCATGAGCGTCAGTACATACGTAGTAGACTTCCTTCGCACTCGCTATTCTGTGTAATATCTATGCATTTCACCGCTACACTACACATTCTATCTACTTCCACATGACTCCAGACAACCAGTCTCAAAGGCAGTTCCACATTT
+
B,BFFDGCFG+@<FFGGGGGGGD@,CC@7AEDFFG,CFCFGEFGFEFCF@CECG@CEFFACG<<F<E@FCFFFF8EG9C@CFFFCFAFCFCCFGEGGGC@FGGFBC74BF<ED?;FGG9?EGCGE8@@E8E+C4+ADEDE+A8,D>9=@BCE>:,7EC>DGGGG99,@@,@D;CCFG5*99**4*1,2>CGGG*176BF+++12:CF7+,=85;-)/*0/64);8*9C?C6AA69<C9<>)/43)/))().)63/;(6)-).<)))),4:3:469>*().-
@M02352:288:000000000-CKWC8:1:1101:6560:11309 2:N:0:TACGCTGC+CGTCTAAT
CATTCTTGCGAACGTACTCCACAGGTGGGTCACTTATCACTTTCGCTTAGCCACTCAGACCGAAGTCCAAACAGCTAGTGACCATCGTTTACGGCGTGGACTACCAGGGTATCTAATCCTGTTCGCTCCCCACGCTTTCGTCCATCAGTGTCAGTATATTATTAGTGATCTGCCTTCGCAATCGGTATTCTATGTAATATCTATGCATTTCACCGCTACACTACATATTCTAACCACTTCATAATAACTCAAGTTAGACAGTATCAAAGGCAATTTTACAG
+
GGFGGGGGGGEGGGGGGGFGGGFFGFFGGGGGGGGGGGGGGGGGGGGGGGGGGGGGGGEGGGGGGGGGGGGGGGGGGGGGGGGGGGGGGGDGGGGGGGGGGGGGGGGGGGGGGGGGGGGGGDGGGGGGGGGGGGGGGGGGGGGGFGGGGGGGGGGGGGGGGGGGGGGAEFGGGGGGGGGFDGGGGGGGGGGGGFFF?FFGFGFG4AFGGGFGGF?EG5>FDFFFGGFGFFFFFFFE?EE3?EF5?C3<CFFE@AA7:A?43ABFFFAFFB???FFFFFFF)
@M02352:288:000000000-CKWC8:1:1101:14702:11317 2:N:0:TACGCTGC+CGTCTAAT
CAGTCTTGCGACCGTACTCCCCAGGTGGGATACTTATCACTTTCGCTTAGTCACTGAGCTAATGCCCAACAACTAGTATCCATCGTTTACGGCGTGGACTACCAGGGTATCTAATCCTGTTCGCTCCCCACGCTTTCGTCCCTCAGCGTCAGTACATACGTAGTAGACTGCCTTCGCAATCGGTATTCTGTGTAATATCTATGCATTTCACCGCTACACTACACATTCTATCTACTTCCATATGACTCAAGTCAACCAGTATCAAAGGCAGTTCCATAGTT
+
GGGGGGGGGGGGGGGGGGGGGGGDGGFGGGGFFGGGGGGGGGGGGGGGGGGGGGGGGGGGGGGGGGGGGGGGGGGGGGGGGGGGGGGGCEFFEFGEGGGGGGGCFGGCGFGGGGGGGGGGGGEEEGGGGGGGGGGGGGGGGGGGFGGGGGGGGFGFFFGFGGFGCFAFFFGGCGGDDCDEFCEEGGCDFCFFCEBE78FDFGFGEFFG@C>C5A=BGA@FF))5;CECCA8ACA47?C<<E?E6?EEF@E8?><AFFFFF<4))6>5:03(:<4F29ABA>
@M02352:288:000000000-CKWC8:1:1101:15467:11361 2:N:0:TACGCTGC+CGTCTAAT
CAATCTTGCGATCGTACTCCCCAGGTGGGTCACTTATCACTTTCGCTTAACCACTCAGACCGAAATCCAAACAGCTAGTGACCATCGTTTACGGCGTGGACTACCAGGGTATCTAATCCTGTTCGCTCCCCACGCTTTCGTCCCTCAGCGTCAGTATATTATTAGTGATCTGCCTTCGCAATCGGTATTCTATGTAATATCTATGCATTTCACCGCTACACTACATATTCTAACCACTTCATAATAACTCAAGTTAGACAGTATCAAAGGCAATTTTACAG
+
GFGGGGGGGGGGGGGGGGFGGGGGGGGGGGGGGGGGGGGGGGGGGGGGGGGGGGGGGGGGGGGGGGGGGGGGGGGGGGGGGGGGGGEGGGGGGFGGGGDFGGGGGGGGGGGGGGGGGGGGGGFGFGGGGGGFGGGGGGGGGGGGGGGGGGGGGDGGGAFEFFGGGGCCGGGGGGGGF7D>BGG>DGFFFEFGGFFFFF>FFGFGFFFFFGFDGF1BGFFFDFFFGGEGEFFFAFDFFFFFFFFEFEFF<<BBFAFF<DFA:BF<AFFAAFBFB>FAFFFA)
@M02352:288:000000000-CKWC8:1:1101:6437:11371 2:N:0:TACGCTGC+CGTCTAAT
TAACCTTGCGGCCGTACTCCCCAGGCGGTCAACTTAGTGCGTTAGCTGCGCCACTCACAACTCAAGGCCACAGACGACTAGTTAACCTCCTTTACGGGGTGGAATTCCCGGGTTACCAATCCTTTTTGCCCCCCACCCCTTCGTGCCTTATTCGCCGTTTTTGTCCAGGTAGCCCGCTTCCCCCCTGAGGGTCCTTCCGATCTCTACCCCTTTCACCCCCACACCGGCAATTTCACTCCCCTCTCCCAGCCTCTATTTAGCCAGTTCCAAATCGCGTTCC
+
CFGGGGGGGGG+@FFGGGGGGGF@FGGG6+8,CEFGCFFGGGGG7CEGG+6BFG,,9<,,,,:CA<8,4,C,C,,4+8C+FD,,,9,,,,,9?A<4:++8+@+,:,:E<:CEC++,,,7>,D9,,CF7,,,8FG7C*5*@D,*,**;+,,,5,,***4*>***,,?@B8<;4+<2):)93)0<E)**0***1*46:<@)*0)8*./7***)297)9E4(((51;*7(/-5:/*9)6))((434(.38()(-(2(5*).*.43)(.6))).-))()-.78?
@M02352:288:000000000-CKWC8:1:1101:13071:11377 2:N:0:TACGCTGC+CGTCTAAT
TAACCTTGCGGCCGTACTCCCCAGGCGGTCAACTTAGTGCGTTAGCTGCGCCACCCACGACTCATGGTCACAGACGGCTAGTTGACATCGTTTACGGCGTGGACTACCAGGGTATCTAATCCTGTTTGCTCCCCACGCTTTCGTGCCTCAGTGTCAGTTTTTGTCCAGGTAGCCGCCTTCGCCACTGATGTTCCTTCCAATCTCTACGCATTTCACCGCTACACTGGAAATTCCACTACCCTCTTCAATACTCTAGTTTGCCAGTTCAAAATGCAGTTCC
+
AE<ECGGGGG7+8@FEGGGGGGG@GFFGC:@CFGGG,EC<EGG,BFGGGGGFGGGG7C++@,8C,9ECC,F,FFG++>=FGGA,5CFFFGGGGFGG7FGG>FFGGGGGGGDGF<DEGFFGGGGFGGGGGGGGEGGGGGGGGGGFCGGGGCFG9CDFFG,6DCCFEFGF,>,,<CDCDGGFFDEGGGC+>9CFGE6<E5F768FGCFFCG*58DF<FG59>>FFFC607:B?@@F)))(.4:26?)6)-66:BB):/<58.)5978<2).-)4))061)64
@M02352:288:000000000-CKWC8:1:1101:27734:11386 2:N:0:TACGCTGC+CGTCTAAT
CATTCTTGCGAACGTACTCCCCAGGTGGGATACTTATCACTTTCGCTTAGCCACTCAGATAAATCCGAACAGCTAGTATCCATCGTTTACGGCGTGGACTACCAGGGTATCTAATCCTGTTCGCTCCCCACGCTTTCGTCCATCTGTGTCAATACATTATTAGTGATCTCCCTTCGCAATTGGTATTCTATGTAATATCTATGCATTTCACCGCTACACTACATATTCTAACCACTTCATAATGATTCAAGATACCCAGTATCAAAGGCAATTTTACAGTT
+
FFCDAFGCFEGGGGGGGGGGGGGGGD8DCFGGGGGGC,FGGGGGGGGGGCGGGGGGGFCGGGFAFGGGGGGAFF,=?EGG9EF<:<FGGF,:+CFGGGG9<,A=F@@FCFDGGDFG;,,AE=F7CFCDGGG:FGEF,=@BC8=E,63DFD:@;<6AE=FFGA,@>BC;C,,@B2;*<CCEA*,5<BF,>@FFCA>EFFFDAFF>ECFGF9BF5B@;*;5*7AE:+;5:388AFFFEF@?C<)<53?3CE5?)..)/.7)()1.)6)-(.4042)96?<>><
@M02352:288:000000000-CKWC8:1:1101:12316:11389 2:N:0:TACGCTGC+CGTCTAAT
TAACCTTGCGGCCGTACTCCCCAGGCGGTCAACTTAGTGCGTTAGCTGCGCCACCCACGACTCAAGGTCACAGACGGCTAGCTGACATCGTTTACGGCGTGGACTACCAGGGTATCTAATCCTGTTTGCTCCCCACACTTTCGTACCTCAGCGTCAGTATCGAGCCAGTGAGCCGCCTTCGCCACTGGTGTTCCTCCAAATATCTACGAATTTCACCCCTACACTTGGAATTCCACTCACCTCTCTCGAACTCTAGACTGATAGTTTTGGAGGCCGTTCC
+
F<EFGGGEGG7FCFFGGGGGGGG:,C@C++8CFFFCGCEFCGGGGGFGGC@FGE,6FFG+@CFD,58:?CFGF=FB@:CEG,E?FGCFC:D@=FG@+@:FEG@@FCFF8FGCA,=EC@,CEFEFGGGEE9B:DCCG+@CF9A:,@*A99C,CB;*4*6,,2:>*>F::E9B9,,19?79F>DGDCFFF;?85:?:)/86:8C6+97:</*)9*9:FG)((4>8FCGA63??FFF244282,.8),)520:0:69A6)-97)6-4)6><((((42)3@(..
@M02352:288:000000000-CKWC8:1:1101:14044:11407 2:N:0:TACGCTGC+CGTCTAAT
CAATCTTGCGATCGTACTCCCCAGGTGGGACACTTATCACTTTCGCTTAGTCACTGAGATAAATCCCAACAACTAGTGTCCATCGTTTACGGCGTGGACTACCAGGGTATCTAATCCTGTTCGCTCCCCACGCTTTCGTCCATGAGCGTCAGTATATACGTAGTAGACTGCCTTCGCAATCGTTATTCTGTGTAATATTTATGCCTTTCACCGCTACACTACACATTCTATCTACTTCCATCTGACTCAAGTCAACCAGTATCATATGCAGTTCCATAGTT
+
<A@FFGGGGGGGGDGGGGGGGGFGGCFFGFGFGGGGFGCFGGGGGGGG>CCFGGGGG?<CFF9CE,<CFGCFGFC<CCFF,,EEE<FFDFGG7:+@F+EGG8=F?++:,,CFCE,CFG,9CE+FC=:D>,@6F7+6CCD>ECEGGBE>CCGD=,,7E;C83@DGF<9BC76DC9FFCC*<9*,4*=C:DBGGF*1:>F++=F67*=B:7:=**:9EGA3;=F3;*>3>?+:1AA<EE4375)935)/4;().))9*,(8..)6<)-)6-).-66=96<0.-
@M02352:288:000000000-CKWC8:1:1101:14506:11413 2:N:0:TACGCTGC+CGTCTAAT
CGGCCTTGCGGCCGTACTCCCCAGGCGGTCAACTTAGTGCGTTAGCTGCGCCACCCACGACTCAAGGTCACAGACGGCTAGTTGACATCGTTTACGGCGTGGACTACCAGGGTATCTAATCCTGTTTGCTCCCCACGCTTTCGTGCCTCAGTGTCAGTATTTGTCCAGGTAGCCGCCTTCGCCCCTGATGTTCCTTCCAATCTCTACGCATTTCACCGCTACCCTGGAAATTCCACTACCCTCTACAATACTCTAGTTTGCCAGTTCAAATTGCATTTCC
+
GDGGGGGGGGGGGGGGGGGGGGGDGGDGGGGFGGGFGGFFGGGGGGGFFFGGGGGGGGD7FFGFGGGFGEGGGGGGGGGGGGGFGGGGGGGGG7?FEG>FGGGGGGGGEGGGGGGGGDFGGEGGGGGGGFGFGCFFEGGGGGEGGGGGGFCG9CGGGFFGGGC;CF@88<<,??5549CAAGE*2*=*AFC7@<FFFFF7@9AFCFFFD5@D7B<FF5(4,>()2*(93*867=)9>>BF6.4:A>))44>4)--*6>F<<7)5:)))-4)6<4=)6-6<
@M02352:288:000000000-CKWC8:1:1101:13171:11414 2:N:0:TACGCTGC+CGTCTAAT
TAATCTTGCGACCGTACTCCCCAGGCGGAATGCTTAATCCGTTAGGTGTGTCACCGAACAGTATACTGCCCGACGACTGGCATTCATCGTTTACGGTGTGGACTACCAGGGTATCTAATCCTGTTTGCTCCCCACACTTTCGTACCTCAGCGTCAGTATCGAGCCAGTGAGCCGCCTTCGCCACTGGTGTTCCTCCAAATATCTACGAATTTCACCTCTACACTTGGAATTCCACTCACCTCTCTCGAACTCTAGACTGATAGTTTTGGAGGCAGTTCCAG
+
GGGGGGGGGCGGDFFDEGGGGGGGFGGGEGGFFGGGADFFFGGGGGGGEFFGGGGCEGGDFGGGFGGEFG8CFC@@CF@EFFFFGGFCFFGGGGFGGGCCECCFFGE<BCGEFGGFGGGGGGFGGGF9ADCDCDG7CGCFGGGGG7:CFGFDG>ECGCG9*<BEE7CFG,,,?EDDC4D55C87C669CC8C>EFF3=+*1:AF)1)C8*8:FF?FFFEEEA@@C:)2.9?4@6)60((.43)4>22)266<A59*646)6>464<2,17<:035?B)6).
@M02352:288:000000000-CKWC8:1:1101:19057:11415 2:N:0:TACGCTGC+CGTCTAAT
CATTCTTGCGAACGTACTCCCCAGGTGGGTTACTTATCACTTTCGCTTAGCCACTCAGACCGAAATCCGAACAGCTAGTAACCATCGTTTACGGCGTGGACTACCAGGGTATCTAATCCTGTTCGCTCCCCACGCTTTCGTCCATCAGTGTCAGTTGATTATTAGTAATCTGCCTTCGCAATTGGTATTCTATGTAATATCTATGCATTTCACCGCTACACTACATATTCTAACTACTTCATAATAACTCAAGATAACCAGTATCAAAGGCAATTTTACGG
+
GFGGGGGGGGGGGGGDFF<FGGGGGGGGGGGFFFGGGGGGGGGGGGGGGFGGGGGGGGGGGGGGGGGGGGGGGGGGGFGGGGGGFGGGGGGGGGGGGGGGGGGGGGGGGGGGFFGFFGGGGFEFGGCDGGGGGGGGGEAEFEGGGCEGGGGGGGGGGGGGFGGF;FFFGEFGGGGGGGGEFGGGGGGGGGGGGFFFFFF@6+=DCFFGGGFGFFFFGFF8@FFFGGFGFFFFFFFFF3?CECCEFEFFFFF@2><FF?F<BFDF>ABF>B03:??AFABF3
@M02352:288:000000000-CKWC8:1:1101:17542:11432 2:N:0:TACGCTGC+CGTCTAAT
TAACCTTGCGGCCGTACTCCCCAGGCGGTCTACTTAATGCGTTAGCTTTGAAAAACAGAACCGAGGTTCCGAGCTTCTAGTAGACATCGTTTACGGCGTGACCTACCGGGGTATCTAATCCCGTTTGCTCCCCACGCTTTCGTACATGAGCGTCAGTGTTTACCCAGGTGGCTGCCTTCGCCATCTGTTTTCCTTCAGATATCTACTCATTTCACCGCTACACCTGAAATTCTACCTCCCTCTATCACACTCTAGCTTGCCAGTACGGAATGCCGTTCC
+
9FA@EFGGGGBFGFGEGGGGGGGGGDGGF:FFGGGGC@CF7FG:FGGGBGC9F,,BFGDFC67@:>B4CFCGE77EF<,5<FF<A<F9++BFD<?FFD:4++C<CA,++++@F,>@;3=,@FG>FB:E;9D@F,<+C>CCG>F,36,+,,5CEE5*>,@98;;;,32*631=E5?C028):C=CFC?C+<8C>68>31::+3:@?A+;CCF+:A6*/<((-*:F**,*-9BFBFF6)-:(41389>)6),.,)5)*64?18<).).8(((,)))0-0(.
@M02352:288:000000000-CKWC8:1:1101:19056:11434 2:N:0:TACGCTGC+CGTCTAAT
CATTCTTGCGAACGTACTCCCCAGGTGGGTTACTTATCACTTTCGCTTAGCCACTCAGACCGAAATCCGAACAGCTAGTAACCATCGTTTACGGCGTGGACTACCAGGGTATCTAATCCTGTTCGCTCCCCACGCTTTCGTCCATCAGTGTCAGTTGATTATTAGTAATCTGCCTTCGCAATTGGTATTCTATGTAATATCTATGCATTTCACCGCTACACTACATATTCTAACTACTTCATAATAACTCAAGATAACCAGTATCAAAGGCAATTTTACGG
+
GFFGFFGGGGDGGGGGGGGGFGG7DFDFGFGGGGGGGFEFGGGGDGGGEGGGGGGGGGGGGGDGGGGGDGGGGGGGGFGFGGGGGGGGGGGGDGGGGGGGGGGGGGGGGFGGGGGGGGGGFGGGGGGGGGGGGDGGGGGGFEE>FDCGFGGGG7FG,,@E99EFGGFGFFGGFFGGGGGFAGGGGGGGGGGGGFFF4CB:BFFGFFFGGGFGGF@FGFFF@AEFGG3CCFFFFFCEFCCFEECEFC?3>><ED<>FFF?21A<BF9A2)(4::BFFFFF6,
@M02352:288:000000000-CKWC8:1:1101:13598:11476 2:N:0:TACGCTGC+CGTCTAAT
TTAACCTTGCGGCCGTACTCCCCAGGCGGTCAACTTAGTGCGTTAGCTGCGCCACCCACGACTCAAGGTCACAGACGGCTAGTTGACATCGTTTACGGCGTGGACTACCAGGGTATCTAATCCTGTTTGCTCCCCACGCTTTCGTGCCTCAGTGTCAGTATTTGTCCAGGTAGCCGCCTTCGCCACTGATGTTCCTTCCAATCTCTACGCATTTCACCGCTACACTACACATTCTATCTACTTCCATATGACTCAAGTCAACCAGTATCAAAGGCAGTTCCA
+
GFCFGGGGGGGGGGGGGGGGGGGGGGGEGGGGGGGGGGFFGGGGGGGGGGGGGGGGGGGGGGGGGGGGGGGGCFFGGGGGGGGGGGGFGGGGGGGGGGGGGGGGGGGGGGGGGGGGGGFGGGGGGGGGGGGGGGGGGGGGDFGGGGGGGGGGGGGFGGGGGGGGGFGGGGGFGGGGGGGGFFGGGGGFDGGGGGFFFFFFGFGFGFAFCDEAGGF?AFE929E7@>FFGF=?FFF>45924AFFFFA24)6926::?B2*6>F<2626A2>A27:)(569:)
@M02352:288:000000000-CKWC8:1:1101:10739:11480 2:N:0:TACGCTGC+CGTCTAAT
TAACCTTGCGGCCGTACTCCCCAGGCGGTCTACTTAATGCGTTAGCTTTGAAAAACAGAACCGAGGTTCCGAGCTTCTAGTAGACATCGTTTACGGCGTGGACTACCAGGGTATCTAATCCTGTTCGCTCCCCACGCTTTCGTCCCTCAGCGTCAGTATATTATTAGTGATCTGCCTTCGCAATCGGTATTCTATGTAATATCTATGCATTTCACCGCTACACTACATATTCTAACCACTTCATAATAACTCAAGTTAGACAGTATCAAAGGCAATTTTA
+
FFFGGGGGGGGGGGGGGGGGGGGGGFGGGGGGGGGGGGGGGGGGGGGGGGGGGGGGGGGGGGGGGGGGGGGGGGGGGGGGGGGGGGGGDGGGGGGGGGGGD:FGFGGGGGGGGGGFGFFGGGGGGGGGGGGGGGGGGGGGGGGGGGGGGGFGGGGGGGGGGGGGGF9DG;FGGGGGGGGFFGGEGFGGGGGGGEFFFAACAGAGEFFC:C7FGFC4:5;>>F?FFGFGFFFFFFFA?BFBFFAFF2<BF?A>A:2=<24)544<:49)644(47)8?94A
@M02352:288:000000000-CKWC8:1:1101:28761:11502 2:N:0:TACGCTGC+CGTCTAAT
TAATCTTGCGACCGTACTCCCCAGGCGGTCTACTTAACGCGTTAGCTCCGAAAGCCACGGCTCAAGGCCACAACCTCCAAGTAGACATCGTTTACGGCGTGGACTACCAGGGTATCTACTCCTGTTTGCTCCCCACGCTTTCGCATCTGAGTGTCAGTGTCTGTCCAGGGGGCCGCCTTCGCCACTGGTATTCCTTCAGATCTCTACGCCTTTCACCGCTACACCTGAAATTCTACCCCCCTCTACAGCACTATAGTTCACCAGTTTCAAATGCAGTTCC
+
G9FG<EAGFEFG+@FFG@FGFECF<FB@FCGEEFF,CCCC:FEB@FGCEFEEG7FFGGC7:FG@9FDEDAGFFGCCA,BBCEG@FCGGDEGEFCBFGDGE@7+,AF=FF<7FD<8ECF9,@=F<@FCGAFG,+8D>:CC6DG5C>B*=73<79<@:C;2@DF9EFCFC8FECEG):<D:FA5*=CCF8C+>++9:5;8?*9F?F9*93C*497*6=C)969)55<F?CB6=??F)69?B(-9BF>D)).4,))62*65=-44)4>A9)6>)42)1)/6<2
@M02352:288:000000000-CKWC8:1:1101:11569:11513 2:N:0:TACGCTGC+CGTCTAAT
CAATCTTGCGATCGTACTCCCCAGGTGGGACACTTATCACTTTCGCTTAGTCACTGAGATAAATCCCAACAACTAGTGTCCATCGTTTACGGCGTGGACTACCAGGGTATCTAATCCTGTTCGCTCCCCACGCTTTCGTCCATGAGCGTCAGTACATACGTAGTAGACTGCCTTCGCAATCGGTATTCTGTGTAATATCTATGCATTTCACCGCTACACTACTTATTCTATCTACTTCCATATAACTCAAGTCAATCAGTATCAAAGGCAGTTCCATCGTT
+
GGGGGGGGGGGGGGGGGGGGGGGGGGGGGGGGGGGGGGGGGGGGGGGG7FGGGGGGGGGGGGGGGGGGGGGGGGGFGGGGGGGGGGGGGGGGGGGCGGGGGGGGGGGGGGGGFGGGGGGGGGGGEFGGCFGCGGGGGGGGGGGGGGGGGGGEFGGGGGGGGF?EGCGGGGGGGGGGGGGFFGDEFGGGGGGDF4EEFFFGFGFGFFFGGCFF7?@FGFFF@FFFFGFGE;;7@=CCEEF4?CC5?;>E@FEEECCCE)*9<AB2A44<B?(4<AFAFF<??
@M02352:288:000000000-CKWC8:1:1101:28869:11577 2:N:0:TACGCTGC+CGTCTAAT
CATTCTTGCGAACGTACTCCCCAGGTGGTTTACTTATCGGTTTCCCTTGGACACTCAACTCTAAGAGCCGAATATCGAGTAAACATCGTTTAGGGCGTGGACTACCAGGGTATCTAATCCTGTTCGCTCCCCCCGCTTTCGTTCCTCAGCGTCAATACAGGGCCAGTATGCTGCCTTCGCAATCGGTGTTGTATGGCATATCTACGCATTTCCCCGCTACATGCCCCATCCCGCATACCTCAACCTGATTGTAGACCAACAGTTACAAAGGCCGTTCCGC
+
FCFGGEGGGGGGDGFFGGGGG76@,C88FDFECGGGGGFEFGFGGCFFFF@FFFGC@FCACFGG95BFFFD7FGGGGCFGG9EEFGFGFFBFF<EFEGG>F@FGGEF8CEGGFG9E>EG9@9AF@CF7DEGB+CFGEGFGGF8DDF78,C:CCCC:7@:CCFD>C7F9;@;DEFGGGGGFF>GG4==*/=,;BEF3(8=*+:A7;A:DCGF+7=/5C=(63=?AC*(/4).75>901)4<A778703,44)))))/,(731:6))6)..33:(()()4((
@M02352:288:000000000-CKWC8:1:1101:10370:11599 2:N:0:TACGCTGC+CGTCTAAT
TAACCTTGCGGCCGTACTCCCCAGGCGGTCTACTTATCGCGTTAGCTTCGCTACTCACGGATTAAATCCACAAACAGCTAGTAGACAGCGTTTACGGTGTGGACTACCAGGGTATCTAATCCTGTTCGCTCCCCACGCTTTCGTCCATGAGCGTCAGTACATACGTAGTAGACTGCCTTCGCAATCGGTATTCTGTGTAATCTCTATGCATTTCACCGCTACACTACACATTCTATCTACTTCCATATGACTCAAGTCAACCAGTATCAAAGGCAGTTCCA
+
GGGFFGGGGGGGGGGGGGGGGGGGGGGGGGGGGGGGGFGGGGGGCGGGGGGGGG@FGGGGEGGGGGGGGGGGGGGGGFGGGGGGGGGGGGGGGGGGGFGGGGGGGGGGFGGGGGGGGGGGGGGAFGGGDEGGGGGGGGGGGGGGGG8@EGFFDEGGGA9EF@BFGGFFGGGGGGGGFGGFFGEGGGGGE5;:FEFFFFADF+;CCFFGG9AFGFFF@B9BFF@FDCBGF4?6?@BFFF>>BBFF>AA<9>D<>37*.4BB2<0:AF2))66.(08(76:9)
@M02352:288:000000000-CKWC8:1:1101:15865:11680 2:N:0:TACGCTGC+CGTCTAAT
CAATCTTGCGATCGTACTCCCCAGGTGGGACACTTATCACTTTCGCTTAGTCACTGAGATAAATCCCAACAACTAGTGTCCATCGTTTACGGCGTGGACTACCAGGGTATCTAATCCTGTTCGCTCCCCACGCTTTCGTCCATGAGCGTCAGTACATACGTAGTAGACTGCCTTCGCAATCGGTATTCTGTGTAATATCTATGCATTTCACCGCTACACTACACATTCTATCTACTTCCATATGACTCAAGACAACCAGTATCAAAGGCAGTTCCATAGTT
+
GGGGGDGGGGGGGGGGGFFGGGGGGEFGCGGFGGGGGGGGGGGGGGGGGGGGGGGGGGGGGGGGGFGGGGGGGGGGGGGGGGGGGGGG<FCF7FFGGGGGGGGGGGGGGGFGGGGFFGEEEFEGGGGFEFGGGGGGGGGGGCE8DFG6EGGGGFGGGGGCDGGGCC=>DFGFGEGGGDCBFCGGGGGGFFGFCAAEEFFGFGFGEFFF@FCFDBFEGF@CEF;4=<C>CFFAFFEFFFAFF?CFC3CEFEE)/(/;;?F>><A9<A>7(.8.)6*64-8A:
@M02352:288:000000000-CKWC8:1:1101:9211:11688 2:N:0:TACGCTGC+CGTCTAAT
TAATCTTGCGACCGTACTCCCCAGGCGGTCTACTTAACGCGTTAGCTCCGAAAGCCACGGCTCAAGGCCACAACCTCCAAGTAGACATCGTTTACGGCGTGGACTACCAGGGTATCTAATCCTGTTTGCTCCCCACGCTTTCGCATCTGAGTGTCAGTGTCTGTCCAGGGGGCCGCCTTCGCCACTGGTATTCCTTCAGATCTCTACGCATTTCACCGCTACACCTGAAATTCTACCCCCCTCTACAGCACTCTAGTTTGTCAGTTCGAAATGCATTTCC
+
GGGGGGGGGGGGGGGGGGGGFGGGGGGGEGGGGGGGGCGDGGGGGGGGGGECGGGGGGGGGEGGGGGGGGGGGGGGGGGGGFGGGGGGGGGGGGGGGGGGGGGGGFGGFGGGGGGGGGGGGGGGGGGGGGGGGGGGGDGGGFEEGEGFGCFGGGGGGGGFGGGGGGGGGGEGGGGGGGGFFCEGGGGFFGGGGFFEE=FFFGF7)=FCD=DGGFDFFF909DB@GD:D??FFFFF<B<?>06618>ABB?BDBA</6<F<?AA44>:21:1:))9)9><A
@M02352:288:000000000-CKWC8:1:1101:22340:11709 2:N:0:TACGCTGC+CGTCTAAT
TAACCTTGCGGCCGTACTCCCCAGGCGGTCAACTTAGTGCGTTAGCTGCGCCACCCACGACTCAAGGTCACAGACGGCTAGTTGACATCGTTTACGGCGTGGACTACCAGGGTATCTAATCCTGTTTGCTCCCCACGCTTTCGTGCCTCAGTGTCAGTATTTGTCCAGGTAGCCGCCTTCGCCACTGATGTTCCTTCCACTCTCTACGCATTTCACCGCTACCCTGGAAATTCCCCTACCCTCTACAATAATCTAGTTTGCCAGTTCACAATGCAGTTCC
+
9BBFCFGGGGGGGGGDGGGGGGGGGCCG@+BFFGGGFGGGGGGDGGGGGGEGGGGGG@CGGGGGFGD=?CFDEF?FCCCC=FD<<FGGGFGGGGFE>GCCFGEGGGFFDDEGFFGGGGG9FFECFFG?FFGGGG7@@C>EGG58@CGD?:<BF@:C?@<FGEFGFGFFGGGGGGCGGCGF>?E5*AFCF?FGFEFEEFF+12+0;CF5>C;3@8)9F:0(()()294C(//7=6).4208(4((524764-.4-47>>F528<))6<A464)5(*)04-:
@M02352:288:000000000-CKWC8:1:1101:29265:11717 2:N:0:TACGCTGC+CGTCTAAT
CAATCTTGCGATCGTACTCCCCAGGTGGGACACTTATCACTTTCGCTTAGTCACTGAGATAAATCCCAACAACTAGTGTCCATCGTTTACGGCGTGGACTACCAGGGTATCTAATCCTGTTCGCTCCCCACGCTTTCGTCCATGAGCGTCAGTACATACGTAGTAGACTGCCTTCGCACTCGGTATTCTGTGTAATATCTATGCATTTCACCGCTACACTACACATTCTATCTACTTCCATATGACTCAAGTCAACCAGTATCAAAGGCAGTTCCATAGTT
+
FFGGGGGGGGGGGGGGGGGGGGGEGEFGGEFCGGGEFFGGGGFGGGGGGGGGGGGGGG9EG9EFGGEGGGGGGGGFGDFFGFGGGGGGGDF7B@FGGGGGGGAFFGGBFFGGGGCA;EFECFF>FEFEGEE:FDDFEEGGGGGGGFDDGGGGGGGCADFEBF@>CC@5EFGGGGFGC9*3AFCCDG@@CGGFF4@4AFF7BG>7C>+1=CA*CB@DEF=>;;EFFF)+);;ACCCE));3?CCECFEE@4@<<E?F@?5>A5)6<<AB6?B:<<F-06)..
@M02352:288:000000000-CKWC8:1:1101:3909:11724 2:N:0:TACGCTGC+CGTCTAAT
CAGTCTTGCGACCGTACTCCCCAGGTGGGATACTTATCACTTTCGCTTAGTCACTGAGAATTAACCCAACAACTAGTATCCATCGTTTACGGCGTGGACTACCAGGGTATCTAATCCTGTTCGCTCCCCACGCTTTCGTCCATGAGCGTCAGTACATACGTAGTAGACTGCCTTCGCAATCGGTATTCTGTGTAATATCTATGCATTTCACCGCTACACTACACATTCTATCTACTTCCATATGACTCAAGTCAACCAGTATCAAAGGCAGTTCCATAGTT
+
GGGGGGGGGGGGGGGGGGGGGGGGGGGGGGGGGGGGGGGGGGGGGGGGDGGGGGGGGGGGGGGGGGGGGGGGGGGGGGGGGGGGGGGGGGGGGGGGGGGGGGGGGGGFEGGGGGGGGGCEFGGGGGGEGGGEGGGFGGGGGGGGGGGGGGGGGGGAFGGGGGGGGGGFFFGGFGGGGGGEFGCGGGFFGGGFGFFEEFFG>FFG?AFGGGFGGFFFGFFC;F;FFGCFCFFFFFFFFFEC??ECCE?EFF8A9><FFFF>D9AAA<>:?:6:>AFBFF:<6
@M02352:288:000000000-CKWC8:1:1101:24385:11758 2:N:0:TACGCTGC+CGTCTAAT
TAATCTTGCGACCGTACTCCCCAGGCGGAATGCTTAATCCGTTAGGTGTGTCACCGAACAGTATACTGCCCGACGACTGGCATTCATCGTTTACGGTGTGGACTACCAGGGTATCTAATCCTGTTTGCTCCCCACACTTTCGTACCTCAGCGTCAGTACATACGTAGTAGACTGCCTTCGCAATCGGTATTCTGTGTAATATCTATGCATTTCACCGCTACACTACACATTCTATCTACTTCCATATGACTCAAGTCAACAAGTATCAAAGGCAGTTCCAA
+
GGFGGGGGGGGGDGGGGGGGGGGGGGGGGGGGGGGGGGGCGGGGGGGGGGGGGGGGGGGGGGGGGGGGFGGGGGGGGGGGGGFFFFGGGGGGGGGGGGGGGDGGGGFFGGGGGGGGGGGGGGGGGGGGGGGGFGGCG?FGGGGGGDEFGGGGEGGDEGGGGFGG9@CEGGFFGFG4DFGFEDGGGCEG==FGFEFCCF=C>DFDCF==CGFFD6CF85(:;F@FGGEC@FFFFCEFFF4ADF>4).66<AB>)8)/:<FF)(4A4)-).9<(3<>??<)))
@M02352:288:000000000-CKWC8:1:1101:15488:11768 2:N:0:TACGCTGC+CGTCTAAT
CACTCTTGCGAGCGTACTCCCCAGGTGGGTAACTTATCACTTTCGCTTGGGCGCGCACTTTATGTCGCACACACCTAGTTACCATCGTTTACGGCGTGGACTACCAGGGTATCTAATCCTGTTCGCTCCCCACGCTTTCGTCCATGAGCGTCAGTACATACGTAGTAGACTGCCTTCGCAATCGGTATTCTGTGTAATATCTATGCATTTCACCGCTACACTACACATTCTATCTACTTCCATATGACTCAAGTCAACCAGTATCAAAGGCAGTTCCATAT
+
GGGGGGGGGGGGGGGGGGDFFGGGGGGGGGGGGGGGGGGGGGGGGGGGGGGGGGGGGGGGGGGFGGGFFGGGGGGGGGGGGGGGGGGGFGGGGGGGGGGGGGDGGGGGGGGGGGGGGGGGGGGGGGEGGGDGG:F@EGGGGGGGGGGGGGGGGGGGGGGG?FFGGGGFCCGGGGGGGGDFDGGGGGGEGGGGGFFFEFCDFGFGFFFF7C7CFFFFGFFFFFFFGGDGFFFFFFFFAFBFFFFBF>DBA>::<<9FFDFB:A<4<<>2<(4:B<8AB<AF)
@M02352:288:000000000-CKWC8:1:1101:7433:11774 2:N:0:TACGCTGC+CGTCTAAT
CAATCTTGCGATCGTACTCCCCAGGTGGGACACTTATCACTTTCGCTTAGTCACTGAGATAAATCCCAACAACTAGTGTCCATCGTTTACGGCGTGGACTACCAGGGTATCTAATCCTGTTCGCTCCCCACGCTTTCGTCCATGAGCGTCAGTACATACGTAGTAGACTGCCTTCGCAATCGGTATTCTGTGTAATATCTATGCATTTCACCGCTACACTACACATTCTATCTACTTCCATATGACTCAAGTCAACCAGTATCAAAGGCAGTTCCATAGTT
+
AFGCFGGGGGGGGGGGGGGGGGGGG@EF7FGGGGGGFCC,EFGGGGGGCFGDFGGG,EDDG9@EEAFC<CFFFFCEFFFGE9<,?FBFFB@::=:CFGCGFGC=?@7EFFDEDFGC;CAFEG+@F<4+B8ECC+++C>DB83:,@=DD@==@;@EFGFCF><DGG9F;BFFGBCFDGD7*;9@:DGG@FGGGFA97<>BF9CFG*1+1CG6:485;E6BEBF@F=D?CCFF=8F37C3)9<66??>C6@F3<<C<=;<AFD<AA944:6B:05494=),:5
@M02352:288:000000000-CKWC8:1:1101:2315:11784 2:N:0:TACGCTAC+CTTCTAAT
CAATCTTGCGATCGTACTCCCCAGGTGGGACACTTATCACTTTCGCTTAGTCACTGCACTTGTCCCTCACAACTACTCTCCATCGCTTACGGCTTGGACTACCAGGGCATCTAATCCTGTTCGCTCCCCACGCCTTCGTCCTTGACCGTCAGTGCATACGTTGTCCACTTCCTTCGCAATCGCTATTCTGTGTATTATCTATGCATTCCACCGCTACCCTACACATTCTATCTACTTCCATATCACTCATGACATACAGTAACAATGGCAGTTCCATATTT
+
FE,@FGGGGGG<C:FGFGCFGGGEF,CCEG,CFGGEEE<FCCF<FGGGCC,<CFGF,CEAF,C,,A,6,,6,B,C,,,99:,E,,,9:,,=,44+4B8FGG8,AA:++4,9B,,9,@EC,CF:F=4++4,68@+,@,=@+++3@,,60@B=CG,,,7,,8,,8@,,,4,,,,,,+=7**9A9*1@E::,,5+=*+/:+=+9C+?E>+++,4*/25A=)/*0;65;C.:)13+++96;4)65)9))1).8))))/)/.)+16).93))(.,((.)9:?2)6<
@M02352:288:000000000-CKWC8:1:1101:24785:11790 2:N:0:TACGCTGC+CGTCTAAT
TAACCTTGCGGCCGTACTCCCCAGGCGGTCTACTTAATGCGTTAGCTTTGAAAAACAGAACCGAGGTTCCGAGCTTCTAGTAGACATCGTTTACGGCGTGGACTACCGGGGTATCTAATCCCGTTTGCTCCCCACGCTTTCGTACATGAGCGTCAGTGTTGACCCAGGTGGCTGCCTTCGCCATCGGTATTCCTTCAGATCTCTACGCATTTCACCGCTACACCTGAAATTCTACCACCCTCTATCACACTCTAGTTTGCAAGTTCGAAATGAAGTTCCCA
+
EECFGGGGGGEGEGGGGGGGGGG:FDEEGGGGGGGGFFGGGGGGGGFGGGCAFFEGGGGDGGGGGGGGGCECGGCFDGGGGGGFEFFFEFGFGFGGGGGGGGGGGG8FGGGGGGGGGFGGCFGFFFFGGFGCFGC7CGGGGEGGGGGGGGGGGGGGGGGG8B?FFGCEGGEFGGGGFGGFEGGGGGDGFGFGGFFF@FF=6@FGEFFGG5>D>FFFGFF9>@:FC44C<FF=67)44?F<F?:DA>FFFF:(6A4=<AFF9A264<:B??:))-7:B<A?)
@M02352:288:000000000-CKWC8:1:1101:20138:11795 2:N:0:TACGCTGC+CGTCTAAT
TAATCTTGCGACCGTACTCCCCAGGCGGAATGCTTAATCCGTTAGGTGTGACACCAACAAGCATGCTTGCTGACGTCTGGCATTCATCGTTTACGGTGTGGACTACCAGGGTATCTAATCCTGTTTGCTCCCCACACTTTCGCACCTCAGCGTCAGTATCGAGCCAGTGAGCCGCCTTCGCCACTGGTGTTCCTCCGAATATCTACGAATTTCACCCCTACACTCGGAATTCCACGCACCTCTCTCGAACTCAAGACTAGCATTATTAGAGGCATTTCCAG
+
,EFFFGGGFFDEGGGGGGGEGGGFFFEGGGGGFFGGGGAFGFGCGGG9FGDGGGG7EEGFGGGCFG9E,C<<?4:BFGF,E<FFCFGFDGFGGG@7EDFFDGFEEC,?BCEE8FGCGGGFF9,EFFCFEEFGGGD7=8EF;3=6@>,=88EE6EEGGGGGGE75*><>EFCCEEDGG4;ABCCEG6C,,:58@?FF2BEGFFFC3+2*;*:CDAE**038?43;7907(.;9=4>0(((-,4)4)3()481<<()/4)?00)-.66>A2<286(0)*).6)
@M02352:288:000000000-CKWC8:1:1101:5590:11835 2:N:0:TACTCTGC+CGTTTAAT
CAATCTTGCGACCGTACTCCCCAGGCGGCATGCTTATCACTTTAGCTTCGTCACTGAGGGAATGCCCAACACCCAGTATCCATCTTTTACGTCGTGTGCTACCAACGCATCTATTTCTTTTCACTTCCCCCCCCCTCGTCCCTCAGCCTCAGCATATACGTATTTCTTTGTCTTCGCCATCGCCACTAGTTTTCATATCGATCCATTACACTTCCACCGCACCACTTATATCTCCTTCCATCTCTCTCTAACTATCCACTAGCAATGGCAGGTCACTACTT
+
,B,CFFGFGGGGGGGGEGGGGGGED,CE:@@,EFGG9@,C,C<9@@E,,@9BFGC,C@,,,:C,,9B,,B:,B+C,,,<,5,,,,,9AEB8,4+7+:4B,C,4,,+8+>++,A,:,C@,,>=,5C,,C8,@@E:@@++548*93,43*7:,,,2,,>,,,,7;2,,,,6,,2,,=***/2?/*4**+++411;)+1);=*:7)13+;+++/++2)10)(,,)35C<4*)***1*.).-3)4):).4)))))).))14)/<(),))))(.,((,,))*-())
@M02352:288:000000000-CKWC8:1:1101:7582:11848 2:N:0:TACGCTGC+CGTCTAAT
TAATCTTGCGACCGTACTCCCCAGGCGGTCTACTTAACGCGTTAGCTCCGAAAGCCACGGCTCAAGGCCACAACCTCCAAGTAGACATCGTTTACGGCGTGGACTACCAGGGTATCTAATCCTGTTTGCTCCCCACGCTTTCGCATCTGAGTGTCAGTGTCTGTCCAGGGGGCCGCCTTCGCCACTGGTATTCCTTCAGATCTCTACGCATTTCACCGCTACACCTGAAATTCTACCCCCCTCTACAGCACTCTAGTTCACCAGTTTCAAATGCAGTTCC
+
GGGGGGGGGGGGGGGGGGGGGGGGGGGGGGGGGGGGGGGGGGGGG<FGGGGGGFGGGGGGGGGGGGGGGGGGGGGGGGGGGGGGGGGGGGGGGGGGGGGGEGGGGGGGGGGGGGGFGGGGGGGGGGGGGGGCFGGGGGGGGGGGGGGGGGGGGGGFFG9EGGGGGGG?FGGGGGGGDGGFFGGGGFGGGDFGG?FFFFF==FFFFFFFDEBGGFFFGFFFFFFFGGFG?FFFFFDFAB?BFBFFFF<::??:8<A4>>FFAFF:9<<AAAB9)67AFADF
@M02352:288:000000000-CKWC8:1:1101:15930:11856 2:N:0:TACGCTGC+CGTCTAAT
TAATCTTGCGACCGTACTCCCCAGGCGGGATGCTTAATGCGTTAGCTGCGCCACTAAGTTGTAAACAACCTAACGGCTAGCATCCATAGTTTACAGCGTGGACTACCAGGGTATCTAATCCTGTTTGCTCCCCACGCTTTCGCACCTCAGCGTCAGTATCGAGCCAGTGAGCCGCCTTCGCCACTGGTGTTCCTCCGAATATCTACGAATTTCACCTCTACACTCGGAATTCCACTCACCTCTCTCGATCTCTAGATTACCAGTATTAAGTGCAGTTCCAG
+
GGGGGGGGGGGGGGGGGGGGGGGGGGGGGGGGGGGGGGGGGGGGGGGGGGGGGGGGGGGGGGGGGGGGGGGFCFCGGDGGGGGGGFGGGGGGGGGGGGGGGGGGGGGGGGGGGGGGGGGGGGGGGGGGGGGGGGGDGGGGGGGGGGGGGGGGGGGGGFEFGGGDGGGGGEGGGGDGDDGFFDCEFCEGGGGC:9AD9:B3FDFGFFFCFGFGGFD=CF?>A6:7FGFG:FFFB=A<?FFF?FBB<?FF<<1AFBA=>AFFFF:>4:>2>A9:994<FA2:)
@M02352:288:000000000-CKWC8:1:1101:7181:11865 2:N:0:TACGCTGC+CGTCTAAT
CAATCTTGCGATCGTACTCCCCAGGTGGGACACTTATCACTTTCGCTTAGTCACTGAGATAAATCCCAACAACTAGTGTCCATCGTTTACGGCGTGGACTACCAGGGTATCTAATCCTGTTCGCTCCCCACGCTTTCGTCCATGAGCGTCAGTACATACGTAGTAGACTGCCTTCGCAATCGGTATTCTGTGTAATATCTATGCATTTCACCGCTACACTACACATTCTATCTACTTCCATATGACTCAAGTCAACCAGTATAAAAGGCAGTTCAATAGTT
+
GGGGGGGGGGGGEEFGGGGGGGGGGGGGGGGGGGGGGGGGGGGGGGGGGGGGGGGGGGGGGGFGGEFGGGGGGGGGGGGGGGGGGGGGGGGGGGGGGGGGGGGGGGGGGGGGGGGGGGGGGGGGGG:EGGGGGGGFGEGGEGGGGGGGGGGGGGGGGGFGGFGEFFGGGFFGGGGFDGGFFGDCGGFGGGGFGFFEFFFGFGF=?FC@:@@;DD2?GFFFFFFF4CCFCFFFFFFFFC)15<?<C<3.6;3?EE?F@:F4:))-6<>:0:04)6*6@>)<>
@M02352:288:000000000-CKWC8:1:1101:12244:11885 2:N:0:CACGCTGC+CGTCTAAT
CAATCTTGCGATCGTACTCCCCAGGTGGGACACTTGTAACTTTAGCTGCGTCACTGAGATCGATCGCAACACCTAGTGTCCATAGTTTACGGCGTAGACTACCAGGTCAGAGACTCCTGTTCGCTCCCCCCGCTTTCGGCCCTCAGCGTCAGCACATGCGTCGTAGCATGCATTCGCAATCGGTATTCTGTATAATCCCTATGCATTCCACCGCGACCCTACACATTCTGTCTACTTCCATCTGACTCAAGTCAACCAGTATCAAAGGCATTTCCATCGTT
+
E@E,,CF,,@+6-@EFDFGG<,;6<C6,+,,:,CF,;,,CFFF,E<@,,667,6,C<,E,,,,,:+886@,,896C6<,,,,6,,<69A?BF7+++8+<,,,,?5+,9,,,,,,,@E9,484+@+,64+3++8+@:>+++++5,3,@>:EGG,,5,3,,@4584>**,6,2,,4BF519)6D==**41+2++;);6)+)0*28+/:8+:A6*))(0:)(.454F**):)*999*2245)4-)64)<)-)()6.)-9((06))6<2))((().659<*)-,(
@M02352:288:000000000-CKWC8:1:1101:3978:11906 2:N:0:TACGCTGC+CGTCTAAT
CAATCTTGCGATCGTACTCCCCAGGTGGGACACTTATCACTTTCGCTTAGTCACTGAGATAAATCCCAACAACTAGTGTCCATCGTTTACGGCGTGGACTACCAGGGTATCTAATCCTGTTCGCTCCCCACGCTTTCGTCCATGAGCGTCAGTACATACGTAGTAGACTGCCTTCGCAATCGGTATTCTGTGTAATATCTATGCATTTCACCGCTACACTACACATTCTATCTACTTCCATATGACTCAAGTCAACCAGTATCAAAGGCAGTTCCATAGTT
+
GEGGGGGGGGGGGGFGGGGGGGGGGGGGGGGGGGGGGGGGGGGGGGGGGGFFGGGGGGGGGGGGGGGGGGGGGGGGGGGGFGGGGGGGGGDFGGGGGGGGGFGGGGGGGGGGGGGGGGGGGGGGGGGGGFGEGGGGGGGGGGGGGGGGGGGGGGGGGGGGGGGGGGGGGGGGGGGGGGGFFGDEGGGGGGGGGF>CEFFGFGFGFFFFC9>FCB>BGFFFFFFFGDFGFFFFFFEFFFFEF<EF3CE<EE3CEF<AD?FFA<4)6>B?6<:<FFF9B23<4
@M02352:288:000000000-CKWC8:1:1101:18924:11911 2:N:0:TACGCTGC+CGTCTAAT
CAATCTTGCGATCGTACTCCCCAGGTGGGACACTTATCACTTTCGCTTAGTCACTGAGATAAATCCCAACAACTAGTGTCCATCGTTTACGGCGTGGACTACCAGGGTATCTAATCCTGTTCGCTCCCCACGCTTTCGTCCATGAGCGTCAGTACATACGTAGTAGACTGCCTTCGCAATCGGTATTCTGTGTAATATCTATGCATTTCACCGCTACACTACACATTCTATCTACTTCCATATGACTCAAGTCAACCAGTATCAAAGGCAGTTCCATAGTT
+
GGGGGGGGGGEG@@FGGGGGGGGGGGGGGGGGGGGGGGGGGGGGGGGGGGFGGGGGGGGGGGGGGGGGFGGGGGGGGGGGGGGGGGGGGGGGGGGGGGGGGGGGGGGFFFFFFGGGGGGGGGGGGGGGGGGGGGGGGGGGGGGGGGGGGGGGGGGGGGGGGGGGGGGGGGGGGGGGGGDEFGGGGGG@FFGGGFFEFFFGFGFGCFFFGGFGGFFFGFFFEFEFFGFGFFFFFFEFEF3;?CEEEE?CEEEFFEFFDFFFFFFABFA<B?:BD<FAFF2<A
@M02352:288:000000000-CKWC8:1:1101:24439:11917 2:N:0:TACGCTGC+GGTCTAAT
TAACCTTGCGGCCGTACTCCCCAGGCGGTCTACTTAATGCGTTAGCTTCGAAAAACAGAACAGACGTCCCGAGCATCTAGGAGACCTCGTTTACGGCGTGGACTACCGGGGTATCTAATCCCGTTTTCTCCCCCCCCTTTCGTACTTGAGCGTCTGTGTTGAGCCACGTGGTTGCCTTCGCCATCGGTATTCCTTCAGATCTCTACGCATTTCACCGCCAGACCCGAAATTCTACCCTCCTCTATCGGACTCTCGTTTGCCGGTTCGAAATGCAGTTCCC
+
<<FFC,E@<FECFFGGCFGGGE<,6C@:666<EEF@<@@A:FFEFF,,,7,,C=E8C,96=,9C,+B,4?C?+>+,9E,?,,,BB+,AFBDFC<+4>F@+C3D,,,B+=CE>:F>;3,@=,@FFEG+@,@B:F***8*,:,;=6**11,2,**4**++7+=<+8C72BF<511*1:+79>AD=:DEC***200-@<?F@*/*004@3>CE3:C*69*)((()4>*1(91F?7942)(.(40:)845((--((-)(0((0.)((,-41142()66*)16)4
@M02352:288:000000000-CKWC8:1:1101:14282:11945 2:N:0:TACGCTGC+CGTCTAAT
CAATCTTGCGATCGTACTCCCCAGGTGGGACACTTATCACTTTCGCTTAGTCACTGAGCTAATGCCCAACAACTAGTGTCCATCGTTTACGGCGTGGACTACCAGGGTATCTAATCCTGTTCGCTCCCCACGCTTTCGTCCATGAGCGTCAGTACATACGTAGTAGACTGCCTTCGCAATCGGTATTCTGTGTAATATCTATGCATTTCACCGCTACACTACACATTCTATCTACTTCCATATTACTCAAGTCAACCAGTATCAAAGGCAGTTCCATAGTT
+
GGGGGGGGGGGGFEGGGGGGGGGGGGGGGGGFGGGGGGGGGGGGGGGGGGGGGGGGGGGGGGGGGGGGGGGGGGGEGGGGGGGGGGGGGGDGGGGGGGGGGGGGGGGGGGGGGGFFGG<FFFFGEGGGGGGGGGEGFEGDEGGGGGGGGGGGGGGGGGFGGGGGGGGGGGGGGGGGGDGFFGGGGGGFCFGGGFFE69BC>FFGEFFGGGAF4B=?CAB3@4;FGGFGF+1AFFCEF9@EC65)..).9@).7)9*684<<49)..)46((4<.968.,<<
@M02352:288:000000000-CKWC8:1:1101:13327:11972 2:N:0:TACGCTGC+CGTCTAAT
TAACCTTGCGGCCGTACTCCCCAGGCGGTCAACTTAGTGCGTTAGCTGCGCCACCCACGACTCAAGGTCACAGACGGCTAGTTGACATCGTTTACGGCGTGGACTACCAGGGTATCTAATCCTGTTTGCTCCCCACGCTTTCGTGCCTCAGTGTCAGTATTTGTCCAGGTAGCCGCCTTCGCCACTGATGTTCCTTCCAATCTCTACGCATTTCACCGCTACACTGGAAATTCCACTACCCTCTACAATACTCTAGTTTGCCAGTTCAAAATGCAGTTCC
+
FFGGFGGGGGGFGGEGGFGGGGGGGGGGBCFFGGGGGGGGGGGGGGGGFGGGGGGGGGGDGGGGGGGGGGGGGGGGFGDCGFFGFCFGGGGGGGGGGGC@@FFGGGGGCFFGDFGGGDBFBFADGGGC9CFGGGGGCEEGGGEGGGGGFFGFGC:=CEFGFGGG>F@CFFGGGCGGGGGFFGGGGGGGGDGF7?AEFFCCF8@:9:6<D5;DG75:@@1((5<FG6198FFFFB92)5>?<,28-44))))64)6*6:F)<A<B24)64<A22)*)9:<D
@M02352:288:000000000-CKWC8:1:1101:27283:11978 2:N:0:TACGCTGC+CGTCTAAT
CAATCTTGCGATCGTACTCCCCAGGTGGGACACTTATCACTTTCGCTTAGTCACTGAGATAAATCCCAACAACTAGTGTCCATCGTTTACGGCGTGGACTACCAGGGTATCTAATCCTGTTCGCTCCCCACGCTTTCGTCCATGAGCGTCAGTACATACGTAGTAGACTGCCTTCGCAATCGGTATTCTGTGTAATATCTATGCATTTCACCGCTACACTACACATTCTATCTACTTCCATATGACTCAAGTCAACCAGTATCAAAGGCAGTTCCATAGTT
+
GGGGGGGGGGGGGGGGGGGGGGGGGGGGGGGGGGGGGGGGGGGGGGGGGGGGGGGGGGGGGGGGGGGGGGGGGGGFGCGGGGGGGGGGGGGGGGGGGGGGGGGGGGGGGGGGGGGGGGGGGGFGEGGGGGGGGGGGGGGGGGGGFGGGGGGGGGGGGGGGGGGGGGGGGGGGGGGGGGGFFGGGGGGGGGGGGFFFFFFGFGAFFFFGDGFFDB>DGFFFFFEFG4<FFFFFFFFFEFAEFFE39><4@FEFCEEF@FFAF<>B9BA?0832657<FAFFB
@M02352:288:000000000-CKWC8:1:1101:26454:11997 2:N:0:TACGCTGC+CGTCTAAT
TAACCTTGCGGCCGTACTCCCCCGGCGGTCTACTTCGCGCGTTAGCTTCGCTACTCACAGATTAAATCTACAAACAGCTAGTAGACAGCGTTTACGGTGTGGACTACCAGGGTATCTAATCCTGTTCGCTACCCACCCTTTCGCACATGAGCGTCAGTATTTGGCCAGAGAGTCGCCTCCGCCACTGGTATTCCTTCAGATCTCTACGCATTTCACCGCTACACCTGAACTCCTACCCCCCTCTACAGCACTCTAGTTCACCAGTTTCAAATCCAGTTCC
+
C@BFFFG@<F6B:FFGGGGGGE6+:B@68+CEEGF,BC=>CGGGGGGGG@FB:>=??DFE8F<,?9?FFFFG<,BFDDGGGDFFEFEEE=CF+BFD7FFCEG9FF8FF8DFGFA:DDFAFGGGGGGGEGD@FGGGG*AFGGGDGGGCFDFGCEEC8EGCCCEGFFGCG6:>*?03C88*;>DC:CEFG<@FCFEFC@A1+;DFGB6@75*>D7FFFGEF>9B?FGGB4:)9*9/2<:(49;B?B)6-)4,47?F<B<6@<A<,,6<4<A2)-).*29--6
@M02352:288:000000000-CKWC8:1:1101:9376:12036 2:N:0:TACGCTGC+CGTCTAAT
TAATCTTGCGACCGTACTCCCCAGGTGGGACACTTATCACTTTCGCTTAGTCACTGAGATAAATCCCAACAACTAGTGTCCATCGTTTACGGCGTGGACTACCAGGGTATCTAATCCTGTTCGCTCCCCACGCTTTCGTCCATGAGCGTCAGTACATACGTAGTAGACTGCCTTCGCAATCGGTATTCTGTGTAATATCTATGCATTTCACCGCTACACTACACATTCTATCTACTTCCATATGACTCAAGTCAACCAGTATCAAAGGCAGTTCAATAGTT
+
FGGGGGGGGGGGGGGGGGGGGGGGGFFGGGGGGGGGGGGGGGGGGGGGGGGGGGGGGGGGGGGGGDFFGGGGGGGGGGGGGGGGGGGFGGEGGGGGGGGGGGGGG7FFFGFGFGGFGGGGGGGGGGGGEFGGGGBFGGGGGGGFFFEGGGGGGGFGGGGGGGGGECCCFFGGGGGGDDGFF7EEGGGGDFGGGFAC4BFGFCAGCFFGGGFFGFFDGFFFFFFFGGFGFFAFFFEFF?<EC??)7;6>8?>:>AAF<FF946ABFFF:17((.-*.74-46
@M02352:288:000000000-CKWC8:1:1101:7166:12109 2:N:0:TACGCTGC+CGTCTAAT
TAATCTTGCGACCGTACTCCCCAGGCGGGAAGCTTAATGCGTTAACTGCGCCACCGAACAGTATACTGCCCGACGGCTAGCTTCCATCGTTTACGGCGTGGACTACCAGGGTATCTAATCCTGTTTGCTCCCCACACTTTCGCACCTCAGCGTCAGTATCGAGCCAGTGAGCCGCCTTCGCCACTGGTGTTCCTCCGAATATCTACGAATTTCACCTCTACACTCGGAATTCCACTCACCTCTCTCGAACTCAAGACAAGGAGTTTATAAGGCAGTTCCAG
+
FFGGGGGGGGGGGGGGGGGGGGGGGGGGGGGGGGGGGGFFGGGGGGGGGGGGGGGGGGGGGGGGGGGGGGGGGGEGGGGGGGCFGGGGGGGGFFGGGGGGGDGGGGGGGGGGGCGGGGGGGGGGGGGGGGFGGGGGGGGGGGGGGGGGGGGGGGGCFFGGGGGGGGGGGDGFFGGGGDGFEGGGGGGFGGGGGFFFFFFGFGFGAFFGGGFFGFAFE)5AAFFFGGFG:FFFFF<>?:06??BFFFFFFFBFF?7?B04:?02::2)6A<>?:?BFF)).6
@M02352:288:000000000-CKWC8:1:1101:10818:12113 2:N:0:TACGCTGC+CGTCTAAT
CAGTCTTGCGACCGTACTCCCCAGGTGGGATACTTATCACTTTCGCTTAGTCACTGAACCGAAGTCCAACAACTAGTATCCATCGTTTACGGCGTGGACTACCAGGGTATCTAATCCTGTTCGCTCCCCACGCTTTCGTCCATGAGCGTCAGTATATACGTAGTAGACTGCCTTCGCAATCGGTATTCTGTGTAATATCTATGCATTTCACCGCTACACTACACATTCTATCTACTTCCATATGACTCAAGTCAACCAGTATCAAAGGCAGTTCCATAGTT
+
GGGGGGGGGGGGGGGGGGGGGGGGGGFGGGGFGGGGGGGGGGGGGGGGGGGGGGGGGGGGGGGGGGGGGGGFGGGGGGGGGGGGGGGGGGGGGGGGGGGGGGGGGGGGGGGGGGFGGGGGGGDFGGGGGGGGGGGGGGGGGGGGGGGGGGGGGGGGGGGGGGGGGGGGGGGGGGGGDGGFFGGGGGGGGGGGGFFC@AFGFGFGFFFGGGFGGFFFGFDEFFFFGGFGE6AFFCEFFFFFFFFCEFFFFB>ABBBFFF@AFFBF>AFFFF:?AFBBFFFF<
@M02352:288:000000000-CKWC8:1:1101:16123:12116 2:N:0:TACGCTGC+CGTCTAAT
TAACCTTGCGGCCGTACTCCCCAGGCGGTCTACTTAATGCGTTAGCTTTGAAAAACAGAACCGAGGTTCCGAGCTTCTAGTAGACATCGTTTACGGCGTGGACTACAGGGGTATCTAATCCCGTTTGCTCCCCACGCTTTCGTACATGAGCGTCAGTTATTGTCCAGGTGGCCGCCTTCGCCACTGGTATTCCTTCCGATCTCTACGCATTTCACCGCTACACCTGTAATTCTACCACCCTCTACAAAACTCTCATTTGTCACTTCGAAAGGCAGTTCCC
+
CADFFGGGGGGEGGGGFGGGGGGGGGGG+6BCFFGGGGGGGGGGGGGCEC@,C<,BFGFE,?C=+44CFEF:>+44:B9,B,<EF?A?=FFGB?+?CFC4@B45,8,5B3CB:F,ED>D,,DFF=F=D,E8+F,C7:+3@BE;@:7:?7DFC8C>EEEEDG9@@CF,,>,D,:/5789DF>5?C7<=++=@+;?F3,55C>F6F3+):*/7CC*4?*7((,??5C7)*.86*9/:)),4((43):))..438<))1.6*))5).5,((.(((,,).9-4>
@M02352:288:000000000-CKWC8:1:1101:28723:12117 2:N:0:TACGCTGC+CGTCTAAT
TAACCTTGCGGCCGTACTCCCCAGGCGGTCAACTTAGTGCGTTAGCTGCGCCACCCACGATTCAAGGCCACAGACGGCTAGTTGACATCGTTTACGGCGCGGACTACCAGGGTAACTAATCCTGTTTCCTCCCCACTCTTTCGTGCCTCAGTGTTAGTATTTGTCCAGGTAGCCGCCTTCGCCACTGATTTTCGTTCCAATCTCTACCTATTTCACCACTCCACCTGAAACTCTCCCACCCTCTTTCATACTTTAATTCGCCAGTTCCAAATTCAGTTCC
+
DFGGCFGGGDGCBFGDEGGGGGGEGGGG++8CFGGG,CFE7FGGGGGFF+@FCF,:CC++,B,<C<D,,:DF8=E:+=FGFG,C,BFA<++,D+,+++=++3@:+8>FFGE+@8:,3,C,3@@=<DD,@DEGEFDE,,,,3,@@*CGG68@:,,,2,2,@;,6,,7@<,7;9CF))22C45*828<?++1+;F(.(();++2;@)3A+*+*2;94BE*(((0)7024*./**94)80(,-8?::)--6)))))))*)6*(-2(,8)))-).)).*-06<A
@M02352:288:000000000-CKWC8:1:1101:15802:12136 2:N:0:TACGCTGC+CGTCTAAT
CAATCTTGCGATCGTACTCCCCAGGTGGGACACTTATCACTTTCGCTTAGTCACTGAGATAAATCCCAACAACTAGTGTCCATCGTTTACGGCGTGGATTACCAGGGTATCTAATCCTGTTCGCTCCCCACGCTTTCGTCCATGAGCGTCAGTACATACGTAGTAGACTGCCTTCGCAATCGGTATTCTGTGTAATATCTATGCATTTCACCGCTACACTACACATTCTATCTACTTCCATATGACTCAAGTCAACCAGTATCAAAGGCAGTTCCATAGTT
+
GGGGGGGGGGGGGGGGGGGGGGGGGGGGGFGGGGGGGGGGGGGGGGGGGGGGGGGGGGGGGGGGGGGGGGGGGGGFGGGFGGGGGGGGGGGGGGGGGGGGGGGGGGGGGGGGGGGGGAFGGGGGGFGGGGGGGGGGGGGGGGGGGGGGGGGGGGGGGGGGGGGGGGGGGGGGGGGGGD7BFGEEGGGGGGGDFF97AAFGFGFGFFFGGGFFGDFFGFFF@FFFGGFGCFFFFFFCEFFEFEFFFFFCFFEECEFFFDFE24<ADA<B08((4<69=44:<
@M02352:288:000000000-CKWC8:1:1101:7633:12156 2:N:0:TACGCTGC+CGTCTAAT
TAACCTTGCGACCGTACTCCCCAGGCGGAATGCTTAATCCGTTAGGTGTGTCACCAACAAGCATGCTTGCTGACGACTGGCATTCATCGTTTACGGTGTGGACTACCAGGGTATCTAATCCTGTTTGCTCCCCACACTTTCGTACCTCAGCGTCAGTATCGAGCCAGTGAGCCGCCTTCGCCACTGGTGTTCCTCCAAATATCTACGAATTTCACCTCTACACTTGGAATTCCACTCACCTCTCTCGAACTCAAGACTAGCAGTATTAGAGGCAGTTCCAG
+
GGGGGGGGGGGGGGGGGGGGGGGGGGGGGGGGGGGGGGGGGGGGGGGGGGGGGGGGGGGGGGGGGGGGGGGGGGGGGGGGGGGGGGGGGGGGGGDGGGGGGGGGGGFGGGGGGGGGGCFGGGGGGGGGGGGGGGGGGGGGGGGGGGGGGGGGGGGDGGGGGGFGGGGGGGGGGGGGGGGFFGGGGFFFFGGGGFFFFFFGFGFGFFFGDF5FGFFFGFF<CFFFGGFGFFFFAFFCDDFFF<?BFB?:?FBADFF47BF>B<2-)6AABF7B6:8?FF<A4
@M02352:288:000000000-CKWC8:1:1101:28222:12171 2:N:0:TACGCTGC+CGTCTAAT
CAATCTTGCGACCGTACTCCCCAGGCGGTCTACTTAGTGCGTTAGCTGCGCCACTAAGATCTCAAGGATCCCAACGGCTAGTAGACATCGTTTACGGCGTGGACTACCCGGGTATCCAATCCTGTTCGCTCCCCACCATTTCGTCCATGAGCGTCCGTACATACGTAGTAGACTGCCTTCGCAATCGGTATTCTGTGTAATATCTATGCATTTCACCGCTACACTACACATTCTATCTACTTCCATATGACTCAAGTTAACCAGATTCACAGGCAGTTCCA
+
@,C,66F<CFBCCGGGFGGGGC@6@D::6@FFGFGGGAFFGGGGGGFGGEFGGEFGG8F<FGGG9FFDE<<FEFCEEGGDG5AFGG9FC:C@<FCEC:7FCD:FFDF,,@CC:CF9,,,C8FEFGGE>++8+@+D@+,,75=D@C@C@,@EFCC3*=F7>8;,,27@FGC9<?=468*+25C*=*=/**23;+.+7.871:+1;78+3+1+;+:<AG>0,,5<?72(*(/9*974)-:4<<2<><<<<<A24<:(=A)*.:3)1())66)5).()(05<2)
@M02352:288:000000000-CKWC8:1:1101:4927:12175 2:N:0:TACGCTGC+CGTCTAAT
TAACCTTGCGGCCGTACTCCCCAGGCGGTCTACTTAATGCGTTAGCTTTGAAAAACAGAACCGAGGTTCCGAGCTTCTAGTAGACATCGTTTACGGCGTGGACTACCGGGGTATCTAATCCCGTTTGCTCCCCACGCTTTCGTACATGAGCGTCAGTGTTGACCCAGGTGGCTGCCTTCGCCATCGGTATTCCTTCAGATCTCTACGCATTTCCCCGCTACACCTGAAATTCTACCACCCTCTATCACACTCTAGTTTGCCAGTTCGCAATGCAGTTCCC
+
F@FGEEGEGGGGGGGGEGGGGGF@CFFGCFGGGGGGDEEGGGGGGGFGGGGGGGGGE8FFF,8@@EG@CFG>FG=FGGGGGGCFGGFGGGGGDFGDECBC@CFGGGG@EDG>>FGGAFGG;FFGGGCFGGFGGGGCEEGGGGGFCCFFFFGGGGGEFGGGC@BEEF:CFDF8F*?*6DGF>GEE;=5?8ECGGCF@EFFGFGFGCC>)*:;*0*,0*8;((*4@GG<F7@=FF4AB)3-44::24AA982((.6<*6-*6).,.-9:0(,45>A*)*.).
@M02352:288:000000000-CKWC8:1:1101:21062:12176 2:N:0:TACGCTGC+CGTCTAAT
CATTCTTGCGAACGTACTCCCCAGGTGGGATACTTATCACTTTCGCTTAGCCACTCAGCCTTACGGCCGAACAGCTAGTATCCATCGTTTACGGCGTGGACTACCAGGGTATCTAATCCTGTTCGCTCCCCACGCTTTCGTCCATCAGCGTCAGTATATTGTTAGTGATCTGCCTTCGCAATCGGTATTCCATGTAATCTCTAAGCATTTCACCGCTACACTACATATTCTAACCACTTCACAATAACTCAAGACTAACAGTTTCAAAGGCAGTTCCCCAG
+
GFCGGGGGGGGGGGFGGGGGGGGGCEEFGGGGGGGGGGGGGGGGGGDGGGGGGGGGGGGGGGFGGGGGGDGGGGGGGGGGGGGGGGGGGGGGGGGGCFGFGGGGGGGGGGGGGGGGGGGFGGFGGGGGGGGDGCFGGGGGGDGGCDFGFGGGGGFCEFGFFGGGGGGFGGGGGGCFGGDEEGGGGG=;CF9CC?@CEFFCFGFFEFFGGFFDGFFFGFBFFFFF;75FECAFFA1=;492>?A244<<29)44-(98)/))-6.<<:<<(.20,8<4.(((
@M02352:288:000000000-CKWC8:1:1101:15939:12183 2:N:0:TACGCTGC+CGTCTAAT
CAGTCTTGCGACCGTACTCCCCAGGTGGGATACTTATCACTTTCGCTTAGTCACTGAGCTTATACCCAACAACTAGTATCCATCGTTTACGGCGTGGACTACCAGGGTATCTAATCCTGTTCGCTCCCCACGCTTTCGTCCATGAGCGTCAGTACATACGTAGTAGACTGCCTTCGCAATCGGTATTCTGTGTAATATCTATGCATTTCACCGCTACACTACACATTCTATCTACTTCAATATGACTCAAGTCAACCAGTATCAAAGGCAGTTCCATAGTT
+
GGGEFFGGGGGGGGFGGGGGGGGEGGGGGGGGGGGGGGGGGGGGGGDGGGFGGGGGGGGGGGGGGGGGGGGFGGGGGGGGGGGFGFGGGGGGGGGGGGGGGGGGGGGGGGGGGGGGGGGGGGGGGDGDGGGGGGDGGEGGEGGFFGGGGGGGFGGGGGGGGGGGFGFAFGGGGGGGGGGFFGDGGGGGGGGGGFFFFFFGFGAGFFACGGFGGF>BGF@3@FFFGGFG?FFFFFFC?E)9?)?EFFFFFFFFFFBFB?FAA<ADBDF:B1:?>AFBFFFFA
@M02352:288:000000000-CKWC8:1:1101:19398:12201 2:N:0:TACGCTGC+CGTCTAAT
CAATCTTGCGATCGTACTCCCCAGGTGGGACACTTATCACTTTCGCTTAGTCACTGAGATAAATCCCAACAACTAGTGTCCATCGTTTACGGCGTGGACTACCAGGGTATCTAATCCTGTTCGCTCCCCACGCTTTCGTCCATGAGCGTCAGTACATACGTAGTAGACTGCCTTCGCAATCGGTATTCTGTGTAATATCTATGCATTTCACCGCTACACTACACATTCTATCTACTTCCATATGACTCAAGTCAACCAGTATCAAAGGCAGTTCCATAGTT
+
GEECFGGGGGGGGGGGGGFGGGGGGGFFGGGDGGGGGGGGGGGGGGGGGGGGGGGGGGGGGGGGGGGGGGGGGGGFGGGGGGGGGGGGGGGEFGGGGGGGGGGGGGGGGGGFGGGGGGGGGGGGGGGGGGGGGGGGGGGGGGGGGGGGGCGGGGGGGGGGGGGGGGGGGGGGGGGGGGGFFFEGGGGGGGGGGF9ACFFGFGF>CFFGGGFFDB2?GFFFFFFFGGCDEFFFFFFFFF@CFEFCFFEFEFFEEEEFFFFADFFF9<A00:18<A=4FA2A>
@M02352:288:000000000-CKWC8:1:1101:7236:12214 2:N:0:TACGCTGC+CGTCTAAT
TAACCTTGCGGCCGTACTCCCCAGGCGGTCAACTTAGTGCGTTAGCTGCGCCACCCACGACTCAAGGTCACAGACGGCTAGTTGACATCGTTTACGGCGTGGACTACCAGGGTATCTAATCCTGTTTGCTCCCCACGCTTTCGTGCCTCAGTGTCAGTATTTGTCCAGGTAGCCGCCTTCGCCACTGATGTTCCTTCCAATCTCTACGCATTTCACCGCTACACTGGAAATTCCACTACCCTCTACAATACTCTAGTTTGCCAGTTCAAAATGCAGTTCC
+
GGGGGGGGGGGGGGGGGGGGGGGGGGGGGGGGGGGGGGGGGGGGGGGGGGGGGGGGGGGGGGGGGGGGGGGGGGGGGGGGGGGGGGGGGGGGGGGGGGGGGGGGGGGGGGGGGGGGGGGGGGGGGGGGGGGGGGGGGEGGGGGGF7DFGFGGGFGGGGGGGGGGGGFGDFGGFGGGGGGFFGGGGGGGGFCFDEFFFFFGFGF7?FFGGGAGGFFFGFFBFFFFGGFGF?F=@*:<AB?B?<?BFFFFFF?A?AF?AAFAFBF?:AFFFB<A2:FAF<AA
@M02352:288:000000000-CKWC8:1:1101:4934:12221 2:N:0:TACGCTGC+CGTCTAAT
TAACCTTGCGGCCGTACTCCCCAGGCGGTCTACTTAGTGCGTTAGCTGCGCCACTAAGACATCAAGTGTCCCAACGGCTAGTAGACATCGTTTACGGCGTGGACTACCAGGGTATCTAATCCTGTTTGCTCCCCACGCTTTCGCACCTCAGTGTCAGTATCAGACCATGTAGTCGCCTTCGCCACTGGTGTTCCTTCCTATATCTACGCATTTCACCGCTACACCGGAAATTCCACTACCCTCTTCTGTACCTCAGCCAAGCAGTTTCCGGTGCAGTTCC
+
AFGGFGGGGEEDGGEFDFFFGGGGGGGGFGFCFGGGGFGGGGGCFGGGGGEGGGC@FFFD8FGG9?BFFGGGFGGC:@>=FG<A,CEGG7DFGCCB@F:@CEGGGG,D,BFGFFG;33FFFGGFGGGDFB>FFGCGCEGGGGGGD@EFCFDA9BA7EB,@@,@D,D7,?F,,?EDGGCDF)?EGGGDG,4@C7?FEFFF77+31/@F9<5=DD75@FB@0(5))*903-7@FFFF<<53??)((.562-).)))(038),(-((5))6--(-36/)06<4
@M02352:288:000000000-CKWC8:1:1101:8165:12229 2:N:0:TACGCTGC+CGTCTAAT
CAATCTTGCGATCGTACTCCCCAGGTGGGACACTTATCACTTTCGCTTAGTCACTGAGATAAATCCCAACAACTAGTGTCCATCGTTTACGGCGTGGACTACCAGGGTATCTAATCCTGTTCGCTCCCCACGCTTTCGTCCATGAGCGTCAGTATATACGTAGTAGACTGCCTTCGCAATCGGTATTCTAAGTAATATCTATGCATTTCACCGCTACACTACTTATTCTATCTACTTCCGTATAACTCAAGTCAACCAGTATCAATGTCAGTTCCATAGTT
+
GGCGGGGGGGGGGGGGGGGGGGGGGGFFGGGFGGGGGAAFGGGGGGGGDEFGGGGGFEFGGFCFCFFFCGGGGGG,C<FD9FGFDGGGGGFGCFEGGGGGGGGFC:CE,EFGGDFGGGDGFG7CFEFFEFG7FFEFFGGGEEGGCEFGGGGGFDFGGEC,E<FGFFDGGGF?FCCFGGGDFG5ADFGC@F=EG61>A66CFF:>CFFFFGFF7?=BGFFF@A4@+@?FEFC7FFFFE;A1613464)/)5)766<FD(<6<--<6)4).))4-666@4)6:
@M02352:288:000000000-CKWC8:1:1101:3456:12238 2:N:0:TACGCTGC+CGTCTAAT
TAATCTTGCGACCGTACTCCCCAGGCGGAATGCTTAATCCGTTAGGTGTGACACCGAAGGGCAAGCCCCCCGACGTCTGGCATTCATCGTTTACGGTGTGGACTACCAGGGTATCTAATCCTGTTTGCTCCCCACACTTTCGTACCTCAGCGTCAGTATCGAGCCAGTGAGCCGCCTTCGCCACTGGTGTTCCTCCAAATATCTACGAATTTCACCTCTACACTTGGAATTCCACTCACCTCTCTCGAACTCTAGACTGTTAGTTTACAGGGCAGTTCCAG
+
EAGFFGGGGGGGFFGGGGGGC@F7FDE>FCDFGGGGACFCFCFBCF5EFGDGGGGDFE=CGDFCFF@DEFDFGFGCFGEEGEDCGFGGG<F7FEBEEFGGDGCFGGEFGGFFDAFGGGF,=BC=FFGGGGGGGGGGGGG,@ACFG@:@FG6CBEGGFGGGGGGGG:FGGGGFCCGG<CF>E3EGGGGAC=EGG3@;@AFFF7A;6F>C*77:FF2?EF)7>F?FGF09:FFF=F<4(4:023<<B<17:(3<4)6*6:?--)-)--69ADF(13BFF)---
@M02352:288:000000000-CKWC8:1:1101:8184:12239 2:N:0:TACGCTGC+CGTCTAAT
CAATCTTGCGATCGTACTCCCCAGGTGGGACACTTATCACTTTCGCTTAGTCACTGAGATAAATCCCAACAACTAGTGTCCATCGTTTACGGCGTGGACTACCAGGGTATCTAATCCTGTTCGCTCCCCACGCTTTCGTCCATGAGCGTCAGTATATACTTAGTAGACTGCCTTCGCAATCGGTATTCTAAGTAATATCTATGCATTTCACCGCTACACTACTTATTCTATCTACTTCCGTATAACTCAAGTCAACCAGTATCAAAGGCAGTTCCATAGTT
+
GGGGGGGGGG7FGGGGGGGGGGGGGF@CEFG@EFGGD,CFGGGGGGGGCFGGGGGGGGGFG@AAFG,,EFFGFDG<FEFD<CE9CFEGFGGC@:@+BCGGFGFGC+4B=?DFFCC9EECFFG@:=BFFE8B:FB@7DGGDG+EFFBFCEGGGDFGGGF;,@CB@F@9;D,D6:FGGG>7?FF5CG>EFFC7=CA+8AFAF>F>DFFFF8<BF*66AGA:;=FEFFF<CEFF8A6CC?;72@(/4?.747(.9;CEFD?46><AFAA22:(::<>FF*4246
@M02352:288:000000000-CKWC8:1:1101:8167:12247 2:N:0:TACGCTGC+CGTCTAAT
CAATCTTGCGATCGTACTCCCCAGGTGGGACACTTATCACTTTCGCTTAGTCACTGAGATAAATCCCAACAACTAGTGTCCATCGTTTACGGCGTGGACTACCAGGGTATCTAATCCTGTTCGCTCCCCACGCTTTCGTCCATGAGCGTCAGTATATACGTAGTAGACTGCCTTCGCAATCGGTATTCTAAGTAATATCTATGCATTTCACCGCTACACTACTTATTCTATCTACTTCCGTATAACTCAAGTCAACCAGTATCAAAGGCAGTTCCATAGTT
+
FFGGGGGGGGGGGGGGGGGGGGGGGGGGGGGCGGGGGGGGGGGGGGGGEGGGGGGGGGFGGGGGGGGGGGGGGGGGGGGGGGGGGGGGGGEGGGGGGGGGGGGFGGEGGGGGGGGGGGGGGGGGGGGGGGGGGGGGGGGGGGGGGGGDGGGGGGGGGFGGGGFGGGFGGGGGGGGFGDGFFGGG>>FGGFDGGC@AEFFGFGFGFFFGFGFGGBBFGFFFFFFFGGFGEFFFFFFFFF8;E?FEEFFFE87?C?EFFF@A4:<-:A<???1:<AF<FF:>9
@M02352:288:000000000-CKWC8:1:1101:21360:12251 2:N:0:TACGCTGC+CGTCTAAT
CATTCTTGCGAACGTACTCCCCACTTGGGTCACTTATCACTTTCGCTTCGCCACTCAAACAGCACATCGAACCGATAGTGACCATCGTTTACGGCGTGGACTACCAGGGTATCTAATCTTGTTTGCTCCCCACGCTTTCGTCCATCAGTGTCAGTTGATTATTAGTTATCTGCCTTCGCAATTGGTATTCTATGTACTATCTATGCCTTTCACCGCTACACTCCATATTCTAACTACTTCATATTAACTCAAGACACCCAGTATCAACGGAAATTTTCCC
+
A<@;6;F9,F+7+CFG<FGGG:,+,;,,,86;C<F9CFC<E@EE,8@@,66B,@6,6,CF,666,,:,B<,,+++@+,<CE,??<F8AFFD,C+CFCGG7,,BF8F,+84BF,5,,44,9,CF,3?,>@+@,3+3>3DAGGC683EC@ED7,7;=FFA,=,3@E,@,,573734;+;C7?*3A94B9D<EG2+;9<*:@D6+=:*+*=+0=DCA()/.4=51(;;:67?+++1;)/))/1/9C)/.79).7(37:?(4)(446)).6013(((676*))4
@M02352:288:000000000-CKWC8:1:1101:2667:12291 2:N:0:TACGCTGC+CGTCTAAT
TAATCTTGCGACCGTACTCCCCAGGCGGAATGCTTAATCCGTTAGGTGTGTCACCAACAAGCATGCTTGCTGACGACTGGCATTCATCGTTTACGGTGTGGACTACCAGGGTATCTAATCCTGTTTGCTCCCCACACTTTCGTACCTCAGCGTCAGTATCGAGCCAGTGAGCCGCCTTCGCCACTGGTGTTCCTCCAAATATCTACGAATTTCACCTCTACACTTGGAATTCCACTCACCTCTCTCGAACTCAAGACTAGCAGTATTAAAGGCAGTTCCAG
+
FE@F<FGGGGGGGEFFGGGGGGGBDFEDG7DAFGGGDEGAFDGGEGFDFGFGGG9FGGGGGFGGGCGGGGGCFGGEGGGGGGGGGGGGGGGGGGECAFEG:EFGGF<FGCGGFFFFFAFGGGGGGGFGGGG7FFGGD8EEFGFDCCG7EF?CECEGGGGG@FDEGCFFFGFCCEGDGGGF>CCCGCGGGGEGCC+55A8CFDBF?FFDCGF7@=CF6)/=>=@FC+6C)9AFF1;7=@1(),8?FB?7???B2286:<7218<44A9A<D2)21B7F)5<.
@M02352:288:000000000-CKWC8:1:1101:19646:12292 2:N:0:TACGCTGC+CGTCTACT
TAATCTTGCGACCGTACTCCCCAGGCGGAATGCTTAATCCGTTAGGTGTGACACCAACAAGCATGCTTGCTGACGTCTGGCATTCCTCGTTTACAGTGTGGACTCCCAGGGTATCTAATCCTGTTTTCTCCCCCCACTTTCGCACCTACGCGTCAGTATCGAGCCTGTGAGCCGCCTTCGCCACTGGTGTTCCTCAGAATATATACGAATTTCACCTCTACACTCTGAATTCCACTCCCCTCTCTCGAACTCAAAACCAGGACTTTACAAGGCAGTTCCAG
+
9E,CFFGCDEGBFECFGGGGGGGGG?EGGGG8FGGG9E9F+CFFEAF,C@FGGGG,FC,F8<,6,559,:CC<E7B:E4,C,CAC,,<+?<F+C,59?@FC9,C,44,5=F8<E,C,877;FEFFG,ECGGGGCF:EDGGACC?BE,+,++@EG8C<3,@***4@,,>DCD8,4;5/9=585/C888,5C=1C6;)(*+3:C+;/A)C*=AFC@CF6;34>A@AF=27994*0*).(.4(,448)5().(,6),)/,1)((((.5424-.).(,).=)45)
@M02352:288:000000000-CKWC8:1:1101:10093:12293 2:N:0:TACGCTGC+CGTCTAAT
CAATCTTGCGATCGTACTCCCCAGGTGGGACACTTATCACTTTCGCTTAGTCACTGAGATAAATCCCAACAACTAGTGTCCATCGTTTACGGCGTGGACTACCAGGGTATCTAATCCTGTTCGCTCCCCACGCTTTCGTCCATGAGCGTCAGTACATACGTAGTAGACTGCCTTCGCAATCGGTATTCTGTGTAATATCTATGCATTTCACCGCTACACTACATATTCTAACCACTTCATAATGATTCAAGATAACCAGTATCAAAGGCAATTTTACAGTT
+
GFGGGGGGGGGGGGGGGGGGGGGGGGEGGGGGGGGGGGGGGGGGGGGGGGGGGGGGGGGGGGGGGGGGGGGGGGGGGGGGGGGGGGGGGGGGGGGGGGGGGGGGGGGGGGGGGGGGGGGGGGGGGGGGGGGGGGGGGGGGEGFFGGGGGGGGGGGGGGGGGGFGGGGGGGGGGGGFGGGFFGGGGGGGGGDCFFFEFCFDFGFGFFFGGGFGDEFFGFFFFFEFDDCF?FCFFFFFEFFFFCEFEF<CEFEFFFEFEFFFFABB<AD7??BBFFFFFF?A<
@M02352:288:000000000-CKWC8:1:1101:2771:12353 2:N:0:TACGCTGC+CGTCTAAT
CAATCTTGCGATCGTACTCCCCAGGTGGGACACTTATCACTTTCGCTTAGTCACTGAGATAAATCCCAACAACTAGTGTCCATCGTTTACGGCGTGGACTACCAGGGTATCTAATCCCGTTTGCTCCCCACGCTTTCGTACATGAGCGTCAGTGTTGACCCAGGTGGCTGCCTTCGCCATCGGTATTCCTTCAGATCTCTACGCATTTCACCGCTACACCTGAAATTCTACCACCCTCTATCCCACTCTAGTTTGCCAGTTCGAAATGCAGTTCCCAGGTT
+
FEGGGGGGGC7FEFGGDFGGGDGEEFFFGAFFGGGGGGFGGGFGGGGGDGGGGGGGG?<FGGGFGCGFGGDFFFD<FGGGGFGGGGGGGGDGGDFF@FG@EGGGGGDGFGGFGGGG9FE?ECCGGGGGCGGDCEFGGGF8FEGF9CCDEGGGGGGGFFGGGGG6@CFGF<EGFGFGC9DEF>CGD?FGGGGF*A>EEFFGF:?G9AFGC@FGGF=5**::3;(/:;9DEC74A;;(6;@<?3(.53:7<94:<92724<466(,33:)6A><4)=<4)(53
@M02352:288:000000000-CKWC8:1:1101:20991:12362 2:N:0:TACGCTGC+CGTCTAAT
CAATCTTGCGATCGTACTCCCCAGGTGGGACACTTATCACTTTCGCTTAGTCACTGAGATAAATCCCAACAACTAGTGTCCATCGTTTACGGCGTGGACTACCAGGGTATCTAATCCTGTTCGCTCCCCACGCTTTCGTCCATGAGCGTCAGTACATACGTAGTAGACTGCCTTCGCAATCGGTATTCTGTGTAATATCTATGCATTTCACCGCTACACTACACATTCTATCTACTTCCATATGACTCAAGTCAACCAGTATCAACGGCAGTTCCATAGTT
+
GDGGGGGGGGGGGCFGGGGGGGGGGGGGGGGGGGGGGGGGGGGGGGGGGGGGGGGGGGGGGGGGGGGGGGGGGGGFGGGGGGFGGGGGGGGGGGGGGGGGGGGGGGGGGGGGGGGGGGFGGFGGGGGGGFGGGGGGGGGGGGGFGGGGGGGCFGGFGGG7EFFGGGGGGGGGGGGGGGCBFG8CCGGGGGGGGE9>?FFGFG6;?FBGGGFFGF@>CA=CFFEFGFFGCCFFFF>3C?=CE?E?EEFFFE)9CFCF@DA<ADBAA01(,348AA=4BA?A>
@M02352:288:000000000-CKWC8:1:1101:18938:12388 2:N:0:TACGCTGC+CGTCTAAT
CATTCTTGCGAACGTACTCCCCAGGTGGGATACTTATCACTTTCGCTTAGCCACTCAGCCTTACGGCCGAACAGCTAGTATCCATCGTTTACGGCGTGGACTACCAGGGTATCTAATCCTGTTCGCTCCCCACGCTTTCGTCCATCAGCGTCAGTATATTGTTAGTGATCTTCCTTCGCAATCGGTATTCCATGTAATCTCTAAGCATTTCACCGCTACACTACATATTCTAACCACTTCACAATCACTCAAGACTAACAGTTTCAAAGGCAGTTCCACC
+
GGGGGGGGGGGDGGGGGGGGGGGGGGFGEGGGGGGGGGGGGGGGGGGGGGGGGGGGGGGGGGGGGGGGGGGGGGGGGGGGGGGGGGGGFGGGEGGCGCGEGGGDFGCEEGGFGGGFGGGGDGGFGGGGGGGGGCCFGFG>BEE+EF6CF6CCGGGFF;FFEGGGCFEEGGG9EFGGG4DADGGGGG5;C9FDGFFEFFFGFGFGEFFGGGFGGB;:/80):6;FCFEGFFAF+81.,;AF3?F22(,269:2<)46A2?:4>ADF2AF)861277<F2)(
@M02352:288:000000000-CKWC8:1:1101:10200:12389 2:N:0:TACGCTGC+CGTCTAAT
TAATCTTGCGACCGTACTCCCCAGGCGGTCTACTTATCGCGTTAGCTGCGCCACTAAAGGATCAAGTCCTCCAACGGCTAGTAGACATCGTTTACGGCGTGGACTACCAGGGTATCTAATCCTGTTTGCTCCCCACGCTTTCGCACCTCAGTGTCAGTATCGAGCCAGTCAGTCGCCTTCGCCACTGGTGTTCCTTCCCATCTCTACGCATTTCACCGCTACACAGGAAATTCCACTAACCTCTCTCGTACTCTAGTGAGTCAGTTTTGAATGCAGTTCAA
+
GFGGGGGGGGGGGGGGGGGGGGGGGGGGGGGGGGGGGGGGGGGGGGGGGGGGGGGGGGGGGGGGGGFGGGFGGGGGGGGGGGGGGGGGGGGGGFFEGGGGGGGGGGGGFGGDGGGFFGGGGGGGGGGGCFGGGGGGGGGG?FEGGGGGGGGGGGGGGGGA@FFGDEFGGGGGGGDDGGGFFGACDGGGGGGGGFFFF;FCFGFFEFF3DGFGGFCFFE;96@?FGGF<3<@F=FFFAFF?F<??<?D?FFF6<A<B>:F>45<A4:6<3<FFFBFA?BA4)
@M02352:288:000000000-CKWC8:1:1101:24903:12429 2:N:0:TACGCTGC+CGTCTAAT
CAATCTTGCGATCGTACTCCCCAGGTGGGACACTTATCACTTTCGCTTAGTCACTGAGATAAATCCCAACAACTAGTGTCCATCGTTTACGGCGTGGACTACCAGGGTATCTAATCCTGTTCGCTCCCCACGCTTTCGTCCATGAGCGTCAGTACATACGTAGTAGACTGCCTTCGCAATCGGTATTCTGTGTAATATCTATGCATTTCACCGCTACACTACACATTCTATCTACTTCCATATGACTCAAGTCAACCAGTATCAAAGGCAGTTCCATAGTT
+
GCFEFFGGGGGGG:EFGGGGGGEGGGGGGGGGGGGDGGGGGGGGGGGGGGGGGGGGGGGGFFGGGGGGGGGGGGGAF,FGGGGGDGGGGGGGGDEGGGGGGGGGGG>FGGGGGGGFGFGGGFFGGFFFGGGD3CGGGDGGGEGCFFE>EEE8E,=FF9AGG9CEEBD>FFGGGGFGDGCBFDEEFFG7CFC2D?9AE69+9C97*=BCFCF>D42AEFFE;F@848)+/1+1;:>EF?<<?)9?CE<4@@)9>3<;@;AA<2:A2<A(:?((6:=</))64
@M02352:288:000000000-CKWC8:1:1101:20614:12439 2:N:0:TACGCTGC+CGTCTAAT
CATTCTTGCGAACGTACTCCCCAGGTGGGATACTTATCACTTTCGCTTAGCCACTCAGCCTTACGGCCGAACAGCTAGTATCCATCGTTTACGGCGTGGACTACCAGGGTATCTAATCCTGTTCGCTCCCCACGCTTTCGTCCATCAGCGTCAGTATATTGTTAGTGATCTGCCTTCGCAATCGGTTTTCCATGTAATCTCTAAGCATTTCACCGCTACTCTACATATTCTAACCATTTCACAATAACCCAAGACTAACATTTTCAACGACTTCTCCAT
+
GG,CEGGGGGGGCGGGGGGGCGGDGGCEGGGGGGGGGGGGGGGGGGGGGGCGGGG8EFGDEG<<<CE6=>FD>==FE<FC,C,5,54DFFG<+B+>@:F@E,9=EFGG7F,E9<7>@>DF=CEFCE=DE@E@F:FGC6,68@:@,,,5<3@6C>=EGG=9;=E>;@7EE935@,*:CF**:C87CE**4,>+=*1*1:AC+BBF4)+@@:A7C=0)85:4)+7C7C)+1+13+1())...)6<)-)-,(218(((*).).4<)-).6)4(31()*.*-)
@M02352:288:000000000-CKWC8:1:1101:11124:12451 2:N:0:TACGCTGC+CGTCTAAT
CAATCTTGCGATCGTACTCCCCAGGTGGGACACTTATCACTTTCGCTTAGTCACTGAGATAAATCCCAACAACTAGTGTCCATCGTTTACGGCGTGGACTACCAGGGTATCTAATCCTGTTCGCTCCCCACGCTTTCGTCCATGAGCGTCAGTACATACGTAGTAGACTGCCTTCGCAATCGGTATTCTGTGTAATATCTATGCATTTCACCGCTACACTACACATTCTATCTACTTCCATATGACTCAAGTCAACCAGTATCAAAGGCAGTTCCATAGTT
+
GGGGGGGGGGGGGGGGGGGGGGGGGGGGGGGGGGGGGGGGGGGGGGGGGGGGGGGGGGGGGEGGGGGGGGGGGGGGGGGGGGGGGGGGGGGGGGGGGGGGGGGGGGGFGGGGFGGGGDFGGGGGGGGGGGGGGGGGGGGGGGGGGGGGGGGGFGGGGGGGGGGGGGGGGGGGGGGGGGGFFGGGGGGGGGGGGFFECFFCFGFGFFFGGGFGGF@EGFDFFFFFGFEGFFFCCF<?EFEEECEEFF3CEE@E<?CFFFFF2-6A9AD::?2<>AF26AFA<
@M02352:288:000000000-CKWC8:1:1101:10604:12456 2:N:0:TACGCTGC+CGTCTAAT
TAACCTTGCGGCCGTACTCCCCAGGCGGTCAACTTAGCGCGTTAGCTACGCCACCCACGGTTCAAGACCACAGACGGCTAGTTGACATCGTTTACGGCGTGGACTACCAGGGTATCTAATCCTGTTTGCTCCCCACACTTTCGCACCTCAGCGTCAGTATCGAGCCAGTGAGCCGCCTTCGCCACTGGTGTTCCTCCGAATATCTACGAATTTCACCTCTACACTTGGAATTCCACTCACCTCTCTCGAACTCAAAACTAGCAGTATTAGAGGCAGTTCCA
+
FFGGGGGGGGGGGGGGEGGGGGGGGFGGGGGGGGGGGGGGGGGGEGGGGGGGGGGGGGGGGGGGFGGGGGGGGGGGGGGGGGGGGGDGGGGGGGGGGEG@EGGGGFFGGGGGGGGGGGFGGGGGGGGGGGGGGGFGEGGGGGGGGGGGGCGGGGGGGGGFG7CFGGGGGFGEGFGG3CGF>DGDGGEFCCFDGEA<7BD3@GFDD?FFDC>FFFFFFFF>294<FDB4:=FF=9AFAF1>?23??2<(3(,44).*)./).224<<)644)-((7().6.)
@M02352:288:000000000-CKWC8:1:1101:15000:12458 2:N:0:TACGCTGC+CGTCTAAT
CAATCTTGCGACCGTACTCCCCAGGTGGGACACTTATCACTTTCGCTTAGTCACTGAGATAAATCCCAACAACTAGTGTCCATCGTTTACGGCGTGGACTACCAGGGTATCTAATCCTGTTCGCTCCCCACGCTTTCGTCCATGAGCGTCAGTATATACGTAGTAGACTGCCTTCGCAATCGGTATTCTGTGTAATCTCTATGCATTTCACCGCTACACTACACATTCTATCTACTTCCGTATACCTCAAGTCAACCAGTATCAAAGGCAGTTCCATAGTT
+
GGGGGGGGGGGGGGGGGGGGGGGGGGCDGGG8FGGGGGGGGGGGGGGGGGGGGGGGGGGGGGGGGGGCGGGGGGGFGGGGGGGGGGGGDGGCGEGGGGGGGDFGGGGFFGGGGGGGFGEGGGGGGGGFEGGGGFEEF>FGGCFFFGGGCBGCFGGGFGFC;FGGGGGGGGG6>CFFGCDDFGCEFCGGGGG>FA9@768:BGFGEFFGGFF8<?@DCFFFEFEFFFCDEF=8AFFFFFA06(,;)1984=)<9).9(4)6:>26>A671:<?A969@>)6<
@M02352:288:000000000-CKWC8:1:1101:14682:12461 2:N:0:TACGCTGC+CGTCTAAT
CAATCTTGCGATCGTACTCCCCAGGTGGGTCACTTATCACTTTCGCTTAACCACTCAGACCGAAATCCGAACAGCTAGTAACCATCGTTTACGGCGTGGACTACCAGGGTATCTAATCCTGTTCGCTCCCCACGCTTTCGTCCATCAGTGTCAGTTGATTATTAGTAATCTGCCTTCGCAATTGGTATTCTATGTAATATCTATGCATTTCACCGCTACACCACATATTCTAACTACTTCATAATAACTCAAGATAACCAGTATCAAAGGCAATTTTACGG
+
GFFGGGGFGGGGFGGGGGGGGGF@@FFFCFGGGGGFGGGGGGGGGGGGF9<FGGGGF8CFFEE+@FFFFDE@+<<EFGGGGFGGFGEGFEGGE7B=CGGE8FFGCB<FFGFGGFACFAFGFGGGGG@FCFC@G+CCEGG6DECEF96F@@FCEFFGG@FEFFGG3@3,>@E7BCC+C9D9?GGC*BFEFFGF@4=E4BFFFFFGFF8FGGFGGF9;?3:33)/0777C<FFFA=C9;CEEE3)))/9444<@3;,9)4F>666:54A4<(43,4FBF><(2
@M02352:288:000000000-CKWC8:1:1101:8667:12505 2:N:0:TACGCTGC+CGTCTAAT
TAATCTTGCGACCGTACTCCCCAGGCGGAATGCTTAATCCGTTAGGTGTGTCACCAACAAGCATGCTTGCTGACGACTGGCATTCATCGTTTACGGTGTGGACTACCAGGGTATCTAATCCTGTTTGCTCCCCACACTTTCGTACCTCAGCGTCAGTATCGAGCCAGTGAGCCGCCTTCGCCACTGGTGTTCCTCCAAATATCTACGAATTTCACCTCTACACTTGGAATTCCACTCACCTCTCTCGAACTCAAGACTAGCAGTATTAAAGGCAGTTCCAG
+
GGGGGGGGGGGGGGGGGGGGGGGGGGGGGGGGGGGGGGGGGGGGGGGFGGGGGGGGGGGGGGGGGGGGGGGGGGGGGGDGGGGGGGGGGGGGGGGCFGGGGGGGGGGGGGEGGGGGGFGGGGGGGGGGGGGGGGGGGGGGGGGGGCEFGFDCEGG>CCFACGFGGGFCFGGGGDGGGGGFFGGGGGG9:CEFGFF=:AFGFFFG<F>DFGF>CFEBFFFFF6:FGGFFEFFFFFFFF;8?D:7:,5<?0?0)5()13-73032))6<A<4)56?:?F<><-
@M02352:288:000000000-CKWC8:1:1101:23333:12520 2:N:0:TACGCTGC+CGTCTAAT
TAACCTTGCGGCCGTACTCCCCAGGCGGTCTACTTAATGCGTTAGCTTTGAAAAACAGAACCGAGGTTCCGAGCTTCTAGTAGACATCGTTTACGGCGTGGACTACCGGGGTATCTACTCCCGTTTGCTCCCCACGCTTTCGTACATGAGCGTCAGTGTTGACCCAGGTGGCTGCCTTCGCCATCGGTATTCCTTCAGATCTCTACGCATTTCACCGCTACACCTGAACTTCTACCACCCTCTATCACACTCTAGTTTGCCAGTTCGAAATTCATTTCCC
+
9EFFGGGGGGGEEGGGGGGG@FGEFGEGFEG9FGGGCFGGGGGGDGGGGGGGGGGGGGGGGGGEEGGGFGGGGGGGGGGGGGGGGGGGGGGGDFCECEGEGGFGGFFGD>FG>FGGG;FFEFEGGGGGGG@FFGGGDGGFDEFGGDGFG??EECGCFGGF@@CGGGG*?,BCGCDGGGGFE9CGGGDGGDFGGEFF<FFGFGFGFFF)1:):D*2**.26>F?FGF7C(9@FFFAD0)2((,43)))5)5039<49<<6<A9)526(1,(,))./-64><
@M02352:288:000000000-CKWC8:1:1101:23089:12550 2:N:0:TACGCTGC+CGTCTAAT
CATTCTTGCGAACGTACTCCCCAGGTGGGATACTTATCACTTTCGCTTAGCCACTCAGCCTTACGGCCGACCAGCTCGTATCCATCGTTTACGGCGTGGACTACCAGGGTATCTAATCCTGTTCGCTCCCCACGCTTTCGTCCATCAGCGCCAGTATATTGTTAGTGATCTGCCTTCGCAATCGGTATTCCCTTTAATCTCTAAGCATTTCACCGCTACACTACATATTCTCACCACTTCCCACTCACTCAAGACTAACACTTTCAAAGGCAGTTCCACAG
+
FGCGGGGGGGGEGDGGGGGGGGGGGEFG@FGFGGGGG@@FGGG9CCGGBFCFGG<EGECFCFGEG747F=++@==C,,@,,4C<BE49ADB,8+>F>F++:A,4=,?7CF,EEFD,,>5CDGGD++3@6DCAF7FE8D7+34:ECE,2AC*@C*<7E=FFGFAC9FGFGFG,>?7=D*;*0/,**4,=CF@*+./*/;1CAG8+)8+27=8;FA(8E)1=DF8;CFEF?7=69@2<?0>B244(3(3:9<?(,-8*.)))(--5<A)64(3(((0-6497.
@M02352:288:000000000-CKWC8:1:1101:17670:12562 2:N:0:TACGCTGC+CGTCTAAT
CATTCTTGCGAACGTACTCCCCAGGTGGGTTACTTATCACTTTCGCTTAGCCACTCAGACCGAAATCCGAACAGCTAGTAACCATCGTTTACGGCGTGGACTACCAGGGTATCTAATCCTGTTCGCCCCCACGCTTTCGTCCATCAGTGTCAGTTGATTATTAGTAATCTGCCTTCGCAATTGGTATTCTATGTAATATCTATGCATTTCACCGCTACACTACATATTCTAACTACTTCATAATAACTCAAGATAACCAGTATCAAAGGCAATTTTACGGT
+
@A<FGGGFFGDEC@FC@FGGGGFEFGFGEGGFGGGGGGCEFGGGGGGGCFGFGGGGGFGGGGGGGGGGGGEGGGGGGGGGGGFGGGCDFGGGEEGEGGGGGGGGEGGEGFFFAEFGF,AFGGGFGGFGE+BFCFGGGGGGGGGGGFGFGG7BCECCFGGGFFFAECAE;F9;>?DFGGG4?DG,=9C>@FGGGCF?C8BFFGFDF>AFGEFGGF>FGFFFFF;;DF?GEFFFFF<;CEFFF?3C.7<AFA:28<>?7?F<DB<B<9<B018??F?4?<:(,
@M02352:288:000000000-CKWC8:1:1101:8640:12572 2:N:0:TACGCTGC+CGTCTAAT
CAATCTTGCGATCGTACTCCCCAGGTGGGACACTTATCACTTTCGCTTAGTCACTGAGATAAATCCCAACAACTAGTGTCCATCGTTTACGGCGTGGACTACCAGGGTATCTAATCCTGTTCGCTCCCCACGCTTTCGTCCATGAGCGTCAGTACATACGTAGTAGACTGCCTTCGCAATCGGTATTCTGTGTAATATCTATGCATTTCACCGCTACACTACACATTCTATCTACTTCCATATGACTCAAGTCAACCAGTATCAAAGGCAGTTCAATAGTT
+
GGGGGGGGGGGGGDGGGGGGGGGGGGGGGGGGGGGGGGGGGGGGGGGG7FGGGGGGGGGGGGFGGFGGGGGGGGGGGGGGGGGGEFGGGGGGGGGGGGGGGGGGGGGGGGGGGGFGGGGGGGFGGGEGGGGGEFGGG>FGGGGFGEGGGGGGFGFEGGGG@F@CFCFGGGGGGFFCGGGFFGGEGGGGGGGGGFCEEFFGFGFGFFFGGGF;5BBFGFFFEFFAFGEGFFF6FFFFFF8CC<<3C4<<3@;?;CCF8856ADAA944:0:?BBA*-84AA>
@M02352:288:000000000-CKWC8:1:1101:17685:12574 2:N:0:TACGCTGC+CGTCTAAT
CATTCTTGCGAACGTACTCCCCAGGTGGGTTACTTATCACTTTCGCTTAGCCACTCAGACCGAAATCCGAACAGCTAGTAACCATCGTTTACGGCGTGGACTACCAGGGTATCTAATCCTGTTCGCCCCCACGCTTTCGTCCATCAGTGTCAGTTGATTATTAGTAATCTGCCTTCGCAATTGGTATTCTATGTAATATCTATGCATTTCACCGCTACACTACATATTCTAACTACTTCATAATAACTCAAGATAACCAGTATCAAAGGCAATTTTACGGT
+
FFGGGGGGGGEGDGFGGGGGGGGDFGGGGGGGGGGGGGGGGGGGGGGGEFGFGGGGGGGGGGGGGFFFGGGGGGGGGGGGGGGGGGGGGGGGGGGGGGGGGGGGCFEEGGGGGGGFGCGFGGGGDGEGCEGGGGGCFGGGGGGGGGGGGGGGGGGGGGGGGGFFGGGGFGE;99C>DGGF>GFFFFGFGGG7FFCEEFAFFGFGFAFGGGFGFB;DEEFFFFFFGFEGFFAAFFFFFEF?E36?CE@AAB?28?AFF(=?FFFFBAB)40:<:<FBFFFF3
@M02352:288:000000000-CKWC8:1:1101:26272:12582 2:N:0:TACGCTGC+CGTCTAAT
TAACCTTGCGGCCGTACTCCCCAGGCGGTATACTTAATGCGTTAGCTTTGAAAAACAGAACCGAGGTTCCGAGCTTCTAGTAGACATCGTTTACGGCGTGGACTACCGGGGTATCTAATCCCGTTTGCTCCCCACGCTTTCGTACATCAGCGTCAGTGTTGACCCAGGTGGCTGCCTTCGCCATCGGTATTCCTTCGGATCTCTACGCATTTCACCGCTACACCTGCAATTCTACCACCCTCTATCACACTCTAGTTTGCCAGTTCGAAATGCAGTTCCC
+
GGG,FFGGGGEGEGFEGGDFFGGGGGGGB+69FEFGGGGFGGGG@FGEFG,EFE<BFE,C<=>:64FAFF7,4F+4EEBFCFEFGGGGGGGGGGGGGGGGGGGGGGGEGGGGGGGGGGGGG8@@FGGGGGGGGGGDDEGFGGGGG*<+=DFGEEEEGGGGGGFGGGGFC<CG,:CFGGGFFGGG<CEG=CE>FE@A1)=D3DFGFFF)9CDGGFB?5>BBFF<:*0(28FFF?FA))4::??<22)).4>B?BFA464*.297?A5,(44(9>AFFF>F2
@M02352:288:000000000-CKWC8:1:1101:4837:12594 2:N:0:TACGCTGC+CGTCTAAT
TAACCTTGCGCCCGTACTCCCCAGGCGGTCTACTTAATGCGTTAGCTTTGAAACACAGAACAGAGGTTCCGAGCCTCTAGTAGACATCGTTTACGGCGTGGACTACCGGGGTATCTAATCCCGGTTGCTCCACACGCTTTCGTACATGTGCGTCAGTGTTGACCCACGTGGCTTCCTTCGCCATCTGTTTTCCTTCAGATCTCTACGTCTTTCCCCGCTACACCTGCATTCCTACCACCCTCTATCCACCTATTCTTTCCCAGTTCGGACTGCAGTTCCC
+
;6AEFCF@FG+CC@CFGGGGGE,,,9@@@6BFGGG,C<FF+8FFEC,,EE,,6,CFGEGGG,C,C4BE<FF:F++C<FFFGFA<?9C,=AA4:5BFEG+>+?FFGG,+@:@>+5,=;D,,,3=+@+3>E=D,@DFCC;863@F68*@9,7,*31*4D,7,>99,>,*4=,**=/8*+1:?><C**44;++5:C?:/)18C6:AD3+)**=5+;+/;*0(414(029(0)**1*9,:?:33,4:A2)().,4:2))14:*.2-4:)-((,(43:2)69<A3
@M02352:288:000000000-CKWC8:1:1101:20831:12605 2:N:0:TACGCTGC+CGTCTAAT
TAACCTTGCGGCCGTACTCCCCAGGCGGTCTACTTAATGCGTTAGCTTTGAAAAACAGAACCGAGGTTCCGAGCTTCTAGTAGACATCGTTTACGGCGTGGACTACCAGGGTATCTAATCCTGTTTGCTCCCCCCGCTTTCGTACATGAGCGTCAGTGTTGACCCAGGTGGCTGCCTTCGCCATCGGTATTCCTTCAGTTCTCTACGCATTTCACCGCTACACCTGAAATTCTACCCCCCTCTACAGCCCTCTAGTTCACCAGTTTCAAATGCAGTTCCG
+
[truncated: 33,007,342 more chars]
