# Supplementary material for: Hidden interactions in the intertidal rocky shore: variation in pedal mucus microbiota among marine grazers that feed on epilithic biofilm communities
Source: PeerJ. 2022 Sep 23;10:e13642. doi: 10.7717/peerj.13642 (PMC9512015; doi:10.7717/peerj.13642)
Supplement: Supplemental Information 40 [file peerj-10-13642-s040.gz › peerj-10-13642-s040]

@M02352:288:000000000-CKWC8:1:1101:12021:2079 1:N:0:TACGCTGC+TCTCTCCG
TACGAGGGGTGCAAGCGTTAATCGGAATTACTGGGCGTAAAGCGTGCGTAGGTGGTTTGTTAAGCAAGATGTGAAAGCCCCGGGCTCAACCTGGGAACTGCATTTTGAACTGGCAGGCTAGAATCTTGTAGAGGGTAGTGGAATTTCCAGTGTAGCGGTGAAATGCGTAGAGATTGGAAGGAACATCAGTGGCGAAGGCGGCTACCTGGACAAAGATTGACGCTGAGGCACGAAAGCGTGGGGAGCAAACAGGATTAGATACCCTGGTAGTCCACGCCGTAA
+
GGGGGGGGGGGGGGGGGFGGFGGGGGGGGGGGGGGGGGGGGGGGGGGGGGFGFGGFGGGGGGGGGCFFGGGGGGGGGGGGGGGGGGGGGGGGGGGGGGGGGGGGGG<EGGGGGGFGGGGGGGGGGGGCGGGFGGGGGGGFGGGFGGGCGGGGGGGGGGGGGGGGGGGGGGGGFGGGGGGFGGGGGFGGGGGGGGGGGGGGEGGGGGGGGGGGGGGFGGGFFGGGGGGGGGGGGGGFGGGGDEDF>BG4EC@FFFGGFFFFGGFGFF39968>FGFFBF>0*1
@M02352:288:000000000-CKWC8:1:1101:15402:2085 1:N:0:TACGCTGC+TCTCTCCG
TACGAGGGGTGCAAGCGTTAATCGGAATTACTGGGCGTAAAGCGTGCGTAGGTGGTTTGTTAAGCAAGATGTGAAAGCCCCGGGCTCAACCTGGGAACTGCATTTTGAACTGGCAAACTAGAGTATTGTAGAGGGTAGTGGAATTTCCAGTGTAGCGGTGAAATGCGTAGAGATTGGAAGGAACATCAGTGGCGAAGGCGGCTACCTGGACAAATACTGACACTGAGGCACGAAAGCGTGGGGAGCAAACAGGATTAGATACCCTGGTAGTCCACGCCGTAA
+
GGGGGGGGGGGGGGGGGGGGDEGGGGGGGGGGGGGGGGGGGGGGFEEGCBFGGGGFGGGGGGGGGGGGGGFGGGGGGGGGGGGGGGGGGGGGGG@FGGGFGGGGGGFEDEGGGGGGGGGGGCFGGGGGGGFFFGGGGGGGGGGGGGGGGGGGGGGGFGGGGGGGGGGGGGGFDEGG>FGGDFCGFGGGGGGGGGGGGGGGGGEGGGGGGGGGGGGGGGGGGGFFGDGGFEFDGGGEGDGGGGEF03<4<DFF?BGGFFFFGFFFFFGFAF<69>F0(4@FGG
@M02352:288:000000000-CKWC8:1:1101:7660:2086 1:N:0:TACGCTGC+TCTCTCCG
TACGGAGGGTGCGAGCGTTAATCGGAATTACTGGGCGTAAAGCGCATGCAGGTGGTTCATTAAGTCAGATGTGAAAGCCCGGGGCTCAACCTCGGAACTGCATTTGAAACTGGTGAACTAGAGTGCCGTAGAGGGGGGTAGAATTTCAGGTGTAGCGGTGAAATGCGTAGAGATCTGAAGGAATACCAGTGGCGAAGGCGGCCCCCTGGACAGACACTGACACTCAGATTCGAAAGCGTGGGGAGCAAACAGGATTAGATACCCTGGTAGTCCACGCCGTAA
+
GGGGEGGGGFGGGGGGGGGGFGGGGGCGGGGGGGGGGEEGGG9F++8CCFGFCFG:<5C<FFGGGGEGDFGGGGGGGGGGGGGGGGGGGGG,?FGDFGGGG<EFCFGGGGGGFFE<<FGFGGGGGFFGCFGCFGD:FG:?>FFGG+A<CFFFGGGGGGGGGGGGGGGGGGGGGGCFE?FGGGG??FGGGGGGGGGGGGGGGG=/8:EGGGGGG68F*CCEGFDC8CCC7+:CFGG>CE5EDGEFFFG<EGFF<?GGFFFFGGFFFFGFFFBBFGFFF:DBGC
@M02352:288:000000000-CKWC8:1:1101:12096:2116 1:N:0:TACGCTGC+TCTCTCCG
TACGGAGGGGGTTAGCGTTGTTCGGAATTACTGGGCGTAAAGCGTACGTAGGCGGATTAGTCAGTTAGGGGTGAAATCCCAGGGCTCAACCCTGGAACTGCCTCTAATACTGCTAGTCTTGAGTTCGAGAGAGGTGAGTGGAATTCCAAGTGTAGAGGTGAAATTCGTAGATATTTGGAGGAACACCAGTGGCGAAGGCGGCTCACTGGCTCGATACTGACGCTGAGGTACGAAAGTGTGGGGAGCAAACAGGATTAGATACCCTGGTAGTCCACACCGTAA
+
GGGGG7FFDFGGDGFGGGGGGGGGGGGGGGGGGGFFGCEDDFFGGGEGGGGGGGGGGGGGGFGGFCFGGGGGGGGGGGGGGGGGDFGGGGFGGGGGGFGFFGGGGGFGGGGGGFGGGGGGG<FCFGGFGFGGGGEG=FGGGFGFFFEGGGGGGGGGGFEC>F;C>9<,,=*,?EFGGFFFEGFFGGGGFGG?CE@EEEFGGGC5<9CFGGGGGGC;=CFGCG5*87E=EC>DGGGFGGFGGGF0;>G*<7><6?GF?FBFF?CC=FGF>?A>4763(458CD
@M02352:288:000000000-CKWC8:1:1101:14936:2168 1:N:0:TACGCTGC+TCTCTCCG
TACGGAGGGTGCGAGCGTTATCCGGAATTATTGGGTTTAAAGGGTCCGCAGGCGGTCGATTAAGTCAGAGGTGAAATCCCATAGCTCAACTATGGAACTGCCTTTGATACTGGTTGACTTGAGTCATATTGAGGTAGATGGAATGTGTAGTGTAGCGGTGAAATGCATAGATATTACACGGAACACCGATTGCGAAGGCAGTCGACTGCGTCTGTACTGACGCTCATGGACGAAAGCGTGGGGAGCGAACAGGATTAGATACCCTGGTAGTCCACGCCGTAA
+
GGGGGFGGGF,C7@FGGFFGGGGFGGGG8E,CFGGB@FFEFGGGG8EF+FFGGGGG+4CFGGGGGFGGGGGGGGGGF54,BE,BFFGGGGAFGD,,C,BFGGGFGGGGGGGGGG<FFGGGGG8BFB,E,,9D,@F9C,3,@FFGGGG<@DFGGGGCGGGGGGGGGGGGGGGGGGF,@>,1>FG*FGGGGGGGGGGGGGGGG6+*4:E*0:**28<F7AEGGGGG599E+CFGGGGFGGGGGGFFFFGGGGFFFFGGFFFFGGGGFFGFFFFF@FFF>?EFGD
@M02352:288:000000000-CKWC8:1:1101:18487:2219 1:N:0:TACGCTGC+TCTCTCCG
TACGGAGGGTGCGAGCGTTAATCGGAATTACTGGGCGTAAAGCGCATGCAGGTGGTTCATTAAGTCAGATGTGAAAGCCCGAGGCTCAACCTCGGAACTGCATTTGAAACTGGTGAACTAGAGTGCTGTAGAGGGGGGTAGAATTTCAGGTGTAGCGGTGAAATGCGTAGAGATCTGAAGGAATACCAGTGGCGAAGGCGGCCCCCTGGACAGACACTGACACTCAGATGCGAAAGCGTGGGGAGCAAACAGGATTAGATACCCTGGTAGTCCACGCCGTAA
+
GGGGGEEGGGGGGDGGGEGG@FFGGGGGGGGGGGGGGGGGFGGGGGGGGGGGGGGGGGGGGGGGGGGGGGGGGGGGGGFGGGGDEFGGGGGGGGGGFFFGGGGGGGGGGGGGGGGGGGGGGFGGGGGGGGGGGGGGGGGGGGGGGGGGGGGGGGGFGGCEGGGGGGGGGGGGGGGGGFGGGGGGGGGGGGGGGGGE>EGGGGCEGGGGGGGGGGGGGGGGGGGGGGGFGFGGGGGE5EDGGGFFFFGGGGFFF?CCDFFFGGGGFFGF<FFAFGFFF?DFGD
@M02352:288:000000000-CKWC8:1:1101:19751:2225 1:N:0:TACGCTGC+TCTCTCCG
TACGGAGGGGGTTAGCGTTGTTCGGAATTACTGGGCGTAAAGCGTACGTAGGCGGATTGGAAAGTTGGGGGTGAAATCCCAGGGCTCAACCCTGGAACTGCCTCCAAAACTATCAGTCTAGAGTTCGAGAGAGGTGAGTGGAATTCCAAGTGTAGAGGTGAAATTCGTAGATATTTGGAGGAACACCAGTGGCGAAGGCGACTCCCTGGTCAGTAACTGACGCTCATGTGCGAAAGTGTGGGTAGCGAACAGGATTAGATACCCTGGTAGTCCACACCGTAA
+
GGGGGFGGGGGGGGGGGGGGGFGGGGGGGGGGGGGGGGGGGGGGGGGGGGGGGGGGGGGGGGFGGGGGGGGGGGGGGGGGGGGGGGGGGGGGGGGGGGGGGGGGGGGGGGGGGGGGGGGGGFFGGGGGGGGGGGGGGGGGGGGGGGGGGGGGGGGGGGGGGGGGGGGGGGGGGGGGGGGGGGFGGGGGGGGGGGGGGGGGGGGGGGGGGGGGGGGGGGGGGGGC:DFGGEGGGGGFGGGGGGEFFFGGC7>@BBGGFFFFGGGGFFGFFF>A4>FFFFFFGG
@M02352:288:000000000-CKWC8:1:1101:20441:2249 1:N:0:TACGCTGC+TCTCTCCG
TACGGAGGGGGTTAGCGTTGTTCGGAATTACTGGGCGTAAAGCGCACGTAGGCGGATCAGAAAGTATAGGGTGAAATCCCAGGGCTCAACCCTGGAACTGCCTTATAAACTCCTGGTCTTGAGTTCGAGAGAGGTGAGTGGAATTCCGAGTGTAGAGGTGAAATTCGTAGATATTCGGAGGAACACCAGTGGCGAAGGCGGCTCACTGGCTCGATACTGACGCTGAGGTGCGAAAGTGTGGGGAGCAAACAGGATTAGATACCCTGGTAGTCCACACCGTAA
+
GGGGGCFGGGGFGFGGGGGGGEGFGGGGGGGGGGGGGFEGGGGGGGGGGGGGGGGGGGFGFFFGGGGFGGGGGGGGGEGFGGGDFFGGGFFGGGGGGGGFFGGFGGGGGGGGGGGGGGGGGDGFDGGGFFGFGGGGGGGGGGGGGFGFFEFGGGGGGGGGGGGGGGGGGGDFGGGGGGGGGGGGGGGGGGGGGGGEGGFGGGGGGGGGGGGGGGFGGGFGFGGGGGGGGGGGGGGFGGGGGGFBBFGGCC5?BFFFFFFFGFGC?>DFDFFFFGF?F?D?FD
@M02352:288:000000000-CKWC8:1:1101:15867:2250 1:N:0:TACGCTGC+TCTCTCCG
TACGGAGGGTCCGAGCGTTATCCGGAATCATTGGGTTTAAAGGGTCCGCAGGCGGTCGATTAAGTCAGAGGTGAAATCCCATAGCTTAACTATGGAACTGCCTTTGATACTGGTTGACTTGAGTCATATGGAAGTAGATAGAATGTGTAGTGTAGCGGTGAAATGCATAGATATTACACAGAATACCGATTGCGAAGGCAGTCTACTACGTATGTACTGACGCTCATGGACGAAAGCGTGGGGAGCGAACAGGATTAGATACCCTGGTAGTCCACGCCGTAA
+
GGGGGGGGGGGGGGGGGGGGGGGGGFBG9FFGGGGGCFGGGGGGGFGG@GGGGGGG7FGGCGGGGGGGGGGGGGGGGFFGGGCFGCFFGGGGGGGGGGGGGGGGGGFGGGGGGFGGGGGGGGGGGFGGGGGGGGGGGGGGGGFGGCFGGGGGGGGGGGGGGGGGGGFFGGGGGGGGFFGGGGGGGGGEGGGGGGGGGGGGGGGFGGGGGGCFGGEGGGGGGG5EEGGGCEGGGGGFGGGGGGB?FFGGEGFFFBGFFFA@FGGGFFGFFFBF@GFFFFFFGC
@M02352:288:000000000-CKWC8:1:1101:18582:2330 1:N:0:TACGCTGC+TCTCTCCG
TACGGAGGGTCCAAGCGTTATCCGGAATCATTGGGTTTAAAGGGTCCGCAGGCGGTCAATTAAGTCAGAGGTGAAATCCCATAGCTTAACTATGGAACTGCCTTTGATACTGGTTGACTTGAGTTATACGGAAGTAGATAGAATAAGTAGTGTAGCGGTGAAATGCATAGATATTACTTAGAATACCGATTGCGAAGGCAGTCTACTACGTATATACTGACGCTCATGGACGAAAGCGTGGGGAGCGAACAGGATTAGATACCCTGGTAGTCCACGCCGTAA
+
GGGGGGGGGGGGGFGGGGGGGGGEGDGGFGGFGGGCFEFGGGGGGGGGGGGGGGGGGGGGGGGGGGGGGGGGGGGGGGGGGGGFFGGGGGGGGGGGGGGGGGGGGGGGGGGGGGGGGGGGGGGGGGGGGGGEFFFGGGGGGGGGGFGGGGGGGGGGGGGGGGGGGGGGGGGGGGGGGGGGGGGGGGGGGGEGGGGGGGGGGGGGGGGGGGGGGGGGGGGGGGGGGGGGGGGGGGGFGGGGGGFFFFGGGGFFFFGGFFFFGCGGFFFFFFFBFGFBF?EFGD
@M02352:288:000000000-CKWC8:1:1101:22632:2336 1:N:0:TACGCTGC+TCTCTCCG
TACGGAGGGTGCGAGCGTTAATCGGAATTACTGGGCGTAAAGCGTACGCAGGCGGTTTGTTAAGCGAGATGTGAAAGCCCCGGGCTCAACCTGGGAACTGCATTTCGAACTGGCAAACTAGAGTGTGATAGAGGGTGGTAGAATTTCAGGTGTAGCGGTGAAATGCGTAGAGATCTGAAGGAATACCGATGGCGAAGGCAGCCACCTGGGTCAACACTGACGCTCATGTACGAAAGCGTGGGGAGCAAACGGGATTAGATACCCCGGTAGTCCACGCCGTAA
+
GGGFGDEEGGGGGDGGGCFEC<FFGDGGGGG9FEGGGEEEFGGGFFGGFGGDGGGGGGGGGGGGGGFGGGGGGGGGGGGGGGGEE7FGGFFG@FFGGGGGGGGFGGGFGGGGGGDGGGGGGGGCFDFEFGGGGGGEGGGGGGGGGGGGGGGGGGGFGGGGGGGGGGGGGGGFGGGGGEFGFGGGGCGGGGGGGGGGGGGGGGE@F>FFGFFFFC9:EGGGGGEGCGGGGGGGGGDFGGGGGGEFFFGFFFFDF<DF?FFFGGF<F@GFFFFA?FFF0:EFGD
@M02352:288:000000000-CKWC8:1:1101:16020:2361 1:N:0:TACGCTGC+TCTCTCCG
TACGGAGGGGGCTAGCGTTGTTCGGAATTACTGGGCGTAAAGCGTACGTAGGCGGATTAGTCAGTTAGGGGTGAAATCTCAGGGCTCAACCCTGGAACTGCCTCTAATACTGCTAGTCTTGAGTTCGAGAGAGGTGAGTGGAATTCCAAGTGTAGAGGTGAAATTCGTAGATATTTGGAGGAACACCAGTGGCGAAGGCGGCTCACTGGCTCGATACTGACGCTGAGGTACGAAAGTGTGGGGAGCAAACAGGATTAGATACCCTGGTAGTCCACACCGTAA
+
GGGGCEEE+@F+@EFGGGFGGEGGGG:FGGGDFFGGGFGCDGCGC,+@FGGEGGGEGD<F@,EFG9BF@8FFEGGGCE,,8EFFFCGGGFFGF,+DDGGGGGG@E<F=FFGGD>,3@FGGGGGGFFFFFGGGGG>>>BFEGGGGGGF,,?FFGGGFGGGGGGFG,BCC=EGGGGF;FGGGGGGGGGGGGGGGGGCEEGGGDGGG6CGGGG5<?:*;CGGGGGEEGGGGGCGGGGG@*+;CE55:>FFFGGFFB6CF?FDFGGFD4@CFDB32@GFBF?EFGG
@M02352:288:000000000-CKWC8:1:1101:9801:2429 1:N:0:TACGCTGC+TCTCTCCG
TACGGAGGATCCAAGCGTTATCCGGAATCATTGGGTTTAAAGGGTCCGTAGGTGGATAATTAAGTCAGAGGTGAAATCCTGCAGCTCAACTGTAGAATTGCCTTTGATACTGGTTGTCTTGAGTTATTATGAAGTAGTTAGAATATGTAGTGTAGCGGTGAAATGCATAGATATTACATAGAATACCAATTGCGAAGGCAGATTACTAATAATATACTGACACTGATGGACGAAAGCGTGGGGAGCGAACAGGATTAGATACCCTGGTAGTCCACGCCGTAA
+
GGGGGGGGGGGGGGGGGGGGGGGFGFFFFGGGFGGEGGGGGGGGGGGGGFFGFGGGGGGGGGGGGGGGGGGGGGGGGGGGGGGGFGGGCEGGGGGGGGGGFGGGGGGGGGGGGGGGGGGGGGGGGGGGGGGGGGGGGFDFFGGGGGFGGGGGGGGGGGGGGGGFGGGGFGGGGGGGGGGGCGGGGGGGGGGGGGGGGGGGGGGGGGGGFGGGGGGGGGG?FGFGFGGFFFFGGGGFGCCEGGD;;>GGGGFF:BGGFFFFGGDGF>GFAFF9=D@?;:DFGG
@M02352:288:000000000-CKWC8:1:1101:14112:2504 1:N:0:TACGCTGC+TCTCTCCG
TACGGAGGGTCCGAGCGTTATCCGGAATTATTGGGTTTAAAGGGTCCGTAGGCGGGCCGTTAAGTCAGGGGTGAAAGTCTGCGGCTCAACCGTAGAAATGCCCTTGATACTGGCGGTCTTGAGTTATGGTGAAGTGGGCGGAATATGTAGTGTAGCGGTGAAATGCATAGATATTACATAGAACACCGATTGCGAAGGCAGCTCACTAACCATATACTGACGCTGATGGACGAAAGCGTGGGGAGCGAACAGGATTAGATACCCTGGTAGTCCACACCGTAA
+
GGGGDGGGGGFGGGGGGFGGGGGGDGGE@FGFGGFF7FGGGGGGGFFGGFGGFEGDFGGF@FGEFFGGGGGBFFFFGGGGGGGGCB>AEGGGGGGCFFFGGBFGGGFFGGGGCFCGFEEFGGG<CFGGGGFCCFGGFGGGGGCGCFGFFGCGGGG9FGEGGGGFGGGG?FDF@FFFGGGGGGGFGGGECGGGGGGEGGGGG5*<CG?C@CCEGGCFFGGC8E=EEDFF?6C9EEGDGGDGGGF:6BCCGCE7:?FGF@FFGG6>@FFF4F<B6C9:?273<D
@M02352:288:000000000-CKWC8:1:1101:18390:2522 1:N:0:TACGCTGC+TCTCTCCG
TACGGAGGGGGTTAGCGTTGTTCGGAATTACTGGGCGTAAAGCGCACGTAGGCGGATTAGTCAGTCAGAGGTGAAATCCCAGGGCTCAACCCTGGAACTGCCTTTGATACTGCTAGTCTTGAGTTCGAGAGAGGTGAGTGGAATTCCGAGTGTAGAGGTGAAATTCGTAGATATTCGGAGGAACACCAGTGGCGAAGGCGGCTCACTGGCTCGATACTGACGCTGAGGTGCGAAAGCGTGGGGAGCAAACAGGATTAGATACCCTGGTAGTCCACGCCGTAA
+
GGGGGFFGEGGFGFGGGGGGGGGGGEFGGGGGGGGGGGGGGGFFFEGGGGGGGGGGGGFGGGGGGGGGGGGGGGGGGGFGGGGGCFGDFFGGGGGGGGGGGGGGGGGGFGGGGGGGGGGGGGGGGGEGGGGGGGFGEGFFGGGGGGGGEGGGGGGFGGGGGGGGGFFGCGG@FGFGGGEGGDGGGGEGGGGGEGGGGGGGGGGGGGGGGGGGGGGGGGFDFEGEECFGGGCCD57@:59CEEF:9BFC?4<5??4>>FA?FGG9=>GF2F7>1:?:12@,9<
@M02352:288:000000000-CKWC8:1:1101:17283:2530 1:N:0:TACGCTGC+TCTCTCCG
TACGGAGGGTCCGAGCGTTATCCGGAATCATTGGGTTTAAAGGGTCCGCAGGCGGTCGATTAAGTCAGAGGTGAAATCCCATAGCTCAACTATGGAACTGCCTTTGATACTGGTTGACTTGAGTCATATGGAAGTAGATAGAATGTGTAGTGTAGCGGTGAAATGCATAGATATTACACAGAATACCGATTGCGAAGGCAGTCTACTACGTATGTACTGACGCTCATGGACGAAAGCGTGGGGAGCGAACAGGATTAGATACCCTGGTAGTCCACGCCGTAA
+
GGGGCFGGGGGGGGGGGGGG8EFGGGGG<FFGGGGC@FGGGGGGG8FGGGGGGGGFBCCEGGGGGGGGG<FGGGGGGGGGGCFFGGGGGGGFFGGGGGGGG@FGGGGGGGGGGGGGFGGFGGGGGGFFFCFGDFFFGFGGGGGGC=FG=DGGGGGGGGGGGGGGGG9EGGGGGGFGGC>DGGGGGGGGGGEGGGGGGGGGGGG9FFG99C79BFGGGGGGGGGGGGGGFGGGGGGFGGGGGGFFFFDGGGFFFFGGFFFFGGGGFFGFABFFFGFFBFFFGG
@M02352:288:000000000-CKWC8:1:1101:13668:2562 1:N:0:TACGCGGC+TCTCTCCG
TACGGAGGGTCCGAGCGTTATCCGGAATTATTGGGTGTAAAGGGTGCGCAGGCGGTCGATTAAGTCAGAGGTGAAAGCCCATGGCTCAACTATGGAACTGCCTTTGATACTGGTTGACTTGAGTGAAGTGGAAGTAGATGGAATGTGTAGTGTAGCGGTGAAATGCATAGATATTACACAGAATACCGATTGCGAAGGCAGTCTACTACGTATGTACTGACGCTGAGGCACGAAAGCGTGGGGAGCGAACAGGATTAGATACCCTGGTAGTCCACGCCGTAA
+
GGGG;EGG76,C7FFGGGG:FGGGGF+D,CFGGGGB@FGGGGGGE,6@FGGGGGGG@@F+CFFGGGEGGFFGGGGG9FG<,A,BFFGGGG9,,@FFG@FGG,F<<FGDFGGG8F<=DFGGGGGG,,,,9,CF3F,3=,@,@FGG77,3,@FGGGGGGGGG:FGGGG9EGGGGGG;D,,>DGGG;FFG81C1BFGGGGGG6C3<><BF+1*03+*25<FGGGG=**9*;*/9CCGGFGEDGGG:?FFDGEGFFFFGGFF>FGGGGFFGF<FBFFG6?FBFFGG
@M02352:288:000000000-CKWC8:1:1101:24302:2602 1:N:0:TACGCTGC+TCTCTCCG
TACGGAGGGTCCGAGCGTTATCCGGAATCATTGGGTTTAAAGGGTCCGCAGGCGGTCGATTAAGTCAGAGGTGAAATCCCATAGCTCAACTATGGAACTGCCTTTGATACTGGTTGACTTGAGTCATATGGAAGTAGATAGAATGTGTAGTGTAGCGGTGAAATGCATAGATATTACACAGAATACCGATTGCGAAGGCAGTCTACTACGTATGTACTGACGCTCATGGACGAAAGCGTGGGGAGCGAACAGGATTAGATACCTTGGTAGTCCACGCCGTAA
+
GFGFGFEEEGGGGGGGGEEGGGFFG@:F,CFFGGGCFGFCFGGGGFGGGGGGGGGFEGEGAFGGGGGGFGGGGGGGG9=<BF<B@AFGGGF=,?EEGGG@GFFEGCFDGB?CCFG7B<FFGGGFFGGGGGGG@AFCFG9CEG<<FFGDFGGEFFEECC3<FGGG9>;@@F:@D;AFCGGCEEFGGGGGEGEFFGGEG>59:C8+?EC@FGGGGGCC9<;9CC5=EGFFCG<DGGD@7*1CGEE02B57775?11>C7F)/3CF*/=CFFF)6FGF:01547C
@M02352:288:000000000-CKWC8:1:1101:24502:2634 1:N:0:TACGCTGC+TCTCTCCG
TACGGAGGGGGTTAGCGTTGTTCGGAATTACTGGGCGTAAAGCGCACGTAGGCGGATCAGAAAGTAAGGGGTGAAATCCCAGGGCTCAACCCTGGAACTGCCTCTTAAACTCCTGGTCTAGAGTTCGAGAGAGGTGAGTGGAATTCCAAGTGTAGAGGTGAAATTCGTAGATATTTGGAGGAACACCAGTGGCGAAGGCGGCTCACTGGCTCGATACTGACGCTGAGGTACGAAAGTGTGGGGAGCAAACAGGATTAGATACCCTGGTAGTCCACACCGTAA
+
GGFFGFFGGGGGGFFGGFGGGGGGGGEGGGGFGGGGGGGGGGGGFEGGGGGGGGGGGGGGGGGGGGGGGGGGGGGGGGGFFGGGEFGFGFFGGGGGGGGGGGGGGFGGFGCGGGFGGGGGGFGCC9FGGGGGGGGGGGGGGGFGGGFFFFFGFGGGGGGGGGGDGGGGGFCFEGGGGGGGGGGGGGGG@GCGGEGGGGGGGGGGGGGGGGGGGGGGGGGGGGG8?78EEGGGGGGEGG7EGGF0>EGG+*5<?BGG<FAFGGFG?FCF>68<FCF??6>2DD
@M02352:288:000000000-CKWC8:1:1101:14071:2672 1:N:0:TACGCTGC+TCTCTCCG
TACGGAGGGTGCGAGCGTTAATCGGAATTACTGGGCGTAAAGCGCATGCAGGTGGTTCATTAAGTCAGATGTGAAAGCCCGGGGCTCAACCTCGGAACTGCATTTGAAACTGGTGAACTAGAGTGCTGTAGAGGGGGGTAGAATTTCAGGTGTAGCGGTGAAATGCGTAGAGATCTGAAGGAATACCAGTGGCGAAGGCGGCCCCCTGGACAGACACTGACACTCAGATGCGAAAGCGTGGGGAGCAAACAGGATTAGATACACTGGTAGTCCACGCCGTAA
+
GGGGGDGGGGGGGGGGGGGGGGGGGGGGGGGGGGGGGGGGGGGGGGGGGGGGGGGGGGGGGGFFGGGGGGGGGGGGGGGGGGGGGFGGGGGGGGGGFFFGGGFFGGGGGGGGGGGGGGGGGGGGGFFGGGGGGGGGGGEGGGGGG?FGGGGGGGGGGGGGGGGGFFGGGGGGGGGGGGFGGGGGGGDFGGGGGGGGGGGGGGGGGGGGGGGGGGGGGGG7<CGGGGG?7?FDGGGFDGDGDEE6;BGG?FF?:?<CFFBFGG+>FFGFFFFF6CF<>0>>GG
@M02352:288:000000000-CKWC8:1:1101:16191:2725 1:N:0:TACGCTGC+TCTCTCCG
TACGGAGGGTCCGAGCGTTATCCGGAATCATTGGGTTTAAAGGGTCCGCAGGCGGTCGATTAAGTCAGAGGTGAAATCCCATAGCTTAACTATGGAACTGCCTTTGATACTGGTTGACTTGAGTCATATGGAAGTAGATAGAATGTGTAGTGTAGCGGTGAAATGCATAGATATTACACAGAATACCGATTGCGAAGGCAGTCTACTACGTATGTACTGACGCTCATGGACGAAAGCGTGGGGAGCGAACAGGATTAGATACCCTGGTAGTCCACGCCGTAA
+
GGGGGGGGDGGGGGGGGGGGGGGGGGCG,FGGGGGGGGGGGGGGC<FGCGGG@FG+CCFFGGGGGGGGCFGGGGGGG9<,A,<FFG<FGGCFGD8FG<BGG<,CFGGGGGGGGDGG@FGGGGGGC=@CFFGGDGGFGF@FFGGGG@FGEGGGFFGGGGGGGGGGGG;EGGGGGGGGGDFFGGGCEGGGGGGGGGGGGGGGGGF;FGGFFCD9B9BFGGGGGCGGCDGGE6CDGGGF5CGGGGFF>E5DGGFFFFGGFFFFGGGGFFGFFFFF?FFFFFEFGD
@M02352:288:000000000-CKWC8:1:1101:16178:2737 1:N:0:TACGCTGC+TCTCTCCG
TACGGAGGTTCCGAGCGTTATCCGGAATCATTGGGTGTAAAGGGTCCGCAGGCTGTCGATTAAGTCAGGGGTGAAATCCCCTAGCTTAACTATGGAACGGCCTTTGATACTGGTTGACTTGAGTCATATGGGAGTAAATAGAATGTGTAGTGTAGCGGTGAAATGCATAGATATTACACAGAATACCGATGGCGAAGGCGGTCTACTACGTATGTACTGACGCTCATGGACGAAAGCGTGGGGAGCGAACAGGATTAGATACCCTGGTAGTCCTCGCCGTAA
+
GGG8FGGG,C6E;FGGGGG7F,FGGGGGGGFGGGG,,@FFGGAFG<EF7CFGG8FFC,,,CBFFGG,<,,@FFGGGC<FC+<+BEG<FFG<5,,B?FF7CE:+5CFGGGGGG<C<FGGGDGFGGDGG9,7C,,8+@,,3,9FFG983,,@FCFGGG:CGGGGGGGG,EFGGGGG,;,,4,2DF<FGF7*=1;CEGGGGG*B=CG9BF9+=;+C8+?FG??FEGG57+@0+>DGG*.5/1::EE<>FDGGC)86:*:7FF?FGGG*)9?AFFFF7*-315>GG
@M02352:288:000000000-CKWC8:1:1101:23578:2744 1:N:0:TACGCTGC+TCTCTCCG
CACGAACCGTACAAACGTTATTCGGAATTATTGGGCTTAAAGGGTGCGTAGGCGGCACGGTAAGTCGGGTGTGAAATCCCTCAGCTCAACTGAGGAACTGCGCCCGATACTGCCGTGCTTGAGGGAGACAGGGGTGAGCGGAACTGATGGTGGAGCGGTGAAATGCGTTGATATCATCAGGAACACCGGTGGCGAAAGCGGCTCACTGGGTCTCTTCTGACGCTGAGGCACGAAAGCTAGGGTAGCGAACGGGATTAGATACCCTGGTAGTCCACGCCGTAA
+
GGGGEGGCCFGGGGGGGGGGGFGGGFGGAFGGGGGGGGGGGGGGGGGGGGGGCFG7CEEDGGGGGGGGG?FGGGGGGG<EFGGFGGFFGGGGGGGGG<FGGGGDCFGGGGGGFFEECFGGGGGGDGDEFEGGCGGGFGCGGGGCFACFGGGGGGGGGGGGGGGGGGGG5CFGGGCFFFGGGGGFFGGGGGGGGGGGGGGDGGGGGGGGGFCFGGGFGGGGGGGGGGCGFGGGGGGFGGGGGGF??FGDGGFFF:D<2FAFFCGGFFGFAF89FGFF>?EFDC
@M02352:288:000000000-CKWC8:1:1101:17353:2754 1:N:0:TACGCTGC+TCTCTCCG
TACGGAGGATCCAAGCGTTATCCGGAATCATTGGGTTTAAAGGGTCCGTAGGTGGATAATTAAGTCAGAGGTGAAATCCTGCAGCTCAACTGTAGAATTGCCTTTGATACTGGTTGTCTTGAGTTATTATGAAGTAGTTAGAATATGTAGTGTAGCGGTGAAATGCATAGATATTACATAGAATACCAATTGCGAAGGCAGATTACTAATAATATACTGACACTGATGGACGAAAGCGTGGGGAGCGAACAGGATTAGATACCCTGGTAGTCCACGCCGTAA
+
GGGGGGGGGGGGGGGGGGGGGGGGGFGGGGGGGGGGGGGGGGGGGGGGGGGGEFFGGGGGGGGGGGGGGGGGGGGGGGGGGGGGGGGGGGGGGGGGGGGGGGGGGGGGGGGGGGGGGGGGGGGGGGGGGGGGGGGGGFGGGGGGGGGGGGGGGGGGGGGGGGGGGGGGGGGGGGGGGGGGGGGGGGGFGGGGGGGGGGGGGGGGGGGGGGGGGGGGEGGGGGGGGFFG96DGGGGFGC/BEGFFFEGG5C@F6:FGBFB?EFGG@FGFA?>DBC=:BFFFGG
@M02352:288:000000000-CKWC8:1:1101:21560:2785 1:N:0:TACGCTGC+TCTCTCCG
TACGAGGGGTGCAAGCGTTAATCGGAATTACTGGGCGTAAAGCGTGCGTAGGTGGTTTGTTAAGCAAGATGTGAAAGCCCCGGGCTCAACCTGGGAACTGCATTTTGAACTGGCAAACTAGAGTATTGTAGAGGGTAGTGGAATTTCCAGTGTAGCGGTGAAATGCGTAGAGATTGGAAGGAACATCAGTGGCGAAGGCGGCTACCTGGACAAATACTGACACTGAGGCACGAAAGCGTGGGGAGCAAACAGGATTAGATACCCTGGTAGTCCACGCCGTAA
+
GGGGFEGGGGGGGGGGGGGGGGGGGGGGGGGGGGGGGGGGGGGGGGGG?FGGFGGGGFGGGGGGFGGGGGGGGGGGGGGGGGGGGGGDFFGGGGGGGGGGGGGGGGDEGGGGGGGFGFDGGGGGGGGG<FFGGGGGFGGDGGGGGGGFGGGGGGGGDEGGGGGGGGGGGGGGGGGGGGGGGGGGFFGBCFFGGDGGGGGGGGGGGGGGGGGGGFGGGGGGGFGGGG?FGGGGGGGFGGGGGGF:>EGGCCFF6(7:?F2@+<F*07C?585<?C@:><F>GG
@M02352:288:000000000-CKWC8:1:1101:13215:2817 1:N:0:TACGCTGC+TCTCTCCG
TACGGAGGGGGTTAGCGTTGTTCGGAATTACTGGGCGTAAAGCGCACGTAGGCGGATCAGAAAGTATAGGGTGAAATCCCAGGGCTCAACCCTGGAACTGCCTTATAAACTCCTGGTCTTGAGTTCGAGAGAGGTGAGTGGAATTCCGAGTGTAGAGGTGAAATTCGTAGATATTCGGAGGAACACCAGTGGCGAAGGCGGCTCACTGGCTCGATACTGACGCTGAGGTGCGAAAGTGTGGGGAGCAAACAGGATTAGATACCCTGGTAGTCCACACCGTAA
+
GGGGGGGGGGGGGGGGGGGGGGGGGGGGGGGGGGGGGGGGGGGGGGGGGGGGGGGGGGGGGGGGGGGGFGGGGGGGGGGGGGGEGGGGGGGGGGGGGGGGGGGGGGGGGGGGGGG8FFFGGGGGGGGGGGGGGGGGGGGGGG9FGGGGGGGGGGGEFGGGGGGGGGGGGGGGGGGGDGGGGGGGGGGGGGGGGGGGGDGGGGGDFGGGGGGGGCEFGGGGGGGGGGGGGGGGGGGFGFGGEG312@G<FGFFFFGGBF2=CGGGFFGF>FFFFGF>?FFBGG
@M02352:288:000000000-CKWC8:1:1101:13167:2821 1:N:0:TACGCTGC+TCTCTCCG
TACGGAGGGTGCGAGCGTTAATCGGAATTACTGGGCGTAAAGCGCATGCAGGTGGTTCATTAAGTCAGATGTGAAAGCCCGGGGCTCAACCTCGGAACTGCATTTGAAACTGGTGAACTAGAGTGCTGTAGAGGGGGGTAGAATTTCAGGTGTAGCGGTGAAATGCGTAGAGATCTGAAGGAATACCAGTGGCGAAGGCGGCCCCCTGGACAGACACTGACACTCAGATGCGAAAGCGTGGGGAGCAAACAGGATTAGATACCCTGGTAGTCCACGCCGTAA
+
GGGGGGGGGGGGGGGGGGGGFGGGGGGGGGGGGGGGGGGGGGGGGGGGGGGGGGGGGGGGGGGGGGGGGGGGGGGGGGGGGGGGGGGGGGGGGGGGGFGGGGGGGGGGGGGGGGGGGGGGGGGGGGGGGGGGGGGGGGGGGGGGGGGGGGGGGGGGGGGGGGGGGGGGGGGGGGGFGGGGGGGGGGGGGGGGGGGGGGGGGGGGGGGGGGGGGGGGGGGGGGGFGGGGGGGGGGG@GGGGGGF?FFGGGGFFFFGGFFFFGGGGFFGFAFFFBGFFFFEBGG
@M02352:288:000000000-CKWC8:1:1101:22085:2854 1:N:0:TACGCTGC+TCTCTCCG
TACGGAGGGTCCGAGCGTTAATCGGAATTACTGGGCGTAAAGCGCACGCAGGCGGTTTGTTAAGCTAGATGTGAAAGCCCTGGGCTCAACCTGGGAATTGCATTTAGAACTGGCAGGCTAGAGTTTTGGAGAGGGGAGTGGAATTCCAGGTGTAGCGGTGAAATGCGTAGATATCTGGAGGAACATCAGTGGCGAAGGCGACTCCCTGGTCAGTAACTGACGCTCATGTGCGAAAGTGTGGGTAGCGAACAGGATTAGATACCCTGGTAGTCCACACCGTAA
+
GGGGGEGGGGGGGGGGGGGGGGGGGGGGGGGGGGGGGGGGGGGGGGGGGGGGGGGGGGGGGGGGGGGGGGGGGGGGGGGGGGGGGGGGGGGGGGGGGGGGGGGGGGGGGGGGGGGGGGGGGCCFGGGGGGDGFGGGGGEFGGGGGGGGGGGGGGGGGGGGGGGGCGGEGGGGGGGGGGCGGGGEFGGGGFGFGGGGDGGGEG=CFGGGGGGGFGGGGGGGGGGGGDGGGGGGGC5:*0?EEEFA:FDC=C>F?:FGFFBFGGGDF53:AFF<FGF?FFF:FD
@M02352:288:000000000-CKWC8:1:1101:23806:2931 1:N:0:TACGCTGC+TCTCTCCG
TACGGAGGGTCCGAGCGTTATCCGGAATCATTGGGTTTAAAGGGTCCGCAGGCGGTCGATTAAGTCAGAGGTGAAATCCCATAGCTCAACTATGGAACTGCCTTTGATACTGGTTGACTTGAGTCATATGGAAGTAGATAGAATGTGTAGTGTAGCGGTGAAATGCATAGATATTACACAGAATACCGATTGCGAAGGCAGTCTACTACGTATGTACTGACGCTCATGGACGAAAGCGTGGGGAGCGAACAGGATTAGATACCCTGGTAGTCCACGCCGTAA
+
GGGGGEEGGG@FGGGGGGGGGGGGGGGGGGFGGGGCF@FGFGGGGEFFFGGGGGG7@FGDFEFGGGGGGGGGGGGGAFGGGGEFGGGGGGGGGGFGFGGGGFGGGGGCFGGGFFFGFGGGGGGGGGGFFFGGGGDEGGGFGGFGGGGGGGGGGGGGGGGGGGGGGGGGGGGFGGGGGFGGGGGGGGGGGGDGGGGGGGGGGGGGGGGDGEGGGGGGGGGGGGGCEGEGCFGDEEDFGDCGGGFFBE3D=DBF<?GF<FFFGGGGFFGFBFFFFGFFFFFFGD
@M02352:288:000000000-CKWC8:1:1101:25247:2954 1:N:0:TACGCTGC+TCTCTCCG
TACGAGGGGTGCAAGCGTTAATCGGAATTACTGGGCGTAAAGCGTGCGTAGGTGGTTTGTTAAGCAAGATGTGAAAGCCCCGGGCTCAACCCTGGAACTGCCTCCAAAACTATCAGTCTAGAGTTCGAGAGAGGTGAGTGGAATTCCAAGTGTAGAGGTGAAATTCGTAGATATTTGGAGGAACACCAGTGGCGAAGGCGGCTCACTGGCTCGATACTGACGCTGAGGTACGAAAGTGTGGGGAGCAAACAGGATTAGATACCCTGGTAGTCCACGCCGTAA
+
GCEECBFEGFGG<AGGGFGE@FGFGGGGGGGGGGGGGGGGDGDG?FGGGGGG<FG?,EGEFGEFCFGGGGGGGGGGGGGGECEEGGGGGGGCFGGGGGGGGFGGFGGGGGGCGGGGFGGFGGGGGGG7ACFGGG<>EGGGGFFGGFG;FGCGGGGGGGGGGGGGGGGGGGGGGGFFGGGGGGF<FGGFGGGGGGGGGGGG8EDEEGGGGCC6::ECEGGGGGGGGGGGFGGGEGCE>FGGGGF?BFGGG4FFF<GF?FFBFGGD@FGFFFFF?G*39?EFGD
@M02352:288:000000000-CKWC8:1:1101:23153:3031 1:N:0:TACGCTGC+TCTCTCCG
TACGGAGGGTCCGAGCGTTATCCGGAATCATTGGGTTTAAAGGGTCCGCAGGCGGTCGATTAAGTCAGAGGTGAAATCCCATAGCTCAACTATGGAACTGCCTTTGATACTGGTTGACTTGAGTCATATGGAAGTAGATAGAATGTGTAGTGTAGCGGTGAAATGCATAGATATTACACAGAATACCGATTGCGAAGGCAGTCTACTACGTATGTACTGACGCTCATGGACGAAAGCGTGGGGAGCGAACAGGATTAGATACCCTGGTAGTCCACGCCGTAA
+
GGGGGGGGGGGGGGGGGFGGGGGGGGGGGGGGGGGGGGGGGGGGGGGGGGGGGGG@FGGDGGGGGGGGGGGGGGGGGGGGGGGGGGGGGGGGGGGGGGGGGGGGGGGGGGFGFGGGGGGGGGGGGGGGGGGGFGGGGGGGGGGGGGGGGGGGGGGGGGGGGGGGGGGGGGGGGGGGGGGGGGGGGFGGGGGGGGGGGGGGGGFGFGGGFGGGGGGGGGGGGGGGGDFGFG6DGGGFFGGGGGFFF@:CEGFFF6DFFFBFFFE>45CFDFFF=C=?FFFFGG
@M02352:288:000000000-CKWC8:1:1101:15540:3033 1:N:0:TACGCTGC+TCTCTCCG
TACGGAGGGTCCAAGCGTTATCCGGAATCATTGGGTTTAAAGGGTCCGCAGGCGGTCAATTAAGTCAGAGGTGAAAGCCCATCGCTCAACGATGGAACTGCCTTTGATACTGGTTGACTTGAGTTATACGGAAGTAGATAGAATAAGTAGTGTAGCGGTGAAATGCATAGATATTACTTAGAATACCGATTGCGAAGGCAGTCTACTACGTATATACTGACGCTCATGGACGAAAGCGTGGGGAGCGAACAGGATTAGATACCCTGGTAGTCCACGCCGTAA
+
GGGGGGGGGGGGGGGGGGGGGDGFGGGGGGGGGGGGGGGGGGGGGFGGGGGGGGGGGGGGGGGGGGGGGGGGGGGGGGGGGGGGGGGGGGGGGGGGGGGGGEFGGGGGGGGGGFGGGGGGGGGGGGGFGGGGGGGGGFGGGGGGGDGFFGGGGGGGGGGGGGGGGGGGGGGGGGGFDGGGGGFGGGGGGGGGGGGGGGGGGGGGGGGGGGGGGFGGGGGGGGGCEGGGFGGGGGGFGGDEGGFFFFGGGD>;?FGGFFFFGGGGFFGFFF2<*26<>?F;DD
@M02352:288:000000000-CKWC8:1:1101:7304:3063 1:N:0:TACGCTGC+TCTCTCCG
TACGGAGGGTGCAAGCGTTAATCGGAATTACTGGGCGTAAAGCGCGCGTAGGCGGATTGTTAAGTCAGATGTGAAAGCCCTGGGCTCAACCTAGGAACTGCATTTGAAACTGGCAATCTTGAGTATGGTAGAGGTAAGCGGAATTTCCAGTGTAGCAGTGAAATGCGTAGAGATTGGAAGGAATATCGATGGCGAAGGCAGCTTACTGGGCCAATACTGACGCTGAGGTGCGAAAGCGTGGGTAGCGAACGGGATTAGATACCCCGGTAGTCCACGCCGTAA
+
GGGGGGGGGGG7<FFGGGG><FGGGGGGGGGGGGGGGGGGGGGGGEGGGGGGGGGGGGFGGGGGGF?DECGGGGGGFGGGFGFFFGFCFFGEFGGGGGGGGGGG9CGGGGFFE<<BFGGGGGGGC<FCFGGGGGGCFG,CEGGGGCGCFGGGGGGFCFGGGGGGFGGGGGG?FGGGGGGGGFFFCCFG7CFGGGGGGGGFGGGBFGGGGF4FEGGGGGFCFGGGGGGG6*6>CCDFCGGGGGFBFFGDEGDFFFGGFFFF?FGG>>DF6>2:=GF?B::>DD
@M02352:288:000000000-CKWC8:1:1101:11276:3068 1:N:0:TACGCTGC+TCTCTCCG
TACGGAGGGTCCGAGCGTTATCCGGAATCATTGGGTTTAAAGGGTCCGCAGGCGGTCGATTAAGTCAGAGGTGAAATCCCATAGCTCAACTATGGAACTGCCTTTGATACTGGTTGACTTGAGTCATATGGAAGTAGATAGAATGTGTAGTGTAGCGGTGAAATGCATAGATATTACACAGAATACCGATTGCGAAGGCAGTCTACTACGTATGTACTGACGCTCATGGACGAAAGCGTGGGGAGCGAACAGGATTAGATACCCTGGTAGTCCACGCCGTAA
+
GGGGGEGGGGGGGGGGGGGGGGGGGGGGFGGCFGGFGGFFGGGGGGGGGGGGGGGGGGGGGGGGGFGGGGGGGGGGGGGGGGGGGGGGGGGGGGGGGGGGGGGGGGGFGGGGGGGGGGGGGGGGGGGGGGGGGGGGGGGGGGGFGFFGGGGGGGGGGGGGGGGGGGGGGGGFGGGGGGGGGGGGGGGGGGCFGGGGGGGGGGGGGGGGGGGGGGGGGGGGDGGGGGGGGFGDGGGFGGGGGGFFFFGCGGFFFFFC?FAFGGGGFFGFFFFFFGFFFFFFGG
@M02352:288:000000000-CKWC8:1:1101:14486:3082 1:N:0:TACGCTGC+TCTCTCCG
TACGGAGGGTGCAAGCGTTATCCGGAATCATTGGGTTTAAAGGGTCCGTAGGCGGACTAATAAGTCAGAGGTGAAATCCCGCAGCTCAACTGTGGAACTGCCTTTGAAACTGTTAGTCTTGAGTTATTGTGAAGTGGTTAGAATATGTAGTGTAGCGGTGAAATGCTTAGAGATTACATGGAATACCGATTGCGAAGGCAGATCACTAACAATATACTGACGCTGATGGACGAAAGCGTGGGGAGCGAACAGGATTAGATACCCTGGTAGTCCACGCCGTAA
+
GGGGGGGGG@FGGGGGGGGGGGGGGGGGGGGGGGGCEGGGGGGGGFGGGGGGGGGEGGGGGGGGGGGGGGGGGGGGGGGGEEEEDGGGGGFGGGGFGGGGGGGGGGGFGGGGGFGGGGGGGGGGGGGGGGGFFFFGGGCCGGGGFFFFFGGGGGGGGGGGGGGGGGGGGGGGGGFGGCDGGGGGGGGGGGGGGGGGGGGFGCGGGGGFGGGGGGCFDFFGGGGGGC9FCFGGGGGFGGDGGGFBFEDGCCDFB?4CBFBFFFDFFFGFFFAB?FFBFFB>GG
@M02352:288:000000000-CKWC8:1:1101:10861:3097 1:N:0:TACGCTGC+TCTCTCCG
TACGGAGGGTCCGAGCGTTATCCGGAATCATTGGGTTTAAAGGGTCCGCAGGCGGTCGATTAAGTCAGAGGTGAAATCCCATAGCTCAACTATGGAACTGCCTTTGATACTGGTTGACTTGAGTCATATGGAAGTAGATAGAATGTGTAGTGTAGCGGTGAAATGCATAGATATTACACAGAATACCGATTGCGAAGGCAGTCTACTACGTATGTACTGACGCTCATGGACGAAAGCGTGGGGAGCGAACAGGATTAGATACCCTGGTAGTCCACGCCGTAA
+
GGGGGGGGGGGGGGGGGGGGGGGGGGGGGGGFGGGGGGGFGGGGGGGGGGGGGGGGGGGGGGGGGGGGGGGGGGGGGGGGGGGGGGGGGGGGGGGGDGGGGGGGGGGGGGGGGGGGGGGGGGGGGGGGGGGG?FGGG9EEGGGGGGGGGGGGGGGGGGGGGGGGGGGGGGGEFGGGGGGGGGGGGFFGGGGGGGGGGGGGGGGGGGGGGGGGGGGGGGGGGGGGGGGGGGGDCGGFGGGGGGFFFFGGGGFFFBFGBFFFCCECFFGFBFFFFGFB>BE>DD
@M02352:288:000000000-CKWC8:1:1101:14118:3130 1:N:0:TACGCTGC+TCTCTCCG
TACGAGGGGTGCAAGCGTTAATCGGAATTACTGGGCGTAAAGCGCGCGTAGGTGGTTTGTTAAGTCGGATGTGAAAGCCCAGGGCTCAACCTTGGAATTGCACCCGATACTGGCAGGCTAGAGTACGATAGAGGAGTGTGGAATTTCCTGTGTAGCGGTGAAATGCGTAGATATAGGAAGGAACATCAGTGGCGAAGGCGACACTCTGGATTGATACTGACACTGAGGTGCGAAAGCGTGGGGAGCAAACAGGATTAGATACCCTGGTAGTCCACGCCGTAA
+
GGGGCEGGGFGGGGGGGGGGDGGGGGGGFGGGGGGGGGGGGGGGCFGGFGGGBFFFGGGGGGGGGGGGGGGGGGGGGFGGGGGGGGGGGGGGGGGGGGGGGGGGGGGGGGGGGGGGGGGGGGFGGCGGDGGGGGFC>FFGGGGGGGGGGGGGGGGFGGFGGGGGGGGGGGGGGGGGGGGGGGGGGGFFFGGGGGGGGGGGGEEC+8CFGFCGG?+<@FGGGFEFGGGGGGGGGGDFFGDGGGFFFFGGEFF@BFFFBFDFGGGGFFGFFFBFFGF?F<E;DC
@M02352:288:000000000-CKWC8:1:1101:11844:3146 1:N:0:TACGCTGC+TCTCTCCG
TACGGAGGGTCCGAGCGTTATCCGGAATCATTGGGTTTAAAGGGTCCGCAGGCGGTCGATTAAGTCAGAGGTGAAATCCCATAGCTCAACTATGGAACTGCCTTTGATACTGGTTGACTTGAGTCATATGGAAGTAGATAGAATGTGTAGTGTAGCGGTGAAATGCATAGATATTACACAGAATACCGATTGCGAAGGCAGTCTACTACGTATGTACTGACGCTCATGGACGAAAGCGTGGGGAGCGAACAGGATTAGATACCCTGGTAGTCCACGCCGTAA
+
GGGGGGGGGGFGEGGGGGGGGFGGGGGG9FCGGGGGECGGGGGGGGGGGEGGGGG===:FGGGGEFGGGGGGGGGGGGGGGGFGGFFGGGEFFFGGGGGGGFFG9DFCFGGGGFGDCFGGGFGGGGGGAFFFFGGGGCCEGGGGG;BFGGGGGGGGGGEGGGGGGGGGGGGGGGGGD;;C8FFCFGGGGGDFFGGGCDFEGGGGGGGGFEFEC*?FGGGGCGDCCDFFCCFDGGGFGGGGGGFFFFGDGGFFFFGGFF<6EF@F@FFFBFFFFGFFFFFFGD
@M02352:288:000000000-CKWC8:1:1101:6116:3149 1:N:0:TACGCTGC+TCTCTCCG
TACGGAGGGTCCGAGCGTTATCCGGAATCATTGGGTTTAAAGGGTCCGCAGGCGGTCGATTAAGTCAGAGGTGAAATCCCATAGCTCAACTATGGAACTGCCTTTGATACTGGTTGACTTGAGTCATATGGAAGTAGATAGAATGTGTAGTGTAGCGGTGAAATGCATAGATATTACACAGAATACCGATTGCGAAGGCAGTCTACTACGTATGTACTGACGCTCATGGACGAAAGCGTGGGGAGCGAACAGGATTAGATACCCTGGTAGTCCACGCCGTAA
+
GGGGGGGGGGGGGGGGGGGGGGGGGFGGGGGGGGGFFGGGGGGGGGGGGGGGGGGFGGGGGGGGGGGGGGGGGGGGGGGGGD8FFGGGGGGGGGGGGGGGGGGGGGGGGGGGGGGGGGGGGGEFGFFGGGGGGGGGFFCGGGFGGGGGGGCFGFGGGGGGGGGGGGGGFGGGGGGGFGGGGGGGGGGGGGGGGGGGGGGGGG?CGGGGGEGGGGGGEFGGGGGGGGGGGGGGEGGFGGGGGGFFFFGGGGDFB:>C?FAFGFGGFFGFFFFF8CFF>BF1DD
@M02352:288:000000000-CKWC8:1:1101:6131:3160 1:N:0:TACGCTGC+TCTCTCCG
TACGGAGGGTCCGAGCGTTATCCGGAATCATTGGGTTTAAAGGGTCCGCAGGCGGTCGATTAAGTCAGAGGTGAAATCCCATAGCTCAACTATGGAACTGCCTTTGATACTGGTTGACTTGAGTCATATGGAAGTAGATAGAATGTGTAGTGTAGCGGTGAAATGCATAGATATTACACAGAATACCGATTGCGAAGGCAGTCTACTACGTATGTACTGACGCTCATGGACGAAAGCGTGGGGAGCGAACAGGATTAGATACCCTGGGAGTCCACGCAGTAA
+
GCEFECEGEFGGEEEFGGGDFFAFGD@CFF9EFEF@B,:C@FGFEGGGCECECEE@FGG@E?EF,EFEFFFGGGGGCFEGG9EFFFEEE8FBFEFFGCEFAFDDADFFGD9FEFGGCCFAFC,3FF9DDGEFGFGGGGFFEFFGFFFDAD=FGCFCFDCF7FDFDFGFCFG@C@CGCFGFFGG9C>>8FGCFG>7::8CGEFCEG9FECEFGCF9EGGGCFCG5859CEFGDE=D:7:>EGGFF>BGDGGFF?B<:>6)=FC@GFFG)15(.6>F(3(08FC
@M02352:288:000000000-CKWC8:1:1101:25196:3175 1:N:0:TACGCTGC+TCTCTCCG
TACGGAGGGTCCGAGCGTTATCCGGAATCATTGGGTTTAAAGGGTCCGCAGGCGGTCGATTAAGTCAGAGGTGAAATCCCATAGCTCAACTATGGAACTGCCTTTGATACTGGTTGACTTGAGTCATATGGAAGTAGATAGAATGTGTAGTGTAGCGGTGAAATGCATAGAGATTACACAGAATACCGATTGCGAAGGCAGTCTACTACGTATATACTGACGCTCATGGACGAAAGCGTGGGGAGCGAACAGGATTAGATACCCTGGTAGTCCACACCGTAA
+
GGGGGGGGGGGGDGGGGGGCFGGFGGGGGGG9FFFFGGGGGGGGGFEGGGEGGGGFGGGGGGFGGGGGGGGGGGGGGGGGGGGGGGGFGGGGGGGFGGGGDGGGGGGGGGGGGGGGGGGGGGGGGGGGGGGGGGGGGGFGGGGGGGGGGGGFGGGGGGGGGGCFFGGFGCGFBFGGGGGGFGGCFGGGGG:BFGGGEGGGGGGGGGGGFGFFFGGEGGGGGGGGGDCCGGGGGGGEGGGGGGF:2:CG=DFFBFFGBFFF9FGG@FFFFFBFFGFBFFF?CC
@M02352:288:000000000-CKWC8:1:1101:22721:3184 1:N:0:TACGCTGC+TCTCCCCG
TACGGGGGGTCCGAGCGTTATCCGGAATTATTGGGCGTAAAGGGTCCGCAGGCGGTCGATTAAGTAAGAGGTGAAATCCCATAGCTCAACTATGGAACTGCCTTTGATACTGGTTGACTTGAGTCATATGGAGGTTGATAGAATGTGTAGTGTAGCGGTGAAATGCATAGATATTACACAGAATACCGATTGCGAAGGCAGTCTCCTACGTATGTACTGACGCTCATGAACGAAAGCGTGGGGAGCGAACAGGATTAGATACCCTGGTAGTCCACGCCGTAA
+
GGGGC+@FFF:F::FFGGGG,,CFG@GG8F?DFDG8+@FC<F,BF<AF7FFGGGGGE7*>FFGG<,@FF@FGGGGGGGGGG9,<FCGGGGA3FFEFGGGGGEFEF9,,?FFGF<,*CFG:FFGG9,F:F<FF0;A*;,A7AFFG+CCEGFGGGGGGGGGGGGGGGG+@CEF+<FG9+<9+AFG7F,A81:CGGGGGGCFFCEG++3A++29C9@FGGGGGGGGGCDFG+<CFGEGDGGGGGGE:>E3DGG@FFBGG>@DFGF86@FFF<?BAFGFFFBF>DD
@M02352:288:000000000-CKWC8:1:1101:21579:3188 1:N:0:TACGCTGC+TCTCTCCG
TACGGAGGGTCCGAGCGTTATCCGGAATCATTGGGTTTAAAGGGTCCGCAGGCGGTCGATTAAGTCAGAGGTGAAATCCCATAGCTCAACTATGGAACTGCCTTTGATACTGGTTGACTTGAGTCATATGGAAGTAGATAGAATGTGTAGTGTAGCGGTGAAATGCATAGATATTACACAGAATACCGATTGCGAAGGCAGTCTACTACGTATGTACTGACGCTCATGGACGAAAGCGTGGGGAGCGAACAGGATTAGATACCCTGGTAGTCCACGCCGTAA
+
GGGGGGGGGGGGGGGGGGGGGGGGGGGGGGGGGGGGGGGGGGGGGGGGGGGGFGGFGGGGGGGGGGGGGGGGGGGGGGGGGGGGGGGFFGFGGGGGGGGGGFGGGGGGGGGGGGGGGGGGGGGGGGGGGGGG@FGGGGGGGGGGGAFGGGGGGGGGGGGGGGGGGGGGGGGGGGGGGGGGGGGGGGGGGGGGGGGGGGGGGGGGFGGGGGGGGGGGGGGGGGGEGGGGGGGGGGGFGGGGGGFFFFGGGGFFFFGGFFFFGFGGFFGFBFA<FGFFF6D>GD
@M02352:288:000000000-CKWC8:1:1101:13643:3197 1:N:0:TACGCTGC+TCTCTCCG
TACGGAGGGGGTTAGCGTTGTTCGGAATTACTGGGCGTAAAGCGCACGTAGGCGGATCAGAAAGTATAGGGTGAAATCCCAGGGCTCAACCCTGGAACTGCCTTGTAAACTCCTGGTCTTGAGTTCGAGAGAGGTGAGTGGAATTCCGAGTGTAGAGGTGAAATTCGTAGATATTCGGAGGAACACCAGTGGCGAAGGCGGCTCACTGGCTCGATACTGACGCTGAGGTGCGAAAGTGTGGGGAGCAAACAGGATTAGATACCCTGGTAGTCCACACCGTAA
+
GGGGGGGGDFGFGGGGGGGGGGGGGGGGGGGGGGGGEGGGGGGGGDGGGEGGGGGEGGGGGGFFGGGGFGGGGGGGGGGGGGGGGGGGGGGGFFGGGGEGGGGGGGGGFCFFGGGGGGGGFFGGGGCGGGGGGGG7FFGGGGCGGGGGGGGGGGGGGGGGGGGGGGGGGG5CFC?FGFCGEEFFCFC8FFGGGGGGGGFGGGGGGGGGGGGGDCGGEGG?FEGCGGGFGCFGGGG@GEFGGGF?>FGG6DFFFFGGFFAFCGGGFFGFAFFAFGFFFFF?<D
@M02352:288:000000000-CKWC8:1:1101:16750:3231 1:N:0:TACGCTGC+TCTCTCCG
TACGGAGGGTCCGAGCGTTAATCGGAATTACTGGGCGTAAAGCGTACGCAGGCGGTTTGTTAAGCGAGATGTGAAAGCCCCGGGCTCAACCTGGGAACTGCATTTCGAACTGACAAACTAGAGTTTTGTAGAGGGTGGTAGAATTTCAGGTGTAGCGGTGAAATGCGTAGAGATCTGAAGGAATACCAGTGGCGAAGGCGGCCACCTGGACAATAACTGACGCTCATGTACGAAAGCGTGGGGAGCAAAAGGGATTAGATACCCCGGTAGTCCACGCCGTAA
+
GGGGGGGGGGEGEDGGGGGG<;CFGGFGGGFGGGGGGFGGGGGGFG:CFGGGGGGFGGGGGGGGFGGGGGGGGGGGGFGFFGGGGGGGGGG@FFGGGGGGGFG9CDFGGGGGGGGGGGGGGGGFFEGGGGGGGGGFFGFFGGGGGGGGGFGGGGGGGGGGGGGGGGGGGGGGGGGFGGGGGGGGGGGGFFGGGGGGGGGGGGDGGGFFGCGEF9EGGGFGDGGGGCGGGGGGGGGEFE3CGGFFFEGGF*0<:2CDDF26<AFF;DC.4>A9BG920:E>CD
@M02352:288:000000000-CKWC8:1:1101:12483:3238 1:N:0:TACGCTGC+TCTCTCCG
TACGGAGGGTCCAAGCGTTATCCGGAATCATTGGGTTTAAAGGGTCCGCAGGCGGTCAATTAAGTCAGAGGTGAAAGCCCATCGCTCAACGATGGAAATGCCTTTGATACTGGTTGACTTGAGTTATACGGAAGTAGATAGAATAAGTAGTGTAGCGGTGAAATGCATAGATATTACTTAGAATACCGATTGCGAAGGCAGTCTACTACGTATATATTGACGCTCATGGACGAAAGCGTGGGGAGCGAACAGGATTAGTTACCCTGGTAGTCCACGCCGGAA
+
GGGGCCFGGGGGGGGGGGGGGGGGGFEGEGGGGGGGGGG<FGGGGGGGGGEGGGGGGGGGGGEGGGGGGGGFGGGGGFFGGGCFGGGGFGGGGGEGG,CFFBFFGG<FG<FGGGGGC<FFGFCGEGGFFGEFFGFCFFCGGF9=AC<FDFGCBAEFCC>FFG;FFEFGGFFCGGGFDFGGGGGCGG,=@EGGGGDEGEFGCFEFCE?CGGGGFGF9+2>C<;=8=CGGFGGDEEC>CCGGGDD63;9)59BFF?GG<F)00AE4?>GF448<9:947:.()9
@M02352:288:000000000-CKWC8:1:1101:20867:3240 1:N:0:TACGCTGC+TCTCTCCG
TACGGAGGGTCCGAGCGTTATCCGGAATCATTGGGTTTAAAGGGTCCGCAGGCGGTCGATTAAGTCAGAGGTGAAATCCCATAGCTCAACTATGGAACTGCCTTTGATACTGGTTGACTTGAGTCATATGGAAGTAGATAGAATGTGTAGTGTAGCGGTGAAATGCATAGATATTACACAGAATACCGATTGCGAAGGCAGTCTACTACGTATGTACTGACGCTGAGGTGCGAAAGCGTGGGTAGCGAACGGGATTAGATACCCCGGTAGTCCACGCCGTAA
+
GGGGGEGGGFFFGCFGGEGFGGGGGEGGCGGGGGGB,7CDFGFGGGGGGGGGGGGFGGEGGGGGGFGFFFGFGGGGGGGGGGDCFFGGGGGGGGGGGGGGGGGCDDFFEGGFGDDGGGGGGGGGAFAGGGGGEGGGGGFFGGGGGFGGGGGGGGGFGGGGGGGGGGGGGGGGGGGGCFGEFGGGGGGGGGGGGGGGGDGFGFFGFGFFGGFFGFEGGGGGGGCCGGGGGGGGGGGFGGGGGGBAFFGGGGFEF?GGFFDFGG<C:<DFBBBFFFF?FFFFGD
@M02352:288:000000000-CKWC8:1:1101:12496:3250 1:N:0:TACGCTGC+TCTCTCCG
TACGGAGGGTGCAAGCGTTATCCGGAATCATTGGGTGTAAAGGGTCCGCAGGCGGGCAATTAAGTCAGAGGTGAAATCCCATCGCTCAACGACTTAACGCCCTTGGATCTTGGTTGCCTTAGTTTATAAGGAATTAGATAGATTAAGTAGTGTAGCGTGAAAATGCATAGATATTACCTAAAATCCCGATTCCGAAGGCAGGTTCCTACGTACATACTGACGCTCATGGACGAAATCGTGGTGTGCGACCGGGATTAAATACCCTGGTAGTCCACGCCGTAA
+
GGGG-BFGG@,BCFGGGGGGGGGGGG7F<FGGGGGG:FFFGGGGG,EGGGGGGGG+>6:E,EEFGGGG,CFF+EFG95B,8,,BCFGGGG7+3++,,,++8+@F,3>,,3,@,33+,3@>,,8,,88,,7,E,,7,@,,37?,,7,373373,,,,=***@,24,,3,44,2,,,22++5+?<F,?,1*=42+2=1=**3**/++3:9CGFC*;<+20++21::/9<+++01:?*)**1;C*)((119*))0(,9*)*)1+<FF*.*/)*).9**(425,>C
@M02352:288:000000000-CKWC8:1:1101:14378:3257 1:N:0:TACGCTGC+TCTCTCCG
TACGGAGGGTCCGAGCGTTATCCGGAATCATTGGGTTTAAAGGGTCCGCAGGCGGTCGATTAAGTCAGAGGTGAAATCCCATAGCTCAACTATGGAACTGCCTTTGATACTGGTTGACTTGAGTCATATGGAAGTAGATAGAATGTGTAGTGTAGCGGTGAAATGCATAGATATTACACAGAATACCGATTGCGAAGGCAGTCTACTACGTATGTACTGACGCTCATGGACGAAAGCGTGGGGAGCGAACAGGATTAGATACCCTGGTAGTCCACGCCGTAA
+
GGGGGGGGGGGGGGGGGGGGGGGEGGGGGGGGGGGGGGGGGGGGGGGGGGGGGGG:FGGGGGGGGGGGGGGGGGGGGGDGGGGGGGGGGGGGGGGGGGGGGGCGGGFFCFFGGGGGGGGGGGGGGGGGGGGGGGGGGGGGGGGFGGGGGGGGGGGDGGGGGGGGGGGGGGGGFGGGGGGGGGGGGGGGGGGGGGGEGGGGGGFGGGGGGGCFGGGGGGGG6CEEGGGGGGGGGGGFGGGGEEEF>DDGGGF:2:D7<FB=FGG*9>GFAFAFFGFFFFFFGG
@M02352:288:000000000-CKWC8:1:1101:18168:3283 1:N:0:TACGCTGC+TCTCTCCG
TACGGAGGGTCCGAGCGTTATCCGGAATCATTGGGTTTAAAGGGTCCGCAGGCGGTCGATTAAGTCAGAGGTGAAATCCCATAGCTCAACTATGGAACTGCCTTTGATACTGGTTGACTTGAGTCATATGGAAGTAGATAGAATGTGTAGTGTAGCGGTGAAATGCATAGATATTACACAGAATACCGATTGCGAAGGCAGTCTACTACGTATGTACTGACGCTCATGGACGAAAGCGTGGGGAGCGAACAGGATTAGATACCCTGGTAGTCCACGCCGTAA
+
GGGGGGGGGGGGGGGGGGGGGGGGGFGGGGGGGGGFGGGFGGGGGGGGGGGGGGGEFGGGGGGGGGGGGGGGGGGGGGGGGGGGGGGGGGGGGGGGGGGGGGGGGGGFGGGGGGGGGGGGGGGGGGGGGGGGGGGGGGGGGGGGGGGGGGGGGGGGGGGGGGGGGGGGGGGGGGGGGGGGGGGGGGGGGGGGGGGGGGGGGGG?EFGGGGGGFGGGGGGGGGGGGGEGGGGDGGGFGGGGGGFFFFGGGGFFFFGGFFFFGGGGFFGFFFFFFGFFBBFFGG
@M02352:288:000000000-CKWC8:1:1101:25350:3293 1:N:0:TACGCTGC+TCTCTCCG
TACGGAGGGTGCGAGCGTTAATCGGAATTACTGGGCGTAAAGCGTACGCAGGCGGTTTGTTAAGCGAGATGTGAAAGCCCCGGGCTCAACCTGGGAACTGCATTTCGAACTGGCAAACTAGAGTGTGATAGAGGGTGGTAGAATTTCAGGTGTAGCGGTGAAATGCGTAGAGATCTGAAGGAATACCGATGGCGAAGGCATCCACCTGGGTCAACACTGACGCTCATGTACGAAAGCGTGGGGAGCAAACGGGATTAGATACCCCGGTAGTCCACGCCGTAA
+
GGGGGGGGGGGGGGGGGGGEGGGGGGGGGGGGGGGGGGGGGGGGGGGGGGGGGGGGGGGGGGGGGGGGGGGGGGGGGGGGGGGGGGGGGGGGGGGGGGGGGGGGGGGGGGGGGGGGGGGGGAFGGFGGGGGGGGGCEGFFGGGGGGGGGGGGGGGGGGGGGGGGGGGGGGGGGGGGGGGGGGGGGGGGGGGGGGGGGGGGFGGGGGGGGGGGGGGGGGGGGGGGGDCGFGGGGGGFGGGGGGFFFFGDGGFFFFGGFFFFGGGGFEGFFFFFFGF:1<E>CC
@M02352:288:000000000-CKWC8:1:1101:25368:3295 1:N:0:TACGCTGC+TCTATCCG
TACGGAGGGTTCGAGCGTTAATCGGAATTACTGGGCGTAAAGCGTACGCAGGCGGTTTGTTAAGCGATATGTGAAAGCCCCGGGCTCAACCTGGGAACTGCATTTCAAACTGGCAAACTAGAGTGTGCTAGAGGGTAGTAGAATTTCAGGTGTAGCGGTGAAATGCGTAGAGATCTGAAGGAATACCGATGGCGAAGGCATCTACCTGGGTCCAACCTGACGCTCATGTACGAAAGCGTGGGGAGCAAACGGGATTAGATACCCCGGTAGTCCCGGCCGTAA
+
GGGC@GGGGB,C6EFGGGG,:CEFEGGGCDGG@<CFGGCEGGGGG:FG74@FF@FFGG?FFFFGC++,8@AFFGGGGFGFDGGGGGGGGGGFG,BB=EGGGGGGFB,<@FFC,,@<AFFCEFGGA3,,,,EBGFEC,*77FFCFGE;,F9FGGGFG7CGGGGGGGFGECGD99CCF<9+4:C<FGG,*4<FEF5CEEGGFC<+2<CFGG5F6*+++2<EFGGGGGGGGFGGGGG7>C57CEGF03>75C7>DB?GG<?AF+<FFF)>>9;AF?*)(4(73D7
@M02352:288:000000000-CKWC8:1:1101:13689:3302 1:N:0:TACGCTGC+TCTCTCCG
TACGGAGGGTCCGAGCGTTATCCGGAATCATTGGGTTTAAAGGGTCCGCAGGCGGTCGATTAAGTCAGAGGTGAAATCCCATAGCTCAACTATGGAACTGCCTTTGATACTGGTTGACTTGAGTCATATGGAAGTAGATAGAATGTGTAGTGTAGCGGTGAAATGCATAGATATTACACAGAATACCGATTGCGAAGGCAGTCTACTACGTATGTACTGACGCTCATGGACGAAAGCGTGGGGAGCGAACAGGATTAGATACCCTGGTAGTCCACGCCGTAA
+
GGEFEBCECF@CFGGGGGGEGGGGGEEFCFGGGFGBBFG@FGFCFGCGGEFC7FEGDFFDF:AFFFGGGGGGFFFDFGG<EC<BEGGGCFF<DFGGGFFDG8FGFF?FCFDCDFGGDDDFGDFGAADGCGGGGGGGGGGCCG93@FGGCCCFGGGFFGGGGGFGGGGGGGGGGGGGBCGFFGGCGGGEE<<:CGGGG>FDGG+C<CG9>E8CBEFGGGF98EG:CDEC++275C5D7*>EE53,(07/:7B@?FGG>FA4:<+C@)7/-9.)*:629(77D7
@M02352:288:000000000-CKWC8:1:1101:14398:3325 1:N:0:TACGCTGC+TCTCTCCG
TACGGAGGGTCCGAGCGTTATCCGGAATCATTGGGTTTAAAGGGTCCGCAGGCGGTCGATTAAGTCAGAGGTGAAATCCCATAGCTCAACTATGGAACTGCCTTTGATACTGGTTGACTTGAGTCATATGGAAGTAGATAGAATGTGTAGTGTAGCGGTGAAATGCATAGATATTACACAGAATACCGATTGCGAAGGCAGTCTACTACGTATGTACTGACGCTCATGGACGAAAGCGTGGGGAGCGAACAGGATTAGATACCCTGGTAGTCCACGCCGTAA
+
GGGGGGGGGGFGGGGGGGGGGGGFGFGGGGGGGGGFGGGGGGGGGGGGEGEFGGGCGGGFGEGGGGGGGGGFGGGGGGGGGGFGFEGFCFFFGGGGGGGGGGGGGGGFGGGGGGGGGGGGGDGFFEGGGGGGGGGGGCGGGGGGGGGGGGGGGGGFGGFGGGGGGGFGFGGGGGGGGGGDGGGGGGGGGGGGGGDEGGGGGGGFFGGGGG4CFFGGGGGGGGGEGGGFFFGGGGGFGGGGCEFFFFGGGGFFBFGGFFFFGFGFFFGFFFDF9F6:(4@77<
@M02352:288:000000000-CKWC8:1:1101:6145:3366 1:N:0:TACGCTGC+TCTCTCCG
TACGAGGGGTGCAAGCGTTAATCGGAATTACTGGGCGTAAAGCGTGCGTAGGTGGTTTGTTAAGCAAGATGTGAAAGCCCCGGGCTCAACCTGGGAACTGCATTTTGAACTGGCAAACTAGAGTATTGTAGAGGGTAGTGGAATTTCCAGTGTAGCGGTGAAATGCGTAGAGATTGGAAGGAACATCAGTGGCGAAGGCGGCTACCTGGACAAATACTGACACTGAGGCACGAAAGCGTGGGGAGCAAACAGGATTAGATACCCTGGTAGTCCACGCCGTAA
+
GGGG96@CCFFGGGGGGGGG8CFGGGGGDGGGGGG8FGGEGGCFECGGCFFDFGG4C=FGGGGGGFGGGGGGGGGGGG8B:=>FGDD=EF,BEFCGGFGGG9DFA@DCEGGFF@<<3DF<FFGG<DFFFGFFFFFF7>FFGGGGBFC<FGGGGGGGGGGGFGGGGGGGGGGFCGC,<CCGGGGCECGFGFDGGGGEGGGGG5***2AFF69C8CGGGGGGGECG?D?FGGGGGGGFGGCEGGFFBFCGEGFFFFGGBFFFGGGGFFGFFFFFFGFFFFEFGD
@M02352:288:000000000-CKWC8:1:1101:6071:3391 1:N:0:TACGCTGC+TCTCTCCG
TACGGAGGGTGCAAGCGTTATCCGGAATCATTGGGTTTAAAGGGTCCGCAGGCGGTCAATTAAGTCAGAGGTGAAATCCCATAGCTTAACTATGGAACTGCCTTTGATACTGGTTGACTTGAGTTATACGGAAGTAGATAGAATGTGTAGTGTAGCGGTGAAATGCATAGAGATTACACAGAATACCGATTGCGAAGGCAGTCTACTACGTATATACTGACGCTCATGGACGAAAGCGTGGGGAGCGAACAGGATTAGATACCCTGGTAGTCCACGCCGTAA
+
GCEDFEEEG:@FF@FFEB:FGGECGDFGCEGFEEG6B:<@@F<FFFAFGGGEGGGGGGGGGGGGGGGGFGGGFFGGGFGCFGA?F9AFGFGFFFGGGGGFFGG9??FFFFGGGGGGGGGGFGGG9FDE9BFGDG=EGGGEABDFG9FGGGGGGGGGGGGGGGGGGFGGFCFCFFGGGCDDCGG?FGEGCGCFGGGGGGF>E:9FGGGDGG<?9+5BFGGGDE=CC<99??7DGGC3CE3C5=;:6DDDCDBF??4?4?<FC?<FFFFF>FDF4CFFFFFFDC
@M02352:288:000000000-CKWC8:1:1101:10712:3440 1:N:0:TACGCTGC+TCTCTCCG
TACGGAGGGTGCAAGCGTTATCCGGAATCATTGGGTTTAAAGGGTCCGTAGGCGGGCTAGTAAGTCAGTGGTGAAATGCCGGGGCTCAACTCCGGCACTGCCTTTGATACTGTTAGTCTTGAATTATTGTGAAGTGGTTAGAATATGTAGTGTAGCGGTGAAATGCTTAGATATTACATAGAATACCGATTGCGAAGGCAGATCACTAACAATATATTGACGCTGATGGACGAAAGCGTGGGTAGCGAACAGGATTAGATACCCTGGTAGTCCACGCCGTAA
+
GGGG7FFGGGGGGGGGGGGGGGGGGGEF<F,EFGGG7CGGGGGGE<FGFGGGGGGC7>?,:EFGEF?F,AFFGGGG95E,>+@FGFGFGG9?FGG@FGGGG,,C,F,3@FF9@,@F3@F<FF8F=C<,@,@F,EF9>8@;FFFG;DDFGGGGGGGGGGGGGGGGGGCFGGGGGGGGF9;;@FFFGFG8*C:FGGGGGGGCGCF:FGGDFC4CF++<EGFFGGGGGDCG?FGGGGGFG=7CGG)9?FGGGC)8?FGGFFFFGGGF*)>FFFFFFF?BB(76CD
@M02352:288:000000000-CKWC8:1:1101:19148:3456 1:N:0:TACGCTGC+TCTCTCCG
TACGGAGGGTGCGAGCGTTAATCGGAATTACTGGGCGTAAAGCGCATGCAGGTGGTTCATTAAGTCAGATGTGAAAGCCCGGGGCTCAACCTCGGAACTGCATTTGAAACTGGTGAACTAGAGTGCTGTAGGGGGGGTAGAATTTCAGGTGTAGCGGTGAAATGCGTAGAGATCTGAAGGAATACCAGTGGCGAAGGCGGCCCCCTGGACAGACACTGACACTCAGATGCGAAAGCGTGGGGAGCAAACAGGATTAGATACCCTGGTAGTCCACGCCGTAAA
+
GGGGGGGGGGGGGFGGGGGGGGGGGGGGGGGGGGGGGGGGGGGGGGGGGGGGGGGGGGGGGGGGGGGGGGGGGGGGGGGGGGGGGGGGGGGGGGGGFFFFGGGGGGGGGGGGGGGGGGGGGGGGGGGGGGGGGGGGGGGGGGGGGGFGGGGGGGGGGGGGGGGGGGGGGGEGGGGGGGGGGGFGGGGGGGGGGGGGGGGGGGGGGGGGFFGGGGGGGGGGGFGGGGFGGGGGG=DFGGGGGGFFFFGFGCFFFFGFBFAFGGGGFFG=AFF2=DDFFFEFCC
@M02352:288:000000000-CKWC8:1:1101:13160:3472 1:N:0:TACGCTGC+TCTCTCCG
TACGGAGGGGGTTAGCGTTGTTCGGAATTACTGGGCGTAAAGCGTACGTAGGCGGATCAGAAAGTATGGGGTGAAATCCCGAGGCTCAACCTCGGAACTGCCTCATAAACTCCTGGTCTTGAGTTCGAGAGAGGTGAGTGGAATTCCAAGTGTAGAGGTGAAATTCGTAGATATTTGGAGGAACACCAGTGGCGAAGGCGGCTCACTGGCTCGATACTGACGCTGAGGTACGAAAGTGTGGGGAGCAAACAGGATTAGATACCCTGGTAGTCCACACCGTAA
+
GGGGGEEEGGCC7FFGGGGGGFGFGECFGGGGGGGGGGGGGGGGGGGGGGGGGGGGFGGGCGGGGGGFGGGFGGGGGGGGGGGGGFFDGGGGFGGEGEGGGGGGGGGDDGFGFFGF<>FFGGGGGG:FGGGGGGGGDGGGGGGGGGGGGGGGGGGCFGGGGGGGGGGC=FGFFGGFFGGGDGGGGGGGGGGGGGGGGGGGGGCEDFGGFFFGGGGGGG?CEGCEGGFGGGGCGGD:*00AC;319DFFGCFFFBGGFF)6EGGFFFGFFFFFFFFBBBF4<D
@M02352:288:000000000-CKWC8:1:1101:20334:3497 1:N:0:TACGCTGC+TCTCTCCG
TACGAGGGGTGCAAGCGTTAATCGGAATTACTGGGCGTAAAGCGTGCGTAGGTGGTTTGTTAAGCAAGATGTGAAAGCCCCGGGCTCAACCTGGGAACTGCATTTTGAACTGGCAAACTAGAGTATTGTAGAGGGTAGTGGAATTTCCAGTGTAGCGGTGAAATGCGTAGAGATTGGAAGGAACATCAGTGGCGAAGGCGGCTACCTGGACAAATACTGACACTGAGGCACGAAAGCGTGGGGAGCAAACAGGATTAGATACCCTGGTAGTCCACGCCGTAA
+
GGGGFEEGGGGGGGGGGGGGDFGGGGGGGGGGGGGGGGGGGGGGGGGGGGGGFGGFGGGGGGGGGGGGGGGGGGGGGGFGFEGGGGGFEGGGGGGGGGDGGGGGGGGGGGGGGGGGGGGGGFGGGGEGGGGGGGECFGGGGGEFFGGGGGGGGGGGGGGGGGGGGGGEGGDFFD9EGCGGGGGGGGGGGGGGGGGGGGGGGGGGGGGGGGGGDFGGGG?FFGFGGGGGGGGGGGGFGGGGGGE?FFFG<F>FFBGGBFFF9EGGFFGFFFAFFGFFFBB1<C
@M02352:288:000000000-CKWC8:1:1101:23589:3497 1:N:0:TACGCTGC+TCCCTCCG
TACGGAGGGTCCGAGCGTTATCCGGAATCATTGGGTTTAAAGGGTGCGCAGGCGGTCGATTAAGTCAGAGGTGAAATCCCATAGCTCAACTCTGGAACTGCCTTTGATACTGGTTGACTTGAGTCATAGGGAAGTAGATAGAATGTGTAGTGTAGCGGTGAAATGCATAGATATTACGCAGAATACCGATTGCGAAGGCAGTCTACTACGTATTTACTGACGCTCAGGGACGAAAGCGTGGGGAGCGAACAGGATTAGATACCCTGGTAGTCCACGCCGTAA
+
GGGG7CFGG@6E6CFFGGGGGGGGGG:F9F9FGGGF,CFGGGGGE,CF+@E:FGGG78+4,BEGGGGGGGGGGGGG9EGGEDAFFGGGGGG,5CF,FEGGG<FFGGGCFGGG88E7FFF<FGGG,E=@,=DF,@FG<=,3@FCG977E,DGGGGGGGGGGGGGGGG9FGGGGGGFG;*1*>FFCFGG>*F*=FGGGCGG*B5+?FGG+1;00+++?EFGGGG5C8D*::*CDGGGFGGGGGGFFFFDGGGFFFFGGBFFFGGFGFFGFFFFFFGFFFFFFGG
@M02352:288:000000000-CKWC8:1:1101:18865:3503 1:N:0:TACGCTGC+TCTCTCCG
TACGGAGGGTGCAAGCGTTATCCGGAATCATTGGGTTTAAAGGGTCCGTAGGCGGACTAATAAGTCAGAGGTGAAATCCCGCAGCTCAACTGTGGAACTGCCTTTGAAACTGTTAGTCTTGAGTTATTGTGAAGTGGTTAGAATATGTAGTGTAGCGGTGAAATGCTTAGAGATTACATGGAATACCGATTGCGAAGGCAGATCACTAACAATATACTGACGCTGATGGACGAAAGCGTGGGGAGCGAACAGGATTAGATACCCTGGTAGTCCACGCCGTAA
+
GGGGGGGEGGGGGGGGGGGGGGGGGGGGGGGGGGGGGGGGGGGGGGGGGGGGGGGGGGGGGGGGGGGGGGGGGGGGGGGGGGDGDFGGGGGGGGGGGGGGGGGGGGFGGGGGGGGGGGGGGGGGGGGGGGGFGGGGGGGGGGGGGGGGGGGGGGGGGGGGGGGGGGGGGGGGGGGGGGGGGGFDGGGGGGGGGGGGGGGGGGGGGGGGGGGGGGGGGGGGGGGGGGGGGDGGGEDDGGGGGGEBBFGGGGEFF?DGFFA?FGFFFFFFBFFA?CFFFFFFGG
@M02352:288:000000000-CKWC8:1:1101:12237:3517 1:N:0:TACGCTGC+TCTCTCCG
TACGGAGGGTGCAAGCGTTATCCGGAATCATTGGGTTTAAAGGGTCCGCAGGCGGTCAATTAAGTCAGAGGTGAAATCCCATAGCTTAACTATGGAACTGCCTTTGATACTGGTTGACTTGAGTTATACGGAAGTAGATAGAATGTGTAGTGTAGCGGTGAAATGCATAGAGATTACACAGAATACCGATTGCGAAGGCAGTCTACTACGTATATACTGACGCTCATGGACGAAAGCGTGGGGAGCGAACAGGATTAGATACCCTGGTAGTCCACGCCGTAA
+
GGGGGGGGGGGGGGGGGGGGGFGGGGGGGGGGGGGGGGGGGGGGGGGGGGGGGGGGGGGGGGGGGGGGGGGGFGGGGGGGGGGGGGGGGGGGGGGGGGGGGGGGGGGGGGGGGFGGGGGGGGGGGGGGGGGGGGGGGGGGGGGGGCGGGGGGGGGGGGGGGGGGGGGGGGGFGGGGGGGGGGGDGGGGGGGGGGDEGGGGGGGGGGGGGGFGGGGGGGGGGGGEGGGGGGGGGGGDGGGGGGFFFFGGGGFFBFGGFFFFGGGGFFGFFF>AFGFFFFFFGG
@M02352:288:000000000-CKWC8:1:1101:23719:3524 1:N:0:TACGCTGC+TCTCTCCG
TACGGAGGATCCAAGCGTTATCCGGAATCATTGGGTTTAAAGGGTCCGCAGGCGGTCGATTAAGTCAGAGGTGAAATCCCATAGCTCAACTATGGAACTGCCTTTGATACTGGTTGACTTGAGTCATATGGAAGTAGATAGAATGTGTAGTGTAGCGGTGAAATGCATAGATATTACACAGAATACCGATTGCGAAGGCAGTCTACTACGTATGTACTGACGCTCATGGACGAAAGCGTGGGGAGCGAACAGGATTAGATACCCTGGTAGTCCACGCCGTAA
+
GDFGGDGG:<FGG@FGGFFGGGGGGDFF9FFFEFGBCBD<@FGGFGCFFFGDGGGGGGGGGGGGFGGGGGGGFGGGGGFGGGEFEBFGGGGGGGGGGGGGGGGGFE<CFGGGGEGDGGGGGGGFCFFFAFGA>DGFFEGFGGGGGGGGGGGGGGGGGDFEGGGGFEEEFGG9ECCFECF;>FGFFFGDFFGGGGGGGGGGGGFFGFGFFGGE9CFGGGGGFGCGEGGGDGGGGEGFGGGGGGF1;@DDGGBFB:DGFFFFC?C4?@GFFFF<9>=:9:>BGG
@M02352:288:000000000-CKWC8:1:1101:16988:3543 1:N:0:TACGCTGC+TCTCTCCG
TACGGAGGGTGCGAGCGTTAATCGGAATTACTGGGCGTAAAGCGCATGCAGGTGGTTCATTAAGTCAGATGTGAAAGCCCCGGGCTCAACCTGGGAACTGCATTTTGAACTGGCAAACTAGAGTATTGTAGAGGGTAGTGGAATTTCCAGTGTAGCGGTGAAATGCGTAGAGATTGGAAGGAACATCAGTGGCGAAGGCGGCTACCTGGACAAATACTGACACTGAGGCACGAAAGCGTGGGGAGCAAACAGGATTAGATACCCTGGTAGTCCACGCCGTAA
+
GGGGGGGGGCGGGFGGG@FFCFGGGEGGGGGGFDGGGEEEDFGGGGGGGGGFFGGGFGGGGFGGGGGGGGGEDFGGFGGGGGDEEGGGGGGGFGGGGGGGGGGGFGGEGGGGGGGGFGGGGCGFFGGGGGGGGGGFFGFGGGDGGGGFCFFGGGCGGGFFGGGGGGGGGGGGGGGFGGGGGGGGGGGGGGGGGGDGGGGDEGGGGGGGGGGGGGCGGGGGGGGGGGGGGGGGGDCDCEGEGGFFF>FC+>@FB:CC?FFFGGCFFFG:AFBAF>FB;:DBGD
@M02352:288:000000000-CKWC8:1:1101:25710:3621 1:N:0:TACGCTGC+TCTCTCCG
TACGGAGGGGGTTAGCGTTGTTCGGAATTACTGGGCGTAAAGCGCACGTAGGCGGATCAGAAAGTATAGGGTGAAATCCCAGGGCTCAACCCTGGAACTGCCTTATAAACTCCTGGTCTTGAGTTCGAGAGAGGTGAGTGGAATTCCGAGTGTAGAGGTGAAATTCGTAGATATTCGGAGGAACACCAGTGGCGAAGGCGGCTCACTGGCTCGATACTGACGCTGAGGTGCGAAAGTGTGGGGAGCAAACAGGATTAGATACCCTGGTAGTCCACACCGTAA
+
FGGGGCEFEGGEEFFFFFCGGGGGGGGGGGGGGFGGGGGGGGGGGGGGGCFFGGGGGGGGGGGEFFFGGGGGGGFFGFGGGGGGGGGCFFFGGGGGGGGGGGGGGGGGGGFGFFGGGGGFGGGGGGGGGGGFGGGGGGGFGGGGGGGGDGGGGGFFGGGGGGGGGGGGGGGGGGGGGGGGGGFGGGGGGGGGGGGGDGGGGGGGGGGGGGGGGGGGGFGGGGGGGGGGGGGGGGDFGGCGCGD<BFGFFFFF::DCDFFFD?FC?>GFDFFFFGFFBFB?*1
@M02352:288:000000000-CKWC8:1:1101:8370:3622 1:N:0:TACGCTGC+TCTCTCCG
TACGGAGGGTCCGAGCGTTATCCGGAATCATTGGGTTTAAAGGGTCCGCAGGCGGTCGATTAAGTCAGAGGTGAAATCCCATAGCTCAACTATGGAACTGCCTTTGATACTGGTTGACTTGAGTCATATGGAAGTAGATAGAATGTGTAGTGTAGCGGTGAAATGCATAGATATTACACAGAATACCGATTGCGAAGGCAGTCTACTACGTATGTACTGACGCTCATGGACGAAAGCGTGGGGAGCGAACAGGATTAGATACCCTGGTAGTCCACGCCGTAA
+
GGGGGGGGGGGGGEGGGGGGGGGGGGGGGGGGGGGGGGGGGGGGGGGGGGGGGGGGGGGGGGGGGGGGGGGGGGGGGGGGGGGGGGGGGGGGGGGGGGGGGGGGGGGGGGGGGGGGDGGGGGGGGGGGGFGGFFGGGGGGGGGGGGGGGGGGGGGGGGGGGGGGGGGGGGGGGGGGGGGGGGGGGGGGGGGGGGGGEGGGGGGGGGGGGGGGGGGGGGGGGEGGGDGGGGGGGGGFGGDGGGFFFFGGGDFFFFGGFFFFGGEGFFGFA@AFFGFFFFFFGG
@M02352:288:000000000-CKWC8:1:1101:16859:3665 1:N:0:TACGCTGC+TCTCTCCG
TACGGAGGATCCAAGCGTTATCCGGAATCATTGGGTTTAAAGGGTCCGTAGGTGGATAATTAAGTCAGAGGTGAAATCCTGCAGCTCAACTGTAGAATTGCCTTTGATACTGGTTGTCTTGAGTTATTATGAAGTAGTTAGAATATGTAGTGTAGCGGTGAAATGCATAGATATTACATAGAATACCAATTGCGAAGGCAGATTACTAATAATATACTGACACTGATGGACGAAAGCGTGGGGAGCGAACAGGATTAGATACCCTGGTAGTCCACGCCGTAA
+
GGGGGGGGGGGGGGGGGGGGGGGGGGGGGGGGGGGFGGGGGGGGGGGGGGGGFGGGGGGGGGGGGGGGGGGGGGGGGGGGGGGGGGGGGGGGGGGGGGGGGGGGGGGGGGGGGGGGGGGGGGGGGFFGGGGGGGGGGFGGGGGGGGGGGGGGGGGGGGGGGGGGGGGGGGGGGGGGGGGGGGGDGGGGGGGGGGGGGGGGGGGDGGGGGGDCCFGGGGGGGGGGGGGGGGGGGGGE;GGGGGFF>FCGGGFFFFGGFFFFGGGGFFGFBFFFFGFFFFF>GD
@M02352:288:000000000-CKWC8:1:1101:22373:3718 1:N:0:TACGCTGC+TCTCTCCG
TACGGAGGGTGCGAGCGTTAATCGGAATTACTGGGCGTAAAGCGCATGCAGGTGGTTCATTAAGTCAGATGTGAAAGCCCGGGGCTCAACCTCGGAACTGCATTTGAAACTGGTGAACTAGAGTGCTGTAGAGGGGGGTAGAATTTCAGGTGTAGCGGTGAAATGCGTAGAGATCTGAAGGAATACCAGTGGCGAAGGCGGCCCCCTGGACAGACACTGACACTCAGATGCGAAAGCGTGGGGAGCAAACAGGATTAGATACCCTGGTAGTCCACGCCGTAA
+
GGGGGEE@FEFGGEGGGGGGGGGGGGGGGGGGGGGGGGGGFGGGGGGGGGGGFGGGFGGGGGGGGGGGGGGGAFGFGGGGEGGFGGGGGGGGGGGGFFFGGGGGGGGGGGGGCGGGGGGGGGGGGGGGGGGGGFGDGGGGGGGGGGGGGGGGFFGGEGCECGF?EGGGDGGGGGGFGGGGGGGGGGGFGGDGGG5CGGDGCEEGGDGGGCGGDGGGGGGGGGGGGF6?CF77EGGEGGGGGGFFFFGGGGFFF?CF?F<@CGFFF>5<A?<<FGF?FBFFGC
@M02352:288:000000000-CKWC8:1:1101:22741:3739 1:N:0:TACGCTGC+TCTCTCCG
TACGGAGGGTCCGAGCGTTAATCGGAATTACTGGGCGTAAAGCGCGCGTAGGTTGATTGGTCAGTCAGATGTGAAAGCCCAGGGCTCAACCTTGGAACTGCATCTGATACTGCTAGTCTAGAATACAGTAGAGGGTAGTGGAATTTCCTGTGTAGCGGTGAAATGCGTAGATATAGGAAGGAACACCAGTGGCGAAGGCGACTACCTGGACTGATATTGACACTGAGGTGCGAAAGCGTGGGGAGCAAACAGGATTAGATACCCTGGTAGTCCACGCCGTAA
+
GFFEEC@CE@FGGDGFC@@FCFEDGCCFGFGEECFGE@C@@FGGGEEGGGGECEFFGFGGGFGGGFGFFCFEGGGGGFGGGFGCE<FFGAEGGGGGGGGGGFGGD?D?FFFGGGFFFGGFGGGGGGGGFGGGGGGGGGGGGGGGGGCGCCB>FFGFGG:CFGGCFFE@CCECFGCFGFGGGGGGGGGGGGGGGGEECECECGGGGFGFFDGGCFGGGGGGEFGGGGFGFFFGD?CDGGC>G8@:>EGC67@@?:CF3F4=CC?F=>F:4@AFFGF?>:;BGD
@M02352:288:000000000-CKWC8:1:1101:21762:3757 1:N:0:TACGCTGC+TCTCTCCG
TACGGAGGGGGTTAGCGTTGTTCGGAATTACTGGGCGTAAAGCGCACGTAGGCGGATCAGAAAGTATAGGGTGAAATCCCAGGGCTCAACCCTGGAACTGCCTTGTAAACTCCTGGTCTTGAGTTCGAGAGAGGTGAGTGGAATTCCGAGTGTAGAGGTGAAATTCGTAGATATTCGGAGGAACACCAGTGGCGAAGGCGGCTCACTGGCTCGATACTGACGCTGAGGTGCGAAAGTGTGGGGAGCAAACAGGATTAGATACCCTGGTAGTCCACACCGTAA
+
GGGGGFEGGGGGGGGGGGGGFGGGGGGGGGGGGGGGGGGGGGGGGGGGGGGGGGGGGGGGGGGGGGGGFGGGGGGGGGGGGGGGGGGGGGGGGGGGGGGGGGGGGGGGGGGGGFGGGGGGGGGGGGGGGGGFGGGGGGGGGGGGGGFGGGGGGGGGGGGGGGGGGGGGGGDFFGCGGGGGGGGGGGGGGGGGGGGGGGGGGGGGGGGGGGGGGGFGGGCFGGGEGGGGGGGGGGGFGGGGGGEBFFGDGGFF:B*:<?AFGGGFFFGFFFFFFGFFFFF?GG
@M02352:288:000000000-CKWC8:1:1101:13217:3757 1:N:0:TACGCTGC+TCTCTCCG
TACGGAGGGTCCGAGCGTTATCCGGAATCATTGGGTTTAAAGGGTCCGCAGGCGGTCGATTAAGTCAGAGGTGAAATCCCATAGCTTAACTATGGAACTGCCTTTGATACTGGTTGACTTGAGTCATATGGAAGTAGATAGAATGTGTAGTGTAGCGGTGAAATGCATAGATATTACACAGAATACCGATTGCGAAGGCAGTCTACTACGTATATACTGACGCTGAGGGACGAAAGCGTGGGGAGCGAACAGGATTAGATACCCTGGTAGTCCACGCCGTAA
+
GFFGGFFGGGGGGGGGGGGGGGGFG@@FGGGGGGGFEEEADFFGGGGGGGGFGGGGGGGGGGGGGGGGCFFFGGGGGGGGGGGGGGGGGGGGGGGGGGGGGGGGGGGCGGGGGDGGGGGGGGGGGGGGGGGGGGGGGGFBFGGGGGFAFGGGFFGGGGGGGGGGGGGC?FFCEGGGGGGGGGGGGGGGGGGGGGGGGGGGGGGGGGGGFGGGGGGGE9FGFEGGGGGGGGGGGGGFGGGGEGF?BEGGGGFFF1C><FFFG7EC?FGFA?BBFGFFFFFFGG
@M02352:288:000000000-CKWC8:1:1101:19663:3778 1:N:0:TACGCTGC+TCTCTCCG
TACGGAGGGTGCAAGCGTTAATCGGAATTACTGGGCGTAAAGCGCGCGTAGGCGGATTGTTAAGTCAGATGTGAAAGCCCTGGGCTCAACCTAGGAACTGCATTTGAAACTGGCAATCTTGAGTATGGTAGAGGTAAGCGGAATTTCCAGTGTAGCAGTGAAATGCGTAGAGATTGGAAGGAATATCGATGGCGAAGGCAGCTTACTGGGCCAATACTGACGCTGAGGTGCGAAAGCGTGGGTAGCGAACGGGATTAGATACCCCGGTAGTCCACGCCGTAA
+
GGGGGGGGGGGGGGGGGGGGGGGGGGGGGGGGGGGGGGGGGGGGGGGGGGGGGGGGGGGGGGGGGGGGGGGGGGGGGGGGGGGGGGGGGGGGGGGGGGGGGGGGGGGGGGGGGGGGGGGGGGFFGGGGGGGGGGGGFGGGGGGGGGGGGGGGGGGGGGGGGGGGGGGGGGGGGGGGGGGGDGGGGGGGFFGGGGGGGGGGGGGGGGGGGGGGGGGGGGGGGGGGGGGGGGGGGGGFGGGGGGFFFFGDGGFFFFGGFFFFGGGGFFC59DFFFGFFFFFFGG
@M02352:288:000000000-CKWC8:1:1101:21491:3790 1:N:0:TACGCTGC+TCTCTCCG
TACGGAGGGTGCAAGCGTTATCCGGAATCATTGGGTTTAAAGGGTCCGTAGGCGGACTAATAAGTCAGAGGTGAAATCCCGCAGCTCAACTGTGGAACTGCCTTTGAAACTGTTAGTCTTGAGTTATTGTGAAGTGGTTAGAATATGTAGTGTAGCGGTGAAATGCTTAGAGATTACATGGAATACCGATTGCGAAGGCAGATCACTAACAATATACTGACGCTGATGGACGAAAGCGTGGGGAGCGAACAGGATTAGATACCCTGGTAGTCCACGCCGTAA
+
GGGGGCGGGGGGGGGGGGGGGGGGGGGGGGGGGGGGGGGGGGFGGGGGGGGGGGGEGGGFFGEFGGGGGGGGGGGGGGGGGGGGGGGGGGGGGGGGGGGGGGGGGGGGGGGGGGGGGGGGGGGGGGGGGGGGAFGGGGGGGGGGGGCGGGGGGGGGGGGGGGGGGGGGGGGGCGGGGGGGGGGGGGGCGGG5FEGGGGGGGGGGGGGGGGGGGGGGGGGGGGGCEGGGGDGDGGGFGDDEDGF?9EGGGGFFFFDGBFBFGGGGFFFFFFFFFGFFFBBBGG
@M02352:288:000000000-CKWC8:1:1101:22960:3793 1:N:0:TACGCTGC+TCTCTCCG
TACGGAGGGTCCGAGCGTTATCCGGAATCATTGGGTTTAAAGGGTCCGCAGGCGGTCGATTAAGTCAGAGGTGAAATCCCATAGCTCAACTATGGAACTGCCTTTGATACTGGTTGACTTGAGTCATATGGAAGTAGATAGAATGTGTAGTGTAGCGGTGAAATGCATAGATATTACACAGAATACCGATTGCGAAGGCAGTCTACTACGTATGTACTGACGCTCATGGACGAAAGCGTGGGGAGCGAACAGGATTAGATACCCTGGTAGTCCACGCCGTAA
+
GGGGGGGGGGGGGGGGGGGGGGGGGGGGGGGGGGGFGGGGGGGGGGGGGGGGGGGGGGGGGGGGGGGGGGGGGGGGGGGGGGFFGFGGGGGFGGGGGGGGGGGGGGGGGGGGGGGGGGGGGGGGGGGGGGGGFGGGGGGGGGGGGGGGGGGGGGGGGGGGGGGGGGGGGGGGGGGGGGGFGGGGGGGGGGGGGGGGGGGGGGFGGGGGGGGGFFGGGGGGGGGGEDGGFGGGGGGFGGCGGGFFFFGGGGFFF<FG74>FGG@66@FFFFF>FGFFFBEBGD
@M02352:288:000000000-CKWC8:1:1101:22945:3806 1:N:0:TACGCTGC+TCTCTCCG
TACGGAGGGTCCGAGCGTTATCCGGAATCATTGGGTTTAAAGGGTCCGCAGGCGGTCGATTAAGTCAGAGGTGAAATCCCATAGCTCAACTATGGAACTGCCTTTGATACTGGTTGACTTGAGTCATATGGAAGTAGATAGAATGTGTAGTGTAGCGGTGAAATGCATAGATATTACACAGAATACCGATTGCGAAGGCAGTCTACTACGTATGTACTGACGCTCATGGACGAAAGCGTGGGGAGCGAACAGGATTAGATACCCTGGTAGTCCACGCCGTAA
+
GGGGGGGEGGFGDFFGGGGFGFGGGGGGGGGGGGGFGGGGGGGGGGGECFGGECECFFF=FGFFFGGEGEFFECFFDDGGGA,EFGDFGGGFGFGGGGFGGGGGGDFGGGGFFEGGFFG9DDDG9FCCFGGGFFFGGGEG=B,D,8@FFCF?FFCGGGGGG@EEGGFGGGGFFGGGGGGGFG>7DFGGGGGFGEGGEGFFEC8CGGGGFGF6EBFGGGGGGGGGGDCCF6<DGEDFFCDGG5>04@GDEGFF:BGG??>FGGFGFF3?A@D>FG4:1?EFGD
@M02352:288:000000000-CKWC8:1:1101:18651:3809 1:N:0:TACGCTGC+TCTCTCCG
TACGGAGGGTCCGAGCGTTATCCGGAATCATTGGGTTTAAAGGGTCCGCAGGCGGTCGATTAAGTCAGAGGTGAAATCCCATAGCTCAACTATGGAACTGCCTTTGATACTGGTTGACTTGAGTCATATGGAAGTAGATAGAATGTGTAGTGTAGCGGTGAAATGCATAGATATTACACAGAATACCGATTGCGAAGGCAGTCTACTACGTATGTACTGACGCTCATGGACGAAAGCGTGGGGAGCGAACAGGATTAGATACCCTGGTAGTCCACGCCGTAA
+
GGGGGGGGGGGGGGGGGGGGGGGGGGGGGGGGGGGFGGGGGGGGGGGGGGGGGGGGGGGGGGGGGGGGGGGGGGGGGGGGGGGGGGGGGGGGGGGGGGGGGGGGGGGGGGGGGGGGGGGGGGGGGGGGGGGGCFGGGGGGGGGGGGGGGGGGGGGGGGGGGFGFGGGGGGGGGGGGGGGGGGGGGGGGGGGGGGGGGGGGGGGGGGGGGGGGGGGGGGGGGGGGGGFDEFGGGGGFGGGGGGFFFDGGGGFFF:FGFFFFGFGGFFGF<B>AFGFFF:BBGG
@M02352:288:000000000-CKWC8:1:1101:7917:3810 1:N:0:TACGCTGC+TCTCTCCG
TACGGAGGGTGCGAGCGTTAATCGGAATTACTGGGCGTAAAGCGCATGCAGGTGGTTCATTAAGTCAGATGTGAAAGCCCGGGGCTCAACCTCGGAACTGCATTTGAAACTGGTGAACTAGAGTGCTGTAGAGGGGGGTAGAATTTCAGGTGTAGCGGTGAAATGCGTAGAGATCTGAAGGAATACCAGTGGCGAAGGCGGCCCCCTGGACAGACACTGACACTCAGATGCGAAAGCGTGGGGAGCAAACAGGATTAGATACCCTGGTAGTCCACGCCGTAA
+
GGGGGGGGGGGGGGGGGGGGFCFGGGGGGGGGGGGFGGGGGGGGGCEGDGGGCFGFFD9FFGGGGGEGFGGFFGGGGGGGGGGGG7FGGGGGGGGGGGGGGFGGGGGGGGGGGGGAAFGFGGGGGGGGGGGFFGGGGGEGGGGGGGGEGFGGGGGGGGGGGGGGGGGGGGGGGGGCFFGGGGGGGGGCGFGGGGGGGGGGGGGEEGGGFGFGG?EGGGGGGGGGFGFFF?FDGGGFGDGGGG>?BFGG?FFFFFGG2@<?GGGGFFGFBFAB?>FFFFDBGG
@M02352:288:000000000-CKWC8:1:1101:16339:3883 1:N:0:TACGCTGC+TCTCTCCG
TACGGAGGATCCAAGCGTTATCCGGAATCATTGGGTTTAAAGGGTCCGCAGGCGGTCGATTAAGTCAGAGGTGAAATCCCATAGCTCAACTATGGAACTGCCTTTGATACTGGTTGACTTGAGTCATATGGAAGTAGATAGAATGTGTAGTGTAGCGGTGAAATGCATAGATATTACACAGAATACCGATTGCGAAGGCAGTCTACTACGTATGTACTGACGCTCATGGACGAAAGCGTGGGGAGCGAACAGGATTAGATACCCTGGTAGTCCACGCCGTAA
+
GGGGGGGGGGGGGGGGGGGGGGGGGEGGGGGGGGGGGGGGGGGGGGGGGGGGGGGGGGGGGGGFGGGGGGGGGGGGGGGGGGFFFFGGGGGGGGGGGGGGGGGGGGGGGGGGGGGGFGGGGGGGGGGGGGGGGGGGGGGFFCGGGGGGGGGGGGGGGGGCFGGGGGGGCCFGGGGGGGGGGGGDGGGGGGGGGGGGGGGGGGFGGGGGGGGGGGGGGGGGGGGGGGGGGDGGCCDFGGGGGGFBFFGGGGFFBBGGFFFFGGGGFFGFFFFFFGFFFBEFGG
@M02352:288:000000000-CKWC8:1:1101:25515:3896 1:N:0:TACGCTGC+TCTCTCCG
CACGTAGGCACCAAGCGTTATCCGGATTTATTGGGCGTAAAGAGCTCGTAGGCGGTTCAGTCAGTCGGGTGTGAAAACTTGAGGCTTAACCTCAAGAGGTCACTCGATACTACTGTGACTAGAGTGCGGTAGGGGAGCGGGGAATTCCTGGTGTAGCGGTGAAATGCGCAGATATCAGGAGGAACACCAATGGCGAAGGCACCGCTCTGGGCCGTAACTGACGCTGAGGAGCGAAAGCATGGGTAGCAAACAGGATTAGATACCCTGGTAGTCCATGCCGTA
+
GGGGGGGGGFGGGGGFGGGGGGGGGCBFFGGGGGGGGGGGGGGGGFFGGGGGGGGGGGGGGGGGGGGGGGGGGGGGFGGGGGGGCEFGGFGGGGGGGGGGFGFFGGGGGGGGGGGGGGGGGGFFFGGGGEGDGGGGGGGGGGGGGGGFGGGGGGGGGGGEGGCFGEFGGEEF9CFFFGFGGGGGFFGGGGGGGGGGGGGGGGGGGDCGGCFGGEEEEGDGFFEEE3CFFGDGGGDFGGGGGGFF2>CFEF>@1:G6<FF?GFF9;FGFFFABFFF>>>47C/
@M02352:288:000000000-CKWC8:1:1101:16546:3954 1:N:0:TACGCTGC+TCTCTCCG
TACGGAGGGTCCGAGCGTTATCCGGAATCATTGGGTTTAAAGGGTCCGCAGGCGGTCGATTAAGTCAGAGGTGAAATCCCATAGCTCAACTATGGAACTGCCTTTGATACTGGTTGACTTGAGTCATATGGAAGTAGATAGAATGTGTAGTGTAGCGGTGAAATGCATAGATATTACACAGAATACCGATTGCGAAGGCAGTCTACTACGTATGTACTGACGCTCATGGACGAAAGCGTGGGGAGCGAACAGGATTAGATACCCTGGTAGTCCACGCCGTAA
+
GGGGGGGGGGGGGGGGGGGGFGGGGGGGGGGDGGG@F@GGGGGGGGGGGGGGGGGGGGGGGGGGGGGGGGGGGGGGGGGGGGGGGGGGGGGGGGGGGGGGGGGGGGGGGGGGGGGGGGGGGGGGGGGGGGGGGGGGGGGGGGGGGGGGGGGGGGGGGGGDGGGGGGGGGGGGGGGGGGGGGGGGGGGEGGGGGGGGGGGGGGGGGGGGGGGGGGFFGGGGGGGGGGGGGGGGGGDDFGDCEGB?>FGGGGFFFFGG<FBFFCFGFFGFFFAFFGFFFFFFGG
@M02352:288:000000000-CKWC8:1:1101:5889:3971 1:N:0:TACGCTGC+TCTCTCCG
TACGGAGGGTCCGAGCGTTAATCGGAATTACTGGGCGTAAAGCGCACGCAGGCGGTTTGTTAAGCTAGATGTGAAAGCCCTGGGCTCAACCTGGGAATTGCATTTAGAACTGGCAGGCTAGAGTTTTGGAGAGGGGAGTGGAATTCCAGGTGTAGCGGTGAAATGCGTAGATATCTGGAGGAACATCAGTGGCGAAGGCGACTCCCTGGTCAGTAACTGACGCTCATGTGCGAAAGTGTGGGTAGCGAACAGGATTAGATACCCTGGTAGTCCACACCGTAA
+
GGGGGGDEGGFGECFCGGGGD9FGGGGGFGGGGGGFEGEGGGGGDEGGGGGGGGGGFGG@FFGGFCGGG9EFDGGGFGGGGG<FFFGGGGDFFGGGGGGGGGGGGFGGGGGGG?FGGGGGGGC@FFF@F:FFCGGG7:FGFGGFC;BFFFGGGGGCGGEGGGGGGGGGGGGFFFGCFFCGGE@<CFFFB:FFGEEC>EGGDEDEGGGEGC>CGF+CFGD7CGGGCDFC0<CDEGGF:F:CEEB>?FGGGGFFF?4CFFBBFFGGFFG@A6>DFGF7(4>:FC
@M02352:288:000000000-CKWC8:1:1101:24523:3982 1:N:0:TACGCTGC+TCTCTCCG
TACGGAGGGGGTTAGCGTTGTTCGGAATTACTGGGCGTAAAGCGCACGTAGGCGGATCAGAAAGTATAGGGTGAAATCCCAGGGCTCAACCCTGGAACTGCCTTGTAAACTCCTGGTCTTGAGTTCGAGAGAGGTGAGTGGAATTCCGAGTGTAGAGGTGAAATTCGTAGATATTCGGAGGAACACCAGTGGCGAAGGCGGCTCACTGGCTCGATACTGACGCTGAGGTGCGAAAGTGTGGGGAGCAAACAGGATTAGATACCCTGGTAGTCCACACCGTAA
+
GGGGGFGGGGGGGGGGGGGGGGGGGGGGGGGGGGGGGGGGGGGGGGGGGGGGGGGGGGGGGGFGGGGGGGGGGGGGGGGGGGGGGGGFFGGGGFGGGGGGGGGGGGGGGGGGGGGGGGGGGGGGGGGGGGGGGGGGGGGGGGGGGGGGGGGGGGGGGGGGGGGGGGGGGGGGGGGGGGGGGFGGGGGGGGGGGGGGGGGGGGGGGGGGFCFGGGFGGGGGGGGGGGGGGGGDGGGEGGGGGGFFFFGGGGF568FF?FFFGGGGFFGFAFDFFC?>:BB6FD
@M02352:288:000000000-CKWC8:1:1101:12677:3997 1:N:0:TACGCTGC+TCTCTCCG
TACGGAGGGTGCAAGCGTTATCCGGAATCATTGGGTTTAAAGGGTCCGCAGGCGGTCAATTAAGTCAGAGGTGAAATCCTGCAGCTCAACTGTAGAATTGCCTTTGATACTGGTTGTCTTGAGTTATTATGAAGTAGTTAGAATATGTAGTGTAGCGGTGAAATGCATAGATATTACATAGAATACCAATTGCGAAGGCAGATTACTAATAATCAACTGACACTGATGGACGAAAGCGTGGGGAGCGAACAGGATTAGATACCCTGGTAGTCCACGCCGTAA
+
GGGGGGGGGGGGGGGGGGGGGGGGGGGGGGGGGGGGGGGGGGGGGGGGGGGGGGGFGGGGGGGGGGGGGGGGGGGGGGGGGGGGGGGGGGGGGGGGGGGGGGGGGGGGGGGGGGGGGGGGGGGGGGFGFGGGGGGGGFFFGGGFGGGGGGGGGGGGGGGGGGGGGGGGGGGGGGGGGGGGGGGGGGGGGGGGGGGGGGGGGGGGGGGGGGGGGFGFGGGFGGGGGGGGGGGGGGGFCGGGGGFFFFGGGGFFF:GGFFAFGGGGFFGFFFA<FGFFFFFBDG
@M02352:288:000000000-CKWC8:1:1101:24506:4000 1:N:0:TACGCTGC+TCTCTCCG
TACGGAGGGGGTTAGCGTTGTTCGGAATTACTGGGCTTAAAGCGCACGTAGGCGGATCAGAAAGTATAGGGTGAAATCCCAGGGCTCAACCCTGGAACGGCCTTGTAAACTCCTGGTCTTGAGTTAGAGAGAGGTGACTGAAATTCCGAGGTTAGAGGTAAAATTCGTAGATATTCGGAGGAACACCAGTGGCGAAGGCGGCTCCCTGCCTCGAACCTGCCGCTGAGGTGCGAAAGTTTGGGGACCAAACAGGATTAAATACCCTGTTGTTCACCACTTACA
+
GFGF>CCF:+67@CFGGGGFF,C7FFEGFGGFAFGG,EFGGGGE::FFGGGGGFG=>+?5,CBFGGAEEFCF=FGFF<<F<:BCFFGGGFGGC,+3BF++@>FFFFC<DD,,:,:,,7E<3,,=<,,,,3+>C7,*,,@F,@,7;;,@1***2,,,>7C,3?;;,2<>6**2<@,6<6BE@FBC,F<F:?C***=5:*88/*?5*;:A*;6E18*/28*****2*1;/010)2?C)2+*0;E)((85*29)83:C7)*)/<C@**8*/)0,:***.4(*)22
@M02352:288:000000000-CKWC8:1:1101:10567:4040 1:N:0:TACGCTGC+TCTCTCCG
TACGGAGGGTGCAAGCGTTAATCGGAATTACTGGGCGTAAAGCGCGCGTAGGCGGATTGTTAAGTCAGATGTGAAAGCCCTGGGCTCAACCTAGGAACTGCATTTGAAACTGGCAATCTTGAGTATGGTAGAGGTAAGCGGAATTTCCAGTGTAGCAGTGAAATGCGTAGAGATTGGAAGGAATATCGATGGCGAAGGCAGCTTACTGGGCCAATACTGACGCTGAGGTGCGAAAGCGTGGGTAGCGAACGGGATTAGATACCCCGGTAGTCCACGCCGTAA
+
GGGGGFGGGGGGGGGGGGGGDEGFGGGGGGGGGGGGGGGGGGGGGGGGGGFGGGGGGGGGGGGGGGGGGGGGGGGGGGGGGGGGGGGGGGGGGGGGGGGGGGGGGGGGGGGGGGGGGGGGGGGGGFGGGGGGGGGGGGGGGGGGGGGGGGGGGGGGGGGGGGGGGGGGGGGGFCGGGFGGGGGGFCFGGGGGGGGGGGGGGGGGGGFGGGGGGGGGGGGGGGGGGGGGG=FGGGGFGG3CC8BFFFGGGC37??GGFFFFGGGG@:CB9DA9=FFBBBB>DD
@M02352:288:000000000-CKWC8:1:1101:14161:4068 1:N:0:TACGCTGC+TCTCTCCG
TACGGAGGGTCCGAGCGTTATCCGGAATCATTGGGTTTAAAGGGTCCGCAGGCGGTCGATTAAGTCAGAGGTGAAATCCCATAGCTCAACTATGGAACTGCCTTTGATACTGGTTGACTTGAGTCATATGGAAGTAGATAGAATGTGTAGTGTAGCGGTGAAATGCATAGATATTACACAGAATACCGATTGCGAAGGCAGTCTACTACGTATGTACTGACGCTCATGGACGAAAGCGTGGGGAGCGAACAGGATTAGATACCCTGGTAGTCCACGCCGTAA
+
GGGGGGGGGG8FEGGGGGGCF,EFGFGGGGAEGGG@@CF9FGGGFDGGGGGGGGG>>=F7FGGGGGGGGCFGGGGGF<FGGCAFGGGGGGAEGGGGGFGGGGGGGGG,CFGGGFGEFGGGGGGGFDCDFGFFGGGGGBGGGGGGGCC=FFGGGGGGGGGGGGGGGGFGFGGGGGGGGGDFGGGFGGGGGGGGGGGGGGGGGGGGEGGGCEFFFFFGGGGDFGGGEDFC+<FGGGGFFGGGGG>BFFGGGGFFFFGGFFFFGGGGFFGFFFFFFGFFBFFFGG
@M02352:288:000000000-CKWC8:1:1101:24756:4114 1:N:0:TACGCTGC+TCTCTCCG
TACGGAGGGTCCGAGCGTTATCCGGAATCATTGGGTTTAAAGGGTCCGCAGGCGGTCGATTAAGTCAGAGGTGAAATCCCATAGCTCAACTATGGAACTGCCTTTGATACTGGTTGACTTGAGTCATATGGAAGTAGATAGAATGTGTAGTGTAGCGGTGAAATGCATAGATATTACACAGAATACCGATTGCGAAGGCAGTCTACTACGTATGTACTGACGCTCATGGACGAAAGCGTGGGGAGCGAACAGGATTAGATACCCTGGTAGTCCACGCCGTAA
+
GGGGGGGGGGGGGGGGGGGFGGGGGGGGGGGGGGGGGGGGGGGGGGGGGGGGEGGFGGGGGGGGGGGGGGGGGGGGGGGFFGGGGGGGGGGGGGGGFGGGGGGGGGGGGGGGGGGGGGGGGGGGGGGGGGGGGGGGGGGGGGGGGGGGGGGGGGGGGGGGGGGGGGGGGGGGGGGGGGGGGGG?FGGGGGGG?EGGEGGGGGGGGGGGGGGGGGGGGGGFGGGGGGGGGGGGGGGFGGGGGGF?F>DGGGFF?8CDFFAFGGGFFFGFFFFFBGF?B?EBGG
@M02352:288:000000000-CKWC8:1:1101:6253:4139 1:N:0:TACGCTGC+TCTCTCCG
TACGGAGGGTCCGAGCGTTATCCGGAATCATTGGGTTTAAAGGGTCCGCAGGCGGTCGATTAAGTCAGAGGTGAAATCCCATAGCTCAACTATGGAACTGCCTTTGATACTGGTTGACTTGAGTCATATGGAAGTAGATAGAATGTGTAGTGTAGCGGTGAAATGCATAGATATTACACAGAATACCGATTGCGAAGGCAGTCTACTACGTATGTACTGACGCTCATGGACGAAAGCGTGGGGAGCGAACAGGATTAGATACCCTGGTAGTCCACGCCGTAA
+
GGGFEEEEGGGGGGGGGGEGGGGGGEFGFGGFGGGFF7DEDGGGGGFGGGGGGGGGGGGGGGGGGGFGGGGFGGGGGGGGGGGGG<CFGGGFGGGGGGGGGGFFGGGGGGGGGGGGGGGGGGGGGGGGGFGGGGGGGGGGGGGGGFGGGGGGGGGGEGGGGGGGGGGGGGGGGGGGGGGGGGGGG:CEGGGGGGGGGGGGGGGGGGFGGGGGGGFGGDEGGGG5ECFF?F4DGECBGGDGGEEF6BDGGGFFFFGGBFFFGFFGFFGFAFAA9FFFB?EBDD
@M02352:288:000000000-CKWC8:1:1101:16896:4144 1:N:0:TACGCTGC+TCTCTCCG
TACGGAGGGTCCGAGCGTTATCCGGAATCATTGGGTTTAAAGGGTCCGCAGGCGGTCGATTAAGTCAGAGGTGAAATCCCATAGCTCAACTATGGAACTGCCTTTGATACTGGTTGACTTGAGTCATATGGAAGTAGATAGAATGTGTAGTGTAGCGGTGAAATGCATAGATATTACACAGAATACCGATTGCGAAGGCAGTCTACTACGTATGTACTGACGCTCATGGACGAAAGCGTGGGGAGCGAACAGGATTAGATACCCTGGTAGTCCACGCCGTAA
+
FCCFDGGGEGGGGEGGGFGFGGGGGFEFGGGGGGG@FGFGCFGGGFGCFECD@FGCFBFGGGGGGFGGFFF?FCFGFGGDFEFCF<FFGGGGGGGGGGGGGFGGGGGDEFFGGGGGFGGGGGGGGDFFGGGCCCGGGCGFFFGGDGGGFGGGGGGGGG:FGGGGGFCFGFFGGGGFFGGGGFFCFGFEGGGGGEGGGGGGEFFGGGGGGGFGGFFFFGGGGEGEEDFGFGGGGEGFGGGCEED:>EGGGGE@BFGF??BFGGGGFFGFBB><FFFBFFFBDD
@M02352:288:000000000-CKWC8:1:1101:9445:4146 1:N:0:TACGCTGC+TCTCTCCG
TACGGAGGGGGTTAGCGTTGTTCGGAATTACTGGGCGTAAAGCGCACGTAGGCGGATCAGAAAGTATAGGGTGAAATCCCAGGGCTCAACCCTGGAACTGCCTTGTAAACTCCTGGTCTTGAGTTCGAGAGAGGTGAGTGGAATTCCGAGTGTAGAGGTGAAATTCGTAGATATTCGGAGGAACACCAGTGGCGAAGGCGGCTCACTGGCTCGATACTGACGCTGAGGTGCGAAAGTGTGGGGAGCAAACAGGATTAGATACCCTGGTAGTCCACACCGTAA
+
GFFCD@@ECDC@:6FEE@-BFEFFGCFGGFFFCAFGGFC:9FGGGGGGFAEDFGGGFEFGC?FFEFFFFFGFGFGGGFFGGGGDC=F<FBFGGDFGGGFGF@D<DFEEAFEDFGGG<DFGFFGGGGGCCGGFEG>F:FEFGFFGGGGFEGCC;@FFFFGGGFFGE<CFC8:,?FGFFCGEEGFGCFGFGGGGGGGGGGGGGG=8CCFGGGFCEEFD=CFC:E5EGDGCC56>=EGEFFCCEGB?>)797C>F::9C?F24C?8*?@GFFFAA6>=>??>(>D
@M02352:288:000000000-CKWC8:1:1101:13031:4155 1:N:0:TACGCTGC+TCTCTCCG
TACGGAGGATCCAAGCGTTATCCGGAATCATTGGGTTTAAAGGGTCCGTAGGTGGATAATTAAGTCAGAGGTGAAATCCTGCAGCTCAACTGTAGAATTGCCTTTGATACTGGTTGTCTTGAGTTATTATGAGGTAGTTAGAATATGTAGTGTAGCGGTGAAATGCATAGATATTACATAGAATACCAATTGCGAAGGCAGATTACTAATAATATACTGACACTGATGGACGAAAGCGTGGGGAGCGAACAGGATTAGATACCCTGGTAGTCCACGCCGTAA
+
GGGGGGGGGFGEFGGFGGGGGGGGG@FGEAFGGGF@CGGGGFGGEFGGGCCCFGGFFGGGGGGGGGGGFFEGGFFGFACFGGGGGEFGGGGGFDGFFGEGGDBFAFFGFGGGGGFDGGGGGGGGGC9FE<FFGFFFGAAFGGGGCCFFGGGFFGGGGGGGGEGGGEFGGFGGGGGGGFGGFGCFAFGGGGGGGGGGGGGGGGGGGGFGFGGGGGG;CFCF?FCGGGGFGCFGGGGBGGGGEGFF;EDDGGDFF07F?FBBFFGCFF<FAFFFFGFFB?EBGD
@M02352:288:000000000-CKWC8:1:1101:22464:4199 1:N:0:TACGCTGC+TCTCTCCG
TACGGAGGGTGCGAGCGTTAATCGGAATTACTGGGCGTAAAGCGCATGCAGGTGGTTCATTAAGTCAGATGTGAAAGCCCGGGGCTCAACCTCGGAACTGCATTTGAAACTGGTGAACTAGAGTGCTGTAGAGGGGGGGAGAATTTCAGGTGTAGCGGTGAAATGCGTAGAGATCTGAAGGAATACCAGTGGCGAAGGCGGCCCCCTGGACAGACACTGACACTCAGATGCGAAAGCGTGGGGAGCAAACAGGATTAGATACCCTGGTAGTCCACGCCGTAA
+
GGGGGFGGGGGGGGGGGGGGGGGGGFGGGGGGGGGGGFEGGGGGGGGGGGGGFFF=FGGGGGGGGGGGGGGGGGGGGGGGGGGGGGGGGGGGGGGGGGGGGGGGGGGGGGGGGGGGGGGGGGGGGGGGGGFGGGGGGGGGGGGGGEGGGGGGGGGGGGGGGGGGGGGGGGGGGGG7EFGGGGFFGGGGGGGGGGGGGGGGGGGGGGGGGGGGGGGGGGGGGGGGDGGGDGGGGGGFGGGGGGFFFFGGGGFFFFFG?FFFGGGGFFGFBFFFFG@?BFF>GD
@M02352:288:000000000-CKWC8:1:1101:12246:4241 1:N:0:TACGCTGC+CCTCTCCG
TACGGAGGGTGCGAGCGTTAACCGGAATTACTGGGCGTAAAGCGCATGCAGGCGGTTCATTAAGTCAGATGTGAAAGCCCGGGGCTCAACCTCGGAACTGCATTTGAAACTGGTGAACTAGAGTGCTGTAGAGGGGGGGAGAATTCCAGGTGTAGCGGTGAAATGCGTAGAGATCTGAAGGAATACCAGTGGCGAAGGCGGCTCCCTGGACAGACACTGACACTCAGATGCGAAAGCGTGGGGAGCAAACAGGATTAGATACCCTGGTAGTCCACGCCGTAA
+
G9EFGEGDDBFGG@FFGFFG7,CFGC+FGG<FECFGGGE==FFGGF,C8FGF+>CG+B<FECFGGFGGEDGFGGGGA84F=F7:>:FFGFGEFG7=:FF,FC>B,<DD,,BB,C8BFAFGGA9FG<,>FFFGGG7>F88ECE697+<C:8<:C99+:*;5AF7+<:/85CG?@06+23CGCE?@CF0<0CGCEEGD>CFG5:*;?EFGGCC+@?CGGG9::FG0A4C+3A75CC)7<EDGGD>((097?/<??:DF?6<F?C<C759?<F)6/:F?B0>9C<
@M02352:288:000000000-CKWC8:1:1101:6438:4284 1:N:0:TACGCTGC+TCTCTCCG
TACGGAGGGTGCGAGCGTTAATCGGAATTACTGGGCGTAAAGCGCACGCAGGCGGTTTGTTAAGCTAGATGTGAAAGCCCCGAGCTCAACTTGGGATGGTCATTTAGAACTGGCAGACTAGAGTCTTGGAGAGGGGAGTGGAATTCCAGGTGTAGCGGTGAAATGCGTAGATATCTGGAGGAACATCAGTGGCGAAGGCGACTCCCTGGCCAAAGACTGACGCTCATGTGCGAAAGTGTGGGTAGCGAACAGGATTAGATACCCTGGTAGTCCACACCGTAA
+
GFGFDEEGCFFGG7FGGCCG7,<CFC@FGEGGFFGGGGGC=FFFCFCF@FGCFGGGGGDFECGG9EFGG9F?FFGGGGGGEGECE+BFGAD<,DFF,>F,FFCDCEDFGGGGGGGGCGGFGFGFG;DFCCFFGGGC7FFDGGGGG,@,?C@FCGGGGGGGGGGGGGGGGGGGGGGFGGGGGGGGGFGGG<FFGGGGGGGGDGGGCFFFGGGGG6:CFGGEFE=E=C?C2AFDECDB:EGGGGFA<?3C7CBFBFGCBFBF9C<<?FF?AFF<9DFFB07:GD
@M02352:288:000000000-CKWC8:1:1101:7654:4317 1:N:0:TACGCTGC+TCTCTCCG
TACGGAGGGTGCGAGCGTTAATCGGAATTACTGGGCGTAAAGCGCATGCAGGTGGTTCATTAAGTCAGATGTGAAAGCCCGGGGCTCAACCTCGGAACTGCATTTGAAACTGGTGAACTAGAGTGCTGTAGAGGGGGGTAGAATTTCAGGTGTAGCGGTGAAATGCGTAGAGATCTGAAGGAATACCAGTGGCGAAGGCGGCCCCCTGGACAGACACTGACACTCAGATGCGAAAGCGTGGGGAGCAAACAGGATTAGATACCCTGGTAGTCCACGCCGTAA
+
GGGGGGGGGGGGGGGGGGGGCGGGGGGGGGGGGGGGGGGGGGGGGDFGC=FGGGGFGGGGGGGGGGGGGGGGGGGGGGDGGGGGGDGGGGGGCGDGFFGGGGGGGGGFGGGGGGGGCGGGGGGGFFGGGGGCGGGGGGGGGGGGGFGCGGGGGGGGGGGGGGGFFGGGGGGCFGGFGFFCGGGGGGGGGGGGGGGGGGGGGGCGGGGGGGGGGGGGGGGGGGGFFGGFFGGGGGGFGGGGGGFFFFGGGGFFBFGGFFAFGGGGFFGFFFFFFGFF>BEBGD
@M02352:288:000000000-CKWC8:1:1101:24235:4352 1:N:0:TACGCTGC+TCTCTCCG
TACGGAGGGTCCGAGCGTTAATCGGAATTACTGGGCGTAAAGCGCACGCAGGCGGTTTGTTAAGCTAGATGTGAAAGCCCTGGGCTCAACCTGGGAATTGCATTTAGAACTGGCAGGCTAGAGTTTTGGAGAGGGGAGTGGAATTCCAGGTGTAGCGGTGAAATGCGTAGATATCTGGAGGAACATCAGTGGCGAAGGCGACTCCCTGGTCAGTAACTGACGCTCATGTGCGAAAGTGTGGGTAGCGAACAGGATTAGATACCCTGGTAGTCCACACCGTAA
+
GGGGGGGGGGGGGGGGGGGFDGFGGGGGGGGGGGGGGGGGGGGGGGGGGGGGGGGGGGGGGGFFGGGGGGGGGGGGGGGGGGGGGFGGGGGGGGGGGGGGGGGGGGFGGGGGGGGGGGGGGGGFGGGGGGGGGGGGGEFGGGGGGGGGGGDFGGGGGGGGGGGGGGGGGGGGGCGGGFGGGGGGGGGGFGGGGGGGGGGGGGGGGGGGGGGGGGFEGGGGGGGDEGGGGGGGGGGF>EDGGGFAFFGGG7@F:<GF?FA?FFGGFFGFFFFF?F@BFFEBGD
@M02352:288:000000000-CKWC8:1:1101:14033:4356 1:N:0:TACGCTGC+TCTCTCCG
TACGGAGGGTCCGAGCGTTATCCGGAATCATTGGGTTTAAAGGGTCCGCAGGCGGTCGATTAAGTCAGAGGTGAAATCCCATAGCTCAACTATGGAACTGCCTTTGATACTGGTTGACTTGAGTCATATGGAAGTAGATAGAATGTGTAGTGTAGCGGTGAAATGCATAGATATTACACAGAATACCGATTGCGAAGGCAGTCTACTACGTATGTACTGACGCTCATGGACGAAAGCGTGGGGAGCGAACAGGATTAGATACCCTGGTAGTCCACGCCGTAA
+
GGGGGDGGGG8F@FGGGGGGG9FGGG@F<FGGGGG@6BFGGGGGC<FG7FGGGGGGGDEGD:FGGGGGGGGGGGGGDGGGFC<FFG,FFG,B,FGGG@FGG<FGGGG<EGG==FFGGGGGGGGGA<<=9CFFEGFGD=FBFGGG937F@FGGGGGGGGGGGGGGGGCFGGGGGGGG@B9CFGGBFGGG@F@FGGGGGGGCB<0CFGGD<:8++3BFGGGGGGGGCD+A06CGGGCDGGGGGGFFFFDGGGFFF?GGFF>FGGGGFFGFF?4AFGFBF6D9GG
@M02352:288:000000000-CKWC8:1:1101:11874:4371 1:N:0:TACGCTGC+TCTCTCCG
TACGGAGGGTCCGAGCGTTATCCGGAATCATTGGGTTTAAAGGGTCCGCAGGCGGTCGATTAAGTCAGAGGTGAAATCCCATAGCTCAACTATGGAACTGCCTTTGATACTGGTTGACTTGAGTCATATGGAAGTAGATAGAATGTGTAGTGTAGCGGTGAAATGCATAGATATTACACAGAATACCGATTGCGAAGGCAGTCTACTACGTATGTACTGACGCTCATGGACGAAAGCGTGGGGAGCGAACAGGATTAGATACCCTGGTAGTCCACGCCGTAA
+
GGGGGGGGGGGGGGGGGGGGFFGGGGEGGGFGGGGFEGGGGGGGGGGGGGGGGGGFFGGGGGFGGGGGGGGGGGGGFGGGGGGGGGGGGGGGGGGGGGGGGGGGGGGFGGGGGGFGGGGFGGGGGGGGFGGGGGGGFG9FGGGGFFFGGGGGGGGGGGGGGGGGGGGCGGGGGGGGFGFGGGGGGGGGGGGGGGGGGGGGGGGFEGFGGGGGFGGGGGGGGGGGGGGGGGGGGGGFGE<EGGFFFFGGGGBFFFGGBFAFGGGGFFGFFBAFFGFFFFF>GD
@M02352:288:000000000-CKWC8:1:1101:13082:4412 1:N:0:TACGCTGC+TCTCTCCG
TACGGAGGGTGCAAGCGTTAATCGGAATTACTGGGCGTAAAGCGCGCGTAGGCGGATTGTTAAGTCAGATGTGAAAGCCCTGGGCTCAACCTAGGAACTGCATTTGAAACTGGCAATCTTGAGTATGGTAGAGGTAAGCGGAATTTCCAGTGTAGCAGTGAAATGCGTAGAGATTGGAAGGAATATCGATGGCGAAGGCAGCTTACTGGGCCAATACTGACGCTGAGGTGCGAAAGCGTGGGTAGCGAACGGGATTAGATACCCCGGTAGTCCACGCCGTAA
+
GGGGGGGGGEGGGGGGGGGD@FGGGGGGGGGGGGGGGGGGGGGGGGGGGGGGGGGEGGGGGGGGGGGGGGGGGGGGGGGGGGGGGGGGGGGGGGGGGGGGGGGGGGGGGGGGDFGGGGGGGGGGGFGGGGGGGGGGGGGGGGGGGCFGGGGGGGGGGGGGGGGGGGGGGGGDFGGGGGGGGGGGGGGGGGGGGGGGGGGGGGGGGGGGGGGGGGGGGGGGGGGGGGGG6/9DGGGFFEDGGGBABFGGDGFFBFGG<FFFGGGGFFGF>;AFFGFFBBE>GG
@M02352:288:000000000-CKWC8:1:1101:4927:4451 1:N:0:TACGCTGC+TCTCTCCG
TACGGAGGGTGCGAGCGTTAATCGGAATTACTGGGCGTAAAGCGCATGCAGGTGGTTCATTAAGTCAGATGTGAAAGCCCGGGGCTCAACCTCGGAACTGCATTTGAAACTGGTGAACTAGAGTGCTGTAGAGGGGGGTAGAATTTCAGGTGTAGCGGTGAAATGCGTAGAGATCTGAAGGAATACCAGTGGCGAAGGCGGCCCCCTGGACAGACACTGACACTCAGATGCGAAAGCGTGGGGAGCAAACAGGATTAGATACCCTGGTAGTCCACGCCGTAA
+
GGFFGEFGEGGGGGGGGGGGFGGGGGGFGGGGGGGGGGGGGGGGGGGGGGGGGFGGGGGGGGGGGGGGGGGFFGGGGGGFF7FGGGGGGGGGGGGGFFFGGGADFGGGGGGGGGGGFFGGGFGFFFFGGGGGGGCEGGGGGGCGGGGGGGFGGGGGGGGGGGGGGGGGGGGGGGGDDFFGFFGGFEGGGGGGGGGGGGGGGG=CEGGGGGGGGGGGGGGGFFGFGGFDFGFDDGG@CEGGGGFFFFGF?GFFFF4C?FFFGGCC?@F?AFFDFGFFFFFFGD
@M02352:288:000000000-CKWC8:1:1101:9117:4502 1:N:0:TACGCTGC+TCTCTCCG
TACGGAGGGTCCGAGCGTTATCCGGAATCATTGGGTTTAAAGGGTCCGCAGGCGGTCGATTAAGTCAGAGGTGAAATCCCATAGCTCAACTATGGAACTGCCTTTGATACTGGTTGACTTGAGTCATATGGAAGTAGATAGAATGTGTAGTGTAGCGGTGAAATGCATAGATATTACACAGAATACCGATTGCGAAGGCAGTCTACTACGTATGTACTGACGCTCATGGACGAAAGCGTGGGGAGCGAACAGGATTAGATACCCTGGTAGTCCACGCCGTAA
+
GFFEGEGEGFFGGCGGGFGGGGFFGDGGEGGCFFGFFFCEEFGGGGCFGGGGGGGGGGGGGDGGGGGGGGGGGGGGGGFGGGFFGAGGGFFFGGGGGGFFGGGG9FGGGGGGFGGGGGGGGGGGFGGGGGGFFGGEFFFGGGGGGGFGGGGFGGFEGGCFGGFFCF9DC<FFGGGGGGGGEGGGGFFGGGGGGGGGGGGGGGGFGGGGGGFGFGGGFDGFGGGGGGGGGGGGECGFGGGGGGF:9DDGGG>@B?GGDFAFGGFF=FF?AFF>9CFF66B>GD
@M02352:288:000000000-CKWC8:1:1101:24809:4509 1:N:0:TACGCTGC+TCTCTCCG
TACGGAGGGTGCAAGCGTTATCCGGAATCATTGGGTTTAAAGGGTCCGCAGGCGGTCAATTAAGTCAGAGGTGAAATCCCATAGCTTAACTATGGAACTGCCTTTGATACTGGTTGACTTGAGTTATACGGAAGTAGATAGAATAAGTAGTGTAGCGGTGAAATGCATAGATATTACTTAGAATACCGATTGCGAAGGCAGTCTACTACGTATATACTGACGCTCATGGACGAAAGCGTGGGGAGCGAACAGGATTAGATACCCTGGTAGTCCACGCCGTAA
+
GGGGGGGGGGGGGGGGGGGGGFGGGGGGGGGGGGGFGGGGGGGGGGGGGGGGGGGGGGGGGGGGGGGGGGGGGGGGGGGGGGGGGGEFGGGGFGG9FBFGGCFGGGGGGGGGGGGGGGGGGGGGGGGGGGGGGGGGGFGGGGGGGGGGGGGGGGGGGGGGGGGGGGGGGGGGGGGGGFGGGGGGGGGGGGGFGGGGGGGGGGGGGGGGGGGGGGGGGGGGGEGGDDEFGGGGGGGFGGGGGGFFFFGGGGFFFFGGB?BFGGGGFFGFFFDFFGFFFFFFGG
@M02352:288:000000000-CKWC8:1:1101:25758:4520 1:N:0:TACGCTGC+TCTCTCCG
TACGGAGGGGGTTAGCGTTGTTCGGAATTACTGGGCGTAAAGCGCACGTAGGCGGATCAGAAAGTATAGGGTGAAATCCCAGGGCTCAACCCTGGAACTGCCTTGTAAACTCCTGGTCTTGAGTTCGAGAGAGGCGAGTGGAATTCCGAGTGTAGAGGTGAAATTCGTAGATATTCGGAGGAACACCAGTGGCGAAGGCGGCTCACTGGCTCGATACTGACGCTGAGGTGCGAAAGTGTGGGGAGCAAAAAGGCTTAGATACCCTGGTAGTCAACACCGTAA
+
FGDGGC@DCCFCGFFGGFFCGFFCG::FFGGFCFFGGFC@FEGGGGGGGGFDFGGG7CFCE,B?<<FGFFGGGGGGGDFFGBDC7,BDGGGEFDGGGGGFGG<F<CFF9CDGGGGC>FEGCCCFGFF7BCFFGG*CC@C@FAE9>B9FGD*6F9F,<@<:FGFFGGGGGGGCFFCC+*CCEGGGGGGG7FFGGG>>58F>EE*/<CFGFFGGE5CC5@@FECC*;CEC7C4CGG7>*92<;55:6)9*<*878(293/.7<C8>60306?)6*:?7??B?55
@M02352:288:000000000-CKWC8:1:1101:13150:4524 1:N:0:TACGCTGC+CCTCTCCG
TACGGAGGGTCCGAGCGTTATCCGGAATCATTGGGTTTAAAGGGTCCGCAGGCGGTCGATTAAGTCAGAGGTGAAATCCCATAGCTCAACTATGGAACTGCCTTTGATACTGGTTGACTTGAGTCATATGGAAGTAGAGAGAATGTGTAGTGTAGCGGTGAAATGCATAGATATTACACAGAATACCGATTGCGAAGGCAGTCTACTACGTATGTACTGACGCTCATGGACGAAAGCGTGGGGAGCGAACAGGATTAGATACCCTGGTAGTCCACGCCGTAA
+
GGGGG;FGGGGGGGGGDGGGGCGFFFGGAFGGGGG@:BGGGGGGE@FFGGGGGGGFF=@C?:FGGGGFGCGGGGGG9FGGC,AFFFGGGG9<FGGGGAFGG8@FGGGDFGGFFD>FFGGGGGGG9=@,F,@F<FCAC<,@FGFF93,@,>CFFFFGGGGGGGGG,B;FGGGGGG,D;9,,:FF<EGGG7F<FGGGGGGGGEFFCEFG;@?2<E8?9CCCFGGGGDGFG6<CDG*9:FGGGGG3?FFDG5C35:?GF>F>FFGGFFFGFFFFFFFFFF?EBGG
@M02352:288:000000000-CKWC8:1:1101:16979:4538 1:N:0:TACGCTGC+TCTCTCCG
TACGGAGGGTGCAAGCGTTATCCGGAATCATTGGGTTTAAAGGGTCCGTAGGCGGGCATATAAGTCAGTGGTGAAAGTCTGTGGCTCAACCATAGAACTGCCATTGATACTGTATGTCTTGAATCGTTGTGAAGTGGTTAGAATATGTAGTGTAGCGGTGAAATGCTTAGATATTACATAGAATACCGATTGCGAAGGCAGATCACTAACAACGTATTGACGCTGATGGACGAAAGCGTAGGTAGCGAACAGGATTAGATACCCTGGTAGTCTACGCCGTAA
+
GGGGGGGGGGGGGGGGGGGGGGGGGEGGGGGGGGGFGGGGGGGGGGGGGGGGGGGGGGGGGGGGGGGGGGGGGGGGGGGGGGGGGGGGGGGGGGGGGGGGGGGGGGGGGGGGGGGGGGGGGGFGGGGGGGGGGGGGGGGGGGGGGGGGGGGGGGGGGGGGGGGGGGGGGGFFGFGGGGGGGGGGGGGGGGGGGGGGGGGGGGGGGGGGGGGGGGFFDGGGGGGGGGGGGGGGGGGFGGGDEGFFBFGGGCDFFFFGFFFBGGGGFFGFFF74*:FFBFD2CC
@M02352:288:000000000-CKWC8:1:1101:7989:4561 1:N:0:TACGCTGC+TCTCTCCG
TACGGAGGGTCCGAGCGTTATCCGGAATCATTGGGTTTAAAGGGTCCGCAGGCGGTCGATTAAGTCAGAGGTGAAATCCCATAGCTCAACTATGGAACTGCCTTTGATACTGGTTGACTTGAGTCATATGGAAGTAGATAGAATGTGTAGTGTAGCGGTGAAATGCATAGATATTACACAGAATACCGATTGCGAAGGCAGTCTACTACGTATGTACTGACGCTCATGGACGAAAGCGTGGGGAGCGAACAGGATTAGATACCCTGGTAGTCCACGCCGTAA
+
GGGGGFGGGGGGGGGGGGGGGGGDGGGGFGGGGGGGGGGGGGGGGGGGGGGGGGGGGGGGGGGGGGGGGGGGGGGGGGGGGGGGGGGGGGGGGGGGGGGGGGGGGGGG?FFGGGGEGGGGGFGGGGGGGGGGGGGGGGGGGGGGGGGGGGGGGGGGGGGGGGGGGGGGGGGGGGGGGGGGGGGGGGGGGGGGGGGGDEGGGGGGGGGGGGFEGGGGFGGGFGGGGGGGGGGGGGGFGDCGGGFFFFGGGGEFBFGGFFFFGGGGFFGFDFFFFFFFFFFFGG
@M02352:288:000000000-CKWC8:1:1101:7594:4564 1:N:0:TACGCTGC+TCTCTCCG
TACGGAGGGGGTTAGCGTTGTTCGGAATTACTGGGCGTAAAGCGCACGTAGGCGGATCAGAAAGTATAGGGTGAAATCCCAGGGCTCAACCCTGGAACTGCCTTATAAACTCCTGGTCTTGAGTTCGAGAGAGGTAAGTGGAATTCCGAGTGTAGAGGTGAAATTCGTAGATATTCGGAGGGACACCAGTGGCGAAGGCGGCTTACTGGCTCGATACTGACGCTGAGGTGCGAAAGTGTGGGGAGCAAACAGGATTAGATACCCTCGTAGTCCACACCGTAA
+
FCADC,8@@CF@7CFDGE@FGEEGG,@FG9FCFFGGGGDEFGGGGGGGEGGEGE>=CGGG@9BFE@?FGGF=FEGGE8?EFFFGGCFGG@FGGFCGGFFFGFFEGGFFE<@FGGFFFFBFGGCFGCG<FFFCGGGCFGGGDG9FAFFF7BDFFGFCCBFBFGGFGF7BCF=9BFGGFBEEEG@FCG*4*7>8EGGCCCDEGGCEGGFGGGGCE5EFCCFFFDC=CDFGF=6DEC)0CC>F555:0)19E*)7<6GD>?AF:<EF*)102384@7=:01)4C7
@M02352:288:000000000-CKWC8:1:1101:20358:4584 1:N:0:TACGCTGC+TCTCTCCG
TACGGAGGGTGCGAGCGTTAATCGGAATTACTGGGCGTAAAGCGCACGCAGGCGGTTTGTTAAGCTAGATGTGAAAGCCCCGGGCTCAACCTGGGACGGTCATTTAGAACTGGCAGACTAGAGTCTTGGAGAGGGGAGTGGAATTCCAGGTGTAGCGGTGAAATGCGTAGATATCTGGAGGAACATCAGTGGCGAAGGCGACTCCCTGGCCAAAGACTGACGCTCATGTGCGAAAGTGTGGGTAGCGAACAGGATTAGATACCCTGGTAGTCCACACCGTAA
+
GGGGGGGGGGGGGEGGGGGGGGGGGGGGGGGGGGGGGGFDFGGGGGGGGGGGGGGFGGGGGGGGFGGGGCGGGGGGGGGGGGGGGGGGGGGGGGGGGGGFEEFEGGGGGGGGGGGGGGGGGGGGGFGGGFGGGGGGGGGGGGGGGGGFGGGGGGGGGGGGGGGGFFGEGGGCFGGGGGGGGGGGGGGGGGGGGGDGGGGGGGGGGFGGFGGGGGGFGGGGGGGGDDGGG?FGGDD@CFGGGGFAF@GDG:>?BBFFFFFBGGGGFFGFFFFFFC?:1:E?FC
@M02352:288:000000000-CKWC8:1:1101:19439:4585 1:N:0:TACGCTGC+TCTCTCCG
TACGGAGGGTCCGAGCGTTATCCGGAATCATTGGGTTTAAAGGGTCCGCAGGCGGTCGATTAAGTCAGAGGTGAAATCCCATAGCTCAACTATGGAACTGCCTTTGATACTGGTTGACTTGAGTCATATGGAAGTAGATAGAATGTGTAGTGTAGCGGTGAAATGCATAGATATTACACAGAATACCGATTGCGAAGGCAGTCTACTACGTATGTACTGACGCTCATGGACGAAAGCGTGGGGAGCGAACAGGATTAGATACCCTGGTAGTCCACGCCGTAA
+
GGGGGGGGGGGGGGGGGGGGGGGGGEEGGGGGGGGGGGGGGGGGGGGGGGGGGGGGGGGGGGGGGGGGGGGGGGGGGGGGGGGGGGGGGGGGGGGGGGGGGGGGGGGGGGGGGGGGGGGGGGGGGGGGGGGGGGGGGGGGGGGGGGGGGGGGGGGGGGGGGGGGGGGGGGGGGGGGGGGGGGGGGGGGGGGGGGGGGGGGGGGGGGGGGGGGGGGGGGGGGGGEGGGGGGGGGGGFGGDEGGFFFFGGGGFFFFGGFFFFGGEGFFGFFFFFFGFFBBFFGG
@M02352:288:000000000-CKWC8:1:1101:23430:4589 1:N:0:TACGCTGC+TCTCTCCG
TACGGAGGGTGCGAGCGTTAATCGGAATTACTGGGCGTAAAGCGCATGCAGGTGGTTCATTAAGTCAGATGTGAAAGCCCGGGGCTCAACCTCGGAACTGCATTTGAAACTGGTGAACTAGAGTGCTGTAGAGGGGGGTAGAATTTCAGGTGTAGCGGTGAAATGCGTAGAGATCTGAAGGAATACCAGTGGCGAAGGCGGCCCCCTGGACAGACACTGACACTCAGATGCGAAAGCGTGGGGAGCAAACAGGATTAGATACCCTGGTAGTCCACGCCGTAA
+
GGGGDGGGGEGGDGGGGGGEFFGFGGGGFFGGAFGGGGGGGGEFEC:F<<FGGGGGCGGGGGGGGFGGGGGFFGGACFFGGGGDE:DFFGGGGGGGFCGFGFGGGGGFCDFFFGFDFGGFGFGGGGGGGGGGGGGGCGCGDGGGG:E+A7CFF?EFEGGGGGGGGGGGCCCEGGGGGGFC?FGGGGGGGGGGGGGGG8FGEGGGGGGGGEGGGGGCGGGGGGFGGGGGFFGDE:DFFEGGGGD?B@FCC7@F?6FG?FFFFFGGFFGFFF>AFFFB9151/9
@M02352:288:000000000-CKWC8:1:1101:19430:4614 1:N:0:TACGCTGC+TCTCTCCG
TACGGAGGGGGTTAGCGTTGTTCGGAATTACTGGGCGTAAAGCGCACGTAGGCGGATCAGAAAGTATAGGGTGAAATCCCAGGGCTCAACCCTGGAACTGCCTTGTAAACTCCTGGTCTTGAGTTCGAGAGAGGTGAGTGGAATTCCGAGTGTAGAGGTGAAATTCGTAGATATTCGGAGGAACACCAGTGGCGAAGGCGGCTCACTGGCTCGATACTGACGCTGAGGTGCGAAAGTGTGGGGAGCAAACAGGATTAGATACCCTGGTAGTCCACACCGTAA
+
GGGGGGGGGGGGGFGGGGGGGGGGGGGGGGGGGGGGGGGGGGGGGGGGGGGGGGGGGGGGGGGGGGGGGGGGGGGGGGGGGGGGGGGGGGGGGGGGGGGGGGGGGGGGGGGFFFGGGGGGGCFGGGGGGGGGGGGGGGGGGGGGGGGGGGGGGGGGGGGGGGGGGGGGGGGGGGGGGGGGGGGGGGGGGGGGGGGGGGGGGGGGGGGFGGGFGGGGGFFFGGDEGGGGGGGGG5CDGGGGCGFFFFGGGGFFBBCD?FFFGGGGFFGFFFFD?FFFFFFFGG
@M02352:288:000000000-CKWC8:1:1101:25275:4629 1:N:0:TACGCTGC+TCTCTCCG
TACGGAGGGGGTTAGCGTTGTTCGGAATTACTGGGCGTAAAGCGTACGTAGGCGGATTGGAAAGTTGGGGGTGAAATCCCAGGGCTCAACCCTGGAACTGCCTCCAAAACTATCAGTCTAGAGTTCGAGAGAGGTGAGTGGAATTCCAAGTGTAGAGGTGAAATTCGTAGATATTTGGAGGAACACCAGTGGCGAAGGCGGCTCACTGGCTCGATACTGACGCTGAGGTACGAAAGTGTGGGGAGCAAACAGGATTAGATACCCTGGTAGTCCACACCGTAA
+
FGGGGFEGGGGGGFGFGGGGGGGGGGGGGGGGGGGGGGGGFFFGGGGGGGGGGGGGGDGGGEFFFGGGGGGFEGGGGGGGGGGGGGGGGCFGGGGGGGGGGGGGGGGGGGGGGGGGGGGGGGGGEFGDGGGGGCFFGGGGGGGGGGGGGE<=B9CGGGGGGGGGGGGGGGGGGFGGGGGGEGGGGGGCFFGGDGGGGGGGGGGGGGGGGGGGGGGGGGGGGEGGECGGGGGGDFDFGGFGGGE69FGCEFFFF6DD?FFFGGF<6:CFA4>AFFFFF6>?GD
@M02352:288:000000000-CKWC8:1:1101:13316:4725 1:N:0:TACGCTGC+TCTCTCCG
TACGAGGGGTGCAAGCGTTAATCGGAATTACTGGGCGTAAAGCGTGCGTAGGCGGTTTGTTAAGCAAGATGTGAAAGCCCCGGGCTCAACCTGGGAACTGCATTTTGAACTGGCAGGCTAGAATCTTGTAGAGGGTAGTGGAATTTCCAGTGTAGCGGTGAAATGCGTAGAGATTGGAAGGAACATCAGTGGCGAAGGCGGCCCCCTGGACAGACACTGACACTCAGATGCGAAAGCGTGGGGAGCAAACAGGATTAGATACCCTGGTAGTCCACGCCGTAA
+
G@C@FF7@@@@F@@FCCB:FDCFCFCBFGGGFFEFGCF=66EFGG:=FFGGDGCCGGEGGGAFEE<4B=5?FEFCE<FGDFGC:::FEFE=ADFFFFGFB<8FC<C=:FD=DFFF:FEF@B@A<F@=FGFG,;F<3>FFG:>3>F,@,,>7>D;EFGDFCG:EFEGGGGGGGG9CFGCFC@FGGGFGFGFG6CBCCE58EEE:/8C:@8CFECFFGGGGFFGEF?58@F?7)C897C7>C8C51(<196CFFB?6:?FFF99<CF:C@<FF)87??FF39*/
@M02352:288:000000000-CKWC8:1:1101:19245:4752 1:N:0:TACGCTGC+TCTCTCCG
TACGGAGGGTGCGAGCGTTAATCGGAATTACTGGTCGTAAAGCGTGCGTAGGTGGTTTGTTAAGCAAGATGTGAAAGCCCCGGGCTCAACCTGGGAACTGCATTTTGAACTGGCAAACTAGAGTATTGTAGAGGGTAGTGGAATTTCCAGTGTAGCGGTGAAATGCGTAGAGATTGGAAGGAACATCAGTGGCGAAGGCGGCTACCTGGACAAATACTGTCACTGAGGCACGAAAGCGTGGGGAGCAAACAGGATTAGATACCCTGGTAGTCCACGCCGTAA
+
GGGGGGGGGGGGGGGGGFGDDFGGGGGFGGGFGGDDFFGDCGGGGGGGCEGGGGGFGGGGGGGGGGFFEGGFFGGGGGGGGDGGGEGDGFGGGGGGGFGGGFGFGGGGGGGGGGGGGGGGGGGGGGGGGGGGGFGGCEGFFGCG?FFGGGGFFCCCCFEFFFFGGGDGGGGFD;ED>EGCGGFGGGGGGGFGGEEDDGCGEEEGFFEFFGGC>FGGGGGG799CF>FGFGFGGDGFGEGEGGFFFEGFG<FF<?*:3FAFGG@CFFCFBFB9?DFFFFE>CC
@M02352:288:000000000-CKWC8:1:1101:24847:4757 1:N:0:TACGCTGC+TCTCTCCG
TACGGAGGGTCCGAGCGTTATCCGGAATCATTGGGTTTAAAGGGTCCGCAGGCGGTCGATTAAGTCAGAGGTGAAATCCCATAGCTCAACTATGGAACTGCCTTTGATACTGGTTGACTTGAGTCATATGGAAGTAGATAGAATGTGTAGTGTAGCGGTGAAATGCATAGATATTACACAGAATACCGATTGCGAAGGCAGTCTACTACGTATGTACTGACGCTCATGGACGAAAGCGTGGGGAGCGAACAGGATTAGATACCCTGGTAGTCCACGCCGTAA
+
GGGGGGGGGGGGGGGGGEGEGGGGGGGGGGGGGGGGGGGGGGGGGFGGGGGGGGGGGGGGGGFGGGGGGGGGCFGGGGGGGGGGGGGGGGFGGGGGGGGDFGGGGGGGCGGGGGGGFGGGGFGGGGGGGGGFGGGFGGGGGGGGGGGGGGGGGGGGGGGGGGGFGGGGFGGGG9DCFGGGGGGGGGGGGGGGGG8EGGGGGGGGGGGGGCFGGGECGGD?FGGGGDCEGGGDGGGFGGGGGGF:>DGGGC>?0<FGF?:?7?FFFFGFAFFFBF@:>FE9DD
@M02352:288:000000000-CKWC8:1:1101:21214:4799 1:N:0:TACGCTGC+TCTCTCCG
TACGGAGGGTGCAAGCGTTATCCGGAATCATTGGGTTTAAAGGGTCCGTAGGCGGACTAATAAGTCAGAGGTGAAATCCCGCAGCTCAACTGTGGAACTGCCTTTGAAACTGTTAGTCTTGAGTTATTGTGAAGTGGTTAGAATATGTAGTGTAGCGGTGAAATGCTTAGAGATTACATGGAATACCGACTGCGAAGGCAGATCACTAACAATATACTGACGCTGATGGACGAAAGCGTGGGGAGCGAACAGGATTAGATACCCTGGTAGTCCACGCCGTAA
+
GGGGGGGGGGGGGGGGGGGGGGGGGGGGGGGGGGGGGGGGGGGGGGGGGGGGGGGGGGGFGGGGGGGGGGGGGGGGGGGGGGGGGGGGGGGGGGGGGGGGGGFGGGGGGGGGGGGGGGGGGGGGGGGGGGGGGGGGGGGGGGGGGGGGGGGGGGGGGGGGGGGGGGGGGGGGGGGGGGGGGGFFGGGGGGGGGGGGGGGGGGGGGGGGGGGGGGGGGGGGGGGGGGGGGCFGGGGFGGGGGGFFFFGGGGFF?FGGFFAFGGGGFFGFFFFFBGFFFFB>GG
@M02352:288:000000000-CKWC8:1:1101:8088:4802 1:N:0:TACGCTGC+TCTCTCCG
TACGGCGGGTCCGAGCGTTATCCGGAATCATTGGGTTTAAAGGGTCCGCAGGCGGTCGATTAAGTCAGAGGTGAAATCCCATAGCTCAACTATGGAACTGCCTTTGATACTGGTTGACTTGAGTCATATGGAAGTAGATAGAATGTGTAGTGTAGCGGTGAAATGCATAGATATTACACAGAATACCGATTGCGAAGGCAGTCTACTACGTATGTACTGACGCTCATGGACGAAAGCGTGGGGAGCGAACCGGATTAGATACCCTGGTAGTCCACGCCGTAA
+
GDFGG+@@CEGFG:FGCFE,EFCE7,@FEEGEGGGGGGFA5FFEGGFFD=CCFEDGGGGGGDFFGGGFDGFGGFGGGGGGGGGGGGGGGEFCGG83@FGFGGGGAFGA=C9FFFFCFFGGFFEFFGGFGFGC@FGGGCF;?C3DFG@FGFBBFGFG7:FCFGCEFGGFGFGFGGFGFGFFFGGFF>FGCFGGGGEGGGFGGGGEGGGGGGG6@CGCGGGDCCCC:CGGG?FDE/7BGGDCEEB:9>C<*1)8>>DD<FAFFDFCFFGFFFA.9F??9?>9GC
@M02352:288:000000000-CKWC8:1:1101:7420:4806 1:N:0:TACGCTGC+TCTCTCCG
TACGGAGGGGGTTAGCGTTGTTCGGAATTACTGGGCGTAAAGCGCACGTAGGCGGATCAGAAAGTATAGGGTGAAATCCCAGGGCTCAACCCTGGAACTGCCTTGTAAACTCCTGGTCTTGAGTTCGAGAGAGGTGAGTGGAATTCCGAGTGTAGAGGTGAAATTCGTAGATATTCGGAGGAACACCAGTGGCGAAGGCGGCTCACTGGCTCGATACTGACGCTGAGGTGCGAAAGTGTGGGGAGCAAACAGGATTAGATACCCTGGTGGTCCACACCGTAA
+
GGGGGCFFGGGFGGGGGGGFGGGGGGGGGGGGGGGGGGGGGGGGGGGGGGGGGGGGGGGGGGGGGGGGGGGGGEGGGGGGGGGGGGGGGGGGGGGGGGGGGGGGGGGGGGGGGGFGFGGGGGGGGGGGGGGGGGGGGGGGGGGGGGGGGGGGGGGGGGGGGGGGGGGGGGGGGGGGGGGGGGGGGGGGGFGGGEGGGGGGGGGGGGGGGGGGGG6FDGGGGGGGGDCCGG4DGGGFFGGGEGFFFFGGGGFFFFGG?FFFG7CFFFGF(<<?FGFFF?E?FC
@M02352:288:000000000-CKWC8:1:1101:22778:4819 1:N:0:TACGCTGC+TCTCTCCG
TACGAGGGGTGCAAGCGTTAATCGGAATTACTGGGCGTAAAGCGTGCGTAGGTGGTTTGTTAAGCAAGATGTGAAAGCCCCGGGCTCAACCTGGGAACTGCATTTTGAACTGGCAAACTAGAGTATTGTAGAGGGTAGTGGAATTTCCAGTGTAGCGGTGAAATGCGTAGAGATTGGAAGGAACATCAGTGGCGAAGGCGGCTACCTGGACAAATACTGACACTGAGGCACGAAAGCGTGGGGAGCAAACAGGATTAGATACCCTGGTAGTCCACGCCGTAA
+
GGGFDFGGGGGGGGGGGGGGFGGGGGGGGGGGGGGGGGGGGGGG:CFGFFFGGGGGGGGGGGEFGGGGGGGGGGGGGGGGGGGGGEGGGGGFGGGGGGGGGGGGGGGGGGGGGGGGGGGFGGGFGFFGGGF=FGGGGGGGGGGGGGGGGGGGGGGBFGGGGGGDFGGEGGGGGG?GGDFGGGGGGGGEGGGGGGGGGGGGGGGGGGGGGCGGFGGGGGGGGGGGGGGE*:DGGGGFGGGGGGD0>EGGFGFFFFGG?FFFGGFGFFCFFFFFFGFFFFFFGD
@M02352:288:000000000-CKWC8:1:1101:8088:4821 1:N:0:TACTCTGC+TCTCTCCG
TACGGAGGTTCCGAGCGTTATTCGGAATCATTGGGTGTAAAGGGTCCGCAGGCGGTCTATTAAGTCAGAGGTGAAATGCCATAGCTCAACTATGGAACTGCACTTGATACTGGTTGACTTGAGTCATATGGAAGTAGATAGAATTTGTAGTGTAGCGGTGAAATGCATAGATATTACACAGAATACCGATTGCGAAGGCAGTCTACTACGTATGTACTGACGCTCATGGACGAAAGCGTGGGGAGCGAACAGGATTAGATACCCTGGTAGTCCACGCCGTAA
+
GGG8FGGG:,,C@FEGGGG,F,EFGGGGGG,EFGG,,@FGGG,BF<FG7FGGG+FG7+5,CEFGGG<5,5BFGGGG<,E,:,5BFGGGGGC,,,B8EE<FG,,,BFFGGGGG,:8FGGG9FFGGFGGC9,<,,@3E=,3,CFFG,,3@3FGGGGGGC@FGGGGGGG;DFFGGGG7;2,,,>FD3?FA**=7EGGGGGGGFG8+B2CGC9**=F*2BFGGGGGGG5>?F9CFGGGCEG=1;EGEFFFGGG3)70:GGFFFFGGGG4)9FFFA>FC4:>(89DG
@M02352:288:000000000-CKWC8:1:1101:7298:4851 1:N:0:TACGCTGC+TCTCTCCG
TACGGAGGGTGCAAGCGTTATCCGGAATCATTGGGTTTAAAGGGTCCGTAGGCGGACTAATAAGTCAGAGGTGAAATCCCGCAGCTCAACTGTGGAACTGCCTTTGAAACTGTTAGTCTTGAGTTATTGTGAAGTGGTTAGAATATGTAGTGTAGCGGTGAAATGCTTAGAGATTACATGGAATACCGATTGCGAAGGCAGATCACTAACAATATACTGACGCTGATGGACGAAAGCGTGGGGAGCGAACAGGATTAGATACCCTGGTAGTCCACGCCGTAA
+
GGGGGGGGGGGGGGGGGGGGGGGGGGGGGGGGGGGGGGGGGGGGGGGGGGGGGGGGGGGGGGGGGGGGGGGGGGGGGGGGGGDGGGGGGGGGGGGGGGGGGGGGGGGGGGGGGGGGGGGGGGGGGGGGGGGGFGGGGGGFGGGGGGGGGGGGGGGGGGGGGGGGGGGGGGGGGGGGGGGGGGGCFGGGGGGGGGGGGGGGGGGGGGGGGGGGGGGGGGGGGGGGGGGGGGGGGGGD<EGGGDFF;BGGGGFFBFGGFFFFGGGGFFGFFFFFFGF:>?EBGG
@M02352:288:000000000-CKWC8:1:1101:4881:4858 1:N:0:TACGCTGC+TCTCTCCG
TACGGAGGGTCCGAGCGTTATCCGGAATCATTGGGTTTAAAGGGTCCGCAGGCGGTCGATTAAGTCAGAGGTGAAATCCCATAGCTCAACTATGGAACTGCCTTTGATACTGGTTGACTTGAGTCATATGGAAGTAGATAGAATGTGTAGTGTAGCGGTGAAATGCATAGATATTACACAGAATACCGATTGCGAAGGCAGTCTACTACGTATGTACTGACGCTCATGGACGAAAGCGTGGGGAGCGAACAGGATTAGATACCCTGGTAGTCCACGCCGTAA
+
GGGGGEGGGGGGGGGGGGGGGGGGGGGGGGGGGGGFGGGGGGGGGGGGGGGGGGGGGGGDGGGGGGGGGGGGGGGGGGGGGFEFGGGGGGGGGGGGGGGGGGGGGGFGGGFGGGGGGGGGGGGGGGGGGGGCDGGGGGGGGFFFFFGGGGGGGFGGGGGGGGGGGGGFGGGGGGGGGGGGFGGGGGGGGGGGGGGGGGGGGGGGGGGGGGGGGGGFFGGGGGGGGGGGGGGGGGGFGGDEEGFB>EDGGGF?6?CF?FFFGGGGFF3<AFDFFGFFFBFFDC
@M02352:288:000000000-CKWC8:1:1101:8819:4863 1:N:0:TACGCTGC+TCTCTCCG
TACGGAGGGTGCAAGCGTTAATCGGAATTACTGGGCGTAAAGCGCGCGTGGGCGGATTGTTAAGTCAGATGTGAAAGCCCTGGGCTCAACCTAGGAACTGCATTTGAAACTGGCAATCTTGAGTATGGTAGAGGTAAGCGGAATTTCCAGTGTAGCAGTGAAATGCGTAGAGATTGGAAGGAATATCGATGGCGAAGGCAGCTTACTGGGCCAATACTGACGCTGAGGTGCGAAAGCGTGGGTAGCGAACGGGATTAGATACCCCGGTAGTCCACGCCGTAA
+
GGGGGFGGGGGGGGGGGGGGGGGGGGGGGGGGGGGGGGGGGGGGGGGGG@EGGGGGGGGGGGGGGGGGGGGGGGGGGGGGGGGGGGGGGGGGGGGGGGGGGGGGGGGGGGGGGGGGGGGGGGGGGGGGGGGGGGGGGGGGGGGGGGFGGGGGGGGGGGGGGGGGGGGGGGGGGGGGGGGGGGGGGGGGGGGGGGGGGGGGGGGGGGGGGGGGGGGGGGFGGGGGGGGGGGGGGGGFGGCGGGFFFFGDGGFFFFGGFFFFFGGGFFGFFFFFFGFFFFFFGD
@M02352:288:000000000-CKWC8:1:1101:17783:4883 1:N:0:TACGCTGC+TCTCTCCG
TACGGAGGGAGCTAGCGTTGTTCGGAATTACTGGGCGTAAAGCGCGCGTAGGCGGTTACCCAAGTCAGAGGTGAAATCCCGGAGCTCAACTCCGGAACTGCCTTTGAAACTATGTAACTAGAATCTTGGAGAGGCGAGTGGAATTCCGAGTGTAGAGGTGAAATTCGTAGATATTCGGAAGAACACCAGTGGCGAAGGCGACTCGCTGGACAAGTATTGACGCTGAGGTGCGAAAGCGTGGGGAGCAAACAGGATTAGATACCCTGGTAGTCCACGCCGTAA
+
GGGGGGGGG7@FFGGGGGGGG8FFGGGGGGEGGGGFGGGGGGGGCGGGGGGG@EG@>FF?=EFGGGGGFGGGGGGGF94=F@7CFGGGGGFDFFEGGDGGGGCFGGGFGGGAFCGCAFGCGF>FC9FG?FGGGG7F@FFGGGGGGGDFEFGGGGGFGGGGGGGGFGGGGGGGGG@CBFGGGGGGFFGFGGGGGGGGGGGECGGGCGGGGGGGF6+<9EGGGGGGGGGG<FGGGGGD<EGGGGFFFFGFGGFFBFFGFFFFGGGGFFFFBFFFFGF?9?BBGG
@M02352:288:000000000-CKWC8:1:1101:17139:4895 1:N:0:TACGCTGC+TCTCTCCG
TACGGAGGATCCAAGCGTTATCCGGAATCATTGGGTTTAAAGGGTCCGTAGGTGGATAATTAAGTCAGAGGTGAAATCTTGCCGCTTAACGGTAAAATTGCCTTTGATACTGGTTGTCTTGAGTTGTTATGAAGTGGTTAGAATATGTAGTGTAGCGGTGAAATGCATAGATATTACATAGAATACCAATTGCGAAGGCAGATCACTAATAATATACTGACACTGATGGACGAAAGCGTGGGGAGCGAACAGGATTAGATACCCTGGTAGTCCACGCCGTAA
+
GGGGGGGGGGGGGGGGGGGGGGGGGGGGGGGGGGGGGGGGGGGGGGGGGGGGEGGGGGGGGGGGGGGGGGGGGGGGGGGGGGGGGGGGGGGGGGGGGGGGGGGGGGGGGGGGGGGGGGGGGGGGGGGGGGGGGGGGGGGGGGGGGGGGGGGGGGGGGGGGGGGGGGGGGGGGGGGGGGGGGGGGGGGGGGGGGGGGGGGGGGGFGGGGGGGGGGGGGGGGGGGGGGGGGGGGGGGFGGGGGGFFFFGGGGFFFFFGFFF*CFGGFFGFFFFFFGFFBFFFGG
@M02352:288:000000000-CKWC8:1:1101:25183:4900 1:N:0:TACGCTGC+TCTCTCCG
TACGGAGGGTCCGAGCGTTATCCGGAATCATTGGGTTTAAAGGGTCCGCAGGCGGTCGATTAAGTCAGAGGTGAAATCCCATAGCTCAACTATGGAACTGCCTTTGATACTGGTTGACTTGAGTCATATGGAAGTAGATAGAATGTGTAGTGTAGCGGTGAAATGCATAGATATTACACAGAATACCGATTGCGAAGGCAGTCTACTACGTATGTACTGACGCTCATGGACGAAAGCGTGGGGAGCGAACAGGATTAGATACCCTGGTAGTCCACGCCGTAA
+
GGGGGGGGGGGGGGGGGGGGGGGGGGGGGGGGGGGFGGGGGGGGGGGGGGGGGGGFGGGFGGGGGGGGGGGGGGGGGGGGGGGGGFGGGGGFGGGGGGGGGGFGGGGGGGGGGGGGGGGGEFDDFFGGGGGGGGGGGGGFGGFGGGGGGGGGGGGGGGGGGGFFFGGGGGGFFFGGGGGGGGGGGGGGGGGGGGGGGGGGGGGGGGGGGGGGGFGGGGGGGGGGGGGGFGGGGGGFGG<EG8>?>FGGGDFFFFGGFFBFGGGGFF5FFFFFBFFFFFD9DD
@M02352:288:000000000-CKWC8:1:1101:15375:4901 1:N:0:TACGCTGC+TCTCTCCG
TACGGAGGGGGTTAGCGTTGTTCGGAATTACTGGGCGTAAAGCGCACGTAGGCGGATCAGAAAGTATAGGGTGAAATCCCAGGGCTCAACCCTGGAACTGCCTTATAAACTCCTGGTCTTGAGTTCGAGAGAGGTGAGTGGAATTCCGAGTGTAGAGGTGAAATTCGTAGATATTCGGAGGAACACCAGTGGCGAAGGCGGCCCACTGGCTCGATACTGACGCTTAGGCGCGAAAGTGTGGGGAGCAAACAGGATTAGATACCCTGGTAGTCCACACCGTAA
+
GGGGGDEC@BE@FDGGGGFGGGGGGEGGGDGGDFGFFBFGFGGGGGGGAAEEFECD@FG9=?EGGFGGGFGGGGGGGGGGGGGCF<DCF8FEFC7<=,=3>DFCF>C@DFAGGFC@FDFGGADFFFCCF7FFGGGCFFG9*DAD7>DDB7FFCFC@;<C@CEDCCFFFGFGGGGG@@8CC8:8FGGGFFF:FC55:8CFGCE*:CEEC=FGG5CF>CEC7@C***/39+/9CEGD>GGGEGGEF(5C*A>5)((*:8F2*++<>F53?B?7<?GF>BFF?*1
@M02352:288:000000000-CKWC8:1:1101:25198:4910 1:N:0:TACGCTGC+TCTCTCCG
TACGGAGGGTCCGAGCGTTATCCGGAATCATTGGGTTTAAAGGGTGCGCAGGCGGCCGATTAAGTCAGAGGTGAAATCCCATAGCTCAACTATGGAACTGCCTTTGATACTGGTTGACTTGAGTCATATGGAAGTAGATAGAATGTGTAGTGTAGCGGTGAAATGCATAGATATTACACAGAATACCGATTGCGAAGGCAGTCTACTACGTATGTACTGACGCTCATGGACGAAAGCGTGGGGAGCGAACAGGATTAGATACCCTGGTAGTCCACGCCGTAA
+
GGGGCEGGGFCGGGGDGFFGGFFCDEGG,F@FDFGFCFFFFGGGG,CFCFF7FFG+4>=8CFFGAGFA9BDEFGGGDGFGEDDEFGFC>A<,B<FDGGGGGE,E9D9CDFGGCGEEDGCDGGGGFF9FGFGFCF7@F9,3>FAEFGA,F;@CFFFCGGEGGGGFGD9@CFFFFGGGGG9,,BFEFGCEDE@CECEEDEGGGGGF<?9F;CGGG6A@:FC?C8**/9+<?GD)=575F51:>83:6DDD5)<F:?<7?F<B79@*957?>BA<=F@6>?B9D>
@M02352:288:000000000-CKWC8:1:1101:4503:4925 1:N:0:TACGCTGC+TCTCTCCG
TACGGAGGGTCCGAGCGTTATCCGGAATCATTGGGTTTAAAGGGTCCGCAGGCGGTCGATTAAGTCAGAGGTGAAATCCCATAGCTCAACTATGGAACTGCCTTTGATACTGGTTGACTTGAGTCATATGGAAGTAGATAGAATGTGTAGTGTAGCGGTGAAATGCATAGATATTACACAGAATACCGATTGCGAAGGCAGTCTACTACGTATGTACTGACGCTCATGGACGAAAGCGTGGGGAGCGAACAGGATTAGATACCCTGGTAGTCCACGCCGTAA
+
GCFDFFCCGFGGGCGGGGGGGGGGG::FECGEGFGCCCFCEGGGGGGGGGGGGGGGGGGGFGGGGGGGGGGGGGGGGGGGGG@EECGGGGFGGGGGGGGGGGGGGGGGGGGGGGGEGGGGDFFFGGGGGGGGGGGGGGGGGGFFGFFFFGGGGGFAFCFGGGGGGGFFGGGGGFFGCGFGGGFGGGGGEFECFEEGGGGGGGGGCFC@FCGGGGGGGGGGGGG8EGGGGC4CEGD@FGGDGGE(45CDGG>FFBGG>F9B0<<DF:FFBF<BFGFBF?>;DC
@M02352:288:000000000-CKWC8:1:1101:21445:4957 1:N:0:TACGCTGC+TCTCTCCG
TACGGAGGGTCCGAGCGTTATCCGGAATCATTGGGTTTAAAGGGTCCGCAGGCGGTCGATTAAGTCAGAGGTGAAATCCCATAGCTCAACTATGGAACTGCCTTTGATACTGGTTGACTTGAGTCATATGGAAGTAGATAGAATGTGTAGTGTAGCGGTGAAATGCATAGATATTACACAGAATACCGATTGCGAAGGCAGTCTACTACGTATGTACTGACGCTCATGGACGAAAGCGTGGGGAGCGAACAGGATTAGATACCCTGGTAGTCCACGCCGTAA
+
GGGGGEGGGFGGGGGGGGGGGGGGGBFGGGGFGGGCF@FGGGGGGGGGGGGGGGGGGGGGGGGGGGGGGGGGGGGGGGGGGGGGGGGGGGGGGGGGGGGGGGGGGGGGGGGGGGGGGGGGGGGGGGGGGGGGGGGGGFGGGGGGGGGGGGGGGGGGGGGGGGGGGGGGGGGGGGGGGGGGGGGGGGGGGGGFGGGGGGGGGGGGGGGGGGGGGGGGGGFGGEGDGDGGGGGGGGGFGGGEGG>B;3DDED>@<FGGFFFFGGGGFFGFBFFFFCFFFFF>GG
@M02352:288:000000000-CKWC8:1:1101:22324:4984 1:N:0:TACGCTGC+TCTCTCCG
TACGGAGGGTGCGAGCGTTAATCGGAATTACTGGGCGTAAAGCGCATGCAGGTGGTTCATTAAGTCAGATGTGAAAGCCCGGGGCTCAACCTCGGAACTGCATTTGAAACTGGTGAACTAGAGTGCTGTAGAGGGGGGTAGAATTCCAGGTGTAGCGGTGAAATGCGTAGAGATCTGAAGGAATACCAGTGGCGAAGGCGGCCCCCTGGACAGACACTGACACTCAGATACGAAAGCGTGGGGAGCAAACAGGATTAGATACCCTGGTAGTCCACGCCGTAA
+
GGGFGFFDF6B@BEGGGCFE7EFFGEFGGGGGGGGGGFGGGGGGGGEG8FGF6CF?F<<FEGGGG<EFEBFFFGGGCFGGDGGDGDGGGGF,BFEGGGGGGD,E,?AFGGGAC,3>DEFGGGGBDDCEFFGGGGDE>FGCEGFGG7@CGGGFGGGCGGGGGGGGCFGGGGGCGG6CFCGGGGG:EGGGGGGGGGGGGGGGGG:CCGGGGGGFGGGGGGGGG?EGFFG@F+**:ADEGGGGGGF6;EGGFGFFF?DF?FFFGGFDFFGFFFBFFGF:9<>9DG
@M02352:288:000000000-CKWC8:1:1101:18301:5002 1:N:0:TACGCTGC+TCTCTCCG
CGGAGGGGGTTAGCGTTGTTCGGAATTACTGGGCGTAAAGCGCACGTAGGCGGATCAGAAAGTATAGGGTGAAATCCCAGGGCTCAACCCTGGAACTGCCTTATAAACTCCTGGTCTTGAGTTCGAGAGAGGTGAGTGGAATTCCGAGTGTAGAGGTGAAATTCGTAGATATTCGGAGGAACACCAGTGGCGAAGGCGGCTCACTGTCTCGATACTGACGCTGAGGTGCGAAAGTGTGGGGAGCAAACAGGATTAGATACCCTGGTAGTCCACACCGTAAA
+
GGGCCGGEG@@FGGGGGGGGGGGGGGGGGGGGGGGGGGGGFFGGGGGDGGGGGGGGGGGFGGGGGGGGGGGGGGG5BFGFGGGGGGGGGGGGGGGGGGGGGF,FFFGGGGGFF@FFGGGGFGGGGFGGGGGGGGGGGCFFGG:FGFGGGGGGFGGGGGFGGGGGGGGGDGGGGGGGEGGGCGGGGGGGFFGDGGGGGDGGGGGFFGGGGGGFFGGGFGGGGGEGGGG5CDGGGGFGGGGGGE>FFGFFF?>08FF?@98+<CGFFFFDFADFG?<B;>:3C
@M02352:288:000000000-CKWC8:1:1101:10118:5060 1:N:0:TACGCTGC+TCTCTCCG
TACGGAGGGTCCGAGCGTTATCCGGAATCATTGGGCTTAAAGGGTCCGCAGGCGGTCAATTAAGTCAGAGGCGAAATCCCATAGCTTAACTATGGAACTGCCTTTGATACTGGTTGACTTGAGTCATATGGAAGTAGATAGAATGTGTAGTGTAGCGGTGAAATGCATAGATATTACACAGAATACCGATTGCGAAGGCAGTCTACTACGTATGTACTGACGCTCATGGACGAAAGCGTGGGGAGCGAACAGGATTAGATACCCTGGTAGTCCACGCCGTAA
+
G<@<;B@CE6EFG7FGG:6FGGA@F,6C6:F<<@F,6E<,6C@FCF@FEGGCFECGGGGGGDGGGFEDEFD+6=:FFGGFGG,8F5C?F?FGGGGFGGDFGGGF9BDADFGGFEFEGGGGGGGGGGFGCGGCC>FCFFGFGFFGFGGGF=F<BFFFGGEGGGGCE;;B@FGFGGGGGGGFFGGGGFFGGGGGGGDGGGGFGGGGGGGGGEDG?8BCFGGDGGDGGDGGGGGDCEDDDGGCCGD(7@GDEGB@?:FG?FBFG9A4=><:4@A4BGFBF:EFDD
@M02352:288:000000000-CKWC8:1:1101:23636:5073 1:N:0:TACGCTGC+TCTCTCCG
TACGGAGGGTCCGAGCGTTATCCGGAATCATTGGGTTTAAAGGGTCCGCAGGCGGTCGATTAAGTCAGAGGTGAAATCCCATAGCTCAACTATGGAACTGCCTTTGATACTGGTTGACTTGAGTCATATGGAAGTAGATAGAATGTGTAGTGTAGCGGTGAAATGCATAGATATTACACAGAATACCGATTGCGAAGGCAGTCTACTACGTATGTACTGACGCTCATGGACGAAAGCGTGGGGAGCGAACAGGATTAGATACCCTGGTAGTCCACGCCGTAA
+
GGGGGGGGGGGGGFGGGGGGGGGGGGGGGGGGGGGFFEGGGGGEEGFGGGGFEGGGGGGGGGGGGGGGGGGGGGGGGGGGGEAF?FGGGGGGGGGGGGFGGFGGGGGGGGGGGGGGGGGGGGGGGGGGGGGGGGGGGGFGGGFGGGGGGGGGGGGGGGFGGGGGGGGGGGGGGGGGFGGGGGGFGFGDEFEGGGGGGDGGGGGGGGGGGGGGGGGGGGDGGGGGGGGGGGCGGGGFGGDCGGEBFFGGGGDF?FGGFFFFGGGGFFGFFFFFFG?B6?FFGG
@M02352:288:000000000-CKWC8:1:1101:20137:5110 1:N:0:TACGCTGC+TCTCTCCG
TACGGAGGGGGTTAGCGTTGTTCGGAATTACTGGGCGTAAAGCGCACGTAGGCGGATCAGAAAGTATAGGGTGAAATCCCAGGGCTCAACCCTGGAACTGCCTTATAAACTCCTGGTCTTGAGTTCGAGAGAGGTGAGTGGAATTCCGAGTGTAGAGGTGAAATTCGTAGATATTCGGAGGAACACCAGTGGCGAAGGCGGCTCACTGGCTCGATACTGACGCTGAGGTGCGAAAGTGTGGGGAGCAAACAGGATTAGATACCCTGGTAGTCCACACCGTAA
+
GGGGGGGGGGGEGGGGGGGGGGGGGGGGGGGGGGGGGGGGGGGGCFGGGGGGGGGGGGGGGGGGGGGGGGGGGGGGGGGGGGGGGGGGGGGGGGGGGGGGGGGGGGGGGGGGGGGGGGGGGGGGGGGGGGGGGGGGGGGGGGGGGGGGGGGGGGGGGGGGGGGGGGGGGGGGGGGGGFGGGGGGGGGGGGGGGGGGGGGGGGGGGGGGGGFGGGGGGGGGGGGGGGGGGFGDGGGFGGGGGGFFFFGGGG@F?BGGFFFFGGGGFFGFAFFFFGFFFFEBGG
@M02352:288:000000000-CKWC8:1:1101:17145:5110 1:N:0:TACGCTGC+TCTCTCCG
TACGGAGGGTCCAAGCGTTATCCGGAATCATTGGGTTTAAAGGGTCCGCAGGCGGTCAATTAAGTCAGAGGTGAAAGCCCATCGCTCAACGATGGAACTGCCTTTGATACTGGTTGACTTGAGTTATACGGAAGTAGATAGAATAAGTAGTGTAGCGGTGAAATGCATAGAGATTACTTAGAATACCGATTGCGAAGGCAGTCTACTACGTATATACTGACGCTCATGGACGAAAGCGTGGGGAGCGAACAGGATTAGATACCCTGGTAGTCCACGCCGTAA
+
GGGGGGGGGGGGGGGGGGGGGGGFFCGGGGGGGGGFGGGFGGGGGGGGGGGGGGGGGGGGGGGGGGGGGGGDGGGGGGGGGGGGDAGGGGGFGGGGGGGGGGGGGGGGGGGFGGGGGGGGGGGGGGGGGGGGDGGGGGGGGGGGGGGGGGGGGGGFGGGGGGGGGGGGGGGGGGGGGGGGGGGDFGGGGGGGGGGDGGGGGGGGGGGGFEGGGGGGGGGGGGGGGGGGGCDCEGGFGGCGGGF?>FGCEDDFFFGF?FFFGGGGFFGF>F7A?FFBBFF9DD
@M02352:288:000000000-CKWC8:1:1101:26372:5177 1:N:0:TACGCTGC+TCTCTCCG
TACGGAGGGTCCGAGCGTTATCCGGAATCATTGGGTTTAAAGGGTCCGCAGGCGGTCGATTAAGTCAGAGGTGAAATCCCATAGCTCAACTATGGAACTGCCTTTGATACTGGTTGACTTGAGTCATATGGAAGTAGATAGAATGTGTAGTGTAGCGGTGAAATGCATAGATATTACACAGAATACCGATTGCGAAGGCAGTCTACTACGTATGTACTGACGCTCATGGACGAAAGCGTGGGGAGCGAACAGGATTAGATACCCTGGTAGTCCACGCCGTAA
+
GGGGGBFGGFFGGGGGGFGGFGGGGGGGGGGGGGGFCFGGGGGGGGGGGGGGGGGFGEGGGGGGGGGGGGGGGGGGGGGGGGGGGGGGFGGGGFGGGGGGGGGGGGFGGGGGGGFGGGGGGGGGGGGGGGGGCGGGGGGGGGGGGGGGGGGGGGGGGGGGGGGGGGGGGGGFGGGGGGGGGGGGGGGGGGGGGGGGGGGGGGGGGGGGGGGGGGGGGGGGGGCCGGGGGGGGGGGFGG<EGGF<FFGGGGFFFFGGFFFFFGGG?FGFFFFAFGFFFBFFGD
@M02352:288:000000000-CKWC8:1:1101:20101:5181 1:N:0:TACGCTGC+TCTCTCCG
TACGGAGGGTGCAAGCGTTACTCGGAATCACTGGGCGTAAAGAGCGTGTAGGCGGGTTTGTAAGTTTGAAGTGAAATCCAATGGCTCAACCATTGAACTGCTTTGAAAACTGCTTACCTAGAATATGGGAGAGGTAGATGGAATTTCTGGTGTAGGGGTAAAATCCGTAGAGATCAGAAGGAATACCGATTGCGAAGGCGATCTACTGGAACATTATTGACGCTGAGACGCGAAAGCGTGGGGAGCAAACAGGATTAGATACCCTGGTAGTCCACGCCCTAA
+
GGGGGDGGGGEGGDGGGGGGGGGGGGGGGFGGGGGGGFEGGGGGGGGGGGGGGGGGGGGGGGGGGGGGGGGGGGGGGGGGGGGFGFGGGFGGGGGGGGGGGGGGGGGGGGGGGGGGGGGFGFGGGGGGFFGGGDFGGGGGGGGGGGGGGGGGGGGGGGGGGGGGGGGGGGGGGGGGGGFGGGGFGGGGGDGGGGGGGGGGGGGGGGGGGGGGGGGGGGGGGG=EGGGGGGGGGGGFGGGEGGFFFFDGGGFF?BFGFFFFGGG4?FGFFFFFFGFB>BFFGG
@M02352:288:000000000-CKWC8:1:1101:8848:5183 1:N:0:TACGCTGC+TCTCTCCG
TACGGAGGGTGCGAGCGTTAATCGGAATTACTGGGCGTAAAGCGCATGCAGGTGGTTCATTAAGTCAGATGTGAAAGCCCGGGGCTCAACCTCGGAACTGCATTTGAAACTGGTGAACTAGAGTGCTGTAGAGGGGGGTAGAATTTCAGGTGTAGCGGTGAAATGCGTAGAGATCTGAAGGAATACCAGTGGCGAAGGCGGCCCCCTGGACAGACACTGACACTCAGATGCGAAAGCGTGGGGAGCAAACAGGATTAGATACCCTGGTAGTCCACGCCGTAA
+
GGGGCFGGGGGGEGGGGGGCFFGGGGFGGGGGGGGGGGGGGGGGC@FGGGGGEFGGGGGGGGGGGGAGGGGGGGGGGGGGE+FFGGGGGGG8BFGFGBFGGGGFDGGGGGGG@FGGGGGGGGGGGGCGDFGGGGDGCFGGGGGCGCFGCGGGGGGGGGEGFGGGGGGGGGGFGGCGGFGCGGGF6FGGGGGGGGGGGGGGGG5ECEGGG=GEGE8EGGGGGDGGCFGF7:FGGEGFG5<EGG)2;FCGGGFFFFGGFF>FGGGGFFGFFFFFFGF:>FF>GG
@M02352:288:000000000-CKWC8:1:1101:19613:5226 1:N:0:TACGCTGC+TCTCTCCG
TACGAGGGGTGCAAGCGTTAATCGGAATTACTGGGCGTAAAGCGTGCGTAGGTGGTTTGTTAAGCAAGATGTGAAAGCCCCGGGCTCAACCTGGGAACTGCATTTTGAACTGGCAAACTAGAGTATTGTAGAGGGTAGTGGAATTTCAGGTGTAGCGGTGAAATGCGTAGAGATCTGAAGGAATACCAGTGGCGAAGGCGGCCCCCTGGACAGACACTGACACTCAGATGCGAAAGCGTGGGGAGCAAACAGGATTAGATACCCTGGTAGTCCACGCCGTAA
+
GGGGFGGGGGGGGGGGGGGGGGGGGGGGGGGGGGGGGGGGGGGGGGGGGGGGFFGFFFGGGGGGGGGGGGGGGGGGGGGGGGGGGGGGGGGGGGGGGGGGGGGGGGGGGGGGGGGGGGGGGGGGGGGGGGGGGGGGGGGGGGGGGFGGGGGGGGGGGGGGGGGGGGGGGGGGGGGGGGGGGGGGGGGGGGGGGGGGGGGGGG:EGGGGGGGGGGGGGGGGGGGFGGGGGGGGGGGFGGGGGGFFFFGGGGFFFFGDFFFBGGGGFFGFFFFFFGFFFFFFGG
@M02352:288:000000000-CKWC8:1:1101:4941:5234 1:N:0:TACGCTGC+TCTCTCCG
TACGGAGGGTCCGAGCGTTATCCGGAATCATTGGGTTTAAAGGGTCCGCAGGCGGTCGATTAAGTCAGAGGTGAAATCCCATAGCTCAACTATGGAACTGCCTTTGATACTGGTTGACTTGAGTCATATGGAAGTAGATAGAATGTGTAGTGTAGCGGTGAAATGCATAGATATTACACAGAATACCGATTGCGAAGGCAGTCTACTACGTATGTACTGACGCTCATGGACGAAAGCGTGGGGAGCGAACAGGATTAGATACCCTGGTAGTCCACGCCGTAA
+
GDFFGGGGGGGGGDFGGGGGGGGGGEBGFGGGGFG:FFGFFGFGGGGGGGGGGGGGCGEGGGGGGFGGGGGGEGGGGGGGCG?FGFGGGGGFFFFGGGGFG<DFFFFCFDFG@FGGGDEDCFGGG<@FGGGGGGGGGGGGCFFFFGGGGCGFGGGFEGGGGFGFFC@EGGGGGGGGGGGGGG@CFGFGFGGGFCEGGGGGEFFGGGC@FEFGGCFFGGDCCEC5;DEGGGGGGGGDGGGGEGF?>FGGGGFFFBGG?=AFFF<DFFFFA689*CFF>FFFGG
@M02352:288:000000000-CKWC8:1:1101:8326:5239 1:N:0:TACGCTGC+TCTCTCCG
TACGGAGGGGGTTAGCGTTGTTCGGAATTACTGGGCGTAAAGCGTACGTAGGCGGATTAGTCAGTTAGGGGTGAAATCCCAGGGCTCAACCCTGGAACTGCCTCTAATACTGCTAGTCTTGAGTTCGAGAGAGGTGAGTGGAATTCCAAGTGTAGAGGTGAAATTCGTAGATATTTGGAGGAACACCAGTGGCGAAGGCGGCTCACTGGCTCGATACTGACGCTGAGGTACGAAAGTGTGGGGAGCAAACAGGATTAGATACCCTGGTAGTCCACACCGTAA
+
FFGGGEFGGGGCGFFFGGGGGGFFGGGGGGFGGGGGGGGGGGGGGGEGGGGGGGGGGGGF?FFFGDGFGGGGGGGGGGGGGGCBFGGGGGGFEFCC=FGAFDFGGGCFGGGGGGGEGGGGGFFGGFEGGGCGFFFFDGGGFGFFGGGGCC<FFC@CGFGGGFGGGGGFF87ACFFFF?CFGGDECCFGGGFFGD@EEGGGGDGGEGGFFFGGEGFCEFGGFEGCEDEGG6CDDGGBGGGFEEEFF>G4<755::GGFF<@CCE<FFD7<FA>?FFFB:>,DD
@M02352:288:000000000-CKWC8:1:1101:6468:5246 1:N:0:TACGCTGC+TCTCTCCG
TACGGAGGGTGCGAGCGTTAATCGGAATTACTGGGCGTAAAGCGCATGCAGGTGGTTCATTAAGTCAGATGTGAAAGCCCGGGGCTCAACCTCGGAACTGCATTTGAAACTGGTGAACTAGAGTGCTGTAGAGGGGGGGAGAATTTCAGGTGTAGCGGTGAAATGCGTAGAGATCTGAAGGAATACCAGTGGCGAAGGCGGCCCCCTGGACAGACACTGACACTCAGATGCGAAAGCGTGGGGAGCAAACAGGATTAGATACCCTGGTAGTCCACGCCGTAA
+
GGGGGGGGGGGGGGGGGGGGGGGGGGGGGGGGGGGGGGGGGGGGGGGGGGGGFGGGGGGGGGGGGGGGGGGGGGGGGGGGGEGGGGGFGGGGGGGGFFFGGGGGGGGGGGGGGGGGGGGGGGGGGGGGGGGGGGGGGGGGGGGGGGGGGGGGGGGGGGCGGGGGGGGGGGGGGGGGGGGGGGGFGEGGGGGGEGGGGGGGGGGGGGGGGGGGGGGGGGGGGGGGGGGGGGGGGGGFGG5EGGE<BDGG6D:@B?CF?FFFGGGGFFGFFFF>FGFF>B>9GD
@M02352:288:000000000-CKWC8:1:1101:16392:5258 1:N:0:TACGCTGC+TCTCTCCG
TACGGAGGGTGCGAGCGTTAATCGGAATTACTGGGCGTAAAGCGCATGCAGGTGGTTCATTAAGTCAGATGTGAAAGCCCGGGGCTCAACCTCGGAACTGCATTTGAAACTGGTGAACTAGAGTGCTGTAGAGGGGGGTAGAATTTCAGGTGTAGCGGTGAAATGCGTAGAGATCTGAAGGAATACCAGTGGCGAAGGCGGCCCCCTGGACAGACACTGACACTCAGATGCGAAAGCGTGGGGAGCAAACAGGATTAGATACCCTGGTAGTCCACGCCGTAA
+
GGGGGGEGGGGGGGGGGGGGCFFGGGGGGGGGGGGGGGGGGGGGGGGGGGGGFGGFGGGGGGFGGGGGGGGGGGGGGGGGGGGGGGGGGGGGGGGGFFFGFGGGGGGGGGGGGGGGGGGGGGGGGGGGGGGGGGGGGGGGGGGGFFGGGGGGGGGGGGGGGGGGGGGGGGGGGGGGGGGGGGGGGGGGGGGGGGGGGGGGGGGGGGGGGGGGGGGGGGGGGGGGGGGGGGGGGGGFGGGGGGFFFFGGFGFFFFGFDFFFGGGGFFGFFFFAFGFFFFFFGG
@M02352:288:000000000-CKWC8:1:1101:4513:5264 1:N:0:TACGCTGC+TCTCTCCG
TACGAGGGGTGCAAGCGTTAATCGGAATTACTGGGCGTAAAGCGTGCGTAGGTGGTTTGTTAAGCAAGATGTGAAAGCCCCGGGCTCAACCTGGGAACTGCATTTTGAACTGGCAAACTAGAGTATTGTAGAGGGTAGTGGAATTTCCAGTGTAGCGGTGAAATGCGTAGAGATTGGAAGGAACATCAGTGGCGAAGGCGGCTACCTGGACAAATACTGACACTGAGGCACGAAAGCGTGGGGAGCAAACAGGATTAGATACCCTGGTAGTCCACGCCGTAA
+
GGGGEFGGEFGGFGGGGGGGCEGGGGGGGGGGFGGGGGGGGGGGGGGGGFFGGGGGGGGGGGGGFEGGGGGGGGGGFGGGGDCGGGGGGGCFGGGGGGGGGGGGGGGEGGGGGGGGGGGDGFGGGGGGGGGGGGDGGGGGGGGGGGGCFGGGGGGGGGCCFCEGGGGGGGGG9DFFGFGGGGGGGGFGGGCFGGEGGGGDEGGGCFGCFCFCCGGGGGFGGGGGFGFG:EGGGGGFGGGGGGFFFFFGEGFFFFGF2=AFFGFGFFGF:FDD?GFFFFDBGG
@M02352:288:000000000-CKWC8:1:1101:17399:5347 1:N:0:TACGCTGC+TCTCTCCG
TACGGAGGGTGCGAGCGTTAATCGGAATTACTGGGCGTAAAGCGCATGCAGGTGGTTCATTAAGTCAGATGTGAAAGCCCGGGGCTCAACCTCGGAACTGCATTTGAAACTGGTGAACTAGAGTGCTGTAGAGGGGGGTAGAATTTCAGGTGTAGCGGTGAAATGCGTAGAGATCTGAAGGAATACCAGTGGCGAAGGCGGCCCCCTGGACAGACACTGACACTCAGATGCGAAAGCGTGGGGAGCAAACAGGATTAGATACCCTGGTAGTCCACGCCGTAA
+
GGGGGGGGGGGGGGGGGGGGDGGGGGGGGGGGGGGGGFFGGGGGGGGGGGGGFGGFGGGGGGGGGGGGGFFGGGGGGGGGGGGGGGGGGGGGGGGGFGGGFFGGGGGGGGGGGGGGFGGGGGGGGGGGGGGGGGGDEGGGGGGGGFGGGGFGGGGGGGGGGGFGGGGGGGGGGGGGGGGGGGGFGFGGGGGGGGGGGGGGGGGDGGGGGFGGGGGGGGGGGGGGFGGGGGGGGGGFGGGGGGFFFFGF?FFFBF<C?FFFGFGFFFGFFFFFFGFF6?BBGD
@M02352:288:000000000-CKWC8:1:1101:7854:5354 1:N:0:TACGCTGC+TCTCTCCG
TACGGAGGGTCCGAGCGTTATCCGGAATCATTGGGTTTAAAGGGTTCGTAGGCGGGTCAATAAGTCAGAGGTGAAATCTTGCAGCTTAACTGTAAAATTGCCTTTGATACTGTTGACCTTGAATTACTGTGAAGTGGTTAGAATATGTAGTGTAGCGGTGAAATGCTTAGAGATTACATAGAATACCGATTGCGAAGGCAGATCACTAACAGTATATTGACGCTGATGAACGAAAGCGTGGGTAGCGAACGGGATTAGATACCCCGGTAGTCCACGCCGTAA
+
GGGGGGGGGGGGGGGGGGGGGGGGGGGGGGGGGGGGGGGGGGGGGGGGGGGGGGGGGGGGGGGGGGGGGGGGGGGGGGGGGGGGGGGGGGGGGGGGGGGGGGGGGGGGGGGGGGGGGGGGGGGGGGGGGGGGFGGGGGGGGGGGGGGGGGGGGGGGGGGGGGGGGGGGGFGGGGGGGGGGGGGFGGGG>EGGGGGGGGGGGGGGGGGGGGGGFGGGFFCGGGGGGGGDGGGGGGGFFGGGGC@AFFGGGGEF1<DF>@AFDGGGFFGFFBFFFGFFFFFFDD
@M02352:288:000000000-CKWC8:1:1101:23914:5366 1:N:0:TACGCTGC+TCTCTCCG
TACGGAGGGGGTTAGCGTTGTTCGGAATTACTGGGCGTAAAGCGCACGTAGGCGGATCAGAAAGTAAGGGGTGAAATCCCAGGGCTCAACCCTGGAACTGCCTCTTAAACTCCTGGTCTTGAGTTCGAGAGAGGTGAGTGGAATTCCGAGTGTAGAGGTGAAATTCGTAGATATTCGGAGGAACACCAGTGGCGAAGGCGGCTCACTGGCTCGATACTGACGCTGAGGTGCGAAAGTGTGGGGAGCAAACAGGATTAGATACCCTGGTAGTCCACACCGTAA
+
GGGGGFGGGGGFGGGGGGGGGGGGGGGGGGGGGGGGGGGGGGGGGGGGGGGGGGGGGGGGGGGGGGGGGGGGGGGGGGFGGGGGGGGGGGGGGGGGGGGGGGGGGGGGGGGGGGGGFGGGGGGGGGGGGGGGGGGGGGGGGGGG7FGGGGGGGGGGGGGGGGGGGGGGGGGGGGGGGGGGGGGGGGGGGGGGGGGGGGGGGGGGGGGGGGFGGCFGGCGGGGGGGGGGGGGGGGGFGGFGGGFF>FGGGGFFF:FGFFA?FGGGFFGFFF<AFGF?::D3CD
@M02352:288:000000000-CKWC8:1:1101:11160:5366 1:N:0:TACGCTGC+TCTCTCCG
TACGGAGGGTCCGAGCGTTAATCGGAATTACTGGGCGTAAAGCGCACGCAGGCGGTTTGTTAAGCTAGATGTGAAAGCCCTGGGCTCAACCTGGGAATTGCATTTAGAACTGGCAGGCTAGAGTTTTGGAGAGGGGAGTGGAATTCCAGGTGTAGCGGTGAAATGCGTAGATATCTGGAGGAACATCAGTGGCGAAGGCGACTCCCTGGTCAGTAACTGACGCTCATGTGCGAAAGTGTGGGTAGCGAACAGGATTAGATACCCTGGTAGTCCACACCGTAA
+
GGGGGGGGD@CFFDGGGGG7<FGGGGGGFGGGGGGGGGGGGGGGGBFGEGGGGGGGGGGGGGGG9<FCGGGGGGGGGFGF@AFGFGGGGGGGFBFFG<FFGGDDFFF<FFGGFFGGGGGGGGGGCCDFEGGFEGGCFGCFGGGGGG;<FGGGGGGGGGGGGGDGGGGGGGGGGGG9CCFFGGGGGFF@FGGGGGGGEGGGG8E>EFGG=CFF>FGGGGFFGGGC8DCF0<DGGGGECC>FGGEABFGGGGFFFFGGFFFFGFGG?5<FFFFFFDF??()2>C
@M02352:288:000000000-CKWC8:1:1101:27144:5401 1:N:0:TACGCTGC+TCTCTCCG
TACGGAGGGTGCGAGCGTTAATCGGAATTACTGGGCGTAAAGCGTACGCAGGCGGTTTGTTAAGCGAGATGTGAAAGCCCCGGGCTCAACCTGGGAACTGCATTTCGAACTGGCAAACTTGAGTGCGATAGAGGGTGGTAGAATTTCAGGTGTAGCGGTGAAATGCGTAGAGATCTGAAGGAATACCGATGGCGAAGGCAGCCACCTGGGTCAACACTGACGCTCATGTACGAAAGCGTGGGGAGCAAACGGGATTAGATACCCTGGTAGTCCACGCCGTAA
+
GFGGGEGGDF:CCFGGGEG@,,CDGFEGGGFGGGGFGGGGGGGGFEFG+BFEGGGB@BBEFFGG,>BFCFEFGGGG<FGE:FGGGEFGGGGG<>FFGGGGGGGCFFDC>FGG8C<A:CG,=BCFF9FC7FFFGGGEFG<CEGGGG@FFGGGGGGGGGGGG7FGGGGEGEGGCGGFG@BGFFGE??EFGCEGGGGGGGGGGDG88*;EGGCC?*<CFGGGGGG5=:7CFFCFGGFDF:5CEGGF?BEGGCF3>??GGBFBFGGCG=:F:A?AAFGF:>FFFGG
@M02352:288:000000000-CKWC8:1:1101:20748:5429 1:N:0:TACGCTGC+TCTCTCCG
TACGGAGGGTCCGAGCGTTATCCGGAATCATTGGGTTTAAAGGGTCCGCAGGCGGTCGATTAAGTCAGAGGTGAAATCCCATAGCTCAACTATGGAACTGCCTTTGATACTGGTTGACTTGAGTCATATGGAAGTAGATAGAATGTGTAGTGTAGCGGTGAAATGCATAGATATTACACAGAATACCGATTGCGAAGGCAGTCTACTACGTATGTACTGACGCTCATGGACGAAAGCGTGGGGAGCGAACAGGATTAGATACCCTGGTAGTCCACGCCGTAA
+
GGGGGGGGGGGGGGGGGGGGGGGGGEGGGGGGGGGFGDDFGGGGGGGGGGGGGGGGGGGGGGGGGGGGGGGGGGGGGGGGGGGGGFGGGGGGGGGGGGGGGGGGGGGGGGGGGGGGGGGGGGGGGGGGGGGGGGGGGGCFGGGGGGGGGGGGGGGGGGGGGGGGGGGGGFGFGGGGGGGGGGGGGGGGGGGGGGGGGGGGGGGGGGGGGGGGGGGGGGGGGGGGGGGGGGGGGGGFFGGGGGFFFFGGGGEFB?<FFFFFGGCGFFGFFFAD@GFFFFFFGG
@M02352:288:000000000-CKWC8:1:1101:11437:5448 1:N:0:TACGCTTC+TCTCTCCG
TACGGAGGGTCCGAGCGTTGTCCGGAATTACTGGGTGTAAAGGGTCCGCAGGCGGGCGATTAAGTCAGAGGTGAAATCCCATAGCTCAACTATGGAACTGCCTTTGATACTGGTTGACTTGAGTCATATAGAAGTAGATAGAATGCCGAGTGTAGCGGTGAAATGCATAGATATTACACAGAATACCGATTGCGAAGGCAGTCTACTGGGTATGAACTGACGCTCAGGGACGAAAGCGTGGGGAGCGAACAGGATTAGATACCCTGGTAGTCCACGCCGTAA
+
GGGG-CFGC,,C+CFGGGG7FFGGGGGG8F,EFGGG@FGGGGGG<,CFGGGGGGG+4+44+BFGGGGGB5DFGGGG,F=5:5,BDFCGGGG8,,83EFGGG8,@FGG,@FGGGGG:,@FGGGGG,D,,@,@F;FG9D,3,@FGG9,,*>FGGGGGGGGGGGGGGGG,?FGGGGGG++++2;FG,FGGG:F*BFGGGGGG*A0A9CGG++;9<E++:CGGGGGGG*>*;*:CDGGGE*CDGGGFFFDCGGGFF?FGGF?<FGGGGFFGFFFFBFFF:>:D9DD
@M02352:288:000000000-CKWC8:1:1101:24448:5448 1:N:0:TACGCTGC+TCTCTCCG
TACGGAGGGGGTTAGCGTTGTTCGGAATTACTGGGCGTAAAGCGTACGTAGGCGGATTGGAAAGTTGGGGGTGAAATCCCAGGGCTCAACCCTGGAACTGCCTCCAAAACTATCAGTCTAGAGTTCGAGAGAGGTGAGTGGAATTCCAAGCGTAGAGGTGAAATTCGTAGATATTTGGAGGAACACCAGTGGCGAAGGCGGCTCACTGGCTCGATACTGACGCTGAGGTACGAAAGTGTGGGGAGCAAACAGGATTAGATACCCTGGTAGTCCACGCCGTAA
+
GGGGGGGGGGGGGGGGGGGGCGGGGGGGGGGGGGGGGGGGGGGGGGGGGGGGGGGGGGGGGGGGFGGGDGGGGGGGGGGGGGGGGGGGGGGGGGGGGGGGGGGGGGGGGGGGGGGGGGGGGGGGGGGFFGGGGGGGFFGGGGGGGGGGGGGGFGGGGGGGGGGGGGGGGGGGGGGGGGGGGGGGGGGGGGFEEGGGGGGGGGGDGGGGGGGGEGGGGGCGGGGGGGGGGGGGGGGFGGCGGGF?F@GFGGFFFFFD>FBFGFF4?FFFBFFFFGFFFFFFGD
@M02352:288:000000000-CKWC8:1:1101:8461:5453 1:N:0:TACGCTGC+TCTCTCCG
TACGGAGGGGGTTAGCGTTGTTCGGAATTACTGGGCGTAAAGCGTACGTAGGCGGATTGGAAAGTTGGGGGTGAAATCCCAGGGCTCAACCCTGGAACTGCCTCCAAAACTATCAGTCTAGAGTTCGAGAGAGGTGAGTGGAATTCCAAGTGTAGAGGTGAAATTCGTAGATATTTGGAGGAACACCAGTGGCGAAGGCGGCTTACTGGCTCGATACTGACGCTGAGGTGCGAAAGTGTGGGGAGCAAACAGGATTAGATACCCTGGTAGTCCACACCGTAA
+
GGGGGGGGGGGFEGGGGGGGGFGGGGGGGGGGGGGGGGGGGGGGGGGGGGGGGGGGEFGGGGGFGFGGGGGGGGGGGGGGGGGGGGGGGGGGGGGGGGGGGGGGGFFGGGGGGGFGGGGGGGGGGGGGGGGGGGGGFGGGGGGGGGGGGGGGGGGGGFFGGGGGGGGGGGGGGGGGGGGGGGGGGGGGGGGGGGGGGGGGGGGGGGGGGGGGGGGGGGGGGGGGGGGGGGGGGGGFGGGGGGFFFFGGFGFFFFGF<?BFFGCGFFGFFFBFFGFFFFFFGG
@M02352:288:000000000-CKWC8:1:1101:23601:5457 1:N:0:TACGCTGC+TCTCTCCG
TACGGAGGGGGTTAGCGTTGTTCGGAATTACTGGGCGTAAAGCGCACGTAGGCGGATCAGAAAGTATAGGGTGAAATCCCAGGGCTCAACCCTGGAACTGCCTTATAAACTCCTGGTCTTGAGTTCGAGAGAGGTGAGTGGAATTCCGAGTGTAGAGGTGAAATTCGTAGATATTCGGAGGAACACCAGTGGCGAAGGCGGCTCACTGGCTCGATACTGACGCTGAGGTGCGAAAGTGTGGGGAGCAAACAGGATTAGATACCCTGGTAGTCCACACCGTAA
+
GGGGGDGGGGGCGGGGGGGGGGGGGGGGGGGGGGGGGGGGGGGGGDGGGGGGGGGGEGGGFFGGGGGGGGGGGGGGGA?FFFGGGGGGGFGGGGGGGGGGGGGGGGGFGGGGGGGGGGGGGGGGGGGGGGGGGGGGGGGGGGGGGGGGGGGGGGGGGGGGGGGGGGGGGGGGGGGGGGGGGGGGGGGGGGGGGGGGGGGGGG=5FGGGGGFGGGFGGGGGGGGGGGGG?FGGGGD>CGGGGGFFFFGGGGFFFFGGFFBFGGGGFFGFFFAAFGFBB:B<GG
@M02352:288:000000000-CKWC8:1:1101:24114:5509 1:N:0:TACGCTGC+TCTCTCCG
TACGGAGGGTCCGAGCGTTATCCGGAATCATTGGGTTTAAAGGGTCCGCAGGCGGACGATTAAGTCAGAGGTGAAATCCCATAGCTCAACTATGGAACTGCCTTTGATACTGGTTGACTTGAGTCATATGGAAGTAGATAGAATGTGTAGTGTAGCGGTGAAATGCATAGATATTACACAGAATACCGATTGCGAAGGCAGTCTACTACGTATGTACTGACGCTCATGGACGAAAGCGTGGGGATCAAACAGGATTAGATACCCTGGTAGTCCACACCGTAA
+
GGGGGGEG:FGGGGGGGGGGGGGGGGGFGGGGGGGEGDGGGFFG@CFEC:EECFG+@:=FGGGGGGGFEEEGGGFFE<,5B?=FGGGGDFE@F,<FFEFGG8DGGGGGFGGGC3BCAEGGCGCC<9@,@<EF@BFCEFCAFFGGG;EGCGGGGGGGCGGDGFEGGGGGGGGFGGGFGG9CGGFGDGGGGGGGGGGGEEFGGGF@FFFFF*;?;2B99F?FG>E8EDFG6+77EEGFCCDDGG@:(7*9CDFF??C:3*6@9CFF4>*04@2:**138(),19
@M02352:288:000000000-CKWC8:1:1101:24127:5519 1:N:0:TACGCTGC+TCTCTCCG
TACGGAGGGTCCGAGCGTTATCCGGAATCATTGGGTTTAAAGGGTCCGCAGGCGGTCGATTAAGTCAGAGGTGAAATCCCATAGCTCAACTATGGAACTGCCTTTGATACTGGTTGACTTGAGTCATATGGAAGTAGATAGAATGTGTAGTGTAGCGGTGAAATGCATAGATATTACACAGAATACCGATTGCGAAGGCAGTCTACTACGTATGTACTGACGCTCATGGACGAAAGCGTGGGGAGCGAACAGGATTAGATACCCTGGTAGTCCACGCCGTAA
+
GGGGGGGGGGGGGGGGGGGGGGGGGGGGGGGGGGGGGGGGGGGGGGGGGGGGGGGEGGGGGGGGGGGGGGGGGGGGGGGGGGGGGFGGGGGGGGGGGGGGGGGGGGGGGGGGGGGGGGGGGGGGGGGGGGGGGGGGGGGGGGGFGGGGGGGGGGGGGGGGGGGGGGGGGGGGGGGGGGGGGGGGGGGDGGGFGGGGGGGGGGGGGGGGGGGGGGGGGGFGGGGGGGGGGGGGGGGEGGGGGGFFFFGGGGFFFFGGFFF=FGGGFFGFFFADFGFFBFE6DG
@M02352:288:000000000-CKWC8:1:1101:6375:5529 1:N:0:TACGCTGC+TCTCTCCG
TACGGAGGGTGCAAGCGTTATCCGGAATCATTGGGTTTAAAGGGTCCGTAGGCGGACTAATAAGTCAGAGGTGAAATCCCGCAGCTCAACTGTGGAACTGCCTTTGAAACTGTTAGTCTTGAGTTATTGTGAAGTGGTTAGAATATGTAGTGTAGCGGTGAAATGCTTAGAGATTACATGGAATACCGATTGCGAAGGCAGATCACTAACAATATACTGACGCTGATGGACGAAAGCGTGGGGAGCGAACAGGATTAGATACCCTGGTAGTCCACGCCGTAA
+
GGGGGGGGGGGGGGGGGGGGGGGGGGGGGGGGGGGGGGGGGGGGGGGGFGGGGGGGGGGFGGGGGGGGGGGGGGGGGGGGGGGGGGGFGGGGGGGGGGGGGGGGGGGGGGGGGGGGGGGGGGGGGGGGGGGGGGGGGGGGGGGGGGGGGGGGGGGGGGGGGGGGGGGGGGGGGGGGGGGGGGGFGGGGGGGGGGGGGGGGGGGGGGGGFGGGGGGGGGGGGGGGGGGGGGGGGGGFFCCGGGFFFBGGGGFFBBGGFFFFGGFF=>GFFFFFFGFFFBE9DD
@M02352:288:000000000-CKWC8:1:1101:14659:5549 1:N:0:TACGCTCC+TCTCACCG
TACGGAGGGTCCGAGCGTTATCCGGAATCACTGGGTTTAAAGGGTGCGCAGGCGGTCTATTAAGTCAGAGGTGAAATCCCATAGCTCAACTATGGAACGGCCTTTGATACTGGTTGACTTGAGTCATATGGAAGTAGATAGAATGTGTAGTGTAGCGGTGAAATGCATAGATATTACACGGAATACCGATTGCGAAGGCAGTCTCCTACGTCTGTACTGACGCTCAGGTACGAAAGCGTGGGGAGCGAACAGGATTAGATACCCTGGTAGTCCACGCCGTAA
+
GGGGGGGGG@6CFGGGGGGG,6CFGGGG,F,CFGG6,BFGGGEGF,BF7CGGGGG48+5<CFGGGGDFG9FGGGGGCGGG,<4BFG?FGG?,,CFFF<+BF+@F<FGGGGGGDB5+,CF,EBGGA9C3E,@F9F@F<,@,EE>F9F<@,@FFGGGGGGGGGGGGGG,DFGGGGGG92?2*>CGC:FG**C*=FGGGEGG6*5+?,?C+9:2*2*?BFGGGGGGGCG*0+02CGGGFGGGGGGF:>FCDDDDF?FGG>FA4<FGGFFFFDF>AFGFF6?BFGG
@M02352:288:000000000-CKWC8:1:1101:25247:5555 1:N:0:TACGCTGC+TCTCTCCG
TACGGAGGGTGCGAGCGTTAATCGGAATTACTGGGCGTAAAGCGCATGCAGGTGGTTCATTAAGTCAGATGTGAAAGCCCGGGGCTCAACCTGGGAATTGCATTTAGAACTGGCAGGCTAGAGTTTTGGAGAGGGGAGTGGAATTCCAGGTGTAGCGGTGAAATGCGTAGATATCTGGAGGAACGTCAGTGGCGAAGGCGACTCCCTGGTCAGCAACTGACGCTCATGTGCGAAAGTGTGGGTAGCGAACAGGATTAGATACCCTGGTAGTCCACACCGTAA
+
GGGGGEGGGFGGGGGGGGGGGGGGGGGGGGGGGGGGGGGGGGGGGGGGGGGGFFEFGGGGGGFGGGGGGGGGGGGGGGGGGGGGGDGFGGGGGGGGGGGGGGGGGGGGGGGGFGGGGGGGGGGGGGGGEGGGGGGGGGEGGGGGGGGGGGGGGGGGGGFGGGGGGGGGCEEDG9?FGGGGGGGFG@FGGGGGGGEGGGGGGGGGFGGGCFFGGFCC=FGGGGGEGD7EFGGDE5<@*<:FGG@9:FCDDDFFFFFF<FFBFGGGFFFFFFAFFFFF1?B,97
@M02352:288:000000000-CKWC8:1:1101:20680:5570 1:N:0:TACGCTGC+TCTCTCCG
TACGGAGGATCCAAGCGTTATCCGGAATCATTGGGTTTAAAGGGTCCGTAGGTGGATAATTAAGTCAGAGGTGAAATCCTGCAGCTCAACTGTAGAATTGCCTTTGATACTGGTTGTCTTGAGTTATTATGAAGTAGTTAGAATATGTAGTGTAGCGGTGAAATGCATAGATATTACATAGAATACCAATTGCGAAGGCAGATTACTAATAATATACTGACACTGATGGACGAAAGCGTGGGGAGCGAACAGGATTAGATACCCTGGTAGTCCACGCCGTAA
+
GGGGGGGGGGGGGGGGGGGGGGGGGGGGGGGGGGGFFGGGGGGGGGGGFGGGFGGGGGGGGGGGGFGGGGGGGGGGGGGGGGGGGGGGGGGGGGGGGGGGGGGGGGGGGGGGGGGGGGGGGGGGGGGGGGGGGGGGGFGGGGGGGGGGGGGGGGGGGGGGGGGGGGGGGGGGGGGGGGGGGGGGGGGGGGGGGGGGGGGGGGGGGGGGGGGGGGGGGGGGGGGGGGGGGGGGGGGFFGCGGGFFFFGGGGFFFFGGFFFFGGGGFFGFFFFBFFFF>FF>GD
@M02352:288:000000000-CKWC8:1:1101:6375:5571 1:N:0:TACGCTGC+TCTCTCCG
TACGGAGGGGGTTAGCGTTGTTCGGAATTACTGGGCGTAAAGCGCACGTAGGCGGATCAGAAAGTATAGGGTGAAATCCCAGGGCTCAACCCTGGAACTGCCTTGTAAACTCCTGGTCTTGAGTTCGAGAGAGGTGAGTGGAATTCCGAGTGTAGAGGTGAAATTCGTAGATATTTGGAGGAACACCAGTGGCGAAGGCGGCTCACTGGCTCGATACTGACGCTGAGGTACGAAAGTGTGGGGAGCAAACAGGATTAGATACCCTGGTAGTCCACACCGTAA
+
GFGFGCFFGGEFGCGGGEGGGEFGGGEGGGFGGGGGGGGEDGGGGGGGGGGGGGGGEGGGCDGGGAFGGGGGGGGGGFGGGGGGGFGGG@FGGGGGGGGGGGGGGGGFFGGGGGFGGGGGGGGGGGGGDGGFGGGGFGGGGFFCFGGGGEFGGFGGGGGGGGGGFGGGGGGFGGGGGGGGGEGGFGGGGGFGGGGGGGGGGGGGGGGGGGGGGGGGGGGGGCEGEGGGF?FDDFDEGGGFCEFF;DGG?DFF?B:F?4<BFFEGFFGF9=BFFGFFB?EFGD
@M02352:288:000000000-CKWC8:1:1101:18625:5573 1:N:0:TACGCTGC+TCTCTCCG
TACGGAGGGGGTTAGCGTTGTTCGGAATTACTGGGCGTAAAGCGCACGTAGGCGGATCAGAAAGTATAGGGTGAAATCCCAGGGCTCAACCCTGGAACTGCCTTGTAAACTCCTGGTCTTGAGTTCGAGAGAGGTGAGTGGAATTCCGAGTGTAGAGGTGAAATTCGTAGATATTCGGAGGAACACCAGTGGCGAAGGCGGCTCACTGGCTCGATACTGACGCTGAGGTGCGAAAGTGTGGGGAGCAAACAGGATTAGATACCCTGGTAGTCCACACCGTAA
+
GGGFG@CEGGGGGGGGGGGGGFGEGDEGGGGGGGGGGGGGFGGGGGGGGGGGGGGG@EGGGFGGGFGGGGGGGGGGGGGGGGGGGFGGGGGGGGGGGGGGGGGGGGGGGGGGGGGGGGGFGFGGGFGGGGGGGGFGGGGGGGFGGGGGGGGGGGGFFGGGGGGGGGGGGGGGFGGGGGCGGGGGGGGGGGGGGGGGGGGGGGEGGGGGGGGGGGGGGGFGGGG58DFGGGGGDCC@FGCFGGFFFFGG6CF:38FGFFF??FCCFF:66@AFFGFFFFFFGD
@M02352:288:000000000-CKWC8:1:1101:15392:5611 1:N:0:TACGCTGC+TCTCTCCG
TACGGAGGGGGTTAGCGTTGTTCGGAATTACTGGGCGTAAAGCGCACGTAGGCGGATCAGAAAGTATAGGGTGAAATCCCAGGGCTCAACCCTGGAACTGCCTTATAAACTCCTGGTCTTGAGTTCGAGAGAGGTGAGTGGAATTCCGAGTGTAGAGGTGAAATTCGTAGATATTCGGAGGAACACCAGTGGCGAAGGCGGCTCACTGGCTCGATACTGACGCTGAGGTGCGAAAGTGTGGGGAGCAAACAGGATTAGATACCCTGGTAGTCCACACCGTAA
+
GGGGGGGGGGGGGGGGGGGGGGGGGGGGGGGGGGGGGGGGGGGGGGGGGGGGGGGGGGGGGGGGGGGGGGGGGGGGGGGGGGGGGGGGGGGGGGGGGGGGGGGGGGGGGGGGGGGGGGGGGGGGGGGGGGGGGGGGGGGGGGGGGGGGGGGGGGGGGGGGGGGGGGGGGGGGGGGGGGGGGGGGGGGGGGGGGGGGGGGGGGGGGGGGGGGGGGGGGGGGGEGEGGGGGGGGGGGBDGGFGGFFFFGGGGF@FFDGDFFFGFGGFFGFFF<AFGFFFFFBGG
@M02352:288:000000000-CKWC8:1:1101:5128:5611 1:N:0:TACGCTGA+TCTCTCCG
TACGGAGGGTCCGAGCGTTATCCGGAATCATTGGGTTTAAAGGGTCCGCAGGCGGTCGATTAAGTCAGAGGTGAAATCCCATAGCTCAACTATGGAACTGCCTTTGATACTGGTTGACTTGAGTCATATGGAAGTAGATAGAATGTGTAGTGTAGCGGTGAAATGCATAGATATTACACAGAATACCGATTGCGAAGGCAGTCTACTACGTATGTACTGACGCTCATGGACGAAAGCGTGGGGAGCGAACAGGATTAGATACCCTGGTAGTCCACGCCGTAA
+
GFGGGFCFGGGGGGGGGGGGGGGGGGGGGGGGGGGGGGGGFGGGGGGGGGGGGGGGGGGGGGGGGGGGGGGEFGGFFFGGEF,8FBFEGGFAFFFEBFFFGGGDDFCEFGE9EGGE8FDFGGGFFGGFGGGGGGFGGFGGGGGCGEFGFGFGGAFGBFGCGFGGGGGGGFGGGGGFGGGGGGGGGGGGGGGGFEE58EGGGGGGGGFGGGGF?FFFGGGFGGG8EDF@FFFDGGG@GEGGCGEFFFGG5CDF?:4C>FAFCGGG4>GFB?3:FGFFFFFFCD
@M02352:288:000000000-CKWC8:1:1101:18099:5624 1:N:0:TACGCTGC+TCTCTCCG
TACGGAGGGTCCGAGCGTTAATCGGAATTACTGGGCGTAAAGCGCACGCAGGCGGTTTGTTAAGCTAGATGTGAAAGCCCTGGGCTCAACCTGGGAATTGCATTTAGAACTGGCAGGCTAGAGTTTTGGAGAGGGGAGTGGAATTCCAGGTGTAGCGGTGAAATGCGTAGATATCTGGAGGAACATCAGTGGCGAAGGCGACTCCCTGGTCAGTAACTGACGCTCATGTGCGAAAGTGTGGGTAGCGAACAGGATTAGATACCCTGGTAGTCCACACCGTAA
+
GGGGGGGGGGGGGGGGGGGGFGGGGGGGGGGGGGGGGGGGGGGGGGGGGGGGGGGFGGGGGGGGGGGGGGGGGGGGGGGGGGGGGGGGGGGGGGGGGGGGGGGGGGGGGGGGGGGGGGGGGGGGGGGFGGGGGGGGGGGGGGGGGGGGGGGGGFFGGGGGGGGGGGGGGGGGGGGGGGGGGGGGGGGGGGGGGGGGGGGGGGGGFGGGGGGGFGGGGGGGGGGGGGGGF7FGGEGBGGGGGGFFFFGGGGFFFFGF?FFFGGGGFFGFBFFFFGF?:?FFGC
@M02352:288:000000000-CKWC8:1:1101:21669:5626 1:N:0:TACGCTGC+TCTCTCCG
TACGGAGGGTGCGAGCGTTAATCGGAATTACTGGGCGTAAAGCGTACGCAGGCGGTTTGTTAAGCGAGATGTGAAAGCCCCGGGCTCAACCTGGGAACTGCATTTCGAACTGGCAAACTAGAGTGTGATAGAGGGTGGTAGAATTTCAGGTGTAGCGGTGAAATGCGTAGAGATCTGAAGGAATACCGATGGCGAAGGCAGCCACCTGGGTCAACACTGACGCTCATGTACGAAAGCGTGGGGAGCAAACGGGATTAGATACCCTGGTAGTCCACGCCGTAA
+
GGGGGGGGGGGGGGGGGGGGGGGGGGGGGGGGGGGGGGGGGGGGGGGGGGGGGGGGGGGGGGGGGGGGGGGGGGGGGGGGGGGGGFGGGGGGGGGGGGGGGGGGGGGGGGGGGGGGGGGGGGGGGGGGGGGGGGGGGGGGGGGGGGGGGGGGGGGGGGGGGGGGGGGGGGGGGGGGGGGGGGGGGGGGGGGGGGGGGGGGGGGGGGGGGGGGGGGGGGGGGGGEGGGGGGGGGGDDGGGGGGF?FFGGGGFFFFGGB@9FFGGGFFGFDFADFGFFFFFFDC
@M02352:288:000000000-CKWC8:1:1101:25026:5643 1:N:0:TACGCTGC+TCTCTTCG
TACGGAGGGTCCGAGCGTTATCCGGAATCATTGGGTTTAAAGGGTCCGCAGGCGGTCGATTAAGTCAGAGGTGAAATCCCATAGCTCAACTATGGAACTGCCTTTGATACTGGTTGACTTGAGTCATATGGAAGTAGATAGAATGTGTAGTGTAGCGGTGAAATGCATAGATATTACACAGAATACCGATTGCGAAGGCAGTCTACTACGTATGTACTGACGCTCATGGACGAAAGCGTGGGGAGCGAACAGGATTAGATACCCTGGTAGTCCACGCCGTAA
+
GGGGGGGGGGGGGGGGGGGGGGGGGGGGGGGGGGGGGGGGGGGGGGGGGGGGGGGGGGGGGGGGGGGGGGGGGGGGGGGGGGGGGFGGGGGGGGGGGGGGGGGGGGGGGGGGGGGGGGGGGGGGGGGGGGGGGGGGFGGGGGGGGGGGGGGGGGGGGGGGGGGGGGGGGGGGGGGGGGGGGGGGGFGGGGGGGGGGGGGGGGGGGGGGGGGGGGGGGGGGGGGGGGGGGGGGGGGFFGGGGGF?6DGGGGFFF?FGFFFFGGGGFFGFFF<AFFFBF4>>GG
@M02352:288:000000000-CKWC8:1:1101:23731:5661 1:N:0:TACGCTGC+TCTCTCCG
TACGGAGGGTCCGAGCGTTAATCGGAATTACTGGGCGTAAAGCGCACGCAGGCGGTTTGTTAAGCTAGATGTGAAAGCCCTGGGCTCAACCTGGGAATTGCATTTAGAACTGGCAGGCTAGAGTTTTGGAGAGGGGAGTGGAATTCCAGGTGTAGCGGTGAAATGCGTAGATATCTGGAGGAACATCAGTGGCGAAGGCGACTCCCTGGTCAGTAACTGACGCTCATGTGCGAAAGTGTGGGTAGCGAACAGGATTAGATACCCTGGTAGTCCACACCGTAA
+
GGGGGGGGGFEFGGGGGGGG@FGGGGGGFGGGGGGGGGGGGGGGGDGGDGGGGGGGGGGGFGGGFGGFDGGGGGGGGGGGFFGGFGGGGGGFGGGGGGFGGGCFGGF,EFGGCDFGGGGGGGGFFFF<CGGGGGGGGG7FGGGGGG93FFGGGGGGGGGGGGGGGGCCEGGGGGGFFFGGGGGGGGFGGGGGGGGGG5EGGEGDFGGGFFFC6CFGGGGGGGGGEGGGGDGGGGGFCFCGGGEFBF<DGGEFF?GG??A@?FGGFFGF9?<AFD@:??FFGG
@M02352:288:000000000-CKWC8:1:1101:23619:5677 1:N:0:TACGCTGC+TCTCTCCG
TACGGAGGGTCCGAGCGTTATCCGGAATCATTGGGTTTAAAGGGTCCGCAGGCGGTCGATTAAGTCAGAGGTGAAATCCCATAGCTCAACTATGGAACTGCCTTTGATACTGGTTGACTTGAGTCATATGGAAGTAGATAGAATGTGTAGTGTAGCGGTGAAATGCATAGATATTACACAGAATACCGATTGCGAAGGCAGTCTACTACGTATGTACTGACGCTCATGGACGAAAGCGTGGGGAGCGAACAGGATTAGATACCCTGGTAGTCCACGCCGTAA
+
GGGGGEGGGGGGGGGGGGGGGGGGGGGGGGGGGGGGGGFGGGGGGGGGGGGGGGGGGGGGGGGGGGGGGGGGGGGGGGGGGFFGGGGFGGGGGGGGGGGGGGGGGGGGGGGGGGGGGGGFGGGGGGFGGGGGGGGGGGGGGGGGGGGGGGGGGGGGGGGGGGGGGFGFFGGFGGGGGGGGGGGGGGGGGGGGGGGGGGGGGGGGGGGFGGGGGGGGGGGGGGGCEDGGGGGGGGGFGGGGGGFFFFGGGGEF:<FFFFFFGGGG@FGFFFBFFGFFFFFFGG
@M02352:288:000000000-CKWC8:1:1101:21636:5726 1:N:0:TACGCTGC+TCTCTCCG
TACGGAGGGTGCGAGCGTTAATCGGAATTACTGGGCGTAAAGCGCATGCAGGTGGTTCATTAAGTCAGATGTGAAAGCCCGGGGCTCAACCTCGGAACTGCATTTGAAACTGGTGAACTAGAGTGCTGTAGAGGGGGGTAGAATTTCAGGTGTAGCGGTGAAATGCGTAGAGATCTGAAGGAATACCAGTGGCGAAGGCGGCCCCCTGGACAGACACTGACACTCAGATGCGAAAGCGTGGGGAGCAAACAGGATTAGATACCCTGGTAGTCCACGCCGTAA
+
GGGGGGGGGGGGGGGGGGGGGGGGGGGGGGGGGGGGGEGGGGGGGGGGGGGGGGGEGGGGGGGGGGGGGGGGGGGGGGGGGGGGGGGGGGGGGGGGGGGGGGGGGGGGGGGGGGGGGGGGGGGGGGGGGGGGGGGGGGGGGGGGGGGGGGGGGGGGGGGGGGGGGGGGGGGGGGGGGGGGGGFCFGGGGGGGGGGGGGGGGGGGGGGGGGGGGGGGGGGGGGGEGGGFGGGGGGGFGGGGEGFFFEGGGGFFFFGG?FDFGGGGFFGFFFFFFGFFFFF>GD
@M02352:288:000000000-CKWC8:1:1101:18684:5745 1:N:0:TACGCTGC+TCTCTCCG
TACGGAGGGTGCGAGCGTTAATCGGAATTACTGGGCGTAAAGCGCATGCAGGTGGTTCATTAAGTCAGATGTGAAAGCCCGGGGCTCAACCTCGGAACTGCATTTGAAACTGGTGAACTAGAGTGCTGTAGAGGGGGGTAGAATTTCAGGTGTAGCGGTGAAATGCGTAGAGATCTGAAGGAATACCAGTGGCGAAGGCGGCCCCCTGGACAGACACTGACACTCAGATGCGAAAGCGTGGGGAGCAAACAGGATTAGATACCCTGGTAGTCCACGCCGTAA
+
GGGGGGGGGGGGGGGGGGGGGFGGGGGGFGGGGGGGGGGGGGGGGGEGGGGGDGGCFGGGGGGGGGGGGGGGGGGGGGGGGGGGGGGGGGGGGGGGGGGGGGGGGGGGGGGGGGGGGGGGGGGGGFGGGGGFFGGGGGGGGGGGGGGFGGGGGGGGGGGGGGGGGGGGGGGGGGGDFF@FGFGGGGGGGGGGGGGGGGGGGGGCGGGGGGCGGGGCEGGGG@F8FGGGGGGGGGGFGGGGGGF(4>3<FGFFFBFGFFA@GFGFFFGFFFFFFGFBFFFBDD
@M02352:288:000000000-CKWC8:1:1101:16685:5754 1:N:0:TACGCTGC+TCTCTCCG
TACGGAGGGTCCGAGCGTTATCCGGAATCATTGGGCTTAAAGGGTCCGCAGGCGGTCGATTAAGTCAGAGGTGAAATCCCATAGCTCAACTATGGAACTGCCTTTGATACTGGTTGACTTGAGTCATATGGAAGTAGATAGAATGTGTAGTGTAGCGGTGAAATGCATAGATATTACACAGAATACCGATTGCGAAGGCAGTCTACTACGTATGTACTGACGCTCATGGACGAAAGCGTGGGGAGCGAACAGGATTAGATACCCTGGTAGTCCACGCCGTAA
+
GGGG@FGGDF@FCEGGGGGCFGGGGEBF<FGGGGG,6CFFGG<F==,@FGGGGGGGE7F=FGGGGGFGGGGGGGGGCGG8=9<EFFGGGGF<,<FFG@FGGFG,CFF<FGGGGGFCFGGGGGGGF9@@,@FF@E<FDDFFFGGCFF@=;FGGGGGGGGGGGGGGGGDGGGGGGGGFCFFFGGGCFGGGGGFGGGGGGGGFGFG9,?F9CC0<9?FGGGGGGGGGED9F??CGGGGFG=GGGGBBFFGGDCEF?FGGFFFFGGGGFFGFFFFFFG6<BFFFGG
@M02352:288:000000000-CKWC8:1:1101:8655:5808 1:N:0:TACGCTGC+TCTCTCCG
TACGGAGGGTCCGAGCGTTATCCGGAATCATTGGGTTTAAAGGGTCCGCAGGCGGTCGATTAAGTCAGAGGTGAAATCCCATAGCTCAACTATGGAACTGCCTTTGATACTGGTTGACTTGAGTCATATGGAAGTAGATAGAATGTGTAGTGTAGCGGTGAAATGCATAGATATTACACAGAATACCGATTGCGAAGGCAGTCTACTACGTATGTACTGACGCTCATGGACGAAAGCGTGGGGAGCGAACAGGATTAGATACCCTGGTAGTCCACGCCGTAA
+
GGGGGGGGGFGGGDGGGGGGGGGGGGGGGGGGGGGFGCEEFGGGGGGGGGGGGGGGGGGGGGGGGGGGGGGGGGGGGGGGGFFFGEGGGGGGGGGGGGGGGGGFFGGGGGGGGGGGGGGGGGGGGGGGGGGGGGGGGGGGGGGGGGGGGGGGGGGGGGGGGGGGGGGGGGGGGGGGEFFFGFGCFFGGGGGGGGGGGGGGGGGGGGGGGGGGGGGGGGGGDGDEGGGGGGGGGEGFGGGGGGFFFFGGGGE?<?<DFFFFGGFGFFGFFFDF4CFB9:EFGG
@M02352:288:000000000-CKWC8:1:1101:14233:5823 1:N:0:TACGCTGC+TCTCTCCG
TACGGAGGGGGTTAGCGTTGTTCGGAATTACTGGGCGTAAAGCGCACGTAGGCGGATCAGAAAGTATAGGGTGAAATCCCAGGGCTCAACCCTGGAACTGCCTTATAAACTCCTGGTCTTGAGTTCGAGAGAGGTGAGTGGAATTCCGAGTGTAGAGGTGAAATTCGTAGATATTCGGAGGAACACCAGTGGCGAAGGCGGCTCACTGGCTCGATACTGACGCTGAGGTGCGAAAGTGTGGGGAGCAAACAGGATTAGATACCCTGGTAGTCCACACCGTAA
+
GGGGGGGGGGGGGGGGGGDGGGGGGGGGGGGGGGGGGGGGGGGGGGGGGGGGGGGGGGGGGGGGGGGGGGGGGGGGGGGGGGGGGGGGGGGGGGGGGGGGGGGGGGGGGGGGGGGGGGGGGGGGGGGGGGGGGGGGGGGGGGGGGGGGGGGGGGGGGGGGGGGGGGGGGGGGGGGGGGGGGGGGGGGGGGGGGGGGGGGGGGGGGGGGGGGGGGGGGGGGGGGGGGGGGGGGGGGFGGGGGGFFFFGFGGFFFBGGFFFFGGGGFFFFFFAFFGFFFBB?GG
@M02352:288:000000000-CKWC8:1:1101:21438:5824 1:N:0:TACGCTGC+TCTCTCCG
TACGGAGGGTGCGAGCGTTAATCGGAATTACTGGGCGTAAAGCGTACGCAGGCGGTTTGTTAAGCGAGATGTGAAAGCCCCGGGCTCAACCTGGGAACTGCATTTCGAACTGGCAAACTAGAGTGTGATAGAGGGTGGTAGAATTTCAGGTGTAGCGGTGAAATGCGTAGAGATCTGAAGGAATACCGATGGCGAAGGCAGCCACCTGGGTCAACACTGACGCTCATGTACGAAAGCGTGGGGAGCGAACAGGATTAGATACCCTGGTAGTCCACGCCGTAA
+
GGGGGCGGGGGGGGGGGGGGCEFGGGGGGGGGGGGGGGGGGGGGGGGGGGGGGGGGGGGGGGGFF7FGEGGGGGGGGFGGGGGGGGGGGGGGGGGGGGGGGGGGGGGGGGGGGGGF,DFCGAEGGGGGGGGGGGGCFGGGGGGGGGGAFGFGGGGGGGGGGGGGGGGGGGGGFGGGGFGEGFGGCGGGGGGGGDEGGGGGGGFGGGGGGGGGFGGGGGGGGGGGGDGGG7CGGGCBGGGGGGFFFEGGGGFFBFGGFFFF?GGGFFC?>FFAFGF1;F3(>C
@M02352:288:000000000-CKWC8:1:1101:8852:5840 1:N:0:TACGCTGC+TCTCTCCG
TACGAGGGGTGCAAGCGTTAATCGGAATTACTGGGCGTAAAGCGTGCGTAGGTGGTTTGTTAAGCAAGATGTGAAAGCCCCGGGCTCAACCTGGGAACTGCATTTTGAACTGGCAAACTAGAGTATTGTAGAGGGTAGTGGAATTTCCAGTGTAGCGGTGAAATGCGTAGAGATTGGAAGGAACATCAGTGGCGAAGGCGGCTACCTGGACAAATACTGACACTGAGGCACGAAAGCGTGGGGAGCAAACAGGATTAGATACCCTGGTAGTCCACGCCGTAA
+
GGGGGGGGGGGGGGGGGGGGGGGGGGGGGGGGGGGGGGGGGGGGGGGGFGGGGGGGGGGGGGGGGGGGGGGGGGGGGGGGGGGGGGGGGGGGGGGGGGGGGGGGGGGGGGGGGGGGGGGGGGGGGGGGGGGGGGGGGGGGGGGGGGGGGGGGGGGGGGGGGGGGGGGGGGGGGGGGGGGGGGGGGGGGGGGGGGGGGGGGGGGGGGGGGGGGGGCFGGGGGGGGGGGGGGGGGGGFGGGGGGFFFFGGFCFFFFGGFFFFGGGGFFGFFFFFFG??>?F9DD
@M02352:288:000000000-CKWC8:1:1101:12512:5848 1:N:0:TACGCTGC+TCTCTCCG
TACGAGGGGTGCAAGCGTTAATCGGAATTACTGGGCGTAAAGCGTGCGTAGGTGGTTTGTTAAGCAAGATGTGAAAGCCCCGGGCTCAACCTGGGAACTGCATTTTGAACTGGCAAACTAGAGTATTGTAGAGGGTAGTGGAATTTCCAGTGTAGCGGTGAAATGCGTAGAGATTGGAAGGAACATCAGTGGCGAAGGCGGCTACCTGGACAAATACTGACACTGAGGCACGAAAGCGTGGGGAGCAAACAGGATTAGATACCCTGGTAGTCCACGCCGTAA
+
GGGGGGGGGGGGGGGGGGGGGGGGGGGGGGGGGGGGGGGGGGGGGGGGGGGGGGGGGGGGGGGGGCEFFGGGGGGGGGGGGGGGGGGGGGGGGGGGGGGGGGGGGGGGGGGGGGGGGGGGGGGGGGGGGGGGGGGGGGGGGGGGGGGGGGGGGGGGGGGGGGGGGGGGGGGGFGGGGGGGGGGGGGGGGGGGGGGGGGGGGGGGGGGGGGGGGGGGGGGGGGGGGGGGG5C<DGGFGGGGGGF?FFGGGGFFFFGGFFFFGGGGFFGFAFABFGFFFFFFGD
@M02352:288:000000000-CKWC8:1:1101:26468:5867 1:N:0:TACGCTGC+TCTCTCCG
TACGGAGGGTCCGAGCGTTATCCGGAATCATTGGGTTTAAAGGGTCCGCAGGCGGTCGATTAAGTCAGAGGTGAAATCCCATAGCTCAACTATGGAACTGCCTTTGATACTGGTTGACTTGAGTCATATGGAAGTAGATAGAATGTGTAGTGTAGCGGTGAAATGCATAGATATTACACAGAATACCGATTGCGAAGGCAGTCTACTACGTATGTACTGACGCTCATGGACGAAAGCGTGGGGAGCGAACAGGATTAGATACCCTGGTAGTCCACGCCGTAA
+
GDFFEEEEGEGGG:FEE:BFGGECGGGGGFGFGFGB@FE<@FFGFFFGGGGCG7FGGGGGGGGGGFGGGGDFCDDFGFFF?F@=,<FFFFA<FGGFGGGEGGFF<FFGAF9DGGGGGGGGGGGGGGGGGGGCDFGGGFFFGEFGGGGGGGGGGGFGGGGGFFGFGGGGGGGGGGGGGGGFGGGGGCGGEGEGGGGGGGGFGFFFGGGGGGGGGGGFFGGGGGG5CGC:C6CDGDGFFGDDEEFBFFGGGGFF:(9DD?AF?9FFFFGF67<:7F=<>?>9DD
@M02352:288:000000000-CKWC8:1:1101:16715:5878 1:N:0:TACGCTGC+TCTCTCCG
TACGGAGGGTGCGAGCGTTAATCGGAATTACTGGGCGTAAAGCGCATGCAGGTGGTTCATTAAGTCAGATGTGAAAGCCCGGGGCTCAACCTCGGAACTGCATTTGAAACTGGTGAACTAGAGTGCTGTAGAGGGGGGTAGAATTTCAGGTGTAGCGGTGAAATGCGTAGAGATCTGAAGGAATACCAGTGGCGAAGGCGGCCCCCTGGACAGACACTGACACTCAGATGCGAAAGCGTGGGGAGCAAACAGGATTAGATACCCTGGTAGTCCACGCCGTAA
+
GGGGGGGGGGGGGGGGGGGGEGGGGGGGGGGGGGGGGGGGGGGGGGGGGGGGGGGGGGGGGGGGGGGGGGGGGGGGGGGGGGGGGGGGGGGGGGGGFGGGGGGGGGGGGGGGGGGGGGGGGGGGGGGGGGGGGGGGGGGGGGGGGGGGGGGGGGGGGGEGGGGGGGGGGGGGGGGGGGGGGGGGGGGGGGGGGGGGGGGGGGCGGGGGGGGGGGGFDGGGGGGGGGGGGGGGGGGBCGGGGGFFFFGGGGFFFFGGFFFFGGGGFFGFFFFFFGFFFFFFGG
@M02352:288:000000000-CKWC8:1:1101:15807:5911 1:N:0:TACGCTGC+TCTCTCCG
TACGGAGGGTCCGAGCGTTATCCGGAATCATTGGGTTTAAAGGGTCCGCAGGCGGTCGATTAAGTCAGAGGTGAAATCCCATAGCTCAACTATGGAACTGCCTTTGATACTGGTTGACTTGAGTCATATGGAAGTAGATAGAATGTGTAGTGTAGCGGTGAAATGCATAGATATTACACAGAATACCGATTGCGAAGGCAGTCTACTACGTATGTACTGACGCTCATGGACGAAAGCGTGGGGAGCGAACAGGATTAGATACCCTGGTAGTCCACGCCGTAA
+
GFGFGFGDGFGGGGGEG:FGGGGCFBCGGFGGGGGFE@EEFGGGGGGGGGGGGEGFFGGCGGGGGGGGGFGFGGFGGGGGEGGGGGGGGGGEFGFGGGGGGGGFFDGFGGGGGGGGGDEGGFGCFGGCFFGGGGF<FFFGGGCGGGGGCFDGGFGCG<>FCFFGFFCGCFGFGGCGFGGGGGEGGGGGGGGGFGGGGGGGGGGGGDGGGGFFFGGGGF9FGGG?CD7FFFFDCCDB4E5ECE@(9BDD*1<74:6>7FF9:FC**0*/41)67F?09BF9DC
@M02352:288:000000000-CKWC8:1:1101:16750:5937 1:N:0:TACGCTGC+TCTCTCCG
TACGGAGGATCCAAGCGTTATCCGGAATCATTGGGTTTAAAGGGTCCGTAGGTGGATAATTAAGTCAGAGGTGAAAGTTTGCGGCTCAACCGTAAAATTGCCTTTGATACTGGTTATCTTGAGTTATTATGAAGTAGTTAGAATATGTAGTGTAGCGGTGAAATGCATAGATATTACATAGAATACCAATTGCGAAGGCAGATTACTAATAATCAACTGACACTGATGGACGAAAGCGTGGGGAGCGAACAGGATTAGATACCCTGGTAGTCCACGCCGTAA
+
GGGGCGGGCFDGGFGGGGGGGGGGGGGG<FAFGGGF,@EFGGGGE<FGGGGDEGG<CFFF<FGGGGFGGGGGGGGGFGD<?CCFEGCFGGFCGGGGGGGGGEGGFGGCGGGGFEDCFFG9FFGGFFEBEDFFFGFFGC?CFFFG9,7CFGGGGGGGGGGGGGGGGGFGFGGGGGGGGFC;FGGCGGGGGGGGGGGGGGGGG8>F@FG;C91=;FGGGGGGGGCGGGFGEFFGGGGFGGDGGGF@FF)CGGFFFBFGFFFFGGGGFFGFFFFFFGFFF<DFGG
@M02352:288:000000000-CKWC8:1:1101:7484:5937 1:N:0:TACGCTGC+TCTCTCCG
TACGGAGGGTCCGAGCGTTATCCGGAATCATTGGGTTTAAAGGGTCCGCAGGCGGTCGATTAAGTCAGAGGTGAAATCCCATAGCTCAACTATGGAACTGCCTTTGATACTGGTTGACTTGAGTCATATGGAAGTAGATAGAATGTGTAGTGTAGCGGTGAAATGCATAGATATTACACAGAATACCGATTGCGAAGGCAGTCTACTACGTATGTACTGACGCTCATGGACGAAAGCGTGGGGAGCGAACAGGATTAGATACCCTGGTAGTCCACGCCGTAA
+
GGGGGGGGGGGGGGGGGGEGGGGGGGDGGGGGGGGFGGGGFGGGGGGGGGGGGGGGGGGGGGGGGGGGGGGGGGGGGGGGGGGGGGGGGGGGGGGGGGGGGGGGGGGGGGGGGGGGGGGGGGGGGGGGGGGGGGGGGGGGFGFFFGGGGGGGGGGGGGGGGGGGGGGGGGGGGCEGGGGGGGGGGGGGGGGGGGGGGGGGGGGGGGGGGEGGGFGGGGGGGGG8EGGGGDGGGGGFGGGGGGFFFFGGGGFFFFGGFFFFGGFFFFFF<B8<FGFBFBD737
@M02352:288:000000000-CKWC8:1:1101:16996:5939 1:N:0:TACGCTGC+TCTCTCCG
TACGAGGGGTGCAAGCGTTAATCGGAATTACTGGGCGTAAAGCGTGCGTAGGTGGTTTGTTAAGCAAGATGTGAAAGCCCCGGGCTCAACCTGGGAACTGCATTTTGAACTGGCAAACTAGAGTATTGTAGAGGGTAGTGGAATTTCCAGTGTAGCGGTGAAATGCGTAGAGATTGGAAGGAACATCAGTGGCGAAGGCGGCTACCTGGACAAATACTGACACTGAGGCACGAAAGCGTGGGGAGCAAACAGGATTAGATACCCTGGTAGTCCACGCCGTAA
+
GGGGFGGGGGGGGGGGGGGG@EFFGGGGGGGGGGGGGGGGGGGGGGGGFGGGFGGCFGGGGGGGGGGGGGGGGGGGGGGGGGGGGGGGGGGGGGGGGGGGGGGGGGGGGGGGGGGGGGGGGGGFGGGGGGGGGGGGGGGGGGGGGGGGGGFGGFGGGGGGGGGGGGG>EGGGGCGGGGGGGGGGGFGGGGGGGGGGGGGGGGGEEGDGGGGGGGGGGGGGGGGGGGGGFGGGGGGFGGGGGGEBFFGGFGFFBFFD?FFFGGGGFFGFFFFFFGFF;FFFGG
@M02352:288:000000000-CKWC8:1:1101:8486:5939 1:N:0:TACGCTGC+TCTCTCCG
TACGGAGGGGGTTAGCGTTGTTCGGAATTACTGGGCGTAAAGCGCACGTAGGCGGATCAGAAAGTATAGGGTGAAATCCCAGGGCTCAACCCTGGAACTGCCTTATAAACTCCTGGTCTTGAGTTCGAGAGAGGTGAGTGGAATTCCGAGTGTAGAGGTGAAATTCGTAGATATTCGGAGGAACACCAGTGGCGAAGGCGGCTCACTGGCTCGATACTGACGCTGAGGTGCGAAAGTGTGGGGAGCAAACAGGATTAGATACCCTGGTAGTCCACACCGTAA
+
GFFFGEEEGGG@:@FEFF@CGFGGGEFGGGGFGGGGGGEEFGGGGGGGGFGGGGGG@FFGFGGGGFGGFGGGGGGGGGFGEFGGFEGCFFGGGGGGGF?FGF?FFFFFEGCFFFGGFCFFGFGGGGGGFGGGGG7CFGFFGGDCCGGGGGGGGFCCEGGGGFF9CGGGFGGGFFGGGGGGGEGFGGEFGGGGGGGGGGGGGEEGGGGGGGGGGGCFGD@FEECEGGGG?EFGEEGECF7CEGF?FEFF?745:6>:>FF=FCC<=FG?AFF<=FFFFFF:DC
@M02352:288:000000000-CKWC8:1:1101:20056:5943 1:N:0:TACGCTGC+TCTCTCCG
TACGGAGGGTGCGAGCGTTAATCGGAATTACTGGGCGTAAAGCGCATGCAGGTGGTTCATTAAGTCAGATGTGAAAGCCCGGGGCTCAACCTCGGAACTGCATTTGAAACTGGTGAACTAGAGTGCTGTAGAGGGGGGTAGAATTTCAGGTGTAGCGGTGAAATGCGTAGAGATCTGAAGGAATACCAGTGGCGAAGGCGGCCCCCTGGACAGACACTGACACTCAGATGCGAAAGCGTGGGGAGCAAACAGGATTAGATACCCTGGTAGTCCACGCCGTAA
+
GGGGGGGGGGGGGGGGGGGGGGGGGGGGGGGGGGGGGGGGGGGGGGGGGGGGGGGGGGGGGGGGGGGGGGGGGGGGGGGGGGGGGGGGGGGGGGGGGGGGGGGGGGGGGGGGGGGGGGGGGGGGGGGGGGGGGGGGGGGGGGFGGGGGGGGGGGGGGGGGGGGGGGGGGGGGGGGGGGGGGGGGGGGGGGGGGGGGGGGGGGGGGGGGGGGGGGGGGGGGGGGGGGGGGGGGGGGFGGGGGGFFFFGGGGFFFFFFFFFFGGGGFFG@FFFFFGFBFFEBGG
@M02352:288:000000000-CKWC8:1:1101:12007:5950 1:N:0:TACGCTGC+TCTCTCCG
TACGGAGGGTCCGAGCGTTATCCGGAATCATTGGGTTTAAAGGGCCCGCAGGCGGTCGATTAAGTCAGAGGTGAAATCCCATAGCTCAACTATGGAACTGCCTTTGATACTGGTTGACTTGAGTCATATGGAAGTAGATAGAATGTGTAGTGTAGCGGTGAAATGCATAGATATTACACAGAATACCGATTGCGAAGGCAGTCTACTACGTATGTACTGACGCTCATGGACGAAAGCGTGGGGAGCGAACAGGATTAGATACCCTGGTAGTCCACGCCGTAA
+
GGGGGGGGGGGGGGGGGGGGGGGGGGGGGGGGGGGGGDFGGGGGGGGGGGGGGGGFGGGGGGGGGGGGGGGGGGGGGGGGGGGGGGGGGGGGGFGGGGGGGGGGGGGGGGGGGGGGGGGGGGGGGGGGGGGGGGGFGGGGGGGGGGGGGGGGGGGGGGGGGGGGGGGGGGGGGGGGGGGCCGGDFGGGGGGGGGGGGGGGGGGGFGGGGGGGGGGFGGGGGGGGGGGGGGGGGGGFGGGGGGFFFFGGGGFFFFGGFF>@FGGGFFGFFFFFFGFFFFFFGG
@M02352:288:000000000-CKWC8:1:1101:10204:5953 1:N:0:TACGCTGC+TCTCTCCG
TACGGAGGGGGTTAGCGTTGTTCGGAATTACTGGGCGTAAAGCGCACGTAGGCGGATCAGAAAGTATAGGGTGAAATCCCAGGGCTCAACCCTGGAACTGCCTTATAAACTCCTGGTCTTGAGTTCGAGAGAGGTGAGTGGAATTCCGAGTGTAGAGGTGAAATTCGTAGATATTCGGAGGAACATCAGTGGCGAAGGCGGCTACCTGGACAAATACTGACACTGAGGCACGAAAGCGTGGGGAGCAAACAGGATTAGATACCCTGGTAGTCCACGCCGTAA
+
FGGGGGGGGGG@FGGGGGGGGCGGGDGGGGGGGGGGGGGGGGGGGGGGGGGGGGGGGGGGGGGFGFFGFFGGGGGGGGGGGGGGGGGGGGGGGGGGGGGGGGGGGGGGGGGGGGGGGGGGGGGGGGGGGGGDGGFFGCFGGGGGGGGGGGGGGGG;FGFGGGGGDGGGGGGGGGGGGGGGGGGGGGGGGGGGGGGGGGGGGGGGGGGGGGGGGGGGGGGGGGGGGGGGGGGGGGGFGGGGGGEFFFGGGGFFFFGGBFBFGGFGFFGFFFFFFGF:9?FBGG
@M02352:288:000000000-CKWC8:1:1101:23019:5970 1:N:0:TACGCTGC+TCTCTCCG
TACGGAGGGTGCAAGCGTTATCCGGAATCATTGGGTTTAAAGGGTCCGTAGGCGGACTAATAAGTCAGAGGTGAAATCCCGCAGCTCAACTGTGGAACTGCCTTTGAAACTGTTAGTCTTGAGTTATTGTGAAGTGGTTAGAATATGTAGTGTAGCGGTGAAATGCTTAGAGATTACATGGAATACCGATTGCGAAGGCAGATCACTAACAATATACTGACGCTGATGGACGAAAGCGTGGGGAGCGAATAGGATTAGATACCCTGGTAGTCCACGCCGTAA
+
GGGGGFGGGGGGGGGGGGGGGGGGGGGGGGGGFFGFCGGGGGGGGGGGGGGGGGGGGGGGGGGGGGGGGGGEFGGGGGGGGGGGGGGGGGGGGGGGGGGGGGGGGGGGGGGGGGGGGGGGGGGGGGGGGGGG9FFGGGGGGGGGGGGGGGGGGGGGGGGGGGGGGGGGGGGGFGGGGGGGGGGGGGGGGGGGGGGCGGGGGGGGGGGGGGGGGGGGGGGGGGGGGGGGGGGGGGGFGGGGGGFFFFGGEGFFFFDFFFFFGGGGFFGFFFFFFGFF9?FFGD
@M02352:288:000000000-CKWC8:1:1101:18790:5975 1:N:0:TACGCTGC+TCTCTCCG
TACGGAGGCTCCGAGCGTTATCCGGAATCATTGGGTTTAAAGGGTCCGCAGGCGGTCGATTAAGTCAGAGGTGAAATCCCATAGCTCAACTATGGAACTGCCTTTGATACTGGTTGACTTGAGTCATATGGAAGTAGATAGAATGTGTAGTGTAGCGGTGAAATGCATAGATATTACACAGAATACCGATTGCGAAGGCAGTCTACTACGTATGTACTGACGCTCATGGACGAAAGCGTGGGGAGCGAACAGGATTAGATACCCTGGTAGTCCACGCCGTAA
+
GGGGGGGGGGGGGGGGGGGGGGGGGFGGGGGGGGGGGGGGGGGGGGGGGGEGGGGGGGGGGGGGGGGGGGGGGGGGGGGGGGGGGGGGGGGGGGGGGGGGGGGGGGGGGGGGGGGGGGGGGGGGGGGGGGGGCFGGGGGGGGGGGGGGGGGGGGGGGGGGGGGGGGGGGGGGGGGGGGGGGGGGGGGGGGGGGGGGGGGGGGGGGGGGGGGGGGGGGGGGGGGCGGGGGGGGGGGFGGDGGGFFFFGGGGFFFFFFFFFFGGGGFFGFFFFDFGFFFFF>DD
@M02352:288:000000000-CKWC8:1:1101:25877:5998 1:N:0:TACGCTGC+TCTCTCCG
TACGGAGGGTCCGAGCGTTATCCGGAATCATTGGGTTTAAAGGGTCCGCAGGCGGTCGATTAAGTCAGAGGTGAAATCCCATAGCTCAACTATGGAACTGCCTTTGATACTGGTTGACTTGAGTCATATGGAAGTAGATAGAATGTGTAGTGTAGCGGTGAAATGCATAGATATTACACAGAATACCGATTGCGAAGGCAGTCTACTACGTATGTACTGACGCTCATGGACGAAAGCGTGGGGAGCGAACAGGATTAGATACCCTGGTAGTCCACGCCGTAA
+
GGGGGCGGGGGGGGGGGGGGGGGGGGGGGGGGGGGGGGGGGGGGGGGGGCFGGGGGGGGGGGGGGGGGGGGGGGGGGGGGGGGGGGGGGGGGGGGGFGGGGGGGGGGGFGGGGGGGGGGGGGGGGGGGGGGGGGGGGGGGGGGGGGGGGGGGGGGGGGGGGGGGGGGGGGGGGGFFGGGGGGGGGGGGGGGGGGGGGGGGGGGGGGGGGGGGGGGGGGGGGGGGGGGGGGGGGGGFGGGGGGF?FFGGGGFFFFGGFFFFGGGGFFGFAF<>FGFF>BE6DC
@M02352:288:000000000-CKWC8:1:1101:15856:6001 1:N:0:TACGCTGC+TCTCTCCG
TACGGAGGGGGTTAGCGTTGTTCGGAATTACTGGGCGTAAAGCGTACGTAGGCGGATTGGAAAGTTGGGGGTGGAATCCCAGGGCTCAACCCTGGAACTGCCTCCAAAACTATCAGTCTAGAGTTCGAGAGAGGTGAGTGGAATTCCAAGTGTAGAGGTGAAATTCGTAGATATTTGGAGGAACACCAGTGGCGAAGGCGGCTCACTGGCTCGATACTGACGCTGAGGTACGAAAGTGTGGGGAGCAAACAGGATTAGATACCCTGGTAGTCCACACCGTAA
+
GGGGGFGGGGGGGGGGGGGGGGGGGGGGGGGGGGGGGGGGGGGGGGGGGGGGGGGFGGGGGGGGGGGGGGGGGGGGGGGGGGGGGGGGGGGGGGGGGGGGGGGGGGGGGGFGGGGGGGCGGGGGGGGGGGEGGGGGFGGGGGGGGGGGGGGGGGFGGGGGGGGGGGGGGGDF+CFGGGGGGGGGGGGGGGGGGGGGE>FEEGGGGGGGFGGGGGG5EGGGGGG5EDGGGGGGGGGFGGGGGGFFFFGGGGFFFFGGFFFFGGGFFFFFFFAAFGFBFFFBGG
@M02352:288:000000000-CKWC8:1:1101:21708:6053 1:N:0:TACGCTGC+TCTCTCCG
TACGGAGGGTCCGAGCGTTATCCGGAATCATTGGGTTTAAAGGGTCCGCAGGCGGTCGATTAAGTCAGAGGTGAAATCCCATAGCTCAACTATGGAACTGCCTTTGATACTGGTTGACTTGAGTCATATGGACGTAGATAGAATGTGTAGTGTAGCGGTGAAATGCATAGATATTACACAGAATACCGATTGCGAAGGCAGTCTACTACGTATGTACTGACGCTCATGGACGAAAGCGTGGGGAGCGAACAGGATTAGATACCCTGGTAGTCCACGCCGTAA
+
GFE@CB@CEFGGGCGGGB@EFGGGGCBF@AFEFCF,BFGDEE<FFGGGGGGCFCEFGGCEFEGGGGGG<FFFGGCFFFFGGG@<D,EEFGG,E?FFCGGAFCFGED<FFFEFCFGDDGGGGGGGCGG9FCFF,@FGC:=AFFCFDCFFCCGFGGGGEGGC7FFFGG9DFC9F@FFGFGGGGF:FGGG7:CFG9BC8CGG>EFGG:CGCEGCFGEF:FGFGGGGGGGGGFGGGGGCDGGGGGCF<>:DDCDBF??GG?FAF7CFFFFGF<F79BFFFFFF>GG
@M02352:288:000000000-CKWC8:1:1101:8793:6056 1:N:0:TACGCTGC+TCTCTCCG
TACGGAGGGTGCGAGCGTTAATCGGAATTACTGGGCGTAAAGCGCATGCAGGTGGTTCATTAAGTCAGATGTGAAAGCCCGGGGCTCAACCTCGGAACTGCATTTGAAACTGGTGAACTAGAGTGCTGTAGAGGGGGGTAGAATTTCAGGTGTAGCGGTGAAATGCGTAGAGATCTGAAGGAATACCAGTGGCGAAGGCGGCCCCCTGGCCAGACCCTACCCCTCGGTTCCAAAGGCGTGGGGACCAACCAGGATTAGTTCCCCGGTTGTTCCCGGCGGTAA
+
GGGGGGGGGGGGGGGGGGGGEGGGGGGGGGGGGGGGGGGGGGGGGGGGGGGGGGGGGGGGGGGGGGGGGGGGGGGGGGGGGGGGGGGGGGGGGGGGGGGGGGGGGGCGGGGGGGGGGGGGGGGGGGFGGGGFGGGGGGGGGGGGGGGGGFGGGGGGGGGGEGGFGGGGEGCGFGGGGDGGGGECCGGGGGGGGGGGGGGGGGGGG5*;885+**//1***2*1**)**/*2*<C*)9/1?GG>((0>FE*)8((92)1)*+<E*);))(.(6**)(-,),/9
@M02352:288:000000000-CKWC8:1:1101:4741:6069 1:N:0:TACGCTGC+TCTCTCCG
TACGGAGGGTGCAAGCGTTAATCGGAATTACTGGGCGTAAAGCGCACGCAGGTGGTTATTTAAGCTAGAAGTGAAAGCCCTGGGCTCAACCTGGGAAGGCCTTTTAGAACTGGATAGCTAGAGTCTTGGAGAGGAGAGTGGAATTTCAGGTGTAGCGGTGAAATGCGTAGATATCTGAAGGAACATCAGTGGCGAAGGCGACTCTCTGGCCAAAGACTGACACTCATGTGCGAAAGTGTGGGTAGCGAACAGGATTAGATACCCTGGTAGTCCACACCGTAA
+
GGGGGGGGGGGGGGGGGGGGGGGGGGGGGGGGGGGGGGGGGGGGGGGGGFGGGGGGGFGGGGGEGGGGGAFGGGGGGGGGGGGFGGGGGGGGGGGGGGGGGGGGGGGGGGGGGGGGGGGGGGGGGGGGGGGGGGFGGGGGGGFGGGGGGGGGGFGGGGGGGGGGGGGGGGGGGGGGGGGGGGGGFGGGGGGGGGGGGGGGDGGGGGGGFGGG8FFCGGGGGGGFGGGGGCFDGDGFGGGGGGFBFFDGGGEFB:GGFFFFGGFGFFGFAFFFFGFFBBFB<>
@M02352:288:000000000-CKWC8:1:1101:18818:6075 1:N:0:TACGCTGC+TCTCTCCG
TACGGAGGATCCAAGCGTTATCCGGAATCATTGGGTTTAAAGGGTCCGTAGGTGGATAATTAAGTCAGAGGTGAAATCCTGCAGCTCAACTGTAGAATTGCCTTTGATACTGGTTGTCTTGAGTTATTATGAAGTAGTTAGAATATGTAGTGTAGCGGTGAAATGCATAGATATTACATAGAATACCAATTGCGAAGGCAGATTACTAATAATATACTGACACTGATGGACGAAAGCGTGGGGAGCGAACAGGATTAGATACCCTGGTAGTCCACGCCGTAA
+
GGGGGGGGGGGGGGGGGGGGGGGGGGGGGGGGGGGGGGGGGGGGGGGGGGGGGGGGGGGGGGGGGGGGGGGGGGGGGGGGGGGGGGGGGGGGGGGGGGGFGGGGGGGGGGGGGGGGGGGGGFGGGGGGGGGFGGGGGGGGGGGGGGGGGGGGGGGGGGGGGGGGGGGGGGGGGGFGGGGGGGGGGGGGGGGGGGGGGGGGGGGGGGGGGGGGGGGCGGGGGGGGGFFGGGGDEGGFGGGGGGEDBFGGCGFFFFGGBF<BCFGGFFGFFFFFFGF0>BD>DD
@M02352:288:000000000-CKWC8:1:1101:26643:6085 1:N:0:TACGCTGC+TCTCTCCG
TACGGAGGGTCCGAGCGTTATCCGGAATCATTGGGTTTAAAGGGTCCGCAGGCGGTCGATTAAGTCAGAGGTGAAATCCCATAGCTCAACTATGGAACTGCCTTTGATACTGGTTGACTTGAGTCATATGGAAGTAGATAGAATGTGTAGTGTAGCGGTGAAATGCATAGATATTACACAGAATACCGATTGCGAAGGCAGTCTACTACGTATGTCCTGACGCTCATGGACGAAAGCGTGGGGAGCGAACAGGATTAGATACCCTGGTAGTCCACGCCGTAA
+
GGGGGFGGGGDGGGGGGGGGGGGGGGCG<FEGGGGGGGGGGGGGG<FG7FGGGGGFE:FGGGGGGGGGDGGGFGGGG<E@FB8FGGGGGG9>@@B<,D,>FCCFDDFD,,>FF=D@3>FB=,,3BFFD=FCF<<7<@9,@AF,:=FF;;=@:@:,,F:>1DG,25,,,5;7,5@2DCDGC7F<FCGFG*FF>?8C=8**:=5++,BCCFCGF?*?+++2><8**/9?0<+27CG<)2>5EGG5(,09D*/.82(>D<@)*3CGD6>C444-6@F6(30.-CD
@M02352:288:000000000-CKWC8:1:1101:8726:6100 1:N:0:TACGCTGC+TCTCTCCG
TACGGAGGGGGTTAGCGTTGTTCGGAATTACTGGGCGTAAAGCGCACGTAGGCGGATCAGAAAGTATAGGGTGAAATCCCAGGGCTCAACCCTGGAACTGCCTTATAAACTCCTGGTCTTGAGTTCGAGAGAGGTGAGTGGAATTCCGAGTGTAGAGGTGAAATTCGTAGATATTCGGAGGAACACCAGTGGCGAAGGCGGCTCACTGGCTCGATACTGACGCTGAGGTGCGAAAGTGTGGGGAGCAAACAGGATTAGATACCCTGGTAGTCCACACCGTAA
+
GGGGG@FGGGGGGGGGGGGGGGGGGGGGGGGGGGGGGGGGGGGGGGGGGGFGGGGDGGGGFGGGGAFGGGGGGGGGGGGGGGGGGGGGGGGGGGGGGGGGGGGGGGGGGGFGGGGGGGGGGGGGGGGFGGGGGGGGGGGGGGFFGGGG>GFGGFGGGGGGGGGGGGGGGGGGGGGGGGEGGGGGGGGGGGGGGGGGGEGGGGEGGGGGGGGGGGGGGFGGGGGGGGGGGGGGECDDGFGGCGEBFBG<EFFFF:<>BFB=?FEGFFG@AFFAFFFB??E?FD
@M02352:288:000000000-CKWC8:1:1101:18719:6145 1:N:0:TACGCTGC+TCTCTCCG
TACGAGGGGTGCAAGCGTTACTCGGAATTACTGGGCGTAAAGCGTGCGTAGGTGGTTTGTTAAGCAAGATGTGAAAGCCCCGGGCTCAACCTGGGAACTGCATTTTGAACTGGCAAACTAGAGTATTGTAGAGGGTAGTGGAATTTCCAGTGTAGCGGTGAAATGCGTAGAGATTGGAAGGAACATCAGTGGCGAAGGCGGCTACCTGGACAAATACTGACACTGAGGCACGAAAGCGTGGGGAGCAAACGGGATTAGATACCCCGGTAGTCCACGCCGTAA
+
GGGGCFFEGGGGDEGGGFGG>FFFGEGGGGGGGGGGGGGGFGGGGGDGFEFGFEGGGGGGGGGGGGGFGGGGGGGGGGFGGGGGGCFGGGGGGGGGGGGGGGGCFG9FGGGGGGFGGGGGGFFFGGGGGGGGGGGGGGGGGGGGGGGGGGGGGGGGGGFGGFGFGGGGGGGGGGFGGGGGGGGGGDGGGGGGGEGGGGGGGGGGGGGGGFGGEGGGGGGGGGGGGDFGGGGGGGDFGGGGDG@<63DC7DFEFFGG<F<FGGGGFFGFFFFFFGFFFFFFGC
@M02352:288:000000000-CKWC8:1:1101:5171:6152 1:N:0:TACGCTGC+TCTCTCCG
TACGGAGGGTCCGTGCGTTATCCGGAATCATTGGGTTTAAAGGGTCCGCAGGCGGTCAATTAAGTCAGAGGTGAAATCCCATAGCTTAACTATGGAACTGCCTTTGATACTGGTTGACTTGAGTCGTATGGAAGTAGATAGAATGTGTAGTGTAGCGGTGAAATGCATAGATATTACACAGAATACCGATTGCGAAGGCAGTCTACTACGTATGTACTGACGCTCATGGACGAAAGCGTGGGGAGCGAACAGGATTAGATACCCTGGTAGTCCACGCCGTAA
+
FFGGGEGGGGGGGGGGGGGGGGGGGFBFGGGGGGGGGGGGGGGGGGGGGEGGGGGGGGGGGGGGGGGGGGGGGGGGGGGGGGFGGGGGGGGFGGGFGGGGGGGGGGGGDFFGGGGGGFGGGCEGGCGGGGGGGGGFGAGGGGEGGGGGDFFGGGGGEGGGGGGGGGGGGGGGGGGGGGGGGGFF?FGGEGGGGGGGGGGGGGGGGFGGGGGGGGG9CG?CFEECEGGGGGGDGGGEGD7EDGE:>DGDEGFFFFGGFFAFFFGCFFC?>FFFFGFFFFFFGD
@M02352:288:000000000-CKWC8:1:1101:19461:6158 1:N:0:TACGCTGC+TCTCTCCG
TACTAAAGGTGCAAGCGTTAATCGGAATTACTGGGCGTAAAGCGCGCGTAGGTGGTTTGTTAAGTTGGATGTGAAAGCCCAGGGCTCAACCTTGGAACTGCATTCAAAACTGACTCACTAGAGTACGAGAGAGGTTAGTGGAATTTCCTGTGTAGCGGTGAAATGCGTAGAGATGGGAAGGAACACCAGTGGCGAAGGCGACTGACTGGCTCGATACTGACACTGAGGTGCGAAAGCGTGGGGAGCAAACAGGATTAGATACCCTGGTAGTCCACGCCGTAA
+
GGGGGGGGGGGGGGGGGGGGGGGGGGGGGGGGGGGGGGGGGGGGGGGGGGGGGGGGGGGGGGGGGGGGGGGGGGGGGGGGGGGGGGGGGGGGGGGGGGGGGGGGGGGGGGGGGGGGGGGGGGGGGGGGGGGGGGGGGGGGGGGGGGGGGGGGGGGGGGGGGGGGGGGGGGGGGGGGGGGGGGGGGGGGGGGGGGGGGGGGGGGGGGGGGGGGGGGGGGGGGGGEGGGFGGGDEGGFGGGGGGFFFFGGGGFFFFGGFFFFGGGGFFFFFFBFFGFFFFF;GG
@M02352:288:000000000-CKWC8:1:1101:10758:6161 1:N:0:TACGCTGC+TCTCTCCG
TACGGAGGGTCCGAGCGTTATCCGGAATCATTGGGTTTAAAGGGTCCGCAGGCGGTCGATTAAGTCAGAGGTGAAATCCCATAGCTCAACTATGGAACTGCCTTTGATACTGGTTGACTTGAGTCATATGGAAGTAGATAGAATGTGTAGTGTAGCGGTGAAATGCATAGATATTACACAGAATACCGATTGCGAAGGCAGTCTACTACGTATGTACTGACGCTCATGGACGAAAGCGTGGGGAGCGAACAGGATTAGATACCCTGGTAGTCCACGCCGTAA
+
GGGGGGGGC@DFGFGGGGGGGGGGGGGGCFFGGGG@FGGFGGAFGGGGGGGGGFGGGGCGFGGGGGEDEGGGGFFGGGGGGFCFGGGGGGF<FFGGGGGFGGGFGGCEEFGEDGACDFFFFFGGGGGGGGFFFGEGGF=FFGGGG<CFGGGGGCGGEGGGGGGGGGFGGGGGGGFFGFGECCF;FGGE<FFFFGCEEGGGG@EGCFGEGG<9EFB<CGGGGGGGGGCG+<CDCECBFE>CEG@F>BD<ED>@??GGFFFFFGGGFFGFFFFFF7@FFBD>C7
@M02352:288:000000000-CKWC8:1:1101:10814:6228 1:N:0:TACGCTGC+TCTCTCCG
TACGGAGGGGGTTAGCGTTGTTCGGAATTACTGGGCGTAAAGCGCACGTAGGCGGATCAGAAAGTCTAGGGTGAAATCCCGGGGCTCAACCCCGGAACTGCCTTGTAAACTCCTGGTCTTGAGTTCGAGAGAGGTAAGTGGAATTCCGAGTGTAGAGGTGAAATTCGTAGATATTCGGAGGAACATCAGTGGCGAAGGCGGCTCCCTGGCCAGTAACTGACGCTCATGTTCGAAAGTGTGGGTAGCGAACAGGATTAGATACCCTGGTAGTCCACCCCGTAA
+
GGFCC;FE:FC@CFFGGFFCF<FCF:@FGGGGGGGGGGDGFGGGEC7CEEEG9FGC@CE=<<EAG?<9BEFGGFGFFEC,8+CFGEGGGC<=CCEEFCF<::,><CF;=CFFF,8@>FGCGFF<@FE::FFFEEG@,:3@FFGFGGAACFFF:CB?FCFGFGGG@F@C:C=CBE+5<::88CFF8@F9@GCFGGEGGGG5*:/A8CG8C*1+;0@?FFFFG5CC*7FGF+:75@CDGGGGCEFFFFGCEG@?<?6:<FAFFGG4?FFF28>2=FF189FFGD
@M02352:288:000000000-CKWC8:1:1101:6282:6249 1:N:0:TACGCTGC+TCTCTCCG
TACGGAGGGTGCGAGCGTTAATCGGAATTACTGGGCGTAAAGCGCATGCAGGTGGTTCATTAAGTCAGATGTGAAAGCCCGGGGCTCAACCTCGGAACTGCATTTGAAACTGGTGAACTAGAGTGCTGTAGAGGGGGGGAGAATTTCAGGTGTAGCGGTGAAATGCGTAGAGATCTGAAGGAATACCAGTGGCGAAGGCGGCCCCCTGGACAGACACTGACACTCAGATGCGAAAGCGTGGGGAGCAAACAGGATTAGATACCCTGGTAGTCCACGCCGTA
+
FGGGGCGGGGGGGGGGGGGCFGGGGGGGGGGGFGGGGGGGGGGGGGGGGGGGGFGGGGGGGGCGGGEFCEFFFGCGGGGGGGGGGGGGGGGGGEGEFFFFGFGGFCGFFGGGCGGGGGGGEGGGGGGGGCFAFADDFGGEGDGGGGGGDGGGGFGGGGGGFGGFGGGEDECGGGGGGGGGGG@?<FGFF:CCCGE8EEGGCEEGGDG>FFGGC@FGGFGFG6C8FGGGGGF:E5<<5EDEGGEFBDGCFFFFFBGC?FFFFGGGFF3?A44:FFF?>?EB*
@M02352:288:000000000-CKWC8:1:1101:6264:6252 1:N:0:TACGCTGC+TCTCTCCG
TACGGAGGGTGCGAGCGTTAATCGGAATTACTGGGCGTAAAGCGCATGCAGGTGGTTCATTAAGTCAGATGTGAAAGCCCGGGGCTCAACCTCGGAACTGCATTTGAAACTGGTGAACTAGAGTGCTGTAGAGGGGGGGAGAATTTCAGGTGTAGCGGTGAAATGCGTAGAGATCTGAAGGAATACCAGTGGCGAAGGCGGCCCCCTGGACAGACACTGACACTCAGATGCGAAAGCGTGGGGAGCAAACAGGATTAGATACCCTGGTAGTCCACGCCGTAA
+
GGGGGGGGGGGGGFGGGGGGGGGGGFGGGGGGGGGGGGGGGGGGGGGGGGGGGGGGGGGGGGGGGGGGGGGGGGGGGGGGGGGGGGGGGGGGGGGGFGGFGGGGGGGGGGGGGGGGGGGGGGGGGGGGGGGGGGGGGGGDGGGGGGGGGGGGGGGGGGGGGGGGGGGGGGGGGGGGGGGGGGGGGGGGGGGGGGGGDGGGGGGGEGGGGGGGGGGGCCFGGGGGGGGFFGGGGGGFGGGGGGFFFFGGGGFFFBFGBF<B<7F4=4CFAFA>FFFFFFDFGD
@M02352:288:000000000-CKWC8:1:1101:25123:6262 1:N:0:TACGCTGC+TCTCTCCG
TACGGAGGGTCCGAGCGTTATCCGGAATCATTGGGTTTAAAGGGTCCGCAGGCGGTCGATTAAGTCAGAGGTGAAATCCCATAGCTCAACTATGGAACTGCCTTTGATCCTGGTTGACTTGAGTCATATGGAAGTAGATAGAATGTGTAGTGTAGCGGTGAAATGCATAGATATTACACAGAATACAGATTGCGAAGGCAGTCTACTACGTATGTACTGACGCTCATGGACGAAAGCGTGGGGAGCGAACAGGATTAGATACCCTGGTAGTCAACGCCGTAA
+
GGGGGGGGGGEFEGFGGGGGGGGGGGGG<F<FFGG:@FFGGGGGGFFGFGGGEGGG7FCFGGGGGGGGGGGGGGGGGCGBFFCGGFGGGGGGGGG<FDFEGGFGFGGG,,BFGFFC8FFF9,,CFGGGGGD=F>FGGCCEGG9F<CEGC<FF=F;CFEFFGG;DC=<;CFFFDGFFFGFC,FF9CF,B9>F?CEEEECB9:EGGGGGGG=FC9BC9+B?;C8588CF<<CD<EGD>:EDGGDB:1)1>CDB??<GF>F9@?FG4*>FF<*4<1*9,9152DG
@M02352:288:000000000-CKWC8:1:1101:16672:6322 1:N:0:TACGCTGC+TCTCTCCG
TACGGAGGGGGTTAGCGTTGTTCGGAATTACTGGGCGTAAAGCGCACGTAGGCGGATCAGAAAGTATAGGGTGAAATCCCAGGGCTCAACCCTGGAACTGCCTTATAAACTCCTGGTCTTGAGTTCGAGAGAGGTGAGTGGAATTCCGAGTGTAGAGGTGAAATTCGTAGATATTCGGAGGAACACCAGTGGCGAAGGCGGCTCACTGGCTCGATACTGACGCTGAGGTGCGAAAGTGTGGGGAGCAAACAGGATTAGATACCCTGGTAGTCCACACCGTAA
+
GGGGGGGGGGGGGGGGGGGGGGGGGGGGGGGGGGGGGFGGGGGGGGGGGGGGGGGGGGGGGGGGGGGGGGGGGGGGGFGGGFGGFGGFFFFGGGGGGGGGGGGGGGGGGEFFGGGGFGGGGGGGC<FGGGGGGGGGGGGGGGGGGGGGCBFGDGGGGGGGGGGGGGGGGGGGGGGFDFGGGGGGGGGGGGFGGGGGEGGGGGGEGGGGGGGFGGFGG7FGGGGGGGFGGGGGCGGEFGGFGEEFFFGGGFFFB?GC<@29<9CGFFF?A6456C?71:E1CD
@M02352:288:000000000-CKWC8:1:1101:23150:6323 1:N:0:TACGCTGC+TCTCTCCG
TACGGAGGGTCCGAGCGTTATCCGGAATCATTGGGTTTAAAGGGTCCGCAGGCGGTCGATTAAGTCAGAGGTGAAATCCCATAGCTCAACTATGGAACTGCCTTTGATACTGGTTGACTTGAGTCATATGGAAGTAGATAGAATGTGTAGTGTAGCGGTGAAATGCATAGATATTACACAGAATACCGATTGCGAAGGCAGTCTACTACGTATGTACTGACGCTCATGGACGAAAGCGTGGGGAGCGAACAGGATTAGATACCCTGGTAGTCCACGCCGTAA
+
GGGFGEGGGFGGGGGGGGGEFGDGGEGGGGGFCFGC7CCEFGGGGGGGGGGGGGGGGGGGGGGGGGGGGGGGGGGGGFGGGGGGGGGGGGGCFGGGGGGGGGGGGGFGFGFFGGGGGGGGGFGGGGGGGGGG,@FGGGGGGGGGGGGGGGGGGGGGGGFEGGGGGGGGGGGGGGGGFGGGGGGGGGGGGGGGGGGGGGGGGGGGGGGCFGGGGGGGGGGGFGGGEDGGGGGGGGGFGGGGGGF?FDGGGGDFFFGF2@B?FGGGFFG?<F<AFGFFFFF>GG
@M02352:288:000000000-CKWC8:1:1101:27828:6331 1:N:0:TACGCTGC+TCTCTCCG
TACGGAGGGTCCGAGCGTTATCCGGAATCATTGGGTTTAAAGGGTCCGCAGGCGGTCGATTAAGTCAGAGGTGAAATCCCATAGCTCAACTATGGAACTGCCTTTGATACTGGTTGACTTGAGTCATATGGAAGTAGATAGAATGTGTAGTGTAGCGGTGAAATGCATAGATATTACACAGAATACCGATTGCGAAGGCAGTCTACTACGTATGTACTGACGCTCATGGACGAAAGCGTGGGGAGCGAACAGGATTAGATACCCTGGTAGTCCACGCCGTAA
+
GGGFGFFGGEFGG7FGGGGFGGCFGGGG<FFGGGGGGGGA<FEGFGEFEEGCEGGGGGGGGGGGGGGGGFGFGGGGGEFGEGFF@AFFGGGGGGGG=FGGGGGGGGFDDFGFGGGGFGGGGCFFGFG=FGGGCGGFGGGGGGGGGGFEFFGGGGGAFCC@GFFFGGFEGGGGGGGGEGGCF,<C=FGGDEGGGGGGGGGGGGGGGGGCFCCFCCF9;<;EGGGGEGGGFGGD5?DFGGGGGGF<9@GG5CDF0:FF)9:BEG6F?>DF<BAF@7?6>:B3D/
@M02352:288:000000000-CKWC8:1:1101:10618:6331 1:N:0:TACGCTGC+TCTCTCCG
TACGGAGGGTCCGAGCGTTATCCGGAATCATTGGGTTTAAAGGGTCCGCAGGCGGTCGATTAAGTCAGAGGTGAAATCCCATAGCTCAACTATGGAACTGCCTTTGATACTGGTTGACTTGAGTCATATGGAAGTAGATAGAATGTGTAGTGTAGCGGTGAAATGCATAGATATTACACAGAATACCGATTGCGAAGGCAGTCTACTACGTATGTACTGACGCTCATGGACGAAAGCGTGGGGAGCGAACAGGATTAGATACCCTGGTAGTCCACGCCGTAA
+
GGGGGGGGGGGGGGGGGGGDGGGGGF:F@FGGGGGGGGGGGGGGGFGGGGGGDGG=>FEGGGGGGGGGEFGGGGGGGGGGGGDGGGGGGGC@FCGGCGGGGGDFGGGGGGGGFGG@CFGGGGGF<FFEGGGGCGECFC=EFGGGGGGGFGGGGGGGGGGGGGGGGGGGGGGGGGFGBBFGGGGGGGGGGGGGGGGGGGGGGGG@FGGGGGGGGGGF9EGGGGGGEGFGCEGGGGGFGGGGGGFFFFGGGGFF?FGGFFFFGGFGFFGFFFFFFG=?F?@>D>
@M02352:288:000000000-CKWC8:1:1101:24619:6394 1:N:0:TACGCTGC+TCTCTCCG
TACGGAGGGTGCAAGCGTTATCCGGAATCATTGGGTTTAAAGGGTCCGCAGGCGGTCGATTAAGTCAGAGGTTAAATCCCATAGCTCAACTATGGAACTGCCTTTGATACTGGTTGACTTGAGTCATATGGAAGTAGATAGAATGTGTAGTGTAGCGGTGAAATGCATAGATATTACACAGAATACCGATTGCGAAGGCAGTCTACTACGTATGTACTGACGCTCATGGACGAAAGCGTGGGGAGCGAACAGGATTAGATACCCTGGTAGTCCACGCCGTAA
+
GGGGGFFGGGGGGGGGGGGGGGGGGEGGGGGGGGGFGGGGGGGGGGGGGGGGGGGGGGGGGGGGGGGGGGGGGGGGGGGGGGGGGGGGGGGGGGGGGGGGGGGGGGGGGGGGGGGGGGGGGGGGGGGGGGGGGGGGGGGGGGGGGGGGGGGGGGGGGGFEGGGGGGGGGGGGGGGGGGGGGGGFFCGGGDGGGGGGGGGGGGGGGGGGGGGGGGGGFGGGGGGGGGGGGGFDGGGFGGDGGGFBFFGGGGFFF?FGFFFFGGGGFFGFFFFFFGFF0?E;DD
@M02352:288:000000000-CKWC8:1:1101:10305:6425 1:N:0:TACGCTGC+TCTCTCCG
TACGGAGGGTCCGAGCGTTATCCGGAATCATTGGGTTTAAAGGGTCCGCAGGCGGTCGATTAAGTCAGAGGTGAAATCCCATAGCTCAACTATGGAACTGCCTTTGATACTGGTTGACTTGAGTCATATGGAAGTAGATAGAATGTGTAGTGTAGCGGTGAAATGCATAGATATTACACAGAATACCGATTGCGAAGGCAGTCTACTACTTATGTACTGACGCTCATGGACGAAAGCGTGGGGAGCGAACAGGATTAGATACCCTGGTAGTCCACGCCGTAA
+
GGGGGGGGFFFGCFGGGGGGGGGGGFGGGGGGGGGFGGGGGGGGGGGGGFGG7FE>7CFGGDGGGGGGGGGGGGGGGGG@<AEGGGGGGGG8FFGGGEGGGGGGGGG,BDGGGGGC8FGGGGGGGGGGA<DFGGGAD@FGGGGFFGGGGGGGGGGGGGGGGGGGGGGGGGDGGGGGGGGGFFFFGGGDGGGGGDGGGGGGGC9+FFGG7+3=GEGGFG9CGBEE*:FGF6F3EEG>CEGGGG3?07CG=5570:GGFFFFGGGGFFGFBFFF=>7<(4B>CD
@M02352:288:000000000-CKWC8:1:1101:22099:6429 1:N:0:TACGCTGC+TCTCTCCG
TACGGAGGATGCAAGCGTTATCCGGAATTATTGGGTTTAAAGGGTCCGTAGGCGGATTATCAAGTCAGAGGTAAAATTCTGCAGCTCAACTGTAGAACGGCGTTTGATCCTGTTTTTCTTGGGTTATGATGAGGTCGCTAGAATCGGTAGTGAAGGGGTGAAAGGATAAGTTACTACCAAGAATCCCAATTGCGAAGGCAGATACCTGATTCTAAACTGCCCTGGATGGACGAAAGCGTGGGGACAGACCAGGTTTGGATACCCTGGAAGTCCACCACGTAA
+
GGGGGGGGGG<E,CFGGGGGGGGGGG+F,EFGGGGGGGGGGGGGG,EFGGGG9FGG+,,C5EEGGGGG<CFG,FGGG,,,C5,BFGGGGG,,<,5,9,++@+@F@3B,,,,C,,<3+,C,,,,83BF,E=3F3,33@+++5D,=3,*6337,,,,,65>:FG,,,,,,,,1,2,12,,,46@,F,F7C+=<++1B1B*****5+,?12*3++2<+++3++0/+**0+0*00/:E*)*/1;EG:(()*9**.8(.9*()(*0<F**<*)().6***(((.(>C
@M02352:288:000000000-CKWC8:1:1101:23239:6433 1:N:0:TACGCTTC+TCGCTCCG
TACGGAGGGTGCGAGCGTTAATCGGAATTACTGGGCGTAAAGCGCATGTAGGTGGTTCATTAAGTCAGATGTGAAAGCCCGCGGCTCAACCTCGGAACTGCATTTGAAACTGGTTGACTAGAGTGCTGTAGAGGGGGGTAGAATTTCAGGTGTAGCGGTGAAATGCGTAGAGATCTGAAGGAATACCAATGGCGAAGGCAGCCCCCTGGACAGACACTGACACTCATACTCGAAAGCGTGGGGAGCAAACAGGATTAGATACCCTGGTAGTCCACGCCGTAA
+
GGGGGFGG7F@FGGGGGGGG@<FGGGCGGG<FGGGC:CFGGG9FC7:F,CEGFGG,,9:FFGGGGGGG<FGFGGGGG844@+@FGGGGGGG,?4+@C:FFGGAFGFG,EFGGGA,+,CFBFGGG,F,CFGGGGG@CFG:88CFGG720:EGGGGGGGGGGGGGGGG*AEGG7CGF@00<:6EG?9EG6+<+<FGGGGGG*;E=E*CECFGG7E81AFGFGGGGG8F++++99FGGF4CDGEG)8(7DGCGFF??GGFFFFGGGGF>C?AFFFFGF1>(7,*9
@M02352:288:000000000-CKWC8:1:1101:12278:6436 1:N:0:TACGCTGC+TCTCTCCG
TACGGAGGGTCCAAGCGTTATCCGGAATCATTGGGTTTAAAGGGTCCGCAGGCGGTCGATTAAGTCAGAGGTGAAATCCCGCAGCTCAACTGTGGAACTGCCTTTGAAACTGTTAGTCTTGAGTTATTGTGAAGTGGTTAGAATATGTAGTGTAGCGGTGAAATGCTTAGAGATTACATGGAATACCGATTGCGAAGGCAGATCACTAACAATATACTGACGCTGGTGGACGAAAGCGTGGGGAGCGAACAGGATTAGATACCCTGGTAGTCCACGCCGTAA
+
GGGGGGGGGGGGGGGGGGGGGGGGGGGGGGGGGGGGGGGGGGGGGGGGGGGGGGGFGGGGGGGGGGGGGGGGGGGGGGGDGGGGGGGGGGGGGGGGGGGGGGGGGGGGGGGGGGGGGGGGGGGGGGGGGGGGGGGGGGGGGGGGGGGGGGGGGGGGGGGGGGGGGGGGGGGGGGGGGGGGGGGGGGGGGGGGGGGGGGGGGGGGGGGGGGFFFGGGGGGGGGDGGGGGGGGGGGGFGGGGGGEFFFGGGGFFFFGGFFFFGGGGFFGFFFFFFGFFFFFFGG
@M02352:288:000000000-CKWC8:1:1101:10319:6439 1:N:0:TACGCTGC+TCTCTCCG
TACGGAGGGTCCGAGCGTTATCCGGAATCATTGGGTTTAAAGGGTCCGCAGGCGGTCGATTAAGTCAGAGGTGAAATCCCATAGCTCAACTATGGAACTGCCTTTGATACTGGTTGACTTGAGTCATATGGAAGTAGATAGAATGTGTAGTGTAGCGGTGAAATGCATAGATATTACACAGAATACCGATTGCGAAGGCAGTCTACTACGTATGTACTGACGCTCATGGACGAAAGCGTGGGGAGCGAACAGGATTAGATACCCTGGTAGTCCACGCCGTAA
+
GGGGGGGGGGGGGGGGGGGGGGGGGGGGGGGGGGGGGGGGGGGGGGGGGGGGGGGGGGGGGGGGGGGGGGGGGGGGGGGGGGGGGGGGGGGGGGGGGGGGGGGGGGGGGGGGGGGGGGGGGGGGGGGGGGGGGGGGGGGGGGGGGGGGGGGGGGGGGGGGGGGGGGGGGGGGGGGGGGGGGGGGGGGGGGGGGGGGGGGGGGGGGGGGGGGGGGGGGGGGGEDGGGGGGGGDGEDFGGGGGGFFFFGGGGFFFFGGFFFFGFGGFFGFDFFFFGFBFFFFGG
@M02352:288:000000000-CKWC8:1:1101:22088:6446 1:N:0:TACGCTGC+TCTCTCCG
TACGGAGGATCCAAGCGTTATCCGGAATCATTGGGTTTAAAGGGTCCGTAGGTGGATAATTAAGTCAGAGGTGAAATCCTGCAGCTCAACTGTAGAATTGCCTTTGATACTGGTTGTCTTGAGTTATTATGAAGTAGTTAGAATATGTAGTGTAGCGGTGAAATGCATAGATATTACATAGAATACCAATTGCGAAGGCAGATTACTAATAATATACTGACACTGATGGACGAAAGCGTGGGGAGCGAACAGGATTAGATACCCTGGTAGTCCACGCCGTAA
+
GGGGGGGGGGGGGGGGGGGEFGGGGFGGGGGGGGGFGGGGGGGGGGGGGGGGEFGFGGGGGGGGGGGGGGGGGGGGGGGGGGGGGGGGGGFGGGGGGGGGGGGGGGGGGGGGGGGGGGGGGFGGGGGGGGGG<FGGGGGGFGGGGGGGGGGGGGGGGGGGGGGGGGGGGGGGGGGGGGGGCFFGGGGGGGGGGGGGGGGGGGFGGGGFGGGGGGGGGG?GGGGGGGGGGGGDGGGFGGGGGGFFF>DGEGFF::DFDFFFGGGGFFGFFFFFBCF?FFF>CC
@M02352:288:000000000-CKWC8:1:1101:10477:6446 1:N:0:TACGCTGC+TCTCTCCG
TACGGAGGGTCCGAGCGTTATCCGGAATCATTGGGTTTAAAGGGTCCGCAGGCGGTCGATTAAGTCAGAGGTGAAATCCCATAGCTCAACTATGGAACTGCCTTTGATACTGGTTGACTTGAGTCATATGGAAGTAGATAGAATGTGTAGTGTAGCGGTGAAATGCATAGATATTACACAGAATACCGATTGCGAAGGCAGTCTACTACGTATGTACTGACGCTCATGGACGAAAGCGTGGGGAGCGAACAGGATTAGATACCCTGGTAGTCCACGCCGTAA
+
GGGGGGGGGGGGGGGGGGGGGGGGGGGGGGGGGGGGGGGGGGGGGGGGGGGGGGGGGGGGGGGGGGGGGGGGGGGGGGFGGGGGGGGGFGGGGGGGGGGGGGGGGGGGGGGGGGGGGGGGGGGGGGGGGGGGGGGGGGGGGGGGGGGGGGGGGGGGGGGGGGGGGGGGGGGGGGGGGGGGGGGGGGGGGGGGGGGGGGGGGGGGGGGGGGGGGGGGGGGGGGGEGGGGGDGDGGGFGGGGGGFFFFGGGGFFBBGGFFBFGGGGFFGFFFFFFGFFFFFFGG
@M02352:288:000000000-CKWC8:1:1101:24388:6460 1:N:0:TACGCTGC+TCTCTCCG
TACGGAGGGTCCGAGCGTTATCCGGAATCATTGGGTTTAAAGGGTCCGCAGGCGGTCGATTAAGTCAGAGGTGAAATCCCATAGCTCAACTATGGAACTGCCTTTGATACTGGTTGACTTGAGTCATATGGAAGTAGATAGAATGTGTAGTGTAGCGGTGAAATGCATAGATATTACACAGAATACCGATTGCGAAGGCAGTCTACTACGTATGTACTGACGCTCATGGACGAAAGCGTGGGGAGCGAACAGGATTAGATACCCTGGTAGTCCACGCCGTAA
+
GF9@CB:@E@FGG@FGGF:FGGGGG:+FA@FEC9EB@BD66CEFFGFGGGGCFGGFEGGCFFGFFFFDDGF??FEFFCEFEGC<E<BEF,FGGGGGGGDFGGGGFGE<5FFFFFCBFGGGGGGGGGGGGDGGGGGFGEGGGGDGCGGGFGFFGGGGEGGGDAFADG@FF2=FFGGGGGGFGGGGGGFGGGGFGGGDGGFCEGFGGGGGGECECFGFGGFGGGGGGGFGGGFDGGDEGGDCGGF?FFGCCCEFFBFF>F9F?7307FD/-8.-1:@BFFFFGC
@M02352:288:000000000-CKWC8:1:1101:16760:6464 1:N:0:TACGCTGC+TCTCTCCG
TACGGAGGGTCCGAGCGTTATCCGGAATCATTGGGTTTAAAGGGTCCGCAGGCGGTCGATTAAGTCAGAGGTGAAATCCCATAGCTTAACTACGGAACTGCCTTTGATACTGGTTGACTTGAGTCATATGGAAGTAGATAGAATGTGTAGTGTAGCGGTGAAATGCATAGATATTACACAGAATACCGATTGCGAAGGCAGTCTACTACGTATGTACTGACGCTCATGGACGAAAGCGTGGGGAGCGAACAGGATTAGATACCCTGGTAGTCCACGCCGTAA
+
GGGGGGGGGGGGGGGGGGGGGGGGGGEGGGGGGGGFGGGGGGGGGGGGGGGGGGGGGGGGGGGGGGGGGGGGGGGGGGGGGGGGGGGGGGGGGGGGGGGGGFGGGGGGGGGGGGGGGGGGGGGGGGGGGGGGGGGGGGGGGGGGGGGGGGGGGGGGGGGGGGGGGGGGGGGGGGGGGGGGGGGGGGGGGGGGGGGGGGGGGGGGGGGGGGGGGGGGGGGGGGGGGGGGGGGCGGGFGGGGGGFFFFGGGGFFFFGGF?AFGGGGFFGFFFFFFGFFFFFFGG
@M02352:288:000000000-CKWC8:1:1101:26529:6471 1:N:0:TACGCTGC+TCTCTCCG
TACGGAGGGTCCGAGCGTTAATCGGAATTACTGGGCGTAAAGCGCACGCAGGCGGTTTGTTAAGCTAGATGTGAAAGCCCTGGGCTCAACCTGGGAATTGCATTTAGAACTGGCAGGCTAGAGTTTTGGAGAGGGGAGTGGAATTCCAGGTGTAGCGGTGAAATGCGTAGATATCTGGAGGAACATCAGTGGCGAAGGCGACTCCCTGGTCAGTAACTGACGCTCATGTGCGAAAGTGTGGGTAGCGAACAGGATTAGATACCCTGGTAGTCCACACCGTAA
+
GGGGGFGGGGGGGGGGGGGG7FGGGCFGGGGGGGGGGGGGGGGGGGGGGGGGGGGGGGGGFFEGGGGGGGGGGGGGGGGGGGGGGGGGGGGGGGGGGGGGGGGDFFGGGGGGGGGGGGGGGGGGGGGCGGGGGGGGCGGFGGGGGGG@FGGFGCFGGGGGGGGGGGGGGGGGGGFGGGDGGG,CCFGGGGGGGEGGEGGGGGGGGGGFGGGGFFFGGGGGGGGGEGGCFFF:CEGFGGGGGGF9<FGGGGFFF6GG?FFFGGGGF4FF<?DFFGF?FB@?CC
@M02352:288:000000000-CKWC8:1:1101:13143:6493 1:N:0:TACGCTGC+TCTCTCCG
TACGGAGGGTGCGAGCGTTAATCGGAATTACTGGGCGTAAAGCGCATGCAGGTGGTTCATTAAGTCAGATGTGAAAGCCCGGGGCTCAACCTCGGAACTGCATTTGAAACTGGTGAACTAGAGTGCTGTAGAGGGGGGTAGAATTTCAGGTGTAGCGGTGAAATGCGTAGAGATCTGAAGGAATACCAGTGGCGAAGGCGGCCCCCTGGACAGACACTGACACTCAGATGCGAAAGCGTGGGGAGCAAACAGGATTAGATACCCTGGTAGTCCACGCCGTAA
+
GGGGGGGGGGGGGGGGGGGGFFGGGGGGGGGGGGGGGFEGGGGGGGGGGGGGGGGFGGGGGGGGGGGGGGGGGGGGGGGGGGGGGGGGGGGGGGGGGGGGGGGGGGGGGGGGGGGGGGGGGGGGGGGGGGGFGGGGGGGGGGGGGGGGGGGGGGGGGGGGGGGGGGGGGGGGGGGGGGGGGGGGGGGGGGGGGGGGGGGGGG5CEGGGGGGGGGGGGGGGGGGFGGGGGGGGGGGFGGGGGGE?FFGGGFF:?FGGFFFFGGCF?@GFBBBFFGFBFFB7GG
@M02352:288:000000000-CKWC8:1:1101:24609:6516 1:N:0:TACGCTGC+TCTCTCCG
TACGGAGGGTGCGAGCGTTAATCGGAATTACTGGGCGTAAAGCGCATGCAGGTGGTTCATTAAGTCAGATGTGAAAGCCCGGGGCTCAACCTCGGAACTGCATTTGAAACTGGTGAACTAGAGTGCTGTAGAGGGGGGTAGAATTTCAGGTGTAGCGGTGAAATGCGTAGAGATCTGAAGGAATACCAGTGGCGAAGGCGGCCCCCTGGACAGACACTGACACTCAGATGCGAAAGCGTGGGGAGCAAACAGGATTAGATACCCTGGTAGTCCACGCCGTAA
+
GGGFFCEEGGGGGDGGGCFFFGGEGEGGGGGGGFGGGFEEDGGGGGGGGGGGEEGGGGGGGGGGGGGGGGGGGGGGGGGGGGGGGEFCFFGGGGGGF@DGDGGGGGFCCGGGGGGGGGGGGGGGGGGGGGGGGGGGGGGGGGGGGGGGGGGGGGGGGGEGGGGFFGGGGGGGGGGGGGGGGGGGGFGGGGGGGGGGGGGGGGGGEEGEGGGGGGGGGGGGGGGGGGGFGGGGGGGFGGCGGGFBBFGFFGFF??GGBFFFFGGDFFGFFFFABGFFFFF;C>
@M02352:288:000000000-CKWC8:1:1101:27979:6531 1:N:0:TACGCTGC+TCTCTCCG
TACGGAGGGTGCGAGCGTTAATCGGAATTACTGGGCGTAAAGCGCATGCAGGTGGTTCATTAAGTCAGATGTGAAAGCCCGGGGCTCAACCTCGGAACTGCATTTGAAACTGGTGAACTAGAGTGCTGTAGAGGGGGGTAGAATTTCAGGTGTAGCGGTGAAATGCGTAGAGATCTGAAGGAATACCAGTGGCGAAGGCGGCCCCCTGGACAGACACTGACACTCAGATGCGAAAGCGTGGGGAGCAAACAGGATTAGATACCCTGGTAGTCCACGCCGTAA
+
GGGGGGGGGGGGGGGGGGGG,6FFGGEGFGGGGGG8BFGGGGCFC@FG<EGGGGGE4?FGGGGGGGGGGGGGGGGGGFGDGFGGGGGGGGGDGGGGGFGGGGGGGGGDFGGGGG<A<FGCFGGGG9EDGGGGGGCGGGCCGGGGGG9CGGFGGGFGGGGGGGGGGGGGGGD<FGGG:FEEGGGGGGGGGGEGGGGEGGGGGGCECGGGGGGGFGG>=FGGGGGGGGGCCGGGGGGFGGGGGGFB653DFGFFB?GGFFFFGGGGFFGFFFBBFGF?>FFFGD
@M02352:288:000000000-CKWC8:1:1101:6697:6538 1:N:0:TACGCTGC+TCTCTCCG
TACGGAGGGTCCGAGCGCTATCCGGAATCATTGGGTTTAAAGGGTCCGCAGGCGGTCGATTAAGTCAGAGGTGAAATCCCATAGCTCAACTATGGAACTGCCTTTGATACTGGTTGACTTGAGTCATATGGAAGTAGATAGAATGTGTTGTGTAGCGGTGACATGCATAGATATTACACAGAATACCGATTGCGAAGGCAGTCTACTACGTATGTACTGACGCTCATGGACGAAAGCGTGGGGAGCGAACAGGATTAGATACCCTGGTAGTCCCCGCCGTAA
+
FGGGGGGGGGGGGGGGEGFEGGGGGEEGFGGGGGGGGGGGCGDEGGGGGGGDGGGEGGGGGEFGGGGGGGGGGGGGGGGFFFFFFFGGGGFFGGGDFGGFFFFGGAFFFGGGGGGGGG9FG9FCFCGGGGGGGGGFGGGGGGGGGGGGGGGGGGGFGGGGG,?DFGFGFGGGGGGGGGGGGG8CFGGG>FGGFGEGGGGFGGGFFGGCFDFGGGGGGGGGFG58CDGGG6FG==CEGGGGGGE19@5>EDEFF<<7<FBFGGGGFFGFFF<<**79;9@;39
@M02352:288:000000000-CKWC8:1:1101:15428:6557 1:N:0:TACGCTGC+TCTCTCCG
TACGGAGGGGGTTAGCGTTGTTCGGAATTACTGGGCGTAAAGCGCACGTAGGCGGATCAGAAAGTATAGGGTGAAATCCCAGGGCTCAACCCTGGAACTGCCTTATAAACTCCTGGTCTTGAGTTCGAGAGAGGTGAGTGGAATTCCGAGTGTAGAGGTGAAATTCGTAGATATTCGGAGGAACACCAGTGGCGAAGGCGGCTCACTGGCTCGATACTGACGCTGAGGTGCGAAAGTGTGGGGAGCAAACAGGATTAGATACCCTGGTAGTCCACACCGTAA
+
GGGGGFFGGGGFGFFGGEFEFFGGG>FFGGGGGGGGGGGEFGGGGGGGGGGGGGGFGGGGFGGGGGGGGGGGGGFGGGGGGGGEFFGGGGFGEGGGGGGFGGGG<FFFGGGGGGGGGGGGGGGGGGGGCEF7FGGGGGGGGGGGGGGGGGGGFCCGG:FGEGGGGGGGC8CGGGGGGGGGGGGGGGGGGGGGGGEGGEFCGGGGFGGGGGGGDGGGGGGGGGGGG3FGFGGGGGC:CGGGGG:?>FGGGGFFF<GGFFBFFGGGFFGFFFFFFC@0:BFFGD
@M02352:288:000000000-CKWC8:1:1101:27394:6582 1:N:0:TACGCTGC+TCTCTCCG
TACGGAGGGTGCGAGCGTTAATCGGAATTACTGGGCGTAAAGCGCATGCAGGTGGTTCATTAAGTCAGATGTGAAAGCCCGGGGCTCAACCTCGGAACTGCATTTGAAACTGGTGAACTAGAGTGCTGTAGAGGGGGGTAGAATTTCAGGTGTAGCGGTGAAATGCGTAGAGATCTGAAGGAATACCAGTGGCGAAGGCGGCCCCCTGGACAGACACTGACACTCAGATGCGAAAGCGTGGGGAGCAAACAGGATTAGATACCCTGGTAGTCCACACCGTAA
+
GGGGGGGGGGGGGFGGGGGGGGGGGGGGGGGGGGGGGCGGGGGGGGGGGGGGGGGCGGGGGGGGGGGGGGGGGGGGGGGGGGGGGGGGGFFGGGGGFFFGGGGCGGGGGGGFGGGGFGGGGFGGFFGFGGGGGGGGGGGGGGGGGGGGGGGGGGGFEGGGGGGGGFGGGGGGGGGFFGGGGGGGGGGGGGGGGGGGGGGGGGCEEGGGGGGGFGGGGGGGGGGGGGGGGFGGGGGFGGGGGGFFFFGGGG>FFFGGFFFFGGDG4@GFAFFFFGFF??D:GG
@M02352:288:000000000-CKWC8:1:1101:20714:6606 1:N:0:TACGCTGC+TCTCTCCG
TACGGAGGGTGCGAGCGTTAATCGGAATTACTGGGCGTAAAGCGCATGCAGGTGGTTCATTAAGTCAGATGTGAAAGCCCGGGGCTCAACCTCGGAACTGCATTTGAAACTGGTGAACTAGAGTGCTGTAGAGGGGGGTAGAATTTCAGGTGTAGCGGTGAAATGCGTAGAGATCTGAAGGAATACCAGTGGCGAAGGCGGCCCCCTGGACAGACACTGACACTCAGATGCGAAAGCGTGGGGAGCAAACAGGATTAGATACCCTGGTAGTCCACGCCGTAA
+
GGGGGGGGGGGGGGGGGGGGGGGGGGGGGGGGGGGGGGGGGGGGGCFGGGGGGGGGGGGGGGGGGGGGGGGGGGGGGGGGGGGGGGGGGGGGGGGGFFFGGGGFGGGGGGGGGGGGGGGGGFGGGGGGGGGGGGGGGGGGGGGGGGGGGGGGGGGGGGGGGGGGGGGGGGGGGGGFGGGG6FCFFGGGGGGGGGGGGGGGG8?CGGGGGGGGGGGGGGC7FGGGGGGGGGGGGGGFGGGGGGFFBFGGGGFFF?GGB?BFGGGGFFGFFFFBFGFFFFFFGD
@M02352:288:000000000-CKWC8:1:1101:7071:6613 1:N:0:TACGCTGC+TCTCTCCG
TACGGAGGGTGCAAGCGTTAATCGGAATTACTGGGCGTAAAGCGCGCGTAGGCGGATTGTTAAGTCAGATGTGAAAGCCCTGGGCTCAACCTAGGAACTGCATTTGAAACTGGCAATCTTGAGTATGGTAGAGGTAAGCGGAATTTCCAGTGTAGCAGTGAAATGCGTAGAGATTGGAAGGAATATCGATGGCGAAGGCAGCTTACTGGGCCAATACTGACGCTGAGGTGCGAAAGCGTGGGTAGCGAACGGGATTAGATACCCCGGTAGTCCACGCCGTAA
+
GGGGGGGGGGGGGGGGGGGGGGGGGGGGGGGGGGGGGGGGGGGGGGGGGGGGGGGGGGGGGGGGGGGGGGGGGGGGGGGGGGGGGGGGGGGGGGGGGGGGGGGGGGGGGGGGGGGGGGGGGGGGGGGGGGGGGGGGGGGGGGGGGGGGGGGGGGGGGGGGGGGGGGGGGGGGGGGGGGGFGGGGGGGGGGGGGGGGGGGGGGGGGGGGGGGGGGGGGGGGGGGGEDFGGGGGCEDDGGGGGGFA0FGCCDFEF?GGBF>FCGGGFFGFFFFFFGF?><EF59
@M02352:288:000000000-CKWC8:1:1101:27463:6619 1:N:0:TACGCTGC+TCTCTCCG
TACGGAGGGTCCGAGCGTTATCCGGAATCATTGGGTTTAAAGGGTCCGCAGGCGGTCGATTAAGTCAGAGGTGAAATCCCATAGCTCAACTATGGAACTGCCTTTGATACTGGTTGACTTGAGTCATATGGAAGTAGATAGAATGTGTAGTGTAGCGGTGAAATGCATAGATATTACACAGAATACCGATTGCGAAGGCAGTCTACTACGTATGTACTGACGCTCATGGACGAAAGCGTGGGGAGCGAACAGGATTAGATACCCTGGTAGTCCACGCCGTAA
+
GGGGGGEGGGGGGGGGGGGGGGGFGEGGGGGGGGGGGGGGGGGGGGGGGGGGGGGGGGGGGGGGGGGGGGGGGGGGGGGGGGGGGGGGGGGGGGGGGGGGGGGGGGGGGGGGGGGGGGGGGGGGGGGGGGGGGGGGGGGGGGGGFGGGGGGGGGGGGGGGGGGGGGGGGGGGGGGGGGGGGGGGGGGGGGGGGGGGGGGGGGGGGGGGGGGGGGGGGGGGGGGGGGGGGGGGGGGEFGDGGEFBFFGGGGFFF?GGFFFFGGGGFFGFAFBBFFFFFFE>GD
@M02352:288:000000000-CKWC8:1:1101:25755:6629 1:N:0:TACGCTGC+TCTCTCCG
TACGGAGGGTGCAAGCGTTATCCGGAATCATTGGGCTTAAAGGGTCCGTAGGCGGACTAATAAGTCAGAGGTGAAATCCCGCAGCTCAACTGTGGAACTGCCTTTGAAACTGTTAGTCTTGAGTTATTGTGAAGTGGTTAGAATATGTAGTGTAGCGGTGAAATGCTTAGAGATTACATGGAATACCGATTGCGAAGGCAGATCACTAACAATATACTGACGCTGATGGACGAAAGCGTGGGGAGCTAACAGGATTAGATACCCTGGTAGTCCACGCCGTAA
+
GDFEG@C@FC@FCFFFGFGGGGGEGDCG,<CFGFG,:ECEEG<FGG8FEFGGGCG+@FC,CEFGFEGGGGGGGGGGGGGG:C+>FEGGGFDE<EGFGGGGGFGCG<EFGGGGD,BD??DFGGGFGAAFADGF9FF9FFGFGGGGGGEFGFGGGGGG:CFFGGGGGGAFGFGGGG?CFGCFGGGGGGGGGGGGGGGGGGGGG5FG7CE@FGCFB9;C?C?FGEGGEDGGGGGGGDGFGGGGGGFF9B*::C;B?FGGFFFFFGC44@F?>=A<9>FFFFFFDD
@M02352:288:000000000-CKWC8:1:1101:13906:6634 1:N:0:TACGCTGC+TCTCTCCG
TACGGAGGGTCCGAGCGTTATCCGGAATCATTGGGTTTAAAGGGTCCGCAGGCGGTCGATTAAGTCAGAGGTGAAATCCCATAGCTTAACTATGGAACTGCCTTTGATACTGGTTGACTTGAGTCATCTGGAAGTAGATAGAATGTGTAGTGTAGCGGTGAAATGCATAGATATTACACAGAATACCGATTGCGAAGGCAGTCTACTACGTATGTACTGACGCTCATGGACGAAAGCGTGGGGAGCGAACAGGATTAGATACCCTGGTAGTCCACGCCGTAA
+
<@CC@;@F@@E@CGDC@@EGA@@@C,@FGFGA,CF@:CAED<CBFGG@:6>FCCC+@CC+FB?<C?5??FBFF?EGG?,=FAFGGEEFEBEGGGGCFGF=FFGGGG9FCCF,AFG+8AFGGD8F>DD,@DCCFDGGG99C<FGGGGFFFCFCFC==3>F7FFGGA>FCFGGG@FGF,29DFGGDGE,BFCBFFGGEEEGG>FGGGGGFGEGG?*?B;E?@>CEEGG<7?FGDGGGFGGDGGGFFFFGGGGFFFFGGFFFFFFFGFFGFFFFFFFF?>BD;GG
@M02352:288:000000000-CKWC8:1:1101:20226:6650 1:N:0:TACGCTGC+TCTCTCCG
TACGAGGGGTGCAAGCGTTAATCGGAATTACTGGGCGTAAAGCGTGCGTAGGTGGTTTGTTAAGCAAGATGTGAAAGCCCCGGGCTCAACCTGGGAACTGCATTTTGAACTGGCAAACTAGAGTATTGTAGAGGGTAGTGGAATTTCCAGTGTAGCGGTGAAATGCGTAGAGATTGGAAGGAACATCAGTGGCGAAGGCGGCTACCTGGACAAATACTGACACTGAGGCACGAAAGCGTGGGGAGCAAACAGGATTAGATACCCTGGTAGTCCACGCCGTAA
+
GGGGGGGGGGGGGGGGGGGGGGGGGGGGGGGGGGGGGGGGGGGGGGGGGGGGGGGGGGGGGGGGGGGGGGGGGGGGGGGGGGGGGGGGGGGGGGGGGGGGGGGGGGGGGGGGGGGGGGGGGGGGGGGGGGGGGGGGGGGGGGGGGGGGGFGGGGGGGGGGGGGGCFGGGGGGGGGGGGGGGGGGGGGGGGGGGGGGDGGEGGGGGGGGGGGGGGGGGGGGGGGGGGGGGGGGGGGFGGGGGGFFFFGGGGFFFFGGBFBFGFGGFFGFFFFBFGFFFFFFGG
@M02352:288:000000000-CKWC8:1:1101:21856:6683 1:N:0:TACGCTGC+TCTCTCCG
TACGGGGGGTGCAAGCGTTATCCGGAATCATTGGGTGTAAAGGGTCCGTAGGCGGACTAATAAGTCAGAGGTGAAATCCCGCGGCTCAACTGTGGAACTGCCTTTGAAACTGTTAGTCTTGAGTTCTGGTGAGGTGGTTAGAATTTCTAGTGTAGCGGTGAAATGCTTAGATATTCCATGGAATACCAATGGCGAAGGCGGATCACTGACAATATACTGACGCTGATGTGCGAAAGCGTGGGGAGCAAACAGGATTAGATACCCTGGTAGTCCACGCCGTAA
+
GGGG-+@FGGGGGGAFGGG+B<FGGGGG9FGGGGG:+FFFGG9F=,3@FGGGGGG@FG>,8EFGGG9DFAFGGGGG9FFGGG*<FFGGGG@,<CGGF8FFG<FG,<FGGGGGFCGC<FFGGGGG,20+<<CF5:+2*/;+;FCG+<+0<EGFGGG9>CGGGGGG9C:@CFG?FGC+0<+<FGF+CGG++<+<FGGGGGG*8*:**2C+0<*++<ACFGGGGGGGGG+23+27EEGFGGGGEGFFFF*7CGFFFFGG?FAFEGGGFFGF9@DFFGF?BBDBGG
@M02352:288:000000000-CKWC8:1:1101:15024:6687 1:N:0:TACGCTGC+TCTCTCCG
TACGGAGGGTCCGAGCGTTATCCGGAATCATTGGGTTTAAAGGGTCCGCAGGCGGTCGATTAAGTCAGAGGTGAAATCCCATAGCTTAACTATGGAACTGCCTTTGATACTGGTTGACTTGAGTCATATGGAAGTAGATAGAATGTGTAGTGTAGCGGTGAAATGCATAGATATTACACAGAATACCGATTGCGAAGGCAGTCTACTACGTATGTACTGACGCTCATGGACGAAAGCGTGGGGAGCGAACAGGATTAGATACCCTGGTAGTCCACGCCGTAA
+
GGGGGFGGGGGGGGGGGGGGGGGGGGGGGGGGGGGFGGGGGGGGGGGGGGGGGGGGGGGGGGGGGGGGGGGGGGGGGGGGGGGGGGGGGGGGGGGGGGGGGGGGGGGGGGGGGGGGGGGGGGGGGGGGGGGGGGGGGGGGGGGGGGGGGGGGGGGGGGGGGGGGGGGGGGGGGGGGGGGGGGGGGGGGGGGGGGGGGGGGGGGGGGGGGGGGGFGGGGGGGGGGGGGGGGGGGGGEGEGEEG>?FEGCEGFFFFGGFFBFGGGGFFGFAFFFFGFFFFFFGG
@M02352:288:000000000-CKWC8:1:1101:19560:6710 1:N:0:TACGCTGC+TCTCTCCG
TACGGAGGGGGTTAGCGTTGTTCGGAATTACTGGGCGTAAAGCGCACGTAGGCGGATCAGAAAGTATAGGGTGAAATCCCAGGGCTCAACCCTGGAACTGCCTTATAAACTCCTGGTCTTGAGTTCGAGAGAGGTGAGTGGAATTCCGAGTGTAGAGGTGAAATTCGTAGATATTCGGAGGAACACCAGTGGCGAAGGCGGCTCACTGGCTCGATACTGACGCTGAGGTGCGAAAGTGTGGGGAGCAAACAGGATTAGATACCCTGGTAGTCCACACCGTAA
+
GGGGG@FGGGGGGGGGGGGGGGGGGGGGGGGGGGGGGGGGGGGGCGGGGGGGGGGGGF@FGGGGGFGFGFGGGGGGGGGGGGGGGGGGGGGGGGGGGGGGGGGA<>FAFGGFGFGGGGGFFFFGGGGGGGGGDGGGGGGGGGGGGGGDEGGGGGFGGGGGGGGGGGGGGGGGGGG@FGGGCEGGGGGGGGGCGGGEEGGGGGGGGGGCGGGGGGGGGGFFGGE;EDGGF:FGE5DFGGGGCEFFBFDGFF5?:BGG>*<4<<FGFFGFBFFFFCFFB6B1DD
@M02352:288:000000000-CKWC8:1:1101:21083:6717 1:N:0:TACGCTGC+TCTCTCCG
TACGGAGGGTCCGAGCGTTATCCGGAATCATTGGGTTTAAAGGGTCCGCAGGCGGTCGATTAAGTCAGAGGTGAAATCCCATAGCTCAACTATGGAACTGCCTTTGATACTGGTTGACTTGAGTCATATGGAAGTAGATAGAATGTGTAGTGTAGCGGTGAAATGCATAGATATTACACAGAATACCGATTGCGAAGGCAGTCTACTACGTATGTACTGACGCTCATGGACGAAAGCGTGGGGAGCGAACAGGATTAGATACCCTGGTAGTCCACGCCGTAA
+
GGGGGGGGGGGGGGGGGGGGGGGGGGGGGGGGGGGGGGGGGGGGGGGGGGGGGGGGGGGGGGGGGGGGGGGGGGGGGGGGGGGGGGGGGGGGGGGGGGGGGGGGGGGGGGGGGGGGGGGGGGGGGGGGGGGGGGGGGGGGGGGGGGGGCFGGGGGGGGGGGGGGGGGGGGGGGGGGGGGGGGGGGGGGGGGGGGGGGGGGGGGGFGGGGGGGGFGGGGGGGGGGGGGGGCGGGGGFGGGGGGEFFFGGGGFFFFGGFFFFGGGGFFGFFFFFFGFFFF:4CC
@M02352:288:000000000-CKWC8:1:1101:5116:6737 1:N:0:TACGCTGC+TCTCTCCG
TACGGAGGGGGTTAGCGTTGTTCGGAATTACTGGGCGTAAAGCGCACGTAGGCGGATCAGAAAGTAAGGGGTGAAATCCCAGGGCTCAACCCTGGAACTGCCTCTTAAACTCCTGGTCTTGAGTTCGAGAGAGGTGAGTGGAATTCCGAGTGTAGAGGTGAAATTCGTAGATATTCGGAGGAACACCAGTGGCGAAGGCGGCTCACTGGCTCGATACTGACGCTGAGGTGCGAAAGTGTGGGGAGCAAACAGGATTAGATACCCTGGTAGTCCACGCCGTAA
+
GGGGGGGGGGGGGGGGGGGGGGGGGGGGGGGGGGGGGGGGGGGGGGGGGGGGGGGEEEGGFGGGGGGGGGGGGGGGGGGGGGGGGGGGGGGGGGGGGGGGGGGGGGGGGGGGGGGGGGGGGGGGGGGGGGGGGGGGGGGGGGGGGGGGGGGGGGGGGGGGGGGGGGGGGGGGGGGGGGGGGGGGGGGGGGGGGGGGGGGGGGGGGGGGGGGGGGGGGGGGGGGGG3FGGCGGGG35:ECGGGFFFFGFGGFFFFCFFFFFGGGGFFFF<FFBFGFF><>BG7
@M02352:288:000000000-CKWC8:1:1101:8592:6742 1:N:0:TACGCTGC+TCTCTCCG
TACGGAGGGTGCGAGCGTTAATCGGAATTACTGGGCGTAAAGCGCATGCAGGTGGTTCATTAAGTCAGATGTGAAAGCCCGGGGCTCAACCTCGGAACTGCATTTGAAACTGGTGAACTAGAGTGCTGTAGAGGGGGGTAGAATTTCAGGTGTAGCGGTGAAATGCGTAGAGATCTGAAGGAATACCAGTGGCGAAGGCGGCCCCCTGGACAGACACTGACACTCAGATGCGAAAGCGTGGGGAGCAAACAGGATTAGATACCCTGGTAGTCCACGCCGTAA
+
GGGGGGGGGGGGGGGGGGGGFGGGGGGGGGGGGGGGGGGGGGGGGGGGGGGGGGGGGGGGGGGGGGGGGGGGGGGGFGGGGGGGGGGGGGGGGGGGGGGGGGGGGGGGGGGGGGGGGGGGGGGGGGGFGGGGGGGGGGGGGGGGGGGCGGGGGGGGGGGGGGGGGGGGGGGFGGGCFGGGGGGGGGGGGGGGGGGGGGGGGDCGEEGGGDGGFGFGGGGGGGGGGGGDFGGGGEGFGGGGGGFFFFGFGGFFFFGGBFFFGGGGFFGFFFFFFGFFFFFFDD
@M02352:288:000000000-CKWC8:1:1101:9746:6748 1:N:0:TACGCTGC+TCTCTCCG
TACGGAGGGTGCAAGCGTTACTCGGAATCACTGGGCGTAAAGAGCGTGTAGGCGGGTTTGTAAGTTTGAAGTGAAATCCAATGGCTCAACCATTGAACTGCTTTGAAAACTGCTTACCTAGAATATGGGAGAGGTAGATGGAATTTCTGGTGTAGGGGTAAAATCCGTAGAGATCAGAAGGAATACCGATTGCGAAGGCGATCTACTGGAACATTATTGACGCTGAGACGCGAAAGCGTGGGGAGCAAACAGGATTAGATACCCTGGTAGTCCACGCCCTAA
+
GGGGGFGGGGGGGGGGGGGGGGGGGGGGGGGGGGGGGGGGGGGGGGGGGGGGGGGGGGGGGGGGGGGGGFGGGGGGGGGGGGGGGGGGGGGDGGFGGGGGGGGGGGGGGGGGGGGGGGGGGG,DFGGFGECEGGGGGGGGGGFGGGGGGGGGGGGFEGGGGGGGGGGGGGGGGGGGEGGGGGGGGGGGGGGCGDGGGGGGGGGGGGGGGGFGGGGGGGEGGGGGGGGGGGGDGGGFGGDDGGFFFFGGFGFFFFGGFFAFGGGGFFGFFFFAFGF?><FFGF
@M02352:288:000000000-CKWC8:1:1101:24857:6749 1:N:0:TACGCTGC+TCTCTCCG
TACGGAGGGTCCGAGCGTTAATCGGAATTACTGGGCGTAAAGCGCACGCAGGCGGTTTGTTAAGCTAGATGTGAAAGCCCTGGGCTCAACCTGGGAATTGCATTTAGAACTGGCAGGCTAGAGTTTTGGAGAGGGGAGTGGAATTCCAGGTGTAGCGGTGAAATGCGTAGATATCTGGAGGAACATCAGTGGCGAAGGCGACTCCCTGGTCAGTAACTGACGCTCATGTGCGAAAGTGTGGGTAGCGAACAGGATTAGATACCCTGGTAGTCCACACCGTAA
+
GGGGGGGGGGGGGFGGGGGGGGGGGGGGGGFFGGGGGGGGGGGGGGGGGGGGGGGFGGGGGGGGGGGGGGGGGGGGGGGGGGGGGGGGGGGGGGGGGGGGGGGGGGGGGGGGGGGGGGFGFFF=BFGGGGGFGGGGEEEGGGF?CFGGGG>7FGGGGGGGGGGGGGGGGGGFGG7FGF?CEEFGF9FFGCFFDEEGGGGGCEGEGGGGGGGGGGFGGGGGG>CEGDDGEFGGGGGFCFGGGGFFFFGGGGFFFFGGFFBFFFFGFFGFFF3>FGFF<?BFGD
@M02352:288:000000000-CKWC8:1:1101:8393:6761 1:N:0:TACGCTGC+TCTCTCCG
TACGGAGGGTCCGAGCGTTATCCGGAATCATTGGGTTTAAAGGGTCCGCAGGCGGTCGATTAAGTCAGAGGTGAAATCCCATAGCTCAACTATGGAACTGCCTTTGATACTGGTTGATTTGAGTCATATGGAAGTAGATAGAATGTGTAGTGTAGCGGTGAAATGCATAGATATTACACAGAATACCGATTGCGAAGGCAGTCTACTACGTATGTACTGACGCTCATGGACGAAAGCGTGGGGAGCGAACAGGATTAGATACCCTGGTAGTCCACGCCGTAA
+
GGGGGGGGGGEGGFGGEFGEGGAFGF@FAFGFFGGGGGGGGFGGGGGGGFGGGGGGGGGGGGGGGGGGGGGGGGGGGFGGGGGGGGGFGGF8FFFCFGGGGFGGF9FGGGFAFGGG<,C@FF+FCCFCFFGFF=FDFGGGGGFFCG=FE=FGGFBFGGGGGGFFEGA@CFGGGGGGGGGGGGGG9FGE7FBFFCBG:CCCEFGFDGFDFEGC9*B@+B9<?B*CCGGCFCDCEGG>FEDCEED(45DDGGDFB(9C?F9/?:CC?<FF<B.69CF?>?FFGG
@M02352:288:000000000-CKWC8:1:1101:8392:6782 1:N:0:TACGCTGC+TCTCTCCG
TACGGAGGGTCCGAGCGTTATCCGGAATCATTGGGTGTAAAGGGTCCGCAGGCGGTCGCTTAAGTCAGAGGTGAAATCCCATAGCTCAACTATGGAACTGCCTATGATACTGGTTGACTTGAGTCATATGGAAGTAGATAGAATGTGTAGTGTAGCGGTGAAATGCATAGATATTACACAGAATACCGATTGCGAAGGCAGTCTACTACGTATGTACTGACGCTCATGGACGAAAGCGTGGGGAGCGAACAGGATTAGATACCCTGGTAGTCCACGCCGTAA
+
GGG8FGGG78,C:FGGGGG7F,FEGGGGGG,FGGG,,@FGGG<FG8FGCGGGGDGG:=++BFDGGG<,,:BFGGGG9BF=<?,FFGGGGG98,,B<FF<FG<=,CFGGGGGGB??FGGGCGGGG<FGD<=F<,@<F<3,,@FFGA,83,8FFFFFG7FGGGGGGGG9DCCFGGG@@B,,4>FF,CF,*6=*=FEGGEGG6E89E,?E<+=79F*2;EGGGGGGGCGCG9CFGGG<BG71AEGFB>@DGGC>F?FGGBFAFGGGG4.9@<BDFF77<F1>BGG
@M02352:288:000000000-CKWC8:1:1101:3956:6793 1:N:0:TACGCTGC+TCTCTCCG
TACGGAGGGTGCGAGCGTTAATCGGAATTACTGGGCGTAAAGCGCATGCAGGTGGTTCATTAAGTCAGATGTGAAAGCCCGGGGCTCAACCTCGGAACTGCATTTGAAACTGGTGAACTAGAGTGCTGTAGAGGGGGGTAGAATTTCAGGTGTAGCGGTGAAATGCGTAGAGATCTGAAGGAATACCAGTGGCGAAGGCGGCCCCCTGGACAGACACTGACACTCAGATGCGAAAGCGTGGGGAGCAAACAGGATTAGATACCCTGGTAGTCCACGCCGTAA
+
GAEDFCFEGCFGGDGGGFFGC<CFEFFFGGGGFFGGGGGEGGGGGGGGGGGFCFGGGGGGFFFGGGGGFGGFEFGGFGGGGGG@F@GGGGGGGEG7CFGGGGGAFFGGGGGGGG@DGGGGGFGGGGGGGGGGGGGGGGGGEGEGGGC?FGGGGGGGGGEEFGGGGDGGGG5FFFGGFGGGGGFGGGFD@FGGGGC>EGGGGGGGEGGGGFF?CCFFF8C?<EE@FGGGGGGGGGCEGGGCGG36937CGFFFF<GD<FFFCF6D6:F@9@BAFGFFFFFF31
@M02352:288:000000000-CKWC8:1:1101:25901:6799 1:N:0:TACGCTGC+TCTCTCCG
TACGGAGGGTCCGAGCGTTATCCGGAATCATTGGGTTTAAAGGGTCCGCAGGCGGTCGATTAAGTCAGAGGTGAAATCCCATAGCTCAACTATGGAACTGCCTTTGATACTGGTTGACTTGAGTCATATGGAAGTAGATAGAATGTGTAGTGTAGCGGTGAAATGCATAGATATTACACAGAATACCGATTGCGAAGGCAGTCTACTACGTATGTACTGACGCTCATGGACGAAAGCGTGGGGAGCGAACAGGATTAGATACCCTGGTAGTCCACGCCGTAA
+
GGGGGFGGGGEGGGGGGGGGGGGGGGCG<FGGGGGG>FGGGGGGGDGGGGGDGGG@@CC@@FGGGGGGGGGGGGGGGGGGFEAGGFGGGGGGFGGGGGGGGGFGGGGGGGGGFFGGCFGFGGGGGFDCDFFAFFEFGFC<FGGGGECFGGGGGGGGGGGGGGGGGGFGGGGGGGGGFFGFGGGFGGGGGGGGGGGGGGGDGCGGGGGGGEFGF6CFGGGGGGGGEGFG+7CDGGGFGGGGGGFFFFGGEGFFFFGGFFFFGGGGFFGFFFFFFGFFFFFFGG
@M02352:288:000000000-CKWC8:1:1101:26064:6809 1:N:0:TACGCTGC+TCTCTCCG
TACGGAGGGTGCAAGCGTTATCCGGAATCATTGGGTTTAAAGGGTCCGTAGGCGGGCTAATAAGTCAGTGGTGAAATGCAGGGGCTTAACTCCGGCACTGCCATTGATACTGTTAGTCTTGAATTATTGTGAAGTGGTTAGAATATGTAGTGTAGCGGTGAAATGCTTAGATATTACATAGAATACCAATTGCGAAGGCAGATCACTAACAATATATTGACGCTGATGGACGAAAGCGTGGGGAGCGAACAGGATTAGATACCCTGGTAGTCCACGCCGTAA
+
GGFFG@FGGGGGGGGGGGGEGGGFFFGGGFFGGGGGGDGGCGGGGFGGGFGGGGGGGGGFFGGGGGGGGGGGGGGGGGGGGFGGGGGGGGGGGGGGGGGGGGFGGGGGFGGGGGGGGGGGGG<FGGGGGGGGGGGGGGGGGGFGFGGGGGGGGGGGGGEGGGGGGGGGGGGGGGGGGGGGGGGGGFGGGGGGGGECECCDEGGFGGGGGGGFFCGFFGFGGGGCCGGGGFGGGGGFGGGGGGFF>EGGGGFF:FGGFF9FFGFGFFGFFFDFFGFFFFD017
@M02352:288:000000000-CKWC8:1:1101:26810:6846 1:N:0:TACGCTGC+TCCCTCCG
TACGGAGGGTGCGAGCGTTAATCGGAATTACTGGGCGTAAAGCGCATGCAGGTGGTTCATTAAGTCAGATGTGAAAGCCCGGGGCTCAACCTCGGAACTGCATTTGAAACTGGTGAACTAGAGTGCTGTAGAGGGGGGTAGAATTTCAGGTGTAGCGGTGAAATGCGTAGAGATCTGAAGGAATACCAGTGGCGAAGGCGGCCCCCTGGACAGACACTGACACTCAGATGCGAAAGCGTGGGGAGCAAACAGGATTAGATACCCTGGTAGTCCACGCCGTAA
+
GGGGCCFGGGGGFGGGGGGG,EFGGGCFGGGGGGGGGGGGGGCFF+=FFGGF6FG=DAEFCGGGCFGG<EFGGGGGGGGGGGGGGCFGFGGFGGGGFGGGGCCDGG?FFGGGFF=D,DFGGGGGGGDGGGGFGG7:BFCCCGFGGGGCFGGGGGGGGGGGGGGGGGGGGGGCGGG?FCFFGGGFGGGCGGGGGGDGGDGCGGEC>EGGGGGCE*2;EGGCFCEFGGG+<CDCEGGFDCGGGGBFFFGG+CFFF:FFFFFFGGGGFF3?AFFFFGF:>BBBGD
@M02352:288:000000000-CKWC8:1:1101:24708:6847 1:N:0:TACGCTGC+TCTCTCCG
TACGGAGGGTGCGAGCGTTAATCGGAATTACTGGGCGTAAAGCGCATGCAGGTGGTTCATTAAGTCAGATGTGAAAGCCCGGGGCTCAACCTCGGAACTGCATTTGAAACTGGTGAACTAGAGTGCTGTAGAGGGGGGTAGAATTTCAGGTGTAGCGGTGAAATGCGTAGAGATCTGAAGGAATACCAGTGGCGAAGGCGGCCCCCTGGACAGACACTGACACTCAGATGCGAAAGCGTGGGGAGCAAACAGGATTAGATACCCTGGTAGTCCACGCCGTAA
+
GGGGGFGGGGGGGGGGGGGGGGGGGGGGGGGGGGGGGGGGGGGGGGGGGGGGGGGGGGGGGGGGGGGGGGGGGGGGGGGGGGGGGGGGGGGGGGGGF@FGGGGGGGGGGGGGGGGGGGGGGFGFGGGGGGGGGGGGGGGGGGGGGGGGGGGGGGGGGGGGGGCFGGGGGGGGGGG?FGGGGGGGGGGGGGGGGGGGGGGGGEEEEEGGGGGGGGGGGGGGGGGGGGGGGGGDGEGFGGGGGGFFFFGGGGFF?FGGBFFFGGGGFFGF9?BBFGF:BFF;DD
@M02352:288:000000000-CKWC8:1:1101:24720:6862 1:N:0:TACGCTGC+TCTCTCCG
TACGGAGGGTGCGAGCGTTAATCGGAATTACTGGGCGTAAAGCGCATGCAGGTGGTTCATTAAGTCAGATGTGAAAGCCCGGGGCTCAACCTCGGAACTGCATTTGAAACTGGTGAACTAGAGTGCTGTAGAGGGGGGTAGAATTTCAGGTGTAGCGGTGAAATGCGTAGAGATCTGAAGGAATACCAGTGGCGAAGGCGGCACCCTGGACAGACACTGACACTCAGATGCGAAAGCGTGGGGAGCAAACAGGATTAGATACCCTGGTAGTCCACGCCGTAA
+
GGGGGGGGGGGGGGGGGGGGGDGGGGGGGGGGGGGGGGGGGGGGGEGGGGGGFGGFFGGGGGFGGFGGGDGGGGGGGGGGGGGGGGGFGGGGGGGGGCGGGGGGGFFGGGGGGGFGGGGGGGGGGGGGGGGGGGEEGGGGGGGGGG?CFGGGGGGGGDGGGGGGGGGGDDGGGGFFGGGGGGGGGFGEFFGGGGEGGGGDGG*:FGGDGGFFFFG*8CGGGGGFGGGGGCGDGGGB:EGGGGFFFFGC?F;??FGFFFFFF:C6@FGFFFDF4C66;:BBGD
@M02352:288:000000000-CKWC8:1:1101:24696:6865 1:N:0:TACGCTGC+TCTCTCCG
TACGGAGGGTGCGAGCGTTAATCGGAATTACTGGGCGTAAAGCGCATGCAGGTGGTTCATTAAGTCAGATGTGAAAGCCCGGGGCTCAACCTCGGAACTGCATTTGAAACTGGTGAACTAGAGTGCTGTAGAGGGGGGTAGAATTTCAGGTGTAGCGGTGAAATGCGTAGAGATCTGAAGGAATACCAGTGGCGAAGGCGGCCCCCTGGACAGACACTGACACTCAGATGCGAAAGCGTGGGGAGCAAACAGGATTAGATACCCTGGTAGTCCACGCCGTAA
+
GGGGGGGGGGGGGEGGGGGGGGGGGGGGGGGGGGGGGGGGFGGGGGGGGGGGFGGGGGGGGGGGGGGGGGGGGGGGGGGGGGGGGGGFGGGGGGGGFFCFGGGGGGGGGGGGGGGGGGGGGGGGGGGGGGGGGGGGGGEGGGGGGGGGGG7CGGGGGGGGGGGFGGGGGGGGGGF?FGGGGGGGGFGGGFGGGGGGGGGGGGGGGGGGGGGGGGGGGGGGGGG6EFFGGGGGGGCDGGDGGGFFFFGGFGFFFFGGBFFFGG?F@FFFFFFFFGFFFFE9GD
@M02352:288:000000000-CKWC8:1:1101:19302:6899 1:N:0:TACGCTGC+TCTCTCCG
TACGGAGGGTCCGAGCGTTATCCGGAATCATTGGGTTTAAAGGGTCCGCAGGCGGTCGATTAAGTCAGAGGTGAAATCCCATAGCTCAACTATGGAACTGCCTTTGATACTGGTTGACTTGAGTCATATGGAAGTAGATAGAATGTGTAGTGTAGCGGTGAAATGCATAGATATTACACAGAATACCGATTGCGAAGGCAGTCTACTACGTATGTACTGACGCTCATGGACGAAAGCGTGGGGAGCGAACAGGATTAGATACCCTGGTAGTCCACGCCGTAA
+
GGGGGGGGGGGGGGGGGGGFFGGGGGGGGGGGGGGGGGGGGGGGGGGGGGGGGGGGGGGGGGGGGGGGGGGGGGGGGGGGGGGGGGGGGGGGGGGGGGGGGGGGGGFGGGGGGGGGGGGGGGFGGGGGGGGGGGGGGGGGGGGGGGGGGGGGGGGGGGGGGGGGGGGGGGGGGGGGGGGGGGFGGGGGGGGGGGGGGGGGGGGGGGGGGGGGGFGGGGF?GCEGGGGGGCGGGGGFGEDGGGFF>EGG5CDFFBFF?FAFFGGGFF9?BFFFFG=2>FFFGG
@M02352:288:000000000-CKWC8:1:1101:15818:6914 1:N:0:TACGCTGC+TCTCTCCG
TACGAGGGGTGCAAGCGTTAATCGGAATTACTGGGCGTAAAGCGTGCGTAGGTGGTTTGTTAAGCAAGATGTGAAAGCCCCGGGCTCAACCTGGGAACTGCATTTTGAACTGGCAAACTAGAGTATTGTAGAGGGTAGTGGAATTTCCAGTGTAGCGGTGAAATGCGTAGAGATTGGAAGGAACATCAGTGGCGAAGGCGGCTACCTGGACAAATACTGACACTGAGGCACGAAAGCGTGGGGAGCAAACAGGATTAGATACCCTGGTAGTCCACGCCGTAA
+
GGGGGGGGGGGGGGGGGGGGGGGGGGGGGGGGGGGGGGGGGGGGGGGGGGGGGGGGGGGGGGGGGGGGGGGGGGGGGGGGGGGGGGGGGGGGGGGGGGGGGGGGGGGGGGGGGGGGGGGGGGGGGGGGGGGGGGGGGGGGGGGGGGGGGGGGGGGGGGGGGGGGGGGGGGGGGGGGGGGGGGGGGGGGGGGGGGGGGGGGGGGGGGGGGGGGGGGGGGGGGGGGGGGGGGGGGGGFGGGGGGFBFFGGGGFF:?GGFF<=CGGGFFGFFFFFFFF<9B>7DD
@M02352:288:000000000-CKWC8:1:1101:9728:6916 1:N:0:TACGCTGC+TCTCTCCG
TACGGAGGGTCCGAGCGTTATCCGGAATCATTGGGTTTAAAGGGTCCGCAGGCGGTCGATTAAGTCAGAGGTGAAATCCCATAGCTCAACTATGGAACTGCCTTTGATACTGGTTGACTTGAGTCATATGGAAGTAGATAGAATGTGTAGTGTAGCGGTGAAATGCATAGATATTACACAGAATACCGATTGCGAAGGCAGTCTACTACGTATGTACTGACGCTCATGGACGAAAGCGTGGGGAGCGAACAGGATTAGATACCCTGGTAGTCCACGCCGTAA
+
GGGGGGGGGGGGGGGGGGGGGGGGGGGGGGGGGGGFGGGGGGGGGGGGGGGGGGGGGGGGGGGGGGGGGGGGGGGGGGGGGGGGGGGGGGGGGGGGGGGGGGGGGGGGGGGGGGGGGGGGGGGFGGGGGGGGGGGGGGGGGGGGGGGGGGGGGGGGGGGGGGGGGGGGGGGGGGGGGGGGGGGGGGGGGGGGGGGGGGGGGGGGGGGGGGGGGGGGGGGGGGGGGGGGGGGGGGGFGGGGGGFF0>CDEGFFFFGGFFFFFGGGFFGFDFFFFGFFFFFFGG
@M02352:288:000000000-CKWC8:1:1101:17410:6925 1:N:0:TACGCTGC+TCTCTCCG
TACGGAGGGTCCGAGCGTTATCCGGAATCATTGGGTTTAAAGGGTCCGCAGGCGGTCGATTAAGTCAGAGGTGAAATCCCATAGCTCAACTATGGAACTGCCTTTGATACTGGTTGACTTGAGTCATATGGAAGTAGATAGAATGTGTAGTGTAGCGGTGAAATGCATAGATATTACACAGAATACCGATTGCGAAGGCAGTCTACTACGTATGTACTGACGCTCATGGACGAAAGCGTGGGGAGCGAACAGGATTAGATACCCTGGTAGTCCACGCCGTAA
+
GGGGGGGGGGGGGGGGGGGEFGGGGGGGGGGGGGGGGGGGGGGGGGGGGGGGGGGGGGGGGGGGGGGGGGGGGFGGGGGGGGGGGGGGGGGGGGGGGGGGGGGGGGGGGFGGGGGGFGGGGGGGGGFGGAFGGGGGGGGGGGGGDFGGGFGGGGGGGGGGGGGGGGGGGGGGGGGGGGGGGGGGGGGGGGGGGGGGGGGGGGGDFGGGGGGGGFGGGGGGFEEGGDGGGFDDGGGFGGGGGGFB>EGDEGB?:BGGBFAFGGGGFFGFFFFFFGFFF<D>DC
@M02352:288:000000000-CKWC8:1:1101:7480:6950 1:N:0:TACGCTGC+TCTCTCCG
TACGGAGGGTGCGAGCGTTAATCGGAATTACTGGGCGTAAAGCGTACGCAGGCGGTTTGTTAAGCGAGATGTGAAAGCCCCGGGCTCAACCTGGGAACTGCATTTCGAACTGGCAAACTAGAGTGTGATAGAGGGTGGTAGAATTTCAGGTGTAGCGGTGAAATGCGTAGAGATCTGAAGGAATACCGATGGCGAAGGCAGCCACCTGGGTCAACACTGACGCTCATGTACGAAAGCGTGGGGAGCAAACGGGATTAGATACCCCGGTAGTCCACGCCGTAA
+
GGGGGGGGGGGGGGGGGFGGGGGGGGGGGGGGGGGGGGGGGGGGGGGGGGGGGGGFGGGGGGGGGGGGGGGGGGGGGGGGGGGGGGGGGGGGGGGGGGGGGGGGGGGGGGGGGGGGGGGGGGGGGGGGGGGGGGGGGGGGGGGGGGGGGGGGGGGGGGFGGGGGGFGGGGGGGGGFGGGGGGGGGGGGGGGGGGGGGGGGGGGGGGGGGGGGGGGGGGGGGGGGGGGGGGGGGGGFGGGGGGFBFFGGGGFFFFGGDFFFGG67>EGFFFA96FF?BFF>DD
@M02352:288:000000000-CKWC8:1:1101:6689:6965 1:N:0:TACGCTGC+TCTCTCCG
TACGAGGGGTGCAAGCGTTAATCGGAATTACTGGGCGTAAAGCGTGCGTAGGTGGTTTGTTAAGCAAGATGTGAAAGCCCCGGGCTCAACCTGGGAACTGCATTTTGAACTGGCAAACTAGAGTATTGTAGAGGGTAGTGGAATTTCCAGTGTAGCGGTGAAATGCGTAGAGATTGGAAGGAACATCAGTGGCGAAGGCGGCTACCTGGACAAATACTGACACTGAGGCACGAAAGCGTGGGGAGCAAACAGGATTCGATACCCTGGTAGTCCACGCCGTAA
+
GGGG@CFGGGGGGFGGGGGF8AFGGFFFGGGGGGGFFGEGDGCFFGGGGGGG<FGFCFGGGGGGDAFG8FFGGGGGF8=?CGGGGGGGGGGGCDFFGGGGGDGGGGFFGDFGGGGD8AFFGA@B@8EAFGGGGGGG?FD<CGFG@G<,8FGCFGB;F@B<FF;>BFEEGGCE,>CC8,CEEF,<<3CFFFGCEEGGGCFG88?EGGGGGG<C*;9F+<9+0++0AFEGGCGGGGD.2:9CEG>0(7C4+/7??(9:)0)9FGF*9F56>BA<609?B2:,CC
@M02352:288:000000000-CKWC8:1:1101:10100:6981 1:N:0:TACGCTGC+TCTCTCCG
TACGGAGGGTCCGAGCGTTATCCGGAATCATTGGGTTTAAAGGGTCCGCAGGCGGTCGATTAAGTCAGAGGTGAAATCCCATAGCTCAACTCTGGAACTGCCTTTGATACTGGTTGACTTTAGTCATATGGAAGTAGATAGAATGTGTAGTTTAGCGGTGAAATGCATAGATATTACACAGAATACCGATTGCGAAGGCAGTCTACTACGTATGTACTGACGCTCATGGACGAAATCGTGGGGAGCGAACAGGATTAGATACCCTGGTAGTCCACGCCGTAA
+
GGGGGDEGDGGGGDGGG@CGGGGGGDCG@EGGGGGCEEFFEGGGGGGGGGGGGGGGGGGBFFFBGGGGGGFG@?FGGFGGGGDEGFFFGCB,,B=,AFGDGGAB9FFGDDGGFGG:FFFF,:>FFD9=FCFGFGGFGFGGCCDEFD9F9D@,@3=9FFG7FFFFGGCDFGGFDEGE9F,2>3,7,D<CCFF5CGCEEGGGEGC+,<CFFEG9<*?<ABCEF5C:E39<C69CCEG)2:C5CC5:0./5=7::??CF276?7F+9=>*06*5<6>FBF?>>DC
@M02352:288:000000000-CKWC8:1:1101:7973:6995 1:N:0:TACGCTGC+TCTCTCCG
TACGGAGGATCCGAGCGTTATCCGGAATCATTGGGTTTAAAGGGTCCGCAGGCGGTCGATTAAGTCAGAGGTGAAATCCCATAGCTCAACTATGGAACTGCCTTTGATACTGGTTGACTTGAGTCATATGGAAGTAGATAGAATGTGTAGTGTAGCGGTGAAATGCATAGATATTACACAGAATACCGATTGCGAAGGCAGTCTACTACGTATGTACTGACGCTCATGGACGAAAGCGTGGGGAGCGAACAGGATTAGATACCCTGGTAGTCCACGCCGTAA
+
GGGGGGGGGGGGGGGGGGGGGGGGGGGGGGGGGGGGGDGGGGGGGGGGGEGGGGGFGGGGGGFGGGGGGGGGGGGGGGGGGGGGGGGGGGGGGGGGGGGDFGGGGGGGGGGGGGGGGGGGGGGGGGGGGGGGGGGGGGGGGGGGGGGGEFGGGGGGGGGGGGGGGGGGGGGGGGGGGGGGGGGGGGGGGGGGGGGGGGGGGGGGGGGGGGGGGGGGGGGGGGGGGGGGGGGGGGGFGGGGGGFFFFGGGGFFFBGGFFFFGG@FFFGFFFFFFGFFFFFFDC
@M02352:288:000000000-CKWC8:1:1101:8130:7004 1:N:0:TACGCTGC+TCTCTCCG
TACGGAGGGTCCGAGCGTTATCCGGAATCATTGGGTTTAAAGGGTCCGCAGGCGGTCGATTAAGTCAGAGGTGAAATCCCATAGCTCAACTATGGAACTGCCTTTGATACTGGTTGACTTGAGTCATATGGAAGTAGATAGAATGTGTAGTGTAGCGGTGAAATGCATAGATATTACACAGAATACCGATTGCGAAGGCAGTCTACTACGTATGTACTGACGCTCATGGACGAAAGCGTGGGGAGCGAACAGGATTAGATACCCTGGTAGTCCACGCCGTAA
+
GGGGGGGGGGGGGGGGGGGGGGGGGGGGGGGGGGGFFGGGGGGGGGGGGGGGGGGFGGGGGGGGGGGGGGGGGGGGGGGGGGGGGGGGGGGGGGGGGGGGGGGGGGGGGGGGGGGGGGGGGGGGGGGGGGGGGGGGGGGGGGGGGGGGGGGGGGGGGGGGGGGGGGGGGGGGGGGGGGGGGGGGGGGGGGGGGGGGGGGGGGGGGGGGGGGGGGGGGGGGGGGGGGFGGGGGGGGFGGGGGGFFFFGGGGFFFFGGFFFFGGGGFFGFFF<BFGFFFFFFGG
@M02352:288:000000000-CKWC8:1:1101:17785:7059 1:N:0:TACGCTGC+TCTCTCCG
TACGGAGGGTCCGAGCGTTATCCGGAATCATTGGGTTTAAAGGGTCCGCAGGCGGTCGATTAAGTCAGAGGTGAAATCCCATAGCTCAACTATGGAACTGCCTTTGATACTGGTTGACTTGAGTCATATGGAAGTAGATAGAATGTGTAGTGTAGCGGTGAAATGCATAGATATTACACAGAATACCGATTGCGAAGGCAGTCTACTACGTATGTACTGACGCTCATGGACGAAAGCGTGGGGAGCGAACAGGATTAGATACCCTGGTAGTCCACGCCGTAA
+
GGGGGGGGGGGGGGGGGGGGGGGGGGGGGGGGGGGFGGGGGGGGGGGGGGGGGGGFGGGGGGGGGGGGGGGGGGGGGFFFGGGGGGGGGGGGGGGGGGGGGGGGGGGGGGGGGGGGFGGGGGGGGGGGGGGGGGGGGFGGGGGGGGGGGGGGGGGGGGGGGGGGGGGGGGGGGGGGGGGGGGGGGGGGGGDGGGGGGGGGGGC9FGGGGGGGGFGGGGGGGGGGGDCCFFG<GGGFGGGGGGDFFFGGGGDFFFGGBFAFFGGFFFGFFFADFGFFFFFFGG
@M02352:288:000000000-CKWC8:1:1101:9714:7097 1:N:0:TACGCTGC+TCTCTCCG
TACGGAGGGTCCGAGCGTTAATCGGAATTACTGGGCGTAAAGCGCACGCAGGCGGTTTGTTAAGCTAGATGTGAAAGCCCTGGGCTCAACCTGGGAATTGCATTTAGAACTGGCAGGCTAGAGTTTTGGAGAGGGGAGTGGAATTCCAGGTGTAGCGGTGAAATGCGTAGATATCTGGAGGAACATCAGTGGCGAAGGCGACTCCCTGGTCAGTAACTGACGCTCATGTGCGAAAGTGTGGGTAGCGAACAGGATTAGATACCCTGGTAGTCCACACCGTAA
+
G<@@@;@@EBFGG7FFGFBF,6CCF:CFGFFFD<FGEEC:6FFGGFGGGGGGGDGG@FGGGFGGFGAFEFF?BCAECFFF<<D4A,BFG8FGDFFDFFGFGC?,<FGFGGGGAGC@:ECFF,EDFGBE@<5<FFGC7C@3>A3DFCF9DC>FGF;BFCFFFCEFFFGGCGEC9+CFFFGGGGCFEFGFAFFGGEGGGGGGGGGGG8FFGGGFFC92+3<C8CC*;3@E?+7>5//7FGGGGGFA:)>5*)8?B0772?<B+C+29><<<F<AFG=,-4>?<5
@M02352:288:000000000-CKWC8:1:1101:10792:7098 1:N:0:TACGCTGC+TCTCTCCG
TACGGAGGGTCCGAGCGTTATCCGGAATCATTGGGTTTAAAGGGTCCGCAGGCGGTCGATTAAGTCAGAGGTGAAATCCCATAGCTCAACTATGGAACTGCCTTTGATACTGGTTGACTTGAGTCATATGGAAGTAGATAGAATGTGTAGTGTAGCGGTGAAATGCATAGATATTACACAGAATACCGATTGCGAAGGCAGTCTACTACGTATGTACTGACGCTCATGGACGAAAGCGTGGGGAGCGAACAGGATTAGATACCCTGGTAGTCCACGCCGTAA
+
GGGGDEFGGGGGGGGGGGGGGGFGGFFGGGGFFGGB:@EFFGGEGGGGGGGGGGGGGGGGGGGGGGGGGGGGGGGGGGGGGGFEFCAFGGGFGGGGGGGGGGGGGGGGGGGGGGGGGGGGGCCFGGGGGGGFGGGGGFGGGFFGGGGGGGGGGGGFGGGGGGGGGGGGGGGGGGGGGGGGGFFGGGGGDGDGGGGGEGGGGGGGGGGGGGGGGGGGGGFGGDGEGDGGGFGGGDGFGGGGGGFFFFGDGGFF??DFFFFFGFCGFFGFFFBBFGF:B6:9DC
@M02352:288:000000000-CKWC8:1:1101:17018:7152 1:N:0:TACGCTGC+TCTCTCCG
TACGGAGGGTCCGAGCATTATCCGGAATCATTGGGTTTAAAGGGTCCGCAGGCGGTCGATTAAGTCAGAGGTGAAATCCCATAGCTCAACTATGGAACTGCCTTTGATACTGGTTGACTTGAGTCATATGGAAGTAGATAGAATGTGTAGTGTAGCGGTGAAATGCATAGATATTACACAGAATACCGATTGCGAAGGCAGATCACTAACAATATATTGACGCTGATGGACGAAAGCGTAGGTAGCGAACAGGATTAGATACCCTGGTAGTCTACGCCGTAA
+
FGGGGGGGGGGGEFFG@FGFFGGGGGGGGGGGGGGGGGGGGGGGGGGGGDGGGGEFGGGGGGFGGGGGGGGGGGGGGGGGGGGGGGGGGGGGGGGGDGGCGGGGGGGGGGGGGGGGGGGGGGGDGGGGGFC@FGGGGGGGGGGGGGGAGGGCFGDAFFGGGGGGGGGFGCFGGGFGGGGG7FEFCGGGDGGGGGGGGGGGGGGGGGGGGGGGFGGGGG+CGGG=EGGGFCGDGGG@GGDDGGFFFFGGGGFF:?FFF?DFGGGGFFFF:BADFFFFFFEBC>
@M02352:288:000000000-CKWC8:1:1101:23726:7160 1:N:0:TACGCTGC+TCTCTCCG
TACGGAGGGGGTTAGCGTTGTTCGGAATTACTGGGCGTAAAGCGCACGTAGGCGGATCAGAAAGTATAGGGTGAAATCCCAGGGCTCAACCCTGGAACTGCCTTATAAACTCCTGGTCTTGAGTTCGAGAGAGGTGAGTGGAATTCCGAGTGTAGAGGTGAAATTCGTAGATATTCGGAGGAACACCAGTGGCGAAGGCGGCTCACTGGCTCGATACTGACGCTGAGGTGCGAAAGTGTGGGGAGCAAACAGGATTAGATACCCTGGTAGTCCACACCGTAA
+
GGGGG@CGGGGGGGGGGGGGGGGGGGGGGGGGGGGGGGGGGGGGEGGGGGGGGGGGGGEFFGGGGFFFGGGGGGGGGGGGGGGGGGGGGGGGGGFGGGGGGGGGFGGGGGG,3><AFGGCFCFGGGGGGGGGGGGGGGGGGGGGGGG7CEGGGGGGGGGGGCFGGGGGGGGGGGG@FGDDEGGGGGGGGGGGGGGGGCFGGGGGGGGGDGGGDGFGGGCDFGGGGCGGGFGGGEG>GGGGGGFFFFGDGGFFFFGGFFFFGGGGFFGFF?>DFGFFFFFBGG
@M02352:288:000000000-CKWC8:1:1101:4039:7213 1:N:0:TACGCTGC+TCTCTCCG
TACGGAGGGGGTTAGCGTTGTTCGGAATTACTGGGCGTAAAGCGCACGTAGGCGGATCAGAAAGTATAGGGTGAAATCCCAGGGCTCAACCCTGGAACTGCCTTATAAACTCCTGGTCTTGAGTTCGAGAGAGGTGAGTGGAATTCCGAGTGTAGAGGTGAAATTCGTAGATATTCGGAGGAACACCAGTGGCGAAGGCGGCTCACTGGCTCGATACTGACGCTGAGGTGCGAAAGTGTGGGGAGCAAACAGGATTAGATACCCTGGTAGTCCACACCGTAA
+
GGGGGFFGGGGGGGGGGGGGGGGGGGGGGGGGGGGGGGGGGGGGGGGGGGGGGGGGGGGGGGGGGGGGFGGGGGGGGGGGGGGGGGGFGGGGGGGGGGGGGGGGGGGGGGGGGGGGGGGGGGGGGGGGGEEGGGGGGGGGGGGGGGGGGGGGGGGGGGGGGGGGGGGGGGGGGGGGGG>EGEGGGGGGGGGGGGGGGGGGGGGGGGGGGGGGGGGGGGGGGGGEEGGGGGGGGGGFGGGGGGFFFFGGGGFFBFFGFFFFGGGGFFGFFFFFFGFFFFFFGG
@M02352:288:000000000-CKWC8:1:1101:17856:7219 1:N:0:TACGCTGC+TCTCTCCG
TACGGAGGGTCCGAGCGTTAATCGGAATTACTGGGCGTAAAGCGCACGCAGGCGGTTTGTTAAGCTAGATGTGAAAGCCCTGGGCTCAACCTGGGAATTGCATTTAGAACTGGCAGGCTAGAGTTTTGGAGAGGGGAGTGGAATTCCAGGTGTAGCGGTGAAATGCGTAGATATCTGGAGGAACATCAGTGGCGAAGGCGACTCCCTGGTCAGTAACTGACGCTCATGTGCGAAAGTGTGGGTAGCGAACAGGATTAGATACCCTGGTAGTCCACACCGTAA
+
GGGGGGGGGGGGGEGGG@CF,CFFGEFFGGGGGGGGEGGGGFGGGGGGGGGGGGGFGGGGGGGGGGGGGGGGGGGGGGGGGGGGGFGGGGGGGGGGGGGGGGDGGGGFFCFGGGGGGGGGGGGGGGGGGGGGGGGGFGGGGGGGGGGGGGGGGGGGGGGGGGGGGGGGGDDFGGGGGGGGGGGGGFGGGGGGGGGGGGGGGGGGGGGGGGFGGGGGGGGGGGGGGGGGGGGGGGGDCE>FEGEABFCDECBFFFGGBFFFGD?FFFGFFFFA7DFFFFFFGG
@M02352:288:000000000-CKWC8:1:1101:18925:7227 1:N:0:TACGCTGC+TCTCTCCG
TACGAGGGGTGCAAGCGTTAGTCGGAATTACTGGGCGTAAAGCGTGCGTAGGTGGTTTGTTAAGCAAGATGTGAAAGCCCCGGGCTCAACCTGGGAACTGCATTTTGAACTGGCAAACTAGAGTATTGTAGAGGGTAGTGGAATTTCCAGTGTAGCGGTGAAATGCGTAGAGATTGGAAGGAACATCAGTGGCGAAGGCGGCTACCTGGACAAATACTGACACTGAGGCACGAAAGCGTGGGGAGCAAACAGGATTAGATACCCTGGTAGTCCACGCCGTAA
+
GGGGFGGGGGGGGGGGGGGGGGGGGGGGGGGGGGGGGGGGGGGGGGGGGGGGGGGGGGGGGGGGGGGGGGGGGGGGGGGGGGGGGGGGGGGGGGGGGGGGGGGGGGGGGGGGGGGGGGGGGGGGGGGGGGGGGGGGGGGGGGGGGGGGGGGGGGGGGGGGGGGGGGGGGGGGGGGGGGGGGGGGGGGGGGGGGGGGGGGGGDGGGGGGGGGGGGGGGGGGGGGGGGGGGGGGGGGFGGGGGGFFFFGG6FFFFFGGFFFFGGGGFFGFFFFFFGFFFFFFGD
@M02352:288:000000000-CKWC8:1:1101:7949:7241 1:N:0:TACGCTGC+TCTCTCCG
TACGGAGGGTCCGAGCGTTATCCGGAATCATTGGGTTTAAAGGGTCCGCAGGCGGTCGATTAAGTCAGAGGTGAAATCCCATAGCTCAACTATGGAACTGCCTTTGATACTGGTTGACTTGAGTCATATGGAAGTAGATAGAATGTGTAGTGTAGCGGTGAAATGCATAGATATTACACAGAATACCGATTGCGAAGGCAGTCTACTACGTATGTACTGACGCTCATGGACGAAAGCGTGGGGAGCGAACAGGATTAGATACCCTGGTAGTCCACGCCGTAA
+
GGGGGEGGGGGFGEGGGGGGGGGGGGEGGGGGGGGFFGGGGGGGGGGGGGGGGGGGGGGGGGGGGGGGGGGGGGGGGGGGGGGGGGGGGGGGGGGGGGGGGGGGGGGGGGGGGGGGGGGGGGGGGGGGGGGGGGGGGGGGGGGGGGGGGGGGGGGGGGGGGGGGGGGGGGGGGFGGGGGGFGGGGGGGGGGGGGGGGGGGGGGGGGGGGGFGGGGGGGGGGGGGGGGGGDGGGGGFGGGGGGFBBFGGGGFF?FGGBF<FGFGG@FCFAFFDFGFFFFFFGG
@M02352:288:000000000-CKWC8:1:1101:5770:7267 1:N:0:TACGCTGC+TCTCTCCG
TACGAGGGGTGCAAGCGTTAATCGGAATTACTGGGCGTAAAGCGTGCGTAGGTGGTTTGTTAAGCAAGATGTGAAAGCCCCGGGCTCAACCTGGGAACTGCATTTTGAACTGGCAAACTAGAGTATTGTAGAGGGTAGTGGAATTTCCAGTGTAGCGGTGAAATGCGTAGAGATTGGAAGGAACATCAGTGGCGAAGGCGGCTACCTGGACAAATACTGACACTGAGGCACGAAAGCGTGGGGAGCAAACAGGATTAGATACCCTGGTAGTCCACGCCGTAA
+
GGGG@FGGGGGGGGGGGGGGGGGGGGGGGGGGGGGGGGGGGGGGFGGGFGGGFFGCFGGGGGGGGGGGGGGGGGGGGGGGGGGGGGGGGGGGGGGGGGGGGGGGGGGGGGGGGGGGGGGGGGGGFFGGGGGGGGGGGGGGGGGGGGGGGGGGGGGGGGGGGGGGGGGGGGGGFGGGGGGGGGGGGGGGGGGGGGGGGGGGGGGGGGGGGGGGCEGGGGGGGFGGGGGGGGGGGGGFGGGGGGFFBFGGGGFFB?FG?FFFGGGGFFGFFFFBFGFFB:B>GG
@M02352:288:000000000-CKWC8:1:1101:25015:7268 1:N:0:TACGCTGC+TCTCTCCG
TACGAAGGGAGCTAGCGTTGTTCGGAATTACTGGGCGTAAAGCGCGCGTAGGCGGACCGGAAAGTTAGGGGTGAAATCCCAGGGCTCAACCCTGGAACTGCCTCTAAAACTCCTGGTCTTGAGATCGAGAGAGGTGAGTGGAATTCCGAGTGTAGAGGTGAAATTCGTAGATATTCGGAGGAACACCAGTGGCGAAGGCGGCTCCCTGGCTCGATACTGACGCTGAGGTGCGAAAGCGTGGGGAGCAAACAGGATTAGATACCCTGGTAGTCCACGCCGTAA
+
GGGGFGGGGGGGGGGGGGGGEGGGGGGGGGGGGGGGGGGGGGGGGGGGGGGGGGGGDGGGGGGGGGGGGGGGGGGGGGGGGGGGGGGGGGGGGGGGGGGGGGGGFGGGGGGFGGGGFGGGGGGGGGGGGGGGGGFGGGGGGGGGGGGGDGGGGFGEFGGFGGGGG9<<*=C:CCFCFFCCBFGGFGGGG+CECCEGGDCEEG=;*;CG*;>A:*8*:FA:ECCCC9FG6*9<EG)0275EGGFFFDGD67)7:BGC<6<79EGG=5C6443<F:?296)(19
@M02352:288:000000000-CKWC8:1:1101:7667:7279 1:N:0:TACGCTGC+TCTCTCCG
TACGGAGGGTCCGAGCGTTATCCGGAATCATTGGGTTTAAAGGGTCCGCAGGCGGTCAATTAAGTCAGAGGTGAAATCCCATCGCTCAACGATGGAACTGCCTTTGATACTGATTGACTTGAGTTATATGGAAGTAGATAGAATAAGTAGTGTAGCGGTGAAATGCATAGATATTACTTAGAATACCGATTGCGAAGGCAGTCTACTACGTATATACTGACGCTGAGGGACGAAAGCGTGGGGAGCGAACAGGATTAGATACCCTGGTAGTCCACGCCGTAA
+
GFGGGGGGGFGGGGGGGGGGGGGGGGGGFGGGGGGGGEGFFGGGGGGGGGGGGGGGGGGGGGGGGGGGGGGGGGGGGGGGGGFGGGGGGGGGGGGGGGGGGGGGGGGGGGGGGFFGGGGGGGGGCFGGGGGGCGGGGGGGGGFGFGGGGGGGGGGGGGGGGGGGGGGGGGGGGGGGGFGGGGGGGGGGGGGGGGGGGGGGGGGGGGGGGGGGGGGGGGGGGGGGGGGGGGGGGCDDGGGGGEB0>FDDGGFFF?GGFFFFFCFGFFGFAFFAFFFB;?E>GD
@M02352:288:000000000-CKWC8:1:1101:20509:7283 1:N:0:TACGCTGC+TCTCTCCG
TACGGAGGGGGTTAGCGTTGTTCGGAATTACTGGGCGTAAAGCGTACGTAGGCGGATTGGAAAGTTGGGGGTGAAATCCCAGGGCTCAACCCTGGAACTGCCTCCAAAACTATCAGTCTAGAGTTCGAGAGAGGTGAGTGGAATTCCAAGTGTAGAGGTGAAATTCGTAGATATTTGGAGGAACACCAGTGGCGAAGGCGGCTCACTGGCTCGATACTGACGCTGAGGTACGAAAGTGTGGGGAGCAAACAGGATTAGATACCCTGGTAGTCCACGCCGTAA
+
GGGGGGGGGGGGGGGGGGGGGGGGGGGGGGGGGGGGGGGGGGGGGGGGGGGGGGGGGGGGGGGGGGGGGGGGGGGGGGGGGGGGGGGGGGGGGGGGGGGGGGGGGGGGGGGGGGGGGGGGGGGGGGGGGGGGGGGGGGGGGGGGGGGGGGGGGGGGGGGGGGGGGGGGGGGGGGGGGGGGGGGGGGGGGGGFGGGGDEGGGGGGGGGGGGGGGGGGGGGGGEGGGGGGGGGGDGGFGGGGGGFFFFGGGGFFFFGGFFFFGFGFF:FF<FADFGFF>?FBGG
@M02352:288:000000000-CKWC8:1:1101:22750:7294 1:N:0:TACGCTGC+TCTCTCCG
TACGGAGGGTGCGAGCGTTAATCGGAATTACTGGGCGTAAAGCGCATGCAGGTGGTTCATTAAGTCAGATGTGAAAGCCCGGGGCTCAACCTCGGAACTGCATTTGAAACTGGTGAACTAGAGTGCTGTAGAGGGGGGTAGAATTTCAGGTGTAGCGGTGAAATGCGTAGAGATCTGAAGGAATACCAGTGGCGAAGGCGGCCCCCTGGACAGACACTGACACTCAGATGCGAAAGCGTGGGGAGCAAACAGGATTAGATACCCTGGTAGTCCACGCCGTAA
+
GGGGGGGGGGGGGGGGGGGGEEGFGGGGGGGGGGGGGGGGGGGGGGGGGGGGEFGFGGGGGGGGGGGGGGGGGGGGGGGGGGGGGGGGGGGFGGGGGGGGGGGGGGGGGGGGGGGGFGGGFGGGGGGGGGGFGGGGGGGGGGGGGFGGGGGGGGGGGGGGGGFGGGGGGGGGGGGGGGGGGGF6<CFFGGGGGGGGGGGG5EEGEGGGGGGGFGGGGFGFGGGGGGFFGGGGGGGDGEGGGGFFFFGGGGFFFFGGFFFFGGGGFFF?AFDFFG@BFFFFGG
@M02352:288:000000000-CKWC8:1:1101:28318:7312 1:N:0:TACGCTGC+TCTCTCCG
TACGGAGGGTGCAAGCGTTATCCGGAATCATTGGGTTTAAAGGGTCCGCAGGCGGTCAATTAAGTCAGAGGTGAAATCCCATAGCTTAACTATGGAACTGCCTTTGATACTGGTTGACTTGAGTTATACGGAAGTAGATAGAATGTGTAGTGTAGCGGTGAAATGCATAGAGATTACACAGAATACCGATTGCGAAGGCAGTCTACTACGTATATACTGACGCTCATGGACGAAAGCGTGGGGAGCGAACAGGATTAGATACCCTGGTAGTCCACGCCGTAA
+
CFEFD@@:FBC:FFFFCF@6@CCCGDBFCE<,F<A@@7C<CFFCECCFGGECF>=@FEFBEGGDAFFFC=<A?F<EFCFGFE=?55BA,:<EFGDFCGFD9FCEFGGF<BD<A?DGGGGGGFFFDFGEDFCGCFGGGG9BFCFC><FFFFFGFFDCE@>@*<;DFGGG:9EFF9=;;;FFGA8;<>CEGF7B,:8CCEGGGFC9A+<EF=;9E?BFFGGFCCEGCDFE?FGGGGG54CCCDEBF9DGGC95?:?CC<?<7?+C6*<<6<44:6C*3(85475
@M02352:288:000000000-CKWC8:1:1101:17576:7321 1:N:0:TACGCTGC+TCTCTCCG
TACGAGGGGTGCAAGCGTTAATCGGAATTACTGGGCGTAAAGCGTGCGTAGGTGGTTTGTTAAGCAAGATGTGAAAGCCCCGGGCTCAACCTGGGAACTGCATTTTGAACTGGCAAACTAGAGTATTGTAGAGGGTAGTGGAATTTCCAGTGTAGCGGTGAAATGCGTAGAGATTGGAAGGAACATCAGTGGCGAAGGCGGCTACCTGGACAAATACTGACACTGAGGCACGAAAGCGTGGGGAGCAAACAGGATTAGATACCCTGGTAGTCCACGCCGTAA
+
GGGGFFGGGGGGGGGGGGGG,CFGGGGGGGGGGGGGGGGGGGGGGGGGGGGGGGGGGGGGGGGGGGGGGGGGGGGGGGGGGGGGGGGGGGGGGGGGGGGGGGGGGGGGGGGGGGGGGGGGGFGGFGGGGGGGGGGGGGGGGGGGGGGGGGGGGGGGGGGGGFGGGGGGCGGGFFFGGGGGGGGGGGGGGGGGGEGGEEGGGGGGGGGGGGGGGFCEGGGGGGGGGGGFGGGGGGGFGGGGEGEFFFGGFFFFFBGGDFFFGGGGFFGFFFFBFGFFFFFFGD
@M02352:288:000000000-CKWC8:1:1101:25256:7394 1:N:0:TACGCTGC+TCTCTCCG
TACGAGGGGTGCAAGCGTTAATCGGAATTACTGGGCGTAAAGCGTGCGTAGGTGGTTTGTTAAGCAAGATGTGAAAGCCCCGGGCTCAACCTGGGAACTGCATTTTGAACTGGCAAACTAGAGTATTGTAGAGGGTAGTGGAATTTCCAGTGTAGCGGTGAAATGCGTAGAGATTGGAAGGAACATCAGTGGCGAAGGCGGCTACCTGGACAAATACTGACACTGAGGCACGAAAGCGTGGGGAGCAAACAGGATTAGATACCCTGGTAGTCCACGCCGTAA
+
GGGGGGGGGGGGGGGGGGGGGGGGGGGGGGGGGGGGGGGGGGGGGGGGGGGGGGGFGGGGGGGGGGGGGGGGGGGGGGGGGGGGGGGGGGGFGGGGGGGGGGGGGGGGGGGGGGGGGGGGGGGGGGGGGGGGGGGGGGGGFGGGGGGGGGGGGGGGGGGGGGGGFGGGGGGGGGCGGGGGDGGGGDFGGGGGGGGGGDGEGGGGGGGGGGGGGGGGGGFGGFGGGGGGGGGGGG55CE<EGDFFFFGGFGFF?F4CBFFFGGGGFFGFFFFF=FFFFBF0DD
@M02352:288:000000000-CKWC8:1:1101:13124:7406 1:N:0:TACGCTGC+TCTCTCCG
TACGGAGGGTGCGAGCGTTAATCGGAATTACTGGGCGTAAAGCGCACGCAGGCGGTTTGTTAAGCTAGATGTGAAAGCCCCGAGCTCAACTTGGGATGGTCATTTAGAACTGGCAGACTAGAGTCTTGGAGAGGGGAGTGGAATTCCAGGTGTAGCGGTGAAATGCGTAGATATCTGGAGGAACATCAGTGGCGAAGGCGACTCCCTGGCCAAAGACTGACGCTCATGTGCGAAAGTGTGGGTAGCGAACAGGATTAGATACCCTGGTAGTCCACACCGTAA
+
GGGGGFGFGGGGGDGGGFFGDFGFGGGGGGGGGGGGGGGGGGGGGGGGGGGGGGGGGGGGGGGGGGGGGGGGGGGGGGGGGG@CFCGGFFGGGGGGGFGGGGGGGGGGGGGGGGGGGGGGGCGFGGGGGGGGGGGGGGGGGGFGGGGGGGFFGCG9FGGGGGGGGGGGGGGFGGGGGGGGGGFGGFFGGFGGGGGGGGGGGGGGGGGGGGGGGGGGGDGGGDG=EGGGGGGGGGG3>FGGGGFAFFGGGGBFBFGG?FFFFGGGFFGFFFFFFGF>B<B:FD
@M02352:288:000000000-CKWC8:1:1101:15890:7411 1:N:0:TACGCTGC+TCTCTCCG
TACGGAGGGTCCGAGCGTTAATCGGAATTACTGGGCGTAAAGCGCACGCAGGCGGTTTGTTAAGCTAGATGTGAAAGCCCTGGGCTCAACCTGGGAATTGCATTTAGAACTGGCAGGCTAGAGTTTTGGAGAGGGGAGTGGAATTCCAGGTGTAGCGGTGAAATGCGTAGATATCTGGAGGAACATCAGTGGCGAAGGCGACTCCCTGGTCAGTAACTGACGCTCATGTGCGAAAGTGTGGGTAGCGAACAGGATTAGATACCCTGGTAGTCCACACCGTAA
+
GGGGGGGGGGGGGGGGGGGGGGGGGGGGGGGGGGGGGGGGGGGGGGGGGGGGGGGGGGGGGGGGGGGGGGGGGGGGGGGGGGGGGGGGGGGGGGGGGGGGGGGGGGGGGGGGGGGGGGGGGGGGGGGGGGGGGGGGGGGGGGGGGGGGGGGGGGGGGGGGGGGGGGGGGGGGGGGGGGGGGGGGGGGGGGGGGGGGGGGGGGGGGGGGGGGGGGGGGGGGGGGGGGGGGCF<CEDEGGGGGGFFFFGGGGFFF?FGFFFFGGGGFFGFFFFFFGFFFFFFGD
@M02352:288:000000000-CKWC8:1:1101:17081:7426 1:N:0:TACGCTGC+TCTCTCCG
TACGGAGGGTCCGAGCGTTATCCGGAATCATTGGGTTTAAAGGGTCCGCAGGCGGTCGATTAAGTCAGAGGTGAAATCCCATAGCTCAACTATGGAACTGCCTTTGATACTGGTTGACTTGAGTCATATGGAAGTAGATAGAATGTGTAGTGTAGCGGTGAAATGCATAGATATTACACAGAATACCGATTGCGAAGGCAGTCTACTACGTATGTACTGACGCTCATGGACGAAAGCGTGGGGAGCGAACAGGATTAGATACCCTGGTAGTCCACGCCGTAA
+
GGGGGGGGGGGGGGGGGGGGGGGGGFGGGGGGGGGFGGGGGGGGGGGGGGGGGGGGGGGGGGGGGGGGGGGGGGGGGGGGGGGGGGGGGGGGGGGGGGGGGGGGGGGGGGGGGGGGGGGGGGGGGGGGGGGGGGGGGGGGGGGGGGGGGGGGGGGGGGGGGGGGGGGGGGGGGGGGGGGGGGGGGGGGGGGGGGGGEGGGGGGGGGGGGGGGGGGGGGGGGGGEGGFGGGGGGGGFGGGGGGEFFFGGGGFFFFGGFFFFGGGGFFGFFFFFFGFFFFFFGG
@M02352:288:000000000-CKWC8:1:1101:10921:7439 1:N:0:TACGCTGC+TCTCTCCG
TACGAGGGGTGCAAGCGTTAATCGGAATTACTGGGCGTAAAGCGTGCGTAGGTGGTTTGTTAAGCAAGATGTGAAAGCCCCGGGCTCAACCTGGGAACTGCATTTTGAACTGGCAAACTAGAGTATTGTAGAGGGTAGTGGAATTTCCAGTGTAGCGGTGAAATGCGTAGAGATTGGAAGGAACATCAGTGGCGAAGGCGGCTACCTGGACAAATACTGACACTGAGGCACGAAAGCGTGGGGAGCAAACAGGATTAGATACCCTGGTAGTCCACGCCGTAA
+
GGGG@FGGGGGGGGGGGGGGGGGGDGGGGGGGGGGGGGGGGGGGGGGGGGGGGGGGGGGGGGGGGFGGGGGGGGGGGGGGGGGGGGGGGGGGGGGGGGGGGGGGGGGGGGGGGGGGGGGGGGGCEGGGGGGGGGGGGGGGGGGGGGGGGGGGGGGGGGGGGGGGGGGGGGGFGGGFGGGGECFGGGGGDGGGGGGGGGGEGGDGGGGGGC<CGFGGGGCEGGGGGGGFFGGGGGGEGGGGEEB?FBGFGG48??GGFFBFGG@GFFGFBFAB8CF?BFEFGD
@M02352:288:000000000-CKWC8:1:1101:24938:7486 1:N:0:TACGCTGC+CCTCTCCG
TACGGAGGGTCCGAGCGTTATCCGGAATTATTGGGTTTAAAGGGTCCGCAGGCGGTCGATTAAGTCAGAGGTGAAATCCCATAGCTCAACTATGGAACTGCCTTTGATACTGGTTGACTTGAGTCATATGGAAGTAGATAGAATGTGTAGTGTAGCGGTGAAATGCGTAGATATTACACAGAATACCGATTGCGAAGGCAGTCTACTACGTATGTACTGACGCTCATGTACGAAAGCGTGGGGAGCGAACAGGATTCGATACCCTGGTAGTCCACGCCGTAA
+
GGGGGGGGGC8FGCFGGGGGG,CFGF@F<F<FFGGC,BFFFGAFE,CF:FGGDGGB==+=FFFGGG9EE,BADFGGFGGG=?,BFGGFFCBABFGGGF<FG@,C<DFCFGGG,CFF8FGDGGCGFC93F,EGCF,@F,F<FCFGFGFCFFGGGGGGGGGGFGGFGG7>CCEFGGFF;D?,>FCFFGGG@F7CGGGGGGGCGF+>,CC>;:2C?8BF9<BFEGEE51<F20>FGGDBCEGEGG:<;BCDEDEFFFGG)5<41/AFFFCF>FFFFDFB;?@>CC
@M02352:288:000000000-CKWC8:1:1101:18559:7487 1:N:0:TACGCTGC+TCTCTCCG
TACGGAGGATCCAAGCGTTATCCGGAATCATTGGGTTTAAAGGGTCCGTAGGTGGATAATTAAGTCAGAGGTGAAATCCTGCAGCTCAACTGTAGAATTGCCTTTGATACTGGTTGTCTTGAGTTATTATGAAGTAGTTAGAATATGTAGTGTAGCGGTGAAATGCATAGATATTACATAGAATACCAATTGCGAAGGCAGATTACTAATAATATACTGACACTGATGGACGAAAGCGTGGGGAGCGAACAGGATTAGATACCCTGGTAGTCCACGCCGTAA
+
GGGGGGGGGGGGGGGGGGGGGGGGGCFGGGGGGGGGGGGGGGGGGFGGGGGGGGGGGGGGGGGGGGGGGGGGGGGGGGGGGGGGGGGGFGGGGGGGGGGGGGGGGGGGGGGGFGGGGGGGGGGGGGGGGGGGGGGFGGGGGGGGGGGGGGGGGGGGGGGGGGGGGGGGGGGGGGGGGGGGGGFGGGGGGGGGGDEGECFGGGGGGGGGGGGGGGGFGGFFGGGGGGFGFCG4CCDFGDGGGDA?9DGGGGFFBFGGFFFFGGFGFFFFD=ADFFFFFFFFGD
@M02352:288:000000000-CKWC8:1:1101:26007:7505 1:N:0:TACGCTGC+TCTCTCCG
TACGGAGGGTCCGAGCGTTAATCGGAATTACTGGGCGTAAAGCGCACGCAGGCGGTTTGTTAAGCTAGATGTGAAAGCCCTGGGCTCAACCTGGGAATTGCATTTAGAACTGGCAGGCTAGAGTTTTGGAGAGGGGAGTGGAATTCCAGGTGTAGCGGTGAAATGCGTAGAGATCTGAAGGAATACCAGTGGCGAAGGCGGCCCCCTGGACAGACACTGACACTCAGATGCGAAAGCGTGGGGAGCAAACAGGATTAGATACCCTGGTAGTCCACGCCGTAA
+
FGGGGCFGGGFGGGGGGGGGCFGGGGEGGGGGGFGFGGGGGGGGGDEGEGGGGGGFGGGGGGGFGGGGCFGGFGGGFFFFGAFGFGFFEFGGFFCEGGGGGGGGGGFGGFGGGGGGGGGGEFCGFFFGEGGGDGGGCFGGGGGGFFC@FGGFGFGEEG4=FGGFFGEEGGGC+;9CF9CFGGGGGGGGGGGGGGGGGGCEGGGGGGGG5@5CFGGGGGG9CF60CFG:EG73C875C=9CCC@(3@<7FGFFF6FG774?9CFGFF:?BFFFFGFFF?>;GG
@M02352:288:000000000-CKWC8:1:1101:22498:7550 1:N:0:TACGCTGC+TCTCTCCG
TACGGAGGGTGCAAGCGTTATCCGGAATCATTGGGTTTAAAGGGTCCGCAGGCGGTCAATTAAGTCAGAGGTGAAATCCCATAGCTTAACTATGGAACTGCCTTTGATACTGGTTGACTTGAGTTATACGGAAGTAGATAGAATGTGTAGTGTAGCGGTGAAATGCATAGATATTACACAGAATACCGATTGCGAAGGCAGTCTACTACGTATGTACTGACGCTCATGGACGAAAGCGTGGGGAGCGAACAGGATTAGATACCCTGGTAGTCCACGCCGTAA
+
GGGGGGGGGGGGGGGGGGGFGEGFGGGGGGGGGGGGGGGGGGGGGGGGGGGGGGGCGGGGGGFFGGGGGGGGGGGGGGGGGGGGGGGGGFG,EGGGCGGGGGFGGGGGFGGGGGGGGGGGEGFGGGGGGGGGCCFGGFGGGA=DFGGGGGGGGGGGGGGGGGGGGGFFGEGEGGGGGGGGGGEGCGGGEFGGGGGGDGFFCFGGGEFCGGGGGGGGGGGFGGGGGGGGGCCDGGGFGGDGEGEF>DGGEGFF:BFG?@AFGFGGFFGFFFFFFGFFFFFFGD
@M02352:288:000000000-CKWC8:1:1101:17694:7553 1:N:0:TACGCTGC+TCTCTCCG
TACGGAGGGGGTTAGCGTTGTTCGGAATTACTGGGCGTAAAGCGCACGTAGGCGGATCAGAAAGTATAGGGTGAAATCCCAGGGCTCAACCCTGGAACTGCCTTGTAAACTCCTGGTCTTGAGTTCGAGAGAGGTGAGTGGAATTCCGAGTGTAGAGGTGAAATTCGTAGATATTCGGAGGAACACCAGTGGCGAAGGCGGCTCACTGGCTCGATACTGACGCTGAGGTGCGAAAGTGTGGGGAGCAAACAGGATTAGATACCCTGGTAGTCCACACCGTAA
+
GGGGGGGGGGGGGGGGGGGGGGGGGGGGGGGGGGGGGGGGGGGGGGGGGGGGGGGGGGGGGGGGGGGGGGGGGGGGGGGGGGGGGGGGGGGGGGGGGGGGGGFGGGGGGGGGGGGGGGGGGGGGGGGGGGGGGGGGGGGGGGGGGGGGGGGGGGGGG7FGGGGGGGGGGGGGGGGGGGGGGGGGGGGGGGGGGGGGGGGGGGGGGGGGGGGGGGGGGGGGGGGGGGGGGGGGGGGFGGGGGGFFFFGGGGFFFFGGFFFBFCGGFFGFFFFBFFFFFFFFGG
@M02352:288:000000000-CKWC8:1:1101:18620:7558 1:N:0:TACGCTGC+TCTCTCCG
TACGGAGGGTGCGAGCGTTAATCGGAATTACTGGGCGTAAAGCGCATGCAGGTGGTTCATTAAGTCAGATGTGAAAGCCCGGGGCTCAACCTCGGAACTGCATTTGAAACTGGTGAACTAGAGTGCTGTAGAGGGGGGTAGAATTTCAGGTGTAGCGGTGAAATGCGTAGAGATCTGAAGGAATACCAGTGGCGAAGGCGGCCCCCTGGACAGACACTGACACTCAGCTGCGAAAGCGTGGGGAGCAAACAGGATTAGATACCCTGGTAGTCCACGCCGTAA
+
GGGGGGEGGGGGGGGGGGGG,CFFGGB@FFFGGFG@FGGD@FDEB=FECGGGGGG?CF9EAFFEFGGFAFGGGGFGGF<BF+CFGEFFGEGGG@EGFGGDFGC@FFGGFGED<<FDFGGFFFFGGFGGFGFGG77<C:CE8F?E<9CCC7FGC9CCE8EEGGFFGGGGGGGGCFEGGGCCDD8EGGGGGGGFEGGGEE>G5*C5CEEFCCGGGFC88FF9896+2*0+<?FCEGGFGGGGGGD?0)7<?FFF:?DFBFAF9CFGFF:@>6<>F**-1:EFG<
@M02352:288:000000000-CKWC8:1:1101:4016:7580 1:N:0:TACGCTGC+TCTCTCCG
TACGGAGGGTCCGAGCGTTATCCGGAATCATTGGGTTTAAAGGGTCCGCAGGCGGTCGATTAAGTCAGAGGTGAAATCCCATAGCTCAACTATGGAACTGCCTTTGATACTGGTTGACTTGAGTCATATGGAAGTAGATAGAATGTGTAGTGTAGCGGTGAAATGCATAGATATTACACAGAATACCGATTGCGAAGGCAGTCTACTACGTATGTACTGACGCTCATGGACGAAAGCGTGGGGAGCGAACAGGATTAGATACCCTGGTAGTCCACGCCGTAA
+
GFGGGEGGGGGGGGGGGGGGGGGGGFEGAFGGGGGEGGGGGGGGGGGGGGGFGGGGGGGGGCGGGGGGFGGGGGGGGFGGGGFFGFGDGGGGGGGGGFGGGGGGGGGGFFGGGGGGDGGGGDGGGGGGFDGG9FGFGCFGGGCFGFGGGGGGGGGGGGGGGGGFGGGGGGGGCGGEGGGGGGGGGGG>7BFDGDGCEGGGGGGG?EF9AEGGFGFCFGGFFCEGEGGGCFGCCE*8FGGGGGFF>D:5EG:??FGG<FFFEFFGFFGFFF<<BFFFFBD>DC
@M02352:288:000000000-CKWC8:1:1101:25278:7589 1:N:0:TACGCTGC+TCTCTCCG
TACGGAGGGGGTTAGCGTTGTTCGGAATTACTGGGCGTAAAGCGTACGTAGGCGGATTGGAAAGTTGGGGGTGAAATCCCAGGGCTCAACCCTGGAACTGCCTCCAAAACTATCAGTCTAGAGTTCGAGAGAGGTGAGTGGAATTCCAAGTGTAGAGGTGAAATTCGTAGATATTTGGAGGAACACCAGTGGCGAAGGCGGCTCACTGGCTCGATACTGACGCTGAGGTACGAAAGTGTGGGGAGCAAACAGGATTAGATACCCTGGTAGTCCACACCGTAA
+
GGGGE@FEGGGFGDFDGCFCCFFCGGGGGFCF9EEGEFFCFGGGEEGGGGCD@FGGGDAFGAEEFGGGGGG=FDGGGFGGGGGE@FGGGGGGGGGGGGDEADGGGGGGGGGGFGFGGGFGGGGCFCFGGGG:CFFGFGGGGGCG?FGGGGCGG;B;CDFGGGGGFDGFGGEFCFGGGGFDGGGCEFGGGAF9EE8ECEGGGGGEEFFGGGGGGG6C503<CGGEGG8CF6CD5EGEFGGGDE76(;C7C<FF?BFD7FFFGG@*6>F;27<AFGFF<BB4*1
@M02352:288:000000000-CKWC8:1:1101:21801:7601 1:N:0:TACGCTGC+TCTCTCCG
TACGGAGGATCCAAGCGTTATCCGGAATCATTGGGTTTAAAGGGTCCGTAGGCGGGTTTATAAGTCAGTGGTGAAAGTTTGCAGCTTAACTGTAAAATTGCCATTGATACTGTAGATCTTGAATTAGTGTGAAGTGGTTAGAATGTGTAGTGTAGCGGTGAAATGCATAGATATTACACAGAATACCAATTGCGAAGGCAGATCACTAACACTATATTGACGCTGAGGGACGAAAGCGTGGGGAGCGAACAGGATTAGATACCCTGGTAGTCCACGCCGTAA
+
GGGGGGGGGGGGGGGGGGGGGGGGGGGGDGGGGGGGGGGGGGGGGFGGGGGGGGGGFGGGGGGGGGGGGGGGGGGGGGGGGGGGGGGGGGGGGGFGFFGGGGFGGGGGGGGGGGGGGGGGGGEGGGGGGGGG9?FGGFGGGGGGGGGGGGGGGGGGGGGGGGFGGGGGGGGGGFGFFGGFGGGGGGGGFGGGGGGGGEGGDGGGGGGGGGGGGGGGGGGGGGGEGDGFCEGGGGGFGGGGGGF?BFG7CGFF??GGFFFFGGGGFFCFDBAB@FFFFFFBDG
@M02352:288:000000000-CKWC8:1:1101:27471:7612 1:N:0:TACGCTGC+TCTCTCCG
TACGGAGGGTCCGAGCGTTATCCGGAATCATTGGGTTTAAAGGGTCCGCAGGCGGTCGATTAAGTCAGAGGTGAAATCCCATAGCTCAACTATGGAACTGCCTTTGATACTGGTTGACTTGAGTCATATGGAAGTAGATAGAATGTGTAGTGTAGCGGTGAAATGCATAGATATTACACAGAATACCGATTGCGAAGGCAGTCTACTACGTATGTACTGACGCTCATGGACGAAAGCGTGGGGAGCGAACAGGATTAGATACCCTGGTAGTCCACGCCGTAA
+
GGGGGGGGGGFGGGFGGGGFFGGGGGGGGGGGGGGBFGGGGGGGGFGGFGGGGGGGFGDEGGGGGGGGGGGGGGGGGGGGFG8FGGGGGGGEGGGGGGGGGF@EGGGGGGGGGGGGGGGGGGGGDDGGGGGFFGGGGFGGGGFGFGGGFGGGGGFGGGGGGGGGGGEGGGGGGGGGFGEGGGGGGGGGGFFGGGGGGGGFEECBFFGGGDFCDEGGGGGGGGGGGGGGGAC7CGDEFED>EGEFFFDGGGFFFFGGFFDFGGGGFFGFBFFFFGFFFBEFGD
@M02352:288:000000000-CKWC8:1:1101:16894:7618 1:N:0:TACGCTGC+TCTCTCCG
TACGGAGGGTCCGAGCGTTATCCGGAATCATTGGGTTTAAAGGGTCCGCAGGCGGTCGATTAAGTCAGAGGTGAAATCCCATAGCTCAACTATGGAACTGCCTTTGATACTGGTTGACTTGAGTCATATGGAAGTAGATAGAATGTGTAGTGTAGCGGTGAAATGCATAGATATTACACAGAATACCGATTGCGAAGGCAGTCTACTACGTATGTACTGACGCTCATGGACGAAAGCGTGGGGAGCGAACAGGATTAGATACCCTGGTAGTCCACGCCGTAA
+
GFGGGGCEEFGGGCGGGEFGGGGGGEEFGGGGGGGFEGFGFGGGGGGGGGGGGGGCEGGGFGGGGGGGDGFGFGGGGFGGGGGGGEGCFFFGGFGFGGGGGGGGFGGGG<FGGFFGFGGGGGCGGGGFGGGGGGGGGGGGGGFGFFCFGGGGGGGGGGGGGGGGGGGGGGFGCFGGGGGGGGGCGGGGGGGGGGGG5EGCGGGGDCGGGGGGGGGGGGGGGGGGGGGGGGGDGGGFGGCEEDF?BDGGDD5FBFGGBF<BCGGGF>GFFF2<FG@09FFBGG
@M02352:288:000000000-CKWC8:1:1101:15756:7642 1:N:0:TACGCTGC+TCTCTCCG
TACGGAGGGTCCGAGCGTTATCCGGAATCATTGGGTTTAAAGGGTCCGCAGGCGGTCGATTAAGTCAGAGGTGAAATCCCATAGCTCAACTATGGAACTGCCTTTGATACTGGTTGACTTGAGTCATATGGAAGTAGATAGAATGTGTAGTGTAGCGGTGAAATGCATAGATATTACACAGAATACCGATTGCGAAGGCAGTCTACTACGTATGTACTGACGCTCATGGACGAAAGCGTGGGGAGCGAACAGGATTAGATACCCTGGTAGTCCACGCCGTAA
+
GGGGGGGGGGGGGGGGGGGGGGGGGDEGGGGGGGGGGGGGGGGGGGGGGGGGGGGEGGGGGGGGGGGGGGGGGGGGGGGGGGGGGGGGGGGGGGGGGGGFGGGGGGGGFGGGGGGDFFGGGDGGGGGGGGGGGGGGGGGGGFFGGGGGFFGGGGFGG7FGGGGGGGAFGGGGFGGGGGFGGFGGGGGGGGGGGGGGGGGGGGGGGGGGGGGGGDGGGG9EG>E8EDGFG?FGGDCBGEGGGGFF>DGGGGFFFFGGFF<FGGGGFF5FAFDA?F??FFFFGC
@M02352:288:000000000-CKWC8:1:1101:28333:7684 1:N:0:TACGCTGC+CCTCTCCG
TACGGAGGGTGCGAGCGTTAATCGGAATTACTGGGTGTAAAGCGCATGCAGGTGGTTCATTAAGTCAGATGTGAAAGTTCGGGGCTCAACCTCGGAACTGCATTTGAAACTGGTGAACTAGAGTGCTGTAGAGGGGGGTAGAATTTCAGGTGTAGCGGTGAAATGCGTAGAGATCTGAAGGAATACCAGTGGCGAAGGCGGCCCCCTGGACAGACACTGACACTCAGATGCGAAAGCGTGGGGAGCAAACAGGATTAGATACCCTGGTAGTCCACGCCGTAA
+
FGGGCGGGDFGGGFEGGGE:6CC@:C7DFF<FGEE6B@E@@C,8+@=CCCEFF8FFGCFCEFFDFGFGAFGGGGGGC,,<C=FC4FDFFCEFFE>FGGC<EC<FCFAFC9DFFGDDE,C<,,=FFFGGFG@F<83BCGGGG::F,CE?@C0AF?@CGCEEFC9:7CEEDEEG+<C<@7@C:FCFFGGGGFFGCE>8**8>***:/:?F5C7A8;C>FFFE?F??FCCCF9C3C87B57DEE5@?1)9C2>>@?16*4@<*<0C6=4<?A6AA*:=:9?D4*7
@M02352:288:000000000-CKWC8:1:1101:20361:7688 1:N:0:TACGCTGC+CCTCTCCG
TACGGAGGGTGCTAGCGTTAATCGGAATTACTGGGCGTAAAGCGCATGCAGGTGGTTCATTAAGTCAGATGTGAAAGCCCGGGGCTCAACCCCGGAACTGCATTTGAAACTGGTGAACTAGAGTGCTGTAGAGGGGGGTAGAATTCCAGGTGTAGCGGTGAAATGCGTAGATATCTGAAGGAATACCAGTGGCGAAGGCGGCCCCCTGGACAGACACTGACACTCAGATGCGAAAGCGTGGGGAGCAAACAGGATTAGATACCCTGGTAGTCCACGCCGTAA
+
GGGGGFGGG@F,,CFFGGG76EFGGGGGGGGGGGGGGGGGGGGGG76B,CFG6EF66<EGGGFGG<FGG9FGGGGGCGGG>FFGGGGGGGG++@FGGGGGG<FGG,F,CFGGGG@<<CF3CFG<3F,37CFFGG+F7FG5EGGGG7E++;FGGGG+CGGGGGGG9FGGGGG+CG++<+<FFGG+AFGGGGGGGGGGGGGGGG5C*CGGG**+;C*;FGGGG9EC8CG7CFGGG=DFGDDGGGB<BFGGGGFF?<GGFFFFCFGGFFGFBFFFFGF?FFFFGG
@M02352:288:000000000-CKWC8:1:1101:23373:7694 1:N:0:TACGCTGC+TCTCTCCG
TACGGAGGGTCCGAGCGTTATCCGGAATCATTGGGTTTAAAGGGTCCGCAGGCGGTCGATTAAGTCAGAGGTGAAATCCCATAGCTCAACTATGGAACTGCCTTTGATACTGGTTGACTTGAGTCATATGGAAGTAGATAGAATGTGTAGTGTAGCGGTGAAATGCATAGATATTACACAGAATACCGATTGCGAAGGCAGTCTACTACGTATGTACTGACGCTCATGGACGAAAGCGTGGGGAGCGAACAGGATTAGATACCCTGGTAGTCCACGCCGTAA
+
GGGEEEEGGGGGGDGGGGEFFGGGGEFGCEFEGGGFEGGCCGGGGGDFGGGGGGGGGGGGGGGGGGGGGGGGGGFGGGGGGGGGGGGGGGG,EFGGGGGGGGGGGGFGGGGGGGGGGGGGGGGGGGGGGGGGFFGGGGGGGGGGGGGGGGGGGDGGGGGGGGGGGGGGCFGGGGGGC99:CGGGGGGGGGGGGGGGGGGGGGGGGGGCGGGGGGGEGGGCGG=C?CGGGGGGGGGFGGGGGGEF9>GGGGFFF?GGFFFFGGFGFFGFFFFFFGFFFFF6DD
@M02352:288:000000000-CKWC8:1:1101:19123:7696 1:N:0:TACGCTGC+TCTCTCCG
TACGGAGGGTCCGAGCGTTATCCGGAATCATTGGGTTTAAAGGGTCCGCAGGCGGTCGATTAAGTCAGAGGTGAAATCCCATAGCTTAACTATGGAACTGCCTTTGATACTGGTTGACTTGAGTCATATGGAAGTAGATAGAATGTGTAGTGTAGCGGTGAAATGCATAGATATTACACAGAATACCGATTGCGAAGGCAGTCTACTACGTATGTACTGACGCTCATGGACGAAAGCGTGGGGAGCGAACAGGATTAGATACCCTGGTAGTCCACGCCGTAA
+
GGGGGGGGGGGGGGGGGGGGGGGGGFGGGGGGGGGGGGGGGGGGGGGGGGGGGGGGGGGGGGGGGGGGGGGGGGGGGGGGGGGGGGGGGGGFGGGGGGGGGGGGGGGGGGGGGGGGGGGGGGGGGGGGGGGGGGGGGGGGGGGGGGGGGGGGGGGGGGGGGGGGGGGGGGGGGGGGGGGGGGGGGGGGGGGDGGGGGGGGGGGGGGGGGDGGGGGGGGGGGGGGGGGGGGGGGGGFGGGGGGFFFFDCGGFFFFGGFFFFGGGGFFFFA4<A@FF?F?FFGD
@M02352:288:000000000-CKWC8:1:1101:23246:7698 1:N:0:TACGCTGC+TCTCTCCG
TACGGAGGGTCCGAGCGTTATCCGGAATCATTGGGTTTAAAGGGTCCGCAGGCGGTCGATTAAGTCAGAGGTGAAATCCCATAGCTCAACTATGGAACTGCCTTTGATACTGGTTGACTTGAGTCATATGGAAGTAGATAGAATGTGTAGTGTAGCGGTGAAATGCATAGATATTACACAGAATACCGATTGCGAAGGCAGTCTACTACGTATGTACTGACGCTCATGGACGAAAGCGTGGGGAGCGAACAGGATTAGATACCCTGGTAGTCCACGCCGTAA
+
GGGGGGGGGGGGGGGGGGGGGGGGGGGGGGGGGGGFGGGGGGGGGGGGGGGGGGGFGGGGGGGGGGGGGGGGGGGGGGGGGGGGGGGGGGGCFGGGGGGGGGGGGGGGGGGGGGGGGGGGGGGGGGGGGGGGFGGGGGGGGGGGGGGGGGGGGGGGGGGGGGGGGGGGGGGGGGGGGGGGGGGGGFGGGGGGGGGGGGGGGGGGGGGBFGGGFCGGGGGGGGGGGGGGGGGGGGGFGGGGGGFFFFGCEGFFF?GGFFFFGGGGFFGFFFFFFGFF>FFFGG
@M02352:288:000000000-CKWC8:1:1101:9345:7712 1:N:0:TACGCTGC+TCTCTCCG
TACGAGGGGTGCAAGCGTTAATCGGAATTACTGGGCGTAAAGCGTGCGTAGGTGGTTTGTTAAGCAAGATGTGAAAGCCCCGGGCTCAACCTGGGAACTGCATTTTGAACTGGCAAACTAGAGTATTGTAGAGGGTAGTGGAATTTCCAGTGTAGCGGTGAAATGCGTAGAGATTGGAAGGAACATCAGTGGCGAAGGCGGCTACCTGGACAAATACTGACACTGAGGCACGAAAGCGTGGGGAGCAAACAGGATTAGATACCCTGGTAGTCCACGCCGTAA
+
GGGGFGGGGGGGGGGGGGGGGGGGGGGGGGGGGGGGGGGGGGGGGGGGGGGGGGGFGGGGGGGGGGGGGGGGGGGGGGGGGGGGGGGGGGGGGGGGGGGGGGGGGGGGGGGGGGGGGGGGGGGGGGGGGGGGGGGGGGGGGGGGGGGGGGGGGDGGGGGGGGGGGGGGGGGGGGGGGGGGGGGGGGGGGGGGGGGGGGGGGGGGGGGGGGGGGGGGGGGFGFFGGGGGGGGGGGGFGGGGGGFFFFGGGGFFFFGGFFFFGGGGFFGFFFFF?GFFFFFFGG
@M02352:288:000000000-CKWC8:1:1101:19121:7714 1:N:0:TACGCTGC+TCTCTCCG
TACGGAGGGTCCGAGCGTTATCCGGAATCATTGGGTTTAAAGGGTCCGCAGGCGGTCGATTAAGTCAGAGGTGAAATCCCATAGCTTAACTATGGAACTGCCTTTGATACTGGTTGACTTGAGTCATATGGAAGTAGATAGAATGTGTAGTGTAGCGGTGAAATGCATAGATATTACACAGAATACCGATTGCGAAGGCAGTCTACTACGTATGTACTGACGCTCATGGACGAAAGCGTGGGGAGCGAACAGGATTAGATACCCTGGTAGTCCACGCCGTAA
+
GGGGGGGGGGGGGGGGGGGGGGGGGGGGGGGGGGGGGGGGGGGGGGGGGFGGGGGGGGGGGGGGGGGGFGGGGGGGGGGGGGGGGGGGGGGGGGGGGGGGGGGGGGGGGGGGGGGGFGGGGGGGGFGFGDGGGGGEGGGGGFGGGGGGGGGGGGFGGGGGGGGGGGGGGGFGGGGGGGGGGGGGGGGGGGGGGGGGCGGGGFGGGGGGGGGGGGGDEGFGGGGGGGGCGGGCECDBGGGEGGDBFFGDGG54:6GGFFFFGGGGFFDF<BFFFGFFFFFFGD
@M02352:288:000000000-CKWC8:1:1101:23999:7718 1:N:0:TACGCTGC+TCTCTCCG
TACGGAGGGTCCGAGCGTTATCCGGAATCATTGGGTTTAAAGGGTCCGCAGGCGGTCGATTAAGTCAGAGGTGAAATCCCATAGCTCAACTATGGAACTGCCTTTGATACTGGTTGACTTGAGTCATATGGACGTAGATAGAATGTGTAGTGTAGCGGTGAAATGCATAGATATTACACAGAATACCGATTGCGAAGGCAGTCTACTACGTATGTACTGACGCTCATGGACGAAAGCGTGGGGAGCGAACAGGATTAGATACCCTGGTAGTCCACGCCGTAA
+
GGGGGFGGGGGGGGGGGGGEGGGGGFGGGGGGGGGGGGGGGGGGGGGGGGGGGGGGGGGGGGGGGGGGGGGGGGGGGGGGGGGGGGGGGGG<FFGGGGGGGGGGGGGGGGGGGGGGFFGGGFGGGGGGGGGG,CGFGGGGGFGGGGGGGGGGGGGGGGGGGGGGGGCGGGGGGGGGGGGGGGFGGGGGGGGFGGGGGGGGGGGGGGGGGGGGGGGGGGGGGGGGGGGGFGGGDDD>FGGGGG@:>DGGGGFFFFGGFFFFGGGGFFGFAFBFFGF?FFEBC<
@M02352:288:000000000-CKWC8:1:1101:21553:7720 1:N:0:TACGCTGC+TCTCTCCG
TACGGAGGGTCCGAGCGTTATCCGGAATCATTGGGTTTAAAGGGTCCGCAGGCGGTCGATTAAGTCAGAGGTGAAATCCCATAGCTCAACTATGGAACTGCCTTTGATACTGGTTGACTTGAGTCATATGGAAGTAGATAGAATGTGTAGTGTAGCGGAGAAATGCATAGATATTACACAGAATACCAATTGCGAAGGCAGATTACTAATAATCAACTGACACTGATGGACGAAAGCGTGGGGAGCGAACAGGATTAGATACCCTGGTAGTCCACGCCGTAA
+
GGGGGGGGGGGGGGGGGGGGGGGGGGGGGGGGGGGGGGGGGGGGGGGGGGGGGGGGGGGGGGGGGGGGGGGGGGGGGGGGGGGGGGGGGGG8FGGGGGGGGGGGGGGGGGGGGGGGGGGGGGGGGGGGGGGG,@FGGFFFGGGGGGGGGGGGGGGGGGGGGGGGGGGGGGGGGGGGGGGGGGGGGGGGGGGGGGGGGGGGGGGGGGGGGGGGGGGGGGGGGGGGGGGGGGGGGGGFGGGGGGFFFFGGGGFFFFGGFFFFGGGGFFGFFFFFFGFFFFFFGG
@M02352:288:000000000-CKWC8:1:1101:10283:7724 1:N:0:TACGCTGC+TCTCTCCG
TACGAGGGGTGCAAGCGTTAATCGGAATTACTGGGCGTAAAGCGTGCGTAGGTGGTTTGTTAAGCAAGATGTGAAAGCCCCGGGCTCAACCTGGGAACTGCATTTTGAACTGGCAAACTAGAGTATTGTAGAGGGTAGTGGAATTTCCAGTGTAGCGGTGAAATGCGTAGAGATTGGAAGGAACATCAGTGGCGAAGGCGGCTACCTGGACAAATACTGACACTGAGGCACGAAAGCGTGGGGAGCAAACAGGATTAGATACCCTGGTAGTCCACGCCGTAA
+
GGGGGEGGGGGGFGGGGGGGFGGGGGGGGGGGGGGGGGGGGGGGGGGGGGGGGGGGGGGGGGGGGGGGGGGGGGGGGGGGGGGGGGGGGGGGGGGGGGGGGGGGGGGGGGGGGGGGGGGGGGGGGGGGGGGFGGGGGGGGGGGGGGGFGGGGGGGGGGGEGGGGGGGGGCEFGGEGGGGGGGGGGGGGGGGGGGGGGGGGGGGGGGGFFFGGGGGGGGGGGGGGGGGGGGGGGGGFGGGGEGD:>FGGFGFFFFGDBFDFFGGGFFGFFFFBFGFFFFFFDG
@M02352:288:000000000-CKWC8:1:1101:28392:7730 1:N:0:TACGCTGC+TCTCTCAG
TACGAGGGGTGCAAGCGTTATTCGGAATTACTGGGCGTAAAGCGTGCGTAGGCGGTTTGTTAAGCAAGATGTGAAAGCCCCGGGCTCAACCTGGGAACTGCATTTTGAACTGGCAAACTAGAGTATTGTAGGGGGTAGTGGAATTTCCGGTGTAGCGGTGAAATGCGTAGAGATTGGAAGGAACATCAGTGGCGAAGGCGGCTACCTGGACAACAACTGACACTGAGGCACGAAAGCGTGGGGAGCAAAACGGATTAGATACCCTGGTAGTCTACGCCGTAA
+
GFF<CBF@+6+@ECF8CCC,,CEFGGGGCFFFFGGGDEGFGGGGGGEGEFFG66@GGG7FGGGGG,,9,CA@FGGFG<F<CGGC7>F?FF8,:AF8DF,A>DG,@,5+>FGGGG=<=>FFFEFCB3FGGFE,>F@C:*3@<FC:F9@;1CFGG7BF7BFDEGGGGGGGEGC?99+<B?BC7FGGG97<FFGGGGEG8EFGG588;CF78EDE8**;*<<<F6?GFGC:CC4CGG3>F5*;EGF?BFFFE*)048<<2*6B<C<F*53;AF<2***49179DC
@M02352:288:000000000-CKWC8:1:1101:27724:7731 1:N:0:TACGCTGC+TCTCTCCG
TACGAGGGGTGCAAGCGTTAATCGGAATTACTGGGCGTAAAGCGTGCGTAGGTGGTTTGTTAAGCAAGATGTGAAAGCCCCGGGCTCAACCTGGGAACTGCATTTTGAACTGGCAAACTAGAGTATTGTAGAGGGTAGTGGAATTTCCAGTGTAGCGGTGAAATGCGTAGAGATTGGAAGGAACACCAGTGGCGAAGGCGGCTCACTGGCTCGATACTGACGCTGAGGTGCGAAAGCGTGGGGAGCAAACAGGATTAGATACCCTGGTAGTCCACGCCGTAA
+
GGGGC@FGGGGGGGGGGGGGGFGGGGGGGGGGGGGGGGGGGGGGCFGGGGGCEEGGGGGG<FFGFEFGGGGGGGGGGGGGFGGGGGGGGGG<FGGGGGGGGGGGGGGGGGGGGGGGGGGGGFFGCCFGEFFGGGGCFGGGGGGGGGGFFGGGGGGGGGGGGGGGGGGGGGGGGGGFGFGGGGGGGGGGGGGGGGGDGGGGGGGGGGGGG5<FE*AFGGGGGGD=EGGCC5FCGGGFGDCEEGFFFFGGGGFFFBGFDFFFFGFGFFGF<FDFFGFFFFF0DD
@M02352:288:000000000-CKWC8:1:1101:8659:7734 1:N:0:TACGCTGC+TCTCTCCG
TACGGAGGGTCCGAGCGTTATCCGGAATCATTGGGTTTAAAGGGTCCGCAGGCGGTCGATTAAGTCAGAGGTGAAATCCCATAGCTCAACTATGGAACTGCCTTTGATACTGGTTGACTTGAGTCATATGGAAGTAGATAGAATGTGTAGTGTAGCGGTGAAATGCATAGATATTACACAGAATACCGATTGCGAAGGCAGTCTACTACGTATGTACTGACGCTGATGGACGAAAGCGTGGGGAGCGAACAGGATTAGATACCCTGGTAGTCCACGCCGTAA
+
GGGGGGGGGGGGGGGGGGGGGGGGGGGFFGGGGGGGGGGGGGGGGGGGGGGGGGGGGGGGGGGGGGGGGGGGGGGGGGGGGGGGGGGGGGGGGGGGGGGGGGGGGGGGGGGGGGGGGGGGGGGGGGGGGGGGGGGGGGFGGGGGGGGGGGGGGGGGGGGGGGGGGGGFGGGGGGGGGGGGGGGGGGGGGGGGGGGGGGGGGGFGGGGGGGGFGGGGGGGGGGGGGGGGGGGGGGGFGGGGGGFB>FGGGGFFFFGGFFFFGG6FFFGFFFFFFGFFFFFFGG
@M02352:288:000000000-CKWC8:1:1101:27128:7744 1:N:0:TACGCTGC+TCTCTCCG
TACGGAGGGTCCAAGCGTTATCCGGAATCATTGGGTTTAAAGGGTCCGCAGGCGGTCAATTAAGTCAGAGGTGAAATCCCATCGCTCAACGATGGAACTGCCTTTGATACTGATTGACTTGAGTTATATGGAAGTAGATAGAATAAGTAGTGTAGCGGTGAAATGCATAGATATTACTTAGAATACCGATTGCGAAGGCAGTCTACTACGTATATACTGACGCTGAGGGACGAAAGCGTGGGGAGCGAACAGGATTAGATACCCTGGTAGTCCACGCCGTAA
+
GGGGGGGGDGGGGGGGGGGFGGGGGGGGGGGGGGGCFGGGGGGGGGGGGGGGGGGGGGGGGGGGGFGGGGGGGGGGGGGGGGGGGGGGGGGDGGGGGGGGGGGGGGGGGGGGGGGGGGGGGGGGGGGGGGGGDFGGGGGGGGGGGFGGGGGGGGGGGGGGGFGFGGGGGGGGGGGGGGFGGGGGGGGGGGGGGGGDEGGGGGFGGGGCFEGGGGGGGGGGGCEGGGFEGGGGGGGFGGGGGGFFFFDGGGFFBBGG?F>FGGGGFFGFFFFFFGFBFB>>GD
@M02352:288:000000000-CKWC8:1:1101:28385:7748 1:N:0:TACGCTGC+TCTCTCCG
TACGAGGGGTGCAAGCGTTAATCGGAATTACTGGGCGTAAAGCGTGCGTAGGTGGTTTGTTAAGCAAGATGTGAAAGCCCCGGGCTCAACCTGGGAACTGCATTTTGAACTGGCAAACTAGAGTATTGTAGAGGGTAGTGGAATTTCCAGTGTAGCGGTGAAATGCGTAGAGATTGGAAGGAACATCAGTGGCGAAGGCGGCTACCTGGACAAATACTGACACTGAGGCACGAAAGCGTGGGGAGCAAACAGGATTAGATACCCTGGTAGTCCACGCCGTAA
+
GGGGFGGGGGGFGGFFFFGF8EFGGGGGGGGFGGGGGGGEFGGGGGGGEGGGGGGFGGGGGGFGGCEGGGGDBFFGDFFGCFGGGDG<A=EFFGGGFFGGGGDGGGGGGFGGGGGGGGGGGCGFGGGGDFGGGGGGGGGGGGCFCGGFGGCGFAFBCEFGGFGGEGGEEGGGGFCGGFGGGGCFCGFGGGEGGGGGGG8EEC5CGGGGFGGGFFGGGGGGGF?FGGFGGEGGGGGBGEGGGEBBFFGGG18???*:8FFFFE67?FC:<=3<4:*4(4;3CD
@M02352:288:000000000-CKWC8:1:1101:16622:7751 1:N:0:TACGCTGC+TCTCTCCG
TACGGAGGGGGTTAGCGTTGTTCGGAATTACTGGGCGTAAAGCGCACGTAGGCGGATCAGAAAGTATAGGGTGAAATCCCAGGGCTCAACCCTGGAACTGCCTTATAAACTCCTGGTCTTGAGTTCGAGAGAGGTGAGTGGAATTCCGAGTGTAGAGGTGAAATTCGTAGATATTCGGAGGAACACCAGTGGCGAAGGCGGCTCACTGGCTCGATACTGACGCTGAGGTGCGAAAGTGTGGGGAGCAAACAGGATTAGATACCCTGGTAGTCCACGCCGTAA
+
GGGGGGGGGEGB@FGGGGGGGGGGGGGGGGGGGGGGGGGGGGGGGC:FFGGGGGGFEGGFFGGGG,FFDGGGGGGGCFGGFGGGGGGGGGFGGGGGFFGGGDFE9FFBFGGG@FGGEFGFGGGGGGGAFGGGGGG<FFCGGGGGGGG?>CGGGGGGGGGGGGGGGGGGGGGGGGCEGGGGGGGGGGGGGGGGGGGGGGGGGGGGFFGGGGGGG>EFGGGGGDGGGDFFGGGGGDDEFGGGGGFFFFGFFGFFFFGGFFFFGGGGFFF?BFAFFGFFFF>>CD
@M02352:288:000000000-CKWC8:1:1101:15313:7754 1:N:0:TACGCTGC+TCTCTCCG
TACGGAGGGTGCAAGCGTTATCCGGAATCATTGGGTTTAAAGGGTCCGCAGGCGGTCAATTAAGTCAGAGGTGAAATCCCATAGCTTAACTATGGAACTGCCTTTGATACTGGTTGACTTGAGTTATACGGAAGTAGATAGAATAAGTAGTGTAGCGGTGAAATGCATAGATATTACTTAGAATACCGATTGCGAAGGCAGTCTACTACGTATATACTGACGCTCATGGACGAAAGCGTGGGGAGCGAACAGGATTAGATACCCTGGTAGTCCACGCCGTAA
+
FDFGDCCCCFGGGGFGGFGEGFCGGC:CFGEFGGGB@BGFGGGFC8FGGCGGGEFFGGG9CFFFFEGFGGGGFGGGGGCD<<FFFF9FGFCAFFGGGGGGGGGGGGGFFGGGFFGCAFFG<<FGGDGGGDGGGGGGGFGGFFFFFACFAFFEFGGGGDGG7FGGGGGFGFGGAFCFGFGGGFGGGGGGGGGGGGGGGGFGGFGDCGGGFGG+<CFGGGGGGEGGGGGF97CDG57>4EDEDE::>FGDGGFF2<D74@BFFGGFFF9?AF<BFF??F?BFGG
@M02352:288:000000000-CKWC8:1:1101:15459:7768 1:N:0:TACGCTGC+TCTCTCCG
TACGGAGGGTGCGAGCGTTAATCGGAATTACTGGGCGTAAAGCGCATGCAGGTGGTTCATTAAGTCAGATGTGAAAGCCCGGGGCTCAACCTCGGAACTGCATTTGAAACTGGTGAACTAGAGTGCTGTAGAGGGGGGTAGAATTTCAGGTGTAGCGGTGAAATGCGTAGAGATCTGAAGGAATACCAGTGGCGAAGGCGGCCCCCTGGACAGACACTGACACTCAGATGCGAAAGCGTGGGGAGCAAACAGGATTAGATACCCTGGTAGTCCACGCCGTAA
+
GGGGGEFGGGGGGGGGGGGGGGGGGGGGGGGGGGGGGGGGGGGGGGGGGGGGGGGGGGGGGGGGGGGGGGGGGGGGGGGGGGGGGGGGGGGGGGGGGGGGGGGGGGGGGGGGGGGGGGGGGGGGGGGGGGGGGGGGGGGGGGGGGGGGGGGGGGGGGGGGGGGGGGGGGGGGGGGGGGGGGGGGGGGGGGGGGGGGGGGGGGGGGGGGGGGGGGGGGGGGGGGGGGGGGGGDGGGFGGGGGGEFFFGGGGFFFFGGFFFFGGGGFFGFFFFFFGFBFFFFGD
@M02352:288:000000000-CKWC8:1:1101:6223:7781 1:N:0:TACGCTGC+TCTCTCCG
TACGGAGGGGGTTAGCGTTGTTCGGAATTACTGGGCGTAAAGCGTACGTAGGCGGATTGGAAAGTTGGGGGTGAAATCCCAGGGCTCAACCCTGGAACTGCCTCCAAAACTATCAGTCTAGAGTTCGAGAGAGGTGAGTGGAATTCCAAGTGTAGAGGTGAAATTCGTAGATATTTGGAGGAACACCAGTGGCGAAGGCGGCTCACTGGCTCGATACTGACGCTGAGGTACGAAAGTGTGGGGAGCAAACAGGATTAGATACCCTGGTAGTCCACACCGTAA
+
GGGGGFGGGGGGGGGGGGGGGGGGGGGGGGGGGGGGGGGGGGGGGGGGGGGGGGGFEGGGGGGGFGGGGGGGGGGGGGGGGGGGGGGGGGGGGGGGGGGGGGGGGGGGGGGGGGGGGGGGGGGGGGGGGGGGGGGGGGGGGGGGGGGGGGGGGGGGGGGGGGGFFGGGGGGGGGGGGGGGGGGGGGGGGGGGGGGGGGGGGGGGGGGGGGGGGGGGGGGGE8C5EDGGGGFGGGGFGGGGGGFFFEGGGGFFFFFGFFFFGFGGFFGFFFFFBGF?:?F:FD
@M02352:288:000000000-CKWC8:1:1101:11558:7787 1:N:0:TACGCTGC+TCTCTCCG
TACGGAGGGTGCGAGCGTTAATCGGAATTACTGGGCGTAAAGCGCATGCAGGTGGTTCATTAAGTCAGATGTGAAAGCCCGGGGCTCAACCTCGGAACTGCATTTGAAACTGGTGAACTAGAGTGCTGTAGAGGGGGGTAGAATTTCAGGTGTAGCGGTGAAATGCGTAGAGATCTGAAGGAATACCAGTGGCGAAGGCGGCCCCCTGGACAGACACTGACACTCAGATGCGAAAGCGTGGGGAGCAAACAGGATTAGATACCCTGGTAGTCCACGCCGTAA
+
GGGGGGEGGGGGGGGGGGGG@FFFGGEGGGGGGGGGGFFGGGGGGGGGGGGGFGGGGGGGGGGGGGGGGGGGGGGGGGGGGG7FGGGGGGGGGGGGFFGGGGGGGGGGGGGGGGGGGGGGGGGGGGGGGGGGGGGGGGGGGGGGGGGGGGGGGGGGGGGGGGGGGGGGGGGGGGGGGGGGGGGGGGGGGGGGGGGGGGGGGGGGGGGGGGGGGGGGGGGGGGGCGGGGGGFGGGGFGGGGGGFFFFGGFGFFFBCFDFFFGGGGFFGFFFFFFGFBBFF>DD
@M02352:288:000000000-CKWC8:1:1101:26628:7801 1:N:0:TACGCTGC+TCTCTCCG
TACGGAGGGGGTTAGCGTTGTTCGGAATTACTGGGCGTAAAGCGCACGTAGGCGGATCAGAAAGTATAGGGTGAAATCCCAGGGCTCAACCCTGGAACTGCCTTATAAACTCCTGGTCTTGAGTTCGAGAGAGGTGAGTGGAATTCCGAGTGTAGAGGTGAAATTCGTAGATATTCGGAGGAACACCAGTGGCGAAGGCGGCTCACTGGCTCGATACTGACGCTGAGGTGCGAAAGTGTGGGGAGCAAACAGGATTAGATACCCTGGTAGTCCACACCGTAA
+
GGGGG@CFGGGGGGGGGGGGGGGGGGGGGGGGGGGGGFGGGGGGGGGGGGGGGGGGGGGGGGGGGGGGGGGGGGGGGGGGGGGGGGGGGFGFGGGGGGGGGCFGGGGFFGGGGGGGGCGGGGGGGGGGGGGFGGGFFGGGGGGGGGGGGGGGGGGGGGGGGFGGGFGGGGGGGGGFGGGGGGGGGFGGGFGGGGGGGGFGGGECGFGGGG4?EGGGGGGGFGD5?DFGGGCCE8DBGGGGGGF<;FGGEC>@<<CF??AFGCGGFFGFDF7<?:?:??E6C7
@M02352:288:000000000-CKWC8:1:1101:9768:7804 1:N:0:TACGCTGC+TCTCTCCG
TACGGAGGGTCCGAGCGTTAATCGGAATTACTGGGCGTAAAGCGCACGCAGGCGGTTTGTTAAGCTAGATGTGAAAGCCCTGGGCTCAACCTGGGAATTGCATTTAGAACTGGCAGGCTAGAGTTTTGGAGAGGGGAGTGGAATTCCAGGTGTAGCGGTGAAATGCGTAGATATCTGGAGGAACATCAGTGGCGAAGGCGACTCCCTGGTCAGTAACTGACGCTCATGTGCGAAAGTGTGGGTAGCGAACAGGCTTAGATACCCTGGTAGTCCACACCGTAA
+
GGGGGGGGGGGGGGGGGGGDFFGGGGEGGGGGFGGGGGGGGGGGGGGGGGGGGGGGGGGGGGGGGGFEFGGGGGGGGGGGGGGGGGGGFFGGGGGGGGGGGGGGGGGGGGGGGGGGDGGGG?FFFGGGGGGGGGGGEGGGGGGGGGGGGGGGGGGGGGGGGGGGGGGGGGGGGGFFGGFGGGGGGGGGGGGGGGGGGGGGGGGGFGGGGGGGGGGGGGGGGGGDGGGGGGGGG57BCFGGGGFA:?DG5CEF0(9C?FBF7<FGFFGF2@BBBC@>6:BFGD
@M02352:288:000000000-CKWC8:1:1101:23290:7810 1:N:0:TACGCTGC+TCTCTCCG
TACGGAGGGTCCGAGCGTTATCCGGAATCATTGGGTTTAAAGGGTCCGCAGGCGGTCGATTAAGTCAGAGGTGAAATCCCATAGCTCAACTATGGAACTGCCTTTGATACTGGTTGACTTGAGTCATATGGAAGTAGATAGAATGTGTAGTGTAGCGGTGAAATGCATAGATATTACACAGAATACCGATTGCGAAGGCAGTCTACTACGTATGTACTGACGCTCATGGACGAAAGCGTGGGGAGCGAACAGGATTAGATACCCTGGTAGTCCACGCCGTAA
+
GGGGGBFGGGGGGGGGGGGGGGGGGGGGGGGGGGGCFEGGGGGGGGGGGGGGGGGFGGGGGGGGGGGGGGGGGGGGGGGGGGGGGGGGGGGFGGGGGGGGGGGGGGGGGGGGGGGGGGGGGGGGGGGGGGGGEFGGGGGGGGGGGGGGGGGGGGGGGGGGGGGGGGGGGGGGGGGGGGGGGGGGGGGGGGGGGGGGGGGGGGGGGGGGGGGGGGGGGGGGGGGGGGGGGGGGGGGFGGGGGGFFFFGGGGFFFFGG?FFFGGGGFFGFBFFFFGFFFFFFGG
@M02352:288:000000000-CKWC8:1:1101:26613:7811 1:N:0:TACGCTGC+TCTCTCCG
TACGGAGGGGGTTAGCGTTGTTCGGAATTACTGGGCGTAAAGCGCACGTAGGCGGATCAGAAAGTATAGGGTGAAATCCCAGGGCTCAACCCTGGAACTGCCTTATAAACTCCTGGTCTTGAGTTCGAGAGAGGTGAGTGGAATTCCGAGTGTAGAGGTGAAATTCGTAGATATTCGGAGGAACACCAGTGGCGAAGGCGGCTCACTGGCTCGATACTGACGCTGAGGTGCGAAAGTGGGGGAAGCAAACAGGATGAGATACCCTGGTAGTCCACACCGTAA
+
GCEFGCEEGDGGGFFGGF@FGGGGGGGGGGGGFFGGGEE7FFGGGGEGGGGGGGGGGGGGG9FEFFGGGGGGGGGGGGFGGGGECFGGGFFGGGGGGFFGGGFFFCFFFGCFGFFCDFFFDGGGGGGGGGGGGGFFCGFGFGGFGFGGGEFF;C;C>FGGGGGFGGGGGFEFGF?BCFGGGGGBC<FFFFCGGD>CECD5CG58CGGGGGFGE58@EFGG?C7CEDG=6CF<=EGDGE**?E),4>FFGGF??<**.05=?7CFFF:).9.)**1:6:B?GG
@M02352:288:000000000-CKWC8:1:1101:27290:7817 1:N:0:TACGCTGC+TCTCTCCG
TACGGAGGGTCCGAGCGTTATCCGGAATCATTGGGTTTAAAGGGTCCGCAGGCGGTCGATTAAGTCAGAGGTGAAATCCCATAGCTCAACTATGGAACTGCCTTTGATACTGGTTGACTTGAGTCATATGGAAGTAGATAGAATGTGTAGTGTAGCGGTGAAATGCATAGATATTACACAGAATACCGATTGCGAAGGCAGTCTACTACGTATGTACTGACGCTCATGGACGAAAGCGTGGGGAGCGAACAGGATTAGATACCCTGGTAGTCCACGCCGTAA
+
GGGGGGGGEGEGGEGGGGGGGGGGGG@F9FGGGGGGGGGGGGGGG?FGDGGGGGGGGGGGGGGGGGGGFGGGGFGGG<:EFGFGGFGGGGCFFGFFFFCFFDGGGGGFFFAFCFEGFAFGFADGGGFFFFFGCFFFGC<CEG=<BFGGDCGGFABFFGBFGGCFFECCCFFF;BAFEFGGGGEFEFFEGGGGFGGGGB8>CCCFGGDCFD5FCGCECE9FF>5:CD@C??DDEGC:CGCEGGFF9:CDCC>FB?GF>?9?FGGGFFGF>FFFFG@?>?DBGD
@M02352:288:000000000-CKWC8:1:1101:11765:7903 1:N:0:TACGCTGC+TCTCTCCG
TACGGAGGGGGTTAGCGTTGTTCGGAATTACTGGGCGTAAAGCGCACGTAGGCGGATCAGAAAGTAAGGGGTGAAATCCCAGGGCTCAACCCTGGAACTGCCTCTTAAACTCCTGGTCTTGAGTTCGAGAGAGGTGAGTGGAATTCCGAGTGTAGAGGTGAAATTCGTAGATATTCGGAGGAACACCAGTGGCGAAGGCGGCTCACTGGCTCGATACTGACGCTGAGGTGCGAAAGTGTGGGGAGCAAACAGGATTAGATACCCTGGTAGTCCACACCGTAA
+
GGGGGGGGDFGCGGGGGGGDFEFGGGEGGGFGGGGEGGGGGGGGECGGGGGGGGG7B:=9,EFFGCGGGGGGGGGGGGGGGFGGGGGGGGGGGGGFGGGGGFGEGGGGAFGFGGGCGGGGGG?FFGFFGGGGGGFGFGGGGGGGFGFGGGGGGGGGGGGGGGGGGGGGGGGGGGGGFFGGGGGGGGGGGGGGGGGEGGGGGGGG<EGGFG46EGGGGGFGGGGE5);C<:DDGGCDCC>CEEEB>EGG+*.8?FGFDFFFGGGGFFGFA4.:FDFBF:>?FG
@M02352:288:000000000-CKWC8:1:1101:15520:7909 1:N:0:TACGCTGC+TCTCTCCG
TACGGAGGGGGTTAGCGTTGTTCGGAATTACTGGGCGTAAAGCGTACGTAGGCGGATTGGAAAGTTGGGGGTGAAATCCCAGGGCTCAACCCTGGAACTGCCTCCAAAACTATCAGTCTAGAGTTCGAGAGAGGTGAGTGGAATTCCAAGTGTAGAGGTGAAATTCGTAGATATTTGGAGGAACACCAGTGGCGAAGGCGGCTCACTGGCTCGATACTGACGCTGAGGTACGAAAGTGTGGGGAGCAAACAGGATTAGATACCCTGGTAGTCCACACCGTAA
+
GGGGGGGGGGGGGGGGGGGGGGGGGGGGGGGGGGGGGGGGGGGGGGGGGGGGGGGGGGGGGGGGGGFFGGGFGGGGGGGGGGGGGGGGGGGGGGGGGGGGGGGGGGGGGGGGGGGGGGGGGGGGGGGGGGGGGGGGFGGGGGGGGGGGGGGGGGGGGGGGGGGGGGGGGGGGGGGGGGGGGGGGGGGGGGGGGEGGGGGGDGGGGGGGGGGGGGGGGGGGGGGGGGGGGGGGGGGFGGFGGGFFFFGGGGFFFFGGFFFFGGGGFFGFFFFFFGFFFF@<CD
@M02352:288:000000000-CKWC8:1:1101:27688:7917 1:N:0:TACGCTGC+TCTCTCCG
TACGGAGGATCCAAGCGTTATCCGGAATCATTGGGTTTAAAGGGTCCGTAGGTTGATAATTAAGTCAGAGGTGAAATCCTGCAGCTCAACTGTAGAATTGCCTTTGATACTGGTTATCTTGAGTCATTATGAAGTAGTTAGAATATGTAGTGTAGCGGTGAAATGCATAGATATTACATAGAATACCAATTGCGAAGGCAGATTACTAATAATGTACTGACACTGATGGACGAAAGCGTGGGGAGCGAACAGGATTAGATACCCTGGTAGTCCACGCCGTAA
+
GGGFGGGGCFFGGCFGGGGGGGGFGCGGGGGGGGGFGGFAEGGGGGGGGGGGAEGGGGGGGGGGGGGGGGGGGFGGGGGGGGFFGGGGGGGGGGGGFGFGGGFGGGGDFGGGGGGGGGGGFGGGGGGGGGGGFFFFFGGGGGGGGFFGGGGGGCGGEGGEGGGGGGGGGGGGGGGGGGGGGGGGGGFGGGGGGGDGGGGGGGGGGGGGGGGGGGGGGGGFFFGGGGGGGGGGGGGFCEGGG5BFFFGGGGFFF(9C?F>FGGGGFFGFAFF4@G?6>FFFCC
@M02352:288:000000000-CKWC8:1:1101:20761:7938 1:N:0:TACGCTGC+TCTCTCCG
TACGGAGGGTGCGAGCGTTAATCGGAATTACTGGGCGTAAAGCGCATGCAGGTGGTTCATTAAGTCAGATGTGAAAGCCCGGGGCTCAACCTCGGAACTGCATTTGAAACTGGTGAACTAGAGTGCTGTAGAGGGGGGTAGAATTTCAGGTGTAGCGGTGAAATGCGTAGAGATCTGAAGGAATACCAGTGGCGAAGGCGGCCCCCTGGACAGACACTGACACTCAGATGCGAAAGCGTGGGGAGCAAACAGGATTAGATACCCTGGTAGTCCACGCCGTAA
+
GGGGGFEGGGGGGGGGGFGG<EFGGDFGGGGGGGGGGGGEFGGGGGGGGGGG,EFFGFCGGGGGGGGGGGGGGGGGGDEFGGGGGGGGGGGGGGGGFGGGGGGGGGGGGGGGGGGGGGGGGGGGGGGG<FG9FGGGGGGGGGGGGGGFGGGGGGFGGGEGGGGGFFEEGDGF9@FGGCGGGGGGGGGGGGG6?EGGGGGGGGGGGGGGGFFGGGF66CGGGFCFFGGF?EFCCCGEGGGGGGFF6DGGFGFF60<73?2BGFG4?>59>=<<F>F6>:DFGD
@M02352:288:000000000-CKWC8:1:1101:20595:7949 1:N:0:TACGCTGC+TCTCTCCG
TACGGAGGGGGTTAGCGTTGTTCGGAATTACTGGGCGTAAAGCGCACGTAGGCGGATCAGAAAGTATAGGGTGAAATCCCAGGGCTCAACCCTGGAACTGCCTTATGAACTCCTGGTCTTGAGTTCGAGAGAGGTAAGTGGAATTCCGAGTGTAGAGGTGAAATTCGTAGATATTCGGAGGAACACCAGTGGCGAAGGCGGCTTACTGGCTCGATACTGACGCTGAGGTGCGAAAGTGTGGGGAGCAAACAGGATTAGATACCCTGGTAGTCCACACCGTAA
+
GGGGG@FGGGGFFGGGGFGGEFGGGGGGGGGGGGGGGFGGGGGGGGGGGGGGGGGGGGGGDFFGGGGGGGGGGGGGGGGGGGGGGCFGGGGGGGGGGGGGGGGGGGGGGFGGGGGGGGGGGGGGGGGFGGGGGGGGFGGGGGGGGGGGGGGGGGGGGGGGGGGGDGGGGGGGGGGGGDGGGGGGGGGGGGGGGGGGGGGGGGGGGGGGGGGGGGGFGGGGGGGGGGGGEGGGG=DFGGGGGGFF>FFG?FFFFFGGFFDFGGGGFFGFAFFF?CF>?BE?GD
@M02352:288:000000000-CKWC8:1:1101:21113:7949 1:N:0:TACGCTGC+TCTCTCCG
TACGGAGGGTCCGAGCGTTATCCGGAATCATTGGGTTTAAAGGGTCCGCAGGCGGTCGATTAAGTCAGAGGTGAAATCCCATAGCTCAACTATGGAACTGCCTTTGATACTGGTTGACTTGAGTCATATGGAAGTAGATAGAATGTGTAGTGTAGCGGTGAAATGCATAGATATTACACAGAATACCGATTGCGAAGGCAGTCTACTACGTATGTACTGACGCTCATGGACGAAAGCGTGGGGAGCGAACAGGATTAGATACCCTGGTAGTCCACGCCGTAA
+
GGGGGGGGGGGGGGGGGGGGGGFGGGGGGGGGGGGGGDGGGGGGGGGGGGGGGGGGGGGGGGGGGGGGGGGGGGGGGGGGGGGGGGGGGGGGGGGGGGGGGGGGGGGGGGGGGGGGGGGGGFGGGGGGGGGGGGGGGGGGGGGGGGGGGGGGGGGGGGGGGGGGGGGGGGFGGGGGGGGGGGF@GGGGGGGGGGGGGGGGGGGGGGGGGGGGGGGGGGGGGGGEGGGGGGGDGGGFGGGGGGFFFFGGGGEFFBGGFFFFGFGGFFGFFFFFFGFFFFFFGG
@M02352:288:000000000-CKWC8:1:1101:15877:7959 1:N:0:TACGCTGC+TCTCTCCG
TACGGAGGATCCGAGCGTTATCCGGAATCATTGGGTTTAAAGGGTCCGCAGGCGGTCGATTAAGTCAGAGGTAAAATCCCATGGCTCAACTATGGCACTGCCTTTGATACTGGTTGACTTGATGCATGTGGAAGTAGATAAAATGTGGAGTTTAGCGTGGAAATGCTTGATATTTACATGAAATACCGATTGCGAGGGAGGGTCCCTGACTATATCCTGCCGCTGATGGCCGAAAGCGTGGGGACAGAACAGAATTAGATACCCTGGTAGTCCACGCCGTAA
+
GGGGGGGG,E@FGGGGGGGGGGGGGG:F<FGGGGGGGGGGGGGGG,FGCGGGGGG+C7+B@FGGGGGG,EFG9FGGG<4,,9,BFGGGGGF<B,,,8C=,C8FF9<F5,55C,,B+,7C<,,338FF,,9,>,,:,C8,3,@773,,,335,,,37@3**6F@;=,F,,,,,,6,,62>D,D,D,@,1*<C*,6=*:8****=2*=0+03+13C+41?++**1/*)+++*2):E).0*18EG3:(0/>+958()::)))90CG947<6)*5:0*0,(,),9C
@M02352:288:000000000-CKWC8:1:1101:24944:7997 1:N:0:TACGCTGC+TCTCTCCG
TACGAAGGTCCCGAGCGTTATTCGGAATCACTGGGCGTAAAGGGAGCGTAGGCGGCGCGGTAAGTCAGATGTGAAATCTGGGGGCTCAACCTCCAAACTGCATTCGATACTGCCGTGCTAGAGTAATGGAGAGGTAACTGGAATTCTCAGTGTAGCAGTGAAATGCGTAGATATTGAGAGGAAGACCAATGGCGAAAGCAGGTTACTGGACATTTACTGACGCTGAGGCTCGAAGGCTAGGGTAGCGAAAGGGATTAGATACCCCTGTAGTCCTAGCAGTAA
+
GGGGGGGGGF<FGGGGGFGEGGGGGGGGGGGGGGGGGFGGGGGGGGGGGGGGGGGGGGGGGGGGGGGGGGGGGGGGGGGGGGGGGGGGGGFGGGGGGGGGGGGFGGGGGGGGFCFFFGGGGGGFGGGFFGGGGGGGGGGGGGGGGGGGGGGGGGGFFGGGGGGGGGGEGEGGGGGGGGEGGGGGGGGGGGGGGGGGGGGGGFGGGGGGGGGGGGGGGGGGGGGGGGGG5=7DGGGFGGGGGGFBFFGDGDFFFFGGFFFFGFG*75FFAFFFFGF<0>F<GF
@M02352:288:000000000-CKWC8:1:1101:25792:8035 1:N:0:TACGCTGC+TCTCTCCG
TACGGAGGGTCCGAGCGTTATCCGGAATCATTGGGTTTAAAGGGTCCGTAGGCGGGCAGCTCAGTCAGTGGTGAAAGTCTGTGGCTCAACCATAGAATTGCCATTGATACTGGTTGTCTTGAATTATTGTGAAGTGGTTAGAATAAGTAGTGTAGCGGTGAAATGCATAGATATTACTTAGAATACCAATTGCGAAGGCAGATCACTAACAATATATTGACGCTGATGGACGAAAGCGTGGGGAGCGAACAGGATTAGATACCCTGGTAGTCCACGCCGTAA
+
GGGGGGEGGGFGGGGEGGGGGGGGGGDGGGGGGGGFDEFGGGGGGGGGFGGGGGGGGGGG@FFFFFGFFFGGGGGGGFGGGGGGGGGGGGGGGGGGFGGGGGGFGGFDGGGGGGGGGGGGGFGGGGGGGGGGCGGGGGGGGGGGGGCFGGGGGGGGGGGGGGGGGGGGGGGGGGGGGGGGGGFGFGGGGGGGGGGGGGGGGGGGGGGGGGGGGGGGGGGGGGGGEGGGFCFGGGGDGGDGGGFFFFGGGGFFFFGGFFFFGGGGFFGFFF<DFFFFF?F9GD
@M02352:288:000000000-CKWC8:1:1101:4002:8049 1:N:0:TACGCTGC+TCTCTCCG
TACGGAGGGTCCAAGCGTTATCCGGAATCATTGGGTTTAAAGGGTCCGCAGGCGGTCAATTAAGTCAGAGGTGAAAGCCCATCGCTCAACGATGGAACTGCCTTTGATACTGGTTGACTTGAGTTATACGGAAGTAGATAGAATAAGTAGTGTAGCGGTGAAATGCATAGATATTACTTAGAATACCGATTGCGAAGGCAGTCTACTACGTATATACTGACGCTCATGGACGAAAGCGTGGGGAGCGAACAGGATTAGATACCCTGGTAGTCCACGCCGTAA
+
GGGGGEGGGGGGGGGGGGGGGFEFFGEGGGGGGGGGGGGGGGGGGGGGGGGGGGGCGGGGFGGGGGGGGGGGGGGGGFGGGGGGGGGGGGGGGGGGGGGGGGGGGGGGGGGGGGFGFFGGGG@FGGGGGGGGGEGGGCGFGGFGGFGGGGGCGGGGGGB7FFGGFFGGFGGGGGGDGGGFGGGGGGGGGGGGGGGEGEGFGFGGGGGFGGFFEG99@FGGFED?E5+C?<FDEGGEGCCGGGF:FFGCEGFFFFGF26<FGGGF?FFFBFFF?DFFBBFBGD
@M02352:288:000000000-CKWC8:1:1101:14946:8052 1:N:0:TACGCTGC+TCTCTCCG
TACGGAGGGTCCGAGCGTTATCCGGAATCATTGGGTTTAAAGGGTCCGCAGGCGGCCGATTAAGTCAGAGGTGAAATCCCATAGCTCAACTATGGAACTGCCTTTGATACTGGTTGACTTGAGTCATATGGAAGTAGATAGAATGTGTAGTGTAGCGGTGAAATGCATAGATATTACACAGAATACCGATTGCGAAGGCAGTCTACTACGTATGTACTGACGCTCATGGACGAAAGCGTGGGGAGCGAACAGGATTAGATACCCTGGTAGTCCACGCCGTAA
+
GGGGGGGGGGGGEFGGGGGGGGGGGFGGGGGGGGGFGFGFGGGGGGGGGGGGGGGGGGGGGGGGGGGGGGGGGGGGGGGGGGGGGGGGGGGGGGGGGGGGGGGGGGGGGGGGGGGGGGGGGGFGGGGGGGGGGGGGGGGGGGGGGGGGGGGGGGGGGGGGGGGGGGGGGGGGGGGGGGGGGGGGGGGGGGGGGGGGGGGGGGGGGGGGGGGGGGGGGGGGGGGGGGGGGGGGGGGFGGGGGGFFFFGGGGFFBBGGFFFFGGGGFFGFAFADFGFFFFF>DG
@M02352:288:000000000-CKWC8:1:1101:17137:8063 1:N:0:TACGCTGC+TCTCTCCG
TACGGAGGATCCAAGCGTTATCCGGAATCATTGGGTTTAAAGGGTCCGTAGGTGGATAATTAAGTCAGAGGTGAAATCTTGCCGCTTAACGGTAAAATTGCCTTTGATACTGGTTGTCTTGAGTTATTATGAAGTGGTTAGAATATGTAGTGTAGCGGTGAAATGCATAGATATTACATAGAATACCAATTGCGAAGGCAGATCACTAATAATATACTGACACTGATGGACGAAAGCGTGGGGAGCGAACAGGATTAGATACCCTGGTAGTCCACGCCGTAA
+
GGGGGGGGGGDFGGCECBEGGGGGGGGGGGGGGGGCF@FGGFGGGGGGGGGGEFGGGGGGGGCFGGGGGGGGGGGGGGGGGGGGGGGGGGGGGGGGGGGFGGGGGGGGGAFGGGGGGGGGGGEGGGGGGGGGFGFGGGGGGGGGGGGGGGGGGGGFEGGGGGGGGGGGGGGGGGFGGGGEFGGGGGGGGGGGGGDGDGGGGFFGGGGGGGGGGGGGGGGGGGGGGGGGGGGGGGGFGGGGGGFDBFGGGDFFFFGCBF>FGGGGFFGFFFFFFGF?BFFFGD
@M02352:288:000000000-CKWC8:1:1101:9270:8097 1:N:0:TACGCTGC+TCTCTCCG
TACGGAGGGTGCAAGCGTTATCCGGAATCATTGGGTTTAAAGGGTCCGCAGGCGGTCAATTAAGTCAGAGGTGAAATCCCATAGCTTAACTATGGAACTGCCTTTGATACTGGTTGACTTGAGTTATACGGAAGTAGATAGAATAAGTAGTGTAGCGGTGAAATGCATAGATATTACTTAGAATACCGATTGCGAAGGCAGTCTACTACGTATATACTGACGCTCATGGACGAAAGCGTGGGGAGCGAACAGGATTAGATACCCTGGTAGTCCACGCCGTAA
+
GGGGGGGGGGGGGGGGGFGGGGGGGGFG@FEGGGGFEEGGGGGGGFGFFGGGGGGEGEGFEDGGGGGGGGGGGGGGGFGGGGCFGEGGGGGFGGGGGGGGGGGGGGGGGGGGFA?FGGGGGGGGGGGGGGGGGGGGGGGGGGGGGGGGGGGGGGGGGGGGGGGGGGGGGGGGGGGGGGGGGGGGGGGGGGGGGGGGGGGGGGGGGGGGGGGFCCGGGGFGGGGGGGGGCFGGGGGFGGGGGGF<>FGGGGFFFFGGFFAFGGFGFFGFF?BFBFFFFFFFGG
@M02352:288:000000000-CKWC8:1:1101:6916:8099 1:N:0:TACGCTGC+TCTCTCCG
TACGGAGGGTGCAAGCGTTATCCGGAATCATTGGGTTTAAAGGGTCCGTAGGCGGACTAATAAGTCAGAGGTGAAATCCCGCAGCTCAACTGTGGAACTGCCTTTGAAACTGTTAGTCTTGAGTTATTGTGAAGTGGTTAGAATATGTAGTGTAGCGGTGAAATGCTTAGAGATTACATGGAATACCGATTGCGAAGGCAGATCACTAACAATATACTGACGCTGATGGACGAAAGCGTGGGGAGCGAACAGGATTAGATACCCTGGTAGTCCACGCCGTAA
+
GGGGGGGGGGGGGGGGGGGGGGGGGGGGGGGGGGGGDGGGGGGFGGGGGGGGGGGGGGGGGGGGGGGGGGGGGGGGGGGGGGGGGGGGFGGGGGGGGGGGGGGGGGGGGGGGGGGGGGGGGGGGGGGGGGGGGGGGGGGGGGGGGGGGGGGGGGGGGGGGGGGGGGGGGGGGGFFFGGGGGGGGGGGGGGGGGGGGDGGGGGGGGGGGGGGGFGGFGGGGGGGGGGGGGFGGGGGFGGGGGGFFFFGGEGFFFFGGFFFFGGCFFFGFFFAAFGFFBFFBDD
@M02352:288:000000000-CKWC8:1:1101:3632:8102 1:N:0:TACGCTCC+TCTCCCCG
TACGGAGGGGGTTAGCGTTGTTCGGAATTACTGGGCGTAAAGCGCACGTAGGCGGATCAGAAAGTATAGGGTGAAATCCCAGGGCTCAACCCTGGAACTGCCTCTTATACTGCTGGTCTTGAGTTCGAGAGAGGTGAGTGGAATTCCGAGTGTAGAGGTGAAATTCGTAGATATTCGGAGGAACACCAGTGGCGAAGGCGGCTCACTGGCTCGATACTGACGCTGAGGTGCGAAAGTGTGGGGAGCAAACAGGATTAGATACCCTGGTAGTCCACACCGTAA
+
GGGGGGGGGGGGGGGGGGGGGGGGGGGGGGGGGGGGGGGGGGGGGGGGGGGGGGGGG7F,,CEGG9,,CFGGGGGGGGGGGGGGGGGGGGGGGGGGGGGGGGG83:C,BFG,,C,BFGGGGGGGFGGCGGGFGGGGGGFGGGGGGGGGGGGGGGGGGGGGGGGGGGGGGGGGGGGGGGGGGGGGGGGGGGGGGGGGGGGGGGGGGGGGGGGGGGGGGGGGGGGGGGGGGGGGGGGF:FGGGGEFFFGGGGFFFFGGFFFFGGGGFFGF<FFFFGF(4?FFGD
@M02352:288:000000000-CKWC8:1:1101:7269:8121 1:N:0:TACGCTGC+TCTCTCCG
TACGGAGGGTGCGAGCGTTAATCGGAATTACTGGGCGTAAAGCGCATGCAGGTGGTTCATTAAGTCAGATGTGAAAGCCCGGGGCTCAACCTCGGAACTGCATTTGAAACTGGTGAACTAGAGTGCTGTAGAGGGGGGTAGAATTTCAGGTGTAGCGGTGAAATGCGTAGAGATCTGAAGGAATACCAGTGGCGAAGGCGGCCCCCTGGACAGACACTGACACTCAGATGCGAAAGCGTGGGGAGCAAACAGGATTAGATACCCTGGTAGTCCACGCCGTAA
+
GGGGGGGGGGGGGGGGGGGDEGGGGGGGGGGGGGGGGGGGGGGGGGGGGGGGFGGFFGGGGGGFGGGGGGGGGGGGGGFGGGGGGEGGFGGGGGDECCFGGGGGGGGGDGGGGGGGGGGGGGGGGGGGGGGGGGDGGGGGGGGGGGGGGGGGGGGGGGGGGGGGGGGGGGGGGGGGGGGGGGGGGGGGGGGGGGGGGGGGGGGGGGGGGGGGGGGGGGGGGCFGEGGGGGGGGGGFFGDGGGDBFFGGGGFFF<6CBFAFGGFGFFGFDFFFFGF:9?D;GD
@M02352:288:000000000-CKWC8:1:1101:10232:8142 1:N:0:TACGCTGC+TCTCTCCG
TACGGAGGGGGTTAGCGTTGTTCGGAATTACTGGGCGTAAAGCGCACGTAGGCGGATCAGAAAGTATAGGGTGAAATCCCAGGGCTCAACCCTGGAACTGCCTTGTAAACTCCTGGTCTTGAGTTCGAGAGAGGTGAGTGGAATTCCGAGTGTAGAGGTGAAATTCGTAGATATTCGGAGGAACACCAGTGGCGAAGGCGGCTCACTGGCTCGATACTGACGCTGAGGTGCGAAAGTGTGGGGAGCAAACAGGATTAGATACCCTGGTAGTCCACACCGTAA
+
GGGGGGGGGGGGGGGGGGGGGGGGGGGGGGGGGGGGGGGGGGGGGGGGGGGGGGGGGGGGGGGGGGGGGGGGGGGGGGGGGGGGGGGGGGGGGGGGGGGGGGGGGGGGGGGGGGGGGGGGGGGGGGGGGGGGGGGGGGGGGGGGGGGGGGGGGGGGGGGGGGGGGGGGGGGGGGGGGGGGGGGGGGGGGGGGGGGGGGGGGGGGGGGGGGGGGGGGGGGGGGGGGGGGGGGGGGGFGGGGGGFFFFGGGGFFFFFGFFFFGGGFFFGFFFFFFGFFFFF?CD
@M02352:288:000000000-CKWC8:1:1101:8204:8142 1:N:0:TACGCTGC+TCTCTCCG
TACGAGGGGTGCAAGCGTTAATCGGAATTACTGGGCGTAAAGCGTGCGTAGGTGGTTTGTTAAGCAAGATGTGAAAGCCCCGGGCTCAACCTGGGAACTGCATTTTGAACTGGCAAACTAGAGTATTGTAGAGGGTAGTGGAATTTCCAGTGTAGCGGTGAAATGCGTAGAGATTGGAAGGAACATCAGTGGCGAAGGCGGCTACCTGGACAAATACTGACACTGAGGCACGAAAGCGTGGGGAGCAAACAGGATTAGATACCCTGGTAGTCCACGCCGTAA
+
GFGG@FGGGGGGGGGGGGGGFGGGGGGGGGGGGGGGGGGGFGGG6C7FFGGGCFGGGGGGGCFGCGGGGGGGGGGGFGGFGGGGGGGGGGGFCFFFGGGGGFGGGGGDGGGGGGGGGGF9FFGFG<=DDFGDGGEGDGGGGGGGGGGGGGGGGGGGGGGGGGGDGGGGGDEEFGGGGGFCEGGGG,FFGEGDEGGGGGGGGGGGGGGGGCDGGGGGGGGGGCCGGFGFGEGGGGDFGGGEEC>B>BC4CGFFF?GG<FFFGGFDFFGFFFBABGF:0<E>39
@M02352:288:000000000-CKWC8:1:1101:6453:8144 1:N:0:TACGCTGC+TCTCTCCG
TACGGAGGGTCCGAGCGTTATCCGGAATCATTGGGTTTAAAGGGTCCGCAGGCGGTCGATTAAGTCAGAGGTGAAATCCCATAGCTCAACTATGGAACTGCCTTTGATACTGGTTGACTTGAGTCATATGGAAGTAGATAGAATGTGTAGTGTAGCGGTGAAATGCATAGATATTACACAGAATACCGATTGCGAAGGCAGTCTACTACGTATGTACTGACGCTCATGGACGAAAGCGTGGGGAGCGAACAGGATTAGATACCCTGGTAGTCCACGCCGTAA
+
GGGGGGGGGGGGGGGGGFGGGGGFGDGGGGGGGGGGGDGGGGGGGGGGGGGGGGGCFGGGGGGGGGGGGGGGGGGGGGGGGGGGGGGGGGGGGGGGGGGGGGGGGGGGGGGGGGGGGGGGGGGGGGGGGGGFGGGGGGCGGGGGGGGGGGGGGGGGGGGGGGGGGGGFFGGGGGGGGGGGGGGGGFGGGGGGGGGGGGGGGGGFGGGGGGFGGGGGGGGGGGGGGGGFGGGGGGGFGGGGGGF89EGGDGFF?FGG7FAFGFGGFFGFFFFFFGFB;<>BDD
@M02352:288:000000000-CKWC8:1:1101:28419:8156 1:N:0:TACGCTGC+TCTCTCCG
TACGGAGGGGGTTAGCGTTGTTCGGAATTACTGGGCGTAAAGCGTACGTAGGCGGATTGGAAAGTTGGGGGTGAAATCCCAGGGCTCAACCCTGGAACTGCCTCCAAAACTATCAGTCTAGAGTTCGAGAGAGGTGAGTGGAATTCCAAGTGTAGAGGTGAAATTCGTAGTTATTTGGAGGAACACCAGTGGCGAAGGCGGCTCACTGGCTCGATACTGACGCTGAGGTACGAAAGTGTGGGGAGCAAACAGGATTAGATACCCTGGTAGTCCACACCGTAA
+
GFGGGCCEGGGGGFGGGGGGG@EFGECGGGGGGGGGGFEEFGFG:FGGGGGGGEGC@FGGDFFGGGGGDGGGGGGGGFDGGGGEF8FGGGGGFFGGGGGFGGGGGGGFGGGGGGFGG@FFG,FBFAFFF:FFGGGFEFEGFG:D7;F<;CCEF,BAFFFFFGGGFGGF8@A<F?CGFGGGGGGAFGGGGGGGCEEEE5CEGGGEGFGGGFFFGEGGGGFGCC581CFGGF7CEFD@FF>FGG@0>EFCGGFFB?CF?FFFGGF6=FGFAF5>FG@>??@:75
@M02352:288:000000000-CKWC8:1:1101:28033:8160 1:N:0:TACGCTGC+TCTCTCCG
TACGGAGGGTCCGAGCGTTATCCGGAATCATTGGGTTTAAAGGGTCCGCAGGCGGTCGATTAAGTCAGAGGTGAAATCCCATAGCTCAACTATGGAACTGCCTTTGATACTGGTTGACTTGAGTCATATGGAAGTAGATAGAATGTGTAGTGTAGCGGTGAAATGCATAGATATTACACAGAATACCGATTGCGAAGGCAGTCTACTACGTATGTACTGACGCTCATGGACGAAAGCGTGGGGAGCGAACAGGATTAGATACCCTGGTAGTCCACGCCGTAA
+
GGGGGGGGGGGGGGGGGGGFGGGGEGGGGGGGGGGGGGGGGGGGGGGGGGGGGGGEGGGGGGGGGGGGGGGGGEGGGGGGGGFGGGGGGGGGGGGGGGGFGGGGGGGGGGGGGGGGGGGGGGFGGGGGGGGGFGGGGGFGGGGGGGGGGGGGGGGGGGGGGGGGGGGGGGGGGGGGGGGGGGGDFGGGDCGGGGGGGDGGGGGGGGGGGGGGGGGGFGGGGGGGDDGGGGGCEGGBGGGGGGFF>FGGGGFF::FFBFAFGGGGF5C@<FFFFGF<>BFFGD
@M02352:288:000000000-CKWC8:1:1101:28014:8167 1:N:0:TACGCTGC+TCTCTCCG
TACGGAGGGTCCGAGCGTTATCCGGAATCATTGGGTTTAAAGGGTCCGCAGGCGGTCGATTAAGTCAGAGGTGAAATCCCATAGCTCAACTATGGAACTGCCTTTGATACTGGTTGACTTGAGTCATATGGAAGTAGATAGAATTTGTAGTGTAGCGGTGAAATGCATAGATATTACACAGAATACCGATTGCGAAGGCAGTCTACTACGTATGTACTGACGCTCATGGACGAAAGCGTGGGGAGCGAACAGGATTAGATACCCTGGTAGTCCACGCCGTAA
+
GGGGGGGGGGGGCGGGGGGGG<FGGGGG<FEGGGGGGGGGGGGFEGGG7CCFCGG=FEGGGGGGGFGGGGGGGGGGGCFGGF@FGGGGFGFGGFCGGGGGGGDFGGFGGGGGGGGECGGGFFGGG9FGGFGFCGGGGGGFFFGG,3@EFFGGGGGGGGGGGEGGFGFGGGGGGGGGGGGGGGGFFGGGGGGGFGGGGGGGGGGCGGGC?CCED8FGFGGGFEGEGGFFGGFDEGGFFGGGGG>207/CGDFFFFFGBFFFGGGGFFCF<?FFFGF?FF@BGG
@M02352:288:000000000-CKWC8:1:1101:19633:8192 1:N:0:TACGCTGC+TCTCTCCG
TACGGAGGGGGTTAGCGTTGTTCGGAATTACTGGGCGTAAAGCGCGCGTAGGCGGATTGTTAAGTCAGATGTGAAAGCCCTGGGCTCAACCTAGGAACTGCATTTGAAACTGGCAATCTTGAGTATGGTAGAGGTAAGCGGAATTTCCAGTGTAGCAGTGAAATGCGTAGAGATTGGAAGGAATATCGATGGCGAAGGCAGCTTACTGGGCCAATACTGACGCTGAGGTGCGAAAGCGTGGGTAGCGAACGGGATTAGATACCCCGGTAGTCCACGCCGTAA
+
GGGGGEGGGGGFGGGGGGGGGGGGGGGGGGGGGGGGGGGGGGGGGGGGFGGGGGGGGGGGGGGGGGGGGGGGGGGGGFGGGGGGGFGGGGGGGGGGGGGGGGGGGGGGGGGGGGGGGGGGGGGGGGGGGGGGGGGGGGGGGGGGGGGGGGGGGGGGFGGGGGGGGGGGGGGGGGGGGGGGGFGGGGGGGGGGGGGGGGGGGGGGGGGGGGGGGGGGGGGGGGGGGGGGGGGGGGGFGGGGGGFFFFGGGGFFFFGG<6)=:CFG)>G@(04<9C/17256DG
@M02352:288:000000000-CKWC8:1:1101:14453:8202 1:N:0:TACGCTGC+TCTCTCCG
TACGGAGGGTCCGAGCGTTATCCGGAATCATTGGGTTTAAAGGGTCCGCAGGCGGTCGATTAAGTCAGAGGTGAAATCCCATAGCTTAACTATGGAACTGCCTTTGATACTGGTTGACTTGAGTCATATGGAAGTAGATAGAATGTGTAGTGTAGCGGTGAAATGCATAGATATTACACAGAATACCGATTGCGAAGGCAGTCTACTACGTATGTACTGACGCTCATGGACGAAAGCGTGGGGAGCGAACAGGATTAGATACCCTGGTAGTCCACGCCGTAA
+
GGGGGGGGGGGGGGGGGGGGGGGGGGGGGGGGGGGFGGGGGGGGGGGGGGGGGGGGGGGGGGGGGGGGGGGGGGGGGGGGGGGGGGGGGGGGGGGGGGGGGGGGGGGGGGGGGGGGGGGGGGGGGGGGGGGGGGGGGGGGGGGGGGGGGGGGGGGGGGGGGGGGGGGGGGGGGGGGGGGGGGGGGGGGGGGGGGGGGGGGGGGGGGGGGGGGGGGGGGGGGGGGGGGGGGGGGGGFGGGGGGFFFFGGGGFFF?FC?FFFGGGGFFGFFFFFFGFFFFFFGG
@M02352:288:000000000-CKWC8:1:1101:16805:8233 1:N:0:TACGCTGC+TCTCTCCG
TACGGAGGGTCCGAGCGTTATCCGGAATCATTGGGTTTAAAGGGTCCGCAGGCGGTCGATTAAGTCAGAGGTGAAATCCCATAGCTTAACTATGGAACTGCCTTTGATACTGGTTGACTTGAGTCATATGGAAGTAGATAGAATGTGTAGTGTAGCGGTGAAATGCATAGATATTACACAGAATACCGATTGCGAAGGCAGTCTACTACGTATGTACTGACGCTCATGGACGAAAGCGTGGGGAGCGAACAGGATTAGATACCCTGGTAGTCCACGCCGTAA
+
GGGGGGGGGGGGGGGGGGGGGGGGGGGGGGGGGGGCFGGGGFGGGGGGGGGGGGGGGGGGGGGGGGGGGGGGGGGGGGGGGGGGGGGGGGGGGGGGGGGGGGGGGGGGGGGGGGGGGGGGGGGGGGGGGGGGGGGGGGGGGGGGGGGGGGGGGGGGGGGGGGGGGGGGGGGFGGGGGGGGGGGGGGGGGGGGGGGGGGGGGGGGGGGGGGGGGGGGGGGGGGGGGGGGGGGGGGGFGGDEGGFFFFGGGGFFFFGGFFFFGGGGFFGFFFFFFGFFFFFFGG
@M02352:288:000000000-CKWC8:1:1101:20150:8240 1:N:0:TACGCTGC+TCTCTCCG
TACGGAGGGTCCGAGCGTTATCCGGAATCATTGGGTTTAAAGGGTCCGCAGGCGGTCGATTAAGTCAGAGGTGAAATCCCATAGCTCAACTATGGAACTGCCTTTGATACTGGTTGACTTGAGTCATATGGAAGTAGATAGAATGTGTAGTGTAGCGGTGAAATGCATAGATATTACACAGAATACCGATTGCGAAGGCAGTCTACTACGTATGTACTGACGCTCATGGACGAAAGCGTGGGGAGCGAACAGGATTAGATACCCTGGTAGTCCACGCCGTAA
+
GGGGGGGGGGGGGGGGGGGGGGGGGGGGGGGGGGGGGGGGGGGGGGGGGGGGGGGGGGGGGGGGGGGGGGGGGGGGGGGGGGGGGGGGGGGFGGGGGGGGGGGGGGGGGGGGGGGGGGGGGGGGGGGGGGGGGGGGGGGGGGGGGGGGGGGGGGGGGGGGGGGGGGGGGGGGGGGGGGGGGGGGGGGGGGGGGGGGGGGGGGGGGGGGGGGGGGGGGGGGGDGGGGGGGGGGGGGFGGGGGDDBFFGGGGFFFFGGFFFFGGGGFFGFFFFFFGFF;FFFGG
@M02352:288:000000000-CKWC8:1:1101:27432:8272 1:N:0:TACGCTGC+TCTCTCCG
TACGGAGGGTGCGAGCGTTAATCGGAATTACTGGGCGTAAAGCGCATGCAGGTGGTTCATTAAGTCAGATGTGAAAGCCCGGGGCTCAACCTCGGAACTGCATTTGAAACTGGTGAACTAGAGTGCTGTAGAGGGGGGTAGAATTTCAGGTGTAGCGGTGAAATGCGTAGAGATCTGAAGGAATACCAGTGGCGAAGGCGGCCCCCTGGACAGACACTGACACTCAGATGCGAAAGCGTGGGGAGCAAACAGGATTAGATACCCTGGTAGTCCACGCCGTAA
+
GGGGGGGGGGGGGGGGGGGGGGGGGDGGGGGGGGGGGFEGFGGGGGGGGGGGFGGEDGGGGGGGGGGGGGGGGGGGGGGGGGGEGGGFGGGGGGGGFEFGFEBFGCFCAFGGGFGE@FGGGAFGGGGGFGFEGGGGGGGEEEFGGCDFFGGGGGGFGGGGGCEFFCEGGGGGGGD7FGGGGGFFCEGGGGGGGGGGEGGDGE5?8EEFGGGGGFGGGGGGGGGGGGGG+AFDEEDE:EDGGGFFFFGGGGFFFFGGBFABGGEGFFGFFF<2BFFFFFF>CD
@M02352:288:000000000-CKWC8:1:1101:27283:8298 1:N:0:TACGCTGC+TCTCTCCG
TACGGAGGGTCCGAGCGTTATCCGGAATCATTGGGTTTAAAGGGTCCGCAGGCGGTCGATTAAGTCAGAGGTGAAATCCCATAGCTCAACTATGGAACTGCCTTTGATACTGGTTGACTTGAGTCATATGGAAGTAGATAGAATGTGTAGTGTAGCGGTGAAATGCATAGATATTACACAGAATACCGATTGCGAAGGCAGTCTACTACGTATGTACTGACGCTCATGGACGAAAGCGTGGGGAGCGAACAGGATTAGATACCCTGGTAGTCCACGCCGTAA
+
GGGGGGGGGGDGDGGGGGGGGEFGGGGGEG,FGGGGEGGGGGGGD@FG>FGGEGGGGGGGGGGGGGFGGFGGGGGGGGGGGGGGGGGGGGFGGGGGGGGGGBFGGFGFGGGGGGGGFGGGGFGGFFGGGGGGFFGGGFGGGGGGGGFFBFGGGGGGGGGGGGGGGGGGGGGGGGGFEC9CGGGGGGGGGGGGGGGGGGGGD@CGGGGFFGGGGGGGGGGGGGGGGGGGGFGGGGGFGGGGG=@?;D59EGFFFFGGFFAFFGFGF@GFFFFFFGFFFFFFGD
@M02352:288:000000000-CKWC8:1:1101:15166:8324 1:N:0:TACGCTGC+TCTCTCCG
TACGGAGGGTCCGAGCGTTATCCGGAATCATTGGGTTTAAAGGGTCCGCAGGCGGTCGATTAAGTCAGAGGTGAAATCCCATAGCTCAACTATGGAACTGCCTTTGATACTGGTTGACTTGAGTCATATGGAAGTAGATAGAATGTGTAGTGTAGCGGTGAAATGCATAGATATTACACAGAATACCGATTGCGAAGGCAGTCTACTACGTATGTACTGACGCTCATGGACGAAAGCGTGGGGAGCGAACAGGATTAGATACCCTGGTAGTCCACGCCGTAA
+
GGGG7CFG:6,C+FGGGGGGGGGGGF7F<F<FGGGG,FEFGGGGF<6C:FGGGGGBC@GDAGGGGGGGG9EGGGGG9FGF<E,FFGGGGGCFF<FD,AEGGEGGGGGDGFGG,FG+,EGGGGFGA9F<@,CF=FFGF9D<>FFGD<@@<FGGGGGGGGGGGGGGGGAFGGGGGGC;;,>98CFFGGGECFCGGGGGGGG6EEFF@FG++32A<*?CFGGGFEGGCD?F9+9CGGGEGGGGGDF?>F5<EDFFFFGGFFFFGGGGFFGFAFFFFGFF9?BBGD
@M02352:288:000000000-CKWC8:1:1101:13723:8330 1:N:0:TACGCTGC+TCTCTCCG
TACGGAGGGGGTTAGCGTTGTTCGGAATTACTGGGCGTAAAGCGCACGTAGGCGGATCAGAAAGTATAGGGTGAAATCCCAGGGCTCAACCCTGGAACTGCCTTGTAAACTCCTGGTCTTGAGTTCGAGAGAGGTGAGTGGAATTCCGAGTGTAGAGGTGAAATTCGTAGATATTCGGAGGAACACCAGTGGCGAAGGCGGCTCACTGGCTCGATACTGACGCTGAGGTGCGAAAGTGTGGGGAGCAAACAGGATTAGATACCCTGGTAGTCCACACCGTAA
+
GGGFGGGGGGGBFGGGGGGGEGGGGGGGGGGGGGGGGGGGGGGGGGGGGGGGGGGGGEFC<FGFGCGEBCFGGGGGGGGGGGGGGGGGGGGGGGGGGGGGG@FGFEF@FGGCFFGFBFGAGGGGGGGGGGGGGGCFCFGGGGGGGGGC7FGGGGGFGGGGGGGGCGGGGGGGGGEFGFGGGGGGFGGGGGGGGGGGGGGGGG55+<FGGG:CGGGCGGGGGGGGGGGGGGGDGGGE7?GG>EBFFFGDGGFFFFGG?FBFGGFGFFGFFFFFFGFFFFFBGD
@M02352:288:000000000-CKWC8:1:1101:6629:8337 1:N:0:TACGCTGC+TCTCTCCG
TACGGAGGGTGCAAGCGTTAATCGGAATTACTGGGCGTAAAGCGCGCGTAGGCGGCTTGGTCAGTCAGATGTGAAATCCCCGGGCTCAACCTGGGAACTGCATTTGATACTGCCAGGCTAGAGTATGTTAGAGGAATGCGGAATTCCGGGTGTAGCGGTGAAATGCGTAGATATCCGGAGGAACATCAGTGGCGAAGGCGGCATTCTGGAACAATACTGACGCTGAGGTGCGAAAGCGTGGGGAGCAAACAGGATTAGATACCCTGGTAGTCCACGCCGTAA
+
GGGGGGGGGGGGGGGGGGGGGGGGGGGGGGGGGGGGGGGGGGGGGGGGGGGGGGGGGGGGGGCGGGGGGGGGGGGGGFGGGGGGGGGGGGGGGGGGGGGGGGGGGGGGGGGGGGGGGGGGGGGGGGGGGGGGGGFGGGGGGGGGGGGGGGGGGGGGGGGGGGGGGGGGGGGGGGGGGGGGGGGGGGGGGGGGGGGGGGGGGGGGGGFGGGCFGGGGGGGGGGGGGGGGGGGGGGGFGGGGGGF?FFG4CFFFFFGGFFAFGF8C4@GFB?7>FGFFF17;C9
@M02352:288:000000000-CKWC8:1:1101:5114:8340 1:N:0:TACGCTGC+TCTCTCCG
TACGGAGGGTGCAAGCGTTACTCGGAATCACTGGGCGTAAAGAGCGTGTAGGCGGGTTTGTAAGTTTGAAGTGAAATCCCAGGGCTCAACCCTGGAACTGCCTTATAAACTCCTGGTCTTGAGTTCGAGAGAGGTGAGTGGAATTCCGAGTGTAGAGGTGAAATTCGTAGATATTCGGAGGAACACCAGTGGCGAAGGCGGCTCACTGGCTCGATACTGACGCTGAGGTGCGAAAGTGTGGGGAGCAAACAGGATTAGATACCCTGGTAGTCCACACCGTAA
+
GGGGGGGGGGGGGGGGGGGGGGGGGGGGGGGGGGGGGGGGGGGGGGFGGGGGGGGGGGGGGGGGGGGGGEGGGGGGGGGGGGGGGGGGGGGGGGGGGGGGGGGGGGGGGGGGGGGGGGGGGGGGGGGGGGGGGGGGGGGGGGGGGGGGGGGGGGGGGGGGGGGGGGGGGGGGGGGGGGGGGGGGGGGGGGGGGGGGGGGGGGGGGGGGGGGGGEGGGGGGGGGGGGGGGGGGGGGFFGGGGGFFFFGGGFF??FGGFFFFGCGGFFGFFFFFFGFB:?B:<C
@M02352:288:000000000-CKWC8:1:1101:24122:8346 1:N:0:TACGCTGC+TCTCTCCG
TACGGAGGGTCCGAGCGTTATCCGGAATCATTGGGTTTAAAGGGTCCGCAGGCGGTCGATTAAGTCAGAGGTGAAATCCCATAGCTCAACTATGGAACTGCCTTTGATACTGGTTGACTTGAGTCATATGGAAGTAGATAGAATGTGTAGTGTAGCGGTGAAATGCATAGATATTACACAGAATACCGATTGCGAAGGCAGTCTACTACGTATGTACTGACGCTCATGGACGAAAGCGTGGGGAGCGAACAGGATTAGATACCCTGGTAGTCCACGCCGTAA
+
GGGGGGGGGGGGGGGGGGGGGGGGGGGGGGGGGGGGGGGGGGGGGGGGGGGGGGGFGGGGGGGGGGGGGGGGGGGGGGGGGGGGGGGGGGGGGGGGGGGGGGGGGGGGGGGGGGGGGGGGGGGGGGGGGGGGGGGGGGGGGGGGGGGGGGGGGGGGGGGGGGGGGGGGGGGGGGGGGGGGGGGCFGGGGGGGGGGGGGGGGGGGGGGGGGGGGGGGGGGGGGGGGGGGGGGGGGGFGGCGGG@?FFGGGGFFFFGGB@FFGGGGFFGFBFFFFFFF>FF>GG
@M02352:288:000000000-CKWC8:1:1101:11194:8354 1:N:0:TACGCTGC+TCTCTCCG
TACGGAGGGTGCGAGCGTTAATCGGAATTACTGGGCGTAAAGCGCATGCAGGTGGTTCATTAAGTCAGATGTGAAAGTCCGGGGCTCAACCTCGGAACTGCATTTGAAACTGGTGAACTAGAGTGCTGTAGAGGGGGGTAGAATTTCAGGTGTAGCGGTGAAATGCGTAGAGATCTGAAGGAATACCAGTGGCGAAGGCGGCCCCCTGGACAGACACTGACACTCAGATGCGAAAGCGTGGGGAGCAAACAGGATTAGATACCCTGGTAGTCCACGCCGTAA
+
GGGGGGGGGFGGGGGGGGGGGGGFGGGGGGGGGGGGGFGGGGGFFGGGGGGGEGGFGGGGGGGGGGGGGGGGGGGGGGGGGGGGGGG@EFFFGGGGECBFGG9FFGGGGGGGGGGGGGGGGGGGGGGGGGGFFGGGGGGGGGCG?FGGGGFGGGGGEGEGGGGGGGGGGGGGGDFCCGFFEFEFGGGGGGGGGGGGGGGGGGDCCGGGG@CFGGGGGGGGFGG6AFGFGGGGGGGFGGGGG=::>EGGGGFFFFD7<=BFFECFFFG?<FAF?G@:61B;GD
@M02352:288:000000000-CKWC8:1:1101:26135:8387 1:N:0:TACGCTGC+TCTCTCCG
TACGGAGGGTCCGAGCGTTATCCGGAATCATTGGGTTTAAAGGGTCCGCAGGCGGTCGATTAAGTCAGAGGTGAAATCCCATAGCTCAACTATGGAACTGCCTTTGATACTGGTTGACTTGAGTCATATGGAAGTAGATAGAATGTGTAGTGTAGCGGTGAAATGCATAGATATTACACAGAATACCGATTGCGAAGGCAGTCTACTACGTATGTACTGACGCTCATGGACGAAAGCGTGGGGAGCGAACAGGATTAGATACCCTGGTAGTCCACGCCGTAA
+
GGGGGGGGGGFGEGGGGEGGGGGFGGGGGGGGGGGFEFGGGGGGGGGGGGGGGGGGGGGGGGGGGGGGGGGGGGGGGFGGGGGGGGGGFGGGGGGGGGGGGGGGGGGGGGGGGGGGGGGGGGGGGGGGGGGFGGGGGGGGGGGGGGGGGGGGGGGGGGGGGGGGGGGGGGGGGGGGGGGGGGFFGGGGGGGGGGGGGGGGGGCG,CGGGGGGGGGGGGGFGGGGGGGGGGGGGGGFGGDGGGFFFFGGGGFFBBGGBFBFGGG<?FGFFFFF4CFFFFE>DC
@M02352:288:000000000-CKWC8:1:1101:15413:8398 1:N:0:TACGCTGC+TCTCTCCG
TACGGAGGGGGTTAGCGTTGTTCGGAATTACTGGGCGTAAAGCGCACGTAGGCGGATCAGAAAGTATAGGGTGAAATCCCGGGGCTCAACCCCGGAACTGCCTTGTAAACTCCTGGTCTTGAGTTCGAGAGAGGTAAGTGGAATTCCGAGTGTAGAGGTGAAATTCGTAGATATTCGGAGGAACACCAGTGGCGAAGGCGGCTTACTGGCTCGATACTGACGCTGAGGTGCGAAAGTGTGGGGAGCAAACAGGATTAGATACCCTGGTAGTCCACACCGTAA
+
GGGGGFGGGGGGGGGGGGGGGGGGGGGGGGGGGGGGGGGGGGGGGGGGGGGGGGGGGGGGGGGGGGGGGGGGGGGGGGGGGGGGGGGGGGGGGGGGGGGGGGGGFFGGGGGGGGGGGGGGGGGGGGGGGGGGGGGGGGGGGGGGGGGGGGGGGGGGGGGGGGGGGGGGGGGGGGGGFFGGGGGGGGGGGGGGGDDGEGGGGGGGGGGGGGGGGGGGGGGGGGGGGGGGGGGDEGGFGGGGGGF?9EGGGGFFFFGGFFFFFCGGFFGFBFFFFGFFF?DBGG
@M02352:288:000000000-CKWC8:1:1101:14081:8442 1:N:0:TACGCTGC+TCTCTCCG
TACGGAGGGTCCGAGCGTTATCCGGAATCATTGGGTTTAAAGGGTCCGCAGGCGGTCGATTAAGTCAGAGGTGAAATCCCATAGCTCAACTATGGAACTGCCTTTGATACTGGTTGACTTGAGTCATATGGAAGTAGATAGAATGTGTAGTGTAGCGGTGAAATGCATAGATATTACACAGAATACCGATTGCGAAGGCAGTCTACTACGTATGTACTGACGCTCATGGACGAAAGCGTGGGGAGCGAACAGGATTAGATACCCTGGTAGTCCACGCCGTAA
+
GGGGGFGGGGGGGGGGGGGEGGGGGGGGGFGGGGGGGGDFGGGGGGGGGGGGGGGGGGGGGGGGGGGGGGGGGGGGGGGGGGGGGGGGGGGGGGGGGGGGGGGGGGFGGGGGGGGGFFGGGGGGGGGGGGGGFGGFGFGGGGGGGFGGGGGGGFAGGGGGGGGFGGGGGGGGGGGGGGGGGFGGFGGGFFGGGGDG>GGGGGGGGGGGGEGGGGGGGGFFGGGGEGGGGGGCEDG@GGGGCE><9BCDGGDF<FGG?FAFGGGGFFGFF@BBFGFBFFDF39
@M02352:288:000000000-CKWC8:1:1101:5042:8453 1:N:0:TACGCTGC+TCTCTCCG
TACGGAGGGTGCGAGCGTTAATCGGAATTACTGGGCGTAAAGCGCATGCAGGTGGTTCATTAAGTCAGATGTGAAAGCCCGGGGCTCAACCTCGGAACTGCATTTGAAACTGGTGAACTAGAGTGCTGTAGAGGGGGGTAGAATTTCAGGTGTAGCGGTGAAATGCGTAGAGATCTGAAGGAATACCAGTGGCGAAGGCGGCCCCCTGGACAGACACTGACACTCAGATGCGAAAGCGTGGGGAGCAAACAGGATTAGATACCCTGGTAGTCCACGCCGTAA
+
GGGGEFGGGGGGGGGGGGGGGGGGGGGGGGGGGGGGGGGGGGGGGGGGGFFGFGGGGGGGGGGGGGGGGGGGGGGGGGGGGGGGGGGGGGGGGGGGGFGGGGGGGGGGGGGGGGGGGGGGGGGGGGGGGGGGGGGGGGGGGGGGGGGGGGGGGGGGGGGGGGGGGGGGGGGGGGGGGGGGGGGGGGGGGGGGGGGGGGGGGGGGEEEGGGGGGGGGGGGGGGFGGGGGGGGGEGGFGGGGGGFFFFGGGGFFFFGGFFFFGGGGFFGFAFFFFGFFBFFFGD
@M02352:288:000000000-CKWC8:1:1101:25856:8501 1:N:0:TACGCTGC+TCTCTCCG
TACGAGGGGTGCAAGCGTTAATCGGAATTACTGGGCGTAAAGCGTGCGTAGGTGGTTTGTTAAGCAAGATGTGAAAGCCCCGGGCTCAACCTGGGAACTGCATTTTGAACTGGCAAACTAGAGTATTGTAGAGGGTAGTGGAATTTCCAGTGTAGCGGTGAAATGCGTAGAGATTGGAAGGAACATCAGTGGCGAAGGCGGCTACCTGGACAAATACTGACACTGAGGCACGAAAGCGTGGGGAGCAAACAGGATTAGATACCCTGGTAGTCCACGCCGTAA
+
GGGGFCFGGGGGFGGGGGGG@FGGGGGGGGGGGGGGGGGGGGGGGGGGGGGGEFGFGGGGGGGGGGGGGGGGGGGGGGGGGGGGGGGGGGGGGGGGGGGGGG9FGGGGGGGGGGGGFGGGGGGGGGGGGGGGGGFGGGGGGGGGGGGCFGGGGGGGGGGGGGGGGGGGGGGGGGF:FGGGGGGGGGGGGGGGGGGGGGGGGGDEGGGGG80<@FGGGGGGGFGGGGGGFGGGGGGFGGGGGGF:>FGGGGFFB1<F?FFFGGGGFFGFFFFFFGFFFFF;GD
@M02352:288:000000000-CKWC8:1:1101:13842:8520 1:N:0:TACGCTGC+TCTCTCCG
TACGGAGGGTGCGAGCGTTAATCGGAATTACTGGGCGTAAAGCGTACGTAGGCGGATTGGAAAGTTGGGGGTGAAATCCCAGGGCTCAACCCTGGAACTGCCTCCAAAACTATCAGTCTAGGGTTCGAGAGAGGTGAGTGGAATTCCAAGTGTAGAGGTGAAATTCGTAGATATTTGGAGGAACACCAGTGGCGAAGGCGGCTCACTGGCTCGATACTGACGCTGAGGTACGAAAGTGTGGGGAGCAAACAGGATTAGATACCCTGGTAGTCCACACCGTAA
+
GGGGGGGGGGGGGGGGGFGGGGGGGGGGGGGGGGGGGGGGGGGGGGGGGGGGGGGFEGGGGGGGGGABGGGGGGGGGGGGGGGGGGGGGGGGGGGGGGGGGFGGGGGGGGGGGGGGGGGGGGGGGGGGGGGFGGGGGGGGGGGGGGGGGGGGGGCGGGGGGGGGGGGGGGGGGGGGGGGGDCGGGGGGGGGGGGGGGGGGGGGGGGGGGGGGGGGGGGGFGGGGGGGGGGGGGGGFGGGFEGBF>5FCFGFF?FGGDFFFGFGGFFGFAFFFFFF??FFFGG
@M02352:288:000000000-CKWC8:1:1101:23584:8530 1:N:0:TACGCTGC+TCTCTCCG
TACGGAGGGTCCGAGCGTTATCCGGAATCATTGGGTTTAAAGGGTCCGCAGGCGGTCGATTAAGTCAGAGGTGAAATCCCATAGCTCAACTATGGAACTGCCTTTGATACTGGTTGACTTGAGTCATATGGAAGTAGATAGAATGTGTAGTGTAGCGGTGAAATGCATAGATATTACACAGAATACCGATTGCGAAGGCAGTCTACTACGTATGTACTGACGCTCATGGACGAAAGCGTGGGGAGCGAACAGGATTAGATACCCTGGTAGTCCACGCCGTAA
+
FGGGGGGEGGGGGGGGGGGGGDF:EE@FFGGEGGGGEGGFFGGDFGGEGEGEDGGFCE7CEFGGGGGGGGGGGFGGGGEEFFDGGGGDGGF=FFGFFGGGGGGDFGGDGGGGFGGEFFGGGGGGGGGGGGGF,FFFGGGCGGGG<@FAD=FFGGGGGGGGDAEFGG;DGGFFGGGGGFGCFGGGGGGGGGGGGGGGGGGGGGGGGGGCF5>FGGCGGGFGGGGE8CFGCFGGGDDBGGDECEE?9E5CEDBF:17C<F>FGF8DFFGFF=<2BG@?FF@>GD
@M02352:288:000000000-CKWC8:1:1101:16229:8536 1:N:0:TACGCTGC+TCTCTCCG
TACGGAGGATCCAAGCGTTATCCGGAATCATTGGGTTTAAAGGGTCCGTAGGTGGATAATTAAGTCAGAGGTGAAATCTTGCCGCTTAACGGTAAAATTGCCTTTGATACTGGTTGTCTTGAGTTATTATGAAGTGGTTAGAATATGTAGTGTAGCGGTGAAATGCATAGATATTACATAGAATACCAATTGCGAAGGCAGATCACTAATAATCAACTGACACTGATGGACGAAAGCGTGGGGAGCGAACAGGATTAGATACCCTGGTAGTCCACGCCGTAA
+
GGGGGGGGGGGGGGGGGGGGGGGGGFEGGGGGGGGGGEGGGGCFGGGFGGGGGGGFEGEGGGFFGGGGGGGGGGDFGGGGGGGGGGGGGGGGGGGGGGGFGGFGGGGGGGGGGGGGGGGGGGGGGGGGGGGGGGGGGGGGFGGBFFGFFGGGGGGGGGGGGGGFGGGGGGGGGGGGGGGGGGGCGGGGGGCEGCEC8EFFDCFGGGGGGF7FGGGGGGGGGGGGGGFGGEGGGGDDGEG>EGFF0A<<EGFFF:FG<F>FFFGGFFGFAFBDFGFFF?E>GD
@M02352:288:000000000-CKWC8:1:1101:28463:8539 1:N:0:TACGCTGC+TCTCTCCG
TACGGAGGGTCCGAGCGTTATCCGGAATCATTGGGTTTAAAGGGTCCGCAGGCGGTCGATTAAGTCAGAGGTGAAATCCCATAGCTCAACTATGGAACTGCCTTTGATACTGGTTGACTTGAGTCATATGGAAGTAGATAGAATGTGTAGTGTAGCGGTGAAATGCATAGATATTACACAGAATACCGATTGCGAAGGCAGTCTACTACGTATGTACTGACGCTCATGGACGAAAGCGTGGGGAGCGAACAGGATTAGATACCCTGGTAGTCCACGCCGTAA
+
GGGGGGGGGGGGGGGGGGGGGGGGGGDG@FFGGGGGGGGGGGGGFC=FCFGGGGGECFGD<FGGGGGGGGGGGGGGGFGGGGGGGGGGFGGFGGGGGGGGGGGGGGGGGGGGGGGE@FGGGGGGFGGGGCFGGG<FGF=FGGGGGFFFCFGGGGGGGGGGGGGGGGGGGGGGGGGGFFGGGGGFGGGGGGGGGGGGGGGGGGGGGGGGGGFGGF;@FGGGGGGGGGCFFFGGGGGFGGGGGGFFFFCGGGB@??GGFFFFGGGGFFGFD@>DFGF?FFF><>
@M02352:288:000000000-CKWC8:1:1101:12683:8544 1:N:0:TACGCTGC+TCTCTCCG
TACGGGGGGTGCAAGCGTTAATCGGAATTACTGGGCGTAAAGCGTGCGTAGGTGGTTTGTTAAGCAAGATGTGAAAGCCCCGGGCTCAACCTGGGAACTGCATTTTGAACTGGCAAACTAGAGTATTGTAGAGGGTGGTGGAATTTCCAGGTGTAGCGGTGAAATGCGTAGATATCTGGAGAAACATCAGTGGCGAAGGCGACTCCCTGGTCAGTAACTGACGCTCATGTGCGAAAGTGTGGTTAGCGAACAGGATTAGATACCCTGGTAGTCCACACCGTA
+
GGGG-8@FCGGGFGGGGGGG@EFGGGFGGGGGGGGGEGGGGG<FGCGGGGGGGGGCGG+@DGGGF,DFFGGGGGGGGC<F1>FGGGGGGGGG8BFGGFGGGGGGGG,<<FGGEFB9,=F<F<C<FFGGGCF:CG7<*C8ACFCGG?:C9C8FGC7::8888CFCEGFDC***<<FCF7CFG+20;0C6E+<F8E:EEC2*?**8E8C>@86CF63<9:99+<CE5*1A+<>F*19)7?F:CG)(-5*)*95)31*94*)1<+<D?*9)54))9:*.3?)4*1
@M02352:288:000000000-CKWC8:1:1101:16469:8552 1:N:0:TACGCTGC+TCTCTCCG
TACGGAGGGTGCGAGCGTTAATCGGAATTACTGGGCGTAAAGCGCATGCAGGTGGTTCATTAAGTCAGATGTGAAAGCCCGGGGCTCAACCTCGGAACTGCATTTGAAACTGGTGAACTAGAGTGCTGTAGAGGGGGGGAGAATTTCAGGTGTAGCGGTGAAATGCGTAGAGATCTGAAGGAATACCAGTGGCGAAGGCGGCCCCCTGGACAGACACTGACACTCAGATGCGAAAGCGTGGGGAGCAAACAGGATTAGATACCCTGGTAGTCCACGCCGTAA
+
GGGGGEGGGGGGGEGGGGGG,EFGFGGGGFGGGGGGGGGGGGGGGGGGGGGGGGGGGGGGGGGGGGAFFGGFFFFGGGGGGDGGGGGGGGGGGGGGGGGGGBFDGGGC<FDGGGGGGGGGGGGGGGGGGGGFAFGGGGGGGGGGGGGGFGGGGGGGCGGGGFGFGGGGDE=?EGGGGGFCFGFGGGGGGGGGGGGGGGGGGGGGGGGGGGGGGCFGGGGGGGFCGFFGGFFDGGCBGGGGGG@FFFGGFGFFFFGG2?AF?FFGFFGFF?>DFGF:BFFFGC
@M02352:288:000000000-CKWC8:1:1101:10118:8582 1:N:0:TACGCTGC+TCTCTCCG
TACGAGGGGTGCAAGCGTTAATCGGAATTACTGGGCGTAAAGCGTGCGTAGGTGGTTTGTTAAGCAAGATGTGAAAGCCCCGGGCTCAACCTGGGAACTGCATTTTGAACTGGCAAACTAGAGTATTGTAGAGGGTAGTGGAATTTCCAGTGTAGCGGTGAAATGCGTAGAGATTGGAAGGAACATCAGTGGCGAAGGCGGCTACCTGGACAAATACTGACACTGAGGCACGAAAGCGTGGGGAGCAAACAGGATTAGATACCCTGGTAGTCCACGCCGTAA
+
GGGGFGGGGGGGGGGGGGGGGGGGGGGGGGGGGGGGGGGGGGGGGGGGGGGGGGGGGGGGGGGGGGGGGGGGGGGGGGGGGGGGGGGGGGGGGGGGGGGGGGGGGGGGGGGGGGGGGGGGGGFGGGGGGGGFGGGGGGGGGGGGGGGGGGGGGGGGGGGGGGGGGGGGGGGGGGGGGGGGGGGGGGGGGGGGGGGGGGGDGGGGGGGGGGGGGGGGGGGGGGGGGDGFF55CEGGFGGGGGGF?FFGGCGFF?FGGFFFFGGGGFFGFFFFFFGFFFFF;GD
@M02352:288:000000000-CKWC8:1:1101:7784:8597 1:N:0:TACGCTGC+TCTCTCCG
TACGGAGGGTGCAAGCGTTAATCGGAATTACTGGGCGTAAAGCGCGCGTAGGTGGTTCAGTCAGTCAGATGTGAAAGCCCCGGGCTCAACCTGGGAACTGCACCTGATACTGCTGAACTAGAGTACGGTAGAGGGTAGTGGAATTTCCTGTGTAGCGGTGAAATGCGTAGATATAGGAAGGAACACCAGTGGCGAAGGCGACTACCTGGACTGATACTGACACTGAGGTGCGAAAGCGTGGGGAGCAAACAGGATTAGATACCCTGGTAGTCCACGCCGTAA
+
GGGGGEGGGGGGGGGGGGGGGGGGGGGGGGGGGGGGGGCEDFGGGGGGGGGGGGGGGFGGGGGGGGGGGGGGGGGGGGGGGGGGGGGGGFGGGGGGFGGFGGGGGGFGGGGGGGGGGGGGGGGGGGGGGGGGGGGGGGGGGGGGGGGGGGGGGGGGGGGGGGGGGGGGGGGGGGGGFGGGGGGGGGGGGGGGGGGGEGGGGGGGGGGGGGGGGGGFGGFGGFGGFGGGGGGGGGGFGGGEGGF<>BGCFFFF:6FG)9AFEG6CFFGFFFFF4D?6;:BB*9
@M02352:288:000000000-CKWC8:1:1101:18647:8622 1:N:0:TACGCTGC+TCTCTCCG
TACGGAGGGGGTTAGCGTTGTTCGGAATTACTGGGCGTAAAGCGCACGTAGGCGGATCAGAAAGTCTAGGGTGAAATCCCAGGGCTCAACCCTGGAACTGCCTTATAAACTCCTGGTCTTGAGTTCTAGAGAGGTGAGTGGAATTCCGAGTGTAGAGGTGAAATTCGTAGATATTCGGAGGAACACCAGTGGCGAAGGCGGCTCACTGGCTCGATACTGACGCTGAGGTGCGAAAGTGTGGGGAGCAAACAGGATTAGATACCCTGGTAGTCCACACCGTAA
+
GGGGGGGGGDGC7FGGGGGGFCFGGGGGFGAFFGGDEGGGGGEG7+FG<FGGGGGE:=FF<FGGG,C5<EFGGGGGGGGGG?<FGF<FGFF+BDGGGGGGGFGGFGGFGGGDCGFGFFGGGGGGGC,@AAEFCGGGF:@>FCFGFBD,>FGGGGGGGGGGGGGGFG:EGGGGGGGC:2*:CF:<FGGD*<CEGGGGDGGGG**;FGG9;29C5CGFEGGGGGGG8DFFECGGEGGFGGGGGGFFFFCGGFFFBFGGFFFFGGGGF@G?BFFDFGF0:BF15C
@M02352:288:000000000-CKWC8:1:1101:10964:8630 1:N:0:TACGCTGC+TCTCTCCG
TACGGAGGGTCCGAGCGTTATCCGGAATCATTGGGTTTAAAGGGTCCGCAGGCGGTCGATTAAGTCAGAGGTGAAATCCCATAGCTCAACTATGGAACTGCCTTTGATACTGGTTGACTTGAGTCATATGGAAGTAGATAGAATGTGTAGTGTAGCGGTGAAATGCATAGATATTACACAGAATACCGATTGCGAAGGCAGTCTACTACGTATGTACTGACGCTCATGGACGAAAGCGTGGGGAGCGAACAGGATTAGATACCCTGGTAGTCCACGCCGTAA
+
GGGGGGGGGGGGGGGGGGGGGGGGGFGGGGGGGGGGGGGGGGGGGGGGGGGGGGGGGGGGGGGGGGGGGGGGGGGGGGGGGGGGGGGGGGGGGGGGGGGGGGGGGGGGGGGGGGGGGGGGGGGGGGGGGGGGGGGGGGGGGGGGGGGGGGGGGGGGGGGGGGGGGGGGGGGGGGGGGGGGGGGGGGGGGGGGGGGGCEGGGGGGGGGGGGGGGGGGGGGGGGGGGGGGGFGGGGGFGGGGGGF<>@DDGGFFFFGGFFFFGGGGFFGFFFFFFGFFFFFFGD
@M02352:288:000000000-CKWC8:1:1101:4884:8630 1:N:0:TACGCTGC+TCTCTCCG
TACGGAGGGTCCGAGCGTTATCCGGAATCATTGGGTTTAAAGGGTCCGCAGGCGGTCGATTAAGTCAGAGGTGAAATCCCATAGCTCAACTATGGAACTGCCTTTGATACTGGTTGACTTGAGTCATATGGAAGTAGATAGAATGTGTAGTGTAGCGGTGAAATGCATAGATATTACACAGAATACCGATTGCGAAGGCAGTCTACTACGTATGTACTGACGCTCATGGACGAAAGCGTGGGGAGCGAACAGGATTAGATACCCTGGTAGTCCACGCCGTAA
+
GGGGDEGGGG<F:FGGEGGGGGGGGGDGCGFFGGGG@FFGGGGGGDFGEEGGGGGF@>C+9BFGGGGGGFGGGGGGGGGGG?BFGGCFGGDDDCFGGGGGGEFGGGGFFGGGGGGG8FGGGGGGFGGDFCCGGF>EGG,=FFGGC=@FGGGGGGGGGGGGGGGGGGFGGGGGGGGGGF?FGGGFFGGEGG>FGGGGGGGFGGGGGGGEFCCGFCBGGGGGGGGGGDGGGFFGGGGFFGGGEGFFFFDGGGFFFFGGFFAFGGGGFFF@AFAA=FF?>FFFGD
@M02352:288:000000000-CKWC8:1:1101:3217:8664 1:N:0:TACGCTGC+TCTCTCCG
TACGAAGGGGGCTAGCGTTGTTCGGAATTACTGGGCGTAAAGCGTACGTAGGCGGATTAGTAAGTTAGGGGTGAAATCCCGGGGCTCAACCCCGGAACTGCCTTTAATACTGCTAGTCTTGAGTTCGAGAGAGGTGAGTGGAATTCCAAGTGTAGAGGTGAAATTCGTAGATATTTGGAGGAACACCAGTGGCGAAGGCGGCTCACTGGCTCGATACTGACGCTGAGGTACGAAAGTGTGGGGAGCAAACAGGATTAGATACCCTGGTAGTCCACACCGTAA
+
FGGG@FGGGGGGGGGGGGGGGGGGGEGGGGGGGGGGGGGGGGGGGGGGGGGGGGGGGGGGFFFDEGGGGGGGGGFGGGFFG>@FD7EEGGF@CGGGECGGGCFGGFGGGGGGGGGGGFGGGGGGFGC@FFFEGGGGDFGGGGFGGGFGGGGGGGGGGGGGGGGGGFGGFFCFFGFGGGGCGGGGGGGGGGGGGGGGGDGDGGGGCGGG6FGGGGGGGGGFGGC1*9FEEFFG*;9>CGFFGGFF>@GDFFF;?BGGFFFFGGGGFFGFFFFBFGF::(73FC
@M02352:288:000000000-CKWC8:1:1101:26497:8666 1:N:0:TACGCTGC+TCTCTCCG
TACGGAGGGTCCGAGCGTTATCCGGAATCATTGGGTTTAAAGGGTCCGCAGGCGGTCGATTAAGTCAGAGGTGAAATCCCATAGCTCAACTATGGAACTGCCTTTGATACTGGTTGACTTGAGTCATATGGAAGTAGATAGAATGTGTAGTGTAGCGGTGAAATGCATAGATATTACACAGAATACCGATTGCGAAGGCAGTCTACTACGTATGTACTGACGCTCATGGACGAAAGCGTGGGGAGCGAACAGGATTAGATACCCTGGTAGTCCACGCCGTAA
+
GGGGGEGGGGGGGGGGGGGGGGGGGGGGGGGGGGGGGGGGGGGGGGGGGGGGGGGGGGGGGGGGGGGGGGGGGGGGGGGGGGGGGGGGGGGGGGGGGGGGGGGGGGGGGGGGGGGGGGGGGGGGGGGGGGGGGGGGGGGGGGGGGGGGGGGGGGGGGGGGGGGGGGGGGGGGGGGGGGGGGGGGGGGGDGGGGGGGGGGGGGGGGGGGGGGGGFGFGGGGGGGGGGGGGEGGGGGFGGGGGGEBBFGGCDDFF:GGFFFFGGGGFFGFFFAFFGFFFFFFGG
@M02352:288:000000000-CKWC8:1:1101:19168:8691 1:N:0:TACGCTGC+TCTCTCCG
TACGGAGGGTCCGAGCGTTATCCGGAATCATTGGGTTTAAAGGGTCCGCAGGCGGTCAATTAAGTCAGAGGTGAAATCCCATAGCTTAACTATGGAACTGCCTTTGATACTGGTTGACTTGAGTCATATGGAAGTAGATAGAATGTGTAGTGTAGCGGTGAAATGCATAGATATTACACAGAATACCGATTGCGAAGGCAGTCTACTACGTATGTACTGACGCTCATGGACGAAAGCGTGGGGAGCGAACAGGATTAGATACCCTGGTAGTCCACGCCGTAA
+
GGGGGDGGGGGGGGGGGGGGGGGGGGGGGGGGGGGGGGGGGGGGGGGGGGGGGGGGGGGGGGGGGGGGGGGGGGGGGGGGGGGGGGGGGGGGGGGGGGGGGGGGGGGGGGGGGGGGGGGGGGGGGGGGGGGGGGGGGGGGGGGGGGGGGCGGGGGGGGGGGGGGGGGGGGGGGGGGGGGGGGGGGGGGGGGGGGGGGGGGGGGGGGGGGGGGGGGGGGGGGGGGGGGGGGGDGGDBGGGGGGFF;EGGGGFFFFGGFFFFGGGGFFGFFFFFFGF?B?BFGD
@M02352:288:000000000-CKWC8:1:1101:2734:8702 1:N:0:TACGCTGC+TCTCTCCG
TACGGAGGGTCCGAGCGTTATCCGGAATCATTGGGTTTAAAGGGTCCGCAGGCGGTCGATTAAGTCAGAGGTGAAATCCCATAGCTCAACTATGGAACTGCCTTTGATACTGGTTGACTTGAGTCATATGGAAGTAGATAGAATGTGTAGTGTAGCGGTGAAATGCATAGATATTACACAGAATACCGATTGCGAAGGCAGTCTACTACGTATGTACTGACGCTCATGGACGAAAGCGTGGGGAGCGAACAGGATTAGATACCCTGGTGGTCACCGCGGTAA
+
GGGGGEGGGG8FCFGDGGGDGGGGGG:CCFFGGGG:@FFGGGGGGC<FDGGGGGGF++@?FGGGGGAEFFGGGGGGGFGA55?FGGGGGGFG<FFEFBFGGCEFCFG9FFGFFFGCFFGGGGGG,E@,FCGGFFGGGGGGGFFF3F<F<FGGGGGGCGGGGGGGGG=FGGGGGGGGFGGFGGFGGGFEGGEFGCEEEEG>ECFGCFGG7EFC+3B9;FGGEEC8ED7F6EG:*8>EFG<8EG@0;@GC5C>F?BGGFF)9CFGGF45/()-.***(-(),)1
@M02352:288:000000000-CKWC8:1:1101:10280:8705 1:N:0:TACGCTGC+TCTCTCCG
TACGGAGGGTCCGAGCGTTAATCGGAATTACTGGGCGTAAAGCGCACGCAGGCGGTTTGTTAAGCTAGATGTGAAAGCCCTGGGCTCAACCTGGGAATTGCATTTAGAACTGGCAGGCTAGAGTTTTGGAGAGGGGAGTGGAATTCCAGGTGTAGCGGTGAAATGCGTAGATATCTGGAGGAACATCAGTGGCGAAGGCGACTCCCTGGTCAGTAACTGACGCTCATGTTCGAAAGTGTGGGTAGCGAACAGGATTAGATACCCTGGTAGTCCACACCGTAA
+
GGGFGEGGGGGGGGGGGEFGFGGGGG@FGGGGGGGGGGGGGGGGGGGGGGGGGGGGGGGGGFFGGGGGGGGGFGGGGGGGGGGGGFGGGGGGGGGGGGGGGGGGGGGGGGGGGGGGGGGGGAFGGGGFE7FGGGGGG7FFGGGGGGGGGGGGGGGGGGGGGGGGGGGEGGGGGGGGGGGGGGFGGGCFFGGGGGGEEGGEGGGGCGGCFGG?FGFGGGFGGGG=EGGDE+;DCF3>CGGG5CBA??G<ED>F6?FF?F9FEF6CF4DFFFF9FC?:BFEFFD
@M02352:288:000000000-CKWC8:1:1101:11906:8729 1:N:0:TACGCTGC+TCTCTCCG
TACGGAGGGTCCGAGCGTTATCCGGAATCATTGGGTTTAAAGGGTCCGCAGGCGGTCGATTAAGTCAGAGGTGAAATCCCATAGCTCAACTATGGAACTGCCTTTGATACTGGTTGACTTGAGTCATATGGAAGTAGATAGAATGTGTAGTGTAGCGGTGAAATGCATAGATATTACACAGAATACCGATTGCGAAGGCAGTCTACTACGTATGTACTGACGCTCATGGACGAAAGCGTGGGGAGCGAACAGGATTAGATACCCTGGTAGTCCACGCCGTAA
+
GGGGGGEGGGGGGGGGGGGGGGGGFEGFGGGGGGGEGGGGGGGGGGGGGGGGGGGGGGGGGGGGGGGGGGGGGGGGGGGGGGGGGGGGGGGFFGGGGGGGGGGGGGGGGGGGGGGGGGGGGGGGGGGGGGGGGGGGGGGGGGGGGGGGGGGGGGGFGGGGGGGGGGGGGGGGGGGGGGGGGGGGGGGCFGGGGGGGGGGGGGGGGGGGGGGGGCGGFGGGGGGGGGGGGGGGEEDFGGGGGGFFFFGGGGFF?FGG>FDFGGGGFFGFFFADFGFFFFFBGG
@M02352:288:000000000-CKWC8:1:1101:16234:8743 1:N:0:TACGCTGC+TCTCTCCG
TACGGAGGGTCCAAGCGTTATCCGGATTTATTGGGTTTAAAGGGTCCGTAGGCGGGCTTATAAGTCAGAGGTGAAATCCCATCGCTCAACGATGGAACTGCCTTTGATACTGTAGGTCTTGAATATATTTGAAGTAGGCGGAATATGTAGTGTAGCGGTGAAATGCATAGATATTACATAGAACACCAATTGCGAAGGCAGCTTACTAAGATATTATTGACGCTGATGGACGAAAGCGTGGGTAGCGAACGGGATTAGATACCCCGGTAGTCCACGCCGTAA
+
GGGGGFGGGGGGGGGGGGGGGGGGGCCEGGGGGGGGGGGGGGGGGGGGGGGGGGGGGGGGGFGGGGGGGGGGGGGGGGGGGGGGGGGGGGGGGGGGGGGGGGGGGFDEFGGGGGGGGGGGGGGGAEFGGGGGGGGGGFFGGDFGGGGGFCGGGGGGGGGDFGGGGGGGDGGGGGFGGGGGGGGGGGGGGGGGGGEGDGGGGGGGFGGGGGDGGGGGFGFGG8EGGGGGGEFDGGGFGEGGG=>AFFGGDGFF0:DG<FAFGGGGFFGFFFFFFGFFFFDFGG
@M02352:288:000000000-CKWC8:1:1101:25733:8744 1:N:0:TACGCTGC+TCTCTCCG
TACGAGGGGTGCAAGCGTTAATCGGAATTACTGGGCGTAAAGCGTGCGTAGGTGGTTTGTTAAGCAAGATGTGAAAGCCCCGGGCTCAACCTGGGAACTGCATTTTGAACTGGCAAACTAGAGTATTGTAGAGGGTAGTGGAATTTCCAGTGTAGCGGTGAAATGCGTAGAGATTGGAAGGAACATCAGTGGCGAAGGCGGCTACCTGGACAAATACTGACACTGAGGCACGAAAGCGTGGGGAGCAAACAGGATTAGATACCCTGGTAGTCCACGCCGTAA
+
GGGGDEGGGGGGGGGGGGGGGGGGGGGGGGGGGGGGGGGGGGGGGGGGGGFGEFGFGGGGGGFGFFFGGGGGGGGGGGGGGGGGGGGGGGGGGGGGGGGGGGGFGGGGGGGGGGGGGGGGGGGGGGGGGGGGGGGFGGGGGGGGGGGGGGGGGGGGGGGGGGGGGGGGGGGGGGGGGGGGGGGGGGGGGGFGGGGGGGGGGGGGCGGGGGGGGFGGGGFGGGGGGGGGDGGGGGGFGGDGGGDBFFGGGGFFF:DGFFFFFGGGFFGFFFFFFGFFFB>9GG
@M02352:288:000000000-CKWC8:1:1101:14743:8782 1:N:0:TACGCTGC+TCTCTCCG
TACGGAGGGTCCGAGCGTTATCCGGAATCATTGGGTTTAAAGGGTCCGCAGGCGGTCGATTAAGTCAGAGGTGAAATCCCATAGCTCAACTATGGAACTGCCTTTGATACTGGTTGACTTGAGTCATATGGAAGTAGATAGAATGTGTAGTGTAGCGGTGAAATGCATAGATATTACACAGAATACCGATTGCGAAGGCAGTCTACTACGTATGTACTGACGCTCATGGACGAAAGCGTGGGGAGCGAACAGGATTAGATACCCTGGTAGTCCACGCCGTAA
+
GGGGGGGGGGGGGGGGGGGGGGGGGFGGGGGGGGGFGGGGGGGGGGGGGGGGGGGEGGGGGGGGGGGGGGGGGGGGGGGGGGGGGGGGGGGGGGGGGGGGGGGGGGGGGGGGGGGGGGGGGGGGGGGGGGFGGGGFGGGGGGGGGGGGGGGFFGGGGGGGGGGGGGEGGGGGGGGGGGGGGGGGGGGGGGGGGEGGGGFFGGGGGGFGGGGGGDGCFGFGGGGGGGGGGE<DGGGFGGGEGG@B>DGDGGFFF?FC?FFFGGGGFFGF<FFFFGFFFFFFGG
@M02352:288:000000000-CKWC8:1:1101:7043:8804 1:N:0:TACGCTGC+TCTCTCCG
TACGGAGGGGGTTAGCGTTGTTCGGAATTACTGGGCGTAAAGCGCACGTAGGCGGATCAGAAAGTATAGGGTGAAATCCCAGGGCTCAACCCTGGAACTGCCTTGTAAACTCCTGGTCTTGAGTTCGAGAGAGGTGAGTGGAATTCCGAGTGTAGAGGTGAAATTCGTAGATATTCGGAGGAACACCAGTGGCGAAGGCGGCTCACTGGCTCGATACTGACGCTGAGGTGCGAAAGTGTGGGGAGCAAACAGGATTAGATACCCTGGTAGTCCACACCGTAA
+
GGFFFCFGGGGFFFGGGGGGGGGGGGGGGGGGGGGGEFGGGGGGGGGGGGGGGGGGGGGGGGGGGGGGFGGGGGGGGGGGGGGGGFGGGGFGGGGGGGGGGGGGGGGGGGGGGGGGGGGGGGGGGGGGGGGCGGGGDGGFFGDGGGGGGGFGGGGGGGGGGGGGGGGGGG=FGGGGGGGGGGGGFGGGGGGGGGGGGGGGGGEGGGCFGGGGEDF>EGGGGGGGGGGGGGGGGGG@DGGGGGEFFFGGGGFFFFFGFFAFGGGGFFGFAFFFFGFFBFDFGG
@M02352:288:000000000-CKWC8:1:1101:20037:8845 1:N:0:TACGCTGC+TCTCTCCG
TACGGAGGGTGCGAGCGTTAATCGGAATTACTGGGCGTAAAGCGCACGCAGGCGGTTTGTTAAGCTAGATGTGAAAGCCCCGAGCTCAACTTGGGATGGTCATTTAGAACTGGCAGACTAGAGTCTTGGAGAGGGGAGTGGAATTCCAGGTGTAGCGGTGAAATGCGTAGATATCTGGAGGAACATCAGTGGCGAAGGCGACTCCCTGGCCAAAGACTGACGCTCATGTGCGAAAGTGTGGCTAGCGAACAGGATTAGATACCCTGGTAGTCCACACCGTAA
+
FDGGGGDDCFEGGCCCF@@FGFFFG7:FGGGF@FGFGEGDGGFEFFEGGGEGGEGGGGGGGFFGFGGGGGCGGGFGGGDFFDGFEFGFGDA<FGGFGGFDGGG9=E<FGGGGCF<FGGGGFGEFFE9@@EFGDCEECCGFGGGGFGC;FFFGGGGGGGGEGCFGGGGGGEEGG@CFGGGEEGGGFCGGGGGGGGGGGGGDGEGGGFCGGGCFGGGCFFGFC:EGGD7CGCFGGGD>FGGG>=77:FD<ED><??GDFF2BGGGGFFGFFFFFFGF:(8D?GG
@M02352:288:000000000-CKWC8:1:1101:24562:8853 1:N:0:TACGCTGC+TCTCTCCG
TACGGAGGGTGCGAGCGTTAATCGGAATTACTGGGCGTAAAGCGCATGCAGGTGGTTCATTAAGTCAGATGTGAAAGCCCGGGGCTCAACCTCGGAACTGCATTTGAAACTGGTGAACTAGAGTGCTGTAGAGGGGGGTAGAATTTCAGGTGTAGCGGTGAAATGCGTAGAGATCTGAAGGAATACCAGTGGCGAAGGCGGCCCCCTGGACAGACACTGACACTCAGATGCGAAAGCGTGGGGAGCAAACAGGATTAGATACCCTGGTAGTCCACGCCGTAA
+
GGGGGFEEGEEGGFGGGGGG7FGGGGGGGGGGFGGGGGGEDGGGGGGGGGFFFGGGGGGGGGFGGGGGGGGFGGGGGGFGGGGEDBFGGGGGGGGGFFFGFGGGGGGGGGGGGGGGGGGGGGGGGGFGGGGDGGGGGGGGGGGGGGGGGGFGGGGGGGGGGGGGGGEEDGDFGGFFFCCFGGGGGGGGGGGGGGGGGGGGGG=EGGGGGCFEC?FGGGGGGGGGGGGFGGGGGGDFFGGEGGFFFFG4+9F@?6FG7F>=FGCFFFGFBFFFFGFFFFFFGG
@M02352:288:000000000-CKWC8:1:1101:22868:8880 1:N:0:TACGCTGC+TCTCTCCG
TACGGAGGGTGCGAGCGTTAATCGGAATTACTGGGCGTAAAGCGCATGCAGGTGGTTCATTAAGTCAGATGTGAAAGCCCGGGGCTCAACCTCGGAACTGCATTTGAAACTGGTGAACTAGAGTGCTGTAGAGGGGGGTAGAATTTCAGGTGTAGCGGTGAAATGCGTAGAGATCTGAAGGAATACCAGTGGCGAAGGCGGCCCCCTGGACAGACACTGACACTCAGATGCGAAAGCGTGGGGAGCAAACAGGATTAGATACCCTGGTAGTCCACGCCGTAA
+
GGGGGFGGGGGGGGGGGGGGGGGGGGGGGGGGGGGGGGGGGGGGGGGGGGGGFFGGGGGGGGGGGGGGGGGGGGGGGGGGGGGGGGGGGGGGGGGGCFFGGGGGGFFGGGGGGGGGGGGGGGGGFGGGGGGGGGGGGGGGGGGGGFGGGGGGGGGGGGGGGGGGGGGGGGGGGGGGGGGGGGGGGGGGGGGGGGGGGGGGGGGGGGGGGGGGFFGGGGGGGGG6EFFGGFGGGGGFGGGGGGF?FFGGGGFFFFGG<FBFGCFDFFC?AFFFBGFFFFFFGG
@M02352:288:000000000-CKWC8:1:1101:25088:8880 1:N:0:TACGCTGC+TCTCTCCG
TACGGAGGATCCAAGCGTTATCCGGAATCATTGGGTTTAAAGGGTCCGTAGGTGGATGATTAAGTCAGAGGTGAAATCCTGCAGCTCAACTGTAGAATTGCCTTTGATACTGGTTGTCTTGAGTTATTATGAAGTAGTTAGAATATGTAGTGTAGCGGTGAAATGCATAGATATTACATAGAATACCAATTGCGAAGGCAGATTACTAATAATATACTGACACTGATGGACGAAAGCGTGGGGAGCGAACAGGATTAGATACCCTGGTAGTCCACGCCGTAA
+
GGGGGGGGGGGGGGGGGGGGGGGGGGGGGGGGGGGGGGGGGGGGGEGGFGGGFFGFGFGGGGGGGGGGGGGGGGGGGGGGGGGGGGGGGGGGGGGGGGGGGGDGGGGGGGGGGGGGGGGGGGGGGGGGGGGGGGGGGGGGGGGGGGFGGGGGGGGGGGGGGGGGGGGGGGGGGGGGGGGGGGGGGGGGGGGGGGGGGGGGG:FGGGGGFFGGGGGGGGGGGGGGGGGGC6FGGGGFGGGGGGFFFFGGGGFFFFGGFFFFGGGGFFGFFFFBFGFFFFFFGG
@M02352:288:000000000-CKWC8:1:1101:5445:8894 1:N:0:TACGCTGC+TCTCTCCG
TACGGAGGGTCCGAGCGTTATCCGGAATCATTGGGTTTAAAGGGTCCGCAGGCGGTCGATTAAGTCAGAGGTGAAATCCCATAGCTCAACTATGGAACTGCCTTTGATACTGGTTGACTTGAGTCATATGGAAGTAGATAGAATGTGTAGTGTAGCGGTGAAATGCATAGATATTACACAGAATACCGATTGCGAAGGCAGTCTACTACGTATGTACTGACGCTCATGGACGAAAGCGTGGGGAGCGAACAGGATTAGATACCCTGGTAGTCCACGCCGTAA
+
GGGGEBFGGGEGGFGGGGGG8,FFGGGG@FDGGGGFCGGGGGGGGFGGGGGGGGGG7CGGGGGGGGGGGCFGGGGGGGGGGGGGGGCAFFG<FGGGG<DFG8F,EF9<FFFG?FEGGGGDGDGGFG99@<DFDFFGGFGGGGGGGECBCGGGGGGG7CFGGGGGGGFGGGGGGGGDFCFGGGGFFFGGGGCCGGGGGGGGGDCFDGGC@E5++3<CFGGGGGGGGGGGGGGDGGGFGGGEEGFFFFGGGDEFFFGGFFFFGFGGFFGFBFFFFGFFB?>BG>
@M02352:288:000000000-CKWC8:1:1101:9544:8905 1:N:0:TACGCTGC+TCTCTCCG
TACAGAGGGTGCAAGCGTTAATCGGAATTACTGGGCGTAAAGCGCGCGTAGGTGGTTTGTTAAGTCGGATGTGAAAGCCCAGGGCTCAACCTTGGAATTGCACCCGATACTGGCAGGCTAGAGTACGATAGAGGAGTGTGGAATTTCCTGTGTAGCGGTGAAATGCATAGATATTACATAGAATACCAATTGCGAAGGCAGATTACTAATAATATACTGACGCTCATGGACGAAAGCGTGGGGAGCGAACAGGATTAGATACCCTGGTAGTCCACGCCGTAA
+
GGGGGGGGGGGGGGGGGEGGFGGGGGDFGGGGGGGGGGGGGGGGGGGGGGGGFGGGGGGGGGGGGGGGCFGGGGGGGGGGGEFFGGGGGGGGGGGGEGGGGGGGGGGGEGGGGGCFDGGGGGGGGGGGGGGGGG7FFGGGGGGGGGGFFGGGGAFGGGGGGGGGGGCEGGGGGGGGGGGGGGGGGGGGGGGGGEEGGGGGGGGGGGGGGFDGGGGGGGFGGGGGGGG?<6DCEGDEGEGEEGFF;EGGEGFFBFGGFF<FFGGGFFGFF@>AFGF:>FFFGD
@M02352:288:000000000-CKWC8:1:1101:17170:8911 1:N:0:TACGCTGC+TCTCTCCG
TACGGAGGATCCAAGCGTTATCCGGAATCATTGGGTTTAAAGGGTCCGTAGGTGGATAATTAAGTCAGAGGTGAAATCCTGCAGCTCAACTGTAGAATTGCCTTTGATACTGGTTGTCTTGAGTTATTATGAAGTAGTTAGAATATGTAGTGTAGCGGTGAAATGCATAGATATTACATAGAATACCAATTGCGAAGGCAGATTACTAATAATATACTGACACTGATGGACGAAAGCGTGGGGAGCGAACAGGATTAGATACCCTGGTAGTCCACGCCGTAA
+
GGGGGGGGGGGGGGGGGGGGGGGGGGGGGGGGGGGGDGGGGGGGGGGGGGGGFGGGGGGGGGGGGGGGGGGGGGGGGGGGGGGGGGGGGGGGGGGGGGGGGGGGGGGGGGGGGGGGGGGGGGGGGGGGGGGGGGGGGGGGGGGGGGGGGGGGGGGGGGGGGGGGGGGGGGGGGGGGGGGGGGGGGGGGGGGGGGGGGGGGGGGGGGGGGGGGGGGGGGFGGGGFGGGGGGGGGGGFGGGGGGFFFFGGGGFFFFGGF=<FGGGGFFGFFFFFFGFFFFFFGG
@M02352:288:000000000-CKWC8:1:1101:11965:8922 1:N:0:TACGCTGC+TCTCTCCG
TACGGAGGGTCCGAGCGTTATCCGGAATCATTGGGTTTAAAGGGTCCGCAGGCGGTCGATTAAGTCAGAGGTGAAATCCCATAGCTCAACTATGGAACTGCCTTTGATACTGGTTGACTTGAGTCATATGGAAGTAGATAGAATGTGTAGTGTAGCGGTGAAATGCATAGATATTACACAGAATACCGATTGCGAAGGCAGTCTACTACGTATGTACTGACGCTCATAGACGAAAGCGTGGGGAGCGAACAGGATTAGATACCCTGGTAGTCCACGCCGTAA
+
GGGGGGGGGGGGGGGGGFGGGGGGGGGGGGGGGGGGGGGGGGGGGGGGGGGGGGGGGGGGGGGGGGGGGGGGGGGGGGGGGGGGGGGGGGGFFGGGGGGGGGGGGGGGGGGGGGGGGGGGGGGGGGGGGGGGGGGGGGGGGGGGGGGGGGGGGGFGGGGGGGGGGGGGGGGGGGGGGGGGGGGGGGGGGGDGGGGGGGGGGGGGGGGGGGGGGGGGGGGGGGGGGGG7EGGGGGGFGG<EGEBFFFGGGCDFBFFDBFFFGGGGFFGFFFFFFGFFFFFFGG
@M02352:288:000000000-CKWC8:1:1101:14345:8929 1:N:0:TACGCTGC+TCTCTCCG
TACGGAGGGTGCAAGCGTTAATCGGAATTACTGGGCGTAAAGCGCGCGTAGGCGGATTGTTAAGTCAGATGTGAAAGCCCTGGGCTCAACCTAGGAACTGCATTTGAAACTGGCAATCTTGAGTATGGTAGAGGTAAGCGGAATTTCCAGTGTAGCAGTGAAATGCGTAGAGATTGGAAGGAATATCGATGGCGAAGGCAGCTTACTGGGCCAATACTGACGCTGAGGTGCGAAAGCGTGGGTAGCGAACGGGATTAGATACCCTGGTAGTCCACGCCGTAA
+
GGGGGGGGGGGGGGGGGGGGGGGGGGGGGGGGGGGGGGGGGGGGGGGGGGGGGGGGGGGGGGGGGGGGGGGGGGGGGGGGGGGGGGGGGGGGGGGGGGGGGGGGGGGGGGGGGGGGGGGGGGGGGGGGGGGGGGGGGGGGGGGGGGGGGGGGGGGGGGGGGGGGGGGGGGGGGGGGGDFGGGGGGGGGGGGGGGGEEGGGGGGGGGGGGGGGGGGGGGGGGGGGGGGGGGGGGGGFGGGGGGFFFFGGGGFFFFGGFFFFGGGGFFGFFFAFFGFFFBFFGG
@M02352:288:000000000-CKWC8:1:1101:5472:8933 1:N:0:TACGCTGC+TCTCTCCG
TACGGAGGGTCCGAGCGTTATCCGGAATCATTGGGTTTAAAGGGTCCGCAGGCGGTCGATTAAGTCAGAGGTGAAATCCCATAGCTCAACTATGGAACTGCCTTTGATACTGGTTGACTTGAGTCATATGGAAGTAGATAGAATGTGTAGTGTAGCGGTGAAATGCATAGATATTACACAGAATACCGATTGCGAAGGCAGTCTACTACGTATGTACTGACGCTCATGGACGAAAGCGTGGGGAGCGAACAGGATTAGATACCCTGGTAGTCCACGCCGTAA
+
GGGGGGGGGGGGGGGGGGGGGGFFGGDGFGGGGGGGGGGGGGGGGEGGEGGGDGGFGEFGGGGGGGGGGGGGGGGGG9AEEFEFGGGGGGGGGGGGGFGGGGCFGGGGGGGGGGGGEGGGGGGGGGGCGGGGGGGGGGFFGGGGGGGGGGGGGGGGGGGGGGGGGGGGGGGGGGGGGGGGGGGGGGGGGGGGGGGGGGGGGGGGGGGGFGFFCFGGGGGGGEGGGGGGF?FGGGGFCGGGGGFFFFDGGGFFFFGGFFFFGGGGFFGFFFFFFGF?>0BBGD
@M02352:288:000000000-CKWC8:1:1101:24322:8934 1:N:0:TACGCCGC+TCTCTCCG
TACGGAGGGCCCGAGCGTTATCCGGAATTACTGGGCTTAAAGCGTCCGCAGGCGGTCGGTTAAGTCCGAGGTGAAATCCCATAGCTCAACCATGGAACTGCCTCCGATACTGGTTGACTAGAGTTATATGGAAGTGGATAGAATGCGTAGTGTAGCGGTGAAATGCATAGAGATTACAAAGAACACCGATTGCGAAGGCAGTCCACTAGGTATATACTGACGCTCATGGACGAAAGCGTGGGGAGCGAACAGGATTAGATACCCTGGTAGTCCACGCCGTAA
+
GGE@BCEDC,86:@FFE@@@E@EBG@FF<E,CCAGC6@F<CF,CF:FGEGGGGDC>>=++8BFGF9,88@FFGGGDFBFGF9,5>,CFGF,+EFFEDGFDFGF,8@C+>FG,>3,@<FGC@FFG;D3@CAB;,@>,>BFFFFDC<9**6>FFGG;9FGGGGGGGGG7@FGG,>C@<29+2?FF+8FGE:C1:FGGGGGGF888+CFF+++;9+<FFGGGGGGG==7+<+<7>ECC@4EGCE=@:>EDDGGFFFFGGF4<F9FFD@776694>FGF(9:>BGC
@M02352:288:000000000-CKWC8:1:1101:26289:8935 1:N:0:TACGCTGC+TCTCTCCG
TACGGAGGGTCCGAGCGTTATCCGGAATCATTGGGTTTAAAGGGTCCGCAGGCGGTCGATTAAGTCAGAGGTGAAATCCCATAGCTCAACTATGGAACTGCCTTTGATACTGGTTGACTTGAGTCATATGGAAGTAGATAGAATGTGTAGTGTAGCGGTGAAATGCATAGATATTACACAGAATACCGATTGCGAAGGCAGTCTACTACGTATGTACTGACGCTCATGGACGAAAGCGTGGGGAGCGAACAGGATTAGATACCCTGGTAGTCCACGCCGTAA
+
GGGGGFGGGGGGGGGGGGGGGGGGGGDGGGGGGGGFGGGGGGGGGGGGGGGGGGGGGGGGGGGGGGGGGGGGGGGGGGGGGGGGGGGGGGGGGGGGGGGGGGGGGGGGGGGGGGGGGGGGGGGGGGGGGGGGGGGGGGGGGGGGFFGGGGGGGGGGGGGGGGGGGGGGGGGGGGGGGGGGGGFFGGGGGGGGGGGGGGGGGGGGGGGGGGGGGGGGGGGGGGGGGDGGGGGGGGGFGGGGGGFFFFGGGGFFF?GGFFFFGGGGFFGFFFFF?FFFFFF>GG
@M02352:288:000000000-CKWC8:1:1101:26274:8946 1:N:0:TACGCTGC+TCTCTCCG
TACGGAGGGTCCGAGCGTTATCCGGAATCATTGGGTTTAAAGGGTCCGCAGGCGGTCGATTAAGTCAGAGGTGAAATCCCATAGCTCAACTATGGAACTGCCTTTGATACTGGTTGACTTGAGTCATATGGAAGTAGATAGAATTTGTAGTGTAGCGGTGAAATGCATAGATATTACACAGAATACCGATTGCGAAGGCAGTCTACTACGTATGTACTGACGCTCATGGACGAAAGCGTGGGGAGCGAACAGGATTAGATACCCTGGTAGTCCACGCCGTAA
+
G<FF@@EG7:CFGEGGGGGGGGGGGG7F,@6FEEGFCCCDAFGGFEFGGGGCFEGGGEE@?FGGGGGGGFGGFGGGGFGGEA8BFEA,CE,DEGCC@FGFGFGGGGGDEGFFFDFFGGFCDDE<,==@CCFGCFGEFF97DFCG,,3@FFG7FCFFDC@<FFFGFFCFGGGGGGGGF?FGGGGGEFGBCCFDDEGGGGGGGC9BEFGCC8F+2*?FFGGDGEGGGGFG<6CDGGD>DEC85CD(9B53:DE5119F??AF?CG4@FD?4FABFCFFB:53/7
@M02352:288:000000000-CKWC8:1:1101:6647:8952 1:N:0:TACGCTGC+TCTCTCCG
TACGGAGGGTGCGAGCGTTAATCGGAATTACTGGGCGTAAAGCGCATGCAGGTGGTTCATTAAGTCAGATGTGAAAGCCCGGGGCTCAACCTCGGAACTGCATTTGAAACTGGTGAACTAGAGTGTGATAGAGGGTGGTAGAATTTCAGGTGTAGCGGTGAAATGCGTAGAGATCTGAAGGAATACCAGTGGCGAAGGCGGCCACCTGGACAATAACTGACGCTCATGTACGAAAGCGTGGGGAGCAAACGGGATTAGATACCCCGGTAGTCCACGCCGTAA
+
GGGGGEGGGGGGGGGGGGGGGGGGGGGGGGGGGGGGGGGGGGGGGGGGGGGGGGGGGGGGGGFGGGGGGGGGGGGGGGGGGGGGGGGGGGGGGGGGGGGGGGGGGGGGGGGGGGGGGGGGGGGFGGGGGGGGGGGGGGGGGGFGGGGGGGGGGGGGGGGGGGGGGGGGGGDGGGGGGGGGGGGGGGGGGGGGGGGGGGGGGGGGGGGGGGGGGGGGGGGGGGGGGGGGGGGGGGGFFGGGGGFFFFGG?FDFFFGGFFFFGGGGFEGFFFFFFGFFFFFFGD
@M02352:288:000000000-CKWC8:1:1101:7278:8956 1:N:0:TACGCTGC+TCTCTCCG
TACGGAGGGTCCGAGCGTTATCCGGAATCATTGGGTTTAAAGGGTCCGCAGGCGGTCGATTAAGTCAGAGGTGAAATCCCATAGCTCAACTATGGAACTGCCTTTGATACTGGTTGACTTGAGTCATATGGAAGTAGATAGAATGTGTAGTGTAGCGGTGAAATGCATAGATATTACACAGGATACCGATTGCGAAGGCAGTCTACTACGTATGTACTGACGCTCATGGACGAAAGCGTGGGGAGCGAACAGGATTAGATACCCTGGTAGTCCACGCCGTAA
+
GGGGGGGGGGGGGGGGGGGGGGGGGGGGGGGGGGGGFGGGGGGGGGGGGGGGGGGFGGGGGGGGGGGGGGGGGGGGGGGGGGGGGGGGGGGGGGGGGGGGGGGGGGGGGGGGGGGGGGGGGGGGGGGGGGGGFGGGGGGGGGGGGGGGGGGGGGGGGGGGGGGGGGGGGGGGGGGGGGGGG:FCGGGGGGGGGGGGGGGGGGGGGGGGFGGGGDFGGGGGGGGGGGGGGGGGGGGFGGGGGGFFFFGGGGEFFFGFFFFFGGGGFFGFBF<A=GFFFFFFGG
@M02352:288:000000000-CKWC8:1:1101:11586:8968 1:N:0:TACGCTGC+TCTCTCCG
TACGGAGGGTCCGAGCGTTATCCGGAATCATTGGGTTTAAAGGGTCCGCAGGCGGTCGATTAAGTCAGAGGTGAAATCCCATAGCTCAACTATGGAACTGCCTTTGATACTGGTTGACTTGAGTCATATGGAAGTAGATAGAATGTGTAGTGTAGCGGTGAAATGCATAGATATTACACAGAATACCGATTGCGAAGGCAGTCTACTACGTATGTACTGACGCTCATGGACGAAAGCGTGGGGAGCGAACAGGATTAGATACCCTGGTAGTCCACGCCGTAA
+
GGGGGGGGGGGGGGGGGGGCFFFGGFFGDGGGGGGFEGGGGFFDFGGGGEGGGGGGGGGGGGDFGGFFGGGGFGGGGGGG?FGGGFGGFGG@FGGGGGGGGGGGGGFGFFGGGGGDCFGGFDFGB9CCFFGGCFGFGFFFFGFGFGFFFEGGGG;F@EFGFGGGFG9C?FFGGGGGD<FFGGFGGGGCFGGGG8CEGGGFGGGFGGGGGGGCF8FGGGEFGCCEEDG9C<>)CEC5F=C8?E@B>B<CGG:5?BFF??A=ACFGFF9?>BDFFGF24?@FGD
@M02352:288:000000000-CKWC8:1:1101:4128:8972 1:N:0:TACGCTGC+TCTCTCCG
TACGGAGGGTCCGAGCGTTATCCGGAATCATTGGGTTTAAAGGGTCCGTAGGCGGGCATATAAGTCAGTGGTGAAAGTCTGTGGCTTAACCATAGAATTGCCATTGATACTGTATGTCTTGAATTATTGTGAAGTGGTTAGAATATGTAGTGTAGCGGTGAAATGCTTAGAGATTACATAGAATACCGATTGCGAAGGCAGATCACTAACAATATATTGACGCTGATGGACGAAAGCGTAGGTAGCGAACAGGATTAGATACCCTGGTAGTCTACGCCGTAA
+
GGGGGGGGGGGGGGGGGGGFGGGGGGGGGGGGGGGGGGGFGGGGGGGGGGGGGGGGGGGGGGGGGGGGGGGGGGGGGGGGGGGGGGFGGGGGGGGGGGGGGGGGGGGGGGGGGGGGGGGGGGFGGGGGGGGGGGGGGGGGGGGGADGGGGGGGGGGGGGGGGGGGGGGGGGGFGGGGGGGGGFGGGGGGGGGGGEEGGGGGGGGGGGGGGGGGGGGGGCFGGGEEGGGGGGGGGGFGGGEGGBA?FGGDGFFB:GF<?9?EGGFFFGFFFFFFGFBBFFFGD
@M02352:288:000000000-CKWC8:1:1101:19590:8994 1:N:0:TACGCTGC+TCTCTCCG
TACGGAGGATCCAAGCGTTATCCGGAATCATTGGGTTTAAAGGGTCCGTAGGTGGATAATTAAGTCAGAGGTGAAATCCTGCAGCTCAACTGTAGAATTGCCTTTGATACTGGTTGTCTTGAGTTATTATGAAGTAGTTAGAATATGTAGTGTAGCGGTGAAATGCATAGATATTACATAGAATACCAATTGCGAAGGCAGATTACTAATAATATACTGACACTGATGGACGAAAGCGTGGGGAGCGAACAGGATTAGATACCCTGGTAGTCCACGCCGTAA
+
GGGGGGGGGGGGGGGGGGGGGGGGGGEGGGGGGGGFGGGGGGGGGGGGGGGGFGGGGGGGGGGGGGGGGGGGGGGGGGGGGGGGGGGGGGGGGGGGGGGGGGGGGGGGGGGGGGGGGGGGGGGGGGGGGGGGGGGGGGGGGGGGGGGGGGGGGGGGGGGGGGGGGGGGGGGGGGGGGGGGGGFGGGGGGGGGGGGGGGGGGGGGGGGGGGGGGGGGGGGGGGGGGGGGGGGGGGGFGGGGGGFFFFGGGGFFFFGGFFFFGGGGFFGFFFFFFGFFF<E>GG
@M02352:288:000000000-CKWC8:1:1101:2791:9000 1:N:0:TACGCTGC+TCTCTCCG
TACGGAGGATCCAAGCGTTATCCGGAATCATTGGGTTTAAAGGGTCCGTAGGTGGATGATTAAGTCAGAGGTGAAATCCTGCAGCTCAACTGTAGAATTGCCTTTGATACTGGTTGTCTTGAGTTATTATGAAGTAGTTAGAATATGTAGTGTAGCGGTGAAATGCATAGATATTACATAGAATACCAATTGCGAAGGCAGATTACTAATAATATACTGACACTGATGGACGAAAGCGTGGGGAGCGAACAGGATTAGATACCCTGGTAGTCCACGCCGTAA
+
GGGGGGGGGGGGGGGGGGGGGGGGG@EDGGGGGGGGGGGFGGGGGFGGGGGGFGFFGGGGGGGGGGGGGGGGGGGGGGGGGGGGGGGGGGGFFGGGGGGGGGGGGGCFGGGGGGGGGGGGGGGGGGGGGGGFGGGGGGGGGGGGGGGGGGGGGGGGGGGGGGGGGGGGGGGGGGGGGGGGGGGGGGGGGFFGGGGGGGGGGFGGGGGGGFGGGGGGGGGGGGGGGGGGG?08EGGFGGDGEGFFFFGGGGFFFFGGFFBFGGGGFFGFFFFF?FFBBFEFGD
@M02352:288:000000000-CKWC8:1:1101:25388:9006 1:N:0:TACGCTGC+TCTCTCCG
TACGGAGGGTCCGAGCGTTAATCGGAATTACTGGGCGTAAAGCGCACGCAGGCGGTTTGTTAAGCTAGATGTGAAAGCCCTGGGCTCAACCTGGGAATTGCATTTAGAACTGGCAGGCTAGAGTTCTGGAGAGGGGAGTGGAATTCCAGGTGTAGCGGTGAAATGCGTAGATATCTGGAGGAACATCAGTGGCGAAGGCGACTCCCTGGTCAGTAACTGACGCTCATGTGCGAAAGTGTGGGTAGCGAACAGGATTAGATACCCTGGTAGTCCACACCGCAA
+
GFFFC;CCFCGGG@EGG@FGDFGGGCFFGFFGFFGGEFECCGGGGGGGGGGDGGGGGGGGGFGGGGGGGGGEGGFGFGFFGGF=FFGGG?FGGGGGGGGGGGGGEGGGFGGGGGFGGGGGFCGFG,EFGFGGGGGDEGGGGGCGGGGGGGGGGGGFEGGGGGGFGEGGGGGCGCGGGGGGGGDGFGGGFGGGGGGGGGGGGGGGE5=FDFFFGGGGGGGGGGGCGGGGFFDDGEDDGGGGGGFFFFGGGGFFFBFGFFFFGGEF?@GFA78AFGFFFFF9DC
@M02352:288:000000000-CKWC8:1:1101:9711:9040 1:N:0:TACGCTGC+TCTCTCCG
TACGGAGGGGGTTAGCGTTGTTCGGAATTACTGGGCGTAAAGCGCACGTAGGCGGATCAGAAAGTATAGGGTGAAATCCCAGGGCTCAACCCTGGAACTGCCTTATAAACTCCTGGTCTTGAGTTCGAGAGAGGTGAGTGGAATTCCGAGTGTAGAGGTGAAATTCGTAGATATTCGGAGGAACACCAGTGGCGAAGGCGGCTCACTGGCTCGATACTGACGCTGAGGTGCGAAAGTGTGGGGAGCAAACAGGATTAGATACCCTGGTAGTCCACACCGTAA
+
GGGGDCFGGGGGGGGGGGGGGGGGGGGGGGGGGGGGGEGGGGGGGGGGGGGGGGGGGGGGGGGGGGGGGGGGGGGGGGGGGGGGGGGGGGGGGGGGGGGGGGGGGGGGGGGGGGGGGGGGGGGGGGGGGFGGGGGGGGGGGGGGGGGGGGGGGGGGGGGGGGGGGGGGGGGGGGGGGGGGGGGGGGGGGGGGGGGGGGGGGGGGGGGGGGGGGGGGGGGGGGGGGDGGGGGGGGGDGGGGGDD:1>FGCGFFFFGGFF>FGGGGFFGFFFFFFGFBFFFFGG
@M02352:288:000000000-CKWC8:1:1101:3400:9059 1:N:0:TACGCTGC+TCTCTACG
TACGGAGGAGGCAAGCGTTGTCCGGAATCATTGGGTGTAAAGGGTCCGTAGGTGGATAATTAAGTCAGAGGTGAAAGTTTGCGGCTCAACCGTAAAATTGCCTTTGAAACTGGTGATCTTGAGTTATTATGAAGTAGTTAGAATATGTAGTGTAGCGGTGAAATGCATAGATATTACATAGAATACCAATTGCGAAGGCAGATTACTAATAATCAACTGACACTGAGGGACGAAAGCGTGGGGAGCGAACAGGATTAGATACCCTGGTAGTCCACGCCGTAA
+
GGGGGGGG:,,,6EFGGGG+B6EFGFGF<FAFGGG,8CFGGGDGG8FFEGGG<FFFGGG,,CEGG9FG9FEFGGGGGC?5C,@FEEGGGGG:49+BF@FGGGGGG<F,CFGFCF,,EEGGGGGGGG,5,8CF5FF<@8F,CFFG97,8EGGGGGGDGGGGGGGG9F9EGGGGGFDC3,,3EFGAFGGGCE,EFGGGGGG8EEF@BFG9;,:<,>;EGGFGGFGGGG+C*CGGGGGF*=DEGGFFBF)7EDFFFFGFDFFFGGCFFFGFFFFFFGF?>?E>GD
@M02352:288:000000000-CKWC8:1:1101:14867:9073 1:N:0:TACGCTGC+TCTCTCCG
TACGGAGGGTCCGAGCGTTATCCGGAATCATTGGGTTTAAAGGGTCCGCAGGCGGTCGATTAAGTCAGAGGTGAAATCCCATAGCTCAACTATGGAACTGCCTTTGATACTGGTTGACTTGAGTCATATGGAAGTAGATAGAATGTGTAGTGTAGCGGTGAAATGCATAGATATTACACAGAATACCGATTGCGAAGGCAGTCTACTACGTATGTACTGACGCTCATGGACGAAAGCGTGGGGAGCGAACAGGATTAGATACCCTGGTAGTCCACGCCGTAA
+
GGGGGGGGGGGGGGGGGFGGGGGFGEEGGGGGGGGBFEFGGGGGGGGGGGGGGGGFGGGDGGGGGGGGGGGGGGGGGGGGGGGGGGGGGGGGGGGGGGGGGGGGGGGGGGGGGGGGGGGGGGGGGGGGGGGGGGGGGGGGGGGGGGGGGGGGGGGGGGGGGGGGGGGGGGGGGGGGGGGGGGGGGGGGGGGGGGGGGGGGGGGGGGGGGGGGGGGGGGGFGGGGGGGGGCFGGGGEGGGGGGFFFFGGGGFFFFGF?FFFGGGGFFGFFFFFFGFFBBF9GG
@M02352:288:000000000-CKWC8:1:1101:14265:9094 1:N:0:TACGCTGC+TCTCTCCG
TACGGAGGGTGCGAGCGTTAATCGGAATTACTGGGCGTAAAGCGCATGCAGGTGGTTCATTAAGTCAGATGTGAAAGCCCGGGGCTCAACCTCGGAACTGCATTTGAAACTGGTGAACTAGAGTGCTGTAGAGGGGGGTAGAATTTCAGGTGTAGCGGTGAAATGCGTAGAGATCTGAAGGAATACCAGTGGCGAAGGCGGCCCCCTGGACAGACACTGACACTCAGATGCGAAAGCGTGGGGAGCAAACAGGATTAGATACCCTGGTAGTCCACGCCGTAA
+
GGGGGGGGGGGGGGGGGGGGGGGGGGGGGGGGGGGGGGGGGGGGGGGGGGGGGGGFGGGGGGGGGGGGGGGGGGGGGGGGGEEGGGGGGGGGGGGGGFGGGGGGGGGGGGGGGGGGGGGGGGGFGGGGGGGGGGGGGGGGGGGGGGGGGGGGGGGGGGGGGGGGGGGGGGGGGGGGGGGGGGGGGGGFFGGGGGGGGGGGGGGGGGGGGGGGGGGGGGGGGGGGGGGFGGGDGGGFGGGGGGFFFFGGGGFFFFGGFFFFGGGGFFGFFFBFFGF?BFFFGD
@M02352:288:000000000-CKWC8:1:1101:26678:9094 1:N:0:TACGCTGC+TCTCTCCG
TACGGAGGATCCAAGCGTTATCCGGAATCATTGGGTTTAAAGGGTCCGTAGGTGGATGATTAAGTCAGAGGTGAAATCCTGCAGCTCAACTGTAGAATTGCCTTTGATACTGGTTGTCTTGAGTTATTATGAAGTAGTTAGAATATGTAGTGTAGCGGTGAAATGCATAGATATTACATAGAATACCAATTGCGAAGGCAGATTACTAATAATATACTGACACTGATGGACGAAAGCGTGGGGAGCGAACAGGATTAGATACCCTGGTAGTCCACGCCGTAA
+
FGGGGGGGGGGGGGGGGGGGGGGGGGGGGGGGGGGFGCFGGGGGGGGGGGGGFFGGGGGGGF?FGGGGGGGGGGGGGGGGGGGGGGGGGGGGGGGGGGGGGGGGGGGGGGGGGGGGGGGGGGGGGGGGGGGGGGGGGGGGGGGGGGGGGGGGGGGGGGGGGGGGGGGGGGGGGGGGGGGGGGGGGGGGGGFGGGGGGGFGGGGGGGGGGGGGGGGGGGGGGGGGGGFGGG4DGGGFGGGGGGFFFFGGGGFFFFDG?FFFGGGFFFGFABA<=FFFFFFFGD
@M02352:288:000000000-CKWC8:1:1101:27693:9146 1:N:0:TACGCTGC+TCTCTCCG
TACGGAGGGTCCGAGCGTTATCCGGAATCATTGGGTTTAAAGGGTCCGCAGGCGGTCGATTAAGTCAGAGGTGAAATCCCATAGCTCAACTATGGAACTGCCTTTGATACTGGTTGACTTGAGTCATATGGAAGTAGATAGAATGTGTAGTGTAGCGGTGAAATGCATAGATATTACACAGAATACCGATTGCGAAGGCAGTCTACTACGTATGTACTGACGCTCATGGACGAAAGCGTGGGGAGCGAACAGGATTAGATACCCTGGTAGTCCACGCCGTAA
+
GGFFGCFGGGGGGEGFGCFGGGGGGEGGGGGGFGGEGGGGFGGGGGGGGDGGGGGGGGGGGGGGGGGGGGGGGGGGGGGGGGGGGFGCGGGGGGGGGGGGDCFGGGFGCGGGGGGGGGGGGDGGGFGGGGGGGFGGGGGGGGDEGGGCGGGGGGGGGGFGGGGGGGGGGGGGGGGGFGGGGGG9FCEEE@FGFGGGEGGGGGGGGFGGGEGGGGGGGGGGFGGGGGGGGGGGGGGFFGCECCD:9)9<CCFFFFGG>FB?EC0<?@GFFF>>BGFBBBFBGD
@M02352:288:000000000-CKWC8:1:1101:10013:9172 1:N:0:TACGCTGC+TCTCTCCG
TACGAGGGGTGCAAGCGTTAATCGGAATTACTGGGCGTAAAGCGTGCGTAGGTGGTTTGTTAAGCAAGATGTGAAAGCCCCGGGCTCAACCTGGGAACTGCATTTTGAACTGGCAAACTAGAGTATTGTAGAGGGTAGTGGAATTTCCAGTGTAGCGGTGAAATGCGTAGAGATTGGAAGGAACATCAGTGGCGAAGGCGGCTACCTGGACAAATACTGACACTGAGGCACGAAAGCGTGGGGAGCAAACAGGATTAGATACCCTGGTAGTCCACGCCGTAA
+
GGGGFGGGGGGGGGGGGGGGGGGGGGGGGGGGGGGGGGGGGGGGGGGGGGGGGGGFGGGGGGGGGGGGGGGGGGGGGGGGGGGGGGGGGGGGGGGGGGGGGGGGGGGGGGGGGGGGGGGGGGGGGGGGGGGGGGGGGGGGGGGGGGGGGGGGGGGGGGGGGGGGGGGGGGGGGGGGGGGGGGGGGGGGGGGGGGGGGGGGGGGGGGGGGGGGGGGGGGGGGGGGGGGGGGGGGGGBFGGGGGFFFFGGGGFFFFGGFFFFGGGGFFGFFFAFFGFFFFEFGG
@M02352:288:000000000-CKWC8:1:1101:28134:9184 1:N:0:TACGCTGC+TCTCTCCG
TACGGAGGGTCCGAGCGTTATCCGGAATCATTGGGTTTAAAGGGTCCGCAGGCGGTCAATTAAGTCAGAGGTGAAATCCCATAGCTTAACTATGGAACTGCCTTTGATACTGGTTGACTTGAGTCGTATGGAAGTAGATAGAATGTGTAGTGTAGCGGTGAAATGCATAGATATTACACAGAATACCGATTGCGAAGGCAGTCTACTACGTATGTACTGACGCTCATGGACGAAAGCGTGGGGAGCGAACAGGATTAGATACCCTGGTAGTCCACGCCGTAA
+
GGGGGGGGGFEC@@FCFGGCDGAFGGGGGGGFFGGE@EGGGGGGCCFGGCFGGGGE=FFGGGFGGGGGGGGGGGGGGEFFFCFGFGGGGGGFGGGFGGFGFBEAFGFGAFCFGGGGGGGFGCFGGGFGGGGGCFGGFGFGGGGGGCGGGGGGG7EFFG@FGGGGGGGGGGGGGGGGGFGGGGFFFGFGGGGGGCC>EGGGEE6FGGFGGGCFE?FGFGFGGGGGGDEGFFGCCGGEGGDEGCEBFFGGGGEFBBGGFF<6FFGGFFDF>FBA4C=?;6>>GG
@M02352:288:000000000-CKWC8:1:1101:5069:9189 1:N:0:TACGCTGC+TATCTCCG
TACGGAGGGTGCAAGCGTTATCCGGAATCATTGGGTTTAAAGGGTCCGCAGGCGGTCAATTAAGTCAGAGGTGAAATCCCATGGCTTAACTATGGAACTGCCTTTGATACTGGTTGACTTGAGTTATACGGAAGTAGATAGAATGTGTAGTGTAGCGGTGAAATGCATAGAGATTACACAGAATACCGATTGCGAAGGCAGTCTACTACGTATATACTGACGCTCATGGACGAAAGCGTGGGGAGCGAACAGGATTAGATACCCTGGTAGTCCACGCCGTAA
+
GGGGGGGGGGEG<FGGGGGGGGGGGGGGGGGGGGGGGGGGGGGGGGGG7FGGGGG=F+CFFGGGGGGGGGGGGGGGG9EE?F,BFG<FGG?EG<?FGEFGGGGGGGGGGGGGGF<F8FGGGGGGGGGGA,B@FGG,F,7=DGG<<FGG9FGGGGGGGGGGGGGGGGGGGGG9EGEGGGCFGGGFGGGGGGGGGGGGGGGGGCCFGGGG7CDGGGGGGGGGGDGGEGGGGGGGGGGFGGGGGGFFFFGGGGDFFFGGFFFFGGGGFFGFBFFFFGFFFFFFGG
@M02352:288:000000000-CKWC8:1:1101:10282:9215 1:N:0:TACGCTGC+TCTCTCCG
TACGGAGGGTCCGAGCGTTATCCGGAATCATTGGGTTTAAAGGGTCCGCAGGCGGTCGATTAAGTCAGAGGTGAAATCCCATAGCTCAACTATGGAACTGCCTTTGATACTGGTTGACTTGAGTCATATGGAAGTAGATAGAATGTGTAGTGTAGCGGTGAAATGCATAGATATTACACAGAATACCGATTGCGAAGGCAGTCTACTACGTATGTACTGACGCTCATGGACGAAAGCGTGGGGAGCGAACAGGATTAGATACCCTGGTAGTCCACGCCGTAA
+
GGGGGGGGGGGGGGGGGGGGGGGFGEGGFGGGGGGBFEFFFGGGGGFGGGGGGGGGGGGGGGGGGGGGGGGGGGGGGGGGGGFGGFGGGGGGGGGGGGGGGGGGGGGGGGGGGGGGGGGGGGGGFGGGGGGFGGGGGEGGGGGGGGGGGGGGGGGGGGFGGGGGGGGGGGGGGGGGGGGFGGGGGCGGEGGGGGGGGGGGGGGGGGGGGGGGG?FGGGGFGGGGGGGFFGGGDCGFFEDEGGFFFFGGGGFFBBGGFFFFG?C44>GFBFFFFFFFBFEFGG
@M02352:288:000000000-CKWC8:1:1101:18549:9218 1:N:0:TACGCTGC+TCTCTCCG
TACGGAGGGGGTTAGCGTTGTTCGGAATTACTGGGCGTAAAGCGCACGTAGGCGGATCAGAAAGTATAGGGTGAAATCCCAGGGCTCAACCCTGGAACTGCCTTGTAAACTCCTGGTCTTGAGTTCGAGAGAGGTGAGTGGAATTCCGAGTGTAGAGGTGAAATTCGTAGATATTCGGAGGAACACCAGTGGCGAAGGCGGCTCACTGGCTCGATACTGACGCTGAGGTGCGAAAGTGTGGGGAGCAAACAGGATTAGATACCCTGGTAGTCCACACCGTAA
+
GGGGGGGGGGGGGGGGGGGGGGGGGGGGGGGGGGGGGGGGGGGGGGGGGGGGGGGGGGGGGGGGGGGGGGGGGGGGGGGGGGGGGGGGGGGGGGGGGGGGGGGGGGGGGGGGGGGGGGGGGGGGGGGGGGGGGGGGGGGGGFFGGGGGGGGGGGGGGGGGGGGGFGGGGGGGGGGGGGGGGGGGGGGGGGGGGGGGGGGGGGGGGGGGGGGGGGGGGGGGGGGCGGGGGGGGGGGFGGGGGGFFFFGGGDFFFB4>?FBFGFFGFFFFFFAFFGFFFFFFGG
@M02352:288:000000000-CKWC8:1:1101:8078:9230 1:N:0:TACGCTGC+TCTCTCCG
TACGAGGGGTGCAAGCGTTAATCGGAATTACTGGGCGTAAAGCGTGCGTAGGTGGTTTGTTAAGCAAGATGTGAAAGCCCCGGGCTCAACCTGGGAACTGCATTTTGAACTGGCAAACTAGAGTATTGTAGAGGGTAGTGGAATTTCCAGTGTAGCGGTGAAATGCGTAGAGATTGGAAGGAACATCAGTGGCGAAGGCGGCTACCTGGACAAATACTGACACTGAGGCACGAAAGCGTGGGGAGCAAACAGGATTAGATACCCTGGTAGTCCACGCCGTAA
+
GGGGFGGGGGGGGGGGGGGGGGGGGGGGGGGGGGGGGGGGGGGGFGGGGGGGGGGGGGGGGGGGGGGGGGGGGGGGGGGGGGGGGGGGGGGGGGGGGGGGGGGGGGGGGGGGGGGGGGGGGGGGGGGGGGGGGGGGGGGGGGGGGGGGGGGGGGGGGGGGGGGGGGGGGGGGGFGGGGGGGGGGGFGGGGGGGGGGGGGGGGGGGGGGGGGGGGGGGGGGDGGGGGGGGGGGGGGFGGGGGGFFFFGCGGFFFFGGFFFFGGFCFFGFFFFFFGFFBFFFDD
@M02352:288:000000000-CKWC8:1:1101:24199:9247 1:N:0:TACGCTGC+TCTCTCCG
TACGGAGGGTCCGAGCGTTATCCGGAATCATTGGGTTTAAAGGGTCCGCAGGCGGTCGATTAAGTCAGAGGTGAAATCCCATAGCTCAACTATGGAACTGCCTTTGATACTGGTTGACTTGAGTCATATGGAAGTAGATAGAATGTGTAGTGTAGCGGTGAAATGCATAGATATTACACAGAATACCGATTGCGAAGGCAGTCTACTACGTATGTACTGACGCTCATGGACGAAAGCGTGGGGAGCGAACAGGATTAGATACCCTGGTAGTCCACGCCGTAA
+
GGGGGGGGGGFGGGGGGGGGGGGGGFGGGGGGGGGGGGGGGGGGGGGGGGGGGGGGGGGGGGGGGGGGGGGGGGGGGGGGGGGGGGGGGGGGGGGGGGGGGGGGGGGGGGGGGGGGGGGGGGGGGGGGGGGGGGGGGGGGGGFGGGGGGGGGGGGGGGGGGGGGGGGGGGGGGGGGGGGGGGGGGG?GGGGGGGGGGGGGGGGGGGGGGGGGGGFGGGGGGGGGGGGF?EGGGGGFFGDGGGFFFFGGGGEFFFGGFFAFGGDGFFGFF9<AFFF1;:D9DC
@M02352:288:000000000-CKWC8:1:1101:23855:9252 1:N:0:TACGCTGC+TCTCTCCG
TACGAGGGGTGCAAGCGTTAATCGGAATTACTGGGCGTAAAGCGTGCGTAGGTGGTTTGTTAAGCAAGATGTGAAAGCCCCGGGCTCAACCTGGGAACTGCATTTTGAACTGGCAAACTAGAGTATTGTAGAGGGTAGTGGAATTTCCAGTGTAGCGGTGAAATGCGTAGAGATTGGAAGGAACATCAGTGGCGAAGGCGGCTACCTGGACAAATACTGACACTGAGGCACGAAAGCGTGGGGAGCAAACAGGATTAGATACCCTGGTAGTCCACGCCGTAA
+
GGGGFGGGGGGGGGGGGGGGGGGGGGGGGGGGGGGGGGGGGGGGGGGGGGGGGGGGGGGGGGGGGGGGGGGGGGGGGGGGGGGGGGGGGGGGGGGGGGGGGGGGGGCGGGGGGGGGGGGGGGGGGGGGGGGGGGGGGGGGGG@FGGGGGGGGGGGGGGGGGGGGGGGGGGDGFGGGGGGGGGGGGGGGGGGGGGGGGGGGGGGGGGGGGGGGFGGGGGFGGFGGGFGGGGGGGGGFGDGDGGFFFFFGFGFF:?GGFFFF7CEFFFGFAFA>FGFB64>6CD
@M02352:288:000000000-CKWC8:1:1101:29083:9282 1:N:0:TACGCTGC+TCTCTCCG
TACGGAGGGTGCAAGCGTTATCCGGAATCATTGGGTTTAAAGGGTCCGCAGGCGGTCAATTAAGTCAGAGGTGAAATCCCATCGCTTAACTATGGAACTGCCTTTGATACTGGTTGACTTGAGTTATACGGAAGTAGATAGAATGTGTAGTGTAGCGGTGAAATGCATAGAGATTACACAGAATACCGATTGCGAAGGCAGTCTACTACGTATATACTGACGCTCATGGACGAAAGCGTGGGGAGCGAACAGGATTAGATACCCTGGTAGTCCACGCCGTAA
+
GGGGGCGGGGEGGGGGGGGCFGGGGGGGG9FGGGGGGGGGGG9FG=FGGGGGGGGGEGGGGGGGGGGGGGGGGGGGGGGGGF?FGGCCFGGCFFFGEFEFGGGGGGGGEGGGGGGD<FFGFCFGGGGEG=FF:FGFGGGGGGEFFGGGGGGGGGGGGGGGGGCFCGFFGGGCCGGGGG9FGGGGGGGGGGGGGGGGGGGGGGGGGGGGGCCGGGGGGGGGGGGEGGGGGGGGGGGFGGGGGGF:9EGGGG)8<?GGFFAFGGGGFFGFFFFFFGFBFFFFGG
@M02352:288:000000000-CKWC8:1:1101:27260:9304 1:N:0:TACGCTGC+TCTCTCCG
TACGGAGGGTCCGAGCGTTATCCGGAATCATTGGGTTTAAAGGGTCCGCAGGCGGTCGATTAAGTCAGAGGTGAAATCCCATAGCTCAACTATGGAACTGCCTTTGATACTGGTTGACTTGAGTCATATGGAAGTAGATAGAATGTGTAGTGTAGCGGTGAAATGCATAGATATTACACAGAATACCGATTGCGAAGGCAGTCTACTACGTATGTACTGACGCTCATGGACGAAAGCGTGGGGAGCGAACAGGATTAGATACCCTGGTAGTCCACGCCGTAA
+
GGGGGGGGGGGGGGGGGGGGGGGFGGGGGGGGGGGGGGGGGGGGGGGGGGGGGGGGGGGGGGGGGGGGGGGGGGGGGGGGGGGGGGGGGGGGGGGGGGGGGGGGGGGGGGGGGGGGGGGGGGGGGGGGGGGGGGGGGGGGGGFGGGGGGGGGGGGGGGGGGGGGGGGGGGGGGGGGGGGGGGGGGGGGFGFGGGGGGGGGGGGGGGGGGGGGGGGGGGGGGGGGGGGGGGGGGGGFGGGGGGFFFFGGGGFFFFGGFFFFGGGGFFGF<=<AFF@?BFFFGG
@M02352:288:000000000-CKWC8:1:1101:10845:9306 1:N:0:TACGCTGC+TCTCTCCG
TACGGAGGATCCAAGCGTTATCCGGAATCATTGGGTTTAAAGGGTCCGTAGGTGGATAATTAAGTCAGAGGTGAAATCCTGCAGCTCAACTGTAGAATTGCCTTTGATACTGGTTGTCTTGAGTTATTATGAAGTAGTTAGAATATGTAGTGTAGCGGTGAAATGCATAGATATTACATAGAATACCAATTGCGAAGGCAGATTACTAATAATATACTGACACTGATGGACGAAAGCGTGGGGAGCGAACAGGATTAGATACCCTGGTAGTCCACGCCGTAA
+
GGGGGGGGGGGGGGGGGGGGGGGGGGGGGGGGGGGGGGGGGGGGGGGGGGGGGGGGGGGGGGGGGGGGGGGGGGGGGGGGGGGGGGGGGGGGGGGGGGGGGGGGGGGGGGGGGGGGGGGGGFGGGGGGGGGGGGGGGGGGGGGGGGGGGGGGGGGGGGGGGGGGGGGGGGGGGGGGGGGGGGGGGGGGFGGGGGGGGGGGGGGGGGGGGGGGGGGGGGGGGGGGGGGGGGGGGGGFGGGGGGE@FFGGGGFFFFGGFFFFGGGGFFGFFFFFFGFFFFF>DD
@M02352:288:000000000-CKWC8:1:1101:23263:9315 1:N:0:TACGCTGC+TCTCTCCG
TACGGAGGGTCCGAGCGTTATCCGGAATCATTGGGTTTAAAGGGTCCGCAGGCGGTCGATTAAGTCAGAGGTGAAATCCCATAGCTTAACTATGGAACTGCCTTTGATACTGGTTGACTTGAGTCATATGGACGTAGATAGAATGTGTAGTGTAGCGGTGAAATGCATAGATATTACACAGAATACCGATTGCGAAGGCAGTCTACTACGTATGTACTGACGCTCATGGACGAAAGCGTGGGGAGCGAACAGGATTAGATACCCTGGTAGTCCACGCCGTAA
+
GGGGGGGGGG@F:FGGGGGGD@FGGGGGEGEGGGG:,CFGGGCFGCFG7FGGGGGGE:=FGGGGGFFGGGGGGGGGGGGGG9=FGG,FFGC,EFGGGGGGGGGGBFGEGFGGGGGCGGGFGGGGGFCAFGGG,@FFF<FAFGGGGGGGFGGGGGGGGGGGGGGGGGCFGGGCGGDCBFFCGGGGGDGGGGGGGGGGGGGFG902CFG99EF?CCFGGGGGGGGGDG9CCFGGGGGFGGGGGG>?FFCDCGFFF?GGFFFFGGGGFFGFFFFFFGFFFFFFGC
@M02352:288:000000000-CKWC8:1:1101:5423:9326 1:N:0:TACGCTGC+TCTCTCCG
TACGAGGGGTGCAAGCGTTAATCGGAATTACTGGGCGTAAAGCGTGCGTAGGTGGTTTGTTAAGCAAGATGTGAAAGCCCCGGGCTCAACCTGGGAACTGCATTTTGAACTGGCAAACTAGAGTATTGTAGAGGGTAGTGGAATTTCCAGTGTAGCGGTGAAATGCGTAGAGATTGGAAGGAACATCAGTGGCGAAGGCGGCTACCTGGACAAATACTGACACTGAGGCACGAAAGCGTGGGGAGCAAACAGGATTAGATACCCTGGTAGTCCACGCCGTAA
+
GGGGFEEGGGGGGGGGGFGGFGGGGGGGGGGGGGGGGGGGGGGGGGGGFGGGGGGGGGGGGGGGGGGGGGGGGGGGGGGGGGGGGGGGFFGGGGGGGGGGGGGGGGGGGGGGGGGGGGGGGGGGGGGGGGGGFGDEGGFGGGGGDGGGGGGGGGGGGGEGGGGGGGGEGGGFFGGGGGGGGGGGGGGFGGGGDGGGGGGGDEGGFGFGGGGGGFGCFEGGG9FGGGGGGGGGGGGFGGGGGGFFFFGFGGFF:?4CBFFFGGGGFFGFBFBAFGF?><DFGG
@M02352:288:000000000-CKWC8:1:1101:8030:9326 1:N:0:TACGCTGC+CCTCTCCG
TACGGAGGGTCCGAGCGTTAATCGGAATTACTGGGCGTAAAGCGCACGCAGGCGGTTTGTTAAGCTAGATGTGAAAGCCCTGGGCTCAACCTGGGAATTGCATTTAGAACTGGCAGGCTAGAGTTTTGGAGAGGGGAGTGGAATTCCCGGTGTAGCGGTGAAATGCGTAGATATCTGGAGGAACATCAGTGGCGAAGGCGACTCCCTGGTCAGTAACTGACGCTCATGTGCGAAAGTGTGGGTAGCGAACAGGATTAGATACCCTGGTAGTCCACACCGTAA
+
GGGGGGGGGGGGGGGGGGGGGGGGGGGGGGGGGGGGGGGGGGGGGGGGGGGGGGGGEGGGGGGGGGGGGGGGGGGGGGGGCGGGGGGGGGGG8=FFF<FFGGGGG9FGGGGGGF@F>FGFGGGGC9EF@FGGGGD7<FGGGGGGG;F,1FGGFFGGGGGGGGGGGGGGGGGFGGE@F9BFGGGGGGGGGGGGGGGGGGGG8:8;FFGGGCFGFC?CGGGGGGGG8C+AC?CGCGGF*<CFGGF<?FGGGDEF:0FG>FBFGGGGFFGFFFABFC6(4:DFFC
@M02352:288:000000000-CKWC8:1:1101:8045:9337 1:N:0:TACGCTGC+TCTCTCCG
TACGGAGGGTCCGAGCGTTAATCGGAATTACTGGGCGTAAAGCGCACGCAGGCGGTTTGTTAAGCTAGATGTGAAAGCCCTGGGCTCAACCTGGGAATTGCATTTAGAACTGGCAGGCTAGAGTTTTGGAGAGGGGAGTGGAATTCCAGGTGTAGCGGTGAAATGCGTAGATATCTGGAGGAACATCAGTGGCGAAGGCGACTCCCTGGTCAGTAACTGACGCTCATGTGCGAAAGTGTGGGTAGCGAACAGGATTAGATACCCTGGTAGTCCACACCGTAA
+
GGGGGGGGGGGGGGGGGGGGGGGGGGGGGGGGGGGGGGGGGGGGGGGGGGGGGGGGGGGGGGGGGGGGGGGGGGGGGGGGGGGGGGGGGGGGGGGGGGGGGGGGGGGGGGGGGGGGGGGGGCGGGGGFGGGGGGGGGGGGGGGGGGGGGGGGGGGGGGGGGGGGGGGGGGGGGGGGGGGGGGGGGGGGGGGGGGGGGGGGGGGGGGGGGGGGGGGGGGGGGGGGGGGGGGGGGGGFGGGGGGFFFFGGGGFFBBG>7FFFGGGGFFGFAF2<FGFFFFFFGG
@M02352:288:000000000-CKWC8:1:1101:14520:9350 1:N:0:TACGCTGC+TCTCTCCG
TACGGAGGGTCCGAGCGTTATCCGGAATCATTGGGTTTAAAGGGTCCGCAGGCGGTCGATTAAGTCAGAGGTGAAATCCCATAGCTCAACTATGGAACTGCCTTTGATACTGGTTGACTTGAGTCATATGGAAGTAGATAGAATGTGTAGTGTAGCGGTGAAATGCATAGATATTACACAGAATACCGATTGCGAAGGCAGTCTACTACGTATGTACTGACGCTCATGGACGAAAGCGTGGGGAGCGAACAGGATTAGATACCCTGGTAGTCCACGCCGTAA
+
GGGGGGGGGGGGGGGGGGGGGGGGGGGGGGGGGGGGGGGGGGGGGGGGGGGGGGGGGGGGGGGGGGGGGGGGGGGGGGGGGGGGGGGGGGGGGGGGGGGGGGGGGGGGGGGGGGGGGGGGGGGGGGGGGGGGGGGGGGGGGGGGGGGGGGGGGGGGGGGGGGGGGGGGGGGGGGGGGGGGGGGGGGGGGGGGGGGGGGGGGGGGGGGGGGGGGGGGGGGGGEGGGGGGGGGGGGGFGGGGGGFFFFGGGGFFBBGGFFFFFGGGFFGFFFDBFGF?BFFFGD
@M02352:288:000000000-CKWC8:1:1101:6767:9350 1:N:0:TACGCTGC+TCTCTCCG
TACGGAGGGTGCAAGCGTTAATCGGAATTACTGGGCGTAAAGCGCGCGTAGGCGGATTGTTAAGTCAGATGTGAAAGCCCTGGGCTCAACCTAGGAACTGCATTTGAAACTGGCAATCTTGAGTATGGTAGAGGTAAGCGGAATTTCCAGTGTAGCAGTGAAATGCGTAGAGATTGGAAGGAATATCGATGGCGAAGGCAGCTTACTGGGCCAATACTGACGCTGAGGTGCGAAAGCGTGGGTAGCGAACGGGATTAGATACCCCGGTAGTCCACGCCGTAA
+
GGGGGGGGCFGGGGGGGGGE,CFFGG7FGG<FGGGGGGGGGGGGEGEGGGGGGGGEGGGGGGGGGGDGFGGGGGGGGDGCFEGGGGGGGGGGCGGGGFGFGGGGFFGGGGGG?D<9B@FGGGFGC=<FFGGGGGGFGGCEGGFGCFCE9FGGGGGGCEFGGGFGGGGEGG5FFG99@,BCEGGGG<F*<FFEGGGDGGGCEGG?7CFGEF5A550:0<C:<CGGGGGGC*CDGGDBFEDGGGFFFFDG5C>EF:D98@4FCFGG>@<5,58AFF?6;BFFDD
@M02352:288:000000000-CKWC8:1:1101:25338:9360 1:N:0:TACGCTGC+TCTCTCCG
TACGGAGGGGGTTAGCGTTGTTCGGAATTACTGGGCGTAAAGCGCACGTAGGCGGATTAGTCAGTTAGGGGTGAAATCCCAGGGCTCAACCCTGGAACTGCCTCTAATACTGCTAGTCTTGAGTTCGAGAGAGGTGAGTGGAATTCCAAGTGTAGAGGTGAAATTCGTAGATATTTGGAGGAACACCAGTGGCGAAGGCGGCTCACTGGCTCGATACTGACGCTGAGGTACGAAAGTGTGGGGAGCAAACAGGATTAGATACCCTGGTAGTCCACACCGTAA
+
GFGFGBFEGEGEGEGGGEFGGFGEGGGGGGGGGFGGGGGEDGGGGGGGGGGGGGGG@FC<F?FFFGGGCGGEGGFGGGGGCGGCGDFGGFGGGGGGGGGGGFGCFGGGEGFGFFFGGFFGGAGGGGGGGGGGGGG:DCGGDGGGGGGCFGGGGGGGGGGGGFGGGGGGGGGGGGGFGGGGGGGGGGGFGGGGGGGGGGFGGGGGGGGGFGFGGDGFGGGFGDGGGGGGGGGGGGGFGGGGGGFB>DGGGGFF?FGGBFFFGGFF@FGFAFFA@GF?FFF<FD
@M02352:288:000000000-CKWC8:1:1101:6519:9369 1:N:0:TACGCTGC+TCTCTCCG
TACGGAGGGGGTTAGCGTTGTTCGGAATTACTGGGCGTAAAGCGTACGTAGGCGGATTGGAAAGTTGGGGGTGAAATCCCAGGGCTCAACCCTGGAACTGCCTCCAAAACTATCAGTCTAGAGTTCGAGAGAGGTGAGTGGAATTCCAAGTGTAGAGGTGAAATTCGTAGATATTTGGAGGAACACCAGTGGCGAAGGCGGCTCACTGGCTCGATACTGACGCTGAGGTACGAAAGTGTGGGGAGCAAACAGGATTAGATACCCTGGTAGTCCACGCCGTAA
+
GGGGGGGGGGGGGGGGGGGGGGGGGGGGGGGGGGGGGGGGGGGGGGGGGGGGGGGGGGGGGGGGGGGGGGGGGGGGGGGGGGGGGGGGGGGGGGGGGGGGGGGGGGGGGGGGGGGGGGGGGGGGGGGGGGGGGGGGFGGGGGGGGGGGGGGGGGGGGGGGGGGGGGGFGGGFGGGGGGFGGGGGGGGGGGGGGGGGGGGGGGGGGGGGGGGGGGGGGGGG?EGGGDGGGGGGAFD7CFGFEGFFFFGGGGFFFFGGFFFFGGGGFFGFFFFFFGFFFFFB79
@M02352:288:000000000-CKWC8:1:1101:9933:9380 1:N:0:TACGCTGC+TCTCTCCG
TACGGAGGGTCCGAGCGTTATCCGGAATCATTGGGTTTAAAGGGTCCGCAGGCGGTCGATTAAGTCAGAGGTGAAATCCCATAGCTTAACTATGGAACTGCCTTTGATACTGGTTGACTTGAGTTATACGGAAGTAGATAGAATGTGTAGTGTAGCGGTGAAATGCATAGAGATTACACAGAATACCGATTGCGAAGGCAGTCTACTACGTATATACTGACGCTCATGGACGAAAGCGTGGGGAGCGAACAGGATTAGATACCCTGGTAGTCCACGCCGTAA
+
GGGGGGGGGGGGGGGGGGGGGGGGGFFGGGGGGGGFGGGGGGGGGGGGGGGGGGGGGGGGGGGGGGGGGGGGGGGGGGGGGGGGGGGGGGGGGGGGGGGGGGGGGGGGGGGGGGGGGGGGGGGGGGGGGGGGGGGGGGGGGGGGGGGGGGGGGGGGGGGGGGGGGGGGGGGGGGGGGGGGGGGGGFGGGGGGGGGGGGGGGGGGGGGGGGGGGGGGGGGGGGGGGGGGGGGGGGGFGGGGGGFFFDGGGGFFFFFGFFFFGGGGFFGFAFFFFD=<FFFFGG
@M02352:288:000000000-CKWC8:1:1101:24863:9380 1:N:0:TACGCTGC+TCTCTCCG
TACGGAGGGTGCGAGCGTTAATCGGAATTACTGGGCGTAAAGCGCATGCAGGTGGTTCATTAAGTCAGATGTGAAAGCCCGGGGCTCAACCTCGGAACTGCATTTGAAACTGGTGAACTAGAGTGCTGTAGAGGGGGGTAGAATTTCAGGTGTAGCGGTGAAATGCGTAGAGATCTGAAGGAATACCAGTGGCGAAGGCGGCCCCCTGGACAGACACTGACACTCAGATGCGAAAGCGTGGGGAGCAAACAGGATTAGATACCCTGGTAGTCCACGCCGTAA
+
GFGGGBFDDGGGEGGGGGGG7EFEGGGGGGGGCFGGGGGGGGGGGGCGFGGGEFGGGGFGGGGGGGGGGGFFCFGGEGGGGGGDG=FGGGGGGGGGGGGGGG<<FGGDGFGDGG,BFFFGAFGFCFFGCDFEFGCFGEGGCGGGGGG+<@C@CFGFGGGGGFGGGGGGDGG?FFF?<EGGGFC?@FGG+CGGECEEGGGGGGGGGGGFGEGFGG56:@?+CEFFG5ACF7>DE*9>CCCEG=D86>GFGGFFFBFG7FBF99CCFF>FFFFDFGFFFB@BDC
@M02352:288:000000000-CKWC8:1:1101:13610:9381 1:N:0:TACGCTGC+TCTCTCCG
TACGGAGGGTCCGAGCGTTATCCGGAATCATTGGGTTTAAAGGGTCCGCAGGCGGTCGATTAAGTCAGAGGTGAAATCCCATAGCTCAACTATGGAACTGCCTTTGATACTGGTTGACTTGAGTCATATGGAAGTAGATAGAATGTGTAGTGTAGCGGTGAAATGCATAGATATTACACAGAATACCGATTGCGAAGGCAGTCTACTACGTATGTACTGACGCTCATGGACGAAAGCGTGGGGAGCGAACAGGATTAGATACCCTGGTAGTCCACGCCGTAA
+
GGGGGGGGGGGGGGGGGGGGGGGGGGGGGGGGGGGGGGGGGGGGGGGGGGGGGGGGGGGGGGGGGGGGGGGGGGGGGGGGGGGGGGGGGGGFGGGGGGGGGGGGGGGGGGGGGGGGGGGGGGGGGGGGGGGGGGGGGGGGGGGGGGGGGGGGGGGGGGGGGGGGGGGGGGGGGGGGGGGGGGGGGGGGGGGGGGGGGGGGGGGGGGGGGGGGGGGGGGGGGGGGGGGGGGGDGGGFGGGGGGFFFFGGGGFFFFGGFFFFGGGGFFGFFFFFFGFFFFFFGD
@M02352:288:000000000-CKWC8:1:1101:26803:9435 1:N:0:TACGCTGC+TCTCTCCG
TACGGAGGGGGTTAGCGTTGTTCGGAATTACTGGGCGTAAAGCGTACGTAGGCGGATTGGAAAGTTGGGGGTGAAATCCCAGGGCTCAACCCTGGAACTGCCTCCAAAACTATCAGTCTAGAGTTCGAGAGAGGTGAGTGGAATTCCAAGTGTAGAGGTGAAATTCGTAGATATTTGGAGGAACACCAGTGGCGAAGGCGGCTCACTGGCTCGATACTGACGCTGAGGTACGAAAGTGTGGGGAGCAAACAGGATTAGATACCCTGGTAGTCCACATCGTAA
+
GGGGGGGGD@G@FGGGGGGCGCFGGGGGGGAFGGGCFGGGGGGGG@FGGGGGGGGG:FGCFGGFGFAF@FGGCGGGG?3==<FGGGGGGGGF<=<D@F@=F<FCCFGGGCCEGA=FFEGCF9<@;FGCCCBCFEDB,3FFBF:F:F;<@A:<2122C,<<FG;;B;*48:*73<;+C9BF*:2<FGGDFBFCD8ECE5*?>58*<9<F:FF6?ECC8<9C@85E=DGF7?CDEGG::00<CEE635DGF4;@?1<:)6)/<C@7=FF7)/-.9FF3)3>05>
@M02352:288:000000000-CKWC8:1:1101:18869:9438 1:N:0:TACGCTGC+TCTCTCCG
TACGGAGGGTGCGAGCGTTACTCGGAATTACTGGGCGTAAAGCGCATGCAGGTGGTTCATTAAGTCAGATGTGAAAGCCCGGGGCTCAACCTCGGAACTGCATTTGAAACTGGTGAACTAGAGTGCTGTAGAGGGGGGTAGAATTTCAGGTGTAGCGGTGAAATGCGTAGAGATCTGAAGGAATACCAGTGGCGAAGGCGGCCCCCTGGACAGACACTGACACTCAGATGCGAAAGCGTGGGGAGCAAACAGGATTAGATACCCTGGTAGTCCACGCCGTAA
+
GGGGGGGGGGGGGGGGGFGG,CFGGGGGGGGGGGGGGGGGGGGGGDGGG9FGGGGGGGGGGGGGGGGGGGGGGGGGGGGGGGGGGGGGGGGGGGGGFGGGGGGGFGGGGGGGGGGGGGGGFGGGGGGGGGFCFGGGGGGGGGGGGGGGGGGGGGGGGGGGGGGGGGGGGGGGGGFGGGGFGGGFGGGGGGGGGGGGGGGGGGGGGGGGGGGFEGGCFGGGGGGFGGGGGGCGGGD@GGCGGGF?>FF5?DFFFFGGFFFFGG6<FFCF96A<BGFFFFFFDD
@M02352:288:000000000-CKWC8:1:1101:18075:9447 1:N:0:TACGCTGC+TCTCTCCG
TACGGAGGGTGCAAGCGTTATCCGGAATCATTGGGTTTAAAGGGTCCGTAGGCGGGCATATAAGTCAGTGGTGAAAGTCTGTGGCTCAACCATAGAACTGCCATTGATACTGTATGTCTTGAATCGTTGTGAAGTGGTTAGAATATGTAGTGTAGCGGTGAAATGCTTAGATATTACATAGAATACCGATTGCGAAGGCAGATCACTAACAACGTATTGACGCTGATGGACGAAAGCGTAGGTAGCGAACAGGATTAGATACCCTGGTAGTCTACGCCGTAA
+
GGGGGGGGGGGGGGGGGGGGGGGGGGGGGGGGGGGGGGGGGGGGGGGGGGGGGGGGGGGGGGGGGGGGGGGGGGGGGGGGGGGGGGGGGGGGGGGGGGGGGGGGGGGGGGGGGGGGGGGGGG@FGFGGGGGGGGGGGGGGGGGGGGGGGGGGGGGGGGGGGGGGGGGGGGGGGGGGGGGGGGGGGGGGGGGGGGGGGGGGGGGGGGGGGGGGGGGGGGFGGGGGGGGGGGGGGGGFGGGGGGFFFFGGGGFFFFGGFFFFGGGGFFGFFFFFFGBB>FFFGG
@M02352:288:000000000-CKWC8:1:1101:23694:9450 1:N:0:TACGCTGC+TCTCTCCG
TACGGAGGGTGCAAGCGTTAATCGGAATTACTGGGCGTAAAGCGCGCGTAGGCGGTTACATAAGTTGGAAGTGAAAGCCCCGGGCTCAACCTGGGAACTGCTTTCAAAACTGTGTGACTAGAGTGCAGCAGAGGATAGTGGAATTTCTAGTGTAGCGGTGAAATGCATAGATATTACACAGAATACCGATTGCGAAGGCAGTCTACTACGTATGTACTGACGCTCATGGACGAAAGCGTGGGGAGCGAACAGGATTAGATACCCTGGTAGTCCACGCCGTAA
+
GGGGGGGGGGGGGGGGGGGGGGGGGGGGGGGGGGGGGGGGGGGGGGGGGGGGGGGGGGGGGGGGGGGGGGGGGGGGGGGGGGGGGGGGGGGGGGGGGGGGGGGGGGGGGGGGGGGGGGGGGGGGGGGGGGGGGGGGGGGGGGGGGGGGGGGGGGGGGGGGGGGGGGGGGGGFGGGGGGGGGGGGGGGGGGGGGGGGGGGGGGGGGGGGGGGGGGGGGGFGGGGGGGGGGGGGGGGFGGGGGGFFFFGGGGFFFBGGFFFFGGGGFFGFFFFFFGFFFFFBGD
@M02352:288:000000000-CKWC8:1:1101:25136:9494 1:N:0:TACGCTGC+TCTCTCCG
TACGGAGGGTCCGAGCGTTATCCGGAATCATTGGGTTTAAAGGGTCCGCAGGCGGTCAATTAAGTCAGAGGTGAAATCCCATAGCTTAACTATGGAACTGCCTTTGATACTGGTTGACTTGAGTCATATGGAAGTAGATAGAATGTGTAGTGTAGCGGTGAAATGCATAGATATTACACAGAATACCGATTGCGAAGGCAGTCTACTACGTATGTACTGACGCTCATGGACGAAAGCGTGGGGAGCGAACAGGATTAGATACCCTGGTAGTCCACGCCGTAA
+
EFGGGGEDEGGGG:FGEFGDGGGGG,FFGGGGGGGGGGGDFGGDFGGGGEEGGGGGGGGGGGGFGGGGAFGGGFGGGGGGGGFGGGGGFGGGGCEGEGGGGGGGGGGGGGGGGGGGCFGGGFGGGGGGGGGFGFGGGGGGGGGGGFGGGGGGGC;@CFCFGG;;BFFGGFCFFFFGGGGGGGB;FGGGGGGGGGGGGCCFGGGGGGGGGGGEEFGGGFFGGGGGGCFFC?<DEEGFGGGGGGBB;BG3ED>F0.CG>FFFGGG7FFGFFFFFFGF:1?B95C
@M02352:288:000000000-CKWC8:1:1101:14873:9494 1:N:0:TACGCTGC+TCTCTCCG
TACGGAGGGTGCGAGCGTTAATCGGAATTACTGGGCGTAAAGCGCATGCAGGTGGTTCATTAAGTCAGATGTGAAAGCCCGGGGCTCAACCTCGGAACTGCATTTGAAACTGGTGAACTAGAGTACTGTAGAGGGGGGTAGAATTGCAGGTGTAGCGGTGAAATGCGTAGAGATCTGAAGGAATACCAGTGGCGAAGGCGGCCCCCTGGACAGATACTGACACTCAGATGCGAAAGCGTGGGGAGCAAACAGGATTAGATACCCTGGTAGTCCACGCCGTAA
+
GGGGGGGG:FGGGGGGGGGG7EFFGGCGGGFGGGGCCGFGGG9F++8F<FGGCFGBCEFG9FGGGGGGC@FG9FGGE<A=F:FGGGGGGGGGGGGECF@DGAFG<<FGAD=FCDGDDDFD,3:3,3FF<<=FG7+@F:88;F@99+02A*;C@9:9EE>8EGCEF+:1::*02<+:E+AF6E:C0C0CFGGDE>EEEC5C582:EG8F=F56;CF7<<:0<<FFFGGCEFGCG5<:7=>EGG>:;)>F6*0821D:)0)8:CGG6>DFB?>A7>*371B;DG
@M02352:288:000000000-CKWC8:1:1101:2599:9505 1:N:0:TACGCTGC+TCTCTCCG
TACGGAGGGTGCGAGCGTTAATCGGAATTACTGGGCGTAAAGCGTACGCAGGCGGTTTGTTAAGCGAGATGTGAAAGCCCCGGGCTCAACCTGGGAACTGCATTTCGAACTGGCAAACTAGAGTGTGATAGAGGGTGGTAGAATTTCAGGTGTAGCGGTGAAATGCGTAGAGATCTGAAGGAATACCGATGGCGAAGGCAGCCACCTGGGTCAACACTGACGCTCATGTACGAAAGCGTGGGGAGCAAACGGGATTAGATACCCCGGTAGTCCACGCCGTAA
+
GGGGGFGGGGGGGEGGGGGGGGGGGGGGGGGGGGGGGGGGGGGGGGGGGGGGGGGCEGGGGGGGGGGGGGGGGGGGGGFFGCEGGGEGGGGGGGGGGEAEFFFGGFEG<,@FFFGGGGGGGFF,@@CGFF@FGGGGGGEDEGCFG?FFGGGGGGGGGGGEGGF?FGGGCECFFFFGGGGGFFFB?FBEE*CEGEGCGGGFEE8EFGCFGFDFGGGGDGFC6>EEEDFGCCFGGGDDDCDGGGFFFFGGG57>F<DF?FBFGGGGFDDF0<AFFGFFF:B2DD
@M02352:288:000000000-CKWC8:1:1101:6558:9532 1:N:0:TACGCTGC+TCTCTCCG
TACGGAGGGTCCAAGCGTTATCCGGAATCATTGGGTTTAAAGGGTCCGCAGGCGGTCAATTAAGTCAGAGGTGAAAGCCCATCGCTCAACGATGGAACTGCCTTTGATACTGGTTGACTTGAGTTATACGGAAGTAGTTAGAATATGTAGTGTAGCGGTGAAATGCATAGATATTACATAGAATACCAATTGCGAAGGCAGATTACTAATAATATACTGACACTGATGGACGAAAGCGTGGGGAGCGAACAGGATTAGATACCCTGGTAGTCCACGCCGTAA
+
GGGGGGGGGGGGGGGGGGGGGGGGGGGGGGGGGGGGGGGGGGGGGGGGGGGGGGGFGGGGGGGGGGGGGGGGGGGGGGGGGGGGGGGDGGGGGGGGGGGGGGGGGGGGGGGGGGGGGGGGGGGGGGGGGGGGDGGGGGGGGGFGGGGGGGGGGGGGGGGGGGGGGGGGGGGGGGGGGGGGGGGGGGGGGGGGGGGGGGGGGGGGGGFGGGGGGGGGGGGGGGGGGGGGGGGGGGGFGGGGGGFFFFGGGGFFF<GGFFFFGGFFFFGFFFFFFGFFFFFFGG
@M02352:288:000000000-CKWC8:1:1101:13444:9546 1:N:0:TACGCTGC+TCTCTCCG
TACGGAGGGGGTTAGCGTTGTTCGGAATTACTGGGCGTAAAGCGCACGTAGGCGGATCAGAAAGTAAGGGGTGAAATCCCAGGGCTCAACCCTGGAACTGCCTCTTAAACTCCTGGTCTTGAGTTCGAGAGAGGTGAGTGGAATTCCGAGTGTAGAGGTGAAATTCGTAGATATTTGGAGGAACACCAGTGGCGAAGGCGGCTCACTGGCTCGATACTGACGCTGAGGTACGAAAGTGTGGGGAGCAAACAGGATTAGATACCCTGGTAGTCCACACCGTAA
+
GGGGG@FGGGGGGGGGGGGGGGGGGGGGGGGGGGGGGGGGGGGGGGGGGGGGGGGGGGGGGGGGGGGGGGGGGGGGGGGGGGGGGGGGGGGGGGGGGGGGGGGGGGGGGGGGGGGGGGGGGGGGGGGGGGGGGGGGGFFGGF9FGGGGGGGGFGGGGGGGGGGGGGGGGGGGGGGGGGGGGGGGGGGGGGGGGGGGGGGGGGGGGGGGGGGGGGGGGGFGGGGGGGGGGGGGGGGFF7DFGGFFFFGGFGFF?FCFFFBFGGGGFFGFFFABFFFBFFFBGG
@M02352:288:000000000-CKWC8:1:1101:8643:9565 1:N:0:TACGCTGC+TCTCTCCG
TACGGAGGGTCCGAGCGTTATCCGGAATCATTGGGTTTAAAGGGTCCGCAGGCGGTCGATTAAGTCAGAGGTGAAATCCCATAGCTCAACTATGGAACTGCCTTTGATACTGGTTGACTTGAGTCATATGGAAGTAGATAGAATGTGTAGTGTAGCGGTGAAATGCATAGATATTACACAGAATACCGATTGCGAAGGCAGTCTACTACGTATGTACTGACGCTCATGGACGAAAGCGTGGGGAGCGAACAGGATTAGATACCCTGGTAGTCCACGCCGTAA
+
GGGGGGGGGGGGGGGGGGGGGGGGGGGGGGGGGGGGGGGGGGGGGGGGGGGGGGGGGGGGGGGGGGGGGGGGGGGGGGGGGGGGGGGGGGGGGGGGGGGGGGGGGGGGGGGGGGGGGGGGGGGGGGGGGGGGGGGGGGGGGGGGGGGGGGGGGGGGGGGGGGGGGGGGGGGGGGGGGGGGGGGGGGGGGGGGGGGGGGGGGGGGGGGGGGGGGGGGGGGGGGGGGGGGGGGGGGGFGGGGGGFFFFGGGGFFFFGGFFFFGGGGFFGFFFFFFGFFFFEFGG
@M02352:288:000000000-CKWC8:1:1101:14822:9569 1:N:0:TACGCTGC+TCTCTCCG
TACGGAGGGTCCGAGCGTTATCCGGAATCATTGGGTTTAAAGGGTCCGCAGGCGGTCGATTAAGTCAGAGGTGAAATCCCATAGCTCAACTATGGAACTGCCTTTGATACTGGTTGACTTGAGTCATATGGAAGTAGATAGAATGTGTAGTGTAGCGGTGAAATGCATAGATATTACACAGAATACCGATTGCGAAGGCAGTCTACTACGTATGTACTGACGCTCATGGACGAAAGCGTGGGGAGCGAACAGGATTAGATACCCTGGTAGTCCACGCCGTAA
+
GGGGGFGGGGGGGFGGGGGGGGGGGGGGGGGGGGGGGGGGGGGGGGGGGGGGGGGGGGGGGGGGGGGGGGGGGGGGGGGGGGGGGGGGGGGGGGGGGGGGGGGGGGGGGGGGGGGGGGGGGGGGGGGGGGGGGGGGGGGGGGGGGGGGGGGGGGGGGGCGGGGGGGGGGGGGGGGGGGGGGGGFGGGGGFGGGGGGGGGGGGGGGGGGGGGGGGGGFGGGGGGGGGGGGGGGGGGFGGGGGGFF>EGGGD>FBBGGFFFFGFGGFFGFFFABFGF?>?F>GG
@M02352:288:000000000-CKWC8:1:1101:8753:9586 1:N:0:TACGCTGC+TCTCTCCG
TACGAGGGGTGCAAGCGTTAATCGGAATTACTGGGCGTAAAGCGTGCGTAGGCGGTTTGTTAAGCAAGATGTGAAAGCCCCGGGCTCAACCTGGGAACTGCATTTTGAACTGGCAGGCTAGAATCTTGTAGAGGGTAGTGGAATTTCCAGTGTAGCGGTGAAATGCGTAGAGATTGGAAGGAACATCAGTGGCGAAGGCGGCTACCTGGACAAAGATTGACGCTGAGGCACGAAAGCGTGGGGAGCAAACAGGATTAGATACCCTGGTAGTCCACGCCGTAA
+
GGGGFGEEGGGGGGGGGFGGGGGGGGDGGGGGGGGGGCGEFGGGGGGGGEFGFGGFGGGGGGFFGGGGGGGGGGGGGGGGGGGGGGGGGGGGFFGGGGGGGGGGGGGGGGGGGGGGGGGGGG,ECFGGDFFCFGGGEGGGGGGGGGGGGGGGGFGGGGGGGGGDFGGGGGGGFGGGGGGGGGGGGGGGGGGGGGGGGGGEEGGGGGGFFEGGFCGGFGGGGGGGGGGGGGG<EEGFGGGGGGFFFFGFGGFF<:6C<FFFFFFFFFGFFFFFFD=?B?FFG3
@M02352:288:000000000-CKWC8:1:1101:19364:9614 1:N:0:TACGCTGC+TCTCTCCG
TACGGAGGGTCCGAGCGTTATCCGGAATTATTGGGTTTAAAGGGTCCGCAGGCGGTCGATTAAGTCAGAGGTGAAATCCCATAGCTCAACTATGGAACTGCCTTTGAAATTGGTTGCCTTGATTCATATGGAATTCGCTAGATTGTGTAGTTTAGCGGTGAAATGCATAGTTACTACACAGAATACCGATTCCGAAGCCAGTTTACTACGTAAGTACTGACGCTCATGGCGGAAACCTGGGGGACGGAACAGGATTAGTAACCCTGTTAGTCCACCCCGAAA
+
GGGGGGGGDG8FGGGGGGGGGGGGGG7F,FGGGGGGGGGGGGGGG8FG+FFGGGGGG77FGGGGGGGG<FGG7FGGG,4E<<<FGGGGGG93,C,,,38,C,CF<5C,,3,C,8++,,:8,,,C,,,7,@=F,,,,@++33@,,,7,6,,7,,3,3>*11@F9;,2,,2,1,,,,2,2492F:F,F71*=*+++=5C*=**5++2?A9EG*+*=+++00+0**21)+++*)):E<)**0;FG3(())1:75?2(9*)*)*+<E/)>*/)*).*01(4,)(19
@M02352:288:000000000-CKWC8:1:1101:25457:9618 1:N:0:TACGCTGC+TCTCTCCG
TACGGAGGGTCCGAGCGTTATCCGGAATCATTGGGTTTAAAGGGTCCGCAGGCGGTCGATTAAGTCAGAGGTGAAATCCCATAGCTCAACTATGGAACTGCCTTTGATACTGGTTGACTTGAGTCATATGGAAGTAGATAGAATGTGTAGTGTAGCGGTGAAATGCATAGATATTACACAGAATACCGATTGCGAAGGCAGTCTACTACGTATGTACTGACGCTCATGGACGAAAGCGTGGGGAGCGAACAGGATTAGATACCCTGGTAGTCCACGCCGTAA
+
9FGGGGGGCFCF@FG7FGGGGGGGGGGGGGEGGGG68FFGGGGGGG@FEEGGCGGG:BF@FGGGGGDE,9DFDGGGGG<<=<FGGGGGGGGFF<=FG?FGCB>F?FG?FGGC@FAEGGGGGGGF,,3,C<F<DFGGGGACCGGGAF9@FGGGGGGGGGGGGGGGGGCGGGGGGGDCF?;;8FG;FGGEECBFGGGGGGFFGECEFGGB+;CFCCCEGGFGGGGGGG9@96CDGGGFGGGGGGFFFFDGGGFFFFGG?FFFGFGGFFGFFFFFFGFFFFB>DD
@M02352:288:000000000-CKWC8:1:1101:5225:9637 1:N:0:TACGCTGC+TCTCTCCG
TACGAGGGGTGCAAGCGTTAATCGGAATTACTGGGCGTAAAGCGTGCGTAGGTGGTTTGTTAAGCAAGATGTGAAAGCCCCGGGCTCAACCTGGGAACTGCATTTTGAACTGGCAAACTAGAGTATTGTAGAGGGTAGTGGAATTTCCAGTGTAGCGGTGAAATGCGTAGAGATTGGAAGGAACATCAGTGGCGAAGGCGGCTACCTGGACAAATACTGACACTGAGGCACGAAAGCGTGGGGAGCAAACAGGATTAGATACCCTGGTAGTCCACGCCGTAA
+
GGGGFFDECFGGGGGGGBFED<FGGGGGGGGGGFGCFFGBDGGGGGEGG@BCF@FFGGGGGGDFGGGGGGGGGGGGGGFG@EGGGGGFCEEGGGGGGGGGGGGGGGEGFGGGGGGGGGGGGGGFGGGGGGGGFGGGGGGGGGGFDEFGEGGGGDGDGGGGGGGGGGGGEGGGGGGGGGGGGGGGGGGGGGGGGGEGEECG>EGEGGGFFFGGGGGGGGG?<F6FFFGFFGGGGGGFGEGEGGF?>EGGGGFFFFGGFFBFGGGGFFC?AFFFFGFFF:BBGG
@M02352:288:000000000-CKWC8:1:1101:27203:9637 1:N:0:TACGCTGC+TCTCTCCG
TACGGAGGGTGCAAGCGTTATCCGGAATCATTGGGTTTAAAGGGTCCGCAGGCGGTCAATTAAGTCAGAGGTGAAATCCCATAGCTTAACTATGGAACTGCCTTTGATACTGGTTGACTTGAGTTATACGGAAGTAGATAGAATGTGTAGTGTAGCGGTGAAATGCATAGAGATTACACAGAATACCGATTGCGAAGGCAGTCTACTACGTATATACTGACGCTCATGGACGAAAGCGGGGGGATCGAACAGGATTAGATACCCTGGTAGTCCACGCCGTAA
+
GGGGGGGGGGGGGGGC@FGGGGGGGGGGGGEGFFG@FGGGGGGGGGDGGGGG7FDEEGGFCEGGGGGEFGGGCGGGGGGGFFEFGGGGGGGGGGGFFFGGGGCGGGGGGGGGGGGEGGGGGGGGGGGG<FFEFGGGGGAF<FGCDFADAEGFCGFGGGG:FGGGGGFGGFGEGGGFGGGG7DFFGGGGGGGGGGGGGGGGGFGGGGGGGGGF?:FGGG<FGGGGGGGGFGGDGGD>G*):EG37(0*9F5>?<1>FBF>7EGGGFFFF<?ABFC*-(3:>GD
@M02352:288:000000000-CKWC8:1:1101:23007:9649 1:N:0:TACGCTGC+TCTCTCCG
TACGGAGGGGGTTAGCGTTGTTCGGAATTACTGGGCGTAAAGCGCACGTAGGCGGATCAGAAAGTATAGGGTGAAATCCCAGGGCTCAACCCTGGAACTGCCTTATAAACTCCTGGTCTTGAGTTCGAGAGAGGTGAGTGGAATTCCGAGTGTAGAGGTGAAATTCGTAGATATTCGGAGGAACACCAGTGGCGAAGGCGGCTCACTGGCTCGATACTGACGCTGAGGTGCGAAAGTGTGGGGAGCAAACGGGATTAGATACCCTGGTAGTCCACACCGTAA
+
GGGGGEGGGGGFEFGGGGGGGGGGEEFGGGGGGGGGGGEGGGGGGGGGF8BFGGGGGEFG?FDGGGGGCGFFGGGGGGGGGGGGGGGGGDGGGGGGGGGGGGG<DFGFGGGGCGFFFGGGGGGGGGGFGFFEGD<BFFFFGGFGGGGGGGCFGGGGGGGGGGGGGGGGGGDFGGGFGGGGGGGGFFGFGGGGGGGGGGGGGE=CFGFGGG5?58EGGGGDGEG=EDGGGGGGDGGFGFGGGGDBFFFFE*).835<>FFFFGGF?F7?9@7>F>4?82><GG
@M02352:288:000000000-CKWC8:1:1101:11661:9661 1:N:0:TACGCTGC+TCTCTCCG
TACGGAGGTGGCTAGCGTTGTCCGGATTTACTGGGCGTAAAGCGCACGTAGCCGGATCAGAAAGTAAGGGGTGAAATCCCAGGGCTCAACCCTGGAACTGCCTCTTAAACTCCTGGTCTTGAGTTCGAGAGAGGTGAGTGGAATTCCGAGTGTAGAGGTGAAATTCGTAGATATTTGGAAGAACACCAGTGGCGAAGGCGGCTCACTGGCTTGTTACTGACGCTGAGGTTCGAAAGTGTGGGGAGCCAACAGGATTAGATACCCTGGTAGTCCACACCGTAA
+
GEFD7BFEECC,C@FGG@BEF,CFGE,CFFFFGFFFGF@:6FCFG:CF<FG,EFG7C:,,9<FFFEFG8BCCEF=<EFG8E87=F<D,?EEEGF7EFGGFG8AFG,ABFGCFE<>,8EDDF9,CFF78D<=FFG7FCFFC7<><DFC,*5@<F:3,33DF,@>>,?*?757FGG7,6BB,C<>C<F:C,@F?G*=CBGGCC=EE09<?G57*:*+30@+:<*:1?)1C7*:75*9B*+:C*8)(43*9:/.736FGB466FC8CF55?>95>=F?:<1>?D5
@M02352:288:000000000-CKWC8:1:1101:23266:9665 1:N:0:TACGCTGC+TCTCTCCG
TACGGAGGGTCCGAGCGTTATCCGGAATCATTGGGTTTAAAGGGTCCGCAGGCGGTCGATTAAGTCAGAGGTGAAATCCCATAGCTCAACTCTGGAACTGCCTTTGATACTGGTTGACTTGAGTCATATGGAAGTAGATAGAATGTGTAGTGTAGCGGTGAAATGCATAGATATTACACAGAATACCGATTGCGAAGGCAGTCTACTACGTATGTACTGACGCTCATGGACGAAAGCGTGGGGAGCGAACAGGATTAGATACCCTGGTAGTCCACGCCGTAA
+
GGGGGGGGGGGGGGGGGGGGGGGGGGGGGGGGGGGFGGGGGGGGGGGGGGGGGGGGGGGGGGGGGGGGGGGGGGGGGGGGGGGGGGGGGGG,CFGGGGGGGGGGGGGGGGGGGGGGGGGGGGGGGGGGGGGG9DGGGGGGGGGGGGGGGGGGGGGGGGGGGGGGGGGGGGGGGGGGGGGGGGFGGGGGGGGGGGGGGGGGGGGGGGGGGGGGGGGFFGGGGGGGGGGGGGGGGGGFGGGGGGFFFFGGGGFFFFGGFFBFGGGGFFDFFF<<FGFFFFFFGG
@M02352:288:000000000-CKWC8:1:1101:24589:9666 1:N:0:TACGCTGC+TCTCTCCG
TACGAGGGGTGCAAGCGTTAATCGGAATTACTGGGCGTAAAGCGTGCGTAGGTGGTTTGTTAAGCAAGATGTGAAAGCCCCGGGCTCAACCTGGGAACTGCATTTTGAACTGGCAAACTAGAGTATTGTAGAGGGTAGTGGAATTTCCAGTGTAGCGGTGAAATGCGTAGAGATTGGAAGGAACATCAGTGGCGAAGGCGGCTACCTGGACAAATACTGACACTGAGGCACGAAAGCGTGGGGAGCAAACAGGATTAGATACCCTGGTAGTCCACGCCGTAA
+
GGGG@CGGGEFGGGGGGGGGGGGGGGGGGGGGGGGGGGGGGGGGGGGGGGGGFGGGGGGGGGGGGGGGGGGGGGGGGGGGGGGGGGGGGGFGGGGGGGGGGGGGGGGGGGGGGGGGGGGGGFFECFGGGGFGGGGGGGGGGGGGGGGGGGGGGGGGGG>EFGGCCFGGDEGFGGCFGGFFGGGGCCFF?CGGEGGGGGGGGGGGGGGGGGGGGGFGGFF?FDFGGGCFFGGDGGGFGGDGCGFFFFGFGGFFFFGGFF>FCFG:FFGFFFADFGF?9?E1DD
@M02352:288:000000000-CKWC8:1:1101:5755:9725 1:N:0:TACGCTGC+TCTCTCCG
TACGAGGGGTGCAAGCGTTAATCGGAATTACTGGGCGTAAAGCGTGCGTAGGTGGTTTGTTAAGCAAGATGTGAAAGCCCCGGGCTCAACCTGGGAACTGCATTTTGAACTGGCAAACTAGAGTATTGTAGAGGGTAGTGGAATTTCCAGTGTAGCGGTGAAATGCGTAGAGATTGGAAGGAACATCAGTGGCGAAGGCGGCTACCTGGACAAATACTGACACTGAGGCACGAAAGCGTGGGGAGCAAACAGGATTAGATACCCTGGTAGTCCACGCCGTAA
+
GGGG@FGGGGGGGGGGGGGGEGGGGGGGGGGGGGGGGGGGGGGGGGGGGGGGGGGGGGGGGGGGGGGGGGGGGGGGGGGGGGGGGGGGGGGGGGGGGGGGGGGGGGGGGGGGGGGGGGGGGGGGGGGGGGGGGGGGGGGGGGGGGGGGGGGGGGGGGGGGGCGGGGGGGGDF?CFFGGGGGGGGGGFGGGGGGGGGGGGGGGGGGGGGFGGGGGGGGGGGGGGGGGGGGGGGGGGDCEGDEGFFFFGGGGFFFFGGFFAFGGGGFFFFFFFFFFFBF?EBGD
@M02352:288:000000000-CKWC8:1:1101:13597:9727 1:N:0:TACGCTGC+TCTCTCCG
TACGGAGGGTCCGAGCGTTATCCGGAATCATTGGGTTTAAAGGGTCCGCAGGCGGTCGATTAAGTCAGAGGTGAAATCCCATAGCTCAACTATGGAACTGCCTTTGATACTGGTTGACTTGAGTCATATGGAAGTAGATAGAATGTGTAGTGTAGCGGTGAAATGCATAGATATTACACAGAATACCGATTGCGAAGGCAGTCTACTACGTATGTACTGACGCTCATGGACGAAAGCGTGGGGAGCGAACAGGATTAGATACCCTGGTAGTCCACGCCGTAA
+
GGGGGGGGGGGGGGGGGGGGGGGGGGGGGGGGGGGFGEGGGGGGGGGGGGGGGGGGGGGGGGGGGGGGGGGGGGGGGGGGGGGGGGGGGGGFGGGGGGGGGGGGGGGGGGGGGGGGGGGGGGGGGGGGGGGGGGGFGGGGGGGGGGGGGGGGGGGGGGGGGGGGGGGGGGGGGGGGGGGGGGGGGGGGGGGGGGGGGGGGGGFGGGGGGGGGGGGGGGGGGGGGGDGGGGGGGGGFGGGGGGFFFFGDGGFFFFGGFFFFGGGGFFGFAFAAFGFFF:BFGG
@M02352:288:000000000-CKWC8:1:1101:14124:9732 1:N:0:TACGCTGC+TCTCTCCG
TACGAGGGGTGCAAGCGTTAATCGGAATTACTGGGCGTAAAGCGTGCGTAGGTGGTTTGTTAAGCAAGATGTGAAAGCCCCGGGCTCAACCTGGGAACTGCATTTTGAACTGGCAAACTAGAGTATTGTAGAGGGTAGTGGAATTTCCAGTGTAGCGGTGAAATGCGTAGAGATTGGAAGGAACATCAGTGGCGAAGGCGGCTACCTGGACAAAGATTGACGCTGAGGCACGAAAGCGTGGGGAGCAAACAGGATTAGATACCCTGGTAGTCCACGCCGTAA
+
GGGGFFGGGGGGGGGGGGEGFGGGGGGGGGGGGGGGGGGGGGGGFGGGGGGGFGGGGGGGGGGGGGGGGGGGGGGGGGGGDEGGGGGGGGGGGGGGGGGGGGGGGGGGGGGGGGGGGGGGGGGGGGGGGGGGGGGGGGGGGGFGGGGGGGGGGGGGGGGGGGGGGGGGGGGGGEFGGGGGGGGGFGGGGGGGGGGGGGGGGGGGGGFGGGGGEGGGGGGGGGGGGGGGGGGGGGGFGGGGGGFFFFGGGGFFFFGGFFBFGGGGFFGFFFFF4FFFFFF>GD
@M02352:288:000000000-CKWC8:1:1101:19374:9770 1:N:0:TACGCTGC+TCTCTCCG
TACGGAGGGTCCGAGCGTTATCCGGAATCATTGGGTTTAAAGGGTCCGCAGGCGGTCGATTAAGTCAGAGGTGAAATCCCATAGCTCAACTATGGAACTGCCTTTGATACTGGTTGACTTGAGTCATATGGAAGTAGATAGAATGTGTAGTGTAGCGGTGAAATGCATAGATATTACACAGAATACCGATTGCGAAGGCAGTCTACTACGTATGTACTGACGCTCATGGACGAAAGCGTGGGGAGCGAACAGGATTAGATACCCTGGTAGTCCACGCCGTAA
+
GGGGGGGGGGGGGFGGGGGGGGGGGGGGGGGGGGGGGGGGGGGGGGGGGGGGGGGGGGGGGGGGGGGGGGGGGGGGGGGGGGGGGGGGGGGGGGGGGGGGGGGGGGGGGGGGGGGGGGGGGGGGGGGGGGGGGGGGGGGGGGGGGGGGGGGGGGFGGGGGGGGGGGGGGGGGGGGGGGGGGGGGGGGGGGGGGGGGGGGGGGGGGGGGGGGGGGGGGGFGGGGGGGGGGGGGGGGFGGGGGGFFBFGGGGFFFFGGFFFFGGGGFFGFAFDFFGFFFFFFGG
@M02352:288:000000000-CKWC8:1:1101:3895:9776 1:N:0:TACGCTGC+TCTCTCCG
TACGGAGGGTCCGAGCGTTATCCGGAATCATTGGGTTTAAAGGGTCCGCAGGCGGTCGATTAAGTCAGAGGTGAAATCCCATAGCTCAACTATGGAACTGCCTTTGATACTGGTTGACTTGAGTCATATGGAAGTAGATAGAATGTGTAGTGTAGCGGTGAAATGCATAGATATTACATAGAATACCAATTGCGAAGGCAGATTACTAATAATATACTGACACTGATGGACGAAAGCGTGGGGAGCGAACAGGATTAGATACCCTGGTAGTCCACGCCGTAA
+
GGGGGGGGGGGGGGGGGGGGGGGGGGGGGGGGGGGGGGGGGGGGGFGGGGGGGGGGGGGGGGGGGGGGGGGGGGGGGGGGGGGGGGGGGGGGGGGGGGGGGGGGGGGGGGGGGGGGGFGGGFGGGGGCFGGGGGGGGCFGGGCFGGGGGFFCFGGGGDGGGGGFGGGGGGGGGGGGGGGGGGGGGGGGFGGGGGGGGGGFGGGFGGGGGGGGGGGGGGGGGGEFGFFGGFGDGGGFGGDGGGFF>EGGEGFFF:GGFFBF:FGFFFD?>@ABFGFBF:59DD
@M02352:288:000000000-CKWC8:1:1101:27692:9790 1:N:0:TACGCTGC+TCTCTCCG
TACGGAGGGTCCGAGCGTTATCCGGAATCATTGGGTTTAAAGGGTCCGCAGGCGGTCGATTAAGTCAGAGGTGAAATCCCATAGCTCAACTATGGAACTGCCTTTGATACTGGTTGACTTGAGTCATATGGAAGTAGATAGAATGTGTAGTGTAGCGGTGAAATGCATAGATATTACACAGAATACCGATTGCGAAGGCAGTCTACTACGTATGTACTGACGCTCATGGACGAAAGCGTGGGGAGCGAACAGGATTAGATACCCTGGTAGTCCACGCCGTAA
+
GGGGGGGGGGGGGGGGGGGGGGGGGFGFGFGGGGGGGGGGGGGGGGGGGGGGGGGGGGGGGGGGGGGGGGGGGGGGGGGGGGGGGFGGGGGGGGGGGGGGGGGGGGGGGGGGGGGGGGGGGGGGGGGGGGGGGGGGGGGGGGGFGGGGGGGGGGGGGDFGGGGGGGGGGGGGGGGGGGGGGGGGGGGGGGGGGGGGDGGGGGGGGGGGGGGGGGGGCFGGFEGGGGGGGGGDECDFGGGEGGFFF3<DGGEF:6CGBFFFGGCF?FFFFFFDFGFF>BF>CD
@M02352:288:000000000-CKWC8:1:1101:6137:9820 1:N:0:TACGCTGC+TCTCTCAG
TACGGAGGGTGCGAGCGTTAATCGGAATTACTGGGCGTAAAGCGCATGCAGGTGGATCATTAAGTCAGATGTGAAAGCCCGGGGCTCAACCTCGGAACTGCATTTGAAACTGGTGAACTAGAGTGCTGTAGAGGGGGGTAGAATTTCAGGTGTAGCGGTGAAATGCGTAGAGATCTGAAGGAATACCAGTGGCGAAGGCGGCCCCCTGGACAGACACTGACACTCAGATGCGAAAGCGTGGGGAGCAAACAGGATTAGATACCCTGGTAGTCCACGCCGTAA
+
GGGGGGGG:FBFGGGGGGGGCEGEGG7FGGFGGGGCFGGGGG9F++8C,EFGGGG,CC,CFFGGGGGGFGGGGGGGGCE7F+FFGGGGGGG,4+8CFCGGGG,EGGGAFGFGG=<,3CF9FFGG,F3FFGGGGG@FFG?*AGGGG::+<FFGGGGGGGGGGGGGGG8EGGGGFDG++2<EGGGF,:E9CECGGGGGGGG5CE*?8EGGGGG6C8*AFGGGGGGF?C6<99>DGGGFFGGGGGEB6@GGGGFFFFGGFFFFGGCFFFGFFFFFFGF(71>BGG
@M02352:288:000000000-CKWC8:1:1101:6119:9824 1:N:0:TACGCTGC+TCTCTCCG
TACGGAGGGTGCGAGCGTTAATCGGAATTACCGGGCGTAAAGCGCATGCAGGTGGTTCATTAAGTCAGATGTGAAAGCCCGGGGCTCAACCTCGGAACTGCATTTGAAACTGGTGAACTAGAGTGCTGTAGAGGGGGGTAGAATTTCAGGTGTAGCGGTGAAATGCGTAGAGATCTGAAGGAATACCAGTGGCGAAGGCGGCCCCCTGGACAGACACTGACACTCAGATGCGAAAGCGTGGGGAGCAAACAGGATTAGATACCCTGGTAGTCCACGCCGTAA
+
GGGGGGGGGFGGGGGGGGGG@FFGGGGGGGG9FEGGGFEEGGGGGGGGGGFGGGGEGGGGGGGGGGGGGGGGGGGGGGGGGGGGGGGGGGGGGGGGFGFFGGGGGGGGGGGGGGGGGGGGGGGGGGGGEFGGGGGGGGEGGGFGGGGGFGGGGGGGGGGGGGGGGGGEGGGGGGGGGGGGGGFGGGGGGGGGGGGGGGGGGGGGGGGGGGGGGGGGGGGGGFFGGGGGCGGGGGGFFGCEGGF?FEG4ECFF?:<F7?<BFGGGFFGFFFFFFGF?FBBBDD
@M02352:288:000000000-CKWC8:1:1101:7845:9848 1:N:0:TACGCTGC+TCTCTCCG
TACGGAGGGTCCAAGCGTTATCCGGAATCATTGGGTTTAAAGGGTCCGCAGGCGGTCAATTAAGTCAGAGGTGAAATCCCATAGCTTAACTATGGAACTGCCTTTGATACTGGTTGACTTGAGTTATACGGAAGTAGATAGAATAAGTAGTGTAGCGGTGAAATGCATAGATATTACTTAGAATACCGATTGCGAAGGCAGTCTACTACGTATATACTGACGCTCATGGACGAAAGCGTGGGGAGCGAACAGGATTAGATACCCTGGTAGTCCACGCCGTAA
+
GGGGGGGGGGGGGGGGGGGGGGGGGGGGGGGGGGGGGGGGGGGGGGGGGGGGGGGFGGGGGGGGGGGGGGGGGGGGGGGGGGGGGGGGGGGGGGGGGGGGGGGGGGGGGGGGGGGGGGGGGGGGGGGGGGGGDGGGGGGGGGGGGGGGGGGGGGGGGGGGGFDEGGGGGGGGGGGGGGGGGGGFGGGG:FGGGGGGDGGGGGGGGGGGGGGGGGGGGGGGGGG5=DGGGGGDGGG@CEGGGGFFFFDGEDE442>FFFFFGGGGFFGFFFFFFGFFFFF9DG
@M02352:288:000000000-CKWC8:1:1101:4796:9853 1:N:0:TACGCTGC+TCTCTCCG
TACGGAGGGGGTTAGCGTTGTTCGGAATTACTGGGCGTAAAGCGTACGTAGGCGGATTGGAAAGTTGGGGGTGAAATCCCAGGGCTCAACCCTGGAACTGCCTCCAAAACTATCAGTCTAGAGTTCGAGAGAGGTGAGTGGAATTCCAAGTGTAGAGGTGAAATTCGTAGATATTTGGAGGAACACCAGTGGCGAAGGCGGCCCCCTGGACAGACACTGACACTCAGATGCGAAAGCGTGGGGAGCAAACAGGATTAGATACCCTGGTAGTCCACGCCGTAA
+
GGGGGCFGGGGGGGGGGGGGGGGGGGGGGGGGGGGGGGGGGGGGGGGGGGGGGGGGGGGGGGGGGGGGGGGGGGGGGGGGGGGGGGGGGGGGGGGGGGGGGGGGFGGGGGGGGGGGGGGGGGGGGGGGGGGGGGGGFGGGGGGGGGGGGGGGGGGGGGGGGGGGGGGGGGGGGGGGGGGGGGGGGGGGGGGDE>CGGGGGGGGGGGGGGGGGGGGGGGGGGGF6EGCGGGGGGDGFGGGGGGFFFFGGFGFFFFGGFFFFGGGGFFGFAFFFFGFBB:BBGG
@M02352:288:000000000-CKWC8:1:1101:11929:9883 1:N:0:TACGCTGC+TCTCTCCG
TACGGAGGATCCAAGCGTTATCCGGAATCATTGGGTTTAAAGGGTCCGTAGGTGGATAATTAAGTCAGAGGTGAAATCCTGCAGCTCAACTGTAGAATTGCCTTTGATACTGGTTGTCTTGAGTTATTATGAAGTAGTTAGAATATGTAGTGTAGCGGTGAAATGCATAGATATTACATAGAATACCAATTGCGAAGGCAGATTACTAATAATATACTGACACTGATGGACGAAAGCGTGGGGAGCGAACAGGATTAGATACCCTGGTAGTCCACGCCGTAA
+
GGGGGGGGGGGGGGGGGGGGGGGGGGGGGGGGGGGEGGGGGGGGGGGGGGGGFGGGGGGGGGGGGGGGGGGGGGGGGGGGGGGGGGGGGGGGGGGGGGGGGGGGGGGGGGGGGGGGGGGGGGGGGGGGGGGGGGGGGGGGGGGGGGGGGGGGGGGGGGGGGGGGGGGGGGGGGGGGGGGGGGGFFGGGGGGGGGGGGGGGGGGGGGGGGGGGGGGGGGGGGGGGGGGGGGGGGGGFGGDGGGFFFFGGGGFFFFGGFFFFGGGGFFGFFFBFFGFFFFEFGG
@M02352:288:000000000-CKWC8:1:1101:12240:9886 1:N:0:TACGCTGC+TCTCTCCG
TACGGAGGATCCAAGCGTTATCCGGAATCATTGGGTTTAAAGGGTCCGTAGGTGGATAATTAAGTCAGAGGTGAAATCCTGCAGCTCAACTGTAGAATTGCCTTTGATACTGGTTGTCTTGAGTTATTATGAAGTAGTTAGAATATGTAGTGTAGCGGTGAAATGCATAGATATTACATAGAATACCAATTGCGAAGGCAGATTACTAATAATATACTGACACTGATGGACGAAAGCGTGGGGAGCGAACAGGATTAGATACCCTGGTAGTCCACGCCGTAA
+
GGGGGGGGGGGGGGGGGGGGGGGGGFGGGGGGGGGFGGGGGGGGGGGGFGGGFFGGGGGGGGGGGGGGFGGGGGGGGGGGGGGGGGGGGGGGGGGGGGGGGGGGGGGGGGGGGGGGGGGGFGGGGGGGGGGGGGGGGGGGGGGGGGGGGGGGGGGGGGGGFFGGGGGGGGGGGFGGGGGGGGGGGGCGGGGGGGGGEGGGGGGGGGGGGGGFGGGGGGGGGGGGGGGGGGGGEGGFFGDGGGF<FAGGGGFFFFGGFFFFGGGGFFGFFFFFFFFB;?EBDD
@M02352:288:000000000-CKWC8:1:1101:26120:9886 1:N:0:TACGCTGC+TCTCTCCG
TACGGAGGGTCCGAGCGTTATCCGGAATCATTGGGTTTAAAGGGTCCGCAGGCGGTCGATTAAGTCAGAGGTGAAATCCCATAGCTCAACTATGGAACTGCCTTTGATACTGGTTGACTTGAGTCATATGGAAGTAGATAGAATGTGTAGTGTAGCGGTGAAATGCATAGATATTACACAGAATACCGATTGCGAAGGCAGTCTACTACGTATGTACTGACGCTCATGGACGAAAGCGTGGGGAGCGAACAGGATTAGATACCCTGGTAGTCCACGCCGTAA
+
GGGGGGGGGGGGGGGGGGGGGGGGGGGGGGGGGGGFGGGGGGGGGGGGGGGGGGGGGGGGGGGGGGGGGGGGGGGGGGGGGGGGGGGGGGGGGGGGGGGGGGGGGGGGGGGGGGGGGGGGGGGGGGGGGGGGGGGFGGFFGGGGGGGGGGGFGGGGGGGGGGGGGGGGGGGGGGGGGGGGGGGGGDGGGGGGGGGGGGGGGGGGGGGGGGGGGGGFGGCFGGGGGGGGGG6<EEGFGGGGGGF?9DGDGGFFFFGF?FAFGGGGFFGFFFFFFGFFF?EBGG
@M02352:288:000000000-CKWC8:1:1101:20699:9890 1:N:0:TACGCTGC+TCTCTCCG
TACGGAGGGTCCGAGCGTTATCCGGAATCATTGGGTTTAAAGGGTCCGCAGGCGGTCGATTAAGTCAGAGGTGAAATCCCATAGCTTAACTATGGAACTGCCTTTGATACTGGTTGACTTGAGTCATATGGAAGTAGATAGAATGTGTAGTGTAGCGGTGAAATGCATAGATATTACACAGAATACCGATTGCGAAGGCAGTCTACTACGTATGTACTGACGCTCATGGACGAAAGCGTGGGGAGCGAACAGGATTAGATACCCTGGTAGTCCACGCCGTAA
+
GGGGGGGGGGGGGGGGGGGGGGGGGGGGGGGGGGGFGGGGGGGGGGGGGGGGGGGGGGGGGGGGGGGGGGGGGGGGGGGGGGGGGGGGGGGGGGGGGGGGGGGGGGGGGGGGGGGGGGGGGGGGGGGGGGGGGGGGGGGGGGGGGGGGGGGGGGGGGGGGGGGGGGGGGGGGGGGGGGGGGGGGGGGGGGGGGGGGGGGGGGGGGGGGGGGGGGGGGGGGGGGGGGFFGGGGGGGFGGGGGGFFFFGGGGFFBFGGFFFFGGGGFFGFFFFFFGFFFFFFGD
@M02352:288:000000000-CKWC8:1:1101:28880:9917 1:N:0:TACGCTGC+TCTCTCCG
TACGAGGGGTGCAAGCGTTAATCGGAATTACTGGGCGTAAAGCGTGCGTAGGTGGTTTGTTAAGCAAGATGTGAAAGCCCCGGGCTTAACCTGGGAACGGCATTTGATACTGGTCAACTAGAGTATGGTAGAGGGAAGTGGAATTCCACATGTAGCGGTGAAATGCGTAGAGATGTGGAGGAACACCAGTGGCGAAGGCGACTTCCTGGACCAATACTGACACTGAGGTGCGAAAGCGTGGGGAGCAAACAGGATTAGGTACCCTGGTAGTCCACGCCGTAA
+
GGGGGFDGGGGGGGFGGGGGGGGGGGGGGGGG9E8FFGGGGGCFEDGGGGGGGGGGGGGGGG9FGGGGGGGGFCGGGGGFGGGGGGGDFGGGGGGGFGGGGCDFGGGGGGGGGGGGFGGGGGFGGGGGFGEGFFGGGGGGGGFGGGFFFFGGGGCAFCFGGGGGGGCCGCGG9CEFFG98:FEGGGGGFAFFGGGDGDFDGG5CCFGFGGGGGGGGGGFGCGGGGGG5<=F3CGG>GGCEGG>6>EDFFC47:BGG76<FGGGG@FFFFFFFFGFF9BFF*9
@M02352:288:000000000-CKWC8:1:1101:20528:9925 1:N:0:TACGCTGC+TCTCTCCG
TACGGAGGGTCCGAGCGTTATCCGGAATCATTGGGTTTAAAGGGTCCGCAGGCGGTCGATTAAGTCAGAGGTGAAATCCCATAGCTCAACTATGGAACTGCCTTTGATACTGGTTGACTTGAGTCATATGGAAGTAGATAGAATGTGTAGTGTAGCGGTGAAATGCATAGATATTACACAGAATACCGATTGCGAAGGCAGTCTACTACGTATGTACTGACGCTCATGGACGAAAGCGTGGGGAGCGAACAGGATTAGATACCCTGGTAGTCCACGCCGTAA
+
GGGGGGGGGGGGGGGGGGGGGGGGGGGGGGGGGGGFGEGGGGGGGGGGGGGGGGGFGGGGGGGGGGGGGGGGGGGGGGGGGGGGGGGGGGFGGGGGGGGGGGGGGGGGGGGGGGGGGGGGGGGGGGGGGGGGGGGGGGGGGGGGGGGGGGGGGGGGGGGGGGGGGGGGGGGGGGGGGGGGGGGDGGGGGGGGGGGGGGGGGGGGGGGGGGGGGGGGGGGGGGGEGCCFGGGDGGGFGGGGGGFFFFGGGGFF?FGGFFFFGGGFFFGFAFFFFFFF>BF>GG
@M02352:288:000000000-CKWC8:1:1101:26267:9938 1:N:0:TACGCTGC+TCTCTCCG
TACGAGGGGTGCAAGCGTTAATCGGAATTACTGGGCGTAAAGCGTGCGTAGGTGGTTTGTTAAGCAAGATGTGAAAGCCCCGGGCTCAACCTGGGAACTGCATTTTGAACTGGCAAACTAGAGTATTGTAGAGGGTAGTGGAATTTCCAGTGTAGCGGTGAAATGCGTAGAGATTGGAAGGAACATCAGTGGCGAAGGCGGCTACCTGGACAAATACTGACACTGAGGCACGAAAGCGTGGGGAGCAAACAGGATTAGATACCCTGGTAGTCCACGCCGTAA
+
GGGFFGGGGFGGGGGGGFGGGGGFGDGGGGGGGGGGGGGGDGGGFFEGFFGGFFGGGGGGGGGGGGGGGGGGGGGGGGGGGGGGGCFGGFGGGGGGGGGGGGGGGGGGGGGGGGGFFGGGGEGFGGGGGGGGGGGGGGGGGGGGGGGFGFFGGGGGGGGGGGGGGGGGGGGGGGCEGGGGGGGGGGGGGGGGGGGGGGGGGGDGGGGGGGGGGGGGGGGGGGGGGGGGCGGGGGGFGGGGGGF?>>GGGGFFFFGGFF9FGGGGFFGFBFFAFGFFFFFBGG
@M02352:288:000000000-CKWC8:1:1101:20585:9940 1:N:0:TACGCTGC+TCTCGCCG
TACGGAGGGTCCGAGCGTTATCCGGAATTATTGGGCTTAAAGGGTCCGCAGGCGGTCGATTAAGTCAGAGGTGAAATCCCATAGCTCAACCATGGAACTGCCTTTGATACTGGTTGACTTGAGTCAGATGGAAGTAGATAGAATGCGTAGTGTAGCGGTGAAATGCATAGATATTACACAGAATACCGATTGCGAAGGCAGTCTACTACGTATGTATTGACGCTCATGGACGAAAGCGGGGGGACGGAACAGGATTAGATCCCCTGGTAGTCCACGCCGTAA
+
GGGG7@FGG:6E@FFGGGGGGGGGGGGG,F<FFGG8,CFFGGGGGCGG7FGG7FGGC=7FGGGGGGGGGGGGGGGGG9F8F,,EFGGGGG,+C<F<F,<,E,DE<5F9558AF??:<9F,3,:>BF,:@FE,,>3@FC@@3@,E<,53:@35@,,,@C3*FF9?>,3@,>:<,2>@,D>9,?:,,@,=7<*128=5B88C1=FF@9+++;C+5?C++35<B558?500<<6/7CD>FE3CG*56()/7E55@?0DC)*-/+2A*.09;<7-67:?1><37DD
@M02352:288:000000000-CKWC8:1:1101:25504:9956 1:N:0:TACGCTGC+TCTCTCCG
TACGAGGGGTGCAAGCGTTAATCGGAATTACTGGGCGTAAAGCGTGCGTAGGTGGTTTGTTAAGCAAGATGTGAAAGCCCCGGGCTCAACCTGGGAACTGCATTTTGAACTGGCAAACTAGAGTATTGTAGAGGGTAGTGGAATTTCCAGTGTAGCGGTGAAATGCGTAGAGATTGGAAGGAACATCAGTGGCGAAGGCGGCTACCTGGACAAATACTGACACTGAGGCACGAAAGCGTGGGGAGCAAACAGGATTAGATACCCTGGTAGTCCACGCCGTAA
+
GGGGGGGGGGGGGGGGGFGCFGGFGGGGGGGGGGGGGGGGGGGGGGGGGGFGFFFFGGGGGGGGGGGGGGGGGGGGGGGGGGGGGGGGGGCFFGGGGGGGGGGGGGGGGGGGGGGEGGGGGFFFGEGGGGGGGGGGGGGGGGGGGGGGGGGGGGGGGGFGGGGGGGGEGGGGGGGFGGGFGGGGGGGGGFGGGGGGGGGEGG=EGDEFCGGFFFGGGGGGGGGGGFGGCGF3ECDEGG<EDGF03DG<FGFFFFGFBF2*+3<FF@GFFFFAFGFB;:BBGG
@M02352:288:000000000-CKWC8:1:1101:3133:9975 1:N:0:TACGCTGC+TCTCTCCG
TACGGAGGGTGCAAGCGTTATCCGGAATCATTGGGTTTAAAGGGTCCGTAGGCGGGCTAATAAGTCAGTGGTGAAATGCAGGGGCTTAACTCCGGCACTGCCATTGATACTGTTAGTCTTGAATTATTGTGAGGTGGTTAGAATATGTAGTGTAGCGGTGAAATGCTTAGATATTACATAGAATACCAATTGCGAAGGCAGATCACTAACAATATATTGACGCTGATGGACGAAAGCGTGGGTAGCGACCAGGATTAGATACCCTGGTAGTCCACGCCGTAA
+
GGGGCB@FEFGG8CFGGGGGGADCFEGGFGCFCEG6@FGFFGGGGEGGGGGGGGG@@F@EFGFGGGGGGFGGGGGGGAFAFEEEGG<FFF,B,BCEGEGFGGDDGGGE<D=A3@CFGGGGGGB=C=AGFEFG,DCFECCCFDFBC,DF;FGGFFGGGGGGFGFGGGGGGFGGGG7F2?BCCFGFEFF9:@<9FGGCCEFFCFFF@BCCGFF+B92<<9+9C8CEECDCCE<CEE*.9EGGGC5-1697*15706CF>FF60<CC@@DF<*549*909()4<5
@M02352:288:000000000-CKWC8:1:1101:3342:9976 1:N:0:TACGCTGC+TCTCTCCG
TACGGAGGGTCCGAGCGTTATCCGGAATCATTGGGTTTAAAGGGTCCGCAGGCGGTCGATTAAGTCAGAGGTGAAATCCCATAGCTTAACTATGGAACTGCCTTTGATACTGGTTGACTTGAGTCATATGGAAGTAGATAGAATGTGTAGTGTAGCGGTGAAATGCATAGATATTACACAGAATACCGATTGCGAAGGCAGTCTACTACGTATGTACTGACGCTCATGGACGAAAGCGTGGGGAGCGAACAGGATTAGATACCCTGGTAGTCCACGCCGTAA
+
GGGGGGGGGGGGGGGGGGGGGGGGGGDFAFGFFGGFFGFGGGGGGFGGGGGGGGGFGEEGGGGGGGGGGGGGGGGGGFGGGACFGGFGGGGGGGGGGGGGGGCGFFGCF9FGGGGGGFGGGFGGGGGGGGGGGGDGGGGGGGEFFFFGGGGGGFGCCGGGGGGGGFFGGGGAFEGGDFGFGGGGGGGGCFEFGEGGGGGGGGCFGGFFGGFGEFCFFGBCBEG8EG7E?ECDEGGFGGDEGDE?>FGGGGEFF?GGFFFFGGG:?FFFAF)5=FFBF(72CC
@M02352:288:000000000-CKWC8:1:1101:28993:9978 1:N:0:TACGCTGC+TCTCTCCG
TACGGAGGGTCCGAGCGTTATCCGGAATCATTGGGTTTAAAGGGTCCGCAGGCGGTCGATTAAGTCAGAGGTGAAATCCCATCGCTCAACTATGGAACTGCCTTTGATACTGGTTGACTTGAGTCATATGGAAGTAGATAGAATGTGTAGTGTAGCGGTGAAATGCATAGATATTACACAGAATACCGATTGCGAAGGCAGTCTACTACGTATGTACTGACGCTCATGGACGAAAGCGTGGGGAGCGAACAGGATTAGATACCCTGGTAGTCCACGCCGTAA
+
GGGGGGGGGGGGGGGGGGGGGGGGGFGGGGGGGGGGGGGGGGGGGGGGGGGGGGGGGGGGGGGGGGGGGGGGGGGGGGGGGG<FGGGGGGGGGGGGGGGGGGGGFGGFCGGGGGGGGGGGGGGGGGGGGGGGFGGGGGGGGGGGFFFFGGGGGGGGGGGGGGGGGGGGGGGGFFGGGGGGGGGFGGGGGGGDFGGGGGGGDGGGEGGFGGGGGGGGGGGGGGGGGGFGGFFGGGGFGGDEGGF01<DGG:5:?FGGDFFFGGGGFFGFAFFFFGFF0<F>GD
@M02352:288:000000000-CKWC8:1:1101:24114:9979 1:N:0:TACGCTGC+TCTCTCCG
TACGGAGGATCCAAGCGTTATCCGGAATCATTGGGTTTAAAGGGTCCGTAGGTGGATAATTAAGTCAGATGTGAAAGCCCGGGGCTCAACCTCGGAACTGCATTTGAAACTGGTGAACTAGAGTGCTGTAGAGGGGGGTAGAATTTCAGGTGTAGCGGTGAAATGCGTAGAGATCTGAAGGAATACCAGTGGTGAAGGCGGCCCCCTGGACAGACACTGACACTCAGATGCGAAAGCGTGGGGAGCAAACAGGATTAGATACCCTGGTAGTCCACGCCGTAA
+
GGGGGGGGGGGGGGGGGGGGGGGGGGGGGGGGGGGFGGGGGGGGGGGGGGGGFFGGGGGGGGGGGGGGGGGGGGGGGGGGGGGGGGGGGGGGGGGGFGGGGGGGGGGGGGGGGGGGGGGGGGGGGGGGGGGGGGGGGGGGGGFGGGGGGGGGGGGGGGGGGGGGGGGGGGGGFGGGGGGGGGGCFGGGGGGG<FGGGGGGGGGGGGGGGGGGGGFFGGGGGGGGGGGGGGGGGGGEGGDGGGFFFBGGGGFFFFGC?F<@FGGGFFGFFFFFFGF?61B>DG
@M02352:288:000000000-CKWC8:1:1101:20809:9983 1:N:0:TACGCTGC+TCTCTCCG
TACGGGGGGTGCAAGCGTTAATCGGAATTACTGGGCGTAAAGCGTGCGTAGGTGGTTTGTTAAGCAAGATGTGAAAGCCCAGGGCTCAACCTGGGAACTGCATTTTGAACTGGCAAACTAGAGTATTGTAGAGGGTAGTGGAATTTCCAGTGTAGCGGTGAAATGCGTAGAGATTGGAAGGAACATCAGTGGCGAAGGCGGCTACCTGGACAAATACTGACACTGAGGCACGAAAGCGTGGGGAGCAAACAGGATTAGATACCCTGGTAGTCCACGCCGTAA
+
GGGG7@FGGEGC=FFGGGG74EFGGGGGGGGGGGGGGGGGGGGGGCGGGGGG@FG:FFGCFGGGF><F<<FGGGGGCGGG,FFGGGGGGGGGFGGGGGGGGCGF@C,FFGGC:FG,:FGGGGFG,8,7,?FGGG71CFGGGGGGG<F,AFGGGGGDGGGGGGGGFGGGGGG<EGGEG+AFGGGGGCGGGGGGGGGGGGGG>GGDGGGGG6FG*:AFGGGGG9FF?C8F5/>DGGGFCGGGGG)1>F3CFGFFFFGGFFFFGGGGFFGFFFFFFGF6BFFFGD
@M02352:288:000000000-CKWC8:1:1101:23705:10000 1:N:0:TACGCTGC+TCTCTCCG
TACGGAGGGTGCAAGCGTTATCCGGAATCATTGGGCTTAAAGGGTCCGCAGGCGGTCAATTAAGTCAGAGGTGAAATCCCATAGCTTAACTCTGGAACTGCCTTTGATACTGGTTGACTTGAGTTATACGGAAGTAGATAGAATGTGTAGTGTAGCGGTGAAATGCATAGAGATTACACAGAATACCGATTGCGAAGGCAGTCTACTACGTATATACTGACGCTCATGGACGAAAGCGTGGGGAGCGAACAGGATTAGATACCCTGGTAGTCCACGCCGTAA
+
GGGGGFGGGCGGAEFGGGGEGGGGGEGG@F9FGGG,CFFFGGFGGGGGGGGGGGGFGDGGGGGGGGGGGGGGFGCFGGGGGF<FGFAFGFC,EGGCFGGGGGGA<BFAFFGCCDFGGGGGGGGGGGGGFGDG@FFFGGGFGFFG<7DFCFGGGGGGGGGGGGGGFGCFGGG@FGGGFGGFGGGGGGGGGGCFGGGGCEGGGGGGGGGEEEGFFGGGGGGGGGGGCDCF9<DGGGGFDGGGGGF?>FCGEGFFFFGGFFFFGGGGFFFFFFFBFGF:B?FFGG
@M02352:288:000000000-CKWC8:1:1101:9694:10006 1:N:0:TACGCTGC+TCTCTCCG
TACGGAGGGTCCGAGCGTTATCCGGAATCATTGGGTTTAAAGGGTCCGCAGGCGGTCGATTAAGTCAGAGGTGAAATCCCATAGCTTAACTATGGAACTGCCTTTGATACTGGTTGACTTGAGTCATATGGAAGTAGATAGAATGTGTAGTGTAGCGGTGAAATGCATAGATATTACACAGAATACCGATTGCGAAGGCAGTCTACTACGTATGTACTGACGCTCATGGACGAAAGCGTGGGGAGCGAACAGGATTAGATACCCTGGTAGTCCACGCCGTAA
+
GGGGGGGGGGGGGGGGGGGGGGGGGGGGGGGGGGGG@:FGGGGGGFFGGGGGGGG>FEGGGGGGGGGGGGGGGGGGGGGGGGFGGGFGGGGGGGGGGGGGGGCEGGGGGGGGFGGGGGGGGGGGGFGFGGGGGGGGGGGGGGFGGGGGGGGGGGGGGGGGGGFFEGGGGGGFCFGGFGGGGGGGGGGGGGGGGGGGGGGGGGCGFGGGGGGGGGGFGGGGGGGCEDGGGFFGGGGFGG>EGGFFFFGDGGFFBFGGFF<FFGGGFFGFFF>AFGFFFBEFGG
@M02352:288:000000000-CKWC8:1:1101:22001:10017 1:N:0:TACGCTGC+TCTCTCCG
TACGGAGGGGGTTAGCGTTGTTCGGAATTACTGGGCGTAAAGCGTACGTAGGCGGGTTGTTAAGTTAGAGGTGAAATCCCAGGGCTCAACCCTGGAACTGCCTTTAATACTGGCAACCTAGAGTTCGAGAGAGGTGAGTGGAATTCCGAGTGTAGAGGTGAAATTCGTAGATATTCGGAGGAACACCAGTGGCGAAGGCGGCTCACTGGCTCGATACTGACGCTGAGGTACGAAAGTGTGGGGAGCAAACAGGATTAGATACCCTGGTAGTCCACACCGTAA
+
GGGGGGGGGGGGGGGGGGGGGGGGGGGGGGGGGGGGGGGGGGGGGGGGGGGGGGGGFGGGGGGGGGGGGGGGGGGGGGGGGGGGGGGGGFGGGGGGGGGGGGGGGGGGGGGGGGGGGGGGGGGGGGGGGGGGGGGGGGGGGGGGGGGGGGGGGC?CEGGGGGGGGGGGGFGGGGGGGGGGGGGGGGGGGGGGGGGGGGGGGGGGGGGGGGGFEDGGGGGGGGGGGGGFGGGGGFGFGGGGGGFFFFGGGGFF:?GGFFFFGGGGFFGFFFFFFGFFFFFFGG
@M02352:288:000000000-CKWC8:1:1101:3122:10019 1:N:0:TACGCTGC+TCTCTCCG
TACGGAGGGTGCGAGCGTTAATCGGAATTACTGGGCGTAAAGCGCACGTAGGCGGATCAGAAAGTATAGGGTGAAATCCCAGGGCTCAACCCTGGAACTGCCTTGTAAACTCCTGGTCTTGAGTTCGAGAGAGGTGAGTGGAATTCCGAGTGTAGAGGTGAAATTCGTAGATATTCGGAGGAACACCAGTGGCGAAGGCGGCTCACTGGCTCGATACTGACGCTGAGGTGCGAAAGTGTGGGGAGCAAACAGGATTAGATACCCTGGTAGTCCACACCGTAA
+
GGGGGDCC7CFGG7FGEFEEEFFG77:CFGFEFA<FGEGBDAFEGGGGGGFDDFEDEFGGGGGGGGGGGGGFGFGGGFF<FGGGG8FFFGFGGGGGGGGGGGGGDFGGGFFGGGGGGGGGGGGFFGDFGGGFDEGFCFGEGG@FGFFGDGGGBD;@CEFGFFFGGGGFFGGFGGGGGGCGD:FGGFEGDFGFECGGGG5BEE=EGGGEFFGGGGGGG7<7EEGGGGGFGDDDCGGEGFFF5E3:>BDGGFFF6?CGDF4FCF?C?FGF>=AB?76:BBDF*9
@M02352:288:000000000-CKWC8:1:1101:22033:10023 1:N:0:TACGCTGC+TCTCTCCG
TACGGAGGGGGTTAGCGTTGTTCGGAATTACTGGGCGTAAAGCGCACGTAGGCGGATCAGAAAGTATAGGGTGAAATCCCAGGGCTCAACCCTGGAACTGCCTTGTAAACTCCTGGTCTTGAGTTCGAGAGAGGTGAGTGGAATTCCGAGTGTAGAGGTGAAATTCGTAGATATTCGGAGGAACACCAGTGGCGAAGGCGGCTCACTGGCTCGATACTGACGCTGAGGTGCGAAAGTGTGGGGAGCAAACAGGATTAGATACCCTGGTAGTCCACACCGTAA
+
GGGGGEGGGGGGGGGGGGGGGGGGGGGGGGGGGGGGGGGGGGGGGGGGGGGGGGGGGGGGGGGGGGGGGGGGGGGGGGGGGGGGGGGGGGGGGGGGGGGGGGGGGGGGGGGGGGGGGGGGGGGGGGGGGGGGGGGGGGGGGGGGGGGGGGGGGGGGGGGGGGGGGGGGGGGGGGGGGGGGGGGGGGGGGGGGGGGGGGGGGGGGGGGGFGGGGGGGGGGFFGGGGGGGGGGGGGGFGGGGGGFFFFGG6DFFFFGGFFFBGGGGFFGFAFDBFGFFFBF:FD
@M02352:288:000000000-CKWC8:1:1101:18279:10056 1:N:0:TACGCTGC+TCTCTCCG
TACGGAGGGTCCGAGCGTTATCCGGAATCATTGGGTTTAAAGGGTCCGCAGGCGGTCGATTAAGTCAGAGGTGAAATCCCATAGCTCAACTATGGAACTGCCTTTGATACTGGTTGACTTGAGTCATATGGAAGTAGATAGAATGTGTAGTGTAGCGGTGAAATGCATAGATATTACACAGAATACCGATTGCGAAGGCAGTCTACTACGTATGTACTGACGCTCATGGACGAAAGCGTGGGGAGCGAACAGGATTAGATACCCTGGTAGTCCACGCCGTAA
+
GGGGGGGGGGGGGGGGGGGGGGGGGGGGGGGGGGGGGGGGGGGGGGGGGGGGGGGGGGGGGGGGGGGGGGGGGGGGGGGGGGGGGGGGGGGGGGGGGGGGGGGGGGGGGGGGGGGGGGGGGGGGGGGGGGGGGGGGGGGGGGGGGGGGGGGGGGGFGGGGGGGGGGGGFGGGGGGGGGGGGGGGGGCEGGDGGGGGGGGGGGGGGGGGGGGGGGGGGGGGGGGGGGGGGGFGGGGFFGGGGGF<>EGDDDFFFFGF?FFFGGGGFFFFBFA<BG?:>6>3CC
@M02352:288:000000000-CKWC8:1:1101:14624:10077 1:N:0:TACGCTGC+TCTCTCCG
TACGAGGGGTGCAAGCGTTAATCGGAATTACTGGGCGTAAAGCGTGCGTAGGTGGTTTGTTAAGCAAGATGTGAAAGCCCCGGGCTCAACCTGGGAACTGCATTTTGAACTGGCAAACTAGAGTATTGTAGAGGGTAGTGGAATTTCCAGTGTAGCGGTGAAATGCGTAGAGATTGGAAGGAACATCAGTGGCGAAGGCGGCTACCTGGACAAATACTGACACTGAGGCACGAAAGCGTGGGGAGCAAACAGGATTAGATACCCTGGTAGTCCACGCCGTAA
+
GGGGFGGGGGGGGGGGGGGGGGGGGGGGGGGGGGGGGGGGGGGGGGGGGGGGGGGFGGGGGGGGGGGGGGGGGGGGGGGGGGGGGGGGGGGGGGGGGGGGGGGGGGGGGGGGGGGGGGGGGGGGGGGGGGGGGGGGGGGGGGGGGGGGGGGGGGGGGGGGGGGGGGGGGGGGGGFGGGGGGGGGGGGGGGGGGGGGGGGGGGGGGGGGGGGGGGGGGGGGGGGGEFGGGGGGGGGFGGGGGGFFFFGGGFFFFFGGFFFFGGGGFFGF<BAAFGFFF:DBGG
@M02352:288:000000000-CKWC8:1:1101:6210:10086 1:N:0:TACGCTGC+TCTCTCCG
TACGGAGGGTGCAAGCGTTAATCGGAATTACTGGGCGTAAAGCGCGCGTAGGCGGATTGTTAAGTCAGATGTGAAAGCCCTGGGCTCAACCTAGGAACTGCATTTGAAACTGGCAATCTTGAGTATGGTAGAGGTAAGCGGAATTTCCAGTGTAGCAGTGAAATGCGTAGAGATTGGAAGGAATATCGATGGCGAAGGCAGCTTACTGGGCCAATACTGACGCTGAGGTGCGAAAGCGTGGGTAGCGAACGGGATTAGATACCCCGGTAGTCCACGCCGTAA
+
GGGGGCFGGGGGGGGGGGGGGGGGGGGGGGGGGGGGGECFFGGGGGGGGGGGGGEGFGGGGGGGGGGGGGGGGGGGGFEGGGGGGGGGGGGGGGGGGGGGGGGGGGGGGGGGGGGGGGGGGGGGGGGGGGGGGGGGGGGGGGGGGGGGFGGGGGGGGGGGGGGGGGGGGGGGGGGGGGGGGGGGGFFGFGGGGGGGGGGGGGGGFGGGGGGGGFFFGGGGGGGGGGGGGGGGGGGFGGGGGEEBFFGGEGFFF?GGFFFFFFFGFEGF0@BAFF=:>B37DD
@M02352:288:000000000-CKWC8:1:1101:21688:10100 1:N:0:TACGCTGC+TCTCTCCG
TACGGAGGATCCAAGCGTTATCCGGAATCATTGGGTTTAAAGGGTCCGTAGGTGGATAATTAAGTCAGAGGTGAAATCTTGCCGCTTAACGGTAAAATTGCCTTTGATACTGGTTGTCTTGAGTTATTATGACGTGGTTAGAATATGTAGTGTAGCGGTGAAATGCATAGATATTACATAGAATACCAATTGCGAAGGCAGATCACTAATAATATACTGACACTGATGGACGAAAGCGTGGGGAGCGAACAGGATTAGATACCCTGGTAGTCCACGCCGTAA
+
GGG8FEFGCGEGGGGGGGGGCCFGGGGG<FDGGGG66CFGGGEGE@EFFGGGFGG@FEEFGGGGGGAFGEGGGGGGEFFEFG=CFGCGGFGCGG?FGGGGG<FB<FGGGGGGGE9C?FGCGFFF9DA<FFGG,@>CG>FDFGGGAFGGFGGGGGGGGGCEGGGGGGFGGGGGGGC=BG9@EGGFG,FF>F9DGGGGGGGF>=,CCFG98;+=9BFFFGGGGGGGGGGG6:DGGGGFGGGGGGFFFD)CGGFFFFGGFFFFGGGFFFFFFFFFFGFFFFFFGG
@M02352:288:000000000-CKWC8:1:1101:4143:10119 1:N:0:TACGCTGC+TCTCTCCG
TACGAGGGGTGCAAGCGTTAATCGGAATTACTGGGCGTAAAGCGTGCGTAGGTGGTTTGTTAAGCAAGATGTGAAAGCCCCGGGCTCAACCTGGGAACTGCATTTTGAACTGGCAAACTAGAGTATTGTAGAGGGTAGTGGAATTTCCAGTGTAGCGGTGAAATGCGTAGAGATTGGAAGGAACATCAGTGGCGAAGGCGGCTACCTGGACAAATACTGACACTGAGGCACGAAAGCGTGGGGAGCAAACAGGATTAGATACCCTGGTAGTCCACGCCGTAA
+
GGGGDFGGGGGGGGGGGGGGGGGGGGGGGGGGGGGGGGGGGGGGGGGGGGFGFGGGGGGGGGGGGGGGGGGGGGGGGGGGGGGGGGGGGGGGGGGGGGGGGGGGGGGGGGGGGGGGGGGGGGGGGGGGGGGGGGGGGGGGGGGGGGGGGGGGGGGGGGGGGGGGGGGGGGGGGFGGGGGGGGGGGGGGGGGGGGGGGGGGGGGGGGGGGGGGFGGGGGGGGGGGGGGGGGGGGGGFGGGGGGFFFFGGGGFFFBGGFFFFGFGFFFGFFFFFFGFB>FFFGG
@M02352:288:000000000-CKWC8:1:1101:20990:10145 1:N:0:TACGCTGC+TCTCTCCG
TACGGAGGGTCCGAGCGTTATCCGGAATCATTGGGTTTAAAGGGTCCGCAGGCGGTCGATTAAGTCAGAGGTGAAATCCCATAGCTCAACTATGGAACTGCCTTTGATACTGGTTGACTTGAGTCATATGGAAGTAGATAGAATGTGTAGTGTAGCGGTGAAATGCATAGATATTACACAGAATACCGATTGCGAAGGCAGTCTACTACGTATGTACTGACGCTCATGGACGAAAGCGTGGGGAGCGAACAGGATTAGATACCCTGGTAGTCCACGCCGTAA
+
GGGGGGGGGGGGGGGGGGGGGGGGGGGGGGGGGGGGGGGGGGGGGGGGGEEGGGGGGGGGGGGGGGGGGGGGFGGGGGGGGGGGGGGGGGGGGGGGGGGGGGGGGGGGFGGGGGGGGGGGGGGGGGGGGGGGGGGGGGCFGGGGGGGGGGGGGGGGGGGGGGGGGGGGGFGGGGGGGGGGGGGGGGGGGGGGGGGGGGGGGGGGGGGGGGGGGGGGGGGFGGGGGGGGGGGGGGGEGDDGGGFFFFGGGGFFFFGG?FFFGGFFFFGFFFFFFGFFFFFFGG
@M02352:288:000000000-CKWC8:1:1101:17630:10146 1:N:0:TACGCTGC+TCTCTCCG
TACGAGGGGTGCAAGCGTTACTCGGAATTACTGGGCGTAAAGCGTGCGTAGGTGGTTTGTTAAGCAAGATGTGAAAGCCCCGGGCTCAACCTGGGAACTGCATTTTGAACTGGCAAACTAGAGTATTGTAGAGGGTAGTGGAATTTCCAGTGTAGCGGTGAAATGCGTAGAGATTGGAAGGAACATCAGTGGCGAAGGCGGCTACCTGGCCAAATACTGACACTGAGGCACGAAAGCGTGGGGAGCAAACAGGATTAGATACCCTGGTAGTCCACGCCGTAA
+
FGGGCFF@CGGGF9FFGGGG,CFGGCCFGGGGGGGGGG7FGGGGGGGGFCFGGFFGFGGGGFFGGGDCBFDFDFGGGGGGGGGGEGGG9FFFGEGGGGGFGDFGGGDGFGGGGGGGGGGFF,CFDGGGGECG<FDFGGGCFFGGGGGG<CF:FGGGGGGGGG?F@FFGCEGFCFGGFGGGGGGFFGGGGGGGGGGD88C>EGG8AFG?F*7?;8E?CFGGGGGG?FGCFGF5C8>@C*7C>8B:>FGF6<5;?0C><6<F79@FF>3?)*4<FF@(-8B9CC
@M02352:288:000000000-CKWC8:1:1101:19424:10159 1:N:0:TACGCTGC+TCTCTCCG
TACGGAGGGTCCGAGCGTTATCCGGAATCATTGGGTTTAAAGGGTCCGCAGGCGGTCGATTAAGTCAGAGGTGAAATCCCATAGCTCAACTATGGAACTGCCTTTGATACTGGTTGACTTGAGTCATATGGAAGTAGATAGAATGTGTAGTGTAGCGGTGAAATGCATAGATATTACACAGAATACCGATTGCGAAGGCAGTCTACTACGTATGTACTGACGCTCATGGACGAAAGCGTGGGGAGCGAACAGGATTAGATACCCTGGTAGTCCACGCCGTAA
+
GGGGGGGGGGGGGEGGGGGGGGGGGFFGGGGGGGGFGGGGGGGGGGGGGGGGGGGFGGGGGGGGGGGGGGGGGGGGGGGGGGGGGGGGGGGGGGGGGGGGGGGGGGGGGGGGGGGGGGGGGGGGGGGGGGGGGGGGGGGGGGGGGGGGGGGGGGGGGDGGGGGGGGGGGGGGGGGGGGGGGGGGGGGGGGGGGGGGGGGGGGGGGGGGGGGGGGFGGGGGGGGGGDFGGGGGGGGFGGGGGGFFFFGGGGFFFFGGFFFFGGGGFFGF<@AFBGFFFFFFGG
@M02352:288:000000000-CKWC8:1:1101:20340:10181 1:N:0:TACGCTGC+TCTCTCCG
TACGGAGGGTGCGAGCGTTAATCGGAATTACTAGGCGTAAAGCGCATGCAGGTGGTTCATTAAGTCAGATGTGAAAGCCCGGGGCTCAACCTCGGAACTGCATTTGAAACTGGTGAACTAGAGTGCTGTAGAGGGGGGTAGAATTTCAGGTGTAGCGGTGAAATGCGTAGAGATCTGAAGGAATACCAGTGGCGAAGGCGGCCCCCTGGACAGACACTGACACTCAGATGCGAAAGCGTGGGGAGCAAACAGGATTAGATACCCTGGTAGTCCACGCCGTAA
+
GGGGGGGGGGGGGGGGGGGGGGGGGGFGGGGGGGGGGGGGGGGGGGGGGGGGFGGGGGGGGGGGGGGGGGGGFGGGGGGGGGGGGGGGFGGGGGGGFFGGGGGGGGGGGGGGGGGGGGGGGGGGGGGGGGGGGGGGGGGGGGGGGGGGGGGGGGGGGGGGGGGGGGGGGGGGGGFFGGGGGGGGGGGGGGGGGGGGGGGGGGDGGGGGGGGGGGGGFGGGGGGFGGGGGGGGGGGFGGGGGGFFFFGGGGFFB?DGFFFFGGDG@FGFFFFFFGFFF:>>GG
@M02352:288:000000000-CKWC8:1:1101:16144:10203 1:N:0:TACGCTGC+TCTCTCCG
TACGGAGGGTCCGAGCGTTATCCGGAATCATTGGGTTTAAAGGGTCCGCAGGCGGTCGATTAAGTCAGAGGTGAAATCCCATAGCTCAACTATGGAACTGCCTTTGATACTGGTTGACTTGAGTCATATGGAAGTAGATAGAATGTGTAGTGTAGCGGTGAAATGCATAGATATTACACAGAATACCGATTGCGAAGGCAGTCTACTACGTATGTACTGACGCTCATGGACGAAAGCGTGGGGAGCGAACAGGATTAGATACCCTGGTAGTCCACGCCGTAA
+
GGGGGGGGGGGGGGGGGFGGGGGGGGGGGGGGGGGFCGGGGGGGGGGGGGGGGGGGGGGGGGGGGGGGGGGGGGGGGGGGGGGGGGGGGGGGGGGGGGGGGGGGGGGGGGGGGGGGGGGGGGGGGGGGGGGGFGGGGGGGGGGGGGGGGGGGGGGGGGGGGGGGGGGGGGGGGGGFEFFGGGGGGGGGGGGGGGGGGGGGGGGGGGGGGGGGGGGGGGGGGGGGGGGGGFGGGGGFGGGGGGF?BFGGGGFFF?GF<FFFGGGGFFGFFFFFFGFFFFFFGG
@M02352:288:000000000-CKWC8:1:1101:27469:10215 1:N:0:TACGCTGC+TCTCTCCG
TACGGAGGGTGCGAGCGTTAATCGGAATTACTGGGCGTAAAGCGCATGCAGGTGGTTCATTAAGTCAGATGTGAAAGCCCGGGGCTCAACCTCGGAACTGCATTTGAAACTGGTGAACTAGAGTGCTGTAGAGGGGGGTAGAATTTCAGGTGTAGCGGTGAAATGCGTAGAGATCTGAAGGAATACCAGTGGCGAAGGCGGCCCCCTGGACAGACACTGACACTCAGATGCGAAAGCGTGGGGAGCAAACAGGATTAGATACCCTGGTAGTCCACGCCGTAA
+
GGGGGGGGGFGGGGGGGGGGGGGGGGGGGGGGGGGGGGGGGGGGGGEGFGFGFGGGGGGFGGGGGGGGGGGGGGFGGGGGGGGGGGGCDGGGGGGGFFFGGGGGGGGGEFGGGGGGGGGGGGGGGGGGGGGGGGGGGGGGEGGGGFGGGGFGGGGGGGGGGGGGGGEGGGGGGGFFGGGGGGGGGGGGGGFGGGGGGGGGGGGDGGGGGGGGGGGGGGGGGGGFFDFFDGGGGGGFGG9EGGFB>EGGGGFFFFCDBF2@FGFGFFFFFFFA@FFFFFFFGC
@M02352:288:000000000-CKWC8:1:1101:13021:10246 1:N:0:TACGCTGC+TCTCTCCG
TACGGAGGGTCCAAGCGTTATCCGGAATCATTGGGTTTAAAGGGTCCGCAGGCGGTCAATTAAGTCAGAGGTGAAAGCCCATCGCTCAACGATGGAACTGCCTTTGATACTGGTTGACTTGAGTTATACGGAAGTAGATAGAATAAGTAGTGTAGCGGTGAAATGCATAGATATTACTTAGAATACCGATTGCGAAGGCAGTCCACTACGTATATACTGACGCTCATGGACGAAAGCGTGGGGAGCGAACAGGATTAGATACCCTGGTAGTCCACGCCGTAA
+
GGGGGGGGGGGGGGGGGGGGGGGGGFGGGGGGGGGFGGGGGGGGGGGGGGGGGGGFGGGGGGGGGGGGGGGGGGGGGGGGGGGGGGGGGGGGGGGGGGGGGGGGGGGGGGGGGGGGGGGGGGGGGGGGGGGGGGGGGGGGGGGGGGGGGGGGGGGGGGGGGGGGGGGGGGGGGGGGGGGGGGGGGGGGGDGGGGGGGGGGGGGGGGGGGGGGGGGGGGGGGGGGGGGGGGFGGGGFGGGGGGFFBEGGGGEFFFGGFFBFGG?FFFGFFFFFFGFFFFFFGD
@M02352:288:000000000-CKWC8:1:1101:17433:10261 1:N:0:TACGCTGC+TCTCTCCG
TACGGAGGGTGCGAGCGTTAATCGGAATTACTGGGCGTAAAGCGCATGCAGGTGGTTCATTAAGTCAGATGTGAAAGCCCGGGGCTCAACCTCGGAACTGCATTTGAAACTGGTGAACTAGAGTGCTGTAGAGGGGGGTAGAATTTCAGGTGTAGCGGTGAAATGCGTAGAGATCTGAAGGAATACCAGTGGCGAAGGCGGCCCCCTGGACAGACACTGACACTCAGATGCGAAAGCGTGGGGAGCAAACAGGATTAGATACCCTGGTAGTCCACGCCGTAA
+
GGGGGGGGGGGGGGGGGGGG,CFGGGGGGGGGGGGGGGGGGGGGGGGGGGGGGGGGGGGGGGGGGGGGGGGGGGGGGGGGGGGGGGGGGGGGGGGGGGGGGGGGGGGGGGGGGGGGGGGGGFGGGGGGGGGGGGGGGGGGGGGGGGGFGGGGGGGGGGGGGGGGGGGGGGCGGGGGGGGGGGGGFGGGGGGGGGGGGGGGGGGGGGGGGGFGGGGGGGGGGGGGGGGGGGGGGGGFGGGGGGEFFFGGGGFFFFGGFFFFGGGGFFGFFFFFFGFFFFFFGG
@M02352:288:000000000-CKWC8:1:1101:18648:10283 1:N:0:TACGCTGC+TCTCTCCG
TACGGAGGGTGCAAGCGTTATCCGGAATCATTGGGTTTAAAGGGTCCGTAGGCGGGCATATAAGTCAGTGGTGAAAGTCTGTGGCTTAACCATAGAATTGCCATTGATACTGTATGTCTTGAATTATTGTGAAGTGGTTAGAATATGTAGTGTAGCGGTGAAATGCTTAGAGATTACATAGAATACCGATTGCGAAGGCAGATCACTAACAATATATTGACGCTGATGGACGAAAGCGTAGGTAGCGAACAGGATTAGATACCCTGGTAGTCTACGCCGTAA
+
GGGGGGGGGGGGGGGGGGGGGGGGGGGGGGGGGGGGGGGGGGGGGGGGGGGGGGGGGGGGGGGGGGGGGGGGGGGGGGGGGGGGGGGGGGGGGGGGGGGGGGGGGGGGGFGGGGGGGGGGGG,FGGGGGGGGGGGGGGGGGGGGGGGGGGGGGGGGGGGGGGGGGGGGGGGGGGGGGGGGGGGFFGGGDGGGGGGGGGGGGGGGGGGGGGGFGGGGGGGFGGGDGGGGGGGGGGGFFGGGGGFFFFGGGGFFFFGGFFFFGGFGFFDF<FFFFGFFFFFBGD
@M02352:288:000000000-CKWC8:1:1101:17460:10291 1:N:0:TACGCTGC+TCTTTCCG
TACGGAGGGTCCGAGCGTTATCCGGATTTATTGGGCGTAAAGCGCACGTAGGCGGACTGTTAAGTCAGATGTGAAAGTTCGCGGCTCAACCTTGGAATTGCAGTTAGTACTGGCTGTCTTGAGTTCAGTAGAGGTGAGCGGAATTCGTGGTGTAGCGGTGAAATGCTTAGATATCACGAGGAACTTCAGTTGCGAAGGCAGCTCCCTGGACTGCAACTGACGCTCATGCGCGAAAGTGTGGGTAGCGAACAGGATTAGATACCCTGGTAGTCCACACCGTAA
+
GGGGGGGG7FGGGGGGGGGG8<FGDE,BFG,EEGG8+@CGGG,C++@F,EFG9FE++4AFGGGG<,CF,CFGGGGGG,,,+6@FGGGGGGG8,,,BFGGGGG<FG<,8CDGGGG,C3=F<EFGG9>,E,@FGGG,D,>,@FEGGGG*,@FFGGFGGGGGGGGFFGG?FGGGGGCG++=E8CCGG:,?+,C,BFGGGGEG**/;F+AFGG69+2*<CGGGGG*:=*7CF+/9DE=<@CECCEGFF(<)>CGBF0:FGFFFFGFGG@:FFB@<>FC?7?<E<FG
@M02352:288:000000000-CKWC8:1:1101:2820:10362 1:N:0:TACGCTGC+TCTCTCCG
TACGGAGGATCCAAGCGTTATCCGGAATCATTGGGTTTAAAGGGTCCGTAGGTGGATAATTAAGTCAGAGGTGAAATCTTGCCGCTTAACGGTAAAATTGCCTTTGATACTGGTTGTCTTGAGTTATTATGAAGTGGTTAGAATATGTAGTGTAGCGGTGAAATGCATAGATATTACATAGAATACCAATTGCGAAGGCAGATCACTAATAATATACTGACACTGATGGACGAAAGCGTGGGGAGCGAACAGGATTAGATACCCTGGTAGTCCACGCCGTAA
+
GGGGGGGGGCE@6EFEGGGGGEFGGGGGDGGGGGGFFGFGGGGGGGEFFGGGFGGGFGGGFGGGGGGFFGGGGGGGGGGD9ECFFG:CFGDFGGEGGGGGGFGGGGGCFGGAC?<FGGGDGGGGFG?@FFGGGGGGGFFFGGGGDDFDFGGGGGGFGGGGGGGGFGFGFFGGGCFFGCDC9FGGFCCFCCFGGGGGGGGGGGGGGGGFF;D7,?CGGG,BCEGGGG7C?FGDGGGFDGGDEGFDFFCDGCDFFBGGFFFFGGGGF@CFBFBFFGF<BFBFGG
@M02352:288:000000000-CKWC8:1:1101:10255:10385 1:N:0:TACGCTGC+TCTCTCCG
TACGGAGGGTGCGAGCGTTAATCGGAATTACTGGGCGTAAAGCGCATGCAGGTGGTTCATTAAGTCAGATGTGAAAGCCCGGGGCTCAACCTCGGAACTGCATTTGAAACTAGCGAACTAGAGTGCTGTAGAGGGGGGTAGAATTTCAGGTGTAGCGGTGAAATGCGTAGAGATCTGAAGGAATACCAGTGGCGAAGGCGGCCCCCTGGACAGACACTGACACTCAGATGCGAAAGCGTGGGGAGCAAACAGGATTAGATACCCTGGTAGTCCACGCCGTAA
+
GGGGGGGGGGGGGGGGGGGGFFGGGGGGGGGGGGGGGGGGGGGGGGGGGGGGGGGGGGGGGGGGGGGGGGGGGGGGGGGGGGGGGGGGGGGGGGGGGGGGGGGGGGGGGGG,AFGGGGGGGGGGGGGGGGGGGGGGGGGGGGCFGGGGGGGGGGGGGGGGGGGGGGGGGGGGGGGGGGGGGGGGGGGGGGGGGGGGGGGGEGEGGGGGGGGCEGFGGGGGGGGGGGGGGGGGGDGFGGGDEGFFFFGDFGFFFFGGFFFFGGGGFFGF<FDDFG=?FF@>GD
@M02352:288:000000000-CKWC8:1:1101:14365:10386 1:N:0:TACGCTGC+TCTCTCCG
TACGGAGGGTCCGAGCGTTATCCGGAATCATTGGGTTTAAAGGGTCCGCAGGCGGTCGATTAAGTCAGAGGTGAAATCCCATAGCTCAACTATGGAACTGCCTTTGATACTGGTTGACTTGAGTCATATGGAAGTAGATAGAATGTGTAGTGTAGCGGTGAAATGCATAGATATTACACAGAATACCGATTGCGAAGGCAGTCTACTACGTATGTACTGACGCTCATGGACGAAAGCGTGGGGAGCGAACAGGATTAGATACCCTGGTAGTCCACGCCGTAA
+
GGGGGGGGGGGGGGGGGGGGGGGGGGGGGGGGGGGGGGGGGGGGGGGGGGGGGGGFGGGGGGGGGGGGGGGGGGGGGGGGGGGGGGGGGGGGGGGGGGGGGGGGGGGGGGGGGGGGGGGGGGGGGGGGGGGGGGGGGGGGGGGGGGGGGGGGGGGGGGGGGGGGGGGGGGGGGGGGGGGGGGGFGGGGGGGGGGGGGGGGGGGGGGGGGGGGGGGGGGGGGGGGGGGGGGGGGGGFGGGGGGFFFFGGGGFFFFGGFFFFGGGGFFGFFFFFFGF?BBFFGG
@M02352:288:000000000-CKWC8:1:1101:10237:10386 1:N:0:TACGCTGC+TCTCTCCG
TACGGAGGGTGCGAGCGTTAATCGGAATTACTGGGCGTAAAGCGCATGCAGGTGGTTCATTAAGTCAGATGTGAAAGCCCGGGGCTCAACCTCGGAACTGCATTTGAAACTGGCGAACTAGAGTGCTGTAGAGGGGGGTAGAATTTCAGGTGTAGCGGTGAAATGCGTAGAGATCTGAAGGAATACCAGTGGCGAAGGCGGCCCCCTGGACAGACACTGACACTCAGATGCGAAAGCGTGGGGAGCAAACAGGATTAGATACCCTGGTAGTCCACGCCGTAA
+
GGGGGEGGGGGGGGGGGFEEFGGGGGGGGGGGGGGGGGEGGGGGGGGGGGGGFFGGGGGGGGGGGGGGGGGGGGGGGGGGGGGGGGGGGGGGGGGGGFGGGGFGFGGGGGGGGGGGGGGGGGGGGGGGGGGGGGGGGGEGGGGGFGGGGGGGGGGGGGGGGGFGGGGGGGGGGFGFGGGGGGGGFGGGGGGGGGGGGGGGGGEEGGGGGGGGGGCGGGGGGGGGGGGGFGGGGGGDGGGGGGF?>FGGGGFFFFFG?FFFGEFF@FF?AF<AFGF?>2>BD9
@M02352:288:000000000-CKWC8:1:1101:22894:10393 1:N:0:TACGCTGC+TCTCTCCG
TACGGAGGGTCCGAGCGTTATCCGGAATCATTGGGTTTAAAGGGTCCGCAGGCGGTCGATTAAGTCAGAGGTGAAATCCCATAGCTCAACTATGGAACTGCCTTTGATACTGGTTGACTTGAGTCATATGGAAGTAGATAGAATGTGTAGTGTAGCGGTGAAATGCATAGATATTACACAGAATACCGATTGCGAAGGCAGTCTACTACGTATGTACTGACGCTCATGGACGAAAGCGTGGGGAGCGAACAGGATTAGATACCCTGGTAGTCCACGCCGTAA
+
GGGGGGGGGGGGGGGGGGGGGGGGGGGGGGGGGGGGGGGGGGGGGGGGGGGGGGGGGGGGGGGGGGGGGGGGGGGGGGGGGGGGGGGGGGG8FGGGGGGGGGGGGGGGGGGGGGGGGGGGGGGGGGGGGGGG,DFGGGGGGGGGGGGGGGGGGGGGGGGGGGGGGGFGGGGGGGGGGGGGGGGFGGGGGGGGGGGGGGGGGGGGGGGGGGGGGGGGGGGGGGGGGGGGGGGGGGGFGGGGGGFFFFGGGGFFFFGGFFFFGGGGFFGFFFFFFGFFFFF>GG
@M02352:288:000000000-CKWC8:1:1101:22661:10407 1:N:0:TACGCTGC+TCTCTCCG
TACGGAGGGTGCAAGCGTTATCCGGAATCATTGGGTTTAAAGGGTCCGTAGGCGGACTAATAAGTCAGAGGTGAAATCCCGCAGCTCAACTGTGGAACTGCCTTTGAAACTGTTAGTCTTGAGTTATTGTGACGTGGTTAGAATATGTAGTGTAGCGGTGAAATGCTTAGAGATTACATGGAATACCGATTGCGAAGGCAGATCACTAACAATATACTGACGCTGATGGACGAAAGCGTGGGGAGCGAACAGGATTAGATACCCTGGTAGTCCACGCCGTAA
+
EGGCE6@CCB@BAFGDBFE:ECFG@@FG<FEGGGF@FEG@DCEG@FFDGG7?<F@>7>?=EAGGGFGAAFDF@FFGGGGFEF4@FCFD=FF<FE<DECGGGGFGC<9<88??AFAFDGEFA3FFGDDFG3<DDF>C@G<F,F@F3C<@FGEGF<;FBE>CFCCFGGGGGGGC?BECEFGGGGFGF:CCEF<EGCEGGGGFGGGGGGGEC92:2BFCFCEFGCEEGGEF?*97EEC>FGGD>?B04@DDEGBF4?7>?F>FGEGGFFFFBF829>F?>F3;GG
@M02352:288:000000000-CKWC8:1:1101:18309:10419 1:N:0:TACGCTGC+TCTCTCCG
TACGGAGGGGGTTAGCGTTGTTCGGAATTACTGGGCGTAAAGCGCACGTAGGCGGATCAGAAAGTATAGGGTGAAATCCCAGGGCTCAACCCTGGAACTGCCTTATAAACTCCTGGTCTTGAGTTCGAGAGAGGTGAGTGGAATTCCGAGTGTAGAGGTGAAATTCGTAGATATTCGGAGGAACACCAGTGGCGAAGGCGGCTCACTGGCTCGATACTGACGCTGAGGTGCGAAAGTGTGGGGAGCAAACAGGATTAGATACCCTGGTAGTCCACACCGTAA
+
GGGGGFGGGGGGGGGGGGGGGGGGGGGGGGGGGGGGGGGGGGGGGGGGGGCGGGGGGGGGGGGGGGGGGGGGGGGGGGGGGGGGGGGGGGGGGGGGGGGGGGGGFGGGGGGGGGGGGGGGGGGGGGGGGGGGGGGGGGGGGGFGGGGGGGGGGGGGGGGGGGGGGGGGGGGGGGGGGGGGGGGGGGGGGGGGGGGGGGGGGGGGGGGGGGGGGGGGGGGGGGGGGG=FGGGGGGGFGGGGGGFFFFGGGGFFFBGGFFFFCFGGFFGFAFFFFGFBFFF(5>
@M02352:288:000000000-CKWC8:1:1101:14447:10428 1:N:0:TACGCTGC+TCTCTCCG
TACGGAGGGTCCGAGCGTTATCCGGAATCATTGGGTTTAAAGGGTCCGCAGGCGGTCGATTAAGTAAGAGGTGAAATCCCATAGCTCAACTATGGAACTGCCTTTGATACTGGTTGACTTGAGTCATATGGAAGTAGATAGAATGTGTAGTGTAGCGGTGAAATGCATAGATATTACACAGAATACCGATTGCGAAGGCAGTCTACTACGTATGTACTGACGCTCATGGACGAAAGCGTGGGGAGCGAACAGGATTAGATACCCTGGTAGTCCACGCCATAA
+
GGGGGGGEGGGGG@FGGGGGGGGGGFCFFGGGGGGGGGGGGGGGGGGGGDGGGGGGEF@FGD9?FFGFFGGGGGGGGGGGGGGGGGGFGFGCGGGGG<FEGGGGGGGGGGGGGGGCFDGGGGDGGGGGGGGGGGGGGGGGG<FGGGGGGGGGGFGGGGGGGGGGGGGGGGCEGGGGGGGGGFFEFGGGEFGGGGGEGEGGGGGFFGG@CGG6FGGGGG+1<8==?CFD9+><58CDGEGGGG>(7>CDEGEF:FGG2FA?CFCGFFGFDFFFFGFBFF>?GC
@M02352:288:000000000-CKWC8:1:1101:13043:10434 1:N:0:TACGCTGC+TCTCTCCG
TACGGAGGGTGAGAGCGTTAATCGGAATTACTGGGCGTAAAGCGCATGCAGGTGGTTCATTAAGTCAGATGTGAAAGCCCGGGGCTCAACCTCGGAACTGCATTTGAAACTGGTGAACTAGAGTGCTGTAGAGGGGGGTAGAATTTCAGGTGTAGCGGTGAAATGCGTAGAGATCTGAAGGAATACCAGTGGCGAAGGCGGCCCCCTGGACAGACACTGACACTCAGATGCGAAAGCGTGGGGAGCAAACAGGATTAGATACCCTGGTAGTCCACGCCGTAA
+
GGGGGGGGGGGGGGGGGGGGGGGGGGGGGGGGGGGGGGGGGGGGGGGGGGGGFGGGGGGGGGGGGGGGGGGGGGGGGGGGGGGGGGGGGGGGGGGGFFGGGGGGGGGGGGGGGGGGGGGGGGGGGGGGGGGGGGGGGGGGGGGGGGGGGGFGGGGGGGGGGGGGGGGGGGGGGGGFGGGGGGGGGGGGGGGGGGGGGGGGGGGGGGGGGGGGGGGGGGGGGGGGGGGGGGGGGGGFGGCEGGFFFFGGGGFFFFFG?FFFGGGGFFGFFFFFFGFFFFFFGG
@M02352:288:000000000-CKWC8:1:1101:8306:10441 1:N:0:TACGCTGC+TCTCTCCG
TACGGAGGGTCCGAGCGTTATCCGGAATCATTGGGTTTAAAGGGTCCGCAGGCGGTCGATTAAGTCAGAGGTGAAATCCCATAGCTCAACTATGGAACTGCCTTTGATACTGGTTGACTTGAGTCATATGGAAGTAGATAGAATGTGTAGTGTAGCGGTGAAATGCATAGATATTACACAGAATACCGATTGCGAAGGCAGTCTACTACGTATGTACTGACGCTCATGGACGAAAGCGTGGGGAGCGAACAGGATTAGATACCCTGGTAGTCCACGCCGTAA
+
GGGGGGGGGGDECGGGGGGGGFGGGGGGFGDGGGG:CEGGGGGGFGGGGGGGGGGEG7CFGGGGGGGGGGGGGGGGGGGGGGGGGGGGGGGGGGGGGGGGGGGGGGGGGGGGGGGGGGGGGGGGGGGGGGGGGGGGFGGGGGGGGGGFFFFGGGGGGGGGGGGG,D@FGGGGGGGGGGGGGGGGGGGGGGGFGGGGGGGFGGGG9EGGGGGFDGGGGGGGGGGGGG7EGGGGGGGBGGGGGGFFBFGGGGFFFFGGFFF?GGCGFFGFFFFFFGFFFFFFGG
@M02352:288:000000000-CKWC8:1:1101:3557:10458 1:N:0:TACGCTGC+TCTCTCCG
TACGGAGGGTGCGAGCGTTAATCGGAATTACTGGGCGTAAAGCGCATGCAGGTGGTTCATTAAGTCAGATGTGAAAGCCCGGGGCTCAACCTCGGAACTGCATTTGAAACTGGTGAACTAGAGTGCTGTAGAGGGGGGTAGAATTTCAGGTGTAGCGGTGAAATGCGTAGAGATCTGAAGGAATACCAGTGGCGAAGGCGGCCCCCTGGACAGACACTGACACTCAGATGCGAAAGCGTGGGGAGCAAACAGGATTAGATACCCTGGTAGTCCACGCCGTAA
+
GGGGGGGGGGGGGEGGGGEGGGGGGGGGGGGGFGGGGFEGGGGGEEFGGGGGFGGFGGGFGEGGGGGGGGGFGGGGGGGGGGGGGCGDFGGGGGGEFCFGGGFGFGGGGGGGGGGGGGGGGGGGGGGGFGGGGGGGGGGGGGEFFFGCFGFGFGGGGGGGGGGGGGGGGGGGGGGGGGGFGFCFGGGGGGGGGGGGGGGGGGGGGGGGGGGGGGDFGGGGGGGEGGGGGGGGGGGFGGGGGGFFFEGFGGFFFFFFDFFFGGGGFFFFFFFFFFFB>FFFGD
@M02352:288:000000000-CKWC8:1:1101:17597:10465 1:N:0:TACGCTGC+TCTCTCCG
TACGGAGGGTGCGAGCGTTAATCGGAATTACTGGGCGTAAAGCGCATGCAGGTGGTTCATTAAGTCAGATGTGAAAGCCCGGGGCTCAACCTCGGAACTGCATTTGAAACTGGTGAACTAGAGTGCTGTAGAGGGGGGTAGAATTTCAGGTGTAGCGGTGAAATGCGTAGAGATCTGAAGGAATACCAGTGGCGAAGGCGGCCCCCTGGACAGACACTGACACTCAGATGCGAAAGCGTGGGGAGCAAACAGGATTAGATACCCTGGTAGTCCACGCCGTAA
+
GGGGGGGGGGGGGGGGGGGG,CFGGFGGGGGGGGGGGGGGGGGGGGGGGGGGGGGGGGGGGGGGGGGGGGGGGGGGGGGGGGGGGGGGGGGGGGGGGFGGGGGGGGGGGFGGGGGGGGGGGGGGGGGGGGGGGGGGGGGGGGGGGGGGGGGGGGGGGGGGGGGGGGGGGGGGGGFGGGGFGGGGGGGGGGGGGGGGGGGGGGGGGGGGGGGGGGGGGGGGGGGGGGGGGGGGGGGFGGDEGGFBFFGGGGFFB:GG?FAFGGGGFFGFFFFFFGFFFFFFD>
@M02352:288:000000000-CKWC8:1:1101:5209:10518 1:N:0:TACGCTGC+TCTCTCCG
TACGGAGGATCCAAGCGTTATCCGGAATCATTGGGTTTAAAGGGTCCGTAGGTGGATGATTAAGTCAGAGGTGAAATCCTGCAGCTCAACTGTAGAATTGCCTTTGATACTGGTTATCTTGAGTTATTATGAAGTAGTTAGAATATGTAGTGTAGCGGTGAAATGCATAGATATTACATAGAATACCAATTGCGAAGGCAGATTACTAATAATATACTGACACTGATGGACGAAAGCGTGGGGAGCGAACAGGATTAGATACCCTGGTAGTCCACGCCGTAA
+
GGGGGGGGGGGGGGGGGGGGGGGGGGGGGGGGGGGGGGGGGGGGGEGGGGGGEFGDFGGGGGGGGGGGGGGGGGGGGGGGGGGGGGGGGGGFGGGGGGGGGGGGGGGGEFGGGGGGGGGGGGGGGGGGGGGGCFGEFFFGGGGGGFFGGGGGGGGGGGGGGGFGGGGGGGGGGGGGGGGGGGGGGGFGFGGGGGGGGDGGGGGGGGGGFGGGGGGGFGGGGGGGGGGGGGGGGGGFGGDGDGD29BDGGGFFFFGGBF9=GGGGFFGFFFDB?FF:9?>3DD
@M02352:288:000000000-CKWC8:1:1101:9116:10520 1:N:0:TACGCTGC+TCTCTCCG
TACGGAGGGTCCGAGCGTTATCCGGAATCATTGGGTTTAAAGGGTCCGCAGGCGGTCGATTAAGTCAGAGGTGAAATCCCATAGCTCAACTATGGAACTGCCTTTGATACTGGTTGACTTGAGTCATATGGAAGTAGATAGAATGTGTAGTGTAGCGGTGAAATGCATAGATATTACACAGAATACCGATTGCGAAGGCAGTCTACTACGTATGTACTGACGCTCATGGACGAAAGCGTGGGGAGCGAACAGGATTAGATACCCTGGTAGTCCACGCCGTAA
+
GGGGGFGGGGGGGDGGGGGGGGGGGGGGGGGGGGGFGGGGGGGGGGGGGGGGGGGGGGGGGGGGGGGGGGGGGGGGGGGGGGGGGGGGGGGGGGGGGGGGGGGGGGGGGGGGGGGGGGGGGFFGGGGGGGGGGGGGGGGGGGGGGGGGGGGGGGGFGGGDGGGGGGFGGGGGGGGGGGGGGGGGGGGGGGGGGGGGGGGGGGGGGGGGGGGGGGGGGGGGGGGEGGGGGGGGGGGFGG<CED>0>BGGGGFFF?GGBFFFGGGF?>GFFFFFFFFFFFFFGG
@M02352:288:000000000-CKWC8:1:1101:6493:10544 1:N:0:TACGCTGC+TCTCTCCG
TACGGAGGGGGTTAGCGTTGTTCGGAATTACTGGGCGTAAAGCGCACGTAGGCGGATCAGAAAGTATAGGGTGAAATCCCAGGGCTCAACCCTGGAACTGCCTTATAAACTCCTGGTCTTGAGTTCGAGAGAGGTGAGTGGAATTCCGAGTGTAGAGGTGAAATTCGTAGATATTCGGAGGAACACCAGTGGCGAAGGCGGCTCACTGGCTCGATACTGACGCTGAGGTGCGAAAGTGTGGGGAGCAAACAGGATTAGATACCCTGGTAGTCCACACCGTAA
+
GGGFGEFGEEGFGDGGGFFFGGGGGEGGGGGGGGGGGGGGGGGGGGGGGGGGGGGGGGGGGGGGGGGGGGGGGGGGGGGGGGGGGFGGGGGGGGGGGGGGGFGGGGGGGGGGGGGGGGGGGGGGGGGGGGGGGGGGGGGGGGGGGGGGCFGGFFGGGGGGGGGGGGGGGGGGGGGGGGGGGGGGGGGGGGGGGGGGGGGGGGGGGGGGGGGGGGGGGGGGGEGGGGGGGGGGGGGFGGGGEGFFBFGGGGFF<?GG?F<FGGFGFFGFAFFA?FF:::@?C>
@M02352:288:000000000-CKWC8:1:1101:23482:10561 1:N:0:TACGCTGC+TCTCTCCG
TACGGAGGATGCAAGCGTTATCCGGAATCATTGGGCGTAAAGCGTCCGCAGGTGGTTCATCAAGTCTGCTGTTAAAGACAGAAGCTCAACTTCTGATAGGCAGTGGAAACTGGTGAACTGGAGTACGGTAGGGGTTGAGGGAATTCCCAGTGTAGCGGTGAAATGCGTAGATATTGGGAAGAACACCAGTGGCGAAGGCGCTCAACTGGGCCGTAACTGACACTCAGGGACGAAAGCTAGGGTAGCGAAAGGGATTAGATACCCCTGTAGTCCTAGCTGTAA
+
GFCFCEEDEGGGFGGGEGGGGGFF:BFGGFGGGFGGGBGCFGGGGGGGGCFEFGCFFFEFFFGGGFAFGGGFGGGGGGGCEGGE8FGGGGFGGFGGGGGGGGGEGGGGGGGGGGGGGFGGGFGGGGGGGG>=EEFEFGGGGGCEFGGGGGGGGGGGGGGGGGGGFGGBEGGFGGFGGGGGGGGGGGGGGGGGGGGCEEFGGDCCFGGGGGGGGEGEEGGGGGGGGGGGFCCGGGGFGGGGGGFFFFDGGGFFFBG4<FFFGGGGFFGFAF<>FDFA:2@6FF
@M02352:288:000000000-CKWC8:1:1101:16371:10576 1:N:0:TACGCTGC+TCTCTCCG
TACGGAGGGTGCGAGCGTTAATCGGAATTACTGGGCGTAAAGCGCATGCAGGTGGTTCATTAAGTCAGATGTGAAAGCCCGGGGCTCAACCTCGGAACTGCATTTGAAACTGGTGAACTAGAGTGCTGTAGAGGGGGGTAGAATTTCAGGTGTAGCGGTGAAATGCGTAGAGATCTGAAGGAATACCAGTGGCGAAGGCGGCCCCCTGGACAGACACTGACACTCAGATGCGAAAGCGTGGGGAGCAAACAGGATTAGATACCCTGGTAGTCCACGCCGTAA
+
GGGGGGGGGGGGGGGGGGGGGGGGGGGGGGGGGGGGGGGGGGGGGGGGGGGGGGGGGGGGGGGGGGGGGGGGGGGGGGGGGGGGGGGGGGGGGGGGFFGGGGGGGGGGGGGGGGGGGGGGGGGGGGGGGGGGGGGGGGGGGGGGGGGGGGGGGGGGGGGGGGGGGGGGGGGGGGGGGGGGGGGGGGGGGGGGGGGGGGGGGG=EGGGGGGGGGGGGGGGGGGGGGGFCFEGGGGGFGGGGGGFFFFGGGGFFFBGGFFFFGGGGFFGFFFDFFGFFFFFFGG
@M02352:288:000000000-CKWC8:1:1101:26792:10598 1:N:0:TACGCTGC+TCTCTCCG
TACGGAGGGTGCGAGCGTTAATCGGAATTACTGGGCGTAAAGCGCATGCAGGTGGTTCATTAAGTCAGATGTGAAAGCCCGGGGCTCAACCTCGGAACTGCATTTGAAACTGGTGAACTAGAGTGCTGTAGAGGGGGGTAGAATTTCAGGTGTAGCGGTGAAATGCGTAGAGATCTGAAGGAATACCAGTGGCGAAGGCGGCCCCCTGGACAGACACTGACACTCAGATGCGAAAGCGTGGGGAGCAAACAGGATTAGATACCCTGGTAGTCCACGCCGTAA
+
GGGGGEGGGGGEECFGGGGDCFGGGGGGGGGGGGGGGGGGGGGGDGGGGGGGFGGGGGGGFFFGGGFFFGGGGGGGGGGGGGGGGGGGGGGGGGGGGGGGGDGGDCGGGGGFGGGD<FGGGGGGGGGFGGGDGGGEGGEGGGGGGGGGGGGGGGGGGGGGGGGGGGGGGGGFGGGGGGGGGGGGGGGGGGGGGGGGGGGGGGCECEEGGGGCGGGGGGDGGDCGGGGFF7CCGGGFCEDGGGD?FFGGFGFFF<GGFFFFGGGG=:CFBBAFFGF:BFFFGD
@M02352:288:000000000-CKWC8:1:1101:14631:10613 1:N:0:TACGCTGC+TCTCTCCG
TACGGAGGGTGCGAGCGTTAATCGGAATTACTGGGCGTAAAGCGCATGCAGGTGGTTCATTAAGTCAGATGTGAAAGCCCGGGGCTCAACCTCGGAACTGCATTTGAAACTGGTGAACTAGAGTGCTGTAGAGGGGGGTAGAATTTCAGGTGTAGCGGTGAAATGCGTAGAGATCTGAAGGAATACCAGTGGCGAAGGCGGCCCCCTGGACAGACACTGACACTCAGATGCGAAAGCGTGGGGAGCAAACAGGATTAGATACCCTGGTAGTCCACGCCGTAA
+
GGGFGFFGGGGGGGFGGGGGFGGGGGGGGGGGGGGGGGGGGGGGGGGGGDFFFFGEGGGGG9FGCFGGGFGGGGGGGGGGGGGGGGGGFFGGGGGGFFFG@FGGGGGGGGGGGGGGGGGGGGGGFFGFFGGGGGGGGGGGGGGGGGGGGGGGGGGGGGCGGGGGGGGEGDGGGGFFGGGGGGGGFGGGFC@EGGGGGGGGGDGGCGGGGGGGGGGFGGGGGGGFCCFCF?FCEG3>GGGGGGB6>EF5?5.<6?FF,?<FGGGFFFDFB=)6=7*:>BF6DD
@M02352:288:000000000-CKWC8:1:1101:6662:10646 1:N:0:TACGCTGC+TCTCTCCG
TACGGAGGGTCCGAGCGTTATCCGGAATCATTGGGTTTAAAGGGTCCGCAGGCGGTCGATTAAGTCAGAGGTGAAATCCCATAGCTCAACTATGGAACTGCCTTTGATACTGGTTGACTTGAGTCATATGGAAGTAGATAGAATGTGTAGTGTAGCGGTGAAATGCATAGATATTACACAGAATACCGATTGCGAAGGCAGTCTACTACGTATGTACTGACGCTCATGGACGAAAGCGTGGGGAGCGAACAGGATTAGATACCCTGGTAGTCCACGCCGTAA
+
GGGGGGGGGGGGGGGGGGGGGGGGGGEFGGGGGGGG>CFEGGGGGGGGGGGGGGGGGGGGGGGGGGGGGGGGGGGGGGGGGGGGGGGGGGGGGGGGGGGGGGFGGGGGGGGGGGGGGGGGGGGGGFGGGGGGGFGGGFGGGGGGGGGGGGGGGGGGGGGGGGGGGGGGGGGGGFGGCCFFGGGGGGGGGGGGGGGGGGGGGGGGGGGGGGGGGGGGGGGGCGDEGGFGGGFDGGGFGGGGGGFFFFGGGGE?BFGGFFFFGGGC?FGFDFAA?G=?FFFFGG
@M02352:288:000000000-CKWC8:1:1101:22307:10665 1:N:0:TACGCTGC+TCTCTCCG
TACGGAGGGTCCGAGCGTTATCCGGAATCATTGGGTTTAAAGGGTCCGCAGGCGGTCGATTAAGTCAGAGGTGAAATCCCATAGCTCAACTATGGAACTGCCTTTGATACTGGTTGACTTGAGTCATATGGAAGTAGATAGAATGTGTAGTGTAGCGGTGAAATGCATAGATATTACACAGAATACCGATTGCGAAGGCAGTCTACTACGTATGTACTGACGCTCATGGACGAAAGCGTGGGGAGCGAACAGGATTAGATACCCTGGTAGTCCACGCCGTAA
+
GGGGGEGGD@FGGDGGGGCGGGFGGDCFFDGFGEGCFGGFDGGGGGGGGGGGGGGGGGGGGGGGGGGGFGGGGGCFGGGGGGGFGEGGGGG,FGGGGGGGGGGGGGFGFGGGGGGGGGGGGGGGGGGGGGGG,DFGGGFCFGGGFGGGGGGGGGCFGGGDFGGGEGGGGGGGGGGGGGGG77FEGGGGGGGGGGGGGGGGGGGGGGGCCCFGGGGGCCG?FGEGGGGGFDFGGGGFGGGGECE<>:GGGGE@:?GGBFAFGFFFFFGFFFF>FGF?F?36DD
@M02352:288:000000000-CKWC8:1:1101:11642:10694 1:N:0:TACGCTGC+TCTCTCCG
TACGGAGGATCCAAGCGTTATCCGGAATCATTGGGTTTAAAGGGTCCGTAGGCGGGCATATAAGTCAGTGGTGAAAGTCTGTGGCTCAACCATAGAACTGCCATTGATACTGTATGTCTTGAATCGTTGTGAAGTGGTTAGAATATGTAGTGTAGCGGTGAAATGCTTAGATATTACATAGAATACCGATTGCGAAGGCAGATCACTAACAACGTATTGACGCTGATGGACGAAAGCGTAGGTAGCGAACAGGATTAGATACCCTGGTAGTCTACGCCGTAA
+
GCGFGGGGCFGGGGGGGGGGGGGGGGGGFGGFGGGCGGGEEGGGGGGGGGGDGGGGGGGGGGGGGGGGGGGGGGGGGGGGGGGGGCGGGGGGGGGGGGGGGGGGGGGGGGGFGGGGGGGGGGGGGGGGGGGGGGGGGGGFGGGGGGGGGGGGGGGCGGEDGGFGGGGGGGGGGGGGGFGGGGGFFGGGGGGGGGGDGGGGGEGGFGGGGGFCGGGGFFGGGGGGGGFCGDFDGGG>GGGGGG@ABFGC=DBFFFGG?FFFGGGGFFF@BF<AFGFFFBFFGD
@M02352:288:000000000-CKWC8:1:1101:11939:10727 1:N:0:TACGCTGC+TCTCTCCG
TACGGAGGGTCCGAGCGTTATCCGGAATCATTGGGTTTAAAGGGTCCGCAGGCGGTCGATTAAGTCAGAGGTGAAATCCCATAGCTCAACTATGGAACTGCCTTTGATACTGGTTGACTTGAGTCATATGGAAGTAGATAGAATGTGTAGTGTAGCGGTGAAATGCATAGATATTACACAGAATACCGATTGCGAAGGCAGTCTACTACGTATGTACTGACGCTCATGGACGAAAGCGTGGGGAGCGAACAGGATTAGATACCCTGGTAGTCCACGCCGTAA
+
GGGGGGGGGGFGGGGGGGGGGGGGGGGGCGGGGGGGGGGGGGGGGGGGGGGGGGGGGGGGGGGGGGGGGGGGGGGGGGGGGGGGGGGGGGGGGGGGGGGGGGGGGGGGGGGGGGGGGGGGGGGGFGGGGGGGGGFGGGGGGGGGGGGGGGGGGFGFGGGGGGFGGGGGGGGGGEFGGGGGGGGGGGGGGGGGFGGGGGGGGGGCGGGGGGGGFGGGGGGGCEDCECCGFGCDEGGFDGDGGGFFFFGGGGFFF?GGFF<=GGFGFFGFBF<AFG?BF?FBDC
@M02352:288:000000000-CKWC8:1:1101:22171:10754 1:N:0:TACGCTGC+TCTCTCCG
TACGGAGGGTCCGAGCGTTATCCGGAATCATTGGGTTTAAAGGGTCCGCAGGCGGTCGATTAAGTCAGAGGTGAAATCCCATAGCTCAACTCTGGAACTGCCTTTGATACTGGTTGACTTGAGTCATATGGAAGTAGATAGAATGTGTAGTGTAGCGGTGAAATGCATAGATATTACACAGAATACCGATTGCGAAGGCAGTCTACTACGTATGTACTGACGCTCATGGACGAAAGCGTGGGGAGCGAACAGGATTAGATACCCTGGTAGTCCACGCCGTAA
+
GGGGGGGGGGGGGGGGGGGGGGGGGGGGGGGGGGGFGDGGGGGGGGGGGGGGGGGGGGGGGGGGGGGGGGGGGGGGGGGGGGGGGGGGGGG,EFGGGGGGGGGGGGGGGGGGGGGGGGGGGGGGGGGGGGGG9FGGGGGGGGGGGGGGGGGGGGGGGGGGGGGGGGGGGGGGGGGGGGGGGGGGGGGGGGGGGGGGGGGGGGGGGGGGGGGGGGGGGGGGGGGGGGGGGGGGGGGFGGGGGGF0;BGGGGFFF?GGFFFFGGGGFFGFFFFFFGFFFFF0CC
@M02352:288:000000000-CKWC8:1:1101:14837:10763 1:N:0:TACGCTGC+TCTCTCCG
TACAGAGGGTGCAAGCGTTATCCGGAATCATTGGGTTTAAAGGGTCCGCAGGCGGTCAATTAAGTCAGAGGTGAAATCCCATAGCTTAACTATGGAACTGCCTTTGATACTGGTTGACTTGAGTTATACGGAAGTAGATAGAATGTGTAGTGTAGCGGTGAAATGCATAGATATTACTTAGAATACCGATTGCGAAGGCAGTCTACTACGTATATACTGACGCTCATGGACGAAAGCGTGGGGAGCGAACAGGATTAGATACCCTGGTAGTCCACGCCGTAA
+
GGGGGGGGGGGGGGGFGFFEGFGGGEEGGGGEGGGCEEGGGGGGGGGGGGGGGGGFGGGGGGGGGGGGGGGGGGGGGGGGGGGGGGFGDFEGGGGGGGGGGGFGGGGFGGFFGGGGGGGGFFGGGGGGGGGGGGGGGG9FGFGFDFGGGGGGGGGGGGGGGGGGGGGGGGGGGGGGGFFGGGGGGFFCFFFGFGGGGGGGGGGFGGGGGGCGFGGGGGGGGGGGGGGGFGGGGGDFDGCGGEDFFEDDEDEFF:DD?FDFGGGGFFGFFF7<FFFBBFE;GD
@M02352:288:000000000-CKWC8:1:1101:28266:10806 1:N:0:TACGCTGC+TCTCTCCG
TACGGAGGGTCCGAGCGTTATCCGGAATCATTGGGTTTAAAGGGTCCGCAGGCGGTCGATTAAGTCAGAGGTGAAATCCCATAGCTCAACTATGGAACTGCCTTTGATACTGGTTGACTTGAGTCATATGGAAGTAGATAGAATGTGTAGTGTAGCGGTGAAATGCATAGATATTACACAGAATACCGATTGCGAAGGCAGTCTACTACGTATGTACTGACGCTCATGGACGAAAGCGTGGGGAGCGAACAGGATTAGATACCCTGGTAGTCCACGCCGTAA
+
GGGFG,@FFGGGGCFEGGGGGGGFGFGFGGGGGGGGGGGGGGGGGGGGGFGGGGGGGGGGGGGGGGGGGGGGGGGGGGGGGGGGGGGGGGGGGGGGFGGGGGGGGGFGGGGGGGGGGGGGGGGGGGGGGGGGGGGGGGGGGGGGGGGGGGGGGGGGGGGGGGGGFGGGGGGGGGGGFGGGGGGGGGFGGGGGGGGGEGGGGG6FGGGGFEFGGGGFGGGGGGGGGGGGGGCDGGGF<ECGGGFFFFGDGGEFFBGG?FAFGCFGF:FFAFAFFFFB9<E1DD
@M02352:288:000000000-CKWC8:1:1101:28256:10821 1:N:0:TACGCTGC+TCTCTCCG
TACGGAGGGTCCGAGCGTTATCCGGAATCATTGGGTTTAAAGGGTCCGCAGGCGGTCGATTAAGTCAGAGGTGAAATCCCATAGCTCAACTATGGAACTGCCTTTGATACTGGTTGACTTGAGTCATATGGAAGTAGATAGAATGTGTAGTGTAGCGGTGAAATGCATAGATATTACACAGAATACCGATTGCGAAGGCAGTCTACTACGTATGTACTGACGCTCATGGACGAAAGCGTGGGGAGCGAACAGGATTAGATACCCTGGTAGTCCACGCCGTAA
+
GGGGGGGGGGGGGGGGGGGGGGCFGGGGGGGGGGGFGDDGGGGGGGGGGGGGGGGFGGGGGEFFGGGGGGGGGGGGGGGGGGGGGBFFGGGGGGGGGFFGGGGGGGGGGGFGGGGGGGGGGGGFGGGGGGGGGGGGGGGGGGFAFGGGGGGGGGGGGGGGGGGGGGGGGGGFGFGGGGGGGGGCF>FGGCFGGGGGGGGGGGGGGGGGGGGGFGGGGGGGGGGGGGGGGGGGGGGFGG5CGGFFFEGD:CFFFFGGBFBFGFGGF@GFFFF>BGF?4<B>GG
@M02352:288:000000000-CKWC8:1:1101:22914:10822 1:N:0:TACGCTGC+TCTCTCCG
TACGGAGGGTCCGAGCGTTGTCCGGAATCATTGGGCGTAAAGGGTACGCAGGCGGTCGATTAAGTAAGAGGTGAAATCCCATAGCTCAACTTTGGAACTGCCTTTGATACTGGTTGACTTGAGTCATATGGAGGTAAATGGAATGTGTAGTGTAGCGGTGAAATGCATAGATATTACACAGAATACCGGTTGCGAAGGCAGTCTACTACCTATGTACTGACGCTCAGGTACGAAAGCGTGGGGAGCAAACAGGATTAGATACCCTGGTAGTCCACGCCGTAA
+
GGGGGGGGG7,,+@FGGGG+F<FGGGGG,F,FGGG,+@FEGG,CG,FG+FGGGGG+7+@49FGGG,5E5EFGGGGGGGGG@,,:FFGGGGC,5CFGGGGGGGG9,5C5CFG95F9C<FGGGGGG<,3C,,CF8FG,,,@,@FFG<333@FGGGGG9FGGGGGGG9F,DFGGGGGGF,2,,>FG@FGG7*=*BFGGGGGG*C00+?FG9+*;++2?EGGGFGGGG*>*;+2CGGGGF4EGGGGFFFF3CFGFFFFGGFFFFEGGGFFGFFFAFFGF09?FFGG
@M02352:288:000000000-CKWC8:1:1101:3923:10835 1:N:0:TACGCTGC+TCTCTCCG
TACGGAGGGTCCGAGCGTTATCCGGAATCATTGGGTTTAAAGGGTCCGCAGGCGGTCGATTAAGTCAGAGGTGAAATCCCATAGCTTAACTATGGAACTGCCTTTGATACTGGTTGACTTGAGTCATATGGAAGTAGATAGAATGTGTAGTGTAGCGGTGAAATGCATAGATATTACACAGAATACCGATTGCGAAGGCAGTCTACTACGTATGTACTGACGCTCATGGACGAAAGCGTGGGGAGCGAACAGGATTAGATACCCTGGTAGTCCACGCCGTAA
+
GGGGGGGGGGGGGGGGGGGGGGGGGGGGGGGGGGGGGGGGGGGGGGGGGGGGGGGGGGGGGGGGGGGGGGGGGGGGGGGGGGGGGGGGGGGGGGGGGGGGGGGGGGGGGGGGGGGGGGGGGGGGGGGGGGGGGGGGGGGGGGGGGGGGGGGGGGGGGGGGGGGGGGGGGGGGGGGGGGGGGGGGGGGGGGGGGGGGGGGGGGGGGGGGGGGGGGGGGGGGGGGGGGGGGGGGGGGFGGDGGGFFFFGGGGFFF:FGFFFFGGGGFFGF>FA<@GFFFFFFGD
@M02352:288:000000000-CKWC8:1:1101:22755:10840 1:N:0:TACGCTGC+TCTCTCCG
TACGGAGGGTCCGAGCGTTAATCGGAATTACTGGGCGTAAAGCGCACGCAGGCGGTTTGTTAAGCAAGATGTGAAAGCCCCGGGCTCAACCTGGGAACTGCATTTTGAACTGGCAGGCTAGAATCTTGTAGAGGGTAGTGGAATTTCCAGTGTAGCGGTGAAATGCGTAGAGATTGGAAGGAACATCAGTGGCGAAGGCGGCTACCTGGACAAAGATTGACGCTGAGGCACGAAAGCGTGGGGAGCAAACAGGATTAGATACCCTGGTAGTCCACGCCGTAA
+
GGGGGGGGGGGGGGGGGGGGFGGGGGGGGGGGCFGGGGGGGGGGGGGGGGGGGGGCFGGGGGGGGGGGGGGGGGGGGGGDFGGGGGGGGGGGGFGFGGGGGGGGFGGGGGGGGGGGGGGGGGGGGFGGGGGGGGDFGGGGGGGGGGGGGGGGGGGGGGGGGFGGG?FEEGGGGGGFGGFC8FGGGGGGGFGGGGGGGGGGGEGGGGGGGGC?F?86ECEGGGGGGGGGG549CGGFFECGGGFFFEGGFGFFBFFFFFFBGGGGFFGFFFBDBF@?BFF;DD
@M02352:288:000000000-CKWC8:1:1101:25734:10904 1:N:0:TACGCTGC+TCTCTCCG
TACGGAGGGTCCGAGCGTTATCCGGAATCATTGGGTTTAAAGGGTCCGCAGGCGGTCGATTAAGTCAGAGGTGAAATCCCATAGCTCAACTATGGAACTGCCTTTGATACTGGTTGACTTGAGTCATATGGAAGTAGATAGAATGTGTAGTGTAGCGGTGAAATGCATAGATATTACACAGAATACCGATTGCGAAGGCAGTCTACTACGTATGTACTGACGCTCATGGACGAAAGCGTGGGGAGCGAACAGGATTAGATACCCTGGTAGTCCACGCCGTAA
+
GGGGGGGGGGGGGGGGGGGGGGGGGGGGGGGGGGGFGGGGGGGGGGGGGGGGGGGFGGGGGGGGGGGGGGGGGGGGGGGGGGGGGGGGGGGGGGGGGGGGGGGGGGGGGGGGGGGGGGGGGGGGGGGGGGGGGGGGGGCGGGGGGGGGGGGGGGGGGGGGGGGGGGGGGGGGGGGGGGGGGGFEGGGGGGEGGGGGGGGGGGGFGGGGGGGGGGGGGGGGGGGGGGGGGGGGGGGFFGGGGGF?FFGGEG@FBFGGFFFFGEGGFFGFFFFFFGFFFFFFGD
@M02352:288:000000000-CKWC8:1:1101:22778:10906 1:N:0:TACGCTGC+TCTCTCCG
TACGGAGGGTGCAAGCGTTATCCGGAATCATTGGGTTTAAAGGGTCCGTAGGCGGACTAATAAGTCAGAGGTGAAATCCCGCAGCTCAACTGTGGAACTGCCTTTGAAACTGTTAGTCTTGAGTTATTGTGAAGTGGTTAGAATATGTAGTGTAGCGGTGAAATGCTTAGAGATTACATGGAATACCGATTGCGAAGGCAGATCACTAACAATATACTGACGCTGATGGACGAAAGCGTGGGGAGCGAACAGGATTAGATACCCTGGTAGTCCACGCCGTAA
+
GGGGGCGGGEEGGGGGGGGEFCFGGGGGGGGGGGGBFGGGGGGGGGFFGGGGGGGEE@GGGGGGGGGGGGGGGGGGGGGGGGGGGGGGGGGGGGGGGGGGGGGGFGGBFGGFFFGGGGGGGGGGGGGGGGGG<EFGDGFGGGGGFFGFGGGGGGGGGGGGGGGGGGGGGGGGGGFFFGGGGGGGG9FGGGGGGGGGGGGGGGGFGGGGGGCGFBEGGGGGGGGGGGGGFGGGGGGFGE>EGGFFFFGGGGFFFFGGFFFFGGGGFFGFFFFFFGFFFFFFGG
@M02352:288:000000000-CKWC8:1:1101:6411:10916 1:N:0:TACGCTGC+TCTCTCCG
TACGGAGGGGGTTAGCGTTGTTCGGAATTACTGGGCGTAAAGCGCACGTAGGCGGATCAGAAAGTATAGGGTGAAATCCCAGGGCTCAACCCTGGAACTGCCTTATAAACTCCTGGTCTTGAGTTCGAGAGAGGTGAGTGGAATTCCGAGTGTAGAGGTGAAATTCGTAGATATTCGGAGGAACACCAGTGGCGAAGGCGGCTCACTGGCTCGATACTGACGCTGAGGTGCGAAAGTGTGGGGAGCAAACAGGATTAGATACCCTGGTAGTCCACACCGTAA
+
GGGGGFGGGGGFFGGGGGGGGGGGGGGGGGGGGGGFGGGGGGGGEGGGFGGGGGGGGGGGFGGGGGGGGGGGGGGGGGGGGGGGGGGGGGFGGGGGGGGGGGGGEFGFGGGGFGGGGGGGGGGGGGGFGGGGGGGGCGGGGGGGGFGGGGGGGGGCGGGGGGGGGGGGGGGGGGGGGGGGGGGGGGGGGGGGGGGGGGGGGGGDGGGGGGGGGEFGGGGGGGGGGGFGEFFGGGGBCGGGGGFFFFGGGGFF?FGGFF<FGGGGFFGFFFFF=CFFFFFFGG
@M02352:288:000000000-CKWC8:1:1101:27432:10984 1:N:0:TACGCTGC+TCTCTCCG
TACGGAGGGTGCAAGCGTTAATCGGAATTACTGGGCGTAAAGCGCGCGTAGGTGGTTCAGTCAGTCAGATGTGAAAGCCTCGGGCTCAACCTGGGAACTGCACCTGATACTGCTGAACTAGAGTACGGTAGAGGGTAGTGGAATTTCCTGTGTAGCGGTGAAATGCGTAGATATAGGAAGGAACACCAGTGGCGAAGGCGACTACCTGGACTGATACTGACACTGAGGTGCGAAAGCGTGGGGAGCAAACAGGATTAGATACCCTGGTAGTCCACGCCGTAA
+
GGGGGGGGGGGGGGGGGGGGGGGFGGGGGGGGGGGGGGGGGGGGGGGGGGGGGGGFGGGGGGGGGGGGGGGGGGGGGGGGGGGGGGGGGFGGGGGGGFFGGGGGGGGGGGGGGGGGGGGGGFGGGGGGGGGGGGGGGGGGGGGGGGGGGGGGGGGGGGGGGGGGGGGGGGGGGGGGGGGGGGGGGGEGGGGGGGGGGGGGGGGGGGGGGGGGGGGGFGGGGGGFGGGG?FCDGGGFGGGGGGFFFFGGGGFFFFGGFFFFGGGGFFF:<FFFFGFFF?FFDD
@M02352:288:000000000-CKWC8:1:1101:24715:11009 1:N:0:TACGCTGC+TCTCTCCG
TACGGAGGATCCAAGCGTTATCCGGAATCATTGGGTTTAAAGGGTCCGTAGGTGGATAATTAAGTCAGAGGTGAAATCCTGCAGCTCAACTGTAGAATTGCCTTTGATACTGGTTGTCTTGAGTTATTATGAAGTAGTTAGAATATGTAGTGTAGCGGTGAAATGCATAGATATTACATAGAATACCAATTGCGAAGGCAGATTACTAATAATATACTGACACTGATGGACGAAAGCGTGGGGAGCGAACAGGATTAGATACCCTGGTAGTCCACGCCGTAA
+
GGGGGGGGGGGGGGGGGGGGGGGGGGGGGGGGGGGFGGGGGGGGGGGGGGGGEGGGGGGGGGGGGGGGGGGGGGGGGGGGGGGGGGGGGGGGGGGGGGGGFGGGGGGGGGGGGGGGGGGGGGGGFGGGGGGGGGGGGFGGGGGGGGGGGGGGGGGGGGGGGGGGGGGGGGGGGGGGGGGGGGGGGGGGGGGGGGGGGGGGGGGCGGGGGGGGGGGGGGGGGGGGGGGGGGGGGGGFFGGGGGEFBFGGGGFFFFGG?FFFGGGGFFGFFFAAFFFFFFFFGG
@M02352:288:000000000-CKWC8:1:1101:6656:11025 1:N:0:TACGCTGC+TCTCTCCG
TACGGAGGGTGCGAGCGTTAATCGGAATTACTGGGCGTAAAGCGCATGCAGGTGGTTCATTAAGTCAGATGTGAAAGCCCGGGGCTCAACCTCGGAACTGCATTTGAAACTGGTGAACTAGAGTGCTGTAGAGGGGGGTAGAATTTCAGGTGTAGCGGTGAAATGCGTAGAGATCTGAAGGAATACCAGTGGCGAAGGCGGCCCCCTGGACAGACACTGACACTCAGATGCGAAAGCGTGGGGAGCAAACAGGATTAGATACCCTGGTAGTCCACGCCCTAA
+
GGGGGGGGGGGGGGGGGGGGGGGGGGGGGGGGGGGGGFFGGGGGGGGGGGGGGGGEGGGGGGGFGGGGGGGGGGGGGGGGGGGGGGGGGGGGGGGGGEGGGGGGGGGGGGGGGGGGGGGGGGGGGGFGGGGGGGGGGGGGGGGGGGGGGGGGGGGGGGGGGGGGGGGGGGGGGGGGGGGGGGGGGGGGGGGGGGGGGGGGGGGGGGGGGDGGGGGGGGGGGGGGGGGGGGGGGGGFGGGGGGFFFFGGFGFFFFGGBFBFGGG6?FGFDFAAFGF?>?F>GC
@M02352:288:000000000-CKWC8:1:1101:19103:11109 1:N:0:TACGCTGC+TCTCTCCG
TACGGAGGGTGCAAGCGTTATCCGGAATCATTGGGTTTAAAGGGTCCGTAGGCGGGCATATAAGTCAGTGGTGAAAGTCTGTGGCTTAACCATAGAATTGCCATTGATACTGTATGTCTTGAATTATTGTGAAGTGGTTAGAATATGTAGTGTAGCGGTGAAATGCTTAGAGATTACATAGAATACCGATTGCGAAGGCAGATCACTAACAATATATTGACGCTGATGGACGAAAGCGTAGGTAGCGAACAGGATTAGATACCCTGGTAGTCTACGCCGTAA
+
GGGGGGGGGGGGGGGGGGGGGGGGGGGGDFGGGGGFGGGGGGGGGGGGGGGGGGGGGGGFFGGGGGGGGGGGGGGGGGGFGFGGGGGGGGGGF<FGGGGGGGGGFGGFGGGGGGGGG<FGGGFGGGGGGFGGGFFFGFGGGGCFGGGGGGFGGGFFGGFGGGGGGGGGGGGGCFGGGGGGGGGGGGGGEGFGGGGGGGGGGGGGGGCECG<FCC9<FGGGGGDEGGGGGGGGGGGFFECEGGFDFFGGGGFFF?FFDF9=EGGFFFFFBF5<FGFFFBFFGG
@M02352:288:000000000-CKWC8:1:1101:10114:11115 1:N:0:TACGCTGC+TCTCTCCG
TACGGAGGATCCAAGCGTTATCCGGAATCATTGGGTTTAAAGGGTCCGTAGGTGGATAATTAAGTCAGAGGTGAAATCCTGCAGCTCAACTGTAGAATTGCCTTTGATACTGGTTGTCTTGAGTTATTATGAAGTAGTTAGAATATGTAGTGTAGCGGTGAAATGCATAGATATTACATAGAATACCAATTGCGAAGGCAGATTACTAATAATATACTGACACTGATGGACGAAAGCGTGGGGAGCGAACAGGATTAGATACCCTGGTAGTCCACGCCGTAA
+
GGGGGGGGGGGGGGGGGGGGGGGGGGGGGGGGGGGGGDGGGGGGGGGGGGGGEGGFGGGGGGGFGGGGGGGGGGGGGGGGGGGGGGGGGGGGGGGGGGGGGGGGGGGGGGGGGGGGGGGGGGGGGGGGGGGGGGGGGGGGGGFGGGGGGGGGGGGGGGGGGGGGGGGGGGGGGGGGGGGGGGFGGGGGGGGGGGGGGGGGGGGGGGGGGGGGGGGGGGGGGGGGGGGGGGGGGGGFGGGGGGFDFFGGGGFFFFGGFFFFGGGGFFGFFFFFFGFFFFFFGG
@M02352:288:000000000-CKWC8:1:1101:4308:11123 1:N:0:TACGCTGC+TCTCTCCG
TACGAGGGGTGCAAGCGTTAATCGGAATTACTGGGCGTAAAGCGTGCGTAGGTGGTTTGTTAAGCAAGATGTGAAAGCCCCGGGCTCAACCTGGGAACTGCATTTTGAACTGGCAAACTAGAGTATTGTAGAGGGTAGTGGAATTTCCAGTGTAGCGGTGAAATGCGTAGAGATTGGAAGGAACATCAGTGGCGAAGGCGGCTACCTGGACAAATACTGACACTGAGGCACGAAAGCGTGGGGAGCAAACAGGATTAGATACCCTGGTAGTCCACGCCGTAA
+
G,@C<FEEDGGGDFGFGFEGEFGGG76DFFGGGFGGGGGGGGGG?FFGGGGDFGFFFGGGGFDF<FFE@FGGGGGGGFGGGGGGGGGGGFFGDGGGFGGDEFGFFFGGGGGGGG<=<BFGG9FGAGFFGGGGGGEFFFGGFGFGGA=FGFGGGGC9CGGGGFGGGGEGGE*C9BECGGGGGGFGFGDGGGGGGGCC5EGGDEGEFGGGFCCC58C9+<AEGFFGC>FGG5FCEGDFGEGEC8>:>5D7F<@FB:<F7@BFGGCGFFCFFF<AFGFBBFFBDC
@M02352:288:000000000-CKWC8:1:1101:25843:11128 1:N:0:TACGCTGC+TCTCTCCG
TACGGAGGGTCCGAGCGTCATCCGGAATCATTGGGTTTAAAGGGTCCGCAGGCGGTCGATTAAGTCAGAGGTGAAATCCCATAGCTCAACTATGGAACTGCCTTTGATACTGGTTGACTTGAGTCATATGGAAGTAGATAGAATGTGTAGTGTAGCGGTGAAATGCATAGATATTACACAGAATACCGATTGCGAAGGCAGTCTACTACGTATGTACTGACGCTCATGGACGAAAGCGTGGGGAGCGAACAGGATTAGATACCCTGGTAGTCCACGCCGTAA
+
GGGGGEGGGGGGGGGGGG7CFGGGGGGGGGGGGGGGGGGGGGGGGGGGGGGGGGGGGGGGGGGGGGGGGGGGGGGGGGGGGGGGGGGGGGGGGGGGGGGGGGGGGGGGGGGGGGGGGGGGGGGGGGGGGGGGGGGGGGGGGGGGGGGGGGGGGGGGGGGGGGGGGGGGGGGGGGGGGGGGGGGGGGGGGGGGGGGGGGGGGGGGGGGGGGGGGGGGGGGGGGGGGGGGFGGGGGGFGGGGGGFFFFGGGGFFFFGGDFFFGGFGFFGFFFBAFFFF9BFFGG
@M02352:288:000000000-CKWC8:1:1101:26950:11133 1:N:0:TACGCTGC+TCTCTCCG
TACGGAGGGTCCGAGCGTTAATCGGAATTACTGGGCGTAAAGCGCACGCAGGCGGTTTGTTAAGCTAGATGTGAAAGCCCTGGGCTCAACCTGGGAATTGCATTTAGAACTGGCAGGCTAGAGTTTTGGAGAGGGGAGTGGAATTCCAGGTGTAGCGGTGAAATGCGTAGATATCTGGAGGAACATCAGTGGCGAAGGCGACTCCCTGGTCAGTAACTGACGCTCATGTGCGAAAGTGTGGGTAGCGAACAGGATTAGATACCCTGGTAGTCCACACCGTGA
+
GGGGGGGGGGGGGGGGGGGGGGGGGGGGGGGGGGGGGGGGGGGGGGGGGGGGGGGFGGGGGGGGGGGGGGGGGGGGGGGGGCFGGGGGGGGGGGGGGGGGGGGGGGGGGGGGGGGGGGGGGGGGGGGFFGGGGGGGGGGGGGGGGGGGGGGGGGGGGGGGGGGGGGGGGGGGGGGGGGGGGGGGGGGGGGGGGGGGGGGGGGGGGGGGGGFFGGGGGGG7EEG8EGGGGGGGGGGE>FFGGGFFFFGGGGFFF:GGFFFFGGGGFFGFFF<AFG=:??B:C5
@M02352:288:000000000-CKWC8:1:1101:20331:11150 1:N:0:TACGCTGC+TCTCTCCG
TACGAGGGGTGCAAGCGTTAATCGGAATTACTGGGCGTAAAGCGTGCGTAGGTGGTTTGTTAAGCAAGATGTGAAAGCCCCGGGCTCAACCTGGGAACTGCATTTTGAACTGGCAAACTAGAGTATTGTAGAGGGTAGTGGAATTTCCAGTGTAGCGGTGAAATGCGTAGAGATTGGAAGGAACATCAGTGGCGAAGGCGGCTACCTGGACAAATACTGACACTGAGGCACGAAAGCGTGGGGAGCAAACAGGATTAGATACCCTGGTAGTCCACGCCGTAA
+
GGGGFFGGGGGGGGGGGGGGGGGGGGGGGGGGGGGGGGGGGGGGGGGGGGFGGGGGGGGGGGGGGGGGGGGGGGGGGGGGGGGGGGGGGGGGGGGGGGGGGGGGGGGGGGGGGGGGGGGGGDGFGGGGGGGGGGGGGGGGGGGGGGGGGGGGGGGGGGGGGGGGGGGGGGGGGGGGGGGGGGGGGGGGGGGGGGGGGGGGGGGGGGGGGGGGGGGGGGGGGGGGGGGGGGGGGGGFGGGGGGFFFFGGGGFFFFGGFFAFGGGGFFGFFFFFFGFFFFFFGD
@M02352:288:000000000-CKWC8:1:1101:15384:11209 1:N:0:TACGCTGC+TCTCTCCG
TACGGAGGGTCCGAGCGTTATCCGGAATCATTGGGTTTAAAGGGTCCGCAGGCGGTCGATTAAGTCAGAGGTGAAATCCCATAGCTCAACTATGGAACTGCCTTTGATACTGGTTGACTTGAGTCATATGGAAGTAGATAGAATGTGTAGTGTAGCGGTGAAATGCATAGATATTACACAGAATACCGATTGCGAAGGCAGTCTACTACGTATGTACTGACGCTCATGGACGAAAGCGTGGGGAGCGAACAGGATTAGATACCCTGGTAGTCCACGCCGTAA
+
GGGGGGGGGGGGGGGGGGGGGAFEGCEGGGGGGGGFGGGGGGGGGGFGGGGGGGGFGGGGGGGGGGGFGGGGGGGGGGGGGGGGGGGGGGGGGGDGG?FGGFFGGGGFGGGGGGGGCGGGGGGGGGGGGGGFFGGGGGGGGGGGGGGGGGGGGGGGGGGGGGGGGGGGGGGGGGGGFGGGGGGGGGGGGGGGGGGGGGGGGGGGGGGGFGG?CFGGGGFGGGGEGGGGGGGGGGGFGGGGGGFFBFCCGGFFFFGGFFFFFFGGFFGFFFFAFGFFFFFFGG
@M02352:288:000000000-CKWC8:1:1101:5043:11237 1:N:0:TACGCTGC+TCTCTCCG
TACGTAGGGTGCAAGCGTTAATCGGAATTACTGGGTTTAAAGGGTCCGCAGGCGGTCGATTAAGTCAGAGGTGAAATCCCATAGCTCAACTATGGAACTGCCTTTGATACTGGTTGACTTGAGTCATATGGAAGTAGATAGAATGTGTAGTGTAGCGGTGAAATGCATAGATATTACACAGAATACCGATTGCGAAGGCAGTCTACTACGTATGTACTGACGCTCATGGACGAAAGCGTGGGGAGCGAACAGGATTAGATACCCTGGTAGTCCACGCCGTAA
+
GGGGGCGGGGGGGGGGGGGGGGGGG@GGGGGGGGGGGGGGGGGGGGGGGGGGGGGGGGGGGGGGGGGGGGGGGGGGGGGGGGGGGGGGGGGDGGGGGGGGGGGGGGGGGGGGGGGGGGGGGGGGGGGGGGGDGGGGGCGGGGGGFGGGGGGGGGGGGGGGGGGGGGGGGFGGGGGGGGGGGGGGGGGGGGGGGGGGGGGGGGGGGGGFGGGGGGGGGGGGGGGEGGGGGFGGGEGFGGGGGGF:>FGGEGFFFFGG?F9FDGGGFFGFFFDBFGF<>3>FDD
@M02352:288:000000000-CKWC8:1:1101:17884:11242 1:N:0:TACGCTGC+TCTCTCCG
TACGGAGGGGGTTAGCGTTGTTCGGAATTACTGGGCGTAAAGCGCACGTAGGCGGATCAGAAAGTATAGGGTGAAATCCCAGGGCTCAACCCTGGAACTGCCTTGTAAACTCCTGGTCTTGAGTTCGAGAGAGGTGAGTGGAATTCCGAGTGTAGAGGTGAAATTCGTAGATATTCGGAGGAACACCAGTGGCGAAGGCGGCTCACTGGCTCGATACTGACGCTGAGGTGCGAAAGTGTGGGGAGCAAACAGGATTAGATACCCTGGTAGTCCACACCGTAA
+
GFGGGEGGGGGGGGGGGFGGGGGFGEEFGGGGGGGGGGGGGGGGGGGGGGGGGGGGGGGGFGGGGGGGGGGGGGGGGGGGGGGGGGGGGGGGGGGGGGGGGGGFGFFGGGGGGGGGGGGGGGGGGGGGGGGGGGGGGGGGGGGGGGGGGGGGGFGGGGGGGGGGGGFGFGGGGGGGGGGCEFGGGGGGGGGGGGGGGGGGGGGGGGGGGGGGGGGFECGGGGGGGGFGFEC55?DDGFGGGGF?9@DGCGFFBFGD?F<FD?C4@@GFA4<AFDF?:?D?GG
@M02352:288:000000000-CKWC8:1:1101:10062:11244 1:N:0:TACGCTGC+TCTCTCCG
TACGGAGGGTGCAAGCGTTATCCGGAATCATTGGGTTTAAAGGGTCCGTAGGCGGACTACTAAGTCAGAGGTGAAATCCCGCAGCTCAACTGTGGAACTGCCTTTGAAACTGTTAGTCTTGAGTTATTGTGAAGTGGTTAGAATATGTAGTGTAGCGGTGAAATGCTTAGAGATTACATGGAATACCGATTGCGAAGGCAGATCACTAACAATATACTGACGCTCATGGACGAAAGCGTGGGGAGCGAACAGGATTAGATACCCTGGTAGTCCACGCCGTAA
+
GGGGGGGEGGGGGGGGGGGGGGGGGGGGGGGGGGGGGGGGGGGGGGGGGGGGGGEGGGG8CFGGGGGGGGGGGGGGGGGGGGGGGGGFFGGGGGGGGGGGGGGGFGGGFFFGGGGGGGGGGGGGGGGGGGGGGFFGGGGGGGEGGGGGGGGGGGGGGGGGGGFFGFGGGGGGGGDFFGGGGFFGGGGGGGGGGGGDECGGGGGGGGGGGGGGGGGGGGGC+87*8DGGG?FGGCD5CGGEECB09EGGGGFFFFGGFFB?FFGGFF<<<6<A=FFF>FBFGD
@M02352:288:000000000-CKWC8:1:1101:23375:11249 1:N:0:TACGCTGC+TCTCTCCG
TACGAGGGGTGCAAGCGTTAATCGGAATTACTGGGCGTAAAGCGTGCGTAGGTGGTTTGTTAAGCAAGATGTGAAAGCCCCGGGCTCAACCTGGGAACTGCATTTTGAACTGGCAAACTAGAGTATTGTAGAGGGTAGTGGAATTTCCAGTGTAGCGGTGAAATGCGTAGAGATTGGAAGGAACATCAGTGGCGAAGGCGGCTACCTGGACAAATACTGACACTGAGGCACGAAAGCGTGGGGAGCAAACAGGATTAGATACCCTGGTAGTCCACGCCGTAA
+
GGFFDGGGGGFGGGGGG@BFCGGEFDGGGGGGGGGGGFEGGGGGFGGGEGGGFFGFGGGGGGGGGGGGGGGGGGGGGGGGGGGGGFGGGGGGGGGGGGGGGGGGGGDGFGGGGGGGGGGGGGGGGGGGGGGGGGGEFGGGGGGGGGGGGGGGGGGGGGGGFGGGGGGGGGGGGGGGGGGGGGGGGGGGGGGGGGGGGGGGGGGGGGGGGGGGGGGGGGGGGGGGGGGGGGGGGGGFGGDGGGFF>3FFGGFFFBGGFFBFFGEGFFGFFFFFFGF:BFF6DD
@M02352:288:000000000-CKWC8:1:1101:12418:11254 1:N:0:TACGCTGC+TCTCTCCG
TACGGAGGATCCAAGCGTTATCCGGAATCATTGGGTTTAAAGGGTCCGTAGGTGGATAATTAAGTCAGAGGTGAAATCCTGCAGCTCAACTGTAGAATTGCCTTTGATACTGGTTGTCTTGAGTTATTATGAAGTAGTTAGAATATGTAGTGTAGCGGTGAAATGCATAGATATTACATAGAATACCAATTGCGAAGGCAGATCACTAATAATATACTGACACTGATGGACGAAAGCTAGGGGAGCGAAAGGGATTAGATACCCCTGTAGTCCTAGCCGTAA
+
GGGGGGGGGGGGGGGGGGGGGGGGGGGGGGGGGGGGGGGGGGGGGGGGGGGGGGGGGGGGGGGGGGGGGGGGGGGGGGGGGGGGGGGGGGGGGGGGGGGGGGGGGGGGGGGGGGGGGGGGGGGGGGGGGGGGGGGGGGGGGGGGGGGGGGGGGGGGGGGGGGGGGGGGGGGGGGGGGGGGGGFFFGGGGGGGGGGGGGGGGGGGGGGGGGGGGGGGGGGGGGGGGGGGGGGGGGGFGGGGGGEFFFGGGGFFFFGGFFFFGGGGFFGFABDFFGFB:?FFGG
@M02352:288:000000000-CKWC8:1:1101:10617:11268 1:N:0:TACGCTGC+TCTCTCCG
TACGAGGGGTGCAAGCGTTAATCGGAATTACTGGGCGTAAAGCGTGCGTAGGCGGTTTGTTAAGCAAGATGTGAAAGCCCCGGGCTCAACCTGGGAACTGCATTTTGAACTGGCAGGCTAGAATCTTGTAGAGGGTAGTGGAATTTCCAGTGTAGCGGTGAAATGCGTAGAGATTGGAAGGAACATCAGTGGCGAAGGCGGCTACCTGGACAAAGATTGACGCTGAGGCACGAAAGCGTGGGGAGCAAACAGGATTAGATACCCTGGTAGTCCACGCCGTAA
+
GGGGDEGGGGGGGGGGGGGF@FFGGFGGGGGGGGGGGGGGGGGGGGGGGGGGGGGFGGGGGGGGGGGGGGGGGGGGGGGGGGGGGGGGGGGGGGGGGGGGGGGGGGGCGGGGGGGGGGGGGGFGGFDFGGGFGGDGGGGGGGFGGGGGGGGGGGGGGGGGGGGGGGGGGGGFGGGGGGGGGGGGGGGGGGGGGGGGGGGGGGGGFFGGGFGCEGFGGGGGGGGGGGGGFEFGGDGFGGGGGGFFFFGGGGFFFFGGFFFFFFGGFFFFFFFAF>F?FFFFGG
@M02352:288:000000000-CKWC8:1:1101:5154:11308 1:N:0:TACGCTGC+TCTCTCCG
TACGGAGGGGGTTAGCGTTGTTCGGAATTACTGGGCGTAAAGCGCACGTAGGCGGATCAGAAAGTATAGGGTGAAATCCCAGGGCTCAACCCTGGAACTGCCTTATAAACTCCTGGTCTTGAGTTCGAGAGAGGTGAGTGGAATTCCGAGTGTAGAGGTGAAATTCGTAGATATTCGGAGGAACACCAGTGGCGAAGGCGGCTCACTGGCTCGATACTGACGCTGAGGTGCGAAAGTGTGGGGAGCAAACAGGATTAGATACCCTGGTAGTCCACGCCGTAA
+
GGGGGCFGGGGGGFGGGGGGGGGGGGGGGGGGGGGGGGGGGGGGGGGGGGGGGGGGGGGGGGGGGGGGGGGGGGGGGGGGGGGGGGGGGGGGGGGGGGGGGGGGGGGGGGGGGGGGGGGGGGGGGGGGGGGGGGGGGGGGGGGGGGGGGGGGGGGGGGGGGGGGGGGGGGGGGGGGGGGGGGGGGGGGGGGGGGGGGGGGGGGGGGGGFGGGGGGGGGGGGGGGGGGGGGGGGGGFGGGGGGFFFFGGGGFFF?GGFFFFGGGGFFGFFFFFFGF?FFF>DD
@M02352:288:000000000-CKWC8:1:1101:28872:11338 1:N:0:TACGCTGC+TCTCTCCG
TACGGAGGGTGCAAGCGTTATCCGGAATCATTGGGTTTAAAGGGTCCGTAGGCGGACTAATAAGTCAGAGGTGAAATCCCGCAGCTCAACTGTGGAACTGCCTTTGAAACTGTTAGTCTTGAGTTATTGTGAAGTGGTTAGAATATGTAGTGTAGCGGTGAAATGCTTAGAGATTACATGGAATACCGATTGCGAAGGCAGATCACTAACAATATACTGACGCTGATGGACGAAAGCGTGGGGAGCGAACAGGATTAGATACCCTGGTAGTCCACGCCGTAA
+
GGGGGEGGGFGFGCFGGGGDGFGGGFFFGFGGGGGGFFGGGGGGFFGEGGGGGGGGCCGGGFGGGFDDFFGGGEGGGGGGGGGGGGGGGFGFGGGGGGGGGGGGGG9FFFGGGGGGGGGGFFFGGFGFFGGGGGGGGGGGGGGGGGGGGGGGGDGGGDFGGCFGGGGGGGGGGFGGGFGGGGFGFGGGGGGGGGGGGEE>CFGFFFGGGGGGGGGGGGFFGGGGGGGGGGGGEGGEGGGEGGDB>:CCCGDFB?GGBFFFGGGGFFG4)@3<=FFBFFF9DC
@M02352:288:000000000-CKWC8:1:1101:27199:11338 1:N:0:TACGCTGC+TCTCTCCG
TACGGAGGGTGCGAGCGTTAATCGGAATTACTGGGCGTAAAGCGCATGCAGGTGGTTCATTAAGTCAGATGTGAAAGCCCGGGGCTCAACCTCGGAACTGCATTTGAAACTGGTGAACTAGAGTGCTGTAGAGGGGGGGAGAATTTCAGGTGTAGCGGTGAAATGCGTAGAGATCTGAAGGAATACCAGTGGCGAAGGCGGCCCCCTGGACAGACACTGACACTCAGATGCGAAAGCGTGGGGAGCAAACAGGATTAGATACCCTGGTAGTCCACGCCGTAA
+
GGGGGGGGGGGGGGGGGGGGF<FGGGGGGGGGGGGGGGGGGGGGECFGEGGGFGG?=EFGGGGGGGGGGGGGGGGGGGGDGCFGGGGGGGGGGGGGGFFFGGGGGFGFDFCGFGGGGGGGGGGGGGGGGGGGGGEFGEG>CGGGCFGGGGGGFCFEEGCEGGGFFEGGGGCECFF7EGGGGGGCCGGGGGGGGCEEGGGECE:EEGCGGGGGGF*;FEFFFGGF6DGFD?FGGGG>45/CGGFF0)>FGGFFB?CC?=)*+<FC*>GF9F<AFC@BF05-9C
@M02352:288:000000000-CKWC8:1:1101:5816:11342 1:N:0:TACGCTGC+TCTCTCCG
TACGGAGGGGGTTAGCGTTGTTCGGAATTACTGGGCGTAAAGCGCACGTAGGCGGATCAGAAAGTATAGGGTGAAATCCCAGGGCTCAACCCTGGAACTGCCTTATAAACTCCTGGTCTTGAGTTCGAGAGAGGTGAGTGGAATTCCGAGTGTAGAGGTGAAATTCGTAGATATTCGGAGGAACACCAGTGGCGAAGGCGGCTCACTGGCTCGATACTGACGCTGAGGTGCGAAAGTGTGGGGAGCAAACAGGATTAGATACCCTGGTAGTCCACACCGTAA
+
GGGGGCFGGGGGGGGGGGGGGGGGGGGGGGGGGGGGGGGGGGGGGGGGGGGGGGGGGGGGGGGGGGGDFGGGGGGGGGGGGGGGGGGGGGGGGGGGGGGGGGGGGGGGGGGGGGGGGGGGGGGGGGGGGGGGGGGGGGGGGGGGGGGGGGGGGFFGGGGGGGGGGGGGGGGGFGGGGGGGGGGGGGGFGGGGGGGGGGGGGGGGGFGGGGGGGDGGGGGGGGGGGDGGGGGDGGGFGGGFGGB:BFFGGGFFF6CG?FFFGGGGFFGFFFDFFGFFFFFFGD
@M02352:288:000000000-CKWC8:1:1101:19159:11344 1:N:0:TACGCTGC+TCTCTCCG
TACGGAGGGTGCGAGCGTTAATCGGAATTACTGGGCGTAAAGCGCATGCAGGTGGTTCATTAAGTCAGATGTGAAAGCCTGGGGCTCAACCTCGGAACTGCATTTGAAACTGGTGAACTAGAGTGCTGTAGAGGGGGGTAGAATTTCAGGTGTAGCGGTGAAATGCGTAGAGATCTGAAGGAATACCAGTGGCGAAGGCGGCCCCCTGGACAGACACTGACACTCAGATGCGAAAGCGTGGGGAGCAAACAGGATTAGATACCCTGGTAGTCCACGCCGTAA
+
GGGGGFFGGGGGGGGGGGGGGGGGGGGGGGGGGGGGGGGGGGGGGGGGGGGGFGGFGGGGGGGGGGGGGGGGGGGGGGG8FGGGGGGGGGGGGGGGF@FGFGGGGGGGGGGGGGGGGGGGGGGGGGGGGGGGGGGGGGGGGGGGGGGGGGFGGGGGGGGGGGGGGGGGGGGGGGGFGGGGGGGGGGGGGGGGGGGGGGGGGGDEGGGGGGGGGGGGGGGGGGG<CDGGGGGGGGGFGGDGGGFBFFGGGGF@BB<C?FFFGGGGFFGFDFFFFFFFFBF0CC
@M02352:288:000000000-CKWC8:1:1101:10768:11405 1:N:0:TACGCTGC+TCTCTCCG
GACGAACCGTCCAAACGTTATTCGGTATCACTGGGCTTAAAGCGTGCGTAGGCGGCTTGGTAGGTGTGATGTGAAAGCCCACGGCTCAACCGTGGAATTGCGTCGCAAACCCCCAAGCTCGAGGAAGATAGGGGTGATGGGAACTTATGGTGGAGCGGTGAAATGCGTTGATATCATAGGGAACACCGGTGGCGAAAGCGCATCACTGGATCTTTTCTGACGCTGAGGCACGAAAGCTAGGGTAGCGAACGGGATTAGATACCCCGGTAGTCCTAGCCGTAA
+
FGGGGGGGGGGGGGGGGGGGGGGGGGGGGGGGGGGGGGGGGGGGGGGGGGGGGGGGGGGGGGGGGGGGGGGGGGGGGGGGGGGGGGGGGGGGGGGGGGGGGGGGGGGGGGGGDGGGGGGGGGGECGGGGGGGGGGGGGGGGGGGGGFGGGGGGGGGGGGGGGGGGGGGGGGEFGGGGGDGGGGGGGDEGGEGGGGGEGGGGGGGGGGGGGGGGGGGGGGFGGEEEDGGFGGGEEGFGGGGGGFBBFGGGGFFFBGC?FAFFDFFFEDEFFBAFDFFFFFBGG
@M02352:288:000000000-CKWC8:1:1101:14095:11432 1:N:0:TACGCTGC+TCTCTCTG
TACGGAGGGGGTTAGCGTTGTTCGGAATTACTGGGCGTAAAGCGTACGTAGGCGGATTAGTAAGTCAGGGGTGAAATCCCGGGGCTCAACCCCGGAACTGCCTTTAATACTGCTAGTCTTGAGTTCGAGAGAGGTGAGTGGAATTCCAAGTGTAGAGGTGAAATTCGTAGATATTTGGAGGAACACCAGTGGCGAAGGCGGCTCACTGGCTCGATACTGACGCTGAGGTACGAAAGTGTGGGGAGCAAACAGGATTAGATACCCTGGTAGTCCACACCGTAA
+
GGGGGCGGDC:8CEGGGGGDF,CFGG:DGG,EDFG<:FEFGG9F6=FGGGGG,FEG+B<<FGGGG,FGFCGGGGFGD?,,B+FGGGGGGGG=++:FF+@FF<3@FEGGGGGG@3<FFGGGGCFGFG:6>DCGGGGGCF,<CGCGGGG37FFGGGGCGGGFFDEF+?1BGGGGGGC9@9C8EGGG,CFC<CFFGGGECEGGGGGGGGGGF5*+:?8CEGGGGCEDEGC5++:CGFDBGGC+;8:?BBFFGGFF<?FG??A??7CD4>GF4156FGFBF2B:FD
@M02352:288:000000000-CKWC8:1:1101:10951:11447 1:N:0:TACGCTGC+TCTCTCCG
TACGGAGGGGGTTAGCGTTGTTCGGAATTACTGGGCGTAAAGCGCACGTAGGCGGATCAGAAAGTAAGGGGTGAAATCCCAGGGCTCAACCCTGGAACTGCCTCTTAAACTCCTGGTCTTGAGTTCGAGAGAGGTGAGTGGAATTCCGAGTGTAGAGGTGAAATTCGTAGATATTCGGAGGAACACCAGTGGCGAAGGCGGCTCACTGGCTCGATACTGACGCTGAGGTGCGAAAGTGTGGGGAGCAAACAGGATTAGATACCCTGGTAGTCCACACCGTAA
+
GGGFGCFGGGGGGFGGGGGGFGGGGGGGGGGGGGGGGGGGGGGGGGGGGGGGGGGGGGGGFGGGGGGGGGGGGGGGGGGGGGGGGGGGGGGGGGGGGGGGGGGGGGGGGGGGGGGGGGGGGGGGGGGGGGGGGGGGGGGGGGGGGGGGGGGGGGGGGGGGGGGGGGGGGGGGGGGGGGGGGGGGGGGGGGGGGGGGGGGGGGGGGGGGGGGGGGGGGGGGGGGGGGGGGGGGGGGFGGFGGGFFFFGGGGFFFFGG?FFFGGGGFFGFFFFFFGFFFFFFGG
@M02352:288:000000000-CKWC8:1:1101:14769:11449 1:N:0:TACGCTGC+TCTCTCCG
TACGGAGGGTGCAAGCGTTAATCGGAATTACTGGGCGTAAAGCGCGCGTAGGCGGATTGTTAAGTCAGATGTGAAAGCCCTGGGCTCAACCTAGGAACTGCATTTGAAACTGGCAATCTTGAGTATGGTAGAGGTAAGCGGAATTTCCAGTGTAGCAGTGAAATGCGTAGAGATTGGAAGGAATATCGATGGCGAAGGCAGCTTACTGGGCCAATACTGACGCTGAGGTGCGAAAGCGTGGGTAGCGAACGGGATTAGATACCCCGGTAGTCCACGCCGTAA
+
GGGGGGGGGGGGGGGGGGGGGGGGGGGGGGGGGGGGGGGGGGGGGGGGGGGGGGGGGGGGGGGGGGGGGGGGGGGGGGGGGGGGGGGGGGGGGGFGGGGGGGGGGGGGGGGGGGGGGGGGGGGGGGGGGGGGGGGGGGGGGGGGGGGGGGGGGGGGGGGGGGGGGGGGGGGGGGGGGGGGGGGGGGGGGGGGGGGGGGGGGGGGGGGGGFGGGGGGGGGGGGGGGGGGGGGGGGGFGGGGGGFBFFGGGGFFFFGGFFFFGGGGFFGFFFFF4FFFFBE>GG
@M02352:288:000000000-CKWC8:1:1101:24094:11488 1:N:0:TACGCTGC+TCTCTCCG
TACGGAGGGTCCGAGCGTTATCCGGAATCATTGGGTTTAAAGGGTCCGCAGGCGGTCGATTAAGTCAGAGGTGAAATCCCATAGCTTAACTATGGAACTGCCTTTGATACTGGTTGACTTGAGTCATATGGAAGTAGATAGAATGTGTGGTGTAGCGGTGAAATGCATAGATATTACACAGAATACCGATTGCGAAGGCAGTCTACTACGTATGTACTGACGCTCATGGACGAAAGCGTGGGGAGCGAACAGGATTAGATACCCTGGTAGTCCACGCCGTAA
+
GGGGGGGGGGGGGGGGGGGGGGGGGGGGGGGGGGGGGGGGGGGGGGGGGGGGGGGGGGGGGGGGGGGGFGGGGGGGGGGGGGGGGGGGGGGGGGGGGGGGGGGGGGFGGGGGGGGGGGGGGGFGGGGGGGGGGGFGGGGGGGGGGGGGGGGGGGGGGGGGGGGFGGFGGGGGGGGGGGGGGGGGGGGGGGGGGGGGGGGGGGGGGGGFGGGGGGGGGGGGGGGGGGGGGGGGGGGFGGGGGGFFFFG7EGDFBBGGFFFFGGGGFFGFFFFFFGFFFFFFGG
@M02352:288:000000000-CKWC8:1:1101:7507:11501 1:N:0:TACGCTGC+TCTCTCCG
TACGGAGGGGGTTAGCGTTGTTCGGAATTACTGGGCGTAAAGCGCACGTAGGCGGATCAGAAAGTATAGGGTGAAATCCCAGGGCTCAACCCTGGAACTGCCTTGTAAACTCCTGGTCTTGAGTTCGAGAGAGGTGAGTGGAATTCCGAGTGTAGAGGTGAAATTCGTAGATATTCGGAGGAACACCAGTGGCGAAGGCGGCTCACTGGCTCGATACTGACGCTGAGGTGCGAAAGTGTGGGGAGCAAACAGGATTAGATACCCTGGTAGTCCACACCGTAA
+
GGGGGGGGEGG@FGFGGGGGGDGGGGGGGGGGGGGGGGGGGGGGGGGGGCGGGGGGGGGFFFFGGGGDFGGGGGGGGGFGGGGGGGGGGGGGGGGGGGGGGGCGGGGGGGGGGGGFGGGGGFGGGGGFGFFGGGGG9CCFG:EFGFGGGDGGGGGGGGGGGFGFCFGGGGGGGGGGGGGGGGGGGGGGCGGGGGGGGGFGGGEGGGGGGGFGGGGGGGGGG>EGEDGGF*65EGDEGGFGGGFF>@GGGGFFFBGGFFAFGGGGFFGFAFFFFGF??FFFGD
@M02352:288:000000000-CKWC8:1:1101:20898:11502 1:N:0:TACGCTGC+TCTCTCCG
TACGGAGGATCCAAGCGTTATCCGGAATCATTGGGTTTAAAGGGTCCGTAGGTGGATGATTAAGTCAGAGGTGAAAGCCTGCAGCTCAACTGTAGAATTGCCTTTGATACTGGTTATCTTGAGTTATTATGAAGTAGTTAGAATATGTAGTGTAGCGGTGAAATGCATAGATATTACATAGAATACCAATTGCGAAGGCAGATTACTAATAATATACTGACACTGATGGACGAAAGCGTGGGGAGCGAACAGGATTAGATACCCTGGTAGTCCACGCCGTAA
+
GGGGGGGGGGGGGGGGGGGGGGGGGGGGGGGGGGGFGGGGGGGGGGGGGGGGFGGGGGGGGGGGGGGGGGGGGGGGGGGGGGGGGGGGGGGGGGGGGGGGGGFGGGGGGGGGGGGGGGGGGGGGGGGGGGGGGGGGGGGGGGGGGGGGGGGGGGGGGGGGGGGGGGGGGGGGGGGGGGGGGGGGGGGGGGGGGGGGGGGGGGGGGGGGGGGGGGGGGGFGGGGGGGGGGGGGGGGFGGGGGGFFFFGGGGDFFFGGFFFFGGFGFFGFFFBFFGF?BFEFGG
@M02352:288:000000000-CKWC8:1:1101:14923:11505 1:N:0:TACGCTGC+TCTCTCCG
TACGGAGGGTGCGAGCGTTAATCGGAATTACTGGGCGTAAAGCGCATGCAGGTGGTTCATTAAGTCAGATGTGAAAGCCCGGGGCTCAACCTCGGAACTGCATTTGAAACTGGTGAACTAGAGTGCTGTAGAGGGGGGTAGAATTTCAGGTGTAGCGGTGAAATGCGTAGAGATTGGAAGGAACATCAGTGGCGAAGGCGGCTACCTGGACAAATACTGACACTGAGGCACGAAAGCGTGGGGAGCAAACAGGATTAGATACCCTGGTAGTCCACGCCGTAA
+
GGGGGFGGGGGGGGGGGGGGGGGGGGGGGGGGGGGGGGGGGGGGGGGGGGGGGGGGGGGGGGGGGGGGGGGGGGGGGGGGGGGGGGGGGGGGGGGGGGGGGGGGGGGGGGGGGGGGGGGGGGGGGGGGGGGGGGGGGGGGGGGGGGGGGGGGGGGGGGGGGGGGGGGGGGGGGGGGGGGGGGGGFGGGGGGGGGGGGGGDGGGGGGGGGGGGGGGGGGGGGGGGGGGGGGGGGGGFGGGGGGFFFFGGGGFFFFGGFFFFGGGGFFGFFFFFFGFFFFFBGG
@M02352:288:000000000-CKWC8:1:1101:29029:11509 1:N:0:TACGCTGC+TCTCTCCG
TACGGAGGGTCCGAGCGTTATCCGGAAACATTGGGTTTAAAGGGTCCGCAGGCGGTCGATTAAGTCAGAGGTGAAATCCCATAGCTCAACTATGGAACTGCCTTTGATACTGGTTGACTTGAGTCATATGGAAGTAGATAGAATGTGTAGTGTAGCGGTGAAATGCATAGATATTACACAGAATACCGATTGCGAAGGCAGTCTACTACGTATGTACTGACGCTCATGGACGAAAGCGTGGGGAGCGAACAGGATTAGATACCCTGGTAGTCCACGCCGTAA
+
@EFFEEGGDF<CF+@CFFGGFCGEGGEGGGCFFF8FGG,FFF9FEEFCEEGDGGG:FGGGGE9F<CACF?EF@EFDGGGGGGCFCEED<EG8FE?9EGF?A,7BFGC,,B?<FGGG8FGGFCGGGGCEGGG,FFFFGAGFGC=F>FCF,EFGGGGGGGGGFCFDD9,@CFGGF;7DDBFFGGC<;>FD>:FGG5CEGGGGDEFGE9CGGG9CGCGG9<<CG558C<F7+29/:8DEGG<E5C>6()5C>D3<<:9FBF)9CGFCFF:):*).*2*16:BFD*
@M02352:288:000000000-CKWC8:1:1101:10118:11532 1:N:0:TACGCTGC+TCTCTCCG
TACGGAGGGTGCAAGCGTTATCCGGAATCATTGGGTTTAAAGGGTCCGTAGGCGGACTAATAAGTCAGAGGTGAAATCCCGCAGCTCAACTGTGGAACTGCCTTTGAAACTGTTAGTCTTGAGTTATTGTGAAGTGGTTAGAATATGTAGTGTAGCGGTGAAATGCTTAGAGATTACATGGAATACCGATTGCGAAGGCAGATCACTAACAATATACTGACGCTGATGGACGAAAGCGTGGGGAGCGAACAGGATTAGATACCCTGGTAGTCCACGCCGTAA
+
GGGGGGGGGGGGGGGGGGGGGGGGGCGGGGGGGGGGGGGGGGGGGGGGGGGGGGGGGGG<FFGGGGGGGGGGGGGGGGGGGGGGGGGGGGGGGGGGGGGGGGGGGGGGGGGGGGGGGGGGGGGGGGGGGGGGGGGGGGGGGGGGGGGGGGGGGGGGGGGGGGGGGGGFGGGGGGGGGGGGGGGGGGGGGGGGGGGGGGGGGGGGGGGGGGGGGGGGGGGGGGGGGGGGGGGGGGGFGGGGGGFF;BGGGGFFFFGGFFFFGGGGFFGFFFFFFGFFFFFFGG
@M02352:288:000000000-CKWC8:1:1101:8951:11532 1:N:0:TACGCTGC+TCTCTCCG
TACGGAGGATCCAAGCGTTATCCGGAATCATTGGGTTTAAAGGGTCCGTAGGTGGATAATTAAGTCAGAGGTGAAATCCTGCAGCTCAACTGTAGAATTGCCTTTGATACTGGTTGTCTTGAGTTATTATGAAGTAGTTAGAATATGTAGTGTAGCGGTGAAATGCATAGATATTACATAGAATACCAATTGCGAAGGCAGATTACTAATAATATACTGACACTGATGGACGAAAGCGTGGGGAGCGAACAGGATTAGATACCCTGGTAGTCCACGCCGTAA
+
GGGGGGGGG8FGGGGGGFGGGGGGGGDGGGGGGGGGDGGGGGGGGCFFGFFFFFGGFGGGGGGFGGGGGGGGGGGGGGGGGGGGGGGGGGGGGGGGGGGGGGGGGGGGGGGDGGGGGGGGGGGFGDFFGGGGGGGGGGGGGGFGGGGGGGGGGDCGGGEGGGGGGGFGGGGGGGGGGGGC9FFGGGDGGGGGFDGGGGGGGGGFGGGGGGGGGFGGFD?CFGGGGGFGCFGGGG?DGE<EGEF@>ACGED>F?FGGFFAFGEFGFF39<FDFFFF09::9<9
@M02352:288:000000000-CKWC8:1:1101:17855:11543 1:N:0:TACGCTGC+TCTCTCCG
TACGGAGGGTGCAAGCGTTATCCGGAATCACTGGGTTTAAAGGGTGCGTAGGCGGATAAATAAGTCAGAGGTGAAAGCTTTCAGCTTAACTGGAAAATTGCCTTTGATACTGTTTATCTTGAATGATGTTGAGGTTAGCGGAATGTGACATGTAGCGGTGAAATGCATAGATATGTCATAGAACACCAATTGCGAAGGCAGCTAGCTAGGCATGTATTGACGCTGAGGCACGAAAGCGTGGGGAGCGAACAGGATTAGATACCCTGGTAGTCCACGCCCTAA
+
GGGGGGGGGGGGGGGGGGGGGGGGGGGGDGGGGGGGGGGGGGGGGGGGGGGGGGGGDGGGGGGGGGGGGGGGFGGGFFCFEFFGGGCFGGGGFFFGGGGGGGGGGGGFEFFGGGGFGGGGFCFFGGGGG?DGG@FGGGGGGG<D>>FFCCFAFGGGGGGDGGFGGGFDF?@FCFFCECFGGGGGGGGF<FFFGGGGGGGEEGGGGGGEGFFGGG;BCFFFGGDEGGGGFEGGGGCDGDCEGGBBBBDGDGFFF:GG<FBFCGGGFFFFAFAFFCFFB<BFGF
@M02352:288:000000000-CKWC8:1:1101:24021:11546 1:N:0:TACGCTGC+TCTCTCCG
TACGGAGGGGGTTAGCGTTGTTCGGAATTACTGGGCGTAAAGCGCACGTAGGCGGATCAGAAAGTATAGGGTGAAATCCCAGGGCTCAACCCTGGAACTGCCTTATAAACTCCTGGTCTTGAGTTCGAGAGAGGTGAGTGGAATTCCGAGTGTAGAGGTGAAATTCGTAGATATTCGGAGGAACACCAGTGGCGAAGGCGGCTCACTGGCTCGATACTGACGCTGAGGTGCGAAAGTGTGGGGAGCAAACAGGATTAGATCCCCTGGTAGTCCACACCGTAA
+
GGGGD@FGEGG@EGGGGGGGGFGEGGEGGGGGGGGGGGGGGGGGEEGGFGGGGGG:FC4EEFFFG9FDEFGGGGGGGGGGGGGGFGGGGGGFGDF8FDGFGDGF9DFD,EFGGFDFBFFFF,>FCFFF?EGDCFF@DGFGDG<FFGGGEEF@FFGGGGGFGGGFFGFB,=EFFGGFGGEECGCGGGGFDGGGGGGEDECCDGGGGCCECGFCCCE8:<CCFEG=ECGGF5<9ECG>F7:FGG>21>CGCF4???GG<=2@+<FD@FC:A=8<F>F2:?)4C<
@M02352:288:000000000-CKWC8:1:1101:16074:11548 1:N:0:TACGCTGC+TCTCTCCG
TACGGAGGGGGTTAGCGTTGTTCGGAATTACTGGGCGTAAAGCGCACGTAGGCGGATCAGAAAGTATAGGGTGAAATCCCAGGGCTCAACCCTGGAACTGCCTTATAAACTCCTGGTCTTGAGTTCGAGAGAGGTGAGTGGAATTCCGAGTGTAGAGGTGAAATTCGTAGATATTCGGAGGAACACCAGTGGCGAAGGCGGCTCACTGGCTCGATACTGACGCTGAGGTGCGAAAGTGTGGGGAGCAAACAGGATTAGATACCCTGGTAGTCCACACCGTAA
+
GGGGG@FGGGGGGFGGGFGGGGGGGFGGGGGGGGGGGFGGGGGGGGGGGGGGGGGGGGGGGGGGGGGGGGGGGGGGGGGGGGGGGGGGGGFGGGGGGGGGGGGGGGGGGGGGGGGGGGGGGGGGGGGGGGGGGGFGGGGGGGGGGGGGGGGGGGGGGGGGGGGGGGGGGGGGGGGGGGGGGGGGGGGGGGGGGGGGGGGGGGGGGGGGGGGGGGGGGGGGGGGGGGGGGFGGGGG>FGGGGGF09EGDGFFFFFGFFFFFGGGGFFGFFFAB4CF?BFE:3<
@M02352:288:000000000-CKWC8:1:1101:16922:11551 1:N:0:TACGCTGC+TCTCTCCG
TACGGAGGGTCCGAGCGTTATCCGGAATCATTGGGTTTAAAGGGTCCGCAGGCGGTCGATTAAGTCAGAGGTGAAATCCCATAGCTTAACTATGGAACTGCCTTTGATACTGGTTGACTTGAGTCATATGGAAGTAGATAGAATGTGTAGTGTAGCGGTGAAATGCATAGATATTACACAGAATACCGATTGCGAAGGCAGTCTACTACGTATGTACTGACGCTCATGGACGAAAGCGTGGGGAGCGAACAGGATTAGATACCCTGGTAGTCCACGCCGTAA
+
GGGGGGGGGGGGGGGGGGGGGGGGGGGGGGGGGGGGGGGGGGGGGGGGGGGGGGGGGGGGGGGGGGGGGGGGGGGGGGGGGGGGGGGGGGGGGGGGGGGGGGGGGGGGGGGGGGGGGGGGGGGGGGGGGGGGGGGGGGGGGGGGGGGGGGGGGGGGGGGGGGGGGGGGGGGGGGGGGFGGGGGGGGGGGGGGGGGGGGGGGGGGGGGGGGGGGGGGGGGGGGGGGGGGGGGGGGGFGGDGGGFFFFGGGGEFFFGGDFBFGGFGFFGFFFBFFFFFFFFFGG
@M02352:288:000000000-CKWC8:1:1101:10764:11552 1:N:0:TACGCTGC+TCACTCCG
TACGGAGGGTCCGAGCGTTATCCGGAATTATTGGGTTTAAAGGGTGCGCAGGCGGTCGATTAAGTCAGAGGTGAAATCCCATAGCTCAACTATGTAACTGCCTTTGAAACTGGTTGACTTGAGTGATATGGAAGTAGATAGAATGTGTAGTGTAGCGGTGAAATGCATAGATATTACACAGAATACCGATTGCGAAGGCAGTCTATTACGTATGTACTGACGCTCATGGACGAAAGCGTGGGGAGCGAACAGGATTAGATACCCTGGTAGTCCACGCTGTAA
+
GGGGGGGGDG,FGGGGGGGGGGGGGF+C6FGGGGGFGGGGGGGGG7FF7FGGGGGCF+8F?FGGGGGG<FGGGGGGGA<,<,,BEGGGGG,,,55<,A@<F=FF<DG,:3,C8B3><=F<>3=E,@F,3@EF,373@@@,=F,@,,3@,3@<@:>@FC>:FGCD92,6=<,22,,6,>,6:F:F;F<7*=:1<8ECE8B9;CG+?+>++*;++*+2><BEC8*/*/++++01CG<@CGDGGD526:5D*7<?::G:<=48+AF6/<565*-61:*,((7-:C
@M02352:288:000000000-CKWC8:1:1101:11965:11582 1:N:0:TACGCTGC+TCTCTCCG
TACGGAGGGTGCAAGCGTTATCCGGAATCATTGGGTTTAAAGGGTCCGTAGGCGGGCATATAAGTCAGTGGTGAAAGTCTGTGGCTTAACCATAGAATTGCCATTGATACTGTATGTCTTGAATTATTGTGAAGTGGTTAGAATATGTAGTGTAGCGGTGAAATTCGTAGATATTCGGAGGAACACCAGTGGCGAAGGCGGCTCACTGGCTCGATACTGACGCTGAGGTACGAAAGTGTGGGGAGCAAACAGGATTAGATACCCTGGTAGTCCACACCGTAA
+
GGGGGGGGGGGGGGGGGGGGGGGGGGGGGGGGGGGGGGGGGGGGGGGGGGGGGGGGGGGGGGGGGGGGGGGGGGGGGGGGGGGGGGGGGGGGGGGGGGGGGGGGGGGGGGGGGGGGGGGGGGAFGGGGGGGGGGGGGGGGGGGGGGGGGGGGGGGGGGGGGGGGGGGGGGGGGGGGGGGGGGGGGGGGGGGGGGGGGGGGGGGGGGGGGGGGGGGGGGGGGGGGGGGGGGGGGGGFGGGGGGFFFFGGGGFFFFGGFFAFGGGGFFFFBFFFFGFFFB@?GG
@M02352:288:000000000-CKWC8:1:1101:5305:11615 1:N:0:TACGCTGC+TCTCTCCG
TACGGAGGGTCCGAGCGTTATCCGGAATCATTGGGTTTAAAGGGTCCGCAGGCGGTCGATTAAGTCAGAGGTGAAATCCCATAGCTTAACTATGGAACTGCCTTTGATACTGGTTGACTTGAGTCATATGGAAGTAGATAGAATGTGTAGTGTAGCGGTGAAATGCATAGATATTACACAGAATACCGATTGCGAAGGCAGTCTACTACGTATGTACTGACGCTCATGGACGAAAGCGTGGGGAGCGAACAGGATTAGATACCCTGGTAGTCCACGCCGTAA
+
G<EEECCCCBFGG@FGEFEFGGFFG::F9<@FCFF68C<CCFCGFGGGGGGGGGGCGGGGGDGGFFCFFGGFEFFGGFGGGF<AFG9AB<<?AFCFDGGGGGGFDDGGGGADADFGGFC<FACFGDFGGGGCCFG<FB@FFF>FGFFGGGGGGGGGGGCCFCGGGG;DFGGGGGFGGCEGCGGGGCFEGGGGGGGGGGFDE:8?CFCFGGCFFFGGFCE7CCEECCGCGF<<EEC>CECGGGFBFFGGGGEFFFGGFF>7CCGF*77FDF>BFGFBFFFFDD
@M02352:288:000000000-CKWC8:1:1101:5418:11620 1:N:0:TACGCTGC+TCTCTCCG
TACGGAGGGGGTTAGCGTTGTTCGGAATTACTGGGCGTAAAGCGTACGTAGGCGGATTGGAAAGTTGGGGGTGAAATCCCAGGGCTCAACCCTGGAACTGCCTCCAAAACTATCAGTCTAGAGTTCGAGAGAGGTGAGTGGAATTCCAAGTGTAGAGGTGAAATTCGTAGATATTTGGAGGAACACCAGTGGCGAAGGCGGCTCACTGGCTCGATACTGACGCTGAGGTACGAAAGTGTGGGGAGCAAACAGGATTAGATACCCTGGTAGTCCACACCGTAA
+
FGGGGGGGGGGFGGGGGGGGGGGGGGGGGGCGGGGGGFCFGFFGGGGGGGGGGGGGGFGGFEFF?FGGGGGFGGGGGFFGGGGGGGGGGG=EGGGGGGGGGFGGGGGGGGGGGGGGGGGGGGGFGGGGGFGDGGFGGGGGGGGFGGGGGGGFGGGGGGGGG?CFFGGGGGGGGGGGCFDGGGF>FGECFFGGGGGGGEFGGGGGGGGGGGGGGGGGEGGGCECEECFGGCFDGGGFFG7EGGEBFFGGGGFFFFFG?FFFGFGC6@C?4B426>??F?D8FD
@M02352:288:000000000-CKWC8:1:1101:7687:11638 1:N:0:TACGCTGC+TCTCTCCG
TACGGAGGGTGCGAGCGTTAATCGGAATTACTGGGCGTAAAGCGCATGCAGGTGGTTCATTAAGTCAGATGTGAAAGCCCGGGGCTCAACCTCGGAACTGCATTTGAAACTGGTGAACTAGAGTGCTGTAGAGGGGGGTAGAATTTCAGGTGTAGCGGTGAAATGCGTAGAGATCTGAAGGAATACCAGTGGCGAAGGCGGCCCCCTGGACAGACACTGACACTCAGCTGCGAAAGCGTGGGGAGCAAACAGGATTAGATACCCTGGTAGTCCACGCCGTAA
+
FFGGDGCE:FGGGGEEGEG::EFFGGGGGFGGGGG@FFGCEGGGGGGEGDFGGGCGGFFGGFFACEFGGGGGFDFEFFEGGCFGGD+CFFGGGGGGGGGFFF9@FFGGGDCEFFGDFEFFG9C@FCGGGGGAFE+:>FCCEE@GCEFGGEGFGGGGGGGGGFDFEFGGGCGG9?FGGGFF6@CCCFFFFF+08C88>ECEGGCCEGEGGFFGG6FFGGGGGFC6@58+<CFCGEG:5EDGGE>:>BGGGGFFF?F7>F<=:+27=@3?>6A<FGF:;?7979
@M02352:288:000000000-CKWC8:1:1101:28658:11639 1:N:0:TACGCTGC+TCTCTCCG
TACGGAGGGGGTTAGCGTTGTTCGGAATTACTGGGCGTAAAGCGCACGTAGGCGGATCAGAAAGTATAGGGTGAAATCCCAGGGCTCAACCCTGGAACTGCCTTGTAAACTCCTGGTCTTGAGTTCGAGAGAGGTGAGTGGAATTCCGAGTGTAGAGGTGAAATTCGTAGATATTCGGAGGAACACCAGTGGCGAAGGCGGCTCACTGGCTCGATACTGACGCTGAGGTGCGAAAGTGTGGGGAGCAAACAGGATTAGATACCCTGGTAGTCCACACCGTAA
+
GCCDF@FEGGC@FFGGFGGEG8<FFG@FGGFGGGGGGGGGGGGGGGGGGGGGGGGG@FFGFFGGGGGGGGGFGGGGGE=EFGGGGGGGGGGGFGGGGGGGGGGGGGGAFGDFGGGGGGGGGCFFA>FCDCFGGGGFCFFGGGAFGGFG@FGFGCFFFGGFFGGGGFFGGGGFGGGFFDGGGGFCFGGFGGGGGEEGEEFGGGGGGFCFG8FCEEGG=7EFGC==CDGGGF*97:C>FF:CCGE?>5CFGFFF8:GG7=>FCGGCFFG@<B8<F:*((.7?FC
@M02352:288:000000000-CKWC8:1:1101:24858:11647 1:N:0:TACGCTGC+TCCCTCCG
TACGGAGGGTCCGAGCGTTATCCGGAATTATTGGGCTTAAAGGGTCCGCAGGCGGTCGATTAAGTCAGAGGTGAAATCCCATAGCTCAACTATGGAACTGCCTTTGATACTGGTTGACTTGAGTCATATGGAAGTAGATAGAATGTGTAGTGTAGCGGTGAAATGCATAGATATTACACAGAATACCGATTGCGAAGGCAGTCTACTACGTATGTACTGACGCTCATGGACGAAAGCGTGGGGAGCGAACAGGATTAGATACCCTGGTAGTCCACGCCGTAA
+
GGGCGCFGG,CC+@CFGFE@FFGGGGGG,CCEFGG89EFFEGAFGGGGCGGEGGGC@7==EGGGGFCF?FGGGGGGGGGGGFCFGDGEGGCFGGGGGGGGGG,E,ACFFFFCDF?F8FFDFFFGAF=FFAFFDFGFGAF9FFFGG7@@FFGGGGGGGGGGGGGG9C=FGGGGGGGG@?FFGGGFGGGE>F7CGGGGGGGCE:C9CEGFDGGGGFGGGGG?FGGGCG?E9EFGGED>*>CGGGF?FFDCEG3???GGFFFBE9FGFFF?4FFFFGFFF?FBGG
@M02352:288:000000000-CKWC8:1:1101:23496:11654 1:N:0:TACGCTGC+TCTCTCCG
TACGGAGGGGGTTAGCGTTGTTCGGAATTACTGGGCGTAAAGCGCACGTAGGCGGATCAGTAAGTAAGGGGTGAAATCCCAGGGCTCAACCCTGGAACTGCCTCTGATACTCCTGGTCTTGAGTTCGAGAGAGGTGAGTGGAATTCCGAGTGTAGAGGTGAAATTCGTAGATATTCGGAGGAACACCAGTGGCGAAGGCGGCTCACTGGCTCGATACTGACGCTGAGGTGCGAAGGTGAGGGGAGCAAACAGGATTAGATACCCTGGTAGTCCACGCAGTAA
+
GGGGC@FG7:666CFGGGGGGGGGGG7FGGGGGGGGGGGGGGGG7=@FGGGGGGG78+,C,BFGG9FGB<FGGGGGGGGG8F7FGGGGGGAG8FGGGGGGG,F<F,E,CFG9F><3@FG9FDG3,,8,@FG@FG<F,8EFGGGGGGE,*>FGGGG@;CFGGGGG;FGGGGGGGG7++<EGGGGGGG*CGGGGGGGGGGGG58*;2CFGG55+***1?FGGGGGGGGGF+*>DGE)<02*;EG3;BF*9C*<?:BGGFFFFGGGFF4CFDFFFF*/4>1>BGF
@M02352:288:000000000-CKWC8:1:1101:11479:11675 1:N:0:TACGCTGC+TCTCTCCG
TACGGAGGGTCCGAGCGTTAATCGGAATTACTGGGCGTAAAGCGCGCGTAGGTTGATTGGTCAGTCAGATGTGAAAGCCCAGGGCTCAACCTTGGAACTGCATCTGATACTGCTAGTCTAGAATACAGTAGAGGGTAGTGGAATTTCCTGTGTAGCGGTGAAATGCGTAGATATTACATAGAATACCGATTGCGAAGGCAGATCACTAACAACGTATTGACGCTGATGGACGAAAGCGTAGGTAGCGAACAGGATTAGATACCCTGGTAGTCTACGCCGTAA
+
GGGGGGGGGGGGGGGGGGGG7EFGGGGGGGGGGGGGGEGGGGGGGGGGGGGGFGGGGGGGGGGGGGGGGFGGGGGGGGGGGGGGGGGGGGGGGGGGGGGGGGGGGGGGGGGGGGGGGGGGGGEFGGGGGGGGGGGGGGGGGGGFGGGGGGGGGGGGGGGGGGGGGGGGGGGGGGGGGGGGGGGCGGGGGGGGGGGGGGGGGGGGGGGGGGGGGE:BGGGGGGGGGGGGGGGGGGGFGGGGGGFDFFGGGGFFFFGGFFFFGGGGFFGFFFAFFGFFF>@>GD
@M02352:288:000000000-CKWC8:1:1101:18572:11700 1:N:0:TACGCTGC+TCTCTCCG
TACGGAGGGTCCGAGCGTTATCCGGAATCATTGGGCTTAAAGGGTCCGCAGGCGGTCGATTAAGTCAGAGGTGAAATCCCATAGCTCAACTATGGAACTGCCTTTGATACTGGTTGACTTGAGTCATATGGAAGTAGATAGAATGTGTAGTGTAGCGGTGAAATGCATAGATATTACACAGAATACCGATTGCGAAGGCAGTCTACTACGTATGTACTGACGCTCATGGACGAAAGCGTGGGGAGCGAACAGGATTAGATACCCTGGTAGTCCACGCCGTAA
+
GGGGDEDECFDGG>EEEBFEFD<FB:CCEFGGGFG,,CF<6CFEEE@FFCGGG@F@F=>FE@FFFFCFFFGF@EGFEGEGGED,BFFGGGGGGGGGGGGFGGFDA<CDEGGF,FFDCFFGFGGGFFFGFDFAA<FCFCGFGFFGGEGCFFCCFFEFGGCDFGGGGGCCEGGGGGGCGGFC@FB@FFFEB<FGGGGGGGGGGGGGGGGFCCCFFCF@@FFCBEGDEDCF?FCDDDGDGE<>E551;@DDGGFF:?>C<FB?F:CFF>FFB@AAFFFFFFFFGG
@M02352:288:000000000-CKWC8:1:1101:29292:11743 1:N:0:TACGCTGC+TCTCTCCG
TACGGAGGGTCCGAGCGTTATCCGGAATCATTGGGTTTAAAGGGTCCGCAGGCGGTCGATTAAGTCAGAGGTGAAATCCCATAGCTTAACTATGGAACTGCATTTGATACTGGTTGACTTGAGTTATAAGGAAGTAGATAGAACGTGTAGTGTAGCGGTGAAATGCATAGAGATTACACAGAATACCGATTGCGAAGGCAGTCTACTACGTATATACTGACGCTCATGGACGAAAGCGTGGGGAGCGAACAGGATTAGATACCCTGGTAGTCCACGCCGTAA
+
GGGGGGGGGGFGDFFFGGGCGGGGGGCFGGGGGGG@FFGGGGFGGE<CFGGGGGGGE:F:FGGGGGEFGGGGGGGGFGGDE?=FFG<?EGDFGAFGGEFGG,FD<FG,BFGGGGG@GGGGGGGGGG9C,@FGCEDGFGGGGGG,>D<>>FGGGGGGGGGGGGGGGGFGFGGGGG,5>C,?FGGGGGGGGGGGGGGGGGGDGFGG:FGGGD79FFFGGGGGGGGGGGFGFFGGGGDEGGDGGGFBFFGGCDFFF?GGFFFFGGGGFFGFFFFFFG7:>BFFGD
@M02352:288:000000000-CKWC8:1:1101:12714:11757 1:N:0:TACGCTGC+TCTCTCCG
TACGGAGGGTCCGAGCGTTATCCGGAATCATTGGGTTTAAAGGGTCCGCAGGCGGTCGATTAAGTCAGAGGTGAAATCCCATAGCTCAACTATGGAACTGCCTTTGATACTGGTTGACTTGAGTCATATGGAAGTAGATAGAATGTGTAGTGTAGCGGTGAAATGCATAGATATTACACAGAATACCGATTGCGAAGGCAGTCTACTACGTATGTACTGACGCTCATGGACGAAAGCGTGGGGAGCGAACAGGATTAGATACCCTGGTAGTCCACGCCGTAA
+
GGGGGBFGGGGGGGGGGGGGGGGGGGGGGGGGGGGCFEGGGGGGGGFGGGGGGGGFGGGGGGGGGGGGGGGGGGGGGGGGGGGGGGGGGGGGGGGGGGGGGGGGGGGGGGGGGGGGGGGGGGGGGFDGGGGDGGGGGGGGGGGGGGGGGGGGGGGGGGGGGGGGGGGGGGGGGGGGGGGGGGFGGGGGGGGGGGGGDGGGGGGGGGFFGGGGGFGGGGGGGEEC*>EGGGGGGGGFGGGGGGF?FFGGGGD?:?DFBFDFGGGGFFGFFFA2FFFF9BFFGG
@M02352:288:000000000-CKWC8:1:1101:23022:11769 1:N:0:TACGCTGC+TCTCTCCG
TACGGAGGGTGCGAGCGTTAATCGGAATTACTGGGCGTAAAGCGCATGCAGGTGGTTCATTAAGTCAGATGTGAAAGCCCGGGGCTCAACCTCGGAACTGCATTTGAAACTGGTGAACTAGAGTGCTGTAGAGGGGGGTAGAATTTCAGGTGTAGCGGTGAAATGCGTAGAGATCTGAAGGAATACCAGTGGCGAAGGCGGCCCCCTGGACAGACACTGACACTCAGATGCGAAAGCGTGGGGAGCAAACAGGATTAGATACCCTGGTAGTCCACGCCGTAA
+
GFGGGBFGGGGGGGGGGGGGFFGGGGGGGGGGGGGGGGGGFGGGGGGGGGGGGGGGGGGGGGGGGGGGGGGGGGGGGGGGGGGGGGGGGGGGGGGGFFGGGGGGGGGGGGGGGGGGGGGGGGGGGGGGGGGGGGGGGGGGGGGGGGGGGGGGGGGGGGGGGGGGGGGGGGDGFGGGGGGGGGGGGGGGGGGGGGGGGGGGGG5CEGGGGGGFCFFGGGGGGGGGGGGGGGGGGE:BFECCEED0>FGFCFFFFFGGFFF=CGFGFFGFFFDF?FFFFFFFGD
@M02352:288:000000000-CKWC8:1:1101:14022:11776 1:N:0:TACGCTGC+TCTCTCCG
TACGGAGGGGGTTAGCGTTGTTCGGAATTACTGGGCGTAAAGCGTACGTAGGCGGATTGGAAAGTTGGGGGTGAAATCCCAGGGCTCAACCCTGGAACTGCCTCCAAAACTATCAGTCTAGAGTTCGAGAGAGGTGAGTGGAATTCCAAGTGTAGAGGTGAAATTCGTAGATATTTGGAGGAACACCAGTGGCGAAGGCGGCTCACTGGCTCGATACTGACGCTGAGGTACGAAAGTGTGGGGAGCAAACAGGATTAGATACCCTGGTAGTCCACACCGTAA
+
GGGGGGGGGGGGGGGGGGGGGGGGGGGGGGGGGGGGGGGGGGGGGGGGGGGGGGGGGGGGGGGFGGGGGGGGGGGGGGGGGGGGGGGGFGGGGGGGGGGGGGGGGGGGGGGGGGGGGGGGGGGGGGGGGGGGGGGGGGGGGGGGGGGGGGGGGGGGGGGGGGGGFGGGGGGGGGGGGGGGGGGGGGGGGGGGGGGGGGGGGGGGGGGGGGGGGCGGGGGGGGGGGGGGGGGGGGGFGGGGGGFFFFGGGGFFFFCGFFFFGGGGFFGFFFFBFGFFFFFFFD
@M02352:288:000000000-CKWC8:1:1101:2525:11786 1:N:0:TACGCTGC+TCTCTCCG
TACGGAGGGTGCAAGCGTTATCCGGAATCATTGGGTTTAAAGGGTCCGCAGGCGGTCAATTAAGTCAGAGGTGAAATCCCATAGCTTAACTCTGGAACTGCCTTTGATACTGGTTGACTTGAGTTATACGGAAGTAGATAGAATGTGTAGTGTAGCGGTGAAATGCATAGAGATTACACAGAATACCGATTGCGAAGGCAGTCTACTACGTATATACTGACGCTCATGGCCGAAAGCGTGGGGAGCGAACAGGATTAGATACCCTGGTAGTCCACGCCGTAA
+
GEG?@EFGGGGGGFGGGGGGGGGGGFGCFGGGGGGFGGGGGGGGGFGGGGGGGGGGGGGGFGGGGGGGGGGGGGGGGAFFFAEFGG<FFGG5EE<FGFGGGCEFGGGFGGGGCEFEGGGGGGGGDGD<,AFGGGGGGDFGGGDCAFFFGGGGGGFGGGGFGGGGGG@DFGGFGGGGGGFGGGGGGGG>*>FFGGDGGCCC>C:FCGGEGCC+?+?9AGGGGGGG5CCF?*;5CDGFGECEEG@60<9CEG>@?FGGFFFFFGGGFFGFFFFFFC7?FFFFGD
@M02352:288:000000000-CKWC8:1:1101:17932:11791 1:N:0:TACGCTGC+TCTCTCCG
TACGGAGGGTCCGAGCGTTATCCGGAATCATTGGGTTTAAAGGGTCCGCAGGCGGTCGATTAAGTCAGAGGTGAAATCCCATAGCCCAACTATGGAACTGCCTTTGATACTGGTTGACTTGAGTCATATGGAAGTAGATAGAATGTGTAGTGTAGCGGTGAAATGCATAGATATTACACAGAATACCGATTGCGAAGGCAGTCTACTACGTATGTACTGACGCTCATGGACGAAAGCGTGGGGAGCGAACAGGATTAGATACCCTGGTAGTCCACGCCGTAA
+
GFFFGDGGGEGFG@EGGFFCFFEEG@FG<FFEFFG6CFGFFGCGFGEGGGGGGGGFEEGGGGGGGFGGGGGFGGGGGGGGGC<EFFFGGGCGEGGGGGGGGGGAFCFAGGGG8FGCFGGFFGGGFADFFFGFGGGGGGGGGFFGGGGGGGGGGGGGGGGGGGGGGGCGGGGGGGGGEGGGGGGFGGGGEGGGGGGGGDGGGGGGGGGGGGGGGGGGGGGGGGGGDDCEEGGGGEDFGGGGGGF<BFGGGGFFFFGG>FFFGG?FFFGFAFDDFFFFF?B9DC
@M02352:288:000000000-CKWC8:1:1101:27739:11799 1:N:0:TACGCTGC+TCTCTCCG
TACGGAGGGTCCAAGCGTTATCCGGAATCATTGGGTTTAAAGGGTCCGCAGGCGGTCAATTAAGTCAGAGGTGAAATCTCGTCGCTCAACGACGGAACTGCCTTTGATACTGGTTGACTTGAGTTATACGGAAGTAGATAGAATATGTAGTGTAGCGGTGAAATGCATAGAGATTACTTAGAATACCGATTGCGAAGGCAGTCTACTACGTATATACTGACGCTCATGGACGAAAGCGTGGGGAGCGAACAGGATTAGATACCCTGGTAGTCCACGCCGTAA
+
GGGGGGGGGGGGCEGGGGGGGGGGGGGGGGGGGGGEEFGGGGGGG@FF7BFGGGGBC:FFFFGGGGGGGGGGGGGGGG,AF+:FGGFGGGG=C+8CF=FFGFGGGGGGGGGGFGGC<FFGGC8FGGGB9>FGGGG,@,EFFGGGG,EFGGGGGGGGGGGGGGGGGG;CGGGGGGGGG9EGGGGGGGGDGGGGGGGGGGGGG88+FGGG;8*2BFGG7FFGFGGGEGGG+?FGGGGFGGGGGG3:>FGGGG3;?FGGFFFFGGEGFFGFFFFFFGFFFFFFGD
@M02352:288:000000000-CKWC8:1:1101:10627:11835 1:N:0:TACGCTGC+TCTCTCCG
TACGGAGGGTCCGAGCGTTATCCGGAATCATTGGGTTTAAAGGGTCCGCAGGCGGTCGATTAAGTCAGAGGTGAAATCCCTTAGCTCAACTATGGAACTGCCTTTGATACTGGTTGACTTGAGTCATATGGAAGTAGATAGAATGTGTAGTGTAGCGGTGAAATGCATAGATATTACACAGAATACCGATTGCGAAGGCAGTCTACTACGTATGTACTGACGCTCATGGACGAAAGCGTGGGGAGCGAACAGGATTAGATACCCTGGTAGTCCACGCCGTAA
+
GGGGGFGGGGGGGGGGGGGGGGGGGFGGGGGGGGGGGGGGGGGGGGGGGGGGGGGGGGDGGGGGGGGGGGGGGGGGGGGGGGGGGGGGFGFGGGGGGGGGGGGGGGGFGGGGGGGGGGGGGGGGGGGGGGGGGGGGGGGGGGFGGGGGGGGGGGGGGGGGGGGGGGGGFGGGGGGGGGGGFGGGGGGGGGGGGGGGGGGGGGGGGGGGGGGGGGGGGGGGGGGGGGFGGGGGGEG@CEGGGGFFFFGGGGFFFFGGFFFFGGGGFFGFFFDFFG?<FF>;DD
@M02352:288:000000000-CKWC8:1:1101:18243:11843 1:N:0:TACGCTGC+TCTCTCCG
TACGGAGGATCCAAGCGTTATCCGGAATCATTGGGTTTAAAGGGTCCGTAGGCGGGTTTGTAAGTCAGTGGTGAAAGTTTTCGGCTCAACCGGAAAATTGCCATTGATACTGCAAGTCTTGAATCATTATGAAGTGGTTAGAATAAGTAGTGTAGCGGTGAAATGCATAGATATTACTTAGAATACCGATTGCGAAGGCAGATCACTAATAATGTATTGACGCTAAGGGACGAAAGCGTGGGTAGCGAACAGGATTAGATACCCTGGTAGTCCACGCCGTAA
+
G<E@CCCE,6EFC<FFEB@FFGECF:FG@EEEC@F,8CA<6EEGFGFGFGGEGDDGFGGGGDGGGCCECFG<AFEDFGGGCFE=++B?F,BFGGEGGFGFFGGFGGGGGGFGGFGGGGGGGGGGGGGGGGGCFGFGGFGFGGGGEGGGGGGGGFGGGGGGGGGGGGGGGGGGGGGGGGCGFGECGDGGCCFEGGGGGGGGGGFGGGGCFC7<;>CFFGGGEGGGEGGGGFC<CEDFGGGGGG@AFFGGGGE?:BGGDFBFFF?FFFCFFFFB=7?:>1B>GD
@M02352:288:000000000-CKWC8:1:1101:18315:11846 1:N:0:TACGCTGC+TCTCTCCG
TACGGAGGGTCCGAGCGTTATCCGGAATCATTGGGTTTAAAGGGTCCGCAGGCGGTCGATTAAGTCAGAGGTGAAATCCCATAGCTCAACTATGGAACTGCCTTTGATACTGGTTGACTTGAGTCATATGGAAGTAGATAGAATGTGTAGTGTAGCGGTGAAATGCATAGATATTACACAGAATACCGATTGCGAAGGCAGTCTACTACGTATGTACTGACGCTCATGGACGAAAGCGTGGGGAGCGAACAGGATTAGATACCCTGGTAGTCCACGCCGTAA
+
GGGGGGGGGGGGGGGGGGGGGGGGGGGGGGGGGGGGGGGGGGGGGGGGGGGGGGGGGGGGGGGGGGGGGGGGGGGGGGGGGGGGGGGGGGGGGGGGGGGGGGGGGGGGGGGGGGGGGGGGGFFGGGGGGGGGGGGGGGGGGGGGGGGGGGGGGGGGGGGGGGGGGGGGGGGGGGGGGGGGGGGGGGGGGGGGGGGGGGGGGGGGGGGGGGGGGFGGGGGGGGGEGGGGGGGGGGGFGGGGGGFFFFGGGGFFFFGGFFFFGGGGFFGFFFFFFGFFFFEBGG
@M02352:288:000000000-CKWC8:1:1101:18332:11851 1:N:0:TACGCTGC+TCTCTCCG
TACGGAGGGTCCGAGCGTTATCCGGAATCATTGGGTTTAAAGGGTCCGCAGGCGGTCGATTAAGTCAGAGGTGAAATCCCATAGCTCAACTATGGAACTGCCTTTGATACTGGTTGACTTGAGTCATATGGAAGTAGATAGAATGTGTAGTGTAGCGGTGAAATGCATAGATATTACACAGAATACCGATTGCGAAGGCAGTCTACTACGTATGTACTGACGCTCATGGACGAAAGCGTGGGGAGCGAACAGGATTAGATACCCTGGTAGTCCACGCCGTAA
+
GGGGGGGGGGGGGGGGGGGGGGGGGFEFGGGGGGGGGGGGGGGGGGGGGGGGGGGGGGGGGGGGGGGGGGGGGGGGGGGGGGGGGGGGGGGGGGGGGGGGGGGGGGGGGGGGGGGGGGGGGGGGGGGGGGGGGGGGGGGGGGGGGFGGGGGGGGGGGGFGGGGGGGGGGGGGGGGGFGGGGGGGGGGGGEGGGGGGGGGGGGGGGGGFGGGGGGGGGGGGFGGGGGGGGGGCGGGFGGGGGGFFFFGGGGFFFFGGFF9FGFGGFFGFFFFFFGFFFFFFGC
@M02352:288:000000000-CKWC8:1:1101:18139:11869 1:N:0:TACGCTGC+TCTCTCCG
TACGGAGGGGGTTAGCGTTGTTCGGAATTACTGGGCGTAAAGCGTACGTAGGCGGATCAGAAAGTATGGGGTGAAATCCCAGGGCTCAACCCTGGAACTGCCTCATAAACTCCTGGTCTTGAGTTCGAGAGAGGTGAGTGGAATTCCGAGTGTAGAGGTGAAATTCGTAGATATTCGGAGGAACACCAGTGGCGAAGGCGGCTCACTGGCTCGATACTGACGCTGAGGTGCGAAAGTGTGGGGAGCAAACAGGATTAGATACCCTGGTAGTCCACACCGTAA
+
GGGGGGGGGGGGGGGGGGGGGFGGGGGGGGGGGGGGGGGGGGGGGGGGGGGGGGGGGGGGGGGGGGGGGGGGGGGGGGGGGGGGGGGGGGGGGGGGGGGGGGGGGGGGGGGGGGGGGGGGGGGGGGGGGGGGGGGGGGGGGGGGGGGGGGGGGGGGGGGGGGGGGGGGGGGGGGGCGEGGGGGGGGGGGGGGGGGGGGGGGGDGGGGGGGGGGGGGGGGGGGGGDDGGGCFGGGGFGGGGGGFFFFG>EGFFFFGG??AFGGGGFFGFBFAFFDFFBFF?GC
@M02352:288:000000000-CKWC8:1:1101:20358:11879 1:N:0:TACGCTGC+TCTCTCCG
TACGGAGGGGGTTAGCGTTGTTCGGAATTACTGGGCGTAAAGCGCACGTAGGCGGATCAGAAAGTATAGGGTGAAATCCCAGGGCTCAACCCTGGAACTGCCTTATAAACTCCTGGTCTTGAGTTCGAGAGAGGTGAGTGGAATTCCGAGTGTAGAGGTGAAATTCGTAGATATTCGGAGGAACACCAGTGGCGAAGGCGGCTCACTGGCTCGATACTGACGCTGAGGTGCGAAAGTGTGGGGAGCAAACAGGATTAGATACCCTGGTAGTCCACACCGTAA
+
GGGGGFGGGGGGGGGGGGGGGGGGGGGGGGGGGGGGGGGGGGGGGGGGGGGGGGGGGGGGFFGGGGGGGGGGGGGGGGGGGGGGGGGGGGGGGGGGGGGGGGGGGGGGGGGGGGGGGGGGGFGGGGGGGGGGGGGGGGGGGGCGGGGGGGGGGGGGGFGGGGGGGGGGGGGGGGGGGGGGGGCGGGGGGGGGGGGGGGGGGGGGGGGGGGGGGGGGGGGGGGGGGGGGGCGGEEGFGGGGGGFFFFGFGGFFFFGGFFFFGGGGFFGFFFFFFGF?FFFFGD
@M02352:288:000000000-CKWC8:1:1101:5110:11912 1:N:0:TACGCTGC+TCTCTCCG
TACGGAGGGTCCGAGCGTTATCCGGAATCATTGGGTTTAAAGGGTCCGCAGGCGGTCGATTAAGTCAGAGGTGAAATCCCATAGCTCAACTATGGAACTGCCTTTGATACTGGTTGACTTGAGTCATATGGAAGTAGATAGAATGTGTAGTGTAGCGGTGAAATGCATAGATATTACACAGAATACCGATTGCGAAGGCAGTCTACTACGTATGTACTGACGCTCATGGACGAAAGCGTGGGGAGCGAACAGGATTAGATACCCTGGTAGTCCACGCCGTAA
+
GGGGGGGGGGGGGGGGGGGGGGGGGDGGGGGGGGGGGGGGGGGGGGGGGGGGGGGFGGGGGGGGGGGGGGGGGGGGGGGGGGGFFGGGGGGGGGGGGGGGGGGGGGGGGGGGGGGEGGGGGGGGGGGGGGGGGGGGGGGGGGGGGGGGGGGGGGGGGGGGGGGGGGGGGGGGGGGGGGGGGGGGGGGGGGGGGGGGGGGGGGGGGGGGGGGGGGGGGGGGGGGGGGGGGGGGGGGFGGGGGGFFFFGGGGFFFFGGFFFFGGGGFFGFBF2AFGFFFFFFGG
@M02352:288:000000000-CKWC8:1:1101:2776:11933 1:N:0:TACGCTGC+TCTCTCCG
TACGGAGGGTCCGAGCGTTATCCGGAATCATTGGGTTTAAAGGGTCCGCAGGCGGTCGATTAAGTAAGAGGTGAAATCCCATAGCTCAACTCTGGAACTGCCTTTGATACTGGTTGACTTGAGTCATATGGAAGTAGATAGAATGCGTAGTGTAGCGGTGAAATGCATAGATATTACACAGAATACCGATTGCGAAGGCAGTCTACTACGTATGTACTGACGCTCATGGACGAAAGCGTGGGGAGCGAACAGGATTAGATACCCTGGTAGTCCACGCCGTAA
+
GGGGGFGFEFDEFCFGGGGCGFGGGGGG,ECFFFG6,BFFFGGGFFEGGGGGGGGGEGGGGGGGG9FGGGGGGGGGGGGGGF=EGGGGGGG<FGGFGGGGGGF<?CF<FFGGFD?FEFGGGGGGGGCFFEGG9FGFC<F=FFGG9,@8CFGFGGGGGGGGGGGGCF9EFGGGGGGGCCFDGGGCCGGCEEGGGGGGGGGFG?EFGGGFGCDGFFGGGGGDGGGGC9<9CFGGG5DF4EDGEGFFFFGGGGFFFFGGBFFFGFFGFFFF>FFFFFF<>:3(CD
@M02352:288:000000000-CKWC8:1:1101:16055:11941 1:N:0:TACGCTGC+TCTCTCCG
TACGGAGGGGGTTAGCGTTGTTCGGAATTACTGGGCGTAAGGCGTACGTAGGCGGATTGGAAAGTTGGGGGTGAAATCCCAGGGCTCAACCCTGGAACTGCCTCCAAAACTATCAGTCTAGAGTTCGAGAGAGGTGAGTGGAATTCCAAGTGTAGAGGTGAAATTCGTAGATATTTGGAGGAACACCAGTGGCGAAGGCGGCTCACTGGCTCGATACTGACGCTGAGGTACGAAAGTGTGGGGAGCAAACAGGATTAGATACCCTGGTAGTCCACACCGTAA
+
GGGGGCGGGGGGGGFGGGGGGGGGGGGGGGGGGGGGGGGG-FGGGGGGGGGGGGGGGGGGFGGFGGGGGGGGGGGGGGGGGGGGGGGGGGGGGGGGGGGGGGGGGGGGGGGGGGGGGGGGGGGGGGGGGGGGGGGGGGGGGGGGGGGGGGGGGGGGGGGGGGGGGGGGGGGFGGGGGFFGGGGGGGEGGGGGGGGGGGGGGGGGGGGGGGGGGGGGGGGGGGGGGGGGGGGGDFDDGGGGGC>0>FGGGGFFFFGG<?AFFGGGFFGFFFFFFGFFFFFFDC
@M02352:288:000000000-CKWC8:1:1101:17125:11954 1:N:0:TACGCTGC+TCTCTCCG
TACGGAGGGGACTAGCGTTGTTCGGAATTACTGGGCGTAAAGCGCACGTAGGCGGACCGAAAAGTTGGGGGTGAAATCCCAGGGCTCAACCCTGGAACTGCCTCCAAAACTGCCGGTCTAGAGTTCGAGAGAGGTGAGTGGAATTCCGAGTGTAGAGGTGAAATTCGTAGATATTCGGAGGAACACCAGTGGCGAAGGCGGCTCACTGGCTCGATACTGACGCTGAGGTGCGAAAGCGTGGGGAGCAAACAGGATTAGATACCCTGGTAGTCCACGCCGTAA
+
GGGGGGGGGGGGGGGGGGGGGGGGGGGGGGGGGGGGGGGGGGGGGGGGGGGGGGGGGGGGGGGGGGGGGGGGGGGGGGGGGGGGGGGGGGGGGGGGGGGGGGGGGGGGGGGGGGGGGGGGGGGGGGGGGGGGGGGGGGGGGGGGGGGGGGGGGGGGGGGGGGGGGGGGGGGGGGGGGGGGGGGGGGGGGGGGGGGGGGGGGGGGGGGGGGGGGGCFGEGGGGGDGGGGG=FGGGGFGGGGGGEFBFDGGGFFFFGG?6:FCGGGFFGFAFBBFGFFFFF0CD
@M02352:288:000000000-CKWC8:1:1101:18957:11967 1:N:0:TATGCTGC+CCTCTCCG
TACGGAGGGTCCGAGCGTTATCCGGAATCATTGGGTTTAAAGGGTCCGCAGGCGGTCGATTAAGTCAGAGGTGAAATCCCACAGCTCAACTATGGAACTGCCTTTGATACTGGTTGATTTGAGGCATATGGAAGTAGATAGATTGTGTAGTGTAGCGGTGAAATGCATAGATACTAGACAGAATACCGATTGCGAAGGCAGTTTACTACGTCTGTATTGACGTGCATGGACGAAAGCGTGGGGAGCGAACAGGATTAGATACCCTGGTAGTCAACGCGGAAA
+
GGGGGGGGDGGGGGGGGGGGGGGGGG:F,EGGGGGFGGGGGGGG@,EF:FGG7FF+C>:FGGGGGGGG9FGGGGGGC5,,:,+BFGGGGG<455,BEF=,E<FG,<F<58,CDD?>3,C@<,+,+BF<=FBF<,::E93<<F,,37@><=3:7,3,@<C:FG;;253,,,,,,,22,,,,2D<FFG7:*F*421C>E1;**5++7?;9@8C*23+++++12***2*00*+0):E3)*21;EG>(,01>5>3<2(>*)7)*<CF**859-/)6*:*,((.(9C
@M02352:288:000000000-CKWC8:1:1101:18362:11993 1:N:0:TACGCTGC+TCTCTCCG
TACGGAGGGTCCGAGCGTTATCCGGAATCATTGGGTTTAAAGGGTCCGCAGGCGGTCGATTAAGTCAGAGGTGAAATCCCATAGCTTAACTATGGAACTGCCTTTGATACTGGTTGACTTGAGTCATATGGAAGTAGATAGAATGTGTAGTGTAGCGGTGAAATGCATAGATATTACACAGAATACCGATTGCGAAGGCAGTCTACTACGTATGTACTGACGCTCATGGACGAAAGCGTGGGGAGCGAACAGGATTAGATACCCTGGTAGTCCACGCCGTAA
+
GGGGGGGGGGGGGFGGGGGGGGGGGGGGGGGGGGGGGGGGGGGGGGGGGGGGGGGBFGGGGGGGGGGGGGGGGGGGGGGGGGGGGGGGGGGGGGGGGGGGGGGGGGGGGGEFGGGGGGGGGGGGGGGGGGGGGGGGGGGGGGGGGFGGGGGGGGGGGGGGGGGGGGGGGGGGGGGGGGGGGGGGGGGGDGGGGGGGGGGGGGGGGGGGGGGGGGGGGGGGGGGGGGGGGGGGGGGFGD9CEGFFBEGGGDFFFBGGBFBFGGGGFFGFFFBFFG??>BF9DD
@M02352:288:000000000-CKWC8:1:1101:23362:11996 1:N:0:TACGCTGC+TCTCTCCG
TACGGAGGGGGTTAGCGTTGTTCGGAATTACTGGGCGTAAAGCGTACGTAGGCGGATTGGAAAGTTGGGGGTGAAATCCCAGGGCTCAACCCTGGAACTGCCTTATAAACTCCTGGTCTTGAGTTCGAGAGAGGTGAGTGGAATTCCGAGTGTAGAGGTGAAATTCGTAGATATTCGGAGGAACACCAGTGGCGAAGGCGGCTCACTGGCTCGATACTGACGCTGAGGTGCGAAAGTGTGGGGAGCAAACAGGATTAGATACCCTGGTAGTCCACACCGTAA
+
GGGGGGEECGG@FFFEEGGGGGGGGGGGGGAFGAFGGFGEDGFEFGEEGGFGFGG::FFGA,FFGGFGGGGGGCFGGGG<FFGGGGCCEDFGGGGFGBFGGFGGGGGGGGGGGG<C@FGGGCEFGGGFFGGGGGGFCGGGGGFGGG9F:FCCFGFGGGFFGGGGCCGGGGGGGGF;EEGGGDGGGGGGGGGGGCEG8>EEGGCEEGGGGFFCCC*;EGGGFGGGGGGCFFFGGGDE:CDGGG@?BFGGGGFFF?GGFFFFGCFFFFGFBFFFBGF?FBEBCC
@M02352:288:000000000-CKWC8:1:1101:9879:12023 1:N:0:TACGCTGC+TCTCTCCG
TACGTAGGGTGCAAGCGTTAATCGGAATTACTGGGCGTAAAGCGTGCGCAGGCGGTTGTGTAAGACAGGTGTGAAATCCCCGGGCTTAACCTGGGAATTGCATTTGTGACTGCACGACTAGAGTGTGTCAGAGGGGGGTGGAATTCCACGTGTAGCAGTGAAATGCGTAGATATGTGGAGGAACACCAATGGCGAAGGCAGCCCCCTGGGATAACACTGACGCTCATGCACGAAAGCGTGGGGAGCAAACAGGATTAGATACCCTGGTAGTCCACGCCCTAA
+
GGGGGGGGGGGGGGGGGGGGDFGGGGGGGGGGGGGGGGGGGGGGGGGGGGGGGGGGGGGGGGGGGGGGGGGGGGGGGGGGGGGGGGGGGGGGGGGGGGGGGGGGGGGGGGGGGGGGDGGGGDGGGGGGGGGGGGGGGGGGGGGGGGGGGGGGGGGGGGGGGGGGGGGGGGGGGGGGGGGGGGGGGGGGGGGGGGGGGEGGGGGGGGGGGGGGGGGGCEGGGGGEGGGGGGGGGDDEGGGGGGFFFFGGGGFFFFFGFFFFGGGGFFCFFFFAFG@B>B:;F9
@M02352:288:000000000-CKWC8:1:1101:20412:12026 1:N:0:TACGCTGC+TCTCTCCG
TACGGAGGGTCCGAGCGTTATCCGGAATCATTGGGTTTAAAGGGTCCGCAGGCGGTCGATTAAGTCAGAGGTGAAATCCCATAGCTCAACTATGGAACTGCCTTTGATACTGGTTGACTTGAGTCATATGGAAGTAGATAGAATGTGTAGTGTAGCGGTGAAATGCATAGATATTACACAGAATACCGATTGCGAAGGCAGTCTACTACGTATGTACTGACGCTCATGGACGAAAGCGTGGGGAGCGAACAGGATTAGATACCCTGGTAGTCCACGCCGTAA
+
GGGGGGGGGGGGGECFGGGGGGGGGFEGFGGGGGGGGGGGGFGGGFEFDCFEFGGEGGGGGGGGGGGGFGGGGGGGGFFGGGGGGGFGGFGCEGGGGGGGGGGGGGFFFGGGFGGGFFGGFGGGGGGGGGGGGGGGGGGGGGCEBFGGGGGGGGFGGGGGGG9@EGBCGEFGGFGGGGGGGGFGGGGG:FFCGGECGEGFGGFG@EGFGGGG9CFF;99AEEE=EDGG+2CCE=D;F5CGGG3(3>DDGGFFF?GF2?<?EFGGFFGFFF)6@G@<BFF><C
@M02352:288:000000000-CKWC8:1:1101:8094:12068 1:N:0:TACGCTGC+TCTCTCCG
TACGGAGGGGGTTAGCGTTGTTCGGAATTACTGGGCGTAAAGCGCACGTAGGCGGATCAGAAAGTAAGGGGTGAAATCCCAGGGCTCAACCCTGGAACTGCCTCTTAAACTCCTGGTCTTGAGTTCGAGAGAGGTGAGTGGAATTCCGAGTGTAGAGGTGAAATTCGTAGATATTCGGAGGAACACCAGTGGCGAAGGCGGCTCACTGGCTCGATACTGACGCTGAGGTACGAAAGTGTGGGGAGCAAACAGGATTAGATACCCTGGTAGTCCACACCGTAA
+
GGGGGFGGGGGGGGGGGGGGGGGGGGGGGGGGGGGGGGGGGGGGGGGGGGGGGGGGGGGGGGGGGGGGGGGGGGGGGGGGGGGGGGGGGGGGGGGGGGGGGGGGGGGGGGGGGGGGGGGGGGGGGGGGGGGGGGGGGGGGGGGGGGGGGGGGGFGGGGGGGGGGGGGGGGGGGGGGGGGGGGGGGGGGGGGGGGGGGGGGGGGGGGGGGGGGGGGGGGGGGGGGGGGGGGGGGGGFGGGGGGFFFFGGGGFFFFGGFFFFGGGGFFGFFFFFFGFFFFF?GG
@M02352:288:000000000-CKWC8:1:1101:8078:12076 1:N:0:TACGCTGC+TCTCTCCG
TACGGAGGGGGTTAGCGTTGTTCGGAATTACTGGGCGTAAAGCGCACGTAGGCGGATCAGAAAGTAAGGGGTGAAATCCCAGGGCTCAACCCTGGAACTGCCTCTTAAACTCCTGGTCTTGAGTTCGAGAGAGGTGAGTGGAATTCCGAGTGTAGAGGTGAAATTCGTAGATATTCGGAGGAACACCAGTGGCGAAGGCGGCTCACTGGCTCGATACTGACGCTGAGGTACGAAAGTGTGGGGAGCAAACAGGATTAGATACCCTGGTAGTCCACACCGTAA
+
GGGGGGGGGGGEEFGGGGFGGGGGGGDGGDGGGGGGGGGGGGGGGGGGGGGGGGGGGGGGGGGGGGGGGGGGGGGGGGGGGGGGGG7DEFEGGGGGGCGGGFFGGGGGGFFGGGGGFGGGGFGFGFGGGGGGGGGGFGGGGGGGGGGGGGGGGGGGGFCGGFCFGGFGGGGGGGFGGGEGGGGGGGGGGGCFGGGGGGGGGGDGGCFGFGGGGGFGGGGGGGGGGGGGGGGGGGGFGCFFDGFBF:*>GCFF:BGC<4>=FGGGFFGF<FAA@>@(18:8FC
@M02352:288:000000000-CKWC8:1:1101:5293:12085 1:N:0:TACGCTGC+TCTCTCCG
TACGGAGGGTCCGAGCGTTATCCGGAATCATTGGGTTTAAAGGGTCCGCAGGCGGTCGATTAAGTCAGAGGTGAAATCCCATAGCTCAACTATGGAACTGCCTTTGATACTGGTTGACTTGAGTCATATGGAAGTAGATAGAATGTGTAGTGTAGCGGTGAAATGCATAGATATTACACAGAACACCGATTGCGAAGGCAGTCTACTACGTATGTACTGACGCTCATGGACGAAAGCGTGGGGAGCGAACAGGATTAGATACCCTGGTAGTCCACGCCGTAA
+
GGFF@7:CC8CFGCGGGCBFFFEFC@7D,CFCEFG,,6E9CFFE,EEG7FC:FFGFEEE>DBFGGGFFFCGDGAGGGEF,EF@AE?F<FCEFFAFGGGGGGGFD9FG<FGGGGGGGFFGGGCDFF<<BA@B<<FFGGCFGGFDG93@FFFGGGGGGEEGCFGGDFFCDEFGGGGGG;CCFGGF,@FEC*=FGGGGC8CFFEC6BFFFBC*;<C8>FFFFFGCGE;D9C6+29CE3BGGG5ECD03DGGEGFF:?FF>FFFGDFDF>FFFFDF?DFBF:>639
@M02352:288:000000000-CKWC8:1:1101:8100:12085 1:N:0:TACGCTGC+TCTCTCCG
TACGGAGGGGGTTAGCGTTGTTCGGAATTACTGGGCGTAAAGCGCACGTAGGCGGATCAGAAAGTAAGGGGTGAAATCCCAGGGCTCAACCCTGGAACTGCCTCTTAACCTCCTGGTCTTGAGTTCGAGAGAGGTGTGTGGAATTCCGAGTGTAGCGGTGAAATTCGTAGATATTCGGAGGAACACCAGTGGCGAAGGCGGCTCACTGGCTCGCTACTGACGCTTAGGTACGAAAGTGTGGGGCGCCACCCGGATTCGATACCCTGGTAGTCCACACCGTAA
+
FEE@FB7+@BF@C,EFGGFGG8FEG@:FGGGGGGGGGG7C<FGGGGEDGGGGGGG7BCAC,9EEGECGGGGGGGC<FFGF@FGDFGFF,=FGFGFFCFGGGGGGGGFF,CFGFGF@@@3<@,<FFG7,,DC:CEE>,>FDGG9<FFGF7>CCF,4,4*=4:BEFGFFEEFEF+?CFCFCEDEFGCFD8FFFDGDECEE>>ECC8+<?:CE<F8*18:CC:</****2<CFF3***.?+:@EE3((7)9*9))297*).)11:EC?F*)-1<>=2=:64)377
@M02352:288:000000000-CKWC8:1:1101:25200:12103 1:N:0:TACGCTGC+TCTCTCCG
TACGGAGGGTGCGAGCGTTAATCGGAATTACTGGGCGTAAAGCGCATGCAGGTGGTTCATTAAGTCAGATGTGAAAGCCCGGGGCTCAACCTCGGAACTGCATTTGAAACTGGTGAACTAGAGTGCTGTAGAGGGGGGGAGAATTTCAGGTGTAGCGGTGAAATGCGTAGAGATCTGAAGGAATACCAGTGGCGAAGGCGGCCCCCTGGACAGACACTGACACTCAGATGCGAAAGCGTGGGGAGCAAACAGGATTAGATACCCTGGTAGTCCACGCCGTAA
+
GGGFGGGGGEEGGFFGGGGGFGGGGGGGGGDGGGGGGGGGGGGGGGGGFGGGFGGGFFFGGGGGGGGGGGGGEGGGGGGFFGGEGGGGGGGGGGGGFFGGGFGGGGGGFFGGGGGGGGGGGGGGGFGGGGGGGGGGGGGGGGGGGGGGGGGGGGGGGGGGGGGGGGGGGGGGGGGGFFGGGGGGGGGGGGGGGGGGGGGGGGGEGGGGGGGGGGGGGGGGGGGGFGGGGGGGGCGFFGCCEGFFFFGFFGFFFFGGFFFFGGFGFFGFFFFFFG@?B0>BGD
@M02352:288:000000000-CKWC8:1:1101:12806:12107 1:N:0:TACGCTGC+TCTCTCCG
TACGGAGGGTGCGAGCGTTAATCGGAATTACTGGGCGTAAAGCGCATGCAGGTGGTTCATTAAGTCAGATGTGAAAGCCCGGGGCTCAACCTCGGAACTGCATTTGAAACTGGTGAACTAGAGTGCTGTAGAGGGGGGTAGAATTTCAGGTGTAGCGGTGAAATGCGTAGAGATCTGAAGGAATACCAGTGGCGAAGGCGGCCCCCTGGACAGACACTGACACTCAGATGCGAAAGCGTGGGGAGCAAACAGGATTAGATACCCTGGTAGTCCACGCCGTAA
+
GGGGGGGGGGGGGFGGGGGG,CFGGGGGGGGGGGGGGGGGGGGGGGGGGGGGGGGFGGGGGGGGGGGGGGGGGGGGGGGGGGGGGGGGFFGGGGGGGGGGGGGGGGGGGGGGGGGGGGGGGGGGGGGGGGGGGGGGGGGGGGGGGGGGGGGGGGGGGGGGGGGGGGGGGGGGGGGGGGGGGGGGGGGGGGGGGGGGGGGGGGGGGGGGGGGFGGGGGGGGGGGGGGGGGGGGGGGFGGGGGGFFFFGGFFF@B?GGFFFFGGGGFFGFFFFFFGFFFFF9DG
@M02352:288:000000000-CKWC8:1:1101:12239:12111 1:N:0:TACGCTGC+TCTCTCCG
TACGGAGGGGGTTAGCGTTGTTCGGAATTACTGGGCGTAAAGCGCACGTAGGCGGATCAGAAAGTATAGGGTGAAATCCCAGGGCTCAACCCTGGAACTGCCTTGTAAACTCCTGGTCTTGAGTTCGAGAGAGGTGAGTGGAATTCCGAGTGTAGAGGTGAAATTCGTAGATATTCGGAGGAACACCAGTGGCGAAGGCGGCTCACTGGCTCGATACTGACGCTGAGGTGCGAAAGTGTGGGGAGCAAACAGGATTAGATACCCTGGTAGTCCACACCGTAA
+
GGGFGGGGGGGFFGGGGGGFGGGGGGGGGGGGGGGGGGGGGGGGGGGGFGGGGGGGGEGGFFGGGFGGGGGGGGGGGGGGGGGGGGGGGGGGGGGGGGGGGGGGGGGGGGGGGFGGGGGGGGGGGFEGGGGGGGGGFGGGGGGGGFGGCGGGGGGFGGGGGGGGGGGGGGGFGGGGGGEEDGGGGGGGGGGGGGGGGGGGGGGGFGGGGGGGGGGGGGGGGGGEEGGGGGGGEGDEGGGGGGFBFFGGGGFFFFGG>?AFGGGGFFGFAFADFGF??BFFFC
@M02352:288:000000000-CKWC8:1:1101:26777:12126 1:N:0:TACGCTGC+TCTCTCCG
TACGGAGGGTCCGAGCGTTATCCGGAATCATTGGGTTTAAAGGGTCCGCAGGCGGTCGATTAAGTCAGAGGTGAAATCCCATAGCTCAACTATGGAACTGCCTTTGATACTGGTTGACTTGAGTCATATGGAAGTAGATAGAATGTGTAGTGTAGCGGTGAAATGCATAGATATTACACAGAATACCGATTGCGAAGGCAGTCTACTACGTATGTACTGACGCTCATGGACGAAAGCGTGGGGAGCGAACAGGATTAGATACCCTGGTAGTCCACGCCGTAA
+
GGGGGGGGGGGGGGGGGGGDF@FEEFFG<DFFGGGBCGGGGGGGFFGGCFGGDGGC@:CGGGGGGGGGGGGGGGGGGGGGGGGGGGGGGGGGGGGGFGGGGGGGGGGGGGGGGFGDGGGGGGGGGGGGGGGGGGGFGGGGGGFGGGGGGGGGGGGGGGGGFGGGGGGGGGF;FGGGGGGGGGGGGFGGGGGGGGGGGGGGGGGGCFEFEEGE?GGGGGGFGEGEGGGGFGGGGGGFGGGGGGF?FEDCEGFFFFGGFFBFGGGGFF:F<FD>FGFFFFFFGG
@M02352:288:000000000-CKWC8:1:1101:9215:12136 1:N:0:CACGCTGC+TCTCTCCG
TACGTAGGTTCCAAGCGTTATCCGGATTTACTGGGTGTAAAGGGAGCGTAGGCGGTTGGGCAAGTCAGATGTGAAATACCGGAGCTCAACCGTAGAGCTGCATTTGATACTGTTTGTCTGGAGTGCTGGAGAGGTAGGTGGAATTCCTAGTGTAGCGGTGAAATGCATAGATATTAGATGGAACACCAATTGCGAAGGCGGCTTACTAAAATTTTACTGACATTGATGCTCGAAAGCGTGGGGAGCAAACAGGATTAGATACCCTGGTAGTCCACGCCGTAA
+
GFGG<EGG,,,CCEFGGGGGEGEEEC@FFGAFFFGF7FEDEFFG,6@FFGG,<FG+6+8+:C<FGGGGF,CFGGE<,,C,B++8C8FGGG,+4+BC,5BFF,CFFEG,CFGG,,CF,CF,BDGGG<,,,,8@+@FG9+C,@FFG?,,@FGGFGGAFEGFEFFFFGG,DCGGGGGGGC,,,6DFCGGGG7E,BFEDCCC>*=*=CFGG<7+*++++5AFEFG<:CC>+<+9?CEFDFGGDEGGF?FE7DGGFFFFGG??4=EGC7?>3<AFFA4:FFB2@>GC
@M02352:288:000000000-CKWC8:1:1101:13411:12141 1:N:0:TACGCTGC+TCTCTCCG
TACGGAGGGTGCGAGCGTTAATCGGAATTACTGGGCGTAAAGCGCATGCAGGTGGTTCATTAAGTCAGATGTGAAAGCCCGGGGCTCAACCTCGGAACTGCATTTGAAACTGGTGAACTAGAGTGCTGTAGAGGGGGGTAGAATTTCAGGTGTAGCGGTGAAATGCGTAGAGATCTGAAGGAATACCAGTGGCGAAGGCGGCCCCCTGGACAGACACTGACACTCAGATGCGAAAGCGTGGGGAGCAAACAGGATTAGATACCCTGGTAGTCCACGCCGTAA
+
GGGGGGGGGGGGGGGGGGGG@FGGGGGGGGGGGGGGGGGGGGGGGGGGGGGGGGGGGGGGGGGGGGGGGGGGGGGGGGGGGGGGGGGGGGGGGGGGGGGGGGGGGGGGGGGGGGGGGGGGGGGGGGGGGGGGGGGGGGGGGGGGGGGGGGGGGGGGGGGGGGGGGGGGGGGGGGGGGGGGGGGGGGGGGGGGGGGGGGGGGGEGGGGGGGGGGGGGGGGGGGGGGGGGGGGGGGGFGGGGGGFFFFGGGGFFFFGGFFFFGGGGFFGFAFFFFGFFFFFFGD
@M02352:288:000000000-CKWC8:1:1101:19486:12143 1:N:0:TACGCTGC+TCTCTCCG
TACGGAGGGTCCGAGCGTTATCCGGAATCATTGGGTTTAAAGGGTCCGCAGGCGGTCGATTAAGTCAGAGGTGAAATCCCATAGCTCAACTATGGAACTGCCTTTGATACTGGTTGACTTGAGTCATATGGAAGTAGATAGAATGTGTAGTGTAGCGGTGAAATGCATAGATATTACACAGAATACCGATTGCGAAGGCAGTCTACTACGTATGTACTGACGCTCATGGACGAAAGCGTGGGGAGCGAACAGGATTAGATACCCTGGTAGTCCACGCCGTAA
+
GGGGGGGGGGGGGGGGGGGGGGGGGGGGGGGGGGGGGGGGGGGGGGGGGGGGGGGGGGGGGGGGGGGGGGGGGGGGGGGGGGGGGGGGGGGGGGGGGGGGGGGGGGGGGGGGGGGGGGGGGGGGGGGGGGGGGGGGGGGGGGGGGGGGGGGGGGGGGGGGGGGGGGGGGGGGGGGGGGGGGGGGGGGGGGGGGGGGGGGGGGGGGGGGGGGGGGGGGGGGGGGGGGGGGGGGGGGFGGGGGGFFFFGGGGFFFFGGFFFFGGGGFFGF<B7A6DFFF:B9GG
@M02352:288:000000000-CKWC8:1:1101:8432:12145 1:N:0:TACGCTGC+TCTCTCCG
TACGGAGGGTCCGAGCGTTATCCGGAATCATTGGGTTTAAAGGGTCCGCAGGCGGTCGATTAAGTCAGAGGTGAAATCCCATAGCTCAACTATGGAACTGCCTTTGATACTGGTTGACTTGAGTCATATGGAAGTAGATAGAATGTGTAGTGTAGCGGTGAAATGCATAGATATTACACAGAATACCGATTGCGAAGGCAGTCTACTACGTATGTACTGACGCTCATGGACGAAAGCGTGGGGAGCGAACAGGATTAGATACCCTGGTAGTCCACGCCGTAA
+
GGGGGGGEGFGGGDGGGC@FGGGGGDEGFGGFGGGCF7EEEGGGGGGGGEGGGGGGGGGGGGGGGGGGGGGFGGGGGGGGGGCEGFGCGGGFGGGGGGGGCFEDFFEGAF<EDGGGGGGGG9BGFFGGFGGFGGGGGFGCCCFFGGGGGGGGGGGGGEGDFGGEFGGGGGGGGGGGFFGGGFGGGGGGGGGGGEGGGGGGGGGCGGGGFGGGGDGEFGGGGEDEDDFGGGGGGGGFFGDEEGEBFFG<C<BF?FCFFFFFGCFFF@DF<FAFFGF?9:BFCC
@M02352:288:000000000-CKWC8:1:1101:25202:12147 1:N:0:TACGCTGC+TCTCTCCG
TACGGAGGGGGTTAGCGTTGTTCGGAATTACTGGGCGTAAAGCGCACGTAGGCGGATCAGAAAGTATAGGGTGAAATCCCAGGGCTCAACCCTGGAACTGCCTTATAAACTCCTGGTCTTGAGTTCGAGAGAGGTGAGTGGAATTCCGAGTGTAGAGGTGAAATTCGTAGATATTCGGAGGAACACCAGTGGCGAAGGCGGCTCACTGGCTCGATACTGACGCTGAGGTGCGAAAGTGTGGGGAGCAAACAGGATTAGATACCCTGGTAGTCCACACCGTAA
+
GGGGGFFGGGGGGGGGGGGGGGGGGGGGGGGFGGGGGGGGGGGGGGGGGGGGGGGGGGGGGGGGGGGGGGGGGGGGGGGGGGGGGGGGGGGGGGGGGGGGGGGGGGGGGGGGGGGGGGGGGGGGGGGGGGGGGGGGFGGGGGGGGGGGGGGGGGFFGGGGGGGGGGGGGGGGGGGGGGGGGGGGGGGGGGGGGGGGGGGGGGGGGGGGGGGGGGGGGGGGGGGGGGGGCCGGGGGFGGGGGGFFFFGGGGFFF?GGFF>FGFGGFFGFDFBFFGFBFFF?GG
@M02352:288:000000000-CKWC8:1:1101:8967:12158 1:N:0:TACGCTGC+TCTCTCCG
TACGGAGGGTGCGAGCGTTAATCGGAATTACTGGGCGTAAAGCGCATGCAGGTGGTTCATTAAGTCAGATGTGAAAGCCCGGGGCTCAACCTCGGAACTGCATTTGAAACTGGTGAACTAGAGTGCTGTAGAGGGGGGTAGAATTTCAGGTGTAGCGGTGAAATGCGTAGAGATCTGAAGGAATACCAGTGGCGAAGGCGGCCCCCTGGACAGACACTGACACTCAGATGCGAAAGCGTGGGGAGCAAACAGGATTAGATACCCTGGTAGTCCACGCCGTAA
+
GGGGG@FGGGGGGCFGGGGG@CFFGEFGGGGGGGGGGGGGGGGGGEGGGGGGGGGGGGGGGGGGGGGGGGFFFFGGGGGGGGGGGDGGGFFGGGGDGGGGGGGGGGGGGGGGFDFADFFGGGGFGGGGGGGGGGGGGGGGGGGGGFGCGGGGGGGGGGGGGGGGGGGEEGDF?CEGGGGGGGF@FFGGGGGGGGEGGGCEEGEGGGGGGGGFFCFFGGGGGGGGGGGEGGGGEGGBGGGGGGFBBEFCCFFFFFGDDFF?FGEG@FG@AF<<BC=2>6D>CC
@M02352:288:000000000-CKWC8:1:1101:9078:12206 1:N:0:TACGCTGC+TCTCTCCG
TACGGAGGGGGTTAGCGTTGTTCGGAATTACTGGGCGTAAAGCGCACGTAGGCGGATCAGAAAGTATAGGGTGAAATCCCAGGGCTCAACCCTGGAACTGCCTTATAAACTCCTGGTCTTGAGTTCGAGAGAGGTGAGTGGAATTCCGAGTGTAGAGGTGAAATTCGTAGATATTCGGAGGAACACCAGTGGCGAAGGCGGCTCACTGGCTCGATACTGACGCTGAGGTGCGAAAGTGTGGGGAGCAAACAGGATTAGATACCCTGGTAGTCCACACCGTAA
+
GGGGEFGGGGGEEGGGGGGGFFGGGGGGEGGGGGGGGGGGGGFGG:CFGGGBFGGCCFAF=FGGGFGA,<FGGGGGGGGGGEGGGGGGGGGEGGGGGGGGG=FGDDGGGGGF>FGGGGGGGGGGCCFDFGGGGGEFFGDGGGGGGGGFGGGGGGGEGGGGGGGGCGGGGGGGGGGCGGGGGGGGGGGGGGGGGGGGGGGGGGEE:FFGGDC+*:@GGGGGGGDGGGGGFGGGGGGFGGGGGGFFFFGGGGFF?FGGFFBFGGGGFFGFFFAFFGF:B1BBGG
@M02352:288:000000000-CKWC8:1:1101:2159:12218 1:N:0:TACGCTGC+TCTCTCCG
TACGGAGGGTCCGAGCGTTATCCGGAATCATTGGGTTTAAAGGGTCCGCAGGCGGTCGATTAAGTCAGAGGTGAAATCCCATAGCTCAACTATGGAACTGCCTTTGATACTGGTTGACTTGAGTCATATGGAAGTAGATAGAATGTGTAGTGTAGCGGTGAAATGCATAGATATTACACAGAATACCGATTGCGAAGGCAGTCTACTACGTATGTACTGACGCTCATGGACGAAAGCGTGGGGAGCGAACAGGATTAGATACCCTGGTAGTCCACGCCGTAA
+
GGGGGGGGGGGGGFGGGGGGGGGGGFGGGGGGGGGGGGGGGGGGGGGGGGGGGGGGGGGGGGGGGGGGGGGGGGGGGGGGGGGGGGGGGGG,FFGGGGGGGGGGGGGGGGGGGGGGGGGGGGGGGGGGGGGGGGGGGGGGGGGGGGGGGFGGGGGGGGGGGGGGGGGGGGGFGGGGGGGGGGGGGGGGDCEGFGEGGDGGGFGGGFFFGGGGGGGGGGGCGEGEGGFG?FGGGGGEGGGGGGFFFFGGDGFFFFGGFFAFFGGGFFGFDFFAFGFF9BFFGC
@M02352:288:000000000-CKWC8:1:1101:7789:12229 1:N:0:TACGCTGC+TCTCTCCG
TACGGAGGATCCAAGCGTTATCCGGAATCATTGGGTTTAAAGGGTCCGTAGGTGGATAATTAAGTCAGAGGTGAAAGTTTGCGGCTCAACCGTAAAATTGCCTTTGATACTGGTTATCTTGAATCATTGTGAAGTGGTTAGAATATGTATTGTAGCGGTGAAATGCATAGATATTACATAGAATACCAATTGCGAAGGCAGATCACTAACAATGTATTTACACTGATGGACGAAAGCTTGGGGACCGACCGGGATTAGATACCCCGGTAGTCCACGCCGTAA
+
GGGGGGGGGGFGEGGGGGGGGGGGGG@GDGGGGGGGGGGGGGGGGCGGGGGG?FGGCEEFAFGGGGGG9FGG=FGGDEEEGCGGGGGGGGGGC+44,CE,C<FFFFGFA?,B8FA?<,C?A<:<AFGGDFBGG,:3C,+:>D,C3@<FC,C,933@F7>>FGFGEF9;:@27@@,,@3EFAF9D>F:D,>?,,6BCEEFF58A<,CG9<86,<2@@>9+15+03>;E+=*21>CD)*++?EGA0(7CD*9>D>BD0)*)9+<E<FB)7,)5<?79((-74<C
@M02352:288:000000000-CKWC8:1:1101:23364:12244 1:N:0:TACGCTGC+TCTCTCCG
TACGGAGGGTCCGAGCGTTATCCGGAATCATTGGGTTTAAAGGGTCCGCAGGCGGTCGATTAAGTCAGAGGTGAAATCCCATAGCTCAACTATGGAACTGCCTTTGATACTGGTTGACTTGAGTCATATGGAAGTAGATAGAATGTGTAGTGTAGCGGTGAAATGCATAGATATTACACAGAATACCGATTGCGAAGGCAGTCTACTACGTATGTACTGACGCTCATGGACGAAAGCGTGGGGAGCGAACAGGATTAGATACCCTGGTAGTCCACGCCGTAA
+
GGFGGFGGGGGGGGGGGGGGGGGGGGGGGGGGGGGFEDGGFGGGGGFGGGGGGGGGGGGGGGGGGGGGGGGGGGGGGGGGGGGGGGGGGGG8FGGGGGGGGGGGGGGFFGGGGGGGGGGGGGGGGGGGGGGGGGGGGGGGGGGGGGGGGGGGGGGGGGGGGGGGGGCFGGGGGGGGGGGGGGGGGGGGGGGGGGGGGGGGDGGGGGGGFEGGGGGGGGGFGDEGGGGGGGGGGGGFGGGGGGF09BCDEGFF:?FC?FFFGGCGFFGFFFFAFGFBFFFFGG
@M02352:288:000000000-CKWC8:1:1101:11268:12246 1:N:0:TACGCTGC+TCTCTCCG
TACGGAGGGGGTTAGCGTTGTTCGGAATTACTGGGCGTAAAGCGCACGTAGGCGGATCAGAAAGTATAGGGTGAAATCCCAGGGCTCAACCCTGGAACTGCCTTATAAACTCCTGGTCTTGAGTTCGAGAGAGGTGAGTGGAATTCCGAGTGTAGAGGTGAAATTCGTAGATATTCGGAGGAACACCAGTGGCGAAGGCGGCTCACTGGCTCGATACTGACGCTGAGGTGCGAAAGTGTGGGGAGCAAACAGGATCAGATACCCTGGTAGTCCACACCGTAA
+
GGGGGGGGGGGEGGGGGCCFGGGGGGGGGGGGGGGGGFGGGGGGGGGGGGGGGGGGGGGGGGGGGGGGGGGGGGGGGGGGGGGGGGGGGGGGGGGGGGGGGGGGGGGGGCFGFGGGGGGGGGGGGGGGGGGGGGGGGGGGGGGGGGGGGGGGGGGGGGGGGGGGGGGGGGGGGFFGGGGGGGGGGGGGGGGGGGGGGGGGGGGGGGFGGDGGGGGGGGGGGGG:EGFGGGGGGGGFGFFGGGEBF:FFFGFFFFG4?F?FGCFGFFGF9?<<=*=B?FFB<D
@M02352:288:000000000-CKWC8:1:1101:6372:12260 1:N:0:TACGCTGC+TCTCTCCG
TACGGAGGGGGTTAGCGTTGTTCGGAATTACTGGGCGTAAAGCGCACGTAGGCGGATCAGAAAGTATAGGGTGAAATCCCAGGGCTCAACCCTGGAACTGCCTTGTAAACTCCTGGTCTTGAGTTCGAGAGAGGTGAGTGGAATTCCGAGTGTAGAGGTGAAATTCGTAGATATTCGGAGGAACACCAGTGGCGAAGGCGGCTCACTGGCTCGATACTGACGCTGAGGTGCGAAAGTGTGGGGAGCAAACAGGATTAGATACCCTGGTAGTCCACACCGTAA
+
GGGGGGGGGGGFGGGGGGGGGGGGGGGGGGGGGGGGGGGGGGGGGGGGGGGGGGGGGGGGGGGGGGGGGGGGGGGGGGGGGGGGGGGGGGGGGGGGGGGGGGGGGGGGGGGGGGGGGGGGGGGGGGGGGGGGGGGGGGGGGGGGGGGGGGGGGGGGGGGGGGGGGGGGGGGGGGGGGGGGGGGGGGGGGGGGGGGGGGGGGGGGGGGGGGGGGGGGGGGGGGGGGGGGGGGGGEGFFGGGGGFFFFGGGGFFBFGGFFFFGGGGFFGFFFFFFGFFFFFFGG
@M02352:288:000000000-CKWC8:1:1101:4479:12264 1:N:0:TACGCTGC+TCTCTCCG
TACGGAGGGGGTTAGCGTTGTTCGGAATTACTGGGCGTAAAGCGTACGTAGGCGGATTGGAAAGTTGGGGGTGAAATCCCAGGGCTCAACCCTGGAACTGCCTCCAAAACTATCAGTCTAGAGTTCGAGAGAGGTGAGTGGAATTCCAAGTGTAGAGGTGAAATTCGTAGATATTTGGAGGAACACCAGTGGCGAAGGCGGCTCACTGGCTCGATACTGACGCTGAGGTACGAAAGTGTGGGGAGCAAACAGGATTAGATACCCTGGTAGTCCACACCGTAA
+
GGGGGGGGGGGGGGGGGGGGGGGGGGGGGGGGGGGGGGGGGGGGGGGGGGGGGGGGGGGGGGGGGGDGGGGGGGGGGGGGGGGGGGGGGGGGGGGGGGGGGGGGGGGGGGGGGGGGGGGGGGGGGGGGGGGGGGGGGGGGGGGGGGGGGGGGGGGGGGGGGGGGGGGGGGGGGGGGGGGGGGGGGGGGGGGGGGGGGGGGGGGGGGGGGGGGGGGGGGGGGGGGGGGGGGGGGGGFGGGGGGFFFFGGGGFFFFGGFFFFGGGGFFGFDFDFFGFBFFF?FC
@M02352:288:000000000-CKWC8:1:1101:22760:12292 1:N:0:TACGCTGC+TCTCTCCG
TACGGAGGGGGTTAGCGTTGTTCGGAATTACTGGGCGTAAAGCGTACGTAGGCGGATTGGAAAGTTGGGGGTGAAATCCCAGGGCTCAACCCTGGAACTGCCTCCAAAACTATCAGTCTAGAGTTCGAGAGAGGTGAGTGGAATTCCAAGTGTAGAGGTGAAATTCGTAGATATTTGGAGGAACACCAGTGGCGAAGGCGGCTCACTGGCTCGATACTGACGCTGAGGTACGAAAGTGTGGGGAGCAAACAGGATTAGATACCCTGGTAGTCCACACCGTAA
+
GGGGGFGGGGGGGGGGGGGGGGGGGGGGGGGGGGGGGGGGGGGGGGGGGGGGGGGFGGGGGGGFFGGGGGGGGGGGGGGGGGGGGGGGGGGGGGGGGGGGGGGGGGGGGGG,=FGGGGGGGGGGGGGGGGGGGGGGGGGGGGGGGGGGGGGGGGGGFGGGGGGGGGGGGGGGGGGGGGGGGGGGGGGGGGGGGEDGGDGGGGGGGGGGGGGGGGFGGGGGFGGGGDGGGGGGGGGFGGGGGGFFFFGGGGFFFBCDBFAFGGGGFFGFBFFF=CFBF6;?FD
@M02352:288:000000000-CKWC8:1:1101:25742:12308 1:N:0:TACGCTGC+TCTCTCCG
TACGAGGGGTGCAAGCGTTAATCGGAATTACTGGGCGTAAAGCGTGCGTAGGTGGTTTGTTAAGCAAGATGTGAAAGCCCCGGGCTCAACCTGGGAACTGCATTTTGAACTGGCAAACTAGAGTATCGTAGAGGGTAGTGGAATTTCCAGTGTAGCGGTGAAATGCGTAGAGATTGGAAGGAACATCAGTGGCGAAGGCGGCTACCTGGACAAATACTGACACTGAGGCACGAAAGCGTGGGGAGCAAACAGGATTAGATACCCTGGTAGTCCACGCCGTAA
+
GAFF9BEGCFGGG@FGGFEE@CEFG7FGGFFFG@FGEFEEEGGG==,@,BFD5CFGGGGGEAEFBAAE4EFF<FGGAEGD@FEEGCFG?FCFFGFGGGECGDF<<9DFGGGCFFGFFFFCF<FFC<,@FGGGGGG:<C:DFGGGG9=FDGGGFGGGGGDGGGFFGGGGGGE9CCGGG2?8:CGGFCCGGFGGGGGGGGGGGGGE8FFCFCF6CC<<CFGF696E6C?@==FDGGD7CEDEEE;(4>7*<DF::?<F?FFFGGCC@FGFB@AA4*68;FFF:7
@M02352:288:000000000-CKWC8:1:1101:4385:12336 1:N:0:GACGCTGC+TCTCTCCG
TACGGAGGATCCAAGCGTTATCCGGAATCATTGGGTGTAAAGGGTCCGTAGGTGGATAATTAAGTCAGAGGTGAAATCTTGCCGCTTAACGGTAAAATTGCCTTTGATACTGGTTGTCTTGAGTTATTATGAAGTGGTTAGAATATGTAGTGTAGCGGTGAAATGCATAGATATTACATAGAATACCAATTGCGAAGGCAGATCACTAATAATATACTGACACTGATGGACGAAAGCGTGGGGAGCGACCAGGATTAGATACCCTGGTAGTCTACGCCGTAA
+
FGGG7FCF7@6FCFGGGFGGGCGGG@:F,FGGGGG@,@FDFFCEG@EFGGGGGGF<CF<6EFGG6C<F?FFGCFGE,5C,<,4@BF7FFGC7F+??,5,,CFF,,BF5AE,EFDFEC5CBB,<,5BAEGEFDFFCDF5=?FF,E?,ACA,5>FDDAC7@:FF9>3=BD;ACF;FC9,@;@@F;;DF,,>B,,@8CCG858*;D2,4,6A;:<EF99,2?9B:0A9>C?<68CCEC>FCGGGGD@239D*9>@:0DF<@)1<C@*/7<6<*.6*:=393.477
@M02352:288:000000000-CKWC8:1:1101:11893:12348 1:N:0:TACGCTGC+TCTCTCCG
TACGGAGGATCCAAGCGTTATCCGGAATCATTGGGTTTAAAGGGTCCGTAGGTGGATAATTAAGTCAGAGGTGAAAGTTTGCGGCTCAACCGTAAAATTGCCTTTGATACTGGTTATCTTGAGTTATTATGAAGTAGTTAGAATATGTAGTGTAGCGGTGAAATGCATAGATATTACATAGAATACCAATTGCGAAGGCAGATTACTAATAATCAACTGACACTGATGGACGAAAGCGTGGGGAGCGAACAGGATTAGATACCCTGGTAGTCCACGCCGTAA
+
G9FGGGGGGGGGGGGGGGGGGGGGGFGGEGGGGGGFGGFGGGGGGFGFFGGGGGGGGGGGGGGGGGGGGGGGGGGGGGGGGGGGEGGGGGGGGGGGGFGGGFEGGGGGGGGGGGGGGGGGGGGGGGFGFGGGGGGGGFGGGGGGGGGGGGGGGGGGGGGGGGGGGGGGGGGGGGGGGGGFGGFGGFFGGGFFGGGGGGGGGGGGFGCBFGGGFGGGGGGFCFFGGGGGFFGGGGGFGGGGGGFFFFGGGGFFFFGGBFDFGGGGFFDFFFFFFGF0;BFFGG
@M02352:288:000000000-CKWC8:1:1101:26858:12364 1:N:0:TACGCTGC+TCTCTCCG
TACGGAGGGTCCGAGCGTTATCCGGAATCATTGGGTTTAAAGGGTCCGCAGGCGGTCGATTAAGTCAGAGGTGAAATCCCATAGCTCAACTATGGAACTGCCTTTGATACTGGTTGACTTGAGTCATATGGAAGTAGATAGAATGTGTAGTGTAGCGGTGAAATGCATAGATATTACACAGAATACCGATTGCGAAGGCAGTCTACTACGTATGTACTGACGCTCATGGACGAAAGCGTGGGGAGCGAACAGGATTAGATACCCTGGTAGTCCACGCCGTAA
+
GGGGGGGGGGEGEGGGGGGGCCFGGGGGGGGGGGGG:CFGGGGGGGFGDGGGGGG@CEFFGGGGGGFGGGGGGGGGGGGGGGGGGGGGGGGGGFGGGGGGGDGGGGGGGGGGGGGEFGGGGGFGGGGGGGGGGGGGGGGGFGGGGGFGGGGGGGGFGGGGGGGGFGGGGGGGGGGGGGGGGGGGGGGGGGGFGGGGGGGGDGGGGGGGGGFGGDGGGGGGGGGGGGFGFGGGGGGFGGGGGGFFFFCDGGFFFFGGFFFFGGGGFFGFFFAFFGFBFB:9GD
@M02352:288:000000000-CKWC8:1:1101:16207:12368 1:N:0:TACGCTGC+TCTCTCCG
TACGGAGGGTGCGAGCGTTAATCGGAATTACTGGGCGTAAAGCGCATGCAGGTGGTTCATTAAGTCAGATGTGAAAGCCCGGGGCTCAACCTCGGAACTGCATTTGAAACTGGTGAACTAGAGTGCTGTAGAGGGGGGTAGAATTTCAGGTGTAGCGGTGAAATGCGTAGAGATCTGAAGGAATACCAGTGGCGAAGGCGGCCCCCTGGACAGACACTGACACTCAGATGCGAAAGCGTGGGGAGCAAACAGGATTAGATACCCTGGTAGTCCACGCCGTAA
+
GGGGGFFGGGGGGGGGGGGGGGGGGGGGGGGGGGGGGGGGGGGGGGGGGGGGGGGGGGGGGGGGGGGGGGGGGGGGGGGGGGGGGGGGGGGGGGGGGFGGGGGGGGGGGGGGFEDGGBAFFDFDC9=CF9FGGGGGGGE>EGCGGEFCFGGFFCCCEGEEGGC?EFGGGEE?EGGCGGCG8F889FEFC<FE5*:8C?CGGGGGGGGGFCFEGEG>FGF7FGF6CCF77<FDEGGDFE7?GGFB>FGGGGFF?6FF?F<FFGGG4>7@BBAB8>6:>?F>GD
@M02352:288:000000000-CKWC8:1:1101:16690:12370 1:N:0:TACGCTGC+TCTCTCCG
TACGGAGGGTCCGAGCGTTAATCGGAATTACTGGGCGTAAAGCGCACGCAGGCGGTTTGTTAAGCTAGATGTGAAAGCCCTGGGCTCAACCTGGGAATTGCATTTAGAACTGGCAGGCTAGAGTTTTGGAGAGGGGAGTGGAATTCCAGGTGTAGCGGTGAAATGCGTAGATATCTGGAGGAACATCAGTGGCGAAGGCGACTCCCTGGTCAGTAACTGACGCTCATGTGCGAAAGTGTGGGTAGCGAACAGGATTAGATACCCTGGTAGTCCACACCGTAA
+
GGGGGGGGGGGGGGGGGGGGFGGGGGGGGGGGGGGGGGGGGGGGGGGGGGGGGGGGGGGGGGGGGGGGGGGGGGGGGGGGGGGGGGGGGGGGGGGGGGGGGGGGGGGGGGGGGGGGGGGGGGGFGGGGGGGGGGGGGGGGGGGGGGGGGGFGGGGGGGGGGGGGGGGGGGGGGGGGGGGGGGGGGGGGFFFGGGGGGGGGGGGGGGGFGGGGGGGGGGGGGGGGGGGGG7CGGGGFGGGGGGFFFFGG5D@FFBCFBFAFGGGFFF5F9FBF?FFFBFF?GD
@M02352:288:000000000-CKWC8:1:1101:9185:12373 1:N:0:TACGCTGC+TCTCTCCG
TACGGAGGGTCCGAGCGTTATCCGGAATCATTGGGTTTAAAGGGTCCGCAGGCGGTCGATTAAGTCAGAGGTGAAATCCCATAGCTCAACTATGGAACTGCCTTTGATACTGGTTGACTTGAGTCATATGGAAGTAGATAGAATGTGTAGTGTAGCGGTGAAATGCATAGATATTACACAGAATACCGATTGCGAAGGCAGTCTACTACGTATGTACTGACGCTCATGGACGAAAGCGTGGGGAGCGAACAGGATTAGATACCCTGGTAGTCCACGCCGTAA
+
GGGGGGGGGGGGGGGGGGGGFGGGGGGGGGGGGGGFFGGGGGGGGGGGGGGGGGGGGGGGGGGGGGGGGGGGGGGGGGGGGGGGGGGGGGGGGGGGGGGGGGGGGGGGGGGGGGGGGGGGGGGGGGGGGGGGGGGGGGGGGGFGGGGGGGGGGGGGGGGGGGGGGGGGGGGGGGGGGGGGGGGGGGGGGGGGGGDGGGGGGGGGGGGGGGGGGGGGGGGGGGGGGGGGGGGGGGGFGGDGGGFFFFGGGGEFFFFG?FFFGGGGFFGFAFFFFGFFFFFFGG
@M02352:288:000000000-CKWC8:1:1101:13023:12386 1:N:0:TACGCTGC+TCTCTCCG
TACGGAGGGTCCGAGCGTTATCCGGAATCATTGGGTTTAAAGGGTCCGCAGGCGGTCGATTAAGTCAGAGGTGAAATCCCATAGCTCAACTATGGAACTGCCTTTGATACTGGTTGACTTGAGTCATATGGAAGTAGATAGAATGTGTAGTGTAGCGGTGAAATGCATAGATATTACACAGAATACCGATTGCGAAGGCAGTCTACTACGTATGTACTGACGCTCATGGACGAAAGCGTGGGGAGCGAACAGGATTAGATACCCTGGTAGTCCACGCCGTAA
+
GGGGGGGGGGGGGGGGGGGGGGGGGFGGGGGGGGGGGGGGGGGGGGGGGGGGGGGGGGGGGGGGGGGGGGGGGGGGGGGGGGGGGGGGGGGGGGGGGGGGGGGGGGGGGGGGGGGGGGGGGGGGGGGGGGGGGGGGGGGGGGGGGGGGGGGGGGGGGGGGGGGGGGFGGGGGGGGGGGGGGGGGGGGGGGGGGGGGGGGGGGGGGGGGGGGGGGGGGGFGGGGGGGGGGGGGGGGFGGGGGGFFFFGGGGFFFBGGFFFFGGGGFFFFDFFFFGFFFFFFGG
@M02352:288:000000000-CKWC8:1:1101:3208:12412 1:N:0:TACGCTGC+TCTCTCCG
TACGGAGGGGGTTAGCGTTGTTCGGAATTACTGGGCGTAAAGCGTACGTAGGCGGATTGGAAAGTTGGGGGTGAAATCCCAGGGCTCAACCCTGGAATTGCCTCCAAAACTATCAGTCTAGAGTTCGAGAGAGGTGAGTGGAATTCCAAGTGTAGAGGTGAAATTCGTAGATATTCGGAGGAACACCAGTGGCGAAGGCGGCTCACTGGCTCGATACTGACGCTGAGGTGCGAAAGTGTGGGGAGCAAACAGGATTAGATACCCTGGTAGTCCACACCGTAA
+
GGGF@@FGGDGGGGGGGGGG6CFGGGGGGGGGFGGGGGGGGGGGG@>FGGGGGGG@FGCC,CFFGFFF>CEGGGGGDGGGDGEEGGGGGGGCDFFGG,DFGGGFFFGGGGGFGGGGGGGGGGGGGGGDGFGGGGGGGGGGGGGCGGGG@FGGGGGFGGGGGFGGFGGGGGGGGG?9+8CEGGGGG,FFGGGGGGEGGGGEEEGEGGGGGGCG*:8FGGG:CEGGGGGF?*9DGGDECFGGCE>?FFGGFFFFFFGGFFFFGGGGFFGFFFBFFGF:?F:?GD
@M02352:288:000000000-CKWC8:1:1101:2151:12412 1:N:0:TACGCTGC+TCTCTCCG
TACGGAGGGTCCGAGCGTTATCCGGAATCATTGGGTTTAAAGGGTCCGCAGGCGGTCGATTAAGTCAGAGGTGAAATCCCATAGCTCAACTATGGAACTGCCTTTGATACTGGTTGACTTGAGTCATATGGAAGTAGATAGAATGTGTAGTGTAGCGGTGAAATGCATAGATATTACACAGAATACCGATTGCGAAGGCAGTCTACTACGTATGTACTGACGCTCATGGACGAAAGCGTGGGGAGCGAACAGGATTAGATACCCTGGTAGTCCACGCCGTAA
+
GGGGGGEGGGGGGDGGGGG@FGGGGFFGGGGGGGGGGGGGGGGGGGGGGGGGGGGGGGGGGGGGGGGGGGGGGGGGGGFGGGGGGGGGGGF,EFGGGFFGGGGGGFDGGGGGGGGGGGGGGGGGGGGGGGGGFGGGGFGGGGGGGGGGGGGGGGGGEGGGGGGGGGGGGGGGGGGGGFGGGGGGGGGDCBFGGGGGGGGGGGGGGG>CGGGGGFGDFFFFGGGGGGGGGGGDCEDEGGGG>EDFF>DGEGDFFFGG?FAFGGGGFFFFABABFGFFFFFFGD
@M02352:288:000000000-CKWC8:1:1101:8017:12438 1:N:0:TACGCTGC+TCTCTCCG
TACGGAGGGTCCAAGCGTTATCCGGAATCATTGGGTTTAAAGGGTCCGCAGGCGGTCAATTAAGTCAGAGGTGAAAGCCCATCGCTCAACGATGGAACTGCCTTTGATACTGGTTGACTTGAGTTATACGGAAGTAGATAGAATAAGTAGTGTAGCGGTGAAATGCATAGATATTACTTAGAATACCGATTGCGAAGGCAGTCTACTACGTATATACTGACGCTCATGGACGAAAGCGTGGGGAGCGCACAGGATTAGATACCCTGGTAGTCCACGCCGTAA
+
GGGGGEGGGGGGGGFFGGGEGGGGGGEGGGGGGGGGGGGCGFFGGGGGGGGGGGGGGGGGGGGGGGGGGGGFGGGGGGGGGGGGGGGGGGGGGGGGGGGGGGGGGGFGDGGGGGGGGGGGGFCGFGGGGEGGGGGGGGGGFGGGCGGGGGGGGFGGGGGGGGGGFGGGGCCCCGGGGGGFGGGGGGGGGCC>FCEGG5CGGGGGGGGGG8CFFGGB?C+AFEEGGGGGGGG35EGFGEGG>EF:>E3):<55(,>72644:CGGFF3@AFFFFFFBF65259
@M02352:288:000000000-CKWC8:1:1101:10081:12443 1:N:0:TACGCTGC+TCTCTCCG
TACGGAGGGGGTTAGCGTTGTTCGGAATTACTGGGCGTAAAGCGCACGTAGGCGGATCAGAAAGTATAGGGTGAAATCCCAGGGCTCAACCCTGGAACTGCCTTATAAACTCCTGGTCTTGAGTTCGAGAGAGGTGAGTGGAATTCCGAGTGTAGAGGTGAAATTCGTAGATATTCGGAGGAACACCAGTGGCGAAGGCGGCTCACTGGCTCGATACTGACGCTGAGGTGCGAAAGTGTGGGGAGCAAACAGGATTAGATACCCTGGTAGTCCACACCGTAA
+
GGGGGGGGGGGGGGGGGGGGGGGGGGGGGGGGGGGGGGGGGGGGGGGGGGGGGGGGGGGGGGGGGGGGGGGGGGGGGGGGGGGGGGGGGGGGGGGGGGGGGGGGGGGGGGGGGGGGGGGGGGGGGGGGGGGGGGGGGGGGGGGGGGGGGGGGGGGGGGGGGGGGGGGGGGGGGGGGGGGGGGGGGGGGGGGGGGGGGGGGGGGGGGGGGGGGGGGGGGGGGGGGGGGGGGGGGGGFGGGGGGFFFFGGGGFFF?FGFFFFGGGGFFGF<FBFFGFFFFF<CD
@M02352:288:000000000-CKWC8:1:1101:17036:12457 1:N:0:TACGCTGC+TCTCTCCG
TACGGAGGGTCCGAGCGTTATCCGGAATCATTGGGTTTAAAGGGTCCGCAGGCGGTCGATTAAGTCAGAGGTGAAATCCTGCAGCTCAACTGTAGAATTGCCTTTGATACTGGTTGTCTTGAGTTATTATGAAGTAGTTAGAATATGTAGTGTAGCGGTGAAATGCATAGATATTACATAGAATACCAATTGCGAAGGCAGATTACTAATAATATACTGACACTGATGGACGAAAGCGTGGGGAGCGAACAGGATTAGATACCCTGGTAGTCCACGCCGTAA
+
GGGGGFGGGGGGGGGGGGGFGGGFGEGGGGGGGGGGGGGFGGGGGGGGGGGGGGGGGGGGGGGGGGGGGGGGGGGGGGGGGGGGGGGGGGGGGGGGGGGGGGGGGGGGGGGGGGGGGGGGGFGGGGGFGGGGGGGGGGGGGGGGGGGGGGGGGGGGGGGGGGGGGGGGGGGGGGGGGGGGGGGGGGGGGGGFGGGGGGGGGGGGGGG9FGGGGGGGGGGGGGGGGGGGGCFDGGGFGGGGGGF:BFGGGGFFFFGGFFDFGGGGFFGFFFFFFCFBFFFBGD
@M02352:288:000000000-CKWC8:1:1101:28472:12458 1:N:0:TACGCTGC+TCTCTCCG
TACGGAGGGTCCGAGCGTTATCCGGAATCATTGGGTTTAAAGGGTCCGCAGGCGGTAGCTTAAGTCAGAGGTGAAATCCCATAGCTCAACTATGGAACTGCCTTTGATACTGGTTGACTTGAGTCATATGGAAGTAGATAGAATGTGTAGTGTAGCGGTGAAATGCATAGATATTACACAGAATACCGATTGCGAAGGCAGTCTACTACGTATGTACTGACGCTCATGGACGAAAGCGTGGGGAGCGAACAGGATTAGATACCCTGGTAGTCCACGCTGTAA
+
[truncated: 33,734,458 more chars]
