# Supplementary material for: Hidden interactions in the intertidal rocky shore: variation in pedal mucus microbiota among marine grazers that feed on epilithic biofilm communities
Source: PeerJ. 2022 Sep 23;10:e13642. doi: 10.7717/peerj.13642 (PMC9512015; doi:10.7717/peerj.13642)
Supplement: Supplemental Information 41 [file peerj-10-13642-s041.gz › peerj-10-13642-s041]

@M02352:288:000000000-CKWC8:1:1101:12021:2079 2:N:0:TACGCTGC+TCTCTCCG
TAACCTTGCGGCCGTACTCCCCAGGCGGTCAACTTAGCGCGTTAGCTACGCCACCCACGACTCAAGGTCACAGACGGCTAGTTGACATCGTTTACGGCGTGGACTACCAGGGTATCTAATCCTGTTTGCTCCCCACGCTTTCGTGCCTCAGCGTCAATCTTTGTCCAGGTAGCCGCCTTCGCCACTGATGTTCCTTCCAATCTCTACGCATTTCACCGCTACACTGGAAATTCCACTACCCTCTACAAGATTCTAGCCTGCCAGTTCAAAATGCAGTTCC
+
FGDFCFGGGGDGGGGDGGGGGGGGGGGGGGGGGGGGGGGGGGGECFEGGEGGGGGGGGGCGEEGDGCFGCGGGGGDDGGGGGGGGGGGGGGGGGGGGGGGGGGGGGGGGGGGGGGGGGGGGGGGGGGGGCFFFGGGGGGGGGGG>GGDEFDFEGGGGGFFFGDGGGGGGGGGGGGGGGGFFGGGGGGGGGGGC?8CEFFGFF=CE=FCD5BDGFFFDE;>FF<?GF<FB7?F4@AA2:(4:<??AF<>7(4<BFF4476<0?:0?AA).)..8<=)@<B<
@M02352:288:000000000-CKWC8:1:1101:15402:2085 2:N:0:TACGCTGC+TCTCTCCG
TAACCTTGCGGCCGTACTCCCCAGGCGGTCAACTTAGTGCGTTAGCTGCGCCACCCACGACTCAAGGTCACAGACGGCTAGTTGACATCGTTTACGGCGTGGACTACCAGGGTATCTAATCCTGTTTGCTCCCCACGCTTTCGTGCCTCAGTGTCAGTATTTGTCCAGGTAGCCGCCTTCGCCACTGATGTTCCTTCCAATCTCTACGCATTTCACCGCTACACTGGAAATTACACTACCCTCTACAATTCTCTAGTTTGCCAGTTCAAAATTCATTTCC
+
AEGGGGGGGGGD:@BFFGGGFFEBFGEGGEGGGCFGGE@AFGGGFFFCDEFFGGGGGGGEGGGG8DFFECACFF8FFGDEF<FFGGFGGCFGGCGGGGGFGDCFGGGGGGGGFGGFGGGGGFGDFFGCGGFGGGEGGGGGCFGGDDEFGF6<D@,>EFFGGFGG;;F8BC9CFC8CDGGF>G8CDGGGCEFGG?+1>FF+19@CCFFFC5>DGF5A<<99(7>?GF0D(798*99>BFFF:2,8<DD74))6:<20:<F9ABF:?<)).).44)9)9:<>
@M02352:288:000000000-CKWC8:1:1101:7660:2086 2:N:0:TACGCTGC+TCTCTCCG
TAATCTTGCGACCGTACTCCCCAGGCGGTATACTTAACGCGTTAGCTCCGAAAGCCACGGCTCAAGGCCACAACCTCCAAGTAGACATCGTTTACGGCGTGGACTACCAGGGTATCTAATCCTGTTTGCCCCCCCCGCTTTCGCATCTGAGTGTCAGTGTCTGTCCAGGGGGCCGCCTTCGCCACTGGTATTCCTTCAGATCTATACGCATTTCACCGTTACCCCTGAAATTCTACCCCCCTCTACGGCACTCTAGTCCACCAGTTTCAAATGCATTTCC
+
,C6<6EFGGC7CFEGGGGGFGGGDGFCG@+DEGFGG9FGECFG,CGG,BF7,>:CEFG@CC44C,?DCE,F8ECF<,BFGFF<5A,<<5+BFGGF77@FGGFFF9<DF<=FGF==DA9FEGGF,,CFD9,@FE:*58:EGG,*/=:?FDBEGGGCGGGAFFG92+7C8C7*:859)7*1/5*;/>+<69<CGC<F2)/****1*-1**1*7>:9)*+)(--7))/1(>27/01*).6,-7>0(42<((4(31())*))*-.21(-65).).4.4*)/.-)
@M02352:288:000000000-CKWC8:1:1101:12096:2116 2:N:0:TACGCTGC+TCTCTCCG
TAATCTTGCGACCGTACTCCCCAGGCGGAATGCTTAATCCGTTAGGTGTGTCACCAACAAGCATGCTTGCTGACGACTGGCATTCATCGTTTACGGTGTGGACTACCAGGGTATCTAATCCTGTTTGCTCCCCACACTTTCGTACCTCAGCGTCAGTATCGAGCCAGTGAGCCGCCTTCGCCACTGGTGTTCCTCCAAATATCTACGAATTTCACCCCTACCCTTGGAATTCCACTCACCTCCCTCGAACTCAAGACTAGCAGTATTAGAGTCAGTTCCAG
+
GDFGFGGGEGEGEGGGDFFGGDGCFGEGGGDFGGGGGGCFGGFGGGGGGGFGGGGGGGGGGCEGCDFFDFGGGGGGGGGGFEGGGGGGGGGGGFGGEFECGGGGGGGGGGG,?FGGGGGGGGGGGGGGGGGFGFEGG?9EDEGCFEFDDG8CECE6@;BECEFDG:CE,=EFCCG47DGFFDEGGGFF6:/BFEFFDFFGFGFG4F>C*58FF6)/*)671)(0;5.*.=AFA+>?13:()4(4(41:??0).52*(.*,48)).6)).)5).4BAF)64)
@M02352:288:000000000-CKWC8:1:1101:14936:2168 2:N:0:TACGCTGC+TCTCTCCG
CAATCTTGCGATCGTACTCCCCAGGTGGGACACTTATCACTTTCGCTTAGTCACTGAGCTAAATACCCACAACTAGAGTCCACAGTTTATGGCGTGGGCTCCAAGGGGGTCTATTACTCTTCGCTCCCCCCGCGCTCGCGCATGAGCGTCAGTATATACGTCGTAGCCTCCCTTCTCACTATGTATTCTGTGTGATATCTCTGTATTTTTCACCTACACAACAAATTCTCTCTCCTTCCCATTCTAATACGTAAACCAGAATCAAAAGCAATTACTTCGTT
+
GF,C@EGGGGG-:@@EFGFGGGFCFF6C+,;66EEDFG,,CFFG7FGFCE,CFFG,C8,CEDF,,95,E,B66C,6,CFD?C,,,,,A9,,:CF:F74,9,+,,,+B++8BA59,,,9,C@=DD7F7@838=F++@+++++5**,3,3;**4,5,,5B,,6,4*26*,?,,1,48*;++4++14+191AF@7@(3)776;+;:+/111++21+=))<6@)3)()**)*-**1**().6(().))))-)).(,)(-9((0(,4)-)63(3(()))1)*)(.,
@M02352:288:000000000-CKWC8:1:1101:18487:2219 2:N:0:TACGCTGC+TCTCTCCG
TAATCTTGCGACCGTACTCCCCAGGCGGTCTACTTAACGCGTTAGCTCCGAAAGCCACGGCTCAAGGCCACAACCTCCAAGTAGACATCGTTTACGGCGTGGACTACCAGGGTATCTAATCCTGTTTGCTCCCCACGCTTTCGCATCTGAGTGTCAGTGTCTGTCCAGGGGGCCGCCTTCGCCACTGGTATTCCTTCAGATCTCTACGCATTTCACCGCTACACCTGAAATTCTACCCCCCTCTACAGCACTCTAGTTCACCAGTTTCAAATGCAGTTCCG
+
ECFFFGGGGGGGGGEDGGGGGGGDGGGGEGGGGGGGGGGGGGGGGFGGGGGGGGGFGGGGGGGGGGGGGGGGFGGGGGFGGFGGGGFFFGGGGGGGGGGEGGGGGGGGDFEGGGGGGGGCCFFGGGGGGGGGGGGGDGGGGGGGGGGGGGFCGGGGGGGGGGGGGGGGGGGDGGGGGGGFFGGDGGGGGEGGGFFFFFFFBGFG9=47DGFGGFFFGFF6>FBFDG?G??FFF?BABF,4>B<?AFB>>((8?AA?>>FFAA??DBFFAD>9>BFAF96<1
@M02352:288:000000000-CKWC8:1:1101:19751:2225 2:N:0:TACGCTGC+TCTCTCCG
TAACCTTGCGGCCGTACTCCCCAGGCGGTCTACTTATCGCGTTAGCTTCGCTACTCACGGATTAAATCCACAAACAGCTAGTAGACAGCGTTTACGGTGTGGACTACCAGGGTATCTAATCCTGTTCGCTACCCACACTTTCGCACATGAGCGTCAGTTACTGACCAGGGAGTCGCCTTCGCCACTGGTGTTCCTCCAAATATCTACGAATTTCACCTCTACACTTGGAATTCCACTCACCTCTCTCGAACTCTAGACTGATAGTTTTGGAGGCAGTTCCA
+
GGGGGGGGGGGGGDGGGGFFGGGGGGGGGGGGGGGGGGGGGGGGGGGGGGGGGGFGFGGGGGGGGGCGGGGGGGGGGGGGGGGGGGGGGGGGGGGGGGGGGGGGGGGGGGGGGGGGGGGGGGGGGGGGGGGGGGGGGGGFGGGGGGGGFGFGGGGGGGGGGGF?BFF5EGGGGGGGGGGFFGGGGGGGFFGGGE66;AFDFFFGEFFGDGFGGFFFGFFFEFFFGGBGDFBF??AFF?:?0)(,4,480?B?2)6*696>).45<AA><>0<6<:(8<<<)
@M02352:288:000000000-CKWC8:1:1101:20441:2249 2:N:0:TACGCTGC+TCTCTCCG
TAATCTTGCGACCGTACTCCCCAGGCGGAATGCTTAATCCGTTAGGTGTGACACCAACAAGCATGCTTGCTGACGTCTGGCATTCATCGTTTACGGTGTGGACTACCAGGGTATCTAATCCTGTTTGCTCCCCACACTTTCGCACCTCAGCGTCAGTATCGAGCCAGTGAGCCGCCTTCGCCACTGGTGTTCCTCCGAATATCTACGAATTTCACCTCTACACTCGGAATTCCACTCACCTCTCTCGAACTCAAGACCAGGAGTTTATAAGGCAGTTACAG
+
FFFGGGGGGGEGEEGGGGGGGGGGGFEGGGGGGGGGGGGFGGGGGGGGGGGGGG@CFGGGGGGGGFG9EFGGGGGGGGGGGGGGGGGGGGGGGGGGGGGGGGGGGFFGGGGGGGGGGDGEGGGGGGFGCFGGCFGDGGFGGGGGGGGGGGFEGGGG;@CFGGGDEFGGGGGGGGGGGGGFFDGGCGGFGGGGDEFB@D>GFGFF);>CD5>DFFFF98/7CA@6FG@GFFFFFFFA??0:)()45>?F?<044,3?:0>:<(3:<)-))-<B02@?4).:4
@M02352:288:000000000-CKWC8:1:1101:15867:2250 2:N:0:TACGCTGC+TCTCTCCG
CAATCTTGCGATCGTACTCCCCAGGTGGGACACTTATCACTTTCGCTTAGTCACTGAGATAAATCCCAACAACTAGTGTCCATCGTTTACGGCGTGGACTACCAGGGTATCTAATCCTGTTCGCTCCCCACGCTTTCGTCCATGAGCGTCAGTACATACGTAGTAGACTGCCTTCGCAATCGGTATTCTGTGTAATATCTATGCATTTCACCGCTACACTACACATTCTAACTACTTCCATATGACCTAAGTCAACCAGTATCAAAGGACGTTCCATAGTT
+
GGGGGGGGGGG9DEEFGGGCGGFCFGGGE,@FGGGGF,CFGGGFEGGGGGCGGGFGGGGGGGEEF<@EGGGGGGG<CE@,6CFGGGFGGGGG>BCCF=F@E@FFEGEBFEFGG,C,EGA,@FC7F84@>@8=@+3ADEDE86=CGGG>CGGGD:=DFC9,8E@EFAAFF7D?FC>DGG5?FGC9CCFGGC,:EC66611==@:+*==119+**/(/:6-/())0;C5C?=+/:+6)967>C35)).()./57)/);68566)6)64-1((-41(74*))).
@M02352:288:000000000-CKWC8:1:1101:18582:2330 2:N:0:TACGCTGC+TCTCTCCG
CAGTCTTGCGACCGTACTCCCCAGGTGGGATACTTATCACTTTCGCTTAGTCACTGAGAATTAACCCAACAACTAGTATCCATCGTTTACGGCGTGGACTACCAGGGTATCTAATCCTGTTCGCTCCCCACGCTTTCGTCCATGAGCGTCAGTATATACGTAGTAGACTGCCTTCGCAATCGGTATTCTAAGTAATATCTATGCATTTCACCGCTACACTACTTATTCTATCTACTTCCGTATAACTCAAGTCAACCAGTATCAAAGGCAGTTCCATAGTT
+
GGGGFGGGGGGCFEEFGGDGFGGGGGGGGGGGGGGGGGGGGGGGGGGGGGGGGGGGGGGGGGGGGFGGGGGGGGGGGGGGGGGGGGGGGGGFGGGGGGGGGGGGGGGFGGGGGGGGGCFGGGGGGGGGGGGGDFGGGGDCEEGGGGGDGGGGFGGGGGGGGGGGGGGFGGGGGGGGDDGDFGGGGGGFCGEGGFFEC6B:=CFFCF6:=CF8DE@>C*5C@FEFCGFG377AF61<E33;31@@<69);;3C49>4:?F9A699:-:0376:><9<F4?>4
@M02352:288:000000000-CKWC8:1:1101:22632:2336 2:N:0:TACGCTGC+TCTCTCCG
TAACCTTGCGGCCGTACTCCCCAGGCGGTCTACTTAATGCGTTAGCTTTGAAAAACAGAACCGAGGTTCCGAGCTTCTAGTAGACATCGTTTACGGCGTGGACTACCGGGGTATCTAATCCCGTTTGCTCCCCACGCTTTCGTACATGAGCGTCAGTGTTGACCCAGGTGGCTGCCTTCGCCATCGGTATTCCTTCAGATCTCTACGCATTTCACCGCTACACCTGAAATTCTCCCACCCTCTATCACACTCTAGTTTGCCAGTTCGAAATGCAGTTCCCA
+
<DFFFDGFCFFGGGGEGGGGGCF:DGGC@@FFGGGGGGGGGGGGGGGGA<FGGGGGGGGGGFCEEGGGGGGGGGEFGGGG<FGEFFFGGGGGGGF:FGCFGGGGFGGEEGG:FGFCGGGEGGEGGDCFGGGEGGGCD*@FGGGGGEGCFDGE:CEED;FC7C4CGG7EGFGGGGGGG7FFBGGGGE5?FG7FFC=;EFFGFGACEFFGG55CFBDFGF>01@FFFFFC7F*1**.2:741:F?7:54<A??<DF2=9<FFFA>:>A:(80:<BF466)64)
@M02352:288:000000000-CKWC8:1:1101:16020:2361 2:N:0:TACGCTGC+TCTCTCCG
TAATCTTGCGACCGTACTCCCCAGGCGGAATGCTTAATCCGTTAGGTGTGGCACCAACAAGCATGCTTGCTGACGACTGGCATTCATCGTTTACGGGGTGGACTACCCGGGTATCTAATCCTGTTTGCTCCCCACACTTTCGTACCTCAGCGTCAGTATCCAGCCAGTGAGCCGCCTTCGCCACTGGTGTTCCTCCAAATATCTACGAATTTCACCTCTACACTTGGAATTCCACTCTCCCCCACCAAACTTAAGACTATCAGTATTAGAGGCAGGTCCAG
+
,<;@FGGGGGG+@@BFGGGGGGGCGFDGGGGAAFGCGD<EFGGFFGGG@C7CFFF?DCFFCGDC,,,<=FGD,F:FFC@8E8?AF,?99+BDA<+B++>+@<C,<AD,>B@@:FA3=F,>E,,:CDDFC>,DF@:<:,@98@:@6C,@F8<14@88@;@,,7?8DC<29:,6:CGDC?F4ACGG8,:+0=CCFEFF1)+2@FFGFF554*8CFFFF+58A24:*2:)>AFF=BF442),,(,(((-(,(,)).6)/5<*).))6449))4)23?>(78<?.
@M02352:288:000000000-CKWC8:1:1101:9801:2429 2:N:0:TACGCTGC+TCTCTCCG
CATTCTTGCGAACGTACTCCCCAGGTGGGTCACTTATCACTTTCGCTTAGCCACTCAAACCGAAGTTCGAACAGCTAGTGACCATCGTTTACGGCGTGGACTACCAGGGTATCTAATCCTGTTCGCTCCCCACGCTTTCGTCCATCAGTGTCAGTATATTATTAGTAATCTGCCTTCGCAATTGGTATTCTATGTAATATCTATGCATTTCACCGCTACACTACATATTCTAACTACTTCATAATACCTCAAGACAACCAGTATCAAAGGCAATTCTAAAG
+
FGGGGGGGGGCFFEGGGGGGGDG@FFGGGGGGGGGGGGGGGGGGGGGGGGGGGGGGGGGGGDGFGGGGGGGGGGGGGGGGGGGGGGGGGGGGGEGEGGGGGGGGGGGGGFGGGGGGGFGFGGGGGGGFCGEFEGGGGGGGGGGGGGFGGCFGGGGGGFFFEGGGGF=EFFG9BFGGGGGFEGGGFGFGGGGFFFFFEFFFFGFGFA>FGGFGFF?EEDFFDFEFGFCG?F+@CFEE4>EFEE<7?E).9AFFFF@FF<FB19<4A9><DFFF?2927-)))
@M02352:288:000000000-CKWC8:1:1101:14112:2504 2:N:0:TACGCTGC+TCTCTCCG
TAACCTTGCGGCCGTACTCCCCAGGCGGTCTACTTAGCGCGTTAGCTTCGCTACGCACAAATTAAATTCGCACACAGCTAGTAGACAGCGTTTACGGTGTGGACTACCAGGGTATCTAATCCTGTTCGCTCCCCACGCTTTCGTCCATCAGCGTCAGTATATGGTTAGTGAGCTGCCTTCGCAATCGGTGTTCTATGTAATATCTATGCATTTCACCGCTACACTACATATTCCGCCCACTTCACCATAACTCAAGACCGCCAGTATCAAGGGCATTTCTA
+
FFCFCFGGGGGG@FEEEFGGGDFCFGGGFGDGGGGGC,FCFGGEECEEGEC:FGCFFGGGFGGFGGFGGGGGGGGGGGGG=CCFA<DFEGGDGGGGGEGGGGGGGGGDFGGGFGFGDDG9=FFGGGGGCBBFF:AFGGGGDGGGGGEDCGGGGGDDGGGGGGGGD@<F?FCFFFDGFGGFFGGGGGGGGGE<DE=CEFF7;21;CAFGGCFGFFEFG>96>@2?*72D>FFFFFF?<00336>DFFFD?2>)64568:)4;((7:94:A4<71(01=<<2)
@M02352:288:000000000-CKWC8:1:1101:18390:2522 2:N:0:TACGCTGC+TCTCTCCG
TAATCTTGCGACCGTACTCCCCAGGCGGAATGCTTAATCCGTTAGGTGTGACACCGAAGGGCAAGCCCCCCGACGTCTGGCATTCATCGTTTACGGCGTGGACTACCAGGGTATCTAATCCTGTTTGCTCCCCACGCTTTCGCACCTCAGCGTCAGTATCGAGCCAGTGAGCCGCCTTCGCCACTGGTGTTCCGCCGAATATCTACGAATTTCACCTCTACACTCGGAATTCCACTCACCTCCCCTGAACTCAAGACTAGCAGTATCAAAGGCAGTTCCAA
+
FGGGDFGGGGCFFCGGGGFFGEGEEFFGGGGGGGGGGGFGGGGGGGGGGGGGGGGGGGGGGGGGGGGGGGGGGGGGGGFDGGGGGGGGFFGGGGGGGGGGGGGFGGD,DFGCDFGAFCFGGGGGGGFGFG7FFGGGGEGGGDGGGGCFGFGGGGEDCGGCCCBCEC7,?CFBB:DCGDC>EGGGF7FGGGE:D()49>37@GFGAFFGGGFC79<FFFFFFFB?C/(51)?@F4>A?(.:20((,((.)524)(,03)*4:)4-5<<))6),8:34669A)
@M02352:288:000000000-CKWC8:1:1101:17283:2530 2:N:0:TACGCTGC+TCTCTCCG
CAATCTTGCGATCGTACTCCCCAGGTGGGACACTTATCACTTTCGCTTAGTCACTGAGATAAATCCCAACAACTAGTGTCCATCGTTTACGGCGTGGACTACCAGGGTATCTAATCCTGTTCGCTCCCCACGCTTTCGTCCATGAGCGTCAGTACATACGTAGTAGACTGCCTTCGCAATCGGTATTCTGTGTAATATCTATGCATTTCACCGCTACACTACACATTCTATCTACTTCCATATGACTCAAGTCAACCAGTATCAAAGGCACTTCCATATTT
+
GGF,<EGGGG>FE>EEGGGGGGGGGGGGBFAFFGGG<EEGGGGFGGGDGGGGGGGGGGGGFGCFFGDG8@FEF8E@CCFAFC<FEGFGFGGDECCF7@AEGGFGC7F8FFGGCDFGFD,FFFC+FF>B+,@>F8+AEEF8B8=DAF8CCEEE;,@DGFCFCFCG;DB>9F?F9A9CDD*<?>8CFFFFFF>+5>@<?B6DFGFGEFFG7CCD4?@D5*(16=8A7<CGEF871+7<)777ECCEC96)/6).65<4:,.7A22<:9)(32((.)/5/6).)
@M02352:288:000000000-CKWC8:1:1101:13668:2562 2:N:0:TACGCGGC+TCTCTCCG
CAATCTTGCGATCGTACTCCCCAGGTGGGACACTTATCACTTTCGCTTAGTCACTGAGATAAATCCCAACCACTCACGTACATCGTTTACGGTGTGGACTACCAGGGCATCTAATCCTGTTCGGTTCGCACGCCTTCGTCCATGAGCGTCAGTACATACGTAGTAGACTGCCCTCGCCATCGCTATGCTGTGTAATATCTATGCATCTCACCGCTACACTACACATTGTATCTACTTCCATATTTCTCAAGTCAACCAGTATCATATGTGGTTCCATTGTT
+
GFG<FEGGGG7FGGGFGGGGGGGGFCFF7,,,CFGG,,,C6F<CB:,9CG,6C6<@9,,,,6,,,,:,6B7:@,,,,,:,98,C7?EF,<=,,:8BFCAF849A<CF+DEB,5AFGCA5A9F++@+6+>6@+C+,8,=@+8@,7>,@6+63+3,7=:6,@8EFE9,@C,<@,,4*0;***33*1;;,2;=FCC*1//=1CFGC>CF+=C<+**86?GF@9;FFFGD)+.+1+113)9;3)?<3))1<65)/).)78/())6:4)-.-)))).24)<*).5.
@M02352:288:000000000-CKWC8:1:1101:24302:2602 2:N:0:TACGCTGC+TCTCTCCG
CAATCTTGCGATCGTACTCCCCAGGTGGGACACTTATCACTTTCGCTTAGTCACTGAGATAAATCCCAACAACTAGTGTCCATCGTTTACGGCGTGGACTACCAGGGTATCTAATCCTGTTCGCTCCCCACGCTTTCGTCCATGAGCGTCAGTACATACGTAGTAGACTGCCTTCGCAATCGGTATTCTGTGTAATATCTATGCATTTCACCGCTACACTACACATTCTATCTACTTCCATATGACTCAAGTCAACCAGTATCAAAGGCAGTTCCATAGTT
+
DDABFFGGGGC@DEGGGGGGGGD@FGG<:8,:FFGGFF@FGGGGGGDF@G9<FGAEGGGGGGCEFFGFFGGGGFGFGGGGGGGF7F?FFGG7CCC@FEF@FGGF8?4BB=<AA?BDAE?FEFC7C<=7CEE:F7@FGGG>CC:F9FDCGGGG9EAA:,@BE@CCC<FCF76B9EFGG59AAG5:9>,5DFFG@E>AA695=CFFC+88=@FF46(:EF@7;=);4*1C3+AAFF66).)9??))7>?))539>5C*6?4))))-64)4(44(44=AFA?4-
@M02352:288:000000000-CKWC8:1:1101:24502:2634 2:N:0:TACGCTGC+TCTCTCCG
TAATCTTGCGACCGTACTCCCCAGGCGGAATGCTTAATCCGTTAGGTGTGTCACCGAACAGTATACTGCCCGACGACTGGCATTCATCGTTTACGGTGTGGACTACCAGGGTATCTAATCCTGTTTGCTCCCCACACTTTCGTACCTCAGCGTCAGTATCGAGCCAGTGAGCCGCCTTCGCCACTGGTGTTCCTCCAAATATCTACGAATTTCACCTCTACACTTGGAATTCCACTCACCTCTCTCGAACTATAGACCAGGAGTTTAAGAGGCAGTTCCAG
+
GGGGGGGGGGDGGGGGGGGDGGGEGGGGGGGGGGGGGGGGGGGGGGGGGGGGGGGGGGGGGGGGGGGFGDGGGGCEGGDGGGGGFEA<FGGGGGGGGF@FEFGGGG8FGGGEFGGGGGGGGGGFFGGGGGGFFGDGGGGGGGGCGGGGGGGGGGGGGGGGCGGCCCFFGFFDFEDGGGCF;:EGF,:EC=EGGFF@FFFGFGFGFFFDFGFF767F65=<CABFF=7><B6@FFDF?1(.4238?>1??62).6)924@?F::7?A55>2,4(-).@>4:6
@M02352:288:000000000-CKWC8:1:1101:14071:2672 2:N:0:TACGCTGC+TCTCTCCG
TAATCTTGCGACCGTACTCCCCAGGCGGTCTACTTAACGCGTTAGCTCCGAAAGCCACGGCTCAAGGCCACAACCTCCAAGTAGACATCGTTTACGGCGTGGACTACCAGGGTATCTAATCCTGTTTGCTCCCCACGCTTTCGCATCTGAGTGTCAGTGTCTGTCCAGGGGGCCGCCTTCGCCACTGGTATTCCTTCAGATCTCTACGCATTTCACCGCTACACCTGAAATTCTACCCCCCTCTACAGCACTCTAGTTCACCAGTTTCAAATGCAGTTCCG
+
EFGGGGGDFGGGEGFFGGGGGGGGFGGGFGCFGGGGFFF7@FGGGGGGGGGGGEGFGGGGGGGGGGGGGGGGGGGGGGGFGGGGGGGGGDFGGGGGEGGGGGEGGGGGGGGGGGGGGGGGFFDGGGGCC=EFGGGGGGGGGGGC5EEGGCF9EFFG7DFGGFGGGGGGGD>EEGD<DDDFFGGGGGGGGGGC>3@5AFF:66*0:=FGGGEDGFBFGEFFFF2595>C7=*@F4<24(8>>FF?DD9204:?>FAB460))52<469AA>>A227)84:9,
@M02352:288:000000000-CKWC8:1:1101:16191:2725 2:N:0:TACGCTGC+TCTCTCCG
CAATCTTGCGATCGTACTCCCCAGGTGGGACACTTATCACTTTCGCTTAGTCACTGAGATAAATCCCAACAACTAGTGTCCATCGTTTACGGCGTGGACTACCAGGGTATCTAATCCTGTTCGCTCCCCACGCTTTCGTCCATGAGCGTCAGTACATACGTAGTAGACTGCCTTCGCAATCGGTATTCTGTGTAATATCTATGCATTTAACCGCTACACTACACATTCTATCTACTTCCATATGACTCAAGTCAACCAGTATCAAAGGAAGTTCAATAGTT
+
GGEEFGGGGGGFFFGGGGCFGGGGGCFGGCEFGGGDFFFGGGGGFGGGGGG<FGGGGGGGDFEFAFGCEGGGC@FEDACFC<??FFFFF<FG>GGGF@ECFEFF<7B,BD9FFAE>,C9FFEF7F<:D8EECC73+=CF8BCFGCC=CC8=AFC8:DD<DE<@BFGC;DFGGFFCF57*9ACCGFCF@7CF9FE+7EFFGFGAD?F6++11;?>2?GF893));DGCG5AAFFFEE3)3><CE3<)1.6(7);E)65<F2A<25<9:8(.47))04B2<>4
@M02352:288:000000000-CKWC8:1:1101:16178:2737 2:N:0:TACGCTGC+TCTCTCCG
CAATCTTGCGATCGTACTCCCCAGGTGGGACACTTATCACTTTCGCTCAGGCACTGAGATAAATCACACCAACTAGTGTCAATCGTTTACGTCGTGGACTACCAGGACAGCTAATCCTATTCGCTCCCCACGCTCTCGTCCATGAGCGTCAGTACAAGCGTAGTAGCCTGACTCCGCAATCGCCATTCTGTTTACTATCGATGCATATCACCGCTACACCACACATTCTATCTACTTCCATCTGACCCAAATCCACCCGTATCAGTGGCATGTACAGAG
+
9FGGGGGGGGGCEGGGGGGGGGGGG<FF7@F,FFGG9F,C6EF<FEG,@F,EFEE,CE6,,6,6,,4,,BFF6:F,6,C,,,,99,A,?FG,4+4,,,::E8,F,:+4B<A,,544EF,,9FAFG8+=4=4+@@+A9E=>B+,@,@D=EGEG;,@:,,38+@+4,,,,,8,,,,5@D*056D**;A,>,,2+57+1*=@*:?8C3B61118**)(2=63(,.63**.2);++;CF3)).9));))9((((())()/.()-4,46)-)(-4)(6)0)*-,
@M02352:288:000000000-CKWC8:1:1101:23578:2744 2:N:0:TACGCTGC+TCTCTCCG
TAACCTTGCGGCCGTACTCCCCAGGCGGTCAACTTAGTGCGTTAGCTGCGCCACCCACGACTCAAGGTCACAGACGGCTAGTTGACATCGTTTACGGCGTGGACTACCAGGGCATCTAATCCCGTTCGCTACCCTAGCTTTCGTGCCTCAGCGTCAGAAGAGACCCAGTGAGCCGCTTTCGCCACCGGTGTTCCTGATGATATCAACGCATTTCACCGCACCACCATCAGTTCCGCCTACCCCATTCTCCCTCAAGCACGGCAGTATCGGGCGACGTTCC
+
9F<<EFGGGGDEFEGGGGGGGGGGGFEF+FCEGGGGGGFGGGGGGGGAFGGGGGGGGGD7F@FGGGCCCECFCFGGDCECF5,C,E<FA:<FGGFGCGGFC7=F,DCDBB=F+33@A3FF>,,>@FCEEE@CGGGE,8@FGCEFEGGFFF,=B?:E*>2,?2,:B@7CF:9C8EDG55*8.58575/:E5E<1.@4;FF7**/*.=)795>*;B9B009(383@7*.92?F44=13((,(136((-.6)60,((.*)(0(4(3(()))(-(,(-)(8:7:
@M02352:288:000000000-CKWC8:1:1101:17353:2754 2:N:0:TACGCTGC+TCTCTCCG
CATTCTTGCGAACGTACTCCCCAGGTGGGTCACTTATCACTTTCGCTTAGCCACTCAAACCGAAGTTCGAACAGCTAGTGACCATCGTTTACGGCGTGGACTACCAGGGTATCTAATCCTGTTCGCTCCCCACGCTTTCGTCCATCAGTGTCAGTATATTATTAGTAATCTGCCTTCGCAATTGGTATTCTATGTAATATCTATGCATTTCACCGCTACACTACATATTCTACCTACTTCATAATAACTCAAGACAACCAGTATCAAAGTCACTTCTACAA
+
GFGGGGGGGGGGGGGGGF@FGGGGGGGGEGGGGGGGGGGGGGGGGGGGGGGGGGFGGGGGGGGGGFGGGGGGGGGGGGGGGGGGGGGGGGGGECG@FGGGGGGGGGGGGGGGGGGGGGGGGGGGGGGGCGEGG7FGCFGEGGGGGCCFGGGGGGGGGGGGFFFF9FGGG9E,ECGGG*3:*@EDC@,>D:D9CEB?*99:BGAFEA8CF9B7@82)?)8>@+5FGC):)3;F+/794<4)1<?7C673)7;13)3=1(04344<<:A2A))6)604*)).)
@M02352:288:000000000-CKWC8:1:1101:21560:2785 2:N:0:TACGCTGC+TCTCTCCG
TAACCTTGCGGCCGTACTCCCCAGGCGGTCAACTTAGTGCGTTAGCTGCGCCACCCACGACTCAAGGTCACAGACGGCTAGTTGACATCGTTTACGGCGTGGACTACCAGGGTATCTAATCCTGTTTGCTCCCCACGCTTTCGTGCCTCAGTGTCAGTATTTGTCCAGGTAGCCGCCTTCGCCACGGATGTTCCTTCCAATCTCTACGCATTTCACCGCTACACTGGAAATTCCACTACCCTCCACAATACTCTAGTTTGCCAGTTCAACATGCAGTTCC
+
FGGGFGGGGGDGGGGGGGGGGGGEFGGGGGDGGGGC@EFGGGGGGGGFGG>CFGGEGGGC@CFGGGGGGEGGF8==BFC?FGFGD9??FFGGCGEC7FEGGGCFDAFEBFF7=BDFGF<,C;DFFFDFGFDFCFFFG6C>8EE@88*82>?C,5=DCFBFCG;?,>9,>FD,:C<D4?<=)*4:8*5=C*+++.;)7.::CGA7CA@33*<*:/)*<)239D?.*2(7(*68*7)6A7?:?<1(3:?BF<>A<A98-)7)6).34)6>D))((5*46<>A
@M02352:288:000000000-CKWC8:1:1101:13215:2817 2:N:0:TACGCTGC+TCTCTCCG
TAATCTTGCGACCGTACTCCCCAGGCGGAATGCTTAATCCGTTAGGTGTGTCACCGAACAGTATACTGCCCGACGTCTGGCATTCTTCTTTTCGGGTGTGGACTACCAGGGTATCTATTCCTGTTTGCTCCCCACACTTTCGCACCTCAGCGTCAGTATCGAGCCAGTGAGCCGCCTTCGCCACTGGTGTTCCTCCGAATATCTACGAATTTCACCTCTACACTCGGAATTCCACTCACCTCCCTGAAACTCAAGACCGGGGGTTTATAAGGAGTTTCCAG
+
FG<<6EF@6+@F77-C@<CFGDCF@DC@F+C,6FEGD<F,6F,8BE@9@::96<C7F++8C@6CE<E,CF@=++478=B,:?E,B,,:,CFE,+@+:+FFDA<<=B=?FFDFC8>E,,8E;,AFG<3,EFGF7>FCCEFB>8@CC>,91,,+6@:*5@;@7D*@>,6DF:,D2=CDGGFF;D=:8C6<*=?FFEF11A):=78C.+=3*=5++3780).25*,*0907(5?F4*.).4(4)4(,()(,-3-4<74??0)4(((41(.)6)6),()(1)-)6
@M02352:288:000000000-CKWC8:1:1101:13167:2821 2:N:0:TACGCTGC+TCTCTCCG
TAATCTTGCGACCGTACTCCCCAGGCGGTCTACTTAACGCGTTAGCTCCGAAAGCCACGGCTCAAGGCCACAACCTCCAAGTAGACATCGTTTACGGCGTGGACTACCAGGGTATCTAATCCTGTTTGCTCCCCACGCTTTCGCATCTGAGTGTCAGTGTCTGTCCAGGGGGCCGCCTTCGCCACTGGTATTCCTTCAGATCTCTACGCATTTCACCGCTACACCTGAAATTCTACCCCCCTCTACAGCACTCTAGTTCACCAGTTTCAAATGCAGTTCCG
+
EFGGGGGGGGGGGGFGGGFGFEGGGGGGFGGGGGGGGGGGGGGGGGGGGGGGGGGGGGGGGGGGGGGGGGGGGGGGGGGFGGGGGGGGGGGGGGGGGGGFGGGGGGGGGGGGGGGGGGGGGGGGGGGGGGGGGGGGGGGGGGGGEGGGGGGGGGGGGG@FFGFGGGFGDGCEGEGGGGGFFGDGGGGFGGGGGC=?EFFDFGFGFFFGGEDG>FFFGFFFFFFFGGFG2FFFFF2>FF<9;BF?FFFF?2<:BFA*6:=>FFFFFADFFB9ABAF<FFFF(
@M02352:288:000000000-CKWC8:1:1101:22085:2854 2:N:0:TACGCTGC+TCTCTCCG
TAATCTTGCGACCGTACTCCCCAGGCGGAATGCTTAATCCGTTAGGTGTGACACCAACAAGCATGCTTGCTGACGTCTGGCATTCATCGTTTACGGTGTGGACTACCAGGGTATCTAATCCTGTTCGCTACCCACACTTTCGCACATGAGCGTCAGTTACTGACCAGGGAGTCGCCTTCGCCACTGATGTTCCTCCAGATATCTACGCATTTCACCGCTACACCTGGAATTCCACTCCCCTCTCCAAAACTCTAGCCTGCCAGTTCTAAATGCAATTCCCA
+
CGGGFGGGGGGGGDEFGGGGGDGEGFCFGGGGGGGGGGGGDGGGGGGGGGCFFGFGGGGGGGGGGGGGGGGGGGGGGGGFGGGGGGGGGGGGGGGGGGGGGFGGGGGGGGGGGGGFGFGGGGFGGF7C>EGDDDGEEGDGGDGGGGDFGGGGGGGGGGGGGGGGGGGGGGCCFGD4DGGF>DGGFFGGGGFCC?F:3)?FFCAC<;)><*);CFFFG>9BFA@F<F=F3?@FFF>AFFB:7:?<8>?2(4>>2<:??A@B??)5):AA<42)).96FA<.)
@M02352:288:000000000-CKWC8:1:1101:23806:2931 2:N:0:TACGCTGC+TCTCTCCG
CAATCTTGCGATCGTACTCCCCAGGTGGGACACTTATCACTTTCGCTTAGTCACTGAGATAAATCCCAACAACTAGTGTCCATCGTTTACGGCGTGGACTACCAGGGTATCTAATCCTGTTCGCTCCCCACGCTTTCGTCCATGAGCGTCAGTACATACGTAGTAGACTGCCTTCGCAATCGGTATTCTGTGTAATATCTATGCATTTCACCGCTACACTACCCATTCTATCTACTTCCATATGACTCAAGCCAACCAGTATCAAAGGCAGTTCCATAGTT
+
GFAFGGGGGGGGGGGGGGGGGGGCGGGGCFGGGGGFFGGGGGGGGGGGEGGGGGGGGGGGFGGGGGGGGGGGGGGFF9FGGGGGGGGGGGGCDCFGGGGGGGGGCCFF?FGGGGGGFG<FGGEDGFGGEFGGGGGGGG?CEEGFFFGGGGGGGFGGGFGGGGGGGF=FFFGFFFGGGGGFFGGGCCC@C:C@FEFE4=FCFGFGFFFCFGA7CD>FG4=EFF(;*C;+6AC7A+;?C?<)19CC)9?C35))(/6:8:49ABA2<9<(4:(8BA49F23<>
@M02352:288:000000000-CKWC8:1:1101:25247:2954 2:N:0:TACGCTGC+TCTCTCCG
TAATCTTGCGACCGTACTCCCCAGGCGGTCTACTTAACGCGTTAGCTCCGAAAGCCACGGCTCAAGGCCACAACCTCCCAGTAGACATAGTTTACGGCGTGGACTACCAGGGTATCTAATCCTGTTTGCTCCCCACACTTTCGTACCTCAGCGTCAGTATCTAGCCAGTGAGCCGCCTTCGCCACTGGTGTTCCTCCAACTATCTACGAATTTCACCTCTACACTCGGAATTCCACTCACCTCTCTAGCACTCTAGACTGCTAGTTTTGGAGGCAGTTCCA
+
ECGGCGGGGGGCCFGGGGGGGGGEGGEGFFCEGFGGGCFCFGGGDD<FFFCEE@EEFGGGEE?<FGFF<A7EFEE,BB+?8BE9EFGA,?:<FGG+++@=>FG8DFC<FFGGD,@D=3>@9CF==FGG,>,@<FCF8>6B3@AFC*@+@@EF:EC:CDACF,;DEDFDCF9D6??4DD<FA*=CCCC8>6CC76CE1AFFFGA+<6@G3=83DF57:*8?AF277*(*2)7<4649)(481<<2?<)))..806:6)64)(5:4)66<01(46(8?5-4).
@M02352:288:000000000-CKWC8:1:1101:23153:3031 2:N:0:TACGCTGC+TCTCTCCG
CAATCTTGCGATCGTACTCCCCAGGTGGGACACTTATCACTTTCGCTTAGTCACTGAGATAAATCCCAACAACTAGTGTCCATCGTTTACGGCGTGGACTACCAGGGTATCTAATCCTGTTCGCTCCCCACGCTTTCGTCCATGAGCGTCAGTACATACGTAGTAGACTGCCTTCGCAATCGGTATTCTGTGTAATATCTATGCATTTCACCGCTACACTACACATTCTATCTACTTCCATATGACTCAAGTCAACCAGTATCAAAGGCAGTTCCATAGTT
+
FFGGGGGGGGDGGGGFGGCGGGGGGGGGGGGGGGGGGGGGGGGGGGGGDGFGGGGGGGGGGGGGGGGGGGGGGGGGGGGGGGGGGGGGGGGGGGGGGGGGGGGFFGE?FGGGGGGGGGGGFFG7FGDFGGGGGGGGGGGEGEGFGGGGGGCEFGCFGGAFFGGGGEB>FFGGGGGGGGDFFGGGGFGGGG@FGEFFFFFGF7AFEFA@8C>FDF2?CADFEFEFG<?;53+;@AEFFF<<EFE?E6)9@()7>EEF1<A44)6AAAB06?BF>27<?<0<A
@M02352:288:000000000-CKWC8:1:1101:15540:3033 2:N:0:TACGCTGC+TCTCTCCG
CAGTCTTGCGACCGTACTCCCCAGGTGGGATACTTATCACTTTCGCTTAGTCACTGAGTCGAAACCCAACAACTAGTATCCATCGTTTACGGCGTGGACTACCAGGGTATCTAATCCTGTTCGCTCCCCACGCTTTCGTCCATGAGCGTCAGTATATACGTAGTAGACTGCCTTCGCAATCGGTATTCTAAGTAATATCTATGCATTTCACCGCTACACTACTTATTCTATCTACTTCCGTATAACTCAAGTCAACCAGTAACAAAGGCAGTCTCATCGTT
+
GGGGFGGGGGGGGGEGGGGGGEFEGEEGGGGGGGGGCFGGGGGGGGGGGGFGGGGGGGGGGDDEFFGDGGFFGGGGGFFGGFGF@DFGGGGGCFGGGGGGGGEFGGCDEGGGGGGGGGEBECCECFGGEDEGGGEFGDFGECGGF@FDCEEDEGGFGGFFGGGEFFGGDGCFFGGGGGGFFGGGGGGGDGDCD?FFFFFGFFFG?>AFC@AC3=(58*(../);>+)16A=FFFCECCAFF?FFFFA<)58A<A27:BF<))6><1(2:<07()*-*-(-8
@M02352:288:000000000-CKWC8:1:1101:7304:3063 2:N:0:TACGCTGC+TCTCTCCG
TACACTTGCGTGCGTACTCCCCAGGCGGTCAACTTAATGCGTTAGCTGCGGCACAGAATCTCAAGGACCCTACACCTAGTTGACATCGTTTACGGCGTGGACTACCGGGGTATCTAATCCCGTTCGCTACCCCCGCTTTCGCACCTCAGCGTCAGTATTGGCCCAGTAAGCTGCCTTCGCCATCGATATTCCTTCCAATCTCTACGCATTTCACTGCTACACTGGAAATTTCGCTTACCTCTACCATACCCAAGATTGCCAGTTTCAAATGCATTTCCTAG
+
GGGCEGGGGGGDGGGGGGGGGGGGGGGG@GEDFGGGGGGGGGGGGFGGDG@FGFFGDGFG9FGFGFD<CFGGGGGF,=E?FFGEFE?FG8F@FCEGGGFEFG@EEFGGGG7FFGGCDE?@F+8F83FEEGGF+5>FCEGFECECGDF4?DE;CCE<7;C@CGFGGG,>BCFFGGC7FF*.8C8=3A*=?E9FDEFFE7+0++++9>DGGGF7:?A*<*-64F<@GF?G9?*9552<?DFA27>94?B20((.((.96<=24?5-)6<A2>AA2)*)*)6<)
@M02352:288:000000000-CKWC8:1:1101:11276:3068 2:N:0:TACGCTGC+TCTCTCCG
CATTCTTGCGAACGTACTCCCCAGGTGGGTCACTTATCACTTTCGCTTAGCCACTCAAACCGAAGTTCGAACAGCTAGTGACCATCGTTTACGGCGTGGACTACCAGGGTATCTAATCCTGTTCGCTCCCCACGCTTTCGTCCATGAGCGTCAGTACATACGTAGTAGACTGCCTTCGCAATCGGTATTCTGTGTAATATCTATGCATTTCACCGCTACACTACACATTCTATCTACTTCCATATGACTCAAGTCAACCAGTATCAAAGGCAGTTCCATAG
+
GGAFGGGGGGGGGEGFGGFGGGGEGFFFGGGGGGGGGGFGGGGGGGGGEFGGGGGGGGGGGGGGGGGGGGGGGGGGGGGGGGGGGGGGGGGGGGGGGGGGGGFFGGGGGGGGFGGGGGGGGGGFGEGFEGGGGGGGGGGGGGGGGGGGGEGEGGFFGGGGGGGGGGGGAAFGGGGGGGGFFGGGGGGGGGGFGFFFFFFGAFFGFFFGDGFFGF@EE>;@D8;FGG3*<AFF6A7?<C3C<9><F<ADF<?BFB4@F<FF?FDAAF4))3<:81*47>>A)
@M02352:288:000000000-CKWC8:1:1101:14486:3082 2:N:0:TACGCTGC+TCTCTCCG
TAATCTTGCGACCGTACTCCCCAGGCGGTCTACTTAACGCGTTAGCTCCGAAAGCCACGGCTCAAGGCCACAACCCCCAAGTAGACATCGTTTACGGCGTGGAATACCAGGGTATCTAATCCTGTTTGCCCCCCACGCTTTCGTCCATCAGCGTCAGTATATTGTTAGTGATCTGCCTTCGCAATCGGTATTCCATGTAATCTCTAAGCATTTCACCGCTACACTACATATTTTAACCACTTCACACTCACTCAAAACTAACAGTTTACACGGCCGGTCC
+
FFGGGGGGGGGGEEGGGGFGGGGDGGED@C7EFFGGGGGGGGGGGGGGGGF7F+CFGGGGG@7<<,8CF,FCFGE+BF:EFD,C@E,CF++BBDF=?+++6FC,,C<F>EGGGGCG,8@@,C@7FF,83,3@FGEFEE*4D<1,>1C+2>?FC5/=*B@C9CC@C9C?CGGF@,13;CGF)7*/*=CCE5@:+/+9);;+++;+67@DGGFGC*)*<>0,35))*05*:666*/.42))-(.)),6(((,5441.*)()6:?824<6)).)(,(),)-29
@M02352:288:000000000-CKWC8:1:1101:10861:3097 2:N:0:TACGCTGC+TCTCTCCG
TAATCTTGCGACCGTACTCCCCAGGCGGTCTACTTAACGCGTTAGCTCCGAAAGCCACGGCTCAAGGCCACAACCTCCAAGTAGACATCGTTTACGGCGTGGACTACCAGGGTATCTAATCCTGTTCGCTCCCCACGCTTTCGTCCATGAGCGTCAGTACATACGTAGTAGACTGCCTTCGCAATCGGTATTCTGTGTAATATCTATGCATTTCACCGCTACACTACACATTCTATCTACTTCCATATGACTCAAGTCAACCAGTATCAAAGGCAGTTCC
+
FFFFFGGGGGGGEGGGGGGGGGGEGGGGGGGFFFGGGGGGGGGGGGGGGGGGGGGGGGGFGGGGGGGGGGGGGGGGGGGGGGGGGGGGGGGGGGGGGGGGGGGGGGGGGGGGDFF9EDGGGGGFFGGGGDGGGGGGGGGGGGGGGGGFCFGGGGGD:@EFGGGGGGFGGFGCFFGFGFGFFGGGG?CAACFGGFFEFAFFF@:FEACGGG+C>FE6FDB>;DFFGGF<0947==.-649A2:AAFF<44<BFFF?F4<FB28??4..)564500<65<AA
@M02352:288:000000000-CKWC8:1:1101:14118:3130 2:N:0:TACGCTGC+TCTCTCCG
TAACCTTGCGGCCGTACTCCCCAGGCGGTCTACTTATCGCGTTAGCTTCGCCACTAAGTCATTACAACCCAACGGCTAGTAGACATCGTTTACGGCGTGGACTACCAGGGTATCTAATCCTGTTTGCTCCCCACGCTTTCGCACCTCAGTGTCAGTATCAATCCAGAGTGTCGCCTTCGCCACTGATGTTCCTTCCTATATCTACGCCTTTCACCGCTACACAGGAAATTCCACACTCCTCTATCGTACTCTAGCCTGCCAGTATCGGGTGCAATTCCAAG
+
FGGGEGGGGGGGGGEGGGFFGGGGGGGGFFGGGGGGGGGGGGEGGGGGGGGGGGGFGGGGGGGGGGGGGGGGGDGGGEGGGGGGGGGGGFGGFC@CECGGGGGGFGFCEG=FCGGFFGGFGGGGG=FDBFEGGGDGGGGGGDGEEBD5C@DAFECDD9;;DA,>BDGGGGCGGGGGGGGDFGG6FCEG@FEGFFFFFFF7+;FFEF>/;EFC:@=5ED:>7).7*9?FAF=??=(2::?)(6))63:2<?<<))4@A<>B?FFBA2(24?(18)14*.:6,
@M02352:288:000000000-CKWC8:1:1101:11844:3146 2:N:0:TACGCTGC+TCTCTCCG
CAATCTTGCGATCGTACTCCCCAGGTGGGACACTTATCACTTTCGCTTAGTCACTGAGATAAATCCCAACAACTAGTGTCCATCGTTTACGGCGTGGACTACCAGGGTATCTAATCCTGTTCGCTCCCCACGCTTTCGTCCATGAGCGTCAGTACATACGTAGTAGACTGCCTTCGCAATCGGTATTCTGTGTAATATCTATGCATTTCACCGCTACACTACACATTCTATCTACTTCCATATGACTCAAGTCAACCAGTTATCAAGGCAGTTCCAACGTT
+
FEGFGGGGGGGGFCECFFCFEGFCEFEGEGFGGGGGFFGGGGGGEEGFGGFEFGGDEGGGGGGFCGFGGGGFGGGGGFGFEFGGGFGFGFFGCFG:FBFFGGGGFDF=FECGFGFFC,<E=EFEFCFDEFCFF=BFGEGGCECFGGGGGDEGFDGFDCFGEGG>F9=FGGGG9;FGGGC?5CGEGGGGGGACF*+76+=DAD:C?FF=79ACGFFECF:8;F;F4F?FCF;+17)643)/<CE5CEF93;)9<<?4@?F4))))..,4((-::A*4*(,44
@M02352:288:000000000-CKWC8:1:1101:6116:3149 2:N:0:TACGCTGC+TCTCTCCG
CAATCTTGCGATCGTACTCCCCAGGTGGGACACTTATCACTTTCGCTTAGTCACTGAGATAAATCCCAACAACTAGTGTCCATCGTTTACGGCGTGGACTACCAGGGTATCTAATCCTGTTCGCTCCCCACGCTTTCGTCCATGAGCGTCAGTACATACGTAGTAGACTGCCTTCGCAATCGGTATTCTGTGTAATATCTATGCATTTCACCGCTACACTACACATTCTATCTACTTCCATATGACTCAAGTCAACCAGTATCAAAGGCAGTTCCATAGTT
+
GFGGGGGGGGGFGGGGGGGGGGGGGGGGGGGGGGGGGGGGGGGGEGGGDGFGGGGGGGGGGGFGGGGGGGGGGGGGGGGGGGGGGGGGGGGGGGGGGGGGGGEGGGGGGGGGGGGGGGGGGGEGGG7EGGGGGDGGGGGGGGGG9CFGGGGGGGGGGGGGGGGGGGGGGGGGGGGGGGGDAFGGGFGGGGGFGCBEEFFGFFFGFFFGDGFGGE@EGFDFEFFFF<CF<FFFFACEFFEFFFFFFCEEFFFFFFCF8259A<<<AA<?F?0::)=4/-84:
@M02352:288:000000000-CKWC8:1:1101:6131:3160 2:N:0:TACGCTGC+TCTCTCCG
CAATCTTGCGATCGTACTCCCCAGGTGGGACACTTATCACTTTCGCTTAGTCACTGAGATAAATCCCAACAACTAGTGTCCATCGTTTACGGCGTGGACTACCAGGGTATCTAATCCTGTTCGCTCCCCACGCTTTCGTCCATGAGCGTCAGTACATACGTAGTAGACTGCCTTCGCAATCGGTATTCTGTGTAATATCTATGCATTTCACCGCTACACTACACATTCTATCTACTTCCATATGACTCAAGTCAACCAGTATAAAAGGCAGTTCCATAGTT
+
EFGEFECCAFDCFGFADEGGGGEFGGGGGFGGGGGFGGGGFGGGGGGCFGAFFEGFGFGGGGGGGGGGGGGGGGGGGGGFGGGGGGGGFGEGGGGGGGGGGGGGGDGDE@E9FEFGGGGGGGGGGGG?>CGGGCFFGGGGGGGGGGGGEGGGDFFGGGGGGGFGGGGGGGGGGGGGGGD?FGD>FFGGGF5=BA=*799FFFCFE8BC7FF8CEFFGFFFFFFFC*1:);+11A<3)4<CEEC))).))67<EE?F@@F42)).6<940:(4<A=<?A?A4
@M02352:288:000000000-CKWC8:1:1101:25196:3175 2:N:0:TACGCTGC+TCTCTCCG
TAATCTTGCGACCGTACTCCCCAGGCGGAATGCTTAATCCGTTAGGTGTGACACCGAAGGGCAAGCCCCCCGACGTCTAGCATTCATCGTTTACGGTGTGGACTACCAGGGTATCTAATCCTGTTCGCTCCCCACGCTTTCGTCCATGAGCGTCAGTATATACGTAGTAGACTGCCTTCGCAATCGGTATTCTGTGTAATCTCTATGCATTTCACCGCTACACTACACATTCTATCTACTTCCATATGACTCAAGTCAACCAGTATCAAAGTCAGTTCCAT
+
CEGGFGGGGE:CCEFGGGGGGGFGGGGGGGGGGGGGA,96@FGGGGGGGGGGGGGGGGGGGGGGGGEDEGDFEGEGGGGFFGGGFFFGFFGGGGGGGGGEEGGGGGDGGGGDGGCGGGGGGFFGFFFGGG7FDCGGGGGGGEFEGEEGFFFEGGGGCFFGGGGGGCGGG@FGGFCGFGGFEC:56CE?@EFDC?FFEFCGF7CCEFFGGGF777<=C:9>FFFFGG?G<F@FFF2<AF>B>AF><449<A>9:77=>BFFF6:>4:))64A))-7>?B):)
@M02352:288:000000000-CKWC8:1:1101:22721:3184 2:N:0:TACGCTGC+TCTCCCCG
CAATCTTGCGATCGTACTCCCCAGGTGGGACACTTATCACTTTCGCTTCGTCACTGAGATAAATCGCAACAACTAGTGTCCATCGTTTACGGCGTGGACTACCAGGGTATCTAATCCTGTTCGCTCCCCACGCTTTCGTCCATGAGCGTAAGTACATACGTAGTAGACTGCCTTCGCAATCGGTCTTCTGTGTATTCTCTATGCTTTTCATCGCTACACTACACAGTCTATCTACTTCCATATGACTCAAGTCAACTAGTACCAAAGGCAGTACAATAG
+
DFGDGFGGGG>FFGEFGGFGGGGCG<FFG8<CFCGG9@AEAFG,CFGD,FFFGFGFF<FF9@,C,,,B++,C=<E9?9E9,CFBF?,D,5:,448CFEFGD=8FEGC9E8,,?AAEFADB,EC=F,@8B=E:F3>FDEDCE+7=E@A81+4@D:EFG9:D@,@@A<@;DDFCGE9CD;*9A714*=9,>BDCC*8*/4B+:+1:*+4*:,++*:():189EFEF6*/*);8++:>)9)76)17?577)./3?<56*)(76:)-).(.((((.).0./))
@M02352:288:000000000-CKWC8:1:1101:21579:3188 2:N:0:TACGCTGC+TCTCTCCG
CAATCTTGCGATCGTACTCCCCAGGTGGGACACTTATCACTTTCGCTTAGTCACTGAGATAAATCCCAACAACTAGTGTCCATCGTTTACGGCGTGGACTACCAGGGTATCTAATCCTGTTCGCTCCCCACGCTTTCGTCCATGAGCGTCAGTACATACGTAGTAGACTGCCTTCGCAATCGGTATTCTGTGTAATATCTATGCATTTCACCGCTACACTACACATTCTATCTACTTCCATATGACTCAAGTCAACCAGTATCAAAGGCAGTTCCATAGTT
+
GGGGFFGGGGGGCGEEGGGGGGGGGGCFGGGGFGGGFGGGGGGGGGGF@FGGGGGGGGFGGGGGGGCCFGGGGGGEFCFGGGGGGGGGGGEGGCFGEGGGGGGGFGEGGGGGGGGGGGFGFGGDGGGGEFGCFEGGGGFGGGGAGGGDEGGE;==FGGGFEGGGGGGFFFGCGGFGDGDAFGG>9>CFEGCCG?9CCAACBFFGFFCGGGFGGEFFGFFFFF3;CD?DEFACFF<<C9<EEFE?EEC3;8@?65?F17;49264>>D:(((46)14942<:
@M02352:288:000000000-CKWC8:1:1101:13643:3197 2:N:0:TACGCTGC+TCTCTCCG
TAATCTTGCGACCGTACTCCCCAGGCGGAATGCTTAATCCGTTAGGTGTGACACCAACAAGCATGCTTGCTGACGTCTGGCATTCATCGTTTACGGTGTGGACTACCAGGGTATCTAATCCTGTTTGCTCCCCACACTTTCGCACCTCAGCGTCAGTATCGAGCCAGTGAGCCGCCTTCTCCACTGGTGTTCCTCCGAATATCTACGAATTTCACCTCTACACTCGGAATTCCACTCACCCCTCTCGAACTCAAGACCAGGAGTTTACAAGCCAGTTCCAG
+
9FAECFGGGGFGGGFFGGAFGGGGGF@CGGGGGGGF<C<FGGF@FFGGFGGGAFG@FGGGGGCFGFGGGGGGGFGFGGDFGFAA9<FF@DGGGCF@EGEGGFFCFEEFGGEEGGGGC,,EFGGGGGGGGEEGGFGGGGA9,8CCBE=FG8FD8CEGEAFD+@@CGG<DFFCFG7C49CG*;:D>2,=,=C:+B?=@>;546CFCC655;5=@7A?A0AEE6A@6C<?D6>AF8+.)4<7((-48??:?061<724/,35(44(:?>>2)6>(8?>7*5)).
@M02352:288:000000000-CKWC8:1:1101:16750:3231 2:N:0:TACGCTGC+TCTCTCCG
TAACCTTGCGGCCGTACTCCCCAGGCGGTCAACTTAATGCGTTAGCTGCGCCACCCAGTCCTCAAGGGACCAGTCGGCTAGTTGACATCGTTTACGGCGTGGACTACCGGGGTATCTAATCCCGTTTGCTCCCCACGCTTTCGTACATGAGCGTCAGTTATTGTCCAGGTGGCCGCCTTCGCCACTGGTATTTCTTCAGATCTCTACGCATTTCACCGCTACACCTGAAATTCTACCACACTCTACAAGACTCTAGTTTGTCAGTTTGAAATGCAGTTCC
+
CGGFEFGGGGECECFEGGGGGGGGGGGD@@FFGFGGFGFGGGGGGFFGGGCGGF<BFGEAEFGG?FGGGCF7FE<FCFCEGEAGFFF9FF@GG@DFEFC4CFE<<DAFEGGG:>,=3C<,D,>FGFDCGAC7FFGCEE*BFFG@D8EFGGGFEC85C;F999C@FCFFF,BFCCD<9*>6>3CCDC?FFCC++7A6<+;+:*:7-/9C<:5CCFAFF>031><@44(049?F*14:92:(-(32<<A7).84)-6@):*)..)664).:4.644@AF>AA
@M02352:288:000000000-CKWC8:1:1101:12483:3238 2:N:0:TACGCTGC+TCTCTCCG
CAGTCTTGCGACCGTACTCCCCAGGTGGGATACTTATCACTTTCGCTTAGTCACTGAGTCGAAACCCAACAACTAGTATCCATCGTTTACGGCGTGGACTACCAGGGTATCTAATCCTGTTCGCTCCCCACGCTTTCGTCCATGAGCGTCAGTATATACGTAGTAGACTGCCTTCGCAATCGGTATTCTAAGTAATATCTATGCATTTCACTGCTACACTACTTATTCTATTTACTTCAGTATAACTCAAGTCAACCAGTATCAAAGGCAGTTACATCGTT
+
GGGGFGGGGG7FCE;FGGG8FEGEGFFGECFFGGGGGGGGGGGGGGGGGGGGGGGGGGGFEGGGGGFCGGGGGGGCGGGF<FFGEGFFFFGG7FFEEDFGFFFGGG@=FFCFGFAEEGGGGGE7F<+@EFC@F:=FGGFE@=,EFFGGGGDG;:FGGCF@FACEGGF;FD6DFFGGGD4>AFECFGG>EGGFF?+9?A+BFD+;?F84=CF7=AEFF*()/=>+@>7F?F7+;AEE3?)9?E??)93))6).96?F8:F9<)))64><02(.<)74*.41,
@M02352:288:000000000-CKWC8:1:1101:20867:3240 2:N:0:TACGCTGC+TCTCTCCG
TACACTTGCGTGCGTACTCCCCAGGCGGTCAACTTAATGCGTTAGCTGCGGCACAGAATCTCAAGGACCCTACACCTAGTTGACATCGTTTACGGCGTGGACTACCGGGGTATCTAATCCCGTTCGCTACCCACGCTTTCGCACCTCAGCGTCAGTACATACGTAGTAGACTGCCTTCGCAATCGGTATTCTGTGTAATATCTATGCATTTAACCGCTACACTACACATTCTATCTACTTCCATATGACTCAAGTCAACCAGTATCCAAGGCAGTTCCATA
+
FFDAFFGGGGGGGFGGGGGGGGGEGGGD@BCCFGGGDFFGGGGGG9FGGGGGGGGGGGFFFFGGGGFGGGGFGGGCGGFGGGFGADF:FFCEGGGDGGGGCFCGFGGGEC+3DBFGGGGFGGGGFDGEEGGGGGG7+@CFEE5E@,:CFFEGGGGGGFGGGGCE,3=@FFGGGFFCFGGFF5C?CEEGFC@:FEF5?FFDCCA:378FGGF+CF;;E>>B>44@<C:F?FFFFFFFF9496><4<44<9:<>(2.*69BBF0)))-)6.50((,8694::)
@M02352:288:000000000-CKWC8:1:1101:12496:3250 2:N:0:TACGCTGC+TCTCTCCG
CAGTCTTGCGACCGTACTCCCCAGGTGGGATGCTTATTGCTTTCGCTGAGTCACTGAGTCGAAACACCACCACTACTCTCCATCGTTTACGTCTTGGACTTCGAGGATATGTAATTCTGTTCCTTTCCCACGCTCTCGCTTATGAGCGTCAGTATATACTGAGTAGACTTCCTTCGCAATCGGTATTGTAAGTATTAGTTATGCATATCCATGCTACACTTCTTCTTCTATCTCCGTCCGTTTCTCTCAAGTCCAACAGTGTCAAAGTCAGTTCCATCGTT
+
GG<<EFGFGG+@F7CDGGGGGGFGG<FF+BF,CEGGA,,C6EE,FFF,8C6FFGGGGG<6@7:8B,4,:C:=D6F,,,C,,5,5,B8,,:FC,,:,E,EB,,+99:+9,,,<5,,4CFB,EE,,A,8C9E44@+4+C>++++3,3@F+@8CE,6@=,,,,,CD>,,8,7,,@;7=?D+*<A53*;77,7E3=C<+**1+54=18*=+C+,+++)*4>62**/*++1*=*411=+7(61((,)6))95@3)/.)))//8)1).17).6)7<-.6)84*)-,.
@M02352:288:000000000-CKWC8:1:1101:14378:3257 2:N:0:TACGCTGC+TCTCTCCG
CAATCTTGCGACCGTACTCCCCAGGTGGGACACTTATCACTTTCGCTTAGTCACTGAGATAAATCCCAACAACTAGTGTCCATCGTTTACGGCGTGGACTACCAGGGTATCTAATCCTGTTCGCTCCCCACGCTTTCGTCCATGAGCGTCAGTACATACGTAGTAGACTGCCTTCGCAATCGGTATTCTGTGTAATATCTATGCATTTCACCGCTACACTACACATTCTATCTACTTCCATATGACTCAAGTCAACCAGTATCAAAGGCAGTTCCATAGTT
+
F9FG<FGGFGGGGEFGEGFGFGGGGGFFGGGGGGGGDGGGGGFGGGGGGFFGGGGGGGGGGFFGFCGGFGGGGGGGGGGGGGGGGGGGGGGGGGGGDCDFGGGFGGGFFGGGGGAAFGGGGGGGGGGGGGGGGGGGGGFEGCAGFFFGGGGG;CD,EFFGGGGGGGGGGFF897@FDDDFFGGGGFGGGF:FFEF?4BC@AF6>?FADGGFGGDF:CF@C;;;FF6?GEFFFFFFFCFE4??EF?CEEEFF?)-)/.45<B<<49<<?:?04>BFAFF?A>
@M02352:288:000000000-CKWC8:1:1101:18168:3283 2:N:0:TACGCTGC+TCTCTCCG
CAATCTTGCGATCGTACTCCCCAGGTGGGACACTTATCACTTTCGCTTAGTCACTGAGATAAATCCCAACAACTAGTGTCCATCGTTTACGGCGTGGACTACCAGGGTATCTAATCCTGTTCGCTCCCCACGCTTTCGTCCATGAGCGTCAGTACATACGTAGTAGACTGCCTTCGCAATCGGTATTCTGTGTAATATCTATGCATTTCACCGCTACACTACACATTCTATCTACTTCCATATGACTCAAGTCAACCAGTATCAAAGGCAGTTCCATAGTT
+
GGGGGGGGGGGGFFGGGGGGGGGGGGFGGGGGGGGGGGGGGGGGGGGGGGFGGGGGGGGGGGGGGGGGGGGGGGGGGGGGGFGGGGGGGGGDECFGGGGGGGGGGG@=FGGGGGGGGFFGGGGFCEFFGGGGGCFEGGGGGGGFGGGGGGGGDDGGDGGGCFGGCFGGGGGGGGFGGGD5AGGEGGGGGGGGG49<EFFGFGFGFFFGGGFDCD@DEFFEEFF46D7C?FFFAFCEFE<CECE3<>?;@8<C;C?6@DF9)-<9.9406?<:D2=9@A7>4
@M02352:288:000000000-CKWC8:1:1101:25350:3293 2:N:0:TACGCTGC+TCTCTCCG
TAACCTTGCGGCCGTACTCCCCAGGCGGTCTACTTAATGCGTTAGCTTTGAAAAACAGAACCGAGGTTCCGAGCTTCTAGTAGACATCGTTTACGGCGTGGACTACCGGGGTATCTAATCCCGTTTGCTCCCCACGCTTTCGTACATGAGCGTCAGTGTTGACCCAGGTGGATGCCTTCGCCATCGGTATTCCTTCAGATCTCTACGCATTTCACCGCTACACCTGAAATTCTACCACCCTCTATCACACTCTAGTTTGCCAGTTCGCAATGCCTCTCCC
+
FGGDGGGGGGGGGGGGGGGGGGGGGFGEFGGGGGGGGFGGGGGGCFGDGGGCFFGGGGGGGGDFGDGEFGGGGGG=FDGGGGGFGFA?7DFG?FEEEFEC::FECDFCGGGGGG9DFCD,,DFEGG+EGGGGGGGDGGEGCCEFGCF+?DCEGGEGFGGGCFBFC@F8BFGGFFD<:CC3BDG5C7C8CFECDEFE<FC7;76:CF359=:FDFAFED>;9F<)5*4<)9*98@>)844:1?BF)))65>?BA948<B4A>234)6:(4(:<:,*))22(
@M02352:288:000000000-CKWC8:1:1101:25368:3295 2:N:0:TACGCTGC+TCTATCCG
TAATCTTGCGGCCGTACTCCCCAGGCGGTATACTTAATGCGTTAGCTTTGAAACACAGAACCGCGGTTCCGCGCTTATCGTAGACATCGTTTACGGCGTGGACTCTCGGGGTATCTAATCCCGTTTGCTCCCCCCGCTTTCGTACATGCGCGTCAGAGTTGACCTCCGTGGATCCCTTCTCCATCGGACTTCCTTCAGCTCTCTCCGCATTTCACACCTACACCTGAACTACTCCCACTCTCTATCACACTCTAGTTTGCCCGTTCGGCCTCTAGTTCCCA
+
E@F9@FFGGGCGEFFFGGGGGGGGGGG776,6EFGGG9FFGGGGGFG@CE<@C,,CFCC<E=@+@+FFGGF,7=+++,,+:B+B,559+?FGA54==@+@F:,5,,,++8F=3D9D,,3:,@3@FF+DAF7FECG*44*1,14,*61+,1=C*/3*+2CF<F9++,*1BE81>+;**+2*;0+9*2**2:6*0.*))0**0;=C)75C<*5C:*6/+81(.<:)0*8<(9*)9)5(42(4)5,).6)6),(.64)0.4*6),(-.((,((,(()0.9)67)
@M02352:288:000000000-CKWC8:1:1101:13689:3302 2:N:0:TACGCTGC+TCTCTCCG
CAATCTTGCGATCGTACTCCCCAGGTGGGACACTTATCACTTTCGCTTAGTCACTGAGATAAATCCCAACAACTAGTGCTCATCGTTTACGGCGTGGACTACCAGGGTATCTAATCCTGTTCGCTCCCCACGCTTTCGTCCACGAGCGTCAGTACATAAGTAGTAGACTGCCTTCGCCATCGGTATTCTGTGTAATACCTATGCATCTCACCGCTACACTATACATTCGATCTACTTCCCTCTGACTCAATTCCACCAGTATCAAAAGCATTTCCATAGTT
+
FD@,@CEFFGC9-@C@FFGGFGGGGGGGGGF,;EFGEGFGGGF9@FFGGFCEEGFF9C<@FGFCCAFFGGFCGFFE9,,,<CC?E6B<DFGCGCGCBFGGBDFEGGG,=FC<EF94EEGB=ECC?,>=CGGCF=+AB+@>+=,=E7C61@@@@:7DC,,5=FCF9,@3@@6D,,*;**3****1/;,,>@C92:@<*+)4B;4:5B1=8=@7??@BCA1)/+.3;F):)1;).+/7673()/,))1))/.)15):9(()656)..))((3).:4*66<2<6
@M02352:288:000000000-CKWC8:1:1101:14398:3325 2:N:0:TACGCTGC+TCTCTCCG
CAATCTTGCGATCGTACTCCCCAGGTGGGACACTTATCACTTTCGCTTAGTCACTGAGATAAATCCCAACAACTAGTGTCCATCGTTTACGGCGTGGACTACCAGGGTATCTAATCCTGTTCGCTCCCCACGCTTTCGTCCATGAGCGTCAGTACATACGTAGTAGACTGCCTTCGCAATCGGTATTCTGTGTAATATCTATGAATTTCACCGCTACACTACACATTCTATCTACTTCCATATGACTCAAGTCAACCAGTAACAAAGGCAGTTCCATAG
+
GDGGEGGGGGC9@FFGGGFFCFGGGGFFGGGGGDGGGFGGGGGGGGGGGGGGFFGGFFFGGGGG,AFEDGGGGGGAEFGGEFEGGGGFGGGGGGGGGGGGGC?F?FF,BEFGGEFG,9CFDDFGCFEGGGGGGGDCFEEEEGFFFFGGGGGGFA,=FCFGFFGCEFFGGGGGECDFDD>EA5EC75=FFFFGGFCEF+B:FC9+/81:CEFC4?@EEFDEEFFFFF)+98AFFA<E3;3;??<EEE).6@)).67483844)64<B:?F08,4<7<6<:
@M02352:288:000000000-CKWC8:1:1101:6145:3366 2:N:0:TACGCTGC+TCTCTCCG
TAACCTTGCGGCCGTACTCCCCAGGCGGTCAACTTAGTGCGTTAGCTGCGCCACCCACGACTCAAGGTCACAGAAGGCTAGTTGACCTCGTTTACGGCGTGGCATACCAGGGTATCTAATCCTGTTTGCTCCCCCCTCTTTCGTGCCTCCGTGTCAGTATTTGTCCAGGTAGCCGCCTTCGCCACTGATGCTCCTTCCCATCCCTACCCATTTCCCCGCTACACTGGAAATCCCCCTACCCTCTCCATCACTCTAGTTTCCCAGTTCAAAATTCCAGTCC
+
@E8@EFGFGGECGGGCCCFG8FGCD8@F866<FFDGEC6E7BF@FC,<8FFGCF@:CFCCE7,C<=E9F<FDE8,4,=F8B5B?,,,5,4+B<=,+8F4@FE+,5,BCDF:7,AAD,,C,E=@<>CF8E9E>F:+8+4,7,,*53>E7<:@9*,,>,,,6;B;,,?9D6@C,C74?D*?F)*3/*=+3+++++./7<)80+*)169A*;=)+**)9C;>13@3:*23*(/**0/((-(40:2-.(()).),.-)-*).*)-5)),.-4)6>2.-*)*)))
@M02352:288:000000000-CKWC8:1:1101:6071:3391 2:N:0:TACGCTGC+TCTCTCCG
CAATCTTGCGACCGTACTCCCCAGGTGGGACACTTATCACTTTCGCTTAGTCACTGAGATAAATCCCAACAACTAGTGTCCATCGTTTACGGCGTGGACTACCAGGGTATCTAATCCTGTTCGCTCCCCACGCTTTCGTCCATGAGCGTCAGTATATACGTAGTAGACTGCCTTCGCAATCGGTATTCTGTGTATTCTCTATGCATTTCACCGCTACACTACACCTTCTATCTACTTCCGTATAACTCAAGTCAACCAGTACCAAAGGCAGTTCCCTAGTT
+
E<FGGFGACFG@:FFGFGGGGGG:DGCC@@<<EFGGGAFFGGGCFGCCFFCFGGGGGGGFFFFFF8<A@FCEFCGEFFCAFGGFGC,A=EF7FFC>:?FCFAFFGEDFDEEFF<94;><EFFECFA=DE8E7F+@AD?@C=>FFGFGGGG>C3,E,,=DFGGDEFDDAFECFFGGFG59BFD;*C;FG,DD7CE+*/41+++4+8==:D@+:8)()*68)66;F*7)0)3+3+1;CE?<@),5)7)1))4462):?(()-:))).((.8042))1)*)().
@M02352:288:000000000-CKWC8:1:1101:10712:3440 2:N:0:TACGCTGC+TCTCTCCG
CATTCTTGCGAACGTACTCCCCAGGTGGGTTACTTATCACGTTCGCTTGGCCACTCAGACGTCAATTCGTCCAAACAGCTAGTAACCATCGTTTACGGCGTGGACTACCAGGGTATCTAATCCTGTTCGCTACCCACGCTTTCGTCCATCAGCGTCAGTATATTTTTAGTGATCTGCCTTCGCAATCGGTATTCTATGTAATATCTAAGCATTTCACCGCTACACTAAATATTCTAACCACTTCACAATAATTCAAGCCTAACAGTATCAATGGCAGTGC
+
AFCFGGFGGGG7CFGFGGGGGGGGFCEF6+8,CFGFECCF,CF@FGGG,B9FDF,FFF<<FDE:@?FFFFFG@AFGG<F?FAE<5<EBFGGGGGGGGGG@=CGEGGGGGDFGGGGGGFGGGGGGCFGGGGGEGFG,BEGEGGGGG+CCFGGFGGGGG*F@BFG9,@CFGG,EBFFFGGGFFGGGD7,;CE,?C<A88@=FFGFGEFF7BCFC7F5A9=?F>B6FGFF*)++18A)/);7EF(7473)22)5))64@>)0().4:AFFF2)<<)2)35:?F
@M02352:288:000000000-CKWC8:1:1101:19148:3456 2:N:0:TACGCTGC+TCTCTCCG
TAATCTTGCGACCGTACTCCCCAGGCGGTCTACTTAACGCGTTAGCTCCGAAAGCCACGGCTCAAGGCCACAACCTCCAAGTAGACATCGTTTACGGCGTGGACTACCAGGGTATCTAATCCTGTTTGCTCCCCACGCTTTCGCATCTGAGTGTCAGTGTCTGTCCAGGGGGCCGCCTTCGCCACTGGTCTTCCTTCAGATCTCTACGCATTTCACCGCTACACCTGAAATTCTACCCCCCCTACAGCACTCTAGTTCACCAGTTTCAAATGCAGTTCAGG
+
DFDFFGGGGGGGGGEFGGGGGGGGGFEGFGGGGGGGGGGDGGGGGGGGGGGGGECFGGDGGDEGFFFGGGGGGGGFGGFGGGGGGFFCGEFGGGFGGG@FGGGGFGGGGGGGGGGGGFGGGGGEGGBFGGGGGGGG>EDEGFGGGEGGGFFGGGGGFFCFDG9FFG9,,>CEDECGGDGFFGGGGGGGG+C:FEFFF=FGFGFFAFFCDG3CFFAF?>6>;E<FFGBG?44=@49A>6?>F9166?07?F7?FFA/:BF9>BBFF44>44):54=>F<)))
@M02352:288:000000000-CKWC8:1:1101:13160:3472 2:N:0:TACGCTGC+TCTCTCCG
TAATCTTGCGACCGTACTCCCCAGGCGGAATGCTTAATCCGTTAGGTGTGTCACCGAACAGTATACTGCCCGACGACTGGCATTCATCGTTTACGGTGTGGACTACCAGGGTATCTAATCCTGTTTGCTCCCCACACTTTCGTACCTCAGCGTCAGTATCGAGCCAGTGAGCCGCCTTCTCCACTGGTGTTCCTCCAAATATCTACGACTTTCACCTCTACACTTGGAATTCCACTAACCTCTCTCGAACTCAAGACCAGGAGTTTATGAGGCAGTTCCGG
+
@BFGGGGGGGGFGGGDF@GGGGGGGGGGGGGFFGGGCFGDGGGEGGGGGEGGGGGGGGGGGGGGGGGGGGGGGGGGEGGGGFGCA9FGFFGGGGGGFGGGGGGD<EAF,7FFGGGFGGGDFGFCGEGGGGGDFFD7C?DFE>E86>CFCCGEGGGGF9FE*@E8C722DE9DFCDGCCC*;CEGGCF<,=AFC5ADDFF7C;C>);)2)/)27;CF+.7))16CCGBFAFF?@84)((514?27)5:23:())5,*(45(4823())6:)5(0(5:B>>((
@M02352:288:000000000-CKWC8:1:1101:20334:3497 2:N:0:TACGCTGC+TCTCTCCG
TAACCTTGCGGCCGTACTCCCCAGGCGGTCAACTTAGTGCGTTAGCTGCGCCACCCACGACTCAAGGTCACAGACGGCTAGTTGACATCGTTTACGGCGTGGACTACCAGGGTATCTAATCCTGTTTGCTCCCCACGCTTTCGTGCCTCAGTGTCAGTATTTGTCCAGGTAGCCGCCTTCGCCACTGATGTTCCTTCCAATCTCTACGCATTTCACCGCCACACTGGAAATTCCACTACCCTCTACAATACTCTATTTTGCCAGTTCAAAACGCAGTTCC
+
9EDFAFGGGGGGGGEEGGGGGGGGGGGGGDEFGGGGGEEFBFECFGGGGGGGGGGGF@FEFEGFGF@EECFFGGGGDEFDFGEGFGFC9CFGGGGEGG7@FFGG=FFGFDGGGCFCDCEC9FFGGFFFDFGGGG7CECEGGF>FCEGFDCFG;CECFD;DFCECCCG?EFFGGFGGGDDFFGGDGDF7CGGGGFFE3AA@F467CFFFD5;D7A?FC>6(-.(8<F:C7FBF4=4<4:28(.33A<4<<AFFFB>*64=2226).4)64)4((-0(86))
@M02352:288:000000000-CKWC8:1:1101:23589:3497 2:N:0:TACGCTGC+TCCCTCCG
CAATCTTGCGATCGTACTCCCCAGGTGGAATACTTATCACTTTCGCTTCGTCACTGAGATACATCGTAACAACTAGTGTCCAACGTTTACGGCGTGGACTACCAGGGTAGGTAATCCTGTTCGCTCTCCACGCTTTCGTCCATGAGCTTCAGTACATATGTAGTAGACTGCCTTCGCAATCGGTCTTCTGTGTCATATCTATGCCTTTCACCGCTACACTACACATGCCATTTACTTACATATGACTCAAGTCAACCAGTATCAACGTCAATTCCATTGAT
+
GG@FFGGGGGG-<CFFGGGGGGGGGEGG,F,C,EGG<<,E<FF@FGG,,@,BFG<FFA@EFD9F6,9,CF,@6CF@@,C,,,,,,:,A,5,,++7@F7,C=,,A,=+4B++5,EFGAA?F=E@=F,+,7;E+@+4+8=D8++==E8E+,,@,3=ED,3,8,CBD9,=3EC,:,,+3@++*53**39,,5@D+B*+0*=1=:9+=*33*=C62**()=*5:BABFCC**)2:6++))1)//7/.<?<))63376)9;3(..7)77.,,/(-().6*-0)-))
@M02352:288:000000000-CKWC8:1:1101:18865:3503 2:N:0:TACGCTGC+TCTCTCCG
CATTCTTGCGAACGTACTCCCCAGGTGGGATACTTATCACTTTCGCTTAGCCACTCAGCCTTACGGCCGAACAGCTAGTATCCATCGTTTACGGCGTGGACTACCAGGGTATCTAATCCTGTTCGCTCCCCACGCTTTCGTCCATCAGCGTCAGTATATTGTTAGTGATCTGCCTTCGCAATCGGTATTCCATGTAATCTCTAAGCATTTCACCGCTACACTACATATTCTAACCACTTCACAATAACTCAAGACTAACAGTTTCAAAGGCAGTTCCACAG
+
GGDFGGFFGGGGGGFGGGGGGGGCFGEFCGGGGGGGGGGGGGGGGGDGGGGGGGGGGFGGGGGGGGGGGGGGGGGFGGFGFFGGGGGFGGEEFEGGGGGGGFGGGGFEG<FFGGGFGGGFGGGGGDEGEFCFGGD@CFGGGGGGGGGFGEGGGGGEF9CFGGGGGGGGGGGFFGGGG>CBBGGGGGC5FG@GFEFEFFF7FGFCCFFGFGFGGFFECB>E;6=FGGECCCFFFFD@;EAE??9?FDFF9ABB?AFB<?@D)6>BBBB>9?0?<:?<FAA0.
@M02352:288:000000000-CKWC8:1:1101:12237:3517 2:N:0:TACGCTGC+TCTCTCCG
CAATCTTGCGACCGTACTCCCCAGGTGGGACACTTATCACTTTCGCTTAGTCACTGAGATAAATCCCAACAACTAGTGTCCATCGTTTACGGCGTGGACTACCAGGGTATCTAATCCTGTTCGCTCCCCACGCTTTCGTCCATGAGCGTCAGTATATACGTAGTAGACTGCCTTCGCAATCGGTATTCTGTGTAATCTCTATGCATTTCACCGCTACACTACACATTCTATCTACTTCCGTATAACTCAAGTCAACCAGTATCAAAGGCAGTTCCATAGTT
+
GFGGGGGGFGGGGGEFGGGGGDGEGGGFGGGGGGGGGGGGGGGGGGGGGGFGGGGGGGGGGGGGGGGGGGGGGGGFGGGGGGGGGGGGGGGGGGGGGGGGGGGGGGGGFGGGGGGGGGGGGGGDFGGGGGGGGGGGGGGGGGCFGGGGGDGGGGGGFAFGGGGGGGGFFGGGGGGFD>9>FGGGGGGGGFFGGFFCEACCFGFGEFFGGGFGGFFFD*6CE;3AC<?CEAFFFFFFCF@3;;8;?94EFF?>4AFFFFF<2645<A>?07(8>>=4693-.
@M02352:288:000000000-CKWC8:1:1101:23719:3524 2:N:0:TACGCTGC+TCTCTCCG
CAATCTTGCGATCGTACTCCCCAGGTGGGACACTTATCACTTTCGCTTAGTCACTGAGATAAATCCCAACAACTAGTGTCCATCGTTTACGGCGTGGACTACCAGGGTATCTAATCCTGTTCGCTCCCCACGCTTTCGTCCATGAGCGTCAGTACATACGTAGTAGACTGCCTTCGCAATCGGTATTCTGTGTAATATCTATGCATTTCACCGCTACACTACAAATTCTATCTACTTCCATATGACTCAAGTCAACCAGTATCAAAGGCAGTTCCATAGTT
+
GFFCFGGGGGGGGBEFGGGGFGFEGGGGG<EDGGGGCFGGGGGGGGEF7F<FFGGGGGGGGFGCFAEEGGGGGFFECE@<?DEDFFFFFGGEGC+@FCFEE<AFFECEFGG9EDFFGCFDFFG@EC=DCCG7C++3EC@6=8EGGGGGEGGDCD9FFGGBEEFGEAFGFFG,>EFGGDGFF>CCFGE7:B@CCEF8<6B@B=A8C>F:CCFCCEBAEFD=;A)*8>C7.@:6A7.7;?7>?EFEFC?)5(764)7F84AAF4-)4.).8<((..9>4)5).
@M02352:288:000000000-CKWC8:1:1101:16988:3543 2:N:0:TACGCTGC+TCTCTCCG
TAACCTTGCGGCCGTACTCCCCAGGCGGTCAACTTAGTGCGTTAGCTGCGCCACCCACGACTCAAGGTCACAGACGGCTAGTTGACATCGTTTACGGCGTGGACTACCAGGGTATCTAATCCTGTTTGCTCCCCACGCTTTCGTGCCTCAGTGTCAGTATTTGTCCAGGTAGCCGCCTTCGCCACTGATGTTCCTTCCAATCTCTACGCATTTCACCGCTACACTGGAAATTCCACTACCCTCTACCATACTCTAGTTTGCCAGTTCAAAATGCAGTTCC
+
AEGGGGGFGGEGGGGEGGGGGGGDGGEDFGGGGGGGGGGGGGGGGGGGGDGGGGGGGGGGGGGGGGGGGFGGFGGGGGGGGGCFFGGGGGGGGGGGEGECEGGGFGGGGGGGFGGGGGGGGGGGGGGGGGGGGGGDGGGGGGGG:CCFGGGCFGGCFGGGGGGGGGGGGAFCGFGGGDGFFG5**+<C<+1;C<+?EFFFFG=FCFF<CE.*;CC7C>929E?FD4?549*99?29A?(8:)(.))-5>?:AB2<*666:<AF:8))66<))).94864<
@M02352:288:000000000-CKWC8:1:1101:25710:3621 2:N:0:TACGCTGC+TCTCTCCG
TAATCTTGCGACCGTACTCCCCAGGCGGAATGCTTAATCCGTTAGGTGTGACACCAACAAGCATGCTTGCTGACGTCTGGCATTCATCGTTTACGGTGTGGACTACCAGGGTATCTAATCCTGTTTGCTCCCCACACTTTCGCACCTCAGCGTCAGTATCGAGCCAGTGAGCCGCCTTCGCCACTGGTGTTCCTCCGAATATCTACGAATTTCACCTCTACACTCGGAATTCCACTCACCTCTCTCGAACTCAAGACCAGGAGTTTATACGGCAGTTCCAG
+
FFFGFGGGGGEGGGGGGFGGGDF:DFFGGGGGGGGDEFE9CGGGDFGGGEGGGGGGFGGGFGGGGGGGGGGFFGDFGGGGGGDFGGGGGFGCGGEE=FFGGGGGGGGGGGGGGGGGGGGGGGGGGGFCDFGGGGGGGGGGGGG>CEFGGFGGGGGGGGCF7D@CEFGGFGFFFDCGDGGFBDEG4C,CGEEGGCFF@B?*2CFCE=5*7:>+7+9=EA3.>FD=C52C6=9@FFFB:B>4<??F?23>?(8>7:)98<:::??,()66<2780;54*:5<.
@M02352:288:000000000-CKWC8:1:1101:8370:3622 2:N:0:TACGCTGC+TCTCTCCG
CAATCTTGCGATCGTACTCCCCAGGTGGGACACTTATCACTTTCGCTTAGTCACTGAGATAAATCCCAACAACTAGTGTCCATCGTTTACGGCGTGGACTACCAGGGTATCTAATCCTGTTCGCTCCCCACGCTTTCGTCCATGAGCGTCAGTACATACGTAGTAGACTGCCTTCGCAATCGGTATTCTGTGTAATATCTATGCATTTCACCGCTACACTACACATTCTATCTACTTCCATATGACTCAAGTCAACCAGTATCAAAGGCAGTTCCATAGTT
+
GGFGDGGGGGGFGGGGGGGGGGGGGFFGGGGGGGGGGGFGGGGGGGGGDGFFGGGGGGGGGGGGFFGGGGGGGGFDGGGGGGGG7FGGEE:FCGGGGGGGGGGGGGGFGGGGGGGFFGGGGGGGDGEFEFGDGGGGGGGGGGGGCFGGGEGGFFGGGFC@FGCEGGGGGGGGCGGGGGDDFFEGFGCFGGGGGF6A?BFFFGFG4BF>CFFFGF>BEA@EFFFFGGFGFFFA+AEE934;<C33647);;<EFECFFB54<69<AA6:6?(4<2F9?D?><
@M02352:288:000000000-CKWC8:1:1101:16859:3665 2:N:0:TACGCTGC+TCTCTCCG
CATTCTTGCGAACGTACTCCCCAGGTGGGTCACTTATCACTTTCGCTTAGCCACTCAAACCGAAGTTCGAACAGCTAGTGACCATCGTTTACGGCGTGGACTACCAGGGTATCTAATCCTGTTCGCTCCCCACGCTTTCGTCCATCAGTGTCAGTATATTATTAGTAATCTGCCTTCGCAATTGGTATTCTATGTAATATCTATGCATTTCACCGCTACACTACATATTCTAACTACTTCATAATAACTCAAGACAACCAGTATCAAAGGCAATTCTACAG
+
GGGGGGGGGGGGGGDFGGGGGGGGGEFGFGFGGGGGGGEGGGGGGGGGGGGGGGGGGGGGGGEGGGGDGGGGGGGGGGGGGGGGGGGGGGGGGGGGGGGGGGGGGGGDGGFGFGGFGGGGGGGGGCFFCGGGGGGGGGGGGGEEGGGGGGGGGGGGGGGGFGGGGFFEFCFGGGGGGGDEDGGGGGGCFFGGGFCCEFFCFGFG<FFFGGFFFFFFGFFFFA@FCDEGCAFFFFC<E<EFFEEFCCC<CE<@E<@FF6>?6<44:A<A<::B:4*6@<26)
@M02352:288:000000000-CKWC8:1:1101:22373:3718 2:N:0:TACGCTGC+TCTCTCCG
TAATCTTGCGACCGTACTCCCCAGGCGGTCTACTTAACGTGTTAGCTCCGAAAGCCACGGCTCAAGGCCACAACCTCCAAGTAGACATCGTTTACGGCGTGGACTACCAGGGTATCTAATCCTGTTTGCTCCCCACGCTTTCGCATCTGAGTGTCAGTGTCTGTCCAGGGGGCCGCCTTCGCCACTGGTATTCCTTCAGATCTCTACGCATTTCACCGCTACACCTGAAATTCTACCCCCCTCTACAGCACTCTAGTTCACCAGTTTCAAATGCAGTTCCG
+
FFGGGEGGGGGGEDGGGFFGGGGEGGGGGGGGGGGFGGG,<FFFGGG9FGGGGGGGGGGGGGGGGGFGGGGGGGGFGCFFGBFGGGGFGGGGGGFGDFGCGDFFGGGGGBEFFFGGGFGGFF9<FGGGGGFFGGGGGDGGGGGG6EGGGGGGGGF,9@9EGFGGDGFGGGGGGEGGGGGFFGGGGECFF+A>FCFEEFF++2++/7:C3:5CGFAFG@B6>>7?CC:*)1*8FBDFF0(-19:BBDA?02:0892=<)16)5<:AAFFFDF44A62/6A6(
@M02352:288:000000000-CKWC8:1:1101:22741:3739 2:N:0:TACGCTGC+TCTCTCCG
TAACCTTGCGGCCGTACTCCCCAGGCGGTCTACTTATCGCGTTAGCTTCGCCACTAAAAGATCAAGTCTTCCAACGGCTAGTAGACATCGTTTACGGCGTGGACTACCAGGGTATCTAATCCTGTTTGCTCCCCACGCTTTCGCACCTCAGTGTCAATATCAGTCCAGGTAGTCGCCTTCGCCACTGGTGTTCCTTCCTATATCTACGCATTTCACCGCTACACAGGAAATTCCACTACCCTCTACTGTATTCTAGACGAGCAGTATCAGATGCAGTTCCA
+
B9EECFFFCFEGCFEECFGGGC<6@@CC@FGFGGGGFGGEGGGGGCFCGGGEFFGGGGGGGGGGGGGGGGGGGGGGGGCGGEFFFGGGGGFB=FEFGGGGGGGGGGG@FGC=DFE;DEF,9FFGGGGGA,=FGGGEC6:ECAEEGCEFFGGGAECGDGGFFCGGGCCFCFCDFCDDCCD4ACCEGGGD;FFGFEFFFF6@AGFGEFCCDC55CFEF753(3@<F6CB*3649=FAFA:>425:?FFFFAFFA<D9F<<)-29>:AAAFBD249ABBBFA9)
@M02352:288:000000000-CKWC8:1:1101:21762:3757 2:N:0:TACGCTGC+TCTCTCCG
TAATCTTGCGACCGTACTCCCCAGGCGGAATGCTTAATCCGTTAGGTGTGACACCAACAAGCATGCTTGCTGACGTCTGGCATTCATCGTTTACGGTGTGGACTACCAGGGTATCTAATCCTGTTTGCTCCCCACACTTTCGCACCTCAGCGTCAGTATCGAGCCAGTGAGCCGCCTTCGCCACTGGTGTTCCTCCGAATATCTACGAATTTCACCTCTACACTCGGAATTCCACTCACCTCTCTCGAACTCAAGACCAGGAGTTTACAAGGCAGTTCCAG
+
AFGGGGGGGGGGGGGGGGGGGGGGGGGGGGGGGGGGGGGGGGGGGGGGGGFGGGGGGGGGGGGGGGGGGGFGGGGGGGGGGGGGGGGGGGGGGGGGGCGGGGGGGGGGFGGGGGGGG;AFGGGGGGGGGGGGGGGGGGGGGGGDGGGGGGGGGGGGFC@FGGGGGGGGGGGGGDGGGGGFFGGGDFCFGGGGGEFBBF>C>FFG?CFGFG>>FFFF+5;@EFFCCD?D0>4F@*997:?FFFFFFFFFBFFA70844173::2((64)-65:<:D8=6)..
@M02352:288:000000000-CKWC8:1:1101:13217:3757 2:N:0:TACGCTGC+TCTCTCCG
CAGTCTTGCGACCGTACTCCCCAGGTGGGATACTTATCACTTTCGCTTAGTCACTGAGAATTAACCCAACAACTAGTATCCATCGTTTACGGCGTGGACTACCAGGGTATCTAATCCTGTTCGCTCCCCACGCTTTCGTCCCTCAGCGTCAGTATATACGTAGTAGACTGCCTTCGCAATCGGTATTCTGTGTAATATCTATGCATTTCACCGCTACACTACACATTCTATCTCCTTCCATATGACTCAAGTCAACCAGTATCAAAGGCAGTTCCATAGTT
+
GFGG9FGGGGCFEGEFGGCGGCGCFGDGGGGGFFGGFFGGGGFGGDFECFFGGGGGGGGC@F@FGGGCGGGGGGGGGDFFGGGGCFGGFFG@GGGCGGGGGCGGFCCEFFGGGGGGGGGGFGGGGGGGGGGCGGGFCEGGEGFFGFGGGGG6EFFFCFGGFGCE9@=FGFGGCGGGGDGEFGGEF>EGGGFGGC>?E+=:8@FFFFFF@9CDDD=DEFDC@F;A6C?FCFFFF+)7>E@47<<77><<;@<E499?00565-4:4<>:??08<)7<@A?B4
@M02352:288:000000000-CKWC8:1:1101:19663:3778 2:N:0:TACGCTGC+TCTCTCCG
TACACTTGCGTGCGTACTCCCCAGGCGGTCAACTTAATGCGTTAGCTGCGGCACAGAATCTCAAGGACCCTACACCTAGTTGACATCGTTTACGGCGTGGACTACCGGGGTATCTAATCCCGTTCGCTACCCACGCTTTCGCACCTCAGCGTCAGTATTGGCCCAGTAAGCTGCCTTCGCCATCGATATTCCTTCCACTCTCTACGCATTTCACTGCTACACTGGAAATTCCGCTTACCTCTACCATACTCAAGATTGCCAGTTTCAAATGCAGTTCCTAG
+
ADGFFGGGGGGGGDCBFGGGGGGGGGGGGGGGGGGGGGGGGGGGGGGGGGGGGGGGGGGGFGGGGGGGGGGGGGGGGGGGGGGGGGGGGGGDEGGGGGGGGGGGFGEGGGGGGGGGGFGCGGGGGC7CEGGGFGGGGGGGGGGGE3D7EF?GEGGGC@FGGGGGGGGGFGC;6=CFFFG>BGGGGCC8CFGGFEF@E+698CAFEFB*>EFGGF2BGFA92?)**>?F>FFFF>:?0?:2))444?AFB:4A:2<?A<FDA??5>46A)4:56>4:66).)
@M02352:288:000000000-CKWC8:1:1101:21491:3790 2:N:0:TACGCTGC+TCTCTCCG
CATTCTTGCGAACGTACTCCCCAGGTGGGATACTTATCACTTTCGCTTAGCCACTCAGCCTTACGGCCGAACAGCTAGTATCCATCGTTTACGGCGTGGACTACCAGGGTATCTAATCCTGTTCGCTCCCCACGCTTTCGTCCATCAGCGTCAGTATATTGTTAGTGATCTGCCTTCGCAATCGGTATTCCATGTAATCTCTAAGCATTTCACCGCTACACTACATATTCTAACCACTTCCCAATAACTCAAGACTAACAGTTTCAAAGGCAGTTCCACAA
+
FFFGGGGGGGGEFEGGGGGGGGGGFGGGGGGGGGGGGGGGGGGGGGGGGGGGGGGGGGGGGGGGGGGGGGGGGGGGGGCFGGFGGGGGGGGGGGGGGGGGGGGGGFFGGGGGGGGGGGGGGGGCFGGGGGGGGGGGGGGGGGGGDCGFGDGGD5AFGGGGCGG,;F>ECFGCFGGGFDG>DGGGDGDFGGGGGFFFEFFGFGFGFFBFGGFGGFDFC>@4=6=FDC3CCF=6@F;EFE>3)4)3:?D24<24471@AB42A4>A<24A2(2(:7?BF<)((
@M02352:288:000000000-CKWC8:1:1101:22960:3793 2:N:0:TACGCTGC+TCTCTCCG
CAATCTTGCGATCGTACTCCCCAGGTGGGACACTTATCACTTTCGCTTAGTCACTGAGATAAATCCCAACAACTAGTGTCCATCGTTTACGGCGTGGACTACCAGGGTATCTAATCCTGTTCGCTCCCCACGCTTTCGTCCATGAGCGTCAGTACATACGTAGTAGACTGCCTTCGCAATCGGTATTCTGTGTAATATCTATGCATTTCACCGCTACACTACACATTCTATCTACTTCCATATGACTCAAGTCACCCAGTATCAAAGGCAGTTCCATAGTT
+
GFFGGGGFGGGGGGFFGGFGGGGGGGGGGFGGGGGGGGGGGGGGGGGF,CFGGGGDGGEFGGGGFGGGGGGGGGGGGGGGGGGGGGGGGGGGGGGGGGGGGGGGGG@FGGGGGGGGG9<?EFGGGGGFEGGGGGEGGGGEGGGG98EGGDEGGGGFDGGGFGGEFG;3@FEFFGGGGC9?ADDEGFFCEF:9F4ACE6BCFGFFEFFGGGFGGDFDGF:6;FFFFG<FFFFFFF93??EEFEFFEFFFFFFFCF)/(48>B9:AB><:BF:?F>4<F>?D>
@M02352:288:000000000-CKWC8:1:1101:22945:3806 2:N:0:TACGCTGC+TCTCTCCG
CAATCTTGCGATCGTACTCCCCAGGTGGGACACTTATCACTTTCGCTTAGTCACTGAGATAAATCCCAACAACTAGTGTCCATCGTTTACGGCGTGGACTACCAGGGTATCTAATCCTGTTCGCTCCCCACGCTTTCGTCCATGAGCGTCAGTACATACGTAGTAGACTGCCTTCGCAATCGGTATTCTGTGTAATATCTATGCATTTCACCGTTACACTACACATTCTATTTACTTCCATATGACACAAGTCAACCAGTATCAAAGGCAGTTCCATACTT
+
GCFGGGGGGGGGGDFFGGGGCEGGGFFGEGFDGGGE<EEGFGGGGGGGGGGGGGGGFGGGFEGGF@<@FGGGGGGFFFFADFGGGGG,AF7:FCC7FBFEGGCFAF:==@EFGDFEGGFGGGEGGGGGGGG@FCGGDGG>8+,,=DGG>CEEEFCFGG9FGFDB;<,,5@D?F,ACD>7BCFE?7*=,DFFDC4FE>4B9999CFA+=CGFC5)/0A+8*(25)906;5AF6@FFC377>??EC<6)//(/6)7);5<:@E<2).).8(3(.6)92*-(..
@M02352:288:000000000-CKWC8:1:1101:18651:3809 2:N:0:TACGCTGC+TCTCTCCG
CAATCTTGCGATCGTACTCCCCAGGTGGGACACTTATCACTTTCGCTTAGTCACTGAGATAAATCCCAACAACTAGTGTCCATCGTTTACGGCGTGGACTACCAGGGTATCTAATCCTGTTCGCTCCCCACGCTTTCGTCCATGAGCGTCAGTACATACGTAGTAGACTGCCTTCGCAATCGGTATTCTGTGTAATATCTATGCATTTCACCGCTACACTACACATTCTATCTACTTCCATATGACTCAAGTCAACCAGTATCAAAGGCAGTTCCATAGTT
+
GFGGFGGGGGDCDCFGGGGGGGGGGGGGGGGGGGGGGGGGGGGGGGGGGGEFGGGGGGGGGGGGGGGGGGGGGGGGGGGGGGGGGGGGGGGGGGGGGGFGGGGGGGGGGGGGGGGGGGFGGGGGGGDGGGGGGCC=EGGGGGGGGFFGGD6CFFGGGGGGGDFE;FGGGCFGGGGGGGGEFGGGGFCFGGGGGFFC4=BBAFC7?F:DCFFG4?BDGFBEEFFFGGEFEFFAFFFFEE@<E?5<CF?CEEEFFFFFFF44<AAFA4<(8<:<FFFFFABF4
@M02352:288:000000000-CKWC8:1:1101:7917:3810 2:N:0:TACGCTGC+TCTCTCCG
TAATCTTGCGACCGTACTCCCCAGGCGGTCTACTTAACGCGTTAGCTCCGAAAGCCACGGCTCAAGGCCACAACCTCCAAGTAGACATCGTTTACGGCGTGGACTACCAGGGTATCTAATCCTGTTTGCTCCCCACGCTTTCGCATCTGAGTGTCAGTGTCTGTCCAGGGGGCCGCCTTCGCCACTGGTATTCCTTCAGATCTCTACGCATTTCACCGCTACACCTGAAATTCTACCCCCCTCTACAGCACTCTAGTTCACCAGTTTCAAATGCAGTTCC
+
AFFFGGFFGGGGGGGGGGGGGGGGGFGEFDGEEFGGF@FGGGGFEGGGGGE,@>FAFGGEGGGGG@FGGEG8FE@=<F8FGE,BFFGGGFGFFGGDCE:FGG+>BF8FECFEGG8DDEFGGFFDGGF?D33DFGD:++@EFGEEGGGGF;FEGFCFCE9FGFFGGGFGGGCEEGCDDCDF>DG=DG6F?7@FGFFEFF?>?D?D<?F*>7)*294@?:9>05)092(9.*0999AAA3((4;::)62,:01.4-)/.6F42<3(6<<><))4)2*6@A24
@M02352:288:000000000-CKWC8:1:1101:16339:3883 2:N:0:TACGCTGC+TCTCTCCG
CAATCTTGCGATCGTACTCCCCAGGTGGGACACTTATCACTTTCGCTTAGTCACTGAGATAAATCCCAACAACTAGTGTCCATCGTTTACGGCGTGGACTACCAGGGTATCTAATCCTGTTCGCTCCCCACGCTTTCGTCCATGAGCGTCAGTACATACGTAGTAGACTGCCTTCGCAATCGGTATTCTGTGTAATATCTATGCATTTCACCGCTACACTACACATTCTATCTACTTCCATATGACTCAAGTCAACCAGTATCAAAGGCAGTTCCATAGTT
+
FFGGGGGGGGGFGGGFGGGGGGGEGGFGGGGGGGGGGGGGGGGGGGGGGGFGGGGGGGGGGGGGGGGGGGGGGCGGGGGGGGGGGGGGGGGGGGFGD7FGGGGGDDGFGGGGGGGGGGGGGGGGGGGFEGGGGCF7EGGGGGGGGEGC=EEGGGGGGGGGFFCCFGGFECGFFFGGGGD59FCG4>FFEF=C=4188>FFFB8DC>FFCGFCCD9BGFFF;FEFGF6FC6AFFFECE?EEEFF??CFFF83CCE38@?FAB<BF<9)4<B:1<9=4=>746
@M02352:288:000000000-CKWC8:1:1101:25515:3896 2:N:0:TACGCTGC+TCTCTCCG
TAGTCTTGCGACCGTACTCCCCAGGCGGGGCACTTAATGCGTTAGCGACGGCGCGGATCTCGTTGGTTGAGACCCACACCTAGTGCCCAACGTTTACGGCATGGACTACCAGGGTATCTAATCCTGTTTGCTACCCATGCTTTCGCTCCTCAGCGTCAGTTACGGCCCAGAGCGGTGCCTTCGCCATTGGTGTTCCTCCTGATATCTGCGCATTTCACCGCTACACCAGGAATTCCCCGCTCCCCTACCGCACTCTAGTCACAGTAGTATACAGTCACCT
+
FGGFFGGGGGGGGGGGGGGGGGGEGGGGGGGGGGG<FEGGGGGGDGGGGGGGGGGGG7FDGFGGGGGGDFFFFFGGGDEEGG?F=F>FCFCGGGGGGGGDFGG>CFFGGGF@FCFGGGGGGFFGGFGGG7@EGGFFGGG6FFEGGGDDEGECGG=GCECFGF9E5FF>8FCFGDDDDDGFFFFGDCEFFFGCF1@>AFFG@*9?476CF*)1*<<FFF7(3<;ECDBG?FF)96<A?0((,-9BBFBFBFF>F>:8))*6).44<A><<).-.41)964,
@M02352:288:000000000-CKWC8:1:1101:16546:3954 2:N:0:TACGCTGC+TCTCTCCG
CAATCTTGCGATCGTACTCCCCAGGTGGGACACTTATCACTTTCGCTTAGTCACTGAGATAAATCCCAACAACTAGTGTCCATCGTTTACGGCGTGGACTACCAGGGTATCTAATCCTGTTCGCTCCCCACGCTTTCGTCCATGAGCGTCAGTACATACGTAGTAGACTGCCTTCGCAATCGGTATTCTGTGTAATATCTATGCATTTCACCGCTACACTACACATTCTATCTACTTCCATATGACTCAAGTCAACCAGTATCAAAGGCAGTTCCATAGTT
+
GGGGGGGGGGGGGDFGGGGGGGGEGGGGGGGGGGGGGGGGGGGGGGGGGGGGGGGGEFGGGGGGGGGGGGGGGGGGGGGGGGGGGGGGGGEGGGGGGEGGGGGGGGDEGGGGGGGGGGGFGGDGGGGGEGGGD@CFGGGGGEGGGGGGGGGGGGGGGGGGGGFEFGGGGFGGGGGGGGGFFGEGGGGGGGGGGEA?E6AGFGFGFF8CCFAFDFFFGFF9@FEFGG?FEFFFFFE?EE)9<)??EE?>EEEFEEEFFF4@A<2)6)-867?1<B?)@4:>:
@M02352:288:000000000-CKWC8:1:1101:5889:3971 2:N:0:TACGCTGC+TCTCTCCG
TAACCTTGCGGCCGTACTCCCCAGGCGGTCTACTTATCGCGTTAGCTTCGCTACTCACGGATTAAATCCACAAACAGCTAGTAGACAGCGTTTACGGTGTGGACTACCAGGGTATCTAATCCTGTTCGCTACCCACACTTTCGCACATGAGCGTCAGTTACTGACCAGGGAGTCGCCTTCGCCACTGATGTTCCTCCAGACATCTACGCATTTCACCGCTACACCTGGAATTCCACTCCCCTCTCCAAAACTCCAGCTCGCCAGTTCTAAATGCAATTCC
+
9F@@CEFGGGGDEFGGGCGGGGGGFGEFCEGGGGGGGFDGDGGDGGGG9FG,FGFGGG<CFGD9CEFFGGDAFFGFFEGGCFGCEFDE<:B:>FFGEGGGEDFGAFFFGFE7=>8DGGGGFGGGEGFEGGGGGGGDEGGCFFCEGGG?9C,:B@C>EEGGGGGFC,2>5BCGGGD78*:6ACEDGGG7CFF:+<F91AFC)21;C++*775<:A?F>57>9B?FDGBD7:F?FFFF<720:7?(42<()4(,)).)2))-49?9?:9446)64)04*36)
@M02352:288:000000000-CKWC8:1:1101:24523:3982 2:N:0:TACGCTGC+TCTCTCCG
TAATCTTGCGACCGTACTCCCCAGGCGGAATGCTTAATCCGTTAGGTGTGACACCAACAAGCATGCTTGCTGACGTCTGGCATTCATCGTTTACGGTGTGGACTACCAGGGTATCTAATCCTGTTTGCTCCCCACACTTTCGCACCTCAGCGTCAGTATCGAGCCAGTGAGCCGCCTTCGCCACTGGTGTTCCTCCGAATATCTACGAATTTCACCTCTACACTCGGAATTCCACTCACCTCTCTCGAACTCAAGACCAGGAGTTTACAAGGCAGTTCCAG
+
GAFFGGGGGGGGGGGGGGGGGGGGGGDGGGGGGGGGGEGGFGGGGGGGGFGGGGGGGGGGGGGGGGGGGGGGGGGGGGGGGGGGGGGGGGGGGGGDGFGGGGGGGGGGGGGFGGGGGGGGGGGGGGGFGGGGGGGGGGGGGGGGGE?FGGGGGGGGGFFCEGFGGGGGGGGGGGGDDGGFEGGGGGGGGGGGGEFFFFEGFFFGFFFGFGFCCFFFFA8EE+3+011>?FFFFFF2???()(,(4<<?761<3446?B@<(80<B9<AA92?2853*6<96
@M02352:288:000000000-CKWC8:1:1101:12677:3997 2:N:0:TACGCTGC+TCTCTCCG
CATTCTTGCGAACGTACTCCCCAGGTGGGTTACTTATCACTTTCGCTTAGCCACTCAGACCGAAATCCGAACAGCTAGTAACCATCGTTTACGGCGTGGACTACCAGGGTATCTAATCCTGTTCGCTCCCCACGCTTTCGTCCATCAGTGTCAGTTGATTATTAGTAATCTGCCTTCGCAATTGGTATTCTATGTAATATCTATGCATTTCACCGCTACACTACATATTCTAACTACTTCATAATAACTCAAGACAACCAGTATCAAAGGCAATTCTACAG
+
GGFGGGGGGGGGGGFGGGGGFGGGGGGGGGGGGGGGGGGGGGGGGGGGGGGGGGE@FGGGGGGGGGGGGGGGGGGGGFGGGGGGGGGGGGGGGGGGGGGGGGGGGFEGE<FFGGGGGGFGGGGGGGGFEGGGGGGGGGCEFGGDGD66EBGGGGGGGGGG9CGFFFCDFCG;FFGGFD4?4C?9*DFGGGGGGFFFEF67BFFFF4AGGF8CFFDE=>@F;+6A<FEGFF7ACFE<;C449?EE?E<<1.=@F<?F?B>62<>)).62:1(4:7F>FAB>)
@M02352:288:000000000-CKWC8:1:1101:24506:4000 2:N:0:TACGCTGC+TCTCTCCG
TAATCTTGCGACCGTACTCCCCAGGCGGAATGCTTAATCCGTTAGGTGTGACACCAACAAGCATGCTTGCCGACGCCTCTCATTTACCTCTTACGCTGCGGGCTACCAGGGTCTCTCATCCTCTTTTCTCCCCACACTCTTTCACCCCACCGCCAATATTGAACCCATGTCCCGCCCCATCCCCACGTGTGCCCCCCAATATCTCCAAACTTCTCCCCGCCACCCCGCGTTCCCCTCACCCCTCTCATACACTAGACCACTCCTGTCCAATGTCCTGCCAG
+
@F@E<FFGG7+7@@FFGGGGGGGGGCFEGGGGGGGGG,,C+CEEF,C,CF9FGGGGGF7<,=E<?BC<,C,++4++8?+,B<,C,<,C,,:C,<++8@+@=+46,,8:,+8,,:,@,,3C,,,:3F,C>=,@F<FCG6,@,55:,,,3**@9*:**12@,6,,6*6*,?,,?<55)))*)2*:E0***37*++()((.)*00*:2?***/*2**6**8((,0:.7)()(0).)*,(486(43<?<:)).6)3)()1)))(,(.-).),.4-())/.*(4).
@M02352:288:000000000-CKWC8:1:1101:10567:4040 2:N:0:TACGCTGC+TCTCTCCG
TACACTTGCGTGCGTACTCCCCAGGCGGTCAACTTAATGCGTTAGCTGCGGCACAGAATCTCAAGGACCCTACACCTAGTTGACATCGTTTACGGCGTGGACTACCGGGGTATCTAATCCCGTTCGCTACCCACGCTTTCGCACCTCAGCGTCAGTATTGGCCCAGTAAGCTGCCTTCGCCATCGATATTCCTTCCAATCTCTACGCATTTCACTGCTACACTGGAAATTCCGCTTACCTCTACCATACTCAAGATTGCCAGTTTCAAATGCAGTTCCTAG
+
B@FFFFGGGGGEGGGGGGGGGGGD8FCECGGGGGGGGGGGGGGGGGGGGGGGGGGGGGGG?EFGGGGGGGGGFGGGGGGGGGGGGFGGEGFGGG7FCEGCGGGGGGGGGGFGGGGGGGGEFEGGGEGGGGGG9CFCEEGGDCEGGFGGGGGGGGDC,,<@F::CEC:CEFFFGGGFGGGFBGG7367EGGFGFEFDECAF=>679;:DGCF:DF27@@A>FF-?*>>FFFBB45((,,.6<<A<A?23<)84?B<FA7?A<>5ABB<AA<2:>406@<94)
@M02352:288:000000000-CKWC8:1:1101:14161:4068 2:N:0:TACGCTGC+TCTCTCCG
CAATCTTGCGATCGTACTCCCCAGGTGGGACACTTATCACTTTCGCTTAGTCACTGAGATAAATCCCAACAACTAGTGTCCATCGTTTACGGCGTGGACTACCAGGGTATCTAATCCTGTTCGCTCCCCACGCTTTCGTCCATGAGCGTCAGTACATACGTAGTAGACTGCCTTCGCAATCGGTATTCTGTGTAATATCTATGCATTTCACCGCTACACTACACATTCTATCTACTTCCATATGACTCAAGTCAACCAGTATCAAAGGCAGTTCCATAGTT
+
GF@CFGGGGGGFG>FEGGGGGGGGGGGGGCFGGGGGEACGGGGGGGGGGGFFGGGGGGGE<FEGDE<8CCFGGDFFFGGFFGGDEFCGGAC=EGFE>7FE4ECFFEGFGGGGG9FEEE,9EDCGEFCFG@EEGGED=CD>C>==9DDCED>CEGDFGGGGGCC@ECF;EC,D9C>5CD59*9:=*AFEC7,B2A96EF6FACFD?8BD@<CC5B@BEFF<8F5AFGFGFC+318))7?<EF?E?3))73545CE)93:))-))).9:.37,(-)/)*).).
@M02352:288:000000000-CKWC8:1:1101:24756:4114 2:N:0:TACGCTGC+TCTCTCCG
CAATCTTGCGATCGTACTCCCCAGGTGGGACACTTATCACTTTCGCTTAGTCACTGAGATAAATCCCAACAACTAGTGTCCATCGTTTACGGCGTGGACTACCAGGGTATCTAATCCTGTTCGCTCCCCACGCTTTCGTCCATGAGCGTCAGTACATACGTAGTAGACTGCCTTCGCAATCGGTATTCTGTGTAATATCTATGCATTTCACCGCTACACTACACATTCTATCTACTTCCATATGACTCAAGTCAACCAGTATCAAAGGCAGTTCCATAGTT
+
GGGDFGGGGGGGGGGGGGFGGGGGGGDGGGFGGGGGGGGGGGGGDGGGGGGFGGGGGGGGGFGGFGGGGGGGGGGGGGGGGGGGGGGGGGEGGCGGG>FGGGGGGGEGGGGGGGGGGGGGGGGGGGGGDDGGGGGGCEGGGGGCGGGGGGGGGGGGGGGGGGGGGAFGGGFGFGGGGGGBFGGGGGGGGFFGG<FFCAAFFCFFCCFFFGF>DFFEGFFFFFFFCGFGFFFFF6<ECC<CEEFFFE?CEFFFF?EFFFFD>4<<BAA<:(33A<?>F<)46
@M02352:288:000000000-CKWC8:1:1101:6253:4139 2:N:0:TACGCTGC+TCTCTCCG
CAATCTTGCGATCGTACTCCCCAGGTGGGACACTTATCACTTTCGCTTAGTCACTGAGATAAATCCCAACAACTAGTGTCCATCGTTTACGGCGTGGACTACCAGGGTATCTAATCCTGTTCGCTCCCCACGCTTTCGTCCATGAGCGTCAGTACATACGTAGTAGACTGCCTTCGCAATCGGTATTCTGTGTAATATCTATGCATTTCACCGCTACACTACACATTCTATCTACTTCCATATGACTCAAGTCAACCAGTATACAAGGCAGTTCCATAGTT
+
GFGFFGGG<FEGGGGG@FGGGGFCEGFDE@FDGGGGGGGGGGGGGGGG7EFGGGGGGGGGFAFC,A@FGGGGGGFFCFEG9FFGGFGFGGGE>C=:BFGGGFGGFCG<EFFGGGCDEGFFFA?FGGG7>FEGGFGG9>=EEGGGGFGDGGDGDFFEEFGGEF,@;<;BECE6>7CCDGD>A>>EFGCCDFCFGFFFCF+BAFFGE6CDDGF8*896*;;9383)*2?@?6A6:FE);?33?<<CCEF46@3CC?EF@?5<4)))6381<:13-6846.3<4
@M02352:288:000000000-CKWC8:1:1101:16896:4144 2:N:0:TACGCTGC+TCTCTCCG
CAATCTTGCGATCGTACTCCCCAGGTGGGACACTTATCACTTTCGCTTAGTCACTGAGATAAATCCCAACAACTAGTGTCCATCGTTTACGGCGTGGACTACCAGGGTATCTAATCCTGTTCGCTCCCCACGCTTTCGTCCATGAGCGTCAGTACATACGTAGTAGACTGCCTTCGCAATCGGTATTCTGTGTAATATCTATGCATTTCACCGCTACACTACACATTCTATCTACTTCCATATGACTCAAGTCAACCAGTATCAAAGGCAGTTCCATAGTT
+
F<EFCAECEFGF9@@EFGFCFEG@<EEC@FGFCGGGGGGGGGGGGGEGGG<EFGGFGFDFFEAFG8FEFGGGFGFFGFGC<FFGEGGG@EC7:F4FECFCFGFGGDD?EFFGFGGFCFGGGGGGGGGGGFGEGEGGFEFEGEEGGCGCCCCC@EGFAFEEFGGEGGFGFGG83=DGGG7AFFCCFGGGC@FCC6B7A=::BGFC<@>:D@8C8)5>EAFEF63);66C<7C8@C3?63/;?FEEF<<6@E@?;<EA3<>4>49<A46(8:??<26>B-2<5
@M02352:288:000000000-CKWC8:1:1101:9445:4146 2:N:0:TACGCTGC+TCTCTCCG
TAATCTTGCGACCGTACTCCCCAGGCGGAATGCTTAATCCGTTAGGTGTGACACCAACAAGCATGCTTGCTGACGTCTGGCATTCATCGTTTACGGTGTGGACTACCAGGGTATCTAATCCTGTTTGCTCCCCACACTTTCGCACCTCAGCGTCAGTATCGAGCCAGTGAGCCGCCTTCGCCACTGGTGTTCCTCCGAATCTATACGAATTTCACCTCTACACTCGGAATTCCACTCACCTCTCTCGAACCCAAGAACAGGAGTTTACAAGGCAGGCCCAG
+
@,A@FFGFFGGFEFFGG<FGF@F@CGDCGCDCFEGCCCC,@CC@CGFGGGDGFFGGGEDGFFFAFGGGGEGGGEGCC=DF8FEDF?F@FCGGGFFEEDCCCDDGG8BEFCF<FF9@@,AFGFGEGDE9,EFCGGGEG?F9ECCEGGGGFCGC+C>EGGGGGGF*><@@EGC6D7CCGDGFFGGECFG@FCCC8*402828)11+)18FFF5++376+;34>6;;<C1DFF69==<A:1(.).),))44:((,44,7(.),(.-(,5>A<<7<((0(),4<(
@M02352:288:000000000-CKWC8:1:1101:13031:4155 2:N:0:TACGCTGC+TCTCTCCG
CATTCTTGCGAACGTACTCCCCAGGTGGGTCACTTATCACTTTCGCTTAGCCACTCAAACCGAAGTTCGAACAGCTAGTGACCATCGTTTACGGCGTGGACTACCAGGGTATCTAATCCTGTTCGCTCCCCACGCTTTCGTCCATCAGTGTCAGTATATTATTAGTAATCTGCCTTCGCAATTGGTATTCTATGTAATATCTATGCATTTCACCGCTACAATACATATTCTAACTACCTCATAATAACTCAAGACAACCAGTATCAAAGGCAATTCTACAA
+
FF@FGGEFCCEG@+9CFCCFACECGFGFGCFGEGGGGGGFGGGGGGGGGFGACFEFG<FGCFE7CFGGGGDFGFGGFEFAFFFCEF7FEFCCBBFFGC7FGGGGF@FCGGDGGGGFFGCFFGFAFGGGD@CDGG7FEDAC3AE>FGFF:,ECCFD;E@FGGGFGFGADCACGF?7DFGGF4CF?FG?DF7@DGFFAA99B97:C*;BF8FCF@B()423;);;6;CCD?6+;@8;))3=3=<<?C<?367<4)7()51>0(6)..-49>:801:15=<>>)
@M02352:288:000000000-CKWC8:1:1101:22464:4199 2:N:0:TACGCTGC+TCTCTCCG
TAATCTTGCGACCGTACTCCCCAGGCGGTCTACTTAACGCGTTAGCTCCGAAAGCCACGGCTCAAGGCCACAACCTCCAAGTAGACATCGTTTACGGCGTGGACTACCAGGGTATCTAATCCTGTTTGCTCCCCACGCTTTCGCATCTGAGTGTCAGTGTCTGTCCAGGGGGCCGCCTTCGCCACTGGTATTCCTTCAGATCTCTACGCATTTCACCGCTACACCTGAAATTCTCCCCCCCTCTACAGCACTCTAGTTCACCAGTTTCAAATGCAGTTCCG
+
DFFGGGGGGGGGGGGGGGGGGGFGGGGGFGGGGGGGGGGGGGGGGGGGGGEGGGGGGGGDGGGGGGGGGGGGGGGGGGGGGGGGFGGGGGGGGGGGGGGGGGGGGGGGGGGGGGGGGGGGGGGGGGGGGGGGGGGGGGGGGGGGGGEGFGGGGGGD9FCFGGGGFFGGGGGGGG9>DDDFFGGGG6CF7<@FGCFFFFFGFGFGFFFGGEBGFFFFFFF>>DFFGGFFFFFFF?AFF<>FFBF?BFAFF?BFBFDBA4=AD3?FFAFFFFFFFFFFFFFF,
@M02352:288:000000000-CKWC8:1:1101:12246:4241 2:N:0:TACGCTGC+CCTCTCCG
TAACCTTGCGACCGTACTCCCCAGGCGGTCTACTTAACGCGTTAGCTCCGAAAGCCACGGCTCAAGGCCACAACCTCCAAGTAGACATCGTTTACGGCGTGGACTACCAGGGTATCGAATCCTGTTTGCTCCCCACGCTTTCGCATCTGAGTGTCAGTGTCTGTCCAGGGGGCCGCCCTCGCCACTGGTATTCCTTCAGATTTCTACGCATTTCACCGCTTCACCTGCAATTCTCCCCTCCTTTTACGCCCTCTAGTTCCCCAGTTTCAAATGCAGTTCCG
+
96FGEGGGGEC@FEEGGGDGGGGDG8@C8@FCFGGGDGGFBFG@EFC<8FFECFGGGGEGEFGGFG?FFGDC,:=4,=F=EFFCEF,,,8?FDDFE+44+>C:=<FGFF<FFFF:;++@>3@,@7FC8E;CFGGC<@8*@DC58EBC@EDDF9CC?FD,@;FG?,?D8F7>5:CDDG)9:>DCEDGCFCF7724@<>F=:6***)/0*/*.97@AF+),((06@FD>*369?696..((-4:)))))-4(((,(416<=)4:2(4<<><A>2))*)/-44(
@M02352:288:000000000-CKWC8:1:1101:6438:4284 2:N:0:TACGCTGC+TCTCTCCG
TAACCTTGCGGCCGTACTCCCCAGGCGGTCTACTTATCGCGTTAGCTTCGCTACTCACGACTTAAAGTCACAAACAGCTAGTAGACAGCGTTTACGGTGTGGACTACCAGGGTATCTAATCCTGTTCGCTACCCACACTTTCGCACATGAGCGTCAGTCTTTGGCCAGGGAGTCGCCTTCGCCACTGATGTTCCTCCAGATATCTACGCATTTCACCGCTACACCTGGAATTCCACCTCCCCCCCCAAGTCTCTACTCTGCCAGTTCTAAATGACCATCC
+
@@<BFFGGGGCCCGGGGGGGGGG7E@CFF:FGGGGGGEECCGG7FGGGGCFCFFA@EGFCFGDC<AFCF<FFFGGGFDFFGGGD<EFDGDFD@FGCBEFEGGGGGGGGGGGEGGFFFGGFFCFGGGFGGGCFGGGE@EEGGGGEGGGFGC@FEEEGDF;EGD9C??:88:*B:<DDC5CF>4EECGG9CGGCC<:>@FFF4;87?FCCCEDG==CCCEB>>F?F:73*3)/)=*.6((.,-(((491<1)64:4:*))8:22:?F)))6>))4:77)532
@M02352:288:000000000-CKWC8:1:1101:7654:4317 2:N:0:TACGCTGC+TCTCTCCG
TAACCTTGCGGCCGTACTCCCCAGGCGGTCTACTTATCGCGTTAGCTTCGCTACTCACGGATTAAATCCACAAACAGCTAGTAGACATCGTTTACGGCGTGGACTACCAGGGTATCTAATCCTGTTTGCTCCCCACGCTTTCGCATCTGAGTGTCAGTGTCTGTCCAGGGGGCCGCCTTCGCCACTGGTATTCCTTCAGATCTCTACGCATTTCACCGCTACACCTGAAATTCTACCCCCCTCTACAGCACTCTAGTCCACCAGTTTCCAATGCAGTTCC
+
9FFGGGGGGGGGGGGGGGGGGGGGGGGGCGGGGGGGGGGGGGGEGGGGGGG7FGCFGGGGEGGGGGFGGGGGGGGGFGGGGGGGAGGGGGGGGF9=C7FCGGGG,>FGGGGG<DFFFFGGGCGFGGGGGDGGGGGDE6?+DGGGGEGGGGGGDCADFGGGGFFGFFGGGGGGGGG<DDDFFDC5CEG6EGEFGCAEF4A>FDFCEFFD3E5CGFFFF396>E?FGG07)9*9@9:>)4(43(4:2<<0,(,)(-665)*65.2.4--))44-:(7)964A
@M02352:288:000000000-CKWC8:1:1101:24235:4352 2:N:0:TACGCTGC+TCTCTCCG
TAACCTTGCGGCCGTACTCCCCAGGCGGTCTACTTATCGCGTTAGCTTCGCTACTCACGGATTAAATCCACAAACAGCTAGTAGACAGCGTTTACGGTGTGGACTACCAGGGTATCTAATCCTGTTCGCTACCCACACTTTCGCACATGAGCGTCAGTTACTGACCAGGGAGTCGCCTTCGCCACTGATGTTCCTCCAGATATCTACGCATTTCACCGCTACACCTGGAATTCCACTCCCCTCTCCAAAACTCTAGCCTGCCAGTTCTAAATGCAATTCC
+
GFCFCGGGGGGDEGGGGGGGGGGCGGGGGGEGGGGGFGGGGGGGGGGGGDGDCG8FGGGGGGGFGF9FFGGGGGGGGGGGGGGGGGGGGGGGGGGGGG7FGGGGGGGGGGGGGC8DEFGGFGGGGGGGEGGGFGGGGGGDGGGGGGGD,><FGGGECEFGGGGGGGGGDEFGEG*?DDDFFGGGGGFGGGGGGFFFFF;76CFGFFFGGGFG>ACFGB@B>E?FGG?G09FFFFBAD?0(84<??FFFF630<<41:?FF?80,:)6A254<5AF)14AF
@M02352:288:000000000-CKWC8:1:1101:14033:4356 2:N:0:TACGCTGC+TCTCTCCG
CAATCTTGCGATCGTACTCCCCAGGTGGGACACTTATCACTTTCGCTTAGTCACTGAGATAAATCCCAACAACTAGTGTCCATCGTTTACGGCGTGGACTACCAGGGTCTCTAATCCTGTTCGCTCCCCACGCTCTCGTCCATGCGCGTCAGTACATACGTAGTAGACTGCCTTCGCAATCGGTATTCTGTGTAATACCTATGCCTTTCACCGCTACACTACACCTTCTATCTACTTCCATATGACTCAAGTCAACCAGTATCAAAGGCAGTTCCATAGTT
+
9FGGGGGGGGGGGGGGGGGGGGGGG<FGCFGGGGGGC,@FGGGCGGGCEG@FGGFGDCCFFE<C@<,F<FGFGFG,C9C,CFCACFFGFGGE7+8:+?FEC==F=:+9,:CFD,4,CE<9EG:+@<+++4++@3++CC@E@+,=,@C?EGGG;<,,7@3>E,>5;3@;CF6:9CFFCC9AFFC:?1D@;:58=4+88+)+=D8+0=+2:C6*/5(8C41).8)2*;)8):++373.9).956<));).:(5).:2*.-).6<)694),1(,44)/-*)..)
@M02352:288:000000000-CKWC8:1:1101:11874:4371 2:N:0:TACGCTGC+TCTCTCCG
CAATCTTGCGATCGTACTCCCCAGGTGGGACACTTATCACTTTCGCTTAGTCACTGAGATAAATCCCAACAACTAGTGTCCATCGTTACGGCGTGGACTACCAGGGTATCTAATCCTGTTCGCTCCCCACGCTTTCGTCCATGAGCGTCAGTACATACGTAGTAGACTGCCTTCGCAATCGGTATTCTGTGTAATATCTATGCATTTCACCGCTACACTACACATTCTATCTACTTCCATATGACTCAAGTCAACCAGTATCAACGGCAGTTCCATAGTTG
+
FGGGGGGGGGGGGGFGGGGGGGGGGFGGGGGGGGGGGAEGGGGGGGGGGGEEGGGGGGGGGGGGGFFFFGGGGFGFGGFGFGDGGGGGGGGGGGGGEG9EEEFAFGGGAEEGFGGGGGGGGDCCFGGG?EEG@CGGG@ECGFFGFGGDGGGGGGGGGFCDGFEGGGGGGGGGGF>DGGGF>GE,9CFFGFGGC6FE?AFDFGFGEFFGGG*5CDFFGFEFFF@A;:;FFFFFAA?CE3>EEEC?C7;@;7<>CEE)63A2-)-.,(31992AABF9FFF)-
@M02352:288:000000000-CKWC8:1:1101:13082:4412 2:N:0:TACGCTGC+TCTCTCCG
TACACTTGCGTGCGTACTCCCCAGGCGGTCAACTTAATGCGTTAGCTGCGGCACAGAATCTCAAGGACCCTACACCTAGTTGACATCGTTTACGGCGTGGACTACCGGGGTATCTAATCCCGTTCGCTACCCACGCTTTCGCACCTCAGCGTCAGTATTGGCCCAGTAAGCTGCCTTCGCCATCGCTATTCCTTCCAATCTCTACGCATTTCACTGCTACACTGGAAATTCCTCTTACCTCTACCATACTCCAGATTGCCAGTTTCAACTGCAGTTCCTAG
+
CFGGFGGGGGGGGDCCG8FGGGGGGGGGCGGGFGGGGFGGGGGGGGGGGGGGGGCFGGGFEAEGGGGGGGGFFGGGGDCFGGGGGEGGGGGFDFEGDFGGGGFFGGC:FGGFFGGG9EFGGGDGG7CEGGGGGGGG:C>F78:EGDFFCGGGGE*>:DGFDGFGG,@=;9B<EFGFGF*/88*<</1==<ACC36361@CA777;>><C=FG:=AFGFFA?FA?C<:FA4*9*924<24)57)5.8<?<A?().)9<?4)63:9<A>4)40<75*)1.)-)
@M02352:288:000000000-CKWC8:1:1101:4927:4451 2:N:0:TACGCTGC+TCTCTCCG
TAATCTTGCGACCGTACTCCCCAGGCGGTCTACTTAACGCGTTAGCTCCGAAAGCCACGGCTCAAGGCCACAACCTCCAAGTAGACATCGTTTACGGCGTGGACTACCAGGGTATCTAATCCTGTTTGCTCCCCACGCTTTCGCATCTGAGTGTCAGTGTCTGTCCAGGGGGCCGCCTTCGCCACTGGTATTCCTTCAGTTCTCTACGCATTTCACCGCTACACCTGAAATTCTACCCCCCTCTACAGCACTCTAGTTCACCAGTTTCAAATGCAGTTCCG
+
GGFGGGGGGDGGCCGFFGGGGGGGGFCFFFGGGGGGFGGGCFGCFDEGGGEGGEFGGGGGGGGGGCFFGGGGFGGGGD?FGFGFGGGAEEGGGGFGGGGG>=FGFFGGGG7:@FFGG=<DEGG9FGGGGGGCCFCC>EEEFGGGGGGGFF,D,BCFFF;DCCGGFAFDFGCEGDGGGGDAFGDCDFC6C?EGG9FEFFF*9D?7)*97<7>DDF4@G:99>E<?FGFC07=7*9<><6?F(,4<<AA)).,)(-.*6)16A2204<AB)6)6>>=<=:A2(
@M02352:288:000000000-CKWC8:1:1101:9117:4502 2:N:0:TACGCTGC+TCTCTCCG
CAATCTTGCGATCGTACTCCCCAGGTGGGACACTTATCACTTTCGCTTAGTCACTGAGATAAATCCCAACAACTAGTGTCCATCGTTTACGGCGTGGACTACCAGGGTATCTAATCCTGTTCGCTCCCCACGCTTTCGTCCATGAGCGTCAGTACATACGTAGTAGACTGCCTTCGCAATCGGTATTCTGTGTAATATCTATGCATTTCACCGCTACACTACACATTCTATCTACTTCCATATGACTCAAGTCAACCAGTATCAAAGGCAGTTCCATAGTT
+
DAFAFFGFGGGFCBEEFGFFGCG:DFFF+@ECCFGFFGGGGGCCGGGE,CCFGFGEGFGGGFGGG8@FGE@E@<F<F<EGFGAFEGFDFG,BFDCFEEGGFFGG@EDFEFG9FFGGGGCFGGGCF<B8ECCGG=:+C=F6ECF8@8ECEGEGFGGGGGFGGGGGFFGDFF?FGGFGGGGBFFEECG@7@C@CFE6CC6BFF9=D7F>@7@F>7B2?GF=<@FFFCC<GC6AF=FCEFF3>??5?<66>@@EEFCFF13AA9)5AFAFFF2<(6)9A?42)-
@M02352:288:000000000-CKWC8:1:1101:24809:4509 2:N:0:TACGCTGC+TCTCTCCG
CAATCTTGCGATCGTACTCCCCAGGTGGGACACTTATCACTTTCGCTTAGTCACTGAGATAAATCCCAACAACTAGTGTCCATCGTTTACGGCGTGGACTACCAGGGTATCTAATCCTGTTCGCTCCCCACGCTTTCGTCCATGAGCGTCAGTATATACGTAGTAGACTGCCTTCGCAATCGGTATTCTAAGTAATATCTATGCATTTCACCGCTACACTACTTATTCTATCTACTTCCGTATAACTCAAGTCAACCAGTATCAAAGGCAGTTCCATAGTT
+
GGGGGGGGGGDDFGFFGGGGGGGGGGFFGGGGGGGGGGFGFGGGDGGGGGFGGGGFGGFGGGGGGGGGGGGGGGGCGGGGGGGGGGGGGGDEGGGGGEGGGGGGGGGFFGGFFGGGFGFFGCGGGGG7EGGGGFEGGGGGGGG8F8FGEGGDGGGGGGGGGGGGFFFGGGFGCFF5CDDDFG57;CFGGGCFFC6EF>9EFGBFCFAFGF=?CBFBGADEFFCFGG?FCFFFFFCFEE8?;F@@FFEFFE3<>?)23<:4ABFFFFA<BF:<9)*69)4:6
@M02352:288:000000000-CKWC8:1:1101:25758:4520 2:N:0:TACGCTGC+TCTCTCCG
TAATCTTGCGACCGTACTCCCCAGGCGGTCTACTTAACGCGTTAGCTCCGAAAGCCACGGCTCAAGGCCACAACCTCCAAGTAGACACCGTTTACGGTGTGGACTACCAGGGTATCTAATCCTGTTTGCTCCCCACACTTTCGCACCTCAGCGTCAGTCTCGTGCCAGTGAGCCGCCTTCGCCACTGGCGTTCCTCCGAATATCTACGAATTTCACCTCTACACTCGGAATTCCACTCACCTCACTCGAACTCAAGACCAGGCGTTTACAAGGCAGTTCCA
+
@<FBAFFECGEBCFGFGGGGGEC7,@:68@@DEAFGCFC7:F@FCEECAFFFD7D,C8FC+>CF@FFF@4?EF+FFEC8FGE99FGG8+6EEFFAEFFG=CBEEEFGF,8>+A>F;;ACFD,<9FGA8ADFGBFC7+@D,EC@EGGGFGFFGEE?5>D,@D@*6::2>DGC9,=<?)*7AAC/*:C6:*=*81=+)68:/888C5;=7C*09:B)996<>2*5)**-9(7>)*1)4)(486),(.-6?((8?AA8?2(),(44;:92:)64,((0(0.6-)
@M02352:288:000000000-CKWC8:1:1101:13150:4524 2:N:0:TACGCTGC+CCTCTCCG
CAATCTTGCGATCGTACTCCCCAGGTGGGACACTTATCACTTTCGCTTAGTCACTGAGATAAATCACAACAACTAGTGTCCATCGTTTACGGCGTGGACTACCAGGGTATCTAATCCTGTTCGCTCCCCACGCTTTCGTCCATGAGCGTCAGTACATACGTCGTTGACTGCCTTCGCAATCGGTATTCTGTGTAATATTTATTCATTTCACCGCTACACTACACCTTCTATTTACTTCCATATGACTCAAGTCAACCAGTATCAAAGGCAGTTCCATAGTT
+
FGEGGGGGGGDCFFFGGGFGGGGGGCFGDG8DFGGG<@6EDFGFGGGGGG<FFGDGGGCF,@CFF,BF<F8EEGGCE9CA<?AEBA?DGGG7++@C++BEFFC<F++?,5CF<EF,EFCECF+4@,+@64@@F>7BFE@EC6,738ECEGGGFDGG:,,8E,8>+,6,;,,@>,;5C*0@FG51;C::A7=CF*4@*++21C+19F>+1::**55>GF3)(2))09364+++3+9)6)7;5?E5)6);33)9.6)*48.-..)-)-)(.30,6)@)7)2<4
@M02352:288:000000000-CKWC8:1:1101:16979:4538 2:N:0:TACGCTGC+TCTCTCCG
CATTCTTGCGAACGTACTCCCCAGGTGGGTTACTTATCACTTTCGCTTAGCCACTCAGACCGAAGTCCAAACAGCTAGTAACCATCGTTTACGGCGTAGACTACCAGGGTATCTAATCCTGTTCGCTACCTACGCTTTCGTCCATCAGCGTCAATACGTTGTTAGTGATCTGCCTTCGCAATCGGTATTCTATGTAATATCTAAGCATTTCACCGCTACACTACATATTCTAACCACTTCACAACGATTCAAGACATACAGTATCAATGGCAGTTCTATGG
+
GGGGGGGGGGGFECDFGGGGGGGGFFGGGGGGGGGGGGGGGGGGGGGGGGGGGGFGGGGGGGGGGGGGGGGGGGGGGGGGGGGGGGGGGGGGGDEGGGGGGGGGGGGDGGGGGGGGGGGGGGGGGGGGGGGGGGGGGGGGGGGGGGGGGGGG>GFAFGGGGGGGGGGGGGGGGGGGGGGFFGGGGEFGGGGGGFFFFFFGFGFCCFFG:CFGGFFFGEFFFFFFGGFGC8=FAFFFFFA@EFFFFF?0:AFFFA?FFFFFBFBAD<><AB0?1.79=AFF:
@M02352:288:000000000-CKWC8:1:1101:7989:4561 2:N:0:TACGCTGC+TCTCTCCG
CAATCTTGCGATCGTACTCCCCAGGTGGGACACTTATCACTTTCGCTTAGTCACTGAGATAAATCCCAACAACTAGTGTCCATCGTTTACGGCGTGGACTACCAGGGTATCTAATCCTGTTCGCTCCCCACGCTTTCGTCCATGAGCGTCAGTACATACGTAGTAGACTGCCTTCGCAATCGGTATTCTGTGTAATATCTATGCATTTCACCGCTACACTACACATTCTATCTACTTCCATATGACTCAAGTCAACCAGTATCAAAGGCAGTTCCATAGTT
+
FFFGFGGGGGGGFEFFGGFGGGGGGGFGGGGFFGGGGGGGGGGGGGGGDGFGGGGGGCFGGGGGGCGEFGGGGGFFGGGFGGGGGGFGGG@CFFGGGGGGGGEGFGG,ECFGGFFAEGFGFGGGG8FGC87>F:CFFGGGGGDEFGGGCEEEGC9DG93BFGGGAFGFGGGGFGGFGG*?FGG1;FCEGFGGGFFCEFFGFFFGCFADFFF*:;=FGF=6;FEF4FCGFFFFFFE346=<C?<<);CCE()/)))16;F>46<>A<40::?:9<4)1.4::
@M02352:288:000000000-CKWC8:1:1101:7594:4564 2:N:0:TACGCTGC+TCTCTCCG
TAATCTTGCGACCGTACTCCCCAGGCGGAATGCTTAATCCGTTAGGTGTGACACCAACAAGCATGCTTGCTGACGTCTGGCATTCATCGTTTACGGTGTGGACTACCAGGGTATCTAATCCTGTTTGCTCCCCACACTTTCGCACCTCAGCGTCAGTATCGAGCCAGTAAGCCGCCTTCGCCACTGGTGTCCCTCCGAATATCTACGCATTTCACATCTACACTCGGAATTCCACTTACCTCTCTCGAACTCAAGACCAGGAGTTTAGAAGGCTGTTCAAG
+
B9EFA@FAEF@@:@FGGGGGGBE@FFGEFEFGGFGGF9C<FE<FCG5BFBFGC@FGFGGFGGGGGFGGGEGFD8FFGFGFCAFFGGGGGGGGEFGG@F::?,9AE8FEC+?F8FFEFGGGGGGGGCEFA4@FEFGGDF,=FDGDGE?DE,,=@E>6EC9=3++:C,@D>=C?EC>CD?GFE*:9C<0;8CC8C=F@9?):>DFC):>)*2)31+7+5;?C.;=FC*(18>?FF?92.5)892)4)334:(()5(4F1(03(2(,(-)))64?:().16)).
@M02352:288:000000000-CKWC8:1:1101:20358:4584 2:N:0:TACGCTGC+TCTCTCCG
TAACCTTGCGGCCGTACTCCCCAGGCGGTCTACTTATCGCGTTAGCTTCGCTACTCACGGCTTAAAGCCACAAACAGCTAGTAGACAGCGTTTACGGTGTGGACTACCAGGGTATCTAATCCTGTTCGCTACCCACACTTTCGCACATGAGCGTCAGTCTTTGGCCAGGGAGTCGCCTTCGCCACTGATGTTCCTCCAGATATCTACGCATTTACCCGCTCAACCTGGAATTCCCCTCCCCTCTCCAAGACTCACGGTCGCCAGTTCTAAATGACCGCCC
+
FGGFGGGGGGGGGEGGDCEGGGG:DFCGGGGGGGGGGEFGGGGGDFGGGGGGGGFG,FFEGGGGGFGGGGGGGGGGGGGGGGFFCEECFGGGGGGGCGGGGGCEFGGGGGGGGGFAFGGGGGGGGGGE>8CGGG:C8EGGGGGG>78C63DFG7>@EFCGFC>>FE7DFG5CEGCDD476FGGGGC?9<@;CGFC33FA7=7AC?6@53/.97+)25)(-()).07<G::F?F?).,4?F??B1?0<>3:<42)()(()-4:60:A4).6<<))9.7(,(
@M02352:288:000000000-CKWC8:1:1101:19439:4585 2:N:0:TACGCTGC+TCTCTCCG
CAATCTTGCGATCGTACTCCCCAGGTGGGACACTTATCACTTTCGCTTAGTCACTGAGATAAATCCCAACAACTAGTGTCCATCGTTTACGGCGTGGACTACCAGGGTATCTAATCCTGTTCGCTCCCCACGCTTTCGTCCATGAGCGTCAGTACATACGTAGTAGACTGCCTTCGCAATCGGTATTCTGTGTAATATCTATGCATTTCACCGCTACACTACACATTCTATCTACTTCCATATGACTCAAGTCAACCAGTATCAAAGGCAGTTCCATAGTT
+
GGGGGGGGGGGGGGGGGGGFGGGGGGGGGGGGGGGGGGGGGGGGGGGGGGGGGGGGGGFGGGGGGGGGGGGGGGGGGGGGGGGGGGGGGGGGGGGGGGGGGGGE8EGGGGGGGGGGGGGGGGGGEGGGGGGGGGGGFGGGGDF8FCFGGGGGGGGGGGGGGGGEF=;FGAFGFFGFGGCEFGEEGGGGGGGGGCCCECCFFGFFCCFGGGFGGFFFGFFFFFEFGDEGFAAFFA>CEFFEFFEFCEEF;@3CCEC4@:5<AFFFFB2(1:(.-49)=A?FF
@M02352:288:000000000-CKWC8:1:1101:23430:4589 2:N:0:TACGCTGC+TCTCTCCG
TAATCTTGCGACCGTACTCCCCAGGCGGTCTACTTAACGCGTTAGCTCCGAAAGCCACGGCTCAAGGCCACAACCTCCAAGTAGACATCGTTTACGGCGTGGACTACCAGGGTATCTAATCCTGTTTGCTCCCCACGCTTTCGCATCTGAGTGTCAGTGTCTGTCCAGGGGGCCGCCTTCGCCACTGGTATTCCTTCAGATCTCTACGCATTTCACCGCTACACCTGAACTTCTACCCCCCTCTACAGCACTCTAGTTCACCAGTTTCAAATGCAGTTCC
+
AFGFFGG9F7C+CFGGGGGGGCFCEFG++@FGGGGGGCE7@FFG@FGGGFCEGC8FE<EFGGD<FGF7F<DGGCG8FFF@EFGEEFGFGGGGGGFCEEE@FEDGFGFFCFGGGGGEGGFFECEGGGGG,3EFGGDEEGD>FGGGG7E:AC7=D@,:D;@@DFCFG@FGFFE**:DDGGDF>GGGG?6<C<CFC3F9A?=*06?F4=FGGEEC>6AFC)((-<3?4*(9:)6=66-).,(4(,4424647:?DFA)*6)*64<?FF<9>AB4AB<B46:A>
@M02352:288:000000000-CKWC8:1:1101:19430:4614 2:N:0:TACGCTGC+TCTCTCCG
TAATCTTGCGACCGTACTCCCCAGGCGGAATGCTTAATCCGTTAGGTGTGACACCAACAAGCATGCTTGCTGACGTCTGGCATTCATCGTTTACGGTGTGGACTACCAGGGTATCTAATCCTGTTTGCTCCCCACACTTTCGCACCTCAGCGTCAGTATCGAGCCAGTGAGCCGCCTTCGCCACTGGTGTTCCTCCGAATATCTACGAATTTCACCTCTACACTCGGAATTCCACTCACCTCTCTCGAACTCAAGCCCAGGAGTTTACAAGGCAGTTCCAG
+
GGGGGGGGGGGGEGEGGGGGGGGEGGCEGGGGGGGGGCGGGGGGGGFGGGGGGGGGGGGGGGGGGGGGGGGGGGGGGGFGGGGGGGGGGFGGGGGGGGGGGGGGFGGGGGGGGGGGGGGGGGGGGGGGGGCFGGGGGGG9>CEGGGGGGGGGGDCCFGFF+>DBEFGGF=D8EDDDDD4*3;EEF6CAFGDFGFFFFE4C:FFG36)>DFFCF7?AGFFE<:@ADCDG(8??F?<:((5?<1,4>?13(41:<7)*(47?BB:??).6::20:172@<AA6
@M02352:288:000000000-CKWC8:1:1101:25275:4629 2:N:0:TACGCTGC+TCTCTCCG
TAATCTTGCGACCGTACTCCCCAGGCGGAATGCTTAATCCGTTAGGTGTGTCACCGAACAGTATACTGCCCGACGACTGGCATTCATCGTTTACGGTGTGGACTACCAGGGTATCTAATCCTGTTTGCTCCCCACACTTTCGTACCTCAGCGTCAGTATCGAGCCAGTGAGCCGCCTTCGCCACTGGTGTTCCTCCAAATATCTACGAATTTCACCTCTACACTTGGAATTCCACTCACCTCTCTCGAACTCTAGACTGATAGTTTTGGAGGCAGTTCCAG
+
FFGFFGGGGGG@@FGGGGGGFGGEGGGGGDGGGGGDFFGGGGGGGGGGGGGGGCFGCGGGGGD<<FGFGGGGGCGGGCGGG8EFGGFGG@FGGGGGFFGGGFFFGDFGFGCGGGG9B;FFEFG?FGGGGGFEGCG=@EFGGGGGGEEFF6FGGGGGGGFGGCCEEGGGE99:F7CDDGGFFG=GDGGACCGGF<FF@F+>A777CF5DDDAC7:CF6;E3>FFFGG?GAFFFFFFB?<><>6424?B:::?AF><49<:7<4>A4<>16>(8:B3:6))-.
@M02352:288:000000000-CKWC8:1:1101:13316:4725 2:N:0:TACGCTGC+TCTCTCCG
TAATCTTGCGACCGTACTCCCCAGGCGGTCTACTTAACGCGTTAGCTCCGAAAGCCACGGCTCAAGGCCACAACCTCCAAGTAGACATCGTTTACGGCGTGGACTACCAGGGTTTCTAATCCTGTTTGCTCCCCACGCTTTCGCATCTGAGTGTCAGTTTCTGTCCAGGGTGCCGCCTTCGCCACTGATGGTCCTTCCAAGCTCTACGCATTTCACCGCTACACTGGACATCCCACTACCCTCCACAAGATTCTAGCGTGACAGTTCAAAATGCAGTTCC
+
E<F<FCFAFGD@:@FGEGCFGDG,,C::8B@<CEF<AF:@:FFGGG,CF77FC@AEFE7CFFGGFFDGF,A=FGG,4B=CG,E?FF?EA4+BBFG@FE:FGG+A==FC<F=33,3@C=<DEF<FGGGCE,3,DFGG>+*@D9?C8C8=C;<5>52>DC@;;DB>DG,>,1,4:,578C78:DG*76CG+:+236AC<FF+**)2)1AC)*097@BFG)7(4>)<*C(9(/7*8>BFF?F?:)(,,3((3())6))1)(08(8),.6))).-)44/)/.4:
@M02352:288:000000000-CKWC8:1:1101:19245:4752 2:N:0:TACGCTGC+TCTCTCCG
TAACCTTGCGGCCGTACTCCCCAGGCGGTCAACTTAGTGCGTTAGCTGCGCCACCCACGACTCAAGGTCACAGACGGCTAGTTGACATCGTTTACGGCGTGGACTACCAGGGTATCTAATCCTGTTTGCTCCCCACGCTTTCGTGCCTCAGTGACAGTATTTGTCCAGGTAGCCGCCTTCGCCACTGATGTTCCTTCCAATCTCTACGCATTTCACCGCTACACTGGAAATTCTACTACCCTCTACAATACTCTAGTTTGCCAGTTCAAAATGCAGTTCC
+
FEG9@FGEGGC+8:FFGDFF8C@,,DCCCFFCFAFEA@EF+BFC,,F<@+@C>FG@FEGDGDGGGGGDFFGGGGGBCFE@,CFFEFFFCC@FGFFE7CCC73+ACFG8,BFDFGFEGG9,CFEFGGGFGGGC>BDF7CC+DCGE5E*8<,DEEAF?GGGGGGGCF,@DFF?9F?54D<*;6D**:EGGGFGG>3757AFF606CC6+5C=5*+;)8>B6>>BFFCG<C?7?BF*-6<>>0(811)658<A?2)).*.4*):>4).4<>4>2>2<920669
@M02352:288:000000000-CKWC8:1:1101:24847:4757 2:N:0:TACGCTGC+TCTCTCCG
CAGTCTTGCGACCGTACTCCCCAGGTGGGATACTTATCACTTTCGCTTAGTCACTGAGTCGAAACCCAACAACTAGTATCCATCGTTTACGGCGTGGACTACCAGGGTATCTAATCCTGTTCGCTCCCCACGCTTTCGTCCATGAGCGTCAGTACATACGTAGTAGACTGCCTTCGCAATCGGTATTCTGTGTAATATCTATGCATTTCACCGCTACACTACACATTCTATCTACTTCCATATGACTCAAGTCAACCAGTATCAAAGGCAGTTCCATAGTT
+
GGGFEFGGGDCG@FFGGGGGGGGCFGCFGGGGGGGGGGGGGGGGGGGGGGGGGGGGGGGGGGCFCFGGGGFDFGGGGGGGGGGGEFGGGGECC@FFG:FE8FFGGGFF8EGGGGGGGGFGGGCFCFGGCDE:F:>DFGGG>@@D98EGGGGEGGGFC,@DFCFGGG9AF@DFGFGGDGCBFG*4?FFCFCF8D5=@CFA=BFC:4BFGGGFG356BGF@CEFFF*;CGFFAAF+9EFF@))..5:<A2?>25:A)940>9).<BBA2103<:AAFFFA?FA
@M02352:288:000000000-CKWC8:1:1101:21214:4799 2:N:0:TACGCTGC+TCTCTCCG
CATTCTTGCGAACGTACTCCCCAGGTGGGATACTTATCACTTTCGCTTAGCCACTCAGCCTTACAGCCGAACAGCTAGTATCCATCGTTTACGGCGTGGACTACCAGGGTATCTAATCCTGTTCGCTCCCCACGCTTTCGTCCATCAGCGTCAGTATATTTTTAGTGATCTGCCTTCGCAGTCGGTATTCCATGTAATCTCTAAGCATTTCACCGCTACACTACATATTCTAACCACTTCACAATAACTCAAGACTAACAGTTTCAAAGGCAGTTCCACAG
+
GFGGGGGGGGGGGGGGGGGGGGGGGGFGFGGGGGGGGFGGGGGGGGGGGGGGGGFGGGGGGGGGGGGFGGCFGGGGGGGGGGGGGGGGGGGGGGGGGGGFGGGGGGGGGGFDGGGGGFGGGGGGGG@DEDGC@@FGGGGGGGGGGGGGGDEEGGGGGGGG,DEFGGGGGGGGGGGGGGGFEGF5DC7EGGGGGCFEEFFGFGFFEFFGGGC+4?0:C>>@@16FGGFGFF7CFFFF?(7@CFFFFF284A>?2)(9<)),5ADFAB9<)8::13=ABA4((
@M02352:288:000000000-CKWC8:1:1101:8088:4802 2:N:0:TACGCTGC+TCTCTCCG
CAATCTTGCGATCGTACTCCCCAGGTGGGACACTTATCACTTTCGCTTAGTCACTGAGATAAATCCCAACAACTAGTGTCCATCGTTTACGGCGTGGACTACCAGGGTATCTAATCCTGTTCGCTCCCCACGCTTTCGTCCATGAGCGTCAGTACATACGTAGTAGACTGCCTTCGCAATCGGTATTCTGTGTAATATCTATGCATTTCACCGCTACACTACACATTCTATCTACTTCCATATGACTCAAGTCAACCAGTATCCAAGGCAGTTCCATAGTT
+
E<EFGFGGGGEGD@FFDGFG?CF@CFDEGCGFFGGFFFGFFGGGGGGD@FFGGGG<FFGFAEAGGCEGFGGGFFF@F,EFFFGGGFGFCFFEGGGGGEGGFGGG,FEF<FFDFGGGGGGGGGG7@4=DE=EGE+:7DEDEE6@9DGGGC=8?C23@FGCG@9DEFF9;ECC8>EFF95?D*?GEGGGGGD:7C7:6A:FGFFAD?FA18CA**25:86@<;)6A;65:5AFFFF<CE3=9<CFFCE3))/))/9CA@6F>A44).))(((,446640:2A5
@M02352:288:000000000-CKWC8:1:1101:7420:4806 2:N:0:TACGCTGC+TCTCTCCG
TAATCTTGCGACCGTACTCCCCAGGCGGAATGCTTAATCCGTTAGGTGTGACACCAACAAGCATGCTTGCTGACGTCTGGCATTCATCGTTTACGGTGTGGACCACCAGGGTATCTAATCCTGTTTGCTCCCCACACTTTCGCACCTCAGCGTCAGTATCGAGCCAGTGAGCCGCCTTCGCCACTGGTGTTCCTCCGAATATCTACGAATTTCACCTCTACACTCGGAATTCCACTCACCTCTCTCGAACTCAAGACCAGGAGTTTACAAGGCAGTTCCAG
+
FGGGGGGGGGDGGGEGGEFGGGGGGGGGGGGGGGGGGGGDGGGGGGGGGGGGGGGGGGGGGGEEFGCFGGGGGGGGGGGGGGDFGGGGGGGGGGGGFGGGGGG,AFFFGGGGGGGGCFFGGGGGGGGGGGGGGGGGGGGGGGCEGGGGGGGGGGGGGFGGGGFGGGGGGGGG?EGGGGGFFGGGGGGGGG=FGFFF@5>DFGFCEFFGCF:7CFCFFFFECF@6DG0C?FFFFFFF?<?(4<>13?BFFB?<B28??(01:?F714<A<<20<2)469<A)
@M02352:288:000000000-CKWC8:1:1101:22778:4819 2:N:0:TACGCTGC+TCTCTCCG
TAACCTTGCGGCCGTACTCCCCAGGCGGTCAACTTAGTGCGTTAGCTGCGCCACCCACGACTCAAGGTCACAGACGGCTAGTTGACATCGTTTACGGCGTGGACTACCAGGGTATCTAATCCTGTTTGCTCCCCACGCTTTCGTGCCTCAGTGTCAGTATTTGTCCAGGTAGCCGCCTTCGCCACTGATGTTCCTTCCAATCTCTACGCATTTCACCGCTACACTGGAAATTCCACTACCCTCTACAATACTCTAGTTTGCCCGTTCCACATCCAGTTCC
+
<FFGGGGGGGGGGGGGGGGGGEG@FGDDFGGGGGGGGGGGGGGGGGGGGGGGGGGGGGGGG7F8<E<CEFGFEFDCEGGGFGFEGGGCGGGGGGGDFEFGDGGGGGGCDGFGGFG9@DEFFGFGGGGGGGGGGGGG+358DD5E:*@7?F65,=C,<DCGFC9>DG?CGFC9FC?CDD:F)?=ED??FFFG7@<=5;)+1;;6C5:F5>=)>7ACFG>>92>55*9:C?FFFF?<45:?B?)4:2497>4:A<4)1.6*)63.39:((.).4)37)/6>A
@M02352:288:000000000-CKWC8:1:1101:8088:4821 2:N:0:TACTCTGC+TCTCTCCG
CAATCTTGCGATCGTACTCCCCAGGCGGGACACTTATCACTTTCGCTTAGTCACTGAGATAAACCCCAACAACTAGTGTCCACCTTTTCCGGCGTCGACTACCAGTGTATCTAATTCTGTTCCCTCCCCACGCCCTCGTCCATGAGCGTCAGTACATGCGTATTACACTGCCTTCGCAATCGGTATGCTTTGTAATATCTATGCATTCCACTTCTACACCACACATTCTATCTCCGTTCATATGCCTCAACTCAACCAATAGCAAAGTCATTTCCCTTGAT
+
9BDFGGGGGGG-CCGGGGGGGGGGG,@F+@F<FGGG9F<CAFGEEGG7,C<CFGE9FG9C?,6,6,,,,BC,4,C5,,9B?,,9,555,CF7+46++8@BF,8A,95,B,C9?,3,8E,AEF,FE,+@+3>+@++@7@4C>+3@,8E*@EEE,2,,5,,*66*,,,26;F,2,4;FGC7?FG**;5+>+++03.7C):@+@D++9;1+11/++/);C+(,(2(.**-24@*/=B>(-).562).)5::()(-)-(78(.).)66-,.).<)5<<F2*)().
@M02352:288:000000000-CKWC8:1:1101:7298:4851 2:N:0:TACGCTGC+TCTCTCCG
CATTCTTGCGAACGTACTCCCCAGGTGGGATACTTATCACTTTCGCTTAGCCACTCAGCCTTACGGCCGAACAGCTAGTATCCATCGTTTACGGCGTGGACTACCAGGGTATCTAATCCTGTTCGCTCCCCACGCTTTCGTCCATCAGCGTCAGTATATTGTTAGTGATCTGCCTTCGCAATCGGTATTCCATGTAATCTCTAAGCATTTCACCGCTACACTACATATTCTAACCACTTCACAATAACTCAAGACTAACAGTTTCAAAGGCAGTTCCACAG
+
GGGGGGGGGGGGGGGGGGGGGGGGGGFGGGGGGGGGGFDGGGGGGGGGFGGGGGGGGGGGGGGGGGGGGEGGGGGGGGGGGGGGGGGGGGGGGGGGGGGEGGGFB@AEGGGGFGGGFGGFFFGFGEGDCDGGGGGEGGFGGGEGGGGFGGGGGECGGGGGGGGCEGGFGGGCGDGGGCDEADGCCEGGGGCC@EFE?FCDFG=7@AFGGGFF=F(>E>@EDF@6*1<F?8AF7=7EDF@@<?F289A<<AF??<00-<?)).6<<-44<<1<((1<0:A?(
@M02352:288:000000000-CKWC8:1:1101:4881:4858 2:N:0:TACGCTGC+TCTCTCCG
CAATCTTGCGATCGTACTCCCCAGGTGGGACACTTATCACTTTCGCTTAGTCACTGAGATAAATCCCAACAACTAGTGTCCATCGTTTACGGCGTGGACTACCAGGGTATCTAATCCTGTTCGCTCCCCACGCTTTCGTCCATGAGCGTCAGTACATACGTAGTAGACTGCCTTCGCAATCGGTATTCTGTGTAATATCTATGCATTTCACCGCTACACTACACATTCTATCTACTTCCATATGACTCAAGTCAACCAGTATCAAAGGCAGTTCCATAGTT
+
GGGGGGGGGGDGFFGGGGGGGGGGGGGGGGGGGGGGEFGGGGGGGGGGGCE9FFGFGD<FGGGDEGGGGGGGGGGGGGGGGGGGDGGFGGD7CEGGCFGGGGFGFGG<FEFGGGCEFGFGGGE>BGGFEGG>@FC:EGGGGGGGGGGGGGGGGGFFGGDGFFBCD<CCC<CFFGFGDGGFFGDEGGCGGGGGGEAEFFFGFGFGFFFGFGF895>DGF@EFFFFF47DCFAFFFEE?CA<<?C?EFFFFE)93<CF;BFDAAAA>A<(((43:A45@94<:
@M02352:288:000000000-CKWC8:1:1101:8819:4863 2:N:0:TACGCTGC+TCTCTCCG
TACACTTGCGTGCGTACTCCCCAGGCGGTCAACTTAATGCGTTAGCTGCGGCACAGAATCTCAAGGACCCTACACCTAGTTGACATCGTTTACGGCGTGGACTACCGGGGTATCTAATCCCGTTCGCTACCCACGCTTTCGCACCTCAGCGTCAGTATTGGCCCAGTAAGCTGCCTTCGCCATCGATATTCCTTCCAATCTCTACGCATTTCACTGCTACACTGGAAATTCCGCTTACCTCTACCATACTCAAGATTGCCAGTTTCAAATGCAGTTCCTAG
+
GGGFFFFGGGGEGGGGGGGGGGGGEGGGGGGGGGGGGFGGGEGGGGGGGGGGGGGGGGGGGFGGGGGGGGGGGGGGGGGGGGGGGGGGGGGGGGGGGGGDGGGGGGGGGGGGGGGGGGGGGGGGGGGGGGGGGGGGGGGGGGGGGCGGGGGGGGEG7DFGGGFGGGGGGGGGFFFFFGGB>DGGCGGDGF?FFCA@FF=DAGFGEFEDGGFFDFFFFFAFFF9FFFBCBFFFFFFBFF:).4AFFFFFFA?2:?2?A<FAFB?>>BAA<<24ABF4=A296
@M02352:288:000000000-CKWC8:1:1101:17783:4883 2:N:0:TACGCTGC+TCTCTCCG
CATTCTTGCGAACGTACTCCCCAGGTGGGACACTTATCACTTTCGCTTAGTCACTGAGATAAATCCCAACAACTAGTGTCCATCGTTTACGGCGTGGACTACCAGGGTATCTAATCCTGTTTGCTCCCCACGCTTTCGCACCTCAGCGTCAATACTTGTCCAGCGAGTCGCCTTCGCCACCTGTGTTCTTCCGAATATCTACGAATTTCTCCTCTACACCCGGAATTCCACTCGCCCCTCCAAGATTCTAGATACCTAGTTTCAAAGGCATATCCGGAGTT
+
GG9BAFGGGE@CFGGGFGGGGGGGGGGGEFAFGGGGF<C<FGGGGGGGGGEFFGGAG@<9<F<<<FF8CFGGGGGFAFGECF<B@6BFCFF,4FFGECCFCFFAECF<@CFGD?,,9,?FCG89,558BCGEG:+A3@EEEE8?>B=C>E>>;;6=5334,,4DEDGCBC>>:7C*;C4***,5;5C;>:A+55;@FFFGF=AGF)0::+1>7A9A+13(.8632/;C.:AAF521(31(47(53<<BDDB))6>)-)06>42:))-2(()).)0(5204(
@M02352:288:000000000-CKWC8:1:1101:17139:4895 2:N:0:TACGCTGC+TCTCTCCG
CATTCTTGCGAACGTACTCCCCAGGTGGGTCACTTATCACTTTCGCTTAGCCACTCAAACCGAAGTTCGAACAGCTAGTGACCATCGTTTACGGCGTGGACTACCAGGGTTTCTAATCCTGTTCGCTCCCCACGCTTTCGTCCATCAGTGTCAGTATATTATTAGTGATCTGCCTTCGCAATTGGTATTCTATGTAATATCTATGCATTTCACCGCTACACTACATATTCTAACCACTTCATAACAACTCAAGACAACCAGTATCAAAGGCAATTTTACCG
+
GGGGGGGGGGGGGGGGGGGGGGGGGGGGGGGGGGGGGGGGGGGGGGGGGGGGGGFGGGGGGGGGGGGGGGGGGGGGGGGGGGGGGGGGGGGGGDGGGGGGGGGGGGGGGG<FGGGGGGGGGGGGGGGGGGGGGGGGGGGGGGGGGGGFGGGGGGGGCGGGGGGGGGGGGGGGGGGGGFGEBGGGGGFGGGGGGFFFFFFGFGFGFFFGGGFGGFFFGFFFFAEFGGEGFFFFFF@36@F@FFEFFF@?3;3=@F@FDBEFF<A2-6AAF?B?FFFFFFFF1
@M02352:288:000000000-CKWC8:1:1101:25183:4900 2:N:0:TACGCTGC+TCTCTCCG
CAATCTTGCGATCGTACTCCCCAGGTGGGACACTTATCACTTTCGCTTAGTCACTGAGATAAATCCCAACAACTAGTGTCCATCGTTTACGGCGTGGACTACCAGGGTATCTAATCCTGTTCGCTCCCCACGCTTTCGTCCATGAGCGTCAGTACATACGTAGTAGACTGCCTTCGCAATCGGTATTCTGTGTAATATCTATGCATTTCACCGCTACAATACACATTCTATCTACTTCCATATGACTCAAGTCAACCAGTATCAAAGGCAGTTCCATAGTT
+
GFGGGGGGGGGEEFGGGGGGGGGGGGFDGGGFGFGGGGGGGGGGGGGGGGGGGGGGGFGGFEFGGGGGGGFGGGGGGCGGGGGGGGGGGGGGGEFGGGFGGGGGF>DFFFFFGGGGGGFGFGEG:FGGGCE=FFEGGGGGGGFCC@FDGGGGFCA=AFFGGG7EEAFFF?FGGGGGGGGFFFCGGGGGGGGFGFFF<CFFFCAGCFFGGGFGGB=>E**8@FEAGGEGEFFFFFFFFFEFFEE65.7;3;3?;ECA@;A>2664<B)8?:6:><8<F<?AB
@M02352:288:000000000-CKWC8:1:1101:15375:4901 2:N:0:TACGCTGC+TCTCTCCG
TAATCTTGCGACCGTACTCCCCAGGCGGAATGCTTAATCCGTTAGGTGTGACACCAACAAGCATGCTTGCTGACGTCTGGCATTCATCGTTTACGGTGTGGACTACCAGGGTATCTAATCCTGTTTGCTCCCCACACTTTCGCACCTCAGCGTCAGTAACGAGCCAGTGAGCCTCCTTCGCCACTGGTGTTCCTCCGAATACCTACGAATTTCACCTCTACACTCGGAATTCCACTCACCTCTCTCGAACTCAAGACCAGCAGTTTATAAGGCCGTTCCAG
+
GGFGGGGGGGDGDDFDGGDGGGGE8FEDGGGGGAFGFFF<FFGGFGDFFFFFFFCGFGDGGGGGGGGGGGGGFFGGCFGGGFFGFDEGGGGGGGGCEFGE>FDFGGFFCCFGGGCCG9AFGGFFFG<FGGFGGFFEEGG9EEEEGE8DFCFGGGGEAD,3+>8E*,<ECF:FG,09C7:@>DEC*=,>,=EFGFFF=?>GF+;7;F>C*;>C>@79<F83>+(12:2C?F6B676>?FBF<6):<?0812(6A()043>?(,(6<>A94))47(81>:7).
@M02352:288:000000000-CKWC8:1:1101:25198:4910 2:N:0:TACGCTGC+TCTCTCCG
CAATCTTGCGATCGTACTCCCCAGGTGGGACACTTATCACTTTCGCTTAGTCACTGAGATAAATCCCAACAACTAGTGTCCATCGTTTACGGCGTGGACTACCAGGGTATCTAATCATGTTCGCTCCCCACGCTTTCGTCCAGTCGCGTCAGTACATACGTAGTAGACTGCCTTCGCAATCGGTATTCTGTGTAATATCTAATCATTTCACCGCTACACTACCCATTCTATCTACTTCCATCTGACTCAAGTCAACCCGTATCAAAGGCCGTTCCATCGTT
+
FF<FFFGFFGG-C@EFCFGF@FFGGGCF>DFFEFGGGACFDFG@FF,DFCCFFGCEE8FFG<,FF,BEEFCCFF<@ECF,,,CE?B,A<,,,+8@CFGD@CF8F5++9B8CFF9EF,,,:EEFDG,@+@,@+@>3DAEFC83,,63@>>BGE,,;@EA9>DEGGADFFFFGC9EF>CC*9AC>?9*=>F:FF=9:/*+=81++48A+8CC+0/4(.=*83;F()*;.;7A713+))1.7>C);)9CEC@FF364AF0()-(3:A2--(2(,4(.))1),-(
@M02352:288:000000000-CKWC8:1:1101:4503:4925 2:N:0:TACGCTGC+TCTCTCCG
CAATCTTGCGATCGTACTCCCCAGGTGGGACACTTATCACTTTCGCTTAGTCACTGAGATAAATCCCAACAACTAGTGTCCATCGTTTACGGCGTGGACTACCAGGGTATCTAATCCTGTTTGCTCCCCACGCTTTCGTCCATGAGCGTCAGTACATACGTAGTAGACTGCCTTCGCAATCGGTATTCTGTGTAATATCTATGCATTTCACCGCTACACTACACATTCTATCTACTTCCATATGACTCAAGTCAACCAGTATCAAAGGCAGTTCCATAGTT
+
F@FGGGGGGGGDFFGG@FFGGGGEGGC@C@EFFGGGFGFGGDEGGGGC@FFFFCEFD@FGGGGGGFGEDFGFGGGEFFDFGDFGGGGDF,=:=FFGGGGGGG8EFC:FF8CFGGGGGDDFG9ECCGGFEEGCGGCCD6FG8=@CFFFGGGGGGGGCFGGG9::C>,,7EFGG99C7DGGFFG*AF>@DF@FGGC99<9BCA:ADEFCFGGFGDE5AGFFEFFFF=C<C?8::A=3CE6..<EF<?C)1)//<>CCA3;5739CB>)),176:AA=)15)6)
@M02352:288:000000000-CKWC8:1:1101:21445:4957 2:N:0:TACGCTGC+TCTCTCCG
CAATCTTGCGATCGTACTCCCCAGGTGGGACACTTATCACTTTCGCTTAGTCACTGAGATAAATCCCAACAACTAGTGTCCATCGTTTACGGCGTGGACTACCAGGGTATCTAATCCTGTTCGCTCCCCACGCTTTCGTCCATGAGCGTCAGTACATACGTAGTAGACTGCCTTCGCAATCGGTATTCTGTGTAATATCTATGCATTTCACCGCTACACTACACATTCTATCTACTTCCATATGACTCAAGTCAACCAGTATCAAAGGCAGTTCCATCGTT
+
GGGGGGGGGGGFFFFGGGFGGGGGGFEFGGGGGGGGGGGGGGGGGGGGGGGGGGGGGGGGGFGGGGGGGGGGGGFCFGGGGGGGDFGGGGGFGGGGGGGGGGGGGCEGGGGFGGGGGGGGGGGGFGGGGEGGGGGGGGGGGGGGGGFDGGGGGGGGGGGGGGFG;DFGGEFGGDGGCDCBFCEGGFFFGGGGGFFEC9AGFGF7CFCGGG6CDFFFGFFEEFEFGGFGFFFFFFEECCEEF?<3C<C<EEEFCECF1:>AF>4<AFBB((8?A<@A?2(-4
@M02352:288:000000000-CKWC8:1:1101:22324:4984 2:N:0:TACGCTGC+TCTCTCCG
TAATCTTGCGACCGTACTCCCCAGGCGGTCTACTTAACGCGTTAGCTCCGAAAGCCACGGCTCAAGGCCACAACCTCCAAGTAGACATCGTTTACGGCGTGGACTACCAGGGAATCTAATCCTGTTTGCTCCCCACGCTTCCGTATCTGAGTGTCAGTGTCTGTCCAGGGGGCCGCCTCCGCCCCGGGTATTCCTTCAGATCTCTACGAATTTCACCGCACCCCCTGAATTTCTACCACCCTCTACCACACCCTAGCTCCCCATTTGCAAAGGAGGTCCC
+
BDFGGFGFFGGGGGGGGGGGGCG,,FCD7@FAFFGGGC,@FGGGGAFFEEC=F+C,CEFGGE:EF<,FCE4,BE+EF<E8<?,,5,5CBC=8+BFC@EC>CEGG<,83BBC++,3C,3E,C@==FG98>,@FGG@E++CG*,*,,,5;,@,<,25,2@9;,2255,@28C*4=/9D):*;8D?/)**:2*8*26/-)19*7>?G<*****09*/6=C5(,(.()/)(2)//89*-.92:2:(-4)5)).3((,(()(.*((-.(.5)6)6.(.(),7,).
@M02352:288:000000000-CKWC8:1:1101:18301:5002 2:N:0:TACGCTGC+TCTCTCCG
TAATCTTGCGACCGTACTCCCCAGGCGGAATGCTTAATCCGTTAGGTGTGACACCAACAAGCATGCTTGCTGACGTCTGGCATTCATCGTTTACGGTGTGGACTACCAGGGTATCTAATCCTGTTTGCTCCCCACACTTTCGCACCTCAGCGTCAGTATCGAGACAGTGAGCCGCCTTCGCCACTGGTGTTCCTCCGAATATCTACGAATTTCACCCCTACACTCGGAATTCCACTCACCTCTCTCGAACTCAAGACCAGCAGTTTATAAGGCCGTTCCA
+
FFGDDFGFGGDFFECCFGDGDGGCGGDGGGGGGGGGG9@EGGGGGGFGGGFGGGGGGGFDGGFGGGGD<FEFEGGEEFFDGFGAEEFGFFGGGGGCFGEGG98,AE<<FFEGGGFF=,5CFFCFFGGGGGFGGDFGG?FGDG>>EEE??EGGGGG><;=EEECFE,@CFFFGGG>D79DFF7*4<FCF6/:=DCFB25?5F7:@CFFDDC>FGFC=*8801A1+8C()4>49F?<),80:)47().2)2:6A24,72173(1:>)6<664<>0(8;D0:2
@M02352:288:000000000-CKWC8:1:1101:10118:5060 2:N:0:TACGCTGC+TCTCTCCG
CAATCTTGCGATCGTACTCCCCAGGTGGGACACTTATCACTTTCGCTTAGTCACTGAGAAAAACCCCAACAACTAGTGTCCATCGTTTACGGCGTGGACTACCAGGGTATCTAATCCTGTTCGCTCCCCACGCTTTCGTCCATGAGCGTCAGTACATACGTAGTAGACTGCCTTCGCAATCGGTATTCTGTGTAATATCTATGCATCTCACCGCTACACTACACATTCTATCTACTTCCATATGACTCAAGTCAACCAGTATCAAAGGCAGTTCAATAGTT
+
@,F@CEG<EF:FCGGGGGGGGEG6<FDE+BCEFFGFFFGFGGGDCEEGDGGGGGEGDFECEGFGGGCGGGGGGCFCFAEGFGCFBD<7FFGCFEGG@FGGG@GG?CC?FAFCGFDDFGCFGGECECC+@ECCG@@+ECFE+@C,3@FCE>=CEDADDF,:ECEBFAFFGDFFGF*@997@FFCCC7,>:CFFFFFF*+=:CDFGFF++1=B*/8@DEFFEEF@;C4<G<CAF+@)54;33<E33<CC4=;@C<C)*4:F4<224:4<<((43<9*-/6<))
@M02352:288:000000000-CKWC8:1:1101:23636:5073 2:N:0:TACGCTGC+TCTCTCCG
CAATCTTGCGATCGTACTCCCCAGGTGGGACACTTATCACTTTCGCTTAGTCACTGAGATAAATCCCAACAACTAGTGTCCATCGTTTACGGCGTGGACTACCAGGGTATCTAATCCTGTTCGCTCCCCACGCTTTCGTCCATGAGCGTCAGTACATACGTAGTAGACTGCCTTCGCAATCGGTATTCTGTGTAATATCTATGCATTTCACCGCTACACTACACATTCTATCTACTTCCATATGACTCAAGTCAACCAGTATCCAAGGCAGTTCCATAGTT
+
GFGFFGGGGGDFDEFFGGGGGCEFGGFGGGGGGGGGFGGGGGGGGGGGGGGGGGGGGDFFGGGGGGGFFGGEGGGGGGGGGGGGGGGGGGGGGGGGGGGGGGGGGGGGGGGGGFGGGGGGGGGDFGGGGGGGGDFFFCDEGGGGGGGGEGGGGGGGGGGGGGG6FGGGGGGGGFGGDGDFFGGGGFGGGGGGFF@CFFFFFGFCEFFGFD:FCB@BGF;E4A@AFDCD?F=FFFEF??E>CEFFFF?3=EEF<EFF305<<)6)..8((((.4:*6@4:::
@M02352:288:000000000-CKWC8:1:1101:20137:5110 2:N:0:TACGCTGC+TCTCTCCG
TAATCTTGCGACCGTACTCCCCAGGCGGAATGCTTAATCCGTTAGGTGTGACACCAACAAGCATGCTTGCTGACGTCTGGCATTCATCGTTTACGGTGTGGACTACCAGGGTATCTAATCCTGTTTGCTCCCCACACTTTCGCACCTCAGCGTCAGTATCGAGCCAGTGAGCCGCCTTCGCCACTGGTGTTCCTCCGAATATCTACGAATTTCACCTCTACACTCGGAATTCCACTCACCTCTCTCGAACTCAAGACCAGGAGTTTATAAGGAAGTTCCAG
+
CFGGGGGGGGGGGGEGGGGGGGGGGGGGGGGGGGGGGGDFGGGGGGGFGGGGGGGGGGGGGGGFGGGGGGFGGGEFFGGCE@EFCFCDGGGGGGGGGGGGGGGGGDDGGGGGFGGGCAEGGCDGGGGGGGFGGGGGGGGFDGGGGG=DFFGGGGGGGFFGCFFGGFFGFAEGGGGC7CGFEGEGFCEFGGGGG<F==?AGFGFG);>C<:AGF=?;+=<EEA@C<C?D0>:968<42::<)4?:>B1><B:A30,9?1)4::0.14-).:)5)3;:FA9A4
@M02352:288:000000000-CKWC8:1:1101:17145:5110 2:N:0:TACGCTGC+TCTCTCCG
CAGTCTTGCGACCGTACTCCCCAGGTGGGATACTTATCACTTTCGCTTAGTCACTGAGCTAATGCCCAACAACTAGTATCCATCGTTTACGGCGTGGACTACCAGGGTATCTAATCCTGTTCGCTCCCCACGCTTTCGTCCATGAGCGTCAGTATATACGTAGTAGACTGCCTTCGCAATCGGTATTCTAAGTAATCTCTATGCATTTCACCGCTACACTACTTATTCTATCTACTTCCGTATAACTCAAGTCAACCAGTATCAAAGGCAGTTCCATCGTT
+
GGGGFGGGGGDFDGEGGGGGGGGDGGGFFFGGGGGGGGGGGGGGGGGGGGGGGGGGGGGFGGGGGGGGGGGGGGGGGGGGGGGGGGGGGGGGGGGGGGGGGGGGGGGGGGGGGGGDGGGGGGGG@FDGEGG=C=CFGGCEEGGGGGGGGGGGGGGGGG=FGGFEGGGGGGGFFGGGGGDEFGGGGFFG:CGFGEFCCACGFGFF4=F78BFDDEFFDFF4;F6FFFCFEF=FFFFFF?;@@;@EEEF<EE?F<A<77?FDA<BAF261::1:AA4:4446(
@M02352:288:000000000-CKWC8:1:1101:26372:5177 2:N:0:TACGCTGC+TCTCTCCG
CAATCTTGCGATCGTACTCCCCAGGTGGGACACTTATCACTTTCGCTTAGTCACTGAGATAAATCCCAACAACTAGTGTCCATCGTTTACGGCGTGGACTACCAGGGTATCTAATCCTGTTCGCTCCCCACGCTTTCGTCCATGAGCGTCAGTACATACGTAGTAGACTGCCTTCGCAATCGGTATTCTGTGTAATATCTATGCATTTCACCGCTACACTACACATTCTATCTACTTCCATATGACTCAAGTCAACCAGTATCAAAGGCAGTTCAATAGTT
+
GFFGGGGGGGCEFCFGGGFGGGGGGDFGGGGGGGGGGGGGGGGGGGGGGGEGGGGGGGGGGAFF9FFGFEGGGGGGGGGGGGGGGGGGGGGGGGGGGGGGGGGGGGFGGGGGGGGGGGGFFGFGGGGGGGGGGC@FGGGGGGGFGGGGGGGGGCFGGFFFGGDGGGGGGGFFCGGGGGGFFG5=CFGGGGGDFF6ACFFFFFFGEFFGGGFGD:@AGFFEEF@FGG3+76A=A+7<C?EFFFE<3CF>@F8CEE?A((<9249444:<:?(8>D*6=2)66
@M02352:288:000000000-CKWC8:1:1101:20101:5181 2:N:0:TACGCTGC+TCTCTCCG
TAACCTTGCGACCGTACTCCCCAGGCGGTACACTTAATGTGTTAACTGCATTACTGCAAGGTCTAGCCTCACAACAACTAGTGTACATCGTTTAGGGCGTGGACTACCAGGGTATCTAATCCTGTTTGCTCCCCACGCTTTCGCGTCTCAGCGTCAATAATGTTCCAGTAGATCGCCTTCGCAATCGGTATTCCTTCTGATCTCTACGGATTTTACCCCTACACCAGAAATTCCATCTACCTCTCCCATATTCTAGGTAAGCAGTTTTCAAAGCAGTTCAA
+
GFFGGGGGGGGGFEGGFGFGGGGCFGGGFFGGGGGGFGGGGGGGGGGGGFFGFFGFGGGGGGGGGDFGFGGGGGGGGGGGGFGGGGGFEEEFFGGGGGEGGGDGGGGEGGGGGGFCEBFCEGDGGGGGGGFGGGGGGGGGGGGGGGGCFEFGGGGGGGGFFFFGGGGCFFGGCAFGGGCA@CE>DF::=ACFGFFE@=8CFGFF?ACGC5AGGFEFGFF;;FFFGGFG(8::A6CC<EFC7@E<?B?BF:<><:>?<AFF33.,644)5<AA<:9(1:AA5
@M02352:288:000000000-CKWC8:1:1101:8848:5183 2:N:0:TACGCTGC+TCTCTCCG
TAATCTTGCGACCGTACTCCCCAGGCGGTCTACTTAACGCGTTAGCTCCGACAGCCACGGCTCAAGGCCACAACCTCCAAGTAGACATCGTTTACGGCGTGGACTACCAGGGTATCTAATCCTGTTTGCTCACCACGCTTTCGCATCTGAGTGTCAGTGTCTGTCCAGGGGGCCGCCTTCGCCACTGGTATTCCTTCCGATCTCTACGCATTTCACCGCTAAAACTTAAATTCTACCCCCCTCTACAGCACTCTAGTTCCCCAGTTTCCAATGCAGTTCC
+
9@EFFGGGGG>@F@@EGGGGCGGGGGGGC+CDGGGGG<FGGGGGGGGCGD7+@+CCCE>FE:=FFGGGGDGA@?F<AFA8=?FGFEFF?FFGF<FEC:4@CFC35A<FCFGGCFA,=@FFGGE=>FGDFFF,CFGGEGEGGFGEC8E>C;9EFGFC7@;EF,>,>F9DF*CEEEDDD3CF88ECC6CF@+1@CCFCE487>5574=FGG*)9>FFFG3-4())199);)9?FFFB5<?<996<0364>?<:224:=-6*-,4?FFAF9)-66(4641:9A
@M02352:288:000000000-CKWC8:1:1101:19613:5226 2:N:0:TACGCTGC+TCTCTCCG
TAATCTTGCGACCGTACTCCCCAGGCGGTCTACTTAACGCGTTAGCTCCGAAAGCCACGGCTCAAGGCCACAACCTCCAAGTAGACATCGTTTACGGCGTGGACTACCAGGGTATCTAATCCTGTTTGCTCCCCACGCTTTCGCATCTGAGTGTCAGTGTCTGTCCAGGGGGCCGCCTTCGCCACTGGTATTCCTTCAGATCTCTACGCATTTCACCGCTACACCTGAAATTCCACTACCCTCTACAATACTCTAGTTTCCCAGTTCAAAATGAAGTTCC
+
GGGGGGGGGGGGGGGGGGGGGGGGGGGGGGGGGGGGGFGGGGGGFFGGGGGGGDGGGGDGGGGGG9FGGGGGGGGCFGGGGFFFGGGGGGGGGFGGFGGF@FGGGGGFGGGGGFCGDFGFFGDBFGGGGCGGGGGGGGGGFF:ED@E>CGCFCCFGGCDDGGGGCCECGGGCEG3DCCCFFGDEDFGDC9@7:<AEFFF7/96*.@@FGEDD76)0:>91(.)0>F?4?*=@FF9><???0)(()648<4:>B<A9..9)-3504<<A9)42).*-/.-:
@M02352:288:000000000-CKWC8:1:1101:4941:5234 2:N:0:TACGCTGC+TCTCTCCG
CAATCTTGCGATCGTACTCCCCAGGTGGGACACTTATCACTTTCGCTTAGTCACTGAGATAAATCCCAACAACTAGTGTCCATCGTTTACGGCGTGGACTACCAGGGTATCTAATCCTGTTCGCTCCTCACGCTTTCGTCCATGAGCGTCAGTACATACGTAGTAGACTGCCTTCGCAATCGGTATTCTGTGTAATATCTATGCATTTCACCGCTACACTACACATTCTATCTACTTCCATATGACCCAAGTCAACCAGTATCAAAGGCCGTTCCATAGTT
+
GFGFFEFFGGDFEFGGFGGGGGGEFGGG@FGGGFGGFFGFGGGGGGGFGEF<FGGFGFFGGGGGGGGGGEFFGGGGGGGGFGGFEG,FCFF=CGGGGGGGGFGGGGDEFCGGDGGG,=EFAFFFFC>,@9EFGF+A9CFE+AFGGGC86BEEGEGGGGGGGFGGGGFGGFGCFGGGGDG*005;CF7CCCCFG?9EEFF79=CGFFF>7CBC4?2?GABEBFFFCF?G<+;FFFEFF))797C37C(31(644.//5(879C><F<9((((-4054@<?B4
@M02352:288:000000000-CKWC8:1:1101:8326:5239 2:N:0:TACGCTGC+TCTCTCCG
TAATCTTGCGACCGTACTCCCCAGGCGGAATGCTTAATCCGTTAGGTGTGTCACCAACAAGCATGCTTGCTGACGACTGGCATTCATCGTTTACGGTGTGGACTACCAGGGTATCTAATCCTGTTTGCTCCCCACACTTTCGTACCTCAGCGTCAGTATCGAGCCAGTGAGCCGCCTTCGCCACTGGTGTTCCTCCAAATATCTACGAATTTCACCTCTACACTTGGAATTCCACTCACCTCTCTCGAACTCAAGACTAGCAGTCTTAGAGGCAGTTCCAG
+
CGGGFGGGGGDGEGGGGGGGGGGGGGGGGGGFGGGFFGGGGGGGGGGEFGFGGGGGGGGGGFGGGGGGGGGGGGGGGGGFGGGFCGGFGGDGGDGGGGFGEGGGGFFGGGGGGGGG;9EFEGFFGGGDCFEFGFGGGGGGGGGCF@:DGFCCCG8C:=FFEFDGC,DEFCCFFG*;?7DF>4*:CGFFGGGGDCF3>FBGFGF>EFF32;AC7+7*5;@<>FDFF:4>;=FFFF>78?FB?BF?<??F<<(<<046<2777A>-(65:69)7(4),9:)4.
@M02352:288:000000000-CKWC8:1:1101:6468:5246 2:N:0:TACGCTGC+TCTCTCCG
TAATCTTGCGACCGTACTCCCCAGGCGGTCTACTTAACGCGTTAGCTCCGAAAGCCACGGCTCAAGGCCACAACCTCCAAGTAGACATCGTTTACGGCGTGGACTACCAGGGTATCTAATCCTGTTTGCTCCCCACGCTTTCGCATCTGAGTGTCAGTGTCTGTCCAGGGGGCCGCCTTCGCCACTGGTATTCCTTCAGATCTCTACGCATTTCACCGCTACACCTGAAATTCTCCCCCCCTCTACAGCCCTCTAGTTCACCAGTTTCAAATGCAGTTCC
+
EGGFGGGGGGGGEEFFGGGGGGGGGGGGGDGGGGGGFGGGGGDGGGGGGGEGGFFGGGGGGGGGGGGGGFGGGDCEEFGGGDFGGGGGGGGGGGGGGGGGGGGCGGGGGGFGFGGGGGGGGGGGGGGCFGGGGGGGGGGGGGGGDCE@C;EEGGGGGGFGGGGFGGFCFGGGEGGGGGGFFGGGGGGGGGGGGCF5<FF7*96FFFFCD53<F@AFG:99BF2?>C?G2??BF?A>??BFFFFFFFFFF(4044<*6AFFFF??95<AFFDFA>?4BAD9
@M02352:288:000000000-CKWC8:1:1101:16392:5258 2:N:0:TACGCTGC+TCTCTCCG
TAATCTTGCGACCGTACTCCCCAGGCGGTCTACTTAACGCGTTAGCTCCGAAAGCCACGGCTCAAGGCCACAACCTCCAAGTAGACATCGTTTACGGCGTGGACTACCAGGGTATCTAATCCTGTTTGCTCCCCACGCTTTCGCATCTGAGTGTCAGTGTCTGTCCAGGGGGCCGCCTTCGCCACTGGTATTCCTTCAGATCTCTACGCATTTCACCGCTACACCTGAAATTCTACCCCCCTCTACAGCACTCTAGTTCACCAGTTTCAAATGCAGTTCC
+
9FGGGGGGGGGGGGEGGGGGGGGGGGGGFEEGGGGGGGGGGGGGGGGGGGGGGEGGGGGDGGGGGGGGGGGGGGGFGGGGGGGGGGGGGGGGGGGDCGGEGGGGGGGGGGGGFGFFGGGGFGGGGGGGGGGFFBFGGDGGGGGGGGGGGGGGGGGGCEEGGGGG?FGGGDGGGG7CGGCA5DG=D?FC@CFGGFFBF@?7=FBGDFFGDEDC7=AFGFFFFFFFCF?G?7BFF?>9486>;>FFAF)4>8(38<5=:46<>BB64<4A<<4))6=)94).
@M02352:288:000000000-CKWC8:1:1101:4513:5264 2:N:0:TACGCTGC+TCTCTCCG
TAACCTTGCGCCCGTACTCCCCAGGCGGTCTACTTAACGCGTTAGCTCCGAAAGCCACGGCTCAAGGCCACAACCTCCAAGTAGACATCGTTTACGGCGTGGACTACCAGGGTATCTAATCCTGTTTGCTCCCCACGCTTTCGTGCCTCAGTGTCAGTATTTGTCCAGGTAGCCGCCTTCGCCACTGATGTTCCTTCCAATCTCTACTCATTTCACCGCTACACTGGAAATTCCACTACCCTCTACAATACTCTAGTTTGCCAGTTCAAAATGCCGTTCC
+
EFFGGGGGGFGGBFFGGGGGGGGGGGGGEEGGGGGGCGFGGFD7CFGA8F:FGCEGGGEEGECFF9=<,C+=FEGGFGCFGGGGGEFEF@FGGGFEDCCFC7CB<EDBFGDE>FFFGDEG,CDFGGGFGGGFG7:F7EECGGGGGGGGC8@CC=FGGECGGG,?D;7?,@9C69D:GGG4?D8CDGGGG?FGG?AEF4C+;CFFEFA+;CFGGFFFG>>@FF?:C71*,*98*/64<0:<??BBF24)))5<<4-16<@BFAB08))-.-23)6)(.(,(
@M02352:288:000000000-CKWC8:1:1101:17399:5347 2:N:0:TACGCTGC+TCTCTCCG
TAATCTTGCGACCGTACTCCCCAGGCGGTCTACTTAACGCGTTAGCTCCGAAAGCCACGGCTCAAGGCCACAACCTCCAAGTAGACATCGTTTACGGCGTGGACTACCAGGGTATCTAATCCTGTTTGCTCCCCACGCTTTCGCATCTGAGTGTCAGTGTCTGTCCAGGGGGCCGCCTTCGCCACTGGTATTCCTTCAGATCTCTACGCATTTCACCGCTACACCTGAAATTCTACCCCCCTCTACAGCACTCTAGTTCACCAGTTTCAAATGCAGTTCC
+
FGGGGGGGGGGGGGEDGGGGGGGGGGEEFGGGGGGFGGGGGGGGGFGGGGCGGCGFGGGEGEFGGGDGGFFGFGGCFFGGGCFGGGGGECFGFGGGGGGGGGGGGGGEGFGEDFFGFGFGFGGGGGGGGDFGGGGGGGGGGGDGGEECFGCFGGGEFG;DGGGGGG98DEGGEECDGDGFFGGGG6CCFGGFCFFCFF47=7FGFFFDDEEGCFFFGFF(2B>FG4052=FFF?<>643361?FFFF:>?B:2447AA=AFFD64:<A:<<4<A=)/).<
@M02352:288:000000000-CKWC8:1:1101:7854:5354 2:N:0:TACGCTGC+TCTCTCCG
CATTCTTGCGAACGTACTCCCCAGGTGGGATACTTATCACTTTCGCTTAGCCACTCAGTCCGAAGACCGAACAGCTAGTATCCATCGTTTACGGCGTGGACTACCGGGGTATCTAATCCCGTTCGCTACCCACGCTTTCGTTCATCAGCGTCAATATACTGTTAGTGATCTGCCTTCGCAATCGGTATTCTATGTAATCTCTAAGCATTTCACCGCTACACTACATATTCTAACCACTTCACAGTAATTCAAGGTCAACAGTATCAACGGCAATTTTACAG
+
GGGGGGGGGGGGGGGGGGFGGGGGGGGGGGGGGGGFGGGGGGGGGGGGGGGGGGFFGGGGGGGGGGGGGEFGGGGGGGGGCGGGGGGGGGGGGEGGGGGGGGGGGGGGGGGGGGGGGGGGGGGFGGGGGGGFFCGGGGGGGGGGGFGGGGGGGG7FGGGGGGGGGGGGGGGGGGGFGGGFEGGGGGGGGGFFCCCEC=F:FGFGFFFGGGFGCF@FEDFFFFFFGGFFAFFFFFFFFFFFB?>4<AABDFFFA>)/:?F2?AAAFBF(4((4>B=<B<AF)
@M02352:288:000000000-CKWC8:1:1101:23914:5366 2:N:0:TACGCTGC+TCTCTCCG
TAATCTTGCGACCGTACTCCCCAGGCGGAATGCTTAATCCGTTAGGTGTGTCACCGAATAGCATGCTACCCGACGACTGGCATTCATCGTTTACGGTGTGGACTACCAGGGTATCTAATCCTGTTTGCTCCCCACACTTTCGCACCTCAGCGTCAGTATCGAGCCAGTGAGCCGCCTTCGCCACTGGTGTTCCTCCGAATATCTACGAATTTCACCTCTACACTCGGAATTCCACTCACCTCTCTCGAACTCAAGACCAGGAGTTTAAGAGGCAGTTCCAG
+
FGGGGGGGGGGGGGGGGGGGGGGEGFGGGGGGGGGFFFGGGGGGGGGGGGGGGGGGGGGFGGGGGGGGGGGGGGGDGGGGGFGGGGGGGGGGGGGGGGGGGGGGGGG<EEEFGGGGGFFGGGGGGGGGGGGGGCGEEFGGGGGGGGGGGFGGCEGGFFGGGGGGGGGGGGGGGGGGGCFFFGGGGGGGGGGGG3A1::>DFFFGEFFDFGFGGFFFFFFBDFFBGGBGFFFFFFFA?((44,)(,58>(((642)/2?536<??:D46BAF?<0@?BFF9-
@M02352:288:000000000-CKWC8:1:1101:11160:5366 2:N:0:TACGCTGC+TCTCTCCG
TAACCTTGCGGCCGTACTCCCCAGGCGGTCTACTTATCGCGTTAGCTTCGCTACTCACGGACTAAATCCACAAACAGCTAGTCGACAGCGTTTACGGTGTGGACCACCAGGGTAACTAATCCTGTTCGCTACCCACACTTTCGCACATGAGCGTCAGTTACTGACCAGGGAGTCGCCTTCGCCACTGATGTTCCTCCAGAATTCTACGCATTTCACCGCTACACCTGGAATTCCACTCCCCTCTCCAATACCCTACCCTTCCAGTTCTAAATGCAATTCC
+
FGEEFGGDGGGGGGDGGGGFGGGDGGGG76@CFGGG<EFGGGGGGGGFGGG7FG<FGGGGG+C4==AEGGG<F8FC,B?FFG,@BFE+AF+BFCCC7E+?4FEG,8BFFFGD,,,8@BFDDGFCFG<8C+=FFF,383@,@ACC**4@2,DFECC*;;FB;7,62>,28CFGEC)7?*C48DE5C6+09CEGD?:48)/*)+13)1+*9C)9:/-9:;1(,>?FF*(*.99?=F<A42(81(-.21)5)))).)4)(4*(((6:A)))).)6))/493<<
@M02352:288:000000000-CKWC8:1:1101:27144:5401 2:N:0:TACGCTGC+TCTCTCCG
TAACCTTGCGGCCGTACTCCCCAGGCGGTCTACTTAATGCGTTAGCTTTGCAAAACAGAACCGAGGTTCCGAGCGTCTAGTAGACCTCGTTTACGGCGTGGACTACCGGGGTATCTAATCCTGTTTGCTCCCCACGCTTTCGTACATGAGCGTCAGTGTTGACCCAGGTGGCCGCCTTCGCCATCGGTATTCCTTCAGATCTCTACGCATTTCACCGCTACACCTGCAATTCCCCCCACCTACATCCACCTCTAGTTTGCCAATTTCGAACGCAGTTCCG
+
EECFCGGCG7CE@CGFGGGGGGG@,C766+86<FFFCE<CBFC:7BE9FG,,C,CCE<<F8,+>CBF=EE7:>F+8BF7AFG?A<,BEFFGGGGDC+=@+@B=FGFGGGGG@:DAAF,@CG9DFCF>ECC8DFDE*@C*D,*@@G7E+=F?*1;==7,@,27<9B<E*,3*6**:85*6=DC:*2AE8**12>9FA<7*:7CBFDFF3CGB>F=4=*7(((/8:02(924?=**,-(,-:(((().844(((.52/).16)-)()))(((.-17B<*.6(
@M02352:288:000000000-CKWC8:1:1101:20748:5429 2:N:0:TACGCTGC+TCTCTCCG
CAATCTTGCGATCGTACTCCCCAGGTGGGACACTTATCACTTTCGCTTAGTCACTGAGATAAATCCCAACAACTAGTGTCCATCGTTTACGGCGTGGACTACCAGGGTATCTAATCCTGTTCGCTCCCCACGCTTTCGTCCATGAGCGTCAGTACATACGTAGTAGACTGCCTTCGCAATCGGTATTCTGTGTAATATCTATGCATTTCACCGCTACACTACACATTCTATCTACTTCCATATGACTCAAGTCAACCAGTATCAAAGGCAGTTCCATAGTT
+
GGGGGGGGGGGGGGFGGGGGGGGGGGGGGGGGGGGGGGGGGGGGGGGGGGGGGGGFGGGGGGGGGGGGGGGGGGGGGGGGGGGGGGGGGGGGGGGGGGGGGGGGGGGGGGGGGGGGGGGGGGGGGGGGGGGGGGGGGGGGGEGGGGGGGGGGGGGGGGGGGGGGGGGGGGGGGGGGGGG>FGGGGGGGGGGGGFFFCBF7BGACEFFGGGFGCBBAGF@C@F@AFGEGFFFFFFFCECE>C<?CCC?CFE<E4CEFDF>FB2<AAFFF??:?ADFBFA7<6
@M02352:288:000000000-CKWC8:1:1101:11437:5448 2:N:0:TACGCTTC+TCTCTCCG
CAATCTTGCGATCGTACTCCCCAGGTGGGACACTTATCACTTTCGCTTAGTCACTGAGATACATCCCCACAACTAGTGTCCATCGTTTAGTTCGTGGACTACACGGGCATCTAATCCAGTTCGCTCCCCCCCCCATCGTTCCTGACCGTCAGTACATATGAAGTAGACTGCCCCCGCTATCGCAATTCTGTTTCTTCGCTATTCCTTTCACTGCACCACTACACTTTCTATCCACTTCACTTCTACTTCACTCAACCAGTCTCAATGACACTTCCATCTAT
+
GGFFGGGGGGG-CFFFGGGGGGGGGEGG@F8CFGGG9,,C6CEEEEE<,FCFGG9F,CEG9,,C,:,,:FB,,,:,69C,?96,,6,A,,,,5,8,=4AF<,,,++++8,,99?=E;,9C=E=+C,++6+8+@++3,+@,3,,,7,@9:>**52@E,5,,,7=3,,@,D,,4,*/*:)))/***)*,33+3:+)+1)))/)*1:)+++;F+++2.)=)/6(=2)*:)0)/7*)*.))))))))))64)4<4942>F01)).))..))-).37).*)*-.))
@M02352:288:000000000-CKWC8:1:1101:24448:5448 2:N:0:TACGCTGC+TCTCTCCG
TAATCTTGCGACCGTACTCCCCAGGCGGATAACTTAATGCGTTAGCTGCGCCACTCAAGCTCTATGAGCCCGAACAGCTAGTTATCATCGTTTACGGCGTGGACTACCAGGGTATCTAATCCTGTTTGCTCCCCACACTTTCGTACCTCAGCGTCAGTATCGAGCCAGTGAGCCGCCTTCGCCACTGGTGTTCCTCCAAATATCTACGAATTTCACCTCTACGCTTGGAATTCCACTCACCTCTCTCGAACTCTAGACTGATCGTTTTGGAGGCAGTTCCA
+
GGFGGGGGGGDGC@FGGGGGGGGGGFGGGGGGGGGGGGGGGGGGGGGGGFGGEGGFGGGGGGGGGGGGGGGGGGGGGGGFGGGGGGGGGFGGGGGGGDGGGGGGGGFGGFEGGG:EFGFFGGGGGGGGGGGGGGGEGGGGGGGGGGGGGDFGGGDEGGC,D<E8EFGGCGG9EGGGGGGFFGGDCFCCFGGGGE69@FFC4+;FCFFFGG4CFFEAFF17>?07DD1D?=B?@64493?F?>BB7)4:24845<A6)6B?BF2-31<?<>:(:154<2)6)
@M02352:288:000000000-CKWC8:1:1101:8461:5453 2:N:0:TACGCTGC+TCTCTCCG
TAATCTTGCGACCGTACTCCCCAGGCGGAATGCTTAATCCGTTAGGTGTGTCACCGAATAGCATGCTACCCGACGACTGGCATTCATCGTTTACGGTGTGGACTACCAGGGTATCTAATCCTGTTTGCTCCCCACACTTTCGCACCTCAGCGTCAGTATCGAGCCAGTAAGCCGCCTTCGCCACTGGTGTTCCTCCAAATATCTACGAATTTCACCCCTACACTTGGAATTCCACTCACCTCTCTCGAACTCTAGACTGATAGTTTTGGAGGCAGTTCCAGG
+
FGGFGGGGGEGCGGG<CFFFGGGDGCFFEGGGGGGCFGGGEGGGGGFGGGGGGGGGGEFGGGGGGGGGGGGGGGGGGGGGGGGGGFGGFFGGFEGEGGGGGGGGGFGGGGDGGGGGGGGGGGGGGGGGGGGGGGGGDGGGGGGGGD:FGGGGGGEGGGFFEGCCEFGFGGFGGGGDGGGGEDGGGGGFFG5@FGEFDFAFGFG7FEFEFGGFGGF)):>?F?@4BGG?7))99FFA:?F?).4:)23???BF<<-6@2:F24).:AAB>F?B0(,54@<9<?
@M02352:288:000000000-CKWC8:1:1101:23601:5457 2:N:0:TACGCTGC+TCTCTCCG
TAATCTTGCGACCGTACTCCCCAGGCGGAATGCTTAATCCGTTAGGTGTGACACCAACAAGCATGCTTGCTGACGTCTGGCATTCATCGTTTACGGTGTGGACTACCAGGGTATCTAATCCTGTTTGCTCCCCACACTTTCGCACCTCAGCGTCAGTATCGAGCCAGTGAGCCGCCTTCGCCACTGGTGTTCCTCCGAATATCTACGAATTTCACCTCTACACTCGGAATTCCACTCACCTCTCTCGAACTCAAGACCAGGAGTTTATAAGGCAGTTCCAG
+
CFGGFGGGGGDGCEFGGGGGGGGDFCFGGGGGGGGGDFFGGGGGGGGGGGGGGGGGGGGFFGGGGF9EFGGFFFFFG?CFFGGGAFFGGFGGFFG@FGGGEFF?FFFGEGGGGGGGGFGGFEFGGGGGGFGFGGGGGG8EFGDGGGGDGDFGGGECDCFFEFDEGGFCGGGCGECDG4@9?DGGGFGGGC5+=*+-6?53>GFGFAF<C5)C:A5=>;))9F@+094);@F?49).3:>,).,3<<?B?:(-5:4B0:FB0?13:44))4<<0:B,7:)64
@M02352:288:000000000-CKWC8:1:1101:24114:5509 2:N:0:TACGCTGC+TCTCTCCG
CAATCTTGCGATCGTACTCCCCAGGTGGGACACTTATCACTTTCGCTTAGTCACTGAGATAAATCCCAACAACTAGTGTCCATCGTTTACGGCGTGGACTACCAGGGTATCTAATCCTGTTCGCTCCCCCCCCTTTCGTCCATGAGCGTCATAACTCACTTCGTAGCCTGCCTCCGAACTCGTTATTCTTTTTAATATCTCTACATTTCCCCGCTACACTACACATTCTTTCTACTTCCTTATCATTCAATTCACCCCGAATCAAAGCCACTTCCATAGTT
+
GG9FAFGGG@7-CCFGGGGGEGGGGGGGEFFGGGGGFDCFDGGGGGGGGGEGFGGEG,@ADFCFAEFEGGF8EA<CFEFF,CE9BFFGGFE,>CEGGEFE8BEF,6CBEF?<9?,,4@,C9B87CEFD648>CGDD9+,66+,,,,30@++,,25,,,,,,,*7,**67,6,4,***3*/+*/*/,BC,41+*(/958B++;++9@1++12C)).=CA@C@F8)2;):)*10**.))6-))))).)-644))..)*(()(((--).5((,(4)20)6)565
@M02352:288:000000000-CKWC8:1:1101:24127:5519 2:N:0:TACGCTGC+TCTCTCCG
CAATCTTGCGATCGTACTCCCCAGGTGGGACACTTATCACTTTCGCTTAGTCACTGAGATAAATCCCAACAACTAGTGTCCATCGTTTACGGCGTGGACTACCAGGGTATCTAATCCTGTTCGCTCCCCACGCTTTCGTCCATGAGCGTCAGTACATACGTAGTAGACTGCCTTCGCAATCGGTATTCTGTGTAATATCTATGCATTTCACCGCTACACTACACATTCTATCTACTTCCATATGACTCAAGTCAACCAGTATCAAAGGCAGTTCCATAGTT
+
GGGGGGFGGGGGGGGGGGGGGGGDFGGGGGGGGGGGGGGGGGGGGGGGGGGGGGGGGGGGGGGGGGGF@GGGGGGGGGGGFGGGGGGFGG:CFEGGGGGGGGGGGGGGGGGGGGGFGCEFFGGGGGGGGGGEFGEGGGGGGCFDEFFGGGGGGGGGG9FFGGFECFGCFGGGFGGDDGGBFGEEGGGFGGGGCE+A7BFFFGFGFFFFGGFCDEFFGF@EFF;48FFGE8CFFA4?9;AECFFFEEECFF3EFE?F8DA4<4<BAAB71((454*69)5>>
@M02352:288:000000000-CKWC8:1:1101:6375:5529 2:N:0:TACGCTGC+TCTCTCCG
CATTCTTGCGAACGTACTCCCCAGGTGGGATACTTATCACTTTCGCTTAGCCACTCAGCCTTACGGCCGAACAGCTAGTATCCATCGTTTACGGCGTGGACTACCAGGGTATCTAATCCTGTTCGCTCCCCACGCTTTCGTCCATCAGCGTCAGTATATTGTTAGTGATCTGCCTTCGCAATCGGTATTCCATGTAATCTCTAAGCATTTCACCGCTACACTACATATTCTAACCACTTCACAATAACTCAAGACTAACAGTTTCAAAGGCAGTTCCACAG
+
GGGGGGGGGGDGGGFGGGGGGGGGGGGGGGFGGGGGGGGGGGGGGGGGGGGGGGGGGGGGGGGGGGGGGGGGGGGGGGGGGGGGGGGGGGGGGGGGGGGGGGGGGGGGGGGGGGGGFGGGGFGGGGGGGGGGCBCCEFGGGGGGGGGGGGGGGGGGFGGGCCFGGGAFGGGFGGGDGGGFFGGGGGGC@FGGGFFC?FFGFGFGEFFGCFFGFFDE5B@F@FEF<7.7?CA=FF;@D33<EBAFFFFFABFF2<067>?:2<AFFBFFF:B?2(04@<AB(
@M02352:288:000000000-CKWC8:1:1101:14659:5549 2:N:0:TACGCTCC+TCTCACCG
CAACCTTGCGACCGTACTCCCCAGGTGGGACACTTAACACTTTCGCTTAGTCACTGAGGTAAATCCCAACAACTAGTCTCCATCTTTTACGTCGTGGACTAGCAGGGCATCTAATCCTGTTCGCTTCCCACGCCTTCGTCCATGAGCGTCAGTACATACGTAGTACACTGCCTTCGCAATCGGTCTTCTGTGTAATATCTATGCATTTCACCTCCACACTACCCCTTCTATCTACTTTCATATGACTCAAGTCAACCAGTATCAAAGTCAGTTCCATAGTT
+
9FA,,CFGG+++8CFGGGGGGFGGG@AF+@@FFGGG,C@FFGGDGFGDFGAFFG99F<,9<,CAC4,,,8,9=<=6C,C,C<?F,,6EEC,:48+B@=EFG,,9:=++:?4,9:CEF,599A:=?++6@4E=:<8>=@D88?,,,>@+6>CEDA3E,8C,E,:@,,3,,,,@E9?6C***;***3A,>DFF++7=7*=AEFFF8*=9:@@8**/(;:2653?3)/*(2);;++3;?4)7<?))1.;).5@).7<)*/3)7>).)144)6).6>A4:=44)-
@M02352:288:000000000-CKWC8:1:1101:25247:5555 2:N:0:TACGCTGC+TCTCTCCG
TAACCTTGCGGCCGTACTCCCCAGGCGGTCTACTTATCGCGTTAGCTTCGCTACTCACGGATTAAATCCACAAACAGCTAGTAGACAGCGTTTACGGTGTGGACTACCAGGGTATCTAATCCTGTTCGCTACCCACACTTTCGCACATGAGCGTCAGTTGCTGACCAGGGAGTCGCCTTCGCCACTGACGTTCCTCCAGATATCTACGCATTTCACCGCTACACCTGGAATTCCACTCCCCTCTCCAAAACTCTAGCCTGCCAGTTCTAAATGCAATTCC
+
EEEFFGGGGGGGGGGDGFGGFGGGGGGG@FGFGGGGGGGGGGGGGGGFGGGEEG8EFGGGGGGGGGFGGGGFGGGG?FGGGGGGGGFGFGGGGGGGGGGGGGGGFGGGGGGGGGGGFGGGGGGFGGFGGDGGFFFGGGDGGGGGGGGGFGDFGGDGGGGGGGGGGGGGEGFGGGGGGDDFAGGGGCFGGGEFGDFFFFFGFFFCCFFGGGDDCF?FF3999D?F5*390FF6?4<A>?BF?FF:??A?9:?:<AA697F317?F>45)<)69A2FB42AA
@M02352:288:000000000-CKWC8:1:1101:20680:5570 2:N:0:TACGCTGC+TCTCTCCG
CATTCTTGCGAACGTACTCCCCAGGTGGGTCACTTATCACTTTCGCTTAGCCACTCAAACCGAAGTTCGAACAGCTAGTGACCATCGTTTACGGCGTGGACTACCAGGGTATCTAATCCTGTTCGCTCCCCACGCTTTCGTCCATCAGTGTCAGTATATTATTAGTAATCTGCCTTCGCAATTGGTATTCTATGTAATATCTATGCATTTCACCGCTACACTACATATTCTAACTACTTCATAATAACTCAAGACAACCAGTATCAAAGGCAATTCTACAG
+
GGGGGGGGGGDGGGEGGGGGGGGGGGGGGGGGGGGGGGGGGGGGGGGGGGGGGGFGGGGGGGGGGGGGGGGGGGGGGGGGGGGGGGGGGGGGGGGGGGGGGGGGGGGGGGGGGGGGGGGFGGGGGGGGGGGGGGGGGGGGGGGGFGGGGGGGGGGGGGGGGGGGGGGGGFFGGGGGGGGFFGGGGGGGGGGGGFFFCFFGFGFGFFFGGGFGGFFFG>=E@AEAFGCCCFFFFFFC3CFFFEFEFFC<CEF;EFDFFFFFFFFA9AAFFF:?FFF995-6)
@M02352:288:000000000-CKWC8:1:1101:6375:5571 2:N:0:TACGCTGC+TCTCTCCG
TAATCTTGCGACCGTACTCCCCAGGCGGAATGCTTAATCCGTTAGGTGTGACACCGAAGGGCAAGCCCCCCGACGTCTGGCATTCATCGTTTACGGTGTGGACTACCAGGGTATCTAATCCTGTTTGCTCCCCACACTTTCGTACCTCAGCGTCAGTATCGAGCCAGTGAGCCGCCTTCGCCACTGGTGTTCCTCCAAATATCTACGAATTTCCCCTCTACACTCGGATTTCCACTCCCCTCTCTCGCACTCAAGACCAGGAGTTTACAAGGCAGTTCCAG
+
FGGGCGGGGGGEEGGGGGGGGDGEGGEGGGGGGGGGGF,FEGGGGGFGGGEGGGGGGGGGGGGFFF:FED7FE@FG7EDGGA9FG<FG<FE@DFGGGGFGD9FCBFFFGGEG?FFGG,DFCFCGGFGGFFGGGGG7EGEACECFGGFFF?EGEGDGGE,@81>5C:CGG9<??5?:7CFFFDGCC?EFC*ACFCF1@4AG=FFG3A:C*:>7C*)>*7(5:*(*2*,C()9*@?<<?0(473(,),-(3;44.82/8:@::8(8::>AA446((5:FA<>9
@M02352:288:000000000-CKWC8:1:1101:18625:5573 2:N:0:TACGCTGC+TCTCTCCG
TAATCTTGCGACCGTACTCCCCAGGCGGAATGCTTAATCCGTTAGGTGTGACACCAACAAGCATGCTTGCTGACGTCTGGCATTCATCGTTTACGGTGTGGACTACCAGGGTATCTAATCCTGTTTGCTCCCCACACTTTCGCACCTCAGCGTCAGTATCGAGCCAGTGAGCCGCCTTCGCCACTGGTGTTCCTCCGAATATCTACGAATTTCACCTCTACACTCGGAATTCCACTCACCTCTCTCGAACTCAAGACCAGGAGTTTACAAGGCAGTTCCAG
+
FGGGFGGGGGGGGGEGGGGGFGGDGGGGGGGGGGGGGGGGGGGGGGGGGGGGGGGDGGGGGGGGGGGGGGGGGGDGGGGGGGGGGGGGGGGGGGGGGGGGGGGGGGGGGGGGGDGGGGGGGGGFGGGGGGGGGGGGGGGGGGGGGGGGGGGGGGGGGGFGGGGGGFGFGFFGFEDGGGGFFGGGGGGGGGGGGFF=@FEGFGFGFFFDGGFGGFFF@A<AFFFAGG6D6>FFFFFF?7:?>?5<??B?FFFFFFBFB?FBB<?:<2<B<A?BFF@7F>94)
@M02352:288:000000000-CKWC8:1:1101:15392:5611 2:N:0:TACGCTGC+TCTCTCCG
TAATCTTGCGACCGTACTCCCCAGGCGGAATGCTTAATCCGTTAGGTGTGACACCAACAAGCATGCTTGCTGACGTCTGGCATTCATCGTTTACGGTGTGGACTACCAGGGTATCTAATCCTGTTTGCTCCCCACACTTTCGCACCTCAGCGTCAGTATCGAGCCAGTGAGCCGCCTTCGCCACTGTTGTTCCTCCGAATATCTACGAATTTCACCTCTACACTCGGAATTCCACTCACCTCTCTCGAACTCAAGCCCAGGAGTTTATAAGGCAGTTCCAG
+
GFCGGGFGGGGGGGGCFGGGDGEGFGGGGGGGGGGFFFFGGGGGGGGGGGGGGGGGGGGGGGGGGGGGGGFGGGGGGGGGGGFGGGGFFGGGGGGGGGGEGGGGGGFFCCFGFGFGGGGGGGGGGGGGGGGGEGGGGGGGGGGGGGCFGCDGEGGGGGGC8@FEDCGGF:CGG>CDDDGFFGGGGG19CAFDFCFDFA>DFGF77C>D7=3;119A983=EA@67>1</5)7@?AA:0:?,,.223-::?<<<B?*(-83?:<?BB<A245)1<@?F<AA6
@M02352:288:000000000-CKWC8:1:1101:5128:5611 2:N:0:TACGCTGA+TCTCTCCG
CAGTCTTGCCACCCTACTCCCCAGGTGGGATACTTATCACTTTCGCTTAGTCACTGCCATAAACCCCAACACCTCGTGTCCACCCCTTCCCCCCTGGACTACCAGGGTCTCTAATCCTGTTCGCTCCCCACGCCTTCCTCCCTGCCCGTCAGTACCTCCCTACTCGACTCCCCTCCCCATCCGCACTCTGTGTACTACTCATGCATTTCACCCCTACACTACACCTTCCACCCCCCTCCCTCTTCCCCAAGTCACCCACTCTCACATGCATCTCCATCCTT
+
C,66C6@,C,-CC-6EFFGGGG,,,;;66A88F6CA,E,C6,,C,BB,B,6C<EE6,,,,,:,,CBFF7F,,B,,,6,:9E<<E,+:A,B,,8+7=,9BE,EFE,8+,,,C,9?4C@>,C9F+>?EF7C,B+@+,+8,3,@+=,,,@=6@>=,@@,3,8+,,,7,3,5++6D*1<5CCF*;0**3*4<<<2+5*4**8+24++=*11:C,:0*82);)69(;)8*0);3+/.))(((-4(.2.-).(4((..-.)9:()3(),))).),)))-6*)*)())
@M02352:288:000000000-CKWC8:1:1101:18099:5624 2:N:0:TACGCTGC+TCTCTCCG
TAACCTTGCGGCCGTACTCCCCAGGCGGTCTACTTATCGCGTTAGCTTCGCTACTCACGGATTAAATCCACAAACAGCTAGTAGACAGCGTTTACGGTGTGGACTACCAGGGTATCTAATCCTGTTCGCTACCCACACTTTCGCACATGAGCGTCAGTTACTGACCAGGGAGTCGCCTTCGCCACTGATGTTCCTCCAGATATCTACGCATTTCACCGCTACACCTGGAATTCCACTCCCCTCCCCAAAACTCTACCCTGCCAGTTCTAAATGCAATTCC
+
FFGGGGGGGGGGGGGGEFGGGGGDDFDDCCGGGGGGGGGGGGGGGGGGGGGGGGGGFGGGDEFGGGGGGGGGGFGGGGGGGGGFGGGFGGFGGGGGGGGGGGGGGGGGGGGG@=FGGGGGGFFDGGGDGGGGGGGGECFGGGGGGGGGDG,EEEGGGFFGFFCBEFGGGG*>EFCDGGCAFDDECGFFECGGGE=)6AF7AGFGFFFFC55DFFFFGFFB9D?FFF(9:@?FBFFF<B?:B70(4:1:(((.4)6*.(*,4?03)6:)6<6<2<F)88A4
@M02352:288:000000000-CKWC8:1:1101:21669:5626 2:N:0:TACGCTGC+TCTCTCCG
CAATCTTGCGATCGTACTCCCCAGGTGGGACACTTATCACTTTCGCTTAGTCACTGAGATAAATCCCAACAACTAGTGTCCATCGTTTACGGCGTGGACTACCAGGGTATCTAATCCCGTTTGCTCCCCACGCTTTCGTACATGAGCGTCAGTGTTGACCCAGGTGGCTGCCTTCGCCATCGGTATTCCTTCAGATCTCTACGCATTTCACCGCTACACCTGAAATTCTACCACCCTCTATCACACTCTAGTTTGCCAGTTCGAAATGCAGTTCCCAGGTT
+
GFGGGGGGGGGGCFFFGGGGGGGEGFFGGGGGGGGGGGGGGGGGGGGGEGGGGGGGGGGGGGGGGGGGGGGGGGGGGGGGGGGGGGGGGGGGGGGGGGGGGGGGGGGGGGGGGGGGGGGGFGGGFGGGGGGEGGGFGGGGGGGGGGC6CEGGFGGFGGGFGGGGGGFGGGGGGGGGGGGFFGEEFGGGGGGGGFFFFFAGFG>CDFFCCCFFGF;EGFFF@FDAGG?GFFFFFA;?61;E3<CED??FFFF<9AAFFAFB:A:<???>2<AAABF?=:?74
@M02352:288:000000000-CKWC8:1:1101:25026:5643 2:N:0:TACGCTGC+TCTCTTCG
CAATCTTGCGATCGTACTCCCCAGGTGGGACACTTATCACTTTCGCTTAGTCACTGAGATAAATCCCAACAACTAGTGTCCATCGTTTACGGCGTGGACTACCAGGGTATCTAATCCTGTTCGCTCCCCACGCTTTCGTCCATGAGCGTCAGTACATACGTAGTAGACTGCCTTCGCAATCGGTATTCTGTGTAATATCTATGCATTTCACCGCTACACTACACATTCTATCTACTTCCATATGACTCAAGTCAACCAGTATCAAAGGCAGTTCCATAGTT
+
GFGGFGGGGGG?DFGGGGGGGGGGGGGGGGGFGGGGGGGGGGGGGGGEGFGGGGGGGGGGGGGGGGGGGGGGGGFCFGGGDFGGGCGGGGGGGGGGGGGGGGGGGGGDFGGGGGGGGG9BEGCGGGGGGFGGGGGGGGGGGGGGGGGCGGGGGGGFGGGGGGGGGGGGGDGGGGGFCG5BFGCGFC@CFFGGGFAAEBFGFFFGEFFGFFFGGF>FGFDFFFFFFC<>C@FFFFFC?E87<CEF?EE35@376E)8(()7:<AFAAB<<BFBBB947AFA4
@M02352:288:000000000-CKWC8:1:1101:23731:5661 2:N:0:TACGCTGC+TCTCTCCG
TAACCTTGCGGCCGTACTCCCCAGGCGGTCTACTTATCGCGTTAGCTTCGCTACTCACGGATTAAATCCACAAACAGCTAGTAGACAGCGTTTACGGTGTGGACTACCAGGGTATCTAATCCTGTTCGCTACCCACACTTTCGCACATGAGCGTCAGTTACTGACCAGGGAGTCGCCTTCGCCACTGATGTTCCTCCAGATATCTACGCATTTCACCGCTCCACCAGGAATTCCACTCCCCACTCCAAAACTCTACCCTGCCATTTCTAAATGCAATTCC
+
DGGGGGGGGGGGECCFGGFGGGGGGGGF@FGGGGGGFFFGCGGGGGGCGGFFEG8CFFFGE,FF,?<FGGGGFGGGFGGGGG,E,EF<8B?FGDFG+4?=CFGGFFFFFGGGGABFFFGCFFFDGGFGG@BGGFGCEE8EGF6CGG>C9B6@>4***,@3D9,@:FGGCG5E:=4CG476)7?*:<?<C+1CGC64=;A*;77@EFFGD:)*;@6CC3(((0:;D*,/(7)0//-64:(44(4(41,:B(.2,).*-:*(38B)).).:AAFFBB<@))6
@M02352:288:000000000-CKWC8:1:1101:23619:5677 2:N:0:TACGCTGC+TCTCTCCG
CAATCTTGCGATCGTACTCCCCAGGTGGGACACTTATCACTTTCGCTTAGTCACTGAGATAAATCCCAACAACTAGTGTCCATCGTTTACGGCGTGGACTACCAGGGTATCTAATCCTGTTCGCTCCCCACGCTTTCGTCCATGAGCGTCAGTACATACGTAGTAGACTGCCTTCGCAATCGGTATTCTGTGTAATATCTATGCATTTCACCGCTACACTACACATTCTATCTACTTCCATATGACTCAAGTCAACCAGTATCAACGGCAGTTCAATAGTT
+
GGFGGGGGGGGGGEGGGGGGGGGEGGGGGGGGGGGGGGGGGGGGGGGGGGGGGGGGGGGGGEGGGGGGGGGGGGGGGGGGGGGGGGGGGGGEGGGGGGGGGGGGFCEFGGGGGGGGGGGGGGGGGGGGDGGGGGGGGGFGGGGGGGGGGGGGFFFFGGGGGGGDFGGGGGGGGGGGGGGFFGGGGGGGGGFGGFFE?FFGFGFGFFFGDFFFGF>BCFFEBFFFFFFGFFFFFFFFFCEEEFEE?E3)3=@ECCCF;6A>B4>AA(4003(4<B*6BAAF<
@M02352:288:000000000-CKWC8:1:1101:21636:5726 2:N:0:TACGCTGC+TCTCTCCG
CATTCTTGCGAACGTACTCCCCAGGTGGGTCACTTATCACTTTCGCTTAGCCACTCAAACCGAAGTCCGAACAGCTAGTGACCATCGTTTACGGCGTGGACTACCAGGGTATCTAATCCTGTTTGCTCCCCACGCTTTCGCATCTGAGTGTCAGTGTCTGTCCAGGGGGCCGCCTTCGCCACTGGTATTCCTTCAGATCTCTACGCATTTCACCGCTACACCTGAAATTCTACCCCCCTCTACAGCACTCTAGTTCACCAGTTTCAAATGCAGTTCCGAGG
+
GGGGGGGGGGGGGGFGGGGGGGGFGFFFGGGGGGGGGGGGGGGGGGGGGGGGGGGGGGGGGGGGGGGGGGGGGGGGGGGGGGGGGGC<FGGGGGGGGGGGGGGGGGFGGGGGGGGGGGGGGGGGGGGGFGGGGGGGGF8CGGGGGGGGGGFGGGGGGGGFGGGGDFGGGGGGDGGGGGGEEGEFGGGGFGF>FEFFFFFGFFFGFF375FFGGFDFGEFF:7<FGFFGBFFFFFFFFFBFFFFFFBFF0(-)6:5@<9??6)6AB<D24::2A49AFFFFB
@M02352:288:000000000-CKWC8:1:1101:18684:5745 2:N:0:TACGCTGC+TCTCTCCG
TAACCTTGCGACCGTACTCCCCAGGCGGTCTACTTAACGCGTTAGCTCCGAAAGCCACGGCTCAAGGCCACAACCTCCAAGTAGACATCGTTTACGGCGTGGACTACCAGGGTATCTAATCCTGTTTGCTCCCCACGCTTTCGCATCTGAGTGTCAGTGTCTGTCCAGGGGGCCGCCTTCGCCACTGGTATTCCTTCAGCTCTCTACGCATTTCACCGCTACACCTGAAATTTTACCCCCCTCTACAGCACTCTAGTTCACCAGTTTCAACTCACGTTCC
+
@EGGGGGGGGGGGGGGGCGGGGGCCFEFGGGDFFGGGGGGGGGGGGGGGGEGGEGGGGGGGEGGGFFGG,FEFGGFGG<BFEFFCFGGGGGGGGGGGGCFGGGGCFFGGGDGGGGGGGGGEFAEDGGCF;9FGGFGEGGEFCEDGEEFCCGGGGFDGE<;DFGGGGF6C7CCEG)7>C*88C57<EGGF7CGCEFC<4@*7CFC<*@DD5.*29:@GEB19B4FG:(94=@=**)-.(49B96,364)5(.),45*6)04:A<?-464A9)))))()(..
@M02352:288:000000000-CKWC8:1:1101:16685:5754 2:N:0:TACGCTGC+TCTCTCCG
CAATCTTGCGATCGTACTCCCCAGGTGGGACACTTATCACTTTCGCTTAGTCACTGAGATAAATCCCAACAACTAGTGTCCATCGTTTACGGCGTGGACTACCAGGGTATCTAATCCTGTTCGCTCCCCACGCTTTCGCCCATGAGCGTCAGTACCTACGTAGTAGACTGCCTTCGCAATCGGTATTCTGTGTAATATCTATGCATTTCACTGCTACACTAACCCTTCTATCTACTTCCATCTGACTCAAATCAACCAGTAACAACGGCAGTTCCAATGTT
+
GGGFFGGGGGDFFGGGGGGGGGGGG<EF+<FDFGGG<ECFGGGFEGGF,C<FGGGGGGGGCC@FE8F8ECC,C@F@66EBEF6EFF<BFGGC7=4:F?EE<?,E5++995?ECEE=FG9AEF74+4+@8E44C36+8A+6++6@FGGDGGEG,2,,,8@+8736D,7;37:34@CCG7CDFD*=F>C,>@;CC?+879BFFF>+/B6::,++468AG=(*0)/)*262);C=F=E<79;;3)9)/;@6;3))))783;44))6<<(((4(4,66?)*).64
@M02352:288:000000000-CKWC8:1:1101:8655:5808 2:N:0:TACGCTGC+TCTCTCCG
CAATCTTGCGATCGTACTCCCCAGGTGGGACACTTATCACTTTCGCTTAGTCACTGAGATAAATCCCAACAACTAGTGTCCATCGTTTACGGCGTGGACTACCAGGGTATCTAATCCTGTTCGCTCCCCACGCTTTCGTCCATGAGCGTCAGTACATACGTAGTAGACTGCCTTCGCAATCGGTATTCTGTGTAATATCTATGCATTTCACCGCTACACTACACATTCTATCTACTTCCATATGACTCAAGTCAACCAGTATCAAAGGCAGTTCCATAGTT
+
GFGGGGGGFGGGGDFGGGGGGGGGGGGGGFFFGGGGGGGGGGGGGGGGCFEGGGGGGGGGGFGGGFGGGGGFGFGCFGGGGGFGGGCFGGDGGGGGGGGGGGGGGGGGGGGGGGGGGGGGGGGGDFGGEGGGGFGGGGGEEGGGGFFDGGGGFFGFFGGGGGGDG<FAEGGGFGGGGGG5CGGGGGGGGGFGGFAEEBFFF:FGCAFFGGF>DDFFGFDFFFFFDGCFEFFFCFECF?3>)5?EFFFF8EE?>EFFF?44>6>A<FF?67:?AF45*6:A:
@M02352:288:000000000-CKWC8:1:1101:14233:5823 2:N:0:TACGCTGC+TCTCTCCG
TAATCTTGCGACCGTACTCCCCAGGCGGAATGCTTAATCCGTTAGGTGTGACACCAACAAGCATGCTTGCTGACGTCTGGCATTCATCGTTTACGGTGTGGACTACCAGGGTATCTAATCCTGTTTGCTCCCCACACTTTCGCACCTCAGCGTCAGTATCGAGCCAGTGAGCCGCCTTCGCCACTGGTGTTCCTCCGAATATCTACGAATTTCACCTCTACACTCGGAATTCCACTCACCTCTCTCGAACTCAAGACCAGGAGTTTATAAGGCAGTTCCAG
+
EFGGFGGGGGGGGGBDGGGGGGGGGGGGGGGGGGGGGGGGGGGGGGGGGDGGGGGGGGGGGGGGGGGGGGGGGGGGGGGGGGGGGGGGGGGGGGGGEFGGDGFFGGGGGGGGGGGGGEGGGGGGGGGGGGGGGGGGGGGGGGGGGGGGGGGGGGGGGGGGGG@EGGGGFGGGGGGCGGGFFGGGGGGGFEEGGEFFBE:DFGFGFFAGGF>GGFFA@F<AFFDAFGFDFFFFFFDFFFF?<:2,48<BBFFA)4<FBFFFF34,4ABA<>AF?:5?FFFF4
@M02352:288:000000000-CKWC8:1:1101:21438:5824 2:N:0:TACGCTGC+TCTCTCCG
CAATCTTGCGATCGTACTCCCCAGGTGGGACACTTATCACTTTCGCTTAGTCACTGAGATAAATCCCAACAACTAGTGTCCATCGTTTACGGCGTGGACTACCAGGGTATCTAATCCTGTTCGCTCCCCACGCTTTCGTACATGAGCGTCAGTGTTGACCCAGGTGGCTGCCTTCGCCATCGGTATTCCTTCAGATCTCTACGCATTTCACCGCTACACCTGAACTTCTACACCCCTCTATCACACTCTAGTTTTCCAGTTCGAAATGCAGTTCCCCGGTT
+
GG@FCFGGGGDFGDF@FFGGGGGGGGGGGGAFGGGGFGCFGGGGGGGGFGFFFGGCGFGFCCGGFFGFFG,6,F,CFGGGFF9E,?EG7BFC7FFG74EFEFGFFCFFCF<F,,4,CEFFGGC>CF+@8EE>F3+FDE@88=,,,@@CEEEG3,D88@CFEC@6,8@C6+CB,,*;CD*3@7:;CC7D,=D27A9E)=FFF8)7@FDGF,BC<;3=CF;D@=38*;6>9::1);6./8;3CF?4878:)6449))084=A<A<(1,4))).6468<)4962
@M02352:288:000000000-CKWC8:1:1101:8852:5840 2:N:0:TACGCTGC+TCTCTCCG
TAACCTTGCGGCCGTACTCCCCAGGCGGTCAACTTAGTGCGTTAGCTGCGCCACCCACGACTCAAGGTCACAGACGGCTAGTTGACATCGTTTACGGCGTGGACTACCAGGGTATCTAATCCTGTTTGCTCCCCACGCTTTCGTGCCTCAGTGTCAGTATTTGTCCAGGTAGCCGCCTTCGCCACTGATGTTCCTTCCAATCTCTACGCATTTCACCGCTACACTGGAAATTCCACTACCCTCTACAATACTCTAGTTTGCCAGTTCAAAATGCAGTTCC
+
GGGGGGGGGGGGGGGEGGGGGGGGGGGGGGGGGGGGGGGGGGGGGGGGGGGGGGGGGGEGGGFGGGGFGGGGGGGGGGGGGGGGGGGGGGGGGGGGEGGGGGGGGGGGGGGGGGGGGGGGGGGFGGGGGGGGGGFGGGGGGGDGGCEFGGFFGGCFGFGGGGGGGGGGGGGGGGGGGGGFFGGGGGGGG:<:DEFEFFFGFGFGEFFDDGFGGFFFFBFF>FBFGGBGFFFFFFF-)5:<??FF<44<<40<?<<4<DF<<<<08>BF9A<B>A?A46<B
@M02352:288:000000000-CKWC8:1:1101:12512:5848 2:N:0:TACGCTGC+TCTCTCCG
CAATCTTGCGATCGTACTCCCCAGGTGGGACACTTATCACTTTCGCTTAGTCACTGAGATAAATCCCAACAACTAGTGTCCATCGTTTACGGCGTGGACTACCAGGGTATCTAATCCTGTTTGCTCCCCACGCTTTCGTGCCTCAGTGTCAGTATTTGTCCAGGTAGCCGCCTTCGCCACTGATGTTCCTTCCAATCTCTACGCATTTCACCGCTACACTGGAAATTCCACTACCCTCTACACTACTCTAGTTTGCCAGTTCAAAATGCAGTTCCCAGGTT
+
GGFGGGGGGGGGGGFGGGGGGGGGGGGGGGGGGGGGGGGGGGGGGGGGGGFGGGGGGGGGGCGGGGGGGDGGGGGGGFGGGGFGGGGGGGGGGGGGGGGGDGGGGGDGGGGGGGGGGGGGGGGGGGGGGFGFGGGGGGGFGGGGDGGGGGGGGGGGGFGGGGG8DFDFFEGGGGGGGGGFFG7CGGGGGGGGGF6AB:FGFGFGFFFGFGFFCB=)?FDFFF;AGGEGFFFA);8==@@3>E(73@CFC37?<?9FEA6:AAA9>2246A4<42FBFF:D<
@M02352:288:000000000-CKWC8:1:1101:26468:5867 2:N:0:TACGCTGC+TCTCTCCG
CAATCTTGCGATCGTACTCCCCAGGTGGGACACTTATCACTTTCGCTTAGTCACTGAGATAAATCCCAACAACTAGTGTCCATCGTTTACGGCGTGGACTACCAGGGTATCTAATCCTGTTCGCTCCCCACGCTTTCGTCCATGAGCGTCAGTACATACGTAGTAGACTGCCTTCGCAATCGGTATTCTGTGTAATATCTATGCATTTCACCGCTACACTACACATTCTATCTACTTCCATATGACTCAAGTCAACCAGTATCAAAGGCAGTTCCATAGTT
+
FEFDFGGFGGC<@FFFGFFGGGG:FFFFGGGGEGGGFGGGGFFGDGGEDE<FAFGGGGGGGG9FGGGGFGGGGG,CFEEGE<FFFGGFFGFCEFGGGGGGFGGGGGG8FGGFGGGFGGFGGGGGGGGFGGGCGEGFFEDGGGGGADDGGDEEF,@DCEFGFGGGDAEDE,@?FGGFDDGDFGGEGGGGGGGFGEAE?FFGF7FFCACGFGFGGF@?GFFFFFFFGFCFEF=AFFEEF9<<CCC36C?)/.3<CF<*((;6).:2:>21::0:A946=<):A
@M02352:288:000000000-CKWC8:1:1101:16715:5878 2:N:0:TACGCTGC+TCTCTCCG
TAATCTTGCGACCGTACTCCCCAGGCGGTCTACTTAACGCGTTAGCTCCGAAAGCCACGGCTCAAGGCCACAACCTCCAAGTAGACATCGTTTACGGCGTGGACTACCAGGGTATCTAATCCTGTTTGCTCCCCACGCTTTCGCATCTGAGTGTCAGTGTCTGTCCAGGGGGCCGCCTTCGCCACTGGTATTCCTTCAGATCTCTACGCATTTCACCGCTACACCTGAAATTCTACCCCCCTCTACAGCACTCTAGTTCACCAGTTTCAAATGCAGTTCC
+
GFGGGGGGGGGGGGEFGGGGGGGCGGGGGGGGGGGGGGGGGGGGGGGGGGEGGCGGGGGGGGGGGGGGGGGGGGGGGGGGGGGGGGGGGGGGGGGGGGGGGGGGGGGGGGGGGGGGGGGGGGGGGGGFFGGGGGGGGGGGGGGGGDGGGGGGGGGGGGFGGGGGGGGGGGGGGGGGGGDFFGGEGGGGGGGGGECEAFF7FGFGBFFGGGDGGFAFGFFBBFFFGG0F0?FFFFFFDFFFBBFFBFF???F7>BBFAFFAFAFB>FFFABFA<>F<F9<A
@M02352:288:000000000-CKWC8:1:1101:15807:5911 2:N:0:TACGCTGC+TCTCTCCG
CAGTCTTGCGACCGTACTCCCCAGGTGGGATACTTATCACTTTCGCTTAGTCACTGAGATAAATCCCAACAACTAGTGTCCATCGTTTACGGCGTGGACTACCAGGGTATCTAATCCTGTTCGCTCCCCACGCTTTCGTCCATGAGCGTCAGTCCATACGTAGTAGACTGCCTTCGCAATCGGTATTCTGTGTATTATCTATGCATTTCACCGCTACACAACACATTCTATCTACTTCCATATGACTCAAGTCACCCAGTATCAAAGGCAGTTCCATAGTT
+
GGGFFGGGFGGGGCEEFGGFGGGEGGGGGGGGG9FADGFGGGGFGGGGEFFFFGGGGGFGGFEGFGGGGGFGGD8<FF<EGGGGGGGGGGGGGG:FGGG9FGGFFFDGGGGGGGGGFFFFGGGGFGGGD8+CCB:FBC@ECEAC>@FDEGEG;,,,<;>,,73C;D9DC@D,>CFG5;9?AC54/*:;:::2:A+/5BF:FF>75@+=@@F8/)538FD)6)1)/;777:A787)19C3).66CCE<<3=4A5<)044824<)6)64:(41.6:*-962).
@M02352:288:000000000-CKWC8:1:1101:16750:5937 2:N:0:TACGCTGC+TCTCTCCG
CATTCTTGCGAACGTACTCCCCAGGTGGGTCACTTATCACTTTCGCTTAGCCACTCAAACCGAAGTTCGAACAGCTAGTAACCATCGTTTACGGCGTGGACTACCAGGGTATCTAATCCTGTTCGCTCCCCACGCTTTCGTCCATCAGTGTCAGTTGATTCTTAGTAATCTGCCTTCGCAATTGGTATTCTATGTAATATCTATGCATTTCACCGCTACACTACATATTCTAACTACTTAATAATAACTCAAGATAACCAGTATCAAACGCAATTTTACGG
+
GGGGGGGGGGGGEGGGGGGGGGGGGGFG:F,FFGGGGCCF9FGEGGC7FDCGGF,CFGEEF@:+7=EF,6,C+CC<F=:CFE,BE=?AF<?C7+4+4@CE=<F8E89BC=88?FF=;E9,9=<<:::=3D83F+C8+=E8F=EEFGGFF;=7,@F7,,@E,8ECDFCFEGFGGG*+;**359<A?C7<AC77DA+*;99++4BGC481=18:88(0/83.,+4ADFC7?:+1:8/9@3;)).9).<?EFFF1374FEFF)69))645))-(-22?)943((
@M02352:288:000000000-CKWC8:1:1101:7484:5937 2:N:0:TACGCTGC+TCTCTCCG
CAATCTTGCGATCGTACTCCCCAGGTGGGACACTTATCACTTTCGCTTAGTCACTGAGATAAATCCCAACAACTAGTGTCCATCGTTTACGGCGTGGACTACCAGGGTATCTAATCCTGTTCGCTCCCCACGCTTTCGTCCATGAGCGTCAGTACATACGTAGTAGACTGCCTTCGCAATCGGTATTCTGTGTAATATCTATGCATTTCACCGCTACACTACACATTCTATCTACTTCCATATGACTCAAGTCAACCAGTATCAAAGGCAGTTCCATAGTT
+
GFGGGGGGGGGGGGGGGFFGGGGGGGGGGGGGGGGGGGGGGGGDFDEFGGGGGGGGGGGGGGGGGGGGG:FFGGGGGFFGGGGGGGGGGGGGGGGGGGGGGGGGGGGGGGGGGGGGCEFGGFFEEGGGGGGGFDGGCEGGGGGGGGGGGGGGGGFGGGFDFGFGFGCEGGGGGGGGGGGFFGGGGGGGGGGGGFCE4AFGFGFGFFCFGGFCDF@FGFFFFF;46>)79:::ACCFECEEFFF<CFE3@EEFFEE*((.642)5:AFF(1-:<DFFF>:A:
@M02352:288:000000000-CKWC8:1:1101:16996:5939 2:N:0:TACGCTGC+TCTCTCCG
TAATCTTGCGGCCGTACTCCCCAGGCGGTCAACTTAGTGCGTTAGCTGCGCCACCCACGACTCAAGGTCACAGACGGCTAGTTGACATCGTTTACGGCGTGGACTACCAGGGTATCTAATCCTGTTTGCTCCCCACGCTTTCGTGCCTCAGTGTCAGTATTTGTCCAGGTAGCCGCCTTCGCCACTGATGTTCCTTCCAATCTCTACGCATTTCACCGCTACACTGGAAATTCCACTACCCTCTACAATACTCTAGTTTGCCAGTTCAAAATGCAGTTCC
+
CFGGGGGGGGGGGGGGGGFGGGGGGGGGBGGGGGGGGGGGGGGGGGGGGGGGGGGGGGGGGGGGGGGGGGGGGGGGGGGGGGGGGGGGGGGGGGGGGGGEGGGGGGGGGGGGDFGGGFG9FGGGGGGGGGGGGGGGGGGGGGGGGGGGGGGGGGGGGGGGGGGGGGFGGGGGGGGGGGGFAG=5DGGGEFFGGFFFFAFFFCFGFFFGGGEGGFFFGD;FFFFFGG?GBF?FFF>FA?>?FFFFF><?FFF>2<AF4AFAAABFFFBDFFFFA26496>F
@M02352:288:000000000-CKWC8:1:1101:8486:5939 2:N:0:TACGCTGC+TCTCTCCG
TAATCTTGCGACCGTACCCCCCAGGCGGAATGCTTAATCCGTTAGGTGTGACACCAACAAGCATGCTTGCTGACGTCTGGCATTCATCGTTTACGGTGTGGACTACCAGGGTATCTAATCCTGTTTGCTCCCCACACTTTCGCACCACAGCGTCAGTATCGAGCCAGTGAGCCGCCTTCGCCACTGGTGTTCCTCCGAATATCTACGAATTTCACCTCTACACTCGGAATTCCACTCACCTCTCTCGAACTCAAGACCAGGAGTTTATAAGGCAGTTACAG
+
FCFCCFGFGGECCCFG7,CFE@E,C<@FGGGFFGGFGEEFFGFECEEFGGAFGGGGGGGGGGC9FDGFEFFGGFGCEGDDCFFGGFFGGGGGGGGCFGEEGFGGGGGGGGGGGFGEF>AFFFGFD<DCEFF+BEGGCG==D>EGGG,;@CGGCEGE,@ACECFEGGFCCEFGGEGC4:DF45EEFGFGFF8DFFFFFFFGF7AF?AFDFF3:DFEFC;E8C?B?FC(765/=@@)-8??FB?5:???F??15<3)*(,560(4,7>A))<2<0(0.9)6:.
@M02352:288:000000000-CKWC8:1:1101:20056:5943 2:N:0:TACGCTGC+TCTCTCCG
TAATCTTGCGACCGTACTCCCCAGGCGGTCTACTTAACGCGTTAGCTCCGAAAGCCACGGCTCAAGGCCACAACCTCCAAGTAGACATCGTTTACGGCGTGGACTACCAGGGTATCTAATCCTGTTTGCTCCCCACGCTTTCGCATCTGAGTGTCAGTGTCTGTCCAGGGGGCCGCCTTCGCCACTGGTATTCCTTCAGATCTCTACGCATTTCACCGCTACACCTGAAATTCTACCCCCCTCTACAGCACTCTAGTTCACCAGTTTCAAATGCAGTTCC
+
FFGFGGGGGGGGGDFFGGFGFEFECFFDFGDGGFGGGGGGGGGGGGGGGGGGG=FGGGGGGGGGGGCFFGGGGGGGGGGGGGFGGGGGGGGGGGFGDGGGGGGGGGGGFGGGGGCFGGGGCFGFGGGGGFGGGGGGGGGGGGGGGGGGGGGGGGFGCGGGGGCFGGFG6@EGEGGGGGGFFDGGGGGGFGGGGEFFA@FC=DFGFB?FGGFDFFFFGB069>2?C<?G????@=4<A0?0>BF?F44087<>?FF846F2)4<:<)66ABAAFBFFF4AA
@M02352:288:000000000-CKWC8:1:1101:12007:5950 2:N:0:TACGCTGC+TCTCTCCG
CAATCTTGCGATCGTACTCCCCAGGTGGGACACTTATCACTTTCGCTTAGTCACTGAGATAAATCCCAACAACTAGTGTCCATCGTTTACGGCGTGGACTACCAGGGTATCTAATCCTGTTCGCTCCCCACGCTTTCGTCCATGAGCGTCAGTACATACGTAGTAGACTGCCTTCGCAATCGGTATTCTGTGTAATATCTATGCATTTCACCGCTACACTACACATTCTATCTACTTCCATATGACTCAAGTCAACCAGTATCAAAGGCAGTTCCATAGTT
+
GGGGGGGGGGDGCCGGGGGGGGGGGGFGGGGDGGGGGGGGGGGGGDGGGGGGGGGGGGGGGGFGGGGGGGGGGGGGGFGGGGGGGGGGGGGGGGGGEGGGGGGGGGEGFGGGGGGGFGGGGGGDGGGGGGGGGFDGGGGGGGGGGGGGGDGGFGGGGFGGGGGGGFAFGGGGGGGGGGGDFFEGGGGGGGGGGFFFFFFGFGFGFFFGGGFGGFFFGFFE@F@FGGFGFF=@CFE?EFEEFEF?ECEF@E<.))9FFFFDA4)52<A??F?FFF?A?6)46
@M02352:288:000000000-CKWC8:1:1101:10204:5953 2:N:0:TACGCTGC+TCTCTCCG
TAACCTTGCGGCCGTACTCCCCAGGCGGTCAACTTAGTGCGTTAGCTGCGCCACCCACGACTCAAGGTCACAGACGGCTAGTTGACATCGTTTACGGCGTGGACTACCAGGGTATCTAATCCTGTTTGCTCCCCACGCTTTCGTGCCTCAGTGTCAGTATTTGTCCAGGTAGCCGCCTTCGCCACTGATGTTCCTCCGAATATCTACGAATTTCACCTCTACACTCGGAATTCCACTCACCTCTCTCGAACTCAAGACCAGGAGTTTATAAGGCAGTTCCA
+
,BFGGGGGGGGGGGGGGGGGGGGDGFDECFGGGGGGGGFFGGGGGGGGGGGGGGGGGGGGGGGFFGGFGGGGGGGGCGFGGGGFGGGGGGGGGGGGGGGGGGGGGGGGGGGGGGGGGGGGGGGGFGFGGGGGGGGGEGDGGGE>DGGGGGGGGGGGGGGCCCFGGGFFFGGGGGGGGGGFFGGGGGGCFGGGGFFFFBEDF3AF)@AF*;;<DFFFG?62<@>?:>1>;EFFFFB<4:27:)3<?2<B0:??>DF=>?>??:?0<?AF2<4<?BFB5)64)
@M02352:288:000000000-CKWC8:1:1101:23019:5970 2:N:0:TACGCTGC+TCTCTCCG
CATTCTTGCGAACGTACTCCCCAGGTGGGATACTTATCACTTTCGCTTAGCCACTCAGCCTTACGGCCGAACAGCTAGTATCCATCGTTTACGGCGTGGACTACCAGGGTATCTAATCCTATTCGCTCCCCACGCTTTCGTCCATCAGCGTCAGTATATTGTTAGTGATCTGCCTTCGCAATCGGTATTCCATGTAATCTCTAAGCATTTCACCGCTACACTACATATTCTAACCACTTCACAATAACTCAAGACTAACAGTTTCAAAGGCAGTTCCACAG
+
GGFGGGGGGGGGGGGGGGGGGGGGGGFGGGGGGGGGGGGGGGGGGGGGGGGGGGGGGGGGGGGGGGGGGGGGGGGGGGGGGGFFFGGGGGGGGGGFGGGGGGGGGGGGGGGGGGGGGGGGGGGGGGGGGGGGGGGGGGGGGGGGGGGGGGGGGCFGGGGGGGGGGGGGGGGFGGGGGGGFF>FGGGGGGGGGFEFFCFA@FGFGEFFCGGAFGFDEGFBE@FFFCGFGE6:=@A0=<EFE??FFFFA?AFFFFA<FA?:>>DFA<>AA>::<FF4<FB24(
@M02352:288:000000000-CKWC8:1:1101:18790:5975 2:N:0:TACGCTGC+TCTCTCCG
TAATCTTGCGACCGTACTCCCCAGGCGGTCTACTTAACGCGTTAGCTCCGAAAGCCACGGCTCAAGGCCACAACCTCCAAGTAGACATCGTTTACGGCGTGGACTACCAGGGTATCTAATCCTGTTCGCTCCCCACGCTTTCGTCCATGAGCGTCAGTACATACGTAGTAGACTGCCTTCGCAATCGGTATTCTGTGTAATATCTATGCATTTCACCGCTACACTACACATTCTATCTACTTCCATATGACTCAAGTCAACCAGTATCAAAGGCAGTTCCA
+
FGGFFGGGGGGEEGFFGGFGGGGGGGDEGGGGGGGGGGGGGGGGGGGGGGGGGGGGGGGGGGGGGGGGGGGGGGGGGGCEGGGGGGGGGGGGGGGGGGGGGGGGGFGGGGGGGGGGGGGGGGGGGGGGGGGGGGGGGGGGGGGGGGGGGFFFGGGGGGGGGGGGGGE,:FFGGGGGGGGFFGGGGGGGGGGCGFAEFFACFFAFCFFGGEFDGFFFFDF60BFFGGFGFFF4F?A<BFB<AADFFFFBAAAAB?>46AFFFB:?FA>A>BA<??F65<A9)
@M02352:288:000000000-CKWC8:1:1101:25877:5998 2:N:0:TACGCTGC+TCTCTCCG
CAATCTTGCGATCGTACTCCCCAGGTGGGACACTTATCACTTTCGCTTAGTCACTGAGATAAATCCCAACAACTAGTGTCCATCGTTTACGGCGTGGACTACCAGGGTATCTAATCCTGTTCGCTCCCCACGCTTTCGTCCATGAGCGTCAGTACATACGTAGTAGACTGCCTTCGCAATCGGTATTCTGTGTAATATCTATGCATTTCACCGCTACACTACACATTCTATCTACTTCCATATGACTCAAGTCAACCAGTATCAAAGGCAGTTCCATAGTT
+
GGGGGGGGGGGCFFGGGGGGGGGDGFFGGGGGGGGGGGGGGGGGDGGGGGGGGGGGGGGGGGGGGCGGGGGGGGFGGGGGGGGG7FFGGFGEEGGGGGGGFGGGGCFGGGGGAFFGGGGGGGGC7FGCEFGDGGGDGGGGGGGGGFFGGGEGGFGGGGGGGDFEFGEGGGFGGGGGGDGFF>>ECCCGGGGGG?@E7>AFAC6D?F87=BFFG>5?GFFFFFEFDGEGFFC887)<EEEEF3?CCE?C;;E?3?3A(4;A)4<<A<)(3<2?<B4>FF7A<
@M02352:288:000000000-CKWC8:1:1101:15856:6001 2:N:0:TACGCTGC+TCTCTCCG
TAATCTTGCGACCGTACTCCCCAGGCGGAATGCTTAATCCGTTAGGTGTGACACCAACAAGCATGCTTGCTGACGTCTGGCATTCATCGTTTACGGTGTGGACTACCAGGGTATCTAATCCTGTTTGCTCCCCACACTTTCGTACCTCAGCGTCAGTATCGAGCCAGTGAGCCGCCTTCGCCACTGGTGTTCCTCCAAATATCTACGAATTTCACCTCTACACTTGGAATTCCACTCACCTCTCTCGAACTCTAGACTGATAGTTTTGGAGGCAGTTCCAG
+
FGGGCFGGGGGGGG@FGGGGGGGGGFEGGGGGGGGGGGDGGGGGGGGGGGGGGGGGGGGGGGGGGGGGGGFGGGGGGGGGGGGFGGGGDFFGGGGGGGGGGGGGGGFEDGGGGGGGGEGFGGGGGGGGGGGGGGGGGGGGGGFGGGA8DFGGGGGGGGGGGGFGGCGGGAFFGGGGGGGFFCEGFCGF?6CGDEFFBFFGFGFGFF:DF5>FFFFF+;7@7FFAGF@G)6AFFFAC@;E0=?F:>?F:<?FDF>A6)46:AADAF<A0>?16?:B,/)69.
@M02352:288:000000000-CKWC8:1:1101:21708:6053 2:N:0:TACGCTGC+TCTCTCCG
CAATCTTGCGATCGTACTCCCCAGGTGGGACACTTATCACTTTCGCTTAGTCACTGAGATAAATCCCAACAACTAGTGTCCATCGTTTACGGCGTGGACTACCAGGGTATCTAATCCTGTTCGCTCCCCACGCTTTCGTCCATGAGCGTCAGTACATACGTAGTAGACTGCCTTCGCAATCGGTATTCTGTGTAATATCTATGCATTTCACCGCTACACTACACATTCTATCTACTTCCATATGACTCAAGTCAACCAGTATCAAAGGCAGTTCCATAGTT
+
CCFFGGFFGGEFCFFFGGGGGFG@FGGCEBFFGFGGGGGGFGFGGGGGGGGGGGGGGG9FAE,CEEFF<BFGGGFEGGFFG96ECFEFBEFFGEFEGCGGGFGGDFEGGGFGFGFCFDEGGGDGGGDFGGGCFCFGGGGGG88ADFFDGGDGGFGGCDEFGGGEDE9DFCCGFCGGGG*@FGCEG5EGGFFG@<+;6FF@BD6D6FF>BEFFGFFFGFDEFFFF8FCG5FFFF=EFFF<<EFC?3>EF@=ECEF1A@DF><9)64<A018(.4<FDFA?95
@M02352:288:000000000-CKWC8:1:1101:8793:6056 2:N:0:TACGCTGC+TCTCTCCG
TAATCTTGCGACCGTACTCCCCAGGCGGTCTACTTAACGCGTTAGCTCCGAAAGCCACGGCTCAAGGCCACAACCTCCAAGTAGACATCGTTTACGGCGTGGACTACCAGGGTATCTAATCCTGTTTGCTCCCCACGCTTTCGCATCTGAGTGTCAGTGTCTGTCCAGGGGGCGGCCTTCGCCCCTGTTTTTCCTTCAGATCTCACCGCTTTTCACCCCTACCCCTAAATTCCTCCCCCCTCCTACGGCCCTCTGTTCCCCCAGTTTAAATGCCATTCCG
+
GGFGGGGGGGGGGGGGGGGGGGGDGGGGGGGGGGGGGGGGGGGGGGGGGGGGGGGGGGGGGGGGGGGGGGGFFGGGGGGFFGGGFFGGGEFGGGGGGGGGGGGGGGGGFGGGGCFGGGFGGGGGGGGGGGGGGGGGGGGGGGGGGGGGFEGGGGGGGF@FGGFFFGGGGDG*=*):)9*9)9=*1*:00+25C)9-)****0*2)*)*)*7>*9>?+0701@:F**(9<4@*/*)4?<FF(((,).(((-2((()16-0.4>0(5<))64-)..*)9)5(
@M02352:288:000000000-CKWC8:1:1101:4741:6069 2:N:0:TACGCTGC+TCTCTCCG
TAACCTTGCGGCCGTACTCCCCAGGCGGTCTACTTATCGCGTTAGCTTCGCTACTCACGGATTAAATCCACAAACAGCTAGTAGACAGCGTTTACGGTGTGGACTACCAGGGTATCTAATCCTGTTCGCTACCCACACTTTCGCACATGAGTGTCAGTCTTTGGCCAGAGAGTCGCCTTCGCCACTGATGTTCCTTCAGATATCTACGCATTTCACCGCTACACCTGAAATTCCACTCTCCTCTCCAAGACTCTAGCTATCCAGTCCTAAAAGGCCTTCC
+
GFGGGGGGGGDGGCGGGGGGGGGGGFGGGGGGGGGGGGGGEGGGGGGGGGGGGGGGFGGGGGGGCGGGGGGGFGGCGGGGGGGGGGGFGCFEGGGGGFGGGGGFGGGGFGDGGGGGGGFGGFG?FGGGGG8FFGGGECGGGGGGGGEGFBCFGGGGGFGGGGCFFGGFDGGGGGGGGGGFAGEGGGFFGGGGGFFFEAF7@>AGEFFFDEFGFFFFGFFB@E<FGGF47*9BFFABF?AB<489:?A:<((4:268<4*.8:4)6))5<<)3434:F>?:
@M02352:288:000000000-CKWC8:1:1101:18818:6075 2:N:0:TACGCTGC+TCTCTCCG
CATTCTTGCGAACGTACTCCCCAGGTGGGTCACTTATCACTTTCGCTTAGCCACTCAAACCGAAGTTCGAACAGCTAGTGACCATCGTTTACGGCGTGGACTACCAGGGTATCTAATCCTGTTCGCTCCCCACGCTTTCGTCCATCAGTGTCAGTATATTATTAGTAATCTGCCTTCGCAATTGGTATTCTATGTAATATCTATGCATTTCACCGCTACACTACATATTCTAACTACTTCATAATAACTCAAGACAACCAGTATCAAAGGCAATTCTACAA
+
GGGGGGGGGGG:CFFGGGGGGGFGGGFGGGGGGGGGGGGGGGGGGGGGGGGGGGGGFGGGGGEEGGGGGFEGGGGGFGGGGGGGGGEGGGGGGEGGGGGGGGGGGDGGGGFGGGGGGGFGCGGGGGGGGGGGGGGGEGGDFGGGGGGGGGGGGGG:EGGGGGGGGGGGEFGGGGGGGGGFEGGGGG7DFGGGGEFFFFFGFGFGFFCFFFFGGFFFG;>E@A@FCGFGFFFFAFEFFFFE56.<CEFFE@<@@3;A1=DFF>9>>):AA<0,38?AFF><)
@M02352:288:000000000-CKWC8:1:1101:26643:6085 2:N:0:TACGCTGC+TCTCTCCG
CAATCTTGCGATCGTACTCCCCAGGTGGGACACTTATCACTTTCGCTTAGTCACTGAGATAAATCCCAACAACTAGTGTCCATCGTTTACGGCGTGGACTACCAGGGTATCTAATCCTGTTCGCTCCCCACGCTTTCGTCCATGAGCGTCAGTACATACGTAGTAGACTGCCTTCGCAATCGGTATTCTGTGTAATAGCTATGCATTTCACCGCTACACCACCCATACTATCTACTTCCATATGACTCAAGTCAACCAGTATCAAAGTCAGTTCCAGAGTT
+
GF9ECFGGGE7<C@FGGGGGGGGGGEGGCG8CFGGGCGEGFGGGGGGGCGEFGGE<EF<FA,,CFDEFGG@FGGGCC<E5,E?FFG8F=FGD7:C7+=F9=,=F<+?44BFFGFF,EFA;EFC7B<+4BEECG+8DFG8@+3,6,@F8CCGGE8,@<EFFG?,3E,7>,3@F:;CG7D7BFG5:CG7;;:;9CE+76+0=BGFDCA:D+1+85)-8EF@((.()2*(;>A++;+954?8>6//1)15;@83573<73:5))-6<)))).64))-94*-(.)
@M02352:288:000000000-CKWC8:1:1101:8726:6100 2:N:0:TACGCTGC+TCTCTCCG
TAATCTTGCGACCGTACTCCCCAGGCGGAATGCTTAATCCGTTAGGTGTGACACCAACAAGCATGCTTGCTGACGTCTGGCATTCATCGTTTACGGTGTGGACTACCAGGGTATCTAATCCTGTTTGCTCCCCACACTTTCGCACCTCAGCGTCAGTATCGAGCCAGTGAGCCGCCTTCGCCACTGGTGTTCCTCCGAATATCTACGAATTTCACCTCTACACTCGGAATTCCACTCACCTCTCTCGAACTCAAGACCAGGAGTTTATAAGGCAGTTCCAG
+
DGDGGGGGGGGGGCFFFFGGGGFGGGGGGDGGGGGGGGGGGGGEGGGGGEFGGGGFFGGFGGGFGGGGGGGGFFGGGGGGGGGGGAFGGGGGGGGGGGGGGGGGGGGGGGGG@FGGFGGGGGGGGGGGGGGGGGGGGGGGGGGGGGGGGGGGGGGGGGFGGFFDEGGGGF9FGGGGGGGFFGGGGGGGGGD>FEFFF48C>GFGEFFDCFFGGCCFFF@3>CD6CG;DD@FFFFFFF?FF>F>FF?FF06044:B??FF:?(-3:A4AF2<2:?EB4:AA)
@M02352:288:000000000-CKWC8:1:1101:18719:6145 2:N:0:TACGCTGC+TCTCTCCG
TAACCTTGCGGCCGTACTCCCCAGGCGGTCTACTTAATGCGTTAGCTTTGAAAAACAGAACCGAGGTTCCGAGCTTCTAGTAGACATCGTTTACGGCGTGGACTACCGGGGTATCTAATCCCGTTTGCTCCCCACGCTTTCGTGCCTCAGTGTCAGTATTTGTCCAGGTAGCCGCCTTCGCCACTGATGTTCCTTCCAATCTCTACGCATTTCACCGCTACACTGGAAATTCCACTACCCTCTACAATACTCTAGTTTGCCAGTTCAAAATGCAGTTCCC
+
FGGGGGGGGGGGGGGGGDGGGGGCEGCEFFGGGGGGGGGGGGGGGGGGGGG,EG<FGGGGGGECFEGGGGGGDGGFGGGGFGFGGGGGGGGGDGGGGGGGGGGGGGGGGGGGGGGGGGGGGGGGGGGGGGGGGEE<CGGGGGFCEF7CFGF?FGGFGGGGGGGCFDG6CCGFGDGGGCFFFGGGFFCCF7EFGFFFFFFGFD=D?F>CCEF7*=A?5>6>>@BBDFFC<FFFFFFA?B??26:<A9?2).:B><6BA<*<244)-)6<A23>B)/6?A>2
@M02352:288:000000000-CKWC8:1:1101:5171:6152 2:N:0:TACGCTGC+TCTCTCCG
CAATCTTGCGATCGTACTCCCCAGGTGGGACACTTATCACTTTCGCTTAGTCACTGAGATAAATCCCAACAACTAGTGTCCATCGTTTACGGCGTGGACTACCAGGGTATCTAATCCTGTTCGCTCCCCACGCTTTCGTCCATGAGCGTCAGTACATACGTAGTAGACTGCCTTCGCAATCGGTATTCTGTGTAATATCTATGCATTTCACCGCTACACTACACATTCTATCTACTTCCATACGACTCAAGTCCACCAGTATCAAAGGCATTTCCATAGTT
+
GFDFFGGGGGGGFEFGGGGGGGGDGGFFGGGGFGGGGGGGGGGGGGGGGGGGGGGGFGGGDGGGGGGGGGGGGGGDFGFGGGGGGGGGDG@FFGGGGDFGCFFGFGGG8FFFFGGGCFEGGGFGEGDFGGGGGGGGGGGGG+@CFGFDGGGGGGGGGGGGGGGGGG9FGGFGGGGGGDCBFFCEGGGGGGGGGFBACFF@AF9CCFFGGGFG:BB;EFBEFF8FDC3FEA@@F+;CCCEFE6@;(7@F;;;?C)9FBB4<A44:>4::(,)5AD?<6.)<5
@M02352:288:000000000-CKWC8:1:1101:19461:6158 2:N:0:TACGCTGC+TCTCTCCG
TAACCTTGCGGCCGTACTCCCCAGGCGGTCTACTTATCGCGTTAGCTGCGCCACTAAGGAATCAAGTTCCCCAACGGCTAGTAGACATCGTTTACGGCGTGGACTACCAGGGTATCTAATCCTGTTTGCTCCCCACGCTTTCGCACCTCAGTGTCAGTATCGAGCCAGTCAGTCGCCTTCGCCACTGGTGTTCCTTCCCCTCTCTACGCATTTCACCGCTACACAGGAAATTCCACTAACCTCTCTCGTACTCTAGTGCGTCAGTTTTGAATGCAGTTCCA
+
GGGGGGGGGGGGGGGGGEFGGGGGGGGECGGGGGGGGGGGGGGGGGGGGGGGGGGFGGGGGGGFGGGGGGGGGGGDGGGGGGFGGGGGGGGGGGGGGGGGGGGGGFGGGGGGFCFEGGGGGGGFFGGGFGGGGGFGDEGGGGGGCGGGGBFGGGGGGGGFG@88EGG5CGFGGG?DGGGFFGG=DFGGGFFDGFFFAFF*2:);;6@CGEEGGFF?F@BB;E774><G:FFFFFAAF??>BA:<?2>08?FFFFA*66*((-4?AAFA0?<BFFF)8>FA)
@M02352:288:000000000-CKWC8:1:1101:10758:6161 2:N:0:TACGCTGC+TCTCTCCG
CAATCTTGCGATCGTACTCCCCAGGTGGGACACTTATCACTTTCGCTTAGTCACTGAGATAAATCCCAACACCTAGTGTCCATCGTTTACGGCGTGGACTACCAGGGGATCTAATCCTGTTCGCTCCCCACGCTTTCGTCCATGAGCGTCAGTACATACGTAGTAGACTGCCTTCGCAATCGGTATTCTGTGTAATATCTATGCATTTCACCGCTACACTCCACATTCTATCTACTTCCATATGACTCAAGTCAACCAGTATCACAGGCAGTTCCATAG
+
GGGGGGGGGGDFFGGGGGGGGGGEGFGGGGGFFGGAFF9FCFFGDGGF@EFGGGGGGGCEG<DFGFGG@FF,CE8@FGGGFC?A,B@EFDCCFB>F@FGE84E8EFG+:CDF,?BE;BEEF4@=@F@DE,B7F:+A@CGGGC:,@,3=@==EE7DCCCCG9,:@,,,EDCGG9CFCD>*9;/4=7>F7CFF2=A97<FFGF78>@AAGGGFFDA=)8=37(8=FC63+<+:A66>C797;5<)))/7))6<C97)7(()6)-.6).66B,4.).9A=92
@M02352:288:000000000-CKWC8:1:1101:10814:6228 2:N:0:TACGCTGC+TCTCTCCG
TAACCTTGCGGCCGTACTCCCCAGGCGGTCTACTTATCGCGTTAGCTTCGCTACTCACGGATTAAATCCACCACCAGCTAGTAGACAGCGTTTACGGTGTGGACTACCAGGGTATCTAATCCTGTTCGCTACCCACACTTTCGCACATGAGCGTCAGTTACTGACCAGGCAGTCGCCTTCGCCACTGATGTTCCTCCGAATATCTACGAATTTCACCTCTACACTCGGAATTCCACTTACCTCTCTCGAACTCAAGACCAGGAGTATACACGGCCGTTCCG
+
@B@FEFG<F6::C@@FGFGGDEFG8D@E6@FDFGGF,,<CFCC@BFGGGGE@@F,=FFECFGFG<CFFFF8,,,8=?FEF,,B,,B?AFG:+@F9C+4BC:BCDGDFFCGDEEDD9D,9FFAD9DF,+@>++B@=F>8DF@EEG6CCC,3,7****A;FFAAFGGFC4C*:*,9;>7***)/ACCG<FFEEGG<793:B*)*3+.8@***2*+;5;A*6/7AB?**(1().)9=)46)4<?).).))-.(31)-(*.(8:3(1(((.6<2)(1()(0((,,
@M02352:288:000000000-CKWC8:1:1101:6282:6249 2:N:0:TACGCTGC+TCTCTCCG
TAATCTTGCGACCGTCCTCCCCAGGCGGTCTACTTAACGCGTTAGCTCCGCAAGCCACGGCTCAAGGCCACAACCTCCAAGTAGACATCGTTTACGGCGTGGACTACCAGGGTATCTAATCCTGTTTGCTCCCCACGCTTTCGCATCTGAGTGTCAGTGTCTGTCCAGGGGGCCGCCTTCGCCACTGGTATTCCTTCAGATCTCTACGCATTTCACCGCTACACCTGAAATTCTCCCCCCCTCTACAGCACTCTAGTTCACCCGTTTCAAATGCATCTCC
+
AF8FFGGGGGGGGCF-@FEFGGFCGFCCFGGGFGGFGFGGGGG:CFGGGG,>FCFGGGCFFFF@E9BFGFF8<FF8EA,EFAEDFGGGGEGGGGGGGGDGGGGGG?GGGGGGGCFGGFCFGGG9FFGGGGGGGGGGGGEGGFEGGCGFG?CFGGFGGGCFF?9D,D;?8E5EEGDGGGCA3DGCDFFGGGCGGFF>46@:@GFGF??5<*8D>7:FF:>96@4FC*(24*911*).4:>F136(544,5(,,8-)9<)*).4((,44:):)-)4/)*.48
@M02352:288:000000000-CKWC8:1:1101:6264:6252 2:N:0:TACGCTGC+TCTCTCCG
TAATCTTGCGACCGTACTCCCCAGGCGGTCTACTTAACGCGTTAGCTCCGAAAGCCACGGCTCAAGGCCACAACCTCCAAGTAGACATCGTTTACGGCGTGGACTACCAGGGTATCTAATCCTGTTTGCTCCCCACGCTTTCGCATCTGAGTGTCAGTGTCTGTCCAGGGGGCCGCCTTCGCCACTGGTATTCCTTCAGATCTCTACGCATTTCACCGCTACACCTGAAATTCTCCCCCCCTCTACAGCCCTCTAGTTCACCAGTTTCCAATGCAGTTCC
+
FAFFGGGGGGEGGDGGGGFGFGGEGGGGGGGGGGGGGGGGGGGGGGGGGGDGGGGGFGG@FGGGGGGGGCDEFGGGGGGGGGGGGGGGGGGGGGGGDGGGGGGGGGGGGGGGGGGGGGGGGGGGGGGGGGGFGGCEEGGGGGGG8CCGFGFGFGGGGGDBFGFGFGGGGGDGGG<DDCGFFG=7CGGCECFFGFFFFFFFBC?>>=6>D*7DFF)9<5099B<F5747?FFF6@AB?(79BFFFBFA:>(47??2*6<=)6<)(6><<)44)3:*4=>>D
@M02352:288:000000000-CKWC8:1:1101:25123:6262 2:N:0:TACGCTGC+TCTCTCCG
CAATCTTGCGATCGTACTCCCCAGGTGGGACACTTATCACTTTCGCTTCGTCACTGAGATAAATCCCAACAACTAGTGTCCATCGTTTACGGCGTGGACTACCAGGGTATCTAATCCTGTTCGCTCCCCACGCTTTCGTCCATGAGCGTCAGTACATACGTAGTAGACTGCCTTCGCAATCGGTATTCTGTGTAATCTCTATGCATTTCACCGCTACACTACACATTCTATCTACTTCCATATGATTCAAGTCAAACAGTCTCAAAGGCAGTTCCATAGTT
+
GEFEFGGGGGDGGEGGGGGGGGGEG@<EGFFDFGGEFFEFGGG<FGGG,@FGGGGFGGGGF9EFGFFF<:F8FCF,EFFEFFGFEGEEFG>@@CC7FDGGAFEEEC7B,,?FFFGGGGF;EGFFG,@D@ECFG+:A@C6@3+6@FGGGE>EG;CFCA@:DF9CEGFFFGGGCFEGFGGD>FF579>F7CFGGG49A*1BFFGFC4BF8FGF*/:-880:3(;=A497CEA6;C6;7.93;/76)))1)19<)/))+)().).:<).50313.<58)9)56.
@M02352:288:000000000-CKWC8:1:1101:16672:6322 2:N:0:TACGCTGC+TCTCTCCG
TAATCTTGCGACCGTACTCCCCAGGCGGAATGCTTAATCCGTTAGGTGTGACACCAACAAGCATGCTTGCTGACGTCTGGCATTCATCGTTTACGGTGTGGACTACCAGGGTATCTAATCCTGTTTGCTCCCCACACTTTCGCACCTCAGCGTCAGTATCGAGCCAGTGAGCCGCCTTCGCCACTGGTGTTCCTCCGAATATCTACGAATTTCACCTCTACACCCGGAATTCCACTCACCTCCCTCGAACTCAAGACCAGGCGTTTATAAGGCAGCTCCAG
+
FFGGFGGGGGDGGGGGGGGGGGGGGGGGGEGGGGGGFFGGG<FGGGG9FGGGEFGCGGGGDG?FGGGGFFGGGGDGGFGGFFGGGGGGGGGGGGFGEFEFGGGGGGFFCCFDGGGFAFFFFGGFGGGGGGGGGFGCEGGGFEGGGDFGGGGGGGG6EA;EEFBEGGCEGG,DF@CGGCFAEGGGGG6AEGEGGFFF@F4DFC7:7@FGCFF77F3;0)7AFFD):71<(7@FF?<42:?F?<(43<0??B0)5(.1474(3((8>>?25)).(3)(08(8(
@M02352:288:000000000-CKWC8:1:1101:23150:6323 2:N:0:TACGCTGC+TCTCTCCG
CAATCTTGCGATCGTACTCCCCAGGTGGGACACTTATCACTTTCGCTTAGTCACTGAGATAAATCCCAACAACTAGTGTCCATCGTTTACGGCGTGGACTACCAGGGTATCTAATCCTGTTCGCTCCCCACGCTTTCGTCCATGAGCGTCAGTACATACGTAGTAGACTGCCTTCGCAATCGGTATTCTGTGTAATATCTATGCATTTCACCGCTACACTACACATTCTATCTACTTCCATATGACTCAAGTCAACCAGTATCAAAGGCAGTTCCATAGTT
+
GGGDGGGGGGGGFGGGGGGGGGGEGGCFGFGFGGGGGGGGGGGGGGGGGGGGGGGGGGGGGGGGGGGGGGGGGGGGGGGGGGGGGGGGGGGEG>FGGGGGGGGGGGGGGGGGGGGGGGGGGGGGGGGGGGGGGGGGGGGGGDGGFGFGGGGGGGGGGGGGGGCCGFGGGFGGGGGGGG5?FGGG4FGGGGGGGF6AEFFGFGFGFFFGGGADDE>EGFFFFFEFGGFGC+;CCFFFFFECFCFFFEFFFFECEEEF8?FAAAFF9A<B:?<BB9F<FB?A>
@M02352:288:000000000-CKWC8:1:1101:27828:6331 2:N:0:TACGCTGC+TCTCTCCG
TAATCTTGCGATCGTACTCCCCAGGTGGGACACTTATCACTTTCGCTTAGTCACTGAGATAAATCCCAACAACTAGTGTCCATCGTTTACGGCGTGGACTACCAGGGTATCTAATCCTGTTCGCTCCCCACGCCTTCGTCCCTGAGCGTCAGTACATACGTAGTACACTGCCTTCGCAATCGGTATTCTGTGTAATATCTATGCTTTTCACCGCTACCCTACAAATTTTTTCTACTTCCCTATGACTTAAGTCAACCAGTATACAAGGCCGTTCCATAGTT
+
FAGEFFGGGG7FC@FFGGGGG,C6CEFF@FED8CF,C@C<FFFFFE:FCFGGGGEFGG9EEC<AFA,CEFFF8@C<FFF9FFF9FDFGGGGGGG:>CBFFFG=F8@?AFGF9<FFGEGGGFFEEEA@DC>CC:+AF9+@=C+@8,@DC=E=C;:EGF,@CF:,@9,@;E,@E?,93C*30;>>C*:,2>CFGF?+:AAC99=:D*4=FFC6;C>20C)635A(**;<+9+.6A+9<917(/)/).)7))1)))).9807.-).).)),(((-(.0.7.3:<
@M02352:288:000000000-CKWC8:1:1101:10618:6331 2:N:0:TACGCTGC+TCTCTCCG
CAATCTTGCGATCGTACTCCCCAGGTGGGACACTTATCACTTTCGCTTAGTCACTGAGATAAATCCCAACAACTAGTGTCCATCGTTTACGGCGTGGACTACCAGGGTATCTAATCCTGTTCGCTCCCCACGCTTTCGTCCATGAGCGTCAGTACATACGTAGTAGACTGCCTTCGCAATCGGTATTCTGTGTAATATCTATGCATTTCACCGCTACACTACACCTTCTATCTACTTCCATATGTCTCAAGTCATCCAGTATCAAAGGCAGTTCCATAGTT
+
GG<FCFGGGGDGGGGGGGGGGGGGGGGGGGGGGGGGFGF9FGGGGFGGGGGGGGGFGEEFFGFEEFGGGGGDGGCFGGGGGGGG,BFGEAC@FGGGEGDFE<A,ACEAEFFG9EFG,>9EG9@@FGEEECEG7=:FD8DEEE,=@B8CECCGGFEFFGGC;C8CFACFF<FFFGGGGD5>FFGG4?7>DCGGCEBCEFFF6F@85AFGF9BCGFFAEAFF1A;F*>30788+@7)7CE3/969))))1)1;?<?););F4:A264))(,.44:46<F<,<A
@M02352:288:000000000-CKWC8:1:1101:24619:6394 2:N:0:TACGCTGC+TCTCTCCG
CAATCTTGCGATCGTACTCCCCAGGTGGGACACTTATCACTTTCGCTTAGTCACTGAGATAAATCCCAACAACTAGTGTCCATCGTTTACGGCGTGGACTACCAGGGTATCTAATCCTGTTCGCTCCCCACGCTTTCGTCCATGAGCGTCAGTACATACGTAGTAGACTGCCTTCGCAATCGGTATTCTGTGTAATATCTATGCATTTCACCGCTACACTACACATTCTATCTACTTCCATATGACTCAAGTCAACCAGTATCAAAGGCAGTTCCATAGTT
+
GGGCFGGGFGDFGGFDGGGGGGGGGGFGGGGGFGGGGGGGGGGGCGGGDGGGGGGGGGGGGGGGGGGGGGGGGGGGFGGGGGFFEGGGGGGFGGGGGGFGGGGGGGGGGGGFGFGGC;9FGGGGGGGFEGE@FFFFGGGGGGFFG8FDGGGGGGGAADEGFGCGFFCCFFGGGCGGDG>BFGGGGGGGGGGDGF9<EFFCFCFGFFFG7:FFGA28?FB4BAEFGGEC?FFCFFFEEEFFECFFFFFFFFEEFFCF@;AEFAFFFFFF<(42998:943).
@M02352:288:000000000-CKWC8:1:1101:10305:6425 2:N:0:TACGCTGC+TCTCTCCG
CAATCTTGCGATCGTACTCCCCAGGTGGGACACTTATCACTTTCGCTTAGTCACTGAGATAAATCCCAACACCTAGTGTCTATCGTTTACGGCGTGGACTACCAGGGTATCTAATCCTGTTCGCTCCCCACGCTTTCGTCCATGAGCGTCAGTACATACGTAGTAGACTGCCTTCGCAATCGGTATTCTGTGTAATATCTATGCATTTCACCGCTACACTACACATTCTATCTACTTCCATATGACTCAAGTCAACCAGTATCACAGGCAGTTCCATAGTT
+
GGCGFGGGGGGCCGFGGGGGGGGGGGGGDGAFGGGGGGGGGGGGGGGGGGFGGGGCFGGG,<EEA,5<F7F@FGC,9EFF,CCB??EFF,,?BC>CCF<B==8AFF74?FCGD,4>EEAEA,4FFGB+@EE:C@=FCCF63==DE3,=E86=DFCFCGC,>33BC<CFE3:BB;F5C>?DF55=;C7<DCFGGC6AEFFG6@EDC@+=+,=?DB>DCFBF166AC477?+@C6;C)947>C).)96)9@E<7><9*(;8@B<).).-48B0,64=:8474-
@M02352:288:000000000-CKWC8:1:1101:22099:6429 2:N:0:TACGCTGC+TCTCTCCG
CATTCTTGCGAGCGTACTCCCCAGGTGGGTCGCTTATCACTTTCGCTGTGCCACTCAAGCCGCAGTTCGCCCAGCTAGTGACCATCGTTTATGTTGTGCACTACCAGCCAATCTATCCCATTTTGTTCGCCACCCTTTCGTCCGTCCGTCTCCGTCTATTATTAGTCATCTGCCTGCCCTATTGATCTTCTTTGTACTATCTATGCATTTCACCGCTCCACTACCTATTCTATCTACTTCCTACTAACTCACGACAACCAGTCTCAACGGCAATCCTACAG
+
GG,,,<FGGC++7@FGGGGGGGGGGFEG:+,6@FFG@F,CEGGGGGG,4CCFGG,FG<,6C++8+@?,8+,B:FC,E,9,C,CFG<+:A++55,,5BF,,,,,,A,,,+,,8,CF;,,5,,,5,:4A,+6++B,@7,6@+D8E+@>++@,3,7@F8,+@E,@F,@=,,,,,7,@C*9*0/**,,+5,2<:,+=*=64:+=8CFG5+=FF@+1+*-88),.(+(8009+9A8++3.);<C))91).)..)7=80((0,2;0(.).)).(,-(((4)49))()
@M02352:288:000000000-CKWC8:1:1101:23239:6433 2:N:0:TACGCTTC+TCGCTCCG
TAATCTTGCGGCCGTACTCCCCAGGCGGTCTACTTAACGCGTTAGCTCCGACAGCCACGGCTCAAGGCCACAACCTCCAAGTAGACATCTTTTACGGCGTGGACTACCATGGTATCTACTCCTTTTTGCTCCCCACGCTGTCGCATCTGAGTGGCAGTGTCTGTCCAGGGTGCCGCCTTCGCCACTGGTCTTCCTTCAGATCTCTAATCATTTCACCGCTACACCTGCACTTCTACCCCCCTCTACAGCAATCAAGTTCACCATCTTCTACTGCAGTTCC
+
,C,A6FFGG:++@FFFFFFGGGGEG8FF:+BFFGGGG<FF@FECFGG9,@6+7+66EE+F:+4C,,BF<FF,E+B,,4,:,C?<,C,C5,,<E@FG+>FF++BFEE,AB,,,8,,@E;,C=>D,,:E7EAFAF@,3++++43*;*33+,,3@,**48,,26,;?,3,,>*,;CG))85*;2:;=76E*A1AFG9F).0+31*+:)+++*1+3+@)=90449>?FC4(*()/)1*-6<?(2,,::))4),((-4,)*))1).<?)())-).)-))1(1)6)
@M02352:288:000000000-CKWC8:1:1101:12278:6436 2:N:0:TACGCTGC+TCTCTCCG
CATTCTTGCGAACGTACTCCCCAGGTGGGATACTTATCACTTTCGCTTAGCCACTCAGCCTTACGGCCGAACAGCTAGTATCCATCGTTTACGGCGTGGACTACCAGGGTATCTAATCCTGTTCGCTCCCCACGCTTTCGTCCACCAGCGTCAGTCTATTGTTAGTGATCTGCCTTCGCAATCGGTATTCCATGTAATCTCTAAGCATTTCACCGCTACACTACATATTCTAACCACTTCACAATAACTCAAGACTAACAGTTTCAAAGGCAGTTCCACAG
+
GGGGGGGGFGFGGGGGGGGGGGGGGGFGGGGGGGGGGEGGGGGGGGGGGGGGGGFGG@DFGGGGCFGGGGGGEFGGGGGGGGFGFG@FGGGGCFFEEGGGGGGGFDGGDGGGGGGGGGGGGGGDCFEFEGGGG>FGGGGE@CAEEG66?CEGGG:,=BCFBFCFFGGGFDF;FG>FGCDEDGGFGGCGGGGGG9FE*BBFFGF><F=CGGFGFFDAE36;@6;FG@):<A1@@F0)/49<24)7>ADFAA8?2),037FB2<A4).<))41:2:F<4448,
@M02352:288:000000000-CKWC8:1:1101:10319:6439 2:N:0:TACGCTGC+TCTCTCCG
CAATCTTGCGATCGTACTCCCCAGGTGGGACACTTATCACTTTCGCTTAGTCACTGAGATAAATCCCAACAACTAGTGTCCATCGTTTACGGCGTGGACTACCAGGGTATCTAATCCTGTTCGCTCCCCACGCTTTCGTCCATGAGCGTCAGTACATACGTAGTAGACTGCCTTCGCAATCGGTATTCTGTGTAATATCTATGCATTTCACCGCTACACTACACATTCTATCTACTTCCATATGACTCAAGTCAACCAGTATCAAAGGCAGTTCCATAGTT
+
GGGGGGGGGGGGGGGGGGGGGGGGGGGGGFGGGGGGGGGGGGGGGGGGGGGGGGGGGGGGGGGGGGGGGGGFFGGGGGGGGGGGGGGGGGGGGGGGGGGGGGGGGGGGGGGGGGGFGGFGGFEGEGGGGFGGGGGGFEGGGGGGEEFGGGGGFGGGG,F@FGFGFGDGGGGGGGGGGGGFFGEEFGGGGGGGGFFE<FFGFGAFEFFFGGFGDEBDGA=EEF@FGGFG?FFFFFFFEE<EEEFECECC@;EFEC3F16)7ABAABFF?048?F>F<?42<A
@M02352:288:000000000-CKWC8:1:1101:22088:6446 2:N:0:TACGCTGC+TCTCTCCG
CATTCTTGCGAACGTACTCCCCAGGTGGGTCACTTATCACTTTCGCTTAGCCACTCAAACCGAAGTTCGAACAGCTAGTGACCATCGTTTACGGCGTGGACTACCAGGGTATCTAATCCTGTTCGCTCCCCACGCTTTCGTCCATCAGTGTCAGTATATTATTAGTAATCTGCCTTCGCAATTGGTATTCTATGTAATATCTATGCATTTCACCGCTACACTACATATTCTAACTACTTCATAATAACTCAAGACAACCAGTATCAAAGGCAATTCTACAG
+
GGGGGGGGGGD@FFFFGGGGGGGGGGGGDGGGGGGGGGGGGGGGGGGG7FGGGGGGGGGGGGGGGGGGGGFGGGGGGGGGGGGGGGGGGGGGGGGGGGGGGGGGGGGC@FEGGGGAGGGGGGGGGGGGGGGEGGFCCEFEGGGEGGGGFGGGGGGGGGGGGGGGGGFCGAFCFGGGGCDEACGGGGFGFGG77AF49AFGFGFGFFFGFGFGGFFFGFFEFFFFGGEG?CF++;CEFF3?<36/5?EEC>A4;A@F;@3?BFFFFF<DF:??:?FFFAF5)
@M02352:288:000000000-CKWC8:1:1101:10477:6446 2:N:0:TACGCTGC+TCTCTCCG
CAATCTTGCGATCGTACTCCCCAGGTGGGACACTTATCACTTTCGCTTAGTCACTGAGATAAATCCCAACAACTAGTGTCCATCGTTTACGGCGTGGACTACCAGGGTATCTAATCCTGTTCGCTCCCCACGCTTTCGTCCATGAGCGTCAGTACATACGTAGTAGACTGCCTTCGCAATCGGTATTCTGTGTAATATCTATGCATTTCACCGCTACACTACACATTCTATCTACTTCCATATGACTCAATTCAACCAGTATCAAAGGCAGTTCCATAGTT
+
GGGGFGGGGGGGFGGGGGGGGGGGGGGGGGGGGGGGGGGGGGGGGGGGGFFGGGGGGGGGGGGGGGFGGGFGGGGFEFGGGGGGGGGGGFGCFGGDGCFGGGGGGGCFEGGGGG=ECGFGGGGGGGCDEGGGGDGGCCGGGGDG9FGGGGEEGGGGGGGFFF8CFCFDGCFF9EFFGCCEFG5E?EGFGGGGGE=A<FFGFGFGFFFF8FF>DF@AGFFF@A).;CCFFFCFF+.5?EEEE<CFFFEEEE)/;CEFFDFF2):4<<42:<02<AF>FB:):
@M02352:288:000000000-CKWC8:1:1101:24388:6460 2:N:0:TACGCTGC+TCTCTCCG
CAATCTTGCGATCGTACTCCCCAGGTGGGACACTTATCACTTTCGCTTAGTCACTGAGATAAATCCCAACAACTAGTGTCCATCGTTTACGGCGTGGACTACCAGGGTATCTAATCCTGTTCGCTCCCCACGCTTTCGTCCATGAGCGTCAGTACATACGTAGTAGACTGCCTTCGCAATCGGTATTCTGTGTAATATCTATGCATTTCACCGCTACACTACACATTCTATCTACTTCCATATGACTCAAGTCAACCAGTATCAAAGGCAGTTCCATAGTT
+
@<FFFFGCCGGFCGGGFGGGGDF6CFCCCEGGGGGGGGGGGGGGGEGGGGFGFGGFDGGGGFGGGGGGFGGGGGGGFGGGGGGGGGBFGGGCF>CEDFGGGEGGGGGFGGGGGGGFGG9EECF7C<FDGGGGGFC=BEGCGD:D,8DDGGCEFGFGGGGGGGD>FFGGFC?CFEFGDDGFFGGGGG,DEGGFGFAE*+=@A7++88BFD@>FGF@EEFFEE4=FGGFC<FFFAFEFF9)4CEFCF)))/(7?49?=3;:AF>AAB>A:?7<:BF4<BA?B6
@M02352:288:000000000-CKWC8:1:1101:16760:6464 2:N:0:TACGCTGC+TCTCTCCG
CAATCTTGCGATCGTACTCCCCAGGTGGGACACTTATCACTTTCGCTTAGTCACTGAGATAAATCCCAACAACTAGTGTCCATCGTTTACGGCGTGGACTACCAGGGTATCTAATCCTGTTCGCTCCCCACGCTTTCGTCCATGAGCGTCAGTACATACGTAGTAGACTGCCTTCGCAATCGGTATTCTGTGTAATATCTATGCATTTCACCGCTACACTACACATTCTATCTACTTCCATATGACTCAAGTCAACCAGTATCAAAGGCAGTTCCGTAGTT
+
GCEFGGGGGGGGGGGGGGGGGGGGGFGGGGGGGGFGGGGGGGGGGGGGGGGGGGGGGGGGGGGGGGGGGGGGGGGFGGGGGGGGGGGGGGEGEGGGGGGGFG@EGGGGGGGGGGGGGGGGGGGGEFFFEGGGGDGGGGGGGCGFGGGDEGGGGGGGGEGGGGFCFFF>FGFGGGGGGGCBFGEGGGGGGGGGG<6<EFFD>++??FFGGGFGGB@EGFFE;AEFGGFGFFFFFCCFFE@FF3<66CEC@3<<>?EF@B>AA6AAA)5(,((4AAF6?604<
@M02352:288:000000000-CKWC8:1:1101:26529:6471 2:N:0:TACGCTGC+TCTCTCCG
TAATCTTGCGGCCGTACTCCCCAGGCGGTCTACTTATCGCGTTAGCTTCGCTACTCACGGATTAAATCCACAAACAGCTAGTAGACAGCGTTTACGGTGTGGACTACCAGGGTATCTAATCCTGTTCGCTACCCACACTTTCGCACATGAGCGTCAGTTACTGACCAGGGAGTCGCCTTCGCCACTGATGTTCCTCCAGATATCTACGCATTTCACCGCTACACCTGGAATTCCACTCCCCTCTCCAAAACTCTAGCCTGCCAGTTCTAAATGCAATTCC
+
GGGGGGGGGGGGGGGEFGGGGGGGGGGGGGGFGGFGGGGCFGE@6FGGGGGGGGCFDFGGDCF<ECFFGFGFGFFGFGGGFFFGDFGFGGGGFGGCCFFGGCFGGGGGGGGGCFGGF;FFGGGGGGCEGGGGFGDGEGGGDGEGGGGGD9,<EGGEGFG;=CEFDFFFGDGCEFDGGGGFFGGGGF?FC9>CFEFE@5AC*:FFFFFGGCD<FFFFGDB9>FFFGF:D1;=FFFF>9?FFBB<?::>79?:2<<)1:2@:<B?)4:)))).6:A44*56<
@M02352:288:000000000-CKWC8:1:1101:13143:6493 2:N:0:TACGCTGC+TCTCTCCG
TAACCTTGCGGCCGTACTCCCCAGGCGGTCAACTTAGTGCGTTAGCTGCGCCACCCACGACTCAAGGTCACAGACGGCTAGTTGACATCGTTTACGGCGTGGACTACCAGGGTATCTAATCCTGTTTGCTCCCCACGCTTTCGCATCTGAGTGTCAGTGTCTGTCCAGGGGGCCGCCTTCGCCACTGGTATTCCTTCAGATCTCTACGCATTTCACCGCTACACCTGAAATTCTACCCCCCTCTACAGCACTCTAGTTCACCAGTTTCAAATGCAGTTCCG
+
FFGGDFGGGGGGGGGGGGGGGGGGGGEE@FGGGGGGGGGAGGGGGGGGGGGGGGGGGGGEGGGGGGGGGGGGGGGGGGGG=FFFGGGGGDGGGGGGGGGEGDGGGGGGGFGDGCGGGFCFGGGGGGGGGGGGGGGGCGGGGFGEGGGG7CFGGGGGGGFEGGCFFGGGGGGGGGGGGGGFFGGGGGGGGC7CCCFFFFFF4CFGF=BGGCBDF6)9CEFFFBFFGFFGFFFFF/<AAFB3>BFFFF288:?FBF4444=BA>D14<4<BBB>BFF)966<(
@M02352:288:000000000-CKWC8:1:1101:24609:6516 2:N:0:TACGCTGC+TCTCTCCG
TAATCTTGCGACCGTACTCCCCAGGCGGTCTACTTAACGCGTTAGCTCCGAAAGCCACGGCTCAAGGCCACAACCTCCAAGTAGACATCGTTTACGGCGTGGACTACCAGGGTATCTAATCCTGTTTGCTCCCCACGCTTTCGCATCTGAGTGTCAGTGTCTGTCCAGGGGGCCGCCTTCGCCACTGGTATTCCTTCAGATCTCTACGCATTTCACCGCTACACCTGAAATTCTACCCCCCTCTACAGCACTCTAGTTCACCAGTTTCAAATGCAGTTCC
+
CFEGGGGGGGGFEEEFGFFCEFGEGGEDCFGGGGGGGGGCEGGGGGGGGGGGGEGGFGGGGGGGGGGGCGGGGGGFC<FFGGGGGGGGGGFFFGGGGCGGGGGGFGGGGGGGGGGGGFGGGFFGGGGGGGGGGGFGGGGGGGGGGEGGGGGG9<FGGGGG99EF,?C8>FGCCEGGGGG4>DGGGGGGGGGG@?FFAFFFFGFC<FFGG5>GFFAFEBFF>EFF*7:FF=FF=4<4<<:(99?77>A034???A4*.:4447??<A<AAF29<9@AFADA
@M02352:288:000000000-CKWC8:1:1101:27979:6531 2:N:0:TACGCTGC+TCTCTCCG
TAATCTTGCGACCGTACTCCCCAGGCGGTCTACTTAACGCGTTAGCTCCGAAAGCCACGGCTCAAGGCCACAACCTCCAAGTAGACATCGTTTACGGCGTGGACTACCAGGGTATCTAATCCTGTTTGCTCCCCACGCTTTCGCATCTGAGTGTCAGTGTCTGTCCAGGGGGCCGCCTTCGCCACTGGTATTCCTTCAGATCTCTACGCATTTCACCGCTACACCTGAAATTCTACCCCCTTCTACAGCACTCTAGCTCACCAGTTCCAAATGCATTTCCG
+
9EEFDFGGGE>FFGGGGGGGGGGGG8FGFEGGGGGGGFGGGGGGGGGEBBFCF7<EEGGC>C@EFFFGGFGGGCGG8FB8FFGG<F<E,CFGGFFGDCGGGGEC,A8F8BC>@8FGGFCDE9F3E=FGGGGGGGCF73+4D7@E*CEGGGGGFF::=EFG@B9DE:BC?FDEED<<CD<=F3EC<FEDGCF@75=?A64787=FAFFG35>D>FAF9>F09>))99>F068*9=A9<?F>(.(3<<DD)8:>09<=)6@<4(7:):))4))4)-9)965)(
@M02352:288:000000000-CKWC8:1:1101:6697:6538 2:N:0:TACGCTGC+TCTCTCCG
CAGTCTTGCGATCGTACTCCCCAGGTGGGACACTTATCACTTTCGCTTAGTCACTGAGATAAATCCCAACAACTAGTGTCCATCGTTTACGGCGTGGACTACCAGGGTATCTAATCCTGTTCGCTCCCCACGCTTTCGTCCATGAGCGTCAGTACATACGTAGTAGACTGCCTTCGCAATCGGTATTCTGTGTAATATCTATGCATTTCACCGCTACACAACACATTCTATCTACTTCCATATGACTCAAGTCAACCAGTATCAAAGGCAGTTCCATAGTT
+
GGGGFGGGGGDFFEFFFGFFCFGGGF@FGGGGGGGGGGFFGGGGGDGGCFGGGGGDFGGG@FGGGGGGGGFGGFGGGGGGGGGGGGGGFFFEGGGD+8FFFGFGDGEGGGFGEFFGGAFDCFEGEGCFEFECFGGGGGGGGGGGADGGGGGGG8EFGFFGGFGGFF=>EEGG?EGFDDGFFGGG4CC@>CFFDA+*7+=9B@FF5AFFFGFFCB@A8A@EFF@FFGEF?@FF67;36;AEE?EFFEF935=C).9B11><44)).460<0-:A4B26))).
@M02352:288:000000000-CKWC8:1:1101:15428:6557 2:N:0:TACGCTGC+TCTCTCCG
TAATCTTGCGACCGTACTCCCCAGGCGGAATGCTTAATCCGTTAGGTGTGACACCAACAAGCATGCTTGCTGACGTCTGGCATTCATCGTTTACGGTGTGGACTACCAGGGTATCTAATCCTGTTTGCTCCCCACACTTTCGCACCTCAGCGTCAGTATCGAGCCAGTGAGCCGCCTTCGCCACTGGTGTTCCTCCGAATATCTACGCATTTCACCTCTACACTCGGAATTCCACTCACCTCTCCCGAACTCAAGACCAGGAGTTTATAAGGCAGTTCCAG
+
GFGGGGGGGGGGGGGGGGGGGGGGGGEEGGGGGGGGGGFCEGGGGGGGGGGGGFGGGGGGGGGGGGGGGGGGGGGGGGGGGGGGGGGGGGGGGGGGFFGGGGGGG8FGGCGGGGGGGGEFGGGGGGGGGGGGGGGGGGGGGG>EEBCDFGGGGGCGGGFFCF@EGCGGFF9F6CCCDGGFFGGGFGDCFFGGCCF==4A*5CFG3F>):EAC:@?A0=<37;36C7;3(8FFFBDFFFFFFF2:(471,7<A7:7*2452:61(.4)4).6<<(03@4AA6
@M02352:288:000000000-CKWC8:1:1101:27394:6582 2:N:0:TACGCTGC+TCTCTCCG
TAATCTTGCGACCGTACTCCCCAGGCGGAATGCTTAATCCGTTAGGTGTGACACCAACAAGCATGCTTGCTGACGTCTGGCATTCATCGTTTACGGTGTGGACTACCAGGGTATCTAATCCTGTTTGCTCCCCACGCTTTCGCATCTGAGTGTCAGTGTCTGTCCAGGGGGCCGCCTTCGCCACTGGTATTCCTTCAGATCTCTACGCATTTCACCGCTACACCTGAAATTCTACCCCCCTCTACAGCACTCTAGTTCACCAGTTTCAAATGCAGTTCCGA
+
GGGGGGGGGGGGGGFFGGAFEGGEGGEGGGGGGGGGGFGGDGGGGGGGEEGGGGGGGGGGFGGGGGGGFGGFGGGGGGGFFGGGGGGGGGGGGGDGFGGGGAEFGGFGGGGGGGGGGFGGGFDCFGGGGFFGGGDGGGGGGGGGGGGGFGGGGGGCACGFGGGGGGGGGGGEEGDGGGGFDGGGCCEFGGDFFCFFFFFGAFF>CFF59CBFFFFFGB6;>F?5CFBGFFFF?@DFFFF>B<03<<:>7?B29A<@<<7AFBFF<)<9B445<A69=A)-(
@M02352:288:000000000-CKWC8:1:1101:20714:6606 2:N:0:TACGCTGC+TCTCTCCG
TAATCTTGCGACCGTACTCCCCAGGCGGTCTACTTAACGCGTTAGCTCCGAAAGCCACGGCTCAAGGCCACAACCTCCAAGTAGACATCGTTTACGGCGTGGACTACCAGGGTATCTAATCCTGTTTGCTCCCCACGCTTTCGCATCTGAGTGTCAGTGTCTGTCCAGGGGGCCGCCTTCGCCCCTGGTATTCCTTCAGATCTCTACGCATTTCACCGCTACACCTGAAATTCTACCCCCCTCTACAGCACTCTAGTTCACCAGTTTCAAATGCAGTTCC
+
GGGGGGGGGGEGGGGGGFGGGGGGGGEGGGGEGGGGFGGGGGGCEFGGGG7:F@EGGGGGGGDGGGGGG<FFGGGGGGGCFG<FFGGGGGFGGGGGGGGGGGGGGGFGGFGGGGGGGGGGGGGFGGGGGGGFFGFEGGGGGEEGGGGGGGGFGGGGGGGFCFFGCGF68FGDGGCGGGGF:DE*>EGFGCFGF4BAF6=*7<BFFFFCGDEGGFFFG3;FFFFFGG7<2=4@?FAAA6?9B>FFA2)5:2<:>2)*6<9<63<?2<2:>A6A9<4496A4
@M02352:288:000000000-CKWC8:1:1101:7071:6613 2:N:0:TACGCTGC+TCTCTCCG
TACACTTGCGTGCGTACTCCCCAGGCGGTCAACTTAATGCGTTAGCTGCGGCACAGAATCTCAAGGACCCTACACCTAGTTGACATCGTTTACGGCGTGGACTACCGGGGTATCTAATCCCGTTCGCTACCCACGCTTTCGCACCTCAGCGTCAGTATTGGCCCAGTAAGCTGCCTTCGCCATCGATATTCCTTCCAATCTCTACGCATTTCACTGCTACACTGGAAATTCCGCTTACCTCTACCATACTCAATATTGCCAGTTTCAAATGCAGTTCCTAG
+
GGGFEFGGGGGGGGGGGGGGGGGGGGGGFGGGGGGGGGGGGGGGGGGGGGGGGGGGGGGGGGGGGGGGGGGFGFGGGGGGGGGGGGGGGGGGGGGGDEGGCGGGGGEGGGGCGGGGGFFCGEGGAEEGEGGGGGGGGGGGGG*;ECGGGGGGGCEGGGGGCFGGECC;CCCFGGDGGGG5DDGG3CF5EFGGG?F3C7CGFC6@C:A*/AFD7FA*37<>DF4@*9::<F=F6>B6:224<>29A0:?342<?)-@<>6>AB?2:A<A)).6)4F<@AA94
@M02352:288:000000000-CKWC8:1:1101:27463:6619 2:N:0:TACGCTGC+TCTCTCCG
CAATCTTGCGATCGTACTCCCCAGGTGGGACACTTATCACTTTCGCTTAGTCACTGAGATAAATCCCAACAACTAGTGTCCATCGTTTACGGCGTGGACTACCAGGGTATCTAATCCTGTTCGCTCCCCACGCTTTCGTCCATGAGCGTCAGTACATACGTAGTAGACTGCCTTCGCAATCGGTATTCTGTGTAATATCTATGCATTTCACCGCTACACTACACATTCTATCTACTTCCATATGACTCAAGTCAACCAGTATCAAAGGCAGTTCCATAGTT
+
GFGFFFGGDGGGGGGGGGGGGGGCEGFGGGGGGGGGGGGGGGGEGGGFGGGGGGGGGGFFFFEGGFGGGGGCGGGFFFGGGGGGGGGGGGGGGGGGDGGGGGGGGGDEFFFGGGGGGGAFGGGGGGGFGCEGFGEGGGGGGGGGGGFGGGGGGGGGGFGFGGGGGGGFE@6CFGGGGGDEFGGGGGGFGC:9CEFFFFF@FGFGECFDGGFGGEBEGFFFFF@FDF7+9AFFA6;?9C37CE?)<CE<@EFFE?EB;?)446<<A>4<<?015)7<F>:9>
@M02352:288:000000000-CKWC8:1:1101:25755:6629 2:N:0:TACGCTGC+TCTCTCCG
CATTCTTGCGAACGTACTCCCCAGGTGGGTCACTTATCACTTTCGCTTAGCCACTCAGCCTTACGGCCGAACAGCTAGTAGCCATCGTTTACGGCGTGGTCTACCAGGGTATCTAATCCTGTTCGCTCCCCCCCCTTTCGTCCATCAGCGTCAGTATATTTTTAGTGATCTGCCTTCGCAATCGGTATTCCATGTAATCTCTTAGCCTTTCACCGCTACACTACATATTCTAACACCTTCACAACATCTCAAGACGTACGTGTTCAAAGTCAGTACCACG
+
<D9AFFGFGGBFGGGGFFGGGGGGG<EC@F8FFGGFGD<EEGGGGGGG,CEGFD<CFGGGFGC<<=@F+8>EC@D,<EFG,,C<,B:<F7D9++@CFCD+9,,C,A<+84,89E=;@9FGCBD,@+@BCFC+@+3+4@7*6:5;>,,*,4;E>CDF7@2@9@9,6DF,?9B9,9CFG*/60*>?*A7;@9+329;36:7;:C+;.;):;=@+3;,88592<=?F*C424*/7*/)(-()87<23(4(3).))))()((.(((.44-).6.))6-/6067(
@M02352:288:000000000-CKWC8:1:1101:13906:6634 2:N:0:TACGCTGC+TCTCTCCG
CCATCTTGCGATCGTACTCCCCAGGTGGGACACTTATCACTTTCGCTTAGTCACTGAGATAAATCCCAACAACTAGTGTCCATCGTTTACGGCGTGGACTACCAGGTTATCTAATCCTGTTCGCTCCCCACGCTTTCGTCCATGAGCTTCAGTACATACGTATTAGACTGCCTTCGCAATCGGTATTCTGTGTAATATCTATGCATTTCACCGCTACACTACACATTCTATCTACTTCCATATGTCTCAAGTCACCCATTATCAAAGGCAGTTCAATAGTT
+
G,FFGFG,E@+@<FEFGDG<C7@@<C<8@,FFGGGAFA6CCFFCBF@FGGAEEFGE9@CC@F,CFFCGFGD,C<FAEEEFC?<FFGFD,CFBFGGGE@?9,BDG,?,5,5?EFFGEFG9EE=@++A4+=>CGGGGFCE8+3CF9DEF+@>9=;C=:=D=DFG,>,77D9<EDFCFF6>**9C54?CGGDCD+5>FEFFF@AFFFFFF>C7BGD?(2:4:;>A3)28<CC678C+4?C)3>E3C)))./9C)/7?)/(,.))))96334(,(45:*)*-)64
@M02352:288:000000000-CKWC8:1:1101:20226:6650 2:N:0:TACGCTGC+TCTCTCCG
TAACCTTGCGGCCGTACTCCCCAGGCGGTCAACTTAGTGCGTTAGCTGCGCCACCCACGACTCAAGGTCACAGACGGCTAGTTGACATCGTTTACGGCGTGGACTACCAGGGTATCTAATCCTGTTTGCTCCCCACGCTTTCGTGCCTCAGTGTCAGTATTTGTCCAGGTAGCCGCCTTCGCCACTGATGTTCCTTCCAATCTCTACGCATTTCACCGCTACACTGGAAATTCCACTACCCTCTACAATACTCTAGTTTGCCAGTTCAAAATGCAGTTCC
+
FFFGGGGGGGGGGGECFGDGGGGGGGGGGGGGGGGGFGGGGGGGGGGGGGGGGGGGGG>FGGGGGGGGGGGGGGGGGGGGGGGDFGFGFEGGGGGGGGGGGGGGGGGGGGGGGGGGGGGFFGGGGGGGGGGGGGGGGGGGGGEFDGF@FG?EFGF:9FCGGGGGGFFCFGGE?F?DDDGF>D55DGGFG7CFGFFFFFF>AD8+5+@CGEEGGFCFG@>B05,<C42DF4*9*=)6A(312461)64>A)8>?<<@AFF2AFA:?FFFBF>>ABB2=<AF
@M02352:288:000000000-CKWC8:1:1101:21856:6683 2:N:0:TACGCTGC+TCTCTCCG
CATTCTTGCGACCGTACTCCCCAGGTGGGATACTTATCACTTTCGCTTAGCCACTCCGCCTTACAGCCGAACAGCTAGTATCCATCGTTTACTTCCTGGACTACCAGGGTATCTAATCCTGTTCGCTCCCCACGCTTTCGTCCATCAGCCTCAGTATATTGTTAGTGATCTGCCTTCGTCATCGGTTTTCCATGTACTCTCTAAGCATTTCACCCCTACCTTACATATTCTACCCACTTCACACTACCTCAATCCTCACCGCTTCTACGGCAGTTCCCCA
+
9<@EFGGGFGC:FGGGGGFGGGGGG@ECC@FGGGGGF96E<FF<:CFG,CCFGGGC,,8B:B,EFA=<++8=+4C<<,C??E?E?F==F=BB,,9,:F,:EE<<F,,++9,:AEDE@E,C,C5,@>FBEG83C+@+8+@+D@E>;B,+,,6=,=E:C9FA,@C,,8,8,,7,7E9+C****3@,<C*4:=D+=*4**4=+;FA+*30B7<+48*/:485(*+8?:+)3767++22<FD37)7)(,/(6<)4)))/+)/)(3(-8:))),(-4186)8)(,
@M02352:288:000000000-CKWC8:1:1101:15024:6687 2:N:0:TACGCTGC+TCTCTCCG
CAATCTTGCGATCGTACTCCCCAGGTGGGACACTTATCACTTTCGCTTAGTCACTGAGATAAATCCCAACAACTAGTGTCCATCGTTTACGGCGTGGACTACCAGGGTATCTAATCCTGTTCGCTCCCCACGCTTTCGTCCATGAGCGTCAGTACATACGTAGTAGACTGCCTTCGCAATCGGTATTCTGTGTAATATCTATGCATTTCACCGCTACACTACACATTCTATCTACTTCCATATGACTCAAGTCAACCAGTATCAAAGTCAGTTCCATAGTT
+
GGGGGGGGGGGGGDGFGGGGGGGGGGGGEGGGGGGGGGGGGGGGGGGGGGEGGGGGGGFGFGGGGGGGGGGGGGFEFEGGGGGGGGGGCGGCEGGGGGGGGGGGGG7FEFGGGGGGGF,EEFBFGGFFGGG:FEEGGGGGGGG8,@EDGG6CGFGGGGGGGGGGFFAEECFGGGGGGG>BF?8EGDFGG7FFGE>76BAFFGFGFFFGF@8FDF@BGADFEFEF4CEGFFFFAACFCEACF)65766<E@@FC)9;;DADB2>AAAA):A<ADAF<66)65
@M02352:288:000000000-CKWC8:1:1101:19560:6710 2:N:0:TACGCTGC+TCTCTCCG
TAATCTTGCGACCGTACTCCCCAGGCGGAATGCTTAATCCGTTAGGTGTGACACCAACAAGCATGCTTGCTGACGTCTGGCATTCATCGTTTACGGTGTGGACTACCAGGGTATCTAATCCTGTTTGCTCCCCACACTTTCGCACCTCAGCGTCAGTATCGAGCCAGTGAGCCGCCTTCGCCACTGGTGTTCCTCCGAATATCTACGAATTTCACCTCTACACTCGGAATTCCACTCACCTCTCTCGCACTCCAGCCTCGGAGTTTTGTAGGCAGTTCCAG
+
GGGGGGGGG7:FFEFFGGGGGGGFFGEGGGGGGGGGGGFGGGGGDFG?FCFGFGGC@:FFGFFGGGF<,FCEGGCFGFFGGGGGGGGGGGGGGGEFGGGGGGGFGGGGFGDGGGGGGDFGGGGGGGGGGGGGG8FEGGGGGG6EGE8FCFGDEEC+3EAFEGGGGFGGGGEGG9DGGGGFFDEGF8FGFCEGFEFB=4?CFGFCEFFDCFFGGFEB<A3<CC@6*:07?>:7B@>AB:BFFFB7<>?(((-4(4()2(.,(-(,4<),,-482)),94:A)
@M02352:288:000000000-CKWC8:1:1101:21083:6717 2:N:0:TACGCTGC+TCTCTCCG
CAATCTTGCGATCGTACTCCCCAGGTGGGACACTTATCACTTTCGCTTAGTCACTGAGATAAATCCCAACAACTAGTGTCCATCGTTTACGGCGTGGACTACCAGGGTATCTAATCCTGTTCGCTCCCCACGCTTTCGTCCATGAGCGTCAGTACATACGTAGTAGACTGCCTTCGCAATCGGTATTCTGTGTAATATCTATGCATTTCACCGCTACACTACACATTCTATCTACTTCCATATGACTCAAGTCAACCAGTATCAAAGGCAGTTCCATAGTT
+
GFFGGGGGFGDGGGGGGGGGGGGGGGGGGDGFGGGGGGGGGGGGCFGGGGGGGGGGGGGGGGGGGGGGEGEFGGGAFEGFGGGGGGGGFGGGGGGGGGGGGGFEGGGGGGGGGGGGGGFGGGGGGGGFGGGFGGEGGGGGGGGFDFGGGCECFGGGGFFGGFCGGFBFFFFFCGGFGDCDFGCECGGGGGGFGCFFFFFGAGFGEFFGGCFGDEFFGFFEFF8FGFF><;:C8CEFFFFEE<7)17?E@E<?9??FF0594>FFF>-10(,4<>F<?)44A
@M02352:288:000000000-CKWC8:1:1101:5116:6737 2:N:0:TACGCTGC+TCTCTCCG
TAATCTTGCGACCGTACTCCCCAGGCGGTCTACTTAACGCGTTAGCTCCGAAAGCCACGGCTCAAGGCCACAACCTCCAAGTAGACATCGTTTACGGCGTGGACTACCAGGGTATCTAATCCTGTTTGCTCCCCACACTTTCGCACCTCAGCGTCAGTATCGAGCCAGTGAGCCGCCTTCGCCACTGGTGTTCCTCCGAATATCTACGAATTTCACCTCTACACTCGGAATTCCACTCACCTCTCTCGAACTCAAGACCAGGAGTTTAAGAGGCAGTTCC
+
FGFGGGGGGGGGGGGGGGGGGGGGGGGGGGGGGGGGGGGGGGGGGGGGGGGGGGGGGGGGGGGGGGGGGCGGGGGGGGGGGGGGGGGGGGGGGGGGGGGGGGGGGGGGFFGGGGGGGGGGGFGFGGGGGGGGGGGGGGGFGF5@CGEDFGGGGGGCGGGDCFFGGEFGGGGFGGGGGDGFFGGGGGGGFFGGGFACFDBGFDFDDB=C9CFFGFFFG*,47FFFGGFGF@FFFFFFFFFFB?F>:DFB?BBFFF49>BFF0:-(48<<)))5:63()6)6
@M02352:288:000000000-CKWC8:1:1101:8592:6742 2:N:0:TACGCTGC+TCTCTCCG
TAATCTTGCGACCGTACTCCCCAGGCGGTCTACTTAACGCGTTAGCTCCGAAAGCCACGGCTCAAGGCCACAACCTCCAAGTAGACATCGTTTACGGCGTGGACTACCAGGGTATCTAATCCTGTTTGCTCCCCACGCTTTCGCATCTGAGTGTCAGTGTCTGTCCAGGGGGCCGCCTTCGCCACTGGTATTCCTTCAGATCTCTACGCATTTCACCGCTATACCTGAAATTCTACCCCCCTCTACAGCACTCTAGTTCACCAGTTTCAAATGCATTTCC
+
CE<FFAFFGGGGGGGGGGGGGGGGGGGGGGGGGGGGCGGGGGGFCFGFGG@CF7FFGGGCGGGGGCDGGGGFGGGGGGFGGGGGFGGGGDFFGGGGCEGEE+FFGGFFGDFCFGGDEDFGGGGDGGGGGGGGGG77+:EEGGGGDBEGGF7BEFF,DF,DFGCGGCCB61*=CGCDGGDFFGCCDGF*CFGGFCFEF6=F**8:6673C55C7?289>9;0)6@:F2*5*84@64)6,,7>B<F229)).:??<>4549><7724<44:))54-9)*-<4
@M02352:288:000000000-CKWC8:1:1101:9746:6748 2:N:0:TACGCTGC+TCTCTCCG
TAATCTTGCGACCGTACTCCCCAGGCGGTACACTTAATGTGTTAACTGCATTACTGCAAGGTCTAGCCTCACAACAACTAGTGTACATCGTTTAGGGCGTGGACTACCAGGGTATCTAATCCTGTTTGCTCCCCACGCTTTCGCGTCTCAGCGTCAATAATGTTCCAGTAGATCGCCTTCGCAATCGGTATTCCTTCTGATCTCTACGGATTTTACCCCTACACCAGAAATTCCATCTACCTCTCCCATATTCTAGTTACGCAGTTTTCAAAGCAGTTCAA
+
GG,FEGGGGGGGGGGGGGGGGGGEGGGGGGGGGGGGGGGGGGGGGGGGGGGGGGGGGGCAFGGGFGGGGGGGGFGGGGGGGGGGGGGGGGGGGGGFGGGGGGGGGGGGGGGGFFFFGGGGGGGGGGGGGGGGGGGGDGGGGGGGGGGGGF8DEGGGGGFDFGGGGFGGFFGFGDGDGGGFAGECDGGDG5CFFFFFEFFDFGFFEAFGC*)9CFFFGFFFFAEFGG@GDAFCF6CECEEE4<=E<?F?A0)6<AAF4-9)836>?F>)44<2)4)(94AF<
@M02352:288:000000000-CKWC8:1:1101:24857:6749 2:N:0:TACGCTGC+TCTCTCCG
TAACCTTGCGGCCGTACTCCCCAGGCGGTCTACTTATCGCGTTAGCTTCGCTACTCACGGATTAAATCCACAAACAGCTAGTAGACAGCGTTTACGGTGTGGACTACCAGGGTATCTAATCCTGTTCGCTACCCACACTTTCGCACATGAGCGTCAGTTACTGACCAGGGAGTCGCCTTCGCCACTGATGTTCCTCCAGATATCTACGCATTTCACCGCTACACCTGGAATTCCACTCCCCTCTCCAAAACTCTAGCCTGCCAGTTCTAAATGCAATTCC
+
FDCFEFGGGGDDGGGDGGFGGGGGGGGGFGGGFGGGGGGGGGGGGGGGGGGGGGGGGGGGGGGGGGGGGGGGGGGF@FCGGGFFGGGGGCCGEFGGGGDEG>FFEGGGGGGG,DFFFFFGGGGGGGG+>ECGGGGGGGGAFGEGGGG7@FGGCCEGGGGFFGFCFFFFCGGGGGGGGGGA?DCEDCFG7:CDF?A<@FF7FG8CCFFG32>>@FEFCA;03>?F<*8577?F?F9<2<B043:?0:F(4214<B<*5:?22?FFF<9AA9)):4=>=2A9
@M02352:288:000000000-CKWC8:1:1101:8393:6761 2:N:0:TACGCTGC+TCTCTCCG
CAATCTTGCGATCGTACTCCCCAGGTGGGACACTTATCACTTTCGCTTAGTCACTGAGATAAATCCCAACAACTAGTGTCCATCGTTTACGGCGTGGACTACCAGGGTATCTAATCCTGTTCGCTCCCCACGCTTTCGTCCCTGAGCGTCAGTACATACGTAGTAGACTGCCTTCGCAATCGGTATTCTGTGTATTATCTATGCATTTCACCGCTACACTACACATTCTCTCTACTTCCATATGACTCAAGTCAACCAGTATCACAGGCAGTTCCATAGTT
+
G9@FGGGGDG@9DFFGFFGGGGA@@E<FCFGCEGGDFGCEFGEFFFFGCDFDDFEC<EEF9,<FDDFGGG@CCFG9F<EFFA??@FFGFC7?C:F+>+BFEEEFC+CFEAE<F?FGFF<4CA4:FGGFEEE:FF>FGGGGE+98BF8+@CCEE:DGG9,>DD:CC3,3@,@EC,AF70C?F>ECC>CEFEGF=*+//19B+48C?CCC=,BC4B=DEF1;@F@AGF?C)++*;6)6??<4)7?3<CE43=<57)?A02)6)6>A>721<604<A?2*6:.6
@M02352:288:000000000-CKWC8:1:1101:8392:6782 2:N:0:TACGCTGC+TCTCTCCG
CAATCTTGCGATCGTACTCCCCAGGTGGCACACTTATCACTTTCGCTTCGTCACTGAGATAAATCCCACCAACTAGTGTCCATCGTTTACGGCGTGGACTACCAGGGTATCTAATCCTGTTCGCTCTCCACGCTTTCGTCCATGAGCGTCAGTACCTACTTATTAGACTGCCTTCGCATTCGGTATTCTTTGTAATCTCTATGTCTTTCACTGTTACACTTCACATTCTATCTCCTTCTATATCTCTCATATCAACAAGTATCAAACTCAGTTCCATTGTT
+
AEFGGGGGGGE@FEGGGGGGGGGGG,,F,BF<FFGGFG<FEFFAFGGD7CEFFGFEFGACCFECEDE,,B,,B@F,6C,:<EEC,:AF<FG7:>=+4+BEE<BF,=B4B5BF<?A4ED,4EF+FF,+8=,4+@3+A=C=E36,@,@E8EEEC>@F,==<9;D,>;3=EFFGC32=9D**<B7340@@E,,5:=*+;<FFFFF1+*=92=:@++1*1>+****/;=+*=?C6+=8;444)76)..)9))/)))))).)()1)))71)))7;)9?7AE7)).6
@M02352:288:000000000-CKWC8:1:1101:3956:6793 2:N:0:TACGCTGC+TCTCTCCG
TAATCTTGCGACCGTACTCCCCAGGCGGTCTACTTAACGCGTTAGCTCCGAAAGCCACGGCTCAAGGCCACAACCTCCAAGTAGACATCGTTTACGGCGTGGACTACCAGGGTATCTAATCCTGTTTGCTCCCCACGCTTTCGCATCTGAGTGTCAGTGTCTGTCCAGGGGGCCGCCTTCGCCACTGGTATTCCTTCAGATCTCTACGCATTTCACCGCTACACCTGAAATTTTACCCCCCTCTACAGCACTCTAGTTCACCATATTCAAATCCATTTCCG
+
<FGGGGGFGGGCCFGGGGGGGGGCGG@:@:CEGGGGFGGGGGGDEG<CFCGGG>GCFFGGGDEFGGGGGDCF8FG<=EFGE<?FDD9FF4DFF<FC:F>FGG@<FGGG<DEGGADGG;FC,;DDGDFFGFGGFGFGEGGDC9ACC*CCCCFGG@FF,DEFDD9D9>92?CE>*?DCDCDFFGGED+=CCFD>F577<=*297/?A*@<9*07:*)1:)(61D2@FGBGF=?F*6<<4.81(,87<4<2:(,8?A2=:<@)4-)-)).624<)).*)*.<5(
@M02352:288:000000000-CKWC8:1:1101:25901:6799 2:N:0:TACGCTGC+TCTCTCCG
CAATCTTGCGATCGTACTCCCCAGGTGGGACACTTATCACTTTCGCTTCGTCACTGAGATAAATCCCAACAACTAGTGTCCATCGTTTACGGCGTGGACTACCAGGGTATCTAATCCTGTTCGCTCCCCACGCTTTCGTCCATGAGCGTCAGTACATACGTAGTAGACTGCCTTCGCAATCGGTATTCTGTGTAATATCTATGCATTTCACCGCTACACTACACATTCTATCTACTTCCATATGACTCAAGTCAACCCGTATCAAAGGCAGTTCCATAGTT
+
GFFDFGGGGGGGGGGGGGGGGGGGGGGGC@FGGGGGGAEFGGGCFEGG,8:FFGGGGFCGGFDF<CEGDGGFFCF9F<F9FEEC,FFFFG@,+@CEFEGGFGFDF:=AF8BEAFFGGGBFGGGGG,@BCDG7C++3C6@C@=,=F8D6@C>EAEDGGFGGG9EEGCFGF@CFG,ADG50<ADCCGGF<FFGFGEF>?CA:EGFGCF8FGD+;*:=;EFFC@4=F7CCGFFFAAF<3;EAE?5?)7>EFEE)<7?)=3(.44(,6)6),17:?<<44@D)..
@M02352:288:000000000-CKWC8:1:1101:26064:6809 2:N:0:TACGCTGC+TCTCTCCG
CATTCTTGCGAACGTACTCCCCAGGTGGGATACTTATCACTTTCGCTTAGCCACTCAGCCTTACGGCCGAACAGCTAGTATCCATCGTTTACGGCGTGGACTACCAGGGTATCTAATCCTGTTCGCTCCCCACGCTTTCGTCCATCAGCGTCAATATATTGTTAGTGATCTGCCTTCGCAATTGGTATTCTATGTAATATCTAAGCATTTCACCGCTACACTACATATTCTAACCACTTCACAATAATTCAAGACTAACAGTATCAATGGCAGTGCCGGAG
+
GGGGGGGGFGCFEGGGGGGGGGGGGGGGCFGGGGGGGFGGGGGFGGGG@FGGGGCFGGGGGGGGGGGGGGGGGGGGGGGGGEGGGGGGGGGGGGGGGGCFFGG,AFFGGGGGGGGCEEFGGGGGGFEGEGGGGGGGGGDEFEGGGGGGGGGGGGGCGFGGGGFGGGGGF9ECFFFGG*7??DG9DCCFGB@FG?FEEFFGFGFG<FFGGGFGGF03CEFFFFFF<D<CC=FAAA1<;;A3)73@@EFFA:<4<216<3??2<AFADFF<0011,/-@110(
@M02352:288:000000000-CKWC8:1:1101:26810:6846 2:N:0:TACGCTGC+TCCCTCCG
TAATCTTGCGACCGTACTCCCCAGGCGGTCTACTTAACGCGTTAGCTCCGAAAGCCACGGCTCAAGGCCACAACCTCCAAGTAGACATCGTTTACGGCGTGGACTACCAGGGTATCTAATTCTGTTTGCTCCCCAAGCTTTCGCATCTGAGTGTCAGTGTCTGTCCAGGGGGCCGCCTTCGCCCCTGGTCTTCCTTCAGATCTCTACGCATTTCACCGCTTCACCTGAAATTCTCCCCCCCTCTACAGCACTCTAGTTCACCAGTTTCAAATGCAGTTCC
+
,B<FFGGGGGG@@FFGGGGGGGGGG8@F@CGGGGGGGFGGGFC:FFFFGGF7C8E,:,+8@FGEA9FGGGF=<CC=,=?8A5<FGC,<=CBFF<BFGC7FFGFC,<AF8<CFF83CDDG;,C,:EFG@,EFGFFA+@;3DD<C8:CEGG,@2@;<,@A,@;FCFDFFGGCGG>EDD<<DFFGG*)/7CE+<CG386>F6+79*C:B=CD75C>496E>>9(7<4CC(5,96997)6223;1(4:<AF:7:<0(..*5)95A<)().6A)46696/)/6<A
@M02352:288:000000000-CKWC8:1:1101:24708:6847 2:N:0:TACGCTGC+TCTCTCCG
TAATCTTGCGACCGTACTCCCCAGGCGGTCTACTTAACGCGTTAGCTCCGAAAGCCACGGCTCAAGGCCACAACCTCCAAGTAGACATCGTTTACGGCGTGGACTACCAGGGTATCTAATCCTGTTTGCTCCCCACGCTTTCGCATCTGAGTGTCAGTGTCTGTCCAGGGGGCCGCCTTCGCCACTGGTATTCCTTCAGATCTCTACGCATTTCACCGCTACACCTGAACTTCTACCCCCCTCTACAGCACTCTAGTTCACCAGTTTCAAATGCAGTTCCG
+
GGGGGGGGDFCGCGGGGGGGGGGGGGGGEGGGGFGGGGGGGGGGGGGGGGGGGGGGFGGGGEGDGFGGGGGGGGGGGFDFGGGGGGGGGGGGGGGGGGGGGGEGGGGGGGGGGGGGGGGGGGGGGGGGGGGGGGGG>GGEGGCGGGGGGGGGGGGGGGGGGGGGGGGFFGGGGGGGGGGFFGGGGFGCCFGC7?FFF46*9DFGBFF:CEEGGFFFGFFFFF>@FG7C>9?FBF2:>6?BFF?:>>52:(84:<)*65@A<>)(.649)<4<A>*)9AF<-
@M02352:288:000000000-CKWC8:1:1101:24720:6862 2:N:0:TACGCTGC+TCTCTCCG
TAATCTTGCGACCGTACTCCCCAGGCGGTCTACTTAACGCGTTAGCTCCGAAAGCCACGGCTCAAGGCCACAACCTCCAAGTAGACATCGTTTACGGCGTGGACTACCAGGGTATCTAATCCTGTTTGCTCCCCACGCTTTCGCATCTGAGTGTCAGTGTCTGTCCAGGGGGCCGCCTTCGCCACTGGTATTCCTTCAGATCTCTACGCATTTCACCGCTACCCCTGAAATTCTACCCCCCTCTACAGCACTCTAGTTCACCAGTTTCAAATGCAGTTCCG
+
GFGGGGGGGECEGGFFGGCFGGGGGGGGEGGGGGGGGGGGGGGGGGGGGGGGGGGFFGGGGDGGGGGGGGGGGDGGGEGGGGGGGGGFGGGGGGGGGGGGGGGGFGGGGGGGCGGGGGAFGGGGFGGGGGGGFGGGGGGGGGGGGGGGGGGGGGGGGGGGGGGG9FFFGGGGGDGGDCGFFDGGC?CCFC?FGFACFFF78CF:9=F:DGFGGFAFGDFFFF:FGC:DB=FFFFFA9(:(3><:A<AD:??.(-4B>>?4A4?FFFA>2-:AA<FFFF<<(
@M02352:288:000000000-CKWC8:1:1101:24696:6865 2:N:0:TACGCTGC+TCTCTCCG
TAATCTTGCGACCGTACTCCCCAGGCGGTCTACTTAACGCGTTAGCTCCGAAAGCCACGGCTCAAGGCCACAACCTCCAAGTAGACATCGTTTACGGCGTGGACTACCAGGGTATCTAATCCTGTTTGCTCCCCACGCTTTCGCATCTGAGTGTCAGTGTCTGTCCAGGGGGCCGCCTTCGCCACTGGTATTCCTTCAGATCTCTACGCATTTCACCGCTACACCTGAAATTCTACCCCCCTCTACAGCACTCTAGTTCACCAGTTTCAAATGCAGTTCC
+
FEFFGGGGFGCFGFGCGDFGGGFGGGGDGGGCFFGGFGGGGGGGGGGGGGEEGCFFGGGGGGGGGGGGGGGGGGGGGGGGGGDCCGGGGGGGGGGGGGGGGGGGGG8FGGGGFGGGGGGCFFFFDGGGGGGGEEGGGGEEGGDEECEGGGFGFFGGGGGGGGGGGGGGGGGGGGCD<DGF:D8=>GGGGFFFFCCEFFF7/9@F<*695:55F*.@?EFFFFFFGG?G)6@FFFFA9?F9B>?0<FB0:?:0:<4@>ABABB7:4:AB<<6A<AF)16))
@M02352:288:000000000-CKWC8:1:1101:19302:6899 2:N:0:TACGCTGC+TCTCTCCG
CAATCTTGCGATCGTACTCCCCAGGTGGGACACTTATCACTTTCGCTTAGTCACTGAGATAAATCCCAACAACTAGTGTCCATCGTTTACGGCATGGACTACCAGGGTATCTAATCCTGTTCGCTCCCCACGCTTTCGTCCATGAGCGTCAGTACATACGTAGTAGACTGCCTTCGCAATCGGTATTCTGTGTAATATCTATGCATTTCACCGCTACACTACACATTCTATCTACTTCCATATGACTCAAGTCAACCAGTATCAAAGGCAGTTCCATAGTT
+
GEGGGGGGGGGFGGGGGGGGGGGGGGGGGGGGGGGGGGGGGGGGGGGGGGGGGGGGGGDFGEFGGGGGGGGGGGGFGFGFGGGGDGGGGGGEE+FFGGGGGGGGGGGGGGGGGGGGGGFGGGGGGGGGEGGFGGEGG>FGGGGGAGGGGGCEGGGGGGGCFF@GFCGFFFGGGGGFGGGEFF8CGGGGGGGGGE+AEFFGFGFGFFFGGGFGDDFFGADF=FFFFGCGEFFFFFFFFFEFFEE?ECEFE;<EC<3F@?A>96CCC9;?14(:>A?:FA)5:
@M02352:288:000000000-CKWC8:1:1101:15818:6914 2:N:0:TACGCTGC+TCTCTCCG
TAACCTTGCGGCCGTACTCCCCAGGCGGTCAACTTAGTGCGTTAGCTGCGCCACCCACGACTCAAGGTCACAGACGGCTAGTTGACATCGTTTACGGCGTGGACTACCAGGGTATCTAATCCTGTTTGCTCCCCACGCTTTCGTGCCTCAGTGTCAGTATTTGTCCAGGTAGCCGCCTTCGCCACTGATGTTCCTTCCAATCTCTACGCATTTCACCGCTACACTGGCAATTCCACTACCCTCTACAATACTCTAGTTTGCCAGTTCAAACTGCAGTTCC
+
FGGGFGGGGGGGGGGGGGGGGGGGGGGGGGGGGGGGGGGGGGGGGGGGGGGGGGGGGGGGGGGGGGGGGGGGFGGGGGGGGGGDGGGGFGGGGGGGGGGGGGGGGGGGGGGGGGGGEGFFFGGDFGGGGGGGGGGGGGGGGGGGCEGGGGGGGGGDFGGGGGGGGGCFGGGGGGGGGGGFFDEEGGGGG7EGGFFEFFFFFGFGEFFCGGFGGFEFG>>FFF?FF=0*4F?FF44>BBF???FFFFAB<AFF?26*.6=<AD<)8<<):<)4<?F(@>AF
@M02352:288:000000000-CKWC8:1:1101:9728:6916 2:N:0:TACGCTGC+TCTCTCCG
CAATCTTGCGATCGTACTCCCCAGGTGGGACACTTATCACTTTCGCTTAGTCACTGAGATAAATCCCAACAACTAGTGTCCATCGTTTACGGCGTGGACTACCAGGGTATCTAATCCTGTTCGCTCCCCACGCTTTCGTCCATGAGCGTCAGTACATACGTAGTAGACTGCCTTCGCAATCGGTATTCTGTGTAATATCTATGCATTTCACCGCTACACTACACATTCTATCTACTTCCATATGACTCAAGTCAACCAGTATCAAAGGCAGTTCCATAGTT
+
GGGGGGGGGGGGGGGGGGGGGGGGGGGGGGGGGGGGGGGGGGGGGGGGGGGGGGGGGGGGGGGGGGGGGGGGGGGGGGGGGGGGGGGGGGGGGGGGGGGGFGGGFG>GGGGGGGGGGFEFGGFGGGGGGGGGGGGGGGGGGCGGGGGGGGGCFGGGGGGFGGGGGFFFGGGGGGGGGDDFFGGGFFGGGGGGG?FEEFFGFGFGFFFGGGFGGFB5EA@FFFFFGGEC?FFFFFFFFFEFFFFF)953=@EFFEEFFFFD>BDBFBA??FBBBFFAF>?>A
@M02352:288:000000000-CKWC8:1:1101:17410:6925 2:N:0:TACGCTGC+TCTCTCCG
CAATCTTGCGACCGTACTCCCCAGGTGGGACACTTATCACTTTCGCTTAGTCACTGAGATAAATCCCAACAACTAGTGTCCATCGTTTACGGCGTGGACTACCAGGGTATCTAATCCTGTTCGCTCCCCACGCTTTCGTCCATGAGCGTCAGTACATACGTAGTAGACTGCCTTCGCACTCGGTATTCTGTGTCATATCTATGCATTTCACCGCTACACTACACATTCTATCTACTTCCATCTGACTCAAGTCAACCAGTATCAAAGCCAGTTCCATAGTT
+
GGFFGGGFFGGGGGGGGGGGGGGGGGGGGGGFGGGGFGFGGGGGGGGGGGGGGGGEGGFFFFCFGCEEGGGGFGGFGGFEAAFFGGGGGGGGCEC@EGFF<FFFEEEGGGGGGGGDEGAEFEFEDEE=BEE+C7:FFGGGGGGGFGGGGGGGFCC,<,E>;,3@,E,,;@>>DEFGGG*:9?5=4CFFFGGFF6BC7A+1=DFC?B8=14=0?B>EGA;;;F@F=FEFEFAAFA>399)9<6))1>A3@137<A2711:449>BB))(((().<44=4)6<
@M02352:288:000000000-CKWC8:1:1101:7480:6950 2:N:0:TACGCTGC+TCTCTCCG
TAACCTTGCGGCCGTACTCCCCAGGCGGTCTACTTAATGCGTTAGCTTTGAAAAACAGAACCGAGGTTCCGAGCTTCTAGTAGACATCGTTTACGGCGTGGACTACCGGGGTATCTAATCCCGTTTGCTCCCCACGCTTTCGTACATGAGCGTCAGTGTTGACCCAGGTGGCTGCCTTCGCCATCGGTATTCCTTCAGATCTCTACGCATTTCACCGCTACACCTGAAATTCTACCACCCTCTATCACACTCTAGTTTGCCAGTTCGAAATGCAGTTCCCA
+
GGGGGGGGGGGGGGGGGGGGGGGGGGEGGGGGGGGGGGGGGGGGGGGGGGGGGGGGGGGGGGGGGGGGGGGGGGGGGGGGGGGGGGGGGGGGGGGGGGGGGDGGGGGGGGGEGGGGGGFGGGGGGGGGGGGFGGGGGDGGGGGGGGGGGFGCEGCEFGGGCGGF>CEFFFGFGGGGGGGFFGGGGGGGFCGGGFFEFFFGFGFGFFFGG5@FF4AFEDBB>??@GF:F<BFFFFFABB0:?BFFF4-:8?<FFF)1<AFADF:?AB:?B:092<6AB<A?)
@M02352:288:000000000-CKWC8:1:1101:6689:6965 2:N:0:TACGCTGC+TCTCTCCG
TAACCTTGCGGCCGTACTCCCCAGGCGGTCAACTTAGTGCGTTAGCTGCGCCACCCACGACTCAAGGTCACAGACGGCTAGTTGACCTCGTTTACGGCGTGGACTACCAGGGTATCTAATCCTGTTTGCTCCCCACGCTTTCGTGCCTCAGTGTCAGTATTTGTCCAGGTAGCCGCCTTCGCCACTGATGTTTCTTCCAATCTTTCCGCATTTCCCCGCCACACTGGCAATTCCCCTACCCTCTACATTACTCTACTTTGCCAGTTTCAAAAGCCGTTCC
+
9FF<EFFGGGG7FFEEGGGGGG<FG8FG7F6@FGGFGCFGCGGCFGGGCC@FCFGGGGGCFEGGAF8,95CFF<,8:C+4BCEF,:,C5??BFFF@+>C=3FFFDDGG<DFGD8C,38>93D,,CFGF,,>FFGE@+3+@E7@3**:+765@2=5,5D2;DFFG?G,88FDGDG4))*//5*;EDG7+>C9++117<FF7+03+.+27C=3CG+.*;56(,8(552(*,996**)((((,42(.2:<).66)5<6*).9))5)),-))66))(()(),,.
@M02352:288:000000000-CKWC8:1:1101:10100:6981 2:N:0:TACGCTGC+TCTCTCCG
CAATCTTGCGATCGTACTCCCCACGTGGGACACTTATCACTTTCGCTTAGTCACCGAGATAAATCGCAACACCTATTGTCCATCGTTTACGTCGTGGACTACCAGGGTATCTAATCCTGTTCGCTCCCCACGCCTTCGTCCATGAGCGTCAGTACATACGTAGTAGTCTGCCTTCGCAATCGGTATTCTGTGTAATATCTATGCATTTCACAGCTACGCTACACATTCTATCTACGTCCATATCACTCAAGTCAACCAGTATCAAACGCAGTTCCATAGGT
+
F,BF<DFE9B@FGGGGFGGGG:8+@FFE7,<6EEFFFGEFGFFF7@CFC<C<<C,6@@FCFG@F,,,8++:,BFF,EFFAE<<FB,9?,9,,444C+8F9BF<?,4+BFC,@,A@,C=,CE;:+44+@CFE:C+DBE=6+++,3,,6@EGGG;CCA:F:B8,,6,,3,5@EF9,ACD>00;7CCFGFGC@<::AA<EFFGFFFG*=+1=EF1?:);:)/,3>7);>)C7AFF8+/(/=1;)5)).714(()947?64?74)).6)4)(40-24-*-7))))
@M02352:288:000000000-CKWC8:1:1101:7973:6995 2:N:0:TACGCTGC+TCTCTCCG
CAATCTTGCGATCGTACTCCCCAGGTGGGACACTTATCACTTTCGCTTAGTCACTGAGATAAATCCCAACAACTAGTGTCCATCGTTTACGGCGTGGACTACCAGGGTATCTAATCCTGTTCGCTCCCCACGCTTTCGTCCATGAGCGTCAGTACATACGTAGTAGACTGCCTTCGCAATCGGTATTCTGTGTAATATCTATGCATTTCACCGCTACACTACACATTCTATCTACTTCCATATGACTCAAGTCAACCAGTATCAAAGGCAGTTCCATAGTT
+
GGGGGGGGGGGGGGGFGGGGGGGGGGGGGGGFGGGGGGGGGGGGGGGGGGGGGGGGGGGGGGGGGGGGGGGGGGGGGGGGGGGGGGGGGGGGGEGGGGGGGGGGGGGGGGGGGGGGGGGGGGGGGGGGGGGECGGGGGGGGGGGGGGGGGGGGGGGGGGGGGGGGGGGFGGGGGGGDDDFFGGGGGGDGGGGGEA?CFFGFGFGFFFGCFFGGFFFGFFEEFFFFFEG?FFFFFFFEFAEFEEC<CEFFFFFFFCF;@FAB<<AA<ABFFFFB9@>FBDF<
@M02352:288:000000000-CKWC8:1:1101:8130:7004 2:N:0:TACGCTGC+TCTCTCCG
CAATCTTGCGATCGTACTCCCCAGGTGGGACACTTATCACTTTCGCTTAGTCACTGAGATAAATCCCAACAACTAGTGTCCATCGTTTACGGCGTGGACTACCAGGGTATCTAATCCTGTTCGCTCCCCACGCTTTCGTCCATGAGCGTCAGTACATACGTAGTAGACTGCCTTCGCAATCGGTATTCTGTGTAATATCTATGCATTTCACCGCTACACTACACATTCTATCTACTTCCATATGACTCAAGTCAACCAGTATCAAAGGCAGTTCCATAGTT
+
GGGGGGGGGGGGGGGGGGGGGGGGGGGGGGGGGGGGGGGGGGGGDGGGGGGGGGGGGGGGGGGGGGGGGGGGGGGDFFGGGGGGGFGGGFGEGGGGGGGGGGGGFFGGGGGGGGGGDDGGGFGGGGGGGGGDGGGGGGGGGGGGGGGGGGEEFGGGGGGGEFGEGGGGGFGGGGGGGGDEFGGGGGGGGGGGGFAEFB67+:CFEFFGGGFCDDBBEFFFEFFFGGFGCFAFFFF3?4EEFFFCFFFEFF<E9E?6@0)6<4>AAA921:BFAB46=ABA<
@M02352:288:000000000-CKWC8:1:1101:17785:7059 2:N:0:TACGCTGC+TCTCTCCG
CAATCTTGCGATCGTACTCCCCAGGTGGGACACTTATCACTTTCGCTTAGTCACTGAGATAAATCCCAACAACTAGTGTCCATCGTTTACGGCGTGGACTACCAGGGTATCTAATCCTGTTCGCTCCCCACGCTTTCGTCCATGAGCGTCAGTACATACGTAGTAGACTGCCTTCGCAATCGGTATTCTGTGTAATATCTATGCATTTCACCGCTACACTACACATTCTATCTACTTCCATATGACTCAAGTCAACCAGTATCAAAGGCAGTTCCATAGTT
+
GGGGGGGGGGGGFEGGGGFGGGGGGGGGGGGGGGGGGGGGGGGGGGGGGGGGGGGGGGGGGGGGGGGGGGGGGGGGGGGGGGGGGGGGGGGGGGGGGGGGGFGGGGGGFGGGGFGFGGGGGGGBE=CFGGG7F7@DFG86CEGGGGGDGGGGGGGGGGFFFGDGGGFGGGGGGGGGGGGFFGGGFGGFGGGCGC9<6==CCGFFFFAF:@F7DB@FGF1>;F44DG6C?7@@F74?C4<EC?E<3;744;@E)69=;?>45):9<4<0(,4?4)9)0.2AA
@M02352:288:000000000-CKWC8:1:1101:9714:7097 2:N:0:TACGCTGC+TCTCTCCG
TAACCTTGCGGCCGTACTCCCCAGGCGGTCTACTTATCGCGTTAGCTTCGCTACCCACGGATTAAATCCACAAACAGCTAGTAGACAGCGTTTACGGTGTGGACTACCAGGGTATCTAATCCTGTTCGCTACCCACACTTTCGCACATGAGCGTCAGTTACTGACCAGGGAGTCGCCTTCGCCACTGATGTTCCTCCAGATATCTACGCATTTCACCGCTACACCTGGAATTCCACTCCCCTCTCCAAAACTGTAGCCTGCCAGTTCTAAATGCAAATCC
+
EDDFFFGFCECCCCFEFGFGGGF6CFEDCFFGGFGGGGG7FGGFGGAFEG7FCF,9CEGGFGGGGGGGCGC8FGEF8F@FFFG,@EEFE7FCEGGG:EFEGGGCFGD,B<CGFCGGGG9AEFE9FDFEEGGG>F@3@>G>>EE>6CGGFGGGGGCGEGGFCFFGGGGDC<5CC?7C?C4A>4*CDGFFFGG7D<AC;AA7A7+@67CFD5>DGFE6C5969D3<7*4F?FF7874<D::?B7?7:FA?<1(,).)*627:?(.7:2:945A)..66*.4:
@M02352:288:000000000-CKWC8:1:1101:10792:7098 2:N:0:TACGCTGC+TCTCTCCG
CAATCTTGCGATCGTACTCCCCAGGTGGGACACTTATCACTTTCGCTTAGTCACTGAGATAAATCCCAACAACTAGTGTCCATCGTTTACGGCGTGGACTACCAGGGTATCTAATCCTGTTCGCTCCCCACGCTTTCGTCCATGAGCGTCAGTACATACGTAGTAGACTGCCTTCGCAATCGGTATTCTGTGTAATATCTATGCATTTCACCGCTACACTACACATTCTATCTACTTCCATATGACTCAAGTCAACCAGTATCAAAGGCAGTTCCATTGTT
+
GGFGGGGGGGGGD7FGGGGGGGGGGF@EFGGGGGGGFGGGGGGGGGGGGGGGGGGGGFFGGGGGGGGGGGG8FFCAFFEGFGGGEFGGGGG7EGGGGCGGGGGGCGGGGGGGGGGFGFFGGGGGGFGGGGGCGGEGGGGGEGGFBFGGGD88>EGGGGGGGGGGGFFGFDEC,EFCDDDEFG5CFGGGGGGGGA+;6=EFCGFDCFFDFCCDGF@EGF@EEA)87DEFFFFFFFFFFF8CF6???C<.447?..561/)666<BB<BB?06?:<949).6:
@M02352:288:000000000-CKWC8:1:1101:17018:7152 2:N:0:TACGCTGC+TCTCTCCG
CATTCTTGCGAACGTACTCCCCAGGTGGGATACTTATCACTTTCGCTTAGTCACTCAGTCCGAAAACCAAACAACTAGTATCCATCGTTTACGGCGTAGACTACCAGGGTATCTAATCCTGTTCGCTACCTACGCTTTCGTCCATCAGCGTCAATATATTGTTAGTGATCTGCCTTCGCAATCGGTATTCTGTGTAATATCTATGCATTTCACCGCTACACTACACATTCTATCTACTTCCATCTGACTCAAGTCAACCAGTATCAAAGGCAGTTCCAT
+
FFGGGGGGGGG@FEFFGFGFGGGGGFGGDFGFGGGGGGGGGGGGEGGGGGGGGGFGGDGGGGGGGGGGGDGGGGGGGGGGGGGGFGGFGGGGEEGGGGGDGFGGGFFEDGGGGGGGGGGDEFEFEGGGGGCDFEGGGGGEGGEGGGGCGGGGCEGFFGGGFFGGGG;EGGGCFFGFFFD>BGGGCC5DFGGDFCFCAFEFFGFGF4+=FGFFCB@EGEFFFC@FCF46?FFFF:??EFF3@)5)1)<CEC3.=<47?EF?04))6-626(:7((1)7<)
@M02352:288:000000000-CKWC8:1:1101:23726:7160 2:N:0:TACGCTGC+TCTCTCCG
TAATCTTGCGACCGTACTCCCCAGGCGGAATGCTTAATCCGTTAGGTGTGACACCAACAAGCATGCTTGCTGACGTCTGGCATTCATCGTTTACGGTGTGGACTACCAGGGTATCTAATCCTGTTTGCTCCCCACACTTTCGCACCTCAGCGTCAGTATCGAGCCAGTGAGCCGCCTTCGCCACTGGTGTTCCTCCGACTATCTACGAATTTCACCTCTACACTCGGAATTCCACTCACCTCTCTCGACCTCAAGACCAGGAGTTTATAAGTCAGTTCCAG
+
GCFGGGGGGGGGGGGGGGGGGGGGGGFGGGGGGGGGGGGGGGGGGGGGGGFGGGGFGGGGGGGGGGGGGGGGFGGGGGFGG<FGGGGGGGGGGGGGGGGDGGGGGGGFDGDGGGGGFGGGGGGGGGGGGGGGGGGGGGGGGG+@EEGGGFGGGGGEGGGG8>DEGCDC9:EEFDDGGGG4@GCG<<6A6?GGGEFF@F)9:FFF<FFCDCFGG+<F@A@E<:3+2:;G07FFF=A53(,:><2:).(5(-7?>04/33512?(.49))))6)447<FFDF.
@M02352:288:000000000-CKWC8:1:1101:4039:7213 2:N:0:TACGCTGC+TCTCTCCG
TAATCTTGCGACCGTACTCCCCAGGCGGAATGCTTAATCCGTTAGGTGTGACACCAACAAGCATGCTTGCTGACGTCTGGCATTCATCGTTTACGGTGTGGACTACCAGGGTATCTAATCCTGTTTGCTCCCCACACTTTCGCACCTCAGCGTCAGTATCGAGCCAGTGAGCCGCCTTCGCCACTGGTGTTCCTCCGAATATCTACGAATTTCACCTCTACACTCGGAATTCCACTCACCTCTCTCGAACTCAAGACCCGGAGTTTATAAGGCAGTTCCAG
+
FFFGGGGGGGGGGGGGGGGGGGGCFGEEGGGGGGAFGCGGGGGGGGGGFEGGGGGGGGGGGGGGGGGGGGGGGGGGGGGGGGGGGGGGGGGGGGGGGGGGGFGGGGGGGGGGGGGGGGGGGGGGGGGGGGGGGGGGGGGGGGGGGGCGGGGGGGGDGC3DEFGGGFGGGC9@FGGGGGGFFGGGGGDGCFGGGFFDF>>C>CAFEAFDGGFGG=?F6A<74;:6**,9,74=FFFB01:6>B)(34:B(.,6A:?*(4),6>66:A<><)6<(4)4FD<A.
@M02352:288:000000000-CKWC8:1:1101:17856:7219 2:N:0:TACGCTGC+TCTCTCCG
TAATCTTGCGGCCGTACTCCCCAGGCGGTCTACTTATCGCGTTAGCTTCGCTACTCACGGATTAAATCCACAAACAGCTAGTAGACAGCGTTTACGGTGTGGACTACCAGGGTATCTAATCCTGTTCGCTACCCACACTTTCGCACATGAGCGTCAGTTACTGACCAGGGAGTCGCCTTCGCCACTGATGTTCCTCCAGATATCTACGCATTTCACCGCTACACCTGGAATTCCACTCCCCTCTCCAAAACTCTACCCTGCCAGTTCTAAATGCAATTCC
+
GGGGGGGGGGDG+CFGGGFFGFGBFFBFFDGFGGGGGGGGGGGGGGGFFGGDGG<FFGCFGGGGGGGGGGGGGGGGGGGGGGGGGGGFGCFGGGGGGGFGDGFGGGGGGGGGGEGGGGGGGFFDFFGGGCGGGGGG>EGGGFGGGGGGGGDFDGGEEGGGGGFCFDFGGEGGGCGGGGGF;CEGGGGCACFGGF7C@)=>F7CFEFFCCGDGDFCFGEF6>F<<DF?C??F4@BB<A??BFF?71?A:A02:BBA*-2*(405,.6:-)6264>F>68<<
@M02352:288:000000000-CKWC8:1:1101:18925:7227 2:N:0:TACGCTGC+TCTCTCCG
TAACCTTGCGGCCGTACTCCCCAGGCGGTCAACTTAGTGCGTTAGCTGCGCCACCCACGACTCAAGGTCACAGACGGCTAGTTGACATCGTTTACGGCGTGGACTACCAGGGTATCTAATCCTGTTTGCTCCCCACGCTTTCGTGCCTCAGTGTCAGTATTTGTCCAGGTAGCCGCCTTCGCCACTGATGTTCCTTCCAATCTCTACGCATTTCACCGCTACACTGGAAATTCCACTACCCTCTACAATACTCTAGTTTGCCAGTTCAAAATGCAGTTCC
+
GGGGGGGGGGGGGGFGGGGGGGGGGGGGFGGGGGGGGGGGGGGGGGGFGGGGGGGGGGGGGGGGGCGGGGGGGGGFGGGGGGGFGGGGGGGGGGGGGGGGGGGGGGFGGGGGGGFGGGGGGGGGGGGGGGGGGGGGGGGGGGGGFGGGGEFGGFGFCFFGGGGGDGFGCFGGGG<DGGGFFGE5<67FGCCFGFFFFFFDAG=FEFFGGGFGGFFFGFFBFFFFFGBF?B?@BF2<A:7:0,4:7AA?A2:>?B)*.6/).<A?49BF<AFF))@4@<2A
@M02352:288:000000000-CKWC8:1:1101:7949:7241 2:N:0:TACGCTGC+TCTCTCCG
CAATCTTGCGATCGTACTCCCCAGGTGGGACACTTATCACTTTCGCTTAGTCACTGAGATAAATCCCAACAACTAGTGTCCATCGTTTACGGCGTGGACTACCAGGGTATCTAATCCTGTTCGCTCCCCACGCTTTCGTCCATGAGCGTCAGTACATACGTAGTAGACTGCCTTCGCAATCGGTATTCTGTGTAATATCTATGCATTTCACCGCTACACTACACATTCTATCTACTTCCATCTGACTCAAGTCAACCAGTATCAAAGGCAGTTCCATAGTT
+
GGGGGGGGGGGGGGGGGGGGGGGGGGGGGGGGGGGGGGGGGGGGGGGGGGGGGGGGGGGGGGGGGGGGGGGGGGGGFFGGGGGGGGGFGGGGGGGEGGGGGGGGGGGGGGGGGGFGGGFGGGGGGGGGGFGEGGGGGGGGGGGGGGGCEGE6DFGGGGGGGEGGAFFFGCFGGGGGGGDEFGGGGGGGGGGGF4BEEFFGFGFGFFFGGGFGDEF;?4@EFFFFGFFGEFFFF+4?EFEEC);CCCA3;@<EEECFFBFF9<>A444(4:<36)9:BAFF<
@M02352:288:000000000-CKWC8:1:1101:5770:7267 2:N:0:TACGCTGC+TCTCTCCG
TAACCTTGCGGCCGTACTCCCCAGGCGGTCAACTTAGCGCGTTAGCTACGCCACCCACGACTCAAGGTCACAGACGGCTAGTTGACATCGTTTACGGCGTGGACTACCAGGGTATCTAATCCTGTTTGCTCCCCACGCTTTCGTGCCTCAGTGTCAGTATTTGTCCAGGTAGCCGCCTTCGCCACTGATGTTCCTTCCAATCTCTACGCATTTCACCGCTACACTGGACATTCCACTACCCTCTACAATACTCTAGTTTGCCAGTTCAAAATGCAGTTCC
+
FGGEFGGGGGDGGGEGGGGGGGGGGGGG@:CFGGGGGGGGGGGGGGGGGGGGGGGCGGGGGGGGGGGGGGGGFGGGGGGGGGGFCGGGGGGGGGGGGGGGGGFGGGGGGGGGGGGGGEGGFGGGGGGGGGGGGGGGGGGGGGGGGGGGGGGFFGGGGE9FGDFGGGGGGGGGGGDGGGGFFDGEDGGGGFGGGFFFFFFFFGFGFFFGGGFGGFFFGFFFFF2F>FFG(6?@B4AFFF?0<?F?AF<?BFF>2<>4:>FAB3<?2ADA<AD>FBF<=AAA
@M02352:288:000000000-CKWC8:1:1101:25015:7268 2:N:0:TACGCTGC+TCTCTCCG
TAACCTTGCGGCCGTACTCCCCAGGCGGAATGCTTAAAGCGTTAGCTGCGCCACCGAAGGGCATGCCCCCCGACAGCTGGCATTCATCGTTTACGGCGTGGACTACCAGGGTATCTAATCCTGTTTGCTCCCCACGCTTTCGCACCTCAGCGTCAGTATCGAGCCAGTGAGCCGCCTTCGCCACTGGTGTTCCTCCGAATATCTACGAATTTCACCCCTCCCCTCGGAATTCCCCTCCCCCCTCTCCCTCTCAACCCCAGCAGTTTTAGCGGCATTTCCCG
+
9EFFEGGFGGGGGGCEF@CFGGGGGGGGEEFGGGGFFFGGGGG@CFGFGCGFGGGGGGGGGG<FFFCEGGGGGGGGGG<<FCGGGAFG<FGGFG7FGGGGGDFFGGF,D@EFGFGGG@FGGGGGGGDAEGFGGGGEEGGGGDECGGGFCDGEEE=EFCFG**15C,<B+,<CB5<DCGG>BC8E*3:+8CGGFAFF>FE5728*4=3<D5>FFF>?*),,()-)171C6@496*4(((-4(421.:1438(446(.(4)4((..:244.)46(().*-))(
@M02352:288:000000000-CKWC8:1:1101:7667:7279 2:N:0:TACGCTGC+TCTCTCCG
CAGTCTTGCGACCGTACTCCCCAGGTGGGATACTTATCACTTTCGCTTAGTCACTGAGAATTAACCCAACAACTAGTATCCATCGTTTACGGCGTGGACTACCAGGGTATCTAATCCTGTTCGCTCCCCACGCTTTCGTCCCTCAGCGTCAGTATATACGTAGTAGACTGCCTTCGCAATCGGTATTCTAAGTAATATCTATGCATTTCACCGCTACACTACTTATTCTATCTACTTCCATATAACTCAAGTCAATCAGTATCAAAGGCAGTTCCATCGTT
+
GFGGGGGGGGGGEFFGGGGGGGGGGGFGGGGGGGGGGGGGGGGGGGGGGGGGGGGGGGGGGGGGGCGGGGGFFGEFGGGGFGGGGGGGGGGGGGGGGGGGGGGGGCEGGGGGGGGGGGGFGGEGGGGGGGGDGGEGGGGGGGGGGGGGEGGDGFGFEGGGGGGGGG;EF78FGGGGGGDEFGGGGGGGFF,CFECCEFFGFF>DEFFGGGF8DEBDCA@EE6>FCF7CE@FFFFEFFFFFFCEE3CFFAFFFFF>@A>7A4<A<F4<(8::?<<6AFFF?2
@M02352:288:000000000-CKWC8:1:1101:20509:7283 2:N:0:TACGCTGC+TCTCTCCG
CATTCTTGCGAACGTACTCCCCAGGTGGGTCACTTATCACTTTCGCTTAGCCACTCAAACCGAAGTTCGAACAGCTAGTGACCATCGTTTACGGCGTGGACTACCAGGGTATCTAATCCTGTTTGCTCCCCACACTTTCGTACCTCAGCGTCAGTATCGAGCCAGTGAGCCGCCTTCGCCACTGGTGTTCCTCCAAATATCTACGAATTTCACCCCTACACTTGGAATTCCACTCACCTCTCTCGAACTCTAGACTGATAGTTTTGGAGGCAGTTCCAGGG
+
GDFGGGGGGGGGGGGGGGGGGGGGGGGGGGGGGGGGGFGGGGGGGGGGGGGGGGGGGGGFGGGGGGGGGFGGGGGGGFGGGGGGGGGGGGGGGGGGGGGGGGCGGGGGGGGGGGGGFGCGGGGGGGGGGGCFGGGGFGFGGGGGFG?FFGGDEDGFCF>DGGGGGGFFGGG5CECGGGGFEGCFFEGFGFGGGBA:EFFGFGFGFFFGFGFGFA(8C573@F96*CCGFFF+=CD@FFB?>F??(5<B6<A<9AAF72?4:<A>4(70<(403?=495>?:
@M02352:288:000000000-CKWC8:1:1101:22750:7294 2:N:0:TACGCTGC+TCTCTCCG
TAATCTTGCGACCGTACTCCCCAGGCGGTCTACTTAACGCGTTAGCTCCGAAAGCCACGGCTCAAGGCCACAACCTCCAAGTAGACATCGTTTACGGCGTGGACTACCAGGGTATCTAATCCTGTTTGCTCCCCACGCTTTCGCATCTGAGTGTCAGTGTCTGTCCAGGGGGCCGCCTTCGCCACTGGTATTCCTTCAGATCTCTACGCATTTCACCGCTACACCTGACATTCTACCCCCCTCTACAGCACTCTAGTTCACCAGTTTCAAATGCAGTTCCG
+
GGGGGGGGGGGGGGGGGGGGGGGGGGGGGGGGGGGGGGGGGGGGGGGGGGG@FFGGGGGGGGGGGGGGGGGGGGGGGGGGGGGGGGGGGGGGGGGGGGGGGGGGGGGGGGGGGGGGGGGGGGGGGGGGGGGGGGGGGGGGGGGGGGGGCEGGGGGDGGGGFGGGGGGGGGGGGGGGGGGF>GE5DGGGGGGGGFFFFFFCFGFCBFFFDEBGGF<FF:>BFFFFGF?G0?=FFFFFA:?F>FFFFFDFB?BF><AFF>FA>D??A4<ABA9AAFFFFD<A(
@M02352:288:000000000-CKWC8:1:1101:28318:7312 2:N:0:TACGCTGC+TCTCTCCG
CAATCTTGCGACCGTACTCCCCAGGTGGGACACTTATCACTTTCGCTTAGTCACTGAGATAAATCCCAACAACTAGTGTCCATCGTTTACGGCGTGGACTACCAGGGTATCTAATCCTGTTCGCTCCCCACGCTTTCGTCCATGAGCGTCAGTATATACGTAGTAGACTGCCTTCGCAATCGGTATTCTGTGTAATCTCTATGCATTTCACCGCTACACTACACATTCTATCTACTTCCGTATAATTCAGGTCAACCAGTATCAAAGGCAGTTCAATAGTT
+
G9ECFFGF9FCF:CCG:D@CECFCFFGGGGGCFCFFFGGGGGGDD7BFGGG<FGFGF,,CEFGG,AF<<FFFGEGGGGGGGGGGGDEGGGCGGGGCEGFCFGAEFE@?E<?<@FFGEFGGG=?+@FG@@=BFGGGGGGFGCEFCFGGGGD6EFGGGFCFGC9DGGFF9A<8:EEG5**0<AFG>F5=DDFC99AF<6>6=B7B78BFFCC=C4;@B8*(;==)0*;CF?+1;@+66?473@;@;E3.5/))14)5?<17<AA<<94<0(8BFA9*-7<95<
@M02352:288:000000000-CKWC8:1:1101:17576:7321 2:N:0:TACGCTGC+TCTCTCCG
TAACCTTGCGGCCGTACTCCCCAGGCGGTCAACTTAGTGCGTTAGCTGCGCCACCCACGACTCAAGGTCACAGACGGCTAGTTGACATCGTTTACGGCGTGGACTACCAGGGTATCTAATCCTGTTTGCTCCCCACGCTTTCGTGCCTCAGTGTCAGTATTTGTCCAGGTAGCCGCCTTCGCCACTGATGTTCCTTCCAATCTCTACGCATTTCACCGCTACACTGGAAATTCCACTACCCTCTACAATACTCTAGTTTGCCATTTCAAAATGCAGTTCC
+
FFFGGGGGFGGGECFGGGGGGGGGGGEEFGGGGGGGGGGGGGGGDFGFGGGGGGGGFGECFGGEGDGEGGGEFGGGGGGGFGG9FGGGGGGGGGGCEDEGCFCFGGGGGGGDFGGGGGBGDFGDGGGGGGGFGGGGGGGGGFEFFGGGGGDFEFFF?FCEFF9DCF,>CCDGCGDGGGDFFGDEDGFFGGGGGFFC;A6CFGFGFFF<DEEGFF<@FBF9>E?F:C:506=7=FAAF:?BFD((8A<?BBFBFFF=<<B))5<-4:9AB2)4)<F>B>AF
@M02352:288:000000000-CKWC8:1:1101:25256:7394 2:N:0:TACGCTGC+TCTCTCCG
TAACCTTGCGGCCGTACTCCCCAGGCGGTCAACTTAGTGCGTTAGCTGCGCCACCCACGACTCAAGGTCACAGACGGCTAGTTGACATCGTTTACGGCGTGGACTACCAGGGTATCTAATCCTGTTTGCTCCCCACGCTTTCGTGCCTCAGTGTCAGTATTTGTCCAGGTAGCCGCCTTCGCCACTGATGTTCCTTCCAATCTCTACGCATTTCAACGCTACCCTGGAAATTCCACTACCCTCTACAATACTCTAGTTTGCCAGTTCAAAATGCAGTTCC
+
FFEGGGGGGGGGDFGDEGFGGGGGGGGGEGGGGGGGGGGGGGGCFGGGGGGGGGGGGGGGGGGGGFFGGGGGGGGGGGGGGGGGFGGGGGGGGGGGGGGGGGGGGGGGGGGGGGFGGGGGGGGGGGGGGGGGGGGGGGGGGGGGCGGGG6EGGGGFGGGGGGFF9FGG?FFGGGGGGGGFFDEGGGFCFD9@FFFFFFFDFGFD?FFCCE>5FFC*<>>:?>:>GG:C?FFFFF99>BFFFB01<AA<AA?92420<AB248AFFA24<<<AB9@)9:AA
@M02352:288:000000000-CKWC8:1:1101:13124:7406 2:N:0:TACGCTGC+TCTCTCCG
TAACCTTGCGGCCGTACTCCCCAGGCGGTCTACTTATCGCGTTAGCTTCGCTACTCACGGCTTAAAGCCACAAACAGCTAGTAGACAGCGTTTACGGTGTGGACTACCAGGGTATCTAATCCTGTTCGCTACCCACACTTTCGCACATGAGCGTCAGTCTTTGGCCAGGGAGTCGCCTTCGCCACTGATGTTCCTCCAGATATCTACGCATTTCACCGCTACACCTGGAATTCCACTCCCCTCTCCAAGACTCTAGTCTGCCAGTTCTAAATGACCATCC
+
EFFGGGGGGGGGCFGGGGGGGEGGGGGGFGGEGGGGGGGDGGGGGGDGGGGGGGGGGGGGGGGGGGGGFGGGGGGGGGGGGGGGGGGGGGGGGGGEGGGDGGFGGGGGGDGGGGGGGGGGGGGGGGGGGGGGFGGGGGGGGGGGGGGGFGGCGGGGGGGGGGGGGGGGGGGGGGDG<DGFFDGEGGGDEFGGGFF6@AFDFGFGFFFGGGFGGFFFGEF09@3<CF0D?@FFFF<DB0?8:7((41):?BF906:@>A?9AF:?FAA<<AFF><4:??0<
@M02352:288:000000000-CKWC8:1:1101:15890:7411 2:N:0:TACGCTGC+TCTCTCCG
TAACCTTGCGGCCGTACTCCCCAGGCGGTCTACTTATCGCGTTAGCTTCGCTACTCACGGATTAAATCCACAAACAGCTAGTAGACAGCGTTTACGGTGTGGACTACCAGGGTATCTAATCCTGTTCGCTACCCACACTTTCGCACATGAGCGTCAGTTACTGACCAGGGAGTCGCCTTCGCCACTGATGTTCCTCCAGCTATCTACGCATTTCACCGCTACACCTGGAATTCCACTCCCCTCTCCAAAACTCTAGCCTGCCAGTTCTAAATGCAATTCC
+
GGGGGGGGGGGGGGGGGGGGGGGGGGGGGGGGGGGGGGGGGGGGFFGGGGGGGGFGGGGGGGGGGGGGGGGGGGGGGGGGGGGFGGGCFEGGGGGGGGCGGGGGGGGGGGGGGGGGGGFGGGGFGGGGGGGGGGGGGGGGGF8EDGGG?F:FGGGGGGGGGGGCGFFFGGGGGGDDCDGF>GGGGG6CFFCGGFFFFF4*;CFFFFFGGGFGGFFFGF@FFF<FGG7C:?F?@FFAA?FBFFFFF?A79?<4<94@2<BBB?)):<AA49<)6<*6@<AA
@M02352:288:000000000-CKWC8:1:1101:17081:7426 2:N:0:TACGCTGC+TCTCTCCG
CAATCTTGCGATCGTACTCCCCAGGTGGGACACTTATCACTTTCGCTTAGTCACTGAGATAAATCCCAACAACTAGTGTCCATCGTTTACGGCGTGGACTACCAGGGTATCTAATCCTGTTCGCTCCCCACGCTTTCGTCCATGAGCGTCAGTACATACGTAGTAGACTGCCTTCGCAATCGGTATTCTGTGTAATATCTATGCATTTCACCGCTACACTACACATTCTATCTACTTCCATATGACTCAAGTCAACCAGTATCAAAGGCAGTTCCATAGTT
+
GFGGGGGGGGGGGGFGGGGGGGGGGGGGGGGGGGGGGGGGGGGGGGGGGGGGGGGGGGGGGGGGGGGGGGGGGGGFGGGGGGFGGGGGGG>FGGGGGGGGGGGGGGGGGGGGGGGGGGGGGGGGGGGGGGGGGFFCGGGGGGGGGGFGGEGGGGGGGGGGGGFGGFGGGGGGGGGGGGGFFGGGGGGGGGEFFEFFEFFGFGFGFFFGGGFFCABFGFFFEFFFFGEGEFFFFFEFFFFFFFFCC<CE;=<?EEEF@@FA<<BA<<>F:7?BFF=AFA:B>
@M02352:288:000000000-CKWC8:1:1101:10921:7439 2:N:0:TACGCTGC+TCTCTCCG
TAACCTTGCGGCCGTACTCCCCAGGCGGTCAACTTAGTGCGTTAGCTGCGCCACCCACGACTCAAGGTCACAGACGGCTAGTTGACATCGTTTACGGCGTGGACTACCAGGGTATCTAATCCTGTTTGCTCCCCACGCTTTCGTGCCTCAGTGTCAGTATTTGTCCAGGTAGCCGCCTTCGCCACTGATGTTCCTTCCAATCTCTACGCATTTCACCGCTACACTGGAAATTCCACTACCCTCTACAATACTCTAGTTTGCCAGTTCAAAATGCAGTTCC
+
GGGGGGGGGGEGGGGGGGGGGGGGGGGGGGGGGGGGGGCEGGGGGGGGGGGGGGGGGGGGGGGGGGGGGGGFGGGDEGGGGGGCGGGGGGGGGGGGGGGGGGGGGGGGFFGGGGGGGGFGGGGGGGGDGGGGGGFEGGGGGGGGGGGGGGGGGGGGGGGFGGGGCD@FDGGGGGGGDGGFFGGCDGFGFGGGGFFFFFFFFGFFEFFGGGECFFFF<>BFFF?FGG:G0=FFF4><ABFF<??(8BA?AAFF?AA4-6=AF290:<A<<<A>3<F2@A<<
@M02352:288:000000000-CKWC8:1:1101:24938:7486 2:N:0:TACGCTGC+CCTCTCCG
CAATCTTGCGATCGTACTCCCCAGGTGGGACACTTATCACTTTAGCTTAGACACTAAGATACTTACTAACACCTAGTTTCCATCGTTTTCGGCGTGGACTACCAGGGTCTCGATTCCTGTTCGCTTCTCCTCCTTTCGCCCTCGCGCGTCAGCACCTACGTTTAGCCCGGCCTTCGCATTCGCTATTGTGTTTAATTTCTATGCATTTCCCTGCTACACTACACATACTATTTACATTCCTCTCACTCATACCACCCAGTCTCAAAGTCCTATACATACTT
+
FAF9@FGGGG7-6@FFGGGGGGGCGCCFF6,CEFGG,E6CFFF,EDFG<C,EFGG8EE,C,,,C,,,<C,,,8,C,6,6,,,C,B,B7,C@+++7@F,B,9,,:,+4,,,5,,,,,:E,9,A@++:+,,8,,:,,4CC6633,6@+8=EDEG,,,3,3,8@,,*,,,,*3**6,23>**3=C**/4=,51<*;4+9*+4=BF6+):++++*2*)(+>*().;))20)7)37+@+1))))))).().)60.).()))(().)-.6.22-)-)).-74*))-)
@M02352:288:000000000-CKWC8:1:1101:18559:7487 2:N:0:TACGCTGC+TCTCTCCG
CATTCTTGCGAACGTACTCCCCAGGTGGGTCACTTATCACTTTCGCTTAGCCACTCAAACCGAAGTTCGAACAGCTAGTGACCATCGTTTACGGCGTGGACTACCAGGGTATCTAATCCTGTTCGCTCCCCACGCTTTCGTCCATCAGTGTCAGTATATTATTAGTAATCTGCCTTCGCAATTGGTATTCTATGTAATATCTATGCATTTCACCGCTACACTACATATTCTAACTACTTCATAATAACTCAAGACAACCAGTATCAAAGGCAATTCTACAG
+
GFGGGGGGGGG:CFFGGGGGGGGGGEFDGFGCGGGFGGFGGGGG7FGGGGAFGGCFGFCFDEGGDGGGGGGGGGGGFGGGG9AFGGCGGGGGFGGGGGGGGGFGGGGGCFGGGGGGGGGGGGGGGGGGGGGGGGGGGGGGGGGGGGGGGGGGGFGGGCDGEGGGGGEGGGFAEGGGGFGAEGGFGGGGGGFCG4=E*B:B9CFGCFFGGGFFCBF>DBBE@F@A<CCGEFCFFFEFFFFECC)96C?FFEAFF<@F@DFB0>F<4<494(47((9<@ABA)
@M02352:288:000000000-CKWC8:1:1101:26007:7505 2:N:0:TACGCTGC+TCTCTCCG
TAATCTTGCGACCGTACTCCCCAGGCGGTCTACTTAACGCGTTAGCTCCGAAAGCCACGGCTCAAGGCCACAACCTCCAAGTAGACATCGTTTACGGCGTGGACTACCAGGGTATCTAATCCTGTTTGCTCCCCACGCTTTCGCATCTGAGTGTCAGTTTCTGTCCAGGGGGCCGCCTTCGCCACTGGTATTCCTTCAGATCTCTACGCATTTCACCCCTACACCTGGAATTCCACTCCCCTCTCCAAAACTCTACCCTGCCATTTCTAAATGCAATTCC
+
9<FFFGGGGGCGGGGGGGGGFEGDGGGGFGGGGGGGGGGGEGGFGGGCFGDCEC8FGFFCFGGGGGGFFFGG8FCGGCGGGGF9FGGGFGFGGFGGDDEECG+,=DEGGFC7@FFGGFFGGGDAFGGGGGFFFEGGD68CFC5EGGEGC9<FFC,>DF,@DGFFFGGGG7**=/9<8C<;53?*/0665CFCF5A72*/29C=>9=F<DC)9C*4@C)(-:F2@FC0/26B:F*695:(231::??F(),1:3.)*-4*(47B2).6<456>:97<=7))
@M02352:288:000000000-CKWC8:1:1101:22498:7550 2:N:0:TACGCTGC+TCTCTCCG
CAATCTTGCGATCGTACTCCCCAGGTGGGACACTTATCACTTTCGCTTAGTCACTGAGATAAATCCCAACAACTAGTGTCCATCGTTTACGGCGTGGACTACCAGGGTATCTAATCCTGTTCGCTCCCCACGCTTTCGTCCATGAGCGTCAGTACATACGTAGTAGACTGCCTTCGCAATCGGTATTCTGTGTAATATCTATGCATTTCACCGCTACACTACACATTCTATCTACTTCCGTATCACTCAATTCAACCAGTACCAAAGGCAGTTCCATAGTT
+
EAFGFGGGGGGG9FFGFEFGAFG@FGFFGFEFGGFGG<FGGGGGGGGGDGGGDFFFAGFFFFGGGGDGGC@<FGG,6EF<DFFGGFFGGGF:C7FFC7FGFGGGFGDF<EEEEGA9EG9EGCCC@AFFEGGGGDGGA8DEGGAA3=DDGGGGFFGGGCFEEC7BF<FGFF?B9ECFGG?BFG*AFGGFGFGFGFAE*=EGFG++11+1+<=CCA55EFDEEA3;8CEGFA1:AFFEC;A3@05,7<6>;83/9C)A@0<-5).)52((,1(49)9<=<?<A
@M02352:288:000000000-CKWC8:1:1101:17694:7553 2:N:0:TACGCTGC+TCTCTCCG
TAATCTTGCGACCGTACTCCCCAGGCGGAATGCTTAATCCGTTAGGTGTGACACCAACAAGCATGCTTGCTGACGTCTGGCATTCATCGTTTACGGTGTGGACTACCAGGGTATCTAATCCTGTTTGCTCCCCACACTTTCGCACCTCAGCGTCAGTATCGAGCCAGTGAGCCGCCTTCGCCACTGGTGTTCCTCCGAATATCTACGAATTTCACCTCTACACTCGGAATTCCACTCACCTCTCTCGAACTCAAGACCAGGAGTTTACAAGGCAGTTCCAG
+
GFGGGGGGGGGGGGGGGGGGGGGFGGGGGGGGGGGGGGGGGGGGGGGGGGGGGGGGGGGGGGGGGGGGGGGGFGGGGGGGGGGGGGGGGGGGGGGGGGGGGGGGGGGGGDGGGGGGCFFGGGGGGGFFFEGGGGGGGGGGGGGGGGGGGGGGGGG>FGFG7FCEGGCEGGFGGCGGGGGFFGGGGFGGFCGGGFFFFFFGFGFGFFFGCF>F>A39FFFFCA@FFGDDDFFFFFFBBFFF??FF24<F:??AFF2??<F?63(8?<AABAB02<73@646)
@M02352:288:000000000-CKWC8:1:1101:18620:7558 2:N:0:TACGCTGC+TCTCTCCG
TAATCTTGCGACCGTACTCCCCAGGCGGTCTACTTAACGCGTTAGCTCCGAAAGCCACGGCTCAAGGCCACAACCTCCAAGTAGACATCGTTTACGTCGTGGACTACCAGGGTAACTAATCCTGTTTGCTCCCCACGCTTTCCCACCTGAGTGTCAGTGTCTTCCCAGGCGGCCGTCTTCGCCAGTGGTATTCGTTCAGTCCTCTACGCATTCCACCGCTCCACCTGAACTGCTACCTCCCTCTACAGCCCTCTATTCCACCTGTTTCGATTGAGGTTTCG
+
<AFA,EFFFEFCCFGGGGGG<EGEFFCC::FFFGGGGACE7@CBEG<54@+,+@8,CCFD@+?CE,<F,B<8F@FCFDEFC?@<5E559=9<FDE=,A+4+=FGGGG8,D3+,,,6CD,3,3>,C>D8E@D8F+,++4@>D,,,,,3064@5,,,,@;FD97,,2574:*>EEE)/9/*+)*=*/30*+19:C(;3()+1+*++)/;5C*)**9)9;)4,(0(859?<)/8*/7)).)..(((.-4<4)(((.()*.)0).,(,.-64-()),)*()())-
@M02352:288:000000000-CKWC8:1:1101:4016:7580 2:N:0:TACGCTGC+TCTCTCCG
CAATCTTGCGATCGTACTCCCCAGGTGGGACACTTATCACTTTCGCTTAGTCACTGAGATAAATCCCAACAACTAGTGTCCATCGTTTACGGCGTGGACTACCAGGGTATCTAATCCTGTTCGCTCCCCACGCTTTCGTCCATGAGCGTCAGTACATACGTAGTAGACTGCCTTCGCAATCGGTATTCTGTGTAATATCTATGCATTTCACCGCTACACTACACATTCTATCTACTTCCATATGACTCAAGTCAACCAGTATCAAAGGCAGTTCCATAGTT
+
EAEGGGGGGGGFCFGFGGGGGGGGGGGGDFGGGGGGGGGGGG9FCCGGGGGGGGGGFFAAEFGGGGFGGGDFFGGFGCEF<FGGDAFGFFGFGGFFEFGGGGGGGGGGGGGFCDFDFGGFGFEEFGCDEFGFG>CFCEGDEEGD,DFDGGC=F8ADEFGFGGEEDCFEGACECFGGGGCB*CEGGGGGGG@CFE6:71@9A7BCEAFFDDFCDEFFG*>=2)4AFC?FE78FAFC?CC89<)7?)7<C;E<).))23(;72<)-)66<F(,4460-8<2:4
@M02352:288:000000000-CKWC8:1:1101:25278:7589 2:N:0:TACGCTGC+TCTCTCCG
TAATCTTGCGACCGTACTCCCCAGGCGGAATGCTTAATCCGTTAGGTGTGTCACCGAACAGTATACTGCCCGACGACTGGCATTCATCGTTTACGGTGTGGACTACCAGGGTATCTAATCCTGTTTGCTCCCCACACTTTCGTACCTCAGCGTCAGTATCGAGCCAGTGAGCCGCCTTCGCCACTGGTGTTCCTCCAAATATCTACGAATTTCACCTCTACACTTGGAATTCCACTCACCTCTCTCGAACTCTAGACTGATAGTTTTGGCGGCAGTTCCAG
+
GFGGFGGGGGDGGGGFEFFGFGGEEGGGGGGGGGGGGGGGGGGGGGFFGGGGGGGGGGGGGFDFGGFFFFGECEGGGGGGGCDFGGGGCDGGGGGGFGFGGFGGGGGGGGGGGGGGGFGGGFGGGAGGGGGFGFFGEGG9EGGGFE7:,:<EGGGGGFGGD@CDGGFEGC9DFED9CGGFDC5EG?=EGF8C7<18;FF>@@AD?A3:<FFFG6<=F4<<<A@FGGFG>7FFFF261286??DBFF:::??B<<)7><F2)):4>FA03),(((084)6<4
@M02352:288:000000000-CKWC8:1:1101:21801:7601 2:N:0:TACGCTGC+TCTCTCCG
CATTCTTGCGAACGTACTCCCCAGGTGGGATACTTATCACTTTCGCTTAGCCACTCAGACCGAAATCCGAACAGCTAGTATCCATCGTTTACGGCGTGGACTACCAGGGTATCTAATCCTGTTCGCTCCCCACGCTTTCGTCCCTCAGCGTCCATATAGTGTTAGTGATCTGCCTTCGCAATTGGTATTCTGTGTAATATCTATGCATTTCACCGCTACACTACACATTCTAACCACTTCACACTAATTCAAGATCTACAGTATCAATGGCAATTTTACAT
+
GGGCCFGGGGD@FGFGGGGGGGGGGGDGGGGGGGGGGGGGGGGGGGGGEGGGGGAGGGGGGC@FEFGFGFGGGGGGGGGGCGEGGFCFGGGGCCFEGGGGGFFFGGGE7FGGGF;ABDFGFGFEGFCF6@ECGCE7+=ECF6EDFF6ACGEE*4EAFGBFGGGGGG9FGAFAFFFGG4?99D<9CFDGGGG+:7FC4B8CFGFG446DGFC:7ADE836438=FC>EGEAFA7B;32EE@<)78?0?2<))6274@6<FB0<).:49<4(4(.87>F42))
@M02352:288:000000000-CKWC8:1:1101:27471:7612 2:N:0:TACGCTGC+TCTCTCCG
CAATCTTGCGATCGTACTCCCCAGGTGGGACACTTATCACTTTCGCTTAGTCACTGAGATAAATCCCAACAACTAGTGTCCATCGTTTACGGCGTGGACTACCAGGGTATCTAATCCTGTTCGCTCCCCACGCTTTCGTCCATGAGCGTCAGTACATACGTAGTAGACTGCCTTCGCAATCGGTATTCTGTGTAATATCTATGCATTTCACCGCTACACTACACATTCTATCTACTTCCATATGCCTCACGTCAACCAGTATCAAAGGCAGTTCCTTAGTT
+
GGGFEGGGFGGFGGGGGGGGGGGGGFGGGGGCGGGFF9FFGGGFEGGGEGGGGGGGGFGGGFGGDGFGGGGGGGGAFFGGGGGDGGGGGFFGGGGGEGGGGGGGFEEFGGGGGGFGFEFGGFGCGGEFCEEGG+>BFEGGGGGGGFGGGGGGGGGFGFFGGFDEGGGGFFCFGGGGGD59CFEC9CGGGGGGGF+;EAACAGFC?FFGGGA;D>BDGF;E3));C<?@7+;FFFFFCEEFE33)))./6(458;(9<::4).:AA2<:0(-4-)7)8)5:>
@M02352:288:000000000-CKWC8:1:1101:16894:7618 2:N:0:TACGCTGC+TCTCTCCG
CAATCTTGCGATCGTACTCCCCAGGTGGGACACTTATCACTTTCGCTTAGTCACTGAGATAAATCCCAACAACTAGTGTCCATCGTTTACGGCGTGGACTACCAGGGTATCTAATCCTGTTCGCTCCCCACGCTTTCGTCCATGAGCGTCAGTACATACGTAGTAGACTGCCTTCGCAATCGGTATTCTGTGTAATATCTATGCATTTCACCGCTACACTACACATTCTATCTACTTCCATATGACTCAAGTCAACCAGTATCAAAGGCAGTTCCATAGTT
+
GGGGGGGGGGEGGGGFGGGGGGGGGGFGGGGGGGGGGFGGGGGGGGEGGGGGGGGGGGGGGFGGDGGGGGGGGGGGGGGGCFGG7FGGGGGGGGGFGGGGGGGGGDCFEFGFFGGGGC??FGGGGGGGGGGDG7@AEEGGGGGGF8DDGGGGGGGGGGGGGGGGFFACGFFFGGGGGGGFFGDGF>CFGGGFF?FFEFFFFGFGEFFGD@FC4B@BG*8CEF@F6F5:?A;8A6CECEFFEC?CFFFFFE@))/9B;1;6<9>4<<2?B?1269F2*.366
@M02352:288:000000000-CKWC8:1:1101:15756:7642 2:N:0:TACGCTGC+TCTCTCCG
CAATCTTGCGATCGTACTCCCCAGGTGGGACACTTATCACTTTCGCTTAGTCACTGAGATAAATCCCAACAACTAGTGTCCATCGTTTACGGCGTGGACTACCAGGGTATCTAATCCTGTTCGCTCCCCACGCTTTCGTCCATGAGCGTCAGTACATACGTAGTAGACTGCCTTCGCACTCGGTATTCTGTGTAATATCTATGCATTTCACCGCTACACTACACATTCTATCTACTTCCATATGACTCAAGTCAACCAGTATCAAAGGCAGTTCCATAGTT
+
GFFFFGGGGGCFF@FFGGGGGGGGGGGFGFFFGGGGGGGGGGGG>FGGGGGGGGGGG8FFCFFGGFGGFGGGGGGGGFGGGGGGEGGGGGGDEEGGCB@FGGGGGDEEGFGGGCDGGGAFFEGGCFGGGFGGE7FGGGGEGGGG,@EDGGDGGGGGDEGCF9DEE=DE;<DEGGG7DG*@ADEEGGGFC@FGFFFEAFC9AFFGFFFGGDCGGB@?CABE183A=FFGFF6+887<CEE4567))7CE)6)9CCFFD()64<AB<9)(,(-.::66F<2>A
@M02352:288:000000000-CKWC8:1:1101:28333:7684 2:N:0:TACGCTGC+CCTCTCCG
CATTCTTGCGAACGTACTCCTCAGGTGGGTCACTTATCACTTTCGCTTAGCCACTCAGATCGAAGTCCGAACAGCTAGTGACCATCGTTTACGGCGTGGATTACCAGGGAATCTAATCCTTTTTGCTCCCCACGCTTTCGCATCTGAGTGTCAGTGCCTGTCCAGGGGGCCGCCTTCGCCACTGGTATTCCTTCAGATCTCTACGCATTTCCCCGCTACACCTGAAAGTCCACCCCCATCTAAAGCACCTTAGTTCAACAGCTTTCAATGCAGTTCCGAGG
+
A,B<;EE<<F++@FCFC<EGC,C,,C<@7@CCEFG,6,CEFEG,@,@@CE,EFEFG8<,,CD@DCCECEE,+6EFGFDEBFG<F,,:FFECA:7C+C@E=,:5<?B,?F+?,,5,4,6C,,,,A=@E=,@>,@+C7@+@CE=6+,,@+,,7,>BF7,>,9D@FGC<7BEC*CGD4;C<*)0*,=;<<B9=,14>F9C+0+;;7+3;BG3:A768(:3),)(.,/974*.=*9?44(3(.(.))-))(,(()).)6=>)/58(,))))))).)--*-*(-30
@M02352:288:000000000-CKWC8:1:1101:20361:7688 2:N:0:TACGCTGC+CCTCTCCG
TAATCTTGCGACCGTACTCCCCAGGCGGTATACTTAATGCGTTAGCTGTGTCACCGACGGCCCTACGCCCCAACCTCCGAGTTTCCATCTTTTCCGGGTTGGCTTCCCAGGTTTCTTAACCCTTTTTCTCCCCCCGCCTTCCCCACCTAACTTTCATTGTCTGTCCATGGGCCCCCTTCCCCCCCTGTTTTTCTTTCAGTTTCCACGGCATTTCCCCCTTCCCCCTGAAATCCTCCCCCCCTCTACAGCCTTCTAGCTCACAATTTTCACATCCATTCCA
+
GGGGGGGGGGGGGGGGGGGGGGGGGGGG6+C,CEFGGC,CFGGGG9F,,C66E@E,8@+++84,,:,8CCG+BF?,E,+6+++,,,,,5,CF,,,B++8+@+,,,,:B,AF,,,,,,3,,8,>,@FB,,,@FG+>**3@E,,,<,***121=,,,,,,,,,,?,?<,,?,1,=*):);7).>C*)2A+<+;*9)1)6=4:****)0)))*8>*/-9*.,((.(09<<C3/9*96)(-496((,,-65),4(),)-0).726)...:A9A))6)())86<2
@M02352:288:000000000-CKWC8:1:1101:23373:7694 2:N:0:TACGCTGC+TCTCTCCG
CAATCTTGCGATCGTACTCCCCAGGTGGGACACTTATCACTTTCGCTTAGTCACTGAGATAAATCCCAACAACTAGTGTCCATCGTTTACGGCGTGGACTACCAGGGTATCTAATCCTGTTCGCTCCCCACGCTTTCGTCCATGAGCGTCAGTACATACGTAGTAGACTGCCTTCGCAATCGGTATTCTGTGTAATATCTATGCATTTCACCGCTACACTACACATTCTATCCACTTCCATATGACTCAAGTCAACCAGTATCAATGCCACTCCCCTAGTT
+
FFGGFFGGFGDGFEGFFFGGGEGDGGGGGFGGGGGGDFEGGGGGGGECCFCFGFGGGF9E9EFGGFGGGGGGGGGGGGGGGGGGGGGGFGEGFEGGGGGGFGGG8FCFFGGGGFGGFGFGFGGCEF:FEFGGGEFDFGGEE6DE9DGGGGDEF:CGGGFCECEGGG9EF7EGGFGGG57*97::CFEFGFGGGEFFF=CEF@8>58B8+1:29>@;E4(.(66A*7CFF673)164@@7>5))).974)47C4))*6(0--))).).(,))((()()-(-4
@M02352:288:000000000-CKWC8:1:1101:19123:7696 2:N:0:TACGCTGC+TCTCTCCG
CAATCTTGCGATCGTACTCCCCAGGTGGGACACTTATCACTTTCGCTTAGTCACTGAGATAAATCCCAACAACTAGTGTCCATCGTTTACGGCGTGGACTACCAGGGTATCTAATCCTGTTCGCTCCCCACGCTTTCGTCCATGAGCGTCAGTACATACGTAGTAGACTGCCTTCGCAATCGGTATTCTGTGTAATATCTATGCATTTCACCGCTACACTACACATTCTATCTACTTCCATATGACTCAAGTCAACCAGTATCAAAGGCAGTTCCATAGTT
+
GGGFGGGGGGG<DFFGGGGGGEGGGGGGGGGGGGGGGGGGGGGGGGGGGGGGGGGGGGGGGGGGGGGGGGGGGGGFGEGGGGGGGGGGGGDFGDGDGGGGGGGGGGGGGGGGGGGGGGFGGGGGGGGGGGGGGGGGGGGGGGGGGGGGGGGCGGGGGGFGGGGGGGGGGGGGGGGGGGDFFGCGGFGGGGGGGFFEECFFFGFGFFFGGGFGGFBBG*:CEF));C?GFFACFFFFFF<EEEECECE3;E<<)99F8<>B9)<2<>2(,4:?9-=A*4)56
@M02352:288:000000000-CKWC8:1:1101:23246:7698 2:N:0:TACGCTGC+TCTCTCCG
CAATCTTGCGATCGTACTCCCCAGGTGGGACACTTATCACTTTCGCTTAGTCACTGAGATAAATCCCAACAACTAGTGTCCATCGTTTACGGCGTGGACTACCAGGGTATCTAATCCTGTTCGCTCCCCACGCTTTCGTCCATGAGCGTCAGTACATACGTAGTAGACTGCCTTCGCAATCGGTATTCTGTGTAATATCTATGCATTTCACCGCTACACTACACATTCTATCTACTTCCATATGACTCAAGTCAACCAGTATCAAAGGCAGTTCCATAGTT
+
GEGGGGGGGGGGGEGFGGGGGGGGGGGGGGGFGGGFGGGGGGGGGGGGGGGGGGGGGGGFAEFGGGGGGGGGGGGFGGGGGGGGGGGGGGECF7FGGGGGGGGGGGCDGGGGGGGGGFFGGFFGGGGGGGGGGGGGGDGGGDEGGGGGGGGGGCGGFCF@FGGGA9CFGGGGGGFGDG7BFGEGGGGGGGGFGE@<8EFGCGFGFFFGGGFGGE=EGFBEEAEFGGFGFFFFFFEFFF3;C???)/)743)16?5A;0)446<A>94:((484>F>F>DDF
@M02352:288:000000000-CKWC8:1:1101:9345:7712 2:N:0:TACGCTGC+TCTCTCCG
TAACCTTGCGGCCGTACTCCCCAGGCGGTCAACTTAGTGCGTTAGCTGCGCCACCCACGACTCAAGGTCACAGACGGCTAGTTGACATCGTTTACGGCGTGGACTACCAGGGTATCTAATCCTGTTTGCTCCCCACGCTTTCGTGCCTCAGTGTCAGTATTTGTCCAGGTAGCCGCCTTCGCCACTGATGTTCCTTCCAATCTCTACGCATTTCACCGCTACACTGGAAATTCCACTACCCTCTACAATACTCTAGTTTGCCAGTTCAAAATGCAGTTCC
+
FFGGGGGGGGGGGGGGGGGGGGGGGGGGGGGGGGGGGGGGGGGGGGGGGGGGGGGGGGGGGGGGGGGGGGGAFGGGDGGGGGGGGGGGGGGGGGGGGGGGGGGGGGGGGGGGGGFGGGGGGGGGGGGGGGGGGGGGGGGGGGGGGGGGGGGGGGGGGGFFGGEGGGGGGGGGGGGGGGGF>DGGGGGDFFGG7<FEFFFCFGFFFFFGGDBDGFEFG5>6>FFFDGBGBFFFFFF>A?:16?BFFDA>94?A<AA=AFFFF<4>8AA9<:>D)6=)9<AF
@M02352:288:000000000-CKWC8:1:1101:19121:7714 2:N:0:TACGCTGC+TCTCTCCG
CAATCTTGCGATCGTACTCCCCAGGTGGGACACTTATCACTTTCGCTTAGTCACTGAGATAAATCCCAACAACTAGTGTCCATCGTTTACGGCGTGGACTACCAGGGTATCTAATCCTGTTCGCTCCCCACGCTTTCGTCCATGAGCGTCAGTACATACGTAGTAGACTGCCTTCGCAATCGGTATTCTGTGTAATATCTATGCATTTCACCGCTACACTACACATTCTATCTACTTCCATATGACTCAAGTCAACCAGTATCAAAGGCAGTTCCATAGTT
+
FFFFFGGGGGGCFCFGGGGGGGGGGGFGGGGGGGGGGGGGGGGGGGGGGGGGGGGGGFCFGFGGGGGGGGGGGGG<FGGGGGGGGGGFFGDFFCFGFGGGGGGGGGGF8FGGGGGGGF9?FFFCFGGGGGGGGGGGGGGGGGGCGGGGGGGGGGGGGFGGGGGGGCGDFFGGFGGGGGGEFG5EGGGGGGGGF4=AEFFGFGAFFFFGFGCFD?@DGFFF@A8F;FEGFFFFFCCEFFFCF3?<?EFFF@@E<3<=@D><2)-5>A)83:0844*6FF7AA
@M02352:288:000000000-CKWC8:1:1101:23999:7718 2:N:0:TACGCTGC+TCTCTCCG
CAATCTTGCGATCGTACTCCCCAGGTGGGACACTTATCACTTTCGCTTAGTCACTGAGATAAATCCCAACAACTAGTGTCCATCGTTTACGGCGTGGACTACCAGGGTATCTAATCCTGTTCGCTCCCCACGCTTTCGTCCATGAGCGTCAGTACATACGTAGTAGACTGCCTTCGCAATCGGTATTCTGTGTAATATCTATGCATTTCACCGCTACACTACACATTCTATCTACTTCCATATGACTCAAGTCAACCAGTATCAAAGGCAGTTCCATATTT
+
GFGGGGGGGGCGGGGGGGGGGGFGGEFFECGFGGGGGGGGGGGGGGGGE@FGGGGFACDF<9CFGGGGGG<EFGFEFFGGGGGGDGGG7FC:FBFDFGGGFGGGF7:FEEGGDFGGGGCFGGGGGGGGEEGCGGGGGGGGGCDF9@FDEGCGG:EGG;FCGGGG;@;EFGGGGGFFDD5?FFCGGGFGGGGFF7BE*4BGFGFF<FFFGFFC4A@>GF@FFFEF4FEGFFFFF7CFFFF9E3C<CEFFF137<C)=3109):<)-)6(((48AABAFA)6>
@M02352:288:000000000-CKWC8:1:1101:21553:7720 2:N:0:TACGCTGC+TCTCTCCG
CATTCTTGCGAACGTACTCCCCAGGTGGGTCACTTATCACTTTCGCTTAGCCACTCAAACCGAAGTTCGAACAGCTAGTGACCATCGTTTACGGCGTGGACTACCAGGGTATCTAATCCTGTTCGCTCCCCACGCTTTCGTCCATCAGTGTCAGTTGATTATTAGTAATCTGCCTTCGCAATTGGTATTCTGTGTAATATCTATGCATTTCTCCGCTACACTACCCATTCTATCTACTTCCATTTGACTCAAGTCAACCAGTATCAAAGGCAGTTCCAACG
+
GGGGGGGGGGGDGGGGGGGGGGGGGGGGGGGFGGGGGGFGGGGGGGGGGGGGGGFGGGGGGGEGGGGGGGGGGGGGGGGGGGGGGGGGGGGGGDGGGGGGGGGGFGGGEG<FFGGGGGGGGGGGGGGGGGGGGGGGGGGGGGGGGGGGGFGDEFFGGFGG9FGGGGGGGGGGGGGGGFGF>DGGGG7EFFGGG?FEFFFFFFFGCFFGGGACFF=48?==;FFA*/7FEFF++:9CEFFFF<?)9)<3.)5@@ECFCFFF:>446AA2>?B:8?4:B))((
@M02352:288:000000000-CKWC8:1:1101:10283:7724 2:N:0:TACGCTGC+TCTCTCCG
TAACCTTGCGGCCGTACTCCCCAGGCGGTCAACTTAGTGCGTTAGCTGCGCCACCCACGACTCAAGGTCACAGACGGCTAGTTGACATCGTTTACGGCGTGGACTACCAGGGTATCTAATCCTGTTTGCTCCCCACGCTTTCGTGCCTCAGTGTCAGTATTTGTCCAGGTAGCCGCCTTCGCCACTGATGTTCCTTCCAATCTCTACGCATTTCACCGCTACACTGGAAATTCCACTACCCTCTACAATACTCTAGTTTGCCAGTTCCAAATGCAGTTCC
+
GFGFFFGFFGGGGGGGGGGGGGGDGGCGGGGGGGGGFGGGGGGGGFGGG7FGGGGGGGGGGGEGCGFFGEG9F8FBCGDGGGGDGGGGGGGGGGGGDGGFGGEGGGGGGGGEGGGGGGGFGGGGGGGGGGGGGGFCEGGGGGEGGGGGGGGGGGGGDFGFGGGGGFGFGFCF??)?DCDFADG=DGG7;<EGGCACE48+@FFGEAFC3*8CFFFFGB;BBDB?7=:F(9@FFFFFFBF??<<7<>>>A)..256*6<F9<A27?A2)..446)7.9444
@M02352:288:000000000-CKWC8:1:1101:28392:7730 2:N:0:TACGCTGC+TCTCTCAG
TAAACTTGCGGCCGTACTCCCCAGGCGGTAAGCTTAGTGCGTTAGCTGCGCCACCCACGACTCAAGGTCACAGACGGCTAGTCGACCTCGTTTAAGTCGTGGGCTACCCGGGTATCTAATCCTGTTTGCCCCCCACGCTTTCGTGCCTCCGTGTCAGTATTTTTCCCGGTAACCGCCTTCGCCCACGATTGTCCTTCAAATCTACAACCCTTTTCCCGCTAACCTGGAAATTCCACTACCCTCCACAATGCTCTTCGTTGCCAGTTCAAACTGCCATTCC
+
F,F,6,CEFG7FEEGG7DFGGGGEFG@@++,,CEFE<@FE@FGGGFGCFE+BFGACF7C+4B?,,:,CC8F9F,,78C+B,,,4++++A++4A4,,,5484+3+333A3:CG=+,,8@DE,@B@FFF7>,@FFGF7E5C*>DC:*:8:<,1C*,,,,422,22,,7,**1:*5<)9<5CA.*/**/:***2:*49<9**2*0/24*****)99*5=C)4((.,)*2(2(9*94@A4).((,)((.4,28)(..))*(.)(,54)))))64)592))*).)
@M02352:288:000000000-CKWC8:1:1101:27724:7731 2:N:0:TACGCTGC+TCTCTCCG
CAATCTTGCGACCGTACTCCCCAGGCGGGAAGCTTAATGCGTTAACTGCGCCACCGAACAGTATACTGCCCGACGGCTCGCTTCCATCGTTTACGGCGTGGACTACCAGGGTATCTAATCCTGTTTGCTCCCCACGCTTTCGCACCTCAGCGTCAGTATCGAGCCAGTGAGCCGCCTTCGCCCCTGGTGTTCCTTCCAATCTCTACGCATTTCACCGCTACACTGGAAATTCCACTACCCTCTACACTACTCTCGTTTTCCAGTTCAAACTGCAGTTCCC
+
FFGEEGGGGGCCCGGFGGGGGGGGGGGGGGCFFFGGGGGGGGGGFFGGGE@FEGGGGGGGGGGGGGGGFGGGEGG:::+8FCDEGGGGGGGGFFC:FGEGCGGGGF,<<:EFEFGGGGGGGGGGGGG9DGGBEGDEGGCDCEGGGE?FFGFCEG=?C<FFC78C*?FGDFE+?5:9CDGFDG859=F6*/;>F499.**:7DF74?FD*:5F7*6?CB>(7*369C?C798=66>9((4()43)6:(6>2::4)(012))5AB926444)5)5<)6B)53
@M02352:288:000000000-CKWC8:1:1101:8659:7734 2:N:0:TACGCTGC+TCTCTCCG
CATTCTTGCGAACGTACTCCCCAGGTGGGATACTTATCACTTTCGCTTAGCCACTCAGCCTTACGGCCGAACAGCTAGTATCCATCGTTTACGGCGTGGACTACCAGGGTATCTAATCCTGTTCGCTCCCCACGCTTTCGTCCATCAGCGTCAGTACATACGTAGTAGACTGCCTTCGCAATCGGTATTCTGTGTAATATCTATGCATTTCACCGCTACACTACACATTCTATCTACTTCCATATGACTCAAGTCAACCATTATCAAAGGCCATTCCATAG
+
GGGGGGGGFGEGGGGGGGGGGGGGGGGGGFGFGGGGG@EGGGGGGGGGGEFGGGGGG8FGFGGG7FGGGDFGGFGGGFGGGGGGGGDGGGGGGEGFEC@FGGGGGG8FGEEFFGGFGFGGGGGGFFGGGGGGGEGGGGGEGGGGGGG9?5AEEGGFGGGCB7EFCFGCEFGFGGGGGGGFFGGGDC5CG@FGG?FEEFFFF+4=);AGGGFGGF@EGFFF@FFF<C@C6;@FFF7?>A<A26)4>:A<AA:4><BF<2><))))62:9501(((/64<5))
@M02352:288:000000000-CKWC8:1:1101:27128:7744 2:N:0:TACGCTGC+TCTCTCCG
CAGTCTTGCGACCGTACTCCCCAGGTGGGATACTTATCACTTTCGCTTAGTCACTGAGAATTAACCCAACAACTAGTATCCATCGTTTACGGCGTGGACTACCAGGGTATCTAATCCTGTTCGCTCCCCACGCTTTCGTCCCTCAGCGTCAGTATATACGTAGTAGACTGCCTTCGCAATCGGTATTCTAAGTAATATCTATGCATTTCACCGCTACACTACTTATTCTATCTACTTCCATATAACTCAAGTCAATCAGTATCAAAGGAAGTTCCATCGTT
+
GFGFGGGGGGGGGGGGGGGGGGGGGE@FGGGFGGGGGFFGGGGGGGGGGGGGGGGGGGGFGGGGAFCGCCDFGGGFGGGGGGGGGGGGGGGGGGGDEGGGGGGGFECEFFGGFC;EFFCEEFDCGFEDEGGGGGFGGGGGGGGGGGGGGGGEFGGGGFF7>C,CFGGGGFG6>EFGGGGAFGGGFGGGGGFGGFAEC>ADFD68@FC8CFF2?>9AEF@CEFEFGDEDFFF+@:C?CC3.7?EEEE)/.6;E>D4=>?=>A44A:A>0(.3::97ABFB<0
@M02352:288:000000000-CKWC8:1:1101:28385:7748 2:N:0:TACGCTGC+TCTCTCCG
TAACCTTGCGGCCGTACTCCCCAGGCGGTCAACTTAGTGCGTTAGCTGCGCCACCCACGACTCAAGGTCACAGACGGCTAGTTGACATCGTTTACGGCGTGGACTACCAGGGTATCTAATCCTGTTTGCTCCCCACGCTTTCGTGCCTCAGTGTCAGTATTTGTCCAGGTAGCCGCCTTCGCCACTGATGTTCCTTCCAATCTCTACGCATTTCACCGCTACACTGGAAATTCCACTACCCTCTACAATACTCTAGTTTGCCAGTTCAAAATGCAGTTCC
+
EF@EDGGFFFGGDECEGFFGFFCFFFEE@FGGGGGGGGGGGGGGGGGGFGCGGGG@FEGGGEGFGGFGGGGGGGGGDG@FGFCGGGGGGGGGGGFDCEEGGGGGGGGFFGGGGGFFFGGFGGGFFGFGGGG@DFFFGGGG>7@EF>DFEFGGGCFFGFFGGGGG?BFGDG?9BCGG57C4FDGGGGGGGGGG798?AFFCFGFGC7FFCGDGCACF:59>>FFF=F?D:*1*9=A<2:>BFF?:AFA?<F?A26<F<BFFFAF7?A4><>AF74@)/64<
@M02352:288:000000000-CKWC8:1:1101:16622:7751 2:N:0:TACGCTGC+TCTCTCCG
TAATCTTGCGACCGTACTCCCCAGGCGGTCTACTTAACGCGTTAGCTCCGACAGCCACGGCTCAAGGCCACAACCTCCAAGTAGACATCGTTTACGGCGTGGACTACCAGGGTATCTAATCCTGTTTGCTCCCCACACTTTCGCCCCTCAGCGTCAGTATCGAGCCAGTGAGCCGCCTTCGCCACTGGTGTTCCTCCGAATATCTACGAATTTCACCTCTACACCCGGAATTTCACTCACCTCTCTCGAACTCAAACCCAGGCATTTAGCAGGCATTTCC
+
CFGGGGGGGGGGGGGGGGGGGGGGGGFFGGGGGGGGGGGGGGGGGGFFGGF+@@FFGFF7CFG9EE8BFGG<@FG=AFEFFFGG<B<EAEGGGCEFGG7F:EFGFGFGGGGG@ABFEFEF9FG,CFGEGAAFGG7F7;DFGG5C*@:C>FGFECEECGF;D:;CCG:BF@?FGFCDC8DFADE5C?C8;CCD7?FFFAD5<CFG496*97>FG?2=E6244B).*1,C()<F*94944.4:21)47>03(2(.)(/)-5(,((().62.)6),,.,9-::
@M02352:288:000000000-CKWC8:1:1101:15313:7754 2:N:0:TACGCTGC+TCTCTCCG
CAATCTTGCGATCGTACTCCCCAGGTGGGACACTTATCACTTTCGCTTAGTCACTGAGATAAATCCCAACAACTAGTGTCCATCGTTTACGGCGTGGACTACCAGGGTATCTAATCCTTTTCGCTCCCCACGCTTTCGTCCATGCGCGTCAGTATATACGTAGTCGACTGCCTTCGCAATCGGTATTCTAAGTAATATCTATGCATTTCACCGCTCCACTACTTATTCTATCTCCTTCCGTATAACTCAATTCAACCAGTATCAAAGGCAGTTCCATTGTT
+
FF<FGGGGG7:CC@C-<CEGGDGG8FE@+,CCFFGGGECDFGD9FGGGGEFDFEF<EEFCCB@EE@DEDGGGGGGEGAFGDGGC@FFG<E:,:+@+>7?BFC@C,++AFFGG9E=@CF,4EFC:BFGEE@C+:CFFE6DEC@89,8@8@E@+>@EDGGE7>B7E,@:C::B,4@C*9D*:FC*4**25C=51=CA?48@C>F6>*=CD8E=>*8>.38=C;F3@+;)1);1+;+.>><,(625)94)6).)4.6>92:)6:)4::<A:070:AF=)9))..
@M02352:288:000000000-CKWC8:1:1101:15459:7768 2:N:0:TACGCTGC+TCTCTCCG
CAATCTTGCGATCGTACTCCCCAGGTGGGACACTTATCACTTTCGCTTAGTCACTGAGATAAATCCCAACAACTAGTGTCCATCGTTTACGGCGTGGACTACCAGGGTATCTAATCCTTTTTGCTCCCCACGCTTTCGCATCTGAGTGTCAGTGTCTGTCCAGGGGGCCGCCTTCGCCACTGGTATTCCTTCAGATCTCTACGCATTTCACCGCTACACCTGAAATTCTACCCCCCTCTACAGCACTCTAGTTCACCAGTTTCAAATGCAGTTCCGAGGTT
+
GGGGGGGGGGGGGGGGGGGGGGGGGGGGGGGGGGGGGGGGGGGGGGGGGGGGGGGGGGGGGGGGGGGGGGGGGGGFGFGGFCGGGGGGGGGGGGGGGGGGGGGG?FEGGGGGGGGGGG,FFGGFFGGGGGGGGGGGGGGGGGGGCGGCFFGGGGGGGGGGGGCGGGGGDGGGGGGGGGGFFF6FGFGGGGGGGC>EFFFGFGFGDEFGGGFGGFFBEFFF@FDFGCEGEFFFFFFFFFFBDA?::?FFFFB<AFBFFFFA>>FFA2<AF<AFAFF?B09B:
@M02352:288:000000000-CKWC8:1:1101:6223:7781 2:N:0:TACGCTGC+TCTCTCCG
TAATCTTGCGACCGTACTCCCCAGGCGGAATGCTTAATCCGTTAGGTGTGTCACCGAACAGTATACTGCCCGACGACTGGCATTCATCGTTTACGGTGTGGACTACCAGGGTATCTAATCCTGTTTGCTCCCCACACTTTCGTACCTCAGCGTCAGTATCGAGCCAGTGAGCCGCCTTCGCCACTGGTGTTCCTCCAAATATCTACGAATTTCACCTCTACACTTGGAATTCCACTCACCTCTCTCGAACTCTAGACTGATAGTTTTGGAGGCAGTTCCAG
+
GGGGGGGGGGGGGGGFGGFGGGGGGGGGGGGGGGGGGGGGGFGGGGGGGGGGGGGGGGGGGGGGGGGGGGGGGGGGGGGGGGGGGGGGGGGGGGGGGGGGGGGGGGGGGGGGFGGGGGGGGGGGGGGGGGGGGGGGGGGGGGGGGGCGGGGDEGGGGGGGGFFEGGGGGGGGGGGGGGGFFGGGGGGGGGGGGFF@DAFGFGFGFFFGCFFGGFFFFFFFFF?@FGFF<FFF@=>AFBF:<B>?2>::BF?<9>4=<242<<ABFFF00::?0:D?FB9<6
@M02352:288:000000000-CKWC8:1:1101:11558:7787 2:N:0:TACGCTGC+TCTCTCCG
TAATCTTGCGACCGTACTCCCCAGGCGGTCTACTTAACGCGTTAGCTCCGAAAGCCACGGCTCAAGGCCACAACCTCCAAGTAGACATCGTTTACGGCGTGGACTACCAGGGTATCTAATCCTGTTTGCTCCCCACGCTTTCGCATCTGAGTGTCAGTGTCTGTCCAGGGGGCCGCCTTCGCCACTGGTATTCCTTCAGATCTCTACGCATTTCACCGCTACACCTGAAATTCTACCCCCCTCTCCAGCACTCTAGTTCACCAGTTTCAAATGCATTTCC
+
FFFGGGGGGGGGGGGGGGGGGGGGGGGGGGGGGGGGGGGGGGGG7FGGGGGGG@FGGGGEGGGGGFGGGGGGDGGGFGGFGGGGGGGGGGGGGGGDGGGGGGGGGGGGGGGGGGGGFFFFGGFCFGFGGGGGGGGGGGGGGGGGEGGGFG,@;EFFGGCFGG@FFFEGGGCEGEDCCDGF>GGGGGGGFGGGGCFFAF6;BGFGF4?FGEFGGFAFGD>>(5<FDD05:4BFFBAF<?BB>>?F(49?F?B?09)/6>F2AB<?AA><>A6AA>9)95:4
@M02352:288:000000000-CKWC8:1:1101:26628:7801 2:N:0:TACGCTGC+TCTCTCCG
TAATCTTGCGACCGTACTCCCCAGGCGGAATGCTTAATCCGTTAGGTGTGACACCAACAAGCATGCTTGCTGACGTCTGGCATTCATCGTTTACGGTGTGGACTACCAGGGTATCTAATCCTGTTTGCTCCCCACACTTTCGCACCTCAGCGTCAGTATCGAGCCAGTGAGCCGCCTTCGCCACTGGTGTTCCTCCGAATATCTACGAATTTCACCTCTACACTCGGAATTCCACTCACCTCTCTCGAACTCAATACCAGGAGTTTATAAGGCAGTTCCAG
+
GGGGGGGGFGCGGDGGGFFGGGGEGGEGGGGCEFGGGGGGGGGGGGF<FFFFGGGGGGGGGGGGGGGGGGGGGGGFFGGGG@FGGGGGG7FGGGGGGGGGGGGGGGGGF7CFFFGGGGG9E9FFDGGGFGGGEDGGGGGGGGEEGGFGF@86CEE6:;,@@F7:CFGCEC?6D7DGGD>5ADGEGFGG8CE>7*152B5*)+;D7+85*1:CC=3=FF;<E+::;>0985697?A),3:6?()(.,287(4<<:)*,5?:?3(.1)6-4<<7:?33=4>B)
@M02352:288:000000000-CKWC8:1:1101:9768:7804 2:N:0:TACGCTGC+TCTCTCCG
TAACCTTGCGGCCGTACTCCCCAGGCGGTCTACTTATCGCGTTAGCTTCGCTACTCACGGATTAAATCCACAAACAGCTAGTAGACAGCGTTTACGGTGTGGACTACCAGGGTATCTAATCCTGTTCGCTACCCACACTTTCGCACATGAGCGTCAGTTACTGACCAGGGAGTCGCCTTCGCCACTGATGTTCCTCCAGATATCTACGCATTTCACCGCTACACCTTGAATTCCACTCCCCTCTCCAAACCTCTAGCCTGCCAGTTCTAAATGCAATTCC
+
DFFGGGGGGGCGGGGGGGGGGGFGFGEGGGGGGGGBFGGGCGFFDGGGGGGGGGGGDFGGDCCDGGGGGGG8CCGFFGGGCFF<FGGGGGGGGGGGGGGGGGGGGGGGGGGDGC@FEGGGGGGGGGEGGGGGEGGGGGGGFFCEGGGGEGDFDECEGGFGGGCC6FFFDCCEGFGGGGGFFGGGGGGGFFGGGFFFFFF7=D@C?FF535)>FFFFGF>9>F25DF):<)*96=>DBF?0:18787AFF(2:?3<@<<FBFBF085<444)))4*685>5
@M02352:288:000000000-CKWC8:1:1101:23290:7810 2:N:0:TACGCTGC+TCTCTCCG
CAATCTTGCGATCGTACTCCCCAGGTGGGACACTTATCACTTTCGCTTAGTCACTGAGATAAATCCCAACAACTAGTGTCCATCGTTTACGGCGTGGACTACCAGGGTATCTAATCCTGTTCGCTCCCCACGCTTTCGTCCATGAGCGTCAGTACATACGTAGTAGACTGCCTTCGCAATCGGTATTCTGTGTAATATCTATGCATTTCACCGCTACACTACACATTCTATCTACTTCCATATGACTCAAGTCAACCAGTATCAAAGGCAGTTCCATAGTT
+
GGGGGGGGGGGGGGGGGGGGGGGGGGFFGGGGGGGGGGGGGGGGGGGGGGGGGGGGGGGGGGGGGGGGGGCGGGGGGGGGGGGGGGGGGGGEGGGGGGGGGGGGGGGGGGGGGGGGGGGGGGGGGGGGGGGDGGGFGGGGGDFGGGGGGGGGGGGGGGGGGGCGGFFGGGGGGGGGGGGFFGGGGGGGGGGGFCF4C>FGFGFGEFFGGDAFDDBFGFF<EFFFGGFGFFFFFFFFFCEEFCCC3;CFF8)7;CCB@BFB:6<AF<>B6::89A?>F2:B6
@M02352:288:000000000-CKWC8:1:1101:26613:7811 2:N:0:TACGCTGC+TCTCTCCG
TAATCTTGCGACCGTACTCCCCAGGCGGAATGCTTAATCCGTTAGGTGTGACACCAACAAGCATGCTTGCTGACGTCTGGCATTCATCGTTTACGGTGTGGACTACCAGGGTATCTAATCCTGTTTGCTTCCCACACTTTCGCACCTCAGCGTCAGTATCGAGCCAGTGAGCCGCCTTCGCCACTGGTTTTCCTCCGAATATCTACGAATTTCACCTCTACACTCGGACTTCCACTCACCTCTATCGAACTCAAGACCAGGAGTTTATAAGGCAGTTCCAA
+
B,F,CCEGGGGD:F@D@CGGGGG,CC@CGGGGGGGCEEF<FGCFCEGCGGGGGGGGCBFGGGG,CBFC9C9<FF@BCFE?FFGFGDEGGGGGDACEGGGD@E<<FG,EBFDFGGGGGGGGGGFGCGGGD,C:DF8+BFGGGGDGG7,=A?DEEC8E:FGF8>FD>C,@9,@D6@7D?*@*:>EGC0?1,,*+;5B358)/.1;:6FF55CFG77<B>5;E483+*14C(7??FF).(,(4)43)))-4<?(5<?7*4().4<B7:46)-.-.:?34*6AA)
@M02352:288:000000000-CKWC8:1:1101:27290:7817 2:N:0:TACGCTGC+TCTCTCCG
CACTCTTGCGATCGTACTCCCCAGGTGGGACACTTATCACTTTCGCTTAGTCACTGAGATAAATCCCAACAACTAGTGTCCATCGTTTACGGCGTGGACTACCAGGGTATCTAATCCTGTTCGCTCCCCACGCTTTCGTCCATGAGCGTCAGTACATACGTAGTAGACTGCCTTCGCAATCGGTATTCTGTGTAATATCTATGTATTTCACCGCTACACTACACATTCTATCTACTTCCATTTGACTCAAGTCAACCAGTATCCAAGGCAGTTCCATAGTT
+
GG,C<FGGF:+FFFFGGGFGF>FEGGGGECEFFGGGGGFGGGGGGGGGGG,EFFCCFGGGDC@F<<E@EECAECGFEFFG9?<?@FFFFFGG7>@@E7E<EGEGGG79FAFGAEF,4@C4EE@CCE+@EFEFG38DDEGGGGGGCGGGGDGGDC9EED<BFFFE;8F;D,:EGACFDG75FFC:DG,,>@F+BA6A?+=+=:A+8=8+4,+*/8-2845EFF3889?D)33+:AE3663>3)9C<1.14@EC3)?6,/0744)))).24(,456*.89:))
@M02352:288:000000000-CKWC8:1:1101:11765:7903 2:N:0:TACGCTGC+TCTCTCCG
TAATCTTGCGACCGTACTCCCCAGGCGGAATGCTTAATCCGTTAGGTGTGTCACCGAATAGCATGCTACCCGACGACTGGCATTCATCGTTTACGGTGTGGACTACCAGGGTATCTAATCCTGTTTGCTCCCCACACTTTCGCACCTCAGCGTCAGTATCGAGCCAGTGAGCCGCCTTCGCCACTGGTGTTCCTCCGAATATCTACGAATTTCACCTCTACACCCGGAATTCCACCCGCCTCTCTCGAACTCAAGACCAGGAGTTTAAGAGTCAGTTCCAG
+
9E,ECFFGGF>FGGGGGGGGGGGGG@FGGGGGGGGGGCCGDGGDGCGCGGEGGGGGGGGCFGCFEFGCFGFGGGECEGCFFFAEAAFECF8FDFEGGGFGGGGFE=?FECFAFFGGDFFFGGFGGG<EADEFGDF:ED9A>C6ACC,=CCEGEGE5<,73:<FG>7FFFFCCC59:5926?DEGG?0C6C571.1/685/5CFGE=3*1=3@FACA9FE).97)/)-3300/@4>(((-2(45<241,.(45)()1475((((,.5))))))../664><4
@M02352:288:000000000-CKWC8:1:1101:15520:7909 2:N:0:TACGCTGC+TCTCTCCG
TAATCTTGCGACCGTACTCCCCAGGCGGAATGCTTAATCCGTTAGGTGTGTCACCGAACAGTATACTGCCCGACGACTGGCATTCATCGTTTACGGTGTGGACTACCAGGGTATCTAATCCTGTTTGCTCCCCACACTTTCGTACCTCAGCGTCAGTATCGAGCCAGTGAGCCGCCTTCGCCACTGGTGTTCCTCCAAATATCTACGAATTTCACCTCTACACTTGGAATTCCACTCACCTCTCTCGAACTCTAGACTGATAGTTTTGGAGGCATTTCCAG
+
GFGGGGGGGGEGFGGGGGGGGGGGGGDGGGGGGGGGGGGGGGGGGGGGGGGGGGGGGGGGGGGGGGGCGGGGGGGEGGGGGFGGGEGGGGGGFGGGGGGEGGGGGGGGGGGGGGGGGGGGGGGGGGGGGGGGGGGGGGGGGGGGGGGGGGGDGGGGGFCG8FFGGCCFGGGGGDDGGGGFFGGGD<EGFCGGGFFFFFFGFGFGFF355=FGGFFFGFEECFFFG77D<FFFFFF<1:?:?:?FFF:B((8><B6FFB?,6.-<AFF04>?BFB)4@DFF.
@M02352:288:000000000-CKWC8:1:1101:27688:7917 2:N:0:TACGCTGC+TCTCTCCG
CATTCTTGCGAACGTACTCCCCAGGTGGGTCACTTATCACTTTCGCTTAGCCACTCAGACCGAAGTCCGAACAGCTAGTGACCATCGTTTACGGCGTGGACTACCAGGGTATCTAATCCTGTTCGCTCCCCACGCTTTCGTCCATCAGTGTCAGTACATTATTAGTAATCTGCCTTCGCAATTGGTATTCTATGTAATATCTATGCATTTCACCGCTACACTACATATTCTAACTACTTCATAATGACTCAAGATAACCAGTATCAAAGGCAATTCTACAG
+
FFGGGDGFFG@FEEFFGGGGGCFCGGGFGGGGGGGGGGGGGGGGGGGFGGDFGGGGFGGEGDGGEGFEFEFEGCFFFGGFFGFGGFFGGGGGFF:CFGEDGGGGFGGGEGGGFFGGGGGCGGGDFFEGEGGGG:FGGE,BEEEEGGGGGFGFGGGGGGGGGGGGGGF9E;EFGDFFG>C>EGGGFFFFGFGGGCFFCAFFFGFGCFFFGGA7DF@EE>BEFFFA4:6C<CAA6;CEFFC?CCC?<5)7?4)/4.46A?4<0<<DFFFD24:7:B624:A>)
@M02352:288:000000000-CKWC8:1:1101:20761:7938 2:N:0:TACGCTGC+TCTCTCCG
TAATCTTGCGACCGTACTCCCCAGGCGGTCTACTTAACGCGTTAGCTCCGAAAGCCACGGCTCAAGGCCACAACCTCCAAGTAGACATCGTTTACGGCGTGGACTACCAGGGTATCTAATCCTGTTTGCTCCCCACGCTTTCGCATCTGAGTGTCAGTGTCTGTCCAGGGGGCCGCCTTCGCCACTGGTATTCCTTCAGATCTCTACGCATTTCACCGCTACACCTGAAATTCTACCCCCCTCTACAGCACTCTAGTTCACCAGTTTCAAATGCAGTTCC
+
FFDGGGGGGGDCCEGGGGGGGGGGF8CCCGGGGGGGGGGGGGGGGGGGEG7?C@FFGGGGGGGG9??FGFGGGGG<EGFFGGFEDEE?F74FG7EFG7BFGGGGCEGG?FGGGFFA,8FFGG9EGGGGFFFGGGGGGG>EGG8C>EE8;CGGGF:CFG?F;BFGCFGGGGD>*C<7C5:;5CEEGG+6>CGF+<A?E4F*90*06*=CCCDDC=AFG@9B>B7FGG?C:F4@6944A(-7>>FFDAF2:::2().06<=<<72?4<AFAA2-))/)05<A
@M02352:288:000000000-CKWC8:1:1101:20595:7949 2:N:0:TACGCTGC+TCTCTCCG
TAATCTTGCGACCGTACTCCCCAGGCGGAATGCTTAATCCGTTAGGTGTGACACCAACAAGCATGCTTGCTGACGTCTGGCATTCATCGTTTACGGTGTGGACTACCAGGGTATCTAATCCTGTTTGCTCCCCACACTTTCGCACCTCAGCGTCAGTATCGAGCCAGTAAGCCGCCTTCGCCACTGGTGTTCCTCCGAATATCTACGAATTTCACCTCTACACTCGGAATTCCACTTACCTCTCTCGACCTCAAGACCAGGAGTTCATAAGGCAGTTCCAG
+
GFGGGGGGGGEGGGGGGGGGGGGGFGGGGGGGGGGGFGCGGGGGGGGGGGGGGGGGGGGGGGGGGGGGGGGGGGGGGGGGGGDFGGGGFGGGGGGGG@FGGGGGGGGGGGGGGGGGGGFFGGGGGGGGGGGGGGGGGGGGGGGGG@DGGGGGGGEEGGGGDGFGGGGGGCFGGGGGGGGFFDGGGGFGGGGGGFF=BAADFGFGFFFCGGFGDCF4@FFFFCFFGG;C:F?FFFFFFFFFDB?BFFF?(-22(82=B3:6::BFBFF>D)67<784=<4A5
@M02352:288:000000000-CKWC8:1:1101:21113:7949 2:N:0:TACGCTGC+TCTCTCCG
CAATCTTGCGATCGTACTCCCCAGGTGGGACACTTATCACTTTCGCTTAGTCACTGAGATAAATCCCAACAACTAGTGTCCATCGTTTACGGCGTGGACTACCAGGGTATCTAATCCTGTTCGCTCCCCACGCTTTCGTCCATGAGCGTCAGTACATACGTAGTAGACTGCCTTCGCAATCGGTATTCTGTGTAATATCTATGCATTTCACCGCTACACTACACATTCTATCTACTTCCATATTACTCAAGTCAACCAGTATCCAAGGCAGTTCCATAGTT
+
G9FFFFGGGGDFFEFEGGCG@CFGFGFFGGGGGGGGGGGGGGGGGGGGGGGGGGGGGFGGGGGGGGGGGGGGGGGGGFGGGGGGGGGGGFGFGGGGGGGGGG?FGGGGGGGGGGGGGGCEFGGCFGGGGGE7FGGGGGGGGGGGGGGDGGGGGGGGGGGFDFGGCFCFFEGGGGGGGGGFFGGECFGGGGGGGF9EEFFGFG6CCFFFGG>CDEBEGFFFFFFFFG6@CFFFFFFFFEEFFF?)7<C>CF3CCE?F8?A@4A2)6..08?0<A>@9*).<6
@M02352:288:000000000-CKWC8:1:1101:15877:7959 2:N:0:TACGCTGC+TCTCTCCG
CATTGTTGCGGACGTACTCCCCAGGTGGAATACTTATCGCTTTCGCTTAGCCACTCAGCCTTCCGTCCAAACGGCTAGTAACCATCCTTTACTTACTGCGCTGACAAGCTATCTAATCCTTTTTGTTCGACCCGCTTTCGTCCGTGCGCCTCAGTCTATTGTTTGTGATTTGCCTTCGCACTCAATCTTCCATCTGCGTTATAAGCATTTCACCGCTCCCCTACCCATTCTTTCTGCTTCCATCTGATTCAAGTCAACCCACATCAAACGCAGTTCCATAG
+
GG,6,CFGG7++@CCFGGGGGGGGFGEG,CF,FGGGAF,FGGGGGGGD,C6FGG,EFFC@<E,,,9B+,,,C,=:6C49,,,CFF,,,C,,5,,,,CF,+7+++A,,,,,,94CF,,,5,,,5,8,A,4,+4@+@++6@+D+A+@++6++++37E;,3@C97,,@@3,,,,35@F+C*/***5,*=,,,,25=*=**))*)28+*/;F+4+++*/./)((/.()*2;*7A63;C5)9)>4><>):).)-6>).))/.5F(((()..).)(--72/)/--:,
@M02352:288:000000000-CKWC8:1:1101:24944:7997 2:N:0:TACGCTGC+TCTCTCCG
TAGTCTTGCGACCGTACTCCCCAGGCGGTGCGCTTAACGCGTTAGCTCCGGCACAGAAGGGGTCGAACCCTCCCACACCAAGCGCACATCGTTTACTGCTAGGACTACAGGGGTATCTAATCCCTTTCGCTACCCTAGCCTTCGAGCCTCAGCGTCAGTAAATGTCCAGTAACCTGCTTTCGCCATTGGTCTTCCTCTCAATATCTACGCATTTCACTGCTACACTGAGAATTCCAGTTACCTCTCCATTACTCTAGCACGGCAGTATCGAATGCAGTTTG
+
FFGFFGGGFGGGGGGGGGGGFEGDGGEGGGGGGGGGGEGGGGGGGGFDFGFGGGGGGGGGGGGGGDGFGGGGGGFGGGGGGFGGGGGDFGDFFGGGGGGGGGGDGFDFGGGDEFEGFGDGFG9DGFGGGGEGGGGGGGGGGCCCCDEGGGGDCGGGGGCFCFF9?C<FFGCFGGGFGGFAFCGGGGGGGGFCFEFFFFFFFGFGEFFGCCBDGFFFGF<24BA6FC<:?F??BFFABFF<<<4))4<:AA9<:AAF)4=-39021:<<42:123F<4)5))
@M02352:288:000000000-CKWC8:1:1101:25792:8035 2:N:0:TACGCTGC+TCTCTCCG
CATTCTTGCGAACGTACTCCCCAGGTGGGATACTTATCACTTTCGCTTAGCCACTCAAGATTGCTCTCGAACAGCTAGTATCCATCGTTTACGGCGTGGACTACCAGGGTATCTAATCCTGTTCGCTCCCCACGCTTTCGTCCATCAGCGTCAATATATTGTTAGTGATCTGCCTTCGCAATTGGTATTCTAAGTAATATCTATGCATTTCACCGCTACACTACTTATTCTAACCACTTCACAATAATTCAAGACAACCAGTATCAATGGCAATTCTATGG
+
GCCEEFGGGEEGGDFFFDDFGGGEGEFFGGGDGGGGGGGGGGGGGGFGDFAFGGGGGGFGGGGGFFGGGGGGGGG<FGGGGGGGGGGGGGGGCCGEGGGGGGGGGGFGEGGGGG;9ECGGGGD9@FEFGGEGGCGGGGGGGGGGFCF8FEGGGGGGGGFG9FGCGCBGGGGFGGGFDF>?BDGF4EEGGGFGGCF<EFCF+2BFEFFFGFFFFAD>:52.>8;FD7?G3AF+7==31(745=<@FFE?E<3<C3(;1(:<(6<4<A<A2:BB)(*)/464)
@M02352:288:000000000-CKWC8:1:1101:4002:8049 2:N:0:TACGCTGC+TCTCTCCG
CAATCTTGCGATCGTACTCCCCAGGTGGGACACTTATCACTTTCGCTTAGTCACTGAGATAAATCCCAACAACTAGTATCCATCGTTTACGGCGTGGACTACCAGGGTATCTAATCCTGTTCGCTCCCCACGCTTTCGTCCATGAGCGTCAGTATATACGTAGTAGACTGCCTTCGCAATCGGTATTCTAAGTAATATCTATGCATTTCACCGCTACACTACTTCTTCTATCTACTTCTGTATAACTCAAGTCAACCAGTATCACAGGCAGTTCCATCGTT
+
GGGGFGGGGGCGFGGFGGGGGGGGGGGGGGGGGGGGDFFFGGGGGGGGEGFGGGGGGGGGGFGGGGGGGGGGGGGFGFGGGGGCCFGGGEC7FCFGGCGGGGCGGGGFFFGGGGFFGGGGFC?BFGDFGGGGG>CDBEFEGGGGG8DCGCGGGGFGGCFFF@8EFCCEA<FGDFDCGD5:FG>CGCFGG7>DFFFEFFFGFGFFEFFG+=B7C?=DGFFC(8<6+:;7<FF6:AECEF3>E3536;9A<F3?E<EFFFF7)97>484:?B??<>15/2((,
@M02352:288:000000000-CKWC8:1:1101:14946:8052 2:N:0:TACGCTGC+TCTCTCCG
CAATCTTGCGATCGTACTCCCCAGGTGGGACACTTATCACTTTCGCTTAGTCACTGAGATAAATCCCAACAACTAGTGTCCATCGTTTACGGCGTGGACTACCAGGGTATCTAATCCTGTTCGCTCCCCACGCTTTCGTCCATGAGCGTCAGTACATACGTAGTAGACTGCCTTCGCAATCGGTATTCTGTGTAATATCTATGCATTTCACCGCTACACTACACATTCTATCTACTTCCATATGACTCCAGTCAACCAGTATCAAAGGCAGTTCCATAGTT
+
GGGGGGGGGGGGGGGGGGGGGGGGGEGGGGGGGGGGGGGGGGGGGGGGGGGGGGGGGGGGFGGGGGGGGGGGGGGGGGGGGGGGGGGGGGDFGGGGGGGGGGFGGGCGGGGGGGFGGG?FGFCCFGGGGGGCFFCGCGGGGDFGFGGD=8EDFGGGGFFGGGGGCFFFFCGGGFDGDG09AC?EFGGGC,>EEEFEEFFGFGAFEFFGGGFDGF>AG=8>@A3ACDCGEAACF74<EFA>59<6CC63(.5<<EEFFFF<FAAA<)5(4:0:A<74963<<
@M02352:288:000000000-CKWC8:1:1101:17137:8063 2:N:0:TACGCTGC+TCTCTCCG
CATTCTTGCGAACGTACTCCCCAGGTGGGTCACTTATCACTTTCGCTTAGCCACTCAAACCGAAGTTCGAACATCTAGTGACCATCGTTTACGGCGTGGACTACCAGGGTATCTAATCCTGTTCGCTCCCCACGCTTTCGTCCATCAGTGTCAGTATATTATTAGTGATCTGCCTTCGCAATTGGTATTCTATGTAATATCTATGCATTTCACCGCTACACTACATATTCTAACCACTTCATAATAACTCAAGCCAACCAGTATCAAAGGCAATTTTACC
+
G9FBCFE<FF7@:CDFFGG<<@E:CC8FCCEAEGFACEGGCGGGGGGGGEEGGGGGCGGGGGGGGDFGGGGGG,CFFGGFGGG?EGGGGGGGFGDFGGGGGFGGGGFGGGGGFGGFDGGGGGGGEEEFEECGGGGGGGGGGGG>FFGGGGGGGGGFGGGGGGGCGGGFGFFDFGF7>FCEEGGCGGFGGGGGGFFF<FAGAF>9/A6FGFCFGF=DGFFFFF;FFG3DFFFFFFF@@FAEFFF?E<C<4;<EE)251=D((.-45)-.)43114?>FF78
@M02352:288:000000000-CKWC8:1:1101:9270:8097 2:N:0:TACGCTGC+TCTCTCCG
CAATCTTGCGATCGTACTCCCCAGGTGGGACACTTATCACTTTCGCTTAGTCACTGAGATAAATCCCAACAACTAGTGTCCATCGTTTACGGCGTGGACTACCAGGGTATCTAATCCTGTTCGCTCCCCACGCTTTCGTCCATGAGCGTCAGTATATACGTAGTAGACTGCCTTCGCAATCGGTATTCTAAGTAATATCTATGCATTTCACCGCTACACTACTTATTCTATCTACTTCCGTATAACTCAAGTCAACCAGTATCAAAGGCAGTTCCATAGTT
+
GGFGGGGGGGGFFGGGGGGGGGGGGGCFEFGGGGGGGDFGGGGEGGGGGGFGGGFGFGFGGGGCEBFGDEF@FDFDEFGADFFFGGFDGGGGGGGGGGGGFFFEFGGGFFFFGFGGGGGGGGGGGFCFCFEGG:F@FGGGGCFGCGGCEEEGFFGGGGAFGGGEGCFGGGGGGGGGGCCBF>:C>FF:,BCFGF+>4BFFFGFGFFFDGC+?<42?EFFEEFEFGGFGFFF7;CCCE?3:46@)1;77@;@<EFFF@<F944<AA<B:?0:BA<FFBA?><
@M02352:288:000000000-CKWC8:1:1101:6916:8099 2:N:0:TACGCTGC+TCTCTCCG
CATTCTTGCGAACGTACTCCCCAGGTGGGATACTTATCACTTTCGCTTAGCCACTCAGCCTTACGGCCGAACAGCTAGTATCCATCGTTTACGGCGTGGACTACCAGGGTATCTAATCCTGTTCGCTCCCCACGCTTTCGTCCATCAGCGTCAGTATATTGTTAGTGATCTGCCTTCGCAATCGGTATTCCATGTAATCTCTAAGCATTTCACCGCTACACTACATATTCTAACCACTTCACAATAACTCAAGACTAACAGTTTCAAAGGCAGTTCCACAG
+
GGFGFGGGGGGGDGGGGFFGGGGGFFEGGGGGGGGGGGGGGGGGEGGGGGGGGGFGGGGGGGGGGGGGGGGGGGGGGGGGCGGGGGGGGGGGGDGGGGGGGGGGGGGGGGGGGGGCEGGGGGGFGGFEGGGFGGGGGGGGGGGGGGFGGGGGGGGFGGGGGGGC9FEEGEFGGGGGGGGFBGGGGGEGGGGGFFFFFFFCFGFGEFF=G7@DFFFBEDBFFFFF6C?FEFFF7A?@;392)8A2<<23-4>FFFFFFFF?AFF<).4:2:6:?B=5=42:(
@M02352:288:000000000-CKWC8:1:1101:3632:8102 2:N:0:TACGCTCC+TCTCCCCG
TAATCTTGCGACCGTACTCCCCAGGCGGAATGCTTAATCCGTTAGGTGTGACACCAACAAGCATGCTTGCTGACGTCTGGCATTCATCGTTTACGGTGTGGACTACCAGGGTATCTAATCCTGTTTGCTCCCCACACTTTCGCACCTCAGCGTCAGTATCGAGCCAGTGAGCCGCCTTCGCCACTGGTGTTCCTCCGAATATCTACGAATTTCACCTCTACACTCGGAATTCCACTCACCTCTCTCGAACTCAAGACCAGCAGTCTACAAGTCAGTTCCAG
+
FFGGGGGGGGCGEGECFGGGGGGGGGGEGGGGGGGGGFGGGGGGGGGGFFGGGGG7FE,CFGGGGGG9,C,FDGGGGGGGGGGGGGGGFGGGGGGG<FGGGGGGGGGFGDGGGGGGDFGGGGGGGFGGGGGGGGG7CFGGGGGGGCFGGGGGGGGGGGFGCF+BEGGGCE?EGGDCDGG5BGGGGEFGFFEDGEF=@B)>FCFGFFFDGGFCFFFFCFE3;FFFGFDGD@FFFFAFFBFFFFBF>F:22<<AF???<(),(4(4,644)3<)649<B<)).
@M02352:288:000000000-CKWC8:1:1101:7269:8121 2:N:0:TACGCTGC+TCTCTCCG
TAACCTTGCGACCGTACTCCCCAGGCGGTCTACTTAACGCGTTAGCTCCGAAAGCCACGGCTCAAGGCCACAACCTCCAAGTAGACATCGTTTACGGCGTGGACTACCAGGGTATCTAATCCTGTTTGCTCCCCACGCTTTCGCATCTGAGTGTCAGTGTCTGTCCAGGGGGCCGCCTTCGCCACTGGTATTCCTTCAGATCTCTACGCATTTCACCGCTACCCCTGAAATTCTACCCCCCTCTACAGCACTCTAGTTCACCAGTTTCAAATGCAGTTC
+
FGGEFGGEFGGDGGGGFGGGGGGGGGEGFGGGGFGGDFGGGGGGGGGGGGGGGGGGGGGGGGGGGGGGFGGGGGGFFGGGGGGGGGGFFFGGGGGGGGGEFGCFGGDGGGGGGGDFGGDGGGGGFGFGGGGGGGGGGGGGGGGGGDDDGGFDCGGGGGGGFFFGFCGGGGGGGDDGDC>FCECDEFGGGGFFECCFFFG4C;7<@FF<E3<DF29FF<96>0)>F<G:F6BFF<9AA,:>6;B<39A::(4,09FF4@<<AA229>AFAAA92*6894<
@M02352:288:000000000-CKWC8:1:1101:10232:8142 2:N:0:TACGCTGC+TCTCTCCG
TAATCTTGCGACCGTACTCCCCAGGCGGAATGCTTAATCCGTTAGGTGTGACACCAACAAGCATGCTTGCTGACGTCTGGCATTCATCGTTTACGGTGTGGACTACCAGGGTATCTAATCCTGTTTGCTCCCCACACTTTCGCACCTCAGCGTCAGTATCGAGCCAGTGAGCCGCCTTCGCCACTGGTGTTCCTCCGAATATCTACGAATTTCACCTCTACACTCGGAATTCCACTCACCTCTCTCGAACTCAAGACCAGGAGTTTCCAAGGCAGTTCCAG
+
GDGGGGGGGGEGGGGGGGGGGGGGGGGGGGGGGGGGGGFGGGGGGGGGGGGGGGGGGGGGGGGGGGGGFGGGGGGGGGGGGGGGGGGGGFGGGGGGGGGGGGGGGGGGGGGGGGGGGGFGGGGGGGGGGGGGGGGGGGGGGGGGGGCFGGF@EGGEGGFDCGGGGGGGGGGGGGGGGGG9@DGGGGGGGGGGGFFFBFFGFGFGFFFDFGFGGFFFFAE3415:;<@GFFFFFFFF<:7??F<?FFFF7?BBDB>6:?F6?:<1:2).:A<B:07:FB4)-
@M02352:288:000000000-CKWC8:1:1101:8204:8142 2:N:0:TACGCTGC+TCTCTCCG
TAACCTTGCGGCCGTACTCCCCAGGCGGTCTACTTATCGCGTTAGCTTCGCCACTAAAAGATCAAGTCTTCCAACGGCTAGTAGACATCGTTTACGGCGTGGACTACCAGGGTATCTAATCCTGTTTGCTCCCCACGCTTTCGTGCCTCAGTGTCAGTATTTGTCCAGGTAGCCGCCTTCGCCACTGATGTTCCTTCCAATTTTCACGCATTTCACCGCTACCCCGGAAATTCCACTACCCTCTACCATAATCTAGTTTGCCAGTTTAAAATTCCGTTTC
+
CFCAFGGDGGGGEGGGGGGGGGC7F@FG@@FGGGGGGAFGGGGGGG,FFEFGGGGGFGFFDCFDFDGGC9CE9C=B=FEGGGEFGFGEC:<FFGGB@:+@BFFCFCGG8DFGGGGG9=D@EF>DGGGGG,CFGGD=+::ED;;@DEGFFFG;>FF,@F,DFGGF9F<FCFFGGDGCD849):C=C,C,5=FGDC6?E5@D6+++)1;;758CF:?FF)61,.,<*121954*=?29A>77<24,5>)54,,))))954*64>4)..)-6<<435*(/,(.
@M02352:288:000000000-CKWC8:1:1101:6453:8144 2:N:0:TACGCTGC+TCTCTCCG
CAATCTTGCGATCGTACTCCCCAGGTGGGACACTTATCACTTTCGCTTAGTCACTGAGATAAATCCCAACAACTAGTGTCCATCGTTTACGGCGTGGACTACCAGGGTATCTAATCCTGTTCGCTCCCCACGCTTTCGTCCATGAGCGTCAGTACATACGTAGTAGACTGCCTTCGCAATCGGTATTCTGTGTAATATCTATGAATTTCACCGCTACACTACACATTCTATCTACTTCCATATGACTCAAGTCAACCAGTATCAAAGGCAGTTCCATAGTT
+
GGGGGGGGGGGEFGGGGGGGGGGGGGGGGGGFGGGGGGGGGGGGGGGGGGGGGGGGGGGGGGGGGGGGGGGGGGGGGGGGGGGGGGGGGGEGGGGGGGGGFGGGGGGFFGGGGGGGGGGGGGGGGGGGGGGGGGGGGGGGGCFADDFGGCEGGGGGGGGGGGGGGGGGGGGFCFFFGGGAFGDGFGGGGFCFGFFEFFFFFGF+7@CDGGFDGEBFDFBFEFFFFFCGFFFFC76CFF<<E)97CEFFFF<CCECFFFF<A9>AB>AB6<0:DBF<44:>>
@M02352:288:000000000-CKWC8:1:1101:28419:8156 2:N:0:TACGCTGC+TCTCTCCG
TAATCTTGCGACCGTACTCCCCAGGCGGAATGCTTAATCCGTTAGGTGTGTCACCGAACAGTATACTGCCCGACGACTGGCATTCATCGTTTACGGTGTGGACTACCAGGGTATCTAATCCTGTTTGCTCCCCACACTTTCGTACCTCAGCGTCAGTATCGAGCCAGTGAGCCGCCTTCGCCACTGGTGTTCCTCCAAATAACTACGAATTTCACCTCTACACTTGGAATTCCACTCACCTCTCTCGAACTCTAGACTGATAGTTTTGGAGGCCGTTCCAG
+
<E@FFFCGGGDGECGGGGGGGGGGG<EEGGGGGGGGGFFEEFFGGGGGGGGFGGGGECCFGGGGGGGGFEGGGBFGFGEGGGGGCBF9FFFFFFGECFCFF?FFGG,BEDGGFFCFGFGFGG9AFGGGG9B7BFGGGGGFGEGGFGGFGGGGGGGDGFDC7<D55D<BCGFDEEGGGGGFE4CE0<C,5CEGD5A1=F8F6FFGEFFGG5>DGFEF6A@ECF@FFGFDFF697=>ABB??FF???>(5?<?A<F9*.)7?2)6624679:(4:(79E:<<-
@M02352:288:000000000-CKWC8:1:1101:28033:8160 2:N:0:TACGCTGC+TCTCTCCG
CAATCTTGCGATCGTACTCCCCAGGTGGGACACTTATCACTTTCGCTTAGTCACTGAGATAAATCCCAACAACTAGTGTCCATCGTTTACGGCGTGGACTACCAGGGTATCTAATCCTGTTCGCTCCCCACGCTTTCGTCCATGAGCGTCAGTACATACGTAGTAGACTGCCTTCGCAATCGGTATTCTGTGTAATATCTATGCATTTCACCGCTACACTACACATTCTATCTACTTCCATATGACTCAAGTCAACCAGTATCAAAGGCAGTTCCATAGTT
+
GGGGFGGGGGDGF@FFGGGGFEGGGEFGGGF@FGGGGGGGGGGGEGGGGGGGGGGGGFFFGGGGFGFFGGGGGGGCGDGGGGGGGGGGGGDGDEGGGGGGGGGGGGGGGGGGGGGGGGGGGGGGGFGGCEEDGGGGGGGGGGFGGGGGGGGGGGGGGGGGGGGGFGFGFGGGFFGGGDDBAGCEGGCFFGGGGF+AEFFGF76C?FFG7<:CDE=)46=C38EFG6?FFFFFFA><CEE<E)6))9?EEF3.7C<B;?)69<<249),21,46A@-9::AA
@M02352:288:000000000-CKWC8:1:1101:28014:8167 2:N:0:TACGCTGC+TCTCTCCG
CAATCTTGCGATCGTACTCCCCAGGTGGGACACTTATCACTTTCGCTTAGTCACTGAGATAAATCCCAACAACTAGTGTCCATCGTTTACGGCGTGGACTACCAGGGTATCTAATCCTGTTCGCTCCCCACGCTTTCGTCCATGAGCGTCAGTACATACGTAGTAGACTGCCTTCGCAATCGGTATTCTGTGTAATAGCTATCCATTTCACCGCTACCCTACACATTCTATCTACTTCCATATGACTCAATTCAACCAGTATCAATGGCAGTTCCATATTT
+
FEEFGGGGGGDGFFGGGGGGGGGGGA;C:F<@CFGGA<FFFGGGFEG7,@9CFFGGGFGGGGGGGGFFDD,FF<F,6CFEFFDF76,AFFC,:+>CF79FGFGFFCC4AACGEGFGGGF4EGDGGDCFD,@:C+@DC>@+@==8DCDDCGGCGFFCFFD,,,8+8835DFG6DAC>CD*39?*4@F7;,,2+5*+2*+++=C)0*=B@8@B*9?>DG417=FEF4CEGE6+33+>E?C36?3663))6;;)))9<F14..-)6<9)-.71(49A?<64))6
@M02352:288:000000000-CKWC8:1:1101:19633:8192 2:N:0:TACGCTGC+TCTCTCCG
TACACTTGCGTGCGTACTCCCCAGGCGGTCAACTTAATGCGTTAGCTGCGGCACAGAATCTCAAGGACCCTACACCTAGTTGACATCGTTTACGGCGTGGACTACCGGGGTATCTAATCCCGTTCGCTACCCACGCTTTCGCACCTCACCGTCAGTATTGGCCCAGTAAGCTGCCTTCGCCATCGATATTCCTTCAAATCTCTACGCATTTAACTGCTACACTGGAAATTCCCTTTACCTCTACCTACCTCAAGATTGCCAGTTTCAATTGCAGTTCCTAG
+
GGGGGGGGGGGGDGEGGGFGGGGGGGGGEGGGGGGGGGGGGGGGGGFGGGGGGGFFGGGGGFGGGFGGGGGGGGGGGGGGGGGGGGGGGGGGGGGGGGGGGGGGGGGGGGGGGGGG9=FFDCFFB=B8+@FBFC>@EGFCE85E:,39,24;>9*5<DFE,DF5*,6C;?,;<CD=C?*>)730/*1:C<C:@5B3;++*1+12).35CE***14/+9)43).**24:49?/**-))6)-.4)-42).().5.))9).7)63:F)):<)),).)9)=24)4
@M02352:288:000000000-CKWC8:1:1101:14453:8202 2:N:0:TACGCTGC+TCTCTCCG
CAGTCTTGCGACCGTACTCCCCAGGTGGGATACTTATCACTTTCGCTTAGTCACTGAGTCGAAACCCAACAACTAGTGTCCATCGTTTACGGCGTGGACTACCAGGGTATCTAATCCTGTTCGCTCCCCACGCTTTCGTCCATGAGCGTCAGTACATACGTAGTAGACTGCCTTCGCAATCGGTATTCTGTGTAATATCTATGCATTTCACCGCTACACTACACATTCTATCTACTTCCATATGACTCAAGTCAACCAGTATCAAAGGCAGTTCCATAGTT
+
GGGGGGGGGGGGGGGGGGFGGGGGGFGGGGGFGGGGGGGGGGGGGGGGGGGGGGGGGGGGGGGGGGGGGGGGGGGGGFGGGGGGGGGGGGGCGGGGGGGGGGGGGGCEFGGGGGGGGGGGFFGGGGDGGGGGG7:FFGGGGGGGFGGGGGGGGGGGGGGGGGGGGGGGGGGGGGGGGG4AFGDECGGGGGGGGFFFFFFGFGFGFFFGGGFGDFFFGFFFEFFFGGFGEFFFAFEECEFFFFFFFFDABBFFBF4?B?4<<9<<AFA??01:BFFDFA?AA
@M02352:288:000000000-CKWC8:1:1101:16805:8233 2:N:0:TACGCTGC+TCTCTCCG
CAATCTTGCGATCGTACTCCCCAGGTGGGACACTTATCACTTTCGCTTAGTCACTGAGATAAATCCCAACAACTAGTGTCCATCGTTTACGGCGTGGACTACCAGGGTATCTAATCCTGTTCGCTCCCCACGCTTTCGTCCATGAGCGTCAGTACATACGTAGTAGACTGCCTTCGCAATCGGTATTCTGTGTAATATCTATGCATTTCACCGCTACACTACACATTCTATCTACTTCCATATGACTCAAGTCAACCAGTATCAAAGGCAGTTCCATAGTT
+
GGGGGGGGGGGGGGGGGGGGGGGGGGFGGGGGGGGGGGGGGGGGGGGGGGGGGGGGGFGGGGGGGGGGGGGGGGGGGGGGGGGGGGGGGGGGGGGGGGGGGGGGGGGGGGGGGGGGGGGGGGGGGGGGGGGGGGGGGGGGGGGGGGGGGGGGGGGGGFGGGGGGFGGGGGGGGFGGGGGFFG8EGGFFFGGGGCFFFFFGFGFGFFFGGGFGGFFFGFFFEFFFGGFGEFFFFFFFEFEFFCECE<<CFFFFFFEF@;=>A55>AD<0:F18<AFAFA:AA
@M02352:288:000000000-CKWC8:1:1101:20150:8240 2:N:0:TACGCTGC+TCTCTCCG
CAATCTTGCGATCGTACTCCCCAGGTGGGACACTTATCACTTTCGCTTAGTCACTGAGATAAATCCCAACAACTAGTGTCCATCGTTTACGGCGTGGACTACCAGGGTATCTAATCCTGTTCGCTCCCCACGCTTTCGTCCATGAGCGTCAGTACATACGTAGTAGACTGCCTTCGCAATCGGTATTCTGTGTAATATCTATGCATTTCACCGCTACACTACACATTCTATCTACTTCCATATGACTCAAGTCAACCAGTATCAAAGGCAGTTCCATAGTT
+
GGGGGGGGGGGFGGFGGGGGGGGGGGFGGGGGGGGGGGGGGGGGGGGGGGGGGGGGGGGGGGGGGGGGGGGGGGGGGGGGGGGGGGGGGGGGGGGGGGGGGGGGGGGGFGGGGGGGGGEGGGGGGGGGGGGGGGGGGGGGGGGGGGGGGGGCFGGGGGGGGGGGGGGGGFDGGFGGGGGEFGDEGGGGGGGGGF9ACFFGFGFGFFFGGGFGDFFFGFFEEFFFGGFFEFFFFFFFFFFEFC?<CEFEE@EFFF?FFDAAAAFFF<2704:?<AB5B4?>>
@M02352:288:000000000-CKWC8:1:1101:27432:8272 2:N:0:TACGCTGC+TCTCTCCG
TAATCTTGCGACCGTACTCCCCAGGCGGTCTACTTAACGCGTTAGCTCCGAAAGCCACGGCTCAAGGCCACAACCTCCAAGTAGACATCGTTTACGGCGTGGACTACCAGGGTATCTAATCCTGTTTGCTCCCCACGCTTTCGCATCTGAGTGTCAGTGTCTGTCCAGGGGGCCGCCTTCGCCACTGGTCTTCCTTCAGATCTCTACGCATTTCACCGCTACACCTGAAATTCTACCCCCCTCTACAGCACTCTCGTTCCCCAGTTTCAAATGCAGTTCC
+
EDGGGGGGGGDGGGGGGGGGGGGCG@CEFGGGGGGGFEFDBFEGGAFG@CGGGCGC<FFEECCGFGGGGGFFC+BAEFGFEGFGFGGEGGF?GGGFG@FGEEGGGF8FFFGGGGGGG9FGFGGFFFGGGGGGGGGGGGGEDGEGE3@FCG7,@CFGGG9DCFCE?GGGFGGEGGGGGDGFFD*1>67C@+9:F9:EFFF>FFFG<?FGGGFDDFBFGFFFFFFF450<3?F@*9<>9::2-,42)69?70::0<))-()()4::2)64)6AF2)*)/).4
@M02352:288:000000000-CKWC8:1:1101:27283:8298 2:N:0:TACGCTGC+TCTCTCCG
CAATCTTGCGATCGTACTCCCCAGGTGGGACACTTATCACTTTCGCTTAGTCACTGAGATAAATCCCAACAACTAGTGTCCATCGTTTACGGCGTGGACTACCAGGGTATCTAATCCTGTTCGCTCCCCACGCTTTCGTCCATGAGCGTCAGTACATACGTAGTAGACTGCCTTCGCAATCGGTATTCTGTGTAATATCTATGCATTTCACCGCTACACTACACATTCTATCTACTTCCATATGACTCAAGTCAACCAGTATCAAAGGCAGTTCCATAGTT
+
GFGDFGGGGGGGFCFGGGGGGGGGF@FGDC8FFGGGGAEFGGGGGGGGCFEGGGGDG8FGD@FDFFGGGGGGCD@FF9FDF?EEGDGF<:,8+@CCGCFFGC?F,::4FFEF<EFG@AEGEFFCF<+=B4CBF=:BEEGG8=FDE8FCCCEGGFGGGC:BGGFGGCFCFGFGGGFFDC79ACGEDGDAFFGFFCF</9BGFF:C<>8=FGA8?D=BGA=E;FEFGGEGCFF6:8).??AFF3?374)93;<CCCCFDD494)5)6))22?0:BF*)/6,).
@M02352:288:000000000-CKWC8:1:1101:15166:8324 2:N:0:TACGCTGC+TCTCTCCG
CATTCTTGCGATCGTACTCCCCAGGTGGGATACTTATCACTTTCGCTTAGTCACTGAGAAAAACCCCCACCACTAGTCTCCATCGTTTCCGTCGTGGCCTACCATGGTAGCTAATCCTATTCGCTCCCCACGCTTTCGTCCCTCACCTTCAGTACATATGCAGTCGACTGCCTTCGCAATCCTTATTCTGTGTCATCTCATTGCATTTCACCTCTCCACTACACATTCTATCTACTTCCATTCTACTGCAGTCAAACAGTACCGAAGGCAGTTCACTAGTT
+
GG<BEGGGGGGGGGFGGGGGGGGGGGGGDF,EFGGGGC,6;CFE,BF@,C<FGGFGGGA9C,6B,8B++@,6C=,,<,CB66,?BB=F,:,9:+44C+AF,B4,,,,,C,9B?AFG,4,CEF87F,+8@8C+@+6+3+@+@+,,,,6+66,,@,EG,3,3,33@,++4:>>D3,3*33*33*,2+7,7D=E9=*+/*++++2+5*11:FGF**23/@:>E=FFA0*/=>AF87+77C93)5))).9)))7(7=<?+765)1))((,(((.(44.9)144)-
@M02352:288:000000000-CKWC8:1:1101:13723:8330 2:N:0:TACGCTGC+TCTCTCCG
TAATCTTGCGACCGTACTCCCCAGGCGGAATGCTTAATCCGTTAGGTGTGACACCAACAAGCATGCTTTCTGACGTCTGGCATTCATCGTTTACGGTGTGGACTACCAGGGTATCTAATCCTGTTTGCTCCCCACACTTTCGCACCTCAGCGTCAGTATCGAGCCAGTGAGCCGCCTTCGCCACTTGTGTTCCTCCGATTATCTACGAATTTCACCCCTACACCCGGAATTCCACTCACCTCTCTCGAAACTCAGACCAGGAGTTTACAAGGACGTTCCAG
+
GGGGGGGFGGDGGGGGGGGGGGGGGGGGD@D,EFGGGGCFGG@FC,CFFGEFGGGGDFGG<<AFGGF9,C<6FC=CF<@FF<FG9EFFFGGGCGGC<44?FEF,EEFBFGGDA84;EE<FFGFFFGDC=9FFGFG7E,AEDE>+BE,0,3,6C6+:@=,,+@:CC7@EFFFDCC9C*;7:>DGG4,45>;C+=8+75?)2)+1+7AF545>DFFEF*:;;DFF)/C@GBF?@FF).8<03)(.4)<0:(((-)))13(716(-,45)66<7(((0-02,))
@M02352:288:000000000-CKWC8:1:1101:6629:8337 2:N:0:TACGCTGC+TCTCTCCG
TACCGTTGCCGGCGTACTCCCCAGGCGGTCAACTTATCGCGTTAGCTTCGCCACTCAGCCCTTAAATGGACCCAACGGCTAGTTGACATCGTTTACGGCGTGGACTACCAGGGTATCTAATCCTGTTTGCTCCCCACGCTTTCGCACCTCAGCGTCAGTATTGTTCCAGAATGCCGCCTTCGCCACTGATGTTCCTCCGGATATCTACGCATTTCACCGCTACACCCGGAATTCCGCATTCCTCTAACATACTCTAGCCTGGCAGTATCAAATGCAGTTC
+
EFGGGGGGGGGGGGGGGGGGGGGEGFFGFFGGGGGGGGGGGGGGGGFGGGGGGGGGGGGGGGGGGGGGGGGGGGGGGGGGGGGGGGGGGGGGGGGGGGGGGGGGGGGGGGGGGGGGGGGGGGGGGGGGGGGGGGGGGGGGGGGGGDGGGGGGGGGGGGGFGGGGGGGGGFGGGGGGGGGFFGGGGGGCCEGGGFFFFFD:AG5D<FFGGE3CDFFFGFFFFFFFFG1D>FDFFF24?BF:<<9<AFAA:B<<<?9F<F@9:0046?B9>AA2A<6<4645
@M02352:288:000000000-CKWC8:1:1101:5114:8340 2:N:0:TACGCTGC+TCTCTCCG
TAATCTTGCGACCGTACTCCCCAGGCGGAATGCTTAATCCGTTAGGTGTGACACCAACAAGCATGCTTGCTGACGTCTGGCATTCATCGTTTACGGTGTGGACTACCAGGGTATCTAATCCTGTTTGCTCCCCACACTTTCGCACCTCAGCGTCAGTATCGAGCCAGTGAGCCGCCTTCGCCACTGGTGTTCCTCCGAATATCTACGAATTTCACCTCTACACTCGGAATTCCACTCACCTCTCTCGAACTCAAGACCAGGAGTTTATAAGGCAGTTCAAG
+
GGGGGGGGGGGGGGGGGGGGGGGGGGGGGDGGGGGGGGGGGGGGGGGGGGGGGGGGGGGGGGGGGGGGGGGGGGGGGGGGGGGGGGGGGGGGGGGGGFGGGGGGGGFGGGGGGGGGGGGGGGGGGGGGGG@FGGGGGGGGGDEGGGGGGGGGGGGEGGGGEGGGGGGGGGGGGGGCGGFAEGGGCFGC8CGFF?FDFF>DFGFC?FF<FGFGF6CFEFE@4AF=5FDGFFFFF?A9:BF?24)4)30:?F<4)42?7:51(:148<AA<)6<((73@<)).
@M02352:288:000000000-CKWC8:1:1101:24122:8346 2:N:0:TACGCTGC+TCTCTCCG
CAATCTTGCGATCGTACTCCCCAGGTGGGACACTTATCACTTTCGCTTAGTCACTGAGATAAATCCCAACAACTAGTGTCCATCGTTTACGGCGTGGACTACCAGGGTATCTAATCCTGTTCGCTCCCCACGCTTTCGTCCATGAGCGTCAGTACATACGTAGTAGACTGCCTTCGCAATCGGTATTCTGTGTAATATCTATGCATTTCACCGCTACACTACACATTCTATCTACTTCCATATGACTCAAGTCAACCAGTATCAAAGGCAGTTCCATAGTT
+
FGFGGGGGGGDGGGGGGGGGGGGGGGGGDGGGGGGGFGGGGGGGGGGGGGGGGGGGGGGGFGGGGGGGGGGGGGGGGGGGGGGGGGGCGGDGGGGGGGGGGGGGGGGGGGGGGGGGGGFGGFCFGGGGGGGDFDGGGGGGEGGFGFGGGGGGGGGGGGGGGGGGGGFFFFGGGGGGGGGFFGEEGGGGGGGGGEFFFFFGFGFGFFCGGGAFDEFEGFFFEFFFGGFDEFFAAFFEF3=EE3?<CFFF@E@ECEFF@DFEA<AAF>AFB???<<@A@2:><
@M02352:288:000000000-CKWC8:1:1101:11194:8354 2:N:0:TACGCTGC+TCTCTCCG
TAATCTTGCGACCGTACTCCCCAGGCGGTCTACTTAACGCGTTAGCTCCGAAAGCCACGGCTCAAGGCCACAACCTCCAAGTAGACATCGTTTACGGCGTGGACTACCAGGGTATCTAATCCTGTTTGCTCCCCACGCTTTCGCATCTGAGTGTCAGTGTCTGTCCAGGGGGCCGCCTTCGCCACTGGTATTCCTTCAGATCTCTACGCATTTCACCGCTACACCTGAAATTCTACCCCCCTCTACAGCACTCTAGTTCACCAGTTTCAAATGCAGTTCCG
+
9AFEFFGGGGGGEGGGGDGGGGGDGGGGGGGGGGGGDAFCGGGGGFGGGGGGGFGGGGGGGGGGGGGGGGGDDCFCFGFFGGGGGGGFGGGGGGGGGGGGGGGGGGGGGGGEGGGGGGGGGGGGGGGGGGGGGDDFGGGDGGGGG7CFGGGFCFGGGGGGGGGGGGGDFGDEGGGG<*:FFG8AD6FFGGGGFEFCFFFCFG4>>FB79:;D*7<FF@>90:<F<<7FD=6=FFDDA?BB6>FFFFBF0(.3().06<?)-4?6AA42<AF2>AFAFAAB(
@M02352:288:000000000-CKWC8:1:1101:26135:8387 2:N:0:TACGCTGC+TCTCTCCG
CAATCTTGCGATCGTACTCCCCAGGTGGGACACTTATCACTTTCGCTTAGTCACTGAGATAAATCCCAACAACTAGTGTCCATCGTTTACGGCGTGGACTACCAGGGTATCTAATCCTGTTCGCTCCCCACGCTTTCGTCCATGAGCGTCAGTACATACGTAGAAGACTGCCTTCGCAATCGGTATTCTGTGTAATATCTATGCATTTCACCGCTACACTACACATTCTATCTACTTCCATATGACTCAAGTCAACCAGTATCAAAGGCAGTTCCATAGTT
+
FFFGFGGGGGDGFEFGGFFGGGGEGGGGGGGGGGGGGGGGGGGGGGGGGGGGGGGGGGGGGGGGGFFGGGGGGGGGGGGGGGGGGGGGGGFFGDGGCGGGGGGGG>EFGGFGGGGGGGGGGFFCCGDFCFGGGCFGGEGGGGGGD8DGGGGGGGGGGGFGGGG+@FFGGFGGGGGGGGCEFGDCGGGGGGGGGFFFEFFFFGFDEFFGGGFGDEFFGFFF@FEFGFEGEF6:@FFFFFFFFFCCEFFF;6;5<EEFFFFFFAB))4A<BF??2AFFF92>:
@M02352:288:000000000-CKWC8:1:1101:15413:8398 2:N:0:TACGCTGC+TCTCTCCG
TAATCTTGCGACCGTACTCCCCAGGCGGAATGCTTAATCCGTTAGGTGTGACACCAACAAGCATGCTTGCTGACGTCTGGCATTCATCGTTTACGGTGTGGACTACCAGGGTATCTAATCCTGTTTGCTCCCCACACTTTCGCACCTCAGCGTCAGTATCGAGCCAGTAAGCCGCCTTCGCCACTGGTGTTCCTCCGAATATCTACGAATTTCACCTCTACACTCGGAATTCCACTTACCTCTCTCGAACTCAAGACCAGGAGTTTACAAGGCATTTCCGG
+
GFGGGGGGGGGGGGGGGGGGGGGGGGGGGGGGGGGGGGGGGGGGGGGFGGGGGGGGGGFEFFGGFGGGAGGGGGGGGGGGGGGGGFGGGGGGFGGGGGGGGGGGGGGGGGGGGGGGGFFGGGGGGGGGGGGGGGGGGGGGGGGGGEFFGFGGGGGGGGGGGGGECFGGGGGGGGGGGGG?ADEGCEFGCEGGGFFFFFFGFGFGFFFD<CFGFACB9AFEFFFFFGDG0>FFFBAFFFFF<B7?<<6?:BFFA:)9<F41:(-8:<:AAA<6B?43?BFFF
@M02352:288:000000000-CKWC8:1:1101:14081:8442 2:N:0:TACGCTGC+TCTCTCCG
CAATCTTGCGATCGTACTCCCCAGGTGGGACACTTATCACTTTCGCTTAGTCACTGAGATAAATCCCAACAACTAGTGTCCATCGTTTACGGCGTGGACTACCAGGGTATCTAATCCTTTTCGCTCCCCACGCTTTCGTCCATGAGCGTCAGTACATACGTAGTAGACTGCCTTCGCACTCGGTATTCTGTGTAATATCTATGCATTTCACCGCTACACTCCACATTCTATCTACTTCCATATGACTCAAGTCAACCAGTATCAAAGGCAGTTCCATAGTT
+
GEGEFGGFGGDGGCFFGGGGGGGGGGCF@FGFGFGGGGGGGGGGGGGGEFGGGGGFF@EFFBAFGGGGGGGFGGECFFGGGGGGCGGG<F@=7FEGGEFGGGGGFG7FCFGGGDGGFG,CFECFGGGGGCECF=FFF>EGGEFF==F8EGEEF:9DG;FFF,,B9<@DE7@FFGGFGG*<AF5CGGGCF:D+=E>>*=+=FGFDEFFGF9BF4?B>EFBF(56A4DECECFFFCEF?E@CC?CC5>EFEF<?EE?F;DA><<ABD<<021:,))1-9>)66
@M02352:288:000000000-CKWC8:1:1101:5042:8453 2:N:0:TACGCTGC+TCTCTCCG
TAATCTTGCGACCGTACTCCCCAGGCGGTCTACTTAACGCGTTAGCTCCGAAAGCCACGGCTTAAGGCCACAACCTCCAAGCAGACATCGTTTACGGCGTGGACTACCAGGGTATCTAATCCTGTTTGCTCCCCACGCTTTCGCATCTGAGTGTCAGTGTCTGTCCAGGGGGCCGCCTTCGCCACTGGTATTCCTTCAGATCTCTACGCATTTCACCGCTACACCTGAAATTCTACCCCCCTCTACAGCACTCTAGTTCACCAGTTTCAAATGCAGTTC
+
GGGGGGG<FE@FGGGGGDGGFFGGGGFGGGGGGGGGGGGGGGGGGGGGGGGGGFGGGGGGGGEGGGGGGGGGGGGGGGGGGFGGGGGGGGGGGGGGGGGGGGGGGGGGGGGGGGGGGGGGGGGA==BFGFGGGEFGGDGGGGEGGGGGGDG;CDDCFGGGGGGGGGGGGGGGEDGGG3>FFGGDGGGGG77@9CEFFFFFG@FDFFGGDDGGFAFGF?F>3>FG<1D7?FFFF<>BFF09>>FF2<B:7:?DBFF246<4<A??BF<6<>)6<=A?<>A
@M02352:288:000000000-CKWC8:1:1101:25856:8501 2:N:0:TACGCTGC+TCTCTCCG
TAACCTTGCGGCCGTACTCCCCAGGCGGTCAACTTAGTGCGTTAGCTGCGCCACCCACGACTCAAGGTCACAGACGGCTAGTTGACATCGTTTACGGCGTGGACTACCAGGGTATCTAATCCTGTTTGCTCCCCACGCTTTCGTGCCTCAGTGTCAGTATTTGTCCAGGTAGCCGCCTTCGCCACTGATGTTCCTTCCAATCTCTACGCATTTCACCGCTACACTGGAAATTCCACTACCCTCTACAATACTCTAGTTTGCCAGTTCAAATTGCAGTTCC
+
FFGGGFGFGGGGDGGGGGGGGGGGGGGGC@CFGFGG9FFGGGGGGGGGCG:CFGGGGGGDG7?FDFFFG8FFFFAFEEGGGGF9EFD<<+BFGEGCCFFGDC7F@BFGGGGD<6DFGGFEFD,>FGF>D,@FGC@FE>EEGGGG*@:77@8:,@:;7;B;EFDF>?@6DFF9CC<DDD968CEEGGGG7FGCF?FEEFF+3C@71;A5<559;=)838434B3.:=(94?68B?<><?FF<.13<BFB<A:6)45=<AFBAAA?D4))).))))149-:)
@M02352:288:000000000-CKWC8:1:1101:13842:8520 2:N:0:TACGCTGC+TCTCTCCG
TAATCTTGCGACCGTACTCCCCAGGCGGAATGCTTAATCCGTTAGGTGTGTCACCGAACAGTATACTGCTCGACGACTGGCATTCATCGTTTACGGTGTGGACTACCAGGGTATCTAATCCTGTTTGCTCCCCACACTTTCGTACCTCAGCGTCAGTATCGAGCCAGTGAGCCGCCTTCGCCACTGGTGTTCCTCCAAATATCTACGAATTTCACCTCTACACTTGGAATTCCACTCACCTCTCTCGAACCCTAGACTGATAGTTTTGGAGGCCGTTCCAG
+
GFGFGGGGGGGGGGGGGGGGGGGGGDGGGGGGGGGGGGGGGGGGGGGGGGGGGGGGCGGGGGGGGGGFGFGGGGGGGGGGGFGGGGGGGGGGGGGGGGGGGDFGGGGGFGGGGGGGGGGGGGGGGGGGFD=FFGGGGGGGGGGGGGGGGGFEEGGEGGGFGDGGGGGGGBDFGDGGGGGFEGGGGFDGGGGGGFFFFFAFFFAD5C><5FFGGFCA?FFFEC@FCCE6EFFFF*4:??:BF?<B??0><F9<BF.949:?<2):<FF:2?F((,.7B?:A-
@M02352:288:000000000-CKWC8:1:1101:23584:8530 2:N:0:TACGCTGC+TCTCTCCG
CAATCTTGCGATCGTACTCCCCAGGTGGGACACTTATCACTTTCGCTTAGTCACTGAGATAAATCCCAACAACTAGTGTCCATCGTTTACGGCGTGGACTACCAGGGTATCTAATCCTGTTCGCTCCCCACGCTTTCGTCCATGAGCGTCAGTACATACGTAGTAGACTGCCTTCGCACTCGGTATTCTGTGTAATATCTATGCATTTCACCGCTACACTACACATTCTATCTACTTCCATATGACTCAAGTCAACCAGTATCAAAGGCAGTTCCATAGTT
+
DBFDCFGFFGCGFGFGFGGGC@CBCAE?6EFFGGGCFG6FGGGGDEGGEGCEFFGGF@FF,6CEFFE@EFC6EE6<CFFFGCFFFFFDFFDCC+@@F:FFGFD<FF7BA<EFFAFGGCEFFFFGEFGGGFCFFEGGCGFE@CFGFDE=+B8CDFFGGGGGGCGGFFCFG@D?9EFGGG5@AGCEFFGF7:DCC7@E6+BFF:BFEFAFGGFGGF@5EF@<EFEFCF5CCAFFFAEEECA46?5.)7<CEE)<<));30)644<<<44(3<4?A>FFFFF>>
@M02352:288:000000000-CKWC8:1:1101:16229:8536 2:N:0:TACGCTGC+TCTCTCCG
CATTCTTGCGAACGTACTCCCCAGGTGGGTCACTTATCACTTTCGCTTAGCCACTCAAACCGAAGTTCGAACAGCTAGTGACCATCGTTTACGGCGTGGACTACCAGGGTATCTAATCCTGTTCGCTCCCCACGCTTTCGTCCATCAGTGTCAGTTGATTATTAGTGATCTGCCTTCGCAATTGGTATTCTATGTAATATCTATGCATTTCACCGCTACACTACATATTCTAACCACTTCATAATAACTCAAGACAACCAGTATCAAAGTCAATTTTACC
+
GFFFFFGGGGGGGGGGGGGGGDGGGGFG:FFFGGGGAFGFGGGFEGGGGEGGGGGGGFGGFGG7FFDGCFEEGEGGGGGGDCEFGG7FGGFGGGGEGGCEGG<FFDDGCFGGGGGGGDGGFGGGGGFEEGGGGGGGGGGGFGECFGFGF9DGGGGGFAEF;FCF,E,BCGG,BCGGGFDFFGG69B72;CFCFFFFEFC@=8+CEFFGGGFDFA@?CA>EFFFFFG?>6AF:FF<@0@FFEFFFC5CFEFFF)7@F7<7:?FAAA<)9>)-44<BAF4<3
@M02352:288:000000000-CKWC8:1:1101:28463:8539 2:N:0:TACGCTGC+TCTCTCCG
CAATCTTGCGATCGTACTCCCCAGGTGGGACACTTATCACTTTCGCTTAGTCACTGAGATAAATCCCAACAACTAGTGTCCATCGTTTACGGCGTGGACTACCAGGGTATCTAATCCTGTTCGCTCCCCACGCTTTCGTCCATGAGCGTCAGTACATACGTAGTAGACTGCCTTCGCAATCGGTATTCTGTGTAATCTCTATGCATTTCACCGCTACACTACACATTCTATCTACTTCACTATGACTCAAGTCAACCAGTATCAAAGGCAGTTCCATAG
+
GGECGGGGGGGGGGDEGGGGGGFGGGGGGGGGGGGGG,CFFGG<B:FGGCEGGGGGGGGGGGFGG8@EGGFGGGGCEEGGFCFFFGGGGGGGDEGDGGGGGGGGG+BBEEFGDGFDFGF=FF=C@EB+BEGDCF@FFEGGC6DFGGGDEGGGGG88EDFB@CEGFAFEGCC>DFFD5*9?6CEE*=FEGGGCF<+8*41532+=<ABF7,=**2(:*;:E3/546D)+<::87+9CC?))76C)9><3)4<CECC6=DA>BA9<44)4:(,,).*.9>2
@M02352:288:000000000-CKWC8:1:1101:12683:8544 2:N:0:TACGCTGC+TCTCTCCG
TAACCTTGCGGCCGTACTCCCCAGGCGGTCTACTTATCGCGTTAGCTTCGCTACCCACGGCTTAAATCCACAAACAGCTAGTCTACCGCGTTTTCGGTCTTGACTACCAGGGTATCTAATCCTTTTCGCTACCCCCCCTTTCGCACATTATCGTCCGTTACTGACCCGGTAGTCTCCTTCCCCACTGCTGTTCCTCCAGATATCTCAGCCTTTCACCCCCACCCCTGGAAATTCCGCTTCCCTCTACAGTACTCTAGTTTGCCAGTTCAAAATGCAATTC
+
GG@FCGGGGFDGGGGGGGGGGGGGGGGGBFEGGGGGFDGGGGF7FGGFGFG:FG<EFGGG+@@,5,FFF,E,,:B,,BF,,:,,,<,4++@FG+5+4@+8,A,AA?>F,,BCFAFGF;BFCFD3,C,66@+@FG+F+3*@D9*4>7*=,6,5*=,*/4?=BF;,?<,**1**5:++2:79)0=F3C?+>+>C7?AC;))*97=0666:660CF@2@F44(-0()95(5()9@FFB(42(-,,.22)6<)644:AA=)-1-)).)58>4)))44)@)06<B
@M02352:288:000000000-CKWC8:1:1101:16469:8552 2:N:0:TACGCTGC+TCTCTCCG
TAATCTTGCGACCGTACTCCCCAGGCGGTCTACTTAACGCGTTAGCTCCGAAAGCCACGGCTCAAGGCCACAACCTCCAAGTAGACATCGTTTACGGCGTGGACTACCAGGGTATCTAATCCTGTTTGCTCCCCACGCTTTCGCATCTGAGTGTCAGTGTCTGTCCAGGGGGCCGCCTTCGCCACTGGTATTCCTTCAGATCTCTACGCATTTCACCGCTACACCTGAAATTCTCCCCCCCTCTACAGCCCTCTAGTTCACCAGTTTCAAATGCAGTTCC
+
FAFFFFGGFGGGEGGGGGGGGGGDGGGGGGGGGGGGGGGGGGGGGGGGGGD,C:FFGGGGGGGGGGGGFFDFGGGGGGCGGG9?FGGGGGGGGGGC7FGGGGEFGGFFFGDEGCFFFF,FGGGFGGGGFGGGGGGGEGGGGGGGGGGGGACFAFGGDGDGGGGGGGG8DGGGGGGGDGG45CEEG?CGGGGGGFFCAA8*9DFGFFFCGEFGGFFFGFF>BDDFGG?4:6B??8AA:09BF>B?ADDD:(4:?BAFA2=<><)(.6AD<<)46A*6F<<D
@M02352:288:000000000-CKWC8:1:1101:10118:8582 2:N:0:TACGCTGC+TCTCTCCG
TAACCTTGCGGCCGTACTCCCCAGGCGGTCAACTTAGTGCGTTAGCTGCGCCACCCACGACTCAAGGTCACCGACGGCTAGTTGACATCGTTTACGGCGTGGACTACCAGGGTATCTAATCCTGTTTGCTCCCCACGCTTTCGTGCCTCAGTGTCAGTATTTGTCCAGGTAGCCGCCTTCGCCACTGATGTTCCTTCCAATCTCTACGCATTTCACCGCTACACTGGAAATTCCACTACCCTCTACAATACTCTAGTTTGCCAGTTCAAAATGCATTTCC
+
GFGGGGGGGGGGGGGGGGGGGGGGGGGGGGGGGGGGGGGGGGGGGGGGGGDGGGGGGGGGGGGG@FGGGGG,CFGGGGGGGGGCGGGGGGGGGGGGEFGGGGDGGFGGFGGGGGCCEGFFFGGFGGFDGGGGGFFGDEGGGGGGFGGGG?EGGGGCGGFGGGGGEC9C8FCFGGDGGGGFFGG5DG7@CFFGFEF3;FFGFGFG?+A3C*7>F@44<79>>B25CC:CBFFFBFF4-83<?<<?2:22AF?<<><*6<F<AAA0B<<<ABA<))*)/6):
@M02352:288:000000000-CKWC8:1:1101:7784:8597 2:N:0:TACGCTGC+TCTCTCCG
TAACCTTGCGGCCGTACTCCCCAGGCGGTCTACTTATCGCGTTAGCTTCGTTACTAAGTGATCAAGTCACCCAACAACTAGTAGACATCGTTTACGGCGTGGACTACCAGGGTATCTAATCCTGTTTGCTCCCCACGCTTTCGCACCTCAGTGTCAGTATCAGTCCAGGTAGTCGCCTTCGCCACTGGTGTTCCTTCCTATATCTACGCATTTCACCGCTACACAGGAAATTCCACTACCCTCTACCGTACTCTAGTTCAGCAGTATCAGGTGCAGTTCC
+
GFGGGGGGGGGGGGGGGGGGGGGGGGGGGGGGGGGGGGGGGGGGGGGGGGGGGGGGGGGGGGGGGGGGGGGGGGGGGGGGGGGGGGGGGGGGGGGGCGGGDGGGGGGGGGGGDGGGGFGGGGGFFGGGGFGFGGGGGGGGGGGGGGGGGGGGGGGGGGAFGGGGFGGGGGGGGGGGGDGA4CGEGGGGCFGDF?ACFFFGFGFGF=FFDEAD7C6AFEFF1>=FFF?::FFFFFFFFBB<8381ADABF((4AAF4<<FAFFFFFA9A.6)6(4)6BFA2
@M02352:288:000000000-CKWC8:1:1101:18647:8622 2:N:0:TACGCTGC+TCTCTCCG
TAATCTTGCGACCGTACTCCCCAGGCGGAATGCTTAATCCGTTAGGTGTGACACCAACAAGCATGCTTGCTGACGTCTGGCATTCATCGTTTACGGTATGGACTACCAGGGTATCTAATCCTGTTTGCTACCCACACTTTCGCACCTCAGCGTCAGTATCGAGCCAGTGAGCCGCCTTCGCCACTGGTTTTCCTCCGAATATCTACGAATTTCACCTCTACACTAGGAATTCCACTCCCCTCTCACTAAATCAAACCCATGATTTTATAAGTCAGTTCCAT
+
GFFGDFGGGGGGGGGGGGGGGGGGGCEE:FD<FDGGECFFEFFEC,F9@F9EEGF7CB7C=AEGGGEFFGGFECFFCFCCGGGC<,C@<?BAE9+F?++:<,BF=F,,B::FCFFF945,44A?EF@EA,C8F=@=EDF9936++63=?D,@ECGCGCCF+@:+>:F>>3,:,9C**37@ACCGFD,,,48+??8(()):FGF7?6)/**::D+.*00/))33+2*(*)28FFFFF(((4<073)-)6()).).)*(47(,.)66>2-)6A)6-*)9<<>)
@M02352:288:000000000-CKWC8:1:1101:10964:8630 2:N:0:TACGCTGC+TCTCTCCG
CAATCTTGCGACCGTACTCCCCAGGTGGGACACTTATCACTTTCGCTTAGTCACTGAGATAAATCCCAACAACTAGTGTCCATCGTTTACGGCGTGGACTACCAGGGTATCTAATCCTGTTCGCTCCCCACGCTTTCGTCCATGAGCGTCAGTACATACGTAGTAGACTGCCTTCGCAATCGGTATTCTGTGTAATATCTATGCATTTCACCGCTACACTACACATTCTATCTACTTCCATATGACTCAAGTCAACCAGTATCAAAGGCAGTTCCATCGTT
+
GCFFGGGGGGGGGGGGGGGGGGGEGGGG7FGDGGGGGFCFGGGGGGGGGGGGGGGGG?FFGFGGGGDFFGGFFGGEFGGGGGGGCFGGFGEGGGGG7EGGGGGGGCEGGGGGCCFFGGEFGG7F=FEGGGECGGFFGGGGGGGE,@FGGGEGGGGGGGGDDF@BCFDFGDDFGAC>DC*@FG8CDGGGGGGGFCAECFFGCGAGFFFGGGCD4?@BGFFE;F;F=F6:<F7CFFC3?EEEFCFCCE?3)4)17?9??BFABAB:<B),14(3.<65@),:2
@M02352:288:000000000-CKWC8:1:1101:4884:8630 2:N:0:TACGCTGC+TCTCTCCG
CAATCTTGCGATCGTACTCCCCAGGTGGGACACTTATCACTTTCGCTTAGTCACTGAGATAAATCCCAACAACTAGTGTCCATCGTTTACGGCGTGGACTACAAGGGTATCTAATCCTGTTCGCTCCCCACGCTTTCGTCCATGAGCGTCAGTACATACGTAGTAGACTGCCTTCGCAATCGGTATTCTGTGTAATATCTATGCATTTCACCGCTACACTACACATTCTATCTACTTCCATATGACTCAAGTCAACCAGTATCCAAGGCAGTTCCATTATT
+
GC@FGGGGGGGEGGGGGFEFGGGGGFGGFG@FFGGFD<<EGGGGGGGGGGFGGGGGGGFFCA<FF<EFDECFCF<@ECGGGGGGDFC@EEDCCGFFGGGGGG8EF<FFFFGFEFGFC>FGGFFCB?F@E8E7>>B78+DEB+@9D88>CEEEG8EGFF?@BDGEFFGGG?F?CEFGD>D*3*8;CFCFFFGGGF6<AFF79CAF7BAFC@A*9BBFGF@EFF@FFGFGEFFA6AEFEFAFF5??FFFF4E3CECEF@F:>A2))...(81(,6<*.7:)).
@M02352:288:000000000-CKWC8:1:1101:3217:8664 2:N:0:TACGCTGC+TCTCTCCG
CATTCTTGCGAACGTACTCCCCAGGTGGGACACTTATCACTTTCGCTTAGTCACTGAGATAAATCCCAACAACTAGTGTCCATCGTTTACGGTGTGGACTACCAGGGTATCTAATCCTGTTTGCTCCCCACACTTTCGTACCTCAGCGTCAGTATCGAGCCAGTGAGCCGCCTTCGCCACTGGTGTTCCTCCAAATATCTACGAATTTCACCTCTACACTTGGAATTCCACTCACCTCTCTCGAACTCAAGACTAGCAGTATTAAAGGCCGTTCCGGGGTT
+
GGGGGGGGGGECFFEFGGGGFGGGGGGEGGGGGGGGGGGGGGGGGGGGGGGGFFFGGGGGGGFGGGGGGDFGGGGFGGGGGGFGGFGGGGGGGGGGGGGGFGGGGGGGGGFGFGGGGGGGGGGGFGGGCFGDGGCGGGGFGG,@FGDGGGD>E,EFGC@CD:DD9DDGGEGGDDFGG>DBF78EC>EGE@FGFFFBACFGFGFGFFFGCCFGCFFFGFFF=4>A+?B@CFFFFF@?<DE1/;@3,3=>8;3@@EA)37;EC29:AFAB(((438F::(222
@M02352:288:000000000-CKWC8:1:1101:26497:8666 2:N:0:TACGCTGC+TCTCTCCG
CATTCTTGCGAACGTACTCCCCAGGTGGGATACTTATCACTTTCGCTTAGTCACTGAGATAAATCCCAACAACTAGTGTCCATCGTTTACGGCGTGGACTACCAGGGTATCTAATCCTGTTCGCTCCCCACGCTTTCGTCCATGAGCGTCAGTACATACGTAGTAGACTGCCTTCGCAATCGGTATTCTGTGTAATATCTATGCATTTCACCGCTACACTACACATTCTATCTACTTCCATATGACTCAAGTCAACCAGTATCAAAGGCAGTTCCATAGTT
+
GGGGGGGGGGGEFEGGGGGGGGGGGGGGGGGGGGGGGGGGGGGGGGGGCGGGGGGGGGGFFAFGGGGGGGGGGGFGGGGGGGGGGGFGGGGGGGGGGGGGGGGGGGGGGGGGFCFGGGCFGGGDBFGGG@ECCGGGGGGGGGGGDGFDGGGGGGGGG;CEGGGG9BFGGDGGGGGFGG7?FG>EGGGGGGGGG?FFEFFCF78>EFFGGCFGGD@>EFDFFFEFCFE>?FF8@6CEFFFFF5C55>EFFEFF<3668<>AB2<<<A)4(.,:<>F2FA:4<
@M02352:288:000000000-CKWC8:1:1101:19168:8691 2:N:0:TACGCTGC+TCTCTCCG
CAGTCTTGCGACCGTACTCCCCAGGTGGGATACTTATCACTTTCGCTTAGTCACTTAGCTAATGCCAAACAACTAGTATCCATCGTTTACGGCGTGGACTACCAGGGTATCTAATCCTGTTCGCTCCCCACGCTTTCGTCCATGAGCGTCAGTACATACGTAGTAGACTGCCTTCGCAATCGGTATTCTGTGTAATATCTATGCATTTCACCGCTACACTACACATTCTATCTACTTCCATATGACTCAAGTCAACCAGTATCAAAGGCAGTTCCATAGTT
+
GGGGGGGGGGGGGGFGGGGGGGGGGGGGGGGGGGGGGGGGGGGGGGGGGGGGGGGGGFFGGGGFGGFGGGGGGGGGGGGGGGGGGGGGFFE:FDEGGGGGDGFGGGGGGGGGGGGGGGGGGFGGGGGGCFG:CFGFGGGGGDGF>EDDGGGCGCFGGFGFGGGGGGGGGF?FFGGGGG4BFFEGCFGGGGGGGFFEFFFGFGFFFFFFGGFFGFBDGFDEEFEFGGFGFFFFFFFFFFFFF3C)?<?CFE39AF4?BF><2692:44:01:?FA7>FF)6:
@M02352:288:000000000-CKWC8:1:1101:2734:8702 2:N:0:TACGCTGC+TCTCTCCG
CAATCTTGCGATCGTACTCCCCAGGTGGGACACTTATCACTTTCGCTTAGTCACTGAGATAAATCCCAACAACTAGTGTCCATCGTTTACGTTGTGGACTACCAGGGTATGTAATCCTGTTCGCTCCCCCCCCTTTCGTCCAGGAGCGTCAGTACATACTTAGTCAACTGCCTTCGCAATCGGTATTTTGTTTAATACATCTGTATTTCACCGCTCACTTCACCATTCTATTTCCTTCCATATGACTCAAGTCAACCTGTATCAAAGTCAGTTCCATATTT
+
GEFA9FGGGGDFFDGGGGGGGGGGGGGGEEEFGFGGG996CFEFGGGFB,CFEGEA@F<FFG,,<AF8:@7@E@FCEFGDF9FC,DEF7E=,,48B7EFCGG,,BC+?,B,,C5,,9,,C9=+>6,=@>+4+68,A,3,@++,,++3=@++1EC7;,,,,,,5,7,7,,,7,6,4*<0**33*1*=@,,,4*2*+0*+*21=8+*4+++,=**)(.*;)).+)0**91/+3+3+.6.)5)7)99)).)/(,))-)*(().)))66)-)).)66294@))..
@M02352:288:000000000-CKWC8:1:1101:10280:8705 2:N:0:TACGCTGC+TCTCTCCG
TAACCTTGCGGCCGTACTCCCCAGGCGGTCAACTTAGTGCGTTAGCTGCGCCACCCACGACTCAAGGTCACAAACAGCTAGTAGACAGCGTTTACGGTGTGGACTACCAGGGTATCTAATCCTGTTCGCTACCCACACTTTCGCACATGAGCGTCAGTTACTGACCAGGGAGTCGCCTTCGCCACTGATGTTCCTCCAGATATCTACGCATTTCACCGCTACACCTGGAATTCCAATCCCCTCTCCAAAACTCTAGCCTGCCAGTTCTAAATTCAATTCC
+
FFGGGGGDGG7FCGGGGGGGGGGCFGGGGGGGGGGGGGGGGGEGEGGGGDGGEGGG<FEFGGGGCFGGGGG9EFEGEFGCGGCFDAF8AFGGGGGGDFCGGG9FEFG8F@EFGGGG;FFBDGFGFGGGGG>GBFEFGGGG9FGE6CGDEGG7>>CGGGGGGGGGGCFF5FGGEGGG4CDFFGGGGGG?EGGGGEFFFFF7F>8DCCC3D535@FEFCD09>F257>3C:FFFB=)).8?B3:81(8<:)81:<<A6::*4:<25>46-))).)6*5=>>A
@M02352:288:000000000-CKWC8:1:1101:11906:8729 2:N:0:TACGCTGC+TCTCTCCG
CAATCTTGCGATCGTACTCCCCAGGTGGGACACTTATCACTTTCGCTTAGTCACTGAGATAAATCCCAACAACTAGTGTCCATCGTTTACGGCGTGGACTACCAGGGTATCTAATCCTGTTCGCTCCCCACGCTTTCGTCCATGAGCGTCAGTACATACGTAGTAGACTGCCTTCGCAATCGGTATTCTGTGTAATATCTATGCATTTCACCGCTACACTACACATTCTATCTACTTCCATATGACTCAAGTCAACCAGTATCAAAGGCAGTTCCATAGTT
+
GGGGGGGGGGGGGGGGGGGGGGGGGFFFGGGGGGGGGGGGGGGGGGGGGGGGGGGGGGGGGAGGGGGGGGGGGGFEFCGGGFGGGGGGGGDFGCFFGGF@FGGGFGFGGGGGGGGGGG9FFGEGGGDFEFGEEGGGGGGGGGGFDDFGGEGEGGGFCAFFGGFGGACGGCFGGGGGDDGFFFEG49CEGGCGGEFECFFGFGFGFFFGFGFGGFFFGFFFEFFFGGFGEFFFFF937?EC<)9/6<CE3@8E><<4@FFA))<DF<)(,1-34:F2@22-6
@M02352:288:000000000-CKWC8:1:1101:16234:8743 2:N:0:TACGCTGC+TCTCTCCG
CACTGTTGCCAGCGTACTCCCCAGGTGGCTAACTTAATACTTTCGCTTTGGCACTCATCTTCAAGTAGACAAGCACCGAGTTAGCATCGTTTACGGCGTGGACTACCGGGGTATCTAATCCCGTTCGCTACCCACGCTTTCGTCCATCAGCGTCAATAATATCTTAGTAAGCTGCCTTCGCAATTGGTGTTCTATGTAATATCTATGCATTTCACCGCTACACTACATATTCCGCCTACTTCAAATATATTCAAGACCTACAGTATCAAAGGCAGTTCCAT
+
GGGGGGGGGGGDCCFGGGGGGGGGGGGGGGFGGGGGGGGGGGGGGGGGGGGGGGGGFGGGGG9<FGGGGGG@8FFGGGGGFGGGGGGGFGGGDGEFGGGGGDGGGGGDGGGGGGGGGGFGGGGGGGGGGGGGGCG>ECEGGGGGGGGGGGGGG6CCEGAFA@EGFGGFE;EGGDDGGGGFFCEEF69@5CEGG4CCEA8D8DFGFF=DGGAGFFFF=DF09ADFGGFGCAFFFA@?FF@E?EC<4AAFFFA94>4*8<48?(5<A6>-<4)8<1)894-.)
@M02352:288:000000000-CKWC8:1:1101:25733:8744 2:N:0:TACGCTGC+TCTCTCCG
TAATCTTGCGACCGTACTCCCCAGGCGGTCTACTTAACGCGTTAGCTCCGAAAGCCACGGCTCAAGGCCACAACCTCCAAGTAGACATCGTTTACGGCGTGGACTACCAGGGTATCTAATCCTGTTTGCTCCCCACGCTTTCGTGCCTCAGTGTCAGTATTTGTCCAGGTAGCCGCCTTCGCCACTGATGTTCCTTCCAATCTCTACGCATTTCACCGCTACACTGGAAATTCCACTACCCTCTACAATACTCTAGTTTGCCAGTTCAAAATGCAGTTCC
+
GCDFGGGGGGGGGGGGGGGGGGGGGGGGGGGGGGGGGGGGGGGGGFGGGGGEGFGFGGGGGGGGGGGGGGG?FGGGGGDGFGFGGGCC9FFFGGGGGGGGGGGGGGAFGGGGGGGGGFG9DFF,=DF8DFGGGGGGEEGGGGGE8CGDGGGFF;FFGD<BFFGGCFGGFCFCGGGGGGGA?GGCC6C<C+AFGCFCEFFFF46:5A6*1::DGCCFG>;99EF@*6:D09=FFFFB43>B1)-335<B><?)).:4<>FBA2<7?FA4<-44)4B<F>BF
@M02352:288:000000000-CKWC8:1:1101:14743:8782 2:N:0:TACGCTGC+TCTCTCCG
CAATCTTGCGATCGTACTCCCCAGGTGGGACACTTATCACTTTCGCTTAGTCACTGAGATAAATCCCAACAACTAGTGTCCATCGTTTACGGCGTGGACTACCAGGGTATCTAATCCTTTTCGCTCCCCACGCTTTCGTCCATGAGCGTCAGTACATACGTAGTAGACTGCCTTCGCAATCGGTATTCTGTGTAATATCTATGCATTTCACCGCTACACTACACATTCTATCTACTTCCATATGACTCAAGTCAACCAGTATCAAAGGCAGTTCCATAGTT
+
GGFGGGGGGGGGFEGGGGGGFGGGGGGGGGGGGGGGGGGGGGGGGGGGGGGGGGGGGGGGFFGGFGGGGGFGGGGEF<FGGGGGGGGGGGGDFEGGGGGGGGGFFG7BFDFFDAEFAF,FEFEDCEGGDFEGGGGFGGGGGDFCCCGGGGGGFFGGGEGGGGGGGGCEGGGGGGGGDG7AFC8@FGGGGFFGGFFFEFFGFGFFFCFFFFFCGBF>GABEEFEFGGFGCFFAFFEFFF3;EFEFEEEC@F@FEFCFFF4>)6))64:?(81?9<B2@A?<<
@M02352:288:000000000-CKWC8:1:1101:7043:8804 2:N:0:TACGCTGC+TCTCTCCG
TAATCTTGCGACCGTACTCCCCAGGCGGAATGCTTAATCCGTTAGGTGTGACACCAACAAGCATGCTTGCTGACGTCTGGCATTCATCGTTTACGGTGTGGACTACCAGGGTATCTAATCCTGTTTGCTCCCCACACTTTCGCACCTCAGCGTCAGTATCGAGCCAGTGAGCCGCCTTCGCCACTGGTGTTCCTCCGAATATCTACGAATTTCACCTCTACACTCGGAATTCCACTCACCTCCCTCGCACTCACGACCAGGAGTTTACAAGGCCGTTACAG
+
FFGGGGGGFGEGGGGGGGGGGGGGGGGGGGGGGGGCEEFFGGGGGFGCFGDGGGGGGGGGGGGGEGGGGGGGGGGGGGGGGGGFFFGGGGGGGGGGFGGGGGFGGGGGGGGEFFGGGGGGGGGFFGFFGGFDEGGGGGFFGECGGEFGGGGDGGG+@DCGE7DEGGGGFCFGGGGG?DGFEDGGFGGGGGG7DEFFF:5<ACFFFFFCGGFGGAEF6=7@EC36;32C1AF6FFB2::B(,1,83:0((-1(8(,590.816B?BB<BB)46((.4)(29.
@M02352:288:000000000-CKWC8:1:1101:20037:8845 2:N:0:TACGCTGC+TCTCTCCG
TAACCTTGCGGCCGTACTCCCCAGGCGGTCTACTTATCGCGTTAGCTTCGCTACTCACGACTTAAAGTCACAAACAGCTAGTAGACAGCGTTTACGGTGTGGACTACCAGGGTATCTAATCCTGTTCGCTAGCCACACTTTCGCACATGAGCGTCAGTCTTTGGCCAGGGAGTCGCCTTCGCCACTGATGTTCCTCCAGATATCTACGCATTTCACCGCTACACCTGGAATTCCACTCCCCTCTCCAAGACTCTAGTCTGCCACTTCTACATGACCATCC
+
GGFCFFGFFGGGDEFFCGGGGGGGGFBFECFFGGGGGFG>EGGFFGFFFCEFGGGGFGGGGGGGGFGFGGGFFFFGFGGFGGGAEGGGGG==FFGGGEFGEGFGGGGGGFF7FGGGGGFGGGGFGGGGGGG7FGDFBEGGGGDGEEDFEF?EGEGGGGGGGGGFFGG>GGGGGGGGGGGFFGG?D68<FFGGGFFFFF4:A+;:C+@7DEECCFCFFE@>9>4FFGBF7F??F=AFF(22(44::.6:?,39244*6584<B0).)5)6)-69>?:@4>B
@M02352:288:000000000-CKWC8:1:1101:24562:8853 2:N:0:TACGCTGC+TCTCTCCG
TAATCTTGCGACCGTACTCCCCAGGCGGTCTACTTAACGCGTTAGCTCCGAAAGCCACGGCTCAAGGCCACAACCTCCAAGTAGACATCGTTTACGGCGTGGACTACCAGGGCATCTAATCCTGTTTGCTCCCCACGCTTTCGCATCTGAGTGTCAGTGTCTGTCCAGGGGGCCGCCTTCGCCACTGGTATTCCTTCAGATCTCTACGCATTTCACCGCTACACCTGAAATTCTACCCCCCTCTACTGCACTCTAGTTCACCAGTTTCAAATGCATTTCC
+
EEEFEFGGGCFGGGGGGGGGGGGBCFGG@FGFGGGGGEFGEGGEEGGFGGEG@BFEFGGGGGGGG9AFF8FCFGGGGDF=EFGFFFGFGEEFFGDF7BCFFE7CFGGFGGGD+6@D;EAFEGFGGFDFGB9FFEGGG6*8@A8E>@EF7;FGGGGDGGGGF9DFGGCF8FC5:EDD5DDF>DGCDCGF<9EFCEFEA6=DFC7:)/8DGEEG7?>FFB>BBF2?FGB*5F?@F?94AB6(32:34>))64:4?<<=)564)<2?6)))-6)64<=)76A<
@M02352:288:000000000-CKWC8:1:1101:22868:8880 2:N:0:TACGCTGC+TCTCTCCG
TAATCTTGCGACCGTACTCCCCAGGCGGTCTACTTAACGCGTTAGCTCCGAAAGCCACGGCTCAAGGCCACAACCTCCAAGTAGACATCGTTTACGGCGTGGACTACCAGGGTATCTAATCCTGTTTGCTCCCCACGCTTTCGCATCTGAGTGTCAGTGTCTGTCCAGGGGGCCGCCTTCGCCACTGGTATTCCTTCAGATCTCTACGCATTTCACCGCTACACCTGAAATTCTACCCCCCTCTACAGCACTCTAGTTCACCAGTTTCAAATGCAGTTCC
+
GGGGGGGGFGGGGGGGGGGGGGGCFGGGGGGGGGGGGGGGGGGGFFGGGGE@F>FFGGGGGGGGGGGGGGGFGGGFGGGGGGGGGGGGGGGGGGGGGGGGGGGGGGGGGGEGGGGGGGFGGGGGGGGGGGGGGGGGGGGDGGGGDEEGGGGGGGGGFGFGGGGGGGGFGGGGGGGGDGDF:GGGGGGGGGGGGFFFFFFGFGFGFFFGDEFGGFDFGFFF>>2FGGFG7FBFFFBFFFFBBBFF26<)2,47>><8A4*)64<B>AFB>A4AD<*)=<BB
@M02352:288:000000000-CKWC8:1:1101:25088:8880 2:N:0:TACGCTGC+TCTCTCCG
CATTCTTGCGAACGTACTCCCCAGGTGGGTCACTTATCACTTTCGCTTAGCCACTCAAACCGAAGTCCGAACAGCTAGTGACCATCGTTTACGGCGTGGACTACCAGGGTATCTAATCCTGTTCGCTCCCCACGCTTTCGTCCATCAGTGTCAGTATATTATTAGTAATCTGCCTTCGCAATTGGTATTCTATGTAATATCTATGCATTTCACCGCTACACTACATATTCTAACTACTTCATAATAACTCAAGACAACCAGTATCAAAGGCAATTCTACAG
+
GGGGGGGGGGGGGEGGGGGGGGGGFFFGGGGGGGGGGDFFFGGGFGGGDGGGGGCFFGEDE@E:CAFGGGGGDDGGGGGF,<FGGGGGGGGGGGGGGGGGGGGGGGGGGGGGFGGGGGGGCFFGFFEGGGGGGGGGGGGGGGGGGGGGFGGGGGG7EACF,=EECFFGGGGGGGGGGGGBDGGGGGE@GGGFG<EE*BFDAFFGCFFGGGFGGFFFGFF@@FFFFFCGEFFF7+7C;CEF377?<?5@EAA5<;()2::6?FAA<<B2:?1:?F*57<<9)
@M02352:288:000000000-CKWC8:1:1101:5445:8894 2:N:0:TACGCTGC+TCTCTCCG
CAATCTTGCGATCGTACTCCCCAGGTGGGACACTTATCACTTTCGCTTAGTCACTGAGATAAATCCCAACAACTAGTGTCCATCGTTTACGGCGTGGACTACCAGGGTATCTAATCATGTTCGCTCCCCACGCTTTCGTCCATGAGCGTCAGTACATACGTAGTAGACTGCCTTCGCAATCGGTATTCTGTGTAATATCTATGCATTTCACCGCTACACTACACATTCTATCTACTTCCATATGACTCAAGTCAACCAGTATCAAAGGCAGTTCCATAGTT
+
FFEGGGGGGGDGGGGGGGEFGGFDG<FGCF,DFGGGGGGGGGGGGGGGGGG<FGGGGC<CAFEFCFG<CFGGGGGGGGGFACCFEEG<@?F7+@=F:CCGA,?9A?FBFFGGGGF9,,CFGFGCG@FG+8>>BB=DGGGEGGFGEGC?>B8EFD7:D;>D@,@C;,8@AFGGFCGFC9*39C>E>7CFGFF>F79EE>ADFGFFCA87=9+*24(6C6833AEAF452.3;AF6>E77=C?CEEFFFC@E@5;C<;5;8-4426>)-8(412.)1-1)5<9
@M02352:288:000000000-CKWC8:1:1101:9544:8905 2:N:0:TACGCTGC+TCTCTCCG
CAATCTTGCGATCGTACTCCCCAGGTGGGACACTTATCACTTTCGCTTAGTCACTGAGATAAATCCCAACAACTAGTGTCCATCGTTTACGGCGTGGACTACCAGGGTATCTAATCCTGTTCGCTCCCCACGCTTTCGTCCATGAGCGTCAGTATATTATTAGTAATCTGCCTTCGCACTTGGTATTCTATGTAATATCTATGCATTTCACCGCTACACAGGAAATTCCACACTCCTCTATCGTACTCTAGCCTGCCAGTATCGGGTGCAATTCCAAGGTT
+
FFFGGGGGGGCGDFFGGGGGGGEGGGGGGGGGGGGGGGGGGGGGGGGGGFGGGGGGGGGGGGGGGGGGGGGGGGGGGGGGGGGGEGGGGGGDGGGGGGGGGGGGGGGGGGGGGGGGGGCFFGGGGEBFEGGGGGGDGDGEGGGGFGGDGGGGGGGGFGFGGGFFEAFGFFCEFGGDGG5?FGFGCFGGGGFGGFEEF99DFGCFCFFGGGF?DBBFGFDFDADFFGEG4F8AEF@@FFFEEF<@@<@FFFC3;EFF@EFFFFF696<;B?>A7AFFF??F9
@M02352:288:000000000-CKWC8:1:1101:17170:8911 2:N:0:TACGCTGC+TCTCTCCG
CATTCTTGCGAACGTACTCCCCAGGTGGGTCACTTATCACTTTCGCTTAGCCACTCAAACCGAAGTTCGAACAGCTAGTGACCATCGTTTACGGCGTGGACTACCAGGGTATCTAATCCTGTTCGCTCCCCACGCTTTCGTCCATCAGTGTCAGTATATTATTAGTAATCTGCCTTCGCAATTGGTATTCTATGTAATATCTATGCATTTCACCGCTACACTACATATTCTAACTACTTCATAATAACTCAAGACAACCAGTATCAAAGGCAATTCTACAT
+
GGGGGGGGGGGCFEFGGGGGGGGGGGGGGGGGGGGGGGGGGGGGGGGGGGGGGGGGGGGGGGGGGGGGGGGGGGGGGGGGGGGGGGGGGGGGGGGGGGGGGGGGGGGGGGGGGGGCFGGGGGGFGGGGGGGGGGGGGGGGGGGGGGGGGGGGGGGGGGGGGGDGFGGGGGGFGGGGGGGFFGGGFGFGGGGGGFFF*BFFFGFG?FFGGGF7CF?EGFFFFFEFGDEFEFFFFAEFEFFFFEF?EEF;9944;<@F;@B@6AFAAAFFF(:?B:BBB9<A)
@M02352:288:000000000-CKWC8:1:1101:11965:8922 2:N:0:TACGCTGC+TCTCTCCG
CATTCTTGCGAACGTACTCCCCAGGTGGGTCACTTATCACTTTCGCTTAGCCACTCAAACCGAAGTTCGAACAGCTAGTGACCATCGTTTACGGCGTGGACTACCAGGGTATCTAATCCTGTTCGCTCCCCACGCTTTCGTCCATGAGCGTCAGTACATACGTAGTAGACTGCCTTCGCAATCGGTATTCTGTGTAATATCTATGCATTTCACCGCTACACTACACATTCTATCTACTTCCATATGACTCAAGTCAACCAGTATCAAAGGCAGTTCCATAG
+
GGGGGGGGGGGEGGGGGGGGGGGGGGGGGGGGGGGGGGGGGGGGGGGGGGGGGGGGGGGGGGGGGGGGGGGGGGGGGGGGGGGGGGGGGGGGGGGGGGGGGGGGFFGGGGGGGGGGGGGGGGGGGGGGGGGGGGDCED9BFE+@FGGDEEGGGCGGGGGGGGGGCEF,EGGGGGGGGGGFFGGGGGGGGGGGGFFFCCFF8=:F5F>FGGFFGFD>CA03;FFFFFEFFFFFFFE3;<?CEEFFF<249<?F?AAF9>5::A<4).44<06<<BFAFFBA)
@M02352:288:000000000-CKWC8:1:1101:14345:8929 2:N:0:TACGCTGC+TCTCTCCG
CAATCTTGCGACCGTACTCCCCAGGTGGGACACTTATCACTTTCGCTTAGTCACCGAGATAAATCCCAACAACTAGTGTCCATCGTTTACGGCGTGGACTACCAGGGTATCTAATCCCGTTCGCTACCCACGCTTTCGCACCTCAGCGTCAGTATTGGCCCAGTAAGCTGCCTTCGCCATCGATATTCCTTCCAATCTCTACGCATTTCACTGCTACCCTGGAAATTCCGCTTACCTCTACCATACTCAAGATTGCCAGTTTCAAATGCAGTTCCTAGGTT
+
GGGGGGGGGGGGGGGGGGGGGGGGGGFGGFGGGGGGGGGGGGGGGGGGGGGGGG,CFGGGAFGGGGGGGGGGGGGEGFGGGGGGGGGGCFGEGGGGGGGGGGGGGG7FGGGGGGGGGG:FFGGGGGGGGGGFFEGGGGGGGGFGCGGCEGGGGGGGGGGGGGFGFGGGGGGGFGGGGD*?FDFGGGFEFGGFGCCEFFFGFGFG?EECDGAF7=CFF4=EFFDF>CCCE;DEFEFB<A?<>A5A2:<34>><36)=AB?BB9):4<5)669<44B<96(:<
@M02352:288:000000000-CKWC8:1:1101:5472:8933 2:N:0:TACGCTGC+TCTCTCCG
CAATCTTGCGATCGTACTCCCCAGGTGGGACACTTATCACTTTCGCTTAGTCACTGAGATAAATCCCAACAACTAGTGTCCATCGTTTACGGCGTGGACTACCAGGGTATCTAATCCTGTTCGCTCCCCACGCTTTCGTCCATGAGCGTCAGTACATACGTAGTAGACTGCCTTCGCAATCGGTATTCTGTGTATTATCTATGCATTTCACCGCTACACTACACATTCTATCTACTTCCATATGACTCAAGTCAACCAGTATCAAAGGCAGTTCCATAGTT
+
GGFGCGGGGG>EFGGGGGGGGGGGGFGGGGFGGGGGGCDGGGGGGGGGGG<FCGGGGGDFGGFGCFGGGGGGGFFGGGGFFC<D@FFFFEF::FGGGEFDGF<FGDGFFGFGGGGGFAFGGGDFDF+DEGGGGECFFEE87EFDDFDGGEEEEDFA,ECGGGGGC<EFG<CDBECFDDGFFGEDGFGGGCF7FE+8ABFDFGAF?F>FF@A7CA988A=C@FFF4D):?FFFFFFFCE)7<5<)1)193;E5CFCA@FA9>>B9AB).1,(.446)7:295
@M02352:288:000000000-CKWC8:1:1101:24322:8934 2:N:0:TACGCCGC+TCTCTCCG
TAACCTTGCGGCCGTACTCCCCAGGCGGTCAACTTAGTGCGTTAGCTGCGCCACCCACGACCCAAGGTCACAGAGGGCTAGTTTACATCTTTTACGGCGTGGACAACCGGGGTACTTATTCTTGTTCCCTCCCCACGTTTCCGTCCTGGAGCGTCAGAATATTCGTTTGAGCCTGCTTCCGCAATCGGTATTCTGTGTAATCTCTACGCATTTCCCCGCTCCACTACACATCCTTTCTACTCCCATATACTTCAAGTAAATCATTATCGAAGCACTTTCA
+
C<G,C<F<FGDGDFGGGGGGGGGGFFEE68B,@FGA,CCEFBFGE9FG8:6@CCG,,676++7CC4:9C8,,5,,++4A89?@,CFF<@,CF?,?F++6@F+33,3B++@=+6+,,,83;B3,3FGACC,@CCCC*5*@B,,*,6>**,,1,4***=,,,672?C:,:*7:,?E*;0;+0./=*:+=:C*AC@);6)88+:++*.=*/1:55CB)0*0((-)()298F:*96?4)6::)):)5::D())))6)<)1))1))-))-))-(-(4,())0)6)
@M02352:288:000000000-CKWC8:1:1101:26289:8935 2:N:0:TACGCTGC+TCTCTCCG
CAATCTTGCGATCGTACTCCCCAGGTGGGACACTTATCACTTTCGCTTAGTCACTGAGATGAATCCCAACAACTAGTGTCCATCGTTTACGGCGTGGACTACCAGGGTATCTAATCCTGTTCGCTCCCCACGCTTTCGTCCATGAGCGTCAGTACATACGTAGTAGACTGCCTTCGCAATCGGTATTCTGTGTAATATCTATGCATTTCACCGCTACACTACACATTCTATCTACTTCCATATGACTCAAGTCAACCAGTATCAAAGGCAGTTCCATAGTT
+
GGGGGGGGGGGFFCFEGGGGGGGGGGGGGGGGGGGGGFGGGGGGGGGGEGGGGGGGGGGGGGGGFFGGGGGGGGGGGGGGGGGGGGGGGGGCFGGGGGGGFFADFGGFGGGGGGGGGGGGGGGGGGFDEGGEEDGGGGGGGGGGGGGGGGGGGGGGGGFGGFFGGGGGGGGGGFGGGGC>FGGGDFFGGGGGGFFEFFFGFGFGFFFFGGF:DEFDEF5:>FEFGCC><F86FFEEFFFCEEC?C9E<@EFEFEFF@FF7A4A<<<90::<<B264=27:4
@M02352:288:000000000-CKWC8:1:1101:26274:8946 2:N:0:TACGCTGC+TCTCTCCG
CAATCTTGCGATCGTACTCCCCAGGTGGGACACTTATCACTTTCGCTTAGTCACTGAGATGAATCCCAACAACTAGTGTCCATCTTTTACGGCGTGGACTACCAGGGTATCTAATCCTGTTCGCTCCCCACGCCTTCGTCCATGAGCGTCAGTACATACGTATTAGCCTGCCTTCGCATTCGGTATTCTGTGTAATCTCTATGCATTTCACCGCTACACTACACATTCTATCTACTTCCATCTGACCCAAGTCAACGTGTATCAAAGGCAGTTTCATAGTT
+
ED@FFFFGGGGF@FFFGGGGGGGGGGGF:F<FFGGGG9CFGGGGGGGF,CC@EF<EF8ECF,9EEF8@,B,,CEDCF9<FEFGF,CEAFFG::=F=BCFFFGGFCF7F,AA?E?E,,E?EEF7:+:C8@,B@F+A8D?8BCEDFFCFD>EEGDC=,@,>3C:,4,3,@,,@8:CC?D53<>F81*4,75,<C:>=>*=87B++26B42+5+=74-?E4(*.;56?F?+5+1+314?74)/7)9)1)/,/60.)1<F((.(())1-642(2(4))*)0))))
@M02352:288:000000000-CKWC8:1:1101:6647:8952 2:N:0:TACGCTGC+TCTCTCCG
TAACCTTGCGGCCGTACTCCCCAGGCGGTCAACTTAATGCGTTAGCTGCGCCACCCAGTCCTCAAGGGACCAGTCGGCTAGTTGACATCGTTTACGGCGTGGACTACCGGGGTATCTAATCCCGTTTGCTCCCCACGCTTTCGTACATGAGCGTCAGTTATTGTCCAGGTGGCCGCCTTCGCCACTGGTATTCCTTCAGATCTCTACGCATTTCACCGCTACACCTGAAATTCTACCACCCTCTATCACACTCTAGTTCACCAGTTTCAAATGCAGTTCC
+
GBEGFGGGGGGGGGGGGGGGGGGGCF@FGGGGGGGGFGGFGGGGGGGGGGGGGGGGGGGGGGGGGGGGGGGGGGGGGGFGGGGFFFGGGGFGGGGGECFGGEGGGGGG@FGGGE8DFBFGGGFEGGGEDCGGGEEGCEC>@EEGGGGGG?EGE7E>EGGGGF;ECGFFDFGGFFGGDCGFFGGEDEE6CEGFGFFF<A=CF<6:28BCC5>DF?BF?5319@)8FFBC??FFF=).62:<<FF0>AAFF3:7<))9:<?<A<>0AAAA264<B9446:9<
@M02352:288:000000000-CKWC8:1:1101:7278:8956 2:N:0:TACGCTGC+TCTCTCCG
CAATCTTGCGACCGTACTCCCCAGGTGGGACACTTATCACTTTCGCTTAGTCACTGAGATAAATCCCAACAACTAGTGTCCATCGTTTACGGCGTGGACTACCAGGGTATCTAATCCTGTTCGCTCCCCACGCTTTCGTCCATGAGCGTCAGTACATACGTAGTAGACTGCCTTCGCAATCGGTATCCTGTGTAATATCTATGCATTTCACCGCTACACTACACATTCTATCTACTTCCATATTACTCAAGTCAACCAGTATCAAAGGCAGTTCCATAGTT
+
GFGGGGGGGGGGEGGGGGGGGGGGGGGGGGFGGGGGGGGGGGGGDGGGGGGGGGGGGGGFGGFGGGGGGGGGGGGFGGGGGGDGGGGGGGGEEGGGDD<FGGGGGDGGGGGGGGFGGGGGFGGGGGGGGG@FEFGGGGGGGGGFC@DGEEEEGGGGDCGGGGFEGFDGG>BFGGDFG5CDFF>E4F7DE9EFFFFEEFFGF7=CECFFGGFGGF958F@3.).0*;?FEFCAF6<CCCEE?)?)6<?9CE@CAF9F:B><>44>>A),(.3:<9FB4))66
@M02352:288:000000000-CKWC8:1:1101:11586:8968 2:N:0:TACGCTGC+TCTCTCCG
CAATCTTGCGATCGTACTCCCCAGGTGGGACACTTATCACTTTCGCTTAGTCACTGAGATAAATCCCAACAACTAGTGTCCATCGTTTACGGCGTGGACTACCAGGGTATCTAATCCTGTTCGCTCCCCACGCTTTCGTCCATGAGCGTCAGTACATACGTAGTAGACTGCCTTCGCAATCGGTCTTCTGTGTAATATCTATGCATTTCACCGCTACACTACACATTCTATCTACTTCCATATGACTCAAGTCAACCAGTATCCAAGGCAGTTCCATAGTT
+
GGGGGGGGGGGFFGGGGGGGGGGGGGGGDGCFGGGGGCCFGGGF7CFGEGEFGGGGGFFFE9CFFGEFDG@EGFF,FCFDDCGG@DGGGF7:CBFFGCGGGGF@8=+BE<FFFGGGFCEFEFGGGCFFB=ECF=@EFGGGG6DE>>FCECGGG8FCG,@DEECE;EEFFCFGCFGGD7C?A534*=CFGGGF@E+A6EFF9CAC<C@=CGFFGA95EF@E@FEF=F?FE6@@68C?CEFFF3<?)79<8@3C366F1()644))6)41::4:<<46B).66
@M02352:288:000000000-CKWC8:1:1101:4128:8972 2:N:0:TACGCTGC+TCTCTCCG
CATTCTTGCGAACGTACTCCCCAGGTGGGATACTTATCACTTTCGCTTAGTCACTCAGTCCGAAAACCAAACAACTAGTATCCATCGTTTACGGCGTAGACTACCAGGGTATCTAATCCTGTTCGCTACCTACGCTTTCGTCCATCAGCGTCAATATATTGTTAGTGATCTGCCTTCGCAATCGGTATTCTATGTAATCTCTAAGCATTTCACCGCTACACTACATATTCTAACCACTTCACAATAATTCAAGACATACAGTATCAATGGCAATTCTATGG
+
GGFGFFGGFGGGGGGGGGGGGGGEGGGGGGGGGGGGGGGGGGGGGGGGGGGGGGGGGGGDFGGGGGGGGGGGGGGGGGGGGFGGGGGGGGGGGGEGGGGGGGGGGGGGGGGGGGGGGGGGGGGGGGGGGGGGGDEGGGGGGGEGGGGG8CGGGGGGGGGGGFGGGGGDGEGCFGGGGCGDEGGGDGFGGGGGGFFC8AFFFGFC?FBGGGFGFF@FG4>EFFFFGG?GFFFFFF?@@1AEEFEFF<=E<??F5;;ADBFFABBAB4A<4(2(5?FAFBFB)
@M02352:288:000000000-CKWC8:1:1101:19590:8994 2:N:0:TACGCTGC+TCTCTCCG
CATTCTTGCGAACGTACTCCCCAGGTGGGATACTTATCACTTTCGCTTAGCCACTCAGCCTTACGGCCGAACAGCTAGTATCCATCGTTTACGGCGTGGACTACCAGGGTATCTAATCCTGTTCGCTCCCCACGCTTTCGTCCATCAGTGTCAGTATATTATTAGTAATCTGCCTTCGCAATTGGTATTCTATGTAATATCTATGCATTTCACCGCTACACTACATATTCTAACTACTTCATAATAACTCAAGACAACCAGTATCAAAGGCAATTCTACAG
+
GGGGGGGGGGGFGGGGGGGGGGGGGGGGGGGGGGGGGFGGGGGGGGGGGGGGGGGGGFGGGGGGGEGGGEGGGGGGGGGGGGGGGGGGGGGGE>FCGGGGGGGGGGGGGGGGGGGGGGGGGGGGGGGGGEG:FGGGGGGGGGGGGGGGGGGGGGGGGGGGGGGGGGG9ECGGGGGGGGGFFGGGCE9EGGGGGFFFFFFGFGFGFFFGGGCGGA@DGDFEFFFFGGFGFCFFFBEFFFFFFFFFEFFE<@EFE@;FBFFBBFBAFFADA:?FFFFFFA<4,
@M02352:288:000000000-CKWC8:1:1101:2791:9000 2:N:0:TACGCTGC+TCTCTCCG
CATTCTTGCGAACGTACTCCCCAGGTGGGTCACTTATCACTTTCGCTTAGCCACTCAAACCGAAGTCCGAACAGCTAGTGACCATCGTTTACGGCGTGGACTACCAGGGTATCTAATCCTGTTCGCTCCCCACGCTTTCGTCCATCAGTGTCAGTATATTATTAGTAATCTGCCTTCGCAATTGGTATTCTATGTAATATCTATGCATTTCACCGCTACACTACATATTCTAACTACTTCATAATAACTCAAGACAACCAGTATCAAAGGCAATTCTACAG
+
GGGGGGGGGGDGGGGGGFGGGGGGGGGGGGGGGGGGGFGGGGGGGGGGGGGGGG8FGGGGGGGGEGGGGGGGGGFGGGGGGGGGGGGFGGFGEGGEGGGGGGGGGGGGGGGGGGGGGGGGGGEFGGGGGGGDGGGGEGGGFCCCFGFFGFGGGGGGGCFGGGGFFFGFG;EFGGFGGGG4>GGGGGCFFFGGDEFFFFFGFGFGFFFGFCFFGA>EGFFEDFFFCFFC?A7CAF46=<CEFFECFFE@4)7@83(<?FFF<<96<<9A<7?7:?4)055-)
@M02352:288:000000000-CKWC8:1:1101:25388:9006 2:N:0:TACGCTGC+TCTCTCCG
TAACCTTGCGGCCGTACTCCCCAGGCGGTCTACTTATCGCGTTAGCTTCGCTACTCACGGATTAAATCCACAAACAGCTAGTAGACAGCGTTTGCGGTGTGGACTACCAGGGTATCTAATCCTGTTCGCTACCCACACTTTCGCACATGAGCGTCAGTTACTGACCAGGGAGTCGCCTTCGCCACTGATGTTCCTCCAGATATCTACGCATTTCACCGCTACACCTGGAATTCCACTCCCCTCTCCAGAACTCTAGCCTGCCAGTTCTAAATGCAATTCC
+
A<FFGGGFGGGGDGGGFGGGGGGEGC::@@FCFGGGGGGDGGGGGGFGFGGGGG,EEGGGGC7FDGG9FGGGGFGFFFCGGGGGGGGCGGGGGGGGGGGGGGGGFGG@CECDFGCFGGFGGDFAFGGGGGEGGGCEGGGGGGGD>EGGGAFGGGGDECGGGGFG6?C5BF:CCFDG*9DFFGG5CEFF97CFGFFFDFFCFFFGCCADGG37CACFGB>FFFB5FGFF?:?4496A>:::?4317:<(4(4:<)614<@7(308))5)::4:5)*-98AB
@M02352:288:000000000-CKWC8:1:1101:9711:9040 2:N:0:TACGCTGC+TCTCTCCG
TAACCTTGCGGCCGTACTCCCCAGGCGGAATGCTTAATCCGTTAGGTGTGACACCAACAAGCATGCTTGCTGACGTCTGGCATTCATCGTTTACGGTGTGGACTACCAGGGTATCTAATCCTGTTTGCTCCCCACACTTTCGCACCTCAGCGTCAGTATCGAGCCAGTGAGCCGCCTTCGCCACTGGTGTTCCTCCGAATATCTACGAATTTCACCTCTACACTCGGAATTCCACTCACCTCTCTCGAACTCAAGACCAGGAGTTTACAAGGCAGTTCCAG
+
FFGCEGGGGGDFEGGEFFGEGGGGGFEGGGGGGGGGGGGGGGGGGGGGGGGGGGGGGGGGGGGGGGGGGGGGGFEFGGCGGGGGA<FG8DGGGGGGGGGGGGGGGGGFGGGGFGGGAFFGGGFGGGFGGGFGCGGGEGGGGGEGGEFGGGF6CEGGGGGG85@EEFGGC,@FGGDDGGGFEGEGGFGFGFGGGEFD@B>G:CFGCFFGFGFFGFEB958AEFFFGDDC?FFFFFB)413436<<DF0:(3()-,)9<FF?(4(((.))..2217)3@AB).
@M02352:288:000000000-CKWC8:1:1101:3400:9059 2:N:0:TACGCTGC+TCTCTACG
TAACCTTGCGGCCGTACTCCCCAGGCGGAAAACTTAATGCGTTAGCTGCGCCACCCACGACTCAAGGTCACAGACGGCTAGTTGACATCGTTTACGTCGGGGACTACCAGGGTATCTAATCCTTTTGGCTCCCCCCGCTTTCGTCCATAAGTGTCAGTTGATTATTATTAATCGGCCTTCGCAATTGGTTTTCTATGTAATTTTTATGCATTTCACCCCTACACTCCATATTCTACATACTTCATAATAACTAAAGCAAACCATTTTCAAAGGAAATTTTA
+
GGG9FGGGGG>CFGEGGGGGGGGGGGGG+++,CFGG9C,CF@EGCEEF8@+FFG8,C,+>@FC,CA8,C=F,5F,=+++4?BA,?=,E<+BFF+,4,,4+@+6+:3BD,BF7@=,,,@<,C37,CF,+,,@FF++5**@EGGG,>BE+,2,,,4,,,,74@<9B9,,,4@,4?/*:1CF=;DG**2?6+*=CG>F));A+++3+).*20+*:*9:F3)(,(..)0*,9<*9**12))))56<4:A)64<B?2)),*.(/,.41,)).-.6).(,.,/6<2)
@M02352:288:000000000-CKWC8:1:1101:14867:9073 2:N:0:TACGCTGC+TCTCTCCG
CAATCTTGCGATCGTACTCCCCAGGTGGGACACTTATCACTTTCGCTTAGTCACTGAGATAAATCCCAACAACTAGTGTCCATCGTTTACGGCGTGGACTACCAGGGTATCTAATCCTGTTCGCTCCCCACGCTTTCGTCCATGAGCGTCAGTACATACGTAGTAGACTGCCTTCGCAATCGGTATTCTGTGTAATATCTATGCATTTCACCGCTACACTACACATTCTATCTACTTCCATATGACTCAAGTCAACCAGTATCAAAGGCAGTTCCATAGTT
+
GGGGFGGGGGGGGGGFGGGGGGGGGGGGGFGGGGGGGGGGGGGGGGGGGGGGGGGGGGGG9EFGGGGGGGGGGGGGGGGGGGGGEGGGGGGGGGGGGGGGGGGGGGDGGGGGGGGGGGDFGFEGGGGGEGGDGFGGGGGGGGGGGGGGGGGGGGGGGGGGGGGGGG,EFCDFGGFFDGGFFGEGGGGGGGGGGFFFFFF@BGFGFFFGGGFGGF=BGFFFFFFFGGFGEAFFFFFFFF8<CCCFFFFFFFFFCFCA@?F>DBA4<2)201<7AA*66AFFA
@M02352:288:000000000-CKWC8:1:1101:14265:9094 2:N:0:TACGCTGC+TCTCTCCG
TAATCTTGCGACCGTACTCCCCAGGCGGTCTACTTAACGCGTTAGCTCCGAAAGCCACGGCTCAAGGCCACAACCTCCAAGTAGACATCGTTTACGGCGTGGACTACCAGGGTATCTAATCCTGTTTGCTCCCCACGCTTTCGCATCTGAGTGTCAGTGTCTGTCCAGGGGGCCGCCTTCGCCACTGGTATTCCTTCAGATCTCTACGCATTTCACCGCTACACCTGAAATTCTACCCCCCTCTACAGCACTCTAGTTCACCAGTTTCAAATGCCGTTCC
+
GCEFGGGGGGGGGDGGGGGGGGGGGFFGEGGGGGGGGGGGGGGGDFGGGGG7F@FGGGG7FGGGGGGGGGGCFGGGGGGGGGFGFGCFGGGGGGGDGGCFDGGGGGFGGGGGDFGGGFGGGGGAFFGGGGGGGGGCEGGGGGGGGDEGFFCGFFGGGG;BBFGGGFGGFGGDEGDDGGGF)C*:CEFCCFGGGEFFFF*79<@FA6F3D=@GF?<=@566;D<FGGBF)9@FFF<AF1:9BBFF<B2::02?FB)*.-@AF>)49<A>)-4:<<)(04?7
@M02352:288:000000000-CKWC8:1:1101:26678:9094 2:N:0:TACGCTGC+TCTCTCCG
CATTCTTGCGAACGTACTCCCCAGGTGGGTCACTTATCACTTTCGCTTAGCCACTCAAACCGAAGTCCGAACAGCTAGTGACCATCGTTTACGGCGTGGACTACCAGGGTATCTAATCCTGTTCGCTCCCCACGCTTTCGTCCATCAGTGTCAGTATATTATTAGTAATCTGCCTTCGCAATTGGTATTCTATGTAATATCTATGCATTTCACCGCTACACTACATATTCTAACTACTTCATAATAACTCAAGACAACCAGTATCAAAGGCAATTCTACAA
+
GGGFFGGGFGGGDDGGGGGGGGGGFFGGGGGGGGGGFGGGGGGGGGGGGGGGFFFGGGGGGGGGGGGGGGGGGGGGGGGGGGGGGGGGFGGGGGGGGGGGGGGGGGGGGGGGGGGGGGGGGGGGGCCGGGGGEGGGGGGGGGGGFGGGGGGCGGGGGG9DFAFGCFGGGGGFFGGGFFGFEGGGGC9EFGGGGCFFFFFGFGFGEFFDFGFGGF?>EFFFFFE)719C<6@FFFFFFEEEFEEFF?FFC<@@@33@BF>BFFFA<BABF??B32?AFBA<)
@M02352:288:000000000-CKWC8:1:1101:27693:9146 2:N:0:TACGCTGC+TCTCTCCG
CAATCTTGCGATCGTACTCCCCAGGTGGGACACTTATCACTTTCGCTTAGTCACTGAGATAAATCCCAACAACTAGTGTCCATCGTTTACGGCGTGGACTACCAGGGTATCTAATCCTGTTCGCTCCCCACGCTTTCGTCCATGAGCGTCAGTACATACGTAGTAGACTGCCTTCGCAATCGGTATTCTGTGTAATATCTATGCATTTCACCGCTACACTACACATTCTATCTACTTCCATATGACTCAAGTCAACCAGTATCAAAGGCAGTTCCATAGTT
+
GGDEFFGGGGGGGEGGGGGGGEGCGFFGGFGGGGGGGFGGFGGFGGGGGGGGGGGGGGGGGGGF<FGFGGFGGGGGGGGGGGGGGGGGGGGGDGGGGGGGGGGGGG@FGGGGGGGGGGGGGGGGGGGGDGDGGFEGGGGGGGGGGFGGGGGGGGGFGGGGGCGGGGGGGFGGGGGGGDDF>5CEGGGGFFEGGEFF?AFDFGFDEFFDFG>;CBBFGF@9EF@FGGFGFFFFFF<CC3<C?CEFCCCEFF@FEE3BD@FF>AFFF>DB(41:F4@ABA?).
@M02352:288:000000000-CKWC8:1:1101:10013:9172 2:N:0:TACGCTGC+TCTCTCCG
TAACCTTGCGGCCGTACTCCCCAGGCGGTCAACTTAGTGCGTTAGCTGCGCCACCCACGACTCAAGGTCACAGACGGCTAGTTGACATCGTTTACGGCGTGGACTACCAGGGTATCTAATCCTGTTTGCTCCCCACGCTTTCGTGCCTCAGTGTCAGTATTTGTCCAGGTAGCCGCCTTCGCCACTGATGTTCCTTCCAATCTCTACGCATTTCACCGCTACACTGGAAATTCCACTACCCTCTACAATACTCTAGTTTGCCAGTTCAAAATGCAGTTCC
+
EGGGGGGGGGGGGGGGGGGGGGGGGGEGGGGGGGGGGGGGGGGGGGGGGGGGGGGGGGGGGGGGGGGGGGGGGGGGGGGGGGGGGGGGGGGGGGGGGGGGGGEGGGGGGGGGGGGGGGGGGGGGGGGGGGGGGGGGGGGGGGGGGGGDGFFCFFGGGFFGGGGGGFGGGGGGGGGGGGGFFGGGGGGGGGGGGFFFFFFGACCGEFFFD:>DGFFFG>91;EDFFGBG0?FFFFBADBBF:2:?AAB?))5>BFFFFFFFDAF)8>AF463<AAFF@5<4
@M02352:288:000000000-CKWC8:1:1101:28134:9184 2:N:0:TACGCTGC+TCTCTCCG
CAATCTTGCGATCGTACTCCCCAGGTGGGACACTTATCACTTTCGCTTAGTCACTGAGATAAATCCCAACAACTAGTGTCCATCGTTTACGGCGTGGACTACCAGGGTATCTAATCCTGTTCGCTCCCCACGCTTTCGTCCATGAGCGTCAGTACATACGTAGTAGACTGCCTTCGCAATCGGTATTCTGTGTAATATCTATGCATTTCACCGCTACACTACACATTCTATCTACTTCCATACGACTCAAGTCAACCAGTATCAAAGGCAGTTCAATAGTT
+
GFGGGGGFCEEFGDGFDFGGC7E@@CEFGGGGGFGGFCF<GGCFGGGGGFGGGFEFGGDAFGGFAA@F@FGGFFDEFFFFFGGGGDGFD9FEGGGEFGGGGGGGGGGEGCFFGFG,CDGGGF@+4B+8CGGC::FFFGGDGGGFG,,==>EEFGGFA,<:EFCE,@FFE<FGFGG>*7;?CGGEGGGCFCFGGEACEFFCFD>7?FFFGGCF45>F/*5346=FD<?+1;AFFF<CF)47CCF869@0;;<7>49=(,76:A9<A44<((28<F6<=2)66
@M02352:288:000000000-CKWC8:1:1101:5069:9189 2:N:0:TACGCTGC+TATCTCCG
CAATCTTGCGACCGTACTCCCCAGGTGGGACACTTATCACTTTCGCTTAGTCACTGAGATAAATCCCAACAACTAGTGTCCATCTTTTACGGCGTGGACTACAAGGGTATCTAATCCTGTTCGCTCCCCCCGCTTTCGTCCCTGAGAGTCAGTATATACGTATTAGACTGCCTTCGCAATCGGTATTCTTTGTAATATCTATGCATTTCACCGCTACACTCCACATTCTCTCTACTTCCGTATAACTCAAGTCAACCAGTATCAAAGGCAGTTCCATAGTT
+
FG=EFGGGGGGGGGGGGGGGGGFGGGGGEGDFFGGGGGGGGGGGDEGF@E@FCFEFGGGG,@FFG<FF,6FEF@<,<CF9C,<,,<<F@5,88F=C7=CE,,,,5AF=EF<F<EF9;,CAE9+@CECFC+B+@C:FB+@>@=EF?:,5C9,75,@@FG,8>@,>7;,,3,>@,@C*<CCE>9CGFC:>C,B=C56**1+=8FF+*=BF+4B;*8658A@C1;4.9C91)++2*+1)964,;7;E)65<)(.))))*2406:AAFF)6:180<<6/)9),6:
@M02352:288:000000000-CKWC8:1:1101:10282:9215 2:N:0:TACGCTGC+TCTCTCCG
CAATCTTGCGATCGTACTCCCCAGGTGGGACACTTATCACTTTCGCTTAGTCACTGAGATAAATCCCAACAACTAGTGTCCATCGTTTACGGCGTGGACTACCAGGGTATCTAATCCTGTTCGCTCCCCACGCTTTCGTCCATGAGCGTCAGTACATACGTAGTAGACTGCCTTCGCAATCGGTATTCTGTGTAATATCTATGCATTTCACCGCTACACTACACATTCTATCTACTTCCATATGACTCAAGTCAACCAGTATCAAAGGCAGTTCCATAGTT
+
GFGGGGGGGGGGEGGGGGGGGGGEFGGGGGGGGGGGGGGGGGGGGGGGGGGGGGGFGGGGGGGGGGGGGGGGGGGGGGGGGGGGGGGGGGGGGGGGGGGGGGGGGGGFGGGGGGGGGGGGGGGGGFGFECCCFGDGGGGGEGGGGGGGGGCEFGGGFGGGGGGGGGFFGGGGGGFGGGCBFGEGGGGGGGGFGFAEFEFGFC>GFFFGGGFFGFBFG=:EFFFFGGFFEFFFFFEEFF<CFFFFFFCEEE<E<??FDFFF>9>>BAFFF7::26BA*:344
@M02352:288:000000000-CKWC8:1:1101:18549:9218 2:N:0:TACGCTGC+TCTCTCCG
TAATCTTGCGACCGTACTCCCCAGGCGGAATGCTTAATCCGTTAGGTGTGACACCAACAAGCATGCTTGCTGACGTCTGGCATTCATCGTTTACGGTGTGGACTACCAGGGTATCTAATCCTGTTTGCTCCCCACACTTTCGCACCTCAGCGTCAGTATCGAGCCAGTGAGCCGCCTTCGCCACTGGTGTTCCTCCGAATATCTACGAATTTCACCTCTACACTCGGAATTCCACTCACCTCTCTCGAACTCAAGACCAGGAGTTTACAAGGCAGTTCCAG
+
DEGGGGGGGGGGGGGDGGGGGGGGGGGGGGGGGGGGGGGGGGGGGGGGGGGGGGGGGGGGGGGGGGGGGGGGGGGGGGGGGGGGGGGGGGGGGGGGGGGGGGGGGGFGGGGGGGGCFFGFGGGGGGGGGGGGGGGGGGGGGGGGGGFFE8@EGGGGGGFGGGFGGGGGGGGGGGGGGDGFFGGGGGFGG:CGGFFD=;=7>FFGFFFGGGFFG6<FGF@866@CGGFG;:4@??A9?:??>B<BFBFF???BF?)??FF?:(-21<26:A>(,45?FF)-)
@M02352:288:000000000-CKWC8:1:1101:8078:9230 2:N:0:TACGCTGC+TCTCTCCG
AACCTTGCGGCCGTACTCCCCAGGCGGTCAACTTAGTGCGTTAGCTGCGCCACCCACGACTCAAGGTCACAGACGGCTAGTTGACATCGTTTACGGCGTGGACTACCAGGGTATCTAATCCTGTTTGCTCCCCACGCTTTCGTGCCTCAGTGTCAGTATTTGTCCAGGTAGCCGCCTTCGCCACTGATGTTCCTTCCAATCTCTACGCATTTCACCGCTACACTGGAAATTCCACTACCCTCTACAATACTCTAGTTTGCCAGTTCAAAATCCAGTTCC
+
GGGGGGGGGGGGGGGFDGGGGGGGGGGGGGGGGGGGGGGGGGGGGGGGGGGGGGGGGGDGGGGGGGGGGGGGGGEEGGGFGGGGGGGGGGGGGGGGGGGGGGGGGGGGGGGGGGGGGFFGGGGGGGGGGGGGGGGEGDGGGGGFGGGGGGGGGGGGGCFGGCGGGE>BFGGGCDGGGGF4DGCGGGGGF?DGFFFFFF>FGFFE7@3CEEG=CCFGEFF9B7?7FBCB?FFFFF<A?FFF<623452>ABFB<.*6694<A<7?AFFF>82(.95864>
@M02352:288:000000000-CKWC8:1:1101:24199:9247 2:N:0:TACGCTGC+TCTCTCCG
CAATCTTGCGATCGTACTCCCCAGGTGGGACACTTATCACTTTCGCTTAGTCACTGAGATAAATCCCAACAACTAGTGTCCATCGTTTACGGCGTGGACTACCAGGGTATCTAATCCTGTTCGCTCCCCACGCTTTCGTCCATGAGCGTCAGTACATACGTAGTAGACTGCCTTCGCAATCGGTATTCTGTGTAATATCTATGCATTTCACCGCTACACTACACATTCTATCTACTTCCATATGACTCAAGTCAACCAGTATCAAAGGCAGTTCCATAGTT
+
GFFDFGGGGGGGGGFGGGGGGGGGGGGGGGGFGGGGGGGGGGGGGGGGGGGGGGGGGGGGGGFGGGGGGGFGGGGGGCEFGGGG:FGGGGCFGCGCEFGGGGGFGGGGGGGGGGGGGGFGGGFGGGGGGFECFEGGGGGGGGGGFGGGGGGGGGGFFGCC9FFGGGGGGFGFF7FG>DCEFG>EFF7FGGGGGFFE?AFGFFAFFFFGGGFGGFFFGFBFEFEFGFCGFFFFFFFFEE=C37).9CC<;EFFECCB;2=6:4).4)-,((-84<16=<)64
@M02352:288:000000000-CKWC8:1:1101:23855:9252 2:N:0:TACGCTGC+TCTCTCCG
TAACCTTGCGGCCGTACTCCCCAGGCGGTCAACTTAGTGCGTTAGCTGCGCCACCCACGACTCAAGGTCACAGACGGCTAGTTGACATCGTTTACGGCGTGGACTACCAGGGTATCTAATCCTGTTTGCTCCCCACGCTTTCGTGCCTCAGTGTCAGTATTTGTCCAGGTAGCCGCCTTCGCCACTGATGTTCCTTCCAATCTCTACGCATTTCACCGCTACACTGGAAATTCCACTACCCTCTACAATACTCTAGTTTGCCAGTTCAAAATGCAGTTCC
+
FGGGGGGGFCGGEEGGGGFGGGGFFF@CFDGGGGGGFGECGGGGGGGGGGGGGGGGGGGCFGGG=FGGGGGCGGGGDFFGGGGGGGGGGGGGGCGGCGEFGG@FGGGGFGGFGGGFGEFGGGGGGGGGGGGGGGGGGGGGGGGGCEGGGGGGGGGGGGCGGGFGGEC8FFGGGGGGGGGFFDGGDGGGFFGGGFFFFFFFFGFGFFF<D5AGGFFFGEBF>F>FGGF4(7@6FFADF:??FFF<)695:ADFFFF4:>FFBDF::<92>A)))<@2@>AB
@M02352:288:000000000-CKWC8:1:1101:29083:9282 2:N:0:TACGCTGC+TCTCTCCG
CAATCTTGCGACCGTACTCCCCAGGTGGGACACTTATCACTTTCGCTTAGTCACTGAGATAAATCCCAACAACTAGTGTCCATCGTTTACGGCGTGGACTACCAGGGTATCTAATCCTGTTCGCTCCCCACGCTTTCGTCCATGAGCGTCAGTATATACGTAGTAGACTGCCTTCGCAATCGGTATTCTGTGTAATCTTTATGCATTTCACCGCTACACTACACATTCTATCTACTTCCGTATAACTCAAGTCAACCAGTATCAAAGGCAGTTCCATTGTT
+
GAAFFGGGGGGGGGGGGGGGGGGGGFEGDGDFGGGGGFFGGGGGGGGGFFFGGGGGFGGGGG9FCED8DEGGGCF,ECFF,CFEEGGFAF=:FEG7F:FFGG8FACEFGGGGAFFG;EFGBAF+CFF7B,CECCFCEEGCEEF,EFFGGEGEGDFEC;D,EFBEGC9>FFGDCCFC77*@FC*;4;DFGCD>C8=CC++=>F+=8B>C:B1:CA;FG4@EFFFFFGFG?+;:7=<66CF()(6=EFEB28).4:AF0:)4)6))-))(3:<.:)*)1)).4
@M02352:288:000000000-CKWC8:1:1101:27260:9304 2:N:0:TACGCTGC+TCTCTCCG
CAATCTTGCGATCGTACTCCCCAGGTGGGACACTTATCACTTTCGCTTAGTCACTGAGATAAATCCCAACAACTAGTGTCCATCGTTTACGGCGTGGACTACCAGGGTATCTAATCCTGTTCGCTCCCCACGCTTTCGTCCATGAGCGTCAGTACATACGTAGTAGACTGCCTTCGCAATCGGTATTCTGTGTAATATCTATGCATTTCACCGCTACACTACACATTCTATCTACTTCCATATGACTCAAGTCAACCAGTATCAAAGGCAGTTCCATAGTT
+
GGGGGGGGGGGGFFFFGGFGGGGGGGFGGGGFGGGGGGGGGGGGDGGGGGGGGGGGGGGGGGGGGGGGFGGGGGGGGGGGGGGGGGGGGGGGGGGGGGGGGGGGFGGGGGFFGGGGGGGGGGGGGGGGGGGGGEGGGGGGGGGCFFGGEGGGGGGGGGGGGGFGGFGGGGGGDGGCGG79FFGEFGGGGGGGGFFEFFFCCGFGFFFGGGFGGE=A8ADFF6@FCCEFEFFFFFECEFFFEEFEFFEEE8@EFFEF@DF466))6ABF01(4<AF4=90<9
@M02352:288:000000000-CKWC8:1:1101:10845:9306 2:N:0:TACGCTGC+TCTCTCCG
CAATCTTGCGATCGTACTCCCCAGGTGGGACACTTATCACTTTCGCTTAGCCACTCAAACCGAAGTTCGAACAGCTAGTGACCATCGTTTACGGCGTGGACTACCAGGGTATCTAATCCTGTTCGCTCCCCACGCTTTCGTCCATCAGTGTCAGTATATTATTAGTAATCTGCCTTCGCAATTGGTATTCTATGTAATATCTATGCATTTCACCGCTACACTACATATTCTAACTACTTCATAATAACTCAAGACAACCAGTATCAAAGGCAATTCTACAG
+
GFGFGGGGGGGGGGGGGGGGGGGGGGGGGGGGGGGGGGGGGGGGGGGGGFGGGGGGGGGGGGGGGDGGGGGGGGGGGGGGGGGGGGGGGGGGGGGGGGGCFGGGGGGGGGGGGGGGGGGGGGGGGGGGGEGGGDGGGGGGGGGGGGGGGGGGGGGGGGGGGGGGGGGGGGGGGGGGGGDDFGGGGGGGGGGGGFFFFFFGFGFGFFFGGGFF7?DEGFFFFA=AFGFGFFFFF=CEEEFFFC<<CEFFFEEFEE@FFFFF@>>4:><<A<B::?94@AAA)
@M02352:288:000000000-CKWC8:1:1101:23263:9315 2:N:0:TACGCTGC+TCTCTCCG
CATTCTTGCGAACGTACTCCCCAGGTGGGATACTTATCACTTTCGCTTAGCCACTCAGCCTTACGGCCGCACAGCTAGTGTCCATCGTTTACGGCGTGGACTACCAGGGGATCTAATCCTGTTCGCTCCCCACGCTTTCGTCCATGAGCGTCAGTACATACGTAGTAGTCTGCCTTCGCAATCGGTATTCTGTGTAATATCTATTCCTTTCACCGCTACACTACACATTCTATCTCCTTCCATATGACTCAAGTCAACCAGTATCAAAGACAGTTCCATAT
+
GGGGGGGGGGG:FGFGGGGGGGGGGCFGGDGGFGGGGFGGGGG<FGGF@FGGGGGDGFFD6E<@7FEE:+6@F@FFGFFDC,CBFGD==BD?CBCFGEDEFGGG8FBCC+4?FEF9EAA=EFFEBC:BE=8,C=7+3@3+@EC+@34+<BE1*4@EA,E,3>FCFGGC,72>>CFFG>DD:<,:5A::CEGFC*;?);11;7:1)1++3<+::=0A*8;<36(685=CB=@*1=4--69<8455>))).).(56<62-8:16A)))).:(42,-*./5)))
@M02352:288:000000000-CKWC8:1:1101:5423:9326 2:N:0:TACGCTGC+TCTCTCCG
TAACCTTGCGGCCGTACTCCCCAGGCGGTCAACTTAGTGCGTTAGCTGCGCCACCCACGACTCAAGGTCACAGACGGCTAGTTGACATCGTTTACGGCGTGGACTACCAGGGTATCTAATCCTGTTTGCTCCCCACGCTTTCGTGCCTCAGTGTCAGTATTTGTCCAGGTAGCCGCCTTCGCCACTGATGTTCCTTCCAATCTCTACGCATTTCACCGCTACACTGGAAATTCCACTACCCTACACCATACTCTAGTTTGCCAGTTCAAAATGCAGTTCC
+
EFGEAFGGGGGGGDGDD8DFCGFGGGGGFGGGFCFGFFGGGGGGDGGGGGDGGGGGFGGGGGGGGGFGGGGGGGGGGGGGGFGGGGGGGGGGGGGGGCFFFDDFGFGFGGGGGGCDCGGGGGFGGGGGAFG:>FAC:EGE>FCFCEFDGGC,?CFGGFFFGFFFGF;>FFGGFCDG9C4FFDGDGGGGG7CGG?FFFFF>FCFF)3:FGGB77CEFGFF>>EFFGGFGFF649=>DA>B4:)((((,-54:AFBB4<<8>A<2).:<A<<AB>A6285-:
@M02352:288:000000000-CKWC8:1:1101:8030:9326 2:N:0:TACGCTGC+CCTCTCCG
TAACCTTGCGGCCGTACTCCCCAGGCGGTCTACTTATCGCGTTAGCTTCGCTACTCACGGATTAAGTCCACAAACAGCTAGTAGACAGCGTTTACGGTGTGGACTACCAGGGTATCTAATCCTGTTCGCTACCCACACTTTCGCACCTGAGCGTCAGTTACTGACCAGGGAGTCGCCTTCGCCACTGATGTTCCTCCAGATATCTACGCCTTTCACCGCTACACCTGGAATTCCACTCCCCTCTCCAACACTCTAGCCTGCCAGTTCTAAATGCAATTCC
+
<<DFGGGGGGGGGDFGGGGGGGGFGECFFEGFFGGGGAFGGGGGCFGGGEG:FGFFGGGG+BCFA,:CFFGD@FGFFGGGGGFCFGG,EFGGGGGFG4BFEDCGGGGGGFE>FFGGGGGGGGGGGGGGGG7FGFFE>EEGGGDD+C691DDFCEGGGGFDGGF,DFGCBF>C*=CDGGC=45E*:FFFGGGFGFF9@AA*;+:DFFFFD*=GGFCFG>B6>F>FCC?7(6B:BF)--(461(4(4:):(-8>?<:*61FB:<::B9A>DAFF)6=)*)6)
@M02352:288:000000000-CKWC8:1:1101:8045:9337 2:N:0:TACGCTGC+TCTCTCCG
TAACCTTGCGGCCGTACTCCCCAGGCGGTCTACTTATCGCGTTAGCTTCGCTACTCACGGATTAAATCCACAAACAGCTAGTAGACAGCGTTTACGGTGTGGACTACCAGGGTATCTAATCCTGTTCGCTACCCACACTTTCGCACATGAGCGTCAGTTACTGACCAGGGAGTCGCCTTCGCCACTGATGTTCCTCCAGATATCTACGCATTTCACCGCTACACCTGGAATTCCACTCCCCTCTCCAAAACTCTAGCCTGCCAGTTCTAAATGCAATTCC
+
GGGGFGGGGGGGGGGGGGGGGGGDGGFGGGGGGGGGGGGGGGGGGGGGGGGGGG<FGGGGGGGGGGFGGGGGGGGGGGGGGGGGGGGGGGGGGGGDGGGGGGGGGGGGGGGGGGGGGGGGGGGGGGGGGGGGGGGGGGGGGGGGGGGGGGCGGGGGEGGGGGGGGGGGGGCEEGGGG:DFFGGGGGGCFFGGFFFFFFFGFDCF3ACGGGDGGFFFC>009E?FGGF4?4?FFFDFFF?BBFF??FF?41705>A@A?744:),:25<A<2>A<6)*)6A
@M02352:288:000000000-CKWC8:1:1101:14520:9350 2:N:0:TACGCTGC+TCTCTCCG
CAATCTTGCGATCGTACTCCCCAGGTGGGACACTTATCACTTTCGCTTAGTCACTGAGATAAATCCCAACAACTAGTGTCCATCGTTTACGGCGTGGACTACCAGGGTATCTAATCCTGTTCGCTCCCCACGCTTTCGTCCATGAGCGTCAGTACATACGTAGTAGACTGCCTTCGCAATCGGTATTCTGTGTAATATCTATGCATTTCACCGCTACACTACACATTCTATCTACTTCCATATGACTCAAGTCAACCAGTATCAAAGGCAGTTCCATAGTT
+
GGGGGGGGGGGGGGGGGGGGGGGGGGFGGGGGGGGGGGGGGGGGGGGGGGGGGGGGGGGFGGGGGGGGGGGGGGGDGGGGGGGGGGGGGGECGGGGGGGGGGGGGGEGGGGGGGGGGGDGGGGGGGGGGGGGGEGGGGGGGGGGGGGGEGGGGGGGGGGGGGGGGFFGGCGGGGGGGG>AFC:C79EEGGGGG4AEEFFGFGFGFFFGGGFFDEFEGFF3@F@A4C9;CA=AFFFFFFFEF<C??CCC;1@EFCFFF7)6<9A9>BD0:B?BDFB>FF0:6
@M02352:288:000000000-CKWC8:1:1101:6767:9350 2:N:0:TACGCTGC+TCTCTCCG
TACACTTGCGTGCGTACTCCCCAGGCGGTCAACTTAATGCGTTAGCTGCGGCACAGAATCTCAAGGACCCTACACCTAGTTGACATCGTTTACTGCGTGGACTACCGGGGTATCTAATCCCGTTCGCTACCCCCGCTTTCGCCCCTCAGCGTCAGTATTGGCCCAGTAAGCTGCCTTCTCCATCGCTATTCCTTCCCATCTCTACTCATTTCACTGCTACTCTGGAAATTCTGCTGCCCTCCTCCATTCCCCAGATTGCCAGTTTCATATTCAGCTCTTAG
+
ADGCFGGGGGGCEGGEGFGGGGGGGGGD6@,CFFGGGEGGEGGGGGGGGGGGGG8FGG<<9C<F<<EGGGEEFGFGD,5CCF,?,EF:F<<+5,,A??=FC<9?F,84+@+8<,=6,8A=8+3A6=++6CC><F3<BC+3*3*34:A*@F*;B:*5>;FC,>>8E,4?,,,,BEC*1;0+;2+=7*;3*2++;5/(//67=+++9+)1;+1+1;)3>676,9:***(2669**04)).((,((,(()-.)5((-(7))/5A.)..))))..64-*.6))))
@M02352:288:000000000-CKWC8:1:1101:25338:9360 2:N:0:TACGCTGC+TCTCTCCG
TAATCTTGCGACCGTACTCCCCAGGCGGAATGCTTAATCCGTTAGGTGTGTCACCAACAAGCATGCTCGCTGACGACTGGCATTCATCGTTTACGGTGTGGACTACCAGGGTATCTAATCCTGTTTGCTCCCCACACTTTCGTACCTCAGCGTCAGTATCGAGCCAGTGAGCCGCCTTCGCCACTGGTGTTCCTCCAAATATCTACGAATTTCACCTCTACACTCGGAATTCCACTCACCTCTCTCGACCTCAAGACTCGCAGTATTAGAGGCAGTTCCAG
+
DCFGDGGGGGGGGGGGGGGGGEG,CFFCGEGGGGGGFGGGGGFEEGEGGFEFGGFGGECFGGFEGGF,6C,FGGG,CFFCFGFFGGGGGGGGGGGCEFGGGGGGGGG<EF7F=FGGGDFFGFGGGGDFFGFGGCEEGGGGDE3DFBEGFFGGGGDGGFCD8:*BEDGG,E,?F5>77DF5BDEEF6;FDFEGGFF@6/=FCCFF?FFCCGFGGFCF6.))96@F*93<?>F?FF<>0:?BFB2<7?(4(49:?2<*4<4(072692<A<BA<?:.:6)).)
@M02352:288:000000000-CKWC8:1:1101:6519:9369 2:N:0:TACGCTGC+TCTCTCCG
TAATCTTGCGACCGTACTCCCCAGGCGGAATGCTTAATCCGTTAGGTGTGACACCAACAAGCATGCTTGCTGACGTCTGGCATTCATCGTTTACGGCGTGGACTACCAGGGTATCTAATCCTGTTTGCTCCCCACACTTTCGTACCTCAGCGTCAGTATCGAGCCAGTGAGCCGCCTTCGCCACTGGTGTTCCTCCAAATATCTACGAATTTCACCTCTACACTTGGAATTCCACTCACCTCTCTCGAACTCTAGACTGATAGTTTTTGAGGCAGTTCCAG
+
DFGGGGGGGGDGCFFGGGGGGGGGGGGGGGGGGGGGGDGGGGGGGGGGGGGGGGGGGGGGGGGGGGGGGGGGGGGGGGGGGGGGFGGGGGGGGGGGGGGGGGGGGGGGGGGGGGGGG4FDFGGGFGDGGGGGGGGGGGGGDGGGGGGGFGFGGDGGGGCGGF*@EGFGGGCGGGGGGGGFBGECFEGFF?ECFFFFFFFGAFFGFFFG4>AGGFEF957@E6=+>CE4CFFFF*6).4::B<21,4622:1AA<26>FF09)-6:A<(414?:?:?FF<B.
@M02352:288:000000000-CKWC8:1:1101:9933:9380 2:N:0:TACGCTGC+TCTCTCCG
CAATCTTGCGACCGTACTCCCCAGGTGGGACACTTATCACTTTCGCTTAGTCACTGAGATAAATCCCAACAACTAGTGTCCATCGTTTACGGCGTGGACTACCAGGGTATCTAATCCTGTTCGCTCCCCACGCTTTCGTCCATGAGCGTCAGTATATACGTAGTAGACTGCCTTCGCAATCGGTATTCTGTGTAATCTCTATGCATTTCACCGCTACACTACACATTCTATCTACTTCCGTATAACTCAAGTCAACCAGTATCAAAGGCAGTTCCATAGTT
+
GGGGGGGGGGGGEEGGGGFGGGGGGGGGGGGGGGGGGGGGGGGGGGGGGGGGGGGGGGGGGGGGGGGGGGGGGGGGGGGGGGGGGGGGGGGGGGGGGGGGGGGGFGGGGGGGGGGGFFFGGGGGGGGGGGGGGDGGGGGGGGGGGGGGGGGGDGGGGGGGGGGGGGGC;@EFGGGGGGGFFGGGGGFFGGGGGFCCFFFGFGFGFFFGGGFGGF9BGFDFFA8FCGFGCFFFFF9EF9@;36;@EE)))8<4<<DFFF)6<:4<ABAF?(4(5<6<FB:96
@M02352:288:000000000-CKWC8:1:1101:24863:9380 2:N:0:TACGCTGC+TCTCTCCG
TAATCTTGCGACCGTACTCCCCAGGCGGTCTACTTAACGCGTTAGCTCCGAAAGCCACGGCTCAAGGCCACAACCTCCAAGTAGACATCGTTTACGGCGTGGACTACCAGGGTATCTAATCCTGTTTGCTCCCCACGCTTTCGCATCTGAGTGTCAGTGTCTGTCCAGGGGGCCGCCTTCGCCACTGGTATTCCTTCAGATCTCTACGCATTTCACCGCTACACCTGAAATTCTACCCCCCTCTACAGCACTCTAGTTCACCAGTTTCAAATGCAGTTCC
+
DFGGGGGGGDGGEGGGFGGGGEG@FFCEFFGGGGGGFEGGEFGGGGGGGEDCC+CFGGE@CGGG@GCFFFGE@FGGFGGGGGGGGGGGGEGGGGGGGGFFGGGGGGGGFGDGGGGGGA<DFA<FGGGFFGGGGGGGGEGGGGGGGEGGF;FGGFFFGGFGGGDFFG9CGDEC5C>C5<DFFCEGDGECC7;7FCFFFFF7FFFGFFFDDGFGFFFFGFF61@2759(C)/=@FFFFB0:9>F?FBFAFFF0)(6)8646<AF2169<><)6>)<F)96<>
@M02352:288:000000000-CKWC8:1:1101:13610:9381 2:N:0:TACGCTGC+TCTCTCCG
CAATCTTGCGATCGTACTCCCCAGGTGGGACACTTATCACTTTCGCTTAGTCACTGAGATAAATCCCAACAACTAGTGTCCATCGTTTACGGCGTGGACTACCAGGGTATCTAATCCTGTTCGCTCCCCACGCTTTCGTCCATGAGCGTCAGTACATACGTAGTAGACTGCCTTCGCAATCGGTATTCTGTGTACTATCTATGCATTTCACCGCTACACTACACATTCTATCTACTTCCATATGACTCAAGTCAACCAGTATCAAAGGCAGTTCCATAGTT
+
GGGGGGGGGGGGGGGGGGGGGGGGGGGFGFGDGGGGGGGGGGGGGGGGGGGGGGGGGGGGGGGGGGGGGGGGGGGGGGGGGGGGGGGGGGGGGGGGGGGGGGGGGGGGGGGGGGGGGGGGGGGGGGGGGGGGGGGGGGGGGGGGGGGGGGGGGGGGGGGGFGGGGFGGFFG6FGGGGGC@FGDGGGGGGGGGGF+7AAFGFGFC<FFGGFACGDFFGFFFFFFFGGEGCFFFFFFFFFFCE<?C?CEFFFFFF3?=@FF>9ADFF>B::???BFBAFA752
@M02352:288:000000000-CKWC8:1:1101:26803:9435 2:N:0:TACGCTGC+TCTCTCCG
TAATCTTGCGACCGTACTCCCCAGGCGGAATGCTTAATCCGTTAGGTGTGTCACCCAACAGTATAATCCCCGCCCACTGGCCTTCATCGTTTACGGTGTGGACTACCAGGGTATCTAATCCTGTTTGCTCCCCACACTTTCGTAACTCAACGGCAGGTTAGAGCCCGTGAGTCGCCTTCGCCCCTTGTTTTCCTCCAAATATCTTAGAAATTCCCCTCTACCCCTGTAATTCCCTTTCCCGCTCTCGATCTCTAAGCTGACAGGTTTGGAGGCCGTTCAAG
+
,CE<FGGFGGGB@CFGDFGCGGF:C8@F@CFFGGGG9FE<CFFG:@EC<B,C<F9,CD,:CE,6C,C,6=F@+=+,4,,,,,::=5A9,AFG<,++9+4+CFF9,AEF,:F<,,C,,67A@C9,EF@,,,8DFFG7BDFB9+6,,8,25,@+++58*,7,,3@EF:1>***,5*;**88)27***,4>+=CCDEF@()+*++31)+++++3;78/=*=(/)+(.19):49=??6.),)6)(-(((.45((()).)1,-/,())(.,-(-(41:(7-5(())
@M02352:288:000000000-CKWC8:1:1101:18869:9438 2:N:0:TACGCTGC+TCTCTCCG
TAATCTTGCGACCGTACTCCCCAGGCGGTCTACTTAACGCGTTAGCTCCGAAAGCCACGGCTCAAGGCCACAACCTCCAAGTAGACATCGTTTACGGCGTGGACTACCAGGGTATCTAATCCTGTTTGCTCCCCACGCTTTCGCATCTGAGTGTCAGTGTCTGTCCAGGGGGCCGCCTTCGCCACTGGTATTCCTTCAGATCTCTACGCATTTCACCGCTACACCTGAAATTCTACCCCCCTCTACAGCACTCTAGTTCACCAGTTTCAAATGCAGTTCC
+
FFGGGGGGGGGGGGGGGGGGGGGGG?FEGGGGGGGGGGGGGGGGGGGGGGGGGGGFGGGGGGGGGGGGDGGGGGGGGGGGGGGGGGGGGGGCFGAFGGGGDGGGGGGGGGGGDFGGGGGGGGGGGGGGGGGGGGGGGGGGGECEEEGGGGGGGGGGCF;EFGFCFGGGF@>>CEGGDGGF5CEGDCF@><FGGEFFF6FF?GFG)9=<DEFGFFFFGFB69E<FFGBF)/=@?FFFFBFB62,.)5420:?0,-6*<)/:<B??)::>):<<)464*5A9
@M02352:288:000000000-CKWC8:1:1101:18075:9447 2:N:0:TACGCTGC+TCTCTCCG
CATTCTTGCGAACGTACTCCCCAGGTGGGTTACTTATCACTTTCGCTTAGCCACTCAGACCGAAGTCCAAACAGCTAGTAACCATCGTTTACGGCGTAGACTACCAGGGTATCTAATCCTGTTCGCTACCTACGCTTTCGTCCATCAGCGTCAATACGTTGTTAGTGATCTGCCTTCGCAATCGGTATTCTATGTAATATCTAAGCATTTCACCGCTACACTACATATTCTAACCACTTCACAACGATTCAAGACATACAGTATCAATGGCAGTTCTATGG
+
GGGGGGGGGGECCFFFGGGGGGGGGGGGGGGGGGGGGFGGGGGGGGGGGGGGGGGGGFFGGGGGGGGFGGGGGGGFGGGGGGGGGGGGGGFGGCGGGGD=FDFGGGGGGGGGGGGGGGGGGGGGGGGGGGGGGGGGGGGGGGGGGGGGGGGGGEFCGDGGGGGFFGGGGCFCCGGGGGDEFGGGGGFFGCFGGFFECFFGFGF8?AAFGGFCGF;E53;EFFEFGF)@?AFF=F?EFFF858E@?(336ADA)524AFFFAFDAFFFFF?7?:76AFAAD0
@M02352:288:000000000-CKWC8:1:1101:23694:9450 2:N:0:TACGCTGC+TCTCTCCG
CAATCTTGCGATCGTACTCCCCAGGTGGGACACTTATCACTTTCGCTTAGTCACTGAGATAAATCCCAACAACTAGTGTCCATCGTTTACGGCGTGGACTACCAGGGTATCTAATCCTGTTCGCTCCCCACGCTTTCGTCCATGAGCGTCAGTACATACGTAGTAGACTGCCTTCGCAATCGGTATTCTGTGTAATATCTATGCATTTCACCGCTACACTAGAAATTCCACTATCCTCTGCTGCACTCTAGTCACACAGTTTTGAAAGCAGTTCCCAGGTT
+
GFFFGGGGGGGGGGGGGGGGGGGGFGGGGGGGGGGGGGGGGGGGGGGGGGGGGGGGGGGGGGGGGGGGGGGGGFGGGGGGGGGGGGGGGGGGGGGGGGGGGGGGFGGGGGFGGGGGGGGGGGGGGGGGGGGGGGGGGGGGGGGGCGGGGGGGGGGGGGGFEGCEGGGGGFDFGGGGGGGDFGEGGGGGGGGGGC9AEFFFFGFFEFFGGGFFGFFFGFFEFFF6CGEGFFFFFFF8CECEEFF@@;@EFFFFFEFFFDFB9ADF?:AAFFFFF4B)981??
@M02352:288:000000000-CKWC8:1:1101:25136:9494 2:N:0:TACGCTGC+TCTCTCCG
CAATCTTGCGATCGTACTCCCCAGGTGGGACACTTATCACTTTCGCTTAGTCACTGAGGTAAACCCCAACAACTAGTGTCCATCGTTTACGGCGTGGACTACCAGGGTATCTAATCATGTTCGCTCCCCACGCTTTCGTCCATGAGCGTCAGTACATACGTAGTAGACTGCCTTCGCAATCGGTATTCTGTGTAATATCTATGCATTTCACCGCTACACTACACATTCTATCTACTTCCATATGACTCACGTCAACCAGTATCAAAGGCAGTTCCATCGTT
+
B<EECFGFGGC@FGGGGGGGGGG:@F@CBFFGGGGGGGGGGGFGGEGF:6EFEFEGF,@FGDGFDFCFG>FFDE,CCFFFGAF9,:BDDEGGGGGG@EFGG@FGFECB<FGFC?FG,C,EFGGG?FE@88+=BFGGGG8BECA8D,3=EEE6;CCCGGGEF:@E;@FFCCFFGGG>D5CBACCGDE@FGD:C:4+98=F7B7BFEFFFGGF75DFFGFFE;FEF=4<F?F+;;+><4?<<E<?5?C<C@(3=:?067:F2:<AF<AD(((442<8<F)-8:
@M02352:288:000000000-CKWC8:1:1101:14873:9494 2:N:0:TACGCTGC+TCTCTCCG
TACTCTTGCGACCGTACTCCCCAGGCGGTCTACTTAACGCGTTAGCTCCGAAAGCCACGGCTCAAGGCCACAACCTCCAAGTAGACATCGTTTACGGCGTGGACCACCAGGGTAACTAATCCTTTTTGCTCCCCACGCTTTCGCATCTGAGTGTCAGTATCTGTCCCGGGGCCCGCCTTCGCCACTGGTATTTCTTCAGATCTCTACGCATTTCCCCGCTTCACCCGAAATTCTACCCCCCTTTACAGTACTCTAATTCACCCGTTTCAAATGGCGTTCC
+
9F,A6FGGG7@FFGGGGFGGGGGGGEGGB+BCFFGGGFGGCGGCFGGFEFD,C>FGG<FCFGGGC9,C,4B,9=+,,B4455,,,9,5,4:EFB,+4>+8+@+3,++B==FGC,,@,3@>>F<,,CF7,,8DFE73+33@E,**3*@<2,,5,,5,,2,5;7;?2>2>E7:*1:):C5<=)/C=*<+<0=9C+?C7?9*0*29*-/71/25CF946C50((..=F*-/().0*0).6((9>(,)-:AB5)44::A*))9)-8(-217:)6)-6))()((.
@M02352:288:000000000-CKWC8:1:1101:2599:9505 2:N:0:TACGCTGC+TCTCTCCG
TAACCTTGCGGCCGTACTCCCCAGGCGGTCAACTTAGTGCGTTAGCTGCGCCACCCACGACTCAAGGTCACAGACGGCTAGTTGACATCGTTTACGGCGTGGACTACCGGGGTATCTAATCCCGTTTGCTCCCCACGCTTTCGTACATGAGCGTCAGTGTTGACCCAGGTGGCTGCCTTCGCCATCGGTATTCCTTCAGATCTCTACGCATTTCACCGCTACACCTGAAATTCTACCACCCTCTATCACACTCTAGTTTGCCAGTTCGAAATGCAGTTCC
+
C<FGCFGGGGGGGGGGGGGGGGGGGGGGEFGGGGGGGFGGGGGDCFGFGBFFEDGG?FGGGGGGGGGGGGGGGGFGGGGGGGGGFFFFFGGGGGGGGGEGGGGDGGDFCG7CFGGGGGGGGGGGGGGGGGGFGEGGGGEEGGGGGCEGGGGG5*=CC;FFF7;BBFCFFFGGGFGGGGFFFGGDCGGG:CCFCCFBFFF7@GFGFFFFD55DF@AF<:;99DFFGF>FB?*67FA>>::(:?B?49<4<>FFFBFFDAF>><A?795:1<<:<AF)9<A<
@M02352:288:000000000-CKWC8:1:1101:6558:9532 2:N:0:TACGCTGC+TCTCTCCG
CATTCTTGCGAACGTACTCCCCAGGTGGGTCACTTATCACTTTCGCTTAGCCACTCAAACCGAAGTTCGAACAGCTAGTGACCATCGTTTACGGCGTGGACTACCAGGGTATCTAATCCTGTTCGCTCCCCACGCTTTCGTCCATCAGTGTCAGTATATTATTAGTAATCTGCCTTCGCAATTGGTATTCTATGTAATATCTATGCATTTCACCGCTACACTACATATTCTAACTACTTCCGTATAACTCAAGTCAACCAGTATCAAAGGCAGTTCCATCG
+
GGGGGGGFGGGGGDFGGGGGGGGGGGGGGGGGGGGGGGGGGGGGGGGGGGGGGGGGGGGGGGGGGGGGGGGGGGGGGGGGGGGGGGGGGGGGGGGGGGGGGGGFGGFGGGGGGGGG9FGGGGGGGGGGDFGGGGGDGGGGGGGGGGGGGGGGGFGGGGGGGGGGGGGGGGGCFGGGFFGABGF6DFFGGGGGGFFFFFFFFGFGEFFGGGFGFFDEGE@EDF@FGGFGEFFFFFFFEFFEFFFFFFFF9<@E)7>F3=F?BBD25A<<BF<:?76<F99<-
@M02352:288:000000000-CKWC8:1:1101:13444:9546 2:N:0:TACGCTGC+TCTCTCCG
TAATCTTGCGACCGTACTCCCCAGGCGGAATGCTTAATCCGTTAGGTGTGTCACCGAACAGTATACTGCCCGACGACTGGCATTCATCGTTTACGGTGTGGACTACCAGGGTATCTAATCCTGTTTGCTCCCCACACTTTCGTACCTCAGCGTCAGTATCGAGCCAGTGAGCCGCCTTCGCCACTGGTGTTCCTCCAAATATCTACGAATTTCACCTCTACACTCGGAATTCCACTCACCTCTCTCGAACTCAAGACCAGGAGTTTAAGAGGCAGTTCCAG
+
GFFGGGGGGGGGGGGGGGGGGGGGGGGGGGGGGGGGGGGGGGGGDGGGGGGGGGGGGGGGGGGGGGGFGFGGGGGGGGGGGDFFGGGGGGGGGGGGGGGGGGGGGGGGGGGGGGFGGGGGGGGGGGGFGGGGGGGDGGGGGGGGGGGGGGCEGGGGGFFGGGGGGGGGGGGGGGGGGGGFEGGGGGGGFFE7C?A@FF=FC7CGEFFDGGFFFFFA?FFFFFFAFG6DF@;FF=428?F??F).<??:BBFA<B?FFFFF<:0::AA4<)48617:64:>4
@M02352:288:000000000-CKWC8:1:1101:8643:9565 2:N:0:TACGCTGC+TCTCTCCG
CAATCTTGCGATCGTACTCCCCAGGTGGGACACTTATCACTTTCGCTTAGTCACTGAGATAAATCCCAACAACTAGTGTCCATCGTTTACGGCGTGGACTACCAGGGTATCTAATCCTGTTCGCTCCCCACGCTTTCGTCCATGAGCGTCAGTACATACGTAGTAGACTGCCTTCGCAATCGGTATTCTGTGTAATATCTATGCATTTCACCGCTACACTACACATTCTATCTACTTCCATATGACTCAAGTCAACCAGTATCAAAGGCCGTTCCATAGTT
+
GFGGGGGGGGGGGGFGGGGGGGGGGGGGGGGGGGGGGGGGGGGGGGGGGGGGGGGGGGGGGGGGGGGGGGGGGGGGGGGGGGGGGGGGGGGGGGGGGGGGGGGGFGGGGGGFGGGGGGGGFFCFCFEGGGGGGGGGGGGGGGGGGF8CCGGGGGGGGGGGGGGGGGGGGGGGGGGGGGGFFGGG4>FGGGGGGFCEFFFGFGFGFFFGGGFGGFFFGFFFEFEFGGEGFFFFFFEECEE>E<?CFFEEFE@FFFFFF@FFF>ADFA<<?((-84:<=:7A4
@M02352:288:000000000-CKWC8:1:1101:14822:9569 2:N:0:TACGCTGC+TCTCTCCG
CAATCTTGCGACCGTACTCCCCAGGTGGGACACTTATCACTTTCGCTTAGTCACTGAGATAAATCCCAACAACTAGTGTCCATCGTTTACGGCGTGGACTACCAGGGTATCTAATCCTGTTCGCTCCCCACGCTTTCGTCCATGAGCGTCAGTACATACGTAGTAGACTGCCTTCGCAATCGGTATTCTGTGTAATATCTATGCATTTCACCGCTACACTACACATTCTATCTACTTCCATATGACTCAAGTCAACCAGTATCAAAGGCAGTTCCATAGTT
+
GCFGGGGGGGGGGGGGGGGGGGGGGGFFGGGFFFGGGGGGGGGGGGGGGGFGGGGGGGGGGGGGGGGGGGGGGGGGGGGGGGGGGGGGGGGEGGGGGGGGGGGGGGGGGGGGFGGGGGGGGGGGGGGFGGGGGGGFGGGGEGGGGGGGGGGGGGGGGGGGGGGGGGGFGGGGGGGGGGGFFGDGGGGFGGGGGFFFEFFGFGFC?FFGGGFGGDFFEADFFFFFGGEGFFFFFFF3??E3?EFEEFFFFF@FFFA?::>BF<ABF<4(3:?06<7AFA7>>
@M02352:288:000000000-CKWC8:1:1101:8753:9586 2:N:0:TACGCTGC+TCTCTCCG
TAATCTTGCGACCGTACTCCCCAGGCGGTCTACTTAACGCGTTAGCTCCGAAAGCCACGGCTCAAGGCCACAACCTCCAAGTAGACATCGTTTACGGCGTGGACTACCAGGGTATCTAATCCTGTTTGCTCCCCACGCTTTCGTGCCTCAGCGTCAATCTTTGTCCAGGTAGCCGCCTTCGCCACTGATGTTCCTTCCAATCTCTACGCATTTCACCGCTACACTGGAAATTCCACTACCCTCTACAAGATTCTAGCCTGCCAGTTCAAAATGCAGTTCC
+
FFGGFGGGGGGGGGGGG8FG8FGCFFDG@FGGGGGCEGGGGGGGGGGGGGEGGDGFGGGGGGGFDFGGGGG?EGGGGGGGGGGFGGGFGGGGGGGGGGGGEGGGGGGGECGGGGGGGGGGGGCG<FGGG,>FCGEEGEGGGFGGGGFGF?FGGGGCEEFGGGG;FECEECFFFGGGDDD6>D5*>FGGG+5@@CFFFA6;8DF;);@3DEE:FF2@EF;9>DFFGG<<,6996FB><?BB<<:2.:AF7:BF9)6*41=10<:),.:<AFAA<AF99<)<
@M02352:288:000000000-CKWC8:1:1101:19364:9614 2:N:0:TACGCTGC+TCTCTCCG
CAATCTTGCGATCGTACTCCCCAGGCGGGACACTTATCACTTTCGCTTAGTCACTGAGATACATCCCCACAACTAGTGTTCATCGTTTACGGCGTGGACTACCAGGGTCTCTAATCCTGTTCGCTCCCCACGCTCTCGTCCATGAGCGTCAGTATATACGTAGTAGACTGCCTTCGCATTCGGTATCCTGTGTATTATCTATGCATTTCACCGCTACACTACACATTCTCTCTACTCCCACATGACTCAAGTCAACCAGTATCAAAGTCAGCTCCATGG
+
GGGAFGGGGG>9DFFFGGGGGGGGG,@FEC:CFFFFD6<FFGGGDGGC,9CFGGGGGGGGG,,C?E<,44?=F<F,C,E,,5,,AF,=+CF++44+@:FC44,A,=+8,,<CB,,6CF97CF++63+@BF33C+++@C3+++,@9DF9CEGG;B,3@D,,?:E*5,,,2,>DC<9DDD*?F@8*9F,,B,>*=)+))3@:AGFFE=7:C:=0*)(0C*().))28*.26***1*62).,4,(5)-).6,:?)-))1.,.64)654.66<))).)7.*).
@M02352:288:000000000-CKWC8:1:1101:25457:9618 2:N:0:TACGCTGC+TCTCTCCG
CAATCTTGCGATCGTACTCCCCAGGTGGGACACTTATCACTTTCGCTTAGTCACTGAGATAAATCCCAACAACTAGTGTCCATCGTTTACGGCGTGGACTACCAGGGTATCTAATCCTGTTCGCTCCCCACGCTTTCGTCCATGAGCGTCAGTACATACGTAGTAGACTGCCTTCGCAATCGGTATTCTGTGTAATATCTATGCATTTCACCGCTACACTACACATTCTATTTACTTCCATATGACTCAAGTCAACCAGTATCAAATGCAGTTCCATAGTT
+
FFGFGGGGGG:CCCFFGGGGGGGGGAAEB@CFGGGGFGFGDFGDEGGG7FEGGGGDFG9F9<6FAFAFFGGGGEGCEFGCEFGBFGFCEGG7=:=FGFGC<?FFF+8,B<?BFFD=EFCFFG7:F<6+==C>C+3AEEF8>+@DBFDC@+CEGGFDGC:>D:8>,=;;EGGFCCFGDD5@AF@EGFGCF:F7=*4>4BF@FGFFFCA7=,=8*)5?EAB3@FEFGFEF?F6+;7<CF93>3CC9)7?7;(7CE?<812;<<964A<).54<>F)9>F22<A
@M02352:288:000000000-CKWC8:1:1101:5225:9637 2:N:0:TACGCTGC+TCTCTCCG
TAACCTTGCGGCCGTACTCCCCAGGCGGTCAACTTAGTGCGTTAGCTGCGCCACCCACGACTCAAGGTCACAGACGGCTAGTTGACATCGTTTACGGCGTGGACTACCAGGGTATCTAATCCTGTTTGCTCCCCACGCTTTCGTGCCTCAGTGTCAGTATTTGTCCAGGTAGCCGCCTTCGCCACTGATGTTCCTTCCAATCTCTACGCATTTCACCGCTACACTGGAAATTCCACTACCCTCTACAATACTCTAGTTTGCCAGTTCAAAATGCAGTTCC
+
BEFGFGGFGGGGGGGGGGGGCFF:8@@FCGEGGGGGGEGGGGGGDGGGGDGGGGGGGGGEGFGEFGGFGCFGGGGGGGGFGFCFDFGFGDFGGGGGGGEG7FGGGFGGGF:@=>FGFGGCDFFGDFGCFFGGGGGG:6?CCFCCEGGGGGG,,@,5<DGFGGGGGGDGGGGGGCDGG*9A;DCCD?CGCF;:;5A<AFFGFFCCEFFGGG>DFFEFG>>025<@CGFC7?F4==AB2?B:?BFBAA97>A>AFAA@<A?FDA9)4<B):4<><AFAF4<)
@M02352:288:000000000-CKWC8:1:1101:27203:9637 2:N:0:TACGCTGC+TCTCTCCG
CAATCTTGCGACCGTACTCCCCAGGTGGGACACTTATCACTTTCGCTTAGTCACTGAGATAAATCCCAACAACTAGTGTCCATCGTTTACGGCGTGGACTACCAGGGTATCTAATCCTGTTCGCTCCCCACGCTTTCGTCCATGAGCGTCAGTATATACGTAGTAGACTGCCTTCGCAATCGGTATTCTGTGTAATCTCTATGCATTTCACCGCTACACTACACATTCTATCTACTTCCGTATAACTCAAGTCAACCAGTATCAAAGGCAGTTCCATAGTT
+
GAFFGFFGGDGGGGFGGGGGGGAFG@<@CFFGGGGGGGGGGGGGGGGGGGFFFGGGGGGGGGGFGGGGCFFFGGGGGFEFGGGGGFCGGC@7>:CEGGGGGGFGGCFGCFCFGGGGGGGGFF?FFGGGBFEGGFFFCEGDGCDFG,=DEGGEFFGGFGFGGFGGCCFCGFGGGGGGGG49F>*AFGFGGFGFFFFFCFFG6FFFE=BFCFF>DBBFG==E;F@5775CEFFFFCEECC<660=@5CE<<74-4>:9:6495)).4.)(,46?2)049>).6
@M02352:288:000000000-CKWC8:1:1101:23007:9649 2:N:0:TACGCTGC+TCTCTCCG
TAATCTTGCGACCGTACTCCCCAGGCGGAATGCTTAATCCGTTAGGTGTGACACCAACAAGCATGCTTGCTGACGTCTGGCATTCATCGTTTACGGTGTGGACTACCAGGGTATCTAATCCTGTTTGCTCCCCACACTTTCGCACCTCAGCGTCAGTATCGAGCCAGTGAGCCGCCTTCGCCACTGGTGTTCCTCCGAATATCTACGAATTTCACCCCTACACTCGGAATTCCCCTCACCCCTCTCGAACTCAAGCCCAGGCGTTTATCAGGTGGTTCCAG
+
DGGGGGGGGEDGGFGGGGGGFGGGGGGGGFDFGGGG<<<FEGEGGFGGDGGGFGF7FFGEFGGFFFGEFGFEGGGGCFGGGFGGFGCFEDBFGGGCFGGFDFFGGGGGGGGGGGGGDFFDFG<FFGGFFFFGGGGGGFFEFEEC6EEDGCGCCCCEGGGFCC8>@A::,@:FGECDGGGFFGGGGC6<,4A+=C=@>5D:8DFC<6;3C7:FGFC;*58;6=@FF36C<F48B*4:(4:2(433((()(.8<23<*-1)(-4--(4(-).)5)()-5:26-
@M02352:288:000000000-CKWC8:1:1101:11661:9661 2:N:0:TACGCTGC+TCTCTCCG
TAATCTTGCGACCGTACTCCCCAGGCGGAATGCTTAATGCGTTAGGTGTGTCCCCGAATCGCATGCTCCTCGTCGACTGGCACTCTCCGTTTCCGGTGTGGACTACCAGGGCATCTAATACTGTTTGCTCCACCCACTTTCGCAACTCCGCGTCACAATCGAACCAGTGAGTTTCGTTCGCCCCCGCTGTTCCCCCAAATATCTACGCACTTCACTCCTACACACCGCATTCCACTCTCCCCTTTTCAACTCACGACTACGAGTTTACGCGGCAGTTCTA
+
6<F<F<FFFG++@:CFBFGGGC<,<C@B@+C@EFF@E@,<+6BFC8BEF,:,,:CCF+,,:=,6,,CCE,:B,,@>++84B=,,4,,,44,B,,+48@?:+,<,,6B,,B=+86:>,>,,6,,:CC,3,8@,:>FDE8,,,+4++3@;,@*4@7**,,,2*,,6:,,,6:<,,,4***;)2C8://**/=C77)26,0;:/:@:<@))//5<F?5*+8)436?*9*-/(85***.63),:(4(().).)6)--(()-(0(-((((.62-((461>(*)-)
@M02352:288:000000000-CKWC8:1:1101:23266:9665 2:N:0:TACGCTGC+TCTCTCCG
CAATCTTGCGATCGTACTCCCCAGGTGGGACACTTATCACTTTCGCTTAGTCACTGAGATAAATCCCAACAACTAGTGTCCATCGTTTACGGCGTGGACTACCAGGGTATCTAATCCTGTTCGCTCCCCACGCTTTCGTCCATGAGCGTCAGTACATACGTAGTAGACTGCCTTCGCAATCGGTATTCTGTGTAATATCTATGCATTTCACCGCTACACTACACATTCTATCTACTTCCATATGCCTCAAGTCAACCAGTATCAAAGGCAGTTCCATAGTT
+
GGGGGGGGGGGGGGGGGGGGGGGGGGGGGGGGGGGGGGGGGGGGGGGGCGGGGGGGGGGG<EFGGGGGGGGGGGGGGGGGGGGGGGGGFGEGGCGGGGGGGGGGGGCFGGGGGGGGGGGGGGFGGGGGGGGGGEGGGGGGGEGFFGGGGGGDGGGGGGGGFDGGGGFGGGGGGGGGGGGFFG5EGGGGGGGGFE+9EFFGFGFFFFFGGGF88?BFGADE;A38;C?+)1AFCFFF4E@)97?)./74@33<95);8?FAF2<BFAA??B0:A27)94?BA
@M02352:288:000000000-CKWC8:1:1101:24589:9666 2:N:0:TACGCTGC+TCTCTCCG
TAACCTTGCGGCCGTACTCCCCAGGCGGTCAACTTAGTGCGTTAGCTGCGCCACCCACGACTCAAGGTCACAGACGGCTAGTTGACATCGTTTACGGCGTGGACTACCAGGGTATCTAATCCTGTTTGCTCCCCACGCTTTCGTGCCTCAGTGTCAGTATTTGTCCAGGTAGCCGCCTTCGCCACTGATGTTCCTTCCAATCTCTACGCATTTCACCGCTACACTGGAAATTCCACTACCCTCTACAATACTCTAGTTTGCCAGTTCAAAATGCAGTTCC
+
EFGGGGGGGGGGGGGGGFCFGGFEGGGGFGGGGGGGGGGGGGGGGGGGGGGGGGGGGGGGGGEEFGGGGGGGGGGGGGGGGGGGGGGGGGGGGGGGGGEGGGGGGGGGGGGGGGGGDFGGGGGGGGGGGGGGGGGGGGGGGGGGGGGFFGFFFFGGGGGGCFGFCFGFGGGGGGGGGGGFFCEGDGGFFC@GGFFFF8CCFFFGFFFGGGEDFFFFFF9>>FFFGGFG77787@ABFBB?BFF?FFB?AD?9>9-9>AF<A<AFFADFF4>B2AF2@DF<
@M02352:288:000000000-CKWC8:1:1101:5755:9725 2:N:0:TACGCTGC+TCTCTCCG
TAACCTTGCGGCCGTACTCCCCAGGCGGTCAACTTAGTGCGTTAGCTGCGCCACCCACGACTCAAGGTCACAGACGGCTAGTTGACATCGTTTACGGCGTGGACTACCAGGGTATCTAATCCTGTTTGCTCCCCACGCTTTCGTGCCTCAGTGTCAGTATTTGTCCAGGTAGCCGCCTTCGCCACTGATGTTCCTTCCAATCTCTACGCATTTCACCGCTACACTGGAAATTCCACTACCCTCTACAATACTCTAGTTTGCCAGTTCAAAATGCAGTTCC
+
FGGGGGGGGGDGGGGGGGGGGDGGGGGGGGGGGGGGGGGGGGGGGGGGGEEGGGGGGGGGGGGGGGFGGGGGGGGGGGGEGGGGDGGGGGGGGGGGDGGGGGGGGGGGGGGGGGGGGGGGGFG<FGAEGGGGGGGGGGGGFGGGGGGGF:FGFGGGGGFGGGFGGGFCFGCCGGGGGGGFFGEGGGGGF+AFGEFFEFFGFGFGFFFGDGDGGF?FGFB>FF?F7=<F247@F6444:BFB?F?FDADAFFD>BF9)6=AB>B2).6<BFB>AFFBB>>A
@M02352:288:000000000-CKWC8:1:1101:13597:9727 2:N:0:TACGCTGC+TCTCTCCG
CAATCTTGCGATCGTACTCCCCAGGTGGGACACTTATCACTTTCGCTTAGTCACTGAGATAAATCCCAACAACTAGTGTCCATCGTTTACGGCGTGGACTACCAGGGTATCTAATCCTGTTCGCTCCCCACGCTTTCGTCCATGAGCGTCAGTACATACGTAGTAGACTGCCTTCGCAATCGGTATTCTGTGTAATATCTATGCATTTCACCGCTACACTACACATTCTATCTACTTCCATATGACTCAAGTCAACCAGTATCAAAGGCAGTTCCATAGTT
+
GFGFFGGGGGGGGGGEGGGGGGGGGFGGGGGGGGGGGGGGGGGGGGGGGGGGGGGGGGGGGGGGGGGGGGGGGGGCGGGGGGGGGGGGGGGGGGGGGGGGGGGGGGGFFGGGGGGGGFGGGGGGGGGGGGGGGCGGGGGGGGGGFDGDGCEGGGGGG;>DDFCGFGGGGGGGGGGGGGGEFGEGGGGGGFFGGF@CECBFFGADEFCFGGFFCEFEGFFCEFFFGGEF?FFFFFFFFF<;<9<?CEE4@E@ECFFF8?A>D2<):<BB((,34:FBFBFFA
@M02352:288:000000000-CKWC8:1:1101:14124:9732 2:N:0:TACGCTGC+TCTCTCCG
TAACCTTGCGGCCGTACTCCCCAGGCGGTCAACTTAGCGCGTTAGCTACGCCACCCACGACTCAAGGTCACAGACGGCTAGTTGACATCGTTTACGGCGTGGACTACCAGGGTATCTAATCCTGTTTGCTCCCCACGCTTTCGTGCCTCAGCGTCAATCTTTGTCCAGGTAGCCGCCTTCGCCACTGATGTTCCTTCCAATCTCTACGCATTTCACCGCTACACTGGAAATTCCACTACCCTCTACAATACTCTAGTTTGCCAGTTCAAAATGCAGTTCC
+
FFGGGGGGGGGGGGGGGGGFGGGGGGGGCEGFFGGGGGGGGGGGGGGGFEGGGGGGGGGGGGGGGGGGGGGGGGGGGGGGGGGGGGGGGGGGGGGGGGGFGGGGGGFGGGGGGGGGGGGGGFGGGGGGGFFGGGCFGGGGGGGGGGGGGGGGGGGGGFFDGGGGGFGFGGGGGGGGGGGFFGGGGGGGFGGGGFFFEFFGFGFGFFFGDG3>CFABC>>FBE2@G6772?FFF@>ADB?BBFFFAFABAFBAF>46:<B<DAF0:ABABBFFF26>66><
@M02352:288:000000000-CKWC8:1:1101:19374:9770 2:N:0:TACGCTGC+TCTCTCCG
CAATCTTGCGATCGTACTCCCCAGGTGGGACACTTATCACTTTCGCTTAGTCACTGAGATAAATCCCAACAACTAGTGTCCATCGTTTACGGCGTGGACTACCAGGGTATCTAATCCTGTTCGCTCCCCACGCTTTCGTCCATGAGCGTCAGTACATACGTAGTAGACTGCCTTCGCAATCGGTATTCTGTGTAATATCTATGCATTTCACCGCTACACTACACATTCTATCTACTTCCATATGACTCAAGTCAACCAGTATCAAAGGCAGTTCCATAGTT
+
GCGGGGGGGGDFFGGGGGGGGGGGGGGGGGGFFGGGGGGGGGGGGGGGGGGGGGGGGGGGGFGGGGGGGGGGGGGFGFGGGGGGGGGGGGGFGGGGGGGGGGGGGGGGGGGGGFGGGGGGGGGGGGGGGGGGGGGGGGGGGGGGGGGGGGGGGGGFGFCFGGGGGGGEGFFGGGGGDD5?FGCEGGFFGGGGGFFFFFFGFGFFCFFGCCF:DEFFGA;CEFFFCFFGEFFFFFFEEEFEFCFFC9C9;@<CC?CF@FFFBBF2AA>(4:67>A?AFABF9
@M02352:288:000000000-CKWC8:1:1101:3895:9776 2:N:0:TACGCTGC+TCTCTCCG
CATTCTTGCGAACGTACTCCCCAGGTGGGTCACTTATCACTTTCGCTTAGCCACTCAAACCGAAGTTCGAACAGCTAGTGACCATCGTTTACGGCGTGGACTACCAGGGTATCTAATCCTGTTCGCTCCCCACGCTTTCGTCCATCAGTGTCAGTATATTATTAGTAATCTGCCTTCGCAATTGGTATTCTATGTAATATCTATGCATTTCACCGCTACACTACACATTCTATCTACTTCCATATGACTCAAGTAAACCAGTATCAAAGGCAGTTCCATAT
+
GFGGGGGGGGDFEFGGGGGGGGGGGGGGDGGFGGGGGGGGGGGGGGGGGGGGGGCFGGGGGGEGGFGGGGGGGGGGGGGGGGGGGGGGGGGGCEGGGGFGGGGGGGGGGFGGGGGCFGGGGGGGGGGGGGEGGGGCEGFGGGGGGGGGGGGGGGGGGFGGGGGGGGGGGGGGGGGGGCD?DGG?FG7CFGGFGFFCFF>9EFFGFAFGG?FG8?>DG;@<DFFFGG@GFFFFFF56CFFCE<C<C5CEEFFF8/)37CFB19446AB<:21:BFBFFDF:)
@M02352:288:000000000-CKWC8:1:1101:27692:9790 2:N:0:TACGCTGC+TCTCTCCG
CAATCTTGCGATCGTACTCCCCAGGTGGGACACTTATCACTTTCGCTTAGTCACTGAGATAAATCCCAACAACTAGTGTCCATCGTTTACGGCGTGGACTACCAGGGTATCTAATCCTGTTCGCTCCCCACGCTTTCGTCCATGAGCGTCAGTACATACGTAGTAGACTGCCTTCGCAATCGGTATTCTGTGTAATATCTATGCATTTCACCGCTACACTACACATTCTATCTACTTCCATATGACTCAAGTCAACCAGTATCAAAGGCATTTCCATATTT
+
FC9BEFGGGGGGFGFFFGGGGGGEGG?DGGGGGGGGGGGGGGGGGGEGGGGGGGGGGGCFGGGGGDFGGGGGGGGGFGGGGGGGGGFFGFGGGGGGGDGGGGGGGEFGGGGCFFGGGGGGGGGGEGGGGGGGGDGGGGGGGGFFGGGGGGGGGGGGGFGGGFGGCGGGGGGGGFGDGDCDFGGGGGGFGGGGFE9ACFFGFCAF?FFFGGFGGFFF=ADCEFFFGGFGEFFFFFCCF?A6CCECEFFF@EEFEFFFFFF694.)69A:6?)4AA?<FF)64
@M02352:288:000000000-CKWC8:1:1101:6137:9820 2:N:0:TACGCTGC+TCTCTCAG
TAATCTTGCGACCGTACTCCCCAGGCGGACTACTTAACGCGTTAGCTCCGCAAGCCACGGCTCAAGGCCACAACCTCCAAGTAGACGTCGTTTACGTCGTGGACTACCAGGGTTACTAATCCTGTTTGCTCCCCACGCTTTCGCATCTGATTGTCTGCGTCTGTCCAGGGGGCCTCCTTCGCCACTGGTATTCCTTCAGATCTCTACGCTTTTCACTGCTCCACCTGATATTCTCACCTCCACTACAGCCCTCTCGTTCACCAGTTTCTAATGCTGTTCCG
+
9@@@,FGGG7++8@FFGGGDGGGGGFGG+7@EFGGGG,FG7FG@FGGCFG,+7+9,CF+@:>:FC,EF=FC,E+C<A<,B9FA,,C+A?B+4B+,B,,>++8CF<D8A>,+B3,+@D9<D3,C,73E8EDF,DCC7++5B8,5@**4<9,,252>,A,**1>16,,7,?***=C*2C7++)1=*/+A*>+>FG)A)76A++277)*1/)*)*99)9+9<4);:FD*40)/**994)6:4::(4).,5))(-((.,)(-7:-341<4)6))--).*)1.<-,
@M02352:288:000000000-CKWC8:1:1101:6119:9824 2:N:0:TACGCTGC+TCTCTCCG
TAATCTTGCGACCGTACTCCCCAGGCGGTCTACTTAACGCGTTAGCTCCGAAAGCCACGGCTCAAGGCCACAACCTCCAAGTAGACATCGTTTACGGCGTGGACTACCAGGGTATCTAATCCTGTTTGCTCCCCACGCTTTCGCATCTGAGTGTCAGTGTCTGTCCAGGGGGCCGCCTTCGCCACTGGTATTCCTTCAGATCTCTACGCATTTCACCGCTACACCTGAAATTCTACCCCCCTCTACAGCACTCTAGTTCACCAGTTTCAAATGCAGTTCC
+
FEGGGGGGGGGGGGGGGGGGGGGGGGGGFGGGFGGGGGGGGGGGGGGGGGGGGGGGGGGGGGGGGGGGGGGGGGGGGGGGGGGGGGGGGGGGGGGGGGGGGGGGGGGGGGGGGGGGGGGGGGGGGGGGGGGGGGGGGGGGGGGGGGGFEGGGGGGGGGFGGGGGGGFFGGGGGGGGGGGFFDGGGGGGCGFGGFFFFFFFFFFGAFFGGC@DFFFFFFFFF>BFFFFFDFFFFF9AF:BFFFBFA>4:0:?08<<=:-*)-520-:<))54<<AF9=ADB
@M02352:288:000000000-CKWC8:1:1101:7845:9848 2:N:0:TACGCTGC+TCTCTCCG
CAGTCTTGCGACCGTACTCCCCAGGTGGGATACTTATCACTTTCGCTTAGTCACTGAGAATTAACCCAACAACTAGTATCCATCGTTTACGGCGTGGACTACCAGGGTATCTAATCCTGTTCGCTCCCCACGCTTTCGTCCATGAGCGTCAGTATATACGTAGTAGACTGCCTTCGCAATCGGTATTCTAAGTAATATCTATGCATTTCACCGCTACACTACTTATTCTATCTACTTCCGTATAACTCAAGTCAACCAGTATCAAAGGCAGTTCCATAGTT
+
GGGGFGGGGGGGGGGFGGGGGGGGGGFFCGGGGGGGGGGGGGGGGGGGGGGGGGGGGGGGGGGGGGGGGGGGGGGEGGGGGGGGGGGGGGGGGGGGG7DGGGGGGGGGGGGGGGGGGGFGGGGGGGGGGGGGGGEFFGGGGGGG9>EGGGGGGGGCF9FGFG?EFFCGFGFGGGGGGDG5@FGGGGGGGGCD@EACEFACAGFGFFFGGGFGGFFFGFFFFFFFGGEGFFFFFFFE?CF@EDDFFE>>EFFFFFFF7:>DBFFFFFFFFF<BFF4>FF7<A
@M02352:288:000000000-CKWC8:1:1101:4796:9853 2:N:0:TACGCTGC+TCTCTCCG
TAATCTTGCGACCGTACTCCCCAGGCGGTCTACTTAACGCGTTAGCTCCGAAAGCCACGGCTCAAGGCCACAACCTCCAAGTAGACATCGTTTACGGCGTGGACTACCAGGGTATCTAATCCTGTTTGCTCCCCACGCTTTCGCATCTGAGTGTCAGTGTCTGTCCAGGGGGCCGCCTTCGCCACTGGTGTTCCTCCAAATATCTACGAATTTCACCTCTACACTTGGAATTCCACTCACCTCTCCCGAACTCTAGACTGATAGTTTTGGAGCCAGTTCCA
+
GGGGGGGGGGGGGGGGGGGGGGGEGDFGGGGGGGGGGGGGGGGGGGGFGGGGGGGGGFGCFFGGGGGGGFFGFGGGGGGGGGGGFGGGGGGGGGGGGGGGGGGGGGGGGGGGGGGGGGGGGFFGGGGGGGGGGGGGGGGGGGGGGGGGGGEGGFGFGDCGFFGFGG<CFDGEGEGGGGG=ADGGGFGGC?@CFCFFDFFDFGFGFF?GGCFCGF4FC*().@5577<F:**6@=<<AF<>6)()3(3-8>><AAA/5AFB?2><AA<>0;??(-94@6A))
@M02352:288:000000000-CKWC8:1:1101:11929:9883 2:N:0:TACGCTGC+TCTCTCCG
CAATCTTGCGATCGTACTCCCCAGGTGGGACACTTATCACTTTCGCTTAGCCACTCAAACCGAAGTTCGAACAGCTAGTGACCATCGTTTACGGCGTGGACTACCAGGGTATCTAATCCTGTTCGCTCCCCACGCTTTCGTCCATCAGTGTCAGTATATTATTAGTAATCTGCCTTCGCAATTGGTATTCTATGTAATATCTATGCATTTCACCGCTACACTACATATTCTAACTACTTCATAATAACTCAAGACAACCAGTATCAAAGGCAATTCTACAG
+
GGGGGGGGGGGGGGGGGGGGGGGGGGGGGGGGGGGGGGGGGGGGGGGGGGGGGGGGGGGGGGGGGGGGGGGGGGGGGGGGGGGGGGGGGGGGGDGGGGGGGGGGGGGGGGGGGGGGGGGGGGGGGGEFGGGFGGGGGGGGFDGGGGGGGGGFGGGGGGGGGGGGGGFFGCGGGGGGGGGF>CFGGGGGGGGFFFFFFFFFFGFGEFFGGGFGGFDECBBFFFFFGDCGFFFFFFFE)>EFE?CFC?E@C9@@3.3A@7B?FF4-.-<BFB::?:6)/6)5)
@M02352:288:000000000-CKWC8:1:1101:12240:9886 2:N:0:TACGCTGC+TCTCTCCG
CATTCTTGCGAACGTACTCCCCAGGTGGGTAACTTATCACTTTCGCTTAGCCACTCAAACCGAAGTTCGAACAGCTGGTGACCATCGTTTACGGCGGGGACTACAAGGGTATCTAATCCTGTTCGCTCCCCACGCTTTCGTCAATCAGTGTAGGTATATTATTAGTAATCTGCCTTCGCATTTGGTATTCTATGTAATATCTATGCATTTCACGGCTACACTACATATTTTACCTCCTTCATATTAACTAAAGAAAACAAGTACCAAAGCAAATTCTAAAG
+
GGGGGGGGGGGGGGGGGGGGGGGGGGGGEF,,CFCAF,C<FFE,,BFG@<F,<E<6FFCF,+F::FF@:F8,+69,,,:4CF<<B==FG@A<C=4:+@7++8=F8,CD7F8DDAF;EF9,9FF@FC<DEG*7**5C8F,16A*;B;::=,>,,,5,5;F;@CC2,7C<E3<,;<CC*/*2):1@+*+53=<@+1:7)+11;++;7++;C?7+;0(8*)4?,*,)**);)*/9**.)(..),6:))6).-..)84(5(8),().-)6:<?((5.4/)*))))
@M02352:288:000000000-CKWC8:1:1101:26120:9886 2:N:0:TACGCTGC+TCTCTCCG
CAATCTTGCGATCGTACTCCCCAGGTGGGACACTTATCACTTTCGCTTAGTCACTGAGATAAATCCCAACAACTAGTGTCCATCGTTTACGGCGTGGACTACCAGGGTATCTAATCCTGTTCGCTCCCCACGCTTTCGTCCATGAGCGTCAGTACATACGTAGTAGACTGCCTTCGCAATCGGTATTCTGTGTAATATCTATGCATTTCACCGCTACACTACACATTCTATCTACTTCCATATGACTCAAGTCAACCAGTATCAAAGGCAGTTCCATAGTT
+
GFDGGGGGGGGGFGGGGGGGGGGGGFDFGGGGFGGGGGGGGGGGGGGGGGGGGGGGGGFGGFGGGFGGGGGGGGGGGGGGGGGGGGGGGGGGGGGGGGGGGGGGGGGGGGAFGGGGGGGGGGGDGGGFCFEGGGGGGGGGGGDFDFGGGGGGDFGGGGGGGGD8EFGGGGFGGGGGGGGA>FCEFGGGGGGGGEF?EFFGFGFG?6B@CGFGDFFBGFFFFFFFFC?DEFFFFACECFFEEEFFF47;@F3CCFEFFFFBAA26A9AB(.4?>>F4?ABA<
@M02352:288:000000000-CKWC8:1:1101:20699:9890 2:N:0:TACGCTGC+TCTCTCCG
CAATCTTGCGATCGTACTCCCCAGGTGGGACACTTATCACTTTCGCTTAGTCACTGAGATAAATCCCAACAACTAGTGTCCATCGTTTACGGCGTGGACTACCAGGGTATCTAATCCTGTTCGCTCCCCACGCTTTCGTCCATGAGCGTCAGTACATACGTAGTAGACTGCCTTCGCAATCGGTATTCTGTGTAATATCTATGCATTTCACCGCTACACTACACATTCTATCTACTTCCATATGACTCAAGTCAACCAGTATCAAAGGCAGTTCCATAGTT
+
GGGFGGGGGGG9FFGGGGGGGGGGGGGGGGGGGGGGGGGGGGGGDGGGGGGGGGGGGGGGGGGGGGGGGGGGGGGGGGGGGGGGGGGGGGGGGGGGGGGGGGGGGGGGGGGGGGGGGGGGGGGGGGGGGGGGGCFGGGGGGGGGGGGGGGGDGGGGGGGGGGGGGGGGGGGGGGGGGGG>CGEEGGGCFFFGGFFFFFFDFGFGFFFGGGFGGFFEGFFE@FFFFGFCEFFCFFFEFF@EFFFCC93>EE@ECE68@F)62)5).-)46<(.<47<B45<>
@M02352:288:000000000-CKWC8:1:1101:28880:9917 2:N:0:TACGCTGC+TCTCTCCG
TAATCTTGCGACCGTACTCCCCAGGCGGTCAACTTATCGCGTTAGCTGCGCCACTAAAGGGTAACCCCCCCAACGGCTAGTTGACATCGTTTACGGCGTGGACTACCAGGGTACCTAATCCTGTTTGCTCCCCACGCTTTCGCACCTCAGTGTCAGTATTGTTCCAGGAAGTCGCCTTCGCCACTGGTGTTCCTCCACATCTCTACGCATTTCACCGCTACATGTGGAATTCCACTTCCCTCTACCATACTCTAGTTGACCAGTATCAACTGCCGTTCCCA
+
GCFFGGGGGGGGGGEGGGGGGGGCFGEGEGGGGGGGGGGGGGGGGGGGGDGGGGGGGGGGGGGFG9FGGGGEEF@:F=CFFGFD9EBFGGGGGGCECCEEG>FGGGFGFF@FGFGEG@FEGGDFGGGFGGGGEFGEGGG5D1;EGGFFGGGC;,>ECCCEG,@9B@BFCFGGGDC3CDFFEC*><FFF67;+;<C1=)?C@F?FAF>C7AD7CFAFGE;9>6<47C<F>FFF*/<>>8><A<BF9>?<<7-5)-)164*25:6A26444(53>::2;2:<)
@M02352:288:000000000-CKWC8:1:1101:20528:9925 2:N:0:TACGCTGC+TCTCTCCG
CAATCTTGCGATCGTACTCCCCAGGTGGGACACTTATCACTTTCGCTTAGTCACTGAGATAAATCCCAACAACTAGTGTCCATCGTTTACGGCGTGGACTACCAGGGTATCTAATCCTGTTCGCTCCCCACGCTTTCGTCCATGAGCGTCAGTACATACGTAGTAGACTGCCTTCGCAATCGGTATTCTGTGTAATATCTATGCATTTCACCGCTACACTACACATTCTATCTACTTCCATATGACTCAAGTCAACCAGTATCAAAGGCAGTTCCATAGTT
+
GGGGGGGGGGDFFCGGGGGGGGGGGGGGGGGGGGGGGGGGGGGGGGGGGGGGGGGGGGGGGGGGGGGGGGGGGGGGGGGGFGGGGGGGGGGDGGGGGGGGGGGGGDGGGGGGGGGGGGGGGGGGCGGGGGGGGGGGGGGGGGGGGGGGGGGGGGGGGGGGGGGGGFGGGFGFGFGGGGDFFGGGGFGGGGGGGFFEFFFDFG6CCFFGGGFFGE>FGFFFFFFFCDFGEFFFFFEFFFFFFFFFF<CCEFEEEFEF@DFAAA<AAFF:?FFFFF=2=97>>
@M02352:288:000000000-CKWC8:1:1101:26267:9938 2:N:0:TACGCTGC+TCTCTCCG
TAATCTTGCGGCCGTACTCCCCAGGCGGTCAACTTAGTGCGTTAGCTGCGCCACCCACGACTCAAGGTCACAGACGGCTAGTTGACATCGTTTACGGCGTGGACTACCAGGGTATCTAATCCTGTTTGCTCCCCACGCTTTCGTGCCTCAGTGTCAGTATTTGTCCAGGTAGCCGCCTTCGCCACTGATGTTCCTTCCAATCTCTACGCATTTCACCGCTACACTGGAAATTCCACTACCCTCTACAATACTCTAGTTTGCCAGTTCAAAATGCAGTTCC
+
GGGGGGGGGGGGGGGGGGGGGGGGGGGGFGGGFGGGGGGGGGGGGGGGGGGGGGGGGGGGGGGGGGGGGGGGGGGGGGGGGGGGGGGGGGGGGGGGEEGGGGGGGGGGGGGGGGGGGGGGGGGGGGGGGGGGGGGGGGGGGGGFFDGGGFGGGGGGGGGGGGGGGGGGCGFG?CDCDGGAFGGGGF?FDGGGGEFEFFFGF4+:5AFGGGFDGFFFGFFFFFFFFFF::FF4=FFFFF0<B???<B:?FFFF>AAFFFFBB<>?:9<9).<A2:?4BA<B
@M02352:288:000000000-CKWC8:1:1101:20585:9940 2:N:0:TACGCTGC+TCTCGCCG
CAATCTTGCGATCGTACTCCCCAGGTGGGACACTTATCACTTTCGCTTAGTCACTGAGATAAATCCCAACAACTAGTGTCCATCGTTTACGGCGTGGACTACCAGGGTAACTAATTCTGTTCCCTCCCCACGCTCTCGTCCATGAGCGTCAGTACATACTTAGTACACTGCCTTCGCAATCGGTACTGTGTGTATTATCTATGCATTTCCCTGCTACACTACACATTCTATCTCCTTCCATCTCACTCAATGCAACCAGTACCAAAGGCAGTTCCATAGTT
+
GEG,EFGGGGC<FEGEFGGGGGGEG<EFC@F8FFGGF,6FCFG<FEGF:@6CFFGGGGGD@EA,,95EF:7EF<F,C6E?FC,:,F=D@FC,++4:FCF<<,BE8+=:,,CAE9=,EF<@EF,?A,4>B,+8F++33A=+3+3DFGG6EGGG,@,,==,,8,5,>,3,,,3362=CCC*@FG**;*@,52>7;<99*+4@ACA+*=@22,*+28(=C*013))8*;88?:1+++/7))6;C;E)94)./4.)().6805.))9.67(.(3(.6<4-9))6.
@M02352:288:000000000-CKWC8:1:1101:25504:9956 2:N:0:TACGCTGC+TCTCTCCG
TAACCTTGCGGCCGTACTCCCCAGGCGGTCAACTTAGTGCGTTAGCTGCGCCACCCACGACTCAAGGTCACAGACGGCTAGTTGACATCGTTTACGGCGTGGACTACCAGGGTATCTAATCCTGTTTGCTCCCCACGCTTTCGTGCCTCAGTGTCAGTATTTGTCCAGGTAGCCGCCTTCGCCACTGATGTTCCTTCCAATCTCTACGCATTTCACCGCTACACTGGAACTTCCACTACCCTCTACAATACTCTAGTTTGCCAGTTCAAAATGCAGTTCT
+
DFGGFGGGGGGGGGGGGGGGEGGEGGGGFGGGGGGGGGGGGGGGGGGGGGGGGGGGGDGGGGGGGGGGFGGGGGGGDGGGGGGCFGGGGEGGGGGCEEGGGGGGGGGGGGGGCFFGGGGGGFGGGGGF9,@FCEFGGGCCC75:8EGGGGFCFGGGGGG9E9FCEFFGGDFGGCGGGGGFFGGGGGGCCGCCCCFEE4A+;C8@CAFGCE58CFEFGFFFFF?FFG?FF)/**9<<ABFF0<:2<ADF)))<2<A6).0463>?FDF<443<A2@<6.6)
@M02352:288:000000000-CKWC8:1:1101:3133:9975 2:N:0:TACGCTGC+TCTCTCCG
CATTCTTGCGAACGTACTCCCCAGGTGCGTTACTTATCACTTTCGCTTGGCCACTCAGTCCTTAATCGTCCCAAACAGCTAGTAACCATCGTTTACGGCGTGGACTACCAGGGTATCTAATCCTGTTCGCTACCCACGCTTTCGTCCATCAGCGTCAATATAATGCCAGTGATCTGCCTTCGCAATCGGTATTCTATGTAATATCCAAGCATTCCACCGCCACACTACTTACTCTACCCCCTTCACCCTCATTCAAGTCTAACAGTATCCATGCCATCTC
+
EE,,CCF9DG7@@@FFGGGGGG8,@;;,@FGGEGGA6CFFGGGG,C,B468EFC6,CF,,@CCF,<<7C,BCC,,:C8ECC9EA9AFFEFCFA@FG,CF+>F>+EEFGG8=:7E@F@;EEEGF,5EEDED8:CGGECCEGDFF+DEG6EGDCF6CEG8;E,@,83,,4@3@;>C9:C3;BF?E:7>9>EC,;7E+67+1+=@8CE++0**)=4+8+>8(6(),)*0567:++1;5.)/((,,3()))(--,.)).7))1))54:2.6)))).:,9)*3-.
@M02352:288:000000000-CKWC8:1:1101:3342:9976 2:N:0:TACGCTGC+TCTCTCCG
CAATCTTGCGATCGTACTCCCCAGGTGGGACACTTATCACTTTCGCTTAGTCACTGAGATAAATCCCAACAACTAGTGTCCATCGTTTACGGCGTGGACTACCAGGGTATCTAATCCTGTTCGCTCCCCACGCTTTCGTCCATGAGCGTCAGTACATACGTAGTAGACTGCCTTCGCAATCGGTATTCTGTGTAATATCTATGCATTTCACCGCTACACTACACATTCTATCTACTTCCATATGACTCAAGTCAACCAGTATCAAAGGCAGTTCCATAGTT
+
GFGGGGGGGGGFFGGGGGGGGGGGGGGGEFGDGGGGFGFGGGGGGGGGGGFGGGGGGGFGGFGFFFGDGGGGGGGGGGGGGGGGGGGFEFDFEGGFEEGGGGFFFGDFFDEGGGGGGECGGGG>FF:FEFEEE7FCFGFECEFGGGGGGGGGAFAEGFCCEEFECFFFGGGGGGGGGGCBAFGGGGGGGGDFGFC?E=ACEFFGFFCCDGF>DE>FCFBEEFFFGCEGEFAAFFFFEEECEF?55;6>EFF?).9F@@FA<24<ABA(8:(.64@<46066
@M02352:288:000000000-CKWC8:1:1101:28993:9978 2:N:0:TACGCTGC+TCTCTCCG
CAATCTTGCGATCGTACTCCCCAGGTGGGACACTTATCACTTTCGCTTAGTCACTGAGATAAATCCCAACAACTAGTGTCCATCGTTTACGGCGTGGACTACCAGGGTATCTAATCCTGTTCGCTCCCCACGCTTTCGTCCATGAGCGTCAGTACATACGTAGTAGACTGCCTTCGCAATCGGTATTCTGTGTAATATCTATGCATTTCACCGCTACACTACACATTCTATCTACTTCCATATGACTCAAGTCAACCAGTATCAAAGGCAGTTCCATAGTT
+
GFGGGGGGGGGGGGGGGGGGGGGGGDGGGGGGGGGGGGGGGGGFGGGGDFGGGGGGGGGGGGFGGGGGGGGGGGFGFFGGGGGGGGGGCFGEGGGGDGGGGGGGFEEGGGGGGGGGGGGGGGCGGGGGGGGGGGGGGGGGGGGGGGGGGGGGGGGGGGGGGGGGFGGGGGGGGGGGGGGFFGDGGGGGGGGFG?9EC>AFFGFGFFFGGGA?<BBFGADEEF@FFGFGCACFFFEFE?@ECCC<C<EFF@;EEF?FFBF>F<:<<>F((82:AA44FA:BF
@M02352:288:000000000-CKWC8:1:1101:24114:9979 2:N:0:TACGCTGC+TCTCTCCG
TAACCTTGCGACCGTACTCCCCAGGCGGTCTACTTAACGCGTTAGCTCCGAAAGCCACGGCTCAAGGCCACAACCTCCAAGTAGACATCGTTTACGGCGTGGACTACCAGGGTATCTAATCCTGTTTGCTCCCCACGCTTTCGCATCTGAGTGTCAGTGTCTGTCCAGGGGGCCGCCTTCACCACTGGTATTCCTTCAGATCTCTACGCATTTCACCGCTACACCTGAAATTCTACCCCCCTCTACAGCACTCTAGTTCACCAGTTTCAAATGCAGTTCC
+
GFFGGGGGGGGGGGGGGGGGGGGGGGGGGGGFGGGGGGGDEGGGGGFFGGGGGGGGGGEGEGGGGGGGGGGGGGGGGFGGGGGGGFGGGGGGGGGDEGEGGGGGGGFFGGGGDGCGGGGGGGGGGGGGGGGGGGFEGGDGGGCGEECGGDFGGGGGGG?BEFEGGGGGGCEGGGGGGDCFAGGGGGGGG7C7DEFEE68:CGFG2F@FGGFGFFFFGFF06B?FD<0C?6=FF?>AFBF>(46<FF<:71?0:DAF:)*)5)5165<64)<2<<=9/):5
@M02352:288:000000000-CKWC8:1:1101:20809:9983 2:N:0:TACGCTGC+TCTCTCCG
TAACCTTGCGGCCGTACTCCCCAGGCGGTCAACTTAGTGCGTTAGCTGCGCCACCCACGGCTCAAGGCCACAGACGGCTAGTTGACATCGTTTACGGCGTGGACTACCAGGGTATCTAATCCTGTTTGCTCCCCACGCTTTCGTACCTCAGTGTCAGTATTTGTCCAGGGAGCCGCCTTCGCCACTGATGTTCCTTCAAATATCTACGAATTTCACCTCTACACTGGGAATTCCACTACCCTCTACAAAACTCTAGTCTGCCAGTTTTAAATGCAGTTCC
+
GGGGGGGGGGGEFGGGGGGGGGGGGGGGGG@FGGGG99FGGGGGGGG<FGG,CFFGGGG7+@4FG<=,CFGG8FG+CFEGGGAFGGG9FGGGGGGGG+@=FGGGGGGGGGGGGGGGGGGGFGGGGG<EGG=FGGGG7CEGGGGF,D*?7DGCFFFGGG,,6DC2?FFFG7BE5C<CGGGFFGGGGGG+>EGGGCF?>6CCA+:C?FFF5EAGGFBFG*44AFFFC*3*47>FBFFFF:7?FDFBA4-,).:?72<9-)9:4)5::A))),.6>>=AB>>A
@M02352:288:000000000-CKWC8:1:1101:23705:10000 2:N:0:TACGCTGC+TCTCTCCG
CAATCTTGCGATCGTACTCCCCAGGTGGGACACTTATCACTTTCGCTTAGTCACTGAGATAAATCCCAACAACTAGTGTCCATCGTTTACGGCGTGGACTACCAGGGTATCTACTCCTGTTCGCTCCCCACGCTTTCGTCCATGAGCGTCAGTATATACGTAGTAGACTGCCTTCGCAATCGGTATTCTGTGTAATCTCTATGCATTTCACCGCCACCCTACTCATTCTATCTACTTCCGTATAACTCACTTCAACCAGTAACAAAGGCCGTTCCATTGTT
+
CFDGGGGFGGE@EEFGGGGGGG8F8F<F+B@@EFGFFCAFFGGGGGGGCFAFFG@FEEFCC,CADF?EDDDFFGF9C<E?FFGA==F,A?,,4+7@:@F9<?FF84+BFGFFF,4=ED,,C=F:F,@EBBCCG::AEGGEG8DFC8DCGEGGE7A3@FAFC@8@D@;,73DF,BC>***3;9:94C:DCCG7D*+2:=AFC>+??AF++B82*:(:8),(/8)2+;3C5+31+19<444()(/)<<9)76)))649:646)).4),(,4(42275)*).)6
@M02352:288:000000000-CKWC8:1:1101:9694:10006 2:N:0:TACGCTGC+TCTCTCCG
CAATCTTGCGATCGTACTCCCCAGGTGGGACACTTATCACTTTCGCTTAGTCACTGAGATAAATCCCAACAACTAGTGTCCATCGTTTACGGCGTGGACTACCAGGGTATCTAATCCTGTTCGCTCCCCACGCTTTCGTCCATGAGCGTCAGTACATACGTAGTAGACTGCCTTCGCAATCGGTATTCTGTGTAATATCTATGCATTTCACCGCTACACTACACATTCTATCTACTTCCATATGACTCAAGTCAACCAGTATCAAAGGCAGTTCCATAGTT
+
DFFFFGGGGGGGGGGGGGGGGGFCGGFGGGGGGGGGGGGGGGGGGGGGGGFGGGGGGGGGGGGCGFGGGGGFGFFFFGGGGGDGGGGGFGGGGGGGGGGFGFEGGGGGGGGGGCFGCFDGGG7EEGGGGGGGDCFGCGGGGGFFFDFDCE6=@FFGGGFGDFFGCBFGC<:DFGG>DDG*0<CEDFGFFFGG=A@E4BBFFFFG?BFGFGCGDE=BGFBEEF=;CDEGFF6;7ACC4?34<)95?E3C;8@<CC5;3;5)6>A<AFDF0?6144/<B<?FA
@M02352:288:000000000-CKWC8:1:1101:22001:10017 2:N:0:TACGCTGC+TCTCTCCG
TAATCTTGCGACCGTACTCCCCAGGCGGAATGCTTAATCCGTTAGGTGTGTCACCGAATAGCATGCTACCCGACGACTGGCATTCATCGTTTACGGTGTGGACTACCAGGGTATCTAATCCTGTTTGCTCCCCACACTTTCGTACCTCAGCGTCAGTATCGAGCCAGTGAGCCGCCTTCGCCACTGGTGTTCCTCCGAATATCTACGAATTTCACCTCTACACTCGGAATTCCACTCACCTCTCTCGAACTCTAGGTTGCCAGTATTAAGGGCAGTTCCAG
+
FEGGCFGGFGDGGDFGGGGGGGGGGGGGGGGGGGGGGGGGGGGGGGGGGGGGGGGGGGGGGGGGFGGGGGGGGGGGGGGGGGGGGGGFGGGGGGGGFGGGGGGGGGGGGDGG8FGGGFGGGGFGGGGGGGGGGGGGGGGFGGFGGGEFGGGGGGGEGGEF7BC5C3B>BFGFGGGGGDFFDGDGGGGGGEC:C?;39EAG5@FG<FF3CFFGGFFF+5;AFF@12>?34@FF=*6)4:??2(,8<>:B:?FFF:>=AFF<2))52<ABB)521()49A44-
@M02352:288:000000000-CKWC8:1:1101:3122:10019 2:N:0:TACGCTGC+TCTCTCCG
TAATCTTGCGACCGTACTCCCCAGGCGGAATGCTTAATCCGTTAGGTGTGACACCAACAAGCATGCTTGCTGACGTCTGGCATTCATCGTTTACGGTGTGGACTACCAGGGTATCTAATCCTGTTTGCTCCCCACACTTTCGCACCTCAGCGTCAGTATCGAGCCAGTGAGCCGCCTTCGCCACTGGTGTTCCTCCGAATATCTACGAATTTCACCTCTACACTCGGAATTCCACTCACCTCTCTCGAACTCAAGACCAGGAGTTTACAAGGCAGTTCCA
+
F@FFCFF<FGGEDEGGGGGGFEC6,C:FF7FEGGFCE,FECFDGGGAFGGGGGGFGGGGGGCFF<CFDFGGGGGGEFGGFFCDEGGGGGGGGGGGECFCCE<FFFGGGFCBDCGC@EG,8@FDGGGFGFGGGGGGGG@D9FGEGGC=DD8DGGGE>EAFGGCCC5C7D,7E,DECCDDF?EDCEDG,>FEEGGFFFF:BDFFFGEC5>CGFGGFCFEFE36+8:F<<D;>FFFFFA0?78<6)4,.,)3:BB)4)027F:?F0:(:>D>22:?:83B<<<
@M02352:288:000000000-CKWC8:1:1101:22033:10023 2:N:0:TACGCTGC+TCTCTCCG
TAATCTTGCGACCGTGCTCCCCAGGCGGAATGCTTAATCCGTTAGGTGTGACACCAACAAGCATGCTTGCTGACGTCTGGCATTCATCGTTTACGGTGTGGACTACCAGGGTATCTAATCCTGTTTGCTCCCCACACTTTCGCACCTCAGCGTCAGTATCGAGCCAGTGAGCCGCCTTCGCCACTGGTGTTCCTCCGAATATCTACGAATTTCACCTCTACACTCGGAATTCCACTCACCTCTCTCGAACTCAAGACCAGGAGTTTACAAGGCAGTTCCAG
+
GGGGGGGGGGGGGGG9FGGGGGGGGFEGGGGGGGGGGGGGGGGGGGGGGGGGGGGGGGGGGGGGGGGGGGGGGGEGGGGGGGGGGGGGGGGGGGGGGGGGGGGGGGGGGGGGGGGGGGGGGGGGGGGGFGGGGGGGGGGGGGGGGGGGGGGGGGGDFGGGGGDCGGGGGGGGGGGGGGGFFGGGGGGGGGGGGFFFFFFGFCCCCFFGGGFGGFCF6=EEEFFCFF@GD:?FF?ABF?FBF?7:?FFF<F0487<=?FFFF?<:34<AAAFBFFFFFF2<4
@M02352:288:000000000-CKWC8:1:1101:18279:10056 2:N:0:TACGCTGC+TCTCTCCG
CAATCTTGCGATCGTACTCCCCAGGTGGGACACTTATCACTTTCGCTTAGTCACTGAGATAAATCCCAACAACTAGTGTCCATCGTTTACGGCGTGGACTACCAGGGTATCTAATCCTGTTCGCTCCCCACGCTTTCGTCCATGAGCGTCAGTACATACGTAGTAGACTGCCTTCGCAATCGGTATTCTGTGTAATATCTATGCATTTCACCGCTACACTACCCATTCTATCTACTTCCATATGACTCAAGTCAACCAGTATCAAAGGCCGTTCCATAGTT
+
GFGGGGGGGGGGGGGGGGGGGGGGGGGGGFFDGGGGGGGGGGGGGGGGGGGGGGGGFGGFEGGGGGGGGGGGGGG9FGGGGGGGGGGGGGGEGEFGGGGGGGGGGGGFGGFFGGGGGGGGGFGDEFGGGGGGG:FGGGGGGGGGGGGGGGGGGGGGGFCFGGGGGFGCF<EF9EFGGGC>>>EGGGGC;CE9@EFFEFFGCFAGEFF:8CFCDB2?EA2=;4()09<778AF++49C)793)9)7;?6=6@?45<F@?FF))6:49<?B(,,4?F27)46:
@M02352:288:000000000-CKWC8:1:1101:14624:10077 2:N:0:TACGCTGC+TCTCTCCG
TAACCTTGCGGCCGTACTCCCCAGGCGGTCAACTTAGTGCGTTAGCTGCGCCACCCACGACTCAAGGTCACAGACGGCTAGTTGACATCGTTTACGGCGTGGACTACCAGGGTATCTAATCCTGTTTGCTCCCCACGCTTTCGTGCCTCAGTGTCAGTATTTGTCCAGGTAGCCGCCTTCGCCACTGATGTTCCTTCCAATCTCTACGCATTTCACCGCTACACTGGAAATTCCACTACCCTCTACAATACTCTAGTTTGCCAGTTCAAAATGCAGTTCC
+
FGGGGGGGGGGGGGGGGGGGGGGGGGGGGGGGGGGGGGGGGGGGGGGGGGGGGGGGGGGGGGGGGGGGEAGGGGGGGGEGGGGGGGGGGGGGGGGGGGGCEGGGGGGGGGGGGGGGGFGFGGGGGGGGGGGGGGGGGGGGGGGGFGGGGGGGGGGGGGGGGGGGGGACFGFCFGGGDGGFFGGDDGCFFGGGGF6CEFFGFGFFFFF39=>DGFFFG:91>><FGC<<7F?@FF))438?F?B?79A74),)44:*6>F)6AA?FF>2)6<<AFF)=99<
@M02352:288:000000000-CKWC8:1:1101:6210:10086 2:N:0:TACGCTGC+TCTCTCCG
TACACTTGCGTGCGTACTCCCCAGGCGGTCAACTTAATGCGTTAGCTGCGGCACAGAATCTCAAGGACCCTACACCTAGTTGACATCGTTTACGGCGTGGACTACCGGGGTATCTAATCCCGTTCGCTACCCACGCTTTCGCACCTCAGCGTCAGTATTGGCCCAGTAAGCTGCCTTCGCCATCGATATTCCTTCCAATCTCTACGCATTTCACTGCTACACTGGAAATTCCGCTTACCTCTACCATACTCAAGCTTGCCAGTTTCAAATGCAGTTCCTAG
+
FFGGGGGGGGGGDGGGGGGGG7EEDGGGGGGFGGGGGGGGGGGGGGFGGGGGGGGGGGGGGGEGGGGGGGGGGGGGFGGGGFGGGGGGFGGGGGGGGGGGGGGGGCFGGGE+FGGFGGGGGEGGD7CEGGGGCFEGGEFGDECEG8DDGGGGGGGGGGFGGGGFGAFGGGGGGGDGGGGFEGGGGDGGCCCGF?FDFFFGAC7@EFF5C=FGC?>FGFFFFFFFGFFCBFFF?DB???7>A<AAD0:3?<<2())048>?A)):9<>2:<AFBAF46645-
@M02352:288:000000000-CKWC8:1:1101:21688:10100 2:N:0:TACGCTGC+TCTCTCCG
CATTCTTGCGAACGTACTCCCCAGGTCGGTCACTTATCACTTTCGCTTAGCCACTCAAACCGAAGTTCGAACAGCTAGTGACCATCGTTTACGGCGTGGACTACCAGGGGATCTAATCCTGTTCGCTCCCCACGCTTTCGTCCATCAGTGTCAGTATATTATTCGTGATCTTCCTTCTCAATTGGTATTCTATTTAATATCTATGCATTTCACCGCTCCACTCCCTATTCTAACCACTTCATAATCACTCAATACCACCAGTATCAACGGCACTTTTACCGT
+
CBEEEDF,@::@FEGGGGFGGGGDFD,@FFC@CFF,;CCEFDGA,@,B@9FF?FC,FFFGGG7:6:??:96<FF=,CECEGDCE8,BBAFCE44C=>FGCFD,9,5,8C+44DF,;,8,,C=F,+3+8@FEEE3@83B=+6@@:,@9E<CF7,7=CFC;CCBF,46<F?,,,@E:BC*52=99,<FGGFCG7F+;3/:FCGF+==:B>8=,1+;6>?*8=@EA1)*0)+):7++;<DE><)9)9?)9()7,4)6@)90:::>F2:)<(-72>124?<F<),,
@M02352:288:000000000-CKWC8:1:1101:4143:10119 2:N:0:TACGCTGC+TCTCTCCG
TAACCTTGCGGCCGTACTCCCCAGGCGGTCAACTTAGTGCGTTAGCTGCGCCACCCACGACTCAAGGTCACAGACGGCTAGTTGACATCGTTTACGGCGTGGACTACCAGGGTATCTAATCCTGTTTGCTCCCCACGCTTTCGTGCCTCAGTGTCAGTATTTGTCCAGGTAGCCGCCTTCGCCACTGATGTTCCTTCCAATCTCTACGCATTTCACCGCTACACTGGAAATTCCACTACCCTCTACAATACTCTAGTTTGCCAGTTCAAAATGCAGTTCC
+
GFGGGGGGGGGGGGGGGGGGGGGGGFGGGDGGGGGGFGGGGGGGGGGGGGGGGGGGGGGGGGGGGGGGGGGGGGGGGGGGGGGGGGGGGGGGGGGGGGGGGGGGGGGGGGGGGGGGGGGGGAFFGGGGGGGGGGGGGGGGGGGGGGGCGGGGFGGGGGGGCFEDD>;D?FGGGGGGGGGFFGEGGGGGGFGGGEFFEFFGFGAFEAFFGE:DGF?FGFFFBF?FGGFG:9FFFFA><7BF?>?FFFFBA24544)*6<FFA<)),)))44387>?4B::A
@M02352:288:000000000-CKWC8:1:1101:20990:10145 2:N:0:TACGCTGC+TCTCTCCG
CAATCTTGCGATCGTACTCCCCAGGTGGGACACTTATCACTTTCGCTTAGTCACTGAGATAAATCCCAACAACTAGTGTCCATCGTTTACGGCGTGGACTACCAGGGTATCTAATCCTGTTCGCTCCCCACGCTTTCGTCCATGAGCGTCAGTACATACGTAGTAGACTGCCTTCGCAATCGGTATTCTGTGTAATATCTATGCATTTCACCGCTACACTACACATTCTATCTACTTCCATATGACTCAAGTCAACCAGTATCAAAGGCAGTTCCATAGTT
+
GFGGGGGGGGGFGFGGGGGGGGGGGGFFGGGGGGGGGGGGGGGGGGGGGGGGGGGGGGGGGGGGGGGGGGGGGGGGGGGGGGGGGGGGGGGEGGGGGGGGGGGGGGGGGGGGGGGGGGFGGFFGGGGGGGG@FGCFFGGGGDDGGGGGGGGGGGGGGGGFGGGGGEFCGFGGFGFFGG5BF7;EGGGGGGGGG7B>*=AFFGCGFFFG=CFFDFFFGFFFFFFFGGFGFFFFFFEFFFEEE75)/;CE@F3EE?C4=<7-.4:9:A2((.(4<>F<F97AA
@M02352:288:000000000-CKWC8:1:1101:17630:10146 2:N:0:TACGCTGC+TCTCTCCG
TAATCTTGCGACCGTACTCCCCAGGCGGTCTACTTAACGCGTTAGCTCCGAAAGCCACGGCTCAAGGCCACAACCTCCAAGTAGACATCGTTTACGGCGTGGACTACCAGGGTATCTAATCCTGTTTGCTCCCCACGCTTTCGTGCCTCAGTGTCAGTATTTGTCCAGGTAGCCGCCTTCGCCACTGATGTTCCGTCCAATCTCTACGCATTTCACCGCTACCCTGGACATTCCACTACCCTCTACAATACTACAGTTTGCCAGTTCAAAATGCAGTTCC
+
G,FFFFGGGE7FDECFGGGGFC<,@F@:GGGGGGFGGG@EEGGGG<FGFEG7F+CFFFGGGGFGGGGGDGG8FGGGGGF@<EF,EFCFGGGGGFGGEEGGGGGGGEGGGGEEFFFGG99FFGGGFGFGGGGGGG7FCGDEGGGFDEGGD8,@;=CGCDFFFFGDFF;B,>EG?CCDGGGF>4C5<FF??:FDGC)6;::FFGFG?FA*9C)*;=57C)(40>:7=56C1?F=FF2<9(,(4>(()))56<:4)))).5@2679).--).6)8):*.9:<F
@M02352:288:000000000-CKWC8:1:1101:19424:10159 2:N:0:TACGCTGC+TCTCTCCG
TAACCTTGCGGCCGTACTCCCCAGGTGGGACACTTATCACTTTCGCTTAGTCACTGAGATAAATCCCAACAACTAGTGTCCATCGTTTACGGCGTGGACTACCAGGGTATCTAATCCTGTTCGCTCCCCCCGCTTTCGTCCATGAGCGTCATTCCATACGTGGTAGCCTGCCTTCGCAATCGGTATTCTGTGTAATATCTATGCATTCCACCGCTACATTACACATTCTATCTACTTCCATATGACTCAAGTCAACCAGTATCAAAGGCAGTTCCATGTTT
+
GGGGAFF@CG+:@+8CFGGGGGG:@FFF@8FCCFFFGGFGGGGDCFGG76C9CA9,E<EEGFECFGGGGGG8EC<,E,C@FEEEEFGGFFF:B+>FFEEF8F,AFG744ED<F<FA9=CFCG7F+FEG6+@CEFEFGD:E7:C9FFG74*;,>,,,7@<C4,*6,7,6><DEGGG9CC5>F4=:6E@EGGGC8C=CE>CC@F:>?AF+19B77363C*).6@3=6C)+7A78BFF9<<AF<2)-)6:4382)--.9<<44<4)4<).(37(4)60)1)))-
@M02352:288:000000000-CKWC8:1:1101:20340:10181 2:N:0:TACGCTGC+TCTCTCCG
TAATCTTGCGACCGTACTCCCCAGGCGGTCTACTTAACGCGTTAGCTCCGAAAGCCACGGCTCAAGGCCACAACCTCCAAGTAGACATCGTTTACGGCGTGGACTACCAGGGTATCTAATCCTGTTTGCTCCCCACGCTTTCGCATCTGAGTGTCAGTGTCTGTCCAGGGGGCCGCCTTCGCCACTGGTATTCCTTCAGATCTCTACGCATTTCACCGCTACACCTGAAATTCTACCCCCCTCTACAGCACTCTAGTTCACCAGTTTCAAATGCAGTTCCG
+
EFGGGGGGGEEFCEFFEGGGGGGGGGGCBCGFEGFFGGGGGGGCEGGGGGCEGGGGGGGGGGGGGGGGGEFGGGGGGGGGGGGCGGGGGGGGGGGGGGGEGGDGGF<FFGGGGGGGFGGFGGGADGCFGGGFGGGGGGGEGGGGGGGG7>9BEGGEFGFFFGGGCFFGCEGDGG3CDGGF)9E7DEGC9+;FC<FF>??*748:<FFFD5:<DFFFCE>4>;7F5F(>?4@9@B2AAB:BB16:<BF:?F?FFFF4<2@4A))4>F2<:2<A2AF2=>>2,
@M02352:288:000000000-CKWC8:1:1101:16144:10203 2:N:0:TACGCTGC+TCTCTCCG
CAGTCTTGCGACCGTACTCCCCAGGTGGGACACTTATCACTTTCGCTTAGTCACTGAGATAAATCCCAACAACTAGTGTCCATCGTTTACGGCGTGGACTACCAGGGTATCTAATCCTGTTCGCTCCCCACGCTTTCGTCTATGAGCGTCAGTACATACGTAGTAGACTGCCTTCGCAATCGGTATTCTGTGTAATATCTATGCATTTCACCGCTACACTACACATTATATCTACTTCCATATGACTCAAGTCAACCAGTATCAAAGGCAGTTCCATCGTT
+
GGGFGGGGGGEGGEGGGGGGGEGGGGGGGGGGGGGGGGGGGGGGGGGGGGGGGGGFGGGGGGGCE<FCFGGGGGGFGGGDGFDGGFGGGGG7CCFGGGGGGGCE8F7FGCGGAFFFED,CEFFFEFEGEFGEG>FFEC8C,+@DAEFGGG6>;EGE7EAEDFGC9<AEEFGGGGDGDD7B>9AEGGGGGGFCF<6@*=1BBCADCFFFFGFC<?@58A83(9;AGG)+9AFFF6.<C3;CE???3CEC8E@ECCAF(85<>)):AAA0234?4<76B)4??
@M02352:288:000000000-CKWC8:1:1101:27469:10215 2:N:0:TACGCTGC+TCTCTCCG
TAATCTTGCGACCGTACTCCCCAGGCGGTCTACTTAACGCGTTAGCTCCGAAAGCCACGGCTCAAGGCCACAACCTCCAAGTAGACATCGTTTACGGCGTGGACTACCAGGGTATCTAATCCTGTTTGCTCCCCACGCTTTCGCATCTGAGTGTCAGTGTCTGTCCAGGGGGCCGCCTTCGCCACTGGTATTCCTTCAGATCTCTACGCATTTCACCGCTACACCTGAAATTCTACCCCCCTCTACAGCACTCTAGTTCACCAGTTTCAAATGCAGTTCA
+
CFGGFGGGGGGGGGGCFDF8CFGGGFGGGEGCGGGCFFGGDGGGEFGCF7FGGEFFGGGGGFEEGGFGGGGGGGGGGGGGGDGGGGGGGGGGGEEFGGFGFGGG<F=FGEGDGGGGGGGC9=FGGGFGFFGGF:FGCEGEFEEEGEGGGDFGFGCFGGGFDCCGFGCC6F>GGGGDGGGFFDGGGFGFC9C7@EFFDFF*9C4*)19DDGBDCFFF<BBF;EFF77:<:?@*96<DA?:9B;6?2)).8012:9)*6494<AF<>>24)626-)9<FA:)
@M02352:288:000000000-CKWC8:1:1101:13021:10246 2:N:0:TACGCTGC+TCTCTCCG
TAACCTTGCGGCCGTACTCCTCAGGCGGTCAACTTAGTGCGTTAGCTGCGCCACCCACGACTCAAGGTCACAGACGGCTAGTTGACATCGTTTACGGCGTGGACTACCAGGGTATCTAATCCTGTTCGCTCCCCACGCTTTCGTCCATGAGCGTCAGTATATACGTAGTGGACTGCCTTCGCAATCGGTATTCTAAGTAATATCTATGCATTTCACCGCTACACTACTTATTCTATCTACTTCCGTATAACTCAAGTCAACCAGTATCAAAGGCAGTTCCA
+
FGGGGGGGGGGGGGGEGGGGFGGFGGGGGGGGGGGGGGGGGGGGGGGGGGGGGGGGGGGFGGGGGGGGFGGGGGGGGGGGGGGGGGGFGGGGGGGGGGGGGGGGGGGGGGGGGGGGGGGGGGGGGGGGGGGFGGFGGGGGGGGGGGGGGGGGGGGGGFGG@;CCFGGGGGGGGFFGFGGFFDEGCCFEGGFGC6C?CFCFFGFGFFFGGFFFFFF?GFF>>E?FDFFGAFFFFF>BFFBFFFAAF:080<AF45?=BA?>D?F:A<).)664805(7:<9)
@M02352:288:000000000-CKWC8:1:1101:17433:10261 2:N:0:TACGCTGC+TCTCTCCG
TAATCTTGCGACCGTACTCCCCAGGCGGTCTACTTAACGCGTTAGCTCCGAAAGCCACGGCTCAAGGCCACAACCTCCAAGTAGACATCGTTTACGGCGTGGACTACCAGGGTATCTAATCCTGTTTGCTCCCCACGCTTTCGCATCTGAGTGTCAGTGTCTGTCCAGGGGGCCGCCTTCGCCACTGGTATTCCTTCAGATCTCTACGCATTTCACCGCTACACCTGAAATTCTACCCCCCTCCACAGCACTCTAGTTCACCAGTTTCAAATGCAGTTCC
+
GFFGGGGGGGGGGGGFGGGGGGGGGGGGGGGGGGGEFGGGGGGGGGGGGGFGGEGGFGEGGGGGGGGGG,F<FDGFFG?EFGGCFGGGGGGGGGGGFGFGCGDFGGGGGFGGGGGGGFFGAGGGGGGCFGGGG>FGCEGGGGDGGEGCFCFGFFGGFG<DEG?E?FF6EGGECEGDDDGF:C=//2AEEGGFGCFFFAF7FGFG2*937557DF)=F>>BBEBFGGFC?4@@F?<BD:B>>B?(4:01:8?F?9<*4<F9A3),<<-6<:)6)5/)9:BB
@M02352:288:000000000-CKWC8:1:1101:18648:10283 2:N:0:TACGCTGC+TCTCTCCG
TAATCTTGCGACCGTACTCCCCAGGCGGTCTACTTATCGCGTTAGCTTCGCTACTCACGGATTAAATCCACAAACAGCTAGTAGACAGCGTTTACGGCGTAGACTACCAGGGTATCTAATCCTGTTCGCTACCTACGCTTTCGTCCATCAGCGTCAATATATTGTTAGTGATCTGCCTTCGCAATCGGTATTCTATGTAATCTCTAAGCATTTCACCGCTACACTACATATTCTAACCACTTCACAATAATTCAAGACATACAGTATCACTGGCAATTCTA
+
GGGGGGGGGGGGEGGGGGGGGGGGGGGGGGGGGGGGGGGGGGGEGGGGGGGGGGDFFGGGCF7FGGGGGGGGGGGGGGGGGGGGGGGGGGGGGGGGGGGGGGGGGGGGGGGGGGGGGGGFFGGGGGGGGGGGGGGGGGGGGGGGGGGGGGGGGGGGGGGGGGGGGGFGFFCFGGGGGGGFFGGG<FGEEGGGGEF?38:CFCFGFFFGFGFGGFFFGB>@BF<;>FE:A=@97@)6<???FFFF2>><AFFDFFF848)))5<AFF<2<)46<FF2/5:A)
@M02352:288:000000000-CKWC8:1:1101:17460:10291 2:N:0:TACGCTGC+TCTTTCCG
CACCGTTGCCGCCGTACTCCCCAGGTGGACTACTTATTGCTTTCGCTTGGCCACTTACTGTATATATCCAACAACAGCTATTAGTCATTGTCTATGGTGTGTACCAGCATATTTTCTCCTGTTTTTTGCTACCCATTTTTTCCCACATTAGCGTTTGCAGTCCAGCAGGGTGCCGTCGCAGTCGCAGTTCTTCCTCAAGATATATCCTTACATCACTACTACACCAATTCCGCCACTCCCTTCTGTAATACTCTAGCCCGATAGCCACTGATATATTTCC
+
CE,C,CFGD<C+@@CFFGFGGGGGG,CF<,CFFGGG,6CF@FG,FFGG,BFC,DF9EG,C6<FE,,9C,C,,C8F<,,CF,F,,,<6,,,,<E,,9,9C,,,:F,E,,,,,,,,,9>,5C,9C<,+4+@,,,:4=,,,,64,,,,8@8,,@=36++63,,,,,7,,,,++,>6?+0=+**0*@*0*41>,>DF6B***3**++5*+1:+,)4+4*;5+8**45A2*(;.+1):)(/(/(6()67)).))7;3)))+)/8-4((().)2())))-*.9)66
@M02352:288:000000000-CKWC8:1:1101:2820:10362 2:N:0:TACGCTGC+TCTCTCCG
CAATCTTGCGATCGTACTCCCCAGGTGGGACACTTATCACTTTCGCTTAGCCACTCAAACCGAAGTTCGAACAGCTAGTGACCATCGTTTACGGCGTGGACTACCAGGGTATCTAATCCTGTTCGCTCCCCACGCTTTCGTCCATCAGTGTCAGTATATTATTAGTGATCTGCCTTCGCAATTGGTATTCTATGTAATATCTATGCATTTCACCGCTACACTACATATTCTAACCACTTCATAATAACTCAAGACAACAAGTATCCAAGGCAATTTTACC
+
F<FFGGGGGGCC@CFFGGGGGGGGGFG8FG@8EFGGC<6C<FFFGDGGGFCGDF@EG8FEFEF@FEFG:FGFGGGG9FEGF9F<EFGGGFF9=,4CFE7:E@=A=<E7FGGGFGFFFFEBAF97+@=FCFGCFFGE>=@8@@@EGGG?@EGGC7EFG9,@DGCEAD;EF9EFECFFF*<0*9A,*2=DF<DCF4ECAFFCBCFG4A:+BFF@C85AEB=FFF;;<:<:?FF+:A17,6@@)6C)9)))./713A@;@2)22644A)44)4<067?AF92)
@M02352:288:000000000-CKWC8:1:1101:10255:10385 2:N:0:TACGCTGC+TCTCTCCG
TAATCTTGCGACCGTACTCCCCAGGCGGTCTACTTAACGCGTTAGCTCCGAAAGCCACGGCTCAAGGCCACAACCTCCAAGTAGACATCGTTTACGGCGTGGACTACCAGGGTATCTAATCCTGTTTGCTCCCCACGCTTTCGCATCTGAGTGTCAGTGTCTGTCCAGGGGGCCGCCTTCGCCACTGGTATTCCTTCAGATCTCTACGCATTTCACCGCTACACCTGAAATTCTACCCCCCTCTACAGCACTCTAGTTCGCCAGTTTCAAATGCAGTTCC
+
GAGGGGGFGGGGGFGGGGGGFGGGGGGGFGGDGGGGGGGGGGGG@GGGGGGGGEGGGGGGGFGGGGGGFGGDGGGGGGGFGGGGGGFFGGGGGGGDFCFFGGEFGGGGGGGDFGGGGGGFGGGGGGGGGGGGGGGGGGGGGGGGGDEGFGGGGCFGFFFGGGGG9@F:EFGGGE3DDDGF3CECDFGGGGGGGFFFFFFFFGFGAFFFG=35>?BFGFFB0@2<FGBG0=BFFFABFBF>B6:?>AA02(.3:<29><=2;(40:>DA9>))).*6=4<>
@M02352:288:000000000-CKWC8:1:1101:14365:10386 2:N:0:TACGCTGC+TCTCTCCG
CAATCTTGCGATCGTACTCCCCAGGTGGGACACTTATCACTTTCGCTTAGTCACTGAGATAAATCCCAACAACTAGTGTCCATCGTTTACGGCGTGGACTACCAGGGTATCTAATCCTGTTCGCTCCCCACGCTTTCGTCCATGAGCGTCAGTACATACGTAGTAGACTGCCTTCGCAATCGGTATTCTGTGTAATATCTATGCATTTCACCGCTACACTACACATTCTATCTACTTCCATATGACTCAAGTCAACCAGTATCAAAGGCAGTTCCATAGTT
+
GFGGGGGGGGGGFFFGGGGGGGGGGGGGGGGGGGGGGGGGGGGGGGGGGGGGGGGGGGGGGGGGGGGGGGGGGGGGGGGGGGGGGGGGGGGEGGGGGGGGGGGGGGGGGGGGGGGGG9,CEFGGGGGGGGGGGGGGGGGGGGGGFFGGGGGGGGGGGGGGGGFGGGGGGGGGGGGGGDGFFGGGGGGGGGGCDEFFE>BFCGFGFFFFGGFFGFBFGFFFFFFFFG<D7:AFFFEEFE@EEFF??><4=@EFECFFFFFF<54A>49B6::<<>FAFA:B2
@M02352:288:000000000-CKWC8:1:1101:10237:10386 2:N:0:TACGCTGC+TCTCTCCG
TAATCTTGCGACCGTACTCCCCAGGCGGTCTACTTAACGCGTTAGCTCCGAAAGCCACGGCTCAAGGCCACAACCTCCAAGTAGACATCGTTTACGGCGTGGACTACCAGGGTATCTAATCCTGTTTGCTCCCCACGCTTTCGCATCTGAGTGTCAGTGTCTGTCCAGGGGGCCGCCTTCGCCACTGGTATTCCTTCAGATCTCTACGCATTTCACCGCTACACCTGAAATTCTACCCCCCTCTACAGCACTCTAGTTCGCCAGTTTCAAATGCAGTTCCG
+
GGGGGGGGGGGGGGGFGFGGGGGGGGGGGGGGGGGGGGGGGGGGGGGGFGGGGFGGGGGGGGGGGGGGGGGGGGGGGGGGGGGGGGGGGGGGGGGGGGGEGGGGGGGGGGGGGG:FFGGGGGGGGGGGFGGGGGGGGGGCFGGDEGEGGGGFGGGGGGGGGGFGGGGFGGCECEGGCDGFFGGGGGGGGFFGFFFFEFFC=GFGFFF:DG3DGF>FCFFFBF?FFFFG>FF?FFFBF6?B;9??><AFB?B?7A2=-)8:>?FF?B9<A5>AAFF)=4<<-
@M02352:288:000000000-CKWC8:1:1101:22894:10393 2:N:0:TACGCTGC+TCTCTCCG
CAATCTTGCGATCGTACTCCCCAGGTGGGACACTTATCACTTTCGCTTAGTCACTGAGATAAATCCCAACAACTAGTGTCCATCGTTTACGGCGTGGACTACCAGGGTATCTAATCCTGTTCGCTCCCCACGCTTTCGTCCATGAGCGTCAGTACATACGTAGTAGACTGCCTTCGCAATCGGTATTCTGTGTAATATCTATGCATTTCACCGCTACACTACACATTCTATCTACTTCCATATGACTCAAGTCACCCAGTATCAAAGGCAGTTCCATAGTT
+
GGGFFGGGGGEGGGGGGGGGGGGGGGGGGGGGGGGGGGGGGGGGGGGGCFFGGGGGGGGGGGGGGGGGGGGGGGGGGGGGGGGGGGGGGGDFGGGGGDGGGGGGGGGFEGGGGGGGGGGGGGGGGGGGGGGGGGGGGGGGGCFGGGFGGGGEFGGGGFGGGGGGGGGGGGGGGGGGGGGFFGEEGGGGGGGGGCFECEFGFGFGFFFGGGFGCBFFGFFFFFFFDG?FEFFFF7CEFFFEFCEE57<CFF@?<E)=DBFF>99>AFFF(.8446?-1)5<:
@M02352:288:000000000-CKWC8:1:1101:22661:10407 2:N:0:TACGCTGC+TCTCTCCG
CATTCTTGCGAACCTACTCCCCAGGTGGGATACTTATCACGTTCGCTTAGCCACTCAGCCTTTCAGCCGAACAGCTACTATCTATCGTTTACGTCGTGGACTACCAGTGTATCTAATCCTGTTCTCTCCCCACTCCTTCCTCCATCAGCGTCAGTATATTGTTAGTGATTTGCCTTCTCAATCGGTATTCCATCTCATCTCTTAGCCTTTCACCGCTACACCACATATTCTAACCATTTCACAATAACTCAAGACTACCCGTCTCCAAGTCAGTTCCACA
+
<EE9<CF9EFF+:+66EC8@E6,,CC,C+@@,;@,,6C,<,CFGEDE<,,CE<F8<,@EEFE,,C,5C+6+7+:=F<,6C6C,C5C,4AD,,,,:47CFB,A=ED,95,995,C@4@9ED99?,,5,,7E+,8,8,4=,,8=3,736=A6663AFFEFGD,CEC@@FGG9=D;=879+23++@1+@C+3<3=+*+*01+53=++3+*224B9+9>?85>1()5?*;*B*=+11?0***19**)/../4))).)/38)()(6((,(.)(//9E35+/=4)(
@M02352:288:000000000-CKWC8:1:1101:18309:10419 2:N:0:TACGCTGC+TCTCTCCG
TAATCTTGCGACCGTACTCCCCAGGCGGAATGCTTAATCCGTTAGGTGTGACACCAACAAGCATGCTTGCTGACGTCTGGCATTCATCGTTTACGGTGTGGACTACCAGGGTATCTAATCCTGTTTGCTCCCCACACTTTCGCACCTCAGCGTCAGTATCGAGCCAGTGAGCCGCCTTCGCCACTGGTGTTCCTCCGAATATCTACGAATTTCACCTCTACACTCGGAATTCCACTCACCTCTCTCGAACTCAAGCCCAGGAGTTTATAAGGCAGTTCCAG
+
GGGGGGGGGGGGGGGGGGGGGGGECGGGGGGGGGGGGGGGGGGGGGGGGGGGGGGGGGGGGGGGGGGGGGGGFGGGGGGGGGGGGGGGGGGGGGGEFGGGGGGGGGGFFEGGGGGGGBFCFFGGGGGGGGGFGGGGGGFGGGGGGEGGGGGGGGGGGGGGEFGGGGGGGGGGGGGGGGGF4DGGFCGGDGGGGFFFFFFGFCFFFFFDGCAFGFFFCF;EFFFFGG<31>FFF4AB?<:6<?>B<>:??:?B2()*-2<?:B::?DF::)<28<DFFD92)
@M02352:288:000000000-CKWC8:1:1101:14447:10428 2:N:0:TACGCTGC+TCTCTCCG
TAACCTTGCGGCCGTACTCCCCAGGTGGGACACTTATCACTTTCGCTTAGTCACTGAGATAAATCCCAACAACTAGTGTCCATCGTTTATGGCGTGGACTACCAGGGTATCTAATCCTGTTCGCTCCCCACGCTTTCGTCCATGCGCGTCAGTACATACGTAGTAGACTGCCTTCGCAATCGGTATTCTGTGTAATCTCTATGCATTTCACCGCTACACTACACATTCTATCTACTTCCATCTGACTCAAGTCAACCAGTATCAAAGGCAGTTCCATAGTT
+
E<FGGGGGGGGGEGCFFFGG8F,,CFCCGFGGGGGGGEFFGGEE7CEFGGCFFFFDC8EEFAFGGGFGGG@FGGGFGGGG9<CE?DGG@FE8FFGFCFC<FDGGF:+445E??E,,=>?AE;CC:E=DCE@>FEDC=?FEGE=,,88DEGCEGGGGGGGF3<@EF9F;D7,@B7?>?C*5A4*;9FFC;,5:=?FC*=CGFFFF<F=:@FFGD;0;EA(95;8FFG6C3@+11;C?CE))).1.6/49;8,6AB9??(0)6)65)).(4:((-)1664)<B
@M02352:288:000000000-CKWC8:1:1101:13043:10434 2:N:0:TACGCTGC+TCTCTCCG
TAATCTTGCGACCGTACTCCCCAGGCGGTCTACTTAACGCGTTAGCTCCGAAAGCCACGGCTCAAGGCCACAACCTCCAAGTAGACATCGTTTACGGCGTGGACTACCAGGGTATCTAATCCTGTTTGCTCCCCACGCTTTCGCATCTGAGTGTCAGTGTCTGTCCAGGGGGCCGCCTTCGCCACTGGTATTCCTTCAGATCTCTACGCATTTCACCGCTACACCTGAAATTCTACCCCCCTCTACAGCACTCTAGTTCACCAGTTTCAAATGCAGTTCC
+
FFGGGGGGGGGGGGGGGGGGGGGEGGGGGGGGGGGGGGGGGGGGGGGGGGGGGGGGGGGGGGGGGGGGGGGGGGGGGGGGGGGGGGGGGGGGGGGDDGGGGGGGGGGGGGGGGGGGGGGCDGGGGGGGFGGGGGGGGGGGGGGGGEGGFCFGFGGGGGGGGGGGGGGGGGGGGGDGGG3AFGGGDCFGGGGCFFFFFFFGFGFGBFFGGGFGGFFFGDBBFBBFFGFGB4=FFFBFF0?F19<F<<BF?????A94:)69ABF:<9<AA<4A)<=4@BFF
@M02352:288:000000000-CKWC8:1:1101:8306:10441 2:N:0:TACGCTGC+TCTCTCCG
CAATCTTGCGACCGTACTCCCCAGGTGGGACACTTATCACTTTCGCTTAGTCACTGAGATAAATCCCAACAACTAGTGTCCATCGTTTACGGCGTGGACTACCAGGGTATCTAATCCTGTTCGCTCCCCACGCTTTCGTCCATGAGCGTCAGTACATACGTAGTAGACTGCCTTCGCCATCGGTATTCTGTGTAATATCTATGCATTTCACCGCTACACTACACATTCTATCTACTTCCATATGACTCAAGTCAACCAGTATCAAAGGCAGTTCCATAGTT
+
GGFFGGGGGGGGGGGGGGGGGGGGGGFFCGGGGGGGCAEFGGGGGGGGDFCFGGGGDFGGFGFEGFGG8FDFGGGEFFEFGGGG@FEFFGGFCFGCGGFFGGGG<CFG8FGCF<FBFGDAEG@@FGFGGGGEG@=DEGD=CEEGG@FGGGGG;7EAFCGGGF7EEFGGGDDFGGGGG**9;DGGGEEFECF:BE6@5BFFFC=CCFA:@FF7C45>C66)6A@F6757<ACFF7CEFFAEE<CE3CE34=3934<=?F5>A22<<B:7:013AFF4@<)66
@M02352:288:000000000-CKWC8:1:1101:3557:10458 2:N:0:TACGCTGC+TCTCTCCG
TAATCTTGCGACCGTACTCCCCAGGCGGTCAACTTATCGCGTTAGCTGCGCCACTAAGAGGTAACCCCCCCAACGGCTAGTTGACATCGTTTACGGCGTGGACTACCAGGGTATCTAATCCTGTTTGCTCCCCACGCTTTCGCATCTGAGTGTCAGTGTCTGTCCAGGGGGCCGCCTTCGCCACTGGTATTCCTTCAGATCTCTACGCATTTCACCGCTACACCTGAAATTCTACCCCCCTCTACAGCACTCTAGTTCACCAGTTTCAAATGCAGTTCCGA
+
GGGGGGGGGGDEEEFGFFGGGGGGGGGD8@FCFGGGGGGGGGGGGGGGGGGGGDGGGGFGGGGGGGGGGGCGEDGGGGDGGGGGGGFGGG?7DFEEGDCF7CDFGCCFGEGFGGGEGFGGCCGFFCGGGGGFGCFGGEEFGGDE*4D=FFGGEGCFGG,;CFGGGFGGGGDEGGDDD3=A>98ED+CCCCFGGA?AF??CFFFGAFFGGE>>:=>9?B1>>FFF7C:FA=BFFFDF::>61248AA7:1<)4<<<=>2FA<?1<25<A<94<A4*69><?(
@M02352:288:000000000-CKWC8:1:1101:17597:10465 2:N:0:TACGCTGC+TCTCTCCG
TAATCTTGCGACCGTACTCCCCAGGCGGTCTACTTAACGCGTTAGCTCCGAAAGCCACGGCTCAAGGCCACAACCTCCAAGTAGACATCGTTTACGGCGTGGACTACCAGGGTATCTAATCCTGTTTGCTCCCCACGCTTTCGCATCTGAGTGTCAGTGTCTGTCCAGGGGGCCGCCTTCGCCACTGGTATTCCTTCAGATCTCTACGCATTTCACCGCTACACCTGACATTCTACCCCCCTCTACAGCACTCTAGTTCACCAGTTTCAAATGCAGTTCC
+
FCFGGGGGGGGGGGGGGGGGGGGGGGEGEGGFGGGGGGGGGGGGGGGGGGGGGEFGGGGGGGGGGGGGGGGGGGGGGGGGGGGGGGGGGGGGGGGGGGGGGGDGGGGGGGGGGGGGG9FGGGGGGGGGGGGGGGGGGGGGGGGGGGGGGGGGGGGGGGGGGGGGGGGGGGGGGGGGGGGFFGGGGGGGGGFGGFFFFF=CFGFGFFFFGEEGGFFFGFFFBBFFGD?G(/=8?FBFFF09BFFFFFAFFB?DBFFFBAFFFA?6AA<B>BAAAA*9B<B>
@M02352:288:000000000-CKWC8:1:1101:5209:10518 2:N:0:TACGCTGC+TCTCTCCG
CATTCTTGCGAACGTACTCCCCAGGTGGGTCACTTATCACTTTCGCTTAGCCACTCAAACCGAAATTCGAACAGCTAGTGACCATCGTTTACGGCGTGGACTACCAGGGTATCTAATCCTGTTCGCTCCCCACGCTTTCGTCCATCAGTGTCAGTATATTATTAGTAATCTGCCTTCGCAATTGGTATTCTATGTAATATCTATGCATTTCACCGCTACACTACATATTCTAACTACTTCATAATAACTCAAGATAACCAGTATCAAAGGCAATTCTACAG
+
GFGGFGGGGGDFEGGGGGGGGGGGGGGGGGFFFGGGGGGGGGGGGGGGGGGGGGEGGGGGGGEGEFGGGGGGGGGGGGGFGGGGGGGGGGGGD:FGGGGGGGGGGGGGGGGGGGGGGGGGGGFFGGGGGFCGGEGG+DFGGGGGGGCFGGFF;FFCFFGFCEGGAFEFFFGGGGGGGGGDFGF?FE,DFGGCFEFFFFFGFFFGEFFGGGFGC4>>=6@E@FFFGGCGEFCF7FFFFFFFCC?EF?CF9>@F)7<FEFFFFF9A>2:920::?7649:AF)
@M02352:288:000000000-CKWC8:1:1101:9116:10520 2:N:0:TACGCTGC+TCTCTCCG
CAATCTTGCGATCGTACTCCCCAGGTGGGACACTTATCACTTTCGCTTAGTCACTGAGATAAATCCCAACAACTAGTGTCCATCGTTTACGGCGTGGACTACCAGGGTATCTAATCCTGTTCGCTCCCCACGCTTTCGTCCATGAGCGTCAGTACATACGTAGTAGACTGCCTTCGCAATCGGTATTCTGTGTAATATCTATGCATTTCACCGCTACACTACACATTCTATCTACTTCCATATGACTCAAGTCAACCAGTATCAAAGGCAGTTCCATAGTT
+
GGGGGGGGGGGGGEGGGGGGGGGCFGGGGGGGGGGGGGGGGGGGGGGGGGGGFFGGGGGGGGGGGGGGGGGGGGGGGGGGGGGGGGGGGGFEGGGGGGGGGGGGGGGGGGGGGGGGGGGGGGGGCFGGGGGGGCGFGGGGDGGGGGGGGGGGGGGGGGGGGGGGFFAFGGFGFGGGGGDEFF>EGGGGGGCDGFFFFFFFFFFGFFFFFDFGGFFFGF@3;F;FGGFGFFFFFAEEEFF6CCC<CF?;@@EF<ECFF?FFB<4ADBAF??6:AAFBB<)-6
@M02352:288:000000000-CKWC8:1:1101:6493:10544 2:N:0:TACGCTGC+TCTCTCCG
TAATCTTGCGACCGTACTCCCCAGGCGGAATGCTTAATCCGTTAGGTGTGTCACCGAACAGTATACTGCCCGACGACTGGCATTCATCGTTTACGGTGTGGACTACCAGGGTATCTAATCCTGTTTGCTCCCCACACTTTCGCACCTCAGCGTCAGTATCGAGCCAGTGAGCCGCCTTCGCCACTGGTGTTCCTCCGAATATCTACGAATTTCACCTCTACACTCGGAATTCCACTCACCTCTCTCGAACTCAAGACCAGCAGTTTATAAGGCAGTTCCAG
+
EFGGGGGGGGGGGGGGGGGGGGGGGDGGGDGGGGGFGCGCGGGGGGGGGGGGGGGGDGGGGGGGGGGGGGGGGGGGGGDFGGGGGGGGGGGGGGCEE<FGCGFGGGGGGGGGGFGGGGGGGGGDGAFGGFGCFDE7EFCFGGGGGGFGCCGGDGGGEGFFDGCBCFGCGGFGGGGGGGGFBDEEGCGFF>EGGFFFFF)88@FGEFFG4:5::+9A<87BF?B497?G?F?F6*--12568??1?D6?23()282?<:>3(.,.<2A>A)4)22B,/6662
@M02352:288:000000000-CKWC8:1:1101:23482:10561 2:N:0:TACGCTGC+TCTCTCCG
CACACTTGCGTGCGTACTCCCCAGGCGGAACACTTAACGCGTTGGCTACGGCACTGCTCGGGTCGATACAAGCAACGCCTAGTGTTCATCGTTTACAGCTAGGACTACAGGGGTATCTAATCCCTTTCGCTACCCTAGCTTTCGTCCCTGAGTGTCAGTTACGGCCCAGTTGAGCGCCTTCGCCACTGGTGTTCTTCCCAATATCTACGCATTTCACCGCTACACTGGGAATTCCCTCAACCCCTACCGTACTCCAGTTCACCAGTTTCCACTGCCTATC
+
ACGGCFGFFGEGCCFEEDGGFGG:FGEGDGDEFFGGGFGDCFD:EFGGGGGGGGGGGA?FGEGEG>:=CFGGGGCGEFGG:=EFFEFEFGCDFFBFGFCEFGGCE,D,,>A:@@>DDCF,CE=DFGGDBEEEFC7FD:F>AAFGFDCDAFE6@CFGGGGGGEGEGDGGGFFFCEGCGGG4A48C>CGG6A8FGFAEC+;CFC87CFFFF5AGD=AFG=(9(516C7272>FFFF28>0<).(-8<8<82?241<7)469::9>?094>D<AA))73?A)8
@M02352:288:000000000-CKWC8:1:1101:16371:10576 2:N:0:TACGCTGC+TCTCTCCG
TAACCTTGCGGCCGTACTCCCCAGGCGGTCAACTTAGTGCGTTAGCTGCGCCACCCACGACTCAAGGTCACAGACGGCTAGTTGACATCGTTTACGGCGTGGACTACCAGGGTATCTAATCCTGTTTGCTCCCCACGCTTTCGCATCTGAGTGTCAGTGTCTGTCCAGGGGGCCGCCTTCGCCACTGGTATTCCTTCAGATCTCTACGCATTTCACCGCTACACCTGAAATTCTACCCCCCTCTACAGCACTCTAGTTCACCAGTTTCAAATGCAGTTCC
+
EFFGGGGGGGGGGGGGGGGGGGGGGGGGFGGGGGGGGGGGGGGGGGGGGGGGGGGGGGDFGGGGGGGGGGGGGGGGGGGGGGGGGGGGGGGGGGGGGGGGGGGGGGGGGGGGGGGGGGGGGGGGGGGGGGGFGGGGGGGDGGGGGGGGGGGFFGGGGGFGGGGGGG@GFC8EGGDDDDDFFGGGGGGGGFGGGFFEBF=FFGFG4FFGGCDGGFFFFFB>>B?FGG?9:FFF@F2<A:?F0238>F9),(14>D99<-75<<)89<>4426AAAF<@>AF
@M02352:288:000000000-CKWC8:1:1101:26792:10598 2:N:0:TACGCTGC+TCTCTCCG
TAATCTTGCGACCGTACTCCCCAGGCGGTCTACTTAACGCGTTAGCTCCGAAAGCCACGGCTCAAGGCCACAACCTCCAAGTAGACATCGTTTACGGCGTGGACTACCAGGGTATCTAATCCTGTTTGCTCCCCACGCTTCCGCATCTGAGTGTCAGTGTCTGTCCAGGGGGCCGCCTTCGCCACTGGTATTCTTTCAGATTCCTACGAATTTCACCGCTACACCTGAAATTCTACCCCCCTCTACAGACCTCTAGTTCACCAGTTTCAAATGCAGTCCCG
+
GGGGGGGGGGGGGGGGGGGGGGGGFFFGFCGGGGGGGGGGGGGGGGGFF>F=FFG<FGGGG7CFGFGGGFFEEFGGGGGGGEFGCF9EEFGG=@FGGGEGGGEG@DGGFCGGFG@DFGG9BFFFGG9EGGFCF:,@88CG*3@*3358,65=;@,,2@,6@BF>?F9D6:::E*9C)>*/):/*/2C8<+<:D6@)68/:6**06/*7**.5:@>F7>((4744*0.97/@*97<<<?F;021(-<<B),(),))*-.7)6<2(<><A94-6:6*)9(4),
@M02352:288:000000000-CKWC8:1:1101:14631:10613 2:N:0:TACGCTGC+TCTCTCCG
TAATCTTGCGACCGTACTCCCCAGGCGGTCTACTTAACGCGTTAGCTCCGAAAGCCACGGCTCAAGGCCACAACCTCCAAGTAGACATCGTTTACGGCGTGGACTACCAGGGTATCTAATCCTGTTTGCTCCCCACGCTTTCGCATCTGAGTGTCAGTGTCTGTCCAGGGGGCCGCCTTCGCCACTGGTATTCCTTCAGATCTCTACGCATTTCACCGCTACACCTGAAATTCTACCCCCCTCTACAGCACTCTAGTTCACCAGTTTCAAATGCAGTTCC
+
DFGGGGGGGGGGGGGGGGGGGGGGGGEEGGGFGGGGGGGGGGGGGGGGGGGGGFGGGGGGGGGGGGGGGGGCGGGGGGGFGGFGGGGGGGGGGGGGGGGGGGGGGGGGGGGGGGGGGGGGGGGGGGGGGGGGGGGGGGGGGGGGGGGGGFFGGGGGFGFGGGGGFG;FGGGDEGGGGGGFFGG5DFGGGGGGGFFCEFF:@<6C<@=3DGFGGFFFGFFFFFFFGGFD?F?FFFAA<??>93:?FFF0:?:BFFAFAAF2AD<?FFBA>BAD<BFBF<AA
@M02352:288:000000000-CKWC8:1:1101:6662:10646 2:N:0:TACGCTGC+TCTCTCCG
CAATCTTGCGATCGTACTCCCCAGGTGGGACACTTATCACTTTCGCTTAGTCACTGAGATAAATCCCAACAACTAGTGTCCATCGTTTACGGCGTGGACTACCAGGGTATCTAATCCTGTTCGCTCCCCACGCTTTCGTCCATGAGCGTCAGTACATACGTAGTAGACTGCCTTCGCAATCGGTATTCTGTGTAATATCTATGCATTTCACCGCTACACTACACATTCTATCTACTTCCATATGACTCAAGTCAACCAGTATCAAAGGCAGTTCCATAGTT
+
GGGGGGGGGGGFFDFGGGGGGGGGGGGGGGGGGGGGGGGGGGGGGGGGGGGGGGGGGGGGGGGGGGGGGGGGGGGGGGGGGGGGGGGGGGGGGGGGGGGGGGGGGGGGGGGGGGGGGGGGGGGGGGGGGGEFGGGGGGGGGGGGGGGGGGGGGGGFGGGGGGGGGGGGGGGGGGGGGGGFFFGGFGGFGFGGGFFFFFFGFGFGFFFGGGFGGFFFGFFFFFFFGGFGFFFFFFFE?F<9CEFFFFECEFEF3CCF@FFEB4AAF9><<?0:<AF>F<?BA
@M02352:288:000000000-CKWC8:1:1101:22307:10665 2:N:0:TACGCTGC+TCTCTCCG
CAATCTTGCGATCGTACTCCCCAGGTGGGACACTTATCACTTTCGCTTAGTCACTGAGATAAATCCCAACAACTAGTGTCCATCGTTTACGGCGTGGACTACCAGGGTATCTAATCCTGTTCGCTCCCCACGCTTTCGTCCATGAGCGTCAGTACATACGTAGTAGACTGCCTTCGCAATCGGTATTCTGTGTAATATCTATGCATTTCACCGCTACACTACACATTCTATCTACTTCCATATGACTCAAGTCAACCAGTATCAAAGGCAGTTCCCTAGTT
+
GCGFGGGGGGDD<FFGGGGGGGGGGGFG:AFFGGGGGGGGGGGGGGGG7FGGGGGGGGGFGGGGGGGGGCFCFGG<F9FFFGFFGGGGGGGECGFEGDGGGGCGFG@FEFGGFFGGGGEFFFGGGGGGGFGGEB@FFGGGG6E9BCFDEGGGGGGAFCGGGG73E<FFG<DFGGGGGG5@?*;EGGCGGG@CCCAEEFFFFCAG?8FDGGFFDBF>GA@CEFFFFGCFEFFFFF<CF4@CEEEE<CFFF@=6)..83?8)))))-6)(47(2>)9)1-346
@M02352:288:000000000-CKWC8:1:1101:11642:10694 2:N:0:TACGCTGC+TCTCTCCG
CATTCTTGCGAACGTACTCCCCAGGTGGGTTACTTATCACTTTCGCTTAGCCACTCAGACCGAAGTCCAAACAGCTAGTAACCATCGTTTACGGCGTAGACTACCAGGGTATCTAATCCTGTTCGCTACCTACGCTTTCGTCCATCAGCGTCAATACGTTGTTAGTGATCTGCCTTCGCAATCGGTATTCTATGTAATATCTAAGCATTTCACCGCTACACTACATATTCTAACCACTTCACAACGATTCAAGACATACAGTATCAATGGCAGTTCTATGG
+
GGFGGGGGGGGEEGGGGGGGGGGGGGGGGGGGGGGGGGGGGGGGGGGGGGGGGFFGGGGGGGGGGGGGGGGGGGGGEFGGGGEGGGEGGGGAG=FGGGGGGGGGGFGGDGGGGGGGCFFGFGGFEGGGGFGGGFGGDGGDGGGGGGFGGGGG+CF:EGGGGGGGGGEFFAGCGGGGG>D?/;FGGGGGGGG@7?FEEFFGFGFGFFFGGFFGGFF>EB;<@6@F;FFG?@CFFA?FFFAEFFC@:>:-4:A<-4<FAFFF<F<AFF<2420:B?BAF)6<2
@M02352:288:000000000-CKWC8:1:1101:11939:10727 2:N:0:TACGCTGC+TCTCTCCG
CAATCTTGCGATCGTACTCCCCAGGTGGGACACTTATCACTTTCGCTTAGTCACTGAGATAAATCCCAACAACTAGTGTCCATCGTTTACGGCGTGGACTACCAGGGTATCTAATCCTGTTCGCTCCCCACGCTTTCGTCCATGAGCGTCAGTACATACGTAGTAGACTGCCTTCGCAATCGGTATTCTGTGTAATATCTATGCATTTCACCGCTACACTACACATTCTATCTACTTCCATATGACTCAAGTCAACCAGTATCAAAGGCAGTTTCATAGTT
+
GGGFFGGGGGGGGGGFGGGGGGGGGGGGGFDCGGGGGGGGGGGGGGGGGGGGGGGGGGFGDEGGFDFGFGGGGGGGGGGGGGGGGGFGGGGCEGFGGGGGGGGGFEG,FEFFFFFEGFGFGGGC@<+DCGGEGCBDFGGEED:EFGFGGCGGFGAFGGGFFFGEFGGGGCGGGGGGGD>DFGGEGGDFGGGGGF6AEFFGFGFGEFCGGGF7C>=BGFBCEFEFGGFGFFFFAFFFC)4>EFEE39?EFFE59EEFF?F<<262<>A:0??:A)=AB)6.6
@M02352:288:000000000-CKWC8:1:1101:22171:10754 2:N:0:TACGCTGC+TCTCTCCG
CATTCTTGCGAACGTACTCCCCAGGTGGGTCACTTATCACTTTCGCTTAGTCACTGAGATAAATCCCAACAACTAGTGTCCATCGTTTACGGCGTGGACTACCAGGGTATCTAATCCTGTTCGCTCCCCACGCTTTCGTCCATGAGCGTCAGTACATACGTAGTAGACTGCCTTCGCAATCGGTATTCTGTGTAATATCTATGCATTTCACCGCTACACTACACATTCTATCTACTTCCATATGACTCAAGTCAACCAGTATCAAAGGCAGTTCCATAGTT
+
GGGGGGGGGGGEGDGGGGGGGGGGGGCGGGGGGGGGGGGGGGGGGGGGCGGGGGGGGGGGGGGGGGGGGGGGGGGFGGGGGGGGGGGGGGGCGGGGGGGGGGGGGGGGGFGGGGGGGGGGGGGGEGGGGGGGGGEGGGGGGGGGGGGGGDGGGGGGGGGCFGGGGGAEGFGGGGGGGGC>FGGGGGGGGGGGGFFFE9CGFGFGFFFGGGFGGFFBGFFFFFFA*>EGFFFFFFE?EC<6CCEFCC5;3@<EFFFFFF:><AAA<AA?FB?BFAFAF>?BF
@M02352:288:000000000-CKWC8:1:1101:14837:10763 2:N:0:TACGCTGC+TCTCTCCG
CATTCTTGCGAACGTACTCCCCAGGTGGGTTACTTATCACTTTCGCTTAGCCACTCAGACCGAAATCCGAACAGCTAGTAACCATCGTTTACGGCGTGGACTACCAGGGTATCTAATCCTGTTCGCTCCCCACGCTTTCGTCCATGAGCGTCAGTATATACGTAGTAGACTGCCTTCGCAATCGGTATTCTAAGTAATATCTATGCATTTCACCGCTACACTACACATTCTATCTACTTCCGTATAACTCAAGTCAACCAGTATCAAAGGCAGTTCCATAT
+
GCCGGGGGGGGGEEGGGGFGGGGGGGGGGGGDFFGGGGGGGGGGGGGGGGGGGEFGGGGGGGGGGGGGGGGGGGGGGGFGGGCFFGGGGGGGGGGGGGGGGGGGGGGGGGGGGGGGFGFGGGGGGC@FEGGGGGGGGGGGGGGGGGGGGGGGGGGGGGFFGGGGGGGFFC?FGGGGG>D>BDGCGGFFGFGGGFB8>FFFFGFFCFFGGD+:@B@FEFF3@FFFGGEGE=FFFFFFFDAFF?:8?FFF<BF>).)96<@FFFF4)6<AA(4?BB?>*:2:)
@M02352:288:000000000-CKWC8:1:1101:28266:10806 2:N:0:TACGCTGC+TCTCTCCG
CAATCTTGCGATCGTACTCCCCAGGTGGGACACTTATCACTTTCGCTTAGTCACTGAGATAAATCCCAACAACTAGTGTCCATCGTTTACGGCGTGGACTACCAGGGTATCTAATCCTGTTCGCTCCCCACGCTTTCGTCCATGAGCGTCAGTACATACGTAGTAGACTGCCTTCGCAATCGGTATTCTGTGTAATATCTATGCATTTCACCGCTACACTACACATTCTATCTACTTCCATATGACTCAAGTCAACCAGTATCAAAGGCAGTTCCATAGTT
+
GFAFFGGGGGGGGGGGGGGGGGGEGGGGGGGGGGGGGGGGGGGGGDGGGGGGGGGFGGGGGGGGGGGGGGGGGG<DFFGGFGGGGGGGGGG>FGGGGGGGGGDGGDDFG?EFGGGGFGDFGFG7FGGGGGGGGGDCEEGEGGGFCFGGGGGGGGGCFFGGGFFGF9DEFFGGGFGGGGD5AFDEDFGGGGGGDEFEEFFGFG6FFFFCFGCFG:2?EA1>@FFFGFEGFFFFF+)9?CECEEEEC9EE3636C.?F1()65<2549AF:0(.5<7<@43<A
@M02352:288:000000000-CKWC8:1:1101:28256:10821 2:N:0:TACGCTGC+TCTCTCCG
CAATCTTGCGATCGTACTCCCCAGGTGGGACACTTATCACTTTCGCTTAGTCACTGAGATAAATCCCAACAACTAGTGTCCATCGTTTACGGCGTGGACTACCAGGGTATCTAATCCTGTTCGCTCCCCACGCTTTCGTCCATGAGCGTCAGTACATACGTAGTAGACTGCCTTCGCAATCGGTATTCTGTGTAATATCTATGCATTTCACCGCTACACTACACATTCTATCTACTTCCATATGACTCAAGTCAACCAGTATCAAAGGCAGTTCCATAGTT
+
FFGGFDGGGGGGFFGGGGFGGGGEGGGGGGGGGGGGGGGGGGGGGGGGGGGGGGGGGGGGGGGGFGGGGGGGGGGGGGGGGGGGGGGGGGGGEGGGDGGGGGGGGGGC<,FGGGGGG9BFGFCGGGGFEGGGGGEFGGCEGGFGGGGGEGEGGGGGGGGFGGGGGGGGGFGFGGGFGGGFFGGGGGGGGGGGGFFFFCFGFFFGFFFGGGFGGFFFGF@CEA@FGGFD<=FFFFFFF9EEFFFCCCEE;5;EEC9=;;>4>DFFFF>(201.44@AFF044
@M02352:288:000000000-CKWC8:1:1101:22914:10822 2:N:0:TACGCTGC+TCTCTCCG
CAATCTTGCGACCGTACTCCCCAGGTGGGACACTTATCACTTTCGCTTTGTCACTGAAATAAATCCTAACAACTAGTTTCCATCGTTTACGTCCTGGGCTACCAACGTGTCTAATCCTTTTTGCTCCCCACCCTTTCGTCCGTGCGCGTCCGTCCATACGTAGTAAGCTGCCTTCCTTATCCGTTTTCTTTGTACTAACTATGCATTTCACTCCCCCACTACCCTTTCTTTCCACTTCCATCTCACTCAAGTCAACCAGTATCAAAGGCAGTCCCATACTT
+
9FGGGGGGGGG+@CFGGGGGGGGGG,EF+E8,CFGG<,6C,EF,F,C@,CFGGG9FF9,C,6CF9B,,,C9,,6,,99,,CEG96,B,,,,9,,=F8,449,B5,++4+,,CF,4,94,,9,@,C,5>4,@+C7,=@4D+@+3+++++13+@D,3+@E7,,>B+,,,,733@,29*++++4+*4*,1,,5D+5*+2;+9DFF9+98+++,+++/()4)-0(6()*26+1+;7+:>?A8A3?)9))974@()/7C<A@(.6))6))).8:BF1(,)-0((..
@M02352:288:000000000-CKWC8:1:1101:3923:10835 2:N:0:TACGCTGC+TCTCTCCG
CAATCTTGCGATCGTACTCCCCAGGTGGGACACTTATCACTTTCGCTTAGTCACTGAGATAAATCCCAACAACTAGTGTCCATCGTTTACGGCGTGGACTACCAGGGTATCTAATCCTGTTCGCTCCCCACGCTTTCGTCCATGAGCGTCAGTACATACGTAGTAGACTGCCTTCGCAATCGGTATTCTGTGTAATATCTATGCATTTCACCGCTACCCTACACATTCTATCTACTTCCATATGACTCAAGTCAACCAGTATCAAAGGCAGTTCCATAGTT
+
GGGGGGGGGGGGGGGGGGGGGGGDGGGGGGGFGGGGGGGGGGGGGGGGGGGGGGGGGGGGGGGGGGGGGGGGGGGGGGGGGGGGGGGGGGDGGGGGGGGGGGGGGGGGDGGGGGGGGGGGGGEGGGGGGGGGGGGGGGGGGGGGGGGGGGGGGGGGGCEEFGGGFGGFGGGGGGGGGGDDFCEEGGGFGGGGGFBE<FFGFGFGFFFGGCFGDD=EG)5@@FFFGG?FEFFFFFFFFFECECECFFEFFF8?>?EFFF4>B:AFBFA032(.6>FAF)4<>
@M02352:288:000000000-CKWC8:1:1101:22755:10840 2:N:0:TACGCTGC+TCTCTCCG
TAACCTTGCGGCCGTACTCCCCAGGCGGTCAACTTAGCGCGTTAGCTACGCCACCCACGACTCAAGGTCACAGACGGCTAGTTGACATCGTTTACGGCGTGGACTACCAGGGTATCTAATCCTGTTTGCTCCCCACGCTTTCGTGCCTCAGCGTCAATCTTTTTCCAGGTAGCCGCCTTCGCCACTGATGTTCCTTCCAATCTCTACGCATTTCACCGCTACACTGGAAATTCCACTACCCTCTACAAGATTCTACCCTGCCAGTTCAAAATGCAGTTCC
+
FGGGGGGGGGGGGGGGGGGGGGGGGFFE@CFFGGGGGFGGGGGGGGGGGGGGGGGGFGGCFGGGGGGGGGGGFGGGCCGGGGGGGGGGGGGGGGGGGFGEGGDGGFGGGGGGFGFGGGGGGGGCFGGFA>FGGGGGGG>EGFGF*BFCFCDCEGGGGFGDGG,>CGFFGGFGGFD<CGGFFGC7CGFC9+<@FFFFFFFGFGFGFFFGGC>CFFFFGFF07D?FFG?4>?4=F=<BA?BF??67AAA??()64-4*66F::<D>?24<492<<AF<FADB
@M02352:288:000000000-CKWC8:1:1101:25734:10904 2:N:0:TACGCTGC+TCTCTCCG
CAATCTTGCGATCGTACTCCCCAGGTGGGACACTTATCACTTTCGCTTAGTCACTGAGATAAATCCCAACAACTAGTGTCCATCGTTTACGGCGTGGACTACCAGGGTATCTAATCCTGTTCGCTCCCCACGCTTTCGTCCATGAGCGTCAGTACATACGTAGTAGACTGCCTTCGCAATCGGTATTCTGTGTAATATCTATGCATTTCACCGCTACACTACACATTCTATCTACTTCCATATGACTCAAGTCAACCAGTATCAAAGGCAGTTCCATAGTT
+
GGGGFGGGGGGGGEGGGGFGGGGGGGGGGGGGGGGGGGGGGGGGGGGGGGGGGGGGGGGGGGGGGGGGGGGGGGGGGGGGGGGGGGGGGGGGGGGGGGFGGGGGGGGFEFGGGGGGGGFGGGGGGGGGGGGEGGGGGGGGGEGFG?GGEGGGGGGGGGGGGGGGGGGGGGGGGCFGGGGFFGGGGGGGGGGGGFFFFCFGFFFGFFFGGGFFCEFFGFFFEFFFGGEGEFFFFF<EFEFFCEFFFFFEFFEE<?CFDDFFB2:<<AD03<1:>D?A7A044
@M02352:288:000000000-CKWC8:1:1101:22778:10906 2:N:0:TACGCTGC+TCTCTCCG
CATTCTTGCGAACGTACTCCCCAGGTGGGATACTTATCACTTTCGCTTAGCCACTCAGCCTTACAGCCGAACAGCTAGTATCCATCGTTTACGGCGTGGACTACCAGGGTATCTAATCCTGTTCGCTCCCCACGCTTTCGTCCATCAGCGTCAGTATATTGTTAGTGATCTGCCTTCGCAATCGGTATTCCATGTAATCTCTAAGCATTTCACCGCTACACTACATATTCTAACCACTTCACAATAACTCAAGACTAACAGTTTCAAAGGCAGTTCACCA
+
CGGGGGGGGGG@EGGGGGGGGGGGG<FFCEEEFGGGGGGGGGGGGGGG:FGGGGFGGGGGGGGGGGFGGCEGEGGFGEFF9CFFGGGGCEGD@CG=FGE:EEGGGFFGGGGFFFGFFEEGGGGGGCCGEFGFGGGGEGGEGEGGGC??CGGGGGGCGGGCEFGGAFGFG9ECGCFFGFC94CGCDG5FFECCGC:C?:FGFGFD?;B8D78@8;-=:)636;(6*:7756@A+A6@DEE@6<?8EE3>B2<:23(*.)747AFA92<4<<0:::46*-)4
@M02352:288:000000000-CKWC8:1:1101:6411:10916 2:N:0:TACGCTGC+TCTCTCCG
TAATCTTGCGACCGTACTCCCCAGGCGGAGTGCTTAATCCGTTAGGTGTGACACCAACAAGCATGCTTGCTGACGTCTGGCATTCATCGTTTACGGTGTGGACTACCAGGGTATCTAATCCTGTTTGCTCCCCACACTTTCGCACCTCAGCGTCAGTATCGAGCCAGTGAGCCGCCTTCGCCACTGGTGTTCCTCCGAATATCTACGAATTTCACCTCTACACTCGGAATTCCACTCACCTCTCTCAAACTCAAGACCAGGAGTTTATAAGGCAGTTCCAG
+
<FGGGGGGGGGEGGGGGGGGGGGGGCFGGGGGGGGGEFFFGGGGGDGGGGGGGGFFGGGGGGFEGGFEEEFFGGGEGGGGC8AFFGGGGGGGGGGGGGGGEAFCGGGFGEGGGGGGF;<C;FFEDFGGGGGCGFFDEGFEDECGEGFGGG?EEGGEEGEGE78EGGGFGGD?@EDD>DGFFDEGGGGA?FCDFFAB@DBGFGFGEF>DCF3:CAEFGFEEC+86><;3(7/7BF24:<F?46),42).)<2)-53?::@??0(485AAFA<2:().04466
@M02352:288:000000000-CKWC8:1:1101:27432:10984 2:N:0:TACGCTGC+TCTCTCCG
CAATCTTGCGATCGTACTCCCCAGGTGGGACACTTATCACTTTCGCTTAGTCACTGAGATAAATCCCAACAACTAGTAGACATCGTTTACGGCGTGGACTACCAGGGTATCTAATCCTGTTTGCTCCCCACGCTTTCGCACCTCAGTGTCAGTATCAGTCCAGGTAGTCGCCTTCGCCACTGGTGTTCCTTCCTATATCTACGCATTTCACCGCTACACAGGAAATTCCACTACCCTCTACCGTACTCTAGTTCAGCAGTATCAGGTGCAGTTCCCAGGTT
+
GGFGGGGGGGGGGGGGGGGGGGGGGFEGGGGGGGGGGGGGGGGGGGGGGGGGGGGGGGGGGGGGCGFGGGGGGGGGGGFGGGFGGGGGGGGGGGGGGGGGGGGGGGG8FFGGFGGGGGGGGGGGGGGGGGGGGEGFGEGGGGFGGGGGGGFGAEFGGFGGGGFGFGGGGGGEGGGFGGGF*7DC>CEFC7E8FEFEFFFCFGFD@FFGGGFGGFBFGFDFF4=ADG?@CFFFFFFDE@DFFF0(6(,7<4<BAAA6<AF<<66<52:2)5<6<<82F?0:3
@M02352:288:000000000-CKWC8:1:1101:24715:11009 2:N:0:TACGCTGC+TCTCTCCG
CATTCTTGCGAACGTACTCCCCAGGTGGGTCACTTATCACTTTCGCTTAGCCACTCAAACCGAAGTTCGAACAGCTAGTGACCATCGTTTACGGCGTGGACTACCAGGGTATCTAATCCTGTTCGCTCCCCACGCTTTCGTCCATCAGTGTCAGTATATTATTAGTAATCTGCCTTCGCAATTGGTATTCTATGTAATATCTATGCATTTCACCGCTACACTACATATTCTAACTACTTCATAATAACTCAAGACAACCAGTATCAAAGGCAATTCTACAG
+
GGFGGGGGGGGGGGGFGFFGGGGGFFGGGGGDFGGFFFGGGGGGGGGGGGGGGFGGGGGGGGGGGGGGGGGGGGGGGGGGGGGGGGGGGGGFGGGGGGGGDFGGGGGGGGGGGGGGGGFGGGGGGGDGGGGGGGGGGGGGGGGGDFGFFGGFGGGGGGGGGGGGFGFGGGGGGGFGGGGFFGGGGGGGGGGGGFFFFFFGFGFGFACFGGFGG?DFGEFFFA@FGGFGCAFF6BEFEFFFCFFFFFFF<)=4=E@FFF3;:<<2<FFAB0,26?F2@ABA)
@M02352:288:000000000-CKWC8:1:1101:6656:11025 2:N:0:TACGCTGC+TCTCTCCG
TAATCTTGCGACCGTACTCCCCAGGCGGTACACTTAATGTGTTAGCTGCATTACTGCAAGGTCTAGCCTCACAACAACTAGTGTACATCGTTTAGGGCGTGGACTACCAGGGTATCTAATCCTGTTTGCTCCCCACGCTTTCGCATCTGAGTGTCAGTGTCTGTCCAGGGGGCCGCCTTCGCCACTGGTATTCCTTCAGATCTCTACGCATTTCACCGCTACACCTGAAATTCTACCCCCCTCTACAGCACTCTAGTTCACCAGTTTCAAATGCAGTTCCG
+
DFGGFGGGGGGCC:FFGFGGGGGGGGGGGGGGGGGGGFGGGGGGGGGGGGGGGGGGGGGGGGGGGGGGGGGGGGGGGGGGGGGGGGGGGGGGGG9FFGGGGGGGGGGGGGGGGDGGGGGGGGGGGGGGGGGF<CDEEGGGGGGGGDEGGFFGGGGGGGGGGGGGFGGGGGGGGGGGGGGFFGGGGGGG@FFCFEFFFFAGCFFGFFFFGGD7FFEFFD;BFFFFCC?F:=67@FF>9(8>9>:?BDFF?FBF?FB?9<F<>2<:<6<AF<A2<2=99446(
@M02352:288:000000000-CKWC8:1:1101:19103:11109 2:N:0:TACGCTGC+TCTCTCCG
CATTCTTGCGAACGTACTCCCCAGGTGGGATACTTATCACTTTCGCTTAGTCACTCAGTCCGAAAACCAAACAACTAGTATCCATCGTTTACGGCGTAGACTACCAGGGTATCTAATCCTGTTCGCTACCTACGCTTTCGTCCATCAGCGTCAATATATTGTTAGTGATCTGCCTTCGCAATCGGTATTCTATGTAATCTCTAAGCATTTCACTGCTACACTACATATTCTAACCACTTCACAATAATTCAAGACATACAGTATCAATGGCAATTCTATGG
+
GGFFEGGGGGC@FFGFGGGGGGGGGGGGGGGGGGGGGGGGGGGGGGGGDGEFGG@AFGGGGGGGEGGGGGGGGGGGGGGGFFGGGGGDFFGF:FGFGGGGBFGGGGGDEFGGGGGFFGFGFGFCGCEEEFFGGGGGEFGCFGEGGGG6DGGE>7CFGGGGGGGGGGGGGAFFFGGGGGGFD>FFCGCC@FGGF?FE4B6CFFF:<)1=:9>@D+8;C+;@@8;FGGEGFFFFFB@<D@A<EF5@EA<E).9573;F<EF@3/754<A<9.23<?6)162<4
@M02352:288:000000000-CKWC8:1:1101:10114:11115 2:N:0:TACGCTGC+TCTCTCCG
CATTCTTGCGAACGTACTCCCCAGGTGGGTCACTTATCACTTTCGCTTAGCCACTCAAACCGAAGTTCGAACAGCTAGTGACCATCGTTTACGGCGTGGACTACCAGGGTATCTAATCCTGTTCGCTCCCCACGCTTTCGTCCATCAGTGTCAGTATATTATTAGTAATCTGCCTTCGCAATTGGTATTCTATGTAATATCTATGCATTTCACCGCTACACTACATATTCTAACTACTTCATAATAACTCAAGACAACCAGTATCAAAGGCAATTCTACAG
+
GGGGGGGGGGGGGGFGGGGGGGGGGGFGGGGGGGGGGGGGGGGGGGGGGGGGGGFGGGGGGGGGGGGGGGGGGGGGGGGGGGGGGGGGGGGGGGGGGGGGGGGGGGGGGGGGGGGFGGGGGGGGGGGGGFGFGGGGGGGGGGGGGGGGGGGGGGGGGGGGGGGGGGGGGFGGGGGGGGDDDGFGFGGGGGFFGFFEFFFGFFFGFFFFGGFGGFFFGFFFDC@FGGFGFFFFFFFFFFFFFFFCCFFFFEF;@E@FFF><BFFFFFFF9??7:2?BFFFF)
@M02352:288:000000000-CKWC8:1:1101:4308:11123 2:N:0:TACGCTGC+TCTCTCCG
TAACCTTGCGGCCGTACTCCCCAGGCGGTCAACTTAGTGCGTTAGCTGCGCCACCCACGACTCAAGGTCACAGACGGCTAGTTGACATCGTTTACGGCGTGGACTACCAGGGTATCTAATCCTGTTTGCTCCCCACGCTTTCGTGCCTCAGTGTCAGTATTTGTCCAGGTAGCCGCCTTCGCCACTGATGTTCCTTCCAATCTCTACGCATTTCACCGCTACACTGGAAATTCCACTACCCTCCACAATACTCTAGTTTGCCAGTTCAAAATGCAGTTCC
+
CEGFGGGG<FFEFEFEGGGGGGDEGGGGC@CFGGGGGGGCGEGGCGGGGEEFGEGGGGD+>C?A8ECFDEFFCGGGGGGGGGGG9FGGGGGGGGGDFGEGGGGGGGGG?DDEGGGGGFBFECF9FFGCFGCCFGFGGGDE@EEGFEGFE?,;@CFC,@DFGGGG9C,DGECF:FCGDGC=4?EGDFGECGFGG?FC3867AFFGEFA<DEDGFFCFGE009B??F0352?F?=FAAF?FF:7((,.,:82))5-4*.-/.5>2))4:A2<24<<*)9<A)
@M02352:288:000000000-CKWC8:1:1101:25843:11128 2:N:0:TACGCTGC+TCTCTCCG
CAATCTTGCGATCGTACTCCCCAGGTGGGACACTATTAACTTCGCTTAGTCAATTAGATAAATCCCAACAAACAAGTTCCATCGGTTACGGGCTGGGCTACCAGGGTATTTTATTCTGTTTGCTCCCCACCCTTTCGGCCATTGACGGCAGTACATACGTAATAGACTGCCCTCCCAATTGGGATTCTTGGTAATTTCTATTCATTTTAACGCTACACTACACCTTCTATCTACTTTCATATGGCTCAATGTAAACAGTTACCAAGGCATGTCCCAAGTTT
+
GGGGGGGGGGGGGGGGGGGGGGGEGGGGGGGGGG,5,6,,CF9,6,B4,66,,6,,,,9,CF,6FFDF,,C,,,,,9,,CF,6,,BF,5,B+++,B,44,,9:5FF4,,,,,:,,C4,,C,,5,,BFE?++4+6A?8++6+33,,,3++++63=:=,>33,,+,,,7@:3D8D,++4A7+*4,,4@,,,,,4:>+**3++++++*=E++,4*))(/,)8((20)0;(*)+311+)9)9?E35))((.)7)..)9);)/1))).9318(...6)6*)..)6)
@M02352:288:000000000-CKWC8:1:1101:26950:11133 2:N:0:TACGCTGC+TCTCTCCG
TAACCTTGCGGCCGTACTCCCCAGGCGGTCTACTTATCGCGTTAGCTTCGCTACTCACGGATTAAATCCACAAACAGCTAGTAGACAGCGTTCACGGTGTGGACTACCAGGGTATCTAATCCTGTTCGCTACCCACACTTTCGCACATGAGCGTCAGTTACTGACCAGGGAGTCGCCTTCGCCACTGATGTTCCTCCAGATATCTACGCATTTCACCGCTACACCTGGAATTCCACTACCCTCTCCAAAACTCTAGCCTGCCAGTTCTAAATGCAATTCC
+
<FFGGGGGGGGGGGGGGGGGGGFEGGEGGGGGGGGGGAFEGGGGEGGGGGGGGGFFGGGGGEGGGGGGGFGGGGGGGGGGGGGGGGGGGGGGGGGGGGFGGGDGFGGGGGGGGGGGFG?FGGGFGG9EGGDDGGGGEGGGGGCEGGGGCGGGEGG5CGGGGGGGGGGGGGGD*,397CDFFGG:C8CF7+>DFEFEDFF7ACAG<CFGGC3DF67FGFFB>:25>43C:FFFFFBB<(5?0)4(48A:>(,..).1:?F??B??DAB<2)6:9<B)*.<A
@M02352:288:000000000-CKWC8:1:1101:20331:11150 2:N:0:TACGCTGC+TCTCTCCG
TAACCTTGCGGCCGTACTCCCCAGGCGGTCAACTTAGTGCGTTAGCTGCGCCACCCACGACTCAAGGTCACAGACGGCTAGTTGACATCGTTTACGGCGTGGACTACCAGGGTATCTAATCCTGTTTGCTCCCCACGCTTTCGTGCCTCAGTGTCAGTATTTGTCCAGGTAGCCGCCTTCGCCACTGATGTTCCTTCCAATCTCTACGCATTTCACCGCTACACTGGAAATTCCACTACCCTCTACAATACTCTAGTTTGCCAGTTCAAAATGCAGTTCC
+
GGGGGGGGGGGGDGGGGGGGGGGGGFGGGGGGGGGGGGGGGGGGGGGGGGGGGGGGGGGGGGGGGGGGGGGGGGGGDGEGGGGGGGGGGGGGGGGGGGGGGGGFGGGG@FGGGGGGGFGGGGGGGGGGGGGGGGGGGGGGGGGGFGGGGGGGEFGGGGFFGGGFCFCFGGGGGGGGGDCFFGGDGGGEGGGGGFFFFFFCFFFGFF6>CGFGGACFFD>FFF24CC:FFFFFFFFFFFFFFF672A>FF))6?BA=A:?4<AFDBBFFADFFFFFAF44>
@M02352:288:000000000-CKWC8:1:1101:15384:11209 2:N:0:TACGCTGC+TCTCTCCG
CAATCTTGCGATCGTACTCCCCAGGTGGGACACTTATCACTTTCGCTTAGTCACTGAGATAAATCCCAACAACTAGTGTCCATCGTTTACGGCGTGGACTACCAGGGTATCTAATCCTGTTCGCTCCCCACGCTTTCGTCCATGAGCGTCAGTACATACGTAGTAGACTGCCTTCGCAATCGGTATTCTGTGTAATATCTATGCATTTCACCGCTACACTACACATTCTATCTACTTCCATATGACTTAAGTCAACCAGTATCAAAGGCAGTTCAATAGTT
+
DGGGFGGGGGGGGGGGGGGGGGGGGFGGGGGGGGGGGGGGGGGFGGGGGGGGGGGGGGGGGFGGG8FFGGGGGGGGGGGGGGFGGGGGGGGGDCGGGGGGGGGGGGGEFFGGGGGGDAFGGGGGGFEBE@EEC=F:EGGGGGGCFFGD8CEGGGGGC9FG9FFGGGGGGFGGEGG7C59DFDEGFFGGGFFFCEBECAF9=CAGFFFFGGA><A>FG45CEFFFFG3+.;C6AFEFEF<6<<?3365)7C4?3?CFFFA@)44<>A9?((-4::*)96<<<
@M02352:288:000000000-CKWC8:1:1101:5043:11237 2:N:0:TACGCTGC+TCTCTCCG
CAATCTTGCGATCGTACTCCCCAGGTGGGACACTTATCACTTTCGCTTAGTCACTGAGATAAATCCCAACAACTAGTGTCCATCGTTTACGGCGTGGACTACCAGGGTATCTAATCCTGTTCGCTCCCCACGCTTTCGTCCATGAGCGTCAGTACATACGTAGTAGACTGCCTTCGCAATCGGTATTCTGTGTAATATCTATGCATTTCACCGCTACACTACACATTCTATCTACTTCCATATGACTCAAGTCACCCAGTATCAACGGCAGTTCCATAGTT
+
GEGGGGGGGGEGGGGGGGGGGGGGGGFGGGGGGGGGGGGGGGGGGFFG@FGGGGGGGGGGGGGGGGGGGGGGFGGGGGGGGGGGGGGGFGDFGGGGGGGGGFGGGGGGGGGGGGGGGGGGGGGGGGGGGGGDGEEFGGGGG8EAADFDGGGDFGGGGGGFGGGGCFFGGFGGGGGGG5CDFF>C4CFGGGGGGC+>EFFGFDFFCFFGGCFFGBFDGFFFFFFFGGEGE=AFF=CC?E@33)96)>?7@4;<6?);??F726))6(,(719::>=264)6:
@M02352:288:000000000-CKWC8:1:1101:17884:11242 2:N:0:TACGCTGC+TCTCTCCG
TAATCTTGCGACCGTACTCCCCAGGCGGAATGCTTAATCCGTTAGGTGTGACACCAACAAGCATGCTTGCTGACGTCTGGCATTCATCGTTTACGGTGTGGACTACCAGGGTATCTAATCCTGTTTGCTCCCCACACTTTCGCACCTCAGCGTCAGTATCGAGCCAGTGAGCCGCCTTCGCCACTGGTGTTCCTCCGAATATCTACGAATTTCACCTCTACACTCGGAATTCCACTCACCTCTCTCGAACTCAATACCAGGAGTTTACAAGGCAGTTCCAG
+
FFGFFGGGGGGGGGGGGGGGGGFCGFCFGGGGGGGGGGGGGGGGGGGGGGGGGGGFEEGFGGGGFEGFGGGFGGGGGGGGG8FFGGGGCFGG@FGGGGGGGGGGGFGG?EGFGGGGGFFFGGGGGGGGGGG@GAFCEGGGFGEGGGGGFFGGGGGGEFGGGG8EG:BDFC:DGEGDDDF4?D=EFG6ECFEDGE@@>>5DFFAGEFFD<C3@C7?=+;4=EA@FGC;CBFFFFFA.4??6).4235<7:215>5)9:?434,3.:9<:4).:?752@9:6-
@M02352:288:000000000-CKWC8:1:1101:10062:11244 2:N:0:TACGCTGC+TCTCTCCG
CAATCTTGCGACCGTACTCCCCAGGTGGGACACTTATCACTTTCGCTTAGTCACTGAGATAAATCCCAACAACTAGTGTCCATCGTTTACGGCGTGGACTACCAGGGTATCTAATCCTGTTCGCTCCCCACGCTTTCGTCCATGAGCGTCAGTATATTGTTAGTGATCTGCCTTCGCAATCGGTATTCCATGTAATCTCTAAGCATTTCACCGCTACACTACATATTCTAACCACTTCACAATAACTCAAGACTAACAGTTTCAAAGGCAGTTCCACAGTT
+
GFGGGGGGGGGGGGEFGGGGGGGGGGEGGGGGGGGGGGGGGGGGGGGGGGGGGGGGGGGGGGGGGGGGGGGGGGGGGGGGGGGGGGGGGGGGGGGGGGGGGGGGGGGGGGGGGGGGGGGGGGGGEGGGGGGGGGGGGGGGGGGGGGGGGGGGGGGGGGFGGGGGGFFGGFGGGGFFGGGFFGGGGGGGGGGGGFFFEFFGFCCGFFFFGGFFGFFFGFFFEF@AFGEGFF=A5*8@FFFFCEFFFE9>A;@EDFF7??F<<<<BFFBFFF0:9A=5FF:D<
@M02352:288:000000000-CKWC8:1:1101:23375:11249 2:N:0:TACGCTGC+TCTCTCCG
TAACCTTGCGGCCGTACTCCCCAGGCGGTCAACTTAGTGCGTTAGCTGCGCCACCCACGACTCAAGGTCACAGACGGCTAGTTGACATCGTTTACGGCGTGGACTACCAGGGTATCTAATCCTGTTTGCTCCCCACGCTTTCGTGCCTCAGTGTCAGTATTTGTCCAGGTAGCCGCCTTCGCCACTGATGTTCCTTCCAATCTCTACGCATTTCACCGCTACACTGGAAATTCCACTACCCTCTACAATACTCTAGTTTGCCAGTTCAAAATGCAGTTCC
+
FGFGFGGGGGGGEGFFFFGGGGGDGCBC@@FDGGGGFGGFGGGGGGGGGGGGGGGG<FEGGGGFGGGEFGGGGGGGCFGGGGGGGG?FFGGCFFGGEGDEFGC<BFFDDFDFGGFGGGF9FFGGGFFGGGGGGGGECEGGGGGG>EC7,,@EG@FG9E;CGF@GFG@FCGF?FGGGGGDFFGG5CGG?9+1:C?FC@FFCAFFGEFFFDCBDGF5FF319BF7FCF:94*6=FF)9A0::<2,:<<2?>)26))6*6<F2<<B0462>)6-48<@29<D)
@M02352:288:000000000-CKWC8:1:1101:12418:11254 2:N:0:TACGCTGC+TCTCTCCG
CACACTTGCGTGCGTACTCCCCAGGCGGAACACTTAACGCGTTAGCTACGGCACTGTCCGGGTCGATACAGACAACACCTAGTGTTCATCGTTTACGGCTAGGACTACAGGGGTATCTAATCCCTTTCGCTCCCCTAGCTTTCGTCCATCAGTGTCAGTATATTATTAGTGATCTGCCTTCGCAATTGGTATTCTATGTAATATCTATGCATTTCACCGCTACACTACATATTCTAACTACTTCATAATAACTCAAGACAACCAGTATCAAAGGCAATT
+
GFGGGGGGGGGEGEGGGGGGGGGGGGGGGGGGGGGGGGGGGGGGGGGGGGGGGGGGGGGGGGGGGGGGGGGGGGGGGGGGGGGGGGGGGGGGGGGGGGGGGGGGGGFFGGGGGGGGGGGGGGFGGGGGGGCGGGGGGGGGGGGGGGDGGGGGGGGGGGGGGGCGGGGGGGGGGGGDGGGFFGGGGGGGGGDGGFFFFFF@AGFGFFFGGGFGGFFFGFFFFFFFGGFGFFAFFFFEFFFAFFFFFFFFFFAFFFFF?>FFFFFF6AAF<4A<9::7FFF
@M02352:288:000000000-CKWC8:1:1101:10617:11268 2:N:0:TACGCTGC+TCTCTCCG
TAACCTTGCGGCCGTACTCCCCAGGCGGTCAACTTAGCGCGTTAGCTACGCCACCCACGACTCAAGGTCACAGACGGCTAGTTGACATCGTTTACGGCGTGGACTACCAGGGTATCTAATCCTGTTTGCTCCCCACGCTTTCGTGCCTCAGCGTCAATCTTTGTCCAGGTAGCCGCCTTCGCCACTGATGTTCCTTCCAATCTCTACGCATTTCACCGCTACACTGGAAATTCCACTACCCTCCACCACATTCCACCCTGCCAGTTCAAAATCCAGTTCC
+
GFGGGGGFGGGGGGGGGGGGGGGEGGGGFCGGGGGGGGEGEGGGGGGGGGGGGGGGFD@EGGGFGGGGGGGGGGGGGGGGGGGGGGGGFGGGGFGCCFGGGGDCEGEF8<FEFFFGG9FFF;FAFGGGG9EFCG,>BCECFGEGEDG:?68?8CGGEFFCFGG;?FCFFG99CFDCDCCAFCC5CC6<?:>3;9FCEFCF87/7<4@>GCDD7@27E)((45,?**4*,1*9@4:<)4>F:)((,.(4(3)64-:*4?),4?))).:))5))(,*,*.4A
@M02352:288:000000000-CKWC8:1:1101:5154:11308 2:N:0:TACGCTGC+TCTCTCCG
TAACCTTGCGGCCGTACTCCCCAGGCGGTCAACTTAGTGCGTTAGCTGCGCCACCCACGACTCAAGGTCACAGACGGCTAGTTGACATCGTTTACGGCGTGGACTACCAGGGTATCTAATCCTGTTTGCTCCCCACACTTTCGCACCTCAGCGTCAGTATCGAGCCAGTGAGCCGCCTTCGCCACTGGTGTTCCTCCGAATATCTACGAATTTCACCTCTACACTCGGAATTCCACTCACCTCTCTCGAACTCAAGCCCAGGAGTTTCACAGGCAGTTCCA
+
GFGGGGGGGGGGGGGGGGFGGGGGGGGGGGGGGGGGGGGGGGGGGGGGGGGGGGGGGGGCFGGCFGGGGGG<FGGGDGGGGGGGGGGGGGGGGGGGGGGGGG>FGGGGFGGGGGGGGCFFGGGGGGGCFGGGGGGF8CGCGGGG8EGCC?FGGGGGGGEFGGDDEGGGGGGCFGGD5DGFFDEGDGFG@*=DGF+;@D53>>FGFFFGGDFFFF4BGFB?AF<FCF<GBBFFFFA<><BFF?F37)5(:?012)863(7:?FFFFFF4)).4:(.45<4A)
@M02352:288:000000000-CKWC8:1:1101:28872:11338 2:N:0:TACGCTGC+TCTCTCCG
CATTCTTGCGAACGTACTCCCCAGGTGGGATACTTATCACTTTCGCTTAGCCACTCAGCCTTACGGCCGAACAGCTAGTATCCATCGTTTACGGCGTGGACTACCAGGGTATCTAATCCTGTTCGCTCCCCACGCTTTCGTCCATCAGCGTCAGTATATTGTTAGTGATCTGCCTTCGCAATCGGTATTCCATGTAATCTCTAAGCATTTCACCGCTACACTACATATTCTAACCACTTCACAATAACTCAAGACTAACAGTTTCAAAGGCAGTTCCAAAG
+
GFCFFGGGGGGGGGGGFFFFGGGGGCEFGGGGGGGGGGGGGGG@FGGGGGGGGGGFGGGGGGGGEGEGGCGDGFGFFGG9FCEFGGGGFGGGGGDGGGC7EFGGGGGGGGE<FFFFFG9;>FGGED+>CFGGGGGEEDAE:@EGFFDGGGGGGDGGGGGGGGGFGGGAFGGGGGDFC4DA?GFFGGGFF@FCF:C478::+=@:CFFG>FCDGF@>GD6@@F@AGG5C<+1;@4;E?@42<?A7<63))6A7<22/)4))))66464A)220329)=))..
@M02352:288:000000000-CKWC8:1:1101:27199:11338 2:N:0:TACGCTGC+TCTCTCCG
TAATCTTGCGACCGTACTCCCCAGGCGGTCTACTTAACGCGTTAGCTCCGAAAGCCACGGCTCAAGGCCCCAACCTCCAAGTAGACATCGTTTACGGCGTGGACTACCAGGGTATCTAATCCCGTTTGCTCCCCACGCTTTCGCATCTGAGTGTCAGTGTCTGTCCAGGGGGCCGCCTTCGCCACTGGTATTCCTTCAGATCTCTACGCATTTCACCGCTACACCTGAAATTCTCCCCCCCTCCACAGCACTCTAGTTCACCAGTTTCAAATGCAGTTCCG
+
,@FECFGGG7:FGEG9FFGGGGGGGF7FFCGGGGGGFGGGGGGGEGGGGD@CG:EGGGGGG7FGGCFGG+@+CCE,<FE?EF9@DA?F9=DFGGGE:F=@@FEF=B>F<=CGGGFF,6>@>9,@FFF7;AFGGGF7*@3CG7::>3=+,D9CFGGCCE,@D,?FDGCEF7E5EE)>D5CA):ECC6CC;EGGDAFB<*=7/C=>29@3C5<D>?DFF)3(3@27C*(927F@=*.4,2290(((.4432:B04<<7-)*)-4)(..)64)-))6@)9<<<(
@M02352:288:000000000-CKWC8:1:1101:5816:11342 2:N:0:TACGCTGC+TCTCTCCG
TAATCTTGCGACCGTACTCCCCAGGCGGAATGCTTAATCCGTTAGGTGTGACACCAACAAGCATGCTTGCTGACGTCTGGCATTCATCGTTTACGGTGTGGACTACCAGGGTATCTAATCCTGTTTGCTCCCCACACTTTCGCACCTCAGCGTCAGTATCGAGCCAGTGAGCCGCCTTCGCCACTGGTGTTCCTCCGAATATCTACGAATTTCACCTCTACACTCGGAATTCCACTCCCCTCTCTCGAACTCAAGACCAGGAGTTTATAAGGCAGTTCCAG
+
FGGGGGGGGGGGGGGGGGGGGGGEGGGGGGGEGGGGGGGGGGGGGGGGGGFGGGGGEFGGGGFGGGGGGGGGGGGGGGGGGFGGGGGGGGGGFGGDGGGGGGGGGGGGGGGGGFGG;9EFGGGGGGGGGGGGDGG@EFGGGGGGGGGGCFGGGGGGGAFFGGGGG7FGG9DBFEGDDGGFDGCEC8EECFGGGFFFFFFGFGFG3AAGGGFGGFFF9F@FFCFFGGD33@FF?6458(,44:2<D?:4<?05)53/31),4:4<7A<A9):<:()4FAD4.
@M02352:288:000000000-CKWC8:1:1101:19159:11344 2:N:0:TACGCTGC+TCTCTCCG
TAATCTTGCGACCGTACTCCCCAGGCGGTCTACTTAACGCGTTAGCTCCGAAAGCCACGGCTCAAGGCCACAACCTCCAAGTAGACATCGTTTACGGCGTGGACTACCAGGGTATCTAATCCTGTTTGCTCCCCACGCTTTCGCATCTGAGTGTCAGTGTCTGTCCAGGGGGCCGCCTTCGCCACTGGTATTCCTTCAGATCTCTACGCATTTCACCGCTACACCTGAAATTCTACCCCCCTCTACAGCACTCTAGTTCACCAGTTTCACATGCAGTTCC
+
FCGGGGGGGGGDGGGGGGGGGGGGGGGGGDGFGGGGGGGGGGGGGGGGGGGGGGGGGGGGGGGGGGGGGGGGGEGGGGGGGGGGGGGGGGGGGGGGDGGGGGGGGGGGGGGGGGGGGGGGGFGGGGGGGGGGGGGGGGGGGGGGGGGGGGGGGGGGGGGGGGGGGGFEEGGGGGGGGGGF5DGGGGGFGFGGG5:CB@6DFGFGF4@GGGFGGFAFG:;B>F7@FC:G)7=FF?4>B?B99>FFFFD??,:::AA@A>F<<<<BFFFF<))))4=BF<DA
@M02352:288:000000000-CKWC8:1:1101:10768:11405 2:N:0:TACGCTGC+TCTCTCCG
CAGCCTTGCGACCATACTCCCCAGGCGGAACACTTAACGCTTTCGCTACGGCCGAGAAGATGTGAAAGTCCCCTCAACCCAGTGTTCATCGTTTACGGCTAGGACTACCGGGGTATCTAATCCCGTTCGCTACCCTAGCTTTCGTGCCTCAGCGTCAGAAAAGATCCAGTGATGCGCTTTCGCCACCGGTGTTCCCTATGATATCAACGCATTTCACCGCTCCACCATAAGTTCCCATCACCCCTATCTTCCTCGAGCTTGGGGCTTTGCGACGCAATTC
+
GGFGGFGGGGGGGGGGGFGGGGGGGGGGGGGFGGGGGGGGGGGGGGGGGGDGGGGGGGGGGGGGGGGGGGGGGGGGGGGGGGGGGGGFGFGGGGGGGGGGDGGFGGGGGGGGGGGGGGGGGGGGGGGFGGGEGGGGGGGGGGGDGGGGGGFGGGGGGGGGGFEGCFDGGGGGGFGGGGGFFGGCGGFEGGGGDFFFAFFGFGFGFFFGGGFGGBAFGFBFFB9FGGBGFF=@@FAFFBF<DF<FF62<<A<>BA:DB:>?B6?>((44)44990;9B:DF
@M02352:288:000000000-CKWC8:1:1101:14095:11432 2:N:0:TACGCTGC+TCTCTCTG
CAACCTTGCGACCGTACTCCCCAGGTGGAATGCTTAATCCGTTAGGTGTGTCACCAACAAGCATTCTTGCTGACGACTGGCATTCATCGTTTACGGTGTGGACTACCAGGGTATCTACTCCTGTTTGCTCCCCACACTCTCGTACCTCTGCGTCAGTCTCTAGCGAGTGAGCCCTCCTCGCTCGTGGTTTTTCTCCAAATCTCTACGTATTTCACCTCCACCCTTGGATCCACACTCATCTACTCTCAACTCAAAACCACCAGTAATATACGCTTTTCCGG
+
,C,C,CFFF:@+7+BFGFFGGGFGG,@FGGGCGGGFCF,E@FF:F,C,EF,CEG<,@B,6,B,<,CF9CC9,CE,8CFC,,,,9,<CA,DA,,9,=EDB=+,B==EFDF+BF<FFDE,?,9C8FFB,>,8ECEGGF+@,@DE3C8C=+,3,+6+3+6,3,63,D++@CFE96@;*3**;39*,**,4=*,=*A96*1/+;*:B+*=)*2=/:F+88CF08;)4)02(*)))*2;;(3()7))1.))/.1()..5-13-7-((())).)).),((0(14813
@M02352:288:000000000-CKWC8:1:1101:10951:11447 2:N:0:TACGCTGC+TCTCTCCG
TAATCTTGCGACCGTACTCCCCAGGCGGAATGCTTAATCCGTTAGGTGTGTCACCGAATAGCATGCTACCCGACGACTGGCATTCATCGTTTACGGTGTGGACTACCAGGGTATCTAATCCTGTTTGCTCCCCACACTTTCGCACCTCAGCGTCAGTATCGAGCCAGTGAGCCGCCTTCGCCACTGGTGTTCCTCCGAATATCTACGAATTTCACCTCTACACTCGGAATTCCACTCACCTCTCTCGAACTCAAGCCCAGGATTTTAAGCGGCAGTTCCAG
+
GGGGGGGGGGGGGGGGGGGGGGGGGGGGGGGFGGGGFFFGGGGGGGGGGGGGGGGGGGGGGGGGGGGGGGGGGGGGGGGGGGGGGGGGGGGGGGGGGGGGGGGGGGGGGGGF8FGDGFFGGGGGGGGGGGGGGGGGGGGGGGGGGGGGGGGGGGGDGFCFGGCCEFGGGFGGGGGGGGGFFCEGFFCC:FGGGEF@FF3<FCAFCA)//=AGGCEF+5<))*./29<G(7:9@*64:(5<D02823(5162))()/3-)4(().).-)))(-43)30-595
@M02352:288:000000000-CKWC8:1:1101:14769:11449 2:N:0:TACGCTGC+TCTCTCCG
TACACTTGCGTGCGTACTCCCCAGGCGGTCAACTTAATGCGTTAGCTGCGGCACAGAATCTCAAGGACCCTACACCTAGTTGACATCGTTTACGGCGTGGACTACCGGGGTATCTAATCCCGTTCGCTACCCACGCTTTCGCACCTCAGCGTCAGTATTGGCCCAGTAAGCTGCCTTCGCCATCGATATTCCTTCCAATCTCTACGCATTTCACTGCTACACTGGAAATTCCGCTTACCTCTACCATACTCAAGATTGCCAGTTTCAAATGCAGTTCCTAG
+
GGGGGGGGGGGGGGGGGFGGGGGGGGGGGGGGGGGGGGGGGGGGGGGGGGGGGGFGGGGGDGGGGGGGGGGGGGGGGGGGGGGGGGGGGGGGGGGGGGGGGGGGGGEGGGGGGGGGGGGGGDGGGGGGGGGGGGGGGGGGGGDEGDGGCFGGGDGGGGGGGGGFEFGGGGGFFGGGGGGFECEGGFC8EFCGGFFFFFFFAFFF3>><CEF77FBBC=)47?<FGF?G<FFF4>?B::79AF)6<7:<?ABFF48?:4FFFF?<A>2)4:AFFBFFFFBA-
@M02352:288:000000000-CKWC8:1:1101:24094:11488 2:N:0:TACGCTGC+TCTCTCCG
CAATCTTGCGATCGTACTCCCCAGGTGGGACACTTATCACTTTCGCTTAGTCACTGAGATAAATCCCAACAACTAGTGTCCATCGTTTACGGCGTGGACTACCAGGGTATCTAATCCTGTTCGCTCCCCACGCTTTCGTCCATGAGCGTCAGTACATACGTAGTAGACTGCCTTCGCAATCGGTATTCTGTGTAATATCTATGCATTTCACCGCTACACCACACATTCTATCTACTTCCATATGACTCAAGTCAACCAGTATCAAAGGCAGTTCCATCGTT
+
GE<FFGGGGGGGGEFGGGGGGGGGGGGGGGGGGGGGGGGGGGGGGGGGGGGGGGGGFGGG@FGGGGGGGGGGGGGGGGGGGFGGGGGG@FGDGDGGGGGGGGGGGGDG?FGGGGGGFGGGGFFGGGGGGGGGGGGGGGGGGGGGGGGGGGGGGGGGGFGEGGGGGGFGGCFGGGGFDGGAA9>E4CGGGGGGGFFAEFFGFGFGFFFGGGFFGEFFGFFFFF055DEFEFFFFCECEE34<5???9);;5<?9)<B@046<6<)5)501(2:A>B)6)(44
@M02352:288:000000000-CKWC8:1:1101:7507:11501 2:N:0:TACGCTGC+TCTCTCCG
TAATCTTGCGACCGTACTCCCCAGGCGGAATGCTTAATCCGTTAGGTGTGACACCAACAAGCATGCTTGCTGACGTCTGGCATTCATCGTTTACGGTGTGGACTACCAGGGTATCTAATCCTGTTTGCTCCCCACACTTTCGCACCTCAGCGTCAGTATCGAGCCAGTGAGCCGCCTTCGCCACTGGTGTTCCTCCGAATATCTACGAATTTCCCCTCTACACTCGGAATTCCACTCCCCCCTCTCGAACTCAAGACCAGGAGTTTAAACGGCGGTTCCAG
+
FA8FFGGGDGGGGGGGGGFGGGGGGGGGDFGFFFGAFDGGGGGGGFFFFGFFFGGDFEGFGGGFGGGGCGGCGGGGGGFGGG9EFGGGGEGGGFGGAFEEGGGGGGGGGGGGGGGEGEFGGGFFFFGGGGGGEECCE8ECD@CCGGGGC?FEGGGDGGCG><F5BFF8CEGGGGGGGCFFEG5??EF?G::CD5655B5*)3@@?6)3;C:CC+7;*=;))A;:D<;C:FFFF4A2((.4(46B:F130:1A<0)*(45014<8B94)6)2(4()-5(3))
@M02352:288:000000000-CKWC8:1:1101:20898:11502 2:N:0:TACGCTGC+TCTCTCCG
CATTCTTGCGAACGTACTCCCCAGGTGGGTCACTTATCACTTTCGCTTAGCCACTCAAACCGAAATTCGAACAGCTAGTGACCATCGTTTACGGCGTGGACTACCAGGGTATCTAATCCTGTTCGCTCCCCACGCTTTCGTCCATCAGTGTCAGTATATTATTAGTAATCTGCCTTCGCAATTGGTATTCTATGTAATATCTATGCATTTCACCGCTACACTACATATTCTAACTACTTCATAATAACTCAAGATAACCAGTATCAAAGGCAATTCTACAG
+
GGGGGGGGGGGGGGGGGGGGGGGGGGGGGGGGGGGGGGGGGGGGGGGGGGGGGGGGGGGGGGGGGGGGGGGGGGGGGGGGGGGGGGGGGGGGGGGEGGGGGGGGGGGGGGGGGGGGGGGGGFGGGGGGGGGGGGGGGGFGGGGGGGGGGGGGGGGGGGGGGGGGGGFGGAEGGGGGGFG>>DGGGGCGGGGGGEFFEFFGFGFGFFFGGGFGCA>BGFFFDFE;>CCGECFFFFEC@E???537675@C4A@@3<FFF4@7>>BF<BFF:0(4:7<@AAF)
@M02352:288:000000000-CKWC8:1:1101:14923:11505 2:N:0:TACGCTGC+TCTCTCCG
TAACCTTGCGGCCGTACTCCCCAGGCGGTCAACTTAGCGCGTTAGCTACGCCACCCACGGTTCAAGACCACAGACGGCTAGTTGACATCGTTTACGGCGTGGACTACCAGGGTATCTAATCCTGTTTGCTCCCCACGCTTTCGTGCCTCAGTGTCAGTATTTGTCCAGGTAGCCGCCTTCGCCACTGATGTTCCTTCCAATCTCTACGCATTTCACCGCTACACCTGAAATTCTACCCCCCTCTACAGCACTCTAGTTCACCAGTTTCAAATGCAGTTCC
+
GFEFGGGGGGGGGGGGGGGGGGGGGGGGGGGGGGGGGGGGGGGGGGGGGGGGGGGGGGGGGGGGGGGGGGGGGGGGGGGGGGGGGGGGGGGGGGGGGGGGGGGGGGGGGGGDGGGGGGGGGGGFGGGGGGGGGGGGGGGGGGGGGGGGGFGGGGFFGGGGGGGGGFGGGGGGGGGGGGGFFGGGGGGCGGGGFFFFFFFGFFAFFFFFGGFGGFFFGFFFFFFFGGFGF?F?FFFBFFFFF>BBFFFFFF?7:DD=ADFFFF2:AAA<AA>FF<F9BAFF
@M02352:288:000000000-CKWC8:1:1101:29029:11509 2:N:0:TACGCTGC+TCTCTCCG
CAATCTTGCGATCGTACTCCCCAGGTGGGACACTTATCACTTTCGCTTAGTCACTGAGATAAATCCCAACAACTAGTGTCCATCGTTTACGGCGTGGCCTACCCGGGTATCTAATCCTGTTCGCTCCCCACGCTTTCGTCCATGAGCGTCAGTACATACGTAGTAGCCTGCCTTCGCAATCGGTATTCTGTGTAATATCTATGCATTTCACCGCTACACTACACATTCTCTCTACTTCCATATGACTAAAGTCAACCAGTATCCAAGGCAGTTCCATAGTT
+
FFDFGGGGGGGGDFGFGFGFFGFGGF,C@BFFEEEEFFFFFGCCFFGGDFGGDGFGGDGFGFCFFAFFDGGGGGGFD?CE9FDAFFGG,AFFFGGD++:BBFD,@CFE:=FEF<E9EGGGFCFEDFEDEGGGGG::>EGGDEGG,3@DGE@7@AGCFCGGGFCEFG,EC:F>95**;;DBFGD?;FGFGGGGG4:>@+=:+B8:*:=D878FDBF3/=63(8);7C7+9+;*;876CE3E775C))))).)64)6?:().-62)-)510(2.)61:F:0..
@M02352:288:000000000-CKWC8:1:1101:10118:11532 2:N:0:TACGCTGC+TCTCTCCG
CATTCTTGCGAACGTACTCCCCAGGTGGGATACTTATCACTTTCGCTTAGCCACTCAGCCTTACGGCCGAACAGCTAGTATCCATCGTTTACGGCGTGGACTACCAGGGTATCTAATCCTGTTCGCTCCCCACGCTTTCGTCCATCAGCGTCAGTATATTGTTAGTGATCTGCCTTCGCAATCGGTATTCCATGTAATCTCTAAGCATTTCACCGCTACACTACATATTCTAACCACTTCACAATAACTCAAGACTAACAGTTTCAAAGGCAGTTCCACAA
+
GDGGGGGGGGGGGGGGGGGGGGGGFGGFGGGGGGGGGGGGGGGGGGGGGGGGGGGGGGGGGGGGGGGGGGGGGGGGGFGGGGGGGGGGGGGGGGGGGGGGGGGGGGFGGGGGGGGGGGGGGGGGGGGGGGGGGGGGGGGGGGEGGGF6EGGGGDGGGGGGGGGCCGGGGGGGGGGGGGGEDGGFCEDCFGGGGFFFFFFGFG6C5?AG>FFGGFFFGFFFF68F475@5CFF=FDFFFFFFFFFFFF?46A:?21@A?FFAABDFFFFF:1403FAFFFF(
@M02352:288:000000000-CKWC8:1:1101:8951:11532 2:N:0:TACGCTGC+TCTCTCCG
CATTCTTGCGAACGTACTCCCCAGGTGGGTCACTTATCACTTTCGCTTAGCCACTCAAACCGAAGTTCGAACAGCTAGTGACCATCGTTTACGGCGTGGACTACCAGGGTATCTAATCCTGTTCGCTCCCCACGCTTTCGTCCATCAGTGTCAGTATATTATTAGTAATCTGCCTTCGCAATTGGTATTCTATGTAATATCTATGCATTTCACCGCTACACTACATATTCTAACTACTTCATAATAACTCAAGACAACCAGTATCAAAGGCAATTCTACAG
+
GGGGGGGGGGGGGGGGGGGGGGGGGGGGGGGGGGGGGGGGGGGGGGGGGGGGGGGGGGGGGGGEGGGGGGGGGGGGGGGGGGGGGGGGGGGGEEGGGGGGGGGGGGGGGGGGGGGGGGGGGGFGGGGGGGGGGGGGGGGGGGGGGGGGGGGGGGGGGFGGGGGGGGGGGGGGGGGGGFGEFGGGGGGGGGGGGFFFCFFDCFFGEFCFGGFFGF?FGFF@DFFFGGFGEFFFFBCF@3CEFFFFFFFF9;E@@A@FDF7<:AADFADFFFF?B??:@6AA)
@M02352:288:000000000-CKWC8:1:1101:17855:11543 2:N:0:TACGCTGC+TCTCTCCG
CATTCTTGCGAACGTACTCCCCAGGTGGCTTACTTAATGGTTTCCCTTGGATGCTCAGATCTAGTCCAAACATCGAGTAAGCATCGTTTAGGGCGTGGACTACCAGGGTATCTAATCATGTTCGCTCCCCACGCTTTCGTGCCTCAGCGTCAATACATGCCTAGCTAGCTGCCTTCGCAATTGGTGTTCTATGACATATCTATGCATTTCACCGCTACATGTCACATTCCGCTAACCTCAACATCATTCAAGATAAACAGTATCAAAGGCAATTTTCCAGT
+
GGGGGGGGGGGGGEFGGGGGGGGGGGFGFGGGGGGG9FGEFGGFEFGG8FGGGG<ECFFGGGECGGGGGCGGGG:FDF<FGGGGGGGGGGA,CFCCGEFFGG8EEEG+BFFEFGGGG,EFFGFGEGCEF8EG@FECGGDG7CDGGF?DEECE8@:FGGDFGGAGGGDFCFCGGGFGCDC*98ECB5@CGGGFF@FE?BFGFGFG4BFGGFCD8?2)/85CC8CFGGFCC=6)5>6@@<@EE8<;EFC<???E37>F<<F@CF<CC26>3(44:<@<4<>>>
@M02352:288:000000000-CKWC8:1:1101:24021:11546 2:N:0:TACGCTGC+TCTCTCCG
TAATCTTGCGACCGTACTCCCCAGGCGGAATGCTTAATCCGTTAGGTGTGACACCAACAAGCATGCTTGCTGACGTCTGGCATTCATCGTTTACGGTGTGGACTACCAGGGTATCTAATCCTGTTTGCTCCCCACACTTTCGCACCTCAGCGTCAGTACCGAGCCAGTGAGCCGCCTTCCCCACTGGTGTTCCTCCGCATATCCACGATTTTCACCTCTACACTCGCAATTCCACTCACCTCTCCCCCACTCAATACCAGGAGTCTATACGTCCTTTCCA
+
E@<FGGGFGGFEGGFFFGGGDEEBFFDEE+DCFGG@,ECECGFCFEGFEF9FGGC@FFF,,:6E,,CC,,CCEF@FGG?FF8FFG9<A=FGG@B=FGGGGD?EEEAE,E+4F,AEGF;@AEF9FGG,CEGGGGFG7BFFFAEGDCC8=,@8+@C:+E,3@C@*:CCFD9,4,>*7;/32*3C,:<<6C,4=CFEF:2)):);++1==)*=>CF67ACA@3;+3:F3()(09?F*6>?(41)3)((.((--8<12)04:77(((...--.-(.3().94)6
@M02352:288:000000000-CKWC8:1:1101:16074:11548 2:N:0:TACGCTGC+TCTCTCCG
TAATCTTGCGACCGTACTCCCCAGGCGGAATGCTTAATCCGTTAGGTGTGTCACCGAACAGTATACTGCCCGACGACTGGCATTCATCGTTTACGGTGTGGACTACCAGGGTATCTAATCCTGTTTGCTCCCCACACTTTCGCACCTCAGCGTCAGTATCGAGCCAGTGAGCCGCCTTCGCCACTGGTGTTCCTCCGAATATCTACGAATTTCACCTCTACACTCGGAATTCCACTCACCTCTCTCGAACTCAAGACCAGGAGTTTATAAGGCAGTTCCAG
+
FGGGGGGGGGDGEFFGGGGGGGGGGGEGGGGGGGGGGGGGGGGGGGGGGGGGGGGGGGGGGGGGGGGGGGGFEGGGGGGGGGFGGGGGGGGGGGGGGGEGGGGGGGGGGGGGGGGGGGGGGGGGGGGGGGGFGGEGGGGGGGDGGGGGFGGGGGGGFGGD8FGGGGGGGFGGGGGGGGGFFDDGGFGFGGGGGFFFFFFGFGFG3AFDGGFGGF?FFFFBFFF?F<3C:FFFFFAAB?FFFF7<DBB0:<FAB(3?B0>::84:3>246428:<>?FF<9)
@M02352:288:000000000-CKWC8:1:1101:16922:11551 2:N:0:TACGCTGC+TCTCTCCG
CAATCTTGCGATCGTACTCCCCAGGTGGGACACTTATCACTTTCGCTTAGTCACTGAGATAAATCCCAACAACTAGTGTCCATCGTTTACGGCGTGGACTACCAGGGTATCTAATCCTGTTCGCTCCCCACGCTTTCGTCCATGAGCGTCAGTACATACGTAGTAGACTGCCTTCGCAATCGGTATTCTGTGTAATATCTATGCATTTCACCGCTACACTACACATTCTATCTACTTCCATATGACTCAAGTCAACCAGTATCAAAGGCAGTTCCATAGTT
+
GFGFGGGGGGGGGGGGGGGGGGGGGGGGGGGGGGGGGGGGGGGGGGGGGGGGGGGGGGGGGFGGGGGGGGGGGGGGGGGGGGGGGGGGGGDEGGGGGGGGGGGGGGGGGGGGGGGGGGGGGGGCFFGGGGGGGGGGGGGGGGGGGGGGGGGGGGGGGGGGGGFEFGGGGGGGGGGGGGGEFGCGGGGGGFFGGEFECFFFFGFGFFFGFGFGGFFFGFFFFFFFGGCCEFFFFFF?9;ACE3?CFFFFFF3?CE?BDF).::>D<AA??FFFB<F<=2).6
@M02352:288:000000000-CKWC8:1:1101:10764:11552 2:N:0:TACGCTGC+TCACTCCG
CAACCTTGCGAGCGTACTCCCCAGGTGGGATACTTAATACTTTCGCTTAGCCACTGAGTTTAATTCGCACAACTAGTGTCCACCTCGTATAGTGTGGACTATACGAGTGTCTATAATCGTTTTTGCTCCCCACTCTTGCTAGCATGAGTCACAGTATAAGTAGAGTACTGTCCTCTCACAATCTATGTTGTTCATGATATCTACATTTCTCTCCTCCACTCCACACTTTATCTATATTCATATTACTCAAGACAACACGTTTTACAAGCAATTCCATTGTT
+
GFG9,EGGGD++8@FGGGGGGGGGGFGG+@,;EFGG,@,CFGFCFGGGBF,E,CF<F,,,6,,,,5,,B+@,8,,:,CF,,,,,B,,:,4,,5<CF,,,,,,,,,+B++C,E,,4,,,+9,+8++,5,@8E,@,4C,,4,,,,,,,,6@7,,,,,,7,,8C,,,,,,,,,7732++6++**+,7+,,37,@++0107C+<+?++*++5+,?+*3*3,3<*0;BF**-2713++3*****/178****1*(**((-;28)((((../)),/()/)+7+)9).
@M02352:288:000000000-CKWC8:1:1101:11965:11582 2:N:0:TACGCTGC+TCTCTCCG
TAATCTTGCGACCGTACTCCCCAGGCGGAATGCTTAATCCGTTAGGTGTGTCACCGAATAGCATGCTACCCGACGACTGGCATTCATCGTTTACGGTGTGGACTACCAGGGTATCTAATCCTGTTTGCTCCCCACACTTTCGTACCTCAGCGTCAGTATCGAGCCAGTGAGCCGCCTTCGCCACTGGTGTTCCTCCGAATATCTACGAATTTCACCGCTACACTACATATTCTAACCACTTCACAATAATTCAAGACATACAGTATCAATGGCAATTCTAT
+
GGGGGGGGGGGGGGGGGGGGGGGGGGGGGGGGGGGGGGFGGGGGGGGGGGGGGGGGGGGFGGGGGGGGGGGGGGGGGGGGGGGGGGGGGGGGGGGGGGGGGGGGGGGGGGGGGGGGGGGGGGGGGGGGGGGFGGGGGGGGGGGGGCEFFFGGGGGGGGGGGGGGGGGGGGGGGGGGGGGFBDGGGGGGFGGGGFFFFFBGFCFGEFFDGGFGGFFFGFFFF@BFGG?=4@FFFFFDB<:FBDA?F>BF2AA<BAD4<2?<?FFA244<AD9203??FA22)
@M02352:288:000000000-CKWC8:1:1101:5305:11615 2:N:0:TACGCTGC+TCTCTCCG
CAATCTTGCGATCGTACTCCCCAGGTGGGACACTTATCACTTTCGCTTAGTCACTGAGATAAATCCCAACAACTAGTGTCCATCGTTTACGGCGTGGACTACCAGGGTATCTAATCCTGTTCGCTCCCCACGCTTTCGTCCATGAGCGTCAGTACATACGTAGTAGACTGCCTTCGCAATCGGTATTCTGTGTAATATCTATGCATTTCACCGCTACACTACACATTCTATCTACTTCCATATGACTCAAGTCAACCAGTATCAAAGGCCGTTCCATAGTT
+
A<FECEFCDG7<@FGE@FGGGGC@FGF@@,CCE<FEAE@CFF,CB@@F,E@CEFGGGFGGGGGGGGFGEEFFFGFFGFEGGEFGGDFGEGE=:7>CC=FGFCEEE=?,EEFFGGD9EE,4@AB=FFC8>4@4@++AD?DGEG83,B=8@B+A=@E=,EDF,7D:,8FGF>,3EE5CGDG>F?E7FGFDEGGGGF@>6FF79CFGFF@FGGFFDE2B*9:98FF40*9C?87C6+77)6);C35)749..6=6>ECF37F45)4:<<20((,(-(7)*-4).
@M02352:288:000000000-CKWC8:1:1101:5418:11620 2:N:0:TACGCTGC+TCTCTCCG
TAATCTTGCGACCGTACTCCCCAGGCGGAATGCTTAATCCGTTAGGTGTGTCACCGAACAGTATACTGCCCGACGACTGGCATTCATCGTTTACGGTGTGGACTACCAGGGTATCTAATCCTGTTTGCTCCCCACACTTTCGTACCTCAGCGTCAGTATCGAGCCAGTGAGCCGCCTTCGCCACTGGTGTTCCTCCAAATATCTACGAATTTCACCTCTACACTTGGAATTCCACTCACCTCTCTCGAACTCTAGACTGATCGTTTTGGAGGCAGTTCCAG
+
GGGGGGGGGGDGGGEFEFGGGGGGGGGGGGGGGGGGGGGGGGGGGGGGGGGGFGGGGGGGGGGGGGGGGGGGGGGGGGGGGGCFGGGGGGGGGGGGGGGGGGGGGGFGGGGFGGGGGGGGGGGFDFFFGGFGGGGGGGGGGGGGGGGGGGGDGGGDFG9BCC75BCFCGFFGGGGGGGF?AGGEGGGGGFECG5=1=FFF6;A75+83;7)::+)8+0)7/1=FGG?GAF:B?FAA17?13(4:B?1?714))-./)6F0))(4:B6:>7?:01):72)56
@M02352:288:000000000-CKWC8:1:1101:7687:11638 2:N:0:TACGCTGC+TCTCTCCG
TAATCTTGCGACCGTACTCCCCAGGCGGTCTACTTAACGCGTTAGCTCCGAAAGCCACGGCTCAAGGCCACAACCTCCAAGTAGACATCGTTTACGGCGTGGACTACCAGGGTATCTAATCCTGTTTGCTCCCCACGCTTTCGCATCTGAGTGTCAGTGTCTGTCCAGGGGGCCGCCTTCGCCACTGGTATTCCTTCAGATCTCTACGCATTTCACCGCTACGCCTGAAATTCTAACCCTCTCTACAGCACTCTAGTTCACCAGTTTCAAATGCAGCTCC
+
FDFFAFFFGGC@CFFGG8FFGEF@FF@FFGGAFGG<FG7@FFCFF,FF,?+6CFCFF<:7CCFGF<<DGFGFGGGDCGGGGGF9??<?=CGGGD?+?C+8>F7<<DBFE8>CFG:FGGGCGF9,7:FGG,9>>BCFG68C7F*5B>E+7;92?BF7;@F;;;D,2F@CEGGGGCDCD<>*.*3*2<FF?9;+:?FEFFF7=79F<00*)75**9<BG3((,)(855:D)7=F**5).,,(44,3:><:02:3(-6*))/.6<2?4):2).446<*))().
@M02352:288:000000000-CKWC8:1:1101:28658:11639 2:N:0:TACGCTGC+TCTCTCCG
TAATCTTGCGACCGTACTCCCCAGGCGGAATGCTTAATCCGTTAGGTGTGACACCAACAAGCATGCTTGCTGACGTCTGGCATTCACCGTTTACGGTGTGGACTACCAGGGTATCTAATCCTGTTTGCTCCCCACACTTTCGCACCTCAGCGTCAGTATCGAGCCAGTGAGCCGCCTTCGCCACTGGTGTTCCTCCGAATATCTACGAATTTCACCTCTACACTCGGAATTCCACTCACCTCTCTCGAACTCAAGACCAGGAGATTACAAGGCAGTTCAAG
+
EAECCFFGFCEF:FFFDFFGGGDEGFGGGGGGCGGGGGC,@FFFDGFGGGFFFEFDGGGGGGGGG8DEGFFGGGGFCFFFFGGGD9,CFCGGGGGG<FFGDGGGGG8F<CC=B8FEF,FAAA?FGGGGGAEFGGD+8@F9DC>>>7,6@FDEGGGGDDFB@EG6CCGGC>DCFE439CG?*;?5C<,4:CC:+1B22?8D:CFF3@>5;EF@7772<;<EEF@FG3(/186*6@<DF?>02:?BD51:?6:>3.)18(03(-1((.64<>4(3(84*6)-.
@M02352:288:000000000-CKWC8:1:1101:24858:11647 2:N:0:TACGCTGC+TCCCTCCG
CAATCTTGCGATCGTACTCCCCAGGTGGGACACTTATCACTTTCGCTTAGTCACTGAGATACATCCCAACAACTAGTGTCCATCGTTTACGGCGTGGACTACCAGGGTATCTAATCCTGTTCGCTCCCCACGCTTTCGTCCATGAGCGTCAGTACATACGTAGTAGACTGCCTTCGCAATCGGTATTCTGTGTAATATCTATGCATTTCACCGCTACACTACACATACTATCTACTTCCATATGTCTCAAGTCAGCCAGTATCTAAGGCAGTTCTATACAT
+
<BFGGGGCFGGGEGGGGGGGGGGDG@FC:@6:EFGGGEGFEFEDGEGGCFCFGGACFCFE,,C@@AFEFGF<FEC,E9,EECFEEEGFFEFCB+@C76=,=EF<,?4B,,<EFA@4,4,C@,C+@A>F+,@+@++8@=D>E8:=,@,=+6AEF7<,@EGFF,>+7,3,@<CE,9CF5*09AC*1;*=2;EEDGAFC999ECG6??6118,+0*/58EF;3(/).90)*1+;FAF<E3)7>E?C<)9C539<<<3))6342).))).),4:02<4*.8))).
@M02352:288:000000000-CKWC8:1:1101:23496:11654 2:N:0:TACGCTGC+TCTCTCCG
CAATCTTGCGATCGTACTCCCCAGGTGGGACACTTATCACTTTCGCTTAGTCACTGAGATAATTCCCAACACCTAGTGTACATCGTTTACGGCGTGGACTACCAGGGTATCTAATCCTTTTTGCTCCCCACACTTTCGCCCCTCACCGTCAGCATCGAGCCTGTGCGCCCCCCTCGCCACTGGCGTTCCTCCTCATCTCTACGTCTATCCCCTCTACACTCGCAATTACACTCACATCTCTCGACCCCAAGACCCGGTGTGTAAGAGGCAGTTTCAGGTGT
+
AFGCEFGGGG+:CFFFGGGGGGGGF@FG:FF<FGGGFG6F,EFEEGGG,C9EFF9,FG<C<,,665,C<F@,6C@,:6<,<<,B,:BF@FG,++8+44B=EC8E<+:,BA<F<,4,@F,4C,+,CB<DBE4CFA9FAEG6CC+6,,60@EEG,7EF+3>+8,,@>,+*3*54*4;DGG4?)*,,74=:8+5**(+17FFCF7)*(2)++00*0.(8;+()/)(0/*-*.9=65)5440))).3)((((((.(,(()--)-(.5A2-)4::(,))0<?3)(.
@M02352:288:000000000-CKWC8:1:1101:11479:11675 2:N:0:TACGCTGC+TCTCTCCG
CATTCTTGCGAACGTACTCCCCAGGTGGGTTACTTATCACTTTCGCTTAGCCACTCAGACCGAAGTCCAAACAGCTAGTAACCATCGTTTACGGCGTAGACTACCAGGGTATCTAATCCTGTTCGCTACCTACGCTTTCGTCCATCAGCGTCAATACGTTGTTAGTGATCTGCCTTCGCAATCGGTATTCTATGTAATATCTACGCATTTCACCGCTACACAGGAAATTCCACTACCCTCTACTGTATTCTAGACTAGCAGTATCAGATGCAGTTCCAAGG
+
GGGGGGGGGGGGGDFGGGGGGGGGGGGGGGGGGGGGGGGGGGGGGGGG:EGGGGFGGGGGGGGGGGGGGGGGGGGGGGGGGGGGGGGGGGGGGGGGGGGGGGGGGGGGGGGGGGGGGGGGGGGGGGGGGGGGGGGGGGGCFGGGGGGGGGGGGGGGGGFGGGGFCGGGGGGGGGGGGGGFFGGGGGGGGGGGGFFFFFFFFFFFBBDGGGFGGFFFGFFFFFFAFGFGFFFCFFFFF:BFFFFF?F2ADFFFA9BFF?F>7A>BFFB2-<AA496<FA:84
@M02352:288:000000000-CKWC8:1:1101:18572:11700 2:N:0:TACGCTGC+TCTCTCCG
CAATCTTGCGATCGTACTCCCCAGGTGGGACACTTATCACTTTCGCTTAGTCACTGAGATAAATCCCAACAACTAGTGTCCATCGTTTACGGCGTGGACTACCAGGGTATCTAATCCTGTTCGCTCCCCACGCTTTCGTCCATGAGCGTCAGTACATACGTAGTAGACTGCCTTCGCAATCGGTATTCTGTGTAATATCTATGCATTTAACCGCTACACTACACATTCTATCTACTTCAATATGACTCAAGTCAACCAGTATAAAAGGCAGTTCCATAGTT
+
FDGGFGGFGG7FCFFG8FGGFCF:DCAFGDFFGGG@EFGEGGFGGGDFGGA<FGG,EEDFGFFGG8E<FBCFFGGGGFGGEGGGGGGGGGGCCGFFDGGFGGFGCEEEGGFAFFDFGGGGGFGC=,4DBFGE@+@DF>DEE>FCCDGDE>C=;ED==@FC3>:EGCCCFGF,BFGFD>G>FFDEC7CF:F:EGE9EC:BFC=A8>CFF+=8?DE=?C61)/04)>43@3+3:@FE5CF)6??C<<4));53/.)9A(()..)).6>B6(3:<):7)9)4:5
@M02352:288:000000000-CKWC8:1:1101:29292:11743 2:N:0:TACGCTGC+TCTCTCCG
CAATCTTGCGACCGTACTCCCCAGGTGGGACACTTATCACTTTCGCTTAGTCACTGAGATAAATCCCAACAACTAGTGTCCATCGTTTACGGCGTGGACTACCAGGGTATCTAATCCTGTTCGCTCCCCACGCTTTCGTCCATGAGCGTCAGTATATACGTAGTAGCCTGCCTTCGCAATCGGTATTCTGTGTAATCTCTATGCCTTTCACCGCTACACTACACATTCTATCTCCTTCCGTATAACTCAAGTCAACCAGTATCAAAGGCAGTTCCATAGTT
+
GGE9FGGGGGEGEGFGECFGFGGGG@FF@@CDFFGGGFFFGGFCFFGG,CFGGGGGGFGGF9CFA,BF8BFFFFGFFAFFGGG9?F<BDGG:7F>BC+EE8=9AA:@=BFGGGF;9=E,CCF7:4?CED886@@>D,@D>B+=FGFGDCEGGGFF:EFC7,3,B;B,,@@E,4EFGDG7@FGC7;CF@EFE+B8=8@=::=FA8*1+;CFF7*=2BG4()/26F4*519AF+;17@).37;1;3)-.--(.))..*(4)644)66<9?01<7256AB4054
@M02352:288:000000000-CKWC8:1:1101:12714:11757 2:N:0:TACGCTGC+TCTCTCCG
CAATCTTGCGATCGTACTCCCCAGGTGGGACACTTATCACTTTCGCTTAGTCACTGAGATAAATCCCAACAACTAGTGTCCATCGTTTACGGCGTGGACTACCAGGGTATCTAATCCTGTTCGCTCCCCACGCTTTCGTCCATGAGCGTCAGTACATACGTAGTAGACTGCCTTCGCAATCGGTATTCTGTGTAATATCTATGCATTTCACCGCTACACTACACATTCTATCTACTTCCATATGACTCAAGTCCACCAGTATCAAAGGCAGTTCCATAGTT
+
GGGGFGGGGGGFDFFGDFGGGGGGGGGGGGFFGFGGGGGGGGCFGGGG@EGGGGFGFEGGFGGGGGGGGGGGGFFFGGGGGGGGGFFG=BFDGEGGG@FGGFGGFF7A<EFGGGGDEGGCEF7FFF@FE8C:CGEFGGGGE>FFADFD8CECDFGE:,@FGFGEFC9FFFFE?EFFGD>*9<5ACFFGCEFFGFCECFFFFGFGFFFF::AF4DFDEFD:8FEFCD6;CFF6:FFFFF@EF)<?EFFC;@<7))168@AA94AF>A),3(-.4)7<4)5:>
@M02352:288:000000000-CKWC8:1:1101:23022:11769 2:N:0:TACGCTGC+TCTCTCCG
TAATCTTGCGACCGTACTCCCCAGGCGGTCTACTTAACGCGTTAGCTCCGAAAGCCACGGCTCAAGGCCACAACCTCCAAGTAGACATCGTTTACGGCGTGGACTACCAGGGTATCTAATCCTGTTTGCTCCCCACGCTTTCGCATCTGAGTGTCAGTGTCTGTCCAGGGGGCCGCCTTCGCCACTGGTATTCCTTCAGATCTCTACGCATTTCACCGCTACACCTGAACTTCTACCCCCCTCTACAGCACTCTAGTTCACCAGTTTCAAATGCAGTTCC
+
GFGGGGGGGGDGGGGGGGGGGGGGGGGGGGGGGGGGGGGGGGGGGGGFGGGGGGGFGGGGGGGGGGGGGGGGGGGGGGGGGGGGGGGGGGGGGGGGGGGGGGGGGGGGGGGGGGGGGGGGGGGGGGGGGGGGGGFGEGG8FGGGGGGGGGGGGGGGFGFFGGGGCGCCFE>EGGGDGGGFFGGGGGGGGFGGGFFCAFFFFGBGAFF7CCECGF>FC@>FFE)<75:GF)@?=BBB<6029963>DBBF,.4><:*5:F9AA?6<>)-46<<<BFFFAFA
@M02352:288:000000000-CKWC8:1:1101:14022:11776 2:N:0:TACGCTGC+TCTCTCCG
TAATCTTGCGACCGTACTCCCCAGGCGGAATGCTTAATCCGTTAGGTGTGTCACCGAACAGTATACTGCCCGACGACTGGCATTCATCGTTTACGGTGTGGACTACCAGGGTATCTAATCCTGTTTGCTCCCCACACTTTCGTACCTCAGCGTCAGTATCGAGCCAGTGAGCCGCCTTCGCCACTGGTGTTCCTCCAAATATCTACGAATTTCACCTCTACACTTGGAATTCCACTCACCTCTCTCGAACTCTAGACTGATAGTTTTGGAGGCAGTTCCAG
+
GGGGGGGGGGGGGGGGGGGGGGGGGGGGGGGGGGGGGGFGGGGGGGGGGGGGGGGGGGGGGGGGGGGGGGGGGGGGGGGGGGGGGGGGGGGGGGGGFGGGGGGGGGGGGGGGGGGGFGGFFFFGGGGGGGGGGGGDGGGGGGGGGGFGGGGGGGGGGGGGGGGGDCGGGGGGGGGGGGGFFGGGGGFE8ECFGFFFFAFGFGFGFFFGFGFGGF<BFFEEFFDFDFFCAFFFFFFA:2>B<:7().-7:?F94<27AFFFFF9BFFF?>:0:<?57BFFA6
@M02352:288:000000000-CKWC8:1:1101:2525:11786 2:N:0:TACGCTGC+TCTCTCCG
CAATCTTGCGACCGTACTCCCCAGGTGGGACACTTATCACTTTCGCTTAGTCACTGAGATAATTCCCAACAACTAGTGTCCATCGTTTACGGCGTGGACTACCAGGGTATCTAATCCTGTTCGCTCCCCACGCTTTCGTCCATGAGCGTCAGTATATACGTAGTAGACTGCCTTCGCAATCGGTATTCTGTGTAATCTCTATGCATTTCACCGCTACCCTCCCCATTCTATCTACTTCCGTCTAACTCAAGTCACCCAGTATCAAACGCAGTTCCATATTT
+
GG<FFGGGGGGGGFGGGGGGGGGGGCFFEG<FFGGGE@CEEFGFEGGGECFGGGGGGG<E@F9,EE9F8FG8FFGFGCGF9FFFEFGGGGGC@CGGCCFGGDGGGGGFCGGFGFE9EFFFFGCG@B>=BFDFCDBEFGGEE6@=D8FGEGGGF=D,=@;E@,DEGE9;B:6DFFFFGC*<AD5?*=BD;EGFFE6AA8BF6FFG*=::C@>0?850:)63(2(:7D<FFCACAC;C?C3(/(,(14))54?.6))/2(53)5)).4)-1(32-.*)*))-6
@M02352:288:000000000-CKWC8:1:1101:17932:11791 2:N:0:TACGCTGC+TCTCTCCG
CAATCTTGCGATCGTACTCCCCAGGTGGGACACTTATCACTTTCGCTTAGTCACTGAGATAAATCCCAACAACTAGTGTCCATCGTTTACGGCGTGGACTACCAGGGTATCTAATCCTGTTCGCTCCCCACGCTTTCGTCCATGAGCGTCAGTACATACGTAGTAGACTGCCTTCGCAATCGGTATTCTGTGTAATATCTATGCATTTCACCGCTACACTACACATTCTATCTACTTCCATATGACTCAAGTCAACCAGTATCAAAGGCAGTTCCAAAGTT
+
DFGGGGGGGGDDDEFGFGGGGEGEGFFCEEDCFGGGCEFGGGGGGGDFFFEFGGFFGGGFG9FFFGFGGGGFGDFECFGFGGGGGFF@FFECC@FCGGGFGFGG8774E,EFGFFFFFEFDFE7C=488EGCG338CEF6=8EDBE8CGEEGDFADGG,,EFGGFAFCFDGFFGGGG*<BA<*479B@C7>BBA>AE>++=DFCCFF88=C085(:EFFCFF3FD*9:?763+;7<?CAFF<CE<EEEFEF)4CE4=1><AA2A4).(.(-3.6B2*)(..
@M02352:288:000000000-CKWC8:1:1101:27739:11799 2:N:0:TACGCTGC+TCTCTCCG
CAGTCTTGCGACCGTACTCCCCAGGTGGGATACTTATCACTTTCGCTTAGTCACTGAGTCGAAACCCAACAACTAGTATCCATCGTTTACAGCGTGGACTACCAGGGTATCTAATCCTGTTCGCTCCACACGCTTTCGTCCATGAGCGTCAGTATATACGTATTAGACTCCCTTCGCAATCTCTATTCTCAGTAATCTCTATGCATTTCACCGCTCCACTACTCATCCTATCTACTTCCGTATAGCACAAGTCTACCAGTATCACAGACAGTTTCGTCGTT
+
FGGGGGGGGGGGGGGGGGGGGGG,DFEFFCGGGGGGGGGGGGGGGGGGGFFGGGGAF8FGECFEG,B,6BDFFD<CCCFEFD?,4AFG=A,5=FCFCEDCFEEDFEEEBF,<<,C9,,CAA;FC@F7,D,B>FCFFEC=8@C,,6,,=CC6+>FCGG9A7,7,:>,@BE,,3@9C7C009*+,,2<2,>,,+=21:*3:D9C=+*+1=1==;8?95*?B474))+3)+/78A+@E?C3)(48;;)))),/(6)))37@;)).)6)490(40-5)*-7,,--
@M02352:288:000000000-CKWC8:1:1101:10627:11835 2:N:0:TACGCTGC+TCTCTCCG
CAATCTTGCGATCGTACTCCCCAGGTGGGACACTTATCACTTTCGCTTAGTCACTGAGATAAATCCCAACAACTAGTGTCCATCGTTTACGGCGTGGACTACCAGGGTATCTAATCCTGTTCGCTCCCCACGCTTTCGTCCATGAGCGTCAGTACATACGTAGTAGACTGCCTTCGCAATCGGTATTCTGTGTAATATCTATGCATTTCACCGCTACACTACACATTCTATCTACTTCCATATGACTCAAGTCAACCAGTATCAAAGGCAGTTCCATAGTT
+
GFGGFGGGGGGGGGGGGGGGGGGGGGGGGGGGGGGGGGGGGGGGGGGGGGGGGGGGGGGGGGGGGGGGGGGGGGGGGGGGGGGGGGGGGGGGGGGGGGGGGGGGGGGGGGGGGGGGGGGGGFGGGFGGGGGGGGGGGGGGGGDGGGGGGGGGGGGGGGGFGGGGGGFGGFGGGGGGGGGFFGGGGGGGGGGGGFFEE>BGFGFGFFFGCFF:DFBDGFFFFFFFCGFFEFFFFFFC?EACFEFE?CCCE@EFEE?FF@FA9)2:999B0:17<<6<44:AB
@M02352:288:000000000-CKWC8:1:1101:18243:11843 2:N:0:TACGCTGC+TCTCTCCG
CATTCTTGCGAACGTACTCCCCAGGTGGGTTACTTATCACTTTCGCTTAGCCACTCAGACCGAAGTCCGAACAGCTAGTAACCATCGTTTACGGCGTGGACTACCAGGGCATCTAATCCTGTTCGCTACCCACGCTTTCGTCCCTTAGCGTCAATACATTATTAGTGATCTGCCTTCGCAATCGGTATTCTAAGTAATATCTATGCATTTCACCGCTACACTACTTATTCTACCCACTTCATAATGATTCAAGACTTGCAGACTCAATGGCAATTTTCCGGG
+
FEGG9FC@FF7+CFGCFC,CFGF;,CE@76BDEFGD9@EACFFFCFG@FFGGFFE,@CFCGGGGGFG<CG@F@F@EGGGGFGGFCEFBEGFFC+4>=FEECEEFFGGCC+=BFGGGGGGGGGDFG7FFGGGGC+@76DDEGGGCGGGGFEE5EEG<FGFFFGCC;FCFEFFC?EGCCFGG>6C*A7A59>=@FG8F*7FAFFFFGEFFFCEF::>B5CE<876;6:C539+++/)4:<B):5>94):>BF<)).4<?2-6))(.,).).41(5,-*)92:9(
@M02352:288:000000000-CKWC8:1:1101:18315:11846 2:N:0:TACGCTGC+TCTCTCCG
CAATCTTGCGATCGTACTCCCCAGGTGGGACACTTATCACTTTCGCTTAGTCACTGAGATAAATCCCAACAACTAGTGTCCATCGTTTACGGCGTGGACTACCAGGGTATCTAATCCTGTTCGCTCCCCACGCTTTCGTCCATGAGCGTCAGTACATACGTAGTAGACTGCCTTCGCAATCGGTATTCTGTGTAATATCTATGCATTTCACCGCTACACTACACATTCTATCTACTTCCATATGACTCAAGTCAACCAGTATCAAAGGCAGTTCCATAGTT
+
GFFGGGGGGGGGGGGGGGGGGGGGGGGGGGGGGGGGGGGGGGGGGGGGGGGGGGGGGGGGGGGGGGGGGGGGGGGGGGGGGGGGGGGGGGGGGGGGGGGGGGGGFGGGGGGGGGGGGGGGGGGGGGGGGGGGGGGGGGGGGGGGGGGGGGGGGGGGGGGGGGGGGGGGGGGGGGGFGGGFFGGGDGFGGGGGGFCEFFFGFGFGFFFGGGFGGBFFGFDEFFFFGGFGFFFFFFEEEFFCFEEEFCEFFFFCE??F@FFA9>A2>AA(4728<AFFFFFFF
@M02352:288:000000000-CKWC8:1:1101:18332:11851 2:N:0:TACGCTGC+TCTCTCCG
CAATCTTGCGATCGTACTCCCCAGGTGGGACACTTATCACTTTCGCTTAGTCACTGAGATAAATCCCAACAACTAGTGTCCATCGTTTACGGCGTGGACTACCAGGGTATCTAATCCTGTTCGCTCCCCACGCTTTCGTCCATGAGCGTCAGTACATACGTAGTAGACTGCCTTCGCAATCGGTATTCTGTGTAATATCTATGCATTTCACCGCTACACTACACATTCTATCTACTTCCATATGACTCAAGTCAACCAGTATCAAAGGCAGTTCCATAGTT
+
GGGGGGGGGGGGGGGGGGGGGGGGGGGGGGGGGGGGGGGGGGGGGGGGGGGGGGGGGGGGGGGGGGGGGGGGGGGGGGGGGGGGGGGGGGGFGGGGGGGGGGGGGGGGGGGGGGGGGGGGGGGGGGGGGGGGGGGGGGGGGGGGGGGGGGGGGGGGGGGGGGGGGGGGGGGGGGGGGGGFFGGEFGGGC7FGCFFEAFFGFGFGEFFGGGFGCDFFGFFE;F@FGGFGFFFFFFFFFEEFFFECFFE>E;@EFFFFFFFBFFFADAFFB:0:BAFAF>>BF
@M02352:288:000000000-CKWC8:1:1101:18139:11869 2:N:0:TACGCTGC+TCTCTCCG
TAATCTTGCGACCGTACTCCCCAGGCGGAATGCTTAATCCGTTAGGTGTGACACCAACAAGCATGCTTGCTGACGTCTGGCATTCATCGTTTACGGTGTGGACTACCAGGGTATCTAATCCTGTTTGCTCCCCACACTTTCGCACCTCAGCGTCAGTATCGAGCCAGTGAGCCGCCTTCGCCACTGGTGTTCCTCCGAATATCTACGAATTTCACCTCTACACTCGGAATTCCACTCACCTCTCTCGAACTCAAGACCAGGAGTTTATGAGGCAGTTCCAG
+
CGGGGGGGGGGGGGGGGGGGGGGGGGGGGGGGGGGGGGFGGGGGGGGGGGGGGGGGGGGGGGGGGGGFFGGGGGGGGGFGGGGGGGGGGGGGGGGGEDFGGGGGGGGGGGGGGGGGGFGGGGFGGGGGGGGGGGGEGGGGGGCEEGFGGGFEEGGGGGEGGFGDGGGGGGGGGGGGDDGFF48CFGGGFGGGFEFFFBEGFGFFFFFG4CAGFFFF+=<EFFFFFG0>(8FFFFFFFFF?<:<BFF?0268<AF?FBFFF18:?:AFBFBDFF?F?FB><.
@M02352:288:000000000-CKWC8:1:1101:20358:11879 2:N:0:TACGCTGC+TCTCTCCG
TAATCTTGCGACCGTACTCCCCAGGCGGAATGCTTAATCCGTTAGGTGTGACACCAACAAGCATGCTTGCTGACGTCTGGCATTCATCGTTTACGGTGTGGACTACCAGGGTATCTAATCCTGTTTGCTCCCCACACTTTCGCACCTCAGCGTCAGTATCGAGCCAGTGAGCCGCCTTCGCCACTGGTGTTCCTCCGAATATCTACGAATTTCACCTCTACACTCGGAATTCCACTCACCTCTCTCGAACTCAAGACCAGGAGTTTATAAGGCAGTTCCAG
+
FFGGGGGGGGGGGGGGGGGGGGGGFG>EGGGGGGGGGGGGGGGGGGGFGGGGGGGGGGGGGGGGGGGGGGGGGGGGGGGGGGGGGGGGGGGGGGGGGGGGGGGGGGGGGGGGGGGGGGGGGGGGGGGGGGGGGCFEGGGGGGGGGGGGGGGGGGGGGGFGCCFGGGGGGGFEFEGGGGGFEDGGGGFGGGGGGFFDFEFGFGFGFFFGGGFGGF?FFFFFFCD8FF@D0<6BFFFBF??BFB7724<02:?BFFBFF?F?08BBB494<44<BF@B?B<A4
@M02352:288:000000000-CKWC8:1:1101:5110:11912 2:N:0:TACGCTGC+TCTCTCCG
CAATCTTGCGATCGTACTCCCCAGGTGGGACACTTATCACTTTCGCTTAGTCACTGAGATAAATCCCAACAACTAGTGTCCATCGTTTACGGCGTGGACTACCAGGGTATCTAATCCTGTTCGCTCCCCACGCTTTCGTCCATGAGCGTCAGTACATACGTAGTAGACTGCCTTCGCAATCGGTATTCTGTGTAATATCTATGCATTTCACCGCTACACTACACATTCTATCTACTTCCATATGACTCAAGTCAACCAGTATCAAAGGCAGTTCAATAGTT
+
GGFGGGGGGGGGG>FGGGFGGGGGGGGGGGGGGGGGGGGGGGGGGGGGGGGGGGGGGGGGGGGGGGGGGGGGGGGFFGGGGGGGGGGGGGGFGGGGGGGGGGGGGGGGGGGGGGGFFGCFEEFEGGGGGGGGGGGGGGGGGGGGGGGDEBEEGGFGGGGGGGGGGFCEFFGGGGGGGGGEFGCGGGGGGGGFGFFEEFFF68AGCFFGGGFGGF>EGF@F@43A>DEC?FCFFFFFFFACFEF<?EFFFF<?3?CFDFFFB465AA><67626:*)16AA<
@M02352:288:000000000-CKWC8:1:1101:2776:11933 2:N:0:TACGCTGC+TCTCTCCG
CAATCTTGCGATCGTACTCCCCAGGTGGGACACTTATCACTTTCGCTTAGTCACTGAGATAAATCCCAACAACTAGTGTCCATCGTTTACGGCGTGGACTACCAAGGTATCTAATCCTGTTCGCTCCCCACGCTCTCGTCCATCAGCGTCAGTACATACGTAGTCGACTGCCTTCGCAATCGGTATTCTGTGTAATATCTATGCATTTCACCGCTACACTACACATTCTATCTACTTCCATATGACTAAAGTCACCCAGTATCAAAGGCAGTTCCATAGTT
+
CAF9CFGGGGGDDFGGGGGGGGG@FFFDDF@CFGGGCEFGGGGFDGGGGG9FFGG9DCEF,,C9CF8<CFFFC<F,,C,:CEA<=6BFFCGGC:CG7FC9E<BE,=+5BFFFGG,9@EFGGA@7?<@DEGEEG++6EEGCECG,@EEDCEG6EF8=EF,>3FC@,3++@<8DCACFD?**@4:=F5:,,,>=CE+76+3=@FAG?+114,=;8?(2/6()6FEACD3+)8+:+8;<97)9C?E3))))7)39)/)*,-<32)6).6<12?(8-6@)6>>46
@M02352:288:000000000-CKWC8:1:1101:16055:11941 2:N:0:TACGCTGC+TCTCTCCG
TAATCTTGCGACCGTACTCCCCAGGCGGAATGCTTAATCCGTTAGGTGTGTCACCGAACAGTATACTGCCCGACGACTGGCATTCATCGTTTACGGTGTGGACTACCAGGGTATCTAATCCTGTTTGCTCCCCACACTTTCGTACCTCAGCGTCAGTATCGAGCCAGTGAGCCGCCTTCGCCACTGGTGTTCCTCCAACTATCTACGAATTTCACCTCTACACTTGGAATTCCACTCACCTCTCTCGAACTCTAGACTGATAGTTTTGGAGGCAGTTCCAG
+
FFGGGGGGGEEGGEFGGGGGGGGGGGGGGGGGGGGG<FGGGGGGGGGGGGEGGGGGGGGGGGGGGGGGGGGGCGEDGGGGGGGGGGGGGGGGGGGGGGEEGFGGGCFGGGGGGGGFFFGGGGGGGGGGGGGGGGGGGGGGGGGGGGCGGGGGGGGGGCFF7FFEGGGGGGFGGGGGGGGFDDEGFGGF?7C>CEFFFF);ACFG?FFDC5>:@85A<AE<EA</CF04:=FFFF9<:23?)(,8232.7?F2><4F<>F7-.644<<21:B:61;7FD495
@M02352:288:000000000-CKWC8:1:1101:17125:11954 2:N:0:TACGCTGC+TCTCTCCG
TAATCTTGCGACCGTACTCCCCAGGCGGAATGCTTAATGCGTTAGCTGCGACACCAAAGGGCATGCCCCCTGACGTCTAGCATTCATCGTTTACGGCGTGGACTACCAGGGTATCTAATCCTGTTTGCTCCCCACGCTTTCGCACCTCAGCGTCAGTATCGAGCCAGTGAGCCGCCTTCGCCACTGGTGTTCCTCCGAATATCTACGAATTTCACCTCTACACTCGGAATTCCACTCACCTCTCTCGAACTCTAAACCGGCAGTTTTGGAGGCAGTTCCAG
+
GFGGGGGGGGGGGGGGGGGGGGGGGGGGGGGGGGGGFGGGGGGGGGGGGGGGGGGGGGGGGGGGGGGGGGGGGGGGGGGGGGGGGGGGGGGGGGGFGGGGGDGGGFGGGGGGFCGGGGGGGGFFGGGGGGDGGGGGGGGGGGGGGGGGGGGGGGGGGGGGDEFGEGGGGFFGFCDGDGGFDGDG4CFGGGGGG?FFFFFGFGFG3CFDGFFFGFDF?FB<4*4*7C0DBFFFF*64?BFF<<7<7??>06<2:))1(4:>>(7B<A9(4:?B?FFBFB2).
@M02352:288:000000000-CKWC8:1:1101:18957:11967 2:N:0:TATGCTGC+CCTCTCCG
CAATCTTGCGATCGTACTCCCCAGGTGGGACACTTATCACTTTCGCTTAGGCACTGAGATAAATCTCAACAACTAGTGCCCACCGTTTACGGTGTGGACTACCAGGGTATCTGATTCTGTTCCTTCCTCACGCCTTCGTTCATGAGCGTCAGTACATATGTAGTAGACTTCCTTCGCATTCGGTATTCTGTGTATTAGTTATGCATTTTAATGCCACACCTAACATACTAATTACGTCCATATGACTTAAGTCAACCAGTATCAAAGGCAGTTACATAGCG
+
GGA<,CFGGC7-DCFGGGGGGGGGGGGG@F,,CFGG,E;FGGGGGGG<7F,FGG@<FFAFF,,<C,C,CF,E@6C,<,,,,6,4@F7F7FG,494,,9F,4,,A,4+9,,<A,,9,CE,9CF,,,,,,,@8,B+,+CD4,,,,4,EF8CGGG,33,,,,6,3@E,,3@,,,@,6=?G8+*CE,4=F,,37;;DC+;C+1+4;87*?+=+,*5++);<*)))*09*:*3*+14B6@(0((87**/*9/**0>>**>F(65./)7<3))(63(/))111)7),
@M02352:288:000000000-CKWC8:1:1101:18362:11993 2:N:0:TACGCTGC+TCTCTCCG
CAATCTTGCGATCGTACTCCCCAGGTGGGACACTTATCACTTTCGCTTAGTCACTGAGATAAATCCCAACAACTAGTGTCCATCGTTTACGGCGTGGACTACCAGGGTATCTAATCCTGTTCGCTCCCCACGCTTTCGTCCATGAGCGTCAGTACATACGTAGTAGACTGCCTTCGCAATCGGTATTCTGTGTAATATCTATGCATTTCACCGCTACACTACACATTCTATCTACTTCCATATGACTCAAGTCAACCAGTATCAAAGGCAGTTCCATAGTT
+
GGGGGGGGGGDFGGGFGGGGGGGGGGGGGGGGGGGGGGGGGGGGGGGGGGGGGGGGGGGGGGGGGGGGGGGGGGGFGGGGGGGGGGGGGGGEGGGGGGGGGGGGCGGGGGGGGGGFFGGGGGGGGGGGGGGGGGGGGGGGGGFGGFGGGGGGGGGGGGGGGGFGGGGGGGGGGGGGGGGFFGGEGGGCGFGGGFF<<FFGFGFFFFFGGGFFDFBFGFFEFF@;CFFGFFFFFFFFFFFEEFFFFFEFEFFF>ECFFFAEA455A>ABFFBFA<FDFF?4<
@M02352:288:000000000-CKWC8:1:1101:23362:11996 2:N:0:TACGCTGC+TCTCTCCG
TAATCTTGCGACCGTACTCCCCAGGCGGAATGCTTAATCCGTTAGGTGTGACACCAACAAGCATGCTTGCTGACGTCTGGCATTCATCGTTTACGGTGTGGACTACCAGGGTATCTAATCCTGTTTGCTCCCCACACTTTCGCACCTCAGCGTCAGTATCGAGCCAGTGAGCCGCCTTCGCCACTGGTGTTCCTCCGAATATCTACGAATTTCACCCCTACACTCGGAATTCCACTCCCCTCTCTCGAACTCAAGAACAGGAGTTTATAAGGCAGTTCCAG
+
@@F@CFGCEGE@+@FGGGGC,@,CEG@CF:FFCGGFCFGFGFFEFGEEAC9EE,,CE:DFGGFFGFFGCFG9?CFEE@CE8CCFEGFGGBAFF9=CB+CCC,BFE<4BD:FAFFCFF9?EF9BEGFG9BB8>:<FEEGFF,C8>CCGDDGGGGCC6E;@AEE3:CFG,E,@>EE7CCCFFA4*40AF,::EDF*+0//:C3:CC5FFDFGF>F+1;/>;6<FD6;385(>?B44)63(4410:?7237?::A>2)/(()((.,43A))-6<21(04*6)64
@M02352:288:000000000-CKWC8:1:1101:9879:12023 2:N:0:TACGCTGC+TCTCTCCG
TAACCTTGCGGCCGTACTCCCCAGGCGGTCAACTTCACGCGTTAGCTACGTTACCAAGGAAGTAAATCCCCAACAACTAGTTGACATCGTTTAGGGCGTGGACTACCAGGGTATCTAATCCTGTTTGCTCCCCACGCTTTCGTGCATGAGCGTCAGTGTTATCCCAGGGGGCTGCCTTCGCCATTGGTGTTCCTCCACATATCTACGCATTTCACTGCTACACGTGGAATTCCACCCCCCTCTGACACACTCTAGTCGTGCAGTCACAAATGCAATTCCC
+
FGGGGGGGGGGGGGGGGGGGGGGGG?FEFGEFGGGGGGGGGGGGGGGGGGGGGGGGGGGFGGGGGGGGGGGGGGGGGGCGGGGGGGGGGGGGGGGGGGEFGGGGGGFFFGGGGGGFFGGGGGEFGGGGGGGGGGGGGGGGGGGGGGG9FFGGGGGGGGGGGGAFFDFFEFGGDGGFGGGFFDGGGCGF5:CGGFF@DFFGFGFGFFFGGGFGGFFFGFFFFFFFGGBGDFF=FFFFBFBF>BFFFFFF?:132).0-(<(4:)4:).:?:9:<A*6FFF>
@M02352:288:000000000-CKWC8:1:1101:20412:12026 2:N:0:TACGCTGC+TCTCTCCG
CAATCTTGCGATCGTACTCCCCAGGTGGGACACTTATCACTTTCGCTTAGTCACTGAGATAAATCCCAACAACTAGTGTCCATCGTTTACGGCGTGGACTACCAGGGTATCTAATCCTGTTCGCTCCCCACGCTTTCGTCCATGAGCGTCAGTACATACGTAGTAGACTGCCTTCGCAATCGGTATTCTGTGTATTATCTATGCATTTCACCGCTACACTACCCATTCTATCTCCTTCCATATGACTCAAGTCAACCAGTATCAAAGGCAATTCCATAGTT
+
FFGFCFGGGGDFGGFGGGGGGGGGGGCGGGDFFFGGGGGGGGGGGGGGCFEFGGDFGGFGCC6<ECF8<C@FGCDFAEGCEGGGGGGGGGG@=CFGDGGGGGGG=@E,EEFGGG;EFGFEFG:CF<+DEGEFFF:FGG8>=@CFCFGGGGGG;=FFEFFDEFGGGD9>;DEEGADFG*3@FC>C4C,5>C:+:6+/*===FDF+*48B+1B*:B>BGFF3@4()02.17++1;+/>EE8CC<?C345CFF@?E3<F1:@94))56)41:1(.4<F<7<0<6
@M02352:288:000000000-CKWC8:1:1101:8094:12068 2:N:0:TACGCTGC+TCTCTCCG
TAATCTTGCGACCGTACTCCCCAGGCGGAATGCTTAATCCGTTAGGTGTGTCACCGAACAGTATACTGCCCGACGACTGGCATTCATCGTTTACGGTGTGGACTACCAGGGTATCTAATCCTGTTTGCTCCCCACACTTTCGTACCTCAGCGTCAGTATCGAGCCAGTGAGCCGCCTTCGCCACTGGTGTTCCTCCGAATATCTACGAATTTCACCTCTACACTCGGAATTCCACTCACCTCTCTCGAACTCAAGACCAGGAGTTTAAGAGGCAGTTCCAG
+
GGGGGGGGGGGGGGGGGGGGGGGGGGGGGGGGGGGGGGGGGGGGGGGGGGGGGGGGGGGGGGGGGGGFGGGGGGGGGGGGGGGGGGGGGGGGGGGGGGGGGGGGGGGGCEGGCFGGGGGGGGGGGGGGGGGGGGGGGGGGGGGGGGDGGGGGGGGCGFFGGGGGGGGGGGGGGGGGGGGFFGDGGGGFFGGGGFFFFFEGFCAFEFFGDFFGGFFFGFFFFFFFGGFG6>FFFFB9:<F:<BFFFB08?BFF<:873?F?FB???F<<A<>?F6>:FF<).
@M02352:288:000000000-CKWC8:1:1101:8078:12076 2:N:0:TACGCTGC+TCTCTCCG
TAATCTTGCGACCGTACTCCCCAGGCGGAATGCTTAATCCGTTAGGTGTGTCACCGAACAGTATACTGCCCGACGACTGGCATTCATCGTTTACGGTGTGGACTACCAGGGTATCTAATCCTGTTTGCTCCCCACACTTTCGTACCTCAGCGTCAGTATCGAGCCAGTGAGCCGCCTTCGCCACTGGTGTTCCTCCGAATATCTACGAATTTCACCTCTACACTCGGAATTCCACTCACCTCTCTCGAACTCAAGACCAGGAGTTTAAGAGGCCGTTCCAG
+
GGGGFGGGGGDGDCCFGGGGGGGGGGGGGGGGGGGGGCFGGGGGGGGGGGGGGGGGGDGGGGGGGGGGGGGGGGGGGGGGGGGGGGGGGGGGGGGGGGGGGGGGGGGGGDGGGGGGGGGGFGGGGGGGGGGGGGGGGGGGGGGGGEGGGFGGGGGGGGGGGGGGGGGGGGGGFGGDDGG>ECEGGGFEEFGGFEFD00>GFFCGFFF<CGFF7A?FFAEAEFFFDGBG?>FF=FFFFB?<<<?:??04:??>A8?FF<@BB<:::<>A<4?00(),73?>)
@M02352:288:000000000-CKWC8:1:1101:5293:12085 2:N:0:TACGCTGC+TCTCTCCG
CAATCTTGCGATCGTACTCCCCAGGTGGGACACTTATCACTTTCGCTTCGTCACTGAGATAAATCCCAACAACTAGTGTCCATCGTTTACGGCGTGGACTACCAGGGTATCTAATCCTGTTCGTTCCCCACGCTTTCGTCCATGAGCGTCAGTACATACGTAGTAGTCTGCCTTCGCAATCGGTATTCTGTGTACTATCTATGCATTTCACCGCTACACTACACATTCTATCTACTTCCATATGACTCAAGTCAACCAGTATCAAAGGCAGTTCCATAG
+
GEGGGGGGGGEGGGGGGGGGGGGGGGGGG<ECFGGGCFEGGGGGGGGG,@9CDE9CFGGGGFDC9<F8CFEGGGG9ECFBFDFGEFBFD5,8BBECE@G9FGDFFED<EFGGA<=>FF,?EEC+48?9DFE+@+3+8A=88+6E9DECGGGG=EGFFGF@9CE8>,,3>>A9>EDFC9*3@9*1@?,2<:DCBE+;*+4934B>CF6=7C6;/)2?GF@74FEFGG);<AFAA6;<?;8CFE<?EE5;;;@))1.88?F<54)6<><:(,12<4*-/)5
@M02352:288:000000000-CKWC8:1:1101:8100:12085 2:N:0:TACGCTGC+TCTCTCCG
TAATCTTGCGACCGTACTCCCCAGGCGGAATGCTTAATCCGTTAGGTGTGTCACCGAACAGTATACTGCCCGACGTCTGGAATTCATCGTTTACGGTGTGGACTACCAGGGTATCTAATCCTGTTTGCTCCCCACACTTTCGTACCTCAGCGTCAGTATCGAGCCATTGTGCCGCCTTCGCCACTGGTTTTCCTCCGAATATCTAAGAATTTCACCTCTACACTCGGAATTCCCCTCCGCTCTCTCGAACTCAAGACCAGGAGTTTACGCGGCAGTTCCAG
+
EAF9EFFDFGEGGGFGEGGGGCECGGC@+@FGGGGFFECF:F8@CFGCBFCFGGCCCGEFGGFE<FFFFEG>:F@=B,+<,,,BFFC9=BAFDAB+BECEFDFFFGCGD@@FF8FE;D,C=F,FG9AEEFG@F,++@?FGGGD,@8CF,,4@>6+3ECFF8:63@,,5@,3,?ED4CCFFDCGECF6,,4/4??A=@3)*);FC6++2+0;7C+<F+077C6(;D811,56@?*.3?((--4(,53?0(,3-)(./4:)80((31)6)((-749)2*6)54
@M02352:288:000000000-CKWC8:1:1101:25200:12103 2:N:0:TACGCTGC+TCTCTCCG
TAATCTTGCGACCGTACTCCCCAGGCGGTCTACTTAACGCGTTAGCTCCGAAAGCCACGGCTCAAGGCCACAACCTCCAAGTAGACATCGTTTACGGCGTGGCCTACCAGGGTATCTAATCCTGTTTGCTCCCCACGCTTTCGCATCTGAGTGTCAGTGTCTGTCCAGGGGGCCGCCTTCGCCACTGGTATTCCTTCAGATCTCTACGCATTTCACCGCTACACCTGAAATTCTCCCCCCCTCTACAGCACTCTAGTTCACCAGTTTCCAATACAGTTCC
+
FEGDFCFFFGGGGGGGGGGGGGGEGEGDFGDFEGGGCGGGGGGDGGGGGGFGGEGGGGGGGGGGFECFGGGGGGGFFGEGGGGFGG<FG7FGGGFEEC@FF>+,:>FFFF77><,EE,CFGGEFFFGDGCBEGGF7CGD6DEEDGCECDF7E9C@FFG9ED9BFEFG?F*48CEDC</56:CGCGCCCC+>DF?CEEAB74*9C467775>C:=5@F:;20>>FGG:77/==**.<(2399021)46701:5,-)/6-95>A?09<26).)))./.9)64
@M02352:288:000000000-CKWC8:1:1101:12806:12107 2:N:0:TACGCTGC+TCTCTCCG
TAATCTTGCGACCGTACTCCCCAGGCGGTCTACTTAACGCGTTAGCTCCGAAAGCCACGGCTCAAGGCCACAACCTCCAAGTAGACATCGTTTACGGCGTGGACTACCAGGGTATCTAATCCTGTTTGCTCCCCACGCTTTCGCATCTGAGTGTCAGTGTCTGTCCAGGGGGCCGCCTTCGCCACTGGTATTCCTTCAGATCTCTACGCATTTCACCGCTACACCTGAAATTCTACCCCCCTCTACAGCACTCTAGTTCACCAGTTTCAAATGCAGTTCCG
+
FFFGGGGGGGGGGGGGGGGGFGGGGGGGGGGFGGGGGGGGGGGGGGGGGGFECFGGGGGGGGGGGGGGGGGGGGGGGGGGGGGGGGGGGGGGGGGGGGGGGGGFGGGGGGGGGGDFGGGGGGGGGGGGGGGFFEGGGGGGGGGGGGGGGGGGGGGGFGGGEFGGGGGGGGGCGGDGGGDFFGGGGGGGGCCGFFFFFFFC?GFG>FFGGEFGGFFFG>BFFFFFFG?G:4B?4@94>FBBB>17BFFF??FFFF<?AAFFA7??FFF<-<2:<AF2FAF>-
@M02352:288:000000000-CKWC8:1:1101:12239:12111 2:N:0:TACGCTGC+TCTCTCCG
TAATCTTGCGACCGTACTCCCCAGGCGGAATGCTTAATCCGTTAGGTGTGACACCAACAAGCATGCTTGCTGACGTCTGGCATTCATCGTTTACGGTGTGGACTACCAGGGTATCTAATCCTGTTTGCTCCCCACACTTTCGCACCTCAGCGTCAGTATCGAGCCAGTGAGCCGCCTTCGCCACTGGTGTTCCTCCGAATATCTACGAATTTCACCTCTACACTCGGAATTCCACTCACCTCTCTCGAACTCAAGACCAGGAGTTTACAAGGCAGTTCCAG
+
GGGGGGGGGGGGGGFFGGGGGGGGGGGGGGGGGGGGGGFFGGFFGGGGGE9EFGGGGGGEG<FGGGGGGGGGGGGGGGGCFGGGGGGDFGGGGGGGGFGGFGGGGGGGGGGGGGGGGFGGGGGGGGGGGGGFGGGGE8EDFEEEGGGGFF@EEGGGGGGFGDGECDGGECFGGGGGGGGFBDEGCGCEDFGGFEFBB)87>78FEFFGC58DC=EF6:<EFFFFGGFG07??F?A>:0>?<B<0<?B>:?BFF:?4<?F0:1?B?<ABF2<:B<;?FAA>)
@M02352:288:000000000-CKWC8:1:1101:26777:12126 2:N:0:TACGCTGC+TCTCTCCG
CAATCTTGCGATCGTACTCCCCAGGTGGGACACTTATCACTTTCGCTTAGTCACTGAGATAAATCCCAACAACTAGTGTCCATCGTTTACGGCGTGGACTACCAGGGTATCTAATCCTGTTCGCTCCCCACGCTTTCGTCCATGAGCGTCAGTACATACGTAGTAGACTGCCTTCGCAATCGGTATTCTGTGTAATATCTATGCATTTCACCGCTACACTACACATTATATCTACTTCCATATGACTCAAGTCAACCAGTATCCAACGCAATTCCATAGTT
+
DFFFGGGGGGDFFFFGGGFGGFGED@FCC8FGGGGGG9FFFGF<BFGGGGFFGGEFGFFGGGGGDCFFEBFFGCGCFFGGGGFG7AFFFCFCC@FGGG<FGGGG,C:,?FDDFGGGGGGGGGGGGF7@EGEFFB=DDCF+@EF9D=EGGGGGGCGGGFG7EDFC,,@BF<:,3@FGG>C>9F;EDGGGGCFFF*9AA9BEFCB>4B8FGF+8?B=486>EFF);8C3+1;A=A795??EEF96)97.))(7?C)7*,().6).).5(-0-(484@<F<2<6
@M02352:288:000000000-CKWC8:1:1101:9215:12136 2:N:0:CACGCTGC+TCTCTCCG
CATTCTTGCGAACGTACTCCCCAGGTGGGTCACTTATCACTTTCGCTGAGCCACTCAAACCGAAGACCGAACCGCTACCTACTATCGTTTATTTCGTGGACTACCAGGCCATCTAACCCTGTTTGTTCCCCCCCCTCTCGTTCGTCACTCTCAGTCAATTATTATTAATTTTCCTTCCTTACTCGTTTTGTTTCTACTTTCTATGCATTTCTCCCCCACCTAACATAGTCTAACTACTTACTTATAATTCACTCCAACCAGTAGCTAACAAATACCTACA
+
GFGGGGGFFEGGDGEGGGGGGGGEGGGGC@,CFFGGG,,<6@F,CFG,+C9@FC,,:F@,@++@:,,C+++@+@4+@+,,<,,5C,+:E++,,,<,9A++,5,,,7,+++,8,CE;,4,,,3,,A,A,,C,6F@<++,46D*D3***3=,,,,2=D,5@F@<,,,3,?E;;,6<++;8++1*,,*4***,4*;)1.)1++1;CG5+;3+++++/,)*0((())2*39*4****/-)5>F)-))..).)-.-).)()((.2842))))-,)5())/)0)3(
@M02352:288:000000000-CKWC8:1:1101:13411:12141 2:N:0:TACGCTGC+TCTCTCCG
TAATCTTGCGACCGTACTCCCCAGGCGGTCTACTTAACGCGTTAGCTCCGAAAGCCACGGCTCAAGGCCACAACCTCCAAGTAGACATCGTTTACGGCGTGGACTACCAGGGTATCTAATCCTGTTTGCTCCCCACGCTTTCGCATCTGAGTGTCAGTGTCTGTCCAGGGGGCCGCCTTCGCCACTGGTATTCCTTCAGATCTCTACGCATTTCACCGCTACACCTGAAATTCTACCCCCCTCTACAGCACTCTAGTTCACCAGTTTCAAATGCAGTTCC
+
GGGGGGGGGGGGGGGGGGGGGGGGGGGGGGGCGGGGGGGGGGGGGGGGGGGGGGGGGGGGGGGGGGGGGGFGGGGGGGGGGGGGGGGGGGGGGGGGGGGGGGGGGGGGGGGGGGGGGGGGGGGGGGGGGGGGGGGGGGGGGGGGGDG<EDGGGGGGFGGGGGGGFGGGGGGGGGGGGGGF5CGGGGFGG:FGGEFFFFA:BGFGFFFGGGFDGFFFGFFFFE??CF?G7?BFFFAAA0?FFFF?DFF??:?F:<A?<6@>AAF?>FFB<BA226?AFA>2
@M02352:288:000000000-CKWC8:1:1101:19486:12143 2:N:0:TACGCTGC+TCTCTCCG
CAATCTTGCGATCGTACTCCCCAGGTGGGACACTTATCACTTTCGCTTAGTCACTGAGATAAATCCCAACAACTAGTGTCCATCGTTTACGGCGTGGACTACCAGGGTATCTAATCCTGTTCGCTCCCCACGCTTTCGTCCATGAGCGTCAGTACATACGTAGTAGACTGCCTTCGCAATCGGTATTCTGTGTAATATCTATGCATTTCACCGCTACACTACACATTCTATCTACTTCCATATGACTCAAGTCAACCAGTATCAAAGGCAGTTCCATAGTT
+
GGFGGGGGGGGGGGGGGGGGGGGGGGGGGGGGGGGGGGGGGGGGGGGGGGGGGGGGGGGGGGGGGGGGGGGGGGGGGGGGGGGGGGGGGGGGGGGGGGGGGGGGGGGGGGGGGGGGGGGGGGGGGGGGGGGFGGGGGGGGGGGGGGGGGGGGGGGGFEGDFC7EFGGGGGGGGGGGGGDEFGCGGGGGGGGGGFB6ABFGFGFGFFFGGGFGGFFFGFFFFFFFGGEGFFFFFCCEFFFFFFCCFE?E@EFFFFEF@?FFADA2>2>8:?:?AFF<FB:AB
@M02352:288:000000000-CKWC8:1:1101:8432:12145 2:N:0:TACGCTGC+TCTCTCCG
CATTCTTGCGAACGTACTCCCCAGGTGGGTCACTTATCACTTTCGCTTAGCCACTCAAACCGAAGTTCGAACAGCTAGTGACCATCGTTTACGGCGTGGACTACCAGGGTATCTAATCCTGTTCGCTCCCCACGCTTTCGTCCATGAGCGTCAGTACATACGTAGTAGACTGCCTTCGCAATCGGTATTCTGTGTAATATCTATGCATTTCACCGCTACACTACACATTCTATCTACTTCCATATGACTCAAGTCAACCAGTATCAAAGGCAGTTCCATAG
+
GGFFFGGGGGGGGGGGGFGGGGF@FF@CCGGGGGGGGGGDGGFGGGGGGGFGGGFGEGGG?FCFGGFGGGGGGGGGFFGGG9DFFGDFGGGGGGGGGGGGG=FEFFGGGGFGEEGGGGFGGGFFDFGGGGGGGDGGEEGGGGGGGGCCF>CGGEEFGGGCCFFGGGFF9AF6D7FCGGGAFGCFCE5:CGG:@4=@9FF78=8C*8BCGGFGGB<3C:;3=C3A4<);?FFF6:6C).9)74C<<)6<<A?3<<)=<A@((.469AD9<7?B???>F4<<.
@M02352:288:000000000-CKWC8:1:1101:25202:12147 2:N:0:TACGCTGC+TCTCTCCG
TAATCTTGCGACCGTACTCCCCAGGCGGAATGCTTAATCCGTTAGGTGTGACACCAACAAGCATGCTTGCTGACGTCTGGCATTCATCGTTTACGGTGTGGACTACCAGGGTATCTAATCCTGTTTGCTCCCCACACTTTCGCACCTCAGCGTCAGTATCGAGCCAGTGAGCCGCCTTCGCCACTGGTGTTCCTCCGAATATCTACGAATTTCACCTCTACACTCGGAATTCCACTCACCTCTCTCGAACTCAAGACCAGGAGTTTATAAGGCAGTTCCAG
+
GGFGGGGGGGGGGGGGGGGGGGGGGGGGGGGGGGGGFFGGGGGGGGGGGG9FGGGGGGGGGGGGGGGGGGGGGGGGGGGGGGGGGGGGGGGGGGGGGGGGGGGGGFGDGGGGGGGGGFGGGGGGGGGGGGGGGGGGGGFGGGGGGEGGGFCEGGGGGGGGGFFGGGFGGGFGGGGGGGGFFGGGCFFA8CGGGFFFBEFGF:::7@FDFFFCCFEFFFEACA;FGG0>?FFFFFFFF<?FFFBFF>(.8?FBDF?F::F?F?0??2<<499?:B:1@A<26
@M02352:288:000000000-CKWC8:1:1101:8967:12158 2:N:0:TACGCTGC+TCTCTCCG
CATTCTTGCGAACGTACTCCCCAGGTGGGTTACTTATCACTTTCGCTTAGCCACTCAGACCGAAATCCGAACAGCTAGTAACCATCGTTTACGGCGTGGACTACCAGGGTATCTAATCCTGTTTGCTCCCCACGCTTTCGCATCTGAGTGGCAGTGTCTGTCCAGGGGGCCGCCTTCGCCTCTGGTATTCCTTCAGATCTCTACGCTTTTCACCGCTACACCTGAAATTCTACTCCCCTCTCCAGCACTCTATTTCACCAGTTTCACATGCAGTTCCGAGG
+
G9A<EFFFFGF>FEGGGGGCFDFEGGGF7F@@EFFDAEFCFGGG7EEF@@FFGGFFEFC<C+C@:F<FEC@+>FFF9FGFGGGGEEFGGGGGF7C@CFECFFGGF@FE+B,B,@A;EGGFDGGGGG?,>EECGEE+=@D>EG6C;,@+,4++49:83,@CFAC9,,****44C***2*85)1>6CCCFF?9F7@AE5+9+1:7F@3)1*9;+7?BFG54)80867*)2)96*/*5(38??<11).,(,2><>)..946?2(.6:2:<2<2).)-/)*--7(
@M02352:288:000000000-CKWC8:1:1101:9078:12206 2:N:0:TACGCTGC+TCTCTCCG
TAATCTTGCGACCGTACTCCCCAGGCGGAATGCTTAATCCGTTAGGTGTGACACCAACAAGCATGCTTGCTGACGTCTGGCATTCATCGTTTACGGTGTGGACTACCAGGGTATCTAATCCTGTTTGCTCCCCACACTTTCGCACCTCAGCGTCAGTATCGCGCCCGTGAGCCGCCTTCCCCACTTGTGTTCCCCCGAATATCTACGACTTTCACCTCTACACCTGGAATTCCCCTCACCTCTCTCGATCTAAAGACCCAGAGTTTACAAGCCAGTTCCAA
+
9EFAFGGGGGGFFGGGGGGGGGGGGFGG+CGEGGGG9FCEGGGGGCFGEGEEGFD6F,C,CFFF,AF<=FEF,48?FC,,5:<FG9BDC4BE@?B+49==FEGGGFGF@F>4A<;E;EEFGCCFFG8;@=DFG8@73@FGFECC8B8D8,DEE66@7,@9++@3C*@>8EEFFCCC7:92);479,,,,=<1C*)..)5/)21;.+)1)*2;++)9+).-6/2)**3*8=@=F48(4((2)3)4><0>(3.))5)/3:)((.().6-)6:)((...6545)
@M02352:288:000000000-CKWC8:1:1101:2159:12218 2:N:0:TACGCTGC+TCTCTCCG
CAATCTTGCGATCGTACTCCCCAGGTGGGACACTTATCACTTTCGCTTAGTCACTGAGATAAATCCCAACAACTAGTGTCCATCGTTTACGGCGTGGACTACCAGGGTATCTAATCCTGTTCGCTCCCCACGCTTTCGTCCATGAGCGTCAGTACATACGTAGTAGACTGCCTTCGCAATCGGTATTCTGTGTAATATCTATGCATTTCACCGCTACACTACACATTCTATCTACTTCCATATGACTCAAGTCAACCAGTATCAAAGGCAGTTCCATAGTT
+
GFGGGGGGGGGGGGGGGGGGGGGGGGFGGGGGGGGGGGGGGGGGGGGGGGGGGGGFGFFFFGGGGGGFFGGGGGGGGGGGGFGGGFGGGGGGGGGGGGGGGGGGGGGFFGGGGGGGGGGGFGDGCBFGGGGGGGGGGGD>EGGGGDGDGGGGGGGGGGCGFFGGGGCGGCFGGGFFDGGFFG5CGGFC@CFCFFFEF=FG9CFF?F6CFFCDDFBB867CEFFFGGFGFFFFFFFFFFFFFEFEEFFFFFEEFCEF@@AAABAFFFBB<???<9=96:>FD
@M02352:288:000000000-CKWC8:1:1101:7789:12229 2:N:0:TACGCTGC+TCTCTCCG
CATTCTTGCGAACGTACTCCCCAGGTGGGTCACTTATCACTTTCGCTTAGCCACTCAAACCGAAGTTCGAACAGCTAGTGACCATCGTTTACGGCGTGCACTACCGGGGTATCTAATCCCGTTCGCTCCCCACCCTCTCGTCCATCAGTGTCAATCCATTGTTAGTGATCTGCCTTCCTAATTGGTCTTCTATGTAATATCTATGCATTTCTCCGCTCCACTACATATTCTAACCACTTCACAATCATTCAAGATAACCAGTATAAAAGGCAATTTTACGG
+
FF9<6CFFG7+@@FFGGGGGGGFGGFFF7@@FFGGGGGFGGGGGGGGG7<FGGG,FFFGGF7+C+DEEEE,C:AF@FGGCF?FFG8,=ABDE7?F4@F+A,CEFF7@+4@C<AFGGFDG?8,==F+@3>=+3F+@++5D8F+@:ED:7E3@:9,E;,6DEGGGCGE=;@@BDFCFGG4+++8;2;C,>D:C+B*=*81+=1CAF48:FF96+49()=).((1(=67)3?A=:7A<EF;E;)77)7(6?AFAA)),*6<F>?A))))-))(,(.8FA?<42(
@M02352:288:000000000-CKWC8:1:1101:23364:12244 2:N:0:TACGCTGC+TCTCTCCG
CAATCTTGCGATCGTACTCCCCAGGTGGGACACTTATCACTTTCGCTTAGTCACTGAGATAAATCCCAACAACTAGTGTCCATCGTTTACGGCGTGGACTACCAGGGTATCTAATCCTGTTCGCTCCCCACGCTTTCGTCCATGAGCGTCAGTACATACGTAGTAGACTGCCTTCGCAATCGGTATTCTGTGTAATATCTATGCATTTCACCGCTACACTACACATTCTATCTACTTCCATATGACTCAAGTCAACCAGTATCAAAGGCAGTTCCATAGTT
+
GGGGGGGGGGGC9CFGGGGGGGGGGGEFGFGFFFGGGGGGGGGGGG7DFGGGGGGFGGGGCFGGGGGGGGGGGGGGGFGGGGGGGFGFGGGEGGGGGGGGGGGGFGGG,FFGGGGGGGGGGGGGGGGGGGGGGFGGGGGG7CEFGCFGGGDEGGGGGGGGGGGG,FBFGFFGFFGGGCDDFGDGGGCGGFGGGFAEE9ADFGA=?8FDGGF85B@?GFFFFFEFGGEGFAFFFFEFFE<ECE3?E<3;38E?EFEFF<;)4649AFF:132:>)9<F<BA>
@M02352:288:000000000-CKWC8:1:1101:11268:12246 2:N:0:TACGCTGC+TCTCTCCG
TAATCTTGCGACCGTACTCCCCAGGCGGAATGCTTAATCCGTTAGGTGTGACACCAACAAGCATGCTTGCTGACGTCTGGCATTCATCGTTTACGGTGTGGACTACCAGGGTATCTGATCCTGTTTGCTCCCCACACTTTCGCACCTCAGCGTCAGTATCGAGCCAGTGAGCCGCCTTCGCCACTGGTGTTCCTCCGAATATCTACGAATTTCACCTCTACACTCGGAATTCCACTCACCTCTCTCGAACTCAAGACCAGGAGTTTATAAGGCAGTTCCAG
+
GGGGGGDFFGGGGGGFGGGGGGGGGGGGGGGGGGGGGGGGGGGGGGGGGGGGGGGGGGGGGGGGGGGGGGGGGGGGGGGGGGGGGGGGGGGGGGGGGGGGGGGGGGGGGGGGGGGGGGGGGGGGGGGGGGFFGGGGGGDGGGGGGGGGGGGGGGGCFFGGGGGGGGGGGGGGGGGDGGGFBGGGGG6CFFGGGFF:@F>DFFFG?68CGG>CFFFFGFFFFFFFFF?D?>FFFFAF:7>?BB>()5<7??BFF08??FF?B::7?>DFF2><07D:FFFF4
@M02352:288:000000000-CKWC8:1:1101:6372:12260 2:N:0:TACGCTGC+TCTCTCCG
TAATCTTGCGACCGTACTCCCCAGGCGGAATGCTTAATCCGTTAGGTGTGACACCAACAAGCATGCTTGCTGACGTCTGGCATTCATCGTTTACGGTGTGGACTACCAGGGTATCTAATCCTGTTTGCTCCCCACACTTTCGCACCTCAGCGTCAGTATCGAGCCAGTGAGCCGCCTTCGCCACTGGTGTTCCTCCGAATATCTACGAATTTCACCTCTACACTCGGAATTCCACTCACCTCTCTCGAACTCAAGACCAGGAGTTTACAAGGCAGTTCCAG
+
GFGGGGGGGGGGGGGGGFGGGGGGGGGGGGGGGGGGGGGGGGGGGGGGGGGGGGGGGGGGGGGGGGGGGGGGGGGGGGGGGGGGGGGGGGGGGGGGGGGGGGGGGGGGGGGGGGGGGGGGGGGGGGGGGGGGGGGGGGGGGGGGGGGGGGGGGGGCGFGFCFGGGG>FF,:EFGGGDGGFFGEGGCFF6FEGGFFBBBEC>CFGEFFGGGFGCAEF6A<3)15:FGFGBFFFF46410:?4?B?>BFBBB:<7?)*48F?::((892:2:<??7)(0)64)
@M02352:288:000000000-CKWC8:1:1101:4479:12264 2:N:0:TACGCTGC+TCTCTCCG
TAATCTTGCGACCGTACTCCCCAGGCGGAATGCTTAATCCGTTAGGTGTGTCACCGAACAGTATACTGCCCGACGACTGGCATTCATCGTTTACGGTGTGGACTACCAGGGTATCTAATCCTGTTTGCTCCCCACACTTTCGTACCTCAGCGTCAGTATCGAGCCAGTGAGCCGCCTTCGCCACTGGTGTTCCTCCAAATATCTACGAATTTCACCTCTACACTTGGAATTCCACTCACCTCTCTCGAACTCTAGACTGATAGTTTTGGAGGCAGTTCCAG
+
EFGGGGGGFFDEEFGGGGGGGGDEFGGGGGGGGGGGGGGGGGGGGGGGGGGGGGGGGGGGGGGGGGGCGGGGGGGGGGGGG8CFGGGGGGGGGGFGFGGGGCGGFGGC?FGGGGGGGGGGGGGGGGGGGGGGGDF@EGGGGGGGGGGGGGGGGGGGGGGG8CGGGFFGGGFG?EGGGGFABGEGGEGGGGGGGFFFFFFGFGFGFFFDGGFFG6<FGFFFEFFAGDBD9FFFF?ABFFFFF?<12223:??<A<4?AFFBA>BFFFB7BBF6??BFFFFF6
@M02352:288:000000000-CKWC8:1:1101:22760:12292 2:N:0:TACGCTGC+TCTCTCCG
TAATCTTGCGACCGTACTCCCCAGGCGGAATGCTTAATCCGTTAGGTGTGTCACCGAACAGTATACTGCCCGACGACTGGCATTCATCGTTTACGGTGTGGACTACCAGGGTATCTAATCCTGTTTGCTCCCCACACTTTCGTACCTCAGCGTCAGTATCGAGCCAGTGAGCCGCCTTCGCCACTGGTGTTCCTCCAAATATCTACGAATTTCACCTCTACACTTGGAATTCCACTCACCTCTCTCGAACTCTAGACTGATAGTTTTGGAGGCAGTTCCAG
+
GGGFFGGGGGEGGGGGGGGGGGGGGGGGGGGGGGGGGGGGGGGGGGGGGGGGGGGGGGGGGGGGGGGGGGGGGGGGGGGGGGGGGGGGGGGGGGGGGGGGGGGGGGGGGGGGGGGGGGGGGGGGGGGGGGGGGGGGGGGGGGGGGGGGGFDGGGGDFFGFGGGGGGGGGGFFGGGDGGGFFG=EGGGGFGGGGFFDFFFGFGFGFFFGCEFGGFFFGF8ACFF4FG:F>BFFFFF2008?2(.44)(8?6826.-*64689<><>BB<0((-:?33FA9A:
@M02352:288:000000000-CKWC8:1:1101:25742:12308 2:N:0:TACGCTGC+TCTCTCCG
TAACCTTGCGGCCGTACTCCCCAGGCGGTCAACTTAGTGCGTTAGCTGCGCCACTCACGACTCAAGGCCACAGACGGCTAGTTGACCTCGTTTACGGCGTGGACTACCCGGGTATCTAATCCTGTTTGTCCCCCACGCTTTCGTGCCACAGTGTCAGTTTTTGTCCCGGTATCCGCCTTCGCCACTGACGTTCCTTCCATTCTCCACCCATTTCACCGCTACACTGGCATTTCCACTACCCTCTACCATACTCTAGTTTGCCAGTTCAACAGTCAGTTCC
+
,6E,C9F@ECB7CFFFGGGGGDF@@FEC@+,CFFFCA9<<EGGGGGGGG@+?F,,6,C=F+=FF<,,,CCFF8CF+=+@@C<FEFF<:=+DFFGG7F++@FC:8FDB<,@F:=+7DDFD,6E>B=FG84,,>FG+@***6>58@83:+2,1=;2559@2,@**4?9,4BG*82,****8*):EEG6+0+*/:83F<@FF+;:@:)18*1/.?>=<FE)44-84?*04*.**1**))6(,4.8-(.))..).5)4-*))16><)).<).)))(.5*)15))
@M02352:288:000000000-CKWC8:1:1101:4385:12336 2:N:0:GACGCTGC+TCTCTCCG
CATTCTTGCGAACGTACTCCCCAGGTGGGTCACTTATCACTTTCGCTTCGCCACTCAAACCTAAGTTCGAACAGCTAGTGACCATCGTTTACGGCGTGGACTACCACGGTATCTAATCCTGTTCGCTCTCCACGCTTTCGTCCATCAGTGTCAGTATATCATTAGTGATCTGCCTTCTCAATTGTTATTCTATGTAATATCTATGCATTTCACCGCTACACTACATATTTTAACCACTTCATACATACTCACGACAACCACTATCAAAGGCAATTTTACTT
+
GE6A@FFEGF+86@FFGFFGGGG:<C<<6+;CFFFF<,,<FGG96@,4,@:FGE@D<FDEF,@,,EFF7=6,=,EFF,:E,?EEFF,,9BA5,,>CGGB@,<4:4A,+@4=BAF,>,=@,,C,54:6@+88AF+@+8@8>36+6,3,667E:9ACGC=E,,3D,33@CCFGCBCDF;*<++?,92@7@<,E+96B**4:BFC=F4@6:=<99BF2DE>9>@+()2=7CC+=+)1..(6.;)/.))).7)7;((/.=((:((,,6>)6))(..,4*4/)8-)
@M02352:288:000000000-CKWC8:1:1101:11893:12348 2:N:0:TACGCTGC+TCTCTCCG
CATTCTTGCGAACGTACTCCCCAGGTGGGTTACTTATCACTTTCGCTTAGCCACTCAGACCGAAATCCGAACAGCTAGTAACCATCGTTTACGGCGTGGACTACCAGGGTATCTAATCCTGTTCGCTCCCCACGCTTTCGTCCATCAGTGTTAGTTGATTATTAGTAATCTGCCTTCGCAATTGGTATTCTATGTAATATCTATGCATTTCACCGCTACACTACATATTCTAACTACTTCATAATAACTCAAGATAACCAGTATCAAAGGCAATTTTACGG
+
GGGGFGGGGGGGGGFFGGGGGGGGGF?FGEGGGGFDFECFGGGGDGGG7FGGGGCFGGEFGD7CGGGGGCFFEEGFGFGGGGGGGGGGGGGCGGGDGCFEBGGGGFFDGGFGGF4@6=DFF9?A=6>FEGGGG7C==EFEGEGEGGCFCCF,@:FAFFGGGGGCCFFFF,7@;EGD4>>4?>D?7BFFGGF1=4B5?A@8@CFGE+4CFC+::895CB6711;A<F)+)3A@;F<64<?3).)9CEC@)78()).94?4<644)625<<(00:?BBFFF:(
@M02352:288:000000000-CKWC8:1:1101:26858:12364 2:N:0:TACGCTGC+TCTCTCCG
CAATCTTGCGATCGTACTCCCCAGGTGGGACACTTATCACTTTCGCTTAGTCACTGAGATAAATCCCAACAACTAGTGTCCATCGTTTACGGCGTGGACTACCAGGGTATCTAATCCTGTTCGCTCCCCACGCTTTCGTCCATGAGCGTCAGTACATACGTAGTAGACTGCCTTCGCAATCGGTATTCTGTGTAATATCTATGCATTTCACCGCTACACTACACATTCTATCTACTTCCATATGACTCAAGTCAACCAGTATCAAAGGCAGTTCCATAGTT
+
GGGGFGGGGGGGGGGGGGGGGGGGGGGG>FGGGGGGG<@@EGG9BFGCGGGGGGGGGGGGGGGGGEFFFGGGGGGGGFGGGGF9BFGGGFF7BFFGGGGGGGGGGG+BFDF9FFGGC9?FEF:FGFGFECEGGEGFGGGGE6D9>BFD@6@CFFGGGGGCGFCEGFCGGGF?FGGGGGCBACEEGFC:DFF:C4+>AAFFB=9D?FFG7F+:746?EFBFEFEACGEFCFFFFFFFFEF<?35)<CEC@1.<<?EFF6)94:A>9<)(4?(4:<?2B4:<9
@M02352:288:000000000-CKWC8:1:1101:16207:12368 2:N:0:TACGCTGC+TCTCTCCG
TAATCTTGCGACCGTACTCCCCAGGCGGTCTACTTAACGCGTTAGCTCCGAAAGCCACGGCTCAAGGCCACAACCTCCAAGTAGACATCGTTTACGGCGTGGACTACCAGGGTATCTAATCCTGTTTGCTCCCCACGCTTTCGCATCTGAGTGTCAGTGTCTGTCCAGGGGGCCGCCTTCGCCACTGGTATTCCTTCAGATCTCTACGCATTTCACCGCTACACCTGAAATTCTACCCCCCTCTACAGCACTCTAGTTCACCAGTTTCAAATGCATTTCCG
+
GGGGGGGGGGGGGGGGGGGGGGGGGGGGGGGGGGGGGGGGGGGGGGGGGGGGGFFGGGGGGGGGGGGGGGGGGGGGGGGFGGGGGGGGGGGGGGGGGGGGGGGGGGGGGGGGGGGGGGGGGGGGGGGGGGGGGGGGGGGGGGGGGGGGF9DFGGGGGGGGGGGGGGGGGGGGGGGGGGGFFGGGGGGDF7<CC?FFFFFDFGFGFFFGGGFDGFFFGFFF>E<F>FBF?FFFFFFFFBFFFFFBFFA?BFFFFFF*:4@2<<><FF92<9.)).0)156)(
@M02352:288:000000000-CKWC8:1:1101:16690:12370 2:N:0:TACGCTGC+TCTCTCCG
TAACCTTGCGGCCGTACTCCCCAGGCGGTCTACTTATCGCGTTAGCTTCGCTACTCACGGATTAAATCCACAAACAGCTAGTAGACAGCGTTTACGGTGTGGACTACCAGGGTATCTAATCCTGTTCGCTACCCACACTTTCGCACATGAGCGTCAGTTACTGACCAGGGAGTCGCCTTCGCCACTGATGTTCCTCCAGATATCTACGCATTTCACCGCTACACCTGGAATTCCACTCCCCTCTCCAAAACTCTAGCCTGCCAGTTCTAAATGCAATTCC
+
GGGGGGGGGGGGGGGGFGEFGEGGGGGGEGGGGGGGGGGGGGGGGGGGGGGGGG<FGGGGDGGGGFGGGGGGGGGGCGGFGG9FGGGGGGGGGGGGGGG@EFGGGGGGGGGGGGGGGGFGGGGCGGGGGGGGGGGGGGGGGGGGDGGG6E6@BCEGGGGFGGGGGGGGGGGGGGG<CDGFFDGDGG?FG+>CGEFF@FFCFFFGEFF:D55DGF?AFEFB>F37FGFGFFFFFFAB4?(:?BBBFF2?<?<246>*4:4::::22:<-4>AA<<=9F><A
@M02352:288:000000000-CKWC8:1:1101:9185:12373 2:N:0:TACGCTGC+TCTCTCCG
CAATCTTGCGATCGTACTCCCCAGGTGGGACACTTATCACTTTCGCTTAGTCACTGAGATAAATCCCAACAACTAGTGTCCATCGTTTACGGCGTGGACTACCAGGGTATCTAATCCTGTTCGCTCCCCACGCTTTCGTCCATGAGCGTCAGTACATACGTAGTAGACTGCCTTCGCAATCGGTATTCTGTGTAATATCTATGCATTTCACCGCTACACTACACATTCTATCTACTTCCATATGACTCAAGTCAACCAGTATCAAAGGCAGTTCCATAGTT
+
GGGGGGGGGGGGGGGGGGGGGGGGGGFFGGGGGGGGGGGGGGGGDGGGGGGGGGGGGGGGGCFGGGGGGGGGGGGGGGGGGGGGGGGGGGGGGGGGGGGGGGGGGGDGGGGGAEGGDGGGGGGGGGGGGGGGGCCGGGGDGGGGGEGGGGGGGGGGGFGGGGGGFAEGGGGGFGGGGGGEA9EGGGGGGGGGGFFCEFFFFGFGEFFGFFF78ABBDFBCFFFFGGCFFFFFFF;C?EAEFFFEFEEEFFF?>CEF=<F<A<):>AF0:(4:AF4)9<7><
@M02352:288:000000000-CKWC8:1:1101:13023:12386 2:N:0:TACGCTGC+TCTCTCCG
CAATCTTGCGATCGTACTCCCCAGGTGGGACACTTATCACTTTCGCTTAGTCACTGAGATAAATCCCAACAACTAGTGTCCATCGTTTACGGCGTGGACTACCAGGGTATCTAATCCTGTTCGCTCCCCACGCTTTCGTCCATGAGCGTCAGTACATACGTAGTAGACTGCCTTCGCAATCGGTATTCTGTGTAATATCTATGCATTTCACCGCTACACTACACATTCTATCTACTTCCATATGACTCAAGTCAACCAGTATCAAAGGCAGTTCCATCGTT
+
GFFGGGGGGGGGGGGGGGGGGGGGGGFGGGGGGGGGGGGGGGGGGGGG7EFGGGGGGGGGGGGGGFGGGGGGGGGGGGGGGGGGGGGGGGDGGGGGGGGGGGGGGGGGGGGGGGGGGGGGGGEGGGGGGGGGGGGGGGGGGGGGGGGDGGGGGGGGGCCGGGGGGFFGGGGGGGGFGGDEFGGGGGGGGGG7CEFACFFGFGFGFFFGGGFFDFFFGFFFFFEFGGEGEFFFFFC3?C8;ECFCEFFFFF3<>CCFFD4>44ADA<ABFF0199?<?42::
@M02352:288:000000000-CKWC8:1:1101:3208:12412 2:N:0:TACGCTGC+TCTCTCCG
TAATCTTGCGACCGTACTCCCCAGGCGGAATGCTTAATCCGTTAGGTGTGACACCAACAAGCATGCTTGCTGACGTCTGGCATTCATCGTTTACGGTGTGGACTACCAGGGTATCTAATCCTGTTTTCTCCCCACACTTTCTCACCTCAGCGTCAGTATCTAGCCAGTGAGCCGCCTTCGCCACTGTTGTTCCTCCGAATATCTACGAATTTCACCTCTACACTTGGAATTCCACTCACCTCTCTCGAACTCTAGACTGATAGTTTTTGAGGCAGTTCCA
+
,EC@EFFGGGDGGFGFCFGGGGDGFFCEEGFCFFGGGCCEFGGGG,C,:CFFFG7FGFF<9B<FCEGA<DF9FC,48F7,C8CEFF?E<=8FF??FFGCF:DC<F8<E@EDFF<FE=,9FEE9FDG,=9EFFFGFFGFAFG,@AFFFF??EGEGC+@DFG@DFGCG<?F9D,:*<;0;5?BDGE7C:79;152*4((:A<;FFGC:6C?6:7C@CB+;@E3A@6+;)*)=FFF+;3=3437?EF<<()864<AF)*64))65).)64(-6:014.:6))6
@M02352:288:000000000-CKWC8:1:1101:2151:12412 2:N:0:TACGCTGC+TCTCTCCG
CAATCTTGCGATCGTACTCCCCAGGTGGGACACTTATCACTTTCGCTTAGTCACTGAGATAAATCCCAACAACTAGTGTCCATCGTTTACGGCGTGGACTACCAGGGTATCTAATCCTGTTCGCTCCCCACGCTTTCGTCCATGAGCGTCAGTACATACGTAGTAGACTGCCTTCGCAATCGGTATTCTGTGTAATATCTATGCATTTCACCGCTACACTACACATTCTATCTACTTCCATATGACTCAAGTCAACCAGTATCAAAGGCAGTTCCATAGTT
+
GFGGGGGGGF@FFFGCGGFCGGFGGGGGGGGDFGGGGGGFGGFGGGGGGFEFGGGFGGAFFGFFGFGGGGGGGGGFGGGGGFGGGGGGGGECGGGGDFFGGG?FCGGGGGGGGGGG9EGGGFFEEFFFB8C@CECGGGGGGEGF,BCDG8CEFGGGGGC8FGGEFFGEG@D8:EGGCDDBFFCCF?EEGGG+BC9AECAFFGA>?B=CCCFCC4>4CAFFFFE4;>C>?FFA7AEFFF3;?<C??4?9E=EECE);8;44)64>499?08(.6<7)9))6:
@M02352:288:000000000-CKWC8:1:1101:8017:12438 2:N:0:TACGCTGC+TCTCTCCG
CAGTCTTGCGACCGTACTCCCCAGGTGGGATACTTATCACTTTCGCTTAGTCACTGAGTCGAAACCCAACAACTAGTATCCATCGTTTACGGCGTGGACTACCAGGGTATCTAATCCTGTTCGCTCCCCACGCTTTCGTCCATGAGCGTCAGTATATACGTAGTAGACTGCCTTCGCAATCGGTATTCTAAGTAATATCTATGCATTTCACCGCTACACTACTTATTCTATCTACTTCCGTATAACTCAAGTCAACCAGTATCAAAGGCAGTTCCATCGTT
+
GGGGGGGGGGEGGCFFGGGGGGFGGGFGGGGGGGGGGGGGGGGGGGGGCDFGGGGGGGGGGGGGGGGEGGFGGGGGGGGGGGGGGGGGFGGGGGGGGGGGGGGGGG>FGGGGE9;EGGGGGGGGGGGFGGGEGEGGGGGGGGFFGGGGGGGGGFFGGGGGGGCCAFCGGGGGGGGGGGDFFGGGGGGFGGCDFFFECFFGFGFGFFFFFGFF4ABDGFDEEFFF>DCC3+@8CFC5?EADFFFFFBA<BB25:<>F?F:><995<A20(((:<D=9=A(4<
@M02352:288:000000000-CKWC8:1:1101:10081:12443 2:N:0:TACGCTGC+TCTCTCCG
CAATCTTGCGACCGTACTCCCCAGGCGGAATGCTTAATCCGTTAGGTGTGACACCAACAAGCATGCTTGCTGACGTCTGGCATTCATCGTTTACGGTGTGGACTACCAGGGTATCTAATCCTGTTTGCTCCCCACACTTTCGCACCTCAGCGTCAGTATCGAGCCAGTGAGCCGCCTTCGCCACTGGTGTTCCTCCGAATATCTACGAATTTCACCTCTACACTCGGAATTCCACTCACCTCTCTCGAACTCAAGACCAGGAGTTTATACGGCAGTTCCAG
+
GGGGGGGGGGGGGGGGGFGGGGGGGGGGGGGGGGGGGGGGGGFGGGGGGGGGGGGGGGGGGGGGGGGGGGGGGGGGGGGCFGGGGGGGGGGGGGGG@DGGGGGGGGGGGGGGGGGGGFGGGGGGGGGFGGGGGGGGGGGGGGGEGGGGGFFGGGGGEGGGGGGEGFFGGGGGGGGGGGGFFGGGGGGG?FGGGFFFFFDDFGFGFF39>FFGGFFFFA8ACFF=<F;D0>FFFFFAFFFF2:>0?D:?7?F42(<*8<F0<03:?FFFF),19BEFFF2:.
@M02352:288:000000000-CKWC8:1:1101:17036:12457 2:N:0:TACGCTGC+TCTCTCCG
CATTCTTGCGAACGTACTCCCCAGGTGGGTCACTTATCACTTTCGCTTAGCCACTCAAACCGAAGTTCGAACAGCTAGTGACCATCGTTTACGGCGTGGACTACCAGGGTATCTAATCCTGTTCGCTCCCCACGCTTTCGTCCATCAGTGTCAGTATATTATTAGTAATCTGCCTTCGCAATTGGTATTCTATGTAATATCTATGCATTTCACCGCTACACTACATATTCTAACTACTTCATAATAACTCAAGACAACCAGTATCAAAGGCAATTCTACAG
+
GGGGGGGGGG>GGGGGGGGGGGGEGGGGGGGFGGGGGGGGGGGGGGGGGGGGGGGGGGGGGGGGGGGGGGGGGGGGGGGGGGGGGGGGGGGGGDGGGGGGGGGGGGGGGGGGGGGGGGGGGGGGGGGGGGGGGGGGGGGGGGGGGGFGFGGGGGGGGGGGGGGFGGFGGFGGGGGGGGGFAGGGGGGGGF@CFFFCABAG6@FFFFFGGGFGGFDFEB===FF67FFGFFFFFFECFEFEFFFFFFC@FFFF881FFFF??AA>9):4>:0:<BFAFADD,
@M02352:288:000000000-CKWC8:1:1101:28472:12458 2:N:0:TACGCTGC+TCTCTCCG
AATCTTGCGACCGTACTCCCCAGGCGGAATGCTTAATCCGTTAGGTGTGTCACCGAACAGTATACTGCCCGACGACTGGCATTCATCGTTTACGGCGTGGACTATCAGGGTATCTAATCCTGTTCGCTCCCCACGCTTTCGTCCATGAGCGTCAGTACATACGTAGTAGACTGCCTTCGCAATCGGTATGATGTGTAATATCTATGCATTTCACCGCTACACTACACATTCTATCTACTTCAATATGAATCAAGTCAACAAGTATCCAAGGCAGTTCTAT
+
,EECCF66FFECFFG,CFG?,C,CFDG7:D@EGGFF9<CFGGGGGCFE@FGG<EEGE+@9<CECAE<,6FEGG7=FECGG,C,EFGFFC8=<?=FEG@FD=FCC,??,<D38AF,C;A:D,,,C==78DC77<F7884>DCFG88@C,4<E>*1A:6<CF9,BEFCECA;,=?C44+*:)1=EF=**3=++;7+9587:=F7F?FFFDE8+++)**2166@B4*24*,/17@F4)::425:)644))))):)),/6605).,-))-)-,,(2()4=9)..
@M02352:288:000000000-CKWC8:1:1101:1856:12463 2:N:0:TACGCTGC+TCTCTCCG
CAATCTTGCGATCGTACTCCCCAGGTGGGACACTTATCACTTTCGCTTAGTCACTGAGATAAATCCCAACAACTAGTGTCCATCGTTTACGGCGTGGACTACCAGGGTATCTAATCTTGTTCGCTCCCCACGCTTTCGTCCATGAGCGTCAGTACATACGTAGTAGACTGCCTTCGCAATCGGTATTCTGTGTAATATCTATGCATTTCACCGCTACACTACACATTCTATCTACTTCCATATGACTCAAGTCAACCAGTATCAAAGGCATTTCCATAGTT
+
D@FE9FGGFGGGEEFGDDFGCFG@8FD?FGEFGGGGGGDFGDFF,BFF@<F,EFGGD8CE9EEFFF8CFEGF8EFFFG<EFGGAFDF7=?FGDGFGG+A9?EFFFDC4E<EEF,4E,,?ECFC76A>D>8CFBFGFGGCCG+,9@8ED8ECC>D9=:EFGGCCEE,@;B>CFCCFC*90?5CCC797,,,DCFA+;/9BCF@FCCF6CCGFGGFBBEF5C8FFFDGEC<8FA=7C3CFE3??EECE?93431./)*(/)).66-5)6((4)54:*)0)).6
@M02352:288:000000000-CKWC8:1:1101:7482:12464 2:N:0:TACGCTGC+TCTCTCCG
CAATCTTGCGATCGTACTCCCCAGGTGGGACACTTATCACTTTCGCTTAGTCACTGAGATAAATCCCAACAACTAGTGTCCATCGTTTACGGCGTGGACTACCAGGGTATCTAATCCTGTTCGCTCCCCACGCTTTCGTCCATGAGCGTCAGTATATACGTAGTAGACTGCCTTCGCAATCGGTATTCTGTGTAATCTCTATGCATTTCACCGCTACACTACACATTCTATCTACTTCCATATGACTCAAGTCAACCAGTATCATAGGCAGTTCCATAGTT
+
FGGGGGGGGGGGGGGGGGGGGGGGGGGGGGGGGGGGDGCGFGGGGGGGGGGGGGGGGGGG9F<,CEEFDGGGGGGGGGGFFFGGCFGGFGGCFC>FDGGGGFGGGGFFGGGGFEDFGGFDEECGCFCFDGGCGDEFGGGGGCEFFGGGGGGDFFFEFAF7DGGGDFAFFGGGFCDGGDGFFGGEGGGGGGFFGEFEFFFGFGFG6BC:2CC*48>?GFDCFFFFDC<7.@AFFFFEFEEEE?E3<C)).;@EF39F;?5A))464)-,(.(8:AF2=4:A2
@M02352:288:000000000-CKWC8:1:1101:19118:12471 2:N:0:TACGCTGC+TCTCTCCG
[truncated: 33,598,258 more chars]
