# Supplementary material for: Hidden interactions in the intertidal rocky shore: variation in pedal mucus microbiota among marine grazers that feed on epilithic biofilm communities
Source: PeerJ. 2022 Sep 23;10:e13642. doi: 10.7717/peerj.13642 (PMC9512015; doi:10.7717/peerj.13642)
Supplement: Supplemental Information 42 [file peerj-10-13642-s042.gz › peerj-10-13642-s042]

@M02352:288:000000000-CKWC8:1:1101:20732:1936 1:N:0:CTGCGCAG+CTCTCTAT
TACGGAGGGTCCAAGCGTTATCCGGAATCATTGGGTTTAAAGGGTGCGCAGGCGGTTTATTAAGTCAGTTGTGAAATCTCGGGGCTCAACCTCGAAACTGCCATTGATACTGATAAACTTGAGTTCAGTTGGAGTAGGCGGAATGTGTAGTGTAGCGGTGAAATGCTTAGATATTACACAGAACACCGATAGCGAAGGCAGCTTACTAAACTGATACTGACGCTGAGGCACGAAAGCGTGGGGAGCGAACAGGATTAGATACCCTGGTAGTCCACGCCGTAT
+
C@EF7,@FGGCEA9EDCFF:EACC:,6F6<9C98,BCE89-FA>F@EEE+=:B7FGGG,FD,,,<@,,C,,<=,,5E<5C,+++6>=9,BAE=:+,+>F<F<,CF,,C,CF<,B,,,:AD,,,<=<,,9@<,,,@,,,7++:*@,7,@,@@,@,>=<FF@*,,?>@FE7<9F;CF,;,9,,3,<,<<@*<*1B58885;B5CEE,?C9++7<++A+3@0+<85?;)**:597*8*3*:>***)(-<7)*78501>C?6)9+<8<?7*9)*46=*9121)4**
@M02352:288:000000000-CKWC8:1:1101:15391:1970 1:N:0:ATGCGCAG+CTCTCTAT
TACGGAGGGTGCAAGCGTTATCCGGAATCATTGGGTTTAAAGGGTCCGCAGGCGGTCAATTAAGTCATAGGTGAAATCCCATAGCTTAACTATGTAACTGCCTTTGATACTGGTTGACTTGAGTTATACGGAAGTAGATAGAATGTGTAGTGTAGCGGTGAAATGCATAGAGATTACACAGAATACCGATTGCGAAGGCAGTCTACTACGTATATACTGACGCTCATGGACGAAAGCGTTGGGAGCGAACAGGATTAGATACCCTGGTAGTCCACGCCGTAA
+
F@EFFEGG7FCFFCFGGGEEGFDFE,+C6,EEC8CFFGF9CF9FGEFEDGGECF@FGEGGF<ACFGC,,5,C,,,5CEEF,F=8FEF,?5A<F@5,?BF9E=FDF9<F,AF<8FF7,:FG,,5CF9F,8,@+3=D<<,@,C,,@9F,E,7@,E,8,8+C@7<;EEGCE:EF,;DFGCDFDCF:F9DF@:FG8FCCECCCCCCFF9<F9<;C+B+B9CG996;C=C<F+9+2155C)9>C*2;3((873:CB414CF?F2@+<86@)*9)9<<7**23:39**
@M02352:288:000000000-CKWC8:1:1101:19283:1998 1:N:0:ATGCGCAG+CTCTCTAT
TACGGAGGGTGCAAGCGTTATCCGGAATCATTGGGTTTAAAGGGTCCGTAGGCGGGCATATAAGTCAGTGGTGAAAGTCTGTGGCTCAACCATAGAATTGCCATTGATACTGTATGTCTTGAATTATTGTGAAGTGGTTAGAATATGTAGTGTAGCGGTGAAATGCTTAGAGATTACATAGAATACCGATTGCGAAGGCAGATCACTAACAATATATTGACGCTGATGGACGAAAGCGTAGGTAGCGAACAGGATTAGATACCCTGGTAGTCTACGCCGTAA
+
GFGGGDEGGGGGGGGGGGGEFGFGGECG9FFGFGGGGGGEFGGGGGGGGGGGGDGDEEGFFFGAFF<<FF?F7F9<?FGGGGACFFGCEEE:FE8<DFF,FDAFFCCE,>D,C=B,EAFG<<>FF<DF=EF9@<FG9FFF<A9F,F,D9FF@FCCD:CFC@CGDEFGG7,=:;EGGCEGFCAAFCF<C7FFFCGC58CFFCFFGCGGFDFG7CCG9FG9<C8EGE:FGC69DE5C@4=D>EGF<<FCD5>@???GD?=9F7+CDFFDF<=AFFGFFF>5;**
@M02352:288:000000000-CKWC8:1:1101:11616:2011 1:N:0:ATGCGCAG+CTCTCTAT
TACGGAGGGTGCAAGCGTTATCCGGAATCATTGGGTTTAAAGGGTCCGCAGGCGGTCAATTAAGTCAGAGGTGAAATCCCATAGCTTAACTATGGAACTGCCTTTGATACTGGTTGACTTGAGTTATACGGAAGTAGATAGAATATGTAGTGTAGCGGTGAAATGCTTAGAGATTACATGGAATACCGATTGCGAAGGCAGATCACTAACAATATACTGACGCTGATGGACGAAAGCGTGGGGAGCGAACAGGATTAGATACCCTGGTAGTCCACGCCGTAA
+
GGGGGGGGGGGGGGGGGGGGGGGGGGGGGGGGGGGGGGGGFGGGGGGGGGGGGGGGGGGGGFGGGGFFFFGGGGDGGGFGFGFGGGGGGGFFGGFCGGGGGGGGGCFGCGGGDGGEDDGGGFFFGGGGGGGFFGGGGGGFGGGG<FEGGGG7F7CFFGGGGGGGGGGGGGGGGGGGGGGGGGGGGGGGEFGGGGGGGDGGGGGGGGGGGGGGFGGGGGFFFEGGGGGGGGGCEEGEGGGGGG@?9EGGDGFFF?GG?FFFDGFGF@FF<FAFFDF<;F:B37
@M02352:288:000000000-CKWC8:1:1101:13160:2017 1:N:0:TTGCGCAG+CTCTCTAT
TACGGAGGGGGTTAGCGTTGTTCGGAATTACTGGGCGTAAAGCGCACGTAGGCGGATCAGAAAGTATTGGGTGAAATCCCAGGGCTCAACCCTGGAACTGCCTTATAAACTCCTTGTCTTGAGTTCGAGAGAGGTGAGTGGAATTCCGAGTGTAGAGGTGAAATTCGTAGATATTCGGAGGAACACCAGTGGCGAAGGCGGCTCACTGGCTCGATACTGACGCTGAGGTGCGAAAGTGTGGGGAGCAAACAGGATTAGATACCCTGTTAGTCCACACCGTAA
+
GGGG7F7FGGG+6CFGGGGGGDFGGG7FFGGGGFG8CGGGGG9F>@FGGGG@EFGCFE<FC<@DBFF,B9=FECDFCEAF<FGGD8FCDGGCD8+AFGGGG8=B,B@FGGG=FD9>=DFFCC@FGF+,DCE7F@@@9,7=FDEFGGG,*>F7F7B,@FFFC<FFGGGGGGGGFGD;8CG8EGGGFGGFFFCGGGGGD5EGGGG8<AGCCCCCG*;5:E7CFGCEE:FF+*255CG3><FFGE)((<C46FFF?F<F>?BFDGGGFF*9266:FFF4:?5?3*
@M02352:288:000000000-CKWC8:1:1101:20576:2023 1:N:0:ATGCGCAG+CTCTCTAT
TACGGAGGGTGCAAGCGTTATCCGGAATCATTGGGTTTAAAGGGTCCGTAGGCGGACTAATAAGTCAGAGGTGAAATCCCGCAGCTCAACTGTGGAACTGCCTTTGAAACTGTTAGTCTTGAGTTATTGTGAAGTGGTTAGAATATGTAGTGTAGCGGTGAAATGCTTAGAGATTACATGGAATACCGATTGCGAAGGCAGATCACTAACAATATACTGACGCTGATGGACGAAAGCGTGGGGAGCGAACAGGATTAGATACCCTGGTAGTCCACGCCGTAA
+
GGGGGGGGGGGGGGGGGGGEGGCFF7@FFGGGGGGGGGFFGGGGGGGGGGGGFGGGGGF?FAADFFGFFGGGGGFGGD<FEGEGEGFFFFG8FDDCFGFGGFGFFFE9FGGGGGCDFEFGA9,CF9FDFFFC9CFFFDF9FAAF,@<FDEFCFCFGGGGGFGGGGFGGG?GCFGAGGGDFGFCFFFFG>CG5CGGE>8CFC5CG?FFCGCGCGGGGGGCFGGEEGDGGG*9DG*C5CEGCE5@6;EGC=D3@?<FGF@2@CGGG?:C?A@AB=7FBB?:>55
@M02352:288:000000000-CKWC8:1:1101:10137:2032 1:N:0:ATGCGCAG+CTCTCTAT
TACGGAGGGGGTTAGCGTTGTTCGGAATTACTGGGCGTAAAGCGTACGTAGGCGGATTAGTCAGTTAGGGGTGAAATCCCAGGGCTCAACCCTGGAACTGCCTTATAAACTCCTGGTCTTGAGTTCGAGAGAGGTGAGTGGAATTCCGAGTGTAGAGGTGAAATTCGTAGATATTCGGAGGAACACCAGTGGCGAAGGCGGCTCACTGGCTCGATACTGACGCTGAGGTGCGAAAGTGTGGGGAGCAAACAGGATTAGATACCCTGTTAGTCCACACCGTTA
+
GFGFGFCCFGDCCDFFECCEGFFFGDEGGGGGFCGGGGG:6FGGFFCGGGGGGGGGGGGGG<FEGGGFDFCF@F99EFFF8F7:C?<,E==BDDC8DFF<@FG9<FGA,FDDDC,<F=FGGAC@FFG7B,><@EG>C:DCEF9CF<;>*>>>FCFCEFEF9,?CCCGFCEGC@FGGFFDG8FGFFGGGGGCGGGGCEDFGDEEGF<FFFCF6CEF>8CCFGGCEC<85<CD:EGG>GGGCED:(3@<7+9;?B6FF2@AB9?C7=@*9)9:AFD4>6<>?**
@M02352:288:000000000-CKWC8:1:1101:20325:2039 1:N:0:ATGCGCAG+CTCTCTAT
TACGGAGGGTGCAAGCGTTATCCGGAATCATTGGGTTTAAAGGGTCCGCAGGCGGTCAATTAAGTCAGAGGTGAAATCCCATAGCTTAACTATGGAACTGCCTTTGATACTGGTTGACTTGAGTTATACGGAAGTAGATAGAATGTGTAGTGTAGCGGTGAAATGCATAGAGATTACACAGAATACCGATTGCGAAGGCAGTCTACTACGTATATACTGACGCTCATGGACGAAAGCGTGGGGAGCGAACAGGATTAGATACCCTGGTAGTCCACGCCGTAA
+
GGGGGGGGGGGGGGGGGGGGGGFFGEGGFGGGGGGGGGGGGGGGGGGGGGGGGGGGGGGGGGGGGGGGG?CGGGGGGGGGGGFGGGGFGGFCGGCGGGGGGGGGGGGGGGGGGGFG?FGGGCFGGGGGFGGGGEGGGGGGGGCFGGFGFGGCGGGGGGGGGGGGGGFGGGGGGGGGGGGGFGGGGGGGGFGGGGGGGGGGGGGGGCFFGGGGGGGGGGGGGGGCEDGGG6<CEGGFFDGG>EE6>BGGGGFFFFGGFFBFGGGGFFFFBFFF4C??F:BFG<
@M02352:288:000000000-CKWC8:1:1101:14443:2049 1:N:0:ATGCGCAG+CTCTCTAT
TACGGAGGGTGCAAGCGTTATCCGGAATCATTGGGTTTAAAGGGTCCGCAGGCGGTCAATTAAGTCAGAGGTGAAATCCCATAGCTTAACTATGGAACTGCCTTTGATACTGGTTGACTTGAGTTATACGGAAGTAGATAGAATGTGTAGTGTAGCGGTGAAATGCATAGAGATTACACAGAATACCGATTGCGAAGGCAGTCTACTACGTATATACTGACGCTCATGGACGAAAGCGTGGGGAGCGAACAGGATTAGATACCCTGGTAGTCCACGCCGTAA
+
GGGGGGGGGGGGGGGGGGGDGFGEGGGGGGAGGGGF@FGGGGGGG<FG@FGGGGGGC:FFFGGGGGG??EFGGGGGGGGG@EFGGGEFGGGGGGGGGGGGGGGGGGGGGGGGCFGGGGGGGGGGGGGECFG7CFFFGF=DFGGGECCFEGGGGGGGGGGGGGGGGGFFGGG,DGGGGCFFGGGFGG@:@FFGGGGGGGGGGGCF:FFC@5;EGGGGGGGGGCEGEG?F6FFGGGGFGGGGGGFFFFGGGGF::BGGFFFFGGGGFFGFDF>>F09:B?BFGG
@M02352:288:000000000-CKWC8:1:1101:11649:2061 1:N:0:ATGCGCAG+CTCTCTAT
TACGGAGGGGGTTAGCGTTGTTCGGAATTACTGGGCGTAAAGCGCACGTAGGCGGATCAGAAAGTATAGGGTGAAATCCCAGGGCTCAACCCTGGAACTGCCTTATAAACTCCTGGTCTTGAGTTCGAGAGAGGTGAGTGGAATTCCGAGTGTAGAGGTGAAATTCGTAGATATTCGGAGGAACACCAGTGGCGAAGGCGGCTCACTGGCTCGATACTGACGCTGAGGTGCGAAAGTGTGGGGAGCAAACAGGATTAGATACCCTGGTAGTCCACACCGTAA
+
GGGGGGGGGGGGGGGGGGGGGGGGGGGGGGGGGGGGGGGGGGGGGGGGGGGGGGGGGGGGGFGGGGGFGGGGGGGGGGGGGGGGGGGGGGGFGGGFGGGGGGGGGGGGGGGGGGF?GGGGGFGFGGDDFGGGGGGGDGFGGGGGGGGGCCFGGGFFGGGGFFGGGGGGGFGGGGGGGGGGGGGGGGGGGGGGGCGGGGGGGGGGGGGGGGGGGGGGGGGGGGGGGGGGGEFGGEGFGGGFGCEFBFG4FGFFFFGGF?<FGFDGFFD?-8AAFFFFF?B1**
@M02352:288:000000000-CKWC8:1:1101:23051:2063 1:N:0:ATGCGCAG+CTCTCTAT
TACGGAGGGGGTTAGCGTTGTTCGGAATTACTGGGCGTAAAGCGCACGTAGGCGGATCAGAAAGTAAGGGGTGAAATCCCAGGGCTCAACCCTGGAACTGCCTCTTAAACTCCTGGTCTTGAGTTCGAGAGAGGTGAGTGGAATTCCAAGTGTAGAGGTGAAATTCGTAGATATTTGGAGGAACACCAGTGGCGAAGGCGGCTCACTGGCTCGATACTGACGCTGAGGTGCGAAAGTGTGGGGAGCAAACAGGATTAGATACCCTGGTAGTCCACACCGTAA
+
GGGGGFGGEDGCEGGGGGGGGGGGGGCGGGGGGGGGGGGGGGFGG>FGGGGGFGG:FF=F9<FFGCFFFDGGGGGGGFGGCGGGGGGGGGG:FGF,DBFGG=FFGFGGGGG@CFFC<@FFFF>FGA7>BCFGG*7*7>FFGGFGF9FC,<FCFFFDFFGGFGCFGGGEC8:CCGGGFFGFGGGGGGGGGGGGGGGGGGGG5:C80ACFFCF6EEG5CCCFCEGGGCC@E*9CEG3:DCFFEED?1DFGFCFF<:CFB4<FFFFGFF594*5:=7?8:<)45C
@M02352:288:000000000-CKWC8:1:1101:7667:2067 1:N:0:ATGCGCAG+CTCTCTAT
TACGGAGGGGGTTAGCGTTGTTCGGAATTACTGGGCGTAAAGCGTACGTAGGCGGATTAGTCAGTTAGGGGTGAAATCCCAGGGCTCAACCCTGGAACTGCCTCTAATACTGCTAGTCTTGAGTTCGAGAGAGGTGAGTGGAATTCCAAGTGTAGAGGTGAAATTCGTAGATATTCGGAGGAACACCAGTGGCGAAGGCGGCTCACTGGCTCGATACTGACGCTGAGGTGCGAAAGTGTGGGGAGCAAACAGGATTAGATACCCTGGTAGTCCACACCGTAA
+
GGGGEGGGGGGF:FGGGGGGGGGGGGFFGGGGGGGGGGGGGG?FE@FGGGGDGGGGDFCEFGFGGGFFGFGGGGGGCGGGGGGGGGGGGGGGDFGGGGGGG8,3FAGGFGGGGGG,CFGGGGGGGGGGGGGFEGDB9FFGGG>FGGGFGGGGGGGDGGGGGGGGEGGGGGGGGGGCGGDGGEGGGGGGGGGGGGGGGGGGGGG5FGGGGF*<E5;FEFGGGGGGGGGGFCFGG8CB:FGFEC@F>EGGFF4::6GGFFFFGGFGFFF?4BAA4:?(38>?GD
@M02352:288:000000000-CKWC8:1:1101:13931:2072 1:N:0:ATGCGCAG+CTCTCTAT
TACGGAGGGTGCAAGCGTTAATCGGAATTACTGGGCGTAAAGCGCACGCAGGTGGTCATATAAGCCAGAAGTGAAAGCCCCGCGCTCAACGTGGGAAGGCCTTCTGGAACTGTATGACTAGAGTCTTGGAGAGGGGAGTGGAATTCCAGGTGTAGCGGTGAAATGCGTAGATATCTGGAGGAACACCAGTGGCGAAGGCGACTCTCTGGCCAAAGACTGACACTCATGTGCGAAAGTGTGGGTAGCGAACAGGATTAGATACCCTGGTAGTCCACACCGTAA
+
GGGGGGGGGGGGGGGGGFGGGGGGGGGGGGGGGGGGGFGGGGGGGGGGGGGGGGGGGGGGGGGGGGGGG?FGGGGGGGGGGGGGGGGGGGGDFGGGGGGGGGGGGGGDDFGGGGFGGGGGGFGGAFG9C@FCFGGGDEFGFGGGGGGGGGGGF,DGGGGGFGGGGGGGDGGGGGGGGGGGGGGGGGGGGGGGGGGGGGGGGGGG:EFGGG4FGFFEFGGGGGGGGGGGGFFGGGC>CFFGGGFF?:DGGGFFFFGGFFBFGGGGFFFF24>D9FFFFFFFG3
@M02352:288:000000000-CKWC8:1:1101:23043:2081 1:N:0:ATGCGCAG+CTCTCTAT
TACGGAGGGGGTTAGCGTTGTTCGGAATTACTGGGCGTAAAGCGCACGTAGGCGGATCAGAAAGTAAGGGGTGAAATCCCAGGGCTCAACCCTGGAACTGCCTCTTAAACTCCTGGTCTTGAGTTCGAGAGAGGTGAGTGGAATTCCAAGTGTAGAGGTGAAATTCGTAGATATTTGGAGGAACACCAGTGGCGAAGGCGGCTCACTGGCTCGATACTGACGCTGAGGTGCGAAAGTGTGGGGAGCAAACAGGATTAGATACCCTGGTAGTCCACACCGTAA
+
GGGGG;FCEGGGGGGGGGGGGGGFGGGGGGGGGGGGGEGGGGGGGCGFGGGGGGGGGGGGGGGGGGGGGGGGGGGGGGGGGGGGGGGGFFGFGGCGGFGFGGGGGGGGABFFGGGCG=FD9=,EAFE7FCEDE:B@9:FFCGCGCFFGCGGCF,>@;CFF9CFFGEEC6CGFG,<@EGGCEEFGGG<CGGGGGGGGGGGGEGDGGGFFF89EGGGGEF+CF>EGG3CCC*6CGGGFGCCEEGD?()97CFF41462.*6BEC?7@:<F2@<-9:6(8658*1
@M02352:288:000000000-CKWC8:1:1101:21057:2086 1:N:0:CTGCGCAG+CTCTCTAT
TACGGAGGGGGTTAGCGTTGTTCGGAATTACTGGGCGTAAAGCGCACGTAGGCGGATCAGAAAGTATAGGGTGAAATCCCAGGGCTCAACCCTGGAACTGCCTTATAAACTCCTGGTCTTGAGTTCGAGAGAGGTGAGTGGAATTCCGAGTGTAGAGGTGAAATTCGTAGATATTCGGAGGAACACCAGTGGCGAAGGCGGCTCACTGGCTCGATACTGACGCTGAGGTGCGAAAGTGTGGGGAGCAAACAGGATTAGATACCCTGGTAGTCAACACCGTAA
+
GGGGGGGGGGGECFGGEFGGGFFGGGGGGGGGGGGGGGGGGGGGEGGGGGGGGGGGGGGGGGGGGGGFGGGGGGGGGAEEEEFGGGGGGGGGGG+BFGFEGFFGGGGGGGGG@<FGG9<FGCFGFG7<FFEGGD@C:FFGGGFGGGCGGGGFFCDCGGGGGGGGGGGGGGGFGGGGFGGGGGGGFGGG:FGFGGGGGGGGG5EGGGGGGGGGDGCFGGGGEEG=?DGGGGDGDD3BDFGGGEE125CDGGFFFFG74=AFGG?F=:D92B><*09283@?F5
@M02352:288:000000000-CKWC8:1:1101:7498:2089 1:N:0:ATGCGCAG+CTCTCTAT
TACGGAGGGGGTTAGCGTTGTCCGGAATTACTGGGCGTAAAGCGTACGTAGGCGGATTGGAAAGTAGGGGGTGAAATCCCAGGGCTCAACCCTGGAACTGCCTCCTAAACTATCAGTCTAGAGTTCGAGAGAGGTGAGTGGAATTCTAAGTGTAGAGGTGAAATTCGTAGATATTTGGAGGAACACCAGTGGCGAAGGCGGCTCACTGGCTCGATACTGACGTTGAGGTACGAAAGTGTGGGGTGCAAACAGGATTAGTTACCTTGGAGGTCCACAACTTAA
+
GCEEECFGCF:676FGGFCDG,CFFCCFGE<FFGGGGEC:=FFGFFCFGGGEGGGG+CG<9<EFG<9F:FGFGGFGG93:FEFEGFGGGC=38B+,@FC3EEFGGFFG9,@,@BCC33C@@9B=C>:::7FEGGG>9>FBCGFG7,,,7<CC,B,,?<<<CG++++122A5:9><FG+BBBG84<FFGFFF*85C:EE*:/*:/+<CC6@CF>G8;*AFG?C/;CDED??D5ECC:CGGGGG>(,)0:+*)76(9>2*)1+<<*=F<)()-./*0.((/4CC
@M02352:288:000000000-CKWC8:1:1101:13817:2103 1:N:0:ATGCGCAG+CTCTCTAT
TACGGAGGGGGTTAGCGTTGTTCGGAATTACTGGGCGTAAAGCGCACGTAGGCGGTTCAGAAAGTATAGGGTGAAATCCCAGGGCTCAACCCTGGAACTGCCTTATAAACTCCTGGTCTTGAGTTCGAGAGAGGTGAGTGGAATTCCGAGTGTAGAGGTGAAATTCGTAGATATTCGGAGGAACACCAGTGGCGAAGGCGGCTCACTGGCTCGATACTGACGCTGAGGTGCGAAAGTGTGGGGAGCAAACAGGATTAGATACCCTGGTAGTCCACACCGTAA
+
GFFFECCFGGC@@<FFGC:BFEFEGDEGGGFFCFGGGF:@<FGGGFGGGGGEGGGGGGGFGFFFFFGGGGGGGGGGGGFFGGGCFFGGFGGGGGGFFGFFGFGAFGFFGGBFGGGGGGGGGDFGGEGFGGGGGGGGFGGGGGGGGGGGGGGGGGCFGGGGF9BFGGGGGCGGGGGGGGDGGGGGGGGGGGGGGGGGGEGGGGGGC77@EFGGGGGGGGEF@EEEGDGFFGGGGGGBGGGGEGFF03C9CF>F:0CD>FBFEGGG4:D6-9)-9CFBB6:?GG
@M02352:288:000000000-CKWC8:1:1101:16601:2142 1:N:0:ATGCGCAG+CTCTCTAT
TACGGAGGGTGCAAGCGTTATCCGGAATCATTGGGTTTAAAGGGTCCGCAGGCGGTCAATTAAGTCAGAGGTGAAATCCCATAGCTTAACTATGGAACTGCCTTTGATACTGGTTGACTTGAGTTATACGGAAGTAGATAGAATGTGTAGTGTAGCGGTGAAATGCATAGAGATTACACAGAATACCGATTGCGAAGGCAGTCTACTACGTATATACTGACGCTGAGGTGCGAAAGCGTGGGGAGCAAACGGGATTAGATACCCCGGTAGTCCACGCCGTAA
+
GGGGGGGGG@FGGGGGGGGGGGGGGGGGGGGGGGGBFGGGGGGGGGGGGGGGGGGGGGGGGGGGGGGGGGGGGGGGGGGGGGGGGGGGGGGGGGGGGGGGGGGGGGGFGGGGFGGGGGGGGGGGGGGGGGGGEGGGGGFGGGGGGGGGGGGGGGGGGGGGGGGGGGGGGGGCFGGGGGGGGGGGGGGGGGGGGGGEGGGGGGGGGGGGGGGGGGGGGGGGGGGGGGGGFGDGGDGFGGGGGGFFFFGGGGFFFFGGFFFFGGFGFFGFFFFFFGF?>BFFGG
@M02352:288:000000000-CKWC8:1:1101:11251:2152 1:N:0:ATGCGCAG+CTCTCTAT
TACGGAGGGGGTGAGCGTTGTTCGGAATTACTGGGCGTAAAGCGCACGTAGGCGGATCAGAAAGTATAGGGTGAAATCCCAGGGCTCAACCCTGGAACTGCCTTATAAACTCCTGGTCTTGAGTTCGAGAGAGGTGAGTGGAATTCCGAGTGTAGAGGTGAAATTCGTAGATATTCGGAGGAACACCAGTGGCGAAGGCGGCTCACTGGCTCGATACGGACGCTGAGGTGCGAAAGTGTGGGGAGCAAACAGGATTAGATACCCTGGTAGTCCACACCGTAA
+
GDCGGEF@C:FF:DEFFFGGGGDEGDGGGGG9FFFFFGD7=FGGDDEGGFGGGGECC7=FDFGGGGG?EF?FFFFG<ECFGGGG7=F@FCFGGGGGGFFGGCF9FGGFFFA=EDEG<<F,@<FFGC:@<FGGGGGCBGFFGG9F:BGEGGGGGGGGGGGGDCCCFFFGFGGFG@CFGGGGGGG:FFGGGGGC;CG5EE8EC8*A?77EFC7?EDFGG*C8C>C**>FGGGGGG5CBFCFFGGE?>>C9?47<<?F:7FFFGGCG65DF>F2<*:?:?BEFGC
@M02352:288:000000000-CKWC8:1:1101:12298:2155 1:N:0:ATGCGCAG+CTCTCTAT
TACGGAGGGTGCAAGCGCTATCCGGAATCATTGGGTTTAAAGGGTCCGTAGGCGGGCATATAAGTCAGTGGTGAAATGCTGTGGCTCAACCATAGCACTGCCATTGATACTGTATGTCTTGAATTATTGTGAAGTGGTTAGAATATGTAGTGTAGCGGTGAAATGCTTAGATATTACATAGAATACCGATTGCGAAGGCAGATCACTAACAATATATTGACGCTGATGGACGAAAGCGTAGGTAGCGAACAGGATTAGATACCCTGGTAGTCTACGCCGTAA
+
G9@CC6:@76@C8,EFG+6FCFDEG>:FFFGGF<EBB7C,-C,BCFCF=FF@EFEF7BF,C<@FFGGFGF8,BE<EFFDAFFEFG8E=FD,FCFGGGGFFFA<AD9>B,>FEF<FFGA,DGDDFFGGGGFF9@CGGGFGEGFFGGGCCFG@ADF=CEDFDGGCGEFGGF9EEGFDFCFFBCFFGG9CCFCECECEGGGFGDG9<7*ACFF<C?F@BCFG7?CEEGDGG?CF<EEGFDGGCE5@A?4CC5C57(47>?F2=??8>=FGFFFFFFC=((,>;DC
@M02352:288:000000000-CKWC8:1:1101:14065:2168 1:N:0:ATGCGCAG+CTCTCTAT
TACGGAGGGGGTTAGCGTTGTTCGGAATTACTGGGCGTAAAGCGCACGTAGGCGGATCAGAAAGTATAGGGTGAAATCCCAGGGCTCAACCCTGGAACTGCCTTGTAAACTCCTGGTCTTGAGTTCGAGAGAGGTGAGTGGAATTCCGAGTGTAGAGGTGAAATTCGTAGATATTCGGAGGAACACCAGTGGCGAAGGCGGCTCACTGGCTCGATACTGACGCTGAGGTGCGAAAGTGTGGGGAGCAAACAGGATTAGATACCCTGGTAGTCCACACCGTAA
+
GGGFGEGGGGGFFGGGGGGGGGGGGGGGGGGGGGGGGGGGGGGGEGGGGGGGGGGGGGGGGGDGFGGGGGGGGGGGGGGGGGGGGGGGGFGGGGGGGGGGGGGGGGGGGGGGGGGGGGGGGGGGGGGGGGGGGGGGGGGGGGGGGGGGGGGGCCFGGGGGGGGGGGGGGGGGGGGGGGGGGGGGGGGGGGGGGGGGGEEGGGEGGGGGGGGGGGGGGGGGGGGEDCFGGGGGGGGFGFFCGGFBFFGGGGFFFFG7>FFFFGGGFFGFFFAFFGFFBFEBGD
@M02352:288:000000000-CKWC8:1:1101:16012:2172 1:N:0:ATGCGCAG+CTCTCTAT
TACGGAGGGGGTTAGCGTTGTTCGGAATTACTGGGCGTAAAGCGCACGTAGGCGGATCAGAAAGTATAGGGTGAAATCCCAGGGCTCAACCCTGGAACTGCCTTATAAACTCCTGGTCTTGAGTTCGAGAGAGGTGAGTGGAATTCCGAGTGTAGAGGTGAAATTCGTAGATATTCGGAGGAACACCAGTGGCGAAGGCGGCTCACTGGCTCGATACTGACGCTGAGGTGCGAAAGTGTGGGGAGCAAACAGGATTAGATACCCTGGTAGTCCACACCGTAA
+
GGGGGGGGGGGFGGGGGGGGGGGGGGGGGGGGGGGGGGEGGGGGGGGGGGGGGGGGGGGGGGGGGEGGGGGGGGGGGGCGGGGGEFDEFFG=FF<FGGGGC8@CFFGFAF@FFGGGFFFGGGGCGCFFGGGGGGGGGGGGGGGGGGGGGGGGGGGGGGGGGGGGGGGGGGGGGGGGGGGGGGGGGGGGGEGGGGGGGGGGGGEGGGGGGGGGGGGGGGGGFDG=EDGGGGGGEEGFGGGGGGFFFFGGGFFFFFGG<?<FG7CFFFGFAFADFGFFFFFFGG
@M02352:288:000000000-CKWC8:1:1101:11052:2183 1:N:0:ATGCGCAG+CTCTCTAT
TACGGAGGGTCCGAGCGTTATCCGGAATCATTGGGTTTAAAGGGTCCGTAGGTGGTTTATTCAGTCAGAGGTGAAATCCCATAGCTTAACTATGGAACTGCCTTTGATACTGATAGACTTGAGTTATTGTGAAGTGGTTAGAATGTGTAGTGTAGCGGTGAAATGCATAGATATTACACAGAATACCGATTGCGAAGGCAGATCACTAACAATATACTGACACTGAGGGACGAAAGCGTGGGTAGCGAACAGGATTAGATACCCTGGTAGTCCACGCCGTAA
+
GGGGGGGGGGGGGGGGGGGGGGGGGFGGGGGGGGGFGDGGGGGGGGGGGGFGGGGGGGGGGGGGGGGGGGGGGGGGGGGGGGGGGGGGGFGGGGGGGGGGGGGGGGGGGGGGGGGGGGGGGGGGGGGGGGGGGGGGGDGGGGGGGGGGGGGGGGGGGGEGGGGGGGGGGGGGGGGGGGGGGGGFGGGGGGGGGGGGGGGGGGGGGGGGGGGGGGGGGGFGFGGGGGGGGGGGGGGFGGGGGGFFFFGGGGFFF?CCDFFFGGEGF>GFFFFF@FFB>FFFGG
@M02352:288:000000000-CKWC8:1:1101:16629:2185 1:N:0:ATGCGCAG+CTCTCTAT
TACGGAGGGGGTTAGCGTTGTTCGGAATTACTGGGCGTAAAGCGTACGTAGGCGGATTAGTCAGTTAGGGGTGAAATCCCAGGGCTCAACCCTGGAACTGCCTCTAATACTGCTAGTCTTGAGTTCGAGAGAGGTGAGTGGAATTCCAAGTGTAGAGGTGAAATTCGTAGATATTTGGAGGAACACCAGTGGCGAAGGCGGCTCACTGGCTAGATACTGACGCTGAGGTACGAAAGTGTGGGGAGCAAACAGGATTAGATACCCTGGTAGTCCACACCGTAA
+
GGGGGGGGGGG66CFGGGGGG8FFGGGGCG<EGGGDGGEGGGDGG7FG=FGGGGG@>=F<F<BFG9FGAFGGGGGGGGGGG8BEGG@FGG<+BFGGGGGGGGGGGDFGGGGGEG<F>FGGGGGGGC+D<,CFCGGC,,@3CEGG7@,<FFGGGGGDGGGGGGGG9F7EEGGGGGG,,,,?BFG,CGGCCFCFGGGGGGGEG588CGG:**9+*<EGGGGGGGGGGD*@CFGGGGGE*<CFGGFFFFCDGGFFFFGGFFBFGGCGFFGFFFFFFGF?BBDFFD
@M02352:288:000000000-CKWC8:1:1101:11606:2187 1:N:0:ATGCGCAG+CTCTCTAT
TACGGAGGGGGTTAGCGTTGTTCGGAATTACTGGGCGTAAAGCGCACGTAGGCGGATCAGAAAGTATAGGGTGAAATCCCAGGGCTCAACCCTGGAACTGCCTTATAAACTCCTGGTCTTGAGTTCGAGAGAGGTGAGTGGAATTCCGAGTGTAGAGGTGAAATTCGTAGATATTCGGAGGAACACCAGTGGCGAAGGCGGCTCACTGGCTCGATACTGACGCTGAGGTGCGAAAGTGTGGGGAGCAAACAGGATTAGATACCCTGGTAGTCCACACCGTAA
+
GGGGGGGGGGGFGGGFGGGGGGGGGGGGGGGGGGGGGGGGGGGGGGGGGGGGGGGGGGGGGGGGGGGGGGGGGGGGGGGGGGGGGGGGGGGGGGGGGGGGGGGGGGGGGGGDGGGGGGGGGGGGGGGGGGGGGGGGFGGGGGGFGGGGGGGGGGGGGGGGGGGGGGGGGGGGGGGGGGGGGGGGGGGGGGGGGGGGGGGGGGGGGGGGGGGGGGGGGGGGGGGGGGGGGGGGGEGFGGGGGEE:BEGFEGFFFBGGFFFFGGGGFFGFFFFFFGFF:?F?GG
@M02352:288:000000000-CKWC8:1:1101:17270:2206 1:N:0:ATGCGCAG+CTCTCTAT
TACGGAGGATCCAAGCGTTATCCGGAATCATTGGGTTTAAAGGGTCCGTAGGTGGATAATTAAGTCAGAGGTGAAATCCTGCAGCTCAACTGTAGAATTGCCTTTGATACTGGTTATCTTGAGTTATTATGAAGTAGTTAGAATATGTAGTGTAGCGGTGAAATGCATAGATATTACATAGAATACCAATTGCGAAGGCAGATTACTAATAATATACTGACACTGATGGACGAAAGCGTGGGGAGCGAACAGGATTAGATACCCTGGTAGTCCACGCCGTAA
+
GGGGGGGGGFFGGGGGGGGGFGGGGEGGGGGGGGGFGGFFGGGGGGGGGGGGGGGGGGGGGGGGGGGGGGGGGGGGGGGGGGGGGGGGGGGGGGGGGGGGGGGGGGGGGGGGGGGFGGGGGGGGGGGGGGGGGGGGGGGGGGGGGGGGGGGGGGGGGGGGGGGGGGGGGGGGGGGGGGGGGGGGGGGGGGGGGGGGGGGGGGGGGGGFGGGGGGGGGGGGGGGGGGGGGGGGGGGFGGDGGGFFFFGGGGFFFFGGFFAFGGGGF@GFFFFFFGFFFFFFGD
@M02352:288:000000000-CKWC8:1:1101:11252:2207 1:N:0:ATGCGCAG+CTCTCTAT
TACGGAGGGGGTTAGCGTTGTTCGGAATTACTGGGCGTAAAGCGCACGTAGGCGGATCAGAAAGTATAGGGTGAAATCCCAGGGCTCAACCCTGGAACTGCCTTGTAAACTCCTGGTCTTGAGTTCGAGAGAGGTGAGTGGAATTCCGAGTGTAGAGGTGAAATTCGTAGATATTCGGAGGAACACCAGTGGCGAAGGCGGCTCACTGGCTCGATACTGACGCTGAGGTGCGAAAGTGTGGGGGGAAAAAGGGATAGATACCCCGGGAGGCCAACACGGAAA
+
GGGGGEGGGGGFGGGGGFFGGGGGGGGGGGGGGGGGGFGEGGGGGGGGGGGGGGGGGGGGGGGGGGGGGGGGGGGGGGGGGGGGGFGFGFGGGGGGGGGGGGGGGGGGGGGGGGGGGGGGGGGGGGGGGGGGGGGGGGGGGGGGGGGGGGGGGGGGGGGGGGGGGGGGGGGGGGFGGGGGGGGGGGGFGGGGGGGGGGGGGGGEGGFGGGGGGGGGGGGGGGGGGGGGGGGGGGGFGGGGGG3(()9<*9)8((2*,*-*+<C/089)()(.5*),4()(9<
@M02352:288:000000000-CKWC8:1:1101:16101:2208 1:N:0:ATGCGCAG+CTCTCTAT
TACGGAGGGTCCGAGCGTTATCCGGAATCATTGGGTTTAAAGGGTCCGCAGGCGGTCGATTAAGTCAGAGGTGAAATCCCATAGCTCAACTATGGAACTGCCTTTGATACTGGTTGACTTGAGTCATATGGAAGTAGATAGAATGTGTAGTGTAGCGGTGAAATGCATAGATATTACACAGAATACCGATTGCGAAGGCAGTCTACTACGTATGTACTGACGCTCATGGACGAAAGCGTGGGGAGCGAACAGGATTAGATACCCTGGTAGTCCACGCCGTAA
+
GGGGGGGGGGGGGCFGGFGGGGGGGEEFEFGGGFFCBCFDCGGGFGGGGGGGGGGFGGGGGGGGGGGGGGGGGGGGGFFGGGCFFCGGGGCBCFFGGGGGGGFFGGGGGFGFFGGGGGGGGGGGGGGGGGGGCFFGGGGGGGGGGGGGGGGGGGGDGGGGGGGGGGFDFGGGGGGGFGGGGGGGGGFGGGEGGGGGGGGGGGGGGGGGGGGGGGGGGGGGGGG8;<<CFFGGGGGF<EGGGGFFFFGGGGFFFBGGFFFFGGGGFFGFFF>ABFFFBBD>D<
@M02352:288:000000000-CKWC8:1:1101:14499:2211 1:N:0:ATGCGCAG+CTCTCTAT
TACGGAGGGGGTTAGCGTTGTTCGGAATTACTGGGCGTAAAGCGCACGTAGGCGGATCAGAAAGTATAGGGTGAAATCCCAGGGCTCAACCCTGGAACTGCCTTATAAACTCCTGGTCTTGAGTTCGAGAGAGGTGAGTGGAATTCCGAGTGTAGAGGTGAAATTCGTAGATATTCGGAGGAACACCAGTGGCGAAGGCGGCTCACTGGCTCGATACTGACGCTGAGGTGCGAAAGTGTGGGGAGCAAACAGGATTAGATACCCTGGTAGTCCACACCGTAA
+
GGGGGGGGGGGGGGFGGGGGGGGGGGGGGGGGGGGFGGGGGGGEGGGGGFFG<FGGGGGGFFFGGGGGFCFFGGGGGGFDFGGGEGF@BA<FFGG?FFGGGGGGGGGDFFFGGGGFGFGGGGGGGGGGGGGGGGFGFFFGGFCFGFGGGGGGGFGGGGGGGGGGGGGGGGGGGGGGGGGGGGG@FGCGGGGGGGG>EGDGDGGGDFFGGGGGGGGGGGGGGGGGGGGGGFGGG=7BGGGGEGFFBEGGGGFF?FGF<?A?FGGGFFG@>FA9FFFFF?FFGD
@M02352:288:000000000-CKWC8:1:1101:22943:2211 1:N:0:ATGCGCAG+CTCTCTAT
TACGAGGGGTGCAAGCGTTAATCGGAATTACTGGGCGTAAAGCGTGCGTAGGTGGTTTGTTAAGCAAGATGTGAAAGCCCCGGGCTCAACCTGGGAACTGCATTTTGAACTGGCAAACTAGAGTATTGTAGAGGGTAGTGGAATTGCCAGTGTAGCGGTGAAATGCGTAGAGATTGGAAGGAACATCAGTGGCGAAGGCGGCTACCTGGACAAATACTGACACTGAGGCAAGAAAGCGTGGGGAGCAAACAGGATTAGACACCCTGGTAGTCCACACCGTAA
+
GGGG@BCECFGGGGGGGFGGDFGGGGDGGGGGGGGFGCFEGGEGGGGGFGGGEGG89FGGFGGGDGGGG9EFAFGGGDFDG:CGGFGGGGGGG8FGGG8EGFGGC,<FFFFEFFFGCEGGCAFEEFGC<FDGGG@@F:FFCF<A,,,@><@CFE,,CCCEGGCFC,>*=87C9;DCF9>C:F8<FFFEGGGDD8CEGC5ECGGEGGFGFF<<@F<+9C7<0:6F+:F55**1:E>@FD9CEGB62BFF6>@?219C394*3AFD3>F6:7.64*=704B,99
@M02352:288:000000000-CKWC8:1:1101:13597:2222 1:N:0:ATGCGCAG+CTCTCTAT
TACGGAGGGGGTTAGCGTTGTTCGGAATTACTGGGCGTAAAGCGCACGTAGGCGGATCAGAAAGTATAGGGTGAAATCCCAGGGCTCAACCCTGGAACTGCCTTGTAAACTCCTGGTCTTGAGTTCGAGAGAGGTGAGTGGAATTCCGAGTGTAGAGGTGAAATTCGTAGATATTCGGAGGAACACCAGTGGCGAAGGCGGCTCACTGGCTCGATACTGACGCTGAGGTGCGAAAGTGTGGGGAGCAAACAGGATTAGATACCCTGGTAGTCCACACCGTAA
+
GGGGGFFGGGGGGGFGGEEGGGGGGGGGGGGGGGGFGGGGGGGGGGGGGGGECFGGGGGGGCGFGGGGCFFGGGGGGGGGGGGGGGGGGFFGGGGFFCGGG@AFGGGGGG,DECGGGGGGGCFFGGGCFGGGGGGGFFGGGGGGGGGGGGGGGGGGGGGGGGGFGGGGDGGGGGGFFGEGGGGFFGGGGCFGGDEGGGGDGGGGGGCFGFGGGGGGGGGGGGD=CCFGG*6CGGDDGGGGGGBFBFGFGGFFFFGGFF<FG7EFFFGF4782@FF7?BF?FD
@M02352:288:000000000-CKWC8:1:1101:7888:2223 1:N:0:ATGCGCAG+CTCTCTAT
TACGGAGGGGGTTAGCGTTGTTCGGAATTACTGGGCGTAAAGCGCACGTAGGCGGATCAGAAAGTATAGGGTGAAATCCCAGGGCTCAACCCTGGAACTGCCTTATAAACTCCTGGTCTTGAGTTCGAGAGAGGTAAGTGGAATTCCGAGTGTAGAGGTGAAATTCGTAGATATTCGGAGGAACACCAGTGGCGAAGGCGGCTTACTGGCTCGATACTGACGCTGCGGTGCGAAAGTGTGGGGAGCAAACAGGATTAGATACCCTGGTAGTCCACACCGTAA
+
GFGFGBCFGGEFGFGFGEEGGFGF:FCFGEGGFFGGGGDEDGGGGGGGGGGGGGGEGGGGGFGGGGGGGGGFGGAFGFFGGGGE=<FFGGCFFGGGGGGGGGGCFFDAFGGGGGC=FFFGGFGFFGGG?FGFFGGGGGGGGGGGGGGGGGGFFGCFEGGG9FCCBGGGGFEGGGGGGB>CGCGGGGGGGFGDECEGGEGGGGGGGGGGFFG68EC8CGGCC:5EG)/:EEGCCGG:FCFCEDE?6B3CCF:F(.9C?F<@CF66FFGF2BB2FFF7?2>?77
@M02352:288:000000000-CKWC8:1:1101:20331:2237 1:N:0:ATGCGCAG+CTCTCTAT
TACGGAGGGGGTTAGCGTTGTTCGGAATTACTGGGCGTAAAGCGCACGTAGGCGGATCAGAAAGTAAGGGGTGAAATCCCAGGGCTCAACCCTGGAACTGCCTCTTAAACTCCTGGTCTTGAGTTCGAGAGAGGTGAGTGGAATTCCAAGTGTAGAGGTGAAATTCGTAGATATTCGGAGGAACACCAGTGGCGAAGGCGGCTTACTGGCTCGATACTGACGCTGAGGTGCGAAAGTGTGGGGAGCAAACAGGATTAGATACCCTGGTAGTCCACACCGTAA
+
GGGGGGGGGGGGGGGGG@FGGGGGGGGGGGGGGGGGGGGGGGGGGGGGGFFGGGGGGGGGGGFFGGGGGGGGGGGGGGGGGFGGGGGDDDGGGGGGGGGGG@FGGGGGGGGGFFGGGGGGGGGGGGGGGGEGGGGGGGGGGGFGGGGGGGGGGGGGGGGGGGGGDFGGGGGGGGGGGGGGGGGGGGGGGGGGGGGGGGGGGGGGGGGGGGGGGCCFGFGFFGGGGGGC?CDGCEDFFFDFEE@FFFFFCCF@?BF7<FB?9CGFFFGFFFBFFGFFFFF<GD
@M02352:288:000000000-CKWC8:1:1101:11396:2257 1:N:0:ATGCGCAG+CTCTCTAT
TACAGAGGGTGCAAGCGTTAATCGGAATTACTGGGCGTAAAGCGCGCGTAGGTGGTTTGTTAAGTCGGATGTGAAAGCCCAGGGCTCAACCTTGGAATTGCACCCGATACTGGCAGGCTAGAGTACGATAGAGGAGTGTGGATTTTCCTGTGTAGCGGTGAAATGCGTAGATATAGGAAGGAACATCAGTGGCGAAGGCGACACCCTGGATTGATACTGACACTGAGGTGCGAAAGTGTGGGGAGCATACAGGATTAGATACCCTGGTAGTCCACAGCGTAA
+
G9,C6,@<:68F<,F<B@:F866,B,6DG@@,9,CF@7:,-CFGGFGG:FFC:5<FD=FGG<FGE?=::4>9<@EE?E<=AF7++,:BF=F=<F<<?5BBGGFGGGG:=CFF<F<BC:C>F9FC@,F:>CB;FG7<6FB=BC,3<FGC;<>FGF;,*1141>FD;?FGCED,<@BC9;F8CGC<<?F+CF9C53B8CCF8EG=8*2*A=C7EGCGD<<CG696002<FC775E81);FGGD=B?9:C*229@(3*0,=<?:C<69456-/).=C?>(8@?D:
@M02352:288:000000000-CKWC8:1:1101:7947:2263 1:N:0:ATGCGCAG+CTCTCTAT
TACGGAGGGGGTTAGCGTTGTTCGGAATTACTGGGCGTAAAGCGTACGTAGGCGGATTAGTCAGTTAGGGGTGAAATCCCAGGGCTCAACCCTGGAACTGCCTCTAATACTGCTAGTCTTGAGTTCGAGAGAGGTGAGTGGAATTCCAAGTGTAGAGGTGAAATTCGTAGATATTCGGAGGAACACCAGTGGCGAAGGCGGCTCACTGGCTCGATACTGACGCTGAGGTGCGAAAGTGTGGGGAGCAAACAGGATTAGATACCCTGGTAGTCCACACCGTAA
+
GGGGGGGGGGGGGGGGGGGGGGGGGGGGGGGGFGGGGGGGGGGGGGGGGGGGGGGGGGGGGGGGGGGGGGGGGGGGGGFGGGGGGGGFFGGGGGGGGGGGGGGGGGGGGGGGGGGGGGGGGGGGGGGGGGGFGGGGGGGGGGGGGGGGGG:FGGGGGGGGGGGGGGGGGGGGGGGGGGGGGGGGGGGGGGGGGGGGGGGGGGGGGGGGGGGGGGGGGGGGGGGGGGGGGGGGGGGFGGGGGGF?FFGGGGF???GGFFFFGG?<?@C?DFFBFGFFFFFBGG
@M02352:288:000000000-CKWC8:1:1101:23831:2263 1:N:0:ATGCGCAG+TTCTCTAT
TACGGAGGGTGCAAGCGTTATCCGGATTTACTGGGCGTAAAGGGCGCGTAGGCGGTCCGGCCAGTCAGATGTGAAAGCCCCGGGCCCAACCTGGGCACTGCACCTGAAACTGCTGGACTAGAGTACGGTAGAGGGTAGTGGAATTTCCTGTGTAGCGGTGAAATGCGTAGATATAGGAAGGAACACCAGTGGCGAAGGCGCCTACCTGGACTGATACTGACACTGAGGTGCGAAAGCGTGGGGAGCAAACAGGATTAGATACCCTGGTAGTCCACGCCGTAA
+
GGGG;BFGGFGG8EGGGGGG8,CFGG7CCGFGGGGGGGGGGG,B7CFG=FGG9CG++@+8+8CGGGFG<EGGGGGGGFFF?CDCD+@FFGGE,33,BFF=FFG,@FC,:@EGG,>,3,@,@DDG@,>FFFFCGG76,8?DCG@FEC;9<FFEFGFGGGGDFGGGDFGEGDDFFC++?+?EEG,<:FGFFGGFGGGGGDFD*:5CFFGGCGF6*+0<:AC9E+?CCFFE+*9CEDG>FGGGGGF?;>FG+97<?2CF<FFFCGGCFFDFDF>F4*=:6?B6C9
@M02352:288:000000000-CKWC8:1:1101:18342:2264 1:N:0:ATGCGCAG+CTCTCTAT
TACGGAGGGGGTTAGCGTTGTTCGGAATTACTGGGCGTAAAGCGCACGTAGGCGGATCAGAAAGTATAGGGTGAAATCCCAGGGCTCAACCCTGGAACTGCCTTATAAACTCCTGGTCTTGAGTTCGAGAGAGGTGAGTGGAATTCCGAGTGTAGAGGTGAAATTCGTAGATATTCGGAGGAACACCAGTGGCGAAGGCGGCTCACTGGCTCGATACTGACGCTGAGGTGCGAAAGTGTGGGGAGCAAACAGGATTAGATACCCTGGTAGTCCACACCGTAA
+
G9FDE@EDEGE86CEGGCEFGGGGG@BFGFFFGEFEF>C:CEGEGG@BFGGGDFEC=BFGDDFFGDFGGGFFGGGGGA=FGGGE7=FFGF<CFGG@FFFBEFGCFFGGGGGGGFFGGGGGGCFCFGG?GGG@FG>3=FGFG@CGFF,D@CDEGGGFFFGGGGGGGGGGGGGFFGC;FGDEGGGGGGGGGGGDGEEGGGGGGG5CFEFFGG56CGGFEEG??E5CEGGGFGGGEEDE7CFFGGD:9DDFGGF44:7:,7<FFG69FFFFDFD47CF768:?9>
@M02352:288:000000000-CKWC8:1:1101:10902:2265 1:N:0:ATGCGCAG+CTCTCTAT
TACGGAGGGGGTTAGCGTTGTTCGGAATTACTGGGCGTAAAGCGCACGTAGGCGGATCAGAAAGTATAGGGTGAAATCCCAGGGCTCAACCCTGGAACTGCCTTGTAAACTCCTGGTCTTGAGTTCGAGAGAGGTGAGTGGAATTCCGAGTGTAGAGGTGAAATTCGTAGATATTCGGAGGAACACCAGTGGCGAAGGCGGCTCACTGGCTCGATACTGACGCTGAGGTGCGAAAGTGTGGGGAGCAAACAGGATTAGATACCCTGGTAGTCCACACCGTAA
+
GGGGGGGGGGGFGGGGGGGGGGGGGGGGGGGGGGGGGFEFGGGGGGGGGGGGGGGGGGGGGGGGFGGGGGGGGGGGGGGGGGGGDGGGGGGGGGGGGGGGGGGGGGGGGGGGGGGGGGGGGGGGGGGGGGGGGGGGGGGGGGGGGGGGGGGGGGGGGGGGGGGGGGGGGGGGGGGGGGGGGGGGGGGGGGGGGGGGGGGGGGGGGGGGGGGDGGGGGGGGGGGEGGGGGGGGGGGFGGGGGGFFFEGGGGFFFFFFFFFFGGGFFFGFDFFFFGFFFFFFGG
@M02352:288:000000000-CKWC8:1:1101:7457:2268 1:N:0:ATGCGCAG+CTCTCTAT
TACGGAGGGTGCAAGCGTTAATCGGAATTACTGGGCGTAAAGCGCGCGTAGGTGGTTCAGTCAGTCAGATGTGAAAGCCCTGGGCTCAACCTGGGAACTGCATCTGATACTGCTGAACTCGAGTACGGTAGAGGGTAGTGGAATTTCCTGTGTAGCGGTGAAATGCGTAGATATAGGAAGGAACACCAGTGGCGAAGGCGACTACCTGGACCGATACTGACGCTGAGGTACGAAAGTGTGGGGAGCAAACAGGATTAGATACCCTGGTAGTCCACACCGTAA
+
GGGGGGGGGGGGGGGGGFGGGGGGCGGGGGGGGGGGGGGGGGGGDGEGFFGGGGGGGFGGGFGGGGGGGGFGGGGGGGGGGGGGGGGFGGEFGGGGFGGGFFGGGGGGGGGGGFGGGFGGGGGFGGGGGGGGGGGGGGGGGGGGGGFGGGFDGGGGGGGGGGFGGGGGGGGGGGGGGFFGGGGGGGEGGGGGGGGGGGGGGGDGCFGGGGGGGGGEGGGG?EGGGGGGGGGGGFD3:CGGGGFFFBGDCFFFFFGGFFFFG?FGF)>:<FA<=FFBB(7:CC
@M02352:288:000000000-CKWC8:1:1101:19558:2283 1:N:0:ATGCGCAG+CTCTCTAT
TACGAGGGGTGCAAGCGTTAATCGGAATTACTGGGCGTAAAGCGTGCGTAGGTGGTTTGTTAAGCAAGATGTGAAAGCCCCGGGCTCAACCTGGGAACTGCATTTTGAACTGGCAAACTAGAGTATTGTAGAGGGTAGTGGAATTTCCAGTGTAGCGGTGAAATGCGTAGAGATTGGAAGGAACATCAGTGGCGAAGGCGGCTACCTGGACAAATACTGACACTGAGGCACGAAAGCGTGGGGAGCAACCAGGATTAGATACCCTGGTAGTCCACGCCGTAA
+
G@CCCFF:CBFF@<FGDB@F,9C<F7@FF<FE<@FGGF:66FFG==,@BFGE5CDGGGEFG,FF<ADEED9A9CE<,?EFGG7:C=A?FE=FDGCBGGGCF<F9,58=,=FG8FC=FFG,E9B=C,3,3@@<ECFG@FF<FFFGEFCBFGFC3EEFB*>F:F>D2><B?C5FCG,CGF988FGFGFFGGFCEG>CE>58:*:EEGGGFC@7?*;C7CFF9<C+<C*+:CEGCG5DBGGG5C*7(-719*9:@(3DFBF2FFF6*/099A?A4/:F?;6)4CD
@M02352:288:000000000-CKWC8:1:1101:23049:2290 1:N:0:ATGCGCAG+CTCTCTAT
TACGGAGGGTGCGAGCGTTAATCGGAATTACTGGGCGTAAAGCGCACGTAGGCGGATCAGAAAGTAAGGGGTGAAATCCCAGGGCTCAACCCTGGAACTGCCTTGTAAACTCCTGGTCTTGAGTTCGAGAGAGGTGAGTGGAATTCCGAGTGTAGAGGTGAAATTCGTAGATATTCGGAGGAACACCAGTGGCGAAGGCGGCTCACTGGCTCGATACTGACGCTGAGGTGCGAAAGTGTGGGGAGCAAACAGGATTAGATACCCTGGTAGTCCACACCGTAA
+
GGGGGGGGGGGGGEGGGFGGGGGGGGGGGGGGGGGGGEEEFGGGDEGEGGGGFGGGGGFFCFGGGGGGGGGGGGGGGFGGGGGGGGGGGGGGGGGGGFGGGGGGGGGGGGGFGGGGGFGGGCGGGGGGGGGGGGGGGGGGGGGGGGGGGGGGGGGGGGGGGGGGGGGGGGGGGGGFGGGGGGGGGGGGGGGGGGGGGGGGGEEGGFGGGFGGGGGGGGGGGGGGGGGGGGGDEEGFGGGGGGFFFBGFFGFFF:<FFFBFGFGDFFGFFFFFFFFFFFFFGD
@M02352:288:000000000-CKWC8:1:1101:7989:2296 1:N:0:ATGCGCAG+CTCTCTAT
TACGGAGGATCCAAGCGTTATCCGGAATCATTGGGTTTAAAGGGTCCGTAGGTGGATAATTAAGTCAGAGGTGAAATCCTGCAGCTCAACTGTAGAATTGCCTTTGATACTGGTTGTCTTGAGTTATTATGAAGTAGTTAGAATATGTAGTGTAGCGGTGAAATGCATAGATATTACATAGAATACCAATTGCGAAGGCAGATTACTAATAATATACTGACACTGATGGACGAAAGCGTGGGGAGCGAACAGGATTAGATACCCTGGTAGTCCACGCCGTAA
+
GGGGGGGGGGGGGGGGGGGGGGGGGGGGGGGGGGGGGGGGGGGGGGGGGGGGGGGGGGGGGGGGGGGGGGGGGGGGGGGGGGGGGGGGGGGGGGGGGGGGGGGGGGGGGGGGGGGGGGGGGGGGGGGGGGGGGGGFGGGGGGGGGGGGGGGGGGGGGGGGGGGGGGGGGGGGGGGGGGGGGGGGGFGGGGGGGGGGGGGGGGGFGGGGGGGGGGGGGGGGGGGGGGGGGGGGGGGFGGDGGDFFFEGDGGFFFFGGFFFFGGGGFFGFFFBABFFFFFFFGG
@M02352:288:000000000-CKWC8:1:1101:10203:2300 1:N:0:ATGCGCAG+CTCTCTAT
TACGGAGGGTGCAAGCGTTAATCGGAATTACTGGGCGTAAAGCGCGCGTAGGCGGTTACATAAGTTGGAAGTGAAAGCCCCGGGCTCAACCTGGGAACTGCTTTCAAAACTGTGTGACTAGAGTGCAGCAGAGGATAGTGGAATTTCTAGTGTAGCGGTGAAATGCGTAGATATTAGAAGGAACACCAGTGGCGAAGGCGACTGTCTGGGCTGACACTGACGCTGAGGTGCGAAAGCGTGGGGAGCAAACAGGATTAGATACCCTGGTAGTCCACGCCGTAA
+
GGGGGGGGGEEGGFGGGFGD,,CFGGEGGGGGGGG@FGEGGGGFGG+FFGGCFFGEBEB9AEGGF,?FG9FEGGGGAGFGEEFGGGGGGGFGFGGGGGGGG3E<3CFFGGGGG9,D<FGAFFGGC9DF?FFFFG7@:FFFGGGGGGGGGGGGGGGGGGGGGGGGGGGGGGGGGGGGGFFGGGGGGGGGGGGGGGGGGGGGEG=E<FFGFFG6CEFGGGGGGGDGGDGGEEGDGGGFGGGGGGE6BFGGGGFFF6FF?FFFGFGGFFG:<FF<@F64>159DD
@M02352:288:000000000-CKWC8:1:1101:22288:2300 1:N:0:ATGCGCAG+CTCTCTAT
TACGGAGGGTGCAAGCGTTAATCGGAATTACTGGGCGTAAAGCGCGCGTAGGTGGTTCAGTCAGTCAGATGTGAAAGCCCCGGGCTCAACCATTGAACTGCTTTGAAAACTGCTTACCTAGAATATGGGAGAGGTAGATGGAATTTCTGGTGTAGGGGTAAAATCCGTAGAGATTGGAAGGAACATCAGTGGCGAAGGCGGCTACCTGGACAAATACTGACACTGAGGCACGAAAGCGTGGGGAGCAAACAGGATTAGATACCCTGGTAGTCCACGCCGTAA
+
GFEFGEGGGGEGFEGGGFFGGGGFGEGGGGGGFFGGGGGDFGGGGEFEFGGGFGGGGGGGGGGGGGGGGGGGFGGGGGGGGGGGEFGGG@FFGGGGGGGGGGGGGGGFGGGGGGGGGGGGGGFGAFGGGGGGGGGGGGGFGFGGGFGFGFFFGGGGGGGGFGGGGGGGGGDGFGCFGFGGGGFGGFGCFFGFGGGGGGGGGGGGGGGGGGGGGGGGCGGGGFGGGGGGGGGGGGGFGGGG5EE6;FGGGGFFBBGGFFDFGGCGF@<F<BAAFGFFF037DG
@M02352:288:000000000-CKWC8:1:1101:8004:2306 1:N:0:ATGCGCAG+CTCTCTAT
TACGGAGGATCCAAGCGTTATCCGGAATCATTGGGTTTAAAGGGTCCGTAGGTGGATAATTAAGTCAGAGGTGAAATCCTGCAGCTCAACTGTAGAATTGCCTTTGATACTGGTTGTCTTGAGTTATTATGAAGTAGTTAGAATATGTAGTGTAGCGGTGAAATGCATAGATATTACATAGAATACCAATTGCGAAGGCAGATTACTAATAATATACTGACACTGATGGACGAAAGCGTGGGGAGCGAACAGGATTAGATACCCTGGTAGTCCACGCCGTAA
+
GGGGGGGGEFEGEFGGGGGG86EFGGGG@GGGGGG@CFGGGGGGG@FGGGGGGGGGGFEGGGGGGADEG<FGGGGGC9EFFGFGGGGFGGFGGFGGGGGCGFAFFGGFFGGGGGGGGGGEFFFF9CD@?FEFFGGGG?<<FGFG<FFFFGGGGGGGGGGGGGGGGGFFFGGFGGEF9DAEAAFGFGGGGGFGGGGGGGGGGGFCCGGFF772>DFGGGFFEGCGGGGG,A?<EEDFG59EGG>@FDCDCDFFBFGGFFAFGGCGFFGFFFAAFGFFF:B>GD
@M02352:288:000000000-CKWC8:1:1101:17706:2309 1:N:0:ATGCGCAG+CTCTCTAT
TACGGAGGATGCAAGCGTTATCCGGAATCATTGGGCGTAAAGCGTCCGCAGGTGGCTAATCAAGTCTGCTGTTGAAGACAGAAGCTCAACTTCTGGTCGGCGGTGGAAACTGGTTAGCTAGAGTATGGTAGGGGTTGAGGGAATTCCCAGTGTAGCGGTGAAATGCGTAGATATTGGGAAGAACACCAGTGGCGAAGGCGCTCAACTGGGCCATAACTGACACTCAGGGACGAAAGCTAGGGTAGCGAAAGGGATTAGATACCCCTGTAGTCCTAGCTGTAA
+
GGGGGGGGGGGGGGGGGGGGGGGGGGGGGGGGGGGGGGGGFGGGGGGGGGGGGGGGGGGGGGGFGGGGGGGGGGGGGGGGGGGGGGGGGGGGGGGGGGFGGGGGGGGGGGGGGGGGGGGGGGGFGGGGGGGGGGGGGGGGGGGGGGGGGGGGGGGGGGGGGGGGGGGGGGGGGGGGGGGGGG@FGGGGGGGGGGGGGGGGGGGGGGGGGGGGGGGGGGGGGGGGGFFGGGGGGGGFGGFFFGFFBFGGGGFFF?GD>FFFGGGGFFGFFFFFFGFFFFFFGG
@M02352:288:000000000-CKWC8:1:1101:15721:2315 1:N:0:ATGCGCAG+CTCTCTAT
TACGGAGGGGGTTAGCGTTGTTCGGAATTACTGGGCGTAAAGCGCACGTAGGCGGATCAGAAAGTATAGGGTGAAATCCCAGGGCTCAACCCTGGAACTGCCTTATAAACTCCTGGTCTTGAGTTCGAGAGAGGTGAGTGGAATTCCGAGTGTAGAGGTGAAATTCGTAGATATTCGGAGGAACACCAGTGGCGAAGGCGGCTCACTGGCTCGATACTGACGCTGAGGTGCGAAAGTGTGGGGAGCAAACAGGATTAGATACCCTGGTAGTCCACACCGTAA
+
GGGGGCGGGGGFGGGGGGGGGGGGGFGGGGGGGGGGGGGGGGGGGGGGGGGGGGGGGGGGGGGGGGGGGGGGGGGGGGGGGGGGGGGGGFGGGGGGGGGGGGGGGGGGGGGGGGGGGGGGGGGGGGGGGGGGGGGGGGGGGGGGGGGGGGFGGGGGGGGGGGGGGGGGGGGGGGGGGGGGGGGGGGGGGGGGGGGGGGGGGGGGGGGGGGGGGGGGGGGGGGGGGGGGGFGGGGG@DFGGDGFFFFGGGGFFBBGFFFFFEG6FFFGFFFFFFG?:??FFGG
@M02352:288:000000000-CKWC8:1:1101:22290:2318 1:N:0:ATGCGCAG+CTCTCTAT
TACGGAGGGTGCAAGCGTTAATCGGAATTACTGGGCGTAAAGCGCGCGTAGGTGGTTCAGTCAGTCAGATGTGAAAGCCCCGGGCTCAACCATTGAACTGCTTTGAAAACTGCTTACCTAGAATATGGGAGAGGTAGATGGAATTTCTGGTGTAGGGGTAAAATCCGTAGAGATTGGAAGGAACATCAGTGGCGAAGGCGGCTACCTGGACAAATACTGACACTGAGGCACGAAAGCGTGGGGAGCAAACAGGATTAGATACTCTGGTAGTCCACGCCGTAA
+
GFFEFE:C:@CFF@FFEC@CF<CDGC@FGGGFE<EFGGGB-EFGG:CCFCG:CB@FGGGFGGFGGGGFGGFA<FGG9FFGDFD+C:FGG<FGGGCFGGABFF<FAGGFGDFGGGCFGDFFGDFGGGGGGFE:F@FFFFFCFGFGGGGGGGB:DDBFGDGFEGGGGG::CCEFC979<B;@7FG@CFG9C:CDEGGGG5EEGGG8EF?7@*9<EEGGGGFFECCFGF6CFGG*:C*7FDGDE5@6;:5777>?60*05F29+9+91=FF<BB2FD449?FFGG
@M02352:288:000000000-CKWC8:1:1101:12661:2318 1:N:0:ATGCGCAG+CTCTCTAT
TACGGAGGGTCCGAGCGTTAATCGGAATTACTGGGCGTAAAGCGCACGCAGGCGGTTTGTTAAGCTAGATGTGAAAGCCCTGGGCTCAACCTGGGAATTGCATTTAGAACTGGCAGGCTAGAGTTTTGGAGAGGGGAGTGGAATTCCAGGTGTAGCGGTGAAATGCGTAGATATCTGGAGGAACATCAGTGGCGAAGGCGACTCCCTGGTCAGTAACTGACGCTCATGTGCGAAAGTGTGGGTAGCGAACAGGATTAGATACCCTGGTAGTCCACACCGTAA
+
GFGGGGGGGFGGGCGGGFGGCFFGGEGGGGGGGGFGGGGCDGGGGGEGGGGGGGGFGGGGGGGGFFGGGGGGGGGGGGGGGCFGGGGGGGGGGGFEGFFGGGGGGGFDEDGGGGGGGGGGGFGG9DEF@FGGGGGDCGFGGFFGCCF@FGGGGCGFEGGGGGGGGGGGGEG9<FF@FGGGGEGGFCFCGGGGGGGGGGGGGGG>EGG?FFFGGGGFGFGGGGGGGGGGFGGGGGGE??FFEGBFFFGGGGFF?8D>?@BFFCC0=FGF<*<A1:??FFBBGD
@M02352:288:000000000-CKWC8:1:1101:14151:2331 1:N:0:ATGCGCAG+CTCTCTAT
TACGGAGGGTCCAAGCGTTATCCGGAATCATTGGGTTTAAAGGGTCCGCAGGCGGTCAATTAAGTCAGAGGTGAAATCCCATAGCTTAACTATGGAACTGCCTTTGATACTGGTTGACTTGAGTTATACGGAAGTAGATAGAATAAGTAGTGTAGCGGTGAAATGCATAGATATTACTTAGAATACCGATTGCGAAGGCAGTCTACTACGTATATACTGACGCTGATGGACGAAAGCGTGGGGAGCGAACAGGATTAGATACCCTGGTAGTCCACGCCGTAA
+
FGGGEGEE@F8FFGGGE@FC<A<CDEG7FEG9FFDF:7FC<@CCF<=FF@>C+@CC7FFGDGAEB<EDDGFEFGAE9A<BEGFF@9?BC<FECAFCE8EAEFGDGFG9FFBDDFCF@FF<<<B?FCFD<F=:>CFGGDAFFG<FGGG==FGCF:D9C:3C<D;EFG=EA9AF;@D@D,5DCGGGGGGGGG>>9C@EGC5CEGFGCCCFGGFC;FFGFEGFFGEGG<;C<CFDE=D>CCDCGGF?>>DGEG>:?<FD?=:6FGF<?FF@)949FDFB9:37CC
@M02352:288:000000000-CKWC8:1:1101:22314:2334 1:N:0:ATGCGCAG+CTCTCTAT
TACGGAGGGGGCTAGCGTTGTTCGGAATTACTGGGCGTAAAGCGCACGTAGGCGGATCAGTAAGTATAGGGTGAAATCCCAGGGCTCAACCCTGGAACTGCCTTATAAACTCCTGGTCTTGAGTTCGAGAGAGGTGAGTGGAATTCCGAGTGTAGAGGTGAAATTCGTAGATATTCGGAGGAACACCAGTGGCGAAGGCGGCTCACTGGCTCTATACTGACGCTGAGGTGCGAAAGTGTGGGGAGCAAACAGGATTAGATACCCTGGTAGTCCACACCCTAA
+
GGGGGBFGGGG+@FFGGGGDCFGGGGGGGGGGGGGGGGGGGGCG+@FF<FFG9FGCE:?9,<FFF<<5?,BFGGGGGGGGGGGGGGFFFGGGGGGGGGGGG<F<FFE=FFG93CCFDFGGGGGGFF@<FGGGGGGC9FFGGGGGGGGCFGGGGGG,@FGGGGGG9CEC=CGGGGDFC6:CEGGFGGGGFGFGGGGGGGG>EGGG:CC<CE4?+<<:@FEGGGGGGGGGF5CGGGGFDFGGGGFFFFFGCGFFFFGGFFFFFGGGFFGFFFFFFGF(4,)-99
@M02352:288:000000000-CKWC8:1:1101:13563:2338 1:N:0:ATGCGCAG+CTCTCTAT
TACGGGGGGTGCAAGCGTTAATCGGAATTACTGGGCGTAAAGCGCGCGTAGGTGGTTTGTTAAGCAAGATGTGAAAGCCCCGGGCTCAACCTGGGAACTGCATTTTGAACTGGCAAACTAGAGTATTGTAGAGGGTAGTGGAATTTCCAGTGTAGCGGTGAAATGCGTAGAGATTGGAAGGAACATCAGTGGCGAAGGCGGCTACCTGGACAAATACTGACACTGAGGCACGAAAGCGTGGGGAGCAAACAGGATTAGATACCCTGGTAGTCCACGCCGTAA
+
GGGG-+@EGGGGGGGGGGGGEFGGGGGGGGGGGGGGGGGGGGGG+CFGGGFGGGGGGCCFG=FG9DFGGGGGGGGGGGGGGGGGGGGGGGGGGGGGFGGGGG9:FFE*FGGG8:CFGGGGFGGGG??EGGGGGGGGGGGGGGGGGGGG7CGGGGGGGGGGGFGGGCGEGDC7CFCECG78CGGGGFFGGGGGGGGGGGGGEDGGGGGGGGGC*;CCFGFGGGGGGGGG5*7DGGGFFGDEGGEBFDGGFGFF??GG?FFFFGFGFF5/<F>BFGF0;:D>3>
@M02352:288:000000000-CKWC8:1:1101:10050:2344 1:N:0:ATGCGCAG+CTCTCTAT
TACGGAGGGGGTTAGCGTTGTTCGGAATTACTGGGCGTAAAGCGCACGTAGGCGGATCAGAAAGTATAGGGTGAAATCCCAGGGCTCAACCCTGGAACTGCCTTATAAACTCCTGGTCTTGAGTTCGAGAGAGGTGAGTGGAATTCCGAGTGTAGAGGTGAAATTCGTAGATATTCGGAGGAACACCAGTGGCGAAGGCGGCTCACTGGCTCGATACTGACGCTGAGGTGCGAAAGTGTGGGGAGCAAACAGGATTAGATACCCTGGTAGTCCACCCCGTAA
+
GGGGGEFFGGGGEFGCFFGGCFGGGGGFGCGGGGGGGGGGGGGGGGGGGGGGGGGGGGGFFFFEEE<FFGGGGFGGGGDGGGGGGGGGGDDEFFGGGGGGDDFGGGGGGFAF8DFGGGGGGGGGGGGDFGGGGDFFGGGGGCFBGFGDEGGGGGGFGGGGGGFFGFGFGG5F;FGGGG58CGGGGGGGGGG?EGCGGGGGGGEEGGGGGCCCCEGCEGG7+8AEG:FGG54CCGGFC7?EGGFBFF<D?<5<?FGGFFDFGGGC44C?2FFF=*9,((7:C9
@M02352:288:000000000-CKWC8:1:1101:24185:2352 1:N:0:ATGCGCAG+CTCTCTAT
TACGGAGGGTGCAAGCGTTAATCGGAATTACTGGGCGTAAAGCGCGCGTAGGTGGTTCAGTCAGTCAGATGTGAAAGCCCTGGGCTCAACCTGGGAACTGCATCTGATACTGCTGAACTCGAGTACGGTAGAGGGTAGTGGAATTTCCTGTGTAGCGGTGAAATGCGTAGATATAGGAAGGAACACCAGTGGCGAAGGCGACTACCTGGATCGATATTGACACTGAGGTGCGAAAGCGTGGGGAGCAAACAGGATTAGATACCCTGGTAGTCCACGCCGTAA
+
G<EFGEEGGEGGFEFFEGGG,;EFGCCFGFFGFCFGGFG>6EFGGGGGGCFGE=FGFCEE,:CFGGGG<EE??FGF<,A=F?=BEBFFGGGGDFG8<D8AEGCAF9ADEFGFC9FF9FGGGGGDF>FGG?CDFG@3,3EFFFAG,<FFFFBFBD,CFG@FEFGG;,*67**7D;D;;CGGDF8F<F7BEFFG5*:BE*;1:/C1<FCC8C*<5CGD*A9+<C<+<>C@C:>CG8954CD*:*),17DF6*>4((6:46<4+CGGFFG6)/8AFD@6>154DD
@M02352:288:000000000-CKWC8:1:1101:13547:2352 1:N:0:ATGCGCAG+CTCTCTAT
TACGAGGGGTGCAAGCGTTAATCGGAATTACTGGGCGTAAAGCGTGCGTAGGTGGTTTGTTAAGCAAGATGTGAAAGCCCCGGGCTCAACCTGGGAACTGCATTTTGAACTGGCAAACTAGAGTATTGTAGAGGGTAGTGGAATTTCCAGTGTAGCGGTGAAATGCGTAGAGATTGGAAGGAACATCAGTGGCGAAGGCGGCTACCTGGACAAATACTGACACTGAGGCACGAAAGCGTGGGGAGCAAACAGGATTAGATACCCTGGTAGTCCACGCCGTAA
+
GGGGFGGGGGGGGGGGGGGGGGGGGGGGGGGGGGGGGFGGGGGGFGGGGGGGGGGGGGGGGGGGGFFGGGGGGGGGGGGGGGGGGGGGGGGGGGGGGGGGGGGGGGGGGGGGGGGGGGGGGGGGGGGGGGGGGGGGGGGGGGGGGGGGGGGGGGGGGGGGGGGGGGGGGGGGGGGGGGGGGGGGGGGGGGGGGGGGGGGGGGGGGGGGGFGGFGGGGGGGGGGGGGGGGGGGGGGFGGGGGGFF>FGGGGFFBFGGFFBFGGGGFFGFFFFFFFFFFFFBGC
@M02352:288:000000000-CKWC8:1:1101:20790:2361 1:N:0:ATGCGCAG+CTCTCTAT
TACGGAGGGGGTTAGCGTTGTTCGGAATTACTGGGCGTAAAGCGCACGTAGGCGGATCAGAAAGTATAGGGTGAAATCCCAGGGCTCAACCCTGGAACTGCCTTATAAACTCCTGGTCTTGAGTTCGAGAGAGGTGAGTGGAATTCCGAGTGTAGAGGTGAAATTCGTAGATATTCGGAGGAACACCAGTGGCGAAGGCGGCTCACTGGCTCGATACTGACGCTGAGGTACGAAAGTGTGGGGAGCAAACAGGATTAGATACCCTGGTAGTCCACACCGTAT
+
GGGGGGGGGGGFFGFFGFFFGGGGGGGGGGGGGGGGGFFGGGGGGGGGGGGGGGGGGGGGGFFGGFGGGGGGGGGGGGGGGGGGGGGGGGGGGGGGGGGGGGGGGGGGGGGGGGGGGGGFGGFGGGGGGGGGGGGGGGGGGGGGGGGGGGGGGGGGGGGGGGGGGGGGGGGGGGGGGGGGGEGGGGGGGGGGGGGGGGGGGGEGGGGGGGCGGGGGGGGGGGGGGGGGGGGGGGGFGGGGDEFFFFGGGGFFFFFG?FFBGF?FFFGF>?8AFC?BFFFFG4
@M02352:288:000000000-CKWC8:1:1101:10051:2363 1:N:0:ATGCGCAG+CTCTCTAT
TACGGAGGGGGTTAGCGTTGTTCGGAATTACTGGGCGTAAAGCGCACGTAGGCGGATCAGAAAGTATAGGGTGAAATCCCAGGGCTCAACCCTGGAACTGCCTTATAAACTCCTGGTCTTGAGTTCGAGAGAGGTGAGTGGAATTCCGAGTGTAGAGGTGAAATTCGTAGATATTCGGAGGAACACCAGTGGCGAAGGCGGCTCACTGGCTCGATACTGACGCTGAGGTGCGAAAGTGTGGGGAGCAAACAGGATTAGATACCCTGGTAGTCCACACCGTAA
+
GEFFGBCGGGGFGCGGGCFFFFGGGDCGGFGGGGGGGFEE@FGGGGFGGGGEGGGGGGGGFDGGFFGGGGGGGGGGGGGGGGGDGGGGG?FGFGGGGGGGGGGFGGDGGGDFGGGGGGGGGAFGGDGGGFGFGGGGDFGGGGCGGGGG<FGGGGGGGGGGGGGGGGGGGGGGGGGGGGGGGGGGGGGGGGGGGGGGGGGGGGGGGGGGGGGGGGGGGGGGGGGEEDGGGFGGGGGFGFFFGDEBFFGCFGFFF?FF7FAFGG?<4>F:4@36=77?FFF?<9
@M02352:288:000000000-CKWC8:1:1101:14006:2379 1:N:0:ATGCGCAG+CTCTCTAT
TACGGAGGATCCAAGCGTTATCCGGAATCATTGGGTTTAAAGGGTCCGTAGGTGGATAATTAAGTCAGAGGTGAAATCCTGCAGCTCAACTGTAGAATTGCCTTTGATACTGGTTGTCTTGAGTTATTATGAAGTAGTTAGAATATGTAGTGTAGCGGTGAAATGCATAGATATTACATAGAATACCAATTGCGAAGGCAGATTACTAATAATATACTGACACTGATGGACGAAAGCGTGGGGAGCGAACAGGATTAGATACCCTGGTAGTCCACGCCGTAA
+
GFFFDDEGCCFGC<FGGCCGGGFCE:@F<CFCECF@B@C<<FGGGGFFFGGD@ED@FGGFGFFFGGFFFFDFGGGFGC<FFG@DFDDGGFGGFFFGGFFFGGGCFEFFGGGGDFFEGGGGGDGFFFGGGGGFFFGCFFGGGFFGGGGGGGFFGGGGGGGGGGC9DFDGFGGGGGCFGFGGGGGGGGGGFGGGGGDEGGGGDFG9<DFGGFDCDGFGCFG7DF,CFGFFGGGDGCGEDGGGGGF?1)C<EC>@:BGGB@BFF?+9?;3?AFF>FFFFB?E>GD
@M02352:288:000000000-CKWC8:1:1101:13274:2383 1:N:0:ATGCGCAG+CTCTCTAT
TACGGAGGGGGTTAGCGTTGTTCGGAATTACTGGGCGTAAAGCGCACGTAGGCGGATCAGAAAGTATAGGGTGAAATCCCAGGGCTCAACCCTGGAACTGCCTTATAAACTCCTGGTCTTGAGTTCGAGAGAGGTGAGTGGAATTCCGAGTGTAGAGGTGAAATTCGTAGATATTTGGAGGAACACCAGTGGCGAAGGCGGCTCACTGGCTCGATACTGACGCTGAGGTACGAAAGTGTGGGGAGCAAACAGGATTAGATACCCTGGTAGTCCACACCGTAA
+
GGFEGFEEGGG@F@FGGFCGGGEFGDGGGGGFGFGGGFEDDFGGGGEGFGGGGGGCFGGGFDGGFCCFFGGGGGGGGGGGGGGDF8DFGFFGGGGGGGCFGGGGGGGGGGFFGGGGGGGFFDGFFFGFGGEEGGFF:CFGGGGGGGGGGGGGGCFFGFEFGGGGGGGDFFGGGGGFGGFGGGGGGGGGGGGGGGGGGGGGGGGGGFGGGGGGGGGGGGGEEEDGGGGGGGFGGFGFGGGGGGD<FF<CGD:???F7?@AFFGFG?FFFBFF49FFF0?EFFD
@M02352:288:000000000-CKWC8:1:1101:12567:2410 1:N:0:ATGCGCAG+CTCTCTAT
TACGGAGGGTCCGAGCGTTAATCGGAATTACTGGGCGTAAAGCGCGCGTAGGTGGTTATTTAAGTCAGATGTGAAAGCCCTGGGCTCAACCTAGGAACTGCACCTGATACTGGATAACTAGAGTACAGAAGAGGGTAGTGGAATTTCCTGTGTAGCGGTGAAATGCGTAGATATAGGAAGGAACTCCAGTGGCGAAGGCGACTACCTGGTCTGATACTGACACTGAGGTGCGAAAGCGTGGGGAGCAAACAGGATTAGATACCCTGGTAGTCCACGCCGTAA
+
GGGGGGGGGGGGGGGGGGGGEGGGGGGGGGGGGGGGGGGGGGGGGGGGGGGGGGGGGGGGGGGGGGGGGGGGGGGGGGGGGGGGGGGGGGGGGGGGGCFGGGGGGGGGGGGGGGGGGGGGGGGGGGGGGGGGGGGGGGGGGGGGGGGGGGGGGGGGGGGGGGGGGGGGGGGGGGGGGGGGGGGGGGGGGGGGGGGGGGGGGGGGGGGGGGGGGGGGEGGGGGGGGGGGGGGGGGGFGGGGGGFFFFGGCGFFBFGFFFFFGGGGFFGFFFFFFG??FFF;GD
@M02352:288:000000000-CKWC8:1:1101:16847:2413 1:N:0:ATGCGCAG+CTCTCTAT
TACGGAGGGGGTTAGCGTTGTTCGGAATTACTGGGCGTAAAGCGTACGTAGGCGGATTAGTCAGTTAGGGGTGAAATCCCAGGGCTCAACCCTGGAACTGCCTTTAATACTGTCAGTCTTGAGTTCGAGAGAGGTGAGTGGAATTCCAAGTGTAGAGGTGAAATTCGTAGATATTTGGAGGAACACCAGTGGCGAAGGCGGCTCACTGGCTCGATACTGACGCTGAGGTACGAAAGTGTGGGGAGCAAACAGGATTAGATACCCTGGTAGTCCACACCGTAA
+
GGGGGEFGGGGFGGGGGGGGGGGGGGGGGGGGGGGGGGGGGGGGGGGGGGGGFGGGGG,FA?FFG,5CFGGGGGGGGGGGGGGGGGGGGGGGGGGGGGGGGG<,3,C<@FG=3,CFGGG9FFGGGGGGGGGGGGGGGGGGGGG,FFGGGGGGGGGGGGGGGGGGFGGGGGGGGGGGGGGGGGGGFGGGGGGGGGGGGGGGGGEGGGGGGGFGGGGGGGGGGGGGGGGGGGGGGGGFGGGGGGFFBFGGGGFFFFCGFFFFGGGGFFGFFFFFFGFFF0>1FD
@M02352:288:000000000-CKWC8:1:1101:21073:2416 1:N:0:ATGCGCAG+CTCTCTAT
TACGGAGGGGGTTAGCGTTGTTCGGAATTACTGGGCGTAAAGCGCACGTAGGCGGATCAGAAAGTATAGGGTGAAATCCCAGGGCTCAACCCTGGAACTGCCTTATAAACTCCTGGTCTTGAGTTCGAGAGAGGTGAGTGGAATTCCGAGTGTAGAGGTGAAATTCGTAGATATTCGGAGGAACACCAGTGGCGAAGGCGGCTCACTGGCTCGATACTGACGCTGAGGTGCGAAAGTGTGGGGAGCAAACAGGATTAGATACCCTGGTAGTCCACACCGGAA
+
GGGFGDEFGGGF7@FGGFGGGFGFGDFGGGGCFFGGEFEEFGGGGGEGFGGGGGGDFEFGGCFGEFFGGGGFGGGGGFGGGGGDGEGGGGGGGFGGFGFGGGGGFFGFGGGGGGGFEGGGGDGFGGGGGGGGEG7F9FFGGFCAFEFG@FGGGGGGGGGGGGGGGGGGGGGGGFGFGGGGGGGGGEGGGGGGGGGGGGGGDGCEEGGGGF<CEGFGGFFF?EEGGDEFFGFGGEDEGG>FGGFBFFFD6C@FFF9C<=AFGFFGF>C9AFBFFDF?BBD(9C
@M02352:288:000000000-CKWC8:1:1101:14645:2418 1:N:0:ATGCGCAG+CTCTCCAT
TACGGAGGGGGTTAGCGTTGTTCGGAATTACTGGGCGTAAAGCGTACGTAGGCGGATTAGTCAGTTAGGGGTGAAATCCCAGGGCTCAACCCTGGAACTGCCTCTAATACTGCTAGTCTTGAGTTCGAGAGAGGTGAGTGGAATTCCAAGTGTAGAGGTGAAATTCGTAGATATTTGGAGGAACACCAGTGGCGAAGGCGGCTCACTGGCTCGATACTGACGCTGAGGTACGAAAGCGTGGGGAGCAAACAGGATTAGATACCCTGGTAGTCCACACCGTAA
+
GGGGGGGGGEG6CDFGGGGGGGGFGGGGGGGGGGGGGGGGGGGGCGGGGGGGGGGBF?<<55FFG,EF<FGGGGGGAGGG?FGGGGGGGGGG8FGGGGGGGGG@FAFBFGGF9>,8>FGGGG@FF<C<CFFGGG:FFGGGGGGGGGGGGGGGGGGGGFGGGGFFDFFGGGEBEGGFGGG8EEGGGGGFGGGGGGGEGEGGGDEG?FGFE896E*AF8FGGGGE=EGGGG6CDGGGF5=GGGGFFFEDGGGF@::CC?FF?CFEFFFGFAFFAFGF024B.7C
@M02352:288:000000000-CKWC8:1:1101:7763:2427 1:N:0:ATGCGCAG+CTCTCTAT
TACGGAGGGTCCGAGCGTTATCCGGAATCATTGGGTTTAAAGGGTCCGCAGGCGGTCGATTAAGTCAGAGGTGAAATCCCATAGCTCAACTATGGAACTGCCTTTGATACTGGTTGACTTGAGTCATATGGAAGTAGATAGAATGTGTAGTGTAGCGGTGAAATGCATAGATATTACACAGAATACCGATTGCGAAGGCAGTCTACTACGTATGTACTGACGCTCATGGACGAAAGCGTGGGGAGCGAACAGGATTAGATACCCTGGTAGTCCACGCCGTAA
+
EDFGGGDCGGGGGFFEGGECEEF7C:FCCCCFGFEGGGGAAFFEFFEBFDFE@FE4=FF=FEGBEEFGFFGECFGEGFDBF<BF<EF<=AF8FGDFF@ADEG9FFFGG<F,DFGGGFADFF9D=DFEFFFF9,@FFGC<FFFACFGGEDEFGGGGGGGEGGFFGF?FCGCFCFFFGGF,<EGCFF:<CGFGGGEGEGGFC>FGGCCGGGGGGGGGCGGGGFE=EEDGFFGGGGD5:FEGGGGD04@DD5)7??FFF<FFFG?FG@4*9:6AA*:68;2<939
@M02352:288:000000000-CKWC8:1:1101:14418:2439 1:N:0:ATGCGCAG+CTCTCTAT
TACGGAGGGGGTTAGCGTTGTTCGGAATTACTGGGCGTAAAGCGTACGTAGGCGGATTAGTCAGTTAGGGGTGAAATCCCAGGGCTCAACCCTGGAACTGCCTCTAATACTGCTAGTCTTGAGTTCGAGAGAGGTGAGTGGAATTCCAAGTGTAGAGGTGAAATTCGTAGATATTTGGAGGAACACCAGTGGCGAAGGCGGCTCACTGGCTCGATACTGACGCTGAGGTACGAAAGTGTGGGGAGCAAACAGGATTAGATACCCTGGTAGTCCACACCGTAA
+
GGGGGGGGGGGFFGGGGGGGGGGGGGGGGGGGGGGGGGGGGGGGGGGGGGGGGGGGGGGGGGGGGFGGGGGGGGGFGGGGGGGGGFGFGGGGGGGGGFGGGFDGGGGGGGGGGGGGGGGDGGGGGGGFGGGGGGGGGGGGGGGGGGGGGGGGGGGGGGGGGGFGGGGGGGGBFGGGGGFGGGGGGGGGGGGGGGGGGGGGGGGGGGGGFGGGGGGGGGGGGGGGGGGGGGGGGFGBGGGGGGFFBFFFFGFFFBGF266@DGFG?FF6>6<AFGF??FE:FD
@M02352:288:000000000-CKWC8:1:1101:9964:2451 1:N:0:ATGCGCAG+CTCTCTAT
TACGGAGGGTCCAAGCGTTATCCGGAATCATTGGGTTTAAAGGGTCCGCAGGCGGTCAATTAAGTCAGAGGTGAAATCCCATCGCTCAACGATGGAACTGCCTTTGATACTGATTGACTTGAGTTATATGGAAGTAGAGAGAATAAGTAGTGTAGCGGTGAAATGCATAGATATTACTTAGAATACCGATTGCGAAGGCAGTCTACTACGTATATACTGACGCTGATGGACGAAAGCGTGGGGAGCGAACAGGTTTAGATACCCTGGTAGTCCACGCCGTAA
+
GGGG7CGG78CFGGGGGGGGGGGGGGGGEGGGGGG@@FGGGGGGG8FGGGGGGGG:C:<FEB<FGGCF9FGGGGGG9FGCE5EFGGCFGGG7DEG,C=A=FFF?FDGDGGFG?5,BD,C9F,D=,C,=@FD93>FCF@7>FGCG=9>C<,7,@:>=F7@<FGGC9>>FCFCD;@DC9>;;?FFF;FAE::C>;4CEGDFGEFEGC9+<FGGF9CBF+;BFE>5:/7+<3*21:C<7*:<EGGF<0<3C775?:)0:07)19CF*95CFB*-:8FF<;0)(19
@M02352:288:000000000-CKWC8:1:1101:10448:2453 1:N:0:ATGCGCAG+CTCTCTAT
TACGGAGGGGGTTAGCGTTGTTCGGAATTACTGGGCGTAAAGCGCACGTAGGCGGATCAGAAAGTATAGGGTGAAATCCCAGGGCTCAACCCTGGAACTGCCTTATAAACTCCTGGTCTTGAGTTCGAGAGAGGTGAGTGGAATTCCGAGTGTAGAGGTGAAATTCGTAGATATTCGGAGGAACACCAGTGGCGAAGGCGGCTCACTGGCTCGATACTGACGCTGAGGTGCGAAAGTGTGGGGAGCAAACAGGATTAGATACCCTGGTAGTCCACACCGTAA
+
GFGGGCFGGGGGGGGGGGGGGGGGGGGGGGGGGGGGGGGGGGGGGGGGGGGGGGGGGGGGGGGGGGGGGFGGGGGGGGGGGGGGGGGGGGGGGGGEGGGGGGGGGGGGGGGGGGGGGGGGGGGGGGGGGGGGGGGGGGGGGGGGGGGGGGGGGGGGFGGGGGGGGGGGGFGGGGGGGGGGGGGGGGGGGGGGGGGGGGGDGGGGGGGGGGGGGGGGGGGGGGGGGGGGGGGGGGGFGGGGGGFFFFFGGGFF?<GGFFFFGGGGFFGFFFADFFFFFFFBGG
@M02352:288:000000000-CKWC8:1:1101:21161:2453 1:N:0:ATGCGCAG+CTCTCTAT
TACGGAGGGGGTTAGCGTTGTTCGGAATTACTGGGCGTAAAGCGCACGTAGGCGGATCAGAAAGTAAGGGGTGAAATCCCAGGGCTCAACCCTGGAACTGCCTCTTAAACTCCTGGTCTTGAGTTCGAGAGAGGTGAGTGGAATTCCGAGTGTAGAGGTGAAATTCGTAGATATTCGGAGGAACACCAGTGGCGAAGGCGGCTCACTGGCTCGATACTGACGCTGAGGTGCGAAAGTGTGGGGAGCAAACAGGATTAGATACCCTGGTAGTCCACACCGTAA
+
GGGGGGGGGGGFEFFGGGGGGGGGFGGGGGGGGGGGGGGEGGGGGGGGFGGGGGGGGGFGFGGGGGGGGGGGGGGGGGGGGGGGGGGGGGDGGGGGGGGGGGGGDGGGCGGGGGGGFAFGGGGGGGGGGGGGGGBFFGGGGGGGGFDFFGFFFGGFGGGGGGGGGFFGGGGGFGFGGGGGGGGG:CFFGGGGGGGEGGCEGGEEGGDF@C*2:EGF87C7ECECG5@FC5<DGGDFFGGGGGF09:FGG:>FF:4?7=2@FG?C=FF?<FAB7C@F??F<FD
@M02352:288:000000000-CKWC8:1:1101:12582:2472 1:N:0:ATGCGCAG+CTCTCTAT
TACGGAGGGGGTTAGCGTTGTTCGGAATTACTGGGCGTAAAGCGCACGTAGGCGGATCAGAAAGTATAGGGTGAAATCCCAGGGCTCAACCCTGGAACTGCCTTGTAAACTCCTGGTCTTGAGTTCGAGAGAGGTGAGTGGAATTCCGAGTGTAGAGGTGAAATTCGTAGATATTCGGAGGAACACCAGTGGCGAAGGCGGCTCACTGGCTCGATACTGACGCTGAGGTGCGAAAGTGTGGGGAGCAAACAGGATTAGATACCCTGGTAGTCCACACCGTAA
+
GGGGGGGGGGGFFGGGGGGGGGGGGGGGGGGGGGGGGGGGGGFGDEGGGGGGCFGGGGGGGGGGGGGGGGGGGGGGGGGGGGGGGGGGGGGGGGGGGGGGGFFGGGGGGGGGCGGGGGGGGGGGGGGGGGGGGGGGGGGGGGGGGGGGGGGGGGGFGGGGGGGGGGGGGGGGGGGFGGGGGGGGGGGGFGGGGGGGGGGGGGGGGGGGGGGGGGGGGGGGGGGEGGGGGFGGGGGFFEFGGGFF0DGGFGFFFFGGBFFBFGGGFFGFFFFAFGFBFFF?GG
@M02352:288:000000000-CKWC8:1:1101:20046:2475 1:N:0:ATGCGCAG+CTCTCTAT
TACGTACTGCGCGAGCGTTATTCGGAATCACTGGGCGTAAAGGGTGCGTAGGCGGTTCAATTAGTCAGGTGTGAAATCCCACGGCCCAACCGTGGAACTGCACTTGAAACTGTTGAACTTGAGCAATCTAGGGGTAAGCGGAACTTCCGGTGGAGCGGTGAAATGTGTTGAGATCGGAAGGAACACCAAGAGCGAAAGCAGCTTACTGGGGATTGTCTGACGCTGAGGCACGAAAGCTAGGGGAGCGAACAGGATTAGATACCCTGGTAGTCCACACCGTAA
+
GGGFGGGFGGGGGGGGGEGFGGGGGGGGFFGDGGGGGGGGGGGGGGGGGGGGGGGFGGGGGGGGGGGGGGGGGGGGGGGGGGGGGGGEFFGGGGGGGGGGGGGGGGGGGGGGGGGGGGGGGGGGGGGGGGGGGGGGGGGGGG@FGGGGGGGGGGGGGGGGGGGGGFGGDGGGCGGGGGGGGGGGGGGGGGGGGGGGGGGGGGGGGGGGGGGGGGGGGGGGGGECEGGGCGGGGGGEGGGGGGF>BFDGCGFF8?GC?FBFGGGGFFGFFF<<?DFBFFF:FD
@M02352:288:000000000-CKWC8:1:1101:7549:2476 1:N:0:ATGCGCAG+CTCTCTAT
TACGGAGGGGGTTAGCGTTGTTCGGAATTACTGGGCGTAAAGCGTACGTAGGCGGATTAGTCAGTTAGGGGTGAAATCCCAGGGCTCAACCCTGGAACTGCCTCTAATACTGCTAGTCTTGAGTTCGAGAGAGGTGAGTGGAATTCCAAGTGTAGAGGTGAAATTCGTAGATATTTGGAGGAACACCAGTGGCGAAGGCGGCTCACTGGCTCGATACTGACGCTGAGGTACGAAAGTGTGGGGAGCAAACAGGATTAGATACCCTGGTAGTCCACACCGTAA
+
GGGGGFGG@FCCCFGGGGGEG@FGGG@FGGGFGGGGCGGGGGFGCCCFGFGCGGG7>=CDECGFGCFGGGGGGGGGGGGGGGGGGGGGGGGGGGGGGGGGGFGFGDGGGGGGDFACAFFGGFGGGGCFGGGGGGGDGGGGGGGGGGG9FGGGGGG@FGGGGGGGGGGGGGGGGGG@FGFGGGGGGGGGGGGGGGGGGGGGGGGEFGGGG55CE5AFGGGGGGDGGGGGG9><EGDE>FFG>EFFFFGFGGF?BFGGFFFB?FGGFFGFFFFFFGF?BBEBGG
@M02352:288:000000000-CKWC8:1:1101:10885:2493 1:N:0:ATGCGCAG+CTCTCTAT
TACGGAGGGGGTTAGCGTTGTTCGGAATTACTGGGCGTAAAGCGTACGTAGGCGGATTAGTCAGTTAGGGGTGAAATCCCGGGGCTCAACCCTGGAACTGCCTTATAAACTCCTGGTCTTGAGTTCGAGAGAGGTGAGTGGAATTCCGAGTGTAGAGGTGAAATTCGTAGATATTCGGAGGAACACCAGTGGCGAAGGCGGCTCACTGGCTCGATACTGACGCTGAGGTGCGAAAGTGTGGGGAGCAAACAGGATTAGATACCCTGGTAGTCCACACCGTAA
+
GGGGGGGGGGGFGGGGGGGGGGGGGGGGGGGGGGGGGGGGGGGGGGGGGGGGFGGGGGGGGGGGGGGGGGGGGGGGGGGGGGGGGGGGGGGGGGGGGGGGGGGGGGGGGGGGGGGGFGGGGGGGGGGGGGGGGGGGGGGGGGGGGGGGGGGGGGGGGGGGFGGGGGGGGGGGGGGGGGGGGGGGGGGGGGGGGGGGGGGGGGGGGGGGGGGGGGGGGGGGGGGGEGGGGGGGGGGEGGGGGGEFFFGGCCF@?F4C?FBFGGGGFFGFDFBFFGF?F?D(>C
@M02352:288:000000000-CKWC8:1:1101:14246:2493 1:N:0:ATGCGCAG+CTCTCTAT
TACGGAGGGGGTTAGCGTTGTTCGGAATTACTGGGCGTAAAGCGCACGTAGGCGGATCAGAAAGTATAGGGTGAAATCCCAGGGCTCAACCCTGGAACTGCCTTATAAACTCCTGGTCTTGAGTTCGAGAGAGGTGAGTGGAATTCCGAGTGTAGAGGTGAAATTCGTAGATATTCGGAGGAACACCAGTGGCGAAGGCGGCTCACTGGCTCGATACTGACGCTGAGGTGCGAAAGTGTGGGGAGCAAACAGGATTAGATACCCTGGTAGTCCACACCGTAA
+
GGGGGGGGGGGGGGGGGGGGGGGGGGGGGGGGGGGGGGGGGGGGGGGGGGGGGGGGGGGGF9FFGGGGGGGGGGGGGGGGGGGGG8FGGFGGGGGGGGGGGGGGGGGGGGGFGGGGGGGGGG8EFGGGGFGCFGGGGGGGGGGGGGGGGGGGGGGGGGGGCGGGGGGGGGGGCCEFGGGGGGGGCFFEGGGGGGGGGGGGGGEGGGGFGGGGGGGGGGCC?EEEEGCCGDGGGGC3:CFF8EFFF@GGGGFFF:672=<FGGCFFFGFFFA4FFFFFFEFGD
@M02352:288:000000000-CKWC8:1:1101:10738:2509 1:N:0:ATGCGCAG+CTCTCTAT
TACGAGGGGTGCAAGCGTTAATCGGAATTACTGGGCGTAAAGCGTGCGTAGGTGGTTTGTTAAGCAAGATGTGAAAGCCCCGGGCTCAACCTGGGAACTGCATTTTGAACTGGCAAACTAGAGTATTGTAGAGGGTAGTGGAATTTCCAGTGTAGCGGTGAAATGCGTAGAGATTGGAAGGAACATCAGTGGCGAAGGCGGCTACCTGGACAAATACTGACACTGAGGCACGAAAGCGTGGGGAGCAAACAGGATTAGATACCCTGGTAGTCCACGCCGTAA
+
GGGGFGGGGGGGGGGGGGGGGGGGGGGGGGGFGGGGGGGGGGGGGGGGGGGGGGFGGGGGGGGGGGFGFGGFGGGGCEGGGGGGGGGGGGGFGGGFGGGGGGGGGGGGGGGGGGGGGGGGGGGGGGGDGGDFGGGGFGGGGGGGGGGGGFGGGGGGGDGGGGGGGFGGGGDGGGGGGGGGGGGGGGGFECGGGGGGGGGGGG5EGGGGGGCCFGGGGGGGGCFGGGFFGGGGGECFGGGGGGFFFFGCGFFF?06C?FFFGCCGFFGF<FF>FGF?F2B;CC
@M02352:288:000000000-CKWC8:1:1101:18675:2518 1:N:0:ATGCGCAG+CTCTCTAT
TACGGAGGGGGTTAGCGTTGTCCGGAATTACTGGGCGTAAAGCGTACGTAGGCGGATTAGTCAGTTAGGGGTGAAATCCCAGGGCTCAACCCTGGAACTGCCTCTAATACTGCTAGTCTTGAGTTCGAGAGAGGTGAGTGGAATTCCAAGTGTAGAGGTGAAATTCGTAGATATTTGGAGGAACACCAGTGGCGAAGGCGGCTCACTGGCTCGATACTGACGCTGAGGTACGAAAGTGTGGGGAGCAAACAGGATTAGATACCCTGGGAGTCCACACCGTAA
+
GCDFECFE7@F666EEFFE:F,CBF@:FGG<EDFGGDFC@@FGGGECFGGGEGGGGGGGBF9FFG9FFEFDCFEFFF?,BEFFCEFGFDFA@3D+:DF85FFGGDGG<@AFGGGGFACF9C9F>@FECCFCCF7@CADCEGFCEBA,7@DFF@C;,D:FFCG;9D9BCCFDGCC72B,?C7FGGGGGGGGG?GDEGEEGGCECE+<@@=FC68*0*2<EE<E*;EC88CFFDGFD>CFCFE850,75*<C5F0(*?7@)9AFE*9>D)43:7FFFB::3:CD
@M02352:288:000000000-CKWC8:1:1101:19516:2529 1:N:0:ATGCGCAG+CTCTCTAT
TACGGAGGGTCCAAGCGTTATCCGGAATCATTGGGTTTAAAGGGTCCGCAGGCGGTCAATTAAGTCAGAGGTGAAATACCATAGCTCAACTATGGAACTGCCTTTGATACTGGTTGACTTGAGTCATATGGAAGTAGATAGAATGTGTAGTGTAGCGGTGAAATGCATAGATATTACACAGAATACCGATTGCGAAGGCAGTCTACTACGTATGTACTGACGCTGAGGGACGAAAGCGTGGGGAGCGAACAGGATTAGATACCCTGGTAGTCCACGCCGTAA
+
GGGGGGGGGGGGGGGGGGGGGGGFGGGGGGGGGGGGGGGGGGGGGGGGGGGGGGGEGGGGGGGGGGGGGGGGGGGGGGGGGGGGGGGGGGGGGGGGGGGGGGGGGGGGFGGGGGGGGGGGGFFGGGGGGGGGGGFGGGGGGGGGFFGGGGGGGGGGGGGGGGGGGGGGGGGGGGGGGGGGGGGGGGGGGGGGGGGGGGGGGGGGGGGGFEFGGGGGGGGGGGGGGGGGGGGGGGGFGGGGGGFFFFGGEDF?:1>DFFFFGGGDFFGFFFAA0:F?BFDFDD
@M02352:288:000000000-CKWC8:1:1101:9918:2548 1:N:0:ATGCGCAG+CTCTCTAT
TACGGAGGGTGCAAGCGTTATCCGGAATCATTGGGTTTAAAGGGTCCGCAGGCGGTCAATTAAGTCAGAGGTGAAATCCCATAGCTTAACTATGGAACTGCCTTTGATACTGGTTGACTTGAGTTATACGGAAGTAGATAGAATGTGTAGTGTAGCGGTGAAATGCATAGAGATTACACAGAATACCGATTGCGAAGGCAGTCTACTACGTATATACTGACGCTCATGGACGAAAGCGTGGGGAGCGAACAGGATTAGATACCCTGGTAGTCCACGCCGTAA
+
GFGGGGGGGGEGEFGGGGGGGGGGGGGFCGGGGGGFGGGGGGGGGFFGGGGGEFGFGDFGGGGGGGGGGGGGGGGGGGCFGF=FGGGGGGG,EEGGGGGGGGGGGGGGGGGGGFGGFGGGGGGGGCCFCFEF+@F@DC=FFGGG9>FFDGGGGFGGGGGGGGGFGG=EFFFCGGGGGGGGGGGGCEGGDGGGGGGGGGGGGGGGGGGFCGGFGBGGGGGCG>CGGGGF9CGGGGGDGGGGGG@0>>CCEGFFF1CC?FBFGGGGF:FFFFFFBDFBF:B>GG
@M02352:288:000000000-CKWC8:1:1101:17484:2553 1:N:0:ATGCGCAG+CTCTCTAT
TACGAGGGGTGCAAGCGTTAATCGGAATTACTGGGCGTAAAGCGTGCGTAGGTGGTTTGTTAAGCAAGATGTGAAAGCCCCGGGCTCAACCTGGGAACTGCATTTTGAACTGGCAAACTAGAGTATTGTAGAGGGTAGTGGAATTTCCAGTGTAGCGGTGAAATGCGTAGAGATTGGAAGGAACATCAGTGGCGAAGGCGGCTACCTGGACAAATACTGACACTGAGGCACGAAAGCGTGGGGAGCAAACAGGATTAGATACCCTGGTAGTCCACGCCGTAA
+
GGGGFGGGGGGGGGGGGEGGFFGGGGGGGGGGGGGGGGGGGGGGGGGGGGGGGGGFGGGGGGGGGGGGGGGGGGGGGGGGGGGGGGGGGGGGGGGGGGGGGGGGGGGGGGGGFGGGGGGGGGGGFGGGFFGGGGGGGGGGGGGGGGGGGGGGGGGGGGGGGGGGGGGGGGGGGFGGGGGGGGFGGGGGGCGGGGGGGGGGGGGDGGGGGGGGGGGGGGCEGGGGGFGFGGGGGECBFG>EDEEBFDGGCFFF<?GGFF>FGGGGFFGFFFFFFGFFFFF>DC
@M02352:288:000000000-CKWC8:1:1101:15330:2553 1:N:0:ATGCGCAG+CTCTCTAT
TACGGAGGGTGCAAGCGTTATCCGGAATCATTGGGTTTAAAGGGTCCGCAGGCGGTCAATTAAGTCAGAGGTGAAATCCCATAGCTTAACTATGGAACTGCCTTTGATACTGGTTGACTTGAGTTATACGGAAGTAGATAGAATAAGTAGTGTAGCGGTGAAATGCATAGATATTACTTAGAATACCGATTGCGAAGGCAGTCTACTACGTATATACTGACGCTCATGGACGAAAGCGTGGGGAGCGAACAGGATTAGATACCCTGGTAGTCCACGCCGTAA
+
GGGGGGGGGGGGGGGGGGGGGGGGGGGGGGGGGGGGGGGGGGGGGGGGGGGGGGGGGGGGGGGGGGGGGGGGGGGGGGGGGGFGGGGGGGGGGGGGGGGGGGGGGGGGGGGGGGGGGGGGGGGGGGGGGGGGGGGGGGGGGGGGGGGGGGGGGGGGGGGGGGGGGGGGGGGGGGGGGGGGGGGGGGGGGGGGGGGGGGGGGGGGGGGGGGGGGGGGGGGGGGGGGGGGGGGGGGGFGGGGGGF<9EGGGGFFFFGGFFFFGGGGFFGFFFFFFGFF>FFFGG
@M02352:288:000000000-CKWC8:1:1101:7043:2566 1:N:0:ATGCGCAG+CTCTCTAT
TACGGAGGGTGCAAGCGTTAATCGGAATTACTGGGCGTAAAGCGCGCGTAGGTGGTTCAGTCAGTCAGATGTGAAAGCCCCGGGCTCAACCTGGGAACTGCACCTGATACTGCTGAACTAGAGTACGGTAGAGGGTAGTGGAATTTCCTGTGTAGCGGTGAAATGCGTAGATATAGGAAGGAACACCAGTGGCGAAGGCGCTCTACTGGGCCATAACTGACACTGATGGACGAAAGCTAGGGGAGCGAAAGGGATTAGATACCCCTGTAGTCCTAGCTGTAA
+
GGGGGDGGGGGGGFGGGGGGFGGGGDGGGGGGGGGGGGGEFGGGGGGGGGGGGGGGGGGGGGGGGGGGGGGGGGGGGGGGGGGGGGGGGGGGGGGGGGGGGGGGGGGGGGGGGGGGGGGGGCFGGGGGGGGGGGGGGGGGGGGGGGGGGGGGGGGGGGGGGGGGGGGGGGGGGCFGCGGGGGGGGGGGGGGGGGGGGGGGGGGGGGGGGGGGGGGGGGGGGGGGGGGGGGGGGGGFFFGGGGD>FFGD55BFFFFD<FF?EFFFFFGFDFBAFGFBFBFAGC
@M02352:288:000000000-CKWC8:1:1101:9560:2567 1:N:0:ATGCGCAG+CTCTCTAT
TACGGAGGGGGTTAGCGTTGTTCGGAATTACTGGGCGTAAAGCGCACGTAGGCGGATCAGAAAGTATAGGGTGAAATCCCAGGGCTCAACCCTGGAACTGCCTTATAAACTCCTGGTCTTGAGTTCGAGAGAGGTGAGTGGAATTCCGAGTGTAGAGGTGAAATTCGTAGATATTCGGAGGAACACCAGTGGCGAAGGCGGCTCACTGGCTCGATACTGACGCTGAGGTGCGAAAGTGTGGGGAGCAAACAGGATTAGATACCCTGGTAGTCCACACCGTAA
+
GGGGGFGGGGGFGGFGGGGGGGGGGGGGGGGGGGGGGGGGGGGGGGGGGGGGGGGGGGGGGGGGGGGGGGGGGGGGGGGGGGGGGGGGGGGGGGGGGGGGGGGGFGGGGGGGGGGGGGGGGFGGGGGGGGGGGGEGGGGGGGGGGGGGDGGGGGGGGGGGGGFGGGGGGGGGGGGGGGGGGGGGGGGGGGGFGECEGEGGGGGGGGGGGGGFGGFGGGGGGGGGGGGGGGGGGEGFGGGGGGF:>FGDGG>F<6FD?FFFGGEFFFGFFFFFFGF>BFF6FC
@M02352:288:000000000-CKWC8:1:1101:11121:2575 1:N:0:ATGCGCAG+CTCTCTAT
TACGGAGGGGGTTAGCGTTGTTCGGAATTACTGGGCGTAAAGCGCACGTAGGCGGATCAGAAAGTAAGGGGTGAAATCCCAGGGCTCAACCCTGGAACTGCCTCTTAAACTCCTGGTCTTGAGTTCGAGAGAGGTGAGTGGAATTCCGAGTGTAGAGGTGAAATTCGTAGATATTCGGAGGAACACCAGTGGCGAAGGCGGCTCACTGGCTCGATACTGACGCTGAGGTGCGAAAGTGTGGGGAGCAAACAGGATTAGATACCCTGGTAGTCCACACCGTAA
+
GGGGGGGGGGGGGGGGGGGGGGGGGGGGGGGGGGGGGFGGGGGGGGGGGGGGGGGGGGGGGGGGGGGGGGGGGGGGGGGGGGGGGGGGGGGGGGGGGGGGGGGGGGGGGGGGGGGGGGGGGGGGGGGGGGGGGGGGFGGGGGGGGGGGGGGGGGGGGGGGGGGGGGGGGGGGGGGGGGGGGGGGGGGFGGGGGGGGGGGGGGCGGGGGGGGGGGGGGFGGGGGGGGGGGGGGGGGFGGGGGEFBBFGGDCFF??FFBFFFGGFGFFGF>FFA?DFBFFF?FD
@M02352:288:000000000-CKWC8:1:1101:10938:2578 1:N:0:ATGCGCAG+CTCTCTAT
TACGAGGGGTGCAAGCGTTAATCGGAATTACTGGGCGTAAAGCGTTCGTAGGCGGTTGAATAAGCAAGATGTGAAAGCCCAGGGCTCAACCTTGGAACTGCATTTTGAACTGTTCGACTAGAGTACTGTAGAGGGTGGTGGAATTTCCAGTGTAGCGGTGAAATGCGTAGAGATTGGAAGGAACATCAGTGGCGAAGGCGGCCACCTGGACAGATACTGACGCTGAGGAACGAAAGCGTGGGGAGCGAACAGGATTAGATACCCTGGTAGTCCACGCCGTAA
+
CGGGDCGGGGGGGGGGGGGGGGGGGGEGGGGGGGGGGGGGGGGGGGGGGGGGGGGFEGG<FFGGGGGGGGGGGGGGGGFGGGGGGGGGGGGGGGGGGGGGGFGGGGGGGGGGGGGGGGGGGGGGGGGGGGGGGGGFFFGGGGGFGGGGGGGGGGGGGGFGGGGGFGGGGGGGEFDFGFFGGGGFCFGGGGGGGGGGGGGGGGEGGGGGGGGGGGGGGGGGGGGEGGGGGFGGGGGFGGGGGGFFBFD5=D>@B:FF8?<7EGECFFGFFFFF@F??FFBFDD
@M02352:288:000000000-CKWC8:1:1101:24006:2588 1:N:0:ATGCGCAG+CTCTCTAT
TACGGAGGATCCAAGCGTTATCCGGAATCATTGGGTTTAAAGGGTCCGTAGGCGGGTTTATAAGTCAGTGGTGAAAGTTTGCGGCTCAACCGTAAAATTGCCATTGATACTGTAGGTCTTGAATTATTGTGAAGTGGTTAGAATGTGTAGTGTAGCGGTGAAATGCATAGATATTACTCAGAATACCGATTGCGAAGGCAGATCACTAACCATTAATTGACGCTAAGGGACGAAAGCGTGGGTAGCGAACAGGATTAGATACCCTGGTAGTCCACGCCGTAA
+
GGGGGGEGGG@EEFGGGGGFGEGGGFCG<CEGGGGEGEGGGGGGGEGGGGGGGGGGCGGCEGGGGGFGFGGGGGGGGGGAD<FFEGGGGGGFF?BFF9FGG<,CDFGFFGGGGCDGGFGGG<8FFDFFGGFF9@@CGFGDFF9FDGGGAFGGGGGGGGGCFGGGGGFGFFFGDGG,6?FCGFFG,FCC*=FGGGGEGGGCE5CFCFG?CG*0BCFGGG99FEG8CDGG**9CECDDGGGGGD5)4?3C79>?B?GF7@BFFGGGFFGF<FFFFGFFBFD6D7
@M02352:288:000000000-CKWC8:1:1101:23613:2596 1:N:0:ATGCGCAG+CTCTCTAT
TACGGAGGGGGTTAGCGTTGTTCGGAATTACTGGGCGTAAAGCGCACGTAGGCGGATCAGAAAGTATAGGGTGAAATCCAAGGGCCAAACCCTGGAACTGCCTTATAAACTCCTGGTCTTGGGTTCGAGAGGGGTGAGTGGAATTCCGAGTGTAGAGGTGAAATTCGTAGATATTCGGGGGAAAACAAGTGGCGAAGGCGGCTACCTGGCTCAATACTGAGGCTGGGGTGCGAAGGTGGGGGGGGCAACAAGGATTAGTTACCCTGGTGGTCCAACCGGTAA
+
GFDFEBCCGEECFCFFGBBEGGGFGDFGGGGFFFGGGEFECFGGGGCFGGGGGEGCFFGGGF=FF9,5@F<8+DFAFGG,,FF3B++B,>>:,B@FBFD9FFF<>9FF,=@<3>F@8,=,,,@F*85,,63*>C7**33@17,?:C,,1**6<,,,@+<*FFCE+2*4*/*,+5>9F6*=*?58,2**2+<+**:*:8*:8:1**2+0*;*++30<+<+++*****2/***):=))*+/:>C),259<*0)83(9*)/./23C*18C6(.-4<GF:6()(19
@M02352:288:000000000-CKWC8:1:1101:23394:2600 1:N:0:ATGCGCAG+CTCTCTAT
TACGGAGGGGGTTAGCGTTGTTCGGAATTACTGGGCGTAAAGCGCACGTAGGCGGATCAGAAAGTATAGGGTGAAATCCCAGGGCTCAACCCTGGAACTGCCTTATAAACTCCTGGTCTTGAGTTCGAGAGAGGTGAGTGGAATTCCGAGTGTAGAGGTGAAATTCGTAGATATTCGGAGGAACACCAGTGGCGAAGGCGGCTCACTGGCTCGATACTGACGCTGAGGTGCGAAAGTGTGGGGAGCAAACAGGATTAGATACCCTGGTAGTCCACACCGTAA
+
GGGGG8@FGGGFCGGGGGGGGGGGGGGGGGGGGGGGGGGGGGGGGGGGGGFEGGGGGCGFFEFGFEGGGGGGGGGGGGGCGFGGGGGGGGGGGEGGGGGDGGDFFGGCFFGFGGGGGGGGEFFGGGGGGGG7FGFGGFGGGGEGGGGGGGGGFEGGGGGGGGGGGGGGCFEGGGGGGGGGGGFGGG:FGGGGGGDGGGGGGDGGCFGCCGGGGGGGGGGGGDGGGGGGCCFGGEGFGFGGGGFFFFGFGG>?8?4CFFFFEGGGFFGFF?<BFC?:B85,<D
@M02352:288:000000000-CKWC8:1:1101:15914:2629 1:N:0:ATGCGCAG+CTCTCTAT
TACGGAGGGGGTTAGCGTTGTTCGGAATTACTGGGCGTAAAGCGTACGTAGGCGGATTGGAAAGTTGGGGGTGAAATCCCAGGGCTCAACCCTGGAACTGCCTCCAAAACTATCAGTCTAGAGTTCGAGAGAGGTGAGTGGAATTCCAAGTGTAGAGGTGAAATTCGTAGATATTTGGAGGAACACCAGTGGCGAAGGCGGCTCACTGGCTCGATACTGACGCTGAGGTACGAAAGTGTGGGGAGCAAACAGGATTAGATACCCTGGTAGTCCACACCGTAA
+
GGGGGGGGGGGGGGGGGGGGGGGGGGGGGGGGGGGGGGGGGGGGGGGGGGGGGGGGGGGGGGGGFGGGGGGEGGGGGGGGGGGGGGGGGGGGGGGGGGGGGGGGGGGGGGGGGGGGGGGGGGGGGGGGGGGGGGGGGGGGGGFGGGGGGGGGGGGGGGGGGGGGGGGGGGGGGGGGGGGGGGGGGGEFFFGGGGGGGGGGGGGGGGGFGGDFGGGGGGGGGGGEGGGGGFFGGGGFGGGGGGEFFEGGGGFFFFCGFFFFGFFGFFGFFFBAFFF:4:D:FD
@M02352:288:000000000-CKWC8:1:1101:7157:2630 1:N:0:ATGCGCAG+CTCTCTAT
TACGGAGGGGGTTAGCGTTGTTCGGAATTACTGGGCGTAAAGCGTACGTAGGCGGATTAGTCAGTTAGGGGTGAAATCCCAGGGCTCAACCCTGGAACTGCCTCTAATACTGCTAGTCTTGAGTTCGAGAGAGGTGAGTGGAATTCCAAGTGTAGAGGTGAAATTCGTAGATATTTGGAGGAACACCAGTGGCGAAGGCGGCTCACTGGCTCGATACTGACGCTGAGGTACGAAAGTGTGGGGAGCAAACAGGATTAGATACCCTGGTAGTCCACACCGTAA
+
GGGGGEGGGGGFFGGGGGGGGGGGGGGGGGGGGGGFGGGGGGGGGGGGGGGGGGGGGGGGFGGGGGGGGGGGGGGGGGGGGGGGGGGGGGGGGGGGGGGGGGG=FGGGGGGGGGGGGGGGGFGGGGDGGGGGGGGGFGGGGGGGGGGGGGGGGGGGGGGGGGGGGGGGGGGGGGGGGGGGGGGGGGGGGGGGGGGGGGGGGGGGGGGGGGGGGGGGGGGGGGGGGGGGGGGGDGGBCCFGGGEFFDGGCGFFFFGGFFFF+9@FFFGFFFFFFGFFFFF?FG
@M02352:288:000000000-CKWC8:1:1101:23318:2632 1:N:0:ATGCGCAG+CTCTCTAT
TACGGAGGGTGCGAGCGTTAATCGGAATTACTGGGCGTAAAGCGCATGCAGGTGGTTCATTAAGTCAGATGTGAAAGCCCGGGGCTCAACCTCGGAACTGCATTTGAAACTGGTGAACTAGAGTGCTGTAGAGGGGGGTAGAATTTCAGGTGTAGCGGTGAAATGCGTAGAGATCTGAAGGAATACCAGTGGCGAAGGCGGCCCCCTGGACAGGCACTGACACTCAGATGCGAAAGCGTGGGGAGCAAACAGGATTAGATACCCTGGTAGTCCACGCCGTAA
+
GGGGGGGECFFGGGGGGFGE@EFGEFGGGG9EFGG8FFGEGGAC@CEG8EFFGGGG7FFFGGGCFGFGCFEFGGFGG8,DCCGGDGGFFFG?DCFGC>DFDGFFF9B=DFGGGD,C=FCDFFFGCFGGGGGGGFGGGGGGDGFGGCFGFGGGGGGGGGGGGGGGFGDGEEE7<FCGFCFGGGGD?FGGDGFFG5ECGGGGGGCEEEEGEEGA5CECGFGCFGGGGDGGE9DGEEGFGGGGGGD?(7CFCFFFFB7C)6>FF+<FFFGFF@AB@FFFFBDFGG
@M02352:288:000000000-CKWC8:1:1101:22025:2642 1:N:0:ATGCGCAG+CTCTCTAT
TACGGAGGGTCCGAGCGTTAATCGGAATTACTGGGCGTAAAGCGCACGCAGGCGGTTTGTTAAGCTAGATGTGAAAGCCCCGGGCTCAACCTGTGAATAGCATTTAGAACTGGCAGACTAGAGTCTTGGAGAGGGGAGTGGAATTTCTGGTTTACCGTTGAAATGCGTGGATATCCGAAGGAACATCAGTGGCGAAGGCGACTCCCTGGCCAAAGACTGACGCTCATGAGCGAAAGGGTGGGTAGCGAACAGGATTAGATACCTGGGTAGTCCAGACCGTAA
+
GGGGGCFCBCFFG@FGGGDG,6CCGDEFGGFGG8ECEFDEFFGGEGEGDGGEGEEFDGGGGGGGE?E9E<FG,CFGA8?FFGGGG@FGGGGG855,C9=DADGFCGDGE9<D8BF@3>F=3,3<,,@FFGGGC77>*:>F*D,,:,,7FAF,>,,7<*14@FF?,;*6*3*2;9?+=CEC8FCAG>CF9CF658C85/*:CCECGGCF/*1+;8*:*<8++;55=)+3+2*1:*)7**2AEC@),<<<*7>4<672)1)1+<F**.*0)0.:**))(()-9>
@M02352:288:000000000-CKWC8:1:1101:12939:2655 1:N:0:ATGCGCAG+CTCTCTAT
TACGGAGGGGGTTAGCGTTGTTCGGAATTACTGGGCGTAAAGCGCACGTAGGCGGATCAGAAAGTATAGGGTGAAATCCCAGGGCTCAACCCTGGAACTGCCTTATAAACTCCTGGTCTTGAGTTCGAGAGAGGTGAGTGGAATTCCGAGTGTAGAGGTGAAATTCGTAGATATTCGGAGGAACACCAGTGGCGAAGGCGGCTCACTGGCTCGATACTGACGCTGAGGTGCGAAAGTGTGGGGAGCAAACAGGATTAGATACCCTGGTAGTCCACACCGTAA
+
GGGGGFGGGGGGGGGGGGGGGGGGGGGGGGGGGGGGGFGGGGGGGGGGGGGGGGGGGGGGGGFFGCFFEGGGGGGGGGGGGGGGGGGFGDB@FGGGGGGGGGGGGGGGGGGGGGGGGGGGGGGGGGGGGGGGGGGGGGGGGGGGGGGGGGGGGGGGGGGGGGGGGGGGGGGCFGGGGGGGGGGGGGFGGGGGGGDGGGFGGGGGGGGGGGG6CGGGGGGGFGCEC3@GGGGGGGGFGGGGGGBFFFFG?C@FFFGFFFFFGGGGFFGFFF<AFGFF?B>BGD
@M02352:288:000000000-CKWC8:1:1101:23914:2671 1:N:0:ATGCGCAG+CTCTCTAT
TACGAGGGGTGCAAGCGTTAATCGGAATTATTGGGCGTAAAGCGCGCGCAGGTGGTTCTTTAAGTCTGATGTGAAAGCCCACGGCTCAACCGTGGAGGGTCATTGGAAACTGGGGAACTTGAGTGCAGAAGAGGAAAGTGGAATTCCACGTGTAGCGGTGAAATGCGTAGAGATGTGGAGGAACACCAGTGGCGAAGGCGACTTTCTGGTCTGTAACTGACACTGAGGCGCGAAAGCGTGGGGAGCGAACAGGTTTAGATACCCTGGTAGTCCACGCCGTAA
+
GGGG<CFGGGGGGGGGGGGG@FGGGGGGGGGGGGGGGGGGGGGGDCGGGGGGGGGCFFFGFFGGEGFGGFFGGGGGGGGGGGGGGGGGGGGGGGGGGGGFFFGGGGGFGFDFGGG>FFGGGGAFFGGGGGGGGGGGFGGGFFCFGGGGFGG7FEGGG>FCGG9BFC:CCEGGCFFEGFFFGGGGFGGB:?FFEGCEGCFE?CEGF@FGE@:CFC@9<<CFGDCCGGGGG5DDEGGDFC5?EG332BDD/9><8)7?0?:?CEGFF>CF4*.:?FF,9:53DD
@M02352:288:000000000-CKWC8:1:1101:12941:2673 1:N:0:ATGCGCAG+CTCTCTAT
TACGGAGGGGGTTAGCGTTGTTCGGAATTACTGGGCGTAAAGCGCACGTAGGCGGATCAGAAAGTATAGGGTGAAATCCCAGGGCTCAACCCTGGAACTGCCTTATAAACTCCTGGTCTTGAGTTCGAGAGAGGTGAGTGGAATTCCGAGTGTAGAGGTGAAATTCGTAGATATTCGGAGGAACACCAGTGGCGAAGGCGGCTCACTGGCTCGATACTGACGCTGAGGTGCGAAAGTGTGGGGAGCAAACAGGATTAGATACCCTGGTAGTCCACACCGTAA
+
GGGGGGGGGGG@FFGGGGGEGGGGGGGGGGGGGGGGGGEGGGGGGDEGGGGGGGGGGGGGGGGGGGGGGGGGGGGGGGGGGGGGEDFGGGGGGGGGGGGGGGGGGGGGGGGGGGGFGGGGGGGGGGGGGGGGGGGGGGFGGGGGGGGGEGGGGGFFFGGGGGGGGGGGGGGGGGGGGG>EGGGGGGGGGGFGEEGDGGGGGGGGGGGGGGGGGGGGGGGGGGGGCDFGGGGDGGGFGFGGDEDFFFGGGGFFFBGGFFFFGGGGFFGF<FD9FFF?12>?GD
@M02352:288:000000000-CKWC8:1:1101:6690:2679 1:N:0:ATGCGCAG+CTCTCTAT
TACGAGGGGTGCAAGCGTTAATCGGAATTACTGGGCGTAAAGCGTGCGTAGGTGGTTTGTTAAGCAAGATGTGAAAGCCCCGGGCTCAACCTGGGAACTGCATTTTGAACTGGCAAACTAGAGTATTGTAGAGGGTAGTGGAATTTCCAGTGTAGCGGTGAAATGCGTAGAGATTGGAAGGAACATCAGTGGCGAAGGCGGCTACCTGGACAAATACTGACACTGAGGCACGAAAGCGTGGGGAGCAAACAGGATTAGATACCCTGGTAGTCCACGCCGTAA
+
GGGG9CGGCFGGFGGGGFG7CEGGGCCFGGGGGGGDEGGGGGGGCF@FGGGDCEF:FFEF=FGG9AFGGGGGGGGGGGGF@+CFGEBEFGGGFFGGGGGGGGGGGGGGGGGGD8>F<FGDFGGGGCGGFGGGFF>FE@DFGGGGGAG<FGGGGGGGGGGGGGGGGGGGGGGGGGGFG?CFGGGGACGGGGGFEGGGEGGGGE5;FFFGGGGGGGGGGGGGGGFGGGGGGGG5EGGEGGGEGGFF;@G4CGFFBFGGF@AFGGGGFFDFFFFFFGFFBBFBGG
@M02352:288:000000000-CKWC8:1:1101:14350:2685 1:N:0:ATGCGCAG+CTCTCTAT
TACGGAGGGGGTTAGCGTTGTTCGGAATTACTGGGCGTAAAGCGTACGTAGGCGGATTAGTCAGTTAGGGGTGAAATCCCAGGGCTCAACCCTGGAACTGCCTCTAATACTGCTAGTCTTGAGTTCGAGAGAGGTGAGTGGAATTCCAAGTGTAGAGGTGAAATTCGTAGATATTTGGAGGAACACCAGTGGCGAAGGCGGCTCACTGGCTCGATACTGACGCTGAGGTACGAAAGTGTGGGGAGCAAACAGGATTAGATACCCTGGTAGTCCACACCGTAA
+
GGGFGCFGGGGFEGGGGGGGGGGGGGGGGGGFFGGGFFEGGGGGGGGGGGGGGGGGGGGGGGGGEFGGGGGFGGGGGGGGGGGGGGGGGFGEGGGGGGGGGGGGGGGGGGGGGGGGGGGGGGGGGGGGGGFGGGFGGGGGGGFFGGGGGGGGGGGGGGGGGGGGGGGGGGDGGGGGGGGGGDGGGGGGGGGGGGGGGGGGGGEEGGFGGGFFGGGGGGGGGGGGGGGGGGGGGGGFGGGGDGFFFFGGGGFFFFFC?FFFGG+>FFGFF?<<FFFB:?FFGG
@M02352:288:000000000-CKWC8:1:1101:22430:2686 1:N:0:ATGCGCAG+CTCTCTAT
TACGGAGGGTCCAAGCGTTATCCGGATTTATTGGGTTTAAAGGGTCCGCAGGCGGTCAATTAAGTCAGAGGTGAAATCCCATAGCTTAACTATGGAACTGCCTTTGATACTGGTTGACTTGAGTTATACGGAAGTAGATAGAATGTGTAGTGTAGCGGTGAAATGCATAGAGATTACACAGAATACCGATTGCGAAGGCAGTCTACTACGTATATACTGACGCTCATGGACGAAAGCGTGGGGAGCGAACAGGATTAGATACCCTGGTAGTCCACGCCGTAA
+
GCD@FCB@C6FGF<F6B@@FGGFCGC:FGAFEEEG@@B@CCFFGGG8FCEECGCGGGGGGGGGGGGGG9FGFFFGGGDF<EF==<@FFFFGGCFFFGGFC=FG<9A,BFFGGCFFBF?FEGFGFGGGGGGGG>=FGFFFCGGFGFGGEG<FEFCFFGGCC@FGDEGFGADCGGGFGGAFGFGGFGGGGFEGGGGGGGEGFEGFC:CC+5AFGDFGGC9BE?CCGDCFCCFGGEGCBGG7??GB617CDG37<327C<FAFFECF*09?9BDB8:?<9?BFGG
@M02352:288:000000000-CKWC8:1:1101:15680:2735 1:N:0:ATGCGCAG+CTCTCTAT
TACGGAGGGGGTTAGCGTTGTTCGGAATTACTGGGCGTAAAGCGCACGTAGGCGGATCAGAAAGTATAGGGTGAAATCCCAGGGCTCAACCCTGGAACTGCCTCTTAAACTCCTGGTCTTGAGTTCGAGAGAGGTGAGTGGAATTCCGAGTGTAGAGGTGAAATTCGTAGATATTCGGAGGAACACCAGTGGCGAAGGCGGCTCACTGGCTCGATACTGACGCTGAGGTGCGAAAGTGTGGGGAGCAAACAGGATTAGATACCCTGGTAGTCCACACCGTAA
+
GFFDFEGGGGG@FFGGGGGGGAFFGG7FGGFGGGGGGGGGGGGGGGGGGEGGGGG7:FFGD?FGGAFGCGGGGGGGGFFGGGGGGGGGGGGGGGG8BFGDGFFFGGGFDBFGGGFFFEFGGFFGGEG7FGGFGGFFCGGGCF9,<FGGDFGGGFFAFGGGGGGCGGGGFGEGC@AEFGGGGGCC:F<C<FGGGGGC>CGGGGGG6FFGC;DFGCFGEFC96>C8:DG=<7CDGGG::FCCEGF6;@GGGGFFF:4D?F<FFFFGFFGFFB>A=FFFBFF?35
@M02352:288:000000000-CKWC8:1:1101:23454:2742 1:N:0:CTGCGCAG+CTCTCTAT
TACGGAGGGTGCAAGCGTTATCCGGAATCATTGGGCTTAAAGGGTCTGCAGGCGGTCAATTAAGTCAGAGGTTAAATCTCATAGATTAACTACGGAACCGCCTTCGATACTGGTTGACTTGAGTTATACGGTAGTAGAGCGAATATGTAGTGTAGCGGTGAAATGCATAGATATTAGTCAGAATACCGATTGCGAAGGCAGTTTACTACGTATATACTGACGCTCATGGACGAAAGCGTGGGGAGCGAACAGGATTAGATACCCTGGTAGTCCACGCCGTAA
+
GAECB@@@@@FGCEF,@CEGGGFCG:6FAE9<C<F,,66<-F,CEF<F,FFE@BFG+,CCFCFEEFE,,:CC,CF9FB,,555<,:<EFEF9,BFBGC+@EEEC9D<,BCFG<B,8DFG,FDFC,:9,8>C,+6C<FF9,@FGG<,8@CFFF9C=@C7@@BFF@FD9D797;;EF9,5,5?FG,?>FGGGG>FEEGE>FG8F+?<9A+1;;6+2?BEGF?FGCE579+9CF7C85BG=>CEC>?>BDD5))0439C2=6BFCCC45F?BFFFB7/362>FGG
@M02352:288:000000000-CKWC8:1:1101:7561:2743 1:N:0:ATGCGCAG+CTCTCTAT
TACGGAGGGGGTTAGCGTTGTTCGGAATTACTGGGCGTAAAGCGCACGTAGGCGGATCAGAAAGTATAGGGTGAAATCCCAGGGCTCAACCCTGGAACTGCCTTGTAAACTCCTGGTCTTGAGTTCGAGAGAGGTGAGTGGAATTCCGAGTGTAGAGGTGAAATTCGTAGATATTCGGAGGAACACCAGTGGCGAAGGCGGCTCACTGGCTCGATACTGACGCTGAGGTGCGAAAGTGTGGGGAGCAAACAGGATTAGATACCCTGGTAGTCCACACCGTAA
+
GGGGGCFGGGGFGGGGGGGGGGGGGGGGGGGGGGGGGGGGGGGGGGGGGGGGGGGGGGGGGGGFGGFGGGGGGGGGGGGGGGGGGFFGGGGGGGGGGGGGGGDGGGGGGGFGGGGGGGGDFGGGGGGFGGGGGGEFFGGGGGGGGGGGGGGGGGGGGGGGGGGGGGGGGGGGGGGGGGGGGGDFGGGGGGGGGEGGGGGGGGGEFGFGGG4CEGGFGGGGGGGGCDGGGGGGCEDDFGGGGGFFFEGGGG>F?FGGFFFFGGGGFFG)6@>9FDF:??E?FC
@M02352:288:000000000-CKWC8:1:1101:9200:2748 1:N:0:ATGCGCAG+CTCTCTAT
TACAGAGGGTGCGAGCGTTAATCGGAATTACTGGGCGTAAAGCGCACGCAGGCGGTTTGTTAAGCTAGATGTGAAAGCCCCGGGCTCAACCTGGGAATAGCATTTAGAACTGGCAGACTAGAGTCTTGGAGAGGGGAGTGGAATTTCTGGTGTAGCGGTGAAATGCGTAGATATCAGAAGGAACATCAGTGGCGAAGGTGACTCCCTGGCCAAAGACTGACGCTCATGTGCGAAAGTGTGGGTAGCGAACAGGATTAGATACCCTGGTAGTCCACGCCGTAA
+
GGGGGGGGGEEGCGGGGGGCCGGGGGGGGGGGGGGGGGGGGGGGC:FG7FGGGGGGGGGGGGGG9<ABEFGGGGGGGGGGGGGGGGGGFGG=F@EFG8>FGGEFG<D<DGGGF8CCGGGGGGGG9>FGGGGGGGGCBB@FGGGGGC<@FFGGGGGGGGGGGGGGGGGGGGGGGGGCFCEEGGGGGFFFGGGGGGGGGG?F08F9FGGGGGGG>@CFGGGFGGGG?C@FFGGGGG3>000@EE34:?DGG:>??FGGFFFFGGGGFFG@FFFFFC@<>?EFGG
@M02352:288:000000000-CKWC8:1:1101:13682:2749 1:N:0:ATGCGCAG+CTCTCTAT
TACGGAGGGGGTTAGCGTTGTTCGGAATTACTGGGCGTAAAGCGTACGTAGGCGGATTGGAAAGTTGGGGGTGAAATCCCAGGGCTCAACCCTGGAACTGCCTCCAAAACTATCAGTCTAGAGTTCGAGAGAGGTGAGTGGAATTCCAAGTGTAGAGGTGAAATTCGTAGATATTTGGAGGAACACCAGTGGCGAAGGCGGCTCACTGGCTCGATACTGACGCTGAGGTGCGAAAGTGTGTGGAGCAAACAGGATTAGATACCCTGGTAGTCCACACCGTAA
+
GFGGGFE@>7CFF<FGGCCCGFFCEEBDF9FEEFGGGC::9FGGFGGFGGGGGG:FGCE8<5BFG9EFEFGGGGGGGFGDDGG=C=F<D=DFGGGGFG=FGD,@<FFGFGEFGGGGGA<,ECEGGFGGGFDFCEGF9,?AFFF<:DFFDFGGFF;C<FFCFFCE;CECC=EFFFFGFCFFEGGGGGE>CGB6CCGEGGFG>E*CFF@7CFGE8C?EEFFEF8C5*7C5+:CDGCD.2+2A*;>A6><C3*55:?F74=A?+<89*)9))/.-9CF048.3F5
@M02352:288:000000000-CKWC8:1:1101:15121:2754 1:N:0:ATGCGCAG+CTCTCTAT
TACGGAGGGGGTTAGCGTTGTTCGGAATTACTGGGCGTAAAGCGCACGTAGGCGGATCAGAAAGTAAGGGGTGAAATCCCGAGGCTCAACCTCGGAACTGCCTCCTAAACTCCTGGTCTTGAGTTCGAGAGAGGTGAGTGGAATTCCAAGTGTAGAGGTGAAATTCGTAGATATTTGGAGGAACACCAGTGGCGAAGGCGGCTCACTGGCTCGATACTGACGCTGAGGTGCGAAAGTGTGGGGAGCAAACAGGATTAGATACCCTGGTAGTCCACACCGTAA
+
GGGGGFGGGGGGGGGGGGGGGGGGGGGGGGGGGGGGGGGGGGGGGGGGGGGGGGGGGGGGGGGGGGGGFGGGGGGGGGGGGGGGGGGGGGGGGGGGGGGGGGGGGGGGGGGGGGGGGGFGGGGGGGGGGGEGGGGGGGGGGGGGGGGGGGGGGGGGGGGGGGGGGGGGGGGGGGGGGGGGGGGGGGGGGGGGGGGGGGGGGGGGGGGGGGGGGGGGGGGGGGGEGGGGGGGGGGGFGGGGGGFFFFGGGGFFFBGGFFFFGGGGFFGFFFFFFGFFFFFFGG
@M02352:288:000000000-CKWC8:1:1101:24500:2754 1:N:0:ATGCGCAG+CTCTCTAT
TACGGAGGGGGTTAGCGTTGTTCGGAATTACTGGGCGTAAAGCGTACGTAGGCGGACCGTAAAGTTGGGGGTGAAATCCCGGGGCTCAACCCCGGAACTGCCTCCAAAACTGCCGGTCTAGAGGTCGGGAGAGGTGAGTGGAATTCCGAGTGTAGAGGTGAAATTCGTAGATATTCGGAGGAACACCAGTGGCGAAGGCGGCTTGCTGGCTGGATACTGACGCTGAGGTACGAAAGTGTGGGGAGCAAACAGGATTAGATACCCTGGTAGTCCACACCGTAA
+
GGGG7BCF7FG@7CFGGGGGG<FFGG:FFGGGGGGCFFEGGG?F8:+@FGG7FGG=F:F+:CFGGEDFD7CGGGGGGGG,CFGGGGGGGGGGG:FGGGGGGFG:<:FGGGGGD,FGGGGCCFGG,,=*1=FFGG,*,=2FFFFGGGGGGGFGGGGGGGGGGGGGCFGGGGGGGGG?EFGEGGGEGFGGGGGGDGGGGGGGGG8**;CFGD**/;ACDGGGGG=E?CFG+9CCEFGF:ECGGGD?>FGG?9>?<BGGDFAFGGFFFFGFD?AB?C=2?6@BGG
@M02352:288:000000000-CKWC8:1:1101:16316:2757 1:N:0:ATGCGCAG+CTCTCTAT
TACGGAGGGGGTTAGCGTTGTTCGGAATTACTGGGCGTAAAGCGCACGTAGGCGGATCAGAAAGTATAGGGTGAAATCCCAGGGCTCAACCCTGGAACTGCCTTGTAAACTCCTGGTCTTGAGTTCGAGAGAGGTGAGTGGAATTCCGAGTGTAGAGGTGAAATTCGTAGATATTCGGAGGAACACCAGTGGCGAAGGCGGCTCACTGGCTCGATACTGACGCTGAGGTGCGAAAGTGTGGGGAGCAAACAGGATTAGATACCCTGGTAGTCCACACCGTAA
+
GGGGGGGGGGGGGGGGGGGGGGGGGGGGGGGGGGGGGGGGGGGGGGGGGGGGGGGGGGGGGGGFEGGGGGGGGGGGGGGGGGGGGGGGGGGGGGGGGGGGGGGGGGGGGGGGGGGGGGGGGGGGGGGGGGGGGGGGFGGGGGGGGGGGGGGGGGGGGGGGGGGGGGGGGGGGGGGGGGGGGGGGGGGGGGGGGEGGGGFGGGGGGGGGGGGGGGGGGGGGGGGGGGGGC=FGGE3B79CGDEFFFFGCEGFF:BGGFFFFGGGGFFGFB?>>FGFFFFFFGG
@M02352:288:000000000-CKWC8:1:1101:11846:2777 1:N:0:ATGCGCAG+CTCTCTAT
GACAGAGGGTGCGAACGTTGCTCGGAATCACTGGGCGTAAAGCGCGTGTAGGCGGATTTGTAAGTCAGATGTGAAATCCCTGGGCTCAACCTAGGAACTGCATTTGAAACTACATATCTTGAGTGTCGGAGAGGGAAGTGGAATTCCAGGTGTAGGGGTGAAATCCGTAGATATCTGGAGGAACATCGGTGGCGAAGGCGGCTTCCTGGACGATAACTGACGCTGAGACGCGAAAGCGTGGGGAGCAAACAGGATTAGATACCCTGGTAGTCCACGCCGTAA
+
GGGGGGGGDGGGGGGGGGGGGGGFEFGGGGGGGGFGGGGGDFGGEG=FGGGGGGGGGGFCFGGGGGGGGGGGGGGGGGGGGGGGGGGGFGFGGGGFGFGGGFFGGFCCFFGGGGGGFGGGCFFGGGFGDEFFGGDFFCFGGGGF:;>FGGGG=7DFGGGGGGGFFGEGGGGCFGFEGG9CCFGGG?FEGGGGGDGGGG>EGGEGGGFGGGFGD*A>EGGGGGGGGGGGFGGGGGGFGGGGG5>:>FF*<C>???F7<FFF?<<F?F*0<@>AFGFFF6B259
@M02352:288:000000000-CKWC8:1:1101:10829:2781 1:N:0:ATGCGCAG+CTCTCTAT
TACGGAGGGGGTTAGCGTTGTTCGGAATTACTGGGCGTAAAGCGCACGTAGGCGGATCAGAAAGTATAGGGTGAAATCCCAGGGCTCAACCCTGGAACTGCCTTATAAACTCCTGGTCTTGAGTTCGAGAGAGGTGAGTGGAATTCCGAGTGTAGAGGTGAAATTCGTAGATATTCGGAGGAACACCAGTGGCGAAGGCGGCTCACTGGCTCGATACCGACGCTGAGGTGCGAAAGTGTGGGGAGCACACAGGAGTAGATACCCTGGTAGTCAACACCTTAA
+
G<@6B8+:7@F:+8EEFCC@FEEFFECFGGFF@CFGEF@@CFGGGGGGFGGFGE7+4:EA<?EF<FFGGFGECDFDFFGFFGGEF8A,>BFGGGFA=FF>=FFD,,B@F9DFGF=8B=CF9@3DFEFC,,@*<F@FA<FGC9<EGGF@*>FGGFCC;,FCFE;B9;FGCEG9CEFF:C>E81<FCGG8:FGGGGG5BED**2*;6FCFGFGCECG5=+**::EA=<@FEGCCE=7>>CF7EE3165D*:D>7B:*928<FGGFGFF3?A88>62??<1))::
@M02352:288:000000000-CKWC8:1:1101:23814:2782 1:N:0:ATGCGCAG+CTCTCTAT
TACGGAGGGGGTTAGCGTTGTTCGGAATTACTGGGCGTAAAGCGTACGTAGGCGGATTAGTCAGTTAGGGGTGAAATCCCAGGGCTCAACCCTGGAACTGCCTCTAATACTGCTAGTCTTGAGTTCGAGAGAGGTGAGTGGAATTCCAAGTGTAGAGGTGAAATTCGTAGATATTTGGAGGAACACCAGTGGCGAAGGCGGCTCACTGGCTCGATACTGACGCTGAGGTACGAAAGTGTGGGGAGCAAACAGGATTAGATACCCTGGTAGTCCACACCGTAA
+
GGGGGFEGGGGGGGGGGGGGGGGGGGGGGGGGGGGDFFGEFFGGGGFFGEEFFCGGGGGGGGEFEFGFFGGGGGFFGE,AFAFGGGGGFGGGGGGGGGGGEGGGGGGGGGFGGGGGGGGGFFFGGGCFGFFCFFGCDFGGGFGFGGG,,FGGDCDFGGFFEFGFGGGGFGGGGGGGFG8<E@CGGGGFGA<CGGDEGGGGGGEGGGGGGC5?:>C8EGFFGGG=C);8AFGCG@DEFGGGDG>?BFG5FG)70<FDDFFFGGGGFFGFFFFFFG=(,451*1
@M02352:288:000000000-CKWC8:1:1101:10547:2789 1:N:0:ATGCGCAG+CTCTCTAT
TACGGAGGGGGTTAGCGTTGTTCGGAATTACTGGGCGTAAAGCGCACGTAGGCGGATCAGAAAGTATAGGGTGAAATCCCAGGGCTCAACCCTGGAACTGCCTTATAAACTCCTGGTCTTGAGTTCGAGAGAGGTGAGTGGAATTCCGAGTGTAGAGGTGAAATTCGTAGATATTCGGAGGAACACCAGTGGCGAAGGCGGCTCACTGGCTCGATACTGACGCTGAGGTGCGAAAGTGTGGGGAGCAAACAGGATTAGATACCCTGGTAGTCCACACCGTAA
+
GGGGGFEDEGGFGFGGGGGGGGGGGEGGGGGGGGGGGGGEGGGGGGGGGGGGGGGGGGGGGGGGGGGGGGGGGGGGGGGGGGGGGGGGGGGGGGGGGGGGGGGFGGGGGGGGGGGGGGGGGGGGGGEGGGGGGGDFGGGGGGFGGDGGGGGEFFGGECGGGGGGGGGGGGGFGGGGGGGGGGGGGGGGGGGGGGGGGCGGGGEGGGGGGGGGGGGGGGGGGGGGGGGFGGGGC=DBGGGFEGF:>EFFFGFFFF:CFFAFG?CFFFGFFFFBFFFFFFFFFD
@M02352:288:000000000-CKWC8:1:1101:12216:2790 1:N:0:ATGCGCAG+CTCTCTAT
TACGGAGGGGGTTAGCGTTGTTCGGAATTACTGGGCGTAAAGCGCACGTAGGCGGATCAGAAAGTATAGGGTGAAATCCCAGGGCTCAACCCTGGAACTGCCTTATAAACTCCTGGTCTTGAGTTCGAGAGAGGTGAGTGGAATTCCGAGTGTAGAGGTGAAATTCGTAGATATTCGGAGGAACACCAGTGGCGAAGGCGGCTCACTGGCTCGATACTGACGCTGAGGTGCGAAAGTGTGGGGAGCAAACAGGATTAGATACCCTGGTAGTCCACACCGTAA
+
GGGGGGGGGGGFGGGGGGGGGGGGGGGGGGGGGGGGGGGGGGGGGGGGGGGGGGGGGGGGGGGGGGGGGGGGGGGGGGGGGGGGGGGGGGGGGGGGGGGGGGGGGGGGGGGGFGGGGGGGGGGGGGGGGGGGGGGGGGGGGGGGGGGGGGGGGGGGGGGGGGGGGGGGGGGGGGGGGGGGGGGGGGGGGGGGGGGGGGGGGGGGGGGGGGGGGGGGGFFGGGGGGGGGGGGGGGGFGGGGGGF?>FGFFGFF?BCFBFFFFFGGFFGFFFFFFGF?BFB6FD
@M02352:288:000000000-CKWC8:1:1101:12531:2793 1:N:0:ATGCGCAG+CTCTCTAT
TACGAGGGGTGCAAGCGTTAATCGGAATTACTGGGCGTAAAGCGTACGTAGGCGGTTTGTTAAGCAAGATGTGAAAGCCCAGGGCTCAACCTTGGAACTGCATTTTGAACTGGCAAACTAGAGTACTGTAGAGGGTGGTGGAATTTCCAGTGTAGCGGTGAAATGCGTAGAGATAGGAAGGAACATCAGTGGCGAAGGCAGCCACCTGGGTCAACACTGACGCTCATGGACGAAAGCGTGGGGAGCGAACAGGATTAGATACCCTGGTAGTCAACGCCGTAA
+
ACFGCF@FCCCGF@FCFGGCGGFGGC7FFFGFF@FG7FFGGG9@B:FCFAFGGEECFCEFGB?B<?ABGFEFGFGGFD<FFCECFCCFGGGCEFGGGGGG@GF<FF<:?FGG8F<5=DFDFGEGFGAFFDGGGGDCEECF@BFFG9@D@AFEFFCG*@FGGGGGFF@E9;EFEFGGE?FGCCFG:E:2?FGDEGG55:CC5C8C:3CFCFDFGFCGGGCEG5>8EDFGC+25>GD><EGEEE>((<<5CDEF??<C?@AFG?+9?F*<<=AA*00890>2DD
@M02352:288:000000000-CKWC8:1:1101:12197:2798 1:N:0:ATGCGCAG+CTCTCTAT
TACGGAGGGGGTTAGCGTTGTTCGGAATTACTGGGCGTAAAGCGCACGTAGGCGGATCAGAAAGTATAGGGTGAAATCCCAGGGCTCAACCCTGGAACTGCCTTATAAACTCCTGGTCTTGAGTTCGAGAGAGGTGAGTGGAATTCCGAGTGTAGAGGTGAAATTCGTAGATATTCGGAGGAACACCAGTGGCGAAGGCGGCTCACTGGCTCGATACTGACGCTGAGGTGCGAAAGTGTGGGGAGCAAACAGGATTAGATACCCTGGTAGTCCACACCGTAA
+
GGGGGGGGGGGGGGGGGGGGGGGGGGGGGGGGGGGGGGGGGGGGGGGGGGGGGGGGGGFGGGGGGGGFCFGGGGGGGGGGGGGGDGGGGGGGGGGGGGGGGGGGGGGFGGFGGGGGGGGGGGGGGGGGGGGGGGGGGGGGGGGGGGGGD:FFFCDFGGGGGGGGGGGGGGGGGGGGFGGGGGGGCGGGCGGGGGGGGGCGGGGEFGGGGGGGDGFGGGFGGGGEEGFFCGGGGGGFGGGGGGF:63C7CGFFF0FGBFFFGGGGFFGFA8)6BFFFFB@15D
@M02352:288:000000000-CKWC8:1:1101:15874:2806 1:N:0:ATGCGCAG+CTCTCTAT
TACGGAGGGGGTTAGCGTTGTTCGGAATTACTGGGCGTAAAGCGCACGTAGGCGGATCAGAAAGTATAGGGTGAAATCCCAGGGCTCAACCCTGGAACTGCCTTATAAACTCCTGGTCTTGAGTTCGAGAGAGGTGAGTGGAATTCCGAGTGTAGAGGTGAAATTCGTAGATATTCGGAGGAACACCAGTGGCGAAGGCGGCTCACTGGCTCGATACTGCCGCTGAGGTGCGAAAGTGTGGGGAGCAAACAGGATTAGATACCCTGGTAGTCCACACCGTAA
+
GGGGGEGGGGGFGGGGFFGGGGGGEGGGGGGGGGGGGGGGGGGGGGGGGGGGGGGGGGGGGGGGGFGAFFGGGGGGGFGFFFGGEGGGGGG7FGFGGGGGGGFFGGGGGGFDFGGGFGGGGGGGGGDCEGFFGEFGGGGGGGEGEFFFEE@FFFGGF:FGGGGGGGGGGGGGFG,CFGDGGCE7FFF7FGGGDGG>EEFECEGEFFGGFGGGEEG5:FG+;8C889CGFGGCEGG>DGGGGGFBFDGCCGFF:4CC<FBFGCFDFFDFFF<BFGFF6172FG
@M02352:288:000000000-CKWC8:1:1101:16931:2812 1:N:0:ATGCGCAG+CTCTCTAT
TACGGAGGGGGTTAGCGTTGTTCGGAATTACTGGGCGTAAAGCGTACGTAGGCGGATTAGTCAGTTAGGGGTGAAATCCCAGGGCTCAACCCTGGAACTGCCTCTAATACTGCTAGTCTTGAGTTCGAGAGAGGTGAGTGGAATTCCAAGTGTAGAGGTGAAATTCGTAGATATTTGGAGGAACACCAGTGGCGAAGGCGGCTCACTGGCTCGATACTGACGCTGAGGTACGAAAGTGTGGGGAGCAAACAGGATTAGATACCCTGGTAGTCCACACCGTAA
+
GGGGEFFG7CF@@FFGGGGGGFGFFGEGGGGGGGGGGGGGGGDGG@FGGDGGGGGGGGF,CFGFGFGGFDGGGGGGGFFFFGGGGGGGGGF@BFFFFFGGG8F@FDGGGGGGCEFGGGGCGGGGFGDEFGGGGGDCFGFGGGGGFGGACGGGGCF,FGGGGGFGCFGGGGD,BFGGGGGGGGGGGFGGGGGGGGGBEGGGC=:E?ECGGGGGE>@FGGGGGDDCGGGGC9DGGGGFCGGGGGF:9@<FGGFFFFFGFF)=FFDDFFFFAFFF=>F0:?B:DC
@M02352:288:000000000-CKWC8:1:1101:6668:2814 1:N:0:ATGCGCAG+CTCTCTAT
TACGAGGGGTGCAAGCGTTATCCGGAATTACTGGGCGTAAAGCGTGCGTAGGCGGTTTGTTAAGCAAGATGTGAAATCCCCGGGCTCAACCTGGGAACTGCATTTTGAACTGGCAAACTAGAGTATTGTAGAGGGTAGTGGAATTTCCAGTGTAGCGGTGAAATGCGTAGAGATTGGAAGGAACATCAGTGGCGAAGGCGGCTACCTGGACAAAAACTGACACTGAGGCACGAAAGCGTGGGGAGCAACCAGGATTAGTTACCCTGGTAGTCCACGCCGTAA
+
GFGF@;FFEFGGCAFGEEEG,,C:CE+DGFCFAFGD7FCCCFGGEEDGEGGG,@CC8CFGGGGG,5?F4?FFFCDF,?EFF7:CGBFFFGCG<>73DFF=FBE?EB?FADDF8<F,>8D<F9FF3,8@D9FFFF7FFFFGCG9CBA;@,7@>FF,@FEGEG@DF@EEECC*,2?<CFB;CGFF>F9FFCFGGGDG*B>8EE=8EG86@CE7+A**;;FFCF@0<CGG**2935C7;4*/88?33239C*9@)3(2:3*)99+<0?FFF2FA<FGF6>()4>7
@M02352:288:000000000-CKWC8:1:1101:7075:2821 1:N:0:ATGCGCAG+CTCTCTAT
TACGGAGGGTGCAAGCGTTAATCGGAATTACTGGGCGTAAAGCGCGCGTAGGCGGCCAAGTCAGTCAGATGTGAAAGCCCCGGGCTCAACCTGGGAACTGCACCTGATACTGCTTGGCTAGAGTACAGAAGAGGGTGGTGGAATTTCCTGTGTAGCGGTGAAATGCGTAGATATAGGAAGGAACATCAGTGGCGAAGGCGGCCACCTGGTCTGATACTGACGCTGAGGTGCGAAAGCGTGGGGAGCAAACAGGATTAGATACCCTGGTAGTCCACGCCGTAA
+
GDEFGGCG7@FGGGGGGFCF<FFGGGEGGFGFGGGGGGE@@FGGGGGGGGGDGGG:FGGGGGFGGGGGGGGGGGGGGFGGGGGGGEEEG8FGGGFGGGGGGGGGGGGGGGGGGGGGDEGGG9FGGGGGF<FFGGGCCGEGGGGGGGGGGGGGGCGGDEGGGGCGFGGGCGCFDGGGG9CFGGGGFGGFGGCFGGGGGGGGGGGGGGGGGGGGGGGGGGGGGGGGGGGGEGFGGGGECGGECEF?>FG<EFFFBFGGFFBFGG6CFFDFBFFFFGFFF?FFD9
@M02352:288:000000000-CKWC8:1:1101:10011:2822 1:N:0:ATGCGCAG+CTCTCTAT
TACGGAGGGGGTTAGCGTTGTTCGGAATTACTGGGCGTAAAGCGCACGTAGGCGGACTATTAAGTGAGGGGTGAAATCCCGGGGCTCAACCCCGGAACTGCCTCTCATACTGGTAGTCTTGAGTTCGAGAGAGGTGAGTGGAATTCCGAGTGTAGAGGTGAAATTCGTAGATATTCGGAGGAACACCAGTGGCGAAGGCGGCTCACTGGCTCGATACTGACGCTGAGGTGCGAAAGTGTGGGGAGCAAACAGGATTAGATACCCTGGTAGTCCACACCGTAA
+
GGGGGGGGGGGFGGGGGGGGGGGGGGGGGGGGGGGGGGGGGGGGECGGGGGGGGGGGG@EGGGGGCGGGGGGGGGGGGFGGGGGGGGGGGG7FEGGGGGGGGG8F:CFGCGGCCF9BDFGGCGGGGDD@BFGGGFGGGGGGGEFGGGBFGGGGGGGGGGGGGCGGGCGGGGGFFGGGGEDGGGFGGGGGGGGGGGGGGGGGGGGGGGGGGGGGCGFEGGGGGGGGDGGGGFGGGGFF?FFEGE:>FGGGGFFFFGGFF9FGGGGFFGFFFFFFGFFFFFBGG
@M02352:288:000000000-CKWC8:1:1101:9726:2823 1:N:0:ATGCGCAG+CTCTCTAT
TACGGAGGGTGCAAGCGTTATCCGGAATCATTGGGTTTAAAGGGTCCGCAGGCGGTCAATTAAGTCAGAGGTGAAATCCCATAGCTTAACTATGGAACTGCCTTTGATACTGGTTGACTTGAGTTATACGGAAGTAGATAGAATGTGTAGTGTAGCGGTGAAATGCATAGAGATTACACAGAATACCGATTGCGAAGGCAGTCTACTACGTATATACTGACGCTCATGGACGAAAGCGTGGGGAGCGAACAGGATTAGATACCCTGGTAGTCCACGCCGTAA
+
FC@CB;FEFGGF@FFGGCF@6,C:@:@FCFDCEGG@FFFC<<@CFFFEGGGCCCGF@FFF9CEEFFE<FGFFGFGGGGFFGFGF@FCEFCDFFEGGGGFEFFGGADEFGAFEFFGFGFCC<9DFFGGFDDFGCFDGCGGGFGEFGGFD<,@BFFFCBEFCFG;DEF;@@,EBEFFFCDFCFDGGGGGE7FG>E>EEEGD>CFFFGGC9EE7?CCGGGGEFGG5C5CECF?F5EC<:C=78?C>(3><DC<7??FD7<?4FGGGGFF7949<4B?632:D93>
@M02352:288:000000000-CKWC8:1:1101:14979:2823 1:N:0:ATGCGCAG+CTCTCTAT
TACGGAGGGTGCGAGCGTTAATCGGAATTACTGGGCGTAAAGCGTACGCAGGCGGTTTGTTAAGCGAGATGTGAAAGCCCCGGGCTCAACCTGGGAACTGCATTTCGAACTGGCAAACTAGAGTGTGCAAGAGGGTGGTAGAATTTCCAGTGTAGCGGTGAAATGCGTAGAGATTGGAAGGAACATCAGTGGCGAAGGCGGCTACCTGGACAAATACTGACACTGAGGCACGAAAGCGTGGGGAGCAAACAGGATTAGATACCCTGGTAGTCCACGCCGTAA
+
GGGGGGGGDEEGGGGGGGGD@<FGGG@FGGFGFGGCFGGGGGFFGCDGFGGGGGGGE:FGGGGGGEGGDGGGGGGGG?BFGGGGGGGGGGGCDFGDF+F=FCGGGGGGG<FFFDFGGFGFGGGGGGF,,77<FFGCEEEGGG;FFDGCC;FEEFCFGGGCGGFCCD<:EC5C++>4C9ECDGACCFFCAFGC:BECEEEG>8EGGG6C:*9CFGC+<2+CCFFF27A8=:D7EGC)9CC5CE>0,)9D<FF?444:76A=CFFDFF3<AFABFGFBFBF;DG
@M02352:288:000000000-CKWC8:1:1101:15878:2823 1:N:0:ATGCGCAG+CTCTCTAT
TACGGAGGGGGTTAGCGTTGTTCGGAATTACTGGGCGTAAAGCGCACGTAGGCGGATCAGAAAGTATAGGGTGAAATCCCAGGGCTCAACCCTGGAACTGCCTTATAAACTCCTGGTCTTGAGTTCGAGAGAGGTGAGTGGAATTCCGAGTGTAGAGGTGAAATTCGTAGATATTCGGAGGAACACCAGTGGCGAAGGCGGCTCACTGGCTCGATACTGACGCTGAGGTGCGAAAGTGTGGGGAGCAAACAGGATTAGATACCCTGGTAGTCCACACCGTAA
+
GGGGGGGGGGGGGGGGGGGGGGGGGGGGGGGGGGGGGGGGGGGGGGGGGGGGGGGGGGGGGGGGGGGGGGGGGGGGGGGGGGGGGGGGGGGGGGGGGGGGGGGGGGGGGGGGGGGGGGGGGGGGGGGGGGGFGGGGGGGGGGGGGGGGGGGGGGGGGGGGGGGGGGGGGGGGGGGGGGGGGGGGGGGGGGGGGGGGGGGGGGGGGGGGGGGGGGGGGGGGGGGGGGGGGGGGGGGFGGGGGGFF>DFGGGFF?BGGFFFFGGGGFFGFFF<<BFF?FFFFGG
@M02352:288:000000000-CKWC8:1:1101:13225:2849 1:N:0:ATGCGCAG+CTCTCTAT
TACGGAGGGGGTTAGCGTTGTTCGGAATTACTGGGCGTAAAGCGCACGTAGGCGGATCAGAAAGTATAGGGTGAAATCCCAGGGCTCAACCCTGGAACTGCCTTATAAACTCCTGGTCTTGAGTTCGAGAGAGGTGAGTGGAATTCCGAGTGTAGAGGTGAAATTCGTAGATATTCGGAGGAACACCAGTGGCGAAGGCGGCTCACTGGCTCGATACTGACGCTGAGGTGCGAAAGTGTGGGGAGCAAACAGGATTAGATACCCTGGTAGTCCACACCGTAA
+
GGGGGFGGGGGGGGGGGGGGGGGGGGGGGGGGGGGGGGGGGGGGGGGGGGGGGGGGGGGGGGGGGGGGGGGGGGGGGGGGGGGGGGGGGGGGGGGGGGGGGGGGGGGGGGGGGGGGGGGGGGGGGGGGGGGGGGGGGGGGGGGGGGGGGGGGGGGGGGGGGGGGGGGGGGGGGGGGGGGGGGGGGGGGGGGGGGGCGGGGGGGGGGGGGGGGGGGGGGGGGGGGGGGGGGGGGGGFGGGGGGFFFDGCFGFFFFGGFFFFGGGGFFGFFFBFBGFFFFFBGG
@M02352:288:000000000-CKWC8:1:1101:17016:2860 1:N:0:ATGCGCAG+CTCTCTAT
TACGGAGGGGGTTAGCGTTGTTCGGAATTACTGGGCGTAAAGCGTACGTAGGCGGATTGGAAAGTTGGGGGTGAAATCCCAGGGCTCAACCCTGGAACTGCCTCCAAAACTATCAGTCTAGAGTTCGAGAGAGGTGAGTGGAATTCCAAGTGTAGAGGTGAAATTCGTAGATATTTGGAGGAACACCAGTGGCGAAGGCGGCTCACTGGCTCGATACTGACGCTGAGGTACGAAAGTGTGGGGAGCAAACAGGATTAGATACCCTGGTAGTCCACACCGTAA
+
GGGGGFGGGGGGGGFGGGGGFFGGGGEGGGGGGGGGGFEEFFGEGGGEF<FGFGGGGGGGGGGGGGGGGGGGEFGFGEGGGGDFCGGGGGFFGGGGGGDGGGFGGGGGGGGEAA9FFGGFFCGGGGGGGGGGGEGGGGFGGGCGGGGFGGGGGGGFGFGGGGGFGCGEFGEEE<EGGFGGGGGGGGGGGGGGGGGGGGGGEGDC9CFGFGGGGGCGGGG7:E5EGDCFCFGGGFGEGGGGGGFFBEGCCFFF:BGG<FBFFFGFFF3<<F>DFGF??BFF:9
@M02352:288:000000000-CKWC8:1:1101:13216:2864 1:N:0:ATGCGCAG+CTCTCTAT
TACGGAGGGGGTTAGCGTTGTTCGGAATTACTGGGCGTAAAGCGCACGTAGGCGGATCAGAAAGTATAGGGTGAAATCCCAGGGCTCAACCCTGGAACTGCCTCATAAACTCCTGGTCTTGAGTTCGAGAGAGGTGAGTGGAATTCCGAGTGTAGAGGTGAAATTCGTAGATATTCGGAGGAACACCAGTGGCGAAGGCGGCTCACTGGCTCGATACTGACGCTGAGGTGCGACAGTGTGGGGAGCAAACAGGATTAGATACCCTGGTAGTCCACACCGTAA
+
D<DDFCEE7FGGG<CFCFCCFFEFG7:FGGGGG@FGGGE,-CFFEC>FGGGCF@+=>+,9,,:EF99BFFGFEDEAFEFGCFCFEFDGGFE@DG7FGGCFGGG8,,C==EF,DF,>F<FGGFGGGGGGFGDGGGG7>FGCDGFGGFG,CBFGG9CF;:F:,FCEGGGGGDEFFGG;@F81CFGGGGGGGGCFG5?E:*;E5CEE9@C02CCG:EEEGGGFFEGGC):CC/9<C*93>FG7C*8(4:<7CF>FFFGF)62@CEC66:5F)*.)/:?0<?:?C>
@M02352:288:000000000-CKWC8:1:1101:9334:2873 1:N:0:ATGCGCAG+CTCTCTAT
TACGGAGGGGGTTAGCGTTGTTCGGAATTACTGGGCGTAAAGCGCACGTAGGCGGATCAGAAAGTATAGGGTGAAATCCCAGGGCTCAACCCTGGAACTGCCTTATAAACTCCTGGTCTTGAGTTCGAGAGAGGTGAGTGGAATTCCGAGTGTAGAGGTGAAATTCGTAGATATTCGGAGGAACACCAGTGGCGAAGGCGGCTCACTGGCTCGATACTGACGCTGAGGTGCGAAAGTGTGGGGAGCAAACAGGATTAGATACCCTGGTAGTCCACACCGTAA
+
GGGGGGGGGGGEGGGGGFGGGGGGGGGGGGGGGGGGGGGGGGGGGGGGGGGGGGGGGGGGFGGGGGGGGGGGGGGGGFGGGGGGGGGGGGGGGGGGGGGGGGGGGGGGGGGGGGGGGGGGGGGGGGGGGGGGGGGGGGGGGGGGGGGGDEFGGGGGGGGGGFGGGGGGDFGFFGGGGGGGGGGGGGGGGGGGDGGGGGFGGGGGGGGFGGGCEGFFGGGGGGGGGGGCGGGGEE<DGGGGGGF<B@>FGGFFFFGG)=AFGGGFF@GFBBDFFGFFBFFFFC
@M02352:288:000000000-CKWC8:1:1101:13201:2878 1:N:0:ATGCGCAG+CTCTCTAT
CACGGAGGGGGTTAGCGTTGTTCGGAATTACTGGGCGTAAAGCGTACGTAGGCGGATTAGTCAGTTAGGGGTGAAATCCCAGGGCTCAACCCTGGAACTGCCTCTAATACTGCTAGTCTTGAGTTCGAGAGAGGTGAGTGGAATTCCAAGTGTAGAGGTGAAATTCGTAGATATTTGGAGGAACACCAGTGGCGAAGGCGGCTCACTGGCTCGATACTGACGCTGAGGTACGAAAGTGTGGGGAGCAAACAGGATTAGATACCCTGGTAGTCCACACCGTAA
+
GGGGGDGGGGGGGGGGGGGGGGGGGGGGGGGGGGGGGGGGGGGGGGGGGGGGGGGGGGGGGGGGFGGGGGGGGGGGGGGGGGGGGGGGGGGGGGGGGGGGGGFGGGGGGGGGGGGGGGGGGGGGGGGGGGGGGGGGGGGGGGGGGGGGGGGGGGGGGGGGGGGGGGGGGGGGGGGGGGGGGGGGGGGGGGGGGGGGGGGGGGGGGGGGGGGGGGGGGGGGGGGGGGGGGGGGGGGFGGGGGDFF>FGGGGFFFFGGFFFFGFFGFFGFBFFFFGFF0?>6FD
@M02352:288:000000000-CKWC8:1:1101:9816:2891 1:N:0:ATGCGCAG+CTCTCTAT
TACGGAGGGGGTTAGCGTTGTTCGGAATTACTGGGCGTAAAGCGCACGTAGGCGGATCAGAACGTATAGGGTGAAATCCCAGGGCTCAACCCTGGAACTGCCTTGTAAACTCCTGGTCTTGAGTTCGAGAGAGGTGAGTGGAATTCCGAGTGTAGAGGTGAAATTCGTAGATATTCGGAGGAACACCAGTGGCGAAGGCGGCTCACTGGCTCGATACTGACGCTGAGGTGCGAAAGTGTGGGGAGCAAACAGGATTAGATACCCTGGTAGTCCACACCGTAA
+
FFGGGGEDDGGFEFGGGGEGGGGECFGGGGGFGGG8FCFEFGCCEGGEGFECFEGG7BADEA,8B<FBFGGEEGGGGGGGGGGGDGFFCF=FFGFDFFGFEGGGGGGGEGFGGGFGFFGGGFCFGGCFG<FFGCF7FCFGGGFFCC<FEGDFF@E9<BFGCFGGGGGGGFDFGGGGGGEE8CGGGGGCFGGGGC*18:FC58:EEFGGFGC788CGEFEC:?CCGGG56*<5:*9@>?CF*?33;FCG6FFF:B0:2?9@C7@GFFG?-9AFFG*((4:?59
@M02352:288:000000000-CKWC8:1:1101:21861:2892 1:N:0:ATGCGCCG+CTCTCTAT
TACGGAGGGGGTTAGCGTTGTTCGGAATTACTGGGCGTAAAGCGCACGTAGGCGGATCAGAAAGTATAGGGTGAAATCCCAGGGCTCAACCCTGGAACTGCCTTGTAAACTCCTGGTCTTGAGTTCGAGAGAGGTGAGTGGAATTCCGAGTGTAGAGGTGAAATTCGTAGATATTCGGAGGAACACCAGTGGCGAAGGCGGCTCACTGGTTCGATACTGACGCTGAGGTGCGAAAGTGTGGGGAGCAAACAGGATTAGATACCCTGGTAGTCCACGCCGTAA
+
GGGGGGGG>F+8@FFGGGGDF<FGGGEGGG<FGGGGGGGGGGGG7:4C4BFGGGG:FGGC,BFGGCGE?9FGGGGGGGGE,AFEGGGGGGGFF?FGG>FGGBF,3EFGGGG<>FEC<FGGGFGGFG:CFGGGGGAFGGGGGGG@FGGF7FGGGGG9FGGGCFFGBFGGGGGGGGC9CGGCEGGGGGGGGGGGGGGGGGGGGGGG9EGFG+2+1*3CEFGGGGGGGGGG+*9DEGGF>9CGGG>6;E5CCGFFFFFG?@AFGGFGFFGFFFFFFF*:>?BBGC
@M02352:288:000000000-CKWC8:1:1101:13000:2905 1:N:0:ATGCGCAG+CTCTCTAT
TACGGAGGGGGTTAGCGTTGTTCGGAATTACTGGGCGTAAAGCGCACGTAGGCGGATCAGAAAGTATAGGGTGAAATCCCAGGGCTCAACCCTGGAACTGCCTTATAAACTCCTGGTCTTGAGTTCGAGAGAGGTGAGTGGAATTCCGAGTGTAGAGGTGAAATTCGTAGATATTCGGAGGAACACCAGTGGCGAAGGCGGCTCACTGGCTCGATACTGACGCTGAGGTGCGAAAGTGTGGGGAGCAAACAGGATTAGATACCCTGGTAGTCCACACCGTAA
+
GGGGGGGGGGGGGGGGGGEGGGGGGFGGGGGGGGGGGGGGGGGGEGGGGGGGGGGGGGGGGGGGGGGGGGGGGGGGGGGGGGGGGGGGGGFGGGGGGGGGGGGGGGGGGGGGGGGGGGGGGGGGGGGGGGGGGGGGFGGGGGFGGGGGGGGGGGGGGGGGGGGGGGGGGGGGGGGGGGGGGGGGGGGGGGGGGGGGGGGGGGGGGGGGGGGGGGGGGGGGGGGGGGGGGGGGGGGFGGGGGGFFFFGGGGFF?FGD?FFFGGFFFFGFFFFF?FFBFFE<GD
@M02352:288:000000000-CKWC8:1:1101:21295:2907 1:N:0:ATGCGCAG+CTCTCTAT
TACGGAGGGGGTTAGCGTTGTTCGGAATTACTGGGCGTAAAGCGCACGTAGGCGGATCAGAAAGTATAGGGTGAAATCCCAGGGCTCAACCCTGGCACTGCCTTGTAAACTCCTGGTCTTGAGTTCGAGAGAGGTGAGTGGAATTCCGAGTGTAGAGGTGAAATTCGTAGATATTCGGAGGACCACCAGTGGCGAAGGCGGCTCACTGGCTCGATCCTGACGCTGAGGTGCGAAAGTGTGGGGAGCAAACAGGATTAGATACCCTGGTAGTCCACACCGTAA
+
GGGGGFCE>+C68DFGGC@@FDFCCFFFGEDFGFFFEGG@<FGGGCCFFEFEFGGC7FBF9EFGGDC<,CFFFGGGG?BEFGGFGFGEGGGE@3B,B<F=F<FFGCFF,EEFGGG8DFGGFECF=FC,@<FGFC>:9>FFGGFGGGGGFCGDA,,,7DFEFGFF;CFE=FCFFFFGG6CE7C7<CFGGGGGCEC7BEEFGDECE:FGG=C<F5C@*1<A+<:*?EDFC67FDEGC5:CGGC*)(-7<FFDFF06FF?F<=0CGG=;C@9FD6/*1(345:F5
@M02352:288:000000000-CKWC8:1:1101:8866:2916 1:N:0:ATGCGCAG+CTCTCTAT
TACGGAGGGTGCGAGCGTTAATCGGAATTACTGGGCGTAAAGCGCATGCAGGTGGTTCATTAAGTCAGATGTGAAAGCCCGGGGCTCAACCTCGGAACTGCATTTGAAACTGGTGAACTAGAGTGCTGTAGAGGGGGGTAGAATTTCAGGTGTAGCGGTGAAATGCGTAGAGATCTGAAGGAATACCAGTGGCGAAGGCGGCCCCCTGGACAGACACTGACACTCAGATGCGAAAGCGTGGGGAGCAAACAGGATTAGATACCCTGGTAGTCCACGCCGTAA
+
GGGGGFGGGGGGGGGGGGGGGGGGGGGGGGGGGGGGGGGGGGGGGGGGGGGGFGGFGGGGGGGGGGGGGGGGGGFGGGGGGGGGGGGGGGGFGGGGFGGGGGGGGGGGFGGGGGGGEGGFGGGGGGGGGDGGGGGGGGGGGGGGGGGGGGGGGGGGGGGGGGGGGGGGGGGFGGGGGGGGGGGGGGGGGGGGGGGGGGGGGGCGGGGGGGGGGGGGGGGGGGGGGGGGGGGGGGGDFCGEGGFFFFGGCGFFFF<FFFF?EGGGFFGF<FFFFGFFFFFFGG
@M02352:288:000000000-CKWC8:1:1101:11999:2919 1:N:0:ATGCGCAG+CTCTCTAT
TACGGAGGGGGTTAGCGTTGTTCGGAATTACTGGGCGTAAAGCGTACGTAGGCGGATTAGTCAGTTAGGGGTGAAATCCCAGGGCTCAACCCTGGAACTGCCTCCAAAACTATCGGTCTAGAGTTCGAGAGAGGTGAGTGGAATTCCAAGTGTAGAGGTGAAATTCGTAGATATTTGGAGGAACACCAGTGGCGAAGGCGGCTCACTGGCTCGATACTGACGCTGAGGTGCGAAAGTGTGGGGAGCAAACAGGATTAGATACCCTGGTAGTCCACACCGTAA
+
GGGGGGGGGGGFGGGGGGGGGGGGGGCGGG9CFGGGGGGGGGCFCEGGGGGGCGGGGGGGGGGGGGGGGGGGGGGGF9FCFGGGGGGGGGGGGFGGGFGGGFGGGGGGGGGGGGGGGGGGGGGGGGGGGGGGGGGGDFGGGGGGGGGCCGGGGGGEGGGGGGGGFGGCGGGGGGGGGGGGGGGGGCFFFGGGGGGGGGGGGGGGGGGGGGGGGEFGGGGGGGDGGGGGGGGGGEGFGGGGGGFFFFGGCGFFF?GFFFAFGGGG=>FF4*)677F:?BF:FD
@M02352:288:000000000-CKWC8:1:1101:22135:2937 1:N:0:ATGCGCAG+CTCTCTAT
TACGGAGGGGGTTAGCGTTGTTCGGAATTACTGGGCGTAAAGCGCACGTAGGCGGACTGGAAAGTTGGGGGTGAAATCCCAGGGCTCAACCCTGGAACTGCCTCCAAAACTATCAGTCTAGAGTTCGAGAGAGGTGAGTGGAATTCCGAGTGTAGAGGTGAAATTCGTAGATATTCGGAGGAACACCAGTGGCGAAGGCGGCTCACTGGCTCGATACTGACGCTGAGGTGCGAAAGTGTGGGGAGCAAACAGGATTAGATACCCTGGTAGTCCACACCGTAA
+
GGGGG;CFEGGGGGFGGGEFGGGGGGGGGGGGGGGGGFGDFGGGGGGGGA=F<FGCCFGGFFFFFGGGGGGGGGGGGGGGGGGGGGGGGDFGGGGGGGGGGGGGGGGGGGGGGGFGGGGGFGGGGGGGGGGGEGGFGGGGGGGGGGGGGG:FEFECCFGG@FGGGGFGGGDGGGGFGGGDGGFGEGGGGGFGGG8ECGGGGGGGGGGGGGGGGGGCEFCFFGEGGGGGGGGGGGDBGC:CEGFFFFGGDGFF?:FF<FAFGGFFF@FF>?AFFGF>?<)2*9
@M02352:288:000000000-CKWC8:1:1101:24287:2938 1:N:0:ATGCGCAG+CTCTCTAT
TACGGAGGGTCCGAGCGTTATCCGGAATCATTGGGTTTAAAGGGTCCGCAGGCGGTCGATTAAGTCAGAGGTGAAATCCCATAGCTCAACTATGGAACTGCCTTTGATACTGGTTGACTTGAGTCATATGGAAGTAGATAGAATGTGTAGTGTAGCGGTGAAATGCATAGATATTACACAGAATACCGATTGCGAAGGCAGTCTACTACGTATGTACTGACGCTCATGGACGAAAGCGTGGGGAGCGAACAGGATTAGATACCCTGGTAGTCCACGCCGTAA
+
GGGGGEGGGGGFGGGGGGGGGGGGGGGGGGGGGGGGGGGGGGGGGGGGGGGGGGG:FEGGGGGGGGGGGGGGGGGGGGGGGGGGGGGFFGFGGGGGGGGGGGCFFGGGGGGGGGGGGGGGGGGGGGFGFGGGGGGGFFGGGGFGGGFGGGGGGGGGGGGGGGGGGGGGGGGGGGGGGGGGGGGCCFGGGGGGGGGGGGGGGGGGGGGGGGGFDEGGGGGGGGGGGDFFGGGGGGGDGDCEGGFFFFGGGDDF?BGGFFFBFFGGFFGF:FBFFGFFBFFFGG
@M02352:288:000000000-CKWC8:1:1101:9924:2945 1:N:0:ATGCGCAG+CTCTCTAT
TACGGAGGGGGTTAGCGTTGTTCGGAATTACTGGGCGTAAAGCGTACGTAGGCGGATTAGTCAGTCAGAGGTGAAATCCCAGGGCTCAACCCTGGAACTGCCTTTGATACTGCTAGTCTTGAGTTCGAGAGAGGTGAGTGGAATTCCAAGTGTAGAGGTGAAATTCGTAGATATTTGGAGGAACACCAGTGGCGAAGGCGGCTCACTGGCTCGATACTGACGCTGAGGTGCGAAAGTGTGGGGAGCAAACAGGATTAGATACCCTGGTAGTCCACACCGTAA
+
GGGGGGGGGGGGGGGGGGGGGGGGGGEGGGGGGGGGGGGGFGGGGGGGGGGGGGGGGGGGGGGGGGGGGGGGGGGGGGGGGGGGGGGGGGGGGGGGGGGGGGGGGGGGGGGGGGGGGGGGGGGGGGGGGGGGGGGGGGGGGGGGGGFGFGGGGGGGGGGGGGGGGGGGGGGGGGGGGGGGGGGGGGGGGGGGGGGGGGGGGGGGGGGGGGGGGEGGGGGGGGGGGGGGGGGGGGGFGGGGGGE?BFGGGG>5:?GGFFFFGGGGFFGFFFFFFGFFFFFFGG
@M02352:288:000000000-CKWC8:1:1101:16049:2947 1:N:0:ATGCGCAG+CTCTCTAT
TACGGAGGGTGCAAGCGTTATCCGGAATCATTGGGTTTAAAGGGTCCGCAGGCGGTCAATTAAGTCAGAGGTGAAATCCCATAGCTTAACTATGGAACTGCCTTTGATACTGGTTGACTTGAGTTATACGGAAGTAGATAGAATAAGTAGTGTAGCGGTGAAATGCATAGATATTACTTAGAATACCGATTGCGAAGGCAGTCTACTACGTATATACTGACGCTCATGGACGAAAGCGTGGGGAGCGAACAGGATTAGATACCCTGGTAGTCCACGCCGTAA
+
GGGFGFEDDCEFFFGGGGGGGGGFEEGGGGGFFGGF:FG<EFGGGGFGGEEEEGGGGGGGGGGGGGGGGGGGGFGGGGGGGGCFFAFGGCFAFGGGGGGGGGGGGFFFGGGFGGGGGFGGGGGGGGGGGGGGGGDFFFGGGGGGGGGGGFGGGGGFGGGGGGGGGGGGGGGGGGGGGGGGGGGGGFGGEGGFGGGGGGGGDGGGGGGGGGCCGGGGGGGGGGGGGGGG6FGGGEGEGEDGGGE?>DGGGGFFB<C>?FFFGGGFFFGFAFFFBGFFF<@FGD
@M02352:288:000000000-CKWC8:1:1101:22906:2962 1:N:0:ATGCGCAG+CTCTCTAT
TACGGAGGGGGTTAGCGTTGTTCGGAATTACTGGGCGTAAAGCGCACGTAGGCGGATCAGAAAGTATAGGGTGAAATCCCAGGGCTCAACCCTGGAACTGCCTTATAAACTCCTGGTCTTGAGTTCGAGAGAGGTGAGTGGAATTCCGAGTGTAGAGGTGAAATTCGTAGATATTCGGAGGAACACCAGTGGCGAAGGCGGCTCACTGGCTCGATACTGACGCTGAGGTGCGAAAGTGTGGGGAGCAAACAGGATTAGATACCCTGGTAGTCCACACCGTAA
+
GGGGGGEGGGGFGGGGGFEGGGGGGGGGGGGGGGGGGCGGGGGG7=FGGGGGGGGGGGGGCFFGGGGFGGGGGGGGGCFDE?DFFGGGGGGGGGGGGGGGGGGGGGGGGFFF@FGGGGGGGFFGGF@>FFGGGGGGFFGGDGDGGGDGCFGGGGGGGGGGGGGGGGGGGGGGGFGGGFEGGGGGGGGGGGGGGGGGDECEGGGGCFFGGGGGGEFCGGGCG81AEDFFC5CCCEDDGFGGGG@:6:DCC95;:8FG>45BFFG<?>3).6-5FDF(,-54CD
@M02352:288:000000000-CKWC8:1:1101:16436:2966 1:N:0:ATGCGCAG+CTCTCTAT
TACGGAGGGTGCAAGCGTTATCCGGAATCATTGGGCTTAAAGGGTCCGTAGGCGGGCGCATAAGTCAGAGGTGAAATTCTGTGGCTCAACCAAAGAACTGCCATTGATACTGTGAGTCTTGAATTATTGTGAAGTGGTTAGAATTTGCAGTGTAGCGGTGAAATGCGTAGAGATTACATAGAATACCGATTGCGAAGGCAGATCACTAACTATATATTGACGCTGATGGACGAAAGTGTAGGTAGCGAACAGGATTAGATACCCTGGTAGTCCACACCGTAA
+
GGGGGGGGGCFG,EFFFFECF,CFCFEG,E,CFGG6,:EEFFGG<,C>FGGEGGG@F7>++8FEF9,,,CBFFGFGG,FA5CEFFBFDGGGE+,:BFDFFFG,,,,C,CFGG<,,@,@F,@=,@@3,,@,@,,@3,33D;DFCF,,,,,7FCGGGGGGGGGGGFGG*=EGG9CFG9,2,,?CFGGGG*1<*8CEGEEGG*B*+AEFG7+<*3:CGFCFFGGGG58D7A+7DDEEGE:<C+:<9:7?7D*9BFBFDCDFAFGGG<F>FFAB<>*:6(,4>?FC
@M02352:288:000000000-CKWC8:1:1101:11855:2983 1:N:0:ATGCGCAG+CTCTCTAT
TACGGAGGGTCCAAGCGTTATCCGGAATCATTGGGTTTAAAGGGTCCGCAGGCGGTCAATTAAGTCAGAGGTGAAATACCATAGCTCAACTATGGAACTGCCTTTGATACTGGTTGACTTGAGTCATATGGAAGTAGATAGAATGTGTAGTGTAGCGGTGAAATGCATAGATATTACACAGAATACCGATTGCGAAGGCAGTCTACTACGTATGTACTGACGCTGAGGGACGAAAGCGTGGGGAGCGAACAGGATTAGATACCCTGGTAGTCCACGCCGTAA
+
GGGGGGGGGGGGGGGGGGGGGGGGGFGGGGGGGGGGGGGGGGGGGGGGGGGGGGGGGGGGGGGGGGGGGGGGGGGGGGGGGGGGGGGGGGGGGGGGGGGGGGGGGGGGGGGGGGGGFGGGGGGGGGGGGGGGGGGGGGGGGGGGGGGGGGGGGGGGGGGGGGGGGGGGGGGGGGGGGGGGGGGGGGGGGGGGFGGGGGGGGGGGGGGGGGGGGGGGGGGGGGGGGGGGGGGGGGGFGGGGGGFFFFGGGGFFFFGFDFFFGGGGFFGFFFFFFGFFFFFFGG
@M02352:288:000000000-CKWC8:1:1101:9838:2995 1:N:0:ATGCGCAG+CTCTCTAT
TACGGAGGGGGTTAGCGTTGTTCGGAATTACTGGGCGTAAAGCGCACGTAGGCGGATCAGAAAGTATAGGGTGAAATCCCAGGGCTCAACCCTGGAACTGCCTTATAAACTCCTGGTCTTGAGTTCGAGAGAGGTGAGTGGAATTCCGAGTGTAGAGGTGAAATTCGTAGATATTCGGAGGAACACCAGTGGCGAAGGCGGCTCACTGGCTCGATACTGACGCTGAGGTGCGAAAGTGTGGGGAGCAAACAGGATTAGATACCCTGGTAGTCCACACCGTAA
+
GDFDE@CEDEECFFGGGFFFGDFCGECFGGGGGGGGGGEEGGGGGGGGG@FEGGGCFGGGCFGGGGGGGGGGEGGGGGGGGGGGGFGFGFGGGGGGGGGGGGGGGGGGGGD<FGGGGFGGGAFGGGGGGGGGGGGGGGGGGGGGGGGGGGGGGGGGFGGGGGG9FGGGGGGGGGGGFGGGGCA<@FGGGGGGGGGGGGGGGGCGGGGGGGGGGGGEGGGCFGGEGGFFGGFCEEC@GGGGCCE:BFC*79@F?:FFFFFFGFFFF>3;A6AFFFF??BF:C<
@M02352:288:000000000-CKWC8:1:1101:11125:3017 1:N:0:ATGCGCAG+CTCTCTAT
TACGGAGGGTGCAAGCGTTAATCGGAATTACTGGGCGTAAAGCGCGCGTAGGCGGTTACATAAGTTGGAAGTGAAAGCCCCGGGCTCAACCTGGGAACTGCTTTCAAAACTGTGTGACTAGAGTGCAGCAGAGGATAGTGGAATTTCTAGTGTAGCGGTGAAATGCGTAGATATTAGAAGGAACACCAGTGGCGAAGGCGACTGTCTGGGCTGACACTGACGCTGAGGTGCGAAAGCGTGGGGAGCAAACAGGATTAGATACCCTGGTAGTCCACGCCGTAA
+
GCDDDDCCD@@FC<FCF68F@EADG:FGGGF9C<FGG@C,-EGGGGDGFGEDFGGGGGGAFAFGF9EDFAF?,@FGGGFFGGGDC:BFDBCFDGGGGGGE=DGCFGGGGGGGFGFCFFFGGGGFGGGGGGFDFCFFAFECGGFFFGCFFFFCFGC<@CCBEFCFFGGC58E9CFCFGFFGGGGCC:FDFFGFGEGGGGDEGGGE<7CFFFGGGGCCF@FGCE=GGDFG<FGGGCDEFGGGGDF?FFF*AFF74677>FAFF?<7*<F:>BA</CF?0:B>:C
@M02352:288:000000000-CKWC8:1:1101:23474:3017 1:N:0:ATGCGCAG+CTCTCTAT
TACGGAGGGGGTTAGCGTTGTTCGGAATTACTGGGCGTAAAGCGTACGTAGGCGGATTGGAAAGTTGGGGGTGAAATCCCAGGGCTCAACCCTGGAACTGCCTCCAAAACTATCAGTCTAGAGTTCGAGAGAGGTGAGTGGAATTCCAAGTGTAGAGGTGAAATTCGTAGATATTTGGAGGAACACCAGTGGCGAAGGCGGCTCACTGGCTCGATACTGACGCTGAGGTACGAAAGTGTGGGGAGCAAACAGGATTAGATACCCTGGTAGTCCAAACCGTAA
+
GGGGGFFGGGGGGGGGGGGGGGGGGGGGGGGGGGGGGFGEFGGGGGGGGGGGGGGGGGGGGGGGGGGGGGGGGGGGGGGGGGGGGGGGFFGGGGGGGGGGGGGGGGGGGGGGGGGGGGGGGGGGGGGGGGGGGGFGGGGGGGGGGGGGGGGGGGGGGGGGGGGGGGGGGGGGGFGGGGGGGGFBFGGGGGGGGGGGGGGGGGGDGFFGGGGGGGGGGFCGGGGGGGGGGGGGGGGFGGGGGGDFFFG<CGF?0:CGFFFFGGGGFFFF<78<BG*6?BFFGG
@M02352:288:000000000-CKWC8:1:1101:20745:3019 1:N:0:ATGCGCAG+CTCTCTAT
TACGGAGGGGGTTAGCGTTGTTCGGAATTACTGGGCGTAAAGCGTACGTAGGCGGATTAGTCAGTTAGGGGTGAAATCCCAGGGCTCAACCCTGGAACTGCCTCTAATACTGCTAGTCTTGAGTTCGAGAGAGGTGAGTGGAATTCCAAGTGTAGAGGTGAAATTCGTAGATATTTGGAGGAACACCAGTGGCGAAGGCGGCTCACTGGCTCGATACTGACGCTGAGGTACGAAAGTGTGGGGAGCAAACAGGATTAGATACCCTGGTAGTCCACACCGTAA
+
GGGGGGGGGGGGGGGGGGGGGGGGGGGGGGGGGGGGGGGGGGGGGGGGGGGGGGGGGGGGGGGGFFGGGGGGGGGGFGGGGGGGGGGFGFGGGGGGGGGGGGGGGGGGGGGGGGGGGGGGGGGGGGGGGGGGGGGGGGGGGGGGGGGGGGGGGGGGGGGGGGGGGGGGGGGGGGGEGGGGGGGGGGGGGGGGGGGGGGGGGGGGGGGGGGGGDGGGGGGGGGGGGGGGGGGGGGGEFFGG>EFFFBGGGGFFFFGGBFFFGGGGFFGFFFFFFGFFFFF?GG
@M02352:288:000000000-CKWC8:1:1101:13035:3021 1:N:0:ATGCGCAG+CTCTCTAT
TACGGAGGGGGTTAGCGTTGTTCGGAATTACTGGGCGTAAAGCGCACGTAGGCGGATCAGAAAGTATAGGGTGAAATCCCAGGGCTCAACCCTGGAACTGCCTTGTAAACTCCTGGTCTTGAGTTCGAGAGAGGTGAGTGGAATTCCGAGTGTAGAGGTGAAATTCGTAGATATTCGGAGGAACACCAGTGGCGAAGGCGGCTCACTGGCTCGATACTGACGCTGAGGTGCGAAAGTGTGGGGAGCAAACAGGATTAGATACCCTGGTAGTCCACACCGTAA
+
GGGGGGGGGGGFGFGGGGGGGGGGGGGGGGGGGGGGGGGGGGGGGEGGGGGGGGGGFFGG9FGGGGEECFGGGGGGGGGGGGGGGGGGGGGGGGGGGGGGGGGGFGG<FGGFFGGGGGGGGGGGGGGGGGGGGGGGGGGGGGGGGGGGDGGGGGGGGGGGGGGGGGGGGGGGGGGGGGGGGGGGGGGGGGGGGGGGGGGGGGGGGGGGGGGGGGGFEGGGGGGGGGGGGGGGGGGFDGGGGGFFFFGGGFFF?<GG?FFFGGGGFFCF4?ADFGFFFFFFGG
@M02352:288:000000000-CKWC8:1:1101:24072:3035 1:N:0:ATGCGCAG+CTCTCTAT
TACGGAGGGTGCAAGCGTTATCCGGAATCATTGGGTTTAAAGGGTCCGCAGGCGGTCAATTAAGTCAGAGGTGAAATCCCATAGCTTAACTATGGAACTGCCTTTGATACTGGTTGACTTGAGTTATACGGAAGTAGATAGAATGTGTAGTGTAGCGGTGAAATGCATAGAGATTACACAGAATACCGATTGCGAAGGCAGTCTACTACGTATATACTGACGCTCATGGACGAAAGCGTGGGGAGCGAACAGGATTAGATACCCTGGTAGTCCACGCCGTAA
+
GEGGGGGGGGGGGGGGGGGGGGGGGFEGGGGGGGGGGGGGGGGGG@FGGGGGGGGGGGGGGGGGGGGGGGGGGGGGGGGGGGGGGGFFFGGAFFGGGGGGGBGGGGGGGGGGGGGGGGGGGGGGGGGGFGGG>FGGGGGGGGCGGGGGGGGGGGGGGGGGGGGGGGGGGGGGGGFFFGGGGGGGGGGGGGGGGGGGEGGGGGGGDGG?GGF6FFGFGGGGGDGGCDGGGGGGGGDDFGGGGGF:>FGGGG@FFFGG?FBFFGFGFFC@AF7>FGFB>:BFGD
@M02352:288:000000000-CKWC8:1:1101:11950:3035 1:N:0:ATGCGCAG+CTCTCTAT
TACGGAGGGGGTTAGCGTTGTTCGGAATTACTGGGCGTAAAGCGTACGTAGGCGGATTAGTCAGTTAGGGGTGAAATCCCAGGGCTCAACCCTGGAACTGCCTCTAATACTGCTAGTCTTGAGTTCGAGAGAGGTGAGTGGAATTCCAAGTGTAGAGGTGAAATTCGTAGATATTTGGAGGAACACCAGTGGCGAAGGCGGCTCACTGGCTCGATACTGACGCTGAGGTACGAAAGTGTGGGGAGCAAACAGGATTAGATACCCTGGTAGTCCACACCGTAA
+
GGGGGGFGDGGGGGGGGGGGGGGGGGGGGGGGGGGGGGGGGGGGGGGGGGGGGGGGGGGGGGGGGGGGGGGGGGGGFFGGGGGGEGGGGGGGGGGFGGGGGGGGFEGGGGGGGFGGGGGFGGGGGGGGGGGFGGC@FGGGGGFGGGGGGGGGGGGCGGGGGGGGFGGGGGGGFGGGGGGGGGGGGGGGGGGGGGGGGGGGGGGEFGGGGG4EGG?FGGGGGGGGGGGGGFGGGGGEFFCEGGF?FECFGDF;8<GFDFFFGFGGFFGFFFFFFGF:?FF:CC
@M02352:288:000000000-CKWC8:1:1101:9887:3037 1:N:0:ATGCGCAG+CTCTCTAT
TACGGAGGGTGCAAGCGTTATCCGGAATCACTGGGTTTAAAGGGTCCGTAGGCGGGCATATAAGTCAGTGGTGAAAGTCTGTGGCTTAACCATAGAATTGCCATTGATACTGTATGTCTTGAATTATTGTGAAGTGGTTAGAATATGTAGTGTAGCGGTGAAATGCTTAGAGATTACATAGAATACCGATTGCGAAGGCAGATCACTAACAATATATTGACGCTGATGGACGAAAGCGTAGGTAGCGAACAGGATTAGATACCCTGGTAGTCTACGCCGTAA
+
FGGGEFGG:,BFFGGFGFGDFFGGGDC@@F,CFGGGGGGGGGGGE@,@9EF?FGG7+@,,5EFFGGGGEFGGGGGG<BFE9BEFGGGGGGG<?DEFGDDFF9,BFGGADFGGGFGA@CFGFF,EF3,,C@FF9FGGFG7<FFCC=F,@FGGGGGGGGGGGFGGGGFFGGGG,DEEG99D;EFG9CFECDGGFGGGGGGG6C5<8<CF99C8E999C;EFGGGGGGG7C<0CGGGDFGGG8CE/5?FDDGDDFBBGGFFFFGGG<FFGFFFFA9DFBF6DFGG
@M02352:288:000000000-CKWC8:1:1101:24057:3047 1:N:0:ATGCGCAG+CTCTCTAT
TACGGAGGGTGCAAGCGTTATCCGGAATCATTGGGTTTAAAGGGTCCGCAGGCGGTCAATTAAGTCAGAGGTGAAATCCCATAGCTTAACTATGGAACTGCCTTTGATACTGGTTGACTTGAGTTATACGGAAGTAGATAGAATGTGTAGTGTAGCGGTGAAATGCATAGAGATTACACAGAATACCGATTGCGAAGGCAGTCTACTACGTATATACTGACGCTCATGGACGAAAGCGTGGGGAGCGAACAGGATTAGATACCCTGGTAGTCCACGCCGTAA
+
GGGGGGGGGGGGGGGGGGGGGGGGGGGGGGGGGGGGGGGGGGGGGGGGGGGGGGGGGGGGGGGGGGGGGGGGGGGGGGGGGGGGGGGGGGGGGGGGGGGGGGGGGGGGGGGGGGGGGGGGGGGGGGGGGGGGGGGGGGGGFGGFGEGCFFGGGGGGGGEGGGGGGGGGGGGGGGGGGGGGGGGGGGGGGEGGGGGGGGGGGFGFGGGGGGGGGGGGGGDGGGGEEGCG?FGGGGGFGGDGGD>:>FDDGC<FFFGGFFFFGGGGFFGFFF>AFGFFFBE17C
@M02352:288:000000000-CKWC8:1:1101:23786:3048 1:N:0:ATGCGCAG+CTCTCTAT
TACGGAGGGGGTTAGCGTTGTTCGGAATTACTGGGCGTAAAGCGTACGTAGGCGGATTGGAAAGTTGGGGGTGAAATCCCAGGGCTCAACCCTGGAACTGCCTTATAAACTCCTGGTCTTGAGTTCGAGAGAGGTGAGTGGAATTCCGAGTGTAGAGGTGAAATTCGTAGATATTCGGAGGAACACCAGTGGCGAAGGCGGCTCACTGGCTCGATACTGACGCTGAGGTACGAAAGTGTGGGGAGCAAACAGGATTAGATACCCTGGTAGTCCACACCGTAA
+
FGGGGGGGGGGGGGGGGGGGGGGGGGGGGGGGGGGGGFGGGGGGGGGGGFGGGGGGGGGGGFGGGGGGGGGGGGGGGGGGGGGGDGGFGGGGGGGGGGGGGGGGGGGGGGGGGGGGGGGGGGGGGGGGGGGGGGGGGGGGGGGGGGGGGGGGGGGFFGGFGGGGGGGGGGGGDGGGFGBCGEGGGGGGGGGGGGGGGGGGGGGGGGGGGGGGGGGGGGGGGGGGGGGGGGGGGGGFGGGGGCD<B@FGG<@F:BGGFFFFGG?FFFGFAFFFFFFB?FF(9>
@M02352:288:000000000-CKWC8:1:1101:10872:3062 1:N:0:ATGCGCAG+CTCTCTAT
TACGGAGGGGGTTAGCGTTGTTCGGAATTACTGGGCGTAAAGCGTACGTAGGCGGATTAGTCAGTTAGGGGTGAAATCCCAGGGCTCAACCCTGGAACTGCCTCTAATACTGCTAGTCTTGAGTTCGAGAGAGGTGAGTGGAATTCCAAGTGTAGAGGTGAAATTCGTAGATATTTGGAGGAACACCAGTGGCGAAGGCGGCTCACTGGCTCGATACTGACGCTGAGGTACGAAAGTGTGGGGAGCAAACAGGATTAGATACCCTGGTAGTCCACACCGTAA
+
GGGFGEGGGGGFGFGGGGGGGGGGGGGGGGGGGGGGGGEFGGGGGGGGGGGGGGGGGGGGGGGGGGGGFGGGGGGGGGGGGGGGGGGGGGGGGGGGGGGGGGGGGGGGGGGGGGGGGGGGGGGGGGGGGGGGGGGGFGGGGGGGGGGGGGGGGGGGGGGGGGGGGGGGGGGGGGGGGGGGGGGGGGGGGGGGGGGGGGGGGGGGGGGGGGGGGGGGGGGGGGGGGGGGGFGGGFGFGGGGDGB?FEGGGFFFB?CFDFFFGGGG=FGFFFFFFGFF?FF?GG
@M02352:288:000000000-CKWC8:1:1101:16990:3080 1:N:0:ATGCGCAG+CTCTCTAT
TACGAAGGGGGCTAGCGTTGTTCGGAATTACTGGGCGTAAAGCGCACGTAGGCGGATTGATCAGTTAGAGGTGAAATCCCAGGGCTCAACCCTGGAACTGCCTTTAATACTGTCAATCTAGAGATCGAGAGAGGTGAGTGGAATTCCGAGTGTAGAGGTGAAATTCGTAGATATTTGGAGGAACACCAGTGGCGAAGGCGGCTCACTGGCTCGATACTGACGCTGAGGTACGAAAGTGTGGGGAGCAAACAGGATTAGATACCCTGGTAGTCCACACCGTAA
+
GGGGDFGGGGGGGGGGGGGGFGGGGGGGGGGGGGGGGGGGGGFGGGGGGGGGGGGGGGGGGGGGFGGGGGGGGGGGGGGGGGGGGGGGGGGGGGGGGGGGGGGGGFGGGGGGGGGGGGGGGGGFGGGGGGGGGGFEEGGGGGGGGGGGGGGGGGG9FGGGGGGGGGGGGGGGGGGGGGGGGGGGGGGGGGGGGGGGGGGGGGEGGGGGGGGGGGGGGGGGGGGGGCGGGGGGGGGFGGDGGGEFFFF<CGFFFFGGFFFFGGGGFFGFFF<>FGFFFFFFGG
@M02352:288:000000000-CKWC8:1:1101:7769:3140 1:N:0:ATGCGCAG+CTCTCTAT
TACGGAGGGTCCGAGCGTTATCCGGAATCATTGGGTTTAAAGGGTCCGCAGGCGGTCGATTAAGTCAGAGGTGAAATCCCATAGCTCAACTATGGAACTGCCTTTGATACTGGTTGACTTGAGTCATATGGAAGTAGATAGAATGTGTAGTGTAGCGGTGAAATGCATAGATATTACACAGAATACCGATTGCGAAGGCAGTCTACTACGTATGTACTGACGCTCATGGACGAAAGCGTGGGGAGCGAACAGGATTAGATACCCTGGTAGTCCACGCCGTAA
+
GGGGGGGGGGDGEGGGGGGGC,EFGGGGGGDGGGG8@FGGGGGGE<FGGGGGGGGCFECFGGGGGE9FGFGGGGGGFFGCG9BFGGGGGGG8F?FGGGGGGFGFB,F,EGGGGFDG8FG=FGGFDC9@=DFG=FBFGGGCGGGGF<FGCCGGGGGFGGG<FGGGFG9EFGGCGF@GGFGCFGGGGGGDG:1=FGGGGGGGEGGGGGG@<C5+2<CGGGGGGGGGCDGGGCFGGGGFGGGGGGFFFF<DGGFFFFGGFFFFGGFGFF<6<FAFF>*:;1:7DD
@M02352:288:000000000-CKWC8:1:1101:16067:3160 1:N:0:ATGCGCAG+CTCTCTAT
TACGAGGGGTGCAAGCGTTAATCGGAATTACTGGGCGTAAAGCGTGCGTAGGTGGTTTGTTAAGCAAGATGTGAAAGCCCCGGGCTCAACCTGGGAATTCATTTAGAACTGGCAGGCTAGAGTTTTGGAGAGGGGAGTGGAATTCCAGGTGTAGCGGTGAAATGCGTAGATATCTGGAGGAACATCAGTGGCGAAGGCGACTCCCTGGTCAGTAACTGACGCTCATGTGCGAAAGTGTGGGTAGCGAACAGGATTAGATACCCTGGTAGTCCACACCGTAAA
+
GGGG-@FGGGG>6EFGGGG7<FGGGGGGGGGGGGGGGGGGGGGG=FGGGGGG<FG8,C=FGGGG9<FGG9FGGGGGFGGGCGGGGGGGGGG@<FGGG8F,5BCF<@F9553F><>F7<,3<=38E=CC>5,5FGC@<83@<FCG9FBF<3,7,9@1CC:<FG;C,4<178423+>2C<<E8F82<F:972FE88C*C;C/8/*<**0;<C:C9E9C9+08/2*//:C<+21*>GCFFACGGE4137>C*/.8,);*39)1+AE6:F7/4/-66=6:?B>BDG
@M02352:288:000000000-CKWC8:1:1101:18018:3163 1:N:0:ATGCGCAG+CTCTCTAT
TACGGAGGGGGTTAGCGTTGTTCGGAATTACTGGGCGTAAAGCGCACGTAGGCGGATCAGAAAGTATAGGGTGAAATCCCAGGGCTCAACCCTGGAACTGCCTCTAATACTGCTAGTCTTGAGTTCGAGAGAGGTGAGTGGAATTCCAAGTGTAGAGGTGAAATTCGTAGATATTCGGAGGAACACCAGTGGCGAAGGCGGCTCACTGGCTCGATACTGACGCTGAGGTGCGAAAGTGTGGGGAGCAAACAGGATTAGATACCCTGGTAGTCCACACCGTAA
+
GFGEECCEGGGCFFFFG@7CFEFEGGGGGGGGF@FGG@E:<FGGGGGGGGGGFFGGBGGCDEGFB@FFGGGEGGGGGGFGGGGGCEGGGFGFGGGGGGGGFFGGGGGGGGGGFCFGGEGGGCF=FGFFFGFGGGFCDGGGGG@FGGGGGCFGGGGCGFGFGGFCDFGGGGGGFGGDEGGGGGFFEGGGGGGGGGGGGCCEGGGGGGGGGDF6CGFGGGGGGGEGDGGGGGGGGGGFGGFGGGFFFDGFFGF:1:>>?FFFGCFCFFGFFF<A?FFFFFFFGD
@M02352:288:000000000-CKWC8:1:1101:9150:3166 1:N:0:ATGCGCAG+CTCTCTAT
TACGAGGGGTGCAAGCGTTAATCGGAATTACTGGGCGTAAAGCGTGCGTAGGTGGTTTGTTAAGCAAGATGTGAAAGCCCCGGGCTCAACCTGGGAACTGCATTTTGAACTGGCAAACTAGAGTATTGTAGAGGGTAGTGGAATTTCCAGTGTAGCGGTGAAATGCGTAGAGATTGGAAGGAACATCAGTGGCGAAGGCGGCTACCTGGACAAATACTGACACTGAGGCACGAAAGCGTGGGGAGCAAACAGGATTAGATACCCTGGTAGTCCACGCCGTAA
+
GGGG<@FGGGGGGGGGGGGGGGGGGGGGGGGGGGGGGGGGGGGGFGGGGGGGGGGEFFGGGGGGEFGGGGGGGGGGGGGGEGGGGGGGGGGGGCGGGGGGGGGGGDFFFGGGGGFFGGGFGEGGGGGGGGGGGGGGFGGGGGFGGGGFCFGGGGGGGGGGGGGGGGGGGGGGGGCGGGGGGGGGGGGGGGGGGGGGGGFEDGGGGGGGGGGCEFGGGGGGGGGGGGGGDEGGGGGFGGGGGGFFFFGGGGFFFBGGFFFFGGGGFFGFFFFAFGFFFFFFGG
@M02352:288:000000000-CKWC8:1:1101:11911:3175 1:N:0:ATGCGCAG+CTCTCTAT
TACGGAGGGTGCAAGCGTTATCCGGAATCATTGGGTTTAAAGGGTCCGTAGGCGGACTAATAAGTCAGAGGTGAAATCCCGCAGCTCAACTGTGGAACTGCCTTTGAAACTGTTAGTCTTGAGTTATTGTGAAGTGGTTAGAATATGTAGTGTAGCGGTGAAATGCTTAGAGATTACATGGAATACCGATTGCGAAGGCAGATCACTAACAATATACTGACGCTGATGGACGAAAGCGTGGGGAGCGAACAGGATTAGATACCCTGGTAGTCCACGCCGTAA
+
GGGGGGGGGGGGGGGGGGGGGGGFGGGG?FGGGGGF:FGCFGGGGEGGGGGGGGGGGGGGGGGGGGGGGGGGGGGGGGGGGEFGGFGGGGGGGGGGGGGGGGGGGGGGGGGGGGGGGGGGGFGGGFGGGGFGGGGGGGGFGGFGGGFGGGGGGGGGGGGGFGGGGGGGFGGGAFGGG9CCFFGGGGGGGGGGCEGGGGGGGGGGGGGGGGGFGGGGGGGGGGGGGGFGGGGGGGGFGGDGGGF?08DGGD@FBFFGFFFFGGGG@FFFAB>ABGFFFFFBGG
@M02352:288:000000000-CKWC8:1:1101:15904:3181 1:N:0:ATGCGCAG+CTCTCTAT
TACGGAGGGTGCAAGCGTTATCCGGAATCATTGGGTTTAAAGGGTCCGCAGGCGGTCGATTAGGTCAGAGGTGAAATCCCATAGCTCAACTATGGAACTGCCTTTGATACTGGTTGACTTGAGTGATATGGAAGTAGATAGAATGTGTAGTGTAGCGGTGAAATGCATAGATATTACACAGAATACCGATTGCGAAGGCAGTCTACTACGTATGTACTGACGCTCATGGACGAAAGCGTGGGGAGCGAACAGGATTAGATACCCTGGTAGTCCACGCCGTAA
+
GGGGGDCFGGGGGGGGGGGGGGGGGGGGGGGGGGGGGGGGGGG@FFGGGGGGGGGGGFGGGGCEFGGGGGGGG?FCFGGGCEGGGGGGCGGEDDDEGGGFGGGGGGGGFGG9A<FFGFGGEFGFDFGGGCCGGCGFGGGGGGGGGGGGGDGGG7=FEGGGFFGGGGGGGGGGGGGGGFFGG?FGGGGGGGG*;::CCEFF5CGGGFC9FEGFGGGCFGGFG:EGEDG?GC<7EGGFGGGGGG><BFDGGGFFBBGD>FFFGGGFF4>FF=))1:F?FF527C
@M02352:288:000000000-CKWC8:1:1101:17674:3187 1:N:0:ATGCGCAG+CTCTCTAT
TACGGAGGGGGTTAGCGTTGTTCGGAATTACTGGGCGTAAAGCGCACGTAGGCGGATCAGAAAGTATAGGGTGAAATCCCAGGGCTCAACCCTGGAACTGCCTTATAAACTCCTGGTCTTGAGTTCGAGAGAGGTGAGTGGAATTCCGAGTGTAGAGGTGAAATTCGTAGATATTCGGAGGAACACCAGTGGCGAAGGCGGCTCACTGGCTCGATACTGACGCTGAGGTGCGAAAGTGTGGGGAGCAAACAGGATTAGATACCCTGGTAGTCCACACCGTAA
+
GGGGCCFGGDG68DFGFF@@F<FFGGCFGGGGGGG8FFECFGFG>=FGGGGDGGGBC:EECEGGGAFAFFFFGGGGGGGGGGGGGGCFGCGCFGGGGGGGG8FFE=FEGGGD<BDDDGGFGFFG9F:DFFGGGGGFGGGGGGGGGGGGEGGGGGG9FFGGGGGG;FGGGGGGGGG@FGGGGGGGGGGGGGGGGGGGGGG>EE?EGFFGGFC+?ECFGGGGG5EEGDFGC*<DGGGFGGGGGG@?>>*>FGFFF?GGBFFFGGGGFFFFBF<4BGFFB6DBGG
@M02352:288:000000000-CKWC8:1:1101:9386:3190 1:N:0:ATGCGCAG+CTCTCTAT
TACGGAGGGTGCGAGCGTTAATCGGAATTACTGGGCGTAAAGCGCATGCAGGTGGTTCATTAAGTCAGATGTGAAAGCCCAGGGCTCAACCTTGGAACTGCATTCAAAACTGACTCACTAGAGTACGAGAGAGGTTAGTGGAATTTCCTGTGTAGCGGTGAAATGCGTAGAGATGGGAAGGAACACCAGTGGCGAAGGCGACTGACTGGCTCGATACTGACACTGAGGTGCGAAAGCGTGGGGAGCAAACAGGATTAGATACCCTGGTAGTCCACACCGTAA
+
GEFFGEGEGGGGG@FGGFCF@<FFGDGGGGEFGGGGGCEGFGGGGGGGGGGGCFGGGGGGGGGGGGGGGGGGGGGGGGGGGGGGGFFGGGCGGGGGGGGGGFGFGGGGGGGGFDFGEGFDGGGGGGCFGDGFGGFGFGGGGGDFGGG<DFFFGFGGGGGGGCFEEGGGGGDGGGGGCFGGGGGGGGEFGGGFGGGDECDEEGG@FGGFCC5CEE6;CGGGFEFGGGGGFFGGGGC)9CDGGG3<FFF<09FFFFGG?FFFDGGGFF<@ABB2@FFBFFF?FC
@M02352:288:000000000-CKWC8:1:1101:15451:3210 1:N:0:ATGCGCAG+CTCTCTAT
TACGGAGGGGGTTAGCGTTGTTCGGAATTACTGGGCGTAAAGCGTACGTAGGCGGATTAGTCAGTTAGGGGTGAAATCCCAGGGCTCAACCCTGGAACTGCCTCTAATACTGCTAGTCTTGAGTTCGAGAGAGGTGAGTGGAATTCCAAGTGTAGAGGTGAAATTCGTAGATATTTGGAGGAACACCAGTGGCGAAGGCGGCTCACTGGCTCGATACTCACGCTGAGGTACGAAAGTGTGGGGAGCAAACAGGATTAGATACCCTGGTAGTCCACACCGTAA
+
GGGGGGGGGGGGGFGGGGGGGGGFGGGGGGGGGGGGGGGGGGGGGGGGGGGGGGGGGGGGGGGGEFGGGGGGGGGGGGGGGGGGGGGGFFEGGGGGGGGGGGGGGGGGGGGGGGGGGGGGGGGGGGGGGGGGGGGGGGGGGGGGGGGGGGFGGGGGGGGGGGGGFGGGGGGGGGGGGGGGCFGGFGGGGGGGGGGGGGGGGGGGGGGGGGGGGGGGDCCGGGGGGGGGGGGGGGGE7FFGGGFFFFGGEFFFFFFGFFA?CFGCFFFFBFBA@7??<65?GD
@M02352:288:000000000-CKWC8:1:1101:23278:3233 1:N:0:ATGCGCAA+CTCTCTAT
TACGGAGGGGGTTAGCGTTGTTCGGAATTACTGGGCGTAAAGCGTACGTAGGCGGATTAGTCAGTTAGGGGTGAAATCCCAGGGCTCAACCCTGGAACTGCCTCTAATACTGCTAGTCTTGAGTTCGAGAGAGGTGAGTGGAATTCCAAGTGTAGAGGTGAAATTCGTAGATATTTGGAGGAACACCAGTGGCGAAGGCGGCTCACTGGCTCGATACTGACGCTGAGGTACGAAAGTGTGGGGAGCAAACAGGATTAGATACCCTGGTAGTCCACACCGTAA
+
GGGGGGGGGGG@@FGGGGGGCGGGGGGGGGGGGGGGGGGGGGGGGDEGGGGGGGGGGGG?FFGGFFGGFGGGGGGGGGGGGGGGGGGGGGG7DGGGGGGGGGGCGFGAFGGGGGGGFFGAGGGGGFFGGGGGGGCCFGGGGGGGGGGGGGGGGGGGGGGGGGGGCGGGGGG2BCFCGGFGGGGGG@GGGGGGGGGGGGGGGGGGFGGGGGGGDE?FGGGGGGGGGGGG+?FGGGGFGGGGGG>:;>GGGG>;?6CDFFFFGFCGFFGFFFFFF**4:?D:GG
@M02352:288:000000000-CKWC8:1:1101:11287:3237 1:N:0:ATGCGCAG+CTCTCTAT
TACGGAGGGGGTTAGCGTTGTTCGGAATTACTGGGCGTAAAGCGTACGTAGGCGGATTAGTCAGTTAGGGGTGAAATCCCAGGGCTCAACCCTGGAACTGCCTCTAATACTGCTAGTCTTGAGTTCGAGAGAGGTGAGTGGAATTCCAAGTGTAGAGGTGAAATTCGTAGATATTTGGAGGAACACCAGTGGCGAAGGCGGCTCACTGGCTCGATACTGACGCTGAGGTACGAAAGTGTGGGGAGCAAACAGGATTAGATACCCTGGTAGTCCACACCGTAA
+
GGGGG@FGGGGGGGGGGGGGGGGGGGGGGGGGGGGGGGEGGGGGGEGGGGGGGGGGGGGGGGGGGGGGGGGGGGGGGGGGGGGGDFGGGGGGGGGGGGGGGGGGGGGGGGGGGGGGGGGGGGGGGGGGGGGGGGGGFGGGGGFCGGGGGGGGGGGFFGGGGGGGGGG8EGGGFFGGG9CGGGGGGGGGGGGGGGGGGGGGGGGGGGFFGFFFGGGGGFGGGGECGDGGGGGGGGGBGGFFGGFF>F:CCFF7??GGFFFFFGGGFFG?AFBA?CF>?BF?CD
@M02352:288:000000000-CKWC8:1:1101:24736:3262 1:N:0:ATGCGCAG+CTCTCTAT
TACGGAGGGTGCAAGCGTTATCCGGAATCATTGGGTTTAAAGGGTCCGCAGGCGGTCAATTAAGTCGGAGGTGAAATCCCATAGCTTAACTATGGAACTGCCTTTGATACTGGTTGACTTGAGTTATACGGAAGTAGATAGAATGTGTAGTGTAGCGGTGAAATGCATAGAGATTACACAGAATACCGATTGCGAAGGCAGTCTACTACGTATATACTGACGCTCATGGACGAAAGCGTGGGGAGCGAACAGGATTAGATACCCTGGTAGTCCACGCCGTAA
+
GGFFGFGGGGGFFGGGGGGGGGGF@FFGGGGGGGGGGGGGGGGGGGGGGEFGGGGGGGGGGGGGGG@FGGGGGGGGGGGGGGGGGGG9FGGGGGGGGGGGGGGGGGGGGGGGGGGGGGGGGFGGGGGGGGGECGGGGGGGGGGGGGGGGGGGGGGGGGGGGGGGGGGGGGFGFGGGCGGGGGFFGGGGDGGGGGGGGGGGGGGGGGGGGGGGGGGGGGGGGGGDCDGGGGGGEGGFGGGGGGFF>DDGGGFFFFGGFFFFGEGGFFCFBFFFFD@FFFFFGG
@M02352:288:000000000-CKWC8:1:1101:14453:3266 1:N:0:ATGCGCAG+CTCTCTAT
TACGGAGGGTGCGAGCGTTAATCGGAATTACTGGGCGTAAAGCGCATGCAGGTGGTTCATTAAGTCAGATGTGAAAGCCCGGGGCTCAACCTCGGAACTGCATTTGAAACTGGTGAACTAGAGTGCTGTAGAGGGGGGTAGAATTTCAGGTGTAGCGGTGAAATGCGTAGAGATCTGAAGGAATACCAGTGGCGAAGGCGGCCCCCTGGACAGACACTGACACTCAGATGCGAAAGCGTGGGGAGCAAACAGGATTAGATACCCTGGTAGTCCACGCCGTAA
+
GGGGGGGGGFGGGGGGGGGGDFFGGGGGGGGGGGGGGFFEFGGGGGGGGGGGGGGGGGGGGGGGGGGGGGGGGGGGGGGGGGGGGGGGGGGFGGGGFFFGGGGGGGGGGGGGGGGGGGGGGGGGGGGGGGGGGGGGGGGGGGFGGFGGGGGGGGGGGGGGGGGGGGGGGGGGGGGGGGGGGGGGGGGGGGGGGGGGGGGGGDEGGGGGGGGGGGGGGGGGGGGGCGGGGGGGGGGFGEDEGG@<BFGGGGFFFFGGFFAFGGG<F@GFAFBFFFF<F?FBDD
@M02352:288:000000000-CKWC8:1:1101:23116:3306 1:N:0:ATGCGCAG+CTCTATAT
TACGGAGGGGGCTAGCGTTGTTCGGAATTACTGGGCGTAAAGCGTACGTAGGCGGATCAGAAAGTAGGGGGTGAAATCCCGAGGCTCAACCTCGGAACTGCCTCCTAAACTCCTGGACTTGAGTTCGAGAGAGGTGAGTGGAATTCCAAGTGTAGAGGTGAAATTCGTAGATATTTGGAGGAACACCAGTGGCGAAGGCGGCTCACTGGCTCGATACTGACGCTGAGGTACGAAAGTGTGGGGAGCAAACAGGATTAGATACCCTGGTAGTCCACACCGTAA
+
GGGG7BFG7@F++CFFGFGFG<FFGE7FGG<FGGGGGFFGGGGG,,+@4CFGGGG@EGG,,BFFGF,C7+CFFGGG9FF<++CFGGGGGGG,33BFG:FGG,FG7,DFGGG,,EF:,@FGGGGG9F<><FGGGG,FFGGGGGG<FGGGCGGGGGGFGGGG,FGG+CGGGGGGGGFGGGGCEGGGGGGGGGGGGGGGGGGGGGGG?FGGG5*+2/:;EGGGGGGGGGGG6+:DGGGFC?FGGGFFFFCCGGFF??GGFFFFGGGGFFGFFFBFFGFFFFFFGD
@M02352:288:000000000-CKWC8:1:1101:10630:3338 1:N:0:ATGCGCAG+CTCTCTAT
TACGAGGGGTCCTAGCGTTGTTCGGAATCATTGGGCGTAAAGCGGATGTAGGCGGAAATATAGGTCAGAAGTGAAAGTCCCGGGCTCAACCCGGGAAGTGCTTTTGAAACCCTGTTTCTTGAGTGTAGAAGAGGTGAGTGGAATTCCAGGTGTAGTGGTGAAATACGTAGATATCTGGAGGAACATCGGTGGCGAAGGCGGCTCACTGGTCTATTACTGACGCTCAGATCCGAAAGCGTGGGGAGCAAACGGGATTAGATACCCCGGTAGTCCACGCCGTAA
+
GGGGFEGGGFGGFGGGGGGG@EF@FEDFGGGGCFGGGFGDGGGGGFGGGGGGGGGGFGGCFGG?FEGGGGGFGGGGGGGFGGGGGGGGFFFGGCGCGGGGCCFGGGGGGDDCFGGGGGGGGGGGFFECEFGGGGFCFGGGGCCGGGGCGGGGGGGC:BFGGGGGGGGGGGGGGGGGGGCFEGGGDGGEGGEGGGGGGGGGGGGGGGFFCFGGGGGGGGGGGGG5CDF7<ECCEED>FGGGGGFBFFGGFFEDF?DF?=<FGGGFFFD>638>6CF:>:B1DD
@M02352:288:000000000-CKWC8:1:1101:8206:3343 1:N:0:ATGCGCAG+CTCTCTAT
TACGGAGGGGGTTAGCGTTGTTCGGAATTACTGGGCGTAAAGCGCACGTAGGCGGATCAGAAAGTATAGGGTGAAATCCCAGGGCTCAACCCTGGAACTGCCTTATAAACTCCTGGTCTTGAGTTCGAGAGAGGTGAGTGGAATTCCGAGTGTAGAGGTGAAATTCGTAGATATTCGGAGGAACACCAGTGGCGAAGGCGGCTCACTGGCTCGATACTGACGCTGAGGTGCGAAAGTGTGGGGAGCAAACAGGATTAGATACCCTGGTAGTCCACACCGTAA
+
GGGGGFGGDGG@FFGGGGGGGFGGGGGGGGGGGGGGGGGGGGGGCGGGGGGGGGGGGGGGCFGGGGGFFGGGGGGGGGGGGEFGGGGGGGEEFGGGGFGGGGGGGGGGGGGGGFGGGGGGGFGGGGGAC<FGGGGGFBFFGGGGGEFEGGGGGFFGGGGGGGGGGGGGGGGGGGGGGGEGGGG7FGGGFGEFGGGGGGGDEDGGFGGCGFCGC8;FGGGGGGGGGGGGEFGGGGGFCGGGGGFFFFGGGGFFB:FGFFAFGGGGFFG49FFA?:?BFFFFGG
@M02352:288:000000000-CKWC8:1:1101:22644:3350 1:N:0:ATGCGCAG+CTCTCTAT
TACGAGGGGTGCAAGCGTTAATCGGAATTACTGGGCGTAAAGCGTACGTAGGCGGTTTGTTAAGCAAGATGTGAAAGCCCAGGGCTCAACCTTGGAACTGCATTTTGAACTGGCAAACTAGAGTACTGTAGAGGGTGGTGGAATTTCCAGTGTAGCGGTGAAATGCGTAGAGATTGGAAGGAACATCAGTGGCGAAGGCGGCCACCTGGACAGATACTGACGCTGAGGTACGAAAGCGTGGGGAGCGAACAGGATTAGATACCCTGGTAGTCCACACCGTAA
+
GCF@CFDEC6@FCAFGE@@F,CFDGCFGGFGEFDGGEFEC@GGG,CFGG@FDGGGGEEGGGGGGE<ACEGFFEFGGCFGGGGGCC,BBF<FF?EGGGGDFFFG9CAA+:FFCF8FFFCFFGFGGDFGGGGGGGGEBFFFFGGGEEFGGGGGGGGAB>FGGGGGFCGGGGGCCFGGGGGGGGGGGGGGGGGGGG>EGGGGGGGG5FFGGGGGGGGGGGGFCCEEEGGGGCCCDGGG@G=>EGEE?F>GCEGFFB?FGBFFFFG@697FF)*.4=CF:??F?CC
@M02352:288:000000000-CKWC8:1:1101:7253:3363 1:N:0:ATGCGCAG+CTCTCTAT
TACGGAGGGGGTTAGCGTTGTTCGGAATTACTGGGCGTAAAGCGCACGTAGGCGGATCAGAAAGTATAGGGTGAAATCCCAGGGCTCAACCCTGGAACTGCCTTATAAACTCCTGGTCTTGAGTTCGAGAGAGGTGAGTGGAATTCCGAGTGTAGAGGTGAAATTCGTAGATATTCGGAGGAACACCAGTGGCGAAGGCGGCTCACTGGCTCGATACTGACGCTGAGGTGCGAAAGTGTGGGGAGCAAACAGGATTAGATACCCTGGTAGTCCACACCGTAA
+
GGGGGGGGGGGGGGGFGGGGGGGGGGGGGGGGGGGGGGGGGGGGGGEGGGGGGGGGGGGGGGGFGGGGFGGGGGGGGGGGGGGGGGGAEFCGGGGGGGGGGGGGGGGGGGGG8FCGGGGGGGGGGGGGGGGGGGGGGGGGGGGGGGGGEGFGGGGGGGGGGGGGGGGGGGGGGEGFGGGGGGGGGGGGGGFGGGGGGGGGGGGGGGGGGFGGGGGGGGGGGGGGGDGGGCCDGEGEGGGGGG:<B>FGGGFFFFFGFFAFGGGGFFG6>F7<FGFFF?FF9<
@M02352:288:000000000-CKWC8:1:1101:24707:3369 1:N:0:ATGCGCAG+CTCTCTAT
TACGGAGGGGGTTAGCGTTGTTCGGAATTACTGGGCGTAAAGCGCACGTAGGCGGATCAGAAAGTAAGGGGTGAAATCCCAGGGCTCAACCCTGGAACTGCCTCTTAAACTCCTGGTCTTGAGTTCGAGAGAGGTGAGTGGAATTCCGAGTGTAGAGGTGAAATTCGTAGATATTCGGAGGAACACCAGTGGCGAAGGCGGCTCACTGGCTCGATACTGACGCTGAGGTGCGAAAGTGTGGGGAGCAAACAGGATTAGATACCCTGGTAGTCCACGCCGTAA
+
GGCDFCFEGGG::FGGGGGGGGGGGGGGGGGGGGGFFFGEGGFC:>FGFGDEFFGGCFFDFE=FECFGGGGGGGGFCF<5?FFECGDGFF,CFFDFFGGGGGFFFGGGGGGEFGGGGCGGEGGFFCGGGFGGEGF:9CGGGGGGGGGFDG>CFGGD<FGGGFFGCFGGFCGGGFGGGGGGDGGGGGGGCGGGGDDEEGGGGC*2AEFGGGDGGGGGGGGGGGGGEGGGCCFD:87@:FGGDG::;BGGGF@:?FFG?FBFGG6DF@FFFFFFFGFFB:>>C>
@M02352:288:000000000-CKWC8:1:1101:16406:3411 1:N:0:ATGCGCAG+CTCTCTAT
TACGGAGGGGGTTAGCGTTGTTCGGAATTACTGGGCGTAAAGCGCACGTAGGCGGATCAGAAAGTATAGGGTGAAATCCCAGGGCTCAACCCTGGAACTGCCTTATAAACTCCTGGTCTTGAGTTCGAGAGAGGTGAGTGGAATTCCGAGTGTAGAGGTGAAATTCGTAGATATTCGGAGGAACACCAGTGGCGAAGGCGGCTCACTGGCTCGATACTGACGCTGAGGTGCGAAAGTGTGGGGAGCAAACAGGATTAGATACCCTGGTAGTCCACACCGTAA
+
GGGGGGGGGGGFFFFGGFGGGGGGGGGGGGGGGGGGGGGGGGGGFGGGGGGGGGGGGGGGGGGEFFGGGGGGGGGGGGGGGGGGGGGGGGGGGGGGGGGGGGGGGGGGGGGGGGGGGGGGGGGGGGFFFGGGGGGGFGGGGGGGGGGGGGGGGGGDFGGGGGGGGGGGGGGGGGGGGGGGGGGFFGGGGGGFGGGGGGGGGGGGGGGGGGGGGGGGGGGGGGGGGGGGGGGGGEGFGGGGGDFBFEGGGGFFFFGGB?BFFCFGFFGFFFBAFFFBF:B?GD
@M02352:288:000000000-CKWC8:1:1101:21559:3414 1:N:0:ATGCGCAG+CTCTCTAT
TACGGAGGGGGTTAGCGTTGTTCGGAATTACTGGGCGTAAAGCGCACGTAGGCGGATCAGAAAGTATAGGGTGAAATCCCAGGGCTCAACCCTGGAACTGCCTTATAAACTCCTGGTCTTGAGTTCGAGAGAGGTGAGTGGAATTCCGAGTGTAGAGGTGAAATTCGTAGATATTCGGAGGAACACCAGTGGCGAAGGCGGCTCACTGGCTCGATACTGACGCTGAGGTGCGAAAGTGTGGGGAGCAAACAGGATTAGATACCCTGGTAGTCCACACCGTAA
+
GGF<F;BED@B6C<FGGB6@FCFCGEGGGGGGGCGGGFEFCFGGGFEFFGGGGGGGFGGGFFFGGGFGGGGDEGFFGGGGGGGEE,DGGGCGDFFGGGFCGGGDGEFGGGGGGFFB=FGGGGG>EGGG<<FCECFFGGGFGGGGGEFGGC>CCECFGFCEEGGGEGGGFFEGDG@CEFC@EGGGGGGGGGGFEGDEGGGG::EEGGGGGGGGGDCGGGGGFGGGEGGGFGGGGGGFGGGCEEBFBFGF67:<2,7:<@BFGECCFFGFBFBD4:@0:0<?GG
@M02352:288:000000000-CKWC8:1:1101:13906:3420 1:N:0:ATGCGCAG+CTCTCTAT
TACGGAGGGTGCAAGCGTTATCCGGAATCATTGGGTTTAAAGGGTCCGCAGGCGGTCAATTAAGTCAGAGGTGAAATCCCATAGCTTAACTATGGAACTGCCTTTGATACTGGTTGACTTGAGTTATACGGAAGTAGATAGAATGTGTAGTGTAGCGGTGAAATGCATAGAGATTACACAGAATACCGATTGCGAAGGCAGTCTACTACGTATATACTGACGCTCATGGACGAAAGCGTGGGGAGCGAACAGGATTAGATACCCTGGTAGTCCACGCCCTAA
+
GGGGGGGGGGGD@FGGGGGDF<FEGGGGEGFGGGG@BFFGGGCGCCFGEGGGGGGFGEFGFFGGGEFGGGGGGGGGGGGGGGFGGGEFGGGGGGGGGGGGGGGGCGGFGGGGFFGGCGGGGGGGGFFGGFFGGGGGGFGGGGGGGDDFGGGGGGGCGGGGGGFGGGFGGGGFGGGFEEGGGGGGGGGGGGGGGGGGCDEFGFGGGGGGFGGFDGGGGGGGGGGEEDGGCCFDGGGFDGGGGGFFFFDGGGFFF:CFDFFFGGGGFFGFFFFFFGF:FFEFGG
@M02352:288:000000000-CKWC8:1:1101:7494:3424 1:N:0:ATGCGCAG+CTCTCTAT
TACGGAGGGTGCAAGCGTTATCCGGAATCATTGGGTTTAAAGGGTCCGCAGGCGGTCAATTAAGTCAGAGGTGAAATCCCATAGCTTAACTATGGAACTGCCTTTGATACTGGTTGACTTGAGTTATACGGAAGTAGATAGAATAAGTAGTGTAGCGGTGAAATGCATAGATATTACTTAGAATACCGATTGCGAAGGCAGTCTACTACGTATATACTGACGCTCATGGACGAAAGCGTGGGGAGCGAACAGGATTAGATACCCTGGTAGTCCACGCCGTAA
+
G9FFGEEEDFGGGDFGGF@FGGFFG7:FCEFFGFGFDFF<@FGGGGGGGCGEGGGGGGGGGFGEFGGGFFGGGGCFGBFFFFFFG9FGG9FFFGGFFGFGGGGFFGGGEFGGGFGGGGGGGGGFGGGGGGGCGFGGGCFDFFFGAAC=FDFEFGE9FEFGGGGAFGGGGGFGGGGGFCFGGGGFGGGGGGGGGGGGGDFGEGGGGGGGGGGGGGGC7BGFEGEEGGGFGGGGE=DEGDDGGG>247<D5CDFFFGFB?>F9C664<FFA?B20*6624BBD9
@M02352:288:000000000-CKWC8:1:1101:18829:3428 1:N:0:ATGCGCAG+CTCTCTAT
TACGGAGGGGGTTAGCGTTGTTCGGAATTACTGGGCGTAAAGCGCACGTAGGCGGATCAGAAAGTATAGGGTGAAATCCCAGGGCTCAACCCTGGAACTGCCTTATAAACTCCTGGTCTTGAGTTCGAGAGAGGTGAGTGGAATTCCGAGTGTAGAGGTGAAATTCGTAGATATTCGGAGGAACACCAGTGGCGAAGGCGGCTCACTGGCTCGATACTGACGCTGAGGTGCGAAAGTGTGGGGAGCAAACAGGATTAGATACCCTGGTAGTCCACACCGTAA
+
GGGGGGGGGGGGGGGGGGGGGGGGGGGGGGGGGGGGGGGGGGGGGGGGGGGGGGGGGGGGFGGFGEFGGGGGGGGGGGGGGGGGGGGGGGGGGGGGGGGGGGGGGGGGGGGGGGGGGGGGGGGGGGGGGGGGGGGGAFGGGGGGGGGGGGGGGGGGGGGGGGGGGGGGGGGGGGGGGGGGGGGGGGGGGGGGGGGGGGGGGGGGGGGGGGGGGGGGGGGGGGGGGGGGGGGGGGGEGGGGGGFFFFGGGGFFF?GGBFBFGGGGFFGFAFFFFGFBFFFFGG
@M02352:288:000000000-CKWC8:1:1101:7513:3442 1:N:0:ATGCGCAG+CTCTCTAT
TACGGAGGGTGCAAGCGTTATCCGGAATCATTGGGTTTAAAGGGTCCGCAGGCGGTCAATTAAGTCAGAGGTGAAATCCCATAGCTTAACTATTGAACTGCATTTGATACTGGTTGACTTGAGTTATACGGAAGTAGATAGAATAAGTAGTGTAGCGGTGAAATGCATAGATATTACTTAGAATACCGATTGCGAAGGCAGTCTACTACGTATATACTGACGCTCATGGACGAAAGCGTTGGGAGCGAACAGGATTAGATACCCTGGTAGTCCACGCCGTAA
+
GGGG-BFGG:FGGGGGGGGGDGG7CE:<FG@FGFFEC,CFF@EGCDEEGGDDGDG7FBEC5FFCGGGGG9FGGGGGBFDFGFFGGG??F9??<,B<?BFCF9FGGGGFFGGC,?<+,CFC9?FFGFEDCAFGGGGF,3,@BBCG<EAFFDF?FC9FGEFEFGGGGGDFGGGGACGGC;DDFGG9<FF*6CFGGGGGC5E,:CFFDGGFF8;FC+<EEF?CCEDE=D773+9DGEDE:=9*:F::0>)>EGB@BFF>792@FGGGF@9?A42<FC@061>;D<
@M02352:288:000000000-CKWC8:1:1101:24784:3450 1:N:0:ATGCGCAG+CTCTCTAT
TACGGAGGGTGCAAGCGTTATCCGGAATCATTGGGTTTAAAGGGTCCGCAGGCGGTCAATTAAGTCAGAGGTGAAATCCCATAGCTTAACTATGGAACTGCCTTTGATACTGGTTGACTTGAGTTATACGGAAGTAGATAGAATAAGTAGTGTAGCGGTGAAATGCATAGATATTACTTAGAATACCGATTGCGAAGGCAGTCTACTACGTATATACTGACGCTCATGGACGAAAGCGTGGGGAGCGAACAGGATTAGATACCCTGGTAGTCCACGCCGTAA
+
GGGE;B7@@@BFC@FCFFCEGDFFG:BGFGFFFFG,B@ECFGGGGGGGG:FEGGGGCEGGGGFFGEFGGGGEGFGGGCFF<,=??@FCEA@F,9=FF@,AFG<EFC<FAF9FFGDEGFGCFDFGGGGGGGGGGGFGFGCBEGFFFDF@FDGFGGGGDEFGCGGGAFGGGGGGGGGCCFFGECFCFF7EEFGG?BCGEGGGGFGGGGGGGECFGGGGFGGDGGGDEC?FFFGGEEDEG=9EG5@:B@DGCCEFB0>F?FFF9C@*/>5<<6258C66>?:9C9
@M02352:288:000000000-CKWC8:1:1101:15966:3468 1:N:0:ATGCGCAG+CTCTCTAT
TACGGAGGGTCCGAGCGTTATCCGGAATCATTGGGTTTAAAGGGTCCGCAGGCGGTCAATTAAGTCAGAGGTGAAATCCCATAGCTTAACTATGGAACTGCCTTTGATACTGGTTGACTTGAGTCATATGGAAGTAGATAGAATGTGTAGTGTAGCGGTGAAATGCATAGATATTACACAGAATACCGATTGCGAAGGCAGTCTACTACGTATGTACTGACGCTCATGGACGAAAGCGTGGGGAGCGAACAGGAATAGATACCCTGGTAGTCCACGCCGTAA
+
GGGGGGGGGGGGGGGGGGGGGGGGGGGGGGGGGGGGGGGGGGGGGGGGGGGGEGGGGGGGGGGGGGGGGGGGGGGGGGGGGGGGGGGGGGGFGGGGGGGGGFFGGGFGGGGGGGGGGGGGGGGGGGGGGGGEGGGGGGGGGGGGGGGGGGGGGGGGGGGGGGGGGGGGGGGGGGGGGGGGGGGGGGGGGGGGGGGGGGGGGGGGGGGGGGGGGGGGGGGGGGGGGGGF?CFGGGGFFGGGGGFFFFGGGGFFFBGD?FFFGGGGFFGFFFFFFGFBFBDFGD
@M02352:288:000000000-CKWC8:1:1101:6326:3468 1:N:0:ATGCGCAG+CTCTCTAT
TACGGAGGGTGCAAGCGTTATCCGGAATCATTGGGTTTAAAGGGTCCGTAGGCGGACTAATAAGTCAGAGGTGAAATCCCGCAGCTCAACTGTGGAACTGCCTTTGAAACTGTTAGTCTTGAGTTATTGTGAAGTGGTTAGAATATGTAGTGTAGCGGTGAAATGCTTAGAGATTACATGGAATACCGATTGCGAAGGCAGATCACTAACAATATACTGACGCTGATGGACGAAAGCGTGGGGAGCGAACAGGATTAGATACCCTGGTAGTCCACGCCGTAA
+
GGGGGGGGGGGGGFFGGGGGGEGGDEGGFGGGDFDFCGGGGGGDFGFFGFGGGGEGGGFCGGGGGGGGGGGGGGGGGGGGGGDEG8FFGGGGGGGFGGGGGGFFFGGGGGGFGFGGGFGGFGFGGGGGGGGGCGGGGGGG?ADFGGGGGCFGGGGGGGGGGG9EGFGGGGGGGG7CGGGGFGGGGF<:EECCFEEG8CGGGGGBFFG9CFGFGGGGGGGGF57?5)<:C?FGGGGDC59CEGEBFFGGGGF?:1DC>?BFGGGGF4C6<FAFBCF<3?EBGC
@M02352:288:000000000-CKWC8:1:1101:23310:3480 1:N:0:ATGCGCAG+CTCTCTAT
TACGGAGGGGGTTAGCGTTGTTCGGAATTACTGGGCGTAAAGCGCACGTAGGCGGATCAGAAAGTATAGGGTGAAATCCCAGGGCTCAACCCTGGAACTGCCTTGTAAACTCCTGGTCTTGAGTTCGAGAGAGGTGAGTGGAATTCCGAGTGTAGAGGTGAAATTCGTAGATATTCGGAGGAACACCAGTGGCGAAGGCGGCTCACTGGCTCGATACTGACGCTGAGGTGCGAAAGTGTGGGGAGCAAACAGGATTAGATACCCTGGTAGTCCACACCGTAA
+
GGGGGGGGGGGFGGGGGGGGGGGGGGGGGGGGGGGGGGGGGGGGGGGGGFGGGGGGDGGFFFGGFFGGGGGGGGGGGGGGGFGGGGGGGGFGGGGGFBFGGGGGGCFFGGGGFGGGFGGGGGGGGGGGGGGGGGFFGGGGGGGGGGGGGGGGGGGGGGGGGGGGGFGGFGGGGGGGGGGGC:FGGGGGGGGGGGGEEGGGGGGGGGGGGGGCECEFGFFGGGGEDGFEFGGGGGGDGGGFGEEFFFGFGGF710>FBFFFGGGGFFC6>FFFFD??<3@?GG
@M02352:288:000000000-CKWC8:1:1101:10066:3486 1:N:0:ATGCGCAG+CTCTCTAT
TACGGAGGGGGTTAGCGTTGTTCGGAATTACTGGGCGTAAAGCGTACGTAGGCGGATTAGTCAGTTAGGGGTGAAATCCCAGGGCTCAACCCTGGAACTGCCTCTAATACTGCTAGTCTTGAGTTCGAGAGAGGTGAGTGGAATTCCAAGTGTAGAGGTGAAATTCGTAGATATTTGGAGGAACACCAGTGGCGAAGGCGGCTCACTGGCTCGATACTGACGCTGAGGTACGAAAGTGTGGGGAGCAAACAGGATTAGATACCCTGGTAGTCCACACCGTAA
+
GGGGGEEGGGGGGFGGGGGGGGGGGGGGGGGGGGGGGGGGGGGGGGGGGGGGGGGGGGGGGGGGFGGGGGGGGGGGGGGGGGGGGGGGGGGGGGGGGGGGGGGGGGGGGGGGGGGGGGGGGGGGGGGGGGGGGGFFFGGGGGGGGGGGGGGGGGGGGGGGGGGGGGGGGGGBFGGGGGGGGGGGFGGGGGGGGGGGGGGGGGGGGGGGGGGGGGGGGGCFGEC5EGGGGGGGGGGFGGGGGGFFFBGGGGFFFFGFBFBFGGGGFFGFFFDFFGFFFFF?GG
@M02352:288:000000000-CKWC8:1:1101:25516:3486 1:N:0:ATGCGCAG+CTCTCTAT
TACGGAGGGTGCAAGCGTTAATCGGAATTACTGGGCGTAAAGCGCATGCAGGTGGTTCATTAAGTCAGATGTGAAAGCCCGGGGCTCAACCTCGGAACTGCATTTGAAACTGGTGAACTAGAGTGCTGTAGAGGGGGGGAGAATTTCAGGTGTAGCGGTGAAATGCGTAGAGATTGGAAGGAACATCAGTGGCGAAGGCGGCTACCTGGACAAATACTGACACTGAGGCACGAAAGCGTGGGGAGCAAACAGGATTAGATACCCTGGTAGTCCACGCCGTAA
+
GGGGG@FFGGGGGGGGGGGGGGGGGGGGGGGGGGGGGGGGGGGGGGGGGGGGGGGGGGGGGGFGGGGGGGGGGGGGGGGGGGGGGGGGGGGGGGGGGGGGGGGGGGGGGGGGGGGGGGGGGGGGGGGGGGGGGGGGGGGGGGGGGGGGGGGGGGGGGGGGGGGGGGGGGGGGGGGGGGGGGGFGFGGGGGGGGGGGGGGGGGGGGGGGGGGGGFGGGGGGGGGGGGGGGGGGGGGFGGGGGGF09><FGGFFFFGGFFF?GFFFFFGFFFFF7CFFFFE>G>
@M02352:288:000000000-CKWC8:1:1101:9549:3487 1:N:0:ATGCGCAG+CTCTCTAT
TACGGAGGGTCCGAGCGTTAATCGGAATTACTGGGCGTAAAGCGCGCGTAGGTGGATTGGTCAGTCAGATGTGAAAGCCCAGGGCTCAACCTTGGAACTGCATCTGATACTGCTAGTCTAGAATACAGTAGAGGGTAGTGGAATTTCCTGTGTAGCGGTGAAATGCGTAGATATAGGAAGGAACACCAGTGGCGAAGGCGACTACCTGGACTGATATTGACACTGAGGTGCGAAAGCGTGGGGAGCAAACAGGATTAGATACCCTGGTAGTCCACGCCGTAA
+
FDGG@FEDG@FGG:FCC6CGE<<DCFCCFFFGFCFGGEG@CFGGGD+>+@B7,C@@FFGGGGGGGFGGFDF9BFGEGGGGGGGCF@GGF@EGGFCGGG<DCGGGDFDED9?FDFFBCAFCFGDEFF<>=F<FG8:@FEGGGC<E<FGGFGGCDDAFFE<3F<EC@;<CE:EGCD7DGGCFGGEFGGGDC<FCGDC8EEGCGG8EGGGGGGGGGG?97FF+2<?C9CCFG=FC5EDFGC55?E@?95CGF4F;:?FD<FFF?FFFFF:;4?B9=DFBFBD>DC
@M02352:288:000000000-CKWC8:1:1101:24375:3487 1:N:0:ATGCGCAG+CTCTCTAT
TACGGAGGGGGTTAGCGTTGTTCGGAATTACTGGGCGTAAAGCGCACGTAGGCGGATCAGAAAGTATAGGGTGAAATCCCAGGGCTCAACCCTGGAACTGCCTTGTAAACTCCTGGTCTTGAGTTCGAGAGAGGTGAGTGGAATTCCGAGTGTAGAGGTGAAATTCGTAGATATTCGGAGGAACACCAGTGGCGAAGGCGGCTCACTGGCTCGATACTGACGCTGAGGTGCGAAAGTGTGGGGAGCAAACAGGATTAGATACCCTGGTAGTCCACACCGTAA
+
GGGFGEGGGGGFGDFGGGGGGGGGGGGGGGGGGGGGGGGGGGGGGDGGGGGGFGGEGGGGDGGGGGGGGGGGGGGGGGGGGGGGGGGFGFGGGGGGGFFGGGFGGGGGGGFGGGFFGGFCFGGGGGEGGGGGGG:FEGGGGGGGGGGGGGGGGGGGGGGGGGGFGGGGGGGGGGGFGGGGGGGGGGGGGGGGGGGEGGGGGGGEGGGGGGGCGEGGGGGGGGGGGGGGCCFGGGDEFGGGGGFFFFGGCG@FFFFF?FF??EGGFFG6>F>BFGF?<:@?GC
@M02352:288:000000000-CKWC8:1:1101:10193:3494 1:N:0:ATGCGCAG+CTCTCTAT
TACGGAGGGGGTTAGCGTTGTTCGGAATTACTGGGCGTAAAGCGCACGTAGGCGGATCAGAAAGTAAGGGGTGAAATCCCAGGGCTCAACCCTGGAACTGCCTCTTAAACTCCTGGTCTTGAGTTCGAGAGAGGTGAGTGGAATTCCGAGTGTAGAGGTGAAATTCGTAGATATTCGGAGGAACACCAGTGGCGAAGGCGGCTCACTGGCTCGATACTGACGCTGAGGTGCGAAAGTGTGGGGAGCAAACAGGATTAGATACCCTGGTAGTCCACACCGTAA
+
GGGGGGGGFEGFFGGGGGGGGFGGGGGGGGFGGGG8FGGGGGFGCCFEEFFGFGGFEC=FBFGFGGGGGGGGGGGGGGFFGFGGGGGGGGGGGGGGGGGGGFEFGGGGGCG9FEGGGGGGGFGGGFCFFGGGGGGGDGGGGGCBFGFGEGGGGFGFGGGGGGFFE@FGGGGGGD;FGGGGGGGGGGGGGGGGGGGGGGGGGGC>FGFGFFGGGGFC:7:CFDEEGGFEEFGGGGC>DGGGGGF69>DC+9>F:?GG8=<FFFGG4@F?<F2:=F??F?F?GG
@M02352:288:000000000-CKWC8:1:1101:11851:3497 1:N:0:ATGCGCAG+CTCTCTAT
TACTAAAGGTGCAAGCGTTAATCGGAATTACTGGGCGTAAAGCGCGCGTAGGTGGTTTGTTAAGTTGGATGTGAAAGCCCAGGGCTCAACCTTGGAACTGCATTCAAAACTGACTCACTAGAGTACGAGAGAGGTTAGTGGAATTTCCTGTGTAGCGGTGAAATGCGTAGAGATGGGAAGGAACACCAGTGGCGAAGGCGACTGACTGGCTCGATACTGACACTGAGGTGCGAAAGCGTGGGGAGCAAACAGGATTAGATACCCTGGTAGTCCACGCCGTAA
+
GGGGGGGGGGGGGGGGGGGGFFGGGGGGGGGGGGGGGGGGGGGGGGGGGGGGGGGGGGGGGGGGGGGGGGGGGGGGGGGGGGGGGGGGGGGGGGGGGGGGGGGGGGGGFGGGGGGGGGGGGGGGGGGGGGGGGGGGGGGGGGGGGGGGGGGGGGGGGGGGGGGGGGGEGGGGGGGGGGGGGGGGGGGGGGGGGGGGGGGGGGGGGGGGGFGGGEGGGGGGGGGFFGGGGGGGGGGFGGGGGGFFFFGGGDFFFFG7?FAFGFGFFFGFFFFFFGFF9BFFGD
@M02352:288:000000000-CKWC8:1:1101:6379:3515 1:N:0:ATGCGCAG+CTCTCTAT
TACGGAGGGGGTTAGCGTTGTTCGGAATTACTGGGCGTAAAGCGCACGTAGGCGGATCAGAAAGTATAGGGTGAAATCCCAGGGCTCAACCCTGGAACTGCCTTATAAACTCCTGGTCTTGAGTTCGAGAGAGGTGAGTGGAATTCCGAGTGTAGAGGTGAAATTCGTAGATATTCGGAGGAACACCAGTGGCGAAGGCGGCTCACTGGCTCGATACTGACGCTGAGGTGCGAAAGTGTGGGGAGCAAACAGGATTAGATACCCTGGTAGTCCACACCGTAA
+
G@C@F;BC@@C@F<FGGB@FGGGGGCEGGFGFFCGGGFC=CFGGGGGGGGGGGGGEEEGGDDGGGGGGGGGEFGGFFFFGFGF:F,BFGFEGGGGGGGEGGGG<DFGFCFFFFGFGGGGGGGGAFFFCFFGCFGGGGGGGGGGGGCFEFGFC@EGGGGFGGGGFGGGGFGGGGGGGGGGDGGGGGGGGGGGDGGGGGGGGGGGGGGG?EGF6EGGFEFGFCGGGGDGGGFGGCECEGGGCCEEBFFGF65>F??FFFFFFFCFF9FF?A?AA=C?7:?>?GD
@M02352:288:000000000-CKWC8:1:1101:8864:3515 1:N:0:ATGCGCAG+CTCTCTAT
TACGGAGGGGGTTAGCGTTGTTCGGAATTACTGGGCGTAAAGCGCACGTAGGCGGATCAGAAAGTATAGGGTGAAATCCCAGGGCTCAACCCTGGAACTGCCTTATAAACTCCTGGTCTTGAGTTCGAGAGAGGTGAGTGGAATTCCGAGTGTAGAGGTGAAATTCGTAGATATTCGGAGGAACACCAGTGGCGAAGGCGGCTCACTGGCTCGATACTGACGCTGAGGTGCGAAAGTGTGGGGAGCAAACAGGATTAGATACCCTGGTAGTCCACACCGTAA
+
GGGGGGGGGGGFEFFGGGGGGGFFG7FGGGGGGGGGGGGGGGGGGDGGFGGGGGGFGGGGFGGGGGGCCCFGGGGGGGFGGGGGGGGGGG8CEFGGGGGGGFGGGGGGFGGFGGGGGGGGGGGFFGG>GFGGGGGFFGFGGGGGGGGFGGGGGFGGGGGGGGGFCGGGGGGGGFGGGFGGGGGGGGEFFGGGGGGGGGFEGGGGGGGGGF5ACEFGGGGGGGGGG3EGGGGGGGGFGCD<CGF?9BFDCGFFF6FF?FFFGGGFFFG?AFAFFGFF?<EFGG
@M02352:288:000000000-CKWC8:1:1101:25070:3522 1:N:0:ATGCGCAG+CTCTCTAT
TACGGAGGGGGTTAGCGTTGTTCGGAATTACTGGGCGTAAAGCGTACGTAGGCGGATTAGTCAGTTAGGGGTGAAATCCCAGGGCTCAACCCTGGAACTGCCTCTAATACTGCTAGTCTTGAGTTCGAGAGAGGTGAGTGGAATTCCAAGTGTAGAGGTGAAATTCGTAGATATTTGGAGGAACACCAGTGGCGAAGGCGGCTCACTGGCTCGATACTGACGCTGAGGTACGAAAGTGTGGGGAGCAAACAGGATTAGATACCCTGGTAGTCCACACCGTAA
+
GEEFGEGGEEGGGGFFCGGGGGGGGGGGGGGGGGGGGGGGGGGGGGGGGGGGGGGEFGGFGGDFGGGGGGGGGGGGGGGFGGGGGGGGFGGGGGGGGGGGGGGGGGAFFFGGGGGGGGGGGCFGGGGGGCE@FGGGGGGGGGGFFCGGGGGGGFGGGGGGGGGGGGGGDC=FGGGGGGGGGGGGFCFFFGGGCEGCGGGGGG8EFFGFCFGGGEGFGGGGGGGEGGGGGGGGGGD>7<CFGGF:>BGC?<;;??GG<FAFGGFF?FFFBF74B*7?<:3355
@M02352:288:000000000-CKWC8:1:1101:7051:3522 1:N:0:ATGCGCAG+CTCTCTAT
TACGGAGGGTGCAAGCGTTATCCGGAATCATTGGGTTTAAAGGGTCCGCAGGCGGTCAATTAAGTCAGAGGTGAAATCCCATAGCTTAACTATGGAACTGCCTTTGATACTGGTTGACTTGAGTTATACGGAAGTAGATAGAATGTGTAGTGTAGCGGTGAAATGCATAGAGATTACACAGAATACCGATTGCGAAGGCAGTCTACTACGTATATACTGACGCTCATGGACGAAAGCGTGGGGAGCGAACAGGATTAGATACCCTGGTAGTCCACGCCGTAA
+
GGFFGGGGGGGGGGGGGGGDGGGGGE:FFEGEGGFGGGFGGFGGGFGGD7FGGEGGG7FFFEAFGGGGDAFFFFGGG<?FGGGGGG<FGGG<9C=EEFGGGFGGGFFGFFEGGGGEGFFFFGFGGGGGGGGGC+@DGFFGGFFGGGGGG<FCGGGGGDGGGFFE9AAFGF7F9EFGGGGGCFCGGGFGDFGDFGGGG5EGGGDFGGGGGGGFGGEGDGDEGGDEGDCEC7D1C:C5D5188EEBFFGGGGFF:0C:?F)89EC7?FFFF?<5*:?3(357DC
@M02352:288:000000000-CKWC8:1:1101:14338:3523 1:N:0:ATGCGCAG+CTCTCTAT
TACGGAGGGTCCAAGCGTTATCCGGATTTATTGGGTTTAAAGGGTCCGTAGGCGGGCTTATAAGTCAGAGGTGAAATCCCATCGCTCAACGATGGAACTGCCTTTGATACTGTAGGTCTTGAATATATTTGAAGTAGGCGGAATATGTAGTGTAGCGGTGAAATGCATAGATATTACATAGAACACCAATTGCGAAGGCAGCTTACTAAGATATTATTGACGCTGATGGACGAAAGCGTGGGTAGCGAACGGGATTAGATACCCCGGTAGTCCACGCCGTAA
+
GGGGGGGGGGGGGGGGGGGGGGGGGGGGGGGGGGGGGGGGGGGGGFGEGGGGGGGGGGGGGGGGGGGGGGGGGGGGGGGGGGGGGGGGGGGGGGGGGGGGGGGGGGGGGGGGGGGGGGGGGFGGGGGGGGGGGGGGGGGGGGGGGGGFGGGGGGGGGGGEGGGGGGGGGGGGGGGGGGGGGGGGGGGGGGGGGGGGGGGGGGGGGGGGGGGGGGGGFGGGGEGGGGGGGGGGGGGFGG<EGGEFFFGGGGDB?FGG?F<FGGGGFFGFFFFFFGFFFBB1DG
@M02352:288:000000000-CKWC8:1:1101:18394:3527 1:N:0:ATGCGCAG+CTCTCTAT
TACGAGGGGTGCAAGCGTTAATCGGAATTACTGGGCGTAAAGCGTTCGTAGGCGGTCTATTAAGCAAGATGTGAAAGCCCAGGGCTCAACCTTGGAACTGCATTTTGAACTGGTAGACTAGAGTACTGTAGAGGGTGGTGGAATTTCCAGTGTAGCGGTGAAATGCGTAGAGATTGGAAGGAACATCAGTGGCGAAGGCGGCCACCTGGACAGATACTGACGCTGAGGAACGAAAGCGTGGGGAGCGAACAGGATTAGATACCCTGGTAGTTCACGCCGTAA
+
GGGGGGGGGGGGGGGGGGGGDFGGGGGGGGGGGGGGGGGGGGGGGGGGGGGGGGGGGGGGGGGGGFGGGGGGGGGGGGGGGGGGGGGGGGGGGGGGGGGGGGGGGGGGGGGGGGGGGGGGGGGGGGGGGGGFGGGGGGGGGGGGGGGGGGGGGGGGGGGGGGGGGGGGGGGGGGGGGGGGGGGGGGGGGGGGGGGGGGGGGGGGGGGGGGGGGGGGGGGGGGGGGDGGGGGGGGGFGGDGGGFFFFGGGGFFFFGGBFFFGGGG4FFFAFAAFGFB?FD3DD
@M02352:288:000000000-CKWC8:1:1101:10721:3543 1:N:0:ATGCGCAG+CTCTCTAT
TACGGAGGGTGCAAGCGTTATCCGGAATCATTGGGTTTAAAGGGTCCGCAGGCGGTCAATTAAGTCAGAGGTGAAATCCCATAGCTTAACTATGGAACTGCCTTTGATACTGGTTGACTTGAGTTATACGGAAGTAGATAGAATGTGTAGTGTAGCGGTGAAATGCATAGAGATTACACAGAATACCGATTGCGAAGGCAGTCTACTACGTATATACTGACGCTCATGGACGAAAGCGTGGGGAGCGAACAGGATTAGATACCCTGGTAGTCCACGCCGTAA
+
GGFFE;::FCFEF<FFGGGGGG<FG76<CCD<@DFBCF@9EGDFGGGGGFGGECGEGCFGGCFDBFGFEGGEFEEEGGFFGFCG@EFF<A,FFFFAFGGGGGG9CFGFEFGAC?EC,CF<FAFFEFFGGCF7FFFGGGCFGGCEGGGGFFGGGFFCCFEFGFDEGCFFCDFFG;CCF9DFGGDG9DF@FGGGGGC5EGGGGGGDFFGGGGGCFFG9@CFGGEGEE59FCCC7C8<;*=9;EEF:>FG3:>B583*:?FFFGG60*770:@-56DF13:E>GD
@M02352:288:000000000-CKWC8:1:1101:10854:3585 1:N:0:ATGCGCAG+CTCTCTAT
TACGGAGGGGGTTAGCGTTGTTCGGAATTACTGGGCGTAAAGCGCACGTAGGCGGATTAGTCAGTTAGGGGTGAAATCCCAGGGCTCAACCCTGGAACTGCCTCTAATACTGCTAGTCTTGAGTTCGAGAGAGGTGAGTGGAATTCCAAGTGTAGAGGTGAAATTCGTAGATATTTGGAGGAACACCAGTGGCGAAGGCGGCTCACTGGCTCGATACTGACGCTGAGGTACGAAAGTGTGGGGAGCAAACAGGATTAGATACCCTGGTAGTCCACACCGTAA
+
GGGGGGGGGEGFGGGGGGGGGGGGDFGGGCGDGGFFGEGGGGGGGGGGGFGGGGGGGGGGGFFFFFGGGGGFGGGGGGGGGGGGGGGFGGGGGGGGGGGGGGGGGDFGGGFGGGGGGGGGGGFFFGGGGGGGGGGGGGGGGGGGGGGFFGGGGGGGGGGGGFGGGGGGGGGFGCGGFGFGGDGGGCCGGGGGGGGCGGGGGGGDGGGGGGDGEC@FGGGGGGGGGGGGGGGGGFGFGGFFGGD?FFGFGCFFBB<C?F96E9EF?FG@)=AA?F?B:<.(/9
@M02352:288:000000000-CKWC8:1:1101:23515:3588 1:N:0:ATGCGCAG+CTCTCTAT
TACGGAGGGGGTTAGCGTTGTTCGGAATTACTGGGCGTAAAGCGCACGTAGGCGGATCAGAAAGTATAGGGTGAAATCCCAGGGCTCAACCCTGGAACTGCCTTGTAAACTCCTGGTCTTGAGTTCGAGAGAGGTGAGTGGAATTCCGAGTGTAGAGGTGAAATTCGTAGATATTCGGAGGAACACCAGTGGCGAAGGCGGCTCACTGGCTCGATACTGACGCTGAGGTGCGAAAGTGTGGGGAGCAAACAGGATTAGATACCCTGGTAGTCCACACCGTAA
+
GGGGEGGGGGG@FGGGGBFEF8FGGG@DGGAFGGGGGGGGGGGGE@:C?DFGGGGGFGG@EGGGFGGGCFGGGGGGGGG8<=FGGFGFGGGGFGGGGFGGGGGDB=FGGGGA<CGGCGGGGGGG<FGGEGGGGC7BCEGGGGGCGFGGGGGFGGFGGGGGGGGG,<FECFGGGGCGFGGDGGDGGGGGGGGGGGGGGGGGGGGGGGGGGFGGGGGGG?EGGGGGGGGGFFGGGGDDGGGGGG>?BEGGGGFFBBFG<64=CFFFFFGFA6)6@G67:?E2C>
@M02352:288:000000000-CKWC8:1:1101:21641:3590 1:N:0:ATGCGCAG+CTCTCTAT
TACGGAGGGGGTTAGCGTTGTTCGGAATTACTGGGCGTAAAGCGTACGTAGGCGGATTAGTCAGTTAGGGGTGAAATCCCAGGGCTCAACCCTGGAACTGCCTCTAATACTGCTAGTCTTGAGTTCGAGAGAGGTGAGTGGAATTCCAAGTGTAGAGGTGAAATTCGTAGATATTTGGAGGAACACCAGTGGCGAAGGCGGCTCACTGGCTCGATACTGACGCTGAGGTACGAAAGTGTGGGGAGCAAACAGGATTAGATACCCTGGTAGTCCACACCGTAA
+
GGGGGGGGGGGFGFGGGGGGGGGGGGGGGGGGGGGGGGGGGGGGGGGGGGGGGGGGGGGGGGGFGGGGGGGGGGGGGGGGGGGGGGGGGGGGGGGGGGGGGGGGGGGGGGGGGGGGGGGGGGGGGGGGGGGGGGGGGGGGGGGGGGGGGGFGGGGGGGGGGGGFGFGGGGGGGGGGFFGGGGGGGGGGGGGGGGGECGGGGGGGGGGGGGGGEEGFGGGGGGGGGGGGGGGGGGGFDEGGGGFFFEGGGGFF?BCGFFFFGG<FFFGFFFFAFG@>0<FBGD
@M02352:288:000000000-CKWC8:1:1101:19865:3599 1:N:0:ATGCGCAG+CTCTCTAT
TACGGAGGGGGTTAGCGTTGTTCGGAATTACTGGGCGTAAAGCGCACGTAGGCGGATCAGAAAGTATAGGGTGAAATCCCAGGGCTCAACCCTGGAACTGCCTTATAAACTCCTGGTCTTGAGTTCGAGAGAGGTAAGTGGAATTCCGAGTGTAGAGGTGAAATTCGTAGATATTCGGAGGAACACCAGTGGCGAAGGCGGCTTACTGGCTCGATACTGACGCTGAGGTGCGAAAGTGTGGGGAGCAAACAGGATTAGATACCCTGGTAGTCCACACCGTAA
+
GGGGGGGGGGGFGGGGGFFGGGGGGGGGGGGGGGGGGFFCCGGGGGDGGGGGGGGGFDGGGFGEFFGGGGGGGGGGGFGFGGGGGGGGGE=FGGGGGGGGGGGGGGGGGGGGGGGGFGGGGGGGGGGGGGGGGGGGGGGGGGGGGGGGGGFDGGGGGGGGGGGGCGGGGGGFGGGGGGGGGGGGGGGGGGGGGGDGGGCGEGDGGGGGGGGGGGGGGFGFGGGGGCGGGGGGGGGFFGGG5CEB>ECDFGFFFF7F?FFFGFGGFFGFFFBBFGFBBFFFGG
@M02352:288:000000000-CKWC8:1:1101:10716:3601 1:N:0:ATGCGCAG+CTCTCTAT
TACGGAGGGTGCAAGCGTTATCCGGAATCATTGGGTTTAAAGGGTCCGCAGGCGGTCAATTAAGTCAGAGGTGAAATCCCATAGCTTAACTATGGAACTGCCTTTGATACTGGTTGACTTGAGTTATACGGAAGTAGATAGAATAAGTAGTGTAGCGGTGAAATGCATAGATATTACTTAGAATACCGATTGCGAAGGCAGTCTACTACGTATATACTGACGCTCATGGACGAAAGCGTGGGGAGCGAACAGGATTAGATACCCTGGTAGTCCACGCCGTAA
+
GGGGGGGGGGGGGGGGGGGDGGGGGFGGGGCDFGGGGGGGGGGGGGGEGGGGGGGGGGGGGGGGGGGFGGGGGGGGGGGGGGGGGGGGGGFGGGGGGGGGGGGGGGGGGGGFFGGGGGGGGGGGGGGGGGGGEGFGGGGGGGGGGFGFGGGFGGGGGGGCFGGFGGGGFFGGGGGGGFGGGGFFGGGGGGG>EDDBEGFGGGGGGGGGGGGGGGGGGGGGGGGGGG7FFFFDGEDFGGGGGGFFFFGGGGFFFFGG?FBFGGGGFFGFFFFF?FFFFFB47D
@M02352:288:000000000-CKWC8:1:1101:24219:3607 1:N:0:ATGCGCAG+CTCTCTAT
TACGAGGGGTGCAAGCGTTAATCGGAATTACTGGGCGTAAAGCGTGCGTAGGTGGTTTGTTAAGCAAGATGTGAAAGCCCCGGGCTCAACCTGGGAACTGCATTTTGAACTGGCAAACTAGAGTATTGTAGAGGGTAGTGGAATTTCCAGTGTAGCGGTGAAATGCTTAGATATTACACAGAACACCGATAGCGAAGGCAGCTTACTAAACTGATACTGACGCTGAGGCACGAAAGCGTGGGGAGCGAACAGGATTAGATACCCTGGTAGTCCACGCCGTAA
+
GGGG@FGGGGGGGGGGGGGGGGGGCFGGGGGGGGGGGGGGGGGGGGGGGGGGGGGGGGGGGGGGGGGGGGGGGGGGGDGGGGGGGGGGGGGGGGGGGGGGGGGGGGGGGGGGGGGGGGGGGFGGGGGGGGGGGGGGGGGGGGGGGGFGGGGGGGGGGGFGGGGGGGGGGGGGGGGGGGGGGFGGGGEGGGGGGDGGGGGGGGGGGGGGGEGGGGGGGGGGGGGGGGFGFGG3EEGFGGGGGGFFFFGGGGFFFFCFDFDFGGGGFFGFFFAB?FF?BFFFGD
@M02352:288:000000000-CKWC8:1:1101:15684:3613 1:N:0:ATGCGCAG+CTCTCTAT
TACGGAGGGGGTTAGCGTTGTTCGGAATTACTGGGCGTAAAGCGCACGTAGGCGGATCAGAAAGTATAGGGTGAAATCCCAGGGCTCAACCCTGGAACTGCCTTATAAACTCCTGGTCTTGAGTTCGAGAGAGGTGAGTGGAATTCCGAGTGTAGAGGTGAAATTCGTAGATATTCGGAGGAACACCAGTGGCGAAGGCGGCTCACTGGCTCGATACTGACGCTGAGGTGCGAAAGTGTGGGGAGCAAACAGGATTAGATACCCTGGTAGTCCACACCGTAA
+
GGGGGGGGGGGFGGGGGGGGGGGGGGGGGGGGGGGGGGGGGGGGGGGGGGGGGGGGGGGGGGGGGGGGGGGGGGGGGGGGGGGGGGGGGGGGGGGGGGGGGGGGGGGGGGGGGGGGGGGGGGGGGGGGGGGGGGCFGGGGGGGGGGGGGGGGGGGGGGGGGGGGGGGGGGGGGGGGGGGGGGGGGGGGGGGGGGGGGGGGGGDEGGGGGGGCEGGGGGGGGGGGGGGGGGGDGGGFGGGGGGEBBDGGGGFFF?DF?FAFGCCGFFGFFFFFFGFFFFF0CD
@M02352:288:000000000-CKWC8:1:1101:21345:3617 1:N:0:ATGCGCAG+CTCTCTAT
TACTAAAGGTGCAAGCGTTAATCGGAATTACTGGGCGTAAAGCGCGCGTAGGTGGTTTGTTAAGTTGGATGTGAAAGCCCAGGGCTCAACCTTGGAACTGCATTCAAAACTGACTCACTAGAGTACGAGAGAGGTTAGTGGAATTTCCTGTGTAGCGGTGAAATGCGTAGAGATGGGAAGGAACACCAGTGGCGAAGGCGACTGACTGGCTCGATACTGACACTGAGGTGCGAAAGCGTGGGGAGCAAACAGGATTAGATACCCTGGTAGTCCACGCCGTAA
+
GGGGFFGGGGGGFGGGGGGCGFGGGGGGGGGGGGGGGGGGGGFGGGGGGGGGGGGFGGFGGGGGGGGGGGGGGGGGGGGGGGGGGGGGGGGFGGGGGGGGGGGGGGGGGGGGGGGGGGG9FGGGGGGGGGGGGGGGGGGGGGFGGGGGFGGGGGGGGGGGGGGGGGGGCEGGGGGGGGGGGGGGGGGGGGGGGGGGGGGGCGGCGGGGGGGGGGGFGGGFCFC6CGGFGGGGGGGBGGGGGGFFFFGGGGFF?FGG2?AFGGGGFFGFAF>)=*=?BFFBGG
@M02352:288:000000000-CKWC8:1:1101:18410:3636 1:N:0:ATGCGCAG+CTCTCTAT
TACGGAGGGGGTTAGCGTTGTTCGGAATTACTGGGCGTAAAGCGCACGTAGGCGGATCAGAAAGTATAGGGTGAAATCCCAGGGCTCAACCCTGGAACTGCCTTGTAAACTCCTGGTCTTGAGTTCGAGAGAGGTGAGTGGAATTCCGAGTGTAGAGGTGAAATTCGTAGATATTCGGAGGAACACCAGTGGCGAAGGCGGCTCACTGGCTCGATACTGACGCTGAGGTACGAAAGTGTGGGGAGCAAACAGGATTAGATACCCTGGTAGTCCACACCGTAA
+
GGGGGGGGGGGBCGGGGGGGGGGGGGEGGGGGGGGGGGGGGGGGGGGGGGGGGGGEGGFFF<FFG,BEGGGGGGGGGGGGGGGGGGGGGGGGGGGGGGGGGGGGGGGGGGGGFFGGFGGGGGGGGFGFFGGFGGGGGGGGGGGGGGGGCFGGGGGFGGGGGGGGGGGGGGGGGGGGGGGGGGGGGGGGGGGGGGGGGGGGGGGGGGGGGFFGG>CCGGGGGGGGGDGGG6FGGGGDF?FGGGEFFFGGGGFFFFGGFFFFGGGGFFGFFFFFF>44?BFFGG
@M02352:288:000000000-CKWC8:1:1101:10730:3661 1:N:0:ATGCGCAG+CTCTCTAT
TACGGAGGGGGTTAGCGTTGTTCGGAATTACTGGGCGTAAAGCGCACGTAGGCGGACCAGAAAGTAAGTGGTGAAATCCCAGGGCTCAACCCTGGAACTGCCTCTTAAACTGCTGGTCTTGAGTTCGAGAGAGGTGAGTGGAATTCCGAGTGTAGAGGTGAAATTCGTAGATATTCGGAGGAACACCAGTGGCGAAGGCGGCTCACTGGCTCGATCCTGACGCTGAGGTGCGAAAGCGTGGGGAGCAAACAGGATTAGATACCCTGGTAGTCCACGCCGTAA
+
GGGGGGGGE+F8@FGGGCFGG<ECEGEFGGCGGGG8=FGGFG9FC+@FGFGG9FEF+4+,,:EFG,CF,,BFFGGG9?,D8,BFCGGGGGG=FFFFG?FGGFF8F,D=CAF,,8,,@FGGFGGGFGC:,@@F<FF<,>?DFFFGFG9F7FFGGGGFG7FGGFCF,C:EGFCGGG++46**=FGG:FGCCC:CGGDEEGG>CE5*<CCGFG>E*/;*;CG7FGGG=DGG+1CDEGD@*:DEGGEF9DG4CF@F:167>F>FFGGF?>76<?>F?DF(((7,5<
@M02352:288:000000000-CKWC8:1:1101:14246:3673 1:N:0:ATGCGCAC+CTCTCTAT
TACGGAGGGGGTTAGCGTTGTTCGGAATTACTGGGCGTAAAGCGTGCGTAGGCGGATTAGTCAGTTAGGGGTGAAATCCCAGGGCTCAACCCTGGAACTGCCTCTAATACTGCTAGTCTTGAGTTCGAGAGAGGTGAGTGGAATTCCAAGTGTAGCGGTGAAATTCGTAGATATATGGAGGAACACCAGTGGCGAAGGCGGCTCACTGGCCCGCTACTGACGCTGAGGTACGAAAGTGTGGGTAGCAAACAGGATTAGATACCCTGGTAGTCCACACCGTAA
+
GGGG@FGGGGG@+CFGGGG+F,FFGG7FGGGGGGG@FGGGGG,F=,BFGGGGGGG:4+5?B,CFG<FG,,@FGGGG,EFG=EGGGGGGGGGGGGG,D,DFGBF8F,E@FGGG9<>F=FG9FGGG,=>,@FG7FGG7DFGGGGGGGGG;FGGGGGG,FGGGGGGG9CGGGGGGGG,CFGG7CGGGGGGGGGGGGGGGGGGGGGGG9FGGGF*1C*:CGGGGGGGGGGGG70:DGGGF:+;FGG)41?7CFGFFFBFGFFFFGGGGFFGFFFFFFG=3:BF?GG
@M02352:288:000000000-CKWC8:1:1101:9555:3673 1:N:0:ATGCGCAG+CTCTCTAT
TACGGAGGGGGTTAGCGTTGTTCGGAATTACTGGGCGTAAAGCGTACGTAGGCGGATTAGTCAGTTAGGGGTGAAATCCCAGGGCTCAACCCTGGAACTGCCTCTAATACTGCTAGTCTTGAGTTCGAGAGAGGTGAGTGGAATTCCAAGTGTAGAGGTGAAATTCGTAGATATTTGGAGGAACACCAGTGGCGAAGGCGGCTCACTGGCTCGATACTGACGCTGAGGTACGAAAGTGTGGGGAGCAAACAGGATTAGATACCCTGGTAGTCCACACCGTAA
+
GGGGGGGGGGG@@FFGGGGGG<FFGGCFGGGGGGG8FGGGGGEGG:FGGGGGGGGGGGGGEFGGG9FGFFGGGGGGGGGFFGGGGGGGGGGGFGGGFGGGG<FEFFGCFFGGEA<DFFGGGFFAFGGGGGGGGG@B:<CFGGFFFGCFFFGGGGGGGGGGGGGGGGGEFGGGFGGGGGGGGGEBEG7B:FGGGGGEGGGGGDGGGGGGFGGGEE;@C9@9EEEDEGGGGGFGGGGFGGGGGGFFF)57?CFF??GC?FA=CCFFFF39:48A?CF08<>(7>
@M02352:288:000000000-CKWC8:1:1101:15806:3677 1:N:0:ATGCGCAG+CTCTCTAT
TACGGAGGGGGTTAGCGTTGTTCGGAATTACTGGGCGTAAAGCGCACGTAGGCGGATCAGAAAGTATAGGGTGAAATCCCAGGGCTCAACCCTGGAACTGCCTTATAAACTCCTGGTCTTGAGTTCGAGAGAGGTGAGTGGAATTCCGAGTGTAGAGGTGAAATTCGTAGATATTCGGAGGAACACCAGTGGCGAAGGCGGCTCACTGGCTCGATACTGACGCTGAGGTGCGAAAGTGTGGGGAGCAAACAGGATTAGATACCCTGGTAGTCCACACCGTAA
+
GGGGGGGGGGGFGGFGGFFGGGGDGGEGGGGGGGGGG@GEGGGGEGGGGGFG@FGGGGEGDEFGGGGGGEGEGGGFGGCFGGGGGFGFFGFGGCDBDFGFFGGGGCFGGGFGGGGGGGGGGGGGGGGGGGGGGGGGGGGCFEFGGGGGGGGFFGGGGGGGGAFGGGGGFGGGGGFGGGGGGGGGGGGGGGFGGGGGGGGGGGDEGGGFGGFGGGGGGGGGGGGGGGGGGGGGDE<BGFFFECD6>FGGGGFFF<FF<?4BFGGFFFGFBFAFFG??F1..7C
@M02352:288:000000000-CKWC8:1:1101:16344:3679 1:N:0:ATGCGCAG+CTCTCTAT
TACGGAGGGGGTTAGCGTTGTTCGGAATTACTGGGCGTAAAGCGTACGTAGGCGGATTAGTCGGTTAGGGGTGAAATCCCAGGGCTCAACCCTGGAACTGCCTCTAATACTGCTAGTCTTGAGTTCGAGAGAGGTGAGTGGAATTCCAAGTGTAGAGGTGAAATTCGTAGATATTTGGAGGAACACCAGTGGCGAAGGCGGCTCACTGGCTCGATACTGACGCTGAGGTACGAAAGTGTGGGTAGCAAACAGGATTAGATACCCTGGTAGTCCACACCGTAA
+
,FGGCGCBF+777D,EFFG@FGGGG@GG@FGGGGGGCGGGGGGGGCGGGGGGGGGDFGAG,B+@F@GG<,CFGGGG9FGGG8FGGGGGGGG7FFGGG=FGG,C>FCFEFGC=,3F<>FGGGGG9@3FG7FG:FGGGA:@FGGG:FF;@3DFG<DG<FGGGGGGG,CGGFGGGGG@;,63BEGGGGGG*FGGGGGGGGGGG8/2CGGGGG5DG5*;8CGGGGGGGGGGG7CGGGGGFD9:CEG)9?F7FGG:FFFGGFFFFGGGG4;FFFFFFF76(81@?GG
@M02352:288:000000000-CKWC8:1:1101:20375:3692 1:N:0:ATGCGCAG+CTCTCTAT
TACGGAGGGGGTTAGCGTTGTTCGGAATTACTGGGCGTAAAGCGCACGTAGGCGGATCAGAAAGTATAGGGTGAAATCCCAGGGCTCAACCCTGGAACTGCCTTATAAACTCCTGGTCTTGAGTTCGAGAGAGGTGAGTGGAATTCCGAGTGTAGAGGTGAAATTCGTAGATATTCGGAGGAACACCAGTGGCGAAGGCGGCTCACTGGCTCGATACTGACGCTGAGGTACGAAAGTGTGGGGAGCAAACAGGATTAGATACCCTGGTAGTCCACACCGTAA
+
GGGGGFGGGGGGGGGGGGGGGGGGGGGGGGGGGGGGGGGGGGGGGGGGGGGGGGGGGGGGGGGGGGGGFGGGGGGGGGGGGGGGGGGGGGGGGGGGGGGGGGGGGGGGGGGGGGGGGGGGGGGGGGGGGGGGGGGGGGGGGGGGGGGGGGGGGGGGGGGGGGGGGGGGGGGGGGGGGGGGGGGGGGGGGGGGGGGGGGGGGGCEGGGGGGFGGGGGGGFDGGGGG:FGFGGGGGGFGGGGGGFFFFGGG7>@BFGGFFF?GGFFFFGFAFFFFGFF?FF?3<
@M02352:288:000000000-CKWC8:1:1101:16128:3694 1:N:0:ATGCGCAG+CTCTCTAT
TACGGAGGGGGTTAGCGTTGTTCGGAATTACTGGGCGTAAAGCGTACGTAGGCGGATTGGAAAGTTGGGGGTGAAATCCCAGGGCTCAACCCTGGAACTGCCTCCAAAACTATCAGTCTTGAGTTCGAGAGAGGTGAGTGGAATTCCAAGTGTAGAGGTGAAATTCGTAGATATTTGGAGGAACACCAGTGGCGAAGGCGGCTCACTGGCTCGATACTGACGCTGAGGTACGAAAGTGTGGGGAGCAAACAGGATTAGATACCCTGGTAGTCCACACCGTAA
+
GGGFGEGDEGGFEFFGGFFGGFGGGGEGGGGGGGGGGFGEFGGGGGCFGGGGGGGGGGGG@<FEFFGFGFGGGGGGGGGGGGGDGFGGGGFGGGGGGGGGGGGGGGGGGFGGGGGGGGGFGFGFGGGGGGGGGGCFFGGGGGGGFGGGGGGGGGFGGGGGGGGGGDGFGGG2CFGDGGGFGGGGGGGGGGGGGGGGGGGGGGGGGGGGFGFGGGCFEFGGGGGGGGGGGGGGGG3>CGGGEEF?BEGGGGFF?FGGFFFFGCEFFFGFFFF4@FF?F2:BGG
@M02352:288:000000000-CKWC8:1:1101:14028:3730 1:N:0:ATGCGCAG+CTCTCTAT
TACGGAGGGGGTTAGCGTTGTTCGGAATTACTGGGCGTAAAGCGCACGTAGGCGGATCAGAAAGTATAGGGTGAAATCCCAGGGCTCAACCCTGGAACTGCCTTATAAACTCCTGGTCTTGAGTTCGAGAGAGGTGAGTGGAATTCCGAGTGTAGAGGTGAAATTCGTAGATATTCGGAGGAACACCAGTGGCGAAGGCGGCTCACTGGCTCGATACTGACGCTGAGGTGCGAAAGTGTGGGGAGCAAACAGGATTAGATACCCTGGTAGTCCACACCGTAA
+
GGGGCGGGDGG:@FGGGGEGGGGGGG7FGGGGGGGCFFGGGGGGGECFGGGDGGGE=CFGEFGGGGCEAAFGGGGGGGGGGFGGEFGFGGGFGGGGGGGGGBFGFFFGGGG9<FFGGGGGGGGGFAFFFGGGGG:@3FFGGFGGGGGGGGGGGGGGGGGGGGGGEGGFGGGGGGGGGGGGGGGGGGGGGGGGGGGGGGGGGG589EFGGGFFEGGGGGGGGG5=EGFG<FGDEGGF?FFGGGFBFFGGGGFFFFGGFFBFGGGGFFG@AF<BFGF7??E<9>
@M02352:288:000000000-CKWC8:1:1101:19652:3731 1:N:0:ATGCGCAG+CTCTCTAT
TACGAGGGGTGCAAGCGTTAATCGGAATTACTGGGCGTAAAGCGTTCGTAGGCGGTTTGTTAAGCAAGATGTGAAAGCCCAGGGCTCAACCTTGGAACTGCATTTTGAACTGGCAAACTAGAGTACTGTAGAGGGTGGTGGAATTTCCAGTGTAGCGGTGAAATGCGTAGAGATTGGAAGGAACATCAGTGGCGAAGGCGGCCACCTGGACAGATACTGACGCTGAGGTACGAAAGCGTGGGGAGCAAACAGGATTAGATACCCTGGTAGTCCACACCGTAA
+
GGGG@FGGGGGGGGGGGGGGGGGGGGGGGGFGGGGGGGGGGGGGGGGGGGGGGGGCCGGGGGGGFGGGGGGGGGGGGGGGGGDGGGGGGGGGGGGGGGGGGGGGGGGGGGGGGGGGFGGGGGGGGGFGDEFGGGE@FGFGGGGGGCF=EFGGGGGGGGGGGGGGGGGEGGGGGGGCFGGFGGGGGFGGGGGGGGGGGGGGGGGCEFGFG=5CFGGGGGGGGGGGGGGGGGGGGGGFGGGGGGFFFFGGGGFFFFFGFFBFGGGGFFGFFFFFFF=2:?F?GG
@M02352:288:000000000-CKWC8:1:1101:11321:3731 1:N:0:ATGCGCAG+CTCTCTAT
TACGGAGGGGGTTAGCGTTGTTCGGAATTACTGGGCGTAAAGCGCACGTAGGCGGATCAGAAAGTATAGGGTGAAATCCCAGGGCTCAACCCTGGAACTGCCTTATAAACTCCTGGTCTTGAGTTCGAGAGAGGTGAGTGGAATTCCGAGTGTAGAGGTGAAATTCGTAGATATTCGGAGGAACACCAGTGGCGAAGGCGGCTCACTGGCTCGATACTGACGCTGAGGTGCGAAAGTGTGGGGAGCAAACAGGATTAGATACCCTGGTAGTCCACACCGTAA
+
GGGGGGGGGGGGGGGGGGGGGGGGGGFGGGGGGGGGFBFGGGGGGGGGGGFGGGGGGGGGGGGGGGGGCFGGGGGGGGGFGGGGGGGGGGGGGGGGGGGGGGGGGFGGGGGGCFGGGGGGGGGGFGGGGGGGGGGGGGGGGGGGGGGGGGGGGGGF@FGGGGGGGGGGGGGGGGGGGGGGGGGGGGGGGGGGGGGGGDGGGGGGGGGGGGGGGGGGGGGGGGGGGGGGGGGGGGGFGGGGGGFFFFGGGGFFFFGGBFFFGGGGFFGFFFF<FGFFFFFFGG
@M02352:288:000000000-CKWC8:1:1101:23007:3732 1:N:0:ATGCGCAG+CTCTCTAT
TACGGAGGGTCCGAGCGTTATCCGGAATCATTGGGTTTAAAGGGTCCGTAGGCGGACTAATAAGTCAGAGGTGAAATCCCGCAGCTCAACTGTGGAACTGCCTTTGAAACTGTTAGTCTTGAGTTATTGTGAAGTGGTTAGAATATGTAGTGTAGCGGTGAAATGCTTAGAGATTACATGGAATACCGATTGCGAAGGCAGATCACTAACAATATACTGACGCTGATGGACGAAAGCGTGGGGAGCGAACAGGATTAGATACCCTGGTAGTCCACGCCGTAA
+
GGGGGGGDGGEGGGEGGGEEGFGFGCEGGFGGGFGGGGGEFGECECFCGFCCAEGDGGFGFFFFGCAE9FFFGFGGGF=FFGEFEGF@FFFGFGFGGGGGFGFGGGGGGEGEGGCFFGGGFFGGGF@FGFEF,=@FGFGFFGDFCG9FEGGGGGGGGGGGGFC9CGGGGGGGDGFGGFGGGGCF:FGDGGGCGE@:ECFFECFFCFF<EGGFGGGGGGGGGGGGGDGGGGGGG59><EDGCEF?9DCGECB?:?<DBFFFDFGGFFGFFFDA@FF:14>7DG
@M02352:288:000000000-CKWC8:1:1101:5708:3740 1:N:0:ATGCGCAG+CTCTCTAT
TACGTAGGGTGCGAGCGTTGTCCGGAATTACTGGGCGTAAAGAGCTCGTAGGTGGTTTGTCGCGTTGTTCGTGAAAACCGGAGGCTCAACCTCTGGCGTGCGGGCGATACGGGCAGACTGGAGTACTGCAGGGGAGACTGGAATTCCTGGTGTAGCGGTGGAATGCGCAGATATCAGGAGGAACACCGGTGGCGAAGGCGGGTCTCTGGGCAGTAACTGACGCTGAGGAGCGAAAGCGTGGGGAGCAAACAGGATTAGATACCCTGGTAGTCCACGCCGTAA
+
GFGFGGFDGFEGGCFDG:CCFGGGGEEGGFGGGGGGGGECFGCFGFFGGGGGGGGGGGGGCFGGGGGGGDGGFGGDCFGGGEFEFFGGGGGGGGGFGGGGGGGDGGGGGGGDEGGGFCFGGGGGCGGGGGGGGGGGDGGGGGCFFGGGGGFFGGGGGGGGGGFGGGGDGGGFFFFGGGGGGGGG>F5:5EGEGGDCEEGGGDGGFGGGDEFDECFFCF?FFG5EG:FFGDGGGGG>CEGD5C:?>FGG6FF???C><FDFDGFGFF3@2*8AFGF<>?@BGD
@M02352:288:000000000-CKWC8:1:1101:16469:3740 1:N:0:ATGCGCAG+CTCTCTAT
TACGGAGGGGGTTAGCGTTGTTCGGAATTACTGGGCGTAAAGCGCACGTAGGCGGATCAGAAAGTAGGGGGTGAAATCCCAGGGCTCAACCCTGGAACTGCCTCCTAAACTCCTGGTCTTGAGTTCGAGAGAGGTGAGTGGAATTCCAAGTGTAGAGGTGAAATTCGTAGATATTCGGAGGAACACCAGTGGCGAAGGCGGCTCACTGGCTCGATACTGACGCTGAGGTGCGAAAGTGTGGGGAGCAAACAGGATTAGATACCCTGGTAGTCCACACCGTAA
+
GGGGG7FGGGGGGGGGGGGGGGGGGGGFGGGGGGGGGGGGGGGGGGGGGGGGGGGGGGGGGGGGGDFGEGGGGGGGGGGGGGGGGGGGGGFEGGGGGGGGGGGGG,DFGGGGGGGGGCEGGGGGGGGGGGGGGGGFGGGGGGGGGGGGGGGGGGGGGGGGGGGGGGGGGGGGGGGGGGGGGDGGGGGGGGGGGGGGGGGGGGGGGGGGGGFGDEGFGG79:?EEEDFGGGGCEEGFGC7@EGEBBDDFGGF;66CGFFDFGGF4=><F9BA29CFBF:D:FG
@M02352:288:000000000-CKWC8:1:1101:10073:3740 1:N:0:ATGCGCAG+CTCTCTAT
TACGGAGGGTGCAAGCGTTAATCGGAATTACTGGGCGTAAAGCGCGCGTAGGCGGCCAAGTCAGTCAGATGTGAAAGCCCCGGGCTCAACCTGGGAACTGCACCTGATACTGCTTGGCTAGAGTACAGAAGAGGGTGGTGGAATTTCCTGTGTAGCGGTGAAATGCGTAGATATAGGAAGGAACATCAGTGGCGAAGGCGGCCACCTGGTCTGATACTGACGCTGAGGTGCGAAAGCGTGGGGAGCAAACAGGATTAGATACCCTGGTAGTCCACGCCGTAA
+
GGGGGGGGGGGGGGGGGGGGGGGGGGGGGGGGGGGGGGGGGGGGGGGGGGGGGGGGGGGGGGGGGGGGGGGGGGGGGGGGGGGGGGGGGGGGGGGGGGGGGGGGGGGGGGGGGGGGGGGGGGGGGGGGGGGGGGGGGGGGGGGGGGGGGGGGGGGGGGGGGGGGGGGGDGGGGGGGGGGGGGGGGGGGGGGGGGGGGGGGGGEEGGGGGGGGGGGGGGGGGGGGGGGGGGGGGGGFGGGGGGFFFFGGGGFFFBGGFFA?GGGGFFGFFFFFFGFFF0@BGG
@M02352:288:000000000-CKWC8:1:1101:18009:3742 1:N:0:ATGCGCAG+CTCTCTAT
TACGGAGGGGGTTAGCGTTGTTCGGAATTACTGGGCGTAAAGCGCACGTAGGCGGATCAGAAAGTATAGGGTGAAATCCCAGGGCTCAACCCTGGAACTGCCTTATAAACTCCTGGTCTTGAGTTCGAGAGAGGTGAGTGGAATTCCGAGTGTAGAGGTGAAATTCGTAGATATTCGGAGGAACACCAGTGGCGAAGGCGGCTCACTGGCTCGATACTGACGCTGAGGTGCGAAAGTGTGGGGAGCAAACAGGATTAGATACCCTGGTAGTCCACGCCGTAA
+
GGGGGCCEFGGFCFGGGGGGGGGGGEGGGGGGGGGGGGGGGGGGGGGGGGGGGGGGGGGGGGGGGGGGGGGGGGGGGGGGGGGGGGGGGGGGGGGGGGGGGGGGGGGGGGGGGGGGGGGGGGGGGGGGGGGFGGFGGGGGGGGGGGGGGGGFGDGGGGGGGGGGFGGGFGGGGGGGGFEEEGGGGGGGGGFFGEGGGGGGGGCEGGGGGGDGGEGGGGGGGGECECGGGGGGGGGFGGGGGGFBFFGGGGFFFFGGFFFFGGGGFFCFAFBFBDFFFFFBC<
@M02352:288:000000000-CKWC8:1:1101:14646:3743 1:N:0:ATGCGCAG+CTCTCTAT
TACGGAGGGTGCAAGCGTTATCCGGAATCATTGGGTTTAAAGGGTCCGCAGGCGGTCAATTAAGTCAGAGGTGAAATCCCATAGCTTAACTATGGAACTGCCTTTGATACTGGTTGACTTGAGTTATACGGAAGTAGATAGAATGTGTAGTGTAGCGGTGAAATGCATAGAGATTACACAGAATACCGATTGCGAAGGCAGTCTACTACGTATATACTGACGCTCATGGACGAAAGCGTGGGGAGCGAACAGGATTAGATACCCTGGTAGTCCACGCCGTAA
+
GGGGGGGGGGGGGGGGGGGGGGCFGGGGGGGAFGGEFGGGGGGGGGGGGGGGGGGGGGGGGGGGGGGGGGGGGGGGGGGGGGGGGGFGGGGGGGGGGGGGGGGGGGGGF9FGGGGGGGGGGGGGGGGGGGGGGGGGGGGGGGGGGGFGEFGGGGFGGGGGGGGGGGGFGGGFGGGGGGGGGGGGGGGGG:FGGGGGGGGCGGCFG9?FGGGGGFGGGGDGGGDGGDGGGFGGGGGFG=CDEGFBFFGGGGFFFFGGFFBFFG6>=>GFAFBF4CF:(8DFGD
@M02352:288:000000000-CKWC8:1:1101:23283:3753 1:N:0:ATGCGCAG+CTCTCTAT
TACGGAGGGGGTTAGCGTTGTTCGGAATTACTGGGCGTAAAGCGCACGTAGGCGGATCAGTAAGTATAGGGTGAAATCCCAGGGCTCAACCCTGGAACTGCCTTATAAACTCCTGGTCTTGAGTTCGAGAGAGGTGAGTGGAATTCCGAGTGTAGAGGTGAAATTCGTAGATATTCGGAAGAACACCAGTGGCGAAGGCGACTTACTGGACGTTGATTGACGCTGAGGTGCGAAAGCGTGGGGAGCAAACAGGATTAGATACCCTGGTAGTCCACGCCGTAA
+
GGGGGGGGGGG@@FFGGGGGGGGGGGDGAF9FCEGGGGGGGGGGGDFGGGGGGGGGGGFG9FFFGGDCGGGGEGGGGCEGGGGGGGGGGGGGGGFGGGADFG9<3FFGDGG@FGGGBFGDEFGGGGEAFFGDFG:FFABCGGFGGGC<:FGEGGGGGGGGGG?C@EGGGGGGFGFFGGG8EGCFFC@EFGGFGGGGGGFG5:EG7EGGGGG=*;8EGGGGGEEEE<FGGFGDGCC>FE5EEE>6(.>FCC5?FFGGFFFFGGCFF>F6>@AD?C@?6BFFGG
@M02352:288:000000000-CKWC8:1:1101:25080:3758 1:N:0:ATACGCAG+CTCTCTAT
TACGGAGGGTCCAAGCGTTATCCGGAATCATTGGGTTTAAAGGGTCCGTAGGCGGGCTATTAAGTCAGTGGTGAAATGCAGGGGCTTAACCCCGGCACTGCCATTGATACTGTTTGTCTTGAGTTCTTGTGAAGTGGTTAGAATATGTAGTGTAGCGGTGAAATGCTTAGATATTACATAGAATTCCAATTGCGAAGGCAGCTCACTAACGATCTATTGACGCTGATGGACGAAAGCGTGGGTAGCGAACAGGATTAGATACCCTGGTAGTCCACGCCGTAA
+
GGGEEGFEBE,E,CFCFGGGGGGDGF+D<FGGGGGGGGGGGGGGF8FGGGGG<FG7@:?,C@FGGGGGGFGGGGFF?,5<C,>FGG<FGG,44433@:DFG<,EFFGGGGGGD<,BFGGGGG,F3,37,,8@<FGGG,*3DFGG>3FC,@FGGGGGDEFFEFFGFGGGG6EGGGFGG,?@EFGF,FF@FGGFEEGGEGGFG5<8FFC+3>**3**23?<AFEGD85EG6CGDEGDEGGGGGGEF:FDDEGFFF?GFF?BFGGGGFFGFFFFDFGF(7?B>DC
@M02352:288:000000000-CKWC8:1:1101:14636:3759 1:N:0:ATGCGCAG+CTCTCTAT
TACGGAGGGTGCAAGCGTTATCCGGAATCATTGGGTTTAAAGGGTCCGCAGGCGGTCAATTAAGTCAGAGGTGAAATCCCATAGCTTAACTATGGAACTGCCTTTGATACTGGTTGACTTGAGTTATACGGAAGTAGATAGAATGTGTAGTGTAGCGGTGAAATGCATAGAGATTACACAGAATACCGATTGCGAAGGCAGTCTACTACGTATATACTGACGCTCATGGACGAAAGCGTGGGGAGCGAACAGGATTAGATACCCTGGTAGTCCACGCCGTAA
+
GGGGGGGGGGGGGGGGGGGGGGGGGGGGGGGGGGGGGGGGGGGGGGGGGGGGGGGGGGGGGGGGGGGGGGGGGGGGGGGGGGGGGGGGGGGGGGGGGGGGGGGGGGGGGGGGGGGGGGGGGGGGGGGGGGGGGGGGGGGGGGGGGGGGGGGGGGGGGGGGGGGGGGGGGGFFGGGGGGGGGGGGGGGGGGGGGGGGGGGGGGGGGGGGGGGGGGGGGGGGGGGGGGGGGGGGGGGFGGGGGGFFFFGGGGFFFFGGFFA@FGGGFFGFFFAFFGFF>?FFGG
@M02352:288:000000000-CKWC8:1:1101:18895:3762 1:N:0:ATGCGCAG+CTCTCTAT
TACGGAGGGTCCGAGCGTTATCCGGAATCATTGGGTTTAAAGGGTCCGCAGGCGGTCAATTAAGTCAGAGGTGAAATCCCATAGCTTAACTATGGAACTGCCTTTGATACTGGTTGACTTGAGTCATATGGAAGTAGATAGAATGTGTAGTGTAGCGGTGAAATGCATAGATATTACACAGAATACCGATTGCGAAGGCAGTCTACTACGTATGTACTGACGCTCATGGACGAAAGCGTGGGGAGCGAACAGGATTAGATACCCTGGTAGTCCACGCCGTAA
+
GGGGGGGGGGGGGGGGGGGGGGGGGGGGGGGGGGGGGGGGGGGGGGGGGGGGGGGGG7EGGGGGGGGGGGGGGGGGCFGGGGGGGGGGGGGGGGGGGGGGGGGGGGGGGGGGGGGGGGGGGGGGGGGGGGGFGGGGGGGGGGGGGDGGGGGGGGGGGGGGGGGGGGAFGGGGFGGGGGGGGGGGGGGGGGGGGGGGGGGGGGGGGGGGGGGGGGGGGGGGGGGGGGGGCGGGGGGFGGGGGGF?9BCDEGFFBBGFFF67?FGFFF3?48A<=>4:9?>-CD
@M02352:288:000000000-CKWC8:1:1101:10846:3764 1:N:0:ATGCGCAG+CTCTCTAT
TACGGAGGGGGTTAGCGTTGTTCGGAATTACTGGGCGTAAAGCGCACGTAGGCGGATCAGAAAGTATAGGGTGAAATCCCAGGGCTCAACCCTGGAACTGCCTTATAAACTCCTGGTCTTGAGTTCGAGAGAGGTGAGTGGAATTCCGAGTGTAGAGGTGAAATTCGTAGATATTCGGAGGAACACCAGTGGCGAAGGCGGCTCACTGGCTCGATACTGACGCTGAGGTGCGAAAGTGTGGGGAGCAAACAGGATTAGATACCCTGGTAGTCCACACCGTAA
+
GGGGGGGGGGGGGGGGGGGGGGGGGGGGGGGGGGGGGGGGGGGGGGGGGGGGGGGGGGGGGFGGFFGGGGGGGGGGGGGGGGGGGGGGGGGGGGGGGGGGGGGGGGGGGGGGGGGGGGGGGGGGGGGGGGGGGGGGGGGGGGGGGGGGGGGGGGGGGGGGGGGGGGGGGGGGGGGGGGGGGGGGGGGGGGGGGGGGGGGGGGGGGGGGGGGGGGGGGGFGGGGGGGGGGGGGGGGFGGGGGGFFBFGGGGFFFFGGFFBFGGGGFFGFFFAB**=:BFF:CD
@M02352:288:000000000-CKWC8:1:1101:6910:3767 1:N:0:ATGCGCAG+CTCTCTAT
TACGGAGGGGGTTAGCGTTGTTCGGAATTACTGGGCGTAAAGCGCACGTAGGCGGATCAGAAAGTATAGGGTGAAATCCCAGGGCTCAACCCTGGAACTGCCTTATAAACTCCTGGTCTTGAGTTCGAGAGAGGTGAGTGGAATTCCGAGTGTAGAGGTGAAATTCGTAGATATTCGGAGGAACACCAGTGGCGAAGGCGGCTCACTGGCTCGATACTGACGCTGAGGTGCGAACGTGTGGGGAGCAAACAGGATTAGATACCCTGGTAGTCCACACCGTAA
+
FGGGGFGGFGGGGGGGGGGGGGGGGGGGGGGGGGGGGGGDGGGGGGGGGGGGGGGEEGGGGGGGGFFFFGGGGGFGGGGGDCCCGGGGGGGGGGGGGGGGGGGGGGGFGGGGFGGGGFFGGGGGGGGGGGGDGGGCGGGGGGGGGGGGCGGGG@FGGGGGGGGGGGGGGGDGGGGGGGBECFG7FCGGGGGGGGCEGDGGGDGGFGGGGGGGGGGGGGGFCEGDGDGFGFGGGG))9CDFG=><BFG4+7<@FFGG744FFFEGFFG@>FFFB7@::BF3*1
@M02352:288:000000000-CKWC8:1:1101:25071:3775 1:N:0:GTGCGCAG+CTCTCTAT
TACGGAGGGTGCAAGCGTTATCCGGAATCATTGGGTTTAAAGGGTCCGTAGGCGGGCTAATAAGTCAGTGGTGAAAGTCAGGGGCTCAACTGCAGAATTGCCATTGATACTGTTTGTCTTGAATTAATGTGAAGTGGGCAGAATTTGTAGTGTAGCGGTGAAATGCTTAGATATTACATAGAATACCAATTGCGAAGGCAGATCACTAACAATATATTGACGCTGATGGACGAAAGCGTGGGTAGCGAACAGGATTAGATACCCTGGTAGTCCACGCCGTAA
+
GGGGGGGG:B,B<EFGGGGGGGGGGF+F,FGGGGGGGGGGGGGGC6CFFGGG,FG7C7<,CFEGGGGGGFFGGGGG,,<,C,BFEG+FAF<,,,,,:,CFG?,CF,CFFFFGD,,8FFGGGG,D@<,,,3CD,CFGG7+,5FEC,,8E=FGFGGDGDCCFDFGGGGGGGGGGGF,@F9?DFFGC,@F9FFGGGGGGGGGGGEGGGGGC6<*+++25+C?FG>EEEG7C+:C3>ED)9EGGGG)<?F3DEDFF?BGGF42@EFFGFFGFFFFFFGFBF?EFGD
@M02352:288:000000000-CKWC8:1:1101:8157:3779 1:N:0:ATGCGCAG+CTCTCTAT
TACGGAGGGGGTTAGCGTTGTTCGGAATTACTGGGCGTAAAGCGCACGTAGGCGGATCAGAAAGTATAGGGTGAAATCCCAGGGCTCAACCCTGGAACTGCCTTATAAACTCCTGGTCTTGAGTTCGAGAGAGGTGAGTGGAATTCCGAGTGTAGAGGTGAAATTCGTAGATATTCGGAGGAACACCAGTGGCGAAGGCGGCTTACTGGCTCGATACTGACGCTGAGGTGCGAAAGTGTGGGGAGCAAACAGGATTAGATACCCTGGTAGTCCACACCGTAA
+
GGGGGGGGGGGFGGGGGGGGGGGGDGDGGGGGGGGGGGGGGGGGGGGGGGGGGGGGGGFGGGGGGGFGGGGGGGGGGGGGGGGEGGGGFGGGGGGGGGGGGGGGGGGGGGGGGGGGGGGGGGFGGGGGGGGGGGFGGGGGGGGGGGGGGGGGGGGGGGGGGGGDGGGGGGGFFFEGGGGGGGGGGGEFGGGGGGGGGGGGGGGGGGGGGGGGGGGGDFGGGGGGGGGGFGGGGGGFCGFGGGF?FEGFF5FF<:CF<?AFGGGGFFG4AFAAFFFBB154DD
@M02352:288:000000000-CKWC8:1:1101:13172:3782 1:N:0:ATGCGCAG+CTCTCTAT
TACGGAGGGGGTTAGCGTTGTTCGGAATTACTGGGCGTAAAGCGCACGTAGGCGGATCAGAAAGTATAGGGTGAAATCCCAGGGCTCAACCCTGGAACTGCCTCTAATACTGCTAGTCTTGAGTTCGAGAGAGGTGAGTGGAATTCCAAGTGTAGAGGTGAAATTCGTAGATATTTGGAGGAACACCAGTGGCGAAGGCGGCTCACTGGCTCGATACTGACGCTGAGGTACGAAAGTGTGGGGAGCAAACAGGATTAGATACCCTGGTAGTCCACACCGTAA
+
GFGGGGGGGGGGGGGGGGGGGGGGGGGGGGGGGGGGGFGGGGGGGGGGGGGGGGGGGGGGGFFGGCFGGGGGGGGGGGGGGGGGDFGGGGGGGGGGGGGGGGGGGGGGGGGGGGGGGGGGGGGGGGGGGGGGGGGGGGGGGGGFGGGGGGGGGGGCGDGFGGGGGGGGGGGGGGGGFGGGGGGGGGGGGGGGGGGGGGGGGGGGGGGDGGGGGGGGGGGGGGGGGGGGGGGGGFGFGGGFG5><>FGGFGFF??FFB?AFFFGCFFGFFF<)=FF>?B@?FD
@M02352:288:000000000-CKWC8:1:1101:13155:3789 1:N:0:ATGCGCAG+CTCTCTAT
TACGGAGGGGGCTAGCGTTGTCCGGAATTACTGGGCGTAAAGCGCACGTAGGCGGATCATTAAGTATAGGGTGAAATCCCAGGGCTCAACCCTGGAATTGCCGCTAATACTGCTAGTCTTGAGTTCGAGAGAGGTGGGCGGAATTCCTGGTGTAGCGGTGAAATGCGTAGATATTAGGAGGAACACCAGTGGCGAAGGCGGCCTACTGGACCAATACTGACGCTGAGGCTCGAAAGTGTGGGGAGCAAACAGGATTAGATACCCTGGTAGTCCACACCGTAA
+
GGGGGGGG+@+++;EFGFF:C,CFGE:FGG<FFFGF:FFEFG,C++@FGGGE9FEG++,,5BFFFG9,<,EFFGEG9,,8:5B=FFGDGGG7B,+BF,D<F9+3F=>FEGGG9B=FFFGGGGGG9F:,,@FFCCFG7F*>FGGGGGC,,6FFG9F,FCGGGGCE9CE8CEGGGGG+BFCFGGGGGGGGGGGGGGGGGGGGGGC**0<@F*0***3<FGGFFGGGGGGG**9CECGD2<>CCG>?B:CFFFFF:?FD?FBBGG@FF@GFD48A?F??F:B?GD
@M02352:288:000000000-CKWC8:1:1101:18708:3789 1:N:0:ATGCGCAG+CTCTCTAT
TACGGAGGGGGTTAGCGTTGTTCGGAATTACTGGGCGTAAAGCGCACGTAGGCGGATCAGAAAGTATAGGGTGAAATCCCAGGGCTCAACCCTGGAACTGCCTTATAAACTCCTGGTCTTGAGTTCGAGAGAGGTGAGTGGAATTCCGAGTGTAGAGGTGAAATTCGTAGATATTCGGAGGAACACCAGTGGCGAAGGCGACTCCCTGGTCAGTAACTGACGCTCATGTGCGAAAGTGTGGGTAGCGAACAGGATTAGATACCCTGGTAGTCCACACCGTAA
+
GGGGGCFGGGGGGGGGGGGGGGGGGGGGGGGGGGGGGGGGGGGGGGGGGGGGGGGGGGGGGGGGGEGGFGGGGGGGGGGGGGGGGGGGGGGGGGGGGGGGGGGGGGGGGGGGGGGGGGGGGGGGGGGGGGGGGGGGGGGGGGGGGGGGGGGGGGGGGGGGGGGGFGGGGGGGGGGGGGGGGGGGGGGGGGGGGGGGGGGGGGGGGGGGGGGGGGFGGGGGGGGGGGGEGGGGGEGFGGGGGGFFFFGGGGFFFBFGFFFFGGGGFFGFFFFFFGF?FFFFGG
@M02352:288:000000000-CKWC8:1:1101:12160:3802 1:N:0:ATGCGCAG+CTCTCTAT
TACGGAGGGTGCAAGCGTTAATCGGAATTACTGGGCGTAAAGCGTACGTAGGATGTGATGCAAGTCGGATGTGAAATCCCCGGGCTTAACCTGGGAACTGCATTCGAAACTACATCACTAGAGTGTAGTAGAGGTAAGCGGAATTTCGGGTGTAGCGGTGAAATGCGTAGATATCCGAAAGAACATCAGTGGCGAAGGCGGCTTACTGGACTAACACTGACTCTGAGGTACGAAAGCGTGGGGAGCAAACAGGATTAGATACCCTGGTAGTCCACGCCGTAA
+
GGGGGEGEGGGGGGGGGGGGDFGGGGGGGGGGGGGGE@BFFGGGGGGGGGGGGGGGGGGGGGGGGGGGGGGGGGGGGGGFGGGGGGGGGFGGFGGGGGGGGGGGGGGGGGGGGGGGGGGGGGGGGGGGGGGGGGGGGGGGGGGGGGGGGGGGGGGGDGGGGGGGGGGGGGGGGGGGGGGGGGGGGGGGGGGGGGGGDEGGGGGGGGGGFGGGGGGFGGGDGGCFCDGGGGGGGGG>GGGGEGF?FFGGGGFFFBGGFFFFGGGGFFGFAFFFFGFF>FFFGG
@M02352:288:000000000-CKWC8:1:1101:18928:3808 1:N:0:ATGCGCAG+CTCTCTAT
TACGGAGGGGGTTAGCGTTGTTCGGAATTACTGGGCGTAAAGCGCACGTAGGCGGATCAGAAAGTATAGGGTGAAATCCCAGGGCTCAACCCTGGAACTGCCTTATAAACTCCTGGTCTTGAGTTCGAGAGAGGTGAGTGGAATTCCGAGTGTAGAGGTGAAATTCGTAGATATTTGGAGGAACACCAGTGGCGAAGGCGGCTCACTGGCTCGATACTGACGCTGAGGTACGAAAGTGTGGGGAGCAAACAGGATTAGATACCCTGGTAGTCCACACCGTAA
+
GGGGGGGGGGGGGGFGGFCGGGGGGGEGGGGGGGGDGFGGGGGGEGGGGGFGDGGGGGFFFDFGGCFFGGGGGGGGGGFGGGGGGFGFGGGEGGGGGGGGGGGFGGGGGGFGGGGGGGDFGGCFCFFFGGGCGG>@CFGGGCFFGGGGGGGFF;CFFGGGFCFGFGGGFFECGGFGGGGGGCGFGGGGGGGGGGGGGGGGGGEGGGGGGGCGCCGGGGGGGGD*8CFGGGGGGGGEGGGGGGFFBFGGGGFFB:4C?FF=GGFGFFGFAF8AFFFF6?E4FD
@M02352:288:000000000-CKWC8:1:1101:6967:3816 1:N:0:ATGCGCAG+CTCTCTAT
TACGGAGGGGGTTAGCGTTGTTCGGAATTACTGGGCGTAAAGCGCACGTAGGCGGATCAGAAAGTATAGGGTGAAATCCCAGGGCTCAACCCTGGAACTGCCTTGTAAACTCCTGGTCTTGAGTTCGAGAGAGGTGAGTGGAATTCCGAGTGTAGAGGTGAAATTCGTAGATATTCGGAGGAACACCAGTGGCGAAGGCGGCTCACTGGCTCGATACTGACGCTGAGGTGCGAAAGTGTGGGGAGCAAACAGGATTAGATACCCTGGTAGTCCACACCGTAA
+
GGGGGGGGGGGGGGGGGGGGGGGGGGGGGGGGGGGGGGGGGGGGGGGGGGGGGGGGGGGGGGGFGGGGGGGGGGGGGGGGGGGGGGGGFGGGGGGGGGGGGGGGGGGGGGGGGGGGGGGGGGGGGGGGGGGGGGGGGGGGGGGGGGGGGGGGGGGGGGGGGGGGGGGGGGGGGGGGGGGGGGGGGGGGGGGGGGGGGGGGGGGGGGGGGGGGGGGGG?7:FGGEEGGGGGGGGGGFGGGGGGFFFFGGGG:@?FGGFFAFGGFGFFGFAFD<FGFFBFE?GG
@M02352:288:000000000-CKWC8:1:1101:12488:3817 1:N:0:ATGCGCAG+CTCTCTAT
TACGGAGGGGGTTAGCGTTGTTCGGAATTACTGGGCGTAAAGCGCACGTAGGCGGATCAGAAAGTAAGGGGTGAAATCCCAGGGCTCAACCCTGGAACTGCCTCTTAAACTCCTGGTCTTGAGTTCGAGAGAGGTGAGTGGAATTCCAAGTGTAGAGGTGAAATTCGTAGATATTTGGAGGAACACCAGTGGCGAAGGCGGCTCACTGGCTCGATACTGACGCTGAGGTGCGAAAGTGTGGGGAGCAAACAGGATTAGATACCCTGGTAGTCCACACCGTAA
+
GGGGGGGEEGGFFGGGGGGGGGGGGGGGGGGGGGGGGGGGGGGGGGGGGGGGGGGGGGGGGGGGGFFFGGGGGGGGGGGGGGGGFFGGGGGGGGGGGGGGGGGGGGGGGGGGGGGGGGGGGGGGGGGGGGGGEGFFGGGGGGGGGGGGGGGGGGGGGGGGGGGGGGGGFFGGGGGGGGGGGGGGGGGGGGGGGGGGGGGGGGGGGGGGGGGGGGFGGGGGGGGGGGGGGFGGGGGEGGGGGGB6>FGGGFFFFFGGF?9FGGCGFFGFF?BBFGFF?FFFGD
@M02352:288:000000000-CKWC8:1:1101:24706:3831 1:N:0:ATGCGCAG+CTCTCTAT
TACGGAGGGTGCAAGCGTTATCCGGAATCATTGGGTTTAAAGGGTCCGCAGGCGGTCAATTAAGTCAGAGGTGAAATCCCATAGCTTAACTATGGAACTGCCTTTGATACTGGTTGACTTGAGTTATACGGAAGTAGATAGAATGTGTAGTGTAGCGGTGAAATGCATAGAGATTACACAGAATACCGATTGCGAAGGCAGTCTACTACGTATATACTGACGCTCATGGACGAAAGCGTGGGGAGCGAACAGGATTAGATACCCTGGTAGTCCACGCCGTAA
+
GFGCGFGFFCGGGGGFGGGEGFGGGGGGFGCFFGG@CFDFGGCEEEGGCGGGGGGFFGFGAFGGGGFAGGGGGGGGGGGGCFFFGFFFGGGAEFGGGGGGGGGGGGFGGGGFEFGGFGGGGGFGGGGGGGGG7FGGGGGGGGFGC>FFFFGFGGGDGDGECFFGEGFGFFC9BFF@DEEGGGGGFGGC7FC5?*=:CEG61CGGGGGGGGC9F?CEFGCCGGGGGGFG+AFGGGGFGGGCGGE(,<CCEGDFF?GGFFAFAFGGFFGFAB>DFGFFFFFBGD
@M02352:288:000000000-CKWC8:1:1101:6193:3840 1:N:0:ATGCGCAG+CTCTCTAT
TACGGAGGGGGTTAGCGTTGTTCGGAATTACTGGGCGTAAAGCGCACGTAGGCGGATCAGAAAGTATAGGGTGAAATCCCAGGGCTCAACCCTGGAACTGCCTTGTAAACTCCTGGTCTTGAGTTCGAGAGAGGTGAGTGGAATTCCGAGTGTAGAGGTGAAATTCGTAGATATTCGGAGGAACACCAGTGGCGAAGGCGGCTCACTGGCTCGATACTGACGCTGAGGTGCGAAAGTGTGGGGAGCAAACAGGATTAGATACCCTGGTAGTCCACACCGTAA
+
GAEDC6@BE:@@F<FGGGCFGFFEGCCGGGGGFFGGGGE:CFGGGCGGFGGGGGGCFGGEFEFFFFGGGGFEEGGGGEFGFGGCGCGFG@FGGGGEFGGGGGGDFFF=@FAGFGGGGGGGGCFGGGGGGGGGGGGGGGGGGDDGGFGGGGGGGFCCGFGFFEGGGGGGGGCFFGGFGGEGDFFGGGGGGGGGGGGGEGGGGG88FCGGGGFFGGGFGGGGGGG8CDGGGGGGEDGFGGC@GC@?0:F9CF>5?3>C?6AFFFGGF>FFF?4AFFF:(834FD
@M02352:288:000000000-CKWC8:1:1101:8290:3847 1:N:0:ATGCGCAG+CTCTCTAT
TACGGAGGGGGTTAGCGTTGTTCGGAATTACTGGGCGTAAAGCGCACGTAGGCGGATCAGAAAGTATAGGGTGAAATCCCAGGGCTCAACCCTGGAACTGCCTTGTAAACTCCTGGTCTTGAGTTCGAGAGAGGTGAGTGGAATTCCGAGTGTAGAGGTGAAATTCGTAGATATTCGGAGGAACACCAGTGGCGAAGGCGGCTCACTGGCTCGATACTGACGCTGAGGTGCGAAAGTGTGGGGAGCAAACAGGATTAGATACCCTGGTAGTCCACACCGTAA
+
FGGGG7FGGGGFGGGGDFCFGGGGGGCFGGFGGGGFGGGGGGGGGGGGGFGGGGGGGGGGD?EFGGGGGGGGGGFGGGFAFGGGGGGCFGFGGGGCEGFFGGGGGGGGGGGGEFF<FFCGGGGGGGGGGGGGEGFGGGGGGGGFGGGG>BFFGGGGGGGDCCFGGGGGGGGGGGFGFGCEDGFFF:FFFFCCECGGGGCEGGGGGGGCGE*<EEFGGGGGGGC8EDFGGFGGGGGDGGGG58BBFFGC09@FB?FGFFF?CGEGF4CFBFFF4F6?<<>4*1
@M02352:288:000000000-CKWC8:1:1101:24207:3858 1:N:0:ATGCGCAG+CTCTCTAT
TACGGAGGGGGTTAGCGTTGTTCGGAATTACTGGGCGTAAAGCGCACGTAGGCGGATCAGAAAGTATAGGGTGAAATCCCAGGGCTCAACCCTGGAACTGCCTTATAAACTCCTGGTCTTGAGTTCGAGAGAGGTGAGTGGAATTCCGAGTGTAGAGGTGAAATTCGTAGATATTCGGAGGAACACCAGTGGCGAAGGCGGCTCACTGGCTCGATACTGACGCTGAGGTGCGAAAGTGTGGGGAGCAAACAGGATTAGATACCCTGGTAGTCCACACCGTAA
+
GFGGGGGGGGEFE@FGGFFGGGGGGGGGGGGGGGGGGGGGCGGGGGEGGGGGGGGGGGGGGGGGGGGGGGGGGGGGGGGGGGGGGGGGGGGDGGDFGGGGGGGGGGGGGGGGGGGEGGFFGFGGGFECDFGGGGGGCFGGFFCGGGFGEGCGGFGFC@FGGCFGGGGGGGEFGFGGGGGGGGGGGGGGGGFCEGGGGG5CCGEGGGFFCC7EEGGGGGGGFGDC5DGGGFCGGE<>C92<CEF19BCGA<>F??FGF4AFGF8*9FFFA646=FF?FFDBGG
@M02352:288:000000000-CKWC8:1:1101:20449:3861 1:N:0:ATGCGCAG+CTCTCTAT
TACGGAGGGGGTTAGCGTTGTTCGGAATTACTGGGCGTAAAGCGCACGTAGGCGGATCAGAAAGTATAGGGTGAAATCCCAGGGCTCAACCCTGGAACTGCCTTGTAAACTCCTGGTCTTGAGTTCGAGAGAGGTGAGTGGAATTCCGAGTGTAGAGGTGAAATTCGTAGATATTCGGAGGAACACCAGTGGCGAAGGCGGCTCACTGGCTCGATACTGACGCTGAGGTGCGAAAGTGTGGGGAGCAAACAGGATTAGATACCCTGGTAGTCCACACCGTAA
+
GGGGGCFGGGGGGFFFGFGDGFFGGGGGGGGGGGGGGFGGGGGGGGGGGGGGGGGEGGGGGGGGGGGGGGGGGGGGGGGGGGGGGGGGGGGGGGGGGGGGGGGGGGGGGGGGGGGGGGGGGGGGGGGGGGGGGGGGGGGGGGGGGGGGGGGGGGGGGGGGGGGGGGGGGGGGGGGGGGGGGGGGGGGGGGGGGGGGGGGGGGGGGGGGGGGGGCC>EGFGGGGGGDGGEFGGGGGFGGGFGGFFFFGGGGFFFFGGBFAFGGCFFFGFFFFFFGFFFFEFFD
@M02352:288:000000000-CKWC8:1:1101:19958:3871 1:N:0:ATGCGCAG+CTCTCTAT
TACGGAGGGTGCAAGCGTTAATCGGAATTACTGGGCGTAAAGCGTGCGTAGGTGGTTTGTTAAGCAAGATGTGAAAGCCCCGGGCTCAACCTGGGAACTGCATTTTGAACTGGCAAACTAGAGTATTGTAGAGGGTAGTGGAATTTCCAGTGTAGCGGTGAAATGCGTAGAGATTGGAAGGAACATCAGTGGCGAAGGCGGCTACCTGGACAAATACTGACACTGAGGCACGAAAGCGTGGGGAGCAAACAGGATTAGATACCCTGGTAGTCCACGCCGTAA
+
GGGGGGGGG@F;@FGGGGGD,EFGGGGGGGGGGGGGGGGGGGGGGEGGGGGG6EE6DFGEFGGGAFFGFDFGGGGGFGGGEGGGGGGGGGGF<FGGGGGGGEG??FFGGGGDFGGCAFGFGGCFD=@<=FFGGGD:DFGGGGGGGCGCFGGGGGGFGGGGGGGGGGGGGGGCGGE,D>EFGGGGG@FGGGGGGGGGGGGGGGG*4;EFGGG?;CGGGGFGG?CGGGGGCEGGGGG>CGGDGGFFFEGGGFFFFFGF>FABEGGGFFFFBFFFFGF<FFFFGG
@M02352:288:000000000-CKWC8:1:1101:8474:3871 1:N:0:ATGCGCAG+CTCTCTAT
TACGGAGGGGGTTAGCGTTGTTCGGAATTACTGGGCGTAAAGCGCACGTAGGCGGATCAGAAAGTATAGGGTGAAATCCCAGGGCTCAACCCTGGAACTGCCTTATAAACTCCTGGTCTTGAGTTCGAGAGAGGTGAGTGGAATTCCGAGTGTAGAGGTGAAATTCGTAGATATTCGGAGGAACACCAGTGGCGAAGGCGGCTCACTGGCTCGATACTGACGCTGAGGTGCGAAAGTGTGGGGAGCAAACAGGATTAGATACCCTGGTAGTCCACACCGTAA
+
GGGGGFGGGGGGGGGGGGGGGGGGGGGGGGGGGGGGGGGGGGGGGGGGGGGGGGGGGGGGGGGFGFFGGGGGGGGGGGGGGGGGGGGGGGGGGGGGGGGGGGGGCGGGGGGGGGGGGGGGGGGGGGGGGGGGGGGGGGGGGGGGGGGGGGGGGGGGGGGGGGGGGGGGGGGGGGGGGGGGGGGGGGGGGGGGGGGGGGGGGGGGGGGGGGGGGGGGGGGGGGGGGGGGGGGGGGGFGGFGGGFFFFGGGGFFFBCFFFFFGGGGFFGFFFFFFFFFFFFFGD
@M02352:288:000000000-CKWC8:1:1101:10659:3872 1:N:0:ATGCGCAG+CTCTCTAT
TACGGAGGGGGTTAGCGTTGTTCGGAATTACTGGGCGTAAAGCGCACGTAGGCGGATCAGAAAGTATAGGGTGAAATCCCAGGGCTCAACCCTGGAACTGCCTTATAAACTCCTGGTCTTGAGTTCGAGAGAGGTGAGTGGAATTCCGAGTGTAGAGGTGAAATTCGTAGATATTCGGAGGAACACCAGTGGCGAAGGCGGCTCACTGGCTCGATACTGACGCTGAGGTGCGAAAGTGTGGGGAGCAAACAGGATTAGATACCCTGGTAGTCCACACCGTAA
+
GGGGGGGGGGGEGGGGGFGGGGGGGG7DGGGGGGGGGGGGGGGGGGGGGGGGGGGGGGGGGGGFGGGGGGFGGGGGGGGGGGGGGGGGGGGGGGGGGGGGGGGGGGGGGGGGGGGGGGGGGGGGGGGGGGGGGGGGGGGGGGGGGGGGGGGGGGGGGGGGGGGGGGGGGGGGGGGFGGGGGGGGGGGGGGGGGGGGGGGGGG=EGGGGGGGGGGGGGGGGGGGGGGGGGGFGGGGFGGDGGGF?BFGGFFFF::<7>FAFGFGGFFGFFFFFFGFFF6>6FG
@M02352:288:000000000-CKWC8:1:1101:22530:3883 1:N:0:ATGCGCAG+CTCTCTAT
TACGGAGGGGGTTAGCGTTGTTCGGAATTACTGGGCGTAAAGCGTACGTAGGCGGATTAGTCAGTTAGGGGTGAAATCCCAGGGCTCAACCCTGGAACTGCCTCTAATACTTCTAGTCTTGAGTTCGAGAGAGGTGAGTGGAATTCCAAGTGTAGAGGTGAAATTCGTAGATATTTGGAGGAACACCAGTGGCGAAGGCGGCTCACTGGCTCGATACTGACGCTGAGGTACGAAAGTGTGGGGAGCATACAGGATTAGATACCCTGGTAGTCCACACCGTAA
+
ECECCBCFGC@876EFE@@FGFF:F:,FGEF<DDEGG@>?CFGGGGGGGGG7E:FECGGCFFGGCFECFGG=FGGGGGGGGGG>C<FFG=FEGGGGGGGGGG,B3EFA@F,,@<<=FFGFC9F3FBFCD,FFCGG@CGFGFF9<FGGC;<7FF@F,@:<*?CE9,?FBFFE,=CGGE9ECEGF::FFCFGGGGCEEEEGCGGGGG?:9*;7?CECFCE?E?C=*;CFGGG7CGE<DGG:C5CD:FFG*<DFF<?F74?>=0?F49)964=5>BGFFFFE:35
@M02352:288:000000000-CKWC8:1:1101:15184:3887 1:N:0:ATGCGCAG+CTCTCTAT
TACGGAGGGGGTTAGCGTTGTTCGGAATTACTGGGCGTAAAGCGCACGTAGGCGGATCAGAAAGTATAGGGTGAAATCCCAGGGCTCAACCCTGGAACTGCCTCTTAAACTCCTGGTCTTGAGTTCGAGAGAGGTGAGTGGAATTCCGAGTGTAGAGGTGAAATTCGTAGATATTCGGAGGAACACCAGTGGCGAAGGCGGCTCACTGGCTCGATACTGACGCTGAGGTGCGAAAGTGTGGGGAGCAAACAGGATTAGATACCCTGGTAGTCCACACCGTAA
+
GGGGGGGGGGG@@FFGGGGGGGGGGGGGCGFGGGGGGGGGGGFF:CFGGGGGGGGGC+EA,EFGGA?B<FGGGGGGGGGG<5:FFGGGGG?FGGGGGGGGGGGAGFGGGGGA<FDGGGGGGGGGGCFCFFFGGGGG9CFDGGGGF;<<FGGGGGGCGGGGGGGG?FFGGGGGGGGD:>8:EGG<FGGF:FCGGGGGGGGGGCEGGGGECF46:EFGEFGGGGGGGGGGC=DGGGGFFGGDGGD?BF3CGGFFFFGGFFFFGGGGFFGFFFAF9FF0?FFFGG
@M02352:288:000000000-CKWC8:1:1101:22550:3889 1:N:0:ATGCGCAG+CTCTCTAT
TACGGAGGGGGTTAGCGTTGTTCGGAATTACTGGGCGTAAAGCGTACGTAGGCGGATTAGTCAGTTCGGGGTGAAATCCCAGGGCCCAACCCTGGAACTGCCTCTAATACTGCTAGTCTTGAGTTCGAGAGAGGTGAGTGGAATTCCAAGTGTAGAGGTGAAATTCGTAGATATTTGGAGGAACACCAGTGGCGAAGGCGGCTCACTGGCTCGATACTGACGCTGCGGTACGAAAGTGTGGGGAGCAAACAGGATTAGATACCCTGGTAGTCCACACCGTAA
+
GDEE;678:B@@@6F@@@66B@ECG@@FGCF@6<FGC@B:=FGGB?FFFGGDFCE+@FAFGCFFAD,B@EDCCF,EFCFF@GG7C+8+DCFGGGF8>FGEGA<FFGGABFFFG<<33>FFE9:3F9<:>A>CFGFF>FFGGGCGGGG,7@<FGCF,3CFCAEFGCFGG6CC<9+<9@+CBEGF<=FGFFGGGC8C?ECGG5EC/+<CCFG:?E5;2:9C7C8CCE)/8CGG5=*<)00:CE=)(3>*>64;5(.C72*)80C6*977FF?AA=C@0:BBBG<
@M02352:288:000000000-CKWC8:1:1101:18261:3891 1:N:0:ATGCGCAG+CTCTCTAT
TACGGAGGGTGCAAGCGTTAATCGGAATTACTGGGCGTAAAGCGCGCGTAGGTGGTTCAGTCAGTCAGATGTGAAAGCCCTGGGCTCAACCTGGGAACTGCATCTGATACTGCTGAACTCGAGTACGGTAGAGGGTAGTGGAATTTCCTGTGTAGCGGTGAAATGCGTAGATATAGGAAGGAACACCAGTGGCGAAGGCGACTACCTGGACCGATACTGACACTGAGGTGCGAAAGCGTGGGGAGCAAACAGGATTAGATACCCTGGTAGTCCACGCCGTAA
+
GGFGGGGGGGGGGGGGGGGG@@FFGFGGGGGGGGGGGGGGGGGGGGGGGGGGGGGGGGGGGGGGGGGGGGGGFGGGGGGGGGGGGGGGGGGGGGGGGGGGGGGGGGGGGGGGGGGGGGGFGGGGGGGGGGGGGGGGGGGGGGGGGGGGGGGGGGGGGGGGGGGGGGGGGGGGGGFGGGGGGGGGGGGGGGGGGGGGGGGGGGGGGGGGCGGGGGGEEGGGGGGGGGFGGGGGGGDEGDGGGGF6;3DFGGFFFFGGBFFFGGGGFFGFFFFFFGFFFFF>GG
@M02352:288:000000000-CKWC8:1:1101:23120:3902 1:N:0:ATGCGCAG+CTCTCTAT
TACGGAGGGGGTTAGCGTTGTTCGGAATTACTGGGCGTAAAGCGTACGTAGGCGGATTAGTCAGTTAGGGGTGAAATCCCAGGGCTCAACCCTGGAACTGCCTCTAATACTGCTAGTCTTGAGTTCGAGAGAGGTGAGTGGAATTCCAAGTGTAGAGGTGAAATTCGTAGATATTTGGAGGAACACCAGTGGCGAAGGCGGCTCACTGGCTCGATACTGACGCTGAGGTGCGAAAGTGTGGGGAGCAAACAGGATTAGATACCCTGGTAGTCCACACCGTAA
+
GGGGGCFGGGGGGGGGGGGGGGGGGGGGGGGGGGGGGGGGGGGGGGGGGGGGGGGGGGGGGGGGGGGGGGGGGGGGGGGGGGGGGGGGGGGGGGGGGGGFGFFGFFFGGGGGGGGGGGGGGGGGGGGGGGGGGGGGGGGGFGFGGGGGGGGGGGGGGGGGGGGGGGGGGGGGGGGGGGGGGGGGGGGGGGGGGGGGGGGGGGGGGGGGGGGGGGGGGGGGGGGEGGGGGGGGGGDEGGGGGGFF9BGGFGFF?0CF?FBFGGGG?:<FAFFFFGFFFBFBGG
@M02352:288:000000000-CKWC8:1:1101:6299:3933 1:N:0:ATGCGCAG+CTCTCTAT
TACGGAGGGGGTTAGCGTTGTTCGGAATTACTGGGCGTAAAGCGTACGTAGGCGGATTAGTAAGTTAGGGGTGAAATCCCGGGGCTCAACCCCGGAACTGCCTTTAATACTGCTAGTCTTGAGTTCGAGAGAGGTGAGTGGAATTCCAAGTGTAGAGGTGAAATTCGTAGATATTTGGAGGAACACCAGTGGCGAAGGCGGCTCACTGGCTCGATACTGACGCTGAGGTACGAAAGTGTGGGGAGCAAACAGGATTAGATACCCTGGTAGTCCACACCGTAA
+
GGGGGGGGDGGFGGGGGGGGFFGGGGGGGGGGGGGGGGGGGGGGGGGGGGGGGGGFGGFGGGGGGGGGGGGGGGGGGFEFGCEGGGGGGGGFGGGGGGGGGGGGGGGGGGGGGFGGGGGGGGGGGGGFGGEGGGFGFGGGGGGGGGGCFGGGGGGGGGGGGGGGGGGGGGGGGGGGGGGGGGGGGGDGGGDFGGGEEGGGGGGGGGGGGGGGGCCGGGGGGGGGGGGGGGGGGGGFGFFGGGBBFFGG?550:<GGFFFFGGGGFFFFFFFA6CFFF?@1DD
@M02352:288:000000000-CKWC8:1:1101:17668:3952 1:N:0:ATGCGCAG+CTCTCTAT
TACGGAGGGGGTTAGCGTTGTTCGGAATTACTGGGCGTAAAGCGCACGTAGGCGGATCAGAAAGTAAGGGGTGAAATCCCAGGGCTCAACCCTGGAACTGCCTCTTAAACTCCTGGTCTTGAGTTCGAGAGAGGTGAGTGGAATTCCGAGTGTAGAGGTGAAATTCGTAGATATTCGGAGGAACACCAGTGGCGAAGGCGGCTCACTGGCTCGATACTGACGCTGAGGTGCGAAAGTGTGGGGAGCAAACAGGATTAGATACCCTGGTAGTCCACACCGTAA
+
GGGGGFGGGGGFGGGGGGGGGFGGGGGGGGGGGGGGGGGGGGGGGGGGGGGGGGGDFGGFDFGGGFGGGGGGGGGGGFGGGGGGGGGGGGGGGGGGGGGGGFGGGGGGGGGGGGGGGGGGGGGGGGGGGGGGGGF7CFGGGGGGGGGGGGGGGGGGGGGGGGGGGGGCCGGGGGGGGGGGGGGGFGGGGGGGGGGGGGFGGG8EFGGGGFFGGGGGGGGGGDGGGGGFFGFGGEGFGGFGGGFFF@FDGGFF??GGF6)9CGGFFFFF>FADFFFB0<F?GG
@M02352:288:000000000-CKWC8:1:1101:21066:3961 1:N:0:ATGTGCAG+CTCTCTAT
TACGGAGGGTCCGAGCGTTCATCGGAATTACTGGGCGTAAAGCGCACGTAGGCGGTTTGTTAAGCTAGATGTGAAAGCCCTGGGCTCAACCTGGGAATTGCATTTAGAACTGGCAGGCTAGAGCTCTAGAGAGGGGAGTGGAATTCCAGGTGTAGCGGTGAAATGCGTAGATATTTGGAGGAACACCAGTGGCGAAGGCGGCTCACTGGCTCGATACTGACGCTGAGGTGCGAAAGTGTGGGGAGCAAACAGGATTAGATACCCTGGTAGTCCACACCGTAA
+
GGFFD7@@@,;,@FGEC@C,C<FGC@FGGGFFGGEEFFGEFAAF+@FG,ECCCFB@FFG,B<FG,9,B,5BC<FEFEGGGGCFCFFFF=FEF@F<<B,?DF,CF<,,=?<B,AAFEDCAF<3B<D,3,CF<>>F+C:C>A@F<FGFGC,F@AFGGC<F>EGCCFFFEGDGDCGC1BCG?FGECFC8<8FFGFB8BGEG5CEE:CCFGGGFFFG58/CCCFDC==EDGG?5<)=EC:7C:FEE@07EGGCFF?6?9:<FFFGCFDF@F6>BB>9:*48<EBDC
@M02352:288:000000000-CKWC8:1:1101:9226:3967 1:N:0:ATGCGCAG+CTCTCTAT
TACGGAGGGGGTTAGCGTTGTTCGGAATTACTGGGCGTAAAGCGTACGTAGGCGGATCAGAAAGTAGGGGGTGAAATCCCGAGGCTCAACCTCGGAACTGCCTCCTAAACTCCTGGTCTTGAGTTCGAGAGAGGTGAGTGGAATTCCGAGTGTAGAGGTGAAATTCGTAGATATTCGGAGGAACACCAGTGGCGAAGGCGGCTCACTGGCTCGATACTGACGCTGAGGTGCGAAAGTGTGGGGAGCAAACAGGATTAGATACCCTGGTAGTCCACACCGTAA
+
GGGFG7CEGGDC@FGGGGEG@FFCD@GGGGGFGGGGGGGGGGGGFCGGFCFGGGGCGGCGGGGFFGFGCECFCGDEDGGGGGEGEFGFGFGGGGGGGGGGGFGFGGGGGGD9FGFCFGGFFFGGGGGGGFCGGG?EGGGGGGGGGGFGGGGGCCEFEFFFGGGG?FFGGGGGGGGGGGGGGGGFGFECGCGGGGGEGGGGGD=EFGGGGF7CEGGFCCFFFGGCGDCGCFGGEGGFDCFGGGEBBDGFF4>?<0>F<?B=EE+9*8<6<F<2=FF>?F>.19
@M02352:288:000000000-CKWC8:1:1101:11006:3968 1:N:0:ATGCGCAG+CTCTCTAT
TACGGAGGGTGCAAGCGTTATCCGGAATCATTGGGTTTAAAGGGTCCGCAGGCGGTCAATTAAGTCAGAGGTGAAATCCCATAGCTTAACTATGGAACTGCCTTTGATACTGGTTGACTTGAGTTATACGGAAGTAGATAGAATGTGTAGTGTAGCGGTGAAATGCATAGAGATTACACAGAATACCGATTGCGAAGGCAGTCTACTACGTATATACTGACGCTCATGGACGAAAGCGTGGGGAGCGAACAGGATTAGATACCCTGGTAGTCCACGCCGTAA
+
GCE@B7CCD@CGFCG@EFCGGGGCGE:D@<EEE@FC@CCE9FFGAFGGGEECGDGGGDGGGGGGGGFGFFGFGGFGGGGGCFEFFFFGGEEEBGGGGGGGGGCFGGFGGFGECDFGEDCGFEGGGGGGGFCGFFFCFGGCE<3@FGFGGDDFGDC;CE@:<FGGFFFFGGGGFFFFGGFGGG@CFEFEEGGGFGGDEGGGGFFFGG7CCEFGGGGFGFGFFGC:CGFF6E4CEEGB47DGGG>:0>GDCCBF?1FF<FA??F8FF>FFF?)6FFFFFFFFC7
@M02352:288:000000000-CKWC8:1:1101:10552:3970 1:N:0:ATGCGCAG+CTCTCTAT
TACGGAGGGGGTTAGCGTTGTTCGGAATTACTGGGCGTAAAGCGTACGTAGGCGGATTAGTCAGTTAGGGGTGAAATCCCAGGGCTCAACCCTGGAACTGCCTCTAATACTGCTAGTCTTGAGTTCGAGAGAGGTGAGTGGAATTCCAAGTGTAGAGGTGAAATTCGTAGATATTTGGAGGAACACCAGTGGCGAAGGCGGCTCACTGGCTCGATACTGACGCTGAGGTACGAAAGTGTGGGGAGCAAACAGGATTAGATACCCTGGTAGTCCACACCGTAA
+
GGGGGFEEGGGCGGGGGGGGGGGGGGGGGGGGGGGGGGGEGGGGGGGGGGGGGGGGGGGGGGGGGGGGGGGGGGGGGGGGGGGGGGGGGGGGGGGGGGGGGGGGGGGGGGGGGGGGGGGGGGGGGGGGGGGGGGGGGGGGGGGGGGGGGGGGGGGGGGGGGGGGGGGGGGGGGGGGGGGGGGGGGGGGGGGGGGGGGGGGGGGGGGGGGGGGGGGGGGGGGGGGGGGGGGGGGGGFGGGGGGFFFFGGGGF??FGGFFFFGGCGFFGFFFFFFFFFFFFFGG
@M02352:288:000000000-CKWC8:1:1101:18847:3973 1:N:0:ATGCGCAG+CTCTCTAT
TACGGAGGGGGTTAGCGTTGTTCGGAATTACTGGGCGTAAAGCGCACGTAGGCGGATCAGAAAGTATAGGGTGAAATCCCAGGGCTCAACCCTGGAACTGCCTTGTAAACTCCTGGTCTTGAGTTCGAGAGAGGTGAGTGGAATTCCGAGTGTAGAGGTGAAATTCGTAGATATTCGGAGGAACACCAGTGGCGAAGGCGGCTCACTGGCTCGATACTGACGCTGAGGTGCGAAAGTGTGGGGAGCAAACAGGATTAGATACCCTGGTAGTCCACACCGTAA
+
GGGGGFGGGGGGGGGGGGGGGGGGGGGGGGGGGGGGGGGGGGGGGGGGGGGGGGGGGGGGGGGGGGGGGGGGGGGGGGGGGGGGGGGGGGGGGGGGGGGGGFFGGGGGGGGGGGGGGGGGGGGGGGGGGGFGGGGGGGGGGGGGGGGGGGGGGGGFGGGGGGGGGGGGGGGGGGGGGGGGGGGGGGGGGGGGGGGGGGGGGGGGGGGGGGGGGGGGGGGGGGGGGGGGGGGGGGGFGGGGGGFFFFGGGGFFFFGGFFFFGGGGFFG?>FAFBFFFFFDBGG
@M02352:288:000000000-CKWC8:1:1101:17684:3985 1:N:0:ATGCGCAG+CTCTCTAT
TACGGAGGGGGTTAGCGTTGTTCGGAATTACTGGGCGTAAAGCGCACGTAGGCGGATCAGAAAGTATAGGGTGAAATCCCAGGGCTCAACCCTGGAACTGCCTTATAAACTCCTGGTCTTGAGTTCGAGAGAGGTGAGTGGAATTCCGAGTGTAGAGGTGAAATTCGTAGATATTCGGAGGAACACCAGTGGCGAAGGCGGCTCACTGGCTCGATACTGACGCTGAGGTGCGAAAGTGTGGGGAGCAAACAGGATTAGATACCCTGGTAGTCCACACCGTAA
+
GGGGGGGGGGGFFGGGGFFFGGGGGGGGGGGGGGGGGGGGGGGGGGGGGGGGGGGFGGGGFGGGGGGGGGGGGGGGGGGGGGGGGGGGGGGGGGGGGGGGGGGGGGGGGG9FGFGGGGGGGFGGGGGGGGGGGGGGGGGGGGGGGGGFGGGGGGGGGGGGGGGGGFGGGGGGGGGGGGGGGGGGGGGGGGGGGGGGGGGGGGGGGGGGGGGGGGGGGGGGGGGGGGGGGGGGGGDEDFGGGGFFFBGGGGFFFFGGFFFFGGGGFFGFFF<:?FFFFFF6FD
@M02352:288:000000000-CKWC8:1:1101:11486:3985 1:N:0:ATGCGCAG+CTCTCTAT
TACGGAGGGGGTTAGCGTTGTTCGGAATTACTGGGCGTAAAGCGCACGTAGGCGGATCAGAAAGTATAGGGTGAAATCCCAGGGCTCAACCCTGGAACTGCCTTATAAACTCCTGGTCTTGAGTTCGAGAGAGGTGAGTGGAATTCCGAGTGTAGAGGTGAAATTCGTAGATATTCGGAGGAACACCAGTGGCGAAGGCGGCTCACTGGCTCGATACTGACGCTGAGGTGCGAAAGTGTGGGGAGCAAACAGGATTAGATACCCTGGTAGTCCACACCGTAA
+
FGGGGGGGGGEFFFEFGGGGGGFCGEGGGGGGGCFGGFGEFGGEGGGGGGGGGEGGGGEFGFGGGCFDFFGGGGGGGGGGGGGGGGGGGDFGGGGCFFGFGGGGFFGGGGGGGGGGGGGDGFDGFFGFGGEGGGGGFGGGGGFGGGGFFCGGGGFGGGGGGFGGGGGGGGGGGGDGGGGGDGGGFGDGGGFFGGGDGGFGGGGGFFGGGGGGGGGGGGGGGDE8CGGGGGGGDGDBGGGGGGFFFFGGGGFFBBGG?FFBF9@<?FFF<45<FGFFF?5?GD
@M02352:288:000000000-CKWC8:1:1101:5879:3987 1:N:0:ATGCGCAG+CTCTCTAT
TACGGAGGGTGCAAGCGTTATCCGGAATCATTGGGTTTAAAGGGTCCGTAGGCGGACTAATAAGTCAGAGGTGAAATCCCGCAGCTCAACTGTGGAACTGCCTTTGAAACTGTTAGTCTTGAGTTATTGTGAAGTGGTTAGAATATGTAGTGTAGCGGTGAAATGCTTAGAGATTACATGGAATACCGATTGCGAAGGCAGATCACTAACAATATACTGACGCTGATGGACGAAAGCGTGGGGAGCGAACAGGATTAGATACCCTGGTAGTCCACGCCGTAA
+
GGGGGGGGGGGGGGGGGGGGGDEEG@@FCEFGGGGFFEFGGGGGGGGGGGGGGGGDFGGEGFGGGGDAFGGGCCGGGGGGGGCGDEGDFGFGFGGGGGG9FFGGGFDFCGGGGGGGGF9CFFFGGGGGGDFEGGFFDCFEGGGGBEDFFFGGGGFGGGGGGGGGGFGCFFFGGGGGDGGGFGCFDDCGDG@8ECCEGGGFGGGGGGGGGEFECCGGFFCDGGGGCCCGGFFDEGGFFGDGCC3:9>GGDGFFFBCD?FFFG7EFF)7@6?AB*C@BFBB>GD
@M02352:288:000000000-CKWC8:1:1101:19408:4011 1:N:0:ATGCGCAG+CTCTCTAT
TACGGAGGGTCCGAGCGTTATCCGGAATCATTGGGTTTAAAGGGTCCGCAGGCGGTCGATTAAGTCAGAGGTGAAATCCCATAGCTCAACTATGGAACTGCCTTTGATACTGGTTGACTTGAGTCATATGGAAGTAGATAGAATGTGTAGTGTAGCGGTGAAATGCATAGATATTACACAGAATACCGATTGCGAAGGCAGTCTACTACGTATGTACTGACGCTCATGGACGAAAGCGTGGGGAGCGAACAGGATTAGATACCCTGGTAGTCCACGCCGTAA
+
GGGGGGGGGGGGGGGGGGGGGGGGGGGGGGGGGGGFGGGGGGGGGGGGGGGGGGGGGGGGGGGGGGGGGGGGGGGGGGGGGGGGGGGGGGGGGGGGGGGGGGGGGGGGGGGGGGGGGGGGGGGGGGGGGGGGGGGGGGGGGGGGGGGGGGGGGGGGGGGGGGGGGGGGGGGGGGGGGGGGGGGGGGGDGGGGGGGGGGGGGGGGGGGGGGGGGGGGGGGGGGGGEGGGGGGGGGGFGGGGGGFFFFGGGGFFFFFGFFFFGGGGFFGFFFFFFGFFFFFFGG
@M02352:288:000000000-CKWC8:1:1101:5192:4039 1:N:0:ATGCGCAG+CTCTCTAT
TACGGAGGGGGCTAGCGTTGTTCGGACTTACTGGGCGTAAAGCGTACGTAGGCGGATTAGTCAGTTAGGGGTGAAATCCCAGGGCTCAACCCTGGAACTGCCTCTAATACTGCTAGTCTTGAGTTCGAGAGAGGTGAGTGGAATTCCAAGTGTAGAGGTGAAATTCGTAGATATTTGGAGGAACACCAGTGGCGAAGGCGGCTCACTGGCTCGATACTGACGCTGAGGTACGAAAGTGTGGGGAGCAAACAGGATTAGATACCCTGGTAGTCCACACCGTAA
+
GCD@F,6@7@6+8,CEEFB@F@EEGD+@FAAEEEFFGCCB<FGGEE:FGGG:FEG@CFGGGDFFBEFGA8B=FFGGGCFGGGFC7=DFGEECGGDGGGGGFEFGGGCFGGGFFG9<>CEFFGGGFFGF<FGGGGEG9FGGFGC9DA;77DDC;F@BADGCFCFGGGGGG8CFFGG;CCC@EGGGFFCEFFGFGGC>EC8ECGCEGGFFF**+:*8CEGGF+;A8=<**3C7CCCC5D?FGCE>?9BG*6CFFF?7C<FA@?7<7?F*)6@<>/*02:(7<F<
@M02352:288:000000000-CKWC8:1:1101:26297:4058 1:N:0:ATGCGCAG+CTCTCTAT
TACGGAGGGTCCGAGCGTTATCCGGAATCATTGGGTTTAAAGGGTCCGCAGGCGGTCAATTAAGTCAGAGGTGAAATCCCATAGCTTAACTATGGAACTGCCTTTGATACTGGTTGACTTGAGTCATATGGAAGTAGATAGAATGTGTAGTGTAGCGGTGAAATGCATAGATATTACACAGAATACCGATTGCGAAGGCAGTCTACTACGTATGTACTGACGCTCATGGACGAAAGCGTGGGGAGCGAACAGGATTAGATACCCTGGTAGTCCAAGCCGTAA
+
GGGGGGGGGG<FGGEGGGGGGGGGGGGGCFGFGGD@FDGGGGGGG8CF:C@CEGG>F@CGGG9FGGGGGGGG<DGGE?AAFBDFFG9FFG<,FFGGGEGEG8FGGGGCFFDF8C9FFGGGEAG??FGFFGFDDGGAF9@DFGC=<,@7@CCCFFGGGGGGGGFFEGFEGFCCFFGFEGGG8>@FGGG@FECFC;EGE8,<C?+5CFGGGGG6BECC<99?CGGEEDC7<<FDGGGD4=CEEED(93CGGCD76BFDD?:*<EGGFFGFFFDBF:*.(4@?GD
@M02352:288:000000000-CKWC8:1:1101:22706:4070 1:N:0:ATGCGCAG+CTCTCTAT
TACGGAGGGGGTTAGCGTTGTTCGGAATTACTGGGCGTAAAGCGTACGTAGGCGGATTAGTCAGTTAGGGGTGAAATCCCAGGGCTCAACCCTGGAACTGCCTCTAATACTGCTAGTCTTGAGTTCGAGAGAGGTGAGTGGAATTCCAAGTGTAGAGGTGAAATTCGTAGATATTTGGAGGAACACCAGTGGCGAAGGCGGCTCACTGGCTCGATACTGACGCTGAGGTACGAAAGTGTGGGGAGCAAACAGGATTAGATACCCTGGTAGTCCACACCGTAA
+
F@FGDCC@@@@@CFFGG7BEFGGGGGGGCFCAFFFFGFG:CF94BCFCF@EE9EGGGEFGFFCFFEGGGGGGGGCFGCC<ADFD+BFB@<DEGFFDGGGGFFGFGGGGGGAFD=FECFFFGGFGFC@:FG@BFDGC:CGGGDDF,><FFGFFFGGFDFGGFGF9CFGFCGGGF@FGGGGF@FGGGGGGGF@F>CCEGG58C=2*0ACCE54CEGGGGCCFGGCCC5887<:CEG<>C<FCCEB?>B<<G7)7:?DGBF6=FC666F5?>BA277?76?7:FD
@M02352:288:000000000-CKWC8:1:1101:15252:4108 1:N:0:ATGCGCAG+CTCTCTAT
TACGGAGGGGGTTAGCGTTGTTCGGAATTACTGGGCGTAAAGCGTACGTAGGCGGATTAGTCAGTTAGGGGTGAAATCCCAGGGCTCAACCCTGGAACTGCCTCTAATACTGCTAGTCTTGAGTTCGAGAGAGGTGAGTGGAATTCCAAGTGTAGAGGTGAAATTCGTAGATATTTGGAGGAACACCAGTGGCGAAGGCGGCTCACTGGCTCGATACTGACGCTGAGGTACGAAAGTGTGGGGAGCAAACAGGATTAGATACCCTGGTAGTCCACACCGTAA
+
GGGGGGGGGGGGGGGGGGGGGGGGGGGGGGGGGGGGGGGGGGGGGEGGGGGGGGGGGEGGGGGGGGGGGGGGGGGGGGGGGGGGGGGGGGGGGGGGGGGGGGGGGGGGGGGGGGGGGGGGGGGGGGGGGFGGGG@FCCFGGGFGGGGGGGGGGGGGGGGGGGGGGGGGGGGGGGGGGGGGGGGGGGGGGGGGGDEGGGGGGGGGGGGGGFGGGGDGGGGGGGGGGGGGGFGDGFG@DDGDGGFFFFGGGFFFFFGGBFFFGGFGFFGFFFF<FG=?FFFFGG
@M02352:288:000000000-CKWC8:1:1101:18628:4110 1:N:0:ATGCGCAG+CTCTCTAT
TACGGAGGGTGCAAGCGTTAATCGGAATTACTGGGCGTAAAGCGCACGCAGGTGGTTAATTAAGCTAGAAGTGAAAGCCCCGCGCTCAACGTGGGAAGGCCTTTTAGAACTGGTTGACTAGAGTCTTGGAGAGGAGAGTGGAATTTCAGGTGTAGCGGTGAAATGCGTAGATATCTGAAGGAACATCAGTGGCGAAGGCGACTCTCTGGCCAAAGACTGACACTCATGTGCGAAAGTGTGGGTAGCGAACAGGATTAGATACCCTGGTAGTCCACACCGTAA
+
GAC<@;CC@6BFF<FGDB@F,,<CF:BFGEFFFCGGGCC:<FGGGGBGGGGC9CFGFGGGGFGGGGFFECFEFGFFGFGFGG7:F7FEGE:FBFGDG:>FGDE<F@FDFGGGGFGEGGGFDCGDCFFGGGFFGG7F7FGGGGFGGGE=FGFEG7CFEGGEGGGGGGGGGGGGGGGGGGFGGGGGGFGGGGGGGBECEGGGGGGG7CGGGGGGFGGGGFGGGFGGGGFGGF=7ECGFFCGGGGFFFFGC>GEFFFCC?F9F9:<**<<FBFB<?FFFFFFFC9
@M02352:288:000000000-CKWC8:1:1101:17084:4123 1:N:0:ATGCGCAG+CTCTCTAT
TACGGAGGGGGCTAGCGTTGTTCGGAATTACTGGGCGTAAAGCGTGCGTAGGCGGATCAATAAGTTAGAGGTGAAATCCCGCAGCTCAACTGTGGAACTGCCTTTGAAACTGTTAGTCTTGAGTTATTGTGAAGTGGTTAGAATATGTAGTGTAGCGGTGAAATGCTTAGAGATTACATGGAATACCGATTGCGAAGGCAGATCACTAACAATATACTGACGCTGATGGACGAAAGCGTGGGGAGCGAACAGGATTAGATACCCTGGTAGTCCACGCCGTAA
+
GGGGGGGGGGGGGGGGGGEGGGGGGGGGGGGGGGGGGGGGGGGGGGGGGGGGGGGGGGGGGGGGGGGGGGGGGGGGGGGGGGGGGGGGGGGGGGGGGGGGGGGGGGGGGGGGGGGGGGGGGGGGGGGGGGGFGGGGGGGGGGGGGGGGGGGGGGGFGGGGGGGGGGGGGGGGGGGGGGGGGGGGGGGGGGGGGGGGGGGGGGGGGGGGGGGGGGGGGGGGGGGGGGGGGGGGGGGBFGGGGGFFFFGGGGFFF?CC?FFFGCFDFFGFFFBBFFFFFFEFGD
@M02352:288:000000000-CKWC8:1:1101:22418:4123 1:N:0:ATGCGCAG+CTCTCTAT
TACGGAGGGGGTTAGCGTTGTTCGGAATTACTGGGCGTAAAGCGCACGTAGGCGGATCAGAAAGTATAGGGTGAAATCCCAGGGCTCAACCCTGGAACTGCCTTATAAACTCCTGGTCTTGAGTTCGAGAGAGGTGAGTGGAATTCCGAGTGTAGAGGTGAAATTCGTAGATATTCGGAGGAACACCAGTGGCGAAGGCGGCTCACTGGCTCGATACTGACGCTGAGGTGCGAAAGTGTGGGGAGCAAACAGGATTAGATACCCTGGTAGTCCACACCGTAA
+
GGGGGCGGGGGFGGGGGGGGGGGGGGGGGGGGGGGGGGGGGGGGGGGGGGGGGGGEGGGGGGFFGGGGGGGGGGGGGGGG@FGGGGGGGGGGGGGGGGGGGGGGGGGGGGGGGGGGGGGGGFGGGGGGGGGGGGGGGGGGGGGGGGGGEGGGGGGGGGGGGGGGGGGCFGGGGGGGGGGGGGGGGGGGGGGGGGGGGGGGGGGGGGGGGGGGGGGFEGGGGGGGGGGGFFGGGDDBGFGGGGFF>DGGGGFFBBGF?FBFGGGF@FGFFFBBFFFFFFF:DD
@M02352:288:000000000-CKWC8:1:1101:10273:4124 1:N:0:ATGCGCAG+CTCTCTAT
TACGGAGGGGGTTAGCGTTGTTCGGAATTACTGGGCGTAAAGCGTACGTAGGCGGACCGTAAAGTCGGGGGTGAAATCCCGGGGCTCAACCCCGGAACTGCCTCCAAAACTGCCGGTCTAGAGGTCGAGAGAGGTGAGTGGAATTCCGAGTGTAGAGGTGAAATTCGTAGATATACGGAGGAACACCAGTGGCGAAGGCGGCTCACTGGCTCGATACTGACGCTGAGGTACGAAAGTGTGGGGAGCAAACAGGATTAGATACCCTGGTAGTCCACACCGTAA
+
GGGGGGGGCCG67DFGGGGGG<FGGG:FGG,FGGGFGGGGGGCGG7CFFGGGGGGGGEGGGGGGG,+FBFGGGGGGGFGCF7FGGGGGGGG7FCFCFGGCG8FCCFGGGFEF,3C@4=F:B<FG2:FC:FEGGG,<<<FGGGC+<CFGCECCEGECFGGCFGGE+:;@ECCCF@+<C>EGGGGFFGEGFGGFCEGGGGFGGCGCCFGGGGGGG8*;:CC78>CECDGG7+27CGG>CFFGGGF035FGC55??1FF7?<4<FGC*>C74=<A?**(48>,9D
@M02352:288:000000000-CKWC8:1:1101:21600:4149 1:N:0:ATGCGCAG+CTCTCTAT
TACGGAGGGGGTTAGCGTTGTTCGGAATTACTGGGCGTAAAGCGTACGTAGGCGGATTGGAAAGTTGGGGGTGAAATCCCAGGGCTCAACCCTGGAACTGCCTCCAAAACTATCAGTCTAGAGTTCGAGAGAGGTGAGTGGAATTCCAAGTGTAGAGGTGAAATTCGTAGATATTTGGAGGAACACCAGTGGCGAAGGCGGCTCACTGGCTCGATACTGACGCTGAGGTACGAAAGTGTGGGGAGCAAACAGGATTAGATACCCTGGTAGTCCACACCGTAA
+
GGGGGGEGDEGFGFGGGGGGGGGGGGGGGGGGGGGGGFGGGGGGGGGGGGGGGGGGDGGGCEFGGGGGGGGGGGGGGGGGGGGGEFGGGFFGFGGGGGGGGGGGGGCGGGGGFGGGGGGGGFGGGGGGGGGGGGFFFGGGGGGGGGAFGGFGGFFFGGGGGGGGGGGGGGE9CFGGGGGFGGGGGGGGGGGGGGGGGGGGGGGGGGGGGGGGGDFFEFCCGGDGC/8FGGGGGGGFGGGGGGF?>EDDGFFFFFGG?FFFGFGFFFGF<=AFFCFFFFF?GG
@M02352:288:000000000-CKWC8:1:1101:14215:4166 1:N:0:ATGCGCAG+CTCTCTAT
TACGGAGGGGGTTAGCGTTGTTCGGAATTACTGGGCGTAAAGCGCACGTAGGCGGATCAGAAAGTATAGGGTGAAATCCCAGGGCTCAACCCTGGAACTGCCTTGTAAACTCCTGGTCTTGAGTTCGAGAGAGGTGAGTGGAATTCCGAGTGTAGAGGTGAAATTCGTAGATATTCGGAGGAACACCAGTGGCGAAGGCGGCTCACTGGCTCGATACTGACGCTGAGGTGCGAAAGTGTGGGGAGCAAACAGGATTAGATACCCTGGTAGTCCACACCGTAA
+
GGGGGFGGGGGFGGGGGFFGGGGGGGGGGGGGGGGGGGGGGGGGGGGGGGGGGGGGGGGGGGGGGGGGGGGGGGGGGGGGGGGGGGGGGGGGGGGGGGGGGGGGGGGGGGGGGGGGGGGFGGGGGGGGGGGGGGGGGGGGGGGGGGGGGGGGGGGGGGGGGGGGGGGGGGGGGGGGGGGGGGGGGGGGGGGGGGGGGGGGGGEEFGGGGGGGGGGGGGGGGGGGGGGGGGGGGGGFGGGGGGFF>:FGFGFF<?FGFFF?GGGGFFGFDFFFFGFFF?FFGD
@M02352:288:000000000-CKWC8:1:1101:13113:4169 1:N:0:ATGCGCAG+CTCTCTAT
TACGGAGGGTGCGAGCGTTAATCGGAATTACTGGGCGTAAAGCGCATGCAGGTGGTTCGTTAAGTCAGATGTGAAAGCCCCGGGCTCAACCTGGGAACTGCATTTTGAACTGGCAAACTAGAGTATTGTAGAGGGTAGTGGAATTTCCAGTGTAGCGGTGAAATGCGTAGAGATTGGAAGGAACATCAGTGGCGAAGGCGGCTACCTGGACAAATACTGACACTGAGGCACGAAAGCGTGGGGAGCAAACAGGATTAGATACCCTGGTAGTCCACGCCGTAA
+
GGGGGFGGGGGGGGGGGGGGFGGGGGGGGGGGGGGGGCFGGGFGGGGGGGGGGGGGGGGGGGGGGGGGGGGGGGGGGGGGGGGGGGGFGGGGGGGGGGGGGGGGGGGGGGGGGGGGGGGGGGGFGGGGGGGGGGGGGGGGGGGGFGGGGGGGGGGGGGGGGGGGGGGGGGGGGGGGGGGGGGGGGGGGGGGGGGGGGGGGGGGGGGGGGGGGGGGGGGGGGGGGGGGGGGGGGGGFGGGGGGFFFFGGFGFFFFGGFFFFGGGGFFGFF?AFFGFF>FFFGG
@M02352:288:000000000-CKWC8:1:1101:22625:4170 1:N:0:ATGCGCAG+CTCTCTAT
TACGGAGGGTCCGAGCGTTAATCGGAATTACTGGGCGTAAAGCGCACGCAGGCGGTTTGTTAAGCTAGATGTGAAAGCCCTGGGCTCAACCTGGGAATTGCATTTAGAACTGGCAGGCTAGAGTTTTGGAGAGGGGAGTGGAATTCCAGGTGTAGCGGTGAAATGCGTAGATATCTGGAGGAACATCAGTGGCGAAGGCGACTCCCTGGTCAGTAACTGACGCTCATGTGCGAAAGTGTGGGTAGCGAACAGGATTAGATACCCTGGTAGTCCACACCGTAA
+
GGGGGGGGGGGGGGGGGGGGGFGGGGGGGGGGGGGGGGGGGGGGGEGGGGGGGGGFEGGGGGGGGGGGGGGGGGGGGGGGGGGGGGGGGGGGGGGGGGGGGGGGGGGGGFGGGGGGGGGGGGGFFAFGGGGGGGGGECGGGGGGGGGGGGGGGGGGGGGGGGGGGGGEGGGFGGGGGGGGGGGGFFGGGGGGGGGGGGGGGGGGGGGGGGGGGGGFGGGGGGGGGDGGGFGGGGGFGGGGGGFFFFGGGGFFFFGGFFDFGGGGFFCFFFFFFGFBFFFFGG
@M02352:288:000000000-CKWC8:1:1101:9285:4172 1:N:0:ATGCGCAG+CTCTCTAT
TACGAAGGGGGCTAGCGTTGTTCGGAATTACTGGGCGTAAAGCGCACGTAGGCGGATTGATCAGTTGGGGGTGAAATCCCGGGGCTCAACCCCGGAACTGCCTTCAATACTGTCAGTCTAGAGATCGAGAGAGGTGAGTGGAATTCCGAGTGTAGAGGTGAAATTCGTAGATATTCGGAGGAACACCAGTGGCGAAGGCGGCTCACTGGCTCGATACTGACGCTGAGGTGCGAAAGTGTGGGGAGCAAACAGGATTAGATACCCTGGTAGTCCACACCGTAA
+
GADDCCCDCCEGE<FGGCCFGFGEGDEGGGGGGEGGGGC@@GGGGGEFGGGDGGGGGGGFGGGDFGGGGGG:FFGGGGGGEGGGG7FGGDDGGGGGGGGGGGGCGGGFGGGGGGGGFGGGGFGGGGGEGGGGGGFFFGGFGGGGGG?FGDCB?CCFGGCCCGGFFFGGGGGFGGGGGGECEGGGGGGGGGGFGEGGGDGGGEEGGFFCCFFGGGGGGGGGGGEDEGGGAFF9=CDFGGGGGGF:67CDCF:F?BCF?F2=?38*9:D?46A:@FF0:BDFGG
@M02352:288:000000000-CKWC8:1:1101:23891:4180 1:N:0:ATGCGCAG+CTCTCTAT
TACGGAGGGTGCAAGCGTTACCCGGAATTACTGGGCGTAAAGAGCGCGTAGGCGGGTTTGTAAGTTTGAAGTGAAATCCAATGGCTCAACCATTGAACTGCTTTTAAAACTGCTTACCTAGAATATGGGAGAGGTAGATGGAATTTCTGGTGTAGGGGTAAAATCCGTAGAGATCAGAAGGAACACCGATTGCGAAGGCGGTCTACTGGACCGTTACTGACACTGAGACGCGAAAGCGTGGGGAGCAAACAGGATTAGATACCCTGGTAGTCCACGCACTAA
+
GGGG-CFGG7FGGGGGGGCG,,CFFGCF,F@FFGGFEGGGGG,F@F6@FGGE9FGC>=?+BDFGGAAF<,CBFGGGG,,,,,BAFEGGGGG=F9CEF<FGG,<F9,B,CFGGB,E,3@D,:D,@F,3F7DFGGGGCF>3FGGGFG,;FGGGGGGG9FGGCFFGF2C*=FGG,BFGG:?B8CFG+2=FEDGGGGGGGGGG*C/:1CFGGGG*0***;*<EGG+CFGF++<*CDDG7@5EGGGG3:0<FCGGFFFFGGFFFFGGGGFFGFFFFBFGF0>25499
@M02352:288:000000000-CKWC8:1:1101:15812:4184 1:N:0:ATGCGCAG+CTCTCTAT
TACGGAGGGGGTTAGCGTTGTTCGGAATTACTGGGCGTAAAGCGCACGTAGGCGGATCAGAAAGTAAGGGGTGAAATCCCAGGGCTCAACCCTGGAACTGCCTCTTAAACTCCTGGTCTTGAGTTCGAGAGAGGTGAGTGGAATTCCGAGTGTAGAGGTGAAATTCGTAGATATTTGGAGGAACACCAGTGGCGAAGGCGGCTCACTGGCTCGATACTGACGCTGAGGTACGAAAGTGTGGGGAGCAAACAGGATTAGATACCCTGGTAGTCCACACCGTAA
+
GGGGGGGGGGGGGGGGGGGGGGGGGGGGGGGGGGGGGGGGGGGGGGGGFGGGGGGGGGGGGGGGGGGGGGGGGGGGGGGGGGGGGGGFGGFGGGGGGGGGGGGGGGGGGGGGGGGGGGGGGGGGGGGGGFFGGGGGGGGGGGGGGGGGGGGGGGGGGGGGGGGGGGGGGGGGGGGGGGGGGGGGGGGGGGGGGGGGGGGGGGGGGGGGGGGGGGGGGGGGGGGGGGGGGGGGGGGFGGGGGGFFFFGGGGFFFFGGFFFFGGGGFFFFFFFFFGFFFFFFGG
@M02352:288:000000000-CKWC8:1:1101:18453:4184 1:N:0:ATGCGCAA+CTATCTAT
TACGGAGGTGGCGAGCGTTGATCGGATTTACTGGGCGTAAAGCGTACGCAGGCGGTTCGTTAAGCGAGATGTGAAAGCCTCCGGCTCAACCGGGGAATTGCATCTGAAACTGGTGAACTAGAGTGCGGTAGAGGGGGGTAGAACTCCAGGTGTAGCGGTGAAATGCGTAGAGATCTGAAGGAATACCAGTGGCGAAGGCGGCCCCCTGGACAGACACTGACGCTCAGATGCGAAAGCGTGGGTAGCAAACAGGATTAGATACCCTGGTAGTCCATGCCGTAA
+
GGGG-CFG6,CF6FGGGGG:,,CFGG,CFG9FFGGGGGGGGGGG:,+@FGGGGGGGG7++:FGG,4+@FGGGGGGGGGG8,,@FEGGGGGG:F+CGG,FGGGG9,,,@FFGG33,@FFG,FGG;B,***5CGGG***:E8>FG7C+CG+AFGGGGGGGGGCGGGGGGGGGG7CG6FG+A+AGG6EGGGGGGGGGGGGGGGGG5C*?EGG*>+;**AFGGGG5CG*>F9+3>DGGGFG5CGGG)9?F7DGGFFFFGGFFFFGGGGFFGFFFFFFG*6?FF?GD
@M02352:288:000000000-CKWC8:1:1101:9041:4194 1:N:0:ATGCGCAG+CTCTCTAT
TACGGAGGGGGTTAGCGTTGTTCGGAATTACTGGGCGTAAAGCGCACGTAGGCGGATCAGAAAGTATAGGGTGAAATCCCAGGGCTCAACCCTGGAACTGCCTTATAAACTCCTGGTCTTGAGTTCGAGAGAGGTGAGTGGAATTCCGAGTGTAGAGGTGAAATTCGTAGATATTCGGAGGAACACCAGTGGCGAAGGCGGCTCACTGGCTCGATACTGACGCTGAGGTGCGAAAGTGTGGGGAGCAAACAGGATTAGATACCCTGGTAGTCCACACCGTAA
+
GFECE;CEGEGFG@FGGF@CFFGGGDEGGFGCCCGGGFE@@FGGGEGGGGGGGGGGGGGEFFFFFFGGGGGGGGGGGGGGGGGDDGGFGDFGGGGGGGGGGGGFGGGGGGGGGGGGGGGGGFGGGGGGGGGGGGCGGGGGGGCCGGGGGDGGGGFCFGGGGGGGGGGGGGGFGCFGGGGGGGGGGGGGGGGGDGGGGGGCEGEGGGGGGGGGGGGGGFGGGGGGGGGGC7*7CED:>FFGEGFBFFGGGGFF<69C?FFFGGDGFFG:AF)6@79?BFE:DC
@M02352:288:000000000-CKWC8:1:1101:10811:4196 1:N:0:ATGCGCAG+CTCTCTAT
TACGGAGGGTGCAAGCGTTACTCGGAATCACTGGGCGTAAAGAGCGTGTAGGCGGGTTTGTAAGTTTGAAGTGAAATCCAATGGCTCAACCATTGAACTGCTTTGAAAACTGCTTACCTAGAATATGGGAGAGGTAGATGGAATTTCTGGTGTAGGGGTAAAATCCGTAGAGATCAGAAGGAATACCGATTGCGAAGGCGATCTACTGGAACATTATTGACGCTGAGACGCGAAAGCGTGGGGAGCAAACAGGATTAGATACCCTGGTAGTCCACGCCCTAA
+
GGGGGGGGGGGGGGGG7FGCFFGGGGGGFGGGGGGGGGGGGGGGGFFGGGGGGGGGGGGGGGGGGGGGGCGGGGGGGGGGGGGGGGCFGFGGGGGGGGGGGGGGGGGGFGGGGGGGGGGGGFFGGGFGGGGGGGGFGGGGGGGGGGGGGGGGGGGGGGGGGGGGGGGGGGGGGGGGGFGGGGGGGGGGGGGGGCBEGGGGDEGGGGGGGGGGGGFGFGGGGGGGGGFFGEGGGGDFFGGGGGFFFFGGGGFFF?GGFFFFGGGGFFG?AFFBFGF:9?@>CC
@M02352:288:000000000-CKWC8:1:1101:12048:4206 1:N:0:ATGCGCAG+CTCTCTAT
TACGGAGGGGGTTAGCGTTGTTCGGAATTACTGGGCGTAAAGCGTACGTAGGCGGATTAGTCAGTTAGGGGTGAAATCCCAGGGCTCAACCCTGGAACTGCCTCTAATACTGCTAGTCTTGAGTTCGAGAGAGGTGAGTGGAATTCCAAGTGTAGAGGTGAAATTCGTAGATATTCGGAGGAACACCAGTGGCGAAGGCGGCTCACTGGCTCGATACTGACGCTGAGGTGCGAAAGTGTGGGGAGCAAACAGGATTAGATACCCTGGTAGTCCACACCGTAA
+
GGGGGFEEEEGCFFGGGGGGFGGGGGGGGGGGGGGGGFGEGGGGGGGGGGGGGGGGGGGGGGGFFFGGGGGGGGGGGGGGGGGGCEFGGFFEGGGGGGGGGGGGGGGGGGGGGGGGGGGGGGFFFFGGGGGGGGGGGGGGGGGGGGGGGGGGGGGFGGGGGGGGGGGFFGGGGGGGGGGGGGGGGGGGGGGGGGGGGGGGGGGGGGGGGGGGGGGGGGGGGGGGGGGGGCGGGGGFGGGGGGFF>DCCCG@F?FG7<=BFGGCC6FGFFFFAFGFFFBFFGG
@M02352:288:000000000-CKWC8:1:1101:11096:4213 1:N:0:ATGCGCAG+CTCTCTAT
TACGGAGGGGGTTAGCGTTGTTCGGAATTACTGGGCGTAAAGCGCACGTAGGCGGATCAGAAAGTATAGGGTGAAATCCCAGGGCTCAACCCTGGAACTGCCTTATAAACTCCTGGTCTTGAGTTCGAGAGAGGTGAGTGGAATTCCGAGTGTAGAGGTGAAATTCGTAGATATTCGGAGGAACACCAGTGGCGAAGGCGGCTCACTGGCTCGATACTGACGCTGAGGTGCGAAAGTGTGGGGAGCAAACAGGATTAGATACCCTGGTAGTCCACACCGTAA
+
GGGGGGGGGGGFGGGGGGGGGGGGGGGGGGGGGGGGGGGGGGGGGGGGGGGGGGGGGGGGGGGGGGGGGGGGGGGGGGGGGGGGGGGGGGGGGGGGGFGGGGGGGGGGGGGGGGGGFGGGGFGGGGGGGGGGGGGGGGGGGGGGGGGGGGGGGGGGGGGGGGGGGGGGGGGGGGGGGGGGGGGGGGGGGGGGGGGGGGGGGGGGGGGGGGGGGGGGGGGGGEGGGGGGGGGGGGGFGGGGGGFFFFGGGCFFFFCDDFF?GGGGFFGFFFADFGFFF?F0CD
@M02352:288:000000000-CKWC8:1:1101:13129:4213 1:N:0:ATGCGCAG+CTCTCTGT
TACGGAGGGGGCTAGCGTTGTCCGGAATTACTGGGCGTAAAGGGTGCGTAGGCGGATTAGCCAGTCAGGGGTGAAATCCCAGGGCTCAACCCTGGAACTGCCTTTAAAACTGCGAGTCTTGAGTGCGAGAGAGGTGGGTGGAATTCCGAGTGTAGAGGTGAAATTCGTAGATATTCGGAGGAACACCAGTGGCGAAGGCGGCTACCTGGCTCCAAACTGACGCTGAGGCGCGAAAGTGTGGGGAGCAAACAGGATTAGATACCCTGGTAGTCCACACCGTAA
+
GGGGEGGG7@F@+CFGGGGCG9FFGG7FGGGGGGG8FGGGGG<FF,CG?FGGGGGGC=,:,,CFG<FG88FGCGGGA?<,,8BFGGGGGGG@<,8,BFDFF,C,C=F,>@<F9+++36E,@=>D:,***>CFG7?6*5<CFFCFFGC,=FFGF7>,?:>FGGD?4+<<=CCCBC<+B9EGEGFFCGEGGGGDE>GCE8FG5?C8*;CE=*27*0+<;A:9@>EC?DGF*2>DGC950+:CGGDB65CDGG@F??FC2=A7+<FDFF*))*.:?:442(5:FD
@M02352:288:000000000-CKWC8:1:1101:25340:4217 1:N:0:ATGCGCAG+CTCTCTAT
TACGGAGGATCCAAGCGTTATCCGGAATCGTTGGGTTTAGAGGGTCCGTAGGCGGGTTTATAAGTCAGTGGTGAAAGTTTGCGGCTCAACCGTAAAATTGCCATTGATACTGTAGGTCTTGAATTATTGTGAAGTGGTTAGAATGTGTAGTGTAGCGGTGAAATGCATAGATATTACACAGAATACCGATTGCGAAGGCAGATCACTAACAATTAATTGACACTAAGGGACGAAAGCGTGGGTAGCGAACAGGATTAGATACCCTGGTAGTCCACGCCGTAA
+
GGGGGDGGGGGGGGGGGGGGGGGGGFGGF?FFGGGFEGGEFFEGGFGGGFGGCGGGGGG<FFGGGGGGGGGGGGGGGGFGGGGGGGGFGGGGGGGGGGGGGGFGGGCEEGGGGGGGGGGGGGGGGCGGCFFGGGGGGDFFGGGGCFGGGGGGGGGGGGGGGFFGGGGGGGGGGGGFFGGGGGGGFCGGEGGGGGGGGGGFEFGGGGGGGGGGGGCC?C9FGGGGCFFE6CFGGGGFGGGGGGFF?FGDGG5??2FFDFFFGGGGFFGFBFFFFG@BFFEFGG
@M02352:288:000000000-CKWC8:1:1101:7684:4226 1:N:0:ATGCGCAG+CTCTCTAT
TACGGAGGGGGTTAGCGTTGTTCGGAATTACTGGGCGTAAAGCGCACGTAGGCGGATCAGAAAGTATAGGGTGAAATCCCAGGGCTCAACCCTGGAACTGCCTTGTAAACTCCTGGTCTTGAGTTCGAGAGAGGTGAGTGGAATTCCGAGTGTAGAGGTGAAATTCGTAGATATTCGGAGGAACACCAGTGGCGAAGGCGGCTCACTGGCTCGATACTGACGCTGAGGTGCGAAAGTGTGGGGAGCAAACAGGATTAGATACCCTGGTAGTCCACACCGTAA
+
GGGGGGGGGGGFFGGGGGGGGGGDFCEGGGGGGGGGGGGGGGGGGGGGGGGGCFGGGGGGCCFGGGGGGGGGGGGGGGGGGGGGGGGGGFGGGGGGGGGGGGGGFGGFGGGGGGGGGGGGFFGGGGGGGGGGGGFGGGGGGGGGGGGGGGGGGGGGGGGGGGGGGGGGGGGGGGGGGGGGGGGGGFGGGGGGGGGGGGGGGGGGGGGGGGGGGGGGGGGGGGGGGGGGGFGGGGGFGGGGGGFFFFGGGGFFFFGGFFFFGGGGFFGFFFAAFGFFFFFFGG
@M02352:288:000000000-CKWC8:1:1101:25321:4226 1:N:0:ATGCGCAG+CTCTCTAT
TACGAGGGGTGCAAGCGTTAATCGGAATTACTGGGCGTAAAGCGTGCGTAGGTGGTTTGTTAAGCAAGATGTGAAAGCCCCGGGCTCAACCTGGGAACTGCATTTTGAACTGGCAAACTAGAGTATTGTAGAGGGTAGTGGAATTTCCAGTGTAGCGGTGAAATGCGTAGAGATTGGAAGGAACATCAGTGGCGAAGGCGGCTACCTGGACAAATACTGACACTGAGGCACGAAAGCGTGGGGAGCAAACAGGATTAGATACCCTGGTAGTCCACGCCGTAA
+
GGGGFFEGGGGGGFGGGB@F<<AFGGDGGGGFFFGGGFCCDGGGGGGGFFFGFFGGGGEGGFGGGFGGGGGFFFGGGGGDGGGDGGGGGGGGGGGGGGGGGGFGGGGGGGGGGGGGFGGGGFGC=FGGGGGGGGGGFGGGGGFGGGGFGGGGGGGGGEGGGGGGGGGGGGGGGCFFCGFGGGGFCFGGGGGGGGGGDGGEGGGGGGGGGGGGCEFGFCCGGGGGGGGGGGGGGGGFGGGGGGFFFFGFGGFFF?GG?FAFGGG**>FFDFFFFGFFFFB>DC
@M02352:288:000000000-CKWC8:1:1101:26410:4231 1:N:0:ATGCGCAG+CTCTCTAT
TACGGAGGGGGTTAGCGTTGTTCGGAATTACTGGGCGTAAAGCGCACGTAGGCGGATCAGAAAGTATAGGGTGAAATCCCAGGGCTCAACCCTGGAACTGCCTTATAAACTCCTGGTCTTGAGTTCGAGAGAGGTGAGTGGAATTCCGAGTGTAGAGGTGAAATTCGTAGATATTCGTAGGAACACCAGTGGCGAAGGCGGCTCACTGGCTCGATACTGACGCTGAGGTGCGAAAGTGTGGGGAGCAAACAGGATTAGATACCCTGGTAGTCCACACCGTAA
+
FFCFCBFEGGGGGFGGEFEFGFFGG@FGGGGGGGGGGFGGGGGGGGGGGDGGGGGGGGGGF?<FGGGCGGGGGGGGGGFFFEGCGFGGGGGGGGGGGGGGGGGGGGGGGGEGGGGGGGGGFFFGGGGFFGGGGGGGGGGGCCFGEFGGDGGGGGG@FGGGGGGGGGGGGGDGGGGGGGGG@CFGGGGGGGGGGGEGGGGGEEEGGGGGGGGGGGGFECGF6CEGGDGGGCGGGCD:FGGGGGF?FFGGGG>F?FFGFFFFGGGGF>FF2@>A@CF?BB@BGD
@M02352:288:000000000-CKWC8:1:1101:23119:4236 1:N:0:ATGCGCAG+CTCTCTAT
TACAGAGGGTGCAAGCGTTAATCGGAATTACTGGGCGTAAAGCGCGCGTAGGTGGTTTGTTAAGTCGGATGTGAAAGCCCAGGGCTCAACCTTGGAATTGCACCCGATACTGGCAGGCTAGAGTACGATAGAGGAGTGTGGAATTTCCTGTGTAGCGGTGAAATGCGTAGATATAGGAAGGAACATCAGTGGCGAAGGCGACACTCTGGATTGATACTGACACTGAGGTGCGAAAGCGTGGGGAGCAAACAGGATTAGATGCCCTGGTAGTCTACGCCGTAA
+
GGGGGGGGGFGGGDGGGFFGFFFFGGGGGGGGGGGGGGECFGGGGGGGCCGGFGGGGGGGGGGGGGGGGGE=FFGGGGGGGGGEGFGCFGGGGGGGGGGGDGGGGG7FEGGGGGGGGGGGGFGGGGGEGGGGGF@:@FCEDGFGGGGGGGGGGGGGGGG:FGGGCFGGDGGGGGGGGGGGGFGGGGGGGGGG8EGEGGGGCEGGFFGGGGGGF?FF<0+<C66@6CGGC=FGGGGFGGCGGEE:6@FCC45<B<*:<?<B++85?FFFFBBD*?B:B>>>D<
@M02352:288:000000000-CKWC8:1:1101:5622:4237 1:N:0:ATGCGCAG+CTCTCTAT
TACGGAGGGGGTTAGCGTTGTTCGGAATTACTGGGCGTAAAGCGTACGTAGGCGGATTAGTCAGTTAGGGGTGAAATCCCAGGGCTCAACCCTGGAACTGCCTCTAATACTGCTAGTCTTGAGTTCGAGAGAGGTGAGTGGAATTCCAAGTGTAGAGGTGAAATTCGTAGATATTTGGAGGAACACCAGTGGCGAAGGCGGCTCACTGGCTCGATACTGACGCTGAGGTACGAAAGTGTGGGGAGCAAACAGGATTAGATACCCTGGTAGTCCACACCGTAA
+
GGGGGGGGGGGFEGGGGGGGGGGGGGGGGGGGGGGGGGGGGGGGGEGGGGGDFGGGEGGFGGGGGGGGGGGGGGGGGGGGGGGGGGGGGGGGGGGGGFGGGGFGGGGGGGGGFFGGGGGFGGGGGGFGGGGDGEFGFGGGGGGGGGGFGGGGGGGGGGGGGGGGGGGGGGGGGGGFGGGGGGGGGGEGGGGGGGGGGGGGGDGGGFGGGFFFEGGFGGGGCGGGGCFGGGGDGGD@FGFEGGFFBFGGGGFFFF:CFFFFC+CFFFGF<FFFFGFF?BFFGG
@M02352:288:000000000-CKWC8:1:1101:10232:4240 1:N:0:ATGCGCAG+CTCTCTAT
TACGGAGGGGGTTAGCGTTGTTCGGAATTACTGGGCGTAAAGCGCACGTAGGCGGATCAGAAAGTAAGGGGTGAAATCCCAGGGCTCAACCCTGGAACTGCCTCTTAAACTCCTGGTCTTGAGTTCGAGAGAGGTGAGTGGAATTCCGAGTGTAGAGGTGAAATTCGTAGATATTCGGAGGAACACCAGTGGCGAAGGCGGCTCACTGGCTCGATACTGACGCTGAGGTGCGAAAGTGTGGGGAGCAAACAGGATTAGATACCCTGGTAGTCCACACCGTAA
+
GGGGGCFGGGGGGGGGGGGGFFGGGGGGGGGGGGGGGGGGGGGGGGGGGGGGGGGGDGGGFFFGGGGGGGGGGGGGGGGGGGGGGGGGGGGGGGGGGGFGGGGGGGGGGGGGGGGGGGGGGGGGGGGGGGGGGGGGGGGGGGFGGGGGGGGGGGGGGGGGGGGGGFFGFGGGGGGGGGGGGGGGGGGGGGGGGGGGGDGEGGEG?FGGGGGGGEFGGGGGGGGGG3CGGGGGGGGDGGGGGDE?FFGCGGFFF?GGFF)/9CFGFFGFFFABFCFF::DFGG
@M02352:288:000000000-CKWC8:1:1101:22801:4241 1:N:0:ATGCGCAG+CTCTCTAT
TACGAGGGGTGCAAGCGTTAATCGGAATTACTGGGCGTAAAGCGTACGTAGGCGGTTTGTTAAGCAAGATGTGAAAGCCCAGGGCTCAACCTTGGAACTGCATTTTGAACTGGCAAACTAGAGTACTGTAGAGGGTGGTGGAATTTCCAGTGTAGCGGTGAAATGCGTAGAGATTGGAAGGAACATCAGTGGCGAAGGCGGCCACCTGGACAGATACTGACGCTGAGGTACGAAAGCGTGGGGAGCGAACAGGATTAGATACCCTGGTAGTCCACGCCGTAA
+
GGGGGGGGGGGGGGGGGFGGDGGGGGGGGGGGGGGGGGGGGGGGGGGGGGGGGGGFGGGGGGGGGEFGGGGGGGGGGGGGGGGGEGGGGGGGGGGGGGGGGGGGGGGGGGGGGGGGGGFGGGGGGGGGGFGGGGGGFGFGGGGGGGGGGGGGGGGGGGEGGGGGGGGEGGGGGGGFGGGGGGGCGFGGGGGGGGGGGGGGGGCEGGFGGGGGGGGGGGGGGGD=EGGFGGDGGFGFGGGGGGFFFFGDGC>FFFGGBFD4EFFDFFGF9B7A?FF?;?F9DC
@M02352:288:000000000-CKWC8:1:1101:20499:4241 1:N:0:ATGCGCAG+CTCTCTAT
TACGGAGGGGGTTAGCGTTGTTCGGAATTACTGGGCGTAAAGCGCACGTAGGCGGATCAGAAAGTAAGGGGTGAAATCCCAGGGCTCAACCCTGGAACTGCCTCTTAAACTCCTGGTCTTGAGTTCGAGAGAGGTGAGTGGAATTCCGAGTGTAGAGGTGAAATTCGTAGATATTCGGAGGAACACCAGTGGCGAAGGCGGCTCACTGGCTCGATACTGACGCTGAGGTGCGAAAGTGTGGGGAGCAAACAGGATTAGATACCCTGGTAGTCCACACCGTAA
+
GGGGDFGG7FG@@DGGGGGGGFGGGGCGGGDGGGGGGGGGGGGGE:=FEGGGGGGDFGGC,CFFGF?F=,FFGGGG,EGDA,BFGGGGGGG@>=FGG<FGG?FGC<FGGGG9>FG@>FGGGGGG<FCCDFGGGG>FGGGGGGG9FGGF7FGGGGGGGGGGCGGG9EGGGGGGGG?BCGGCEGGGGGGGGGGGGGGGGGGGGGGGCGFGGF5?E**;EGGGGGGGGGGG?CFGEGGFCCFGGG:?FF<CFGFFFFGGFFFFGGGGFFGFAFDDFGF:BFF?FD
@M02352:288:000000000-CKWC8:1:1101:22729:4242 1:N:0:ATGCGCAG+CTCTCTAT
TACGAGGGGTGCAAGCGTTAATCGGAATTACTGGGCGTAAAGCGTGCGTAGGTGGTTTGTTAAGCAAGATGTGAAAGCCCCGGGCTCAACCTGGGAACTGCATTTTGAACTGGCAAACTAGAGTATTGTAGAGGGTAGTGGAATTTCCAGTGTAGCGGTGAAATGCGTAGAGATTGGAAGGAACATCAGTGGCGAAGGCGGCTACCTGGACAAATACTGACACTGAGGCACGAAAGCGTGGGGAGCAAACAGGATTAGATACCCTGGTAGTCCACGCCGTAA
+
GGGGFGGGGFEGGGGGGGGGFGGGGGGGGGGGGGGGGGGGGGGGGGCFGGGGFGGFFFGFGFGGFGGGGGGGGGGGGGGGEGGGGGGGGGGGGGGGGGGGGGGGFGGEGGGGGGGGGGGGGGGGGGGGGGGGGGGCFGGGGGGGGGFGGGGGGGGGGGGGGGGGGGGGGGGGGGFFFGGGGGGGGGGGGGGGGGGGGGGGEGGGDGFGGGGGGFGGGGGGGGGGGGGFGGGGGGGFGGDGGGFFFFGGGCFFFFGGFFFFGGFG?5FFFFAFFG4<>?FFDD
@M02352:288:000000000-CKWC8:1:1101:9951:4248 1:N:0:ATGCGCAG+CTCTCTAT
TACGGAGGATCCAAGCGTTATCCGGAATCATTGGGTTTAAAGGGTCCGTAGGTGGATAATTAAGTCAGAGGTGAAAGTTTGCGGCTCAACCGTAAAATTGCCTTTGATACTGGTTATCTTGAGTTATTATGAAGTAGTTAGAATATGTAGTGTAGCGGTGAAATGCATAGATATTACATAGAATACCAATTGCGAAGGCAGATTACTAATAATCAACTGACACTGATGGACGAAAGCGTGGGGAGCGAACAGGATTAGATACCCTGGTAGTCCACGCCGTAA
+
GGGGGGGGGFFGGGGGGGGGGGGFGGGGGGGGGGGGCGGGGGGGGGGGGGGGGGGGGGGGGGGGGGGGGGGGGGGGGGGGGGGGGGGGGGGGGGDGGGGGGGFGGGGFFGGGGGGGGGGGGGGGGGGGGGGGDFGFFFGGGGGGGGGGGFGGGGGGGGGGGGGGGGGGGGGGGGGGGGGGGGGFFGGGGGGFGGGGGGGGGGGGGGGGGG>FGGGGGGGGGGGCGGGG?FGGGGGFGGGGGGFFFFGGGGFFFFGGFFFFGGGGFFGFFFFF6CFB9BFBDC
@M02352:288:000000000-CKWC8:1:1101:9970:4251 1:N:0:ATGCGCAG+CTCTCTAT
TACGGAGGATCCAAGCGTTATCCGGAATCATTGGGTTTAAAGGGTCCGTAGGTGGATAATTAAGTCAGAGGTGAAAGTTTGCGGCTCAACCGTAAAATTGCCTTTGATACTGGTTATCTTGAGTTATTATGAAGTAGTTAGAATATGTAGTGTAGCGGTGAAATGCATAGATATTACATAGAATACCAATTGCGAAGGCAGATTACTAATAATCAACTGACACTGATGGACGAAAGCGTGGGGAGCGAACAGGATTAGATACCCTGGTAGTCCACGCCGTAA
+
GGGGGGGGGGGGGGGGGGGGGGGGGGGFGGGGGGGGGGGGGGGGGGGFFGGGGGGGGGGGGGGGGGGGGGGGGGGGGGGGGGGGGGGGGGGGGGGGGGGGGGGGGGGGGGGGGGGGGGGGFGGGGGGGGGGGGGGGGFGGGGGGGGGGGGGGGGGGGGGGGGGGGGGGGGGGGGGGGGGGGGGGGGGGGGGGGGGGGGGGGGGGGGGGGGGGGGGGGGGGGGGGGGGGGGGGGGGFGGGGGGFFFFGGGGFFFFGGFFFFGGGGFFGFFFFFFGFFFFF>GG
@M02352:288:000000000-CKWC8:1:1101:13147:4256 1:N:0:ATGCGCAG+CTCTCTAT
TACGAGGGGTGCAAGCGTTAATCGGAATTACTGGGCGTAAAGCGTGCGTAGGTGGTTTGTTAAGCAAGATGTGAAAGCCCCGGGCTCAACCTGGGAACTGCATTTTGAACTGGCAAACTAGAGTATTGTAGAGGGTAGTGGAATTTCCAGTGTAGCGGTGAAATGCGTAGAGATTGGAAGGAACATCAGTGGCGAAGGCGGCTACCTGGACAAATACTGACACTGAGGCACGAAAGCGTGGGGAGCAAACAGGATTAGATACCCTGGTAGTCCACGCCGTAA
+
GGGG<FGGGGGGGGGGGFGGDFFGGGGGGGGGGGGGGGGEFGGGFGGFFGGGFGGGGGGGGGGGGCFFGGGGGGGGGGGGGGGGGDGGGGGGGGGGGGGGGGGFGGGGGGGGGGGGGGGGGGGGGGGGGGGGGGGGGGGGGGGGGGGGGGGGGGGGGGFGGGGGGGGGGGGGGGGGGGGGGGGGGGGGGGGGGGGGGGGGGGGGGGGGGGGGGGGGGGGGGGGGGGGGGGGGGGGFGGGGGGFBFBFGGGFF?4DF?FFFGGGG@FDFFFFFFFFFFBFFGG
@M02352:288:000000000-CKWC8:1:1101:8696:4260 1:N:0:ATGCGCAG+CTCTCTAT
TACGGAGGGGGTTAGCGTTGTTCGGAATTACTGGGCGTAAAGCGTACGTAGGCGGATTAGTCAGTTAGGGGTGAAATCCCAGGGCTCAACCCTGGAACTGCCTCTAATACTGCTAGTCTTGAGTTCGAGAGAGGTGAGTGGAATTCCAAGTGTAGAGGTGAAATTCGTAGATATTTGGAGGAACACCAGTGGCGAAGGCGGCTCACTGGCTCGATACTGACGCTGAGGTACGAAAGTGTGGGGAGCAAACAGGATTAGATACCCTGGTAGTCCACACCGTAA
+
GGGGGFEEGGGGGGFGGGGGGGGGGGGGGGGFGGGDGGGFGGGGGGGGGGGGGGGGGGGGGGGGGGGGGGGGGGGGGGGGGGGGGGGGGGFDGGGGFGGGGGGGGGGGGGGGGFGGGGGGGGGFAFGGFGG7FGGGGGGGGGGGGGGGFGGGGCGFGGGGGGGGGGGGFGGGGGGGGGGGGGGGGGGGFGGGECEEEDGGGGGGGGGGGGGFC5CFGGGGGGGGGGGGGGGGGGGFGGGGDED6>EGGCFF@BFGGBFAFCEGGFFGFAFFFFGFF<BF?DD
@M02352:288:000000000-CKWC8:1:1101:22792:4260 1:N:0:GTGCGCAG+CTCTCTAT
TACGAGGGGGGCAAGCGTTAATCGGAATTACTGGGCGTAAAGCGCACGCAGGCGGTTTGTTAAGCAAGATGTGAAAGCCCAGGGCTCAACCTGGGAACTGCATTTTGAACTGGCAAACTAGAGTACTGTAGAGGGAAGTGGAATTTCCAGTGTAGAGGTGAAATTCGTAGATATTGGAAGGAACATCAGTGGCGAAGGCGACTACCTGGACATATACTGACGCTGAGGTACGAAAGCGTGGGGAGCGAACAGGATTAGATACCCTGGTAGTCCACGCCGTAA
+
GGGGF@FGG7FG7DGGGGGG7FGGGGGGGG<EGGGGGFGGGG<F++@F+@FGG:F+@FG:<;FF=,@FG,DFGGGG,DFGAFGGGCFDGGGF8FGGGGGGG9FEG<,*8FG,?FGG8FGGGGG:F:C,,?FGGG***;CGGGG7E<FEGGGGGGG+CGGGGGGG7CGGGGG7EGGGG+<*;FGGGCGGGGGGGGGG:EGG*:**+2CFGE5C99C7EGGGGGGGGGGG++:5CFGFGGGGGGFFFF3<EGFFFFGGFFAFGGGGFFGFDFDFFGF<BFFFGG
@M02352:288:000000000-CKWC8:1:1101:21221:4264 1:N:0:ATGCGCAG+CTCTCTAT
TACGGAGGGTCCGAGCGTTATCCGGAATCATTGGGTTTAAAGGGTCCGCAGGCGGTCGATTAAGTCAGAGGTGAAATCCCATAGCTCAACTATGGAACTGCCTTTGATACTGGTTGACTTGAGTCATATGGAAGTAGATAGAATGTGTAGTGTAGCGGTGAAATGCATAGATATTACACAGAATACCGATTGCGAAGGCAGTCTACTACGTATGTACTGACGCTCATGGACGAAAGCGTGGGGAGCGAACAGGATTAGATACCCTGGTAGTCCACGCCGTAA
+
GGGGGGGGGGGGGGGGGGGGGGGGGGGGGGGGGGGFGGGGGGGGGGGGGGGGGGGCFGGGGGGGGGGGGGGGGGGGGGGGGGGGGGGGGGGGGGGGGGGGGGGGGGGGGGGFGGGGGGGGGGGGGGGGGGGGGGGGGGGGGGGGGGGGGGGGGGGGGGGGGGGGGGGGGGGGGGGGGGGGGGGGGGGGGGGGGGGGGGGGGGGGGGGGGGGGGGGGGGGGGGGEGGGGGGGGGGGFGGGGGGFBFFGGGGFFBBGFFFFFGGGGFFG@AFFFFGF?B<DBGG
@M02352:288:000000000-CKWC8:1:1101:17042:4265 1:N:0:ATGCGCAG+CTCTCTAT
TACGGAGGGGGTTAGCGTTGTTCGGAATTACTGGGCGTAAAGCGTACGTAGGCGGATCAGAAAGTATAGGGTGAAATCCCAGGGCTCAACCCTGGAACTGCCTTATAAACTCCTGGTCTTGAGTTCGAGAGAGGTGAGTGGAATTCCGAGTGTAGAGGTGAAATTCGTAGATATTCGGAGGAACACCAGTGGCGAAGGCGGCTCACTGGCTCGATACTGACGCTGAGGTGCGAAAGTGTGGGGAGCAAACAGGATTAGATACCCTGGTAGTCCACACCGTAA
+
GGGGGCFFGGGGGGGGGGGGGGGGGGGGGGGGGGGGGGGGGGGGGGGGGGGGGGGGGGGGGGGGGFGGGGGGGGGGGFFGGGGGGGGGGGGGGGGGGGGGGGGGGGGGGFGGGGGGGGGGGGGGGGGGGGGGGGGFFGGGGGGGGGGGGGGGGGGGGGGGGGGGGGGGGGGGGGGGGGGGGGGGGGGGGGGGGGGGGEGGGGGGGGGGGGGGGGGGEGGGGGGGGGGGGGFGGGGFGGGGGGFFFFGGFGFFF?GGFFFFGGGGFFGFDFFAFGFFF052DD
@M02352:288:000000000-CKWC8:1:1101:7433:4293 1:N:0:ATGCGCAG+CTCTCTAT
TACAGAGGGTGCAAGCGTTAATCGGAATTACTGGGCGTAAAGCGCGCGTAGGTGGTTTGTTAATTCGGATGTGAAAGCCCAGGGCTCAACCTTGGAATTGCACCCGATACTGGCAGGCTAGAGTACGATAGAGGAGTGTGGAATTTCCTGTGTAGCGGTGAAATGCGTAGATATAGGAAGGAACATCAGTGGCGAAGGCGGCTCACTGGCTCGATACTGACGCTGAGGTGCGAAAGTGTGGGGAGCAAACAGGATTAGATACCCTGGTAGTCCACACCGTAA
+
GGGGGGGGGGGGGGGGGGGGGGGGGGGGGGGGGGGGGGGGGGGGGGGGGGGGGGGGGGGGGGGGGGGGGGGGGGGGGGGGGGGGGGGGGGGGGGGGGGGGGGGGGGGGGGGGGGGGGGFGGFGGGGGGGGGGGGFGGGGGGGGGGGGGGGGGGGGGGGGGGGGGGGGEGGGGGGGGGFFGGGGGFGGGGGGGGGGGGGGGGGGGGGGGGGGGGGGGGGGGGGGGGGGGGGGGGGGFGGCGGGFFFFGGFFFFFFF>BFFFGCEGFFGFFFBFFG@?<FE:FD
@M02352:288:000000000-CKWC8:1:1101:13864:4296 1:N:0:ATGCGCAG+CTCTCTAT
TACGGAGGGGGTTAGCGTTGTTCGGAATTACTGGGCGTAAAGCGCACGTAGGCGGATCAGAAAGTATAGGGTGAAATCCCAGGGCTCAACCCTGGAACTGCCTTGTAAACTCCTGGTCTTGAGTTCGAGAGAGGTGAGTGGAATTCCGAGTGTAGAGGTGAAATTCGTAGATATTCGGAGGAACACCAGTGGCGAAGGCGGCTCACTGGCTCGATACTGACGCTGAGGTGCGAAAGTGTGGGGAGCAAACAGGATTAGATACCCTGGTAGTCCACACCGTAA
+
GGGGGGGGGGGFGGGGGGGGGGGGGGFGGGGGGGGGGCFGGGGGGGGGGGGGGGGGGGGGGGGFGGGGGGGGGGGGGGGGGGGGDFGGGFFGGGGGGGGGGGGGGGGGGGGGGGGGGGGGGDFCGGGGGGGGGGGGGGGGGGGGGFGGGGGGGGGGGGGGGGGGGGGGGGGGGGFFGGGGGGGGGGGGGGGGGEGGGGGGGGGGGGGGEGFGEGFCGGFFGGGEGGGGFGGGGGGFGGGGGGFFFFGGDGFF?FC><FFFGFGGFFFFFFFFFGFFFFFBFD
@M02352:288:000000000-CKWC8:1:1101:15499:4300 1:N:0:ATGCGCAG+CTCTCTAT
TACGGAGGGTGCAAGCGTTATCCGGAATCATTGGGTTTAAAGGGTCCGCAGGCGGTCAATTAAGTCAGAGGTGAAATCCCATAGCTTAACTATGGAACTGCCTTTGATACTGGTTGACTTGAGTTATACGGAAGTAGATAGAATGTGTAGTGTAGCGGTGAAATGCATAGAGATTACACAGAATACCGATTGCGAAGGCAGTCTACTACGTATATACTGACGCTCATGGACGAAAGCGTGGGGAGCGAACAGGATTAGATACCCTGGTAGTCCACGCCGTAA
+
GGGGGGGGGGGGGGGGGGGGGGGGGGGGGGGGGGGGGGGGGGGGGGGGGGGGGGGGGGGGGGGGGGGGGGGGGGGGGGGGGGGGGGGGGGGGGGGGGGGGGGGGGGGGGGGGGGGGGGGGGGGGGGGGGGGGGGGGGGGGGGGGGGFGGGGGGGGGGGGGGGGGGGGGGGGGGGGGGGGGGGGGGGGGGGGGGGGGGGGGGGGGGGGGGGGGGGGGGGGGGGGAEGGGFGGGGGGFGGGGGGFF>FDGGGFFFFGG7FFFGGGGFFGFFFFFFGFFFFFFGG
@M02352:288:000000000-CKWC8:1:1101:20363:4305 1:N:0:ATGCGCAG+CTCTCTAT
TACGGAGGGGGTTAGCGTTGTTCGGAATTACTGGGCGTAAAGCGCACGTAGGCGGATCAGAAAGTATAGGGTGAAATCCCAGGGCTCAACCCTGGAACTGCCTTATAAACTCCTGGTCTTGAGTTCGAGAGAGGTGAGTGGAATTCCGAGTGTAGAGGTGAAATTCGTAGATATTCGGAGGAACACCAGTGGCGAAGGCGGCTCACTGGCTCGATACTGACGCTGAGGTGCGAAAGTGTGGGGAGCAAACAGGATTAGATACCCTGGTAGTCCACACCGTAA
+
GGGGGGGGGGGGGGGGGGGGGGGGGGGGGGGGGGGGGGGGGGGGGGGGGGGGGGGGGGGGGGGGGGGGGGGGGGGGGGGGGGGGGGGGGGGGGGGGGGGGGGGGGGGGGGGGGGGGGGGGGGGGGGGGGGGGGGGGGGGGGGGGGGGGGGGGGGGGGGGGGGGGGGGGGGGGGGGGGGGGGGGGGGGGGGGGGEGGGGGGGGGGGGGGGGGGGGFGGGGFGGGGGGGFCFGCEGGFGGGGGGFBFEGFGGFFBBFGF?BFGGGGFFGFF?7<4:F?<?E2CC
@M02352:288:000000000-CKWC8:1:1101:8763:4316 1:N:0:ATGCGCAG+CTCTCTAT
TACGGAGGGCCCGAGCGTTATCCGGAATCATTGGGTTTAAAGGGTCCGCAGGCGGTCGATTAAGTCAGAGGTGAAATCCCATAGCTCAACTATGGAACTGCCTTTGATACTGGTTGACTTGAGTCATATGGAAGTAGATAGAATGTGTAGTGTAGCGGTGAAATGCATAGATATTACACAGAATACCGATTGCGAAGGCAGATCACTAACAATATACTGACGCTGATGGACGAAAGCGTGGGGAGCGAACAGGATTAGATACCCTGGTAGTCCACGCCGTAA
+
GGGGGGGGG:@FGGGGGGGGGGGFGFCFCFGGGGGGGGGGGGGGGCFGEGGGGGG:FE7FFGGGGGGGCFGFGGGGGEEFEFEFGGGGGGGGGGCFGGFBFDFGDFGFGFCFFGDFGCGDD>F=>FGFFGGG<F>FGGBFEGCEFFGGFGDFFEBCFFCBFGGGDGCEFFGFFCFGGGGGFGGFGGCECGGGGGGGGGGGECGFGGGFGGFFEFC97+BC<E=5?DFF9CFCEGGFGGGGEGB69BDGGGEFB?FGDFFFGGGGFFG@AFFAFGFF;<F;DG
@M02352:288:000000000-CKWC8:1:1101:11396:4324 1:N:0:ATGCGCAG+CTCTCTAT
TACGAGGGGTGCAAGCGTTAATCGGAATTACTGGGCGTAAAGCGTGCGTAGGTGGTTTGTTAAGCAAGATGTGAAAGCCCCGGGCTCAACCTGGGAACTGCATTTTGAACTGGCAAACTAGAGTATTGTAGAGGGTAGTGGAATTTCCAGTGTAGCGGTGAAATGCGTAGAGATTGGAAGGAACATCAGTGGCGAAGGCGGCTACCTGGACAAATACTGACGCTGAGGTACGAAAGTGTGGGGAGCAAACAGGATTAGATACCCTGGTAGTCCACACCGTAA
+
GGGGFGGGGGGGGGGGGGGGCFGGGGGGGGGGGGGGGGGGGGGGGGGGGGGGGGGGGGGGGGGGGDFFGGGGGGGGGGGGGGGGGGGGGGGGGGGGGGGGGGGGGGGGGGGGGGGGGGGGGGGGGGFGGFFGGGGGGGGGGGGGGGGGGGGGGGGGGGGGGGGGGGG7CCCFFFGFFGGGGGGGGFGGGGGGGGGCGGGGGGGGGGGGGGGGGGGGGGGGGGGGGGGGGGGGGGGFGGGGGGFFFFGGGGFFFFGGFFFFGGGGFFGFFFFFFGFFBBFBGD
@M02352:288:000000000-CKWC8:1:1101:14454:4327 1:N:0:ATGCGCAG+CTCTCTAT
TACGGAGGGGGTTAGCGTTGTTCGGAATTACTGGGCGTAAAGCGCACGTAGGCGGATCAGAAAGTATAGGGTGAAATCCCAGGGCTCAACCCTGGAACTGCCTTGTAAACTCCTGGTCTTGAGTTCGAGAGAGGTGAGTGGAATTCCGAGTGTAGAGGTGAAATTCGTAGATATTCGGAGGAACACCAGTGGCGAAGGCGGCTCACTGGCTCGATACTGACGCTGAGGTGCGAAAGTGTGGGGAGCAAACAGGATTAGATACCCTGGTAGTCCACACCGTAA
+
GGGGGGGGGGGFGGGGGGGGGGGGGGGGGGGGGGGGGEEGGGGGGGGGGGGGGGGGGGGGGGGGGGGGGGGGGGGGGGGGGGGGGGGGGGGGGGGGGGGGGGGGGGGGGGGGGGGGGGGGGGGGGGGGGGGGGGGGGGGGGGGGGGGGGGGGGGGGGGGGGGGGGGGGGGGGGGGGGGGGGGGGGGGGGGGGGGGGGGGGGGGGGGGGGGGGGGGGGGGFCEGGGGGGGGGGGEGEGGGGGGFBFBGGGGFF??GG<FAFGGGGFFGFFFFBFGFFFFF:FG
@M02352:288:000000000-CKWC8:1:1101:12479:4332 1:N:0:ATGCGCAG+CTCTCTAT
TACGGAGGGTGCAAGCGTTATCCGGAATCATTGGGTTTAAAGGGTCCGCAGGCGGTCAATTAAGTCAGAGGTGAAATCCCATAGCTTAACTATGGAACTGCCTTTGATACTGGTTGACTTGAGTTATACGGAAGTAGATAGAATGTGTAGTGTAGCGGTGAAATGCATAGAGATTACACAGAATACCGATTGCGAAGGCAGTCTACTACGTATATACTGACGCTCATGGACGAAAGCGTGGGGAGCGAACAGGATTAGATACCCTGGTAGTCCACGCCGTAA
+
GGGGGGGGGGGGGGGGGGGGGGGGGGEGGGGGGGGGGGGGGGGGGGGGGGGGGGGGFGGGGGGGGGGGGGGGGGGGGGGGGGGGGGGGGGGGGGGGGGGGGFGGGGGGGGGGGGGGGGGGGGGGGGGGGGGGGGFGGGGGGGGGGGFGGGGGGGGGGGGGGGGGGGGGGGGFGGGGGGGGGGGGGGGGGGEGGGGGGGGGGFGGGGGGGEFGGGGGGGGGGGGGDCGGGGGGGGGFCEGGGGE:9DGGGGFFFFGGFFFFDCGGFFGFFFFFFG??BFFFGD
@M02352:288:000000000-CKWC8:1:1101:8519:4332 1:N:0:ATGCGCAG+CTCTCTAT
TACGGAGGGGGTTAGCGTTGTTCGGAATTACTGGGCGTAAAGCGCACGTAGGCGGATCAGAAAGTATAGGGTGAAATCCCAGGGCTCAACCCTGGAACTGCCTTATAAACTCCTGGTCTTGAGTTCGAGAGAGGTGAGTGGAATTCCGAGTGTAGAGGTGAAATTCGTAGATATTCGGAGGAACACCAGTGGCGAAGGCGGCTCACTGGCTCGATACTGACGCTGAGGTGCGAAAGTGTGGGGAGCAAACAGGATTAGATACCCTGGTAGTCCACACCGTAA
+
GGGGGGEGGGGFGFFFGFFGGGGGGGGGGGGGGGGGGCEEFGGGGGGFGGGGGGGGGGGGGGGGGGGGGGGGGGGGGGGGGGGGC<FDGGGGGGGGGGGGGGGGGGGGGGGGGGFGGGGGGFGGGGGGGGGGGGGGGGGGGGGGGGGGGGGGGGGGGGGGGGGGGGGGGGGEGGGGGGGGGGGEFCFFFBFGGGGGGGDGGG5EGGGGGDDCGGGFDGGGGGGGGGGGCFGGGGGE>C>FGGF<6BGFEFFFFFFGFFFFG?EGFFGFFFFFFFFFFBF<<C
@M02352:288:000000000-CKWC8:1:1101:21731:4340 1:N:0:ATGCGCAG+CTCTCTAT
TACGGAGGGGGTTAGCGTTGTTCGGAATTACTGGGCGTAAAGCGTACGTAGGCGGATCAGAAAGTAGGGGGTGAAATCCCGAGGCTCAACCTCGGAACTGCCTCCTAAACTCCTGGTCTTGAGTTCGAGAGAGGTGAGTGGAATTCCAAGTGTAGAGGTGAAATTCGTAGATATTTGGAGGAACACCAGTGGCGAAGGCGGCTCACTGGCCCGATACTGACGCTGAGGTGCGAAAGTGTGGGGAGCAAACAGGATTAGATACCCTGGTAGTCCACACCGTAA
+
GGGGGEGGGGGGGGGGGGGGGGGGGGGGGGGGGGGGGGGGGGGGGGGGGGGGGGGGGGGGGGGFGGGGGGGGGGGGGGGGGGGGGGGGGGGGGGGGGGGGGGGGGGGGGGGGGGGGGGGGGGGGGGGGGGGGGGGGGGGGGGGGGGGGGGGGGGGGGGGGGGGGGGGGGGGGGGGGGGGGGGGGGGGGGGGGGGGGGGGGGGGGGGGGGGGGGGGGGGGGGGGGGGGGGGGGGGGFGGGGGGFFFFGGGGFFFFDGFFFFGGGGFFGFF?AAFGFFFFFFGG
@M02352:288:000000000-CKWC8:1:1101:17625:4366 1:N:0:ATGCGCAG+CTCTCTAT
TACGGAGGGTCCGAGCGTTATCCGGAATCATTGGGTTTAAAGGGTCCGCAGGCGGTCGATTAAGTCAGAGGTGAAATCCCATAGCTCAACTATGGAACTGCCTTTGATACTGGTTGACTTGAGTCATATGGAAGTAGATAGAATGTGTAGTGTAGCGGTGAAATGCATAGATATTACACAGAATACCGATTGCGAAGGCAGTCTACTACGTATGTACTGACGCTCATGGACGAAAGCGTGGGGAGCGAACAGGATTAGATACCCTGGTAGTCCACGCCGTAA
+
GGGGGGGGGGGGGGGGGGGGGGGGGGGGGGGGGGGFGGGGGGGGGGGGGGGGGGGFGGGGGGGGGGGGGGGGGGGGGGGGGGGGGGGGGGGGGGGGGGGGGGGGGGGGGGGGGGGGGGGGGGGGGGGGGGGGGGGGGGGGGGGGGGGGGGGGGGGGGGGGGGGGGGGGGGGGGGGGGGGGGGGGGGGGGGGGGGGGGGGGGGGGGGGGGGGGGGGGGGGGGGGEGDFGFGGGGGGFGGDGGGFFFFGGGGFFFFGGFFFFGGGGFFGFFFFFFFF?FFF9GG
@M02352:288:000000000-CKWC8:1:1101:14141:4373 1:N:0:ATGCGCAG+CTCTCTAT
TACGGAGGGGGTTAGCGTTGTTCGGAATTACTGGGCGTAAAGCGCACGTAGGCGGATCAGAAAGTATAGGGTGAAATCCCAGGGCTCAACCCTGGAACTGCCTTATAAACTCCTGGTCTTGAGTTCGAGAGAGGTGAGTGGAATTCCGAGTGTAGAGGTGAAATTCGTAGATATTCGGAGGAACACCAGTGGCGAAGGCGGCTCACTGGCTCGATACTGACGCTGAGGTGCGAAAGTGTGGGGAGCAAACAGGATTAGATACCCTGGTAGTCCACACCGTAA
+
GDFGG;BFEC:8@9CFGCFGGDGGGGGGGGGFGGGGGFEGGGGGGGGGCDGGGGGEGGGGGFFFGGGGGFGGGGGGGFFFGFGCFGGGGGGGFGGFGE,>B<<FFCFGGGAEDGGGF9FFFFGFFGFFFC@FGCFGFEGFFG:=D@9@>C>FCGGGGGGFCFGG?FGFGGDCGG7BFGGGDFFGGGGGGGGFGGGCEDFGGGGGEGCFGD46:EGFGFFFECE=E<@@</65EGGF7C>CGEEFBFGGGC>F:?GG?64*0<8CF@C64=8>FG???0>:GG
@M02352:288:000000000-CKWC8:1:1101:13889:4377 1:N:0:ATGCGCAG+CTCTCTAT
TACGGAGGGGGCTAGCGTTGTTCGGAATTACTGGGCGTAAAGCGTGCGTAGGCGGACTAGAAAGTTAGATGTGAAATCCCAGGGCTCAACCCTGGAACTGCATTTAAAACTCCTAGTCTAGAGTTCTGGAGAGGTAAGTGGAATTCCTAGTGTAGAGGTGAAATTCGTAGATATTAGGAGGAACACCAGAGGCGAAGGCGGCTTACTGGACAGATACTGACGCTGAGGCACGAAAGTGTGGGTAGCAAACAGGATTAGATACCCTGGTAGTCCACACCGTAA
+
GGGGGGGGGGGGGGGGGFGGGGGGGGGGGGGGGGGGGGGGGGGGGGGGGGGGGGGGGGGGGGGGGGGGGGGGGGGGGGGGGGGGGGGGGGGGGGGGGGGGGGGGGGGGGGGGGGGGGGGGGGGGGGGGGGGGGGGGGGGGGGGGGGGGGGGGGGGGGGGGGGGGGGGGGGGGGGGGGGGGGGGGGGGGGGGGGGGGGGGGGGGGGGGGGGGGGGGGGGGGGGGGGGGGGGGGGGGFGGGGGGDDFFFGGGFFFFGGFFFFGGGGFFGFFFFFFGF?FFFFGG
@M02352:288:000000000-CKWC8:1:1101:7009:4388 1:N:0:ATGCGCAG+CTCTCTAT
TACGGAGGGTGCAAGCGTTATCCGGAATCATTGGGTTTAAAGGGTCCGCAGGCGGTCAATTAAGTCAGAGGTGAAATCCCATAGCTTAACTATGGAACTGCCTTTGATACTGGTTGACTTGAGTTATACGGAAGTAGATAGAATGTGTAGTGTAGCGGTGAAATGCATAGAGATTACACAGAATACCGATTGCGAAGGCAGTCTACTACGTATATACTGACGCTCATGGACGAAAGCGTGGGGAGCGAACAGGATTAGATACCCTGGTAGTCCACGCCGTAA
+
GFFDEEEEDEEGGCGFGGGGGGGEGEGGGGGGFFGFEGFFDGGGGGGGGGGGGGGGGGGFGGGGGGFGGGGGGGGGGGGGGGGGGFFGFGGGGGGGGGGGGGGGGFGGGGFGFFGGGGGGGFGFFGGGGGGEGGGGGGGGGGFGGGGGGGGGGGGGGGGGGGGGGGGGGGGGGGGGGFGGGGFGGGGGGGGGGEGGGGGGGGFGGGGGGGGGGGGCEGGGFGG5CGGGGGGGGGGFGGDGGG:(2@GGGDEFFBGGFF>FFGGGFFGFFF<AFGFFBFFFGD
@M02352:288:000000000-CKWC8:1:1101:15738:4411 1:N:0:CTGCGCAG+TTCTCTAT
TACGGAGGGGGCTAGCGTTGTTCGGAATTACTGGGCGTAAAGCGCACGTAGGCGGATCAGAAAGTATAGGGTGAAATCCCAGGGCTCAACCCTGGAACTGCCTTATAAACTCTTGGTCTTGAGTTCGAGAGAGGTGAGTGGAATTCCGAGTGTAGAGGTGAAATTCGTAGATATGCGGAGGAACACCAGTGGCGAAGGCGGCTCACTGGCCCGATACTGACGCTGAGGTGCGAAAGTGTGGGGAGCGAACAGGATTAGATACCCTGGTAGTCCACACCGTAA
+
GGGG@FGG7FG+6EFGGGGGG8FFGG7FGGGGGGG8FGGGGG,FG7+@FGG@FGG=F7,,,<FGG9<,5,BFGGGGGGG85,BFGG+CFGG>3,BFGGGGG<BF<>FGGGG<,CF,FGGGGGGG<FE>FFGGGG73,8,@CGGGGGG,CFGGGGG,DGGGGGGG;FGGGGG@FG9,=EGGGGGGGGGGGGGGGGGGGGGG>EGGFGGGG**/:/1CEGGGGGGGGGGGEGGGGGGF*AFGGGFFFF)9CGFFFFGGFFFFGGGGFFGFFFFFFGF(8?FBGG
@M02352:288:000000000-CKWC8:1:1101:17063:4413 1:N:0:ATGCGCAG+CTCTCTAT
TACGGAGGGGGTTAGCGTTGTTCGGAATTACTGGGCGTAAAGCGCACGTAGGCGGATCAGAAAGTATAGGGTGAAATCCCAGGGCTCAACCCTGGAACTGCCTTGTAAACTCCTGGTCTTGAGTTCGAGAGAGGTGAGTGGAATTCCGAGTGTAGAGGTGAAATTCGTAGATATTCGGAGGAACACCAGTGGCGAAGGCGGCTCACTGGCTCGATACTGACGCTGAGGTGCGAAAGTGTGGGGAGCAAACAGGATTAGATACCCTGGTAGTCCACACCGTAA
+
GGGGGGEGGGG:CFGGEFFGGGGGGGGGGGGGGGGGGBFCEGGFGGGGGFFEFGGGGGFFFFFGGGGGGGGGGGGGGGFEFGGGEFGGGGGGGGGGGGCGGGGFGGGGGGCGCFGGGGFGGGFGGGGGGGFFGGFGGGGGGGFGGGFFGEFGFGFEGGGGCGG?FGGGFGGGGGGGGGEGGGGGGGGGGGGGGGEGGGGGGEGGGGGGGGGGGGGGGGGFFGGCCDGG6FGDC=DBFGGGGGF?FBGGGGFFFFFFF@BFGGGGFFGFBFDAFGFFFF:?GG
@M02352:288:000000000-CKWC8:1:1101:11342:4418 1:N:0:ATGCGCAG+CTCTCTAT
TACGGAGGGGGTTAGCGTTGTTCGGAATTACTGGGCGTAAAGCGCACGTAGGCGGATCAGAAAGTATAGGGTGAAATCCCAGGGCTCAACCCTGGAACTGCCTTATAAACTCCTGGTCTTGAGTTCGAGAGAGGTGAGTGGAATTCCGAGTGTAGAGGTGAAATTCGTAGATATTCGGAGGAACACCAGTGGCGAAGGCGGCTCACTGGCTCGATACTGACGCTGAGGTGCGAAAGTGTGGGGAGCAAACAGGATTAGATACCCTGGTAGTCCACACCGTAA
+
D<FF7,@@++@6@,CCE@-@B@CCB:FFGCDGGCCGF6=:FEFCDBEGA<CBEFCEFF@A<F<FG<,BFAFFGFFFCEFAB<CBFFGCB<BFDBFGD8FFD=99<F=FFGFGGGGC>BCFGCBDFFDGCFF7F7FGC:FC@C:=FFFG*>FF@<,D>CE@FG9CFGFB:FEGFGGGFEDCBFEF8FGCEFGGDGGCEEGGEE5CEGG?8FG68EC;EF97<;CGE<:FGGGD5EG>F02<E=@1(.>DF<5?(37CBFFFGD?D=@C7>?429FF28?D8FC
@M02352:288:000000000-CKWC8:1:1101:25202:4426 1:N:0:ATGCGCAG+CTCTCTAT
TACGAGGGGTGCAAGCGTTAATCGGAATTACTGGGCGTAAAGCGTTCGTAGGCGGTCTATTAAGCAAGATGTGAAAGCCCAGGGCTCAACCTTGGAACTGCATTTTGAACTGGTAGACTAGAGTACTGTAGAGGGTGGTGGAATTTCCAGTGTAGCGGTGAAATGCGTAGAGATTGGAAGGAACATCAGTGGCGAAGGCGGCCACCTGGACAGATACTGACGCTGAGGAACGAAAGCGTGGGGAGCGAACAGGATTAGATACCCTGGTAGTCCACGCCGTAA
+
GGGGGGGGCEGGGFGGG,6BDAFGGECGGGGGFDFGGGGDEGGGGFBFGGGGGGGGGGGGGGGGGDFFGGGFEGGGGGGGGGGDFGGGGCFGEFGDGGGGFGGFF@F@FFGGGGGGGGGGGGGGGGGGDFGFGG@FFFGGGGGGGGGGGGGGGG;;CGEECGF;FGGGGGDGGGGGF?;8CCFGFCFGGGGFGGDEGEDGDCGGGGGFGGFFCFCFGGGF:8EE53CFGGGGGGDECEDGEGF<FFC)CGF?:3>FB@<=FAF*9>CFAFB4*?F?>FF>DC
@M02352:288:000000000-CKWC8:1:1101:6615:4430 1:N:0:ATGCGCAG+CTCTCTAT
TACGAGGGGTGCAAGCGTTAATCGGAATTACTGGGCGTAAAGCGTGCGTAGGTGGTTTGTTAAGCAAGATGTGAAAGCCCCGGGCTCAACCTGGGAACTGCATTTTGAACTGGCAAACTAGAGTATTGTAGAGGGTAGTGGAATTTCCAGTGTAGCGGTGAAATGCGTAGAGATTGGAAGGAACATCAGTGGCGAAGGCGGCTACCTGGACAAATACTGACACTGAGGCACGAAAGCGTGGGGAGCAAACAGGATTAGATACCCTGGTAGTCCACGCCGTAA
+
GGGGCFFGGGGGGGGGGGGGGGGGGEGGGGFGGGGGGGGGGGGGGGGGGGGGGGGFFGGGGGGGGGGGGGGGGGGGGGFFFGDGGGGGGGGGGGGG8DFGGEGGGGGGGGGGGGGGFGGFFGFEDFF,FFGFFGDGFGGGGGFGGGGDGGGGGGGGGGGGGGGGGGGGGGGGGGGFGFFFEGGFFGGGGGGGGGGGGGGGEGGGGGGFGCFGEFCGGGGGGGGGGGGGFGGGGGGFGGGGGGF09BFF+CFFB?GGFF26+AFFFFDFBFFFFGFFFFFFGD
@M02352:288:000000000-CKWC8:1:1101:15492:4447 1:N:0:ATGCGCAG+CTCTCTAT
TACGGAGGGGGTTAGCGTTGTTCGGAATTACTGGGCGTAAAGCGTACGTAGGCGGATTAGTCAGTTAGGGGTGAAATCCCAGGGCTCAACCCTGGAACTGCCTCTAATACTGCTAGTCTTGAGTTCGAGAGAGGTGAGTGGAATTCCAAGTGTAGAGGTGAAATTCGTAGATATTTGGAGGAACACCAGTGGCGAAGGCGGCTCACTGGCTCGATACTGACGCTGAGGTACGAAAGTGTGGGGAGCAAACAGGATTAGATACCCTGGTAGTCCACACCGTAA
+
GGGGGGGGGGGGGGGGGGGGGGGGGGGGGGGGGGGGGGGGGGGGGEGGGGGGGGGGGGGGGGGGGGGGGGGGGGGGGGGGGGGGGGGGGGGGGGGGGGGGGGGFGGGGGGGGGGFGGGGGGGGGGGGGGGGGGGGGGGGGGGGGGGGFGGGGGGGGGGGGGGGGGGGGGGGGGGGFGGGGGGGGGGGGGGGGGEGGGGGGGGGGGGGGGGGGGGGGGGGFGGGGGDGFGFGGGGGFGGGGGGFBFFFGGGFFFFGGFF>FGGGGFFGFFFFFFGF??FFFGG
@M02352:288:000000000-CKWC8:1:1101:6621:4451 1:N:0:ATGCGCAG+CTCTCTAT
TACGAGGGGTGCAAGCGTTAATCGGAATTACTGGGCGTAAAGCGTGCGTAGGTGGTTTGTTAAGCAAGATGTGAAAGCCCCGGGCTCAACCTGGGAACTGCATTTTGAACTGGCAAACTAGAGTATTGTAGAGGGTAGTGGAATTTCCAGTGTAGCGGTGAAATGCGTAGAGATTGGAAGGAACATCAGTGGCGAAGGCGGCTACCTGGACAAATACTGACACTGAGGCACGAAAGCGTGGGGAGCAAACAGGATTAGATACCCTGGTAGTCCACGCCGTAA
+
GGGG@@FGEGGGGGGGGGG@@CFGFGGGGGGGGGGGGGGGGGGGGGGGG=CGGGGBFFGGGGGGFFGGGGGGGGGGGFGFGGGGGGGGGGGFFFFGGGGGGCFGGGGEGGGGGFFGGGGGGFFGCBFFGFGGGGDFFGGGGGGGFGC9AFGGGGGGGGGGGGGGGGGECEGFFGGFCFBFCFGCFGGGGGGGGGGGGGGDCEG>FGFCFFFGFGGGFGGGGGGDFF6FGGGGGGDFGGCE8E519B<<FGFF:(9CFFAFFGGGFFGF2BAFFGFFFFFB31
@M02352:288:000000000-CKWC8:1:1101:18346:4452 1:N:0:ATGCGCAG+CTCTCTAT
TACGGAGGGGGTTAGCGTTGTTCGGAATTACTGGGCGTAAAGCGTACGTAGGCGGATTAGTCAGTTAGGGGTGAAATCCCAGGGCTCAACCCTGGAACTGCCTCTAATACTGCTAGTCTTGAGTTCGAGAGAGGTGAGTGGAATTCCAAGTGTAGAGGTGAAATTCGTAGATATTTGGAGGAACACCAGTGGCGAAGGCGGCTCACTGGCTCGATACTGACGCTGAGGTACGAAAGTGTGGGGAGCAAACAGGATTAGATACCCTGGTAGTCCACACCGTAA
+
FGGGGEGGGGGGG@FFGFEF@DFGGGGG@EGDGGGGGEGGFGGGGEGGGGGGEFGGEEGFGFFGGGGGGGGGGGGGGGGFGGGGGGGFGGGGGFFGGGGGGGGCFFGGDBF9FGGGGGGGFFGEFGEGGGEGGEDDFGGGFGCFGGGFFGGGGGG9>FG>FGB,?CGGGGEFGFGGGGFGGGFFFG:8FFGGGGGGGGGGGGGGGGGGGGGGGGFGGGGGFEE=GDFDG9CDEGG7FFCFGGB6>BGGGFF@BFG7<=AFG7<DFFF<>@)4=>@F0(51CC
@M02352:288:000000000-CKWC8:1:1101:7533:4460 1:N:0:ATGCGCAG+CTCTCTAT
TACGGAGGGGGTTAGCGTTGTTCGGAATTACTGGGCGTAAAGCGCACGTAGGCGGATCAGAAAGTATAGGGTGAAATCCCAGGGCTCAACCCTGGAACTGCCTTATAAACTCCTGGTCTTGAGTTCGAGAGAGGTGAGTGGAATTCCGAGTGTAGAGGTGAAATTCGTAGATATTCGGAGGAACACCAGTGGCGAAGGCGGCTCACTGGCTCGATACTGACGCTGAGGTGCGAAAGTGTGGGGAGCAAACAGGATTAGATACCCTGGTAGTCCACACCGTAA
+
GGGGGGGGGGGGGGGGGGGGGGGGGGGGGGGGGGGGGGGGGGGGGGGGGGGGGGGGGGGGGGGGGGGGGGGGGGGGGGGGGGGGGGGGGGGGGGGGGGGGGGGGGGGGGGGGGGGGGGGGGGGGGGGGGGGFGGGGGGGGFGGGGGGGGGGGGGGGGGGGGGGGGGGGGGGGGGGGGGGGGGGGGGGGGGGGGGGGGGGGGGDGGGGGGGFGGGGGGGGGGGGGGGGGGGGGGGGEGGDCGGFFFFGFFFFFFFGGBF<?GGGGFFG:AFF>FGFFFFF?GG
@M02352:288:000000000-CKWC8:1:1101:4880:4463 1:N:0:ATGCGCAG+CTCTCTAT
TACGGAGGGGGTTAGCGTTGTTCGGAATTACTGGGCGTAAAGCGCACGTAGGCGGATCAGAAAGTATAGGGTGAAATCCCAAGGCTCAACCCTGGAACTGCCTCTAATACTGCTAGTCTTGAGTTCGAGAGAGGTGAGTGGAATTCCAAGTGTAGAGGTGAAATTCGTAGATATTTGGAGGAACACCAGTGGCGAAGGCGGCTCACTGGCTCGATACTGACGCTGAGGTACGAAAGTGTGGGGAGCAAACAGGATTAGATACCCTGGTAGTCCACACCGTAA
+
FFGGGEGECGGEGCFAFGEGGGGGGGGGGGGGGDFFGGGEFFGGCFEFGGCDGGDDGEGGCBFGGGGF9?=EGGGGFFGF,,4=FFGGG<B+B=<FFGGGGGGGDGGGGGGFFF<DEGGG9,D3DFE7FGG7CFGGGCF:FG9FFC9@FF>FFGDF9:<*DC9DGGCE6;*F;C@EFGFGEDGGGGEG7CCFG>E**:CEDEEECEGFGGGGGGGGGF7@?8AE85:=FCFDE8>5DGGCGE36>>776DFFB3DFF4)1:CEC?5*7<?A9FC63,45851
@M02352:288:000000000-CKWC8:1:1101:4873:4485 1:N:0:ATGCGCAG+CTCTCTAT
TACGGAGGGGGTTAGCGTTGTTCGGAATTACTGGGCGTAAAGCGCACGTAGGCGGATCAGAAAGTATGGGGTGAAATCCCAGGGCTCAACCCTGAAATTGCAGCTAATACTGCCTGTCTTGAGTTCGAGAGAGGTGGGTGGAATTCCTAGTGTAGAGGTGAAATTCTTAGATATTACGAGGAACACCGATGGCGAAGGCGGCTCACTGGATTGATACTGACACTGATGTACGAAAGTGTGGGGAGCAAACAGGATTAGATACCCTGGTAGTCCACACAGTAA
+
GFGGGGGG+@7766FFGGGDG6FGGG,FGG9FGGG8:FGGFG?F+4CFGGGG?GGG7+45,<EFFE,,,4CFGGGGC,,5,,BFGGGGGGG+F8,BD,CFG,,,B>FGGGGG93,@FEGGGGGF<F+3,@CFGGGG*75>FGCFFG,,,@FGGGC,@FFGGGGF9C,@EFGGGG99+=B8CGGG:FG**<1;FGGGGGG*CEGGGGGGF**+;<?EFGGGGEFECF+<+20>CGDDC9?7CE>6(73FGGFFFB4:?FFFGFFGFFFF<6<>FGFF?:@AFC
@M02352:288:000000000-CKWC8:1:1101:24259:4488 1:N:0:ATGCGCAG+CTCTCTAT
TACGAGGGGTGCAAGCGTTAATCGGAATTACTGGGCGTAAAGCGTGCGTAGGTGGTTTGTTAAGCAAGATGTGAAAGCCCCGGGCTCAACCTGGGAACTGCATTTTGAACTGGCAAACTAGAGTATTGTAGAGGGTAGTGGAATTTCCAGTGTAGCGGTGAAATGCGTAGAGATTGGAAGGAACATCAGTGGCGAAGGCGGCTACCTGGACAAATACTGACACTGAGGCACGAAAGCGTGGGGAGCAAACAGGATTAGATACCCTGGTAGTCCACGCCGTAA
+
GGGGFFGGGGGGGGGGGGGGGGGGGGGGGGGGGGGGGGGGGGGGGGGGGGGGGGGGGGGGGGGGGGGGGGGGGGGGGGGGGGGGGGGGGGGGGGGGGGGGGGGGGGGGFGFGGGGGGGGGGGGGGGGGGGGGGGECGGGGGGGGGGGGGGGGGGGGGGGGGGFGGGGGGGGGGGGGGGGGGFGGGGGGGGGGGGGGGGGGGGGGGGGGGGGGGGGGGGFFFGGGGGGGGGGGGGGFCECEGGFFFFGGGGFFFFDF?F26?GGGFFGFFFDFFGFF0:B1C<
@M02352:288:000000000-CKWC8:1:1101:18814:4491 1:N:0:ATGCGCAG+CTCTCTAT
TACGGAGGGTCCGAGCGTTAATCGGAATTACTGGGCGTAAAGCGCACGTAGGCGGATCAGAAAGTAAGGGGTGAAATCCCAGGGCTCAACCCTGGAACTGCCTCTTAAACTCCTGGTCTTGAGTTCGAGAGAGGTGAGTGGAATTCCAAGTGTAGAGGTGAAATTCGTAGATATTTGGAGGAACACCAGTGGCGAAGGCGGCTCACTGGCTCGATACTGACGCTGAGGTACGAAAGTGTGGGGAGCAAACAGGATTAGATACCCTGGTAGTCCACACCGTAA
+
GGGGGGGGGGGGGGGGGGGGFFGGGGGGGGGGGGGGGGGGGGGGGGGGGGGGGGGGGGGGGGGGGGGGGGGGGGGGGGGGGGGGGGGGGGGGGGGGGGGGGGGGGGGGGGGGGGGGGGGGGGGGGGGGGGGFFGGGGGGGGGGGGGGGGGGGGGGGGGGGGGGGFGGGGGGGGGGGGGGGGGGGGGGGGGGGGGGGGGGGGGGGGGGGGGGGGGGGGGGGGGGGGGGGGGGGGGGFGGGGGGF0>FGGEFFFFFFGFFFFGGGGFFGFDFFBFGFF?FF<GG
@M02352:288:000000000-CKWC8:1:1101:11492:4509 1:N:0:ATGCGCAG+CTCTCTAT
TACGGAGGGGGTTAGCGTTGTTCGGAATTACTGGGCGTAAAGCGCACGTAGGCGGATCAGAAAGTATAGGGTGAAATCCCAGGGCTCAACCCTGGAACTGCCTTATAAACTCCTGGTCTTGAGTTCGAGAGAGGTGAGTGGAATTCCGAGTGTAGAGGTGAAATTCGTAGATATTCGGAGGAACACCAGTGGCGAAGGCGGCTCACTGGCTCGATACTGACGCTGAGGTGCGAAAGTGTGGGGAGCAAACAGGATTAGATACCCTGGTAGTCCACACCGTAA
+
GGGGGGGGGGGFFFFGGGGGGGGGGGGGGGGGGGGFFCFGGGGGGGGEGFFGCEGGGGGFFGGEGFGCFGGGGGGGGGGGCGGGGGGFFEGGGGGGGFGGGGFGGGGGFGGGGGGGGGGGGGGGGGGFGFEGGGGGGGFGG?FGGGGGDGGGGGGGGGGGGGGGGGGFCCGGGGGGGGGGEGGGEGGGGGGGGGGGE5FGGGEECFGGGGGGGGGFGGGGGGGGGDGGC=FGEGGFDFGGGGFFFFGGGGF?<FGFF?BFGGGGFFG@964<FGF?B:5<CC
@M02352:288:000000000-CKWC8:1:1101:19302:4535 1:N:0:ATGCGCAG+CTCTCTAT
TACGGAGGGGGTTAGCGTTGTTCGGAATTACTGGGCGTAAAGCGCACGTAGGCGGATCAGAAAGTATAGGGTGAAATCCCAGGGCTCAACCCTGGAACTGCCTTATAAACTCCTGGTCTTGAGTTCGAGAGAGGTGAGTGGAATTCCGAGTGTAGAGGTGAAATTCGTAGATATTCGGAGGAACACCAGTGGCGAAGGCGGCTCACTGGCTCGATACTGACGCTGAGGTGCGAAAGTGTGGGGAGCAAACAGGATTAGATACCCTGGTAGTCCACACCGTAA
+
GGGGGGGGGGG@FGGGGGGGGDGGGGDGGGGGGGGFCGGGGGFGDCGGGGGGGGGG:FEFCFGGGGDFGGGGGGGGGC@EFBFGGGGGGGGGGGGGGGGGGFGGEGGGGGGGCCFCFGGGGGGGGGGGCGGGGGGGFCFFGGGGGGFGGGGGGGGGGGGGGGGGGGDGGGGGGGGGGGGGGGFGGGGGGGGGGGGGGGGGGGGGGGGGGGC<:EGFGFF+@>EGGDGGCCCCEGGEGGGGGGFFBFGGGGFFFFGGBF>FFGGGFFGFFFFFFGF?F?FFGG
@M02352:288:000000000-CKWC8:1:1101:22406:4537 1:N:0:ATGCGCAG+CTCTCTAT
TACGGAGGGGGTTAGCGTTGTTCGGAATTACTGGGCGTAAAGCGCACGTAGGCGGATCAGAAAGTATAGGGTGAAATCCCAGGGCTCAACCCTGGAACTGCCTTATAAACTCCTGGTCTTGAGTTCGAGAGAGGTGAGTGGAATTCCGAGTGTAGAGGTGAAATTCGTAGATATTCGGAGGAACACCAGTGGCGAAGGCAGATTACTAATAATCAACTGACACTGATGGACGAAAGCGTGGGGAGCGAACAGGATTAGATACCCTGGTAGTCCACGCCGTAA
+
GFGGGEGGGGGFGFGGGCGGFGGGGGGGGGGGGGGGGGGGGGGGGGGGFGGEGGGGDGGGGFGGGFGGGGGGGGGGGGGGGGGGGGGGGGGGGGGGGGFGGGGAFGGGGGGGGGGGGGGGGGGFGGGFFGGGGGGGFGGGGGGGGGFGGGGGGGFDGGGGGGGGGFGGGGGCEFGGGGGGGGGGGGGGGGGGGGGGGGGGG8C@<CF7@FD?CCFGGGGCCEFGGGGGFFGGGGGEGGGGGGF:>FDCGGBF??FGDFFFGGFGFFFFFFADFGFFF?EFGD
@M02352:288:000000000-CKWC8:1:1101:25442:4539 1:N:0:ATGCGCAG+CTCTCTAT
TACGGAGGGGGTTAGCGTTGTTCGGAATTACTGGGCGTAAAGCGTACGTAGGCGGATTAGTCAGTTAGGGGTGAAATCCCAGGGCTCAACCCTGGAACTGCCTCTAATACTGCTAGTCTTGAGTTCGAGAGAGGTGAGTGGAATTCCAAGTGTAGAGGTGAAATTCGTAGATATTTGGAGGAACACCAGTGGCGAAGGCGGCTCACTGGCTCGATACTGACGCTGAGGTACGAAAGTGTGGGGAGCAAACAGGATTAGATACCCTGGTAGTCCACACCGTAA
+
GGGGGGGGGGGGGGGGGGGGGGGGGGGGGGGGGGGGGGGGGGGGGGGGGGGGGGGGGGGGGGGGGGGGGGGGGGGGGGGGGGGGGGGGGGGGGGGGGGGGGGGGGGGGGGGGGGGGGGGGGGGGGGGGGGGGGGGGGGGGGGGGGGGGGGGGGGGGGGGGGGGGGGGGGGGGGGGGGGGGGGGGGGGGGGGGGGGGGGGGGGGGGGGGGGFGGGGGGGGFGGGGGDFGGGGGGGGFGGGGGGF?BFGGFGFFBBGGFFFFGGGGFFGFFFFFFGFFFFFFGG
@M02352:288:000000000-CKWC8:1:1101:9943:4542 1:N:0:ATGCGCAG+CTCTCTAT
TACGGAGGGTGCAAGCGTTATCCGGAATCATTGGGTTTAAAGGGTCCGTAGGCGGGCGCATAAGTCAGTGGTGAAATTCTGTGGCTCAACCATAGAACTGCCATTGATACTGTGCGTCTTGAATTATTGTGAAGTGGTTAGAATATGTAGTGTAGCGGTGAAATGCTTAGAGATTACATAGAATACCGATTGCGAAGGCAGATCACTAACAATATATTGACGCTGATGGACGAAAGCGTAGGTAGCGAACAGGATTAGATACCCTGGTAGTTTACGCCGTAA
+
GDFFEC@EDCFGGAFEECCGGGGFGC:FACFEE@F@B:CA@FEGGGCGFGGDGCEDCGE+C@FEBEEFFFGFGGGFGGGFEEFCE,,CFDFEFGGGDF<D<FDD??<CCDFFFFGGFFEFGF@FGGGG=CF<<@3@F=FCGFGGGFFFECDFCC=@BC<>>FC;CFGGG?CFFGGFGE@C@GG9<3CECEGGGG8EEGGGG89FFGG9EG<F9C?CFGGCCE5CGGFG6FGDC/9>GGDC>576>?)1CC:F6,*2<FAF:<+7*5CF<FF)*:@61;>BGG
@M02352:288:000000000-CKWC8:1:1101:23408:4547 1:N:0:ATGCGCAG+CTCTCTAT
TACGAGGGGTGCAAGCGTTAATCGGAATTACTGGGCGTAAAGCGTGCGTAGGTGGTTTGTTAAGCAAGATGTGAAAGCCCCGGGCTCAACCTGGGAACTGCATTTTGAACTGGCAAACTAGAGTATTGTAGAGGGTAGTGGAATTTCCAGTGTAGCGGTGAAATGCGTAGAGATTGGAAGGAACATCAGTGGCGAAGGCGGCTACCTGGACAAATACTGACACTGAGGCACGAAAGCGTGGGGAGCAAACAGGATTAGATACCCTGGTAGTCCACGCCGTAA
+
GFGF<FDGG@FG@@FGGC@F86CCFEFGGGAEFFGGGGGECGGGBB:FBFFE6EFGFFGGGFGGFFGGD=FEAFGGG@4FGGGDC+FFGDEF<F<4BDE9FDFFA<BFA=<BCDCF8FGFGCFGGFFGGGGGGGDF?GFGFFCGFGG9<C@CFD;BF7C@GGFG;BEEGGCC,,>2<9CE7C:ACCFGGGGGGDGGCB>E5CEGGG6F*8CGGGF9:CF?8C?C9DFG**15EED)9CGGGG>10>FF67F:<<7:.9)=9CC*9FF)4=5:F:*(--0457
@M02352:288:000000000-CKWC8:1:1101:19121:4564 1:N:0:ATGCGCAG+CTCTCTAT
TACGGAGGGGGTTAGCGTTGTTCGGAATTACTGGGCGTAAAGCGTACGTAGGCGGATTAGTCAGTTAGGGGTGAAATCCCAGGGCTCAACCCTGGAACTGCCTCTAATACTGCTAGTCTTGAGTTCGAGAGAGGTGAGTGGAATTCCAAGTGTAGAGGTGAAATTCGTAGATATTTGGAGGAACACCAGTGGCGAAGGCGGCTCACTGGCTCGATACTGACGCTGAGGTACGAAAGTGTGGGGAGCAAACAGGATTAGATACCCTGGTAGTCCACACCGTAA
+
GGGGGGGGGGGGGGGGGGGGGGGGGGGGGGGGGGGGGGGGGGGGGGGGGGGGGGGGGGGGGGGGGGGGGGGGGGGGGGGGGGGGGGGGGGGGGGGGGGGGGGGGGGGGGGGGGGGGGGGGGGGGGGGGGGGGGGGGGGGGGGGGGGGGGGGGGGGGGGGGGGGGGGGGGGGGGGGGGGGGGGGGGGGGGGGGGGGGGGGGGGGGGGGGGGGGGGGGGGGGGGGGGGGGGFGGGGGFGGGGGGFFFFGGGGFFFFGGFFAFGGGGFFGFFFABFGFFFFF:GG
@M02352:288:000000000-CKWC8:1:1101:25877:4568 1:N:0:ATGCGCAG+CTCTCTAT
TACGGAGGGTGCAAGCGTTACTCGGAATCACTGGGCGTAAAGAGCGTGTAGGCGGGTTTGTAAGTTTGAAGTGAAATCCAATGGCTCAACCATTGAACTGCTTTGAAAACTGCTTACCTAGAATATGGGAGAGGTAGATGGAATTTCTGGTGTAGGGGTAAAATCCGTAGAGATCAGAAGGAATACCGATTGCGAAGGCGATCTACTGGAACATTATTGACGCTGAGACGCGAAAGCGTGGGGAGCAAACAGGATTAGATACCCTGGTAGTCCACGCCCTAA
+
FFGGGBFGGGGEGGGGGGGGGGGGGG:FGGGGFFFGFGGGGGGGGGGGGFGGGGGGGGGGGFFGGFGGGDGGGGGGGGGGGGGGGGGGGGGGGGGGGGGGGGGGDGGGCFGGFFGGGGGGFGGGFGGGGEFFGGGGGGGGG?FGFCCEGGGFGGGGGGGGGGFGCFGGFCCFFGGGFGECGGGGGGGGGGGGGGDEGGFG88FFGGGGGGGGGGGFCC?FGGGGGGGFGGD5:EGEGGGGCEFFFFCCFF:@FFGG)9>?9FGGFFGFFFFBFFF?0?DFGF
@M02352:288:000000000-CKWC8:1:1101:23359:4576 1:N:0:ATGCGCAG+CTCTCTAT
TACGGAGGGTGCAAGCGTTATCCGGAATCATTGGGTTTAAAGGGTCCGTAGGCGGACTAATAAGTCAGAGGTGAAATCCCGCAGCTCAACTGTGGAACTGCCTTTGAAACTGTTAGTCTTGAGTTATTGTGAAGTGGTTAGAATATGTAGTGTAGCGGTGAAATGCTTAGAGATTACATGGAATACCGATTGCGAAGGCAGATCACTAACAATATACTGACGCTGATGGACGAAAGCGTGGGGAGCGAACAGGATTAGATACCCTGGTAGTCCACGCCGTAA
+
GGGGGGGGGGGGGGGGGGEGGGGGGGGGFGGGGGGGGGGGGGGGGGGGGGGGGGGGGGGCFGGGGGGGGGGGGGGGGEEFFDFFGGGGGGGGGGGGGGGGGGGGGGGGGFFGGGGGFCFGGGGFGGGDGGGGGFGGFFGGGGFFFGFGFGGFGGGDFEGGGGAFCFGGDFCGCDFGGFFGGGGGFGGG>FGFGGGGGGGFGFFFFGGGGGFGFGGF+;ECGGGGGGFGGGGGGGGFGGDGGGD1,859EGEF??GG<@<FGGGGFFGF<68AFGF626B7GG
@M02352:288:000000000-CKWC8:1:1101:21993:4584 1:N:0:ATGCGCAG+CTCTCTAT
TACGGAGGGTGCAAGCGTTAATCGGAATTACTGGGCGTAAAGCGCACGTAGGTGGTTTGTTAAGTTGGATGTGAAAGCCCAGGGCTCAACCTTGGAACTGCATTCAAAACTGGCGAACTAGAGTATGGTAGAGGTGAGTGGAATTTCCTGTGTAGCGGTGAAATGCGTAGAGATGGGAAGGAACATCAGTGGCGAAGGCGACTCACTGGACCAATACTGACACTGAGGTGCGAAAGCGTGGGTAGCAAACAGGATTAGATACCCTGGTAGTCCACGCCGTAA
+
GGGGGGGGGGGGGGGGGGGDDGGGGGGGGGGGGGGGGGGGGGGGGGGGG8FGGGGCGGGGGGGGGGCFFGGGFGGGGGGGGGGGGGGGGGGGGGGGGGGGGGGGGGGGGGGGGGGGGGGGGGGGGCFGFFFGGGGDGDGFFGGGGGGGGGGGGGGGGGGGGGFGGGGGGEEFCFGGGGGGGFGGGGGGGGGGGGEGGGGGGGGGGFGGCFGGGGFGGGF<??C8CFFFFGGGGGD@F=DGGDEBFFGGFG>?0(9:74:=FGFGF:CFA4)692=BFFE>DD
@M02352:288:000000000-CKWC8:1:1101:14591:4590 1:N:0:ATGCGCAG+CTCTCTAT
TACGGAGGATCCAAGCGTTATCCGGAATCATTGGGTTTAAAGGGTCCGTAGGCGGTCTTTTAAGTCAGAGGTGAAATCCTGCAGCTCAACTGTAGAATTGCCTTTGATACTGAAAGACTTGAGTTATTGTGAAGTAGTTAGAATGTGTGGTGTAGCGGTGAAATGCATAGAGATCACACAGAATACCGATTGCGAAGGCAGATTACTAACAATATACTGACGCTGAGGGACGAAAGCGTGGGTAGCGAACAGGATTAGATACCCTGGTAGTCCACGCCGTAA
+
GGGGGGGGGGGGGGGGGGGGGGGGGGGGGGGGGGGGGGGGGGGGGGGGGGGGGGGGGGGGGGGGGGGGGGGGGGGGGGGGGGGGGGGGGGGGGGGGGGGGGGGGGGGGGGGGGGGGGGGGGGGGGGGGGGGGGGGGGGGGGGGGGGGGGGGGGGGGGGGGGGGGGGGGGGGGGGGGGGGGGGGGGGGGGGGGGGGEGGGGGGGGGGGGGGGCGGGGGGGGGGGEGGGGEGGGGGGFGGGGGGFFBFGDGGFFFFGG?FFFGGGGFFGFFFFFFGFFFFFFGG
@M02352:288:000000000-CKWC8:1:1101:13400:4596 1:N:0:ATGCGCAG+CTCTCTAT
TACGGAGGGGGTTAGCGTTGTTCGGAATTACTGGGCGTAAAGCGTACGTAGGCGGATTAGTCAGTTAGGGGTGAAATCCCAGGGCTCAACCCTGGAACTGCCTCTAATACTGCTAGTCTTGAGTTCGAGAGAGGTGAGTGGAATTCCAAGTGTAGAGGTGAAATTCGTAGATATTTGGAGGAACACCAGTGGCGAAGGCGGCTCACTGGCTCGATACTGACGCTGAGGTGCGAAAGTGTGGGGAGCAAACAGGATTAGATACCCTGGTAGTCCACGCCGTAA
+
GGGGGGGGGGGFGGGGGGGGGGGGGGGGGGGGGGGGGGGGGGGGGGGGGGGGGGGGGGGFGGGGGGGGGGGGGGGGGGGGGGGGGGGGGGGGGGGGGGGGGGGGGGGGGGGGGGGGGGGGGGGGGGGGGGGGGGGGGGGGGGGGGGGGGGGGGGGGGGGGGGGGGGGGGGGGGGGFGGGGGGGGGGGGGGGGGGGGGGGGGGGGGGGGGGFGG*;FGGGGGGGGGGGGGGGGGGGFGGGGGGFFFFGFCFFFFFGGFFFFGGGGFFGFFFFFFGFFFFFFGG
@M02352:288:000000000-CKWC8:1:1101:13012:4596 1:N:0:ATGCGCAG+CTCTCTAT
TACGGAGGGTCCAAGCGTTATCCGGAATCATTGGGTTTAAAGGGTCCGCAGGCGGTCAATTAAGTCAGAGGTGAAATCCCATAGCTTAACTATGGAACTGCCTTTGATACTGGTTGACTTGAGTTATACGGAAGTAGATAGAATGTGTAGTGTAGCGGTGAAATGCATAGAGATTACACAGAATACCGATTGCGAAGGCAGTCTACTACGTATATACTGACGCTCATGGACGAAAGCGTGGGGAGCGAACAGGATTAGATACCCTGGTAGTCCACGCCGTAA
+
GDEDFCFGGGGGGGGGGGFGGGGGG@EFFGGGGGG@FFFDEGFGGGGGGGGGGGG:>FGGGGGGGGGGGGFGGGGGGGGGFGGFGGGGGGGGGGGGGGGFGEEGGCEFGGGGGGGGGGFGFGGGGGGGGGGGGGGFFGFGFGGGGFGGGGGFGGGGGGEEGGGGGGGGGFGG;>@FGGFCGGGGGGGGGGGGGGGEGGCFGGGCFFEGGGGFGGGGGGGGE>ECEGGGGGGGEGG@FEDEGGEFFFGGGGFFFFGGFF<BEGCGFFGFF?<<FGFBFFFFGG
@M02352:288:000000000-CKWC8:1:1101:25830:4598 1:N:0:ATGCGCAG+CTCTCTAT
TACGGAGGGTGCAAGCGTTATCCGGAATCATTGGGTTTAAAGGGTCCGTAGGCGGACTAATAAGTCAGAGGTGAAATCCCGCAGCTCAACTGTGGAACTGCCTTTGAAACTGTTAGTCTTGAGTTATTGTGAAGTGGTTAGAATATGTAGTGTAGCGGTGAAATGCTTAGAGATTACATGGAATACCGATTGCGAAGGCAGATCACTAACAATATACTGACGCTGATGGACGAAAGCGTGGGGAGCGAACAGGATTAGATACCCTGGTAGTCCACGCCGTAA
+
FGFDFCGGEGEEFAECFEEGGGEFGGGGGGGGGFGFGGGGFGGGGGFEGGGGGGGGGGGGGGFGGGGFGFGFFFGGGGGGGCGE:FGGGGGGGGGGGEGGGGCFFG9FGGCGFGGGGGGFEGGFGGGDCCFD=FGCG>CFFGDFGGGCGGGGFFGGCEGGGGGGGGFGGGGGFGGGGGFGGGGGGGGGEC@FGGGGGGGGGGGFGGGGGGGGCGGGFGGGEEGGGGGGGCGGGGGFFC<EDEDFFFGGGGFFFFGGFFDFGDF<FFGFFFFFFGFFB?>2GD
@M02352:288:000000000-CKWC8:1:1101:10764:4599 1:N:0:ATGCGCAG+CTCTCTAT
CACGAAGGGGGCTAGCGTTGTTCGGAATTACTGGGCGTAAAGCGCACGTAGGCGGATTGATCAGTTAGAGGTGAAATCCCAGGGCTCAACCCTGGAACTGCCTTTAATACTGTCAATCTAGAGATCGAGAGAGGTGAGTGGAATTCCGAGTGTAGAGGTGAAATTCGTAGATATTCGGAGGAACACCAGTGGCGAAGGCGGGTCACTGGCTCGATCCTGACGCTGAGGTGCGAAAGTGTGGGGAGCAAAAAGGATTAGATACCTTGGTAGTCCACCACGAAA
+
GGGG@FGGD7EGGGGGGGGGGFGGGGEGGGGGGGGFEGGGGGGGDEGGGGGGGGGG=FG9BFGGGGGGFGGGFGGGGABFFFGGGGGGGGGEF<7FGGFCGBGGGGGFDDFGGFFAD<FGGFGAD<=:@FCGG7@DC<FGFGCF7A@F:*65@EC@F:<BFDC9,>>>78*22@,CG:EGCF,2<F<F<FG631C8E*8C**2:8CEF*:FGCG?**2++0*/*//;@?**5=ED>C+2<EG31(.7>E*7@61F7,/)/<CG**9**-*.6***((,),>D
@M02352:288:000000000-CKWC8:1:1101:17332:4602 1:N:0:ATGCGCAG+CTCTCTAT
TACGGAGGGGGTTAGCGTTGTTCGGAATTACTGGGCGTAAAGCGCACGTAGGCGGATCAGAAAGTATAGGGTGAAATCCCAGGGCTCAACCCTGGAACTGCCTTGTAAACTCCTGGTCTTGAGTTCGAGAGAGGTGAGTGGAATTCCGAGTGTAGAGGTGAAATTCGTAGATATTCGGAGGAACACCAGTGGCGAAGGCGGCTCACTGGCTCGATACTGACGCTGAGGTGCGAAAGTGTGGGGAGCAAACAGGGTTAGATACCCTGGTAGTCCACACCGTAA
+
GGGGGFGGGGGGGGGGGGGGGGGGGGGGGGGGGGGGGGGGGGGGGGGGGGGGGGGGGGGGGGGGGGGGGGGGGGGGGGGGGGGGGGGGGGGGGGGGGGGGGGGGGGGGGGGGGGGGGGGFGGGGGGGGGGGGGGGGGGGGGGGGGGGGGGGGGGGGGGGGGGGGGGGGGGGGGGGGGGGGGGGGGGGGGGGGGGGGGGGGGGGGGGGGGGGGGGGGGGGGGGGGGGGGGGGGGGGFGGGGGGFF>EGGGGFFFFFGBFFFGGGGFFGFFFDFFDFFFFE?GG
@M02352:288:000000000-CKWC8:1:1101:13151:4604 1:N:0:ATGCGCAG+CTCTCTAT
TACGGAGGGGGTTAGCGTTGTTCGGAATTACTGGGCGTAAAGCGCACGTAGGCGGATCAGAAAGTATAGGGTGAAATCCCAGGGCTCAACCTTGGAACTGCCTTGTAAACTCCTGGTCTTGAGTTCGAGAGAGGTGAGTGGAATTCCGAGTGTAGAGGTGAAATTCGTAGATATTCGGAGGAACACCAGTGGCGAAGGCGGCTCACTGGCTCGATACTGACGCTGAGGTGCGAAAGTGTGGGGAGCAAACAGGATTAGATACCCTGGTAGTCCACACCGTAA
+
GGGGGFGGGGGEGGGGGGGGGGGGGGGGGGGGGGGGGGGGGGGG7FGGGFGGGGGGG>CDEFGGGF???FFGGGGGGGGGGGGGGGGGGGG,EFFGGGGGGGFG<DCAFGGCFGC,BFGGGCGGGGGGGGGGGGGGGGGGGGGGGGFCGGGGGGGGGGGGGGGGGGGGGGGGGGGFGGGGGGFGGGGGGGGGGGGEGGGGGGGGFGGGGGGGGGGGEGGGG>=:CGGGGCFGEGGFF72<EEEFFFGDDDFFFBGFB79FCFGD6FGF9B<AFF=(:<B0>D
@M02352:288:000000000-CKWC8:1:1101:13169:4604 1:N:0:ATGCGCAG+CTCTCTAT
TACGGAGGGGGTTAGCGTTGTTCGGAATTACTGGGCGTAAAGCGCACGTAGGCGGATCAGAAAGTATAGGGTGAAATCCCAGGGCTCAACCCTGGAACTGCCTTGTAAACTCCTGGTCTTGAGTTCGAGAGAGGTGAGTGGAATTCCGAGTGTAGAGGTGAAATTCGTAGATATTCGGAGGAACACCAGTGGCGAAGGCGGCTCACTGGCTCGATACTGACGCTGAGGTGCGAAAGTGTGGGGAGCAAACAGGATTAGATACCCTGGTAGTCCACACCGTAA
+
GGGGGGGGGGGEGGGGGGGGGGGGGGGGGGGGGGGGGGGGGGGGDGGGGGGGGGGGGGGGDGGGGCEEAFGGGGGGGGGGGGGGGGGGGGGEGGGGGGGGGGGGGGGFGGGGGGGGGGGGGGGGGGGGGGGGGGGGGGGGGGGGGGGGGGGGGGGGGGGGGGGGGGGGGGGGGGGGGGGGGGGGGGGGGGGGGGGGGGGGGGGGGGGGGGGGGGGGGGGGGGGGGGGGGGGGGGGFGGGGGGFFFFGGGGFFFFGFFFFFGGGGFFGFFFFFFGFFFFFFGG
@M02352:288:000000000-CKWC8:1:1101:6502:4605 1:N:0:ATGCGCAG+CTCTCTAT
TACGGAGGGGGTTAGCGTTGTTCGGAATTACTGGGCGTAAAGCGCACGTAGGCGGATCAGAAAGTATAGGGTGAAATCCCAGGGCTCAACCCTGGAACTGCCTTATAAACTCCTGGTCTTGAGTTCGAGAGAGGTAAGTGGAATTCCGAGTGTAGAGGTGAAATTCGTAGATATTCGGAGGAACACCAGTGGCGAAGGCGGCTTACTGGCTCGATACTGACGCTGAGGTGCGAAAGTGTGGGGAGCAAACAGGATTAGATACCCTGGTAGTCCACACCGTAA
+
GGGFGGGGDEFFGGGGGGGGGGGGCEEGGGGGGFGFGG7CGGGGGGGGGGFC,>@GGG@FCEFGGGGGCFGGGGGGGGEGGGGGGGGGGGGGGGGGGGGGGGGGGGG<=FEGDFGGGDGGGGGFDFEGCFGGCFGFBFGGGGGG7F@FGGGGGGGGGGGGGCECGGGGGFEGGCFGGGDGGCEFCEFGGGGFG>EEG8=>CCE8CFGGGGGGGGGGGGGFGGGGGGFGGGF3CEG@>GGG>ED11DG4EFFFF?FGFF<FFGGG@@FFFFFABFFFBBFF59
@M02352:288:000000000-CKWC8:1:1101:5350:4629 1:N:0:ATGCGCAG+CTCTCTAT
TACGGAGGATCCAAGCGTTATCCGGAATCATTGGGTTTAAAGGGTCCGTAGGTGGATAATTAAGTCAGAGGTGAAATCCTGCAGCTCAACTGTAGAATTGCCTTTGATACTGGTTGTCTTGAGTTATTATGAAGTAGTTAGAATATGTAGTGTAGCGGTGAAATGCATAGATATTACATAGAATACCAATTGCGAAGGCAGATTACTAATAATATACTGACACTGATGGACGAAAGCGTGGGGAGCGAACAGGATTAGATACCCTGGTAGTCCACGCCGTAA
+
GGGGGGGGDFFGFGGGGGGCFGGGGGGGGGGGGGGGGGGGGGGGGFGGGGGG,CF=F,?FFGGGGGGGEFGGGGGGGCGFC,9CFEFGGGFEGFFCFCEFGGG?FFGGDFGGGFGGBGGGGFGGDGG,EDDG9FGGG<AE<EECFFFGCFGGADGGDGGGGGGGGDDDFGGGGGGFCBDDCGGGFGGGGFGGGCEGGGGEEF?FGGGFC?7<CCEC:FGGGG?FFGGGGGG4EGGFGGGGGG31>DGG5C>F:6FG?F9=CFG6@FCF<?BFFGFBBBE9GG
@M02352:288:000000000-CKWC8:1:1101:13115:4638 1:N:0:ATGCGCAG+CTCTCTAT
TACGGAGGGGGTTAGCGTTGTTCGGAATTACTGGGCGTAAAGCGTACGTAGGCGGATTAGTCAGTTAGGGGTGAAATCCCAGGGCTCAACCCTGGAACTGCCTCTAATACTGCTAGTCTTGAGTTCGAGAGAGGTGAGTGGAATTCCAAGTGTAGAGGTGAAATTCGTAGATATTCGGAGGAACACCAGTGGCGAAGGCGGCTCACTGGCTCGATACTGACGCTGAGGTGCGAAAGTGTGGGGAGCAAACAGGATTAGATACCCTGGTAGTCCACACCGTAA
+
GGGGGEFGGGGGGGGGGGGGGGGGGGGGGGGGGGGGGEGGGGGGGGGGGGGGGGGGGGGGGGGGGGGGGGGGGGGGGGGGGGGGGGGGGGGGGGGGGGGGGGGGGGGGGGGGGGDFGGGGGGGFGGGGGGGGGGGGGGGGGGGGGGGGGGGGGFGGGCGGGGGGGGGGGGGGGGGGGGGGGGGGGGGGGGGGGGEGGGGGGGGGGGGGGGGGGGGGGGGFGGGGGGGGGGGGGGGEGGGGGGFFFFGGGGFFFFGGFFAFGFG4?FGFFFFAFFFFFFFFGG
@M02352:288:000000000-CKWC8:1:1101:12702:4638 1:N:0:ATGCGCAG+CTCTCTAT
TACGGAGGGGGTTAGCGTTGTTCGGAATTACTGGGCGTAAAGCGCACGTAGGCGGATCAGAAAGTATAGGGTGAAATCCCAGGGCTCAACCCTGGAACTGCCTTGTAAACTCCTGGTCTTGAGTTCGAGAGAGGTGAGTGGAATTCCGAGTGTAGAGGTGAAATTCGTAGATATTCGGAGGAACACCAGTGGCGAAGGCGGCTCACTGGCTCGATACTGACGCTGAGGTGCGAAAGTGTGGGGAGCAAACAGGATTAGATACCCTGGTAGTCCACACCGTAA
+
GGGGG7@FEGGGGGGGGGGGGGGGGGGFGFGGGGGGGGGGGGGGGGEGGGGGGGGG=:F,,CFFGAGGGGGGGGGGGGGGGGGGGFGGGGGGGGGGGGGGGGGG8B@<FFG<FGDGGGGGGDGGFFGGGGGGGGGGGGGGGGGGGGGGGGGGGGGGCGGGGGGGGGGGGGGGGGGGGGGGGGGGGGGGGGGGGGEGGDGGDGGGGGGEGGGGGGGGGGGGGGDEGGGGG7CGGCDDDGGGGGE6>FGFGGFF6?FFFF<FFGGGFFGFAFFFFCFFFFFFGD
@M02352:288:000000000-CKWC8:1:1101:21748:4643 1:N:0:ATGCGCAG+CTCTCTAT
TACGGAGGGTGCAAGCGTTAATCGGAATTACTGGGCGTAAAGCGCGCGTAGGTGGTTCAGTCAGTCAGATGTGAAAGCCCCGGGCTCAACCTGGGAACTGCATTTTGAACTGGCAAACTAGAGTATTGTAGAGGGTAGTGGAATTTCCAGTGTAGCGGTGAAATGCGTAGAGATTGGAAGGAACATCAGTGGCGAAGGCGGCTACCTGGACAAATACTGACACTGAGGCACGAAAGCGTGGGGAGCAAACAGGATTAGATACCCTGGTAGTCCACGCCGTAA
+
GGGGGGGGGGGGGGGGGGGGGGGGGGGGGGGGGGGGGGGGGGGGGGGGGGGGGGGGGGGGGGGGGGGGGGGGGGGGGGGGGGGGGGGGGGGGGGGGGGGGGGGGGGGGGGGGGGGGGGGGGGGGGGGGGGGGGGGGGGGGGGGGGGGGGGGGGGGGGGGGGGGGGGGGGGGGGGGGGGGGGGGGGGGGGGGGGGGGGGGGGGGGGGGGGGGGGGGGGGGGGGGGGGGGGGGGGGGFGGGGGGFFFFGGGGFFFFGGDFBFGGGGFFGFFFFFFGFFFFFFGG
@M02352:288:000000000-CKWC8:1:1101:23603:4649 1:N:0:ATGCGCAG+CTCTCTAT
TACGGAGGGGGTTAGCGTTGTTCGGAATTACTGGGCGTAAAGCGTACGTAGGCGGATTAGTCAGTTAGGGGTGAAATCCAAGGGCTCAACCCTGGAACTGCCTCTAATACTGCTAGTCTTGAGTTCGAGAGAGGTGAGTGGAATTCCAAGTGTAGAGGTGAAATTCGTAGATATTTGGAGGAACACCAGTGGCGAAGGCGGCTCACTGGCTCGATACTGACGCTGAGGTACGAAAGTGTGGGGAGCAAACAGGATTAGATACCCTGGTAGTCCACACCGTAA
+
GGGGGGGGGGG@FGGGGGGGGGGGGGGGGGGGGGGGGGGGGGGGGGEGGGGGGGGGGGGGGFGGGGGGGGGGGGGGGCCEFEGGGFFFGFGGGGGGGGGGGGGGGGGGGGGGG9BBFFFGGEGGGGGGFGEEGGFGCGGGGGGGGGFFCGGGGGGGGGGGGGGGFGGG=FEGGGFCBEGFGGGGGGGGGGGGGGGEGGGDEGGGGGGGGG46?58CEG?ECECEE5FGC?C<EFDFGGFFEEEFFFGGFG:??FGC?FFFGGFGFFGFFFFFFC*51?B?<C
@M02352:288:000000000-CKWC8:1:1101:7510:4673 1:N:0:ATGCGCAG+CTCTCTAT
TACGGAGGGTCCGAGCGTTAATCGGAATTACTGGGCGTAAAGCGCACGCAGGCGGTTTGTTAAGCTAGATGTGAAAGCCCTGGGCTCAACCTGGGAATTGCATTTAGAACTGGCAGGCTAGAGTTTTGGAGAGGGGAGTGGAATTCCAGGTGTAGCGGTGAAATGCGTAGATATCTGGAGGAACATCAGTGGCGAAGGCGACTCCCTGGTCAGTAACTGACGCTCATGTGCGAAAGTGTGGGTAGCGAACAGGATTAGATACCCTGGTAGTCCACACCGTAA
+
GGGGGGGGGGGGGGGGGGGGGGGGGGGGGGGGGGGGGGGGGGGGGGGGGGGGGGGGFGGGGGGGGGGGGGGGGGGGGGGGGGGGGGGGGGGGGGGGGGGGGGGGGGGGGGGGGGGGEGGGGGGGGGGGDGGGGGGGGGGGGGGGGGGGGGGGGGGGGGGGGGGGGGGGGGGGGGGGGGGGGGGGFGGGGGGGGGGGGGGGGGGGGGGGGGGFGGGGGGGGGGGGGGGGGGGGGGGFFGGGGGFFFFGGGGFFFFGGFFFFGGFGFFGFAFFAFGFFFBEBFC
@M02352:288:000000000-CKWC8:1:1101:14094:4687 1:N:0:ATGCGCAG+CTCTCTAT
TACGGAGGGGGTTAGCGTTGTTCGGAATTACTGGGCGTAAAGCGCACGTAGGCGGATCAGAAAGTATAGGGTGAAATCCCAGGGCTCAACCCTGGAACTGCCTTATAAACTCCTGGTCTTGAGTTCGAGAGAGGTGAGTGGAATTCCGAGTGTAGAGGTGAAATTCGTAGATATTCGGAGGAACACCAGTGGCGAAGGCGGCTCACTGGCTCGATACTGACGCTGAGGTGCGAAAGTGTGGGGAGCAAACAGGATTAGATACCCTGGTAGTCCACACCGTAA
+
GGGGGGGGGGGGGGGGGGGGGGGGGGGGGGGGGGGGGGGGGGGGGGGGGGGGGGGGGGGGGGGGGGGGGGGGGGGGGGGGGGGGGGGGGGGGGGGGGGGGGGGGGGGGGGGGGGGGGGGGGGGGGGGGGGGGGGGGGGGGGGGGGGG@FGGGGGGGGGGGGGGGGGGGGGGGGGGGGGGGGGGGGGGGGGGGGGGGGGGGGGGGGGGGGGGGGGGGGGGGGGGGGGGGGCFCEEGFGGFGGGFF>EGGGGFFFBGGFFFFGGGGFFGFDFFFFGFFFFFFGG
@M02352:288:000000000-CKWC8:1:1101:23953:4693 1:N:0:ATGCGCAG+CTCTCTAT
TACGGAGGGGGTTAGCGTTGTTCGGAATTACTGGGCGTAAAGCGCACGTAGGCGGATCAGAAAGTATAGGGTGAAATCCCAGGGCTCAACCCTGGAACTGCCTTGTAAACTCCTGGTCTTGAGTTCGAGAGAGGTGAGTGGAATTCCGAGTGTAGAGGTGAAATTCGTAGATATTCGGAGGAACACCAGTGGCGAAGGCGGCTCACTGGCTCGATACTGACGCTGAGGTGCGAAAGTGTGGGGAGCAAACAGGATTAGATACCCTGGTAGTCCACACCGTAA
+
GGGGG>FGGGGGGGGGGGGGGGGGGGGGGGGGGGGGGGGGGGGGGGGGGCGGGGGGGGG9EAFFGGGGGGGGGGGGGGGGGGGGGGGGGGGGGGGGGGGGGGGGGGGGFGGGGGGGGGGGGGGGGGGGGGGGGGGGGGGGGGGGGGGGGGGGGFGDGGGGGGDGGGGGGGGGGGGGGGGGGG>FGGGCFGGGGGG5CGGGGGGGGGGGGGGGCEFGGGGGGEEECDGGGGGGGCCDGFGGEGFFFFGFCF@FF?GGBFAFGGGGFFGFFFFFFGF:?FFFGG
@M02352:288:000000000-CKWC8:1:1101:11113:4710 1:N:0:ATGCGCAG+CTCTCTAT
TACGAGGGGTGCAAGCGTTAATCGGAATTACTGGGCGTAAAGCGTTCGTAGGCGGTCTATTAAGCAAGATGTGAAAGCCCAGGGCTCAACCTTGGAACTGCATTTTGAACTGGTAGACTAGAGTACTGTAGAGGGTGGTGGAATTTCCAGTGTAGCGGTGAAATGCGTAGAGATTGGAAGGAACATCAGTGGCGAAGGCGGCCACCTGGACAGATACTGACGCTGATGGACGAAAGCGTGGGGAGCGAACAGGATTAGATACCCTGGTAGTCCACGCCGTAA
+
GGGGEGGGGGGGGGGGGGGGFGGGGGGGGGGGGGGGGGGGGGGGGGGGGGGGGGGGGGGGGGGGGGGGGGGGGGGGGGGGGGGGGGGGGGGGGGGGGGGGGGGGGGGGGGGGGGGGGGGGGGGGGGGGGGGGGGGFCEGGGGFGGGGGGGGGGGGGGGGGGGGGGGGGGGGGGGGGGGGGGGGGGGGGGGGGGGGGGGGGGGEGGGGGGGGGGGGGGGGGGGGDGGGGGGGGGGGFGGGGEDB?>EGDEGEFFFGFFFFFGGGGFFGFFFBA@GFBB<BFGG
@M02352:288:000000000-CKWC8:1:1101:7554:4715 1:N:0:ATGCGCAG+CTCTCTAT
TACGGAGGGGGTTAGCGTTGTTCGGAATTACTGGGCGTAAAGCGCACGTAGGCGGATCAGAAAGTATAGGGTGAAATCCCAGGGCTCAACCCTGGAACTGCCTTATAAACTCCTGGTCTTGAGTTCGAGAGAGGTGAGTGGACTTCCGAGTGTAGAGGTGAAATTCGTCGATATTCGGAGGAACACCAGTGGCGAAGGCGGCTCACTGGCTCGATACTGACGCTGAGGTGCGAAAGTGTGGGTAGCAAACAGGCTTAGATACCCTGGTAGTCCACACCGTAA
+
GCEEE,6@+@7@F,CFEEECFFF7FFCFGAFF<FFG7C7CCEGGG+CFFFG@FEGC:FFF9FGEF9FFFFEFGG9FFEFFCBD7+4B5C>FCC<FFCAEFF,@DGGGCBF9,3E=8=FDECB8FGFC73@FFFD@*>FB:EF,@FGGGCFCFG,22DFF7@<<CC,4?***=,:FC8:C*:C=<:FC**?FGGDDGG>8*8EC5:<<9A87+2*;C=CCEDCEE55FCF5<DEE)8CE7EED)6:)*0097?1(99:F26CG?0=:*9-*<A=*986:D65>
@M02352:288:000000000-CKWC8:1:1101:20899:4715 1:N:0:ATGCGCAG+CTCTCTAT
TACGGAGGGGGCTAGCGTTGTCCGGAATTACTGGGCGTAAAGCGCACGTAGGCGGATCAGAAAGTATAGGGTGAAATCCCAGGGCTCAACCCTGGAACTGCCTTGTAAACTTCTGGTCTTGAGTTCTAGAGAGGTGAGTGGAATTCCGAGTGTAGAGGTGAAATTCGTAGATATTCGGAGGAACACCAGTGGCGAAGGCGGCTCACTGGCTCGATACTGACGTTGAGGTTCGAAAGTGTGGGGAGCAAACAGGATTAGATACCCTGGTAGTCCACACCGTAA
+
GCC@F8@@@@6++;C6@8@BF,CBFDCGGFA@@@FGGF@=@FGG@>FGECF:FEG7>+,5,5EFFC<?<EEACF=EGEFFCFD:CAC<FFGCC,F=FDB==<3=>B@,<E=,3C<D=BCFGCFGG9,:3EFF:FF7,@33FFCCFGG<CCGFG:;272FCFC;E9;<BFC5CEGG688B:8FECCFG7<FGG5CCGGGG>EG**3<CC6*7+C5FFEF?C:C*;8CGFF*:DGGC3??:@5;>(-)79CG)0310:??<?F7+09>F728)6806:BF>4CD
@M02352:288:000000000-CKWC8:1:1101:16983:4719 1:N:0:ATGCGCAG+CTCTCTAT
TACGGAGGGGGTTAGCGTTGTTCGGAATTACTGGGCGTAAAGCGTACGTAGGCGGATTAGTCAGTTAGGGGTGAAATCCCAGGGCTCAACCCTGGAACTGCCTCTAATACTGCTAGTCTTGAGTTCGAGAGAGGTGAGTGGAATTCCAAGTGTAGAGGTGAAATTCGTAGATATTTGGAGGAACACCAGTGGCGAAGGCGGCTCACTGGCTCGATACTGACGCTGAGGTACGAAAGTGTGGGGAGCAAACAGGATTAGATACCCTGGTAGTCCACACCGTAA
+
GGGGGFFEGGGFGDFGGGGGGGGFGGGGGGGGGGGGGFEGGGGGGGGGGGGGGGGGGGGGGGGGGGGGGGGGGGGGGGGGGGGEGFGGGGGGGGGGGGGGGGGGGGGGGGGGGGGGGGGGGGGGGGGGGGGFGGGGGGGGGGGGGGGGGGGGGGGGGGGGGGF?FGGGGGGFGGCFGGGGGGGGGGGGGGGGGGGGGGGGGGGGGGGGGGGGGGGGGGGGGGGGGDGGGFGGGFDFGGGGGGFFFFGGGGFF?F<FFFFFGGFGFFGFBFFFFGFFF07:DD
@M02352:288:000000000-CKWC8:1:1101:11284:4725 1:N:0:ATGCGCAG+CTCTCTAT
TACGGAGGGGGTTAGCGTTGTTCGGAATTACTGGGCGTAAAGCGCACGTAGGCGGATCAGAAAGTATAGGGTGAAATCCCAGGGCTCAACCCTGGAACTGCCTTGTAAACTCCTGGTCTTGAGTTCGAGAGAGGTGAGTGGAATTCCGAGTGTAGAGGTGAAATTCGTAGATATTCGGAGGAACACCAGTGGCGAAGGCGGCTCACTGGCTCGATACTGACGCTGAGGTGCGAAAGTGTGGGGAGCAAACAGGATTAGATACCCTGGTAGTCCACACCGTAA
+
GGGGGGGGGGGFGGGGGGGGGGGGGGGGGGGGGGGGGGGGGGGGGGGGGGGGGGGGGGGGGGGGGEFFFGGGGGGGGGGGGGGGGGGGGGGGGGGGGGGGGGGGGGGGGGGGGGGGGGGGGGGGGGGGGGGGGGGGGGGGGGGGGGGGGGGGGGGGGGGGGGGGGGGGGGGGGGGGGGGGGGGGGGGGGGGGGGGGGGGGGGGGGGGGGGGGGGGGGGGGGGDGGGGGGGGGGGGFGFFGGGFFFFGGGGFFFFGFFFAFGGGGFFGFFFFFFGFBFFFFGG
@M02352:288:000000000-CKWC8:1:1101:14469:4730 1:N:0:ATGCGCAG+CTCTCTAT
TACGGAGGGGGTTAGCGTTGTTCGGAATTACTGGGCGTAAAGCGCACGTAGGCGGATCAGAAAGTATAGGGTGAAATCCCAGGGCTCAACCCTGGAACTGCCTTGTAAACTCCTGGTCTTGAGTTCGAGAGAGGTGAGTGGAATTCCGAGTGTAGAGGTGAAATTCGTAGATATTCGGAGGAACACCAGTGGCGAAGGCGGCTCACTGGCTCGATACTGACGCTGAGGTGCGAAAGTGTGGGGAGCAAACAGGATTAGATACCCTGGTAGTCCACGCCGTAA
+
GGGGGGGGGGGGGGGGGGGGGGGGGGGGGGGGGGGGGGEGGGGGGGGGGGGGGGGGGGGGGGGGGGGGGGGGGGGGGGGGGGGGGFGGGGGGGGGGGGGGGGGGGGGGGGGGGGGGGGGGGGGGGGGGGGGGGGGGGGGGGGGGGGGGGGGGGGGGGGGGGGGGGGGGGGGGGGGGGGGGGGGGGGGGFGGGGGGGGGGGGGGGGGGGGGGGGGGGGGGGGGGGEDFGGGGGCE33:?FFDGF<0>DFGGFFF?FGBFFFFGGGFFGFFB><FFFF>?BFGG
@M02352:288:000000000-CKWC8:1:1101:23347:4747 1:N:0:ATGCGCAG+CTCTCTAT
TACGGAGGGTCCAAGCGTTATCCGGATTTATTGGGTTTAAAGGGTCCGTAGGCGGGAGAATAAGTCAGTGGTGAAAGCCTACAGCTCAACTGTAGAACTGCCATTGAAACTGTTTTTCTTGAATTTAGATGAAGTGGGCGGAATATATCATGTAGCGGTGAAATGCATAGATATGATATAGAACACCGATTGCGAAGGCAGCTCACTAAACTAATATTGACGCTGAGGGACGAAAGTGTGGGGAGCGAACAGGATTAGATACCCTGGTAGTCCACACCGTAA
+
GGGGGGGGGGGGGGGGGGGGGGGGGGGGGGGGGGGBFGGGGGGGGGGGGGGGGGGGGGGEGGGGGGGGGGGGGGGGGGGGGGGGGGGGGGGGGGFGGGGGGGGGGGGGGGGGGGGGGGGGGGGGGGGGGGGGGGGGGGGGGGGGGGGGGGGGGGGGGGGGGGGGGGGGGGGGGGGGGGGGGGGGGGGGGGGGGGGGGGGGGGGGGGGGGGGGGFGGGGGGGGGGGGGGGGGGGGGFGGGFGG>BBFGGGGFFFFGGFFFFGGGGFFGFF=BFFGFFFFFFGD
@M02352:288:000000000-CKWC8:1:1101:11389:4751 1:N:0:ATGCGCAG+CTCTCTAT
TACGGAGGGGGTTAGCGTTGTTCGGAATTACTGGGCGTAAAGCGCACGTAGGCGGATCAGAAAGTATAGGGTGAAATCCCAGGGCTCAACCCTGGAACTGCCTTATAAACTCCTGGTCTTGAGTTCGAGAGAGGTGAGTGGAATTCCGAGTGTAGAGGTGAAATTCGTAGATATTCGGAGGAACACCAGTGGCGAAGGCGGCTCACTGGCTCGATACTGACGCTGAGGTGCGAAAGTGTGGGGAGCAAACAGGATTAGATACCCTGGTAGTCCACACCGTAA
+
GGGGGGGGGGGFFGGGGGGGGGGGGGGFGGGGGFGGGGGGGGGGGGGGGGGGGGGGGGGGFGGGGGGGGGGGGGGGGGGGGGGGGGGGGGGGGGGGFGGGGGGGGGGGGGGGCGD=FFGGGGGGGGGGGGGGGGGFGGFGGGGGGGGGGGGGGFGGGGGGGGGGGGGGGGGGGGGGGGGGGGGGGGEGGGGGGGGGEGGGGGGGGGGG6FCEEGGGGGGGGGGEGGGGGFGDEGGFGGGGGGFFFFFGGGFF??FG<FFFGGGFFFGFAFFF?FFFFFFFGG
@M02352:288:000000000-CKWC8:1:1101:24255:4754 1:N:0:ATGCGCAG+CTCTCTAT
TACGGAGGATCCAAGCGTTATCCGGAATCATTGGGTTTAAAGGGTCCGTAGGTGGATAATTAAGTCAGAGGTGAAATCCTGCAGCTCAACTGTAGAATTGCCTTTGATACTGGTTGTCTTGAGTTATTATGAAGTAGTTAGAATATGTAGTGTAGCGGTGAAATGCATAGATATTACATAGAATACCAATTGCGAAGGCAGATTACTAATAATATACTGACACTGATGGACGAAAGCGTGGGGAGCGAACAGGATTAGATACCCTGGTAGTCCACGCCGTAA
+
FGGGDG7:@FFGF8EFEGGGGCDC7BFFCDFGG@CFGEEEGFFEGCFEGGBGFCFFFFAFAEFGGGGFAFGGCFFGFDFGGGDGGFGCEFFGGFCEEFGGGGGGFAEGCDFFCEEEFGGGD9<EFEFEEGFGFGGGGG<FFGFGGGGGFGGDFGEFCGEEFDEDCEGGGGGGFFGGGGC,@AFFFFCFFGFG9CGGGGCGEFE@FCFFGGGGGGGGGGGEFEGFFGGGFGGGEGGFG59BCGF;BFGGCCE?:6GGF?<FGECF?@FFDBDFFG*49<D>GD
@M02352:288:000000000-CKWC8:1:1101:13541:4755 1:N:0:ATGCGCAG+CTCTCTAT
TACGGAGGGTGCAAGCGTTAATCGGAATTACTGGGCGTAAAGCGCGCGTAGGTGGTTCAGTCAGTCAGATGTGAAAGCCCTGGGCTCAACCTGGGAACTGCATCTGATACTGCTGAACTCGAGTACGGTAGAGGGTAGTGGAATTTCCTGTGTAGCGGTGAAATGCGTAGATATAGGAAGGAACACCAGTGGCGAAGGCGACTACCTGGACCGATACTGACACTGAGGTGCGAAAGCGTGGGGAGCAAACAGGATTAGATACCCTGGTAGTCCACGCCGTAA
+
GGGGGCGDGGGGGGGGGGGGGFGGGGGGGGGGGGGGGGGGGGGGGGGGGFFGGFGGGGGGGGGGGGFGGGGGGGGGGGGGGGGGGGGGGGGGGGGFGGGGGGGGGGGGGGGGGGGGGGGGGGGGGGGGGGGFGGGGGGGGGGGGGGGGGGGGGCFGGGGGGGGGGGGEGGGGFGGGGGGGGGGGGGGGGGGFGGGGGGGGGGGGGGGGGGGGGGGGDGGGGFFGGFGGGGGGGDGFGGGGGEF<6DFGCFFFF?GGFFDFDGGGFFGFFFFFFFFFFFFFD<
@M02352:288:000000000-CKWC8:1:1101:19883:4760 1:N:0:ATGCGCAG+CTCTCTAT
TACGGAGGATCCAAGCGTTATCCGGAATCATTGGGTTTAAAGGGTCCGTAGGTGGATAATTAAGTCAGAGGTGAAATCCTGCAGCTCAACTGTAGAATTGCCTTTGATACTGGTTATCTTGAGTCGTTGTGAAGTGGTTAGAATATGTAGTGTAGCGGTGAAATGCATAGATATTACATAGAATCCCAATTGCGAAGGCAGATCACTAACAACGTACTGACACTGATGGACGAAAGCGTGGGGAGCGAACAGGATTAGATACCCTGGTAGTCCACGCCGTAA
+
GGGGGGGGGGGGGGGGGGGGGFGGGGGGGGGGGGGGGCGGGGGGGFGGFCFGFGGFGFGGFGGFGGGGGGGGGGGGGGGGGFFGGGFEGGEGGGGGGGGGGFGGGGGDFFCEEFFGGGGGGGGFFGGGGGFGCDFDECF<FF<F9?FDFFFGDFGGGGF:FFFGFFGGGGFFC=:CEGGF9FFA,FF@@FFGGEGDEEEGGDGGGGGGGGDEGEFCEFGGGCFFGGDG?8C<EGGFGGGGEEFFBFDGGC>?<FGGFFAFFGFC=>394F<AFGF?BBF6DD
@M02352:288:000000000-CKWC8:1:1101:11587:4761 1:N:0:ATGCGCAG+CTCTCTAT
TACGGAGGGTGCAAGCGTTATCCGGAATCATTGGGTTTAAAGGGTCCGCAGGCGGTCAATTAAGTCAGAGGTGAAATCCCATAGCTTAACTATGGAACTGCCTTTGATACTGGTTGACTTGAGTTATACGGAAGTAGATAGAATGTGTAGTGTAGCGGTGAAATGCATAGAGATTACACAGAATACCGATTGCGAAGGCAGTCTACTACGTATATACTGACGCTCATGGACGAAAGCGTGGGGAGCGAACAGGATTAGATACCCTGGTAGTCCACGCCGTAA
+
GGGGGEGGGGGGGGGGGGGGGGGGGFFGGGGGGGGGGGGGGGGGGGGGGGGGGGGGGGGGGGGGGGGGGGGGGGGGGGGGGGGGGGGGGGGGGGGGGGGGGGGGGGGGGGGGGGGGGGGGGGGGGGGGGGGGGGGGGGGGGGGFGFGGGGGGGGGGGGGGFGGGGGGGGGGGGGGGGGGGGGGGGGGGGGGGGGGGGGGGGGGGGGGGGGGGGGGGGGGGGGGGGDGFGGGGGGGFGGGGGGFFFEGGGGFFF:FGFFFFGGGGFFGFFFFFFGFFBBF9DD
@M02352:288:000000000-CKWC8:1:1101:13285:4761 1:N:0:ATGCGCAG+CTCTCTAT
TACGGAGGGGGTTAGCGTTGTTCGGAATTACTGGGCGTAAAGCGTACGTAGGCGGATTGGAAAGTTGGGGGTGAAATCCCAGGGCTCAACCCTGGAACTGCCTCCAAAACTATCAGTCTAGAGTTCGAGAGAGGTGAGTGGAATTCCAAGTGTAGAGGTGAAATTCGTAGATATTTGGAGGAACACCAGTGGCGAAGGCGGCTCACTGGCTCGATACTGACGCTGAGGTACGAAAGTGTGGGGAGCAAACAGGATTAGATACCCTGGTAGTCCACGCCGTAA
+
GGGGGGGGGGGGGGGGGGGGGGGGGGGGGGGGGGGGGGGGGGGGGGGGGGGGGGGGGGGGGFGGGGGGGGGGGFGGGGGGGGGGGGGGGGGGGGGGGGGGGFGGGGGGGGGGGGGGGGGADGGGGGGGGGGGGGGGGFFGCFFGGGGFFGGGGGGGGFGGGGGGGGGGGGG9CFGG9CGGGGGGGGGGGGGGGGDGGGGGGGGGFGGGGGGGGGGGGGGGGGGGGGGFGFGGG=<BGGGGDDD?>FG5EFFFFBGGFFFFGGGGFFCFAFABFGF:9?BBDD
@M02352:288:000000000-CKWC8:1:1101:9155:4764 1:N:0:ATGCGCAG+CTCTCTAT
TACGGAGGGTGCAAGCGTTATCCGGAATCATTGGGTTTAAAGGGTCCGCAGGCGGTCAATTAAGTCAGAGGTGAAATCCCATAGCTTAACTATGGAACTGCCTTTGATACTGGTTGACTTGAGTTATACGGAAGTAGATAGAATGTGTAGTGTAGCGGTGAAATGCATAGAGATTACACAGAATACCGATTGCGAAGGCAGTCTACTACGTATATACTGACGCTCATGGACGAAAGCGTGGGGAGCGAACAGGATTAGATACCCTGGTAGTCCACGCCGTAA
+
GGGGGEEGGGGGGFGGGGGGGGGFG:FFGDGGEFGFEFGFEFGGGGGGGGGGGGGGGGGGGGGGGGGGGGGGFGGGGGGGGG8BFGGGGGGGGGGGGGGGGGGGGGGGGGGGGGGGGGGGGGGGGGGGGGGEFFGGFGGFGGGGGGGGGGGGGGGGGGGGGGGGGGFGGFGGGGGGGGGGGGGCGGGGGGGGGGGGGDGGGGGGGGGGDGGGGGGGGGGGGGGGGGGGGGGGGGGFGGGGGGFFBDGGGGBFFBGG?F<FFGGCFFGFFFF9FGFB>BE>GG
@M02352:288:000000000-CKWC8:1:1101:6113:4767 1:N:0:ATGCGCAG+CTCTCTAT
TACGGAGGGGGTTAGCGTTGTTCGGAATTACTGGGCGTAAAGCGTACGTAGGCGGATTAGTCAGTTAGGGGTGAAATCCCAGGGCTCAACCCTGGAACTGCCTCTAATACTGCTAGTCTTGAGTTCGAGAGAGGTGAGTGGAATTCCAAGTGTAGAGGTGAAATTCGTAGATATTCGGAGGAACACCAGTGGCGAAGGCGGCTCACTGGCCCGATACTGACGCTGAGGTGCGAAAGCGTGGGGAGCAAACAGGATTAGATACCCTGGTAGTCCCCACCGTAA
+
GGGGGFFGGDG@@CFGGGGCBFGGGGGGGGGGGGGGGGGDFGGGEG+FCEGE9FG:FCF,ECFGGFGGFGGGGGGGGGGG?FGGGGGGGGFECFGGGGGGGGGGGGGGGGGG,FFC>FGD<FFF9FCF,@FFGGFF9FGCFGFGGGGG;FFGGGGGGGGGFGFGGGGGGGGA@F7@C>CE>FF+<FEGGGGGGGGGGGGGGG58AGGGGG**?EECEGGCFCCG8CFFFGFGGGGF*:DEDGF?6DGG+94?B?GG?FAFFGG465FFAFFF9*8:>?DBGD
@M02352:288:000000000-CKWC8:1:1101:26376:4776 1:N:0:ATGCGCAG+CTCTCTAT
TACGGAGGGGGTTAGCGTTGTTCGGAATTACTGGGCGTAAAGCGCACGTAGGCGGATCAGAAAGTATAGGGTGAAATCCCAGGGCTCAACCCTGGAACTGCCTTATAAACTCCTGGTCTTGAGTTCGAGAGAGGTGAGTGGAATTCCGAGTGTAGAGGTGAAATTCGTAGATATTCGGAGGAACACCAGTGGCGAAGGCGGCTCACTGGCTCGATACTGACGCTGAGGTGCGAAAGTGTGGGGAGCAAACAGGATTAGATACCCTGGTAGTCCACACCGTAA
+
GGGGGCFGGGGGGGGGGGGGGGGGGGGGGGGGGGGGGGGGGGGGGGGGGGGGGGGGGGGGGGGFGGGGFGGGGGGGGGGGGGGGGGGGGGGGGGGGFGGGGGGGGGGGGGGGGGGGGGGGGGGGGGGGGGGGGGGGGFGGGCFGGGGGGGGGGGGCEGGGGGGGGGGGGGGGGGGGGGGGGGGGGGGGGGGGGGGGGGGGGGGDFGGGGGGGGGGGGGGGGGGGGGGGGGGGGGGFGGGGEGF6;:FDGGFFFFGGFFFFGGGFFFF?B4)6@GFFBFFFGG
@M02352:288:000000000-CKWC8:1:1101:26615:4783 1:N:0:ATGCGCAG+CTCTCTAT
TACGGAGGGTGCGAGCGTTGTCCGGATTTATTGGGTTTAAAGGGTGCGTAGGCGGTCTGATAAGTCAGTGGTGAAATCTAATAGCTTAACTATTAAACTGCCATTGATACTGTCAGACTTGAATTCTGTAGAGGTAGGCGGAATTTGTGATGTAGCGGTGAAATGCATAGATATCACAAAGAACACCGATAGCGTAGGCAGCTTACTAGACAGATATTGACGCTGAGGCACGAAAGCATGGGTATCGAACGGGATTAGATACCCAGGTAGTCCATGCCGTAA
+
GGGGGEGGEGGGGGGGGGGGGEGGGCEFGGGGGGGGGGGGGGGGGGGGGGGGGGGGGGGGGGGFGGGGGGGGGGGGGGG<FF,9FFGGGGGEGCGGFGGGGG=EEFGGGGCGGGGCGCFGGGFGGEGGGGGGGGGGGGGGGGGGGGGAF@FGGGGGGGFGGGGGGGFGGGGGGGGGGBDFGGGGGFGGGDGGGGEEGGGGGGGGGGGFGGGEGFGGGGDGFGGGGG5CCCFGGGGFGFFGDGFFFFGGGGEF?:DGFFFFGGFG47C6<?AFFGFF??F?D<
@M02352:288:000000000-CKWC8:1:1101:26598:4793 1:N:0:ATGCGCAG+CTCTCTAT
TACGGAGGGTGCGAGCGTTGTCCGGATTTATTGGGTTTAAAGGGTGCGTAGGCGGTCTGATAAGTCAGTGGTGAAATCTAATAGCTTAACTATTAAACTGCCATTTATACTGTCAGACTTGAATTCTGTAGAGGTAGGCGGAATTTGTGATGTAGCGGTGAAATGCATAGATATCACAAAGAACACCGATAGCGTAGGCAGCTTACTAGACAGATATTGACGCTGAGGCACGAAAGCATGGGTATCGAACGGGATTAGATACCCCGGTAATCCATGCCGTAA
+
GGGFGGGGGGGGDGGGGGGGGCG@FD:FGGGGFFGEGGGGGGFGGDGGGGGCFEEGEGGDGGGGGGGGGGGGGGGGGGGGG9EFGGAFGG9,FEFGGGGFGGGGG,EFFGGGGGG<D=DFFGDDGGCCDFGGDGGGGGGGGGGGDF9@FCFGGGCG>FGCFEGGGGGGFFGFG@CGG?FCFFFGGGDGFGGGGGEGEGGGCEFGGGGG77>CFGDCCBCCGGGGG5585:DGGGG37<:<*;?ABB9D6D3361)9<?)/<CF<;)/>9)6<6DFA?B3:5<
@M02352:288:000000000-CKWC8:1:1101:19263:4794 1:N:0:ATGCGCAG+CTCTCTAT
TACGGAGGGTGCAAGCGTTATCCGGAATCATTGGGTTTAAAGGGTCCGCAGGCGGTCAATTAAGTCAGAGGTGAAATCCCATAGCTTAACTATGGAACTGCCTTTGATACTGGTTGACTTGAGTTATACGGAAGTAGATAGAATGTGTAGTGTAGCGGTGAAATGCATAGAGATTACACAGAATACCGATTGCGAAGGCAGTCTACTACGTATATACTGACGCTCATGGACGAAAGCGTGGGGAGCGAACAGGATTAGATACCCTGGTAGTCCACGCCGTAA
+
GGGGGGGGGGGGGGGGGGGGGGGGGGGGGGGGGGGGGGGGGGGGGGGGGGGGGGGGGGGGGGGGGGGGGGGGGGGGGGGGGGGGGGGGGGGGGGGGGGGGGGGGGGGGGGGGGGGGGGGGGGGGGGGGGGGGGGGGGGGGGGGGGGGGGGGGGGGGGGGGGGGGGGGGGGGGGGGGGGGGGGGGGGGGGGGGGGGGGGGGGGGGGGGGGGGGGGGGGGGGGGGGGGGGGGGGGGGFGGGGGGF?FFGGGGFFFFGGFFFFGGGGFFGFABBDFGFFFFB4CD
@M02352:288:000000000-CKWC8:1:1101:21893:4801 1:N:0:ATGCGCAG+CTCTCTAT
TACGGAGGGGGCAAGCGTTATCCGGAATCATTGGGCGTAAAGGGTGCGCAGGCGGTCAATTAAGTCAGAGGTGAAATCCCATAGCTTAACTATGGAACTGCCTTTGATACTGGTTGACTTGAGTTGTACGGAAGTAGATAGAATGTGTAGTGTAGCGGTGAAATGCATAGAGATTACACAGAATACCGATTGCGAAGGCAGTCTACTACGTATATACTGACGCTCATGGACGAAAGCGTGGGGAGCGAACAGGATTAGATACCCTGGTAGTCCACGCCGTAA
+
GGGGGGGGG6CC@FGGGGGEGCFGGGGGFGFGGGG8+@FGGG9FC,BF+CFGGGG4FCGGGGGGGGGGGGGGGGGGGFFGGE<FFG,EFGB,CFGGGGGGGGGGGFGGGGGGGG=F8FGGGFG3F<CF<FFG:FGFDFGGGGGG<733@FGGGGF9FGGGGGGGCG9FGGG@FGGG@FG9FGB3FGGGCFCFFGGGGGGFG8>CFGGC+*;+?FFGGGGGGGGGEDFG9EGGGGGF*C<CCGFFFFDGGGF@BFGGFFFFGGGGFFGFFFFFFGFFFFF>CD
@M02352:288:000000000-CKWC8:1:1101:7450:4806 1:N:0:ATGCGCAG+CTCCCTAT
TACGGAGGGGGTTAGCGTTGTTCGGAATTACTGGGCGTAAAGCGTACGTAGGCGGATCAGTAAGCGTAAGGTGAAATCCCAGGGCTCAACCCTGGAACTGCATTGTAAACTCCTGATCTTGAGTGCGAGAGAGGTGAGTGGAATTCCGAGTGTAGAGGTGAAATTCGTAGATATTCGGAGGAATACCAGTGGCGAAGGCGGCTACCTGGCTCGACACTGACGCTGAGGTGCGAAAGTGTGGGGAGCAAACAGGATTAGATACCCCGGTAGTCCACACCGTAA
+
GGGGGGGGG>F6+CFGGGG:,CFGGGGGGGGGGGGGGGGGGGGG,CFG4CFGGGG+C+,55<EF,+44+4BFGGGGCGGGCGGGGGGGGGG@=8FGGGGGGCFG98,CFGG9,,,,,@F,DFGG,8CG7FGGGGB<,>F,DFGGG;FA1CEGGGG,FGGGGGGG@FGGGGG@FF++=*=EGGG7CFG92CFGGGGGGGG*CG5**;CGG*CG5C*;EGGGGGGG8C8CG*>GGCGE>FFGEGFFFFGGEG.):BGGFFAFGGGF)>DBFFFFFGF2:?FFGD
@M02352:288:000000000-CKWC8:1:1101:16666:4825 1:N:0:ATGCGCAG+CTCTCTAT
TACGGAGGGGGTTAGCGTTGTTCGGAATTACTGGGCGTAAAGCGTACGTAGGCGGATTAGTCAGTTAGGGGTGAAATCCCAGGGCTCAACCCTGGAACTGCCTCTAATACTGCTAGTCTTGAGTTCGAGAGAGGTGAGTGGAATTCCAAGTGTAGAGGTGAAATTCGTAGATATTTGGAGGAACACCAGTGGCGAAGGCGGCTCACTGGCTCGATACTGACGCTGAGGTACGAAAGTGTGGGGAGCAAACAGGATTAGATACCCTGGTAGTCCACACCGTAA
+
GGGGGGGG7CG@FGGGGGGGGGGGGGGGGGGGGGGGGGGGGGGGGCGGGGGGGGGGGG9=FFGGGCFGEGGGGGGGGGGGGGGGGGGGGGGGGGGGGFFGGFGCFGGFGGGGFGFGDFGGGGGGGGDFGGGGGGFGGGGGGGGGGGGGCGGGGGGCFGGGGGGGGGGGGGG9FGGFGGGGGGGGGGGGGGGGGGGGGGGGCGGDFGGGG507EGFGGGGGGGGGGGGGGCFGGGGFFGGGGGEFFB<FFG>FFFGFFFFFGGGGFFGFAFFFFGF::<DFGG
@M02352:288:000000000-CKWC8:1:1101:7494:4839 1:N:0:ATGCGCAG+CTCTCTAT
TACGGAGGGGGTTAGCGTTGTTCGGAATTACTGGGCGTAAAGCGTACGTAGGCGGATTAGTCAGTCAGAGGTGAAATCCCAGGGCTCAACCCTGGAACTGCCTTTGATACTGCTAGTCTTGAGTTCGAGAGAGGTGAGTGGAATTCCAAGTGTAGAGGTGAAATTCGTAGATATTTGGAGGAACACCAGTGGCGAAGGCGGCTCACTGGCTCGATACTGACGCTGAGGTACGAAAGTGTGGGGAGCAAACAGGATTAGATACCCTGGTAGTCCACACCGTAA
+
GGGGGGGGGCF@FGGGGGGGGGGGGGGGGGGGGGGGGGGGGGGGGGDGGGGGGGGGGGGFGGGGGGGGGGGGGGGGGG<EFGGGGGGFGG<FFGFGGGFGGFGGGFGDGGGG9<BFGGGGGGGGGCGGGGFGGGGGGFBFGGGGGGGG9<=DFC>BF77FEGG;FGGFFCECFGCF;CGGGGGGGGEGFBFGEEGEGECEGGGG?FGGGGGGGCCC?CFGG8AEGGGGGGDCEEC:GG*<CG:39BGGFF4)6?GG?F<FGGGGFFG?9FDFFGF??BE:FG
@M02352:288:000000000-CKWC8:1:1101:14527:4841 1:N:0:ATGCGCAG+CTCTCTAT
TACGGAGGGGGTTAGCGTTGTTCGGAATTACTGGGCGTAAAGCGTACGTAGGCGGATTAGTAAGTTAGGGGTGAAATCCCAGGGCTCAACCCTGGAACTGCCTCTAATACTGCTAGTCTTGAGTTCGAGAGAGGTGAGTGGAATTCCAAGTGTAGAGGTGAAATTCGTAGATATTTGGAGGAACACCAGTGGCGAAGGCGGCTCACTGGCTCGATACTGACGCTGAGGTACGAAAGTGTGGGGAGCAAACAGGATTAGATACCCTGGTAGTCCACACCGTAA
+
FGGGGDGGGGGGGGGGGGGGGGGEFGGGGGGGGGGGGGGGGGGGGGGGGGGGFGGGGGGGGGFGGGGGGGGGGGFFGGGGGGGDEGGGFFFGGGCGGGGGGGGGGEGGGGCFFFGGGGGGGGGGGGGFFGGDGGGFFGFGGGDGFFFGGGGGGGGGGGGGGGGGGGGF?FG@EECGGGGG>FFGGGGFGGGGGGEGGGGGGC:CFFFDGFGGCEGGGGFCF5*ACDGCGGGDEGGFGFGGCGF?BFGGGGFFFFCFFFFFGGFG?>C6AFFBBCFFB?B:CD
@M02352:288:000000000-CKWC8:1:1101:17595:4846 1:N:0:ATGCGCAG+CTCTCTAT
TACGGAGGGGGTTAGCGTTGTTCGGAATTACTGGGCGTAAAGCGTACGTAGGCGGATTAGTCAGTCAGAGGTGAAATCCCAGGGCTCAACCCTGGAACTGCCTTTGATACTGCTAGTCTTGAGTTCGAGAGAGGTGAGTGGAATTCCAAGTGTAGAGGTGAAATTCGTAGATATTTGGAGGAACACCAGTGGCGAAGGCGGCTCACTGGCTCGATACTGACGCTGAGGTACGAAAGTGTGGGGAGCAAACAGGATTAGATACCCTGGTAGTCCACACCGTAA
+
GGGGGGGGGGGGGGGGGGGGGGGGGGGGGGGGGGGGGGGGGGGGGGGGGGGGGGGGGGGGGGGGGGGGGGGGGGGGGGGGGGGGGGGGGGGGGGGGGGGGGGGGGGGGGGGGGGGGGGGGGFGGGGGGGGGGGGGGGGGGGGGGGGGGGGGGGGGGGGGGGGGGGGGGGGGGGGGGGGGGGGGGGGGGGGGGGGGGGGGGGGGGGGGGGGGGGGGGGGGGGGGGGGGGGGGGGGGFGGGGGGFFFFGGGGFFFFFG>FFFGGGGFFGFFFFFFGFFFFFFGG
@M02352:288:000000000-CKWC8:1:1101:17868:4849 1:N:0:ATGCGCAG+CTCTCTAT
TACGAGGGGTGCAAGCGTTAATCGGAATTACTGGGCGTAAAGCGTGCGTAGGTGGTTTGTTAAGCAAGATGTGAAAGCCCCGGGCTCAACCTGGGAACTGCATTTTGAACTGGCAAACTAGAGTGCTGTAGAGGGGGGTAGAATTTCAGGTGTAGCGGTGAAATGCGTAGAGATCTGAAGGAATACCAGTGGCGAAGGCGGCCCCCTGGACAGACACTGACACTCAGATGCGAAAGCGTGGGGAGCAAACAGGATTAGATACCCTGGTAGTCCACGCCGTAA
+
GGGGGGGGGGGGGGGGGFGGCFGGGGGGGGGGGGGGGGGGGGGGGGGGGGGGGGGGGGGGGGGGGGGGGGGGGGGGGGGGGGGGGGGGGFGGGGGGGGGGGGGGGGGGGGGGGGGFGGGGGGGGGGGGGGGGGGGGGGGGGGGGGGGGGGGGGGGGDGGGGGGGGGGGGGGGGGGFGGGGGGGGGGGGGGGGGGGGGGGGGGEGGGGGGGFGGGGGGGGGGGGGGGGGGFGGGEGFGGGGGGE?>FGGFGFF<?FFFFAFGGGGF>FFFFFFFGFFFFFFGG
@M02352:288:000000000-CKWC8:1:1101:13588:4855 1:N:0:ATGCGCAG+CTCTCTAT
TACGGAGGGGGTTAGCGTTGTTCGGAATTACTGGGCGTAAAGCGCACGTAGGCGGATCAGAAAGTATAGGGTGAAATCCCAGGGCTCAACCCTGGAACTGCCTTGTAAACTCCTGGTCTTGAGTTCGAGAGAGGTGAGTGGAATTCCGAGTGTAGAGGTGAAATTCGTAGATATTCGGAGGACCACCAGTGGCGAAGGCGGCTCACTGGCTCGATACTGACGCTGAGGTGCGAAAGTGTGGGGAGCAAACAGGATTAGATACCCTGGTAGTCCACACCGTAA
+
GGGGGGGGDGG:FGGGGGGEGGGGGCCFGGGGGGGDFGGGGGGGGCGGGFGDGDGGGGFGCGGGGGGGGGGGGGFFAEGGFFGGGGGGGGGGGGFEGGGGGGGGGGGGGGGC>FDFGGGFF,@FAFGFCCBFGC>FGGGGGFFGFGGGC@GGGCG9FGGCFGECGGGGGGGG@CCGG>EGGG*F:FGGGGGGGGGGGGGG>5CGFCFC=**2:?C*?E++CCEGGD8C0/>DDG)<FGGGGG@?;EGD+>>FB?DC?F9@FGGGFFCFDF<AB>@???5.7C
@M02352:288:000000000-CKWC8:1:1101:16495:4857 1:N:0:ATGCGCAG+CTCTCTAT
TACGGAGGGGGTTAGCGTTGTTCGGAATTACTGGGCGTAAAGCGCACGTAGGCGGATCAGAAAGTATAGGGTGAAATCCCAGGGCTCAACCCTGGAACTGCCTTATAAACTCCTGGTCTTGAGTTCGAGAGAGGTGAGTGGAATTCCGAGTGTAGAGGTGAAATTCGTAGATATTCGGAGGAACACCAGTGGCGAAGGCGGCTCACTGGCTCGATACTGACGCTGAGGTGCGAAAGTGTGGGGAGCAAACAGGATTAGATACCCTGGTAGTCCACACCGTAA
+
GGGGGFEFGGGEEEFGGFFGEGGGGGGGGGGGGGGGGGGGGGGGGEGGGGGGGGGEGE8FEGFGGCGGFFGGGGGGGGGGGGGGGGGGGGGGGGGGGGGGGDFFGGGGGGGGGGGGGGGFGFGGGGGFFGGFGGCFFFGFGGGGGGGGGGFGGGGCGGGGGGGGGGGGGGGGGGGGGGGGGGGGGGGGGGGGGGGGGGGGGGGGGGGGGGGGDCGGGGGGGGGGGDFGGGGGCGCDGGGGGGDB>FG4CFFFF?GGFFFFGGFGFFGFFFFFFFF?8:BBGD
@M02352:288:000000000-CKWC8:1:1101:17475:4858 1:N:0:ATGCGCAG+CTCTCTAT
TACAGAGGGTGCAAGCGTTAATCGGAATTACTGGGCGTAAAGCGCGCGTAGGTGGTTTGTTAAGTCAGATGTGAAAGCCCTGGGCTCAACCTGGGAACTGCATCTGATACTGCTGAACTCGAGTACGGTAGAGGGTAGTGGAATTTCCTGTGTAGCGGTGAAATGCGTAGATATAGGAAGGAACATCAGTGGCGAAGGCGACACTCTGGATTGATACTGACACTGAGGTGCGAAAGCGTGGGGAGCAAACAGGATTAGATACCCTGGTAGTCCACGCCGTAA
+
GGGGGGGGGGGGGGGGGGGGFGGGGGGGGGGGGGGGGGGGGGGGGGGGGGGGGGGGGGGGGGGGGGGGGGGGGGGGGGGGGGGGGGGGGGGGGGGGGGGGGGGGGGGGGGGGGGGGGGGGGGGGGGGGGGGGGGGGGGGGGGGGGGGGGGGGGGGGGGGGGGGGGGGGGGGGGGGGGGGGGGGGGGGGGGGGGGGGGGGGGGGGFGGGGGGGGGGGGGGGGGGGGGGGGGGGGGGFGGGGGGEBFFGGGGFFFFGGFFFFGGGGFFGFFFFFFGFFFFF>GG
@M02352:288:000000000-CKWC8:1:1101:22204:4863 1:N:0:ATGCGCAG+CTCTCTAT
TACGGAGGGGGTTAGCGTTGTTCGGAATTACTGGGCGTAAAGCGCACGTAGGCGGATCAGAAAGTATAGGGTGAAATCCCAGGGCTCAACCCTGGAACTGCCTTGTAAACTCCTGGTCTTGAGTTCGAGAGAGGTGAGTGGAATTCCGAGTGTAGAGGTGAAATTCGTAGATATTCGGAGGAACACCAGTGGCGAAGGCGGCTCACTGGCTCGATACTGACGCTGAGGTGCGAAAGTGTGGGGAGCAAACAGGATTAGATACCCTGGTAGTCCACACCGTAA
+
GGGGGEGGGGG@FGGGGGGGGGGGGGGGGGGGGGGFEGGGGGGGGGGGGGGGGGGGGGGGGGGGGGGFGGGGGGGGGGGGGGGGGGGGGGGGGGGGGGGGGAFGGGGGGGGFGGGFGGGGGGGGGGGGGGGGGCCC:BDFGGGGGGGGGGGGGGC;FFGDFFGFCGFGGGGGFGGGGGGGDG@FGGE@CGGGGGEEDGGGDGGGFGGGGGGC*?FGEFGCFGGGGGGFGGGCGGGFGFGGGGFF>BG4CFFF:0FG?=<FGGGGFFFF<4<BF7FFF<>3DG
@M02352:288:000000000-CKWC8:1:1101:18140:4874 1:N:0:ATGCGCAG+CTCTCTAT
TACGAGGGGTGCAAGCGTTAATCGGAATTACTGGGCGTAAAGCGTGCGTAGGTGGTTTGTTAAGCAAGATGTGAAAGCCCCGGGCTCAACCTGGGAACTGCATTTTGAACTGGCAAACTAGAGTATTGTAGAGGGTAGTGGAATTTCCAGTGTAGCGGTGAAATGCGTAGAGATTGGAAGGAACATCAGTGGCGAAGGCGGCTACCTGGACAAATACTGACACTGAGGAACGAAAGCGTGGGGAGCAAACAGGATTAGATACCCTGGTAGTCCACGCCGTAA
+
GFGGGGGGGEGGGGGGGFGGCFGFGECFGGGGGGGGGGGGGGGGGEGGGGGGFGGGGGGGGGGGGFGGGGGGGGGGGGGGGGGCGGGGGGGGGGGGGGGGGGGFGGGGGGGGGGGFGGGGGGGGGGGGGGGFGGGGFGGGGGGGGGGGGGGGGAGGGGGGFGGGGGGGGGGGGGGGGGGFEGGGGGGGGGGGGCEGGDGGGGGGGGGGGGGGGGGGGGGGGGGGGGGC+:DGGGGFGGGDEEFBFFGG?GF?3?GG2@9FFGGG@FGFFFBAFGF19<325>
@M02352:288:000000000-CKWC8:1:1101:13214:4877 1:N:0:ATGCGCAG+CTCTCTAT
TACGGAGGGTGCGAGCGTTAATCGGAATTACTGGGCGTAAAGCGCATGCAGGTGGTTCATTAAGTCAGATGTGAAAGCCCGGGGCTCAACCTCGGAACTGCATTTGAAACTGGTGAACTAGAGTGCTGTAGAGGGGGGTAGAATTTCAGGTGTAGCGGTGAAATGCGTAGAGATTGGAAGGAACATCAGTGGCGAAGGCGGCTACCTGGACAAATACTGACACTGAGGCACGAAAGCGTGGGGAGCAAACAGGATTAGATACCCTGGTAGTCCACGCCGTAA
+
GGGGGGGGGGGGGGGGGGGGFFGGGGGGGGGGGGGGGFGGGGGGGGGGGGGGGGGFGGGGGGGGGGGGGGGGGGGGGGGGGGGGGEGGGGGGGGGGGGGGGGGGGGGGGGGGGGGGGGGGGGGGGGGGGGGGGGGGGGGGGGGGGGGGGGGGGGGGGGGGGGGGGGGGGGGGGFGGGGGGGGGGGGGGGGGGGGGGGGGGGGGGGGGGGGGGGGGGGGGGGGGGGGGGGGGGGGGFGGGGGGFFFFGGGGFFB?GGBFFFGGGGFFFFBFFFFGFF>?FFGG
@M02352:288:000000000-CKWC8:1:1101:9138:4879 1:N:0:ATGCGCAG+CTCTCTAT
TACGGAGGGGGTTAGCGTTGTTCGGAATTACTGGGCGTAAAGCGCACGTAGGCGGATCAGAAAGTATAGGGTGAAATCCCAGGGCTCAACCCTGGAACTGCCTTATAAACTCCTGGTCTTGAGTTCGAGAGAGGTGAGTGGAATTCCGAGTGTAGAGGTGAAATTCGTAGATATTCGGAGGAACACCAGTGGCGAAGGCGGCTCACTGGCTCGATACTGACGCTGAGGTGCGAAAGTGTGGGGAGCAAACAGGATTAGATACCCTGGTAGTCCACACCGTAA
+
GGGGGFEGGGGFGFGGGFFGGGGGGGGGGGGGGGGGGGGEEGGGGGGGGGGGGGGGGGGGGFFGGGGGGGGGGGGGGGGGGGGGGGGGGFGGGGGGGGGGGGGGGGGFFGGGGGGGGGGGGGGGGGGGGGGGGGGGGGGGGGGFGGGGGGGGGGGGGGGGGGGGGGGGGGGGGFGGGGGGGGGGGGGGGGGGGGGGGGGGGGGGGGGGGGGGGGGGGGGGGGGGGDGGGGGGECGFGGGGGGFFFFGFGGFFFFCC<FFFGGGGFFGFBFDFFGFFBFFFGG
@M02352:288:000000000-CKWC8:1:1101:10403:4879 1:N:0:ATGCGCAG+CTCTCTAT
TACGGAGGGTGCAAGCGTTAATCGGAATTACTGGGCGTAAAGCGCGCGTAGGTGGTTCAGTCAGTCAGATGTGAAAGCCCTGGGCTCAACCTGGGAACTGCATCTGATACTGCTGAACTCGAGTACGGTAGAGGGTAGTGGAATTTCCTGTGTAGCGGTGAAATGCGTAGATATAGGAAGGAACACCAGTGGCGAAGGCGACTACCTGGACCGATACTGACACTGAGGTGCGAAAGCGTGGGGAGCAAACAGGATTAGATACCCTGGTAGTCCACGCCGTAA
+
GGGGCFGGGGGGGGGGGGGGF9FFGGEGGGGGGGGGGGGGGGGGDG7F=FGGEGGGGGGGGFGGGGFFFGGGGGGGGGGGGFGGGGGGGGGFGDGGGGGGGGGGDGGFFGGGCGGGGGGFGGDGFGGGFGFGGG@<FEGGGGGEGFGGGGGGGGGGGGGGGGGGGGGGGGGFGCEFGGGGGGGGGGGEGEGGGGGGGGGGGGCEFGGGGGGGG8*:EFGGGGDGGGGGC=C<CEGFGGGGEGDFFFGGGGFFF2CFFFAFGGGGFFGFFFFFFGFFF?)3DC
@M02352:288:000000000-CKWC8:1:1101:24850:4882 1:N:0:ATGCGCAG+CTCTCTAT
TACGGAGGGTGCAAGCGTTATCCGGCATCATTGGGTTTAAAGGGTCCGCAGGCGGTCAATTAAGTCAGAGGTGAAATCCCATAGCTTAACTATGGAACTGCCTTTGATACTGGTTGACTTTAGTTATACGGAAGTAGATAGAATGTGTAGTGTAGCGGTGAAATGCATAGAGATTACACAGAATACCGATTGCTAAGGCAGTCTACTACGTATATACTGACGCTCATGGACGAAAGCGTGGGGAGCGAACCGGATTAGATCCCCTGGTAGTCCACACCGTCA
+
CFGDGGGGGGGGFGGGGGFEGFGG7+8CFFFGFGGGGGC9EEFEFF<FC7+=CEECEECF?FC<FFFEGGGGGGGGG?FGGGCFFGAECFD,CF89,BFAFGGGGAFGGGGGGGGC=FFA,,CFGGG9F<C7+@F<<@=D>EFDFFGGG,E@FEGGEGGGDFAF9EF;E<C9DFGGFDGC@FBCFFGCDFF59,@<,<CB>CFG9B;@E=;CFFFFGD??FGCEG<E7+=CDC=DEFE71:EB0,7D75)559;DDBFFF+<CGF@<6)14:=CF0?052*1
@M02352:288:000000000-CKWC8:1:1101:16878:4890 1:N:0:ATGCGCAG+CTCTCTAT
TACGGAGGGGGTTAGCGTTGTTCGGAATTACTGGGCGTAAAGCGCACGTAGGCGGATCAGAAAGTATAGGGTGAAATCCCAGGGCTCAACCCTGGAACTGCCTTATAAACTCCTGGTCTTGAGTTCGAGAGAGGTGAGTGGAATTCCGAGTGTAGAGGTGAAATTCGTAGATATTCGGAGGAACACCAGTGGCGAAGGCGGCTCACTGGCTCGATACTGACGCTGAGGTGCGAAAGTGTGGGGAGCAAACAGGATTAGATACCCTGGTAGTCCACACCGTAA
+
GGGGGFGGGGGBFFGGGGGGGFGGGGGGGGGGGGGGGGGGGGFGGGEGGGGGGGGGGGCFAEGGG<BFBFGGGGGGGGGGGGGGGGGGGGGGGGGGGGGGGGGGGGGGGGGGCFFFBFGGGGGGGEGGGGGGGGBEDGCFFGGGGGGGGGGGGGGCFGGGGGGGGGGGGGGGGGGFGGGGGGGGGGGGGGGGGGGGGGGGGGEGDFGGGG<FEC@FGGGGGGGGGGGGCGFGCGGFGGGGGGFFFFGGGGFFFBGGFFFFGGGGFFGFD?AAFGFFFBD?GG
@M02352:288:000000000-CKWC8:1:1101:9678:4892 1:N:0:ATGCGCAG+CTCTCTAT
TACGGAGGGTCCGAGCGTTAATCGGAATTACTGGGCGTAAAGCGCACGCAGGCGGTTTGTTAAGCTAGATGTGAAAGCCCTGGGCTCAACCTGGGAATTGCATTTAGAACTGGCAGGCTAGAGTTTTGGAGAGGGGAGTGGAATTCCAGGTGTAGCGGTGAAATGCGTAGATATCTGGAGGAACATCAGTGGCGAAGGCGACTCCCTGGTCAGTAACTGACGCTCATGTGCGAAAGTGTGGGTAGCGAACAGGATTAGATACCCTGGTAGTCCACACCGTAA
+
GGGGGGGGGGGGGGGGGGGGGGGGGGGGGGGGGGGGGGGGGGGGGGGGGGGGGGGCFGGGGGGGGGGGGGGGGGGGGGGGGGGGGFGGGGGGGGGGGGGGGGGGGGGGGGGGGGGGGGGGGGGFFGGGGGGGGGGGGGGGGGGGGGGGGGGGGGGGGGGGGGGGGGGGGGGCDFFFGGGGGGGGGGGGGGGGGGGGGGGGGGGGGGGGGGGGGGGGGGGGGGG=EGGGGGGGGGGFGGFGGGFFFFGGGGF<3:FGFFFFFFGGFFGF<FF<FGFF?BFFGG
@M02352:288:000000000-CKWC8:1:1101:24834:4896 1:N:0:ATGCGCAG+CTCTCTAT
TACGGAGGGTGCAAGCGTTATCCGGAATCATTGGGTTTAAAGGGTCCGCAGGCGGTCAATTAAGTCAGAGGTGAAATCCCATAGCTTAACTATGGAACTGCCTTTGATACTGGTTGACTTGAGTTATACGGAAGTAGATAGAATGTGTAGTGTAGCGGTGAAATGCATAGAGATTACACAGAATACCGATTGCGAAGGCAGTCTACTACGTATATACTGACGCTCATGGACGAAAGCGTGGGGAGCGAACAGGATTAGATACCCTGGTAGTCCACACCGTAA
+
GGGGGGGGGGGGGGGGGGGGGGFGEFGGGGGGGGGGGGGGGGGGGGGGGGGGGGGGGGGGGGGGGGGGGGGGGGGGGGGGGGGGGGGGGGGGGGGGGGGGGGGGGGGGGGGGGGGGGGGGGGGGGGGGGGGGEEGGGGGGGGGGGGGGGGGGGGGGGGGGGGGGGGGGGFGGGGGGGGGGGGGGGGGGGGGGGGGGGGGGGGGGGGGGGGGGGGGGGGGGGGGGGGGGGGGGGGGEGGGGGGFFBFGDGGFFFFGGFFFFGGGGFFGFFFAFFGFBFFFBGD
@M02352:288:000000000-CKWC8:1:1101:9362:4899 1:N:0:ATGCGCAG+CTCTCTAT
TACGAGGGGTGCAAGCGTTAACCGGAATTACTGGGCGTAAAGCGTGCGTAGGTGGTTTGTTAAGCAAGATGTGAAAGCCCCGGGCTCAACCTGGGAACTGCATTTTGAACTGGCAAACTAGAGTATTGTAGAGGGTAGTGGAATTTCCAGTGTAGCGGTGAAATGCGTAGAGATTGGAAGGAACATCGGTGGCGAAGGCGGCTACCTGGACAAATACTGACACTGAGGCACGAAAGCGTGGGGAGCAAACAGGATTAGATACCCTGGTAGTCCACGCAGTAA
+
GGGG-8FE:FGGGGGGGCFG8,CFEE:DFGGFGGG?@@CEGC<C8CFE6CFGCDF4CEFGGGGGF<FF8AFEFFFFGGGD+CCEGDCGGGGF8EFGGGGF<C,CF,@+:>FCGFE9DFG9DFGFF,:FFA,,@E:+3@=FGGFGFC;;,3@<FFGGGGCCGGFGGGDECE>;FG9@8>EFGFGFCFD**<=BFGCCEGG58EC8@FFG=CGF88+<FFC78<CCGFFGGGGDGGGFGGGGGGF?>FFGGC:76?GGFF2BGGFF@>*06B>DFDF:>(887:
@M02352:288:000000000-CKWC8:1:1101:4879:4903 1:N:0:ATGCGCAG+CTCTCTAT
TACGGAGGATCCAAGCGTTATCCGGAATCATTGGGTTTAAAGGGTCCGTAGGTGGATAATTAAGTCAGAGGTGAAATCCTGCAGCTCAACTGTAGAATTGCCTTTGATACTGGTTATCTTGAATTATTGTGAAGTGGTTAGAATATGTAGTGTAGCGGTGAAATGCATAGATATTACATAGAATACCAATTGCGAAGGCAGATCACTAACAATATATTGACACTGATGGACGAAAGCGTGGGGAGCGAACAGGATTAGATACCCTGGTAGTCCACGCCGTAA
+
GGGGGGGGGGFGGGGGGGGGGGGGGGGGAFGGGGGGGGGGGGGGGFFFGDGGGGGDFFGGGGGGFGGGFGGGFFGGGCFGGGFGGDFGFGGGGGGGGGF9F<FGGGFFDEGGGGGGFGGGFFBFFGGGGGGGGGGGGGGGGGCF<FCFF?F>A=EDGGGCFGDFDDDAFFFGGGGGGGGFFFCECFC@DFFCACGEGEGGEGGFGGGGGGG?EGF@FFE?;>?FGGCGD6C4EGGFGGGGGGAFFFGG5C>F?(>C27:F7?FFFFC?BF7<*?@<B0>><>
@M02352:288:000000000-CKWC8:1:1101:13833:4904 1:N:0:ATGCGCAG+CTCTCTAT
TACGGAGGGGGTTAGCGTTGTTCGGAATTACTGGGCGTAAAGCGTACGTAGGCGGATTAGTCAGTTAGGGGTGAAATCCCAGGGCTCAACCCTGGAACTGCCTCTAATACTGCTAGTCTTGAGTTCGAGAGAGGTGAGTGGAATTCCAAGTGTAGAGGTGAAATTCGTAGATATTTGGAGGAACACCAGTGGCGAAGGCGGCTCACTGGCTCGATACTGACGCTGAGGTACGAAAGTGTGGGGAGCAAACAGGATTAGATACCCTGGTAGTCCACACCGTAA
+
FCGFGCFGGGGEGGFGGGGGGGGGGGGGGGFFGGGGGEDDFGGGGGGGGGGGGGGGGGGGBFGFEFFGGFFFGGGFGGGGGGGDGCGGGGGGGGGGGGGGGF?>FGGGGGGGFGGGGGGGGG<FCGGGFGGGGDGGE:FGGGCGFGGGGGGGGGGFGGGGGD;EDGGGGGGGGGGGFFCFGGFGGGGGGGGGGGGGGGGGGGCEGGGGGDCGDEGG5:CFGGGGGGGGGGGGGGGFGGGCEEF?BDDGGFFFF?<DFF<FFECFF>FFDFAFFG?BFF5:GD
@M02352:288:000000000-CKWC8:1:1101:9356:4916 1:N:0:ATGCGCAG+CTCTCTAT
TACGAGGGGTGCAAGCGTTAATCGGAATTACTGGGCGTAAAGCGTGCGTAGGTGGTTTGTTAAGCAAGATGTGAAAGCCCCGGGCTCAACCTGGGAACTGCATTTTGAACTGGCAAACTAGAGTATTGTAGAGGGTAGTGGAATTTCCAGTGTAGCGGTGAAATGCGTAGAGATTGGAAGGAACATCAGTGGCGAAGGCGGCTACCTGGACAAATACTGACACTGAGGCACGAAAGCGTGGGGAGCAAACAGGATTAGATACCCTGGTAGTCCACGCCGTAA
+
GGGG<CFGGGGGFGGGGFGGCFGGGGEGGGGGGGGFGGGGGGDGBFGGGGGGGGGBCDGGGGGGFGGGGGGGGGGGGGGFFEGGGGGGGGGFGGGGGGGGGGGGGAE@DGGGGGGDFGGFGGGGGGFGGGGGGGGGFGEGGGGGGGGFGGGGGGGGGGGGGGGGGGGGGGGGGGGFFGFGGGGGFFGFGGGGGGGGGGGGGGGGGGGGGGGFFCCGGGGGGGGGGGGGGGGGGGGFCGGGGGFFFFGGGGFFFFGGFFFFGGGGFFGFFFFFFGFBF1BBGG
@M02352:288:000000000-CKWC8:1:1101:14711:4919 1:N:0:ATGCGCAG+CTCTCTAT
TACGGAGGGTCCGAGCGTTATCCGGAATCATTGGGTTTAAAGGGTCCGCAGGCGGTCGATTAAGTCAGAGGTGAAATCCCATAGCTCAACTATGGAACTGCCTTTGATACTGGTTGACTTGAGTCATATGGAAGTAGATAGAATGTGTAGTGTAGCGGTGAAATGCATAGATATTACACAGAATACCGATTGCGAAGGCAGTCTACTACGTATGTACTGACGCTCATGGACGAAAGCGTGGGGAGCGAACAGGATTAGATACCCTGGTAGTCCACGCCGTAA
+
GGGGGGGGGFFGGGGGGGGGGGGGGFEGGGGGGGGGGGGGGGGGGGGGGGGGGGGGGGGGGGGGGGGGGGGGGGGGGGGGGGGGGGGGGGGGGGGGGGGGGGGGGGGGGGGGGGGGGGGGGGGGGGGFGGGGGGGGGGGGGGGGGGGGGGGGGGGGGGGGGGGGGGGGGGGGGGGGGGGGGGGGGGGGGGGGGGGGGGGGGGGGGGGGGGGGGGGGGGGGGGGGGGGGGDGGGEGFGGGGGGFFFFGGGGFFFFGGFFFFGGGGFFGFFFFFFGFFFFFFGG
@M02352:288:000000000-CKWC8:1:1101:12563:4935 1:N:0:ATGCGCAG+CTCTCTAT
TACGGAGGGGGTTAGCGTTGTTCGGAATTACTGGGCGTAAAGCGTACGTAGGCGGATTAGTCAGTTAGGGGTGAAATCCCAGGGCTCAACCCTGGAACTGCCTCTAATACTGCTAGTCTTGAGTTCGAGAGAGGTGAGTGGAATTCCAAGTGTAGAGGTGAAATTCGTAGATATTTGGAGGAACACCAGTGGCGAAGGCGGCTCACTGGCTCGATACTGACGCTGAGGTACGAAAGTGTGGGGAGCAAACAGGATTAGATACCCTGGTAGTCCACACCGTAA
+
GGGGGGGGGGGGGGGGGGGGGGGGGGGGGGGGGGGGGGGFGGGGGGGGGGGGGGGGGGGGGGGGGGGGGGGGGGGGGGGGGGGGGGGGGGGGGGGGGGGGGGGGGGGGGGGGGGGGGGGGGGGGGGGGGGGGGGGGGGGGGGGGGGGGGGGGGGGGGGGGGGGGGGGGGGGGGGGGGGGGGGGGGGGGGGGGGGGGGGGGGGGGGGGGGGGGGGGGGGGGGGGGGDGGGGGGGGGFGGGGGGFFFFGDFGFFFFGGFFFFGGGGFFGFFFFFFGFFFFFFGG
@M02352:288:000000000-CKWC8:1:1101:8548:4938 1:N:0:ATGCGCAG+CTCTCTAT
TACGGAGGGGGTTAGCGTTGTTCGGAATTACTGGGCGTAAAGCGCACGTAGGCGGATCAGAAAGTATAGGGTGAAATCCCAGGGCTCAACCCTGGAACTGCCTTATAAACTCCTGGTCTTGAGTTCGAGAGAGGTAAGTGGAATTCCGAGTGTAGAGGTGAAATTCGTAGATATTCGGAGGAACACCAGTGGCGAAGGCGGCTTACTGGCTCGATACTGACGCTGAGGTGCGAAAGTGTGGGGAGCAAACAGGATTAGATACCCTGGTAGTCCACACCGTAA
+
GGGGGGEGGGGFFFGFFFEGGFGGGGGGGGGGGGGGGFEEFGGGFDFGGGGGDEGGGGGGGGGFEGGGGGGGGGGGGGEFFGGGGEGFFFGGGGGGGGFGGGDFGGGGFFFGFFFGGDGGGGGDGCFGGGGGGGFGFGGGGFDCFGGGGGDFGGGGGGGFE>D9CCFCEGGGGGG9FGGGGGFGCFFGGGFGGGGGGGGGGGDGGGGGGD:EGGFGGGGGFGGEGDGGCGGDEEGFGGGGGGD?F>CFFG>:?B4F<FBFG7<4?>GF473>FGF:B6BBFC
@M02352:288:000000000-CKWC8:1:1101:11737:4940 1:N:0:ATGCGCAG+CTCTCTAT
TACGTATGTCTCGAGCGTTACCCGGAATCACTGGGTGTAAAGGGTTCGTAGGCGGACTTGTAAGTCAGACATGAAAGACCGGAGCTCAACTCCGTGTTTGTATTTGAAACTGCAAGTCTAGAATTAGGGAGAGGTTAGCGGAATTCTAAGTGTAGGGGTGCAATCCGTAGATACTTAGAGGAACACCAAAAGCGAAGGCAGCTAACTGGAACTATATTGACGCTGAGGAACGAAAGCGTGGGGAGCGAAAAGGATTAGATACCCTTGTAGTCCACGCCCTAA
+
GGGGGGGGFECCCFFGGGGD@,EFGGGGEGGGGGGCFFGGGGGGGFGGGGGGGGGGDGGGGGGGGGGGGDFGGGGGGCGGGB@FGGGGGGEGGGFF<<FFEFFAFDFGGGGGGG9DFGGFGGEFGFG9FGGGGGGFGG9FGGGGGGGGGGGGGGGGGGGGDGGG?FGGGGGGGGGGGGGGGGGGGGGGGG:FGDGGGGGGGGGCFGGGG86ECFGGGGGGGGGGGGGGCFGGGGGFGGGGGGFFFFDDCGFFBFGGFFFFGGGGFFGFFFFFFGF<>?<>FG
@M02352:288:000000000-CKWC8:1:1101:11330:4942 1:N:0:ATGCGCAG+CTCCCTAT
TACGGAGGGTGCTAGCGTTGTTCGGAATTACTGGGCGTAAAGCGTACGTAGGCGGATTAGTCAGCTAGGGGTGAAATCCCAGGGCTCAACCCTGGAACTGCCTCTAATACTGCTAGTCTTGAGTTCGAGAGAGGTGAGTGGAATTCCAAGTGTAGAGGTGAAATTCGTAGATATTTGGAGGAACACCAGTGGCGAAGGCGGCTCACTGGCTCGATACTGACGCTGAGGTACGAAAGCGTGGGGAGCAAACAGGATTAGATACCCTGGTAGTCCACGCCGTAA
+
GGGGGGGGG,F,,<CFGGGG,EFGGGEGGGGGGGGGGGGGGGGGGGGGCFFGFGG>FG9,CCDF,,EF@,@FGGGGCGGGCEFGEFGGGGG7,ABFGGGGGDFFF<B@FGDGF,BD<FFFFGFG9,BFFGEFEGFC9DFFFGGGGGGG9FFGGGG9FGGGGGGG;EGGGGGFFG7DC9DFGGG,CGG7,CCGGGEEEGG5CE**<CFGG5CGGGEFGGGGFGGGCDCCFGGGDGGD*:CEGGDFBFGGCC@F?FF>BF<FGGGGFFGF>FAFFGFFFFFFGD
@M02352:288:000000000-CKWC8:1:1101:11411:4948 1:N:0:ATGCGCAG+CTCTCTAT
TACGGAGGGTGCGAGCGTTATCCGGAATCACTGGGCTTAAAGGGTGCGTAGGCGGCGTTATAAGTCAGAGGTGAAATCCCGCAGCTCAACTGTGGAACTGCCTTTGAAACTGTTAGTCTTGAGTTATTGTGAAGTGGTTAGAATATGTAGTGTAGCGGTGAAATGCTTAGAGATTACATGGAATACCGATTGCGAAGGCAGATCACTAACAATATACTGACGCTGATGGACGAAAGCGTGGGGAGCGAACAGGATTAGATACCCTGGTAGTCCACGCCGTAA
+
G9CCE;@@CFEGG7F@E@@FGGFFG7FFEFFFDCF,6C<,-EFGED:FBFGEGDGCCF@?FCFFFEGGGGGEFGGFGGFGFGGCE,BFGFGGFG8FFFGCDFF,<D=FFGGGFAEC@9AAGCFF,@FCFFFCFGGGGF@FGFFFGGGGFF@FFGCFEGGGGGGGFFGGGGGGGGGGFGGGDGGGGFGGGDFGGGDGGGGGEGCCFFCGGGGCAECEFFGFCGGGGDGGGGGGGDDBGGGGCGFBFBD3CD>@?19C?=96A:<*/<F?<?D>BFFFF1B>GD
@M02352:288:000000000-CKWC8:1:1101:24070:4951 1:N:0:ATGCGCAG+CTCACTAT
TACGGAGGGGGCTAGCGTTATTCGGAATTACTGGGCGTAAAGCGCGCGTAGGCGGCTTAGTCAGTTAGAGGTGAAATCCCAGGGCTCAACCCTGGAACTGCCTCTAATACTGCTAGTCTTGAGTTCGATAGAGGTGAGTGGAATTCCAAGTGTAGAGGTGAAATGCGTAGATATTTGGAGGAACACCAGTGGCGAAGGCGGCTCACTGGCTCGATACTGACGCTGAGGTACGAAAGTGTGGGGAGCAAACAGGATTAGATACCCTGGTAGTCCACGCCGTAA
+
GGG8CFFGGC@++CFGGGG7EFGGGG7FGGFGGGGGGGGGGGGG++@FGGGGGGG+FCFDF<FGGF<F,?FGGGGGCFGG<=FGGGGGGGGEGGGDBFFGGGGG,=BFGGGGFC,ECFG,8EFGFG7<,@7,FG3*7DFGGGGGGGGCDFFFFCC,?FGDFGGG;FGEGGGGGGC+?CD7EFFGEFGG:FFCEEGGDGGD*?GE+<CFCFDFEGGFCGCFG5EC8C/;<+:C7EDE:+208EFFFEFCGGFFF?GGB?9B+CGGFF<F29ADFG?29?>6DG
@M02352:288:000000000-CKWC8:1:1101:17803:4955 1:N:0:ATGCGCAG+CTCTCTAT
TACGGAGGGGGTTAGCGTTGTTCGGAATTACTGGGCGTAAAGCGCACGTAGGCGGATCAGAAAGTATAGGGTGAAATCCCAGGGCTCAACCCTGGAACTGCCTTGTAAACTCCTGGTCTTGAGTTCGAGAGAGGTGAGTGGAATTCCGAGTGTAGAGGTGAAATTCGTAGATATTTGGAGGAACACCAGTGGCGAAGGCGGCTCACTGGCTCGATACTGACGCTGAGGTACGAAAGTGTGGGGAGCAAACAGGATTAGATACCCTGGTAGTCCACACCGTAA
+
GGGGGGGGGGGFGGFFGFGGGGGGGGGGGGGGGGGGGGGGGGGGGGGGGGGGGGGGGGGGGGGFFDGGGGGGGGGGGGGGGGGGFGGGGGGGGGGGGGGGGGGGGGGGGGGGGGGGGGGGGGGGGGGGGGCFGGGGGGGGGGGGGGGGGGGGGGGGGGGGGGGGGGGGGGGGGGGGGGGGGGGGGGGGGGGGGGGGGGGGGGGGGGGGGGGGGGGGGGGGGGGGGGGGGGGGGGGFGGGGGGFFFFGGFGFFFFGGFFFFGGFGFFGFFFFFFGFFFFFBGG
@M02352:288:000000000-CKWC8:1:1101:13861:4962 1:N:0:ATGCGCAG+CTCTCTAT
TACGGAGGGGGTTAGCGTTGTTCGGAATTACTGGGCGTAAAGCGCACGTAGGCGGATCAGAAAGTAAGGGGTGAAATCCCAGGGCTCAACCCTGGAACTGCCTCTTAAACTCCTGGTCTTGAGTTCGAGAGAGGTGAGTGGAATTCCGAGTGTAGAGGTGAAATTCGTAGATATTCGGAGGAACACCAGTGGCGAAGGCGGCTCACTGGCTCGATACTGACGCTGAGGTGCGAAAGTGTGGGGAGCAAACAGGATTAGATACCCTGGTAGTCCACGCCGTAA
+
GGGGGGGGGDGFEGGGGGGGGGGGGGGGFGGGGGGGGGGGGGGGEEGGGGGGGGGEEGGG@FGGGGGGGGGGGGGGFGGGGGGGGGGGGGGGGEGGGGGGGG9FGGGFFGGGGGGGGGGGGGGGFGCCGGGGGGGFGGEFGGGGGGGGCFGGGGGGFGGGGGGGGGGGGGGGGGGGGGGGGGGGGGG8FGGGGGGGGGGGGEDDGGGGGGGGC>@FGGGGGGDGGGGGF=FGGGGDFGFGGGFFFFGGGGFFFFGFFFBFGGGGFFGFFFFAFG@:>FF>DD
@M02352:288:000000000-CKWC8:1:1101:24492:4977 1:N:0:ATGCGCAG+CTCTCTAT
TACGGAGGGGGTTAGCGTTGTTCGGAATTACTGGGCGTAAAGCGCACGTAGGCGGATCAGAAAGTATAGGGTGAAATCCCAGGGCTCAACCCTGGAACTGCCTTGTAAACTCCTGGTCTTGAGTTCGAGAGAGGTGAGTGGAATTCCGAGTGTAGAGGTGAAATTCGTAGATATTCGGAGGAACACCAGTGGCGAAGGCGGCTCACTGGCTCGATACTGACGCTGAGGTGCGAAAGTGTGGGGAGCAAACAGGATTAGATACCCTGGTAGTCCACGCCGTAA
+
GGGGGGGGGGGFGGGGGGGGGDGGGGDGGGFGGGGGGGGGGGGGGGGGGGGGGGGGGGGGGGGGGGGGGGGGGGGGG<EFFCFGGGGGGGGGGGGGGGGGGGGGGGGGGGGGGGGGGGGGGGGGGGGGGGGGGGGGGGFFGGGGGGGGEGGGGGGGGGGGGGGGGGGGFFEFGGGGFGGGGGGGGGGGGGGGGGGGGGGGGGGGGGGGGGGGGGGFGGCFGGGGGGGG6=FGGGGFGGDGGGFF;FGGGGFFFFGFDF<4:FGGFFGFAFAFFGF:>FE;GG
@M02352:288:000000000-CKWC8:1:1101:25994:4979 1:N:0:ATGCGCAG+CTCTCTAT
TACGGAGGGGGTTAGCGTTGTTCGGAATTACTGGGCGTAAAGCGCACGTAGGCGGATCAGAAAGTATAGGGTGAAATCCCAGGGCTCAACCCTGGAACTGCCTTATAAACTCCTGGTCTTGAGTTCGAGAGAGGTGAGTGGAATTCCGAGTGTAGAGGTGAAATTCGTAGATATTCGGAGGAACACCAGTGGCGAAGGCGGCTCACTGGCTCGATACTGACGCTGAGGTGCGAAAGTGTGGGGAGCAAACAGGATTAGATACCCTGGTAGTCCACACCGTAA
+
GGGGGFCECGGEGFGGG:FFGGGFEEFGGGGGGFFGGFGCCFGGGGGEGGFC@EGEGGGGGG<FFGFFDGGGGGGGGGGFCBFCFFFGGFFFFGEGFFF>FEFE@FFGGG9FGGGGGGGGG9F3@F<EGGGCECGGGGGGGGFFFGGG7FFFFGGC9CFFDFC;;EGGGGGFGGGFFGGGGGGGGGGGGGFGGC*:EE>CCEGCEFFFGGGGGGGGGGGGGGEGGGFF7FFGCCC@F7CGE8>19>FGGGFFF1*??FA=CFFGFFGF9@B9F:@BB?).7C
@M02352:288:000000000-CKWC8:1:1101:9634:4980 1:N:0:ATGCGCAG+CTCTCTAT
TACGGAGGGTGCAAGCGTTAATCGGAATTACTGGGCGTAAAGCGCGCGTAGGCGGCCAAGTCAGTCAGATGTGAAAGCCCCGGGCTCAACCTGGGAACTGCACCTGATACTGCTTGGCTAGAGTACAGAAGAGGGTGGTGGAATTTCCGGTGTAGCGGTGAAATGCGTAGATATAGGAAGGAACATCAGTGGCGAAGGCGGCCACCTGGTCTGATACTGACGCTGAGGTGCGAAAGCGGGGGGAGCAACAAGGATTAGTTACCCTGGTAGTCCACGCCGTAA
+
GGGGGGGG+FFGCFGGGGGGFCFGGEEGGG<FGGGCEGGGGGFGCGGGGGGGGGG7CF??FFGGGGGGD,EC,EFGFD<F+FGGGGGGGGGD3D+BBF8<F,:,8<F=D<,@FB3@>7F,,3@F<>AFG@<EGGC<C>1D<F:3?9F<*114<1,7F:<<FG?+2<C:*3*22215?9BF8FGFGGCGBGG*/*::E>/C:*1?GGFG8<CFC:+:@+3<8CD8*)A=<:47CE77*1):CGB9>:GG**00,(>*)*)*3?GC*<*).8<<4>68;15-5<
@M02352:288:000000000-CKWC8:1:1101:9411:4991 1:N:0:ATGCGCAG+CTCTCTAT
TACGGAGGGGGTTAGCGTTGTTCGGAATTACTGGGCGTAAAGCGCACGTAGGCGGATCAGAAAGTAAGGGGTGAAATCCCAGGGCTCAACCCTGGAACTGCCTCTTAAACTCCTGGTCTTGAGTTCGAGAGAGGTGAGTGGAATTCCGAGTGTAGAGGTGAAATTCGTAGATATTCGGAGGAACACCAGTGGCGACGGCGGGTCACTGGCTCGATACTGACGCTGAGGTGCGAAAGTGTGGGGAGCAAACAGGATTAGATACCCTGGTAGTCGACACCGCAA
+
AFFFG7CCGGGCEGEDCGGEGGGDGGD@FGGGGGG8CFFG9EC>4:>FF4ECFCGCGC8A<5ABCFFB<FEGGFGGGFFGGFDDCGE=>8<CFDDF8FADG<FCEGGGC<F9BCFGG,DACFGGGFEGGGGGFGGGGFFGFG:FGC><:*1=C1C7C7FFGFFFBBFFGFGG?FFCFEGGE*<<2,=8:FGG8*8*:8:8>*:888CGG=CFCGF>/0:+<8::*)1*<:CDECG>*+:9*:;<9:/5+/)7:0C7764@<3<C6.5@96<F)1)(4<E(97
@M02352:288:000000000-CKWC8:1:1101:19713:4993 1:N:0:ATGCGCAG+CTCTCTAT
TACGGAGGGGCCAAGCGTTATCCGGAATCATTGGGTGTAAAGGGTACGCAGGCGGTCAATTAAGTCAGAGGTGAAATCCCATAGCTTAACTATGGAACTGCCTTTGATACTGGTAGACTTGAGTTATACGGAAGTAGATAGAATAAGGAGTGTAGCGGTGAAATGCATAGAGATTACTTAGAATACCGATTGCGAAGGCAGTCTACTACGTATATACTGACGCTCATGGACGAAAGCGTGGGGAGCGAACAGGATTAGATACCCTGGTAGTCCACGCCGTAA
+
GGGGGGGGG@++6CFGGGG7F6FFGGGG9F,CFGG6,@EGGG?F<,CF7FGGGGG7F+FFGGGGG9FG9FGGGGGGGGGG8,,BFF,FGG9?5EFGGGGGGGG,F5FGGGGGGG,F<FG<FFGGGC3F=,@F+FF9,3@3EGFG<,7,@FGGGGG,FGGGGGGG@F,@FGG9BFG,22,,?FGAGGG7*C*BGGGGGGG6C:3+?FG?;*>++?FDGGGGGGGGGG?FC+>DGGGFGGGGGGFF>B5CGGFFB:GGFFFFGGGGFFGFFF><FGF?FFE2DD
@M02352:288:000000000-CKWC8:1:1101:22685:4996 1:N:0:ATGCGCAG+CTCTCTAT
TACGAGGGGTGCAAGCGTTAATCGGAATTACTGGGCGCAAAGCGTGCGTAGGTGGTTTGTTAAGCAAGATGTGAAAGCCCCGGGCTCAACCTGGGAACTGCATTTTGAACTGGCAAACTAGAGTATTGTAGAGGGTAGTGGAATTTCCAGTGTAGCGGTGAAATGCGTAGAGATTGGAAGGAACATCAGTGGCGAAGGCGGCTACCTGGACAAATACTGACACTGAGGCACGAAAGCGTGGGGAGCAAACAGGATTAGATACCCTGGTAGCCCACACCGTAA
+
GGGGGGGGGGGGGGGGGGGGGGGGGGGGGGGGGGGGGGGGGGGGFGGGFGGGGGGGGGGGGGGGGGGGGGGGGGGGGGGGGGGGGGGGGGGGGGGGGGGGGGGGGGGGGGGGGGGGGGGGGGGGGGGGGGGGGGGGGGGGGGGGGGGGGGGGGGGGGDGGGGGGGGGGGGGGCGGGGGGGGGGGGGGGGGGGGGGGGGGGGGGGGGGGGGGGGFGFGGGGGGGGGGGGGGGGGGGFGGGGGGFFFFG>CCFFFBGD?FFFGGGGFFF6<F:2@GFFFBFFGG
@M02352:288:000000000-CKWC8:1:1101:9299:5000 1:N:0:ATGCGCAG+CTCTCTAT
TACGGAGGGGGTTAGCGTTGTTCGGAATTACTGGGCGTAAAGCGTACGTAGGCGGATTGGAAAGTTGGGGGTGAAATCCCAGGGCTCAACCCTGGAACTGCCTCCAAAACTATCAGTCTAGAGTTCGAGAGAGGTGAGTGGAATTCCAAGTGTAGAGGTGAAATTCGTAGATATTTGGAGGAACACCAGTGGCGAAGGCGGCTCACTGGCTCGATACTGACGCTGAGGTACGAAAGTGTGGGGAGCAAACAGGATTAGATACCCTGGTAGTCCACACAGTAA
+
GGGGGEGGGGGFGGGGGGGGGGGGGFGGGGGGGGGGGGGGGGGGGGGGGGGGGGGGDGGGGFGFGGGFGGGGGGGGGGGGGGGGGGGGGGGGGGGGGGGGGGGGGGGGGGGGGGGGGGGGGFGGGGGGGFGGGGGGGGGGGGGGGGGGGGGGGGGGGGGGGGGGGGGGGGGGGGGGGGGGGGGGGGGGGGGGGGGGGGGGGGGGGGGGGGGGGGGGGGGGGGGGGGGGGGGGGGGFGGGGGGFBBEGGGGFFF?FFF@A?GGGGFFGFBFBDFGFFFBF<GG
@M02352:288:000000000-CKWC8:1:1101:13786:5005 1:N:0:ATGCGCAG+CTCTCTAT
TACGGAGGGTCCGAGCGTTATCCGGAATCATTGGGTTTAAAGGGTCCGCAGGCGGTCGATTAAGTCAGAGGTGAAATCCCATAGCTCAACTATGGAACTGCCTTTGATACTGGTTGACTTGAGTCATATGGAAGTAGATAGAATGTGTAGTGTAGCGGTGAAATGCATAGATATTACACAGAATACCGATTGCGAAGGCAGTCTACTACGTATGTACTGACGCTCATGGACGAAAGCGTGGGGAGCGAACAGGATTAGATACCCTGGTAGTCCACGCCGTAA
+
GGGGGDGGGGGGGGGGGGGF<FGGGFEFFGGGGGGFGGGGGGGGGFGEGGGGGGGFGGGGGGGGGGGGGGGGGGGGGGGGGGGGGGGGGGGGGGGGGGGGGGGGGGGGGGGGGFGGGGGGGGGGGGGGGGGGGGGGGGGGGFFGGGGGGGGGGGGGGGGGGGGGGGGGGGGGGGGGGGGGGGGGGGGDGGGGGGGGGGGGGGGGGGGGGGGGGGGGGGGGGGGGGGGGGGGGGGGFGGDEGGEFBBGGGGBFFFGF>?<=FFFGFFGF>F>B@CF:B?@BGG
@M02352:288:000000000-CKWC8:1:1101:23046:5006 1:N:0:ATGCGCAG+CTCTCTAT
TACGAGGGGTGCAAGCGTTAATCGGAATTACTGGGCGTAAAGCGTGCGTAGGTGGTTTGTTAAGCAAGATGTGAAAGCCCCGGGCTCAACCTGGGAACTGCATTTTGAACTGGCAAACTAGAGTATTGTAGAGGGTAGTGGAATTTCCAGTGTAGCGGTGAAATGCGTAGAGATTGGAAGGAACATCAGTGGCGAAGGCGGCTACCTGGACAAATACTGACACTGAGGCACGAAAGCGTGGGGAGCAAACAGGATTAGATACCCTGGTAGTCCCCACCGTAA
+
GGGGDFGGG@CGFGGGGGGD6CFGGCFFFGGGGGGGGGGGGGGGGGGGGGGGGGGGGGCGFGGGGGFGGGGGGGGGGGGGGGGG@FGGGGGGG8FFGGGGGGAEGGGGGGGGGGGGFFGGGDGFFGGGGGGFFGGCFGGGGGGGGFFEFCGGGGGGGGG>7,>BFGDECGGGFB,9DDFCEG@FGGGGCGCFGGGGGGGGGGG7FGFGFCCC80A:FGGCGGGGGG?:EEFGGGD3>=98:EE<BFFD+/08:BFGFFFFGGGG=><?263:F*)4(17<FD
@M02352:288:000000000-CKWC8:1:1101:14883:5010 1:N:0:ATGCGCAG+CTCTCTAT
TACGGAGGGGGTTAGCGTTGTTCGGAATTACTGGGCGTAAAGCGCACGTAGGCGGATCAGAAAGTATAGGGTGAAATCCCAGGGCTCAACCCTGGAACTGCCTTATAAACTCCTGGTCTTGAGTTCGAGAGAGGTGAGTGGAATTCCGAGTGTAGAGGTGAAATTCGTAGATATTCGGAGGAACACCAGTGGCGAAGGCGGCTCACTGGCTCGATACTGACGCTGAGGTGCGAAAGTGTGGGGAGCAAACAGGATTAGATACCCTGGTAGTCCACACCGTAA
+
GGGGGDFGGGGCFGGGGFGCFGGGGGGGGGGGGGGGGGGGGGGGGGGGFGGGCFGGGGGGGGFFGGGGGGGGGGGGGGGGGGGGGGGGGGGGGGGGGGGGGFGGGGGGGGGGGGGGGGGGGGGGGGGGGGGGGGGGGGGGGGGGGGGGGGGGGGGGGGGGGGGGGGGGGGGGGGGFGGGGGGGGGGGGGGGGGGGGGGGGGGEGGGGGGGFGGEGGGGGGGGGDGGGGGFGGGGGFGGGGGGFFFFGGCFFFFFGGFFFFGGGGFFGFFFABFGFBFFFBFG
@M02352:288:000000000-CKWC8:1:1101:23462:5013 1:N:0:ATGCGCAG+CTCTCTAT
TACGAGGGGTGCAAGCGTTAATCGGAATTACTGGGCGTAAAGCGTTCGTAGGCGGTCTATTAAGCAAGATGTGAAAGCCCAGGGCTCAACCTTGGAACTGCATTTTGAACTGGTAGACTAGAGTACTGTAGAGGGTGGTGGAATTTCCAGTGTAGCGGTGAAATGCGTAGAGATTGGAAGGAACATCAGTGGCGAAGGCGGCCACCTGGACAGATACTGACGCTGAGGAACGAAAGCGTGGGGAGCGAACAGGATTAGATACCCTGGTAGTCCACGCCGTAA
+
GGFFFGGGGEGGGGGGGFGGGGGGGDGGGGGGGGGGGGGGFGGGFFFGGGGGGGGGGGGGGGGGGFGFGGGGGGGGGGGGGGGGGGGGGGGGGGGGGGGGGGGGGGGGGGGGGGGGGGGGGGGGGGGGGGGFGGGGGGGGGGGGGGGGGGGGGGGGGGGGGGGGGGGGGGGGGGGFGGGGEGGGGGGGGGGGGEGGGEGGGGGGGGGGGGGGGGGGFCGGGGDEGDGGGGGGGGDBFEDGGGE?>EGDGGEFFF47)9AFGGFF@>FFFFFF=FFF>FFFGD
@M02352:288:000000000-CKWC8:1:1101:23032:5016 1:N:0:ATGCGCAG+CTCTCTAT
TACGAGGGGTGCAAGCGTTAATCGGAATTACTGGGCGTAAAGCGTGCGTAGGTGGTTTGTTAAGCAAGATGTGAAAGCCCCGGGCTCAACCTGGGAACTGCATTTTGAACTGGCAAACTAGAGTATTGTAGAGGGTAGTGGAATTTCCAGTGTAGCGGTGAAATGCGTAGAGATTGGAAGGAACATCAGTGGCGAAGGCGGCTACCTGGACAAATACTGACACTGAGGCACGAAAGCGTGGGGAGCAAACAGGATTAGATACCCTGGTAGTCCACACCGTAA
+
GFFFFGGGGGGGGGGGGGGGGGGGGGGGGGGGGGGGGCGGGGGGGGEGGGGGGGGGGGGGGGGGGFFGGGGGFGGGGGGGGGGGGGGGGGGGGGGGGGGGGGGGGGGGGGGGGGGFGGGGGGGFGGGGGGGGGGGGFGGGGGGGGGFFGGGGGGGGGG:CGGGFGGGGGGCGFGGGGGGGGGGFGGGGGGGGGGGGGGGGGGGGGGGFGGGGGGGGGGDGGGGGFGGCFGGGGGGFGGGGGGB:;BGGGGFF?F<C?FAFGFFGFFGF>48<@D@(-8@BGG
@M02352:288:000000000-CKWC8:1:1101:6670:5032 1:N:0:ATGCGCAG+CTCTCTAT
TACGGAGGGTGCAAGCGTTATCCGGAATCATTGGGTTTAAAGGGTCCGCAGGCGGTCAATTAAGTCAGAGGTGAAATCCCATAGCTTAACTATGGAACTGCCTTTGATACTGGTTGACTTGAGTTATACGGAAGTAGATAGAATGTGTAGTGTAGCGGTGAAATGCATAGAGATTACACAGAATACCGATTGCGAAGGCAGTCTACTACGTATATACTGACGCTCATGGACGAAAGCGTGGGGAGCGAACAGGATTAGATACCCTGGTAGTCCACGCCGTAA
+
GGGFDFGGG@CFFGGFEGCEGGGEGDGGFGGGGGG@BFE6CFFGGGGGGGGGGGGGGGG9FDGGGGGGGGGGGGGGGGGGGEFEGGGFCFGGGGGGFGGGGGGGFFDGDFFFGGGGFFGGGGGDFGGGGGGGGGGGGGGGGGFFFGFGGGFGFE=FGGGEGGGFGGFGFGGDFF;C9CEEGGFFFFGGGGGGGGEGGGFGGGGGGGGGGGGGGGGGGGDGGGG=GGGGGFGGGDGFGGDECEF(9>GDEDEF:?FF>FDFGGGFFFC@<?AFFGF?>0>>GD
@M02352:288:000000000-CKWC8:1:1101:18189:5046 1:N:0:ATGCGCAG+CTCTCTAT
TACGGAGGGTGCAAGCGTTATCCGGAATCATTGGGTTTAAAGGGTCCGCAGGCGGTCAATTAAGTCAGAGGTGAAATCCCATAGCTTAACTATGGAACTGCCTTTGATACTGGTTGACTTGAGTTATACGGAAGTAGATAGAATAAGTAGTGTAGCGGTGAAATGCATAGATATTACTTAGAATACCGATTGCGAAGGCAGTCTACTACGTATATACTGACGCTCATGGACGAAAGCGTGGGGAGCGAACAGGATTAGATACCCTGGTAGTCCACGCCGTAA
+
GGGGGGGGGGGGGFGGGGGGGGGGGC@FGGGGGGGGGGFFGGGGGGGGGGGGGGGGGGGGGGGGGGGGGGGGGGGGGGGGGGGFGFFGGGFGGGGGGGGGGGGGGGGGGGGGGGGGGGGGGGGGFGGGGFGGGGGGGGGGGGGGGGGGGGGGGGGGGGGGGGGGGGGGGGGFGGGGGGGGGGFGGGGGGGGGGGGGGGGGGGGGGGGGGGGGGGGGGGGGGGDEGDFGFGGGGGGFGGDGGGFB>BGGGGFFFFFFBFFFGGGGFFGFDFAFFGFF>BFFGD
@M02352:288:000000000-CKWC8:1:1101:14063:5055 1:N:0:ATGCGCAG+CTCTCTAT
TACGGAGGGTCCGAGCGTTAATCGGAATTACTGGGCGTAAAGCGCACGCAGGCGGTTTGTTAAGCTAGATGTGAAAGCCCTGGGCTCAACCTGGGAATTGCATTTAGAACTGGCAGGCTAGAGTTTTGGAGAGGGGAGTGGAATTCCAGGTGTAGCGGTGAAATGCGTAGATATCTGGAGGAACATCAGTGGCGAAGGCGACTCCCTGGTCAGTAACTGACGCCCATGTGCGAAAGTGTGGGTAGCGAACAGGATTAGATACCCTGGTAGTCCACACCGTAA
+
GDFFGCEGGEGGGDGGG@CFC9FCFC:FGGGGFDGGGEE@<EGGGGGGG7FCFEGG@FGGGFGGFGGGGFGFGGGGGGGGGGGCFEFGGEGGFFGGGDGGGG9D<FGGGGDDBFEEE@FGGCF,FGGGG7FFGGGECFECFG9>F<FFF@DFGGG9FCF<FDGFGGGGCGEBF@9E;?FFG7<AFFFFGGGGGGGGGDCCEGEGGFGGGGG?FGF@CFFGGGG*CDDGGGC*AC<>CF>FCGFB:FGG:DBF?<6C?FFFGGCGFFGFFFFFFGFFBBEBGD
@M02352:288:000000000-CKWC8:1:1101:25919:5057 1:N:0:ATGCGCAG+CTCTCTAT
TACGGAGGGTGCGAGCGTTGTCCGGATTTATTGGGTTTAAAGGGTGCGTAGGCGGTCTGATAAGTCAGTGGTGAAATCTAATAGCTTAACTATTAAACTGCCATTGATACTGTCAGACTTGAATTCTGTAGAGGTAGGCGGAATTTGTGATGTAGCGGTGAAATGCATAGATATCACAAAGAACACCGATAGCGTAGGCAGCTTACTAGACAGATATTGACGCTGAGGCACGAAAGCATGGGTATCGAACGGGATTAGATACCCCGGTAGTCCATGCCGTAA
+
GGGGGGGGGGGGGGGGGGGGGGGGGGGGGGGGGGGFGEGGGGGGGGGGGGGGGGGGGGGGGGGGGGGGGGGGGGGGGGGGGGGGGGGGGGGCGGGGGGGGGGGGGGGGGGGGGGGGDGGGGGGGGGGGGGGGGGGGGGGGGGGGGGGGGGGGGGGGGGGGGGGGGGGGGGGGGGGGGGGGGGGGGGGGGGGGGGGGGGGGGGGGGGGGGGGGFGGGGGGGGGGGGGGGGGGGGGGFGGGFGGFFFFGG6CBFF:GFFFFFGGFC@DGFFFFFFFFFFBFFGD
@M02352:288:000000000-CKWC8:1:1101:26689:5075 1:N:0:ATGCGCAG+CTCTCTAT
TACGGAGGGTGCGAGCGTTAATCGGAATTACTGGGCGTAAAGCGTACGCAGGCGGTTTGTTAAGCGAGATGTGAAAGCCCCGGGCTCAACCTGGGAACTGCATTTCGAACTGGCAAACTAGAGTGTGATAGAGGGTGGTAGAATTTCAGGTGTAGCGGTGAAATGCGTAGAGATCTGAAGGAATACCGATGGCGAAGGCAGCCACCTGGGTCAACACTGACGCTCATGTACGAAAGCGTGGGGAGCAAACGGGATTAGATACCCCGGTAGTCCACGCCGTAA
+
GGGGGGGGGGGGGGGGGGGG<CFFGGDGGGGGGGGGGGGCGGEGB:EGCGGGGGG@FE=9BFFGCGGEGGGGGGGGGGFG+FGGGGGGGGGFGG<FGGGGGGFGG=><>EGGGGGC8FGFGGGGC:FF<FGGGGGB<@CFGGGGGCGGGGGGGGCFGGGG>FGGGFGGDDGDGDFC@?FGGGG7FGGGGFGGGGGGGGGGGGC8;EFGGF**1:<AEFCGGGGECD+C9CFGGGGBGEDGDGFFFFGGGG:B:?3D?FBFGGCC).9>9EFFFGFFFFF>GD
@M02352:288:000000000-CKWC8:1:1101:11608:5080 1:N:0:ATGCGCAG+CTCTCTAT
TACGGAGGGTGCGAGCGTTAATCGGAATTACTGGGCGTAAAGCGTACGCAGGCGGTTTGTTAAGCGAGATGTGAAAGCCCCGGGCTCAACCTGGGAACTGCATTTCGAACTGGCAAACTAGAGTGTGATAGAGGGTGGTAGAATTTCAGGTGTAGCGGTGAAATGCGTAGAGATTGGAAGGAACATCAGTGGCGAAGGCGGCCACCTGGACAGATACTGACGCTGAGGCACGAAAGCGTGGGGAGCAAACAGGATTAGATACCCTGGTAGTCCACGCCGTAA
+
GGGGGGGGGGGGGGGGGGGGGGGGGGGGGGGGGGGGGGGGGGGGGGGGGGGGGGGFFGGGGGGGGGGGGGGGGGGGGGGGGGGGGGGGGGGGGGGGGGGGGGGGGGGGGGGGGGGGGGGGGGGGGGGGGGGGGGGGEGGGGGGGGGFFGGGGGGGGGGGGGGGGGGGEEGGGGGGGGGGGGGGGGGGGGGGGGGGGGGGGGG=GGGGGGGGGGGGGGGGGGEGGEGGGGGGGGGGFGGGGGGFFFBGFFGFFFFGFDFFFGFFGFFGFFFBFFGFF9<DFGG
@M02352:288:000000000-CKWC8:1:1101:13104:5091 1:N:0:ATGCGCAG+CTCTCTAT
TACGGAGGGAGCTAGCGTTGTTCGGAATTACTGGGCGTAAAGCGCACGTAGGCGGCCATTCAAGTCAGAGGTGAAAGCCCGGGGCTCAACCCCGGAACTGCCTTTGAAACTAGATGGCTTGAATCTTGGAGAGGCGAGTGGAATTCCGAGTGTAGAGGTGAAATTCGTAGATATTCGGAAGAACACCAGTGGCGAAGGCGACTCGCTGGACAAGTATTGACGCTGAGGTGCGAAAGTGTGGGGAGCAAACAGGATTAGATACCCTGGTAGTCCACACCGTAA
+
GGGGGFGGGGGGGGGGGGGGGGGGGGGGGGGGGGGGGGGGGGGGGGGGGGGGGGGGGGGGGGGGGGGGGGGGGGGGGGGGGGGGGGGGGGGGGGGGGGGGGGGGGGGGGGGGGGGGGGGGGGGGGGGGGGGGGGGGGGGGGGGGGGGGGGGGGGGGGGGGGGGGGGGGGGGGGGGGGGGGGGGGGGGGGGGGGGGGGGGGGGGGGGGGGGGGFGGGGGGGGGGGGGGGGGGGGGGFGGGGGGFFFFGFGFFFB:0:>FFFGGGGFFGFFFFBFGFFFFFFGG
@M02352:288:000000000-CKWC8:1:1101:18910:5105 1:N:0:ATGCGCAG+CTCTCTAT
TACGGAGGGGGTTAGCGTTGTTCGGAATTACTGGGCGTAAAGCGCACGTAGGCGGATCAGAAAGTATAGGGTGAAATCCCAGGGCTCAACCCTGGAACTGCCTTATAAACTCCTGGTCTTGAGTTCGAGAGAGGTGAGTGGAATTCCGAGTGTAGAGGTGAAATTCGTGGATATTCGGAGGAACACCAGTGGCGAAGGCGGCTCACTGGCTCGATACTGACGCTGAGGTGCGAAAGTGTGGGGAGCAAACAGGATGAGATACCCTGGTAGTCCACACCGTAA
+
GGGGGFGGGGGEGGGGGFFGGGGGGGGGGGGGGGGGGEGGGGGGGGGGGGGGFGGGGGGGGGFGGGGGGGGGGGGGGGGGGGGGGGGGGFGGGGGGGGGGGGGGGGGGFGGGGGGGGGGGGGGGGGGGGGGGGGGGGGGGGGGGGGGGGGGFGGGGGGGGGGGGGGGGGGGGGGGGGGGGGGGGGGGGGGGGGGGGGGGGGGGGGGGGGGGGGGGGGGGGGGG58<FGFGFDGGGFGGGGGGFFF>GGFGFFFFG*:FA4EF8CFFGFBFAFFCFF?0B?FD
@M02352:288:000000000-CKWC8:1:1101:12094:5117 1:N:0:ATGCGCAG+CTCTCTAT
TACGGAGGGGGTTAGCGTTGTTCGGAATTACTGGGCGTAAAGCGCACGTAGGCGGATCAGAAAGTATAGGGTGAAATCCCAGGGCTCAACCCTGGAACTGCCTTGTAAACTCCTGGTCTTGAGTTCGAGAGAGGTGAGTGGAATTCCGAGTGTAGAGGTGAAATTCGTAGATATTCGGAGGAACACCAGTGGCGAAGGCGGCTCACTGGCTCGCTACTGACGCTGAGGTACGAAAGTGTGGGGAGCAAACAGGATTAGATACCCTGGTAGTCCACACCGTAA
+
GGGGCFGG7@@8@FGGGGGCF,FGGG,FGGFGGGGCEGGGGG<F@:FFGGGD9FGGC@F<,EFGGG<<<,BFGGGG9::,B,BFGGGGGGGCFC@FG@FGG=,E<DF<FFG,83,@FGGGGGGGFFCCAFGGGGGFAF<CGGGGGGCE@FGGGGG;CGGFGGGGGG:EFGGGGGC<<EE*=FGGGGGGFG,CGGGGGGG>EGGGGGGFGE5+:**;EGFFG>CEGG=F?+:DGGGFGGGCE8>B9EGGGGFFBFGFFFAFFGGGFFGFFFFFFGFFF2BFGG
@M02352:288:000000000-CKWC8:1:1101:4491:5122 1:N:0:ATGCGCAG+CTCTCTAT
TACGGAGGGGGTTAGCGTTGTTCGGAATTACTGGGCGTAAAGCGCACGTAGGCGGATCAGAAAGTATAGGGTGAAATCCCAGGGCTCAACCCTGGAACTGCCTTATAAACTCCTGGTCTTGAGTTCGAGAGAGGTGAGTGGAATTCCGAGTGTAGAGGTGAAATTCGTAGATATTCGGAGGAACACCAGTGGCGAAGGCGGCTCACTGGCTCGATACTGACGCTGAGGTGCGAAAGTGTGGGGAGCAAACAGGATTAGATACCCTGGTAGTCCACACCGTAA
+
GGGGGEEFGGGGGFGGGGGGGGGGGGGGGGGGGGGGGGGGGGGGGGGGGGGGGGGGGGGGGFGGGGGGGGGGGGGGGGGGGGGGGGGDFGGGGGGGGGGGGGGGGGGGGGGGGGGGGGGGGGGGGGGFGGGGGGGGGGGGGGEFGGFFGGGGGGGGGGGGGGGGGFCGGGGGGGGGFGEGGGGGGGGGGGGGGD@EGGGGGGGEGGGGGGGGGGGGGGGGGDGGGGGGGGGGGGGFGGGGGGF?BFGGGGFFFFGGFFB?C9FGFFGFBFFFFGFB??EBGG
@M02352:288:000000000-CKWC8:1:1101:19211:5124 1:N:0:ATGCGCAG+CTCTCTAT
TACGGAGGGGGTTAGCGTTGTTCGGAATTACTGGGCGTAAAGCGTACGTAGGCGGATTAGTCAGTTAGGGGTGAAATCCCAGGGCTCAACCCTGGAACTGCCTCTAATACTGCTAGTCTTGAGTTCGAGAGAGGTGAGTGGAATTCCAAGTGTAGAGGTGAAATTCGTAGATATTTGGAGGAACACCAGTGGCGAAGGCGGCTCACTGGCTCGATACTGACGCTGAGGTACGAAAGTGTGGGGAGCAAACAGGATTAGATACCCTGGTAGTCCACACCGTAA
+
GGGGGCFGGGGGGGGGGGGGGGGGGGGGGGGGGGGGGGGGGGGGGGGGGGGGGGGGGGGGGGGGFGGGGGGFGGGGGGGGGGGGGGGGGGGGGGGGGGGGGGGGGGGGGGGGGGGGGGGGGGGGGGGGGGGGGGGGGGGGGGGGGGGGGGGGGGGGGGGGGGGGGGGGGGGGGGGDGGGGGGGGGGGGGGGGGGGGGGGGGGGGGGGGGGGGGGGGGGGGGGGGGGGGFFCDGGDEGGGGGGF?>EGGGGFFBFGGFFFFGGGGFFGFFFFFFFFF:BEBGG
@M02352:288:000000000-CKWC8:1:1101:11715:5129 1:N:0:ATGCGCAG+CTCTCTAT
TACGGAGGGGGTTAGCGTTGTTCGGAATTACTGGGCGTAAAGCGCACGTAGGCGGATCAGAAAGTATAGGGTGAAATCCCAGGGCTCAGCCCTGGAACTGCCTTATAAACTCCTGGTCTTGAGTTCGAGAGAGGTGAGTGGAATTCCGAGTGTAGAGGTGAAATTCGTAGATATTCGGAGGAACACCAGTGGCGAAGGCGGCTCACTGGCTCGATACTGACGCTGAGGTGCGAAAGTGTGGGGAGCAAACAGGATTAGATACCCTGGTAGTCCACACCGTAA
+
GFGGGEGGGGGFGFGGGFGEGGGGGGGGGGGGGGGGGGEFGGGGGGGGGGGGGGGGGGGGGGGGGFF?FGGGGGGGGGGGGGGGGGGG?FFFGGGGGGGGGGGG@FGGGGGGGC@FGGGGGGGGGGGGGGGGGGGGGGGGGGGFGGGGGGGGGGGFGGGGGGGGGGGGGGDGGGGDGGGGGGGGGGGGGGGGGGGGGGGGGGGGGGGGGGGGGGGGGGGG?EGGGGGGGGGGGGGFGGGGGGDFFFGDGGFFFFGGFFFFGGGGFFGFFFBF?GFFFFFFGG
@M02352:288:000000000-CKWC8:1:1101:21206:5143 1:N:0:ATGCGCAG+CTCTCTAT
TACGGAGGGGGTTAGCGTTGTTCGGAATTACTGGGCGTAAAGCGTACGTAGGCGGATTAGTCAGTTAGGGGTGAAATCCCAGGGCTCAACCCTGGAACTGCCTCTAATACTGCTAGTCTTGAGTTCGAGAGAGGTGAGTGGAATTCCAAGTGTAGAGGTGAAATTCGTAGATATTTGGAGGAACACCAGTGGCGAAGGCGGCTCACTGGCTCGATACTGACGCTGAGGTACGAAAGTGTGGGGAGCAAACAGGATTAGATACCCTGGTAGTCCACACCGTAA
+
GGGGGGGGGGGGGGGGGGGGGGGGGGGGGGGGGGGGGGGGGGGGGGGGGGGGGGGGGGGGGGGGGGGGGGGGGGGGGGGGGGGGGGGGGGGGGGGGGGGGGGGGGGGGGGGGGGGGGGGGGGGGGGGGGGGGGGGGGGGGGGGGGGGGGGGGGGGGGGGGGGGGGGGGGGGGGGGGGGGGGGGGGGGGGGGGGGGGGGGGGGGGGGGGGGGGGGGGGGGGGGGGGGGGGGGGGGGFFGGGGGFFFFGGGCFFF?CFFFBFGGFGFFGFDF7A?CFFFFF?FD
@M02352:288:000000000-CKWC8:1:1101:13474:5143 1:N:0:ATGCGCAG+CTCTCTAT
TACGGAGGGGGTTAGCGTTGTTCGGAATTACTGGGCGTAAAGCGCACGTAGGCGGATCAGAAAGTATAGGGTGAAATCCCAGGGCTCAACCCTGGAACTGCCTTGTAAACTCCTGGTCTTGAGTTCGAGAGAGGTGAGTGGAATTCCGAGTGTAGAGGTGAAATTCGTAGATATTCGGAGGAACACCAGTGGCGAAGGCGGCTCACTGGCTCGATACTGACGCTGAGGTGCGAAAGTGTGGGGAGCAAACAGGATTAGATACCCTGGTAGTCCACACCGTAA
+
GGGGGGGGGGGGGGGGGGGGGGGGGGGGGGGGGGGGGGGGGGGGGGGGGGGGGGGGGGGGGGGGGBFFGGGGGGGGGGGGGGGGGGGGGGGGGGGGGGGGGGGGGGGGGGGGGGGGGGGGGGGGGGGGGGGGGGGGGGGGGGGGGGGGGGGGGGGGGGGGGGGGGGGGGGGGGGGGGGGGGGGGGGGGGGGGGGGGGGGGGGGGGGGGGGGGGGGGGGGGGGGEGGGGGCDC5C<@GGGGGGFFFEGGGGFFFFGGBFFFGFGGFFGFFFFFFGFFFFFFGD
@M02352:288:000000000-CKWC8:1:1101:17828:5152 1:N:0:ATGCGCAG+CTCTCTAT
TACGGAGGGTCCGAGCGTTATCCGGAATCATTGGGTTTAAAGGGTCCGCAGGCGGTCGATTAAGTCAGAGGTGAAATCCCATAGCTCAACTATGGAACTGCCTTTGATACTGGTTGACTTGAGTCATATGGAAGTAGATAGAATGTGTAGTGTAGCGGTGAAATGCATAGATATTACACAGAATACCGATTGCGAAGGCAGTCTACTACGTATGTACTGACGCTGATGGACGAAAGCGTGGGTAGCGAACGGGATTAGATACCCCGGTAGTCCACGCCGTAA
+
GGGGGGGGGGGGGGGGGGGGGGGGGGGGGGGGGGGGGGGGGGGGGGGGGGGGGGGGGGGGGGGGGGGGGGGGGGGGGGGGGGGGGGGGGGGGGGGGGGGGGGGGGGGGGGEFGGGGGGGGGGGGGGGGGGGGGGGGGGGGGGGGGGGGGGGGGGGGGGGGGGGGGGGGFGGDGGGGGGGGGGGGGGGGGGGGGGGGGGGGGGGGGGGGGGGGGGGGGGGGGGGGGGGGGGFGGGD59EGGGGFFFFGGGGFDB?DGFFFBGGGFF@DE6>>4=FFFFFFBGG
@M02352:288:000000000-CKWC8:1:1101:7155:5154 1:N:0:ATGCGCAG+CTCTCTAT
TACGGAGGGTGCAAGCGTTAATCGGAATTACTGGGCGTAAAGCGCGCGTAGGCGGTTTGTTAAGCTAGCTGTGAAAGCCCTGGGCTCAACCTGGGAACTGCAGTTAGAACTGACAGGCTAGAGTACAGCAGAGGATAGTGGAATTTCTAGTGTAGCGGTGAAATGCGTAGATATTAGAAGGAACACCAGTGGCGAAGGCGACTGTCTGGGCTGATACTGACGCTGAGGTGCGAAAGCGTGGGGAGCAAACAGGATTAGATACCCTGGTAGTCCACGCCGTAA
+
FGGGGGGGGGGGGGGGGBFGGGGGGGEGGGGGGFGGGGGCEGCGGGGEGCCEEGEGGGGGGGGGGGGGGGGGGGGGGFFGGGGGGGGGGGGGGGGGGGGGGFDFFFAFFGGFGGGGGG8FGFGGGGGGGGGGGGGGGGGGGGGGGGGGGGFGGGGGGGFGGGGGGGGGGGGGGFFGGGGGGFGGGGE8C?FCCEEEEEFGGGGGGGGFGGGGGG?FGGGGEGDEGGGGGCGGGGGEFGGGGG>?BFGGGGFFBFCGFFFFGG8DFFGFDFFBFFFF9FEBGG
@M02352:288:000000000-CKWC8:1:1101:26293:5161 1:N:0:ATGCGCAG+CTCTCTAT
TACTAAAGGTGCAAGCGTTAATCGGAATTACTGGGCGTAAAGCGCGCGTAGGTGGTTTGTTAAGTTGGATGTGAAAGCCCAGGGCTCAACCTTGGAACTGCATTCAAAACTGACTCACTAGAGTACGAGAGAGGTTAGTGGAATTTCCTGTGTAGCGGTGAAATGCGTAGAGATGGGAAGGAACACCAGTGGCGAAGGCGGCTCACTGGCTCGATACTGACGCTGAGGTGCGAAAGTGTGGGGAGCAAACAGGATTAGATACCCTGGTAGTCCACACCGTAA
+
GGGGGGGGGGGGGGGGGGGGGGGGGGGGGGGGGGGGGGGGGGGGGGGGGGGGFGGFGGGGGGGGGGGGGGGGGGGGGGGGGGGGGGGGGGGGGGGGGGGGGGGGGGGGFGGGGGGGGGGGGGGGGGGGGGGGGGGGGGGGGGGGGGGGGGGGGGGGGGGGGGGGGGGGGGGGGFGGGGGGGGGGGGGGGGGGGGGGGGGGGGGGGGGGGGDGGGGGGGGGGGGGGDGGEFGGGGGFGGGGGGFFFFGGCGFFFFFG??BFGFGGFFGFFFF<FGFFFFFFGG
@M02352:288:000000000-CKWC8:1:1101:24122:5176 1:N:0:ATGCGCAG+CTCTCTAT
TACGGAGGGGGTTAGCGTTGTTCGGAATTACTGGGCGTAAAGCGCACGTAGGCGGATCAGAAAGTATAGGGTGAAATCCCAGGGCTCAACCCTGGAACTGCCTTATAAACTCCTGGTCTTGAGTTCGAGAGAGGTGAGTGGAATTCCGAGTGTAGAGGTGAAATTCGTAGATATTCGGAGGAACACCAGTGGCGAAGGCGGCTCACTGGCTCGATACTGACGCTGAGGTGCGAAAGTGTGGGGAGCAAACAGGATTAGATACCCTGGTAGTCCACACCGTAA
+
GFFGGBFCGCEFGCE9C6@FGGGGGGGGGGGFE@FGGFFDGGGGGGGGGGGGGGGGCFGGCFGFGGGGGGGEGGGGGGGGGGGGGGGGGGGGGGGGGGGGGGGGGGGGGGGGGGGFDFGCFGFFGGGGFGGGGECFGGGGGGGGFGGFEFBFFFCFFCGGGGGFGCFGGGCCGGGGGGDEGGGGGFGGGFGGGG@CEGGGGGEGGGGFCFCFEEFFGFGDFGEGGGGDCFGGGE5@DGGGG*<<9>C<C<FF6?GGFFFFG<CGFFGFABA2@DFFF6>?GG
@M02352:288:000000000-CKWC8:1:1101:6653:5184 1:N:0:ATGCGCAG+CTCTCTAT
TACGGAGGGTGCAAGCGTTATCCGGAATCATTGGGTTTAAAGGGTCCGCAGGCGGTCAATTAAGTCAGAGGTGAAATCCCATAGCTTAACTATGGAACTGCCTTTGATACTGGTTGACTTGAGTTATACGGAAGTAGATAGAATAAGTAGTGTAGCGGTGAAATGCATAGATATTACATAGAATACCAATTGCGAAGGCAGATTACTAATAATATACTGACACTGATGGACGAAAGCGTGGGGAGCGAACAGGATTAGATACCCTGGTAGTCCACGCCGTAA
+
GCEFGDEGGFGGGGGGGFFGGGFGGEGGFGGCFFGFGDFFEGGGGGGGGGGGGGGGGGGGGGGGGGGGGGGGGGGGGGGGGGGGGGGGGGGGGGGGGGGGGGGGGGGGGGGGGGGGGGGGGGGFGGGGGGGGGGGGGGGGGGGGGGGGGGFFGGGGGGGGGGGGGGGGGGGGGGGGGGGGGGGGGGGGGGGGGGGGGGGGGGGGGGGGGGGGGGGGGGGGGGGGGGGGGGGGGDGFFEDGGGFFFFGGGGFFFFGGFFFFGGGGFFGFAFA<FFFFFFFFGD
@M02352:288:000000000-CKWC8:1:1101:15594:5189 1:N:0:ATGCGCAG+CTCTCTAT
TACGGAGGGGGTTAGCGTTGTTCGGAATTACTGGGCGTAAAGCGTACGTAGGCGGATTAGTCAGTTAGGGGTGAAATCCCAGGGCTCAACCCTGGAACTGCCTCTAATACTGCTAGTCTTGAGTTCGAGAGAGGTGAGTGGAATTCCAAGTGTAGAGGTGAAATTCGTAGATATTTGGAGGAACACCAGTGGCGAAGGCGGCTCACTGGCTCGATACTGACGCTGAGGTACGAAAGTGTGGGGAGCAAACAGGATTAGATACCCTGGTAGTCCACACCGTAA
+
GGGGGFGGGGGGGGGGGGGGGGGGGGGGGGGGGGGGGGGGGGGGGGGGGGGGGGGGGGGGGGGGGGGGGGGGGGGGGGGGGGGGGGGGGGGGGGGGGGGGGGGGGGGGGGGGGGGGGGGGGGGGGGGGGGGGGGGGGGGGGGGGGGGGGGGGGGGGGGGGGGGGGGGFFGGGGGFGGGFGGGGGGGGGGGGGGGGGGGGGGGCEGGGGGGGGGGGGGGGGGGGGGGGGGGGGGGGFGGGGGGFFFFGGGGFF?FC>?FFFGGGGFFGFDBAABD=:<?EBGD
@M02352:288:000000000-CKWC8:1:1101:20587:5191 1:N:0:ATGCGCAG+CTCTCTAT
TACGGAGGGGGTTAGCGTTGTTCGGAATTACTGGGCGTAAAGCGCACGTAGGCGGATCAGAAAGTATAGGGTGAAATCCCAGGGCTCAACCCTGGAACTGCCTTATAAACTCCTGGTCTTGAGTTCGAGAGAGGTGAGTGGAATTCCGAGTGTAGAGGTGAAATTCGTAGATATTCGGAGGAACACCAGTGGCGAAGGCGGCTCACTGGCTCGATACTGACGCTGAGGTGCGAAAGTGTGGGGAGCAAACAGGATTAGATACCCTGGTAGTCCACACCGTAA
+
GCECC7@@E@@+@<FGG@6:F<ECE@:FGFFFF@FGEFE:<FGGGGGGFGGCGEG7>@=A,?EFFF9FDGGAFGGGGGGGFGG@E,FFFDGFBFFFGGGEGGG9FFFDFFGGGGFGGGGGG<EFGFGGGFGCGGGGFGGGGGEGFFGFE>>FG79@FFGDGGGFFFGGGGGCECFFFGGGGGGFCFGFGGGGGGDEGGGGGGCEGGFGGDGGGEGDGCFGGGG8E7CGC7DDGGGFGGGGGGF?>>D<0*8?6?6C8F)1<<<C9>GFFF)6FG@BFFF?75
@M02352:288:000000000-CKWC8:1:1101:22783:5196 1:N:0:ATGCGCAG+CTCTCTAT
TACGGAGGGGGTTAGCGTTGTTCGGAATTACTGGGCGTAAAGCGTACGTAGGCGGATTAGTCAGTTAGGGGTGAAATCCCAGGGCTCAACCCTGGAACTGCCTCTAATACTGCTAGTCTTGAGTTCGAGAGAGGTGAGTGGAATTCCAAGTGTAGAGGTGAAATTCGTAGATATTTGGAGGAACACCAGTGGCGAAGGCGGCTCACTGGCTCGATACTGACGCTGAGGTACGAAAGTGTGGGGAGCAAACAGGATTAGATACCCTGGTAGTCCACACCGTAA
+
GGGFCBEEDEGGGFGGDGFGFGGGGGCGGGCFFFGGG@EGGGGGGGGFFGGG9@FGGGGGEAFGGGGGGGGGDGGGG<EEE=FGG8+BABFGFDCGCFCCFDF<FGGDBFA@<>DGFFGGFAFGGGGG<FCFE*@FCGC>FFFGGFFCGGFFGGFFE>7<CGGGE,=BEFG<EEFCFDBCEBBFGF=@FGGGDGCBEEDGEGGCGGGGFFG?CGFGGGGGGEGCCDGFGFGGGGGDFGGGCGBFF3C4FGFFB:CFBFA=+<CF?FD647.6**/,4(729C
@M02352:288:000000000-CKWC8:1:1101:25993:5206 1:N:0:ATGCGCAG+ATCTCTAT
TACGGAGGGGGTTAGCGTTGTTCGGAATTACTGGGCGTAAAGCGTACGTAGGCGGCTTAGTCAGTTAGGGGTGAAATCCCAGGGCTCAACCCTGGAACTGCCTCTAATACTGCTAGTCTTGAGTTCGAGAGAGGTGAGTGGAATTCCAAGTGTAGAGGTGAAATTCGTAGATATTTGGAGGAACACCAGTGGCGAAGGCGGCTTACTGGATCGATACTGACGCTGAGGTCCGAAAGTGTGGGGAGCAAACAGGATTAGATACCCTGGTAGTCCACACCGTAA
+
GGGG@FGGGGG@6DFGGGG@GAFGGG:FGGGGGGG8FGGGGG<FF7FGCFG7FGG+7+:E,,BF55EGGCGGGGGGBFGG8FGGG@FFGGGGFGG@GGGGG<,3D:>,CFGGG9=FFFGFGGGGGG:,DFG:FF<33@3@FGGGGGGC@FGGGGG,DFGGGGGGFGGGGGGGGGC2BFGGGGGGGGG@FGGGGGGGGGGGGG5*+<AFG*00C/*;CFCEGG*CEGGGC*>CGGDE:EGGGGFFFEGGGGFFFFGGFFFFD?FDFFGFFFFFFFF7<BFBGD
@M02352:288:000000000-CKWC8:1:1101:13538:5218 1:N:0:ATGCGCAG+CTCTCTAT
TACGGAGGGGGTTAGCGTTGTTCGGAATTACTGGGCGTAAAGCGCACGTAGGCGGATCAGAAAGTATAGGGTGAAATCCCAGGGCTCAACCCTGGAACTGCCTTGTAAACTCCTGGTCTTGAGTTCGAGAGAGGTGAGTGGAATTCCGAGTGTAGAGGTGAAATTCGTAGATATTCGGAGGAACACCAGTGGCGAAGGCGGCTCACTGGCTCGATACTGACGCTGAGGTGCGAAAGTGTGGGGAGCAAACAGGATTAGATACCCTGGTAGTCCACACCGTAA
+
GGGGGGGGGGG66CFGGGGGGGGGGGGGEGGGGGGGGFGGGGGGDGGGC=FGGGG7+@<F9FFFGGFFCGGGGGGGGGGGGCGGGDGGFGGGFGGGGFGGGEFFBFGGGGGEFDGG<FGFGGGGGGGGGGGFGGFFGGGGGGGGGGGGBFGGGGGGGGGGGGGGGGGGGGGGGG9CFGGGGDGCFGGGFGGGGGGGGGGGDGG82<FGGGG68CGFGGGGGGGGGGGFC*6CCECB*<FGCEEFFFGF?F;FFFGFBFBFGGGGFFGFFFFFFGF8:6EFGD
@M02352:288:000000000-CKWC8:1:1101:12483:5225 1:N:0:ATGCGCAG+CTCTCTAT
TACGGAGGGGGTTAGCGTTGTTCGGAATTACTGGGCGTAAAGCGTACGTAGGCGGATTAGTCAGTTAGGGGTGAAATCCCAGGGCTCAACCCTGGAACTGCCTCTAATACTGCTAGTCTTGAGTTCGAGAGAGGTGAGTGGAATTCCAAGTGTAGAGGTGAAATTCGTAGATATTTGGAGGAACACCAGTGGCGAAGGCGGCTCACTGGCTCGATACTGACGCTGAGGTACGAAAGTGTGGGGAGCAAACAGGATTAGATACCCTGGTAGTCCACACCGTAA
+
GGGGGGGGGGGFGGGGGGGGGGGGGGGGGGGGGGGGGFGGGGGGGGGGGGGGGGGGGGGGGGFGGFGGGGGGGGGGGGGGGGGGGDFGGGGGGGGGGGGGGGGGGGGGGGGGGGGGGGGGGGGGGGGGGGGGGGGGGGGGGGGGGGGGGGGGGGGGGGGGGGGGGGGFGGGGGFGGGGGFGGGGGGGGFFGGGGGGGGGGGGGGGGGGGGGGGGGGGGGGGGG:EGGGGGGGGGGFGGGGGGFBFFGGGGFFFFFF>?A?FFEFFFGFFFA<FFFB?BF:GD
@M02352:288:000000000-CKWC8:1:1101:24306:5225 1:N:0:ATGCGCAG+CTCTCTAT
TACGGAGGGGGTTAGCGTTGTTCGGAATTACTGGGCGTAAAGCGTACGTAGGCGGATTAGTCAGTTAGGGGTGAAATCCCAGGGCTCAACCCTGGAACTGCCTCTAATACTGCTAGTCTTGAGTTCGAGAGAGGTGAGTGGAATTCCAAGTGTAGAGGTGAAATTCGTAGATATTTGGAGGAACACCAGTGGCGAAGGCGGCTCACTGGCTCGATACTGACGCTGAGGTACGAAAGTGTGGGGAGCAAACAGGATTAGATACCCTGGTAGTCCACACCGTAA
+
GGGCFB@EG@C@CCFDEFCDG8FFGEEGGGGGGDGGE=EFFGGGGGGGGGGDGGGGGGGGGGGGFGGFFGGEGGGGGGGGGGG@:,BFGGGGCGGGGGGGDGGGGFGFGGGGGFGDDFGGGGGEFGGFFGGGGGGGFGGGGGGGGGGGFFCFFGGFGGGGFGGGGGGGGGEGGGGGGDDGGGGGGGGGGGGDGGGGGGGE:8??FGGDEGFFCEFGEGGGGGGGGGGGGGGGGEGFCEGGGGF?95DGGFFFBF<C?FFF9ECDFFGFFFFFFGFFFFDBGG
@M02352:288:000000000-CKWC8:1:1101:12428:5228 1:N:0:ATGCGCAG+CTCTCTAT
TACGGAGGGGGTTAGCGTTGTTCGGAATTACTGGGCGTAAAGCGCACGTAGGCGGATCAGAAAGTATAGGGTGAAATCCCAGGGCTCAACCCTGGAACTGCCTTGTAAACTCCTGGTCTTGAGTTCGAGAGAGGTGAGTGGAATTCCGAGTGTAGAGGTGAAATTCGTAGATATTCGGAGGAACACCAGTGGCGAAGGCGGCTCACTGGCTCGATACTGACGCTGAGGTGCGAAAGTGTGGGGAGCAAACAGGATTAGATACCCTGGTAGTCCACACCGTAA
+
AGGGGGEFEGG@FFGGGGGGGGGGGGGGGGGGGGGGGGGGGGGGGGGGGGGGDGGGGGGGFBFGG<C?CFGFGGGGGGGCGGGGGFGFGGGGGGGGGGGFGGFDGGGGGGGGGCFGGGGEFGGGGGFGGGGGGGCCFGGGGCFGGGGGCGGGGGGGGGGGGFFGFGGGFGGGGFGGGGGGGGGGGGGGGEAEGGGGCCGGGGGGGFGGGGGGGGGG=CFGGGGEGGGGGGGGGGGFGFGFGGBFFFGGGGFFFFF7?=AFGGGGFFGFFFAA4>F>BBFBGD
@M02352:288:000000000-CKWC8:1:1101:13890:5232 1:N:0:ATGCGCAG+CTCTCTAT
TACGGAGGGTCCGAGCGTTATCCGGAATCATTGGGTTTAAAGGGTCCGCAGGCGGTCGATTAAGTCAGAGGTGAAATCCCATAGCTCAACTATGGAACTGCCTTTGATACTGGTTGACTTGAGTCATATGGAAGTAGATAGAATGTGTAGTGTAGCGGTGAAATGCATAGATATTACACAGAATACCGATTGCGAAGGCAGTCTACTACGTATGTACTGACGCTCATGGACGAAAGCGTGGGGAGCGAACAGGATTAGATACCCTGGTAGTCCACGCCGTAA
+
GGGGGGGGGFGGGGGGGGGGGGGGGGGGGGGGGGGFCFGGGGGGGGGGGGGGGGGFGGGGGGGGGGGGGGGGGGGGGGGGGGGGGGGGGGGFGGGGGGGGGGGGGGGGGGGGGGGGGFGGGGGGGGFGGGGGGGGGGGGGGGGGGGGGGGGGGGGFGGGGGGGGGGGGGGGGGGGGGGGGGGGFGGGGGGGGGGGGGGGGGGGGGGGGGGGGGGGGGGGGGGGEGG?FGGGGGGGFGGGGGGFFFFGGGGFF?BGGFFFFGGGGFFGFDFAFFGFFFFF>GG
@M02352:288:000000000-CKWC8:1:1101:12079:5234 1:N:0:ATGCGCAG+CTCTCTAT
TACGGAGGGGGTTAGCGTTGTTCGGAATTACTGGGCGTAAAGCGCACGTAGGCGGATCAGAAAGTATAGGGTGAAATCCCAGGGCTCAACCCTGGAACTGCCTTATAAACTCCTGGTCTTGAGTTCGAGAGAGGTGAGTGGAATTCCGAGTGTAGAGGTGAAATTCGTAGATATTCGGAGGAACACCAGTGGCGAAGGCGGCTCACTGGCTCGATACTGACGCTGAGGTGCGAAAGTGTGGGGAGCAAACAGGATTAGATACCCTGGTAGTCCACACCGTAA
+
GGGGGFFGGGGGGGGGGGGGGGGGGGGGGGGGGGGGGFGEGGGGGGGGGGGGGGGGGGGGGGGGGDGGGGGGGGGGGGGGGGGGGGGGGGGGGGGGGGGGGGGGGGGGGGGGGGGGGGGGGGGGGGGGGGGGGGGGGGGGGGGGGGGGGGGGGGGGGGGGGGGGGGGGGGGGGGGGGGGGGGGGGGGGGGGGGGGGGGGGGGGGGGGGGGGGGGGGGGGGGGGGGGGGGGGGGGGFGGFGGGEFFFGGD7FF?FF=BFAFGFGGFFGFFFFFFGFFFFE?GD
@M02352:288:000000000-CKWC8:1:1101:24820:5248 1:N:0:ATGCGCAG+CTCTCTAT
TACGGAGGGTGCAAGCGTTAATCGGAATTACTGGGCGTAAAGCGCGCGTAGGTGGTTCAGTCAGTCAGATGTGAAAGCCCTGGGCTCAACCTGGGAACTGCATCTGATACTGCTGAACTCGAGTACGGTAGAGGGTAGTGGAATTTCCTGTGTAGCGGTGAAATGCGTAGATATAGGAAGGAACACCAGTGGCGAAGGCGACTACCTGGACCGATACCGACACTGAGGTGCGAAAGCGTGGGGAGCAACCAGGATTAGATACCCTGGTAGTCCACGCCGTAA
+
GFGGGFCDECFGG@FGGFFG@FGGGCEGGEGGFAGGGFGC<FGGGG7FFGGGEFGGGGGGGGGFGFFGGGGFAFGFGGFGCGGFGGGGGFGGGGGFFGGGGGGGFFG9FGFFGFG<FFFGCFGGGGEGGGGGGGGGBFGGFFFGGFCEGGFGFGGGGGGGGGGGFGGGGGGFCF7BGGGGGGGGGGGGEFGGGGGGGGGGGGGGGG6CGGGGGGGGGEEGDCEFFCCEFFD<ECDF<C9/:CD?;EFC*9BFFFGG26AFEGCC9FC?<?2)@FFB>::2GC
@M02352:288:000000000-CKWC8:1:1101:15506:5255 1:N:0:ATGCGCAG+CTCTCTAT
TACGAGGGGTGCAAGCGTTAATCGGAATTACTGGGCGTAAAGCGTGCGTAGGTGGTTTGTTAAGCAAGATGTGAAAGCCCCGGGCTCAACCTGGGAACTGCATTTTGAACTGGCAAACTAGAGTATTGTAGAGGGTAGTGGAATTTCCAGTGTAGCGGTGAAATGCGTAGAGATTGGAAGGAACATCAGTGGCGAAGGCAGCCACCTGGGTCAACACTGACGCTCATGTACGAAAGCGTGGGGAGCAAACGGGATTAGATACCCCGGTAGTCCACGCCGTAA
+
GGGGFGGGGGGGGGGGGGGGGGGGGGGGGGGGGGGGGGGGGGGGGGGGGGGGGGGFGGGGGGGGGGGGGGGGGGGGGGGGGGGGGGGGGGGGGGGGGGGGGGGGGGGGGGGGGGGGGGGGGGGGGGGGGGGGGGGGGGGGGGGGGGGGGGGGGGGGGGGGGGGGGGGEGGGGGGFGGGGGGGGGGGGGGGGGGGGGGGGGGGGGGGGGGGGGGGGGGGGGGGGGGGGGGGGGGGGFGGGGGG@BFFGGGGFFFFGG?FFFGGGGFFGFFFFFFGFFFFFFGG
@M02352:288:000000000-CKWC8:1:1101:16218:5260 1:N:0:ATGCGCAG+CTCTCTAT
TACGGAGGGTGCAAGCGTTATCCGGAATCATTGGGTTTAAAGGGTCCGCAGGCGGTCAATTAAGTCAGAGGTGAAATCCCATAGCTTAACTATGGAACTGCCTTTGATACTGGTTGACTTGAGTTATACGGAAGTAGATAGAATGTGTAGTGTAGCGGTGAAATGCATAGAGATTACACAGAATACCGATTGCGAAGGCAGTCTACTACGTATATACTGACGCTCATGGACGAAAGCGTGGGGAGCGAACAGGATTAGATACCCTGGTAGTCCACGCCGTAA
+
GGGGGGGGGGGGGGGGGGGGGGGGGFGGGGGGGGGFGGGGGGGGGGGGGGGGGGGFGGGGGGGGGFGGGGGGGGGGGGGGGGGGCFGGGGGFGGGGGGGGGG?FGGGGGGGGFFGGGGGGGGGGGGGGGGGGGGGGGGGGGGGGGGGGGGGGGGGGGGGGGGGGGGGGGGGGGGGGGGGGGGGGGGGGGGGGGGGGGGGGGGGGGGGGGGGGGGGGGGGGGGGGGGFGGGGGGGGFGE>EGGFFFFGGGGFFFFCGFFFFGFGGFFGFAFFFFGFFFFFFGG
@M02352:288:000000000-CKWC8:1:1101:25228:5278 1:N:0:ATGCGCAG+CTCTCTAT
TACTAAAGGTGCAAGCGTTAATCGGAATTACTGGGCGTAAAGCGCGCGTAGGTGGTTTGTTAAGTTGGATGTGAAAGCCCAGGGCTCAACCTTGGAACTGCATTCAAAACTGACTCACTAGAGTACGAGAGAGGTTAGTGGAATTTCCTGTGTAGCGGTGAAATGCGTAGAGATGGGAAGGAACACCAGTGGCGAAGGCGACTGACTGGCTCGATACTGACACTGAGGTGCGAAAGCGTGGGGAGCAAACAGGATTAGATACCCTGGTAGTCCACACCGTAA
+
GGGGGGGGGGGGGGGGGGGGFGGGGGGGGGGGGGGGGGGGGGGGGGGGCCFGEGGFGGGGGGGGGGGGGGGGGGGGGGGGGGGGGGGGGGGGGGGGGGGGGGGGGGGGGGGGGGGGGGGGFGGGGGDFGGGGGGGGGGGGFGGGGGGGGGGGGGGGGGGGGGGGGGGGGGGGGGGGGGGGGGGGGGGFFGGGGGGGGGGGGGGGGGFGGGFGGGGCEGFGGGGGGGGGGGGGGGGFGGGGGGFFBFGGGGFFFFG7>FFFGGGGFFDFAB<A=DFFFBFBGD
@M02352:288:000000000-CKWC8:1:1101:15243:5290 1:N:0:ATGCGCAG+CTCTCTAT
TACGGAGGGGGTTAGCGTTGTTCGGAATTACTGGGCGTAAAGCGCACGTAGGCGGATCAGAAAGTATAGGGTGAAATCCCAGGGCTCAACCCTGGAACTGCCTTATAAACTCCTGGTCTTGAGTTCGAGAGAGGTGAGTGGAATTCCGAGTGTAGAGGTGAAATTCGTAGATATTCGGAGGAACACCAGTGGCGAAGGCGGCTCACTGGCTCGATACTGACGCTGAGGTGCGAAAGTGTGGGGAGCAAACAGGATTAGATACCCTGGTAGTCCACACCGTAA
+
GGGGGFGEGGGCFFGGGGGGGFGGGCFGGGGGGGGGGGGGGGGGGGGGGGGGGGGGGGGGGGGGGGGGGFGFGGGGGGFGFGGGGGGGGGGGGGGGGGGGGGGGGGGGGGGGGGGFFGGGGFGFGGGGGGGGGGGGGGGCFGGGFGGGECGFFFGFGGGGGGGGGGGGGGGGGGGGGEGGGGCGGGGGGGGGGGGGGGGGCCGDGGGFGGGGEGGG=EFGGGGGGDGCFCFDEGGFGGGGGGF:BFG4CGFF?:4C?FBFGGGGFFGF<FAAFGFF?FFBGG
@M02352:288:000000000-CKWC8:1:1101:22681:5294 1:N:0:ATGCGCAG+CTCTCTAT
TACGGAGGGGGTTAGCGTTGTTCGGAATTACTGGGCGTAAAGCGCACGTAGGCGGATCAGAAAGTATAGGGTGAAATCCCGGGGCTCAACCCCGGAACTGCCTTGTAAACTCCTGGTCTTGAGTTCGAGAGAGGTAAGTGGAATTCCGAGTGTAGAGGTGAAATTCGTAGATATTCGGAGGAACACCAGTGGCGAAGGCGGCTCACTGGCTCGATACTGACGCTGAGGTGCGAAAGTGTGGGGAGCAAACAGGATTAGATACCCTGGTAGTCCACACCGTAA
+
GGGGGGGGGGGGGGGGGGGGGGGGGGGGGGGGGGGGGFGGGGGGGGGGGGGGFGGGGGGGGGGGGGFGGGGGGGGGGGGGGGGGGGGFGGGGGGGGGGFGGGGGGGGGGGGGGGGGGGGFGGGGGGGGGGGGGGGGGGGGGGGGGGGGGGGGGGGGGGGGGGGGGGGGGGGGGGGGGGGGGGGGGGGGGGGGGGGGGGGGGGGGGGFGGGGGGGGGGGGFGGGGEDGGGG:GGGGFFGGGGGFBFFGGFGFFFFF=?FFFGGGGFFG@FF2A4CFB??E8DD
@M02352:288:000000000-CKWC8:1:1101:14043:5304 1:N:0:ATGCGCAG+CTCTCTAT
TACGGAGGGGGTTAGCGTTGTTCGGAATTACTGGGCGTAAAGCGCACGTAGGCGGATCAGAAAGTATAGGGTGAAATCCCAGGGCTCAACCCTGGAACTGCCTTATAAACTCCTGGTCTTGAGTTCGAGAGAGGTGAGTGGAATTCCGAGTGTAGAGGTGAAATTCGTAGATATTCGGAGGAACACCAGTGGCGAAGGCGGCTCACTGGCTCGATACTGACGCTGAGGTGCGAAAGTGTGGGGAGCAAACAGGATTAGATACCCTGGTAGTCCACACCGTAA
+
GGGGGFFGGGGCGGFFGFFGGGGGGGGGGGGGGGGGGGGGGGGGGGGGGGGGGGGGGGGGGGGGGGGGGGGGGGGGGGGGGGGEGGGGGGGGGGGGGGGGGGFGGGGGGGGGGGGGGGFGGGGGGGGGGGGFGGGGGGGGGGGGGGGGGGGGGGGGGGGGGGGGFGGGFGGGGG9@FGGGGGGGGGGGGGGGGGGGGGGGGGGGGGGGGGGGGGGGGGGGGGGEGGGGGGGGGGGFGGGGGGFFFFGGGGFFFFFGFFFFGGGGFFGFFFBFFGFF??F?GG
@M02352:288:000000000-CKWC8:1:1101:14433:5307 1:N:0:ATGCGCAG+CTCTCTAT
TACGGAGGGGGTTAGCGTTGTTCGGAATTACTGGGCGTAAAGCGCACGTAGGCGGATCAGAAAGTATAGGGTGAAATCCCAGGGCTCAACCCTGGAACTGCCTTGTAAACTCCTGGTCTTGAGTTCGAGAGAGGTGAGTGGAATTCCGAGTGTAGAGGTGAAATTCGTAGATATTCGGAGGAACACCAGTGGCGAAGGCGGCTCACTGGCTCGATACTGACGCTGAGGTGCGAAAGTGTGGGGAGCAAACAGGATTAGATACCCTGGTAGTCCACACCGTAA
+
FGGGCG@@@FG@@DCFG,8@FGGGGG7FGFGCFAEFG@F:<FF>FGGEGCECCEDCCGFFE<EFFFCGD<EB?<FEGBEEFGGGDCF@F=FEF==FAGCFG<F=DDFGGGFG<DFGGGFAFF<@FGGGGCF*>FD>FCCFG:<FGFFGECG7FDFF<<F:<:CE9BFGGCEGGGGCFFGCEEGGGFFGFBBFD8CGE5FGGG8ECFFG*20<?:CFGGGFCG5;=<=C<CC7EG3;F7:@>*803)176CFF017???ABGGGCFFCFB6561:/4<?)499
@M02352:288:000000000-CKWC8:1:1101:27224:5313 1:N:0:ATGCGCAG+CTCTCTAT
TACGGAGGGTGCAAGCGTTATCCGGAATCATTGGGTTTAAAGGGTCCGTAGGCGGACTAATAAGTCAGAGGTGAAATCCCGCAGCTCAACTGTGGAACTGCCTTTGAAACTGTTAGTCTTGAGTTATTGTGAAGTGGTTAGAATATGTAGTGTAGCGGTGAAATGCTTAGAGATTACATGGAATACCGATTGCGAAGGCAGATCACTAACAATATACTGACGCTGATGGACGAAAGCGTGGGGAGCGAACAGGATTAGATACCCTGGTAGTCCACGCCGTAA
+
G<C@C;CFFFFGGFFCFCCFGGF@F@@FGCGFFCFFFGCACFFGFGFG,CFCFGGGGGEFGFFFGGFFGGG5A<EFGGEGFG+@@=FFGFFFEFGFFGGGGGGGGGGFFGGGGGGGGACGGFGGGGGGGAAEGGDFGFGFGGAFF9FGGGGGEFGGGGGGGFGGGGGGFFGGEF7;,EFFGFC9<FGEGFGGGCEEGGBF>FEFEGGGGFGFGGGGCFGFBE7EE5@FFCFGGEDE:E>8EDF:>DGDCG@FF?*:7@F4?3<9=5<64674*00:BFFFGD
@M02352:288:000000000-CKWC8:1:1101:21763:5331 1:N:0:ATGCGCAG+CTCTCTAT
TACGGAGGGGGTTAGCGTTGTTCGGAATTACTGGGCGTAAAGCGCACGTAGGCGGATCAGAAAGTATAGGGTGAAATCCCAGGGCTCAACCCTGGAACTGCCTTATAAACTCCTGGTCTTGAGTTCGAGAGAGGTGAGTGGAATTCCGAGTGTAGAGGTGAAATTCGTAGATATTCGGAGGAACACCAGTGGCGAAGGCGGCTCACTGGCTCGATACTGACGCTGAGGTGCGAAAGTGTGGGGAGCAAACAGGATTAGATACCCTGGTAGTCCACACCGTAA
+
GGFGG;C@FEGF:<FEFBFFGGEEGGGGGGGD<EFGGBBEFGGGGGGGGGGGGEGGGGGGGDGFFEFGGGGFGGGGGFGGGGGDEGFGGGGGGGGGGGGGGGDDFGGGGGGGGGGGGFGGGGGGGGGGGGGGGGEGGGGGGGCFGGDGGGGGGGGFGGGGGGGGGGGGGGGGGGFEFGGGGGGGGGGGGGGGGGGGGGGGGGGGGGGGGGGGGGGFCGGGGGGGGGGGFGGGGGGFGFGGGEE?FFGDGGFFFBCF2FAFGGF7FFFFDFDFFGF?FFFFGD
@M02352:288:000000000-CKWC8:1:1101:16007:5338 1:N:0:ATGCGCAG+CTCTCTAT
TACGGAGGGGGTTAGCGTTGTTCGGAATTACTTGGCGTAAAGCGCACGTAGGCGGATCAGAAAGTATAGGGTGAAATCCCAGGGCTCAACCCTGGAACTGCCTTGTAAACTCCTGGTCTTGAGTTCGAGAGAGGTGAGTGGAATTCCGAGTGTAGAGGTGAAATTCGTAGATATTCGGAGGAACACCAGTGGCGAAGGCGGCTCACTGGCTCGATACTGACGCTGAGGTGCGAAAGTGTGGGGAGCAAACAGGATTAGATACCCTGGTAGTCCACGCCGTAA
+
GGGGGFFGGGGFGGGGGGGGGGGGGGGGGGGGGGGGGGGGGGGGGGGGGGGGGGGGGGGGGGGGGGGGGGGGGGGGGGGGGGGGGFGGGGGGGGGGGGGGGGGGGGGGGGGGGGGGGGGGGGGGGGGGGGGGGGGGGGGGGGGGGGGGGGGGGGGGGGGGGGGGGGGGGGGGGGGGGGGGGGGGGGGGGGGGGGGGGGGGGGDGGGGGGGGGGGGGGGGGGGGGGGGGGGGGGGGFGGGGGGFFFFGGGGFFFFGGBFFFGGGGFFGFAFFFFGFFFFFFGG
@M02352:288:000000000-CKWC8:1:1101:19770:5345 1:N:0:ATGCGCAG+CTCTCTAT
TACGGAGGGGGTTAGCGTTGTTCGGAATTACTGGGCGTAAAGCGCACGTAGGCGGATCAGAAAGTATAGGGTGAAATCCCAGGGCTCAACCCTGGAACTGCCTTATAAACTCCTGGTCTTGAGTTCGAGAGAGGTGAGTGGAATTCCGAGTGTAGAGGTGAAATTCGTAGATATTCGGAGGAACACCAGTGGCGAAGGCGGCTCACTGGCTCGATACTGACGCTGAGGTGCGAAAGTGTGGGGAGCAAACAGGATTAGATACCCTGGTAGTCCACACCGTAA
+
GGGGGGGGGCEG7FGGGGGGFGGGGGGGGGGGGGGGGGGGGGGGGGGGGGGG?FG@FCF=9FGGGF?<?EFGGGGG9FGGGGGGGGGGGGF>FFGGGGGGG<FGFEGGGGGF8CF8>FG9FGGGFFGFFFGGGGGGGGGGGGGGGAF<<FGGGGGGGGGGGGGGEGGGGGGCFGG9FCEEGGGGGFGGGGGGGGGGGGGGCGGGGGGGGDFG>EGGGGGGGGGGGGGGGGGGGGGF:FGGGG3:>FGGGGFFFFGGFFFFGGGGFFGFFFFFFDF7<?E6GG
@M02352:288:000000000-CKWC8:1:1101:17628:5360 1:N:0:ATGCGCAG+CTCTCTAT
TACGGAGGGGGTTAGCGTTGTTCGGAATTACTGGGCGTAAAGCGTACGTAGGCGGATTAGTCAGTTAGGGGTGAAATCCCAGGGCTCAACCCTGGAACTGCCTCTAATACTGCTAGTCTTGAGTTCGAGAGAGGTGAGTGGAATTCCAAGTGTAGAGGTGAAATTCGTAGATATTTGGAGGAACACCAGTGGCGAAGGCGGCTCACTGGCTCGATACTGACGCTGAGGTACGAAAGTGTGGGGAGCAAACAGGATTAGATACCCTGGTAGTCCACACCGTAA
+
GGGGFG@CFEGFGGFGGGGGGGGGGGGG@FGGGGGGGGGGGGFGGGGGGGGGGGGGGGGGG9?FF?FG8FGGGGGG<FGGGFGGGGGGGGGDGGGGGGGGGFGGGAFDFGFCFFGGGGGGGGGF=FC7>FGGGGFGGGFGGGGFGGGCCFGGFGGFGGGGGGGGFGGFFFGGGGG@FGGGGGGGGGGDGGGGGGGGGGGGGGGGGGGGGFDGCGGGGGGGGGGGGGGGGGGGGGGFGFFGGGFFFFGGGGFFFFGDFFFFGGGG@FG:AFFAFC*(8?F?GD
@M02352:288:000000000-CKWC8:1:1101:19665:5373 1:N:0:ATGCGCAG+CTCTCTAT
TACGGAGGGGGTTAGCGTTGTTCGGAATTACTGGGCGTAAAGCGCACGTAGGCGGATCAGAAAGTATAGGGTGAAATCCCAGGGCTCAACCCTGGAACTGCCTTGTAAACTCCTGGTCTTGAGTTCGAGAGAGGTGAGTGGAATTCCGAGTGTAGAGGTGAAATTCGTAGATATTCGGAGGAACACCAGTGGCGAAGGCGGCTCACTGGCTCGATACTGACGCTGAGGTGCGAAAGTGTGGGGAGCAAACAGGATTAGATACCCTGGTAGTCCACGCCGTAA
+
GGGGGFGGGGGCEFGGGGGGGFGGGGGGGGGGGGGGGCEFGGGGGGGGGGGGGGGG:FFFDGGFGGGGGGGGGGGGGGGGGGGGGFGGGGGGGGGGGGGGGGGFGGGGGGGGGGGFGGGGGGGGGGGGGGGFGGFGGGGGGGFFGGGGDGGGGGGGGGGGGGGGGGGGGCGGGGGGGGGGGGGGFGGGGGGGGGGGGGGGGGGEGGFGGGGGGEGGGGGCFG=CE3EG6=F:EECEGGGGGEEFFFGGGGFFFF4CDFFFGGGGFFGFFFFFFGF19?B;DC
@M02352:288:000000000-CKWC8:1:1101:18639:5376 1:N:0:ATGCGCAG+CTCTCTAT
TACGGAGGGGGTTAGCGTTGTTCGGAATTACTGGGCGTAAAGCGCACGTAGGCGGATCAGAAAGTAAGGGGTGAAATCCCAGGGCTCAACCCTGGAACTGCCTCTTAAACTCCTGGTCTTGAGTTCGAGAGAGGTGAGTGGAATTCCGAGTGTAGAGGTGAAATTCGTAGATATTCGGAGGAACACCAGTGGCGAAGGCGGCTCACTGGCTCGATACTGACGCTGAGGTGCGAAAGTGTGGGGAGCAAACAGGATTAGATACCCTGGTAGTCCACACCGTAA
+
GGGGGGGGGGGFGGGGGGGGGGGGGGGGGGGGGGGGGGGGGGGGGGGGGGGGFGGGGGGGGGGGGGGGGGGGGGGGGGGGGGGGGGGGGGGGGGGGGGGGGGGGGGGGGGGGGGGGGGGGGGGGGGGGGGGGGGGGGGGGGGGGGGGGGGGGGGGGGGGGGGGGGGGGGGGGGGGGGGGGGGGGGGGGGGGGGGGGGGGGGGGGGGGGGGGGGGGGGGGGGGGGGGGGGGGGGGGD7FFFGGFFFEGGGGFFFFCD?FFFGFGGFFGFFFFFFGF?F?DFGG
@M02352:288:000000000-CKWC8:1:1101:13516:5378 1:N:0:ATGCGCAG+CTCTCTAT
TACGGAGGGGGTTAGCGTTGTTCGGAATTACTGGGCGTAAAGCGTACGTAGGCGGATTAGTCAGTTAGGGGTGAAATCCCAGGGCTCAACCCTGGAACTGCCTCTAATACTGCTAGTCTTGAGTTCGAGAGAGGTGAGTGGAATTCCAAGTGTAGAGGTGAAATTCGTAGATATTTGGAGGAACACCAGTGGCGAAGGCGGCTCACTGGCTCGATACTGACGCTGAGGTACGAAAGTGTGGGGAGCAAACAGGATTAGATACCCTGGTAGTCCACACCGTAA
+
FGGGGGGGGGGGGGGGGGGGGGGGGGGGGGGGGGGGGGGGGGGGGGGGGGGGGGGGGGGGGGFFFGGGGGGGGGGGGGGGGGGGGGGGFGGGGGGGGGGGGGGGGGGGGGGGGGGGGGGGGGGGGGEGGGGGGGCFGGGGGGFCFGGGGGGGGGGGGGGGGGGGGGGGGGGFFGGGGGGGGGGGGGGGGGFGGGGGGGGGGGGGGGGGGGGGGGGGGGGGGGGGGGGGGGGGGGGFGGGGGGDFFFGGGGFFFFGCFFFFGGGGFFC?AFDFFGFFF:@<GD
@M02352:288:000000000-CKWC8:1:1101:10269:5391 1:N:0:ATGCGCAG+CTCTCTAT
TACGGAGGGTGCAAGCGTTATCCGGAATCATTGGGTTTAAAGGGTCCGCAGGCGGTCAATTAAGTCAGAGGTGAAATCCCATAGCTTAACTATGGAACTGCCTTTGATACTGGTTGACTTGAGTTATACGGAAGTAGATAGAATAAGTAGTGTAGCGGTGAAATGCATAGATATTACTTAGAATACCGATTGCGAAGGCAGTCTACTACGTATATACTGACGCTCATGGACGAAAGCGTGGGGAGCGAACAGGATTAGATACCCTGGTAGTCCACGCCGTAA
+
GGGGGGGGGEFGGGGGGGGGGGGGGGGGFGGGGGGFFGGGEGFGGGGGGGGGGGGGGGGGGGGGGGGGGGGFGGGGGGGGGGDEFFGGGGGGGGGGGGGGGGGGFGGEFGGGGGGGGGGGGGFGGGGGGGGEGGGGGGGGGGGGFGGFGGGGGGGGFGGGGGGGGGGGGGGGGGGGGGGGGGGGGGGGGGGGGGGGGGGGGGGGGGGGGGGGGGGGGGGGGGGEGGGGGGFDGGGEGGGGGGD:>FGDGGFFFFGGB@DFGFFGFFGFBFAFFGFFFFFFGG
@M02352:288:000000000-CKWC8:1:1101:20714:5412 1:N:0:ATGCGCAG+CTCTCTAT
TACGGAGGGGGTTAGCGTTGTTCGGAATTACTGGGCGTAAAGCGCACGTAGGCGGACTATTAAGTGAGGGGTGAAATCCCGCAGCTCAACTGTGGAACTGCCTTTGAAACTGTTAGTCTTGAGTTATTGTGAAGTGGTTAGAATATGTAGTGTAGCGGTGAAATGCTTAGAGATTACATGGAATACCGATTGCGAAGGCAGATCACTAACAATATATTGACGCTGATGGACGAAAGCGTGGGGAGCGAACAGGATTAGATACCCTGGTAGTCCACGCCGTAA
+
GGGGGCFGGGGFGGGGGFGGGGGFGDGGGGGGGGGGGFEGGGGGGGGGGGGGGGGGGGGGGGGGGGGGGGGCGGGGGGGGGGGEEFGGGGGGGGGGGGGGGGGGGGGGGGGGGGGGGGGGGGGGGGGGGGGGGGGGGGGGGGGGGGGGGGGGGGGGGGGGGGGGGGGGFGFFGFFGGGGGGGFGGGGGGEECCEGGGGGGGGGGGGGGGGGGGGGGFGGFFGGEGGGGGGGGGGGFFGGGGGFFFFGGGGFFFFGGFFFFGGGGFFGFFFFFFGFFBFE;GD
@M02352:288:000000000-CKWC8:1:1101:14097:5413 1:N:0:ATGCGCAG+CTCTCTAT
TACGGAGGGGGTTAGCGTTGTTCGGAATTACTGGGCGTAAAGCGCACGTAGGCGGATCAGAAAGTATAGGGTGAAATCCCAGGGCTCAACCCTGGAACTGCCTCCAAAACTATCGGTCTAGAGTTCGAGAGAGGTGAGTGGAATTCCAAGTGTAGAGGTGAAATTCGTAGATATTTGGAGGAACACCAGTGGCGAAGGCGGCTCACTGGCTCGATACTGACGCTGAGGTGCGAAAGTGTGGGGAGCAAACAGGATTAGATACCCTGGTAGTCCACACCGTAA
+
GGGGGGGGGGGCGGGGGEFGGFGGGGGGGGGGGGGGGCGGGGGGGGGGGGGGGGGGGGGGGGGGFGGGGGGGGGGGGGGGGGGGGGGGGFFGGGGGGGGGGGGGGGGGGGGGAFFGGGFGGGGFGGGGGGGGGGGFGGGGGGGGGGGGGGGGGGFGGGGGGGGGDFGFFFGFGFGGGGGGGGGGGGGGGGGGDEGGGGGGGEGDGGGGGGCGGGFGGGF?FGDEGGGGGGGGGGGFGFFGGGFFFFGGGGFFFFGF?FFFGGCGFFGFFFFF@7436?><GD
@M02352:288:000000000-CKWC8:1:1101:9969:5417 1:N:0:ATGCGCAG+CTCTCTAT
TACGGAGGGGGTTAGCGTTGTTCGGAATTACTGGGCGTAAAGCGCACGTAGGCGGATCAGAAAGTATAGGGTGAAATCCCAGGGCTCAACCCTGGAACTGCCTTGTAAACTCCTGGTCTTGAGTTCGAGAGAGGTGAGTGGAATTCCGAGTGTAGAGGTGAAATTCGTAGATATTCGGAGGAACACCAGTGGCGAAGGCGGCTCACTGGCTCGATACTGACGCTGAGGTGCGAAAGTGTGGGGAGCAAACAGGATTAGATACCCTGGTAGTCCACACCGTAA
+
GGGGGGEGGGGCCGFGGFGFGGGGGGGGGGGGGGGGGGGGGGGGGDGGGGGGGGGGGGFEEGGGGC@<@FGGGGGGGGGGGFGGGGGGGGGEGGGGGGGGGGGG,CFGGGGGF=FG8FGGGGGGGGGFCGGGGGFG9F>FFGGGGGGGGGGGGGG;FFGGGGGG;FGGGGGGGGGGGGGGGGGGGGGGGGGGGGGGGGGGGG:EGGGGGG4EGGGGGGGGGGGGGGGG<FGGGGGFCGCGGGFF>FGGGGFFFFGGFFFFGGGGFFGFAFFFFCF:F?FFGG
@M02352:288:000000000-CKWC8:1:1101:14115:5418 1:N:0:ATGCGCAG+CTCTCTAT
TACGGAGGGGGTTAGCGTTGTTCGGAATTACTGGGCGTAAAGCGCACGTAGGCGGATCAGAAAGTATAGGGTGAAATCCCAGGGCTCAACCCTGGAACTGCCTCCAAAACTATCGGTCTAGAGTTCGAGAGAGGTGAGTGGAATTCCAAGTGTAGAGGTGAAATTCGTAGATATTTGGAGGAACACCAGTGGCGAAGGCGGCTCACTGGCTCGATACTGACGCTGAGGTGCGAAAGTGTGGGGAGCAAACAGGATTAGATACCCTGGTAGTCCACACCGTAA
+
GGGGGFGGGGGFFGGGGGGGGGGGGGGGGGGGGGGGGGGGGGGGGGGGGGGGGGGGGGGGGGGGGGGGGGGGGGGGGGGGGGGGGGGGGGGGGGGGGGGGGGGGGGGGGGGGGGGGGGGGGGGGGGGGGGGGGGFGGGGGGGGGGGGGGGGGGGGGGGGGGGGGGGGGGFGFGGGGGGGGGGGGGGGGGGGGGGGGGGGGGGGGGGGGGGGGGGGGGGGGGGGGGGGGGGGGGGGEGGGGGC>:9@GGGGFFFFGGFFFFGGGGFFGFFF<AFGFFFFFFGG
@M02352:288:000000000-CKWC8:1:1101:6074:5426 1:N:0:ATGCGCAG+CTCTCTAT
TACGGAGGGGGTTAGCGTTGTTCGGAATTACTGGGCGTAAAGCGCACGTAGGCGGATCAGAAAGTATAGGGTGAAATCCCAGGGCTCAACCCTGGAACTGCCTTGTAAACTCCTGGTCTTGAGTTCGAGAGAGGTGAGTGGAATTCCGAGTGTAGAGGTGAAATTCGTAGATATTCGGAGGAACACCAGTGGCGAAGGCGGCTCACTGGCTCGATACTGACGCTGAGGTGCGAAAGTGTGGGGAGCAAACAGGATTAGATACCCTGGTAGTCCACACCGTAA
+
GGGGGGGGGGGGGGGGGGGGGGGGGGGGGGGGGGGGGGGGGGGGDEGGGGGGGGGGGGGGFFGGGGGGGGGGGGGGGGGGGGGGGGGGGGGGGFGGGGGGGGGGGGGGGGGGGGGGFGDGGGGGGGEGGGGGGGGGGGGGGGGGGGGGGGGGGGGGGGGGGGGGFFGGGGGFGFGCGGGGGGGGFGGGGFGGGGGGGGGGGEGEFGGGGCFFEGCGGGGGGGGGGGGGFGGGGGGFGGGGGGFFBFGGFGFFFF4C?FABFF6CFFGFFFDDFCF??FD?GG
@M02352:288:000000000-CKWC8:1:1101:17665:5433 1:N:0:ATGCGCAG+TTCTCTAT
TACGGAGGGGGTTAGCGTTGTTCGGAATTACTGGGCGTAAAGCGTACGTAGGCGGATTGGAAAGTTGGGGGTGAAATCCCAGGGCTCAACCCTGGAACTGCCTCCAAAACTATCAGTCTAGAGTTCGAGAGAGGTGAGTGGAATTCCAAGTGTAGAGGTGAAATTCGTAGATATTTGGAGGAACACCAGTGGCGAAGGCGGCTCACTGGCTCGATACTGACGCTGAGGTACGAAAGCGTGGGGAGCAAACAGGATTAGATACCCTGGTAGTCCACGCCGTAA
+
GFFFG@@EEGEFEFFGDGGGGGGGGGGGGGGGGGGGGGGGFGGGEFEEGGGGGGGG>FFFFFFFEGGGGGGGGGGGGABFGGGG7DGGGGGGGFGGGGGFGFGGGGGFGGGCGGGFGGGGGGGGGGGFGFFGGGAGGGFECF:FGGGGGGGGGGGCGGGGGCFGCGGGGGGDCFFF9CFGEGFFCGEBFGGGDGGEGGGGEGGDGGGGGGGGGGGGGFGDGDEEG:FFCGCGGGGFFEDEGGF:9DGCFFFFBFCDDF<?FGFG4;FFDFFFFGFBFFFBGD
@M02352:288:000000000-CKWC8:1:1101:4143:5439 1:N:0:ATGCGCAG+CCCTCTAT
TACGGAGGGGGTTAGCGTTGTTCGGAATTACTGGGCGTAAAGCGTACGTAGGCGGATCAGAAAGTCGGGGGTGAAATCCCAGGGCTCAACCCTGGAACTGCCTCCTAAACTCCTGGTCTTGAGTTCGAGAGAGGTGAGTGGAATTCCAAGTGTAGAGGTGAAATTCGTAGATATTTGGAGGAACACCAGTGGCGAAGGCGGCTCACTGGCTCGATACTGACGCTGAGGTACGAAAGTGTGGGGAGCAAACAGGATTAGATACCCTGGTAGTCCACACTGTAA
+
FGGGGGGGD7@8+CFFGGGCFEFGEB,DFG9FGGGCFGGGGGGGGE+@FFGEGGG7EFE9,EEGG,8CC7FGEGGCGFGGFGFGGGGGGGGGFGGGFGGGG:F,@@9DEGG?@@FGGGG?FCFG9AFDC7C@EE<C:CFGGGFGGGG9,?FAF9F9FGGGF9FGCGGFFGGGFFC2;BFGDGGFCF5FFFGGGEG5EEFGGGED<EGFF506:/*;:FEGFC5C8>GEE+:5CFDD>CGGGDFFFBGDGGFFFFG>7=<FGGGG?477)=ABBC6(4(9:C:
@M02352:288:000000000-CKWC8:1:1101:4918:5442 1:N:0:ATGCGCAG+CTCTCTAT
TACGGAGGGTCCGAGCGTTGTCCGGAATTATTGGGTTTAAAGGGTACGTAGGCGGAATAATAAGTCAGAGGTGAAATCCTGCAGCTCAACTGTAGAACTGCCTTTGAAACTGTTATTCTTGAGTATGGTAGGGGTAAGCGGAATTTATAATGTAGCGGTGAAATGCATAGATATTATAAAGAACACCGATAGCGAAGGCAGCTTACTGGACCATAACTGACGCTAATGTACGAAAGCGTGGGTAGCGAACAGGCTTAGATACCCTGGTAGTCCACGCCGTA
+
FDGGGEEGGFGGGGGDFGGGGGGGDFEFGFGGGGGGGGGGFFGGGFGGGGGGGGGGGFFFGFFGGGFGGGGGGGGGGGGGGGGFGGGEGGGGGGGGGGGFGGGGGGGFGGGGGGDGGGGGFGGEFGGGGGGGGGGGCFGGDFGGFGGGGEFFGGFGGGGGGGCFFDCCDGFGGFFEGGGGGFFFGGGGGGGGDGGGGGGGDDGFGGFFGDGFCFCFGGGGGGGGGCE7ACGCGGFDGD85CBB25D3CDBEF<*97FD=9<EDFFFFFF<A6:BB?FF>G9
@M02352:288:000000000-CKWC8:1:1101:4932:5452 1:N:0:ATGCGCAG+CTCTCTAT
TACGGAGGGTCCGAGCGTTGTCCGGAATTATTGGGTTTAAAGGGTACGTAGGCGGAATAATAAGTCAGAGGTGAAATCCTGCAGCTCAACTGTAGAACTGCCTTTGAAACTGTTATTCTTGAGTATGGTAGGGGTAAGCGGAATTTATAATGTAGCGGTGAAATGCATAGATATTATAAAGAACACCGATAGCGAAGGCAGCTTACTGGACCATAACTGACGCTAATGTACGAAAGCGTGGGTAGCGAACAGGATTAGATACCCTGGTAGTCCACGCCGTA
+
CEFGGFGFGFGFED7CCFG@FGAEE7+CC,EEGGFGG@FGCGG76CE,C=FCFGC@CCC,CB9,<99E,E?=FFGCFFDC<ED=,<=FGGF=FFCFG<A,C,CFEDGGFEEEFEGGGCGCDCEC@FGGFDFGGGFEGGGCEG:F<,@=@,7@EFDFGD::FE;C=;35DC9>;2@;BFCEFGFFGGGE<<>EC8EEGGGGGGGFG89FGGGFFGGG89CCGD5;78++<FFGGGB3ECEGG:>FDGDGDE5:07C4?>7?FGG:=F3,925B7=2?;3(/9
@M02352:288:000000000-CKWC8:1:1101:18974:5462 1:N:0:ATGCGCAG+CTCTCTAT
TACGGAGGGGGTTAGCGTTGTTCGGAATTACTGGGCGTAAAGCGTACGTAGGCGGATTAGTCAGTTAGGGGTGAAATCCCAGGGCTCAACCCTGGAACTGCCTCTAATACTGCTAGTCTTGAGTTCGAGAGAGGTGAGTGGAATTCCAAGTGTAGAGGTGAAATTCGTAGATATTTGGAGGAACACCAGTGGCGAAGGCGGCTCACTGGCTCGATACTGACGCTGAGGTACGAAAGTGTGGGGAGCAAACAGGATTAGATACCCTGGTAGTCCACACCGTAA
+
GGGGGCFGGGGGGFGGGGGGGGGGGGGGGGGGGGGGEFFGGGGGGGEGGGGGGGGGGCGFFGFGGFFFGGGGGGGGGGGGFGGEGGGGGFFGGGFFGGGGGGGGFGGGGGGFGGGGGGGGGGGGGGGGGGGGGGGGEGGGGGGGGGGGGGFGGGGGGGGGGG9?FGGEGGGFGGGFGGGGGGGGGGECFEGGGGGGGGGGGDCEGFCFGGCFCEFFCCFD?CEEGGGGCFGGDFGFFGFGGGEFFFGGGGFF?:CC3?FFGGFGFFFF>48:BF*8BFB?GG
@M02352:288:000000000-CKWC8:1:1101:13666:5463 1:N:0:ATGCGCAG+CTCTCTAT
TACGGAGGGGGTTAGCGTTGTTCGGAATTACTGGGCGTAAAGCGCACGTAGGCGGATCAGAAAGTATAGGGTGAAATCCCAGGGCTCAACCCTGGAACTGCCTTATAAACTCCTGGTCTTGAGTTCGAGAGAGGTGAGTGGAATTCCGAGTGTAGAGGTGAAATTCGTAGATATTCGGAGGAACACCAGTGGCGAAGGCGGCTCACTGGCTCGATACTGACGCTGAGGCACGAAAGCGTGGGGAGCAAACAGGATTAGATACCCTGGTAGTCCACGCCGTAA
+
GGGGGGGGGGGGGGGGGGGGGGGGGGGGGGGGGGGGGGGGGGGGGGGGGGGGGGGGGGGGGGGGGFFGGGGGGGGGGGGGGGGGGGGGGGGGGGGGGGGGGGGGGGGGGGGGGGGGGGGGGGGGGGGGGGGGGGGGGGGGGGGGGGGGGGGGGGGGGGGGGGGGGGGGGGGGGGGGGGGGGGGGGGGGGGGGGGGGGGGGGGEEGGGGGGGGGGGGGGGGGGGGGGGGGGGGGGGFGGGGGGFFFFGGGGFFFFGD?FFFGGGGFFGFBFFFFGFFFFF>GG
@M02352:288:000000000-CKWC8:1:1101:21878:5470 1:N:0:ATGCGCAG+CTCTCTAT
TACGGAGGGGGTTAGCGTTGTTCGGAATTACTGGGCGTAAAGCGTACGTAGGCGGATTGGAAAGTTGGGGGTGAAATCCCAGGGCTCAACCCTGGAACTGCCTCCAAAACTATCAGTCTAGAGTTCGAGAGAGGTGAGTGGAATTCCGAGTGTAGAGGTGAAATTCGTAGATATTCGGAGAAACACCAGTGGCGAAGGCGGCTTACTGCCTCGATACTGCCGCGGAGGTGCGAAAGGTTGGGGAGCAACCAGGATTAAATACCCTGGAAGTCCACCCGGTAA
+
GGGGGGGGDDG@CGGGGGGEGCFGGGDGGGGGGGGFGGGGGGFGGDGGGGGGGGGG7FF<<FGGGC,?>FEGEFGGGBB=FFDFGGGGGGGGFE+,BFBEG=F<CFFGC,@FG,3=,:>=;,,<,F@,@<BFG*3*383D5@:3,3?F@:F:<;9;F7F<FGGC;+=4;C5<C9?CC8CC*=:+2C*B*?F*;8CEG>/?**:80CFG+;FF5A*A80++*****1?*2/75CGG)*0*:CC>6(<CF=*)0-3D*)*)*+<C<*7*).).6627((,71<D
@M02352:288:000000000-CKWC8:1:1101:16975:5473 1:N:0:ATGCGCAG+CTCTCTAT
TACGGAGGGTCCGAGCGTTAATCGGAATTACTGGGCGTAAAGGGCGCGTAGGTTGATTGGTCAGTCAGATGTGAAAGCCCAGGGCTCAACCTTGGCACTGCGTCTGATACTGCTAGTCTAGAATACAGTAGAGGGTAGTGGAATTTCCGGTGTAGCGTTGAAATGCGAAGATATAGGCAGGAACCCGAGTGGCAAAGGCGACTACCGGGACTGAACTGGACACTGAGGTGCGAAAGCGTGGGGAGCAACCAGGCTTAGATACCCGGGTAGTCCACGCCTTAA
+
GGGGGGGG7F,EFGGGGGGGC<FGGG:FGG@FGGG8@FGGGG,C,@FGGGGG5,B<?5F,E,EFGGGGE,EF,CFG9<,D,FGGGGGGGGG<?F<,,8,,C+@:+8F,,,,CFA,,3:B,,,3C,3,D@3>FG,+8,33@<F7>,7F;*5@36,,,>1*1>F92,,1*/4/72,1,?,?E7FEF*F*=*=F***53<*2C**CEGF*?/*92/++3<+<**+:++*<;</0):C5)2//;EG>13)>C*0)8((20)/)00CF7)770(0.66**((()(9>
@M02352:288:000000000-CKWC8:1:1101:26553:5486 1:N:0:ATGCGCAG+CTCTCTAT
TACGGAGGGGGTTAGCGTTGTTCGGAATTACTGGGCGTAAAGCGTACGTAGGCGGATTAGTAAGTTAGGGGTGAAATCCCAGGGCTCAACCCTGGAACTGACTTTAATACTGCTAGTCTTGAGTTCGAGAGAGGTGAGTGGAATTCCAAGTGTAGAGGTGAAATTCGTAGATATTTGGCGGAACACCAGTGGCGAAGGCGGCTCACTGGCTCGATACTGACGCTGAGGTACGAAAGTGTGGGGAGCAAACAGGATTAGATACCCTGGTAGTCCACACCGTAA
+
GDFFDDCCFDB@C<FFCB::FFGGGGEFGGGGD<FFECCC@FGG=C7FFGGGGGD@+BFFGEF,<<EEGGG?FFGGGGGGFGGEE,BFFDCFGFGGFG<D,BF<>FAFFGCFGFG<83CFGFG@9=F@<FGFE*33=FD=FFGGA=FC@37;7=;CFE:<FFC,2,@8,*:@;,<@E?,*4FG*=,*;FFG8C1*=>EFGDGD5@F+2*;*78:0;C:C78ECCG3@F6CFDD*7@FGGEEE>063C5+>@?(4204F9=?+30*.9<97<9***4(4)4DD
@M02352:288:000000000-CKWC8:1:1101:17059:5501 1:N:0:ATGCGCAG+CTCTCTAT
TACGAGGGGTGCAAGCGTTAATCGGAATTACTGGGCGTAAAGCGTGCGTAGGTGGTTTGTTAAGCAAGATGTGAAAGCCCCGGGCTCAACCTGGGAACTGCATTTTGAACTGGCAAACTAGAGTATTGTAGAGGGTAGTGGAATTTCCAGTGTAGCGGTGAAATGCGTAGAGATTGGAAGGAACATCAGTGGCGAAGGCGGCTACCTGGACAAATACTGACACTGAGGCACGAAAGCGTGGGGAGCAAACAGGATTAGATACCCTGGTAGTCCACGCCGTAA
+
GGGGGGGGGGGGGGGGGGGGCFFGGGGGGGGGGGGGGGGGGGGGFGGGGGGGFGGFGGGGGGGGGGGGGGGGGGGGGGGGGGGGGGGGGGGGGGGGGGGGGGGGGGGGGGGGGGGGGGGGGGGGGGGGGGGFGGGGGGGGGGGGGGGGGGGGGGGGGGGGGGGGGGGGGGGGGGGGGGGGGGGGGGGGGGGGGGGGGGGGGGGGGGGGGGGGGGGGGGGGGGGGGGGGGGGGGGGFGGGGGGFFFFGGGGFFFFGGFFFFGGGGFFGFAFDFFGF?FFFFDD
@M02352:288:000000000-CKWC8:1:1101:19998:5516 1:N:0:ATGCGCAG+CTCTTTAT
TACGGAGGGGGTTAGCGTTGTTCGGAATTACTGGGCGTAAAGCGTACGTAGGCGGATTAGTCAGTTAGGGGTGAAATCCCAGGGCTCAACCCTGGAACTGCCTCTAATACTGCTAGTCTTGAGTTCGAGAGAGGTGAGTGGAATTCCAAGTGTAGAGGTGAAATTCGTAGATATTTGGAGGAACACCAGTGGCGAAGGCGGCTCACTGGCTCGATACTGACGCTGAGGTACGAAAGTGTGGGGAGCAAACAGGATTAGATACCCTGGTAGTCCACACCGTAA
+
GGGGGFGGGGGGGGGGGGGGGGGGGGGGGGGGGGGGGGGGGGGGGGGGGGGGGGGGGGGGGGGGGGGGGGGGGGGGGGGGGGGGGGGGGGGGGGGGGGGGGGGGGGGGGGGGGGGGGGGGGGGGGGGGGGGGGGGGGGGGGGGGGGGGGGGGGGGGGGGGGGGGGGGGGGGGGGGGGGGGGGGGGGGGGGGGGGGGGGGGGGGGGGGGGGGGGGGGGGGFGGGCGGGGGGGGGGGFGGGGGGFFFFGGGGFFFFGG?FF?FFGG?FGFFFFFFGFFFFFFGG
@M02352:288:000000000-CKWC8:1:1101:25076:5516 1:N:0:ATGCGCAG+CTCTCTAT
TACGGAGGGGGTTAGCGTTGTTCGGAATTACTGGGCGTAAAGCGTACGTAGGCGGATTAGTCAGTTAGGGGTGAAATCCCAGGGCTCAACCCTGGAACTGCCTCTAATACTGCTAGTCTTGAGTTCGAGAGAGGTGAGTGGAATTCCAAGTGTAGAGGTGAAATTCGTAGATATTCGGAGGAACACCAGTGGCGAAGGCGGCTCACTGGCTCGATACTGACGCTGAGGTACGAAAGTGTGGGGAGCAAACAGGATTAGATACCCTGGTGTCCACACCGTAAA
+
GGGGGCCEGCFGEGGGGGGGFGGGGGGGGGGGGGGGCCEEFGGGGGGGGGGGGGGGGGGDFG9FG<FGGGGGGGGGGGGGGCEEDAFFDFGEGGGFGGFF>FCGFGGGFGGGGGFFFGFGGAFGGGGCFGGGGFFFGFFCGGGGGGGGGGGFGGGGGGGGGGGGFGFGEGGFECGGGGBEGGGGGGGGGGGGGGGGGGGGGE?CFGGGGGGGGGGGGECGGGGDGGGGGGC<E5DFFG:C5:7:9@FGGGFFF:*:7FFFGGGF=FGFFFFF?FF:?>>:DC
@M02352:288:000000000-CKWC8:1:1101:22667:5530 1:N:0:ATGCGCAG+CTCTCTAT
TACGGAGGGGGTTAGCGTTGTTCGGAATTACTGGGCGTAAAGCGTACGTAGGCGGATTAGTCAGTTAGGGGTGAAATCCCAGGGCTCAACCCTGGAACTGCCTCTAATACTGCTAGTCTTGAGTTCGAGAGAGGTGAGTGGAATTCCAAGTGTAGAGGTGAAATGCGTAGAGATTGGAAGGAACATCAGTGGCGAAGGCGGCTACCTGGACAAATACTGACACTGAGGCACGAAAGCGTGGGGAGCAAACAGGATTAGATACCCTGGTAGTCCACGCCGTAA
+
GFGGG@FGGGGGGGGGGGGGGGGGGGGGGGGFGGGGGGGGGGGGGGGGGGGGGGGGGGGGFFFGGGGGGGGGGGGGGGGGGGGGGFGFGGGGGFGGGGGGG@FGGGGGGGGGGGGGGGGGGGGGGGEGGGGGGGGGGGGGGGCGGGGGGGGGGGGGGGGGGGGFGGGGGGDGGGGFGFDGDGGGGGGGGGGGGGGGGGGGGGGEFGFGG=FGGFFGGGGGGFGGGG?EFGGDGGGDGGGGCCDBFFGGFGF@?<FF?FFFGGFGFF5?FBAAFGFFFFF97C
@M02352:288:000000000-CKWC8:1:1101:24268:5537 1:N:0:ATGCGCAG+CTCTCTAT
TACGAGGGGTGCAAGCGTTAATCGGAATTACTGGGCGTAAAGCGTGCGTAGGTGGTTTGTTAAGCAAGATGTGAAAGCCCCGGGCTCAACCTGGGAACTGCATTTTGAACTGGCAAACTAGAGTATTGTAGAGGGTAGTGGAATTTCCAGTGTAGCGGTGAAATGCGTAGAGATTGGAAGGAACATCAGTGGCGAAGGCGGCTACCTGGACAAATACTGACACTGAGGCACGAAAGCGTGGGGAGCAAACAGGATTAGATACCCTGGTAGTCCACGCCGTAA
+
GGGGFFEGGGFGGGGGGGGGGGGGGGGGGGGGGGGGGGGGGGGGGGGGGGGGGGGFGGGGGGGGGGGGGGGGGGGGGGFGGGGGGGGGGGGGGGGGGGGGGGGGGGGGGGGGGGGGGGGEGEGGGGGGGGGGGGGGGGGGGGGGGGGGGGGGGGGGGGGGGGGGGGGGGGGGGGGGGGGGGGGGGGGGGGGGGGGGGGGGGGGGGGGGGGGGGGG7CGGGGGGGGGGFGGGGGGGFFEGGGGF?FFGGGGFFF?GGB=BFGGGGFFG:AFDFFGFBF1@>DD
@M02352:288:000000000-CKWC8:1:1101:5377:5543 1:N:0:ATGCGCAG+CTCTCTAT
TACGGAGGGTCCGAGCGTTAATCGGAATTACTGGGCGTAAAGCGCGCGTAGGTGGTTATTTAAGTCAGATGTGAAAGCCCTGGGCTCAACCTAGGAACTGCATCTGATACTGGATAACTAGAGTACAGAAGAGGGTAGTGGAATTTCCTGTGTAGCGGTGAAATGCGTAGATATAGGAAGGAACACCAGTGGCGAAGGCGACTACCTGGTCTGATACTGACACTGCTGTGCGAAAGCGTGGGGAGCAAACAGGATTAGATACCCTGGTAGTCCACGCCGTAA
+
G<<C-,+8@CFGG7F7:CCG@@ECF:6CFEAE,CFGE@BFFGFGGD+F>FG7CEFGG9BFF?F,FFFGDFFF<FGF<D=FEF7=<<F<FG<F<EGFFGGFDA,BFFFEF9FGC8FBFD<<FFGDFGGF<8FFGDGGAFF7DCEGCGG<DFFCE:ECE7C7DG9;9;>87;*2?F:EG9;:8FG@C,C8F,<?E8@E*13*33:EG8FCFEC:C@:C@CFCC?CFGC+<++:>5:9@GGGEDCB04)**+*0<136:)6<F:FC*75C/6=B99>FB6<:959
@M02352:288:000000000-CKWC8:1:1101:25925:5544 1:N:0:ATGCGCAG+CTCTCTAT
TACGAGGGGTGCAAGCGTTAATCGGAATTACTGGGCGTAAAGCGTGCGTAGGTGGTTTGTTAAGCAAGATGTGAAAGCCCCGGGCTCAACCTGGGAACTGCATTTTGAACTGGCAAACTAGAGTATTGTAGAGGGTAGTGGAATTTCCAGTGTAGCGGTGAAATGCGTAGAGATTGGAAGGAACATCAGTGGCGAAGGCGGCTACCTGGACAAATACTGACACTGAGGCACGAAAGCGTGGGGAGCAAACAGGATTAGATACCCTGGTAGTCCACGCCGTAA
+
GGGG-BFGEGGGFGGGGGGG<CFFGG:FGGFGGGGFEGGGGGFGGGGGGGGGCFGGDFGGGGGGGGGGGGGGFGGGG8<F@GGGGGGGGGGBFF<B=DEFGFGGDFFGGF9FDECG,>FC9<>FDD<DF9EFGFBF<FFFCG@B<AFBCC=BC;;@F>:FGGG?;;BB7C>C,D?DGGCF@FCCFCG;:@FCECGCG*2B>EGCG8?FCE<F>ECFFG@+0:6@CCG@C57<GGD>759EGGF?6>FFF5<?:3FC39)1<EC7*7364=<AFG?<(4@6DD
@M02352:288:000000000-CKWC8:1:1101:12076:5545 1:N:0:ATGCGCAG+CTCTCTAT
TACGGAGGGGGTTAGCGTTGTTCGGAATTACTGGGCGTAAAGCGTACGTAGGCGGATTAGTCAGTTAGGGGTGAAATCCCAGGGCTCAACCCTGGAACTGCCTCTAATACTGCTAGTCTTGAGTTCGAGAGAGGTGAGTGGAATTCCAAGTGTAGAGGTGAAATTCGTAGATATTTGGAGGAACACCAGTGGCGAAGGCGGCTCACTGGCTCGATACTGACGCTGAGGTACGAAAGTGTGGGGAGCAAACAGGATTAGATACCCTGGTAGTCCACACCGTAA
+
GGGGGGGGGGGGGGGGGGGGGGGGGGGGGGGGGGGGGGGGGGGGGGGGGGGGGGGGGGGGGGGGGGGGGGGGGGGGGGGGGGGGGGGGGGGGGGGGGGGGGGGGGGGGGGGGGGGGGGGGGGGGGGGGGGGGGGGGGGGGGGGGGGGGGGGGGGGGGGGGGGGGGGGGGGGGGGGGGGGGGGGGGGGGGGGGGGGGGGGGGGGGGGGGGGGGGGGGGGGGGGGGGGGGGGGGGGGFGGGGGGFFFFGGGGFFFFGGFFAFGGGGFFGFF=7AFGFFFFFFGG
@M02352:288:000000000-CKWC8:1:1101:22502:5552 1:N:0:ATGCGCAG+CTCTCTAT
TACGGAGGGGGTTAGCGTTGTTCGGAATTACTGGGCGTAAAGCGCACGTAGGCGGATCAGAAAGTATAGGGTGAAATCCCAGGGCTCAACCCTGGAACTGCCTTATAAACTCCTGGTCTTGAGTTCGAGAGAGGTAAGTGGAATTCCGAGTGTAGAGGTGAAATTCGTAGATATTCGGAGGAACACCAGTGGCGAAGGCGGCTTACTGGCTCGATACTGACGCTGAGGTGCGAAAGCGTGGGGAGCAAACAGGATTAGATACCCTGGTAGTCCACGCCGTAA
+
GGGGGEGGGDG@@FGGGGGGGGGGGGGGEGGGGGGGGGGGGGGG@CGGGGGGGGGEGGGG@FDGGGFAFGGGGGGGGGGGGGGGGGGGGGGGGFGGGGGGGGGGFGGDGGGGGGGGFGGGGGGGFFGGGGGGGGFGGFFGGGGGGGGFEGGGGGGGGGGGGGGGGGGGGGGGGGFGFGGGGGGGGGGGGGGGGGGGGGGGGGGGGGGGGGFDC>CEGGGGGGGGGGGG6:FGGCGFGGDGGGFFFFFFFCFFFFGGF@DFGGCG4FGFFFFFFD?<B:D>GD
@M02352:288:000000000-CKWC8:1:1101:20719:5553 1:N:0:ATGCGCAC+CTCTCTAT
TACGGAGGGGGTTAGCGTTGTTCGGAATTACTGGGCGTAAAGGGAGCGTAGGCGGACCAGAAAGTCAGGGGTGAAATTCCACGGCTCAACCCTGGAACTGCCTCTTAAACTCCTGGTCTTGAGTACGAGAGAGGTGAGTGGAATTCCAAGTGTAGCGGTGAAATTCGTAGATATTTGGAGGAACACCAGTGGCGAAGGCGGCTCACTGGCGCGATACTGACGCTGAGGCGCGAAAGTGTGGGGAGCAAACAGGATTAGATACCCTGGTAGTCCACACCGTAA
+
GGGGGFGG7:F:+FFGGGG7F,EFGG7FFG,CFGG,=FEGGG9F,,@FGGGGCFGG+++:,BFGG,CF?CFGEGGGC,5C5,BFGGGGGGGBF,3DF<FGG,,,@>F,@EG,,3,DFGGGGGGG,@**6CFGGGGG,F,@FGGGGG,,<CGGGGG,CFGGGGGG9CCFFGGGGG++2?F8EGGGBFG7*@+AEGGGGGG5CE8/<F:EGG)C*C/;CEFFGEGGCGGG*/>DGGGB*<FGGGFB>D*9CFFFBFFDDFFFGGGGFFGFFFFFFC=(32;?7C
@M02352:288:000000000-CKWC8:1:1101:23215:5555 1:N:0:ATGCGCAG+CTCTCTAT
TACGGAGGGTCCGAGCGTTAATCGGAATTACTGGGCGTAAAGCGCGCGTAGGTTGATTGGTCAGTCAGATGTGAAAGCCCAGGGCTCAACCTTGGAACTGCATCTGATACTGCTAGTCTAGAATACAGTAGAGGGTAGTGGAATTTCCTGTGTAGCGGTGAAATGCGTAGATATAGGAAGGAACACCAGTGGCGAAGGCGACTACCTGGACTGATATTGACACTGAGGTGCGAAAGCGTGGGGAGCAAACAGGATTAGATACCCTGGTAGTCCACGCCGTAA
+
GCGGGEGGGFGFGGGGGGGGGGDDFCGGGGGGGGGGGGGGGGGGGGDDGEGGGGGGGGGGGGGGGGGGGGGGGGGGGGGGGGGGDGGGGGGGGGGGGGGGGGGGGGGGFFGGGGGGGGGGGGGGGGGGGGGGGG:FGEGGGGFGGGGGGGGGGFGGGGGGGGGGGGGEGCGGG@AFGGGGGGGGGGGGGGGGGGGDEGGGGEGGGGGFGFGFF8EGGGGGGGGGGDFC<EGDGGGFGGGGGGFFFFGGGGFFF69?7FFFGGGGFFFFBFFB@FFFFFFFGG
@M02352:288:000000000-CKWC8:1:1101:16562:5561 1:N:0:ATGCGCAG+CTCTCTAT
TACGGAGGGGGTTAGCGTTGTTCGGAATTACTGGGCGTAAAGCGCACGTAGGCGGATCAGAAAGTATAGGGTGAAATCCCAGGGCTCAACCCTGGAACTGCCTTATAAACTCCTGGTCTTGAGTTCGAGAGAGGTGAGTGGAATTCCGAGTGTAGAGGTGAAATTCGTAGATATTCGGAGGAACACCAGTGGCGAAGGCGGCTCACTGGCTCGATACTGACGCTGAGGTGCGAAAGTGTGGGGAGCAAACAGGATTAGATACCCTGGTAGTCCACACCGTAA
+
GGGGGEGGGGGGGGGGGGGGGGGGGGGGGGGGGGGGGFGGGGGGGGGGGGGGGGGGGGGGGGGGGFGGGGGGGGGGGGGGFGGGGGGGGGGGGGGGGGGGGGGGGGGGGGGGGGGGGGGGGGGGGGGGGGGGGGGGGGGGGGGGGGGGGGGGGGGGGGGGGGGGGGGGGGGGGGGGGGGGGGGGGGGGGGGGGGGGGGGGGGGGGGGGGGFGGGGGGFGGGGGGGGGGGGGGGGGFG9DFGGFBFFGGCGFFFFGGBFFFGGGGFFGFFFFFFGFBFFFFGG
@M02352:288:000000000-CKWC8:1:1101:16183:5562 1:N:0:ATGCGCAG+CTCTCTAT
TACGGAGGATCCAAGCGTTATCCGGAATCATTGGGTTTAAAGGGTCCGTAGGTGGATGATTAAGTCAGAGGTGAAATCCTGCAGCTCAACTGTAGAATTGCCTTTGATACTGGTTATCTTGAGTTATTATGAAGTAGTTAGAATATGTAGTGTAGCGGTGAAATGCATAGATATTACATAGAATACCAATTGCGAAGGCAGATTACTAATAATATACTGACACTGATGGACGAAAGCGTGGGGAGCGAACAGGATTAGATACCCTGGTAGTCCACGCCGTAA
+
GGGGGGGGGGGGGGGGGGGGGGGGGGGFGGGGGGGFGGGGGGGGGGGGFGGGFFGFFFGGGGGGGGGGGGGGGGGGGGGGGGFGGGGGGGGGGFGGGGGGGGGGGGGGGGGGGGGGGGGGGFGGGGGGGGGGGGGGGFGGGGGGFGGGGGGGGGGGGGGGGGGGGGGGGGGGGGGGGGGGGGGGGGGGGGGGGGGGGGGGGGGGGGGGG?FGGGGGGGGGGGGGGGGGGGGGGGGFGGCEGGFFFFGGGGFFFFGGFFFFGGGGFFGFFFFFFGFB>FFFGG
@M02352:288:000000000-CKWC8:1:1101:20722:5571 1:N:0:ATGCGCAG+TTCTCTAT
TACGGAGGGGGTTAGCGTTGTTCGGAATTACTGGGCGTAAAGCGCACGTAGGCGGATCAGAAAGTAAGGGGTGAAATCCCAGGGCTCAACCCTGGAACTGCCTCTTAAACTCCTGGTCTTGAGTTCGAGAGAGGTGAGTGGAATTCCAAGTGTAGAGGTGAAATTCGTAGATATTTGGAGGAACACCAGTGGCGAAGGCGGCTCACTGGCGCGATACTGACGCTGAGGTGCGAAAGTGTGGGGAGCAAACAGGATTAGATACCCTGGTAGTCCACACCGTAA
+
GGGGGGGGDGG@FFGGGGGGF8FGGGDGGGFGGGGFGGGGGG<FB7FGGGGG9FGG7><F,FFGGGGGFFGGGGGG<?AFF<FGGGGGGGGGGCCFG8DGG<A<FEGAFGG<>=DGGGGGGGFG9FC<DGGFGGGGCFDF@FGGGGBA,?FFGGGGGGGGGGGGGGFGGGGGGGF<9EFFGGGGFGGDCGDGGGGGGGGDGG5;CG7EGG)>8EC>EGGGGGGGGGGG0:FGGGGFDGGGGGFBFF<FCCFFFFFGFFFFGGGGFFGFA=BFFGF8??FFGG
@M02352:288:000000000-CKWC8:1:1101:11305:5578 1:N:0:ATGCGCAG+CTCTCTAT
TACGGAGGGGGTTAGCGTTGTTCGGAATTACTGGGCGTAAAGCGTACGTAGGCGGATTAGTCAGTTAGGGGTGAAATCCCAGGGCTCAACCCTGGAACTGCCTCTAATACTGCTAGTCTTGAGTTCGAGAGAGGTGAGTGGAATTCCAAGTGTAGAGGTGAAATTCGTAGATATTTGGAGGATCACCAGTGGCGAAGGCGGCTCACTGGCTCGATACTGACGCTGAGGTACGAAAGTGTGGGGAGCAAACAGGATTAGATACCCTGGTAGTCCACACCGTAA
+
GGGGGCFEGGGGGFGGGGGGGGGGGGGGGGGGGGGGGEGEFGGGGGGGGGGGGGGGGGGGGGGGGGGGGGGGGGGGGGGGGGGGGGGGGGFGGGGGGGGGGGGGGGGGGGGGGGGGGGGGGGGGGGGGGGGGGGGGGFGGGGGGGGGGGGGGGFGGGGGGGGGGGGGGCFGGGGGGGGGGGGGGGGGGGGGGGGGGGDGGGGGGFEFCFGGGGGGGGGGGGGGGGDFFGFGGGGGFGGGGGGEFFFGCFGFFFFGGFFFFGGFGFFGFFFFAFGFFBBFBGG
@M02352:288:000000000-CKWC8:1:1101:5336:5590 1:N:0:ATGCGCAG+CTCTCTAT
TACGGAGGGTGCAAGCGTTATCCGGAATCATTGGGTTTAAAGGGTCCGCAGGCGGTCAATTAAGTCAGAGGTGAAATCCCATAGCTTAACTATGGAACTGCCTTTGATACTGGTTGACTTGAGTTATACGGAAGTAGATAGAATGTGTAGTGTAGCGGTGAAATGCATAGAGATTACACAGAATACCGATTGCGAAGGCAGTCTACTACGTATATACTGACGCTCATGGACGAAAGCGTGGGGAGCGAACAGGATTAGATACCCTGGTAGTCCACGCCGTAA
+
GGGGGGGGGGGGGGGGGGEGGDCFGCCFFFGGGGGGGGGDFGGGGGFGGGGGGGGGGGGGGGGGGGGGGGGGGGGGGGGGFFEFGGGGGGGGGGGGGGGGGGGGGGDDFGGGGGCFGGGGGGGGGGGGGGDGDGGGGCFGGGAFG<EFFFGGGGGGGGGGGGGGGGGGGGGGGGGGGGGGGGGGGGGGGGGGGGGGGGGGGGGGGGGGGGGGGGGFGGFFEGCCEDGGCGGCEGGFGGGGGGFBFFGDEG>F?F4>?FAFGGGCFFG@<FDBFGFFFFFFGG
@M02352:288:000000000-CKWC8:1:1101:19864:5593 1:N:0:ATGCGCAG+CTCCCTAT
TACGGAGGGTCCGAGCGTTATCCGGAATTATTGGGCTTAAAGGGTCCGCAGGCGGCCGATTAAGTCAGAGGTGAAATCCTATAGCTCAACTATGGAACTGCCTTTGATACTGGTAGACTTGAGTCAGGAGGAGGTAGACAGAATGTGTAGTGTAGCGGTGAAATGCATAGATACTACACAGAATACCGATTGCGAAGGCAGCCTACTACGTAGGAACTGACCCTCAGGGCCGAAAGCGTGGGGAGCGAACAGGATTAGATACCCTGGTAGCCCACGCCGTAA
+
GGGGDEGEC@,C6@FGGFFCGGGGGE@F<FGEAEF,6CCEFFCGC,CFEGGGEFG++8+4+BBFFGFG,CDFGGGF,8E,,,:AF?BFFGG,E,BA=,55FF<?F<AF,F9F?8,8,,:=,,>F9=,,,83:++FCG@,,3D>A,3,E,7@DGC=@CF:CFG;>DFGGGDEFF,5C;F,48C:73FFEGC*1CGGEE83C8**473>++/>9*2+02C608+288/+*/*1/::CB9C9EGG:39DGG5DEF??*;2?<*+<09*)9/5@).7C5,,8B(9C
@M02352:288:000000000-CKWC8:1:1101:26873:5594 1:N:0:ATGCGCAG+CTCTCTAT
TACGGAGGGGGTTAGCGTTGTTCGGAATTACTGGGCGTAAAGCGCACGTAGGCGGATCAGAAAGTATAGGGTGAAATCCCAGGGCTCAACCCTGGAACTGCCTTGTAAACTCCTGGTCTTGAGTTCGAGAGAGGTGAGTGGAATTCCGAGTGTAGAGGTGAAATTCGTAGATATTCGGAGGAACACCAGTGGCGAAGGCGGCTCACTGGCTCGATACTGACGCTGAGGTGCGAAAGTGTGGGGAGCAAACAGGATTAGATACCCTGGTAGTCCACGCCGTAA
+
GGGGGGGGGGGFGCEFGCFEGGCFGGGGGGGGGGGGEFFCFDGFEGFFFEFDCEGDGGGGFAFAFGGGGGGBFGGGGGGGEGGGGGGFGGFEGGGGGGGGGGGGDGGGGC<FGFGGGC<FGGGCFGGGGCGGGGGGGGGGGGGGFGGGGGGGFGGGGGGGGGGGGGGGGGGGGGGGGGCEGDGGGGGGGGFGGGGGGGGGGGGGGGG@FGGGGGGGCGGG6858A)8@FGFDCCD>GC7CEGFF9BFGGGFF<0*:?@BFGFEF*07FAFA9@DF:9?FFGC
@M02352:288:000000000-CKWC8:1:1101:4924:5607 1:N:0:ATGCGCAG+CTCTCTAT
TACGGAGGGGGTTAGCGTTGTTCGGAATTACTGGGCGTAAAGCGTACGTAGGCGGATTAGTCAGTTAGGGGTGAAATCCCAGGGCTCAACCCTGGAACTGCCTCTAATACTGCTAGTCTTGAGTTCGAGAGAGGTGAGTGGAATTCCAAGTGTAGAGGTGAAATTCGTAGATATTTGGAGGAACACCAGTGGCGAAGGCGGCTCACTGGCTCGATACTGACGCTGAGGTACGAAAGTGTGGGGAGCAAACAGGATTAGATACCCTGGTAGTCCACACCGTAA
+
GGGGGCGGGGGGGFGGGGGGGGGGGGGFGGGGGGGGGGEGGGGGGGGGGGGGGGGGGGFFFFBEFFGG8FGFFGGGGGGGGDGEEDFGFFGGGGGGGGGGGFGGGGGGGGGGGGGGGGFGGFG<DFGGGGGFGGGGFGFFGGCFGGGCCGGGGF@FGGGGGGGGGGGGGGGFGGG9CCCFGGGGGGCFF:FGGDGDEGGGGG=CGGEGFGFCCGGG=CFGGDGGEGGGGGGGGFGEGGFFEEEF>FGFFDFFFFGF>?B?GGFGFFCF<BBBF:=::?D<CC
@M02352:288:000000000-CKWC8:1:1101:9704:5616 1:N:0:ATGCGCAG+CTCTCTAT
TACGGAGGGGGTTAGCGTTGTTCGGAATTACTGGGCGTAAAGCGTACGTAGGCGGATTAGTCAGTTAGGGGTGAAATCCCAGGGCTCAACCCTGGAACTGCCTCTAATACTGCTAGTCTTGAGTTCGAGAGAGGTGAGTGGAATTCCAAGTGTAGAGGTGAAATTCGTAGATATTTGGAGGAACACCAGTGGCGAAGGCGGCTCACTGGCTCGATACTGACGCTGAGGTACGAAAGTGTGGGGAGCAAACAGGATTAGATACCCTGGTAGTCCACACCGTAA
+
GGGGGGGGGGGGGGGGGGGGGGGGGGGGGGGGGGGGGGGGGGGGGGGGGGGGGGGGGGGGGGGGGGGGGGGGGGGGGGGGGGGGGGGGGGGGGGGGGGGGGGGGGGGGGGGGGGGGGGGGGGGGGGGGGGGGGGGGGGGGGGGGGGGGGGGGGGGGGGGGGGGGGGGGGGGGGGGGGGGGGGGGGGGGGGGGGGGGGGGGGGGGGGGGGGGGGGGGGGGGGGGGGGGGGGGGGGGFGGGGGGFFFFGFGGFFBBGGFFFFGGGGFFGFBFFFFGFFFFFFGG
@M02352:288:000000000-CKWC8:1:1101:26203:5627 1:N:0:ATGCGCAG+CTCTCTAT
GACGGAGGATGCAAGTGTTATCCGGAATCACTGGGCGTAAAGCGTCTGCAGGTGGTTTAGTAAGTCTATCATTAAAGCTTGAAGCTCAACTTCAAAATCGTAATAGAAACTATTAGACTAGAGTATAGTAGGGGCAGAGGGAATTTCCAGTGGAGCGGTGAAATGCGTAGATATTGGAAAGACCACCAAGGGCGAAGGCACTCTGCTGGGCTATTACTGACACTCAGAGACGAAAGCTAGGGGAGCAAATGGGATTAGATACCCCAGTAGTCCTAGCTGTAA
+
FGFGGGGGGGFGGGGGFGGFGGGGCGEGGGGGGGGGDGGGGGGGGCCFFGGGFGFCFGGGGGGGGGFFF9CFFFGGGCFFGGFGGGGGGGGF<FGGGGGGGGGGGGGCDGGDFBFGDGGFFEFGGGGGGGGFFGGGGGGGGGGGGGG<=FGGCDFGGGGGGGGGGG7EEEGGGGGGFFGGGGGGCGGGGGGGBCEGGGCFG89?<CGGGGFGFFFGGF9CFGG8?DCC96>GGGCECFGFGGFBFFGGG>FF?FGF24<FGGGGF@C?<FFFFFF434B<FF
@M02352:288:000000000-CKWC8:1:1101:22000:5634 1:N:0:ATGCGCAG+CTCTCTAT
TACGGAGGGTCCAAGCGTTATCCGGAATCATTGGGTTTAAAGGGTCCGCAGGCGGTCAATTAAGTCAGAGGTGAAATCCCATCGCTCAACGATGGAACTGCCTTTGATACTGATTGACTTGAGTTATATGGAAGTAGATAGAATAAGTAGTGTAGCGGTGAAATGCATAGATATTACTTAGAATACCGATTGCGAAGGCAGTCTACTACGTATATACTGACGCTGAGGGACGAAAGCGTGGGGAGCGAACAGGATTAGATACCCTGGTAGTCCACGCCGTAA
+
GGGGGGGGGGGGGGGGGGGGGGGGGGGGGGGGGGGGGGGGGGGGGGGGGGGGGGGGGGGGGGGGGGGGGGGGGGGGGGGGGGGGGGGGGGGFGGGGGGGGGGGGGGGGGGGGGGGGGFGGGGGGGGGGGGGGCFGGGGGGGGGGGGGGGGGGGGGGGGGGGGGGGGGGGGGGGGGGGGGGGGGGGGGGGGGGGGGGGGGGGGGGGGGGGGGGGGGGGGFCGGGGGGGGGGGGGGGFGGGGGGEBFFGGGGFFBFGG<@>FGFGGFFGFFFFAFGFF>FFFGG
@M02352:288:000000000-CKWC8:1:1101:16314:5640 1:N:0:ATGCGCAG+CTCTCTAT
TACGGAGGGTGCAAGCGTTATCCGGAATCATTGGGTTTAAAGGGTCCGCAGGCGGTCAATTAAGTCAGAGGTGAAATCCCATAGCTTAACTATGGAACTGCCTTTGATACTGGTTGACTTGAGTTATACGGAAGTAGATAGAATGTGTAGTGTAGCGGTGAAATGCATAGAGATTACACAGAATACCGATTGCGAAGGCAGTCTACTACGTATATACTGACGCTCATGGACGAAAGCGTGGGGAGCGAACAGGATTAGATACCCTGGTAGTCCACGCCGTAA
+
GGGGGGGGGGGGGGGGGGGGGGGGGGGGGGGGGGGFEGGGGGGGGGGGGGGGGGGGGGGGGGGGGGGGGGGGGGGGGGGGGGFFGGGGGGGGGGGGGGGGGGGGGGGGGGGGGGGGGGGFFGGGGGGGGGGEGGGGGGGGGGGGGGGGGGGGGGGGGGGGGGGGGGGGGGFFGGGGGGGGGGGGGGGGGGGGGGGGGGGGGGGGGGGGGGGGGGGCFGGGGGGGGGGGGGGGGGGFGGDGGGFFFFGGGGFFFBFG?FFFGGGGFFGFBFFFFGFBFFFFGG
@M02352:288:000000000-CKWC8:1:1101:21657:5655 1:N:0:ATGCGCAG+CTCTCTAT
TACGGAGGGTGCAAGCGTTATCCGGAATCATTGGGTTTAAAGGGTCCGCAGGCGGTCAATTAAGTCAGAGGTGAAATCCCATAGCTTAACTATGGAACTGCCTTTGATACTGGTTGACTTGAGTTATACGGAAGTAGATAGAATAAGTAGTGTAGCGGTGAAATGCATAGATATTACTTAGAATACCGATTGCGAAGGCAGTCTACTACGTATATACTGACGCTCATGGACGAAAGCGTGGGGAGCGAACAGGATTAGATACCCTGGTAGTCCACGCCGTAA
+
GGGGGGGGGGGGGGGGGGGGGGGGGGGGFGGGGGGGGGGGGGGGGGGGGGGGGGGCEGGGGGGGGGGGGGGGGGGGGGFGGGGGGGDGGGGGGGGGGGGGGFFGGGGGGGGGGGGGDGGGGGGGGGGGGGGGFGGGGGGGGGGGEGGGGGGGGGGGGGGGGGGGGGGGGGGGGGGGGGCCFGGGGGGGGGGGGGGGGGGGGC<EGGGGGGG6?CGGGGGGGGGDCDFG6<FGGGGFGGGGGGFFFFDGGGBFBFGGFFAFGGGGFF<FAFFBFGF?BFFFGG
@M02352:288:000000000-CKWC8:1:1101:5271:5655 1:N:0:ATGCGCAG+CTCTCTAT
TACGGAGGGGGTTAGCGTTGTTCGGAATTACTGGGCGTAAAGCGTACGTAGGCGGATTAGTCAGTCAGAGGTGAAATCCCGGAGCTCAACTCCGGAACTGCCTTTGATACTGCTAGTCTTGAGTTCGAGAGAGGTGAGTGGAATTCCGAGTGTAGAGGTGAAATTCGTAGATATTCGGAGGAACACCAGTGGCGAAGGCGGCTCACTGGCTCGATACTGACGCTGAGGTGCGAAAGTGTGGGGAGCAAACAGGATTAGATACCCTGGTAGTCCACACCGTAA
+
GGGGGCGGG+@@@FFGGFGGGGG7E7CGGGGCFDGFDGCEFGGGGGEGGGGGG7C@FCF9FFGGFFCFFGFGGFGGGGGGGD7>FGGGGGGFFG>:@FFFFGGGGGGGGFFFFGGFGGCGGFGGFCF<DAFGGGGFC@FCFGGG7>?CFFGGEGDB9BFGFGFCFGGGF=CCFGGGG68CCCCFGGGGGGGFECEG8CFCEEC8?CG@8C4CEGG@EGG?CGGGG5/;FD<GGGGECCFFGGF09B<CCGF:266C?FBFGGCF4)*)6=<AFFFB??3:CC
@M02352:288:000000000-CKWC8:1:1101:16288:5656 1:N:0:ATGCGCAG+CTCTCTAT
TACGGAGGGTGCAAGCGTTATCCGGAATCATTGGGTTTAAAGGGTCCGTAGGCGGGCAATTAAGTCAGAAGTGAAATCCCACAGCTCAACTGTGGAACTGCTTTTGATACTGGTTGTCTTGAGTCATACTGAAGTAGATAGAATGTGTAGTGTAGCGGTGAAATGCATAGATATTACACAGAATACCGATTGCGAAGGCAGTCTACTAAGTATGTACTGACGCTGATGGACGAAAGCGTGGGGAGCGAACAGGATTAGATACCCTGGTAGTCCACGCCGTAA
+
FD6FG;FGCCEE@<CCF@:,CCABGGEFGGGCEFGFFGCCFCCFE<EE,CFCFGGFE@=DFFEF@AEEGCFFGCG<FEGGFG:<F=?FFAFE@EFDDEGGGG9FDGG9C>FE8FB@FGGFDGFFFGGG9=@,@<FGGC<FD<=D;FGFFGFFGCG;:CF:>?BF9CGCCEFCCFFGFFFFGGGCC<<EEG@BFEEEECGGEGGFGCFFGGGC<FEFCCGGGCEGGGGF?E<DG8CDCE/CC*5,2>DC*97?(4C7<F>=GGGGFFGFBFAA6CFFF(7(9<
@M02352:288:000000000-CKWC8:1:1101:15282:5658 1:N:0:ATGCGCAG+CTCTCTAT
TACGGAGGGGGTTAGCGTTGTTCGGAATTACTGGGCGTAAAGCGCACGTAGGCGGATCAGAAAGTATAGGGTGAAATCCCAGGGCTCAACCCTGGAACTGCCTTATAAACTCCTGGTCTTGAGTTCGAGAGAGGTAAGTGGAATTCCGAGTGTAGAGGTGAAATTCGTAGATATTCGGAGGAACACCAGTGGCGAAGGCGGCTTACTGGCTCGATACTGACGCTGAGGTGCGAAAGTGTGGGGAGCAAACAGGATTAGATACCCTGGTAGTCCACACCGTAA
+
GGGGGDGGGGGGGGGGGGGGGGGGGGEGGGGGGGGGGEGGGGGGGGGGGGGGGGGGGGGGGGGGGGGGGGGGGGGGGGGGGGGGGCFGGGGGGGGGGGGGGGGGGGGGGGGGGGGGGGGGGGGGGGGGGGGGGGGGFGGGGGGGGGGGGGGGGGGGGGGGGGGGGGGGGGGGGGGGGG5CEGGGGGGGGGGGGGGGGGGGGGGGGGGGGGGGG>CCEGGDGGGGGCFGGCFGGGGFGDGGGG3:>EFF6CF@<FDF<FBFGGGGFFGFFFFFFGFBF:><FD
@M02352:288:000000000-CKWC8:1:1101:19973:5667 1:N:0:ATGCGCAG+CTCTCTAT
TACGGAGGGTGCAAGCGTTATCCGGAATCATTGGGTTTAAAGGGTCCGCAGGCGGTCAATTAAGTCAGAGGTGAAATCCCATAGCTTAACTATGGAACTGCCTTTGATACTGGTTGACTTGAGTTATACGGAAGTAGATAGAATGTGTAGTGTAGCGGTGAAATGCATAGAGATTACACAGAATACCGATTGCGAAGGCAGTCTACTACGTATATACTGACGCTCATGGACGAAAGCGTGGGGAGCGAACAGGATTAGATACCCTGGTAGTCCACGCCGTAA
+
GGGGGGGGGGGGGGGGGGGGGGGGGGGGGGGGGGGFGGGGGGGGGGGGGGGGCGGGGGGGGGGGGGGGGGGGGGGGGGGGGGFFGGEGGGGGGCFGGGGGGGGGGGGGGGGGGGGECFGGFGGGGGGGFGGGGGGGGGGGGGGGFGGGGGGGGGAFGGGGGGGGGGGGGGGCFGFGGG9FGFGGGGGGGGGGGGGGGGGGGGGFGGGGGGGGGGGGGGFGFED?EGGGGG;DGGGFGGGGGGE?FFGGEGEFFFGGFFDFGGGFFFGFAFFFFGFFFFFFGD
@M02352:288:000000000-CKWC8:1:1101:23572:5667 1:N:0:ATGCGCAG+CTCTCTAT
TACGGAGGGGGTTAGCGTTGTTCGGAATTACTGGGCGTAAAGCGCACGTAGGCGGATCAGAAAGTATAGGGTGAAATCCCAGGGCTCAACCCTGGAACTGCCTTATAAACTCCTGGTCTTGAGTTCGAGAGAGGTAAGTGGAATTCCGAGTGTAGAGGTGAAATTCGTAGATATTCGGAGGAACACCAGTGGCGAAGGCGGCTTACTGGCTCGATACTGACGCTGAGGTGCGAAAGTGTGGGGAGCAAACAGGATTAGATACCCTGGTAGTCCACACCGTAA
+
GGGEGBFEGGGFGGGGGBCFGGGGGGGGGGGGGFFGGFGGFGGGGGGGFGGGGGGGGGGGGGGGFDGGGGGGGGGGGGGGGGGGGFFGGDFGGGGGGGGGGGGGGGGGGGGGGGGGGGGGGGGDGGGGGGGGGGGGGGGGGGGGGGGGGGGGCFFGGGGGGGGGGGGGGGGGGGGGGGGGGGGGG8FGGGGGGGGGGGGGGGGGGGGGGGGGGGGGGGGGGGGEDDGGGGGGGGG>CFGGEGF6>FGFFFFFB:FCBFFFGFFDFFF:4FDF7>FFF?FFGG
@M02352:288:000000000-CKWC8:1:1101:26083:5671 1:N:0:ATGCGCAG+CTCTCTAT
TACGGAGGGTGCAAGCGTTATCCGGAATCATTGGGTTTAAAGGGTCCGCAGGCGGTCAATTAAGTCAGAGGTGAAATCCCATAGCTTAACTATGGAACTGCCTTTGATACTGGTTGACTTGAGTTATACGGAAGTAGATAGAATGTGTAGTGTAGCGGTGAAATGCATAGAGATTACACAGAATACCGATTGCGAAGGCAGTCTACTACGTATATACTGACGCTCATGGACGAAAGCGTGGGGAGCGAACAGGATTAGATACCCTGGTAGTCCACGCCGTAA
+
GGGGGEGGGGGGGGGGGGGGFFGGGGGGGGGGGGGFGGGGGGGGGGGGGGGGGGGGGGGGGGGGGGGGGGGGGGGGGGGGGGGFGGGCGGFAEGGGGGGGGGGGGGGGGGGGGGFFGGGGGGGGFGGGFFGGFFFFGGGGGGGGGGGGGGGGGGGGGGGGGGGGGGGGGGGFGGGGGGGGGGGGGGGGGGGGGGGGGGGGGGGGGGGFF=FGFGGGGGGGGGGEGGGGFGGGEGGFGGGGGEF:BEGGCDEFF:CF?FAFGGFF@FDFFFFFFGFFFFEBG<
@M02352:288:000000000-CKWC8:1:1101:17001:5680 1:N:0:ATGCGCAG+CTCTCTAT
TACGGAGGGGGTTAGCGTTGTTCGGAATTACTGGGCGTAAAGCGTACGTAGGCGGATTAGTCAGTTAGGGGTGAAATCCCAGGGCTCAACCCTGGAACTGCCTCTAATACTGCTAGTCTTGAGTTCGAGAGAGGTGAGTGGAATTCCAAGTGTAGAGGTGAAATTCGTAGATATTTGGAGGAACACCAGTGGCGAAGGCGGCTCACTGGCTCGATACTGACGCTGAGGTACGAAAGTGTGGGGAGCAAACAGGATTAGATACCCTGGTAGTCCACACCGTAA
+
GGGGGFGGGGGGGGGGGGGGGGGGGGGGGGGGGGGGGGGGGGGGGGGGGGGGGGGGGGGGGGGGFGGGGGGGGGGGGGGGGGGGGGGGGGGGGGGGGGGGGGGGGGGGGGGGGGGGGGGGGGGGGGGGGGGGGGGGGGGGGGGGGGGGGGGGGGGGGGGGGGGGGGGGGGGGGGGGGGGGGGGGGGGGGGGGGGGGGGGGGGEGGGGGGGGGGGGGGGGGGGGGGGGGGGGGGGGFGGGGGGFFFFGGGGFFFBFGFFFFGGGGFFG@DFFFFGFFF?FFGG
@M02352:288:000000000-CKWC8:1:1101:14599:5686 1:N:0:ATGCGCAG+CTCTCTAT
TACGGAGGGGGTTAGCGTTGTTCGGAATTACTGGGCGTAAAGCGCACGTAGGCGGATCAGAAAGTATAGGGTGAAATCCCAGGGCTCAACCCTGGAACTGCCTTATAAACTCCTGGTCTTGAGTTCGAGAGAGGTGAGTGGAATTCCGAGTGTAGAGGTGAAATTCGTAGATATTCGGAGGAACACCAGTGGCGAAGGCGGCTCACTGGCTCGATACTGACGCTGAGGTGCGAAAGTGTGGGGAGCAAACAGGATTAGATACCCTGGTAGTCCACACCGTAA
+
GGGFGDGGGGGFGFGGGFEGGGGGGGDGGGGGGGGGGFFGGGGGGGGGGGGGGGGGGGGGGGGGGFGGGGFGGGGGGGGGFGGGGGFGGGGGGGGFGGGGGGDDFGGGGGGGGGGGGGGGGGGAFFGGGGGGGGFG?FGGGGFGGGCGGGGGGCGGFGGGGGGGGGGGGG*CEFGGGGGGGGFGGGGGGGGGGGGGGGGGGGGGGGGGGGFGEEFCEGGGGGGGGGGGGFGCCED>FGGFGEB?>@CFCFFFF07?<F>FGFGGFFFFFFFF=CF::?@8CC
@M02352:288:000000000-CKWC8:1:1101:4855:5689 1:N:0:ATGCGCAG+CTCCCTAT
TACGGAGGGGGTTAGCGTTGATCGGAATTACTGGGCGTAAAGCGTACGTAGGCGGTTTAGTCAGCTAGAGGTGAAATCCCAGGGCTCAACCCTGGAACTGACTCTTGTACTGCTAATCTAGAGTTCGAGAGAGGTTAGTGGAATTCCAAGTGTAGAGGTGAAATTCGTAGATATTTGAAGGAACACCAGTGGCGAAGGCGGCTCCCTGGCTCGATACTGACGCTGAGGTACGAAAGTGTGGGGCGCCAACAGGATTAGATACCCTGGTAGTCCACATCGTAA
+
GGFF;,CCFEGC+CDFDGG+,CFFGCCFFGGGGGGGGGGDEFGGG,CFGGGCFGG:@@9,CBFC<?FF,,BFGGGF,EFGGGGGDFG9FFF:FBEGGGGG=<<DF,,3<FGF,33,,C<,=EFGAF+,3FFGGGE,,@FCCC,FF@F,<>FFGGG,FGGGGFGG9DEF6@5AEFC;E,?BFGFGG,1;CFCGDC7BEDGGDGEC/CCF=*0?>8C5:CG+2;E;*CGCC9>**;17>CD+?CB((7)1595420<C26<?GG69@@GF9*.-6?F()558C9
@M02352:288:000000000-CKWC8:1:1101:13694:5692 1:N:0:ATGCGCAG+CTCTCTAT
TACGGAGGGGGTTAGCGTTGTTCGGAATTACTGGGCGTAAAGCGTACGTAGGCGGATTAGTCAGTTAGGGGTGAAATCCCAGGGCTCAACCCTGGAACTGCCTCTAATACTGCTAGTCTTGAGTTCGAGAGAGGTGAGTGGAATTCCAAGTGTAGAGGTGAAATTCGTAGATATTTGGAGGAACACCAGTGGCGAAGGCGGCTCACTGGCCTGATACTGACGCTGAGGTACGAAAGTGTGGGGAGCAAACAGGATTAGATACCCTGGTAGTCCACACCGTAA
+
GGGGGGGGG>F@+DFGGGGGGFGGGGGGGGGGCGGGCGGCGGGGGGGGGGGGGGGDC=FGGFFFG9,C8<FEGGGG9FGGF,DFEFGGGGGGCGGGGGGGGFGDGAFGFGGGGGGGFFGCAFG>FACEGGGCGCC@FGGGGGGFFGGFACGGG@F9<FGGFGGFBGGGGC*BEG7;FGGFGDGGCFECGGGGGEGEECF5?EGE9EGCCF5+*;3<CGGGGGGDGGF5<FGGGFD@*+:<CE3:>DFGGG)8610;269FGFGGFFGF>F7AFC40:8>,19
@M02352:288:000000000-CKWC8:1:1101:13714:5693 1:N:0:ATGCGCAG+CTCTCTAT
TACGGAGGGGGTTAGCGTTGTTCGGAATTACTGGGCGTAAAGCGTACGTAGGCGGATTAGTCAGTTAGGGGTGAAATCCCAGGGCTCAACCCTGGAACTGCCTCTAATACTGCTAGTCTTGAGTTCGAGAGAGGTGAGTGGAATTCCAAGTGTAGAGGTGAAATTCGTAGATATTTGGAGGAACACCAGTGGCGAAGGCGGCTCACTGGCTCGATACTGACGCTGAGGTACGAAAGTGTGGGGAGCAAACAGGATTAGATACCCTGGTAGTCCACACCGTAA
+
GGFGGGGGGCFGGDFGGFEEGGGGGGEFGGGGGGGGGGGGGGGGGGGGGGGGGGGGGGGFGFGGFEGGGGGGGGGGGGGGFGFCGEGGGGGGGGGGGGGGGGGGGGGGFGGGGGGGGGGGGGGGGGGGGGGGGGFGFCFGGGGDGGEGFCFGGGGFGGFGGGGGGGGCFEEFFEGGGGGGGGGGGGGGFFCEGGGEGGGGGG5CGGGGGFGGGGGGGGGGGEGGGGGGGGGGGGGFGGGG>EBFFB<GGGFFFFGGFF<FGGGGFFGFFFF>FGFF6?F6CC
@M02352:288:000000000-CKWC8:1:1101:9710:5693 1:N:0:ATGCGCAG+CTCTCTAT
TACGGAGGGTCCAAGCGTTATCCGGAATCATTGGGTTTAAAGGGTCCGCAGGCGGTCAATTAAGTCAGAGGTGAAAGCCCATCGCTCAACGATGGAACTGCCTTTGATACTGGTTGACTTGAGTTATACGGAAGTAGATAGAATAAGTAGTGTAGCGGTGAAATGCATAGATATTACTTAGAATACCGATTGCGAAGGCAGTCTACTACGTATATACTGACGCTCATGGACGAAAGCGTGGGGAGCGAACAGGATTAGATACCCTGGTAGTCCACGCCGTAA
+
GGGGGGGG7FDGFGGGGGGGGGGGGG7F@FGGGGGGGGGGGFGGGDGGGGGGGGGFGC<FFGGGGGGFFGGGCGGGGC<FFCBFFGGGGGEBCD7EEFF=FDGGGGGFBDDFDCFECDGGGGFGFGEACEGGFGF<F99@FGFGFFCFEFFFF7=;FDEGGGGGGF,=CCCFGFF9DF?FGGFG?FGCCFCEGGGGGEFG>FGCCFFFGG899BFCEG?CFDC5EDGD?6FGEGGFFGGGGGB<9BCG7DBFF0DF<?4BFGGGFFDF9?B>@7?<;?>9DG
@M02352:288:000000000-CKWC8:1:1101:4874:5699 1:N:0:ATGCGCAG+CTCTCTAT
TACGGAGGGGGTTAGCGTTGTTCGGAATTACTGGGCGTAAAGCGTACGTAGGCGGATTAGTCAGTTAGTGGTGAAATCCCAGGGCTCAACCCTGGAACTGCATCTAATACTGCTAGTCTTGAGTTCGAGAGAGGTGAGTGGAATTCCAAGTGTAGAGGTGAAATTCGTAGATATTTGGAGGAACACCAGTGGCGAAGGCGGCTCACTGGCTCGATACTGACGCTGAGGTACGAAAGTGTGGGTATCAAACAGGATTAGATACCCTGGTAGTCCACACCGTAA
+
GGGGGCGGCCC@@FGGGGGGGGGGGGCGGGCFGGGG@FGGGGCGC@FGGGGG@FGGDEB,E,FFGFGG9AEFGGGGA?<,B?FFGGGFFGGGG=CFG<FGG,3BE@FGGGGG9>=FFGGGGGGGCF:>,DEGGGGF,FDFGGGGGGC9DFGGGGGFGGFGGGGG;CFFGGGFGG79,?BEGGGGCGG7*?9CGGGGGGG5CGGDGGGGGCC6EGGFGFCGG*CGGGGGCFDDGGDDFGGGGG54)9CCFF@FFFCDB4-9FGGGF>CFFFF<?D?>0<E<GG
@M02352:288:000000000-CKWC8:1:1101:6664:5714 1:N:0:ATGCGCAG+CTCTCTAT
TACGGAGGGTGCAAGCGTTATCCGGAATCATTGGGCTTAAAGGGTCCGCAGGCGGTCAATTAAGTCAGAGGTGAAATCCCATAGCTTAACTATGGAACTGCCTTTGATACTGGTTGACTTGAGTTATACGGAAGTAGATAGAATGTGTAGTGTAGCGGTGAAATGCATAGAGATTACACAGAATACCGATTGCGAAGGCAGTCTACTACGTATATACTGACGCTCATGGTCGAAAGCGTGGGGAGCGAACAGGATTAGATACCCTGGTAGTCCACGCCGTAA
+
GGGGCBFG7BFGGGGGGGGFFGGGGGCF<FGGGGG,CFGGGGCG@@9FGGGGGGGGC7FAFFGGGG9FG<BFGGGGEGGEA?B<FFBEGG<<FBFGG8FFGGG9?FGEFFGGGFFBFGGGFGGGGCFDCGGG7F<<C=FDFGGAD,3@3FGFFGGGGGGG@FGGGG;FGGG9EFC;A9DGGGGFGGGCBF<DC:EECEG>E8,,2?EBC*9<C<9>FFFGGGGGCD9FC+;DGGG>FCCEGG:6>FGDGG@FFFGGFF9@?FFGFFCFAFFFFC*:>F@BGD
@M02352:288:000000000-CKWC8:1:1101:13375:5722 1:N:0:ATGCGCAG+CTCTCTAT
TACGGAGGGGGTTAGCGTTGTTCGGAATTACTGGGCGTAAAGCGTACGTAGGCGGATTAGTCAGTTAGGGGTGAAATCCCAGGGCTCAACCCTGGAACTGCCTCTAATACTGCTAGTCTTGAGTTCGAGAGAGGTGAGTGGAATTCCAAGTGTAGAGGTGAAATTCGTAGATATTTGGAGGAACACCAGTGGCGAAGGCGGCTCACTGGCTCGATACTGACGCTGAGATACGAAAGTGTGGGGAGCAAACAGGATTAGATACCCTGGTAGTCCACACCGTAA
+
GGGGGFGGGGGGGGGGGGGGGGGGGGGGGGGGGGGGGGGGGGGGGGGGGGGGGGGGGGGGGGGGGGGGGGGGGGGGGGGGGGGGFGGGGGGGGGGGGGGGGGGGGGGGGGGGGGGFFGGGGGGGGGGGG7FFFDFGGGFGGGGGGGGGGFGGGGGGGGGGGGGGGGGGGGGGGGDGGGGGGGGGGGGG@GGGGGGEDGGGGGGGDFGGGGGGGGG8EGDFGEGGGGGGGGGFGGGBFCDGGGE06DCFGFFFFFG>?FA@FGGGFFFFFFDFFFFFFBF<GG
@M02352:288:000000000-CKWC8:1:1101:11937:5735 1:N:0:ATGCGCAG+CTCTCTAT
TACGGAGGGGGTTAGCGTTGTTCGGAATTACTGGGCGTAAAGCGCACGTAGGCGGATCAGAAAGTAAGGGGTGAAATCCCAGGGCTCAACCCTGGAACTGCCTCTTAAACTCCTGGTCTTGAGTTCGAGAGAGGTGAGTGGAATTCCGAGTGTAGAGGTGAAATTCGTAGATATTCGGAGGAACACCAGTGGCGAAGGCGGCTCACTGGCTCGATACTGACGCTGAGGTGCGAAAGTGTGGGGAGCAAACAGGATTAGATACCCTGGTAGTCCACACCGTAA
+
GGGGGGGGGGGGGGGGGGGGGGGGGGGGGGGGGGGGGGGGGGGGGGGGGGGGGGGGGGGGFGGGGFFGGGGGGGGGGGGGGGGGGGGGGGGGGGGGGGGGGGGGGGGGGGGGGGGGGGGGGGGGGGGGGGGGGGGGGGGGGGGGGGGGGGGGGGGFFGGGGGGGGGGGGGGGGGGGGGGGGGGGGGGGGGGGGGGGGGGGGGGGFGGGGGGGGGGGGGGGGGGGGGGGGGGGGGGFGGGGGGFFFFFGFF:??FGGFFAFGGGGFFGFFFFFFGFFFFF?CD
@M02352:288:000000000-CKWC8:1:1101:7570:5742 1:N:0:ATGCGCAG+CTCTCTAT
TACGGAGGGGGTTAGCGTTGTTCGGAATTACTGGGCGTAAAGCGCACGTAGGCGGATCAGAAAGTATAGGGTGAAATCCCAGGGCTCAACCCTGGAACTGCCTTGTAAACTCCTGGTCTTGAGTTCGAGAGAGGTGAGTGGAATTCCGAGTGTAGAGGTGAAATTCGTAGATATTCGGAGGAACACCAGTGGCGAAGGCGGCTCACTGGCTCGATACTGACGCTGAGGTGCGAAAGTGTGGGGAGCAAACAGGATTAGATACCCTGGTAGTCCACACCGTAA
+
GGGGGGGGGGGGGGGGGGGGGGGGGGGGGGGGGGGGGGGGGGGGGGGGGGGGGGGGGGGGGGGGGGGGGGGGGGGGGGGGGGGGGGGGGGGGGGGGGGGGGGGGGGGGGGGGGGGGGGGGGFGGGGGGGGGGGGGGGGGGGGGGGGGGGGGGGGGGGGGGGGGGGGGGGGGGGGGGGGGGGGGGGGGGGGGGGGGGGGGGGGGGGGGGGGGGGGGGGGGGGGGGDGGGGGGGGGGFGGGGGGFFFFGGGGFFFFGGFFFFGGGGFFGFFFFFFFFFFFFFGG
@M02352:288:000000000-CKWC8:1:1101:15870:5747 1:N:0:ATGCGCAG+CTCTCTAT
TACGGAGGGTCCGAGCGTTATCCGGAATCATTGGGTTTAAAGGGTCCGCAGGCGGTCAATTAAGTCAGAGGTGAAATCCCATAGCTTAACTATGGAACTGCCTTTGATACTGGTTGACTTGAGTCATATGGAAGTAGATAGAATGTGTAGTGTAGCGGTGAAATGCATAGATATTACACAGAATACCGATTGCGAAGGCAGTCTACTACGTATGTACTGACGCTCATGGACGAAAGCGTGGGGAGCGAACAGGATTAGATACCCTGGTAGTCCACGCCGTAA
+
GGGGGGGGGGGGGGGGGGGGGGGGGFGGGGGGGGGFGGGGGGGGGGGGGGGGGGGEGGGGGGGGGGGGGGGGGGGGGGGGGGGGGGGGGGGGGGGGGGGGGGFGGGGGGGGGGGGGGGGGGGGGGGGGGGGGGGGGGGGGGGGGGGGGGGGGGGGGGGGGGGGGGGGGGGGFGGGGGGGGGGGGGGGGGGGGGGGGGGGGGGGGGGGGGGGGGGGGGGGGGGGCEGGGGGGGGGGFGGDGGGEFFFGGGGFFFFFGFFFFGGGGFFGFFFFFFGF?FBF;GG
@M02352:288:000000000-CKWC8:1:1101:19931:5755 1:N:0:ATGCGCAG+CTCTCTAT
TACGGAGGGGGTTAGCGTTGTTCGGAATTACTGGGCGTAAAGCGTACGTAGGCGGATTAGTCAGTTAGGGGTGAAATCCCAGGGCTCAACCCTGGAACTGCCTCTAATTCTGCTAGTCTTGAGTTCGAGAGAGGTGAGTGGAATTCCAAGTGTAGAGGTGAAATTCGTAGATATTTGGAGGAACACCAGTGGCGAAGGCGGCTCACTGGCTCGATACTGACGCTGAGGTACGAAAGTGTGGGGAGCAAACAGGATTAGATACCCTGGTAGTCCACACCGTAA
+
GGGFGEFGGGGGGGGGGGGGGGGGGGGGGGGGGGGGGGGGGGGGGGEGGGGGGGGGGGGGGFEEFGGGGGGGGGGGGGGGGGGDGGGFGGGGGGGGGGGGGGGGGGGFDGGGGGGGGGGGGGGGGGGGGGGGGGGGGGGGGGFGFGGGGGGGGGGGGGGGGGGGGGGGGGGCGGGFGGGGGGGGGGGGGGGGGGGGGGGGGGGCGGGGGGGGGGGGGGCFGGGGGGGGGFDGGGGFGGFGGGFBFFGGGFFFBFGGFFDFGGGGFFGFFFFFFGFBFFF6FD
@M02352:288:000000000-CKWC8:1:1101:10234:5760 1:N:0:ATGCGCAG+CTCTCTAT
TACGGAGGGGGTTAGCTGTTCGGAATTACTGGGCGTAAAGCGCACGTAGGCGGATCAGAAAGTAAGGGGTGAAATCCCAGGGCTCAACCCTGGAACTGCCTCTTAAACTCCTGGTCTTGAGTTCGAGAGAGGTGAGTGGAATTCCGAGTGTACAGGTGAAATTCGTAGATATTCGGAGGAACACCAGTGGCGAAGGCGGCTCACTGGCTCGATACTGACGCTGAGGTGCGAAAGTGTGGGGAGCAAACAGGATTAGATACCCTGGTAGTCCACACCGTAAA
+
GGGGGGGGGGGGGGGGGGGGGGGGGGGGGGGGGGGGGGGGGGGGGGGGGGGGGGGGGGGFFGGGFGGGGGGGGGGGFFGGGGGGGGGGGGGGGGGGGGGGGGGGGGGGGGGGGGGGGGGGGGGGGGGGGGGGGGGGGGGGGGGGGGGGGGGGGGGGGGGGGGGGGGGGGGGGGGGGGGGGGGGGCFGGGGGGGGGGGGGGGGGGGGGGGGGGGGGGGGGGGGGEGGGGGGGGGGCFGGGGGGEBFFGCGGFFFFGGFFDFGGGFF:FFDFFFF<)39:FBF
@M02352:288:000000000-CKWC8:1:1101:17087:5768 1:N:0:ATGCGCAG+CTCTCTAT
TACGGAGGGTGCAAGCGTTATCCGGAATCATTGGGTTTAAAGGGTCCGCAGGCGGTCGATTAAGTCAGAGGTGAAATCCCATAGCTTAACTATGGAACTGCCTTTGATACTGGTTGACTTGAGTCATATGGAAGTAGATAGAATGTGTAGTGTAGCGGTGAAATGCATAGATATTACACAGAATACCGATTGCGAAGGCAGTCTACTACGTATGTACTGACGCTCATGGACGAAAGCGTGGGGAGCGAACAGGATTAGATACCCTGGTAGTCCACGCCGTAA
+
GGGGGGGGGGGGGGGGGFCGGGGFGFDGGGGGGGGFGGGGGGGGGGGGGGGGGGGFGGGGGGGGGGGGGGGGGGGGGGGGGGGGGGGGGGGGGGGGGGGGGGGGDGGGGGGGGGGGGGGGGGGGGGGGGGGGGGGGGGGGGGGGGGGGGGGGGGGGGGGGGGGGGGGGGGGFFGGGGGGGGGGFGGGGGGGGGGGGGGGGGGGGGGGGGGGFGGGGGGGGGGGGGGGGGGGGGGGFGGDEGGF?;FGDGG@@B:CF?FFFGG?CFFGFAF>AFGFFFFFFDD
@M02352:288:000000000-CKWC8:1:1101:7980:5785 1:N:0:ATGCGCAG+CTCTCTAT
TACGGAGGGTCCAAGCGTTATCCGGAATCATTGGGTTTAAAGGGTCCGCAGGCGGTCAATTAAGTCAGAGGTGAAATCCCATCGCTCAACGATGGAACTGCCTTTGATACTGATTGACTTGAGTTATATGGAAGTAGATAGAATAAGTAGTGTAGCGGTGAAATGCATAGATATTACTTAGAATACCGATTGCGAAGGCAGTCTACTACGTATATACTGACGCTGAGGGACGAAAGCGTGGGGAGCGAACAGGATTAGATACCCTGGTAGTCCACGCCGTAA
+
GGGGEGGGGC@G9FGGGGGCF9FEGGGGGGAGGGG:6CEGGG<F@EFGGGGGGGG4>:CEDGGGGCFGEGGGGGGGGGGGG,=FGGGGGGGCFGGGGGGGGGG<FCEDGGGA95,F@FGCFGFFGFCGE9FFCDGD<@D=FGGG<37=FGGGGGGFGGGGGGGGAFFFFGGGGGGFE,;2?DG9FFG**C*CFGGGGGGDG:@FGGGGFEDGEFGGGGGGGGGGGGGGGGGGGCD@5=DGGGFFFDCDGGFFFFGGFFFFGGGGFFGFFFFFFGF09FFFGG
@M02352:288:000000000-CKWC8:1:1101:6752:5785 1:N:0:ATGCGCAG+CTCTCTAT
TACGGAGGGTGCAAGCGTTATCCGGAATCATTGGGTTTAAAGGGTCCGTAGGCGGGCAACTAAGTCAGTGGTGAAATGCAGGGGCTCAACTCCGGCACTGCCATTGATACTGGTTGTCTTGAATTATTGTGAAGTGGCTAGAATATGTAGTGTAGCGGTGAAATGCTTAGATATTACATAGAATACCGATTGCGAAGGCAGGCCACTAACAATACATTGACGCTGATGGACGAAAGCGTGGGTAGCGAACAGGATTAGATACCCTGGTAGTCCACGCCGTAA
+
GGGGGGGGGGGGGGGGGGGGGGGGGGGGGGGGGGGFGGGGGGGGGGGGGGGGGGGGGGGGGGGGGGGGGGGGGGGGGFGFFFGGGGGGGGGGCGGGFGGGGFAFGGGGGGGGGGGGGGGGGGGGGGGGGGGGGGGGGGGGGGGGGGGGGGGGGGGGGGGGGGGGGGGGGGGGGGGGGGFBCGGGGGGGGGGGGGGGGGGGGGDEGGGGFGGGGGGGGGGFGGGGGGFGGGGGGGGFGGGGGGFFFFDG5DEFF?GGFF<@:FGGFFGF<7<AFGF?>BFFGG
@M02352:288:000000000-CKWC8:1:1101:22429:5789 1:N:0:ATGCGCAG+CTCTCTAT
TACGGAGGATCCAAGCGTTATCCGGAATCATTGGGTTTAAAGGGTCCGTAGGTGGATAATTAAGTCAGAGGTGAAATCCTGCAGCTCAACTGTAGAATTGCCTTTGATACTGGTTGTCTTGAGTTATTATGAAGTAGTTAGAATATGTAGTGTAGCGGTGAAATGCATAGATATTACATAGAATACCAATTGCGAAGGCAGATTACTAATAATATACTGACACTGATGGACGAAAGCGTGGGGAGCGAACAGGATTAGATACCCTGGTAGTCCACGCCGTAA
+
GGGGGGGGGGGGGGGGGGGGGGGGGGGGGGGGGGGGGGGGGGGGGGGGFGGGFFGGGGGGGGGGGGGGGGGGGGGGGGGGGGGGGGGGGGGGGGGGGGGGGGGGGGGGGGGGGGGGGGGGGGGGGGGGGGGGDFGGGFGGGGGGGGGGGGGGGGGGGGGGGGGGGGGGGGGGGGGGGGGGGGGGGGGGGGGGGGGGGGGGGGGGGGGGGGGGGGGGGGGGFGGGGGGGGGG:EGGFGGGGGGFFFFGGGGFF?FGGFFFFGGGGFFGFF=ABFGFFFFFFGG
@M02352:288:000000000-CKWC8:1:1101:4033:5800 1:N:0:ATGCGCAG+CTCTCTAT
TACGGAGGGGGTTAGCGTTGTTCGGAATTACTGGGCGTAAAGCGTACGTAGGCGGATCAGAAAGTAGGGGGTGAAATCCCGAGGCTCAACCTCGGAACTGCCTCCTAAACTCCTGGTCTTGAGTTCGAGAGAGGTGAGTGGAATTCCAAGTGTAGAGGTGAAATTCGTAGATATTCGGAGGAACACCAGTGGCGAAGGCGGCTCACTGGCTCGATACTGACGCTGAGGTGCGAAAGTGTGGGGAGCAAACAGGATTAGATACCCTGGTAGTCCACACCGTAA
+
GGGGGEGGGGGFGGGGGGGGGFGGGGGGGGGGGGGGGGGGGGGGGGGGGGGGGGGGGGGGGGGGGDGFGGGGGGGGGGGGGGGGGGGGGGGGGGGGGGGGGGFGGGGGGGGGGGGCGGGGGGGGGGEGGGGGGGGGGGGGFFC@FGGGCFGGGGGFGGGCFGGFGGGFFFGGGGGFFGGGGGGGGGCFFGGGGDGEGGGGGGEGGGFEFFGGGGGDGGGF?EGEGGFC<5FGGGC>FFGGGGFFFEFGGGFFFFF>?FFFGGGGFFD@DFAAFGFFFFFFFD
@M02352:288:000000000-CKWC8:1:1101:26954:5807 1:N:0:ATGCGCAG+CTCTCTAT
TACGGAGGGTCCGAGCGTTAATCGGAATTACTGGGCGTAAAGCGTACGCAGGCGGTTTGTTAAGCGAGATGTGAAAGCCCCGGGCTCAACCTGGGAACTGCATTTCGAACTGACAAACTAGAGTTTTGTAGAGGGTGGTAGAATTTCAGGTGTAGCGGTGAAATGCGTAGAGATCTGAAGGAATACCAGTGGCGAAGGCGGCCACCTGGACAATAACTGACGCTCATGTACGAAAGCGTGGGGAGCAAACGGGATTAGATACCCAGGTAGTCCACGCCGTAA
+
GGGGGGGGGFGFGGGGGEGEGGGGGEGGGGGGGGGGGGGGGGGGGGGGGGEEFFGGGGGGGGGFFGG7FGFFGGGFGGGGGGGGGGGGGGGGGGGGGGGFGGCFGGCGFGGGGGGFFGGGGGGFFFGGGGGGGGGGEGGGGGGGGGGGGGGDGGFEGDGGGGGCFFEGGGGGFGCFGGFGGGGGGF,+?<:*=B@CECFGGGGGGGGCFGGGGGGGGGGGFGGEGC:FGGGGGFD>FE<C?5502@FCFG)5:(>*3?2FGFGG@FGFAFBAFGFFFFDF:9
@M02352:288:000000000-CKWC8:1:1101:25600:5810 1:N:0:ATGCGCAG+CTCTCTAT
TACGGAGGGTGCGAGCGTTAATCGGAATTACTGGGCGTAAAGCGCATGCAGGTGGTTCATTAAGTCAGATGTGAAAGCCCGGGGCTCAACCTCGGAACTGCATTTGAAACTGGTGAACTAGAGTGCTGTAGAGGGGGGTAGAATTTCAGGTGTAGCGGTGAAATGCGTAGAGATCTGAAGGAATACCAGTGGCGAAGGCGGCCCCCTGGACAGACACTGACACTCAGATGCGAAAGCGTGGGGAGCAAACAGGATTAGATACCCTGGTAGTCCACGCCGTAA
+
GGGGGFFGGGGGGGGGGGGGGGGGGGGGGGGGGGGGGGGGGGGGGGGGGGGGGGGGGGGGGGGGGGGGGGGGGGGGGGGGGGGGGGGGGGGGGGGGEFGGGGGGGGGGGGGGGGGGGGGGGGGGGGGGGGGGGGGGGGGGGGGGGGGGGGGGGGGGGGGGGGGGGGGGGGGGGGGGGGGGGGGGGGGGGGGGGGGGGGGGGGGGGGGGGGGGGFFGGGGGGGGGGGGFGGGGGGGFGGGGGED?BFGGGGFFFFGGFFBFGGGGFFGFFFFFFGFFFFF>GD
@M02352:288:000000000-CKWC8:1:1101:5941:5813 1:N:0:ATGCGCAG+CTCTCTAT
TACGGAGGATCCAAGCGTTATCCGGAATCATTGGGTTTAAAGGGTCCGTAGGCGGTTTTATAAGTCAGAGGTGAAATCCCGCAGCTCAACTGTGGAACTGCCTTTGAAACTGTTAGTCTTGAGTTATTGTGAAGTGGTTAGAATATGTAGTGTAGCGGTGAAATGCTTAGAGATTACATGGAATACCGATTGCGAAGGCAGATCACTAACAATATACTGACGCTGATGGACGAAAGCGTGGGGAGCGAACAGGATTAGATACCCTGGTAGTCCACGCCGTAA
+
GGGGGGGGGGGGGGGGGGGGGGFFGGGGGGGGGGGFGGGGGGGGGGGGGGGGGGGFFGGGGGGGGGGGGGGGFGGGGGGCFGCFGGFGGGGGGGGGGGGGGGCFFGGGGGGGGGGGGGGGGGGGGGGGGGGGGGGGGGGGGGGGGGGGGGGGGGGGGGGGGGGGGFGGGGGGGGGGGGFGGGGGGGGGGGGGGGGGGGGGGGGGGGGGGGGGGGGGGGGGGGEGGGGGGGGGGGDFGGGGGGFFFFGGGGFFFBDFDFFFGGFGFFFFFFFF?DFF;BEFDC
@M02352:288:000000000-CKWC8:1:1101:18964:5815 1:N:0:ATGCGCAG+CTCTCTAT
TACGGAGGGGGTTAGCGTTGTTCGGAATTACTGGGCGTAAAGCGCACGTAGGCGGATCAGAAAGTATAGGGTGAAATCCCAGGGCTCAACCCTGGAACTGCCTTATAAACTCCTGGTCTTGAGTTCGAGAGAGGTGAGTGGAATTCCGAGTGTAGAGGTGAAATTCGTAGATATTCGGAGGAACACCAGTGGCGAAGGCGGCTCACTGGCTCGATACTGACGCTGAGGTGCGAAAGTGTGGGGAGCAAACAGGATTAGATACCCTGGTAGTCCACACCGTAA
+
GGGGGEFGGGGFGGGGGFGGGGGGGGGGGGGGGGGGGFGGGGGGGGGGGGGGGGGGGGGGGGGGGGGGGGGGGGGGGGGGGGGGGDFFGGGGGGGGGGGGGGGGGGGGGGGGGGGGGGGGGGGGGGGGGGGGGGGGGGGGGGGGGGGGGGGGGGGGGGGGGGGGGGGGGGGGGGGGGGGGGGGGGGGGGGGGGGGGGGGGGGGGGGGGGGFGEEGGGFGGFEEDGGGGGFGGGGGEGGGGGGDBBEGGFFFFFF9>BFFFG?GGFFGFAB7>FGFFFFF:GG
@M02352:288:000000000-CKWC8:1:1101:17784:5823 1:N:0:ATGCGCAG+CTCTCTAT
TACGGAGGGGGCTAGCGTTGTTCGGAATTACTGGGCGTAAAGCGCACGTAGGCGGCTCAGAAAGTCTAGGGTGAAATCCCAGGGCTCAACCCTGGAACTGCCTTGTAAACTCCTGGTCTTGAGTTCGAGAGAGGTGAGTGGAATTCCGGGTGTAGAGGTGAAATTCGTAGATATTCGGAGGAACACCAGTGGCGAAGGCGGCTCACTGGCTCGATACTGACGCTGAGGTGCGAAAGTGTGGGGAGCAAACAGGATTAGATACCCTGGTAGTCCACACCGTAA
+
GGG<FFGG7++++;CFGFGGGGGGGGGG<FGGGGGGGGGGGG<F=+CFGGGGGGG7>:5E,CFFG,55E<FFGGGG,FG=<FGGGGGGGGGG8BF=FGGGG8FG88FFFGG,,:,B,EFGGGGG9<<33@FGGGG7,@3FFGGGGGG7*>FGGGG,CFGGGGGG9FGGGGGGGG@;2BGGGGGGGGD*FGGGGGGGGGGGGGG5+AFGG=5+**0;EGGGGGGGGGGG7CFGGGGF7EGGGGFFFFF9EGFFFFGF?FFFG?FGFFG:<FFFFGF2:?EFGG
@M02352:288:000000000-CKWC8:1:1101:23747:5839 1:N:0:ATGCGCAG+CTCTCTAT
TACGGAGGGGGTTAGCGTTGTTCGGAATTACTGGGCGTAAAGCGCACGTAGGCGGATCAGAAAGTATAGGGTGAAATCCCAGGGCTCAACCCTGGAACTGCCTTGTAAACTCCTGGTCTTGAGTTCGAGAGAGGTGAGTGGAATTCCGAGTGTAGAGGTGAAATTCGTAGATATTCGGAGGAACACCAGTGGCGAAGGCGGCTCACTGGCTCGATACTGACGCTGAGGTGCGAAAGTGTGGGGAGCAAACAGGATTAGATACCCTGGTAGTCCACACCGTAA
+
GGGGGGGGGGGFCFGGGGGGGGGGGGGGGGGGGGGGGGGGGGGGEEGGEFGGGGGC7FFFGGGGGGGGGGGFGGGGGGGGGGGGGGGEGG<FGGGGGGGGGGGGGDFGGGGGCFGGGGGGGGGGGGGGGGGGGGGGCFGGGGGGGGGGGGGGGGGGGGGGGGGGFGGGGGGGGGGGGGGGGGGGGGGGGGGGGGGGGGGGGGCEGFGGGGGGGGGGGGGGGGGGGGGGCFGDGGGFGGGGGGFFFFGGGGFFFFGGDFFFGGGGFFGFFFFFFGF?FFF?GG
@M02352:288:000000000-CKWC8:1:1101:18168:5845 1:N:0:ATGCGCAG+CTCTCTAT
TACGGAGGGGGTTAGCGTTGTTCGGAATTACTGGGCGTAAAGCGTACGTAGGCGGATCAGAAAGTATGGGGTGAAATCCCAGGGCTCAACCCTGGAACTGCCTCATAAACTCCTGGTCTAGAGTTCGAGAGAGGTGAGTGGAATTCCGAGTGTAGAGGTGAAATTCGTAGATATTCGGAGGAACACCAGTGGCGAAGGCGGCTCACTGGCTCGATACTGACGCTGAGGTACGAAAGTGTGGGGAGCAAACAGGATTAGATACCCTGGTAGTCCACACCGTAA
+
GGGGGDGGGGGFGGGGGGGGGEFGGGGGGGGGGGGGGGGGGGGGGGGGGGGGGEGGGGGFEGGFFEGGGGGGGGGGGFGGDGGGGGGFGFGGGGGGGGGGGGGGGGGGGGGGGGGGGGGGGGGGGGGGGGGGGGGGGGGGGGGGGGGGGGGGGGGFGGGGGGGGGGGGCFGFGGGGGGGGEGGGGGGGGGGGGGGGGGGGGGGEGGGGGGFGGGGGEGGGGEGGGGGGGGGGGDGFGGGGGGFBFFGGGGFFB?CC?FBFGGGGFFGFD4<AFGFFFFFFGG
@M02352:288:000000000-CKWC8:1:1101:21744:5845 1:N:0:ATGCGCAG+CTCTCTAT
TACGGAGGGTGCAAGCGTTATCCGGAATCATTGGGTTTAAAGGGTCCGCAGGCGGTCAATTAAGTCAGAGGTGAAATCCCATAGCTTAACTATGGAACTGCCTTTGATACTGGTTGACTTGAGTTATACGGAAGTAGATAGAATAAGTAGTGTAGCGGTGAAATGCATAGATATTACTTAGAATACCGATTGCGAAGGCAGTCTACTACGTATATACTGACGCTGAGGGACGAAAGCGTGGGGAGCGAACAGGATTAGATACCCTGGTAGTCCACGCCGTAA
+
GGGGGGGGGGGGGGGGGGGGGGGGGGGGGGGGGGGFGGFGGGGGGGGGGGGGGGGGGGGGGGGGGGGGGGGGGGGGGGGGGGGGGGGGGGGGGGGGGGGGGGGGGGGGGGGGGGGGGGGGGGGGGGGGGGGGGGGGGGGGGGDFGGGGGGGGGGGGGGGGGGGGGGGGGGGGGGGGGGGGGGGGGGGGGGGGGGGGGGGGGGGGGGGGGGGGGGGGGGGGGGGGGGGGGGGGGGGFGGGGGGFFFFGGGGFFFFGGFFFFGGFGFFGFFFFFFGFFFFFFGG
@M02352:288:000000000-CKWC8:1:1101:4357:5849 1:N:0:ATGCGCAG+CTCTCTAT
TACGGAGGGGGTTAGCGTTGTTCGGAATTACTGGGCGTAAAGCGCACGTAGGCGGATCAGAAAGTATAGGGTGAAATCCCAGGGCTCAACCCTGGAACTGCCTTATAAACTCCTGGTCTTGAGTTCGAGAGAGGTGAGTGGAATTCCGAGTGTAGAGGTGAAATTCGTAGATATTCGGAGGAACACCAGAGGCGAAGGCGGCTCACTGGCTCGATACTGACGCTGAGGTGCGAAAGTGTGGGGAGCAAACAGGATTAGATACCCTGGTAGTCCACACCGTAA
+
GCFDCCFGGEE7@6E<FEECFEFGGEDGGGGGFFGGGFGGEGGGGG=FFFF:FFGCEEFGCEGGGGFGEFGGDFGGGGGGGFG@E@GGGGFFDGGFFGG<DGG9DFGGGFGGGGGGGGGEFFG<<FG7FGGFGCBF@FGCFGGGGG?FGEFFFFFGGCFGCGGGGGGGGGGGFFGGGGGDEGGGGGGGGCFBE?8EGDGGEG*CFGGGFGCG85CFGFGGGGGEGGGG07CDEEGFGGGGGGEFFFGGGGFF?1<7)*)13+<4?>FFFFFA7DFF:1)8GG
@M02352:288:000000000-CKWC8:1:1101:27102:5858 1:N:0:ATGCGCAG+CTCTCTAT
TACGGAGGGGGTTAGCGTTGTTCGGAATTACTGGGCGTAAAGCGCACGTAGGTGGTTCAGTCAGTCAGATGTGAAAGCCCTGGGCTCAACCTGGGAACTGCATCTGATACTGCTTGGCTAGAGTACAGAAGAGGGTGGTGGAATTTCCTGTGTAGCGGTGAAATGCGTAGATATAGGAAGGAACATCAGTGGCGAAGGCGGCCACCTGGTCTGATACTGACGCTGAGGTGCGAAAGCGTGGGGAGCAAACAGGATTAGATACCCTGGTAGTCCACGCCGTAA
+
GFGGGFFGFGGEGFFFGEFGGGGEGCEGGDGGGFFGGGGGDFGGGGGFFGFCF@GGGGGGGGGGGGGGGGGGGGGFGGGGGGGGG@FGGGGGGGGGGGFFFGGGCFGFDFGGGGGGD8AEGGGFGGGG<FFFGGGGGGGGGCFGGGGGGGFFGGGGGGGGGGGFGGGGGGDFGGFGGGCGGGGGGGGGGGGFGGGGGGGGGGGGGGGGGFGGGGGGGGGFDGGGGDGGGGGGGGGFGGGE>E>:2@GG6C>@?<*:7FFFGGFG?FGFD?AAFGF:B?B>C9
@M02352:288:000000000-CKWC8:1:1101:6145:5859 1:N:0:ATGCGCTG+CTCTCTAT
TACGGAGGTGGCTAGCGTTGTTCGGAATTACTGGGCGTAAAGCGTACGTAGGCGGATTAGTAAGTTAGGGGTGAAATCCCAGGGCTCAACCCTGGAACTGCCTCCAATACTGCCAGTCTTGAGTACGAGAGAGGTAAGTGGAATTTCAAGTGTAGAGGTGAAATTCGTAGATATTTGGAGGAACACCAGTGGCGAAGGCGGCTCACTGGCCCGATACTGACGCTGAGGTACGAAAGCGTGGGGAGCAAACAGGATTAGATACCCTGGTAGTCCACACTGTAA
+
GCFE-8@F@,,,66CFGFG>FGGGGDGGEFGGGFGGGCFCCF?F6,7@FGFEFGG+++,:EBFC@,FF8FFCGGGGFFGGFEGDE<DGFEE+=FGGGGGFEFG<,,:DFGCFGA,,8CD<FFG>883+@FFCGGG,7@@@FGGGGC,,,7@>FFC@,,DCFF>9,DFF65?FGG@,4,BEEGGFGGGGGCGFGGGGGCG5::=*<CGFF5****:EEGGGGGDGGC8C73:DGFDE***;:E>22>39E*)8?<FDFFFFGGF695F)4@D)=0/(4(167:
@M02352:288:000000000-CKWC8:1:1101:17431:5861 1:N:0:ATGCGCAG+CTCTCTAT
TACGGAGGGGGTTAGCGTTGTTCGGAATTACTGGGCGTAAAGCGTACGTAGGCGGATTAGTCAGTTAGGGGTGAAATCCCAGGGCTCAACCCTGGAACTGCCTCTAATACTGCTAGTCTTGAGTTCGAGAGAGGTGAGTGGAATTCCAAGTGTAGAGGTGAAATTCGTAGATATTTGGAGGAACACCAGTGGCGAAGGCGGCTCACTGGCTCGATACTGACGCTGAGGTACGAAAGTGTGGGGAGCAAACAGGATTAGATACCCTGGTCGTCCACACCGTAA
+
GGGGGCFGGGGFGGFGGGGGGGGGGGGGGGGGGGGGGGEGGGGGGGGGGGGEGGGGGGGGGGGGGGGGGGGG@FGGGGGGGGGDGFFCGGGGGGGGGGGGGGFGGGGGGGGGGGGGGGGGGGGGGG@FGGGGGGCFGGCGGGFGGGGGGGGGGGGFGGGGGGGGGGGGGGGGGGGGGGGGGGGGGGGGGGGGDEGGGGGGGGCCFGGFGGFCEEDFGGGGGGGGGGGGGCFGGGCB7CCFGGF:1>FGGGFF??CC20)99<F7*5*/))(4>3*.2:>.>D
@M02352:288:000000000-CKWC8:1:1101:25496:5868 1:N:0:ATGCGCAG+CTCTCTAT
TACGGAGGGTCCAAGCGTTATCCGGAATCATTGGGTTTAAAGGGTCCGCAGGCGGTCAATTAAGTCAGAGGTGAAATACCATAGCTCAACTATGGAACTGCCTTTGATACTGGTTGACTTGAGTCATATGGAAGTAGATAGAATGTGTAGTGTAGCGGTGAAATGCATAGATATTACACAGAATACCGATTGCGAAGGCAGTCTACTACGTATGTACTGACGCTGAGGGACGAAAGCGTGGGGAGCGAACAGGATTAGATGCCCTGGTAGTCCACGCCGTAA
+
GGGGGGGGGGGGGGGGGGGCFGGGGGGGGGGGGGGGGGGGGGGGGGGGGGGGGGGEGGGGGGGGGGGGGGGGGGGGGGGGGGGGGGGGGGGFGGGGGGGGGGGGGGGGGGGGGGGGGGGGGGGGGGGGGGGGGGGGGGGGGGFGGGGGGGGGGGGGGGGGGFGFDGGGGGGGGGGGGGGGGGGGGGGGGGGGGDEGGGGGGFGGGGGGGGGGGGGGGGGGGGGGGGGGGGGGGGGFGGCGGGEFFFGGGGFFFFGGFFFF7CGGFFFF<F<>FFFFFFFFGD
@M02352:288:000000000-CKWC8:1:1101:19194:5870 1:N:0:ATGCGCAG+CTCTCTAT
TACGGAGGGTCCAAGCGTTATCCGGAATCATTGGGTTTAAAGGGTCCGCAGGCGGTCAATTAAGTCAGAGGTGAAAGCCCATCGCTCAACGATGGAACTGCCTTTGATACTGGTTGACTTGAGTTATACGGAAGTAGATAGAATAAGTAGTGTAGCGGTGAAATGCATAGATATTACTTAGAATACCGATTGCGAAGGCAGTCTACTACGTATATACTGACGCTCATGGACGAAAGCGTGGGGAGCGAACAGGATTAGATACCCTGGTAGTCCACGCCGTAA
+
GGGGGGGGGGGGGGGGGGGGGGGGGGGGGGGGGGGGGGGGGGGGGGGGGGGGGGGGGGGGGGGGGGGGGGGGGGGGGGGGGGGGGGGDGGGGGGGGGGGGGGGGGGGGGGGGGGGGGGGGGGGGGGGGGGGEGGGGGGGGGGGGGGGGGGGGGGGGDGGGGGGGGGGGGGGGGGGGGGGGGGGGGGGGGGGGGGGGGGGGGGGGGGGGGGGGGGGGGGGGGGGGGGGGGGGGGGGFGGGGGGF?BFGDGGFFFFGGFFBFFGDFFFGFFFFBFGFFFFFFGG
@M02352:288:000000000-CKWC8:1:1101:5586:5874 1:N:0:ATGCGCAG+CTCTCTAT
TACGGAGGGGGTTAGCGTTGTTCGGAATTACTGGGCGTAAAGCGCACGTAGGCGGATCAGAAAGTATAGGGTGAAATCCCAGGGCTCAACCCTGGAACTGCCTTATAAACTCCTGGTCTTGAGTTCGAGAGAGGTGAGTGGAATTCCGAGTGTAGAGGTGAAATTCGTAGATATTCGGAGGAACACCAGTGGCGAAGGCGGCTCACTGGCTCGATACTGACGCTGAGGTGCGAAAGTGTGGGGAGCAAACAGGATTAGATACCCTGGTAGTCCACACCGTAA
+
GGGGGEGGGGGGGGGGGGGGGGGGGGGGGGGGGGGGGGGGGGGGGGGGGGGGGGGGGGGGGGGGGGGGGGGGGGGGGGGGGGGGGGGGGGGGGGGGGGGGGGGGGGGGGGGGGGGGGGGGGGGGGGGGGGGGGGGGGGGGGGGGGGGGGGGGGGGGGGGGGGGGGGGGGGGGGGGGGGGGGGGGGGGGGGGGGGGGGGGGGGGGGGGGGGGGGGGGGGGGGGGGGGGGGGGGGGGFGGCFGGFFFFGGGGFFFFGFFFFFGGGGFFGFFFFFFGFFFFFFGG
@M02352:288:000000000-CKWC8:1:1101:19141:5878 1:N:0:ATGCGCAG+CTCTCTAT
TACGGAGGGTCCGAGCGTTATCCGGAATCATTGGGTTTAAAGGGTCCGTAGGCGGACTAATAAGTCAGAGGTGAAATCCCATAGCTTAACTATGGAACTGCCTTTGATACTGGTTGACTTGAGTTATACGGAAGTAGATAGAATGTGTAGTGTAGCGGTGAAATGCATAGAGATTACACAGAATACCGATTGCGAAGGCAGTCTACTACGTATATACTGACGCTCATGGACGAAAGCGTGGGGAGCGAACAGGATTAGATACCCTGGTAGTCCACGCCGTAA
+
GGGGEGGGGC<FBFGGGGGGGGGGGGDFCFGGGGGG7FGGGGGGG<FGGGG>FGGGECF9AFGGGGGGFGGGGGGGGGGGGGCFGGGGGGGDFGGGGGGGGA?EG<F<FGGE<FGFFFGGGGGGGGGFF8FG@F>FFDFDFGGGGGFGGGGGGGGGGGGGGGGGGGFGGGCFGGFD,?>>DGGGGGGG@F7EGGGGGGGCB<8C9FG9C8299CCFFGGGGGGGED9E9+9CEGGFGCGGGGE?BFGGECEFBBGGFFBFGGGGFFGFFFAB6F*49?EFGG
@M02352:288:000000000-CKWC8:1:1101:8233:5884 1:N:0:ATGCGCAG+CTCTCTAT
TACGGAGGGGGTTAGCGTTGTTCGGAATTACTGGGCGTAAAGCGCACGTAGGCGGATCAGAAAGTAAGGGGTGAAATCCCAGGGCTCAACCCTGGAACTGCCTCTTAAACTCCTGGTCTTGAGTTCGAGAGAGGTGAGTGGAATTCCGAGTGTAGAGGTGAAATTCGTAGATATTCGGAGGAACACCAGTGGCGAAGGCGGCTCACTGGCTCTATACTGACGCTGAGGTGCGAAAGTGTGGGGAGCAAACAGGATTAGATACCCTGGACTTCACACCGTACA
+
GGGG-BFEGG7C@FFGGGGGCFGCFFGGDFGGGGFFGGGGGGGGGGFG<FEGGGGGGEDD@EFFG9AE<FGGGGGGGFGGGGFGGGGFGGB:FGFFGGGGGGGFF<FFCGGFGEF?FFGGFFGGGC77,@CCEGGG,>F97:DGGGC@FGFGF,>;<FGGGGEC;EFGGGGGGGG9+=*:7FF7,FGGG:<CCEE*8C5CECEEGFF78;<?++<FFG?++;EEG)*@<74):CC>FF79EEF09E3D6454:BGGBFFF7?EG4)9)(*.6*9*(-,.(*1
@M02352:288:000000000-CKWC8:1:1101:12338:5886 1:N:0:ATGCGCAG+CTCTCTAT
TACGGAGGGGGTTAGCGTTGTTCGGAATTACTGGGCGTAAAGCGTACGTAGGCGGATTAGTCAGTTAGGGGTGAAATCCCAGGGCTCAACCCTGGAACTGCCTCTAATACTGCTAGTCTTGAGTTCGAGAGAGGTGAGTGGAATTCCAAGTGTAGAGGTGAAATTCGTAGATATTTGGAGGAACACCAGTGGCGAAGGCGGCTCACTGGCTCGATACTGACGCTGAGGTACGAAAGTGTGGGGAGCAAACAGGATTAGATACCCTGGTAGTCCACACCGTAA
+
GGGGGFGGGGGFGGGGGGGGGGGGGGGGGGGGGGGGGGGGGGGGGDGGGGGGGGGGGGGGGGGGGGGGGGGGGGGGGGGGGGGGGGGGGGGGGGGGGGGGGGGGGGGGGGGGGFGGGGGGGGGGDGGFGGGGGGGGGGGGGGGGGGGGGGGGGGGGGGGGGGGGGGGGGGGGGGGFFFGGGGGGGGGGGGGGGGGGGGGGGGGGGGGGGGDGGEGGGGGGGGGGGGGGGGGGGGGFGGGGGGFFFFDGFGFFFFDGFFFFGGGGFFGF9FDFF76>?BF1CD
@M02352:288:000000000-CKWC8:1:1101:23900:5886 1:N:0:ATGCGCAG+CTCTCTAT
TACGGAGGGGGTTAGCGTTGTTCGGAATTACTGGGCGTAAAGCGTACGTAGGCGGATTGGAAAGTAGGGGGTGAAATCCCAGGGCTCAACCCTGGAACTGCCTCCTAAACTATCAGTCTAGAGTTCGAGAGAGGTGAGTGGAATTCCAAGTGTAGAGGTGAAATTCGTAGATATTCGGAGGAACACCAGTGGCGAAGGCGGCTCACTGGCTCGATACTGACGCTGAGGTGCGAAAGTGTGGGGAGCAAACAGGATTAGATACCCTGGTAGTCCCCACCGTAA
+
GGGGGDEGDGGGGGGGGGGGGGGGGGEGGGGGGGGGDGGGGGGGGGGGGGGGGGGFCFGGF,CFFGFFDEGEG@GGCFGGGGGGGFGGGGGGGGGGGGGGGGGGGGFGFGGGGGGGFGGGGGGGGGGGGGEFGGGFCCFGGGGGGGGGGGGFGGGGGDGGGGGGGGCFGGGGGGFGG6CECEGGGGGG>FFGGGGCE>FGCGEGGGGFGFFGEEFFGFGDGGGGD9CCF57DECDD7<F?GGB?>BFGGGFF:?CFFFAFGGGFFFGFFFF>F*7344).9>
@M02352:288:000000000-CKWC8:1:1101:14093:5887 1:N:0:ATGCGCAG+CTCTCTAT
TACGGAGGGGGTTAGCGTTGTTCGGAATTACTGGGCGTAAAGCGCACGTAGGCGGATCAGAAAGTATAGGGTGAAATCCCAGGGCTCAACCTTGGAATTGCACCCGATACTGGCAGGCTAGAGTACGATAGAGGAGTGTGGAATTTCCTGTGTAGCGGTGAAATGCGTAGATATAGGAAGGAACATCAGTGGCGAAGGCGACACTCTGGATTGATACTGACACTGAGGTGCGAAAGCGTGGGGAGCAAACAGGATTAGATACCCTGGTAGTCCACGCCGTAA
+
GGGGGGGGGGGGGGGGGGGGGGGGDEGGGGGFFGGGGGGGGGGGGGGGGGGGGGGGGGGGGGGGGGGGGGGGGGGGGGGGGGGGGGGGGGGGGGGGGGGGGFGGGGGGGGGGGGGGGGFGGGGGGGGDGEECFFCFFGGGGGGGGGGGGGGGGGGGGGGGGGGGGGGGGGGGGFGGGFFGGGFGFG7CCGGFGDEGEDGGGDCGEGGGG?CFFGGGGGFFGEGGGGGGFGGGGCDDGDGGGDEFFFGGGGFF?BGG7=AFGGGGFFG@A44<FGFFFFFFGG
@M02352:288:000000000-CKWC8:1:1101:8217:5894 1:N:0:ATGCGCAG+CTCTCTAT
TACGGAGGGGGTTAGCGTTGTTCGGAATTACTGGGCGTAAAGCGCACGTAGGCGGATCAGAAAGTAAGGGGTGAAATCCCAGGGCTCAACCCTGGAACTGCCTCTTAAACTCCTGGTCTTGAGTTCGAGAGAGGTGAGTGGAATTCCGAGTGTAGAGGTGAAATTCGTAGATATTCGGAGGAACACCAGTGGCGAAGGCGGCTCACTGGCTCGATACTGACGCTGAGGTGCGAAAGTGTGGGGAGCAAACAGGATTAGATACCCTGGTAGTCCACACCGTAA
+
GGGGGFGGGGGGGGGGGGGGGGGGGGGGGGGGGGGGGGGGGGGGGGGGGGGGGGGGGGGGGGGGGGGGGGGGGGGGGGGGGGGGGGGGGGGGGGGGGGGGGGGGGGGGGGGGGGGGGGGGGGGGGGGGGGGGGGGGGGGGGGGGGGGGGGGGGGGGGGGGGGFGGGGGGGGGGGGGGGGGGGGGGGGGGGGGGGGGGGGGGGGGGGGGGGGGGGGGGGGGGGGGGGGGGGGGGGGFGGGGGGFFFFGGGGFFFFGC7@FFGGFGFFGF<FFF4CFBFFB<FD
@M02352:288:000000000-CKWC8:1:1101:26716:5912 1:N:0:ATGCGCAG+CTCTCTAT
TACGGAGGGGGTTAGCGTTGTTCGGAATTACTGGGCGTAAAGCGCACGTAGGCGGATCAGAAAGTATAGGGTGAAATCCCAGGGCTCAACCCTGGAACTGCCTTATAAACTCCTGGTCTTGAGTTCGAGAGAGGTGAGTGGAATTCCGAGTGTAGAGGTGAAATTCGTAGATATTCGGAGGAACACCAGTGGCGAAGGCGGCTCACTGGCTCGATACTGACGCTGAGGTACGAAAGTGTGGGGAGCAAACAGGATTAGATACCCTGGTAGTCCACACCGTAA
+
GGGGGGGGGGGGGGGFGGGGGGGGGGGGGGGGGGGGGGGGGGGGGGGGGFFGGEGGEGGGGGGGGGFGGGGGGGGGGGCFBFGGGGGGGFGGGGGGFFGFGFGGGGGGGGFDGGGDGGGGGGGGGGGGGGGGGGFFFFGGCFEGGGGFCG<>CFGGGGGGGGGFGGGGGGGFGGGGGFGGGGGGGG7CGGGGGGGGGGGGGGGGGGGGGGGGGGEEGGGG6E5*;CCGGFGGGGGFFC>FGGFFB:FFEGFF:B4:8?>FGCGG*7C6644<FGFF0?D?FD
@M02352:288:000000000-CKWC8:1:1101:22409:5918 1:N:0:ATGCGCAG+CTCTCTAT
TACGGAGGGTGCAAGCGTTATCCGGAATCATTGGGTTTAAAGGGTCCGCAGGCGGTCAATTAAGTCAGAGGTGAAATCCCATAGCTTAACTATGGAACTGCCTTTGATACTGGTTGACTTGAGTTATACGGAAGTAGATAGAATAAGTAGTGTAGCGGTGAAATGCATAGATATTACTTAGAATACCGATTGCGAAGGCAGTCTACTACGTATATACTGACGCTCATGGACGAAAGCGTGGGGAGCGAACAGGATTAGATACCCTGGTGGTCCACGCCGTAA
+
GGGGGFGGGGGGGGGGGGGGGGGGGGGGGGGGGGGGGGGGGGGGGGGGGGGGGGGEGGGGGGGGGGGGGGGGGGGGGGGGGGFGGGGGGGGGGGGGGGGGGGGGGGGGGGGGGGGGGGGGGGGGGGGGGGGGGGGGGGGGGGGGGGGGGGGGGGGGGGGGGGGGGGGGGGGGGGGGGGGGGGGFGGGGGGGGGGGGGGGGGGGGGGGGGGGGGGGGGGGGGGGGGGGGGGGGGGGFGGGGGGF?FFGGGGFFFFFFFF>FGGGGFFFF?DFBFGFFFFFFGG
@M02352:288:000000000-CKWC8:1:1101:24347:5925 1:N:0:ATGCGCAG+CTCTCTAT
TACGGAGGGTGCAAGCGTTACTCGGAATCACTGGGCGTAAAGAGCGTGTAGGCGGGTTTGTAAGTTTGAAGTGAAATCCAATGGCTCAACCATTGAACTGCTTTGAAAACTGCTTACCTAGAATATGGGAGAGGTAGATGGAATTTCTGGTGTAGGGGTAAAATCCGTAGAGATCAGAAGGAATACCGATTGCGAAGGCGATCTACTGGAACATTATTGACGCTGAGACGCGAAAGCGTGGGGAGCAAACAGGATTAGATACCCTGGTAGTCCACGCCCTAA
+
GGGGGGGGGEGGGGGGGGGDE@FEGGDGCGGGGGGGGGGGGG<FFFGGCGGGGGGGGGEGGGGGGCGGGFGGGGGGGGGFFFFGGGGGGGGGGGGGGDFGGFGFFGGGGGGGGGGGFGGGGGFGFFCGGGGGGGGGEFGGGGGGGGGGGGGGGGGGGGGGGGGGGGGGGGGGGGGFGGGGGGGGGGGDFGEGGGGGGGGGGCFGGGGGG?FCGF7CGFGGGGGGGGGGGDGGGGGFG5CEGGBFFFFFGGFFFFGG?FFFGGGGFFGFA=>BBGFF>FE9FF
@M02352:288:000000000-CKWC8:1:1101:18320:5925 1:N:0:ATGCGCAG+CTCTCTAT
TACGGAGGGTGCAAGCGTTATCCGGAATCATTGGGTTTAAAGGGTCCGCAGGCGGTCAATTAAGTCAGAGGTGAAATCCCATAGCTTAACTATGGAACTGCCTTTGATACTGGTTGACTTGAGTTATACGGAAGTAGATAGAATGTGTAGTGTAGCGGTGAAATGCATAGAGATTACACAGAATACCGATTGCGAAGGCAGTCTACTACGTATATACTGACGCTCATGGACGAAAGCGTGGGGAGCGAACAGGATTAGATACCCTGGTAGTCCACGCCGTAA
+
GGGGGGGGGGGGGGGGGGGGGGGGGGGGGGGGGGGGGGGGGGGGGGGGGGGGGGGGGGGGGGGGGGGGGGGGGGGGGGGGGGGGGGGGGGGGGGGGGGGGGGGGGGGGGGGGGGGGGGGGGGGGGGGGGGGGGGGGGGGGGGGGGGGGGGGGGGGGGGGGGGGGGGGGGGGGGGGGGGGGGGGGGGGGGGGGGGGGGGGGGGGGGGGGGGGGGGGGGGGGGGGGGGGGGGGGGGGFGGGGGGFFFEGGGGFFFFGGBFFFGGGGFFGFBFFBFGFFFFFFGG
@M02352:288:000000000-CKWC8:1:1101:16205:5933 1:N:0:ATGCGCAG+CTCTCTAT
TACGGAGGGGGTTAGCGTTGTTCGGAATTACTGGGCGTAAAGCGCACGTAGGCGGATCAGAAAGTATAGGGTGAAATCCCAGGGCTCAACCCTGGAACTGCCTTATAAACTCCTGGTCTTGAGTTCGAGAGAGGTGAGTGGAATTCCGAGTGTAGAGGTGAAATTCGTAGATATTCGGAGGAACACCAGTGGCGAAGGCGGCTCACTGGCTCGATACTGACGCTGAGGTGCGAAAGTGTGGGGAGCAAACAGGATTAGATACCCTGGTAGTCCACACCGTAA
+
GGGGGGGGGGGFGFGGGFCFGGGGGEEGGGGGGGGGGFGGGGGGGGGGGGGGGGGGGGGGFGGGGFGGGFGGGGGGGGGGGGGGDGGGGGGGGGGGGGGGGGGGGGGGFEFGGGGGGGGGGGFGGGGGGGGEEEFGGGGGGGGGGGGGGGGGGGGGGGGGGGGGGGGGGGGGGGGGGGGGDGFGGGGGGGGGGGGGGGGGGDGGGGGGGGGGGGGGGGGGGGGDGGGGGGGGGGGFGFGGGEFFFFGGDFFF??CC?FA?998*=@F6<F74FCF::?B3<C
@M02352:288:000000000-CKWC8:1:1101:22455:5937 1:N:0:ATGCGCAG+CTCTCTAT
TACGAGGGGTGCAAGCGTTAATCGGAATTACTGGGCGTAAAGCGTGCGTAGGTGGCTTGTTAAGCAAGATGTGAAAGCCCCGGGCTCAACCTGGGAACTGCATTTTGAACTGGCAAACTAGAGTATTGTAGAGGGTAGTGGAATTTCCAGTGTAGCGGTGAAATGCGTAGAGATTGGAAGGAACATCAGTGGCGAAGGCGGCTACCTGGACAAATACTGACACTGAGGCACGAAAGCGTGGGGAGCAAACAGGATTAGATACCCTGGTAGTCCACGCCGTAA
+
GFGG-,@FCFGGGGGGGFGE,CFFGG@DFGGFEED8FGGGFGGGFFGEFGCF?FD4,,44:E<FFFG@ECFGGGGFGGGFGEEGG>DFFFG@D?D@FFFGGEFF9@?FGGF@,,,,BDGCCGGFC,3@,,@FFF:FFGGFGGGGGCF,EFDFCFGGGGEGGCFGGFEGEGC,?B?EC,?@CFFG:,@BCFGGGGGGGGGGGGDEGFGFGGG6;8CCGGGGFACC+:CCFC9CEGG>FGGC*:7:9BGGGGFF:BG=744@?FGGFFFF<9>AFG=:BBFFC>
@M02352:288:000000000-CKWC8:1:1101:25784:5939 1:N:0:ATGCGCAG+CTCTCTAT
TACGGAGGGGGTTAGCGTTGTTCGGAATTACTGGGCGTAAAGCGCACGTAGGCGGATCAGAAAGTATAGGGTGAAATCCCGGGGCTCAACCCCGGAACTGCCTTGTAAACTCCTGGTCTTGAGTTCGAGAGAGGTAAGTGGAATTCCGAGTGTAGAGGTGAAATTCGTAGATATTCGGAGGAACACCAGTGGCGAAGGCGGCTTACTGGCTCGATACTGACGCTGAGGTGCGAAAGTGTGGGGAGCAAACAGGATTAGATACCCTGGTAGTCCACACCGTAA
+
GGGGGGGGGGGGGGGGGGGGGGGGGGGGGGGGGGGGGGGGGGGGGGGGGGGGGGGGGGGGGGFFGGGGGGGGGGGGGGGGGGGGGGGGGGGGGGGGGGGGGGGGGGGGGGFGGGGGGGGGGFGDFGGFGGGGGGGGGGGGGGGGGGGGGGGGGGGGGGGGGFGGGGGGGGGGGGGGGGGGGGGGGGGGGGGGGGGGGEGGGGGGGGFFDCGGGGGGGGGGGGGGGGGGGDFCEEGEGGFFGGFFBEGGFGFFFFGG26<4CGGGFFC@9F7AFGFFFFFFGG
@M02352:288:000000000-CKWC8:1:1101:17276:5939 1:N:0:ATGCGCAG+CTCTCTAT
TACGGAGGGGGTTAGCGTTGTTCGGAATTACTGGGCGTAAAGCGCACGTAGGCGGATCAGAAAGTATAGGGTGAAATCCCAGGGCTCAACCCTGGAACTGCCTTATAAACTCCTGGTCTTGAGTTCGAGAGAGGTGAGTGGAATTCCGAGTGTAGAGGTGAAATTCGTAGATATTCGGAGGAACACCAGTGGCGAAGGCGGCTCACTGGCTCGATACTGACGCTGAGGTGCGAAAGTGTGGGGAGCAAACAGGATTAGATACCCTGGTAGTCCACACCGTAA
+
GGGGGFGGGGGGGGGGGGGGGGGGGGGGGGGGGGGGGGGGGGGGGGGGGGGGGGGGGGGGGGGGGGGGGGGGGGGGGGGGGGGGGGGGGGGGGGGGGGGGGGGGGGGGGGGGGGGGGGGGGGGGGGGGGGGGGGGGGGGGGGGGGGGGGGGGGGGGGGGGGGGGGGGGGGGGGGGGGGGGGGGGGGGGGGGGGGGGDGGGGGGGGGGGGGGGGGGGGGGGGGGGGGGGGGGGGGGFGGGGGGFFFFGCGGFF?FGGFFFFGGGGFFGFFFFFFGFFFFFFGG
@M02352:288:000000000-CKWC8:1:1101:22935:5942 1:N:0:ATGCGCAG+CTCTCTAT
TACGGAGGGGGTTAGCGTTGTTCGGAATTACTGGGCGTAAAGCGCACGTAGGCGGATCAGAAAGTATAGGGTGAAATCCCAGGGCTCAACCCTGGAACTGCCTTATAAACTCCTGGTCTTGAGTTCGAGAGAGGTGAGTGGAATTCCGAGTGTAGAGGTGAAATTCGTAGATATTCGGAGGAACACCAGTGGCGAAGGCGGCTCACTGGCTCGATACTGACGCTGAGGTGCGAAAGTGTGGGGAGCAAACAGGATTAGATACCCTGGTAGTCCACACCGTAA
+
GGGGGGGGGGG:FFGGGGGGGGGGGGGGGGFGGGGGGEFGGGGGGEGGGGGGGGGGGGGGCEGGGGGGGGGGGGGGGGCEFFGGGGGGGGGGGGGGGFGGGDFFFGGGGGFGGGGGGGGGGGGGFGGGGGGGGGGGGCFGGGGGGGGGGGGGGGGGGGGGGGGGGGGGGGGGGGCFGGGGGGGGGGGGGGGGGGGGGGGGGGGGGGGGGGFEEGGGGFGGGECEGGGGEGGGGGGFGGGGGGFFFFGGGGFFFFGGFFFFGGGGFFGFFF4:FGFFFFFFGG
@M02352:288:000000000-CKWC8:1:1101:22779:5970 1:N:0:ATGCGCAG+CTCTCTAT
TACGGAGGGGGTTAGCGTTGTTCGGAATTACTGGGCGTAAAGCGCACGTAGGCGGATCAGAAAGTAAGGGGTGAAATCCCAGGGCTCAACCCTGGAACTGCCTCTTAAACTCCTGGTCTTGAGTTCGAGAGAGGTGAGTGGAATTCCGAGTGTAGAGGTGAAATTCGTAGATATTCGGAGGAACACCAGTGGCGAAGGCGGCTCACTGGCTCGATACTGACGCTGAGGTGCGAAAGTGTGGGGAGCAAACAGGATTAGATACCCTGGTAGTCCACACCGTAA
+
FEGGGFFGGGG@FGGGGCFGGGGGGGGGGGGGGGGGGGGEFGGGGGGGGGGGGDGG+>FGFFGGGFFGGGGGDGGGGGGGGGGGGFGFF@FGGGGGGGGGGGGGFGGGGGCCFGGGGGGGGFGGGGGGGGGFGGGGGGGGGGGGGGGGCFFFGFGFGGEGFGGCFFGGGGGGGGGGFFGGGGGGGGGGGGGGGGGGGGGGGGEGGGGGGF<7EECGGGGGGGGEEGGGGGGGGGGFGGCGEEF?>EG5E44?61*:<FFFGGGFFFF?<F7<BFFF:?DFGD
@M02352:288:000000000-CKWC8:1:1101:12242:5983 1:N:0:ATGCGCAG+CTCTCTAT
TACGGAGGGGGTTAGCGTTGTTCGGAATTACTGGGCGTAAAGCGTACGTAGGCGGATTGGAAAGTTGGGGGTGAAATCCCAGGGCTCAACCCTGGAACTGCCTCCAAAACTATCAGTCAAGAGTTCGAGAGAGGTGAGTGGAATTCCAAGTGTAGAGGTGAAATTCGTAGATATTTGGAGGAACACCAGTGGCGAAGGCGGCTCACTGGCTCGATACTGACGCTGAGGTACGAAAGTGTGGGGAGCAAACAGGATTAGATACCCTGGTAGTCCACACCGTAA
+
GGGGGFGGGGGGGGGGGGGGGGGGGGGGGGGGGGGGGGGGGGGGGGGGGGGGGGGFEGGGGGGGGGGGGGGFGGGGGGGGGGGGGGGGGGGGGGGGGGGGGGGGGGGGGGFGGGGGGGGGGGGGGGGGGGGGGGFGGGGGGGGGGGGGGGGGGGFGGGGGGGGGGGGGGGGCGGGGGGGGGGFGGGGGGGGGGGGGGGGGGGGGGGGGGGGGGGGGGGGGGGGGGDGGGGFGGGGFGGGGGGFBFFGGGGFFFFGGFFFFGGGGFFGFFFBFFGFFFFF?GG
@M02352:288:000000000-CKWC8:1:1101:25809:5989 1:N:0:ATGCGCAG+CTCTCTAT
TACGGAGGGTCCGAGCGTTATCCGGAATCATTGGGTTTAAAGGGTCCGCAGGCGGTCGATTAAGTCAGAGGTGAAATCCCATAGCTCAACTATGGAACTGCCTTTGATACTGGTTGACTTGAGTCATATGGAAGTAGATAGAATGTGTAGTGTAGCGGTGAAATGCATAGATATTACACAGAATACCGATTGCGAAGGCAGTCTACTACGTATGTACTGACGCTCATGGACGAAAGCGTGGGGAGCGAACAGGATTAGATACCCTGGTAGTCCACGCCGTAA
+
GGGGGDGEGEGGGEGGECCFFGGGG@FGGFGGGGGFGGGGGGGGGGGGGGEGGGGGGGGGGGGGGGGGGGGGGGGGGGGGGGGGGGGGGGGGGGGGGGGGGGGGAFCGFGGGGGGGGGGGGGGFGGFGGGGGGGGFGGFGGGGGGGGGGGGGGGGGGGCGGGGGGGGGGGGGGGGGGGGGGGGGGGGGGGGGGGGGGGGGGGGGGGGGGGGGFGGGGGFFGGGGGGGGGGGGGGG:FEDGGGFFFFGGGGEF?FCFBFFFGGFGFFGFFFDDFGFFFFF>GD
@M02352:288:000000000-CKWC8:1:1101:8946:5989 1:N:0:ATGCGCAG+CTCTCTAT
TACGGAGGGGGTTAGCGTTGTTCGGAATTACTGGGCGTAAAGCGCACGTAGGCGGATCAGAAAGTATAGGGTGAAATCCCAGGGCTCAACCCTGGAACTGCCTTATAAACTCCTGGTCTTGAGTTCGAGAGAGGTGAGTGGAATTCCGAGTGTAGAGGTGAAATTCGTAGATATTCGGAGGAACACCAGTGGCGAAGGCGGCTCACTGGCTCGATACTGACGCTGAGGTACGAAAGTGTGGGGAGCAAACAGGATTAGATACCCTGGTAGTCCACACCGTAA
+
GGGGG;@FC@CGGFEGGFCGGFGGGGGGGFGGGDFFGGGGGGGGGEGGGFGGGGDFGGCGFGGFFGGGGGGGGGGGGGGGGGGGGFGGGGGGGFGGGGGGGGDAFGGEFGGGGGFFFGGGGGGGGGGGGGGGGGFFGGGGGGGGGGFGGGGFFCFFCGGGGGGGGGGGGG=F9FFFDGEG@FGGGGGFDFGGGG8E?EGGGDGGGGFCCFGGCG6C8:FGGGECEGF8FGGGGG<>FGGGDCEFFFG><CFF?F4D?F4@FDFFF@G?<FFFFG@?F?F?GD
@M02352:288:000000000-CKWC8:1:1101:14844:5993 1:N:0:ATGCGCAG+CTCTCTAT
TACGGAGGGGGTTAGCGTTGTTCGGAATTACTGGGCGTAAAGCGTACGTAGGCGGATTGGAAAGTTGGGGGTGAAATCCCAGGGCTCAACCCTGGAACTGCCTCCAAAACTATCAGTCTAGAGTTCGAGAGAGGTGAGTGGAATTCCAAGTGTAGAGGTGAAATTCGTAGATATTCGGAGGAACACCAGTGGCGAAGGCGGCTCACTGGCTCGATACTGACGCTGAGGTACGAAAGTGTGGGGAGCAAACAGGATTAGATACCCTGGTAGTCCACACCGTAA
+
GGGGGCFEGG@@CDGGGEEGGGCFG@CGGGGGGGGGGGECEGGGGGDGGGGGGGDCGGGGGEFGFGGGGGGFGGGGGGGGGGGGGGGGGGGGGGGGGGCGGGGGGGGGGGGGGGGGFGGGGGGFGGGGGGGGGGGGGGGGGGGGGGGGGGFGFFGGGGGGGGGGGGGGGGEGGGGGGG5EGGFG8CFGGGGGGGD5?CCEECGGGGGGFFGGGEGGGGGGGGGGGGGGGGGGGFGFGGGG>EFBFFGGFFFFFFGGDFFF9?EFFFGFFFFA@GFFFFFFGG
@M02352:288:000000000-CKWC8:1:1101:10878:5998 1:N:0:ATGCGCAG+CTCTCTAT
TACGGAGGGGGTTAGCGTTGTTCGGAATTACTGGGCGTAAAGCGCACGTAGGCGGATCAGAAAGTATAGGGTGAAATCCCAGGGCTCAACCCTGGAACTGCCTTATAAACTCCTGGTCTTGAGTTCGAGAGAGGTAAGTGGAATTCCGAGTGTAGAGGTGAAATTCGTAGATATTCGGAGGAACACCAGTGGCGAAGGCGGCTTACTGGCTCGATACTGACGCTGAGGTGCGAAAGTGTGGGGAGCAAACAGGATTAGATACCCTGGTAGTCCACGCCGTAA
+
GFGGGEBC:CFCFCFGG@:@FFGGGEEGGGGGG<FGG>E@DFGGGGGGGFFGGGG@FGGGGGGGGGGGGGGGGGGGGGGGCGGGGGGFGGGGGGGGGG<FGG@FGFGGFG<FGGGGGGGGGFGGFGCFGFGGGGGGGGGGFGGC>DFG:FGGGGGGGFGFFG?FGGGGGGCFGCFFFF>CGDFGGGGD2?FGEECEGDGGGGGEGGGF6ACGGEGGGGGGGGEGDG8E7FGGCE5>DFCGD8><B:FC69FF<0<D?FFFFG676>*9:=AAFGF?;BE9CC
@M02352:288:000000000-CKWC8:1:1101:26311:6013 1:N:0:ATGCGCAG+CTCTCTAT
TACGGAGGGGGTTAGCGTTGTTCGGAATTACTGGGCGTAAAGCGTACGTAGGCGGATTAGTCAGTTAGGGGTGAAATCCCAGGGCTCAACCCTGGAACTGCCTCTAATACTGCTAGTCTTGAGTTCGAGAGAGGTGAGTGGAATTCCAAGTGTAGAGGTGAAATTCGTAGATATTTGGAGGAACACCAGTGGCGAAGGCGGCTCACTGGCTCGATACTGACGCTGAGGTACGAAAGTGTGGGGAGCAAACAGGATTAGATACCCTGGTAGTCCACACCGTAA
+
GCGGG@FGGGGGGGGGGGGGGGGGGGGGGGGGGGGGGGGGGGGGGGGGGGGGGGGGGGGGGGGFGGGGGGGGGGGGGGGGGGGGGGGGGGGGGGGGGGGGGGGGGGGGGGGGGGGGGGGGGGGDEGGGGGGGGGGGGGGGGGFFGGGGGGGGGGGGGGGGGGFGGGGGGG=CGGGGGGGGGGGGFGGGGGGGGGGGGGGGGGGGGGGGGGGGG>CCCGGGGGGECGFGCFGGGGGFFGGGGGF:>FGGFG>?<<CDDF<@FGGG@FC:AF<AFGF:?FF<GG
@M02352:288:000000000-CKWC8:1:1101:24821:6022 1:N:0:ATGCGCAG+CTCTCTAT
TACGGAGGGGGTTAGCGTTGTTCGGAATTACTGGGCGTAAAGCGCACGTAGGCGGATCAGAAAGTATAGGGTGAAATCCCAGGGCTCAACCCTGGAACTGCCTTGTAAACTCCTGGTCTTGAGTTCGAGAGAGGTGAGTGGAATTCCGAGTGTAGAGGTGAAATTCGTAGATATTTGGAGGAACACCAGTGGCGAAGGCGGCTCACTGGCTCGATACTGACGCTGAGGTACGAAAGTGTGGGGAGCAAACAGGATTAGATACCCTGGTAGTCCACACCGTAA
+
GGGGG;FFGGGGGGGGGGGGGGGGGGGGGGGGGGGGGGGGGGGGGGGGGGGGGGGGGGGGCEGFGFFGFGGGGGGGGGGGGGGDGGGGGGGGGGGGGGGGGGGGGGCEGGFGGGGGFGGGGGGGGGGGGGGGGGGGGGGGGFFGGGGGGGGCFGGGGGGGGGGGGGGGGGDFGGGGGGCGGGGGGGGGFFGGGGGGGGGGGGDEGGGGGGGGGGGDGGGGGGG=GGGGGGGGGGGFGGGGGGF<6@FDFGFFFF:FFF)7<EFGFFGFFFFFFGFFF?B1CD
@M02352:288:000000000-CKWC8:1:1101:20766:6049 1:N:0:ATGCGCAG+CTCTCTAT
TACGGAGGGGGTTAGCGTTGTTCGGAATTACTGGGCGTAAAGCGCACGTAGGCGGATCAGAAAGTATAGGGTGAAATCCCAGGGCTCAACCCTGGAACTGCCTTATAAACTCCTGGTCTTGAGTTCGAGAGAGGTGAGTGGAATTCCGAGTGTAGAGGTGAAATTCGTAGATATTTGGAGGAACACCAGTGGCGAAGGCGGCTCACTGGCTCGATACTGACGCTGAGGTACGAAAGTGTGGGGAGCAAACAGGATTAGATACCCTGGTAGTCCACACCGTAA
+
GGGGGFGGGGGGGGGGGGGGGGGGGGGGGGGGGGGGGGGGGGGGGGGGGGGGGGGGGGGGGGGGGFGGGGGGGGGGGGGGGGGGGGGGGGGGGGGGGGGGGGGGGGGGGGGFGGGFGGGGGGGGGGGGFGGGGGGGGGGGGGGCGGGGDGGGGGGGGGGGGGGGGGGGGGGGGGGGGGGGGGGGGGGGGGGGGGGGGGGGGGGGGGGGFGGGGGGGGGGGGGGGGGGGGGGGGGGFGGGGGGFFFFGGGGFFFFGGFFAFGGGGFFGFFFFFFFFFFFFFGD
@M02352:288:000000000-CKWC8:1:1101:6748:6051 1:N:0:ATGCGCAG+CTCTCTAT
TACGGAGGGGGTTAGCGTTGTTCGGAATTACTGGGCGTAAAGCGCACGTAGGCGGATCAGAAAGTATAGGGTGAAATCCCAGGGCTCAACCCTGGAACTGCCTTATAAACTCCTGGTCTTGAGTTCGAGAGAGGTGAGTGGAATTCCGAGTGTAGCGGTGAAATTCGTAGATATTCGGAGGAACACCAGTGGCGAAGGCGGCTCACTGGCTCGATACTGACGCTGAGGTGCGCAAGTGTGGGGAGCAACCAGGATTAGATCCCCTGGTAGTCCACACCGTAA
+
F,CC7@@FDED@F,EGGGEFF6CBE,,CF,EFF@FGGGC79FGGG7=FGFGEGGGEECAA9EECFCFF9EFFCF5,C<EGFFDCG,B,:BAFDG?=FFGCGGGG,C3@,CFAFFD8BCFFC<DGFFG<<FGFCF3D,@FFF?:@FGF:1FFCF,?<C*=<<:;BFGCGFC5@;EFGGG58*1<F@GGGGGGDGC8/?ECEEEEECFG+AC*7:8E*:FFCCC5E8788C/<C7CC5:?FFCCB<1<9<*C@>:(9><4)9+2;7<F3F)989B?@(4:DB**
@M02352:288:000000000-CKWC8:1:1101:22998:6058 1:N:0:ATGCGCAG+CTCTCTAT
TACGGAGGGGGTTAGCGTTGTTCGGAATTACTGGGCGTAAAGCGCACGTAGGCGGATCAGAAAGTATAGGGTGAAATCCCAGGGCTCAACCCTGGAACTGCCTTGTAAACTCCTGGTCTTGAGTTCGAGAGAGGTGAGTGGAATTCCGAGTGTAGAGGTGAAATTCGTAGATATTCGGAGGAACACCAGTGGCGAAGGCGGCTCACTGGCTCGATACTGACGCTGAGGTGCGAAAGTGTGGGGAGCAAACAGGATTAGATACCCTGGTAGTCCACACCGTAA
+
GGGGGFGGGGGGGGGGGGGGGGGGGGGGGGGGGGGGGGGGGGGGGGGGGGGGGGGGGGGGGGGGGGGGGGGGGGGGGGGGGGGGGGGGGGGGGGGGGGGGGGGGGGGGGGGGGGGGGGGGGCFGGGGFGGGGGGGGGGGGGGGGGGGGDGGGGGGGGGGGGGGGGGGGGGGGGGGGGGGGGGGGFGGGGGGGGGGGGGGGGGGGFGGGGGGGGGGGGGGGGGGGGGGGGCGGGGGFGGGGGGFBFFGGGGFF?:FGFFFFEGGGFFGFDFFFFGFFFFF?GG
@M02352:288:000000000-CKWC8:1:1101:9460:6061 1:N:0:ATGCGCAG+CTCTCTAT
TACGGAGGGGGTTAGCGTTGTTCGGAATTACTGGGCGTAAAGCGCACGTAGGCGGATCAGAAAGTATAGGGTGAAATCCCAGGGCTCAACCCTGGAACTGCCTTATAAACTCCTGGTCTTGAGTTCGAGAGAGGTGAGTGGAATTCCGAGTGTAGAGGTGAAATTCGTAGATATTCGGAGGAACACCAGTGGCGAAGGCGGCTCACTGGCTCGATACTGACGCTGAGGTGCGAAAGTGTGGGGAGCAAACAGGATTAGATACCCTGGTAGTCCACACCGTAA
+
GGFFGCFGGGGGGGGGGFFEGFGGGGGGGGGGGGGGECFGGGGGGGGGGDGGGGGGGGGGGDEFGDGGGGGGGGGGGGGGGGGGGFGGGGGGGGGGGGGGGGFGGGGGGGGGGGGGGGGGGGGGGGGGGGGGGGGGGGGGGGGGDGGGGGGGGGGGGGGGGGGGGGGGGGGGFGGGGGGGGGFGGFGGGGGGDGGGGEGGGGGGGGGGGGGGGGGGGGGGGGGEGGGFFGGGGGGFGGGGGGF:BFGGGGFFFFGD?FFBGGGGFFGFDFFFFGFFFFE?GG
@M02352:288:000000000-CKWC8:1:1101:6757:6068 1:N:0:ATGCGCAG+CTCTCTAT
TACGGAGGGGGTTAGCGTTGTTCGGAATTACTGGGCGTAAAGCGCACGTAGGCGGATCAGAAAGTATAGGGTGAAATCCCAGGGCTCAACCCTGGAACTGCCTTATAAACTCCTGGTCTTGAGTTCGAGAGAGGTGAGTGGAATTCCGAGTGTAGAGGTGAAATTCGTAGATATTCGGAGGAACACCAGTGGCGAAGGCGGCTCACTGGCTCGATACTGACGCTGAGGTGCGAAAGTGTGGGGAGCAAACAGGATTAGATACCCTGGTAGTCCACACCGTAA
+
GGGGGFFGGGGGGGGGFGGGGGGGGDGGGGGGGGGGGGGDGGGGGGGGGGGGGGGCGGE5=FCGGFGGEGGGGGGGFFGGGGGGGGGGGGGGGGGGGGGGGGGGGGGFFGGGGGGGGGGGGAGGGGG<FGGGGGEF:FFGFGFGGGGFEEGGGGC9FFFGFBFGFGGGGGEGFGGGGGGGGGGGGFGFCGGFGG8EGGGGGGGGGGGGGGGGGDG5?EF7FGC==)ACFFGG58CEGGGGEC>(7B34CGFFFFGGFFFFFFGGFFFFAF><BGFF?BF?FC
@M02352:288:000000000-CKWC8:1:1101:14578:6069 1:N:0:ATGCGCAG+CTCTCTAT
TACGGAGGGTGCGAGCGTTAATCGGAATTACTGGGCGTAAAGCGCACGCAGGCGGTCTGTTAAGCTAGATGTGAAAGCCCCGCGCTCAACGTGGGAGGGTCATTTAGAACTGGCAGACTAGAGTCTTGGAGAGGGGAGTGGAATTCCAGGTGTAGCGGTGAAATGCGTAGAGATCTGGAGGAACACCAGTGGCGAAGGCGGCTCACTGGCTCGATACTGACGCTGAGGTGCGAAAGTGTGGGGAGCAAACAGGATTAGATACCCTGGTAGTCCACACCGTAA
+
GGGGGCGGGGGGGGGGGGGGFGGGGGGGGGGGGFGGGGGGGGGGGGGGGGGGGGGGGGGGGGGGGGGGFGGGGGGGGGGGGGGGGGGGGGGGGGGGGDEGGFGGGGGGGGGGFGAFFFGGGGGGGGGGGGGGGGGGGGGGGGGGGGGGGGGGGGGGGGGGGGGGGGGGGGDGGGGGGGFGGGGGGGGGGGGGGGGGGEFEGGGGFGGEFGGGDCG5:CC?FGGGGDFGGCFGGGCBGFGFGCDFBFGGGGFFF?GG29AFGGGGFFFFAFFFFFF???FFGD
@M02352:288:000000000-CKWC8:1:1101:17604:6071 1:N:0:ATGCGCAG+CTCTCTAT
TACGGAGGGGGTTAGCGTTGTTCGGAATTACTGGGCGTAAAGCGTACGTAGGCGGATCAGAAAGTAGGGGGTGAAATCCCAGGGCTCAACCCTGGAACTGCCTCCTAAACTCCTGGTCTTGAGTTCGAGAGAGGTGAGTGGAATTCCAAGTGTAGAGGTGAAATTCGTAGATATTTGGAGGAACACCAGTGGCGAAGGCGGCTCACTGGCTCGATACTGACGCTGAGGTACGAAAGTGTGGGGAGCAAACAGGATTAGATACCCTGGTAGTCCACACCGTAA
+
GGGGGGGDCGGFEGGGGGGGGGGGGGGGGGGGGGGGGGGGGGGGGGEGFFGGGGGDGGGGDGGGGCEGGGGGGGGGGGGGGGGGGGGGGGGGGGGGGGGGGGGGGGGGGGGGGGGGGGGGGGGGGGGGGGGGGGGGGGGGGGGFGGGCFFGGGGGGGGGGGGGGGGFGDGGGGGGGGGGGDD<F:FGGGGGGGGDGGGGGGGGGDGGFFEFGGGDGGGGGGDGGGGGFGGDDGCDFGGGGGGFFFFGGGGFFF?GGFFFFGGGGFFGFF?>BFGF???76CC
@M02352:288:000000000-CKWC8:1:1101:8992:6072 1:N:0:ATGCGCAG+CTCTCTAT
TACAGAGGGTGCAAGCGTTATTCGGAATTACTGGGCGTAAAGCGCGCGTAGGTGGTTTGTTAAGTCGGATGTGAAAGCCCAGGGCTCAACCTTGGAATTGCACCCGATACTGGCATGCTAGAGTACGATAGAGGCGTGTGGAATTTCCTGTGTAGCGGTGAAATGCGTAGATATAGGAAGGAACATCAGTGGCGAAGGCGACACTCTGGATTGCTACTGACACTGAGGTGCGAAAGCGTGGGGAGCAAACAGGATTAGATACCCTGGTAGTCCACGCCGTAA
+
GGGA@FGGGFGGGGGGGGGG,<EFGF@FGGGGGGGFGGGGGGCFCGGGGGGG,CF?DFGF8FGGGG7F+BFFGGGGGGGGFGGGGGGGGGGF<FG8F<FGG9F<8FFFCFGG,FF9DFGCFGGGAFG7+@F,FG:>@@5FGGGGG;FC;FGGGGGGGGGGGGGGGGGGGGGFEG,2B?FGGGGGGFGGGGGGGGGGGGGG*?8>+;CGGEFD:9<@GGGFG+<FFGGGFGGGGEGFGGGGGGF?;EGGGGFFFFGGFFFFFGGGFFFFFFFFFFFFF1B9GD
@M02352:288:000000000-CKWC8:1:1101:7672:6074 1:N:0:ATGCGCAG+CTCTCTAT
TACGGAGGGGGTTAGCGTTGTTCGGAATTACTGGGCGTAAAGCGCACGTAGGCGGATCAGAAAGTATAGGGTGAAATCCCGGGGCTCAACCCCGGAACTGCCTTGTAAACTCCTGGTCTTGAGTTCGAGAGAGGTGAGTGGAATTCCGAGTGTAGAGGTGAAATTCGTAGATATTCGGAGGAACACCAGTGGCGAAGGCGGCTCACTGGCTCGATACTGACGCTGAGGTGCGAAAGTGTGGGGAGCAAACAGGATTAGATACCCTGGTAGTCCACACCGTAA
+
GGGGGCFGGGGGGGGGGGGGGGGGGGGGGGGGGGGGGGGGGGGGGGGGGGGGGGGGGGGGGGGGGGGGGGGGGGGGGGGGGGGGGGGGGGGGGGGGGGGGGGGGGGGFGGGGGGGGGGGGGGGGGGGGGGGFGGGGFGGGGGGGGGGGGGGGGFGAGGGGGGGGGGGGGGGGGGGGGGDGGGGGGGGGGGGGGGGGGGGGGGGGGGGGGGGGGGGGGGGFGGGGGDGGGGGGEG3BGGGGGGFFFFGGGGFFBFGGFFFFGGGGFFGFFFFFFGFFFFFFGD
@M02352:288:000000000-CKWC8:1:1101:7320:6076 1:N:0:ATGCGCAG+CTCTCTAT
TACGGAGGGTGCAAGCGTTAATCGGAATTACTGGGCGTAAAGCGCGCGTAGGCGGTTACATAAGTTGGAAGTGAAAGCCCCGGGCTCAACCTGGGAACTGCTTTCAAAACTGTGTGACTAGAGTGCAGCAGAGGATAGTGGAATTTCTAGTGTAGCGGTGAAATGCGTAGATATTAGAAGGAACACCAGTGGCGAAGGCGACTGTCTGGGCTGACACTGACGCTGAGGTGCGAAAGCGTGGGGAGCAAACAGGATTAGATACCCTGGTAGTCCACGCCGTAA
+
GGGGGGGGGGGGGGGGGGGGGGGGGGGGGGGGGGGGGGGGGGGGGGGGGGGGGGGGGGGFGFGGGGGGGGGGGGGGGGGGGGGGGGGGGGGGGGGGGGGGGGGGGGGGGGGGGGGGGGGGGGGGGGGGGGGGGGCGGGGGGGFGGGGGGGGGGGGGGGGGGGGGGGGGGGGGGGGGGGGGGGGGGGGGGGGGGGGGGGGGGGGGGGGGGGGGGGGFGGGGGGGGGGGGGGGDGGGDGDGGDGEFFFGGGGFF?FGGFFFFGGEGFFGFAFFFFGFFFFFFGG
@M02352:288:000000000-CKWC8:1:1101:5824:6080 1:N:0:ATGCGCAG+CTCTCTAT
TACGGAGGGTGCAAGCGTTATCCGGAATCATTGGGTTTAAAGGGTCCGCAGGCGGTCAATTAAGTCAGAGGTGAAATCCCATAGCTTAACTATGGAACTGCCTTTGATACTGGTTGACTTGAGTTATACGGAAGTAGATAGAATGTGTAGTGTAGCGGTGAAATGCATAGAGATTACACAGAATACCGATTGCGAAGGCAGTCTACTACGTATATACTGACGCTCATGGACGAAAGCGTGGGGAGCGAACAGGATTAGATACCCTGGTAGTCCACGCCGTAA
+
FGGGEGGGGEGGGGGGGGGGGGGGGGGGGGGGGGGGGGGGGGGGGGGGGGGGGGGGGGGGGGGGGGGGGGGGGGGGGGGGFGFGGGFGGGGFGGGGGGGGGGGGGGGGGGGGGGFCFGGGGGFGGGGGGGGFGGGGGFGGGGGGGFFFFFGFGGGCFGGGFFGGGGFGFFGGCFGCGGGGGGFGGGGGGGGGGGGGGGGGGGGGGGG<FGGGGCF;FGCFGEGGGGGGC6CDGGGFGGGEGGFFBBDG=DE@BFGGDF<FFGGGFFGFFB>>FGF?>8@;<7
@M02352:288:000000000-CKWC8:1:1101:6426:6091 1:N:0:ATGCGCAG+CTCTCTCT
TACGGAGGGTGCAAGCGTTATCCGGATTTACTGGGCTTAAAGGGTGCGCAGGCGGTAATTTAAGTCAGTGGTGAAAGCCTACAGCTCAACTGTAGAACTGCCTTTGAAACTGACTTACTTGAGTGTGGTAGAGGTAGGCGGAATACAACATGTAGCGGTGAAATGCATAGATATGTTGTAGAACACCGATTGCGAAGGCAGCTTACTAAACCATTACTGACGCTCAGGCACGAAAGCGTGGGGAGCGAACAGGATTAGATACCCTGGTAGTCCACGCCCTAA
+
F9CFF7FFCFFF,<CFCF@,C6FBG7@FG9FEFCF,:EF,-C,BFDCGGEEEGGDGG:FFGF<FEF9E5EF<=FG,9<FF<495F<FF9,BEFDG,<FEFFC,C?,5,,CFFA,<<5AEGFEGGFGGE38F<F8FCDGC=CGE@,@,:@6>>FAEFE>FCCG?DDGA;?E7@FGFGGGF,@CFB:FFC7CFBF>@C8CF68C?B,<C?5C2:89<+<ECCFEGG=<6***97*/*0>=98*/539>DC5C5<((9:46<B9989@>*04*5-/:??BF37**
@M02352:288:000000000-CKWC8:1:1101:19883:6097 1:N:0:ATGCGCAG+CTCTCTAT
TACGAGGGGTGCAAGCGTTAATCGGAATTACTGGGCGTAAAGCGTGCGTAGGTGGTTTGTTAAGCAAGATGTGAAAGCCCCGGGCTCAACCTGGGAACTGCATTTTGAACTGGCAAACTAGAGTATTGTAGAGGGTAGTGGAATTTCCAGTGTAGCGGTGAAATGCGTAGAGATTGGAAGGAACATCAGTGGCGAAGGCGGCTACCTGGACAAATACTGACACTGAGGCACGAAAGCGTGGGGAGCAAACAGGATTAGATACCCTGGTAGTCCACGCCGTAA
+
GGGGGGGGGGGGGGGGGFGGGFGGGGGGGGGGGGGGGEGGGGGGGGGGGGGGGGGGGGGGGGGGGGGGGGGGGGGGGGGGGGGGGGGGGGGGGGGGGGGGGGGGGGGGGGGGGGGGGGGGGGGGGGGGGGGGGGGGGGGGGGGGGGGGGGGGGGGGGGGGGGGGGGGGGGGGGGGGGGGGGGGGGGGGGGGGGGGGGGGGGGGGGGGGGGGGGGGGGGGGGFGGGGGGGGGGGGGFGGGGDGDFFFGGGGFFFFGGFFFFGGGGFFCFDFFFFGFFFFFFGG
@M02352:288:000000000-CKWC8:1:1101:24206:6105 1:N:0:ATGCGCAG+CTCTCTAT
TACGAGGGGTGCAAGCGTTAATCGGAATTACTGGGCGTAAAGCGTGCGTAGGTGGTTTGTTAAGCAAGATGTGAAAGCCCCGGGCTCAACCTGGGAACTGCATTTTGAACTGGCAAACTAGAGTATTGTAGAGGGTAGTGGAATTTCCAGTGTAGCGGTGAAATGCGTAGAGATTGGAAGGAACATCAGTGGCGAAGGCGGCTACCTGGACAAATACTGACACTGAGGCACGAAAGCGTGGGGAGCAAACAGGATTAGATACCCTGGTAGTCCACGCCGTAA
+
GGGGGGGGGGGGGGGGGGGGCFGGGGGGGGGGGGGGGGGGGGGGGGGGGGGGGGGGGGGGGGGGGGGGGGGGGGGGGGGGGGGGGGGGGGGGGGGGGGGGGGGGGGGGGGGGGGGGGGFGGGGGGGGGGGGGGGGGGGGGGGGGGGGGGGGGGGGGGGGGGGGGGGGGGGGGGGFGGDFGGGGGGGGGGGGGGGGGGGGGGGGGGGGGGGGGGGGGGGGGGGGGGGGFGGGGGGGFGGGGGGF?FFGFCGFFFB2:?FFFGGGGFFGF<FBAFFFF>FFBGG
@M02352:288:000000000-CKWC8:1:1101:23331:6108 1:N:0:ATGCGCAG+CTCTCTAT
TACGGAGGGGGTTAGCGTTGTTCGGAATTACTGGGCGTAAAGCGCACGTAGGCGGATCAGAAAGTATAGGGTGAAATCCCAGGGCTCAACCCTGGAACTGCCTTATAAACTCCTGGTCTTGAGTTCGAGAGAGGTGAGTGGAATTCCGAGTGTAGAGGTGAAATTCGTAGATATTCGGAGGAACACCAGTGGCGAAGGCGGCTCACTGGCTCGATACTGACGCTGAGGTGCGAAAGTGTGGGGAGCAAACAGGATTAGATACCCTGGTAGTCCACACCGTAA
+
GGGGGCFGGGGGGGGGGGGGGGGGGGGGGGGGGGFFGFGEGGGGGGGGGFFGFGGDGGFFFEGFGGGGAFGGGGGGGGGGGGGGGGGGFFFGGGFFGGGGGGGGGGGGGGFFGGGGGGGGGFGFGGGFFGGDGGGGGGGGGGGGGGGFFGFGGGGGGGGGGGCGGGGGG=EGGGGGGGEGDCGGGGGGGGGGGGEEEDGGGGEGGG7CGDGFEGGGGGGGGGGGGDGGGGGDGGGFGGGGGG>?>FGG?GFFBFGGFFFFGGGGFFGFFFFFFGFBFFFFGC
@M02352:288:000000000-CKWC8:1:1101:15826:6110 1:N:0:ATGCGCAG+CTCTCTAT
TACGGAGGGGGTTAGCGTTGTTCGGAATTACTGGGCGTAAAGCGTACGTAGGCGGATTAGTCAGTCAGAGGTGAAATCCCAGGGCTCAACCCTGGAACTGCCTTTGATACTGCTAGTCTTGAGTTCGAGAGAGGTGAGTGGAATTCCAAGTGTAGAGGTGAAATTCGTAGATATTTGGAGGAACACCAGTGGCGAAGGCGGCTCACTGGCTCGATACTGACGCTGAGGTACGAAAGTGTGGGGAGCAAACAGGATTAGATACCCTGGTAGTCCACACCGTAA
+
GGGGG;FGGGGGGGGGGGGGGGGGGGGGGGGGGGGGGGGGGGGGGGGGGGGGGGGGGGGGGGGGGGGGGGGGGGGGGGGGGGGGGGGGGGGGGGGGGGGGGGGGGGGGFGGGGGGGGGGGGGGGGGGGGGGGGGGGGGGGGGGGGGGGFGGGGGGGGGGGGGGGGGGGGGDFGGGGGGGGGGGGGGGGGGGGGGGGGGGGGGGGGGGGGGGGGGGGGGGGGGGGGGGGGGGGGFGFGGGG5EFFFFGGGGFFFFGGFFFFGGGGFFGFFFFFFGFFFFEFGG
@M02352:288:000000000-CKWC8:1:1101:19428:6131 1:N:0:ATGCGCAG+CTCTCTAT
TACGGAGGGTGCAAGCGTTAATCGGAATTACTGGGCGTAAAGCGCGCGTAGGTGGTTCAGTCAGTCAGATGTGAAAGCCCCGGGCTCAACCTGGGAACTGCACCTGATACTGCTGAACTAGAGTACGGTAGAGGGTAGTGGAATTTCCTGTGTAGCGGTGAAATGCGTAGATATAGGAAGGAACACCAGTGGCGAAGGCGACTACCTGGACTGATACTGACACTGAGGTGCGAAAGCGTGGGGAGCAAACAGGATTAGATACCCTGGTAGTCCACGCCGTAA
+
GGGGEFGGG@FG8EGGGFGG8CFFGDGGGGGGFGGGGGGGGGGGGGGGGGGGGGGGGGDDGGGGGGGGGGGGFGGGGFGGGDDDGEFGGGGGGFGCFDF@FFBDGGCFDBFGGGGGABFFDADG,EFGFGGCFFGFFGGFGGCF7@;FGGGGGGAFGGDCEGFFCF*=EEC@;@CGGGGGGGCGDGDGFGG8EDGEE8FE5?58C@CGF87?*<<C@FCCG+0<CFG5+:CCCGC;F5DEGGE6(0C4+9>F1(9:<?47CFG49>37)64A47=:;0>3>>
@M02352:288:000000000-CKWC8:1:1101:7817:6138 1:N:0:ATGCGCAG+CTCTCTAT
TACGAGGGGTGCAAGCGTTAATCGGAATTACTGGGCGTAAAGCGTGCGTAGGTGGTTTGTTAAGCAAGATGTGAAAGCCCCGGGCTCAACCTGGGAACTGCATTTTGAACTGGCAAACTAGAGTATTGTAGAGGGTAGTGGATTTTCCAGTGTAGCGGTGAAATGCGTAGAGATTGGAAGGAACATCAGTGGCGAAGGCGGCTACCTGGACAAATACTGACACTGAGGCACGAAAGCGTGGGGATCAAACAGGATTAGATACCCTGGTAGTCCACGCCGTAT
+
FFGG9FGGEFEFF,CFFBF:66ECG76CF9FGGFGGGF77C@AFFCFGC7F?CFEGGGGGGGCGGF,C?FFF<FE5EEGG7FCCG:F?BEFCEGGE=DFCF,ACBFG7ADFFBGFDCFGAFAFF9FCFFD<<,F7FGGC<,,EFGGGG=>DFGF;=BFGC>FEFGFEG>EG92DEFECEBEF<F:FG9FFEFEG7C*:F8EGG58CEFFCF+/;99CGG7EEGGG78@E5CC5*>>5CD5:?B?(8C2+955<(9C)*)1A:+9F5CF<=>4@DF014>1**
@M02352:288:000000000-CKWC8:1:1101:7466:6146 1:N:0:ATGCGCAG+CTCTCTAT
TACGGAGGGGGTTAGCGTTGTTCGGAATTACTGGGCGTAAAGCGTACGTAGGCGGATTGGAAAGTTGGGGGTGAAATCCCAGGGCTCAACCCTGGAACTGCCTTATAAACTCCTGGTCTTGAGTTCGAGAGAGGTGAGTGGAATTCCGAGTGTAGAGGTGAAATTCGTAGATATTCGGAGGAACACCAGTGGCGAAGGCGGCTCACTGGCTCGATACTGACGCTGAGGTGCGAAAGTGTGGGGAGCAAACAGGATTAGATACCCTGGTAGTCCACACCGTAA
+
GGGGGCFEDGGGGGGGGFGGGGGGGGGGGGGGDGGGGGGDGGGGGGGGGCGGGGG@FGGGGGGGGGGGGGGGGGGGGGGGGGGGGGGGGGGGGGGGGGGGGGGGGGGGGGGGGGGGGGCGEFFFGGGCGFEFGDCFGFGGGGGGGGGGDGGGG@FGGGGGFGGGGGGGGGGCFGGGGGGGGGGGGGGGGGGGGGGGGGGGGGGGGGGCGGGGGCCGGGGGGGGGGGGGGGGGGEGFGFGGGG:?FFGFGG>F?:G7<=AFGGGG7>G?FFFFFGFF:?E:FD
@M02352:288:000000000-CKWC8:1:1101:5742:6147 1:N:0:ATGCGCAG+CTCTCTAT
TACGGAGGGTCCAAGCGTTAATCGGAATTACTGGGCGTAAAGCGTACGTAGGTTGATTGTTAAGTTGGATGTGAAAGCCCAGGGCTCAACCCTGGAACTGCCTTTTATACTCCTGGTCTTGAGTTCGATAGAGGTTAGTGGAATTCCGAGTGTAGAGGTGAAATTCGTAGATATTCGGAGGAACACCAGTGGCGAAGGCGGCTCACTGGCCTGATACTGACGCTGAGGTGCGAAAGTGTGGGGAGCAAACAGGATTAGATACCCTGGTAGTCCACACCGTAA
+
GGGGGEGGGG,E,EFGGGGGGGGGGGGGGGGGGGGGGGGGGGGGC,CFGFFGG9F,CFGDF,EEF,,CFGGGGGGGGGFGGGGGGGGGGGG:FGGGGGGGGCG<,5E5EFG@FG,FGGG<?F<F,E+,,8@<FFD,CDFGGGBFGDG,+@FGGGG;DCGGGFGG9EDGGG>GGG,5D,@EEEGGGGGGGGGGGGGGGGGG>EGG,BFGFC*+BBCC+BCCG*:EG3F*CFGDGEGFCFGGGGBF>FGGFGF@FFGG?FBFGGGGFFGFFFFFFGF3:FFFGC
@M02352:288:000000000-CKWC8:1:1101:14523:6147 1:N:0:ATGCGCAG+CTCTCTAT
TACGGAGGGGGTTAGCGTTGTTCGGAATTACTGGGCGTAAAGCGCACGTAGGCGGGCTGTTAAGTTAGGGGTGAAATCCCGGGGCTCAACCGCGGAACTGCCTCTAATACTGGCAGCCTAGAGTTCGAGAGAGGTGAGTGGAATTCCGAGTGTAGAGGTGAAATTCGTAGATATTCGGAGGAACACCAGTGGCGAAGGCGGCTCACTAGCTCGATACTGACGCTGAGGTGCGAAAGTGTGGGGAGCAAACAGGATTAGATACCCTGGTAGTCCACACCGTAA
+
GGGGECGGCGGFGGGGGGGGFGGGGGEGGGGGGGGGGGGGGGGGGGEGGGFGGEGEECFFGGGGGGGGGDGGGGGGGGGF:>FGGGGGFGGGGFGGECGGGGGGGGGGGGGGG@FDCFG@FFCFGG@:FFGFGGFGGGGGGF@<EFGF>FGGGGGGFGGGGG:CFGGGFGEGGGFFGGGEGGGFGGGGGGGGGGGGGDGGGGEGCFG+08><E8FGGGG+C8CE5>EEG=CDC8C>GFGGED>?FEF<GG4<B?GGB4BFCFGGFFGFAFFF?C=?BFF?F9
@M02352:288:000000000-CKWC8:1:1101:10126:6163 1:N:0:ATGCGCAG+CTCTCTAT
TACGGAGGGGGTTAGCGTTGTTCGGAATTACTGGGCGTAAAGCGTACGTAGGCGGATTAGTCAGTTAGGGGTGAAATCCCAGGGCTCAACCCTGGAACTGCCTCTAATACTGCTAGTCTTGAGTTCGAGAGAGGTGAGTGGAATTCCAAGTGTAGAGGTGAAATTCGTAGATATTTGGAGGAACACCAGTGGCGAAGGCGGCTCACTGGCTCGATACTGACGCTGAGGTACGAAAGTGTGGGGAGCAAACAGGATTAGATACCCTGGTAGTCCACACCGTAA
+
GGGGGFGGGGGGGGGGGGGGGGGGGGGGGGGGGGGGGGGGGGGGGGGGGGGGGGGGGGGGGGCFGGGGGGGGGGGGGGGGGGGGGGGGGGGGGGGGGGGGGGGGGGFGFGGGGGFGEGGGGFGGGGGGGGGGGGGGGGGGGGGGGGGFGGGGGGFGFGGGGGGGGGGGEFDGGGGGGFGGGGGGGGGGGGGGGGGGEGGGGGGGGGGGGGGGGEGGGGGGGGGGGDGGGGGGGGCDGGGFECEBFFGGGGFFF?GGFFFFGGCGFFGFDFFFB*=??FFFGG
@M02352:288:000000000-CKWC8:1:1101:18751:6167 1:N:0:ATGCGCAG+CTCTCTAT
TACGAGGGGTGCAAGCGTTACTCGGAATTACTGGGCGTAAAGCGTGCGTAGGTGGTTTGTTAAGCAAGATGTGAAAGCCCCGGGCTCAACCTGGGAACTGCATTTTGAACTGGCAAACTAGAGTATTGTAGAGGGTAGTGGAATTTCCAGTGTAGCGGTGAAATGCGTAGAGATTGGAAGGAACATCAGTGGCGAAGGCGGCTACCTGGACAAATACTGACACTGAGGTGCGAAAGCGTGGGGAGCGAACAGGATTAGATACCCTGGTAGTCCACGCCCTAA
+
GGGGFGGGGGGGGGGGGGGGCFGGGGGGGGGGGGGGGGGGGGGGGGGGGGGGGGGGGGGGGGGGGGGGGGGGGGGGGGGGGGGGGGGGGGGGGGGGGGGGGGGGGGGGGGGGGGGGGGGGGGGGGGGGGGGGGGGGGGGGGGGGGGGGGGGGGFGGGGGGGGGGGGGGGGGGGGGGGGGGGGGGGGGGGGGGGGGGGGGGGGGDGGGGGGGGGGGGGGGGGGGGGGGGGGGDGGGFGGGGGGFFFFGDGGFFF?GGD@FFGGGGFFGFBFFFFGFFFFFFGF
@M02352:288:000000000-CKWC8:1:1101:8184:6174 1:N:0:ATGCGCAG+CTCTCTAT
TACGGAGGGGGTTAGCGTTGTTCGGAATTACTGGGCGTAAAGCGCACGTAGGCGGATCAGAAAGTATAGGGTGAAATCCCAGGGCTCAACCCTGGAACTGCCTTATAAACTCCTGGTCTTGAGTTCGAGAGAGGTGAGTGGAATTCCGAGTGTAGAGGTGAAATTCGTAGATATTCGGAGGAACACCAGTGGCGCAGGCGGCTCACTGGCTCGATACTGACGCTGAGGTGCGAAAGTGTGGGGAGCAAACAGGATTAGATACCCTGGTAGTCCACACCGTAAA
+
GEDG;CFCC@7@@C<FF@@@FFGGBFC<F<@FDC,EFCGC,CF:EBFEGGGGGCC+CE<F9?FEDAC<B,EF@+C<?BAFGAFDEEGF<D>>F=FCEGCDFFFGG>=,,CFFGBF<>BFG9FFG<C:D7>:FCF:F9FGG7@:FGF;,>F>:D,,2D>F@F@FGCGGGFG=C9CFGFG588CEGGGGCFFGGGE*=CDEGEEEG9FEECF*>=*;CEGG?CDGGEEC5<CEC*:CC@F?7*;5027>76CG:>10:C4/<7CCGGF394:FA2@CF?B6@(9<
@M02352:288:000000000-CKWC8:1:1101:22539:6188 1:N:0:ATGCCCAG+CTCTCTAT
TACGGAGGGGGTTAGCGTTGTTCGGAATTACTGGGCGTAAAGCGCACGTAGGCGGATCAGTAAGTATAGGGTGAAATCCCAGGGCTCAACCCTGGCACTGCCTTGTAACCTCCTGGTTTTGAGTTCGAGAGAGGTCAGTGGAATTCCGAGTGTAGAGGTGAAATTCGTAGATATTCGGAGGAACCCCAGTGGCGAAGGCGGCTCCCTGGCTCCATCCTGCCGCTGCGGTGCGAAAGTTTGGGGAGCAACCAGGATTCGTTACCCTGGTAGTCCACACCGTAA
+
GGGGGGGG>@F6:FFGGGGEF,FFGGCFGGAFGGG8=FGGGGFG74@FGGGGGGG74@,9,CFFG,?C5EFG7FFGG<<F=DGGGGGGGGGGDF?,:B=,B=FGG<FD<,><@:>,37DF3++<@=*63,5DFDC,3,7DCF,7,3DF<*447>,2@,?<CF,,,;740;*:+2+BE6EGEE,<*=@E:FF8C/:*C88E5*:?*;8E8C*<*<9+*<288/5/*):/2*95C=)):+0:85:(-77<77081:<>,.(0*AF*6@*74*<<?7?3?4)(/9
@M02352:288:000000000-CKWC8:1:1101:13720:6191 1:N:0:ATGCGCAG+CTGTCTAT
TACGGAGGGGGTTAGCGTTGTTCGGAATTACTGGGCGTAAAGCGCGCGTAGGCGGATTATTAAGTGAGAGGTGAAATCCCAGGGCTCAACCCTGGAACTGCCTTTCATACTGTTAGTCTTGAGTTCGAGAGAGGTGAGTGGAATTCCGAGTGTAGAGGTGAAATTCGTAGATATTCGGAGGAACACCAGTGGCGAAGGCGGCTCACTGGCTCGATACTGACGCTGAGGTGCGAAAGCGTGGGGAGCAAACAGGATTAGATACCCTGGTAGTCCACGCCGTAA
+
GGGGGFGGGGGGGGGGGGGGGGGGGGGFGFGGGGGGGGGEGGGG7=FGGGGGGGGB+BB,<EFFGD,E<FGGGGGGGGGGFGGGGGGGGGGGGGGGGGGGGG9FB3FCGGGD,,@EGFGBFCG3DFGFGGGGGGGGGGGGGGCGGGG7:FGGGGGGGGFGGGGGGGGGGGGGGGG@FFEGDFGGGGGFFGGGGGGGGGGGGGGGGGGCFGGGEEGFGGGGGGGGEGGGF*><EGCF4:CCECD<BBFCEGFF::FGB=<F7FGGFFGF>FFFFGF09?B>DC
@M02352:288:000000000-CKWC8:1:1101:14252:6194 1:N:0:ATGCGCAG+CTCTCTAT
TACGGAGGGGGTTAGCGTTGTTCGGAATTACTGGGCGTAAAGCGTACGTAGGCGGATTAGTCAGTTAGGGGTGAAATCCCAGGGCTCAACCCTGGAACTGCCTCTAATACTGCTAGTCTTGAGTTCGAGAGAGGTGAGTGGAATTCCAAGTGTAGAGGTGAAATTCGTAGATATTTGGAGGAACACCAGTGGCGAAGGCGGCTCACTGGCTCGATACTGACGCTGAGGTACGAAAGTGTGGGGAGCAAACAGGATTAGATACCCTGGTAGTCCACACCGTAA
+
GGGGGFFGGGGGGGGGGGGGGGGGGEEFGGGGGGGGGGGGGGGGGGGGGGGGGGGGGGGGGGGGGGGGGGGGGGGGGGGGGGGGGGGGGGGGGGGGGGGGGGGGGFFGCFGGGGGGGGGGGGGGGGG?FGGFGGGGGGFGGGGGGGGGGGGGGGGGGGGGGGGGGGGGGGGGGGGGGGGGDGFGGGG@FGGGGEGCGGGGGGGGFGGGGGGGDEGGGGGGGGGGGGGGGFGGGGGFGGGGGGEFBEGDFGFFFFDFDFFFGGGGFFGFFFFFFGFFFFFFGG
@M02352:288:000000000-CKWC8:1:1101:22293:6199 1:N:0:ATGCGCAG+CTCTCTAT
TACGGAGGGTGCAAGCGTTATCCGGAATCATTGGGTTTAAAGGGTCCGTAGGCGGACTAATAAGTCAGAGGTGAAATCCCGCAGCTCAACTGTGGAACTGCCTTTGAAACTGTTAGTCTTGAGTTATTGTGAAGTGGTTAGAATATGTAGTGTAGCGGTGAAATGCTTAGAGATTACATGGAATACCGATTGCGAAGGCAGATCACTAACAATATACTGACGCTGATGGACGAAAGCGTGGGGAGCGAACAGGATTAGATACCCTGGTAGTCCACGCCGTAA
+
GGGGGGGGGGGGGGGGGGGDFGGGGFGGGGGGGGGGGGGGGGGGGGGGGGGGGGGGGGGDFFGGGGGGGGGGGGGGGGGGGGGGGGGGGGGGGGGGGGGGGGGGGGGGGGGGGGGGGGGGGGGGGGGGGGGG9FGGGGGGGGGGFGGGGGGGGGGGGGGGGGGGGGGGGGFGDGGGGGGGGGGGFGGEGGGGGGDGGGGGGGGGGGG@FGGGGGGFGGGCGGGGG<GGGGGGGGGFGGGGGGFFFFGGGGFFF6DGFFAFGGGGFFGFFFFFFGFFFFFFGG
@M02352:288:000000000-CKWC8:1:1101:15471:6207 1:N:0:ATGCGCAG+CTCTCTAT
TACGGAGGGGGTTAGCGTTGTTCGGAATTACTGGGCGTAAAGCGTACGTAGGCGGATTAGTCAGTTAGGGGTGAAATCCCAGGGCTCAACCCTGGAACTGCCTCTAATACTGCTAGTCTTGAGTTCGAGAGAGGTGAGTGGAATTCCAAGTGTAGAGGTGAAATTCGTAGATATTTGGAGGAACACCAGTGGCGAAGGCGGCTCACTGGCTCGATACTGACGCTGAGGTACGAAAGTGTGGGGAGCAAACAGGATTAGATACCCTGGTAGTCCACACCGTAA
+
GGGGGEFGGGGGGGGGGGGGGGGGGGGGGGGGGGGGGGGGGGGGGGGGGGGGGGGGGGGGGGGFGGGGGGGGGGGGGGGGGGGGGGGGGGGGGGGGGGGGGGGGGGGGGGGGGGGGGGGGGDGGGGGGGGGGGGGGGGFGGGFGGGGGGGGGGGGGGGGGGGGGGGGGCC:FGGGGGGGGGGCGFGGGGGGGGGGGGGFEGGEGFFGDFGGGGGGGGGGGGGGGGDGGGGGDGEGFGGGFDGFFBFGCFGFFFFGGFFFFGGGGF@GFDFFFFGFFFFFFGG
@M02352:288:000000000-CKWC8:1:1101:19529:6210 1:N:0:ATGCGCAG+CTCTCTAT
TACGGAGGGTGCAAGCGTTATCCGGAATCATTGGGTTTAAAGGGTCCGTAGGCGGATTGATAAGTCAGAGGTGAAATCCCATAGCTCAACTATGGAACTGCCTTTGATACTGTTAGTCTTGAGTTACTTGGAAGTAGATAGAATGTGTAGTGTAGCGGTGAAATGCATAGATATTACATAGAATACCAATTGCGAAGGCAGATTACTAATAATGTACTGACACTGATGGACGAAAGCGTGGGGAGCGAACAGGATTAGATACCCTGGTAGTCCACGCCGTAA
+
GGGGGGGDGGCFDEGGGGGGGGGGGECGGGGGGGGGEGGGGGGGGGGGFFGEGGGCFGG,CEFGGGGGEGGGGGGGGGGGGGGGGFFGGGGGGGGGGGGGGGGGGGGGEFFFGGGGFFGGGGGGEFGGGGGCGGGGGDGGGGGGGGGGFGGGGGGGGGGGGFFGGGGGGGGGGGGGGGGGGGAGGGGGGGGGGGGGGGGGGG6CFGGG9CFCGFFFEF?FFFEFFGGGGGGGEGGFGGGGGGBFFFGGGGFFF6<FBFFFGGGGFFGFFFFFFGFFFFFFGD
@M02352:288:000000000-CKWC8:1:1101:23721:6210 1:N:0:ATGCGCAG+CTCTCTAT
TACGGAGGGTGCGAGCGTTAATCGGAATTACTGGGCGTAAAGCGTACGCAGGCGGTTTGTTAAGCGAGATGTGAAAGCCCCGGGCTCAACCTGGGAACTGCATTTCGAACTGGCAAACTAGAGTGTGATAGAGGGTGGTAGAATTTCAGGTGTAGCGGTGAAATGCGTAGAGATCTGAAGGAATACCGATGGCGAAGGCAGCCACCTGGGTCAACACTGACGCTCATGTACGAAAGCGTGGGGAGCAAACGGGATTAGATACCCCGGTAGTCCACGCCGTAA
+
GGGGGGEFGGGGGGGGGGGGFGGGGFCFFGGGGGGGGFGGGGGGGGGGGGGGEGGGGGGGGGFEGGFGEFGGGGGGGGGGGGGGGGGGGGGGGGGGGGGGGGGDGGGGGGFFGGGGGGGGGGGGGGGGGGGFFGGGGGGGGGGGGGGFFFFGGGGGGGGGGGGGGGGGGGGGGGGGGGFGGGGGGGGGGEFGGGEGGGFFGDGGGGGFGGCFF?<CEGGGGGGEGGGGGGGGCFGFGGGGGGEFFFGCGGEBF?DGFFFFGGFG>;D>FFFFF>FBFFFFGG
@M02352:288:000000000-CKWC8:1:1101:18174:6226 1:N:0:ATGCGCAG+CTCTCTAT
TACGGAGGGGGTTAGCGTTGTTCGGAATTACTGGGCGTAAAGCGCACGTAGGCGGATCAGAAAGTATAGGGTGAAATCCCAGGGCTCAACCCTGGAACTGCCTTGTAAACTCCTGGTCTTGAGTTCGAGAGAGGTGAGTGGAATTCCGAGTGTAGAGGTGAAATTCGTAGATATTCGGAGGAACACCAGTGGCGAAGGCGGCTCACTGGCTCGATACTGACGCTGAGGTGCGAAAGTGTGGGGAGCAAACAGGATTAGATACCCTGGTAGTCCACACCGTAA
+
GGGGGGGGGGGFGGGGGGGGGGGGGGGGGGGGGGGGGGGGGGGGGGGGGGGGGGGGGEGGGGGGGGGGGGGGGGGGGFFFGFGGGGGGGGGGGDF<DGGGGGGGGGGGGFGGGGGGFFGGGGFGGGGGGGGGGGFECEFGGGGGGGGGGGGGGGGGGGGGGGFGGGGGGGCFCCFGGGGGGGGF@FGGFGGCEEGGGGGGGGGGGGGGFGGGEGGC8EF9CCCCEGGGGGGGGGGFGGGGGGF?;FGGGGFFFFGFFFABFGGFFFGF>=AAF>?4<BFFFG
@M02352:288:000000000-CKWC8:1:1101:10561:6228 1:N:0:ATGCGCAG+CTCTCTAT
TACGGAGGGTGCAAGCGTTAATCGGAATTACTGGGCGTAAAGCGCACGTAGGTGGTTTGTTAAGTTGGATGTGAAAGCCCAGGGCTCAACCTTGGAACTGCATTCAAAACTGGCGAACTAGAGTATGGTAGAGGTGAGTGGAATTTCCTGTGTAGCGGTGAAATGCGTAGAGATGGGAAGGAACATCAGTGGCGAAGGCGACTCACTGGACCACTACTGACACTGAGGTGCGAAAGCGTGGGTAGCAAACAGGATTAGATACCCTGGTAGTCCACGCCGTAA
+
GGGGGGGGEGCGFFGGGGGG<EFFGGBFGGFGGGGGGGGGGGGGCBFGGGGGGGG=CEFGGGGGGFFGCGGGGGGGGD=?FFGGGGGGGGGGGFFGGEGGGGCFGGG<FGGGGGGGGGGFGGGGFFCGGGGGGGGGFGCGGGFGGCF,@FGGGGGGGGGGGGGGGGEGGGGBGG?F86CEGGGG:FGGGGGGGGGGGGGGEEGGGGGGGGG=>*2<EFGGGGGGGFCG<*>CGGGF4EGGGGFFBFGGGGFFFFGGFFFFGGGGFFGFFFFFFGF?F0BBGG
@M02352:288:000000000-CKWC8:1:1101:12090:6231 1:N:0:ATGCGCAG+CTCTCTAT
TACGGAGGGTGCAAGCGTTAATCGGAATTACTGGGCGTAAAGCGCGCGTAGGCGGTTACATAAGTTGGAAGTGAAAGCCCCGGGCTCAACCTGGGAACTGCTTTCAAAACTGTGTGACTAGAGTGCAGCAGAGGATAGTGGAATTTCTAGTGTAGCGGTGAAATGCGTAGATATTAGAAGGAACACCAGTGGCGAAGGCGACTGTCTGGGCTGACACTGACGCTGAGGTGCGAAAGCGTGGGGAGCAAACAGGATTAGATACCCTGGTAGTCCACGCCGTAA
+
GGGGGGGGGGCGCEFGGGGG7,CCFEGGGGEGGGGGGGGGGGGGGEGG:CFGGGGGE=EEFFGGGC?FG9FGGGGG9FGGEE@CG@FFGGFF,FFDFGGGG<FFGGGDGFGGG,FFFGGEGCFG99DFCEFGGG7:,8DDFFGG@FGGGGGGGGFF@EFGCFGGGGEGGGGGGGGG9BECFGG:FGGDFGEFGGGGGGGDGCEECFGC8CFFC>6@FGGGGGGGC38CFCCDEGGFGGGGDGB12>5>7CFFFFGGFF9FFGEFFF3?AFBFFGFFFFFFGD
@M02352:288:000000000-CKWC8:1:1101:18178:6246 1:N:0:ATGCGCCG+CTCTCTAT
TACGGAGGTGGTTAGCGTTGTTCGGAATTACTGGGCGTAAAGCGCACGTAGGCGGATCAGAAAGTATAGTGTGAAATCCCAGGGCTCAACCCTGGAACTGCCTTGTAAACTCCTGGACTTGAGTTCGAGAGAGGTAAGTGGAATTCCGGGTGTAGAGGTGAAATTCGTAGATATTCGGAGGAACACCAGTGGCGAAGGCGGCTCACTGGCTCGATACTGACGCTGCGGTTCGAAAGTGTGGGGAGCAAACTGGATTAGATACCCTGGTAGTCCACACCGTAA
+
GGG8FGGG@,9B@@ECFGC:FGGGCG@FFGGGFGGGGGGGGGGGGEFFGGGGC7F+=F,BC,BFG,,,B,CFFABFGEF<5BAFEGGEGFFGG<=,EE,?EE,5:CFDCFGGG9B<,AE<A<DFF33>B<+++3,,7,7@<CCFGGF>+*@>F9;33<F79,?CFGCFF*9F@FFF8:B7:<@FCEB1<CF8CEC**=CCCEEG+AFG=F76*/8CGG79<AEGG3*/:/CCF6C5:?C<CE3(4>C*AD*927CC24<@FGGGFF3?29<2?7?(4<>2CC
@M02352:288:000000000-CKWC8:1:1101:24756:6250 1:N:0:ATGCCCAG+CTCTCTCT
TACGGAGGATCCAAGCGTTATCCGGAATCATTGGGTTTAAAGGGTCCGTAGGTGGATAATTAAGTCAGAGGTGAAATCCTGCAGCTCAACTGTAGAATTGCCTTTGATACTGGTTGTCTTGAGTTATTATGAAGTAGTTAGAATATGTAGTGTAGCGGTGAAATGCATAGATATTACATAGAATACCAATTGCGAAGGCAGATTACTAACAATATACTGACACTGAGGGACGAAAGCGTGGGTAGCGAACAGGATTAGATACCCTGGTAGTCCACGCCGTAA
+
GGGGGGGGGGGGGGGGGGGGGGGGGGGGGGGGGGGGGGGGGGGGGGGG=FGG?FF@FC<FFGGGGGGGGGGGGGGGG,,EFDFGGGGGGGGGGG9FGGGGGGGGGGGGGGGGF?FE?FGGGGGGGGG9FGGGGGGFFGGGGGGGCGGGGGGGGGGGGGGGGGGGGGGGGGGGGGGGGGGGGGGGGGGCFGGGGGGGGGGGGGG@FGGGG,2AFGGGGGGGG?FGGGGGCGGDGGGFGGGGGGFE?FGGEGFFF?CF??<FFGGGFFGFBFBAFGFFFFFFGC
@M02352:288:000000000-CKWC8:1:1101:3803:6251 1:N:0:ATGCGCAG+CTCTCTAT
TACGGAGGGTGCAAGCGTTATCCGGAATCATTGGGTTTAAAGGGTCCGCAGGCGGTCAATTAAGTCAGAGGTGAAATCCCATAGCTTAACTATGGAACTGCCTTTGATACTGGTTGACTTGAGTTATACGGAAGTAGATAGAATAAGTAGTGTAGCGGTGAAATGCATAGATATTACTTAGAATACCGATTGCGAAGGCAGTCTACTACGTATATACTGACGCTCATGGACGAAAGCGTGGGGAGCGAACAGGATTAGATACCCTGGTAGTCCACGCCGTAA
+
GGGG@FGGGGGGGGGGGGGDE<FGGEEG9FCFGGG@,BFGGG<FG8CC@FGGGGGG7B9EFGGGGGGGG<FGGGGGDGGFCE<EFGCFGGG,EGFGFFGGG8FFAFGGDGGGGFGGGFGGGFFGGGGD9>FE7CFCD<FFFGGG,,,88EFFGGGGDGGGGGGGGGCGGGGGGGC9@,,@DFG;F>F:FF7FGGGGGGGGE8<FGGG@9*0=CEGGGGGGGGGGGGFF+<FGGGGFGGGGGGEF6BDGGGDF?<GGFFFFGGGGFFGFDFFFF>@:>?FBC9
@M02352:288:000000000-CKWC8:1:1101:3710:6256 1:N:0:ATGCGCAG+CTCTCTAT
TACGGAGGGGGTTAGCGTTGTTCGGAATTACTGGGCGTAAAGCGCACGTAGGCGGATCAGAAAGTATAGGGTGAAATCCCAGGGCTCAACCCTGGAACTGCCTTGTAAACTCCTGGTCTTGAGTTCGAGAGAGGTGAGTGGAATTCCGAGTGTAGAGGTGAAATTCGTAGATATTCGGAGGAACACCAGTGGCGAAGGCGGCTCACTGGCTCGATACTGACGCTGAGGTGCGAAAGTGTGGGGAGCAAACAGGATTAGATACCCTGGTAGTCCACACCGTAA
+
GGGGGCFGGGGGGGGFGFGGGGGGGGGGGGGGGGGGGFEGFGGGGGGGGGGGGGGGGGGGGGGGGGGGGGGGGGGGGGGGGGGGGGGGGGGGGGGGGGGGGGGGGGGGGGGGGGGGGGGGGGGGGGGGGGGGGEFGGGGGGGGGGGGGGGGGGGGGGGGGGCFGGGGGGGGGGGGGGEEGGGGGGGGGGGGGGGGGGGGDGGGGGGGGGGGGGGGGGGGGGGGGGGGGGGGGGGGFGGGGGGFFFEGFGGFFFFGGFFFFGFGGFFCF9=BF6:F?<BFFGC
@M02352:288:000000000-CKWC8:1:1101:4054:6265 1:N:0:ATGCGCAG+CTCTCTAT
TACGGAGGGTCCGAGCGTTATCCGGAATCATTGGGTTTAAAGGGTCCGCAGGCGGTCGATTAAGTCAGAGGTGAAATCCCATAGCTCAACTATGGAACTGCCTTTGATACTGGTTGACTTGAGTCATATGGAAGTAGATAGAATGTGTAGTGTAGCGGTGAAATGCATAGATATTACACAGAATACCGATTGCGAAGGCAGTCTACTACGTATGTACTGACGCTCATGGACGAAAGCGTGGGGAGCGAACAGGATTAGATACCCTGGTAGTCCACGCCGTAA
+
GFGGGGGGGGGGGGGGGGGFGGGGGGGGGGGGGGGGGGGGGGGGGGGGGGGGGGGGGGGGGGGGGGGGGGGGGGGGGFGGGGGGGGGGGGG8FGGGGGGGGGGGGGGGGGGGGGGGFGGGGGEGGGGGGGGGGGGGGGGGGGGGGGGGGGGGGGGGGGGGGGGGGGGGGGGGGGGGGGGGGGGGGGGDEGGGGGGGGEGGGGGGGGGGGGGGGFGGGGGDGGGGGGGGGFGGGGGFGGGGGGEF>FGGGGFFFFGGFFFFGGGGFFGFFFBFFGFFB?EFGD
@M02352:288:000000000-CKWC8:1:1101:12989:6266 1:N:0:ATGCGCAG+CTCTCTAT
TACGGAGGGGGTTAGCGTTGTTCGGAATTACTGGGCGTAAAGCGCACGTAGGCGGATCAGAAAGTAAGGGGTGAAATCCCAGGGCTCAACCCTGGAACTGCCTCTTAAACTCCTGGTCTTGAGTTCGAGAGAGGTGAGTGGAATTCCGAGTGTAGAGGTGAAATTCGTAGATATTCGGAGGAACACCAGTGGCGAAGGCGGCTCACTGGCTCGATACTGACGCTGAGGTGCGAAAGTGTGGGGAGCAAACAGGATTAGATACCCTGGTAGTCCACACCGTAA
+
GGGGGGGGGGGGGGGGGGGGGGGGGGGGGGGGGGGGGGGGGGGGGGGGGGGGGGGGGGGGDGGGGGGGGGGGGGGGGGGGGGGGGGGGGGGGGGGEGGGGGGGGGGGGGGGGGGGGGGGGGFFGGGGGGGGGGGGGGGGGGGGGGGGGGGGGGFGGGGGGGGGGGGGGGGGGGGGGGGGGDGGGGGGGGGGGGGGGGGGGGGGGFGGGGGFGGGGGGGFGGGGGGGGGGGGGGEGFGGGGGGFF>FFGFG@FB(7CDFFFGGGGFFGFFFFFFGFBF?EFG7
@M02352:288:000000000-CKWC8:1:1101:26611:6273 1:N:0:ATGCCCAG+CTCTCTAT
TACGGAGGGGGCGAGCGTTGTTCGGAATTACTGGGCGTAAAGCGTACGTAGGCGGATTAGTCAGTCAGGGGTGAAATCCCAGGGCTCAACCCCGGCACTGCCTCTAACCCTGCTAGCCTTGAGTTCGAGAGAGTTGAGTGGAATTCCAAGTGTAGAGGTGAAATCCGTAGAGATCTGGAGGAATACCAGTGGCGAAGGCGGCTCCCTGGCTCGATATTGACGCTGAGAAGCGAAAGTGTGGGGAGCAAACAGGATTAGATACCCTGGTAGTCCACGCCGTAA
+
GGGGGCEEF7F7+:@FGGE7F=FGGE7FFF<FGFGCGGGEFGGG==+@BFFFFGG7+BE,<,CEG9EF,<FFFGGGG,3F,BFCGGGGGGF:3>+*@FD<DFF8D,?,,3,D@@9;,,@:C?CF,?8,,<<FG377,8?<BF9F,,,2,7>97;22C+<*>F+++5<4;=*,2++<A+<C5EF6<FFGGGG?ECEGGGCGE5?C*AFG**9+*:*2*+0C9:5:5CE++095C?55*::CGGF0(<7D7*08,2>D7@)/<EG49>DF)*))1>F224)7GG
@M02352:288:000000000-CKWC8:1:1101:22374:6275 1:N:0:ATGCGCAG+CTCTCTAT
TACGGAGGGGGTTAGCGTTGTTCGGAATTACTGGGCGTAAAGCGCACGTAGGCGGATCAGAAAGTATAGGGTGAAATCCCAGGGCTCAACCCTGGAACTGCCTTATAAACTCCTGGTCTTGAGTTCGAGAGAGGTGAGTGGAATTCCGAGTGTAGAGGTGAAATTCGTAGATATTCGGAGGAACACCAGTGGCGAAGGCGGCTCACTGGCTCGATACTGACGCTGAGGTGCGAAAGTGTGGGGAGCAAACAGGATTAGATACCCTGGTAGTCCACACCGTAA
+
GGGGGFFGGGGGGGGGGGGGGGGGGGFGGGGGGGGGGGGGGGGGGGGGGGGGGGGGGGGGGGGGGGGGGGGGGGGGGGGGGGGGGGGGGGGGGGGGGGGGGGGGGGGGGGGGGGGGGGGGGGGGGGGFGGGGGGGGGGGGGGGGGGGGGGGGGGGGGGGGGGGGGGGGGGGGGGGGGGGGGGGGFGGGGGGGGGGGGGGGGGGGGGGGGGGGGGGGGGFGGGGGGGGGGGGGGEGFGGGGGGE?>EGGGGFFFFFGFFFFGGGGFFGF4FBFFCFFFFFF:9
@M02352:288:000000000-CKWC8:1:1101:21310:6278 1:N:0:ATGCGCAG+CTCTCTAT
TACGGAGGATCCAAGCGTTATCCGGAATCATTGGGTTTAAAGGGTCCGTAGGTGGTTTATTCAGTCAGAGGTGAAATCCCATAGCTTAACTATGGAACTGCCTTTGATACTGATAGACTTGAGTTATTGTGAAGTGGTTAGAATGTGTAGTGTAGCGGTGAAATGCATAGATATTACACAGAATACCGATTGCGAAGGCAGATCACTAACAATATACTGACACTGAGGGACGAAAGCGTGGGTAGCGAACAGGATTAGATACCCTGGTAGTCCACGCCGTAA
+
GGGGGGGGGGGGGGGGGGGGGGGGGGGGGGDGGGGFGGGGGGGGGGGGGGGGGGGGGGGGGGGGGGGGGGGGGGGGGGGGGGGGGGGGGGGGGGGGGGGGGGGGGGGGGGGGFGFGGGGGGGGGGGGGGGGGGGGGGGGGGGGGGGGGGGGGGGGGGGGGGGGGGGGGGGGGGGGGGGGGGGGGGGGGGGGGGGGGDGGGGGGGGGGGGGGGGGGGGGGGGGGGGGGGGGGGDEGEGGGGGGF<;FGGGGFFF?FFBFFFGGGGFFCFFFFFFGFFFBFFGG
@M02352:288:000000000-CKWC8:1:1101:20034:6322 1:N:0:ATGCGCAG+CTCTCTAT
TACGGAGGGGGTTAGCGTTGTTCGGAATTACTGGGCGTAAAGCGCACGTAGGCGGATCAGAAAGTATAGGGTGAAATCCCAGGGCTCAACCCTGGAACTGCCTTATAAACTCCTGGTCTTGAGTTCGAGAGAGGTAAGTGGAATTCCGAGTGTAGAGGTGAAATTCGTAGATATTCGGAGGAACACCAGTGGCGAAGGCGGCTCACTGGCTCGATACTGACGCTGAGGTGCGAAAGTGTGGGGAGCAAACAGGATTAGATACCCTGGTAGTCCAAACCGGAA
+
9FGFGGGGGGGCGGGGGFGGGDDFFEGGGGGGGGGFFFGGGGGGEEGEGGGGGGGGGGGFFFECFFGFFGGGGGFFFFGGGGGGGFGFFG<FFFGGGGGGFFGGGGGGGFGGGGGGFGGGGGGFGGGGGGGFGGGGGGGGGGGGGFFCFGEFGGGGGGFGGGGGGGGGGGGGGGGDGGGGGGGCFCGBFFFG5EGDEGFEEGGGFGFGGCDGGDCFGGGFGGG=EGGGGGFGEGGEDF*@EGFFFFGCCC@?::6:?4A4C967?FGFFF7)77*6(4<097
@M02352:288:000000000-CKWC8:1:1101:14734:6327 1:N:0:ATGCGCAG+CTCTCTAT
TACGGAGGGTGCAAGCGTTATCCGGAATCATTGGGTTTAAAGGGTCCGCAGGCGGTCAATTAAGTCAGAGGTGAAATCCCATAGCTTAACTATGGAACTGCCTTTGATACTGGTTGACTTGAGTTATACGGAAGTAGATAGAATAAGTAGTGTAGCGGTGAAATGCATAGATATTACTTAGAATACCGATTGCGAAGGCAGTCTACTACGTATATACTGACGCTCATGGACGAAAGCGTGGGGAGCGAACAGGATTAGATACCCTGGTAGTCCACGCCGTAA
+
GGGGGGGGGGGGGGGGGGGGGGGGGGGGGGGGGGGGGGGGGGGGGGGGGGGGGGGGGGGGGGGGGGGGGGGGGGGGGGGGGGGGGGGGGGGGGGGGGGGGGGGGGGGGGGGGGGGGGGGGGGGGGGGGGGGGGGGGGGGGGGGGGGGGGGGGGGGGGGGGGGGGGGGGGGGGGGGGGGGGGGGGGGGGGGGGGDGGGGGGGGGGGGGGGGGGGGGGGGGGGGDDGGGGEGGDGGGFGGGGGGF?FFGGEGFF?FGF?FAFGGGGFFGFFF<DFGFFFFE>GG
@M02352:288:000000000-CKWC8:1:1101:10101:6329 1:N:0:ATGCGCAG+CTCTCTAT
TACGGAGGGGGTTAGCGTTGTTCGGAATTACTGGGCGTAAAGCGCACGTAGGCGGATCAGAAAGTATAGGGTGAAATCCCAGGGCTCAACCCTGGAACTGCCTTATAAACTCCTGGTCTTGAGTTCGAGAGAGGTGAGTGGAATTCCGAGTGTAGAGGTGAAATTCGTAGATATTCGGAGGAACACCAGTGGCGAAGGCGGCTCACTGGCTCGATACTGACGCTGAGGTGCGAAAGTGTGGGGAGCAAACAGGATTAGATACCCTGGTAGTCCACACCGTAA
+
GGGGGGGGGGGGGGGGGGGGGGGGGGGGGGFGGGGGGGGGGGGGGGGGGGGGFGGGGGGGGGGGGCGDGGGGGGGGGGGGGFGGGGGGGGEGGGGGGGGGGGGGGGGGGGGGGGGGGGGGGFGGGGGGGGGGGGGGGGGGGGGGGGGGGGGGGGGGGGGGGGGGGGGGGGGGGGGGGGGGGGGGGGGGGGGGGGGGGGGGGDCEGGGGGGGGGCCGGGGGGGGGGGGGGEGGGGGDD?CEEGFFFFGGGGFFFFFGFFFFGGGGFFGFFFFFFFF>FFFFGG
@M02352:288:000000000-CKWC8:1:1101:5367:6331 1:N:0:ATGCGCAG+CTCTCTAT
TACGGAGGGGGTTAGCGTTGTTCGGAATTACTGGGCGTAAAGCGCACGTAGGCGGATCAGAAAGTATAGGGTGAAATCCCAGGGCTCAACCCTGGAACTGCCTTATAAACTCCTGGTCTTGAGTTCGAGAGAGGTAAGTGGAATTCCGAGTGTAGAGGTGAAATTCGTAGATATTCGGAGGAACACCAGTGGCGAAGGCGGCTTACTGGCTCGATACTGACGCTGAGGTGCGAAAGTGTGGGGAGCAAACAGGATTAGATACCCTGGTAGTCCACACCGTAA
+
GGGGGCEEGGGC@CEFGCFEGFFGGG:FGFGFGEFEFCFDFGGGGGGGGGGGGGGG:FEFCFFFFFGGGGGGGGGGGFFFGGGGEEGGGFGGGGGGGGGGGGGGGGFFGGCFGCFFGFGGGDGBFCGFFFFFGGGC;FBFEG:CFGGGGGCFGGGGGGFGFCFDCFGGGGGFCCCCBFGGGGGGGGGFGGFG>B=EEECCGGGGGGCGGFF?E8CCGGCG?>GGGGGGFGGDGEGFGGFFCGB60@GC<<F???FF?FA?FGCD7@FFDFADFG43,:DBGC
@M02352:288:000000000-CKWC8:1:1101:23305:6332 1:N:0:ATGCGCAG+CTCTCTAT
TACGGAGGGGGTTAGCGTTGTTCGGAATTACTGGGCGTAAAGGGCACGTAGGCGGATCAGTAAGTATAGGGTGAAATTCCACGGCTCAACCGTGGAACTGCCTTATAAACTGCTGGTCTTGAGTTCGAGAGAGGTGGGTGGAATTCCGAGTGTAGAGGTGAAATTCGTAGATATTAGGAGGAATACCAGTGGCGAAGGCGGCTCACTGGCTCGATACTGACGCTGAGGTGCGAAAGTGTGGGGAGCAAACAGGATTAGATACCCTGGTAGTCCACGCCGTAA
+
GGGGGFGG>C:6+CFFGGGCF<FGGGGGDG<FGGG<FGGGGG,B,6BFGGGG,FEGG+F<5BFGG,9,,CFGGGGGF,,9,,8CFGGGGGG+F=:FG,BFGGGG,3F<DGG,3F,,DFGGGG3F=33,@,@FEFFG*:F<FGGG73,6FFGGGGG9FGGGGGGG9E:EFGGGGGG9+3++=FG,?FGG:F:FGGGGGGG*C/?EGGGC*@*0:*;C*<FGG5CEEG5F75CGGGGF0?FGGGFFFF3FGF5?:?GGFFFFGGGG6;FFFFFFFGFFFF)7DC
@M02352:288:000000000-CKWC8:1:1101:4445:6339 1:N:0:ATGCGCAG+CTCTCTAT
TACGGAGGATCCAAGCGTTATCCGGAATCATTGGGTTTAAAGGGTCCGTAGGTGGATAATTAAGTCAGAGGTGAAATCCTGCAGCTCAACTGTAGAATTGCCTTTGATACTGGTTATCTTGAGTCATTATGAAGTAGTTAGAATATGTAGTGTAGCGGTGAAATGCATAGATATTACATAGAATACCAATTGCGAAGGCAGATTACTAATAATGTACTGACACTGATGGACGAAAGCGTGGGGAGCGAACAGGATTAGATACCCTGGTAGTCCACGCCGTAA
+
FGGGGGGGGGGGGGGGGGGGGCFGGFEGGGGGGGGGGGGGGGGGGFFGGGGEEEGGGGGGDGGGGGGGGGGGGGGGGFGGEFEFGEGGGGGGGGGGFGGGGFFGGGGGGFGGGGGGGGGGGGGGGGGGGGGGGGGGGFGGGGFGGFGGFFGGGFGGGGGGGGGGGFFGGGGGGGGGGGGGGGGGGGGGFGGGGGGGGGGFECFEFGGGGGFGGEGGGGGFFGGGFFGGGCGGGGGFGGDGGGD?FFGGGGEFF?GGFFFFGGGDFFD9AFDFFGFFF?B;DD
@M02352:288:000000000-CKWC8:1:1101:20446:6344 1:N:0:ATGCGCAG+CTCTCTAT
TACGGAGGGTCCAAGCGTTATCCGGAATCATTGGGTTTAAAGGGTCCGCAGGCGGTCAATTAAGTCAGAGGTGAAAGCCCATCGCTCAACGATGGAACTGCCTTTGATACTGGTTGACTTGAGTTATACGGAAGTAGATAGAATAAGTAGTGTAGCGGTGAAATGCATAGATATTACTTAGAATACCGATTGCGAAGGCAGTCTACTACGTATATACTGACGCTCATGGACGAAAGCGTGGGGAGCGAACAGGATTAGATACCCTGGTAGTCCACGCCGTAA
+
GGGGGGGGGG?FGGGGGGGGGGGGGGGGGGGFFGGGGGGGGGGGGGGGGGGGGGGFGGGGGGGGGGGGGGGGGGGGGGGGGGFGGGGGGGGGGGGGGGGGGGGGGGGGGGGGGGGGGGGGGGGGGGGGGGGFFGGGGGGGGGGGGGGGGGGGGGGGGGFGGFGGGGGGGGGGGGGGGGGGGGCGGGGGGGGGGGGGGGGGGGGGGGGGGGGGGGGGGGGGGGGGGGGGGGGGGGGFGGGGGGFFFDGDEDEFFFCGFFFFGGGGFFGFDFFFFFFF>BD>GD
@M02352:288:000000000-CKWC8:1:1101:26766:6354 1:N:0:ATGCGCAG+CTCTCTAT
TACGAGGGGTGCAAGCGTTAATCGGAATTACTGGGCGTAAAGCGTGCGTAGGTGGTTTGTTAAGCAAGATGTGAAAGCCCCGGGCTCAACCTGGGAACTGCATTTTGAACTGGCAAACTAGAGTATTGTAGAGGGTAGTGGAATTTCCAGTGTAGCGGTGAAATGCGCAGAGATTGGAAGGAACATCAGTGGCGAAGGCGGCTACCTGGACAAATACTGACACTGAGGCACGAAAGCGTGGGGAGCAAACAGGATTAGATACCCTGGTAGTCCACGCCGTAA
+
GGGG9@FGGGGGGGGGGGGGFFGGGGEGGGFGGGGCGGGGGGGGGGGGGGGGEFGGGGGGGGGGGGGGGGGGGGGGGGGGGGGGGGGGGGGGGGGFCGGGGGGGGGGGGGGGGGGGGGGGGCEGGGFGGGGEGGEGGGFFGGCDCGGGFGGGGGGFGGGGGGGGDEE*;CECC,C@FDCGGGFFGGGGGGFC8EEG>CFGGGGGGGGGFFGGFCCGGGGGGGGFECGC5CGGGGG:<EGGGGF?;3C<FFFFBBDCB?4@CGGGFFCFF=AAFG??FF@(>>
@M02352:288:000000000-CKWC8:1:1101:20756:6357 1:N:0:ATGCGCAG+CTCTCTAT
TACTAAAGGTGCAAGCGTTAATCGGAATTACTGGGCGTAAAGCGCGCGTAGGTGGTTTGTTAAGTTGGATGTGAAAGCCCAGGGCTCAACCTTGGAACTGCATTCAAAACTGACTCACTAGAGTACGAGAGAGGTTAGTGGAATTTCCTGTGTAGCGGTGAAATGCGTAGAGATGGGAAGGAACACCAGTGGCGAAGGCGACTGACTGGCTCGATACTGACACTGAGGTGCGAAAGCGTGGGGAGCAAACAGGATTAGATACCCTGGTAGTCCACGCCGTAA
+
GGGGFGGGGGGGGGGGGGGGGGGGGGGGGGGGGGGGGGGGGGGGGGGGGGGGGGGFGGGGGGGGGGGGGGGGGGGGGGGGGGGGGGGGGGGGGGGGGGGGGGGGGGGGGGGGGGGGGGGGGGGGGGGGGGGGGGGGGGGGGGGGGGGGGGGGGGGGGGGGGGGGGGGGGGGGFGFGGGGGGGGGGGGGGGGGGGGGGGGGGGGGGGGGGGGGGGGGGGGGGGGGGGGGGGGGGGGFGGGGGGFFFFGGGGFFFFGGFFFFGGGGFFGFFFFFFGFFFFFFGG
@M02352:288:000000000-CKWC8:1:1101:4222:6361 1:N:0:TTGCGCAG+CTCTCTGT
TACGGAGGGGGCTAGTGTTGTTCGGAATTACTGGGCGTAAAGCGCACGTAGGCGGATCAGTAAGTATAGGGTGAAATCCCAGGGCTCAACCCTGGAACTGCCTTATAAACTCCTGGTCTTGAGTTCGAGAGAGGTGAGTGGAATTCCGAGTGGAGAGGTGAAATTCGTAGATATTCGGAGGAACACCAGTGGCGAAGGCGGCTCACTGGCCCGTTACTGACGCTGAGGTGCGAAAGTGTGGGGAGCAAACAGGATTAGATACCCTGGTAGTCCACACCGTAA
+
FFGGGFFGGDF+6CF,FGGAF6FFGGGGFGGGGGGGGGGGGGGG7+>CFGGGDGG+4+B=5FFFG,9FFDCF+DFGGG,5:<DFGEGGGG,B,33<F<,EFE<F,<FFFGGD=C3D8EG>DCFG,,3,<FF7FGG7@EGGGGGGG9FFGEGG*>F,=FGGGGGG9EGFFG=,BGG?FCEDEGGGGGE*<FGGGGGDGGGCC*:*0<CGGF**1*;8CFGGGDEGE<F=+*9C=:/<*3:EGCE?FFDG6*4<<(>C>FFFFGEG*79?AFFFF7?(44BBDD
@M02352:288:000000000-CKWC8:1:1101:16434:6371 1:N:0:ATGCGCAG+CTCTCTAT
TACGGAGGGGGTTAGCGTTGTTCGGAATTACTGGGCGTAAAGCGTACGTAGGCGGATTAGTAAGTTAGGGGTGAAATCCCAGGGCTCAACCCTGGAACTGCCTCTAATACTGCTAGTCTTGAGTTCGAGAGAGGTGAGTGGAATTCCAAGTGTAGAGGTGAAATTCGTAGATATTTGGAGGAACACCAGTGGCGAAGGCGGCTCACTGGCTCGATACTGACGCTGAGGTACGAAAGTGTGGGGAGCAAACAGGATTAGATACCCTGGTAGTCCACACCGTAA
+
GGGGGGGGGGGCEGGGGGGGGEGGGGDGGGGGGGGGGGGGGGGGGGGGGGGGGGGEFGGGEGGGGDFGGGGGGGGGGGGGGGGGGGGGGGGGGGGGGGGGGGGGGGGGGGGGGGGGGGGGGGGGGGGGGGGGGGGFFGEGGGGGGGGGGGGGGGGGGGGGGGGGGGGGGGGGGGGGFGGGGGGGGGGGGGGGGGGGGGGGGGGGGGGGGGGGGGEEEGGGGGGGGGGGGGGGGGGFGGGDGEFFFFGGFGFF6?GGF?BFGGGGFFCFBFFFFGF?FFFFGD
@M02352:288:000000000-CKWC8:1:1101:22879:6374 1:N:0:ATGCGCAG+CTCTCTAT
TACGAGGGGTGCAAGCGTTAATCGGAATTACTGGGCGTAAAGCGTTCGTAGGCGGTCTATTAAGCAAGATGTGAAAGCCCAGGGCTCAACCTTGGAACTGCATTTTGAACTGGTAGACTAGAGTACTGTAGAGGGTGGTGGAATTTCCAGTGTAGCGGTGAAATGCGTAGAGATTGGAAGGAACATCAGTGGCGAAGGCGGCCACCTGGACAGATACTGACGCTGAGGAACGAAAGCGTGGGGAGCGAACAGGATTAGATACCCTGGTAGTCCACGCCGTAA
+
GGGG9BEEGGGGGFGGGGCF@FGGGEGGGGGGGGGGGGGCDFGGGGGGG<FEGGGFGDGGGGGGFGGCCFGECFGGGGFGGGGGGGG9E<FGGFGGGFGGCFEEFC,+5DFFGGFFGGGGGAEGFDFGGGGFGCFGG7F<CFCFFGGGCFGGGGGFGGGE73>EFGGGGGCFFFGGGGG@EEGGGCCFFGGGGGGCCE5C5?EEG8CFFGFGFD??FFFFF5EEEGGGGFGGG5CDFGDE8CD?9)<7/7BF?:<CDFFFG:@FFFGFF?AA=DF:>FFBC7
@M02352:288:000000000-CKWC8:1:1101:27197:6377 1:N:0:ATGCGCAG+CTCTCTAT
TACGGAGGGGGTTAGCGTTGTTCGGAATTACTGGGCGTAAAGCGTACGTAGGCGGATTAGTCAGTTAGGGGTGAAATCCCAGGGCTCAACCCTGGAACTGCCTCTAATACTGCTAGTCTTGAGTTCGAGAGAGGTGAGTGGAATTCCAAGTGTAGAGGTGAAATTCGTAGATATTTGGAGGAACACCAGTGGCGAAGGCGGCTCACTGGCTCGATACTGACGCTGAGGTACGAAAGTGTGGGGAGCAAACAGGATTAGATACCCTGGTAGTCCACACCGTAA
+
GGGGGFCEGGGGGGGGGGGGGGGGGGGFGGGGDFGGGGGGGGGGGGGGGGGGGGGGGGGGGGGGGGGGGGGGGGGGGGGGGGGGGFGGGGGGGGFFFGGGGGGGGGGGGGGGGFGGGGGGGCGGGGGCFGGFGGGGAFGGGGFGGGGGGGGGGGGGGGGG@GFGGGGGGG=FGGGFGGGGGGGGGGGGGGGGGGDEGGGGGGGGGGGGGGGGGGGGGGCGGGCCE3CGGFFDGGGEGGFGGGB:;>FC6>FF?FGG2?AFCGEFFFFFFFDFFGFFFFFFGD
@M02352:288:000000000-CKWC8:1:1101:19587:6384 1:N:0:ATGCGCAG+CTCTCTAT
TACGGAGGGTGCAAGCGTTAATCGGAATTACTGGGCGTAAAGCGCACGCAGGTGGTTAATTAAGCTAGAAGTGAAAGCCCCGCGCTCAACGTGGGAAGGCCTTTTAGAACTGGTTGACTAGAGTCTTGGAGAGGAGAGTGGAATTTCAGGTGTAGCGGTGAAATGCGTAGATATCTGAAGGAACATCAGTGGCGAAGGCGACTCTCTGGCCAAAGACTGACACTCATGTGCGAAAGTGTGGGTAGCGAACAGGATTAGATACCCTGGTAGTCCACACCGTAA
+
GGGGGFGGGGGGGGGGGGGFGGGGGGGGGGGGGGGGGGGGGGGGGGGGGGGGFFGFGGGGGGGGGGGGGGGGGGGGGGGGGGGGGGGGGGGGGGGGGDEGGGGGGGGGGGGGGGGGGGGGGGGGGGGGGGGGGGGGGGGGGGGGGDFFGGGGGGGGGGGGGGGGGGGGGGGGGGGGGGGGGGGGGGGGGGGGGGGGGGGGGGGGCGGGGGGGGGGFCGGGGGGDGGGGGGGGGGGFGGGGGGFFFFGGGGFFFFGGBF<FFGGGFFFFFFFFFGFFFFFFGD
@M02352:288:000000000-CKWC8:1:1101:24278:6391 1:N:0:ATGCGCAG+CTCTCTAT
TACGGAGGGGGTTAGCGTTGTTCGGAATTACTAGGCGTAAAGCGCACGTAGGCGGATCAGAAAGTATAGGGTGAAATCCCAGGGCTCAACCCTGGAACTGCCTTATAAACTCCTGGTCTTGAGTTCGAGAGAGGTGAGTGGAATTCCGAGTGTAGAGGTGAAATTCGTAGATATTCGGAGGAACACCAGTGGCGAAGGCGGCTCACTGGCTCGATACTGACGCTGAGGTGCGAAAGCGTGGGGAGCAAACAGGATTAGATACCCTGGTAGTCCACGCCGTAA
+
GGGFGCFGGGGGGFGGGGGGGGGFEGGGGGGGDGGGGGGGGGGGGGGGGGGGGGGGECFGCBFGG9FGCFGGGGGGGGGGGGGGGEEFGGGDGGGGGGGGGGGGGGGGGGGFFCGGGGGGGGGGGGGCFFGGGGFGGGGGGGGGGFCFGEGGGGGGGGGGGGGGGGGGGGGGGGGGGGGGGGGGFFEFFGGGGGGGG>FGEGGGFEGGGGGGGGGGGGGCEEGEEDGGGGFGECDE4CD8ECB?FFGCE5@?0(*:<@BFGGGGFFGF9@AAFGFF>FF>D<
@M02352:288:000000000-CKWC8:1:1101:19274:6392 1:N:0:ATGCGCAG+CTCTCTAT
TACGGAGGGTGCAAGCGTTAATCGGAATTACTGGGCGTAAAGCGCGCGTAGGTGGTTCAGTCAGTCAGATGTGAAAGCCCCGGGCTCAACCTGGGAACTGCACCTGATACTGCTGAACTAGAGTACGGTAGAGGGTAGTGGAATTTCCTGTGTAGCGGTGAAATGCGTAGATATAGGAAGGAACACCAGTGGCGAAGGCGACTACCTGGACTGATACTGACACTGAGGTGCGAAAGCGTGGGGAGCAAACAGGATTAGATACCCTGGTAGTCCACGCCGTAA
+
GGGGEC@DGGGGGGGGFCCEFGGGGGEGGGGGGAFGGCGGFGGGGECFCFEGGGGFDEDFFGGFGGGGGGGGGGGGGGGGGGGGG>FGGFGFBFGGGGFFFGFGGGGFGGFGGGGGGGGGGCFGGGGGGGGGGGGGGDGGGGFGFGCGGGGGFGGGGGEGGGFFFFGGGGGGGGGGCFFGGFGGGGGGGGGGGGCEEGGGGGGEGGEGGGGGG?CCGGGCFGFCGGGGGGGDDGGFGGGEEGFFFDGGGGFF?FFGF4>FGFFGFFGFFFFFFGF?>BF9GD
@M02352:288:000000000-CKWC8:1:1101:19569:6399 1:N:0:ATGCGCAG+CTCTCTAT
TACGGAGGGTGCAAGCGTTAATCGGAATTACTGGGCGTAAAGCGCACGCAGGTGGTTAATTAAGCTAGAAGTGAAAGCCCCGCGCTCAACGTGGGAAGGCCTTTTAGAACTGGTTGACTAGAGTCTTGGAGAGGAGAGTGGAATTTCAGGTGTAGCGGTGAAATGCGTAGATATCTGAAGGAACATCAGTGGCGAAGGCGACTCTCTGGCCAAAGACTGACACTCATGTGCGAAAGTGTGGGTAGCGAACAGGATTAGATACCCTGGTAGTCCACACCGTAA
+
GGGGEEGGGGGGGGGGGGGGFGGGGCGFGGGGFGGGGGEGFGGGDFGGGGGGGFFGGGGGGGGGFGGGFFGGGGFGFGGGGGGGGGGGGGEGGGGGGCFGGGFGFGGGGGFGGGGDGGGGGGGGGGG9EGGFGGGGGGGGGFFGGGGFGGGGGGDFGGGGGGGGGGGGGGGGGGGGFFGFCFGGGGGGFGFGGGGGEGGCGGGGFGGFGGGFCE0<FGGGGFGFGGGGGCFDEGC5DGFFG57>?@3DGGFFFFGG>@BFCFFFFFGFAFFDFGFFB<FFGG
@M02352:288:000000000-CKWC8:1:1101:12863:6417 1:N:0:ATGCGCAG+CTCTCTAT
TACGGAGGGTCCAAGCGTTATCCGGAATCATTGGGTTTAAAGGGTCCGCAGGCGGTCAATTAAGTCAGAGGTGAAATCCCATCGCTCAACGATGGAACTGCCTTTGATACTGATTGACTTGAGTTATATGGAAGTAGATAGAATAAGTAGTGTAGCGGTGAAATGCATAGATATTACTTAGAATACCGATTGCGAAGGCAGTCTACTACGTATATACTGACGCTGAGGGACGAAAGCGTGGGGAGCGAACAGGATTAGATACCCTGGTAGTCCACGCCGTAA
+
GGGGGGGGGGGGGGGGGGGGGGGGGGGGGGGGGGGGGGGGGGGGGGGGGGGGGGGGGGGGGGGGGGGGGGGGGGGGGGGGGGGGGGGGGGGGGGGGGGGGGGGGGGGGGGGGFGGGGGGGGGGGGGGGGGGGGGGGGGGGGGGGDGGGGGGGGGGGGGGGGGGGGGGGGGGGGGGGGGGGGGGGGGGGGGGGGGGGGGGGGGGGGGGGGGFGGGGFGGGGGGGGGGGGGGGGGGGFGGGGGGFBFFGGGGFFFFGGFFFFGGGGFFGFBFFFFGFFFFFBGG
@M02352:288:000000000-CKWC8:1:1101:13960:6425 1:N:0:ATGCGCAG+CTCTCTAT
TACGGAGGGGGTTAGCGTTGTTCGGAATTACTGGGCGTAAAGCGTACGTAGGCGGATCAGAAAGTAGGGGGTGAAATCCCGAGGCTCAACCTCGGAACTGCCTCCTAAACTCCTGGTCTTGAGTTCGAGAGAGGTGAGTGGAATTCCAAGTGTAGAGGTGAAATTCGTAGATATTTGGAGGAACACCAGTGGCGAAGGCGGCTCACTGGCTCGATACTGACGCTGAGGTACGAAAGTGTGGGGAGCAAACAGGATTAGATACCCTGGTAGTCCACACCGTAA
+
GGGGGFGGGGGGGGGGGGGGGGGGGGGGGGGGGGGGGGGGGGGGGGGGGGGGGGGGGGGGGGGGGCFGGGGGGGGGGGGGGGGGGGGGGGGGGDEGGGGGGGGGGGGGGGGGGGGGGGGGGGGGGGGGFGGGGGGFGGGGGGFGGGGGGGGGGGGGGGGGGGGGGGGGGGGGGGGGGGGGGG<FGGGGGGGGGGGGGGGDGGGGGGGGGGGGEGGGGGGGGGGGGGGGGFGGGGDEGGGGGGEF>DGGGGFFFFGGDFDFGGGGF>GFFFFFFFFBFFFFGD
@M02352:288:000000000-CKWC8:1:1101:3625:6430 1:N:0:ATGCGCAG+CTCTCTAT
TACGGAGGGTGCAAGCGTTATCCGGAATCATTGGGTTTAAAGGGTCCGCAGGCGGTCAATTAAGTCAGAGGTGAAATCCCATAGCTTAACTATGGAACTGCCTTTGATACTGGTTGACTTGAGTTATACGGAAGTAGATAGAATGTGTAGTGTAGCGGTGAAATGCATAGAGATTACACAGAATACCGATTGCGAAGGCAGTCTACTACGTATATACTGACGCTCATGGACGAAAGCGTGGGGAGCGAACAGGATTAGATACCCTGGTAGTCCACGCCGTAA
+
GGGGDGGGGGGGGGGGGGGEFGGGGGGGGGGGGGGGGGGGGGGGGGGGGGGGGGGGGDFGGGGGGGGGGGGGGGGGGGGGGGGGGGGGGGGGGGGGGGGGGFGGFGGGGGGGGFGGGGGGGGGGGGGGGGECFGGGGFGGGGFGFFGGGGGGGGGGGGGGGGGGGGGGGGGGGGGGFGGGGGGGGGGGGGGGGGGGGGGGGGGGGGGGGDGGGFGGGGGGGCGCGDFGGFGGGGGFGGGGGGFFFFCDGDBF<:FGFFFFFGGGFFGFFFFFFGFBBFFFGD
@M02352:288:000000000-CKWC8:1:1101:12873:6432 1:N:0:ATGCGCAG+CTCACTAT
TACGGAGGGTCCAAGCGTTATCCGGAATCATTGGGTTTAAAGGGTGCGCAGGCGGTCAATTAAGTCAGTGGTGAAATCTCGCGGCTCAACCGTGAAACTGCCTTTGATACTGATTGACTTGAGTTCAGTTGAAGTAGGCGGAATTCGTAGTGTAGCGGTGAAATGCTTAGATATTACTAAGAACACCGATTGCGAAGGCAGCTCACTAAACTGATACTGACGCTGAGGCACGAAAGCGTGGGGAGCGAACAGGATTAGATACCCTGGTAGTCCACGCCGTAA
+
GGGGGGGGCGFFCFGGGGGGGGGGGF@F<FGGGGGGGGGGGGGG@@FG7FFG7FG4=,:CFGGGGGGF?,FFGGGGGE,?A+8CFGGGGGG+C8+BFBFGGD,EFGGGFGGGA3,,,CFFGFGGCFG<F,E3<FGFG9F@FEGG,,@F7DFFGGGGGGGGG@CFGGFGGGFGFGCGG,,@BEGE,CFGGGDFGCEGGGGGG=C+<EFC++*3++3CFFGGGCEGGD*8C5>DGGGF:GGGGG30(89DGGFF??GGFFFFGGGGF>FFFFFFFGF?F?EFDD
@M02352:288:000000000-CKWC8:1:1101:11378:6433 1:N:0:ATGCGCAG+CTCTCTAT
TACGGAGGATCCAAGCGTTATCCGGAATCATTGGGTTTAAAGGGTCCGTAGGTGGATAATTAAGTCAGAGGTGAAATCCTGCAGCTCAACTGTAGAATTGCCTTTGATACTGGTTATCTTGAGTCATTATGAAGTAGTTAGAATATGTAGTGTAGCGGTGAAATGCATAGATATTACATAGAATACCAATTGCGAAGGCAGATTACTAATAATGTACTGACACTGATGGACGAAAGCGTGGGGAGCGAACAGGATTAGATACCCTGGTAGTCCACGCCGTAA
+
GGGGGGGGGGGGGGGGGGGGGGGGGGGGGGGGGGGGGGGGGGGGGGGGGGFGFGGGGGGGGGGGGGGGGGGGGGGGGGGGGGFGGGGGGGGGGGGGGGGGGGGGGGGGGGGGGGGGGGGGGGGGGGGGGGGGFGGGGFGGGGGGGGGGGGGGGGGGGGGGGGGGGGGGGGGGGGGGGGGGGGGGGGGGGGGGGGGGGGGGGGGGGGGGGGGGGGGGGGGGGGGGGGGGGGGGGGGFGGGGGGEFBFGGGGFFFFGGFFFFGGGGFFGFFFFFFGFFFFFFGG
@M02352:288:000000000-CKWC8:1:1101:24855:6439 1:N:0:ATGCGCAG+CTCTCTAT
TACGGAGGGGGTTAGCGTTGTTCGGAATTACTGGGCGTAAAGCGTACGTAGGCGGATTAGTCAGTTAGGGGTGAAATCCCAGGGCTCAACCCTGGAACTGCCTCTAATACTGCTAGTCTTGAGTTCGAGAGAGGTGAGTGGAATTCCAAGTGTAGAGGTGAAATTCGTAGATATTCGGAGGAACACCAGTGGCGAAGGCGGCTCACTGGCTCGATACTGACGCTGAGGTGCGAAAGTGTGGGGAGCAAACAGGATTAGATACCCTGGTAGTCCACACCGTAA
+
GGGGGFFGGGGGGGGGGGGGGGGGGGGGGGGGGGGGGGGGGGGGGDGGGGGGGGGGGGGDGGGGGGGGGGGGGGGGGFFGGGGGGGGGGGGGGGGGGGGGGFGAFGGGGGGGFGFGGGGGGFGGGGGGGGGGGGGGGGGGGGGGGGEAEDFCGGGFGGGFGGGGGGGGGGGGGGGGGFDEGGGGGGGGGGGGGGGGGGGGGGDEGGGGFGGGEE?FGGGGGGGGDGGGF=D:CEDEGGGGGGF:,5CGCGFF<BGGF@AFGGGGFFGFFFFF@DFB??>3FC
@M02352:288:000000000-CKWC8:1:1101:11695:6441 1:N:0:ATGCGCAG+CTCTCTAT
TACGGAGGGGGTTAGCGTTGTTCGGAATTACTGGGCGTAAAGCGTACGTAGGCGGATTAGTCAGTTAGGGGTGAAATCCCAGGGCTCAACCCTGGAACTGCCTCTAATACTGCTAGTCTTGAGTTCGAGAGAGGTGAGTGGAATTCCAAGTGTAGAGGTGAAATTCGTAGATATTTGGAGGAACACCAGTGGCGAAGGCGGCTCACTGGCTCGATACTGACGCTGAGGTACGAAAGTGTGGGGAGCAAACAGGATTAGATACCCTGGTAGTCCACACCGTAA
+
GGGGGGFGGGGGGGGGGGGGGGGGGGGGGGGGGGGGGGGGGGGGGGGGGGGGGGGGGGGFGGGGGGGGGGGGGGGGGGGGGGGGGGGGGGGGGGGGGGGGGGGGGGGGGGGGGGGGGGGGGGGGGGGGGGGGGGGGGGGGGGGGGGGGGGGGGFGGGGGGGGGGGGGGGGGGGGGGGGGFEGGGGGGGGGGGGCEEGGGGGGGGGGGGGGGGGGGGGGGGGGGEEGGGGGGGGGGFGGGGGGFF>BGGGGFF:?C><FFFGGFGFFGFFFFFFGF?B:EFGG
@M02352:288:000000000-CKWC8:1:1101:5471:6445 1:N:0:ATGCGCAG+CTCTCTAT
TACGGAGGGGGCTAGCGTTGTTCGGAATTACTGGGCGTAAAGCGCACGTAGGCGGATCAGAAAGTATAGGGTGAAATCCCAGGGCTCAACCCTGGAACTGCCTTATAAACTCCTGGTCTTGAGTTCGAGAGAGGTAAGTGGAATTCCGAGTGTAGAGGTGAAATTCGTAGATATTCGGAGGAACACCAGTGGCGAAGGCGGCTCACTGGCTCGATACTGACGCTGAGGTGCGAAAGTGTGGGGAGCAAACAGGATTAGATACCCTGGTAGTCCACACCGTAA
+
GDE<C@CEEEE+76EFGF@CF@FCGDCFGGFEF=FGGFEGDFGGGE=FFGGDGGG7@==,,9BEFFFFAEGGGGFGGGFGFGGBF<FFGDD>=FEDFGG@FGG9,<BCCFF>F9ACFFGFG9F==FECFCFCF:@@,EFGGGGGF;>F7FFFFG9@CEFGGG;,?BCFEE*;@FCBF8CE@FGGGFGGGGG?EDBECEGEDGGCCFGFFGGG8CFC5@99FEGEGDC8CEFDGEGF7FFCCCB<9BCC6C:F?(9>7F2BFFF*9<F?AFF9=CF(417:FD
@M02352:288:000000000-CKWC8:1:1101:24965:6447 1:N:0:ATGCGCAG+CTCTCTAT
TACGGAGGGGGTTAGCGTTGTTCGGAATTACTGGGCGTAAAGCGTACGTAGGCGGATTAGTCAGTTAGGGGTGAAATCCCAGGGCTCAACCCTGGAACTGCCTCTAATACTGCTAGTCTTGAGTTCGAGAGAGGTGAGCGGAATTCCAAGTGTAGAGGTGAAATTCGTAGATATTTGGAGGAACACCAGTGGCGAAGGCGGCTCACTGGCTCGATACTGACGCTGAGGTACGAAAGTGTGGGGAGCAAACAGGATTAGATACCCTGGTAGTTCACACCGTAA
+
GFEFE,@@:FGGG<F9C@BBFFECG@FGGGGGEEFG@C:=9FFGGE:FFGGGGGDGGDFGGDFGDF?EFF7BFFGGGFGGGGF==E7FFDCE=F7EGGCFDGGGFDDFFFGGGFGGBA@,@<F@FGGE<EGGGG><,@<<FCFGFCFFDCD<FCGGFGGGCFCFC;C86@=C;FCCE;C88FGCFCGGGCGGGDEC58B52:58FGG7*A9CEGF5C<EFFGGGE:EFCFGGG87::F7<8*84>BDG6*08:(9C2?.9<+29=>5)6@<)0?@:(-)4*9
@M02352:288:000000000-CKWC8:1:1101:14220:6447 1:N:0:ATGCGCAG+CTCTCTAT
TACGAGGGGTGCAAGCGTTAATCGGAATTACTGGGCGTAAAGCGTTCGTAGGCGGTTTGTTAAGCAAGATGTGAAAGCCCAGGGCTCAACCTTGGAACTGCATTTTGAACTGGCAAACTAGAGTACTGTAGAGGGTGGTGGAATTTCCAGTGTAGCGGTGAAATGCGTAGAGATTGGAAGGAACATCAGTGGCGAAGGCGGCCACCTGGACAGATACTGACGCTGAGGAACGAAAGCGTGGGGAGCGAACAGGATTAGATACCCTGGTAGTCCACGCCGTAA
+
GGGGFGGGGGGGGGGGGGGGGGGGGEFGFGFGGGGGGGGGGGGGGGGGGGGGGGGFGGGGGGGGGGGGGGGGGGGGGGGGGFFGGGGGGGGGGGGGGGGGGGGGGGGEGGGGGGGGGGGGGGGGGGGGGGGGGGD@FFGGGGGG@FGDGGGGGGGGGGGGGGGGGGGGGGGGGGGGGGGFEGGGGGGGGGGGGGGGGGGGGGGGFFGGGGGGFGGGGGGGGGGGGGGGGGGGGGGFGGGGGGFFFFGGGGFF??GGFFAFGGGGFFGFFFFFFGFFFFFFGD
@M02352:288:000000000-CKWC8:1:1101:6532:6448 1:N:0:ATGCGCAG+CTCTCTAT
[truncated: 94,393,679 more chars]
