# Supplementary material for: Hidden interactions in the intertidal rocky shore: variation in pedal mucus microbiota among marine grazers that feed on epilithic biofilm communities
Source: PeerJ. 2022 Sep 23;10:e13642. doi: 10.7717/peerj.13642 (PMC9512015; doi:10.7717/peerj.13642)
Supplement: Supplemental Information 43 [file peerj-10-13642-s043.gz › peerj-10-13642-s043]

@M02352:288:000000000-CKWC8:1:1101:20732:1936 2:N:0:CTGCGCAG+CTCTCTAT
CTATCTTGCTTCCTTCCTCCCCACGTGTATTACTTCTCTCTTTCTCTTCGTCACTTCCTTTTTATCCCCCCTATCCTCTAATCCTAGTTTACTGCGTTCACTTCCTGCCTTTCTATTCCTGTTCTCTCCCCCCCCTTTCGTTCCTCAGCGTCATTATCTTTTTTTTTCTCTGCCTTCGTTATCCGTCTTCTTTGTCTTATCTCTTCATTTCTCCTCTTCCCTACCCTTTCCTTCTACTCCACCTGATCTCTTGTTTATCTTTTTCTTTGTCTTTTTCTCGT
+
<,,C<EE,;,---;C-CCFF:@,++6,,,;C,,CE,<@,;CCC<,5BB,,,6,8;,,6:,6,:,95,,:++6,6,,,,9,,9,,<,,:A?,,,,,,B,,,,<,55,,,,:,:5?,,995=,95,,59,494+4+886=4+@=36@3,+,+61+,8,63,,8=@++8*,,355>2;C5**3*32,*4,4D2>+5*4**1+48B++*1+241+++1*/4+1*(2).**)24++++//)))).)((/(()..))))...))/)..)).))-.))))-/,)-),(
@M02352:288:000000000-CKWC8:1:1101:15391:1970 2:N:0:ATGCGCAG+CTCTCTAT
CTATCTTGCTTCCTTACTCCCCAGTTGGGACACTTATCACTTTCGCTTATTCACTCAGTTATATCCCAACAACTATTGTCCATCGTTTACGGCGTGGACTACCAGGGTATCTAATCCTTTTCGCTCCCCACGCTTTCGTCCATTCTCGTCAGTATATACTTAGTATCCTGCCTTCGCATTCTGTATTCTGTTTATTCTCTATGCATTTCTCCGCTACACTACACATTCTATCTACTTCCGTCTACCTCATGTCAACCTTTATCAATGTCTGTTCCTTATTT
+
<,6A;CE,C,-;--<6@CEF@:,,;<,,+,;,;EE,C,,;ECDA,@@F,,6,,;;,,,,;,,,<6:5,,,,,:6,,<,CE,,C<,DFFC@4,76@++8?E,A=8,,+B,:<E,,A,,C,AE;+?@=+44,4466?FB=DC=+@,,3@+@>D+@,@8D,A,@,,7,3,37,,,3@2696+<C+7@+@E7;,@+?C6>7B6=9;+5*?BB@,45**/31*)1)9)**29=4+114+09@40(>(-(*0.)())1?3)15(1/)./)1))19))1))3)3))1/
@M02352:288:000000000-CKWC8:1:1101:19283:1998 2:N:0:ATGCGCAG+CTCTCTAT
CATTCTTGCGTACTTACTCCCCAGGTTTTATACTTATCACTTTCTCTTAGTCACTCAGCCCTAATTCCAAACAACTAGTATCCATCGTTTACGGCGTAGACTACCAGGGTATCTAATCCTGTTCGCTACCTACGCTTTCGTCCATCAGCGTCAATATATTGTTAGTGATCTTCCTTCTCAATCTGTATTCTATTTAATCTCTAAGCATTTCACCGCTACACTACATATTCTAACCACTTCCCAATAATTCAAGACATCCTGTATCAATGTCCATTCTATGT
+
<,C@C@F,C++-+-<6FFGFF@,,,;,,,,<,6CE,@;,<CED@,EFF,,<C,,<6<,C,:,,,,,,<,,,:,,9C<,<,@,C9FBFEGG@<,?++>7+8<FCEF8F,+B,99A,C,@BACFFE+>F@BFG;B?FEEGF8F+@4E9,626@13+@,@9DD,CD,,C,,6,@,@EFGG8D++B;,+@,@D;@+<*?*5=99+?7+**+=BFFC;*)*5*/*0=.3*5*:6+=++0-.->B**0*-8)*9*8**0*()9))))9)))))1..))111.1)1))
@M02352:288:000000000-CKWC8:1:1101:11616:2011 2:N:0:ATGCGCAG+CTCTCTAT
CATTCTTGCGAACGTACTCCCCAGGTGGGATACTTATCACTTTCGCTTAGCCACTCAGCCTTACGGCCGAACAGCTAGTATCCATCGTTTACGGCGTGGACTACCAGGGTATCTAATCCTGTTCGCTCCCCACGCTTTCGTCCATCAGCGTCAGTATATTGTTAGTGATCTTCCTTCGCAATCGGTATTCCATGTAATCTCTAAGCATTTCACCGCTACACTACATATTCTATCTACTTCCGTATAACTCAAGTCAACCAGTATCTATGTCTGTTCCATAT
+
C6CFEFG9E7+8++CEFGGFGC<,@E8<F,F,EFF,F<CCFFFF,CFFC9FECCCCC8ECFE,6,,4@++6@+CF=,:E<<CC,C?@GFGFF@7@7F=:CAFG@FCF7CGGGFGF9FGFGCFG9+3@D=@6AF:BEGGG+D=@8E=E62>@C67A,@,@D,EF9,@>,@;D,@EFGG*;*3@@*/=,@E,<+=*B<CFFGFG=+/6=FFE++18,8E36)/:()*3)377:@F+9)9?E?A(6037))-62()66*6)0((.-.6)5).)6).605*)66-
@M02352:288:000000000-CKWC8:1:1101:13160:2017 2:N:0:TTGCGCAG+CTCTCTAT
TATTCTTGCGTCCGTACTCCCCAGGCCGATTTCTTAATCCGTTATCTGTGTCACCAACAAGCCTTCTTTCTTACCTCTCTCATTCTTCTTTTACTCTGTGTACTACCAGGGTTTCTAATCTTCTTTTCTCCCCACACTTTCTCACCCCAGCGTCAGTATCTCTCCAGTGTGCCCCCTTCTCCCCTTCTGTTCCTCTCCATATCTCCTCCTTTTACCTCTACACTCCTACTTCTCCTCCCTTCTCTCTTTCTCTCTCCCACTACTTTTTCTGCCTGTTCCA
+
6,,<;CF<A+++6+;6BCEFE:,,,,,+6+89<EE,,C,<+CC,,,:,:<,<,<C,669,,,,9,,9,,66,,6,,:,,9,9CC,,CEEEAF,5,,,,<,5B<C,5,,,,44,@,@,,:=,9,A?EA;D@9A=,@:>8=B,,44>8,=++,+6+++7,@,3,63,,,7,,33=,00+66:<+,+0,,,,7D7+79*)*+5+<;;*30**1+2*+1/,4*.*3019****33+++..0(((*0**/*.**0*1*))*,(0(,(()15).()))))*.2.)1
@M02352:288:000000000-CKWC8:1:1101:20576:2023 2:N:0:ATGCGCAG+CTCTCTAT
CATTCTTGCGAACGTCCTCCCCAGGTGGGATACTTATCACTTTCGCTTAGCCACTCAGCCTTACGCCCGAACAGCTAGTATCCATCGTTTACGGCGTGGACTACCAGGGTATCTAATCCTGTTCGCTCCCCACGCTTTCGTCCATCAGCGTCAGTATATTGTTAGTGATCTGCCTTCGCAATCGGTATTCCATTTACTCTCTATGCATTTCACCGCTACCCTACATATTCTACCCACTTCACAATACCTCAAGCCTACCAGTTTCAATGTCAGTTCCCTAT
+
F@6B<EF,@+6+++:<CCFGCCFEFE,,@,C,;FFE<6,CFGFE,@CE,CEF9<CC,,,:C@,C,,8@7+6:+,,99=CA?A<<F,:FDFCE:7>CFG7CA<E?F8EG7BEEFG,8@=?E=FBAC@CFCF@:@:FFEGD+@+A:>9,=,:AEC*@,<=A;3@D99FF,@,33>CFGF47**C?5*=,/>9,+=*=0*=:+);=+/4+=@@AF76(080((,*(.*+.29:8++2,)(,7<)3)).))).3()))-/4(.)).6-:22)))-)).*)*,).)
@M02352:288:000000000-CKWC8:1:1101:10137:2032 2:N:0:ATGCGCAG+CTCTCTAT
TTATCTTGCGACCTTACTCCCCAGGCGGAATGCTTCATCCGTTAGGTGTGACACCCACAAGCATGCTTTCTGACGTCTGGCATTCATCGTTTACGGCGTGGACTACCAGGGTATCTAATCCTGTTTGCTCCCCACTCTTTCGCACCTCAGCGTCAGTATCTAGCCAGTGACCCGCCTTCGCCACTGGTGTTCCTCCGACTATCTACGAATTTCACCTCTACACTCGTTATTCCACTCACCTCTCCCTAACTCAACACCAGGAGTTTATACGCCATTTCCA
+
@,B;6CF9F++6++;;@EFD@@,,,,++++C<9FF,,9C6BCCB,,C,C6,9,:6+,6,,9,,<,,?9,6C,,<,88C,:,,:?,,CB,BEG7<+++@>:F7FFBF85BC+E,AAE9,@,@F9FGGF;>E=3=<C,DDFFG6+63C=D,@C+@E66C,8@,,758,,4,,,76*3*CGG5@*4C?,=;,/;+=5=-5))95:FC363**2)::+/;+;;)96@6*2(*/068/*..404()(.3((()(,:A).(*,(0((((..6-))),(((0)1..)
@M02352:288:000000000-CKWC8:1:1101:20325:2039 2:N:0:ATGCGCAG+CTCTCTAT
CAATCTTGCGACCGTACTCCCCAGGTGGGACACTTATCACTTTCGCTTAGTCACTGAGATAAATCCCAACAACTAGTGTCCATCGTTTACGGCGTGGACTACCAGGGTATCTAATCCTGTTCGCTCCCCACGCTTTCGTCCATGAGCGTCAGTATATACGTAGTAGACTGCCTTCGCAATCGGTATTCTGTGTAATCTCTATGCATTTCATCGCTACACTACACATTCTATCTACTTCCCTATAACTCAATTCAACCATTATCCATGTCCTTTCCATTCTT
+
E;<AEFGCF++@6+BCFFFFFCF@ED<8C8<,CEG@E,<CFFEE,@FG,CEEFFG<9,,C9,,CDFG8<7,@ED86FCEF<CEB,DFF=FC@CGGGEEGGGG?8E>CGGFFGFFGFFGCF=EF7?B:84,B>FCCFGEDE=CDDE,9CEEACFAD=FCEBDC,@,@DCFC:,,@D5D*0/;7CEFGFCF@F>E*+888=@+=+;/B8+1,+1*:@)/1375));*;CGE6FA7:)7))/(7./).;./3;)6)15+.(*)-))6<).)))).64/)9)).)
@M02352:288:000000000-CKWC8:1:1101:14443:2049 2:N:0:ATGCGCAG+CTCTCTAT
CAATCTTGCGACCGTACTCCCCAGGTGGGACACTTATCACTTTCGCTTAGTCACTCAGATAATTCCCAACAACTACTGTCCATCGTTTACGTCGTGGACTATCAGTGTATCTATTCCTGTTCGCTCCCCACGCTTTCGTCCATGAGCGTCAGTATCTATGTAGTAGCCTGCCTTCGCAATCGGTATTCTGTGTAATCTCTATGTATTTCACCTTTACTCTACACCTTTTATCTACTTCCTTATATCTCATGTTATCCAGTATCTATGTCCGTTCCCTTTTT
+
<C@ECFGDFG+@@FFDFGGGF:FCGF?E7,@9CFFFFE9EEFF<@FED,CFCFFF,C,<@@,,<6C,,,8,,CCF,C6<<<C,,,BFGCEC,448,::EEC9AF95CCEF,,E,44CF,CE;CFG=:D6,84C:CF9@=E++3,,@D=@3=>EFG,76,,,,,@,3,33@EE9,=?>?*9?9@:77@EG,55=9+97B>+=D9+2+4@5,44***4C+9**49A*;)+*+1+416>@;3).9..)75<))1.)))3.)*))/1))))9/)(//(;)1))-4
@M02352:288:000000000-CKWC8:1:1101:11649:2061 2:N:0:ATGCGCAG+CTCTCTAT
TAATCTTGCGACCGTACTCCCCAGGCGGAATGCTTAATCCGTTAGGTGTGACACCAACAAGCATGCTTGCTGACGTCTGGCATTCATCGTTTACGGTGTGGACTACCAGGGTATCTAATCCTGTTTGCTCCCCACACTTTCGCACCTCAGCGTCAGTATCGAGCCAGTGAGCCGCCTTCGCCACTGGTTTTCCTCCGAATATCTACGAATTTCACCTCTACACTCTGAATTCCACTCACCTCTCTCTAACTCAACACCACGAGTTTCTAAGGCAGTTCCAT
+
FC<EEFG9FC+B@7FEGGGGG>FGGF@EGCFFFFGFFGFEGGGFCFF@EBCFGEFGF7F?@6CF?AFGG=E9?ECFFG@C@CGGG9<FGGGGGGDEFEGGDFGFFGGGGGGGFFFFAEGFGGGGGGGGGGFFGGGGGGFFGGGGGGGF,DF7B68:C9;F+7>C:FGFGBFFB@4DDDFA>DEGGGCCCCC:;?@B2/8CFFF@CFA<8CAGC75=FF<E4;=6C+4+9;A6/94)(42(,:>152)6.4:>7,(9:4:((-(-4A)6)))(,(04=999)
@M02352:288:000000000-CKWC8:1:1101:23051:2063 2:N:0:ATGCGCAG+CTCTCTAT
TAATCTTGCGTCCGTACTCCCCAGGCGGAATGCTTACTCCGTTAGGTGTGTCACCCAATTGCCTTCTACCCGACGTCTTGCATTCATCGTTTTAGGTGTGGACTACCCGGGTATCTAATCCTTTTTGCTACCCCCCCTTTCGCACCTCCGCTTCAGTATTCAGCCCGTGTGCCTCCTTTCTCCATTGTGTTTCTCACAATATCTACGTATTTCTCACCTCTCCTTTGAATTTCCCTCACCTTTCTCTATCTCATGACCAGGACTTTGTGCAGCCCTTCCC
+
<C,,<CFFF7+@@:FACDFFFCFCF8+:++CCFFGD,<<C6CE,B,C55666C@,,:,,,:,,:,5?EC6C+7@++8<,,C,9CF9?<,BEE7,,BB=,?+:4?,9,4>7:>BF,E;,7,,4,CFG=9,,8,B+@+@=DF@+3++@,+1****1,,@57,,3@3,>*4*,*?22*204+++4,,+,=1<,=*2*+**/*;0C6+/+)*2+/;:+9+1;7())//:+.+)3:7:73718:0))))..)))).6)))*)(0(-((5)6)).))))()(.(,.
@M02352:288:000000000-CKWC8:1:1101:7667:2067 2:N:0:ATGCGCAG+CTCTCTAT
TAATCTTGCGTCCGTACTCCCCAGGCGGAATGCTTAATCCGTTAGGTGTGCCACCAACATGCATTCTTGCTGACGTCTGGCATTCATAGTTTACGGTGTGGACTACCAGGGTATCTAATCCTGTTTGCTCTCCACACTTTCGCAACTCAGCGTCAGTCTCGAGCCAGTGAGCCGCCTTCGCCACTGGTGTTCCTCCGAATATCTACGCATTTCTCCTCTACACTTGTGATTCCACTCACCTCTCTCCAACTCTCGACTACCCTTATTTGAGGCACTTCCA
+
<B,6,EGCC+7@@@EC:CFEDFE7DE+6@FGEFGGA<@<<6CF,,,C,:,,C9:@,CFF,:6,9,5,E<?E,<E,B7C=,5:5E@AF,5A,<?<CEFGGG7?FFGFBF58BFFD,E,>FFCF<FFGD,4E,CEE8FG89E,+3++6@D,33@E?E@=,C38,3>3@C6D=>,4*<;7*3*0;8C>,,21C8+=<BBBBE?>C=CC8A)2:8CF+9/0)))9+5+2+)*)3+1+37)6,4,.:<34=0<(4:A))(04->((.).).4).)(((()()))-
@M02352:288:000000000-CKWC8:1:1101:13931:2072 2:N:0:ATGCGCAG+CTCTCTAT
CATTCTTGCGAACGTACTCCCCAGGTGGGATACTTATCACTTTCGCTTAGCCACTCAGCCTTACGGCCGTACAGCTAGTATCCATCGTTTACGGTGTGGACTACCAGGGTATCTAATCCTGTTCGCTATCCACACTTTCGCACATGAGTGTCAGTCTTTGGCCAGAGAGTCGCCTTCGCCACTGGTGTTCCTCCAGATATCTACGCATTTCACCGCTACACCTGGAATTTCACTCCCCTCTCCAAGACTCTACTCATTCCTTTTCTGTATGCCTTCCACC
+
<EGGGGGGGC+@66D@CF@FGGGGF@8<C,CCFGG,FEC<EFDECGEG7F9@EEFEEF?<FFC@C,@@>+,BB,=<CFFFF,,C<FF4AFGFCG@FFG@<FED<FFF@CGGGFFFGFFCECGG9F>FE+>8,,AFDEFACEEE>9,,=EGGGEEGA8EDFF,4D?@FFDGF:*99?C5C:?DEC7E6DE:<95-;BB9@C68+=98;/:FC:CF()*:(4856)**.;8+++3+/(/,3;8:@)(,(.)44<)-)*))1))..)))))))6).4*).))(
@M02352:288:000000000-CKWC8:1:1101:23043:2081 2:N:0:ATGCGCAG+CTCTCTAT
TAATCTTGCGACCGTACTCCCCAGGCGGAATGCTTAATCCGTTAGGTGTGTCACCGAATAGCATGCTACCCGACGACTGGCATTCATCGTTTACGGTGTGGACTACAAGGGTATCTAATCCTGTTTGCTCCCCACACTTTCGCACCTCAGCGTCAGTATCGAGCCAGTGAGCCGCCTTCGCCACTTGCGTTACTCCAAATATCTACGATTTTCTCCTCTACACTTTGTATGTCACTCCCCTCTCTCTAACTCAAGACCATGCGTTTATGTGGCTGTTCCA
+
E,,<9EFGFE7@+8CCCDDFC:<:<C+@:@FC9FF@@CFE:DCFEGF@E:CEE,C@@=F,6A<F,,9FAEFDE@:+8?=<=,AFD<?,,4<DFE:FFGG:+5:7E,,:BFGFA<;F9>FEG9AAFFGGGGG:+<@7=?,@DGD=:C,9<88@EGD*73;E:CD*BF,DGG9EF7>7<<F?:**49,,,4=/*:?F@)//:;73+.6)/*2.2++/65)97)919>*)2-0**1*6A)(.((4(38>2.46<>),)1.(5,6((-((--4))),().04)-
@M02352:288:000000000-CKWC8:1:1101:21057:2086 2:N:0:CTGCGCAG+CTCTCTAT
TAATCTTGCGACCGTACTCCCCAGGCGGAATGCTTAATCCGTTAGGTGTGACACCAACAAGCATGCTTGCTGACGTCTGGCATTCATCGTTTACGGTGTGGACTACCAGGGTATCTAATCCTGTTTGCTCCCCACACTTTCGCACCTCAGCGTCAGTATCGAACCAGTGAGCCGCCTTCGCCACTGGGGTTCCTCCGAATATCTACGAATTTCACCTCTACACCCGTAATTCCCCTCACCTCTCTCGAACTCAACACCAGCAGCTTATAAAGTCGTTCCAG
+
,,@,CFGGGE>F@FFCFGFGGCGFDG>@F7FGGGGGGC9C:FE86FE@FCCFFFGD@FD,,6CE,,5<CCC,C=C4BC7A8E,?<5@FFF8FEFCEGGCCFGGDGC<<?CFGFFGGG@CE,,8EFGFGFE8DGGGGD?F9B6C6CEEDF,@>+4@:D;FCC:,6@@:DF>@?D*3;;**3:*:=4<,,:?EFF4A(-0)/5:=7EA33;58C:+9=<A<7)38)))-9<>9***.48110)..(5?(8134.)4(933781(.(.--66))))).(7((6.
@M02352:288:000000000-CKWC8:1:1101:7498:2089 2:N:0:ATGCGCAG+CTCTCTAT
TAATCTTGCGACCGTACTCCCCAGGCGGAATGCTTAATCCGTTAGGTGTGACACCCAAGGGCCAGTCCCCTGACGTATGGCATTCATCGTTTACGGTGTGGGCTATCAGGGTATATATTCCTGTTTGCTCCCCCCACGTTCGTATCTCAGAGCCAGTATCGAGCCCGTGATCCGCATCCGCCACTGCTGTTCTTTCAAATATCTACGAATTTCACCCCTCCACCTGGATTTCCACTCACCCTTCTCGACCTCTACACTGCTCGTTTATGAGGCTCTTGCAG
+
9BB,6CFEF:++6@FFEGGGGCF@C<@CGEGFFGFGG,,,7CFCFFGFFF9EF,<+CDD7B,,8,,5:CEC,,=,4,59B8F,5,55,A+BF@,++:+88?+A,,9B,,:E,FFEEA,,@C,,:FG,,,36AE:FGG+3@33@D,,,?2,,@,,,,3,8,:*@@C***>*,,64****3/?<*4*C,,5=:C+/+).:++;7+:)18*/;;G+17**:1(()/)2*/9)0=98*6::0(((,434.()4330<))9.64)-)(--4().).(3().*)-5.
@M02352:288:000000000-CKWC8:1:1101:13817:2103 2:N:0:ATGCGCAG+CTCTCTAT
TAATCTTGCGACCGTACTCCCCAGGCGGAATGCTTAATCCGTTAGGTGTGTCACCAACAAGCATGCTTGCTGACGACTGGCATTCATCGTTTACGGTGTGGACTACCAGGGTATCTAATCCTGTTTGCTCCCCACACTTTCGCACCTCAGCGTCAGTATCGAGCCAGTGAGCCGCCTTCGCCACTGGTTTTCCTCCGAATATCCACGAATTTCACCCCTACACTCGGAATTCCACTCACCTCTCTCGAACTCAAGACCAGGAGTTTATAAGGCAGTTACAG
+
@@@EFFGCGGGF6@FFGFCGGC8,,9:::@<FGGFFGFF@BDEFC<EEF@<@EECFGGFGFD,C,:CE,6CEGF,BFGEGGFGGFGFGGGFGFGC=4AB=FGG9FFE,BC>F=<FFC,EF9??E9FDFFGGCCCF7B8E,E>E>EGGG6CFE8CE+ED@D@CCCEFC8DCBFFEGG*;D>5CEGCFF,,4=FF<B(4A5CFFF+)6)7>5)+;A9/*:(386(1**(1-7/=**6)48?0)(42<24)30(.),)/(,7((4<1:)..645?1(73*)-.)
@M02352:288:000000000-CKWC8:1:1101:16601:2142 2:N:0:ATGCGCAG+CTCTCTAT
TAATCTTGCGACCGTACTCCCCAGGCGGTCTACTTAGTGCGTTAGCTGCGCCACTAAGGCCTCAAGGACCCCAACGGCTAGTAGACATCGTTTACGGCGTGGACTACCGGGGTATCTAATCCCGTTTGCTCCCCACGCTTTCGCACCTCAGCGTCAGTATATACGTAGTAGACTGCCTTCGCAATCGGTATTCTGTGTAATCTCTATGCATTTCACCGCTACACTACACATTCTATCTACTTCCGTCTAACTCAAGTCAACCAGTATCAAAGGCAGTTCC
+
FCFGGGGGGGGGGDCFGGFGGGGCFGGDBFEDFFFGDEGGGGGGGGGGGDGGGGFCCFFGGGDFFGC8FFGGG:EFDEG@FEGF9,C9FFFGGGGGEGGGCGCGGFFCFEGGGGGGG9FGGFFFF@GGGFFGGGGD>;*BFCEC*>ECEFGGGCEEGFGGFFCF:FFEEG,BCFDCFCGFFGGE<FG5*7@FFCA?6FF77C6@CFA7C+*:CFFFF:12,57;CF:74???F?AA<AF<:>BAF3(.4)9<92495)=2<?F:<)).54)-,2>08464
@M02352:288:000000000-CKWC8:1:1101:11251:2152 2:N:0:ATGCGCAG+CTCTCTAT
AAACTTGCGACCGTACTCCCCAGGCGGAATGCTTAATCCGTTAGGTGTGACACCAACAAGCATGATTGCTGACGTCTGGCATTAATCGTTTACGGTGTGGACGACCAGGGTATCTAATCCTGTTTGCTCCCCACAGTTTCGCACCTCAGCGTCAGTATCGAGCCAGTGAGCCGCCGTGGCCACAGGTGTTCCTCCGAAAATCTACGAATTGCACCTCTACACTCGGACGTCCACTCACCTCTCTCGTACTCAAGACCAGGAGTGTATGAGGCAGTTCGAA
+
,E,,C<<C@:++@BE:,CFE,C7D@@FEGD@A,C<A@ECG,968,AEF:@,69,6C,CE89,6F,566EFCA,C4,,9,C,,C,,<@A,9+?,BB<+44B59+84>7FECEC8A;@;EECGG,5<<,;=,++3+@,37>E668C76:E6,@+4+5=@=AEC@C>7@B:F>,,4*3)2)))2,4*/413+3+27@(.85):+)398;C**5*3:.)*.57<8(1C31<7)0)07)42(.,).)().((-3()648*.(71((-4(692)64(4<:(/-(4(
@M02352:288:000000000-CKWC8:1:1101:12298:2155 2:N:0:ATGCGCAG+CTCTCTAT
CATTCTTGCGAACGTACTCCCCAGGTGGGTTACTTATCACTTACGCTTAGGCACTCAGCCCGAAAGCCAAACAACTAGTATCCATCGTTTACCGCGTAGACTAACAGGGTATCTAATCCTGTTCGCTACCTACGCTTTCGTCCATCAGTGTCAATATATTGTTAGTGATTTGCCTTCGCAATCGGTATTCTATGTAATATCTAAGCATTTCACCGCTACACTACATATTCTAACCACTTCCCAATAATTCAAGACATACAGTATCAATGGCAGTGCGACGG
+
A,;6,;C,,@+8++CDCF9FF:<,,C<8+6,6CFE,,;CCEG,6,,,8@,,C<,C@6C6,8++8++,CCE:C,,<C89CF,CFC9FC?,,D,,8+48C7+5CF,,5,,+?F=,?,E4,C,,7<5?+@CBFFFGCCB7+E+@3+6;,6227ED,,@,,3E;9D;F;33;E,@,3<++2*<<AGGF5ACF7C>FF?F<EB9@AC@=7@FD8CBDGF?E*?975+(2977@EF6++;6<1E<))(/(().))1.16./67@A@CFF26)64A0((,49))((,-
@M02352:288:000000000-CKWC8:1:1101:14065:2168 2:N:0:ATGCGCAG+CTCTCTAT
TAATCTTGCGACCGTACTCCCCAGGCGGAATGCTTAATCCGTTAGGTGTGACACCAACAAGCATGCTTGCTGACGTCTGGCATTCATCGTTTACGGTGTGGACTACCAGGGTATCTAATCCTGTTTGCTCCCCACACTTTCGCACCTCAGCGTCAGTATCGAGCCAGTGAGCCGCCTTCGCCACTGGTGTTCCTCCGAATATCTACGAATTTCACCTCTACACTCGGAATTCCACTCACCTCTCTCGAACTCAAGACAAGGAGTGTACAAGGCAGTTCCAG
+
FGGGGGGGGEFDEEGGGFGFFGGGGGGEGGFFGGGGFGGFGFGGEGGGGDFFFGGGGGGGGGGGGFFGGFGGGGEGGGFCFGGGGGGFGGGGGGGG<FFGGECCFFGGGGGFGFGGG9FFGGGGGGGGDFDFFEFGGGGCFGC=ECDGCFGG8CEGF9DFEFEEEGGG9=CF:CG>DGGFEGGGGGGGGGDGG?B3=A)>ADF75;3DGGFGGFEFGF3).;38FGDD@F)9*1<5::?,,3)4?>F08?05<8)71(.8?(24(6A29))4?(<34<4).
@M02352:288:000000000-CKWC8:1:1101:16012:2172 2:N:0:ATGCGCAG+CTCTCTAT
TAATCTTGCGACCGTACTCCCCAGGCGGAATGCTTAATCCGTTAGGTGTGACACCAACAAGCATGCTTGCTGACGTCTGGCATTCATCGTTTACGGTGTGGACTACCAGGGTATCTAATCCTGTTTGCTCCCCACACTTTCGCACCTCAGCGTCAGTATCGAGCCAGTGAGCCGCCTTCGCCACTGGTGTTCCTCCGAATATCTACGAATTTCACCTCTACACTCGGAATTCCACTCACCTCTATCGCACTAAAGCCAAGGAGTTAAGAGGACAGTTCCAG
+
GAGGGGGGGGGGGGGFGCCFGGGGFDGGGGGGGGGGGGFGGFGGGGFFGGGGGGGFGGGGGDFGGGGGGGGGGGGGGGGGGGGGGGGGGGGGGGGGGGGGGGGGGFGGCDGGGGGGGGGGGGGGGGGGAFGGGGGGGGGFFGGGGGGFFCEGGGGGGG@CEFGGGF:BEFGGFEGC7CGFFCCEG?6FF==CF4BD=4?D5DFGEF5>DC3:C67895)7>A@64*6>;>F46@4)41((),))..((-41).44*.(),(((.().).).(-.0)*.)6)
@M02352:288:000000000-CKWC8:1:1101:11052:2183 2:N:0:ATGCGCAG+CTCTCTAT
CACTCTTGCGAGCGTACTCCCCAGGTGGGTCACTTATCACTTTCGCTTAGCCACTCAACTAACCAATGTTAGTCAAACAGCTAGTGACCATCGTTTACGGCGTGGACTACCAGGGTATCTAATCCTGTTCGCTACCCACGCTTTCGTCCCTCAGTGTCAGTATATTGTTAGTGATCTGCCTTCGCAATCGGTATTCTGTGTAATATCTATGCATTTCACAGCTACACTACACATTCTAACCACTTCACAATAACTCAAGTCTATCAGTATCAAAGGCAGTT
+
GGGGGGGGGGEFECFCFFGGGGFFFGGGC:FFGGGGGGGGGGGGGGGGEGGGGGGGGGGGGGGGGGDCGGFGGFGGGGFGGGGGGGGGGGGGGGGGGGGEGDGGGGGGGGGG?EGGG8FGGGGGFGGGGDGGGGGGGFGGDGGGGGGCCGGGGGGGFGFGGGGGFFFGGGGGGGGGFG7>AF65DCCEGGGGGDA?4+BFFGFGFFFD7@F7@AC>1B<*8?);FGFFEFFFA)76)7?@D833@)63<E37).9=A;AEEEE?<AF<ABFFBAF:5<(:6
@M02352:288:000000000-CKWC8:1:1101:16629:2185 2:N:0:ATGCGCAG+CTCTCTAT
CAATCTTGCGACCGTACTCCCCAGGCGGAATGCTTATTCCGTTCGGTGTGACACCAACACGCATGCCTGCTGACGTCTGGCATTCTTCGTTTCCGGTGTGACCAACCTGGGTAACTCTTTCTGTTTGCTCCCCATACTTCCGTAAGTCTGCGTCAGTATCTAGTCAGTTACCCTCCTACGCCACATGTGTTCCAACAACTATCTACGAATTCCCTACATACACTTTTCTCTCCACTCACGTCTATCCAACGTCAACCTAGCAGTAGTACAGTCTCTTCCAT
+
,A,<FFGGGGGGGCEGGGGDGGGGG8@F@FG8FFGG,,<F,CF@F+C,8B6CFG,:E:,6B+C,,A,?,<,,5:,,,4+,:E9,,,C,+,,9?5:F:+8=,,:,64+,,,+:C,,,,,,363C7,5,@,6>:FB,,@,@,36D8+,362,,@@+3+EE,,,,@;DA,@,,,7,2?>7*2*:**1*4,>,,<=:/+.6));;B@:@+)***)++*)**))))*)++*)+)33;);=C1(.,,/6,).().5-((4(9(,).(2))))..544).)*)*))))
@M02352:288:000000000-CKWC8:1:1101:11606:2187 2:N:0:ATGCGCAG+CTCTCTAT
TAATCTTGCGACCGTACTCCCCAGGCGGAATGCTTAATCCGTTAGGTGTGACACCAACAAGCATGCTTGCTGACGTCTGGCATTCATCGTTTACGGTGTGGACTACCAGGGTATCTAATCCTGTTTGCTCCCCACACTTTCGCACCTCAGCGTCAGTATCGAGCCAGTGAGCCGCCTTCGCCACTGGTGTTCCTCCGAATATCTACGAATTTCACCTCTACACTCGGAATTCCACTCACCTCTCTCGAAATCAAGACCAGGAGTTTATAAGGCAGTTCCAG
+
FFGGGGGGGGEGGDFFEFFGDGGGGGGEGGGGGGGGGGGGGGGGGGGGFEGGGGGGGGGGGGGGGGGGGGGGGGGGG8DGGGGGGGGGGGGGGGGGGGEGGGGGGFGFGGCGGGGGGGGFGGGGGGGGGGGGGGGG@FGDCEGEG8,=FFFGGG>:DFGFCFGEGF,@CFGCDGDGDDCFDGEGGDE@6;EG=*8:()=GFGCDEFF<C*=CD=3=6A@@CC;A583)4@?F**6<?F0:7BF:??(4((()-..11:FB:108(4<))).,01546<)4.
@M02352:288:000000000-CKWC8:1:1101:17270:2206 2:N:0:ATGCGCAG+CTCTCTAT
CATTCTTGCGAACGTACTCCCCAGGTGGGTCACTTATCACTTTCGCTTAGCCACTCAAACCGAAGTTCGAACAGCTAGTGACCATCGTTTACGGCGTGGACTACCAGGGTATCTAATCCTGTTCGCTCCCCACGCTTTCGTCCATCAGTGTCAGTATATTATTAGTAATCTGCCTTCGCAATTGGTATTCTATGTAATATCTATGCATTTCACCGCTACACTACATATTCTAACTACTTCATAATAACTCACGATAACCAGTATCAAAGGCAATTCTACAG
+
GGGGFGGGGGGGGDGGGGCGGGGGGGGGGEFCGGGGGGGGGGGGGDGGGFFFFGGGGGGGGGGGGGGGCFGGGFGGGFGGGGGGGGGGFGGGGD+CFEGGGGG,AEGCEGDGGGGAFGAFGGGGEEGGEGGGGGGDGGGGF>EGGGDC:AECFGFCCDEGCFFFFGGFG9EFGC>8CDCEBGGECEGFCDCC9?AACFFG6FFGFFFFDG=FFB2?E49)3@;FCFCG);;7CF<7;76?65?CEFC;;47(6(6D<)/4?<<2<BB>4,((439)9626,
@M02352:288:000000000-CKWC8:1:1101:11252:2207 2:N:0:ATGCGCAG+CTCTCTAT
TAATCTTGCGACCGTACTCCCCAGGCGGAATGCTTAATCCGTTAGGTGTGACACCAACAAGCATGCTTGCTGACGTCTGGCATTCATCGTTTACGGTGTGGACTACCAGGGTATCTAATCCTGTTTGCTCCCACACTTTCGCACCCTAGGGTCCGGTACGGGCCCGGTGGGCGGCTTTGGCCATGGGGGTCCCTCGAAACACTAAGAATTTTAACCCTTACCTCCGAAATTCCCTCACCTCCCTTGAACCTAAGACCAGGGATTTCAAAGGGCATTCCAGG
+
EGGGFGGGFGGGE7FFGGC@F>FEGGECGGGGGGGGGCEF@FCFFGGGGGGGGGGGAEFGDGGGGGGGGGGGGGGDGEG?FGGGGFFFGGGGFGGGGGEGGGGGGGGFGGGGGFGGGG9FCGFGGGGGGFGD<36:8@D;=36+@3+6,,31,,++++++**35*1*****>**))2**)2*0+*0***2*9*-8((0)))**0()*22<6**)-**)(5,0)**9(7(.6@6*)(,(.,.((()().)(((5()*34)((,(())))643(,,)5*))).
@M02352:288:000000000-CKWC8:1:1101:16101:2208 2:N:0:ATGCGCAG+CTCTCTAT
CAATCTTGCGATCGTACTCCCCAGGTGGGACACTTATCACTTTCGCTTAGTCACTGAGATAAATCCCAACAACTAGTGTCCATCGTTTACGGCGTGGACTACCAGGGTATCTAATCCTGTTCGCCCCCCACGCTTTCGTCCATGAGCGTCAGTACATACGTAGTAGACTGCCTTCGCAATCGGTATTCTGTGTAATATCTATGCATTTCACCGCTACACTACACATTCTATCTACTTCCATATGACTCAAGTCAACCAGTCTCAAAGGCAGTTCCATAGTT
+
@<FDEGGFFGGGDFEFFGGGDCF66CA<CFFDGGGF9FDGGGDECFGFGGGCFDEE9FFGGGGGGCEEDGGGGFGGGGFFFEFGGGCFFF>FEEFGGDGGGGGGGFC:,95<?F;=EA9=EFG>+8CEEGG:@+CFFCFE8CFGD8FDGG813C9C;EGB>F@CG,,3;FGFBCGGGGGFFG>9>FEGGG9BF?>C4A6CF+1:7B+1+=F:<>6DG=@9;F35=C?C67AFFFECCE<65CC))99)5:4>BFAF?<5-).6<2).(.432:5F>=24.-
@M02352:288:000000000-CKWC8:1:1101:14499:2211 2:N:0:ATGCGCAG+CTCTCTAT
TAATCTTGCGACCGTACTCCCCAGGCGGAATGCTTAATCCGTTAGGTGTGACACCAACAAGCATGCTTGCTGACGTCTGGCATTCATCGTTTACGGTGTGGACTACCAGGGTATCTAATCCTGTTTGCTCCCCACACTTTCGCACCTCAGCGTCAGTATCGAGCCAGTGAGCCGCCTTCGCCACTGGTGTTCCTCCGAATATCTACGAATTTCACCTCTACACTCGGAATTCCACTCACCTCTCTCGAACTCAAGACCTGGCGTTTATAAGCAAGTTCCAG
+
EFGG<CCCCFC+@@FG7DDGFGGGG8FEGCFFFGGGGF9EEFECBDFFGE<EEG7FFFFGGGFGGGGGFGFGGGGGGGFDDE9F9FFGBFCGGGGGFFFGGFGGGGGGGGG<E8EFE;FA;EFEFGFG9986F,@:BFF9DC+AECDDEF=+69CEGF;@C:CGGGGG9CEBF>C>CCD59?E7F?CC,=EFG4F=@EED):FD5685CC>7+;)=<F))9AD:FG;C2))19F))(48<?F2:2<:)218A23)0(.).,,4?3(8AA<)-.(.-8))).
@M02352:288:000000000-CKWC8:1:1101:22943:2211 2:N:0:ATGCGCAG+CTCTCTAT
TAATCTTGCGACCGTACTCCCCAGGCGGAATGCTTAATCCGTTAGGTGTGTCACCAACAAGCATGCTTGCTGACGACTGGCATTCAGCTTTTACGGTGTGGACTACCAGGGTATCTAATCCTGTTTGCTCCCCACGCTTTCGTGCCTCAGTGTCAGTATTTGTCCAGGTAGCCGCCTTCGCCACTGACGCTTCTTCCAATCTCTACGAATATCACCGCTACACTGGAAATTCCCCTCCCCTCTACAATCCACTAGTTTGCCAGCTCACACAGCAGGTCCCA
+
<F8E<CFFCC7F:7FFEFGGGGGGG8@CFGEFGGGGG,6EFGCGE,:EF@CFACEE8FFD,,,<,9,C=FG,9=,?F7+A@C<,,,5,,:BD,:8+B???:FF<E,B,,=C<,E9@,@<F;,5C9A,,,,,6:=@@ECED9@,+>B9+,>7:,,7,7CCFF,33@<<DGGGFG?7;;39<AGGG*2=,**4*:;1*9+4:A@BC48)/;,)3:;<A3:;93=169*3C4+++3*(,((,((-83<<))(2).)(.1.-9)5A)(.))).5(,,()(8441)
@M02352:288:000000000-CKWC8:1:1101:13597:2222 2:N:0:ATGCGCAG+CTCTCTAT
TAATCTTGCGACCGTACTCCCCAGGCGGAATGCTTAATCCGTTAGGTGTGACACCAACAAGCATGCTTGCTGACGTCTGGCATTCATCGTTTACGGTGTGGACTACCAGGGTATCTAATCCTGTTTGCTCCCCACACTTCCGCACCTCAGCGTCAGTATCGAGCCCGTGAGCCGCCTTCGCACCTGGTGTTCCTCCGAATATCTACGAATTTCACCTCTACACCCGGAATTCCACTCACCTCTCTCGAACTCAAGACCACGAGTTAACAAGGCAGTTCCAG
+
@FC9CFGFEGDE+68C@<DF8FE@,CBE7CFEGGGGGDFGGFGGGCFFFEF<CFGGCCFDFFGDEFEFDFGGGGGEFGFDFGGC95,AFFGGGGGGA<FF+CFGGGGGGGCF@ADGGG9EGFGA?CECD@D++ACFECF,C=CE=E@DE??EGGGGGG,E+<8CG7<:>@E,D*;3;4755**:D8:,,/=@F3@@0>E*8:F7?FF:**5CDA)80;3)9;@)9<930598**-)4(5633)(5317012423)/,()((-((-)).4)(,-358B))))
@M02352:288:000000000-CKWC8:1:1101:7888:2223 2:N:0:ATGCGCAG+CTCTCTAT
TAATCTTGCGACCGTACTCCCCAGGCGGAATGCTTAATCCGTTAGGTGTGACACCAACAAGCATGCTTGCTGACGTCTGGCATTCATCGTTTACGATGTGGACTACCAGGGTATCTCATCCTGTTTGCTCCCCACACTTTCGCACTTCAGCGTCAGTATCGAGCCAGTAAGCCTCCTTCGCCACTGCTGTTCCTCCGACTATTTACGAATTTCACCTCTACACTCGGCATTCCACTTACCTCTCTCGAACTCCAGACCTGGAGATTACAAGGCAGTTCCAA
+
BEEEG,F99F7BC7FGBFGGG6F,,C@+6+CCFGGDDEF,+CCFGGDC@B@FDCC,E,FEFG8F<BFAFFAGFFC=,CC@8,:<FFAFGDC=<<C+BDFGE,EE?<EGCGG,,AFF9EAEFA?FFGGGGG8D@FGGED@DEG+@B+38E9==@EC6EFGGGGG6@,3DBF,,:,3;CFG>*;*=FG,24,>+=ACDFA4CE++27CB:4*:@FF)=+=3.>F8+;3(*.88F;+7)447@F>?F?F?7((4))5(/-46((((.()))-6262().*6:4)
@M02352:288:000000000-CKWC8:1:1101:20331:2237 2:N:0:ATGCGCAG+CTCTCTAT
TAATCTTGCGACCGTACTCCCCAGGCGGAATGCTTAATCCGTTAGGTGTGACACCAACAAGCATGCTTGCTGACGTCTGGCATTCATCGTTTACGGTGTGGACTACCAGGGTATCTAATCCTGTTTGCTCCCCACACTTTCGCACCTCAGCGTCAGTATCGAGCCAGTAAGCCGCCTTAGCCACTGGTGTTCCTCCGAATATCTACGCATTTCACCTCGAAACTTGGAATTCCACTCACCTCTCTCGCACTCAAGACCAGGAGTTTACGAGGCAGTTCCAG
+
FFGFGGGGGGGGEEF9FGE,6FFEFEGGGEGGGGGGGFFCEGF::<EFGFFGGGGGGGGFFCGGGFG9ECGFF<CGGGFGGGGGGEFDFGGGGGGGE@FCFGFGGGGCGGGGD@EGGDFGFFCGFGGGGGD@BEEGEGG9B+=8BCDFG8FGGGGGGGFGCCEE3>AFG;EGFGG49?*3;CEFDFC,:?CFD5C:@))9=FFGEC>)9ADGDCE=08((().;@D8*9AFFFF44:(5?<2<(,8((4712(8)928541:01(6))(((,(-)4?96.)
@M02352:288:000000000-CKWC8:1:1101:11396:2257 2:N:0:ATGCGCAG+CTCTCTAT
AATCTTGCGACCGTACTCCCCAGGCGGAATGCTTAATCCGTAAGGTGTGTTACCAACAAGCATGCTTGCTGACGACTGGCATTCATCGTTTACGGTGTGGACTACCAGGGTATCTACTCCAGTTTGCCCCCCACACTTTCGCACCTCAGTGTCAGTTTCAATCCAGAGTGTCGCCTTCGACACTGATGTTCCTTCCTACATCTACGCCTTTCACCGCTATACAGGAAATTCCAGACTACTCTATCGTACCATACCCTGCCAGCCACGGGCTCGCTTCCAA
+
,EFFCF9,@7:@+BF:F<8E@<@,C7:@+DF9@<AEC<C6C,B,EEGG:C,C6EGCEFCG86,CDGEFCEEF=CC+,+4C=EFD,E?<4=AF<+8,9+84,49AA,,:8+8,57;@,AFF,,:A9A,,,+++8::@?=,C+@88+5:9F,C>73,5,,3,3@33@,@8>;EA*97*;255;CG499,,=;BF58.7FF*98=:8+)))2)01+1*/..6(:77:*,*(2183+))-)).))))-5(4(((.6)(0834(,,5((.((40(((()(04:<4
@M02352:288:000000000-CKWC8:1:1101:7947:2263 2:N:0:ATGCGCAG+CTCTCTAT
TAATCTTGCGACCGTACTCCCCAGGCGGAATGCTTAATCCGTTAGGTGTGACACCAACAAGCATGCTTGCTGACGTCTGGCATTCATCGTTTACGGTGTGGACTACCAGGGTATCTAATCCTGTTTGCTCCCCACACTTTCGCACCTCAGCGTCAGTATCGAGCCAGTGAGCCGCCTTCGCCACTGGTGTTCCTCCGAATATCTACGAATTTCACCTCTACACTTGGAATTCCACTCACCTCTCTCGAACTCAAGACTAGCATTATTAGCTGCAGTTCCAG
+
FG<EFGGGGGGGGGGGCFGGEGG@@FGGGGGGGGGGFGGGCGGGGGGGGFFGFGGGGG7FGGGGFGGGGGGGGGGGGGGGGGGGGGGGGGGGGFGGGGGGG<FEEFFGFGGGGGGFGCFGDGGGFFF9;FF:FFGGGFGGGGGGGGD8E?8E>>EEGGGGGGFEEFCFFG9BFEGGDGGFFDCE<6FF6:C:@<FB2)?3AFF+7@:DCA>DFA<BGFFFEA@6FC8FEF;AFFFFFBBFF?F72<3)83:)),.13.*,(.)).65<2(.62:FB4-<>)
@M02352:288:000000000-CKWC8:1:1101:23831:2263 2:N:0:ATGCGCAG+TTCTCTAT
CATCCTTGCGGCCGTACTCCCCAGGCGGTTTACTTATCGCGTTCGCTTCGTTACTAAGTCATCACTTCTCCCAACCACCTGTTGACCTTCTTTTCCGCCTTGCCTTACCAGGTTTTTTATTCCTTTTTGCTCCCCCCCTTTTGCACCCTACTCTTCGTTCTAGGTCAGGTCGTCGGCCTTGACACTCGGTGTCCTTCCTATTTTCACGCCATTTACCCCCTACCCGACACTTCCACCATCCTCCTCCGTCCTACAGTCCAGCCATTTCCGGTCGAGTTCC
+
,B,,=CF9F>@@6:@BFGGGGGG@E,66+8B:@FFA,,CB:FF,,@FFEG,,:F,,9C6,,CF,:55F,C?E4,,,,:+,BB,,5,:,,,?FF,9,++4++B,:5,,:E,BC,,,+++83,3,,5CF9+,,CDF+++;+@C,,,>,D75,3@,,,,*73,*,,,,7,,,7,*4=)):*:))*5,2,,3***2*9+)7;F>++++)++***::;+);;)(((04>/)(/())0*/-)(,)438<0(.(7((-,))./6)92)((()).-)(34(()(*-42
@M02352:288:000000000-CKWC8:1:1101:18342:2264 2:N:0:ATGCGCAG+CTCTCTAT
TAATCTTGCGACCGTACTCCCCAGGCGGAATGCTTAATCCGTTAGGTGTGACACCAACAAGCATGCTTGCTGACGTCTGGCATTAATAGTTTACGGTGTGGACTACCAGGGTATCTAATCCTGTTTGCTCCCCACACTTTCGCACCTCAGCGTCAGTATCGAGCCAGTGAGCCGCGTTCGCCACTGGTGTTTCGACGAATATCTACGAATTTCACCTCTACACCCGGAATTCCACTCACCTCCCTAGATCTCCAGACCAGGAGTTTAGCAGGCAGTTTCAG
+
6@EECFG<FGE@7@CDFFGG?C8@DF@FBEFFFCFGFEGGGGGCDDFGEFFCGG7@8C@<F<=9EFGCEDFEAFEF7F<@FFFF,5,,9C,CAE7?FGG>C,BA,EFGCCCF,FF9E,54,C,7EEFGCCGFGGGG88,@>?C88=,@DD81@@CGECAACFBCEGFG9AD?D**/;?C4>*:=8F6>:C=*=()/45:CF+8C5@:CFF)+;+9;+;73>@B)9>071:)669).:(,2.,((()())-6)).(=6:F<,(,4(6)))))(-(7.*)-.)
@M02352:288:000000000-CKWC8:1:1101:10902:2265 2:N:0:ATGCGCAG+CTCTCTAT
TAATCTTGCGACCGTACTCCCCAGGCGGAATGCTTAATCCGTTAGGTGTGACACCAACAAGCATGCTTGCTGACGTCTGGCATTCATCGTTTACGGTGTGGACTACCAGGGTATCTAATCCTGTTTGCTCCCCACACTTTCGCACCTCAGCGTCAGTATCGAGCCAGTGAGCCGCCTTCGCCACTGGTGTTCCTCCGAATATCTACGAATTTCACCTCTACACTCGGAATTCCACTAACCTCTCTCGAACTCAAGACCAGGCGTTTACAAGACAGTTCCAG
+
FGGGGGGGGGDFFCBDEGFCFGGGGGGGGG7FGGGGG9FFGGGGGFGGGDEFGGGGFGGFFGGGGFGCCGGFDGGGGGGFGGFFFGFGGFGGGGGG8FFEGGFGGGCFFDCBAEFDF9FFFCFGGGGGGGGGEGEEE8FGFDEGDCGGGGGG+9>63=7@BFFEGGGGGGCEFEGGGGGFB9E58FGC868C7@FB=;BCFFF7?6=DGC37C656+A3;3+38F53D0>:=@FF9,(51)4,47444(43:A:27(()42((414:2)47(335)9<)).
@M02352:288:000000000-CKWC8:1:1101:7457:2268 2:N:0:ATGCGCAG+CTCTCTAT
TAATCTTGCGACCGTACTCCCCAGGCGGAATGCTTAATGCGTTAACTGCGTCACCAAATTGCAAGCAACCTGACGACTGGCATTCATCGTTTACGGTGTGGACTACCAGGGTATCTAATCCTGTTTGCTCCCCACACTTTCGTACCTAAGCGTCAGTATCGGTCCAGGTAGTCGCCTTCGCCACTGGTGTTCCTTCCTATATCTACGCATTTCACCTCTACACAGGAAATTCCACTACCCTCTACCGTACTCGAGTTCCGCAGTATCCGATTCAGTTCCCA
+
ECEAAFGFFGCG@FGGEG9FCFG@,C@BGE<F<AFG9CEFGGGGGGGGGGG7CEGG,=EFGGGFFFGGGGGGGGGGG@GGEBA9EFCGGGFFFFG+=DGCFFGGGG@FGGDFCF,E9EFDCFGGGGGGGGGGCBCCEGFFFCEFG+,+2>:;+1:+EFFE@F3@B:EEF,>EFGD4*@D44*?:CF,<6A*@F?=4(6@C+4=FFAFD35A++:5=+)7;>+=AF*,8366@C6>C?:105(4>>6((-3:602(7:9/23>;899))-,2(66*48)6))
@M02352:288:000000000-CKWC8:1:1101:19558:2283 2:N:0:ATGCGCAG+CTCTCTAT
TAACCTTGCGGCCGTACTCCCCAGGCGGTCAACTTAGTGCGTTAGCTGCGCCACCCACGACTCAAGGTCACAGACGGCTAGTTGACATCGTTTACGGCGTGGACTACCAGGGTATCTAATCCTGTTTGCTCCCCACGCTTTCGTTCCTCAGTGTCAGTATTTGTCCCGGTAGCCGCCTTCGCCACTCATGTTCATTCCAATCTCTACGCATTTCACCGCTTCACTGGAATTCCCCCTACCCCCAACTATACTCTAGTTTGCCAGTCTAAATCCCATTTCC
+
E<BEFEFAFG+CEDFBFGGGGEF,,D@:6@CDFGGAFC,C:FECFGGGGGCFFB,BFG+@:FFFC?<C9<?EAFGEF=@FG<AFEFFFFFF<FCD?FECFGCFDDCDF@EFEG8FGF;,EFGCFGGF,;EE,FFEGCD@EGF*D:@@9BE,5,,,25@,;;@,DCEC5CF*:,:/:D5<F5CGCDD**<+5;@)1<3@@7A<+3.+3/)=5D*94*<)3-(0)97:(54*0*/6(((-(.((-(-((5.)6.44<=6)*).4<)8))..)))(,)-0)6<
@M02352:288:000000000-CKWC8:1:1101:23049:2290 2:N:0:ATGCGCAG+CTCTCTAT
TAATCTTGCGACCGTACTCCCCAGGCGGAATGCTTAATCCGTTAGGTGTGACACCAACAAGCATGCTTGCTGATGTCTGGCATTCATCGTTTACGGTGTGGACTACCAGGGTATCTAATCCTGTTTGCTCCCCACACTTTCGCACCTCAGCGTCAGTATCGAGCCAGTGAGCCGCCTTCGCCACTGGTGTTCCTCCGAATATCTACGAATTTCACCTCTACACCCGGAATTCCACTCACCTCTCTCGAACTCAAGACCAGGAGTTTACAAGGCAGTTCAAG
+
FFGEFGGEFGDGFEFFGGGGCFF:FGEFG7EDEFGGF9F9FGFGGGFEEGGGGGDFFGGGGCCGGGGGGDGFFGGGGGGGGGGGGGGGGGGGGGFCEGDGGGGFGGFEGGGGFGGGFGECE9FFGGG,@FG=FAEFG8EGGG68+6,6@FCGGGC8EDCFEGGDEF@FG9?CF>DC4>GF>>CGGCCEC78C@*==@D?<:DA:)68>F=>:DFCF9FEA>6=):1(14F48=4)-424:BF??53:>BF0-5:7BBFF21612(6<B)5<104>:=>52)
@M02352:288:000000000-CKWC8:1:1101:7989:2296 2:N:0:ATGCGCAG+CTCTCTAT
CATTCTTGCGAACGTACTCCCCAGGTGGGTCACTTATCACTTTCGCTTAGCCACTCAAACCGAAGTTCGAACAGCTAGTGACCATCGTTTACGGCGTGGACTACCAGGGTATCTAATCCTGTTCGCTCCCCACGCTTTCGTCCATCAGTGTCAGTATATTATTAGTAATCTGCCTTCGCAATTGGTATTCTATGTAATATCTATGCATTTCACCGCTACACTACATCTTCTAACTACTTCATAATAACTCAAGACAACCAGTATCAAAGGCAATTCTACAT
+
GFFGEGGG9CDGGGGGGGFGGGGEGGFGGGGFGGGGAEEEGGGGEGGGGFGGGGCGGGCEF7F:@GGGGGGGGGGFFGGGGGG,BEEGGGGFCCGDGCFGFGFGFFF@FGGGGGGGGGDGCFGGE7:E+8>:FGGCEFGGFC6CAFFCCGCFGDGGG9=C,@=;EFFGFFC;ECDFG>D>?GGFFGGGGGGGGEF6<AACAFACEFFGGGFCDA2AE4>*6A@ACG3+57AA6B3>;CEFFE3)<?)4<37333;FD1:4:AFFF<<2<?6(4:*)1:9<.
@M02352:288:000000000-CKWC8:1:1101:10203:2300 2:N:0:ATGCGCAG+CTCTCTAT
TAATCTTGCGACCGTACTCCCCAGGTGGTCTACTTAGTGCGTTAGCTGCGCCACTAAGATCTCAAGGATCCCAACGGCTAGTAGACATCGTTTACGGCGTGGACTACCAGGGTATCTAATCCTGTTTGCTCCCCACGCTTTCGCACCTCAGCGTCAGTGGTAGTCCCGCCAGTCGCCTTCGCCACTGGTGTTCCTCCTAATATCTACGCATTTCACCGCCACACCAAAAATTCCACTTGCCTCCCCTGTCTTCCAGTCACACAATTTTGACAGACGTTCC
+
,AFEEFGFGGD:@CCEEGFGGGGEG,CDC,CEFGGGAEFFCFEGGGGGGE7FFCF8FEE9<,,CC<@8,CE=E,,66++BFDF9EG9EF=DG=F9:?F+@FG7F@EF,=,?+8?FG9E,EFFFGGGGGG9DGFGCC+++>D9CGCEGCFFE6+4CECD,,33@,@F,*3>>*>2*/;45*/?5/7EF=FCCG7C=)(2/+1+++9@65DGADFC5;C5:((5:D**(/4)))*9>A)))-())((,(-,)))))-1.)*.43(()6<))())),)-0(.,
@M02352:288:000000000-CKWC8:1:1101:22288:2300 2:N:0:ATGCGCAG+CTCTCTAT
TAATCTTGCGACCGTACTCCCCAGGCGGTCAACTTAGTGCGTTAGCTGCGCCACTAAAATCTCAAGGATTCCAACGGCTAGTTGACATCGTTTACGGCGTGGACTACCAGGGTATCTAATCCTGTTTGCTCCCCACGCTTTCGTGCCTCAGTGTCAGTATTTGTCCAGGTAGCCGCCCTCGCCACTGATGTTCCTTCCAATCTCTACGGATTTTACACCTACACCAGAAATTCCATCTACCTCTCCAATATTCTAGGTAAGCAGCTTTAAAAGCAGTTCAA
+
ECEAFEGGGGGGGGEFGGGFGFGGGGG:8@FDFGGGGCGGGGGGC<,FECE@FGCGGGFFFFEEFFGCF<FFEFGGEGGEGFFCEFF<<?F<FGGGGGGEGDGGGGGGGF=F=8,@F,AFGGEFDCFGG;>@FG8=CCEEF7EG6+@2@6ECDG:;9EFGCD9@,3,@BFC9D?97C*8ADGGCCF6CA95;:<C3A;@>FFCDFF+*1::CFFFF+0533;3=C31*4?=F?F59):9<A?B),4)(.).6>4-=>4*)5<AF(43)))4<ABF?9<)6.
@M02352:288:000000000-CKWC8:1:1101:8004:2306 2:N:0:ATGCGCAG+CTCTCTAT
CATTCTTGCGAACGTACTCCCCAGGTGGGTCACTTATTACTTTCGCTTAGCCACTCAAACCGAAGTTCGAACAGCTAGTGACCATCGTTTACGGCGTGGACTACTAGGGTATCTAATCCTGTTCGCTCACCACGCTTTCTTCCATCAGTGTTATTATATTATTAGTAATCTGCCGTCGCAACTGGTATTCTATGTAATATCTATTCATTTCACCGCTACACTACATATTCTAACTACTTCATATTAACTCATGCAAACCAGTAACTAAGGCAATTCTACAG
+
FD9@EFGGFG7FEEFFFFAEEGGGGGGGF@FFGGGCE,,CFDGCCCE7,CEFFEFFGGGFGEFCCFCGG,CFF=FCCCF996555?=F,=DA,,@FE+@:<,BD,@5,<,B<,AFGGEDF,CE,++@8@=,=FBCBEEF,CF,EAFF+,7,,6,,@E9@DF9,,3@FD3,,@D66?D**9**5=A,=72:A+=8B<E++21=15*=:++4418?24:6=3>@EAG7CGEFFFA8))5447)1))19)9?);)6)3;),)(/).)))))),.((5*)*).4)
@M02352:288:000000000-CKWC8:1:1101:17706:2309 2:N:0:ATGCGCAG+CTCTCTAT
CACACTTGCGTGCGTACTCCCCAGGCGGAACACTTAACGCGTTGGCTACGGCACTGCTCGGGTCGATACAAGCAACGCCTAGTGTTCATCGTTTACAGCTAGGACTACAGGGGTATCTAATCCCTTTCGCTACCCTAGCTTTCGTCCCTGAGTGTCAGTTATGGCCCAGTTGAGCGCCTTCGCCACTGGTGTTCTTCCCAATATCTACGCATTTCACCGCTACACTGGGAATTCCCTCAACCCCTACCATACTCTAGCTAACCAGTTTCCACCGCCGACCA
+
GGGFFFGGGDGEDGGGGGGGGDGG,FEGGGGFGGGGGGEGGGGGGGGGGGGGGGG@F,EGDEFGGGGGGGGGGGGGGCGFGGFGGGGGGGGGGGGGAFGGGGGGGFGGGGGGDGEGGGGGGGDFGGGGDGGGGGGG@?FAEGGGGGCDGFCCBFGGGGGGGGGGDGGGGEGGFDDDDGGFFGDEGC?8C?FGD3FCEFFFA4ACCCFFGGEGGA5@EFFF;E>?FF2C(<@FFF<>AB?F??1:B<::0<2:)5<FB9@><??<:A):A2<A065779>B(
@M02352:288:000000000-CKWC8:1:1101:15721:2315 2:N:0:ATGCGCAG+CTCTCTAT
TAATCTTGCGACCGTACTCCCCAGGCGGAATGCTTAATCCGTTAGGTGTGACACCAACAAGCATGCTTGCTGACGTCTGGCATTCATCGTTTACGGTGTGGACTACCAGGGTATCTAATCCTGTTTGCTCCCCACACTTTCGCACCTCAGCGTCAGTATCGAGCCAGTGAGCCGCCTTCGCCACTGGTGTTCCTCCGAATATCTACGAATTTCACATCTACACTCGGAATTCCACTCACCTCTCTCGAACTCAAGACCAGGAGTTTATAAGGCAGTTCCAG
+
FGGGGGGGGGGGGGGFGFFCFGGFFGEEGGGGFGGGGGGGGFFFFGGGGGGGGGGGGGGGGGGCEGGFGFGGGGGGGGGGGFGFFGGFGGGGGGGGGGGGGGCGGGGFFGDGGGGGG=FGGGGGGGGGFGG:FFE7ECDFGGGGGDGC?8=CEG?+@DEFGF?CEGFGGGGGGG>?DGGFE9?E<FF9EFGGG?B3@EDDFFFFCFFDF=37+@7+5;9C>ADFFFFC(=?FFFAAF?B<<:>82>?0:B:42.)*(,0(-(8::<AAF9<22:74=)):-
@M02352:288:000000000-CKWC8:1:1101:22290:2318 2:N:0:ATGCGCAG+CTCTCTAT
AATCTTGCGACCGTACTCCCCAGTCGGTCAACTTAGTGCGTTAGCTGCGCCACTAAAATCTCAAGGATTCAAACGGCTAGTTGACATCGTTTACGGCGTGGACTAACAGGGCATCTAATCCTGTTTGCTCCCCACGCCTTCGTGCCTCAGTGTCCGTATTTGTTCAGGTAGCCGCCCTCTCCATTGATGCTCATTCCAATCCCTACCGATTCTACCCCTACACCAGACATTCCATCTACCCCTCCCAGATTTGAGGCAAGCAGTTTTCAAAGCAGTTCAA
+
,6<,6C,;@++++BFGGGGG7C,,;,+688,CDF9F66FC@,B@A,,,+7,7:FCCGAFGGF<FCFEC,6,<E,C,@C8E<C<AFF,A=4E<7C+8C+4+484,=,B<FEF7FG8=;,,8CD,CAFCE,3,FF8+>++@==8@BCD7<>D,555,+33@DE,,,335>F;C?:0;;*99*3=9+1,,1=,41*+/*=B++*)27*205*0:+158<A((()/8C<(*()+33+))65):4((((((4)().-)-712)(-,4(..--.)-69?F47>5)6
@M02352:288:000000000-CKWC8:1:1101:12661:2318 2:N:0:ATGCGCAG+CTCTCTAT
TAACCTTGCGGCCGTACTCCCCAGGCGGTCTACTTATCGCGTTAGCTTCGCTACTCACGGATTAAATCCACAAACAGCTAGTAGACAGCGTTTACGGTGTGGACTACCAGGGTATCTAATCCTGTTCGCTACCCACACTTTCGCACATGAGCGTCAGTTACTGACCAGGGAGTCGCCTTCGCCACTGATGTTCCTCCAGATATCTACGCATTTCACCGCTACACCTGGAATCCCACTCCCCTCTCCAAAACTCTAGCCTGCCAGTTCTAAATGCAATTCC
+
CFFEFGGGGGCEECFEEGF@EFGE8FGG:FGGGGGGGEFEGGGGGFA9FFG7CFFFGG?BBF:FFFGGGGGGGGG8<FFFFFGGGGC8FGEGGFD?FGGG7FFGFBFCFEFC=DFGGCFFGGGGGG,@BCEGGGFEGEFFG@CEGGGGGGCFGGE5:@FGGGGFGGGGEGCCCF?)22?=)7EE<6C@7@EGCC=C;5)*238+.119C5;CFFFF>5309D<F*0,93?F*9F08(4162(4(31)4),833>4148F7?0)55<A9<)-664=<8<54
@M02352:288:000000000-CKWC8:1:1101:14151:2331 2:N:0:ATGCGCAG+CTCTCTAT
CATTCTTGCGAACGTACTCCCCAGGTGGGATACTTATCACTTTCGCTTAGCCACTCAGCCTTACGGCCGAACAGCTAGTATCCATCGTTTACGGCGTGGACTACCAGGGTATCTAATCCTGTTCGCTCCCCACGCTTTCGTTCATCAGCGTCAGTATATACGTAGTAGACTGCCTTCGCAATCGGTATTCTAAGTAATATCTATGCATTTCACCGGTACACTACTTATTCTATCTACTTCCGTAGAACTCAAGTCAAACAGTATCAAATGCCGTACCATTG
+
C<@A9FG9<FGECEDF8CAF8:E:DF@FG@<FF9FF,<CFG,66@C:FB<<CEF<69,69FECFDCCEDEG=FDGFGG?<CF,EFCEAFGFFFCC7FECE,5B,AEFEGE8A5AEFGFA;=7?@>F7@88=A=+:+@6,>,,3D,EGGD65CEDGFGC,@,,@9,*73;FFC61*=9DDD54<C44;@A,>F7@B??@C@FCCFEF+=C,AGGFF335;CEFEF>+?+9FAFF+)))1;)3731((.5<AAF).)*.)*.3A>::2<B)5).(-)(8))))
@M02352:288:000000000-CKWC8:1:1101:22314:2334 2:N:0:ATGCGCAG+CTCTCTAT
CAATCTTGCGACCGTACTCCCCAGGCGGAATGCTTAATCCGTTAGCTGTGACACCAATAAGCATGCTTGCTGACGTCTGGCCCTCATCTTTTACGTTGTGTACTACCAGGGTATCTAATCCTGTTTGCTCCCCACTCTTTCGCACCTCAGCGTCTGTATCGAGCCAGTCAGCCGCCTTCGCCACTGGTGTTCCTCCTATTATCTACGAATATCACTTCACCGCTCGGAATTCCCACCACCTCTCTCCAACTCACGACCCGGATTTGATACGGCAGTTCCAG
+
EF9FFGGGFGEGGGEDECEFGEFGG<FFD@F8FFFGF<,6+CF7B,A,BFF,CF<CF<F@9,C,,EFDEF9,6C,48C7,5,,:E,C<,:,<?EG<,94C,C,,C,,:,8+BA?,C=AF:4CAFE<,CEFGF7FF,,3,,8AE+@EDCF8D++6++@,,8+3++3@36,,,7,*3;7D****=*9,,5:C*+2/:>(*+11:8C?8?*/,)1++9++0))/)3)1)(),)9;@*)(((,-(.2.5<(6((.-4((),()-,46()).6-6(((().9:)).
@M02352:288:000000000-CKWC8:1:1101:13563:2338 2:N:0:ATGCGCAG+CTCTCTAT
TAACCTTGCGGCCGTACTCCCCAGGCGGTCAACTTAGCGCGTTAGCTGCGCTACTAACGACTCAAGGCCACAGACGGCTAGTTGACATCGTTTACGGCGTGGACTACCAGGGTATCTAATCCTGTTTGCTCCCCACGCTTTCGCACCTCAGTGTCAGTATTTGTCCAGGTAGCCGCCTTCGCCACTGATTTTCCTTCCTATTCCTACTCATTTCACCGCTACACTGGAAATTCCACTACTCTCTACCATACTCTAGTTCTGCAGTCTCATATGCAGTTCC
+
GFGGDFFGGGGGGGGEGECFGFCCGGGGGE,CF9FG9,8CFFFGGGG,B=+@>F,,5,,4+BFFGGD+,4B,,BF7+4@EGFC?FGGEFDFGGGGGGGGGGGGGGGGGGGCEGFFGGGGGGG99EFGFFGFFGEFG85@ECAE**BEGGFF@E@7DFF9;;2@B;FG6FG,4,4?DGC<AFGGCCE6+>+3@D<7<;;++@+++116*9?=D>?B?F>B>6>?F*C<4,*@B=FADFFF).5:)4AA)4)(.,)6*66*))6644(.4)))6)6*6*56:
@M02352:288:000000000-CKWC8:1:1101:10050:2344 2:N:0:ATGCGCAG+CTCTCTAT
TAATCTTGCGACCGTACTCCACAGGCGGAATGCTTAATCCGTTAGGTGTGCCACCAACAAGCATGCTTGCTGACGTCTGGCATTCATCGTTTACGGTGTGGACTACCAGGGTATCTAATCCTGTTTGCTCCCCACACTTTCGCACCTCAGCGTCAGTCTCGAGCCAGTGATCCGCCTTCGCCACTGGTCTTCCTCCGAATACCTCCGAATTTCCACTCTACCATCGGAATTCCCCTCCCTTCTCTCGAACTCACGCCCTGGAGTTACTAAGGCATTTCCAG
+
FFCFDEGGG7:7@@F@GGG,,CFGG8@CE+DEEFGG9F,6:FDC@FGDEE,EDGFCC7FFGGFFCFC6CCECFFGGGGF8D,E?EF9BFGGG7?F+B7CC7,,C8FEF@CGGFGGEFGC9EEFGGGGGEB@FC8CEEF8ECEEGE78DF,=C8CEGE,@D>F+@5::,,,,7@,3<7CC**;:E0,,2,4;>74FDF)/8)+/+*2))CE>+;+)/5.)1);.1>*(*,)8:=1(,0((().)4))-,4?:4)((),().44(5.))).607?16)/49A5
@M02352:288:000000000-CKWC8:1:1101:24185:2352 2:N:0:ATGCGCAG+CTCTCTAT
TAACCTTGCGGCCGTACTCCCCAGGCGGATTACTTATCGCGTTAGCTTTGCCACTAAAGGATCAAGTCCCCCAACGGCTAGTAGACCTCGTTTACCGCGTGGACTACTCGGGTTACTAAACCTGCTTTCTCCCTCACCCTTCTCACCCCAGGTTTAGTTTTGGTCCAGGCACTCGCCTTTGCCCATCGTCGTCCTTCTTACTTCCACGAATTTCACCGCCTCCCATCAAATTTCACTACACTCCACCGTCCTCCAGTTCAGCAGTATCCGATGCAGTTCC
+
;,,6,CF<;+6+@:C;,:EFF8C,,,7@++B,CFFF@CG>CF:FGGFG,,6C?F8=8<<,CFG<=<FC<A,@==,,+@++,CED,C,,A4ADDCD,+@+8=F+A,6A,,+::F3+63,C,8D8,,B@,,,,9<,8,,,4@>C,@,>?++6@:,@,,,,,77,@>EG,,:*6:4A*9??**=C9,*,,;*,*2/6=?A*8;++++.++*)*)1:+)1>)7((0()0*(*)108=F<66<723<1()..2:-(()(,)))/6)66(.)-65(1(-(0.*.))
@M02352:288:000000000-CKWC8:1:1101:13547:2352 2:N:0:ATGCGCAG+CTCTCTAT
TAACCTTGCGGCCGTACTCCCCAGGCGGTCAACTTAGTGCGTTAGCTGCGCCACCCACGACTCAAGGTCACAGACGGCTAGTTGACATCGTTTACGGCGTGGACTACCAGGGTATCTAATCCTGTTTGCTCCCCACGCTTTCGTGCCTCAGTGTCAGTATTTGTCCAGGTAGCCGCCTTCGCCACTGATGTTCCTTCCAATCTCTACGCATTTCACCGCTACACTGGAAATTCCACTACCCTCTACAATACTCTAGTTTGCCAGTTCAAAATGAAGTTCC
+
GFGGCFGGGGGGCCCCG8<86CFEEFEE@FFCFGGGGGGGGGGGFGGGFGGEGGGGGGGGGGGGGGGEGGGGGGGGGGGGGGGGGFGGGGGGFGGGEGGGGGGGGGGGGGGGGFFGGGEGGGGFGGEFFGGAFGGGGGGGGFEFGDDFC,@CFGFFGGG9;D;DGFG66C;BC?4D8CGFF4CGDGGGGF9FGFFFEFF7ACCDCFFG3:)*:+/;;)2315<@FG:F06*6@BA967?(4?F<))67:4:A2<AFAF62<44)).4<4)8A<)949<AA
@M02352:288:000000000-CKWC8:1:1101:20790:2361 2:N:0:ATGCGCAG+CTCTCTAT
TAATCTTGCGACCGTACTCCCCAGGCGGAATGCTTAATCCGTTAGGTGTGTCACCAACAAGCATGCTTGCTGACGACTGGCATTCATCGTATACGGTGTGGACTACCAGGGTATCTAATCCTGTTTGCTCCCCACACTTTCGTACCTCAGCGTCAGTATCGAGCCAGTGAGCCGCCTTCGCCACTGGTGTTCCTCCGAATATCTACGAATTTCACCTCTACACTCGGAATTCCACTCACCTCTCTCGAACTCAAGACCAGGAGTTTAAAAGGCAGTTCGAG
+
CFFGGGGGGGGGGGEFGGCGFGGGGGGGGEGGGGGGFFFGGGGGGGGFFGFGGGGGGGGGGGGGGGGGGGGGGFGGGGGFGGGGGGGGGGGDGGGGGGEFGGGGGGGGFGGGGCEDGGGGGGGGGGGGFCFGEGGGGGDDFGGGG7EDFGGEEDEGGGGF+>BEC@FFGGFCFGGDCDGFFDEGGFFG,7EFGFFBFBBGFF6:CFFD8FFFGFCF6AEEE6;+;/65::FFB?<),:>12:)(5<:?:BFFB0)91?>,8(-.,))).).41:>8@A(,.
@M02352:288:000000000-CKWC8:1:1101:10051:2363 2:N:0:ATGCGCAG+CTCTCTAT
TAATCTTGCGACCGTACTCCCCAGGCGGAATGCTTAATCCGTTAGGTGTGACACCAACAAGCATGCTTGCTGACGTCTGGCATTCATCGTTTACGGTGTGGACTACCAGGGTATCTAATCCTGTTTGCCCCCCACACTTTCGCACCTCAGCGTCAGTATCGAGCCAGTGAGCCGCCTTCGCCACTGGTGTTCCTCCGAATATCTACGACTTTCACCCCCACACTCGGAATTCCACTCACCTCTCTCGAACTCAAGATCAGGAGGTCTGCACGCAGTTCCAG
+
<<FFGGGGGGGGCFFFGGGGGGGCF8C@F7DCGGFFAEFCEFGDCGFFG>CGGGGG8F?EGFFGA<AFCFGCA=FFEGGGGEF??9,ABFFGGGGGFGGCFG8<FGFFGDGGGGEGFGG:,EFGGG,,,8@FFGGDDGGGGGGCGEFFG,,@>E>8FFGGEFGGEFCFD9DFFEGGG*;4?D57?C8A8C8+@<A@B55<FGC+?6>D)*8+1+195),--::)0767(87=BFADFB(67(,,2<60831)-4,/).9>7:((-().)-(-((83*):9)
@M02352:288:000000000-CKWC8:1:1101:14006:2379 2:N:0:ATGCGCAG+CTCTCTAT
CAATCTTGAGAACGTACTCCCCAGGTGGGTCACTTATCACTTTCGCTTAGCCACTCAAACCGAAATTCGAACAGCTAGTGACCATCGTTTACGGCGTGGACTACCAGGGTATCTAATCCTGTTCGCTCCCCACGCTTTCGTCCATCAGTGTCAGTATATTATTAGTAATCTGCCTTCGCAATTGGTATTCTATGTAATATCTATGCATTTCACCGCTCCACCACATATTCTAACTACTTCATAATAACTCAAGACAACCAGTATCAAAGTCAATGCTACAA
+
C,B9EEGD,C;CC7DEDGAFE@F68FC<@C8<E9F<FGGGGGGAF,,:BEC<F<FDGFGGGGGCEGGGGFDF==FEE,CFGFGEFGGD?DEA=7+=@F:FCGGGCD@FED=,ECEGADFGG;EFG7CE8=EDF+@7=DFEG66AD@DCFGGGGGG:EC;9;,@FGCFCF,@@E,+5;97*<*,23@CFC@:FFECCEF9++:9C6AF+:F+2=8>>*05>()7)/*)+9+@F7FC>).4).5<57?64;)7;E<@F36>;;4.4:><9:-69AA*,*4-4)
@M02352:288:000000000-CKWC8:1:1101:13274:2383 2:N:0:ATGCGCAG+CTCTCTAT
TAATCTTGCGACCGTACTCCCCAGGCGGAATGCTTAATCCGTTAGGTGTGTCACCAACAAGCATGCTTGCTGACGACTGGCATTCATCGTTTACGGTGTGGACTACCAGGGTATCTAATCCTGTTTGCTCCCCACACTTTCGTACCTCAGCGTCAGTATCGAGCCAGTGAGCCGCCTTCGCCACTGGTGTTCCTCCAAATATCTACGAATTTCACCCCTACACTCGGAATTCCCCTCACCTCTCTCGAACTCAAGACCAGGAGTTTATAAGGCAGTTCCAG
+
GFG9FDFFFEEGGDGFGGGFGGE:8<CCFGG<FFGGFC<FCFFGGGGFF:EFGGGECGGGEF8FE@FF9DFGGGGGGGG?D<FAFFGGGGGGGGGGCCFGD9FFFEFGGDGFFFGGCCD=FFEGGGFGGGGGEGGGG?9EFEGDDE8DF8DEE+@EFACFECF>EFCEDAFFC*CC;CF*9CEGG60,:=8FFFFFD49>AGFFFFF3958@F6?=*)(62;=8DF@C?:AF?*4(-4:()4?B?2:01?FFA(.93(02((((()).64).((04?)-)6
@M02352:288:000000000-CKWC8:1:1101:12567:2410 2:N:0:ATGCGCAG+CTCTCTAT
TAACCTTGCGGCCGTACTCCCCAGGCGGTCTACTTAGTGCGTTAGCTGCGCCACTAAGACATCAAGTGTCCCAACGGCTAGTAGACATCGTTTACGGCGTGGACTACCAGGGTATCTAATCCTGTTTGCTCCCCACGCTTTCGCACCTCAGTGTCAGTATCAGACCAGGTAGTCGCCTTCGCCACTGGAGTTCCTTCCTATATCTACGCATTTCACCGCTACACAGGAAATTCCACTACCCTCTTCTGTACTCTAGTTATCCAGTATCAGGTGCAGTTC
+
CGFFFGGGGGGGGGEGGGGGGGGGGGGGCEGGGGGGGFGFGGGGGGGGGGGGGGGGGGGGGGGGGGGGGGGGGGGGGGGGGGGFF9FECEGGGGGGGGGGGGGFFGGFGGGGGGGGGGGGFEDGFGGGGGGGFGGGGGGGGGEEGGGGGGGCFG7EFGFGGGGGGGFGGGGGGGDGGGDFFG=EGGDF,=CFGFF3A5+;FF6CCFFFC5>3CCEFF3606B?F4*6C,?F46?ABFFF?B?F:<A94:AABABF4446)6448<)6).<268246=<B
@M02352:288:000000000-CKWC8:1:1101:16847:2413 2:N:0:ATGCGCAG+CTCTCTAT
TAATCTTGCGACCGTACTCCCCAGGCGGAATGCTTAATCCGTTAGGTGTGTCACCGACAGGCAAGCTTGCCGACGTCTGGCATTCATCGTTTACGGTGTGGACTACAAGGGTATCTAATCCTGTTTGCTCCCCACACTTTCGTACCTCAGCGTCAGTATCGAGCCAGTGAGCCGCCTTCGCCACTGGTGTTCCTCCAAATATCTACGAATTTCACCTCTACACTTGGAATTCCACTCACCTCTCTCGAACTCTAGACTAGTAGTATTACGGGCAGTTCAAG
+
GGFGFGGGGGGGGGEFGGDGGGGGGGGGGGGGGGGGFGFFGGGGGGGGGG9FGGG,F+++:DE,CC,,,C<FGCF+BFFFCFFFAECFFGFGGGGGGGGGFGGGGG8?FFGEFGGGDCGGGGGGGGGGGGGGGGDCEGGGGGFGDEAFGGGGCEEEFDEGGGGCCDGGGGGGGEGC5DC?FCCGG?C??EGFG3FD@FFGFDFGFFFGDGFDCFFFDF<4CFF?CF0C4=;?F*)),,:???B08<33:8:>)6<F<4*(--:4)6-:)(236>>(=9).6
@M02352:288:000000000-CKWC8:1:1101:21073:2416 2:N:0:ATGCGCAG+CTCTCTAT
TAATCTTGCGACCGTACTCCCCAGGCGGAATGCTTAATCCGTTAGGTGTGACACCAACAAGCATGCTTGCTGACGTCGGGCATTCATCGTTTACGGTGTGGACTACCAGGGTATCTAATCGTGTTTGCTCCACACACTTTCGCACCTCAGCGTCAGTATCGAGCTAGTGAGCCGCCTTCGCCACTGGTGTTCCTCCGAATAGCTACGAATTTCACATCTACACTCGGACTCCCACTAGCCTCTCTCGAACTCGAGACCAGGAGTTTATAACGCACATCCAG
+
@<F9;EE@6C@+77@FEDFGGCD7C?:@G><FE9FE<E9C:DAFCEF,@CGGGGGF8C<,C<FF<E9EG7E,5=CE,=7:7+B,AB,,,B=@FAEDGFB=+,,,AE,:B:=<FFFCEAFD7D,A8<3>=FF,BFFGEGFGGG>86>:C,3<7:@C*@=,=@*:**,?B,,?,?9499*?A>CCG6045,4=;:.A;6))10*23)*28**)::@<++)1<7+.**923(8))08((()(.),.(),3)((()(.()-()4(4,3().)4))496)(1)444
@M02352:288:000000000-CKWC8:1:1101:14645:2418 2:N:0:ATGCGCAG+CTCTCCAT
TAATCTTGCGACCGTACTCCCCAGGCGGATTGCTTAATCCGTTAGGTGTGTCACCAACAAGCAGTGTTGCCGACGACTGGCTTTTATCGTTTTCGGTGTGGACTACCCGGGTATCTAATCCTGTTTGCTCTCCCCCCCTTCGTACCCCCGCCTCAGTTTCTTGCCAGTGAGTCGCCCTTGCCCCCGGTTTTTCTCCCACTTTCTTCGCACTTTCACCCTAAACTTGGGATTCCCCTCAACTCTCTCCAACTTAAGCCTCGCCGCATTAGAGGCAGTTCCA
+
ECEFGGGGFGGGGGEFGGGFGGGEFGGGC+6,EEGGGG,CFGFGG8FGCE9CFGG,6,,,,B,,C4:,,<,7+=++++4,,,:4,,,,+,9B8?+@+6BBC9B,,,:?+C7>+D,,389=B,8,>D,3,,,7D<+++*;D,33,@EC>*11*>:,,5,,2,7;,?,7,2,,,2*9C*90)9;95)*/**/**0-*)()7***/*.1.*9*7C2@2=943((*,***)1(/5=?*406(),)-))).(-,3<4)))*.()(((((,46)-))(,(.,/-64
@M02352:288:000000000-CKWC8:1:1101:7763:2427 2:N:0:ATGCGCAG+CTCTCTAT
CTATCTTGCGATCGTACTCCCCAGGTGGGACACTTATCACTTTCGCTTAGGCACTGAGATAAATCCCAACAACTAGTGTCCATCGTTTACGGCGTGGACAACCAGGGTATCTAATCCTGTTCGCTCCACACGCATTCGTCAATGAGCGCCAGTACATACGTAGTAGACTGCCTTAGCATTCGGTATTCGGTGTAATATCTATGCATTTCACCGCTACAATACACATTCTCACTACTTCCATTTGACCCAAGTCAACCTGTATACAAGGCAGTTCCATATTT
+
E,A,6CECECD<<CFFDDFGC:8:<C8@6@<FE8FCF,F9FCFE7FECCF,FCE?E<CCFGEC9,4,C8,:C@8ECCFGFFA9F==FF<ECF:+474?E,BE+F,C7B<5CBEFC,4@5CF9F:4B+,74++8+3>DCDE+@,,7;@C++667=3@:,3>EFCBE9CE;,,>,,*4<C++3+@*0AC,,14*/*+/9+9+1+92/B+:CCB*:)(6=**9;F))2;3+7++1+8@EC44;)).7<))(681>CC?4(().2).).).2(.,8))*)*.).)
@M02352:288:000000000-CKWC8:1:1101:14418:2439 2:N:0:ATGCGCAG+CTCTCTAT
TAATCTTGCGACCGTACTCCCCAGGCGGAATGCTTAATCCGTTAGGTGTGACACCGAAGGGCAAGCCCCCCGACGTCTGGCATTCATCGTTTACGGTGTGGACTACCAGGGTATCTAATCCTGTTTGCTCCCCACACTTTCGTACCTCAGCGTCAGTATCGAGCCAGTGAGCCGCCTTCGCCACTGGTGTTCCTCCAAATATCTACGAATTTCACCTCTACACTTGGAATTCCACTCACCTCTCTCGCACTCAAGACTAGCAGTATTAGAGGCAGTTCAAG
+
ECEGGGDDGGGGGDEGGFGFGGG@FGCFGGGGGGGGGFF<FEFGGCFFGGGGF8FEGEGGGGGGFG@DFGGGGGGEFGGFFGGGGGDFGGDGGGGGGGGGEGGFGGGGGGGGGGFGGCEDFFDFGGGGGGGGGGGGGGFGGGGGGDCFGGGGGGG5EGFGGGGG*F:8,<EFCGGDCDGFFGGCGG=FGGGGD3@@;F67+@7FEFFGGFFGGFAF9>?AAF?67::9499B4@AA?13(8?<B22((4,-(4:293)732)4<B<<A9>D?0:D:64)46
@M02352:288:000000000-CKWC8:1:1101:9964:2451 2:N:0:ATGCGCAG+CTCTCTAT
CAATCTTGCGATCGTACTCCCCAGGTGGGACACTTATTACTTTCGCTTAGTCACTGAAATAATCCAACAACCAGTGTCCATCGTTTACTGCGTGGACGACCAGGGTATCTATTCCTTTTCGCTCCCCACGCTCTCTTTCTTCACTGTCAGTATATACGTAGTAGACTGCTTTCGTAATCGGCATGCGTAGTAATATCTATGCATTTCAACGCTACCCTACCTATTCTTTCCACTTTCATATAACGCACGTTAGACTGTATCAAAGTCAGTCTCACCTGTGT
+
GG<EFFCEFGECFGEGGGGC,@DEG6CF7,;CFFGG,E9F<EF@BFGF,CEFGGGGGFFF96,FG,,CCFE,66C,<<,CC,,:B=<B,,,,8:+44+4>C+4++,4,5CF,,,,,,99,4+@?+F+>8+B++3C,C,@,,:E,,C,=@DD:,,D,73C3@=EC,>FC@,,,71+0=+D*:*3*3,*3**4++/+2*=FF+=9=<9A++,)2*:5),859(14;+:)+1;+:AF)))1<?5).//2:(.6((/)/+,49)-6))-.5-645).)1,*(.5)
@M02352:288:000000000-CKWC8:1:1101:10448:2453 2:N:0:ATGCGCAG+CTCTCTAT
TAATCTTGCGACCGTACTCCCCAGGCGGAATGCTTAATCCGTTAGGTGTGACACCAACAAGCATGCTTGCTGACGTCTGGCATTCATCGTTTACGGTGTGGACTACCAGGGTATCTAATCCTGTTTGCTCCCCACACTTTCGCACCTCAGCGTCAGTATCGAGCCAGTGAGCCGCCTTCGCCACTGGTGTTCCTCCGAATATCTACGAATTTCACCTCTACACTCGGAATTCCACTCACCTCTCTCGAACTCAAGACCAGGAGTTTATAAGGAAGTTCCAG
+
FGGGGGGGGGGGGCFGGGGGGGGGGGGGGGGGGGGGGGGGGGGGDGGGGGDGGGGGGGFGGGGGGGGGGGGGGFGGGGGGGFGGG9FGFGGGCFCFGGGGGAFGGFFG?CFFGFGGEFGGGGGGGGGGGGGFEGGGGGGGGGGGGCFG88FEEGGGGGGGCFFGG7F>D:>DFGGGGGFFFGCGGGGG67EGGEFD>>8CFGAF<:8*CFAFGF?A9:=8C=@=FC@D(7FFB4AAB024,,),<76)4?04374BBF),-(((44)).)42)(.84<B4)
@M02352:288:000000000-CKWC8:1:1101:21161:2453 2:N:0:ATGCGCAG+CTCTCTAT
TAATCTTGCGACCGTACTCCCCAGGCGGAATGCTTAATCCGTTAGGTGTGTCACCGAATAGCATGCTACCCGACGACTGGCATTCATCGTTTACGGTGTGGACTACCAGGGTATCTAATCCTGTTTGCTCCCCACACTTTCGCACCTCAGCGTCAGTATCGAGCCAGTGAGCCGCCTTCGCCACTGGTGTTCCTCGGAATATCTACGAATTTTACCTCTACACTCGGAATTCCACTCAACCACCGCTAACTTAAGACCAGGCTTTTAATAGGATGTTCCAG
+
<BGGFGGGFGD7C@FFGGFFGGG@DF@FGGGG9FGGGF9FEGGGCFGGGCCFAFF7FFGGGCGGCF,CAFF>+@FGECEE8FEFF?DFFA8DGGGEGDEGE9,EDGF?FFDGGFAEFFDF3E5FFGGG>9,+B86>BEA9CE6AE+,+5@ECCEEEGGFA7D*8>?F,,>:EG>79<7;/:DCC*=8FGGGGD<F(,.:5;:CGFFFDFF>;+;;6+;)7A@<=**(1()07@?<)(.(4,((((-(47?).)).9<()(-(((,))))))5))0.@-)).
@M02352:288:000000000-CKWC8:1:1101:12582:2472 2:N:0:ATGCGCAG+CTCTCTAT
TAATCTTGCGACCGTACTCCCCAGGCGGAATGCTTAATCCGTTAGGTGTGACACCAACAAGCATGCTTGCTGACGTCTGGCATTCATCGTTTACGGTGTGGACTACCAGGGTATCTAATCCTGTTTGCTCCCCACACTTTCGCACCTCAGCGTCAGTATCGAGCCAGTGAGCCGCCTTCGCCACTGGTGTTCCGCCGAATATCTACGAATTTCACCTCTACCCTCGGAATTCCACTCACCTCTATCGAACTAGAGACCAGGAGTTTACACGGCAGTTCCAG
+
CEFGCFGGGGDFGGEFGGFGGGGFFGGGGGGFGGGGGFFGGGF:,EFFEGGGGGFFFGGGGGDGFGGDGGGGFFFGGGFGGFGGFDDFFGGGGGGGGGGGGGGDGC@FGDGG,,?EC,A4CFFGGFFGFEF7BDGDEFGGC>EE=ECDEG?EGGG8:@=D+>7@EF:>F>CFGDCCCCF4/;EGGGGE,,=:@(/993>D);71);5*8:>CCF<A>)7=C+6677?D6@FFFFA:?(8BD:>))-4((41)).)9(,7866?:?)5<2.4116),0)65<
@M02352:288:000000000-CKWC8:1:1101:20046:2475 2:N:0:ATGCGCAG+CTCTCTAT
TAATCTTGCGACCGTACTCCCCAGGCGGAATGCTTAATCCGTTAGGTGTGTCACCAACAAGCATGCTTGCTGACGACTGGCATTCATCGTTTACGGTGTGGACTACCAGGGTATCTAATCCTGTTCGCTCCCCCAGCTTTCGTGCCTCAGCGTCAGACAATCCCCAGTAAGCTGCTTTCGCTCTTGGTGTTCCTTCCGATCTCAACACATTTCACCGCTCCACCGGAAGTTCCGCTTACCCCTAGATTGCTCAAGTTCAACAGTTTCAAGTGCATTTCCA
+
FFGGGFFGGFE@7BF<FGGGGEGGG8CCGDGCGGGGGGGDGGGGDGFFGGGGGGGG8F@EGCGGGF,ECFGGGGGDGGCFGGGGGFAGDGFFFGECFCCF7FD,FAFDFEDGFEFFFDCECFFGGEEC6@EGE+>FFGG9BEG6CDEGCCFC>@@C9BD7>FC,D:FFECFGGGGCFGG>>CF>FG,>8CEGFFFF28)9BGFGCFF<*<87+;5;/80:3;;FC)67(0@FF>??????3<?F0)6644-)),3*.4@B<>?4<9ADA9<)))*)1))6
@M02352:288:000000000-CKWC8:1:1101:7549:2476 2:N:0:ATGCGCAG+CTCTCTAT
TAATCTTGCGACCGTACTCCCCAGGCGGAATGCTTAATCCGTTAGGTGTGTCACCAAAAAGCATGCTCGCTGCCGAATGGCATTCATCGTTTACGGTGTGGACTCCCCGGGTATCTATACTCGTTTGCTCTCCACACTTTCGTACCTCCGCGTCAGTATCGAGCCAGTGTGCCGCCTTCGCGACACTTGTTTCTCCACTTATCTACGATTATCACCCCTCAACTTGGAATTCCACTCATCCCTCTCGTCCACTAGACTCGCACATTTAGCAGCAGTTCCA
+
,E,CEFGGGEE+@@CGFEFGFEGGG8FEGGG8CFGF,C9CFGGGG8FG@@CFCFGDG,EFCC,,9,5,,@,?7<=++,4,,9C59,,,444D<,++:A8C7<,C,,,+68:>:F9EC3,3,,6AFGG9AF,DF<EGGG8FD+,,+8,=,3+**4*@@AF3****4>,,,7,,,/::2**2))*2)*+5>@+*2);;))+21;+C)6:**/)22*.7/5(,./44*2)*-0/0*=992().)44?101,(4(5),)74<)(3(,().6)-)))((0.0:):
@M02352:288:000000000-CKWC8:1:1101:10885:2493 2:N:0:ATGCGCAG+CTCTCTAT
TAATCTTGCGACCGTACTCCCCAGGCGGAATGCTTAATCCGTTAGGTGTGACACCAACAAGCATGCTTGCTGACGTCTGGCATTCATCGTTTACGGTGTGGACTACCAGGGTATCTAATCCTGTTTGCTCCCCACACTTTCGCACCTCAGCGTCAGTATCGAGCCAGTGAGCCGCCTTCGCCACTGGTGTTCCTCCGAATATCTACGAATTTCACCTCTACACTCGGAATTCCACTCACCTCTATCCAACTCAAGACCAGGAGGTTATAAGGCAGTTCCAG
+
GGGGGGGGGGDGGGCDGD<EFEFDGGGGGGGGGGGGGCDAFGGEEGGGGGGGGGGGGEGCFGGFFGFGGGGGGFEGDEGCF@FGDFGFGGGGGGGDFDFGGDGGGG<<FEGE<EFGGGGFGGGGFGFGGGGGGGGGGGGGFGGDGEFG8,DE>CEGFC;FCGFG5:FGFFFGGGGDDGC5DC85CFG9FFEFD*13>B5*0:7;7AF3CFF7CC?AAAEFFFD+;3;C;5:?=4)-40.4)8))))(.,4(-44)6145:(,((-.48<)-470)(1444)
@M02352:288:000000000-CKWC8:1:1101:14246:2493 2:N:0:ATGCGCAG+CTCTCTAT
TAATCTTGCGACCGTACTCCCCAGGCGGAATGCTTAATCCGTTAGGTGTGACACCAACAAGCATGCTTGCTGACGTCTGGCATTCATCGTTTACGGTGTGGACTACCAGGGTATCTAATCCTGTTTGCTCCCCACACTTTCGCACCTCAGCGTCAGTATCGAGCCAGTGAGCCGCCTTCGCCACTGGTGTTCCTCCGAATATCTACGAATTTCACCTCTACACTAGGACTTCCACTCACCTCTCTCGAACTCAAGCCCAGGAGTTTATACGCCAGTTCCAG
+
F<FFGGGGFGGGGGEFGGDGGEGEEFECECFFC<FGGGGFGGGGGDFGGGFFCGGFGGFDFFFGGGBFGEFGCFDGGFGDGGFEFGGGGGGGGG>FFGGFGGGFGGGGCFCBFFGEAAFDGFFFGGFGGGGG>DFBGGGFGGDGGGGFGGGGG+4@FG;EEGG>EFGGGGFFFGGGGDC??*14*<,1<?*=DCFFFB)*):A76A>CDC>GG77;@A<<EF@1*2(C3;FF4=A21(.1)4)(,56B040)).)*-4)26(33(6:56)4(,(..@A456
@M02352:288:000000000-CKWC8:1:1101:10738:2509 2:N:0:ATGCGCAG+CTCTCTAT
TAACCTTGCGGCCGTACTCCCCAGGCGGTCAACTTAGTGCGTTAGCTGCGCCACCCACGACTCAAGGTCACAGACGGCTAGTTGACATCGTTTACGGCGTGGACTACCAGGGTATCTAATCCTGTTTGCTCCCCACGCTTTCGTGCCTCAGTGTCAGTATTTGTCCAGGTAGCCGCCTTCGCCACTGATGGTCCTTACAATCCCTACGCATTTCACCGATACCACGGAAATTCCACTACCCCTTACAATACCTTAGTTTGCCAGTTTAAAACGAGTTTCC
+
EAEGCFGGGGGDGE@CFFCGGGGGGGGDC@C@FFGGGEGFEGGGGGGGGE7CFGGGGGDEGGDDGGGCFFCFGGGGEGCCFAACA9C<<?FFFEFF7C7@BEEGGD,BAFGG8@@D,@8,>F><FFFGG,9F>FGGE6CEF,*3*@D>FGG,>CFFGF;ECFGE9CFGGGG9FCDDGGGFAGG=C66<CF+;>48/);=DF4.0.=F59=)/>BAFF)((-../*/-5(5*9**44<(3112(().-54<?)))6=>976:)4)))-.))4)((),))5.
@M02352:288:000000000-CKWC8:1:1101:18675:2518 2:N:0:ATGCGCAG+CTCTCTAT
TAATCTTGCGACCGTACTCCCCAGGCGGAATGCTTAATCCGTTAGGTGTGTCACCAACAAGCATCCTTGCTGACGACTGGCATTCATCGCTTACGGTGTGGACTACCAGGGTATCTAATCCTGTTTGCTCCCCACACTTTCGTACCTCAGCGCCAGTATCGAGCCAGTGAGCCGCCTTCGCCCCTGGTGTTCCTCCAAATATATACGAATATCCCCCCTCCACCTAGCATTCCACTCATCTCTCTCGACCTCAAGACTAGCGGTGTTAGAGGCACGTCAAG
+
D<FF9CFDFG@CEFFFGGGGFE?:D,@@6@FGGGG<F<,CBFGGGFFGGF6FGGG9FGFCF86C,,ACCFEF9EEB+BFEF8E,,,,59+?DFFC@EF?FGCECF?FB,:?F<FEFGEEFGBCEEG,,38,AFD@CC,9ED6=FFCFD,D=E+@+5@@F;EFDCC77@9,3DFG*3;7?*9C**2:*1,,=+:8B33=+*1C+3784**;)1++)2*:((-7()**,0)*19**.671)))).)))-)(-4)(42714?0(((((-46)--1:()(),(-,
@M02352:288:000000000-CKWC8:1:1101:19516:2529 2:N:0:ATGCGCAG+CTCTCTAT
CATTCTTGCGAACGTACTCCCCAGGTGGGATACTTATCACTTTCGCTTAGCCACTCAGCCTTACGGCCCAACAACTAGTATCCATCGTTTACGGCGTGGACTACCAGGGTATCTAATCCTGTTCGCTCCCCACGCTTTCGTCCCTCAGCGTCAGTACATACGTAGTAGACTGCCTTCGCAATCGGTATTCTGTGTAATATCTATGCATTTCACCGCTACACTACACATTCTATTTACTTCCATATGACTCAAGTCAACCAGTAACAAAGGCAGTTCCATAG
+
FFCDFFGGGGDG@F@DGF<F@CEGGEFFGEGGGGGGGGGGGGGGGGGGGGGGGFFGGGGGGGGFGEGGGGGGFGGGGGGGGCFFGGEFGGGGGGGGGGGCFGGFDFCEEGGGGGGAFFGGGGGGGGFGGGC,FFGEBD8EEG=@ECFGFG>E>CFGAEFDF7EFFFDCFGGGGGGGFGDFDDFED7C=CGGGGEBC*=C8FGFGE4B+;?AGGF0=E:,4@FEF7F<CEA7@1+1<C5CC<4<A22<>94:2)).9<A4-,4))6:<?F:<(,8FFF446)
@M02352:288:000000000-CKWC8:1:1101:9918:2548 2:N:0:ATGCGCAG+CTCTCTAT
CAATCTTGCGACCGTACTCCCCAGGTGGGACACTTATCACTTTCGCTTAGTCACTGAGATAAATCCCAACAACTAGTGTCCATCGTTTACGGCGTGGACTACCAGGGTATCTAATCCTGTTCGCTCTCCCCGCCTTCGTCTATGAGCGTCAGTATATACGTAGTAGACTGCCTTCGCAATCGGTATTCTGTGTCATCTCTATGCATTTCACCGCTACACTACACATTCTAACTACTTCCGTATAACCCAAATCAACCAGTATCAAAGGCAGTTCCATTGTT
+
DF,BCFGGGGGGGGEFGFGGGGG@FFGG7AFG<FGCFGGGGGFGGGGG7<,EFGGFECCGDGF<,,:<@FGFGGCFAFGG99<F7F?BDFEFC=C:7+4AECGGGDDF=F9FF9@@=F9FGG7>F,+,4,+8@+8>E==@,6@8>DDCCGGGG7D,@CD:E9DC9@,@E,3:,<CCG59@FF:9*;,2DE,+5*+15=@FFGFD4@@+1,=**)(2C*()/8)2*27C?F6/864C)/.66788C3((-((),2<7:<FA<).6:).8::1?A)@)*))-5
@M02352:288:000000000-CKWC8:1:1101:17484:2553 2:N:0:ATGCGCAG+CTCTCTAT
TAACCTTGCGGCCGTACTCCCCAGGCGGTCAACTTAGTGCGTTAGCTGCGCCACCCACGACTCAAGGTCACAGACGGCTAGTTGACATCGTTTACGGCGTGGACTACCAGGGTATCTAATCCTGTTTGCTCCCCACGCTTTCGTGCCTCAGTGTCAGTATTTGTCCAGGTAGCCGCCTTCGCCACTGATGTTCCTTCCAATCTCTACGCATTTCACCGCTACACTGTAAATTCCACTACCCTCTACGATACTCTAGTTTGCCATTTCAATATGCAGTTTC
+
FA@FFEGGGDGGCCFFG8EGGGG@CFGGC+BFFGGGGGGGGG7FGGFGGGGGGGGGGGG>FGGGGGGGCDGGFGFCG>FEGGF9A@C<FF=EFDGEG:@FC7+A9FF=<BFCF8,>E9,;EACFGGGFFGGFCG?FEEGGFGGGGGGGGG6@FFGGGFFGGG,,6@D8,@DFFGCGGGG=57:EDGGG+1>7C<C?@);++;6;?6+*5/07>FF+;5(41<27C4):)19*1=4).,5<6?F?D)(((4747).*).74)4)).44)6).5<>*4=))-
@M02352:288:000000000-CKWC8:1:1101:15330:2553 2:N:0:ATGCGCAG+CTCTCTAT
CAATCTTGCGATCGTACTCCCCAGGTGGGACACTTATTACTTTCGCTTAGTCACTGAAATAATCCAACAACTAGTGTCCATCGTTTACGGCGTGGACTACCAGGGTATCTAATCCTGTTCGCTCCCCACGCTTTCGTCCATGAGCGTCAGTATATACGTAGTAGACTGCCTTCGCAATCGGTATTCTAAGTAATATCTATGCATTTCACCGCTACACTACTTATTCTATCTACTTCCGTATAACTCAAGTCAACCAGTATCAAAGGCAGTTCCATAGTTAA
+
GGGGGGGGGGEG?FFFGGGFGGGEGGFGGGGFGGGGFFFFGGGGGGGGGGGGGGGGGGDGGECFGGGGGGGGFFGGCECEFEFFGG7FBFEGGGGGGGGGGGGGGGGGGGGCAFGGGGFECC:EFGDC+8CCCDD@DCC>FGGFGGGGGGGGGFGEFGGGGCFGGC@FFGGGGG655DFF@GGFCGFGFFGGGFFEEFFGFGFGAA>FGGA7CD@ACCEFFF*8@:CCEFFFAFEEE<;6=@<49333=54<CE8B@EF35<)-:::B:<2)6-0)7<>>4
@M02352:288:000000000-CKWC8:1:1101:7043:2566 2:N:0:ATGCGCAG+CTCTCTAT
TAATCTTGCGACCGTACTCCCCAGGCGGGACACTTAACGCGTTTGCTTCGATACTGAACGGGTCGATACGTCCAACACCTAGTGTCCATCGTTTACAGCTAGGACTACAGGGGTATCTAATCCCTTTCGCTCCCCTAGCTTTCGTCCATCAGTGTCAGTTATGGCCCAGTAGAGCGCCTTCGCCACTGGTGTTCCTTCCTATATCTACGCATTTCACCGCTACACAGGAAATTCCACTACCCACTACCGTACTCTAGTTCAGCAGCAACAGGTGCAGTTC
+
EFGAFGGGGGGGGGGGGF9FFDGE8DFGEGGGGGGGAFGDFEGEEFGGGGC<ECFEFGDFGEGEGCGG>DGGEGGGGGGGGGGGGGFFFFG7<BFG,5<<F9DDEGGFFGEFGGGGGGGGGFGGE<3E>EGGECFGCCGFB79:D88?E9,AD:;7,DAFFD9CF:F5,@,?;==8C58);CECDEECF+01/)8?CF;71;ACC6AGDG:<DF>FF=62()3/>FB<<@4/*1))))53:<)42(.((-(482<0))/69:A2((((,(4:A(<7?4))
@M02352:288:000000000-CKWC8:1:1101:9560:2567 2:N:0:ATGCGCAG+CTCTCTAT
TAATCTTGCGACCGTACTCCCCAGGCGGAATGCTTAATCCGTTAGGTGTGACACCAACAAGCATGCTTGCTGACGTCTGGCATTCATCGTTTACGGTGTGGACTACCAGGGTATCTAATCCTGTTTGCTCCCCACACTTTCGCACATCAGCGTCAGTATCGAGCCAGTGAGCCGCCTTCGCCACTGGTGTTCCTCCGAATATCTACGAATTTACCCTCTACACTCGGAATTCCACTCACCCCTCCCCAACTCAAGACCAGGAGTTTATCAGGCAGTTCCAG
+
DFFFFFGGGGDDFCEFFFFGGGGGGGGGGGGGGGGGFFFGGGGGGGGGFE,CFGGGDEGGGGGGFFGGGGGGAEG@FFGGGE,AEFFGGGGGGGGE=DFGG,BFGGGGFGGGGGGGGBFFDBFFGGGG,4DFG=FGG?FGFGDEE+,=EFGG>6>CE=;,+>:CEFGGGF?D8@DG49;>AC;EGF,>87=C:*=(6A)>518+7=FCFGFD++7;<56AE6@:4/(91<4=BFA><1:?(((-(((.-((.40)721).(-(4(6-))66.(4:?B2)6-
@M02352:288:000000000-CKWC8:1:1101:11121:2575 2:N:0:ATGCGCAG+CTCTCTAT
TAATCTTGCGACCGTACTCCCCAGGCGGAATGCTTAATCCGTTAGGTGTGTCACCGAATAGCATGCTACCCGACGACTGGCATTCATCGTTTACGGTGTGGACTACCAGGGTATCTAATCCTGTTTGCTCCCCACACTTTCGCACCTCAGCGTCAGTATCGAGCCAGTGAGCCGCCTTCGCCACTGGTGTTCCTCCGAATATCTACGAATTTCACCTCTACACTCGGAATTCCACTCACCTCTACCGAACTCAAGACCAGGAGTTTAAGAGTCAGTTCCAG
+
FCFCCGGG<FCFFECDEFDCFGEGGGGGGGGGGGGGGGDGGGGGGGGGGGGGGGGGGGDGGGGGGGGGGFGGGGGGGD@FFGGGGGC9EFGGGGDGEGFGGGGFGG<FGGGGGGGGGGGGG9BFGGGGGGCDFFGGGGGGCC>EGG?6CGGGGGGGGGG9CCGEGGCCGFGGGGGDDCFFFCGGFGE9?C:7C3A@FABDFFFC7AFGGF5@>ACA>@289FBB2>?G63779*)6:<?:3(,.).-,44()4:2=<:4(,(((.454<48)56B4BAFF:
@M02352:288:000000000-CKWC8:1:1101:10938:2578 2:N:0:ATGCGCAG+CTCTCTAT
TAATCTTGCGACCGTACTCCCCAGGCGGTCAACTTAGTGCGTTAGCTGCGCCACTCACGTCTCTAGGACACAAACGGCTAGTTGACATCGTTTACGGCGTGGACTACCAGGGTATCTAATCCTGTTCGCTCCCCACGCTTTCGTTCCTCAGCGTCAGTATCTGTCCAGGTGGCCGCCTTCGCCACTGATGGTCCTTCCAATCTCTACGCATTTCACCGCTACACTGGAAATTCCACCACCCTCTACAGTACTCTCATCGCACAGTTCAAAATGCAGTGCAA
+
<FGGFFGGGGGGGGCDEFCG,FEEG8C7@C@EDCGGFEGGGGGGGGGGFFFGCFEFFGGFFFGFDAFDFFGGFGFFDGGGGGAGDFGFDCFGG@ECDE7>:CEGFFGGCDGEFE8=,EFGFCCA=CF@ED@FGG,>B;EEE9>,>,:+73@C>**4=2@EFGGDFF<DEFFFG=<DD<*10:EGD669;9+;@@FF<88@ADFGEFAFGEFDFFAFC.-(4>7FFGF*(96*//6-((,413(4<92,6:A><2)*.)0(-9;?A442:)-422B)9())-
@M02352:288:000000000-CKWC8:1:1101:24006:2588 2:N:0:ATGCGCAG+CTCTCTAT
CATTCTTGCGAACTTACTCCCCAGGTGGGTTACTTATCACTTTCGCTTTGCCACTCAGACCGACATCCGACCAGCTAGTAACCATCGTTTACGGCCTGGACTACCAGGGTATCTATCCCTGTTCGCTCCCCACCCTTTCTTCCCTTCGCGTCATTTAATTTTTAGTCATCTGCCTTCGTTCTCCGTATTCTGCGTACTCTCTATGCATTTCACTCCTCCACTCACCATTCTATCCACTTCCCTATAATTCACTCCATACTGTCTCATTGACAATTTTACGG
+
CGF,<CFGG@++8-CCFGGGGDFGG@<FF+C<FGFCC<,<CFFFFFGF,CDGEF,C,C,:C+6+8@FG,,+@4C8=<FFCA<,EF=,,A<:5++>+BA+:AFF<F,,88:4BEGF,,4,7,,,5+3C,6D+:F+@D3@E,C:A6EB,+6++++,8,,8E9,,>38@,,,,5,,@7DC**/;*>,*=,,8,D++(0/(6+46D+B/88CF?7;++)03),/(+,)*;););+++;=/()/).()))))/.6<A)),)645.).).)-).))6)6<6)9))3,
@M02352:288:000000000-CKWC8:1:1101:23613:2596 2:N:0:ATGCGCAG+CTCTCTAT
TAATCTTGCGACCGTACTCCCCAGGCGGAATGCTTAATCCGTTAGGTGTGACACCAACAAGCATGCTTGCTGACGTCTGGCATTCCTCGTTTACGGTGTGGACTACCAGGGTATCTAATCCTGTTTGCTCCCCACACTTTCGCACCTCAGCGTCAGTATCGAGCCAGTGAGCCGCCTTCGCCACTGGTGTTCCTCCGAATATCTACGAATTTCACCCCTACACTCGGAATTCCACTCACCTACCTCGAACTAAAGACCAGGAGCTTATAGGGCAGTCCAAG
+
F9E<EEG<FG7@+@FD:FFGGGG:<FC@C@FFEGGGC,@EFGGGGGDGFFF99,,CFGGCGFCFCFGEG@FFCGGCEGGGGFFC,<FFGGG7B?FGBFFGGFGAE=FGGGDFFECEA;,?EAFEGFG9,3DFEGD7C8EGCC6+888+@D8@3+@>DBE9CCFECDF?,@EC67?949D??*;=<66<8;*=1>F39D)*.;A7)6)9DG);DFF;*=((648+;D@G25)96/9),,214(((,)((410).))1:?4:((-((()).).0(1)()))-,
@M02352:288:000000000-CKWC8:1:1101:23394:2600 2:N:0:ATGCGCAG+CTCTCTAT
TAATCTTGCGACCGTACTCCCCAGGCGGAATGCTTAATCCGTTAGGTGTGACACCAACAAGCATGCTTGCTGACGTCTGGCATTCATCGTTTACGGTGTGGACTACCAGGGTATCTAATCCTGTTTGCTCCCCACACTTTCGCACCTCAGCGTCAGTATCGAGCCAGTGAGCCGCCTTCGCCACTGGTGTTCCTCCGAATATCTACGAATTTCACCGCTACACTCGGAATTCCACTCACCTCTCTCGAACCCAAGACAAGGCGTTTATACGGTAGTTCCAG
+
GFCGFFGGGG>C@@FF@FGGGD8:8FECEEFF9FFFGACCFFGGDGGGE@<FGGF7FFGGDCGGCAFFFFD?CFECFGFFFEFE<FEGGFGGGFFGGGGFGDFGFAFCFFEEFGGGG,8F=,C?EFCC;9DFCG@:EG8=D8+=B+,6@FDGBEC>E;FG>3D5:7FBFCCF6EGDDGGF?9C50<CC6CEFC*85():*::+;?FFGFG3FG738*).:>*3;CGF)37FB*8<21(((,.)4<?F2((((-::5?(031,9:0,494.(4(-)5F2<)6
@M02352:288:000000000-CKWC8:1:1101:15914:2629 2:N:0:ATGCGCAG+CTCTCTAT
TAATCTTGCGACCGTACTCCCCAGGCGGAATGCTTAATCCGTTAGGTGTGACACCGAAGGGCAAGCCCCCCGACGTCTGGCATTCATCGTTTACGGTGTGGACTACCAGGGTATCTAATCCTGTTTGCTCCCCACACTTTCGTACCTCAGCGTCAGTATCGAGCCAGTGAGCCGCCTTCGCCACTGGTGTTCCGCCAAATATCTACGAATTTCACCTCTACACTTGGAATTCCACTCACCTCTCTCGAAATCTAGACTGATAGTTTGGGAGGCAGTTCCAG
+
FGGGGGA<FECFF7-@FD9,CCFGFGGGGGGGGGGF@<EFFFGGGGAFFGGGGGGGGGGDCEGFFGCGGGGCFEGGFGGGGGGEGCFCGFGGGGGGGGEEECA<DFD<DFE<D<9DFEGFF,>FDDDAFGGFGGGGGGC9;CFGG@FFGEDE5EEGGGCCEG@E5BFFGGGGGG4)8*;.):EEGGGF?==:+(:,:>5C6;CFCF@GF5)2:?A/+74<AF<BFGFG2*)*9*)6:?FB23>0)4321-(.4:<?).9:9<A><<)3603>B().*-)..
@M02352:288:000000000-CKWC8:1:1101:7157:2630 2:N:0:ATGCGCAG+CTCTCTAT
TAATCTTGCGACCGTACTCCCCAGGCGGAATGCTTAATCCGTTAGGTGTGTCACCAACAAGCATGCTTGCTGACGACTGGCATTCATCGTTTACGGTGTGGACTACCAGGGTATCTATTCCTGTTTGCTCCCCACACTTTCGTACCTCAGCGTCAGTATCGAGCCAGTGAGCCGCCTTCGCCACTGGTTTTCCTCCAAATATCTACGAATTTCACCTCTACACCTGGAATTCCACCCACCTCTCTCGCACTCCAGACTAGCAGTATTAGAACGATTTTCAG
+
,<@ECGGGGGDGGGGFGGGGGGGFGDF@FGGDFGGF@CEFGFGGGGGGGGGGFGGGGGGDEDGDDCBEFGCFGFFEGDCFG8FGG?FCFGGGFEEGGGGDE9BFF<EFGD>FFGFGG,CF=D9FFGGFDEEFGFE:EGGGGG=EFC,+A=@EEGDCF9@;:+D:87FC:EFGGGGGCGG>***498,1,,4+;>FDFF47CDF7CF>:CFFF:F?F+8)/9+/)7*(<8A46A+7(((,2((.,).((,420(:(/3)1(.-46-)6A)5))(-)(.644)
@M02352:288:000000000-CKWC8:1:1101:23318:2632 2:N:0:ATGCGCAG+CTCTCTAT
TAATCTTGCGACCGTACTCCCCAGGCGGTCTACTTAACGCGTTAGCTCCGAAAGCGACGGCTCAAGGCCACAACCTCCAAGTAGACATCGTTTACGGCGTGGACTACCAGGGTATCTAATCCTGTCTGCTCCCCACGCTTCCGCACCTGATTGTCAGCGCCTGTCCAGGGGGCCGCCTTCGACACTGGCATTCCTTCAGACCTCTACGCATTCCACCGCTACACCGGAAAGTCTATCCTCCTCTACAGTACTCTATTTCACCATGTTCAAACGCAGTTCCG
+
66;,<CF<6@+66@BFC@DF<:F,<@+7+86C<FFF@9B@+@@,CFAF,B@F>FF+,@7B++4??FFFFGGGFFEC<<AA9FF,,C<FFFGFCFF7+7F:+@>3,3D3,B=CDFDFFF9=B=3,:,@,,,@FFG7+@88>*,5@5*4;CC,,6:>@7,*:8CE,,,26,<**3/27CC*;)*;*9C9**0<FC4@<24*2)*)*57F5D7)**15@*)(-(5479)()())//8))6())(.34))-))..44A2*)-1<B><))..5)54,((.(7))6-
@M02352:288:000000000-CKWC8:1:1101:22025:2642 2:N:0:ATGCGCAG+CTCTCTAT
TAACCTTGCGGCCGTACTCCCCACGCGGTCTACTTATCGCTTTAGCTGCGCTACTCACGGATTAATTCCACAAACAACTAGTAGACAGCGTTTACCTTGTGGACTACCAGGGTAGCTAAGCCTGTTCGCTACCCACACTTTCGCACATGAGCGTCAGTCTTTGGCCAGGTAGTCGCCTTCGCCACTGATGTTCCTTCTGATATCTCCGCATTTCACTGCCACACCATCACTTCCACTCACCTCTCCAAGACTCCAGTCTGCCAGTCCTAAATGCTCGTCC
+
66BF,CFAFE@CFBBFBE9EG,C+++8+++8,6EFF9C,,6C7@FF@,BC@+@C6:6:E7:C,E55,C,,C,C4E,,:5?,99,?,,A,++8@F<,,,C,BC?<F<AEFFDCAC:@9;F:@F@,,5,+33@CFFGGC+,@=7++@++5,7<C+13*@EC,7@,,@,,@*3;2D,*33;**3/87588C9,<++1=*0*+2++;:5+*/>EB*:;)7++.()63)>F3*/*+**06))((.8).48()().()5(.)))*.6<044)))..5)44*)0(,4
@M02352:288:000000000-CKWC8:1:1101:12939:2655 2:N:0:ATGCGCAG+CTCTCTAT
TAATCTTGCGACCGTACTCCCCAGGCGGAATGCTTAATCCGTTAGGTGTGACACCAACAAGCATGCTTGCTGACGTCTGGCATTCATCGTTTACGGTGTGGACTACCAGGGTATCTAATCCTGTTTGCTCCCCACACTTTCGCACCTCAGCGTCAGTATCGAGCCAGTGAGCCGCCTTCGCCACTGGTGTTCCTCCGAATATCTACGAATTTCACCTCTACACTCGGAATTCCACTCACCTCGCTCGCACTCAAGACCAGGAGTTTCTAAGGCAGTTACAG
+
FFFCEAFGFGGGDC@FGGDFG7FEFGGGGGGGGGGGG9CCFFGEEGGFFGGFGFFDGGGGGGGGFGGGGGGGGGGGGGGFG?DFDGGGGGG7FGG7?FGGEGFFGGGFDCEGF8AFGFGFGGGFGGEGGGGBFFCFGCFDFECCEGFGDEFGGGGGFGGGGGGGDF7DFGGGG>DC>CGFBGCEGGG98FEGG?65@?DDFCFGFFFD4*8CCFEB+)/74A58DF63;FFFFFA>B??1<0(-33>(-,38:BDF77FB?061(.)).)-..().*).2)
@M02352:288:000000000-CKWC8:1:1101:23914:2671 2:N:0:ATGCGCAG+CTCTCTAT
CAGCCTTGCGGCCGTACTCCCCAGGCGGAGTGCTTAATGCGTTAGCTGCAGCACTAAAGGGCGGCAACCCCCTAACCCTTAGCACTCATCGTTTACGGCGTGGACTACCAGGGTATCTAATCCTGTTCGCTCCCCACTCTTTCGCCCCTCAGTGTCAGTTACAGCCCAGAAAGTCGCCTTCCCCCCTGGTTTTCCTCCACATCTCTACGCATTTCACCGCTACACGTCGAATTCCCCTTTCCTCCTCTGCACTCAAGTTCCCCATCTTCCATTGACCTTC
+
GAFAEEGFGG7FC@FGGFGGGG?FFDFGCCCFFGFGFCFF7FEC@FGEGCEF<F,,6CF9==+=+88BBF7FF<EF8FC@,:C?FCE<F?,FECFGE@@7F7+>F@<DDCFDCC7DE@<F,3@>CGGF+B8FGFEFE,@E,>,C5*=CFGCCC=;9,27@EF;,,=<:,,3+5<C5557>F*=E)2>8=2+*9)9-)<)9)CFC97@G9*)*/16*<=161:>*C<:*4)7)78A)(443>>BF0:?9)54:474)).*.6.8(,(.44.4)64*.*)).
@M02352:288:000000000-CKWC8:1:1101:12941:2673 2:N:0:ATGCGCAG+CTCTCTAT
TAATCTTGCGACCGTACTCCCCAGGCGGAATGCTTAATCCGTTAGGTGTGACACCAACAAGCATGCTTGCTGACGTCTGGCATTCATCGTTTACGGTGTGGACTACCAGGGTATCTAATCCTGTTTGCTCCCCACACTTTCGCACCTCAGCGTCAGTATCGAGCCAGTGAGCCGCCTTCGCCACTGGTGTTCCTCCGAATATCTACGAATTTCACCTCTACACTCGGACTTCCACCCACCTCTCTCGAACTACAGCCCAGGAGTTTACAAGGCAGTTCCAG
+
FCF,CFGGGGGGGGGDCEDGGB@CGGDGGGGGGFGGFA<CCF8CEFFGGDDFGGC7FGGFGGGGGDFFFFGGDFEFGGGGGCFFAFGDFGGGGGDCEGGEGGGFGDFGGGGG88FFGGGGGDGGGGFFGGFFGFG:7@DDFGCGGGGGGGFEEGGGGCCFCFE5C7,3>BFFD5DDGGFF>C5:DGCFC:C>FCFB2)5<AGAC5C>D55);++/90.43CFF=FFDD(766?*)(-((4(..1)42:7(()).596()2::(.(:9).48:?FF:?A).-
@M02352:288:000000000-CKWC8:1:1101:6690:2679 2:N:0:ATGCGCAG+CTCTCTAT
TAACCTTGCGGCCGTACTCCCCAGGCGGTCAACTTAGTGCGTTAGCTGCGCCACCCACGACTCAAGGTCACAGACGGCTAGTTGACATCGTTTACGGCGTGGACTACCAGGGTATCTTATCCTGTTTGCTCCCCACGCTTTCGTGCCTCAGTGTCAGTATTTGTCCAGGTAGCCGCCTTCGCCACTGATGTTCCTTCCAATCTCTACGCATTTCACCGCTACACTGGAAATTCCCCTACCCTTTCCAATACTCTAGTTTGCCAGTTCAAAATTCAGTTTC
+
EG<@<FFGG@FEGEGGGGGGGGGCF87@FC,CEFGG9CFFGGGGGGGGGGGGGGGGGG=CCFGFADDFF8FAFA87F>F+?FGF,,5A<FGGG?F+=F+CB7+<FF,B<DGGG?=,3,8C,@<>3DFDA;9FFC7FDGGGGFEEBEF7,,,5,,,5<6<DF9,65>,,,7DFFGD:D:D*0*=A3++5>CCFC<7<<AA7@;;:97;*2*2*;7<1<7(-355?C*.>09F**9),4:(383())).)-),),..*..*))54>)6)--)--.-/66<)-
@M02352:288:000000000-CKWC8:1:1101:14350:2685 2:N:0:ATGCGCAG+CTCTCTAT
TAATCTTGCGACCGTACTCCCCAGGCGGAATGCTTAATCCGTTAGGTGTGTCACCAACAAGCATGCTTGCTGACGACTGGCATTCATCGTTTACGGTGTGGACTACCAGGGTATCTAATCCTGTTTGCTCCCCACACTTTCGTACCTCAGCGTCAGTATCGAGCCAGTGAGCCGCCTTCGCCACTGGTGTTCCTCCAAATATCTACGAATTTCACCTCTACACTTGGAATTCCACTCACCTCCCTCGAACTCAAGACTAGCAGTATTAGGAGCAGTTCCAG
+
GGGCFGGGGGGGGGEFGGGGGGGGGGGGGGGGGGGGFFGGFGGGGGGGGGFGGGGGGGGFGGGGGFFFFGGGGGGGGGGGGGGFEFGCGGCGGE@FEDFFEFGFGFGFGGG:FDGGFEFFEGGFGGGGGGGG:FE:E=D9D@DFG=@DDFGGCGGGGG=EEGG>:FFFF,::?EGDDGGFEDEDGCECFGGCFFFDBF4;FFF@<FFG<*.7:8?*+.)/9A@AC+/2)*;;+1/)6;(8<((48?((.4?<232*,667?FA--.:>))).:?@F7)65.
@M02352:288:000000000-CKWC8:1:1101:22430:2686 2:N:0:ATGCGCAG+CTCTCTAT
CAATCTTGCGACCGTACTCCCCAGGTGGGACACTTATCACTTTCGCTTCGTCACTGAGATAAATCCCAACAACTAGTGTCCATCGTTTACGGCGTGGACTACCAGGGTATCTAATCCTGTTCGCTCCCCCCGCCTTCGTCCATCAGCGTCAGTATAATCGTAGTAGACTGCCTTCGCACTCGGTATTCTGTGTAATCACTATGCATTTCACCGCTACCATCCAACTTCTATCTACTTCCGTACAATTCACGTCAACCAGTATCAAAGGCAGTTCCATAGTT
+
<9E9CDF@FGGG@CCEE@EFGCA,CC@,@@F,<FGAFGDEGGC,@BFGB:FFGCFGGFGADG<AFFAFGGGFG<FDCEGG9,6CFGCFGGGEF@>CEFCFFG,AF++::EF,CA;,44,CEFGGFF@D+3+8C+3+8+,688,,4,,7@CEGCA:,,,,6>:C333,5>F8,252@***/1?EEF5=@,=1+494/@+;CFFFF?87+1<7*9>;3*)).(24)**)2)*9797AAF).443(,)))).-4,86?FB17>F<A9A)6.2(44))9.*.)..
@M02352:288:000000000-CKWC8:1:1101:15680:2735 2:N:0:ATGCGCAG+CTCTCTAT
TAATCTTGCGACCGTACTCCCCAGGCGGAATGCTTCATCCGTTAGGTGTGTCACCGAAAAGCATGCTACCCGACGACTGGCATTAATCTTTTACGGTGTGGACCACCAGGGTATCTAATCCTGTTTGCTCCCCACACTTTCGCACCCCAGCGTCAGTATCGAACCAGTGAGCCGCCTTCGCCACTGGTGTTCCTCCGAATAACTCCGAATTTCACCTCTACACCCGGAAGTCCACTCACACATCTCGAACCTACGCCCAGGCATTTAAGTGGCAGTTCCAG
+
<<FFFFGGGG+68:@FEGFGCCFCGGGEG@FGGGF,,@,CFFCFEGGDFDC,9C<BB++8C,,EF8F<,,EF++4+44+BDE9,,<?F9ECF9?FD,=FGGGE,:+B,B7+B<A=,C9E,33AFD9=EA=>D=<+@8D,@3@C>EE+@E5FECEGGEE7,@*,2>B>FC@98FE4DD465)*4*2<*3CG8:DC+,:.>D)+22)0.:/20**166+08>)*4)))(52)9*9*4).2:)(()).<?0((-(..()-()((((.))).4.)51,7,*-.))
@M02352:288:000000000-CKWC8:1:1101:23454:2742 2:N:0:CTGCGCAG+CTCTCTAT
CAATCTTGCGATCGTACTCCCCAGGTGGGACACTTATTACTTTCGCTTTGTCACTGAAATAATCCATCAACTAGAGTTCATCTATTACGGGGTTAACGATCGGGGTAACTAATTGTGTACTCCCCCTAGCCACTCGTGCTTGCGTGTCAGTATATCAGTATTAACCCGCCTTTGTGACCGGTATATCAAGTATGTTCTATGTATTTCAGCACTACACTACTCACCCTACCTACTTCTTTACAACTCAAGTCAACCAGTATCAAAGGTTGTTCCGACGTTAT
+
G9AFFEGCCFE<<+CF8F9FF,E6CCEFG@,CECF9,,6<CEF,B:BD,,,,C6CFGFG9,A<CC<,C<,,9C,,666,,<<,,<,<?,,++8+,9,,,,,+8++@+9:5?FF5,94@,4,C,A86@@648,,,4+8,6+@,+66B8=,@@,,,7,7DD9,33,,33>++3+,72++++*0**4+,,7,4,=;*+**+++=:+5*=+:+53*2/:AG=(8C)>)/*(0()*+/*)1)/)))1))/)/().)9)7(:07+1?5)7)())((,6)()(.41(.
@M02352:288:000000000-CKWC8:1:1101:7561:2743 2:N:0:ATGCGCAG+CTCTCTAT
TAATCTTGCGACCGTACTCCCCAGGCGGAATGCTTAATCCGTTAGGTGTGTCACCAACAAGCATGCTTGCTGACGTCTGGCATTCATCGTTTACGGTGTGGACTACCAGGGTATCTAATCCTGTTTGCTCCCCACACTTTCGCACCGCAGCGTCAGTATCGAGCCAGTGAGCCGCCTTCGCCACTGGTGTTCCTCCGAATATCTACGAATTTCACCTCTACACTCGGAATTCCACTCACCTCTCTCGAACTCAAGACCAGGAGTTTACAAGGCAGTTACAG
+
FAFCFFGGGG>EE>FGEGGGGGGGGFGGGGFFFGGGGGGGGGGGGGGFCEGGGGGGFGGGGGGGGGGGGGGGFCFEGGGGGGGGGFCDFGCGFGGG<FCGFFEGFFB<FGGGDGGFE;@FFGFGGGGFGGGGGGGEGGGGFEGCE8+0@EGGGGGEGBCFGGGGCC7DGE9C87DGGGGF4CGG4,=,8AEGFCF@>EB<F+87?F>DGG5+;AEF<F@@>F@8F:(/8:FFFFA4???,4(87)5670:()8?)7:(.4:(22:4<BF>22170.*6<>)
@M02352:288:000000000-CKWC8:1:1101:9200:2748 2:N:0:ATGCGCAG+CTCTCTAT
CATTCTTGCGAACGTACTCCCCAGGTGGGTCACTTATCGCTTTAGCTTCGCCACTCAAACCGAAATTCGACCAGCTAGTGACCATCGTTTACGGCGTGGCCTACCAGGGTATCTAATCCTGTTCGTTACCCACACTTTCGCACCTGCGCGTCAGTCTTTTGACAGCGAGTCACCTTCGCCCCCGATGTTCCTTCTGATATCTACGCATTTATTCGCTCCACCAGCACTTCCTCCCCCCTCCCCCACACTCTATTTTGCCCGTTATAAATAATATTCCCCCG
+
CG<BAFGGGGG+@FGGGGGGGGGGG,EF+6CFFFGG,C,BCFG,EFG@EFGGGGFGGGF,66+7@<F<C6,@>C,,9,:,C,E,BE:FBDFE+4C=FG:+49,AF<8++,487AF,,,,,,77A:+A++86,B+@E9@=3+6@+7@3++@:9*:<A;3E,,*,,2,51B1DCFGGCF<*2)2**2:C=;9+;@46));;+8CFC;5B3C7;++04>803(4).)/5103****)-31((43(4(-((-.(.).))1)./)(,(,(6).5).)).9-980,-
@M02352:288:000000000-CKWC8:1:1101:13682:2749 2:N:0:ATGCGCAG+CTCTCTAT
TATCTTGCGACCGTACTCCCCAGGCGGAAGGCTTAATCCGTTAGGCGTGACACCAACAAGCATGCTTGCTGACGTCTGGCATTCATCGGTTACGCTGTGGACTACCAGGGTATCTAATCCTGTTTGCTCCCCACACTCTCGCACTTCTGCGTCAGTATCGAGCCAGTGAGCCGCCTTCGCCACTGGTGTTCCTCTACATATGTACGAATTTCACCTCTACTCTTGGAATGCCACTCACGTCTCTAGTAATAGTGACATATCGTTTTGGAGGCATCTCCAA
+
,C,6FG,;CFC:F;F:,E8C668@C7++F+BE8EC<EF9FD,@CF,@F+:FF,=C<C,6=ECECE,CE7DCGFE?=FF,,,,:5?9FFGCB+58+8@F,,,BFF<=5A?:=,AF9,,A:DA,7ABFDFG,AC,@>>,,7D+@+B3,:,77CEGGCFFCCEE>8C>D,,F,88*3;*18))**/2<,,,,*43);))1+++2+21;888*);@+)0>;7A3+)31*7;CF)9@F24(4((.-(2).<))))))))/--*-)),(,4(4,3((-()(*)5:(
@M02352:288:000000000-CKWC8:1:1101:15121:2754 2:N:0:ATGCGCAG+CTCTCTAT
TAATCTTGCGACCGTACTCCCCAGGCGGAATGCTTAATCCGTTAGGTGTGACACCAACAAGCATGCTTGCTGACGTCTGGCATTCATCGTTTACGGTGTGGACTACCAGGGTATCTAATCCTGTTTGCTCCCCACACTTTCGCACCTCAGCGTCAGTATCGAGCCAGTGAGCCGCCTTCGCCACTGGTGTTCCTCCAAATATCTACGAATTTCACCTCTACACTTGGAATTCCACTCACCTCTCTCGAACTCAAGACCAGGCGTTTAGGAGGCAGTTCCGA
+
GFGGGGGGGGDD@CBFGGGF@FGGGGGGGGGGGGGGGDEFGEDGGGGFGGGGGGGCGGGDGGFGGGGGCFDGCFGGGGDFGGFGGGGGGGGGGGGGGGGGGGGGFGGGFGGGFGFGGGGGGGGGGGGGGDCGFFGCEGGGGG+AEGGGGGGGGGGDG;3D+>EGGGGGFA@CFGGDDDGFFGEGCFCFGGGGGFFFF;?F6FFGFFF37F;FGAE=9A3<C=@+?C3<48;FFAEFD(5:3348>B:D?6:A>B2??27?B1(3(2(.4)42(,7:=)),(
@M02352:288:000000000-CKWC8:1:1101:24500:2754 2:N:0:ATGCGCAG+CTCTCTAT
TAATCTTGCGATCGTACTCCCCAGGCGGACTACTTAATCCGTTAGGTGTGACACCAACAAGGACACTCGCCGACGTCTGGCTTTCATCGTTTAAGGTCTTGACTACCAGGGTTACATATCCCGGTTGCTTCCCACACTTTCGTACCCTAGCCTCAGGTTCGAGCCAGGCAGCCGCCTTCCGCACTTGTTTTTCTCCGTATTACCACGAATTTTCCCCCTACCCCTGGGATTCCACCCACCTCTCTCGATCTATAAACCGGCAGTTTTCGAGGCCGCTCCGG
+
,;E<CFF<FGG-CFGFDGGFECD,C,@7++@,C,EE,C6FEEFGGFGGA@,CF@,CFD7,E,,,,:B,6:+>+=:++94,9,:,9B,9,+B@<,,,9,,,C<AB,4BFFGD,,+,,4C,7@33+8>+693C8<=FF8=EE;358+@,+1,<,,5@,,,7@*3,*@@,*1<E*DE4<<D*))::5),=++7<*2);)()2*/1++)/))2*8:+1);*0-,2)(.*/4*,05/*/),-((-(,).).()(.(.).-0).)(-(4(6-6),(((-(0(.-6?6
@M02352:288:000000000-CKWC8:1:1101:16316:2757 2:N:0:ATGCGCAG+CTCTCTAT
TAATCTTGCGACCGTACTCCCCAGGCGGAATGCTTAATCCGTTAGGTGTGACACCAACAAGCATGCTTGCTGACGTCTGGCATTCATCGTTTACGGTGTGGACTACCAGGGTATCTAATCCTGTTTGCTCCCCACACTTTCGCACCTCAGCGTCAGTATCGAGCCAGTGAGCCGCCTTCGCCACTGGTGTTCCTCCGAATATCTACGAATTTCACCTCTACACTCGGAATTCCACTCACCTCTCGCCAACTCAAGACCAGACGTTTACACGGCAGTTCCAG
+
EFGGCFGFC:@GEG7CFFFF8:FCDEEFGGGGGGGGGGGGGGCGEFGGFGGGGFFGGGFFDGGGGGFGGGGGGGCFDFFGGFG9CFCFGGDF@FFEGGGEEGGGGFFFGGGGGGFDD9FGGGGFGGGGFFGGGGGGGCFGCEEGGGFGDGDDGGG6,5@E>FCGGGC:>DCGECDGGG449CEEDF8>CC5FF*=39:59>7+;?;F<<:8FFFF4+;)47@@6<C(:(0/7**6420::<B?:(-(49?:BBF?*2172((,(((4<))4((-0(/6<2)
@M02352:288:000000000-CKWC8:1:1101:11846:2777 2:N:0:ATGCGCAG+CTCTCTAT
TAGCCTTGCGGCCGTACTCCCCAGTCGGAGTGCTTAACGCGTTAGCTACGACACCGCAACGGTCAATGTTCGCGACATCTAGCACTCATCGTTTACGGCGTGGACTACCAGGGTATCTAATCCTGTTTGCTCCCCACGCTTTCGCGTCTCAGCGTCAGTTATCGTCCAGGAAGCCGCCTTCGCCACCGATGTTCCTCCAGATATCTACGGATTTCACCCCTACCCCTGGAATTCCACTTTCCTCTCCGACACTCAAGGTATGTAGTTTCCAATGCAGTTC
+
FFGFCFFFFGGE@FGGGGFGGGGD@EBCFEGGGGGGG@CDFGG@F9EDFFCEFDC7:BF+>+8B,CEFFGEGGDGG7FF95EF,E,EE9FF<FFFEEF@+CFG@FFFDFDB@7FAFDFFCGC,@F<FAFGGCFGGEEGGDE@E5BE5CCD,CGDG5CEE@9,@*=F@EGF**=:FDDG<34*CEGC5C8EEGDFF2>?5D*94:-=?C<EF57?29@4(4:5.)1/19<:)6<B><4)-)6):244:9>F09BB06?)94>:)46:::942)6:4)9<A<
@M02352:288:000000000-CKWC8:1:1101:10829:2781 2:N:0:ATGCGCAG+CTCTCTAT
TAATCTTGCGACGGTACTCCCCAGGCGGAATGCTTAATCCGTTAGGTGTGACACCAACAAGCATGCTTGCTGACGTCTGGAATTCATCGTTTACGGTGTGGCCTACCAGGGTATCTAATCCTGTTTGCTACCCACACTTTCGCACCTCAGCGTCAGTATCCATCCAGTGAGCCGCCTTCGCCACAGGTGTTCCTCCGCAGATCTACGACTTCGACCTCTACACTCGGAATTCCACTCACCTCTCTGCACCACACGACGCGGCGTTGAACAGGCACTCCCAG
+
C<G,,;C,@B@@+@FD,CE<D,,,,,7+@F,C@FA96@<C@C,F,F@@FF@,<CDF=CDG<,,,CFFGG7,,,:4=,C4F,45,,<<94FGF@A+B:<8+4+,:A,E8F+CBF=FEC9E,@CEG,8>EE,EF,,+@BE,E=@6@CB,+,4D731:>;;,C,3,3@,,7:,4>F>DC*/A>9*11*4/<1<8++*+(/):)0*)3)8)*)2)+*)48:))79=@6*9(1156*/*.<(,.0.()..)))(((,((()4()(((((-(-)3-(((().0((.3
@M02352:288:000000000-CKWC8:1:1101:23814:2782 2:N:0:ATGCGCAG+CTCTCTAT
TAATCTTGCGACCGTACTCCCCACGCGGCATGCTTCATCCGTTAGGTGTGTCACCAACAAGCATGCTTGCTGACGACTGGCCTTCATCGTTTACGGTGTGGACTACCAGGGTATCTAATCCTGTTTGCTCCCCACACTTTCGTACCTCAGCGTCAGTATCCAGCCAGTCAGCCGCCTTCGTCACTGGTGTTCCTCCCACTATCTACGAATTTCACCTCTACACTTGGCATTCCACTCACCTCTCTCGAACTCAAGTCTAGCAGTATTAGCTGCATTTCCA
+
B;FFFFG9FE7@BCECBCFGCE8++@:@+6+,EEGAFCGG7F8E7BEAG@F<FFGGDGG8FFG99A<CECEFDFGDC?CAG,C?=,<EFFGFGC=@FFC+=EGEEEEEFFCF,AE,=DEFGC,BBFDC;D8D:DC7+8EGGGF,6::?F,,+@7:+@,7E,74@*,3@,,3:BEG47DG**2*AD@:A,:5BFFF=(??<;7;:5A5>/5)+;:?ACA))1;@:FGF4;6A7FAE2((.().)472(4(336<,)*.)0.-)-62)6)6,))((*4=:)-
@M02352:288:000000000-CKWC8:1:1101:10547:2789 2:N:0:ATGCGCAG+CTCTCTAT
TAATCTTGCGACCGTACTCCCCAGGCGGAATGCTTAATCCGTTAGGTGTGACACCAACAAGCATGCTTGCTGACGTCTGGCATTCATCGTTTACGGTGTGGACTACCAGGGTATCTAATCCTGTTTGCTCCCCACACTTTCGCACCTCAGCGTCAGTATCGAGCCAGTGAGCCGCCTTCGCCACTGGTGTTCCTCCGAATATCTACGAATTTCACCTCTACACTCGGAATTCCACTCACCTCTCTCGAACTCAAACCCAGGAGTTTATAAGGCCGTTCCAG
+
GGGAFEGGFGGEEGGGGGGGGGGEGGGGGGGGGGGGGGGFCFFFGGFGGGGGDFGGGGGGGGGGGGGFDGFCGGGDEGFECCFGGFGGFGGGGGGGGGGGGFCDFG@EGEEB@FA,@FGGAEFGGGFFGGGGG<BCC,@FGG>CG@DFD8CECCEEG9AF7F*8CFGGCF>EDCDDDGF4/9CEG6CF6EEGG*:795>3=7A@CC3C55=C76?F@FFE36=15*6C?>@F**-)((.,.8<:>><0:BBA70)*44B:38(43-4<BF92:(7(50()-
@M02352:288:000000000-CKWC8:1:1101:12216:2790 2:N:0:ATGCGCAG+CTCTCTAT
TAATCTTGCGACCGTACTCCCCAGGCGGAATGCTTAATCCGTTAGGTGTGACACCAACAAGCATGCTTGCTGACGTCTGGCATTCATCGTTTACGGTGTGGACTACCAGGGTATCTAATCCTGTTTGCTCCCCACACTTTCGCACCTCAGCGTCAGTATCGAGCCAGTGAGCCGCCTTCGCCACTGGTGTTCCTCCGAATATCTACGAATTTCACCTCTACACTCGGAATTCCACTCACCTCTCTCGAACTCAAGACCAGGAGTTTATAAGTCAGTTCCAG
+
GGGGGGGGGGEGC7BDGGGGGGDCGGGGEGGDGGFGGGFCFFC@FGGFGCGGGGGGGGGGGGGGGGFEDGGGFGGGGFCGGGGGGGGGGGGGGF@FD74BFGFFGFG?8?FGC<?EGGGFGGGGGGFEFEGGG8FEGGGGGGGGGGGGGGGCEDGC7E@A++4@CCCGGGGGGGGGGGC*:C>EGGCF6=AFGFFB=D49>;@:?=):CFFGGFFFFF34>A@AFG(:<@FBF44AF??0.47,8>?),::>F?271<F?(,(41<A)5).))-@:6)6<9
@M02352:288:000000000-CKWC8:1:1101:12531:2793 2:N:0:ATGCGCAG+CTCTCTAT
CAATCTTGCCGCCGTACTCGCCAGGTGGGACACTTATCACTTTCGCTTAGTGACTGAGATAAATCTCAACAACTAGTGTCCATCGTTTACGTCGTGTACTACCAGGGTATCTAATCCTGTTCGCTCCCCACGCTTTCGTCCTTGAGCGGTAGTGTTACATCAGCTGGCTGTCTTCGCCACTGATGTTCCTTCCTATCTCTACGCATTTCACCGCTACACTGGCAATTCCATCACCCTCTATAGTACACTAGTTTGCCAGTTCAAAATACAGTTCAAAGGTG
+
E,<,,CF<,,++@+@;FFG,7+,7:C,CF,C,CF<,9,6C@EE<@4@FEE<,6C,C@E,,,<E<C,5C9,:,,E<FFEED<FFGF,EFFC,4:@F:=8<C9BBE<8+,BFEFFFFF,49E9,8++:++4@CFD++6,6=E=+3,,8D6+3+864@E,,,,,,8,@,@+D:,@,@E9?DC59>,=5=FGCFDGG;6A3BFF@8:9(28:2,1?*?5B=A,9@)()0687);+;6A(60233)))1)<)5>3))-)./))/).--542))-5:)))/)9..<(
@M02352:288:000000000-CKWC8:1:1101:12197:2798 2:N:0:ATGCGCAG+CTCTCTAT
TAATCTTGCGACCGTACTCCCCAGGCGGAATGCTTAATCCGTTAGGTGTGACACCAACAAGCATGCTTGCTGACGTCTGGCATTCATCGTTTACGGTGTGGACTACCAGGGTATCTAATCCTGTTTGCTCCCCACACTTTCGCACCTCAGCGTCAGTATCGAGCCAGTGAGCCGCCTTCGCCACTGGTGTTCCTCCGAATATCTACGAATTTCCCCTCTACACCCGGCATTCCCCTCACCTCTCTCGAACTCCAGACCAGCAGTTTCTAAGGCAATCTACG
+
GCFGGGGGGGDGGGEGGG9FGEFGFGGGGGGGGGGGD<CEGGGGGGFFFFFGGGGFFECFGGGGGGGG=FFGFGGG787ED,C?EEGF@DFGGFFDEFGGECFGAF<=FCGGEE=FEFF=EGCGGGGGCGD7CE7+8@,6>CCCEC@D?=,@ED6EE,@FC@+3*><EDF,,@*;4*9>*/9*/;=C@6;C7B@AB=48C>C6;)6)*1/)+:+.;*:;AE:5)2)(),7?6*/3:?F:0).)2).(),::))3,9?6)4(.(6)))))-6:(().)-)-(
@M02352:288:000000000-CKWC8:1:1101:15874:2806 2:N:0:ATGCGCAG+CTCTCTAT
TAATCTTGCGACCGTACTCCCCAGGCGGAATGCTTAATCCGTTAGGTGTGACACCAACAAGCATGCTTGCTGACGTCTGGCATTCATCGTTTACGGTGTGGACTACCAGGGTATCTCATCCTGTTTGCTCCCCACACTTTCGCACCTCAGCGTCAGTATCGAGCCAGTGAGCCGCCTTCGCCACTGGTGTTCCTCCGAATATCTACGAATATCACCTCTACACTCGGAATTCCACTCACCTCTCTCGAACTCAAGACCAGGAGTTTATAAGGCAGTTCCAG
+
9,@FAFFGG@CFGE@EGFGFFGGEGCEGEEFGGGGGGEEFGGG7FGFAFEAFFGGCFGGFE8FFE89FFGGGG<?4BE7=A8?E9EA<=F8FC9FCGFFGGEFCGFCFC@GFCFGF,4E:>=?FGGGCFGDGGFGGGGGGFCEDE8DGG,8CEGEDF,@FD:8CEGGGG=FDFED**39*:CEGG,45<A*1=/159A5:=7@+<;8DC*);;:<)+8;3)13+>C?)(09=4@B237?FF?<:243.8:..3(.91:42:?(.2<AFFA<7:4B?*-4)-
@M02352:288:000000000-CKWC8:1:1101:16931:2812 2:N:0:ATGCGCAG+CTCTCTAT
TAATCTTGCGACCGTACTCCCCAGGCGGAATGCTTAATCCGTTAGGTGTGTCACCAACAAGCATGCTTGCTGACGACTGGCATTCCTCGTTTACGGTGTGGACTACCAGGGTATCTAATCCTGTTTGCTCCCCACACTTTCGTACCTCAGCGTCAGTATCGAGCCAGTGATCCGCCTTCGCCACTGGTGTTCCTCCCAATATCTTCGAATTTCACCTCTACACTTGGAATTCCCCTCACCTCACTCGAACTAAAGACTAGCAGTATTAGAGGCAGTTACAG
+
CF?FGGGGGGCGFC@FGGFGFGGGGGGGGFGFEGGGGF,@FGGGGF,,BFFGGGGF@7C,CB86,9C9CD<D<F,:FE+,4BEF,,<C7BFG?DFGEF:EE,B,AAE,=FF8=<FGCG,,CAD<FG,83>BFG8C:7DCF,@,D8EED?8E:37;:<BF,++D*B:F>B9,,>9DD4;C?ADED*,8,0==FFCA@(;)*;=8=*4)/*08C++9*>8).7+36:>)*/2;FF6((/63()((,-6(60(())))/2-0(,<<<:BF)):4(,().9).6)
@M02352:288:000000000-CKWC8:1:1101:6668:2814 2:N:0:ATGCGCAG+CTCTCTAT
TAACCTTGCGGCCGTACTCCCCAGGCGGACAACTTAGTGCGTTAGCTGCGCCACTTACGATCCAAGGCAACCGACGACTAGTTGACATTTTTTACGGCGTGGACTACAAGGGCTACTACTCCTTTTTACCACCCCCGCCTTCGTGCCTCGGCCTTAGTATTCGTCCAGGTAGCCTCCCTCCTCGATGATGTTCCTTCTATTCTTTACCCTTTTCACCCCCCCACCGGATTCTCTACTTCCTCTCACAATCACATCGTCTGCCATCTTCTAATGCCGTTCC
+
,;BFAEF@FC7+7FFGEGGGGEF>8<@C+@+9CFGGFECFFFF:CGG,B:=FGG,,EF,,,,855?<<,,C,77C:+4FFFA9,,C,9,,,<6=,B+++8:++,,8=,,C,@7,,,3,,@>,<>CGC,33,8@7*****6>,*4*48+,****=,,5,,2@98B*<*8*7++29?C5*;A5*=***+1>+5@+.@))*/01***)96**+.**1)9:)-(()-7*)()()*/9*).)))..5)()-,)),.(.))0-17()).-()).)--6)6)(.((.
@M02352:288:000000000-CKWC8:1:1101:7075:2821 2:N:0:ATGCGCAG+CTCTCTAT
TAATCTTGCGACCGTACTCCCCAGGCGGTCTACTTAATGCGTTAGCTGCGCCACTAAAGAAACAAGTTCCCCAACGGCTAGTAGACATCGTTTACGGCGTGGATTACCAGGGTATTTAATCCCGTTTGCTCCCCACGCTTTCGCACCTCAGCGTCAGTATCAGACCCGGTGGCCGCCTTCGCCACTGATGTTCCTTCTTATATCTACGCACTTCACCGCTACCCAGGAAATTCCACCACCCTCTTCTGTACTCTAGCCCAGCCGTATCAGGTGCACTTCC
+
C,B9AEF<CBFGGGBCFGGGGEFCGDE@@FFFGGGFGCGFGG:FGG@EECFCFG@D@FGC8<,,9EFFFGFEFEF:+@+CFGFA,?,5A4BE@<F=:B:@F>C,:F,B9B:FF8F,C,A;@;,>DFG7A,,@FGC+4?6+:<6+6+**,4@FG>3@EGGFEC,2D7,1>*:C6=?)97**258EC?F7C7<@CCF?A*1;+1;;7+1*C5)7C64?F5040.()**-9(6@*6*4)(26:21((.65))-64--)*)().(.(-(-(,44:4()0-9:?B
@M02352:288:000000000-CKWC8:1:1101:10011:2822 2:N:0:ATGCGCAG+CTCTCTAT
TAATCTTGCGACCGTACTCCCCAGGCGGAATGCTTAATCCGTTAGGTGTGTCACCGACAAGCATGCTTGCCGACGACTGGCATTCATCGTTTACGGTGTGTACTACCAGGGTATCTAATCCTGTTTGCTCCCCACACTTTCGCACCTCAGCGTCAGTATCGAGCCAGTGAGCCGCCTTCGCCACTGGTTTTCCTACGAATATCTACGAATTTCACCTCTCCACTCGGAATTCCACTCACCTCTCCCGACCTTAAGACTACCAGTATGAGAGGACGTTCCGG
+
AEGDFFGGGGDCEGGFGGGGGDGEFC@FFFGGFGGF,CEGEGFGGFGGECFGGGGFGGDGG@FGFFCE=DEFFEGEFGGCF,?B9AFFFGGGCFEEEFEF,,:AFEEFGGGD<FFDGGC:CDFFGGCAED=F78@BC8EGGGGAG76CF?EE***@@@;3@:3*>@<DE9,?8ECC<CC//9CEF?6++2/10)+.,:)*0;8C)1./**2++3<=6@2376:62/()-<4@496-314?7:7:1360(43)).)*))/525)66A<>A4)(((88),214
@M02352:288:000000000-CKWC8:1:1101:9726:2823 2:N:0:ATGCGCAG+CTCTCTAT
CAATCTTGCGACCGTACTCCCCAGGTGGTACACTTATCACTTTCGCTTAGTCACTGAGATATATCCCAACAACTAGTGTCCATCGTTTATGTTGTGGACTACCAGTGTATCTAATCCTGTTCGCTCCCCACGCTTTCGTCCATGAGCGTCAGTATATACGTAGTAGACTGCCTTCGCAATCGGTATTCTGTTTTATCTCTATGCATTTTACCTCTACCCATCACATCCTATCTACTTCCGTATAACTCAAGTCAACACTTATCACAGGCATTTCCATAGTT
+
<6,C@FF@,++7@@;D,DAC,8C,6EF?,,CF@<EEF<,CFGGG@FDF,CFFFFGCG@FC@,,C@:,C,8F@8,:CFEFF,6?F7,BD@,C?,,:=:,B9=4?,,9,<5C?B,,94,C,C>=FC+4CE8EE7::FFG8FG@44;9,3+@++6@=DE8F;>,86BE<F,>,>8,@++39+0;+++**@,7,@++)+*0?+<E9++9B+9+,*3+;6A,+)*)/0/4=)278:*488766*/32:@3))/.()9)).2.(*/)175).)((,)/..+1+1)/)
@M02352:288:000000000-CKWC8:1:1101:14979:2823 2:N:0:ATGCGCAG+CTCTCTAT
CAACCTTGCGGCCGTACTCCCCAGGTGGTCAACTTAGCGCGTTAGCTGCGCCACCCACGACTCAATGTCCCCGACCGCTAGTTGACATCCTTTTCCTCCTGGACTTCCAGGGTATCTAAATCCGTTTGCTTCCCCAGCTTTCGTGTCCTCGTGTCCGTATTTGCCCCGGTAGCCGGCTTTCGCACTCATCTTTCTGCCAATCTCTTCGCCTTTCCACGCCACAACGGAAATTCCACCATACTCTACCACACTCTAGTTTGCCAGTTCCAAATGCATTTCC
+
9C,F,FFGG+@@:7FFGCDGGG<CG,CC,,,,CFGGG9FG+FC,@FG,F:FG7FGFF:86@FGF8,,<5,C,44+++8464A<E,5,5,,9CE,55,7,:,A,=,,8C,,FEF8,,,,,,,C3+>FC+,,,CFG8,+,,@E9+,4852,,+@,1,3*3,3@;@,6D*BGGG*6:)):):)4*=C7E+5++1;+96)/;)0)011)+3***)1:*4/@)((()()*)-*()19*044:.),4),)-)))5:82:4<*.6*))5)83<4).).4))*)0.6<
@M02352:288:000000000-CKWC8:1:1101:15878:2823 2:N:0:ATGCGCAG+CTCTCTAT
TAATCTTGCGACCGTACTCCCCAGGCGGAATGCTTAATCCGTTAGGTGTGACACCAACAAGCATGCTTGCTGACGTCTGGCATTCATCGTTTACGGTGTGGACTACCAGGGTATCTAATCCTGTTTGCTCCCCACACTTTCGCACCTCAGCGTCAGTATCGAGCCAGTGAGCCGCCTTCGCCACTGGTGTTCCTCCGAATATCTACGAATTTCACCTCTACACTCGGAATTCCACTCACCTCTCTCGAACTCAAGACCAGGAGTTTATAAGGCAGTTCCAG
+
GGGGGGGGGGGGGGGGGGGGGGGGGGEGEGGGGGGGGGGGGFFEGGGGGGGGGGGGGGGGGGGGGGGGGGGGGGGGGGGGGGFGGFGGFGGGGGGEGGFGGGGGGGGGGGGGFGGGGFGGGGGGGFGGFGGGGGGGGGGGGGGGGGGGGGGGGGGGGGCGDCD>CFFGGGGGGGGGGDGF>DGGGGFC8FGGGFFF@FBGFGAFFAFGGFFGFF?8CFFFFFF=FGF)-5@FFFBA?12:?????<:>B??42?BFB?FFF2(4<<9A<AF<7478@<)<.
@M02352:288:000000000-CKWC8:1:1101:13225:2849 2:N:0:ATGCGCAG+CTCTCTAT
TAATCTTGCGACCGTACTCCCCAGGCGGAATGCTTAATCCGTTAGGTGTGACACCAACAAGCATGCTTGCTGACGTCTGGCATTCATCGTTTACGGTGTGGACTACCAGGGTATCTAATCCTGTTTGCTCCCCACACTTTCGCACCTCAGCGTCAGTATCGAGCCAGTGAGCCGCCTTCGCCACTGGTGTTCCTCCGAATATCTACGACTTTCACCTCTACACTCGGATTTCCACTCACCTCCCTCGTACTCAAGACCAGGAGTTTATAAGGACGTTCCAG
+
GGGFGGGGGGGGGDCFGFFGFCFGGDFGGGGFGGGGGFGGGGC@@FGFGGGGGGGDGGFGFGGGFGGD<FGGGGGGDFFCF@EGFCFGGGGFGGEGGFG>@DGGAEDEFGGGFFGGFFGGGFGGGGDGGGGGGGGDGFDGG6CGEEDFG8FGGGGDEAFF+@7CGFCFGFGC,7C4*?F:?D8586CA8CEGGFF@FFFG:C@D?FFG5E3:DFFA@AEAE8;AFG?D()9@@64570(()((-.8((-:?A4()*4:)4:<42,-)).69B<75373(64
@M02352:288:000000000-CKWC8:1:1101:17016:2860 2:N:0:ATGCGCAG+CTCTCTAT
TAATCTTGCGACCGTACTCCCCAGGCGGAATGCTTAATCCGTTAGGTGTGTCACCGAACAGTATACTGCCCGACGACTGGCATTCATCGTTTACGGTGTGGACTACCAGGGTATCTAATCCTGTTTGCTCCCCACACTTTCGTACCTCAGCGTCAGTATCGAGCCAGTGAGCCGCCTTCGCCACTGGTGTTCCTCCAACTATCTATGAATTTCACCTCTACACTTGGAATTCCACTCCCCTCTCTCGAACTCTAGACTGATAGTTTTTGAGGCAGTTCCAG
+
FFGGGGGGGGG+@FFGGFCF,CFEGGDEFGGGGGGGGCGGEGGGGFECGGGGGGGGGGDGGGGGFGGGGGGGGGCEGDEFGGEDFCFFCF?FFGGGDECEDDFFFECFGGGGGFD9=FF9DAC<FDFCD,>DF>++3,@BGGGGF@:CCFDEEG5EGGFCBFF5C@BDF:,2?*;C9CCFFGGGDF6C8=8+1.18;A)>A:CG3++;;:;+1+7=>5)74:;A+7=CA?4=?FA4((.((,(4543:73()64604-9)..)..62(2,,11(>81))-)
@M02352:288:000000000-CKWC8:1:1101:13216:2864 2:N:0:ATGCGCAG+CTCTCTAT
TAATCTTGCGACCGTACTCCCCCGGCGGAATGCTTAATCCTTTAGGTGTGACACCAACAAGCCTGCTTGCTGACGTCTGGCATTCATCGTTTACGGTGTGGCCTACCAGGGTATCTAGTCCTGTTTGCTCCCCCCACTTTCGCACCTCAGCGTCAGTATCGAGCCCGTGAGCCGCGTTCGCCCCTGGTTTTCCTCCAACTATCTCCGAATTTCACCTCTACACCCGGCATTCCACCTCGCGCTCTCGACCTCGAGCCCACACGACTAGAGGGCGCTTCCAG
+
B<F9FFF@AC@C@CG9,CFGG@+++::@+@@FEDF<E<<F9EE9FAF@F7CFEF<,9=,,C,,C,,4C<D,F?E::BFFC8,:CE<EC8BEF7<+B448=7+B<A,B=<::A>F,3,,7,CCFFGG<EAF87FCEDEFGGD8++:@D>,:,1@E5*2,F;C@FG5:*4**42,*:)18<>AC*=8**>+2*+:3*.(9)*/***-*)9*:7CF*6=+03--*3))10),)6@F4<((,(--(,-()-44(()(,-)3()(--(((((,))((-()-712-5
@M02352:288:000000000-CKWC8:1:1101:9334:2873 2:N:0:ATGCGCAG+CTCTCTAT
TAATCTTGCGACCGTACTCCCCAGGCGGAATGCTTAATCCGTTAGGTGTGACACCAACAAGCATGCTTGCTGACGTCTGGCATTCATCGTTTACGGTGTGGACTACCAGGGTATCTAATCCTGTTTGCTCCCCACACTTTCGCACCTCAGCGTCAGTATCGAGCCAGTGAGCCGCCTTCGCCACTGGTGTTCCTCCGAATATCTACGAATTTCACCTCTACACTCGGAATTCCACTCTCCTCTCTCGAACTCAAGACCAGGAGTTTATAAGGCAGTTCCAA
+
E@FGEGFGGD@GFEFGGGGGGGGGGCFFGGGGGGGGGGGGGGGGGGGFFCFFFFG,,B7CFFF9?FGGGGDFEGC=F<C<FECE,CFF8FFFFGCEFGEGGFDEDCFGFGDGFGGFE;EGGFFCFF?FGGFGEDF7CFGGGGCE8C@?8,@EGGGGCCC34+3:*6,6,39BF1C>9**/:3AE<E6<,=CDD*=5285DF78CCFF:*:5FF6<BFF)=3+3+;58);>@FFFAA1)57)..(4804(.(:2:)9(()((.(4:45-2)62(()(/-).)
@M02352:288:000000000-CKWC8:1:1101:13201:2878 2:N:0:ATGCGCAG+CTCTCTAT
TAATCTTGCGACCGTACTCCCCAGGCGGAATGCTTAATCCGTTAGGTGTGACACCAACAAGCATGCTTGCTGACGTCTGGCATTCATCGTTTACGGTGTGGACTACCAGGGTATCTAATCCTGTTTGCTCCCCACACTTTCGTACCTCAGCGTCAGTATCGAGCCAGTGAGCCGCCTTCGCCACTGGTGTTCCTCCAAATATCTACGAATTTCACCTCTACACTTGGAATTCCACTCACCTCTCTCGCACTCAAGACTAGCAGTATTAGAGGCAGTTCCAG
+
GFGFCFGGGGDGEGGDFFFGGEGGGGDFGGGFFFFGGA@<FEGEEGGEFEFFGFFGGEGG@FGGGGGGGGGGFGGGGGGDFGFGFGGGGGGGGGG@F@FFCEFFGGF8EG>FGCFFGAEFEFGGGGFFGGGGGGGGCFFGGGEFFGFGGGGGGEGEG;DG@FDEGGFCGGDFGEDD>DGFFGGGGFGG6CE=FEFD=)?CFFF8?FF38CFFGFFF>44=EF@FFD@*6FA687;38341;1)8?2:(46,5::268>??:A)<9<F<4<8:0?386).4.
@M02352:288:000000000-CKWC8:1:1101:9816:2891 2:N:0:ATGCGCAG+CTCTCTAT
TAATCTTGCGACCGTACTCCTCAGGCGGAATGCTTAATCCGTTAGGTGTGACACCAACAAGCATGCTTGCTGACGTCTGGCCTTCATCGTTTACGGTGGGGACTACCAGGGTATCTAATCCTGTTTGCTCCCCACATTTTCGCACCTCAGCGTCAGTACCCAGCCAGTGAGCCGCCTTCTCCAGTTGTGTTTCTCCGACTATCTGCGAATGTCAACTCTACACTCGGAATTCCAATCACCTTTCTAGAACTCGAGCCCAGGACTGTACATGTCACTTCCAG
+
F<E<<FGD@F7@:BFFD8FG,C@<,C+++@C<ACFEF6,CC@EBB8@@EF<F,CCF6B7FEE<EF8FFG7<<<6B?F8<@,,9?9FE<,B4F=FD+:9++4+>EF<FGF7F,A,CB;;,CEGG:?F,,@=8=F>CF,=3@FG+=B+,=??@EB++5@@,5,@,@*,@@,@,,@5*;CDD*;;>,+,4>*4=*:*+.())).+1+)3:5/>)13:)2+*..4;5+;83C@5)*9*))(.5.,.-5>4)-).6)(4()((.,-4(8(<26)).6<4*)*.4)-
@M02352:288:000000000-CKWC8:1:1101:21861:2892 2:N:0:ATGCGCCG+CTCTCTAT
TAATCTTGCGATCGTACTCCCCAGGCGGGAAGCTTAATGCGTTAACTGCGCCACCGAACAGTATACTGCCCGACGGCCAGATCCCTCCGTTTACGCCGCGTGCTACACGGGTATCTATTACCCTTTGCTCCCCACACTTTCGCCCCCCACCGTCACTATCGAGCACCTGAGACGCCTTCGCCACTGTTGTTCCTCCGCATATCTCTGCATTTTCCCCCGCCACACGGCATTTTCCCCACTCCTCTCGTACTCACAACCTGAGCTTTATCTGATCCATCTA
+
,EG9EGGGG@6-:@FEGEGGGGDGGGEG:+6BFGGGGFGGGGCGCFGGG=+CGGCBFCF+C555C,:,CCFFC+++++8:,5,,B,,++:?B+8+++@++++36@<,,8+:+8D;D,,,7@,,7:D;D,E,*@,*1>8,?,4=**1:C7**/31/*+?C2;1***4*3?+*+5*9)**00<1;E*++32::*2)/(,)8C3>?G9***23*::*.*27((-7:)9)-)(8***/.)(,-.4<>BF((,(-(6.()9,()(,(,)(.))))64-)*,*)))
@M02352:288:000000000-CKWC8:1:1101:13000:2905 2:N:0:ATGCGCAG+CTCTCTAT
TAATCTTGCGACCGTACTCCCCAGGCGGAATGCTTAATCCGTTAGGTGTGTCACCGAACAGTATACTGCCCGACGACTGGCATTCATCGTTTACGGTGTGGACTACCAGGGTATCTAATCCTGTTTGCTCCCCACACTTTCGCACCTCAGCGTCAGTATCGAGCCAGTGAGCCGCCTTCGCCACTGGTGTTCCTCCGAATATCTACGAATTTCACCCCTACACTCGGAATTCCACTCACCTCTCTCGAAATCAAGACCAGGAGTTTATAAGGCAGTTCCAG
+
DFGGGGGGGGGEEGFGGGF<FEFEFFFGDGGGGGGGGGCFGFEFEGGGGDFF9FGEGGGGGFGGGGGGFFFC7FGGGGGCG?FF9FAA<FFGGGDGGGGGGGGGGG8FGEGGGDFFFFGFGGFGGGGG;,@@:<FGGGGGGGGDGGGFG6DECE*5@;EE8FFGCB:>9FCF,*7C*:*5;CEGC6CC*/=CFCFFB33C=+;CEA;*C55D;+9A*7((.).*2>8)(7?B?FA91?B()().)58:(((62<<BBB)4((3:?24)6))417:764<A9
@M02352:288:000000000-CKWC8:1:1101:21295:2907 2:N:0:ATGCGCAG+CTCTCTAT
AATCTTGCGACCGTACTCCCCAGGCGGAATGCTTAATCCTTTAGGTGTGACACCAACAAGCATGCTTGCTGACGTCTGGCATCCATCGTTTACGCTGTGGACTACCCGGGTATCTACTCCCGTTTGCTCCCCACACTTTCGCACCTCAGAGTCAGTATCGTGCCAGTGAGCCGCGTTTCACACTGCTGTTCTTCCGCATATCTACGCATTTCCCCCCTACACTCGTAGTTCCCCGCATCTCTCTCGAACTCACGCTCAGGACATTTCAAGGCACTTCAA
+
,,66CF@E@@BCCGGGGGG?F<CE?:77CFGGDE,C,CF,<C,C@@AF,,CEFGFFEF<6<,CF,BF,D9,C=?,8==<E<?,,,99:D8DD9+++@:E,5,A4<E<+8CG7FEFFE,A=,4AFE7DDD3+B,@CEF,@@CE==7,:CF,432,,7,@@>,6@6,,7D,3@>C>*;***+4,=C?,=<,51+9B82)875FCF)15)*/);@+/)8>(0(08*93(1(067=91(-,(,6:A)423).(8))(()--)(42(,..-.4).)(..(04).
@M02352:288:000000000-CKWC8:1:1101:8866:2916 2:N:0:ATGCGCAG+CTCTCTAT
TAACCTTGCGGCCGTACTCCCCAGGCGGTCAACTTAGTGCGTTAGCTGCGCCACCCACGCCTCAAGGTCACAGACGGCTAGTTGACATCGTTTACGGCGTGGACTACCAGGGTATCTAATCCTGTTTGCTCCCCACGCTTTCGCATCTGAGTGTCAGTGTCTGTCCAGGGGGCCGCCTTCGCCACAGGTCTTCCTTCAGATCTCTCCGCATTTCACCGCTACACCTGAAATTCTACCTCCCTCTACACCACTCTAGATCACCAGTTTCAAATGCAGTTCAG
+
DGGGGFGGGGGGG7FGGFACFEGDGGGE+@FFGGGGGGGGGGGGGGGGGCFGGGFBFEF+C,BF,=B5?<FGGDED@FFEE9FFAFF,=FGAE<EFGGGCGEDFFDGFGFCCBF,=@=D9CFF<=FGGG9DCFGD7>C>ECGGEEEG7@;F99BEFG@C@BD92D@@66F5:C=C<3D*;>D;*8**;++32376)7***079:)*0/77:<?@:7056(4).50255)/*9=86<6)5:21:2<<)(,(,4())1))*)(44(.65))6)-.6/4*)-))
@M02352:288:000000000-CKWC8:1:1101:11999:2919 2:N:0:ATGCGCAG+CTCTCTAT
TAATCTTGCGACCGTACTCCCCAGGCGGAATGCTTAATCCGTTAGGTGTGTCACCGAACAGTATACTGCCCGACGACTGTCATTCATCGTTTACGGTGTGGACTACACGGGTATCTAATCCTGTTTGCTCCCCACACTTTCGCACCTCAGCGTCAGTATCGAGCCAGTGAGCCGCCTTCGCCACTGGTGTTCCTCCAAATATCTACGACTTTCACCCCTACACTTGGAATTACACTCCCCTCTCTAGAACTCTAGACCGATAGTTTTTGGGGTCTTTCCAG
+
9BEEGFGGGGG7@:FEGGGGFEFFG?@CGGGGGEFGGGCFGGG@E?FGFGEGGGGGGGGDGFCFGCG9<DFFG>FEC:C,CC@E9FGG<B<FF9FCFGFGEDFFG,,,+8>@+AFFB,@F;FCFFGGF;D>F7@FCEFEGCEG++8,+4@FDE7CEF9FE>FGGCFABE9DF?*?<5**):9*:700;9:EFC?A(6A4;FFFGE6FD)/2778?42.(3(<7=**.9AB@***5).,41,37:))).)-:))6)/<2:791().:9(,((3((.-1--).
@M02352:288:000000000-CKWC8:1:1101:22135:2937 2:N:0:ATGCGCAG+CTCTCTAT
TAATCTTGCGACCGTACTCCCCAGGCGGAATGCTTAATCCGTTAGGTGTGTCACCGAATAGCATGCTACCCGACGACTGGCCTTCATCGTTTACGGTGTGGACTACCAGGGTATCTAATCCTGTTTGCTCCCCACACTTTCGCACCCCAGCGTCAGTATCGAGCCAGTGAGCCGCCTTCGCCACTGGTTTTCCTCCGAATATCTACGAATTTCATCTCTACACTCGGAATTCCAGTCATCTCTCCCGCACTCTCGACTGATAGTTTTGGAGGCAGTTACAG
+
EEFGC<FFGGDGC:FFGEFFEFGGGGCCF+DFFGCFFGGGGGFGGGGGGGFECFGGGEFD9,CEEFGFGGFFGE7:FCEGG,AFE?@EFBFGGG7C,AFFD,=EFGCC@CF,,AFF=FFCFFFGFFD9D=E+>CEEEDE9=6=6>@+=7@CGGEEGGEFD:DCGC>722?CDB*8)/C4859CEGGG7+2A:79:@>F)28@FD);F5;:3@C7)1+8<>FFFF<D?G07)=F*).86))6<53((((-((.9)(0((0).64--:A?B0(3215:*)-4)
@M02352:288:000000000-CKWC8:1:1101:24287:2938 2:N:0:ATGCGCAG+CTCTCTAT
TAATCTTGCGATCGTACTCCCCAGGTGGGACACTTATCACTTTCGCTTAGTCACTGAGATAAATCCCAACAACTAGTGTCCATCGTTTACGGCGTGGACTACCAGGGTATCTAATCCTGTTCGCTCCCCACGCTTTCGTCCATGAGCGTCAGTACATACGTAGTAGACTGCCTTCGCAATCGGTATTCTGTGTAATATCTATGCATTTCACCGCTACACTACACATTCTATCTACTTCCATATGACTCAAGTCAACCAGTATCAAAGCCAGTTCCATAGTT
+
FGGGGGGGAFCF@7EEGGFGGGDFGFDF>FFGGGGFGFFGGGGGGGGFGGGGGGGGGEFGGGGG<EFFFGGGGGGGGGGGGGGGGGGGGDE7FFGGGGDCFCFG<@=,?EEGFFF9EF,CEFG>FFEDBFEC7:+FFDFGCEC9FGGCE+ACEFGFGGG8FGGGGGD;BBFG9EC>DCC?FFC7CFGGFEFGGFFEEFADAC+?CA64BC:8:AB4?FFCEFFFC<EG<FCAFA)<7)))9<67CE?;;E)<4<<6@05<<A>AF9)(((.)6)*4628A6
@M02352:288:000000000-CKWC8:1:1101:9924:2945 2:N:0:ATGCGCAG+CTCTCTAT
TAATCTTGCGACCGTACTCCCCAGGCGGAATGCTTAATCCGTTAGGTGTGTCACCGAATAGCATGCTACCCGACGACTGGCATTCATCGTTTACGGTGTGGCCTACCAGGGTATCTAATCCTGTTTGCTCCCCACACTTTCGCACCTCAGCGTCAGTATCGAGCCAGTGAGCCGCCTTCGCCACTGGTGTTCCTCCAAATATCTACGAATTTCACCTCTACACTTGGAATTCCACTCACCTCTCTCGAACTCAAGACTAGCAGTCTCAAAGGCAGTTCCAG
+
AE@<FFGGGGGGGG@FGGGGGGGCFGCFGEGGGGGGFF<FCDFEGGG9FFGEFGGGGGGGGGGGFGGGGFFGGDGGGDGCGCFAEFGGGGGGGFD@FFGGG+FFFGFGGGGGGGGDADFFGGDGDFFCEGGGGGGCECFGGGGEG@:CGFGGCEGGGGGG:F@CEGGGFGFCF5;)/96):9*CGGFFCGCGGEFD@;6CFC+:6C>*9C;FFAEFFFFFF6:?777DF6?6FF>4:?7?327?<?B08<:>D?2BFA63:A2)(.44))).::)(145<4
@M02352:288:000000000-CKWC8:1:1101:16049:2947 2:N:0:ATGCGCAG+CTCTCTAT
CAATCTTGCGATCGTACTCCCCAGGTGGGACACTTATTACTTTCGCTTAGTCACTGAAATAATCCAACAACTAGTGTCCATCGTTTACGGCGTGGACTACCAGGGTATCTAATTCTGTTCGCTCCCCACGCTTTCGTCCATGAGCGTCAGTATATACGTAGTAGACTGCCTTCGCAATCGGTATTCTAAGTAATATATATGCATTTCACCGCTACACTACTTATTCTATCTACTTCCGTATAACTCAAGTCAACCAGTATCAAAGGCACTTACACAGATAA
+
G,A@,CFF@FF@@:CE@DFF,BD,6C<C+@CC<FF,CC,CFFGGE,FFCE@FGEG9AFGGGGGGGGGGGGGGFF@EFGFFAD,:F==FE>++4=CEECFGGFGB7ECBEE<F<,9C@ECFGG7A:C@8+@7+=DFED3@CF9,3@CEDCGFFE:E=E8,C3CAFGGFCF,,;B96;CCDFDGFEC:,:D:,5=CC4*+9CE+=CAA+=9,8CGF=4@CE=4BC87CCCCFF61+7)4;=3,45;E)74<C3))),5(/11<));.(,(((.).4*,),66.
@M02352:288:000000000-CKWC8:1:1101:22906:2962 2:N:0:ATGCGCAG+CTCTCTAT
TAATCTTGCGACCGTACTCCCCAGGCGGAATGCTTAATCCGTTAGGTGTGACACCAACAAGCATGCTTGCTGACGTATGGCATTCATCGTTTACGGTGTGGACTACCAGGGTATCTAATCCTGTTTGCTCCCCACACTTTCGCACCTCAGCGTCAGTATCGAGCCAGTGAGCCGCCTTCGCCACTGGTGTTCCTCCGAATATCTACGAATTTCACCCCTACACTCGGAATTCCACTCACCTCTCTCGAACTCAAGACCAGGCTTTCATAAGGCAGTTCCAG
+
9@FFCFFFGGECF@@DEGGGDEDFGCGGGFGCFCEGGGGG7EDFEGFGFC96CFF@FEGAF?<?CFCF?FEFCFD7,CE?F,C,,<?@FGGGFCECFF=FCF8FFG<FFGC44E,EF9FFG;?FGG8,,,8FC@FGGC,=F8C@3C,=ADCG3@38@@;E7@73CDADF,3D:@CDGC*9>DE5<6,,:?=+=*1(-8):FG=DC687;=5FCAEF852;?/(+29(),))*/*.).,56?0<:7<6:(.(5>2)9?7;1:(.32)-:)493230(9)4).
@M02352:288:000000000-CKWC8:1:1101:16436:2966 2:N:0:ATGCGCAG+CTCTCTAT
TATTCTTGCGAACTTACTCCCCAGGTGGAATACTTATTCCTTTAGGTGTGTCACTCAAGAGGAAAGACAACCAACAAGTACCCATCGTGTTTACCGTGGTCAATCACAGTGTTTAATCATCTTCTTGACCCACACCTTTGTCTACCACCGCGACTATATCGTTCCTGTGATTCCCTTGCAATCGTTGTTCTCCGTACTCTCTCAGCATATCTCCGCTCCACAACATGTACTACCCAGTCTCCAATAATTCACTACGCTCTGTATCACTTACAGTTTTATTG
+
9@9FCFGEFF7:B--CF<CEFFCCF@F?<<F9FCFG9;,;,CC<<,C,58FGGF,9E,,,,,6CC,,:9,6,6,6,,,,,,,,,9,,9,:,,6,6,C,+,,5,A?5?,:5,9,?=@E,,,,CE,,,9,94,AF7:78D,,,9;C6E,+6=6+=@+3@FF6+3,,,,,,,,77>2++5+0*425++,,43,7+2)9))*4?>F6*3;8F8<:+=>4/C4-0:1-:**(=*:+=+)0*067)).9().;)5?)))6().3)/)))1).))).).)-1)9>6))
@M02352:288:000000000-CKWC8:1:1101:11855:2983 2:N:0:ATGCGCAG+CTCTCTAT
CAGTCTTGCGACCGTACTCCCCAGGTGGGATACTTATCACTTTCGCTTAGTCACTGAGCTAATGCCCAACAACTAGTATCCATCGTTTACGGCGTGGACTACCAGGGTATCTAATCCTGTTCGCTCCCCACGCTTTCGTCCCTCAGCGTCAGTACATACGTAGTAGACTGCCTTCGCAATCGGTATTCTGTGTAATATCTATGCATTTCACCGCTACACTACACATTCTATCTACTTCCATATGACTCAATTCAACCAGTATCAAAGGCAGTTCCATAGTT
+
GGGGFGGGGGGGG+BFGFFGG@EGGGFFEDCFGGGGGGGGGGGGGGGGGGFGGGGG<EFGGGGGFGGGGGGGGGGGGGGGGGGGGGG7FFEFEEGGE7DFGGGFFGGGGGGGGGGFGGGFGGGCBFGGGGGGGEEFD>DEGGCGGFGDGDGDGGGGFC@EGGFEFFFGFFGGFGGGGGGB*?CCCFCEF:EGGFFEE++28CFG<CF>@F@CC4=>GA@F;;;;=FE=57A6+1;C?EFEEEE)7./)/64<9<>F((7.)5:A24-8(((4<AF>FFFA6
@M02352:288:000000000-CKWC8:1:1101:9838:2995 2:N:0:ATGCGCAG+CTCTCTAT
TAATCTTGCGACCGTACTCCCCAGGCGGAATGCTTAATCCGTTAGGTGTGACACCAACAAGCATGCTTGCTGACGTCTGGCATTCATCGTTTACGGTGTGGACTACCAGGGTATCTAATCCTGTTTGCTCCCCACACTTTCGCACCTCAGCGTCAGTATCGAGCCAGTGAGCCGCCTTCGCCACTTGTGTTCCTCCGAATCTCTACGAATTTCACCCCTACACTCGGAATTCCACTCACCTCTCTCGAACTCAAGCCCCGGAGTTTATAAGGCAGTTCCAG
+
<<EEEFFAFGCGGGGGGGAGGGCCFCCCGEGGGGGGFEC<@C<CFFGGG7@FEFFGFGCGGGFFF8FCFGGCGGGGCCF?FE,CADFFGGGGGGECEEGGGFGGGGFGGGGGGGGGGGCFGGFFFF=BDFFA>D@+>,@DDCEEECDDCDFGC78+787@++DEG:7DFG,@DEDGGGG4?**=6,=C,,:=CEFFFA?*)2;:588D*:)@F+.//0(6=A@FG3()(0)*/9)).,422.)32<:)4<FB)4)*4(090113<<246)6)(,)47).).
@M02352:288:000000000-CKWC8:1:1101:11125:3017 2:N:0:ATGCGCAG+CTCTCTAT
TAATCTTGCGACCGTACTCCCCAGGCGGAATGCTTAATCCGTTAGGTGTGTCACCAACAAGCATGCTTGCTGACGACTGGCATTCATCGTTTACGGCGTGGACTACCAGGGTATCTAATCCTGTTTGCTCCCCACGCTTTCGCACCTAAGCGTCAGTGTCAGCCCAGAAAGTCGCCTTCGCCACTGGTGTTCCTTCTAATATCTACGCATTTCACCCCTACACTAGAAATTCCCCTTTCCTCTGCTGAACTTTAGTCTCACAGTTTTGAAAGAGGTCACGA
+
@,BE<EF<CFFC@+BEGGGG8FG,CFC::FFGFGGGFA<ECG8FCGAFGCEFGF<<CBFGGCFECF<FG7?E9=FC7FCE8,5:,F<<E@FDCF?FGGCGD7B<BA=FFE>,A=A@@>9=,CD?AD,C,=BFCDEGGECGC>6@@73+43::*935,77,7>8C>F,>,?B;,A>?4*22)?5A48:1:=*++9FA3:+3+;C><+09C*.:@A5;/)428;0/9*4>)*1*=*(.()).62)5<20)4()))-60))14))64)-:(0)).,..5)).(,
@M02352:288:000000000-CKWC8:1:1101:23474:3017 2:N:0:ATGCGCAG+CTCTCTAT
TAATCTTGCGACCGTACTCCCCAGGCGGAATGCTTAATCCGTTAGGTGTGTCACCGAACAGTATACTGCCCGACGACTGGCATTCATCGTTTACGGTGTGGACTACCAGGGTATCTAATCCTGTTTGCTCCCCACACTTTCGTACCTCAGCGTCAGTATCGAGCCAGTGAGCCGCCTTCGCCACTGGTGTTCCTCCAAATATCTACGAATTTCACCTCTACACTTGGAATTCCACTCACCTCCATCGAACTCTAGACTGATAGTTTTGGAGGCAGTTGCAG
+
GFFFFGGGGGCGDFFEGG9FFEGCCDEEGGGGFFFFGGGGGGGGGGGGGGGGGGGGEEGGGGGGGGGGFGGFEEGGGDGGGGGGGGFGGGFFGGGGGGGGGFFFFGGGGGGFDF9D@,5A@FFFG9FFDGGE7FEDEGFFGEFGGGGGGGGGECEGGGFFGGFGECGGFGGG6:475CCFADCEFEFGGG5CF<+:@A4>F+;FCFFGFF>7CFC46;)7CC@FGGFG9BF4@F244??:2((())44<12-4-)*))944<<AA2),3?7(46)4=)68)
@M02352:288:000000000-CKWC8:1:1101:20745:3019 2:N:0:ATGCGCAG+CTCTCTAT
TAATCTTGCGACCGTACTCCCCAGGCGGAATGCTTAATCCGTTAGGTGTGTCACCAACAAGCATGCTTGCTGACGACTGGCATTCATCGTTTACGGTGTGGACTACCAGGGTATCTAATCCTGTTTGCTCCCCACACTTTCGTACCTCAGCGTCAGTATCGAGCCAGTGAGCCGCCTTCGCCACTGGTGTTCCTCCAAATATCTACGAATTTCACCTCTACACTTGGAATTCCACGCACCCCTCCCTAACTTCAAACTAGCAGTAGTAGAGCCAGTTGCAG
+
GEFFGGGGGGDGGDGGGDEFFGGGFGEGDGGGGGGGGFEFGGGGGFGFGGGEGGGGGGF,<ADFFFDGGGGFCGGGGEFC?EGGGFCGGGGGGFGGFGGGGGGGGGGGG7=FG8FGDGGGDGGGCGGGGGG7FFGGGGGGGGGGGGGGGGGGGGGGGGFG+CEGGGCFF@CF69DGDDF4@?CECEGE6?EFGFF=DFFGFGF73@)**/)7++619)739F;AG>;FFF;6+:7((44>((3:(((-4:62))./<29)42).)..4)64),20.*).,)
@M02352:288:000000000-CKWC8:1:1101:13035:3021 2:N:0:ATGCGCAG+CTCTCTAT
TAATCTTGCGACCGTACTCCCCAGGCGGAATGCTTAATCCGTTAGGTGTGACACCAACAAGCATGCTTGCTGACGTCTGGCATTCATCGTTTACGGTGTGGACTACCAGGGTATCTAATCCTGTTTGCTCCCCACACTTTCGCACCTCAGCGTCAGTATCGAGCCAGTGAGCCGCCTTCGCCACTGGTGTTCCTCCGAATATCTACGAATTTCCCCTCTACACTCGGAATTCCACTCACCTCTCTCGACCTCCAGACCAGCACTATACAACGCAGTTCCAG
+
GGGGGGGGGGGEEG@<FFAFFGGGGGDGGGGFGGGGGGGGGGGGGGGGGGCGGGGCFGGCDG?FGFE,6DCECCG:FGFGGGGGGGGGGGGGFGDG?DFFCEFGGGGGG7FGGGGGBAFFGGFGGGGGGGGFGGGDGGGGFGGGGEFGGGGGGGGGGFFFGFGGGFGGGC9FGGDCDDD>?DEGGGC96EGC+4B25):DFGAG<FF5DFFGF+7=C>DEE=86FCDG6>FFFFFFF78<<B70))(5-(()(35=165:(4(5)65<>?)4(,73=446)
@M02352:288:000000000-CKWC8:1:1101:24072:3035 2:N:0:ATGCGCAG+CTCTCTAT
CAATCTTGCGACCGTACTCCCCAGGTGGGACACTTATCACTTTCGCTTAGTCACTGAGATAAATCCCAACAACTAGTGTCCATCGTTTACGGCGTGGACTACCAGGGTATCTAATCCTGTTCGCTCCCCACGCTTTCGTCCATGAGCGTCAGTATATCCGTAGTAGACTGCCTTCGCAATCGGTATTCTGTGTAATCTCTATGCATTTCACCGCTACACTACACCTTCTATCTACTTCCGTATAACTCAAGTCAACCAGTATCAAAGGCAGTTCCATAGTT
+
FGEGFFGGGGGGGGGFGGGFGGGCGGGGGGGGGGGGGGEFGGGFEGGGGGGGGGGGGGFCFGFFFEEFGGGGGGGAEFFAFGGGDGGGFEC77FG>F:BDEF,AE+CFGFAFCGGF@EGCFF:FGD>FEDC7CEFGGDD+CGDAF8=DGC@7@:CFA,3BFFGEEFG,;>F6@E57CDDDFCEEG77DCCB=4>8@E@1C888?C68+=E+4:>()=88)3A;A**/*7@@AFFE?EE31@;;4CFFBFB2<4A9F?(76)64-6A>((((.6A*49).66
@M02352:288:000000000-CKWC8:1:1101:11950:3035 2:N:0:ATGCGCAG+CTCTCTAT
TAATCTTGCGACCGTACTCCCCAGGCGGAATGCTTAATCCGTTAGGTGTGTCACCAACAAGCATGCTTGCTGACGACTGGCATTCATCGTTTACGGTGTGGACTACCAGGGTATCTAATCCTGTTTGCTCCCCACACTTTCGTACCTCAGCGTCAGTATCGAGCCAGTGAGCCGCCTTCGCCACTGGTGTTCCTCCAAATATCTACGAATTTCCCCTCTACACTTGGAATTCCACTCACCCCTCTCGAACTCAAGACTGGCAGTATTAGAGGCAGTTCCAG
+
FGGGGFGGGGEGG:FDGGGGGGGGGGGGDGGCGGGGGGFDEGGGGGGEFG@FGGGGGGFFFGFGGGGGFGGFGGGGGGGFGFEFCEAFGGEFGGGGGGGGGECCFFGGGGGFGGGGGCGGAFGGGGGGGGGGGFEGEE8DFGGGGGAD8E?7@EEE7EFGGC7C*,@DFGGGGCD;CCFFFDGG4,,18CGG85@238?7CCAD);F:CCFG+1)03:,3>FD=FGEC6=AAAA793<?6((((.,,80:?4<?7674)(.8:?:AB2)434(47:FA226
@M02352:288:000000000-CKWC8:1:1101:9887:3037 2:N:0:ATGCGCAG+CTCTCTAT
CATCCTTGCGATCGTACTCCCCAGGTGGGATACTTATCATGTTCACTTCGTCACTCAGTCCGAAAGCCAAACAACTATTAGCAATCGTTTTCTACAGAGTCTACTAGCGTATCTAATTCTCTTCGCTACTTACGCTTTCTTCCATCCGCGTCAACAGTTTTTTACTGATCGGCCTTCGTAATCGCTGTTCTATGTCATTTCTCATCAGTTTTCCGCCACTAGCCATATGCTACCGACTTCACCATAAATCCATACATGCAATAGTATTGGCAGTTGTATGG
+
GGA,CEF9C:@-C@FF8FFCEFGGGFEGCFF8<F<BF@<,,CC,,;E,@@6@FFC699C,,B+6@+,CE,:D,FCF,EFE,,,,69,9,,,,9,<,,,:,9<@F,9,,8+++9,,,,,5C,9C?+++4B,9,C+++++464D;,>E,0D++=++,3,3,,,8B,,83,3@+6+@9+***3**51*4*3,,5+58AEE@+++2++2++*+2+++1(/*)6((*()*2)1)+1++2(,(((9).)/7)/)1/().9(=))))).)--.)-).(,(,*)1-5:8
@M02352:288:000000000-CKWC8:1:1101:24057:3047 2:N:0:ATGCGCAG+CTCTCTAT
CAATCTTGCGACCGTACTCCCCAGGTGGGACACTTATCACTTTCGCTTAGTCACTGAGATAAATCCCAACAACTAGTGTCCATCGTTTACGGCGTGGACTACCAGGGTATCTAATCCTGTTCGCTCCCCACGCTTTCGTCCATGAGCGTCAGTATATACGTAGTAGACTGCCTTCGCAATCGGTATTCTGTGTAATCTCTATGCATTTCACCGCTACACTACACATTCTATCTACTTCCGTATAACTCAAGTCAACCAGTATCAAAGGCAGTTCCATAGTT
+
FBFDFFFFDF@@CBFFGGGCFEG@CFFD@BFC@FF@FFFFFGDFEGGGGFGFFFEAECEFFFFGGGFGFGGGCF8FG9FFGECFEBFGGGD7FFBCGGGGFGGGF7FDFFFAFFGFGGFGGGGGEGFC+>CFE@FFFEDEEGGCG8A>CGE>CAFGGFG@9ECGGFGEGCCDFCF*@9DF49*ACFGG@FGFGEFEEFF8BC6F5=B:BFFG4?6A8=()4A;FGG3@3A6:1+7<))/(/,,)7))/43<455)7(4)9<4<)6)..:?28BAF:6))-.
@M02352:288:000000000-CKWC8:1:1101:23786:3048 2:N:0:ATGCGCAG+CTCTCTAT
TAATCTTGCGACCGTACTCCCCAGGCGGAATGCTTAATCCGTTAGGTGTGTCACCGAACAGTATACTGCCCGACGACTGGCATTCATCGTTTACGGTGTGGACTACAAGGGTATCTAATCCTGTTTGCTCCCCACACTTTCGTACCTCAGCGTCAGTATCGAGCCAGTGAGCCGCCTTCGCCACTGGTGTTCCTACGAATATCTACGAATTTCACCTCTACACTCGGAATTCCACTCACCTCTCTCGAACTCAAGACAAGGAGTTTCTCAGGAAGTTCAAA
+
G9,,CCFECFECCGFGGGFG,BFCCGGGGFGGGGGGGGGCGGGFGGFGGGGAFGFGGGGGGGCDFCGGFCFGG@FGEGGGGDGGBFGGG7?EGGGGGG:FGGGGGG,EFGDCFGGGGGGFFGDFFGFG,6DFF<3:+DEGGGGGFCFFGCGGGCCEGDCFDFGGGGGG9BFGGGCDDG*8?<CC*<C>8CEDF31;6>FFF7+@)@FGGFF7@=C*9=@FFFFFGG:D(5)*1/6)4?:?<<?03.,2((.:<>7*4(0:<0117))))).((.856644)
@M02352:288:000000000-CKWC8:1:1101:10872:3062 2:N:0:ATGCGCAG+CTCTCTAT
TAATCTTGCGACCGTACTCCCCAGGCGGAATGCTTAATCCGTTAGGTGTGTCACCAACAAGCATGCTTGCTGACGACTGGCATTCATCGTTTACGGTGTGGACTACCAGGGTATCTAATCCTGTTTGCTCCCCACACTTTCGTACCTCAGCGTCAGTATCGAGCCAGTGAGCCGCCTTCGCCACTGGTGTTCCTCCAAATATCTACGAATTTCACCTCTAACATTGGAATTCCACTCACCCCTCCCGAACCCAAGACTAGCCGTATTAGAGGCAGTTCCAG
+
FGGCFGGGGECGCGCEGGGGGGFFFGGGGGGFGGGGGGGGGGGGGGGFEEGGGGGGGGGGGG8EFGGGGFGGGGGGGDG@FGGFFF9E<4FFFFGEFGGGGGG,AEFGEGGGFG94EEGGGGGGGGGGCGGFGGGGGGGGGEGFFCDFFGGDGE8CF=@C@FGGGGGGGFGF6>9>DDGFBDDGC,A;CGG>>?AB=A4:BFFCCF35;*8;:866CA@4)+)1;1;6;*;@CFAF1,(4.((,-((-,7(-3114(4720((4((544)44<<7:FF)).
@M02352:288:000000000-CKWC8:1:1101:16990:3080 2:N:0:ATGCGCAG+CTCTCTAT
TAATCTTGCGACCGTACTCCCCAGGCGGAATGCTTAATCCGTTAGGTGTGTCACCAACAAGCATGCTTGCTGACGACTGGCATTCATCGTTTACGGTGTGGACTACCAGGGTATCTAATCCTGTTTGCTCCCCACACTTTCGTACCTCAGCGTCAGTATCGAGCCAGTGAGCCGCCTTCGCCACTGGTGTTCCTCCAAATATCTACGAATTTCACCTCTACACTCGGAATTCCACTCCACTCTCTCGATCTCTAGATTGACAGTATTAAAGGAAGTTCCAG
+
@EFGGGGGGGGEGDFDFG<FDGCFGDEGGGGGGGGGFGAFGGGGGCFGFGEGGGGGGGGGGGG9EDG99FGFGGGGGG>,EFGGGCFGGGCGGE7C?DCFGGGGGGDEDC@<AEFFC;A,CFFGDGCFGGGGGGGGGGGGGG?F6@=8D88E8CGGGGGGEG783:FFECEFGEGDDDG*?@*ADFGGGGGF:8CDF)8?AFFGFFFD4C>7+3<FCF<<CF;+2/;DDF686;>A?0)4)4<2?F<2(8(4<<)/5)18A2<3)6:2>9<A,1<4=:)46
@M02352:288:000000000-CKWC8:1:1101:7769:3140 2:N:0:ATGCGCAG+CTCTCTAT
CAACCTTGCGGTCGTACTCCCCAGGCGGTCAACTTAGTGCGTTAGCTGCGCCACCCACGGCTCAAAGTCACAGACGGCTAGTTGACATTGTTTTCGGCGTGGACTAACAGGGTAACTAAATCTTTTCGCTCCCCCCGCTTTTCTCCCTGAGCCTCAGGACAAACTTAATAGACTGCCTTCGCAATCTGTCTTCTGTGTTATATCTCTGCATTTCTCCGCCACACTACACATTCAATCTATTTCCATATGACTCAAGTCAACAACTATCAAAGGGACTTCC
+
,BD9EFGGGG>-8@FGGGGGGGGGGGGG7+,CFFGG,CFGGGGGGGGGGDCFGC=6D,>+6=CEC,,5C9?9?FG++@+BE,C,,BFA,5CFG,,8+4+CEG78<,5D,,3>,3,,,,8,,C,,,C,36@3CFF7:***@D,,3E9,*<,,,,,,,,,,16,,,,3,,,@,22=**0*1127C*16+>3+5;+6+1/1)+++1;58+101;C>8)1>.4((),79*(*.6667*)6).))-)))).<)))).))(*).*).50(28A-))))(()(0,))
@M02352:288:000000000-CKWC8:1:1101:16067:3160 2:N:0:ATGCGCAG+CTCTCTAT
TAATCTTGCGGCCGTACTCCCCAGGCGGTCTACTTATCGCGTTAGCTTCGCTACTCACGGATTAAATCCACAAACAGCTAGTAGACAGCGTTTACGGTGTGGACTACCAGGGTATCTAATCCTGTTCGCTACCCACCCTTTCGCACATGAGCGTCAGTTACAGACCAGGGAGCCGCCTTCGCCACTGCTGTTCCTCCAGATATCTCCGAATTTCACCCCTACACCTGGAATCCCACCCCCTCCACCAAACCTCAAGCCTGCCAGTTGTAAATGAATTCCC
+
GFG,CFGGGGCGGDEGGGG?FGGEGGGGBEGCGGGG,,6BFGGGGCCC<BCBFG,6F<E>@7,C<955E,CCC,9F8B??9?5,C59=A4?F@FDF+9+BFE9,,,AFFGGG<>,,@=,AB=,BFG<C>=6>F,,++68>D,++4@;8?,,451*:85F;F,;DF75,6>*>*4)2)75??G8**<E+>6A9:)8;8A67=+3:)+2))*28CA3@<),(4@:@C4:5,)=4<))(((-7((((.441((-,4(.*4,)(.::0,.-)6-))-)1.15).
@M02352:288:000000000-CKWC8:1:1101:18018:3163 2:N:0:ATGCGCAG+CTCTCTAT
TAATCTTGCGACCGTACTCCCCAGGCGGAATGCTTAATCCGTTAGGTGTGACACCAACAAGCATGCTTGCTGACGTCTGGCATTCATCGTTTACGGTGTGGACTACCAGGGTATCTAATCCTGTTTGCTCCCCACACTTTCGCACCTCAGCGTCAGTATCGAGCCAGTGAGCCGCCTTCGCCACTGGTGTTCCTCCGAATATCTACGAATTTCACCTCTACCATTGGAATTCCACTCACCTCTCTCGACACCAAGACTAGCAGTATTAGAGGCAGTTCAAG
+
C@ECFFG<EFEEC+BD@FGG8CF,:FCGGGGGFGGGGFF<FFGGGGEGGGCFCFGFCEFGGGDGE<EGGGGGGGGGGGFFGD,E?@FEFFGGGGGGEFEGGGGGGF<<ECEFFGDEGECEF?5CAFFGGG8=CAC:@DDDFGCEE7@8DFFE8EEDGC,DEE:CBC>@BFFCE7>>C>CFEGGG<FGGGGEGGCF25?:8:@F7?=AD5CAF7+);+07<>+6+273=CFA@@F<AB2>(,44:<<(4(-(((.4)(.*.()-6-)).558::8@<65.6.
@M02352:288:000000000-CKWC8:1:1101:9150:3166 2:N:0:ATGCGCAG+CTCTCTAT
TAACCTTGCGGCCGTACTCCCCAGGCGGTCAACTTAGTGCGTTAGCTGCGCCACCCACGACTCAAGGTCACCGACGGCTAGTTGACATCGTTTACGGCGTGGACTACCAGGGTATCTACTCCTGTTTGCTCCCCACGCTTTCGTGCCTCAGTGTCAGTATTTGTCCAGGTAGCCGCCTTCGCCACTGATGTTCCTTCTAATCTCTACGCATTTCACCGCTACATGGGAAATTCCACGACACTCTACAATCCTCTAGTTTGCCAGTTCACACTGCGGTTCC
+
GFGG6CFGGGDEGDFGGGGGGGGDGFGGGGGGFGGGGEFGGGGGEGGFFGEEEE8FGG@=FDFGG?FC,5A,8>FFGGDGGFDF<FFGGGGGGDFF=CFGDGEFGGFB,>CF838,,@,@D7CFGGG7EAABCFGC*58CGGG:C7;:FCF:DC@<FG@,@,,?ECFCEF?F,=573CC6)*35*6C+>@9@F6F<@*+21;AFC=CDDC3CDB<?C>B06E)**2(2()9@@FF2(44(42:2:4))6(.6)-)*.)*)-547?2)4)-((5)),7(44
@M02352:288:000000000-CKWC8:1:1101:11911:3175 2:N:0:ATGCGCAG+CTCTCTAT
CATTCTTGCGAACGTACTCCCCAGGTGGGATACTTATCACTTTCGCTTAGCCACTCAGCCTTACGGCCGAACAGCTAGTATCCATCGTTTACGGCGTGGACTACCAGGGTATCTAATCCTGTTCGCTCCCCACGCTTTCGTCCATCAGCGTCAGTATATTGTTAGTGATCTGCCTTCGCAATCGGTATTCCATGTAATCTCTAAGCATTTCACCGCTACACTACCTATTCTAACCACTTCACAATAACTCAACACTAACAGTTTCAAAGGCAGTTCCACAG
+
CF9FFFGFEF>F7:CFGGDGG>8CFE@CCF<FCFGGGC9E,EEGGGG?FFG8FG@FGFGCDFFCCFGEEEGGGGGGGGDEEFGEFGEFGGGEF7FFF=4BBFFF<EF=EG8BEEFF9EEFEEFGEG==@=@EG+6>7DFGGGDEGGFFF>CCEEGGCEEG,F9,@CEA,@DDDF9+9;DB9DD5;?CC@9;1+9FF4BF++:=+/64C+9+37A;588;;@@@F*87C3A8+@B683@<2-<<2242?493:(.(*.56374:4)).-).(((3/.9-68(
@M02352:288:000000000-CKWC8:1:1101:15904:3181 2:N:0:ATGCGCAG+CTCTCTAT
CAATCTTGCGATCGTACTCCCCAGGTGGGACACTTATCACTTTCGCTTAGTCACTGAGATAAATCCCAACAACTAGTGTCCATCGTTTACGGCGTGGACTACCAGGGTATCTAATCCTGTTCGCTCCCCACGCTTTCGTCCATGAGCGTCAGTACATACGTAGTAGACTGCCTTCGCAATCGGTATTCTGTGTAATATCTATGCATTTCACCGCTACACTACACATTCTATCTACTTCCATATCACTCAAGTCAACCAGTCTCAAAGGCATTTCCAAAGTT
+
FDGGGGGGGCDFC+;EFFGDGF8@FFFEGEE8FFFAEFFFFGGGEGGGGGFFFGGGFG9EFEG9<?BCCFFFFFCFFGGGFFDFGGFGDD:B@BCC@FGG@FGGCE@FGFCCEGFE,EFFAA7FFEF7BEGCCFCFGC?EC6CFFFCCEGGGGGGEDEE,@>73;@@9@,,6>CCG5C*995A;FGGGGCCGFEF**+49@DFFEFAFFGFGD>>5**88@A);=C3D<FFFAFEFF9@6<C<559)/6@3<65<=@;).,)6>A46(,(,56:6)*)..-
@M02352:288:000000000-CKWC8:1:1101:17674:3187 2:N:0:ATGCGCAG+CTCTCTAT
TAATCTTGCGACCGTACTCCCCAGGCGGAATGCTTAATCCGTTAGGTGTGACACCAACAAGCATGCTTGCTGACGTCTGGCATTCATCGTTTACGGTGTGGACTACCAGGGTATCTAATCCTGTTTTCTCTCCACACTTTCGCACCTCAGCGTCAGTATCGAGCCAGCGAGCCCCCTCCGCCACTGGTGTTCTTCCGCTTATCTCCACATTTCACCTCTACACTCGGAGTTCCACTCTCCCCTCCCCACCTCAACACCTGACACTTTGAAGGGAGTTCCA
+
,B;;,EFGG>+C:@@DFDGGGGGGG8CEEGGGGGGG<<,CCFFFEFF9AF,CDEF7<:CC,B,C<5,<,C<,?4,BC@C<EFCGFA,,494A7<44BFGGCFDD?,?,B:FF8<;EGA<FE;7E9F,3,8,,B,DFC8=>;6CCE3,+1,,@EG6:35@;BF7C3FG5B*3*>*@49**2?:/AC,,1:C5C+1;>())*02+7);+*03+;F676+=@))33+;C(9(0)***.6<))4(4:?(-((,,(.4,,93().(.)))-)))))(((0())6<
@M02352:288:000000000-CKWC8:1:1101:9386:3190 2:N:0:ATGCGCAG+CTCTCTAT
TAACCTTGCGGCCGTACTCCCCAGGCGGTCTACTTATCGCGTTAGCTTCGCTACTCACGGATTAAATCCACAAACAGCTAGTAGACAGCGTTTACGGTGTGGACTACCAGGGTATCTAATCCTGTTTGCTCCCCACGCTTTCTCACCTCAGTGTCATTATCGAGCCAGTCAGTTGCCTTCGCCACTGGTGTTTCTTCCCATCTCTACGCATTCCACCGCTACCCAGGAAATCCCACTAACCTCCCTTGTACTCTAGTGATTCACTTTTGAATGCGGCTACA
+
,@A@ECFEFEGGEC@FFDG<EFGCG8@:FFGGGGGGGGGCEFGGGC,EFGE@,:ECFECDF,8,?FFCGGGG8,=FFFFF<BFEFGGG8>B++AE::ADFEG9FEEFC,=@E>DFD,3ADFGGGDGGGGEFGF>D:8=+CCE,<EB?+@DGGGGEF,=3@@FCCGG7DG:,>E,++=:@9*;CEDG?C<C8C*9FFFFFCC4+19+;CCC:<+378FDF9(.5:7*(/.)9*907???024)8(4(),.)5).-)9))6)))))-.)64:)644)()((.)
@M02352:288:000000000-CKWC8:1:1101:15451:3210 2:N:0:ATGCGCAG+CTCTCTAT
TAATCTTGCGACCGTACTCCCCAGGCGGAATGCTTAATCCGTTAGGTGTGTCACCAACAAGCATGCTTGCTGACGACTGGCATTCATCGTTTACGGTGTGGACTACCAGGGTATCTAATCCTGTTTGCTCCCCACACTTTCGTACCTCAGCGTGAGTATCGAGCCAGTGAGCCGCCTTCGCCACTGGTGTGCCTCCAAATATCTACGAATTTCACCTCTACACTTGGAATTCCACTCACCTCTCTCGAACTCAAGACTAGCAGTATTGGAGGCAGTTCAAG
+
@@DFFGGGGGGG@C@FF@DF@:FEFGGGGGEGGGFGFGFGGGGGGGGGGGDGGGGGFGGFFGGGGGGF?FFGGGGGGGGGEGGGGFGGGGGGGGGGGFGGGGGCGGGGGGGGGCFGCEFG9FFGFGDGCGFDGGGGGGGFFG=FG+@8EGCEECC+<ECF>FCCEF7DEC96DCG>DCGFB>CG4?FF,=*+B=F((;ACFC6:<FFGGFF>C75=>84;<F@FFGEG4BF=A8>)8?B?<B?F4<121,()).,/4)*41.84)6<)).8:03;069<)-
@M02352:288:000000000-CKWC8:1:1101:23278:3233 2:N:0:ATGCGCAA+CTCTCTAT
TAATCTTGCGACCGTACTCCCCAGGCGGAATGCTTAATCCGTTAGGTGTGTCACCGAACAGTATACTGCCCGACGACTGGCATTCATCGTTTACGGTGTGGACTACCAGGGTATCTAATCCTGTTTGCTCCCCACACTTTCGTACCTCAGCGTTAGTTTCGAGCCAGTGTGCCGCCTTTGCCACTGGTGTTTCCCCACATTTCTAAGAATTTCCCCTCTACACTTGGAACTTCACTCAACTCTCCCGAACCTCAACACAGCCGTTTTATAGTACGTTCAA
+
GFGFGGGGGG7FECFGGGGCFEGGDFGGCC,CFGGGG9CD7FGDEEGGDGCECGGEGG@FCFFEGCGFFEF77F:C@FEFCFGGGGCEEAFFBFCFFEFGGFEGFGGGECFFFGGCAG@DF,8FGG,CECFGGECBEF,@,+48+83A?8<C+*537,3,3*,@CFC,,726DCCD***4=8,466FG6CE*+)*(6):*+31;<++*;96C++)238(77FD+;7;*.)0/=*46<0(4.)))(.(-4142(3)0)(.(.((((5:))))-).)()(()
@M02352:288:000000000-CKWC8:1:1101:11287:3237 2:N:0:ATGCGCAG+CTCTCTAT
TAATCTTGCGACCGTACTCCCCAGGCGGAATGCTTAATCCGTTAGGTGTGTCACCAACAAGCATGCTTGCTGACGACTGGCATTCATCGTTTACGGTGTGGACTACCAGGGTATCTAATCCTGTTTGCTCCCCACACTTTCGTACCTCAGCGTCAGTATCGAGCCAGTGAGCCGCCTTCGCCACTGGTGTTCCTCCAAATATCTACGAATTTCACCTCTACACTTGGAATTCCACTCACCTCTCTCGAACTCAAGACTAGCAGTATTAGAGGCAGTTCCAG
+
GGGGGGGGGF7CB:F@FD9FGGGGG8FEEGGGGGGGGF9FGGGGGGGGGGEFGGGGGGGGGGFG9FC9FFGGGEFCBFGFGGGFGGGGGGCFDFGGGGGGGGGGGGD@CEFFGGEGGGG9@=EFGGGCCFFGC<FGGGDDFGGC?CEDGGGGG>EGGGAFGGG6BEFGFCFGGGGGGGGFFDGGDCFEFAEDFEF=DAFGFGFFEFFC<5>FFFFB+5@EFFFFFG@C)=48:+763((3)44:?2?)4?46<B7FFFFFFFBFF9><4)<71<328<)4-
@M02352:288:000000000-CKWC8:1:1101:24736:3262 2:N:0:ATGCGCAG+CTCTCTAT
CAATCTTGCGATCGTACTCCCCAGGTGGGACACTTATCACTTTCGCTTAGTCACTGAGATAAATCCCAACAACTAGTGTCCATCGTTTACGGCGTGGACTACCAGGGTATCTAATCCTGTTCGCTCCCCACGCTTTCGTCCATGAGCGTCAGTATATACGTAGTAGACTGCCTTCGCAATCGGTATTCTGTGTAATCTCTATGCATTTCACCGCTACACTACACATTCTATCTACTTCCGTATAACTCAAGTCAACCAGTATCAAAGGCAGTTCCATAGTT
+
GFFGGFGGGGGFEFFGGGGGGGFGGFGFGFFCCFGEEFFAEGFGCFGGGGG<FAFGGGGGFGGGGGGGEGGGGGGFGGGGGGGGGGF@GE@EEGGGGGGGGGGGGEG8FGGGGGGGGGGGGGGDDDDFECECDGGFGGG67CFGDFDDE6AEFGGGGFFFGGFEFGGFAB,D?EFFDGGFFDEGGGGDFFEFGFFECFF@FGFFEF8>@FFGDEFFGFFF8F@AFGEGFFFFFFF5?CA<F?D@))))7=EEFFFF@F@F299)6AA:12(.-.*-*)566
@M02352:288:000000000-CKWC8:1:1101:14453:3266 2:N:0:ATGCGCAG+CTCTCTAT
TAATCTTGCGACCGTACTCCCCAGGCGGTCTACTTAACGCGTTAGCTCCGAAAGCCACGGCTCAAGGCCACAACCTCCAAGTAGACATCGTTTACGGCGTGGACTACCAGGGTATCTAATCCTGTTTGCTCCCCACGCTTTCGCATCTGAGTGTCAGTGTCTGTCCAGGGGGCCGCCTTCGCCACTGGTATTCCTTCAGATCTCTACGCATTTCACCGCTACACCTGAAATTCTACCCCCCTCTACAGCACTCTAGTTCACCAGTTTCAAATGCAGTTCCG
+
<FCFGGGGGGDGGF;D:FF8,FFC@FEDGGGGGGGGCAEECECECFGGGGGGGCFGGGGGG>FFGGGGGCGGGGGGGGGGGFFFF<A9BFFGCGGGGGGGGGDGGGGGGGGGGF8DBFGGCGFGFFGGCFGGGG>FEGGGFFEGD@EGGGGFF,DEFGGGGGGG,3@FGGGGCEGC58<A3*=ECCGGFGGCG5CCAFF=6C=F<FFGGG)5:6<@:7969><:FG:C>6**1/6>B(8(390(4:>)5022:46F<>4:AFFF99A4><<A66F26:<4-
@M02352:288:000000000-CKWC8:1:1101:23116:3306 2:N:0:ATGCGCAG+CTCTATAT
CAATCTTGCGACCGTACTCCCCAGGCGGAATGCTTAATCCGTTAGGTGTGGCACGGAACAGGTTACAGCCCGCCGACTGGGAATCCTCGTTTACCGGGGGGAACACCCAGGTTATTAATCCCGTTTGCCTACCAAACCTTTCTACCCTAGGGGTAGTTTGCAGACCAGAGAGCCGCCTCGTCACTGGGTGTCCTCCAATATACCAACGAATTCCACCGCTAAAATGGAATTCCCTCTATCTCATTCTAACCTAAGATCACAAGTTTTGTGGACAGATTCT
+
,BF,CFGGGG+FFCGGCFGFGGGGG8CEE+D,CFGG9F,CFGG:F<E59B,CFG,FF7+,C,,,:,,:CCC:+++@F4+,,,,,,,,5++BD+,,B++++=1<*+2=<*=F,,2,++5,,?,4*=F:+0++;C++***00+++3+0***2****/*++3<+<C2;**/21**;*)1)9*))1;7>CE***:2:<18197*12*2)0)**/.77*-@E30(()-0**.*5/6*/*)..).6)4))65))-6,.(,57).9()).)).),((1)(.0(*)6.
@M02352:288:000000000-CKWC8:1:1101:10630:3338 2:N:0:ATGCGCAG+CTCTCTAT
CAATCTTGCGATCGTACTACCCAGGTGGGACACTTATCACTTTCGCTTAGTCACTGAGGTAAACCCCAACAACTAGTGTCCATCGTTTACGGCGTGGACTACCGGGGTATCTAATCCCGTTTGCTCCCCACGCTTTCGGATCTGAGCGTCAGTAATAGACCAGTGAGCCGCCTTCGCCACCGATGTTCCTCCAGATATCTACGTACTTCACCACTACACCTGGAATTCCACTCACCTCTTCTACCTTCAAGAAACAGGGTTTCAAAAGCACTTCCCGGGGT
+
FFCF9FDCCE7CC:-CF<,CEAEEEFC8FFCFFFF<E;@EFF<DFD@F,EFGGEC99F<EFFEFCCFGG:DEG8<FFGFG,,CEFFFFFEED+:C@CCGDFEF:F:C+BECF<FG9ECE:8F79ABF>C8BCB+:FGEE68@9EC,=C+@CE;2E,3,F,@A,@,@F8CC5C8C>FG*;BA48CD=C9CFF4C3*76;3+@CFD))2:@9*06>(;CA;D36756C873+*95788,4<4<A42)))5)6>)(.(8(,7(,-44:4.80(42))12)(((-
@M02352:288:000000000-CKWC8:1:1101:8206:3343 2:N:0:ATGCGCAG+CTCTCTAT
TAATCTTGCGACCGTACTCCCCAGGCGGAATGCTTAATCCGTTAGGTGTGACACCAACAAGCATGCTTGCTGACGTCTGGCATTCATCGTTTACGGTGTGGACTACCAGGGTATCTAATCCTGTTTGCTCCCCACACTTTCGCACCTCAGCGTCAGTATCGAGCCTGTTAGCCGCCTTCGCCACTGGTGTTCTGTCGAATATCTACGAATTTCACCTCTACAACCGGAATTCCACACACCTCTCTCGAACTCAAGACCAGGAGTTTAAAAGGCAGTTCCAG
+
<FAFFGGCFGEFFGGFGGGGGGGGGFGDCFGDFGGGC,<E+DFCCFG9EFGGGGGFD,=FCAFCC,?<FFEFC:4??8D@E<FF,?F<DFCFGGGEGG7==,,,:8<FFE@FFFGCAEA9,75CF<AECFG7FDCC3@8,,@C8C8,==F8CBE8CDFF38<*@*,7E,@3,@9/***;5//8?D8CF,6AC+*+16)2;3CFG56>5*=57DF<A<87A9:))1)()(0)**9)(-4(486)8>B20,81:AF<4144401,,1.))..),(,).8)646
@M02352:288:000000000-CKWC8:1:1101:22644:3350 2:N:0:ATGCGCAG+CTCTCTAT
TAATCTTGCGACCGTACTCCCCAGGCGGAATGCTTAATCCGTTAGGTGTGTCACCAACAAGCATGCTTGCTGACGACTGGCATTAATCGTTTACGGTGTGGACTACCAGGGTATCTAATCCTGTTCGCTCCCCACGCTTTCGTACCTCAGCGTCAGTATCTGTCCAGGTGCCCGCCTTCGCCACTGATGTTCCTTCCAATCTCTACGCATTTCACCGCTACACTGGAAATTCCACTACCCTCTACAGTACTCTAGTTTGCAAGTACAAAAGGCAGTTCCAA
+
FCEFGGG<FGGGGGCFE<FGF@F6CDC:@:@EFFG9DFG9B,,86B@FG:FDC6EF,B<FC8E,FFE?,CFGGGGDC:=8A,:C,,5@FBFBFGC:,+4C7EAFG<FDDG><==;@FEEFCD?AFD@CEGGGGFG+@=E?F>==F@DFGBFDCCEGFGGFGFGA6AF8B:,7,@CDGGFFAGCCCFC,CEFFG4@E@F+861=@*B5<C5=FGFE*3)(6943A6C@GAFFA6B2).(3,,87AFF)-6<44)52@92*6)-4.).6<?0(,.45(846A-
@M02352:288:000000000-CKWC8:1:1101:7253:3363 2:N:0:ATGCGCAG+CTCTCTAT
TAATCTTGCGACCGTACTCCCCAGGCGGAATGCTTAATCCGTTAGGTGTGACACCAACAAGCATGCTTGCTGACGTCTGGCATTCATCGTTTACGGTGTGGACTACCAGGGTATCTAATCCTGTTTGCTCCCCACACTTTCGCACCTCAGCGTCAGTATCGAGCCAGTGAGCCGCCTTCGCCACTGGTGTTCCTCCGAATATCTACGAATTTCACCTCTACACTCGGAATTCCACTCACCTCTCTAGAACTCAAGCCCAGGAGTTTATAAGGCAGTTCAAG
+
GGFGGGGGGGCGCFGCFGGGGGEFGFEFGGGGGGGGGGGCEGGGGGGGGGGGGGGGGGGFGGGGFEFGAFFFGGGGGGGFGGGFGGGGGGGFGGCGBFEGGGGGGGGGGGGGGGAFCGG:EFGGFGGGGGGGGFGGGGGGGEDGG7@FC,=EC++CEGFGGGGEDFGGGGG?CEGGDGF>>C5ECCC,,4=CGFFF=AEGFC@7EFFGDF>CCCCFEA@3>@;+2:?:@F4988428:>(,(,,))--6<<2.4)*-,)33(44(6<)6):)8<)4BA-6-
@M02352:288:000000000-CKWC8:1:1101:24707:3369 2:N:0:ATGCGCAG+CTCTCTAT
TAACCTTGCGGCCGTACTCCCCAGGCGGTCAACTTAGTGCGTTAGCTGCGCCACTCACGTCTCTAGGACACAAACGGCTAGTTGACCTCGTTTACGGCGTGGACTACCAGGGCATCTAATCCTGTTTGCTCCCCCCTCTTTCGCACCTCAGCGTCAGTATCGCGCCAGTTAGCCGACTTCGCCACTGGTGTTCCTCCGAATATCCACGAATTCAACTTCTACACTCAGTATTCCACCCACCTCTCTAGAACTCACGACCCGGACTTTAAGGGTCTGTGCCA
+
C,AF9EFAF@7CC@FGFFFF<7FGGGDGG7F96EFDFFFC:FEGEGGF<@FEGGF,CF,:=9=5,5F<<FF,<9E7B>F>8FCF,E=EA:BF@DBC@C@@@@+D5F,8,:+:+336CCFGF9D=>,CDF9,@B++8+33,@,*:*3@79BGFC=E?56;,@**1*<*=2=?EGGD)98*8)*=*7FG6C*3*+9+16)7377*:-79D<:0*0*)9+*-)6@BFGF(*)*/*18).(-(-112).)))--.-.<(),,.(-36((.).54)((()(9))5)
@M02352:288:000000000-CKWC8:1:1101:16406:3411 2:N:0:ATGCGCAG+CTCTCTAT
TAATCTTGCGACCGTACTCCCCAGGCGGAATGCTTAATCCGTTAGGTGTGACACCAACAAGCATGCTTGCTGACGTCTGGCATTCATCGTTTACGGTGTGGACTACCAGGGTATCTAATCCTGTTTGCTCCCCACACTTTCGCACCTCAGCGTCAGTATCGAGCCAGTGAGCCGCCTTCGCCACTGGTGTTCCTCCGAATATCCACGACTTTCACCCCTACACTCGGAATTACACTTCCCTCTCTCGAACTCAAGACCAGGAGTTTATAAGGCAGTTCCCG
+
C<D,;@F<FGF+@@@F@EDFG7D,,C:ECG@C9@FGD@ADG7FFGGE@FCFFFGCDFG@DGFG,CFFAD7CA<EEF:F@FGFCCFGAGFFEEGFECFG7+CFGFDCGGGDF?<E9@@FGGGFCFCF8FGGFFE8F>EG,EFG>C>EFG8D?EEEEE7FCCC788@F73,,98@EDCDGG44>CGDFF>AC5FG4B2=)6/8@++9=37)2:;+1/**)67@6@@8F()(0)*9*4))))(.43(,,4)3316-.)/2(.4:<:((6<AAF<<(()(/)))-
@M02352:288:000000000-CKWC8:1:1101:21559:3414 2:N:0:ATGCGCAG+CTCTCTAT
TAATATTGCGACCGTACTCCCCAGGCGGAATGCTTAATCCGTTAGGTGTGACACCAACAAGCATGCTTGCTGACGTCTGGCATTCATCGTTTACGGTGTGGACTACCAGGGTATCTAATCCTGTTTGCTCCCCACACTTTCGCACCTCAGCGTCAGTATCGAGCCAGTGAGCCGCCTTCGCCCCTGGTGTGCCTCCGAATATCTACGAATTTCACCCCTACACTCGGAATTCCACTCACCTCTCTCGAACTCAAGACCAGGAGTTTATAAGGCAGTTCCAG
+
<CFG,6E,EFCF7FGGFGFGF@F@DGGEEFGGGGGGF<FGGGFGGG@FACCFEGCCFC<EFFGEF8?EFGDECFF=,CDFF8CFCF<FGFAF+<FFFF77CCFF@FEG,F:EDGGG;E?F9;EFFGCGFG,=+A++@D,@;A88C8,+6>8CCCE:EAFEEFGCG7D?CA9>8@4*?DF**3*=FF5@,A*+49/>>F355@AF<C;D4*:C7@CB*:?(/)3+291)28)9==AFF?><???2))-)(,42377F:,53-3:1(-6)<2>)33>(744:)
@M02352:288:000000000-CKWC8:1:1101:13906:3420 2:N:0:ATGCGCAG+CTCTCTAT
TAATCTTGCGACCGTACTCCCCAGGCGGTACACTTAATGTGTTAACTGCATTACTGCAAGGTATAGCCTCACAACAACTAGTGTACACCGTTTAGGGCGTGGACTACCAGGGTATCTAATCCTGTTCGCTCCCCCCGCTTTCGTCCATGAGCGTCAGTATATACGTAGTAGACTGCCTTCGCAATCGGTATTCTGTGTATTCTCAAGGCATTTCACCGCTCCACTAACCTTTCTATCTACTTTCGTATAACTTAAGTCACCCAGTATCAAAGGCAGTTCA
+
FFEDFGGGGGGGGGCFCFGGGGGCCFGG:FB9FGGGGG<EFGGGGCGGECFGGGCF9EF,D@,C@,,:EF?=F<CGF<EE9<EFDFD,AFFG<@EGG8+4C>C4,,B??FE7<A,4CE9;EDFFGG,6+6@BF@+@BEGEDDC8B@@75,5,8;*5*@FCGFGF>,@8CEF,?C4D*;+/3CC55CC*;=FDF?F/9BB+4++1)+**1*;D:F3A+=(((2(.+23*(+2/6*)6-4)5:)).33((4..---4=24@)4::6?AFBA>2:1<F<@25)
@M02352:288:000000000-CKWC8:1:1101:7494:3424 2:N:0:ATGCGCAG+CTCTCTAT
CAATCTTGCGATCGTACTCCCCAGGTGGGACACTTATTACTTTCGCTTAGTCACTGAAATAATCCAACAACTAGTGTCCATCGTTTACGGCGTGGACTACCAGGGTATCTAATCCTGTTCGCTCCCCACGCTTTCGTCCATGAGCGTCAGTATATACGTAGTAGACTGCCTTCGCAATCGGTATTCTAAGTAATATCTATGCATTTCACTGCTACACTACTTATTCTATTTACTTCTGTATACCCTAAGTCAACCAGTAGCCAAAGCAGTTCCATAGTTAA
+
<,EFF9FFGDCG-@CFGGGGF,C:DFC,FFFGGGGGFGFCFGFFE7,A@EEE,6@EF9FFFGEF9=@FFF,EEEFFFGD<FEG49BFGGGD:>:::E@,EF<<C7EBFC<F,,A,,>EFFEGEC7F7,@+=+B+E:3+A>FG8,@7@>@+EGFGCAFF>,,@CCDGCB,5>D9*;C?>FF>*:5=7C:,52+5;9<C3=99+4D7+=FG,=;8BCAG=(;48C6:+*+*+3+1;96)7975))1()/(;CE<<3/06@6))).((((((.6).-/6)--64
@M02352:288:000000000-CKWC8:1:1101:18829:3428 2:N:0:ATGCGCAG+CTCTCTAT
TAATCTTGCGACCGTACTCCCCAGGCGGAATGCTTAATCCGTTAGGTGTGACACCAACAAGCATGCTTGCTGACGTCTGGCATTCATCGTTTACGGTGTGGACTACCAGGGTATCTAATCCTGTTTGCTCCCCACACTTTCGCACCTCAGCGTCAGTATCGAGCCAGTGAGCCGCCTTCGCCACTGGTGTTCCTCCGAATATCTACGAATTTCACCTCTACACTCGGAATTCCACTCACCTCTCTCGAACTCAAGACCAGGAGTTTATCAGGCAGTTCCAG
+
AFCGGGGGGGGGE76@:FFFGGGGGCCFGGGGFGGGGGEGGGGGGGGFGGGGGGGDGGGGGGCGGCFGGGGGFGGGGGGGGGFGEGGGGGGGGGGEFGGGGCFGGGGGFDGGGGGGFGAFGGGGGGGGCFFGGFGFGGGGGGGGGC8=FFGGGGDGEG9BEGDEGFGFGCFFGCGGGGGFF*?ED6?A6CECGFFF=B3C):7CCAFDGGFD7;78+073CF@:CC4D;FFB@FA4:7?:)3,4<?6>(13<<:8*8:)2(8(4?<9)).)0,8>BF6)..
@M02352:288:000000000-CKWC8:1:1101:7513:3442 2:N:0:ATGCGCAG+CTCTCTAT
CAATCTTGCGATCGTACTCCCCAGGTGGGACACTTATTACTTTCGCTTAGTCACTGAACTAATCCAACAACTAGTATCCATCGTTTACGGCTTGGACTACCAGCTTATATAATCTTGTTCGCTCCTCACTCTTTCGTCCATGAACCTTAGTATATACGTAATATCCTGCCTTCGTCATCGTTATTCTGAGTAATATATATTCTTTACACCGCTCAACTACTCATTCTAACTACTTCCGTATACTTCAATTCACCACGCCTCAAAGGTCGTCTCATAGTTCA
+
FAB,;EEGA::C<66EFGC,<:F@<E@<EC,:FEFAEE<,CFFF7,BF7D@FGG,EE<,,,,CC95BE<FGC@,C,,C,A,,BDE@FC,,:@:+,,,,?,,9B,,,5,,,9@9,,,,,?,+=?E+,9C>,C,A,,+4@+6;;@,,+,+,3@,;:,7=,C,,+8,,,@,,>@9,++++6+**0+5+,,,,5,++5+*25B++<+2;+=+;1**3*)*4=<E6*13=B*+*+++;=?C>(./(.****1*)/)).74)((),(...)()).,((/7+)1.-).
@M02352:288:000000000-CKWC8:1:1101:24784:3450 2:N:0:ATGCGCAG+CTCTCTAT
CATTCTTGCGAACGTACTCCCCAGGTGGGATACTTATCACTTTCGCTTAGCCACTCAGCCTTACGGCCGAACAACTAGTGTCCATCGTTTACCGCGTGGACTACCAGGGTATCTAATCCTGTTCTCTCCCCACGCTTTCGTACATGAGCGTCAGTATATACGTAGTAGACTGCCTTCGCAATCGGTATTCTAAGCAATATCTATGCATTTCACAGCTACACTACTTATTCTATCTACTTCAGTATAACTCAAGTCAACCAGTATCAAAGGCAGTTCCACAA
+
@,C<EFG@,@FCB@FGGDAFGCE,F@,,@F@<FFG96CFFAE<ECCEGG,@,EC,C,EEAG9FFEGGD=7FBCGGC<,95C?FF558AF+??,4++7@@FGD@E<=?@+8,A9EEG9EG;9ECF,?5=,=+AF++@@DFEB,@=3,689:;EE6DF7@@@E:E9F7,3@FC66,*2;9*9@4FC4*::,,,=+7).(;9C+:BF48+=11B8D+*)+/73=6=A7+9D611@+AEC9?E9).?EF)/9C4A3=?6717::(6>44-)4)((.,,*64)),.
@M02352:288:000000000-CKWC8:1:1101:15966:3468 2:N:0:ATGCGCAG+CTCTCTAT
CAGTCTTGCGACCGTACTCCCCAGGTGGGATACTTATTACTTTCGCTTAGTCACTTAGCTAATGCCAAACAACTAGTATCCATCGTTTACGGCGTGGACTACCAGGGTATCTATTCCTGTTCGCTCCCCACGCTTTCGTCCATGAGCGTCAGTACATACGTAGTAGACTGCCTTCGCAATCGGTCTTCTGTGTAATATCTATGCATTTCACCGCTACACTACACATTCTATCTACTTCCATATGACTCAAGTCAACCAGTATCAAAGGCAGTTCCATAGTT
+
GGGFAFCFGEEEE@FFGGGFGGGGGFGGGGGGGGGGFGGGGGGGGGGGEG@FGGGFGGGGGGGGCEFFFFGACFGGGGGGDGFGGGGGDFEE>FGEGGGGGGGGGGGGGFGGGGGAFFCFFEFEGFFFGGGGGCBGB=DECEGGGGGGGD@E;AFGGGGGGG7EFGGGGGGGCFGGDD5@>*=A*A@:ECFGF<6AE8BGFGFGFF6@DGFDDBFEEFFFFF;FCGCFEAAFAF>?7;7C?5C??<3CE@E7>C77:?F<)6).66A:(3<1441-*5):4
@M02352:288:000000000-CKWC8:1:1101:6326:3468 2:N:0:ATGCGCAG+CTCTCTAT
CAATCTTGCGACCGTACTCCCCAGGTGGGACACTTATCACTTTCGCTTGGTCACTGAGATAAATCCCAACAACTAGTGTCCATCGTTTACGGCGTGGACTACCAGGGTATCTCATCCTGTTCGCTCCCCACGCTTTCGTCCATCAGCGTCAGTATATTGTTAGTGATCTCCCTTCGCAATCGGTATTCCATGTAATCTCTAAGCATTTCACCGCTACACTACATATTCTAACCACTTCACAATAACTCAAGACTAACAGTTTCAACAGCAATTCCACAGTT
+
E<EFFFF9E7BFGGGGGF,EFDEFFFDFGGGGGGFGE<@F@CECFDFF@FFGGGFGGG9C96FGGGFGGGGGGFGCFGFGGGECE<FCDFC7FEGGG@FFGGG@F7FGGGCF,<ACFF,,@FC>:EFGCFG@F>B:DGGG7CFGGF,0@CCGGGGGGF,@ED,,,3=BF,@@,9?9D?*?FD5=CF:DGEFCF<+*238@FGFC*@F8BEFF45(:==5;@F3@1+.+)+;BF40.7=)464<E3)))75)).-4*.)*66-.)-.)((.(-29*544(5<
@M02352:288:000000000-CKWC8:1:1101:23310:3480 2:N:0:ATGCGCAG+CTCTCTAT
TAATCTTGCGACCGTACTCCCCAGGCGGAATGCTTAATCCGTTAGGTGTGACACCAACAAGCATGCTTGCTGACGTCTGGCATTCATCGTTTACGGTGTGGACTACCAGGGTATCTAATCCTGTTTGCTCCCCACACTTTCGCACCTCAGCGTCAGTATCGAGCCAGTGAGCCGCCTTCGCCACTGGTGTTCCTCCGAATATCTACGAATCTCACCTCTACACTCGGAATTCCACTCACCTCTCTCGAACTCAAGCACAGGAGTTCACAAGGCAGTTCCAG
+
FGGGGGGGGD@7@CCFEGGGG@GGGGEGGGGGGGGG<E,CCGGDEFGGGGGGFGGGGDFGGGGFCFCCFDEFGGGGEGDFGGGG9FFGDEGCFFGEFGGGGEFDFE<=FGCAFCFGF,,?4=E?<FFFFGFG7FCE7=AFGG>EGGGGGGFGEGEE:@@D++4B8:FG?,@>?;***9C@EGEGFEFCC6:CC?+05B4D::AF?AA<CG);:ACA04)7<6=FGG;D6A466@42<BF(3:22)),5:?(-)()*(,02(42.2-)6<)((4,)./))))
@M02352:288:000000000-CKWC8:1:1101:10066:3486 2:N:0:ATGCGCAG+CTCTCTAT
TAATCTTGCGACCGTACTCCCCAGGCGGAATGCTTAATCCGTTAGGTGTGTCACCAACAAGCATGCTTGCTGACGACTGGCATTCATCGTTTACGGTGTGGACTACCAGGGTATCTAATCCTGTTTGCTCCCCACACTTTCGTACCTCAGCGTCAGTATCGAGCCAGTGAGCCGCCTTCGCCACTGGTGTTCCTCCAAATATCTACGAATTTCACCTCTACACTTGGAATTCCACTCACCTCTCACGAACTCAAGACTAGCAGTATTAGAGGCGGTTCCAG
+
FGCFGGGGGGGGGGFGGEFE8@GEDGEGGGCEGGGGGGCFGGGGGGGGGGEGGGGGGGGGGGFGGGGGGGGGGFGGGGGGG8FCGGFFFGGGGGGEGGGGGGGGGGGGGGGGGGGGGGGGGGGGGGGGGGDFGGGGGGGACCFE8>DDFGGGGDGDFGFFGGGGGGGE9CE?FGGGGGFA>DGGG66<CFD>=CF:=FFCAGFGFFFGC55CD6.2+=@EF6,;F7;FEFFAAFEEFF(84.)()-.:(-,-8>2B?B*(.34)--:A>AA?(()-)33<4
@M02352:288:000000000-CKWC8:1:1101:25516:3486 2:N:0:ATGCGCAG+CTCTCTAT
TAACCTTGCGGCCGTACTCCCCAGGCGGTCAACTTAGTGCGTTAGCTGCGCCACCCACGACTCAAGGTCACAGACGGCTAGTTGACATCGTTTACGGCGTGGACTACCAGGGTATCTAATCCTGTTTGCTCCCCACGCTTTCGTGCCTCAGTGTCAGTATTTGTCCAGGTAGCCGCCTTCGCCACTGATGTTCCTTCCAATCTCTACGCATTTCACCGCTACACCTGAAATTCTACCCCCCTCTACAGCACTCTAGTTCACCAGTTTCAAATGCAGTTCCG
+
GGFEAFGGGGG7CEGGGGGGFCGGGC7@FEDCFGGFGGGGGGGEEGGGGGGGEGGEFGGGGGGGGGGGGGGGFGGGGGDEGGGFGGF<FGGGGGGGEDECFDGGG8,BFGGEGG8FCDGFGGGGGFDGGG9CC7D7CEGGGGGGGEGGGF?BFGGGGG9C@FGGGGCFGEC,4=DGDGDAADEEGGG?FGFGGC7CF;:;CGFFEFFDGGDDFFEFGF>>FF?545:<0?FFFF)664119>?B)).48(2::<)*64*644,:<9><45626A627<A4(
@M02352:288:000000000-CKWC8:1:1101:9549:3487 2:N:0:ATGCGCAG+CTCTCTAT
AATCCTGCGGCCGTACTCACCAGGCGGTCTACTTATTGCGTTAGCTTCGCCACTAAAAGATCAAGTCTTCCAACGGCTAGTAGACATCGTTTACGGCGTGGACTACCAGGGTATCTAATCCTGTTTGCCCCACACGCTTTCGCACCTCAGTGTCAATATCAGACCAGGTAGTCGCCTTAGCCCCTGTAGTTCCTTCCTTTATCTACGCATTTCTCCGTTACACAGGAAATTCCACTACCCTATACAGAATTCTAGACTAGCAGTAACAGATGTGGGTACA
+
,6,,,CFC@::6:@C:8E,C,CEEFFEF@CAA,CFC,9<@7B@CDE,@CEGF7C,CEEFDDFGG9FFFD,C<FCE@E@7=FGGGG<9FF@E@FGDG:CF7>=,EFG,=<==,3A9@F,;DC<FF9<,,,@@3@FEGDE6+<3C8+5*,48=FC:A5=BDGFA,>BBC5C;:>C479***/?F,:EE,,1>=C5B4);6++:7+.;+*9C3<C+)1>.()/57*;D0<0?==9=-49?3?4?().).)),.:2))1)./),.4-)))).21).)*.)()4-
@M02352:288:000000000-CKWC8:1:1101:24375:3487 2:N:0:ATGCGCAG+CTCTCTAT
TAATCTTGCGACCGTACTCCCCAGGCGGAATGCTTAATCCGTTAGGTGTGACACCAACAAGCATGCTTGCTGACGTCTGGCATTCATCGTTTACGGTGTGGACTACCAGGGTATCTAATCCTGTTTGATCCCCACACTTTCGCACCTCAGCGTCAGTATCGAGCCAGTGAGCCGCCTTCGCCACTGGTGTTCCCCCGATTATCTACGACTTTCACCTCTCCACTCGGATTTCTACTCTCCCCTCTAGAACTCAAGACCAGGAGTTTATAGGGCGATTCCAG
+
GGGGFGGGFGDGGGGGGGGGGEE7@FEGGGGGGGGGGFGGGEFGEFGFGGGDGGGGGGGGG8=FFFCEF?F<EEBFEFF,CFFGGCFFGFGGF<:BBFFFDFGGFC,B8CE8=EFGG9FC=E?FGG8,>F=DDCFCCFFFFGDDEGDGDFGDCEGG<;CCCCEDEGG8EFGFF9DD*;C4@@EEDF,15,=81*)(38)2>FFGEF3*)=3CF6C=9A)(,;3=CC?<(7*/**623).((((33)).6))-),)*,(88::(.:44)).)2((),0.655
@M02352:288:000000000-CKWC8:1:1101:10193:3494 2:N:0:ATGCGCAG+CTCTCTAT
TAATCTTGCGACCGTACTCCCCAGGCGGAATGCTTAATCCGTTAGGTGTGTCACCGAATAGCATGCTACCCGACGACTGGCATTCATCGTTTACGGTGTGGACTACCAGGGTATCTAATCCTGTTTGCTCCCCACACTTTCGCACCTCAGCGTCAGTATCGAGCCAGTGAGCCGCCTTCGCCACTGGTGTTCCTCCGAATATCTACGAATTTCACCTCTACACTCGGAATTCCACTCACCTCTCTCGAACTCAAGACCAGGAGTTTAAGAGGCAGTTCCAG
+
9EGG9FGGGEC:CFGFGGGGGGGGG8CFGGGGGGGGGF,EFGGEFCGGGGFGGGGEGGC@F9C?FFFGGGGGGEGG@==,EFB?,BFE8F@FGGECFFFGCECFFFFFGCGGGGGG,=@9DFBAEGG9DFDFFGGGGGGGC>ECGG,CFGGCEGEG<EEGGG:5><CFGGFGG>>C7CF4?C55C,4>F*=::)16>>AGFF=F5AFGC:>FDFEF?FFBAF?@G3(1(8)8@6>217(8<BFB?<08,33<2?)717@0::24:4<>B92(43>B?).54
@M02352:288:000000000-CKWC8:1:1101:11851:3497 2:N:0:ATGCGCAG+CTCTCTAT
TAATCTTGCGACCGTACTCCCCAGGCGGTCTACTTATCGCGTTAGCTGCGCCACTAAAGGATCAAGTCCTCCAACGGCTAGTAGACATCGTTTACGGCGTGGACTACCAGGGTATCTAATCCTGTTTGCTCCCCACGCTTTCGCACCTCAGTGTCAGTATCGAGCCAGTCAGTCGCCTTCGCCACTGGTGTTCCTTCCCATCTCTACGCATTTCACCGCTACACAGGAAATTTCACTAACCTCTCTCGTACTCTAGTGCGTCAGTTTTGAATGCAGTTCCA
+
CF@FFGFFGGEGGEEGGGGFGGGGGFGECCFFGGGGGGGGGGGGGGGGGGGGGGGGGGGGGGFGGGGFFGFGGFGGG7FEGGFGFFGGGGGGFGFGGGCGGGCD9FFFFGDGGGGGFFAF9D9FGGFFGGABFG8>CEEDCCCGGGGCFFGGFGGGCEFG9CF*:F7DFGC;DFG4?47AFGG58FCGGFG::<FEEFAGA9CC6=ACGGFGDF?FG:>BBF<F4*290;FF**)6A2(0:6:)().-4<F?<64*.6*(--,3).):01.654*4@A<A4
@M02352:288:000000000-CKWC8:1:1101:6379:3515 2:N:0:ATGCGCAG+CTCTCTAT
TAATCTTGCGACCGTACTCCCCAGGCGGAATGCTTAATCCGTTAGGTGTGACACCAACAAGCATGCTTGCTGACGTCTGGCATTCATCGTTTACGGTGTGGACTACCAGGGTATCTAATCCTGTTTGCTCCCCACACTTTCGCACCTCAGCGTCAGTATCGAGCCAGTGAGCCGCCTTCGCCACTGGTGTTCCTCCGAATATCTACGAATTTCACCTCTACACTCGGACTTCCACTCACCTCTCTCGAACTCAAGACCAGGAGTTTAACAGGCAGTTCCAG
+
C@FE6CFFFGGGDGGGGGGGGGF:DFD@CCGGFGGGFF,,@FGGGGEGGDCGGGGGGGGGG8FGGGGGGGGG9F7?FDFFGGGDGFGFGGGGGGGG?FFDGGG?FFFGGG>,=EFAF@FGCGFFGGGGFF=FEGGGGGCF,A6=CE?DCFFGEGGGF,;CCFGEEGFFG@,>,@>DDD7F>DCE46AC::8C8*B3@B6<FGF=EFFDGGFGGAEFGF@ECA@CFC;C1>FFFFF<32882?)(.8?7?F()),.1:7>B66??BFA)).4:167<*)6:)
@M02352:288:000000000-CKWC8:1:1101:8864:3515 2:N:0:ATGCGCAG+CTCTCTAT
CAATCTTGCGACCGTACTCCCCAGGCGGAATGCTTAATCCGTTAGGTGTGTCACCAACAAGCATGCTTGCTGACGACTGGCATTCATCGTTTACGGTGTGGACTACCAGGGTATCTAATCCTGTTTGCTCCCCACACTTTCGCACCCTAGCGTCAGTATCGAGCCAGTGAGCCGCCTTCGCCAATGGTGTTCCCCCGAATACCTACGAACTTCACCCCTACACCCGTAATTCCACCCACCTCTCCCGAACTCAAGACCAGGAGTTTATAAGCAAGTTCCAG
+
,CFGFGFGFGGEGG@FGF<FGFGGGECGGEFDFGGGFGCE@FGCEGGGGGFGGGGGGDGGGDGFGGGGGFGGGCGG7CFCC<FE5A,:ADDFFFCCDFCGG9DE<F=FDGD=FGG;DEEGG,CE?FDCEG@DGFGDC,@9EGD=++++53,:C++4,@F,:DEC*@,,,,>,:?**/37*)2***,=>>ECC=3).6A510+2+.;)1;*8@F=@F*)-28:0))1,)-0/*/*)(36(4338:01(393:AD0)9:75(2(,,(6))6:<2),).@A)4)
@M02352:288:000000000-CKWC8:1:1101:25070:3522 2:N:0:ATGCGCAG+CTCTCTAT
TAATCTTGCGACCGTACTCCCCAGGCGGAATGCTTAATCCGTTAGGTGTGTCACCAACAAGCATGCTTGCTGACGACTGGCATTCATCGTTTACGGTGTGGACTACCAGGGTATCTAATCCTGTTTGCTCCCCACACTTTCGTACCTCAGCGTCAGTATCGAGCCAGTGAGCAGCCTTCGCCACTGGTGTTCCTCCAAATATCTACGATTTCCACCTCTACACTTGGAATTCCACTAACCTCTCTCGAACTCAACACTAGCAGTATTAGAGGCAGTTCCAG
+
@FGG,=EFF:B:CEGFGFFAFEGGGG7+@@CEEFEFEFGGGGGG>ED9@BFCFGC<ECFGGGGGGGGGFEF,?EFEGGDDF,FFAAEGGGGGGG7:?FE7FFFEGFGFCFCFFDCGFCFGFCCGCFCDFDG=>D>+@@8EGGG86CF?=FCEEGC>FFGGDGGBE7CFDFCF,4;9>:FF>>>9FFCGGGGGG?8>329DFGA7*8)9*AF++;7;007.>@@FF75>>*;F=AEF(.5,.=<@@)3)4::A>?(023621246)4))54)3(().9A2)-
@M02352:288:000000000-CKWC8:1:1101:7051:3522 2:N:0:ATGCGCAG+CTCTCTAT
CATTCTTGCGATCGTACTCCCCAGGTGGGACACTTATCCCTTTCGCTTAGTCACTGAGATAAATCCCAACAACTAGTGTCCATCGTTTACGGCGTGGACTACCAGGGTATCTAATTCTGTTCGCTCCCCACGCTTTCGTCCATGAGCGTCAGTATATACGTAGTAGACTGCCTTCGCAATCGGTATTCTGTTTAATCTCTATGCATTTCACCACTACACTACACATTCTATCTACTTCCGTATTACTCAAGTCCACAAGTACAACAGGCACTTACATCG
+
GGGGCGFFDFCFCEFFFDGGGGG>F<FFG,C@@FFFA9,CFFGGGGGFGGFCFGGGFFFGG<,ECFF<8CC8F8A<FDGCFFD<@DFF@DF,>+CEC:9EE=FEG78:AFEG99F,CF<FEGEDFC>6+,++4+@>D>D+@+,7,8@0@EG+,=EFG9F7E3,@EDAFG,3DFA+39C*?;*5@*::,,22+56+/*1+++=>7<F6D+=8:*2.9CA243))28*)+9+:FFFC.)970)(/(736)9(//9);A61.;5)))),(.41(())1.*)(
@M02352:288:000000000-CKWC8:1:1101:14338:3523 2:N:0:ATGCGCAG+CTCTCTAT
CACTGTTGCCAGCGTACTCCCCAGGTGGTTAACTTAATACTTTCGCTTTGGCACTCATCTTCAAGTAGACAAGCACCGAGTTAACATCGTTTACGGCGTGGACTACCGGGGTATCTAATCCCGTTCGCTACCCACGCTTTCGTCCATCAGCGTCAATAATATCTTAGTAAGCTGCCTTCGCAATTGGTGTTCTATGTAATATCTATGCATTTCACCGCTACACTACATATTCCGCCTACTTCAAATATATTCAAGACCTACAGTATCAAAGGCAGTTCCAT
+
GFGGGGGGGGGGGDCGGGGFGDEEGGFGCDGGGGGGGGGGFGFGGGDGFGGGGGGGFGFGGGGGGGGGGGGGFGGGGGGGDEGGGGGGGDGGFGGGGGGGGGGGGGGGGG7FCFFGGGGFFGGGGFE8EGGGBF@FE>EGGGFGGGGDGGGGGGGGGGGGG9F>EEGGGEEFGGGGGGG>EGGECFDDGGDGF4FFFF>8B7AFEAC7@FCG@A<4=A@FFFD=FGEDEFFFFA@0;?@4?E?E<>A<4AA24<>FBFFFFF:AD>4:>):??:3:@A24)
@M02352:288:000000000-CKWC8:1:1101:18394:3527 2:N:0:ATGCGCAG+CTCTCTAT
CAATCTTGCGATCGTACTCCCCAGGTGGGACACTTATTACTTTCGCTTAGTCACTGAAATAATCCAACAACTAGTGTCCATCGTTTACGGCGTGAACTACCAGGGTATCTAATCCTGTTCGCTCCCCACGCTTTCGTTCCTCAGCGTCAGTATCTGTCCAGGTGGCCGCCTTCGCCACTGATGTTCCTTCCAATCTCTACGCATTTCACCGCTACACTGGAAATTCCACCACCCTCTACAGTACTCTAGTCTACCAGTTCAAAATGAAGTTCCACGGCTGA
+
GGGGGGGGGGGGGCCFFFGGGGGGGF@FGGGGGGGGGGGGGGGGGGGGGGGGFGGGDFGGG,FGFGGG@EGGGGGGCFGFCFFFFGCFGGGGGGGGGGGCGGGCFFGGGEFGGGGGDGGCE7FGGGGGGGGDEFGGGGG,8E9D?GGGGGGGGFGEGDFF8DFEEGFGGGGGGGG**3*6*+2DEF7DGEFGCEF4*BC8AG4C@FFFGC68DA6;FF3((87FDF;7@FFFF328@AE<3C)464<A4-5AAAA:)-/))6)4<2))6:4<<A635(4((
@M02352:288:000000000-CKWC8:1:1101:10721:3543 2:N:0:ATGCGCAG+CTCTCTAT
CAATCTTGCGACCGTACTCCCCAGGTGGGACACTTATCACTTTCGCTTAGTCACTGAGATAAATCCCAAAAACTAGTGTCCATCGTTTACGGCGTGGACTACCAGGGTATCTAATCCTGTTCGCTCCCCACGCCTTCGTCCATGAGCGTCAGTATATACGTAGTAGACTGCCTTCGCAATCGGTATTCTGTGTAATCTCTATGACTTTCACCGCTACACTACACATTCACTCTACATCCGTATAACTTAAGTGAACCAGTCTCAAAGGCAGTTCCATCG
+
;,AE,CFE,CC::CFDEGCG@CF7EG8C@@<@FEF9FG@CCDEFGGGFGGF9FFGFGGFFGFEGF,,@<,,C,CF,FGEFGAF,,BE7FGF7FG:@+:FDDFD@8=@EFFGAFGG4C9?4C97>:<FGGD7@F+,@9=@>EGGCEED==CEG@CEGC,,8EC76EF9EGC8,6;CFCC;BA*C>CF7:2<:C=7=?E6@CFGF+*48BF:88CD(0=/3)48=8=7C+)+1;=+7).)/(/(5)).))).<-.6-6108<))4<>7)(.0(.))*-1)(
@M02352:288:000000000-CKWC8:1:1101:10854:3585 2:N:0:ATGCGCAG+CTCTCTAT
TAATCTTGCGACCGTACTCCCCAGGCGGAATGCTTAATCCGTTAGGTGTGTCACCAACAAGCATGCTTGCTGACGACTGGCATTCATCGTTTACGGTGTGGACTACCAGGGTATCTAATCCTGTTTGCTCCCCACACTTTCGTACCTCAGCGTCAGTATCGAGCCAGTGAGCCGCCTTCGCCACTGGTGTTCCTCCAAATATCTACGAATTTCACCTCTACACTTGGAATTCCACTCACCTCTCTCGAACTCAAGACTAGCAGTATTAGAGGCAGTTCAAG
+
E9FF,CFGGGDEFGEG:<CFCBG@FGDGEEGFECGGF,CEFFFG@FECF7CEAFCFECFGGFF,<AFDFFGGGGGEECEGF8<FFDFFGFG7FGD:<AF++CFGEFCEFGDBFFE4@CFFC9F?ECFGCFEF:E86=@AAFGG86+,=@GGGGGGGFC,@:FF>:FFC::FFG7**;7;9*9:CFGGGC:;DFC=B=A4C6C8@?CF<G=>+28<=9A@AEF@FGF)7<B48AAEE;@B???,:7)3)3?:2.5)92404<FF5<>2<<2-(-353*5)))
@M02352:288:000000000-CKWC8:1:1101:23515:3588 2:N:0:ATGCGCAG+CTCTCTAT
TAATCTTGCGACCGTACTCCCCAGGCGGAATGCTTAATCCGTTAGGTGTGACACCAACAAGCATGCTTGCTGACGTCTGGCATTCATCGTTTACGGTGTGGACTACCAGGGTATCTAAACCTGTTTGCTCCCCACACTTTCGCACCTCAGCGTCAGTATCGAGCCAGTGAGCCGCGTTCTCCACTGTTGTTCCTCCGAATATCTACGACTTTCACCCCTACACCCGGAATTCCCCTCACACCTCTCGAACTCAACACCAGGACATTTCAAGTCAGTCTCCG
+
;EF9FFFFGG@F7+B<FEGGFGG78DBFGEE,FGG9F@<F+FFGG<FFFC<FGGCFEEFD<FG9EF9C,CF<<,44?CC,<EEADEFF<D8FC,:4BFFGG?=FFE<FFDGGFG,@EA,,@D,:CFEGCF,DF,@CC,=EA+@=E+,=?,8:++537@FFE785CF,@EFF,>4**//:)=+9:C?,,>:,1:*6:235>371;);8*/*0CC+9;*:((/A@)1)(12@689*4(331)(-3(8<(:(:14-(3@1(.((-3(.)).56<).)*-*).),
@M02352:288:000000000-CKWC8:1:1101:21641:3590 2:N:0:ATGCGCAG+CTCTCTAT
TAATCTTGCGACCGTACTCCCCAGGCGGAATGCTTAATCCGTTAGGTGTGTCACCAACAAGCATGCTTGCTGACGACTGGCATTCATCGTTTACGGTGTGGACTACCAGGGTATCTAATCCTGTTTGCTCCCCACACTTTCGTACCTCAGCGTCAGTATCGAGCCAGTGAGCCGCCTTCGCCACTGGTGTTCCTCCAAATATCTACGAATTTCACCTCTACACTTGGAATTCCACTCACCTCTCTCGAACTCAAGACTAGCAGTATTAGAGGCAATTCACG
+
FFCFGDGFFCEG7@BDGFGGG7ECDFC@EFF@FFGGGGGGGGGGGGGGF7FGFGGGFEGGGGCGFGGGDFFFFGGGGGGGCCG,EEF?F=,DEG:CB+?FFGGGFGGFFGCFDFDGGGGGG9EF?FFGGGGGGGGEGCFFGEFGD7EDCDGEECE8D==FGGGEEG>F?F9DCECCG9FF>GGGFGEA,C:B>4+5B);DACAFEFFDCF3FGFF4+;/=EFF67>@GCF;FFAEC(3:1)44:25:)1206A(.?:<7,(5-44<<449<7?0)(96.)(
@M02352:288:000000000-CKWC8:1:1101:19865:3599 2:N:0:ATGCGCAG+CTCTCTAT
AATCTTGCGACCGTACTCCCCAGGCGGAATGCTTAATCCGTTAGGTGTGACACCAACAAGCATGCTTGCTGACGTCTGGCATTCATCGTTTACGGTGTGGACTACCAGGGTATCTAATCCTGTTTGCTCCCCACACTTTCGCACCTCAGCGTCAGTATCGAGCCAGTAAGCCGCCTTCGCCACTGGTGTTCCTCCGAATAACTACGAATTTCACCTCTACACCCGGAATTCCACTTACCTCTCTCGAACTCAAGACCAGGCGTTTATAAGGCAGTTCCAG
+
@FFFFF@FGGG:E@F7CEGFFE,C@B@EGGGGGGGGFG<FFCFCFDGGCFGG@<DEFGGGGGGGFFDGC<9FFGEGF7<@8FCD,FGFGGGGFGFE<FCFGGFGGG8<CCAEGGGGCCGFGFFEFFCDF,AFF>>8=@DFGGGG7=DF,=8CEGG3EFFCG+@@CAD,EA?8CGCD>C*9CCECF6<8/8:C78(-)8D3+/19F>*/5.@FFFF9A))/6=)2>(1(5?F=*9AFFF?22)4,22>F??BFF>4((034(-8;((4<5)511528>)6.
@M02352:288:000000000-CKWC8:1:1101:10716:3601 2:N:0:ATGCGCAG+CTCTCTAT
CAATCTTGCGATCGTACTCCCCAGGTGGGACACTTATTACTTTCGCTTAGTCACTGAAATAATCCAACAACTAGTGTCCATCGTTTACGGCGTGGACTACCAGGGTATCTAATCCTGTTCGCTCCCCACGCTTTCGTCCATGAGCGTCAGTATATACGTAGTAGACTGCCTTCGCAATCGGTATTCTAAGTAATATCTATGCATTTCACCGCTCCACTACTTATTCTATCTACTTCCGTATAACTCAAGTCAACCAGTATCAAAGGCATTTCCATAGTTAA
+
FCFFFGGGC@@FDGGGGFFDCEGDFF<D+8EFGGG9CFDGGGGGGGGGFFGGGGGGGFDGG9FGGGGGGGGGGACF@EAFFGDGGGGGGGD7CEGCFFGGGGGGE<EGGEGFFFFEFFGGDGCFGGGGDEG>@FF+@=CEFFD,@@CGGB=,@,EEF8DFGGG;A<,:DFGGGGG>CGFCDG87+5BDF:DC:E>EEFFF++4=*++4B=AD4)0/,+04<@<A7:?C?71:CFE9A?)(:;CE3))/)9CC?)(>(.944)4))(.,.2<B52*)).-).
@M02352:288:000000000-CKWC8:1:1101:24219:3607 2:N:0:ATGCGCAG+CTCTCTAT
CAATCTTGCGACCGTACTCCCCAGGTGGATTACTTATCACTTTCGCTTAGACACTGACTGTATATCGCCAATATCGAGTAATCATAGTTTACGGCGTGGACTACCAGGGTATCTAATCCTGTTCGCTCCCCACGCTTTCGTGCCTCAGCGTCAGTATCAGTTTAGTAAGCTGCCTTCGCTATCGGTGTTCTGTGTAATATCTAAGCATTTCACCGCTACACTGGAAATTCCACTACCCTCTACCATACGCTAGTTTGCCAGTTCAAAATGCAGTTCCCAGG
+
GGCBEFGGGGGGDGGFGGGGGGGGGEACEGGFAFGEFFGFGGGGEGGGGFG9FFFGGGFGGGGF<AFEFC@FGCA@<CFGGGGGGGGGGGGGGGGGGGGGGGFFE@DGGG,<,EE9EFEFCGDFBE:ECFC,CGGGC8FGF+@=E8DF8ECGGDDCFGGGGGGFFGGGG9,,@7CFFCDEFGGGDG>:CCFGF498AAFFCDFG?F488CFGDF2BEE04;C<FCCEGFFFF+@@137<03;3.;?4((((-3<26-<64).).<<>2<29))-/66>B>:
@M02352:288:000000000-CKWC8:1:1101:15684:3613 2:N:0:ATGCGCAG+CTCTCTAT
TAATCTTGCGACCGTACTCCCCAGGCGGAATGCTTAATCCGTTAGGTGTGACACCAACAAGCATGCTTGCTGACGTCTGGCATTCATCGTTTACGGTGTGGACTACCAGGGTATCTAATCCTGTTTGCTCCCCACACTTTCGCACCTCAGCGTCAGTATCGAGCCAGTGAGCCGCCTTCGCCACTGGTGTTCCTCCGAATATCTACGACTTTCACCTCTACACTCGGAATTCCACTCACCTCCCTCGAACTCAAGACCAGGAGTTTATAAGGCAGTTCCAG
+
EGGGGGGGGGECFFCEGGF@F,C@FFGGGGGGGGGGGGF9@FGGGGGCGEFGGGFGGGGGGGGGGGGGGGGGGGGGGGGGGFGGGGGGGGGGGGGGGGGGGGC9?E8FGGGGGGGGGFGF;EEFGGGGGGGGBFGGGFGFFGEGC+@==DEEEGGDEFGFGGG>3>AFCF?CD@DGGGG>*;EG*66C6FCFGFF295)7)37+76)8)7>CF=CAEFF<9=@6CDDG:F4BF924:03:)1((,491<?048?)1((8:8423:AA4<)64:7@:?><>4
@M02352:288:000000000-CKWC8:1:1101:21345:3617 2:N:0:ATGCGCAG+CTCTCTAT
TAATCTTGCGACCGTACTCCCCAGGCGGTCTACTTATCGCGTTAGCTGCGCCACTAAAGGATCAAGTCCTCCAACGGCTAGTAGACATCGTTTACGGCGTGGACTACCAGGGTATCTACTCCTGTTTGCTCCCCACGCTTTCGCACCTCAGTGTCAGTATCGACCCATTCAGTCGCCTTCGCCACTGGTTTTCCTTCCCATCTCAACGAATTTCACCCCTACACAGGAACTTCCACTACCCTCTCCCGTACCCGTGTGAGTCAGTTTTGAATGCAGTTCC
+
FGFGFFGGGGGGGGGGGGGGFGGGGE7EC:FDFGGGGFFGGGGGGFF@EFCGGGFF8E9FCAFCGCGGGGGGG8EE@@CFFGF,,,9AFCFGF=EGGE7:=7??BDFC8<FEFCFD;F,FE@D<FGGFCFGGGBAEEEGGECEE8EE54D:@EFC7,2@,,6D*4*>,DCFG@9<D:??=4D55<FFCF+*7C3C37FA*+>C+)+0**1)22168940((70.29:*.)99F42).5((4,2(2(,,4,(,),(04(*).6<)).:4(4)6))16@.))
@M02352:288:000000000-CKWC8:1:1101:18410:3636 2:N:0:ATGCGCAG+CTCTCTAT
TAATCTTGCGACCGTACTCCCCAGGCGGAATGCTTAATCCGTTAGGTGTGTCACCAACAAGCATGCTTGCTGCCGACTGGCATTCATCGTTTACGGTGTGGACTACCAGGGTATCTAATCCTGTTTGCTCCCCACACTTTCGTACCTCAGCGTCAGTATCGAGCCAGTGAGCCGCCTTCTCCACTAGTGTTCCTCCTAATATCTACGAATTTCACCTCTATACCCGGAATTCCCCCCACCTCTCTCTAATTCAAGACCCGGACTGTACAAGGACGTTCCAG
+
GFGGGGGGGGCGGG;FFFCG@FGGGFFFFGGGFGGGGGGGCGGD:FGFFGGGGFA9<@FGDFGGFG9E<@EG9=C:77+,CFEDEFGGFGFGGF++:DF++?<EFF4EECEF@<FGF,C,@FCBFFGG;8D@:8F+>6=,8+@?=C7+,3DEBC853@BA:FCEEF,4>:9>8C>D7C948=,A7,,5>EGG788B(*11=:+498)C**:7C+)2+;3;57>+;:()();6+*(.9(-81:)34<)-))-.--4*,(59(4(((-)-.).3023()84>)
@M02352:288:000000000-CKWC8:1:1101:10730:3661 2:N:0:ATGCGCAG+CTCTCTAT
CAACGTTGCGAGCGTACTCCCCAGGCGGAATGCTTAATCCGTTAGGTGTGACACCCACAAGCCCGCCTACCGACGCCCGTCATTCATCGTTTACGGTGCGGACTACCAGGGTGTCTATTCCCCTTTTTTCTCCACACTCTCTCACACCACCGTCACTATCGAGCCAGGGAGCGCTGTTCGCGCATGCGGTGACCCCGACGCTCTCAGTATATCTCCTCGACACTCCGAGATCCACGCACCCCTCCACTACTCAAAAGCCGGAGTGTCACACTAGCTCCTAT
+
,;@,,C@F7C8+@@FC@CFGEFC:@8@CCBFFFFGGG9CC:FG,B,C<FG9FEGG+F66,:,,,+++4,:,+88++8++>C+E,,5,:,+,4+5++BA++@338,,3:,+B3+@,@9,,,37,@,:<,+,,@E;>FGC,,@,3,5,5@11*12***,,7?:7*14,,**1**3**)**2)2/3***+**//*0))(())))*09)***0+****.1+7((->90*96C0))***,29;(4(,((,(..(,-.:(.*((.(,((((.4))-,(()))*((..
@M02352:288:000000000-CKWC8:1:1101:14246:3673 2:N:0:ATGCGCAC+CTCTCTAT
CAACCTTGCGGCCGTACTCCCCAGGCGGAATGCTTAATGCGTTAGCTGTGTCACTAACAGGCATACATCCTCACCACTTACCTTCCACCTTTTAGGTGAGGGACACCAAGGTCTCTAAATCTTTTTGCCTACCACTGTTTCCGACCCCAAGCGCAAGATGCAGACAGGGGGCCGCCCTCCGCAATGGGTGTTCTCCAAATATCTACGACTTTCACCCCCACACTTGGAATTCCAACCTCCTCTCTCGAACCCAAGCCCGCCAGTATTAAAAGCCATTCCAG
+
9FG,CFFGGG:+@FECGGFGGGGGGGGGG+DFGGGFGG<EGGDEE,EF@,,<EG<,E6F9ED,,,,,,,:,,C,4CFF,?,,,,,,,,,,:5<,,B5,,4B+4+:,:+,BF,,,9,,C,4CC?,CF+,4,6AF8,,,7,@C,+@3C+01+,++6++5@>,,@E;E@,*3***>*/9)9/))9***+2*+*3*3)17CAADC++1)1.*)/.?F4)9*0(((8:)?*8*6B?4@*)(((.47?5:<8()(((,20()41.(-423-)64)-))(.)-044<)
@M02352:288:000000000-CKWC8:1:1101:9555:3673 2:N:0:ATGCGCAG+CTCTCTAT
CAATCTTGCGACCGTACTCCCCAGGCGGAATGCTTAATCCGTTAGCTGTGTCACCAACAAGCATGCTCGCTGAGGAATGGCATTTATATTTTACGGTGTGGACTACGAGGGTATCTAATCGTGTTTGCTCCCCACACTTTTGTAACCCAGCGTCAGTATCGCGCCAGTGAGCCGCTCTCGCCACCGGTGTTCCCCTATATATCTACGTATTTCACCCCTACACTTGGACTTACATCCACCTCTCTCGACCACAAACATCGCACAATTAGAGGCAGATCTAG
+
,BCF9FFGGEC7FFCFGGGGGGFGG8FFGGD8FGGGFF,CFGG7F,B,,CEFFGCADE7F<EFGDF,,,@,,@,<C,:C,,,:,,9,,,?,5,,8BFFFF79F?=,+4=+C===,=E=9F+A4A,>,@@=,3:>B+@3,9,=33,@,=6,=>++3+@,73++5*3**,@,6,61*/*;C>??5C**=CC:5++)0,/)1:AF+C)+.**2/3C+5**),/3?71:>0*)*1/0*)).2,.13204<(.(4((((.)()9(,,(((.66467(-()(1(.--
@M02352:288:000000000-CKWC8:1:1101:15806:3677 2:N:0:ATGCGCAG+CTCTCTAT
TAATCTTGCGACCGTACTCCCCAGGCGGAATGCTTAATCCGTTAGGTGTGACACCAACAAGCATGCTTGCTGACGTCTGGCATTCATCGTTTACGGTGTGGACTACCAGGGTATCTAATCCTGTTTGCTCCCCACACTTTCGCACCTCAGCGTCAGTATCGAGCCAGTGAGCCGCCTTCGCCACTGGTGTTCCTCCGAATATCTCCGAATTTCACCTCTACACTCGGAATTCCACTCACCTCTCTCGAACTCAAGACCAGGAGTTTATAAGGCAGTTCCAG
+
<9F9<FGAECFG@FFD:@DDCFG@,F7FDBFCEGGFG9FGGFDGGGEFFFGCCEGGCCGGGGFEGGGGGGGCFGEFGGGF8FCFGGAFCGF=FE+BBFF@CC@<=FDFFDE<<?B,@87CA,C?,?,CDFF:+<@==E,>,AEE66=DC,@7@CE>D9@;>>8BEA7@,,3DFGG44CGF4?CEFC,ACG5>F?FB>A.:8+;7)*)/*18;C+<694)/>6==7C;<(76BB?B2<0>6)821)52:3<152:)9?BF,(30.(.6A244<(254BBA>6
@M02352:288:000000000-CKWC8:1:1101:16344:3679 2:N:0:ATGCGCAG+CTCTCTAT
TTAGTCTTGCGACCATACTCCCCAGGCGGAATGCTTAATCCGTTCGGTGTGTCACCAACAATCATGCTTGCTGATGAATGGCATTCATAGCTTACGCTGTGGACTACAAGGGTATCTAATCTCGTTTTCTCCCCACAATTTCTTACGCCACCGTCAGTAACAAGACACTGAGTCGCCTTCGCCACTGGTGTTCTCCCAAATATCTACGAGTTTCTCCCCTACCCTTGAAATGCCACTCACCCCTCTCGAACTCAAGAGTAGCAGTATTAGAAGCCGTACCCG
+
F,E,<CFFGGGGGG+CFFFDFGGGGGGEFGEC6CFGGGC,C@FF,B+B4BB6F,CC6F@,C,,6,C95,6C6,,,,<,5,,,4C,<@9,,5,<,,+++@+,49,,9,5,,BF,,A;E9,9,,,,4?D+@;C,4F<C+6,3@;37,3++==+3@D8@+,,,3,8>,:,,,6,8334<**3;9?0:E4,1>DC*2+/;4>F/?18+2*1/7**0=++89,:3(/)(*2*)*.12+;87.33;7(6(/,((.,..4..)*(-1-)6<4)-6).)5)4(),),()(
@M02352:288:000000000-CKWC8:1:1101:20375:3692 2:N:0:ATGCGCAG+CTCTCTAT
TAATCTTGCGACCGTACTCCCCAGGCGGAATGCTTAATCCGTTAGGTGTGTCACCAACAAGCATGCTTGCTGACGACTGGCATTCATCGTTTACGGTGTGGACTACCAGGGTATCTAATCCTGTTTGCTCCCCACACTTTCGTACCTCAGCGTCAGTATCGAGCCAGTGAGCCGCCTTCGCCACTGGTGTTCCTCCGAATATCTACGAATTTCACCTCTACACTCGGAATTCCACTCACCTCTCTCGAACTCAAGACCAGGAGTTTAAAATGCAGTTACAG
+
GGFGFGGGGGDGGGFFGGFGGGGGGGGGGGGGGGGGGGFGGGGDEEGGGEGGFFGGFGGGGGGGFGGGFGGGDGGGDFECGGGGGGGGGGGGGGCFGGEGC9FGGGGDFCGGFGFGGGFGFGGGGGGG9DFGGGGGGGG9EE8FGG:DGFFGB6++@EFG@E@EECFFGGBFGGGGGGFFB4EGCCFC8=EGFCFD@4=DFGAFFFFDFE)+;+)/>A3)98@:DG@C15)18FF)83??21)(3<0:BBFAA72*31>21?3,84)).)).)6926664.
@M02352:288:000000000-CKWC8:1:1101:16128:3694 2:N:0:ATGCGCAG+CTCTCTAT
TAATCTTGCGACCGTACTCCCCAGGCGGAATGCTTAATCCGTTAGGTGTGTCACCAACAAGCATGCTTGCTGACGACTGGCATTCATCGTTTACGGTGTGGACTACCAGGGTATCTAATCCTGTTTGCTCCCCACCCTTTCGTACCTCAGCGTCAGTATCGAGCCAGTGAGCCGACTTCGCCACTGGTGTTCCTCCAAATATCTACGAATTTCACCCCTACACTTGGAATTCCACTCACCGCTCTCGAACTGAAGACTGATAGTATTGGAGGCAGTTCCAG
+
EFGFGCGC@FFFF:@FCFGGGGG>8FECEGFEAFGFCF<,+DDGC8EFFC@FGG<<FGGCF<FEEFG,C,9E<F:FFGGGDEE,EFDGG=A=BE+?BFFGGFF<E<ECFG7,6F,EE9<E=F?,EAA;=FE@F8++@DFFGGGGG782@8,4:9:C;EFD+@D*>DFGGDFFC5*3*3CDBG=70=;C:6:8CC65>F+;1+;27@8DGFFGGA<8*)/:?A@6>GEC6F4FA@4<277(,((-42(),(4))).*3<?>9)44)6).<2720(824)-5-
@M02352:288:000000000-CKWC8:1:1101:14028:3730 2:N:0:ATGCGCAG+CTCTCTAT
TAATCTTGCGACCGTACTCCCCAGGCGGAATGCTTAATCCGTTAGGTGTGACACCAACAAGCATGCTTGCTGACGTCTGGCATTCATCGTTTACGGTGTGGACTACCAGGGTATCTAATCCTGTTTGCTCCCCACACTTTCGCACCTCAGCGTCAGTATCGAGCCAGTGAGCCGCCCTCGCCCCTGGTGTTTCCCCGAATATCTACGAATTTCACCTCTAAACTCGGAATTCCACTCACATCTCCCGAACCCAAGACCCAGAGGTTATATAGTAGCTTCAG
+
9EF,=FEGGGGCFFFGGGGGDEFCFCFG:FGCFGGFCE<FGGGDGGGGGGAFGGGGGC7,=FDCEGF,EF9EFFCCGGFFCGECGFFF==8=?5B7?FF=:,B?9A?EFFF?<EFGGGG,CAEBFA@EFG@F=C@:BCAF=8+8EC,=EFFC81@EFACGE+36BFC,3@EGG5*@*;9@6?*:*4/1@FE7@3/6:5)*=7A75:;*;*:C7AEF>F42)*(*2/3)4)99=BB2.43).,-53(414,,-4:65(.)(((.(,...)))).-*)1).6)
@M02352:288:000000000-CKWC8:1:1101:19652:3731 2:N:0:ATGCGCAG+CTCTCTAT
TAATCTTGCGACCGTACTCCCCAGGCGGAATGCTTAATCCGTTAGGTGTGTCACCAACAAGCATGCTTGCTGACGACTGGCATTCATCGTTTACGGTGTGGACTACCAGGGTATCTAATCCTGTTTGCTCCCCACGCTTTCGTACCCCAGCGTCAGTATCTGTCCAGGTGGCCGCCTTCGCCACTGATGTTCCTTCCAATCTCTACGCATTTCACCGCTACACTGGAAATTCCACCACCCTCTACAGTACTCTAGTTTGCCAGTTCAAATTGCAGTTCAAA
+
9@,@EEGGGGGFGGCFGGCFGGFEFCFGGGGGGGGGFGGGGGGGGGGGEFDGGGGGFGFGGG8F?EFFGGDGFCFGC?+=FEGGAFFEC<4FCEFCFEE77EFEE<45??FG8?AEE;<,CFDEE,A>EFD+833+@@EDGEEFD+,+6+;+BEGEGFC;E9@>@,,>,,3D>EGDGGFA5CC:?C?,,=;7+9CE@=8=A7:C<AADC*0@>6?8*8666F8AD*3*48=FF797<B(866?7A<3A4994:)6=<6/43<:456<AB2>D2-*6F>)-4
@M02352:288:000000000-CKWC8:1:1101:11321:3731 2:N:0:ATGCGCAG+CTCTCTAT
TAATCTTGCGACCGTACTCCCCAGGCGGAATGCTTAATCCGTTAGGTGTGACACCAACAAGCATGCTTGCTGACGTCTGGCATTCATCGTTTACGGTGTGGACTACCAGGGTATCTAATCCTGTTTGCTCCCCACACTTTCGCACCTCAGCGTCAGTATCGAGCCAGTGAGCCGCCTTCGCCACTGGTGTTCCTCCGAATATCTACGAATTTCACATCTACACTCGGAATTCCACTCACCTCCCTCGAACTCAAGACCAGGAGTTTATAAGGAAGTTCCAG
+
FF@E<FGGGG>GCCCCGGGCC@FGGGDGEGGDGGGGGAEGGGGGGGGFFGGCFGFGGGGGGGGGGGDFFGGGG@FGGGGGGGGGGGCGGGGGGFEGF7FGGGGGGCFFFDF@FGGGGCGGFGGFFGGGGC,FFFEGGGGGGEEGCGFGGGGGGGGGF9@EE+@5EC7@FGGGFEDGGGG>B4CE<?FCC:CCG<C(56>GFGFFFAF3C7>CDA?+5ACF<83655;D0>F?@@9-28?6>:((4:0(,(4<)4.=71:(48138A224:>2)(05FABF)
@M02352:288:000000000-CKWC8:1:1101:23007:3732 2:N:0:ATGCGCAG+CTCTCTAT
CATTCTTGCGAACGTACTCCCAAGGTGGGATACTTATCACTTTCGCTTAGCCACTCAGCCTTACGGCCGAACAGCTAGTATCCATCGTTTACGGCGTGGACTACCAGGGTATCTAATCCTGTTCGCTCCCCACGCTTTCGTCCATCAGCGTCAGTATATTGTCAGTGATCTGCCTTCGAAATCGGTTTTCCTTGTAATCTCTAAGCATTTCACCGCTACACTACCATTTCTAACCACTTCACAATAACTTAAGCCTAACAGTTTCAACGGCAGTTCCACCA
+
@<,;,CF@FGF@B:DFEFFG,6;,CE8C+AEFC,E<6<FGGGCF@F,B,CFFC,C,6:@FGGCEFBF7=:6@FEFGGGGGGGG9FF@,EGGG+B:>BF>7=FGF8=A=C,EFF,EFGEFECE<<C7C8B@C:F=F:3@D66@EG,>3?CEE>CEE7,,,,,7,57@=9,@;;EFFGC7**:CC?C?*4*=F+=8+09BFGF@8C>;88C,81@43>E>@@(+5=*0.+9+1:+8=4;67)/=4,-)54-)4)6)(/).)524))).6)-7(31?4<*6).(
@M02352:288:000000000-CKWC8:1:1101:5708:3740 2:N:0:ATGCGCAG+CTCTCTAT
CAACCTTGCGGTCGTACTCCCCAGGCGGGGTACTTCCTGCGTTAGCGCCGGCACCCAGAGGGTCGCTCCCCCAGGCACCTAGTACCCATCGTTTACGGCGTGGACTACCAGGGTATCTAATCCTGTTTGCTCCCCACGCTTTCGCTCCTCAGCGTCAGTTACTGCCCAGAGACCCGCCTTCGCCACCGGTGTTCCTCCTGATATCTGCGCATTCCACCGCTACCCCAGGAATTCCAGTCCCCCCTGCAGTAAGCCAGTCTGCCCGTCTCGCCCGCACCCCA
+
G@FFFEFD,FE7:8F<FG9FF,F,,DFC:CF@FFFGCCDFGGDGDFCCCCCCFFG>@BFFF7FFCE@ECFGDEGGGGFGGGG?FF9FFFF@FFCFCFGGGGGGEGGFGGGFECF:8;@F9;9DGABFFFGGGGCEEE==B=/,/;*=<+<FFGGGG8;FE9EG9BFF8C:C8C557CCG>@FEEC*:8?*:9DBB5:557B:4C4B7795)1*9)@C72,(.()1*:*().<:7)).<?)).((-4?1044)))(0(5=9):330((.,442:;),.(-((
@M02352:288:000000000-CKWC8:1:1101:16469:3740 2:N:0:ATGCGCAG+CTCTCTAT
TAATCTTGCGACCGTACTCCCCAGGCGGAATGCTTAATCCGTTAGGTGTGACACCAACAAGCATGCTTGCTGACGTCTGGCATTCATCGTTTACGGTGTGGACTACCAGGGTATCTAATCCTGTTTGCTCCCCACACTTTCGCACCTCAGCGTCAGTATCGAGCCAGTGAGCCGCCTTCGCCACTGGTGTTCCCCCGAATATCTACGAATTTCCCCTCTACACTTGGAATTCCACTCACCTCTCTCGACCTCAAGATCAGGAGTTTAGTGGGCAGTTCCCG
+
GFGGGGGGFFD7CEFGEGGFGGFDFGGDGEGDFGGGGGGGGGGGGGGGGECFGDGGGGGFGGGGGFFGFGGGGGCCCFFFGGGGGFGGGGFFGGGGGGGGGGGGGGG8FCC4,EFFCFGGFGGGGGFGFDFEFFGGE8EFEEG>EEGG,8D@EC>EGA;F+<DEG7C3EA>CF5C?;DGFFG5E8,4A@EEGC*)-/:)/0;+;?FF*975+3+))3833;63@C73*4=)9@FFFBFFF?<<7))()(,-).3)7)6;7:?02<>-).).,3,52622)(
@M02352:288:000000000-CKWC8:1:1101:10073:3740 2:N:0:ATGCGCAG+CTCTCTAT
TAATCTTGCGACCGTACTCCCCAGGCGGTCTACTTAATGCGTTAGCTGCGCCACTAAAGAAACAAGTTCCCCAACGGCTAGTAGACATCGTTTACGGCGTGGACTACCAGGGTATCTAATCCTGTTTGCTCCCCACGCTTTCGCACCTCAGCGTCAGTATCAGACCAGGTGGCCGCCTTCGCCACTGATGTTCCTTACTATCTCTACGCATTTCACCGCTACACAGGAAATTCCACCACCCTCTTCTGTACTCTAGCCAAGCAGTATCAGGTGCAGTTCC
+
GCFDEGGGGGDGGGGGGGFGGGGGFGGGGGGGGGGGGGGCFGGGGGGEFEGGGGGGGGGGFFGGGGGGGGGGGGGGGDEFFGDFEGGGGGGGGGGGEGGGDCGFGF8DDFGGGGGGGGGCFGGGGFGGGGGGGGGGEEEGGGGGGGGFCCFGGGGEDEGGC@B,,>C8EFGGGGGGG486ADGDGCG7@9;CFCA?3;@:C7@7<@ADDGFGGFFFFFFFFEFFCGB*::F=/=))2(8,8??FF99).)6442:9)8*:B:1:<A294)8<27:4*64>
@M02352:288:000000000-CKWC8:1:1101:18009:3742 2:N:0:ATGCGCAG+CTCTCTAT
CATTCTTGCGAACGTACTCCCCAGGTGGTTTACTTAATGGTTTCCCTTGGATGCTCAAGCCGAAACTCAAACATCGAGTAAACATCGTTTACGGCGTGGACTACCAGGGTATCTAATCCTGTTTGCTCCCCACACTTTCGCACCTCAGCGTCAGTATCGAGCCAGTGAGCCGCCTTCGCCACTGGTTTTCCTCCGAATATCTACGAATTTCACCTCTACACTCGGAATTCCACTCCCCTCTATCGAACTCAAGACCAGGAGTTTATAAGGCACGTCCAGGG
+
GGG9EGGGGGGGE@FGGFG8FGGGFFGEBFFCFFGGGGGFGFFGGGGF,EEGCFFFFGCFGGGGGEGFFCFGGEF@DCFGGG,?FEGGGGGGC7FEGGGDCDFFE@CC7F8EAFCCD,,?9EFEEFGGGEEGGCGFCEGC88C=88DGC6+=+@E:,@<EFF:E6,3,6,@BECDDFFDFFG?FDF,,=,AFFDF>@EFFCFFF?BAC*:C7+;4;CBE35@@:3)(2;FA+A8((4(3<(-).4:7((64(5<?><:B?:(4:)))).,4:((0->687(
@M02352:288:000000000-CKWC8:1:1101:14646:3743 2:N:0:ATGCGCAG+CTCTCTAT
CAATCTTGCGACCGTACTCCCCAGGTGGGACACTTATCACTTTCGCTTAGTCACTGAGATAAATCCCAACAACTAGTGTCCATCGTTTACGGCGTGGACTACCAGGGTATCTAATCCTGTTCGCTCCCCACGCTTTCGTCCATGAGCGTCAGTATATACGTAGTAGACTGCCTTCGCAATCGGTATTCTGTGTAATCTCTATTCATTTCACCGCTAAAATACACATTCTATCTACTTCCGTATAACTCAAGTCAACCAGTATCAAAGGCAGTTTCATCGTT
+
EDF,C<FGFGGGCE@FGGC<F@E@@@F@FFFED8FF@FG9FDGFEFGG:FCFGDCGGGGGFCEFE,@FFFGGGGGCFFGGAFAFCEGCEGBC=>=FEDFGGFCC=C7,BFGFFGGGGC<FECGG@E@EEGGGG+FFEG3BEG:FD89C+@E6,2=CFFFF9,,+@=C9DFFF?EGCC>7?9*8*9:C,>ECGGF>?C6BCF7+1>8+=8=FD<56)*+)94FE8*;5C?FFF6=<<?C;4=6()..).7;@C44<??:5<A):AA<)(((-())147)((.
@M02352:288:000000000-CKWC8:1:1101:23283:3753 2:N:0:ATGCGCAG+CTCTCTAT
TAATCTTGCGACCGTACTCCCCAGGCGGATAACTTAATGCGTTAGCTGCGCCACCCAAGCTCTAAGCGCCCGACCAGCCAGTTATCATCGTTTACGGCGCGGACTACCAGGGTATCTAATCCTGTTTGCCCCCCACGCTTCCGCACCTCAGCGTCAATCATCGACAAGTAAGTCGCCTTCGCCACTGGTGTTCTTCATATAATCTACGACTTCCTCCTCTACACTCGACATTCCACTCACCTCTCTCGAACTACATCCCAGGCGTTTATCCGGTCGCTCCA
+
FF8EEGGGGGDGEFBFEFGFFCF,CFGEGECC<CFFCCGG>F>FGFFFGGFCGE,?CFC7=E9,,5,8CEGGF+7>BE7?,,,99CAEF?4EDGGG7:7+3>FC:8,CFGF7@<D,,8@;FGFGGGGFE>,@FFE:C5*B*2*=*8:<F8FC***3*+?+;F+***4=;,+++:*2:1*;)5?*7FFC<C@DDAF<2*****1*)*9>>*.7*/)*;.(-.=:F774*-75*9@AAB<((,,,).)50)3(,)))*)(0).:((,(-(.-),--)-523((
@M02352:288:000000000-CKWC8:1:1101:25080:3758 2:N:0:ATACGCAG+CTCTCTAT
CAATCTTGCGGCCGTACTCCCCAGGTGGATTACTTATTGTTTTAACTTGGCCACGTAATGGTTAATTCCATCAACCCCCTAGTATCCTTCGTTTCGGTCTTGAACACCAAGGTATCTTATTCCTTTTCCTTCCCACGCTTTCGTTCCATAACGGTAGTTATGTTCTTATTCACCTCCTTTGCAATTGGATTTCTTCGTTAATTTCAAGCCTTTCACCCGTTACACTCCATTTTCTCCCACATCAACATTAATCAACCAATCACATAATCAATGTCATTTC
+
GG,,=CFFDG++8@FGGGGGGGGGGGGF,F,CFGGGF,,;6ECC,FE9,C9FDG+:C86C,,,,C,,9C,,C6C,,,,6+:,:9,,9,,:4EE=9,>+8+,B<9,,,4:,BF=?A,@,F;,@5,<AF,4,,AFF=:+++6D,+,@>,+,3,,6++++88,,,3,,,,,,,3,3,3+=:8+++3@2,,@,47;;0+*)3*9*23+*+42***2;8*:,/)))/(1;+0*)++14=/*0::5(;)7)/4(.619)93;(())().)))))/1)9.6+.+)))
@M02352:288:000000000-CKWC8:1:1101:14636:3759 2:N:0:ATGCGCAG+CTCTCTAT
CAATCTTGCGACCGTACTCCCCAGGTGGGACACTTATCACTTTCGCTTAGTCACTGAGATAAATCCCAACAACTAGTGTCCATCGTTTACGGCGTGGACTACCAGGGTATCTAATCCTTTTCGCTCCCCACGCTTTCGTCCATGAGCGTCAGTATATACGTAGTAGACTGCCTTCGCAATCGGTATTCTGTGTAATCTCTATGCATTTCACCGCTACACTACACATTCTATCTACTTCCGTATAACTCAAGTCAACCAGTATCAAAGGCAGTTCCATAGTT
+
FEDFGGGGGGDGGCEGCFGGGGFFCGFFDGGGGGGGGGGGGGFGGGGGGGGGGGGGGGFFFGGGGGGGGGGGGGGGFGGGGGGGGGFGGGGGGGGGCEGFFGGGGGGGGGGGGGGGGG,4EEFGDFGGGGCEGFGGGGDEGGGGGGGGGGG>FA;3=@@CFADEEGGGGCFGGGGGD57*;CCGGGG7<,5+=>@E?=BGA>:+>FFC8@>>*?@D=*(.4;=AF45:);AFF=EFFFA()/:EFC6>@()54:9F:<)6).<46<4:023:><=AF4,-6
@M02352:288:000000000-CKWC8:1:1101:18895:3762 2:N:0:ATGCGCAG+CTCTCTAT
CAGTCTTGCGACCGTACTCCCCAGGTGGGATACTTATCACTTTCGCTTAGTCACTTAGCTAATGCCAAACAACTAGTATCCATCGTTTACGGCGTGGACTACCAGGGTATCTAATCCTGTTCGCTCCCCACGCTTTCGTCCATGAGCGTCAGTACATACGTAGTAGACTGCCTTCGCAATCGGTATTCTGTGTAATATCTATGCATTTCACCGCTACACTACACATTCTATCTACTTCCATATGACTCAAGTCAACCAGTATCAAAGTCCGTTCCATAGTT
+
FGGGGGGGGGGGFEGGGGGGFGGGGGGFD@FFFGGGGGGGGGGGGGGGG?FGGGGGGGFGCFGGGGFG@FGGGGGGGGGGGGGGGGGCFGEFGGGDG>FGGGFGFGDGGFGGGGGGGGEFGFFGGGGGGCE:C@F@D6DEDEC,E>FDGGGEGAEFG,@CBC8CFGGCA<DDBCGGGG5?FGDC7FG7FCGFGE=ECAFFFGFGFFF>7CFFGFBFG4;EFF@FGCEFEC7AF+)9;47<C5556CEEE;3763?FFF4>2)-)644.4)1:017:F2):<
@M02352:288:000000000-CKWC8:1:1101:10846:3764 2:N:0:ATGCGCAG+CTCTCTAT
TAACCTTGCGACCGTACTCCCCAGGCGGAATGCTTAATCCGTTAGGTGTGACACCAACAAGCATGCTTGCTGACGTCTGGCATTCATCGTTTACGGTGTGGACTACCAGGGTATCTAATCCTGTTTGCTCCCCACACTTTCGCACCTCAGCGTCAGTATCGAGCCAGTGAGCCGCCTTCGCCACTGGTGTTCCTCCGAATATCTACGAATTTCACCTCTACACTCGGAATTCCACTCACCTCCCTCGAACTCAAGACCAGGAGTTTATAAGGCAGTTCCAG
+
GFGGFGGFFGDGCECFFCFCFFGGGGGGGGGGGGGF9<E9BFFDCGGGGGCFGGGGGGGGFGGGGGGGGGGGGGGGDGGGGGGFGGAFGGGGGF@CGGGG:<EEF8F@DFEGGCECGGGGGGFFDFGFGGG@FFEGGC9E;6@CGG8DGGFGGGGDCGCEDFGEEEGGGCFFFCGGGCF599C=*4EC,/;:F?F=5:AD):CGF=8DCFF+;AEFGF3<>6;F;C;3?FFF?@AF?F::53.((.4:10644?)?B?F<?((48<2>46)4::>:4<))-
@M02352:288:000000000-CKWC8:1:1101:6910:3767 2:N:0:ATGCGCAG+CTCTCTAT
TAATCTTGCGACCGTACTCCCCAGGCGGAATGCTTAATCCGTTAGGTGTGACACCAACAAGCATGCTTGCTGACGTCTGGCATTCATCGTTTACGGTGTGGACTACCAGGGTATCTAATCCTGTTTGCTCCCCACACTTTCGCACCTCAGCGTCAGTATCGAGCCAGTGAGCCGCCTTCGCCACTGGTGTTCCTCCGAATATCTACGACTTTCACCCCTACACTCGGAATTCCACCGCCCTCTCTCGAACTCAACACCCAGAGTTTATAAGGCAGTTCAAG
+
FCFGGGFGGGEGGEFDGGGGFFEE@FEGCCFFGGFGAFEDGGGGGGGFF:CCFGG7CFGGFGFFFGGGG7FDAFEGGGFFGCGGGGGCFGGGDFGGGGEGGGGG@,,9E+:FFGFFC,CAFFF,EF<EF>BE:>FEE,@DF8ECC>=D?,8EGD>CD@DC8>7@5,<DFFF6DCG4;;>@>?=EFFG98=CFFF8(6>5:)3;F5A:D)/=CC6?B*)(6(/3+;7(C2<6B7*4((((-(.32424)4(46)8(/4(0(.48>:.--4:)23()4=965)
@M02352:288:000000000-CKWC8:1:1101:25071:3775 2:N:0:GTGCGCAG+CTCTCTAT
CAATCTTGCGAACGTACTCCCCAGGTGGGTTACTTATTACTTTAGCTTGGCCACTTAATGCTCCATTCCATCAAACAGTTATTAACCATCGTTTCCGGCTTGGACTACAAGGGCAACTAACCCTTTTCACCACCCACCCTTTTTACAATAGGCTCCAATATATTGTTATTAGTTTCCCTCCCCAATGGATATCCTATGTATATTCAACGCTTTTAACCGCCACACACATATTCCCACCACCTTAACATAACTCCAAAACAACATGTACAAATTGCATTTC
+
GF,6=EFGGGD@CFFGFFEGFCGEF@<D:@7@FGGGF9,C,CE,;EF,4B,CCF,6CE,6,,,,:,C,@,,:@E,6@,9,,,65,C:,9,BFF7,9:8@++@,,:,EF,,CE++9++,,,,99,9BE44@4:C+++++4>=4,,,8,+7,6,6,,+,,AD,FCF9@,,,,,,,22++62003+@+,,,5<,?+*CA@5=2++++0+453**3****,*)))20?59(*.++4+4**(/(/(3)/)/)))1/7))/))(2(((((()1./),).)/6*)).
@M02352:288:000000000-CKWC8:1:1101:8157:3779 2:N:0:ATGCGCAG+CTCTCTAT
TAATCTTGCGACCGTACTCCCCAGGCGGAATGCTTAATCCGTTAGGTGTGACACCAACAAGCATGCTTGCTGACGTCTGGCATTCATCGTTTACGGTGTGGACTACCAGGGTATCTAATCCTGTTTGCTCCCCACACTTTCGCACCTCAGCGTCAGTATCGAGCCAGTAAGCCGCCTTCGCCACTGGTGTTCCTCCGCATATCTACGAATTCCACCTCTACACTCGGAATTCCCCTCACCTCTCTCGAACTCAAGCCCAGGATTTTATAAGGCAGTTCCAG
+
DFFFFGG9FGG:FGGGGGGGGGGGGGGGGGGFGGGG@FFFGGGGGGGGGDGGGGGGGGGGGF<FF@DEGGGFGFGGGGFCFGGG,?FCGGGFGFDFFGGGDDGFF,BEF7CEA8AFACFGFFFGGGGG9FD3CAF:EDFFGDEGG>8D?DFGECEGGF,;CFCE:EGFCCFCGDDCDDF>5?EE<<EGGGGFF5C=9):DDFFGFFFG4=F++17FC4<8;+6@FF;D<<79/*,318?342)47<0).3.:<?B*21<?BB0).)64>.6)44).*)64-
@M02352:288:000000000-CKWC8:1:1101:13172:3782 2:N:0:ATGCGCAG+CTCTCTAT
TAATCTTGCGACCGTACTCCCCAGGCGGAATGCTTAATCCGTTAGGTGTGTCACCAACAAGCATGCTTGCTGACGACTGGCATTCATCGTTTACGGTGTGGACTACCAGGGTATCTAATCCTGTTTGCTCCCCACACTTTCGTACCTCAGCGTCAGTATCGAGCCAGTGAGCCGCCTTCGCCACTGGTGTTCCTCCAAATATCTACGAATTTCACATCTACACTTGGAATTCCACTCACCTATCTCGAACTAAAAACTAGCCGTATTAGAGGCCTTTCCAG
+
FFGGGGGGGGGGGGGGGFGFGGGFCFGGGGGGGFGGGGFFGGGGGGGGGGGFGGGGGGDGEGGGGGGGGGGCFFGGCEGCGFGGFGGGGGGGGGEGGGGG7EGGGGFGGGDFDFGGGGGDGGA?FEEGGGGGGFFGG?C>EEFC8EGGFCGGGDGEFGFABEGCE@CGGGFFEG5CDG4@BDGEGGCF6CED+5=3=FFGF7BD4:8*>EAFGFF=+;)<>15A7+5C3;AF@F93383?4().-),4?:(),.)*-492((,(-37).))40())9<<).
@M02352:288:000000000-CKWC8:1:1101:13155:3789 2:N:0:ATGCGCAG+CTCTCTAT
TAATGTTGCGAGCGTACTCCCCAGGCGGAATGCTTAATCCGTTAGGTGTGTCACCAACAAGCATTCTCACTGACGACTTATTCACCTCGTTCTCTGTGTAGTATAAGGGGGTCTACAATTCTTTTTGCCCCCCACTCTTGCGTCCCTCCGCCACCTTTTCGCGCCAAGGCGCCCCTCTCTACCCTGGTGCTCCCTCACATCTCCGCGAATTACCACCCCACACTGGAAATTCCCATCCTCACCTCTACTCTCCACCCCAACAACCAGCAGAGAGTGTC
+
,@@,,CCEF+++@CCFF@FFGEG:F8@CGGG,CEGGGF,<66C7C8F,:CCF,FEE@C,,=,,,,C5,,:,,C,,,@,,,<,,,:,,,4:+4+5,CFF,,95,,,,9,:4=C+,,,,C,,,8,5?,339DD+@++3@9D9E+53CE9+43+**4,,5,,,*3*1***,***1=51//*8*+;+/**25*+3;C?5(6)/+)2+0(2)))2)*2*)0*)((-)()**(*)1/*96-).44<-(()4)4:)5))()()(,0((((((-((((.((())15
@M02352:288:000000000-CKWC8:1:1101:18708:3789 2:N:0:ATGCGCAG+CTCTCTAT
TAACCTTGCGGCCGTACTCCCCAGGCGGTCTACTTATCGCGTTAGCTTCGCTACTCACGGATTAAATCCACAAACAGCTAGTAGACAGCGTTTACGGTGTGGACTACCAGGGTATCTAATCCTGTTCGCTACCCACACTTTCGCACATGAGCGTCAGTTACTGACCAGGGAGTCGCCTTCGCCACTGGTGTTCCTCCGAATATCTACGAATTTCACCTCTACACCCGGAATTCCCCTCCCCTCTCTAGAACTCAAGACCAGGAGTTTATAAGGCAGTTCCA
+
FDGGGGGGGGGGGG:CGFGGGGGEGGGGGEGGGGGGGFGGGGGGBFGGGGGGGGFGGGGGDGGGGGGGGDGGGGGGGGGGGGGFGGGGGGGGGGGGGGGGGGGGGGGGF<FEFGGGGGGGGGGGGGGGGGGGFGGG@EFFGGDGGGGGGGGGGGGGGBFCGGGCGGFGGGGG>EGGGGDF4?E*?CFC?6CCGC67;5ADEFFC5A@*:755@FF=FFFFFF4?*>>C9>:4B9)(((-:?3<?B,)))6<<9<4*)4580(3(4?BB4):),,045.49-
@M02352:288:000000000-CKWC8:1:1101:12160:3802 2:N:0:ATGCGCAG+CTCTCTAT
CAACCTTGCGGCCGTACTCCCCAGGCGGTCAACTTAACGCGTTAGCTGCGACACTAAGTTCTCAAGGAACCCAACGTCTAGTTGACATCGTTTACGGCGTGGACTACCAGGGTATCTAATCCTGTTTGCTCCCCACGCTTTCGTACCTCAGAGTCAGTGTTAGTCCAGTAAGCCGCCTTCGCCACTGATGTTCTTTCGGATATCTACGCATTTCACCGCTACACCCGAATTTCCGCTTACCTCTACTACACTCTAGTGATGTAGTTTCGAATGCAGTTCC
+
GGGFGGGGGGGGGGGGGF<EEGGG?FGGFGGDFGGGGGGGGGGGGGGGFEGGGGGGGGFGGGGGGGGFGFGGGGGGGG<FFE<FGGGGGGGGGGGGGGGCGGGGDDE<FGGGGGGFFFFGGCFFGGGFGGGGGGGGGG>>:EEGGF87EFFFFGGGGGFCFCFFEFG8;;BEG6DGGGGAFGC=DFGFGGGF7EFFFFFG38;F5FF:5C3<CF3*<:>>BF<)9DBGB)7=F8:BF??B?DF?7<:444443<A7948:A4:2:ADA?:7?BFFBFB><
@M02352:288:000000000-CKWC8:1:1101:18928:3808 2:N:0:ATGCGCAG+CTCTCTAT
TAATCTTGCGACCGTACTCCCCAGGCGGAATGCTTAATCCGTTAGGTGTGTCACCAACAAGCATGCTTGCTGACGACTGGCATTCATCGTTTACGGTGTGGACTACCAGGGTATCTAATCCTGTTTGCTCCCCACACTTTCGTACCTCACCGTCAGTATCGCGCCAGTGCGCCGCCTTCGCCACTGGTGTTCCTACAAATATATACGAATCTCACCCCTAAACCCGGAATTCCACTCACCTCTCTCTAACTCAGTACCTGGAGTTTATAACGCAGTTCCAG
+
<CFDCFG,CFCFDFC<CCFGEC@@,C@@CGGFGGGCGADFEG8CFFBFF@EAFECF,C@GC,:<E?FFGGFDFGCEC?EAEFCEFG,@,9FFFEEDAFG:7,A,AFF,=7FDFGCFGD9FFF9EFGGGCGCFGFFDE8E,,=@,3+,6=,614::+7@FFC3BEC@5@D,4:*493*86)/CCCCF,4<:EG:)+74*;+:7+;)+.*2/)3+:48*24((*4)*/,9(068BB<AF??0),,:??7))-66)))*4)*..8,3()-)).)-76)4/:).)
@M02352:288:000000000-CKWC8:1:1101:6967:3816 2:N:0:ATGCGCAG+CTCTCTAT
TAATCTTGCGACCGTACTCCCCAGGCGGAATGCTTAATCCGTTAGGTGTGACACCAACAAGCATGCTTGCTGACGTCTGGCATTCATCGTTTACGGTGTGGACTACAAGGGTATCTAATCCTGTTTGCTCCCCACACTTTCGCACCTCAGCGTCAGTATCGAGCCAGTGAGCCGCCTTCGCCACTGGTGTTCCTCCGAATATCTACGAATTTCCCCTCTACACTCGGAATTCCACTCACCCTTCTCGAACTCAAGACCAGGAGTTTACAAGGCAGTTCCAG
+
FAEAEFGGGGGGGGGGFFDFGGFGFFEDGGGGGGGGFGFEEGGGGGGFGGGGGGGGGGCGFDFGGGGGGGGEGFGCCFG8FGFGGDFGGGGGGGGGGGGGGAEFGG,,:EF@=A=@E;?FGGGGAFFFGGCFGGG7EFFFFEDEG@,=D8=CGGECFC@F+>8B5,6DF,@,6*?*9/;59>EEG?C,,=::F?F598)/):A75A)**=)13+7;:>@3)+(+01(72>?6?*-:BBF?0((,-6(,,41)).)*(.730<827<4))5<6<?B1@D<<4
@M02352:288:000000000-CKWC8:1:1101:12488:3817 2:N:0:ATGCGCAG+CTCTCTAT
TAATCTTGCGACCGTACTCCCCAGGCGGAATGCTTAATCCGTTAGGTGTGTCACCGAATAGCATGCTACCCGACGACTGGCATTCATCGTTTACGGTGTGGACTACCAGGGTATCTAATCCTGTTTGCTCCCCACACTTTCGCACCTCAGCGTCAGTATCGAGCCAGTGAGCCGCCTTCGCCACTGGTGTTCCTCCAAATATCTACGAATTTCACCTCTACACTTGGACTTCCACTCACCTCTATCGAACTCAAGACCAGGAGTTTAAGAGGCAGTTCCAG
+
GGGGGGGGGGGGGGGGGG<FFGGGGGGGGGGGGGGGGFEFCFFGGGGGGGFGGGGGGGGGGGGGGGGGGGGGGGGGGGGGGGGGGGGGGFGGGGGGFFGGGGFFGGGGFCFGFDGGEGGGGGGGGGGGGGGGD8F@EFFFGGGCCE8DFGGGGGGCGFFG@ECCCGGGGGGGGGG?CDGFFGGGG86>EGGGGFFFFFFGFGAFEFFD475FGFEFFFFEEA@CGGBG)9@F942).87:B??-)5:?1?<<BBB4034(1:031<F24<720:B?FA<<6
@M02352:288:000000000-CKWC8:1:1101:24706:3831 2:N:0:ATGCGCAG+CTCTCTAT
CAATCTTGCGACCGTACTCCCCAGGTGGGACACTTATCACTTTCGCTTAGTCACTGAGATAAATCCCCACAACTAGTGTCCATTGTTTACGGCGTGGATTACCAAGGTATCTAATCCTGTTCGCTCCCCCCGCTCTCGTCCATGCGCGTCAGTATATACGTAGTAGACTGCATTCCCAATCGGTATTTTGTGTAATATATATGCATTTCACCGCTACACTACACATTCTATCTACTTCCGTCTAACTAACGTAAACCAGTCACAAAAGGTGTTCCATCAGT
+
AFFCAEGGFG@GGEGFGGGGFG<CG<D8:BECEFFGG,6C6CECBCCCCF@FFF96FFGG,6CE9<F@,F:<6CF<C<FFE?F,B?FEC?FF@7FGC7,:,?9,,,9:5,?E@F;,E=<?EF:@C@F7++3+68++C+D@EC,7,8++@BC>B,@EGGG7@,,65,,,67:,,5=+3*0;9985/4,,19<*9?C*/++4=2++)1:;+:+*/)3)=639@6);46?F51AC=A6<))43:(4<)--)5((.(((*41)).)--)(((()(.(.9)*6).4
@M02352:288:000000000-CKWC8:1:1101:6193:3840 2:N:0:ATGCGCAG+CTCTCTAT
TAATCTTGCGACCGTACTCCCCAGGCGGAATGCTTAATCCGTTAGGTGTGACACCAACAAGCATGCTTGCTGACGTCTGGCATTCATCGTTTACGGTGTGGACTACCAGGGTATCTAATCCTGTTTGCTCCCCACACTTTCGCACCTCAGCGTCAGTATCGAGCCAGTGAGCCGCCTTCGCCACTGGTGTTCCTCCGAATATCTACGACTTTCAACTCTACACTCGGAATTCCACTCACCTCTCTCGACCTCATGACCAGGACTTTACAAGGCATTTCCAG
+
DCDEC@E@FG7C:@FGEFGGGDCCEFE:+@FGFCGGG9FEG@<F@FGFF:FGGGGCGG7CEGEFGGGGGGGGGDCGDGGGF8AEFBFCGGGG7ECDFGG=:?F9FF,B?:FGCFGGGFGFCFGDGGGFDAFG+AF7CCGGGGCCEC8=?DFEGGGGGFFF+3DEEFC49,,63:C?4CFF4CCG<CGFC=EDC5=5=35CFCF7)@>D3>>7C+)3+87CEF@+;D0<(86=?6<4:<B?FB)(.3(3(4;?0)-=::F<?0(()-.6)).2:0).9A<.)
@M02352:288:000000000-CKWC8:1:1101:8290:3847 2:N:0:ATGCGCAG+CTCTCTAT
TAATCTTGCGACCGTACTCCCCAGGCGGAATGCTTAATCCGTTAGGTGTGACACCAACAAGCATGCTTGCTGACGTCTGGCATTCATCGTTTATGGTGTGGTCTACCAGGGTATCTAATCCTGTTTGCTCTCCACACTTTCGCACCTCAGCGTCATTATCCAGCCAGTGAGCCGCCTTCGCTACTGTTGTTCTTCCGACTATCTCTGCATTTCGCCCCTCCACTCGGAATTCCACTCCCTCCTCCCGAACTCATGCCACGGAGTTTACCAGGCAGTTCCA
+
6=@FFGG9ECG@F@FCCEGG8FFEFD:FC:@@FGFGDEFG>FEC,:C9B@CFEGFC,6:FAF69,A,C<F9<<F:,BFFDFG<?FFC9<BFFG,CBFAFEC,5@EFA<ED@<=EEEFGGGDFE<,BFEFG,CAA=,6=E>=CE8+B3DC,@C=@8,78,3,,4>D,839,3:D7C**;CF>;*@4,2>218C+/B=5B)9)114*1=*==+:7)/A*:((/)6+;>(/(.86++/)(.,(.-8((((41(()-))*.)*-10,,4<)).))((.),/)).
@M02352:288:000000000-CKWC8:1:1101:24207:3858 2:N:0:ATGCGCAG+CTCTCTAT
TAACCTTGCGACCGTACTCCCCAGGAGGAATGCTTAATCCGTTAGGTGTGACACTAACAAGCATGCTTGCTGACGTCTGGCATTCATCGTTTACGGTGTGGACTACAAGGGTATCTAATCCTGTTTGCTCCCCACACTTTCGCACCTCAGCGTCAGTATCGAGCCAGTGAGCCGCCTTCGTCACTGGTGTTCCTCCGAATATCTACGAATTTCACCTCTACACTCGGAATTCCACTCACCTCTCTCGAACTCAAGACCAGGAATTTATAAGGCAGTGCCAG
+
@@FG<CFE<FED@BFDGGGGGF,@@F::CFGGGFGGFAFGEGGGGGGFF,FEGG,C@FFFGGGA@,9,CC?<F<=FFGGFCCFCFFGFFFCCFGG,FFG>:<B=AF,,9,4EFFCFG=F:CFFGFFFF,CEGGGGGCGFGGC8?>CGD8DFEG888@AFFE+++>@<DD,,>C9@37CC>*/=CC,,,,14+5>+-(2/*2:B+9B?:*;):C+6*+5)7>63:D5(13);A6+741,(,703//8?)2:<))..*4(.(4(()4)6:<)..31),))-).
@M02352:288:000000000-CKWC8:1:1101:20449:3861 2:N:0:ATGCGCAG+CTCTCTAT
TAATCTTGCGACCGTACTCCCCAGGCGGAATGCTTAATCCGTTAGGTGTGACACCAACAAGCATGCTTGCTGACGTCTGGCATTCATCGTTTACGGTGTGGACTACCAGGGTATCTAATCCTGTTTGCTCCCCACACTTTCGCACCTCAGCGTCAGTATCGAGCCAGTGAGCCGCCTTCGCCACTGGTGTTCCTCCGAATATCTACGAATTTCACCTCTACACTCGGAATTCCACTCACCTCTCTCGAACTCAAGACCAGGAATTTACAATGCAGTTCCAG
+
FDGGGGGGGEGDGEFGGFGGGD?CCDEEEGGGGGGGGFFGGGGGGGGFGGGGGGGGGGFGGCFGGGGGGGGGGGGGGCGFGGGCFGGCGGGEGGGGGGGGGGGGGFGCFCFGGFD,@CFFGGGFGGGGGGFGGGDCEFGGFCEGGGFGGGGGGGDGGE;E>7BEGGGGF:BFFGGGGC>9>DEGG6AE??GG7/4:25>GF;:D?@5:55>7776=?FEAEF@69C083)<??69)4(33.,244?B00((-).4*.4;2:0()36))66)52)*616)44
@M02352:288:000000000-CKWC8:1:1101:19958:3871 2:N:0:ATGCGCAG+CTCTCTAT
TAACCTTGCGGCCGTACTCCCCAGGCGGTCAACTTAGTGCGTTAGCTGCGCCACCCACGACTCAGGGTCACAGACGGCTAGTTGACATCGTTTACGTCCTGGACTACCAGGTTACCTAATCCGGTTTGCCCCCCACGCTTCCTTGCCCCAGGGTCAGTATTTGTCCAGGTAGCCGCCTTCGCCACTGATGTTCCTTCCAATCCTGACGCATTTCACCGCTACACTGGAATTTCCACTACCCTCTACAATACTCTAGTTTGCCAGTTCAGAATGAAGTTCC
+
GFF,EFGGGGCGCF:FGGGGGGGGGGGG@66CFFGGEF<CCGGGGGDG8C:FGGG:FGDGC44F,,B,C,E5,,A84++8<?E,5,5,9+DECF,?84+8?4B4,,B<5FF,,,,,3853E;>+@FFED,D3@:::38AE7,,3,><**1***4DD6@,6@@D2?C;CCFEECCDD45>A5<5=D6F9C+>:FC6)>)11+0)+/+;**2)5*9<@:>F17)))09?<?4?=6B246:(.()-,.))4:).).6A16:8A).-4?B)-)..)))*)16<)
@M02352:288:000000000-CKWC8:1:1101:8474:3871 2:N:0:ATGCGCAG+CTCTCTAT
TAATCTTGCGACCGTACTCCCCAGGCGGAATGCTTAATCCGTTAGGTGTGACACCAACAAGCATGCTTGCTGACGTCTGGCATTCATCGTTTACGGTGTGGACTACCAGGGTATCTAATCCTGTTTGCTCCCCACACTTTCGCACCTCAGCGTCAGTATCGAGCCAGTGAGCCGCCTTCGCCACTGGTGTTCCTCCGAATATCTACGAATTTCACCTCTACACTCGGAATTCCACTCACCTCTCTCGAAACCAATACCAGGAGTTTATAAGGCAGTTCCAG
+
GGGGGGGGGGDGGEFFCFGCGGEFGGGGGGGGGCFGGGFCGGFGDFGGGGGGGGGGFGGGGGGCFGFGCFGGGGGGGGGGGGGGEFGGGGEGGGGGGGGGGGGGGGGFGGGFGGDFGEGGGCFFFGGGGGGGGGGFG,@,@EGGGEGGF>?EEGE>FECFEBEC>FEBCFGGGDDGGCFFEGGGFGDCFGGG+*85>)67AGFFEF>CFFF7CF?BFFFFEFDFFDDGFFFF@B4<<02:2()35)(4((((.-)04)/504(.,6<<AD>2(2>29).<6
@M02352:288:000000000-CKWC8:1:1101:10659:3872 2:N:0:ATGCGCAG+CTCTCTAT
TAATCTTGCGACCGTACTCCCCAGGCGGAATGCTTAATCCGTTAGGTGTGACACCAACAAGCATGCTTGCTGACGTCTGGCATTCATCGTTTACGGTGTGGACTACCAGGGTATCTAATCCTGTTTGCTCCCCACACTTTCGCACCTCAGCGTCAGTATCGAGCCAGTGAGCCGCCTTCGCCACTGGTGTTCCTCCGAATATCTACGAATTTCACCTCTACACTCGGAATTCCACCAACCTCTCTCGAACTCAAGACCAGGAGTTTATAAGGCAGTTCCAG
+
GFEGGGGGGGGEGGCFGGGGGCFEFGGGGGGGGGGGGCFGGGGGGGGFGGGGGGGGGCFGGGGGGGGFGGGGGCEFGGGGGGGGGGGGGGGGGGDDFFGGGFFGFGGGFEG@FGGGGFGGGGFGGGGGGGGGGGGGGGGGGGGGGG8DFGGGCEGGFGFGGG78EFGGGFGGGGGGGG>?DGGGCECFFF?FGEFFFB><ACFGFF:GFGFGCA?6+;EAFFFAGGDD;:97FFB((.3?2?2:2>6?0:?A37<FB7F?FFBF0:<<>4<<(0)494564
@M02352:288:000000000-CKWC8:1:1101:22530:3883 2:N:0:ATGCGCAG+CTCTCTAT
TAATCTTGCGACCGTACTCCCCACGCGGAATGCTTAATCCGCTAGGTGTGTCACCAACAAGCATGCTTGCTGACGACTGGCATTCATCGTGTACGGTGTGGACTACTAGGGTATCTAATCCTGCTTGCTCCCTACACTTTCGTACCTCAGCGTCAGTATCGAGCCAGTGAGCCGCCTTCGACACTGGTGCTCCTCCAACTATCCACGAATTCCACCTCAACACTTGGCATTCCACTCACCTACTCCGACCTCAAGACTAGCAGTATCTGCGGCAGTTCCAG
+
<@<,,<FFFG+@CC;@FG<FF7C+@EEC+6CFCAG9,<EF+,6@+B@AF@EC@@C<FGGFG8ACE,CE,,FCEECF7C7FF,?5,59@,A,:FF<C,?=C@FEGGG9B<,AA?=?FF;AF;EA,AA<+,C,+,,3,88E9DEDDFGF7FFD+BE6AF9=E+++4>:,3,7E??ED>?CC?*;;*9,;E,,5:<;;@BF66?+:*)/855:5+;FEF6;(),/4=>F)0);*18*).,:.4)(,),,4,-(4)())14)*,())))))))),(4()44:44)
@M02352:288:000000000-CKWC8:1:1101:15184:3887 2:N:0:ATGCGCAG+CTCTCTAT
TAATCTTGCGAACGTACTCCCCAGGCGGAATGCTTAATACGTTAGGTGTGACACCAACAAGCATGCTTGCTGACGTCTGGCATTCATCGTTTACGGTGTGGACTACCAGGGTATATAATCCTGTTTGCTCCACACACTTTCGCACCTCAGCGTCAGTATCGAGACAGTGAGCCGCTCTCGCCACTGGTGTTCCTCCGTATATAAACGAATTACACCTCTACACTCGAAATTCCACTCACCTCTCTCACACACAACTCAAGGAGTTCAAGAGGCAGCTACAG
+
,C6@CFGGGGG+C@FGGGGFGGGGFCGG7BFCGGGGC<,C7FG<FFGF,@,FGG<,E:C6C8F<<,,,6,69F=@F7<=<,,:BA<E9=FA+BAFGG7B4+<,E=F<=E+8B,E,@=EF94ED<?,A=4E8,B8F3=D9=E8CGCE8=FG?=3=++@EF;CFC,+8D;,7,@DE>***;5?4C50,9D,;E+1110-)0;6C++/4/)12)3;+)29884C=(+21(*(2;=8+7)5(/,71)32))),.(-(3()))),5((.()6)6),((,)())),)
@M02352:288:000000000-CKWC8:1:1101:22550:3889 2:N:0:ATGCGCAG+CTCTCTAT
TAATCTTGCGACCGTACTCCCCAGGCGGAATGCTTAATCCGTTAGGTGTGTCACCAACAAGCATGCTTGCTGACGACTGGCATTCATCGTTTACGGTGTGGACTACCAGGGTATCTAATCCTGTTTGCCCCCCACACTTTCGTACCTCAGCGTCAGTATCGAGCCAGTGCGCCGCCTTCGACACTGGTGTTCCTCTAACTATCTACGAATTTCACCCCTACACTCGGAATTCCCCTACCCTCTCTCCACCTACAGACTCGCAGTATTAGAGGCAGTTCCGG
+
FDFGGDGDFEFGCFFGGGCGG:6@F<B:@FGGFGGC9C<,@DFGEGGFF@:,,CFFFGF<F8FFFF966CFFG8FF=F:<ECCFFEGE=<F@F9CCEF@F7?<5?AB,?F+4<F4E9EE,4;,5C?,,,,@F7++8>=D9>6DDC8CFGGCGEGG6C,,3**@*8BFF9,8B>*?)2?*))/*=8?60*=*;:)1)/;+2:+;16=;D*/=FFCCA8=(:??<**9<),)967*,2((.()(..5)...32((.)*.)0(--,844)4A))(2(0,*-.((
@M02352:288:000000000-CKWC8:1:1101:18261:3891 2:N:0:ATGCGCAG+CTCTCTAT
TAATCTTGCGACCGTACTCCCCAGGCGGTCTACTTAACGCGTTAGCTCCGAAAGCCACGGCTCAAGGCCACAACCTCCAAGTAGACATCGTTTACGGCGTGGACTACCAGGGTATCTAATCCTGTTTGCTCCCCACGCTTTCGCACCTCAGTGTCAGTATCGGTCCAGGTAGTCGCCTTCGCTACTTGTGTCCTTTCCTATATCTACGCATTTCACCGCTTCACAGGAAATTCCACTACCACATACCGTACTCGATTTCAGCAGTAACAGATGCAGTTCC
+
GGFGGGGGGGGGCCFDFFF,CC<:DCEDC:CEGDGGGG:FGFEGFGFF8FCFG:E@EGGGGGGGFGFFC@FGCEGGFGGGGGAEFGGGFD<EE<F=@FEFEEDFEFCC,B7=A@:D;A=FF=F>FG,D=>F7@:3:B>+B7D3@5CE>FGFCFCFC7DC;D@ECECGG?:4,<95CCC*6?3*2>++>C6:+3)+94/@7:+++9;A*8:>*:=29E>>((09F*C(77)*9F?<>A?BF))()4<7:3((--(().(056)-().).)41)94?>0.)6
@M02352:288:000000000-CKWC8:1:1101:23120:3902 2:N:0:ATGCGCAG+CTCTCTAT
TAATCTTGCGACCGTACTCCCCAGGCGGAATGCTTAATCCGTTAGGTGTGTCACCGAATAGCATGCTACCCGACGACTGGCATTCATCGTTTACGGTGTGGACTACCAGGGTATCTAATCCTGTTTGCTCCCCACACTTTCGCACCTCAGCGTCAGTATCGAGCCAGTGAGCCGCCTTCGCCACTGGTGTTCCTCCAAATATCTACGAATTTCACCTCCACACTTGGAATTCCACTCACCTCTCTCGAACTCAAGACTAGCAGTATTAGAGGCAGTTCCAG
+
CFGGGGGGGGGGGGEFGF<FFGGEFCFGGGGGEGGGFFGAFFGG@DGEGGGGGFGGGGGGFCFGGFGGGFG7FGEDGECDGGAEDCGG8FGGGGGGGGGGGGFGGFGDFGGGCFGGG9FGGGGFFFGGEFGGEEGDEF8BGCEGEGGGGGGGGGGEGG,@*@78:<7?D>?F>C>4*9F?BGECC6=9*=CFGCFFDA8CFFFFEC57*;57@+96+.(,4FFFGF0C4FFF47<90(4,)(.3.51:12:>):4*(-1274<B<2:9))-4(-<3FBAA4
@M02352:288:000000000-CKWC8:1:1101:6299:3933 2:N:0:ATGCGCAG+CTCTCTAT
TAATCTTGCGACCGTACTCCCCAGGCGGAATGCTTAATGCGTTAGGTGTGTCACCAACAAGCATGCTTGCTGACGACTGGCATTTCTCGTTTACGGTGTGGACTACCAGGGTATCTAATTCTGTTTTCTCCCCACACTTTCGTACCTCAGCGTCAGTCTCTAGCCAGTGAGCCGCCTTCGCCCCTTGTTTTCCCTCAAATATCTACGAATTTCCCCTCTACACTTGGAATTCCCCCCACCTCTCTCACACTCAACCCTCGCCATCTTAACGGCAGTTACGG
+
9E<@<FFGGE7@@FFFGGGGGGGGGGGGGGGFGGGGGG,C:FGCC,CDGC,F9EC,9FD=ADFE<FGFCDE?F@,,4BB<,?,?,,<?+:?B<?FFGCFG@9<5,,:BF7:F,?4EE9A,4CFGGC,@CFGGEFGCCF,,3==E8>8=,=8+@CEGG9,3;,3@>,D,,7,,@**3*399A4*4*,,5,,=+4*+((24+1BF@6C)**2)7++7AC>()983+2:)*9=;8C411320:4()(5<).4713(4.84(0(((,-(.))-)((--)4=)644
@M02352:288:000000000-CKWC8:1:1101:17668:3952 2:N:0:ATGCGCAG+CTCTCTAT
TAATCTTGCGACCGTACTCCCCAGGCGGAATGCTTAATCCGTTAGGTGTGTCACCGAATAGCATGCTACCCGACGACTGGCATTCATCGTTTACGGTGTGGACTACCAGGGTATCTAATCCTGTTTGCTCCCCACACTTTCGCACCTCAGCGTCAGTATCGAGCCAGTGAGCCGCCTTCGCCACTGGTGTTCCTCCGAATATCTACGAATTTCACCTCTACACTCGGAATTCCCCTCACCTCTCACGCACTTAAGACCTGGAGTTTAAGAGTCTGTTCCAG
+
EFGGGGGGGDEGCC@DGGFGGGGEGGEEGGGFFGGGGG9FGGGGGGFGFGGGGGGFGGGDFGGFEGCEFGGEED:FGECFFFDFF9FFFGGGFGGGGFGDGA8=EEG?FGDGF@A=@EFGGCFGGGGGDEFGGGGGGGGGCGGGGCC?@ECGGGGGGCBFEGFGGGGGFFCGG5CDDGGFDDGGG,;C6>C:@7A@B::D>:C:?8)5;CFFCFCA@FBFF42*576)8><F=*(4831:362.))((-4(,).)*50).4(.4<44).-8)))*)/)6>.
@M02352:288:000000000-CKWC8:1:1101:21066:3961 2:N:0:ATGTGCAG+CTCTCTAT
TAATCTTGCGACCGTACTCCCCAGGCGGAATGCTTAATCCGTTAGGTGTGACACCAACAAGCATGCTTCCTGACGTCTGGCATTCATCGTTTACGGTGTGGACTACTAGGGTATCTAATCCTGTTTGCTCCCCACACTTTCGTACCACAGCGTCAGTATCGAGCCAGTGAGCCGCCTTCGCCACTTGCGTTCCCCCAGATATCTCTGCATCTCACCGCTCTCCCTGGAATTCCACTCCCCTTCCTACACCTCTAGCCTGCCAGTTCTAACTGCAATTACC
+
EF8@6;FEF:+FDE-6C<;C8,,8DC@FECCC<@ECGA<FEGG7@8FCEE9C6FEG=F,6CFDFGG,,,C6,,:?FFC,,CFFFE9FE,9?FDA7FBF7?:?<F=F,,9,B=?FA;=,,E;;??FFAF;9838<F7CFF,EC3=6=,6@@FG>C>CFD@E@>>EC>F?E93:DGDDDD4*/9CE444,*4CD?*2>(..;+;;@)++;7<+;;@CAE:(((*(.;;(5(0079F<2(346(((..-..(.(,37)/8<)(().5)5-)6))))4*46).)
@M02352:288:000000000-CKWC8:1:1101:9226:3967 2:N:0:ATGCGCAG+CTCTCTAT
TAATCTTGCGACCGTACTCCCCAGGCGGAATGCTTAATCCGTTAGGTGTGACACCAACAAGCATGCTTGCTGACGTCTGGCATTCATCGTTTACGGTGTGGACTACCAGGGTATCTAATCCTGTTTGCTCCCCACACTTTCGCACCTCAGCGTCAGTATCGAGCCAGTGAGCCGCCTTCGCCACTGGTGTTCCTCCGAATATCTACGAATTTCACCTGTACACTCGGAATTCCACTCACCGCGCTCTAACTCAAGCCAAGGAGTTTAGGAGGCAGTTCCGA
+
9@FFAFCAFEDC:CF@F:,CA:<,D<C7FCGFGFEFEACC7D<:F<FFFDAAFFFFFDGCG@8F9,:FF7FFFAFC,<F8FGG,,E,A<DFGFFDF4=??C9BDFF8?,CF,6,AEGGGGGGFEECF,7C8FCCE@CCFEFG6C63D888EE8CE8EF,@BFC**@FFFGG6DC>*/@4F>>:C4,,,0=EFFEC=@FBGFDFG)+0<2*2:C=?*+)/77A5@CG(5,.)9964A?2(.(((-,((.6<2<<(,*4()(-30:744)44((425(/)-4(
@M02352:288:000000000-CKWC8:1:1101:11006:3968 2:N:0:ATGCGCAG+CTCTCTAT
CAATCTTGAGACCGTACTCCCCAGGTGGGACACTTATCACTTTCGCTTAGTCACTGAGATAAATCCCAACAACTAGTGTCCATCGTTTACGGCGTGGACTACCAGGGTATCTAATCCTGTTCGCTCCCCACGCTTTCGTCCATTAGCGTCAGTATATACGTAGTAGACTGCCTTCGCAATCGGTATTCTGTGTAATCTCTATGCATTTCACCGCTACACTAAACATTCTATCTACTTACGTATAACTCAAGTCACCCAGTATCAAAGGCAGTTCCATAGTT
+
FCGF,6CF<FGFD@FGDGCGCCC:FGGG@66<FEF,EFGCDAEFGDFG:@@,CC9DFGGGGGFGGGGFGECF@FGGGGDFGGCBFGGGGGECFGGD7FFCFGFGFFDEFGGGFGE>FF,9EEFG+FGGE,==+3@FGC=C83,,,,@D6CEE7,3@EDC>CG,4E=;9@,>CEFFGG5>**<81@FF,2DE++;9ACAA2BDCGFFCCFGFF542;EF@;@)0)2;?7CFAA8+)??)73379..)9>EE35)1)1((26>)4<AFDF08,,44=A6))6.
@M02352:288:000000000-CKWC8:1:1101:10552:3970 2:N:0:ATGCGCAG+CTCTCTAT
TAATCTTGCGACCGTACTCCCCAGGCGGAATGCTTAATCCGTTAGGTGTGTCACCAACAAGCATGCTTGCTGACGACTGGCATTCATCGTTTACGGTGTGGACTACCAGGGTATCTAATCCTGTTTGCTCCCCACACTTTCGTACCTCAGCGTCAGTATCGAGCCAGTGAGCCGCCTTCGCCACTGGTGTTCCTCCAAATATCTACGAATTTCACCTCTACACTTGGAATTCCACTCACCTCTCTCGAACTCAAGACTAGCAGTATTAGAGGCAGTTCCAG
+
FEGDFGGGGGGG@:FFEGGGGGGEGFGGGGGGGGGGFEFFGGGGGGGGGGGGGGGGGGGGGGGDGGGFEFGGGGGGGGGGGGGGGGGFGGGGGGDG=DFGGFFGGGFCGGDGGGGGGGCGGGGEGCEFGGGG7FG@EGGFEEEDFEGGGGGDEGGC;ECFCF7CGGFGFG?ED**@CDCAEDEGFCCC6CEGGCFFB;AF8:FCEFFGDDFCCFFF?;);>FD6;FEF1=AC@+)13=@?<?),3<0):?BF<02=1)*(342:A>AB>2<((,).664>)
@M02352:288:000000000-CKWC8:1:1101:18847:3973 2:N:0:ATGCGCAG+CTCTCTAT
TAATCTTGCGACCGTACTCCCCAGGCGGAATGCTTAATCCGTTAGGTGTGACACCAACAAGCATGCTTGCTGACGTCTGGCATTCATCGTTTACGGTGTGGACTACCAGGGTATCTAATCCTGTTTGCTCCCCACACTTTCGCACCTCAGCGTCAGTATCGAGCCAGTGAGCCGCCTTCGCCACTGGTGTTCCTCCGAATATCTACGAATTTCACCTCTACACTCGGAATTCCACTCCCCTCTCTCGACCTCAAGACCAGGAGTTTACAAGTGATTTCAAG
+
FGGGGGGGGGGGGGGGGGFFGGGGGGGGGCFGGGGGGGGGGGGGGGGGGGGGGGGFGGGGGGGGGGGGGGGGGGGGEEGGGGGGGGGGGGGGGGDGGGGGGDGGGFBDGGDGGGGGGGGDFFCFGGGGGGGGGFGGGFGGGGGECGGGGGGGEGGGGAAFGCEGGGGGGGGFC77D4?;>9DCEF8C?CFGGG<@39B28>DF:CFFDFEFGF6?B9;)..+/;</6C(5FF?*4).((-.1(4<?17(-(.3:<4(3).(((.425A-43-)-*)9<)-.
@M02352:288:000000000-CKWC8:1:1101:17684:3985 2:N:0:ATGCGCAG+CTCTCTAT
TAATCTTGCGACCGTACTCCCCAGGCGGAATGCTTAATCCGTTAGGTGTGACACCAACAAGCATGCTTGCTGACGTCTGGCATTCATCGTTTACGGTGTGGACTACCAGGGTATCTAATCCTGTTTGCTCCCCACACTTTCGCACCTCAGCGTCAGTATCGAGCCAGTGAGCCGCCTTCGCCACTGGTGTTCCTCCGAATATCTACGAATTTCACCTCTACACTCGGAATTCCACTCACCTCCATCGACCTCAAGACCAGGAGATTATAAGGCATTTACAG
+
GGGGGFGGGGGDGG@DFFFGGGGGGGGGGDGGGGGGGGGGGGGGGGGGGGGGGGFFFGGGGGGGGGFGGGGCFFGGGGFGGGGGGGGGGGGGGGGGFDFEFCFG=EB8F@FFGGGGGGGGGGGGGGFFFGGGGGGGGFFGFEGGGGCD??@EEEGGGGEGGCEGD<:F?FGFGGGGCCGFDGGGCEFGFGGGGCFB>DEDFFFCCFFGC5A7+1./9)7=C+38FD078>FFFF4-.:0<B?((..14((,,.,)9<1)4(11(4<<A2))5??))/)6:)
@M02352:288:000000000-CKWC8:1:1101:11486:3985 2:N:0:ATGCGCAG+CTCTCTAT
TAATCTTGCGACCGTACTCCACAGGCGGAATGCTTAATCCGTTAGGTGTGACACCAACAAGCATGCTTGCTGACGTCTGGCATTCATCGTTTACGGTGTGGACTACCAGGGTATCTAATCCTGTTTGCTCCCCACACTTTCGCACCTCAGCGTCAGTATCGAGCCAGTGAGCCGCATTCGCCACTGGTGTTCCTCCGACTATCTACGAATTTCACCTCTACACTCGGAATTCCCCTCACCTCTCGCTAACTCAATACCAGGAGTTTATAAGGCCATTACAG
+
GE<EFFGFGG@FGCF<GFGG,<EAEFF@EDG8EFFGG9GGGGGEGCFFFEEFADGGGGG,CFFGFFGFG7FFEFGG@FG,=FFGGGGFDGGGFG7CGGGDGGGGEGF8,?CGF?EG94AAFGGGGGFGFB@FF>FFGC@A=CEEEB?FF8=9B++3@DFFCGCE5:,697,@DEG4*3::?D:5D,,1<;4B>?=B>)))2:8C768D**8C>FCFEF3)):=8F*,7<F4=**.34((44:?7(2(-(4).)5)*).14((,.(4))))).(()(*).))
@M02352:288:000000000-CKWC8:1:1101:5879:3987 2:N:0:ATGCGCAG+CTCTCTAT
CATTCTTGCGAACGTACTCCCCAGGTGGGATACTTATCACTTTCGCTTAGCCACTCAGCCTTACGGCCGAACAGCTAGTATCCATCGTTTACGGCGTGGACTACCAGGGTATCTAATCCTGTTCGCTCCCCACGCTTTCGTCCATCAGCGTCAGTATATTGTTAGTGATCTGCCTTCGCAATCGGTATTCCATGTAATCTCTAAGCATTTCACCGCTACACTACATATTCTAACCACTTCACAATAACTCAAGACTAACAGTTTCAACGCCAGTTCCACAG
+
F9A<FFGGGGEEFCFG<CEFGGGEGEEDFFCEFGGGGGGFF9FCCDFGGGGCD<8FFFGCGGGFGGG7=C@7@E<=<<EFCAFFE?FDFDD,=4CC::::B<FEFFFGGFFFADFC9>FADFE,@E+=EGD8FEGG8D,@BECECFFFCECEGGGFFFGGGGGEGC=ED;;;EGGFC>DEECC5C5,*54,++/18<8@=6+11748CCGFG7;15:B(.616;CGFFE=CAFB?@D@772>A7AFAF92422)4?35<:A445<9:4((-4,:FF6<>2,
@M02352:288:000000000-CKWC8:1:1101:19408:4011 2:N:0:ATGCGCAG+CTCTCTAT
CAATCTTGCGATCGTACTCCCCAGGTGGGACACTTATCACTTTCGCTTAGTCACTGAGATAAATCCCAACAACTAGTGTCCATCGTTTACGGCGTGGACTACCAGGGTATCTAATCCTGTTCGCTCCCCACGCTTTCGTCCATGAGCGTCAGTACATACGTAGTAGACTGCCTTCGCAATCGGTATTCTGTGTAATATCTATGCATTTCACCGCTACACTACACATTCTATCTACTCCCATATGACTCAAGTCAACCAGTATCAAAGGCAGTTCCATAGTT
+
GFGFFFGGGGC<DEC@FGCFEGGGGFGGGGGGGFGGGFGFGGGGGGGGGGEFGGGGGGGGGGGFEFFGGGGGGGGGFGGGGGGGCFDFGFFFEGGDGGGCFGGGFGDEFFGGFGGGGGGGGGGGGGGGGFGGGEEFE6FCGC,3=D,=ECEEFGGFGFGGGGGGGCFEGCG6,,;;D>>5AC5C4>FGGGGC:A:8*=B@FCF+9CFGGGFGG>98**3;;F@F=CECEF+;AFFE)60/4(19<>7)6;<CEF);::F<A9<4:962:B04)46)6:3A>
@M02352:288:000000000-CKWC8:1:1101:5192:4039 2:N:0:ATGCGCAG+CTCTCTAT
TAATCTTGCCACCGTACTCCCCAGGCCGAATGCTTAATCCGTTCGGTGTGTCACCAACAAGCATGCTTGCTGACGACTGGCATTCCTCGTTTACGGTGTGGACTACCAGGGTATCTAATACTGTTTGATCCCCACACTTTTGTACCTCAGCGTCAGTATAGAGCCAGTGAGCCGCCTTCGCCACCGGTTTTCCTCCAAATATCTTCGATTTTCAACTCTACAATTGGAATTCCACTCCCCTCCACTCGACTCCACACTAGCACTCTTCGACGCAGTTCCA
+
CFD9@F<CC,-;@:;DC<FGFG8:F,,++@FDCG9BEE,,@FF,BFC,B@,,,9:6EFF6,,,<CFFGCFF<FC6B:7@9C<E,,,<<=B=CDGFGGG44?9EF8FF,5++9,<CEG,,,C@5AD<,6,C9F7EFEE,ED,@=A9D:?8D,1613@,3C,,3,,6,36,3@?D6DC?+93<9***4:=*1;2**+-:*+=B+4+*12/+,242+*4>**18=)+12;*9*);ACE3;(6(33(((),((./,()(/((0.4)-2(.66,8(((()-76)-
@M02352:288:000000000-CKWC8:1:1101:26297:4058 2:N:0:ATGCGCAG+CTCTCTAT
TAATCTTGCGAACGTACTCCCCAGGCGGAATGCTTAATCCGTTAGGTGTGACACCCACAAGCCTGCCTGCTGACGTCTGGCATTCATCGTTTACGGCGTGGACTACAAGGGGATCTAAACCTGTTTGCTCTCCACGCTTTTGCTCATGAGCGTCCGTACTTACGTAGGAGACTGCCTTTGCAACAGGTATTCTGTGCAATATCCATGCATTTCACCGCTACACCCCACACTCTATCTACTTCAATCTTACTCCAGTCAACACATATCAAAGCGCGTTTCCA
+
,B@9,CFGFC++8@FFGGGGD7F6D,@FFGGCFFGGA,CF:FG@C@EFG>FGCCF+9,B,6,6,,,,6,C,6,6,B,,,,:,55,<@,<?9<45844CFDG4EA88,C,4F+@@FF99,,836?D,=,6B,,><@@=@=8,,,7,3@+,6,@+1+*@,**,73*4,,*4>B>BF4C;+*++2,4*,/,,=7=D*BE*+1192=+*+=6C+;C77.=*),63A;=/)(1()).=*4-)).6))).)))).))-(..7)4/42,().)--).)(,()-)()))
@M02352:288:000000000-CKWC8:1:1101:22706:4070 2:N:0:ATGCGCAG+CTCTCTAT
AATCTTGCGACTGTACTCCCCAGGCGGAATGCTTAATCCGTTAGGTGTGTCACCAACAAGCATGCTTGCTGACGAATGGCCTTCATCGTTTACGGTGTGGACTACCAGGGTATCTAATCCTGTTTGCTCCCCATACTTTCGTACCTCAGCGTCAGTATCGAGCCAGTGAGCCGCCTTAGCCACTGGTGTTCCTCCAAATATCTACGAATTTGACGTCTACACTTGGAATTCCACTCACTTCGACCGAACTCAAGACTAGCTGTATTAGAGGCAGGTCCAG
+
6E9,CE,=@F@+C-<<,C<,,F,6C@EGG8<@9F<FCFG7@CFDGF9BCF9A,,C<@C,C@66C5?,C@CFGGE>+C6<D,C<,C@FG,4DCE=7F=??CGGFGCDCGGGC89EA4EAF=;E55??ED9>::?,A>9DFFG,DDE82AG88@1@==E9EB+++@A,4EFEDGEGCDD*@82,@9?C,<CG7+9=):;ACC+81@A;5;C)++48/;53;C66::C@FCA8CA:@C35()))(((.-,((4<)(,7(.0,3)6)).46AA7(((0(0557,
@M02352:288:000000000-CKWC8:1:1101:15252:4108 2:N:0:ATGCGCAG+CTCTCTAT
TAATCTTGCGACCGTACTCCCCAGGCGGAATGCTTAATCCGTTAGGTGTGTCACCAACAAGCATGCTTGCTGACGACTGGCATTCATCGTTTACGGTGTGGACTACCAGGGTATCTAATCCTGTTTGATCCCCACACTTTCGTACCTCAGCGTCAGTATCGAGCCAGTGAGCCGCCTTCGCCACTGGTGTTCCTCCAACTATCTACGACTTTCAACTCTACACTTGGAATTCCACTCACCTCTCTCGAACTCAAGACTAGCAGTATTAGCGGACGTTCCAG
+
FGGGGGGGGGDEC7@FGFGGGGG@FGGGGGGGGFGDG<FDGGGGGGFGGGFFGGGGGDGGGEGGG8FGFGGFGFGGGGDF?FFFF?9FFD=DGGC7,=::BEG9A=EEGCFFGGGGG,CFA9FGFFA,@AFGEFFCECFEBEGDFGGGGGGGGDGGG9@,333@3@>>9FF?EGGG749944*?C6CGFCECG*+72A)*2+1+*867)/=7:8)1;A9))1=FF7)078666+>?8((2)(..))-4:1()-4)904?:<><4))..6(--4(81).36)
@M02352:288:000000000-CKWC8:1:1101:18628:4110 2:N:0:ATGCGCAG+CTCTCTAT
AATCTTGCGACCGTACTCCCCAGGCGGAATGCTTAATCCGTTAGGTGTGACACCAACAAGCATGCTTGCTGACGTCTGGCATTCATCGTTTACGGTGTGGACTACCAGGGTATCTAATCCTGTTCGCTACCCACACTTTCGCACATGAGTGTCAGTCTTTGGCCAGAGAGTCGCCTTCGCCACTGATGTTCCTTCAGATATCTACGCATTTCACCGCTACACCTGAAATTCCACTCTCCTCTCCAAGACTCTAGTCAACCAGTTCTAAGAGGCCCTCCCA
+
,<BFAFFFC:++6BD:DCFGGG,,,66+@F8DFGF,CFCGGGFGGF,B6,E9FF,@EG,<FFC,,A,,,EA,EB,8==FGG9EG,@FC4,:+EB=4<BF+FFGGGGGF7?EEGFG9,<BED,FF<FEE=EGGCFEEFEGGC6==CC8,,79EGFGGEGDGF78B<B,5<*@@*;DD9CF>CEED7,,5==F8CF:5C++1:=:*42)5=);FFFF*:1>B*8507(04@FFFA;364@3284414(8(4-42<98A:*)3114)644A).)(4)(0,,((
@M02352:288:000000000-CKWC8:1:1101:17084:4123 2:N:0:ATGCGCAG+CTCTCTAT
CATTCTTGCGAACGTACTCCCCAGGTGGGATACTTATCACTTTCGCTTAGCCACTCAGCCTTACGGCCGAACAGCTAGTATCCATCGTTTACGGCGTGGACTACCAGGGTATCTAATCCTGTTCGCTCCCCACGCTTTCGTCCATCAGCGTCAGTATATTGTTAGTGATCTGCCTTCGCAATCGGTATTCCATGTAATCTCTAAGCATTTCACCGCTACACTACATATTCTAACCACTTCACAATAAATCAAGACTAACAGTTTCAAAGGCAGGTCCAAAA
+
GGDGGGGGGGGGE@FGGGGFGGGGGGFFFGGGGFGGFGGGGGGGGGGGGGGGGGGGGFFGGGGGGGGGGGGGGFG?FGGG9FGGGGGGGGGGGGGGGGGEDGGGG8FGGGCFGFGGGFGGGGGAF7FBCFEGGDGEEFGGGGC6CECFGEEE+AFFF@CGGGGGGGGEG9B9DF>DFCGEEGGGGGGGFCFCGEFFEFF8=DCB4A8CFGFGGF6>C:9@;A;46@7>3:8AA42;(/><?E<BDB>)-)482),9349)).64AAA29?0?00.4??)6(
@M02352:288:000000000-CKWC8:1:1101:22418:4123 2:N:0:ATGCGCAG+CTCTCTAT
TAATCTTGCGACCGTACTCCCCAGGCGGAATGCTTAATCCGTTAGGTGTGACACCAACAAGCATGCTTGCTGACGTCTGGCATTCATCGTTTACGGTGTGGACTACCAGGGTATCTAATCCTGTTTGCTCCCCACACTTTCGCACCTCAGCGTCAGTATCGAGCCAGTGAGCCGCCTTCGCCACTGGTGTTACTCCGAATATCTACGAATTTCACCTCTACACTCGGAATTCCACTCACCTCTCTCGAACTCAAGACCAGGCGTTTATACGGCAGTTCAAG
+
9FFDFGGGGE@7CFGFFGFEGCF7@FGGGGGFGFGGGFGGGGGGGGG?FGGGFGGGFDGDGGCEF?AF9FGGGFDFG@EDGFF<?FGGGGGGGFGDFFGGGFGGGGEGGGGGGGGGGEEDGGFGGGGGGGGGGFFFEFGGG6EEECDGFCFGGGGGGGGGGCFE*>F:>=FGFGGGDDG>>D8E6?E?=E/+48=@DF3CFGAFCFF<<=5CFF?BAFEFEF@6D*8<:FFFF?A><((4)4242<1021())4)0:?)(4-(:>F?FF)8(43B34<4).
@M02352:288:000000000-CKWC8:1:1101:10273:4124 2:N:0:ATGCGCAG+CTCTCTAT
CAATCTTGCGACCGTACTCCCCAGGCGGAATGCTTAATCCGTTAGCTGTGTCACCAACAAGCATGCCTGCCGACGACTGGAATTCACAGCTTTTGGTGTGGACTCTACGGGGATCTATACCTGTTTTCTCTCCACACTCTCGCACCCCACCGTCTGTATCGAACCCGTGAGCCCCCCTCGCGCATGGGGTTTCTCCGATTCTCTACGAATTTCTCCCCGCTACACGGAGTTCCCCCCCTCCTTCTCGTCCACTCAAACTCCACAGTTTCAGCCACGGCCGG
+
,BF,,EFGGC+6CFFGGGGGGGGGGFFGGGGGGGGGGG,C:FGGG,FFGG6EFGG<F7@<EC=,,?,,,C,68@+++++,,,,:B,,,,,,C,5,+:D4B+,4,,,,54+C++@+E,,,,,,,:?F,@,36FF,DFED,E,++5+3+=+3*@,4,*,3@,B@,,****611C6*/))/*0:)://26*=C**+)+)(0)**2*:)*)***):0*-*073((79*933/2))***4(-((-,(.6A>((,4,8<:().4*),)(((..))-.)(()(),-4>
@M02352:288:000000000-CKWC8:1:1101:21600:4149 2:N:0:ATGCGCAG+CTCTCTAT
TAATCTTGCGACCGTACTCCCCAGGCGGAATGCTTAATCCGTTAGGTGTGTCACCGAACAGTATACTGCCCGACGACTGGCATTCATCGTTTACGGTGTGGACTACCAGGGTATCTAATCCTGTTTGCTCCCCACACTTTCGTACCTCAGCGTCAGTATCGAGCCAGTGAGCCGCCTTCGACACTGGTGTTCCTCCAACTATCTACGAATTTCACCTCTACACTTGGAATTCCACTCACCTCTCTCGAACTCTAGACTGATAGTTTTGGATGCCGTTCAAG
+
EEFGGGGGGGGGG7CDEFEFGGGCFGGGEFGGGGGGGFGGGGGG@FFFGGDGGGGGGGGEG9EFGCGGGGGGGGGGGGDGGGDFCFCEGGGGGGGCFC:FEDFGGGGGGG:<F,>FGGACFFFGGGGGGGEFGF+6BFGGGGGGGG7FGB8>BEGGGGFE8DCGDCGGCEGG6CGDGGD;):?*?GGF6*3+;.+36A)CA+:;)855FGFCFFE=95<AE726CC:CDF48=4<4(((3)4)42><7?B:DFB>4<A@BAFA9>D><02)41)),53,6-
@M02352:288:000000000-CKWC8:1:1101:14215:4166 2:N:0:ATGCGCAG+CTCTCTAT
TAATCTTGCGACCGTACTCCCCAGGCGGAATGCTTAATCCGTTAGGTGTGACACCAACAAGCATGCTTGCTGACGTCTGGCATTCATCGTTTACGGTGTGGACTACCAGGGTATCTAATCCTGTTTGCTCCCCACACTTTCGCACCTCAGCGTCAGTATCGAGCCAGTGAGCCGCCTTCGCCACTGGTGTTCCTCCGAATATCTACGAATTTCACCTCTACACTCGGAATTCCACTCACCTCTCTCGAACTCAAGACAAGGAGTTTACAAGGCAGTTCCAG
+
GGGGGGGFGFGFFD@DFFFFGGFEGGEGGGGGGGGGGGGAGFFGGGGGGGGGGGGGGGGGGGGGGGGGGGGGDDGCFGG,EF9FGGFGGGGGGGGGDFGGGGFGGFGGGGGGGFGGGFGGGGEFGGGGGGGFGGGGGG,EFGGGEE8FFE?>>C:@EFEGEGGGGG7E?FGFFE4DGGGFEGGGGFGGGGDFGCFDFFEGFGFGEFFGGFFCF6?A+.);9FD=FGDGFF?FFFA912:(,17<).3?0:<<<0)94()4:1,82<ABA<B?::58*4-4-
@M02352:288:000000000-CKWC8:1:1101:13113:4169 2:N:0:ATGCGCAG+CTCTCTAT
TAACCTTGCGGCCGTACTCCCCAGGCGGTCAACTTAGTGCGTTAGCTGCGCCACCCACGACTCAAGGTCACAGACGGCTAGTTGACATCGTTTACGGCGTGGACTACCAGGGTATCTAATCCTGTTTGCTCCCCACGCTTTCGTGCCTCAGTGTCAGTATTTGTCCAGGTAGCCGCCTTCGCCACTGATGTTCCTTCCAATCTCTACGCATTTCACCGCTACACTGGAAATTCCACTACCCTCTACAATAATCTAGTTTGCCAGTTCAAAATGCAGTTCC
+
@EFGGGGGGG7FEGGGGGGGFC@GGFEGEGGGGFGGGGFFGG7FGGGGGDGFGGGDGGFCEEGGFGGGFGGGGCEEEGGGGGGAFGGGGGGFFGGGEDFG@CEGGGDCCBEEFGGG;EFGFG<FGCC8BFGCB:CFCGC8EGGGGD>F?FCBFGFCC;<;;C;DFGGGGFDFCF4C<CCA69EGGF6+51CFGFFCE48CFC6D?7AFGGBCFFCFGEF21@>)*>:F??=8*9)).8??FF?(-6.84))))..94<4>B2))5<<2<9<8<AF)16<)
@M02352:288:000000000-CKWC8:1:1101:22625:4170 2:N:0:ATGCGCAG+CTCTCTAT
TAATCTTGCGACCGTACTCCCCAGGCGGAATGCTTAATCCGTTAGGTGTGACACCAACAAGCATGCTTGCTGACGTCTGGCATTCATCGTTTACGGTGTGGACTACCAGGGTATCTAATCCTGTTCGCTACCCACACTTTCGCACATGAGCGTCAGTTACTGACCAGGGAGTCGCCTTCGCCACTGATGTTCCTCCAGATATCTACGCATTTCACCGCTACACCTGGAATTCCACTCCCCTCTCCAAAACCCTAGCCTGCCAGTTCTAAATGCAAATTCCA
+
,CFGFGGGGGCC@CCGFG,FFEF@FCGGGEFCFGGFCCFCGGGGGGGDGCGGGGGGFGGGGGG9FFECFGGGFF7CF<DFG8F,?<F94<ECEGGCEFCCEFCFECE8FEGFA<E,EE<FFGFGFE+8=EGGGGGGGFGGF>CGGGGGD?ACECEGGGGGGFFC?,>BCCE8C5DDDG*@BDG=6<FFCFG+=/:==F=DFC888FF:7*=C+;?A?>112*3)*26C@AA@?9A2(480(((4<9?242(,4:0<<2)43?049<2AD56<<B*)*)..-
@M02352:288:000000000-CKWC8:1:1101:9285:4172 2:N:0:ATGCGCAG+CTCTCTAT
TAATCTTGCGACCGTACTCCCCAGGCGGAATGCTTAATCCGTTAGGTGTGACACCAACAAGCATGCTTGCTGACGTCTGGCATTCATCGTTTACGGTGTGGACTACCAGGGTATCTAATCCTGTTTGCTCCCCACACTTTCGCACCTCAGCGTCAGTATCGAGCCAGTGAGCCGCCTTCGCCACTGGTGTTCCTCCGAATATCTACGAATTTCACCTCTACACTCGGAATTCCACTCACCTCTCTCGATCTCTAGACTGACAGTATTGAAGGCAGTTCCGG
+
FCGFDEGFCGGEEGGCGGFGGFF:CD:@CCGGFGGF<EGGGGGGGGGGGDDFGEFFGCFGGGGGG8FECFFFFGCBFGGGGGF9E<CCFGFCFFFG=FFGGGGGEFFGGGGDFGGGGGAFFFG?FGFD;FDGGGGDGGAGGG6EECGFFF?;:CECFGGFEEFCEFBFFFGFFGDD4DC>BG=*;661==5CF?F:>:>DFGFGCFFGGEFGFFEF?A)77@(+;C0D0@4FFFA5743??F)(2<?:B(.44:246<F?:?FF<<:<BBFB?:B:9:)34
@M02352:288:000000000-CKWC8:1:1101:23891:4180 2:N:0:ATGCGCAG+CTCTCTAT
TACTCTTGCCCCCGTACTCCCCAGGCGGTACACTTAACGTGTTCACTGCATTACTCCACGCTCTATCCCCCCAACCAGTTATGTCCCTTCTTTCGCTCTTTGCCCACCCGGGTCTCCCATCCTGTTTTCTCCCCCCGCTTTCCCGTCTCACCTTCCATCTTCCTTCCATTGACCTCCCTCCCCATCCGTATTCCTTCTTATCTCTACGGATTTTCCCCCCACCCCAGCGAATCCCTCTCCCTCCCCCCTATTCTATGTAAGCAGTTTTCAAAGCAATTCAA
+
,C<,,<F,A,;:@FFEFGGGGGG:8<FC+@:CFFGFC,B66CE,<CFG,C,,<F6,9C,::FG<,,C,CF@E+B78=,:,,5,5,55,,,:EE,+++9+:9B,5,,4B=+++++,8,,8,,A9,:FG,7,3,DFE7+++@F,,,+8501,,,,4,5A97,,,,,,7,,6,6D;C+3;*;A)**=6:,=;,<*+9CC4*+3++++)++***.:>6)2C;((()(09*-1(.)076),482<((.((,-(--)-:-)*-)*))4)(.)).4A))).)(*--))
@M02352:288:000000000-CKWC8:1:1101:15812:4184 2:N:0:ATGCGCAG+CTCTCTAT
CAGTCTTGCGACCGTACTCCCCAGGTGGGATACTTATCACTTTCGCTTAGTCACTGAGAATTAACCCAACAACTAGTATCCATCGTTTACGGTGTGGACTACCAGGGTATCTAATCCTGTTTGCTCCCCACACTTTCGTACCTCAGCGTCAGTATCGAGCCAGTGAGCCGCCTTCGCCACTGGTGTTCCTCCAAATATCTACGAATTTCACCTCTACACTCGGAATTCCACTCACCTCTCTCGAACTCAAGACCCGGAGTTTAAGAGGCAGTTCCAGGGTT
+
GFGDFGGDFGDGGFGGGGFGGGGGGGGG@FFGGEGGCFGGGGGGEGGGDFFDFGGGGGGGFFGGGGGGGGGGGGGGGGGGGGGGGGGGGFGGGGGGGGGGGG?EGEG=EAFGGGCECC9CEGGFAFGGGGGGGFGGGGGGGG8D8F8DEEGGG83=+@BE=FF,>BAFG>EE5EFGG>*9AFGCFGGGECFFGF>EFFFFFFFDB)/+=EAC*/>8CFB*83;53*;7)+018;E()/)57<;EFD0;AE))(,()23><?ADF26>?6<(,5:1-048:1
@M02352:288:000000000-CKWC8:1:1101:18453:4184 2:N:0:ATGCGCAA+CTATCTAT
CAATCTTGCGGCCGTACTCCCCAGGCGGACTCCTTAATGCGTTAGCTCCGGCACTCACAGCCCGAAGCCACCCCACACATATAACCCATCTTTTCCGGCTGGGCCTCCAGGGGAACCTATTCCTTTTCGTCCCCCAGCCTTCCCATCCGCGTCTCCAGTTCCGGCCCGGGGACCCCCTTTGCCAACGGTTTTCCTTCCGTTTATCTACCACTTCCCCCCCTACACATCAATTTCCCCACCCTCTATCTCCACCAAGTTTCACCATTTGCTATGGCAATTC
+
,AF6FFGGGG7+@FFGGGGGGGGDFGGG7+@,CFGGG9FFGGEDGGGCF:++@6,6C,,C,4,+8:+@F,BE+++44B+,,,,,,,,+,,,CE,,,B+6++>+33+,B,,BB:+6++,8,,C3@,@F;3,++@FF@*,*@D6,,3,@*4**4**11,,2?,,***<1*11:*3:7*:)C)*0<+0**1**/9*4*4<5)0)*0*)****+)9:?));)(,()()9*)*.**9**-.3(-(-(-(.6<.)-)(((()..9-)))))-))))--.))(/.))
@M02352:288:000000000-CKWC8:1:1101:9041:4194 2:N:0:ATGCGCAG+CTCTCTAT
TAATCTTGCGACCGTACTCCCCAGGCGGAATGCTTAATCCGTTAGGTGTGACACCAACAAGCATGCTTGCTGACGTCTGGCATTCATCGTTTACGGTGTGGACTACCAGGGTATCTAATCCTGTTTGCTCCCCACACTTTCGCACCTCAGCGTCAGTATCGAGCCAGTGAGCCGCCTTCGCCACTGGTGTTCCTCCGAATATCTACGAATTTCACCTCTACACTCGGAATTCCACTAACCTCTCTCGAACTACAGACCAGGAGTTTATAGGGCAGTTCCAG
+
E<FGGGGGGGGGGGGGGG<DFFGC@FCEFCFG9@FGFGGGGFGGDGFFGCEF<@FFEGGGGGGGGGGGGFGCFDGG,:CFGFFGGFGC@FGGFGGG,ACCDEFGGGCEFFGFFGGGFFGFFGGGGGGGFEFGGGGDEGGGGGGEGG,?EGGGCEEGFG,@:BE5E@FEGGGGGEDGDDGFAG:7;?C<E?EG75BD98ADF;616A>35*)3;:CF9F@3<A@ACF;DDFFFF?4A((42412<7<:3?B1))5)*8:>1:<?(44AA<).,,4)(/.54)
@M02352:288:000000000-CKWC8:1:1101:10811:4196 2:N:0:ATGCGCAG+CTCTCTAT
TAATCTTGCGACCGTACTCCCCAGGCGGTACACTTAATGTGTTAACTGCATTACTGCAAGGTCTAGCCTCACAACAACTAGTGTACATCGTTTAGGGCGTGGACTACCAGGGTATCTAATCCTGTTTGCTCCCCACGCTTTCGCGTCTCAGCGTCAATAATGTTCCAGTAGATCGCCTTCGCAATCGGTATTCCTTCTGATCTCTACGGATTTTACCCCTACACTAGAAATTCCATCTACCTCTCCCATATTCAAGGTAAGCAGTTTTCAAAGCATTTCAA
+
<EEGGGGGGGGEEFFFGGFFGGGCFGGDGGFFGGGDEFGFGGGFGGGGGFEEFGGFGGGDGGGGFGFFGG8=FGGFGGGGFCFGGGGFGGGGGGGGGGGGGGGGGGGGFGGG@FGGGGGFGGFGGGGGGEFGGGGGG6EGGG>8BBCDDF:CEGGECGGGDCEGF;DFCCAF9@CGGGGF>DG5*4=:858DFFFFFA=GFGFFEF6CGC5>FF?FEFFF?FFF7C7>3A@F68))97/44)77132:>7)6<))97372<<B?>49<26:).0/)1-446
@M02352:288:000000000-CKWC8:1:1101:12048:4206 2:N:0:ATGCGCAG+CTCTCTAT
TAATCTTGCGACCGTACTCCCCAGGCGGAATGCTTAATCCGTTAGGTGTGACACCAACAAGCATGCTTGCTGACGTCTGGCATTCATCGTTTACGGTGTGGACTACCAGGGTATCTAATCCTGTTTGCTCCCCACACTTTCGCACCTCAGCGTCAGTATCGAGCCAGTGAGCCGCCTTCGCCACTGGTGTTCCTCCGAATATCTACGACTTTCACCTCTACACTTGGAATTCCACTCACCTATCTCGAACTCAAGACTAGCAGTATTAGAGGCAGTTCCAG
+
BBAFEGGFGGGBBCFFGGGGGFGDGGEGGGGFGCGGGGGGGGGGGGCFGGGGGCFGFGGDFGGGGGG<<FF9FGGGGGGGGGGGGG,FFGGGGGCGFGB7CEGGGGFGGCFFGGGGGGGGGFDFGGGGGGGGGGGEEC9DCEC8EC,=EGFEC6CE:B;E8<DEECGGFCFDF59;DDG>?D*/*4=9EGGGGFC56?3C>CACEF3C)/);CF);+.774C@6>>)9)AFFFF<23083)()4:>?2<?()-(2?7ABB?D346<DF2440:B>:?<A>.
@M02352:288:000000000-CKWC8:1:1101:11096:4213 2:N:0:ATGCGCAG+CTCTCTAT
TAATCTTGCGACCGTACTCCCCAGGCGGAATGCTTAATCCGTTAGGTGTGACACCAACAAGCATGCTTGCTGACGTCTGGCATTCATCGTTTACGGTGTGGACTACCAGGGTATCTAATCCTGTTTGCTCCCCACACTTTCGCACCTCAGCGTCAGTATCGAGCCAGTGAGCCGCCTTCGCCACTGGGGTTCCTCCGAATATCTACGAATTTCACCTCTACACTCGGAATTCCACTCACCTCTCTCGAACTCAAGACCAGGAGTTTAGAAGGCAGTTCCAG
+
CFGGGGGGGGDGD@FGGFGGGGGGGGGGGGGGGGGGGFFAGGGGGGGGGFGGGGGGGCEGGGGFFGFGDGGGGGGFGGGGGGGGGGGFGGGGGGGGGGGDCEFFGGGGGGGGFFGEGFGFGEFGFGGGGGGGGGGEGFGG,@CEGGCGGCGCC7CCC9DFG::EEGGGGGCFFEGD4?FADDEEFFG,*=EFG<AD@FFGFGFGFFFDFF>GCACB+A83):=FGGDD?FFF=*69:(.,,433))(.8?6A>F)9:0)4<F?,82))))-.41@:F)6:-
@M02352:288:000000000-CKWC8:1:1101:13129:4213 2:N:0:ATGCGCAG+CTCTCTGT
CAACCTTGCGGCCGTACTCCCCAGGCGGAATGCTTAATCCGTTAGCTGCGTCACCGAATAGCATACTCCCCCACCACCTGCTTTCACTCGTTTCCGTGTGGACCTCCCAGGGAGCTCAATCCCGTTTCTCCCCCCCCTTTTCCACCCCACCGCTCGTATCGATCCACTGTGCCCGCCTTGCCCCCCGTGTTCCCCCCCATATCTCCGACCTTTCCCCCTACCACTGCACTTTCCCTCACCCCTTCCACACCACACCCTCACCGTATTCGAAGGCGTTCCAG
+
AEF9CFGGGE7+@FFGGGGGGGGEG?EGGGD8CFGG@E,C:FEFF@AA,F6CFGE:+>,,,6,,,,5,CFG++++B==,,B4,,,,,,,+:B<,<+B7,4+,,,,,:C,:C++++66,,,8,,+:F,,,,8FGDD+4*4@>,3,@>8?**4**18*/*4,1*,,6,,2,7>9+2*2)/*))0557*18*2;**.)(()0087=7)*))1*0>**.9*8(,(.))*0)*(*//*=<24((4(3(((.))(---,4,)(()((((.4(.)()(((()()(,6)
@M02352:288:000000000-CKWC8:1:1101:25340:4217 2:N:0:ATGCGCAG+CTCTCTAT
CATTCTTGCGAACGTACTCCCCAGGTGGGTTACTTATCACTTTCGCTTAGCCACTCAGATCGAAATCCGAACAGCTAGTAACCATCGTTTACGGCGTGGACTACCAGGGTATCTAATCCTGTTCGCTACCCACGCTTTCGTCCCTTAGTGTCAATTAATTGTTAGTGATCTGCCTTCGCAATCGGTATTCTGTGTAATATCTATGCATTTCACCGCTACACTACACATTCTAACCACTTCACAATAATTCAAGACCTACAGTATCAATGGCAATTTTCCGG
+
AFGFGGGE<@:FFGGGGGGGGGGEGGGGGGGGGGGCE9CFFFDE7CGGG?EEGECGGGFFC<FGGGFGGGGGGGGGFGGGF9FGGGGGGGGFF,FEF7FDGGGGEGEECFDGGGGGGGGGGD?FEC=CEFFGGGG>CFFGFDCEGG8FFC;AC:DFGFGGGFGGFGGCE9DA;CGGGG>>95>CCE,:DFGCGEF<C+B:8CC@5FFG8=6=D45)=5:)(16A*23>6:7FFF;3=@)/78?<F<E??59??@85,./,)64:<A924:0(.34:F))--
@M02352:288:000000000-CKWC8:1:1101:7684:4226 2:N:0:ATGCGCAG+CTCTCTAT
TAATCTTGCGACCGTACTCCCCAGGCGGAATGCTTAATCCGTTAGGTGTGACACCAACAAGCATGCTTGCTGACGTCTGGCATTCATCGTTTACGGTGTGGACTACCAGGGTATCTAATCCTGTTTGCTCCCCACACTTTCGCACCTCAGCGTCAGTATCGAGCCAGTGAGCCGCCTTCGCCACTGGTGTTCCTCCGAATATCTACGAATTTCCCCTCTACACTCGGAATTCCACCCACCTACCTCGAAACAAAGACCAGGAGTTTACAAGGCAGTTCCAG
+
CFGGGGGGFGGGGGEGGGGGGGGEGGGGGDFFGGGGGFFGGGGGGGGGGGFFGGFGGGGGGGGGGGDGGGGGGGGGGGGGGGCFGGGFFFGFGGGGGFGG7EGGGGG8=FGGGGGGGGGGGGEGGGGGGGGGGGC+@8EGGGEGGE8FGGGEGGGGGGC=@CGGCFFC?=CGGCDDDDDADGGGG<=CCCGDFCFFF585>7+1<FFGFG:FD+);8>;3;@31*57G?>FFFFA(-::<0(((,8,-,((((,,93:>?F63(44AA4))(4(7,7<>A)
@M02352:288:000000000-CKWC8:1:1101:25321:4226 2:N:0:ATGCGCAG+CTCTCTAT
TAACCTTGCGGCCGTACTCCCCAGGCGGTCAACTTAGTGCGTTAGCTGCGCCACCCACGACTCAAGGTCACAGACGGCTAGTTGACATCGTTTACGGCGTGGACTACCAGGGTATCTAATCCTGTTTGCTCCCCCCGCTTTCGTGCCTCAGTGTCAGTATTTGTCCAGGTAGCCGCCTTCGCCACTGATGTTCCTTCCAATCTCTACGCATTTCACCCCTACACTGGAAATTCCAACACCCTCTACAATACTCTCGTTTGCCAGTTCAAAATTCAGTTCC
+
<<EEEGGGGGGCFDGGGGGGG7E6CCCE++BEFGGG9CECBFBEFFGGFCFEECGGGGGGGFGGGGGFFGGFE=FEEGGGF<B<,AA<FGG8FFGFDGG=FFG8,D,>FGGGDAG9=AFGGGGGFAFFGGGFFB+5*:C*>DGFFCFFGGCEC:4>CECGFG9,,3<?C?CGGCDD39CF:<EEC?6;9<+1;<7CFFF7A5+;2=F*9C)**0)@C)4(3>:FC*8C?=40*15)(,(4;11:24)):-)).),.((0(:)9)5)6-6)))(./)/6<B
@M02352:288:000000000-CKWC8:1:1101:26410:4231 2:N:0:ATGCGCAG+CTCTCTAT
TAATCTTGCGACCGTACTCCCCAGGCGGAATGCTTAATCCGTTAGGTGTGACACCAACAAGCATGCTTGCTGACGTCTGGCATTCATCGTTTACGGTGTGGACTACCAGGGTATCTAATCCTGTTTGCTCCCCACACTTTCGCACCTCAGCGTCAGCATCGAGCCAGTGAGCCGCCTTCGCCACTGGTGTTCCTACGAATATCTACGAATTTCACCCCTACACTCGGAATTCCACTCACCTCTCTCGAACTCAAGACCAGGCCTTTATAACGTAGTTCCAG
+
<EEFGGGGGG>7@CFFG@FGGCG@F8@@FGGGFGGG9EE<CFDFCFGFGEFGGGGGGGGGGGFGFCF<A<C,CEGBFCG8,9FFFE?<BF<<FEC:,ACCFGGG??FF<:FG,E;D;=EFGGGFDFFEFGCFG8FGGG8@A+=+@ED@=88>ECEG,8>E87DCE7>:EFBFFDCDG*79?95C*,0A8CCF=?>B@5485@=D7CFG*7);>F?**0(/(;::8D@51)9B?645?B20,3,.3<18?<<<A23=1:).8((.4<)).<26((0(1.6<)
@M02352:288:000000000-CKWC8:1:1101:23119:4236 2:N:0:ATGCGCAG+CTCTCTAT
TAACCTTGCGGCCGTACTCCCCAGGCGGTCTACTTATCGCGTTAGCTTCGCCACTAAGTCATTACAACCCAACGGCTAGTAGACATCGTTTACGGCGTGGACTACCAGGGTATCTAATCCTGTTTGCTCCCCACGCTTTCGCACCTCAGTGTCAGTATCAATCCAGAGTGTCGCCTTCGCCACTGATGTTCCTTCCTATATCTACGCATTTCACCGCTACACAGGAAATTTCACACTCCTCTATCGCACTCTAGCCTGCACGTATCGAGTGCAACGCCACG
+
FDGGGGGGGD@GGFFGGCEGF:<7@FC>8@FFGFGGFGG,8+6C7FEABFCFGCEF8E,EEEGGGEFFGGGGGGGGGGFE9EDGGGGD<FDFDCEEGGC:+,EBF,D,CF3A=FFFFEEG9,C,FFGC=D8>>F:++@?E:EEGGCGDGEDEFGGGF@DCCF;CF9C:DFC9:=<9?CFEFDEG;C@9FC7C>.83>FCF+;A+;>BC<*;::AE>E569??>5<F(74**/**.(31(51>A<<(((447<4)))).84(-4?2(((-4())-)()-4((
@M02352:288:000000000-CKWC8:1:1101:5622:4237 2:N:0:ATGCGCAG+CTCTCTAT
TAATCTTGCGACCGTACTCCCCAGGCGGAATGCTTAATCCGTTAGGTGTGTCACCAACAAGCATGCTTGCTGACGACTGGCATTCATCGTTTACGGTGTGGACTACCAGGGTATCTAATCCTGTTTGCTCCCCACACTTTCGTACCTCAGCGTCAGTATCGAGCCAGTGAGCCGCCTTCGCCCCTGGTGTTCCTCCAAATATCTACGAATTTCACCCATACACTTGGAATTTCACTCACCTCTCTCGAACTCAAGACTAGCAGTATTAGAGGAACTTACAG
+
9@@FFGGGGG>BF7CFGGGGGGGEG8CGGGG,FFFG@FCFGFGDG,EFF7FGGGGCFCGGGG<C,??<6DEECFF,@CC,,,CF<C?F8BDGF?FCFFFG>FEF,,95BFEGGGGGG,CE@F<FGGC,,E>FGGEGG8=E;+6DE8,==8DEEC>6@==9+>+@8AEEC,,>FCDGGC7?EC*:C7*>,=CCCCF3B;BCAGFC)+0*22:CC67A*)(63=4:7244796+119.90,,),,72)3)4?:<A0)/()/(,)..6<<<2-4((.).*)66,
@M02352:288:000000000-CKWC8:1:1101:10232:4240 2:N:0:ATGCGCAG+CTCTCTAT
TAATCTTGCGACCGTACTCCCCAGGCGGAATGCTTAATCCGTTAGGTGTGTCACCGAATAGCATGCTACCCGACGACTGGCATTCATCGTTTACGGTGTGGACTACCAGGGTATCTAATCCTGTTTGCTCCCCACACTTTCGCACCTCAGCGTCAGTATCGAGCCAGTGAGCCTCCTTCGCCACTGGTGTTCCTCCGCATATCTACGAATTTCCCCTCTTCCACCGGAATTCCACTCACCTCTCTCCAACCAAAGACCAGCACTTTAAGAGGCAGCTCCAG
+
FDFCFGGGGGGGG+BDEGGFCFGGGGGDGGGDGGGFGGGFFGGGGFDFDFFGCFGG:FEGDGGGGGGGGGGGECEEGFDGGFGFGEBDAFGGFCGBFFEGGGGFGGGE8CF,DFC;EAA:CDDGGGCGFFGGG,++@DFGFGGGGG8?F3@C*:E>CECF7:*:BF7DGF9FG,;C>FG>DG*A*48A,=EGC36=0)0:=7++7;=75FAD+1.=*8,))1.**)-/,<FBFF2)2(8?21)().()4.(((.(93:71((().))).).8((0(05((.
@M02352:288:000000000-CKWC8:1:1101:22801:4241 2:N:0:ATGCGCAG+CTCTCTAT
TAACCTTGCGGCCGTACTCCCCAGGCGGTCAACTTAGTGCGTTAGCTGCGCCACTCACGTCTCAAGGACACAAACGGCTAGTTGACATCGTTTACGGCGTGGACTACCAGGGTATCTAATCCTGTTCGCTCCCCACGCTTTCGTACCTCAGCGTCAGTATCTGTCCAGGTGGCCGACTTCGCCACTGATGTTCCTTCCAATCTCTACGCATTTCACCGCTACACTGGAAATTCCACCACCCTCTACAGTACTCTAGTTTGCCAGTTCAAACTGCAGTTCCA
+
GFGFEGGGGGGGGF:BFCEFFCEEGGCG:FGGGGFEDEEGGEGG@EFGGGG7FCFFGFGEF,EGGGGDCFGGGGGG+C:@FFGGFCDEFEFGGGGGGGGGGGGGGGGGGGGGFGF9EFGG9FFCFFCEGG7EFG<EG6C>DEEFGCECFFGFEEE1?GGCE9BCD7D?C:<E,:/)19DA)7?C5EFF?C@CD);6>46@FGFF);FGGC>CGF<?9>637B>F068F(9=@FF<<4:?(4<?:<>A:2<>2>F<4:<F<<4<?5<A<AA))6,=.*6).-
@M02352:288:000000000-CKWC8:1:1101:20499:4241 2:N:0:ATGCGCAG+CTCTCTAT
TAATCTTGCGACCGTACTCCCCAGGCGGAATGCTTAATCCGTTAGGTGTGACACCAACAAGCATGCTTGCTGACGTCTGGCATTCATCGTTTACGGTGTGGACTACCAGGGTATCTAATACTCTTTGCGCCCCACACTTTCGCACCTCAGCGTCAGTATCGCGCCAGTGAGCCGCCTTCGCCACTGGTGTTCCTCTGCATATCTACGCATTTCACCTCTACACTCGGAATTCCACTCACCTCTCTCGAACTCAAACCCAGGAGTTTAAGAGGCTGTTTCAG
+
9BFEFGGGGG7@FEGFEGFFFFGGGGGGGDGGGGGGGG,FFGGGGCFGBB@EGGF@F6FEFFF9<FD,6,C?FE>4=<,,C<,AF9,A,+,B+,8:,A??:,9A<,<B=CF=,:FFF>@,C,,A9F<E+@+6CFEG+8=E==E==E8@,:,9+@3:,7F,**@:C>F8FFBFGDGG4*8):CEGCGD9EGGC7);))*32AG++9A))**);:CEF6A8A9FFAGG?C0@6676<-3<>6487<2<,,((,6>:)1(4)((-(.8))6))5:6(0,/).:.
@M02352:288:000000000-CKWC8:1:1101:22729:4242 2:N:0:ATGCGCAG+CTCTCTAT
TAACCTTGCGGCCGTACTCCCCAGGCGGTCAACTTAGTGCGTTAGCTGCGCCACCCACGACTCAAGGTCACAGACGGCTAGTTGACATCGTTTACCGCGTGGACTACCAGGGTATCTAATCCTGTTTGCTCCCCACGCTTTCGTGCCTCAGTGTCAGTATTTGTCCAGGTAGCCGCCTTCGCCACTGATGTTCCTTCCAATCTCTACGCATTTCACCGCTACACTGGAAATTCCCCTACCCTCTAACATACTCTAGTTTGCCAGTCCAAAATGCAGGTCC
+
GGE<FGCGG@FGGGGGFFE8FEFGGGGGCC:<FFGG9CCFFGGGGGGGGEEGGGGGGGCGGGGGGFGEFECFGGG:FF:CFFEG9DDFG@AAF7<,8=4CCGFDDF,=FGFEDB@;=DFFGC,@FGGGDAEFGGGC>EE:FFDF5B3<6DCFGF:FEFCGCE9;,?;C?DBBD9DDDCD65DEEDGGFCFG7+<A?4AACFCFGF1+17C3CF+76?502().5764F?46=*/)(.,3::<:(-)).6),-8A4*.6@))--)4)).6)().)94)44)
@M02352:288:000000000-CKWC8:1:1101:9951:4248 2:N:0:ATGCGCAG+CTCTCTAT
CAATCTTGCGATCGTACTCCCCAGGTGGGACACTTATCACTTTCGCTTAGCCACTCAGACCGAAATCCGAACAGCTAGTAACCATCGTTTACGGCGTGGACTACCAGGGTATCTAATCCTGTTCGCTCCCCACGCTTTCGTCCATCAGTGTCAGTTGATTATTAGTAATCTGCCTTCGCAATTGGTATTCTATGTAATATCTATGCATTTCACCGCTACACTACATATTCTAACTACTTCATAATCACTCAAGATAACCAGTATCAAAGGCAATTTTACGG
+
GF,,CFGGGGGGGDCFF?EGGGGGE6C@7EGGGGGGGFFGGGGGDFGGGGGGGGEGGC9FDEDGCFFGGGGGGFGFGGGGGGAFEGE<FGGGGGGGGDGGGGD,E8EFEGGGFGGGGGFGGGG,CCFGGGGGGGGGDF=EGGGEAE??FGFFCGGG7@CGFGGGAFCCG,;>F?FGFF4??D<C?C7DGECFGFFCFFA+BCFG5+1BFG>CGA55EB9EF=1AD:)+7A7+@A96;<?).6<)))151/344AD?2)9<04<4:4<4<01712B<F45?,
@M02352:288:000000000-CKWC8:1:1101:9970:4251 2:N:0:ATGCGCAG+CTCTCTAT
CAATCTTGCGATCGTACTCCCCAGGTGGGACACTTATCACTTTCGCTTAGCCACTCAGACCGAAATCCGAACAGCTAGTAACCATCGTTTACGGCGTGGACTACCAGGGTATCTAATCCTGTTCGCTCCCCACGCTTTCGTCCATCAGTGTCAGTTGATTATTAGTAATCTGCCTTCGCAATTGGTATTCTATGTAATATCTATGCATTTCACCGCTACACTACATATTCTAACTACTTCATAATAACTCAAGATAACCAGTATCAAAGGCAATTTTACGG
+
GGGGGFGGGGCFFCFGGGGECFGGGGGGGGGGGGGGCGGGGGGGGGGGGGGGGGGGGGGGGGGGGGGGGGGGGGGGGGGGGGGGGGGGGGGGGDGGGDEGFGGFGGGCFGGGGGGGGFGGGCFFEGGGGGGFGEGGGDGDEE8E9EGGCFFGGCFGGGGGGGGGFGFGGGGFGGGGGGDEFGFFDGGGGGGGFEFFEFF:CGF8<B6:DFFGGA>?GEBEFF@;C7CFCF+;FFFF3CF))?CECC<39>@3372@9?FB09<).<<AA:1:?:=<FD363
@M02352:288:000000000-CKWC8:1:1101:13147:4256 2:N:0:ATGCGCAG+CTCTCTAT
TAACCTTGCGGCCGTACTCCCCAGGCGGTCAACTTAGTGCGTTAGCTGCGCCACCCACGACTCAAGGTCACAGACGGCTAGTTGACATCGTTTACGGCGTGGACTACCAGGGTATCTAATCCTGTTTGCTCCCCACGCTTTCGTGCCTCAGTGTCAGTATTTGTCCAGGTAGCCGCCTTCGCCACTGATGTTCCTTCCAATCTCTACGCATTTCACCGCTACACTGGAACTTCCACTACCCTCGACAATACTCTAGTTTGCCAGTTCAAAATGCAGTTCC
+
GGGGGGGGGGGGG7FFGGCFGGFDGGGDFEGGDGGGGGGDGGGGGGGGGGGGGGGGGGCCFGGGGFGFGGGGGGGGGGDEGEGGGGGGGGGGGGGGGGGGGGCFGGGGGGGGGGGGGGGG9DFGGGGGGADFGGGGGGDGGFGGDE>FGG6;AFFGGG<FDGGCECGGCFFFC7:9CDCFFGGGGGGFGGGGGFF<AAFFF5CFEFFGD=BD7ACF7AF;B:?F>D:F?)99?FFFFF?FFD:(-3:7)6?BBFF=-6=A22)8?9):<9<7ABB>6:2-
@M02352:288:000000000-CKWC8:1:1101:8696:4260 2:N:0:ATGCGCAG+CTCTCTAT
AATCTTGCGACCGTACTCCCCAGGCGGAATGCTTAATCCGTTAGGTGTGTCACCAACAAGCATGCTTGCTGACGACTGGCATTCATCGTTTACGGTGTGGACTACCAGGGTATCTAATCCTGTTTGCTCCCCACACTTTCGTACCTCAGCGTCAGTCTCGAGCCAGTGAGCCGCCTTCGCCACTGGTTTTCCTCCAAATATCTACGAATTTCACCTCTACACTTGGAATTCCACTCCCCTCTCCCGAACTCAAGACTAGCAGTATTAGAGGCACTCCCAG
+
6,,@FFFGGGGGGE@7:EF,C<:8<CF@FDCEGGG9E@FCCAF:DFFG7FGGGGGGGG8EFCAFC,C9FFGGGGGGE@D<<ECFFGGGFEFGG7C<FGCEFGGGFCGF++BFGFGG9AAEF<CEFFGGF=ACFGDEGFDDEFFCBFFGFC6EG>EC;,@D:3C5FG6>=@FFC77*;***78:9,=>1,/B498>@A?>ADAC7@85*15:CFFF<)..983+::6*)*2;6+763((/(4(2(,-4043.5(4*(66,(5):)-55).44:1)8).(.)
@M02352:288:000000000-CKWC8:1:1101:22792:4260 2:N:0:GTGCGCAG+CTCTCTAT
TAATCTTGCGACCGTACTCCCCAGGCGGTGAACTTAGTGCGTTAGCTGCGCCACTGACGGGTCTCGGACACAAACGTAGAACACACAGTTTACACCGTGGGCTCCAAGAGTATCTAAAACTGTGTGCGCTCCACGCGCTGGCGTACCACAGTCAGAGTATCTGTAGAAGGGGGCTCTCTCCACACGTGTTCTCCCCAATATCTCTACATATTCCACCGCCACAGGGGATATCACTACACTCTCTACATGTCTCGAGTTTTAGTGTTCAACACACATATCAG
+
AEG@EEGGGD+FFFGGGG,EEGGGGGGGF+,,CFGGGGGGGGGGGFGGGD+@F:F,F,,+7F+,,,,+@+4C<<,+:9,+,,,,B+B,9,C,,,5,@,,+++,4+,,,,:5,A,C=,,5,,,9,C,C+@+@+,@3F++@33@:***5+,,14,,,>,2@,,,,5,3@;,,***//**9*;)+3+*2;*>*+:+/5(/))2;:7C)1*0*+***/)*2),(47()9C()-)***1.)(.,-3))))))))-.-)())51*)),-)..))64)((())*).))
@M02352:288:000000000-CKWC8:1:1101:21221:4264 2:N:0:ATGCGCAG+CTCTCTAT
CAATCTTGCGATCGTACTCCCCAGGTGGGACACTTATCACTTTCGCTTAGTCACTGAGATAAATCCCAACAACTAGTGTCCATCGTTTACGGCGTGGACTACCAGGGTATCTAATCCTGTTCGCTCCCCACGCTTTCGTCCATGAGCGTCAGTACATACGTAGTAGACTGCCTTCGCAATCGGTATTCTGTGTAATATCTATGCATTTCACCGCTACACTACACATTCTATCTACTTCCATATGACTCAAGTCAACCAGTATCAAAGGCAGTTCCATAGTT
+
GFFGGFGGGGGGG+CFFDGFGGGGGFFGGGGGGGGFGGGGGGGGGGGGGGGGGGGGGGGGGGGGGGGGGGGGGGGFGGGGGGGGGGGGGGGGGGGGGGGGGGFFGGGFDGGGGGGF;EGGGGGGGFGGGFGCFG7FFEDEEGDDGGFCCEGCFGGGGGGCEFEGGGGACFFGGGGGGGGFFFGGF7FFGGGGF*9A49=@FGFC?8=FGGA>90-8:6:E@4.AGGCFEAFAA=EEECFFFFFE<C?>4;8<6<5F8;)66.)426<?0::(6<?-*)5<:
@M02352:288:000000000-CKWC8:1:1101:17042:4265 2:N:0:ATGCGCAG+CTCTCTAT
TAATCTTGCGACCGTACTCCCCAGGCGGAATGCTTAATCCGTTAGGTGTGTCACCGAATAGCATGCTACCCGACGACTGGCATTCATCGTTTACGGTGTGGACTACCAGGGTATCTAATCCTGTTTGCTCCCCACACTTTCGCACCTCAGCGTCAGTATCGAGCCAGTGAGCCGCCTTCGCCACTGGTGTTCCTCCGAATATCTACGAATTTCACCTCTACACCCGGAATTCCACTCACCTCTCTCGAACTCAAGACCAGGAGTTTATCAGGAAGTTCCAG
+
<FGGGGGGGGD+@7@FFGGCEFGCGCFGGGGGGGGGGGFGGGGGGGGGGGFGGGGGGEFGGFFCEFAGGGGGGGGGGGG88FF,CFFG8B<FGGGGGGFGGFGDEFDGAEGFGGGGGGGGGGFGGGGGGGFGGGGGGGGGGCCEEEFGGGGGEGGGECFFGGGGDGGGGGGGGGD:*?FFFCEGCFFGFF*:DEF8;:AGFGFG66)9DFFC>ACF+7>A247)9D9DBF:@FFF248:?214?F<:3:B12353=::440-2<?FF224).((057)))-
@M02352:288:000000000-CKWC8:1:1101:7433:4293 2:N:0:ATGCGCAG+CTCTCTAT
TAATCTTGCGACCGTACTCCCCAGGCGGAATGCTTAATCCGTTAGGTGTGACACCAACAAGCATGCTTGCTGACGTCTGGCATTCATCGTTTACGGTGTGGACTACCAGGGTATCTAATCCTGTTTGCTCCCCACACTTTCGCACCTCAGCGTCAGTATCGAGCCAGTGAGCCGCCTTCGCCACTGATGTTCCTTCCTATATCTACGCATTTCACCGCTACACAGGAAATTCCACACTCCTCTATCGTACTCTAGCCTGCCAGTATCGGGTGCAATTCCAA
+
GGGFGGGGGGGFGGGFFGGGGGGGGGEGGGGGGGGGGGCDGGGGGGGGGDFGGGGGGGGGGGGGGGFGFFGGGFGGGGGGGGGGGGGGGGGGGGGGFFFFEGGGGGGGGGGDF@FGFGGGGFGGGGGGGGGGGGGGGGGFGEGGG=DFGGGGGEGGGC,ECFGGGGGGGGGGGGGDGGFFEGGGGGGEFFGG848B=FFGFFFGFFFGGG>7DA58ED@@FFFFGGFGEFFFFF<:<7??BF<72<:<?:(:>AAF?FFF0:??B).4>(.4<264?F9:6
@M02352:288:000000000-CKWC8:1:1101:13864:4296 2:N:0:ATGCGCAG+CTCTCTAT
TAATCTTGCGACCGTACTCCCCAGGCGGAATGCTTAATCCGTTAGGTGTGACACCAACAAGCATGCTTGCTGACGTCTGGCATTCATCGTTTACGGTGTGGACTACCAGGGTATCTAATCCTGTTTGCTCCCCACACTTTCGCACCTCAGCGTCAGTATCGAGCCAGTGAGCCGCCTTCGCCACTGGTGTTCCTCCGAATATCTACGAATTTCACCTCTACACTCGGAATTCCACTCACCTCTCTCGAACTCAAGACCAGGAGTTGACAAGGCCGTTCCAG
+
EFFGGGGGGGGGDGCGDEGGG:8@@FCFGGGGGGFGGFGFGGCFBGEGGFFGGGGGGGGGGGGGFGGGGGCGGDFEEGGGGGGGGGGGGGGGFGGGGGGGGGFFGG<B<FCFFCEFFFBEFGGFGGGGGGFGGGGGGGCFDGDDEGGGGGGGGGE6EF@E>F7ECACDGFGGGGCCCDD>?GGG*6:>:FGFFFFDFD5DFGFFFFFGGGFFGAEF@A)7C+:+2*6D;>?F??A4?02().5(,42)(.2:2.)*3(08(3(,8)6.4431((0,.((..
@M02352:288:000000000-CKWC8:1:1101:15499:4300 2:N:0:ATGCGCAG+CTCTCTAT
CAATCTTGCGACCGTACTCCCCAGGTGGGACACTTATCACTTTCGCTTAGTCACTGAGATAAATCCCAACAACTAGTGTCGATCGTTTACGGCGTGGACTACCAGGGTATCTAATCCTGTTCGCTCCCCACGCTTTCGTCCATGAGCGTCAGTATATACGTAGTAGACTGCCTTCGCAATCGGTATTCTGTGTAATCTCTATGCATTTCACCGCTACACTACACATTCTATCTACTTCCGTATAACTCAAGTCAACCAGTCTCAAAGGCAGTTCCATAGTT
+
GGGGGGGGGGGGGGEDBFDGGGGGGGFGGFGGGGGGGGGGGGGGGGGGGGGGGGGGGGGGGGGGGGGGGGGGGGGGGGGGGGGGGGGGGCBEGGGGGGGGGGGGGGEC<AFGGFGGGGGGGGGDFGGGGGGGGDGGGGGGGGFDCFGGGDCECCFFGGGGGGGGGGGGGFFFEFGGGGGF49CEGGGFFGC8CCF?<8A7++=7CF=D+9+:CDFFGF;EEAEFDGE7.AFFFFE<CC@FFF@F>B<24376<A6F0?FB))6A4<<B(41:9A=46),6:
@M02352:288:000000000-CKWC8:1:1101:20363:4305 2:N:0:ATGCGCAG+CTCTCTAT
TAATCTTGCGACCGTACTCCCCAGGCGGAATGCTTAATCCGTTAGGTGTGACACCAACAAGCATGCTTGCTGACGTCTGGCATTCATCGTTTACGGTGTGGACTACCAGGGTATCTAATCCTGTTTGCTCCCCACACTTTCGCACCTCAGCGTCAGTATCGAGCCAGTGAGCCGCCTTCGCCACTGGTGTTCCTCCGAATATCTACGCATTTCACCTCTACACTCGGAATTCCACTCACCCCCCTCCAACCCACACACAGGAGTTTAGCAGGCAGTTCAC
+
GGGGFGGFGGDEGDCCFCFGGGGGGGGGGGGFGGGGGGGGGGFGCFFFFGGGGGGF,CDECFGGD8FGEFGGAFGEF8FGGGGFFFAFFGGGGGE@F+F++C?<E=EBE7FG8<F,E4AEGGFGGFGFGGGGGFE>EFGA9CEGG@EDF8@@B6C6=;;,@C7*@7A@,7>C6:CDDDGFFGGG44,>:4;:8*:2-))55DFGEF3):5);:;C=<F;.9@3:**(/-.6=6*65((.2((---(,3,,((-,(0(4)4(((.,-.)))-(((04@6-)
@M02352:288:000000000-CKWC8:1:1101:8763:4316 2:N:0:ATGCGCAG+CTCTCTAT
CATTCTTGCGAACGTACTCCCCAGGTGGGATACTTATCACTTTCGCTTAGCCACTCAGCCTTACGTCCGAACAGCTAGTATCCATCGTTTACTGCGTGGACTACCAAGGTAGCTAATCCTGTTTGCTTCCCACGCTTTCGTTCTTCAGCGTCAGTCAATTGTTAGTGATTTGCCTTCCCAATCGGTCTTCTTTGTAATATCTATGCATTTCACTGCTAGACAAACCATTCTATCTACTTCCATCTGACTCAACTAAACCAGTATCAGACGCCGGTACGAAA
+
GGC@9FGGGE+CFGFGGGGGGDGGFGGG:FG@FFGG@F<CFGFGGGGF:F@EFG8FGECFEF<E@,B,6+B7:FE,CC,56?CEF<?AEFDE,,5:FG:?,CF?E,,44,,,5?F=9>FA,,9,A,C,,>4AF:>+++76D,D+,8369B+=3AE,,6,@E@D,CFE=,,7ECFFCD6;9A+@;794@7@:+9*B*;++++B9CEFAFC7++++16,+***+()**/*/==8=:5048EF3/>/))/14;8;()().6A@;/))9)))),(((()(0((((
@M02352:288:000000000-CKWC8:1:1101:11396:4324 2:N:0:ATGCGCAG+CTCTCTAT
CATCGTTGCCGACGTACTCCCCAGGTGGTATACTTAATGGTTTCCCTTGGATGCCCAGAAATTAATCCAAACATCGAGTATACATCGTTTACGGTGTGGACTACCAGGGTATCTAATCCTGTTTGCTCCCCACACTTTCGTACCTCAGCGTCAGTATTTGTCCAGGTAGCCGCCTTCGCCACTGATGTTCCTTCCAATCTCTACGCATTTCACCGCTACACTGGAAATTCCACTACCCTCTACACTACTCTAGTTTGCCAGTTCAAAATGCAGTTCCCAGG
+
GFFFGGGFGGGGG@:CFF@FFGGGGFGCCCFGFGGGFGGGGGGGFGGGGGDFFFGGGGFGGGFGGGGGGFGGEFFEGGGGGFEFDEDGFFGGGGGGGGGGGGFGGGGGGGGEFCGGGFGGGFGGGCFGFGGGGDFFGGGGGGG>EA8DFEGGGGGGCFGGGCDGGGGGFEFGGGGGGG6?>D6@FGGGGGGCFFF@EF5<FGF7:>EG4BFFCFFFEE>E=8>AC0>C?AF=BFF8@0)=8376(1=EFFFEF6?FC<BF@@;CEE3;A<>DAB?262<><
@M02352:288:000000000-CKWC8:1:1101:14454:4327 2:N:0:ATGCGCAG+CTCTCTAT
TAATCTTGCGACCGTACTCCCCAGGCGGAATGCTTAATCCGTTAGGTGTGACACCAACAAGCATGCTTGCTGACGTCTGGCATTCATCGTTTACGGTGTGGACTACCAGGGTATCTAATCCTGTTTGCTCCCCACACTTTCGCACCTCAGCGTCAGTATCGAGCCAGTGAGCCGCCTTCGCCACTGGTGTTCCTCCGAATATCTACGAATTTCACCTCTACACTCGGAATTCCACTCACCTCTCTCGAACTCAAGACCAGGAGTTTACAAGGCAGTTCAAG
+
GGGGFFGGGGGGGGEGGDAFFDCEGGEGGGGGGGGGGGGEGGGGGGGGGDCGGGGCFGGGGGGA<FEFGGGGGGGGGGGGGGGGGFGGGGGGGGGGCGFGGGGGGGGGGGGGGGGGGEFDGGGGGFGGGGGGCFGGGGGCGGGGGGFFGCFDGGGGFGCFB:EGGGCGFGFGFDGGGGGFBCED4AFFCE=FGCFFFFBDFGAF3A>DDF>C+;<8+)74>ADFGG6D;)9@FF9<:74()(.4224>7?0224)9?2@::087(62>D24:::@:6<)6.
@M02352:288:000000000-CKWC8:1:1101:12479:4332 2:N:0:ATGCGCAG+CTCTCTAT
CAATCTTGCGACCGTACTCCCCAGGTGGGACACTTATCACTTTCGCTTAGTCACTGAGATAAATCCCAACAACTAGTGTCCATCGTTTACGGCGTGGACTACCAGGGTATCTAATCCTGTTCGCTCCCCACGCTTTCGTCCATGAGCGTCAGTATATACGTAGTAGACTGCCTTCGCAATCGGTATTCTGTGTAATCCCTATGCATTTCACCGCTACACTACACATTCTATCTACTTCCGTCTAACTCAAGTCAACCAGTATCAAAGGCAGTTCAATAGTT
+
FFFFGGGGGGGGGGGGGGGGGGGGGGGGG8EDFGGGGGFGGGGGGGGGGGGGGGGGFGGGGGAFGGGGFGFGGGGGGGGGGGGGGGFGGGGC:FEEGEGGGGGGGGGEEFGGAFFFGGGFGGDFGE7BEFEGGE:DDEFEG>8EGGGDEGGGAFGFFC,>ECFGFFGGGC8DFA@FGGCEFGGEGGGFFF:@F6CEF8)?FGFGCAFC:CFFDF=;EF@C;FE5663:CFCCFFEEE?@6=(675>9A<7<A9A2F:?5)).4):A2((,,4:A449<2:4
@M02352:288:000000000-CKWC8:1:1101:8519:4332 2:N:0:ATGCGCAG+CTCTCTAT
TAATCTTGCGACCGTACTCCCCAGGCGGAATGCTTAATCCGTTAGGTGTGACACCAACAAGCATGCTTGCTGACGTCTGGCATTCATCGTTTACGGTGTGGACTACCAGGGTATCTAATCCTGTTTGCTCCCCACACTTTCGCACCTCAGCGTCAGTATCGAGCCAGTGAGCCGCCTTCGCCACTGGTGTTCCTCCGAATATCTACGAATTTCACCTCTACACCCGGAATTCCACTCACCTCTCTCGAACGAAAGACCGGGAGTTTATAAGGCAGTTCCAG
+
FFGGGGGG<FECEGEFGGGG?CFCFGEFGGGGGGGGDFFGGGGGGGFGGGGGGFGFGGGGCFGGGFGEGCGFFGC,=FGGGGFFDFFFGGC=DEEG<FFEGGGGGFDGGGGGGGFGGGFF,EFFGGGG=FG+FFFGGFAFDGDGE88=EGGGG>EEGGGGEFGCBFFCGFCFGGD>CDF?D*=?C8C>C;8CC4B:9>FGF7++6AFGFG)CCF);0;)7>F;)9D>C9>@@FF))3(314?>?2?17:(((,((7(8),444,8>46>223(1;1*).-.
@M02352:288:000000000-CKWC8:1:1101:21731:4340 2:N:0:ATGCGCAG+CTCTCTAT
TAATCTTGCGACCGTACTCCCCAGGCGGAATGCTTAATCCGTTAGGTGTGACACCAACAAGCATGCTTGCTGACGTCTGGCATTCATCGTTTACGGTGTGGACTACCAGGGTATCTAATCCTGTTTGCTCCCCACACTTTCGCACCTCAGCGTCAGTATCGGGCCAGTGAGCCGCCTTCGCCACTGGTGTTCCTCCAAATATCTACGAATTTCACCTCTACACTTGGAATTCCACTCACCTCTCTCGAACTCACGACCAGGAGTTTAGGAGTCAGTTCCGG
+
FGGGGFFFGGGGGGGGGGGGFGGBFGFGGGGGGGGGGGGGGGCGG?AFGGGFDGGGGGGGGGGGGGGGGGGGFGEFEGG@FFGGFGFGFGGGGG>FFGGC7ABDGGFEEGGGFGGGGFFFGGGGGGFGFCGFE<FFGGGGGGGGGGGG88DGGGGGGGCFEGDEGC7FCFC?>EDGGGG:BDGGGCECFC;FGFA@;6=DA:AFEFFGGGFFFFC=>5<EFF@FGC3*)19F@FF927:2)43322(5,46<2(()(4>:?:4?BAFFF22,4>76@))((
@M02352:288:000000000-CKWC8:1:1101:17625:4366 2:N:0:ATGCGCAG+CTCTCTAT
CAATCTTGCGATCGTACTCCCCAGGTGGGACACTTATCACTTTCGCTTAGTCACTGAGATAAATCCCAACAACTAGTGTCCATCGTTTACGGCGTGGACTACCAGGGTATCTAATCCTGTTCGCTCCCCACGCTTTCGTCCATGAGCGTCAGTACATACGTAGTAGACTGCCTTCGCAATCGGTATTCTGTGTAATATCTATGCATTTCACCGCTACACTACACATTCTATCTACTTCCATATGACTAAAGTCAACCAGTATCAAAGGCAGTTCCATAGTT
+
EFFGGFFGGGGEF+CEGGFGGGGGGGGGDFGGGGFGGGGGGGGGGDGGGGGGGGGGGGGGFGGGGGGGGGGGGGGGGGGGGGFFEGGGGGGDEGGGGGGGGGGGGGG<=FGFEGDFGGFGGGCGDFGDEGG7>FCGFGFGGDGGGGGGGEGGG88:,@CFGCFGGGGGFCGG9CFFDGDAADGGFGGGGGG>DACEFFFFFC9CEFFGGG>F8A@DGFD4=FEFCC?DCAFCFFF?)?EEFFF35CE))4)1)5<B8?AE2<AB<>48<F?B496)7<?A<
@M02352:288:000000000-CKWC8:1:1101:14141:4373 2:N:0:ATGCGCAG+CTCTCTAT
TAATCTTGCGACCGTACTCCCCAGGCGGAATGCTTAATCCGTTAGGTGTGACACCAACAAGCATGCCTGCTGACGTCTGGCATTCATCGTTTACGGTGTGGACTACCAGGGTATCTAATCCTGTTTGCTCCCCACTCTTTCGCACCTTAGCGTCAGTATCGACCCAGTGAGCCGCCTTCGCCACTGGTGTTCCTCCGCATATCTACGAATTTCACCTCCACACCCGGACTTCCACACACCTCCATCCAACTCAAGACAAGGAGGTTATACGGCAGTTCCAG
+
9FFCFFGGGGG7+@FCGGFGGGGDG8@CGGGFGGGGFFFGGFFEGDGGAFFGGGFFEEF@FGGGCC,6CFFCGG,4B<4,<C,?F@B?8?FGFG=FB=48B9EEC@FB,?=<A=,8@FC,EEF?EG=D;>FGBF+,8==;D88+B@,+@98@:7CCF,FB+5+5@@3@,@>4@*3;*/29*;ECF,:>,7?+BC6@B)05)1++1:)95=8778CB9)((()/)9)(/()1***-(-(4(,(((-.().8135?>*2()46(((,46)6).64(5,/))..
@M02352:288:000000000-CKWC8:1:1101:13889:4377 2:N:0:ATGCGCAG+CTCTCTAT
TAATCTTGCGACCGTACTCCCCAGGCGGAGAGCTTAATGCGTTAGCTGCGTCACGTACAGGCATGCCTGCACACAACTAGCTCTCATCGTTTACGGTGTGGACTACCAGGGTATCTAATCCTGTTTGCTACCCACACTTTCGTGCCTCAGCGTCAGTATCTGTCCAGTAAGCCGCCTTCGCCTCTGGTGTTCCTCCTAATATCTACGAATTTCACCTCTACACTAGGAATTCCACTTACCTCTCCAGAACTCTAGACTAGGAGTTTTAAATGCAGTTCCAG
+
EFGGGGGGGGGGGGGGGGGGGGFGGGGGGGGGGFGGGGFGGGGGGGGGGGGGGGEGGGGFGGGGGGGGGGGGGGGGGGGAEFDEFGGGGGGGGGDEEFGGGDFGGGGGGGGGGFDBFEFGGGGGGGGGGGGGGGGGGGGGGGGGGGGG8EFCEGEDGFFFFGGGGGGGGGGGGGGGGGGF>D8*0<EFDGEGGFF:3A8D8:BCEFFGGGFGGA<AFF@A3C16<4;C4;FAFA<E>C3;CE23052.414596)=AF4(,24::AB<0--44<FBFBA>6
@M02352:288:000000000-CKWC8:1:1101:7009:4388 2:N:0:ATGCGCAG+CTCTCTAT
CAATCTTGCGACCGTACTCCCCAGGTGGGACACTTATCACTTTCGCTTAGTCACTGAGATAAATCCCAACAACTAGTGTCCATCGTTTACGGCGTGGACTACCAGGGTATCTAATCCTGTTCGCTCCCCACGCTTTCGTCCATGAGCGTCAGTATATACGTAGTAGACTGCCTTCGCAATCGGTATTCTGTGTAATCTCTATGCATTTCACCGCTACACTACACATTCTATCTACTTCCGTATAACTCAAGTCAACCAGTATCAAAGGCAGTTCCATAGTT
+
F<F<FFGCFG>FEGGGGGGGGG86@F@CCF@,ECFCFGFGGGGGGGCGG?E@9FCFGGGEG,EFGFGCFGGGDFGDFGFCGFFEDGGGGGGCGGGDCFGDFGCCECDGFEC@FGFA9ECFG9:B7FGGG8>F7>FFFGGGG+EFFC=>EGGGF,=FF9CCGC>>38,7@,@CEFGFC55@FFC>*1=FGGG>:EF?8FFGFG+?CFFGGFFF4?@AG4@C@A;F*7.:7F@AA7C<4CA@@D;;<C4>AE)6AA4=:87.-459A)-4(3-4):F9622<5
@M02352:288:000000000-CKWC8:1:1101:15738:4411 2:N:0:CTGCGCAG+TTCTCTAT
CAGTCTTGCGACCGTACTCCCCAGGCGGAATGCTTAATCCGTTAGCTGTAGCACCAACAGGCATGCATCCTGTAACACGGCACACTCCGTGTACACTGTGGGCTACACCGGGATCTCTTACTGTTTGCTCTCCCCACTTTCGCACTCCAGCGCGAGTATCGCGCACCTGAGCCGCCGTCGCCCCAGGTGTTCCTCCGAACATCTCTACATTTCACCCCTACACTCGGAATTCCACTCCCCCCTCTCCAATTCAAAACCACGACTGTATCAGACGCGTATC
+
,E,CFGFGGGGGGG;FCFGGFGGGGGEGG+FEGFGGGG,EFGGGG,EF5,,<FG<FGC6,CF<,65,,,:,,6,,59,,4+++,B,,,+++B?,,,,99C,+94,,,,,8@+6C+C,,,,,3,C,5,C,E,AFDFFG,,>3+@+C+,=,3,@+**5*,3,*******2?FGGF5C?)/2):7*>***0<+*1+)9(,08)8CFG4****+*22*6*:>(((9:4C*()(.)***.6.((-(-(((4(.()).)))14170(((-(56>26)))()(0(((
@M02352:288:000000000-CKWC8:1:1101:17063:4413 2:N:0:ATGCGCAG+CTCTCTAT
TAATCTTGCGACCGTACTCCCCAGGCGGAATGCTTAATCCGTTAGGTGTGACACCAACAAGCATGCTTGCTGACGTCTGGCATTCATCGTTTACGGTGTGGACTACCAGGGTATCTAATCCTGTTTGCTCCCCACACTTTCGCACCTCAGCGTCAGTATCGAGCCAGTGAGCCGCCTTCGCCACTGGTGTTCCTCCGAATATCTACGAATTTCACCTCTACACTCGGAATTCCACTCACCTCTCTCGAACTCAAGACACGGAGTTTACAAGGCAGTTCCAG
+
ECGDDGGDFGGGGCFF7CEF8FF,8DCECGGFFGG9FAFDGF@FGFEFGGCFFFGGFEGG?FFFGDC<DC<AFG7B?8DDEFGEAFGGFDDGGGFEGGGDFGGFGFGGGGGFGGGGGFFCGG97AEEDGF,A=CFGG,7,CEGGEE,=D8DGECG6E,,DCGFGG7:@>@9FG>DDDD45?;:CFF0>8ACFG*B5@D)/5+:@CFFGGF5CFFFF<A@FFF@6<C7<;8??78>D:???718:B?070<0-47<=?()-49>?4<4964<,2:519)666
@M02352:288:000000000-CKWC8:1:1101:11342:4418 2:N:0:ATGCGCAG+CTCTCTAT
TAATCTTGCGACCGTACTCCCCAGGCGGAATGCTTAATCCGTTAGGTGTGACACCAACAAGCATGCTTGCTGACGTCTGGCATTCATCGTTTACGGTGTGGACTACCTGGGTATCTAATCCTGTTTGCTCCCCACACTTTCGCACCTCAGCGTCAGTATCGAGCCAGTGAGCCGCCTTCGCCACTGGTGTTCCTCCGAATATCTCCGATCTTCACCCCTACACCCGGAATTCCACTCACCTCTCTCTAACTCACGACACGCAGTTTATACGGAAGTCCCAG
+
,<@9CFF<,CEF@+86F,C@FF8,DF+@FDF@FFGFEE<F@CE:BBFEFGCEFFF7C:=,CCC,<EAE<7,CEF:@:=<,8,,5,CBE<BCFGGE7A+C7B9B,A=B,BAD<,:A;=9?EFF<?FG8EED>FEDC>C8E9D+@=B=,8=ECE++@C,573@+@8>5C3>D>D6@D**;CF>*4766=,,4*==*1--:5*:+;C);3/**;:F+/2*)/6,9()))()(.6@BF><7?F622<:<5)6).4432459(),4-((.6-4>)(((,).*)).4
@M02352:288:000000000-CKWC8:1:1101:25202:4426 2:N:0:ATGCGCAG+CTCTCTAT
TAACCTTGCGGCCGTACTCCCCAGGCGGTCAACTTAGTGCGTTAGCTGCGCCACTCACGTCTCAAGGAAACAAACGGCTAGTTGACATCGTTTACGGCGTGGACTACCCGGGTATATAATCCTGTTCGCTCCCCACGCTTTAGTTCCTCAGCGTCAGTTACTGTCCCGGTGGCCGCCCTCCCCACCGCTGTTCCTCCCAATCTCTACGCATTTCCCCGCTACACCGGAATTTCCACGACCCTCATCAGTACTCTAGTCCACCAGTTCACATAGCCTTTCC
+
@6@FFGG9CF@GC+@CEFGGCC,6,D:C:+BFGGGGC@,6@FFGECDGGECC@:,C<C=FC,CFFCCC,C,,CFFFFGGGGFGGFFGFC:DFCDF++=>@F+CFGGGG,6@:@6D9,=,DFA=,CFGGGGGGFG7C7EE53,35@;ACEC8AG5C5*,,,6@D;,?,11*4::67)5)2=5*8*)**38=89C4*).855)0**69B*>*8C*/6*8)4(->2?5),)4))/*7)6((-79(-(..)4-.-)).)/.)*)5,.(-6)646))).))*).-
@M02352:288:000000000-CKWC8:1:1101:6615:4430 2:N:0:ATGCGCAG+CTCTCTAT
TAACCTTGCGGCCGTACTCCCCAAGCGGTCAACTTAGTGCGTTAGCTGCGCCACCCACGACTCAAGGTCACAGACGGCTAGTTGACATCGTTTACGGCGTGGACTACCAGGGTATCTAATCCTGTTTGCTCCCCACGCTTTCGTTCCTCAGTGTCAGTATTTGTCCAGGTAGCCGCCTTCGCCACTGATGTTCCTTCCACTCTCTACGCATTTCACCGCTACCCTGGACATTCCACTAACCTCTACAATCACATAGTTTACCATTTCCAAATGCAGTTCC
+
EF<EEFGFFC@@FFFGGGGGGGG7FCCG:CBFGFFFEF9FCFGGGGGGFEGGGGF7FCEEGGGFFDFFGGG,EFGEFECEFEFFDFD<FFFFGGGGDGGF@@CFE<BDFGGDA,3BEG9FG9>C@<EEC9F8F+363+@@DF6:,,,9@C8F9;,E9E,,@D=>;>@,8?;9CG*;9D*A)**=C?01=,<8=087;A@+1*+27+A<3/:<DFEFG)6,6:(<CC65()18*9<9<((46>FB))63)()(.))*.-9)-)))..))).))).*)99:9
@M02352:288:000000000-CKWC8:1:1101:15492:4447 2:N:0:ATGCGCAG+CTCTCTAT
TAATCTTGCGACCGTACTCCCCAGGCGGAATGCTTAATCCGTTAGGTGTGACACCAACAAGCATGCTTGCTGACGACTGGCATTCATCGTTTACGGTGTGGACTACCAGGGTATCTAATCCTGTTTGCTCCCCACACTTTCGTACCTCAGCGTCAGTATCGAGCCAGTGAGCCGCCTTCGCCACTGGTGTTCCTCCAAATATCTACGAATTTCACCTCTACACTTGGCATTCCCCTCACCTCTCTCGAACTCCAGACCAGCAGTATTAGAGGCAGGTCCAG
+
EFGGGGGGGGGGGGEFGFAFGGGGGGGGGGGGGGGGGFFGGGGGC8F@FGEGGGF@CFGAEFFF,F9FAFA9EE,F@CEE8,CE<EFGFFFGDA@FADCEGGGGGFEFGGGGFEF;;FGCCDCGGGGG;FGGGGGEGGE=3CGGGGA+=DFEEEGEGCAA3@BEEFGG,3:3@;CC*?9>5D*:*,;AFFEGC*BBDFFG6+:7<FF3CFFFG+);9A<8>C@+C+=*7A=:F*:3<(.,4:2()52)(...)5(11(0.2((-)64)54)8:1<(75<7)
@M02352:288:000000000-CKWC8:1:1101:6621:4451 2:N:0:ATGCGCAG+CTCTCTAT
TAATCTTGCGGCCGTACTCCCCAGGCGGTCAACTTAGTGCGTTAGCTTCGCCACCCACGACTCAAGGTCACAGACGGCTAGTTGACATCGTTTACGGCGTGGACTACCAGGGCATCTAATCTTGTTTGCTCCCCCCTCTTTCGTTCCTCAGCGTCATTATTTTTCCAGGTAGCCGCCTTCGTCACTGATCTTCCTTCTAATCTCTACTCTTTTCACCGCTATACTTGACATTCCACCACCCTCTACAATCCTCTAATTTGCAAGTTCAAAATGCAGTTCC
+
,E,,<FFGGEG>FFGGGGGFGEG@FEEGGC7@FFGG9CC<:FG@@DF,@FEFFGGGGGD+CFBDF<89CF,5,CF78@CEB?E,,C?F9=<4A<FF+>:8++BD,A:A,,B++:DDFA9FC,@,:CF,ECD>D@+3*3,,@F*53>8+79,,*4*=,6,@EF,?,,2,,,2,?C)7C<DFF*==5FC+>+A:+);1)*1+1:71)+1+2+++2;);<5310)-9:*47)968*@)),((4((-3)).)6((..)-*-)16<)6)6)-6)624))*)9-<2
@M02352:288:000000000-CKWC8:1:1101:18346:4452 2:N:0:ATGCGCAG+CTCTCTAT
TAATCTTGCGACCGTACTCCCCAGGCGGAATGCTTAATCCGTTAGGTGTGTCACCAACAAGCATGCTTGCTGACGACTGGCATTCATAGTTTACGGTGTGGACTACCAGGGTATCTAATCCTGTTTGCTCCCCACACTTTCGTACCTCAGCGTCAGTATCGAGCCAGTGAGCCGCCTTCGTCACTGGTGTTCCTCCAAATATCTACGAATTTCACCTCCACACTTGGAATTGCAATCACCTCTCTCGAACTCAAGCCTAGCAGTATTAGAGGCCTTTTCCG
+
9FGGGGGGGGGEE+-CFFG,C@CFGGGDFGGGFFFDEEEEFGGCFFEEEFGG<CEF<F<FCFDGCFGFGGGF,::?FGD8FCFGFGF,?FFFGCC7E?F@EFGFCGCFFGGGGE9EEEEAG9<?FE=FGGFGD@ECEGFF,ADD6CD=DFG++@@6=C;CCFFCEGCGGFC6:EDGD4D5*34AF7C@:9=CB4BDDF4DFC>CEF4?C*5:7+9A+)(/8FFFFC)>6=)*3:)))/4(.4)47>13(:845(.*-()(())69))6-621(().0)))(
@M02352:288:000000000-CKWC8:1:1101:7533:4460 2:N:0:ATGCGCAG+CTCTCTAT
TAATCTTGCGACCGTACTCCCCAGGCGGAATGCTTAATCCGTTAGGTGTGACACCAACAAGCATGCTTGCTGACGTCTGGCATTCATCGTTTACGGTGTGGACTACCAGGGTATCTAATCCTGTTTGCTCCCCACCCTTTCGCACCTCAGCGTCAGTATCGAGCCAGTGAGCCGCCTTCGCCACTGGTGTTCCTCCGAATATCTACGAATTTCACCTCTACACCCGGAATTCCACTCACCTCTCTCGAACTCAAGACCAGGAGTTTATAAGGCAGTTCCAG
+
FFGGFGGFGG@FGEGGGGGGGGGGGFFGGGGFGGGGGGGGGGGGGGGGGGGGGGGGGGGGGGGGGGGGCFGCFGDGGGGGGFGCGCFGGGGGGGGGFFGGGGGGGFEG8FEFGGGGG>AEFGGGGGGGGGGGGGD+@FGGGEEGGC@DFFGGGGEGFFFGGGGGGFAFGFDFGGGGDGG*9*:CDCCFGGGGGEFDFFBGFDFGFFFD4*)3@7CF987AFFF)5CBC>FFF@?A.:72:33434?B>?3:94:)7((0(4813:<))).)32:34=A4).
@M02352:288:000000000-CKWC8:1:1101:4880:4463 2:N:0:ATGCGCAG+CTCTCTAT
TAATCTTGCGACCGTACTCCCCAGGCGGAATGCTTCATCCGTTAGGTGTGTCCCCAACAAGCATGCTTGCTGACGACTGGCATTCATCGTTTACGGTGTGGACTACCAGTGTATCTAATCCTGTTTGCTCCCCACACTTTCGTACCTCAGCGTCAGTATCGAGCCAGTGAGCCGTCTTCGCCACTGGTGTTCCTCCATATTTCTACGAATTTCACCTCTACACTTGGAATTCCACTCACCTCCCTCGAACTCAAGCCTAGCAGTTTTTGTGCCAGTTCCAG
+
B,EF<EE,C@7F7FFFFGGFGDF78CC>EGGGGGG,@CCEBFGC7EB,58CF,:C<,@FGF?<FAEF,,6F?FFG@CFGG8F<CFGGGGECFG<:BEACFDFCE8EA?<,CC<?CB=>EEFGFFGGED,CF:+AFEGFFGGGFDE8D=C==@C@6>E,3,8<EBEFF8@F:6D*0;FGG4@DC7FFGF,ACCG*=::+12+1=+/B4?DCFCFFC49F@7CA=@C7)*12);3+))(/6=E0(,.32((3<4>0)*2:4:()))))-(((.)))).16)).
@M02352:288:000000000-CKWC8:1:1101:4873:4485 2:N:0:ATGCGCAG+CTCTCTAT
TAATGTTGCGACCGTACTCCCCAGGCGGAATACTTAATGCTTTCGGTTTGTCACCAACTAGATAGCTCAATGACGACGGACTCTCCTTGTTTACGGTGTGCAATAAGGGTGTCTATTATTGTTTTAGCTCCCCACATTTGCGTATCACAGCGTCTGTAAGTCGAGAGTGATACCCTTTCACCAGTGGTTTTCCTCCATATCTCACCGTTTCACCGCTACACCCTTAATATTCCACACCCCTCTCTCACTCACGACACTCACTTAACACTACACTTTTACGG
+
,@,,,CFDF+++8@FF:FFFFGGDF,6FGGG9EFGFGFCF<FF9B+B4:F,,,C@,CF<6,,,,,CB,,,,<:,,8+++,+4::,4A,5C,,,,+BFG++,,:,,5,,BB+@,C,,,,7,,CBFE9,,,68AFCF+,@=,,@=C+D,6,>8;+++33,7,@,***,3,,,,,72*23*=++*,,221>:1:+;*+-7+4B8DA8/;)21?A+=4()/).7=F(:9*)+)11+++7(14((41(,).))).(((-4),)0(.)))-))()(.)()1)1)4((
@M02352:288:000000000-CKWC8:1:1101:24259:4488 2:N:0:ATGCGCAG+CTCTCTAT
TAACCTTGCGGCCGTACTCCCCAGGCGGTCAACTTAGTGCGTTAGCTGCGCCACCCACGACTCAAGGTCACAGACGGCTAGTTGACATCGTTTACGGCGTGGACTACCAGGGTATCTAATCCTGTTTGCTCCCCACGCTTTCGTGCCTCAGTGTCAGTATTTGTCCAGGTAGCCGCCTTCGCCACTGATGTTCCTTCCAATCTCTACGCATTTAACCGCTACACTGGAAATTCCACGACCCTCTACAATACTCTCGGTTGCCAGTTCAAAATGCAGTTCC
+
FFFEAFGGGGGGGGGGGFGFGGGEGGGGEGGGGGGGEGFFEGEGGGGGGGGGGGGGGGGGGGGGGGGGGGGGGGGGGGGGGGGGGGGGGGGGGGGGGGGGGGGGGGGFGGGGGGGGGGGFCGFGGGGGCD9FDFAFEC8CCGGGFEGCFGGGFCFGGGGGGG9DD,@:,>ECFGGGGGGF;C=EDC+<@9@DFFA5>;CFFGFG)8ACDC5C>+1@9)-46:<4>D?F:FF=@=42((47>B<(4-)..-84<>))(-0(4)-)54<AFFF)))/)*.)-
@M02352:288:000000000-CKWC8:1:1101:18814:4491 2:N:0:ATGCGCAG+CTCTCTAT
TAATCTTGCGACCGTACTCCCCAGGCGGAATGCTTAATCCGTTAGGTGTGTCACCAACAAGCATGCTTGCTGACGACTGGCATTCATCGTTTACGGTGTGGACTACCAGGGTATCTAATCCTGTTTGCTCCCCACACTTTCGTACCTCAGCGTCAGTATCGAGCCAGTGAGCCGCCTTCGCCACTGGTGTTCCTCCAAATATCTACGAATTTCACCTCTACACTTGGAATTCCACTCACCTCTCTCGAACTCAAGACCAGGAGTTTAAGAGGCAGTTCCAG
+
GGGGGGGGGGGGGGEGGGGGGGGGGGGGGGGGGGGGGGGGGGGGGGGGGGGGGGGGGGGEGGFFEFGGGGFGGGGGFDCFGGCEFGGFGGGGGGGGDFGGGCGGGGGGGGGGGGFGAEFDFGGFGGGGGGGGGGGGGC9DFGGGG7DFGGGDEGGGGFFGGGFGDFGGGGFGGG>DGGGF>DDGFFGGGGGGGFFFFFFGFGFGFFFDGG>FGC?=CA3=EFFFGF;FFFAFFFA)83;1):,(,,:>1:?<2:74:3:64<B<?DBFFBBF?(7?=<9:6
@M02352:288:000000000-CKWC8:1:1101:11492:4509 2:N:0:ATGCGCAG+CTCTCTAT
TAATCTTGCGACCGTACTCCCCAGGCGGAATGCTTAATCCGTTAGGTGTGACACCAACAAGCATGCTTGCTGACGTCTGGCATTCATCGTTTACGGTGTGGACTACCAGGGTATCTAATCCTGTTTGCTCCCCACACTTTCGCACCTCAGCGTCAGTATCGAGCCAGTGAGCCGCCTTCGCCACTGGTGTTCCTCCGAATATCTACGAATTTCACCCCTACACTCGGAATTCCACTCACCTCTCTCCAACTCAAGACCAGCAGTTTCATAGGCCGTTCCAA
+
E<,6<EFGGGGCFDFGDFFG8FG7CD:FGCFFDFGGG<GFGGGGGGFGGGGGG8FFCFFGGGGGFFGF9FFEFGBFGGGFGEDFFFFGGGGGGFEGGFGECGGGFGGGGBFFDGGFG9EDGA<FFGGGFC8EFFGDGFDCFGDEEC8@F88ECE68===C+>+CEFFFECCFCEDGGGGF4DEEF,8AFFC1=*8(5585F+++7:>3C55@D798*:(/66;+08?D0>)*90)).((4)(,,),(),4()-()*(1<:(,(.64)-))))(()(0,1))
@M02352:288:000000000-CKWC8:1:1101:19302:4535 2:N:0:ATGCGCAG+CTCTCTAT
TAATCTTGCGACCGTACTCCCCAGGCGGAATGCTTAATCCGTTAGGTGTGACACCAACAATCATGCTTGCTGACGTCTGGCACTCATCGTTTACGGTGTGGACTACCAGGGTATCTAACCCTGTTTGCTCCCCACACTTTCGCACCTCAGCGTTAGTATCGCCCCAGTGAGCCGCCTTCGCCACACGTGTTCCTCCGAATATCTACGTATTTCACCTCCACACCCCGATTCCCACTCACCCCCTTCACACACCACACCCAGTGTCTATAACGCATTTCCAG
+
,E,<6EFGGD+@F@FFGGGGGGGGG8CFGGGFFGGGGGCF:CC7C,CCFFCGDGF7@@CD,<C9<EF,<C<6F@:F7<FE,4,:9,,,ABBD<BFEEF:=+5:A,ABD<+?E,A;B;9,,8AAFGFF33EFGEFGC7E,E9CEG6C,=,4,13+@@3=@@+**6@*@,@,,?E**/*;?94*45**4=/0C+=9633)):);A77A>*2<)+;1<=C4(6361)))4)(.*19*4(2(.4((4(4,),)4((43()(-)(,()6)))))..8;()26<9<4
@M02352:288:000000000-CKWC8:1:1101:22406:4537 2:N:0:ATGCGCAG+CTCTCTAT
CATTCTTGCGAACGTACTCCCCAGGTAGGTCACTTATCACTTTCGCTTAGCCACTCAAACCGAAGTTCGAACAGCTAGTGACCATCGTTTACGGCGTGGACTACCAGGGTATCTAATCCTGTTCGCTCCCCACGCTTTCGTCCATCAGTGTCAGTTGATTATTAGTAATCTGCCTTCGCCACTGGTGTTCCTCCGAATATCTACTAATTTCACCTCTACACTCGGAATACCCCTCCACTCTCTCGAACTCAAGACCAGGAGTTTATAAGGCAGCTCCAGGG
+
FFB<FFGGGGECFC@FGFG8FGGCFFECFFGCFDGGGGGGGGGGGFEC@EFEFEFGGGGGGGGGG?FEFFDFDFGGGCEFGGFFFG7DFEGGF7BFFFFGGFFG@F@F:9FEFGGGFFDFGGGEEEDFD>=FE7CF7+,>DCGECDDFFGGGGGGADE9@@=,@@FGF9@EF9C5CC?DFFGFC5ACFGCFFGB>AFD4+=7++*+=CFGF8FFBFEFF*383ADD6/)0))28;((/.69@@)4;1?(>A275:F:?>?6<0)5:4<>?(.(().0(424
@M02352:288:000000000-CKWC8:1:1101:25442:4539 2:N:0:ATGCGCAG+CTCTCTAT
TAATCTTGCGACCGTACTCCCCAGGCGGAATGCTTAATCCGTTAGGTGTGTCACCAACAAGCATGCTTGCTGACGACTGGCATTCATCGTTTACGGTGTGGACTACCAGGGTATCTAATCCTGTTTGCTCCCCACACTTTCGTACCTCAGCGTCAGTATCGAGCCAGTGAGCCGCCTTCGCCACTGGTGTTCCTCCAAATATCTACGAATTTCACCTCTACACTTGGAATTCCACTCACCTCTCCCGAACTCAACACTAGCAGTATTCGAGGCCGTTCCAG
+
GGFGGGGGGGECEGG-FFGGGGGGFEEDGGGFGGGGFGEFFGGGGGGGGGGGGGGGGC7DCFFFFGGGFFGGGGGGGGGFGGGEFAEGGCGF?EFGG7BFFGGCFGFF<7C<FFGFGFFFGGGGGGGGFCEGD?FGEFGGFGGFGGGGGGGDGGG6EFFG+@+>EG7FC:@CF5*99DG>?CGGGG6ACA=CC*+7>A+;6+@C?F><*=8FDFEF@2..7:=@F>@GCF6@AFEE@((4)()((.,,(42)-:(9<A:)34.6)-)).-17>()-<(.<)
@M02352:288:000000000-CKWC8:1:1101:9943:4542 2:N:0:ATGCGCAG+CTCTCTAT
CATTCTTGCGAACGTACTCCCCAGGTGGGATACTTATCACTTTCGCTTAGTCACTCAGCCCGAAAGCCAAACAACTAGTATCCATCGTTTACGGCGTAGACTACCAGGGTATCTAATCCTGTTCGCTACCTACGCTTTCTTCCATCAGCGTCAATATATTGTTAGTGATCTGTCTTCGCAATCGGTATTCTATGTAATCTCTAAGCATTTAACCGCTACACTACATATTCTAACCACTTCGCAATAATTCAAGACGCAAAGTATAAATGGCAGTTCACTGG
+
<AE9@FF<,@@@C@@CFDFGGBF:DF?CC<;CAAFCDDGEFFGCF,@@:E@AFEEEFFCFFGGD@:<FF<CDE=<CE<C@EF9EEGG?BFFF,4++C=:=<FC,A8,4?4EA,C=EE,<;>4A<F7FE6DFG=++36+@,8=EFD,==D8EGG+E7:;FAFGFGGCBEF@C,,72++3;5:*,1*=1*,=,=CEF*:9A+99B>?AF@CF8=C4@DC>633:;FFFF>?++++0(/(6)4(,111@35954))).0(-),36445:<BA208::*:*).6:
@M02352:288:000000000-CKWC8:1:1101:23408:4547 2:N:0:ATGCGCAG+CTCTCTAT
TTACCTTGCGGCCGTACTCCCCAGGCGGTTAACTTAGTGCGTTAGCTGCGCCACTTACGCCTCAAGGCCACAGACGGTTAGTTGACATCGACTACGGCGTGGACTACCAGGGTTGCTAATCCTGTTTGCTCCCCACGCCTTCGCGCCTCAGCGTTAGTTTTTGTCCAGGTAGCCGCCTTCGCCACTGATGTTCCTTACAATCTCTCCGCACTCCTCCGCCTCACCGGAAACTCCACTACCCGCTCCACTACTGTAGTTTGCCACGTCAAAATGCCGGTCC
+
F,B@C@F@FCB7@BFEGGGGGCE:8,::++,9CAFDGCEE+FFGGG<9F7@FEC,,CFC,86CF,=B,4CCFGFFG74?CFFA,FF,,,8,+4@FD+>:FF+>BFFFG8F++83+,38<FCGGFFFF8DDD7FEGG7E+@C?:*5*5*1,,,*41**@,6@BEFGGCGGG,,,,:187*;57;*96C+A9?++):?)66+886:</<75*)9*))0C5:((02>**()-))19?3(6(5((--((-.(-.4)26)74<4-624)((-18)--34),)-,-
@M02352:288:000000000-CKWC8:1:1101:19121:4564 2:N:0:ATGCGCAG+CTCTCTAT
TAATCTTGCGACCGTACTCCCCAGGCGGAATGCTTAATCCGTTAGGTGTGTCACCAACAAGCATGCTTGCTGACGACTGGCATTCATCGTTTACGGTGTGGACTACCAGGGTATCTAATCCTGTTTGCTCCCCACACTTTCGTACCTCAGCGTCAGTATCGAGCCAGTGAGCCGCCTTCGCCACTGGTGTTCCTCCAAATATCTACGAATTTCACCTCTACACTTGGAATTCCACTCACCTCTCTCGAACTCAAAACTAGCAGTATTAGACGCAGTTCCAG
+
GGGGGGGGGGGGGECFFGGGGGGGGCEGGGGGGGGGGGGGGGGGGGGGGGGGGGGGGGGGGGGGGGGGGGGGGGGGGGGGGGGGGGFGGFGGGGGCFDGGGGGGGGEFGGGGGGGFF=9FF9FGGGGFGGGGGGGGEGFDFGGFGG:FGGGGGGGGCEEFGG78ECCFDBFGGGGGGGF>DCCGGGFFFGCFG48(769CFGFFFF3<C*)+;@<;CFFFFFFFGG@FEFFF+7;)6,5??B73>?6>70:A>0)04?F)(.5.).55).)-2;38=><A-
@M02352:288:000000000-CKWC8:1:1101:25877:4568 2:N:0:ATGCGCAG+CTCTCTAT
TAATCTTGCGACCGTACTCCCCAGGCGGTACACTTAATGTGTTAACTGCATTACTGCAAGGTCTAGCCTCACAACAACTAGTGTACATCGTTTAGGGCGTGGACTACCAGGGTATCTAATCCTGTTTGCTCCCCACGCTTTCGCGTCTCAGCGTCACTAATGTTCCAGTAGATCGCCTCCGCACTCGGTATTCCTTCTGATCTCTACGGATTTTCCCCCTACACCAGAAATTCCATCTACCTCTCCCATATTCTAGGTAAGCAGTTTTCAAAGCCGTTCAA
+
FGFGFFGFFG7F7CF@GGGGGGG7FGEEGGGGGGGGGEGFGGGGAFGGGGFGFGGGF,,9DFFGGGGGDFFGGGGFCCFGDFFF,C<FG:B<FC<FFDDE:7B8CFFDFG>BEFCEEC,CF9FEFFFFAEFEGE8CGEEEFFEEC=C+=6=CCGGE+C;@DABECE9,,,;D,@>375*3978*/?5:CCFC:?A*>FF++:BD?+45>*)28@5*>=(.=A357D(;50;+::6?364)44))(,(150>ABA94)4*-5).,<).)).))).),)47?)
@M02352:288:000000000-CKWC8:1:1101:23359:4576 2:N:0:ATGCGCAG+CTCTCTAT
CATTCTTGCGAACGTACTCCCCAGGTGGGATACTTATCACTTTCGCTTCGCCACTCAGCCTTACGGCCGAACAGCTAGTATCCATCGTTTACGGCGTGGACTACCAGGGTATCTAATCCTGTTCGCTCCCCACGCTTTCGTCCATCAGCGTCAGTCTATTGTTAGTGATCTGGCTTCGCACTCGGTATTCCATGTACTCTCTAAGCATTTCACCGCTACACGACATATTCTAACCACTTCACAATAACTCAAGACTAACAGTTTCAAAGTCAGTTCACCAA
+
GG,=CFGGGFEB@:FFEFGFDEGEGFFFGGGGFGGGCFFCFGGGDGGD,@F@FF@DFGGG8EEGC7FFGGGGGGG8F<E9,CF9@E:=FCFG++C=BF+:AFF8AFCF7==FFFGFF9@;9A?D=CE83>=,++@>7=E68@:8EGGGF8CE8CF,@DFFFGG;EFBFE;D,,49*;D>A)2A*5CFEG@77D6FF*413)0@1.)0@+1AD79<D*.1)()(:<547<**/60,<67>72422)4<4.)5?2).6))92).))4-5:)).))61:*)))(
@M02352:288:000000000-CKWC8:1:1101:21993:4584 2:N:0:ATGCGCAG+CTCTCTAT
CAATCTTGCGACCGTACTCCCCAGGTGGGACACTTATCACTTTCGCTTAGTCACTGAGATAAATCCCAACAACTAGTGTCCATCGTTTACGGCGTGGACTACCAGGGTATCTAATCCTGTTTGCTACCCACGCTTTCGCACCTCAGTGTCAGTATTGGTCCAGTGAGTCGCCTTCGCCACTGCTGTTCCTTCCCATCTCTACGCCTTTCACCCCTACACAGGAAATTCCACTCACCTCTACCATACTTCAGTTCGCCAGTTTTGAATGCAGTTCCAAGGTT
+
GGFCDFFGFFCEC+-CFDFG8BF:FF<<:A<<<EFGFDGCEFFEFGGG@FGFGGGGCGGGCCFC<FGGCGGGGG@FGCFGCFGGGGDF,EBFC:FBG+BFFD=EE@+BFFFFFFFAE9CEGEEFGGGGF98FFGC:9EGGGGCFCBD7=EG,@:ED8,@EGGGGGGCFFFEEGEDG59*999,=CEEEGGGG4=FEFFFGAGFG(0?DFGF=*2(2886)/)30874:)8=CF)5(7=E8C)4938))).6A)6-<14)56<A7:242<<)-))/4B)442
@M02352:288:000000000-CKWC8:1:1101:14591:4590 2:N:0:ATGCGCAG+CTCTCTAT
TAACCTTGCGGCCGTACTCCCCAGGCGGTCAACTTAGTGCGTTAGCTGCGCCACCCACGACTCAAGGTCACAGACGGCTAGTTGACATCGTTTACGGCGTGGACTACCAGGGTATCTAATCCTGTTCGCTACCCACGCTTTCGTCCCTCAGCGTCAGTATATTGTTCGTAATCTGCCTTCGCAATCGGTATTCTGTTTTATCCCTATGCCTTTCACCGCTACACCACACCTTCTAATAACTTCACAATAACTCAAGTCTTTCAATATCAAAGGCCATTCCA
+
CFGGGGGGGGGGDEEEGGGGFGGGGGGGFFGFGGGGGGGGGGGGGGGGGGGGGGGGGGGGGGGGGDGGGGGGGGGGDF7BFGFFFGGFGGGGFFGGDGGE>FGGGFF<FFEEG@,EF9FCGGGFFFFEEGGGGGGEEE>CFCEGG>EGD8FFEGD>:C;C,CFD;F,*=,88;@+CCFCF)8EEDEGDGFDFG?67)+)+;3+26/)*00+;0959F)(((.)0**1*(.0//*--))),)..).<77A2,)))(*))1:9>))-.))))...()469)))
@M02352:288:000000000-CKWC8:1:1101:13400:4596 2:N:0:ATGCGCAG+CTCTCTAT
TAACCTTGCGGCCGTACTCCCCAGGCGGTCAACTTAGTGCGTTAGCTGCGCCACCCACGACTCAGGGTCACAGACGGCTAGTTGACATCGTTTACGGCGTGGACTACCAGGGTATCTAATCCTGTTTGCTCCCCACACTTTCGCACCTCAGCGTCAGTACCGAGCCAGTGAGCCGCCTTCGCCACTGGTGTTCCTCCAAATATCTACGAATTTCACCTCTACACTTGGAATTCCACTCACCTCTCTCGAACTCAAGACTAGCAGTATTAGAGGCAGTTCCA
+
FGGGGGGGGGGGGD@FGCEFGGGGGGGGGGGGGGGGGGGGGGGGGGGGGGGFFGFFCFGFGGGG8FFFGGGGGGGGGGGGGGGGGGGGGDGGGGGDFGECFGGG9FGGGGGGGGGGGFGGGFGGGGGGFGGGGGGG@ECGGGGGGGGGGCFGGE:C8DF;9FGDGGGGC,,,?CCDGGDAFGGCD++=CCGDC<17=AFFF>4C<=?CDCFGGFFFF9?)5?25*:<F??FF=BA4).34?7:),,.37<??AA?*4(*.28A<BB4:4<A2:0)456:<.
@M02352:288:000000000-CKWC8:1:1101:13012:4596 2:N:0:ATGCGCAG+CTCTCTAT
CAATCTTGCGACCGTACTCCCCAGGTGGGACACTTATCACTTTCGCTTAGTCACTGAGATAAATCCCAACAACTAGTATCCATCGTTTACGGCGTGGACTACCAGGGTATCTAATCCTGTTCGCTCCCCACGCTTTCGTCCATGAGCGTCAGTATATACGTAGTAGACTGCCTTCGCAATCGGTATTCTGTGTAATCTCTATGCATTTCACCGCTACACTACACATTCTATCTACTTCCGTATAACTCAAGTCAACCAGTATCCAAGGCAGTTCCATAGTT
+
CEEGGGGGGGCGGCCFGGFFGGGGGGGECFGFGGGGGGEFGGGGGGGGGGGFGGGGFGCFF9FE9FFFGGGGGGGGGGGGFGF9=D8FEFGDGGGGGCFFGG<FGGE=FFGGGGGGGGGCFFF@:<CFEFGGGFFFFEGEGGFFFF8>C8CGFGGGGAFGFFGCDECCFGGFGGCFGGGFFGGC95:F=CCFFEACEFFGFGFFEFFDDG@?CDBAGFFF;;;A=G3:?AFC@:>?EC):EF;E3;EF>?D2).6F03)-564).828(:?FBF6>=>D4.
@M02352:288:000000000-CKWC8:1:1101:25830:4598 2:N:0:ATGCGCAG+CTCTCTAT
CATTCTTGCGAACGTACTCCCCAGGTGGGATACTTATCACTTTCGCTTAGCCACTCAGCCTTACGGCCGAACAGCTAGTATCCATCGTTTACGGCGTGGACTACCAGGGTATCTAATCCTGTTCGCTCCCCACGCTTTCGTCCATCAGCGTCAGTATATTGTTAGTGATCTGCCTTCGCAATCGGTATTCCATGTAATCTCTAAGCATTTCACCGCTACACTACATATTCTAACCACGTCACAATAACTCAAGCACAAAAGTTTAAAAGACAGTTCCACAG
+
F@AFDFGE9@@CEFGFGG<FDGFGFDFFGGGCECF@<EEEEFFA7BFD:FF,CF,CD@FGFAEFF7@BFCF:C8EFF9CFGG<<F9:AAFGGEDD7=CEC<,??8E=B+BEE<FCFGGGGFFGB=:>@=8C8783>@=EEF>:EAC99,B:+@@;E:FGGBFGBE;A@EFC,@CGFFC*@ADF>C?5@@FC8C*=C5:6+1=@C*;?FCGA:C*():5483+6A8+1;5+;FFF;40(4:304)-<AB9-452.(),,.,3<B))4<>A((((-/60)),(
@M02352:288:000000000-CKWC8:1:1101:10764:4599 2:N:0:ATGCGCAG+CTCTCTAT
TAATCTTGCGACCGTACTCCCCAGGCGGAATGCTTAATCCGTTCGGTGTGACACCAACAAGCATGCTTGCTGACGTCTGGCATTCATCGCTTACGGTGTGGACTACCAGGGTATCTAATCCTGTTTGCTCTCCACACTTTCGCACCTCAGCGTCAGTATCGAGCCAGTGATCCGCCTTCGCCACTGGTGTTCCTCCGATTATCTACGAATTTCTCCCCTACACTCCGACTTCCACTCACCCTTCTCGTTCTCTAGATTGACCGTATTAAAACCGTTTCAAG
+
,E,AFGGGGGGBC:C<FFFGFGEEF8FEGGGGGGGGG9<FBFG8@@FGGGDFGGG7FFCC,EE9,,,,9C?,?C=4B,,,=<E,A,CA,+4B==+BFF?F7CFFF<<,,44B,FEF,=A:=,7CFD8,,6,CD,F8C8DC9@C=>>,=A,@?+43+7,E;8>8CCF3@,>,@E7*33379@C*:4,,,0/888/17=5)*:CAG?C8*;C3DF+7+*:,(6AD+;*(1(7)*/96)..2(,(,4)-(((4(.-))/).*).)(-01:A<))),()())-))
@M02352:288:000000000-CKWC8:1:1101:17332:4602 2:N:0:ATGCGCAG+CTCTCTAT
TAATCTTGCGACCGTACTCCCCAGGCGGAATGCTTAATCCGTTAGGTGTGACACCAACAAGCATGCTTGCTGACGTCTGGCATTCATCGTTTACGGTGTGGACTACCAGGGTATCTAACCCTGTTTGCTCCCCACACTTTCGCACCTCAGCGTCAGTATCGAGCCAGTGAGCCGCCTTCGCCACTGGTGTTCCTCCGAATATCTACGAATTTCACCTCTACACTCGGAATTCCACTCACCTCTCTCGAACTCAAGACCAGGAGTTTACAAGGCAGTTCCAG
+
GGGDFGGGFGGGGDCFGFGGGGGGGGGGGGGGGGGGGGGGGGGGGGGGGEGGGGGGGGGGGGGGFFGFEFGFGGGGGGGGGGGFGGGGGGGGFGGGGGGGGFGGGGAFGGGGGGGFDGGGGGGGGGGGGGGGFFGECFGGGGGGGGCGGGG>8CECFD;DCFFEGGGGGFGGGGG>DGGFEDGGGGFGFGGGGFFFF?>C5FFCCFF:<>:+7:?FFA<ECFD=CF<C<F:FFFB).4:<B???72(5:?<A244BBFFB:<??72>FF42<<?3:64<A)
@M02352:288:000000000-CKWC8:1:1101:13151:4604 2:N:0:ATGCGCAG+CTCTCTAT
TAATCTTGCGACCGTACTCCCCAGGCGGAATGCTTAATCCGTTAGGTGTGACACCAACATGCATGCTTGCTGACGTCTGGCATTCATCGTTTACGGTGTGGACTACCAGGGTATCTAATCCTGTTTGCTCCCCACACTTTCGCACCTCAGCGTCAGTATCGAGCCAGTGAGCCGCCTTCGCCACTGGTGTTCCTCCGAATATCTACGAATTTCACCTCTACACTCGGAATTCCACTCACCTCTCTCGAACTCAAGCCCAGCACTTTCCACGGCAGTTCCCA
+
AFEGFGGGGGGGGGEFGFCFFGFEFD@CEGFFGGGGGGGGGGFFGGGGGGGGGGG7FEF,CFGGGG,C,F9CFEEGGGGCFDGGGGGGGGGFGGGFGGGGCFGGFCFC<@EFFGFEGEGGGGAGGGGGGGGGG?CCEFFFGCECE>,=FGFGG9CEFGGGDGCGGGFGGGGGCCDCDDGF>**A*<CGGGEGGE8>25/*>FFF)+5/>C8CGC9895;8<CFF<D@5?8FF0=4-3<(3528:7??B2::>22.*(,)..2())5))))-((4>78<)))
@M02352:288:000000000-CKWC8:1:1101:13169:4604 2:N:0:ATGCGCAG+CTCTCTAT
TAATCTTGCGACCGTACTCCCCAGGCGGAATGCTTAATCCGTTAGGTGTGACACCAACAAGCATGCTTGCTGACGTCTGGCATTCATCGTTTACGGTGTGGACTACCAGGGTATCTAATCCTGTTTGCTCCCCACACTTTCGCACCTCAGCGTCAGTATCGAGCCAGTGAGCCGCCTTCGCCACTGGTGTTCCTCCGAATATCTACGAATTTCACCTCTACACTCGGAATTCCACTCACCTCTCTCTAACTCAAGACCAGGAGTTTACAAGGAAGTTCCAG
+
EFGGGGGGGGGGGDGGGGGFGGGDGGGGGGGGGGGGF<FFGGGGEGGCGFGGGGGGGG?EFFGGGGGF,FDGGGGGGGDGGGGGGGGGGGGGGGGGGGGGGGGGGGGGGGGGFFFGGCAA9E9EFGGGGGGGGGG:EGGFGG>EGGGGF8FGGDEGGF9FCGFGGGGGGCFEGDGDDCC?DGGGGG,>CGGFF?FD@EA>):@:CFAGGGFGGCEA9AE8>A3:*:;)2>?FF?F)2:??>F<13))-6<<9778*7(7<((34(6<))-5(((0844:B)
@M02352:288:000000000-CKWC8:1:1101:6502:4605 2:N:0:ATGCGCAG+CTCTCTAT
TAATCTTGCGACCGTACTCCCCAGGCGGAATGCTTAATCCGTTAGGTGTGCCACCAACAAGCATGCTTGCTGACGTCTGGCATTCATCGTTTACGGTGTGGACTACCAGGGTATCTAATCCTGTTTGCTCCCCACACTTTCGCACCCCAGCGTCAGTATCGAGCCAGTCAGCCGCCTTCGCCACTGTTGTTCCGCCGAATATATACGAATTTCACCTCTACACTCGTAATTCCACTTACTTCTCTCCACATCCACACCAGGCGTTTATAAGGCAGTTCTAT
+
CAEA<FEFEC7FGEFF@FEEEFFG8DE>FGGGGGGFFGFGCDGGDGGGGG,F@C:,6C=<C<=,,A,FFGGGC<:FGDCFD=C,C<A@=FF@FF:CFEEGC,BFFGCF,C@F<FFFB,A8==<EDCFFFG@FFFGG8DGFGG>EG++==C6CGGC6<;@EC7:B>>:D,,@CG:*9C4?*89;*26,=,8;+4()/(:>C87175AF*1=>7DA6AC5)4:*.95*(9()177/9<4)-))64<<2(6.(..,5(9((<(-((41>F)).-)82)4=<)))
@M02352:288:000000000-CKWC8:1:1101:5350:4629 2:N:0:ATGCGCAG+CTCTCTAT
CATTCTTGCGAACGTACTCCCCAGGTGGGTCACTTATCACTTTCGCTTAGCCACTCAAACCGCAGTTCGAACAGCTAGTGACCATCGTTTACGGCGTGGACTACCAGGGTATCTAATCCTGTTCGTTTCTCACGCCTTCGTCCATCATTGTCAGTATTTTATTAGTAATCTGCCTTCGCAACTGCTATTCTATGTACTATTTATGCATTTCACCGCTACACTACATATTCTAACTACTTCATAATCACTCAAACCAACCAGTATCAACGGCAATTCTACAG
+
CEGECFGFFG@CFEGFGGGGGGFGGF8D+@,CFFGGFFCEFGGF7FGGEGG8FE<FGF9EF:+77CFGB:FF@FFDFCE9A,<<FF@F?F=,8+@8F+++,,:F,E<+8B8<,,44C>?FEDF<F+A+@,@CF88+8+,+@C=+@F8+@,ECD,=,@,@@3@EA;=D@D,@,>CFFD**33*4,*2,5EEG++*=8*=+5+21+*++=9<9+2*/::)9*817A*B*197F6+;7).;4?36?<?)./978()),501=;17)5)6432(2((,/4=4>4)
@M02352:288:000000000-CKWC8:1:1101:13115:4638 2:N:0:ATGCGCAG+CTCTCTAT
TAATCTTGCGACCGTACTCCCCAGGCGGAATGCTTAATCCGTTAGGTGTGACACCGAAGGGCAAGCCCCCCGACGTCTGGCATTCATCGTTTACGGTGTGGACTACCAGGGTATCTAATCCTGTTTGCTCCCCACACTTTCGCACCGCAGCGTCAGTATCGAGCCAGTGAGCCGCCTTCGCCACTGGTGTTCCTCCGAATATCTACGAATTTCACCTCTACACTTGGAATTCCACTCACCTCTCTCGAACTCAAGACTAGCAGTATTACAGGCCGTTCCAG
+
ECGGGGGFFGGGGDFFGGGGGFF:FECCEBFCFGFCA<FFFFGEGGGGGGGG9FF7FBC7BF=FEFFFGGGGGGEEGGFDGCD?A@DFGGDG?FE>F<>+>9DFGBFA<++B8FGF,6@EFFFGGGGFGGGGGCB@ECCDF88EE**3*41:>7C>C,;E*4:;C,<?CFFFECC<CC=FFG8C<F*><FEFFFA(47.97>=C)@FCDG>::*6=+872:720C*3*49?FF4<480((,,)..,4)3(.)),4=:A=(44)65>A2)..2,3.-<78A)
@M02352:288:000000000-CKWC8:1:1101:12702:4638 2:N:0:ATGCGCAG+CTCTCTAT
TAATCTTGCGACCGTACTCCCCAGGCGGAATGCTTAATCCGTTAGGTGTGACACCAACAAGCATGCTTGCTGACGTCTGGCATTCATCGTTTACGGTGTGGACTACCAGGGTATCTAATCCTGTTTGCTCCCCACACTTTCGCACCTCAGCGTCAGTATCGAGCCAGTGAGCCGCCTTCGCCACTGGTGTTCCTCCGACTATCTACGAATTTCACCTCTACACTCGGCTTTCCACTCACCTCTCCCGAACTCCAGACCACGAGTATACAAGCAAGTTCCAG
+
AFFGGGGAFCEGGGFGGGFGGDFFEFEEGGGFGGG9EFGGGGGGGGGGGFFGGGGDE7DEFFEF9EF66=,CEFG:CEFFGCGFFAFFGFGGFFFDEFGE@FFFFGGDEGGGGGGGFGGGFFGGGGFGFG?FGGGCEGAFF6CCEC8==EGGGDEGF=FD@@7BEFCFFC96>CDDD42@BGGGG,8E,4CCGEFD2A)/=F=+5;)55;5F7+7A+;@EEFFFFC@*(09=F*66<?:.)45((.(4(-(-))(/41),-(,((6)6<)80,,06=AB4)
@M02352:288:000000000-CKWC8:1:1101:21748:4643 2:N:0:ATGCGCAG+CTCTCTAT
TAACCTTGCGGCCGTACTCCCCAGGCGGTCAACTTAGTGCGTTAGCTGCGCCACCCACGACTCAAGGTCACAGACGGCTAGTTGACATCGTTTACGGCGTGGACTACCAGGGTATCTAATCCTGTTTGCTCCCCACGCTTTCGTGCCTCAGTGTCAGTATTTGTCCAGGTAGCCGCCTTCGCCACTGATGTTCCTTCCAATCTCTACGCATTTCACCGCTACACTGGAAATTCCACTACCCTCTACAATACTCTAGTTTGCCAGTTCAAAATGAAGTTCC
+
FGGGFGFGGGGGGGGGGGGGGGFGGGGGFGGGGGGGGFFGGGGGGGFGGGGGGGGGGGGGGGGGGGGFGFGGGFGGDG7FGGGGGGGGGDFFFFGGGGGGGGGCFFGGGGGGGGCGGGGGGADGGGGGFFGGGGGGDEG>:CEGGGGGCCFFGFFGFGFGGGGGGGCFFGGFFCCD9<DFFCE=GE6>EFFCGFFFFFFFAFFC?AFFGGFGGFEFGE>F9>7)0984596*0=>BA?:.87<:7AA?4)4642:?<A64:).3)).464282)96=).-
@M02352:288:000000000-CKWC8:1:1101:23603:4649 2:N:0:ATGCGCAG+CTCTCTAT
TAATCTTGCGACCGTACTCCCCAGGCGGAATGCTTAATCCGTTAGGTGTGTCACCAACAAGCATGCTTGCTGACGACTGGCATTCATCGTTTACGGTGTGGACTACCAGGGTATCTAATCCTGTTTGCTCCCCCCACTCTTGTACCTCAGCGTCAGTATCGAGCCAGTGAGCAGCCTTCGCCCCTGGTGTTCCTCCAAATTTCTACGAATTTCACCCCTACACTTGGAATTCCCCCCACCCCCATCGAACTCAAGACTAGCAGTATTACAGGAAGTTCTAG
+
<EAEFFGAFE@FEDGGCGGGCGGGG8CFDFGGFGGGFCCE7FFGGFGGFGGGGGGGGGFFG8EC<5BCFGGG9EE,@CF8,9<F9EFEGBDDFD@+44FEGF?EC,B@CGDE,?FFFF,CEC7CEFF9BD8:F+@7=3,@,3@:;,,=8,@?EC8;=@BCCF>BE7CD9F9,6,;F7*;>9**475*,,4=:+*1(7?8:+11;)+)7<*0;7+5;*:((6)3++:)07//++*,((-14(((,,4804?FF>4)*()/(.2))6:)))).,(().96)-)
@M02352:288:000000000-CKWC8:1:1101:7510:4673 2:N:0:ATGCGCAG+CTCTCTAT
TAATCTTGCGACCGTACTCCCCAGGCGGTCTACTTATCGCGTTAGCTTCGCTACTCACGGATTAAATCCACAAACAGCTAGTAGACAGCGTTTACGGTGTGGACTACCAGGGTATCTAATCCTGTTCGCTACCCACACTTTCGCACATGAGCGTCAGTTACTGACCAGGGAGTCGCCTTCGCCACTGATGTTCCTCCAGATATCTACGCATTTCACCGCTACACCTGGAATTCCACTCCCCTCCCCAAAACTCTAGCCTGCCAGTTCTAAATGACATTCC
+
DCGGGGGGGGCBFFFFGGGGGGGGGGGG@GGGGGGGGCFGGGGGGGGGGGGFGGGGGGGGGEGFFCEGGGGGGGGGDGGGGGGGGGG8FCFCGGGGGGCFFGGGGG=EFGGGGGGGGCFGGGGFGGGGGGGGGGGD=CF9DEDECGDCFFFGGGE5EFG9FFGGGC,8>:D:>CDG7?DF>DCCGGGD,7BFGCF935=CFF6C?FF*>==77A<FGEF90>?FGFFG07B@FFAFFF<BB?6(,8<:(4??3<4*60*8:42:?2>DFFA<))*.*-).
@M02352:288:000000000-CKWC8:1:1101:14094:4687 2:N:0:ATGCGCAG+CTCTCTAT
TAATCTTGCGACCGTACTCCCCAGGCGGAATGCTTAATCCGTTAGGTGTGACACCAACAAGCATGCTTGCTGACGTCTGGCATTCATCGTTTACGGTGTGGACTACCAGGGTATCTAATCCTGTTTGCTCCCCACACTTTCGCACCTCAGCGTCAGTATCGAGCCAGTGAGCCGCCTTCGCCACTGGTGTTCCTCCGAATATCTACGAATTTCACCTCTACACTGGGAATTCCACTCACCTCTCTCGAACTCAAGACCAGGAGTTTATAAGGCAGTTACAG
+
EFGFFGGGGGGGGDCGEGGGGGGEEFGDGGGGGGGGGGGGGGGGGGGGGCFFGGGGGGGGFFGGGFFGFFGFGGGGGGGGFGGGGGGGGGGGGGGGGGGGGGGGGGGGGDDGFGGGGGGFFGGGGGGGGGGFFFGEGFG9DGGCGEFDGGGGGGGGGGFGGF@>CEGGCDGGGGGGGGCF>DEGFFDF6CEGGEF:=EFGFGFGCC07;EFG77CAC:EF98=8*;;C=AFAF4<<?(4.48)(),(4(18<<:56<(<623872AAAD4<71<::4):A3
@M02352:288:000000000-CKWC8:1:1101:23953:4693 2:N:0:ATGCGCAG+CTCTCTAT
TAATCTTGCGACCGTACTCCCCAGGCGGAATGCTTAATCCGTTAGGTGTGACACCAACAAGCATGCTTGCTGACGTCTGGCATTCATCGTTTACGGTGTGGACTACCAGGGTATCTAATCCTGTTTGCTCCCCACACTTTCGCACCTCAGCGTCAGTATCGAGCCAGTTAGCCGCCTTCGCCACTGGTGTTCCTCCGACTATCTACGAATTTCACCTCTACACTCGGAATTCCACTCACCTCTCTCGAACTCAAGACCAGGAGTTTAAACGGCAGTTCCA
+
FFDFGFEEEC7CFFFGGGGGGG,B@FECGEFFGGG9EFFFDGF@FFGFFBEGDGGD,CD8FFGGGGGDFFGEFGDGEGGGGAF?FGFGGGFFGGGCB+CCCAFGGFGC,CFFFGGEFADGGGGGGGGGGGGGG8F+@FGGG>E+BE=FFFGGGGGDF,7D:@FGDF7D,7E9F5DGGGG>DGEGGCFGFGDFFEFB=E):;CAD?A>GGGFC>@?ACFF3;8;8CC17:>FFF*647?F6),).<<07:B1A<()/4:),21-324)))),269B1=<A4
@M02352:288:000000000-CKWC8:1:1101:11113:4710 2:N:0:ATGCGCAG+CTCTCTAT
CATTCTTGCGAACGTACTCCCCAGGTGGGATACTTATCACTTTCGCTTAGCCACACAGTATTGCTACCGCACAGCTAGTATCCATCGTTTACGGCGTGGACTACCAGGGTATCTAATCCTGTTCGCTCCCCACGCTTTCGTCCATCAGCGTCAGTATCTGTCCAGGTGGCCGCCTTCGCCACTGATGTTCCTTCCAATCTCTACGCATTTCACCGCTACACTGGAAATTCCACTACCCTCTACAGTACTCTAGTCTACCAGTTCAAAATGCAGTTCCAAGG
+
GGGCFGGGGG7FEGCGGGFGGGGGGGGGCFGGGGGGGEFGGGFGGDEGDGGGGGGGGCGGGFEGGGGGG7FGGGFGGGGGFGGGGGGGGGGGGGGGGDGDEEFGGGGGGGGGGGFGGGFGGGGGGGGFGFEG7BFCEFGGGGEEFGGGFEEGEGF7ECGGGGGGFFDGFGGECGDGF>DDFGGFGGGGGGGGCEFF<BA818CCB3:9DFF:7A(:EB>3;FFFF<)?EFFFF*5:36<BFFA90<DAABF9)5<*64B:)))--):<B2)5696446<)-
@M02352:288:000000000-CKWC8:1:1101:7554:4715 2:N:0:ATGCGCAG+CTCTCTAT
CATTCTTGCGAACGTACTCCCCCGGTGGGATACTTCTCACTTTCGCTTAGCCACACCGCCTTACGGCCGAACAGCTAGTATCCATCGTTTACGGTGTGGACTACCAGGGCATCTACTCCTGTTTGCCCCCAACACTTTCGCCCCTCAGCGTCAGTCTCGCGCCTTTCAGCCGCCTTCGCCACTGGCTTTCCCCCGAATATCTACGAATTTCACCCCCACACCCGGAATTCCACTCACCGCACTCGAACTCAAGACCAGCAGTTCACAAGGAACGTCCCGGG
+
D,CF9FGDFF+@@FFGD<FGGE+6+@:C+,@C@DG,CDFF<F@@,4B<4C,,:C8:,@FCFGFEGGD7+@F:FDF,,,,BE,EE,,8:4?F5F7A+B+=B,CF,,8AF7++,,:;,83>,,75,3:,,6@8+F+3E,,,@+++@+8@*,8;CG5E9DB<**>***7,?,CE5:*5*2:D.)*++***30+0*2,=(.).*9*/0(.)15<4*0*(02)(,()-.191*)*1*0/.4(((((-,(4:(4().,520:?()(,6)).)))(((.((0(0(-((
@M02352:288:000000000-CKWC8:1:1101:20899:4715 2:N:0:ATGCGCAG+CTCTCTAT
AATCTTGCGACCGTACTCCCCAGGCGGAATGCTTATCACGTTAGGTGTGACACCAACAAGCATGCTAGCAGACGTCTGGCATTCTTCGTTTACGGTTTGGTCTATGAGGGTATCCATTCCTCTTTGCTCCCCACTCTTTCCACACTCAGCGTAAGTATCGAGTCAGTGAGCCGCCTTCGCCACTGGTGCTCCCCCGAATATCTACGAATCTTACACATACACTCGGAATTCCACTTGCCCAACACGCATCTAAAACTTACACTTAATAAGGCAGTTCCAG
+
,EEAAG,<F:+7@FF76FFG:C,,666+@8696FD,,,,6:998FEFG,,,<6,C,8,CC@,,C,C,,6,CF8F,,,,,,,,,5,5,,:EACFC:44++B,,C,,,,,,48AF;,,,,,C;,,:5,@,C8+B,+,@=EAE,7,,@=?,,@+316=D,9E8F+3,,3,7=,4,+@DG599*<**;,C,D,AFF)*)0887)+1:?=5**:)++3?+>*6)7A;:282)3A6+11))7))(,)(-((4(((46))-*.2*).).)-)).)-9)8()(*6<4)
@M02352:288:000000000-CKWC8:1:1101:16983:4719 2:N:0:ATGCGCAG+CTCTCTAT
TAATCTTGCGACCGTACTCCCCAGGCGGAATGCTTAATCCGTTAGGTGTGTCACCAACAAGCATGCTTGCTGACGACTGGCATTCATCGTTTACGGTGTGGCCTACCAGGGTATCTAATCCTGTTTGCTCCCCACACTTTCGTACCTCAGCGTCAGTATCGAGCCAGTGAGCCTCCTTCGCCACTGGTGTTCCTCCAAATATCTACGAATTTCACCTCTACACTTGGAATTCCACTCACCTCTCTCGATCTCAAGACTCGCAGTATTATAGGCAGTTCCAG
+
F<FEGFGGGGGECG@F@FCFGCF,D<@@FDFGGGGGCECFCEEFFFGGF:CFGFG9EGGFGGGFGCECFGGGGGGGGGDGF8<EFGGGG=FFGGDD=F+?C+,E?=FC<FGBFFGFAFGGGFG<FCGGCGGGGEGEECFFEGGGGGFFGGGGEDCEEE;DEFCEG<>EFAEFF,9CFFGF4>CGGGE>8CE=FF6>BF8CFGFFFFFG*=AFD+7A+))77+6+27=66AAA:F<)/61;)173)41>(4(:4444:<)449,4444<)6))42.48)46.
@M02352:288:000000000-CKWC8:1:1101:11284:4725 2:N:0:ATGCGCAG+CTCTCTAT
TAATCTTGCGACCGTACTCCCCAGGCGGAATGCTTAATCCGTTAGGTGTGACACCAACAAGCATGCTTGCTGACGTCTGGCATTCATCGTTTACGGTGTGGACTACCAGGGTATCTAATCCTGTTTGCTCCCCACACTTTCGCACCTCAGCGTCAGTATCGAGCCAGTGAGCCGCCTTCGCCACTGGTGTTCCTCCGAATATCTACGAATTTCACCTCTACACCCGGACTTCCACTCACCTCTCTCGAACTCAAGACCAGGAGTTTACAAGGCCGTTCCAG
+
FGGGGGGGGGGGE@FGFGFGGGGGGGGDGGGFGGGAFFGFGGGGGGGGG:FGGGGGGGFGGGFGGFGGGGGGGGDGGGGCGGGGGGGGGGGGGGEGGGGGEFGGFGGGG>FGGFFFGGGCFGGGGFGGGGGGGGGGEGGGGGGGGG,?EGEGGGGGFFFGGGGGGFFF?AF@DEGDGGG>9CCEC<CF,;CGG?C=@BBGA>77<CFGFCFFCFEA9A@FECD)/:(9(8@FF=)),2703:<7?B?3(86)24)9,(5213::(-425)),((073(82.
@M02352:288:000000000-CKWC8:1:1101:14469:4730 2:N:0:ATGCGCAG+CTCTCTAT
CATTCTTGCGAACGTACTCCCCAGGTGGGTCACTTATCACTTTCGCTTAGCCACTCAAACCTAAGTTCGAACAGCTAGTGACCATCGTTTACGGCGTGGACTACCAGGGTATCTAATCCTGTTTGCTCCCCACACTTTCGCACCTCAGCGTCAGTATCGAGCCAGTGAGCCGCCTCCGCCACCGGTGTTCCCCCGAATATCTACGAATTTCAACGCTACACTCGGAATTCCACTCACCTCCCCCGAACTCAAGACCAGGAGTTTACAAGGCAGTTCCAGGG
+
GFEFFGGGGGEGGCFEGGGFGGGFGGCFFFGGGGGGGGGGGGGGDGGGGGGGGGGGGGFCFGGGGGGGGGGGGGGGGGGGDFFGGG7@FFGGGFG@CFE:EDFGG8=FDEGGGGFFGGGGGGGFFE,EFGGGGGDEDFGGGGE6=>DFGGGGEGGGGA+DBFCFGCFE9:?CGGG*;7CDFG,=4?E8CC@*?=)76D>C+1;77);D<FFG++(2=B9,397)37(7)9BFF*01(4546,1-(4(6?442)42>(:@:244<))6430((-18599A::
@M02352:288:000000000-CKWC8:1:1101:23347:4747 2:N:0:ATGCGCAG+CTCTCTAT
CAATCTTGCGACCGTACTCCCCAGGTGGATTACTTATCGCTTTCGCTTAGACACTAACAGTATATCGCTAGCATCGAGTAATCATCGTTTACGGTGTGGACTACCAGGGTATCTAATCCTGTTCGCTCCCCACACTTTCGTCCCTCAGCGTCAATATTAGTTTAGTGAGCTGCCTTCGCAATCGGTGTTCTATATCATATCTATGCATTTCACCGCTACATGATATATTCCGCCCACTTCATCTAAATTCACGAAAAACAGTTTCAATGGCAGTTCTACAG
+
GCFFGGGGGGCEGCFFFGGGGGGGGGGGGFGGGGGGGFGGGGGGGGGGEGGGGGGGGGGGGGGGFGGGGGDFGFCFG@FGGGGGGGGFFGFGCCEGFFCFGDGGFGCDGGEGFGGFGCFGGGGFCGGGG7CFFGGGGEGGF>CGFGGFGCEGGGGFFFG9@FGGCF=CGGGGG?6+=CC?5*DCD:9CEGGGCEFFEFFF>9@FEFFFDFFDFFDFGFFF?A@AFDCC31;AB3;7?DEFFFFFC3?EFC74((659BD<(..6)6:<)(1::<F<?<A2)
@M02352:288:000000000-CKWC8:1:1101:11389:4751 2:N:0:ATGCGCAG+CTCTCTAT
TAATCTTGCGACCGTACTCCCCAGGCGGAATGCTTAATCCGTTAGGTGTGACACCAACAAGCATGCTTGCTGACGTCTGGCATTCATCGTTTACGGTGTGGACTACCAGGGTATCTAATCCTGTTTGCTCCCCACACTTTCGCACCTCAGCGTCAGTATCGAGCCAGTGAGCCGCCTTCGCCCCTGGTTTTCCTCCGAATATCTACGAATTTCACCTCTACACTCGGAATTCCCCTCACCTCTCTCCAACTCAACACCAGGAGTTTAGAGGTCCGTTCCAT
+
F9FGFGFCGDEFFCFFECCFGGGGGFFFGGGGGGGGGFGGGGF@FGGCFGGFGGGFCFGGGFGD,A?,6CFFGGGGGCF8@8<FF<EE8??DFG++B=F:EFGGCEGGGGGGAFGGCDFFGAEGFGCFA,8FGGG7C8DFC=CCE>@D=DF7B7+5@,@E8<*@5@,6,@94D=7?;@9/@C*7/**>,4=88*1((8.C5+;F36)2*::+1+98+;=37;=F<*(/(7?=@48,44:0)(.48)(62:74)(,*,,)411(..:).))(.()0.0:<9)
@M02352:288:000000000-CKWC8:1:1101:24255:4754 2:N:0:ATGCGCAG+CTCTCTAT
CATTCTTGCGTACGTACTCCCCAGGTGGGTCACTTATCACTTTCGCTTAGCCACTCAAAACGCAGTTCGAACAGCTAGTGACCATCGTTTACGGCGTGGCCTACCAGGGTATATAATCCTGTTCGCTCCACACGCTTTCGTCCATCAGTGTCATTATTTTATTAGTAATCTGCTTTCGTAATTAATATTCTATGTAATTTCTATTACTTTCACCGCACCGCAACATATTCAAACTACTTCATAATCACACAAGACACCCAGTATAACAGGCAATCCTACAT
+
D,,6,<C,,@+B:+CFDDF<,:E,CE@87+6,6CE,,6EA@FGA7BFFF,C,9CE,66,,,8+@FF,,,,,,+,6CAFC,6,9,6,89,4B,8,@@@+>+4?<AF8=F7,,:?FFCE,@,,4,5+@+E@,,,3+6>@3E=D+++7>,=E97=B,3,@,3,,,,@B=,>;9CC;,=2:*****,,27,33,3++/=*;94++54+*1+=7,=++49A*)((().)*2);)3+1+*/7471).)).))9(/.((((/8((8:((-))-)-),,437).*).,)
@M02352:288:000000000-CKWC8:1:1101:13541:4755 2:N:0:ATGCGCAG+CTCTCTAT
TAATCTTGCGACCGTACTCCCCAGGCGGTCTACTTATCGCGTTAGCTTCGCCACTAAAGGATCAAGTCCCCCAACGGCTAGTAGACATCGTTTACGGCGTGGACTACCAGGGTATCTAATCCTGTTTGCTCCCCACGCTTTCGCACCTCAGTGTCAGTATCGGTCCCGGTAGTCGCCTTCGCCACTGGTGTTCCTTCCTATATCTACGCATTTCACCGCTACACAGGAAATTCCACTACCCTCTACCGTACTCGCGTTCACCAGTATCAGCTGCAGTTCA
+
GCFGFGGGGGGGEDGGGGGFFGF:@FFGGGFGGGGCD,FGDG@FEGFDEFGGEGGGGGGFGGEGGGFFGG@FCCGGGGGDGFDF9EDCEGGGFDGG:C:@F::?FEGGGDD:FGGFA@,CEFFFDGFGGGGDE7AFECGGFGE8BB:0AFGGC:DDC@C@FGDGEG,*>FECF@)):DD6;DE=DGGC+:A*@<=?;AFCF+;76FA3C539CFABC0(-,82<>7(*4?=7@4.).:????<(4A<63(,4<1()-2<?)52:)<)54)).3()(/6<)
@M02352:288:000000000-CKWC8:1:1101:19883:4760 2:N:0:ATGCGCAG+CTCTCTAT
CATTCTTGCGAACGTACTCCCCAGGTGGGATACTTATCACTTTCGCTTAGCCACTCAGACCGAAGTCCGAACAGCTAGTGACCATCGTTTACGGCGTGGACTACCAGGGTATCTAATCCTGTTCGCTCCCCACGCTTTCGTCCATCAGTGTCAGTACGTTGTTAGTGATCTGCCTTCGCAATTGGTATTCTATGTAATATCTATGCATTTCAACGCTACACTACATATTCTAACCACTTCATAACGACTAAAGATAAACAGTATCAAATACAGTTATAAAA
+
FFFF<FGGGG>@CGGGGGEG,CECFFFGGGGGGGGGCC@FGGGGDGGGDGEGFG,<FGG8FFGG:FGFGGGG=EG8FCF9EFGGFGCFFFGGEE7>FCC=<E?FGGGEFE8,C?FEF9AFFDD<:+@,638@CCE++3,@:::EGDGCFEGDCGGG7EB,:@>,EFFFFF,9?F78CD49BGGFFCC?=:CGFFFCE+==+28:54@CC=+42:<>A)2738;A<76C)+8:7A@E((/))))).(,(,(58)-)=6)19:6))).64)).)))*)*.)))
@M02352:288:000000000-CKWC8:1:1101:11587:4761 2:N:0:ATGCGCAG+CTCTCTAT
CAGTCTTGCGACCGTACTCCCCAGGTGGGATACTTATCACTTTCGCTTAGTCACTGAGATAAATCCCAACAACTAGTGTCCATCGTTTACGGCGTGGACTACCAGGGTATCTAATCCTGTTCGCTCCCCACGCTTTCGTCCATGAGCGTCAGTATATACGTAGTAGACTGCCTTCGCAATCGGTATTCTGTGTAATCTCTATGCATTTCACCGCTACACTACACATTCTATCTACTTCCGTATAACTCAAGTCAACCAGTATCAAAGGCAGTTCCATAGTT
+
CFGGFGGGGGEFGDGFFGGGGGGGFGGGGFGGGGGGGGFFGGGGGGGFFFFGGGGFGFFGFFFGGCGGGGGGGFFEG9FGFGFFGGGB@?8?ECGGDCFGGGGGGECGDFFDG9FAFGFFEE@FEGCFG?ECG@FCFGGGGGGDGGGGCEGEFFGGGFGCGGGGFCCDFGGG9EFGDD99AGGEFFGG@:>DGA+A?>BGFGACEF>:@CBGGB9:848).;/8*8CF?6AF6:4CEE<(6(6@CECA<13.59:F:?4<DFF9>AA(3(2(64@:F)2<>
@M02352:288:000000000-CKWC8:1:1101:13285:4761 2:N:0:ATGCGCAG+CTCTCTAT
TAACCTTGCGGCCGTACTCCCCAGGCGGTCAACTTAGTGCGTTAGCTGCGCCACCCACGACTCAAGGTCACAGACGGCTAGTTGACATCGTTTACGGCGTGGACTACCAGGGTATCTAATCCTGTTTGCTCCCCACACTTTCGTACCTCAGCGTCAGTATCGAGCCAGTGAGCCGCCTTCGCCACTGGTGTTCCTCCAAATATCTACGAATTTCACCTCTACACTTTGAATTCCACTCACCGCTCTCGAACTCTAGACTGATAGTTTTGGAGGCAGTTCC
+
GGFFEFGGGGGGGGEDGDEEGEFCFGGGEGGGGGGGGGGGGGGGGGGGGDGGGGGGFGGGGEGG8BEGGGGGGGGDEGGGGCFAGGDGGGGGGGGGGGG:CFGFGGGGGFGGGGGGGGGGGGGGGGGGGGGGGGGEGGGFGGGGGGGGGG?CEGGGEGGGG>*>CFEFE,2CGGGDGGGFFCEGGCCFFCCDGFCC8F):AFAGEFFGD55*2=>@@4:D>B-.::):)9?FFFAAFF?>((-70:D?2:BB<BF*6<F?)5:269<B:6>70,.3<>D4
@M02352:288:000000000-CKWC8:1:1101:9155:4764 2:N:0:ATGCGCAG+CTCTCTAT
CAATCTTGCGACCGTACTCCCCAGGTGGGACACTTATCACTTTCGCTTAGTCACTGAGATAAATCCCAACAACTAGTGTCCATCGTTTACGGCGTGGACTACCAGGGTATCTAATCCTGTTCGCTCCCCACGCTTTCGTCCATGAGCGTCAGTATATACGTAGTAGACTGCCTTCGCAATCGGTATTCTGTGTAATCTCTATGCATTTCACCGCTACACTACACATTCTATCTACTTCCGTATAACTCAAGTCAACCAGTATCAAAGGCAGTTCCATAGTT
+
GFGDFEEGFGDGGGFGGGGGGGG@FGEECBFGGGGGGGGGGGGGGGDGGGGGGFFGGGFGGGGGGGGGGGGGGGGGGGGGFFGFGGGGGGGGGCFCBBFGGGCFDE>BBEFFGGGGGGGGGGGGG<CDCFGCFEEFGEGDGGGC@3EDEG>CF7DFGGA7@FCEFFEGFFG?CFFGDGCDFGEGGG@<:=<CG78*91BGFGF8<AADGFC:DD0>GFF3=FFFF*<G?:AFFCECE)7833;EEF478,):ADFFF(56::<AFFA111,:<29965):6
@M02352:288:000000000-CKWC8:1:1101:6113:4767 2:N:0:ATGCGCAG+CTCTCTAT
TAATCTTGCGACCGTACTCCCCAGGCGGAATGCTTAATCCGTTAGGTGTGACACCAACAAGCATGCTCGCTGACGTCTGGCATTCACCGGTTACGGGGTGGACTACCAGGGTATCTAATCCTGTTTTCTCCCCACACCTTCGGACTTCAGCGTCAGTATCGAGCCAGGGAGCCGCCCTCGCCACTGGTGATCCTTCGAATATCTACGAATTTCCACGCTACCATTGGAATTCCACTCACCTCTTTCGAAACTAAGACTCGCCGTATTCGAGGCAGTTCCCG
+
FCCCFFGGGGGGDGFFGGGGCGGEFFCE@@E8FGGGG,,CCFGGGFF<@CEGGEFF8FD@<<E<,:,,6>,,@F=?B,+,,:,,B@,5+8FFC,8=C+>+>+,7,8BF,=FF8,,3,@?:A9EEFF<;D9EGGFGE++@D8++333,?;99*31@8E,,,6*>*>,,***1*:CGD)2;))8CE*+:0*+531)1.45)0:++11A3<95):2=)1*.((7))/*:364?6*7=2<?0:()())))-,((())../)6)((((,,82>(:((,4;,92))(
@M02352:288:000000000-CKWC8:1:1101:26376:4776 2:N:0:ATGCGCAG+CTCTCTAT
TAATCTTGCGACCGTACTCCCCAGGCGGAATGCTTAATCCGTTAGGTGTGACACCAACAAGCATGCTTGCTGACGTCTGGCATTCATCGTTTACGGTGTGGACTACCAGGGTATCTAATCCTGTTTGCTCCCCACACTTTCGCACCTCAGCGTCAGTATCGAGCCAGTGAGCCGCCTTCGCCACTGGTGTTCCTCCGAATATCTACGAATTTCACCTCTACACTCGGAATTCCACTCACCTCTCTCGAACTCAAGACCAGGAGTTTATACGGCAGTTCCAG
+
FAEGGGF@FECGDEGEFFFGGGGD8GGGGGGDGGGGGGFCFGFGGGGCGFGGGGG7EFGGGGGGGGGGGFGCFG>GGGGGG8<FDAFGGGCFFGCFGGEGDFGF@<FC8CGCGGCGGFGCGGGGGGGGFGGGDGGEEGFGFG>EGGGF8,@CEEG6@@FGGGDEEG7BE:CFG7>CCDD>DDGGD66CGEGG+/B258)8>G@DEF>35EFGGFFFEAE3<FFFGC?<07<@B*6A<<:421)4281>B8,.847*8?4(((-.,6))-)((-2)./:99.
@M02352:288:000000000-CKWC8:1:1101:26615:4783 2:N:0:ATGCGCAG+CTCTCTAT
CACCGTTGCCGGCGTACTCCCCAGGTGGTATACTTAACGCTTTCGCTTGGGCGCTGACTGTTTATCGCCAACACCGAGTATACATCGTTTACGGCATGGACTACCGGGGTATCTAATCCCGTTCGATACCCATGCTTTCGTCCCTCAGCGTCAATATCTGTCTAGTAAGCTGCCTACGCTATCGGTGTTCTTTGTGATATCTATGCATTTCACCGCTACATCACAAATTCCGCCTACATCTACAGAATTCAAGTCTGACAGTAGCAATGGCAGTTTAATAT
+
GFEFGGGGGDEFEEFGGGGGGGGGGEGGGGGGGGGGGGGCFGG9FCGGFGDCGGGEC89FAFFF<E<CCCFGF7F+=@FFGFE,,ABDFGGFGFC7BEFG8EF8FCEGGGG8B<9@=DFFEGGFGGGGGCCFFG@FGGFC8+56;@DFFGGC>7::,,75@BEB>F@;,:,DEFFCFG48?G?EC:5EE?CDG?F1CF;+6:+@CFFGGG7:+//:CB@EE@>F*>3D<F?@B3?0.45569AB0),64)4:)6<BB>@)).5))6:72:13(,9:=AF9)
@M02352:288:000000000-CKWC8:1:1101:26598:4793 2:N:0:ATGCGCAG+CTCTCTAT
CACCGTTGCCGGCGTACTCCCCAGGTGGTATACTTAACGCTTTCGCTTTGGCGCTGACTGTTTATCGCCAACACCGCGTATACATCGTTTACGGCATGGACTACCGGGGTATCTAATCTCGTTTGATACTCATGCTTTCGTGCCTCAGCGTCAATATCTGTCTAGTAAACTGCCTACGCTCTCGCTTTTTTTTGTGATATCTATGCATTTCACCGCTCCATCCAAAATTCCGCCTTCCTCTACATAATCCAAGCCTGACAGAACCTACGGCCATTTATTA
+
9<,,@FGGEEB@FFFFGGGGGGFFF<@88@EFFFGGGEGD7FFAFGGG?ACE@C6+@C<,6,CFF,4BFG+CCFE++8@+BE99,C:=8FD?B+@=+4,:B,B=A@=FECEGG9AEFF,DBF+++3C=B,9,E<FC,E,+,+353DF5@C:?EGF,3@;@,,52,7@B,@2,2;DFCD4)2*1/***45,31>(0(/+;@FC+:)/+:+ACCDF(7C33:<*(/*:2:497?)74(.(.)-).6).64))).)(,0((6)3(,(((.(,(,(((1.7).)
@M02352:288:000000000-CKWC8:1:1101:19263:4794 2:N:0:ATGCGCAG+CTCTCTAT
CAATCTTGCGACCGTACTCCCCAGGTGGGACACTTATCACTTTCGCTTAGTCACTGAGATAAATCCCAACAACTAGTGTCCATCGTTTACGGCGTGGACTACCAGGGTATCTAATCCTGTTCGCTCCCCACGCTTTCGTCCATGAGCGTCAGTATATACGTAGTAGACTGCCTTCGCAATCGGTATTCTGTGTAATCTCTATGCATTTCACCGCTACACTACACATTCTATCTACTTCCGTATAACTCAAGTCAACCAGTATCAAAGGCAGTTCCATATTT
+
GGGGFGGFGGGGEEGGGGFGGGGEGE<DGGGGGGGGGGGGGGGGGGGGGGGGGGGGEGGGGGGGGGGGGGGGGGGGGGGGGGGG>FGGGGGGGGGGGGGGGG?FGGGGFFGGGGGGGGGGGGGGGGFGEGGEGFGGGGGGGDGFG@GGGGGEGGFGGGGFGG8EFFGFFFGGGGGGGGGEFFDC>FEFFGGDG?AECFFGF=++8CAGGGF475,:3*3;EFFF>47FFFFFF=<CFFED;?FFFF<9A02>DFFF::>A<4><4A4?<B(:246)*4)).
@M02352:288:000000000-CKWC8:1:1101:21893:4801 2:N:0:ATGCGCAG+CTCTCTAT
CAATCTTGCGACCGTACTCCCCAGGTGGAACACTTATTACTTTCGCTGCGTCACCGAGAAACATCCCAACAACCAGTTTCCATCGTTTACTGCGTGTACTACCTAGGTGGCTAATCATTTTTGTTCCCCACTCTCTTTTCCATCACCGCTCGTCTATACGCAGCAAACTGCCCTCCCTATCCGCTTTTTGTGCTACCACTATCCATGTCACCCCTCCACACCCCCTGCTTTCCACTCCCGTACACCGCCAGTCAACCTATCTTTAAGACAGTTCGATCGTG
+
,AAFFGGGGGGGGEGGGGGGGGGEG,CF6@,;CFGGF,,C,CF,F:F,+@BFGG,CF++,,,:F8F,C,B<,,,,:,,,,9CE?,,B=<<,,,++8+,,,CFF,,,,5,+4BF,,,,,5,44@,?,,86,@,B,8A,,=,E,@,,,68+++1@+3+=;84+8+3,,,,3,,@>6C50;**/9****=,:*=*+*+*());8F+*8++2+4+*2.6)*.,/()(0/)(*4+1A+@<E8(:(4,32)32(-3(.))692(/)))))))))).,)))).1,4((
@M02352:288:000000000-CKWC8:1:1101:7450:4806 2:N:0:ATGCGCAG+CTCCCTAT
TAATCTTGCGACCGTACTCCCCAGGCGGAATACTTAATCCGTTAGCTGTGACACCCACAACCGTGCTTCCTGGCGTCTGGCATACATCGTTTACGGCGTGGACTACCAGGGTATCTAATCCCGTTTGCTCCCCACGCTTTCGCACATCAGCGTCAGTATCGAGCCAGTGAGCCGCCTTCGCCACCGGTGTTCCTTCGAATCTCTACGAATTTCACCTCTACACCTGGAATTCCACCCACCTCTATCGAACTCTAGACTCCTAGTTCAAAATGCAGTTCAAA
+
CGG,EFGGGG+CFFEGGGFGGGGGGFGG++C,EFGGGF,CFGFGG,E5EFF,C,,+C7FF,C+6C,DF,F,,,:+BFG7=,A,,CFGGGGFGGGGG+FGGG+EFGGG8DEEFGGGGGGGGG,CFGGGGGGGGGGG+BEGGGG3@C*79ECFGGGGGG2@,*@*>E,C,,,6B85DDDGFFF3***/:C*=CFF3+715);)**26FF*7*):C?AF+77A9?::*9(*4B;?*0)((-,8?B<)44(-4145)64*)))(...692))54).4<=<64).-
@M02352:288:000000000-CKWC8:1:1101:16666:4825 2:N:0:ATGCGCAG+CTCTCTAT
TAATCTTGCGACCGTACTCCCCAGGCGGAATGCTTAATCCGTTAGGTGTGTCACCAACAAGCATGCTTGCTGACGCCTGGCATTCATCGTTTACGGTGTGGACTACCAGGGTATCTAATCCTGTTTGCTCCCCACACTTTCGTACCTCAGCGTCAGTATCAAGCCACTGAGCCGCCTTCGCTCCTTGGGTTCCCCCAAATATCTACGAATTTAACACCTACACTTGGAATTCCACTCACCTCTCTCGAACTCACGACTACCCCTATTTGACGCACTTCAC
+
<E8FGGGGGGGGEGEGGGDFFGGGGFEGGGGGGGGFGG,FGGGGGDFGGGEGGGG<FDFEFFF99=EEAF<F964,8CC,4CEAA?<<,4BFDF::BFFF7<<C<<E<F@F@B@=FB6:A,,8??F,CDF,DF8F=EC,@C8=,@@:=,,,@+838,,8=,84,@B,:DFFG6*9;*99*:*,4*,=,,4:C**/--)8*:@AC<F3C<*);+867+:(((066+;36)2/+;6>)/=3(),.437()(,4638(7315((((408)))6)((-)-9.))
@M02352:288:000000000-CKWC8:1:1101:7494:4839 2:N:0:ATGCGCAG+CTCTCTAT
TAATCTTGCGACCGTACTCCCCAGGCGGAATGCTTAATCCGTTAGGTGTGACACCGAAGGGCAAGCCCCCCGACGTCTGGCATTCATCGTTTACGGTGTGGACTACCAGGGTATCTATTCCTGTTTGCTCTCCCCACTTTCGTACCTCAGCGTCAGTATCGAGCCAGTGAGCCGTCCTCGCCCCTGGTGTTCCTCCACATATCTCCGAATTTCACACCTACACTCTGAATTCCACTTACCTCTCTCGAACTACAAACTAGCAGTATTCAACGCCGTGCCAG
+
,<FFFGGGGGGGGEGFGG<FGGGGFFCGCFGDGGGGF<CCFGGCF<F5E@<,CCDE@:F:FCFDGG7C,@C7FGD4?4<,B=FD9A<9,BEGF<B:FGCCFG<,,6B,,BF<DFGGF9,D,,37FFDABE,@C,C:E?,D;CDF8><C?885E>*:22@@>:*1>::CF9,<6?*))*18>1*21**>CEGF+)+,,);8+@+@)*.)*27D7*6*+74((0:9**-:6@@=?FBA))45447324(.(4,-).)*()*-(.---64)5A)8>(7-)(--)
@M02352:288:000000000-CKWC8:1:1101:14527:4841 2:N:0:ATGCGCAG+CTCTCTAT
TAATCTTGCGACCGTACTCCCCAGGCGGAATGCTTAATCCGTTAGGTGTGTCACCAACAAGCATGCTTGCTGACGACTGGCATTCATCGTTTACGGTGTGGACTACCAGGGTATCTAATCCTGTTTGCTCCCCACACTTTCGTACCTCAGCGTCAGTATCGAGCCAGTGAGCCGCCTTCGCCACTGGTGTTCCTCCAAATATCTACGACTTTCACCTCTACACTTGGAATTCCACTCACCGTTCTCGAACTCACAACTAGCAGTATGTGAGGCAGTTCACG
+
GFGFGG<CDF:C++8DFGFFGGGDGGEDGGGGGGFGGFGGGGGGGGFGGGGGACGGGGGGCCFAFGGGGGGGFC,:FGGGGFGCFFGFFGGGGGGGGGFECFGGGGFGGC7FFGGGFAGFGGFDGGGGGFGG7<FGGGGGGEGGGCFGGGC>87EEFFGCEFC+CF7DFGFGGGDGGGG>*7:EFGDGFG=7C5F(5AFF6D>7CF:D):.;>AC69A@EF6(:77=F48FFC6>CDBF6((((()(,...))()04:F)142<AA)).).82:54=A2).
@M02352:288:000000000-CKWC8:1:1101:17595:4846 2:N:0:ATGCGCAG+CTCTCTAT
TAATCTTGCGACCGTACTCCCCAGGCGGAATGCTTAATCCGTTAGGTGTGACACCGAAGGGCAAGCCCCCCGACGTCTGGCATTCATCGTTTACGGTGTGGACTACCAGGGTATCTAATCCTGTTTGCTCCCCACACTTTCGTACCTCAGCGTCAGTATCGAGCCAGTGAGCCGCCTTCGCCACTGGTGTTCCTCCAAATATCTACGAATTTCACCTCTACACTTGGAATTCCACTCACCTCTCCCGAACTCAAGACTAGCAGTATCCAAGGCAGTTCCAG
+
FFGGGGGGGGGDGEEDEFGGGGGGGFECCFCDFEGGGCGGGGGGGGGGGFEGGGGGGGGGGGGGGGGGGGGGGGGGGGGGGGGGGGGGGGGGGGCEFFCEEFGGGG8D<EGFGGGGFFGGGFDGGGGGGGGGEGFGGFGGGGGGGGDGGFFGGGGEGGGGGGGDEGGFG9CGFEGG7DGFEGEGFCFF?CEFGCF@FF97AGFGFFFG4C>F7=>F?@4>)0.9DGFG<FF=F4444(403:4((.3696(64??*8A7(8226)-)).4),(,.3=><)-
@M02352:288:000000000-CKWC8:1:1101:17868:4849 2:N:0:ATGCGCAG+CTCTCTAT
TAATCTTGCGACCGTACTCCCCAGGCGGTCTACTTAACGCGTTAGCTCCGAAAGCCACGGCTCAAGGCCACAACCTCCAAGTAGACATCGTTTACGGCGTGGACTACCAGGGTATCTAATCCTGTTTGCTCCCCACGCTTTCGCATCTGAGTGTCAGTGTCTGTCCAGGGGGCCGCCTTCGCCACTGGTATTCCTTCAGATCTCTACGCATTTCACCGCTACACCTGAAATTCTACCCCCCTCTACAGCACTCTAGTTTGCCAGTTCAAAATGCAGTTCC
+
GGGGGGGGGGGGGGCECFFCGGGGGGGDFGGGGGGGFGGGGGGGGGFGGGEEGCFEGGGGG7FGGGFGFFGFDGG?FG<EGFGGGGFGGEFFFGGGECFGGGGGG@FGGGGGFFGGEGGGGGGGGGGFGD>FGGGGCCEGGGGGGGGGGGGEFGGGFG9EFGGGGGGG6CE5CECD5<<FADGGGGGGG?FFD<FEFFF7BCFGB?@<DGFGF?29@5191>?FG55576=7@7<>>2(43>?7>AFFF4154<:@A>*:A24:?AF2<AFF)4=484)6
@M02352:288:000000000-CKWC8:1:1101:13588:4855 2:N:0:ATGCGCAG+CTCTCTAT
CAATCTTGCGACCGTACTCCCCAGGCGGAATGCTTAATCCGTTAGGTGTGACACCAACAAGCATGCTTGCTGACGTCTGTCATTCATAGTTTACGGTGTGGACTACCCGTGTATCTATTCCTCTTTGCTCCCCACACTTTCGCACCTCAGCGCCAGTATCGAGCCCCTGAGCCGCCTTCGCCACTGGTGTTCCTCCCCATATCTCCGACTTTTTCCTCTACACCCGCAGTTCCACTCACCCCTCACGTACTCATGACAAGAACTTTACACGGCCGCTCCCG
+
,<BE,FFGGDD@@@BCFFGGGGFCE8EDCFGDG9FG,<@CFGC@F8@9:FFF9FG7E@=<FFFE<<FFFGD<A8==FD,:5,<5,5,,,:<F<<:C4F?B+EE<=F<,@+B,47EB,,5,@,,AEF9E94@=CFFGGFFG,8C+8+,=13=+++5;<,,=+@D****633,D8:7799C*99:C*0:;:ECD:*B(()2;578@)0)95E5++*//+1)))+6)/)(1(896=@>)42:(((-(,,(,(-())))/5)*,,(()-.4)6---((8()((((
@M02352:288:000000000-CKWC8:1:1101:16495:4857 2:N:0:ATGCGCAG+CTCTCTAT
TAATCTTGCGACCGTACTCCCCAGGCGGAATGCTTAATCCGTTAGGTGTGACACCAACAAGCATGCTTGCTGACGTCTGGCATTCATCGTTTACGGTGTGGACTACCAGGGTATCTAATCCTGTTTGCTCCCCACACTTTCGCACCCCAGCGTCAGTCTCGAGCCCGTTAGCCGCCTTCGCCCCTGGTGTTCCTCCGAATATCTACGCATTTCCCCTCTACACCCGGAATTCCACTCACCTCTACCGAACTCAAGACCAGGATCTCAAACAGCAGTTCCAG
+
EGGFGGGFGGGGGGFFGGGGEGGEGGGGGFGFFFGGAFFGFGG7FGEFEFFGGGGGGGG8EF8FCFA9<DFG9FB8CFGGGGGGFAB?=DFFGFG7,94=7?FF=FGDCGGCDFGG9FGGG;?FGGDCDD,A=FF+@8DFDEE+@++==>C7EGG:388@>DCEE*55,64;D5CDD<F>ED*?<55<,;;+;?FD9:>3);C766))*25CF+)0*.8).9:5<59C1.)9**.)4<:0<?2))--1(3().(,*((03,()()).)-)(.(27:*6)-)
@M02352:288:000000000-CKWC8:1:1101:17475:4858 2:N:0:ATGCGCAG+CTCTCTAT
TAACCTTGCGGCCGTACTCCCCAGGCGGTCTACTTATCGCGTTAGCTTCGCCACTAAGTCATTACAACCCAACGGCTAGTAGACATCGTTTACGGCGTGGACTACCAGGGTATCTAATCCTGTTTGCTCCCCACGCTTTCGCACCTCAGTGTCAGTATCAATCCAGAGTGTCGCCTTCGCCACTGATGTTCCTTCCTATATCTACGCATTTCACCGCTACACAGGAAATTCCACTACCCTCTACCGTACTCGAGTTCAGCAGTATCAGATGCAGTTCCCAG
+
FGGGGGGGGGGGGGECFFGGGGGGFGGGFGGGGGGGGGGGGGGGGGGGGGGGGGGGGGGGGGGGGGGGGGGGGGGGGGGGCGGGFFGEGGGGGGGGGGGGDGFGGGGGGGGCFFFBDFGGG9FFFCFDEDFGFGGGGGFCEGEGC7DDGGGGGGGGGDFFGGGFCFGGGGGGDFDGGF5BDCGF4,=FGGGGFEF@E7AGF7::<5577EFG7;;A8:2;FFFFCC:6A6@6@F42:?FDFF)6<0:?B0A((4<7)<464(.624)-)66))6=4*<2<)
@M02352:288:000000000-CKWC8:1:1101:22204:4863 2:N:0:ATGCGCAG+CTCTCTAT
TAATCTTGCGCCCGTACTCCCCAGGCGGAATGCTTAATCCGTTAGGTGTGACACCAACAAGCATGCTTGCTGACGTCTGGCATTCATCGTTTACGGTGTGGACTACCAGGGTATCTAATCCTGTTTGCTCCCCACACTTTCGCACCTCACCGTCAGTATCGAGCCAGTGAGCCGCCTTCGCCACTGGTGTTCCCCCGACTATCTACGAATTTCACCTCTACACTCGGCATTCCCCTCCCCTCCCCCGTCCTCAAGACCAGGCGTTTCCATGGCAGTCCACG
+
DAFGGGGFGG+FCC@FGGGGFGGGG8BEFEGFFGGFFFCGGGGGGFGGGGFC9FGGGEGGGGGGGGGCGGCA9C=BFCFEGCGG9E,?EFGGGG:+BDF7F9F9<FD,B?C?FGF;EAEGGF,FGF,EGGEGGCGDEGGGG+CCE8,==,8AEGGCF;=@CFGG8CBCC,6>DEG**32:5C=C*969:=CCC*)-(2)8)21+/@:<*;AG@FC8>A8)7A1+7*(*,.099*.,((-4:0(((,(((,4640)04?F((((,,-))6))(33)().))(
@M02352:288:000000000-CKWC8:1:1101:18140:4874 2:N:0:ATGCGCAG+CTCTCTAT
TAACCTTGCGGCCGTACTCCCCAGGCGGTCAACTTAGTGCGTTAGCTGCGCCACCCACGACTCAAGGTCACAGACGGCTAGTTGACATCGTTTACGGCGTGGACTACCAGGGTATCTAATCCTGTTTGCTCCCCACGCTTTCGTGCCTCAGTGTCAGTATTTGTCCAGGTAGCCGCCTTCGCCACTGATGTTCCTTCCAATCTCTACGCATTTCACCGCTACACTGGAAATTCCACTACCCTCTACAATACTCTAGTTTGCCAGTTCAAAATGCAGTTCC
+
ECGGGGGGGGDGGFCEEGCFF7@6FGGDC@CCECGGGGGGGGGGGGAFG::FFFFCFGGEGGGGGFFFGFGGGFD:F@EFFEE<BFGGGGGGGGGGDGGGGGGGGGGGGGGGGG,>DAFCFFFGGGGF9DF7FGGG>8CEGFGFFGGFF6<CFEF?FGF@EFGFGGGDB>,9EFDGCDDAFGGCDCGGC?F@@);6;AFDF5+@);C<DEBDG=6@FFF01>3FDG?:?FFF=B4>A:::B<?<>B24<2:>?F9F>>4<A.)8394<)--.4<F4=4..
@M02352:288:000000000-CKWC8:1:1101:13214:4877 2:N:0:ATGCGCAG+CTCTCTAT
TAACCTTGCGGCCGTACTCCCCAGGCGGTCAACTTAGTGCGTTAGCTGCGCCACCCACGACTCAAGGTCACAGACGGCTAGTTGACATCGTTTACGGCGTGGACTACCAGGGTATCTAATCCTGTTTGCTCCCCACGCTTTCGTGCCTCAGTGTCAGTATTTGTCCAGGTAGCCGCCTTCGCCACTGATGTTCCTTCCAATCTCTACGCATTTCACCGCTACACCTGAAATTCTACCCCCCTCTACAGCACTCTAGTTCACCAGTTTCAAATGCAGTTCC
+
EFGGGGGGGGGGGDGGGGGGGGGGGGGG@GGGGGGGGGGGGGEGGGGGGGGGGGGGGGGGGGGGGGGGGGGGFGGGGGGGGGGGGGGGGGGGGGGGGGGGGGGGGGGGGGGGGGGGGGGGGGGGGGGGGGG@GGFGGGGGGGGGFGGCFGGGG7CGGGGGGFFGGGGGGGGGGGG):5CFFGGGGGGGGGGGGCFFFF=GF;AG<AFFGCBGGFECEBBFFFFFGG>F?FFFFFBFFFFFFFFFFB<:??F:8>:69AF><<<,)6464:24)28)044<
@M02352:288:000000000-CKWC8:1:1101:9138:4879 2:N:0:ATGCGCAG+CTCTCTAT
TAATCTTGCGACCGTACTCCCCAGGCGGAATGCTTAATCCGTTAGGTGTGACACCAACAAGCATGCTTGCTGACGTCTGGCATTCATCGTTTACGGTGTGGACTACCAGGGTATCTAATCCTGTTTGCTCCCCACACTTTCGCACCTCAGCGTCAGTATCGAGCCAGTGAGCCGCCTTCGCCACTGGTGTTCCTCCGAATATCTACGAATTTCACCTCTACACTCGGCATTCCACTCACCTCTCTCGAACTCAAGACCAGGAGTTTATAAGGCAGTTCCAG
+
FGGFGGGGGGGGGGGGGGGGGGGGGGEEGGGGGGGGGGFFGFGGGGGGGGGGGGGGGGGGGGGGGGGGGGGGGGGGGGGGGGGGGGGGGGGGGGGGFFEEGGGGGGAFFEGCFGGGGFGDGGGGGGGCEGGG>FGFE8DGGGGGGEDGGGGGGGGGGA=FDFFGGGGGGGGGGEDD4DGAEGGGGGGGGGC8C?FBFEDGFGFGFFFGGGAGGFFFF:<@EF;6CFD*3:??6@AFFFB0).)4)8?01804<????7)426?<1<BBA)))87@:*4):)
@M02352:288:000000000-CKWC8:1:1101:10403:4879 2:N:0:ATGCGCAG+CTCTCTAT
TAACCTTGCGGCCGTACTCCCCAGGCGGTCTACTTATCGCGTTAGCTTCGCCACTAAAGGATCAAGTCCCCCAACGGCTAGTAGACATCGTTTACGGCGTGGACTACCAGGGTATCTAATCCTGTTTGCTCCCCACGCTTTCGCACCTCAGTGTCAGTATCGGTCCAGGTAGTCGCCTTCGCCACTGGTGTTCCTTCCTATATCTACGCATTTCACCGCTACACAGGAAATTCAACTACCCCATATCGTACTCGAGTTAAGCAGGATCAGAAGCAGATCC
+
,@FFEGGGGGGCFFGGGFGFGGGGGDCG@+CFGGGGG<F>EGCCEFFGGGGGGG8EE=ECF,CCC?@CFGGG7CEECC+8BC?CFGGA,4BFGGC@FGEGGGEFFGGG8AFGGG,>,@FC>F<9,CDFGF9FGGGGCCE>FF8:E7CFFE8<;CFGFC@,;>C5*C>DGGG9,=)8<?DA4/:*97+<56/CCCCFAFFD6++37@A*>E>D7957@532,5.0*/(1.9*07*)648:02(((.)61:<?(4-8:81*)-).(((430<2)(,01).,2
@M02352:288:000000000-CKWC8:1:1101:24850:4882 2:N:0:ATGCGCAG+CTCTCTAT
TAATCTTGCGACCGTACTCCCCAGTCGGAATGCTTAATCCGTTAGGTGTGTCACCAACAAGCATGCTTGCTGACGACTGGCCTTCATCGTTTACGGTGTGGACTACCCGGGTTTCTAATCCTTTTCGCTCCCCCCGCTTTCGTCCCTGAGCCTCAGTATATTCGTAGTCGACTGCCTTCTCACTCGGTATTCTGTCTGATCCTTATGCCTTTCACCCATACACCTCACCTTCTCTCTCCTTCAGTATTTCTCACGTCAACCAGTATCCAATGCAGTTCCAT
+
EEEEAEF,CF>:@FFFE<CECFG,,;BCE7CCDFFF,CE<@FFG,9E,C6EEGGFC<@,6@@:,,:E,,C696,,BCF7BC,:E<<FFCEGG<?=+A+FG+,B<=<<,6@7>+4E;C=A?@;,?EF:+@8@B:C7>CGEF,+5@@+579>,,3A@E<37@C,=4@,*@3:*1*;*;9+A*+1,=>5**,4>=C*1**+4+1++2);=+*11:2:?**)(,6*.)*//*(/)/;4<33)(.).)-))))).))-)..3:5).3(-).4)6).(.)*)9>)))
@M02352:288:000000000-CKWC8:1:1101:16878:4890 2:N:0:ATGCGCAG+CTCTCTAT
TAATCTTGCGACCGTACTCCCCAGGCGGAATGCTTAATCCGTTAGGTGTGACACCAACAAGCATGCTTGCTGACGTCTGGCATTCATCGTTTACGGTGTGGACTACCAGGGTATCTAATCCTGTTTGCTCCCCACACCTTCGCACCTCAGCGTCAGTATCTAGCCAGTGAGCCGCCTTCGCCACTGGTGTTCCTCCGAATATCTACGAATTTCACCCCTAAACTCGGAATTCCACCCACCCCCCCCGAACTCAAGACCCGGAGTTTATAAGGCAGTTCCAG
+
,CFFFGGGGGD:FGEGGGGGGGGGG8FEGGGDGGGGAFC,CFGGG<FG@CCFGGGFGGGGGG@,?FF,=C6CCF,8F,,?E<CFAAF,,9BFCACED=?CG9,,=FFEEEGG8,4,8CA4C=?5CF8EC>DGGFECB+6@86==EE8=@E?C:>8E:@FC,@;,6@:ECF9>F*3<*;7*5;1:*4,,,=ECF*17>;)/)1=798./5*=D++)2*)(,,6@+2:<D@5A6=*)(-4(4(,(((-(1(9()34)13,)(,4(,4<-)-6<2(45?FF)-.
@M02352:288:000000000-CKWC8:1:1101:9678:4892 2:N:0:ATGCGCAG+CTCTCTAT
TAATCTTGCGGCCGTACTCCCCAGGCGGTCTACTTATCGCGTTAGCTTCGCTACTCACGGATTAAATCCACAAACAGCTAGTAGACAGCGTTTACGGTGTGGACTACCAGGGTATCTAATCCTGTTCGCTACCCACACTTTCGCACATGAGCGTCAGTTACTGACCAGGGAGTCGCCTTCGCCACTGATGTTCCTCCAGATATCTACGCATTTCACCGCTACACCTGGAATTCCACTCCCCTCTCCAAAACTCTAGCCTGCCAGTTCTAAATGCAATTCC
+
EFFGFGFFGGGGEGEGGFFCFEGCDFEGEGGGGGGGGFGDEGGGCGFGGFGGGGCGGGGG78BFFFGGGGGGGFBFGGGGFFGGGGGGGG@EGGGGGGEFGGGGGGGGFGCGGFGGCEGGGGGAFGCGGGGGGGGGE?EGFCEGG8EFFGCGGEGDC;FDGG?D8DBFGGGGGF):?DCFFDG58EGFFCF=FE8;@FFGA+325+683:>DGF);+>>FFB<?<5897?F@?4-44833:??:77)8)8?F>AA8<:*4177:?49A<:<B9)96/8><
@M02352:288:000000000-CKWC8:1:1101:24834:4896 2:N:0:ATGCGCAG+CTCTCTAT
TAATCTTGCGACCGTACTCCCCAGGCGGAATGCTTAATCCGTTAGGTGTGTCACCAACAAGCATGCTTGCTGACGACTGGCATTCATCGTTTACGGTGTGGACTACCAGGGTATCTAATCCTGTTCGCTCCCCACGCTTTCGTCCATGAGCGTCAGTATATACGTAGTAGACTGCCTTCGCAATCGGTATTCTGTGTAATCTCTATGCATTTCACCGCTACACTACACATTCTATCTACTTCCGTATAACTCAAGTCAACCAGTATCAAAGGCAGTTCCAT
+
FFGGGGGGGGDGEGFGGGFFGGGGGGGGGGGGGGGGFGGGGGGGGGGGGEGGGGGGGGGGFGGFGFGGGGGGFGFGGGGGGFGGFGGGGGGGGGGGGGGGGGGGGGGGGGGGGFFGGGGGGGGGG9B8CFEFGGE:CGGGGGGGGGGFGCGDCGG>CCCFGFGGGFFEG;3EGFFFFFGF4DEGGGCEGGGGGFFFEF+++++=>CF7CFAFGFE=AAB@29=AG;;D3AAFFFCEEF3CEFF?:(42)62<24)*))94763><224<<)2((.4B<4:)
@M02352:288:000000000-CKWC8:1:1101:9362:4899 2:N:0:ATGCGCAG+CTCTCTAT
CAACCTTGCGGCCATACTCCCCAGGCGGTCAACTTAGTGCGTTAGCTGCGCCACCCACGACTCAAGGTTACAGACGGCGAGTTGACATCGTTTACGGCGTGGACTACCAGGGTTTCTTATCCTTTTTCCCCCCCACGTTTTCGTGCGTCAGTGTTATTTTTTGTCCTGGTAGCCGCCTTCGCCACTGATGTTCTTTCCATTTTCTACTCACTTCTCCGCTTCACTGGACACTCCACTACCTTCTACAACATTCTAGTGTGTCAGTTCTCAATCAAGTTCC
+
,@6C,C,C<6:C7+-;@F,;,B<EDF+@+8,CFFGFCF9F+BF7@FG<FGGGD7,8C?@+@,:C,5BC,:,,,CC++@+6>:F?,C55C+:EFF,4+@>B+=FG9@FF8,383,@9,5@;,@<,,@F,4,,+5@*14142BC*,*1*2=**4>9,51@,>CCCBBF,?<2+3+0/875**)/;=C76+<C9CG)*5)7401*1:<@?*7A)2?4)/+)--()-*2?(70/)00),8<>(3).2)5)4)).,)).)*6./)().).-4))--)))*)*.).
@M02352:288:000000000-CKWC8:1:1101:4879:4903 2:N:0:ATGCGCAG+CTCTCTAT
CATTCTTGCGAACGTACTCCCCAGGTGGGTCACTTATCACTTTCGCTTAGCCACTCAGACCGAAGTCCGAACAGCTAGTGACCATCGTTTACGGCGTGGACTACCAGGGTATCTAATCCTGTTCGCTCCCCACGCTTTCGTCCATCAGTGTCAATATATTGTTAGTGATCTGCCTTCGCAATTGGTATTATATGTAATATCTATGCATTTCACCGCTACACTACATATTCTAACCACTTCACAATACTTCAAGATAACCAGTATCAAAGGCAATTCTACAT
+
GGGGFGGFF7:FFFGGGFGGGGGEFEE@FGGFFFEGGCFFFGGGDGCEEGGGGG8EF<FGF7FE7CFG>+BFGFGDDFGCGGGCF8==FGFG>:F4>FG7FFE<E@CFEGFCEGFGG,CF9FF?F:@FGFC8++@>@EEEGE>>EGC6CCECFCCE:@AFGGG,;=,EE,>,@@5DF5C54CFF4FFGG,<BF?FCFF6@FGFGCFFGCFFD882):>.73;;;*:?7?FF=+;(77@EE5..)77)7?E<BA28BA??)3<2<942<)40,8??ABAFA-
@M02352:288:000000000-CKWC8:1:1101:13833:4904 2:N:0:ATGCGCAG+CTCTCTAT
TAATCTTGCGACCGTACTCCCCAGGCGGAATGCTTAATCCGCTAGGTGTGTCACTAACAAGCATGCTTGCTGACGACTGGCATTCATCGTTTACGGTGTGGACTACCAGGGTATCTAATCCTGTTTGCTCCCCACACTTTCGTACCTCAGCGTCAGTATCGAGCAAGTGAGCCGCCTTCGCCACTGGTTTTCCGCCAAATATCTACGAATTTCACATTTACACTTGGAATTCCACTCACCTCTCTCGAACTCAAGACTAGCAATATTAGAGGCAGTTCCAG
+
GFCF<EEAAFGBF7FDFEEGGCGEGGGGCFC@,CFGG9CFE,@7F,C<FBCFGD,6CEEFFGGGGFGF<FGF9EFGDFGGGGGGG,BEAD@=<FEEGD??7CFF8F<,<FGFGGCEEEGFFAE?A?AD,8>FC=:CE,EFDEFGG>=DGB8CEEG:F9=,B73:*3@,@9>DF5DGDCG44CCEFGF,,4AFC(822:):1@7+118C;E)+:+<+1+176@<+++.*9A4+@172:1?8?:22<D<:?<?2).2*(-/((4).).)--..(,,58*))-)
@M02352:288:000000000-CKWC8:1:1101:9356:4916 2:N:0:ATGCGCAG+CTCTCTAT
TAACCTTGCGGCCGTACTCCCCAGGCGGTCAACTTAGTGCGTTAGCTGCGCCACCCACGACTCAAGGTCACAGACGGCTAGTTGACATCGTTTACGGCGTGGACTACCAGGGTATCTAATCCTGTTTGCTCCCCACGCTTTCGTGCCTCAGTGTCAGTATTTGTCCAGGTAGCCGCCTTCGCCACTGATGTTCCTTCCAATCTCTACGCATTTCACCGCTACACTGGCAATTCCACTACCCTCTACAATCATCTAGTTTGCCAGTTCAAGATGCAGTTCC
+
9EFG<FFGGEGGGGGGGGGGGGGGGFGG@CCFGGGGCGGGDGG@EGFADEGGCFFFGG=@FEEGE9FEFFCEBADGGGDFGGGFGGGGEEDEGGCFEGGC@@FGGGFGGFCEGE,3C;,=EDDFGFGGGFGGGG,+3+@EC7*5*BF79@ECF@C?FFGFGFCCF9;,?:?EFGGCCD<64CGCDDF+<7CDC6@3>)+2+*+:)+;FD5>CCA3=+06(3<2?7*,*2*)*97)-6(.36>:0<A)):())-5)06)1)-.9?2)464))5496<7945
@M02352:288:000000000-CKWC8:1:1101:14711:4919 2:N:0:ATGCGCAG+CTCTCTAT
CAATCTTGCGAACGTACTCCCCAGGTGGGTCACTTATCACTTTCGCTTAGCCACTCAGACCGAAGTTCGAACAGCTAGTGACCATCGTTTACGGCGTGGACTACCAGGGTATCTAATCCTGTTCGCTCCCCACGCTTTCGTCCATGAGCGTCAGTACATACGTAGTAGACTGCCTTCGCAATCGGTATTCTGTGTAATATCTATGCATTTCACCGCTACACTACACATTCTATCTACTTCCATATTACTCAAGTCAACCAGTATCAAAGGCAGTTCCATAA
+
GFFGGGGGGGGGGCFEGFGFGGGGFFCDEGGGGGGGGGFFGGGGGEGFGGGGGG8EFGGGGGGGGGGGGGGGGGGGGFFGGGGGGGEGGGGFEGGEGGGGGFGGCFGGGGGGGGGGGGGGFGFGGFGF>DEGGEGGGCDE@CEE;D;+<::EECFGGA@DGG;BCBF;EGAFGGFGGF?5>GC*CCGGGGGGF*=CF>FC::8C?FFCFGFFGBFEGFBFFCEFGG37?FFF6A?5>CC?))644)54A9A?><<=9)560<9:>>A9>(3(((/-9>9))
@M02352:288:000000000-CKWC8:1:1101:12563:4935 2:N:0:ATGCGCAG+CTCTCTAT
TAATCTTGCGACCGTACTCCCCAGGCGGAATGCTTAATCCGTTAGGTGTGTCACCAACAAGCATGCTTGCTGACGACTGGCATTCATCGTTTACGGTGTGGACTACCAGGGTATCTAATCCTGTTTGCTCCCCACACTTTCGTACCTCAGCGTCAGTATCGAGCCAGTGAGCCGCCTTCGCCACTGGTGTTCCTCCAAATATCTACGAATTTCACCTCTACACTTGGAATTCCACTCACCTCTTCCGAACTAATGACTAGCAGTATTAGAGGCAGTTCCAG
+
EFFFGFGGGGGGGGGGGGCFGGGGGGGGGGGFGGGGGG9FEGFGGGGGGGGGGGGGGGGGGGGGGGGGGGGGGGGGGGGGGGGGGGGFGGGGGGGGGGGGGGGGGGGFGEDGFFFFGGGGGGGGGGGGGGGGGGGGGGGGGCDGGG:DEGGDGGGD;FGF@F?CEDCGGCFFGGGCDGGFEGDGGECC6CCCFEFFFFFGB8@;EFFG4:5FF+)2>5;ACF@FC>;*7AFFF=@E(((4863)..(-3>2))))*567(.5)-6>4<AADB08).844)4
@M02352:288:000000000-CKWC8:1:1101:8548:4938 2:N:0:ATGCGCAG+CTCTCTAT
TAATCTTGCGACCGTACTCCCCAGGCGGAATGCTTAATCCGTTAGGTGTGACACCAACAAGCATGCTTGCTGACGTCTGGCATTCATCGTTTACGGTGTGGACTACCAGGGTATCTAATCCTGTTTGCTCCCCACACTTTCGCACCTCAGCGTCAGTTTCGAGCCAGTAAGCCGCCTTCGCCACTTGTGTTCCTCCGAATATCTACGAATTTCCCCTCTACACTCGGAATTCCACTTACCTATCTCGAACTCAAGACCAGGAGTTTAAAAGGCAGGTCCAG
+
EFFFFGGGFGGECCFFGGAFFEGFGCB@FGFGGGGGGF<,@DEEGGFGGGGGGFGGGGGGGGGGGFGFCGGGGFGGGFGGFFFFGGGGGGCFGFGGGG:EEGFGGGGGGGGFGFGGG;FFG9EEEAFGGGDEGGCF@=ECFACGEEFGG?8E>EGGF,,@BE8CC7,4>CFF6997979//;EGC,4><CEF7*=(-8?D3+1+);=<FFFF7:3.0.37)+(+*1(9;FFF*146A<22)))).6?>:6(-8B<7(.8:<0(,(6-).4)2028(0)54)
@M02352:288:000000000-CKWC8:1:1101:11737:4940 2:N:0:ATGCGCAG+CTCTCTAT
TAACCTTGCGGCCGTACTCCCCAGGCGGTCTACTTATCGCGTTAGCTTCAGCACTGCAAGCAAGTTGCACCACTTAGTTATCTTCGTTTATGGCGTGGACTACAAGGGTATCTAATCCTTTTCGCTCCCCACGCTTTCGTTCCTCAGCGTCAATATAGTTCCAGTTAGCTGCCTTCGCTTTTGCTGTTCTTCTAAGTATCTACGGATTGCACCCCTACACTTAGTATTCCTCTACCCACCTCTTTATACTACACTTCCAGGTTCAACAACAAACACGGAGT
+
GAF,CFGGGGDGGDEGGGGFGGGDFFFD@:FDFGGGA@<CCF@FGGGGCC,CFFCECCF?F,CCE9,C,,CC,49CCGE,5,,:EBFC@<,,5B=F@E78FFG,C=??8BE9A,4CE=E94F<+=B,=B8,F@C+CEF>D@DECF,3=6CGE8,EED;@35@E,7@B;CFFCFG+997;39?,,=,=DE,5=E*1*>CB8BCF*(6?*;912;),.*2((9+>6+29DE++1;6)/6)//(6))./?)4)5)).<*))/)(.,)..))..(:(27(),(-,
@M02352:288:000000000-CKWC8:1:1101:11330:4942 2:N:0:ATGCGCAG+CTCCCTAT
TAACCTTGCGGCCGTACTCCCCAGGCGGTCTACTTATCGCGTTAGCTTCGCCACTAAAGCATTAAATCCCCCCACCGATTCTACACCTTGTTCACGGTGTGGTACACCGGGATCTCTAACTCTTTTCTCTCCCCACACTCTTGCACCACAGCGTGAGTAACCACCCAGGGCGCCCTTTGCTCCACTTATTCTTCCACAAATATACACGCATTACACCTCTACCTTCAGTTTTACCCTCCTCTCTCCCCCCCTAGATTCCCACTTCATAAGGCAGATTCCCA
+
FFGGFGGCFGDGECGGGFGGGGD:FGGG@CGGGGGGGGDGGFFGEGGGG@CGGGGGG8?,:F<F?5,CCF<+++4474++,,<55:,,,,:5,,5,44=+++,,,,:,+3++@+733,98,8@,:B,,76DG,>,@>+@,,,,,73,**,4,*13*=5,,5,24**5,***1*4)1**+;+2++*+++52+++)3).A)*2++1.1;*)*0**1.*;<()-9)/**)0)**0*=73),((.-.))(,,((-7((,7)-/))(,6))))))),.())/).))
@M02352:288:000000000-CKWC8:1:1101:11411:4948 2:N:0:ATGCGCAG+CTCTCTAT
CATTCTTGCGAACGTACTCCCCAGGTGGGATACTTATCACTTTCGCTTAGCCACTCAGCCTTACAGCCGAACAGCTAGTATCCATCGTTTACGGCGTGGAATACCAGGGTATCTAATCCTGTTCGCTCCCCACGCTTTCGTCCATCAGCGTCAGTATATTGTTAGTGATCTGCCTGCCCAATCGGTATTCCATGTAAACTATAAGCATTTCACCGCTACACTACATAATCTAACCACTTCACAATAACTCAAGACTAAAAGTTTCAAAGGCAGGTCCACAG
+
D9,BFFF9EGC@@FDFFGGGG@F6FFC<C@,@EFG9EFGFGGEECFF,,6CFGFGDGGFG?FFGF<FGEFCFFF8CF?CB9F9FEFC<E<FF=:FE@FCB,,C<,=EB:AA8?FCE99A9C,75@+@8=FGGG7:=+@3>,+==FAEFFGGGDC7<;,@,;,@DFAC;,,7,72;***4;ACCGGGGCD:DCD;=?E+=+0=88/*9@+=6@DF@F5824@FFFD752.AA+1;2)(()7935;<))7))).42:=4))).))).-)).041:058=3)((
@M02352:288:000000000-CKWC8:1:1101:24070:4951 2:N:0:ATGCGCAG+CTCACTAT
TAACCTTGCGACCGTACTCCCCAGGCGGATTACTTAATGCGTTAGCTATGTCACCAACAAGCAAACTCTCCGAACACTCGCGTTCCTCTTTTTCAGTGGGGGACCACACGGGTTTTAAACCCGTTTTCGTCCCCCCTTCTTCTCCCCCTGCGCTCCTATCTAGTCACTGCAACCCCTTTTCCACCTGTGTTTCCCCCACACTCTCTCAACTTTTCCCCCACACACTGACATTCACCCACCCTCCTCGCAACCACTACCTACAATCATTGAACCACTTTCC
+
,6,,CFFGGGCDECFFGFFCCFFCGGGG++,,:CFG,,,6@FGG7,C,,66,CEF9,,,,9,:,6,9,,:,+@:++4,4,7+@++,,,,,9A<,,,<5,,+++6++:,+8@++++386,,6++6@FC@+,3@CC@*35,63,5,3@:***,4****,,2<CF9<;,2,6<?>,,*2***/37+C<22++=97:)*/())*)257)***22****.995((,)4)**)*.****06)(-4(1(4((.((-(-(((,),(*).())()..4-))(()(0)).
@M02352:288:000000000-CKWC8:1:1101:17803:4955 2:N:0:ATGCGCAG+CTCTCTAT
TAATCTTGCGACCGTACTCCCCAGGCGGAATGCTTAATCCGTTAGGTGTGTCACCAACAAGCATGCTTGCTGACGACTGGCATTCATCGTTTACGGTGTGGACTACCAGGGTATCTAATCCTGTTTGCTCCCCACACTTTCGTACCTCAGCGTCAGTATCGAGCCAGTGAGCCGCCTTCGCCACTGGTGTTCCTCCAAATATCTACGAATTTCACCTCTACACTCGGAATTCCACTCACCTTTCTCGAACTCAAGACCAGGAGTTTACAAGGCAGTTTCAG
+
AFGGGGGGGDGGG7FGGFFCGGGDGGEFGGGGFFDFFFGGGGGGGGGGGEFGGGGGFGGGGGGGGGGGFGGGGGGGGGGGGGGGGGGGGGGGGGGGGGGGGEGGFGG8EECAFEFGGGGGGFFGGGFGFFGGDGGGGGGDGGGGGGGGGGGGGGD6EFGGGGGGGGGGGGGGEEDCCGDFA>GGGGGCEGGGGFF=BFFFFD68)+8DGF)+;7);>AEFEFFFGGFG<FFFFFFE?0:6)))6:4,4(8:AB82902<80:18(6)4<9?0(().*).6)
@M02352:288:000000000-CKWC8:1:1101:13861:4962 2:N:0:ATGCGCAG+CTCTCTAT
CAATCTTGCGATCGTACTCCCCAGGTGGGACACTTATTACTTTCGCTTAGTCACTGAAATAATCCAACAACTAGTGTCCATCGTTTACGGCGTGGACTACCAGGGTATCTAATCCTGTTTGCTCCCCACACTTTCGCACCTCAGCGTCAGTATCTAGCCAGTGAGCCGCCTTCCCCACTGGTGTTCCTCCGAATATCTCCGAATTTCCCCCCTACACTCGGAATTCCACTACCCTCTCTCGACCTCAAGACCAGGAGTTTAAGAGGCATTTCCAGGGTGGG
+
CFFGGGGGGGG9FCFGGGGGFEFGG<FGFGG@FGGGG@CFCFDEFGG@FG<FGGGAF<E<AAFGCFC@FFGFDEECCEFG9<FCFFFAB,7:CC7B<EEGGAF74FCECAAE<<;EEE?E8FFF=FDD4>CFGDE4>>EGDDDGFG>C6C=F9=,,3,838=,34DFC85+>9,43*;7*6<51/=:,59C*;<*9A@+*/)/5(=++;,07C>=ACA1(/:()*37C@+)));7=1()54:;9;?(8<2:01407-454:6))..(()-)52:62>:,((
@M02352:288:000000000-CKWC8:1:1101:24492:4977 2:N:0:ATGCGCAG+CTCTCTAT
TAATCTTGCGACCGTACTCCCCAGGCGGGAAGCTTAATGCGTTAGCTGCGCCACCAAGTGGTAAACCACCTGACAGCTAGCTTCCATCGTTTACGGCGTGGACTACCAGGGTATCTAATCCTGTTTGCTCCCCACACTTTCGCACCTCAGCGTCAGTATCGAGCCAGTGAGCCGCCTTTGCCACTGGTGTTCCCCCGAATATCTACGAATTTCACCCCTACACTCGGAATTCTCCTCACACCTCTCGACCTCACGACCAGGCGTTTACACGGAGGTGCAAG
+
9;FEFGGGGC:@@CFFFFGGGGGGGFFCFGGGGGGGGGDFFGGGGFGGGGGGGGGGGCFGGFGGGGGGGGGFFE,C85?FDFBFG,FFGFGGCCF7@F>F7>EFD,BAB+33@FGFE=CFCA<FDF8EGG,@F,+>>?,EC8EC>E,;C@DE**:8>CGC**4=B<A<FG9FFCC5***+22+<>7*08=CD7)).6>3<.:@C9=5C4/)::*6**04(,9<=FF<)-.76**66:234(4<B)142(-2)(((04(),(,-(-(44<2(((()().)))
@M02352:288:000000000-CKWC8:1:1101:25994:4979 2:N:0:ATGCGCAG+CTCTCTAT
TAATCTTGCGACCGTACTCCCCACGCGGAATGCTTAATCCGTTAGGTGTGACACCAACAAGCATGCTTGCTGACGTCTGGCATTCATCGTTTACGGTGTGGACTACCAGGGTATCTAATCCTGTTTTCTCCCCACACTTTCGCACCTCAGCGTCAGTATCGAGCCAGTGATCCGCCTTCGCCACTGGTGTTCCTCCGAATATCTACGAATTTCACCTCTACACTCGGAATTCCACCCACCTCTCTCGAACTCAATACCAGGAGTTTATAAGCCCGTTACAG
+
CBB@@EG96F7F7FGFE@FFFBE++8:FCE@8CFGFFAFFF<ECEGGFA,@C@E@6CB<FCF<F6,,6,C9FGGGB7FFFF8C?FGDFGFGGGA7C<BFDGGG9F<B,EC=B,5C@;=FFGA?EFD,@DFGFGGGGCF,@DEGG+88DFDFG>EG>F,3=>C@EC@F>DC,339F*9*4:9**=?661<;8>:*1-88?CFG6756)*/=::FA<A+53).+(1*:6)6>FFFF2((-32:?)())(),43:34)1876)8<(.444))6))(-)-)((-)
@M02352:288:000000000-CKWC8:1:1101:9634:4980 2:N:0:ATGCGCAG+CTCTCTAT
TAATCTTGCGACCGTACTCCCCAGGCGGTCTACTTAATGCGTTAGCTGCGCCACTAAAGAAACAAGTTCCCCAACGGCCAGGAGACCTCGTTTACGGCGTGGACTACCAGGGGATCTAATCCTGTTTGCTCCCCACCCTTTCGCACCTCCGCGTCAGTATCAGACCAGGTTGGCTCCTTCGCCACTGATATTCCTGCCTATTACTACGCATTTCACCGCCAACCCGGCACTTCCACCGCCCTCTTCTGTACTTCAGCCAACCAGTCTTAGTCGCAGTGCC
+
,<6E<CFGFC66C@EFGGGGGGFEG,@C@@F9FGGGGDFG@FF,CFGCF:CG:FE8F8,:,,CF,456CFGG,?:C7:+7B+++,++994BFFB<=+@:>:C7?<,<F=,BB+>>CDAF9CDC,,CF@9=EFFGCC+54@D9*:*>:7@,:;11;1*2,,22;C?CCC5F,,*=02/0;855CGGFF79++;+7A485A7++117AF/)55>*94*<)((-)-)5)3)()06/*-)4((,4((.)6)).)))))-*-:)((-1,),)))-.)-3)4)(--
@M02352:288:000000000-CKWC8:1:1101:9411:4991 2:N:0:ATGCGCAG+CTCTCTAT
TAATCTTGCGACCGTACTCCCCAGGCGGAATGCTTAATGCGTTAACTGCGTCACCAAATTGCAAGCAACCTGACGACTTGCATTCATCGTTTACGGTGTGGACTACCAGGGTATCTAATCCTGTTTGCTCCCCACACTTTCGCACCTCAGCGTCAGTATCGAGCCAGTGAGCCGCCTTCGCCACTGGTGTCCCTCCGAATATCCACGAATTTCACCTCGACACTCGGAATTCCCCTCACCCATCTCAAACGCAAGACCAGGAGATTAAGAGCCAGTTACAA
+
@@B<,CCCFG>GDC-CCC,,C,6B<<FGGGGFFFGFGEDFCGGCFGFG9F:@::EFGCE?EFG,,=BFC<FFF<:,C,,CF<,:@?,54:E9F,+BFDEFF98A=A49<BF<=<FGCEC:EFCA?DF9=B8F:DFC@FDF,8C=C+,=,>CCBCEC;9,543>*5@>3@,3@@9>C497>B5CE<8CC6A,+2*;>(555>7++)2.)1*0:1:<=9;(,:5(0770D3:68**(.,8(:((.34<)-4)((3,,5707632((()6)).,(,(),/))))
@M02352:288:000000000-CKWC8:1:1101:19713:4993 2:N:0:ATGCGCAG+CTCTCTAT
CAGTCTTGCGACCGTACTCCCCAGGTGGAATACTTAATACGTTAGCTGTGTCACCGAACATCCAGCCCACTAATAACAGGCATCCTTTGCTTACGGGGCTACCTACCAAGCTAACCATGCTTGCTTCCTACGCACGCGTCCGTACGCCACAGTATATACCTAGTCGACTGCCCGCCCACTCCACATGTTTAGCACTCTCTATGCATGTCTCTGCCACCTTACATATGCTTTCTACTTCCCTATATCTCAATTAAACCAATCACTATGACAGTACGATA
+
,F9FFGGGGGGGECFGGGGFGGGGG,CF,CF9EGGG,,<E,EE,F5F,5CFGGGF,C+6+,,,6,AF@,B,,,,,6,,,,:EF,,,C5,,9,,,,B++++,:B95,,,,,+:F9,,,,9,4,8+C,,@,4C+>+8+@+@8E+63@++0++5@F73,@E,,3@E;,**3**,74*;*/**/;*,,0,4,,,1++1*).+)21C++9:+2++++3//)50().=)1++)+)+383197)/7(/3.))6)4<)))).:FF0))()().)66)-4<)))(0-
@M02352:288:000000000-CKWC8:1:1101:22685:4996 2:N:0:ATGCGCAG+CTCTCTAT
TAATCTTGCGACCGTACTCCCCAGGCGGAATGCTTAATCCGTTAGGTGTGACACCAACAAGCATGCTTGCTGACGTCTGGCATTCATCGTTTACGGTGTGGGCTACCAGGGTATCTAATCCTGTTTGCTCCCCACGCTTTCGTGCCTCAGTGTCAGTATTTGTCCAGGTAGCCGCCTTCGCCACTGATGTTCCTTCCAATCTCTACGCATTTCACCGCTACACTGGAAATTCCACTACCCTCTACAATACTATAGTTTGCCAGTTCAAAATGCAGTTCCCA
+
FGGGGGGGGGGGGECFGFDCGGGDGGGGGGGCGGGGGGGGGGGGGGGGGGGGFGGGGGFGFGCGGGGGGGGGGGGGGGGGGDGFGFGGFGFGGGGGGGGGGGGGGGFGGGGGFFGGGFG,@FDAFGFAGGCGGGGCGGGGGGGFGGFGFGGE9FGGGGFFFCACDCFFGFFFGEDDDG>FB4CE779:EGFFG?BEDFFG4FF7CAAGGEAFGFFB5=9;BFFFGGFG7BFFF+;7@@@FBB:8AAB)<:A)-)<FFA4)443899<AB47BAB*67)6))
@M02352:288:000000000-CKWC8:1:1101:9299:5000 2:N:0:ATGCGCAG+CTCTCTAT
TAATCTTGCGACCGTACTCCCCAGGCGGAATGCTTAATCCGTTAGGTGTGTCACCGAACAGTATACTGCCCGACGACTGGCATTCATCGTTTACTGTGTGGACTACCAGGGTATCTAATCCTGTTTGCTCCCCACACTTTCGTACCTCAGCGTCAGTATCGAGCCAGTGAGCCGCCTTCGCCACTGGTGTTCCTCCAAATATCTACGAATTTCACCTCTACACTTGGAATTCCACTCACCTCTCTCGAACTCTAACCTGATAGTTTTGGAGGCAGTTCACG
+
FGGGGGFGFGGGGGGGGGGCFFFGG8FGGGGGGGGGGAFAFFGGGGGGGGGGGGGGGGGGGFGGGGGGGGGGEGCFEFG?FGFGGGGGGGGGGGAGGGGGGDGGGFGGGDGCEGGGFGGGGFGFGGGGGGGGGGGGGFGGGGFGFCCGGGGGDGGCGFGD7FFGGGGGGGGGGGDGGGGFFDGGFGGCEFGGGFF@FFF=FDFGEFFGGGFD+85ACF8=9F@+:CEGEB:@FFB20:>B2(<??<60:6:AFF)*,6)8><<)-65(-,.2015<=:4-,
@M02352:288:000000000-CKWC8:1:1101:13786:5005 2:N:0:ATGCGCAG+CTCTCTAT
CAATCTTGCGATCGTACTCCCCAGGTGGGACACTTATCACTTTCGCTTAGTCACTGAGATAAATCCCAACAACTAGTGTCCATCGTTTACGGCGTGGACTACCAGGGTATCTAATCCTGTTCGCTCCCCACGCTTTCGTCCATGAGCGTCAGTACATACGTAGTAGACTGCCTTCGCAATCGGTATTCTGTGTAATATCTATGCATTTCACCGCTACACTACCCATTCTATCTACTTCCATATGACTCAAGTCAACCAGTATAAAAGGCAGTTCCATAGTT
+
FGGGGEGGGEDFDFFGGEA,CFEFDCEFGGGGGGGDE@EFGFFGGGDFGFEFGGGGGFGGGGGGGGGGGGGGGGEFGCGGFGGGGGGGGEGGGEGGGGGGGGGGGGCFGEEGGGGGFAFFGFFGGFGCEFGGG7FFGGGGGGGGGGCDECEGGFGGGCFGGGDBDDFFFFGG9FGGDDDDFFGGGFGGG7;7DE+:E+=@FF=D4F@@F@FCGB=BGF@;3)(;DG@738:FFC7CC?4EE)9)9C3.343677CF8@4-46))6).,3((,.)*)*)).6
@M02352:288:000000000-CKWC8:1:1101:23046:5006 2:N:0:ATGCGCAG+CTCTCTAT
TAATCTTGCGACCGTACTCCCCAGGCGGCATGCTTAATCCGTTAGGTGTGTCACCAACAAGCATGCTTGCTGACGAATGGCATTCCTCGTTTACGGTGTGGACTACCCGGGTATCTAATCCTGTTTGCTCTCCACGCTTTTGTGCTTCAGTGTCAGTATTTGTACAGGTAGCCGCGTTCGCCACTGATGTTCCTTCCAATCTCTACGCACTTCACCCCACCCCTGGAAGATCCAACTCCCTCTACAACTCTCTCGTTTGCCTCTTCAAAATGCCTTCTCC
+
FFGAFFGFEGFGD@@F7FFGGG8BFGGG+@:CFGGGG<CF7FGGD8E@56CFGDE,,BFF,B8,C8AF9CEFGG:,+C<9C=9?,,,:CDDF+?B+B@C@7FE9<4:,+++4+A,8@8,7,8,:AF?;3C,CAFG+@68+,@=,,,,?ADFDD2,,3,@;=,@,,,@,;,,,,*3**/3*5C*40CC9,,,+41183B+2)=@D48)>3*5976.0*)((()()*:3<()**1*),(.).4(()).)).5434)(.3<3<A)).9>)-67>7))*-/.4)
@M02352:288:000000000-CKWC8:1:1101:14883:5010 2:N:0:ATGCGCAG+CTCTCTAT
TAATCTTGCGACCGTACTCCCCAGGCGGAATGCTTAATCCGTTAGGTGTGACACCAACAAGCATGCTTGCTGACGTCTGGCATTCATCGTTTACGGTGTGGACTACCAGGGTATCTAATCCTGTTTGCTCCCCACACTTTCGCACCTCAGCGTCAGTATCGAGCCAGTGAGCCGCCTTCGCCACTGGTGTTCCTCCGAATATCTACGAATTTCACCTCTACACTCGGAATTCCACTCACCTCTCTCGAACTCACGACAAGGAGTTTATAAGGCAGTTCAAG
+
GGGFGGGGGGGGGFFFGGGFG7FFGFCGGGGGGGGGEAE9FFFGGFE@FGFGGGGGFFEGFFGCFGGGGGCFGGDFFG=FEGFGGGGGFGCEFFCC?D=FFGGGGGGGGGGGGGGGGGGGGFGGGEGFGGGGGGGGGCFEGEGGECEGGGFGGGGE:@;=87DCGFFGCFGFF7>DDDGFFCEECFEC:CGGGCC==?)CFCFGFFF31=3:@F?;>;8<96@AFF033>?46=A)48:<7??BD2:)42(.<.(.3().(438?2<49A24(().16)6-
@M02352:288:000000000-CKWC8:1:1101:23462:5013 2:N:0:ATGCGCAG+CTCTCTAT
TAATCTTGCGACCGTACTCCCCAGGCGGTCTACTTATCGCGTTAGCTTCGTTACTAAGTGATCAAGTCACCCAACAACTAGTAGACATCGTTTACGGCGTGGACTACCAGGGTATCTAATCCTGTTCGCTCCCCACGCTTTCGTTCCTCAGCGTCAGTATCTGTCCAGGTGGCCGCCTTCGCCACTGATGTTCCTTCCAATCTCTACGCATTTCACCGCTACACTGGAAATTCAACTACCCTCTACAGTACTCTAGTCTACCAGTTCAAAATGCCATCCCA
+
F<F9DGGDFGFGGGGGCGGGGGG@DGE:CCCAFGGCFGGGGGDGGGFGGG<EGEGGGFCEECFGGFGGGGDCEFCFGFFFGGFGGGGGGGD8FFFEGGGGGGGGCFFGFFGGFGGFAFGA=FEGGGF8E8>BFGGGG6+CF7;FG@6C:E,AC78CCFFCFDCC9FFG?FF8F7C/C5<F6CCCGGDC>F72;CF?3;:@+;;:<AA<C=:DFC5AGA>(08>5*08*4BFFF4<<)5::3<?<A<>0-444<<:4-.*.424?<99).)523)))*(,2)
@M02352:288:000000000-CKWC8:1:1101:23032:5016 2:N:0:ATGCGCAG+CTCTCTAT
TAATCTTGCGACCGTACTCCCCAGGCGGAATGCTTAATCCGTTAGGTGTGTCACCAACAAGCATGCTTGCTGACGACTGGCATTCATCGTTTACGGTGTGGACTACCAGGGTATCTAATCCTGTTTGCTCCCCACGCTTTCGTGCCTCAGTGTCAGTATTTGTCCAGGTAGCCGCCTTCGCCACTGATGTTCCTTCCAATCTCTACGCATTTCACCGCTACACTGGAAATTCCACTACCCTCTACAATACTCTAGTTTGCCCGTACAAATTGCAGTTCCC
+
CEFGGGGGFGGGGGGGDGGGGGG:FEBBFGGGG9FGGGFGGGGGGGGGGGGGGGGGGGG8EE,C<CFFGGGGFGGGGGGGGGFGFGGGGFFGGC7:BFCFGGGGGDEGGGEFGGGGDAEBGAFFGGG9BF@GG<:>E>EGFGDDB>8=FGGGGGGGG9FEGGFCFCFCE7,4>EG>DDGFFGGGGF,>A@:9@AF=(B@F4@AFEFFDGGEFGFFFEBB09F@FGGF<;BFFA@EE113;7;(5<64<A>9)65)9<4FA<)8902(65)))-)/.*..8
@M02352:288:000000000-CKWC8:1:1101:6670:5032 2:N:0:ATGCGCAG+CTCTCTAT
CAATCTTGCGACCGTACTCCCCAGGTGGGACACTTATCACTTTCGCTTAGTCACTGAGATAAATCCCAACAACTAGTGTCCATCGTTTACGGCGTGGACTACCAGGGTATCTAATCCTGTTCGCTCCCCACGCTTTCGTCCATGAGCGTCAGTATATACGTAGTAGACTGCCTTCGCAATCGGTATTCTGTGTAATCTCTATGCATTTCACCGCTACACTACACATTCTATCTACTTCCGTATAACCTAAGTCAACCAGTATCAAATGCAGTTCCATAGTT
+
DFGGEFGFGGGGGGFGGGGG<@F@@6;@CAF@@<FDAEDEFGGDC@B4FCDGGGDEGGFGGFEFFGGF8@FFFDG?FGFFGGGGGGGGGGGE7=FFGDF9F@F8AF:F,=EFG,FF,E9FFC=FDFG+@DC@CFE7,CFEGCFFCD=DGGGGGGEACBEFGFGCGG,DFCFGDGC9C7<?/7;AD7CF@:D@FEFCC@B@FFAFCFACF7BD4)5:EA8EF6@F767@<77@AFCCFF38)(,)9C()6506<:BF(17<<64)6)).-5-)6<*:?274:
@M02352:288:000000000-CKWC8:1:1101:18189:5046 2:N:0:ATGCGCAG+CTCTCTAT
CATTCTTGCGAACGTACTCCCCAGGTGGGTCACTTATCACTTTCGCTTAGCCACTCAAACCAAAGTCCGAACAGCTAGTGACCATCGTTTACGGCGTGGACTACCAGGGTATCTAATCCTGTTCGCTCCCCACGCTTTCGTCCATGAGCGTCAGTATATACGTAGTAGACTGCCTTCGCAATCGGTATTCTAAGTAATATCTATGCATTTCACCGCTACACTACTTATTCTATCTACTTCCGTATAACTCAAGTCAACCAGTATACAAGGCAGTTCCATAG
+
GGGGGGGGGGGGGFGGGGGGGGGCFEA<@@F8FDGGCFCEFGGGGGGGGGFGGGGGGGFGGGCFEGCGGGGGGCGFFFGGGGGGGGEGGEGG:?FFBFFGGGGFGFFFEFGEFFFG,,CFGGEFFEFFCEEFGGGEEGGGGE+=EGFGA6:EEGGFGCC9E>9>5CEAAFFE6:5<CCDBECFG4?,=9=E@C?F4CFAFFFFFCFFC7EFCCB;D5:;F@A;6+39;?A8A7@??EFFEF<;<?>24<AAF2<<FF2>??FF))).)50:<13=>?BDF)
@M02352:288:000000000-CKWC8:1:1101:14063:5055 2:N:0:ATGCGCAG+CTCTCTAT
TAACCTTGCGGCCGTACTCCCCAGGCGGTCTACTTATCGCGTTAGCTTCGCTACTCACGGATTAAATCCACAAACAGCTAGTAGACAGCGTTTACGGTGTGGACTACCAGGGTATCTAATCCTGTTCGCTACCCACACTTTCGCACATGAGCGTCAGTTACTGACCAGGGCGTCGCCTTCGCCACTGATGTTCCTCCAGATATCTACGCATTTCACCGCTACACCTGGAATTCCACTCCCACCTCCAAAACTCTAGCCTGCCAGTTCTAAATGCAATTCC
+
CCFFGCF<FE7@:FFGGGGGGEG78@::6CFFGFFGGGGCF@FGEG9F,6CFFG,C?EFCCFGGGGGGCG<=EF@F,B,C,BA5,55A,CCFGGFFDGG4B+B4EG<8E<CFGGGCGA<3E;<5:?<CCGGEFCA++@D>>EE>+CGCFFGFE9:C8EB@,E@,,><,8>*>1:7D4DGA)*;EDFF<7CCDC?F.58)28+++1+;DG*)9*7<FG:1(2725>C?4366)/949)(.8((-.46?742::72<=9?44(()).)645:)).4@>424<
@M02352:288:000000000-CKWC8:1:1101:25919:5057 2:N:0:ATGCGCAG+CTCTCTAT
CACCGTTGCCGGCGTACTCCCCAGGTGGTATACTTAACGCTTTCGCTTGGGCGCTGACTGTTTATCGCCAACACCGAGTATACATCGTTTACGGCATGGACTACCGGGGTATCTAATCCCGTTCGATACCCATGCTTTCGTGCCTCAGCGTCAATATCTGTCTAGTAAGCTGCCTACGCTATCGGTGTTCTTTGTGATATCTATGCATTTCACCGCTACATCACAAATTCCGCCTACCTCTACAGCATTCAAGTCTGACAGTATCAATGGCAGTTTAATAG
+
GEFFGGGGDFG>CFGGGFGGGGFGG@@EGGGGGGGGGGGGGGGGEEEGGEGGGGGGGGGGGGGGGGFGGGGGGGDGGGFGGFFGGGGGGGGGGGG@FGGGDFGGGGDEGGG8FFGGGGGGEFFFFCFD@D@CFFGFGFFGGGD>AFEGFDGGECFC;@F9@@;2DDBEFFDGG57CFDCD>GGCGGCEEGGGGFA8):AGFC6CC+@7CE+2+/(.:>;<CB<F7C:G<FFF)5834:?AB2<270196A2)).69A>=)<AA<A))))2(42(=4?4)4)
@M02352:288:000000000-CKWC8:1:1101:26689:5075 2:N:0:ATGCGCAG+CTCTCTAT
TAACCTTGCGGCCGTACTCCCCAGGCGGTCTACTTAATGCGTTAGCTTTGAAAAACAGAACCGAGGCTCCGCGCATATAGTAGACATCTTTTACGGCGTGGACTACAGGGGTATCTATTCCCGTTTGCTCCCCACGCTTTCGCACGTGAGCGTCACTGTTGACCTAGCTGGCTGCCTTCGCCACAGGTATTTCATCAGATATCTACGCACTTTACCGCTACACACGAAATCTTCCAACCATCTCTCACACCCTAGTTCACGATTTCGAAATACATTTCCC
+
<,,,;CEFGGGGEGEFCDFGGGGGGGGG+@BEFGGGGGGGGGGCGGG9AFC9,@6,C<<A=,+++4+:CE,,4@+++,,5<?F@F<,A,9,C99+4>F7C:@A=,8,83BFF+FFGG,77,E+@==+8,@,@+DC+@:@*,4*5**1*46<EC>5*,6CFBFC,23,,2,,=,*17*;9:D75**/*5+=+++)+)/**+1@F:3185**.2**6**7((-04**)(93>*/=*6))((()(.)-2)-)(((-.(/.6*-(-,((.((((8).2*.72-,
@M02352:288:000000000-CKWC8:1:1101:11608:5080 2:N:0:ATGCGCAG+CTCTCTAT
TAACCTTGCGGCCGTACTCCCCAGGCGGTCAACTTAGCGCGTTAGCTACGCCACCCACAGCTCAAGGCTACAGACGGCTAGTTGACATCGTTTACGGCGTGGACTACCAGGGTATCTAATCCTGTTTGCTCCCCACGCTTTCGTGCCTCAGCGTCAGTATCTGTCCAGGTGGCCGCCTTCGCCACTGATGTTCCTTCCAATCTCTACGCATTTCACCGCTACACCTGAAATTCTACCACCCTCTACCACACTCTAGTTTGCCAGTTCGAAATTCAGTTCC
+
GGFFCFGFGGGDGCCFEFFE,@FEFGECCFGEGGGGGGGDGG@FGFGGGGGGGGGGGGGGG?FGGGGGGGGGGGGGGGGGGGGGFGGGGGGGGGGGEGGGGGGGGGGGGGGGGGGGGGFGGGGGGGGGGGG>DEGGGDEGGFEG5>@C?FCCC5EGCDD;EAFGDGGE?FCF,;<DCGG43>CGGFGFGG?CFCFCEFCFFF@FCC6*9E:CFF>@FEB76B?F:<75)*9F?9<A9>BB6:::7)422:2(,-)*.-856AA7?BAF0?08-)1)*-)-
@M02352:288:000000000-CKWC8:1:1101:13104:5091 2:N:0:ATGCGCAG+CTCTCTAT
TAATCTTGCGACCGTACTCCCCAGGCGGAATGCTTAATCCGTTAGGTGTGACACCAACAAGCATGCTTGCTGACGTCTGGCATTCATCGTTTACGGTGTGGACTACCAGGGTATCTAATCCTGTTTGCTCCCCACACTTTCGCACCTCAGCGTCAATACTTGTCCAGCGAGTCGCCTTCGCCACTGGTGTTCTTCCGAATATCTACGAATTTCACCTCTACACTCGGAATTCCACTCGCCTATCCAAGATTCAAGCCATCTAGTTTCAAAGGCAGTTCCGG
+
CCFGFGGGGGDGCEFGGG9EFGF@D@CFEEGDFFGGGGFGGGGGGGGGGGFGGGGGGGGFGGGGGGGGFGFGGGGGGGGFGGGGGGGGGFGGGGGGGGGEGFCCFGGGCFGE8EFGGGCGFFGGGFGGGGGFGFGE+@FDGGGGGGDGGGFGEEGGFF,=DCE9FFGFGEGEFEGGGGGF>GEGFCDFDFGGGEFEFDADF7@;<A:DC5:FFF)89;@ECA;2>775;FFFF?AA7((44())5<4,3)44>2-9?<6264<<>DDABF>?F7<:?2.(-
@M02352:288:000000000-CKWC8:1:1101:18910:5105 2:N:0:ATGCGCAG+CTCTCTAT
TAATCTTGCGACCGTACTCCCCAGGCGGAATGCTTAATCCGTTAGGTGTGACACCAACAAGCATGCTTGCTGACGTCTGGCATTCATCGTTTACGGTGTGGACTACCAGGGTATCTAATCCTGTTTGCTCCCCACACTTTCGCACCTCAGCGTCAGTATCGAGCCAGTGAGCCGCCTTCGCCACTGGTGTTCCTCCGAATATCCACGAATTTCACCTCTACACTCGGAATTCCACTCACCTCTCTCGAACTCAAGACCAGGAGTTTATAAGGCAGTTACAG
+
FFGGFGGGFGGGGFEFGGFGFCFGFGECGGGGGGGGGGGGGCFFGGGGGGGGGGGGGGGGGGGGGGGGFGFGGGGGGGGGGGFGGGGGGGGGGGGGGGGGGGGGGGFF8FGDGFGGGGGGF9FFGGGGGGGDGG7FEDEFFGGGGG,=88DECE83E;EDCFGGEGFGFCFGGGGGDCFF>DEEDFGGGGC>CCFB@E>>F7@CE453C55;FFFFEFEEEFF6C77<1>@FBF4>BF>3,(.2>??F<B6:7:7FBFF<BF<(:<A6<FBB<:DBF)44)
@M02352:288:000000000-CKWC8:1:1101:12094:5117 2:N:0:ATGCGCAG+CTCTCTAT
CAATCTTGCGACCGTACTCCCCAGGCGGAATGCTTAATCCGTTAGCTGTGCCACCTACCAGTATACTCCCCGACGAATTGCATTTCTCGTTTACGGTGTGCACTAACAGTGTCTCTAACTGTGTTTGCTCCCCACACTTTCGTACCTCAGCGTCAGTCTCGCGCCTGTGAGCCCCTCTCGCTCCTGGTTTTCCTCCGAATATCTGCGTATTTCACCTACACACCCGGACTCACCCTCCTCTACCTCAAGCTCAAGACCAGGCATTCACTGGGAGTTTCCGG
+
,E@,6EFGGE+7@@FGGGGGGGGG,<FGGGG8FEGGGG9F+DF@:,C,,:,C<F<,C,,666,66CA,,,,+8=+++,4,9,,,,,,,6B+44?4FFGG@,,,5,4:5E5?F,C,@;,,,,C,AC=<>,>E>FGG+>D8@DE=@+@,61D89+13+73,8,+**56*7D,,?E19*/CF***,40,,,10=+;*+0()):);7+)1)/*2)+1+1;A6(6@6,.:)-)(0)/076(4-(4:))-24,.,5,822)1..)(4((.-)).)-((((0(0-)((
@M02352:288:000000000-CKWC8:1:1101:4491:5122 2:N:0:ATGCGCAG+CTCTCTAT
TAATCTTGCGACCGTACTCCCCAGGCGGAATGCTTAATCCGTTAGGTGTGACACCAACAAGCATGCTTGCTGACGTCTGGCATTCATCGTTTACGGTGTGGACTACCAGGGTATCTAATCCTGTTTGCTCCCCACACTTTCGCACCTCAGCGTCAGTATCGAGCCAGTGAGCCGCCTTCGCCACTGGTGTTCCTCCGAATATCTACGAATTTCACCTCTACACTCGGAATTCCACTCACCTCTCTCGCACTCAAGACCCGGAGTTTATAAGGCAGTTACAG
+
GGGGGGGGGGGEFGFEGGGGG7FGGGGGGEGCGGGGGGEFGGGGGFGGGGGGGGGFFG7FGGGGGGGGCFGFGFGGGGGGGGGFGGCEFGGFGGGGGF4CEGGGGG8,EEGGG@AFGGGGGGFDFGCEBB8FGGGGGGGDG6CEGGGFEGC=EGG:FGD,>CC6ED@GGC:CFEGGGDGF4C*/?,,>8FE++@FFBE;CFFFGEF:D4:>CC65F+)789+(+012)(:9F=FF>7:?<7:7??BB(4;B012)*.3),4(2<1646<6)5:2:<44<A8
@M02352:288:000000000-CKWC8:1:1101:19211:5124 2:N:0:ATGCGCAG+CTCTCTAT
TAATCTTGCGACCGTACTCCCCAGGCGGAATGCTTAATCCGTTAGGTGTGTCACCAACAAGCATGCTTGCTGACGACTGGCATTCATCGTTTACGGTGTGGACTACCAGGGTATCTAATCCTGTTTGCTCCCCACACTTTCGTACCTCAGCGTCAGTATCGAGCCAGTGAGCCGCCTTCGCCACTGGTGTTCCTCCAAATATCTACGAATTTCACCTCTACACTTGGAATTCCACTCACCTCTCCCGAACTCAAGACTAGCAGTATTAGAGGCAGTTCCAG
+
FGGFGGGGGGDGGGEFGGGGGGGEGGGGGGGDCGFEFFFGGGGGGGGFGFGGGGGGGGGGGGGGGGGGGGGGGGGGGDGGGGGGGGGGGGGGGGGGFFFGDGGGGGGGGGGGGGGGGGFGGGGFGGGGGGGFGGGGGGFFDEGGGGGG?DG6+1CE7@@DEFGGEFGGC:CFGEG7DGC/**4AFGGGGGGGGEFB@A=FFGF@CF3CFCF717<B95);9C@AFGEG<4FF6@E3(/6(),,((((429()554FB<=:<>3>)).).))3(43:FB4<-
@M02352:288:000000000-CKWC8:1:1101:11715:5129 2:N:0:ATGCGCAG+CTCTCTAT
TAATCTTGCGACCGTACTCCCCAGGCGGAATGCTTAATCCGTTAGGTGTGACACCAACAAGCGTGCTTGCTGACGTCTGGCATTCATCGTTTACGGTGTGGACTACCAGGGTATCTAATCCTGTTTGCTCCCCACACTTTCGTACCTCAGCGTCAGTATCGAGCCAGTGAGCCGCCTTCGCCACTGGTGTTCCTCCGAATATCTACGAATTTCACCTCTACACTCGGAATTCCACTCACCTCCCTCGAACTCAAGACCAGGAGTTTAAAAGGCAGTTCCAG
+
@F8FGGGGGGGGG7FFFFFGGGGCFFECGGGFGGGGGGGGGDFEGGDFGGGGGGGGFFCGFC7=CDD,,=FGGGEGGG?FFGGGFGFFFGGGGGFEDDGGGGGGGGGGFEEG8EGG,E9FFGGGGGFGGGGGGGGGGDGGGG,@DCFFGGC>EGGEFFGGG@DGGFGGGGCEFE7D4;>5?DGDFFG1=CGG>*8:2A5DFF7:76)*;=FFG=CF+8@<)1=CFFF3139BF49<:7:<B?(8:B><73:<A0)*.(0.4:2<(6))-.:6<?@:FF<A)
@M02352:288:000000000-CKWC8:1:1101:21206:5143 2:N:0:ATGCGCAG+CTCTCTAT
TAATCTTGCGACCGTACTCCCCAGGCGGAATGCTTAATCCGTTAGGTGTGTCACCAACAAGCATGCTTGCTGACGACTGGCATTCATCGTTTACGGTGTGGACTACCAGGGTATCTAATCCTGTTTGCTCCCCACACTTTCGTACCTCAGCGTCAGTATCGAGCCAGTGAGCCGCCTTCGCCACTGGTGTTCCTCCAAATATCTACGAATTTCACCTCTACACTTGGAATTCCACTCACCTCTCTCGACCTCAAGACTAGCAGTATTAGAGGCCGTTCCAG
+
GFGDFGGGGGGGGGEDFGFFGGGGGGGGGGGGGGGGGGGGGGGGGGGFGGGGGGGGGGGGGGGGGGGGGGFGGGGGGEEGGGGGGGGGGGGGGGGGGGGGGFFFGGFGGGGGGGGGGFGGDEFEGGGGGCDFGFEGGFGGGGGGGGGGGGGGGGGGGFGG@FFGEGFGGGGGGGGDGGGF*;EGGGGGGGGGGFFDF4FGFGFGEAFGGGF7C=3;>A)7>ADAFF=D7F4A:=))6:?B7?7<??()(,47>?4B<AFBFBA<949<:>22-(.9DF?>4
@M02352:288:000000000-CKWC8:1:1101:13474:5143 2:N:0:ATGCGCAG+CTCTCTAT
TAATCTTGCGACCGTACTCCCCAGGCGGAATGCTTAATCCGTTAGGTGTGACACCAACAAGCATGCTTGCTGACGTCTGGCATTCATCGTTTACGGTGTGGACTACCAGGGTATCTAATCCTGTTTGCTCCCCACACTTTCGCACCTCAGCGTCAGTATCGAGCCAGTGAGCCGCCTTCGCCACTGGTGTTCCTCCGAATATCTACGAATTTCACCTCTACACTCGGAATTCCACTCACCTCTCTCGAACTCAAGACCAGGAGTTTACACGGAAGTTCCAG
+
GFFGGGGGGGDGGDFFGFFFFGGGGGCGGGGGGGFFFFGGGGFGGGGGGGGGGGGGGGGGGGGGGGGGGGGGGGGGGGGGGGGGGFFGFGGGGG>GFGGGGGGGGGGGGGGGGFGGGGGGGGGGGGGGE9FGGGG@CFFFGGGGGGCFFGFEGGGEGG9DEG7EGE:,>,>6@;CDCGF>BDEGGCC<8:8FC<F>@>BG:+8+78>D*:37+:<A+=<E<FD=FG;G0;FF4*.)(,44)(.(.3(,((())../,3;:((-(.-4)4)-((-.465)..
@M02352:288:000000000-CKWC8:1:1101:17828:5152 2:N:0:ATGCGCAG+CTCTCTAT
CACTGTTGCCAGCGTACTCCCCAGGTGGCTAACTTAATACTTTCGCTTTGGCACTCATCTTCAAGTAGACAAGCACCGAGTTAGCATCGTTTACGGCGTGGACTACCGGGGTATCTAATCCCGTTCGCTACCCACGCTTTCGTCCATCAGCGTCAGTACATACGTAGTAGACTGCCTTCGCAATCGGTATTCTGTGTAATATCTATGCATTTCACCGCTACACTACACATTCTATCTACTTCCATATGACTCAAGTCAACCAGTATCAAAGGCAGTTCCAT
+
GGGGGGFGFGFGGGEEGGFFFFGGFGFGGGGGGGGGGGGGGGGGGDCGGGGGGGAFFDGGGGGFGGGGGGGFGGGGGGGGGGGGGGFCGGGGGGEFGEGGGDGGGGFFGGGGGGGGGGGGGGEF<EGCEGGF<FGDGGEFFEFCEGGFFGGGCCCE:;9EGGGGGFGGGADEGGGCCGGFFDECGGCE5:EGFCFFEFFGF@FCEFA7FGFGGFFFGF9;;AD1>7)978@F6@.<<3)9;37;?<?BDFBA?>>@2-=<(36-)))).4)430)(9<<B)
@M02352:288:000000000-CKWC8:1:1101:7155:5154 2:N:0:ATGCGCAG+CTCTCTAT
TAATCTTGCGACCGTACTCCCCAGGCGGTCTACTTAGTGCGTTAGCTGCGCCACTAAGGCCTCAAGGACCCCAACGGCTAGTAGACATCGTTTACGGCGTGGACTACCAGGGTATCTAATCCTGTTTGCTCCCCACGCTTTCGCACCTCCGCGTCAGGATCAGCCCAGACAGTCGCCTTCGCCACTGGTGTTCCTTCTAATATCTACGCATTTCACCGCTACACTAGAAATTCAACTATCCCCTGCTTTACTCTAGCCTGTCAGTTTCACATGCAGTTCC
+
C6B@CFGFFGG@FFGGC8FFF7F6@E7@CFGGDGGGA@CCGDGGEFG9F@CFEGGGFD8CFGGFGCDFF@FGEFE,+C+4,?F9?FDCGGF8DFGC@FGF:ECF@DFG8E>F,DFFC,C@EF9E:>DD=ADCE@FF:8584D+*B>**,,5*BCG5;,@?ED,?FEB5B7CGFFG)9>DAFC85*2=C9C8*37@548@+131:)**19*)5*/6*<),(-).?C<5*6?6*/*).6.)6()((345)6:AB9<4*67F(.)-).))).)))).?964AB
@M02352:288:000000000-CKWC8:1:1101:26293:5161 2:N:0:ATGCGCAG+CTCTCTAT
TAATCTTGCGACCGTACTCCCCAGGCGGAATGCTTAATCCGTTAGGTGTGACACCAACAAGCATGCTTGCTGACGTCTGGCATTCATCGTTTACGGTGTGGACTACCAGGGTATCTAATCCTGTTTGCTCCCCACACTTTCGCACCTCAGCGTCAGTATCGAGCCAGTGAGCCGCCTTCGCCACTGGTGTTCCTTCCCATCTCTACGCATTTCACCGCTACACAGGAAATTCCACTAACCTCTCTCGTACTCTAGTGCGTCAGTTTTGACTGCAGTTCCAA
+
EEFGFGGGGGDGFEFFFDFGGGGGGGGGGGGGGGGGFGGGGGGGGGGGGGGGGFGGGEGDGG8E<EEGGGGGGGEGGGGGG<FGFGGGGGGGGGDFFGGEGFFGGECFGGDGFFFFGDFGGGGGGGGGGG,AFFEGGGGGGGGGGDDFGGCGEGGCFBFFEFGEGGCGDGGGG*9CDGGFFGGEGGCF6,4CCCFFB;4CADA>?F>DDEFGGFCFGF@@>A@4>91*4?6=B?D<?2?:2?B<232:<:()).684))((((--)47?6.)(./6@)).5
@M02352:288:000000000-CKWC8:1:1101:24122:5176 2:N:0:ATGCGCAG+CTCTCTAT
TAATCTTGCGACCGTACTCCCCAGGCGGAATGCTTAATCCGTTAGGTGTGACACCAACAAGCATGCTTGCTGACGTCTGGCATTCATCGTTTACGGTGTGGACTACCAGGGTATCTAATCCTGTTTGCTCCCCACACTTTCGCACCTCATCGTCAGTATCGAGCCAGTGAGCCGCCTTCGCCACTGGTGTTCCTCCGAATATCTAAGAATTTCACCTCTACACCCGGAATTCAACCCACCACTCTCGAACGCAAGACCAGGAGTTTATAAGGCAGTTCCAG
+
C<EFCCFG,@CCEGGGGGGFF,CFFD@CE:CEGFF5,C,ECF8FCGFCFEGFGGGFCCGD8FG9<FGF<F,CCFC:F<DFCD9AF<<FDGFEGGG7<??FGGGGGFFGG7C?<FEFF;FA9AAFFCF9=EDFGFECCEGG9>+=8B,?F,@=:F@EFFGA@FCEDGGGGG9CE*<CCDFFB*1ACGGG6EGGG?F@2?5D5>C;6++;@F+@FC?AC.//.@;58C@C@FFF472(,,4(((.4<?B2(:(39965215120((.5<6)5<4?B:?*)6<)
@M02352:288:000000000-CKWC8:1:1101:6653:5184 2:N:0:ATGCGCAG+CTCTCTAT
CATTCTTGCGAACGTACTCCCCAGGTGGGATACTTATCACTTTCGCTTAGCCACTCAGCCTTACGGCCGAACAGCTAGTATCCATCGTTTACGGCGTGGACTACCAGGGTATCTAATCCTGTTCGCTCCCCACGCTTTCGTCCATCAGTGTCAGTATATTATTAGTAATCTGCCTTCGCAATTGGTATTCTATGTAATATCTATGCATTTCACCGCTACACTACTTATTCTATCTACTTCCGTATAACTCAAGTCAACCAGTATCAAAGGCAGTTCCATAG
+
GGGGGGGCFGGGFEFGGGGGGGGGFGGFGFFFFGGGGGGFGGGGGGGGGGCFF<FDFDGGFFGGGGGGGGEEGGGGAFGGGCGGFGGGGGGGGEFGGGGGGFGGGFGGGGGGGGFGEGEFDGFFCFFGGGGGGCE>EGGGFGGEGGGGGGFGGGGDDGGGGGGGGGFFGGGCCFGFGGGD5CFGGFGGGG@FGFFEECAFFGFGE4AGCFCDFFFFGD1;;A@FCFC:CAAFF=CECEE3@;;;;@?C6;@@@<4?B2@?BB>22)-46:<7618<7))-)
@M02352:288:000000000-CKWC8:1:1101:15594:5189 2:N:0:ATGCGCAG+CTCTCTAT
TAATCTTGCGACCGTACTCCCCAGGCGGAATGCTTAATCCGTTAGGTGTGTCACCAACAAGCATGCTTGCTGACGACTGGCATTCATCGTTTACGGTGTGGACTACCAGGGTATCTAATCCTGTTTGCTCCCCACACTTTCGTACCTCAGCGTCAGTATCGAGCCAGTGAGCCGCCTTCGCCACTGGTGTTCCTCCAAATATCTACGAATTTCACCTCTACACTTGGAATTCCACTCACCTCTCCCGAACTCAAGACTAGCAGTATTAGAGGACGTTCCAG
+
FGGFFGGGFGEGGGFGFGGFEEGGGDFDGGGGGGGGFEGGGGGGGGGGGGGGGGGGGGGGGGGGGGGGGGGGG8,CEGGGGGGGGFAFGDGF7C:CFGGGGGGGGFFFGEEGFFGGG9EFCCGGGGGGCGEGGGG7CEGGFGG8D@:=DGF>EGGE,;3E@FFGCBCFGGCFFEG*7CFFFGGGG,=<=::F74CBBF+;F@=+9A>GCFFCCA5AFF3)>F;67F;<)88A=F@C;((4)3.4.(,34;?275268<6(0326AA249<3,((0-777<)
@M02352:288:000000000-CKWC8:1:1101:20587:5191 2:N:0:ATGCGCAG+CTCTCTAT
TAATCTTGCGACCGTACTCCCCAGGCGGAATGCTTAATCCGTTAGGTGTGACACCAACAAGCATGCTTGCTGACGTCTGGCATTCATCGTTTACGGTGTGGACTACCAGGGTATCTAATCCTGTTTGCCCCCCACACTTTCGCACCACAGCGTCAGTACCGATCCAGTGAGCCGCCTTCGCCACTGGTGTTCCTCCGAACATCTACGACTCTCACCCCTACACTCGGAATTCTCCTCACCTCCCCACACCTTAAGACCAGGAGTTTACAACGCCGCTCCAG
+
E,FB6,E,<FCCCFFGCFGGG@,,6C:+@@DF9,CDCCC@@,6FEE@EF@EFFAFGCFG<FFFFE,E9FFGCADFE:C=FFD,C<,?FGFFFFG+B4D4??5<FFCD,5?CF?F;EECFGGG9A5B,,,8=CC+>=8@,6C8CE8E,=7EGG8EE5D=,5**4*>,,6><26,1CDG4?)?<EG4=C4*28:D6+,(.8).+;+):5C)2)2C66)/<(:67.0*93<-89***-),.24.(,((.,-((().6)15()403(,().).6),((0(032:(
@M02352:288:000000000-CKWC8:1:1101:22783:5196 2:N:0:ATGCGCAG+CTCTCTAT
TAATCTTGCGACCGTACTCCCCAGGCGGAATGCTTAATCCGTTAGGTGTGTCACCAACAAGCATGCTTGCTGACGACTGGCATTCATCGTTTACGGTGTGGACTACTAGGGTATCTAATCCTGTTTGCTCCCCACACTTTGGTACCTCAGCGTCAGTATCGATCCAGTGAGCCGCCTTCGCCCATGGTGTTCCTCCAATTATCTACGAATATCGCGTCCACACTTGGAATTCCACTCACATCCCTCGAACTCAAAACTATCCGTATTAGAGGCAGGTCCAG
+
<F8,6CF<A++8@C-CFCFC,,CCGGGECCD8FEE@C,FFGGF@BCGGGG:9,,C<FFFGCFG?,EEG,=CEEC,,+8F@EFGGG,C@8BB?FFG+E488?E=EFF,<CEEF,:;@FC?,CF9EFGF9;D8FGE+>EEGG,,@=E>,=8DF6CEC63338++,46@>;D3@884<*<7?*3/***,,,,/*=B8+55)+18++:8+):<C)++)/)38(/)2/A+;.29=81+:<9(,.)),(.5:96(((.4,)*,,8))(-,(484943??0>(0))..
@M02352:288:000000000-CKWC8:1:1101:25993:5206 2:N:0:ATGCGCAG+ATCTCTAT
TAATCTTGCGAACGTACTCCCCAGGCGGATTGCTTAATCCGTTAGGTGCGTCACCAACCAGCCTGCTTGCTGACGCCTGGAATTCACCGCTTACGGTGTGGAGTCCCCGAGTATCTCAAACTGTTTTCTCCCCACACTTTCGTACCCCAGCGTCAGATTCGCGCCACTGAGCCGCCTTCGCCACAGGTGTTCCTCCACATATCTACGCATTTCACCTCTCCACTTCGCATACCTCTCATCCCCCTCCTCCACAACACCAGCCGTCTTAGAAGCAGAGCCC
+
,F,CEFGFGGGCCFFGGFGGGGG>GF7CG+B9EFGFGG9CFFG,C,EF,CCCFCF,,6,8CB<E,,B?,C55,=,,+9,+,:C=5,,,+++BC,++,98B=?,4,5,,++88,C,E,,,,,35C?F,,3C9FG,@FG8,@3+3,6+,51889C95:,,7,4>3:*1*,6,,2,*2)**0):2*=0*10><8++)3(/8/*;;+356))*2)1+19?9F8((976>6(*-.)*0*.51)-)),(-(2(((.,4,((04()(4(-,(,())-)6..)()(4(
@M02352:288:000000000-CKWC8:1:1101:13538:5218 2:N:0:ATGCGCAG+CTCTCTAT
TAATCTTGCGACCGTACTCCCCAGGCGGAATGCTTAATCCGTTAGGTGTGACACCAACAAGCATGCTTGCTGACGTCTGGCATTCATCGTTTACGGGGTGGACTACCAGGGTATCTCATCCTGTTTTCTCCCCACACTTTCTCACCCCAGCGTCAGAATCGAGCCAGTGAGCCGCCTTCTCCCCTGCTGTTCCTCCGACTATCTACGACATTCTCCCCTACACCCCGAATTCCACCCACCTCTCTCGAACTCAACACCCGTGCTCTTCACGGCACCCCCAG
+
FEGGGGGGGGGGGCCFGFFGGGGGGGGECE,CFFGGGGCFEGEGGGFG<FGGGGFDFCFGFGE<,=F,,CE<5C,4BEC,CFFGGF,:A+4D?,:++4+4=D<,46B,5BF,,E9E,,:,,,,:FG,@,DBGE<F@EE,@C,@3>8,=+>:>@933,3@@,,3*4>3?C:F?C*;**/;*;8:E4=,,5=C>+0B(())2>CAF)6)C)/2@7+7=8A8(2).)))-1-8:/**.((-(,33)4><()8:.6)3,90-)-,((()))--)(--(.(.(-((
@M02352:288:000000000-CKWC8:1:1101:12483:5225 2:N:0:ATGCGCAG+CTCTCTAT
TAATCTTGCGACCGTACTCCCCAGGCGGAATGCTTAATCCGTTAGGTGTGTCACCAACAAGCATGCTTGCTGACGACTGGCATTCATCGTTTACGGTGTGGACTACCAGGGTATCTAATCCTGTTTGCTCCCCACACTTTCGTACCTCAGCGTCAGTATCGAGCCAGTGAGCCGCCTTCGCCACTGGTGTTCCTCCAAATATCTACGAATTTCACCTCTACACTTGGACTTCCACTCACCTCCATCGAACTCAAGACTAGCAGTATTAGAGGCAGTTCCAG
+
FFGGGGGGGGGGGDEGGC<EGGG@EGGGEGGGFGGGFGGDGGGGGGGGGGGGGGGGFGCGGGGGGFGGGGGGGGCEFGGGGCAFFFCGGFGGDGDGEGGGGGGGGGGG8=FFF<FFGGGGGGGGGGGFFFGGGGE7CFFGGGGGGGFGGGGDGDEE:EFFECFG8::FFGGD6:9DGC7@BDGGGGC,8:CCGEFBBF8;AFFGEFFGGGFC:+7*>AEEFF@=++6D3A=CFAE6:<B?<1(,)6((8<B><0<F72*(4<>549A446)3(-8?=<-69
@M02352:288:000000000-CKWC8:1:1101:24306:5225 2:N:0:ATGCGCAG+CTCTCTAT
TAATCTTGCGACCGTACTCCCCAGGCGGAATGCTTAATCCGTTAGGTGTGTCACCAACAAGCATGCTTGCTGACGACTGGCATTCATCGTTTACGGTGTGGACTACCAGGGTATCTAATCCTGTTTGCTCCCCACACTTTCGTACCTCAGCGTCAGTATCGAGCCAGTGAGCCGCCTTCGCCACTGGTGTTCCTCCAAATATCTACGAATTTCACCTCTACACTTGGAATTCCACCTACCTCTCTCGAACTCAAGACTAGCAGTATTAGAGGCAGTCTCAG
+
EE8FEDGC,@:FEFGGGGGGGFG7FGECFGFFGGGGGD<FFGGGGGFGECFFGGEGGGGGG,EACFGGFGCG9F=FCFGFFEFFGGCFGDF@@,:49D=FGGFGGFGG8FE<FGGGF>?,C=FFFGGFGGFGG,@FE@=DAEG8=33D8DGGGGEGFFFCCCE85ACDC3,>8C*;*/C@>DE?6?:AE5888*@>BFFFFC7+7;5CFG3FG73A+=)/;686:C391;8CAAE((,(42<)3).8?BFFF72<=1)90144))64))5<(,4;,0).))
@M02352:288:000000000-CKWC8:1:1101:12428:5228 2:N:0:ATGCGCAG+CTCTCTAT
TAATCTTGCGACCGTACTCCCCAGGCGGAATGCTTAATCCGTTAGGTGTGACACCAACAAGCATGCTTGCTGACGTCTGGCATTCATCGTTTACGGTGTGGACTACCAGGGTATCTAATCCTGTTTGCTCCCCACACTTTCGCACCTCAGCGTCAGTATCGAGCCAGTGAGCCGCCTTCGCCACTGGTGTTCCTCCGAATATCTACGAATTTCACCCCTACACTCGGAATTCCACTCACCTCTCTCGAACTCAAAACCAGGAGTTTACACGGCAGTTCCAG
+
EAFA<FGGGGDFECFGGFGGCCE:FFCFGGGGFGGAF9FFGGGGGGGGG@FCFGFGGGGGFGGGF,CCFGDCFGEEGGGGGGGGGGFFFFFFDFFC=DGGCFECFG8FGGFFDFFFGGGGGGGFFGGGGGGGD?FDEDGCFGD6BE,==,@=>68CD9;FCFFEGGFF9FCFFE>D>4>>>?8EGGGGGGEF+9A:@4)>:FF+58:<CG>@GFFF*:(/8;;:FGDG6>?FF=<48?71)()(,4(280244()04(0.3(-(()6<A)40((0.*))-)
@M02352:288:000000000-CKWC8:1:1101:13890:5232 2:N:0:ATGCGCAG+CTCTCTAT
CAATCTTGCGATCGTACTCCCCAGGTGGGACACTTATCACTTTCGCTTAGTCACTGAGATAAATCCCAACAACTAGTGTCCATCGTTTACGGCGTGGACTACCAGGGTATCTAATCCTGTTCGCTCCCCACGCTTTCGTCCATGAGCGTCAGTACATACGTAGTAGACTGCCTTCGCAATCGGTATTCTGTGTAATATATATGCATTTCACCGCTACACTACACATTCTATCTACTTCCATATGACTCAAGTCAACCAATATCAAAGGCAGTTCCATAGTT
+
CEGGGGGGGGGGGECCGGCFGGGGG<FGGG?CFEGGG<FGFFFGGGG<CGGGGGGGGFFFGGGG@FEFFGGGGGGFFFFGFGGCEGFFGDBBE:CGEGCGG8BFDDE<FAFFGG;>=C?F49CCFG7FC8CFF+>FGGCEEEGA,,@CEGDEFGGGGGFDBFGGFFGGGFFE9EF>DC*:A5=;9F,:DGGGFEFC?+++=9:BCF+:=BC75?9AGFF);AEA*66+?F;==;><)/7;CEFC)773)4)9).<BFD))326:>4440(-4.)15=90)6
@M02352:288:000000000-CKWC8:1:1101:12079:5234 2:N:0:ATGCGCAG+CTCTCTAT
TAATCTTGCGACCGTACTCCCCAGGCGGAATGCTTAATCCGTTAGGTGTGACACCAACAAGCATGCTTGCTGACGTCTGGCGTTCATCGTTTACGGTGTGGACTACCAGGGTATCTAATCCTGTTTGCTCCCCACACTTTCGCACCTCAGCGTCAGTATCGAGCCAGTGAGCCGCCTTCGCCACTGGTGTTCCTCCGAATATCTACGAATTTCACCTCTACACTCGGAATTCCACTCACCTCTCTCGAACTCAAGACCAGGAGTTTATAAGGCAGTTCCAG
+
FEFFFGGGGGDGGGGGGGGGGGGGFG@EGGGGGGGGGGGGGGGGGGGGGDGGGGGGGGGFGGGGFGGGGGGGGGGGGGGCFGGGGGGGGGGGGGGGFGGGGGGGGGGGGGGGGGGGGFDGGGGGGGFGGGGGGGGGGGGGGGGGGG6?FGGGGGGGGGGGGGDGGGGGGFFFG5CGGGGFDGGGFF=;CCEFGCFD@BFGFG6+9CFDGGFGGFCB@FFFCF@AFF?G:3FFFBAB7:>F><<7BD:F:B?F7??F:2FB:B?:1<D)46A<:(7<4>DA5
@M02352:288:000000000-CKWC8:1:1101:24820:5248 2:N:0:ATGCGCAG+CTCTCTAT
TAACCTTGCGGCCGTACTCCCCAGGCGGTCAACTTAGTGCGTTAGCTGCGCCGCCCACGACTAAAGGTCACAGACGGCTAGTTGACATCGTTTACGGCGTGGACTACCAGGGTACCTAATCCTTGTTGATCCCCACGCTTTCGCACCTCAGTGTCGGTATCGGTCCATGTAGTCGCCTTCGCCACCGGTGTTCCTTCCTATACATACACATTTCACCGCTACACAGGACATCCACCTACCCATCTCCATCACGCGCTTCACCAGATGCGACAGAAGTCAC
+
F,EFFEFD?FG@@FFGGGGGGD<,,C:@6@@C9FGGGADF@FCGGFDEFC@:FF:+BCF>FB+C<<<=?<E?,,,@++++AECG9,5,8CFFFFGGDGG@FFEE,=,<,3:C=<,,8@7C4==,,:,:,,8@FFAF8*:E7,*4BEC*,64CC,,=E:,1BEE;C::++??<+9)2**//)*3:>*1***/9CA444?4:**0*)/**2</:*=A4@)((45)8C9(/(76*0)((.831:)(().3))))),(()((0.).),()))(,(((,)(*)).
@M02352:288:000000000-CKWC8:1:1101:15506:5255 2:N:0:ATGCGCAG+CTCTCTAT
TAACCTTGCGGCCGTACTCCCCAGGCGGTCTACTTAATGCGTTAGCTTTGAAAAACAGAACCGAGGTTCCGAGCTTCTAGTAGACATCGTTTACGGCGTGGACTACCGGGGTATCTAATCCCGTTTGCTCCCCACGCTTTCGTACATGAGCGTCAGTGTTTACCCAGGTGGCTGCCTTCGCCACTGATTTTCCTTCCAATCTCTACGCATTTCACCGCTACACTGGAAATTCCACTACCCTCTACAATACTCTAGTTTGCCAGTTCAAAATGCAGTTCCC
+
EFCEFGFDGG7EFCFFGCEGGGGGDFGGCEGFGGGGGDEFEGGGGFGGGGGGGGGGGGGGGGGGEGGFGGGEGGEFFFGGGGGGGGFGGGGGFECEGFG7>CFGFFGGGGGGGGGED3CFFGC,@BFGGGGGGGGGGGGFGGGGGGGGFFEEE>>>:,7B,@FFFGG*?<EEBCD4?DG3>*85*0=C7=CDFEF<;A6D;@ACEFFDGGBCCFF?8:;1404?7C00)67FF@24372:<8(5448AA:)4)6)/.<42348244):A))4))9>6<)5
@M02352:288:000000000-CKWC8:1:1101:16218:5260 2:N:0:ATGCGCAG+CTCTCTAT
CAGTCTTGCGACCGTACTCCCCAGGTGGGATACTTATCACTTTCGCTTAGTCACTGAGATAAATCCCAACAACTAGTGTCCATCGTTTACGGCGTGGACTACCAGGGTATCTAATCCTGTTCGCTCCCCACGCTTTCGTCCATGAGCGTCAGTATATACGTAGTAGACTGCCTTCGCAATCGGTATTCTGTGTAATCTCTATGCATTTCACCGCTACACTACACATTCTATCTACTTCCGTATAACTCAAGTCAACCAGTATCAAAGGCAGTTCCATCGTT
+
FGGAFFFFGGGGGC7DG8EFGGFGGGGGGGGGFFFGGFGDGGFGGGDGGFFGGGGGGGGGGGFFGGGGGEFGGGGGGCFGFGGGGFGDFFEEGGFEGGGFGGGGGGG<FGGGGGFGGF9EFGF@CFECGFCGGDCFFE@EC=:EFFFDGDCEFGGF:FFDFGGGFGGGFCFCBFGGGD5*;DECFGGCFGFDGFAEE8BGFCA8?6CFFF+::;@>GF1>@;@A;CCGEFFA7FC?);;;4=84?94.=;@?9<A??B><A:AAFFFF?3:<AFFB=<((.
@M02352:288:000000000-CKWC8:1:1101:25228:5278 2:N:0:ATGCGCAG+CTCTCTAT
TAATCTTGCGACCGTACTCCCCAGGCGGAATGCTTAATCCGTTAGGTGTGACACCGAAGGGCAAGCCCCCCGACGTCTGGCATTCATCGTTTACGGTGTGGACTACCAGGGTATCTAATCCTGTTTGCTCCCCACGCTTTCGCACCTCAGTGTCAGTATCGAGCCAGTCAGTCGCCTTCGCCACTGGTGTTCCTTCCCATCGCTACGCATTTCACCCCTACCAAGTAACTTCCACTAACCTCCCTCATACTCTCGTGAGTCAGTTTTGAATGCAGTTCCAA
+
FDF<@CFC,FFCEGFGGGGGG@FEGG:C6@,CFGGGGGGGGFGGGGGFGGGGGGGGGGEEGGDGFGGGGF>4@F7=FFCFG8FGGG9?FBFFCG>EFCFGGGG<8DCFDCCC<FGGGGGG9;FGGBFFFGFGEGG+B+A8FCCECGG56DDCDC:7,,7,BFFEG?7C93BF,=4/C:C)>**:*=;<@CE7@)7A1;B+;*)/(8<DDG3CFF91*73<?4,)90-:)/7@66<A::?().(((.(.69934)(),.86<<94<A)(4)6))-94@42)-
@M02352:288:000000000-CKWC8:1:1101:15243:5290 2:N:0:ATGCGCAG+CTCTCTAT
TAATCTTGCGACCGTACTCCCCAGGCGGAATGCTTAATCCGTTAGGTGTGACACCAACAAGCATGCTTGCTGACGTCTGGCATTCATCGTTTACGGTGTGGACTACCAGGGTATCTAATCCTGTTTGCTCCCCACACTTTCGCACCTCAGCGTCAGTATCGAGCCAGTGAGCCGCCTTCGCCACTGGTGTTCCTCCGAATATCTACGAATTTCACCTCTACACTCGGAATTCCACTCACCTCTCTCGAACTCAAGACCAGGAGTTTATAAGGCAGTTCCAG
+
FEFCGFFGGGGGDGGFGF9EGGGGGF@@CCGGFGGGGGGGGG?FGGGGGGGGGGGGGGF8F<FFFDGGG@FGEEF::FGGF<FCDAFFGGGGDDFGGGEEDE8?BEFEGGGE?FAEG=FFE9FGGG<FFGGGGGGGGGGGGDGC>88DGGF6CGGG<A=FCC85@<CFGADFFG*9C;C5@CEEGC,>8ECFC483>D:<8:F76FFCFF)+@:7=CA34>=@+2913;5?B?9)4<1(..33?<2:F02()4()1317?(182():64-5)13B:?4)))
@M02352:288:000000000-CKWC8:1:1101:22681:5294 2:N:0:ATGCGCAG+CTCTCTAT
TAATCTTGCGACCGTACTCCCCAGGCGGAATGCTTAATCCGTTAGGTGTGACACCAACAAGCATGCTTGCTGACGTCTGGCATTCATCGTTTACGGTGTGGACTACCAGGGTATCTAATCCTGTTTGCTCCCCACACTTTCGCACCTCAGCGTCAGTATCGAGCCAGTGAGCCGCCTTCGCCACTGGTGTTCCTCCGAATATCTACGAATTTCACCTCTACACTCGGAATTCCACTTACCTCTCTCGAACTCAAGACCAGGAGTTTACAAGGCAGTTCCGG
+
GGGGGGGGGGGGGGGGGGGGFGGGGGGGGGGGGGGGGGGGGGGGGGGGGGGGGGGGGGGGGGGGGGGGGGGGGGGGGGGFGGGGGGGGGGGGGGGGGGGGGGGGGGGGGGDGGGGGGEFGGGGFGGGGGGGGDFGGGGGGGGGGGGGDGGGGGGGGGE9FEGCGGGGGGGGGGGGDDGFFBDGEFGGFCCGGGCFFFEF:>GADFFFGG5F7:FF4+.3;>FFFGFFG<FFFFFFBFFF:9<)34<(.8<0AA>7=:05:<B:::<))55<(((.364)27
@M02352:288:000000000-CKWC8:1:1101:14043:5304 2:N:0:ATGCGCAG+CTCTCTAT
TAATCTTGCGACCGTACTCCCCAGGCGGAATGCTTAATCCGTTAGGTGTGACACCAACAAGCATGCTTGCTGACGTCTGGCATTCATCGTTTACGGTGTGGACTACCAGGGTATCTAATCCTGTTTGCTCCCCACACTTTCGCACCTCAGCGTCAGTATCGAGCCAGTGAGCCGCCTTCGCCACCGGTGTTCCTCCGAATATCTACGAATTTCACCTCTACACTCGGAATTCCACTCAACTCTCTCGAACTCAAGACCAGGAATTTATAAGGCAGTTCCAG
+
AFGFCGGGGECGGECDEFFGFGGGGFFGGGG?GGGGGGGGGGGGGGECGGGGGGGGGGGGGGG9AFEGGGGGGGGGGGGGGGCFGGGGGCGGGGGGGGGGGGG9FGFGGDGFGGFGGGGGGGGGGGGFGGGGGGGCGGGGGGGCEGGGGGGGGEGGGGFGCGGGGFFGGC98EGGGGGGFFGGD*/=C5C8@F<F@B53>ACFC);>D8=>DGFFF6537;+6+**3)83)06=4)80(358:?))()(41>7?46,8)(-,())4:))))5(.)(*46)-
@M02352:288:000000000-CKWC8:1:1101:14433:5307 2:N:0:ATGCGCAG+CTCTCTAT
AATCTTGCGACCGTACTCCCCAGGCGGAATGCTTAATCTGTTAGGTGTGACACCAACAAGCATGCTTGCTGACGCCTGGCATTCATCGTTTACGGTGTGGACTACCAGGGTATCTAATCCTGTTTGCTCCCCACACTTCCGCACCTCAGCGTCAGTATCGAGCCAGTGAGCCGCCTTCGCCACTGGCGTTCCTCCGAATACCTACGACTCTCACCTCTACACTCGGAATTCCACTCACACATCTGGAACCCAACACCAGGAGTTTACACGGCAATTCCAG
+
,F,6CE,;@@@@FFF,6EG8,C,,C+@7CGGD,C,CCF,,CFC<C5,E,,9CEFCE@<FFF?FCEGGGGD<EGD,@,,BEC,:B9?FE<==<CFCEEGGCFE<<<,,:=:<?5EEFFCB;=CCEEFF9EE7CCEBB8=,8=>CEGGGFC?C>EGCG9,EGF7CBE333,3>DGGDC72?9D*/;6C,:**:;*+87).:8+)1/6)57*.2*1>)<;88<F74C*(14:4*/@92:0>.(()55))4:((-2((0-(5((((,(.))6--(-()(/.)6-
@M02352:288:000000000-CKWC8:1:1101:27224:5313 2:N:0:ATGCGCAG+CTCTCTAT
CATTCCTGCGAACGTACTCCCCAGGTGGGATACTTATCACTTTCGCTTAGCCACTCAGCCTTACGGCCGAACAGCTAGTATCCATCGTTTACGGCGTGGACTACCAGGGATTCTAATCCTGTTCGCTCCCCACGCTTTCGTCCATCAGCGTCAGTATATTGTTAGTGATCTGCCTTCGCAAACGGTATTCCATGTAAGCTCTCAGCATTTCACCGCTACACTAAATATTCTAACAACTTCACAATACCTCAAGCATAACAGTTTCAAAGGCAGTTCCACAG
+
@6E9C,CC<FCC+@FGGFGGG7G,CF8,@,F<EFF9,CF<FFF,BBF@GCCGGG@,6EFFCFFFFG7BF@C++,:<F<F?C,CFEF7F@9=94++7@FE+,CEFCGGG:+,8AFF9,9F9EDF,6>+,+8BFEC++8D@E3@:8533=CC+:BCA,,@@;ECF9FGCCE,@@?,25*7?A**:=<?5*>@,+=8=*9+;8;7*:98+0@97;CADACBFFFF()*19:)+1+8;))().--)-.>>))-)(,5)(*-4).)).6<4<AD?B:4:89?9A((
@M02352:288:000000000-CKWC8:1:1101:21763:5331 2:N:0:ATGCGCAG+CTCTCTAT
TAATCTTGCGACCGTACTCCCCAGGCGGAATGCTTAATCCGTTAGGTGTGACACCAACAAGCATGCTTGCTGACGTCTGGCATTCATCGTTTACGGTGTGGACTACCAGGGTATCTAATCCTGTTTGCTCCCCACACTTTCGCACCTCAGCGTCAGTATCGAGCCAGTGAGCCGCCTTCGCCACTGGTGTTCCTCCGAATATCTACGAATTTCACCTCTACACTCGGAATTCCCCTCACCTCTCCCGAAAGCAAGACAAGGACTTTATAAGGCAGTTCCAG
+
C;F<CCFC,FDEFEFFCFGGGE<,,:+8++CEC,E9CEEEEDFGCFFFG:FFFDGFFEG@<DCFFGGGG7FGCFGGDCDFGGFC,,BFFGGGGGCF8F:?+,:5E?EAE@+EFFFCE,AFFDFFGE,EA,>=33CFDDGC;EE6EGCCD8FCBCEGFECA:DEGG::D9:,@8@DD4;D>>4CEGC6,=E58=*8555BD:>C+9A3<4:)+2;?=9:8.66:AGG6G(7?F=*22:?134()4((-,(((,4(4.4(7:(.(.)44<BFF)44.,/)5).
@M02352:288:000000000-CKWC8:1:1101:16007:5338 2:N:0:ATGCGCAG+CTCTCTAT
TAACCTTGCGGCCGTACTCCCCAGGCGGTCAACTTAGTGCGTTAGCTGCGCCACCCACGACTCAAGGTCACAGACGGCTAGTTGACATCGTTTACGGCGTGGACTACCAGGGTATCTAATCCTGTTTGCTCCCCACACTTTCGCACCTCAGCGTCAGTATCGAGCCAGTGAGCCGCCTTCGCCACTGGTGTTCCTCCGAATATCTACGAATTTCACCTCTACACTCGGAATTCCAATCACACATCCCGAACTCAAGACCAGGAGTTTACAAGGCAGTTCCA
+
FGGGGGGGGGGGGE7CGFAFFGFGGGGGCCGFGFGGGGGGGGGGGGGGGGGGEGGGGGC>FDGGGGGGGGGGGGGGDGGGGFFFGGGGGGGGGGDFGGGEGGGG?FGGGGGGGGFFFGGGGGGGDFGGGDGGGGGE8CGGGGGGC7C9FCGGGGE5CGGCGFFGGGF5BC,?CC?5CC5=FDGC*+=FCEGGGFCEDBAD:DFGB**/>A)CF*)*<78<BFFFC4-*(.7???))).,4)((),((3:B>:477?<0FFF?087<)656>21,;:7)42-
@M02352:288:000000000-CKWC8:1:1101:19770:5345 2:N:0:ATGCGCAG+CTCTCTAT
TAATCTTGCGACCGTACTCCCCAGGCGGAATGCTTAATCCGTTAGGTGTGACACCAACAAGCATGCTTGCTGACGTCCGGCATTCATTGTTTACGGTGTGGACTACCAGGGTATCTAATCCTGTTTGCCCCCCACACTTTCGCACCTCAGCGTCAGTATCGAGCCAGTGAGGCGCCTTCGCCCCTGGTGTTCCTCTGAATATCTACGAATTTCACCCCCACACTCGGAATTCCCCTCACCACTCTCCACCCCACAACCCGGCGTTTATAAGGGAGTTCCAG
+
CGCFFFGFGGDFGGCGGGGCFEGE?FGC+@F8FGGGFE<FGFEEG,FF5C@FGG,D@C,6=<,C,A?6,C6,C,84444+@FF9?B,,,,:B,<?F=4+8+,,,49,,B:FA879,,C,8E;<C?A,@9,3@C++3+,6=333@4C,=?,,741@:EC;,3<CC4@F?,>,,>*1:*:805C*2*2:@8CE>F)3))++31+1+)+)*1*.C*9)9*0((-7:)**1)8@@@**.(412<,,(,)5(6((((-((.40)-((((37(64A))(()(0)--)
@M02352:288:000000000-CKWC8:1:1101:17628:5360 2:N:0:ATGCGCAG+CTCTCTAT
TAATCTTGCGACCGTACTCCCCAGGCGGAATGCTTAATCCGTTAGGTGTGTCACCAACAAGCATGCTTGCTGACGACTGTCATTCATCGTTTACGGTGTGGACTACCAGGGTATCTAATCCTGTTTGCTCCCCACACTTTCGTACCTCAGCGTCAGTATCGAGCCAGTGAGCCCCCTTCGCCACTGGTGTTCCTCCAAATATCTACGAATTTCACCTCCACACTTGGAATTCCACGCCCCCCTCTCGAACCCAACACTATCAATATTAGAGACATCTCCAA
+
EG<<EFFGGGGGG+BDFFFGGGGGGGG7@+D@FGGGGFEFGGGDGEF9FGGGAEE<ECF,6?,,:,ACCFFE,6,,7B:,,5E9FG95EG?FE<+8:DCC@?=FDFA==FE?EFGGA4CEAC9:<FFGFGDGC,@+@FFGG>EDDE:?878@@ECC:,,5B7++@3@CDC?6D*9?>;C5>98=;<,2=FECFCB@BF4;6@@8*+)//2:+++9A+.(/(06;:+)*9/)+;+.(,(4((4(41((.(4(41:(02)9)46)).-:-)44)2(*)9)--(
@M02352:288:000000000-CKWC8:1:1101:19665:5373 2:N:0:ATGCGCAG+CTCTCTAT
TAACCTTGCGGCCGTACTCCCCAGGCGGTCTACTTATCGCGTTAGCTTCGTTACTAAGTGATCAAGTCACCCAACAACTAGTAGACATCGTTTACGGCGTGGACTACCAGGGTATCTAATCCTGTTTGCTCCCCACACTTTCGCCCCCCAGCCTCAGTATCCAGCCAGTGAGCCGCCTTCGCCACTGGTGTTCCTCCGAAAATCCACGACATTCACCCCTACACTCGGAATTCCCCTCACCTCTCCAGACTTCACGACCAGGACTTTACAAGGCAGTTCC
+
@@B9FFFDGGDGEDFEGGGGGCE:,C::+CE<FGFGGC@CEGGFFFGBGG6=FFCFG8E6EAEE8<FF<C=E=FG7FG8F<<<@??AE,+:BD7F@+:+8:+BF,AAD8<:FG?:3,3C,895CCF93@,CF>F,>++,6@CE8+3@+**37*1,,>@,,@,2,,D7,?39<8C)2954=?DC5DF+65:@5@?7.3))*0)+2(;675*)*:@A*+)4(,>BF:5:*,..77*),(423<2320()()().)).)-,708(4,4)6-)6))(-)(0)).
@M02352:288:000000000-CKWC8:1:1101:18639:5376 2:N:0:ATGCGCAG+CTCTCTAT
TAATCTTGCGACCGTACTCCCCAGGCGGAATGCTTAATCCGTTAGGTGTGTCACCGAATAGCATGCTACCCGACGACTGGCATTCATCGTTTACGGTGTGGACTACCAGGGTATCTAATCCTGTTTGCTCCCCACACTTTCGCACCTCAGCGTCAGTATCGAGCCAGTGAGCCGCCTTCGCCACTGGTGTTCCTCCGAATATCTACGACTTTCACCTCTACACTCGGAATTCCACTCACCTCTCCCGAACTCAAGACCAGGAGTTTAAGAGGCAGTTCCAG
+
GFGGFGGFFGGGG:CFGFFF?EGEFFGGGGGGGGGGGGGGGGGGGGGGGGGFGGGGGGGGGGGGGGGGGGGGGGGGGGGGGGFGGGGGGD@FGGGGGGGCCFGGGGGGGGGGGGC9EFFGGGGGGGGGEFGGGGGGGFGGGGGGGGGGGFFGDEGGGGGGGGGGGGGGGGGGGGGGGGGF4DCEG6CEGGGCC<A@6>>DFCFGCFFG):>FFFCF9FD<AFB=FGF<:>FF=4)),14:2?>0((3(49?>>B<48?FFF66?0<<BB<><6(72@A945
@M02352:288:000000000-CKWC8:1:1101:13516:5378 2:N:0:ATGCGCAG+CTCTCTAT
TAATCTTGCGACCGTACTCCCCAGGCGGAATGCTTAATCCGTTAGGTGTGTCACCAACAAGCATGCTTGCTGACGACTGGCATTCATCGTTTACGGTGTGGACTACCAGGGTATCTAATCCTGTTTGCTCCCCACACTTTCGTACCTCAGCGTCAGTATCGAGCCAGTGAGCCGCCTTCGCCACTGGTGTTCCTCCAAATATCGACGAATTTCACCTCTACACTTGGAATTCCACTCACCTCTCTCGAACTCAAGACTAGCAGTATTAGAGGCAGTTCCAG
+
GGGFFGGFGGGGG7BFEC<<FCFGFFCFGGGGGGGGGGGFGGG@CGGFFBFEGGGGGGGFFGGFGGGFGGGGGGGGGGGGGGG9<<FGGGGGGG7FGGGEC9FGDFFGGEFFGGGGG9FFGGFGFFFGFDFGFGFGGGGCFCGC?E,=ECGGGGGGG9,@87DEGFFGG9>FBEDGDDC?5CC=<?6>0=ECFFF=:AFCFGF*/=;CDEFG@7CA6))76+5++257.=?669<<3(5(.4.().3).4:4),)0.)97?<5>9<AA)).4(,74*45<.
@M02352:288:000000000-CKWC8:1:1101:10269:5391 2:N:0:ATGCGCAG+CTCTCTAT
CAATCTTGCGATCGTACTCCCCAGGTGGGACACTTATTACTTTCGCTTAGTCACTGAAATAATCCAACAACTAGTGTCCATCGTTTACGGCGTGGACTACCAGGGTATCTAATCCTGTTCGCTCCCCACGCTTTCGTCCATGAGCGTCAGTATATACGTAGTAGACTGCCTTCGCAATCGGTATTCTAAGTAATATCTATGCATCTCACCGCTACACTACTTATTCTATCTACTTCCGTATAACTCAAGTCAACCAGTATCAAAGGCAGTTCCATAGTTAA
+
F9FCFFGFGGGGGEEFGGGEGGGEGF@@FEFFG<FGGGGGGCAFFCFF@AFGGFFGFDEFEGDFGGGGGGGGCEFFFGGFCA@FGDFF@F++>FCEFGGGG8F=FG,E?E<9@<FGC;FF@FDEGGGGGCE7FDCFDC@EGGFGGEEGCGFF;FGGGGGG7CFG9BG8CF9;DG77?D9@DD,@=7:D,=<@>EF67:BFFCAF*BFC+:5<C5==F86@F8<:+:5:<=@CFFEF<?@?@FEC.7;(.9>EEF;)3;+)66))6(8???A99<6)).664
@M02352:288:000000000-CKWC8:1:1101:20714:5412 2:N:0:ATGCGCAG+CTCTCTAT
CATTCTTGCGAACGTACTCCCCAGGTGGGATACTTATCACTTTCGCTTAGCCACACAGTATTGCTACCGCACAGCTAGTATCCATCGTTTACGGCGTGGACTACCAGGGTATCTAATCCTGTTCGCTCCCCACGCTTTCGTCCATCAGCGTCAATATATTGTTAGTGATCTGCCTTCGCAATCGGTATTCCATGTAATCTCTAAGCATTTCACCGCTACACTACATATTCTAACCACTTCACACTAACTCAAGACTAACAGTTTCAAAGGCAGTTCCACAG
+
GGACGGGGGGGGCC<EGGGGGGGGDEEDGGGGGGGGGGGECFGGGGGGGGGGGGFGGGGGFFGGGFGFGGGGGGGGGGGGEAFGGGGGGGGGGGGEGGGGGEFFG8FFG=DFF9FECGGFDGGEGGEFG7@A@CFCEFGGGGGGDFGCFGGGGGGGGGGGGGGGGGGGGDGGGFGCD5CDEGGG4EGGGGGGFFFE9@CFFGFGCAFG=E8DFF=DG>>E@84;C7?D5@:CFF0@;1@<E)?(5;@>2<AFFA?FAF42<6<DAFB9971<FF*5=<>F0
@M02352:288:000000000-CKWC8:1:1101:14097:5413 2:N:0:ATGCGCAG+CTCTCTAT
TAATCTTGCGACCGTACTCCCCAGGCGGAATGCTTAATCCGTTAGGTGTGTCACCAACAAGCATGCTTGCTGACGACTGGCATTCATCGTTTACGGTGTGGACTACCAGGGTATCTAATCCTGTTTGCTCCCCACACTTTCGCACCTCAGCGTCAGTATCGAGCCAGTGAGCCGCCTTCGCCACTGGTGTTCCTCCAAATATCTACGAATTTCACCTCTACACTTGGAATTCCACTCACCTCTCTCGCACTCTAGACCGAAAGACTTGGAGGAAGTTCCAA
+
AFGGGGGGGGGGGD@FGG9F8FFGFGEGGGGGG<FFG,FCGDFEGGGGGGGGGGGGGEGGGGGGGGGGFGGGGGDGGGGGGGFGFGGGGGGGGGGGGFGEGGGFGGFGGGGFGGGGGDFGCAFFGCEFBFFFEGGGGGGFFE@=CEFC?FECCCGDFGFGEG*:EFFGGGGGGGGGGGC@>*=E648;==:CC<85@FFGCC=77=FDGF:D7C?A+=8AEF@FCG3C);F+:AA2::7122).3<((426:44)*)57,((-((-..34(-((.4*6-6)
@M02352:288:000000000-CKWC8:1:1101:9969:5417 2:N:0:ATGCGCAG+CTCTCTAT
CAATCTTGCGACCGTACTCCCCAGGCGGAATGCTTAATCCGTTAGGTGTGACACCAACAAGCATGCTTCCTGACGTCTGGCATTCATCGTTTACGGTGTGGACTACCAGGGTATCTAATCCTGTTTGCTCCCCACTCTTTCGCACCCCAGCGTCAGTATCGAGCCCGTGAGCCGCCTTCGCCACTGGTGTTCCTCCGAATATCTACGAATTTTACCTCTACACTCTGGATTCCCCTCACCTCCCTCGATCTCAACACCAGGACTTTACAAGCCAGTTCCAG
+
,C@,CFFGGGGGGGGGGGGGGGGEFCCEGD<<FFGGGGEFGGFGG<FCEFGGGGFF8:<DE@,6<<F<,CCFE<:,?<=BE@F9F,,CFEFGFA:CFFF7FAFDE<E<,=FEGD,,:,@=A9,AEF,C;F8FCFE,>==@;+@8BE+=++@@CEEG,,3@ED8BE*@@*>*?B*9C>>?):4;E*,8C,=C+=9=3:5)*)3+29C)2**.1+17=+/;<3F@6C+)*4*1*9*.(-230)((((.(-(446):(*3:3::1((5))))-)((.0)/)6))
@M02352:288:000000000-CKWC8:1:1101:14115:5418 2:N:0:ATGCGCAG+CTCTCTAT
TAATCTTGCGACCGTACTCCCCAGGCGGAATGCTTAATCCGTTAGGTGTGTCACCAACAAGCATGCTTGCTGACGACTGGCATTCATCGTTTACGGTGTGGACTACCAGGGTATCTAATCCTGTTTGCTCCCCACACTTTCGCACCTCAGCGTCAGTATCGAGCCAGTGAGCCGCCTTCGCCACTGGTGTTCCTCCAAATATCTACGAATTTCACCTCTACCCTTGGAATTCCACTCACCTCTCTCGAACTCTAGACCGATAGTTTTGGAGGCAGTTCCAG
+
GGCFGFGGGGDDFEFGGGGGGGGGGGEGGDGCGGGGFGFGGGGGGGGGGGGGGGGGGGGFGGGEFFFGGGGFGGGGGGGGGGGGGFGGGFGGGGGCFE?FGFFGFGF8EFG=EGFGGGGGGGFGGGGFGGDGEGGDGCAFFECCEEDFEEFE8@ECFE@E:F@CGGFFGGFFGECGGD*:*8*5*A8A6A=CDEFFB6=GFGFGFCFCFCFFFCEF+=<)7/66C*.>)8AC68A<?B(4)44:DF?)264:4<<FF?:;1(-69<A(2?B?:1527>A4-
@M02352:288:000000000-CKWC8:1:1101:6074:5426 2:N:0:ATGCGCAG+CTCTCTAT
TAATCTTGCGACCGTACTCCCCAGGCGGAATGCTTAATCCGTTAGGTGTGACACCAACAAGCATGCTTGCTGACGTCTGGCATTCATCGTTTACGGTGTGGACTACCAGGGTATCTAATCCTGTTTGCTCCCCACACTTTCGCACCTCAGCGTCAGTATCGAGCCAGTGAGCCGCCTTCGCCACTGGTGTTCCTCCGAATATCTACGAATTTCACCTCTACACTCGGAATTCCACTCACCTCTCTCGAACTCAAAACCAGGAGTTTACAAGGCAGTTCCAG
+
<FFGEGGGGGGGGG@DGDFCGGGEGGGGGGGFFFEGGGGGGGGGGGGGGGGGGGGGGGGFFGGFFFFGDFGGGGFEGGGGGGAFGGCEGGGGGGE:BFGCCFGGGGGGGGEBE@FFACFFCFFGGGGGGGFGGGGEC8EFGGGGGEDFGFGGGGGGGGGGGGFGGGFFFGCFFG>D4CFFAGG58EFCFC=F7@FB>>4*5+1;58>G55>77@?B6=@F>A3:<5(7;F@FFB9A<?B(.3)3)412(::4>()*(4..,132794A<48(4<384<24-
@M02352:288:000000000-CKWC8:1:1101:17665:5433 2:N:0:ATGCGCAG+TTCTCTAT
TAACCTTGCGGCCGTACTCCCCAGGCGGTCAACTTAGTGCGTTAGCTGCGCCACCCACGACTCAAGGTCACAGACGCCTAGTTGACATCGTTTACGGCGTGGACTACCAGGGTATCTAATCCTGTTTGCTCACCACTCTTTCTTACCTCATCGTCAGTATCGAGCCAATCCGCCGCCTTCCGCACTGGTGCTCCTCCACGGCTATCCTGATTTCCCCACTACACTTTGTATTCCACCCACCTCTCTCGAACTCCTGACCGATTGTTTTTGATGTCATTCAA
+
@<FD,CFCFC@6@FEFEDC,CFG7DD7@@+6C<FGGGD<@FGE7@9F<@+>=7FE,:?CCFGGGDF89CFFG9BF7+8?FEF,,,C9F<+:B<<,8?C@6+8FD,ABFF@EGG8,CB;<,,F9=>,<,>=,,>F9+,@EDE7,,7,,=AG,2,A,**,@=AF*D*5,,6,,4*=)):7768**29=+:0;+0;);//))*))07))0**2*:*1)9*)4874,5*:)2)*1**94)(((-(((,3)4-)(.3).))),)4(((())41(--)-)*)9>9))
@M02352:288:000000000-CKWC8:1:1101:4143:5439 2:N:0:ATGCGCAG+CCCTCTAT
TAATCTTGCGACCGTACTCCCCAGGCGGAATGCTTAATCCGTTAGGTGCGTCACCGAACAGTATACTGCCCGCCGACTGGCATTCCACGTTTACCGTGCTGACTACCCGGGTTTCTTATCCTGTTTGCTTCCCACCCTTTCGTACCCTAGCGTTAGGTTGTCGTCCGTGTGCCCGCTTTGCCCCTGGTTTTTCTCCAACTATCTAAGTACTTCCCCCGCAACACTAGAATTCCACCCACCTCCCTCTAAACCAAGCCCAGGCCTTTTCGAGGCATGTCCAG
+
9FFAEEGFFG>:FCFFFGGG8CGGG,@F@CF,CFFFE<,9@FGGG,F@,@BCCGG7FE6+:E,,<,,5CFG,+74FFC+,:,,C,,,:+AFF+,,8B<+4?,,,74B8+@+@++,,,C,3E,,:@F8;,38@F9@7++@@,+@,33,*,,5****5,6?,4,66B*>2*4626,18)97*+*0/*2:+0*3*;66;)));):311++2++3::*()*)-(().7**)*4/7781)(-446(((-80()))((((()(-0(-((5742<20((-()(9)6A>
@M02352:288:000000000-CKWC8:1:1101:4918:5442 2:N:0:ATGCGCAG+CTCTCTAT
CAATGTTGCCATCGTACTCCCCAGGTGGCTCACTTAACGCTTTCGCTTGGCCGCTGACTGTCTATCGCCAACAGCGAGTGAGCATCGTTTACGGCGTGGACTACCAGGGTATCTAATCCTGTTCGCTACCCACGCTATCGTACATTAGCGTCAGTTATGGTCCAGTAAGCTGCCTTCGCTATCGGTGTTCTTTATAATATCTATTCATTTCACCGCTACCTTATAAATTCCGATTACCCACACCATACTCACGAATCACAGTTTCAACGGCAGTTCTACC
+
GF,ACFFGDFFF<@DEFFGG?@F@FE6C@EGGCFGGFGGFEGGGGGFCGEDGECCFEFGFGDGAFFGG@FCF7EF77:BDDDFFGE=FGGGGG7F:>FGDGFGGF8FC7?<BFFFE48C=EFCDGGGGGGFFG7+++6DCGFFGFFF<7CEEGCF<:F33@;6@FC,@C9E8B7CGGGG?ADGC7?E=?,>8F5F?<F+=6BFG)8FG7C77788)*:9(7F)1++1;9;@4)./(448,(-,8<AF?4463(((),66)9<<B2<A)419>><44*)))
@M02352:288:000000000-CKWC8:1:1101:4932:5452 2:N:0:ATGCGCAG+CTCTCTAT
CAATGTTGCCATCGTACTCCCCAGGTGGCTCACTTAACGCTTTCGCTTGGCCGCTGACTGTCTACCGCCAACAGCGAGCTAGCATCGCTTACGGCGTGGATTACCAGGGTATCTAACTCTGTTCGCTACCCACGCTTTCGTACATTACCGTCAGTTATTATCCAGTAAGCTGCCTTCCTTCTCGGTGTTCTTTACAATATCTATGCATTTCACCGCCACATTATAAATTCCTTCTACCCCTACCATACTCAATAACAACAGTTCCATCGCCAGTTATACA
+
<BFE6EFGG<<-C;DFGGGFGGGGG86D,6FDFEFGGCFGGGGGDGE@BC8FCFG7FGFCFCF<,C@FGGEE<CC+@C7+CE,5,B:+<BC=++++486=,,:AF,,++:48<<E;,,CC9AAC:++@+@,CF+F:+3<:FC6+7=E+,@DEBEF:EE,,,73>:,7;B,?>E,*+;*+3+2>994=4*<;DC?+*1+1++=@@5+3+++;++/,)*06,;397++6;)+1++/765;02<((4?4>?A24(<)3*)57:0.5..))),(((-.0)1)))
@M02352:288:000000000-CKWC8:1:1101:18974:5462 2:N:0:ATGCGCAG+CTCTCTAT
TAATCTTGCGACCGTACTCCCCAGGCGGAATGCTTAATCCGTTAGGTGTGTCACCAACAAGCATGCTTGCTGACGACTGGCATTCATCGTTTACGGTGTGGACTACCAGGGTATCTAATCCTGTTTGCTCCCCACACTTTCGTACCTCAGCGTCAGTATCGAGCCAGTGAGCCGCCTTCGCCACTGGTGTTCCTCCAAATATCTACGAATTTCACCTCTACACTTGGAATTCCACTCACATCTCTCGAACTCAAGACTAGCAGTTATAGAGGCAGTTCCAG
+
FFFGFGGGGGGDEGC9FCFCGGFCCG@F7:FGGGGGGAFGGGGCEGGGGGGFGGGGGDGCFFGGGGCFGGGCEFFCC:FGGG9FGGGC8+=FGGGGEFCGCCE9EFCEE7FF@8F;FAFG;EE5C?FGCCGDGFGGEGGAC=@?FC=DFGGGEEEEGGFC++@8CFFFGGGGFC44**;:A>EDF?FF,ACFC8:BFA+*++;C);ACD=>++;58AF@A>A@A0:@C<AA+;6>)(/:,)4)6)51:??:A<?)9(-7(4<AD)).--).4(-77/)-:.
@M02352:288:000000000-CKWC8:1:1101:13666:5463 2:N:0:ATGCGCAG+CTCTCTAT
TAACCTTGCGGCCGTACTCCCCAGGCGGTCAACTTAGTGCGTTAGCTGCGCCACCCACGACTCAAGGTCACAGACGGCTAGTTGACATCGTTTACGGCGTGGACTACCAGGGTATCTAATCCTGTTTGCTCCCCACGCTTTCGTGCCTCAGCGTCAGTATCGAGCCAGTGAGCCGCCTTCGCCACTGGTGTTCCTCCGAATATCTACGAATTTCACCTCTACACTCGGAATTCCACTCACCCTTCCCGAACTCAAGACCCGGAGTTTAAAAGGCAGGTCCA
+
GGGGGGGGGGGGGGEFGGDGGGGGGGFD@FGFGGGGGGGGGGGGGGGGGGGGGGGGGGGGGGGGGGGGGGGGGGGGGGGGGFGGGGGGGGGGGGGGGGGGGGDGGCFGGGGGEGGGGDGGGGGAGGGGGGGGGGGGGGGGGGGGGGFFFGGGGGGGDGF;FCFCCEGFGGGGGGGGDDDFFGGGGD6A@?837?+;@DFD@9?DBFFF5FFCFBDFF6<?)*.7*7<D>BF@F?9>6:1:60((.(.(2(,4>2:4),8.(-(-(.4)))).4()().5).
@M02352:288:000000000-CKWC8:1:1101:21878:5470 2:N:0:ATGCGCAG+CTCTCTAT
CAACGTTGCGACCGTACTCCCCAGGCGGAATGCTTAATGCGTTAGGTGTGACACCAACATGCCTGCTTGCTGACGTATGGCATTCATCGTTTACACTGCGGACTATAACGGTGTCTCTACTCCTTTGCTCTCCACACTTTTTCACCTCACCGTCACAGTCTAGCCACTGAGCCCCCTTCTCGCCTGCTGTTCCTCTGAATATCTACGAGTTTCTCCCCTCTACACGGACCTTCCCCCACCTCTCTCAACCTCTCGACTGTTACATTTGCAACCACGTCCAA
+
9F,,,=EFD:+8@@B@FGGFGGGGG,@FGGGDGFGGFC,C@FG:B,CFEC9FGGG<FFF,6,,,,,,,,C,,54=4,,,,:,,:,,,:,+,9+,5,CE,B+8++,,,,,+@++@FA@,,,,,8CBF9;==,FG9FFEC,D=DD:,9,=1,,437++3,8,,,,36,,@,,43,****03*;/*1**4,>9:++*+*)41+1B88*+:5**)++1/+0=(((27+C*.)().*)0((,3(((,)422-),,,(51()(())--))-564)4),,(0()(((-
@M02352:288:000000000-CKWC8:1:1101:16975:5473 2:N:0:ATGCGCAG+CTCTCTAT
CAACGTTGCCGCCGTACTCCCCAGGCGGACTGCTTATCGCGTTAGCTTCGCCGCTCAAAGATCAATTCATCCGGCGAACAGGCATCCTCCGTTAAGTCCGTGGCTAACCAGGGAACCAAACCCGGTTCGTCCCCCCCCTTTTCGTGCTCAGTCGCCATATCAGCCCAGGTAGTCGGCTTCCGCACTGGTAGTTCTGCCTGAATCTAAGCCATTCACCGCCTAAACGGCGAATCCACTGCCCTCCTCTGTATTCTAAACCTGCAGGTTCCAATGCAGGTCCA
+
,E,C,DFEF,C+@F@CFGGGGFFGG8CE7+@,EFGFFFGG:FG,BFGFFGGG7F++@,E,,CFF<,,,5,CF++4++4:+,,8,,,,,,,+:F++,<,,8,:++,,,B,3DF7+,++,8,+83++@F**3*@CF*5***=C,,*2*3*+;0++*3*=*,++,?+*=*=FGG+0<))1*9.)*11/:+A+++2*6F)5*/*)012-1**0+):C649C7,(())*2/,)()).)9,8)))(.2(-(4))-6))66A*-()477,.(())().).38)).)5)
@M02352:288:000000000-CKWC8:1:1101:26553:5486 2:N:0:ATGCGCAG+CTCTCTAT
TAATCTTGCGACCGTACTCCCCAGGCGGAATGCTTAATCCGTTAGGTGTGTCACCAACAAGCATGCTTGCTGACGACTGGCCTTCATCGTTTACGGTGTGGACTACCAGGGTATCTAATCCTGTTTGATCACCACACTTTCGTACCTCAGCGTCAGTATCGAGCCAGTGAGCCTCCTTCGCCACTGGTGTGCCTCCAAATATCTACGAATTTCACCTCTACACTTGGAATTCCACTCACCTGTATCGAACTCAAGATTAGCAGTATTAAAGGCAGTTCCAG
+
CEE<EFFC6@CFE>CF7FGGG76,6C:@@FF@9FFFFG,ECFGGGGCGFGEEGGC,FCGCG8<CCEE<9FFC,C,CCGC@A,,BE<FGG<,9BD:?4D:B>CF,4AFF87B?E8,6=EG,49A?A<A,6C,,DF:FGF,>3=D=D@,6,>,6++35,5@D><EE8D7,>79D8,*3A<>F*;*=>9,5<C*9+*;9:)0;:+44/=?DGFA+@65=CF))/:(2+260768F++)/634(/()))71(,.25)(.*)-8)4).-.<A>4)6<?F3:*)).-
@M02352:288:000000000-CKWC8:1:1101:17059:5501 2:N:0:ATGCGCAG+CTCTCTAT
TAACCTTGCGGCCGTACTCCCCAGGCGGTCAACTTAGTGCGTTAGCTGCGCCACCCACGACTCAAGGTCACAGACGGCTAGTTGACATCGTTTACGGCGTGGACTACCAGGGTATCTAATCCTGTTTGCTCCCCACGCTTTCGTGCCTCAGTGTCAGTATTTGTCCAGGTAGCCGCCTTCGCCACTGATGTTCCTTCCAATCTCTACGCATTTCACCGCTACACTTGAAATTCCACTACCCTCTACAATACTCTAGTTTGCCAGTTCAAAATGCAGTTCC
+
FFFGGGGGGGGGGDEEGGGGGGGDFFFDFGGGGGGGGGGGGGGGGGGGGGGGGGGGGGGGGFGGGGGGGGGGGGGGGGGGGGFEFGGGGCGGGGGGGGGGGGGGGGGGGFGEEEEFGGFCGGGGGGGFGAFGGGGGGGGCEFGGB*DCGGGGGGGGDDFGFGGGGGGGGGFFDCDCCGGFFGG596++<CEFG?ACEAFCFF6C?FFGGGEGGFFFGF>9BBFF:*.2279BFFFA>?>1<??02A4<)4?>D44*59F<4>9739>FFA2<A>96*.4<
@M02352:288:000000000-CKWC8:1:1101:19998:5516 2:N:0:ATGCGCAG+CTCTTTAT
TAATCTTGCGACCGTACTCCCCAGGCGGAATGCTTAATCCGTTAGGTGTGTCACCAACAAGCATGCTTGCTGACGACTGGCATTCATCGTTTACGGTGTGGACTACCAGGGTATCTAATCCTGTTTGCTCCCCACACTTTCGTACCTCAGCGTCAGTATCGAGCCAGTGAGCCGCCTTCGCCACTGGTGTTCCTCCAAATATCTACGAATTTCACCTCTACACTTGGAATTCCACTCACCTCTCTCGAACTCAAGACTAGCAGTATTAGCGGCAGTTCCAG
+
GGGGGGGGGGDEG@;CGGGFGGGGGGGGGGGGGGGGGCFGGGGGGGGFGGGGGGGGGGGGGGGGGFFGGGGGGGGGGDEDGGGGGGGGGGGGGGGGGGGGGGGGGFBEFGGGGGGGGGGGGGFGGFGGGGGGGGGECGFDFGGGGGFGGGGGGGG6EGGG7FCEEGGGGGGGGGGGD>GFFCCGGFFG6CEGG?FFFFA:BCFFEFFGC=FGGFFFFAFFCC=CFG@G<AAF+:)/3@F?BB??F<1?2::9<?,034=(4)).)).4-(-43()3@AAA)
@M02352:288:000000000-CKWC8:1:1101:25076:5516 2:N:0:ATGCGCAG+CTCTCTAT
TAATCTTGCGACCGTACTCCCCAGGCGGAATGCTTAATCCGTTAGGTGTGTCACCAACAAGCATGCTTGCTGACGACTGGCATTCATCGTTTACGGTGTGGACACCAGGGTATCTAATCCTGTTTGCTCCCCACACTTTCGTACCTCAGCGTCAGTATCGAGCCAGTGAGCCGCCTTCGCCACTGGTGTTCCTCCGAATATCTACGAATTTCACCTCTACACTTGGAATTCCACTCACCTCTCTCGAACTCAAGACTAGCCGTATTAGAGGCATTTCCAGG
+
CEEFFGGGFGGGGGGGG8,EFDEEFGGGGGGGGGGGDGGGGGGDC@C,FCFFFGGGGGGGGGFACFFGECFGFGGEEGDFGGCGGFFFB<FDDEFGGC=FGDFGGGGG>7FFFEGCFFGGGGFGGGCC=DF+=FCGGGGC@FFGGGGFDCGGGGGGGCEBF:BED>:,9CFF>E74;?FEEC=GC=F,=:EFGEABF::GFFFGEF>CCF+::A<***4><FFFGGFDEAF6=A42,4:>???23:710.6<(.4>477711-4<06)).41()0-9))68
@M02352:288:000000000-CKWC8:1:1101:22667:5530 2:N:0:ATGCGCAG+CTCTCTAT
TAACCTTGCGGCCGTACTCCCCAGGCGGTCAACTTAGTGCGTTAGCTGCGCCACCCACGACTCAAGGTCACAGACGGCTAGTTGACATCGTTTACGGCGTGGACTACCAGGGTATCTAATCCTGTTTGCTCCCCACGCTTTCGTGCCTCAGTGTCAGTATTTGTCCAGGTAGCCGCCTTCGCCACTGATGTTCCTTCCAATCTCTACGCATTTCACCTCTACACTTGGAATTCCACTCACCTCTCCCGAACTCAAGACTAGCAGTATTAGAGACAGTTCCA
+
GGCEFFGGFCGD7C@CFC9FGDFEGGGGFGDCDFCFGFFGGGGGGGGGGGGGGGGGGGGGGGFFFGFEFGGGGGGGDFEGFFFGFGGGGGG@FFGGDC@@FDEGFGG=FDGGFGGGGFFGGGGGEGCGGGGFFEGGDGGEFFEFCGCDCGEFE::DEGGGGGGGGGGCCC;EGGDG4C5F6D8EDC6;EGFG=?FCEFFFACAG)+@CGGEGGFEFC/3?AFFF7:A47=FFFFFFF??7?F?)((,4:B>FFABF<:@4(:B7)).66)))).5:*64<-
@M02352:288:000000000-CKWC8:1:1101:24268:5537 2:N:0:ATGCGCAG+CTCTCTAT
TAACCTTGCGGCCGTACTCCCCAGGCGGTCAACTTAGTGCGTTAGCTGCGCCACCCACGACTCAAGGTCACAGACGGCTAGTTGACATCGTTTACGGCGTGGACTACCAGGGTATCTAATCCTGTTTGCTCCCCACGCTTTCGTGCCTCAGTGTCAGTTTTTGTCCAGGTAGCCGCCTTCGCCACTGATGTTCCTTCCAATCTCTACGCATTTCACCGCTACCATGGAAATTCCACTCCCCTCCACAATACTCTAGTTTGCCAGTTCAACATGCAGTTCC
+
9FFGGGGGGGGEDGFEEFGGDFFGGGFCFGG<FEFG<FGGGGGGGGGGGGGGGEGEFECGFGCFGGGFAFGAEFGFDGEFGGDFFDFGFGFGGDFCBF=>B=FG<FFGCFEGG8DEGGGFEE<9FEB>CCGFCEFGCEE8:C>GDEE2@,>2>CEFCD,@@:*>>B;>CFG?CC4CD4?F)*;:CFGGGD@FGEFFF)+2+;+;?76*//.>FFAFG<>((0()**.97*//*=)-4(4:0.,((..,5<?)).<*))06:)6)..)-6).143=4146)
@M02352:288:000000000-CKWC8:1:1101:5377:5543 2:N:0:ATGCGCAG+CTCTCTAT
TAACCTTGCGGCCGTAATCCCCAGGCGGTCTACTTAGTGCGTTAGCTGCGCCACTAAGACATCAAGTGTCCCAACGGCTAGTAGACATCGTTTACGGCGTGGACTACCCGGGTATCCAATCCTGTTTGCTCCCCACGCTTTCGCACCACAGTGTCAGTATCAGACCAGGTAGTTGCCTTCGCCACTGGTGTTCCTTACTATATCTACACATTTCACCGCTACACCGGAATTTCCACTACCCCACTCGGTACTGTGGTTATCCAGTAACGGGTACCGTTTC
+
A@E<FFGADGEE:FFF,CFFGCEB?C@@@FFFC,C5E@,CCG@FFE9EF+@F7:F8F<EG<FE<,CFF<C,5,944:+4CFFG9FF<?FEF?+<,8B:=CF:F,F=FD,@@7>3DA,8D98DCFGFF8D,6,@FGGC:6::D*A@C**;@8EFGCF,D@;@;CDFGGGCC2,4,++0+1;6DG58<6C7*38C5A<);++1+11)1119+)2+;?FC310,5<?*9(74)96/94<A(24((,(.3(3(88<)..7(4*--5.254).((--(5*0.-(,
@M02352:288:000000000-CKWC8:1:1101:25925:5544 2:N:0:ATGCGCAG+CTCTCTAT
TAACCTTGCGGCCGTACTCCCCAGGCGGTAAACTTAGTGCGTTAGCTGCGCCACCCACGACTCCAGGTCACAGACGGCTAGTTGACATCGTTTACGGCGTGGACTACCAGGGTATCTAATCCTGTTTGCTCCCCACGCTTTCGTGCCTCAGTGTCAGTTTTTGTCCAGGTAGCCGCCTTCGCCACTGATGTTCCTTCTAATCTCTACGCATTTCACCGCTACACTGGCAATTCCCCTTCCATCTCCACTACTCTAGTTTGCCAGTTCAAACGGCAGTACC
+
<DCFFGGGGG+@FFFGGGGGGGGGGGGC++,CFFGC<EFGGGGGGGGGGGCEGGFEG@C+844,C<8:C,C,5FF@4FGGGGB,5CFGGGGGGGGCGDGGGGGGGG8DFGG>FFGFGGGGGGGGFGGGGGGGFGGGCGDCGGG:@EGGGF,=DFGGGG,;;FCF?F9F?<,2?CGGGGGFFGE=DGG+AFEGGFF3>*++:;AFF+3*:C>D>FAF759618<FC6(*(16*/9)4(((.)64>43>0)8:<D))*6-92284:)-)).43((45())-)
@M02352:288:000000000-CKWC8:1:1101:12076:5545 2:N:0:ATGCGCAG+CTCTCTAT
TAATCTTGCGACCGTACTCCCCAGGCGGAATGCTTAATCCGTTAGGTGTGTCACCAACAAGCATGCTTGCTGACGACTGGCATTCATCGTTTACGGTGTGGACTACCAGGGTATCTAATCCTGTTTGCTCCCCACACTTTCGTACCTCAGCGTCAGTATCGAGCCAGTGAGCCGCCTTCGCCACTTGTGTTCCTCCAAATATCTACGAATTTCACCTCTACACTTGGAATTCCACTCACCTCTCTCGAACTCAAGACTAGCAGTATTAGAGGCAATTCCAG
+
GGGGGGGGGGGGGGEFFGGGGGGGGGGGFGGGGGGGGFGGGGGGGGGGGGGGGGGGGGGFGGGGGGGGGGGGGGGCCFEDFGGGGGGGGGGGGGEGGGEGCEDFGGGGGGDGGGGGGGGGGGCGGGGGGGGGGGGGGGCDGGGGGGGGGFGGGGGGGGGGGGFEGGGGGGGGGGGCCGG>EGGGD,A<C=FGGEFD=FAFFGFGFFFGGGFGGFFFFFFFF=@FGC@FF4;CFC>)5@@BFF7?2<6??:?F<???BF4:?))-66226<)(4,).9A<B)
@M02352:288:000000000-CKWC8:1:1101:22502:5552 2:N:0:ATGCGCAG+CTCTCTAT
TAACCTTGCGGCCGTACTCCCCAGGCGGTCTACTTATCGCGTTAGCTTCGCCACTAAGTCATTCCAACCCAACGGCTAGTAGACATCGTTTACGGCGTGGACTACCAGGGTATCTAATCCTGTTTGCTCCCCACGCTTTCGCACCTCAGCGTCAGTATCGAGCCAGTAAGCCGCCTTCGCCACTGGTGTTCCTCCGAATATCTACGAATTTCATCTCTACACTCGGAATTCCACTTACCTCTCTCGAACTCCAGACCAGGAGCTTATAAGGCAGCTCCAGG
+
DGGAFGGGGGGGGGGGGGGGGGGGGGGG:F:CCFGGACGEGGGGGFG<FGEGGGGGGG<FEGG<EFAEGGDCE@FGDE<9FGFD<FGCC=D??4:CCF+=+BAFGFG8:F<AFDFDFGG,>>,CFCC,9@>FCF:CGE?EC8>C@8D9<F>EGCEEFFACFF7C:32<<@?6*/:57=3.8CEF<6AC8C@F><FBFB5*1:@@;.)91*1::*64CF><<F<F*/29(9@6*=)64-.)5.8?244:03)),())-2.((((42)4..6<041)()(,87
@M02352:288:000000000-CKWC8:1:1101:20719:5553 2:N:0:ATGCGCAC+CTCTCTAT
CACCGTTGCCGCCGTACTCCCCAGGTGGAATGCTTAATGCTTTCGCTGTGCCACCCAGATCTCAGTCGCCCGAGAACACCAGCACACCGCGTTTACTGCGGACTATAACAGGATCTATTACCCTTTGCGATCCCCACTTTTTCACCCCACAGCGTCTTTCTAGCCCCTGAACCCCCCTTTCGCCATCGGTTTTCTCCGTTATCTCTGAGTATTACCCCGCTACACCACATACTCCGCACCCCTCTCGTCCCCACAACACGGCCTTTAAGAACCGCTATCAT
+
AFD,,CFGGC++8@FFGGGGGGGGF<<DFGGGGGGG,,<F,CF@C:F,4C,F@FF@D,,9,,,,,5,,+BF+66+,,,4,,4,,,,4,+++8+++,BF<C++++,8,,85C,6A,4,,,,,,,C,B,6+83DF<@FG,,6,3@,3,5=+3+@,43***7,537@:D***,,6***/1)*/=*****,*32***.3))).*:D677+1++11;++1+0)3((09***(1()***9,(((,(--(420(,-((.(--)2()((((().6)))),((.-.((.)
@M02352:288:000000000-CKWC8:1:1101:23215:5555 2:N:0:ATGCGCAG+CTCTCTAT
TAACCTTGCGGCCGTACTCCCCAGGCGGTCTACTTATCGCGTTAGCTTCGCTACTCACGGATTAAATCCACAAACAGCTAGTAGACAGCGTTTACGGCGTGGACTACCAGGGTATCTAATCCTGTTTGCTCCCCACGCTTTCGCACCTCAGTGTCAATATCAGTCCAGGTAGTCGCCTTCGCCACTGGCTCTCCTTCCTACATCTACGCATTTCACCGCTACACAGGAAATTCCACTACCCTTTACTGTATTCTAGACTAGCCGTATCAGCTGCAGTTCCA
+
FBFDFGGGGGDD@FC@FCFEFEGDGGGGCEGFGGGGGFFCCGGGGGCFGGGGGG<FGGGGGEGCD?FFGGGGGFGEEGFGGGGEAFGFGEGGGGGGGGDCGDGGGGFGFFFCDFE9D9=3CFGGGFFFGC@FE>F78C@68,@EE>;CF6E:,=ECCC;,,@,D,:,6>F?DCF)/*/*;)*=EGF6<**+2C8FEF;++*031)+1*1:>GG+):CB6(2@?F*14*,)0@?944<3221)().4)))..)-)6*.-*)((((-((,)))-.(/(1..6)
@M02352:288:000000000-CKWC8:1:1101:16562:5561 2:N:0:ATGCGCAG+CTCTCTAT
TAATCTTGCGACCGTACTCCCCAGGCGGAATGCTTAATCCGTTAGGTGTGTCACCAACAAGCATGCTTGCTGACGACTGGCATTCATCGTTTACGGTGTGGACTACCAGGGTATCTAATCCTGTTTGCTCCCCACACTTTCGCACCTCAGCGTCAGTATCGAGCCAGTGAGCCGCCTTCGCCACTGGTGTTCCTCCGAATATCTACGAATTTCACCTCTACACTCGGAATTCCACTCACCTCTCTCGAACTCAAGACCAGGAGTTTATAAGGCAGTTCCAG
+
FGGGGGGGFGGGFDEFGGGGGGFCEGGDGGGGGGGGGGGGGGGGGGGGGGGGGGGFGGGFCGGGGGGGGGGGGFGGGGGGGGGGGGGGGGGGGGGGGGGGGGGGGGGDDGGGFCFGG9FGFGGGGGGGGGGGGG+>EGFGD@=EGEDCDDECEEED:EFGGGDEEFGGG>F6DEGGGGGFFG5ED,AFEGC+=8+(,0)9;:7+7A>GCFAFFA7*+;<FFF8+250),897B*99?<?B7:2:)5:?:2:AA?D?(4>?02(4:AF)544)21>14).6)
@M02352:288:000000000-CKWC8:1:1101:16183:5562 2:N:0:ATGCGCAG+CTCTCTAT
CATTCTTGCGAACGTACTCCCCAGGTGGGTCACTTATCACTTTCGCTTAGCCACTCAAACCGAAATTCGAACAGCTAGTGACCATCGTTTACGGCGTGGACTACCAGGGTATCTAATCCTGTTCGCTCCCCACGCTTTCGTCCATCAGTGTCAGTATATTATTAGTAATCTGCCTTCGCAATTGGTATTCTATGTACTATCTATGCATTTCACCGCTACACTACATATTCTAACTACTTCATAATAACTCAAGATAACCAGTATCACAGGCAATACTACAA
+
GGF9EFGGGGCEFGDGGDEFGGGDGGFFGEGFGGGGGGGGGGGGGGGGGGGGGGFCGGF@FEGEGGFGGDFGGFGCFFFGFGFFGGC<EDC?BCF:FDC@FFC<8,=FFFGGFF9EFE97EAFG7FFFEFG?CGGEGGG>@E+@>EFDCGFFGEEGCCG,,EFACF,@;FF9C978FCDDEDF?DG,2;EGFGEFE*@F@++=E4AA@=EA7+/-8CE(75A@ACFC@?FFFA67>;)9)9?CEEECE9@E;)7)AE;).,665))-5431<1:*3*6)))
@M02352:288:000000000-CKWC8:1:1101:20722:5571 2:N:0:ATGCGCAG+TTCTCTAT
TAATCTTGCGACCGTACTCCCCAGGCGGAATGCTTAATCCGTTAGGTGTGTCACCGAATAGCATGCTACCCGACGACTCGCATTCTCCGTTTACGGTGTGGACTACCAGGGTATCTCATCCTCTTTGCGCCCCCCACTTTCGCACCCCAGCGCCAGTATCGAGCCCGTGAGCCGCCTTCGCCACAGGTGTTCCTCTAAATATCTACGAATTTTACACCTCTACTTGGCATTCTACTCACCTCTCTCGAATTCAAGACCAGGCGTTTAAGAGGCAGCTTCAG
+
,C,6,CFGG++6@BFFFCFGGGGGG8FGGFGGFGGF,9,C:FF,B@F9<FCF@FG7C=B6C<6,,,56?FG:F77++++4+4+8,,,C+B<F<?4+BF=F7<854,,58=C,=FBF,,,333,CDE<D++8@F+@7:D,@D*A*@>*;=*;C*=1*5,7@*6BE***1=**?**)//**)21*2***+<9*02)*).*67BG?D)*)*/*):0*59+8??)*)**2,*.6***/6)4271,4<?F7()4)(6)))*,(0.8((,(4<))63,-(7(7).))
@M02352:288:000000000-CKWC8:1:1101:11305:5578 2:N:0:ATGCGCAG+CTCTCTAT
TAATCTTGCGACCGTACTCCCCAGGCGGAATGCTTAATCCGTTAGGTGTGTCACCAACAAGCATGCTTGCTGACGACTGGCATTCATCGTTTACGGTGTGGACTACCAGGGTATCTAATCCTGTTTGCTCCCCACACTTTCGTACCTCAGCGTCAGTATCGAGCCAGTGAGCCGCCTTCGCCACTGGTGATCCTCCAAATATCTACGAATTTCACCTCTACACTTGGAATTCAACCCACCTCGCTATAACTCAAGACTAGCAGTATTAGAGGCAGTTCAAG
+
FFGGGGGGGGGGGFCFED9FGGGGFDC:FGG?FGGGGGGGGEFGGFEFGEGGGGGGGGGGGGGGGGGFGGGGGFGEGEGGGCFFGGGFGGGGDF7@<FGGGGGGGGGFGDFFFFCFCEGGGGGFFGGGGGGGGGGDGGCGGGGFGGCFGGGG6@8EFEFGEGGCEGGGFG987@DG>DGA>GDGGFGGD,,4=>FFFFFGFCFGEFF751>:CFFFEFFECF@AGG@FCBAA:84(6;??,((-4((5<2)-.:2??<F?7A7)5)64)628(()(1.)..
@M02352:288:000000000-CKWC8:1:1101:5336:5590 2:N:0:ATGCGCAG+CTCTCTAT
CAATCTTGCGACCGTACTCCCCAGGTGGGACACTTATCACTTTCGCTTAGTCACTGAGATAAATCCCAACAACTAGTGTCCATCGTTTACGGCGTGGACTACCAGGGTATCTAATCCTGTTCGCTCCCCACGCTTTCGTCCATGAGCGTCAGTATATACGTAGTAGACTGCCTTCGCAAGCGGTATTCTGTGTAATCCCTATGCATTTCACCGCTACACTACCCCTGCTATCTACTTCCGTATAACTCAAGTCAACACTTATCAAAGTCAGTTCCATAGTT
+
FFFGCFGFG@EGFGGGCFGGGG<FGFEFFGCFGGGGGEGFGGFFGGGDFGGCFGFGDF,@,FC<@=F<@FFGGG,C6CF<FGF5B,E<FF@,FFFEGGGGGGFCFGGFGGGGGGGGE9,99E==F@B>>DE@EC+3=6D=B>D@,3@+=8AEGCFGFGFGGC8@7D9,7,@D@9?C959*//1=?:<;CCFF+1+9/+/;A6*2/BA>+:B::>158*(146()/9(*/1;6767/73=15..,---4<?7-66)=.(*).))-).)..4)6.)*)9>7<4
@M02352:288:000000000-CKWC8:1:1101:19864:5593 2:N:0:ATGCGCAG+CTCCCTAT
CAATCTTGCGATCGTACTCCCCAGGTGGGTCACTTATCGTTTTAGCTTAGTCACTGACAGAGACTCTCATCCCTCGCGTCCTTCTCGTCGTCCGCGGACTACACTAGGATCTAATCTCGTTCTCTCCCCTCGCCTTTGTGTCCGACCGCAACAACATTGGTCGTCGACTCCCCCCCCTATCTCTCTTCTGTGTATCATTCATTCATATCACCGCCCCACTACACATTCTAGCCACTTCCACTCGCTTCCACTCTAGCTGTATAATATGCACTTCCTACTAT
+
D<E;CFGF<F@9CCEECCFFGGD:FGFC++,6CFGG9<,6CFB,,CEB,C6C,C9,C,,,6,,,,,,,,96,6:,++@@@C,<5,9,A,+4,,8++=+84B85,,,8,,,,,5:@9E,,88DDDB988>8C=C+++3@6,3,,+++4+4***,45,3,,,6,*41**4**6,=5)):):)*++4*31+>1>+2.+.)+1*9:*?5*/0:+99*)():54(5@:?CF)*)***)*.(),.)))(-((-,).-),))*..*)).))))))).)).30)*)).-
@M02352:288:000000000-CKWC8:1:1101:26873:5594 2:N:0:ATGCGCAG+CTCTCTAT
CATTCTTGCGAACGTACTCCCCAGGTGGGTCACTTATCACTTTCGCTTAGCCACTCAAACCGAAGTCCGAACAGCTAGTGACCATCGTTTACGGCGTGGACTACCAGGGTATCTAATCCTGTTTGCTCCCCACACTTTCGCACCTCAGCGTCAGTATCGAGCCAGTGAGCCGCCTTCGCCACTGGTGTTCCTCCGAATATCTACGCATTTCACCTCTACACTCGGAATTCCACTCACCTTTCTCGACCTCACGACCAGGAGCTTACAAGCCATTTCCAGGG
+
FFFGFGG@EECG:@DCC<FF8@8,CFEGCBECEEG,;C,CFGGGGEEFCEFE,:,C,CFGGGG@F<E,B@CGCDFCAFGGFC,?EEGGGGGGFCFFFE7FFE<8AE8:7,:B<<FC9,EFFFDFDF9EDG7F7F@FF89EE+6C>FF62>CEG+;AEEBEFGGD8FCA9:?EGGGGGFG4:CCCFC,=CFE7+8?2(=>7+3+:1))19CF+:=)AC66;@635*),7:9=4B4:BF08)))62(5(,-55(.8>B9()(-(((),-)5(,4))14*6<:8
@M02352:288:000000000-CKWC8:1:1101:4924:5607 2:N:0:ATGCGCAG+CTCTCTAT
TAATCTTGCGACCGTACTCCCCAGGCGGAATGCTTAATCCGTTAGGTGTGTCACCAACAAGCATGCTTGCTGACGACTGGCATTCATCGTTTACGGTGTGGACTACCAGGGTATCTAATCCTGTTTGCTCCCCACACTTTCGTACCTCAGCGTCAGTATCGAGCCAGTGAGCCGCCTTCGCCACTGGTGTTCCTCCAAATATCTACGAATTTCACCTCTACACTTGGAATTCCACGCACCTCTCTCGAACTCAAGACTAGCAGTATTAGAGGACGTTCCAG
+
G9EFG9EFGGG7FEB@FFFFCCF@CDEEGGGGGGGGGC9EF7F:CCFGFEFGGCAGGGG?FEGGGGGGGGGC9EFGCEECFGGFEGGGCFCEFF+:B?FGGEGGGF<F<C:,AE;EECFDFCC?FFGFE9EGFDCECGFCFEF?EE,8@GGDGGGCFG@A+:8+3FFGGCDFF5D4@C79:DG=??4,0;/CCC+7@F=FFGF2.;A*;E:>:8?AFF@<3+3AFFE4);;86A7(123-42,(.5:24?(585)*(-727>>>4).)6438((04.4724
@M02352:288:000000000-CKWC8:1:1101:9704:5616 2:N:0:ATGCGCAG+CTCTCTAT
TAACCTTGCGGCCGTACTCCCCAGGCGGAATGCTTAATCCGTTAGGTGTGACACCAACAAGCATGCTTGCTGACGTCTGGCATTCATCGTTTACGGTGTGGACTACCAGGGTATCTAATCCTGTTTGCTCCCCACACTTTCGTACCTCAGCGTCAGTATCGAGCCAGTGAGCCGCCTTCGCCACTGGTGTTCCTCCAAATATCTACGAATTTCACCTCTACACTTGGAATTCCACTCACCTCTCTCGAACTCACGACTAGCAGTATTAGAGGCAGTTCCAG
+
FGGGGGGGGGGGGE:CF@FGGGGGGGGGGGGGGGGGGGGGGGGGGEFGGGGGGGGGGGGFGGGGGGGGFGGGGGGGG8CFGGGGGGGGGGGGGGGGGFGGGDGGGFGGFGGGCDGGGGGFGGGFFGFEGGFGGFGGGGGDGGGGGGFGCDFEEEE>EAEEC:DEGGGGGGGGGGGDDDFF?DDECFFGFGDFFE6@BA9DCCFFFFADGG>GG7CFCA<<EF8FCF@G9=FFA:@E?:???F??FF1:2<0>A(,)2<:?0)4<99444)48<1),0)62-
@M02352:288:000000000-CKWC8:1:1101:26203:5627 2:N:0:ATGCGCAG+CTCTCTAT
CACTCTTGCGAGCGTAGTTCCCAGGCGGGATACTTAACGCGTTAGCTACGATACTGCATGGATCTAAACACGCAACATCTAGTATCCATCGTTTACAGCTAGGACTACTGGTGTATCTAATCCTATTTGCTCCCCTAGCTTTCGTCTCTGAGAGTCAGTAATAGCCCAGCTGAGTGCCTTCGCCCTTGGTTGTCTTTCCAATATTCACGTCTTTCACCGCTCCCTTGTAAATTACCTTTCCACCTTCTATACTTTAGCCTATTAGTTTCGCTTACCCTTTT
+
GGGCCGGGGC7F+8C-8BFG<FGFF8@BEFFGGGGGF,CC:FF,FFGGCEC7CEFAF,CF8BED,?<EFGAF>FGGG@E,,,CFGGA?F<B+BFFC<EB,:<?EA6BF9,,,AFFEDDFBA,C,CFFDGGGGGFGG7@D9E8,+@>:6C9@,,,5<E>@C,7;3>A:@:@,,,4=2D?7BF*119*;:,=*/8*B><88+:@/=*11:**)0181++2(,(0()*2(+1+1++*/)))/).).,4)(-))-6)))*))94))..-)6))(((,(/()).38
@M02352:288:000000000-CKWC8:1:1101:22000:5634 2:N:0:ATGCGCAG+CTCTCTAT
CAGTCTTGCGACCGTACTCCCCAGGTGGGATACTTATAACTTTCGCTTAGTCACTGAGAATTAACCCAACAACTAGTATCCATCGTTTACGGCGTGGACTACCAGGGTATCTAATCCTGTTCGCTCCCCACGCTTTCGTCCCTCAGCGTCAGTATATACGTAGTAGACTCCCTTCGCAATCGGTATTCTAAGTAATATCTATGCATTTCACGGCTACACTACTTATTCTATCTACTTCAATATAACTAAAGTCAATCAGTATAAAAGGCAGTTCAATCGTT
+
FGGFEFGGGGGGGC@FEGGGGGGDGF@F@<<<EDFE9,C@FG<C,BF<,@<CCEFGC8FAFFG<FG8CF:FCE,,,C<6,CFCEGGGGGFG@C:>FF+BF<DFFGG+BBADFFD,4,9?FE9@F=AEGEDG7CGGG=EGGGE88,,3+@++4>C:;=FFC383>D<FCC,@5>,;C>*<DFGD**1<>:EDFF?899+1+4BB8/BB+=91**2488*64@A)11:7+1;6+1;7).?)).1/9?3))/47C<?)667=-6<42<AF((4(.-5*)/.324
@M02352:288:000000000-CKWC8:1:1101:16314:5640 2:N:0:ATGCGCAG+CTCTCTAT
CAATCTTGCGACCGTACTCCCCAGGTGGGACACTTATCACTTTCGCTTAGTCACTGAGATAAATCCCAACAACTAGTGTCCATCGTTTACGGCGTGGACTACCAGGGTATCTAATCCTGTTCGCTCCCCACGCTTTCGTCCATGAGCGTCAGTATATACGTAGTAGACTGCCTTCGCAATCGGTATTCTGTGTAATCTCTATGCATTTCACCGCTACACTACACATTCTATCTACTTCCGTATAACTCAAGTCAACCAGTATCAAAGGCATTTCCATAGTT
+
EFGGGGDFFGGGGGEFGGGGGGFEGG8DGGGGFGGGGGGGGGGGGGGGGGFGGGGFGGGGCEGGGGGGGGGEGGGGGGGGGGGGGGGGGGECGGGGGFGGGGGGGGGCFGGGGFGFGGGEGGEGEGDGGGGGGGGGGGGGGGGFG8D?EEEGGC7,,@DCEGGCGFGG;C?FFEFFGGD>4;:ECCEEGF:CEEFFF=FGFGAFFFFFGFFGGF@>GFFCEF))*>7FFFFFFA<)6?.;;0@EEC)).;)64<4?:1FA<2:254)8:3)-44669:)-.
@M02352:288:000000000-CKWC8:1:1101:21657:5655 2:N:0:ATGCGCAG+CTCTCTAT
CAATCTTGCGATCGTACTCCCCAGGTGGGACACTTATTACTTTCGCTTAGTCACTGAAATAATCCAACAACTAGTGTCCATCGTTTACGGCGTGGACTACCAGGGTATCTAATCCTGTTCGCTCCCCACGCTTTCGTCCATGAGCGTCAGTATATACGTAGTAGACTGCCTTCGCAATCGGTATTCTAAGTAATATCTATGCATTTCACCGCTACACTACTTATTCTATCTACTTCCGTATAACTCAAGTCAACCAGTATCAAAGGCAGTTCCATAGTTAA
+
GGGGFGGGGGCFDGGGGGGGGCGGGGDGGG@DGGGGFGGGGGGGGGGGCGFGGGGGF,CFFCGGAFGGGGGGGGGCFFGFGDFFFGGEF7C@FGGCGGFFGGGGGFECFFG<FFGGGGGGEECEECGGDEGEFFGCE@CCEGGFFEGGGDCFGFAEEGGGFEFFAEGFFGFGGGGGDGF>AGGCFEE,A,>E9A>ECFFGAFFFFFFGF?;45?2*=BEFE+.AFDFFCFFFFFEC8;E@@;EEFEE()9C?EE1>;;6C?A9<B?08:B9A9B4)/-66.
@M02352:288:000000000-CKWC8:1:1101:5271:5655 2:N:0:ATGCGCAG+CTCTCTAT
TAATCTTGCGACCGTACTCCCCAGGCGGAATGCTTAATCCGTTAGGTGTGACACCAACAAGCATGCTTGCTGACGTCTGGCATTCATCGTTTACGGTGTGGACTACCAGGGTATCTAATCCTGTTTGCTCCCCACACTTTCGCACCTCAGCGTCAGTATCGAGCCAGTGATCCGCCTTCGCCACTGGTGTTCCTCCGAATATCTACGAATTTCACCTCTACACTCGGAATTCCACACACCTCTCTTGAACTCAAGACCTGCAGTATCCAATGCAGTTCCG
+
,F8F<EFEGEEGGGGGGGAFCEGG?8FGD@FAFGGGGGFGCFFGGGG<FEFGGGFCG:FE,BF<CEF9FFGGFGGFFCFG8<<AFCFGGGGGGGGGAFC@FFGGGFFGFCEGGGGGGFGGE,CE<EFGCCFGGGGE@FGGF>+8BCGGGFFEGGG6EGCD++::>CEC,3,@3,?>DDGF>CE5DC>FE58CG*1-(:?5?CFGE65C*=8C>AEAA=3)7:,17:3)4A6@=;3((-3(4(323))),):AD>FF(3)((,(64))).)).4)*)*).-
@M02352:288:000000000-CKWC8:1:1101:16288:5656 2:N:0:ATGCGCAG+CTCTCTAT
CATTCTTGCGAACGTACTCCCCAGGTGGGATACTTATCACTTTCGCTTAGCCACTCAGCCTTACGGCCGAACAGCTAGTATCCATCGTTTACGGCGTGGACTACCAGGGTATTTAATCCTGTTCGCTCCCCACGCTTTCGTCCATCAGCGTCAGTACATACTTAGTAGACTGCCTTCGCAATCGGTATTCTGTGTAATATCTATGCATTTCACCGCTACACTACACATTCTACCTACTTCAGTATGACTCAAGACAACCAGTAACAAAACAAGTTCCACAG
+
ACFF<ECFA7+666@C@,C6CFE7@FF8:,CCFAFD9FA,CFCC@@F7F99@@CFF8F@8FGDE,4+6F+:>+CC,CFF??CEF9FG+E+BBF7=@6444?9=E,E,BF,,8,:AEF9<FABF@B7C,BG+,@FD@@8A+3;4@;=ACFGCEEGGGF=FF3FGA;DCCCBB,>?FCG4*9>CFGG:7811C@28B488=7B::+)+3@7FC1;6;DG>3=38;660;8?F+1+0))52)6445544266)2427,6863:?AD):B<(,(..4)*-96),(
@M02352:288:000000000-CKWC8:1:1101:15282:5658 2:N:0:ATGCGCAG+CTCTCTAT
TAATCTTGCGACCGTACTCCCCAGGCGGAATGCTTAATCCGTTAGGTGTGACACCAACAAGCATGCTTGCTGACGTCTGGCATTCATCGTTTACGGTGTGGACTACAAGGGTATCTAATCCTGTTTGCTCCCCACACTTTCGCACCTCAGCGTCAGTATGGAGCCAGTAAGCCGCCTTCGCCACTGGTGTTCCTCCGAATATCTACGAATTTCACCCCTCCACTCGGAATTCCACTTACCCCCCTCGTACTCAAGACCAGGGCTTTATACAGCCATTCCCG
+
FFGFFEGAEEEEGDGGGG<FFE@@DF@FGGGGGGGGGG9<EGCGGFGGG7EFGGGFEGFCGGGGGFGFEFGGG8BFCFDCFFGFFGFGFGGGGGC7EFB77<A,<F,=,=C,?FDF9,5F9F,CFG,@,=D+B,C=EFFFFGG68>EDFGGGEGD+33=,,,,,@:FGF,@9F>C*@DG4>DDE*6,,,4=FG@+86)6DFGFG36>D**:DD19**./(6)68FD?D(<)7B=<92.6:(((,,:1--38<A:3F<:),2((((.)44))6)(0)*).,,
@M02352:288:000000000-CKWC8:1:1101:19973:5667 2:N:0:ATGCGCAG+CTCTCTAT
CAATCTTGCGACCGTACTCCCCAGGTGGGACACTTATCACTTTCGCTTAGTCACTGAGATAAATCCCAACAACTAGTGTCCATCGTTTACGGCGTGGACTACCAGGGTATCTAATCCTGTTCGCTCCCCACGCTTTCGTCCATGAGCGTCAGTATATACGTAGTAGACTGCCTTCGCAACCGGTATTCTGTGTAATCTCTATGCCTTTCACCGCTACACTACACATTCTATCTACTTCCGTCTAACTCAAGTCCACCAATATCACAGGCAGTTACATAGTT
+
DF@FFGGAFGG+@FCFEFGGG:A,CFCFGCCGGGDGFFGGGGGF@FGCFGFFCFA,CE@C@9FF<BB<@,CC=FFEFGGG9FDFDFFD<,,4>:+=7FD=FF,E,+CB8BFGG9,,@ECFC8@=+BFFEFE:F@:AE==++8,,,,@+@EGGCFGGGGG7DB,@;9FA>,3@3,;9C***3@*CDFC9<9CDF*+*01=CB7++*1=CFF8F3:()3=;3.9;=7D37);+;+;77?E3()((().).27)6-).9(().,4)))4).46(,-)6)6:.)6
@M02352:288:000000000-CKWC8:1:1101:23572:5667 2:N:0:ATGCGCAG+CTCTCTAT
TAATCTTGCGACCGTACTCCCCAGGCGGAATGCTTAATCCGTTAGGTGTGACACCAACAAGCATGCTTGCTGACGTCTGGCATTCATCGTTTACGGTGTGGACTACCAGGGTATCTAATCCTGTTTGCTCCCCACACTTTCGCACCTCAGCGTCAGTATCGAGCCAGTAAGCCGCCTTCGCCACTGGTGTTCCTCCGAATATCTACGAATTTCACCTCTACAACCGGAATTCCACCTACCTCTCTCGAACTCAAGACCAGGATTTTATAAGGCAGTTCAAG
+
FAEDGGGGGGDGGGGEEGFGGGG:<D@@F@<<6CFFFFG9FGGEEDFDEEFGGF,CFEFDEGCFFCFF6C?FCFGCGFFEG?AA,E@EF@=BFGGG<=BGEEGFGGGGCGGF8EEEFCCFC9FFGGGFEGFGFFGGGG8EFGE6>+@+D8AE>ACC@3@@CGBEGFGFGFFGDE4DGC49BD5:?F,18C=FC/+05??>:+1+):5*2;ACFFEF+.)7>+))2:07;FFFF=-(44?(.228<,-.2.,63,)1405(::).8)-62))).3).0:)).
@M02352:288:000000000-CKWC8:1:1101:26083:5671 2:N:0:ATGCGCAG+CTCTCTAT
CAATCTTGCGACCGTACTCCCCAGGTGGGACACTTATCACTTTCGCTTAGTCACTGAGATAAATCCCAACAACTAGTGTCCATCGTTTACGGCGTGGACTACCAGGGTATCTAATCCTGTTCGCTCCCCACGCTTTCGTCCATGAGCGTCAGTATATACGTAGTAGACTGCCTTCGCAATCGGTATTCTGTGTACTCTCTATGCATTTCACCGCTACTCTACACATTCTATCTACTTCCGTATAACTCAAGTCAACCAGTATCAAAGGCAGTTCCATAGTT
+
FFGDFGFFE@@FC:BD@FGGFEGGGGFFFCG8FFGGFCFGGGGGD:FG,CFGGGFG,CFGFFGGGG8@EEGFGFF9FDCEGGGGFGCFEFG@CCC+4@FF@AFGFCF<,5?F@FFFDF<EFDF@CE@E88>=CBFG9=EE>6@AAFDDG6>?FCE,@@,DF@3:;@FGCFG:3@97C9CBF>5;7CCCF,,:DE+86BAGCG1CEFFCF7F*9)(.=);6CF)8C*):?6A=F+9<??<@;0@3?34>A43?:><*31)694<A9-)(3((.:>69BB)..
@M02352:288:000000000-CKWC8:1:1101:17001:5680 2:N:0:ATGCGCAG+CTCTCTAT
TAATCTTGCGACCGTACTCCCCAGGCGGAATGCTTAATCCGTTAGGTGTGTCACCAACAAGCATGCTTGCTGACGACTGGCATTCATCGTTTACGGTGTGGACTACCAGGGTATCTAATCCTGTTTGCTCCCCACACTTTCGTACCTCAGCGTCAGTATCGAGCCAGTGAGCCGCCTTCGCCACTGGTGTTCCTCCAAATATCTACGAATTTCACCCCTACACTTGGAATTCCACTCCCCTCTCGCGAACTCAAGACTAGCAGTATTACAGGCAGTTCCAG
+
GGC9EFGGGGGDFGFGGGAFGGG>FGGGGGGFGGGGFGGGGGGGGGGGGFGGGGGDGEFFGGCGFFGF9FGGGGGGGGGFE<EFGGGGGGGGGGDCAFF>EGGGGGG?@GGCCFGGA9EFFGGGGGFDFGFFGGGGGGGGGGGGGG8FF?DCEED@;B@FGGGGCFFGFE9>D7CGD>DFEGCCFGG;,4::DEFBFFFCFFA7<6)74*5C>+7;*88@;8;@7+6*486A6+7)((.-,4(4(426;03)37)08<FFF284:<A<))4(4(03@AAA-
@M02352:288:000000000-CKWC8:1:1101:14599:5686 2:N:0:ATGCGCAG+CTCTCTAT
TAATCTTGCGACCGTACTCCCCAGGCGGAATGCTTAATCCGTTAGGTGTGACACCAACAAGCATGCTTGCTGACGTCTGGCATTCATCGTTTACGGTGTGGACTACCAGGGTATCTAATCCTGTTTGCTCCCCACACTTTCGCACCTCAGCGTCATTATCGAGCCAGTGAGCCGCCTTCGCCACCGTTGTTCCTCCGAATAACCACGAATTTCACCTCTACACTCGGAATTCCACTCACCTCTCTCGAACTCCAGACCAGGAGTTTATAAGGCAGTTCCAG
+
CEFGFGGCGGGGGE@FFGFGGGGCFGGEGGGGGGGGCEFFGFFGEF@FF@FFAEFDFGFEDGGGEGGGFFGGCGGGGGCFGGGGGGEFGGGGC<+CBFFGEFCFDGGFFFC8F<EGCGGADDFFGGGGGGGG+,@CGG8=F==EGEEGGFGGGGD,3@@DG+8CE7CFFF9DFG>C799?>GC7*44/44@CC<8@2)::8+;*7F>DD=F7@+9;+;4;3@=8CF?33@4@76<4212?),4<D<<:(43<)4(*-8:<B:?FFF<)4<<<07@3F9)6.
@M02352:288:000000000-CKWC8:1:1101:4855:5689 2:N:0:ATGCGCAG+CTCCCTAT
TAATCTTGCGACCGTACTCCCCAGGCGGACTACTTAATGCGTTAGCTGTGCCACCCACGACCATACTTGATAACCTCTCACATTCCATCTTTTAGGTCTTGGACTACCAGGGTACTAATCCTTGTTCCCCCCCCACCTTTCCTTTCCTAACGTCCATAATCTGCCAAGGAGGCCCCTTTGCCCCTGGATTTCCCTCACAATTCCAAGCCATTCCACCGCTACCCTGGAATTTCCACAACCCCTCACACACCCATACTTTGCCATCTCAAAGTTCGTTTCAA
+
GFF@EFGGF@+:@@CFGGGGGEGGGFG7+++6@CFF<@,9@FGGGCF<5E,@CF,@FF+++++,,,,<,:,,<,,<,,,,,,C<,<5,5,CB,,,,59?,C,,,9,B,,B+7,,,,,6,8C,,5CF,4,,8C@E+>+@@@9,,,587+,,,+7@C*@,>,5,@,47<,@,>1>>*9*0*4=>E****,,0917*4(())*/+1+)+**/*;CF75A0)((()();C;G>?)*07))((--(1(,,8)53((3(((0)-/-6.).(.).-545)))-.(4.)
@M02352:288:000000000-CKWC8:1:1101:13694:5692 2:N:0:ATGCGCAG+CTCTCTAT
TAATCTTGCGACCGTACTCCCCAGGCGGAATGCTTAATCCGTTAGGTGTGTCACCAAAACGCATGCTTTCTGACGACTGCCATTCACCGTTTACGGTGTGGACTACCAGGGTATCTAATCCTGTTTGCTCCCCACCCTTTCGTACCTCCGCGTCATTAACGATCCAGTGAGCCGTCTTCCCCACCTGTGTTCCTCCAACTATCTCCGAATCTCACGTCTCCACTTGGCAGTCACCTCACTTCTCCTGCACACCAGACTCGCAGTATTAGAGACAGTTCAAG
+
FF,6CFDDFGFCFFCFG@FGGG@CDGEG+6C<FEF9ECDF7FCGG<F,@CFFG<,9,,:,7=FG=@FF,<E?CFB,+844C=EF,,,C@F7ED?7:,AF:+EFF8F,E<:FFCA,,,6C,8=EA,,,,@CD>F8++6=,,,6=FFGAF,+@13:+,7,,@*<*,4@:33,>,DE/;;CE+97,7*4,>EE,4+*=:2A4?)33:)8>)3>)+319)323,36=6++)*/)0)*1).4?2)48)94).((.-,((..(4)(,-(4<)-))4-).,5)*.)))
@M02352:288:000000000-CKWC8:1:1101:13714:5693 2:N:0:ATGCGCAG+CTCTCTAT
TAATCTTGCGACCGTACTCCCCAGGCGGAATGCTTAATCCGTTAGGTGTGTCACCAACAAGCATGCTTGCTGACGACTGGCATTCATCGTTTACGGTGTGGACTACCAGGGTATCTAATCCTGTTTGCTCCCCACACTTTCGTACCTCAGCGTCAGTATCGAGCCAGTGAGCCGCCTTCGCCACTGGTGTTCCTCCAAATATCTACGAATTTCACCTCTACACTTGGAATTCCACTCACCTCCCTCGAACTAAAGACTAGCAGTATTAGTGGCAGTTACAG
+
GGGDFFGGCFGGGGGGGGFFFGGC@D@CFGGGGGGGFDEEGDDGGGGGGGGGGGDFGGGCFC8FCEGGGGGGGFGGGGGGGGGGGFGGGGGGGGDEFDFFDGFFGGGGFG@EFGGFFGGGGFGFFGFGEEBFFD@CEGGDFGGCGEGGGDFGGGGGGGD;8+>883>,3@E6DEGGGGFFBCEGF,;1CCEDCCFBDAFFCFFD<AAGGG>GFAE*+))7;C@FDDFGFB)+6;7?D3(4..(-(4(((((.)4)1494447AD24)))-.(-1>?4))6.
@M02352:288:000000000-CKWC8:1:1101:9710:5693 2:N:0:ATGCGCAG+CTCTCTAT
CATTCTTGCGAACGTACTCCCCAGGTGGATCACTTATCACTTTCGCTTAGTCACTCAGTCGAAACCCAACAACTAGTATCCATCGTTTTCGGCTTGGACTACCAGTGTATCTAATTCTGTTCGCTCCCCACGCTTTCGTCCCTGAGCGTCAGTATATAAGTAGTAGCCTTCCTCTGCCATCGGTATTCTAATTAATATCTATGCATTTCCCCGCCACACTCCCTACTACATCTACTTCCACATCACTCACATCCACCTGTACCAAACGCCATTCCACCG
+
GF,,,<CEF++7@@CCGGGGGGGGFGFC,6,CEEGG,E,CFGGGGGGF,:,CEFC,CCC,,8,B+4B6CFG8<CF,9<F<,<?<,6=4,:C++,7@+,B,=<<F,5,<,9,@B<,,CE5;E;:+4B+@>E+8C?+6CE3>8+,@=8FDE>=C36E,6,,,C93@78,@B>FG9,++9++=A*54;C<:,,,+2*+*;9+5+2+:23+=+,3*//()=48(()(0;*)+))++++11).)1)())/)/7(()))(5A(()11)96),((,((-))/.*,(
@M02352:288:000000000-CKWC8:1:1101:4874:5699 2:N:0:ATGCGCAG+CTCTCTAT
TAATCTTGCGACCGTACTCCCCAGGCGGAATTCTTAATCCGTTAGGTGTGACACTAACAAGCATGCGTGCTGACGTCTGGCATTCATCGTTTACGGTGTGGACCACCAGGGTATCCTATCCTTTTTGCTCCCCACACTTTCGTACCTCAGCGTCAGTAACCAGCCAGTGAGGCCCCTTCGCCACTGGTTTTCCTCCAAATATCTACGAATTTCACCTCCACACTTGTAATTCCACACACCTCTTGCACACTCCAGACTAGCATTACTAGACTACTTTCCCG
+
,E,<6CFFGC++C:CFGFFGGGFGG@FGGGG,FEGGDF<ECEG@F8F,BF<F,C,,:C<,,B,69A==?=DAE,48B,,,:,5CF9,,9+44=,+?FC=?8,?,:48AF+B<8EF,,CA,,C,C?:+,3,@FFGGB8CDADE@D8@D8==8:C;8+,@,8,83,@,>DEG9,@**3/*A4?7CC>9=5,,4+29157/;:FFF7*=2**;5+:89=E),,3)(5++.1)11+:+/(6;;2112-))).).(.(.(/-4408<442..))))))(*644).(
@M02352:288:000000000-CKWC8:1:1101:6664:5714 2:N:0:ATGCGCAG+CTCTCTAT
CAATCTTGCGACCGTACTCCCCAGGTGGGACACTTATCACTTTCGCTTCGTCACTGAGATAAATCCCAACAACTAGTGTCCATCGTTTACGGCGTGGACTACCAGGGTATCTAATCCTGTTCGCTCCCCCCGCTTTCGTCCATGAGCGTCAGTATATACTTAGTAGACTGCCTTCGCAATCGGTATTCTGTTTAATCTCTATGCATTTCCCCGCTACACTACACCTTCTATCTCCTTCCGTATAACCTACTTCAACCCTTACCCAATACAGTTCCATATTT
+
G9EEFFGGGG7@FFFGGGGGGFGCF@FF7C<6CFFGF<6FFFF<BFFG,89BFGGEGFFAC9<C,A59<CEEF@GAF9??FG9<CFE?7FG>:7=+@:B=FFFGFEB<=<AFD,A,CE,7EF+:?=BFD++@F+8@3@863+7EEGGCEGGE3,@,,,@,3;3,,,,6,,?DE9CFG4*?68*//7C;,,,+45+9C8@FFG=+)8+1;+*0)0(=EF;).=3;*589AF?=@*54)-4:4(4)4..-(())-.)*4,),.(.(.-(.4).:4)9<66)6.
@M02352:288:000000000-CKWC8:1:1101:13375:5722 2:N:0:ATGCGCAG+CTCTCTAT
TAATCTTGCGACCGTACTCCCCAGGCGGAATGCTTAATCCGTTAGGTGTGTCACCAACAAGCATGCTTGCTGACGACTGGCATTCATCGTTTACGGTGTGGACTACCAGGGTATCTAATCCTGTTTGCTCCCCACACTTTCGTATCTCAGCGTCAGTATCGAGCCAGTGAGCCGCCTTCGCCACTGGTGTTCCTCCAAATATCTACGAATTTCACCTCTACACTTGGAATTCCCCTCACCTCTCTCGAACTCACGACCACCAGTATTAGAGGCAGTTCCAG
+
C@ABFGGAFGGGG7BFFFGGGGGCFGGGGGGGGGGGGFFGGGGCGGGGG>FFGGGGGGFGGGGGCEGG9DFCF8CFEGG8FGGGGGGGGGGGGG@FCFGGCDFGFEDGC7:DEFGG;=F:CFFGGGBGFGGGGGGGGGDD;CFFDDEDFGGEEGG6DCBF@7@>EG:DF9:DGGD>7C7@BG*CF664,/;D78FF@?8CFGFG6C>/7FFFFA6=+=@E>A3+;:@6);966*((6:02<0)88<1>012A<((),(0(-(,.6)<4))-22:5(9<AA)
@M02352:288:000000000-CKWC8:1:1101:11937:5735 2:N:0:ATGCGCAG+CTCTCTAT
TAATCTTGCGACCGTACTCCCCAGGCGGAATGCTTAATCCGTTAGGTGTGTCACCGAATAGCATGCTACCCGACGACTGGCATTCATCGTTTACGGTGTGGACTACCAGGGTATCTAATCCTGTTTGCTCCCCACACTTTCGCACCTCAGCGTCAGTATCGAGCCAGTGAGCCGCCTTCGCCACTGGTGTTCCTCCGAATATCTACGAATTTCACCTCTACACTCGGAATTCCACTCACCTCTCTCGAACTCAAGACCAGGAGTTTAAGCGGCAGTTCCAG
+
CGGGGGGGGGGGECFDF@EGGGGGGGGGGGGGGGGGGGFFGGFGGGG<FGGGGGGGGGGGGGDGGGGDGGGGDGGGGGGFFF<CFCGFGGGGGGGGEGEGGGGEFGGFGGGGGGGGFDGDGFGGGGFGGGGGGEFGGGGGGGGGGGGGFGGDGGGGGGGGEF*CEGGGGGGFD>CDDGGFFCGGGCFG6/;DFCFFFF:D:FFFEFF<CCFG>CCF95;)5@:6FC?G1>:FF@A287::26)073,:(8:440)/(4F?0?B22<4AB)-(3;34?2<<4
@M02352:288:000000000-CKWC8:1:1101:7570:5742 2:N:0:ATGCGCAG+CTCTCTAT
TAATCTTGCGACCGTACTCCCCAGGCGGAATGCTTAATCCGTTAGGTGTGACACCAACAAGCATGCTTGCTGACGTCTGGCATTCATCGTTTACGGTGTGGACTACCAGGGTATCTAATCCTGTTTGCTCCCCACACTTTCGCACCTCAGCGTCAGTATCGAGCCAGTTAGCCGCCTTCGCCACTGGTGTTCCTCCGAATATCTACGAATTTCACCTCTACACTCGGAATTCCACTCACCTCTCTCGAACTCAAGACCAGGAGTTTACAAGGCAGTTCCAG
+
@FFGGGGGGGGGDFGGGGGGGGGGGGGGGGGFGGGGGFGFGGGGGGGGGGFGGGGGGGGGGGGGFFFGGGFGGGFGGGFGGGGGGCGFFFCFFGEGGGGGGGFGGGGGFEDGGGGGFFGFGGGGGGGGC9D>CGGGGGGGGGEGGEDDC8DEEGGGGGGGGGGG>FGF,EFFGED>*;795CGGGGF?,4?D>4BDFE)98:FGFFA<C=>:FC?AGA<EEAFCC3;C:@F?FFD)8??BF???B>??0:6A<B2*8<F6:(4:,<<4244,-1>BFF)6.
@M02352:288:000000000-CKWC8:1:1101:15870:5747 2:N:0:ATGCGCAG+CTCTCTAT
CAATCTTGCGATCGTACTCCCCAGGTGGGACACTTATCACTTTCGCTTAGTCACTGAGCTTATGCCCAACAACTAGTGTCCATCGTTTACGGCGTGGACTACCAGGGTATCTAATCCTGTTCGCTCCCCACGCTTTCGTCCATGAGCGTCAGTACATACGTAGTAGACTGCCTTCGCAATCGGTATTCTGTGTAATATCTATGCATTTCACCGCTACACTACACATTCTATCTACTTCCATATGACTCAAGTCAACCAGTATCAAAGGCAGTTCCATAGTT
+
GFEGGGGGGGDFDEFFGGFFGEGGGFFFGGGGGGGGGGGGGGGGGGGGGGFGGGGGGGGFFGGFGGGGGGGGGGGGGGGGGGGFGGGGGGBEECFGGGGGGGGGGGG=EFFFGGGGGGFEFGGCGGGFGGGGGCFFFEGGGGGCFCD>CCCEGDFGGGBFGCDEFGEDFFGGCG>FGG*9F>@EFGFGGGGGGFFCFCFCFGF>CC8DGGA>C>@FGFFFEFFFGFEGFFFFFFEEE7<E?EEF?CEFE@)9).6ADFF<A42)6<4(8:?FBFFA443<5
@M02352:288:000000000-CKWC8:1:1101:19931:5755 2:N:0:ATGCGCAG+CTCTCTAT
TAATCTTGCGACCGTACTCCCCAGGCGGAATGCTTAATCCGTTAGGTGTGTCACCAACAAGCATGCTTGCTGACGACTGGCATTCATCGTTTACGGTGTGGACTACCAGGGTATCTAATCCTGTTTGCTCCCCACACTTTCGTACCTCAGCGTCAGTATCGAGCCAGTGAGCCGCCTTCGCCACTGGTGTTCCTCCACATATCTACGAATTTCACCTCTACACTTGGAATTCCACTCACCTCTCTCGAACTCAAGACTAGCAGAATTAGAGGCAGCTCCAG
+
FGGGGGGGGGGGGGGGGGGGGGGDGFCEGGGGGGGGFGDGGGGGGGGFGGGGGGGGGGGGGGGGGGGGGGGGGGGGGGGGGGGFFFCFFGGGGGGEFFFGGGGGGGGFGCECE8E,E9FFGGGGGGGGGFGGGGGGGGGEFEGGGGFDGCD6BCECFFFFEGGDEFGBFFDGG>DGGGD?BCEGD6C;F6CC:5==B6AFFCA75A>*;C:DCACF+5)/):@67;3DEF;FFAE3((/4744:?D0>?B?BA2,=?>?707<1:A2<:><:<()(048?5
@M02352:288:000000000-CKWC8:1:1101:10234:5760 2:N:0:ATGCGCAG+CTCTCTAT
TAATCTTGCGACCGTACTCCCCAGGCGGAATGCTTAATCCGTTAGGTGTGACACCAACAAGCATGCTACCCGACGACTGGCATTCATCGTTTACGGTGTGGACTACCAGGGTATCTAATCCTGTTTGCTCCCCACACTTTCGCACCTCAGCGTCAGTATCGAGCCAGTGAGCCGCCTTCGCCACTGGTGTTCCTCCGAATATCTACGACTTTCACCTGTACACTCGGAATTCCACTCACCTCTCTCGAACTCAAGACCAGGAGTTTAAGAGGCAGTTCCAG
+
GGGGGGGGGGGGG7C@GGGGGGGGFFECGGGGGGGGG<FFGGGGGGGGGGGGGGGGGDGGGGGGFGCFGGGGGGDCEGE8FCFFGGGGGGGGFGCGGGGGGFGFGGG?EGGGGGFEEGGGGGGGGGGGGGGGGGGGCFFGGGGGGGGGGGGCEG>5D=FFGG:CGFGG9FFFGGGGGGGFDCCEFGGFGEEFGEC@BD8CFGFF)AFD)7>>7@C=FFAAAFB?GDBC?@@FFFBFF?0?2:?:7??FFFFFF(4*.4>6?::18BF9A<>11:7?FA9A-
@M02352:288:000000000-CKWC8:1:1101:17087:5768 2:N:0:ATGCGCAG+CTCTCTAT
CAATCTTGCGATCGTACTCCCCAGGTGGGACACTTATCACTTTCGCTTAGTCACTGAGATAAATCCCAACAACTAGTGTCCATCGTTTACGGCGTGGACTACCAGGGTATCTAATCCTGTTCGCTCCCCACGCTTTCGTCCATGAGCGTCAGTACATACGTAGTAGACTGCCTTCGCAATCGGTATTCTGTGTAATATCTATGCATTTCACCGCTACACTACACATTCTATCTACTTCCATATGACTCAAGTCAACCAGTATCAAAGGCAGTTCCATCGTT
+
GGFGFGGGFGGFFG<FFGGGGGGGFFCECFGGFGGGCGGGGGGGG@FGGGFEDEGGGGGG9<<EGGGFGGGGGGGFGGGGGGGFEGGGFGGD@FGEFEGGGGFGGGEGGGGGGF9>EGGGGFF7BFGGGFGGEE:FECGEGGEFFCF>ECEGEGDEGGGFFFCEGGGGGCGGFGGGGCCAFGCGCFGDCGFFFC+8<ACCF9CGCA+=+B6D5;@FGF135;4F>FEGCF@:FAC??33;C?EE3>);@F3C>9EF@@:.--:AF4276?:<)-8:*)((.
@M02352:288:000000000-CKWC8:1:1101:7980:5785 2:N:0:ATGCGCAG+CTCTCTAT
CAGTCTTGCGACCGTACTCCCCAGGTGGGATACTTATCACTTTCGCTTAGTCACTGAGAATTAACCCAACAACTAGTATCCATCGTTTACGGAGTGGACTACCAGGGTATCTAATCCTTCTCGTTTCCCACGCTTTCGTTCTTCAGCGTCCGTCTATACGTAGTAGACTGCCTTCGCAATCGGTTTTCTTAGTAATAACTATTCATTTCATCGCTACATTACTTATTCTTTCTACTTCCTTATAACTCAAGTCAATCAGTATCAAATGTAGGCCCTTCGTT
+
,CEFGGFFFGGGGGGGGGFGGGGFG@CF:EGEFFFGA<CFEGGAF@FC:9FGGG9AFF,6,CF<C?,8<B,,C<E<C,6,CDFE:<F7AB,8,+8E,<EF8=E,9@74B5EFF5,,,4,,@44+?+,,448+@4+?E8=,@+77,3,=@++@D,,+6=3,CBF+,,,53,@@,,=5+99*;**4*11,,,,++*+2*+*+=:+2:++5BE9+20(2///*/8*1:7<:*11=+:?3/)7).)).)9))//76)737)/;C..))/.)).).))()()4-..
@M02352:288:000000000-CKWC8:1:1101:6752:5785 2:N:0:ATGCGCAG+CTCTCTAT
CATTCTTGCGAACGTACTCCCCAGGTGGGTTACTTATCACTTTCGCTTGGCCACCCAGTACTCAATCGTACCGGACACCTAGTAACCATCGTTTACGGCGTGGACTACCAGGGTATCTAATCCTGTTCGCTACCCACGCTTTCGTCCATCAGCGTCAATGTATTGTTAGTGGCCTGCCTTCGCAATCGGTATTCTATGTAATATCTAAGCATTTCACCGCTCCACTACATTTTCTAGCCACTTCACAATCATTCCAGACAACCAGTAACAATTGCTGTGC
+
GFGGGGGGGGD@FFGGFGGGGGGGGEFGGBBDFGGGGEAFGGGFDFGGG7ECFFDGCGFFEGG<CEFCF,:FFE7FF,:BCEGFFGGFGGGGGGGGE@FECGGDAFFGGGGG7E:EFGFABFCGGGFC6CE:FFF@C=>EG8AC8EED,>,,@+@EC*@CE@EG,@C;3E,,*4A49;;=A?E5?CEGDGCCFFA?EFFC+=:@7>F+;66CC6?=E=(11).)23(;38+11:7<9.:71,6))..)408<)))*-)8(2:<?064)64-4).8)*.(6
@M02352:288:000000000-CKWC8:1:1101:22429:5789 2:N:0:ATGCGCAG+CTCTCTAT
CATTCTTGCGAACGTACTCCCCAGGTGGGTCACTTATCACTTTCGCTTAGCCACTCAAACCGAAGTTCGAACAGCTAGTGACCATCGTTTACGGCGTGGACTACCAGGGTATCTAATCCTGTTCGCTCCCCACGCTTTCGTCCATCAGTGTCAGTATATTATTAGTAATCTGCCTTCGCAATTGGTATTCTATGTAATATCTATGCATTTCACCGCTACACTACATATTCTAACTACTTCATAATAACTCAAGACACCCAGTATCAAAGGCAATTCTAAAG
+
GGFGFGGGGGGGGGGGGGGGGGGGGGGGGGFGGGGGFCFGGGGGGGGGFGGGGGGGGGGFGGGGGGFGEGGGEGGFGGGGGGGGGGCFCFGFFCF@FF:?FFFEGGFGGGGGAFAEFG9,EEFCFGGGEGGGG7FCEG8CD8=8EA:7,@:EFGGGCCFGGGGGBCFFGCFCE6?8CGGB5*D9;=9DEFGGGFFFA9=FACFG4AAG+CC@GB2)=65BFFEAF7?F3CC7@8CF;>E?EC3<EE747><@3=@F3()804994<A><2:B2,/4@))))
@M02352:288:000000000-CKWC8:1:1101:4033:5800 2:N:0:ATGCGCAG+CTCTCTAT
TAATCTTGCGACCGTACTCCCCAGGCGGAATGCTTAATCCGTTAGGTGTGACACCACCAAGCATGCTTGCTGACGTCTGGCATTCATCGTTTACGGTGTGGACTACCAGGGTATCTAATCCTGTTTGCTCCCCACACTTTCGCACCTCAGCGTCAGTATCGAGCCAGTGAGCCGCCTTCGCCACTGGTGCTCCTCCGACTATCTACGAATTTCACCTCTACCCTTGGAATTCCCCTCACCTCTCTCGAACCTAAGCCCAGGATTTTAGGACGCAGTTC
+
<ED<DFDFFGGGGE@FBFGGGGGG?FCGGGGFFFGGCFFFGGGGGGGGGDECFGGG,BFFGFGGGGGG9@AF9F7F7F@8=<EFGGGGFF<FGGCGGGGGDCF@FAEGFEGGGGFGDEFFGFEGGGFGGGGGEGF@EGF9DEGGGEF?EDFGG6EEG9;A>>+8CFCFFC3DF777;CCFDD4A<?8>,,>:;;AF2:.>=:A+7F559=ADG7CFCF3@4+6;<5(;7AF??*4?<31<<1332)()(4((.4()(47(-()-4:A()-,((1.46:
@M02352:288:000000000-CKWC8:1:1101:26954:5807 2:N:0:ATGCGCAG+CTCTCTAT
TAACCTTGCGGCCGTACTCCCCACGCGGTCAACTTAGTGCGTTAGCTGCGCCACTCACGTCTCAAGGACACAAACGGCTAGTTGACATCGTTTACGGCGTGGACTACCGGGGTATCTAATCACGTTTGCTCCTCACGCTTTCGTACATGATCGTCAGTTCTTTTCCAGGCCGCCGCCTTCGCCACTGGTATTCCTTCCGCTCTCTACGCACTTCACCGCTACACCTGACGTTCTACCACGCTCTACAAAACTCTACTTTGTCAGTTCGAATTTCAGTTCC
+
BB8ACFFEE@CCFCEC,DEFG78+@FC7+@FC9FEGGFGFC,8:BEECDFDCC:,C8,6EC<FGGGF,F8FC<=F7F78+BB5B@CCF<:BFFFFG++:@FC:FD8,,+>7+8@FFC9DC9,6@FFF7@C9F,53@7?8C79E@DEDF7D,=EEGF*6@,@;;,,7@,C**4=CCDG**2)1;7*+3*><;::E+9).)9)15C<@F352))9*)/3.(-(7))9C?C()0.).66)4:(4(8-)62,5,3).69*).94<:-).).,..)4).*)16--
@M02352:288:000000000-CKWC8:1:1101:25600:5810 2:N:0:ATGCGCAG+CTCTCTAT
TAATCTTGCGACCGTACTCCCCAGGCGGTCTCCTTAACGCGTTAGCTCCGAAAGCCACGGCTCAAGGCCACAACCTCCAAGTAGACATCGTTTACGGCGTGGACTACCAGGGTATCTAATCCTGTTTGCTCCCCACGCTTTCGCATCTGAGTGTCAGTGTCTGTCCAGGGGGCCGCCTTCGCCACTGGTATTCCTTCAGATCTCTACGCATTTCACCGCTCCACCTGAAATTCTACCCCCCTCTACAGCACTCTAGTTCACCAGTTTCAAATGCAGTTCC
+
GGGGGGGGGDEGGGGGGGGGGDGGGFEFGDG9CFFGFDEGGGGGEGGGGD7FFFFGCGEEGGGGGGGGGGGGEEEGGGGG<FGGGFF?FCFGGGGE@EGGGGE<AFGGFGG7><FFEFGGGGGGGCA8DEFGGG@F7C@8DF>*63@C,>;BEFGGGF9@226DBCE68F**=EGDDGDF>DEC7FGF9+>:C3C)-7*:FF4>>4=535;5>BAFE>BB(5,57C?*266=406A<?014;?:25<20:?7><48..*))5<0>BB2)5>2)4*)166<
@M02352:288:000000000-CKWC8:1:1101:5941:5813 2:N:0:ATGCGCAG+CTCTCTAT
CATTCTTGCGAACGTACTCCCCAGGTGGGATACTTATCACTTTCGCTTAGCCACTCAGCCTTACGGCCGAACAGCTAGTATCCATCGTTTACGGCGTGGACTACCAGGGTATCTAATCCTGTTCGCTCCCCACGCTTTCGTCCATCAGCGTCAGTATATTGTTAGTGATCTGCCTTCGCAATCGGTATTCCATGTAATCTCTAAGCATTTCACCGCTACACTACATATTCTAACCACTTCACAATAACTCAAGACTAACAGTTTCAATGGCAGTTCCACAA
+
G9CFGFGGGGGGGGFGGGGFGGGGGEEF>GGCEGGGGGGGGGGGGGGGGGGGGFFGGGGCFCFGD7FCGGGGGGFFGGGG<CEFFFGGGGDFGGGGCFGD8=FBFGG>FGGCFFGGGBAFCFFFGG@DE7CGFGGCE8=EFEEGGC67FGGEG>FGGC@E;FECFGFG;;@E?EDGG749*4<77CCFGFC:D?>@CAF=C7BCC4/@:CA+:A@B55;@8+=FCG57?FACFFD@?EB).4<7>DAF9<<?<21*54@B74-66AA)6(4(88=4*<DB(
@M02352:288:000000000-CKWC8:1:1101:18964:5815 2:N:0:ATGCGCAG+CTCTCTAT
TAATCTTGCGACCGTACTCCCCAGGCGGAATGCTTAATCCGTTAGGTGTGACACCAACAAGCATGCTTGCTGACGTCTGGCATTCATCGTTTACGGTGTGGACTACCAGGGTATCTAATCCTGTTTGCTCCCCACACTTTCGCACCTCAGCGTCAGTATCGAGCCAGTGAGCCGCCTTCGCCACTGGTGTTCCTCCGAATATCTACGAATTTCACCTCTACACTCGGAATTCCACTCACCTCTCTCGAACTTAAGACCAGGAGTTTAAAAGGCCGTTACAG
+
GGGGGGGGGGGGDD@FGGFGFGGEFGGGGGGGGGGGGGGGGGGGGGGGGGGGGGGGGGGGGGGGGGGGGGGGGGGGCFEGGGGGFFGGGGGGGGGGGGGGDFGGGGGFGGGGGGGGGGFGGGGGGGGGGGGGGGGGGGGGGGGGGGCFGGGGGGGGGGCF7CFGGF::FFFFGEDDDG>4ADGG<ECCGGGFFEC(68BDFGFG?FFGCF3C7AEFCF83>A81;C;DDF?@==>20((4<:)4<2(4?<().6-62:F6421:?A9)69A:3(0,7(4<2
@M02352:288:000000000-CKWC8:1:1101:17784:5823 2:N:0:ATGCGCAG+CTCTCTAT
CAATCTTGCGACCGTACTCCCCAGGCGGAATGCTTAATCCGTTAGGTGTGACACCGACAAGCATGCTTGCTGACGTCTTGGATTCCTTGTTTACCGTGTTGACCACCAGGGTATCCAATCCTTGTTGCCTCCCACCCCTTCGCACCCCAGCGTCAGTATAGTGTCAGTGAGCCGCCTTCGCCACCGGGTTTTCTCCGCGTATCTACGAATTTTCCCCCTACACCCGGGATTCCAGCCAACCCTCACTCACCTCAGACCTGACATTTACAAAGGCGTTCCAG
+
,BFAFFGGGGG+@FEGGFFGGGGGGCED7FF8FAFG,E,,@FGG78FFEG,CFG@+@+6CFF8C,5B,9D,5C,48B,+,,,,CF,9,,,:??,54:,:,:55,,+B,:BFF88;,,@5,@7,,CF,,,,@FFC@+++6D,++++@++++4++4335,@,5,@,@;,@@=9CG**;*;;*):::*?****/*;9:>13)/)*)+.3)/1/5CC*.9*741()()19()-8<*9*)(-((4(-((.2)),(()(5,*.3).(5)).6264)).((),04(-)
@M02352:288:000000000-CKWC8:1:1101:23747:5839 2:N:0:ATGCGCAG+CTCTCTAT
TAATCTTGCGACCGTACTCCCCAGGCGGAATGCTTAATCCGTTAGGTGTGACACCAACAAGCATGCTTGCTGACGTCTGGCATTCATCGTTTACGGTGTGGACTACCAGGGTATCTAATCCTGTTTGCTCCCCACACTTTCGCACCTCAGCGTCAGTATCGAGCCAGTGAGCCGCCTTCGCCACTGGTGTTCCTCCGAATATCTACGAATTTCACCTCTACACTCGGAATTCCACTCACCTCCCTCGAACTCAAGACCAGGAGTTTACAAGGTAGTTCCAG
+
<FGFGGGGGGGEEFGGGGCGFGGGGCFGGDGGGGGF<FEFGGGGEFGGGGDFGGFGGGGGGG8EFCG9EFFGCGE=FEFGFCAEGGGGFCFGGGGDE<FFEGG9<AEDFFG4AFGCEGGFFCFFFGGGGGFGGGG+@DDGFE>+@EGFGCGGEGGGG,@@7<DCEGGGFFGGGGGDDDG>?GCC*86><CE8C4=:@EB:;+3+/;)17::CFFCB>F;3;6@FGGFGFF@?=@B)((8:>:((.8>::1()).)/4<F,(-(.462444,8).7)*6-<)
@M02352:288:000000000-CKWC8:1:1101:18168:5845 2:N:0:ATGCGCAG+CTCTCTAT
TAATCTTGCGACCGTACTCCCCAGGCGGAATGCTTAATCCGTTAGGTGTGTCACCGAATAGCATGCTACCCGACAACTGGCATTCATCGTTTACGGTGTGGACTACCAGGGTATCTAATCCTGTTTGCTCCCCACACTTTCGTACCTCAGCGTCAGTATCGAGCCAGTGAGCCGCCCTCGCCCCTGGTGTTCCTCCGAATATCTACGAATTTCACCCCTACACTCGGAATTCCACTCACCTCTCCTGAACTCTAGACCAGGAGTTTATGAGGCAGTTCAAG
+
BFGCGGGGGGGF@@CFFGGFFFGDCFFDFGGGGGGDGGGGCGGGGGFGGGCFGGGEGGCFFGGGGGC?CDFG>B:F<F<EFGDF9,?,==FEFGGDFGFCEFFCCEF,,BBF?FF=EE,4@FA<FGGF9ED@G<FEGGGGGGGGGG8+9>EEC6:C,3,@:F7CE:C?,73:?EG4*;C;B<*:C=*AEFG7C)+6133CAFCF?CAD5E:CFFEF*8:6()8**/()-)9@F4447:382124())63:)):9249))4-,47:4244)4:3(>:*))..
@M02352:288:000000000-CKWC8:1:1101:21744:5845 2:N:0:ATGCGCAG+CTCTCTAT
TCAGTCTTGCGACCGTACTCCCCAGGTGGGATACTTATCACTTTCGCTTAGTCACTGAGAATTAACCCAACAACTAGTATCCATCGTTTACGGCGTGGACTACCAGGGTATCTAATCCTGTTCGCTCCCCACGCTTTCGTCCCTCAGCGTCAGTATATACGTAGTAGACTGCCTTCGCAATCGGTATTCTAAGTAATATCTATGCATTTCACCGCTACACTACTTATTCTATCTACTTCCGTATAACTCAAGTCAACCAGTATCAAAGGCAGTTCCATAGTT
+
GGGGGGGGGGGGGGGEGGGGFGGGGGGGGGGGGGGGGGGGGGGGGGGGG@FGGGGGGGGGGGGGGGGGGGGGGGGFGGGFGFGFGGGGGGGF?CFGGGEGGGGGGFG>FFGGGGGGGGGGGGGFGBFCGGGGGGGDGGGGDEECFGEGGGGGDGGGGCGFGFFGGGGGGGGGGGFCCDGGFFGGGGFGGG7DGGECEEFFCFGFGCFFGGGAFGFFEG=@F19<FGGCFFFFFFFFFE?A16;;837)4@@<AAAAF:25<4>9A499?((334)629<?26
@M02352:288:000000000-CKWC8:1:1101:4357:5849 2:N:0:ATGCGCAG+CTCTCTAT
TAATCTTGCGACCGTACTCCCCAGGCGGAATGCTTAATCCGTTAGGTGTGTCACCGAATAGCATGCTACCCGACGACTGGCATTCATCGTTTACGGTGTGGACTACCAGGGTATCTTATCCTGTTTGCTCCCCCCACTTTCGCACCTCAGCGTCAGTTTCGAGCCAGTGAGCCGCCTTCGCCCCTGGTTTTCCTCCGAATATCTACGAATTTCACCTCTACACTCGGAATTCCACTCACCTCCCTCGAACCCACGACCCGGAGTTTATAAGGCAGTTCCAG
+
AFGGGGFCFGDCFFFGGGGGFG<,D@CCEFFFDDGFAD,CCFFG:A@9CFFGGG:,@@C,EC,<6EFFGFFGEGGGGGC@AAFFG,5EEDBFFC=:=BF7FFGF<FFGG>FEFGA;,C?,C,C5DF,C>9@:F+++@,@9,:+8B7,79FDEGGG5:,@=*>7:CC:E?F,88/9DDCGF4D*:**1>7AC7;11333):571;9;><<CFCF*-90<23</:*758)337*@*)).((4)((-,3781:((-(,034),33(-2<6)))-),(0,=<A<)
@M02352:288:000000000-CKWC8:1:1101:27102:5858 2:N:0:ATGCGCAG+CTCTCTAT
TAATCTTGCGCCCGTACTCCCCACGCGGTCTACTTCATGCGTTAGCTGCGCCACTAAAGAAACAAGTTCCCCAACGGCTAGTAGACATCGTTTACGGCGTGGACTACCAGGGTATCTAATCCTGTTTGCTCCCCACGCTTTCGCACCTCAGCGTCAGTATCAGCCCAGGTGGCCGCCTTCGCCACTGATGTTCCTTCCTATCTCTACGCATTTCACCGCTACACAGGAACTGCCACCACCCTCTTCTGTCCTCTAGCCAAGCTATATCAGATGCAGTTCC
+
A=ED,CFCFE+FB:FF>,CE8F8+@++66@FCFGF,@@EDFGDG7@E58CF7@CEC<F9F,BEC<EF,EGGCFCB?>7@ECBED9FGG9C<B7FBFF7BBCGFCFGG<8F==AA,@==?FFDBF?DFCCGGGDF?FGC8CEGCGGG8C53@CEGEGGF9@F9@,,C2DC<,*:=??)*:AFGC7C6C+<:E+3.8<;)2112:291:*)*09:@6A9)7;(0)765043)7*94:<B60(4(44-.))-)..6449).*416))).-6:>25-)0-74<-
@M02352:288:000000000-CKWC8:1:1101:6145:5859 2:N:0:ATGCGCTG+CTCTCTAT
TAACCTTGCGACCGTACTCCCCAGGCGGAACGCTTAACCCGTTAGGTGCGTCACCAACAAGCACGCTCCCTGACCAATGGCCCTCACCGCTTCCGGTGTGGACAACCAGGGTATATCTTCCCGTTTGCTCCACCCCCCCTTGTACCTCTGCGCCTCAATCGAGCCCGTGAGATCCCTTCGCCCCAGGGCTTTCTCTAAAGATCTACCAGATTCCCCCCGACACTCGGAATTCCCCTCTCACCTCTCGAACTCGAGACCAGCGCAATTAGAGCTACTTCCC
+
E9,,C@F@FE6FFFGGGGFGGGGC,FCF::+:FCGGF,,:@F@GEC,@,>,@?C,,C,:9CA<,8+84+9?,4E,::,,94,:4B,,4++8B+,+++84+B,=,,,3+,3>,8D@3,,,,,,86DF+@,@83F,@++**1,45,,,,4,6,1**4*,,7,=F**4**11**+++***0;).2:=//***2*0:9/))9***:F747*0*/9:**,)1)(((81)*/,7:57*//2(((()),)348-)((.6(.->(,7(.-((,4<)).))))*)*).(
@M02352:288:000000000-CKWC8:1:1101:17431:5861 2:N:0:ATGCGCAG+CTCTCTAT
TAATCTTGCGACCGTACTCCCCAGGCGGAATGCTTAATCCGTTAGGTGTGTCACCAACAAGCATGCTTGCTGACGACTGGCATTCATCGTTTACGGTGTGGACTACCAGGGTATCTAATCCTGTTTGCTCCCCACACTTTCGTACCTCAGCGTCAGTATCGAGCCAGTGAGCCCCCTTCGCCACTGGTGTTCCTCCAAATACCTACGAATTTCACCTCTACACTTGCAATTCCACTCACCCCACTCGATCCCATAACTAGCACACTTACAGGCGTTTCCAG
+
FFGGGGGGGEEGEGEFGGFGGFFEGGE7FGGGFGGGFGGA:FCC@FGDFEFFDCGGFEFGGG?FGGGEFGFGGGGGEGGGGC9EE<FADFGBBF7@B@FEDEGGGCFF8E:,EAAFG98,4,,,CA,,6C,A@,=@>?DD9AE,DEF+,3DG=>EEC=FGGG+C:<<8,,,3:*;DGGGF>4:EFF,5:/?FG4B@DFAFF+):CFED7F>+:A?;9A7)7A;F:0);C7*61+7)(,4((-(-(,81(((.4).*(4*)(-)(((.)))51((04734-.
@M02352:288:000000000-CKWC8:1:1101:25496:5868 2:N:0:ATGCGCAG+CTCTCTAT
CAGTCTTGCGACCGTACTCCCCAGGTGGGATACTTATCACTTTCGCTTAGTCACTGAGCTAATGCCCAACAACTAGTATCCATCGTTTACGGCGTGGACTACCAGGGGATCTAATCCTGTTCGCTCCCCACGCTTTCGTCCCTCAGCGTCAGTACATACGTAGTAGACTGCCTTCGCAATCGGTATTCTGTGTAATATCTATGCATTTCACCGCTACACTACACCTTCTATCTACTTACATATGACTCAAGTTAACCAGTATCAAAGGCAGTTCCATAGTT
+
GGGDFGGGGGDECCFFGGGGGGGDGEFGGGFFDFGGGGGGGGFEEGGGGGGGGGFFEFCGGGG9,E,EFGGGFG8FGGGGFFCF=D8F@5=B7+@CGCBFEGEEFG++6BFEFFFGDGCGGGGCFE@@E>@=@CFDDEDC7AFFGEG6EGEEG,9EFFFDEGGGG,@;ADED?FFFD4DB>C>:**=CEF;829ACCFF7BF>FFFFGC:1:7>;DEA@4=F;A5DFG<AFFFFEF4)7>E39)7>DF:(,)).6FB?44:9<4)-),,8(,4)=<BAFAA
@M02352:288:000000000-CKWC8:1:1101:19194:5870 2:N:0:ATGCGCAG+CTCTCTAT
CAGTCTTGCGACCGTACTCCCCAGGTGGGATACTTATCACTTTCGCTTAGTCACTGAGTCGAAACCCAACAACTAGTATCCATCGTTTACGGCGTGGACTACCAGGGTATCTAATCCTGTTCGCTCCCCACGCTTTCGTCCATGAGCGTCAGTATATACGTAGTAGACTGCCTTCGCAATCGGTATTCTAAGTAATATCTATGCATTTCACCGCTACACTACTTATTCTATCTACTTCCGTATAACTCAAGTCAACCAGTATACAAGGCATTTCCATCGTT
+
GGGDFGGCGGGGGGFGGGGGGGGCFGFGEGGGGGGGGGCGGGGGCEEGGGGGGGGFFGGGGGGGG8FG7=FGGGFFFGFGAFGGGGG@FFC:FFFEBFFEFGGGGGG<FFCGGGGGGGGGGF@CCGGGGEE:FECFGGFE8?GFEGFGGGDDFGCFGGGGFG7EF9;EFFGD@EFGDD?DFGDCFGGGFCF78@6881BDFGBCCFF7C@@**045*061().@:7)77+1::@6<7CAFF0(=?<BFF:8<2<27(8544))-.,),,1)569@A*)4:8
@M02352:288:000000000-CKWC8:1:1101:5586:5874 2:N:0:ATGCGCAG+CTCTCTAT
TAATCTTGCGACCGTACTCCCCAGGCGGAATGCTTAATCCGTTAGGTGTGTCACCAACAAGCATGCTTGCTGACGACTGGCATTCATCGTTTACGGTGTGGACTACCAGGGTATCTAATCCTGTTTGCTCCCCACACTTTCGCACCTCAGCGTCAGTATCGAGCCAGTGAGCCGCCTTCGCCACTGGTGTTCCTCCGAATATCTACGAATTTCACCTCTACACTCGGAATTCCACTCACCTCTCTCGAACTCAACACCAGGAGTTTATAAGGCAGTTCAAG
+
GGGGGGGGGGDECCFFGGGGCFFGGGGGGGGGGGGGGCGFGGGGGGGGGGGGGGGFGGGGGGGGGGGGGGGGGGGGGGGFGGGGGGGGGGGGGGGGCFGGGGGFGF8<FGGGGGGGGGGGGGGGGGGGGGGGGGGGGGGGGGGGGGGGGFGGGGGGGGCGEGGGGGGGGFGGGGGGGGF?DDGGGFCC,=EGGCFFFFEG>GFGFFFD7FFCFFFF?:@8361:>C<D:FFF?FAAB0:2<<>028().3847(,96?>?:0(4:<A92)-4:272BA)).
@M02352:288:000000000-CKWC8:1:1101:19141:5878 2:N:0:ATGCGCAG+CTCTCTAT
CATTCTTGCGAACGTACTCCCCAGGTGGGATACTTAACACTTTCGCTTAGCCACTCAGCCTTACGGCCGACCAACTACTAACCATCCTTTGCGGACTGGACTGCCAAGGAGGCTAATCCTTTTCGCTCGCCACCCTTTCGTCCATGAGCGACAGTATATACGTGATAAAATGCCTTCGTACTCGATTTTCTGTCTAATCACTATCCATTTCACTCCCACCTAAACCAGGCCATCTACTTCCCTATAACTCACGCAAACCAATATAATATGGCGTTCCTTA
+
GGE,CFGGGG7BFCEGGGFGGGGGD6CC+,;;EFGG,,;E<FF,BFG74:,CFGFEGGFC,9:6,4+@+86@+,4,C,C@C8EFEE,=F9,,++++4A,?45,,:5,:+,,+4:F4,,,4,,,,@+CE+B+@F,F+@,=+D+@+3@,+4+++*4E,,5F;C,4,,3,5,,,,,=+2C7***3D*/;,*,15+4*4*/11+2:BF*97+24++1+)2/;(((/)*0;7*()));;)).7?).())).).)).,(((),.7:(),4))-)).)((3),))..
@M02352:288:000000000-CKWC8:1:1101:8233:5884 2:N:0:ATGCGCAG+CTCTCTAT
TAATCTTGCGACCGTACTCCCCAGGCGGAATGCTTAATCCGTTAGGTGTGTCACCGAATAGCATGCTACCCGACGATTGGCATTCATTGTTTACGGGGTGGACTACCGGGTTACTTATTCTGGTTTCCTCCCCCACCTTCCCTCCCCAGCGTTAAGAACGTAGCCGTCGGCCTGCTTCCGCAATTGTTTTTCTCCGAAATATTACGTATTTCACCCCTACCACCGGAATTTCTCCTACCATCTCACAACCTACAACCGAGAGTCTAATCCGGAATTTAAGG
+
9,,=CFFGGGDGE7FCFCGGGGGFF8F::CF9EFGG,,F@7FGDF@E,EEGGGGFGEC7,6??E6=,C<F6++@>B+,4,<=F,<?E,?E<<<F7F++4+++B5?=,+@C83+,,,3,,,,,,7C8,,,8D7+3++3@C88,,58+@34@**6@*,,,6**2,*4*1***4=:*;*++*)2)//*+1+**3*+);2())*;++1))00*+*2*1))*.((,).5))()-09B*/))).,,48-)))))((((,.,??(.,((..6<5)).((((..*))).
@M02352:288:000000000-CKWC8:1:1101:12338:5886 2:N:0:ATGCGCAG+CTCTCTAT
TAATCTTGCGACCGTACTCCCCAGGCGGAATGCTTAATCCGTTAGGTGTGTCACCAACAAGCATGCTTGCTGACGACTGGCATTCATCGTTTACGGTGTGGACTACCAGGGTATCTAATCCTGTTTGCTCCCCACACTTTCGTACCTCAGCGTCAGTATCGAGCCAGTGAGCCGCCTTCGCCACTGGTGTTCCTCCAACTATCTACGAATTTCACCTCTACACTTGGACTTCCACTCACCTCTCTCGAACTCAAGACTAGCAGTCTTAGACGCAGTTCCAG
+
GGGFGGGFGGDGE7BFGGGFGGGGGCCFGGGGGFGGGGFGGGGGG<FF@:6CFGF<<@<EF<FFDEFF<FECFGD7EEE?FFAFGGGGGGGGGGGD?FEF7FGGFFG8<7CGFFFFG9FFGGCFGGGGGGGGGGGEEDFGGGGGFEFGGDFGGG6CGF,DBFFEEEFG9F98EEGGGGGFAGEGF,4>6:CC+*1:B4);6@CCEF3>FFFGFFCB?53=E+:6C>@4)9AF=+;48@B?40,,).(4(4(.):2*2-=012)-(.4<2))-90>BFFF:)
@M02352:288:000000000-CKWC8:1:1101:23900:5886 2:N:0:ATGCGCAG+CTCTCTAT
TAATCTTGCGACCGTACTCCCCAGGCGGAATGCTTAATCCGTTAGGTGTGACACCAACAAGCATGCTTGCTGACGTCTGGCATTCATCGTTTACGGTGTGGACTACCAGGGTATCTAATCCTGTTTGCTCCCCACACTTTCGCACCTCAGCGTCAGTATCTAGCCAGTTATCCGCCTTCTCCACTGGTGTTCCTCCGAATATCTACGAATTTCACCTCTACACTTGGCATGCCTCTCACCTCGCTCGACCTCTAAACTGATATTTTAGACGGCAGTTCCCG
+
GFGGGFGFGE>C@:BEGFGFGBFDGGGGGGG8CFGGGFFEFGGGGGGGGFGGGGGFGD,CFFDGCEFACFGGGGDF@D7<F8FFDEDFGF<<FF:B,94B4EF9<E,BFF7FCFFABC<,=FBF,B=E;=DFCFF@>8A,@+68C7=DF?F6C7C+@@FC,=3,:,,,,7,331*;*@>*0;DE+2;>=C=::EC)5?64)+41/=)7DC?77;<*>A<3CF(A>D3*7A)66+)(6)>;)(((,(-((44)54)/,)*.64-6465())(,(,0./5<2-
@M02352:288:000000000-CKWC8:1:1101:14093:5887 2:N:0:ATGCGCAG+CTCTCTAT
TAATCTTGCGACCGTACTCCCCAGGCGGTCTACTTATCGCGTTAGCTGCGCCACTAAAGGATCAAGTCCTCCAACGGCTAGTAGACATCGTTTACGGCGTGGACTACCAGGGTATCTAATCCTGTTTGCTCCCCACGCTTTCGCACCTCAGTGTCAGTATCAATCCAGAGTGTCGCCTTCGCCACTGATGTTCCTTCCTATATCTACGCATTTCACCGCTACACAGGAAATTCCACACTCCTCTATCGTACTCTAGCCTGCCAGTATCGGGAGCAATTCAA
+
F9FCGGGGGEDCFEFGBFGGGGFCFGGEEFGGGGGGGGCEGGGGGGGFGGGGGGGGGGGGGFGDGGGGGGGGGGFGCGGGCEGGGGDAFGFFFFGGGGCGGGGGFFGFGFDGGGGGFGCFGGGGGGFFFFGGGGGEEGGE77;CCEG5CGFFFFC7<DDFGF9;,<?99<DFGGG47CDFFGGGGGF99=E>GFF?<=A:;7:F7+@C<E):C758E>(1>@?F4>6FF?FFF?A9:142:)(62<4?142?A>4*4<F:6?0)).)-,4((((.478<))
@M02352:288:000000000-CKWC8:1:1101:8217:5894 2:N:0:ATGCGCAG+CTCTCTAT
TAATCTTGCGACCGTACTCCCCAGGCGGAATGCTTAATCCGTTAGGTGTGTCACCGAATAGCATGCTACCCGACGACTGGCATTCATCGTTTACGGTGTGGACTACCAGGGTATCTAATCCTGTTTGCTCCCCACACTTTCGCACCTCAGCGTCAGTATCGAGCCAGTGAGCCGCCTTCGCCACTGGTGTTCCTCCGAATATCTACGAATTTCACCTCTACACTCGGAATTCCACTCACCTCTCTCGAACTCAAGACCAGGAGTTTAAGAGGCAGTTCCAG
+
CFGGGGGGGGGGGGGGGGGGGGGGGGGGGGGGGGGGGGGGGGGGGGGGGGGGGGGGGGFFGGGFGGGGGGGGGGGGGGGGGGGGGGGGGGGGGGGGFDGGGGGGGGGGGGGFCDGGFDGGFGGGGGGGGGFGEFEDGGGGGGGGGGGGGFGGGGGGGG,@BGFGGFGG?BFGFGGGGDFA>4CECFGFGGGG7?FF>DBGFFFF?FFGCCFGFAEFFFFFFFB4F<?G0<FF?7<<B:?()45:?FFF?F?FF:2*3:FFF?F:?BF9A4)41()3=AFF6
@M02352:288:000000000-CKWC8:1:1101:26716:5912 2:N:0:ATGCGCAG+CTCTCTAT
TAATCTTGCGACCGTACTCCCCAGGCGGAATGCTTAATCCGTTAGGTGTGTCACCGAATAGCATGCTACCCGACGACTGGCATTCATCGTTTACGGTGTGGACTACCAGGGTATCTAATCCTGTTTGCTCCCCACACTTTCGTACCTCAGCGTCAGTATCGAGCCAGTGAGCCGCCTTCGCCACTGGTGTTCCTCCGAATATCTACGAATTTCACCTCTACACTCGGAATTCCACTCACCTCTCTCGAACTCAAGACCAGGAGTTTATAAGGCAGTTCCAG
+
FG<FCFGGGGCEFGGGDFFGGGGDFGGGGGGGGGGGD9CEGGFGGGGGFGFGGGFGGGGGGGGGGGFGCF=FEEE@@FCEFFCAFFFGGF=FGF@EFGGCCEFDGF88FGGG,A;DD,5F=FFFGGGGGGFG7FG@EGGFGGGGGD7CGG6CEGE*@@=F8:DE>BC2D9:FGECDD<D):CEGDFFGGE=FCEFF@>ADFCFCEFA3>CFCFF<6+)4@CA@8CC?GFFF=@FF<:1?<<6<?2<6?0:6A234?48<:608::<B)-):2(()3*6>).
@M02352:288:000000000-CKWC8:1:1101:22409:5918 2:N:0:ATGCGCAG+CTCTCTAT
CATTCTTGCGAACGTACTCCCCAGGTGGGACACTTATCACTTTCGCTTAGTCACTGAGATAAATCCCAACAACTAGTGTCCATCGTTTACGGCGTGGACCACCAGGGTATCTAATCCTGTTCGCTCCCCACGCTTTCGTCCATGAGCGTCAGTATATACGTAGTAGACTGCCTTCGCAATCGGTATTCTAAGTAATATCTATGCATTTCACCGCTACACTACTTATTCTATCTACTTCCGTATAACTCAAGTCAACCAGTATCAAAGGCAGTTCCATAGTT
+
GGGGGFFGGGGGGEFDFGDCFDG:CFF8FFGGG@FGGGGGGGCGGGGG7AFGGGGCGFFGGGGGGGGGGGGGGGGGG9FGGGGGEGGDFFCCFCGCFGGGCGGGGGDFGGGGECFGGC,4CF@CFGGFCGCFDFGGGGFDGGFFGGG6=EEDFGGGGGGFGE@EGFGFFEFGGGGGDGGDAFEC>FF7<<EFGFFFFFFGFGFGFFFC7@@FCA@AEA37;F)8CF5DEFFFFFEFCC@0603379>>EEFF4>FF::))66>2A24(38?:>AF9BD>65
@M02352:288:000000000-CKWC8:1:1101:24347:5925 2:N:0:ATGCGCAG+CTCTCTAT
TAATCTTGCGACCGTACTCCCCAGGCGGTACACTTAATGTGTTAACTGCATTACTGCAAGGTCTAGCCTCACAACCACTAGTGTACATCGTTTAGGGCGTGGACTACCAGGGTATCTAATCCTGTTTGCTCACCACGATTTCGCGTCCCAGCGTGAATAAGGTTCCAGTAGATCGCCCTCGCAATCGGTATTTCTTCTGATCTCTACGGATTTTAACCCTACACCAAAAATTCCATCTCACTCCCCCATAGTCTAGGTAAGCCAGTTTCAAAGTCGTTTCA
+
9CFFGGGCFGD8@FCFGGGGGGG:<FC:@CGGFGGGGGGGFFFGCFGGGGC@FGGFGCGGGAADCCFG,EAFGG:7FG?=<,,:<,@,,,,,:B,5B,447C?9544B,:BFF,,9@@C@4EB5,EFE>;B,CFF77++6B,=@3BE+1@,1+15+5C;,,,,7EF,;ECF9,2*39*;;9C:7*A9EC,*1+9B?C+4+=+8+/=689=):C65/CF(33A;)>C(*/:4)6@).;4;C>3<((((((()--).*))15728((5)--)).-)*(),().
@M02352:288:000000000-CKWC8:1:1101:18320:5925 2:N:0:ATGCGCAG+CTCTCTAT
CAATCTTGCGACCGTACTCCCCAGGTGGGACACTTATCACTTTCGCTTAGTCACTGAGATAAATCCCAACAACTAGTGTCCATCGTTTACGGCGTGGACTACCAGGGTATCTAATCCTGTTCGCTCCCCACGCTTTCGTCCATGAGCGTCAGTATATACGTAGTAGACTGCCTTCGCAATCGGTATTCTGTGTAATCTCTATGCATTTCACCGCTACACTACACATTCTATCTACTTCCGTATAACTCAAGTCAACCAGTATCAAAGGCAGTTCCATAGTT
+
FGEFGGGGGGGGG>FGGDF8FGGDFFGGGGGGGGGGGGGGGGGGGGGGGGGGGGGGGGDDFGGGGGGGGGGGGGGCGGGGGGGGGGGFGGGCFGCGGGGGGGGGGGGGGGGGFGGGGGGGGGGGGGGFGGGGGGGGGGGGGGGGFGFDGGGGGGGGGGGGGGGGGGGFFFGF9CGGGGGFFGC77ECCFFFFGFFFFFFGFGAFEFFGGGCDCD08?FFFEFEFGGC>EFFFAFCFEF37EDDFEFC)-57A4)5486:AA4<A2AF?10-89<*.64)..
@M02352:288:000000000-CKWC8:1:1101:16205:5933 2:N:0:ATGCGCAG+CTCTCTAT
TAATCTTGCGACCGTACTCCCCAGGCGGAATGCTTAATCCGTTAGGTGTGACACCAACAAGCATGCTTGCTGACGTCTGGCATTCATCGTTTACGGTGTGGACTACCAGGGTATCTAATCCTGTTTGCTCCCCACACTTTCGCACCTCAGCGTCAGTATCGAGCCAGTGAGCCGCCTTCGCCACTGGTGTTCCTCCGAATATCTACGAATTTCACCTCTACACTCGGAATTCCAACCCCCTCTCTCGAACTAAAGACAAGGAGTTTATAAGGCAGTTCCAG
+
AAGGDFGGGGEGG@C@C<AFGGGGFCGCGGCDGEGGG<FGGEGGEFFFEFGFFFCFDGFGGGGGGGGDFF9DFGGEEGGFGGGGFGDFGFGGGGGGFGCGGGGFGDFGGGGGG8E=EFGGGGGFGGGGFGGGCFGGGGGGGEGG8EGCFFFGBEGGCFEAEGCBEDGGGGFDFG>CDGC?9;EE?F=,4CEGGCCD@D;5=DFFC6>GG*=@>A58>A<ACA(+291/28676*.((((-(4(48)()43,).))13(..431<<D4:A)-487B764<9-
@M02352:288:000000000-CKWC8:1:1101:22455:5937 2:N:0:ATGCGCAG+CTCTCTAT
CAATCTTCGGGCCTAACTCCCCAGGCGGTCTACTTATCGCGTTACCTTCGCCACTAAAGGATCAAGTCCCCCAACGGCTAGTTGACATCGTTTACGGCGTGGACTAACAGGGTATCTAATCCTGTTTGCTCCCCACGCTTTCGTGCCTCAGTGTCAGTATTTGTCCAGGTAGCCGCCTTCGCCACTGATGTTCCTTCAACTATCTCCGCATTTCACCGCGACACTGGAAATTCCACTTCCCGCTACAATACTCTAGTTTGCCAGTTCAAAATGCAGTTCC
+
B@9,,<;,,88@+--;,6C6C@@@@,66@+F<FFFGG@<B+@:,,5:,,6B@@FCFFGGFF9FGCDC,CFFF7EC7@CB+EE95,CFDGGECFGFFEF7F:=FE<,,BFEE@<>FFGG<9EGF<FGC8EGGGGGFG=CCE7E85DEEGGE8,3EEA7BFF;FBFGAC,33@?DGGGC49A;78?DCE7@,>C8CC?@*1++2++5+29C*=>7A?8FBF(2>1;*2,5(*9@B@4<963),,,((4),)..454:4--1))--5><>9<<)--.1)1-6)
@M02352:288:000000000-CKWC8:1:1101:25784:5939 2:N:0:ATGCGCAG+CTCTCTAT
TAATCTTGCGACCGTACTCCCCAGGCGGAATGCTTAATCCGTTAGGTGTGACACCAACAAGCATGCTTGCTGACGTCTGGCATTCATCGTTTACGGTGTGGACTACCAGGGTATCTAATCCTGTTTGCTCCCCACACTTTCGCACCTCAGCGTCAGTATCGAGCCAGTAAGCCGCCTTCGCCACTGGTTTTCCTCCGAATATCTACGACTTTCACCTCTACACTCGGAATTCCACTTACCTCTCTCACACTCAAGACCAGGAGTTTACACGGACATTCCGG
+
EFFEFFGCD@CFEC@DEGCGGD<CFFBFGGGGGGGGGGGGGGGGGGGGG@AECFGG8CCFDFGGGDFGGGGCFF7FGCDGDFGDFEGGGGFGGGGDFFGGFDFGGDEGC:@FGGGGGFGGGGFFGGFFFGGF==FEGE8>FEGDCGDDD8FGG76@F9;E@F8ECF7>>F9FCEC7;DC?DDGGG8EA,0:>FCFF9B>G3:C75FF*)1.:@77F9A@E>:66C329:>FF**))6)-.)..().).38(33()/.4)(1822,6A<B7-((()-/.44(
@M02352:288:000000000-CKWC8:1:1101:17276:5939 2:N:0:ATGCGCAG+CTCTCTAT
TAATCTTGCGACCGTACTCCCCAGGCGGAATGCTTAATCCGTTAGGTGTGACACCAACAAGCATGCTTGCTGACGTCTGGCATTCATCGTTTACGGTGTGGACTACCAGGGTATCTAATCCTGTTTGCTCCCCACACTTTCGCACCTCAGCGTCAGTATCGAGCCAGTGAGCCGCCTTCGCCACTGGTGTTCCTCCGAATATCTACGAATTTCACCTCTACACTCGGAATTCCACTCACCTCTCTCGAACTCAAGACCAGGAGTTTATAAGGCAGTTCCAG
+
GGGGGGGGGGGGGGGGGGF<FGGGGGGGGGGGGGGGGGGGGGGGGGGGGGGGGGGGGGGGGGGGGGGGGGGGGGGGGGGGGGGGGGGGGGGGGGDGGGGGGGGGGGGGCGGGGGGGGGCFFGGGGGGGGGGGGGGGGGGDDEGCEE8DGGGGGDGDGGGGGCCEGGFCGGGGGGGDGGGFF7EGGFGF:FEGGFF==EBGFD=FFFAGGGF@CFFF9FE;<@@6*C7C?36@9@A)8?>(.84:?2?4::(.53<B(3@1:((4:AF2<>928?31@<2))
@M02352:288:000000000-CKWC8:1:1101:22935:5942 2:N:0:ATGCGCAG+CTCTCTAT
TAATCTTGCGACCGTACTCCCCAGGCGGAATGCTTAATCCGTTAGGTGTGACACCAACAAGCATGCTTGCTGACGTCTGGCATTCATCGTTTACGGTGTGGACTACCAGGGTATCTACTCCTGTTTGCTCCCCACACTTTCGCACCTCAGCGTCAGTATCGAGCCAGTGAGCCGCCTTCGCCACTGGTGTTCCTCCGAATATCTACGATTTTCACCTCTCCACCCGGAATTCCCCTCCCCCCCATACAACTCAAGACCAGGCGTTTATAAGGCAGTTCCAG
+
FEFEAFGFGGGGGGCFGGGGEEGEF8CFGEGDGGGGDAECEFGGGGGFGGGGGGG7EGFFD8FGGCF9==ECFFEGEFFCGAFFGFGFE@FFFCFE,DFEG9FEGGCFGEG=EFGGGAB4@4AFFGGFFGF7FFGCEF,,CEGGGC3D8DCEEEE87,3,@+@8*,5@DAGGGD4C4>F4>;:EGCC9?:C::8B35)8D3CC@?6>D*5);@F?8+;3(31:)//3)18:@6*34((4,,-((,,())5.8<(.*,(73-(--((-.<)6)..),1))))
@M02352:288:000000000-CKWC8:1:1101:22779:5970 2:N:0:ATGCGCAG+CTCTCTAT
TAATCTTGCGACCGTACTCCCCAGGCGGAATGCTTAATCCGTTAGGTGTGTCACCGAATAGCATGCTACCCGACGACTGGCATTCATCGTTTACGGTGTGGACTACCAGGGTATCTAATCCTGTTTGCTCCCCACACTTTCGCACCTCAGCGTCAGTATCGAGCCAGTGAGCCGCCTTCGCCACTGGTGTTCCCCCGACTATCTACGAATTTCACCTCTACACGCGGAATTCCACTCACCTCTCTCGAACTCAAGACCAGGAGTTAAAGGGCCAGTTCCAG
+
EEGFGGGG@@@FCCFFE,CFC,@7,D@@GEG8EFFFG9<FF@FG@FGFGD<EFGGDGGGGGAEFFFGGFGFGGGGGEGDFDAFGDEDGGGGFGGGDDFC=:<FGG88===FFGGGGGGGGGC<?5C=,6ECF@@FEG8EDFGGDGCF6CG?GGEGGFFEGGFCE:F7DCFFGFG**?:=54DEGC<,,<C?CG)89;F))::8:);AGFG)009AF?@2))14)9)4>;3:B*=<2?:23..,44)2),4:<37,*.456(((.,))..)-(-3))1:<64
@M02352:288:000000000-CKWC8:1:1101:12242:5983 2:N:0:ATGCGCAG+CTCTCTAT
TAATCTTGCGACCGTACTCCCCAGGCGGAATGCTTAATCCGTTAGGTGTGTCACCAACAAGCATGCTTGCTGACGACTGGCATTCATCGTTTACGGTGTGGACTACCAGGGTATCTAATCCTGTTTGCTCCCCACACTTTCGTACCTCAGCGTCAGTATCGATCCCGTGAGCCGCCTTCGCCACTGGTTTTCCTCCAACTATCTACGAATTTCACCTCTACACTTGGAATTCCACTCACCTACCTCGAACTCTTGACTGATACTTTTGGAGGCCGTTCCAG
+
E<FGGGGFGGGGGCFGGGGGGGCC@F767CECFEG<:EFDFEFGCFBEFFGGGGGGGGGCFGFCFGGFGGGFGGGGGGGGGFCCE?FFGFGGGG7+4A?F:,BFFEFCFGDA<FEBFFGCFCFFGGFGGGGFEFG78=E=EE?GGGDGGCFGGGGEF,,@+<,@C,@@8**@D7@77?*:BDGG4=C<,=CFF<63(9)2=+31);;D4C>::AE=9A33)1,@7+5>38FFA+49183?).(..5:((4(44).*,-82<<)6A2A4((.4:(03).(-)
@M02352:288:000000000-CKWC8:1:1101:25809:5989 2:N:0:ATGCGCAG+CTCTCTAT
CAATCTTGCGATCGTACTCCCCAGGTGGGACACTTATCACTTTCGCTTAGTCACTGAGATAAATCCCAACAACTAGTGTCCATCGTTTACGGCGTGGACTACCAGGGTATCTAATCCTGTTCGCTCCCCACGCTTTCGTCCATGAGCGTCAGTACATACGTAGTAGACTGCCTTCGCAATCGGTATTCTGTGTAATATCTATGCATTTCACCGCTACACTACACATTCTATCTACTTCCATATGACTCAAGTCAACCAGTATCAAAGGCTGTTCCATTGTT
+
GF9AEFFDFGGFDFGGGGGFFCFE@EFFGGGGGGGEF9EGCGGGGGGGGGGFGGGFCF9FECFGFCFGFGFGGGG9EFGGEG9FFGCGGGDGGGGGC:FGEECFCC=EFGFEF?EDEFGGGFG:@E@8BFECEGGGGD8C+CFGCFFDGGEEGFCCGGCFCFCG9EFFGFDBFC7D**@5AFD?*7BFGFGFFEAE7BEF6C:C*+=:@C842?@BGF8CFF)=CC5>?+@8AFFFC)76).)7?)96;E)7>?<B(8F4)6>F)4)(.(,,4)*.9)-6:
@M02352:288:000000000-CKWC8:1:1101:8946:5989 2:N:0:ATGCGCAG+CTCTCTAT
TAATCTTGCGACCGTACTCCCCAGGCGGAATGCTTAATCCGTTAGGTGTGTCACCAACAAGCATGCTTGCTGACGACTGGCATTCATCGTTTACGGTGTGGACTACCAGGGTATCTAATCCTGTTTGCTCCCCACACTTTCGTACCTCAGCGTCAGTATCGAGCCAGTGAGCCGCCTTCGCCACTGGTGTTCCTCCGAATATCTACGAATTTCACCTCTACACTCGGAATTCCACTCACCTCCCTCGCACTCAGCCCCCCGCCCTCCCCCCCCCCCCCCC
+
@@BF,CG9@:CEG7@FFDFFFB,6@F7@B@FFFGGG<EGGGGDEGFGFFFFGGGGGGEFCFE<EFFC,,CFGGGGGGGGCFGCFGFCCFGGGFG7FFFFEEDCGEEB<EF7?,:FEC,?E@FGFFAFCFEC::,C7>DFGCEDF=+7=D@8EECCE,ECFEFFGEG7D9>EFFGG7;*;**;**6,=C,AEGG?=@@5)*03;:5C)7*2);@+9895.7)+(+2:()(.<=FB))(,.,4(.41:((-0((4).0,45-((-1(.,40,4790<;B9B2
@M02352:288:000000000-CKWC8:1:1101:14844:5993 2:N:0:ATGCGCAG+CTCTCTAT
TAATCTTGCGACCGTACTCCCCAGGCGGAATGCTTAATCCGTTAGGTGTGACACCGAAGGGCAAGCCCCCCGACGTCTGGCATTCATCGTTTACGGTGTGGACTACCAGGGTATCTAATCCTGTTTGCTCCCCACACTTTCGTACCTCAGCGTCAGTATCGAGCCAGTGAGCCGCCTTCGCCACTGGCGTTCCTCCGAATATCTACGAATTTCACCTCTACACTTGGAATTCCACTCACCTCTCTCGAACTCTAGACTGATAGTTTTGGAGGCAGTTCAAG
+
BDGFFEG@CFF7++CD@FGGF@<7FFE:FEGGGFGEFFGFGFGGGFGGGGGGGFFGGGEGGGGGCCFGGGGGGEGEEGFGGGGFGGFFGGGF@FEFAF?FEGGFGGG<EGD<=C;EA9CFGCFFGGFGGGGGGCG7EG,@DEEGFGGG?FFGGGG5>@;EE7:ECDBCC,9:CEDC5*8>EC8EFG6**::CD?A39B>DFGFF2F:D5C7>F*49+0,)5=?40:3*)06?4=4)4(.4<:<?2)4>:6?AAA<F9)906<AA2:4.1.4??B527<)))
@M02352:288:000000000-CKWC8:1:1101:10878:5998 2:N:0:ATGCGCAG+CTCTCTAT
TAACCTTGCGGCCGTACTCCCCAGGCGGTCTACTTATCGCGTTAGCTTCGCCACTAAAGGATCAAGTCCCCCAACGGCTAGTAGACATCGTTTACGGCGTGGACTACCAGGGTATCTCATCCTGTTTGCTCCCCACACTTTCGCACCTCAGCGTCAGTATCGAGCCCGTAAGCCGCCTTCGTCACTGGTGTTCCTCCGAATCTCTACGAATTCCACCTCCACACCAGGAATTCCACTTACCTCTCTCTAACTCAATACCCGGGGTTTAAACGCCAGTTCCA
+
E<FFEGGFGGGGGGGGG8FGF7F6CFC@6@@FGGGGGG?@@C@B,@@FGECBFGGGCFDF<<E@FFEGGGGGDCGGGG7B,CFC9EF9EG<F7?FE>:F@C77EECGFGGGFA8DDE,7,69,>>8<8,,CD@FFCEDEC3;@C*@C>?6DFECED*@,2,*>*B:*=CGDFEF<D<87F>*=75@@:C6/119+9()0>7**2<*1**2)90=<6C52((.5;**./4))0@@4464<2863)().)))).9230))0(4((,-1:?)6)4(-71)66))
@M02352:288:000000000-CKWC8:1:1101:26311:6013 2:N:0:ATGCGCAG+CTCTCTAT
TAATCTTGCGACCGTACTCCCCAGGCGGAATGCTTAATCCGTTAGGTGTGTCACCAACAAGCATGCTTGCTGACGACTGGCATTCATCGTTTCCGGTGTGGACTACCAGGGTATCTAATCCTGTTTGCTCCCCACACTTTCGTACCTCAGCGTCAGTATCGAGCCAGTGAGCCGCCTTCGCCACTGGTGTTCCTCCAAATATCTACGAATTTCACCTCTACACTTGGAATTCCACTCACCCCTCTCGAACTCCAGACTCGCAGTATTAGAGGCAGTTCCAG
+
DFGGGGGGGGD:7CFFGGCGGGGGGCCEGGGGGGGFFGGGGFGGGGGFGGFFEDFE<F@FGGGGGGGGGGGGGGGCECG8FGCFGCFGFGGG,FCFFEGGGFFE8EF@<CCGFGGG,>FEEFFFGGCDGGGGG8FEEGFFDEDDFEGGDFFEGGE>FGGG7<*B>,@DFGGGGGD**;C5BC*?DGCFGEC:C46:B4+>FCFGFA>DCGFC+3)8AA=<EFFF:+)278)+;+7;?:86(43::(44:?04,424:3),7>:?2AD)497(11::@D)4)
@M02352:288:000000000-CKWC8:1:1101:24821:6022 2:N:0:ATGCGCAG+CTCTCTAT
TAATCTTGCGACCGTACTCCCCAGGCGGAATGCTTAATCCGTTAGGTGTGTCACCAACAAGCATGCTTGCTGACGACTGGCATTCATCGTTTACGGTGTGGACTACCAGGGTATCTAATCCTGTTTGCTCCCCACACTTTCGTACCTCAGCGTCAGTATCGAGCCAGTGAGCCGCCTTCGCCACTGGTGTTCCTCCAACTATCTACGAATTTCACCTCTACACTCGGAATTCCACTCACCTCTCTCGAACTTAAGCCCAGGAGTGTACAAGGCATTTCCAG
+
F9FGFGGGGGGGGGEFGGGGGGFGFFEGG7C@DFGGGCGFEGGGEGFGG>GGGGEFFEEFGGGFFGGGGGGGFGGGGDCEGBFFFFGGFGGGGGECF?BFD5FFFGC8E@@B,<AEF9FFDGGDGGGGGGCFDFECECFFGGGGGGGGGCFGGGGDFFEDEC@ECF7DFF,@@CDDGGGF>DEGD?FGCECDGEFFBF);;7ACEF>*;5.:D6)13)37)1:643;3(:)+99A9((..)454?>()((.))).121)4(,,.(.-54)5131).9<BB)
@M02352:288:000000000-CKWC8:1:1101:20766:6049 2:N:0:ATGCGCAG+CTCTCTAT
CAATCTTGCGACCGTACTCCCCAGGCGGAATGCTTAATCCGTTAGGTGTGTCACCAACAAGCATGCTTGCTGACGACTGGCATTCATCGTTTACGGTGTGGACTACCAGGGTATCTAATCCTGTTTGCTCCCCACACTTTCGTACCTCAGCGTCAGTATCGAGCCAGTGAGCCGCCTTCGCCACTGGTGTTCCTCCAAATATCTACGAATTTCACCTCTACACTCGGAATTCCACCCACCTCTCTCGAACTCAAGACCAGGAGTTTATAAGGCAGTTCCAG
+
GFDFGGGFGGGGEEEGGGGGGGGDG?CEGGGGGGGGGGGGGGFGGGGGGEGGGGGGGGGGGGGGGGGG9FFFGGECGGGGCFGFGFGGGGGGGGDGGFGGGCFFDFFGGGGGGGGGFGDGGGGGGFGG;EGGGGGGDGGGGGGGGEC?C8DEGEGGG9FFCF8EGFGCEEDCEGDDCCFFD*4?46C,,==D@4=:BFFGFFFGCA>5FGFC>@CFCA;AF6=6>3(3(8;A6AA(4::<(4<BFFF?(,8A<43*47FB(-23254)-6<4(2:?FF4-)
@M02352:288:000000000-CKWC8:1:1101:6748:6051 2:N:0:ATGCGCAG+CTCTCTAT
TAATCTTGCGACCGTACTCCCCCGGCGGATTGCTTACTCCGTTAGGTGTGACACCAACAAGCATGCTTGCTGACGTCTGTCATTCATCGTTTACGGTGTGGACTACCAGGGTATCTAATCCTGTTTGCTCCCCCCCCTTTCGCCCCCCACCGTCAGTCTCGCGCCCGTTAGCCGCCTTCGCCCCTGGTGTTCCTCCGACTATCTACGCACTTCACCCCTCCCCTCGTACTTCCCCTCACCTCTCCCGAACTCAAGCCCCGGCATTTATCAGGCAGTTCCAG
+
:,@FFDF9E@:GGGFDEFGGGE++7@@+++8CFFGA6?CFCFGDF@FC??EFGGGCF:,,=FFE<FFFG@B<,B8+BB@,CA5CF?,A=:FG7?B+EDC7:ECCABB5,B+B<FF;,3?FC9,EFFFGGGGFG:73>ECGG>>1>8*:**//,:*/B6C@+**11**3*1*B+*:9*/2)7<8>*/*0*:E>:)9.-)097:F>:6))1*00**49/81(,)-)99(*47@F4477:((4.1)(,32((-353(.*-4)-4>(-5))))6))8?).8<<))
@M02352:288:000000000-CKWC8:1:1101:22998:6058 2:N:0:ATGCGCAG+CTCTCTAT
TAATCTTGCGACCGTACTCCCCAGGCGGAATGCTTAATCCGTTAGGTGTGACACCAACAAGCATGCTTGCTGACGTCTGGCATTCATCGTTTACGGTGTGGACTACCAGGGTATCTAATCCTGTTTGCTCCCCACACTTTCGCACCTCAGCGTCAGTATCGAGCCAGTGAGCCGCCTTCGCCACTGGTGTTCCTCCGAATATCTACGAATTTCACCTCTACACTCGGAATTCCACTCCCCTCTCTCGAACTCAAGACCAGGAGTTTACAAGGCAGTTCCAG
+
GFGCFGGGGGGGFGGGGGGGGG@6DFFFGGGGGGGGAEFCFGGGGGGGGCFFFGGGFE,EEGFGGGGGGGGFFFGGGGGGGCFGGGGGGGGGGGGGFGGGDFGGGGGGGDCEFGGGGGGGGGGGGGGGGGBFFFFCGDCGGGGEGGGGGGGGGGGGGCDFEGGEGFFFG:BFFGGGGGGFBDCGGFFF?FGGGFFBFB)9):CC<FFCGFFGGC?A>AE@EF@FFC0/1<FFF4AA0(4?BB<?2<<:(:?F2??7<,.,31230:54)4<<:2>BFBFA)
@M02352:288:000000000-CKWC8:1:1101:9460:6061 2:N:0:ATGCGCAG+CTCTCTAT
CAATCTTGCGACCGTACTCCCCAGGCGGAATGCTTAATCCGTTAGGTGTGACACCAACAAGCATGCTTGCTGACGTCTGGCATTCATCGTTTACGGTGTGGACTACCAGGGTATCTAATCCTGTTTGCTCCCCACACTTTCGCACCTCAGCGTCAGTATCGAGCCAGTGAGCCGCCTTCGCCACTGGTGTTCCTCCGACTATCTACGAATTTCACCTCTACACTCGGAATTCCACTCACCTCTCTCGAACTCAAGACCAGGAGTTTATAAGGCAGTTCCAG
+
FF9DFGGGDFGGGEGGE@FGGGGEGCCFGGGGGGGGGGGFGFFGGGGGFGFGGFGGCFCGGGGGGGGGFFFGFGG:FGGFGGG<FGGGGGGCGGGGFEGGGCD,EFG,EEGGCGG99AFGGGFGFGGGFFGGGGDGDCGCGGGGGGFFGGGGEEGGFDCG7FDCCFGGGGFGGGGGGGGFFG:E0061=CEGGFFFFB)/5:CDEF59*7;77CCFCF@EEFD6CF2)2>FF?*--80(4),)(43?:??:942,9(3).8(-4(4)-.5.8<?)(16)5.
@M02352:288:000000000-CKWC8:1:1101:6757:6068 2:N:0:ATGCGCAG+CTCTCTAT
TAATCTTGCGACCGTACTCCCCCGGCGGAATGCTTAATCCGTTAGGTGTGACACCAACAAGCATGCTTGCTGACGTCTGGCATTCATCGTTTACGGTGTGGACTACCAGGGTATCTAATCCTGTTTGCTCCCCCCACTTTCGCACCTCAGCGTCAGTATCTAGCCAGTGAGCCGCCTTCGCCACTGGTTTTCCTCCGCATCTCTACGAATTTCCCCTCTACACTCGGAATTCCCCTCACCTCTCTCGACCTCAACCCCCGCATTTTTTAGTGCAGTTCCAG
+
GFGGGGGGGG7CECFDFGFGGD+C@CCEGFFDGGGEEFFGEGGECGGGGEAFFGGG@FGGFF<EFEFGCG<F?FCCGGCC@FAFGGGGGGGG7FEGGGGGEFGGGF<B<ECFFFFFD;<BEG9FGG<DCFFFG+F::EGGGGEEEG?FG,:@CE>5D,@F,,,;DFFC,7DD674CGGF??4;C<+0<+;CFG5F@935C);C:/AF3<CFF7*4>*5:).*8/9*8)(86*@/((4:?:3:8:3<:0(39?04()-,)3(((-)))-,(.)6)*.1).))
@M02352:288:000000000-CKWC8:1:1101:14578:6069 2:N:0:ATGCGCAG+CTCTCTAT
TAATCTTGCGACCGTACTCCCCAGGCGGAATGCTTAATCCGTTAGGTGTGACACCAACAAGCATGCTTGCTGACGTCTGGCATTCATCGTTTACGGTGTGGACTACCAGGGTATCTAATCCTGTTTGCTCCCCACACTTTCGCACCTCAGCGTCAGTATCGAGCCAGTGAGCCGCCTTCTCCACTGGTGTTCCTCCAGATCTCTACGCCTTTCACCGCTACACCTGGAATTCCACTCCCCTCTCCAAGACTCTAGTCTGCCAGTTCTAAATGACCCTCCC
+
FGGGGGGGGGGGGGGGGEFGGG8FDGFEGGGFGGGGFGGFGGGGGGGDF:EGGGGFGGC8EEFGFFGGGGGGGGGGGGG,F<FFG?FGGGGG@FFGGGGGGFGGGGG<F7+EDGGGFEFFFGFGGGGGGGGGGAFGGGGGGGGGGDDDF8D+@CCEF9;FECCCECGGG,>DE:CDDGG4>DCGDF6D,:;:CEC:26/8?CCG7CF:);=CG7CA8>;99*5A48=C1/AFC69A::??7:?FFB().4<?F)67<<@A?03:46)6<):64<F?F40:
@M02352:288:000000000-CKWC8:1:1101:17604:6071 2:N:0:ATGCGCAG+CTCTCTAT
TAATCTTGCGACCGTACTCCCCAGGCGGAATGCTTAATCCGTTAGGTGTGTCACCGAACAGTATACTGCCCGACGACTGGCATTCATCGTTTACGGTGTGGACTACCAGGGTATCTAATCCTGTTTGCTCCCCACACTTTCGTACCTCAGCGTCAGTATCGAGCCAGTGAGCCGCCTTCGCCACTGGTGTTCCTCCAACTATCTACGAATTTCCCCTCTACACTTGGAATTCCACTCACCTCTCTCGAACTCAAGACCCGGAGTTTAGGAGGCACTTCCAG
+
EF@@CFGCCE7FC7@-C@FGG7EB@FGCE7F<CFFFDFGCEGGG7@F<FG6F9EFBF>FC,CFDGGG9?FGCED>@FGGGG,9B?EFFGGGGGG=FFGE7CEDDEFG8EFGGG,A,,CABF9FGGGAF;>EGGDE+B=EFFGGGGE,31DG6:EEEG93B:@@EG:,D9F,DD*9C2?C)5CEG4<,<,CC+;?ADDF);4:8:)3.*;*:FD+/;0>;3>*(***)7<?6*9*69:(,8),).)4().3643,)*.,8((4(,(6)6)).((-)4:2<9)
@M02352:288:000000000-CKWC8:1:1101:8992:6072 2:N:0:ATGCGCAG+CTCTCTAT
TAACCTTGCGGCCGTACTCCCCAGGCGGTCTACTTATCGCGTTAGCTTCGCCACTCAGTCATTACAACCCAACGGCTCGTATACCTCGTTTACGGCGCGGGCTACACGGGTATCTCATCCTTTTTGCTCCCCCCGCTTTCGCACCCCAGTGCCAGTATCAACCCCGAGTGTCGCCTTCGCCCCTGTTGTTCCTTCCTCTTTCTCCGCACTTCACACCTCCACAGTACATTCACCCCCCCCCCCTCGTCCCCTAGCCCCTCAGTATCGCGCGCACTTCCCCG
+
,EEDDFGGGG7:C@@FGGGGGGCEFEGG@6CEGGGGGGGGECGGDGGFGGGGGG8,:FFE,CF,C<,CFG:,BB+C=B>F7,,:,,:+9AF498++6+6++6+,,,888@+8<9@3=,,7,,7>F*,;E@FG7F:=B8C,*==:E*?7/23+5+0>>C9+2+41*1*/1/<<*:9*19*8.*:5*++3A5<:*)83.*1*00**).)))29**9-);71:B5()*2):</**1/86((-(-,(23(-,(((.(...(,),(,))-)-(-((((())1.((,
@M02352:288:000000000-CKWC8:1:1101:7672:6074 2:N:0:ATGCGCAG+CTCTCTAT
TAATCTTGCGACCGTACTCCCCAGGCGGAATGCTTAATCCGTTAGGTGTGACACCAACAAGCATGCTTGCTGACGTCTGGCATTCATCGTTTACGGTGTGGACTACCAGGGTATCTAATCCTGTTTGCTCCCCACACTTTCGCACCTCAGCGTCAGTATCGAGCCAGTGAGCCGCCTTCGCCACTGGTGTTCCTCCGAATATCTACGAATTTCACCTCTACACTCGGAATTCCACTCACCTCTCTCGAACTCAAGACCAGGAGTTTACAAGGCAGTTCCGG
+
GGGGGGGGGGGGGGGGGGGGGGGGGGDGGGGGGGGGGGFEGGGGGGGGGGFGGGGGGGGGGGGGGGGGGGGGFGGGGGFGGGGGGGGGGGGGGGGGGGGDGGGGGGGGCGGGGGGGGGGGGGGGGGGGGGGGGGGGGGGGGGGGGGGGGFGGEEEEFDFGDFGEGGGCFDFGGCDGGGG>ADGGGC6E8CGGGFFFB4AGFGFGCF>CC5>FGFFFEFEEE68AFD;D?>@4FFF9:?B??BFFFF:::BFAB(.=?7:0022?BFAF<<>?:?><=AFB1
@M02352:288:000000000-CKWC8:1:1101:7320:6076 2:N:0:ATGCGCAG+CTCTCTAT
TAATCTTGCGACCGTACTCCCCAGGCGGTCTACTTAGTGCGTTAGCTGCGCCACTAAGATCTCAAGGATCCCAACGGCTAGTAGACATCGTTTACGGCGTGGACTACCCGGGTATCTAATCCTGTTTGCTCCCCACGCTTTCGCACCTCAGCGTCAGTGTCAGCCCAGACAGTCGCCTTCGCCACTGGTGTTCCTTCTAATATCTACGCATTTCACCGCTACACTAGAAATTCCACTATCCTCTGCTGCACTCTAGTCACACAGTTTTGAAAGCAGTTCC
+
GGCFGGGGGGGGGGGGGGGGGGGDGGGGGGGGGGGGGGGGGGGGGGGGGEGGGGGGGGGGGGGGGGCCFFGFDFGGGGGGFGGGGGGGGGGGGGGGDGEFCFEGGGGG<FFGGGDFGEFGGGGGGGGGGGGGGGGGGGGGGGGGEGGGGGFGEGE*1D,@D@DCFFEFCCEC,=*9?DDF)>E*:=6E7*3::?FFEA+@6:+;?AC7D*89>F<FGF>>0>37CG2747@??F2<<0<:0.85)))).(5<?F2*.69A9??0.4<A064<A:<(9:4)
@M02352:288:000000000-CKWC8:1:1101:5824:6080 2:N:0:ATGCGCAG+CTCTCTAT
CAATCTTGCGACCGTACTCCCCAGGTGGGACACTTATCACTTTCGCTTAGTCACTGCGATAAATCCCAACAACTAGTTTCCATCGTTTACGGCGTGGACTACCAGGGTATCTAATCCTGTTCGCTCCCCACGCTTTCGTCCATGAGCGTCACTATATACGTAGTAGACTGCCTTCGCAATCGGTCTTCTGTGTAATCTCTATGCTTTTCACCGCTCCACTACACATTCTATCTCATTCCTTATAACTCAATTCAACCAGTTTCAAATGCAGTTCCCTCGTT
+
G,EACFGDFC7FEFFGGGGGGG8FCCC8:DF<EGF,EE<FGFGGGGGGGFGGGGGA,B:D,@@FGG=8FEC,C=EFF,E<F9EC7FEF<?=F@BFC:@EFFCE,5@+BBFFFC5EECGDFAB7FC<CCCFEFGEE@E=D>E>=DF8DDEEC7DFEFFC@CGC8C9@,@;@,>@<97?*9*9**A*:CGFGG7=*=>CFFD>F++*4=;FC67*865=66?@F3567CC7+1:A+/.97?)9)-).6:A)3)).6)*40)-)--)6-)-))).).9)1((,4
@M02352:288:000000000-CKWC8:1:1101:6426:6091 2:N:0:ATGCGCAG+CTCTCTCT
CAACCTTGCGATCGTACTCCCCCGGTGGTTCCCTTCTCGCTTTCGCTTGGTCACTTACTGTTTATCTCCAATATCCAGTGACCATCGCTTAGCGCGTGGTCTCCCCGGGTATCTAATCCTGTTCTCTCCCCCCCCTCTCGTGCCTCTCCGTCCGTATTTCTTTCCTCACCTCCCCTTCCACTCGCTTTTCTCCCTCCTATCTATCCCTTTCACCCCTCCAGCTTTTCTTTCCCCCCTCCCTTCCACCCTCCCTTCTTTCCCTTCTCTTCGCTCTTCTCCC
+
,,6CFEF,C++968C<DDEGFC+++6++8B,,CFF,,C,6:DFC7FCD,,,:@<,,,,,,<6<<<?,C6,,<,,,,,,9C,,:,,B,,4B,,,47+4+++,B,,,+8+4@+??C,,68C,,C5,,8,@>DG7C+@>3:8+33*@,3,*43;@**=,,6F,@DF,,7,6,32,2//0**2++1<*)1*39+5+:()((01;F11;)/)02<1+2;(8*)-(.),**2)06***1.(((((-3),.)6(,((-((-(*.6*)))-())--),((.(0)*.63
@M02352:288:000000000-CKWC8:1:1101:19883:6097 2:N:0:ATGCGCAG+CTCTCTAT
TAACCTTGCGGCCGTACTCCCCAGGCGGTCAACTTAGTGCGTTAGCTGCGCCACCCACGACTCAAGGTCACAGACGGCTAGTTGACATCGTTTACGGCGTGGACTACCAGGGTATCTAATCCTGTTTGCTCCCCACGCTTTCGTGCCTCAGTGTCAGTATTTGTCCAGGTAGCCGCCTTCGCCACTGATGTTCCTTCCAATCTCTACGCATTTCACCGCTACACTGGAAATTCCACTACCCTCTACAATACTCTAGTTTGCCAGTTCAAAATGCAGTTCC
+
FGGGGGGGGGGEGGGGGFGGGGGGFGGGGGGGGGGGGGGGGGGGGGGGGGGGGGGGGGGGGGGGGGGGGCFFGFGFGGGGGGG9FCCFGGGGGFDGEECEGGGGGF?FGGGGGGGGGGGGGGGGGGGGGGGGGGGGGGGGGC@EGGGGGFFGGGFFGGFGGGGGFFCCFFG9FECDGGDF:DCEG6CGFGGGGFFFEFF7AFFG?CCGGGE5FFEFGE>01>FFDG?G?FF87F<<>?20:>?0<<289A0-3):4<ABA<>AFB<))627)45B<*45)
@M02352:288:000000000-CKWC8:1:1101:24206:6105 2:N:0:ATGCGCAG+CTCTCTAT
CAACCTTGCGGTCGTACTCCCCAGGTGGATTACTTAACGCTTTCGCTTGGATGCACACTGTCTATCGCATACATCGAGTAATCATCGTTTACGGCGTGGACTACCAGGGTATCTAATCCTGTTTGCTCCCCACGCTTTCGTGCCTCAGTGTCAGTATTTGTCCAGGTAGCCGCCTTCGCCACTGATGTTCCTTCCAATCTCTACGCATTTCACCGCTACACTGGAAATTCCACTACCCTCTACAATACTCTAGTTTGCCAGTTCAAAATGCAGTTCCCAGG
+
FFFFFGGFFGGGDEGGFGDGEFCECFFFGGGGGGGGGGGGGGGGGECGGGAGGGFGFGGGFFGGGGCFCGGGGGG7EFGGGGGGGGGGGGGGGGGBFGGGGGGGGGGGG8FGGGAEEGGGFGFGGGGGGGGED7CECGGGF+@EFGGFGGGGGGEFGAFEB;FGC7FEBFGGGGGGGDGFFGGGCFGGCFGCFFFE88AF@DA7@B6CCGCCCF@3E)6<;C@4;C<>CFC6=C@;@1)6@AE<)6),)..49ABB:>F<?244)6A<72<)-44<F24><
@M02352:288:000000000-CKWC8:1:1101:23331:6108 2:N:0:ATGCGCAG+CTCTCTAT
TAATCTTGCGACCGTACTCCCCAGGCGGAATGCTTAATCCGTTAGGTTTGACACCAACAAGCATGCTTGCTGACGTCTGGCATTCATCGTTTACGGTGTGGACTACCAGGGTATCTAATCCTGTTTGCTCCCCACACTTTCGCACCTCAGCGTCAGTATCGAGCCAGTGAGCCGCCTTCGCCACTGGTGTTCCTCCGAATATCTACGAATTTCACCTCTACACTCGAACTTCCACTCACCTCCCTCGAACTCACGACCAGGAGTTTAGAAGGCAGTTCCAG
+
FC@FFGGGGGCGE+CFGGGGCEFB,DCEEFGGGGGCFEGGCDFE>FG,AFGGGCGGCF7FFGCGCGGGDEFE<FFGGGGGG<FGGGGGGGFFFGEGBCGGGCFGCFEDFDGG,,EFGCEEGGGFGFFA;>B:B<F7BFDDE+=AE7DFGFGGE6E83@@CEGGGGGFGGFFCGC4CDDFFB/8CFF=;?C8@F<F@=58C33;:)@)9*=AFGFEA0=EAFF@6CD(*,89F7/9<?7>620(4??9(.21<A.()31581((.(65),-),(4<2=><54
@M02352:288:000000000-CKWC8:1:1101:15826:6110 2:N:0:ATGCGCAG+CTCTCTAT
TAATCTTGCGACCGTACTCCCCAGGCGGAATGCTTAATCCGTTAGGTGTGACACCGAAGGGCATGCCCCCCGACGTCTGGCATTCATCGTTTACGGTGTGGACTACCAGGGTATCTAATCCTGTTTGCTCCCCACACTTTCGTACCTCAGCGTCAGTATCTAGCCAGTGAGCCGCCTTCGCCACTGGTGTTCCTCCAAATATCTACGAATTTCACCTCTACACTTGGAATTCCACTCACCTCTCTCGAACTCCAGCCTAGCCGTATCAAAGGCAGTTCCA
+
FAEGGGGGGG7EC+CFGGGFFFFEGFCDEGGGGGGGFFGGDGGEGGGGGGGGGGGF:F7CEEDG?CFGGGGGDGEEFGFGGDFGGGFGGGGGGGFGGGGEGGGGCGGF?FECFGGGGGDGGGFGGGGGGGGGGGGGGGGGGGGGGGGGGCFDGGGDEGFF,@CFDF,DDC,D8CCDGDG4?GCEF6:EFFGGF?A@8A4DAFA@EF><5CF@:+4?+><A>FB=?>:4566=F?9AF::<)451,)(.(4,-)5()((0(5(--(.862).4:()48)6<
@M02352:288:000000000-CKWC8:1:1101:19428:6131 2:N:0:ATGCGCAG+CTCTCTAT
TAACCTTGCGGCCGTACTCCCCAGGCGGTCTACTTATCGCGTTAGCTTCGTTACTAAGTGATCAAGTCACCCAACAACTAGTAGACATCGTTTACGGCGTGGACTACCAGGGTATCTAATCCTGTTTGCTCCCCACGCTTTCGCACCTCAGTGTCAGTATCAGTCCAGGTAGTCGCCTTCGCCACTGGTGTTCCTTCCTATATCTCACCATTTCACCCCTCACCCGGCATTTCCACTCACCTCCACCGCACTCTAGTTCCACAGTTCCAGGCACAGTTCC
+
<FDFGGGGGGGGGGEGEGGGGGGDFFED@C@FFGGGGGGGGGGGGF9FGGCCDECFCCFFE?FG,C<FEFGG7FGGG8FGCAC9EFE99+:E@EGGC++FEGGDFE8F@FGDB88EDE,7EAB9CFGCC3>FGGGG=CEECF8:8>@6@D?CC=CE7EAEFFA;BFFF6FGE2=7CCD7**:5*:?E,,,4/B4@CBF=+::+3):11*+*;:C57F).(()(0*)3)-)/8BFBF9((5(..((.1(((-7:2)/))1:)60(4)))))3((,)(/)).
@M02352:288:000000000-CKWC8:1:1101:7817:6138 2:N:0:ATGCGCAG+CTCTCTAT
TTACCTTGCGCCCGTACTCCCCCCTCGGCCAACTTCTTGCGTTAGCTGCGCCCCCCCCCACTCAAGTCCACAGACCCCTATTCGACATCGTTTCCGCCGTTGACTCCCATGGTATCTACTCCTGTTTGCTCCCCACGCTTTCGTTCCCCAGTGTCCGTCTTTGTCCCGGTAGCCGCCCTCGCCACCGCTCTTCCTTCCAATCTCTACGCATTTCACCGCTACACTGGAACTTCCTCTACCCCCTTCAATCCTATCTTTTGCCAGTCCCAATTCCACTTCC
+
;,6CFFG,CF+B:FCCBDGGGD+++6+,,,6,:EF,6,6,+86,,:BE<++@++@F@F++=,,4:5,,<5E?==F<,44:,C,4,+8@FF<EF,<++6@+++8:F,3D:,B8>,,8,3,,4D,7787,@F9BFE:<7C5*>D11,>F47BC7,454::,=CF,2=F@:****+3)1:)18)93/5**/:*;:*6?4<@FC*0@D)*7*9*8/*9)9<03;1>27*90*())1=6))6)).(((((3))-.().))*)-*),54)5).)),(.).*)1)83
@M02352:288:000000000-CKWC8:1:1101:7466:6146 2:N:0:ATGCGCAG+CTCTCTAT
TAATCTTGCGACCGTACTCCCCAGGCGGAATGCTTAATCCGTTAGGTGTGACACCAACAAGCATGCTTGCTGACGTCTGGCATTCATCGTTTACGGTGTGGACTACCAGGGTATCTAATCCTGTTTGCTCCCCACACTTTCGCACCTCAGCGTCAGTATCGAGCCAGTGAGCCGCCTTCGCCACTGGTGTTCCTCCGAATTTCTACGAATTTCACCTCTACACCCGGAATTCCACTAACCTCTCTCGAACTCAAGACCAGGAATTTATCAGGCAGTTCCAG
+
GGGGGGGGGGGGGGGGGFEGGGGD<CCGE@FFGGGGGGGGGGGGGGGFFGGGGGGGGGGGGGGGGGGGGGGGGGGGGGGGGGFGGGGGGGGGGGGGFFGEFCFGGGGGGGGGEFEEGFGGGGGGGGGGCFGGEDGGEGGGGGCGGGGGGGFGDEGGG9CD7>BE8D>FGGG??ECDGDG>EDGGGC,ACEEGG?AB@FFD.@A>CF59*=>+;@E4<A3=C@@)2<@5>5)1@?A).(,84:58)5(.,((6<45*2?F?F1(.8<A444)31:DFFA2<.
@M02352:288:000000000-CKWC8:1:1101:5742:6147 2:N:0:ATGCGCAG+CTCTCTAT
TAATCTTGCGTCCGTACTCCCCAGGCGGTATACTTATTCCGTTAGGTTTGCCACCAACAGGCATGCTTTCTCACCTCTTGCTTTCCTCCTTTTCCGTCTGGACTTCCCGGGTTTCCTATTCTTTTTTCTCCCCCCCCCTTCTCCCCCTAGCTTTAGTTTTCAGTCAGTGTGCCCTCCTTCCCCCCTGTTTTTCCTTCATTTTTCTCCTCTTTCCCCTCCTCCACCGTATTTTCCCCTACCCTCTCCTATCTTCTCACCACGCATTTACAAATACTGTTCA
+
GAC,CFF9E@8CCFF@FFFGGG?@FEBF++:,CFFF,6,CCFGEG,CE<F,EEF,6C@@69,,,6?B,,C,,6C<96,,,,,,5,:?,,9CF,,,BF,4+4,:,,,::++@C+649,9,,CC<?FF:8,,8FF7F+++@F7,5,,@+*4,,7>,,,7,,,53,,@,7,,,,,2,0;7C++3;,/)47C,:C*;);).*+++++0);8+89A:+84;*:(1(;(;0)(*()1*944((-4?()-,(.-,),695))/)3*(-7(14)))-)))).*)/)).
@M02352:288:000000000-CKWC8:1:1101:14523:6147 2:N:0:ATGCGCAG+CTCTCTAT
TAATCTTGCGACCGTACTCCCCAGGCGGACTGCTTAATCCGTTAGGTGTGTCACCGAACAGTATACTGCCCGACGACTGTCATTCATCGTTTACGGTGTGGACTACCAGGGTATCTAATCCTGTTTGCTCCCCACACTTTCGCACCTCAGCGTCAGTATCTCGCTCGTGAGCCGCCTTCGCCACTGGTGTTCCTCCGAATATCTACGACTTTCACCTCTACACTCGGACTTCCACTCACCCCTCTCCACCTCTAGGCTCCCAGTATTAGAGGCAGTTCCG
+
EDCFFGGGGGC+@@FFGGGGGGGGGFFDG+@EFGGGEDGFGGGGG8FCF7FFGGGCEGGDGEFGDFG?F@GG:FC7FGE,B@,CF<ED<FFFE<F=EFEGCAC?,AF?,BFGG@9C@><F9F<FGGFFGGEFGGG@BEGGG6C4BC:?EFF7:CEE<@CF,33:*,1>F:BED:DGG*8)?*4=6<*>?EGG76A;65538FFG)1:*):)3@;:=+72)48:*97()(7FF6/6480>:19??FB14(4(4?7)*45)431)5)64)).).(()4=24(
@M02352:288:000000000-CKWC8:1:1101:10126:6163 2:N:0:ATGCGCAG+CTCTCTAT
TAATCTTGCGACCGTACTCCCCAGGCGGAATGCTTAATCCGTTAGGTGTGTCACCAACAAGCATGCTTGCTGACGACTGGCATTCATCGTTTACGGTGTGGACTACCAGGGTCTCTAATCCTGTTTGCTCCCCACACTTTCGTACCTCAGCGTCAGTATCGAGCCAGTGAGCCGCCTTCGCCACTGGTGTTCCTCCAAATATCTACGAATTTCACCTCTACCCTTGGAATTCCACTCACCTCTCCCGAACTCAAGACTAGCAGTATTAGAGGCAGTTCCAG
+
DFEFFGGFFGDCF@CFFEGGGGC@CDBCCEGGGGGGFFGGGGGGGGGGGGGGGGGGFFCFFGCFFCFFDGGGDGDGGGGGFF9EFGGF@FFGEFGGDGGGGCGFGGGC<FFG,AFDC9FGGGGGGGGFFGGGGGGGGFFGGDE=B8FFCFEGEGGGGCDFGFFGECFG9>DC8*;9;DF59C5=*=6<,=CCFC8=@48DF>FD5A=<FC:++1?F98)7;+,**;(9;*;@F=A)412:<???(466;9:>2:7F02?28<2>))4<<27<0:3<46)))
@M02352:288:000000000-CKWC8:1:1101:18751:6167 2:N:0:ATGCGCAG+CTCTCTAT
CATCCTTGCGGACGTACTCCCCAGGTGGAATACTTAATGCTTTCGCTTAGTCACTTAAAGTGTATCTCAAATGACGAGTATTCATCGTTTAGGGCGTGGACTACCAGGGTATCTAATCCTGTTCGCTCCCCACGCTTTCGCACCTCAGTGTCAGTATTTGTCCAGGTAGCCGCCTTCGCCACTGATGTTCCTTCCAATCTCTACGCATTTCACCGCTACACTGGAAATTCCACTACCCTCTACAATACTCTAGTTTGCCAGTTCAAAATGCAGTTCCCAGG
+
GGGGGGGGGGGCFDEFGGGGGGGEFGGGGGGGGFGGGGGGGGGGGGGGGGGGGGGGGGGGGGGGGGAFGFGGGGGGGGGGGGGGGGGGGGGGFFGGGGGGGGGGGGGGGGFDGGGGGGGGGGGGGGGGGGGGGGGDGGFGGGGGGFGGGDGGGGGFGGGGGGFFGCGGFGGGGGGGFCDDFGGGCF9EGGGGGEFEFFF7BFFGFFFGGGFGDF@4C5@F@68AGG<GCFF6FFEEFFFF8<>;@E3=))7?CE?@9>FB??4)5<BF7)6<)48<FF>:8
@M02352:288:000000000-CKWC8:1:1101:8184:6174 2:N:0:ATGCGCAG+CTCTCTAT
TCATCTTGCGACCGTACTCCCCCCGCGGAATGCTTAATCCGTTAGGTGTGACACCAACAAGCATGCTTGCTGACGTCTGGCCTTCATCGTTTACGGTGTGGACTACCAGGGTATCTAATCCTGTTTGCTCCCCACACTTTCGCACCTCAGCGTCAGTATCGAGCCAGTGATCCGCCTTCGCCACTGGTGTTCCTCCGAATATCTACGAATTTCACCTCTAACCCCGGAATTCCACTCACCTCCCTCGAACTAAAGACCAGGAGTTTATGCGGCAGCTCCAG
+
C,CE,,C,CC+C@FGGGGGGGF7++@6++8CED9F,,,,6@FGGDGAFE6CFG<F7C:C,<E,C,,C9CDFG,??=FFGGG,AEF,,CDD<D+??:<D=+C?FF8FE?=:B,,AFF98,A@ED<FC8EDFGDGCG+CE=FDE8+B@60,>A@>EE:A,@;85>CC,,,47,?;,@D<1?>DG8C?<,4,=CC+)36(5)1)+8;<A;DCFFGF6CF5;)))*4)CC(/(86@46<)(4:?).((42>((3(),)-/38)(((((.6-6)),2265()).2(
@M02352:288:000000000-CKWC8:1:1101:22539:6188 2:N:0:ATGCCCAG+CTCTCTAT
CACTCTTGCCGCCGTACTCCCCAGGCGGAATGCTTATCCCGTTAGCTTTGCCACCCACATCCCTTCTTGCTCACGCCTGGCATTCTCCGCTTACACTGCGGACTACCCCGGTATCTCTTCCTGTTTTCTCCCCCCACTCTCTCACTCCTGCGTCTCTATCGAGCCCCTGTCCCGCCCCCGCCCCTGCTGTTCTCTCCACTATCTACGTATTTTTCCCCTACACTCGGCCTTCCACTCACCTCTCTCGCACACACAACACGGCCTTTACAACGCACTCCCAG
+
,B,,,CFFG8+6@CFFFDFGFGGCF,@FEGGGGGGG,,6C,CF,B,C,,:,CCFG7<B:,,6C,,,,6,C,,,,6,,94=,:,5,,,:+++8+,,,BF,?+++:,,,4++@>6A,CC9,3=,,CBF8D;,,6C+@>E,,@3,553,7;,44731*,,5@3@7B>8**>>:,,2*))))1)89=C3*1++457+)1)(1.16D+@<=;*0+)22*5?2:0(,0:*9*,*()//0*6284(()().)4-((-(.,,(>1(),4(,()5))).,43()-/,((,
@M02352:288:000000000-CKWC8:1:1101:13720:6191 2:N:0:ATGCGCAG+CTGTCTAT
TAATCTTGCGACCGTACTCCCCAGGCGGAATGCTTAATCCGTTAGGTGTGTCACCGAATTGCATGCACCCCGACGTCTGGCATTCATCGTTTACGGCGTGGACTACCAGGGTATCTAATCCTGTTTGCTCCCCACACTTTCGTACCTCAGCGTCAGTATCGAGCCAGTGAGCCGCCTTCGCCACTGGTGTTCCTCCGAATATCTACGAATTTCACCTCTACACTTGGACTTCCACTCACCTCTCCCGACCTCAAGACTACCAGTATGCATGGCAGTTCCA
+
CA@EFGGGGGCFEFF@FFGGGGDEGF@B@FGDGGG9EFGGGGGEGGGGGF,EFGGGGD7,EFE,CE,6CFGE:FG+BFF@FFGGG9FGGGGG7FEC+8CCFDGGGGGDB@EB<DFGGDGGGGGGGGFFEFGGG8F8BFGGGG,@F7CFGFFEGEG5D,FGB7CEG?7F9F?DF5?CDCG>BC8E<<=FCFGGGEFF()87=7AG)@F5DG:DGBDF?@FABBF?002>)99@?69<BFFF<48?(3(4-39?(.)*.)/5(4).)6)--)6(4(7<FA92
@M02352:288:000000000-CKWC8:1:1101:14252:6194 2:N:0:ATGCGCAG+CTCTCTAT
TAATCTTGCGACCGTACTCCCCAGGCGGAATGCTTAATCCGTTAGGTGTGTCACCAACAAGCATGCTTGCTGACGACTGGCATTCATCGTTTACGGTGTGGACTACCAGGGTATCTAATCCTGTTTGCTCCCCACACTTTCGTACCTCAGCGTCAGTATCGAGCCAGTGAGCCGCCTTCGCCACTGGTGTTCCTCCAAATATCTCCGAATTTCCCCTCTACACTTGGAATTCCCCTCACCTCTCTCGAACTCCAACCTAGCAGTATTTGCGGCAGTTCCAG
+
E<FGGGGFGGCGEGFGGGGGDGG@<FEG@@FFGGGGCGGGEGGGG8FFBCFGGGGDDCCC8FEFGGG96D,C,C7FGGC8C<FGGFGGFGGGCGDCGGG@+,BFFFG<EC7FEEFGGDEGGGDEGFFGGGGGGGGCEGGDGGGGGGGGG?G7EGG6EEFD3@+BE7DGE:DD?EDGGDGFB>=CC,,1,=?CFFF2>4;D++;D);A37CF7D17;*8849:@:;C3*);6@A6,(,(42264?27-8:?()))(03,))5))6))6)))(-3454F9A4)
@M02352:288:000000000-CKWC8:1:1101:22293:6199 2:N:0:ATGCGCAG+CTCTCTAT
CATTCTTGCGAACGTACTCCCCAGGTGGGATACTTATCACTTTCGCTTAGCCACTCAGCCTTACGGCCGAACAGCTAGTATCCATCGTTTACGGCGTGGACTACCAGGGTATCTAATCCTGTTCGCTCCCCACGCTTTCGTCCATCAGCGTCAGTATATTGTTAGTGATCTGCCTTCGCAATCGGTATTCCATGTAATCTCTACGCATTTCACCGCTACACTACATATTCTAACCACTTCACAATAACTCAATACTAACAGTTTCAACAGCAGTTCCCACA
+
GAFGGGGGGGDGGFFGGGGGGGGGGGEFGFGGGGGGGGGGGGF9BFGG,CFGFGGGGFGGGGFGF>EFF7CFFFGGDGGCFFF,EF7AFGGF:@FCFGG:FGCFG@?FFG8EFGFGGGGGFGGGGGGGGDEGGGFEGGGGGGGDFG67FCGG6EFFF9DF;FGFCF9AC;C3DCCGG7C9>GG5*A5CGFGGG9FFCFFCFGF7(83>DGFGGF6BG).)66=F<C):7AF7=F?EB:47>>A7>B).6<2()640)6)3):>AB)6))(,,()/.6))(,
@M02352:288:000000000-CKWC8:1:1101:15471:6207 2:N:0:ATGCGCAG+CTCTCTAT
TAATCATGCGACCGTACTCCCCAGGCGGAATGCTTAATCCGTTAGGTGTGTCACCAACAAGCATGCTTGCTGACGACTGGCATTCATCGTTTACGGTGTGGACTACCAGGGTATCTAATCCTGTTTGCTCCCCACACTTTCGTACCTCAGCGTCAGTATCGAGCCAGTGAGCCGCCTTCGCCACTGGTGTTCCTCCAAATATCTACGAATTTCACCTCTACACTTGGAATTCCACTCACCTCTCTCGAACTCAAGACTAGCAGTATTAGACGCAGTTCCAG
+
GGEGGGGGGFGGC7BFF<FGGGGGG<CFGGGGGFGGGGGGGGF:CGGFGEFFEGGD<F7EEFGEFGGGFGGGGGDCFGFFE<FAFFGGGGCGGGEGGGCECFFGGGGGGEFGFGGFGGGGGGGFGGGFGGGGGGGGGGGGGDEGGEDFG=DGEGGEFFFG7:8EGGGDFGCFEGGGDGGFBGGG>=CCG==FGEFF@AFF8CFF4FA/>F5:CFCFCFEEEF@FGG;C)8;FF6<?@@EDEF??<5(,8:,6A7)6:A=01)..-:444>)(46<-=22:-
@M02352:288:000000000-CKWC8:1:1101:19529:6210 2:N:0:ATGCGCAG+CTCTCTAT
CATTCTTGCGAACGTACTCCCCAGGTGGGTCACTTATCACTTTCGCTTAGCCACTCAAACCGAAGTCCGAACAGCTAGTGACCATCGTTTACGGCGTGGACTACCAGGGTATCTAATCCTGTTCGCTCCCCACGCTTTCGTCCATCAGTGTCAGTACCTTATTAGTAATCTGCCTTCGCAATTGGTATTCTATGTAATCTCTATGCATTTCACCGCTACACTACACATTCTCTCTTCTTCCAAGTAACTCATGACTAACAGTATCCAAGGCAGTTCCATAG
+
GGGGGGGGGGGEG>FFGGFGEEFG@FFGGGGDGGGFGGGGGGGGCCCG@FEFFGGGGG,E@+@FF<FFGG@EGGGGCDF9CF<EGF:F=DFF7=FC=>+:EFCFFFGDGGEGFF;64C9;E4CECFC8EFE:>+@FB?,633A+;=,+@,@:,@DC7,@EAA;,;@CCFFA7EG>FG@C?**D63=,5DBF9C?F66>+=FG6+/0+=8CFCFF2)856/,+6ACC<C7+;+3*)/7))9)/9)))17.4<)/))*-,).46>>9-45<<1:01*665::)
@M02352:288:000000000-CKWC8:1:1101:23721:6210 2:N:0:ATGCGCAG+CTCTCTAT
TAACCTTGCGGCCGTACTCCCCAGGCGGTCTACTTAATGCGTTAGCTTTGAAAAACAGAACCGAGGTTCCGAGCTTCTAGTAGACATCGTTTACGGCGTGGACTACCGGGGTATCTAATCCCGTTTGCTCCCCACGCTTTCGTACATGAGCGTCAGTGTTGACCCAGGTGGCTGCCTTCGCCATCGGTATTCCTTCAGATCTCTACGTATTTCACCGCTACACCTGAAATTCTACCACCTTCTATCACACTCTAGTTTGACAGTTCGAAATGCAGTTCCC
+
FAGGCGG@EGEGCEFEG@EG@GG:CG@C@FGGGGGGGF<EEGGGGGG9FAFEEAC@EDGGGGG6>+B,FF7=CF=FFCCFG<FEFEFFGGGG7EFGEFGFGEFGGGG@FEG+=3@DDFGGGGGFG@FGGC8FEGGFGGDCGGG8FEGCFC7CB>C8=B@B89CCC<CF8F5CFGG47DGF3CCGCEC;CEGFG<AEEFFCACAF)A)**09:>@49*)1((*45<*4*-9@F9846)5:,4:2<<A2-)54?<<6@>A@).5).64((44:9A2=98<4)
@M02352:288:000000000-CKWC8:1:1101:18174:6226 2:N:0:ATGCGCAG+CTCTCTAT
TAATCTTGCGACCGTACTCCCCAGGCGGAATGCTTAATCCGTTAGGTGTGACACCAACAAGCATGCTTGCTGACGTCTGGCATTCATCGTTTACGGTGTGGACTACCAGGGTATCTAATCCTGTTTGCTCCCCACACTTTCGCACCTCAGCGTCAGTATCGAGCCAGTGAGCCGCCTTCGCCACTGGTGTTCCTCCGAATATCTACGAATTTCACCTCTACACTCGGAATTCCACTCACCTCTCTCGAACTCACGACCCGGAGTTTACAAGGCAGTTCAAG
+
9E@EAFGFGE@EGDGGGGGGGGGGGFGGGGGGGGGGFFGGGGGGGGGGGG,FEGG7FFECFFC?EGC9EGGGGGG:CCFFFGGFGGFDEGFGGEGEGGEGGGGGFFGGGGGGGGFF9,A=4A?FGGFDEFDGGGGGGG9FF>EDGC=FGGGGEEEEFGGFGGCEGF:FG9ECF*<@7?FFFGEGGG6CCFGFCCFFF)87AGFGFFFD4C8CF:?B?AEEFFF6C3270>F?BFDBFFBF)(58>D<2(23<2,(721)-03(3:AAA)6<2:?31*6)))
@M02352:288:000000000-CKWC8:1:1101:10561:6228 2:N:0:ATGCGCAG+CTCTCTAT
TAATCTTGCGACCGTACTCCCCAGGCGGTCTACTTAGTGCGTTAGCTGCGCCACTAAAGTCTCAAGGACCCCAACGGCTAGTAGACATCGTTTACGGCGTGGACTACCAGGGTATCTAATCCTGTTTGCTACCCACGCTTTCGCACCTCAGTGTCAGTATTGGTCCAGTGAGTCGCCTTCGCCACTGATGTTCCTTCCCATCTCTACGCATTTCACCGCTACACAGGAACTGCCCCCCCCCACTACCATCCTCCACTTCGGCAGTTTTCACCGCAGTTCC
+
BE@,<FGGG@@EDGGGEGGGGGGDGF7@6+B<FGGGFFGGEGG:BFGFGGGGGGG8F,<CC,CEEDF,CD@FGGGG@EGG8F,:,C<FGG<8FF<F+CFB4CFGGGF>,5>FDFGGG95AB=FCFFGGFG9>FFGDC>:+:E8+6CC*,3:@;AC,E@;;E@,?DFFGG,,?;,;*@45=;DGGGGF,59>DG<=)4)=C65+;5==57*)/+;9@GFF00@7?67(*()/*08((((4(,(,(,,,4:(1))(.)).9-(1-726-:)-))-()-8)62
@M02352:288:000000000-CKWC8:1:1101:12090:6231 2:N:0:ATGCGCAG+CTCTCTAT
TAATCTTGCGACCGTACTCCCCAGGCGGTCTACTTAGTGCGTTAGCTTCGCCACTAAGATCTCACGCCTCCCCACGTCTCCTAGACTTCGTTTACGGCCTGCACTACCAGGGAATCTAATCCTCTTTGCTCCCCATGCTCTCGCACCTCAGCGTCATTCTCAGTCCAGTCCGTCGCCTTCCCCACTGGTGTTCCTTCTACTTGCTTCGCATTTCACCGCTACACTTGCAATCTCACTATCCTCTACTGCCCTCCACTCATACAGTCTTTACATCAGTTCC
+
,BFGGGF9FFGDGDFFGGGGGG8@,,@@C7@9FFGF96,C+BF,8FF,C@CBFFDCE=<ED?D,,A,,6C@@,,@@<CF,,,5?,,,A??BF@@B@=@+B+,,9CE8<=8C7+,6>@6,C9D<,7,,3@EF3==8,3@E,,@+8BEE?C?8C:4A;,3,5,7@,7@,,,7,3@4*;D*C>*4D6C8,,>FGC+*+1884++++4.+3):10/:C3AG)(.(8<F1+)+/1+)/0))6<)6(.)))64).(470,47)4)))),)))))-6)646/.9:)2
@M02352:288:000000000-CKWC8:1:1101:18178:6246 2:N:0:ATGCGCCG+CTCTCTAT
TAATCTTGCGACCGTACTCCCCAGGCGGATTGCTTAATCCGTTAGGTGTGACACCAACAAGCATGCTTGCTGCCGTCTGGCATTCTTCGTTTACGGTGTGGACTACCAGAGTATCTCTTCCTGTTTGCTCCCCACACTTTCGCGCGTCAGCGTCAGTCTCGATCCATTGCCACGCCTTCGCCCCCGGAGTCCCTTCGACTATCTCCTCATTTCACCTCGACACCCCGAGTTCTCCTCCACACACTCCACTGCGACCCCAGGTGTTTACATGTCTGTTCCCG
+
@<,,CEC,E++FC@CFGGE,6CEF?,7:F+B,CFFDGF,CCFF,B,EF<C9ECFGGC,,:,B,C,A?C6=C,,=+B7E,,:9F9,,95994:B<+8B+BC7<F<,4,B,,4?9FFG,4C=4AFE9C,DD,,+8,CCECF99+63++50+68::5:@<,@,,,,@C<,2D,6,6*;90?C484*=)/**3=++2)+(())*23::?*+;7:/:**-10)((,71)1),)(8>7==2)(,,,(-(-4123.)))(((),()(()(-((5<9))).6*.*).)(
@M02352:288:000000000-CKWC8:1:1101:24756:6250 2:N:0:ATGCCCAG+CTCTCTCT
CACTCTTGCGATCGTACTCCCCAGGTGGGTCACTTATCACTTTCGCTTAGCCACTCAACTCGCCATCCTTACTCCTACTGCTCGTCATTTTCGTTTTCGACTTCGACTATCACGATTTCTAATCGTGTTCGATACTTTCGTTCTCGTCCCTCAGTGTCAGTTTATTGATATTACTCTGCATTCGCTATTCTAATTCTATGTTATACCTATCACTTTCACCGCTACTCTACATACTATATCTTCATAATTATAATCATACACTATCCATTTCAATTGTAATT
+
GFAFFGGGGGD<C7FGGGGGGG?FGDEFGG<FGGGFFGDAFGGGGGGGGFGG@FFGG8E9,,++,,,,:,?6,66,C,,,6,,,@,,,,,,CF,,,,974C:+,+A+++,9,,+++,9CF,,CF+4,,68+8,4@,3,,@,,,3,+6+=+@DFCD7D9,C,,CDAF,,@,,3ECF++<=++?@E+*4AF,7++*?7*+=++++=*+4C+=*52+*3,496))-05*.=6:1+B*1***)1))))1)/7)))))).1))+/4)()1()).)1).)3/+1))/
@M02352:288:000000000-CKWC8:1:1101:3803:6251 2:N:0:ATGCGCAG+CTCTCTAT
CAATCTTGCGATCGTACTCCCCAGGCGGGACACTTATTACTTTCGCTTAGTCACTGAAATACTCCAACCACTAGTGTCCATCGTTTACGCCTTGGCCTACAAGGGTATCTAATCATGTTCGCTCCCTACTCTTTCGTCCATGAGCGTCAGTATATACTTATTAGACTGCCTTCGCACTTTGTCTTCTAAGTTTCTTCTATGCATTTCCCCGCTCCACTACTAATTCTATCTTCTCCCTTATAACTCCACTCAACCAGTACCCCAGGCCGTTCCATAGTT
+
,CEFGGGGGDC-C@EFGG<F@B@:F,@77::@EGFGEC9ECFG9@FGG7FFFGG?EFF<FF,CEFE?,,4C4,,5CEF<FFC:?,B<5+++,8,,,5=,,:,9,+EF85EA,E,,C,:5,+@+A++,,6,8357FCFCC+E,,6@CED+@,7@:E:7,@E,3=,,>,,334;B77*****+5,2+,=,5,>++*+:8+4=97+=*+1+2=)):)7)*+(/93)12;<+7++++3))/(/)).)/6)..(155(4::(.7.5)(-(((((-(.,-*)969
@M02352:288:000000000-CKWC8:1:1101:3710:6256 2:N:0:ATGCGCAG+CTCTCTAT
TAATCTTGCGACCGTACTCCCCAGGCGGAATGCTTAATCCGTTAGGTGTGACACCAACAAGCATGCTTGCTGACGTCTGGCATTCATCGTTTACGGTGTGGACTACCAGGGTATCTAATCCTGTTTGCTCCCCACACTTTCGCACCTCAGCGTCAGTATCGAGCCAGTGAGCCGCCTTCGCCACTGGTGTTCCTCCGAATATCTACGAATTTCACATCTACACTCGGAATTCCACTCACCTCTCTCGAACTCCAGACCAGGCGTTTACAAGTCAGTTCCAG
+
GGGGGGGGGGGGGGGFGGGGGEGGGGGCGGFFFGGGGGGGGGGGGGGGGGGGGGGGGGGDGGGGFCFFCDGGGGGGGGFGGGGGGGGGGGGGGGGGFGFGGGGGGGFGFGGFCFGGGGGGGGGGGGGGGGFGEGGGGGGGGGDGGGDFGGGDEGGGGGFGGFEC5@FGGCFGGC4DGGFFEG>EGGGGGGGGGFFF(::CFGCDEF>DGF>FGFC+5=CCCA@FGG?)8>?FF?BBBFFFBB<??7(:???<):8=687:B1(479<A2<>)6-/6=<94.
@M02352:288:000000000-CKWC8:1:1101:4054:6265 2:N:0:ATGCGCAG+CTCTCTAT
CATTCTTGCGAACGTACTCCCCAGGTGGGTCACTTATCACTTTCGCTTAGCTACTCAAACCGAAGTCCGAACAGCTAGTGACCATCGTTTACGGCGTGGACTACCAGGGTATCTAATCCTGTTCGCTCCCCACGCTTTCGTCCATGAGCGTCAGTACATACGTAGTAGACTGCCTTCGCAATCGGTATTCTGTGTAATATCTATGCATTTAACCGCTACACTACACATTCTATCTACTTCCATATGACTCAAGTCAACCAGTATCCACGGCCGTTCCATAT
+
GFEFFFGGFGGCFFFFGG9FEGGGGFCFGCFCDFFGGGGGGGGGDFCFGGGGGF,@<F<FG7:@CFGDCGEGGCEGFFGGGG,<FGGFGGGGEEGGGGCCGFGGGDEFEFGGGGF;FG,E9FFGGD:DGGG8C:BF@D8CFGEGEF,;9CCEGGGGF9CC9,;E8FCCAF>CDECGGG>A@D6EGEFGGGGCFCFE4C>DF+1+9+++:++174(:8:>/(+6/95);CFFFFF7C<CCA2>9)<))-5)),244B4<F(8AA9))6,(((((-8:FA4))
@M02352:288:000000000-CKWC8:1:1101:12989:6266 2:N:0:ATGCGCAG+CTCTCTAT
TAATCTTGCGACCGTACTCCCCAGGCGGAATGCTTAATCCGTTAGGTGTGTCACCGAATAGCATGCTACCCGACGACTGGCATTCATCGTTTACGGTGTGGACTACCAGGGTATCTAATCCTGTTTGCTCCCCACACTTTCGCACCTCAGCGTCAGTATCTAGCCAGTGAGCCGCCTTCGCCACTGGTGTTCCTCCGAATATCTACGAATTTCACCTCTACACTCGGAATTCCACTCACCTCTCTCGAACTCAAGACCAGGAGTTTAAGAGGCCGTTCCGG
+
DFEAEGGGGGGGEGBDGGGG,BFEFGGGGGGFGGGGGCFGGGGGGGGGGGGGGGGGGGGCFFCFFGGGGGGCEGGGGEFGGGDGGFGGGGGGFGGGF7FGGCGGGFE8?FGGGGGFGGFFGGGGGGGGGGGGGGGECGGGGGGGGC,7CFFCBEGGGGFG9BFGDFFBFF,D?>CDCGG4A8C58?EC6CE7FEA8:DFGFGFGFFF*5:>DCFE43=<<<6;=CC1><5@F=4<<083:20,4<<(:0?(620)12:7:(8(816)<6).(2()4<?((-
@M02352:288:000000000-CKWC8:1:1101:26611:6273 2:N:0:ATGCCCAG+CTCTCTAT
TAATCTTGCGACCGTACTCCCCAGGCGGTCTACTTAACGCGTTAGCTCCGAAAGCCACGGCTCAAGGCACCAACCTCCAAGCAGACATCCTTTACGGCGTGGACTACCAGGGTATCTAATACTGTTTGCCCCCCACCCTTTCGCTCCTTCGCGTCAGTTTCCATCCCGTGAGCCGCCCTCGCCACTCGTGTTTCTTCACGTATCTACGCATTTCCCCCCCACACCTGCAATTCCACTCCCCTTCACCGCACGCTAGGCCACACGTTTCAAAGGCCGTTCA
+
,@@@,6C,CC@6@FGFCDEG,BF,,67@+@CFGFECCGCDCGDECGEF?F+,@:FAFFG+@7FG<,,:,,B44C+,B?F<E+:,:B855,:A???+8@:FGD>DB,B<5<=:,,,6,633,9,,CFF,>88FFGEE*@*@E,***,44=,:5*11?*@226,,,?BBEE7*38777D)>)8DGGGE*8//2C*6999F**00*9)*173E)*C466=)-,(),./*(*,17**9<4)(,4((((.43(2>0(((-.(()(4(-(.43))).)(4),)-7(
@M02352:288:000000000-CKWC8:1:1101:22374:6275 2:N:0:ATGCGCAG+CTCTCTAT
TAATCTTGCGACCGTACTCCCCAGGCGGAATGCTTAATCCGTTAGGTGTGACACCAACAAGCATGCTTGCTGACGTCTGGCATTCATCGTTTACGGTGTGGACTACCAGGGTATCTAATCCTGTTTGCTCCCCACACTTTCGCACCTCAGCGTCAGTATCGAGCCAGTGAGCCGCCTTCGCCACTGGTGTTCCTCCGAATATCTACGAATTTCACCTCTACACTCGGAATTCCACTCCCCTCTCTCGAACTCAACACCAGGAGTTTATAAGGCAGTTCCAG
+
GG@FGGGFFGEG>@FFFFGGGGGGGGFGGGGGGGGGGGFGGGGGGGGGGEGGGGGFCGGDEFFGGGGGGGGGGGGGGGGGGDFEGFGGFFGGFGCEFFGGFGGGGGG,9C7FFGGGFGGGGGGGGGGGGGGGGGGEEGGGGGGGGGGGGCCGEDE6DFGG+:+@8,,@FF,DF?CDDGGFE>EEG,,>,;CGGFFFFD:C>FF>5@)*;=8@;+9;+0/.;;@+;<(:(8@FF?>A0(8(24:1)51)42<4)4(13:F?:?047>A>AA)437@?F<F2)
@M02352:288:000000000-CKWC8:1:1101:21310:6278 2:N:0:ATGCGCAG+CTCTCTAT
CACTCTTGCGAGCGTACTCCCCAGGTGGGTCACTTATCACTTTCGCTTAGCCACTCAACTAACCAATGTTAGTCAAACAGCTAGTGACCATCGTTTACGGCGTGGACTACCAGGGTATCTAATCCTGTTCGCTACCCACGCTTTCGTCCCTCAGTGTCAGTATATTGTTAGTGATCTGCCTTCGCAATCGGTATTCTGTGTAATATCTATGCATTTCACCGCTACACTACACATTCTAACCACTTCACAATAACTCAAGTCTATCAGTATACAAGGCAGTT
+
GGGGGGGGG:CCGGCFFGGFFGGGGFGFGGGGGGGGGGGGGGGGGGGGEGGGGGGGFGGGFFGGGGGGGGGGGGG9EG<FGGC9FFGGG?=FEGGGFFF8FCFFGGGGGGFGCEDFGGGGGGFFGGGFGG@FGGGGGFG8E6EGFEGGEGGGBGGCCDGFGGGGGGDGF@;EEFGGG@FFFGG>DG*AEGGGGFFFCAFGF:CFFFBF7@6>CFEFFACE(?@FGC;F;AFF=F?37<EE138;>3).)7;3.7<F2:?<A9<B<2)6>))).49(54(84
@M02352:288:000000000-CKWC8:1:1101:20034:6322 2:N:0:ATGCGCAG+CTCTCTAT
AATCTTGCGAACGTACTCCCCAGGCGGAATGCTTAATCCGTTAGGTGTGTCACCGAATAGCATGCTACCCGACGACTGGCATTCATCGTTTACGGTGTGGACTACCAGGGTATCTAATCCTGTTTGCTCCCCACACTTTCGCACCTCAGCGGCAGTATCGAGCCAGTGAGCCGCATTCGCCACTGGTGTTCCTCCGAATATCTACGAATGTCACCTCTACACTCGGAATTCCACTTACCGACCTGGAACTCAAGACCAGGAGTTTATAAGGCGGTTCCAG
+
E,<<EFGGGG+@FGGFDF<8@C@<FEGGGGGGGGG9@EEEFGGEGGGGGGFGGGGEGCFGGGFGGGGFF8C=FC:8,CD8EGGGGFGDGDFGGEGEF:FGGGGGG8BFG>FEGGGGGGFEDFGG9FFCFGGGF>FGGAE9>G>>BFFFGFD+CEGGGDACC8B*,DE?>,8CEG)*:@F45CG48C<CF=1;<81,88CFC7FCF>DCC);>A?AC:)447(*21,9::FF44-44<970((((((,(()).47*(.5::<0((-4).4920()-.1(-.
@M02352:288:000000000-CKWC8:1:1101:14734:6327 2:N:0:ATGCGCAG+CTCTCTAT
CAATCTTGCGATCGTACTCCCCAGGTGGGACACTTATTACTTTCGCTTAGTCACTGAAATAATCCAACAACTAGTGTCCATCGTTTACGGCGTGGACTACCAGGGTATCTAATCCTGTTCGCTCCCCACGCTTTCGTCCATGAGCGTCAGTATATACGTAGTAGACTGCCTTCGCAATCGGTATTCTAAGTAATATCTATGCATTTCACCGCTACACTACTTATTCTATCTACTTCCGTATAACTCAAGTCAACCAGTATCAAAGGCAGTTCCATAGTTAA
+
GGCFEGGGGGDGFEGGGGFGGGGDGGGGEGGGGGGGFFGGGGGGGGGGGFGDECAFGGGGFFGGGDFGFEFCGFFFGGGGGCCFGG@FGC@+FCEFGG?FFGGGGGGDFFGFGGCC=EFFGD?FC@C=CBBFEEGCGGGEGGDDCEGDEG:=EDGGGGD@DFFG,@,@,>BFDC5CDD555CFGGGFG,BFGD<9E6BFGFDFFEFFG>E>C<A@A?6;;<:);7@?DCFC6FA9?@<683@5;>745).9C<E8B1>4)-459<7(4(.).).9-66AF5
@M02352:288:000000000-CKWC8:1:1101:10101:6329 2:N:0:ATGCGCAG+CTCTCTAT
TAATCTTGCGACCGTACTCCCCAGGCGGAATGCTTAATCCGTTAGGTGTGACACCAACAAGCATGCTTGCTGACGTCTGGCATTCATCTTTTACGGTGTGGACTACCAGGGTATCTAATCCTGTTTGCTCCCCACACTTTCGCACCTCAGCGTCAGTATCGATCCAGTGAGCCGCCTTCGCCACTGGTGTTCCTCCGAATATCTACGAATTTCACCTCTACACTCGGAATTCCCCTCACCTCTCTCGAACTCAAGACCAGGAGTTTATAAGTCAGTTCCAG
+
FF,EEGGGFF@F@FGGGGGGGGGGGFEGGGFFFGGGGGF<FGGEFCF@FGF@FGGGGGCA=FFFGCFG97F,?==?CEC8EFGGF@FG,EAFECC=BD:F:ABFCCGFEFGGFGEFCDC99ECEGG<EGGFFEEF+CEDEBCEEBEGGDDFGGDG6ECF98+,6B9FFGCEDCEGGGDF*5DGG>6,,,=;+=*17256<?DF8CF>C*53;7A6;AF<E4;=AC<1535=@+*/(4<8:<B)3<2(,4<:<2,)*245(4:-33)<B<<4):2*.9<42)
@M02352:288:000000000-CKWC8:1:1101:5367:6331 2:N:0:ATGCGCAG+CTCTCTAT
TAATCTTGCGACCGTACTCCCCAGGCGGAATGCTTAATCCGTTAGGTGTGACACCAACAAGCATGCTTGCTGACGTCTGGCATTCATCGTTTACGGTGTGGAATACCAGGGTATCTAATCCTGTTTGCTCCCCACACTTTCGCACCTCAGCGTCAGTATCGAGCCAGTAAGCCGCCTTCGCCACTGGTGTTCCTCCGAATATCTACGAATTTCACCTCTACACTCGGAATTCCACTTACCTCTCTCGCACTCAACACCAGGAGTTTATAAGCAATTTCCAG
+
@EC@EFF<C+@FEEFFGGGGGGG@FFGGGGGG<FGGFCCACGGGGGG9FFD@C8FGGE7=CF,EGGGGD<FFEEFCFC<,EE?FBEGCEFGDFF>EF?CB:,,CFG8?DFFEFGGGFG9=@,5AFF=E>F,>=FC@BFEFGGGEG78=DFGGGGCEGG;;7>CEBF<:,,@3D5?;CG>9*/A7*,415A=8C*8=@FF3>CA+6A57**.1@=?FEF<AEAD+7>(:10;=97A<A99?B222?F11114>2:(/4052642,4-.-)).)).*.944))
@M02352:288:000000000-CKWC8:1:1101:23305:6332 2:N:0:ATGCGCAG+CTCTCTAT
CAATCTTGCGACCGTACTCCCCAGGCGGTATACTTATCGCGTTAGCTGCGCTACTCCAAGCTCTGTTCTAACAACAACTAGTGTTCATCGACTACGGGGAGGACCAGCGGGGCTACTCATCCTCTTTGCCCCCCCTTTTGTCGATCATCATCGTTAGTTTCTTAGTGATCTGCCTTCTTCACTGCTGGTCTTTGTAATATCTTTTAAGATCATCGCCACTCTACTTGGTCTACCAACTACCCCACTCTTCAACATAACCAGGATCAAATTCAGTTTTACGG
+
,6,BEFGGGGG+@CGGGGFGGGGGG8FF@F,CFGGG,,,,+@F,,EF9,+++@FG<,CF,6,,,,,,<5,CFF,C,C,EF,55,,C,C,,,+++,B++8+++CF7<,,+6++++,,8,,,,,8,,3@3E,@<F*11,5,,6D1@:C*+1,4=,4,=*27@,292+2,2?,+5BF*1**+++*1+*40+<1<1+/3<)+3++++1.*)**0***1(8*.4((*.87*)*.*7*09),1,(.(((((((.)))))51*4:).2(4).()))))-).*.9:20(
@M02352:288:000000000-CKWC8:1:1101:4445:6339 2:N:0:ATGCGCAG+CTCTCTAT
CATTCTTGCGAACGTACTCCCCAGGTGGGTCACTTATCACTTTCGCTTAGCCACTCAAACCGAAGTCCGAACAGCTAGTGACCATCGTTTACGGCGTGGACTACCAGGGTATCTAATCCTGTTCGCTCCCCACGCTTTCGTCCATCAGTGTCAGTACATTATTAGTAATCTGCCTTCGCAATTGGTATTCTATGTAATATCTATGCATTTCACCGCTACACTAAATATTCTAACTACTTCATAATGACTCAAGATACCCAGTATCAAAGGCAATTCTACAT
+
FFGGFGGFCCDGFGCECF<FFGG7@FFFGG8EGGGGCFFGGGGGGGG7:CCDFF@FEGGGFEGDGFFEFBCGGGGFGGG9FGGGGFGEFGGG7+CFFCEG8FGGGGGGGFEGGGFGGEFGFFFFGF7,@@+AFGGGGGDGGGEGGGGGGGGFGGGGFFFGCFF,DFGCF9CFGGGGGF>5ADF?CB=;EFGGC*=A*91=CCCC74ACFFFDF8(/4893=F@)2;/+7A8@+9>CEEEC<C5<<E<<)93;3).;))9<((6:4>B4>((4184)0)).)
@M02352:288:000000000-CKWC8:1:1101:20446:6344 2:N:0:ATGCGCAG+CTCTCTAT
CAATCTTGCGATCGTACTCCCCAGGTGGGACACTTATCACTTTCGCTTAGTCACTGAGATAAATCCCAACAACTAGTATCCATCGTTTACGGCGTGGACTACCAGGGTATCTAATCCTGTTCGCTCCCCACGCTTTCGTCCATGAGCGTCAGTATATACGTAGTAGACTGCCTTCGCACTCGGTATTCTAAGTAATATCTATGCATTTCACCGCTACAATACTTATTCTATCTACTTCCGTATAACTCAAGTCAACCAGTATCAAAGGCAGTTCCATCGTT
+
GGGFGGGGFECC9@FGGGFG?FFEFGGGGGGGGGGGFFGGGGGGGGGGGGGGGGGEGGGGGGGGGGGGGGGGGGGGFGGGGGGGGGGGGGGEGGG@CG8FEFGF87BFGGGFGGGGGGGG9CFDGGGFGGGGGGCEEGGGGGGCDC8CGGGGFGGGFFDFGGGGFCDCFC6BEGGGGG*?F>5@;EGGGGG7C?A<7=:CFCAGEFFFC,@FDDB>E**98FEFFFECC7@7AFFFFF31=?8;))743(/<<EEA@;4><4<92<<06(3?59/67)(,4
@M02352:288:000000000-CKWC8:1:1101:26766:6354 2:N:0:ATGCGCAG+CTCTCTAT
TAACCTTGCGGCCGTACTCCCCAGGCGGTCAACTTAGTGCGTTAGCTGCGCCACCCACGACTCAAGGTCACAGACGGCTAGTTGACATCGTTTACGGCGTGGACTACCAGGGTATCTAATCCTGTTTGCTCCCCACGCTTTCGTGCCTCAGTGTCAGTATTTGTCCAGGTAGCCGCCTTCGCCACTGATGTTCCTTCCAATCTCCACGCATTTCACCGCTACCCTGGAAATTACACTACCCTCTACAATCCTCTATTTTGCCAGTTTAAAATGCCATTAC
+
9B@EEGGGGDGGGGGGGFCGFGGGGCCEFCC,FFFGCF9DFEGGEFGFGGGGEFGGGDEGGCEGD@8EFGGG9F,CCFEGFGGGF9FG9=FFF<FGEGCFGCFCCBFGGFGGGGCF@DBF=98,C<FGGG9DGGFGCG8EGCCGF8DBFCDACFFGGG;;FCE;>FFFCF94D,5:5*1AA9EGG6??++>CF3ACF4+1+*++)+)/:*)9DFE*<7(315(0**(*.1=?*94>AF(412(().)4)((6<9)*).*-.8))5-).4).)).))*)).
@M02352:288:000000000-CKWC8:1:1101:20756:6357 2:N:0:ATGCGCAG+CTCTCTAT
CAGTCTTGCGACCGTACTCCCCAGGTGGGATACTTATCACTTTCGCTTAGTCACTGAGAATTAACCCAACAACTAGTATCCATCGTTTACGGCGTGGACTACCAGGGTATCTAATCCTGTTTGCTCCCCACGCTTTCGCACCTCAGTGTCAGTATCGAGCCAGTCAGTCGCCTTCGCCACTGGTGTTCCTTCCCATCTCTACGCATTTCACCGCTACACAGGAAATTCCACTAACCTCTCTCGTACTCTAGTGAGTCAGTTTTGAATGCAGTTCCAAGGTT
+
GGGGFGGGGGCFGGFGGGGFGEGGDFFGGGGFGGFFGGGGGGGGGGGGGGGGGGGGGFCGGGFGGGGGGGGGGGGGGGGGGGGGGGGGGFGFGGGGGGGGGGGGGGGGGGGGGGGGGGAFGGGFGGFGG>ECGFCGGGGGGGGGGGGGGGGGGGGGCECCEFGGFAFE@*CEEEFFD5*@AG6:9CEEGGGGFF=C21=CFGFG>EBGD9>;8A3.==@<(=(ACGFC?:BFAF;?68.6)4(-8<854<<)).4/4<FADFBB04).4:AF2)9<F??F>
@M02352:288:000000000-CKWC8:1:1101:4222:6361 2:N:0:TTGCGCAG+CTCTCTGT
CAATCTTGCGACCGTACTTCCCAGGCGGAATACTTAATCCGTTAGGTTTGTTACCAACAAGCATGCTCTCTGCCACCTCGAGTATCTCTTTTTTACTGTGGGCTCTCCTGGTATCTCTTCCTGTTTTTTCTCCCCTCTTTTGCATCTCTGCGTCTGTATCGTGCCCCTGAGCCTCCCCTGCCCCTTCGGTTCTTCTGCTTATCTATGCGTATCTCCCCTCCACTCTGGATTTTCCCTTTCCCTCTCCTATTCACTACCCTGCGCTTTTAACGCGTTTTTTT
+
,<,CFFGGGGGCE@FGGG9FGGGFGGGGCGG,CFF@CC,CFGGGG,E,E,9,<F,,686CFB,6,5B,<,C,,C,,,C<,,,C,,,,9@F<F9+,5,95,,++,+9,,,,B<,A;E;6,A,8,:5E,++8;DF,@,B,3@=,@,,8=D,6=+>1++3,@D+,,+4,+4+,3@,,;7*00*;*4A*,,*1A5*2/+/*++14CBC*4++*/2:*+9*3>3;()/+;:?*);/*++/..)/))7)/=1,-,).-6))0(())((((,-()).)4(()-0((,(
@M02352:288:000000000-CKWC8:1:1101:16434:6371 2:N:0:ATGCGCAG+CTCTCTAT
TAATCTTGCGACCGTACTCCCCAGGCGGAATGCTTAATCCGTTAGGTGTGTCACCAACAAGCATGCTTGCTGACGACTGGCATTCATCGTTTACGGTGTGGACTACCAGGGTATCTCATCCTGTTTGCTCCCCACACTTTCGTACCTCAGCGTCAGTATCGAGCCCGTTGGCCGCCTTCGCCACTGGTGTTCCTCCAACTATCTACGAATTTCACCCCTACACTTGGACTTCCACTCACCTCCCTCGAACTCAAGCCTCGCAGTCTTAGAAGCATTTCCAG
+
AFGCFEGGG+@FCFFGGGGGGGGGG8@CGGG8EGGGFFGGGGGGGDG9FEFGFGGGGDGGGFGCFGGF,C<CFFGDGEC@E<FGGFGGFEGGGFECEF:7CCFGGCF8BE74FFAF,@E,EF5ADGBDGGF7FFCFGGFFCEFF?EEFDFGG@7CEFGFFEDCCE*@:,*,6??>>9;CF>CEG4,4>CFD8B<F@;A)>;FFG36)5*:);;@5=*=@;?F@677)7)97*/9)-.,2()((411(,:6:>)4)0-()(((4-.)62:))-4(*.1-54)
@M02352:288:000000000-CKWC8:1:1101:22879:6374 2:N:0:ATGCGCAG+CTCTCTAT
TAACCTCGCGGCCGTACCCCCCCGGCGGTCAACTTAGTGCGTTAGCTGCGCCACTCACGTCTCAAGGACACAAACGGCTAGTTGACATCGTTTACGGCGTGGACTACCAGGGTATCTAATCCTGTTCGCTCCCCACGCTTTCGTTCCTCAGCGTCAGTATCTTTCCAGGTGGCCGCCTTCGCCACTGTTGTTCCTTCCAATCTCTACGCCTTTCACCGCTCCCCTGGAAATTCCACCACCCTCTACATCACTCTAGTCTACCCGGTCACAATTCCGTTCCA
+
C,ACAF8,@B+@@CFF@,,F7F+++66C7@FEGGGGF?CF@C=E:EBFCFGGDG8E8F<9DFEEAE8<FDGDFDFG>FGE,CCF<,B?=C<DGDF=>7=5+>:FFGGF@C7F,@<@C,334,>33@F7*12>FEG:*=***5/@220:CE@6*=C8827+?C+25CC2*22BFCCD77C6>C:C9?++20292)*.97*:6D**68@*)*81*99@C)41()-)**(2:B*1*=<)2::??:<B2:A2-).)-..*))*--48(-9>:)6)5)-*(0.3(.
@M02352:288:000000000-CKWC8:1:1101:27197:6377 2:N:0:ATGCGCAG+CTCTCTAT
TAATCTTGCGACCGTACTCCCCAGGCGGAATGCTTAATCCGTTAGGTGTGTCACCAACAAGCATGCTTGCTGACGACTGGCATTCATCGTTTACGGTGTGGACTACCAGGGTATCTAATCCTGTTTGCTCCCCACACTTTCGTACCTCAGCGTCAGTATCGAGCCAGTGAGCCGCCTTCGCCACTGGTGTTCCTCCAAATATCTACGAATTTCACCTCTACACTTGGAATTCCACTCACCTCTCTCGAACCCAAGACTAGCAGTATTAGAGGCAGTTACAG
+
EEFFEFGGG::@@@FGGFGFDG@:FC:7F7F8ACGGDE9EFGGG7BB,EFFCFFGGGEGDGGGGGGGFGGGGFDGGGEGFGDFFFFGGGGG7FGC7<FFGGGGFGGEF@CGGFGCGGGGGGGGCFGGGGF,+3,83==DFGGGGF=,=DFFGGGGGG,@@7+DECFG@E:C6ECD47CFFB9EGG8=;::?FG?=BFA+;BDFG5CFD:=>CF6);6=E8E6=F>+6;>A9+A=EE8=:?<:)423()(.((-(3536*7?)4<<))6><70((../)-6.
@M02352:288:000000000-CKWC8:1:1101:19587:6384 2:N:0:ATGCGCAG+CTCTCTAT
TAACCTTGCGGCCGTACTCCCCAGGCGGTCTACTTATCGCGTTAGCTTCGCTACTCACGGATTAAATCCACAAACAGCTAGTAGACAGCGTTTACGTTGTGGACTACCAGGGTATCTAATCCTGTTCGCTACCCACACTTTCGCACATGAGTGTCAGTCTTTGGCCAGAGAGTCGCCTTCGCCACTGATGTTCCTTCAGATATCTACGCATTTCACCGCTACACCTGAAATTCCACTCTCCTCTCCAAGACTCTAGTCAACCAGTTCTAAAAGCCCTTCC
+
FFFGEEGGGGGGGGGFF@EAEGGDFFDGGGGGGGGGGGGGGGGDGGGGGGGGGGAFGGGGCGGGGDFFGCGGGFGFGGGFGGGGFGGGGGGGGGGG,AFGGGGGGGGGGGDGFGGGGGGGGGGGGGGGGGGGGGGGEGGGGGGDCEEGGGGFFGGGGGGGGGGCGFFFDDDEGGGGGGGFFGGGGGG7CFFGCCFFFFFFFFFGEFFGGGFGGFEFGFFF@FFFGGFG:?@FF@5AF<<03)46?:DB<4897<A4:<*.<7:B<<:<<B<A<(0,8:<0
@M02352:288:000000000-CKWC8:1:1101:24278:6391 2:N:0:ATGCGCAG+CTCTCTAT
TAATCTTGCGACCGTACTCCCCCGGCGGTCTACTTAACGCGTTAGCTCCGAAAGCCACGGCTCAAGGCCACAACCTCCAAGTCGACATAGTTTACGGCGTGGACTACCAGGGTATCTAATCATGTTTGCTCCCCACGCTTCCGCACCCCAGCGCCAGTATCTCGCCAGTGCGCCGCCTTCGCAACTGGTGTCCATCTGACTACCTACGAATTTCACCCCTACACTGGGATTTCCACTCCCCCCTCTCGACCTCCAGACCCGCAGTTTATACGGAAGTTCCA
+
F6FEADGCAGDFDGGGCFGGGE+8CGD:@FGFFGGGGFGEG>FF,:BB?4:CF+CFGGGCBFFGF9BF8FDFF::,,:,AA,,4+6+:,:E<?DGC:F7CF:C,,3BF8CFCFCF,DC,ED9<,:=3@>3378CA*BC54*>?8*>***1*/**=?*?B?+,+3=E**5:+BE*)7)9**)//>5+<8+7;*:)*6)78*/*)*)*)11A)*0*56F5601>?)**.92))0/*).)4(4(,4((,.-),,4:(3)3:F?6((-8)6).6)(4(71@292)
@M02352:288:000000000-CKWC8:1:1101:19274:6392 2:N:0:ATGCGCAG+CTCTCTAT
TAACCTTGCGGCCGTACTCCCCAGGCGGTCTACTTATCGCGTTAGCTTCGTTACTAAGTGATCAAGTCACCCAACAACTAGTAGACATCGTTTACGGCGTGGACTACCAGGGTATCTAATCCTGTTTGCTCCCCACGCTTTCGCACCTCAGTGTCAGTATCAGTCCAGGTAGTCGCCTTCGCCACTGGTGTTCCTTCCTATATCTACGCATTTCACCGCTACACAGGAAATTCCACTACCCTCTACCGTACTCTTGTTCCGCAGTTTCAGGTGAAGTTCC
+
E<BEEFGGECFGCFCCFFG@EG8FFGG7@FCEAFCGGGF:FGGGGGFFFG8FGGGGCFGGGGGGAAFGGG<FGDEGFEF,CFGGFGFGGGGGGF9:+:@C:FEGGGGGFGGG=FEGFGGFDG9<FGFGGGGDFG8EEGGCCF66CCCCGG?7EAA:FC,DCGF>;FG,8<D,6=9CDGGFFGGGG?C8>?E5=CFFEFFGFGFG?+@*955<7AE6<>92>A@)*8170;*9*924),4:04048<69:(4-4:)7-97)(,-3-)).662.()0)0.))
@M02352:288:000000000-CKWC8:1:1101:19569:6399 2:N:0:ATGCGCAG+CTCTCTAT
TAACCTTGCGGCCGTACTCCCCAGGCGGTCTACTTATCGCGTTAGCTTCGCTACTCACGGATTAAATCCACAAACAGCTAGTAGACAGCGTTTACGGTGTGGACTACCAGGGTATCTAATCCTGTTCGCTACCCACACTTTCGCACCTGAGTGTCAGTCTTTGGCCATAGAGTCGCCTTCTCCACTGATGTTCCTTCAGATATCTACGCATTTCACCGCTACACCTGAAATTCCACTCTCCTCTCCAAGACTCTATTCAACCCGTTCTAAAAGGCCTTCC
+
GEFGGGGG@CG7C@@FGGGGGGGC@FECFCFGFGGGGGGG@CFF:DAF96FFEG8EEFDDGGGGAFGEFFGG8EFGFFGGGGD9FGGFG:CGGGGGEDFFGGGGGGG@FF7CFGG9EFGFAFGGGG?@CEGGDG,3@C8FFFEGE@+=,,,2EAA:CGGFFF,8C:F,:<F,?C4DDDDA*:<EF70<1,5+=5+*4A++=8+B76@GGC:*:@CAG)69>EE4*0(;);A79F24)4<0.4:-(3<7)((-89)*.64<21(4:?((.)-))45:92)(
@M02352:288:000000000-CKWC8:1:1101:12863:6417 2:N:0:ATGCGCAG+CTCTCTAT
CAGTCTTGCGACCGTACTCCCCAGGTGGGATACTTATCACTTTCGCTTAGTCACTGAGCTAATGCCCAACAACTAGTATCCATCGTTTACGGCGTGGACTACCAGGGTATCTAATCCTGTTCGCTCCCCACGCTTTCGTCCCTCAGCGTCAGTATATACGTAGTAGACTGCCTTCGCAATCGGTATTCTAAGTAATATCTATGCATTTCACCGCTACACTACTTATTCTATCTACTTCCATCTAACTCAAGTCAATCAGTATCAAAGGCCGTTCCATCGTT
+
GGCFCFGGGGDFGGGGGGEGGGGGGF@DGFGGGGGGGGGGGGGGGGGFGGGGGGG9FGGGGCGGGGGGGGFGGGGGGGGGFGFGG=DDFGE7=:FEEGGGGGGBFGCFGGGGGGGGEFEE>EFDGGGGEFGEG:>BDCGGGG=8EGGCEEGGGGGCGGGGGEFECCFECCCF?FGGGG>DFG5C>FFFGCE>FFBC4BFC6DFG?BFC+1=:<B2)**/;8ACFC@5>CFFFF+756?)1/7))94>EA@@74C66AF?AAA42:):70((32,54@A038
@M02352:288:000000000-CKWC8:1:1101:13960:6425 2:N:0:ATGCGCAG+CTCTCTAT
TAATCTTGCGACCGTACTCCCCAGGCGGAATGCTTAATCCGTTAGGTGTGTCACCGAACAGTATACTGCCCGACGACTGGCATTCATCGTTTACGGTGTGGACTACCAGGGTCTCTAATCCTGTTTGCTCCCCACACTTTCGTACCTCAGCGTCAGTATCGAGCCAGTGAGCCGCCTTCGCCACTGGTGTTCCTCCAAATATCTACGAATTTCACCCCGACACTTGGAATTCCCCCCACCTCTCTCCAACTCTAGACCAGGAGTTTAGGAGGCAGTTCTGA
+
AF,EFFGGGGGGE@CFEGCGFGFGGDFGGGGCFGGGGF<FGGFGGFG9FFC,FGCF+@C:FFAEFGG9FFGGGGEB7F78F@F<??AFAC,FFFECGG:+=,BEEBFAEFC=3AFF;,@FFGGGFG<FFGGGGGGC7=,DB83<:EEGGEGGEGC?EA9=3**6BF,?D:96DE>??CD??<CGC,,5=FGG+);33);0177>?F3<4=5@779**.(-7)-67::F<?F??*4((-(((4)32)(6((.5)-)*62<:B0(4:F)))-,(-(.474)))
@M02352:288:000000000-CKWC8:1:1101:3625:6430 2:N:0:ATGCGCAG+CTCTCTAT
CAATCTTGCGACCGTACTCCCCAGGTGGGACACTTATCACTTTCGCTTAGTCACTGAGATAAATCCCAACAACTAGTGTCCATCGTTTACGGCGTGGACTACCAGGGTATCTAATCCTGTTCGCTCCCCACGCTTTCGTCCATGAGCGTCAGTATATACGTAGTAGACTGCCTTCGCAATCGTTATTCTGTGTAATCTCTATGCATTTCACCGCTACACTACACATTCTATCTACTTCCGTATAACTCCAGTCAACCAGTATCAAAGGCATTTCCATCGTT
+
GGGGGGGGGGGG::FFGGEFFCGEFFFGGGGGGGGGGCFFGGGGGGGGGGGGGGGFGFGGGFA<FGGGCFGFGGGFGGFGGGGGGGGGGGGDC@FDGGGGGGCCFGDGGGEFGFGGFGFGGF7FEFGGGFG>CCFGFGFEC>FFGGCCGGGGGDDC7@FEBF7CAF9FFGGCFFDFGDC?9C,=7;CFGG;7=4=@CFFGFFFGFFFGGC:C5;6:EA@EFF3;FCCCEFF8;6>EEC=0;03@F;)))54<BF)*4:5>BA<)-9<?(().46@)=)(-4
@M02352:288:000000000-CKWC8:1:1101:12873:6432 2:N:0:ATGCGCAG+CTCACTAT
CAGTCTTGCGACCGTACTCCCCAGGTGGAATACTTATTACTTTCGCTTAGCCACTTACTGTATATCGCCCAACTCGGGTATTCCTCGTTTACGGTGTGGACTACCAGGGTATCTAATCCTGTTCGCTACCCACGCTTTCGTGCCTCCTTGTCAGTATCAGTCTAGTTAGCTGCCTTCGCTATCGGTGTTCTGTGTGATATCTAAGCATTTCACCGCTACACCACACATTCCGCCTCCTCCTACTGTACTCATGCATGCCAGTATCAACTGCATTTTTCCGT
+
G,,;,CFFF++8@:FFGGGGGGGGGGGGC,C@FGGG9,,<CFGGGGGG,F,E6FFC<EC@FAC,<FB@7,89,9C,,+:>6?<,5,,AADFF7:9?FGGC<E8,?<=7+B=FGFAFA=<=4EF,4+6+@,@AF++@EFAC>++6,@=+,3@E@,@,3@,;@C,@,@,@,@;E,9=@C?C5*<D9D51@ECF>+:F)7BFFFGC+/;>FGGFFF42?=89*(80);*(27+12051,1(/:3@F87).<5).)/))1))0))..---)()(,).)96=(.,,
@M02352:288:000000000-CKWC8:1:1101:11378:6433 2:N:0:ATGCGCAG+CTCTCTAT
CATTCTTGCGAACGTACTCCCCAGGTGGGTCACTTATCACTTTCGCTTAGCCACTCAAACCGAAGTCCGAACAGCTAGTGACCATCGTTTACGGCGTGGACTACCAGGGTATCTAATCCTGTTCGCTCCCCACGCTTTCGTCCATCAGTGTCAGTACATTATTAGTAATCTGCCTTCGCAATTGGTATTCTATGTAATATCTATGCATTTCACCGCTACACTACATATTCTAACTACTTCATAATGACTCCAGATAACCAGTATCAAAGGCAATTCTACAT
+
GGGGGGGFFEECCFGGGGGGGGGGGGGGDECFGGGGGGGGGGGGGGGGGFFGGGFGGGGGGGGGEGGGG:@FE8FFFEEFFGGGGGGGFGGGDCG@GGG>FGGFCEFGGFGGC?DFFGGG9FBFCECEEGG@FCFGGFGGGCEEF99AE9;CFGG7EEFFCGGG,@9DF@DDFGGFGGCBAGCFGGF7;@D9FEFECF6@@CAG?F>F@F+=+9:>C)2338@FDGEFFFFFF+4>EF3?EFC.7/77.1(//)./6<6<:D).)).6)8?:(49AF)64)
@M02352:288:000000000-CKWC8:1:1101:24855:6439 2:N:0:ATGCGCAG+CTCTCTAT
TAATCTTGCGACCGTACTCCCAGGCGGAATGCTTAATCCGTTAGGTGTGACACCAACAAGCATGCTTGCTGACGTCTGGCATTCATCGTTTACGGTGTGGACTACCAGGGTATCTAATCCTGTTTGCTCCCCACACTTTCGCACCTCAGCGTCAGTATCGAGCCAGTGAGCCGCCTTCGCCACTGGTGTTCCTCCGAATATCTACGAATTTCACCTCTACACTTGGAATTCCACTCACCTCTCTCGAACTCAAGACTAGCAGTATTAGAGGCAGTTCCAGG
+
9E8FDFGGGF@C:FFFGFGDGGCG8+F7FCEE9F<E@D9@FG,C8@FFB9E9FF7CFGGFGEEC8FCFGG9,:FFGDG,9FEFG<DFGGGFFDCF,+@::9EFFGGGGEGGFGGGGFGG9EA?FGE,,E8>FFFCGGGGGDGEGCDFGCGCCEEEAEFG>CC@EF7D9D:EGDEDDDF7*9?GGF,48CCECC@;26):<7;=+>:57*:+2+;7*;8@.9A4A:*)+7A@+;=?@(8:7??<))().484247)7AA4:<B9)6<A<AA1<0:5)*66<:
@M02352:288:000000000-CKWC8:1:1101:11695:6441 2:N:0:ATGCGCAG+CTCTCTAT
TAATCTTGCGACCGTACTCCCCAGGCGGAATGCTTAATCCGTTAGGTGTGTCACCAACAAGCATGCTTGCTGACGACTGGCATTCATCGTTTACGGTGTGGACTACCAGGGTATCTAATCCTGTTTGCTCCCCACACTTTCGTACCTCAGCGTCAGTATCGAGCCAGTGAGCCGCCTTCGCCACTGGTGTTCCTCCAAATATCTACGAATTTCACCCCTACACTTGGAATTCCAGTCACCTCTTTCGAACTCAAGCCTAGCTGTATTAGAGGCCTTTCCAG
+
FEFGGDFFGGCEEG@FDCFGGGGGFGGDEEGFGGGGGDGGGGGGGGGFFFGGGGGGGGGCFGGGGFGGFGGAEFEGGGGGCEGGGGGGGGGGFGG7FFFFDCFGGGGF8FEEAFCGGFGFGGGGGGGGCEGFGGDCEEFBFEGGG@EFGCFGGGGDG;;D:F7BCF@GFC9EF5DDGCFA4?CGCEFF,4:8FCF@BFF8CFF+)6)7<CFGGFC=*0810A@FDF);4B9@@+.-,4<B?B))).48::?BF?)*((/48)6:<6A)5)),(().1)<9.
@M02352:288:000000000-CKWC8:1:1101:5471:6445 2:N:0:ATGCGCAG+CTCTCTAT
TAATCTTGCGACCGTACTCCCCAGGCGGAATGCTTAATCCGTTAGGTGTGACACCAACAAGCCTGCTTGCTGACGTCTGGCATTCACCGTTTCCGGTGTGGGCTACCAGGGTATCTAATCCTGTTTGCTCCCCACACTTTCTCACCTCTGCGTCAGTATCGAGACACTGAGCCGCCTTCGCCACTGGTGTTCTCCGGATTATCTACGAATTTCACCCCACCCCCCGGCATTCCACTTACCTTCCTCGAACTACTCACCTGGACATTATGAGGCACTTC
+
@9@FFEECGD@@@FGGGGGFGG<,,C@@+6C<FFGG9<FE:FEGG8FG@:9FGG,69:F,6,,6,,9,,C<<,C,44CD,5,,5C,,C+484,C++6=8+B+B,AEF,,B::,AC@,4:=@,CFCF@D9E,AF,>+@,,@,,,,,33=,><7@73+7,85+3D,>:,@9,,3,**39*;4?D*:*,,5<,=C+*1-())**3:;)+)*/;);C+)**:((,)-05)()()19B*4)).),4)(4)),,(48))-)1((*.(,()--)))-5(-1).).
@M02352:288:000000000-CKWC8:1:1101:24965:6447 2:N:0:ATGCGCAG+CTCTCTAT
TAATCTTGCGACCGTACTCCCCAGGCGGAATGCTTAATCCGTTAGGTGTGTCACCAACAAGCATGCTTGCTGACGACTGGCATTCATCGTTTACGGTGTGGACTACCAGGGTATCTAATTCTGTTTGCTCACCAACCTTTCGTACCTCCGCGTCAGTATCGAGCCAGTCAGCCGCCTTCGCCACTTGTGTTCCTTCAACTATCTACTAATTTCACCTCTACACTTGGAATTCCGGCCACCGCTCTCGAACTCAAGCCTAGCAGTATTAGAGACAGTTCCAG
+
;<A,6CFE9FDGCCG@@FGGGC@E?CE@C:DFA<FD:C@ECG,BF?<FFE8FFE,6C@FGGCGA?BF<<6CFFGCGCGGG<,E9EF9AE7<=7BC@B7+8CADED8F8ECEBEGAEA,C,C,@5EF<E,36=BA:++3@DA6DFEC,+,63@CEC+<CFFE*>CGD,4,,7@>5?9;7C5:CACC,0,,,5B8*+07B+B)+1+)++3::8@:+7A+;))76;++:)*.8AFF4((-44:(49(,)-)(.()).5*((03:B)-))56<)5),().*))))
@M02352:288:000000000-CKWC8:1:1101:14220:6447 2:N:0:ATGCGCAG+CTCTCTAT
TAACCTTGCGGCCGTACTCCCCAGGCGGTCAACTTAGTGCGTTAGCTGCGCCACTCACGTCTCAAGGACACAAACGGCTAGTTGACATCGTTTACGGCGTGGACTACCAGGGTATCTAATCCTGTTCGCTCCCCACGCTTTCGTTCCTCAGCGTCAGTATCTGTCCAGGTGGCCGCCTTCGCCACTGATGTTCCTTCCAATCTCTACGCATTTCACCGCTACACTGGAAATTCCACCACCCTCTACAGTACTCTAGTTTGCCAGTTCAAAATGCAGTTCCA
+
FE@FFGGFFGDGGG:@FFFFGEGGFGGGGGGGGGGGGGGFGGGGDFGGGGEGGGGGGFFFGFGCFFGEGGGGGGGEGGCEFGGGGGGGGGFGGGGCEGFFCGGGGGGFFGGGGFFGGGGGDFGGGGCCCGGEFGFGGGGEGGGFCFFGGGGGGGEGGGFEGGCF;>;?EFGGFGGGGGGFFDEGDGDGCFCFGFFFEA@FFFAFEFA7DCDDG?)6C:>09EFF74,04?=FB?-926?::?FFFFF2:44)..4*6>?<<<AF:><24<2A<A6)0-)6)
@M02352:288:000000000-CKWC8:1:1101:6532:6448 2:N:0:ATGCGCAG+CTCTCTAT
TAATCTTGCGACCGTACTCCCCAGGCGGAATGCTTAATCCGTTAGGTGTGACACCAACAAGCATGCTTGCTGACGTCTGGCATTCATCGTTTACGGTGTGGACTACCAGGGTATCTAATCCTGTTTGCTCCCCACACTTTCGCACCTCAGCGTCAGTATCGAGCCCGTGAGCCGCCTTCGCCACTGGTGTTCCTCCGAATATCTACGAATTTCACCTCTACACTCGGAATTCACCTCACCTCTCTCGAACTCACTACCCGCAGTTTATAAGGCAGTTCCAG
+
CFGGGGGCFG7@FEFFGGGGGGGGDEE+7@DFGGGGAEF,@FGGG8F<F@,FGGGFGGFEGGGFEFFGE,,5ECFB7<,,C8?F?EBF8FFGE9=+F<B++?D,E4,,A+=??F9E,><,@E,CFGFGGG8=F,@FEC9D9+=@C@=FD8AC+@:@E9F;>F@8B*5>>7>FFGDD9CG>)?/C8?=CFGEC8*;(1;)::CAF)1)**:5CG6?=0;@)):=;F36)(8FF**..8(,88241<BFB4,4<2()*5()-((-(-))).)6)3151/))))
@M02352:288:000000000-CKWC8:1:1101:5710:6475 2:N:0:ATGCGCAG+CTCTCTAT
TAATCTTGCGACCGTACTCCCCAGGCGGAATGCTTAATCCGTTAGGTGTGACACCAACAAGCATGCTTGCTGACGTCTGACACTCATCTCTTACGGTGTTGACTATCAGGGTATCTATTCCTCCTTGCTCCCCCCACTTTCTCACCCCACCGTCAGCATCGAGCCAGTGAGCCGTCTTTGCCACTTGTGTTACTCCGATTCTCTACGAATTTCTCCCTTACACTCGGAATTTCACTCACCCCTCTCCAACTCTCTACCAGGAGTTTATAAGGCAGATCTA
+
FG,BDFCDEFGGGGGGGGGGFGGGGFFF7:@CEFFGG96CFFGGG8FBEFCGFGF7F6C=D==<<B,6,CFC,F:4B,4,95,,:F,?,,,C<,++FF++,9,A9,9,5BFE,EF=E,C=6C,,AEAE=F8DF:FE+=333,@=,>,6+++14;@+,,@,+@**4,@6E,,3,**3;?++=8@F7,:C@;0++1=(/)/*+=BGFF0*/*.;++9+*));36<+;5/>;>68:;<3)(.(.-26::(),.4))))1.<@7::1,(6-:4<),(.)(/3).
@M02352:288:000000000-CKWC8:1:1101:25261:6483 2:N:0:ATGCGCAG+CTCTCTAT
TAATCTTGCGACCGTACTCCCCAGGCGGAATGCTTAATCCGTTAGGTGTGACACCAACAAGCATGCTTGCCGACGTCTGGCATTCATCGTTTACGGTGTGGACTACCAGGGTATCTAATCCTGTTTGCTCCCCACACTTTCGCACCTCAGCGTCAGTATCGAGCCAGTGAGCCGCCTTCGCCACTGGTGTTCCTCCGAATATCTACGAATTTCACCTCTACACTCGGAATTCCACTCACCTCTCTCGAACTCAAGACCAGGAGTTTACAAGGCAGTTCCAG
+
[truncated: 94,023,392 more chars]
