# Supplementary material for: Hidden interactions in the intertidal rocky shore: variation in pedal mucus microbiota among marine grazers that feed on epilithic biofilm communities
Source: PeerJ. 2022 Sep 23;10:e13642. doi: 10.7717/peerj.13642 (PMC9512015; doi:10.7717/peerj.13642)
Supplement: Supplemental Information 44 [file peerj-10-13642-s044.gz › peerj-10-13642-s044]

@M02352:288:000000000-CKWC8:1:1101:11255:2116 1:N:0:ATGCGCAG+TATCCTCT
TACGGAGGGGGTTAGCGTTGTTCGGAATTACTGGGCGTAAAGCGTACGTAGGCGGATCAGAAAGTATGGGGTGAAATCCCAGGGCTCAACCCTGGAACTGCCTCATAAACTCCTGGTCTAGAGTTCGAGAGAGGTGAGTGGAATTCCGAGTGTAGAGGTGAAATTCGTAGATATTCGGAGGAACACCAGTGGCGAAGGCGGCTCACTGGCTCGATACTGACGCTGAGGTACGAAAGTGTGGGGAGCAAACAGGATTAGATACCCTGGTAGTCCACCCCGTAA
+
GFEFD8@FGGGGGEFF7FGGFFAFGGGGGGGGGFGGGGGGGGGG@CEGFFFGGGG@CFFF,CFCF,EGGGGEEGGDFGEG@FGGGGGGGGGG@FGEFFGGGFGGGGG<FCFFFCB<DBF@F<<FGGD7<FGGGGGCCGGG>F:FGGGG*>FFFFF9FFFG9FGGGFCF=FEGGGGGGGGGGGFFB,=FGGDCBEGEEGFGEEGGGFGFCFFG*2;@E+3:@EGGGGFGG9FGE8C@F?:AEGF19;39294??4CCBFBF?CFFFFG@2654@F6(41585>
@M02352:288:000000000-CKWC8:1:1101:11268:2134 1:N:0:ATGCGCAG+TATCCTCT
TACGGAGGGGGTTAGCGTTGTTCGGAATTACTGGGCGTAAAGCGTACGTAGGCGGATCAGAAAGTATGGGGTGAAATCCCAGGGCTCAACCCTGGAACTGCCTCATAAACTCCTGGTCTAGAGTTCGAGAGAGGTGAGTGGAATTCCGAGTGTAGAGGTGAAATTCGTAGATATTCGGAGGAACACCAGTGGCGAAGGCGGCTCACTGGCTCGATACTGACGCTGAGGTACGAAAGTTTGGGGAGCAAACAGGATTAGATACCCTGGTAGTCCACACCGTAA
+
GGGGGGGEGGGGGGFFGGGGGGGGGGGGGGGFGGGFGEGEDGGGFEGGGGGGFGGGGGFGGGGFGGEEGGGGGGGGFGDGGCGGGCFGGFGGGGGGGGGGGGGGGGGGFGFGGGGGGGGGGFFGGG7FGGGGGG@CFFFFGGCGGGEF7FFFCFF9FCGGGGGFFGGGGGGGGGGGGCEGGGGGFFGCFGGCGDEGEEFEGGGG?FFFGFGGGGFGGG?:FG=;EDCFEGGGGGGEF+:FCG:6(>FC?DFF<1C>D?4FCGGGFF*/4=35BCF7:B@:FG
@M02352:288:000000000-CKWC8:1:1101:14083:2180 1:N:0:ATGCGCAG+TATCCTCT
TACGGAGGATCCAAGCGTTATCCGGAATCATTGGGTTTAAAGGGTCCGTAGGCGGGCTTATAAGTCAGAGGTGAAATCCCATCGCTCAACGATGGAACTGCCTTTGATACTGTAGGTCTTGAATATATTTGAAGTAGGCGGAATATGTAGTGTAGCGGTGAAATGCATAGATATTACATAGAACACCAATTGCGAAGGCAGCTTACTAAGATATTATTGACGCTGATGGACGAAAGCGTGGGTAGCGAACGGGATTAGATACCCCGGTAGTCCACGCCGTAA
+
GGGGGGGGGGGGGGGGGGGGGGGGGGEGGGGGGGGGGGGGGGGGGGGGGGGGGGGGGGGGGGGGGGGGGGGGGGGGGGGGGGGGGGGGGGGGGGGGGGGGGGGGGGGGGGGGGGGGFGGGGGFGGGGGGGFGGGGGGGGGGGGGGGFGGGGGGGGGGGGGGGGGGGGGGGGGGGGGGGGGGGGGGGGGGGGGGGGGGGGGGGGGGGGGGF7<CFGGGGGGGGGGGGGGGDFGGGGFFGGGGGE><FDGGGFFFBGGFFAFGGGGFDGFFF<ABFF?FFFFGG
@M02352:288:000000000-CKWC8:1:1101:13267:2193 1:N:0:ATGCGCAG+TATCCTCT
TACGGAGGGTCCAAGCGTTATCCGGAATCATTGGGTTTAAAGGGTCCGCAGGCGGTCAATTAAGTCAGAGGTGAAATCCCATCGCTCAACGATGGAACTGCCTTTGATACTGATTGACTTGAGTTATATGGAAGTAGATAGAATAAGTAGTGTAGCGGTGAAATGCATAGATATTACTTAGAATACCGATTGCGAAGGCAGTCTACTACGTATATACTGACGCTGAGGGACGAAAGCGTGGGGAGCGAACAGGATTAGATACCCTGGTAGTCCACGCCGTAA
+
GGGGGGGGGGGGGGGGGGGGGGGGGGGGFGGGGGGGGGGGGGGGGFGGGGGGGGGFGGGGGGGGGGGGGGGGGGGGGGGGGGGGECGEGGGGGGGGGGGGGGFGGGGGGGGGFGGDFGGGGGGGGGGFGGGGGGGGGGGGGGGGGGGGGGGFGFGGGGGGGGGGGGFFGGGGGGGGGGGGGGGGGGGDFFGGGGGEGGGGGGGFGGGEFGGGGGGGCEDGGGGGGGFGGDGGGGGEGDDGGGBBFEGGGGFF?<GG?FFFFFGGFFGFFFFFFGFFF:B>GD
@M02352:288:000000000-CKWC8:1:1101:24060:2202 1:N:0:ATGCGCAG+TATCCTCT
TACGGAGGATCCAAGCGTTATCCGGAATCATTGGGTTTAAAGGGTCCGTAGGTGGATGATTAAGTCAGAGGTGAAATCCTGCAGCTCAACTGTAGAATTGCCTTTGATACTGGTTATCTTGAGTTATTATGAAGTAGTTAGAATATGTAGTGTAGCGGTGAAATGCATAGATATTACATAGAATACCGATTGCGAAGGCAGATCACTAATTATATACTGACGCTGAGGGACGAAAGCGTGGGGAGCGAACAGGATTAGATACCTTGGTAGTCCACGCCGTAA
+
FAC@FE@C,6CFF<FFFB@EFGFGG7@FC9C<ECF6@FD<EFFGGG<FFGGE?CD7FF8FFFGGGGGFGGFF7DGGGFGFGGDEFGGGGDFGGGFGGGGGAFGFECCFFFGGGEGCEEFGD?FGGGFFDGGG9E?@FGGGGGGFBD,EFCFCFFFFGDCFFGGGFFEFG7AB;BFGGGGGGGGAF3DEGGG5DE@CBEGFGGFFFGG,A;CGGGCFGGCG?EGGDD=C/CGGEGCBFEDEGDE:9<3>EGFF<:<D)1.=<FF7=FCFBBAA*;F?9B39C9
@M02352:288:000000000-CKWC8:1:1101:19809:2207 1:N:0:ATGCGCAG+TATCCTCT
TACGGAGGGTCCAAGCGTTATCCGGAATCATTGGGTTTAAAGGGTGCGCAGGCGGTTTATTAAGTCAGTGGTGAAATCTCGGGGCTCAACCTCGAAACTGCCATTGATACTGATAAACTTGAGTTCAGTTGGAGTAGGCGGAATGTGTAGTGTAGCGGTGAAATGCTTAGATATTACACAGAACACCGATAGCGAAGGCAGCTTACTAAACTGATACTGACGCTGAGGCACGAAAGCGTCGGGAGCGAACAGGATTAGATACCCTGGTAGTCCACGCCGTAA
+
GGGGGGGGGGGGGGGGGGGGGGGGGGGGGGGGGGGGGGGGGGGGGGGGGGGGGGGGGGGGGGGGGGGGGGGGGGGGGGGGGGGGGGGFFGGGGGGGGGGGGCGGGGGGGGGGGGGGGGGGG9FGGGGGGGGGGGGGGGGGGGGGGGGGGGGGGGGGGGGGGGGGGGGGGGGGGGGGGGGGGGGGGGGGGGGGGGGGGGGGGGGGGGGGGGGGGGGGGGGGGGGGGGGGGGGGGDGEFGGGGGFFFEGGGGEFFFGGFFFFGGGGFFGFFFFFFGFFFFFFGG
@M02352:288:000000000-CKWC8:1:1101:13774:2269 1:N:0:ATGCGCAG+TATCCTCT
TACGGAGGGTCCAAGCGTTATCCGGATTTATTGGGTTTAAAGGGTCCGTAGGCGGGCCGGTAAGTCAGAGGTGAAATGCTGTAGCTCAACTATAGCACTGCCTTTGATACTGTCGGTCTTGAGTCATAGTGGAGTGGGCGGAATATGTAGTGTAGCGGTGAAATGCATAGATATTACTTAGAATACCAATTGCGAAGGCAGAGTACTAACAATATATTGACGCTGATGGACGAAAGCGTGGGGAGCGAACAGGATTAGATACCCTGGTAGTCCACGCCGTAA
+
FGGGEGGEGGGGGGFGGFEGGGGFGGGFFGGGGGGFFE?CDGGGGGGGG@BE,CCGEEGEFCEGGGCEDBGAFDGGGGGGGEEFFFFEGGGFGGGGGGGGCEFF9FFFGGGFGGGECFEFGGFGGGGGGFFGGGFGGGFGGG77,<DFEGCCECGGGGEGFGGFGGGGGGGGFGGGGC?EGA<:CCCE@CCFGGGGGGECGCC<FGCCF+*<CFGG9CGGGGGGGGGFGGGGGGGE4CCCEG3(3@GGG55?16>C?@66FCC765FFFF74@F@BF0.7DC
@M02352:288:000000000-CKWC8:1:1101:12815:2285 1:N:0:ATGCGCAG+TATCCTCT
TACGGAGGATCCAAGCGTTATCCGGAATCATTGGGTTTAAAGGGTCCGTAGGTGGATAATTAAGTCAGAGGTGAAATCCTGCAGCTCAACTGTAGAATTGCCTTTGATACTGGTTGTCTTGAGTTATTATGAAGTAGTTAGAATATGTAGTGTAGCGGTGAAATGCATAGATATTACATAGAATACCAATTGCGAAGGCAGATTACTAATAATATACTGACACTGATGGACGAAAGCGTGGGGAGCGAACAGGATTAGATACCCTGGTAGTCCACGCCGTAA
+
GGGGGGGGGG@FFFGGGGGGGGGGGGCGCFGGGGGGGGGGGGGGGCFGGGGGCFG?E<EFGGGGGGGGFFGGFGGGGAFFGGGEDFGGGGGEEEEFC<EFFGFGEGGA<5EFFDECFDFFG9<FFGDDFF?EDDFCFCFDFGDFCDFFEFFFGGGGGGFCFGDDE;=@FACFC@CFFFFG=FFGGGFGFGFCE>ECEB:C>CF,2DCFFFDE;FCB9ECCFFCC:8CFGDC4CEGB8CCEGGFFFEDGD5:?66G*8669?FGD?FF949<A6F@10354CD
@M02352:288:000000000-CKWC8:1:1101:10743:2299 1:N:0:ATGCGCAG+TATCCTCT
TACGGAGGGTCCGAGCGTTATCCGGAATCATTGGGTTTAAAGGGTCCGCAGGCGGTCGATTAAGTCAGAGGTGAAATCCCATAGCTCAACTATGGAACTGCCTTTGATACTGGTTGACTTGAGTCATATGGAAGTAGATAGAATGTGTAGTGTAGCGGTGAAATGCATAGATATTACACAGAATACCGATTGCGAAGGCAGTCTACTACGTATGTACTGACGCTCATGGACGAAAGCGTGGGGAGCGAACAGGATTAGATACCCTGGTAGTCCACGCCGTAA
+
GGGGDFFEDGGGGGGGGGGGGGGGGGGGFGGGGGGGDEGFGGGGGEGGDGFGGGGCEEGGGGGGGGGGCFGGGGGGGF,FEGCFEGGGGGGFFDGGGFGGGFFGGGGGGGGGGGGGCGGGGGGGAFGCGGGGDDGGGCFDEGFG,>EGFGGGGGGGGGGGGGGGGGGGGGGGGGCGGFDCFGGGCGGGGGGEGGGGGGGGGFGGGGGEEED+<FGFFGGGGGGGEGGG?CGGDGGF:EGGGGFBFFGGGGDFFFGGBFFFGFFG=@FFFFFFF7@BF?>9DD
@M02352:288:000000000-CKWC8:1:1101:12421:2309 1:N:0:ATGCGCAG+TATCCTCT
TACGGAGGATCCAAGCGTTATCCGGAATCATTGGGTTTAAAGGGTCCGTAGGTGGATGATTAAGTCAGAGGTGAAATCCTGCAGCTCAACTGTAGAATTGCCTTTGATACTGGTTGTCTTGAGTTATTATGAAGTAGTTAGAATATGTAGTGTAGCGGTGAAATGCATAGATATTACATAGAATACCAATTGCGAAGGCAGATTACTAATAATATACTGACACTGATGGACGAAAGCGTGGGGAGCGAACAGGATTAGATACCCTGGTAGTCCACGCCGTAA
+
GGGGGGGGGGFGEGGGGGGGGGGGGF7FGGGGGGGFFGGGGGGGF<FGGGGGCFGGFFGGGGFGGGGGGGGGGGGGGACGGGGGGGGGGGFEFDFGFGDFCGFFBE9<EF<FGGCGGGGGGAFEFFFGGFFEFGFFFFFDGG<FGGGGG<5DFGGGGGGGGGGGGGGFGGDEDF=DEFFFGGGGGGFCACEGGCEEGGGFGFGGGFCEDFGGGGGG:EFGDG61>CFGGGGGGGGF4CDGGGFDFFCDEG>???G7>?<FGFGGFF:6AFFFFC??F8@>GD
@M02352:288:000000000-CKWC8:1:1101:14267:2334 1:N:0:ATGCGCAG+TATCCTCT
TACGGAGGATCCAAGCGTTATCCGGAATCATTGGGTTTAAAGGGTCCGTAGGTTGATAATTAAGTCAGAGGTGAAATCCTGCAGCTCAACTGTAGAATTGCCTTTGATACTGGTTATCTTGAGTCATTATGAAGTAGTTAGAATATGTAGTGTAGCGGTGAAATGCATAGATATTACATAGAATACCAATTGCGAAGGCAGGTTACTAATAATACATTGACGCTGATGGACGAAAGCGTGGGTAGCGAACAGGATTAGATACCCTGGTAGTCCACGCCGTAA
+
GGGGGGGGGGGGGGGGGGGGGGGGGGGGGGGGGGGGGGGGGGGGGGGGGGGGGGGGGGGGFGGGGGGGGGGGGGGGGGGGGGGGGGGGGGGGGGGGGGGGGGGGGGGGGGGGGGGGGGGGGGGGGGGGGGGGGGGGGFGGGGGGGGGGGGGGGGGGGGGGGGGGGGGGGGGGGGGGGGGGGGGGGGGGGGGGGGGGGGGGGGGGGGGGGGGCFGFGGGGGGGGGGGGGGGGGGGGFGGGGGGFFFFGGGGFFFFGGFFFFGGGGFFGFFFFFFGFFFFFFGG
@M02352:288:000000000-CKWC8:1:1101:15134:2372 1:N:0:ATGCGCAG+TATCCTCT
TACGGAGGGTTCAAGCGTTATCCGGATTTATTGGGTTTAAAGGGTCCGTAGGCGGGCAGTTAAGTCAGAGGTGAAAGTTTGCGGCTCAACCGTAAAATTGCCTTTGATACTGATTGTCTTGAGTCATGGTGAAGTTGGCGGAATATGTAGTGTAGCGGTGAAATGCATAGATATGACTTAGAACACCAATTGCGAAGGCAGCTGACTAGACTTGTATTGACGCTGAGGCACGAAAGCGTGGGGAGCGAACAGGATTAGATACCCTGGTAGTCCACGCCCTAA
+
GGGGGGGGGGCGCEGGGGGGGGGGGGGGGGGGGGGGGGGGGGGGGFFGGGGGGGGEGEGGGGGGGGGGCFGGGGGGGGGGGGGGGGGGGGGG@==FFDF=FBFGGGGFFBFG9FFFFCFGFC,DEGFGFCFGEEF=EDFFEG>FEAFCEFGFGCC@FFFFGG;9BC;,@91?;;<BB+9<EGGCGGGGDGFC9CEEGGGDD=F@+:??@F::+:<+<CFFGCCGCDGD**79EGDD*:CGGGF:3)9CE)<<<:<CBFB6CGGF6@GFAFFB?C?4,-7(7>
@M02352:288:000000000-CKWC8:1:1101:21332:2384 1:N:0:ATGCGCAG+TATCCTCT
TACGGAGGGGGTTAGCGTTGTTCGGAATTACTGGGCGTAAAGCGCACGTAGGCGGATCAGAAAGTATAGGGTGAAATCCCAGGGCTCAACCCTGGAACTGCCTTATAAACTCCTGGTCTTGAGTTCGAGAGAGGTGAGTGGAATTCCAAGTGTAGAGGTGAAATTCGTAGATATTTGGAGGAACACCGGTGGCGAAGGCGCCTTCCTGGATATGTATTGACGCTGAGGCGCGAAAGCGTGGGGAGCAAACAGGATTAGATACCCTGGTAGTCCACGCCGTAA
+
GGGGGEGGGGGGEGFGGGGGGGGGGGGGGGGGGGGGGFGGGGGGGGGGGGFFGFGGGGGGGGGGGGGGGGGGGGGGGGGGGGGGGGGGGGGGGGGGGGGGGGGGGGGGGGGGGGGGGGGGGGFGFGGGGGGGGGGGGGGGGGFGGGGGGGGGGGGGGGGGGGGGGFGGFGGGGGGGGGGGGGGGGGGGGGGGGDGGGEGGGGGGGGGGGGGGGGGGGGGFFGGGGGGGGEGGGGGBDGGGGGB07DGFGGFFFFGG??BF?FCFFFGFFB<AFGFFFFFBDC
@M02352:288:000000000-CKWC8:1:1101:9997:2409 1:N:0:ATTCGCAG+TATCCTCT
TACGGAGGGTCCAAGCGTTATCCGGATTTATTGGGTTTAAAGGGTCCGTAGGCGGGCTTATAAGTCAGAGGTGAAATCCCATCGCTCAACGATGGAACTGCCTTTGATACTGTAGGTCTTGAATATATTTGAAGTAGGCGGAATATGTAGTGTAGCGGTGAAATGCATAGATATTACATGGAATACCGATTGCGAAGGCAGATCACTAACAATATACTGACGCTGATGGACGAAAGCGTGGGGAGCGAACAGGATTAGATACCCTGGTAGTCCACGCCGTAA
+
GGGGGGGGGGGGGGGGGGGGGGGGGGEGGGGGGGGCCFGGGGGGGGFGGGGGGGGGEEFEEFGGGGGGGGGGGGGGGGGGGGGGGGGGGGGDGGGGGGGGGGGGGGDGGGGGGFGGGGGGGGCGFGGGGGGGFGGGGGFGGGGGCFEGGGGGGGGGGGGGGGGGGGFGGGGGGGGGGGFFGGGGGGGGDGGGGGGGGGGFGFGGGGGGGGC:9CFGGGFGGGGDGGCFEGGGGGGFGGDGGGFFFFGGGGDF??GF?FFFGGGGFFGFFFFFFGFFFFFBGD
@M02352:288:000000000-CKWC8:1:1101:18791:2426 1:N:0:ATGCGCAG+TATCCTCT
TACGGAGGATCCAAGCGTTATCCGGAATTATTGGGTTTAAAGGGTCCGTAGGCGGGTAATTAAGTCAGAGGTGAAATCCTGCAGCTCAACTGTAGAATTGCCTTTGATACTGGTTGTCTTGAGTTATTATGAAGTGGTTAGAATATGTAGTGTAGCGGTGAAATGCATAGATATTACATAGAATACCAATTGCGAAGGCAGATCACTAATAATATACTGACACTGATGGACGAAAGCGTGGGGAGCGAACAGGATTAGATACCCTGGTAGTCCACGCCGTAA
+
GGGGGFFG,,;CCAFGGFEFGCGFGCFG,E<,CEF8,BCEFGCF<,CFFGGD,@FF8=EFGGGGF?EFFGGGGGGGGGG9<=,??<FGGGFDB5FGG,EFGGGFF?FEGGGGFDFFGGGGGGGDF,,A,=CB,C@DG,@FFGFGFAEFGGGGGGGGGGGGGGGGGG9EFGGGGGGD;>C;DGG;FGGG<FBFGGGGGGGEG*>FGGG98;+=+?EGGGGGG96EGGCFA?FDGGGFGGGGGGFFFFDDGGEFFFDGFFDFGGGGFFGFFFFFFGFFFFFFGD
@M02352:288:000000000-CKWC8:1:1101:11883:2485 1:N:0:ATGCGCAG+TATCCTCT
TACGGAGGGTGCGAGCGTTAATCGGAATTACTGGGCGTAAAGCGCATGCAGGTGGTTCATTAAGTCAGATGTGAAAGCCCGGGGCTCAACCTCGGAACTGCATTTGAAACTGGTGAACTAGAGTGCTGTAGAGGGGGGTAGAATTTCAGGTGTAGCGGTGAAATGCGTAGAGATCTGAAGGAATACCAGTGGCGAAGGCGGCCCCCTGGACAGACACTGACACTCAGATGCGAAAGCGTGGGGAGCAAACAGGATTAGATACCCTGGTAGTCCACGCCGTAA
+
GGGGG@FGGCGCFGFGGGGD@FGGGGEGGGGGGGGGGGGGGGGGGGDG@FFGGGGCFGGEGGGGGCEGDEFGGGGGGGGG>FGGFGGFGFFDCGGGGGGGGGGFF,CFGGGGGG?3=EFGGFGGGGEGDFGGGGGGGGGGGGGGG9FCCFGGGGG<CGGGGGGGGGGGGGG?FGGGGEFGFFGGGGGGGGGGGGGGGGGGGG5E*CEGGFCFGG8FGGGGG9EG?CG<?FGGGGGFGGGDEGDBBFGCEFF@FFFF?FFFGGGGFFGFFFAFFGFFFFEFGD
@M02352:288:000000000-CKWC8:1:1101:8632:2504 1:N:0:ATGCGCAG+TATCCTCT
TACGGAGGGGGTTAGCGTTGTTCGGAATTACTGGGCGTAAAGCGTACGTAGGCGGATTGGAAAGTAGGGGGTGAAATCCCAGGGCTCAACCCTGGAACTGCCTCCTAAACTATCAGTCTAGAGTTCGAGAGAGGTGAGTGGAATTCCAAGTGTAGGGGTGAAATTCGTAGATATTTGGAGGAACACCAGTGGCGAAGGCGGCTCACTGGCTCGATACTGACGCTGAGGTACGAAAGTGTGGGGAGCAAACAGGATTAGATACCCTGGTAGTCCACACCGTAA
+
GFGGGCFGGGGGGFGGGGGGGGGEEEGGGGGGGGGGGGEGFGGGEGGGGGGGGGGCCFGGCCFFGEFGGGGGGGGGGGGDFGGGGFGFFFGGGGGGGGGGGGGGGGGGGGGGGGGGGGFFGFGGGGGGGGGGGGGGGGGGGGGGGGGGGGGFFGGGGGGGGGGGGGGGGGGGGGFFGGGGGGGGGGGGGGGGGGGGGGGGGGGGFGGGGGGFGGGGGGGGGGGGGGGGGGGGGCDEGGGGGG3?9:CFGCFFFFGGFFFFGFGGFFG@BF<<7DFFFFF?GD
@M02352:288:000000000-CKWC8:1:1101:17708:2531 1:N:0:ATGCGCAG+TATCCTCT
TACGGAGGGTCCAAGCGTTATCCGGATTTATTGGGTTTAAAGGGTCCGTAGGCGGGCTTATAAGTCAGAGGTGAAATCCCATCGCTCAACGATGGAACTGCCTTTGATACTGTAGGTCTTGAATATATTTGAAGTAGGCGGAATATGTAGTGTAGCGGTGAAATGCATAGATATTACATAGAACACCAATTGCGAAGGCAGCTTACTAAGATATTATTGACGCTGATGGACGAAAGCGTGGGTAGCGACCGGGATTAGTTACCCCGGTAGTCAACGCCTTAA
+
GFFFFGGE>CFG@CFFEFEGGGGFG@:FGFGGGGGCFEG<@FEFGF@FGGGEGGGFGG8=BBFGGGGG9FGEBFEFG<45<E,8C4BFGD+++84<<DC,EFGF9CCB,8?F5CD93@FDGA=<F<<C<,@==9D9FEFCEGGC@F=3@;E:FE>9E7<:BF;;2;3@CF7CEF@F;CBFEFCFGGGGGGG9CCCEEC>GGEE@A6>9@+*++3+?C9C7<8*;E3<A6EG<E?5:FCC:CCE9,))<*9>E11DF3F)1+<7*0837()5<*0?((-)4CC
@M02352:288:000000000-CKWC8:1:1101:19665:2536 1:N:0:ATGCGCAG+TATCCTCT
TACGGAGGGTGCAAGCGTTATCCGGAATCATTGGGTTTAAAGGGTCCGTAGGCGGACTAATAAGTCAGAGGTGAAATCCCGCAGCTCAACTGTGGAACTGCCTTTGAAACTGTTAGTCTTGAGTTATTGTGAAGTGGTTAGAATATGTAGTGTAGCGGTGAAATGCTTAGAGATTACATGGAATACCGATTGCGAAGGCAGATCACTAACAATATACTGACGCTGATGGACGAAAGCGTGGGGAGCGAACAGGCTTAGATACCCTGGTAGTCCACGCCGTAA
+
GGGGGGGGGGGGGGGGGGGGGGGGGGGGGGEGGGGGGGGGGGGGGGGGGGGGGGGGGGFGGGGGGGGGGGGGGGGGEFFGGGGGGFGGGGGGGGGGGGGGGFGGGGGGGGGGGGGGGGGGGF<FGGGGGGGGGGGGFFFFGFGGGGGFGFGGGGFFGGGGGGGGGGGGGGGGGGGGGGGGGFFGGGFEEGGGGDEEGGGGGGGGGGGGFEC9B?CDGGGGGGGGGGGGGEGDGGGFGGGGGGFFFFGGGGFF:(>F?FFFGGGGFFGFFFFFFGF?FFFFGG
@M02352:288:000000000-CKWC8:1:1101:20670:2563 1:N:0:ATGCGCAG+TATCCTCT
TACGGAGGGTCCAAGCGTTATCCGGAATCATTGGGTTTAAAGGGTGCGCAGGCGGTTTATTAAGTCAGTGGTGAAATCTTGGGGCTCAACCTCGAAACTGCCATTGATACTGATAAACTTGAGTTCAGTTGGAGTAGGCGGAATGTGTAGTGTAGCGGTGAAATGCGTAGAGATCTGAAGGAATACCAATGGCGAAGGCAGCCACCTGGGTCGACACTGACGCTCATGTACGAAAGCGTGGGTAGCAAACAGGATTAGATACCCTGGTAGTCCCCGCCGTAA
+
GGGGGGGDGFGGGFGFFCFGGGGCGEEGGGGGEGGBBC<AEFGGGGGGGGGGGGGG=FGGGFGGFGGGGGGEFGGGGGGGGGGGC@FDFFGGGGGGGGGGDGGGFGGGGGGGGGGGGGGGGFGGGGGGGGGGGGGGGGGGGGGGGFGGGGGGGGFGGGGGGGGGGGGGGGGGFFGGGGGGGGF@FFGC?CCGGGGGGGGGGGGGGGGGGGGGGGGGGGGGGGGECGFGGGCGGGGFCEDGGGFFBFGGGGF@BBGGFFDFFGFFFFGFA=AA**047>DFGC
@M02352:288:000000000-CKWC8:1:1101:14760:2568 1:N:0:ATGCGCAG+TATCCTCT
TACGGAGGATCCAAGCGTTATCCGGAATCATTGGGTTTAAAGGGTCCGTAGGTGGATGATTAAGTCAGAGGTGAAATCCTGCAGCTCAACTGTAGAATTGCCTTTGATACTGGTTGTCTTGAGTTATTATGAAGTGGTTAGAATATGTAGTGTAGCGGTGAAATGCATAGATATTACTTAGAATACCGATTGCGAAGGCAGTCTACTACGTATATACTGACGCTGAGGGACGAAAGCGTGGGGAGCGAACAGGATTAGATACCCTGGTAGTCCACGCCGTAA
+
GGGGGGGGGGGGGGGGGGGGGGGGGGGGGGGGGGGGGGGGGGGGGGGGGGGGGGGGGGGGGGGGGGGGGGGGGGGGGGGGGGGGGGGGGGGGGGGGGGGGGGGGGGGGGGGGGGGGGGGGGGGGGGGGGGGFGGGGGGGGGGFGGGGGGGGGGGGGGGFEGGGGGGGGGGGGGGGGGGGGGFFGGGGGGGGGGGGGGGGGGGGGGGGGFGGGGGGGFGGGGGGGGGGGGGGGGGGEFGGGGGFFFFGGDGFFBFGGFFFFGGCFFFGFFFBFFGF?>FFFGG
@M02352:288:000000000-CKWC8:1:1101:13685:2571 1:N:0:ATGCGCAG+TATCCTCT
TACGGAGGGTCCGAGCGTTATCCGGAATCATTGGGTTTAAAGGGTCCGCAGGCGGTCGATTAAGTCAGAGGTGAAATCCCATAGCTTAACTATGGAACTGCCTTTGATACTGGTTGACTTGAGTCATATGGAAGTAGATAGAATGTGTAGTGTAGCGGTGAAATGCATAGATATTACACAGAATACCGATTGCGAAGGCAGTCTACTACGTATGTACTGACGCTCATGGACGAAAGCGTGGGGAGCGAACAGGATTAGATACCCTGGTAGTCCACGCCGTAA
+
GGGGEGGGGGGGGGGGGGGGGGGGGGGGGGGGGGGFCGGGGGGGGGGGGGGGGGGGGGGGGGGGGGGGGGGGGGGGGGGGGGGGGGGGGGFGGGGGGFGGGGGFGGGGGGGGGGGGGGGGGGGGGGGGGGGGGGGGGGGGGGGGGGGGGGGGGGGGGGGGGGGGGGGGGGGGGGFGGFGGGGGGGGGGGGGGGGGGGGGDCGGGGGGFGGGGGGGFGGFGGGGGGGGGF6FGGGGEGGGGGGF?FEDGGGFFFFFC2FDFGGFGFFGFFFFFFGFFFBE9CC
@M02352:288:000000000-CKWC8:1:1101:23256:2574 1:N:0:ATGCGCAG+TATCCTCT
TACGGAGGATCCAAGCGTTATCCGGAATCATTGGGTTTAAAGGGTTCGTAGGCGGGTCAATAAGTCAGAGGTGAAATCTTGCAGCTTAACTGTAAAATTGCCTTTGATACTGTTGACCTTGAATTACTGTGAGGTGGTTAGAATATGTAGTGTAGCGGTGAAATGCTTAGAGATTACATAGAATACCGATTGCGAAGGCAGTCTACTACGTATATACTGACGCTCATGGACGAAAGCGTGGGGAGCGAACAGGATTAGATACCCTGGTAGTCCACGCCGTAA
+
GGGGGGGGGGGGGGGGGGGGGGGGGGGGGGGGGGGGGGGGGGGGFGGGGGGGGGGGGGGFGGGGGGGGGGGGGGGGGGGGGGFGGGGFGGGGGGCEFCGGGGFGGGGGGGGGGGFGGGGGGGGGGGGGGGGGFGGGGFGGGGGGGGGGGGGGGGGGGGGGGGGGGGGGGGGGGGGGGGGGFGGGGGGGGGGGGGGGGGGGGGGGGGGGGGGGGGGGGGGGGGGGGGGGGGGGGDGFGGGGGGBFFFGGGGFFFFGGFFFFGGGGFFGFFFFFFGFF1?DBGG
@M02352:288:000000000-CKWC8:1:1101:11624:2654 1:N:0:ATGCGCAG+TATCCTCT
TACGGAGGGTGCGAGCGTTAATCGGAATTACTGGGCGTAAAGCGCATGCAGGTGGTTCATTAAGTCAGATGTGAAAGCCCGGGGCTCAACCTCGGAACTGCATTTGAAACTGGTGAACTAGAGTGCTGTAGAGGGGGGTAGAATTTCAGGTGTAGCGGTGAAATGCGTAGAGATCTGAAGGAATACCAGTGGCGAAGGCGGCCCCCTGGACAGACACTGACACTCAGATGCGAAAGCGTGGGGAGCAAACAGGATTAGATACCCTGGTAGTCCACGCCGTAA
+
GGGGGGGGGGGGGEGGGGGGGGGGGGGGGGGGGGGGGGGGGGGGGGGGGGGGGGGGGGGGGGGGGGGGGGGGGGGGGGGGGGGGEEGGGGGGGGGGGGGGGGGGGGGGGGGGGGGGGGGGGGGGGGGGGGGGGGGGGGGGGGGGGGGGGGGGGGGGGGGGGGGGGGGGGGGGGGGGGDGGGGGGGGGGGGGGGGGGGGGGGD5?EE=CFFGGGGGGGGGGGGGGGGGCFGGGGGGFGGGGGGFFFFGFFGF??6C>?FFFGGFCF@C@BFD>@FFF>B>>DD
@M02352:288:000000000-CKWC8:1:1101:10051:2662 1:N:0:ATGCGCAG+TATCCTCT
TACGGAGGGTGCGAGCGTTAATCGGAATTACTGGGCGTAAAGCGCATGCAGGTGGTTCATTAAGTCAGATGTGAAAGCCCGGGGCTCAACCTCGGAACTGCATTTGAAACTGGTGAACTAGAGTGCTGTAGAGGGGGGTAGAATTTCAGGTGTAGCGGTGAAATGCGTAGAGATCTGAAGGAATACCAGTGGCGAAGGCGGCCCCCTGGACAGACACTGACACTCAGATGCGAAAGCGTGGGGAGCAAACAGGATTAGATACCCTGGTAGTCCACGCCGTAA
+
GGGGGDECCFGGGGGGGGGGCEFFGGGGGGGFGGGGGFCCCFGGGGEGGGGGEEGGGGGGGGGGFGGGGGGGGGGGGGGGGGGGGGGGGGGFGGGGFGGGGGGFFCFGFGGGGFGGDDGGGFGFFD=FGFGGGGGGGGGGGGGGCGGGFGFGGGGGGGEGGGFGGFGGGGGGGFGCGGGGGGGGGGGGGGGGGGGGGGFEGGCEGGGGGGGGGGGGGGCGGGG<E<CGGGGGGGGFFGDGGGF<>FGCGGFF??G74?AFFGCC475<>FAFFG*4;:@FGD
@M02352:288:000000000-CKWC8:1:1101:20878:2679 1:N:0:ATGCGCAG+TATCCTCT
TACGGAGGGTGCAAGCGTTATCCGGATTCACTGGGTTTAAAGGGTGCGCAGGCGGACTATTAAGTCAGTGGTGAAATCTTTCAGCTTAACTGGAAAACTGCCATTGATACTGATAGTCTTGAATATAGTTGATGTGGGCGGAATTTGTCATGTAGCGGTGAAATGCTTAGATATGACAAGGAACACCAATTGCGAAGGCAGCTCACAAAGCTATTATTGACGCTCAGGCACGAAAGCGTGGGTAGCGAACAGGATTAGATACCCTGGTAGTCCACGCCCTAA
+
GGGGGGGGGGGGGGGGGGGGGGGGGGGGGGGGGGGGGGGGGGGGGGGGGGGGGGGGGGGGGGGGGGGGGGGGGGGGGGGGGGGGGGGGGGGGGGGGGGGGGGGGGGGGGGGGGGGGGGGGGGGGGGGGGGGGGGGGGGGGGGGGGGGGGGGGGGGGGGGGGGGGGGGGGGGGGGGGGGGGGGGGGGGGGGGGGGGGGGGGGGGGGGGGGGGGGGGGGGGGGGGGGGGGGGGGGGGFGGGGDGFFFFGGGGFFFFGGFFFFGGGGFFGFFFFFFG?:><B9FG
@M02352:288:000000000-CKWC8:1:1101:13848:2683 1:N:0:ATGCGCAG+TATCCTCT
TACGGAGGGTGCAAGCGTTAATCGGAATTACTGGGCGTAAAGCGCGCGTAGGCGGTTATTTAAGTCAGATGTGAAAGCCCTGGGCTCAACCTAGGAACTGCACCTGATACTGGATAACTAGAGTACAGAAGAGGGTGGTGGAATTTCCTGTGTAGCGGTGAAATGCGTAGATATAGGAAGGAACATCAGTGGCGAAGGCGGCCACCTGGTCTGATACTGACGCTGAGGTGCGAAAGCGTGGGGAGCAAACAGGATTAGATACCCTGGTAGTCCACGCCGTAA
+
GGGGGGGGGGGGFGGGGGGGCFGGGGGGGGGGGGGGGGGEFGGGGGGGGGGGGGGEGGGGGCFGGGGGGGGGGGGGGGGGGGGGGGGGGGGGGGGGGGGGGGGGGGGGGGGGGGGGGGGGGGGGFGGGGCFFGGFFFCGGGGFGGGGGGGFGGGGGGGGGGGGCGGGGGGGGGGGGGGGGGGGGGGFFDGGGGGGGGGGGCGGGGGGGGCGGGGGGGGFGGGGECGGGGGGGGCDBDEGGGGF:0>FGGGFFBFGGFF<8CCFGFFC94@<AFGFFF<EFGG
@M02352:288:000000000-CKWC8:1:1101:15991:2685 1:N:0:ATGCGCAG+TATCCTCT
TACGGAGGGTGCAAGCGTTATCCGGAATCACTGGGTTTAAAGGGTGCGTAGGTGGCATTATAAGTCAGAGGTGAAAGCCTACCGCTTAACGGTAGAACTGCCTTTGATACTGTAGTGCTTGAATTAGGCTGAGGTTAGCGGAATGTGACATGTAGCGGTGAAATGCATAGATATGTCATAGAACACCAATTGCGAAGGCAGCTAACTAGACCTATATTGACACTGAGGCACGAAAGCGTGGGGAGCGAACAGGATTAGATACCCTGGTAGTCCACGCCCTAA
+
GGGGGGGGGGGGGGGGGGGGGGGGGGGGGGGGGGGFEEGGGGGGGGGGGGGGGGGGGGGGGGGGGGGGGGGGGGGGGGGGGGGGDGGGGFFGGGGGGGGGGGGGGGGGGGGGGGGGGGGGGGGGGGGGGGGGGGGGGGGGGGGGGGGGGGGGGGGGGGGGGGGGGGGGGGGGGGGGGGGGGGGGGGGGGGGGGGGGGGGGGGGGGGGGFGGGGGGGGGGGGGG6FGGGGGGGGGGFCE7ECGE?B@GGGD>@BFF7)9<6<EGF4>G?DFFF4FF?;?FBGF
@M02352:288:000000000-CKWC8:1:1101:12194:2706 1:N:0:ATGCGCAG+TATCCTCT
TACGGAGGATCCAAGCGTTATCCGGAATCATTGGGTTTAAAGGGTCCGTAGGTGGATAATTAAGTCAGAGGTGAAATCCTGCAGCTCAACTGTAGAATTGCCTTTGATACTGGTTATCTTGAATTATTGTGAAGTGGTTAGAATATGTAGTGTAGCGGTGAAATGCATAGATATTACATAGAATACCAATTGCGAAGGCAGATCACTAACAATATATTGACACTGATGGACGAAAGCGTGGGGAGCGAACAGGATTAGATACCCTGGTAGTCCACGCCGTAA
+
GGGGEGGGGGGGGGGGGGGGGFGGGFEGCFGGGGGGGGGGGGGGGGGGGGGGGGGGGGGGGGGGGGGGGGGGGGGGGGGGGGGGGGGGGGGGGGGGGGGGGGGGGFGGGGGGGGGGGGGGGGGGGGGGFGGGGGGGGGGGGGFFFFGGGGGGGGGGGGGGGGGGGGGGGGGGGGGGGGGGGGGGGGGD@FFFGGGGGGGGGGGGGGGGGGGGGGGGGGCEFCGGGGGGGGGGGGGFGGGGGGFFFFGG:CEFBFGGFFFF?FGGFFFFDFFFFGFFBFDBGG
@M02352:288:000000000-CKWC8:1:1101:17822:2730 1:N:0:ATGCGCAG+TATCCTCT
TACGGAGGATCCAAGCGTTATCCGGAATCATTGGGTTTAAAGGGTCCGTAGGTGGATAATTAAGTCAGAGGTGAAATCCTGCAGCTCAACTGTAGAATTGCCTTTGATACTGGTTGTCTTGAGTTATTATGAAGTAGTTAGAATATGTAGTGTAGCGGTGAAATGCATAGATATTACATAGAATACCAATTGCGAAGGCAGATTACTAATAATATACTGACACTGATGGACGAAAGCGTGGGGAGCGAACAGGATTAGATACCCTGGTAGTCCACGCCGTAA
+
GGGG7FGGGGFGGGGGGGGGGGGGGGGGGGGGGGGGGGGGGGGGGFGGGGGGEEGCGFFFFGGGGGGGGGGGGGGGGFGGGGDGGGGGGGGGGGDGGGGGGGFGGGGCFGGGGGGGGGGGGGGGGGGGGGGGDFFGGGFFGGGGGFCADFGGGFFFGGGGGGGGGGDFGGGGGGGCDG9B,@FGGGGGGGFGGGGEDGGFECG,>CCFFG9BEFFGGGCEGGGGGFGGCCFGGGGAFE<EGGEF@FDGECDF?:FC<@4@FGGG@>GFA?AFFFFBF<DFGG
@M02352:288:000000000-CKWC8:1:1101:6951:2775 1:N:0:ATGCGCAG+TATCCTCT
TACGGAGGGGGTTAGCGTTGTTCGGAATTACTGGGCGTAAAGCGCACGTAGGCGGATCAGAAAGTAAGGGGTGAAATCCCAGGGCTCAACCCTGGAACTGCCTCTTAAACTCCTGGTCTTGAGTTCGAGAGAGGTGAGTGGAATTCCGAGTGTAGAGGTGAAATTCGTAGATATTCGGAGGAACACCAGTGGCGAAGGCGGCTCACTGGCTCGATACTGACGCTGAGGTACGAAAGTGTGGGGAGCAAACAGGATTAGATACCCTGGTAGTCCACACCGTAA
+
GEFGGFGGGGGGGFGGGGGGGGGGGGEGGGGGGGGGGGGGGGGGGGGGGGGGGGGGGGGGGGGGGGGGGGGGGDGGGGGGGGGGGGGGFFGGGGGGFGGFGGGGGGGGGGGGGGGGGGGGGGGGCGGFGGGGGGGGGGGGGGFGGGGGGGGGGGGGGGGGGGGGGGGFFGGGGGGGGGGGGDFGCGGGGGGGGGGGGGGGGGGGGGGGGGGGGGGFGGFGFG=EGDGCFEFGGGG:F7CFDGF<>FGGGGFFFFGGFF2*<9EGF4CFFFFFFGFFB?>(*9
@M02352:288:000000000-CKWC8:1:1101:10868:2789 1:N:0:ATGCGCAG+TATCCTCT
TACGGAGGGTCCAAGCGTTATCCGGAATCATTGGGTTTAAAGGGTGCGCAGGCGGTTTATTAAGTCAGTGGTGAAATCTCGGGGCTCAACCTCGAAACTGCCATTGATACTGATAAACTTGAGTTCAGTTGGAGTAGGCGGAATGTGTAGTGTAGCGGTGAAATGCTTAGATATTACACAGAACACCGATAGCGAAGGCAGCTTACTAAACTGATACTGACGCTGAGGCACGAAAGCGTGGGGAGCGAACAGGATTAGATACCCTGGTAGTCCACGCCGTAA
+
GGGGGGGGGGGGGGGGGGGGGGGGGGGGGGGGGGGFGGGGGGGGGGGGGGGGGGGGGGGGGGGGGGGGGFGGGGGGGGFGGGGGGGGGGGGGGGGGGGGGGGGGGGGGGGGGGGGGGGGGGGGGGGGGGGGGGGGGGGGGGGFGGGFGGGGGGGGGGGGGGGGGGGAEFGGGGGGGGGGGGGGGGGGGGGGGGGGGGGGGGGGGGGGGGGGGGGGGGGGGGGGGGGGGGGGGGGGFFGGGEGF?FFDCGGFFBFFGFFFFGGGGFFGFFFFFFGFFFFFFGD
@M02352:288:000000000-CKWC8:1:1101:10003:2798 1:N:0:ATGCGCAG+TCTCCTCT
TACGAAGGGAGCTAGCGTTGTTCGGAATTACTGGGCGTAAAGCGCACGTAGGCGGCTATGTAAGTCAGGGGTGAAATCCCGGGGCTCAACCCCGGAACTGCTTTTGATACTTCATATCTTGAGTTCGGAAGAGGTGAGTTGAATTCCTAGTGTAGCGGTGAAATTCATAGATATTAGGAAGAACACCAGTGGCGAAGGCGGCTCACTGGTCTGGTACTGACGCTGAGGTTCGAAAGCGTGGTGAGCAAACAGGAGTAGATACCCTGGTCGTCCACGCCGTAA
+
C<FFCFGEEFGF8@@CCFEGGCF@EF,FFGD<EFC8FFE:FF9F76@F9F=,<+C+++5C,,EFFGGFG8>BFFFFGGGGC:F:EFFFGFD+BFEGEGFE<,,@FG7FB>C,@FF9@@,@B,<F,EFG*31>><7@F<<,7@3,@DCFB,?;CF;,**1*<<;CGC,2+AFCF9<CCFGG7:8<<<C@FG,B58*C5CGEGGGGGFE+8AC+*A:CGFGFG5*;CGG8F*07**55<5C8E*74(9C<615531*2,746??F6F:<?)8-35/=1045-*/
@M02352:288:000000000-CKWC8:1:1101:13832:2817 1:N:0:ATGCGCAG+TATCCTCT
TACGGAGGGTCCGAGCGTTATCCGGAATCATTGGGTTTAAAGGGTTCGTAGGCGGGTCAATAAGTCAGAGGTGTAATCTTGCAGCTTAACTGTAAAATTGCCTTTGATACTGTTGACCTTGAATTACTGTGAAGTGGTTAGAATATGTAGTGTAGCGGTGAAATGCATAGATATTACATAGAATACCGATTGCGAAGGCAGATCACTAATTATATACTGACGCTGAGGGACGAAAGCGTGGGGAGCGAACAGGATTAGATACCCTGGTAGTCCACGCCGTAA
+
FGGGGEGGGECFEFECGFGGFGGGGDGGGGFGGGGEGFFGGGGGEFFEGGGFGGG@FGGFFFFFGFGGGGGGGGGGGFGGFGGGFFGGGADDGFFGFAFGGGGGGGDFGGGGGGGGGGGG9FDGGFGGGGGGGGGFEEGGGGGGGGGGGGGGGGGCFGGGGGGGGGFGGGGGGGGGGGGGGGC;DG>CGGGGGGGGGGGGGGGGFGG9@GFGG9+2AFFGGGGGGCFG75CDEEGFGG>EGGFF>EGGE5;704*:2F<FC<CGF@FFDFFFFG*4,179GD
@M02352:288:000000000-CKWC8:1:1101:20426:2825 1:N:0:ATGCGCAG+TATCCTCT
TACGGAGGGGGTTAGCGTTGTTCGGAATTACTGGGCGTAAAGCGCGCGTAGGCGGATTAGTAAGTTAGGGGTGAAATCCCAGGGCTCAACCCTGGAACTGCCTCTAAAACTGCTAGTCTTGAGTTCGAGAGAGGTGAGTGGAATTCAGAGTGTAGAGGTGAAATTCGTAGATATTCGGAGGAACACCAGTGGCGAAGGCGGCTCACTGGCTCGATACTGACGCTGAGGTGCGAAAGCGTGGGGAGCAAACAGGATTAGATACCCTGGTAGTCCACGCCGTAA
+
GGGGGGGGGEGFEGGGGGGGEGGGGEGFGGGGGGGGGGGGGGGGGGDGGGGGGGG:FGGGGGGFG<?FGGGGGGGGGGGGFFGGGGFFFGGGGGGGGGGGG<FGGGGGGGGGGEA>>FFFGFFFGFFF:FGFGGGGGGGGGGGGGG,@@FGGGGGCGGGGGGGGGGGGGGGGGGFFFFGGGGGGGCGGGGGGGGGGEEFEGGGEGGGGG5*?EGGGEGGG?CCEGGGGFFFGG=9>GGGDGGF?9DGGGGFFFF<D>FBFFGGG@:F@BFFAFFFBB?@;DC
@M02352:288:000000000-CKWC8:1:1101:13824:2837 1:N:0:ATGCGCAG+TATCCTCT
TACGGAGGGTCCGAGCGTTATCCGGAATCATTGGGTTTAAAGGGTTCGTAGGCGGGTCAATAAGTCAGAGGTGAAATCTTGCAGCTTAACTGTAAAATTGCCTTTGATACTGTTGACCTTGAATTACTGTGAAGTGGTTAGAATATGTAGTGTAGCGGTGAAATGCATAGATATTACATAGAATACCGATTGCGAAGGCAGATCACTAATTATATACTGACGCTGAGGGACGAAAGCGTGGGGAGCGAACAGGATTAGATACCCTGGTAGTCCACGCCGTAA
+
GGGGGGGGGGGGGGGGGGGGGGGGGFDGGGGGGGGGGGGGGGGGFGGGGGGGGGGGGGGGGGGGGGGGGGGGGCGGGGGGGGGGGGGGGGGGGGGGGGGGGGGGGGGGGGGGGGGGGGGGGGGGGGGGGFGGGGGGGGGGGGGGGGGGGGGGGGGGGGGGGGGGGGGGGGGGGGGGGGGGGGGGGGGGGGGGGDGGGGGFGGGGGGGGGGGGGGGGGGGGFGGGGGGCEEGGGGGFGGGGGGFB>EGGGGFFB?DF?FDFEGGGFFCFFF<AFGFFFFFFGG
@M02352:288:000000000-CKWC8:1:1101:15606:2838 1:N:0:ATGCGCAG+TATCCTCT
TACGGAGGATCCAAGCGTTATCCGGAATCATTGGGTTTAAAGGGTCCGTAGGTGGATGATTAAGTCAGAGGTGAAATCCTGCAGCTCAACTGTAGAATTGCCTTTGATACTGGTTATCTTGAGTTATTATGAAGTAGTTAGAATATGTAGTGTAGCGGTGAAATGCATAGATATTACATAGAATACCAATTGCGAAGGCAGATTACTAATAATATACTGACACTGATGGACGAAAGCGTGGGGAGCGAACAGGATTAGATACCCTGGTAGTCCACGCCGTAA
+
GGGGGGGGGGGGGGGGGGGGGGGGGGGGGGGGGGGGGGGGGGGGGGGGGGGGGGGGGGDFEFGGGGGGGGGGGGGGGGGGGGGGGGGGGGGGGGGGGGGGGGGGGGGGGGGGGGGGGGGGGGGGGGGGGGGGFFGGGGGGGGGGGGGGGGGGGGEGDGGDGGGGGGGGGGGGGGGGGGGGGGGGGGGGGGGGGGEEGGGGGFGCFFDGGGGGFFGGFFCFGGGGFDCGF?FDGGGFGGDGGG>?9>5D=CB@6?GG<FDFGFGGFFGFFFFABGF?FB>>GG
@M02352:288:000000000-CKWC8:1:1101:13809:2846 1:N:0:ATGCGCAG+TATCCTCT
TACGGAGGGTCCGAGCGTTATCCGGAATCATTGGGTTTAAAGGGTTCGTAGGCGGGTCAATAAGTCAGAGGTGAAATCTTGCAGCTTAACTGTAAAATTGCCTTTGATACTGTTGACCTTGAATTACTGTGAAGTGGTTAGAATATGTAGTGTAGCGGTGAAATGCATAGATATTACATAGAATACCGATTGCGAAGGCAGATCACTAATTATATACTGACGCTGAGGGACGAAAGCGTGGGGAGCGAACAGGATTAGATACCCTGGTAGTCCACGCCGTAA
+
F<ED-;6@+BCFG+F:@+-BEG<:F,+CEA<CC@E,6,66-C<FAF@FCFGFG>:CC><FFAFCBE@BAE7B+5??FEFGFAEE<8EEGFFGEFDCGGCA<FGGAF,FFFGGGGF<=<,8C,,CDF9FDCFAF>=CF<DAFFGGGGGGGGFGGGGCC7FCEGGGDECFGCC;;FGFB;ECFFGGGFGC=<F8?:CGECEGGE?FFGGGGGFGDGFFECEC<8:EGGC57EG77C3@GGGGCEF615)1>)0?:?DG?F<8+<36?7FFA?AAFGFF>?)4CD
@M02352:288:000000000-CKWC8:1:1101:7897:2863 1:N:0:ATGCGCAG+TATCCTCT
TACGGAGGATCCAAGCGTTATCCGGAATCATTGGGTTTAAAGGGTCCGTAGGTGGATGATTAAGTCAGAGGTGAAATCCTGCAGCTCAACTGTAGAATTGCCTTTGATACTGGTTATCTTGAGTTATTATGAAGTAGTTAGAATATGTAGTGTAGCGGTGAAATGCATAGATATTACATAGAATACCAATTGCGAAGGCAGATTACTAATAATATACTGACACTGATGGACGAAAGCGTGGGGAGCGAACAGGATTAGATACCCTGGTAGTCCACGCCGTAA
+
GGGGGGGGGGGGGGGGGGGGGGGGGEGGGGGGGGGGGGGGGGGGGGGGGGGGFGGFGGGGGGGGGGGGFGGGGGGGGGGGGGFGGGGGGFGGGGGGGGGGGGGGGGGGGGGGGGGGGGGGGGGGGGGGGGGGFGGGGGGGGGGGFFGGGGGGGGGGGGGGGGGGGGFCFFGGGGGGGGGGGGGFFEGGGGGGGGGGGCFGGFGCGGGCFGFGGGGGGGGGCGGGGGGGGGGDGGGFGGDEGGFFBFDGGGFFBFGGDFFFGGDGFFGFBFFFFG??BB:;GD
@M02352:288:000000000-CKWC8:1:1101:12809:2877 1:N:0:ATGCGCAG+TATCCTCT
TACGGAGGGTCCAAGCGTTATCCGGAATCATTGGGTTTAAAGGGTCCGCAGGCGGTCAATTAAGTCAGAGGTGAAATCCCATAGCCTAACTATGGAACTGCCTTTGATACTGGTTGACTTGAGTCATATGGAAGTAGATAGAATGTGTAGTGTAGCGGTGAAATGCATAGATATTACACAGAATACCGATTGCGAAGGCAGTCTACTACGTATGTACTGACGTTCATGGACGAAAGCGTGGGGAGCGAACAGGATTAGATACCCTGGTAGTCCACGCCGTAA
+
GCDDC@@F+@FGD,FCCBCEGGFEG>:F<@EEFCF:@:,,-C<CFG8FCCG@GB@EF7ECFAFEGC9A,E+B+9C,CFFGGF85<,?BE,CAFG,?FG=FCFG?E<9A9BFG8BB:DFFGG<FBFFAD?FG<ADDADD<FGGGGAGFGFFADFE=A++3++@,@,>C;E77,3@,@EFF9>FGGGGGGC7C8FECGEDGG>FC;,,,;<58CCC@+>;E9<E*=0*A1<CD7/8<@FGDC88;(,797=5)0(4*:26)9::+76)992*448*039059DD
@M02352:288:000000000-CKWC8:1:1101:9435:2886 1:N:0:ATGCGCAG+TATCCTCT
TACGGAGGATCCAAGCGTTATCCGGAATCATTGGGTTTAAAGGGTCCGTAGGCGGGTTTGTAAGTCAGTGGTGAAAGTTTTCGGCTCAACCGGAAAATTGCCATTGATACTGCAAGTCTTGAATTATTGTGAAGTGGTTAGAATGTGTAGTGTAGCGGTGAAATGCATAGATATTACACAGAATACCGATTGCGAAGGCAGTCTACTACGTATGTACTGACGCTCATGGACGAAAGCGTGGGGAGCGAACAGGATTAGATACCCTGGTAGTCCACGCCGTAA
+
GGGGGGGGGGGGGGGGGGGGGGGFGFGGGGGGGGGEEFGGGGGGGGGGGGGGGGGGGGGGGGGGGGGGGGGGGGGGGGGGGGGGGGGFGFGGGGEGGGGGGGGGGGGGFFGGFGGGFGFGGGGGGGGGGGGGGGGGGGGGGGGGGGGGGGGGGGGGGGGGGGGGGGGGGGGGGGGGGGGGGGGFGGGGGGGGGGGDGGGFEGGGGGGGGGGGGGGGGGGGGGGGGGGGGGGGGCDEGGGGGGE<>EGGGGFFFFGGBFBFGGGGFFGFFFBFFGFFFFFFGG
@M02352:288:000000000-CKWC8:1:1101:6718:2886 1:N:0:ATGCGCAG+TATCCTCT
TACGGAGGGTTCAAGCGTTATCCGGAATCATTGGGTTTAAAGGGTCCGTAGGCGGGCTATTAAGTCAGAGGTGAAATCCCACAGCTCAACTGTGGAACTGCCTTTGATACTGGTAGTCTTGAGTTATATGGAAGTAGATAGAATGTGTAGTGTAGCGGTGAAATGCATAGATATTACACAGAATACCGATTGCGAAGGCAGTCTACTACGTATATACTGACGCTAATGGACGAAAGCGTGGGGAGCGAACAGGATTAGATACCCTGGTAGTCCACGCCGTAA
+
GCEFDCCD+8@F<AFGE@CEGGFCD,@F96CCEEFF7:E69C@FGGGGDFFEFC::FEFGGCGGFD@A,C<A+?EGG<C@EFGEG,B<C8@FAFEAFGGDGGCD,8CFGG,<FD9=FFA9FA=<33EEGGGC93@,ECFGFGCCC@;FCB;,@;=FFGGG>,,?EF,DCGGGCC7,DCEGF@FGBCFC<1*42;CEDEGDG@F9FC9CGC<?B6?CCFC?CEEEG3<FCCC5719555*;855?(753>).7419><4<FGC?DFFGFFF2:?GF:;?D09*
@M02352:288:000000000-CKWC8:1:1101:11772:2903 1:N:0:ATGCGCAG+TATCCTCT
TACGGAGGGTGCAAGCGTTATCCGGAATCATTGGGTTTAAAGGGTCCGTAGGCGGACTAATAAGTCAGAGGTGAAATCCCGCAGCTCAACTGTGGAACTGCCTTTGAAACTGTTAGTCTTGAGTTATTGTGAAGTGGTTAGAATATGTAGTGTAGCGGTGAAATGCTTAGAGATTACATGGAATACCGATTGCGAAGGCAGATCACTAACAATATACTGACGCTGATGGACGAAAGCGTGGGGAGCAAACAGGATTAGATACCCTGGTAGTCCACGCCGTAA
+
GGGGGGGGGGGGGGGGGCFEGGGGGGGGGGGGGGGFGGGGFGGGGGGGGGGGGGGGGGGGGGGGGGGGGGGGGGGGGGGGGGGGGGGGGGGGGGGGGGGGGGGGGGGGGGGGGGGGGGGGGGGGGGGGGGGGGGGGGGGGGGFGGGGGGGGGGGGGGGGGGGGGGGGGGGFFGFFGGGGGGEGGGGGGGGGGGGGGGGGGGGGGGGGGGGGFGGGGGGGGGGGGGGGFGGGGGGGFGGGGGGFFFFFGFGFF??<F?FFFGGGC@FGFFFAFFGFFFFFFCD
@M02352:288:000000000-CKWC8:1:1101:22475:2904 1:N:0:ATGCGCAG+TATCCTCT
TACGGAGGGTCCAAGCGTTATCCGGATTTATTGGGTTTAAAGGGTCCGTAGGCGGGCTTATAAGTCAGAGGTGAAATCCCATCGCTCAACGATGGAACTGCCTTTGATACTGTAGGTCTTGAATATATTTGAAGTAGGCGGAATATGTAGTGTAGCGGTGAAATGCATAGATATTACATAGAACACCAATTGCGAAGGCAGCTTACTCAACTGATACTGACGCTGAGGCACGAAAGCGTGGGGAGCGAACAGGATTAGATACCCTGGTAGTCCACGCCGTAA
+
FFGGGGGGGGGFGGGGDEGGGFFCECFECFG9CEFGGGGFFF9CF,CC@<C@9CGFF:BEEGGFAFF<CFDFGGFGGGGGEEEF:<4FDFG7B<@FFGGGGGCGGFGCFGFCF=DDEFGGGG,CFFG9,@DC<DFCFGGGGGDGGGCF,3EGFGFEGGFCFFGGGGGGGGGGGG@@CFCC,CFGGGGE*CFDECCCCGGGGGGCFDG+;9>CFFCFGF@FGGGDEDGGGGGGGGGEC=>>GED:6>5DG<D?<?4*>FFFGFGGFF9@>BBDFF??>FDFGG
@M02352:288:000000000-CKWC8:1:1101:13493:2962 1:N:0:ATGCGCAG+TATCCTCT
TACGGAGGGGGTTAGCGTTGTTCGGAATTACTGGGCGTAAAGCGTACGTAGGCGGATCAGAAAGTATAGGGTGAAATCCCGAGGCTCAACCTCGGAACTGCCTTGTAAACTCCTGGTCTTGAGTTCGAGAGAGGTGAGTGGAATTCCAAGTGTAGAGGTGAAATTCGTAGATATTTGGAGGAACACCAGTGGCGAAGGCGGCTCACTGGTTCGATACTGACGCTGAGGTACGAAAGTGTGGGGAGCAAACAGGATTAGATACCCTGGTAGTCCACACCGTAA
+
GGGGGGEGGDF7:DFGGEFEGEGGGFGGGGGGGGGGGGGCEGGGGGGGGGGGGGGGEDGGFFFGGGFGDFFEGGGGGGFGGGGDGGGGGGFCFGG:EG@FGGGFGGGF=DGFFGGCFFGCG=FGAFGFCFGGGGGGGGGFGGGGGGCEAE@BF;FFFGGGGGGGGGEG,:5FFFFGGFGCEGGGGGGGGGGGGGGGG>CECEGE6CFFDCCGEGFGECF?CEEEGG=@FGGGGGGFGGGGG5D:>EGG?D:FB?FGFFBBC?C4=@<?4*54BGFBB65:F>
@M02352:288:000000000-CKWC8:1:1101:11249:2963 1:N:0:ATGCGCAG+TATCCTCT
TACGGAGGATCCAAGCGTTATCCGGAATCATTGGGTTTAAAGGGTCCGTAGGTGGATAATTAAGTCAGAGGTGAAAGTCTGCAGCTCAACTGTAGAATTGCCTTTGATACTGGTTATCTTGAGTTATTATGAAGTAGTTAGAATATGTAGTGTAGCGGTGAAATGCATAGATATTACATAGAATACCAATTGCGAAGGCAGATTACTAATAATATACTGACACTGATGGACGAAAGCGTGGGGAGCGAACAGGATTAGATACCCTGGTAGTCCACGCCGTAA
+
GGFGGGGGGGGGGGGGGGGGGGGCFEGGGGGGGGGFGGFDFGGGGGGGFGGGGGGGGGGGGGGGGGGGGGGGGGGGGGGGGGGGGGGGGGGGGGGGGGGGGGGGGGGGGGGGGGGGGGGGGGGGGGGGFGGGGGGGGGGGGGGGGGGGGGGGGGGGGGGGGGGGGGGGGGGGGGGGGGGGGGGGGGGGGGGGGGGGGGGGGGGGGGGGGFGGGGGGGGGGGGGGGGGGGGGGGGGFGGGGGGFFFFGGGGFFFFGGFFFFGGGGFFFFFFFF@FFF>BEFGG
@M02352:288:000000000-CKWC8:1:1101:13296:2969 1:N:0:ATGCGCAG+TATCCTCT
TACGGAGGATCCAAGCGTTATCCGGAATCATTGGGTTTAAAGGGTCCGTAGGTGGATAATTAAGTCAGAGGTGAAAGTTTGCGGCTCAACCGTAAAATTGCCTTTGATACTGGTTATCTTGAATTATTGTGAAGTAGTTAGAATATGTAGTGTAGCGGTGAAATGCATAGATATTACATAGAATACCAATTGCGAAGGCAGATTACTAACAATATATTGACACTGATGGACGAAAGCGTGGGGAGCGAACAGGATTAGATACCCTGGTAGTCCACGCCGTAA
+
GGGGGGGGGGGGGGGGGGGGGGGGGGGGGGGGGGGGEGGGGGGGGFFFGGGGGGGGGGGGGGGGGGGGGGGGGGGGGGGGGGGGGGGGGGGGGGGGGGGGGGGGGGGGFGGGGGGGGGGGGGGGGGGGGGGGGGGGGGGGGGGGGGGGGGGGGGGGGGGGGGGGGGGGGGGGGGGGGGGGGGGGGGGGGGGGGGGGGGGGGGGGGGGGGGGGGGGGGGGGGGGGGGGGGGGGEEGEGGGGGGFFFFGGGGFFFFGGFFFFGGGGFFGFFFFFFGFFFFFFGG
@M02352:288:000000000-CKWC8:1:1101:18756:3049 1:N:0:ATTCGCAG+TATCCTCT
TACGGAGGGTCCGAGCGTTATCCGGAATCATTGGGTTTAAAGGGTCCGTAGGCGGGCTTATAAGTCAGAGGTGAAATCCCATCGCTCAACCATGGAACTGCCTTTGATACTGTAGGTCTTGAGTATATTTGAAGTAGGCGGAATATGTAGTGTAGCGGTGAAATGCATAGATATTACATAGAACACCAATTGCGAAGGCAGCTTACTAAGATATTATTGACGCTGATGGACGAAAGCGTGGGTAGCGAACGGGATTAGATACCCTGGTAGTCCACGCCGTAA
+
GGGGG;FGGGGGGGGGGGGG<CFGGGGG<FFGGGGBCEGGGGGGG,FGGGGG9FG+4@,,CFGGFGGGG9FGGGGG9AFFFF?FEGGGGG,:DBFGGGGGG<BFG<@DGGGGF==FFFGGGF,@FGC,@3EG9FFEFGGGGGGG,FFFGGGGGGGGGGGGGGGGGG9FGGGGGGGGGGCEFGGGGCFGFGGGGGGGGGGDGGGEBFG92<*AF@FF7CGGGEGGGGGG?FGGGGGFGGGGGGDFFF3DCGEFBBDGFFAFGGGG4>FFFFFFFGFFF:DFC<
@M02352:288:000000000-CKWC8:1:1101:16716:3068 1:N:0:ATGCGCAG+TATCCTCT
TACGGAGGGTCCAAGCGTTATCCGGATTTATTGGGTTTAAAGGGTCCGTAGGCGGGCTTATAAGTCAGAGGTGAAATCCCATCGCTCAACGATGGAACTGCCTTTGATACTGTAGGTCTTGAATATATTTGAAGTAGGCGGAATATGTAGTGTAGCGGTGAAATGCATAGATATTACATAGAACACCAATTGCGAAGGCAGCTTACTAAGATATTATTGACGCTGATGGACGAAAGCGTGGGTAGCGAACGGGATTAGATACCCCGGTAGTCCACGCCGTAA
+
GGGGGGGGGGGGGGGGGGGGGGGGGGGGGGGGGGGGGGGGGGGGGGGGGGGGGGGGGGGGGGGGGGGGGGGGGGGGGGGGGGGGGGGGGGGGGGGGGGGGGGGGGGGGGGGGGGGGGGGGGGFGGGGGGGGGGGGGGGGGGGGGGGGGGGGGGGFGGGGGGGGGGGGGGGGGGGGGGGGGGGGGGGGFGGGGGGGGGGGGGGFGGGGGGGGGGGGGGGGGGGGGGGGGGGGGGGGFGGGGGGFFFFGGGGFFFFGGFFFFGFGGFFGFFF<AFGFFFFB>GD
@M02352:288:000000000-CKWC8:1:1101:16580:3072 1:N:0:ATGCGCAG+TATCCTCT
TACGGAGGGTCCAAGCGTTATCCGGAATCATTGGGTTTAAAGGGTGCGCAGGCGGTTTATTAAGTCAGTGGTGAAATCTCGAGGCTCAACCTCGAAACTGCCATTGATACTGATAAACTTGAGTTCAGTTGGAGTAGGCGGAATGTGTAGTGTAGCGGTGAAATGCTTAGATATTACATAGAATACCAATTGCGAAGGCAGATTACTAATAATATACTGACACTGATGGACGAAAGCGTGGGGAGCGAACAGGATTAGATACCCTGGTAGTCCACGCCGTAA
+
GGGGGGGGGGGGGGGGGGGGFGGGGGGGGGGGGGGFFGGGGGGGGGGGGGGGGGGFGGGGGGGGGGGGGGGGGGGGGGGGGGGGGGGGGGGGGGGGGGGGGGGGGGGGGGGGGGGGGGGGGGGGGGGGGGGGGGGGGGGGGGGGGGGGGGGGGGGGGGGGGGGGGGGGGGGGGGGGGGGGGGGGGFGGGGFGGGGGGGGGGGGGGGGGGGGGGGGGGGGGGGGGGGGGGGGGGGGFGGGGGGFF>FGGGGFFFFGGFFFFGFGGFFDFFFFFFGFFFFEFCD
@M02352:288:000000000-CKWC8:1:1101:22904:3114 1:N:0:ATGCGCAG+TATCCTCT
TACGGAGGGTGCGAGCGTTAATCGGAATTACTGGGCGTAAAGCGCATGCAGGTGGTTCATTAAGTCAGATGTGAAAGCCCGGGGCTCAACCTCGGAACTGCATTTGAAACTGGTGAACTAGAGTGCTGTAGAGGGGGGTAGAATTTCAGGTGTAGCGGTGAAATGCGTAGAGATCTGAAGGAATACCAGTGGCGAAGGCGGCCCCCTGGACAGACACTGACACTCAGATGCGAAAGCGTGGGGAGCAAACAGGATTAGATACCCTGGTAGTCCACGCCGTAA
+
GGGCGFECF@@CC@FFFFEGGGGFD7FFGFGGGFFGGEGFGGGGGGGGGGGGGGGGGGGGGGGGGGGGFGGEFGGGGGGGGGGGG7FFGGGGGGGGFFFF@FGGGGGGGGGGG?F9FGGGGFG=FGGGGGGFGCGGGGGGGGGGGGGGGDFFFGCFGG?EGGGGGGGGGGGGFGGGGGGGFGG?FFGFGGGGGGGGGGGGGGEGGGGG=EFGGGGFFCFGGGGCGGGGGGGCGGGFGGGGGG>?B>FF?FF7<(2:?FFFGFFC?><FBFFFFGF29:7>GD
@M02352:288:000000000-CKWC8:1:1101:10664:3119 1:N:0:ATGCGCAG+TATCCTCT
TACGGAGGGTCCGAGCGTTATCCGGAATCATTGGGTTTAAAGGGTTCGTAGGCGGGTCAATAAGTCAGAGGTGAAATCTTGCAGCTTAACTGTAAAATTGCCTTTGATACTGTTGACCTTGAATTACTGTGAAGTGGTTAGAATATGTAGTGTAGCGGTGAAATGCTTAGAGATTACATAGAATACCAATTGCGAAGGCAGATCACTAATAATATACTGACACTGATGGACGAAAGCGTGGGGAGCGAACAGGCTTAGATACCCTGGTAGTCCACGCCGTAA
+
GGGGGGGGGGGGGGGEGFEGGGGGGFEFFGGGGGGGCEGGGEGGGGGGGGGGGGGGGGGCFFFFFGGGGFGGGGGGGGC<FFDFGFGGGFGGFGGGGGGGGGGGFFFGGGGFGGGGGFDGGD8BGGGGGCFGA<,@@FFGGGGDA9,7@,@>FDE9BEFCGGGGG9FCF?FCCCEGGGGGGGE,?FEFGGGGFCGGCCFGGGCGGG7F8@D<E?CCFG9EGGFGCGF7609CEE35DG<EGG@:>@D3CDFFF(*9>6)6:EC9*<<FAFABFGFF(4>BDD
@M02352:288:000000000-CKWC8:1:1101:13997:3135 1:N:0:ATGCGCAG+TATCCTCT
TACGGAGGGTCCAAGCGTTATCCGGATTTATTGGGTTTAAAGGGTCCGTAGGCGGGCTTATAAGTCAGAGGTGAAATCCCATCGCTCAACGATGGAACTGCCTTTGATACTGTAGGTCTTGAATATATTTGAAGTAGGCGGAATGTGTAGTGTAGCGGTGAAATGCTTAGATATTACACAGAACACCGATAGCGAAGGCAGCTTACTAAACTGATACTGACGCTGAGGCACGAAAGCGTGGGGAGCGAACAGGATTAGATACCCTGGTAGTCCACGCCGTAA
+
GGGGGEGGGGFGGGGGGGGGGGGGGG7FDGGGGGGCGEGGGGGGGFGGGGGGFGGGGGGGGGGGGGGGGGGGGGGGGGFGGCFFGGGGGGEFGGGGGGGGGGFGGGGGGGGGGGGGFGGGGGGGFGGGGGGGGGGGGGGGGGGGGFGGGGGGGGGGGGGGGGGGGGGGGGGGGGFGGGGGFGGGGGGGGGEGGGGGGGGGGDGGGGGGFGGGGGGGGGGGGGGEGGGGC:FGGGGFGGGGGGFFFFGGGGFFBFGGFFFFGGGGFFGFFFAAFGFFF?@BGG
@M02352:288:000000000-CKWC8:1:1101:24832:3191 1:N:0:ATGCGCAG+TATCCTCT
TACGGAGGGTCCGAGCGTTATCCGGAATCATTGGGTTTAAAGGGTCCGCAGGCGGTCGATTAAGTCAGAGGTGAAATCCCATAGCTCAACTATGGAACTGCCTTTGATACTGGTTGACTTGAGTCATATGGAAGTAGATAGAATGTGTAGTGTAGCGGTGAAATGCATAGATATTACACAGAATACCGATTGCGAAGGCAGTCTACTACGTATGTACTGACGCTCATGGACGAAAGCGTGGGGAGCGAACAGGATTAGATACCCTGGTAGTCCACGCCGTAA
+
GGGGDGGGGC@FBEGGGEGGGGGGGGEGAFFGGGGF@FGGGGGGF,FGGGGDGGGG@CCCCGFGGGGGGGGGGGGG<BFGFCFFFGGGGGGFAFGGFFGGG8FGDGG9FGGFFFGGGGG=FEFFGG9DFGGG<FFFGFFFGGGGG>FFGGGGGGGGGGGGGGGGGGGGGGGGGGGGCGG@EGGFGGGDGGCEFEGGGGGGGGFGGGFGGEGGGGCGFFFGGGCEDDFFD?FDGGGFGGGGGGF:>>7DECEFB?DFFFFFGGGCFFGFBFFFBGFFFFF>GD
@M02352:288:000000000-CKWC8:1:1101:21700:3204 1:N:0:ATGCGCAG+TATCCTCT
TACGGAGGGGGTTAGCGTTGTTCGGAATTACTGGGCGTAAAGCGTACGTAGGCGGATTGGAAAGTTGGGGGTGAAATCCCAGGGCTCAACCCTGGAACTGCCTCCAAAACTATCAGTCTAGAGTACGAGAGAGGTTAGTGGAATTTCCTGTGTAGCGGTGAAATGCGTAGAGATGGGAAGGAACACCAGTGGCGAAGGCGACTGACTGGCTCGATACTGACACTGAGGTGCGAAAGCGTGGGGAGCAAACGGGATTAGATACCCCGGTAGTCCACGCCGTAA
+
GGGGGGGGGGG:CDFGGGGEGGGGGGEGGGGGGGGGGGGGGGGG@CGGGGGGGGGGGGGGGGGGGGAGGGGGGGGGGGGGFGGGGGGFFEGGFFGCGGGGGFFGGEGGGGGGGGGGFGGGGGGGGGGGGGGGGGGGFFGGGGGGGGGFGGGGGGGGGGGGGGGGGGGGGGGFGGGCGGGGGGGGGGGGGGGGGGGGGGGGEGGCGGGGGG<?E5;;CGGGGFGGFCGGF=DGGGGFGGGEGGFF;BGGGGBBFFGG?FFFGGGF5<CB>><B?GFBFFFFGG
@M02352:288:000000000-CKWC8:1:1101:7895:3208 1:N:0:ATGCGCAG+TATCCTCT
TACGGAGGGGGTTAGCGTTGTTCGGAATTACTGGGCGTAAAGCGCACGTAGGCGGATCAGAAAGTATAGGGTGAAATCCCAGGGCTCAACCCTGGAACTGCCTTATAAACTCCTGGTCTTGAGTTCGAGAGAGGTGAGTGGAATTCCGAGTGTAGAGGTGAAATTCGTAGATATTCGGAGGAACACCAGTGGCGAAGGCGGCTCACTGGCTCGATACTGACGCTGAGGTGCGAAAGTGTGGGGAGCAAACAGGATTAGATACCCTGGTAGTCCACACCGTAA
+
GGGGGGGGGGGFGGGGGGGGGGGGGGGGGGGGGGGGGGGGGGGGGGGGGGGGGGGGGGGGGGGGGGGGGGGGGGGGGGGGGGGGGGGGGGGGGGGGGGGGGGGGGGGGGGGGGGGGGGGGGGGGGGGGGGGFGGGGGGGGGGGGGGGGGGGFGGGGGGGGGGGGGGGGGGGGGGGGGGGGGGGGGGGGGGGGGGGGGGGGGGGGGGGGGGGGGGGGGGGGGGGGGGGGGGGGGGGFGGCFGGDFFFGGGGFFFF:FBFFFGGFF?FGF>FF<FGFB?BF?GD
@M02352:288:000000000-CKWC8:1:1101:17583:3208 1:N:0:ATGCGCAG+TATCCTCT
TACGGAGGATCCAAGCGTTATCCGGAATCATTGGGTTTAAAGGGTCCGTAGGTGGATAATTAAGTCAGAGGTGAAATCTTGCCGCTTAACGGTAAAATTGCCTTTGATACTGGTTGTCTTGAGTTATTATGAAGTGGTTAGAATATGTAGTGTAGCGGTGAAATGCATAGATATTACATAGAATACCAATTGCGAAGGCAGATCACTAATAATCAACTGACACTGATGGACGAAAGCGTGGGGAGCGAACGGGATTAGATACCCCGGTAGTCCACGCCGTAA
+
GGGGGGGGGGGGGGGFGGGGGGGGGGGGGGGGGGGFGGGGGGGGGGGGGGGGFFGFGFGFGGGGGGGGGGGGGGGGGGGGGGGGGGGGGGGGGGGGGGGGGGGGGGGGGGGGGGGGGGGGGFGFGGFGGGGGGGGGGGGGGGGGGGGGGFGGGGGGGGGGGGGGGGGGGGGGGGGGGGGGFGGGGFGGGGGGGGGGGGGGGGGGGGGGGGGGGGGGGGGGGGGGGGGGC66CEGGFGGGGGGFFFFGGGGFFFFDGFFFFGGGGFEGFBFFFFGFFFFFFGG
@M02352:288:000000000-CKWC8:1:1101:18583:3232 1:N:0:ATGCGCAG+TATCCTCT
TACGGAGGGTGCAAGCGTTATCCGGAATCACTGGGTTTAAAGGGTGCGTAGGCGGCCTGCTAAGTCAGGGGTGAAATCCCGTTGCTTAACAACGGACCTGCCCTTGAAATTGGCAAGCTTGGTGTTGGGAGAGGAAGCGGGATTGTGACATGTAGCGGTGAAATGCATAGTTATGTCATAGAACACCGATTGCGAAGGCAGCTTTCTATACCCTAACTGACGCTGAGGCACGAAAGCGGGGGGAGCGACAAGGATTAGATACCCTGGTAGTCCACGCCTTAA
+
GGGGGGGG@FGG8FGGGGGGGGGGGG7F9F<FGGGGGGGGGGGGGGGGGGGGGGG@GGG84CFFGGGG@FGFCGGGG,,?F?4CFG,FFG,,F++4+@:3B,AFBAGG9,3EFE9A++B>>+3+:+3@<3:BF+D3D,*@<C*5,,7,@,3>@,,,C:1<FF,,,,,,1,,,++++++52+FA,,=*1*C:1+3B=?5;>88*20<+9+<*<++;8*00<:**18)A85**/CE5)*1):?E3(,)19:))80(>74*)*0<F**73/49)6*:6(2()(9?
@M02352:288:000000000-CKWC8:1:1101:6959:3237 1:N:0:ATGCGCAG+TATCCTCT
TACGGAGGATCCAAGCGTTATCCGGAATCATTGGGTTTAAAGGGTCCGTAGGTGGATGATTAAGTCAGAGGTGAAATCCTGCAGCTCAACTGTAGAATTGCCTTTGATACTGGTTGTCTTGAGTTATTATGAAGTAGTTAGAATATGTAGTGTAGCGGTGAAATGCATAGATATTACATAGAATACCAATTGCGAAGGCAGATTACTAATAATATACTGACACTGATGGACGAAAGCGTGGGGAGCGAAAAGGATTAGATACCCTGGTAGTCCACGCCGTAA
+
GGGGGEGGGGGGGGGGGGGGGGGGEGGGGGGCFGGGGGGGGGFGGGGGFFFG@EEFGGGGGGGGGFGGGGGGGGFGGFDGFGDGGGG@CEFGGGGGGGFFGGGGGGGGGFFFGBAFGGFEEEFC<FGGGGGGGGGGGFGGFGGGGGGFGGGGGGGGGFFFFGGGGGGGGGGGGGGGGGGGFGGACFGFGGGGG>BEGD5DEFFFFFCFCFGGFGGCGFC7>D,,1:EF6?FGGGGFG5CEEC):1>D<>)7?B:G>8946<9E7*5>;6=A>?CF628327C
@M02352:288:000000000-CKWC8:1:1101:18599:3241 1:N:0:ATGCGCAG+TATCCTCT
TACGGAGGGTGCAAGCGTTATCCGGAATCACTGGGTTTAAAGGGTGCGTAGGCGGCCTGCTAAGTCAGGGGTGAAATCCCGTTGCTTAACAACGGAACTGCCCTTGAAACTGGCAAGCTTGAGTTTGGGAGAGGAAGGCGGAATGTGACATGTAGCGGTGAAATGCATAGATATGTCATAGAACACCGATTGCGAAGGCAGCCTTCTATACCATAACTGACGCTGAGGCACGAAAGCGTGGGGAGCGAACAGGATTAGATACCCTGGTAGTCCACGCCGTAA
+
GGGGGGGGGGGGGGGGGGGG,CFEGGGGCGGGGGGF@FGGGGGGGGGGGGGGGGGGGGG8FGGGGG?FCDGGGGGGGGGGGGGGGGFGGGGA=FEEGGGGGBGGGGGGFGGGGGGGGGG9BFGGABG77FDGGGFGGGGFGGGGGGGGC<FFFEFG7FGGFGGGGGFFGGGGGGC<BFFGDGGGGCGGCFGGGG>EEGGFGGCCGGG<CF7:<CCFFGGFGCCCECFG=EFDDGGFGGGGCGE6>E<<EDFFFFGGFFFFEGGGFFGFFFFFFDFF>?)499
@M02352:288:000000000-CKWC8:1:1101:14517:3259 1:N:0:ATGCGCAG+TATCCTCT
TACGGAGGGTGCAAGCGTTATCCGGAATCATTGGGTTTAAAGGGTCCGTAGGCGGACTAATAAGTCAGAGGTGAAATCCTGCAGCTCAACTGTAGAACTGCCTTTGATACTGTTAGTCTTGAGTTATTGTGAAGTGGTTAGAATATGTAGTGTAGCGGTGAAATGCTTAGAGATTACATGGAATACCGATTGCGAAGGCAGATCACTAACAATATACTGACGCTGATGGACGAAAGCGTGGGGAGCGAACGGGATTAGAAACCCCGGTAGTCCACGCCGTAA
+
GGGGGGGGGGGGGGGGGGGGGGGGGGGGGGGGGGGGGGGGGGGGGGGGGGGGGGGGGGGGGGGGGGGGGGGGGGGGGGGGGGGGGGGGGGGGGGGGGGGGGGGGGGGGGGGGGGGGGGGGGGGGGGGGGGGGGGGGGGGGGGGGGGGGGGGGGGGGGGGGGGGGGGGGGGGGGGFC9@DFCGA9FG@7CG@:98E8CCF8:/0?<9>CGC8++3<<9;+1<BEE8)+<9FC5EG7>*1/CEG)23739E<>@:?GF,*609CGG);9B3).:*27?F<B(9C
@M02352:288:000000000-CKWC8:1:1101:23416:3413 1:N:0:ATGCGCAG+TATCCTCT
TACGGAGGGTGCAAGCGTTATCCGGAATCATTGGGTTTAAAGGGTCCGTAGGCGGACTAATAAGTCAGAGGTGAAATCTTGCCGCTTAACGGTAAAATTGCCTTTGATACTGGTTGTCTTGAGTTATTATGAAGTGGTTAGAATATGTAGTGTAGCGGTGAAATGCATAGATATTACATAGAATACCAATTGCGAAGGCAGATCACTAATAATATACTGACACTGATGGACGAAAGCGTGGGGAGCGAACAGGATTAGATACCCTGGTAGTCCACGCCGTAA
+
GGGGGEGGGFGGGGGGGGGGGGGGGGDGCFGGGGGFFGGGGGGGGFEFFGGGGGGEGGGGGGGGGGGGGGGGGGGGGGGGGGFFGDGGGGCGFGFGGGGGGGGGDGGGGGGGGGGGGGGGGGGGGGGGGCGG@FFGGEGGGGGGFGGGGGGGGGGCGGGGGGGGGGGGGGGGGGGGFFFGGGGGGGGGGGGGGGGGGGGGGFGGGGGGDGC<CGGGGGGGGGGGGGGG?CFGGGGFGEGGGGF?BEGGGGF??BFG?FFFGGGD?FGFFFFFFG4:>FFFGD
@M02352:288:000000000-CKWC8:1:1101:7171:3470 1:N:0:ATGCGCAG+TATCCTCT
TACGGAGGGTGCGAGCGTTAATCGGATTTACTGGGCGTAAAGCGCATGCAGGTGGTTCATTAAGTCAGATGTGAAAGCCCGGGGCTCAACCTCGGAACTGCATTTGAAACTGGTGAACTAGAGTGCTGTAGAGGGGGGTAGAATTCCAGGTGTAGCGGTGAAATGCGTAGAGATCTGAAGGAATACCAGTGGCGAAGGCGGCCCCCTGGACAGCCACTGACGCTGAGATGCGAAAGCGTGGGGAGCAAACAGGATTAGATACCCTGGTAGTCCACGCCGTAA
+
GGGGEFGEEGGG@GFGGGGG7CFFGG,BFFGGGGG,CFCEGG@F7+,?,EF8CFG,,5,,5CEFEGGGDFGFGGGGGF@BFCGGGFGGGGGGGGGGG@FGGE,ADFABFGGGFCF,,CF>FFGGFG9FDGG@DF7:CC*/;FGGG7A+<@CGGGGGGGGGGGGGGGGGGGG+ACF7<AGFGGG?C?FCCFGFGGGGGGGEGGEE5CEGG6C7>**;CFGGG*:?*)C3+0;C7CGEDGC8EG3(4@GG69>FFFFD)99?FGFGFFFFA?<5FGF?F:DBGG
@M02352:288:000000000-CKWC8:1:1101:7664:3479 1:N:0:ATGCGCAG+TATCCTCT
TACGGAGGATCCAAGCGTTATCCGGAATCATTGGGTTTAAAGGGTCCGTAGGTGGATAATTAAGTCAGAGGTGAAATCTTGCCGCTTAACGGTAAAATTGCCTTTGATACTGGTTGTCTTGAGTTATTATGAAGTGGTTAGAATATGTAGTGTAGCGGTGAAATGCATAGATATTACATAGAATACCAATTGCGAAGGCAGATCACTAATAATATACTGACACTGATGGACGAAAGCGTGGTAGCGAACGGGATTAGATACCCCGGTAGTCCACGCCGTTAA
+
GFEFDEBC:CFGF<FGGFCFGGCF:B@DEEGAEEGF7CE@<FGGGGFGGGFCFFF,CFEFGAFGGGFFFGGFFEGGGFGGGGDGG7FDG9CGFD@FAFGGGGGAEE<EFEGFDFGGGGGGFFGGGGGGGGGCCGGGGGDGGEFGDGGGFGGGGCFFGGGGGG;DFFDEGGGGGGGGGGGGGFCFFFFGGGGGGGGGEGFGGGCGGGGGGGGGGGGGGGGGGGGFCGGCGFFGGGDF*:DGGE7.)))1*)7;--7*)*)*22<F@E))(/-.19)(-,)(11
@M02352:288:000000000-CKWC8:1:1101:10735:3481 1:N:0:ATGCGCAG+TATCCTCT
TACGGAGGGGGTTAGCGTTGTTCGGAATTACTGGGCGTAAAGCGCACGTAGGCGGATCAGAAAGTATAGGGTGAAATCCCAGGGCTCAACCCTGGAACTGCCTTGTAAACTCCTGGTCTTGAGTACGAGAGAGGTGAGTGGAATTCCGAGTGTAGAGGTGAAATTCGTAGATATTCGGAGGAACACCAGTGGCGAAGGCGGCTCACTGGCTCGATACTGACGCTGAGGTGCGAAAGTGTGGGGAGCAAACAGGATTAGATACCCTGGTAGTCCACACCGTAA
+
GGGGGGGGGGGFGGGGGEGGGFGGGGGGGFGFGGGGGGGGGGGGGGGGGGGGGGGGGGGGGGGFFGGGDFGGGGGGCGGGGGGGGFGGGGGGGCCFGGGGGGCGFGGGGGGGGGGGGGGGGCGGFGGGGGGGGGGGGGGGGGGGGGFGEGGGGGGGGGGGGGGGGGGGGGGGGFGGGGGGGGGGGGGGGGGGGGGGGGDGGGGGGGGGGG9EGGGGGGGGGGGDEGGGGGGGGDGFGGGGGGFFBFCFGGFFF?DFFFFFFFGGFFGFFFFA?CF??:B?FG
@M02352:288:000000000-CKWC8:1:1101:11371:3521 1:N:0:ATGCGCAG+TATCCTCT
TACGGAGGGTCCAAGCGTTATCCGGATTTATTGGGTTTAAAGGGTCCGTAGGCGGGCTTATAAGTCAGAGGTGAAATCCCATCGCTCAACGATGGAACTGCCTTTGATACTGTAGGTCTTGAATATATTTGAAGTAGGCGGAATATGTAGTGTAGCGGTGAAATGCATAGATATTACATAGAACACCAATTGCGAAGGCAGCTTACTAAGATATTATTGACGCTGATGGACGAAAGCGTGGGTAGCGAACGGGATTAGATACCCCGGTAGTCCACGCCGTAA
+
FFGGGGGGDGGGFGGGGGGCGFGGGGGGFGGGGFGGGGGGGGGGGGGEGFEF<FGCEEGGF?DFGGGGGGGGGGFGGGGGGGGGCF@CCEGGGGEGFFGGGGGGGGGGDGGGG<FFGGGGGG8FFGGGGGGFGGGGGGGGGG:FGGGGGGGGGGGGDGGGGGGGGGGF@EFFGGGGEGGGGGFFGGGGGFGGGGDEDGGFGGCGFFFBFGGGGFGGF9CGFGGGGGGGGGGGGGGFGGGGGGFDFFGGGGFE0:GC?FFFFFGFFB<>>EFFFGFFFFFFGD
@M02352:288:000000000-CKWC8:1:1101:12455:3534 1:N:0:ATGCGCAG+TATCCTCT
TACGGAGGGGGCTAGCGTTGTTCGGAATTACTGGGCGTAAAGCGCACGTAGGCGGATCGGTTAGTTAGAGGTGAAATCCCGGGGCTCAACCCCGGAACTGCCTTTAATACTGCTAGTCTTGAGTTCGAGAGAGGTGAGTGGAATTCCAAGTGTAGAGGTGAAATTCGTAGATATTTGGAGGAACACCAGTGGCGAAGGCGGCTCACTGGCTCGATACTGACGCTGAGGTACGAAAGTGTGGGGAGCAAACAGGATTAGATACCCTGGTAGTCCACACCGTAA
+
GGGGGFGGGGGGGGGGDFGGGGGGGGGGGGGGGGGGGGGGGGFGGGGGGGGGGGGGGGGGGGGGGGGGGGGGGGGGGGCGGGGGGGGGGGFGGGGGGGGGGGFGGGGGGGGGGGGGFGGGGFGGGGGGGGGGGGGGGGGGGGGGGGGGGGGGGGGFGGGGGGGGGGGGGGGGGGGGGGGGCEFFGGGGGGGGDGGGGGGGGGEGCGGGFGGGGCFGGGGGGGGGGGGGGGGGGGGFG?FFGG)46BFFFGFFF?CCF499C?FGFFGFFFBFFGFFFFFBGG
@M02352:288:000000000-CKWC8:1:1101:7033:3537 1:N:0:ATGCGCAG+TATCCTCT
TACGAAGGGGGCTAGCGTTGTTCGGAATTACTGGGCGTAAAGCGCACGTAGGCGGATTGATCAGTTGGGGGTGAAATCCCGGGGCTCAACCCCGGAACTGCCTTGTAAACTCCTGGTCTTGAGTTCGAGAGAGGTGAGTGGAATTCCGAGTGTAGAGGTGAAATTCGTAGATATTTGGCGGAACACCAGTGGCGAAGGCGGCTCACTGGATCGATACTGACGCTGAGGTACGAAAGTGTGGGGAGCAAACAGGATTAGATACCCTGGTAGTCCACACCGTAA
+
GGGGFFGDE76CFGFFFGGEFFE7FFGGGGGGGGGGEGDEFEFG+7CFGGGFGGG7FGF9F,EFFAFGGGGGDGGGGGGGG>FGGGGFGGGCFE:FGGEFGG:F,@D@@FFAFF8,8FAFGGGGGGGEF>F*1=CE<F;FFGGGGFGFGGGGGGFAEDFCEFCE2<<FGGGGGFG7FF+:CCEEEFGF8C@CEGDGGGFCEEE5CFGC6**3?CCGGF79CGGGGGGGFGC<C55>*ACC5;589D3*?CFF6?CDBFFF9FDGFFDF<F<9=FF><B@?FC
@M02352:288:000000000-CKWC8:1:1101:18792:3554 1:N:0:ATGCGCAG+TATCCTCT
TACGGAGGGGGTTAGCGTTGTTCGGAATTACTGGGCGTAAAGCGTACGTAGGCGGATTGGAAAGTTGGGGGTGAAATCCCAGGGCTCAACCCTGGAACTGCCTCCAAAACTATCAGTCTAGAGTTCGAGAGAGGTGAGTGGAATTCCAAGTGTAGAGGTGAAATTCGTAGATATTTGGAGGAACACCAGTGGCGAAGGCGGCTCACTGGCTCGATACTGACGCTGAGGTACGAAAGTGTGGGGAGCAAACAGGATTAGATACCCTGGTAGTCCACACCGTAA
+
GGGG@FFG7FG@+FFGGGGGGFGGGGEGGGFGGGGGGGGGGGGGE,>FFFGGGGGEG>FF9EFGGC,F>+CFGGGG<FGFGFGEGGGGGGGFD8FGGGFGG8FFF<FGGGG9FFEG=FGFGGGGAFCACEGGGGEGGGGGGGGFGGGGFGGGGGG;FFGGGGGG9FGGFGGGGGCFGGGGGGFGFGGGGFGGGGGEGEG8EGEDGGDGGGGCECGFGGGGGGGEGGGGC?FGGGD<CCCFGGEBBFGFGGFF<BFGFF<FGGGG@FG:<FFFFG=>?FEFGG
@M02352:288:000000000-CKWC8:1:1101:13247:3568 1:N:0:ATGCGCAG+TATCCTCT
TACGGAGGATCCAAGCGTTATCCGGAATCATTGGGTTTAAAGGGTCCGTAGGCGGGTTTGTAAGTCAGTGGTGAAAGTTTTCGGCTCAACCGGAAAATTGCCATTGATACTGCAAGTCTTGAATCATTATGAAGTGGTTAGAATAAGTAGTGTAGCGGTGAAATGCATAGATATTACTTAGAATACCGATTGCGAAGGCAGATCACTAATAATGTATTGACGCTAAGGGACGAAAGCGTGGGTAGCGAACAGGATTAGATACCCTGGTAGTCCACGCCGTAA
+
GGGGGGGGGGGGGGGGGGGGGGGGGGGGGGGFGGGFGGGGGGGGGGGGGGGGGGGGGGGGGGGGGGGGGGGGGGGGGGGGGGGGGGGGGGGGGGGGGGGGGGGGGGGGGGGGGGGGGGGGGGGGGGGGGGGGGGGGGFGGGGGGGGGGGGGGGGGGGGGGGGGGGGGGGGGGGGGGGGGGGGGGGGGEEGEGGGGGGGGGGGGGGGGGGGGGGGGGFGGGGGGGGGGGGGGGGGDFGGGGGGFFFFGGGGEFFFGGFFFFFFFGFFGFFFFFFGFFFFFFGG
@M02352:288:000000000-CKWC8:1:1101:24507:3569 1:N:0:ATGCGCCG+TATCCTCT
TACGGAGGGGGTTAGCGTTGTTCGGAATTACTGGGCGTAAAGCGCACGTAGGCGGATCAGTAAGTCTAAGGTGAAATCCCAGGGCTCAACCCTAGAATTGCCTTATAAACTGTTGGTCTTGAGTTCGAGAGAGGTGAGTGGAATTCCGAGTGTAGAGGTGAAATTCGTAGATATATGGAGGAACACCAGTGGCGAAGGCGGCTCACTGGTCCGATACTGACGCTGAGGTGCGAAAGTGTGGGGAGCAAACAGGATTAGATACCCTGGTAGTCCACGCCGTAA
+
GGGG7FGG@FG:+DFGGGGGG<FFGG,CFG9FGGGGGGGGGGGG+++@4CFGGGG7FGG9,CFGG,E,,,:FGGGG9FG,,,BFGGGGGGG:D,DFG,FGG,A,E<FGGGG,3CF,+CFGGGGG9F+,,@FGGG,@FGGGGGG9FGG,*>FFGGG,FFGG@FGG@FGGGGGGGG,,6CG8EGGGGGGGGGGGGGGGGGGGGGGG9CEGG0*+:/8CGGGGGGGGGGGG+*9CCGGF:FFGGGFFBFGGGGFFFFGGB?<FFGGGFFGFFFFFFGF1,,<9DD
@M02352:288:000000000-CKWC8:1:1101:5965:3577 1:N:0:ATGCGCAG+TATCCTCT
TACGGAGGATCCAAGCGTTATCCGGAATCATTGGGTTTAAAGGGTCCGTAGGTTGATAATTAAGTCAGAGGTGAAAGTTTGCCGCTTAACGGTAAAATTGCCTTTGATACTGTTTATCTTGAATCATTATGAAGTGGTTAGAATATGTAGTGTAGCGGTGAAATGCTTAGAGATTACATGGAATACCAATTGCGAAGGCAGATTACTAATAATATACTGACACTGATGGACGAAAGCGTGGGGAGCGAACGGGATTAGATACCCCGGTAGTCCACGCCGTAA
+
GGGGGGGGGGGGGGGFGGGGGGGFGEGGGGGGGGGGEGGGGGGGGFGGGGFGGGGGGGGGGGFGGGGGGGGGGGGGGGGGGGGGGGGGFGGGGGGGGGGGGFFFFGGGGGGGGFGGGGGGGGFFGGGGGGGFFGGGGGGFGGFGGGFGGGGGGGGGGGGGGFGGGGGGGFGGFGGGGGGGGGGGFG<CFGGGGGGGGGGGGFDGGGFEGDGGGGGGGGGGGFGGFGGGFFGGGGDBFE>EGEFD>F35:D5<??DD<FFFDACFF>CE>D2<?CFFF?FFGD
@M02352:288:000000000-CKWC8:1:1101:5967:3602 1:N:0:ATGCGCAG+TATCCTCT
TACGGAGGATCCAAGCGTTATCCGGAATCATTGGGTTTAAAGGGTCCGTAGGTTGATAATTAAGTCAGAGGTGAAAGTTTGCCGCTTAACGGTAAAATTGCCTTTGATACTGTTTATCTTGAATCATTATGAAGTGGTTAGAATATGTAGTGTAGCGGTGAAATGCTTAGAGATTACATGGAATACCAATTGCGAAGGCAGATTACTAATAATATACTGACACTGATGGACGAAAGCGTGGGGAGCGAACGGGATGAGATACCCCGGTAGTCCACGCCGTAA
+
CEGGDEEGE@EF<FFGGGGGGGGGGCEDFGGCGGGBFEGFEGGGEFGGGGGEGGGGGGGGGGGFGGGGGGGGDDFGGGGGGGGG@F7:E?FGEFEFGFGCGE9FDGFGCC<FCCGGGGGGFCFFCFFGGGGFGGFGGDFGGGCFGGGGGGGFGFDDDF:FFGGGDGFFC9A@B=CCFGCEGGGGGC:;FCF9ECECBEGGGGGFGGGGG?CF@FCGGCFGGGGGGF7C6?8DEEDF4CCECGF@BFGGGG>BBFG30?<FFF+9>;<)-78<FF@89(74*/
@M02352:288:000000000-CKWC8:1:1101:9456:3657 1:N:0:ATGCGCAG+TATCCTCT
TACGGAGGATCCAAGCGTTATCCGGAATCATTGGGTTTAAAGGGTCCGTAGGTGGATAATTAAGTCAGAGGTGAAATCTTGCCGCTTAACGGTAAAATTGCCTTTGATACTGGTTGTCTTGAGTTATTATGAAGTAGTTAGAATATGTAGTGTAGCGGTGAAATGCATAGATATTACATAGAATACCAATTGCGAAGGCAGATTACTAATAATATACTGACACTGATGGACGAAAGCGTGGGTAGCGAACGGGATTAGATACCCCGGTAGACCACGCCGTAA
+
GGGGDGGGDGEGFFGGGGGGD,FFGGGGDGFGGGG8,BFFGGAFGCFGFGGGCFF7E?EAFGGGFGGGGGGGGGGGGGFFFEEFFGGGGGGCC?CGGCGGG9FGGG9BDGGGFBEF@FGGGGGGGC,@<FEF?F?AFBFFGGGGEFFFFGGGGGGGGGGGGGGGGGGGGGG9EGCCECEFGGGGGGGDGGGGGGGGGGGGGFFE@FGDF?FFFGGGGGGGGGGGGGGGFFGGGGGFGGGGGG5@FFCGGGBFFBDGFFFFGGGGFFGFFFBFFGFFFFFFGG
@M02352:288:000000000-CKWC8:1:1101:20625:3743 1:N:0:ATGCGCAG+TATCCTCT
TACGGAGGGTCCAAGCGTTATCCGGAATCATTGGGTTTAAAGGGTGCGCAGGCGGTTTATTAAGTCAGTGGTGAAATCTCGAGGCTCAACCTCGAAACTGCCATTGATACTGATAAACTTGAGTTCAGTTGGAGTAGGCGGAATGTGTAGTGTAGCGGTGAAATGCTTAGATATTACACAGAACACCGATAGCGAAGGCAGCTTACTAAACTGATACTGACGCTGAGGCACGAAAGCGTGGGGAGCGAACAGGATTAGATACCCTGGTAGTCCACGCCGTAA
+
GGGGGGGGGGGGGGGGGGGGGGGGGGGGGGGGGGGGGGGGGGGGGGGGGGGGGGGGGGGGGGGGGGGGGGGGGGGGGGGGGGGGGGGGGGGGGGGGGGGGGGGGGGGGGGGGGGGGGGGGGGGGGGGGGGGGGGGGGGGGGGGGGGGGGGGGGGGGGGGGGGGEGGGFGEGGGGGGGGGGGGGGGGGGGGGGGGGGEEGGGGGGGGGGGGGGCEGGGGGGGGGGGDGGGGGGGGGFGGGGG=>?BFGGECEFFFGGFFFFGGGGFFGFBBFBFGFFFFFFGG
@M02352:288:000000000-CKWC8:1:1101:20134:3749 1:N:0:ATGCGCAG+TATCCTCT
TACGGAGGGTGCTAGCGTTGTTCGGAATTACTGGGCGTAAAGGGTACGTAGGCGGATTGGAAAGTCGGGGGTGAAATCCCAGGGCTCAACCCTGGAACTGCGTCCAAACTTATTAGTTTGGATTTAGAGAGAGGAGGGTGGATTCCTAGGTGAAGAGGTGAATTCCGTGGTATTATGGAGGACCCCCAGTGCCAAGGCCGGCTCCCTGGCTCGAAACTACGCCTAAGGTCGGAAGCTTTGGGGAGAAACAGGGTTTAGAACCCCGGGTGGCCCACGCCGAAA
+
GGGGGEEE@8F76EFGGGGEG,FGGGGGGG,EFGGFCGGGGG,FG,EFGGGGFGG:C=EC,CFGE,4C@FGGCFGGG,B,A,BFGGGGGGG+>,+,BD,,C+@++3EF7,,,:,<9,,@,*,,3,38,,,*6C*,***5>*F:<,73@,,3,,,,,6,7*CF9+++,2*31,+5+5?+CF7F*4*=*8*AF+++<*;*;***:*/:*C58>?*/***++2******2:0</):C))*+0<@E5,,0CG*2)7(,7*(/)*+:E*)8)0().8)*0(,-)(99
@M02352:288:000000000-CKWC8:1:1101:6642:3755 1:N:0:ATGCGCAG+TATCCTCT
TACGGAGGGTGCAAGCGTTATCCGGAATCATTGGGTTTAAAGGGTCCGCAGGCGGTCAATTAAGTCAGAGGTGAAATCCCATAGCTTAACTATGGAACTGCCTTTGATACTGGTTGACTTGAGTTATACGGAAGTAGATAGAATAAGTAGTGTAGCGGTGAAATGCATAGATATTACTTAGAATACCGATTGCGAAGGCAGTCTACTACGTATATACTGACGCTCATGGACGAAAGCGTGGGGAGCGAACGGGATTAGATACCCCGGTAGTCCACGCCGTAA
+
GGGGGEGGGGGEGGGGGGGGGGGGGGGGGGGGGGGGGGGGGGGGGGGGGGGGGGGGGGGGGGFGGGGGGGGGGGGGGGGGGGFGGGGGGGGGGGGGGGGGGGGGGGGGGGGGGGGGGGGGGGGGFGGGGGGG:FGGGGGGGGGGGGGGGGFGGGGGGGGGGGGGGGFFGGGGGGGGGGGGGGGGGFGGGGGGGGGGGGGGGGGGGGGEGGGGGGGGGGGGGGGGGGGGGGGGGGGFGGGGGGFFFFGGGGFF?<GGFFAFGGGGFFGFFDFFFGFFFFFFGG
@M02352:288:000000000-CKWC8:1:1101:20139:3800 1:N:0:ATGCGCAG+TATCCTCT
TACGGAGGATCCAAGCGTTATCCGGAATCATTGGGTTTAAAGGGTCCGTAGGTGGATAATTAAGTCAGAGGTGAAATCCTGCAGCTCAACTGTAGAATTGCCTTTGATACTGGTTGACTTGAGTTATACGGAAGTAGATAGAATAAGTAGTGTAGCGGTGAAATGCATAGAGATTACTTAGAATACCGATTGCGAAGGCAGTCTACTACGTATATACTGACGCTCATGGACGAAAGCGTGGGGAGCGAACAGGATTAGATACCCTGGTAGTCCACGCCGTAA
+
GGGGGGGGGGGGGGGGGGGGGGGGGGGGGGGGGGGFGGGGGGGGGGGGGGGGGGGGGGGGGGGGGGGGGGGGGGGGGGGGGGGGGGGGGGGGGGGGGGGGGGGGGGGGGGGGGGGGGGGGGGGGGGGGGGGGGGGGGGGGGGGGGGGGGGGGGGGGGGGGGGGGGGGGGGGGGFFGGGGGGGGGGGGGGGGGGGGGGDGGGGGGGGGGGGGGGGGGGGGGGGGGGGGGGGGGGGDDGGGGGGB<BFGDGGFFFFFGFFFFGGGGFFGFFFFFFGF?FFFFGG
@M02352:288:000000000-CKWC8:1:1101:15282:3825 1:N:0:ATGCGCAG+TATCCTCT
TACGGAGGGTCCAAGCGTTATCCGGAATCATTGGGTTTAAAGGGTGCGCAGGCGGTTTATTAAGTCAGTGGTGAAATCTCGAGGCTCAACCTCGAAACTGCCATTGATACTGATAAACTTGAGTTCAGTTGGAGTAGGCGGAATGTGTAGTGTAGCGGTGAAATGCTTAGATATTACACAGAACACCGATAGCGAAGGCAGCTTACTAAACTGATACTGACGCTGAGGCACGAAAGCGTGGGGAGCGAACAGGATTAGATACCCTGGTAGTCCACGCCGTAA
+
GFEFGEEGGFGGGGGGGGGGGGGGGGGGGGGGGGGB@FEDEFGGGGGGGGGGGGGGGGGGGGGGGGGGGGGFGGGGGGGGGGGGGGGGGGGGGGGGGGGGGGGGGFGGGGGGGGGGGGGGGFGGGGGGGGGGFGGGGGGGGG@FGGGGGGGGGGGGEEBCGFGFGGFGFGGGGGGGGGGGGGGGGGGGGGGGGGGGGGGGGGG?EGGGGGGGGGGGGGGGCEEEGGGGFEGGGGGFCE<EEGFBFFGGGGFFFFDCFFFFGGC9FFGFAF<BFGFF>?FFGD
@M02352:288:000000000-CKWC8:1:1101:19174:3829 1:N:0:ATGCGCAG+TATCCTCT
TACGGAGGGTGCAAGCGTTATCCGGAATCACTGGGTTTAAAGGGTGCGTAGGTGGACTAGTAAGTCAGAGGTGAAATCCCGTCGCTTAACGACGGAACTGCCTTTGATACTGCTTGTCTTGAATCAGGTTGAGGTATGCGGAATGTGGCATGTAGCGGTGAAATGCGTAGATATGCCATAGAACACCGATTGCGAAGGCAGCATACTGGCCCTGTATTGACACTGAGGCACGAAAGCGTGGGGAGCGAACAGGATTAGATACCCTGGTAGTCCACGCCCTAA
+
GGGGGGGGGGGGGGGGGGGGGGGGGGGGGGGGGGGGGGGGGGGGGGGGGGGGGGGGGGGGGGGGGGGGGGGGGGGGGGGGGGGGGGGGGGGGGGGGGGGGGGGGGGGGGGGGGGGGGGGGGGGGGGGGGGGGGGGGGGGGGGGGGGGGGGGGGGGGGGGGGGGGGGGGGGGGGGGGGGGFGGGGGGGGGGGGGGGEGGGGGGGGGGGDGGDFGGGGGGGGGGGGGGGGGGGGGGGFGGGGGGFF>EG7EDFFF?FF>4>FGGGGFFGFFFFFFGFF>BEB<>
@M02352:288:000000000-CKWC8:1:1101:6006:3832 1:N:0:ATGCGCAG+TATCCTCT
TACGGAGGGGGTTAGCGTTGTTCGGAATTACTGGGCGTAAAGCGCACGTAGGCGGATCAGAAAGTATAGGGTGAAATCCCAGGGCTCAACCCTGGAACTGCCTTATAAACTCCTGGTCTTGAGTTCGAGAGAGGTGAGTGGAATTCCAAGTGTAGAGGTGAAATTCGTAGATATTTGGAGGAACACCAGTGGCGAAGGCGGCTCACTGGCTCGATACTGACGCTGAGGTGCGAAAGTGTGGGGAGCAAACAGGATTAGATACCCTGGTAGTCCACGCCGTAA
+
GGGGGEGGDG@CFGGGGGGGGGGGGGCGGGEGGGGFGGGGGGEGF:FGGGGGFEGGDCFE@FFGGFCD9FGGGGGGGC<D<<FEGGGGGGGCGFGGG<FGG8<FFGGDGGGE8BFGGGGGGGGGCGC<ACFGGGFGFFGGGGGFGGCGFGFGGGGCFGGGGGGGFFGGGGGGGGGFFFGGGGGGFGGF:F9FGGGEEGGEGGGDGGGGG59CECFFGGGGG8EGGGGC6CGGGGGFGFFGEGFFFFGGGGFFFFF><FFFGGFGFFGF<@BFFGF:>(73DD
@M02352:288:000000000-CKWC8:1:1101:22748:3839 1:N:0:ATGCGCAG+TATCCTCT
TACGGAGGGTCCGAGCGTTAATCGGAATTACTGGGCGTAAAGCGCCCGTAGGTTGATTGGTCAGTCAGATGTGAAAGCCCAGGGCTCAACCTTGGAACTGCATCTGATACTGCTAGTCTAGAATACAGTAGAGGGTAGTGGAATTTCCTGTGTAGCGGTGAAATGCGTAGATATAGGAAGGAACACCAGTGGCGAAGGCGACTACCTGGACTGATATTGACACTGAGGTGCGAAAGCGTGGGGAGCAAACAGGATTAGATACCCTGGTAGTCCACGCCGTAA
+
GGGFGFEGGGGGGDFGGFFEGGGFGCGGGGGGFDGGG@CEGGGGGGEGGGGGFGGGGGGGGGGGGGGGGGGGGGGGGGGGGGGGDCGGGGGGGGGGGGGGGGGGGGGGGGGGGGFGGGGGGGGGGGGGGGGGGGGGGGGGGGGGGGGGGGGGGCGGGGGGGGGGGGGGGEE9FGGGGGGGEGGGGCGGGGGGGGGGGGGEGGGGGGGGGCFEGGGGGFGGFCFGGCFGGDCGGGGFGGGGGGF?FBGGEFFFF:FGB?AFGFG<FFGF>FFB?FFF>:5>DD
@M02352:288:000000000-CKWC8:1:1101:12934:3845 1:N:0:ATGCGCAG+TATCCTCT
TACGGAGGGTGCAAGCGTTATCCGGATTTACTGGGTTTAAAGGGTGCGCAGGCGGTAATTTAAGTCAGTGGTGAAAGCCTACAGCTCAACTGTAGAACTGCCATTGAAACTGAAATACTCGAGTGTGGTAGAGGTAGGCGGAATGAGTCATGTAGCGGTGAAATGCATAGATATGACTCAGAACACCGATTGCGAAGGCAGCTTACTAAACCATTACTGACGCTCATGCACGAAAGCGTGGGGAGCGAACAGGATTAGATACCCTGGTAGTCCACGCCGTAA
+
GGGGGGGGGGGGGGGGGGGGGGGGGGGGGGGGGGGGGEGGGGGGGGGGGGGGGGGGGGGGGGGGGGGGGGGGGGGGGGGGGGGGGGGGGGGGGGGGGGGGGGGGGGGGGGGGGGGGGGG<FFGGGGGGGGGGGGGGGGGGGGGGGGGGGGGGGGGGGGGGGGGGGGGGGGGGGGGGGGGGGGGGGGGGGGGGGGGGGGGGGGGGGGGGGGGGGGGGGGGGGCEEGGGGGGGGGGGFGGDGGGF<>FGGGGFFFFGGFFBFGGGGFFGFFFFFFGFFFFFFGG
@M02352:288:000000000-CKWC8:1:1101:22883:3851 1:N:0:ATGCGCAG+TATCCTCT
TACGGAGGGTCCGAGCGTTATCCGGAATCATTGGGTTTAAAGGGTCCGCAGGCGGTCGATTAAGTAAGAGGTGAAATCCCATAGCTCAACTATGGAACTGCCTTTGATACTGGTTGACTTGAGTCATATGGAAGTAGATAGAATGTGTAGTGTAGCGGTGAAATGCATAGATATTACACAGAATACCGATTGCGAAGGCAGTCTACTACGTATGTACTGACGCTCATGGACGAAAGCGTGGGGAGCGAACAGGATTAGATACCCTGGTAGTCCACGCCGTAA
+
GGGGGEGGGGGGGEGGGGGGGGGGGGGGGGGGGFGGGGG<AFFGGGGGGEGGGGGGGGGGGGGGGGFFCFGGGGGGGGGGGGGFFAFGGGGGFGGGGGGGGGGGGGGGGGGGGGGGGGGGGGGGGGGGGFGGAFGGGGFEGGCGGFGGGGGGGGGCGGGGGGGGGGGGGFGFGGGFCFGGGGGCGFGGGGGGGGGGGGGGGGGGGGGGGGGGFGGGGGGGGGGEGGGGGGGGGGGFGGGG5EEFFDGDEGFF??FF>@<FEFEGFFGF<@8BFGFF;?FFGD
@M02352:288:000000000-CKWC8:1:1101:14804:3943 1:N:0:ATGCGCAG+TATCCTCT
TACGGAGGGGGTTAGCGTTGTTCGGAATTACTGGGCGTAAAGCGCACGTAGGCGGACCAGAAAGTATGGGGTGAAATCCCAGGGCTCAACCCTGGAACTGCCTCATAAACTCCTGGTCTAGAGTTCGAGAGAGGTGAGTGGAATTCCGAGTGTAGAGGTGAAATTCGTAGATATTCGGAGGAACACCAGTGGCGAAGGCGGCTCACTGGCTCGATACTGACGCTGAGGTACGAAAGTGTGGGGAGCAAACAGGATTAGATACCCTGGTAGTCCACACCGTAA
+
GGGGGFECCEEFF@FFGFGFFFGGGGGGGGGGGGGGGFGGGGGGGGEFFGGGGGGGGGGGGGGGGGFGGGGCFGGGGGGGFGGGGGGGGGGGGGGGGGGGGGGG8FFCFGGGGGGGGEGGGGGCBFGGGGFGGGGFAFGGGGGGFEGGGGGFGEFGGGGGGGGGFGGGGFGFGGGFGGCEEGGGGGGGGG?:EEEGGGFE>EGGGGGCFECGGGGGDFGGGGGGGGGGGGFGGDCDGGGGCEDB0:7*ACF@??CF?FFFGGGGFFF06BDA67??F?),7>
@M02352:288:000000000-CKWC8:1:1101:19896:3953 1:N:0:ATGCGCAG+TATCCTCT
TACGGAGGGTGCGAGCGTTAATCGGAATTACTGGGCGTAAAGGGTACGTAGGCGGCTTGATAAGTCAGATGTGAAATCCCCGGGCTTAACCTGGGAACTGCATTTGAAACTGTCTAGCTAGAGTGAGTGAGAGGTTAGTGGAATTCAAGGCGTAGCGGTGAAATGCGTAGAGGTCTTGAGGAACATCAGTGGCGAAGGCGGCTCACTGGCTCGATACTGACGCTGAGGTACGAAAGTGTGGGGAGCAAACAGGATTAGATACCCTGGTAGTCCACACCGTAA
+
FFD@F@FEEFGGE,@FGF@FDDFGG7BDGFGGFFGGG+::CFGGGGFG,=FGGGG:FGEGG<FEFGFGFFGFFFGGGFFAC=::FEFDGA<FFDCGGGG@FFFFCFGGF<FGFDCCFGGGGCCFGGFGGGGCEGGGFCFGGGGGGGGGACG<>EGGGGGGCFCBB;FGG=EGGFCG9?CFCFFFFF<CFFGGGGGGEGFGC=EEGGGGGGGGGGGGGGGGFE5EGDFGGGG<E8DEGGGGCGFF>37<C<>FBF4:<FFF7C?DF@FFBFA<FGFFFFE?C9
@M02352:288:000000000-CKWC8:1:1101:6331:3963 1:N:0:ATGCGCAG+TATCCTCT
TACGGAGGGTGCAAGCGTTATCCGGAATCATTGGGTTTAAAGGGTCCGCAGGCGGTCAATTAAGTCAGAGGTGAAATACCATAGCTCAACTATGGAACTGCCTTTGATACTGGTTGACTTGAGTTATACGGAAGTAGATAGAATAAGTAGTGTAGCGGTGAAATGCATAGAGATTACTTAGAATACCGATTGCGAAGGCAGTCTACTACGTATATACTGACGCTCATGGACGAAAGCGTGGGGAGCGAACAGGATTAGATACCCTGGTAGTCCACGCCGTAA
+
GGGGGGGGGGGGGGGGGGGGGGGGGGGGGGGGGGGGGGGGGGGGGGGGGGGGGGGGGGGGGGGGGGGGGGGGGGGGGGGGGGGGGGGGGGGGGGGGGGGGGGGGGGGGGGGGGGGGGGGGGGGGGGGGGGGGGGGGGGGGGGGGGGGGGGGGGGGGGGGGGGGGGGGGGGGGGGGGGGGGGGGGGGGEGGGGGGGGGGGGGGGGGGGGGGGGGGGGGGGGGGGGGGGGGGGGGGGFFGCGGGFFFFGGGGFFFFGF?FFFGGGGFFGFFFFFFGFF;FFFGD
@M02352:288:000000000-CKWC8:1:1101:16069:3988 1:N:0:ATGCGCAG+TATCCTCT
TACGGAGGGTTCAAGCGTTATCCGGATTTATTGGGTTTAAAGGGTCCGTAGGCGGTTTATTAAGTCAGTGGTGAAATCTCGAGGCTCAACCTCGAAACTGCCATTGATACTGATAAACTTGAGTTCAGTTGGAGTAGGCGGAATGTGTAGTGTAGCGGTGAAATGCTTAGATATTACACAGAACACCGATAGCGAAGGCAGCTTACTAAACTGATACTGACGCTGAGGCACGAAAGCGTGGGGAGCGAACAGGATTAGATACCCTGGTAGTCCACGCCGTAA
+
GGGGGGGGGGGGGGGGGGGGGGGGGGGGGGGGGGGGGGGGGGGGGGGGGGGGGGGFGGGGGGGGGGGGGGGGGGGGGGGGGGGGGGGFGGGGGGGGGGGGGGFGGGGGGGGGGGGGGGGGGGGGGGGGGGGGGGGGGGGGGGGGGFGGGGGGGGGGGGGGGGGGGGGGGGGGGGGGGGGGGGGGGGGGGGGGGGGGGGGGGGGGGGGGGGGGGGGGGGGGGGGGGGGGGGGGGGGFGGGGGGFFFFGGEDFFF?FFFFFFGGGGFFGFFFABFGFFFFFBGG
@M02352:288:000000000-CKWC8:1:1101:22089:3995 1:N:0:ATGCGCAG+TATCCTCT
TACGGAGGGTGCGAGCGTTAATCGGAATTACTGGGCGTAAAGCGCATGCAGGTAGTTCATTAAGTCAGATGTGAAAGCCCGGGGCTCAACCTCGGAACTGCATTTGAAACTGGTGAACTAGAGTGCTGTAGAGGGGGGTAGAATTTCAGGTGTAGCGGTGAAATGCGTAGAGATCTGAAGGAATACCAGTGGCGAAGGCGGCCCCCTGGACAGACACTGACACTCAGATGCGAAAGCGTGGGGAGCAAACAGGATTAGATACCCTGGTAGTCCACGCCGTAA
+
GGGGGGGGGGGGGGGGGGGDFGGGGGGGGGGGGGGGGGGGGGGGGGGGGGGGGGGGGGGGGGGGGGGGGGGGGGGGGGGGGGGGGGGGGGGGGGGGFFFGGGGGGGGGGGGGGGGGGGGGGGGGGGGGGGGGGGGGGGGGGGGGGGGGGGGGGGGGGGGGGGGGGGGGGGGGGGGGGGGGGGFGGGGGGGGGGGGGGGGGGGCGGGGGGGGGGGGGGGGGGGGFGGGGGGGGGGGFGGGGGGFFFFGGGGFFFFGGFFFFGGGGFFGFFFFF=FFBFFF>GD
@M02352:288:000000000-CKWC8:1:1101:17022:4015 1:N:0:ATGCGCAG+TATCCTCT
TACGGAGGACCCAAGCGTTATCCGGAATTATTGGGTTTAAAGGGTCCGTAGGCGGATGATTAAGTCAGAGGTGAAATCCTGCAGCTCAACTGTAGAATTGCCTTTGATACTGGTTGTCTTGAGTTATTATGAAGTAGTTAGAATATGTAGTGTAGCGGTGAAATGCATAGATATTACATAGAATACCAATTGCGAAGGCAGATTACTAATAATATACTGACATTGATGGACGAAAGCGTGGGGAGGGAACAGGATTAGATACCCTGGTAGTCCACGCCGTAA
+
G9@,B,++,6CFC<F<@68CFGE:F,@F,CFEECF@,B66CF,CEFFGEGG@,>F74C,FFAFGE<,B<E@,?DEFG,=E,E<9?,AFGDGGGCFAE,?=FGGA9BF5?FFFG?EEEFDGD9F<BB?DAFF9@DF<C,3CF9FEGGGGGGDG;EEFEGE@FGGAFFCC7<AFFFACCFGACEGCGFGGGDGFGGGGEG:CECE9CBCFG7:CCFEC;BCFFG+>EFGGFFF87CGFFGGGGGFB6)/9C<<7:?7C<F<F7787*8FF9BB)1:=1(1)(>D
@M02352:288:000000000-CKWC8:1:1101:11172:4058 1:N:0:ATGCGCAG+TATCCTCT
TACGGAGGGTTCAAGCGTTATCCGGATTTATTGGGTTTAAAGGGTCCGTAGGCGGGCTTATAAGTCAGAGGTGAAATCCCATCGCTCAACGATGGAACTGCCTTTGATACTGTAGGTCTTGAATATATTTGAAGTAGGCGGAATATGTAGTGTAGCGGTGAAATGCATAGATATTACATAGAACACCAATTGCGAAGGCAGCTTACTAAGATATTATTGACGCTGATGGACGAAAGCGTGGGTAGCGAACGGGATTAGATACCCCGGTAGTCCACGCCGTAA
+
GGGFEFEDGBEFFDGGGFEGGGGFGC,BFFGFGAF8,BC<<F@FC6FFC=FCFGG7CCG,CFFGGGFGGCGEFGGG9EFFFF8?F=F@F,33>DGGF8,:<BFA<FGGDGDG9=EGCFFGGGFFCFGF93@C,@@CCG,@FEC@FD,3,@FGGGGFEGFGFGGCFGAFFGFDFFF;9?;CFAFFGGGG7FCGGDGGGGC*85@2<>FGCGCGCGGCCGG@CGGGGG7F+AFGGGGEGGGGGG).46)97C5<??DF?FFFF7+75<5>>BFF=7F?B?:4>C
@M02352:288:000000000-CKWC8:1:1101:23110:4071 1:N:0:ATGCGCAG+TATCCTCT
TACGGAGGGTGCGAGCGTTAATCGGAATTACTGGGCGTAAAGCGCATGCAGGTGGTTCATTAAGTCAGATGTGAAAGCCCGGGGCTCAACCTCGGAACTGCATTTGAAACTGGTGAACTAGAGTGCTGTAGAGGGGGGTAGAATTTCAGGTGTAGCGGTGAAATGCGTAGAGATCTGAAGGAATACCAGTGGCGAAGGCGGCCCCCTGGACAGACACTGACACTCAGATGCGAAAGCGTGGGGAGCAAACAGGATTAGATACCCTGGTAGTCCACGCCGTAA
+
GGGGGGGGEGGGGGGGGGGGGGGGGGGGGGGGGGGGGGGGGGCGEBEGGFGGGGGEGCDGGGGGGGGGGGGGGGGGGGGFGGGGEGGGGGGGGGGFFFGGGGFGGGGGGFGGGF=AFGGFGGGGCF9FGGGGGGGGGGG>EGGGGEGCGGGGGGGGGGGGGGGGGGGGGGGGGGGDFFGGGGGGGGGFCGGGGGGGGGGGGGEGGDEGGGFFGGGGGGGGGGGGCGGFF7CCGEGFFGGGGG>BBFGGEFFFFFGGFFFFGGFGFFGFDFFFFGFFFFFFGD
@M02352:288:000000000-CKWC8:1:1101:5556:4073 1:N:0:ATGCGCAG+TATCCTCT
TACGGAGGGGGTTAGCGTTGTTCGGAATTACTGGGCGTAAAGCGTACGTAGGCGGATTAGTCAGTCAGAGGTGAAATCCCAGGGCTCAACCCTGGAACTGCCTTTGATACTGCTAGTCTTGAGTTCGAGAGAGGTGAGTGGAATTCCAAGTGTAGAGGTGAAATTCGTAGATATTTGGAGGAACACCAGTGGCGAAGGCGGCTCACTGGCTCGATACTGACGCTGAGGTACGAAAGTGTGGGGAGCAAACAGGATTAGATACCCTGGTAGTCCACGCCGTAA
+
GGGGGFGGGGGFDGGGGGGGGGGGGGGGGGGGGGGGGGGGGGGGGGGGGGGGGGGGGGGGGGGGGGGGGGGGGGGGGGGGGGGGGGGGGGGGGGGGGGGGGGGGGGGGGGGGGGGGGGGGGGGGGGGGGGGGGGGGGGGGGGGGGGGGGGGGGGGGGGGGGGGGGGGFGGGGGGGGGGGGGGGGGGFGGGGGGGGDCEGGGGGGGGGGGFGGGGGGGGGGCEGGGGGGGGGGEGGECGGGGGFFFEGGGGFFF?DFDFBFGCGGFFGFFFBDFGFF>FFFDD
@M02352:288:000000000-CKWC8:1:1101:23093:4077 1:N:0:ATGCGCAG+TATCCTCT
TACGGAGGGTGCGAGCGTTAATCGGAATTACTGGGCGTAAAGCGCATGCAGGTGGTTCATTAAGTCAGATGTGAAAGCCCGGGGCTCAACCTCGGAACTGCATTTGAAACTGGTGAACTAGAGTGCTGTAGAGGGGGGTAGAATTTCAGGTGTAGCGGTGAAATGCGTAGAGATCTGAAGGAATACCAGTGGCGAAGGCGGCCCCCTGGACAGACACTGACACTCAGATGCGAAAGCGTGGGGAGCAAACAGGATTAGATACCCTGGTAGTCCACGCCGTAA
+
GGGGGGGGGGGGGGGGGGGGGCGGGGGGGGGGGGGGGGGGGGGGGGGGGGGGGGGGGFGFGGGGGGGGGGGGEGGGDGE7CCEGGGGGGGGGGGGGGCDFGGGGGGGGGGGGFGGGGGGGGGGGGGFFGGGGGGGGGGGEEGFGGGGGGGGGGGGGDGGGGGGGGGGGGDGFGGGFGGGGGGGGGGGGGGGGGGGGGGGGGGCCEGGGGGGFFGGGGGGGGGGGGGGGGFFGGGGFG51CGG>:>FGG?*7<::FG>FFFGGGGFFGFFFFFF7=?F?DFDG
@M02352:288:000000000-CKWC8:1:1101:8929:4086 1:N:0:ATGCGCAG+TATCCTCT
TACGGAGGGGGTTAGCGTTGTTCGGAATTACTGGGCGTAAAGCGTACGTAGGCGGATTGGAAAGTTGGGGGTGAAATCCCAGGGCTCAACCCTGGAACTGCCTCCAAAACTATCAGTCTAGAGTTCGAGAGAGGTGAGTGGAATTCCAAGTGTAGAGGTGAAATTCGTAGATATTTGGAGGAACACCAGTGGCGAAGGCGGCTCACTGGCTCGATACTGACGCTGAGGTACGAAAGTGTGGGGAGCAAACAGGATTAGATACCCTGGTAGTCCACACCGTAA
+
GGGGGGEGGGGGGGGGGGGGGGGGGGGGGGGGGGGGGEGGGGGGGGGGGGFGGGGE7FGGFFGFGGGGGGGEGGGGGGGGGGGGGGGFGGGGGGGGGGGGGGGGGGGGGGGGGGGGGGGGGGGGGGG>FGGGGGGGGGGGGG?FGGGGGGGFGGGFGGGGGGGGGGGGGGGGGGGGGGGGGGGGGGGGGGGGGGGGGGGGGGGGGGGGGGGGGGFGGGGGGGGGGGGGGGGGGGGFGGGGGGFFFBGGGG>@??GGFFFFGGFGFFGFFFDFFGF?FFFBGG
@M02352:288:000000000-CKWC8:1:1101:5983:4089 1:N:0:ATGCGCAG+TATCCTCT
TACGGAGGATCCAAGCGTTATCCGGAATCATTGGGTTTAAGGGGTCCGTAGGTTGATAATTAAGTCAGAGGTGAAAGTTTGCCGCTTAACGGTAAAATTGCCTTTGATACTGTTTATCTTGAATCATTATGAAGTGGTTAGAATATGTAGTGTAGCGGTGAAATGCATAGATATTACATAGAATACCAATTGCGAAGGCAGATTACTAATAATATACTGACACTGATGGACGAAAGCGTGGGGAGCGAACAGGATTAGATACCCTGGTAGTCCACGCCGTAA
+
GGGGGGGGGFEGCFGGGGGGGGGGGGDCFGGGGGGFGGGGFGFGGEGGGGGGGGGGGFGGGGGGGGFFGGGGDFGGGGGGGGFGGGFGGGGDFDFGFGFGGFFFFFF<<,5EE9ECF<FFGD<BDGGFGFGGD9CFGGFFFF=CEGGGAF=,@6DFGGCEGGFAD9>,74=EEGCGGG,D9FGCFG7E>CFGF5E>C*24BCF9FG7EC,CFCECF@C;9,B6?9CCFFGCDEEC;C*2=CE=:;BDG5C>F66773949CGGC?F3;5*460:7?9174DG
@M02352:288:000000000-CKWC8:1:1101:6393:4124 1:N:0:ATGCGCAG+TATCCTCT
TACGGAGGATCCAAGCGTTATCCGGAATCATTGGGTTTAAAGGGTCCGTAGGCGGGTTTGTAAGTCAGTGGTGAAAGTTTTCGGCTTAACCGGAAAATTGCCATTGATACTGCAAGTCTTGAATCATTATGAAGTGGCTAGAATAAGTAGTGTAGCGGTGAAATGCATAGATATTACTTAGAATACCGATTGCGAAGGCAGATCACTAATAATGTATTGACGCTAAGGGACGAAAGCGTGGGTAGAGAAAAGGATTAGATACCCTGGTAGTCCACGCCGTAA
+
GGGGGGGGGG8FCFGGGGGGGGGGGG@F<FGGGGGGGGGGGGGGG<EGGGGGGGG:@F7?BFGGGGGG?FGGCGGGAFEFA,@FGG@FGGGD=+3@>?F<F<=FA<F3C=FG,C=BC>FA9=<DCFGAFF,@,@@<F+@,DF9F,,DFCBF77=>@FEFCGGGGF@>,5<9@?@,;;;,@;FBFGGEB7F:8+;B8C>58:3><:CF9?C@+5++2<F7++*2C?)820*7):E5:DC<EGG>9,*0??*)9(4C7)*-90<F<7@C7<F7A*:=?0:36DD
@M02352:288:000000000-CKWC8:1:1101:19033:4131 1:N:0:ATGCGCAG+TATCCTCT
TACGGAGGGTGCAAGCGTTATCCGGAATCATTGGGTTTAAAGGGTTCGTAGGCGGGCTGATAAGTCAGTGGTGAAATGCAGGGGCTCAACTCCGGCACTGCCATTGATACTGTTAGTCTTGAATTATTGTGAAGTGGTTAGAATATGTAGTGTAGCGGTGAAATGCTTAGATATTACATAGAATACCGATTGCGAAGGCAGATCACTAACAATATATTGACGCTGATGAACGAAAGCGTGGGTAGCGAACAGGATTAGATACCCTGGTAGTCCACGCCGTAA
+
FGGGEGGGGGGGGGGGGCFGGFGGGGGGGGGGGFGGGCGFFGGGGGGGGFFG9FGGGGGGGFGGEGFGGGGGGGGGGGCFFGGGEGGGGGGF<CCEGGGGGGGGFD=FGGGGGGEEFGGGGGFCCFGGGGGGGGGGGGFGGGGGGGGGGGGGGGDGGGGGGGGGGGGGGGFGGGGGGFGGFGGGGGGGGGGGGGEEGGGGGGGGFGGGFGFGGGGGGGCCFGGGGGGGGGGGEGGDDGGGGGEBFFGGGDEF?BGGFFBFGGGGFFDFDFFFFGFFFFFFGD
@M02352:288:000000000-CKWC8:1:1101:11470:4237 1:N:0:ATGCGCAG+TATCCTCT
TACGGAGGGTCCAAGCGTTATCCGGAATCATTGGGTTTAAAGGGTGCGCAGGCGGTTTATTAAGTCAGTGGTGAAATCTCGGGGCTCAACTGTAGAATTGCCTTTGATACTGGTTATCTTGAGTTATTATGAAGTGGTTAGAATATGTAGTGTAGCGGTGAAATGCATAGATATTACATAGAATACCAATTGCGAAGGCAGATCACTAATAATATACTGACACTGATGGACGAAAGCGTGGGGAGCGAACGGGATTAGATACCCCGGTAGTCCACGCCGTAA
+
GGGGGGGGGGGGGGGGGGGGGGGGGGGGGGGGGGGGGGGGGGGGGGGGGGGGGGGFGGFGGGGGGGGGGGGGGGGGGGGGGGGGGGGGGGGGGGGGFFGGGGGGGGGGGGGGGGGGGGGGGCGGGGGGGGGGGGGGGGGGGGGGGGGGGGGGGGGGGGGGGGGGGGGFGGGGGGGGGGGGGGGGGGGGGGGGGGGGGGGGGGGFGGGGGGGGGGGGGGGGGGGGGGGGGGGGGGGFGGGGGGFFFFGGGGFFFFGGFFAFGGGF>EGFFBFFFGFB>BFFGG
@M02352:288:000000000-CKWC8:1:1101:24024:4256 1:N:0:ATGCGCAG+TATCCTCT
TACGGAGGATCCAAGCGTTATCCGGAATCATTGGGTTTAAAGGGTCCGTAGGTGGATGATTAAGTCAGAGGTGAAATCCTGCAGCTCAACTGTAGAATTGCCTTTGATACTGGTTATCTTGAGTTATTATGAAGTAGTTAGAATATGTAGTGTAGCGGTGAAATGCATAGATATTACTTAGAATACCGATTGCGAAGGCAGTCTACTACGTATATACTGACGCTCATGGACGAAAGCGTGGGGAGCGAACAGGATTAGATACCCTGGTAGTCCACGCCGTAA
+
GFGEFFGGGDFGG?FGGCEGGGGGGGGGFEGGGFGEGGGFCGGGGFEGGGGG<FCFGGGGGGGGGGAFCDFFCFFFGDFGFF8CF4FGGGGGDC<?@9BEFGGGFF9@AEEGGGD9EFEFECFGFGGGGGGG,CEDEECEGGFG9FAFFFFGFGDGGGGEG9@FDGGGA6,@DGGGGGGGGGGABC<CGGGGGG3BEGCCCGEFCFF@DEFCF,@FGGGGFEGGDCG99FG5>=>50*:C@EB@FEGDECBFF6FF?FFF7EG4=FGFDFF<FGF?B:)4DC
@M02352:288:000000000-CKWC8:1:1101:24397:4269 1:N:0:ATGCGCAG+TATCCTCT
TACGGAGGGGGTTAGCGTCGTTCGGAATTACTGGGCGTAAAGCGCACGTAGGCGGATCAGAAAGTATAGGGTGAAATCCCAGGGCTCAACCCTGGAACTGCCTTATAAACTCCTGGTCTTGAGTTCGAGAGAGGTGAGTGGAATTCCGAGTGTAGAGGTGAAATTCGTAGATATTCGGAGGAACACCAGTGGCGAAGGCGGCTCACTGGCTCGATACTGACGCTGAGGTACGAAAGTGTGGGGAGCAAACAGGATTAGATACCCTGGTAGTCCACACCGTAA
+
G<;6;6:::+68C,C<@8-7C6C@F7CFGFFCA6FFE>:=6FFGGF=FEGGCGEFEFFFGFFFAAF?F<FF8?DEFGEFGCGC++,:CD<<CBFFAFG<3,BF=<>FFCFGDF<3:@7E<F<F=FFGGBFG<F:@<>FGGFFFG<;>DF:5>D;>CFG<FEGG;EEGGFDEEFGGCGF58:FGFGGGGGCD8ECEGECFEEG*::9CC6FFF>ECEGDGGGE5EEG5:EFGDGDDE:FG9>8@2()15<77?1(2?)=)9<F?*9)70./347763,()39C
@M02352:288:000000000-CKWC8:1:1101:6902:4280 1:N:0:ATGCGCAG+TATCCTCT
TACGGAGGGTGCAAGCGTTATCCGGAATCATTGGGTTTAAAGGGTCCGTAGGCGGACTAATAAGTCAGAGGTGAAATCCCGCAGCTCAACTGTAGAATTGCCTTTGATACTGTTAGTCTTGAGTTATTGTGAAGTGGTTAGAATATGTAGTGTAGCGGTGAAATGCTTAGAGATTACATGGAATACCGATTGCGAAGGCAGATCACTAACAATATACTGACGCTGATGGACGAAAGCGTGGGGAGCGAACAGGATTAGATACCCTGGTAGTCCACGCCGTAA
+
GGGG7BFGGCFGGGGGGGGGGGGGGG:FEGCFGGGG:CGGGGGFE<FGGGG>FGG@E7F,?BDFGGAFGCFGGGGG<EG=CECGGCGGGGDF<BFGG,EFG?A??FF<FFGGGGGFEFGGGGGG9F9@><FG9FCF<CDD7FG<><B33@FFFGGGGGGGFFGGGGCFFGG,DF9>D?C,DE:,DGGEGGGGGGGGGDF9E*AG,CFF8+*+2?@CFGFGGGGGGGGG9:CCCGGFG=DGGE>?>FGGGGFF?BDF>?DFGGFGFFCFDFDFFGF?9:BBGG
@M02352:288:000000000-CKWC8:1:1101:12105:4282 1:N:0:ATGCGCAG+TATCCTCT
TACGGAGGGTCCAAGCGTTATCCGGAATCATTGGGTTTAAAGGGTCCGCAGGCGGTTGTTTAAGTCAGAGGTGAAAGTTTGCAGCTCAACTGTAAAATTGCCTTTGATACTGAATAACTTGAGTTATAATGAAGTGGTTAGAATATGTAGTGTAGCGGTGAAATGCATAGATATTACATAGAATACCAATTGCGAAGGCAGATTACTAATAATATACTGACACTGATGGACGAAAGCGTGGGGAGCGAACAGGATTAGATACCCTGGTAGTCCACGCCGTAA
+
GGGGGGGGGGGGGGGGGGGGGGGGGFGGGGGGGGGGGGGGGGGGGGGGGGGGGGGEGGGGGGGGGGGGGGGGGGGGGGGGGGGGGGGGGGGGGGGGGGGGGGGGGGGGGGGGGGGGGGGGGGGGGGGGGGGGGGGGGGGGGGGGGGGGGGGGGGGGGGGGGGGGGGGGGGGGGGGGGGGGGGGGGGGEFDFGGGGGGGGGGGGGGGGGGGGGGGGGGGGGGGGGGGGGGGGGGGGFFGGGGGFF>FGGGGFFFFGG?FFFGGGGFFGFFFFFFGFBFFFFGG
@M02352:288:000000000-CKWC8:1:1101:18316:4331 1:N:0:ATGCGCAG+TATCCTCT
TACGGAGGGGGTTAGCGTTGTTCGGAATTACTGGGCGTAAAGCGCGCGTAGGCGGATTAGTAAGTTAGGGGTGAAATCCCAGGGCTCAACCCTGGAACTGCCTCTAAAACTGCTAGTCTTGAGTTCGAGAGAGGTGAGTGGAATTCCGAGTGTAGAGGTGAAATTCGTAGATATTCGGAGGAACACCAGTGGCGAAGGCGGCTCACTGGCTCGATACTGACGCTGAGGTGCGAAAGCGTGGGGAGCAAACAGGATTAGATACCCTGGTAGTCCACGCCGTAA
+
GGGGGFEGGGGGGGFGGFGGGGGGGGGGGGGGGGGGGGGGGGGGGGGGGGGGGGGGGGGGGGGGGGGGGGGGGGGGGGGGGGGGGGGGGGGGGGGGGGGGGGGGGGGGGGGGGGGGGGGGGFGGGGGGGGGGGGGGGGGGGGGGGGGGGGGGGGGGGGGGGGGGGGGGGGGGGGGGGGGGGGGGGGGGGGGGGGGGGGGGGGDGGGGGGGGGGGGGGGGGGGGGGGGGGGGGGGGFGGGGGGFFFFGGGGFFFFGGFFFFGGGGFFGFFFBFFFFFFFFFGG
@M02352:288:000000000-CKWC8:1:1101:22775:4364 1:N:0:ATGCGCAG+TATCCTCT
TACGGAGGGTTCAAGCGTTATCCGGAATCATTGGGTTTAAAGGGTGCGCAGGCGGTTTATTAAGTCAGTGGTGAAATCTCGGGGCTCAACCTCGAAACTGCCATTGATACTGATAAACTTGAGTTCAGTTGGAGTAGGCGGAATGTGTAGTGTAGCGGTGAAATGCTTAGATATTACATAGAATACCAATTGCGAAGGCAGATCACTAATAATCAACTGACACTGATGGACGAAAGCGTGGGGAGCGAACAGGATTAGATACCCTGGTAGTCCACGCCGTAA
+
GGGGGGGGGGGGGGGGGGGGGGGGGFEGGGGGGGGFGGGGGGGGGGGGGGGGGGGFFGGGGGGGGGGGFFGGGGGGGGGGGGGGGGGGGGGGGGGGGGGGGFGGGGGGGGGGGGGGGGGGGFGG9FGGGGGGFGGGGGGGGGGGGGGGGGGGGGGGGGGGGGGGGGGGGGGGGGFGGGGGGGGGGGGGGGGGGGGGGGGGGGGGGGGGGDFGGGGGGGGGGGGGFFGGGGGGGGGFGGGGGGE:>FGGGGBFB?GFFFFFGGGGFFGFDF<AFGFFFBFFGG
@M02352:288:000000000-CKWC8:1:1101:22404:4379 1:N:0:ATGCGCAG+TATCCTCT
TACGGAGGGGGTTAGCGTTGTTCGGAATTACTGGGCGTAAAGCGTACGTAGGCGGATTGGAAAGTTGGGGGTGAAATCCCAGGGCTCAACCCTGGAACTGCCTCCAAAACTATCAGTCTAGAGTTCGAGAGAGGTGAGTGGAATTCCAAGTGTAGAGGTGAAATTCGTAGATATTTGGAGGAACACCAGTGGCGAAGGCGGCTCACTGGCTCGATACTGACGCTGAGGTACGAAAGTGTGGGGAGCAAACAGGATTAGATACCCTGGTAGTCCACACCGTAA
+
GGGFGCEBFEGCGFGGGCFEGGGGGDGGGGGGFFGGGFCCDGGGEGGGGGGGGGGGEEGGCCFGFGGGGGG:FFGGGGGGGGGGD<FGGFCGGGGGGGGGGGGGGGGGGGGGFGGFFGGGGFGFFGGGGFGGGGGGGGGGGGGGGGFGGGGGFFFFGGGGGGFFCEFFGGGCFGGGGGGDGGGGGGGGGGGGGGGGGGGGGGEGGGGGGGGFEGGFEGGGGGGGGGGGGGGGGGGFFGGGG=>127CDGGFFBBFFFFFFGGDFFFG:<BABFFF?B:@6FD
@M02352:288:000000000-CKWC8:1:1101:8602:4380 1:N:0:ATGCGCAG+TATCCTCT
TACGGAGGGGGTTAGCGTTGTTCGGAATTACTGGGCGTAAAGCGTACGTAGGCGGATTGGAAAGTTGGGGGTGAAATCCCAGGGCTCAACCCTGGAACTGCCTTATAAACTCCTGGTCTTGAGTTCGAGAGAGGTGAGTGGAATTCCGAGTGTAGAGGTGAAATTCGTAGATATTCGGAGGAATACCAGTGGCGAAGGCGGCCCCCTGGACAGACACTGACACTCAGATGCGAAAGCGTGGGGAGCAAACAGGATTAGATACCCTGGTAGTCCACGCCGTAA
+
GFFGGFGGGGGFGCGFGGGGGGGEGGGGGGGGGGGGGGEEGGGGGGGGFGGGGGGGFCFGGGGGGFGGGGGGGFGGGGGGGFGGGFGFGGGGGGGGGFFGGGGGGGFGFGGGGGGGGGGGGFGFGGGGGGGGGGFGFGGGGGGGGGGGGGFGCGGGGGGGGGG?FGGGGGGGGGGGGGGGGGFCFFGCFCGGGGGGGGGGGGGDCGGGGGGGGGGGGGGGGGG?EGGGGGGGGGGFGGGGGGFB97FDGGFFFFGGDFBFFFFGFFC76FBFFFFF;?FBGD
@M02352:288:000000000-CKWC8:1:1101:17376:4387 1:N:0:ATGCGCAG+TATCCTCT
TACGGAGGGTCCGAGCGTTATCCGGAATCATTGGGTTTAAAGGGTTCGTAGGCGGGTCAATAAGTCAGAGGTGAAATCCTGCAGCTCAACTGTAGAACTGCCTTTGATACTGTTAGTCTTGAGTTATTGTGAAGTGGTTAGAATATGTAGTGTAGCGGTGAAATGCTTAGAGATTACATGGAATACCGATTGCGAAGGCAGATCACTAACAATATACTGACGCTGATGGACGAAAGCGTGGGGAGCGAACGGGATTAGATACCCCGGTAGTCCACGCCGTAA
+
GGGGGGGGGGGGGGGGGGGGEFGGGGGGGGGGCGGCCGFGGGGGGAFGGGGGGGGFGG8FFGGGGGGGFGGGGGGGGGGGGGGGGGGGGGGGFGGGGGGGGE9FGGGGGGGGDGGGGGGFGGGGGFFF<FFGAFFFGGGGGGGGGGCFGGGGGGGGGGGGGGGGGGFGGGGGGGGGGFGGGGGGGGGGGG@EGGGGGGGGGFGGGGGGGGCCFGGGGGGCGEGGGGGGGCGGGGGDGGGGGGFBFFGDEGFFFFGG?FFFGGGGFFGFFFFFFGFFFFFFGG
@M02352:288:000000000-CKWC8:1:1101:12678:4389 1:N:0:ATGCGCAG+TATCCTCT
TACGGAGGATCCAAGCGTTATCCGGAATCATTGGGTTTAAAGGGTCCGTAGGTGGATGCTTAAGTCAGAGGTGAAATCCTGCAGCTCAACTGTCGAATTGCCTTTGATACTGGTTGTCTTGAGTTATTATGAAGTAGTTAGAATATGTAGTGTAGCGGTGAAATGCATAGATATTACATAGAATACCAATTGCGAAGGCAGATTACTAATAATATACTGACACTGATGGACGAAAGCGTGGGGAGCGAACAGGATTAGATACCCTGGTAGTCCACGCCGTAA
+
GGGDGGGG7@6EGGGGGGG@F<FGGGGGGG9FGGGB@FGGGGFGG@FGGGGGCCF<FE,6EGGGGG?<<FFGGGGGACFFFE<FFGGGGGF=F,B?F8=FGE?5FFGGGGGGCEEF@FGEFGGGCFGFCDGC9FAFF<,7EGGGDFA@AFGGGGGG@FGGGGGGGGGGGGGGGGC@=@C;EGGGGGFFFGFGGGGGGGGFGEGGFGGFFFFFGDFGGGGGGFGGGG7CCFGGGGGFGG9CGGFFFFGGG5)7<BGG?FFFGGGG?5FFFFF<FC68>BDFGG
@M02352:288:000000000-CKWC8:1:1101:23020:4414 1:N:0:ATGCGCAG+TATCCTCT
TACGGAGGGTGCAAGCGTTATCCGGAATCATTGGGTTTAAAGGGTCCGTAGGCTGGCATATAAGTCAGTGGTGAAAGGCTGTGGCTCAACTGTAGCATTGCCATTGATACTGAATGACTTGAATTATAGTGACGTGGTTAGAATATGTAGTGTAGCGGTGAAATGCATAGATATTACATAGAATACCGATTGCGAAGGCAGATCACTAATAATTTATTGACGCTAAGGGACGAAAGCGTGGGTAGCGAACAGGATTAGATACCCTGGTAGTCCACGCCGTAA
+
FGGGGGEG+F,BFGGGGFEGGDFGGGGDEDFGGGGGGEFFFFGEGEFE,CBC9,C?,,:,CE<FFGDG,CFFFFFF,,,CF=,EF@FCGG,,C<@,E<EFGF,CFFEFGGCBAF,,,:AFGG8EFFG,,7CF,?CFG=DDFFGG,CDFGGGGGGGGGDGGGFFFGGFF:9EFGGEEGF,EGFFGGGGGGGEFG>GGGDCGEGGGGGGGG7+4?,,@9CFFGGG=*8C6=FGGGCD>FG<EGD5<?FGGGG>F::4:>FFFGGFF44CFDFDF6F@BF059DD
@M02352:288:000000000-CKWC8:1:1101:4815:4448 1:N:0:ATGCGCAG+TATCCTCT
TACGGAGGGGGTTAGCGTTGTTCGGAATTACTGGGCGTAAAGCGTACGTAGGCGGATCAGAAAGTAGGGGGTGAAATCCCAGGGCTCAACCCTGGAACTGCCTCCTAAACTCCTGGTCTTGAGTTCGAGAGAGGTGAGTGGAATCCCAAGTGTAGAGGTGAAATTCGTAGATATTTGGAGGAACACCAGTGGCGAAGGCGGCTCACTGGCTCGATACTGACGCTGAGGTACGAAAGTGTGGGGAGCAAACAGGATTAGATACCCTGGTAGTCCACACCGTAA
+
GGGGGGGGGGGGGGGGGGGGGGGGGGGGGGGGGGGGGGGGGGGGGGGGGGGGGFGGGDFFDGGGGGGGDGGGGGGGGGGGGGGGGGGGGGGGGGGGGGGGGGGGGGGGGGGGGGGGGGGGGGGGGGGGGGGGGGGGGGGGGGGGGGGGGGGGGGGGGGGGGGGGGGGECFGGGGGFGGGGGGGGGGGGGGGGGGGGGCGGGGGGGGGGGGFCGGGGGGGGGCEEEDGGGGGDGGGDGGGGGGFF>EGGGGFF::7CBFA4EGFGFFGFAFFFFFFF?:B1CC
@M02352:288:000000000-CKWC8:1:1101:16428:4458 1:N:0:ATGCGCAG+TATCCTCT
TACGGAGGATCCAAGCGTTATCCGGAATCATTGGGTTTAAAGGGTCCGTAGGTGGATGATTAAGTCAGAGGTGAAATCCTGCAGCTCAACTGTAGAATTGCCTTTGATACTGGTTATCTTGAGTTATTATGAAGTAGTTAGAATATGTAGTGTAGCGGTGAAATGCATAGATATTACATAGAATACCAATTGCGAAGGCAGATTACTAATAATATACTGACACTGATGGACGAAAGCGTGGGGAGCGAACAGGATTAGATACCCTGGTAGTCCACGCCGTAA
+
GGGGGGGGGGGGGGGGGGGGGGGGGGGGGGGGGGGGGGGGGGGGGGGGGGGGGGGGGGGGGGGGGGGGGGGGGGGGGGGGGGGGGGGGGGGGGGGGGGGGGGGGGGGGGGGGGGGGGGGGGGGGGGGGGGGGGGGGGGGGGGGGGGGGGGGGGGGGGGGGGGGGGGGGGGGGGGGGGGGGGGFGGGGGGGGGGGGGGGGGGFGGGGGGGGCGGGGGGGGGGGGGGGGGGFGGGGGFGGGGGGFFFFGGGGFFFFGGFFBFGGGGFFGFFFBBFGFFFFFFGG
@M02352:288:000000000-CKWC8:1:1101:26295:4460 1:N:0:ATGAGCAG+TATACTCT
TACGGAGGATCCAAGCGTTATCCGGAATTATTGGGCTTAAAGGGTCCGTAGGTGGATAATTAAGTCAGAGGTGAAATCTTGCCGATTAACGGTGAAATTGACTCTGATACTGGTTGTCTTGAGTTAGTATGAGGGGGTTAGAATATGTAGTGTAGCGGTGAAATGCATAGATATTACATAGAATACCAGTTGCGAAGGCAGATAACTAATAATCAACTGACACTGATGGACGAAAGCGTGGGGAGCGAACAGGATTAGATACCCTGGTAGTCCACGCCGTAA
+
G<<C;86:,;FG,6C6868CEF9CF@CF,@,666F8,,669E<F6C6@9EFC6CFE9,,CF,E??,?CEFFCFEFEA<59,?,74++8B?BGF++CF,,9,<E,,??EF?FG,C,8455,C5F?,,,:7,C?,6+8@38<FCFGGGD@,@<CFG;,@7>FCGBCFA,=A;C@CG,,,@3,3@F;C,D;,37;DECEE5:C5/12,,<;C,1=++54*+?<??6FGGG?9ACDC?DDGGDCC=>1()/77).811CG7?4F?+<**0<F9=A</2=394)4CD
@M02352:288:000000000-CKWC8:1:1101:19111:4521 1:N:0:ATGCGCAG+TATCCTCT
TACGGAGGGTGCAAGCGTTATCCGGAATCATTGGGTTTAAAGGGTCCGCAGGCGGTCAATTAAGTCAGAGGTGAAATACCATAGCTCAACTATGGAACTGCCTTTGATACTGGTTGACTTGAGTTATACGGAAGTAGATAGAATAAGTAGTGTAGCGGTGAAATGCATAGAGATTACTTAGAATACCGATTGCGAAGGCAGTCTACTACGTATATACTGACGCTCATGGACGAAAGCGTGGGTAGCGAACAGGATTAGATACCCTGGTAGTCCACGCCGTAA
+
GGGGGGGGGGGGGGGGGGGGGGGGGGGGGGGGGGGFGGGGGGGGFCGG7FGGGGG>FGFGGGGGGGGGGGGGGGGGGFFGF,?FGGGGGGG,FEFGGGGGGGGGGGGGGGGGGGGD,EFGGGGGF9FFA,@FCGGGGGGGGGGGC<FGGGGGGGGGGGGGGGGGGGGGGGG,DFGGG,?DGGGAFGGGGGGGGGGGGGGGGGGGGGGCC5;FG6FGGGGGGDGG5D7F9?FGGGGFGGDGGG5<:F<DEG>FFFGGFFFFGGGGFFGFFFBBFF?:>(87DG
@M02352:288:000000000-CKWC8:1:1101:13762:4524 1:N:0:ATGCGCAG+TATCCTCT
TACGGAGGGTGCAAGCGTTATCCGGAATCATTGGGTTTAAAGGGTACGTAGGCGGACTAATAAGTCAGAGGTGAAATCCCGCAGCTCAACTGTGGAACTGCATTTAAAACTGTTAGTCTTGAGTAATTGAGAAGTGGTTAGAATATGTAGTGTAGCGGTGAAATGCTTAGAGATTACATGGAATACCGATTGCGAAGGCAGATCACTAACACTATACTGACGCTGATGGACGAAAGCGTGGGTAGCGAACAGGATTAGATACCCTGGTAGTCCACGCCCTAA
+
GGGGGGGGGGGGGGGGGGGG,,CFFFGG<F<FGGG6,BFGGG9F,,CFFGGG9FGC+><5CEGGG<,CFFGGGGGGAFGG::+6FFGGGG9<FGGGGGGGG,EF,,CFFGGG9?,85CF?FGGG,,,CF,CA,@EF?>F,FF@F<DCD<FFFGGGGGGGGGGGGGG9EFFGGFG,,4@,E8FA>F:F7*F:BFGGGGGG,4*>CGGG95+0++?CFGGGFG*AC57@F96;CGGGFGGGGGG59?F3D:C@F?FGFDFFFGGGGFFGFFFAFFGF<>?)6CC
@M02352:288:000000000-CKWC8:1:1101:13778:4535 1:N:0:ATGCGCAG+TATCCTCT
TACGGAGGGTGCAAGCGTTATCCGGAATCATTGGGTTTAAAGGGTCCGTAGGCGGACTAATAAGTCAGAGGTGAAATCCCGCAGCTCAACTGTGGAACTGCCTTTGAAACTGTTAGTCTTGAGTTATTGTGAAGTGGTTAGAATATGTAGTGTAGCGGTGAAATGCTTAGAGATTACATGGAATACCGATTGCGAAGGCAGATCACTAACAATATACTGACGCTGATGGACGAAAGCGTGGGGAGCGAACAGGATTAGATACCCTGGTAGTCCACGCCCTAA
+
GGGGGFGGGGGGGGGGGGGGGGGGGGGGGGGGGGGGGGGGGGGGGGGGGGGGGGGGGGGGGGGGGGGGGGGGGGGGGGGGGGGGGGGGGGGGGGGGGGGGGGGGGGGGGGGGGGGGGGGGGGGGGGGGGGGGGGGGGGGGGGGFGGGGGGGGGGGGGGGGGGGGGGGGGGGGGFGFGGGGGGGFGGGGGGGGGGGGGGGGGGGGGGGGGGGGGGGGGGGGGGGGGGGGGGGGGGGFFGGGGGFFBFGGGGFFFFGGFFFFGGGGFFGF2=ABFGFFFFFFCF
@M02352:288:000000000-CKWC8:1:1101:6420:4559 1:N:0:ATGCGCAG+TATCCTCT
TACGGAGGGTGCAAGCGTTATCCGGAATCATTGGGTTTAAAGGGTCCGCAGGCGGTCAATTAAGTCAGAGGTGAAATACCATAGCTCAACTATGGAACTGCCTTTGATACTGGTTGACTTGAGTTATACGGAAGTAGATAGAATAAGTAGTGTAGCGGTGAAATGCATAGAGATCTGAAGGAATACCAGTGGCGAAGGCGACTTCCTGGCCTAGAACTGACGCTGAGGTGCGAAAGCGTGGGTAGCAAACGGGATTAGATACCCCGGTAGTCCACGCCGTAA
+
GGGGGGGGGGGGGGGGGGGGGGGGGCGGGGGGGGGGGGGGGGGGGGGGGGGGGGGGGGGGGGGGGGGGGGGGGGGGGGGGGGGGGGGGGGGGGGGGGGGGGGGGGGFGGGGGGGGGGGGGGGGGGGGGGGGC:FFGFFGGGGGGGGGFGGGGGGGGGGGGGGGGGGGGGGGGGGGGGGGGGGGFGGGGGGGGGGGGGGGGGGGGGGGGGGGFGGGGGGGGGGGGGGGGGGGGGGGFGGGGGGFFFFGFFGFFFFGGFFFFFGGG>DGF9EDFFGFFFFFFGD
@M02352:288:000000000-CKWC8:1:1101:26077:4566 1:N:0:ATGCGCAG+TATCCTCT
TACGGAGGGTCCGAGCGTTAATCGGAATTACTGGGCGTAAAGCGCACGCAGGCGGTTTGTTAAGCTAGATGTGAAAGCCCTGGGCTCAACCTGGGAATTGCATTTAGAACTGGCAGGCTAGAGTTTTGGAGAGGGGAGTGGAATTCCAGGTGTAGCGGTGAAATGCGTAGATATCTGGAGGAACATCAGTGGCGAAGGCGACTCCCTGGCCAAAGACTGACGCTCATGTGCGACAGTGTGGGTAGCGAACAGGATTAGATACCCTGGTAGTCCACACCGTAA
+
GG<C@;@@FBFFDGEGCFEGD,9CF:@D<E9CECDGEGGFFGFGEGGGEGGDGGG:>@?FCFAAFDFC<5FEFGFGF<F7FFD=FGGFGFFFD=DGFFGGFGFDF?CFDFDC8=FEGGFGD><CFF,3<FC7FGGGCCCFCFF:7DFF;:,,?;FFGCFGGCEFECF4::E,B+CB92C=8FFFFC<@CFFFCED88E>>CC=8<;E?C*>F56C88<CFCCC5?CC7AC7CC*55:<:<EEB>1@DD:CBFFFG=?FFBG7F6*<*7-94:FC486?EBGG
@M02352:288:000000000-CKWC8:1:1101:16327:4584 1:N:0:ATGCGCAG+TATCCTCT
TACGGAGGGTGCAAGCGTTACTCGGAATCACTGGGCGTAAAGAGCGTGTAGGCGGGTTTGTAAGTTTGAAGTGAAATCCAATGGCTCAACCATTGAACTGCTTTGAAAACTGCTTACCTAGAATATGGGAGAGGTAGATGGAATTTCTGGTGTAGGGGTAAAATCCGTAGAGATCAGAAGGAATACCGATTGCGAAGGCGATCTACTGGAACATTATTGACGCTGAGACGCGAAAGCGTGGGGAGCAAACAGGATTAGATACCCTGGTAGTCCACGCCCTAA
+
GGGGGGGGGGGGGGGGGGGGGFFGDGGGGGGCFGGGGGGGGGGGGGGGGGGGGGGGGGGGGGEGGGGGGCFFGGGGGGGGGGGGGGGGFGGEGE<FGFGGGGFFGGGGFFGGGGGGGGGGGFGGGGGGGGFFGGGGGGGGAFDGGGGGGGGGGGGGGGGGGGGGGGGGGGGGGGGGGGGFGGEGGFGGGGGGGGGGGGGGGGGFGGGGGGGGGGGGGGCFGGGGGGGGFGGGGGGFGGDGDGEFFFGGGGFFFBGGF?AFFGFCFFF?AFFBFGFFFFFFGG
@M02352:288:000000000-CKWC8:1:1101:11121:4596 1:N:0:ATGCGCAG+TATCCTCT
TACGGAGGGTCCAAGCGTTATCCGGAATCATTGGGTTTAAAGGGTGCGCAGGCGGTTTATTAAGTCAGTGGTGAAATCTCGGGGCTCAACTTCGAAACTGCCATTGATACTGATAAACTTGAGTTCAGTTGGAGTAGGCGGAATGTGTAGTGTAGCGGTGAAATGCTTAGATATTACACAGAACACCGATAGCGAAGGCAGCTTACTAAACTGATACTGACGCTGAGGCACGAAAGCGTGGGGAGCGAACAGGATTAGATACCCTGGTAGTCCACGCCGTAA
+
GGGGGGGGGGGGGGGGGGGGGGGGGCFGFGGGGGGGGGGGGGGGGGGGGGGGGGG:CFGGGGGGGGGGGGGGGGGGGGGGGFGGGGGGGGGGGGGGGGGGGEFGGGGGGGGGGGGFGGGGGGGGGGFGCCFFFFDCFFGGGGDFGGGGGFFFGGGGGGCFGGGGGGGGGGGGGFEGFGGGGGGFDFEEGGDGGGGEGGGGGGGFGGFFFGDFFGGGGFEFGGDEEGGFCGGDGGG>CEDGGGE:>FGGDGFFFFGC?FFFGGGGFF5@968>=FF?>?FFGG
@M02352:288:000000000-CKWC8:1:1101:22743:4626 1:N:0:ATGCGCAG+TATCCTCT
TACGGAGGGTGCAAGCGTTATCCGGAATCATTGGGTTTAAAGGGTCCGCAGGCGGATGTATCAGTCAGTGGTGAAATCCTACAGCTTAACTGTAGAACTGCCATTGATACTGTACATCTTGAATTCGGTCGAAGTGGGCGGAATGTGTCATGTAGCGGTGAAATGCATAGATATGACACAGAACACCGATAGCGAAGGCAGCTCACTAGGCCTGAATTGACGCTCAGGGACGAAAGCGTGGGGAGCGAACAGGATTAGATACCCTGGTAGTCCACGCCGTAA
+
GGGGGGGGGGGGGGGGGGGGGGGGGGGGGGGGGGGEGGGGGGGGGGGGGGGGGGGGGGGGGGGGGGGGGGGGGGGGGGGGGGGGGGGGGGGGGGGGGGGGGGGGGGGGGGGGGGGGFGGGGGGFGGFGGGFGDFGGGFGGGGGGGGGGGGGGGGGGGGGGGGGGGGGGGGGGGGGGGGGGGGGGGGGGGGGGGGGGEGGGGGEFFGGGGGGGGGGGGGGGGGGEEDFFFGGGGGGFGGGGGGFFFFGGGGEFFFGG?F>FGDGGFFGFFF>FFGFF>?EBDD
@M02352:288:000000000-CKWC8:1:1101:22971:4637 1:N:0:ATGCGCAG+TATCCTCT
TACGGAGGTGGCTAGCGTTGTCCGGAATTACTGGGCGTAAAGCGCACGTAGGCGGTACAGCAAGTATAGGGTGAAATCCCAGGGCCCAACCCTGGAACTGCCTTGTAAACTCCTGTTCTTGAGTTCGATAGAGGTGAGTTGAATTCCGAGTGTAGAGGTGAAATTCGTAGATATTCGGAGGAACACCAGTGGCGAAGGCGGCTCACTGGCTCTATACTGACGCTGGGGTACGAAAGTCTGGGGACCAAAACGGATTCAATACCCTGGTAATCCACACCGTAA
+
GCFC;,@C8@@,,;C<F@6@B,6,@@+DFGGGF@GGEFFEFGGEGGGGFGG,C@F4+8FD,BFFGC?A,BDA=45?F9FGF874:+@FGCFGGF7=FFDFGGG9,CD,@FFGDG838DFFD,BFDGG<93@@CC<FC7>,,7,=FFE:FF@*E7A<?7,<,F;;DE*?FF>;;B,@8CE7C:<C8FE1*?FFGE8*13B3?51/+<F785C6+0+<7<99EC=8*)/*2>F*2C7BC+:<F*80(05C*/))(-*1)*)13<C464*9:*66F4F((,)(*1
@M02352:288:000000000-CKWC8:1:1101:5239:4643 1:N:0:ATGCGCAG+TATCCTCT
TACGGAGGATCCAAGCGTTATCCGGAATCATTGGGTTTAAAGGGTCCGTAGGTGGATGATTAAGTCAGAGGTGAAATCCTGCAGCTCAACTGTAGAATTGCCTTTGATACTGGTTATCTTGAGTTATTATGAAGTAGTTAGAATATGTAGTGTAGCGGTGAAATGCATAGATATTACATAGAATACCAATTGCGAAGGCAGATTACTAATAATATACTGACACTGATGGACGAAAGCGTGGGGAGCGAACAGGATTAGATACCCTGGTAGTCCACGCCGTAA
+
GGFDG@FEEEGGGDFFGFEGGGGCGGEGGAGDFFGBCFECEGGGGGGGAGGGFFCEFGGGFGGGGGFFGGGFCFGGGGGGGF,CF=EGGGFGGGDGGC?,,BEFFGGFGFGGGGGGGGFDF<E?EFGGFGGGGGGGGGGGFD<EGDGFFGGEGFGGGGGGGCDEFGGGGGGG99ECFFGFCCFAD,@>FEG?9EGDGGGGGFFDGGGGCFGGGGGGGGFCGFCFFGGDGGG4CED;<ECEGGF0:>DGEDBF1<FF3FFFFG@D9>F@FFFAFFF04:DBGC
@M02352:288:000000000-CKWC8:1:1101:22986:4650 1:N:0:ATGCGCAG+TATCCTCT
TACGGAGGGGGTTAGCGTTGTTCGGAATTACTGGGCGTAAAGCGCACGTAGGCGGATCAGAAAGTATAGGGTGAAATCCCAGGGCTCAACCCTGGAACTGCCTTGTAAACTCCTGGTCTTGAGTTCGAGAGAGGTGAGTGGAATTCCGAGTGTAGAGGTGAAATTCGTAGATATTCGGAGGAACACCAGTGGCGAAGGCGGCTCACTGGCTCGATACTGACGCTGAGGTACGAAAGTGTGGGGAGCAAACAGGATTAGATACCCTGGTAGTCCACACCGTAA
+
GGGGGGGGGGGGGGGGGGGGGGGGGGGGGGGGGGGGGGGGGGGGGGGGGGGGGGGGGGGGGGGGGGGGCGGGGGGGGGGGGGGGGGGFFGGGGGGGGGGGGDGGGGGGGGGGGGGGGGGGGGGGGGGGGGGGGGGGGGGGGGGGGGGGGGGGGGGGGGGGGGFGGGGGGGGGGGGGGGGGGGGGGGGGGGGGGGGGGGGGGGGGGGGGGGGGGGFGGGGGGGGDGGGGCGGGGGGFGGGGEEE?FFGGFFF:?2FGFFFFGDGC@@GFF?AFFGF?BFFFGD
@M02352:288:000000000-CKWC8:1:1101:16583:4677 1:N:0:ATGCGCAG+TATCCTCT
TACGGAGGGTCCGAGCGTTATCCGGAATCATTGGGTTTAAAGGGTCCGCAGGCGGTCGATTAAGTCAGAGGTGAAATCCCATAGCTCAACTATGGAACTGCCTTTGATACTGGTTGACTTGAGTCATATGGAAGTAGATAGAATGTGTAGTGTAGCGGTGAAATGCATAGATATTACACAGAATACCGATTGCGAAGGCAGTCTACTACGTATGTACTGACGCTCATGGACGAAAGCGTGGGGAGCGAACAGGATTAGATACCCTGGTAGTCCACGCCGTAA
+
GDEEFCECECFGG@FFE@CGGGGCG7FGFFFCFFG@BFCECFCGGGGGGGGEGGGGGGGGGDGGGG<EDFCEDFGFGFFGCF8=E<AFGGFCFGGGGGGGGGGCBFGDGGGGGFGGCGGGGAGGGGDGGGGFFGGGGGGFGGDGDFGGGGDGGGGGGGGEGCFFFGFFGGGFGGGGGGGGGGGFGGGDGGGCFGEGGGGFGFFGGGGDFGGGGGGGGGCFGGGGGGGGFGGGDEGFGGDGEGB?>EGDEGFFF?4C?FAFCFC7@FFFAFFFFGFFFFFFGC
@M02352:288:000000000-CKWC8:1:1101:23999:4730 1:N:0:ATGCGCAG+TATCCTCT
TACGGAGGGTGCAAGCGTTATCCGGAATCATTGGGTTTAAAGGGTCCGTAGGCGGACTAATAAGTCAGAGGTGAAATCCCGCAGCTCAACTGTGGAACTGCCTTTGAAACTGTTAGTCTTGAGTTATTGTGAAGTGGTTAGAATATGTAGTGTAGCGGTGAAATGCTTAGAGATTACATGGAATACCGATTGCGAAGGCAGATCACTAACAATATACTGACGCTGATGGACGAAAGCGTGGGGAGCGAACAGGATTAGATACCCTGGTAGTCCACGCCGTAA
+
GGGGGGGGGGGGGGGGGGGGGGGGGGGGGGGGGGGGGGGGGGGGGGGGGGGGGGGGGGGGGGGGGGGGGGGGGGGFGEGGGG>FEFGFGGGGGFGFEGFGGGGGGGGGFFGGGGGGGGGGAFFGGGGGGGGGAFGGGGGGFG9FDGGGGGGGGGGGGGGGCGGGGGGFGGGFFFGGGGGGGGGG@FGGDGGGGGGGGGGGGGGGGGGEGGG7CBGFFECCGGGGDGGGFGFD=EGBFGGGGG><FFGGCGEFBBGGFFFFGFGGFFGFFFFAFGFBFF>1D9
@M02352:288:000000000-CKWC8:1:1101:5599:4738 1:N:0:ATGCGCAG+TATCCTCT
TACGGAGGGGGTTAGCGTTGTTCGGAATTACTGGGCGTAAAGCGCACGTAGGCGGATCAGAAAGTATAGGGTGAAATCCCAGGGCTCAACCCTGGAACTGCCTCCAAAACTATCAGTCTAGAGTTCGAGAGAGGTGAGTGGAATTCCAAGTGTAGAGGTGAAATTCGTAGATATTTGGAGGAACACCAGTGGCGAAGGCGGCTCACTGGCTCGATACTGACGCTGAGGTACGAAAGTGTGGGGAGCAAACAGGATTAGATACCCTGGTAGTCCACACCGTAA
+
GFGFEGEDG>F@F@FGGGGGGGGGG,@FFFFFFDGGGGGGDGGGGGGGGGGGGGGEGGGGFFGFFGGGCGGBFGGGGGGDGGGGGGGGGGGGGGGGGGGGGGGGGGFGDGGGGG=DFFGGFCGFFFE7CCFFECGFAFGGGGGGGGGGCGGFDEEGGGGGGGGFGGFGG5CGGGGGFGDEGGGGGGGGGGCFGEGGGCFEGGGGGGGGGGGGDGGGGGGGCEGGGDC:FGGGGGGFFCCGGCB?6EFGGFFFBFGF>F>BE9C9FFFFAFFA4>F>03:?GC
@M02352:288:000000000-CKWC8:1:1101:11322:4762 1:N:0:ATGCGCAG+TATCCTCT
TACGGAGGATCCAAGCGTTATCCGGAATCATTGGGTTTAAAGGGTCCGTAGGTGGATAATTAAGTCAGAGGTGAAATCCTGCAGCTCAACTGTAGAATTGCCTTTGATACTGGTTATCTTGAGTCGTTGTGAAGTGGTTAGAATATGTAGTGTAGCGGTGAAATGCATAGATATTACATAGAATACCAATTGCGAAGGCAGATCACTAACAACGTACTGACACTGATGGACGAAAGCGTGGGGAGCGAACAGGATTAGATACCCTGGTAGTCCACGCCGTAA
+
GGGGDGGGDEEFGGGGGGGGGGGGGG+F,E<FGGGGCFGGGGGGE@FGCFFCCFG<=FC96FGGCFGGEFGGGGGGFGGFGFCFG8FGGGF,B<F<F<FGGF,EFGGDGFGG<CFBFFGEGGGGF:A=FCF??FA<F:3AFGFG<,,C,FGGGGFGGGGGGGGGGGFGGGGGGGCFF9BCFGGFGGGF>F;?FCGGDGF6E86>>BF;:CFC8E:FGGGGGGFGGF9E60;DEGGFGGGGGGFFFF3DEGFFF?GFDFDFGGGGFFGFDFBFFGFFFFFFGG
@M02352:288:000000000-CKWC8:1:1101:23343:4800 1:N:0:ATGCGCAG+TATCCTCT
TACGGAGGGGGTTAGCGTTGTTCGGAATTACTGGGCGTAAAGCGCACGTAGGCGGATCAGAAAGTATAGGGTGAAATCCCAGGGCTCAACCCTGGAACTGCCTTATAAACTCCTGGTCTTGAGTTCGAGAGAGGTGAGTGGAATTGCGAGTGTAGAGGTGAAATTCGTAGATATTCGCAGGAACACCAGTGGCGAAGGCGGCTCACTGGCTCGATACTGACGCTGAGGTACGAAAGTGTGGGGAGCAAACAGGATTAGATACCCTGGTAGTCCACACCGTAA
+
GGFFGBCGGGGFGGGGGGGGGGGGFDFGGGGGGGGGGEGGGGGGGGGGGGGGGGGGGGGGGGGGGGGFGGGGGGGGGGGGGGGGGEFGGGGGGGGGGGGGGGGGGDGGGGGGGGGGGGGGGGGGGGGGGGGGGGGGFGGGGGDGGCGGEGGFGFGFGGGGGGGGGGGGGGGGGGGFGGC@CFGGGGGGGGGGGGGGGDFGGGGGGDGGGGGGGEGCGGGGGGGEGCFGGGGGGGGFGGGGGGFFFFFGGGFFFFGG<FDFGGFGFFGFAFBA?GFFF?E?CD
@M02352:288:000000000-CKWC8:1:1101:15784:4817 1:N:0:ATGCGCAG+TATCCTCT
TACGGAGGGTGCAAGCGTTATCCGGATTCACTGGGTTTAAAGGGTGCGTAGGCGGCCTGATTAGTCAGAGGTGAAAGGCTCCCGCTCAACGGGAGGATTGCCTTTGATACTGTTAGGCTTGAATTAGGTTGAGGTGGGCGGAATGTGGCATGTAGCGGTGAAATGCTTAGATATGCCATAGAACACCAATTGCGAAGGCAGCTCACTAGACCTATATTGACGCTGAGGCACGAAAGCGTGGGTAGCGAACAGGATTAGATACCCTGGTAGTCCACGCCCTAA
+
GGGGGGGGGGGGGGGGGGGGGGGGGGGGGGGGGGGGGGGGGGGGGGGGGGGGGGGGGGGGGGGGGGGGGGGGGGGGGGGFFGGGGGGGGGEGGGGGGGGGGGGGGGGGGGGGGGGGGGGGGGGGGGFGGGGGGGGGGGGGGGGGGGGGGGGGGGGGGGGGGGGGGGGGGGGGGGGGGGGGGGGGGGGGGGGGGGGGGGGGGGGGGGGGGGGGGGGGGGFGGGGEGCFGGEGGGGGFGGGGGGFFFFGGGGFFFFGGFFFFGGGGFFFFFFFFFGFBFFFFGG
@M02352:288:000000000-CKWC8:1:1101:9911:4824 1:N:0:ATGCGCAG+TATCCTCT
TACGGAGGGTGCAAGCGTTATCCGGAATTACTGGGTTTAAAGGGTGCGTAGGCGGCCTGATAAGTCAGAAGTGAAAGTTATCCGCTCAACGGGGAAATTGCTTTTGATACTGTCGGGCTTGAATCAGGATGAGGTAAGCGGAATGTGACAAGTAGCGGTGAAATGCATAGATATGTCATAGAACACCAATTGCGAAGGCAGCTTACTAGACCTCGATTGACGCTGAGGCACGAAAGCGTGGGTAGCGAACAGGATTAGATACCCTGGTAGTCCACGCCCTAA
+
GFGFGFDEEEFGGAGGGFEGGGFGG:FGGFGGGFGCBFF<CFFGGGGGGGGGGDGGGGG=FFGGGGGGGCFFGGGFGGGGGGFEGEGGGGGGGGGGGGGGGGGGFFGDFGGGGGGGGGGGGGDGGGGGFGFFGGGGGGGGGGGGGGCFGFFGGFGCGFGGGGGGFGGGGGGGFGGGCFFGGGGC:FGGGGGFGGGGGGGGGGD<ECFGGGGGGGGGFGGGGGGGGGGGGGGGGDGFGGGDGGFFFFGGGGFFFFGG3FAFEFEGFFGFFFFFFGF?>FFFGG
@M02352:288:000000000-CKWC8:1:1101:4620:4840 1:N:0:ATGCGCAG+TATCCTCT
TACGGAGGGTCCAAGCGTTATCCGGATTTATTGGGCTTAAAGGGTCCGTAGGCGGTCTTATAAGTCAGAGGTGAAATCCCATTGCTCAACGATGGAACTGCCTTTGATACTGTAGGTCTTGAATATATTTGAAGTAGGCGGAATATGTAGTGTAGCGGTGAAATGCATAGATATTACATAGAACACCAATTGCGAAGGCAGCTTACTAAGATATTATTGACGCTGATGGACGAAAGCGTGGGTAGCGAACGGGATTAGATACCCCGGTAGTCCACGCCGTAA
+
GDFFCEGDCBEFG@FGGCE7CFEEG7FFGCGGGEG,CFF6-E6F<@EF@FFEGGD+@FGFGFGGFG9EFGGEDFGGGGED<?,5C<BEFD+9?=BECFGDG@,5:<F?FFB?FGCEF<FGG,<D<FFFFGGGCFFGFGGC=F+=<=<C<BFCFCEC@B<>FFGGFC;CCGFEFEFGG?FEGGGFGGFFGGGGGEECECCEGEF9:<?9+>7CCEFCCFFGFEGCEDGGGF*/:?C54=98CGEF6FGD5D><:294.96@GG?*8B)07;>AFGFF;:B;<7
@M02352:288:000000000-CKWC8:1:1101:21760:4861 1:N:0:ATGCGCAG+TATCCTCT
TACGGAGGGTGCAAGCGTTATCCGGAATCATTGGGTTTAAAGGGTCCGCAGGCGGTCAATTAAGTCAGAGGTGAAATCCCATAGCTTAACTATGGAACTGCCTTTGATACTGGTTGACTTGAGTTATACGGAAGTAGATAGAATAAGTAGTGTAGCGGTGAAATGCATAGATATTACTTAGAATACCGATTGCGAAGGCAGTCTACTACGTATATACTGACGCTCATGGACGAAAGCGTGGGGAGCGAACAGGATTAGATACCCTGGTAGTCCACGCCGTAA
+
GGGGGGGGGGGGGGGGGGGGGGGGGGGGGGGGGGGBCFGGGGGGGGGGGGGGGGGGGGGGGGGGFGGGGGGGGGGGGGGGGGFGGGGGGGGGGGGGGGGGGGGGGGGGGGGGGGGGGGGGGGGGGGGGGGGGDGGGGGGGGGGGGGGGGGGGGGGGGGGGGGGGGGGGGGGGGGGGGCGGFGGFGGGGGGGGGGGGGGGGGGGGGGGGGGGGGGGGGGGGGGGGGGGGGGGGGGGFGGGGCGFFFFGGGGFFFFFF>FFFGGGGFFGFFFAFFGFFFFFFGG
@M02352:288:000000000-CKWC8:1:1101:24798:4883 1:N:0:ATGCGCAG+TATCCTCT
TACGGAGGATCCAAGCGTTATCCGGAATCATTGGGTTTAAAGGGTCCGTAGGTGGATAATTAAGTCAGAGGTGAAATCTTGCCGCTTAACGGTAAAATTGCCTTTGATACTGGTTGTCTTGAGTTATTATGAAGTGGTTAGAATATGTAGTGTAGCGGTGAAATGCATAGATATTACATAGAATACCAATTGCGAAGGCAGATCACTAATAATATACTGACGCTGATGGACGAAAGCGTGGGTAGCGAACGGGATTAGATACCCCGGTAGTCCACGCCGTAA
+
GGGGGGGGDFDGGGGGGGGGGGGGGGGGGGGGGGGFGGGGGGGGGGGGGGGGGGGGGGGGGGGGGGGGGGGGGGGGGGGGGGGGCFFGGGGGGGGGGGGGGGGGGGGGGGGGGGGGGGGGGGGGGGGGGGGG9FGGGGGGGGGGGGGGGGGGGGGGGGGGGGGGGGGGGGGGGFGFGGCFGFGFGGFGGGGCGGGGGGGGGGGGGGGGGGGGGG@FCGGGG>EEGGGGGEGGGGGFGGGGDGFF?FGGGGFFFFGGDFFFGGGFFEGE>FFBFGFF>FFFGD
@M02352:288:000000000-CKWC8:1:1101:7020:4898 1:N:0:ATGCGCAG+TATCCTCT
TACGGAGGGGGTTAGCGTTGTTCGGAATTACCGGGCGTAAAGCGTACGTAGGCGGATTGGAAAGTAGGGGGTGAAATCCCAGGGCTCAACCCTGGAACTGCCTCCTAAACTATCAGTCTAGAGTTCGAGAGAGGTGAGTGGAATTCCAAGTGTAGAGGTGAAATTCGTAGATATTTGGAGGAACACCAGTGGCGAAGGCGGCTCACTGGCTCGATACTGACGCTGAGGTACGAAAGTGTGGGGAGCAAACAGGATTAGATACCCTGGTAGTCCACACCGTAA
+
GGGGGCFGGGGGGGGGGGGGGGGGGGGGGGGGGGGGGGEGGGGGGGGGGGGGGGGDGGGGGGGGGGGGGGGGGGGGGGGGGGGGGGGGGGEGGGGGGGGGGGGGGGFGGGGGGGFGGGGGG,DFGGGGGGGGGGGGFGGGGGGGGGGGGGGCF@FGGGGGGGE?FGGGGGEGGGGGGGFFGGGGGGGGGGGFGGGGGGGGGGGGFGGGGGGGGGEGGGGGFC=EGGGCFGGGGGGFFFCGGGF<;FGCFGFFF:6FBFFF?EEFFFG?>FDF@*??B?D?<C
@M02352:288:000000000-CKWC8:1:1101:13982:4950 1:N:0:ATGCGCAG+TATCCTCT
TACGGAGGGTGCGAGCGTTAATCGGAATTACTGGGCGTAAAGCGCATGCAGGTGGTTCATTAAGTCAGATGTGAAAGCCCGGGGCTCAACCTCGGAACTGCATTTGAAACTGGTGAACTAGAGTGCTGTAGAGGGGGGTAGAATTTCAGGTGTAGCGGTGAAATGCGTAGAGATCTGAAGGAATACCAGTGGCGAAGGCGGCCCCCTGGACAGACACTGACACTCAGATGCGAAAGCGTGGGGAGCAAACGGGATTAGATACCCCGGTAGTCCACGCCGTAA
+
GGGGGGGGGGGGGGGGGGGGGGGGGGGGGGGGGGGGGGGGGGGGGGGGGGGGGGGGGGGGGGGGGGGGGGGGGGGGGGGGGGGGGGGGGGGGGGGGFFGGFGGGGGGGGGGGGGGGGGGGGGGGGGGGGGGGGGGGGGGEGGGGGGGGGGGGGGGGGGGGGGGGGGGGGGGGGGGGGGGGGGGGGGGGGGGGGGGGGGGGGGGGGGGGGGGGGGGGGGGGGGGFGGGGGGGGGGGFGGGGGGFFFFGGGGFFFFGGFFFFGGGFFFGBBBDAFGFFFFFFGG
@M02352:288:000000000-CKWC8:1:1101:7075:4979 1:N:0:ATGCGCAG+TATCCTCT
TACGGAGGGTCCAAGCGTTATCCGGAATCATTGGGTTTAAAGGGTGCGCAGGCGGTTTATTAAGTCAGTGGTGAAATCTCGAGGCTCAACCTCGAAACTGCCATTGATACTGATAAACTTGAGTTCAGTTGGAGTAGGCGGAATGTGTAGTGTAGCGGTGAAATGCTTAGATATTACACAGAACACCGATAGCGAAGGCAGCTTACTAAACTGATACTGACGCTGAGGCACGAAAGCGTGGGGAGCGAACAGGATTAGATACCCTGGTAGTCCACGCCGTAA
+
GGGGGEFGGGGGGGGGGGGGGGGGGGGGGGGGGGGGGGGGGGGGGGGGGGGGGGGFGGGGGGGGGGGGGGGGGGGGGGGGGGGGGGGGGGGGGGGGGGGGGGGGGGGGGGGGGGGGGGGGGGGGGGGGGGGGGGGDFGGGGGGGGFGGGGGGFCFFGGGGGGGFGGGFCFGGGGGGGGGGGGGGGGGGGGGGGGGGGGGGGGGFGGGGFGGGGGGGGGGFGGGGGGGGGGGGGGGEGGGGGGF<>BGGGGBFBFGGFFFFGGGG@FGFFFFFFGFF;FFFGD
@M02352:288:000000000-CKWC8:1:1101:7094:4980 1:N:0:ATGCGCAG+TATCCTCT
TACGGAGGGTCCAAGCGTTATCCGGAATCATTGGGTTTAAAGGGTGCGCAGGCGGTTTATTAAGTCAGTGGTGAAATCTCGAGGCTCAACCTCGAAACTGCCATTGATACTGATAAACTTGAGTTCAGTTGGAGTAGGCGGAATGTGTAGTGTAGCGGTGAAATGCTTAGATATTACACAGAACACCGATAGCGAAGGCAGCTTACTAAACTGATACTGACGCTGAGGCACGAAAGCGTGGGGAGCGAACAGGATTAGATACCCTGGTAGTCCACGCCGTAA
+
GGGGGGGGGGGGGGGGGGGGGGGGGGGGGGGGGGGFGGGGGGGGGGGGGGGGGGGFGGGGGGGGGGGGGGGGGGGGGGGGGGGGGGGGGGGGGGGGGGGGGGGGGGGGGGGGGGGGGGGGGGGGGGGGGGGGGGGGGGGGGGGGGBFGGGGGGGGGGGGGGGFGGGGGGGGGGGGGGGGGGGFGGGGGGGGGGGGGGGGGGGGFGGGGGGGGGFGGGGGGGGGGGGGFGGGGGGGFGGGDGGFF9EGGGGFFFFGGBFFFGGGGFFGFAFFF=C?69BFFGG
@M02352:288:000000000-CKWC8:1:1101:17861:5015 1:N:0:ATGCGCAG+TATCCTCT
TACGGAGGGTGCAAGCGTTATCCGGAATCATTGGGTTTAAAGGGTCCGTAGGCGGATAGATAAGTCAGAGGTGAAATCCTGCAGCTCAACTGTAGAATTGCCTTTGAAACTGTTTATCTTGAGTTATTGTGAAGTGGTTAGAATATGTAGTGTAGCGGTGAAATGCTTAGAGATTACATGGAATACCGATTGCGAAGGCAGATCACTAACAATATACTGACGCTGATGGACGAAAGCGTGGGGAGCGAACAGGATTAGATACCCTGGTAGTCCACGCCGTAA
+
GGGGGGECGGGGGGGGGGGGFGGGGEGGGGGGGGGCGGGGGGGGGGGGGGGGGGGGGGGGGGGGGGGGGGGGGGGGGGGGGGGGGGGGGGGGGGGGGGGGGGGGGGGFDGGGGGGGGGGGGGGGGGGGGGGGFGGGFFGGGGGGGGGGGGGG;=AFEGGCFCFGGGGGGGFGFGGGGGGGGGFFDEG8FCFGGDCEGGGGGGCFGGGGGGGGGGGGGGGGGGGGGGGGGGFDGGGFGGGGGG3<>DGDEGFFFFFG?=<FFCFG=FF69?BF?FFFFBFFGG
@M02352:288:000000000-CKWC8:1:1101:16502:5049 1:N:0:ATGCGCAG+TATCCTCT
TACGGAGGGGGTTAGCGTTGTTCGGAATTACTGGGCGTAAAGCGTACGTAGGCGGATTGGAAAGTTGGGGGTGAAATCCCAGGGCTCAACCCTGGAACTGCCTCCAAAACTATCAGTCTAGAGTTCGAGAGAGGTGAGTGGAATTCCAAGTGTAGAGGTGAAATTCGTAGATATTTGGAGGAACACCAGTGGCGAAGGCGGCTCACTGGCTCGATACTGACGCTGAGGTACGAAAGTGTGGGGAGCAAACAGGATTAGATACCCTGGTAGTCCACACCGTAA
+
GGGGGGGGGGGGGGGGGGGGGGGGGGGGGGGGGGGGGGGGGGGGGGGGGGGGGGGGGGGGGGGGGGGGGGGGGGGGGGGGGGGGGGGGGGGGGGGGGGGGGGGGGGGGGGGGGGGGGGGGGGGGGGGGGGGGGGGGGGGGGGGGGGGGGGGGGGGCGGGGGGGGGGGGGGGGGGGGGGGGGGGGGGGGGGGGGGGGGGGGGGGGGGGGGGGGGGGGGGGGGGGGGGGGGGGGGGGFGGGGGGFFBFGGFGFFFFGGFFFFGGGGFFGFFFFFFGFFFFFFGG
@M02352:288:000000000-CKWC8:1:1101:13776:5086 1:N:0:ATGCGCAG+TATCCTCT
TACGGAGGATCCAAGCGTTATCCGGAATCATTGGGTTTAAAGGGTCCGTAGGTGGATGATTAAGTCAGAGGTGAAATCCTGCAGCTCAACTGTAGAATTGCCTTTGATACTGGTTATCTTGAGTTATTATGAAGTAGTTAGAATATGTAGTGTAGCGGTGAAATGCATAGATATTACATAGAATACCAATTGCGAAGGCAGATTACTAATAATATACTGACACTGAGGCACGAAAGCGTGGGGAGCGAACAGGATTAGATACCCTGGTAGTCCACGCCGTAA
+
GGGGGGGGGGGGGGGGGGGGGGGGGGGGGGGGGGGEGGGGGGGGGGGGGGGGGGGGGGGGGGGGGGGGGGGGGGGGGGGGGGGGGGGGGGGGGGGGGGGGGGGGGGGGGGGGGGGGGGGGGGGGGGGGGGGGGGGGGGGGGGGGGGGGGGGGGGGGGGGGGGGGGGGGGGGGGGGGGGGGGGGGGGGGGGGGGGGGGGGGGGGGGGGGGGGGGGGGGGGGGGGGGGGGGGGGGGGFGGGGGGFFFEGGGGFF?FGGFFFFGGGGFFGFBFFFFGFFFFFFGG
@M02352:288:000000000-CKWC8:1:1101:20374:5112 1:N:0:ATGCGCAG+TATCCTCT
TACGGAGGATCCAAGCGTTATCCGGAATCATTGGGTTTAAAGGGTCCGTAGGTGGATGATTAAGTCAGAGGTGAAATCCTGCAGCTCAACTGTAGAATTGCCTTTGATACTGGTTGTCTTGAGTTATTATGAAGTAGTTAGAATATGTAGTGTAGCGGTGAAATGCATAGATATTACATAGAATACCAATTGCGAAGGCAGATTACTAATAATATACTGACACTGATGGACGAAAGCGTGGGGAGCGAACAGGATTAGATACCCTGGTAGTCCACGCCGTAA
+
GGGGGGGGGGGGFGGGGGGGGGGGGGGGGGGGGGGGGGGGGGGGGGGGGGGGGGGGGGGGGGGGGGGGGGGGGGGGGGGGGGGGGGGGGGGGGGGGGGGGGGGGGGGGGDGGGGGGGGGGGFGGGGGGGGGGGGGGGGGGGGFGGGGGGGGGGGGGGGGGGGGGGGGGGGGGGGGGGGGGGGGGGGGGFGGGGGGGGGGGGGGGGGGGGGGGGGGGGGFGFFEGGGGGGFGGGGGFCGDEGGEDFFGGGGFFFFGGFFAFCGGGFFGFA64<FGFFF?FFGG
@M02352:288:000000000-CKWC8:1:1101:15894:5121 1:N:0:ATGCGCAG+TATCCTCT
TACGGAGGGTCCAAGCGTTATCCGGAATCATTGGGTTTAAAGGGTCCGCAGGCGGTCAATTAAGTCAGAGGTGAAAGCCCATCGCTCAACGATGGAACTGCCTTTGATACTGGTTGACTTGAGTTATACGGAAGTAGATAGAATAAGTAGTGTAGCGGTGAAATGCATAGATATTACTTAGAATACCGATTGCGAAGGCAGTCTACTACGTATATACTGACGCTCATGGACGAAAGCGTGGGGAGCGAACAGGATTAGATACCCTGGTAGTCCACGCCGTAA
+
GGGGGGGGGGGGGGGGGGGGGGGGGGGGGGGDGGGGGDFFGGGGGGGGGGGGGGGGGGGGGGGGGGGGGGGGGGGGGGGGGGGGGGGGGGGGGGGGGGGGGGGGGGGGGGGGGGGGGGGGGGGGGGGGGGGGGGGGGGGGGGGGGGGGGGGGGGGGGGGGGGGGGGGGGGGGGGFGGFGGGGGGGGGGGGGGGGGGGGGGGGGGGGGGGGCCFGGGGGGGGGGEEGGGGGGGGGGFGGGGGGFB>EDGGGFFFFGGFFFFCGGGFFGFFFAFFGFFBFF>GD
@M02352:288:000000000-CKWC8:1:1101:15969:5133 1:N:0:ATGCGCAG+TATCCTCT
TACGGAGGGGGTTAGCGTTGTTCGGAATTACTGGGCGTAAAGCGTACGTAGGCGGATTGGAAAGTTGGGGGTGAAATCCCAGGGCTCAACCCTGGAACTGCCTCCAAAACTATCAGTCTAGAGTTCGAGAGAGGTGAGTGGAATTCCAAGTGTAGAGGTGAAATTCGTAGAAATTTGGAGGAACACCAGTGGCGAAGGCGGCTCACTGGCTCGATACTGACGCTGAGGTACGAAAGTGTGGGGAGCAAACAGGATTAGATACCCTGGTAGTCCACACCGTAA
+
GGGGGEGGGGGFGFGGGGGEGGGGGGGGGGGGGGGGGGGGGGGGGGGGGGGGGGGGGGGGGGGGGGGGGGGGGGGGGGGGGGGGGGGGGGGGGGGGGGGGGGDGGGGGGGGGGGGGGGGGGGGGGGGGGGGGGGGGGGGGGGGGGGGGGGFGGGFFGGGGGGGGGGGGGGG:EFGGGGGGGGGGGGEGGGGGGGGGGGGGGGDGGGGGGGGGGGGGGGGGGGGGEGGFGGFCGCDBGGGCEGE?>:F<FGFF:?FGFFFFGGGGFFGFFFFFFGF:?BFFGG
@M02352:288:000000000-CKWC8:1:1101:22938:5138 1:N:0:ATGCGCAG+TATCCTCT
TACGGAGGGGGTTAGCGTTGTTCGGAATTACTGGGCGTAAAGCGTACGTAGGCGGATTGGAAAGTTGGGGGTGAAATCCCAGGGCTCAACCCTGGAACTGCCTCCAAAACTATCAGTCTAGAGTTCGAGAGAGGTGAGTGGAATTCCAAGTGTAGAGGTGAAATTCGTAGATATTTGGAGGAACACCAGTGGCGAAGGCGGCTCACTGGCTCGATACTGACGCTGAGGTACGAAAGTGTGGGGAGCAAACAGGATTAGATACCCTGGTAGTCCACACCGTAA
+
GGGGGFCGGGGEGGGGGGGGGGGGGGGGGGGGGGGGGGGGGGGGGGGGGGGGGGGGGGGGFFFGGGFFGGGGGGGGGGGGGGGGGGGGGGGGGGGGGGGGGGGGGGGGGGGGGGGGGGGGGFGGGGGGGGGGGGGGGGGGGGGGGGGGGGGGGGGCGGGGGGGGGGGFGGGEFG?CFGGGGGGGGGGGGGGGGG>ECEGGGGGGGGGGGGGFEEGGECGGGGGGGGGGGGGGGGGFGGFFGEE?FDGGGC:?<FFGFFFFGGFGFFGFF?3:FFFBFFF:5C
@M02352:288:000000000-CKWC8:1:1101:20652:5146 1:N:0:ATGCGCAG+TATCCTCT
TACGGAGGATCCAAGCGTTATCCGGAATCATTGGGTTTAAAGGGTCCGTAGGTGGATGATTAAGTCAGAGGTGAAATCCTGCAGCTCAACTGTAGAATTGCCTTTGATACTGGTTATCTTGAGTTATTATGAAGTGGTTAGAATATGTAGTGTAGCGGTGAAATGCATAGATATTACATAGAATACCAATTGCGAAGGCAGATCACTAATAATCAACTGACACTGATGGACGAAAGCGTGGGGAGCGAACGGGATTAGATACCCCGGTAGTCCACGCCGTAA
+
GGGGGGGGGGGGGGGFGEGGGGGGGFEGGGGGGGGFGGGGGGGGGGGGFGGGFGGGGGGGGGGGGGGGGGGGGGGGFFGGGGGGGGGGGGGGGGGGGGFGGGGGGGGGGGGGGGGGGGGGGGGGGGGGGGGGGGGGGGGGGGGGGGGGGGGGGGGGGGGGGGGGGGGGGGGGGGGGGGGGGGGFGGGGGGGFGGGGGGGGGGGGGGGFGGGGGGGGGGGGGGGGGGGGGGGGGGGFGGDGGGEFFFGGGGFFFFGC<FAFGGDGFEDFFFFAFGFF>FF6DD
@M02352:288:000000000-CKWC8:1:1101:20670:5171 1:N:0:ATGCGCAG+TATCCTCT
TACGGAGGGTGCAAGCGTTACTCGGAATCACTGGGCGTAAAGAGCGTGTAGGCGGGTTTGTAAGTTTGAAGTGAAATCCAATGGCTCAACCATTGAACTGCTTTGAAAACTGCTTACCTAGAATATGGGAGAGGTAGATGGAATTTCTGGTGTAGGGGTAAAATCCGTAGAGATCAGAAGGAATACCGATTGCGAAGGCGATCTACTGGAACATTATTGACGCTGAGACGCGAAAGCGTGGGGAGCAAACAGGATTAGATACCCTGGTAGTCCACGCCCTAA
+
GGGGGGGGGGGGGGGGGGGEGFGGGGGGGGGGGGGGGGEFGFGGGGEGGGGGGGGGGGGGGGGGFFGGGFFGGGGGGGGGGGGGGGGGGGGGGGGGGGGGGGGGGGGGGGGGGGGGGGGGGGFFGGGGGGGGGGGGGGGGGGGGGGGGGGGGGGGGGGGGGGGGGGGGGGGGGGGGGGGGGGGFFGGGGGGGGGGGGGGGGGGGGGGGGGGGGGGGGFEGGGGGGGGGFGD3EGGEGGGEEGEBFDFF<FFF?FGG?FFFGGGGFFGFFFFFFGF66?DBGF
@M02352:288:000000000-CKWC8:1:1101:11337:5198 1:N:0:ATGCGCAG+TATCCTCT
TACGAGGGGTGCAAGCGTTAATCGGAATTACTGGGCGTAAAGCGTTCGTAGGCGGTCTATTAAGCAAGATGTGAAAGCCCAGGGCTCAACCTTGGAACTGCATTTTGAACTGGTAGACTAGAGTACTGTAGAGGGTGGTGGAATTTCCAGTGTAGCGGTGAAATGCGTAGAGATTGGAAGGAACATCAGTGGCGAAGGCGGCCACCTGGACAGATACTGACGCTGAGGAACGAAAGCGTGGGGAGCGAACAGGATTAGATACCCTGGTAGTCCACGCCGTAA
+
GGGGDFGGGGGGGGGGGGGGFGGGGGGGGGGGGGGGGGGGGGGGGGGGGGGGGGGGGGGGGGGGGCFGGGGGGGGGGGGGGGGGGGGGGGGGGGGGGGGGGG9DFGFECFGGGGGFGGGGFGGGGGCFGGGGGGGEFFGGGGGGGGGGGGGGGFGGGGGGGFGGGGGGGGG9?FFGGGGGGGGGGGGGGGGGGGGGGGGGGG=EFFGGGGGGGGGGGGGGGGGGGGGGGGGGGGGFGGGGGGFF9EDCGGFFFFGGFFBFG7FCFFFFFFFBFFFBBB@BGD
@M02352:288:000000000-CKWC8:1:1101:22741:5209 1:N:0:ATGCGCAG+TCTCCTCT
TACGGAGGATCCAAGCGTTATCCGGAATCATTGGGTTTAAAGGGTCCGCAGGCGGTCAATTAAGTCAGCGGTGAAAGCCCATTGCTCAACGACGGAACCCCCTTTGATCTTGGTTGACTTGAGTTATACGGAAGTAGATAGAATATTTAGTGTAGCGTTGAATTCCATATATATTACCTAAAATACCGATTCCGAAGGCAGTCTCCTACGTACATACTGACGCTCATGGACGAAAGCGTGGGTACCGACCAGGATTAGTTACCCTGGTAGTCCACGCCGTAA
+
GFFEECEE76CF9<@FE,8FFFECF@@F,CFCFAF6:FF<9FCCEF@FEFF>FCC>F,<FEFFDGFCG<CC=:F,C,,,BE8,<E,C<FEC7:+++8@++B@F8:,5,,,<B,C++,7C,C,>>,@FCGEE7+5@EGD,,>F9F,,,37,7@3<,,511**@;;,23,,,5,2@,,6,,,,73@9BFG1CE+?87CE5>8*50+,?ECF*;6**+++25++1*;5)C9++73==5>G5CE*:0))11CED)<30C:<?)1:++**)*0./.6=76(((.45*
@M02352:288:000000000-CKWC8:1:1101:9763:5212 1:N:0:ATGCGCAG+TATCCTCT
TACGGAGGTTCCAAGCGTTATCCGGAATCATTGGGTGTAAAGGGTGCGCAGGCGGTTTATTAAGTCAGTGGTGAAATCTCGGGGCTCAACTTCGAAACTGCCATTGATACTGATAAACTTGAGTTCGGTTGGAGTAGGCGGAATGTGTAGTGTAGCGGTGAAATGCTTAGATATTACACAGAACACCGATAGCGAAGGCAGCTTACTAAACTGATACTGACGCTGAGGCACGAAAGCTAGGGGAGCGAACAGGATTAGATACCCTGGTAGTCCACGCCGTAA
+
GGGG-FFG,,;C<FGGGGGGG,CFE@:FCF<EGGG@,@FGGGGGGEGGCFGG:FG@F:<FFGGGGGGG?CFGGGGGGCFG8BFGGGGGGGDF,CFGEGGGG<5FGGGCGFGGGC,85EFEGGCFGG+>F+C+,@FG<F@FGGGG,@FGCGGGGGGGGGGG7F?FGG9CFFGGGGCGGG928FGGFGG=F**;CEGG*BGGGGGGGGG?+@CCGFGC9E@FG8CGGGGG5EGDDGDFG+23AF59BFGGG)7?BFGGFFBFGGGGF4DFFFFF4*/8>?F9DD
@M02352:288:000000000-CKWC8:1:1101:11133:5240 1:N:0:ATGCGCAG+TATCCTCT
TACGGAGGGGGTTAGCGTTGTTCGGAATTACTGGGCGTAAAGCGTACGTAGGCGGATTGGAAAGTTGGTGGTGAAATCCCAGGGCTCAACCCTGGAACTGCCTCCAAAACTATCAGTCTAGAGTTCGAGAGAGGTGAGTGGAATTCCAAGTGTAGAGGTGAAATTCGTAGATATTTGGAGGAACACCAGTGGCGAAGGCGGCTCACTGGCTCGATACTGACACTGAGGTACGAAAGTGTGGGGAGCAAACAGGATTAGATACCCTGGTAGTCCACACCGTAA
+
GGGGGGGG++686DFGGGGDF<FEGGCGGGAFGGGC@FGGGG9F?4CFGGGG@FGG7+B?,CFGG9,E+:FGGGGG,:?=<,DFGGGGGGGCG<<FG=FGGC=,8,D<DGGC9FDGGGGFGGGGDG+,>FGGGGGG:F<FCFGGGG9@@FGGGGG;FGGGGGGG;E:CFGGGGGF@;CF7CGGGCGG7<F:FGGGGGGG8EGGGGGGGGF7<C5*AEGGGG+AFGG+A<9CGGGGFGGGGGG3:1>GDGGFFFFGGFFFFGGGGFFGFFFFFFGFFF6DFGG
@M02352:288:000000000-CKWC8:1:1101:15002:5258 1:N:0:ATGCGCAG+TATCCTCT
TACGGAGGGTCCAAGCGTTATCCGGAATCATTGGGTTTAAAGGGTGCGCAGGCGGTTTATTAAGTCAGTGGTGAAATCTCGGGGCTCAACCTCGAAACTGCCATTGATACTGATAAACTTGAGTTCAGTTGGAGTAGGCGGAATGTGTAGTGTAGCGGTGAAATGCGTAGATATTACACAGAACACCGATAGCGAAGGCAGCTTACTAAACTGATACTGACGCTGAGGCACGAAAGCGTGGGGAGCGAACAGGATTAGATACCCTGGTAGTCCACGCCGTAA
+
@CFGGDGGGE8FGGGGGGG7EEFFGG7F9F,CFFG:CFGGGGFGGGDGEGGGGGG+@?ECFFGG9<5,9,EFGGGGGG<FC=FEEGFAFFG@=C@FGGGGG<,,889@CFGG9<FDBFGGGGGGDEGGGC>CCFFFB9<FGGG*77@FCGGGGGGGGGGGGGGGGG*=CGGGGGCF9CFCGGGG8FG8<F@E9EEGCCF8ECC7CFG?7@FFC:C@FFFGGGGGGGGCGGGGGEGFGEDGGGFFFFGGGGEFFFCD>FFFGGFG4FGFBFFFFGFFF?FFGG
@M02352:288:000000000-CKWC8:1:1101:11774:5265 1:N:0:ATGCGCAG+TATCCTCT
TACGGAGGATGCAAGTGTTATCCGGAATCACTGGGCGTAAAGCGTCTGTAGGTGGTCCAATAAGTCAACTGTTAAATCTTGAGGCTCAACCTCAAAATCGCAGTCGAAACTATTAGACTAGAGTATAGTAGGGGTAAAGGGAATTTCCAGTGGAGCGGTGAAATGCGTAGAGATTGGAAAGAACACCGATGGCGAAGGCACTTTACTGGGCTATTACTAACACTCAGAGACGAAAGCTAGGGTAGCAAATGGGATTAGATACCCCAGTAGTCCTAGCCGTAA
+
GGGGGGGGGGGGGGGFGGGGGGGGGGGGGGGGGGGGGGGGGGGGGGGGGGGGGGGFFGGGGGGGGGGGGGGGGGGGGGGGGGFGGGGGGGGGGGGGGGGGGGGGGGGGGGGGGGGGGGGGGGGGGGFGGGGGGGGGGGGGGGGGGGGGGGGGGGFFGGGGGGGGGGGGGGGGFGGGGGGGGGGGGGGGGGGGGGGGGEGGGGGGGGGGFCFGGGGFGGGGGGGGGGGGGGGGGGGFGGGGGGFFFFGGGGFFFBGGFFBFGGGFFFGFFFFFFGFA2?EBGG
@M02352:288:000000000-CKWC8:1:1101:5092:5293 1:N:0:ATGCGCAG+TATCCTCT
TACGGAGGATCCAAGCGTTATCCGGAATCATTGGGTTTAAAGGGTCCGCAGGCGGACTAATAAGTCAGTGGTGAAATCCCATCGCTTAACGATGGAACTGCCATTGAAACTGTTAGTCTTGAATTCGGTCGAAGTGGGCGGAATGTGTCATGTAGCGGTGAAATGCATAGATATGACACAGAACACCGATAGCGAAGGCAGCTTACTAAACTGATACTGACGCTGAGGCACGAAAGCGTGGGGAGCGAACAGGATTAGATACCCTGGTAGTCCACGCCGTAA
+
GFFGGGGGEFGGGFGFGGGGGGGGGEGGGGGGGFGFEGGDCFGGGGGGGGGGGGGGGGGGGGGGGGGGGGGGGGGGGGGGGGGGGGGGGGGGGGGGGGGGGGGGFFGGGGGGGGGGGGGGGGFFG<<FFGGGGGGGGGGGGGEGGFFFGGGGGGGGGGGGGGGGGGGDCGGGGGGGGGGGGGGGGDGGGCGGGGGGGGGGGGGGGGGGGGGGGGGGGGGGGGGGGGFFFGGGGGGFGGDGGDFFFFGGGGFFFBF7<FFFFFGGFFFFFFABFGFF>:B>GC
@M02352:288:000000000-CKWC8:1:1101:12981:5296 1:N:0:ATGCGCAG+TATCCTCT
TACGGAGGGTCCAAGCGTTATCCGGAATCATTGGGTTTAAAGGGTCCGCAGCGGTCAATTAAGTCAGAGGTGAAATCCCATCGCTCAACGATGGAACTGCCTTTGATACTGGTTGACTTGAGTTATACGGAAGTAGATAGAATAAGTAGTGTAGCGGTGAAATGCATAGATATTACTTAGAATACCGATTGCGAAGGCAGTCTACTACGTATATACTGACGCTCATGGACGAAAGCGTGGGGAGCGAACAGGATTAGATACCCTGGTAGTCCACGCCGTAAA
+
GGGGGFGGGGFGGGGGGGGGGGGGGGGGGGGGGGGFFGGGGGGGGGGFGGGGGGGGGGGGGGGGGEGGGGGGGGGGEFGGGGGGFGGGGGGGGGGGGGGGGGGGGGGGGGGGGGGGGGGGGGGGGGGGGGGGGGGGGGGGGGGGGGGGGGGGGGFGGGGGGGGGGFGGGGGGGGGGGGGGGGGGGGGGGGGGGGGGGGGGGGGGGGGGGGGGGGGGGGGGGGGGGGGGGGGGGGGFGGGGGGFFFFGGGGFFB>GGBFFFGGGGFFGFFFF4FGEF?BEBGG
@M02352:288:000000000-CKWC8:1:1101:5838:5315 1:N:0:ATGCGCAG+TATCCTCT
TACGGAGGGGGTTAGCGTTGTTCGGAATTACTGGGCGTAAAGCGTACGTAGGCGGATCAGAAAGTAGGGGGTGAAATCCCGAGGCTCAACCTCGGAACTGCCTCCTAAACTCCTGGTCTTGAGTTCGAGAGAGGTGAGTGGAATTCCAAGTGTAGAGGTGAAATTCGTAGATATTCGGAGGAACACCAGTGGCGAAGGCGGCCCCCTGGACAGACACTGACACTCAGATGCGAAAGCGTGGGGAGCAAACAGGATTAGATACCCTGGTAGTCCACGCCGTAA
+
GGGGCBFGGGG66DFGGGGGG@FGGGGG<F<FGGGGGGGGGGGGGGGGFGGGGGGG@FDDFFGGGCAFC:FGGGGG9FGGGGGGGGGGGGAFFCGGG7<FG@<>@8EFGGG:3>AFAFGCGGGGFCFC>FGFGGFGGGGGGGGGGGGCEFGGGGG;FGGGGGGGCFGGGGGGGGGBFGGEGGGGGGGGGGGGGGGGGGGGE=ECEEGGG=<CE68CCFGFFFGGGGG77CFGGGGFGC1;EDEFFFFGCC:@FFDGFFFFGGGGFFGFFFFBFF4?;:DBGG
@M02352:288:000000000-CKWC8:1:1101:11473:5318 1:N:0:ATGCGCAG+TATCCTCT
TACGGAGGGTGCAAGCGTTATCCGGAATCATTGGGTTTAAAGGGTCCGTAGGCGGGCATATAAGTCAGTGGTGAAATGCTGTGGCTCAACCATAGCACTGCCATTGATACTGTATGTCTTGAATTATTGTGAAGTGGTTAGAATATGTAGTGTAGCGGTGAAATGCTTAGATATTACATAGAATACCGATTGCGAAGGCAGATCACTAACAATATATTGACGCTGATGGACGAAAGCGTGGGGAGCGAACAGGATTAGATACCCTGGTAGTCCACGCCGTAA
+
GGGGGGGGGGGGGGGGGGGGGGGGGGGGFGGGGGGFGEGGGGGGGGGGGGGGGGGGGGGGGGGGGGGGGGGGGGGGFFGGGGGGGGGGGGGGGGGDFFGGGGFGGGGGGGGGGGGGGGGGGGGGGGGGGFGGGGFGGFGGGGGGFGGGGGGGGGGGGGGGGGGGGGGGGGGGGGGGGGCFGGGGGGGGGGGGGGGGGGGGGGGGGGGGGGGGGGGGGGGGGGGGGGGGGGGGGGGFGGGGGGFF>EDDGGFFFFGFBFFFGGFGFFGFFFAAFG@?6?FFGG
@M02352:288:000000000-CKWC8:1:1101:9376:5335 1:N:0:ATGCGCAG+TATCCTCT
TACGGAGGGGGTTAGCGTTGTTCGGAATTACTGGGCGTAAAGCGTACGTAGGCGGATTGGAAAGTTGGGGGTGAAATCCCAGGGCTCAACCCTGGAACTGCCTCCAAAACTATCAGTCTAGAGTTCGAGAGAGGTGAGTGGAATTCCAAGTGTAGAGGTGAAATTCGTAGATATTTGGAGGAACACCAGTGGCGAAGGCGGCTCACTGGCTCGATACTGACGCTGAGGTACGAAAGTGTGGGGAGCAAACAGGATTAGATACCCTGGTAGTCCACACCGTAA
+
GGGGGEFGGGGGGGGGGGGGGGGGGGGGGGGGGGGGGGGGGGGGGGGGGGGGGGGGGGGGGGGGGGGGGGGGGGGGGGGGGGGGGGGGGGGGGGGGGGGGGGGGGGGGGGGGGGGGGGGGGGGGGGGGGGGGGGGGGGGGGGGGGGGGGGGGGGGGGGGGGGGGGGGGGGGFGGGGGGGGGGGGGGGGGGGGGGGGGGGGGGGGGGGGGGGGGGGGGGGGGGGGGGGGGGGGGGGFGGGGGGFFFFGGGGFFFFGGFFFFGGGGFFGFBFFFFGFFFFFFGG
@M02352:288:000000000-CKWC8:1:1101:14598:5341 1:N:0:ATGCGCAG+TATCCTCT
TACGGAGGGTGCAAGCGTTATCCGGAATCATTGGGTTTAAAGGGTCCGCAGGCGGTCAATTAAGTCAGAGGTGAAATCCCATAGCTTAACTATGGAACTGCCTTTGATACTGATTGACTTGAGTTATATGGAAGTAGATAGAATAAGTAGTGTAGCGGTGAAATGCATAGATATTACTTAGAATACCAATTGCGAAGGCAGATCACTAATAATATACTGACACTGATGGACGAAAGCGTGGGGAGCGAACAGGATTAGATACCCTGGTAGTCCACGCCGTAA
+
GGGG@FGGG,FGGGGGGGGGGGGGGG:F<EAFFGGF,FFFGGGGECFGGGG7FEG:4+C?@FFGGG,C,,BFGGGGFGGGCECFG,BFGGGFEGGEGGGGGF<F<FF?DFGG955D<FF,FFFF9@,,9@E,8D,CFB:DEGGGA<=FGGGGGGGGGGGGGGGGGG9EGGFGGGGGE,>;DFGFGGGG7B>DGGGGGGGFGD9B,CF@+>:C9EFGGGGGGCFGGG7FFCFGGGGFGGGGGGFBBFDGGGFFFFGGFFFFGGFGFFGFFBBFFGFFFFFFGD
@M02352:288:000000000-CKWC8:1:1101:24155:5345 1:N:0:ATGCGCAG+TATCCTCT
TACGGAGGGTGCAAGCGTTATCCGGAATCATTGGGTTTAAAGGGTCCGTAGGTGGGCAATTAAGTCAGAGGTGAAATCCCATAGCTTAACTATGGAACTGCCTTTGATACTGGTTGTCTTGAGTTATATTGAAGTGAGTAGAATGTGTAGTGTAGCGGTGAAATGCATAGATATTACACAGAATACCGATTGCGAAGGCAGCTCACTAAGTATATACTGACACTGATGGACGAAAGCGTGGGGAGCGAACAGGATTAGATACCCTGGTAGTCCACGCCGTAA
+
GGGGGGGGGGGGGGGGGGGGGGGGGGGGGGGGGGGGGGGGGGGGGGGGGGGGGGGGGGGGGGGGGGGGGGGGGGGGGGGGGGGGGGGGGGGGGGGGGGGGGGGGGGGFGGGGGGGGGGGGGGGGGGGGGGFGGGGGGGGGGGGGGGGGGGGGGGGGGGGGGGGGGGGGGGGGGGGGGGGGGGGGGGGGGGGGGGGGGGGGGGGGGGGGGGGGGFGGGGGGGGGGGGGGGGGGGGGE<EGGGGFFFFGGGGFFFFGGFFFFGGGGFFGFFFFDFGFFFFF>GG
@M02352:288:000000000-CKWC8:1:1101:24137:5347 1:N:0:ATGCGCAG+TATCCTCT
TATGGAGGGTGCAAGCGTTATCCGGAATCATTGGGTTTAAAGGGTCCGTAGGTGGGCAATTAAGTCAGAGGTGAAATCCCATAGCTTAACTATGGAACTGCCTTTGATACTGGTTGTCTTGAGTTATATTGAAGTGAGTAGAATGTGTAGTGTAGCGGTGAAATGCATAGATATTACACAGAATACCGATTGCGAAGGCAGCTCACTAAGTATATACTGACACTTATGGACGAAAGCGTGGGTAGCGAACAGGATTAGATACCCTGGTAGTCCACGCCGTAA
+
FG@EFFGGCEEGFGEFGGGGGGFGDG+DDDFGGGGGGGADFGGFFGGEGGGC<CD+CFGCCFCFGGGGG,DG=FGGAEFGGGFGGFFFGGFCF9EFGGGGGGCF9EFEFGGGFFFGGGGE<EEG9FAACDEFFGG=<FFFFGGGC<@FFFG<FGGG>@BFGGGGGGFDFFGGGCGGGFFF@CCGGGGGGGFGGGGGEGGGDGEFFGGFCF:9,6BBFGFGGGGG,8,@6=?):EG3FC>ECE)7/=1CED371?CF>*66CGFC?FD<2*4>4:=6>:B>57
@M02352:288:000000000-CKWC8:1:1101:19647:5351 1:N:0:ATGCGCAG+TATCCTCT
TACGGAGGATCCAAGCGTTATCCGGAATCATTGGGTTTAAAGGGTCCGTAGGTGGATGATTAAGTCAGAGGTGAAATCCTGCAGCTCAACTGTAGAATTGCCTTTGATACTGGTTGTCTTGAGTTATTATGAAGTAGTTAGAATATGTAGTGTAGCGGTGAAATGCATAGATATTACATAGAACACCAATTGCGAAGGCAGCTTACTAAGATATTATTGACGCTGATGGACGAAAGCGTGGGTAGCGAACGGGATTAGATACCCCGGTAGTCCACGCCGTAA
+
GGGGGGEGEGGGGGGGGGGGGGGGGGGGGGGGGEFGGDGFGGGGGGGGGGFDFGGGGGGGGGGGGGGGGGGGGGGGGGGGGFCFFFGGFFFGGGGGGGGGGGGGGGGGGGFGFFGGGFGGGEEGFFGGGGGGGGGGGGGGGGFGGGGGGGGGGGGGGGGGGGGGGGGGGGGGGGGGGGGGGGGGGGGGGGFFGGGGGGGGGGGGFGGGGGGGGGGGGGFGGGDEGGGGGFGGGGGFGGGGGGFFFFGGGDD@??DGFFFFGGGGFFGFFFFFFGFF>FFBGG
@M02352:288:000000000-CKWC8:1:1101:11977:5352 1:N:0:ATGCGCAG+TATCCTCT
TACGGAGGGGGTTAGCGTTGTTCGGAATTACTGGGCGTAAAGCGCACGTAGGCGGATCAGAAAGTAAGGGGTGAAATCCCAGGGCTCAACCCTGGAACTGCCTCTTAAACTCCTGGTCTTGAGTTCGAGAGAGGTGAGTGGAATTCCGAGTGTAGAGGTGAAATTCGTAGATATTCGGAGGAACACCAGTGGCGAAGGCGGCTCACTGGCTCGATACTGACGCTGAGGTGCGAAAGTGTGGGGAGCAAACAGGATTAGATACCCTGGTAGTCCACACCGTAA
+
GGGGGGGGGGGFFFGGGFGGGGGGGGGGGGGGGGGGGGGGGGGGGGGGGGGGGGGGFGGGGGGGGGGGGGGGGGGGGGGGGGGGGGGGGGGGGGGGGGDFGGGGGGGGGGGGGGGGFGGGGGGFGGGGGGGGGEFGGGGGGGFFGGGGGGGGFGGGGGGGGGGGGGGGGGGFGGGGGGGGGGGGFGGGGGGGGGGGGGGGGGGC@FFGGGGGGGGGG9CCGGGCGGGFGGGGGGGBCGFGGGFFBDGGFGFFFFGGFFBFGGGGFFCFB?>AFG?FFFFFGG
@M02352:288:000000000-CKWC8:1:1101:25706:5358 1:N:0:ATGCGCAG+TATCCTCT
TACGGAGGATCCAAGCGTTATCCGGAATCATTGGGTTTAAAGGGTCCGTAGGTGGATGATTAAGTCAGAGGTGAAATCCTGCAGCTCAACTGTAGAATTGCCTTTGATACTGGTTATCTTGAGTTATTATGAAGTAGTTAGAATATGTAGTGTAGCGGTGAAATGCATAGATATTACATAGAATACCAATTGCGAAGGCAGATTACTAATAATATACTGACACTGATGGACGAAAGCGTGGGTAGCGAACGGGATTAGATACCCCGGTAGTCCACGCCGTAA
+
GGGGGGGGGGGGGGGGGGGGGGGGGGGGGGGGGGGGGGGGGGGGGGGGGGGGGGGGGGGGGGGGGGGGGGGGGGGGGGGGGGGGGGGGGGGGGGGGGFGGGFFGGGGGGGGGGGGGGGGGGGGGGGGGGGGGGGGGGGGGGGGGGGGGGGGGGGGGGGGGGGGGGGGGGGGGGGGGGGGGGGGGGGGGGGGGGGGGGGGGGGGGGGGGGGGGGGGGGGGGGGGGGGGGGGGGGGGFGGGGGGFFFFDGGGFFF<<FFFBFGGGGFBGFFFFFFFF<FFFFGG
@M02352:288:000000000-CKWC8:1:1101:19794:5365 1:N:0:ATGCGCAG+TATCCTCT
TACGGAGGGTTCAAGCGTTATCCGGATTTATTGGGTTTAAAGGGTCCGTAGGCGGGCTTATAAGTCAGAGGTGAAATCCCATCGCTCAACGATGGAACTGCCTTTGATACTGTAGGTCTTGAATATATTTGAAGTAGGCGGAATATGTAGTGTAGCGGTGAAATGCATAGATATTACATAGAACACCAATTGCGAAGGCAGCTTACTAAGATATTATTGACGCTGATGGACGAAAGCGTGGGTAGCGAACGGGATTAGATACCCCGGTAGTCCACGCCGTAA
+
GGFGGEEGG@EFFFGGGFFGGGGGGEFGGGGFCEGBCBEAEGGGGGGGGGGGGGGGGGGGGFGGGGGGGGGFFFGGGGGGGGCCGEGGFGGFGGGGGGGGGGGGGGGGGGFFFGGGFGGAFFFGDGGGGGGGGGGGGGGGGGGGGGFGGGFGGGGGGGFGGGGGGGGEGGGGFCGFGFGGFGGCFFGGGGFGGGGGGGGGGGGCGGGG96DCFFGGGGFGGGGEEDCFGGGGGGGFFGCCEGFFFFGGGDDDBBGGFFBFGG+CFFGE>@AA?G?B>BE1DD
@M02352:288:000000000-CKWC8:1:1101:7557:5438 1:N:0:ATGCGCAG+TACCCTCT
TACGGAGGGTCCGAGCGTTACCCGGAATCACTGGGTTTAAAGGGTTCGTAGGCGGGTCAATAAGTCAGAGGTGAAAGTCAGCGGCTCAACCGTAAAATTGCCTTTGATACTGGTTATCTTGAGTTTTTATGAAGTGGATAGAATATGTAGTGTAGCGGTGAAATGCATAGATATTACATAGAATACCAATTGCGAAGGCAGATCACTAATAATATACTGACACTGATGGACGAAAGCGTGGGGAGCGAACAGGATTAGATACCCTGGTAGTCCACGCCGTAA
+
GGGGGGGGGG8F>FGGGGGG,,CFGFGGGG8FFGG<6BFGGG<F,,,@FCGGGGGGG7<5CFFGGC,EG@FGGGGG95,,5,@FGGGFGGG+C<BD,3BFG,EFF=F<CFGGDGGG<FG9FG<F3,3>,7EGCGG:F,@DGGGG9C9F@FGGGGG,CFG:FGGG9E9BFGGFGG9E;F@BEGGGFF:CFGGFGGGGGGGC*=62FEG?+1++++<C+CCGG?FFDG7<2*9DGDGFGGGGGGE<>BDGGGFFFFGGFFBFCCFGFF5?<B>>FGFF9B)4DG
@M02352:288:000000000-CKWC8:1:1101:25580:5446 1:N:0:ATGCGCAG+TATCCTCT
TACGGAGGGGGTTAGCGTTGTTCGGAATTACTGGGCGTAAAGCGCACGTAGGCGGATCAGAAAGTATAGGGTGAAATCCCAGGGCTCAACCCTGGAACTGCCTTATAAACTCCTGGTCTTGAGTTCGAGAGAGGTGAGTGGAATTCCAAGTGTAGAGGTGAAATTCGTAGATATTTGGAGGAACACCAGTGGCGAAGGCGGCTCACTGGCTCGATACTGACGCTGAGGTACGAAAGTGTGGGGAGCAAACAGGATTAGATACCCTGGTAGTCCACGCCGTAA
+
GGGGGGGGDGECCGGGGGGGGFGGGGGGFFEGGGGGGGGGGGGGCFGGGGGGGGGGG7FFDGFGGGDGBFGGGGGGGFBFFGGGGGGGGGGGGFFGGDFGGGGGFFFEGGGGGFGCGGGGGGGGF<FCGGGGGGGGFDGFGGGGEFGFGGFGFGGGGGGGGGGGFG@FGGGGGGGGGD:BEGGFGGGGEFGGGGGGGGG>G*CEGGG?6C<0C>FGCGGG6EC?GGGGGGGDECDF*C7FGGFFFFGGGGF@?FGGFFFFGGGF4>GFDFFFFGF?FFFBDD
@M02352:288:000000000-CKWC8:1:1101:13234:5470 1:N:0:ATGCGCAG+TATCCTCT
TACGGAGGATCCAAGCGTTATCCGGAATCATTGGGTTTAAAGGGTCCGTAGGTGGATGATTAAGTCAGAGGTGAAATCCTGCAGCTCAACTGTAGAATTGCCTTTGATACTGGTTATCTTGAGTTATTATGAAGTAGTTAGAATATGTAGTGTAGCGGTGAAATGCATAGATATTACATAGAATACCAATTGCGAAGGCAGATTACTAATAATATACTGCCACTGATGGACGAAACCGTGGGGAGCGAACAGGATTAGATACCTTGGTAGCCCACGCGTAAA
+
GGGGCFGG:6FGCFGGGFG@FGGGGG:F,EFGFGG66BFGGG9F6,FF6EFGGGGCG<FGGGGGGG9FCAFG7FGGCCF5F,<FFGGGGGC@FAFDGGD<<,?EEFC<,5<FEB?F9,EF<9,<,CA<C?FDGE@EF,,EEF,FE5?FFGG8AA3CF:F:FF3;383CDC9@C;=DCF9FFG<@3E<B3DB9@>E@C3@833@,74,@F9:2DG;;;C,,64,4,4<=EFGDGE4)0*/=EG>;(.8CCGFF::GF>=)*+<F**9494/)5)15(2(),19
@M02352:288:000000000-CKWC8:1:1101:10502:5493 1:N:0:ATGCGCAG+TATCCTCT
TACGGAGGGTCCAAGCGTTATCCGGATTTATTGGGTTTAAAGGGTCCGTAGGCGGGCTTATAAGTCAGAGGTGAAATCCCATCGCTCAACGATGGAACTGCCTTTGATACTGTAGGTCTTGAATATATTTGAAGTAGGCGGAATATGTAGTGTAGCGGTGAAATGCATAGATATTACATAGATTACCAATTGCGAAGGCAGATTACTAATAATATACTGACACTGATGGACGAAAGCGTGGGGAGCGAACAGGATTAGATACCCTGGTAGTCCACGCCGTAA
+
GGGGGGGGGGGGGGGGGGGGGGGGGFFGGGGGGGGGGGGGGGGGGGGGGGGGGGGGGGGGGFFGGGGGGGGGGGGGGGGGGGGGGGGGGGGGGGGGGGGGGGGGGGGGGGGGGGGGGGGGGGGGGGGGGGGGGGGGGGGGGGGGGGGGGGGGGGGGGGGGGGGGGGGGGGGGGGGGGGGGGGGGGGGGGGGGGGGGGGGGGGGFGGGGGGGGGGGGGGGGGGGGGGGGGGGGGGGFGGGGGGFFFFGGGGFFFFGGFFFFGGGGFFGFFFFFFG?BF?FFGG
@M02352:288:000000000-CKWC8:1:1101:8547:5530 1:N:0:ATGCGCAG+TATCCTCT
TACGGAGGGGGTTAGCGTTGTTCGGAATTACTGGGCGTAAAGCGTACGTAGGCGGATTGGAAAGTTGGGGGTGAAATCCCAGGGCTCAACCCTGGAACTGCCTCCAAAACTATCAGTCTAGAGTTCGAGAGAGGTGAGTGGAATTCCAAGTGTAGAGGTGAAATTCGTAGATATTTGGAGGAACACCAGTGGCGAAGGCGGCTCACTGGCTCGATACTGACGCTGAGGTACGAAAGTGTGGGGAGCAAACAGGATTAGATACCCTGGTAGTCCACACCGTAA
+
GGGGGGGGGGGGGGGGGGGGGGGGGGGGGGGGGGGGGGGGFGGGGGGGGGGGGGGGGGGGGFGGFFGGGGGGGGGGGGGGGGGGGGGGGGGGGGGGGGGGGGGGGGGGGGGGGGGGFGGGGGGGCGGGGGGGGGGGGGGGGGGGGGGGGGGFFGGGGGGGGGGGGGGGGGGGGGGGGGGGGGGGGGGGGGGGGGGGGGGGGGGGGGGGGG4EGGGFGGGGGGGGGDGGGGGGGGGFGGGGGGDF>FGGGGFFFB67<FFFGGGG@FG:>?AFFGFF?<B6GD
@M02352:288:000000000-CKWC8:1:1101:14843:5582 1:N:0:ATGCGCAG+TATCCTCT
TACGGAGGGGGTTAGCGTTGTTCGGAATTACTGGGCGTAAAGCGTACGTAGGCGGATTGGAAAGTTGGGGGTGAAATCCCAGGGCTCAACCCTGGAACTGCCTCCAAAACTATCAGTCTAGAGTTCGAGAGAGGTGAGTGGAATTCCAAGTGTAGAGGTGAAATTCGTAGATATTTGGAGGAACACCAGTGGCGAAGGCGGCTCACTGGCTCGATACTGACGCTGAGGTACGAAAGTGTGGGGAGCAAACAGGATTAGATACCCTGGTAGTCCACACCGTAA
+
GGGGGGGGGGGGGGGGGGGGGGGGGGGGGGGGGGGGGGGGGGGGGGGGGGGGGGGGGGGGGGGGGGGGGGGGGGGGGGGGGGGGGGGGGGGGGGGGGGGGGGGGGGGGGGGGGGGGGGGGGFGGGGGGGGGGGGGGGGGGGGGGGGGGGGGGGGGGGGGGGGGGGGGGGGGGGGGGGGGGGGGGGGGGGGGGGGGGGGGGGGGGGGGGGGGGGCFGGGGGGGGGGGGCGGGGGGGFGGGGGGFFFFGDGGFFFFGGFFFFGGGGFFGFFFABFGF?FFFBGG
@M02352:288:000000000-CKWC8:1:1101:10268:5610 1:N:0:ATGCGCAG+TATCCTCT
TACGGAGGGGGTTAGCGTTGTTCGGAATTACTGGGCGTAAAGCGCACGTAGGCGGATCAGAAAGTATAGGGTGAAATCCCAGGGCTCAACCCTGGAACTGCCTTATAAACTCCTGGTCTTGAGTTCGAGAGAGGTGAGTGGAATTCCGAGTGTAGAGGTGAAATTCGTAGATATTCGGAGGAACACCAGTGGCGAAGGCGGCTCACTGGCTCGATACTGACGCTGAGGTGCGAAAGTGTGGGGAGCAAACAGGATTAGATACCCTGGTAGTCCACACCGTAA
+
GFGGGCGGGGGGGFFFGEFCFFFFGDGGGGGGGGGGGGGGGGGGGGGGGGGGGGGGGGGGFFGFGFGGGGGFGGGGGGGGGGGGGGGGGFFGGGGGGGGGGGGGGGGGFFDGGGGGGGGGGCGGGGGGGGGGGGGGGGGGGGFFGGGGDGFGGGGGGGGGGGGGGGGGGGGGGGGGGGEGGGGGGGGGGGGGGGGEGGGGGGEGGGGGGGGGGGGGGGDGGGGGEGGGGGGGGGGEGGFGCEBF9@GGGFFFFFGGBFFFG?@FFFGFFFFDFF@??B>?GG
@M02352:288:000000000-CKWC8:1:1101:26755:5623 1:N:0:ATGCGCAG+TATCCTCT
TACGGAGGGTGCGAGCGTTAATCGGAATTACTGGGCGTAAAGCGCATGCAGGTGGTTCATTAAGTCAGATGTGAAAGCCCGGGGCTCAACCTCGGAACTGCATTTGAAACTGGTGAACTAGAGTGCTGTAGAGGGGGGTAGAATTTCAGGTGTAGCGGTGAAATGCGTAGAGATCTGAAGGAATACCAGTGGCGAAGGCGGCCCCCTGGACAGACACTGACACTCAGATGCGAAAGCGTGGGGAGCAAACAGGATTAGATACCCTGGTAGTCCACGCCGTAA
+
GGGGGGGGGGGGGGGGGGGGGGGGGGGGGGGGGGGGGGGGGGGGDGGGGGGGFGGGGGGFGGGGFGGGGGGGGGGGGGGGGGGGGGGGGGGGGGGFCFFFFGFGGGGGGGGGGGGGGGGGGGGGGFCGGGGGGGGGGGGGGGGGCGGFGGGGGGGGGGGGGGGGGGGGGGGGGGGGFGGGGGFFGGGGGGGGGGGGGGGGGGGGGGCGGGGGGGGGGGGG?FF8CF8FGGGGGGGFG=7EGGD?FFGDFGFF??FGFFFFGGFGF;<?<FF<FGFFFFFFCC
@M02352:288:000000000-CKWC8:1:1101:8416:5638 1:N:0:ATGCGCAG+TATCCTCT
TACGGAGGGTCCAAGCGTTATCCGGAATCATTGGGTTTAAAGGGTGCGCAGGCGGTTTATTAAGTCAGTGGTGAAATCTCGAGGCTCAACCTCGAAACTGCCATTGATACTGATAAACTTGAGTTCAGTTGGAGTAGGCGGAATGTGTAGTGTAGCGGTGAAATGCTTAGATATTACACAGAACACCGATAGCGAAGGCAGCTTACTAAACTGATACTGACGCTGAGGCACGAAAGCGTGGGGAGCGAACAGGATTAGATACCCTGGTAGTCCACGCCGTAA
+
GGGGGGGGGGGGGGGGGGGGGGGGGGGGGGGGGGGGGGGGGGGGGGGGGGGGGGGGGGGGGGGGGGGGGGGGGGGGGGGGGGGGGGGGGGGGGGGGGGGGGGEGGGGGGGGGGGGGGGGGGGGGGGGGGGGGGGGGGGGGGGGGGGGGGGGGGGGDGGFGGGGGGGGFGGFFGGGGGGGGGGGGGGCCFGGGGGGGGGGGGGGGGGGGGFCFGGGGGGGGGGGGGGGGGGGGGGGFFGDGGGBFFFGGGGFFB:FF?FFFGG69?FGFBFFFFG63>FBFGG
@M02352:288:000000000-CKWC8:1:1101:26501:5643 1:N:0:ATGCGCAG+TATCCTCT
TACGGAGGGTGCAAGCGTTATCCGGAATCATTGGGTTTAAAGGGTCCGTAGGCGGACTAATAAGTCAGAGGTGAAATCCCGCAGCTCAACTGTGGAACTGCCTTTGAAACTGTTAGTCTTGAGTTATTGTGAAGTGGTTAGAATATGTAGTGTAGCGGTGAAATGCTTAGAGATTACATGGAATACCGATTGCGAAGGCAGATCACTAACAATATACTGACGCTGATGGACGAAAGCGTGGGGAGCGAACAGGATTAGATACCCTGGTAGTCCACGCCGTAA
+
GGGGGGGGGGGC@EFGGGGGG9FEGDEGCF9FFGG@FFGGGGAF<EFGGGGGGGGG@F<,CFFFGCGGGGGGGGGFGGFGGGCFFGGGGGG<AFGGGGGGGG9BGCE,FGGGCGGGGGGFGDGGGGAFGEFG,FGGG3FCGGCF=DCFFFGGGGCC@FGGGGGG9EFGFFG9DCGGD;?;FCFFGGG74=CFGGGGGGGGG8FGGGGFFFC7+?C@CF?FGGGEG):E+:FDECD>GGGGGGF<BEGDGGFFFFDGFF2=AGFGF>59<F>AFGFFFBEFGC
@M02352:288:000000000-CKWC8:1:1101:15235:5649 1:N:0:ATGCGCAG+TATCCTCT
TACGGAGGGTGCAAGCGTTATCCGGAATCATTGGGTTTAAAGGGTCCGTAGGCGGACTAATAAGTCAGAGGTGAAAGTTTGCGGCTCAACCGTAAAATTGCCTTTGATACTGGTTATCTTGAATTATTGTGAAGTGGTTAGAATATGTAGTGTAGCGGTGAAATGCATAGATATTACATAGAATACCAATTGCGAAGGCAGATCACTAACAATATATTGACACTGATGGACGAAAGCGTGGGGAGCGAACAGGATTAGATACCCTGGTAGTCCACGCCGTAA
+
GGGGGGGGGGGGGGGGGGGGGGGGGGGFGGGGGGGGGGGGGGGGGGGGGGGGGGGGGGGGGGGGGGGGGFGGGGGGGGGGGGGGGGGGGGGGGGGGGGGGGGGGGGGGGGGGGFGGGGGGGGGGGGGGGGGGGGGGGGGGGGGGGGGGGGGGGGGGGGGGGGGGGGGGGGGGGGGGGGGGGGGFGFGGGGGGGGGGGGGGGGGFGGGGGGGGFGGGGGFGFGGGGFFFGGGDGGDFFDCCGGF?FEGCECB?<FCGFFD?GFCFFFGFFFD9=FFF>FFFGD
@M02352:288:000000000-CKWC8:1:1101:5286:5671 1:N:0:ATGCGCAG+TATCCTCT
TACGGAGGGTCCAAGCGTTATCCGGATTTATTGGGTTTAAAGGGTCCGTAGGCGGGCTTATAAGTCAGAGGTGAAATCCCATCGCTCAACGATGGAACTGCCTTTGATACTGTAGGTCTTGAATATATTTGAAGTAGGCGGAATATGTAGTGTAGCGGTGAAATGCATAGATATTACATAGAACACCAATTGCGAAGGCAGCTTACTAAGATATTATTGACGCTGATGGACGAAAGCGTGGGTAGCGAACGGGATTAGATACCCCGGTAGTCCACGCCGTAA
+
GGGGGFGGGGGGGGGGGFGGGGGGGGGGGGGGGGGGGGGEFGGGGGGGGGGGFGG@FGGFGFGGGGGGGGGGCFGGGGGGDGGGGFGGGGGGGGGGGGGGGGGGGGFGGGGGGGGGGGGGGGGGGGGGGGGFGGGGGGGGGGGGGGGGGGGGGGGGGGGGGGGGGGGGFGGGGGGGFGGGGGGGGFGGFFGGGGGGGGGFDGGGGGGGGGFGCEDFGGGGGGGGGGGGGGFGGGGFGGGGCGFFFFDDGGFFF?)9?FA=C?CFFFGE9)447>@B>FD>DG
@M02352:288:000000000-CKWC8:1:1101:4190:5688 1:N:0:ATGCGCAG+TATCCTCT
TACGGAGGGTTCAAGCGTTATCCGGATTTATTGGGTTTAAAGGGTCCGTAGGCGGGCTTATAAGTCAGAGGTGAAATCCCATCGCTCAACGATGGAACTGCCTTTGATACTGTAGGTCTTGAATATATTTGAAGTAGGCGGAATATTTAGTGTAGCGGTGAAATGCATAGATATTACATAGAACACCAATTGCGAAGGCAGCTTACTAAGATATTATTGACGCTGATGGACGAAAGCGTGGGTAGCGAACGGGATTAGATACCCCGGTAGTCCACGCCGTAA
+
GGGGGGGGGGGGGGGCGGGGGDGGGGEGFGGGGGGGGGGGGGGGGGGGGGGGFGGGGGGFG<FGGGGGGGGGGGGGGGGGGGGGGGGGGGGGGGGGGGGGGGGGGFGGGGGGGFFGGGGGGGGGGGGGGGGGGGGGGFGDGGGGFGGGGGGGGGGGGGGGGGGGGGGGGGGGGGGGGGGGGGGGGGGGGGGGGGGGGGGGGGGGGGGGECGG?EFGGGGGFEGGGGGGGGGGGGGFGGGGGGEFFFGGEGFEFFGGFFAFGGGGFFGFFFFFFGFF9FFFGD
@M02352:288:000000000-CKWC8:1:1101:8919:5692 1:N:0:ATGCGCAG+TATCCTCT
TACGGAGGGGGTTAGCGTTGTTCGGAATTACTGGGCGTAAAGCGCACGTAGGCGGATCAGAAAGTATAGGGTGAAATCCCAGGGCTCAACCCTGGAACTGCCTTATAAACTCCTGGTCTTGAGTTCGAGAGAGGTGAGTGGAATTCCGAGTGTAGAGGTGAAATTCGTAGATATTCGGAGGAACACCAGTGGCGAAGGCGGCTCACTGGCTCGATACTGACGCTGAGGTGCGAAAGTGTGGGGAGCAAACAGGATTAGATACCCTGGTAGTCCACACCGTAA
+
GGGGGGGGGGGFFGFGGGGGGGGGGGGGGGGGGGGGGGGGGGGGEEGGGGGGGGGGGGGGGGGGGGGGGGGGGGGGGGGGGFGEGGGGGGGGGGGGGGGGGGGGGGGGGGGGGGGGGGGGGFGGGGGGGGGGGGGGGGGGGGGGGGGGGGGGGGGGGGGGGGGGGFGFFGGGGGGGGGGGGGGGGGGFFGGGGGGGGGGGGGGGGGGGGGGGG>FGEGGGGGGDGCFFGFFDCGGEGGGCEG>12BFFGGFFFFGD<FFFGGGGFFGFAFFAFGFBFFFF:C
@M02352:288:000000000-CKWC8:1:1101:20015:5742 1:N:0:ATGCGCAG+TATCCTCT
TACGGAGGATCCAAGCGTTATCCGGAATCATTGGGTTTAAAGGGTCCGTAGGCGGTTTTATAAGTCAGTGGTGAAATCCGGCAGCTCAACTGTCGAACTGCCATTGATACTGTAGAACTTGAATTATTATGAAGTAACTAGAATATGTAGTGTAGCGGTGAAATGCTTAGAGATTACATGGAATACCAATTGCGAAGGCAGGTTACTAATAATATATTGACGCTGATGGACGAAAGCGTGGGTAGCGAACGGGATTAGATACCCCGGTAGTCCTAGCTGTAA
+
GGGGGGGGGGGGGGGGGGGGGGGGGGGGGGGGGGGGGGGGGGGGGGGGGGGGGGGGGGGGGGGGGGGGGGGGGGGGGGGGGGGGGGGGGGGGGGGGGGGGGGGGGGGGGGGGGGGGDGGGGGGGGGGGGGGGGGGGGGGGGGGGEFGGGGGGGGGGGGGGGGGGGCEGGGCFDFFFGGFGGGGGGGGGGGFGGGGGGGGGGGGGGGGGGGGGGGGGGGGGGGD8CDFGGGGGGGGFGGDGGGFF?FGGDDB>??DGF?>FFGGGFFGFFFFFFGFFFFFFGG
@M02352:288:000000000-CKWC8:1:1101:19225:5777 1:N:0:ATGCGCAG+TATCCTCT
TACGGAGGATCCAAGCGTTATCCGGAATCATTGGGTTTAAAGGGTCCGTAGGTGGATGATTAAGTCAGAGGTGAAATCCTGCAGCTCAACTGTAGAATTGCCTTTGATACTGGTTGTCTTGAGTTATTATGAAGTAGTTAGAATATGTAGTGTAGCGGTGAAATGCATAGATATTACATAGAATACCAATTGCGAAGGCAGATTACTAATAATATACTGACACTGATGGACGAAAGCGTGGGGAGCGAACAGGATTAGATACCCTGGTAGTCCACGCCGTAA
+
GGGGGGGGGGGGGGGGGGGGGGGGGGGGGGGGGGGGGGGGGGGGGGGGGCFGGGGGGGGGGGGGGGGGGGGGGGGGGGGGGGGGGGGGGGGGGGGGGGGGGGGGGGGGGGGGGGGGGGGGGGGGGGGGGGGGGGGGGGGGGGGGFGGGGGGGGGGGGGGGGGGGGGGGFCGGGGGGGGGGGGGGGGGGGGGGGDGGGGGGGGGGGGGGGGGGGGGGGGGGGGGGGGGGGGGGGGGFGGGGGGF?FDGGEGFFFFGGFFFFFCGGFFGFFFFFFGFFFFFFGG
@M02352:288:000000000-CKWC8:1:1101:21731:5780 1:N:0:ATGCGCAG+TATCCTCT
TACGGAGGGTCCAAGCGTTATCCGGAATCATTGGGTTTAAAGGGTCCGCAGGCGGTCAATTAAGTCAGAGGTGAAATCCCATAGCTTAACTATGGAACTGCCTTTGATACTGGTTGACTTGAGTTATACGGAAGTAGATAGAATAAGTAGTGTAGCGGTGAAATGCATAGATATTACTTAGAATACCGATTGCGAAGGCAGTCTACTACGTATATACTGACGCTCATGGACGAAAGCGTGGGGAGCGAACAGGATTAGATACCCTGGTAGTCCACGCCGTAA
+
GGGGGGGGGGGGFGGGGGGEGGFGGGGGGGGGGGGGGGGGGGGGGGGGGGGGGGGGGGGGGGGGGGGGGGGGGGGGGGGGGGFGGGGGGGGGGGGGGGGGGGGGGGGGFGGGGGGGGGGGGGGGGGGGGGGGDGGCGGGGGGGGGGDFGGGGGGGGGDGGGGGGGGGGGFGGGGGGGGGGGGGFGGGGGGCGGGGGGGGGGG6CGGGGGGGGGGGGGGGGGGG8EGGGDGGGGGGFGGC>EGF?9DGGGGEFBFGGFFAFGGGGFFGF<F<AFGFFFB>BGG
@M02352:288:000000000-CKWC8:1:1101:10875:5783 1:N:0:ATGCGCAG+TATCCTCT
TACGGAGGGGGTTAGCGTTGTTCGGAATTACTGGGCGTAAAGCGTACGTAGGCGGATTAGTCAGTCAGAGGTGAAATCCCAGGGCTCAACCCTGGAACTGCCTTATAAACTCCTGGTCTTGAGTTCGAGAGAGGTGAGTGGAATTCCGAGTGTAGAGGTGAAATTCGTAGATATTCGGAGGAACACCAGTGGCGAAGGCGGCTCCCTGGTCCAGAACTGACGCTGAGGTGCGAAAGTGTGGGGAGCAAACAGGATTAGATACCCTGGTAGTCCACACCGTAA
+
GGGGGGGGGGGGGGGGGGGGGGGGGGGGGGGGGGGGGGGGGGGGGGGGGGGGGGGGGGGGGGGGGGGGGGGGGGGGGGGGGGGGGGGGGGGGGGGGGGGGGGGGGGGGGGGGGGGGGGGGGGGGGGGGGGGGGGGGGGGGGGGGGGGGGGGGGGGGGGGGGGGGGGGGGGGGGGGGFGGGGGGGGGGGGGGGGGGGGGGGGGGGGGGGGGGGGGGGGGGGGGGGGGGGGGGGGGGFGGGGGGFFFFGGGGFFFFGGFFFFGGGGFFGFFFFFFGFFFBF:GG
@M02352:288:000000000-CKWC8:1:1101:21728:5799 1:N:0:ATGCGCAG+TATCCTCT
TACGGAGGGTCCAAGCGTTATCCGGAATCATTGGGTTTAAAGGGTCCGCAGGCGGTCAATTAAGTCAGAGGTGAAATCCCATAGCTTAACTATGGAACTGCCTTTGATACTGGTTGACTTGAGTTATACGGAAGTAGATAGAATAAGTAGTGTAGCGGTGAAATGCATAGATATTACTTAGAATACCGATTGCGAAGGCAGTCTACTACGTATATACTGACGCTCATGGACGAAAGCGTGGGGAGCGAACAGGATTAGATACCCTGGTAGTCCACGCCGTAA
+
GGGGGGGGGGGGGGGGGGGGGGGGGGGGGGGGGGGGGGGGGGGGGGGGGGGGGGGGGGGGGGGGGGGGGGGGGGGGGGGGGGGGGGGGGGGGGGGGGGGGGGGGGGGGGGGGGGGGGGGGGGGGGGGGGGGGCGGGGGGGGGGGGGGGGGGGGGGGGGGGGGGGGGGGGGGGGGGGGGGGGGGGGGGGGGGGGGGGGGGGGGGGGGGGGGGGGGGGGGGGGGGGGGGGFGGGGGGFGGGGGGFFFFGGGGFFFF<C?FAFGGGGFFGFFFDFFGF?FBFBGG
@M02352:288:000000000-CKWC8:1:1101:12912:5838 1:N:0:ATGCGCAG+TATCCTCT
TACGGAGGATCCAAGCGTTATCCGGAATCATTGGGTTTAAAGGGTCCGTAGGTGGATAATTAAGTCAGAGGTGAAATCTTGCCGCTTAACGGTAAAATTGCCTTTGATACTGGTTGTCTTGAGTTATTATGAAGTGGTTAGAATATGTAGTGTAGCGGTGAAATGCATAGATATTACATAGAATACCAATTGCGAAGGCAGATCACTAATAATATGCTGACACTGATGGACGAAAGCGTGGGGAGCGAACAGGATTAGATACCCTGGTAGTCCACGCCGTAA
+
GGDFGGEGEFGGGGGGGGGGGGGGGCEGGGGGGGG:F@EEEGGGGGGGFGGGFEFFGGGGGGGGGGGGGGGGGGGGGGGGGGGGGGGGGGGGGGGGGGGGGGGGGGGGGGGGFGGEEGGGGGGGGGGGGGGFGGGGGFGGGGGGGGGGGGGGGGGGGGGGGGGGGGGGGGGGGGGGFFCGCGGGGGGGGGGGGGGGGGGGGFFFFFGGGGCGGGGGGGGGFFGGGGGGFFGDEGGFGGGGGGFFFFGGGGFFB<FF<FFFGGGGFFGFFFFFFGFFB?FBDG
@M02352:288:000000000-CKWC8:1:1101:10528:5839 1:N:0:ATGCGCAG+TATCCTCT
TACGGAGGATCCAAGCGTTATCCGGAATCATTGGGTTTAAAGGGTCCGTAGGTTGATAATTAAGTCAGAGGTGAAATCCTGCAGCTCAACTGTAGAATTGCCTTTGATACTGGTTATCTTGAGTCATTATGAAGTAGTTAGAATATGTAGTGTAGCGGTGAAATGCATAGATATTACATAGAATACCAATTGCGAAGGCAGATTACTAATAATGTACTGACACTGATGGACGAAAGCGTGGGGAGCGAACAGGATTAGATACCCTGGTAGTCCACGCCGTAA
+
GGGGGGGGGGGGGGGGGGGGGGGGGGGGGGGGGGGGGGGGGGGGGGGGFGGGFGGGGGGGGGGGGGGGGGGGGGGGGGGGGGFGGGGGGGGGGGGGGGGGGGGGGGGGGGGGGGGGGGGGGGGGGGGGGGGG9FGGGGGGGGGGGGGGGGGGGGGGGGGGGGGGGGGGGGGGGGGGGGGGGGGFGGGGFGFGGGGGGGGGGGGGGGGGGGGGGGGGGGGGGGGGGGGGFGG4EGGFGGDGEGF@FFGGGGFFFFGGBFBFGGGG?F<?>=<DFGF:B?D2DD
@M02352:288:000000000-CKWC8:1:1101:9711:5859 1:N:0:ATGCGCAG+TATCCTCT
TACGGAGGGTGCGAGCGTTAATCGGAATTACTGGGCGTAAAGCGCATGCAGGTGGTTCATTAAGTCAGATGTGAAAGCCCGGGGCTCAACCTCGGAACTGCATTTGAAACTGGTGAACTAGAGTGCTGTAGAGGGGGGTAGAATTTCAGGTGTAGCGGTGAAATGCGTAGAGATCTGAAGGAATACCAGTGGCGAAGGCGGCCCCCTGGACAGACACTGACACTCAGATGCGAAAGCGTGGGGAGCAAACAGGATTAGATACCCTGGTAGTCCACGCCGTAA
+
GGGGGGGGGGGGGGGGGGGGGGGGGGGGGGGGGGGGGGGGGGGGGGGGGGGGFGGGGGGGGGGGGGFGGGGGGGGGGGGGGGGGGGGGGGGGGGGGFGGGGGGGGGGGGGGGGGGGGGGGGGGGGGGGGGGGGGGGGGGGGGGGGDGCGGGGGGGGGGGGGGGGGGGGGGGFGGGGGGGGGGGGGGGGGGGGGGGGGGGGGGGGGGGGGGGGGGGFGGGGGGGGGGGFGFGGGGGFGGGGGGFFFFGGGGFFB<GGFFBFGGGGFFGFAFFFFGFFFFF>DG
@M02352:288:000000000-CKWC8:1:1101:26178:5878 1:N:0:ATGCGCAG+TATCCTCT
TACGGAGGGTCCAAGCGTTATCCGGAATCATTGGGTTTAAAGGGTCCGCAGGCGGTCAATTAAGTCAGAGGTGAAATCCCATCGCTCAACGATGGAACTGCCTTTGATACTGATTGACTTGAGTTATATGGAAGTAGATAGAATAAGTAGTGTAGCGGTGAAATGCATAGATATTACTTAGAATACCGATTGCGAAGGCAGTCTACTACGTATATACTGACGCTGAGGGACGAAAGCGTGGGGAGCGAACAGGATTAGATACCCTGGTAGTCCACGCCGTAA
+
FFGFFC@FGEGGGGG@GFFGGGGGGGGGGGGGGGGGEGFFFGGGGGGGGGGGGGGEGGGGGGGGGGGGGGGGGGGGGGGGGGGCCFGGGGGFGGGGGGGGGGGDEF<EFGGGCGGGGGFFGCG?FGGGGGGGGGGGGGGGGGGGGGGGGGGGGGFFGGGDGGGGGGGGFGDFGGGGGGGGGGGDGGGGGGGGGGGGGGGGGGGGGGGGGEGGGGGGGGGCFGEGGDGFCCGGGGGFGGGEDGE09EGGGGFFB6FGFFFFGGFGFFGFFFBFFGF?B2@>GD
@M02352:288:000000000-CKWC8:1:1101:18643:5880 1:N:0:ATGCGCAG+TATCCTCT
TACGGAGGGTCCAAGCGTTATCCGGAATCATTGGGTTTAAAGGGTGCGCAGGCGGTTTATTAAGTCAGTGGTGAAATCTCGAGGCTCAACCTCGAAACTGCCATTGATACTGATAAACTTGAGTTCAGTTGGAGTAGGCGGAATGTGTAGTGTAGCGGTGAAATGCTTAGATATTACACAGAACACCGATAGCGAAGGCAGCTTACTAAACTGATACTGACGCTGAGGCACGAAAGCGTGGGGAGCGAACAGGATTAGATACCCTGGTAGTCCACGCCGTAA
+
GGGGGGGGGGGGGGGGGGGGGGGGGGGGGGGGGGGGGGGGGGGGGGGGGGGGGGGCGGGGGGGGGGGGGGGGGGGGGGGGGGGGGFGGGGGGGGGGGGGGGGGGGGGGGGGGGGGGGGGGGGGGGGGGGGGGGGGGGGGGGGGGGGGGGGGGGGGGGGGGGGGGGGGGGGGGGGGGGGGGGGGGGGGGGGGGGGGGGGGGGGGGGGGGGGGGGGGGGGGGGGGGGGGGGGGGGGGFGGGGGGFFFFGGGGFFFFGGBFFFGGGGFFGFFFFFFGFBFFFFGD
@M02352:288:000000000-CKWC8:1:1101:16362:5952 1:N:0:ATGCGCAG+TATCCTCT
TACGGAGGATCCAAGCGTTATCCGGAATCATTGGGTTTAAAGGGTCCGTAGGTGGATAATTAAGTCAGAGGTGAAATCTTGCCGCTTAACGGTAAAATTGCCTTTGATACTGGTTGTCTTGAGTTATTATGAAGTGGTTAGAATATGTAGTGTAGCGGTGAAATGCATAGATATTACATAGAATACCAATTGCGAAGGCAGATCACTAATAATATACTGACACTGATGGACGAAAGCGTGGGGAGCGAACAGGATTAGATACCCTGGTAGTCCACGCCGTAA
+
GGGGGGGGFFGGGGGGGGGGGGGGGFGGFFGFFFGFGGGGCGGGGGGGFFGFFGG@FGGGGFGGGGGGGGGGGGGGGGGGGGCCFGGGGGF@CGEFFGGGGGFGGGGGGAFGGGGGGGGGFAFGDFEGGGGCFGGFFGGGGGCGGGGGGGCGGGGGGGGEGFFFGGGGGFGGGGGGGGGGGGGGGGGGGGGGGEEGGGGGGGGGGGGFGGGGGGGGGGFCGGGFGGFEGGFGEGGDFEDEEE3?BFGG5)772:GGF6)9C+8D4>GF<*5<=F=:>FFFGG
@M02352:288:000000000-CKWC8:1:1101:20355:5983 1:N:0:ATGCGCAG+TATCCTCT
TACGGAGGGTCCAAGCGTTATCCGGAATCATTGGGTTTAAAGGGTGCGCAGGCGGTTTATTAAGTCAGTGGTGAAATCTCGAGGCTCAACCTCGAAACTGCCATTGATACTGATAAACTTGAGTTCAGTTGGAGTAGGCGGAATGTGTAGTGTAGCGGTGAAATGCTTAGATATTACACAGAACACCGATAGCGAAGGCAGCTTACTAAACTGATACTGACGCTGAGGCACGAAAGCGTGGGGAGCGAACAGGATTAGATACCCTGGTAGTCCACACCGTAA
+
GGGGGGGGGGGGGGGGGGGGGGGGGGGGGGGGGGGGGGGGGGGGGGGGGGGGGGGGGGGGGGGGGGGGGGGGGGGGGGGGGGGGGGFGGGGGGGGGGGGGGGGGGGGGGGGGGGGGGGGGGGGGGGGGGGGGGGGGGGGGGGGGGGGGGGGGGGGGGGGGGGGGGGGGGFGGGGGGGGGGGGGGGGGEEGGGGGGGGGGGGGGGGGGGGGGGGGGGGGGFGGGGGGGGGGGGGGGFGGDGGGFFFFGGGGFF?BGGFFFFGGFG@FDFAFFF?GFFFFFFGG
@M02352:288:000000000-CKWC8:1:1101:21028:5993 1:N:0:ATGCGCAG+TATCCTCT
TACGGAGGGGGTTAGCGTTGTTCGGAATTACTGGGCGTAAAGCGTACGTAGGCGGATTGGAAAGTTGGGGGTGAAATCCCAGGGCTCAACCCTGGAACTGCCTCCAAAACTATCAGTCTAGAGTTCGAGAGAGGTGAGTGGAATTCCAAGTGTAGAGGTGAAATTCGTAGATATTTGGAGGAACACCAGTGGCGAAGGCGGCTCACTGGCTCGATACTGACGCTGAGGTACGAAAGTGTGGGGAGCAAACAGGATTAGATACCCTGGTAGTCCACACCGTAA
+
GGGGGFGGGGGGGGGGGGGGGGGGGGGGGGGGGGGGGGGGGGGGGGGGGGGGGGGGGGGGGGGGGGGGGGGGGGGGGGGGGGGGGGGGGGGGGGGGGGGGGGGGGGGGGGGGGGGGGGGGGGGGGGGGGGGGGGGGGGGGGGGGGGGGGGGGGGGGGGGGGGGGGGGGGGGGGGGGGGGGGGGGGGGGGGGGGGGGGGGGGGGGGGGGGGGGGGGGGGGFGGGGGGGGGGGGGGGFGFGGGGE?BFGGGGFFFFGGFFFFGGGGFFGFFFFFFGFFFFFFGD
@M02352:288:000000000-CKWC8:1:1101:10711:6014 1:N:0:ATGCGCAG+TATCCTCT
TACGGAGGATCCAAGCGTTATCCGGAATCATTGGGTTTAAAGGGTCCGTAGGTGGATAATTAAGTCAGAGGTGAAATCTTGCCGCTTAACGGTAAAATTGCCTTTGATACTGGTTGTCTTGAGTTATTATGAAGTGGTTAGAATATGTAGTGTAGCGGTGAAATGCATAGATATTACATAGAATACCAATTGCGAAGGCAGATCACTAATAATATACTGACACTGATGGACGAAAGCGTGGGGAGCGAACAGGATTAGATACCCTGGTAGTCCACGCCGTAA
+
GEFGGGGGGGGGGGGGGGGGGGGGGFGGGGGGGGGGGGGGGGGGGGGGGGGGGGGGGGGGGGGGGGGGGGGGGEFGGGGGGGGGGGGGGGGGGGGGGGGGGGGGGGGGGGGGGGGGGGGGGGGGGGGGGGGGGGGGGGGGGGGGGGGGGGGGGGGGGGGGGGGGGGGGGGGGCGGGGGGGGGGGGGGGFGGGGGGGGGGGGGGGGGGGGGGEGGGGGGGGGGGFG7FGGGGG=E:DGGGGGGF?FFGGGC:<:06;?FFFGGGG?@F@BFFFFGFFFFFFGG
@M02352:288:000000000-CKWC8:1:1101:19924:6023 1:N:0:ATGCGCAG+TATCCTCT
TACGGAGGGGGTTAGCGTTGTTCGGAATTACTGGGCGTAAAGCGTACGTAGGCGGATTGGAAAGTTGGGGGTGAAATCCCAGGGCTCAACCCTGGAACTGCCTCCAAAACTATCAGTCTAGAGTTCGAGAGAGGTGAGTGGAATTCCAAGTGTAGAGGTGAAATTCGTAGATATTTGGAGGAACACCAGTGGCGAAGGCGGCTCACTGGCTCGATACTGACGCTGAGGTACGAAAGTGTGGGGAGCAAACAGGATTAGATACCCTGGTAGTCCACACCGTAA
+
GGGGGCFEEGGGGGGGEGGGGGGGGGGGGGGGGGGGGGGGFGGGGGGGGGGGGGGGGGGGFGGGGGGGGGGGGGGGGGGGGGGGGGGGGGGGGGGGGGGGGGGGGGGGGGGGGGGGGGGGGAEFFGGGGGGGGGGGGGGGGGGGGGGGGGGGGGFGGGGGGGGGGGGGGGGEGFGGGGGGGGGGGGGGGGGGGGGGGGGGGGDGGGGGGFGGGGFGGGGGGGGE=DGGGGGGGGGFGGGGGGE:9EGCGGFF:?FG<FFFGGGGF><FBFAFFF?0:?FBFD
@M02352:288:000000000-CKWC8:1:1101:25773:6044 1:N:0:ATGCGCAG+TATCCTCT
TACGGAGGGTGCGAGCGTTAATCGGAATTACTGGGCGTAAAGCGCGCGTAGGCGGCTTGTTAAGCCAGATGTGAAAGCCCTAGGCTCAACCTGGGAACTGCATTTGGAACTGGCAGGCTAGAGTACAGAAGAGGGTGGTAGAATTTCCTGTGTAGCGGTGAAATGCGTAGATATAGGAAGGAATACCAGTGGCGAAGGCGGCCACCTGGTCTGATACTGACGCTGAGGTGCGAAAGCGTGGGGAGCAAACAGGATTAGATACCCTGGTAGTCCACGCCGTAA
+
GCA@FEGGGCCFF@GGE@@6,CFFG@7FGGGGFFGGGGGC<FGEGEDGCGGGGEGGGGEGGG,B<EEFCGFFGDGGGDFGGGGDGDGG<FCFCFGGGGGEGFGFEEG8F8FFFGDCFGGFF@FFCFGFBFGCGGCGGGGACGGGDFGGGGFGGGGCGGEGCGGGCCCCEGEG9C7EG+?88:CEFGGGGGGGGEGGGGGGGEGGGFFFFGGGGFGGGGGGGDGGGGGGGGGGDCGBGGDEGG3(45C<GF>FF0*:?FAF<FG4=FGFFF7<?FF:6<>>GC
@M02352:288:000000000-CKWC8:1:1101:9327:6063 1:N:0:ATGCGCAG+TATCCTCT
TACGGAGGGTCCAAGCGTTATCCGGATTTATTGGGTTTAAAGGGTCCGTAGGCGGGCATATAAGTCAGTGGTGAAATGCTGTGGCTCAACCATAGCACTGCCATTGATACTGTATGTCTTGAATTATTGTGAAGTGGTTAGAATATGTAGTGTAGCGGTGAAATGCTTAGATATTTCATAGAATACCGATTGCGAAGGCAGATCACTAACAATATATTGACGCTGATGGACGAAAGCGTAGGTAGCGAACGGGATTAGATACCCCGGTAGTCCACGCCGTAA
+
GGGGGGGGGGGGGGGGGGGGGGGGGGGGGGGGGGGFEDGGGGGGGGGGGGGGGGGGGGGGGGGGGGGGGGGGGGGGGGGGGGGFFFGGGGGGGGGGGGGEGGGGGGGGGGGGGGGGGGGGGG8FGGGGGAFGGGGGGGGGGGGGGGGGGGGGGGGGGGEGGGGGGGGGGGGGGGG@BFCFGGGCFGGGGGGGFGGGGGGGGGFGGGFGGGGGDBBCE<CFGGGGGGGGGGGGGGGFGGG8EGFF>FDGEG@@??GGFF9FGGGFFFGEFFBBFFFFFFD;DG
@M02352:288:000000000-CKWC8:1:1101:8909:6074 1:N:0:ATGCGCAG+TATCCTCT
TACGGAGGGTCCAAGCGTTATCCGGAATCATTGGGTTTAAAGGGTCCGCAGGCGGTCAATTAAGTCAGAGGTGAAATCCCATCGCTCAACGATGGAACTGCCTTTGATACTGATTGACTTGAGTTATATGGAAGTAGATAGAATAAGTAGTGTAGCGGTGAAATGCATAGATATTACTTAGAATACCGATTGCGAAGGCAGTCTACTACGTATATACTGACGCTGAGGGACGAAAGCGTGGGGAGCGAACAGGATTAGATACCCTGGTAGTCCACGCCGTAA
+
GGGGGGGGGGGGCFGGGGGGGGGGGGFGGGGGGGGGGGGGGGGGGGGGGEGGGGGBB:FGFGGGFGEGGGGGGGGGGGGGGAFEGEGGGGGFGGGGGGGGGGGGGGGGGGGGAFGGDFGGGFGGGGGGGGGFDGGGGFGGGGGGGGFGGGGGGGGGGGGGGGGGGGGGGGGGFGGGGGGGGDFGGGGGGGGGGGGCGGGGGFGGGGGFGGGGGGGGGGGGGGGGGGGGG5CDGGGFGGGGGGFFFFDCEDFFFFGG<FFFGGGGFFGFFFFFFGFFFFFFG>
@M02352:288:000000000-CKWC8:1:1101:26648:6117 1:N:0:ATGCGCAG+TATCCTCT
TACGGAGGATCCAAGCGTTATCCGGAATCATTGGGTTTAAAGGGTCCGCAGGTGGATAATTAAGTCAGAGGTGAAATCCTGCAGCTCAACTGTAGAATTGCCTTTGATACTGGTTATCTTGAATTCTTGTGAAGTGGTTAGAATATGTAGTGTAGCGGTGAAATGCATAGATATTACATAGAATACCGATTGCGAAGGCAGATCACTAACAATATATTGACACTGATGGACGAAAGCGTGGGGAGCGAACAGGATTAGATACCCTGGTAGTCCACGCCGTAA
+
GGGG7FGG7@6EFGGGGGG7FGGGGGCF<F,EFGGG,CFGGGGG@,:@+@F@9FGGFGA6,CFFGGGGG<FGGGGGGGGDDF<FG<FGGGF<B9EFF<FGG9FFGGGFGGGG85E<<FGCGF,E?55AFAEG9FGA<AFFFGGGB55EFGGGGGGGGGGGGGGGGGCFGGGGGGGGE;;3EFF=FGGEFGEGGGGGGGGFG*D,DFG;,,*4,4@B;CGFG;EFGG9F90;DGGGFGGGGGGFFFF3DGGFFFFGGFFFFGGFGFFGFB4<BFGFFFFFFGG
@M02352:288:000000000-CKWC8:1:1101:11865:6126 1:N:0:ATGCGCAG+TATCCTCT
TACGGAGGGTCCAAGCGTTATCCGGATTTATTGGGTTTAAAGGGTCCGTAGGCGGGCTTATAAGTCAGAGGTGAAATCCCATCGCTCAACGATGGAACTGCCTTTGATACTGTAGGTCTTGAATATATTTGAAGTAGGCGGAATATGTAGTGTAGCGGTGAAATGCATAGATATTACATAGAACACCAATTGCGAAGGCAGCTTACTAAGATATTATTGACGCTGATGGACGAAAGCGTGGGTAGCGAACGGGATTAGATACCCCGGTAGTCCACGCCGTAA
+
GFGGGFGGGGGGGGGGGGGGFFGGGFFGGGGGGGGFGGGFGGGGGGGGGGGGGGGGGGGGGFGCGGGGGGGGGGGGGGGGGGFGGGGGGGGFFGGGGGGGGGGGGFFGGGGGGGFGGGGGGFGFDFGGGGGGGGGGG9FGGGGGGFGGGGGFGFGGGGGGGGGGGGGGGGGGGGGGGGGGGGGGGGGGGGGGGGGGGGGGGGGGGGGGGGGGGGGGGGFGGGGGGGGGGG:DCEGBGGGEGGFFFFGDGGBFF<GGFFBFGGGGF>CBFFFFFGFBFFF9CD
@M02352:288:000000000-CKWC8:1:1101:25777:6185 1:N:0:ATGCGCAG+TATCCTCT
TACGGAGGGGGTTAGCGTTGTTCGGAATTACTGGGCGTAAAGCGTACGTAGGCGGCTCAGAAAGTATGGGGTGAAATCCCGAGTCTCAACCTCGGAACTGCCTCATAAACCCCTGGTCTTGAGTTCGAGAGAGGTGAGTGGAATTCCAAGTGTAGAGGTGAAATTCGTAGATATTTGGAGGAACACCAGTGGCGAAGGCGGCTCACTGGCTCGATACTGACGCTGAGGTACGAAAGTGTGGGGAGCAAACAGGATTAGATACCCTGGTAGTCCACACCGTAA
+
G<E@@8@@@@@@FCFAC@-8FAFEG,6DFFFFC<FGECF:<FGGFCFGFGGCGGG+CFB=9FEFFEFEEGGEGFGGGFGGCGGB<?,,C=FGFC>C=F<>BFA=BDFGC>,@FCCECFGGGFGGGCCFG,@BGGGGGFGGGFFGGCFGFGGG<,;,3<FG:@BFBFFC6@5FB@7BBFF8;<FFGGGGG<FFGGE>EGGCEC8E+<AFCGFGGG8C8E?<CCEEGCGGGGGD=:<BCGFCEGFFB><C7CF@:B<C3F)9EFCFFFGF<FAFF7FB?3:4<5
@M02352:288:000000000-CKWC8:1:1101:15783:6193 1:N:0:ATGCGCAG+TATCCTCT
TACGGAGGGTGCAAGCGTTATCCGGAATCATTGGGTTTAAAGGGTTCGTAGGCGGGCTGATAAGTCAGATGTGAAAGCCCGGGGCTCAACCTCGGAACTGCATTTGAAACTGGTGAACTAGAGTGCTGTAGAGGGGGGTAGAATTTCAGGTGTAGCGGTGAAATGCGTAGAGATCTGAAGGAATACCAGTGGCGAAGGCGGCCCCCTGGACAGACACTGACACTCAGATGCGAAAGCGTGGGGAGCAAACAGGATTAGATACCCTGGTAGTCCACGCCGTAA
+
GGGGGCFGGEGGGGGGGGGGGGGGGFGGGGGFGFGFGGGGCGGGGGGGGGGGGGGGGGGGGGGGGGGGGGGGGGGGGGGGGGGGGDGGGGGGGGGGFGGGGCGGGGGGFGGGGGGGGGGGGGGGGGGGGDFFGGGGGGGGGGFGGGGGGGGGGGGFGGGGGGGGGGGGGGGGGGFGGFGGGGGGGGGGGGGGGGGGGGFGGGGGGGGGGGGFGGGGFFCGGGG?FGGGGGGGGGGFGGCEGGFBFFGG?F5?:<FGFFFFGGGGFFGFFF4>FGFFFFBFC>
@M02352:288:000000000-CKWC8:1:1101:23885:6204 1:N:0:ATGCGCAG+TATCCTCT
TACGGAGGGTGCAAGCGTTATCCGGAATCATTGGGTTTAAAGGGTCCGCAGGCGGTCAATTAAGTCAGAGGTGAAATCCCATAGCTTAACTCTGGAACTGCCTTTGATACTGGTTGACTTGAGTTATACGGACGTAGATAGAATAAGTAGTGTAGCGGTGAAATGCATAGAGATTACTTAGAATACCGATTGCGAAGGCAGTCTACTACGTATATACTGACGCTCATGGACGAAAGCGTGGGGAGCGAACAGGATTAGATACCCTGGTAGTCCACGCCGTAA
+
GDFGGGGGGGGGGGGGGGGFGGGGEBFGGGGGGGGGGGGGGGGGGGGGGGGGGGGFFEDGGGGGGGGGGGGGGGGGGGGGGGGGGGGGGGG<EFGGGGGGGGGGGGGGGGGGGGGGGGGGGFGGGGGCGGGG+@FFGGGDGGGGG<FGGFGGGGFGGGGGGGGGGGFGGGGGGGGGGGGFGGGGGGGD@FFGGGG8EGGGGGGGFGGGG=FGGGG9EGCFGGGGGDGGFFGC==DFGGGGED@19DCGGGB?6?GG2?BFGGGGFFGF<6AAF7@6>BFBGC
@M02352:288:000000000-CKWC8:1:1101:6099:6205 1:N:0:ATGCGCAG+TATCCTCT
TACGGAGGGTGCGAGCGTTAATCGGAATTACTGGGCGTAAAGCGCATGCAGGTGGTTCATTAAGTCAGATGTGAAAGCCCGGGGCTCAACCTCGGAACTGCATTTGAAACTGGTGAACTAGAGTGCTGTAGAGGGGGGTAGAATTTCAGGTGTAGCGGTGAAATGCGTAGAGATCTGAAGGAATACCAGTGGCGAAGGCGGCCCCCTGGACAGACACTGACACTCAGATGCGAAAGCGTGGGGAGCAAACAGGATTAGATACCCTGGTAGTCCACGCCGTAA
+
GGGGGFFGDFEGGEGGGGGG@CFGGF@FGGEGGGGGGGEEGGGGGFEGGGGGGGGGEGGGGFGGGGFGDFGGGGGFGDFFF:>FFGGGGGGGFEEFFEGGGGGEGGGFFFGGGFEFCEFDFFGGGGFGGGGGGGGGGGGGGGGGGGGFGGGGFGGGGGGGGGGGGGGGGGGGFGGDE@FGGGGGCGGEFGFGGGGGGGGGGGCGGGGGFFFCF*1;FGGGGGGGFFDA9<CG5=C:DGGGGGF?>FFFGGFFFFFG<FDFGGGGFFGF4@ABFGFFB65;GD
@M02352:288:000000000-CKWC8:1:1101:18151:6264 1:N:0:ATGCGCAG+TATCCTCT
TACGGAGGGTGCGAGCGTTACTCGGAATTACTGGGCGTAAAGCGTACGCAGGCGGTTTGTTAAGCGAGATGTGAAAGCCCCGGGCTCAACCTGGGAACTGCATTTCGAACTGGCAAACTAGAGTGTGATAGAGGGTGGTAGAATTTCAGGTGTAGCGGTGAAATGCGTAGAGATCTGAAGGAATACCGATGGCGAAGGCAGCCACCTGGGTCAACACTGACGCTCATGTACGAAAGCGTGGGGAGCAAACGGGATTAGATACCCCGGTAGTCCACGCCGTAA
+
GCGGEGGGGGGGGCFEGFBF,CEFGGE<FEEFFGFGGFCCFECBFGCGGGGGGCC@FEFGGGGGGGGCGGGGGFGFBEGFGG:FC+BCGFGCGG7==BFFFGFEGG@FGFGFGGFCFFFGF<FGGFGCFGG>CFCF@FFFCFCA<FFFGFGGGGGGGGGGFGFEF?EEGGGGFCGGGGFGFFFF<FACFGGC*?C>8CEFGGFGGGFGG5DCFFCFGGG7@EGCCDGGGGGCGGGDGG<E>EB?;DF5FGF>B:DCFFBBGGCDF>DE6D<64:F:BBF;:9
@M02352:288:000000000-CKWC8:1:1101:13882:6273 1:N:0:ATGCGCAG+TATCCTCT
TACGGAGGGTCCAAGCGTTATCCGGAATCATTGGGTTTAAAGGGTGCGCAGGCGGTTTATTAAGTCAGTGGTGAAATCTCGGGGCTCAACTTCGAAACTGCCATTGATACTGATAAACTTGAGTTCAGTTGGAGTAGGCGGAATGTGTAGTGTAGCGGTGAAATGCTTAGATATTACACAGAACACCGATAGCGAAGGCAGCTTACTAAACTGATACTGACGCTGAGGCACGAAAGCGTGGGGAGCGAACAGGATTAGATACCCCGGTAGTCCACGCCGTAA
+
GGGGGGGGGGGGGGGGGGGGGGGGGGGGGGGGGGGFEGFGGGGGGGGGGGGGGGGFFGGFGGGGGGGGGGGGGGGGGGGGGGGGGGGGGGGGGGGGGGGGGGGGGGGGGGGGGGGGGGGGGGGGGGGGGGGGGGGGGGGGGGGGGGGGGGGGGGGGGGGGGGGGGGGGGGGFGGGGGGGGGGGGGGGGGGGGGGGGGGGGGGGGGGGGGGGGGGGGGGGGGGGGGGGGGGGGGGGFGGDGGGFFFFGGGGFFFFGGFFFFGGGGFFGFFFFFFGFFFFFFGG
@M02352:288:000000000-CKWC8:1:1101:20341:6310 1:N:0:ATGCGCAG+TATCCTCT
TACGGAGGGGGTTAGCGTTGTTCGGAATTACTGGGCGTAAAGCGCACGTAGGCGGATCAGAAAGTATAGGGTGAAATCCCAGGGCTCAACCCTGGAACTGCCTTATAAACTCCTGGTCTTGAGTTCGAGAGAGGTGAGTGGAATTCCGAGTGTAGAGGTGAAATGCGTAGATATAGGAAGGAACACCAGTGGCGAAGGCGACTACCTGGACTGATATTGACACTGAGGTGCGAAAGCGTGGGGAGCAAACAGGATTAGATACCCTGGTAGTCCACGCCGTAA
+
GGGGGGGGGGGCGGGGGGGGGGGGGGEGGGGGGGGGGEGGGGGGGGGGGGGGGGGGGGGGFGGGGFGGGGGGGGGGGGGGGGGGGGGGGGGGGGGGGGGGGGGGGGGGGGGGGGGGGGGGGGGGGGGFGGGGGGGGGGGGGGGGGGGGDFGGGGFGGGGGGGGGGGGGGGGGGGGGGGGGEGFGGGGGGGGGGGGGGGGGGGGGGGGGGFGGGCFGGGGGGGGGGGGFF/CDGGGBGGGGGGFFFFGGGGFFFFGG?FAFGGGGFF<@AFBFFF68>FFFGG
@M02352:288:000000000-CKWC8:1:1101:22807:6336 1:N:0:ATGCGCAG+TATCCTCT
TACGGAGGATCCAAGCGTTATCCGGAATCATTGGGTTTAAAGGGTCCGTAGGTGGATAATTAAGTCAGAGGTGAAATCCTGCAGCTCAACTGTAGAATTGCCTTTGATACTGGTTGTCTTGAGTTATTATGAAGTAGTTAGAATATGTAGTGTAGCGGTGAAATGCATAGATATTACATAGAATACCGATTGCGAAGGCAGTCTACTACGTATATACTGACGCTGAGGCACGAAAGCGTGGGGAGCGAACAGGATTAGATACCCTGGTAGTCCACGCCGTAA
+
GGGGGGGGGGGGGGGGGGGGGGGGGGEGFFGGGGGBFGGGGGGGGGGGGGGGFFGFGGGGGGGGGGGGGGGGGGGGGGGGGGFFGGGGGGGGGGGGGGGGGGGGGGGGGGGGGGGGGGGGGFGFGGGGGGGGEFGGGGGGFGGGGGGGGGGGGGGGGGGGGGGGGGGGGGGGGGGGGGGGGGGGGGGGGGGGGGGGEGGGGGGGGGGGGGGGGGGGEGGFGGGGGGGGGGGGGGGEFGCGGGFFFFGGGGFFFFGGFF9FGGGGFFGFFFFFFGFFFFFFGG
@M02352:288:000000000-CKWC8:1:1101:23988:6369 1:N:0:ATGCGCAG+TATCCTCT
TACGGAGGGTCCAAGCGTTATCCGGAATCATTGGGTTTAAAGGGTGCGCAGGCGGTTTATTAAGTCAGTGGTGAAATCTCGGGGCTCAACCTCGAAACTGCCATTGATACTGATAAACTTGAGTTCAGTTGGAGTAGGCGGAATGTGTAGTGTAGCGGTGAAATGCTTAGATATTACACAGAACACCGATAGCGAAGGCAGCTTACTAAACTGATACTGACGCTGAGGCACGAAAGCGTGGGGAGCGAACAGGATTAGATACCCTGGTAGTCCACGCCGTAA
+
GGGGGGGGGGGGGGGGGGGGGGGGGFGGGGGGGGGGGGGGGGGGGGGGGGGGGGGEGGFGGGGGGGGGGGGGGGGGGGGGGGGGGGGGGGGGGG>FGGGGGGGGGGGGGGGGGGGGGGGGGGGGGGGGGGGG7FGGGGGGGCFGGGGGGGGGGGGGGGGGGGGGGGGGGGGGGGGGGGGFFGGGGGGGGGGGGGGGGGGGGGGGGGGFGGGGGFGGGGGGGGGGGGGGGGGGGGGFGGDGGGF02>CDGGFFFFGF>FFFGGGGFFGFFFFFFGFFFFFFGG
@M02352:288:000000000-CKWC8:1:1101:19663:6370 1:N:0:ATGCGCAG+TATCCTCT
TACGGAGGGTCCAAGCGTTATCCGGAATCATTGGGTTTAAAGGGTCCGCAGGCGGTCAATTAAGTCAGAGGTGAAATCCCATCGCTCAACGATGGAACTGCCTTTGATACTGATTGACTTGAGTTATATGGAAGTAGATAGAATAAGTAGTGTAGCGGTGAAATGCATAGATATTACTTAGAATACCGATTGCGAAGGCAGTCTACTACGTATATACTGACGCTGAGGGACGAAAGCGTGGGGAGCGAACAGGATTAGATACCCTGGTAGTCCACGCCGTAA
+
GGGGGGGGGGGGGGGGGGGGGGGGGGGGGGGGGGGFGGGGGGGGGGGGGGGGGGGFGGGGGGGGGGGGGGGGGGGGGGGGGGGGGGGGGGGGGGGGGGGGGGGGGGGGGGGGGGGGGGGGGGGGGGGGGGGGGGGGGGGGGGGGGGGGGGGGGGGGGGGGGGGGGGGGGGGGGGGGGGGGGGGGGGGGGGGGGGGGGGGGGGGGGGGGGGGGGGGGGGGGGGGGGGGGGGGGGGGEGGGGGGFFFFGGGGFFFFGF<FAFGGGGFFGFFFFFFGFFFFF>GG
@M02352:288:000000000-CKWC8:1:1101:3804:6374 1:N:0:ATGCGCAG+TATCCTCT
TACGGAGGGGGTTAGCGTTGTTCGGAATTACTGGGCGTAAAGCGTACGTAGGCGGATCAGAAAGTAGGGGGTGAAATCCCGAGGCTCAACCTCGGAACTGCCTCCTAAACTCCTGGTCTTGAGTTCGAGAGAGGTGAGTGGAATTCCAAGTGTAGAGGTGAAATTCGTAGATATTTGGAGGAACACCAGTGGCGAAGGCGGCTCACTGGCTCGATACTGACGCTGAGGTACGAAAGTGTGGGGAGCAAACAGGATTAGATACCCTGGTAGTCCACACCGTAA
+
GFFGFCFGGGGGGGGGGGGGGGGGGGGGGGGGGGGGGFGGGGGGGGGGGGGGGGGGGGGGFFGGFGGGGGGGGGEGGGGGGGGGGGGGGGGGGGGGGGGGGGGGGGGGGGGGGGGGGGGGGGGGGGGGGFGCFGGGGGGGGGGGGGGGGGFGGFGGGGGGGGGGGGGGGGGGGGGFGGGFGGFGGGGGGGGGGGGGGGGGGGEGGGGGGGGGGEGGGGGGGGGGGCGGGGGGGGGFGGGGGGFB9EGFGGFFFFGGFFFFGGGGFFC?<BAAFGFF:BFFGG
@M02352:288:000000000-CKWC8:1:1101:11998:6374 1:N:0:GTGCGCAG+TATCCTCT
TACGGAGGGTCCGAGCGTTATTCGGAATTACTGGGTTTAAAGGGTGCGTAGGCGGGTCATTAAGTCAGGGGTGAAAGCTCACGGCTCAACCGTGGAACTGCCTTTGATACTGGTAGTCTTGAATCCTTGTGAAGTGGGTGGAATTTGGAGTGTAGAGGTGAAATGCATAGATATTACATGGAACACCGATGGCGAAGGCAGCTCACTAACAATACATTGACGCTGAGGTACGAAAGCGTGGGTAGCGAACAGGATTAGATACCCTGGTAGTCCACGCCGTAA
+
GGGGGGGGG@,CFGGGGGG,E,EFGGGGGG9FGGG6,BFGGG9FC,CFGGGGGGG+++BF<,CFGGGG,EFGGGGG9,,B,5BFGGGGGGG7BF7FG,BFGGGGG,EGGGGG8F,@FGGGGG8F,,,,@3@=,@FG9,>*CGGG:,,,@CGGGGG,FGGGGGGG,C,@FGGGGGGC++++5FG,CFG71C*=FGGGGGG6C*;FGGG7+<6++++<0ACGGGGGGG*8+0;CGGGFGGGGGG>AFF)>EGFFF?GGFFFFGGGGFFGFFFFFFGFFFFFFGG
@M02352:288:000000000-CKWC8:1:1101:9487:6434 1:N:0:ATGCGCAG+TATCCTCT
TACGGAGGATCCAAGCGTTATCCGGAATCATTGGGTTTAAAGGGTCCGTAGGTGGATGATTAAGTCAGAGGTGAAATCCTGCAGCTCAACTGTAGAATTGCCTTTGATACTGGTTGTCTTGAGTTATTATGAAGTAGTTAGAATATGTAGTGTAGCGGTGAAATGCATAGATATTACATAGAATACCAATTGCGAAGGCAGATTACTAATAATATACTGACACTGATGGACGAAAGCGTGGGGAGCGAACAGGATTAGATACCCTGGTAGTCCACGCCGTAA
+
GGGGGGGGGGGGGGGGGGGGGGGGGGGGGGGGGGGFGDGGGGGGGGGGGGGGGGGGGGGGGGGGGGGGGGGGGGGGGGGGGGGGGGGGGGGGGGGGGGGGGGGGGGGGGGGGGGGGGGGGGGGGGGGGGGGGGGGGGGGGGGGGGGGGGGGGGGGGGGGGGGGGGGGGGGGGGGGGGGGGGGFGGGGGGGGGGGGGDGGGGGGGGGGGGGGGGGGGGGGGGGGGGGGGF6FGGGGFGDCGGGFFFFGGGGFFFFGGFFFFGGGFFFGFFFFFFGF?FB>>GD
@M02352:288:000000000-CKWC8:1:1101:8486:6474 1:N:0:ATGCGCAG+TATCCTCT
TACGGAGGGGGTTAGCGTTGTTCGGAATTACTGGGCGTAAAGCGCGCGTAGGCGGATTGGAAAGTTGGGGGTGAAATCCCAGGGCTCAACCCTGGAACTGCCTCCAAAACTATCAGTCTAGAGTTCGAGAGAGGTGAGTGGAATTCCGAGTGTAGAGGTGAAATTCGTAGATATTCGGAGGAACACCAGTGGCGAAGGCGGCTCACTGGCTCGATACTGACGCTGAGGTGCGAAAGTGTGGGGAGCAAACAGGATTAGATACCCTGGTAGTCCACACCGTAA
+
GGGGGCFGGGGGGGGGGGGGGGGGGGGGGGGGGGGGGGGEFGGGGGGGGGGGGGGGGGGGFFGGGGFGGGGGGGGGGGGGGGGGGGGGGGGGGGGGGGGGGGGGGGGGGGGGGGGGGGGGGGGGGGGGGGGGGGGGGGGGGGGGGGGGGGGGGGGGGGGGGGGGGGGGGFGGGGGGGGGDGGGGGGGGGGGGGGGGCEGGGGGGGGGGGGGGEGGGGGGGGGGGG5CFF=FGGGD>FGGGGGFFFFGGGGFFFBDDFFFFGFGGFFGFFFFFFGFFFFFFGD
@M02352:288:000000000-CKWC8:1:1101:13433:6476 1:N:0:ATGCGCAG+TATCCTCT
TACGGAGGATCCAAGCGTTATCCGGAATCATTGGGTTTAAAGGGTCCGTAGGCGGGTTTGTAAGTCAGTGGTGAAAGTTTTCGGCTCAACCGGAAAATTGCCATTGATACTGCAAGTCTTGAATCATTGTGAAGTGGTTAGAATGTGTAGTGTAGCGGTGAAATGCATAGATATTACACAGAATACCGATTGCGAAGGCAGATCACTAACAATTGATTGACGCTAAGGGACGAAAGCGTGGGTAGCGAACAGGATTAGATACCCTGGTAGTCCACGCCGTAA
+
GGGGGGGGGFGGGGGGGFGGGGGGGDFGFGGGGGGBFGGFFGGGGGGGGGGGGGGGGGGGGGGGGGGGGGGGGGGGGGGGGGGGGGGGGGGGGGGGGGGGGGFGGGGGGGGGGGGGGGGGEFFGGGGGGGGDFGGGGGGGGGGGGGGGGGGGGGGGGGGGGGGGGGFGGGGGGGGGGGGGGGGGGGGGGGGGGGGGGGGGGFGGFGGGGGGGFGGGGGGGGGGGCDGGGGGGGGGFGGGGGDDAFFGGGGBFFBGG?FFFGGGGFFGFFFFFFGFFFFFFGD
@M02352:288:000000000-CKWC8:1:1101:14090:6480 1:N:0:ATGCGCAG+TATCCTCT
TACGGAGGGGGTTAGCGTTGTTCGGAATTACTGGGCGTAAAGCGCACGTAGGCGGATCAGAAAGTATAGGGTGAAATCCCAGGGCTCAACCCTGGAACTGCCTTGTAAACTCCTGGTCTTGAGTTCGAGAGAGGTGAGTGGAATTCCGAGTGTAGAGGTGAAATTCGTAGATATTCGGAGGAACACCAGTGGCGAAGGCGGCTCACTGGCTCGATACTGACGCTGAGGTGCGAAAGTGTGGGGAGCAAACAGGATTAGATACCCTGGTAGTCCACACCGTAA
+
GGGGGGGGGGGGGGGGGGGGGGGGGGGGGGGGGGGGGGGGGGGGGGGGGGGGGGGGGGGGGGGGGGGGGGGGGGGGGGGGGGGGGGGGGGGGGGGGGGGGGGGGGGGGGGGGGGGGGGGGGGGGGGGGGGGGGGGGGGGGGGGGGGGGGGGGGGGGGGGGGGGGGGGGGGGGGGGGGGGGGGGGGGGGGGGGGGGGGGGGGGGGGGGGGGGGGGGGGGGGGGGGGGGGGGGGGGGFGGGGGGFFFFGGGGFFFFGF<=BFGGGGFFGF<FF>BGFFFFFFGG
@M02352:288:000000000-CKWC8:1:1101:24349:6498 1:N:0:ATGCGCAG+TATCCTCT
TACGTATGTCTCGAGCGTTACCCGGAATCACTGGGTGTAAAGGGTTCGTAGGCGGTTTAATAAGTTGGATATGAAAGACCGAAGCTCAACTTCGTGTTTGTGTTCAAAACTGTTAAACTAGAATTAGGGAGAGGTAAGCGGAATTCTAAGTGTAGGGGTGCAATCCGTAGATACTTAGAGGAACACCAAAAGCGAAGGCAGCTTACTGGAACTATATTGACGCTGAGGAACGAAAGCGTGGGGAGCGAACAGGATTAGATACCCTTGTAGTCCACGCCCTAA
+
GGGGGGGGGGCFGFGGGGGGGGGECEGGGGGGGGGGGGGFGGGGGFGGFGGCFGGFGGGFGGGGGGGGGGGGGGGGGFFGGGGGDDFGGGGGGGGGGGGGGGGGGGGGFG?FGGGGGGGGGAFGGGGGGGGGGGGGGGGGGGGGGGGGGGFGGFGGDEGGGGGGGGGGGGGGGGFGGGGGCGGGGGGGGGGGGGGGGGGGGGFFGGGGFGGGGFGGGC7F?EGGGGGGEGGGGGGFGGDGGCBFFFG3C)5???FC47<FGGFG?FGFAFFFFGFBFBE6FG
@M02352:288:000000000-CKWC8:1:1101:9446:6576 1:N:0:ATGCGCAG+TATCCTCT
TACGGAGGGGGTTAGCGTTGTTCGGAATTACTGGGCGTAAAGCGTACGTAGGCGGATTGGAAAGTTGGGGGTGAAATCCCAGGGCTCAACCCTGGAACTGCCTCCAAAACTATCAGTCTAGAGTTCGAGAGAGGTGAGTGGAATTCCAAGTGTAGAGGTGAAATTCGTAGATATTTGGAGGAACACCAGTGGCGAAGGCGGCTCACTGGCTCGATACTGACGCTGAGGTACGAAAGTGTGGGGAGCAAACAGGATTAGATACCCTGGTAGTCCACACCGTAA
+
GGFGEDGGGGGGGGGGGGGEG8FFFGGGGGGGGGGGGGGGGGCFG:CFGGGGGGGB:FFG9E<FEFFFGCFGGGGGGGGGGGGEGGGGGGGGGFGGGGGGGFGFF<3EFGGGGGGFAFGGGGGGGGGFGGFGEGCCCFEGGGGGGGGCFGGGGGGCFGGGGFGG9CGG6CGGCFFCFGGFECGGGGC87FGGGGGGGGFEGGE5+<ECGGG68*0;EGDFFEDCE:@CCCFGGGGD:C>EG5>?93*9+9@F?<CFFFA@CCEFFF3;<FFFFF?8??51<C
@M02352:288:000000000-CKWC8:1:1101:8152:6604 1:N:0:ATGCGCAG+TATCCTCT
TACGGAGGATCCAAGCGTTATCCGGAATCATTGGGTTTAAAGGGTCCGTAGGTGGATAATTAAGTCAGAGGTGAAAGTCTGCAGCTCAACTGTAGAATTGCCTTTGATACTGGTTATCTTGAATTATTGTGAAGTGGTTAGAATATGTAGTGTAGCGGTGAAATGCATAGATATTACATAGAATACCAATTGCGAAGGCAGATCACTAACAATATATTGACACTGATGGACGAAAGCGTGGGGAGCGAACAGGATTAGATACCCTGGTAGTCCACGCCGTAA
+
GGGGGGGGGGGGGGGGGGGGGGGGGGGGGGGGGGGGGGGGGGGGGGGGGGGGGGGGGGGGGGGGGGGGGGGGGGGGGGGGGGGGGGGGGGGGGGGGGGGGGGGGGFFGGGGGGGGGGGGGGGGGGFGGGGGGGGGGGGGGGGGGGGGGGGGGGGGGGGGGGGGGGGGGGGGGGGGGGGGGGGGGGGGGGGGGGGGGGGGGGGGGGGGGGGGGGGGGGGGGGGGGGGGGGGGGGGGFGGGGGGFFFFGGGGFFFFGGFFFFGGGGFFGFFFFFFGFFFFFFGG
@M02352:288:000000000-CKWC8:1:1101:18401:6650 1:N:0:ATGCGCAG+TATCCTCT
TACGGAGGGTCCAAGCGTTATCCGGAATCATTGGGTTTAAAGGGTCCGCAGGCGGTCAATTAAGTCAGAGGTGAAAGCCCATCGCTCAACGATGGAACTGCCTTTGATACTGGTTGACTTGAGTTATACGGAAGTAGATAGAATAAGTAGTGTAGCGGTGAAATGCATAGATATTACTTAGAATACCGATTGCGAAGGCAGTCTACTACGTATATACTGACGCTCATGGACGAAAGCGTGGGGAGCGAACAGGATTAGATACCCTGGTAGTCCACGCCGTAA
+
GGGGGGGGGGGGGGGGGGGGGGGGGGGGGGGGGGGFGGGGGGGGGFGGGGGGGGGFGGGGGGGGGGGGGGGGGGGGGGGGGGGGGGGGGGGGGGGGGGGGGCFGGGGGGGGGGGGGGGGGGGGGGGGGGGGGGGGGGGGGGGGGGGGFGGGGGGGGGGGGGGGGGGGGGGGGGGGGGGGGGGGGGGGDFEGGGGGGGGGGEGGGGGGGGGGFFGGGGGGGGGGGGGGGFEFDGGGFGGGGGGFFFFGGGGEFFFGGFF9FCCGGFFGFFFFFFGFFFBFFGG
@M02352:288:000000000-CKWC8:1:1101:25576:6654 1:N:0:ATGCGCAG+TATCCTCT
TACGGAGGGGGTTAGCGTTGTTCGGAATTACTGGGCGTAAAGCGTACGTAGGCGGATTAGTCAGTTAGGGGTGAAATCCCAGGGCTCAACCCTGGAACTGCCTCTAATACTGCTAGTCTTGAGTTCGAGAGAGGTGAGTGGAATTCCAAGTGTAGAGGTGAAATTCGTAGATATTTGGAGGAACACCAGTGGCGAAGGCGGCTCACTGGCTCGATACTGACGCTGAGGTACGAAAGTGTGGGGAGCAAACAGGATTAGATACCCTGGTAGTCCACACCGTAA
+
GGGGG@FEGEECBCFECFFDGDEFGCFGGGGGGFGGGGGFFGGGGGGGGGGGGGGGGGG<FEGGGGFGGFEEGGGEGFEGFGGGGEGGGGGGFGFGFGFGGGGGGGDGFFFFGC=>FGGGEBFFFGG7FGEGGG<F9FFFCFCGGGFCFFDFFCGFFGGGGGGGGGGGGGGEGGGGGGGGGGGFGFFFE:FFGCG>:CEGGGGGGGGGGGDFG58FGGGGGGDGGGFGGGDGDEDEGGGGGG@:>BDF7FFFF?CFFFAFGGGGFFC)6?8A@>FF<<BFGD
@M02352:288:000000000-CKWC8:1:1101:17972:6656 1:N:0:ATGCGCAG+TATCCTCT
TACGGAGGGGGTTAGCGTTGTTCGGAATTACTGGGCGTAAAGCGCACGTAGGCGGATCAGAAAGTATAGGGTGAAATCCCAGGGCTCAACCCTGGAACTGCCTTATAAACTCCTGGTCTTGAGTTCGAGAGAGGTGAGTGGAATTCCGAGTGTAGAGGTGAAATTCGTAGATATTCGGAGGAACACCAGTGGCGAAGGCGGCTCACTGGCTCGATACTGACGCTAAGGTGCGAAAGTGTGGGGAGCAAACAGGATTAGATACCCTGGTAGTCCACACCGTAA
+
GGGGGFGEGGGFGGGGGFGGGFGGGGGGGGFGGGGGGFGGGGGGGGGGGGGGGGGGGGGGGGGFGFGGGGGGGGFGGGGGGGGGGFGGGGGGGGGGGGGGGGGGDGGGG,FFGGGGGGGGGGGGGGGGGGGFGGGFFGGFGGGGGGDGEDFFGEGGGGGGGGGGGGGGGGGGGGGGGGGGGGGGGGGGGFGGGGGGGGGGGGD>@FGGFGGGGGGGGGGGGGGGG5CGCFGGGGDEGGGGGGFFF:CD<FFF?BGGFFFFGDCFFFGFFFFBFDF03<FFFD
@M02352:288:000000000-CKWC8:1:1101:26069:6658 1:N:0:ATGCGCAG+TATCCTCT
TACGGAGGATCCAAGCGTTATCCGGAATCATTGGGTTTAAAGGGTCCGTAGGTGGATGATTAAGTCAGAGGTGAAATCCTGCAGCTCAACTGTAGAATTGCCTTTGATACTGGTTATCTTGAGTTATTATGAAGTAGTTAGAATATGTAGTGTAGCGGTGAAATGCATAGATATTACATAGAATACCAATTGCGAAGGCAGATTACTAATAATATACTGACACTGATGGACGAAAGCGTGGGGAGCGAACAGGATTAGATACCCTGGTAGTCCACGCCGTAA
+
GGGGGGGGGGFFGGGGGGGFGGGGGGGGGGFGGGGGGDF@FFGGGFFFFEFEGGGDGFFFEFFFGGFGFFFGGGGGGGGGGGFFFGGGGGGGGGGGFGFFGGGGGGGGGGGGGGGGGGGGGFGGGGGGGGGFAFGFGDGGGGFGGGGGGGGGGFGGGEGGGGGGGGFGGGGGGGGGGGGGGGGGGGGGGGFGEEGGGDGGGGGGGGFGFGGGGGGGGGGGGGGGGGGGG6DDEEGFGGGGGGFFBFDGGGEF<BGGFFFFGGGGFFGFB?AAFGFBF0@B<9
@M02352:288:000000000-CKWC8:1:1101:18834:6699 1:N:0:ATGCGCAG+TATTCTCT
TACGGAGGGTGCGAGCGTTATTCGGAATTACTGGGCGTAAAGCGCATGCAGGTGGTTCATTAAGTCAGATGTGAAAGCCCGGGGCTCAACCTCGGAACTGCATTTGAAACTGGTGAACTAGAGTGCTGTAGAGGGGGGTAGAATTCCAGGTGTAGCGGTGAAATGCGTAGAGATCTGAAGGAATACCAGTGGCGAAGGCGGCCCCCTGGACAGACACTGACACTCAGATGCGAAAGCGTGGGGAGCAAACAGGATTAGATACCCTGGTAGTCCATGCCGTAA
+
GGGG7BFG7CFGDGGGGFG>,CFFGGDGGG9FGGGGGGGGGGGGDCGGGGGG6FGGGGG?EFGGGG,EEGGGGGGGGGG<>:FGGG@FFGGG,=FGG+DDGGG,@FGGGGGGGGGGGGG9FFFGGG<D<=FGGGDEFGGGGGG?F+ACEFGGGGGGGGGE>CCFGGGGGGG?<FEFG9EFGGG?GGGGGGGGGGGGGGGGGG/?8CEGG*>+C*;FFGGGG?FGCFG700:9EGGFGDGGGD::9E37FGFF?6F72@>?EGGFFFGFFFFFFG?AFFFFGG
@M02352:288:000000000-CKWC8:1:1101:24186:6706 1:N:0:ATGCGCAG+TATCCTCT
TACGGAGGGTCCAAGCGTTATCCGGAATCATTGGGTTTAAAGGGTCCGCAGGCGGTCAATTAAGTCAGAGGTGAAATCCCATCGCTCAACGATGGAACTGCCTTTGATACTGATTGACTTGAGTTGTATGGAAGTAGATAGAATAAGTAGTGTAGCGGTGAAATGCATAGATATTACTTAGAATACCGATTGCGAAGGCAGTCTACTACGTATATACTGACGCTGAGGGACGAAAGCGTGGGGAGCGAACAGGATTAGATACCCTGGTAGTCCACGCCGTAA
+
GGGGGEGGGGGGGGGGGGGGGGGGGGGGGGGGGGGGGGGGGGGGGGGGGEGGGGGGGGGGGGGGGGGGGGGGGGGGGGGGGGGGGGGGGGGGGGGGGGGGGGGGGGGGGGGGGGGGFGFGGGGGGGGGGGGGGGGGGGFGGGGGGGGGGGGGGGGGGGGGGGGGGGGGGGGGGGGGGGGGGG@FGGGGGGGGGGGGGGGGDGGGGGGGGGGGGGGGGGGGGGGGGGGGGDGDGGGFGGGGGGFFFFGGGGFFFFC>BFFFGGGGFFGFFFFFFGFFF?D3DD
@M02352:288:000000000-CKWC8:1:1101:7740:6716 1:N:0:ATGCGCAG+TATCCTCT
TACGGAGGATCCAAGCGTTATCCGGAATCATTGGGTTTAAAGGGTCCGTAGGCGGTTTTATAAGTCAGTGGTGAAATCCGGCAGCTCAACTGTCGAACTGCCATTGATACTGTAGAACTTGAATTATTATGAAGTAACTAGAATATGTAGTGTAGCGGTGAAATGCTTAGAGATTACATGGAATACCAATTGCGAAGGCAGGTTACTAATAATACATTGACGCTGATGGACGAAAGCGTGGGTAGCGAACAGGATTAGATACCCTGGTAGTCCACGCCGTAA
+
GGGGGGGGGGGGGGGGGGGGGGGGGGGGGGGGGGGGGGGGGGGGGFGGGGGGGGGGGGGGGGGGGGGGGGGGGGGGGGGGGGGGGGGGGGGGGGGGFGGGGGGGGGGGGGGGGGGGGGGGGGGGGGGGGGGGGGGGGGGGGGGGGGGGGGGGGGGGGGGGGGGGGGGGGGGGGGGGGGGGGGGGGGGGGGGGGGGGGGGGGGGGGGGGGGGGGGGGGGGGGGGGGGGGGCGDGGGFGGGGGGFFFFGGGGBF??GGFFDFGGGGFFGFBFFFFGFFFFDFGD
@M02352:288:000000000-CKWC8:1:1101:8814:6758 1:N:0:ATGCGCAG+TATCCTCT
TACGGAGGGTCCAAGCGTTATCCGGAATCATTGGGTTTAAAGGGTGCGCAGGCGGTTTATTAAGTCAGTGGTGAAATCTCGGGGCTCAACCTCGAAACTGCCATTGATACTGATAAACTTGAGTTCAGTTGGAGTAGGCGGAATGTGTAGTGTAGCGGTGAAATGCTTAGATATTACACAGAACACCGATAGCGAAGGCAGCTTACTAAACTGATACTGACGCTGAGGCACGAAAGCGTGGGGAGCGAACAGGATTAGATACCCTGGTAGTCCACGCCGTAA
+
GGGGGGGGGGGGGGGGGGGGGGGGGFGGGGGGGGGGGGGGGGGGGGGGGGGGGGGFEGGGGGGGGGGGGGGGGGGGGGGGGGGGGGGGGGGGGGGGGGGGGGGGGGGGGGGGFFGGGGGGGGGGGGGGGGGGGGGGGGGGGGGGGGGGGGGGGGGGGGGGGGGGGGGGGGGGGGGGGGGGGGGGGGGGGGDGGGGGGGGGGGGGGGGGCGGGGGGGGGGFGEGGGGGGGGGGGGGFGGGGGGFFFFGGGGEFFFGGFFFFGGGGFFGFFFFFFGFFBBEBGG
@M02352:288:000000000-CKWC8:1:1101:5416:6766 1:N:0:ATGCGCAG+TATCCTCT
TACGGAGGATCCAAGCGTTATCCGGAATTATTGGGCTTAAAGGGTCCGTAGGCGGGTTTGTAAGTCAGTGGTGAAAGTTTTGGGCTTAACCGGAAAATTGCCTTTGATACTGCAAGTCTTGAATTCTTGTGAAGTGGTTAGAATGTGTAGTGTAGAGGTGAAATGCATAGATATTACACAGAATACCAGTGGCGAAGGCGGCCACCTGGACAATAACTGACGCTCATGTACGAAAGCGTGGGGAGCAAACGGGATTAGATACCCCGGTAGTCCACGCCGTAA
+
GGGG;CCG7<6F,CFGGGG7F6FFF@FG8E<FFFG?,CACCF,FE<6FFFGGGGG7FE:FEFFGF<FFBFFFGGFF?59,5,@=F<DGGGF:7++@F<=FGG,5B,F,DFGEG,BAFFGCGC,BF,,CD=FF,EF@@>F,DFCG9@=8DFFFGGF,@FFFGGDGAF9EGGFGGGG9,?2,>FG9FGGGGGGFGGGGGGGGEG*=C8EFG**+*+0<@FGGGGCG55:FGGGGGGDFGGGEGGFFFFGGDF5>?:DD?FFFGFGF)8DDFEFA@GFFFFFFGG
@M02352:288:000000000-CKWC8:1:1101:22960:6795 1:N:0:ATGCGCAG+TATCCTCT
TACGGAGGGTCCAAGCGTTATCCGGAATCATTGGGTTTAAAGGGTCCGCAGGCGGTCAATTAAGTCAGAGGTGAAATCCCATCGCTCAACGATGGAACTGCCTTTGATACTGATTGACTTGAGTTATATGGAAGTAGATAGAATAAGTAGTGTAGCGGTGAAATGCATAGATATTACTTAGAATACCGATTGCGAAGGCAGTCTACTACGTATATACTGACGCTGAGGGACGAAAGCGTGGGGAGCGAACAGGATTAGATACCCTGGTAGTCCACGCCGTAA
+
GGGGGGGGGGGGGGGGGGGGGGGGGGGGGGGGGGGFGGGGGGGGGGGGGGGGGGGGGGGGGGGGGGGGGGGGGGGGGGGGGGGGGGGGGGG<FGGGGGGGGGGGGGGGGGGGGGGGGGGGGGGGGGGGGGGG,FGGGGGGGGFGGGGGGGGGGFGGGGGGGGGGGGGGGGGGGGGGGGGGGGGGGGGGGGGGGGGGGGGGGGGGGGGGGGGGGGGGGGFGGGGGEGGGGGGGGGGFGGGGGGFBFFGGGGFFB:FGFFFFGGGGFFGFFFFF@GFF><EFGG
@M02352:288:000000000-CKWC8:1:1101:7043:6817 1:N:0:ATGCGCAG+TATCCTCT
TACGGAGGGGGTTAGCGTTGTTCGGAATTACTGGGCGTAAAGCGCACGTAGGCGGATCAGAAAGTATAGGGTGAAATCCCAGGGCTCAACCCTGGAACTGCCTCTTAAACTCTTGGTCTTGAGTTCGAGAGAGGTGAGTGGAATTCCGAGTGTAGAGGTGAAATTCGTAGATATTCGGAGGAACACCAGTGGCGAAGGCGGCTCACTGGCCCGATACTGACGCTGAGGTGCGAAAGTGTGGGGAGCAAACAGGATTAGATACCCTGGTAGTCCACACCGTAA
+
GGGG7@FGGGG+8DFGGGG@F@FGGGBFGGGGGGGFGFGGGGFG@>FGGGG@FGG74:AFEFGGGFFECAFGGGGGFAGGFGGGGGGGGGGG<FGGFGGGGGGGGAFGGGG<,33BCFGCFFGGCGEFFGGGGGGFGFGGGGGGGGGAGGGGGGGAFGGGGGGGGGGGGGGGGGGFGGGGGGGGGGGGGGGGGGGGGGGGGGG5CGGFGC**:**:?FGGGG=EGGGG<CFGGGGF0CFFGGFFFFGGGGFFB?DGBF>FGGCF=FGFFFFF?GF>?FFFG<
@M02352:288:000000000-CKWC8:1:1101:5722:6819 1:N:0:ATGCGCAG+TATCCTCT
TACGGAGGATCCAAGCGTTATCCGGAATCATTGGGTTTAAAGGGTCCGTAGGCGGTTTTATAAGTCAGTGGTGAAATCCGGCAGCTCAACTGTCGAACTGCCATTGATACTGTAGAACTTGAATTATTATGAAGTAACTAGAATATGTAGTGTAGCGGTGAAATGCTTAGAGATTACATGGAATACCAATTGCGAAGGCAGGTTACTAATAATACATTGACGCTGATGGACGAAAGCGTGGGTAGCGAACGGGATTAGATACCCCGGTAGTCCACGCCGTAA
+
GGGGGGGGFGDGGGGGGGGGGGFGGECGFG9FGGGGGGGGGGGGGDEFFEGGFGGFFGGFFEGGGGACEFGGGFFGGFGGGGGGGGGGFGGGGGGGCFGGGGGGGGCFFGGGGGGCAFGGGGGGGGGGFFGGGGGGFFAFGGGGFGFGGGGGGGGGGGGGGGGGGGGGGGG,EFGGGGGGGFFGFGGGGGGGGGGGGGGGGEAGGGGGFFFDFFFFGGGGFGGGGGGGF?FGGGGFFGGGGGFAFFGGEDBEFFGGFFFFGGGG>DGFFFFFFG??>BFBGD
@M02352:288:000000000-CKWC8:1:1101:23694:6852 1:N:0:ATGCGCAG+TATCCTCT
TACGGAGGGTCCAAGCGTTATCCGGAATTATTGGGTTTAAAGGGTCCGCAGGCGGATTAATAAGTCAGTGGTGAAATCTCCAAGCTCAACTTGGAAACTGCCATTGATACTGTTAGTCTTGAATTCAGTCGGAGTAGGCGGAATGTGTAGTGTAGCGGTGAAATGCATAGATATTACACAGAACACCGATAGCGAAGGCAGCTTACTAGGTTTGAATTGACGCTGATGGACGAAAGCGTGGGTAGCGAACAGGATTAGATACCCTGGTAGTCCACGCCGTAA
+
GGGGGGGGGGFGGGGGGGGGGGGGGFEGGGGGGGGBFCGGGGGGFGGGGGGGGEGFGGGGGGGGGGGGGGGGGGGGGGFGGGGGGGGGGGGGGGGGGGGGGGGGGGGGGGGGGGGGGGGGGGGGGGGGGGGG@@FGGGGGGGGGGGGGGGGGGGGGGGGGGGGGGGGGGGGGGGGGGGGGGGGGGGGGGGFEGGGGGGGGGGGCFGG9FF>F?EGGGGGGGGGGGGGGGGGGGGGFGGGGGGFFFFGGGGFFBFGGFFFFGGGGFFGFFFFFFGFFFBFBDD
@M02352:288:000000000-CKWC8:1:1101:19128:6858 1:N:0:ATGCGCAG+TATCCTCT
TACGGAGGATCCAAGCGTTATCCGGAATCATTGGGTTTAAAGGGTCCGTAGGTGGATAATTAAGTCAGAGGTGAAATCCTGCAGCTCAACTGTAGAATTGCCTTTGATACTGGTTATCTTGAGTTATTATGAAGTAGTTAGAATATGTAGTGTAGCGGTGAAATGCATAGATATTACATAGAATACCGATTGCGAAGGCAGATCACTAACAGTATATTGACGCTGATGAACGAAAGCGTGGGTAGCGAACGGGATTAGATACCCCGGTAGTCCACGCCGTAA
+
GGGGGGGGGGGGGGGGGGGGGGGGGGDGGGGGGGGGGGGGGGGGGGGGGGGGGGGGGGGGGGFAFGFFGGGGGGGGGGGGGGGGGGGGGGGGGGGGFEGFGGGGGGGGGGGGGGGGGGGGGFFGGGGGGGGGGGGGGGGGGGGGFGGGCFGGGGGGGDGGGGGGGGGGGGGGGGGGGGGGFFFGGGGGGGGGGGGG:EGFCFGGGGGGGGGGGGGGGGGGGDGGGGGGGFGGG5DEGGGGGC><<FGGGGEB?FGG?F<FFCGGF>DEFFFFFGF?BBFFCC
@M02352:288:000000000-CKWC8:1:1101:22020:6874 1:N:0:ATGCGCAG+TATCCTCT
GTACGGAGGATCCAAGCGTTATCCGGAATCATTGGGTTTAAAGGGTCCGTAGGTGGATGATTAAGTCAGAGGTGAAATCCTGCAGCTCAACTGTAGAATTGCCTTTGATACTGGTTATCTTGAGTTATTGTGAAGTAGTTAGAATATGTAGTGTAGCGGTGAAATGCATAGATATTACATAGAATACCAATTGCGAAGGCAGATTACTAATAATATACTGACACTGATGGACGAAAGCGTGGGGAGCGAACAGGATTAGATACCCTGGTAGTCCACGCCGTAA
+
CFGFEGCFGGGFGFDGGGGGGFGGGG7@C<EFFGFGFFGFFGGGGGFGGFGGGEGGGGGGGGFGGGGGGGGGGGGGGGGGGGGCFGGGGGGGGGGGGGGGGGGGGGG9F<FGGGGGGGGGGGC?FFFGGGGGFEDGFFFGGFGFGFGGGGGGGGCGFGGGGGGGGCEEEGGGGGGGDFGGGGGAFGC@B,@FFGEEGGGGGGGGGGGGGFFGGGGGGGGGGGGGGGGFGFGFGGGGFGGGGGGFF;>CGCGFFB?GGFFBFGGCGFFDFA4AFFGFFBFDFGD
@M02352:288:000000000-CKWC8:1:1101:13571:6939 1:N:0:ATGCGCAG+TATCCTCT
TACGGAGGGTGCAAGCGTTATCCGGAATCACTGGGTTTAAAGGGTGCGTAGGCGGTCTGATAAGTCAGAGGTGAAATACACGAGCTTAACTGGTGAATTGCCTTTGAAACTATCAAGCTAGAATTATGTTGAGGTCAGCGGAATGAGTCATGTAGCGGTGAAATGCATAGATATGACTTAGAACACCAATTGCGTAGGCAGCTGGCTGGGCATTGATTGACGCTGAGGCACGAAAGCGTGGGGAGCGAACAGGATTAGATACCCTGGTAGTCCACGCCCTAA
+
GGGGGEGGGGGGGGGGGGGGGGGGGGGGGGGGGGGFGGGFGGGGGGGGGGGGGGGGGGGFGGGGGGGGGGGGGGGGGGGGGGGGGGFGGGGGGGFGGGGGGGGGGGGGGGGGGGGGGGGGGGGGGGGGGGGGGGGGDGGGGFFGGFGGGGGGGGFFGGGGGGGGGGGGGGFGGGGGGGGGGGGGGGGGGGGGGGGGEGGGGGGGGGGGGGGGGGGGGGGGGCGGGGGGGGGGGGGFGGGCEGFFFFGDCGEFFFFGFFFFGGGGFFGFFFFFFGF?FBE>FD
@M02352:288:000000000-CKWC8:1:1101:24926:6978 1:N:0:ATGCGCAG+TATCCTCT
TACGGAGGGTCCAAGCGTTATCCGGATTTATTGGGTTTAAAGGGTCCGTAGGCGGGCTTATAAGTCAGAGGTGAAATCCCATCGCTCAACGATGGAACTGCCTTTGATACTGTAGGTCTTGAATATATTTGAAGTAGGCGGAATATGTAGTGTAGCGGTGAAATGCATAGATATTACATAGAACACCAATTGCGAAGGCAGCTTACTAAGATATTATTGACGCTGATGGACGAAAGCGTGGGTAGCGAACGGGATTAGATACCCCGGTAGTCCACGCCGTAA
+
GFEDECCDG@FGGCGGG@@FGGCCG:,FG@FFEEG:B@E<<FFGFG<FEGGDGEGCEGG8FFGGGGGFGGGDDFEFFEDGFG8?C<B>F<FFFGCFGGGDFGGC9B5ACFGGGEGADDFGGFGG<A@FGGGGDGGGGGGGGGGGGFFGGGCFFFGGCEGEGGGGGGEGFGGGGGGGGGFGGGGGGGGGGGGGGGGGEEDGGGGGGGGFGGGGGFFGGGCGFGGGGGGGFGCDDEDFGGGGGGFFFFGG5D>>0(9<?FBFFFE67>DE>EF<@D@19?3><9
@M02352:288:000000000-CKWC8:1:1101:21003:6997 1:N:0:ATGCGCAG+TATCCTCT
TACGGAGGGTCCAAGCGTTATCCGGACTTATTGGGTTTAAAGGGTCCGTAGGCGGGAAACTAAGTCAGTGGTGAAAGCCTACAGCTCAACTGTAGAACTGCCATTGAAACTGTTTTTCTTGAATTTAGATGAAGTGGGCGGAATATATCATGTAGCGGTGAAATGCATAGATATGATATAGAACACCGATTGCGAAGGCAGCTCACTAAACTAATATTGACGCTGAGGGACGAAAGTGTGGGGAGCGAACAGGATTAGATACCCTGGTAGTCCACACCGTAA
+
EGGG7FFC@G8FG9EECFGEGFAFBB+@9FFFFGFGCCCAFFGCFFFFGFFE?FCEDFF,AAB<FGFDAEFFFGGGGGG,,B?FGG<=BFFFGGGGE?DGGF,CDD99DCFGGGA=FDGGC93FC=FDDGGGGGGE?DFEEGDC>F;;FFFAFF9FCF><FCBE@FFGG7?GGGG,BFEGFFGG?FGGGGGGGGG>EDFFDG*><?;CE+9C7AFGFGGGGEE8/9CC*/>3:87BCFF@EEB<6DGDGG@FF?FD?44FGGFCFFFFA?A9FGF:6:@?<D
@M02352:288:000000000-CKWC8:1:1101:26024:7022 1:N:0:ATGCGCAG+TATCCTCT
TACGGAGGGTCCAAGCGTTATCCGGATTTATTGGGTTTAGAGGGTCCGTAGGCGGGCTTATAAGTCAGAGGTGAAATCCCATCGCTCAACGATGGAACTGCCTTTGATACTGTAGGTCTTGAATATATTTGAAGTAGGCGGAATATGTAGTGTAGCGGTGAAATGCATAGATATTACATAGAACACCAATTGCGAAGGCAGCTTACTAAGATATTATTGACGCTGATGGACGAAAGCGTGGGTAGCGAACGGGATTAGATACCCCGGTAGTCCACGCCGTAA
+
GGGFGGGGGGGGFDGGGEEGGGGGGDBFGGGGGGG:FCDGDFGGGGFFFGGGGGGGGGGFFFGGGGGGGGFFGGGGGFGGGGDFG<FGG8FGGGGFDGFGGGGGGFFFFGGGFGGFGGG,,3FFFF<CFGGF,@FFGGDC>@<D:<DGGGECFCEGGGGGGGGGEG@CFFFFGFGFCFGF9FGGGGGGGGGCGGGGEE5CEG8CGG7@CGGFFFGDCGFF9EGG5<:CGGGGGC9B<=7>EEFFB?DDDGDB??GF<4<FC9<*8:7BFF>DFF@?>BEFGD
@M02352:288:000000000-CKWC8:1:1101:5283:7064 1:N:0:ATGCGCAG+TATCCTCT
TACGGAGGGTCCGAGCGTTATCCGGAATCATTGGGTTTAAAGGGTTCGTAGGCGGGTCAATAAGTCAGAGGTGAAATCTTGCAGCTTAACTGTAAAATTGCCTTTGATACTGTTGACCTTGAATTACTGTGAAGTGGTTAGAATATGTAGTGTAGCGGTGAAATGCTTAGAGATTACATAGAATACCGATTGCGAAGGCAGATCACTAACAGTATATTGACGCTGATGAACGAAAGCGTGGGTAGCGAACGGGATTAGATACCCCGGTAGTCCACGCCGTAA
+
GGGGGGGGGGGGGGGGGGGGGGGGGGGGGGGGGGGGGGGGGGGGGGGGGGGGGGGGGGGGGGGGGGGGGGGGGGGGGGGGGGGGGGGGGGGGGGGGGGGGGGGGGGGGGGGGGGGGGGGGGGGGGGGGGGGGGGGGGFGGGGGGGGGGGGGGGGGGGGGGGGGGGGGGGGGGGGGGGGFGGGGGGFGCFGGGGGGGGGGGGGGGGGGFGGGGFGGGGGGGGGGGGGGGGGGGGGGFGGGGGGFFFFGGGGFF1?DFFFFFGGGFFFGFFFFB7FFBB<FFDD
@M02352:288:000000000-CKWC8:1:1101:11979:7103 1:N:0:ATGCGCAG+TATCCTCT
TACGGAGGGTGCGAGCGTTAATCGGAATTACTGGGCGTAAAGCGCATGCAGGTGGTTCATTAAGTCAGATGTGAAAGCCCGGGGCTCAACCTCGGAACTGCATTTGAAACTGGTGAACTAGAGTGCTGTAGAGGGGGGTAGAATTTCAGGTGTAGCGGTGAAATGCGTAGAGATCTGAAGGAATACCAGTGGCGAAGGCGGCCCTCTGGACAGACACTGACACTCAGATGCGAAAGCGTGGGGAGCAAACAGGATTAGATACCCTGGTAGTCCACGCCGTAA
+
GGGGGGGGGGGGGGGGGGGGDFGGGGGGGGGGGGGGGGGGGGGGGGGGGGGGGGGGGGGGGGGGGGGGGGGGGGGGGGGGGGGGGGGGGGGGGGGGGGGGGGGGGGGGGGGGGGGGGGGGGGGGGGGGGGGGGGGGGGGGGGGGGGGGGGGGGGGGGGGGGGGGGGGGGGGGGGGFGGGGGGGGGGGGGGGGGGGGGGGGGGGGGGGGGGGGGGGGGGGGGGGGGGGGGGFGGGGFGGGGGGFFFFGGFGFFFFGGFFBFGGGGFFGFFFFFFGFFFFFFGG
@M02352:288:000000000-CKWC8:1:1101:3241:7122 1:N:0:ATGCGCAG+TATTCTCT
TACGGAGGGTGCAAGCGTTAATCGGAATTACTGGGCGTAAAGCGCGCGTAGGTGGATTGGTCAGTCAGATGTGAAAGCCCTGGGCTCAACCTGGGAACTGCATCTGATACTGCTAATCTAGAGTACGGTAGAGGGTAGTGGAATTTCCTGTGTAGCGGTGAAATGCGTAGATATAGGAAGGAACACCAGTGGCGAAGGCGACTACCTGGACCGATACTGACACTGAGGTGCGAAAGCGTGGGGAGCAAACAGGATTAGATACCCTGGTAGTCCACGCCGTAA
+
GGGGDEGGGGGGGGGGGGGG@EFFGGC@FGGGGGG8FGGGGGGGCFGGCFGGGGGGGGGGFGGGGGGGGGGGGGGGGGGGGGGGGFGGGGGGGGGDGGGGGGGCFGFFGGGFGGGGGGGFGGGGGGGGGGGGGGGGFDFGGGGGGGGGGGGGGGGGGGGGGGGGGGGGGGGGGGGFGGGGGGGGGGGGGGGGDGGGGGGGGGGGGGGGGGGGGCEEGGGGGGGGGGFGGGGGGGGFGGGGGGFFFFGGGGFFFFCGFFFFGGGGFFGFFFFFFGFFFFFFGG
@M02352:288:000000000-CKWC8:1:1101:23965:7170 1:N:0:ATGCGCAG+TATCCTCT
TACGGAGGGGGTTAGCGTTGTTCGGAATTACTGGGCGTAAAGCGCACGTAGGCGGATCAGAAAGTATAGGGTGAAATCCCAGGGCTCAACCCTGGAACTGCCTTGTAAACTCCTGGTCTTGAGTTCGAGAGAGGTGAGTGGAATTCCGAGTGTAGAGGTGAAATTCGTAGATATTCGGAGGAACACCAGTGGCGAAGGCGGCTCACTGGCTCGATACTGACGCTGAGGTGCGAAAGTGTGGGGAGCAAACAGGATTAGATACCCTGGTAGTCCACACCGTAA
+
GGGGGEGGGGGGGGGGGGGGGGGGGGGGGGGGGGGGGGGGGGGGGGGGGGGGGGGGGGDGEFFGGGGGGGGGGGGGGGGGGGGGGGGGGGGGGGGFGGGGGGGGGGGGGGGGGGGGGGGGGGGGGGG?FFGGGGGGGGGGGGGGGGGGGGGGGGGGGGGGGGGGGGGGGGGGGGGGGGGGDGGGGGGGGGGGGGG8ECFGGGGGGGGGFGGGEEFFGGG?FGGGDGCGGGGGGGGFGGGGGGFFFFGGFGFFF?GGFFBFFGGGFFFFFFFFFGF?FFFB39
@M02352:288:000000000-CKWC8:1:1101:19037:7176 1:N:0:ATGCGCAG+TATCCTCT
TACGGAGGATCCAAGCGTTATCCGGAATCATTGGGTTTAAAGGGTCCGTAGGTGGATGATTAAGTCAGAGGTGAAATCCTGCAGCTCAACTGTAGAATTGCCTTTGATACTGGTTGTCTTGAGTTATTATGAAGTAGTTAGAATATGTAGTGTAGCGGTGAAATGCATAGATATTACATAGAATACCAATTGCGAAGGCAGATTACTAATAATGTACTGACACTGATGGACGAAAGCGTGGGGAGCGAACAGGATTAGATACCCTGGTAGTCCACGCCGTAA
+
GGGGGGGGGGGGGGGGGGGGGGGGGGGGGGGGGGGGGGGGGGGGGGGGGGGGFFFFGGGGGGGGGGGGGGGGGGGGGGGGGGGGGGGGGGGGGGGGGGGGGGGGGGGGGGGGGGGGGGGGGGGGGGGGGGGGGGGGGGGGGGGGGGGGGGGGGGGGGGGGGGGGGGGGGGGGGGGGGGGGGGGDGFGEGGGFGGGGGGGGGGGGGGFGGGGGGGGGGGGGGGGGGGGGGGGCGGGFGGGGGGFFFFGGGGFFFFGGFFBFGGGGFFGFFFFFFGFFFFFFGG
@M02352:288:000000000-CKWC8:1:1101:26754:7229 1:N:0:ATGCGCAG+TATCCTCT
TACGGAGGATCCAAGCGTTATCCGGAATCATTGGGTTTAAAGGGTCCGTAGGTGGATAATTAAGTCAGAGGTGAAATCCTGCAGCTCAACTGTAGAATTGCCTTTGATACTGGTTATCTTGAGTCGTTGTGAAGTGGTTAGAATATGTAGTGTAGCGGTGAAATGCATAGATATTACATAGAATACCAATTGCGAAGGCAGATCACTAACAACGTACTGACACTGATGGACGAAAGCGTGGGGAGCGAACAGGATTAGATACCCTGGTAGTCCACGCCGTAA
+
GGGGGGGGCFG,@FGGGGGGFFGGGGGGGGGFFGGFGGGFEFGGGGGGGGGGGFGGGGGGGGGGGFGGGG@EFGGGGGGGGGGFGGGGGGGGGGGGGGGFFGGGGGGGGGGGGGGGGGFGGGGGGGFCEFGGGGGGGFGGGGGGGGGGGGGGGGGGGGGGGGGGGGGGGGGGGGGGGGGGFGGGGCF@@,@DFGGGDGGGGGGGGGGGGGGGGCGGGGGGGGGGGGGGCFGGGGGFFGDCECD?>FCGGGB@0:9D?FFFGG6CF@GFFFBF=FFF>FEFGG
@M02352:288:000000000-CKWC8:1:1101:4297:7248 1:N:0:ATGCGCAG+TATCCTCT
TACGGAGGGGGTTAGCGTTGTTCGGAATTACTGGGCGTAAAGCGTACGTAGGCGGATTGGAAAGTTGGGGGTGAAATCCCAGGGCTCAACCCTGGAACTGCCTCCAAAACTATCAGTCTAGAGTTCGAGAGAGGTGAGTGGAATTCCAAGTGTAGAGGTGAAATTCGTAGATATTCGGAGGAACACCAGTGGCGAAGGCGGCTCACTGGCTCGATACTGACGCTGAGGTACGAAAGCGTGGGGAGCAAACAGGATTAGATACCCTGGTAGTCCACGCCGTAA
+
GGGGG;CFGGGEGFGFGGGGGGGGEEGGGGGGGGGGGGGGGGGGGGGGGCFGGGGGGGGGGGGGGGCGGGGGGGGGGGGGGGGGGGGGGGGGGDGGGGGGGGFGGGGGGGGGGGGGGGGGGGGGGFGEGGGGGGGGGGGGGG@GFGGGGGFGFGGGGGGFGGGGGGGGGGGGGGGGGGGGGGGGGGEGGGGGGGGGGGGGGGGGGGGGGGGGEGGGGFCFGGGGCDFFGGCGGG7@GGGDEGF:9>CGGGFF66FFB65@CFGGFFGFFF<A=C423:@,C<
@M02352:288:000000000-CKWC8:1:1101:14391:7276 1:N:0:ATGCGCAG+TATCCTCT
TACGGAGGGTGCGAGCGTTAATCGGAATTACTGGGCGTAAAGCGCATGCAGGTGGTTCATTAAGTCAGATGTGAAAGCCCGGGGCTCAACCTCGGAACTGCATTTGAAACTGGTGAACTAGAGTGCTGTAGAGGGGGGTAGAATTTCAGGTGTAGCGGTGAAATGCGTAGAGATCTGAAGGAATACCAGTGGCGAAGGCGGCCCCCTGGACAGACACTGACACTCAGATGCGAAAGCGTGGGGAGCAAACAGGATTAGATACCCTGGTAGTCCACGCCGTAA
+
GGGGGFFGGGGGGGGGGGGGGGGGGGGGGGGGGGGGGGFGGGGGGGGGGGGGFGGGGGGGGGGGGGGGCGGGGGGGGGGGGGGGGGGGGGGGGGGGFFGGGGGGGGGGGGGGGGGGGGGGGGGGGGGGGGGGGGGGGGDEGGGGGFGGGGGGGGGGGGGGGGGGGGGGGGDGGFFCFGGGGGGGGGGGGGGGGGGGGGGGGGGGGGGGGGGGGGGGGGGGGGGGGGGGGFGGGGGFGGGGGG@BFFGFGFFFFFGF?FBFGFFGFFGFFFFAFFFFBFFBGD
@M02352:288:000000000-CKWC8:1:1101:17154:7278 1:N:0:ATGCGCAG+TATCCTCT
TACGGAGGGGGTTAGCGTTGTTCGGAATTACTGGGCGTAAAGCGTACGTAGGCGGATTGGAAAGTTGGGGGTGAAATCCCAGGGCTCAACCCTGGAACTGCCTCCAAAACTATCAGTCTAGAGTTCGAGAGAGGTGAGTGGAATTCCAAGTGTAGAGGTGAAATTCGTAGATATTTGGAGGAACACCAGTGGCGAAGGCGGCTCACTGGCTCGATACTGACGCTGAGGTACGAAAGTGTGGGGAGCAAACAGGATTAGATACCCTGGTAGTCCACACCGTAA
+
GGGGGGGGGGGFGGGGGGGGGGGGGGGGGGGGGGGGGFEEGGGGGGGGGGGGGGGGGGGGGGGGGGGGGGGFGGGGGGGGGGGGGGGGGGGGGGGGGGGGGGGGGGGGGGGGGGGGGGGGGGGGGGGGGGGGGGGGGGGGGGGGGGGGGGGGGGGGGGGGGGGGGGGGGGGGGGGGGGGGGGGGGGGGGGGGGGGGGGGGGGGGGGGGGGGGGGGGGGGGGGGGGGGGGGGGGGGFGGGGGGFFFFGGGGFFFFGGFFFFGGGFFFGFAFFFFGFFFFFBGG
@M02352:288:000000000-CKWC8:1:1101:12024:7298 1:N:0:ATGCGCAG+TATCCTCT
TACGGAGGGGGTTAGCGTTGTTCGGAATTACTGGGCGTAAAGCGCACGTAGGCGGATCAGAAAGTATAGGGTGAAATCCCAGGGCTCAACCCTGGAACTGCCTTGTAAACTCCTGGTCTTGAGTTCGAGAGAGGTGAGTGGAATTCCAAGTGTAGAGGTGAAATTCGTAGATATTTGGAGGAACACCAGTGGCGAAGGCGGCTCACTGGCTCGATACTGACGCTGAGGTACGAAAGTGTGGGGAGCAAACAGGATTAGATACCCTGGTAGTCCACACCGTAA
+
GGGGGFGGGGGGGGGGGGGGGGGGGGGGGGGGGGGGGGGGGGGGGGGGGGGGGGGGGGGGGGGGGGGGGGGGGGGGGGGGGGGGGGGGGGGGGGGGGGGGGGGGGGGGGGGGGGGGGGGGGGGGGGGGGGGGGGGGGGGGGGGGGGGGGGGGGGGGGGGGGGGGGGGGGGGGGGGGGFGGGGGGGGGGGGGGGGGGGGGGGGGGGGGFFGGGGGGGGGGGGGGEGGGGGGGGGGGEGGGGGGFFFFGGGGFFFFGGBFFFGGGGFFGFFFAFFGFBFFF6CC
@M02352:288:000000000-CKWC8:1:1101:12539:7360 1:N:0:ATGCGCAG+TATCCTCT
TACGGAGGGTGCAAGCGTTATCCGGAATCACTGGGTTTAAAGGGTGCGTAGGCGGATCGATAAGTCAGAAGTGAAAGCACTGCGCTAAACGTGGTAATTGCTTTTGAAACTATCGGACTAGAATTAGGATGAGGCTGGCGGAATGTGGCATGTAGCGGTGAAATGCATAGATATGCCATAGAACACCAATTGCGAAGGCAGCTAGCTAGACCTTAATTGACGCTGAGGCACGAAAGCGTGGGGAGCGAACAGGATTAGATACCCTGGTAGTCCACGCCGTAA
+
GGGGGGGG@6FFFEGGGGGGGGGGGGGGGGGFFFG@BFGGGGFGGGGGGGGGGGGCFFGGGGGGGGGGG<EGGGGGGGGGGGGFGEGGGGCFFGGGGEGGGGFFFGGCGGGGFFCEGGGGCFGGGGGGGGGGGGGGFCGGEGGGGCCCFDGFGDDCCFGGGGGGGGFGGGGGGGGGFDFGGGGGGGEGGGFGGGGGGGGGGGG?9FGFGGF6EFGGGGGGGGGGGGGGGGGDGGGFGGGGGGDBFFGCEDFFFFGGFFFFGFGG=FG@9?>FF76?>?FFGD
@M02352:288:000000000-CKWC8:1:1101:22749:7367 1:N:0:ATGCGCAG+TATCCTCT
TACGGAGGGGGTTAGCGTTGTTCGGAATTACTGGGCGTAAAGCGCACGTAGGCGGATCAGAAAGTATAGGGTGAAATCCCAGGGCTCAACCCTGGAACTGCCTTGTAAACTCCTGGTCTTGAGTTCGAGAGAGGTGAGTGGAATTCCGAGTGTAGAGGTGAAATTCGTAGATATTCGGAGGAACACCAGTGGCGAAGGCGGCTCACTGGCTCGATACTGACGCTGAGGTGCGAAAGTGTGGGGAGCAAACAGGATTAGATACCCTGGTAGTCCACACCGTAA
+
GGGGGBFGGGGGGGGGGGGGGGGGGGGGGGGGGGGGGGEGGGGGGGGGGGGGGGGGGGGGGGGGGGGGGGGGGGGGGGGGGGGGGGGGGGGGGGGGGGGGGGGGGGGGGGGGGGGGGGGGGGGGGGGGGGGGGGGGGGGGGGGGGGGGGGGGGGGGGGGGGGGGGGGGGGGGGGGGGGGGGGGGGGGGGGGGGGGGGGGGGGGGGGGGGGGGGGGGGGGGGGGGEDGGGGGGGGGFGGGGGGFFFDGGGGFFFFGG?FFFGGGGFFGFBFFFFGFFFFFFGG
@M02352:288:000000000-CKWC8:1:1101:10424:7378 1:N:0:ATGCGCAG+TATCCTCT
TACGGAGGATCCAAGCGTTATCCGGAATCATTGGGTTTAAAGGGTCCGTAGGTGGATGATTAAGTCAGAGATGAAATCCTGCAGCTCAACTGTAGAATTGCCTTTGATACTGGTTATCTTGAGTTATTATGAAGTAGTTAGAATATGTAGTGTAGCGGTGAAATGCATAGATATTACATAGAATACCAATTGCGAAGGCAGATTACTAATAATATACTGACACTGATGGACGAAAGCGTGGGGAGCGAACAGGATTAGATACCCTGGTAGTCCACGCCGTAA
+
GGGGGGGGGGGGGGGGGGGGGGGGGGGGGGGGGGGGGGGGGGGGGGGGGGGGGGGGGGGGGGGGGGGGGGGGGGGGGGGGGGGGGGGGGGGGGGGGGGGFGGGGGGFGGGGGGGGGGGGGGGGGGGGGGGGGGGGGGGGGGGGGGGGGGGGGGGGG>FGGGGGGGGGGGGGGGGGGGGGGGGGGGGGGGGGGGGGGCEGGGGGGGGGGGGGGGGGGGGGGGGGGCCEGFGGDGGGFGEGGGGFFFFGDGDEFBFFGF=29<?FGF5FFFFFFFG@F>B:9GG
@M02352:288:000000000-CKWC8:1:1101:8344:7386 1:N:0:ATGCGCAG+TATCCTCT
TACGGAGGGTCCAAGCGTTATCCGGAATCATTGGGTTTAAAGGGTGCGCAGGCGGTTTATTAAGTCAGTGGTGAAATCTCGGGGCTCAACTTCGAAACTGCCATTGATACTGATAAACTTGAGTTCAGTTGGAGTAGGCGGAATGTGTAGTGTAGCGGTGAAATGCTTAGATATTACACAGAACACCGATAGCGAAGGCAGCTTACTAAACTGATACTGACGCTGAGGCACGAAAGCGTGGGGAGCGAACAGGATTAGATACCCTGGTAGTCCACGCCGTAA
+
GGGGGGGGGGGGGGGGGGGGGGGGGGGGFGGGGGGGGGGGGGGGGGGGGGGGGGG@>FFGGGGGGGGGGGGGGGGGGDGGGFGGGGGGGGGGGEGGGEGGGGFGGGGGGGGGGGGGGGGGGGGGGGGGGFGGGGGGGGGGGGGGGFGGGGGGGGGGGGGGGGGGGGGGGGGGGGGGGGGGGGGGGGGGGGGGGGGGGGGGGGGGGGGG9EGGGFGGGGGGGGGGGGGGGGGGGGGFFGGGGGFFFFGGGGFFFFFGFFFFGGGGFFGFFFFFFGFFF:DBGD
@M02352:288:000000000-CKWC8:1:1101:28274:7393 1:N:0:ATGCGCTG+TATCCTCT
TACGGAGGGGGCTAGCGTTGTTCGGAATTACTGGGCGTAAAGCGTACGTAGGCGGATCAGAAAGTATAGGGTGAAATCCCAGGGCTCAACCTCGAAACTGCCATTGATACTGATAAACTTGAGTTCAGTTGGAGTAGGCGGAATGTGTAGTGTAGCGGTGAAATGCTTAGATATTACACAGAACACCGATAGCGAAGGCAGCTCACTAAACTGATACTGACGCTGAGGCACGAAAGCGTGGGGAGCGAACAGGATTAGATACCCTGGTAGTCCACGCCGTAA
+
FGGG@E@CECF+7FEGG@C+BCFCEEGF,FCEFFF,@@FCEF,>68@CFE8=,4C:+4<<FEFFFAE<,9<BFEFGG9BB,5DEDDG?FEEFC+=<>FGFG,,CFBGF<FFFBFG9,EFFGGFFA=@F<3@7@FCCC,@:C@<FG,DDCCGCB;CFEEEGG@CBE9;CFFGGGDFGFEC,B<FEG8F8C7*BFEGGEGF*C88+3AF<+AF<F7<EFFGGGG=C8CC;:=CDGGGFGGGDDEEFFDCDGGFFBFCF<?DFGCCFFFGFFB<D?DFFFFF>5C
@M02352:288:000000000-CKWC8:1:1101:10420:7398 1:N:0:ATGCGCAG+TATCCTCT
TACGGAGGATCCAAGCGTTATCCGGAATCATTGGGTTTAAAGGGTCCGTAGGTGGATGATTAAGTCAGAGATGAAATCCTGCAGCTCAACTGTAGAATTGCCTTTGATACTGGTTATCTTGAGTTATTATGAAGTAGTTAGAATATGTAGTGTAGCGGTGAAATGCATAGATATTACATAGAATACCAATTGCGAAGGCAGATTACTAATAATATACTGACACTGATGGACGAAAGCGTGGGGAGCGAACAGGATTAGATACCCTGGTAGTCCACGCCGTAA
+
GGGGGGGGGGGGGGGGGGGGGGGGGGGGGGGGGGGGGGGGGGGGGGGGGGGGGGGGGGGGGGGGGGGGGGGGGGGGGGGGGGGGGGGGGGGGGGGGGGGGGGGGGGGGGGGGGGGGGGGGGGGGGGGGGGGGGGGGGGGGGGGGGGGGGGGGGGGGGGGGGGGGGGGGGGGGGGGGGGGGGGGFGGGGGGGGGGGGGGGGGGGGGGGGGGGGCFGGGGFGGGGGGGGFFFGGGGGFGGGGGGFFFFGGGGFFFFGGFFFFGGGGFFGFFFFBFGF?BFFFGG
@M02352:288:000000000-CKWC8:1:1101:9238:7425 1:N:0:ATGCGCAG+TATCCTCT
TACGGAGGGTCCAAGCGTTATCCGGAATCATTGGGTTTAAAGGGTGCGCAGGCGGTTTATTAAGTCAGTGGTGAAATCTCGAGGCTCAACCTCGAAACTGCCATTGATACTGATAAACTTGAGTTCAGTTGGAGTAGGCGGAATGTGTAGTGTAGCGGTGAAATGCTTAGATATTACACAGAACACCGATAGCGAAGGCAGCTTACTAAACTGATACTGACGCTGAGGCACGAAAGCGTGGGGAGCGAACAGGATTAGATACCCTGGTAGTCCACGCCGTAA
+
GGGFGFFEGFGGGFGGGGGGGGFEGDFGDGGGGFGCFEF@EGFGGGCGGGGGGGGGGGGGGGGGGGGGGGGGGGGGGGGGGGGGGFGGGGFGGGGGGGGFGGGGGFEGGGGGGGGGGGGGGGGGGGGGGGGGGGGFGGGGGGGGGGGGGGFGGGGGGGGGGGFGFGGGGGGGGGGGGGGGFGGGFGGGGGGCGGGGGGGGGGGGGGGGGGGGGGGGGGGGGGGGGDCFGGGGGGGFGGGGGGFFFFGGGGFFFFGG?FAFGE8<FFCFBFFF6CFFFFFBGD
@M02352:288:000000000-CKWC8:1:1101:18923:7448 1:N:0:ATGCGCAG+TATCCTCT
TACGGAGGATCCAAGCGTTATCCGGAATCATTGGGTTTAAAGGGTCCGTAGGTGGATGATTAAGTCAGAGGTGAAAGCCTGCAGCTCAACTGTAGAATTGCCTTTGATACTGGTTATCTTGAGTTATTATGAAGTAGTTAGAATATGTAGTGTAGCGGTGAAATGCATAGATATTACATAGAATACCAATTGCGAAGGCAGATTACTAATAATATACTGACACTGATGGACGAAAGCGTGGGGAGCGAACAGGATTAGATACCCTGGTAGTCCACGCCGTAA
+
GGGGGGGGGGGGGGGGGGGGGGGGGGGGGGGGGGGEGGGGGGGGGGGGGGGGGGGGGGGGGGGGGGGGGGGGGGGGGGGGGGGGGGGGGGGGGGGGGGGGGGGGGGGGGGGGGGGGGGGGGGGGGGGGGGGGGGGGGGGGGGGGGGGGGGGGGGGGGGGGGGGGGGGGGGGGGGGGGGGGGGGGGGGGGGGGGGGGGGGGGGGGGGGGGGGGGGGGGGGGGGGGGGGGGGGGGGGFGGDGGGFFFFGGGGFFFFGGFFFFGGGGFFGFFFFFFGFFFFFFGG
@M02352:288:000000000-CKWC8:1:1101:12590:7452 1:N:0:ATGCGCAG+TATCCTCT
TACGGAGGATCCAAGCGTTATCCGGAATCATTGGGTTTAAAGGGTCCGTAGGTGGATAATTAAGTCAGAGGTGAAATCTTGCCGCTTAACGGTAAAATTGCCTTTGATACTGGTTGTCTTGAGTTATTATGAAGTGGTTAGAATATGTAGTGTAGCGGTGAAATGCATAGATATTACATAGAATACCAATTGCGAAGGCAGATCACTAATAATATACTGACACTGATGGACGAAAGCGTGGGGAGCGAACAGGATTAGATACCCTGGTAGTCCACGCCGTAA
+
GGGGGGGGGGGGGGGGGGGGGGGGGFGGGGGGGGGGGGFEGGGGGGGGGGGGFGGFFFGGGGGGGGGGGGGGGGGGGGGGGGGGGGGGGGGGGG>EFFGAFGGGGGGGGGGGGGGGGGDGC<FGGGGGGGGGGGGGGGGGFGAFGGGGGGGGGGCGGGGGGGGGGGGGGGGGGGGGFGFADGGFFGC9FGGFGCCGGGGGGFGFBFGGGFGCG@BB7ECFGGGGGGG7<?FGGGDA4CGGEGEFFEGGG3)8:6CC??<FGGGCFFFFFF><FFFBFFFFGD
@M02352:288:000000000-CKWC8:1:1101:27728:7474 1:N:0:ATGCGCAG+TATCCTCT
TACGAAGGGGGCTAGCGTTGTTCGGAATAACTGGGCGTAAAGCGCACGTAGGCGGATTGGAAAGTTAGAGGTGAAATCTCTGGGCTCAACCCAGGAACTGCCTTTAAAATTATCAGCCTAGAGATCGAGAGAGGTGAGTGGAATTCCGAGTGCAGAGGTGAAATTCGTAGATATTCGGAGGAACACCAGTGGCGAAGGCGGCTCACTGGTTCGATACTGACGCTGAGGTGCGAAAGAGTGGGGAGCAAACAGGATTAGATACCCTGGTCGTCCACGCCGCAA
+
GC<F:6B@6:@@+CC<FBFG@FGG7,BF:E,CC@@<>FE=<FGG77CCCF<=FC=CFG,B9F,BF,,C<E<FF9,A55,<8CE4,B<AB<38338+=F8,<,78>BF,,,833BF9,@D<@F,,:,3C<,3*@FCG,8D=7F9>:<D:*>FG,,,<>*?F:F,2,,=26:C;,29BF6=C>*FF,8CE:FCC5*=5*/C88**A+3CF=0>9/*<**<3+8E=8E):802>/*8)5*2?988)(-)*97C@FF:2:)6960+<**7*9)8-1;*72(3.(1/
@M02352:288:000000000-CKWC8:1:1101:9216:7496 1:N:0:ATGCGCAG+TATCCTCT
TACGGAGGGTCCGAGCGTTATCCGGATTTATTGGGTTTAAAGGGTCCGTAGGCGGGCTTATAAGTCAGAGGTGAAATCCCATCGCTCAACGATGGAACTGCCTTTGATACTGTAGGTCTTGAATATATTTGAAGTAGGCGGAATATGTAGTGTAGCGGTGAAATGCATAGATATTACATAGAACACCAATTGCGAAGGCAGCTTACTAAGATATTATTGACGCTGATGGACGAAAGCGTGGGTAGCGAACGGGATTAGATACCCCGGTAGTCCACACCGTAA
+
GGGGGGGGGGGGGGGGGGGGGGGGGGGGGGGGGGGGGGGGGGGGGGGGGGGGGGGGGGGGGGGGGGGGGGGGGGGGGGGGGGGGGGGGGGGFGGGGGGGGGGGGGGGGGGGGGGGGGGGGGGDFGGGGGGGGGGGGGGGGGGGGGGGGGGGGGGGFGGGGGGGGGGGGGGGGGGGGGGGGGGGGGGGGGGGGGGGGGGGGGGGGGGGGGGGGGGGGGGGGGGGGGGGGGGGDGGD@GGGGGGEDFFGCGGFFFFGGFFFFGGFGF3CDBFFFFG?BFFFFGG
@M02352:288:000000000-CKWC8:1:1101:26966:7513 1:N:0:ATGCGCAG+TATCCTCT
TACGGAGGGGGTTAGCGTTGTTCGGAATTACTGGGCGTAAAGCGCGCGTAGGCGGATTAGTAAGTTAGGGGTGAAATCCCAGGGCTCAACCCTGGAACTGCCTCTAAAACTGCTAGTCTTGAGTTCGAGAGAGGTGAGTGGAATTCCGAGTGTAGAGGTGAAATTCGTAGATATTCGGAGGAACACCAGTGGCGAAGGCGGCTCACTGGCTCGATACTGACGCTGAGGTGCGAAAGTGTGGGGAGCAAACAGGATTAGATACCCTGGTAGTCCACACCGTAA
+
GGGGGFEGGGGGGGGGGGGGGGGGGGGGGGGGGGGGGGGGGGGGGGGGGGGGGGGGGGGGFFBFGGGGGGGGGGGGGGGGGGGGGGGFGGGGGGGGGGGGGGGGGGGGGGGGGGGGGGGGGGGGGGGGGGGGGGGGFGGGGGGGGCGGGGGGGGGGGGGGGGGGGGGGGGGGGGGGGGGGGGGGGGGGGGGGGGGGGGGGGGGGGGGGGGGGGGGGGGGGGGGEGDFGGGFGGGGFGGGFGGFFFEGGGG>FB:GGBFFFGGDGFFGFFFFFFGFBFFFBFG
@M02352:288:000000000-CKWC8:1:1101:27751:7517 1:N:0:ATGCGCAG+TATCCTCT
TACGGAGGGTGCAAGCGTTATCCGGAATCATTGGGTTTAAAGGGTCCGTAGGCGGGCTATTAAGTCAGAGGTGAAAGTTTGTGGCTCAACCATAAAATTGCCTTTGATACTGGTAGTCTTGAATTATTGTGAAGTGGTTAGAATATGTAGTGTAGCGGTGAAATGCTTAGAGATTACATAGAATACCGATTGCGAAGGCAGATCACTAACAATATATTGACGCTGATGGACGAAAGCGTAGGTAGCGAACAGGATTAGATACCCTGGTAGTCCACGCCGTAA
+
GGGGGGGGFGEGGGGGGGGGGGFGGFGGDGGGGGGGGGGGFGGGFGGGGGGGFFGDGGGGGGGGGGGGGGGGGGGGGGGGFGGC@?8EGGFGGGGGGGGGGGGGGGCFFFGGGGFGDGGGGFCFGGGGGGGGGGGGGGGGGGGGGGGGGGGGGGGGGGGGGGGGF;FGGGFFFGGGGGGGGGFF;FGGGGGGGGGGGGGGGGGGGGGCGGFGGFECFGCGFE=EGGGGGFGDGGGFGGGGGCFA>?<DGGB?::F7<FAFGGG44>3<>65A6CF?9:B>GD
@M02352:288:000000000-CKWC8:1:1101:27766:7534 1:N:0:ATGCGCAG+TATCCTCT
TACGGAGGGTGCAAGCGTTATCCGGAATCATTGGGTGTAAAGGGTCCGTAGGCGGGCTATTAAGTCAGAGGTGAAAGTTTGTGGCTCAACCATAAAATTGCCTTTGATACTGGTAGTCTTGAATTATTGTGAAGTGGTTAGAATATGTAGTGTAGCGGTGAAATGCTTAGAGATTACATAGAATACCGATTGCGAAGGCAGATCACTAACAATATATTGACGCTGATGGACGAAAGCGTAGGTAGCGAAAAGGATTAGATACCCTGGTAGTCCACGCCGTAA
+
GGGFC@FCG,@C@CGGGFEGGFC@@:CGFFGFGGGF,8CC@FFG8FGGFGGCGDECFGGGGGGGGFCF9FG<FGGCFGGG?FGGGFFGF@FFGGGGFBFEFGDF,?DC@FBFG?CFDAFCC,8BFAFGFCFBFGGFFFFBFGCCF@FGGEGGGC;;+:5>F3D;CAEFFGGF;,DGG?9EGGDGA<EEFGGG?5:EGGFCEFCGGGGGGFGFCFF@F?+C?85:?/<CF6C3>CD34CDEGGFF>?DD5)))37FG)=<B32+*15C;27><FGF006@><1
@M02352:288:000000000-CKWC8:1:1101:12821:7534 1:N:0:ATGCGCAG+TATCCTCT
TACGGAGGGGGTTAGCGTTGTTCGGAATTACTGGGCGTAAAGCGCACGTAGGCGGATCAGAAAGTATAGGGTGAAATCCCAGGGCTCAACCCTGGAACTGCCTTATAAACTCCTGGTCTTGAGTTCGAGAGAGGTGAGTGGAATTCCGAGTGTAGAGGTGAAATTCGTAGATATTCGGAGGAACACCAGTGGCGAAGGCGGCTCACTGGCTCGATACTGACGCTGAGGTGCGAAAGTGTGGGGAGCAAACAGGATTAGATACCCTGGTAGTCCACACCGTAA
+
GGGGGGGGGGGGGGGGGGGGGGGGGGGGGGGGGGGGGGGGGGGGGGGGGGGGGGGGGGGGGGGGGGGGGGGGGGGGGGGGGGGGGGGGGGGGGGGGGGGGGGGGGGGGGGGGGGGGGGGGGGGGGGGGGGGGGGGGGGGGGGGGGGGGGGGGGGGGGGGGGGGGGGGGGGGGGGGGGGGGGGGGGGGGDGGGGGGGGGGGGGGGGGGGGGGGGGGGGGGGGGGGGGGGGEGDEGGFGGGFGGFFFFGGGGFFFFGGFFFFFGGGF:FFFFFFF=FBF?>45C
@M02352:288:000000000-CKWC8:1:1101:7345:7545 1:N:0:ATGCGCAG+TATCCTCT
TACGGAGGGTCCAAGCGTTATCCGGAATCATTGGGTTTAAAGGGTCCGCAGGCGGTCAATTAAGTCAGAGGTGAAATCTTGCTGCTTAACGGTAAAATTGCCTTTGCTACTGGTTGTCTTGAGTTATTATGAAGTGGTTAGAATATGTAGTGTAGCGGTGAAATGCATAGATATTACATAGAATACCAATTGCGAAGGCAGATCACTAATAATATACTGACACTGATGGACGAAAGCGTGGGGAGCGAACAGGATTAGATACCCTGGTAGTCCACGCCGTAA
+
FEC,6,@:7@FG99FFE66CFGA7C7@F9FGGG8EBFF<,:FFFGG<CFGGDGEGGGCFGG9FFFED,5FDEFCEGF9EGDG,BE<FEF,BF=4CB<EF?FGG9?<,<,CFGBA<+CFGEFCCAF9<FC<DA,=FAFFD=FGGGGG9C3@<BFA99F+@FGFFF,,@EF,@CFGCC=9DA,>;FGGFCFFFGGCB*:::C8C?824>@FC+=F;BFCC+C<2+5A>E++A8:CCC5DDG8C8522@37*75760CD2=)9<<<7=57?-*.-/:6:(6599*
@M02352:288:000000000-CKWC8:1:1101:7333:7561 1:N:0:ATGCGCAG+TATCCTCT
TACGGAGGGTCCAAGCGTTATTCGGAATCACTGGGTTTAAAGGGTCCGCAGGCGGTTAATTATGTCAGAGGTGAAATCTCGCCGCTCAACGGTAAAATTGCCTTTGATACTGTTTGTCTTGAGTTATTATGAGGTGGTTAGAATATGTAGTGTAGCGGTGAAATGCATAGATATTACATAGAATACCAATTGCGAAGGCAGATCACTAATAATATACTGACACTGATGGACGAAAGCGTGGGGAGCGAACAGGATTAGATACCCTGGTAGTCCACGCCGTAA
+
GGGGGGGC+B,CFGGGGGGGG,FFGE,FFG,EEFG<CFGGGGGGG<FGGGGGGGGG+C??FF,FFGGGACEGGGGGGGG,=B=FGG+@EG:+8:FGG,EGG,5<FGGGGGG98CFG<FG<FFGG<,3@@CFF,DFB@><@CFGG<,3@7DFGGGDG*FGGGGGGGG;FGGGGGG;E,,,59FG;FGGG:<,?CEGGGGG>E*A+,BF98AC@FEFGGGGGGEGF9C?E+CCDGGGFFEGGGGF?BFGGG7>@FFGGFFFFGGGGFFGFAFBBF761;?DFG<
@M02352:288:000000000-CKWC8:1:1101:27084:7577 1:N:0:ATGCGCAG+TATCCTCT
TACGGAGGGTCCGAGCGTTATCCGGAATCATTGGGTTTAAAGGGTCCGTAGGCGGGCAGCTCAGTCAGTGGTGAAAGTCTGCAGCTCAACTGTAGAATTGCCATTGATACTGGTTGTCTTGAATTATTGTGAAGTATTTAGAATAAGTAGTGTAGCGGTGAAATGCATAGATATTACTTAGAATACCAATTGCGAAGGCAGAGTACTAACAATATATTGACGCTGATGGACGAAAGCGTGGGGAGCGAACAGGATTAGATACCCTGGTAGTCCACGCCGTAA
+
GFGGGDDDGGGGGEGGGGGEGGGGCFGGGGGDFDF@FGGGEGGGGGGGGEEGGGGGGGGGGGFFFFCFFEFFGGGGDFGGGGFGFFFGCCFGGGGFCFFGGGGGGGGGGGGGGGGGGGGGGGGGGGGFGGGGGGGGGGDFGGCGGGGGGGGGGGGGEGEGGGGGGGGGFGGGGGGGGGGGGGGGGFGGGGGEFEGGDDFGGGGGGGGGGGDCCGGGGGGGGGGGGGGGGGGGGGGFGGGGGD@<1@DDGGFFF?4:?FFFGGCG=>FF4=<BFGFB>FF9CD
@M02352:288:000000000-CKWC8:1:1101:11355:7598 1:N:0:ATGCGCAG+TATCCTCT
TACGGAGGGGGTTAGCGTTGTTCGGAATTACTGGGCGTAAAGCGTACGTAGGCGGATTGGAAAGTTGGGGGTGAAATCCCAGGGCTCAACCCTGGAACTGCCTCCAAAACTATCAGTCTAGAGTTCGAGAGAGGTGAGTGGAATTCCAAGTGTAGAGGTGAAATTCGTAGATATTTGGAGGAATACCAGTGGCGAAGGCGGCCCCCTGGACAGACACTGACACTCAGATGCGAAAGCGTGGGGAGCAAACAGGATTAGATACCCCGGTAGTCCACGCCGTAA
+
GGGGGGGGGGGGGGGGGGGGGGGGGGGGGGGGGGGGGGGGGGGGGGGGGGGGGGGGGGGGFFGGGGBFEGGGGGGGGGGGGGGGGGGGGGGGGGGGGGGGGGGGGGGGGGGGGGGGGGGGGGGGGGGGGGGGGGGGGGGGGGGGGGGGGGGGGGGGGGGGGGGGGGFGGGGGGFGG@FGFGGGFGGGGGGGGGGGG>GGGGGGGGGGFCGGGGFGGGGFGGGGCFFGGF?FGGGGEGGGGGDEBFFFGGGFFFFGG264FGGGGFFGFFDBFFF439<@9DD
@M02352:288:000000000-CKWC8:1:1101:10148:7599 1:N:0:ATGCGCAT+TATCCTCT
TACGGAGGGTCCGAGCGTTATCCGGATTCACTGGGTTTAAAGGGTGCGTAGGCGGGTCAGCAAGTCAGAGGTGAAAACTATCAGCTTAACTGTAAGACTGCCTTTGATACTGTTTTTCTTGAGTTACTGTGAAGCGGACAGAATTTGTAGTGTAGCGGTGAAATGCTTAGAGATTACATGGAATACCAATTGCGAAGGCAGGTTACTAGTATTAAATTGACGCTGATGCTCGAAAGCGTGGGGAGCGAACGGGATTAGATACCCTGGTAGTCCACGCCGTAA
+
GGGG-BFG78,C6FFGGGGGGGGGGG,F,C,CFGGG,FFGGGGG6,,@FGGGGGGG++B,,CFGGGGGG9FGGGGGAF,,,<,<FG,EGG9,8,5,,,CFF,EFGGG9FGGGGG9,+@FGGG8F9,,:C<FG,F,+@++5@BFG9,3EFFGGGGGGGGGG>EFGGG,BFGG9BF,22,42BFG,CGGG:F,BFGGGGGG*C*;22BF++>++<++?;CFGGGGGGGFG++;<EEDEG=DGGG):BFGGGG>BBFGGFFFFGGGG*<5?<?BDFG4:BFFFGD
@M02352:288:000000000-CKWC8:1:1101:18612:7599 1:N:0:ATGCGCAG+TATCCTCT
TACGGAGGATCCAAGCGTTATCCGGAATCATTGGGTTTAAAGGGTCCGCAGGCGGTTGTTTAAGTCAGAGGTGAAAGTTTGCAGCTCAACTGTAAAATTGCCTTTGATACTGAATAACTTGAGTTATAATGAAGTGGTTAGAATATGTAGTGTAGCGGTGAAATGCATAGATATTACATAGAATACCGATTGCGAAGGCAGCATACTAGACCTATATTGACACTGAGGCACGAAAGCGTGGGGAGCGAACAGGATTAGATACCCTGGTAGTCCACGCCCTAA
+
GGGGGFGGCGGGGGGFGGGGGGGGGGEGGGGFGGGGGGFDFFFGGGGGGGGGGGGGGGGGGGGGGGGGGGGGGGGGGGGGGGGGGGGGGGGGGEEFFGGGGGGGGGFGGGGGGGGGGGGGGGGGGGGGGGGGGGGGGGGGGGGGGGGGGFGGGGGGGGGGGGGGGGGGGFGGGGGGGGGGGGGGGGGGGGGGGGGGDGGGGGGGGGGGGGGGFFGGCFFGFGGGGGGGGGG<EEGEGEG5ECBB07CCEGBF??GGFFFFGGGGFFGFFFABFGFFFFFFGG
@M02352:288:000000000-CKWC8:1:1101:21783:7600 1:N:0:ATGCGCAG+TATCCTCT
TACGGAGGGGGTTAGCGTTGTTCGGAATTACTGGGCGTAAAGCGCACGTAGGCGGATCAGAAAGTATAGGGTGAAATCCCAGGGCTCAACCCTGGAACTGCCTTATAAACTCCTGGTCTTGAGTTCGAGAGAGGTGAGTGGAATTCCGAGTGTAGAGGTGAAATTCGTAGATATTCGGAGGGACACCAGTGGCGAAGGCGGCTCACTGGCTCGATACTGACGCTGAGGTGCGAAAGTGTGGGGAGCAAACAGGATTAGATACCCTGGTAGTCCACACCGTAA
+
GGGGGFGGGGGGGGGGGGGGGGGGGGGGGGGGGGGGGGGGGGGGGGGGGGGGGGGGGGGGGGGGGGGGGGGGGGGGGGGGGGGGGGGGGGGGGGGGGGGGGGGGGGGGGGGGGGGGGGGGGGGGGGGGGGGGGGGGGGGGGGGGGGGGGGGGGGGGGGGGGGGGGGGGGGGGGGGGGGGGGDFGGGGGGGGGGGGGGGGGGGGGGGGGGGGGGGGGGGGGGGGGGGGGGGGGGGGFGGGGGGFFFFGGFGFFFBGGBFFFGGGGFFGFFFFFFGFFFFF?GG
@M02352:288:000000000-CKWC8:1:1101:10155:7620 1:N:0:ATGCGCAG+TATCCTCT
TACGGAGGGTCCGAGCGTTATCCGGAATCATTGGGTTTAAAGGGTTCGTAGGCGGGTCAATAAGTCAGAGGTGAAATCTTGCAGCTTAACTGTAAAATTGCCTTTGATACTGTTGACCTTGAATTACTGTGAAGTGGTTAGAATATGTAGTGTAGCGGTGAAATGCTTAGAGATTACATGGAATACCAATTGCGAAGGCAGGTTACTGATAATACATTGACGCTGATGGACGAAAGCGTGGGGAGCGAACGGGATTAGATACCCCGGTAGTCCACGCCGTAA
+
GGGGGGGGGGCFEGG+@FG@FGGGGGGGGGCGFGG,@FFGGGAGGF@FGGGGCFG7@FG=CFGGGGGC<<FGEFGGGGGGFDFGFGEGGGG9AF9FGGDCGFFGFFGGGGGFGG88<EGD=F:CFEGGFFDCDFG9<>FAFGGG9F9@CCFFGGGGGGGGGGGGGGGGGF?AFGGGGGCFFGGFGGGGFFE9FECECEGC>*=CGGG+35+4+++5<BBFGGGGDDFCFFGDEGD@G57*CG>19DCGGCEF?:GGFF2@CFFGF3DEFFFFFC92>?BFCD
@M02352:288:000000000-CKWC8:1:1101:3975:7630 1:N:0:ATGCGCAG+TATCCTCT
TACGGAGGGTCCAAGCGTTATCCGGATTTATTGGGTTTAAAGGGTCCGTAGGCGGGCTTATAAGTCAGAGGTGAAATCCCATCGCTCAACGATGGAACTGCCTTTGATACTGTAGGTCTTGAATATATTTGAAGTAGGCGGAATATGTAGTGTAGCGGTGAAATGCATAGATATTACATAGAACACCAATTGCGAAGGCAGCTTACTAAGATATTATTGACGCTGATGGACGAAAGCGTGGGTAGCGAACGGGATTAGATACCCCGGTAGTCCACGCCGTAA
+
GGGGGGGGGGGGGGGGGGGGGGGGGEDFGGGGGGGGGGGGGGGGGGGGGGGGGGGGGGGGGGFGGGGGGGGGGGGGGGGGGGGGGGGGGGGGGGGGGGGGGGGGGGGGFGGGGGGGGGGGGGFGGGGGGGGGGGGGGGGGGGDGGGGGGGGGGGGGGGGGGGGFGGGGGGGGGGGGGGGGGFGGGGGGGGGGGGGGGCFFGDGGGGGGGGGGGFGGGGFFGGGGGGGGGGGGGGGFGEGGGGDBFFGGEGBDFFGGDFBFGGGGFFCDFFFFFGFFF?FFGG
@M02352:288:000000000-CKWC8:1:1101:22003:7636 1:N:0:ATGCGCAG+TATCCTCT
TACGGAGGGTCCGAGCGTTATCCGGAATCATTGGGTTTAAAGGGTCCGTAGGCGGGCAGCTCAGTCAGTGGTGAAAGTCTGCAGCTCAACTGTAGAATTGCCATTGATACTGGTTGTCTTGAATTATTGTGAAGTATTTAGAATAAGTAGTGTAGCGGTGAAATGCATAGATATGAAGTAGAACACCAATTGCGAAGGCAGTGCACTAGGACATTATTGACGCTGAGGTACGAAAGCGTGGGTAGCGAACAGGATTAGATACCCTGGTAGTCCACGCCCTAA
+
GGGGGGGGGGGGGGGGGGGGGGGGGFGGGGGGGGGGGGGGGGGGGGGGGGGGGGGGGGGGGGGGGGGGGGGGGGGGGGGGGGGGGGGGGGGGGGGGGGGGGGGGGGDFDGGGGGGGGGGGGFGGGGGGGGGG,EFGGGGDFGGGGGGGGGGGGGGGGGGGGGGGGGGGGGGGGGGFFGGGFGGGGGGGGGGGGGGGEGGGGGGGGGGGGG4CFGGGGGGGGGGGGGGGGGGGGGDEGDGGEGBA?FDDGGFFFFGGFFAFCFGGFFDF<FFFFGFFFFFFGF
@M02352:288:000000000-CKWC8:1:1101:5371:7657 1:N:0:ATGCGCAG+TATCCTCT
TACGGAGGGGGTTAGCGTTGTTCGGAATTACTGGGCGTAAAGCGTACGTAGGCGGATTAGTAAGTTAGGGGTGAAATCCCAGGGCTCAACCCTGGAACTGCCTTTAATACTGCTAGTCTTGAGTTCGAGAGAGGTGAGTGGAATTCCAAGTGTAGAGGTGAAATTCGTAGATATTTGGAGGAACACCAGTGGCGAAGGCGGCTCACTGGCTCGATACTGACGCTGAGGTACGAAAGTGTGGGGAGCAAACAGGATTAGATACCCTGGTAGTCCACACCGTAA
+
GGGGCFGGGGGGEFGGGGGGGGGGGGEGGGGGGGGFGGGGGGGGGGGGGGGGGGGFGGGGFGGGGFGGGGGGGGGGGGGGGGGGGGGGGGGGGGGGGGGGGGGGGGGGGGGGGGFGGGGGGGGGGGGGFGGGGGDGFGGGGGFGGGGGGGGGGGGDGGGGGGGGGGGGGGGGFGGGGGGGGGGGGGGGGGGGGGGGGGGGGGGCFGGGGGFFG5EGGGGGGGGGGGGGG9CDGGGEGGGGGGFFFFGGGGFFFFGGFFFFFGGGFFGFFFFFFGF:<BD?CG
@M02352:288:000000000-CKWC8:1:1101:10366:7662 1:N:0:ATGCGCAG+TATCCTCT
TACGGAGGATCCAAGCGTTATCCGGAATCATTGGGTTTAAAGGGTCCGTAGGTGGATGATTAAGTCAGAGGTGAAATCCTGCAGCTCAACTGTAGAATTGCCTTTGATACTGGTTATCTTGAGTTATTATGAAGTAGTTAGAATATGTAGTGTAGCGGTGAAATGCATAGATATTACATAGAATACCAATTGCGAAGGCAGATTACTAATAATATACTGACACTGATGGACGAAAGCGTGGGGAGCGAACAGGATTAGATACCCTGGTAGTCCACGCCGTAA
+
GFGGGGGGGGDEGGGGGGGGGGFFG:FGGGGAFGGFEGFEFGGGGGGGFFGGGGGGGGGGGGFGGGGGGGGGGGGGGGGGGGGGGGGGGFGGGGGGFGGGGFGGGGGGGGGGGGGGGGGGGGGGGGGGGGGGGGGGGGGGGGFGGGGGGGGAFFFGGGGGGGGGGGGGGGGGGFGGGGGGGGGGGFGGFGGFFGGGGGFFGGGFFGGGGGGGGGGGGF?FC>FGGFFCCFFDGGGFGGDEEGFDFFGGGGFFFFGGFFFFGGCFFFGFFBAF?F4:>BFFGG
@M02352:288:000000000-CKWC8:1:1101:5378:7675 1:N:0:ATGCGCAG+TATCCTCT
TACGGAGGGGGTTAGCGTTGTTCGGAATTACTGGGCGTAAAGCGTACGTAGGCGGATTAGTAAGTTAGGGGTGAAATCCCAGGGCTCAACCCTGGAACTGCCTTTAATACTGCTAGTCTTGAGTTCGAGAGAGGTGAGTGGAATTCCAAGTGTAGAGGTGAAATTCGTAGATATTTGGAGGAACACCAGTGGCGAAGGCGGCTCACTGGCTCGATACTGACGCTGAGGTACGAAAGTGTGGGGAGCAAACAGGATTAGATACCCTGGTAGTCCACACCGTAA
+
GGGFDFFGGGGGGGGGGGGGGGGGGGGGGGGGGGGGGFGGGGGGGEGGGGGGGGGGGGGGGGGGGGGGGGGGGGGGGGGGGGGGGGGGGGGGGGGGGGGGGGGGGGGGGGGGGGFGGGGFGGGFGGEFGGGGGGGGGGGGGGGGGGGGGGGGGGGGGGGGGGGFGGGGGGCCGDEGGGGGGGGGFGGGGGGGGGGGGGGGGCEGGGDGGGGGGGGGGFGGGGGGGGGGGGFGGGGFFFCFEEFFFFGGFFF?B?DGFFAFF?FGFFGFAFA>BC?BB<73CD
@M02352:288:000000000-CKWC8:1:1101:27920:7688 1:N:0:ATGCGCAG+TATCCTCT
TACGGAGGGTCCAAGCGTTATCCGGAATCATTGGGTTTAAAGGGTGCGCAGGCGGTTTATTAAGTCAGTGGTGAAATCTCGAGGCTCAACCTCGAAACTGCCATTGATACTGATAAATTTGAGTTCAGTTGGAGTAGGCGGAATGTGTAGTGTAGCGGTGAAATGCTTAGATATTACACAGAACACCAATTGCGAAGGCAGCTAGCTAGGCATATATTGACGCTGAGGCACGAAAGCGTGGGGAGCGAACAGGATTAGATACCCTGGTAGTCCACGCCCTAA
+
GGGGGGGGGGGGGFGGGGGGGGFGGGCGFGGFFFGGGGGGGGGGGGGGCFDGGGG>>FFGGGGGGGGGEFGGGGFGG9FFDGGGGGGGGGGGGCEEFGF?FFFEADFGFCBF<AFEC,BFCCDF9DFFFFEDG=F@F<F@@F+@,=;FFGGFGGGGGGGDGGGGCDG@CD,72,>@FGGGFGGEFGFGGFE?CCG88188BEEFFFFC+*5A:C9@EFBFF5=C8CF8=CF55EC57=9C?E50-<DGEDEFFFGGB?)1CGGFF><FA4A<6:6:0(<;GG
@M02352:288:000000000-CKWC8:1:1101:13931:7690 1:N:0:ATGCGCAG+TATCCTCT
TACGGAGGATCCAAGCGTTATCCGGAATCATTGGGTTTAAAGGGTCCGTAGGTGGATAATTAAGTCAGAGGTGAAAGTTTGCGGCTCAACCGTAAAATTGCCTTTGATACTGGTTATCTTGAATTATTGTGAAGTAGTTAGAATATGTAGTGTAGCGGTGAAATGCATAGATATTACATAGAATACCAATTGCGAAGGCAGATTACTAACAATATATTGACACTGATGGACGAAAGCGTGGGGAGCGAACAGGATTAGATACCCTGGTAGTCCACGCCGTAA
+
GGGGGGGGGGGGGGGGGGGGGGGGGGGGGGGGGGGGGGGGGGGGGGGGGGGGGGGGGGGGGGGGGGGGGGGGGGGGGGGGGGGGGGGGGGGGGGGGGGGGGGGGGGGGGGGGGGGGGGGGGGGGGGGGGGGGGGGGGGGGGGGGGGGGGGGGGGGGGGGGGGGGGGGGGGGGGGGGGGGGFGGGGGGGGGGFGGGGGGGGGFGGGGGGGGGGGGGGGGFGGGGGGGGGGGGGGGGFGGGGGGFFFFGGGGFFFFGGFFFFGGGGFFGFBFFFFGFFFFFFGG
@M02352:288:000000000-CKWC8:1:1101:16058:7694 1:N:0:ATGCGCAG+TATCCTCT
TACGGAGGATCCAAGCGTTATCCGGAATCATTGGGTTTAAAGGGTCCGTAGGTGGATGATTAAGTCAGAGGTGAAATCCTGCAGCTCAACTGTAGAATTGCCTTTGATACTGGTTATCTTGAGTTATTATGAAGTAGTTAGAATATGTAGTGTAGCGGTGAAATGCATAGATATTACATAGAATACCAATTGCGAAGGCAGATCACTAATAATCAACTGACACTGATGGACGAAAGCGTGGGGAGCGAACAGGATTAGATACCCTGGTAGTCCACGCCGTAA
+
GGGGGGGGGGGGGGGGGFGGGGGGGGGGGGGGGGGGGGGFGGGGGGGGGGGGGGGGGGGGGGFFGGFGGGGGGGGGGGGGGGGGGFGGGGGGGGGGFGGGGGGGGGGGGGGGGGGGGGGGFEFGGGGGGGGGGGGGGGGGGGGGGGGGGGGGGGGGGGGGGGGGGGGGGGGGGGGGGGGGGGGGGGGGGGGGGGGGGGGGGCFGFGGGGGFGGGGGGGGGGGGGGGGGFEGCEEGFGGGEGEDDBEGGGGFFBFGGFFFFGGGGFFGFBFFFFGFFFFFFGD
@M02352:288:000000000-CKWC8:1:1101:16896:7698 1:N:0:ATGCGCAG+TATCCTCT
TACGGAGGGTCCAAGCGTTATCCGGAATCATTGGGTTTAAAGGGTCCGCAGGCGGTCAATTAAGTCAGAGGTGAAAGCCCATCGCTCAACGATGGAACTGCCTTTGATACTGGTTGACTTGAGTTATACGGAAGTAGATAGAATAAGTAGTGTAGCGGTGAAATGCATAGATATTACTTAGAATACCGATTGCGAAGGCAGTCTACTACGTATATACTGACGCTCATGGACGAAAGCGTGGGGAGCGAACAGGATTAGATACCCTGGTAGTCCACGCCGTAA
+
GGGGGGGGGGGGGGGGGGGGGGGGGFGGGGGGGGGGGGGGGGGGGFGGGGGGGGGGGGGGGGGGGGGGGGGGGGGGGGGGGGGGGGGGGGGGGGGGGGGGGGGGGGGGGGGGGGGGGGGGGGGGGGGGGGGGGGGGGGGGGGGGGGGGGGGGGGGGGGGGGGGGGGGGGGGGGGGGGGGGGGGGGGGGGGGGGGGGGGGGGGGGGGGGGGGGGGGGGGFGGGGGGGGGGGGDGGGFFGDCGGFBFFGGGGFFFFGGFFFFGGGGFFGFFFBBFGF:>FEFGG
@M02352:288:000000000-CKWC8:1:1101:3664:7757 1:N:0:ATGCGCAG+TATCCTCT
TACGGAGGGTGCGAGCGTTAATCGGAATTACTGGGCGTAAAGCGCATGCAGGTGGTTCATTAAGTCAGATGTGAAAGCCCGGGGCTCAACCTCGGAACTGCATTTGAAACTGGTGAACTAGAGTGCTGTAGAGGGGGGTAGAATTTCAGGTGTAGCGGTGAAATGCGTAGAGATCTGAAGGAATACCAGTGGCGAAGGCGGCCCCCTGGACAGACACTGACACTCAGATGCGAAAGCGTGGGGAGCAAACAGGATTAGATACCCTGGTAGTCCACGCCGTAA
+
GGGGGFGGGGGGGGFGGGGGFFGGGGGGGGGGGGGGGGGGGGGGGGGGGGGGGGGGGGGGGGGGGGFGGGGGGGGGGGGGGGGGGGGGGGGGGGGGGFGGGGGGGGGGGGGGGGGGGGGGGGGGGGGGGGGFGGGGGGGEGGGGGGGGGGGGGGGGGGGGGGGGGGGGGGDGGGGGGGGGGGGGGGGGGGGGGGGGGGGGGGGGGGGGGGGGGGGGGGGGGGGFGGDEGGGGDGGFGGDGGGFFFFGGGGFFF6DGDFDFGGGGFFGFFFFFFGFFFFFFGG
@M02352:288:000000000-CKWC8:1:1101:21777:7807 1:N:0:ATGCGCAG+TATCCTCT
TACGGAGGATCCAAGCGTTATCCGGAATCATTGGGTTTAAAGGGTCCGTAGGTGGATGATTAAGTCAGAGGTGAAATCCTGCAGCTCAACTGTAGAATTGCCTTTGATACTGGTTATCTTGAGTTATTATGAAGTAGTTAGAATATGTAGTGTAGCGGTGAAATGCATAGATATTACATAGAATACCAATTGCGAAGGCAGATTACTAATAATATACTGACACTGATGGACGAAAGCGTGGGGAGCGAACAGGATTAGATACCCTGGTAGTCCACACCGTAA
+
GGGGGGGGGGGGGGGGGGGGGGGGGGGGGGGGGGGGGGGGGGGGGGGGGGGGGGGGGGGGGGGGGGGGGGGGGGGGGGGGGGGGGGGGGGGGGGGGGGGGGGGGGGGGGGGGGGGGGGGGGGGGGGGGGGGG9FGGGGGGGGGGGGGGGGGGGGGGGGGGGGGGGGGGGGGGGGGGGGGGGGGGGGGGGGGGGGGGGGGGGGGGGGGGGGGGGGGGGGGGGGGGGGGGGGGDGGGFGGGGGGFFFFGGGGFFB<FGFFFFGGGGFFGFFFFFFGFFFFFFGG
@M02352:288:000000000-CKWC8:1:1101:13686:7816 1:N:0:ATGCGCAG+TATCCTCT
TACGGAGGGTTCAAGCGTTATCCGGAATCATTGGGTTTAAAGGGTGCGCAGGCGGTTTATTAAGTCAGTGGTGAAATCTCGGGGCTCAACCTCGAAACTGCCATTGATACTGATAAACTTGAGTTCAGTTGGAGTAGGCGGAATGTGTAGTGTAGCGGTGAAATGCTTAGATATTACACAGAACACCGATAGCGAAGGCAGCTTACTAAACTGATACTGACGCTGAGGCACGAAAGCGTGGGGAGCGAACAGGATTAGATACCCTGGTAGTCCACGCCGTAA
+
GGGGGGGGGGGGGGGGGGGGGGGGGCGGGGGGGGGFGGGGGGGGGGGGGGGGGGGGDGGGGGGGGGFGGGGGGGGGGGGGGGGGGGGGGGGGGGGGGGGGGGGGGFFGAFGGGGGGGGGGGGGGGGGGGGGGGGGGGGFGDFGGGGGGGGGGGGGGGGGGGGGGGGGGGGFGCFGGGGGGGGCGGGGGGGGGGGGGGGGGGGGGGGGGGGGGGGGGGGGGGGGGGGGGGGGGGEGFGGGCEGFFFFGGEGEF?FGGDF<F9EGGFFGFFFFFFGFFFFF>GG
@M02352:288:000000000-CKWC8:1:1101:15876:7833 1:N:0:ATGCGCAG+TATCCTCT
TACGGAGGGTCCAAGCGTTATCCGGATTTATTGGGTTTAAAGGGTCCGTAGGCGGGCTTATAAGTCAGAGGTGAAATCCCATCGCTCAACTATGGAACTGCCTTTGATACTGTAGGTCTTGAATATATTTGAAGTAGGCGGAATATGTAGTGTAGCGGTGAAATGCATAGATATTACATAGAACACCAATTGCGAAGGCAGCTTACTAAGATATTATTGACGCTGATGGACGAAAGCGTGGGTAGCGAACGGGATTAGATACCCCGGTAGTCCACGCCGTAA
+
GGGGGGGGGGGGCFGGGGGGGGGGGG6C,EFGGGGGGGGFGGGGG,FGGGGGGGGG>>EFGGGGGGGGGGGGGGGGGG,:E,=FGG8FGG,8FD@FG8FGGGGGGGGGGGGGG<FC8FGGGGGG,:,@FGGGGGGFG9,>BFFGGGGGGGGGGGGGGGGGGGGGGG9FGGGFGGGFGGGCGGG<CGGGGGGGGGGGGGGGGEGCFGGGG8C?::EGGGCFGGGGGGGGCGGGGGGFGGGGGGFFBFGGGGFFBBGGFFBFCGGGFFDEFEBFFGFFBF@FGD
@M02352:288:000000000-CKWC8:1:1101:7070:7836 1:N:0:ATGCGCAG+TATCCTCT
TACGGAGGGTCCAAGCGTTATCCGGAATCATTGGGTTTAAAGGGTCCGCAGGCGGTCAATTAAGTCAGAGGTGAAATCCCATCGCTCAACGATGGAACTGCCTTTGATACTGATTGACTTGAGTTATATGGAAGTAGATAGAATAAGTAGTGTAGCGGTGAAATGCATAGATATTACTTAGAATACCGATTGCGAAGGCAGTCTACTACGTATATACTGACGCTGAGGGACGAAAGCGTGGGGAGCGAACAGGATTAGATACCCTGGTAGTCCACGCCGTAA
+
GGGGGGGGGGGGGGGGGGGGGGGGGGGG<FGGGGGGGGGGGGGGGFGGCGGGGGGGGGGGGGGGGGGGGGGGGGGGGGFGGGGGGGGGGGGGGGGGGGGGGFGGGGGGGGGGFGGGFGGGGGGGG<FFGGGGGGGGGGGGFGGGFGFGGGGGGGGGGGGGGGGGGGGGGGGGGGGGGGGGGGGGFGGGGGGGGGGGGGGGGGGGGGGFFGFGGGGGGGGGGGGGGGDFEEGGGGGFGGGGGGFFFFGGGGFFFFGGFFFFGGGGFFGFBFFFFGFFF?EB39
@M02352:288:000000000-CKWC8:1:1101:18349:7858 1:N:0:ATGCGCAG+TATCCTCT
TACGGAGGATCCAAGCGTTATCCGGAATCATTGGGTTTAAAGGGTCCGTAGGTGGATAATTAAGTCAGAGGTGAAATCTTGCCGCTTAACGGTAAAATTGCCTTTGATACTGGTTGTCTTGAGTTATTATGAAGTGGTTAGAATATGTAGTGTAGCGGTGAAATGCATAGATATTACATAGAATACCAATTGCGAAGGCAGATCACTAATAATATACTGACACTGATGGACGAAAGCGTGGGGAGCGAACAGGATTAGATACCCTGGTAGTCCACGCCGTAA
+
GGGGGGGGGGGGGGGGGGGGGGGGGGEGGGGGGGGFFGGGGGGGGGGGGGGGFGGGGGGGGGGGGGGGGGGGGGGGGFGGGGGGGGGGGGGGGGGGGGGGGGGGGGFDGGGGGGGGGGGGGCGGGGGGGGGGGGGGGGGGGGFFGGGGGGG@FFGGGGGGGGGGGGGGGGGGGGGGGGGGGGGGFGGFFGGGFEGGEEGGDGGGGGGGGGGGGGGGGGGGGGGGGGGGGGGGGGDFGGGGGGFDFFGGGGEFFFGGFFFFGGGGFFDFAFBFFGFFFFFFGG
@M02352:288:000000000-CKWC8:1:1101:25438:7863 1:N:0:ATGCGCAG+TATCCTCT
TACGGAGGGGGTTAGCGTTGTTCGGAATTACTGGGCGTAAAGCGCGCGTAGGCGGACTAGTAAGTTAGGGGTGAAATCCCAGGGCTCAACCCTGGAACTGCCTCTAAAACTGCTAGTCTTGAGTTCGAGAGAGGTGAGTGGAATTCCGAGTGTAGAGGTGAAATTCGTAGATATTCGGAGGAACACCAGTGGCGAAGGCGGCTCACTGGCTCGATACTGACGCTGAGGTGCGAAAGTGTGGGGAGCAAACAGGATTAGATACCCTGGTAGTCCACACCGTAA
+
GGGGGGGGGGGFEGGGGGGGGEGGGGEGGGFGGGGGDGGGGGGGGGGGGGGGFGGGGGFFGGGGGGGG@FGGGGGGGDD>FBFGGGGGGGGGGGGGGEGGGD=<FCG<FGGGFGFGGGGGGGGGGGGGAGGGGGGGFGGGGGGGGGGFCGGGGGGGGGGGGGGGCFFFGGGGGGGGFGGEGGGGDGGGGFCFGGGGGGGGGGGGGGGGGG46CCFFGGGGGGGGGGFFE5CGGGGFGGGGGG>?6DGGGGFFFFGGFFAFGGGGFFGFFFFFFGFFFFFFGG
@M02352:288:000000000-CKWC8:1:1101:18565:7945 1:N:0:AAGCGCAG+TATACTCT
TACGGAGGGTCCAAGCGTTATCCGGAATCATTGGGCGTAAAGGGTGCGCAGGCGGTTTATTTAGTCAGTGGTGAAATCTCGAGGCTCAACCTCGAAACTGCCATTGATACTGATAAACTTGAGTTCAGTTGGAGTAGGCGGAATGTGTAGTGTAGCGGTGAAATGCATAGATATTACATAGAACACCAATGGCGAAGGCAGCTTACTAAGATATTATTGACGCTGATGGACGAAAGCGTGGGTAGCGAACGGGATTAGATACCCCGGTAGTCCACGCCGTAA
+
GGGGGGGGGG<FFGGGGFGGE<FFGGGG,F,EEGG,+@FGGGAFCFFGFGGG7FGFG=F<F,CFGGGG,BFGGGGGDG,F<,CFGGGGGGGG,C+BFGGGG<>,CFGGGGGG<F?DFGG<FGGG,C,EF,CB>F>D<D9FGGGG,@@@FFGGGGGGGGGGGGGGGG;DGGGGGG9,4?;2CGGGGFGG:F,<FGGGGCG88=F2,BE9++*2+2?C9FGGG*AEGG+<97DDGGGFGGGGGG><BF7DGG5<?FGGFFFFGGGG3<GFFFFFFGFFFFFFGG
@M02352:288:000000000-CKWC8:1:1101:20860:7965 1:N:0:ATGCGCAG+TATCCTCT
TACGGAGGGTCCAAGCGTTATCCGGATTTATTGGGTTTAAAGGGTCCGTAGGCGGGCTTATAAGTCAGAGGTGAAATCCCATCGCTCAACGATGGAACTGCCTTTGATACTGTAGGTCTTGAATATATTTGAAGTAGGCGGAATATGTAGTGTAGCGGTGAAATGCATAGATATTACATAGAACACCAATTGCGAAGGCAGCTTACTAAGATATTATTGACGCTGATGGACGAAAGCGTGGGTAGCGAACGGGATTAGATACCCCGGTAGTCCACGCCGTAA
+
GGGGGGGGGGGGGGGGGGGGGGGGGFFGGGGFGGGGGGGGGGGGGGGGGGGGGGGGGGGEFGGGGGGGGGGGGGGGGGGGGGGGGGGGGGGGGGGGGGGGGGGGGGGGGGGGGGGGGGGGGGGGGGGGGGGGGGGGGGGGGGGGGGGGGGGGGGGGGGGGGGGGGGGGGGGGGGGGGGGGGGGGGGGGGGGGGGGGGGGGGGGGGGGGGGGGGGGGGGGGGGGGGGGGFGGDECGFGDGGGGFFFFGGEGFFFFGGFFBFGGGGFBGEBFFFFGFFFFFFGG
@M02352:288:000000000-CKWC8:1:1101:5345:7975 1:N:0:ATGCGCAG+TATCCTCT
TACGGAGGGTGCGAGCGTTAATCGGAATTACTGGGCGTAAAGCGCATGCAGGCGGATCAGAAAGTATAGGGTGAAATCCCAGGGCTCAACCCTGGAACTGCCTTATAAACTCCTGGTCTTGAGTTCGAGAGAGGTGAGTGGAATTCCGAGTGTAGAGGTGAAATTCGTAGATATTCGGAGGAACACCAGTGGCGAAGGCGGCTCACTGGCTCGATACTGACGCTGAGGTGCGAAAGTGTGGGGAGCAAACAGGATTAGATACCCTGGTAGTCCACACCGTAA
+
GGGGGGGGGGGGGDGGGGGGGGGGGGGGGGGGGGGGGFGGGGGGGGGGGGGGGGGGGGGGGGGGGGGGGGGGGGGGGGGGGGGGGGGGGFGGGGGGGGGGGGGGGGGGGGGGGGGGGGGGGGGGGGGGGGGGGGGGGGGGGGGGGGGGGGFFFGGGGGGGGGGGGGGGGGGGGGGGGGGGGGGGGGGGGGGGGGGGGGGGGGGGGGGGGGGGGGGGGGGGGGGGGGGGCCGGGGGFGGGGGGFFFFGGGGFFFFGGBFFFGFDGFFGFFFFFFGFFFBDFGD
@M02352:288:000000000-CKWC8:1:1101:26841:7988 1:N:0:ATGCGCAG+TATCCTCT
TACGGAGGGGGTTAGCGTTGTTCGGAATTACTGGGCGTAAAGCGTACGTAGGCGGATTGGAAAGTTGGGGGTGAAATCCCAGGGCTCAACCCTGGAACTGCCTCCAAAACTATCAGTCTAGAGTTCGAGAGAGGTGAGTGGAATTCCAAGTGTAGAGGTGAAATTCGTAGATATTTGGAGGAACACCAGTGGCGAAGGCGGCTCACTGGCTCGATACTGACGCTGAGGTACGAAAGTGTGGGGAGCAACCAGGATTAGATACCCTGGTAGTCCACACCGTAA
+
G9FDC;CF7@BFG<FGGF7CF8FGG>FGGFFEFDGGG@F@=FGGFE:FGGGCCCEEGGGDCC9?FGFG=CFBFGGGGD=FDGGGGDGGGG8F<FDFGG,>CGFGGGCCGFGGFGFBFGGFGCFFFFG7AEFCG77*>EG<CCFG,3<<@C<37>;;9C:<FC;9;?*?6CEGGG1CGGFGEGGGFDGGGGGEGEGCE>FGGGDGGGGGFFGG/::C8CFF?E5=EDFGEEGGDEGFGFFCC*>:9><<60751:FD<F<FFF+>F>F))*44@:F>0-)4DD
@M02352:288:000000000-CKWC8:1:1101:22795:7993 1:N:0:ATGCGCAG+TATCCTCT
TACGAAGGGGGCGAGCGTTATTCGGAATTATTGGGCGTAAAGGGCTCGCAGGCTGCTTGAACAGTTAGACGTGAAATCCCCGGGCTCAACCTGGGAACTGCGTTTAATACCAGCAAGCTAGAGAAATAGAGAGGAAAGTGGAACTCCCAGTGTAGAGGTGAAATTCGTAGATATTGGGAAGAACACCAGTGGCGAAAGCGACTTTCTGGCTATTTTCTGACGCTGAGGAGCGAAAGCGTGGGGAGCAAACAGGATTAGATACCCTGGTAGTCCACGCCGTAA
+
GGGGFGGGGGGGGGGGGGGGGGGGGGGGGGGGGGGGGGGGGGGGGGGGGGGGGGGGGGGGGGGGGGGGGGGGGGGGGGGGGGGGGGGGGGGGGGGGGGGGGGGGGGGGGGGGGGGGGGGGGGGGGGGGGGGGGGGGGGGGGGGGGGGGGGFGEFFGGGGGGGGGGGGGGGGCFGGGGGGGGGGGGGGGGGGGGGGGGGGGGGGGGGGGGGGGGGGGGGGGGGGGGGGGGGGGGGGFGGGGGGFFFFGGGFFFBFGGFFFFGGGGFFGFFF>D@FFF>BFFGG
@M02352:288:000000000-CKWC8:1:1101:14045:8009 1:N:0:ATGCGCAG+TATCCTCT
TACGGAGGGTCCGAGCGTTAATCGGAATTACTGGGCGTAAAGCGCACGCAGGCGGTTTGTTAAGCTAGATGTGAAAGCCCTGGGCTCAACCTGGGAATTGCATTTAGAACTGGCAGGCTAGAGTTTTGGAGAGGGGAGTGGAATTCCAGGTGTAGCGGTGAAATGCGTAGATATCTGGAGGAACATCAGTGGCGAAGGCGACTCCCTGGTCAGTAACTGACGCTCATGTGCGAAAGTGTGGGTAGCGAACAGGATTAGATACCCTGGTAGTCCACACCGTAA
+
GGGGGGGGGGGGGGGGGGGGGGGGGGGGGGGGGGGGGGGGGGGGGGGGGEGGGGGFGGGGGGGGGGGGGGGGGGGGGGGGGBFGGGGGGGGGGGGGGGGGGGGGGGGGGGGGGGGGGGGGGGGGGGGGGGGGGGGGGGGGGGGGGGGGGGGGGGGGGGGGGGGGGGGGGGGGGGGGGGGGGGGGGGGGGGGGGGGGGGGGGGGGGGGFEFGGGGGGGGGGGGGDGCFGGGGGGGGFGGGGGGFFFFGGGGFFFFGG?FFFGGGGFFGFDFFFFGFFFFFFGG
@M02352:288:000000000-CKWC8:1:1101:15514:8023 1:N:0:ATGCGCAG+TATCCTCT
TACGGAGGGGGTTAGCGTTGTTCGGAATTACTGGGCGTAAAGCGTACGTAGGCGGATTGGAAAGTTGGGGGTGAAATCCCAGGGCTCAACCCTGGAACTGCCTCCAAAACTATCAGTCTAGAGTTCGAGAGAGGTGAGTGGAATTCCAAGTGTAGAGGTGAAATTCGTAGATATTTGGAGGAACACCAGTGGCGAAGGCGGCTCACTGGCTCGATACTGACGCTGAGGTACGAAAGTGTGGGGAGCAAACAGGATTAGATACCCTGGTAGTCCACACCGTAA
+
GGGGGDFGGGGGGGGGGGGGGGGGGGGGGGGGGGGGGGGGGGGGGGGGGGGGGGGGGGGGGGGGGGFGGGGGGGGGGGGGGGGGGGGGGGGGGGGGGGGGGGGGGGGGGGGGGGGGGGGGGGGGGGGFGGGGGGGGGGGGGGFGGGGGFGGGGGGGGGGGGGGGGGGGGGDGGGGGGGGGGGGGGGGGGGGGGGEGGGGGGGGGGGGGGGGGGGGGGGGGGEGGGDFGGEGGGGGFGGGGGGFFFEGGGFFFFFGGFFFFCGGGFFGFBFBFFGFFF0BFDD
@M02352:288:000000000-CKWC8:1:1101:15586:8032 1:N:0:ATGCGCAG+TATCCTCT
TACGGAGGGTCCAAGCGTTATCCGGAATCATTGGGTTTAAAGGGTGCGCAGGCGGTTTATTAAGTCAGTGGTGAAATCTCGAGGCTCAACCTCGAAACTGCCATTGATACTGTCTTTCTTGAGTTTACATGATGTGGGCGGAATGTGTCGTGTAGCGGTGAAATGCTTAGATATGACACAGAACACCGATTGCGAAGGCAGCTCACAAACGTAATACTGACGCTGAGGGACGAAAGCGTGGGGAGCGAACAGGATTAGATACCCTGGTAGTCCACGCCGTAA
+
GGGG>FGGDBCFGGGGGGG,EFGGGG@F<FCFGGGFFGGGGGGGFGCGCFGEGGG>>FE<AFGGGGGGFFGGGGGGGD<FFEFGGGGGGGGFGG:F+CFGGF@FGGGFGGGGGFFGGGGGGGGGGGFDFFGGGGF<FGGGGGGGG><FCGGGGGGGGGGGGGGGGGGGGGGGGGFG@;<9BGGGGGGC:F<FGGDGGGGDGG8<<A<<8C<6C8>FGGFGGGGGGGGG=*9DGGGFGGGGGGFFFF<DGGDFF6FFFFFFGGGGFFGFFFFFFGFFFBBBGG
@M02352:288:000000000-CKWC8:1:1101:12814:8055 1:N:0:ATGCGCAG+TATCCTCT
TACGGAGGGTCCAAGCGTTATCCGGATTTATTGGGTTTAAAGGGTCCGTAGGCGGGTTTATAAGTCAGAGGTGAAAGCCCATCGCTCAACGATGGAACTGCCTTTGATACTGTAGACCTTGAATATATTTGAAGTAGGCGGAATATGTAGTGTAGCGGTGAAATGCATAGATATTACATAGAACACCAATTGCGAAGGCAGCTTACTAAGATATTATTGACGCTGATGGACGAAAGCGTGGGTAGCGAACGGGATTAGATACCCCGGTAGTCCACGCCGTAA
+
GGGGGFGGGGGGGGGGGGGGGGGGGGGGGGGGGGGFGCEFGGGGGGGGGGGGGGGGEGGGGGGGGGGGGGGGGGGGGGGGGGGGGGGGGGFGGGGGGGGGGGGGGGGGGGGGGGGGGGGGGGGGGGGGGGGGGGGGGGGGGG:FGGGGGGGGGFGGGGGGGGGGGGGGGGGGFGGGGGGGGGGGGGGGGGCFGEGGGGGGGGGGGGGGGGGGGGGGFGCGGGGGGGGGGGGGGGGFGGGGGGFFFFGGGGFEFFGGFFFFGFFGFFGFFFFFFGFFFFFFGD
@M02352:288:000000000-CKWC8:1:1101:4516:8066 1:N:0:ATGCGCAG+TATCCTCT
TACGGAGGGTCCAAGCGTTATCCGGATTTATTGGGTTTAAAGGGTCCGTAGGCGGGCTTATAAGTCAGAGGTGAAATCCCATCGCTCAACGATGGAACTGCCTTTGATACTGTCGGTCTTGAATATATTTGAAGTAGGCGGAATATGTAGTGTAGCGGTGAAATGCATAGATATTACATAGAACACCAATTGCGAAGGCAGCTTACTAAGATATTATTGACGCTGATGGACGAAAGCGTGGGTAGCGAACGGGATTAGATACCCCGGTAGTCCACGCCGTAA
+
GGGGGGGGGGGGCFGGGGGGGGGGGGGGGGGGGGGGFGGFGGGGF@FGGGGGCFGCG@=EFGGGGGGGFCFGGGGGF,4BFE<FFFGGGGC=FECGGDGGG<FFGGGGGGGGG,3FGGGGGG>FGFGFG9FG>FGCFGGGGGGG:@FGGGGGGGGGGGGGGGGGGGCFGGGGGGGFGC<FGGGGFGGFGGGGGGGGGGGGGGGCFGG+<A7C+<@FCGGGG>GGGGGGC*>GGGGF4EGGGGFFFF<CEG>DFFGGFFFFGGGG3>DFFFFFFGF?B176GG
@M02352:288:000000000-CKWC8:1:1101:22652:8087 1:N:0:ATGCGCAG+TATCCTCT
TACGGAGGATCCAAGCGTTATCCGGAATCATTGGGTTTAAAGGGTCCGTAGGCGGGTTTGTAAGTCAGTGGTGAAAGTTTTCGGCTCAACCGGAAAATTGCCATTGATACTGCAAGTCTTGAATCATTGTGAAGTGGTTAGAATGTGTAGTGTAGCGGTGAAATGCATAGATATTACACAGAATACCGATTGCGAAGGCAGATCACTAACAATTGATTGACGCTAAGGGACGAAAGCGTGGGTAGCGAACAGGATTAGATACCCTGGTAGTCCACGCCGTAA
+
GGGGGGGGGGGGGGGGGGGGGGGGGGGGGGGGGGGFGGGGGGGGGGGGGGGGGGGGGGGGGGGGGGGGGGGGGGGGGGGGGGGGGGGGGGGGGGGGGGGGGGGGGGGGGGGGGGGGGGGGGGGGGGGGGGGGGGGGGGGGGGGGGGGGGGGGGGGGGGGGGGGGGGFGGGGGGGGGGGGGGGGGGGGGGGGGGGGGGGGGGGGGGGGGGGGGGGGGGGGGGGGGGGGGGGGGGGGFGGGGGGFFFFGGGGFFFFGGFFFFGGGGFFGFFFFFFFFFFFFFGG
@M02352:288:000000000-CKWC8:1:1101:27276:8088 1:N:0:ATGCGCAG+TATCCTCT
TACGGAGGGTGCGAGCGTTATTCGGAATTACTGGGCGTAAAGCGCATGCAGGTGGTTCATTAAGTCAGATGTGAAAGCCCGGGGCTCAACCTCGGAACTGCATTTGAAACTGGTGAACTAGAGTGTTGTAGAGGGGGGTAGAATTTCAGGTGTAGCGGTGAAATGCGTAGAGATCTGAAGGAATACCAGTGGCGAAGGCGGCCCCCTGGACAGACACTGACACTCAGATGCGAAAGCGTGGGGAGCAAACAGGATTAGATACCCTGGTAGTCCACGCCGTAA
+
GGGGEGGGGGEGEEGGGGGG,<CDGG@FGGGGGGGGGGGEFGGGGECGFGGF=FF4CCFF<FGGGGEGGGGGGGGGGCGFEEGGG7DGGGGBGGGGGCFGGGCFCFGGGGGG@?,C>FGGGGGGG,@=FFFGGGDCFGGGGGGGG@FFFFGGGGGGGGGGGGFGGGGGGDGGGGG7CCGGGGGGGFGGGGGFDGGGDGFEGG88CEGGFGG?CC8EGGGGG?CCGCG@C0CGGGGFGGGGDE@?6@FGGGFFFBFGFFFFGGGGFFGFBFFBFGF((4>BDD
@M02352:288:000000000-CKWC8:1:1101:27259:8097 1:N:0:ATGCGCAG+TATCCTCT
TACGGAGGGTGCGAGCGTTAATCGGAATTACTGGGCGTAAAGCGCATGCAGGTGGTTCATTAAGTCAGATGTGAAAGCCCGGGGCTCAACCTCGGAACTGCATTTGAAACTGGTGAACTAGAGTGCTGTAGAGGGGGGTAGAATTTCAGGTGTAGCGGTGAAATGCGTAGAGATCTGAAGGAATACCAGTGGCGAAGGCGGCCCCCTGGACAGACACTGACACTCAGATGCGAAAGCGTGGGGAGCAAACAGGATTAGATACCCTGGTAGTCCACGCCGTAA
+
GGGGGEEGGGGGGEGGGGGGGGGGGGGGGGGGGGGGGGEGGGGGGGGGGGGGFFGFFGGGGGGGGGGGGGGGGGGGGGGGGGGGGGGFGGGGGGGGGFFGFGGGGGGGGGGGGGGGGGGGGGGGGGGGGGGGGGFGGGGECGFGGGGGGGGGGGGGGGGGGGGGGGGGGGGGGGGGGGGGGGGGGGGGGGGGGGGGGGGGGGGCGGGGGGGFGGGGGGGGGGGGGGGGGGGGGGGFGGDGGGBFFFGGGGFFFFGC?FAFFFEGFFGFFFFF4FFB>BFFGG
@M02352:288:000000000-CKWC8:1:1101:22509:8107 1:N:0:ATGCGCAG+TATCCTCT
TACGGAGGGGGTTAGCGTTGTTCGGAATTACTGGGCGTAAAGCGCACGTAGGCGGATCAGAAAGTATAGGGTGAAATCCCAGGGCTCAACCCTGGAACTGCCTTATAAACTCCTGGTCTTGAGTTCGAGAGAGGTGAGTGGAATTCCGAGTGTAGAGGTGAAATTCGTAGATATTTGGAGGAACACCAGTGGCGAAGGCGGCTCACTGGCTCGATACTGACGCTGAGGTACGAAAGTGTGGGGAGCAAACAGGATTAGATACCCTGGTAGTCCACACCGTAA
+
GGGGGBFGGGGGGGGGGGGGGGGGGGGGGGGGGGGGGGGGGGGGGGGGGGGGGGGGGGGGGGGGGGFGGGGGGGGGGFGGGGGGGGGGGGGGGGGGGGGGGGGGFGGGGGGGGGGGGGGGGGGGGGGGGGGGGGGGGGGGGGGGGGGGGGGGGGGFGGGGGGGGGGGGGGGGGGGGGGGGGGGGGGGGGGGGGGGGGGGGGGGGGGGGGGGGGGGGGGGGGGDGGGGGGGGGGGGEGGGFGGFF>EGGGGFFFBGGFFFFGGGGFFGFFFFAFGFFFFFFGG
@M02352:288:000000000-CKWC8:1:1101:19445:8112 1:N:0:ATGCGCAG+TATCCTCT
TACGGAGGGTGCGAGCGTTAATCGGAATTACTGGGCGTAAAGCGCATGCAGGTGGTTCATTAAGTCAGATGTGAAAGCCCGGGGCTCAACCTCGGAACTGCATTTGAAACTGGTGAACTAGAGTGCTGTAGAGGGGGGTAGAATTTCAGGTGTAGCGGTGAAATGCGTAGATATAGGAAGGAACACCAGTGGCGAAGGCGACTACCTGGTCTGATACTGACACTGAGGTGCGAAAGCTTGGGGAGCAAACAGGATTAGATACCCTGGTAGTCCACGCCGTAA
+
GGGGD6@C:FGGG7FG@@CF7EFFGGEFFGAFFCECF=F6CFGGGGD=8,CFEGG=@C5A9@?EEGFF<FGFGFGAEE=?C7=BF>FEF8FGFEG7=F=9FGGC,8,DFGFA>F<DEGFFG9B==,FF9=FCF7F7FEEDGG7C:79FC9<CC7+7C>8CFGFFGCGE5EEE7CCEF+<CCGCFFEEGGGGDCEGGDCECEGGEG6AE8<CCFGGFGGCEGG?<C7E=?CFDGG<>F+:FEGE0(;CC6CFF:?CD7F96CFC<F>374=3AFGF1(473>D
@M02352:288:000000000-CKWC8:1:1101:25239:8134 1:N:0:ATGCGCAG+TATCCTCT
TACGGAGGGGGTTAGCGTTGTTCGGAATTACTGGGCGTAAAGCGCACGTAGGCGGATCAGAAAGTATAGGGTGAAATCCCAGGGCTCAACCCTGGAACTGCCTTATAAACTCCTGGTCTTGAGTTCGAGAGAGGTGAGTGGAATTCCGAGTGTAGAGGTGAAATTCGTAGATATTCGGAGGAACACCAGTGGCGAAGGCGGCTCACTGGCTCGATACTGACGCTGAGGTGCGAAAGTGTGGGGAGCAAACAGGATTAGATACCCTGGTAGTCCACACCGTAA
+
GGGGGGGGGGGGGGGGGGGGGGGGGGGGGGGGGGGGGGGGGGGGFGGGGGGGGGGGGGGGGGGGGFFGGGGGGGGGGGGGGGGGGGGGGGGGGGGGGGGGGGGGGGGGGGGGGGGGGGGGGFGGGGGGGGGGGGGGGGGGGGGGGGGGGGGGGGGGGGGGGGGGGGGGGGGGGGGGGGGGGGGGGGGGGGGGGGGGGGGGGGGGGGGGGGGGGGGGGGGGGGGEEGGGGGGGGGGFFGFGGGEFFFGGGGFFBFFGFFFFGGGGFFGFBFFFFGFFFFFFGG
@M02352:288:000000000-CKWC8:1:1101:8842:8142 1:N:0:ATGCGCAG+TATCCTCT
TACGGAGGGTGCAAGCGTTATCCGGAATCATTGGGTTTAAAGGGTCCGTAGGCGGACTAATAAGTCAGAGGTGAAATCCCGCAGCTCAACTGTGGAACTGCCTTTGAAACTGTTAGTCTTGAGTTATTGTGAAGTGGTTAGAATATGTAGTGTAGCGGTGAAATGCTTAGAGATTACATGGAATACCGATTGCGAAGGCAGATCACTAACAATATACTGACGCTGATGGACGAAAGCGTGGGGAGCGAACAGGATTAGATACCCTGGTAGTCCACACTGTAA
+
GGGGGFGGGGGGGGGGGGGGGGGGGFGGGGGGGGGGGGGGGGGGGGGGGGGGGGGGGGGCEGGGGGGGGGGGGGGGGGGGGGGGGGGGGGGGGGGGGGGGGGGGGGGGGGGGGGGGGGGGGFGGGGGGGGGGGGGGGGGGGGGGGGGGGGGGGGGGGGGGGGGGGGGGGGGGGGGGGGGGGGGGFFGGGGGGGGGGGGGGGGGGGGGGGGFFGGGGGGFDGGGGGGGGGGGGGGGEGGGGGGFFFFGGGGFF??GGFFFFGGGD?FGFFFFFFGFFFFFFGG
@M02352:288:000000000-CKWC8:1:1101:5189:8144 1:N:0:ATGCGCAG+TATCCTCT
TACGGAGGGAACTAGCGTTATTCGGAATTACTGGGCGTAAAGCGCGCGTAGGCGGATTGGAAAGTTGGGGGTGAAATCCCAGGGCTCAACCCTGGAACTGCCTCCAAAACTATCAGTCTAGAGTTCGAGAGAGGTGAGTGGAATTCCAAGTGTAGAGGTGAAATTCGTAGATATTTGGAGGAACACCAGTGGCGAAGGCGGCTCACTGGCTCGATACTGACGCTGAGGTACGAAAGTGTGGGGAGCAAACAGGATTAGATACCCTGGTAGTCCACACCGTAA
+
GGGGGGGGGCGGGGGGGGGGGFFGGGGGGGGGGGGGGGGGGGGGGGGGGGGGGGGE:FGGGGGGFGGGDFGGEGGGGGGGGGGDGGGGFFFEGGGGGGGGGGGGGGGGGGGGGGGGGGGGGGGGGGGGGGGGGGGGGGGGGGGGGGFGDGFGGGGGGGGGGGGGGGGGFFEFGGGGGFGGGGGGGGFGGEGGGGGGGGGGGGGGGGGGGGGGGEGGGGGGGGGGGGGGGGGGGGGFGGGGGGFFFFGGGGFF?:GGFFAFFGGGFFGFAFAA@FFBB?E<FD
@M02352:288:000000000-CKWC8:1:1101:5945:8165 1:N:0:ATGCGCAG+TATCCTCT
TACGGAGGATCCAAGCGTTATCCGGAATCATTGGGTTTAAAGGGTCCGCAGGCGGTTGTTTAAGTCAGAGGTGAAAGTTTGCAGCTCAACTGTAAAATTGCCTTTGATACTGAATAACTTGAGTTATAATGAAGTGGTTAGAATATGTAGTGTAGCGGTGAAATGCATAGATATTACATAGAATACCGATTGCGAAGGCAGATCACTAATTATATACTGACGCTGAGGGACGAAAGCGTGGGGAGCGAACAGGATTAGATACCCTGGTAGTCCACGCCGTAA
+
GGGGGGGGGGGGGGGGGGGGFGGGGGGGGGGGGGGGGGGGGGGGGGGGGGGGGGGGGGGGGGGGGGGGGGGGGGGGGGGGGGGGGGGGGGGGGGGGGGGGGGGGGGGGGGGGGGGGGGGGGGGGGGGGGGGGGGGGGGGGGGGFGGGGGGGFGGGGGGGGGGGGGGGGGGGGGGGGGGGGGGGGGGGGGGGGGGGGGGGGGGFGGGGGGGGGGGGGGGGGGGGGGGGGGGGGGGGFGGGGGGFFFFGGGGFF?BGGFFFFGGFGFFGFFF<AFFFBF?DFGG
@M02352:288:000000000-CKWC8:1:1101:20000:8174 1:N:0:ATGCGCAG+TATCCTCT
TACGGAGGATCCAAGCGTTATCCGGAATCATTGGGTTTAAAGGGTCCGTAGGTGGATGATTAAGTCAGAGGTGAAATCCTGCAGCTCAACTGTAGAATTGCCTTTGATACTGGTTGTCTTGAGTTATTATGAAGTAGTTAGAATATGTAGTGTAGCGGTGAAATGCATAGATATTACATAGAATACCAATTGCGAAGGCAGATTACTAATAATATACTGACACTGATGGACGAAAGCGTGGGGAGCGAACAGGATTAGATACCCTGGTAGTCCACGCCGTAA
+
GGGGGGGGGFGGGGGGGGGGGGGGGGGGGGGGGGGFGGGGGGGGGGGGGGGGFGGGGGGGGGGGGGGGGGGGGGGGGGGGGFDFGFGGGGGGGGGGGGGGGGGGGGGGGFGGGGGGGGGGGFGGGGGGGGGGGGGGGGGGGGGGGGGGGGGGGGGGGGGGGGGGGGGGGGGGGGGGGGGGGGGGGGGGGGGGGGGGGGGGGGGGGGGGGGGGGGGGGGGGGGGGGGGGGGGGEGGFGGGGGGFFFFDGGGFFFFGG?FFFGCFGFFGFFFFFBFFF9?FFGG
@M02352:288:000000000-CKWC8:1:1101:19660:8184 1:N:0:ATGCGCAG+TATCCTCT
TACGGAGGATCCAAGCGTTATCCGGAATCATTGGGTTTAAAGGGTCCGTAGGTGGATAATTAAGTCAGAGGTGAAAGTTTGCGGCTCAACCGTAAAATTGCCTTTGATACTGGTTATCTTGAATTATTGTGAAGTAGTTAGAATATGTAGTGTAGCGGTGAAATGCATAGATATTACATAGAATACCAATTGCGAAGGCAGATTACTAACAATATATTGACACTGATGGACGAAAGCGTGGGGAGCGAACAGGATTAGATACCCTGGTAGTCCACGCCGTAA
+
GFFGGDGGCEGGGFGGGGGGGGGGGCFGFFGGGGGCFGDFFGGGGGFGFGGEFEGFFGGGGGGGGGGGGGGFGGFGGFGGGGGGGCGGGGEFGGDFFGGGGGGGGDFDFGFFGFAF9AEBADFCFGGGGGAD?FFEFGDGGGFGGGFGGGFGGGGGGGGDGGGGFGGGGGGGGGGGGGCGCGGFGCCEFF<CGGGGEEFCEDGGGGGGGGGFFFGGGGGGCFFC9CCEFF<<EEC:DGGGGGFFBFGD:DFFB1CC49AFGEF<FFFFDFFA@DFFF:D;GG
@M02352:288:000000000-CKWC8:1:1101:24567:8218 1:N:0:ATGCGCAG+TATCCTCT
TACGGAGGGTCCGAGCGTTATCCGGAATCATTGGGTTTAAAGGGTCCGTAGGCGGGCAGCTCAGTCAGTGGTGAAAGTCTGCAGCTCAACTGTAGAATTGCCATTGATACTGGTTGTCTTGAATTATTGTGAAGTATTTAGAATAAGTAGTGTAGCGGTGAAATGCATAGATATTACTTAGAATACCAATTGCGAAGGCAGATTACTAATAATATACTGACACTGATGGACGAAAGCGTGGGGAGCGAACAGGATTAGATACCCTGGTAGTCCACGCCGTAA
+
GGGGEFCCFGGGEGGGGGGGGEGGG,FGGG9FGGGBFGGGGGFGGFGGGGGGGGGE@BGCFF?FGFEFAEFGGGGGGEG@AFDGGGGGGGFFGEFGGGGGGEBFF?FFGGDFFDDCCGGGGGFCDFFDFCFCFGGGGGGFGGGD=FFGFGGGGGGGGGGGGGGGGGFGGGGGGGGGGFFGGGGGGGGFCFFFGGGGGGGGGGC9FFGGC?7@FFGDGGGGGGGGGGFGCGGGGGDFGG7CGG@BFFGGGGFFFFGGBFFFGGFGFFGFFFFFFFF?>FEFGG
@M02352:288:000000000-CKWC8:1:1101:17900:8222 1:N:0:ATGCGCAG+TATCCTCT
TACGGAGGGTCCAAGCGTTATCCGGAATCATTGGGTTTAAAGGGTGCGCAGGCGGTTTATTAAGTCAGTGGTGAAATCTCGAGGCTCAACCTCGAAACTGCCATTGATACTGATAAACTTGAGTTCAGTTGGAGTAGGCGGAATGTGTAGTGTAGCGGTGAAATGCTTAGATATTACACAGAACACCGATAGCGAAGGCAGCTTACTAAACTGATACTGACGCTGAGGCACGAAAGCGTGGGGAGCGAACAGGATTAGATACCCTGGTAGTCCACGCCGTAA
+
GGGGGGGGGGGGGGGGGGGGGGGGGGGGGGGGGGGFFGGGGGGGGGGGGGGGGGGFGGGGGGGGGGGGGGGGGGGGGGGGGGGGGGGGGGGGGGGGGGGGGGGGGGGGGGGGGGGGGGGGGGGGGGGGGGGGGGGGGGGGGGGGGGGGGGGGGGGGGGGGGGGGGGGGGGGGGGFGGGGGGGGGGGGGGGGGGGGGGGGGGGGGGGGGGGGGGGGGGGGGGGGGGGGGGGGGGGGFGGGGGGFFFFGGGDEFFFGGFFFFGGGGFFGFBFAFFGFFFFFFGG
@M02352:288:000000000-CKWC8:1:1101:23046:8236 1:N:0:ATGCGCAG+TATCCTCT
TACGGAGGGTGCAAGCGTTATCCGGAATCATTGGGTTTAAAGGGTCCGTAGGCGGACTAATAAGTCAGAGGTGAAATCCCGCAGCTCAACTGTGGAACTGCCTTTGAAACTGTTAGTCTTGAGTTATTGTGAAGTGGTTAGAATATGTAGTGTAGCGGTGAAATGCTTAGAGATTACATGGAATACCGATTGCGAAGGCAGATCACTAACAATATACTGACGCTGATGGACGAAAGCGTGGGGAGCGAACAGGATTAGATACCCTGGTAGTCCACGCCGTAA
+
GGGGGFGGGGGGGGGGGGGGGGGGGGGGGGGGGGGGGGGGGGGGGGGGGGGGGGGGGGGGGGGGGGGGGGGGGGGGGGGGGGGGGGGGGGGGGGGGGGGGGGGGGGGGGGGGGGGGGGGGGGGGGGGGGGGG=FGGGGGGGGGGGGGGGGGGGGGGGGGGGGGGGGGGGGGGGGGGGGGGGGGGGGGGGGGGGGGGGGGGGGGGGGGCGGGGGGGGGGGGGGGGGGGGGGGGGGGFGGGGGGFFFFGGGGFFFFGGFFFFGGGFFFGFBFFFFGFFFFFFGG
@M02352:288:000000000-CKWC8:1:1101:18958:8323 1:N:0:ATGCGCAG+TATCCTCT
TACGGAGGATCCAAGCGTTATCCGGAATCATTGGGTTTAAAGGGTCCGTAGGTGGATGATTAAGTCAGAGGTGAAATCCTGCAGCTCAACTGTAGAATTGCCTTTGATACTGGTTGTCTTGAGTTATTATGAAGTGGTTAGAATATGTAGTGTAGCGGTGAAATGCTTAGATATTACACAGAACACCGATAGCGAAGGCAGCTTACTAAACTGATACTGACGCTGAGGCACGAAAGCGTGGGGAGCGAACAGGATTAGATACCCTGGTAGTCCACGCCGTAA
+
GGGGGGGGGGGGGGGGGGGGGGGGGGGGGGGGGGGFGGGGGGGGGGGGGGGGFGGGGGGGGGGGGGGGGGGGGGGGGGGGGGGGGGGGGGGGGGGGGGGGGGGGGGGGGGGGGGGGGGGGGGGGGGGGGGGGGGGGGGGGGGGGGGGGGGGGGGGGGGGGGGGGGGGGGGGGGGGGGGGGFGGFGGGGGGGGGGGGGGGGGGGGGGGGFGGGGGGGGGGGGGGGGGGGGGGGGGGFGGGGGGFFFFGGGGFFFFGGFFFFGGFGFFGFFFFFFGFFFFFFGG
@M02352:288:000000000-CKWC8:1:1101:18826:8353 1:N:0:ATGCGCAG+TATCCTCT
TACGGAGGGGGTTAGCGTTGTTCGGAATTACTGGGCGTAAAGCGCACGCAGGCGGTTTGTTAAGCTAGATGTGAAAGCCCCGAGCTCAACTTGGGATGGTCATTTAGAACTGGCAGACTAGAGTCTTGGAGAGGGGAGTGGAATTCCAGGTGTAGCGGTGAAATGCGTAGATATTTGGAGGAACACCAGTGGCGAAGGCGGCTCACTGGCTCGATACTGACGCTGAGGTACGAAAGTGTGGGGAGCAAACAGGATTAGATACCCTGGTAGTCCACACCGTAA
+
GGGGGGGGGGGGGGGGGGGGGGGGGGGGGGGGGGGGGGGGGGGGGGGGGGGGGGGGGGGGGGGGGGGGGGGGGGGGGGGGGGGGGGGFGGGGGGGGGGGGGGGGGGGGGGGGGGGGGGGGGGGGGGGGGGGGGGGGGGGGGGGGGGGGGGGGGGGGGGGGGGGGGGGGGGGGGGGGGGGGGGGGGGGGGGGGGGGGGGGGGGGGGGGGGGGGGEGGGGGGGGGGGGGFGFGGGGGFGGFGGGFFFFGGGGFFFFGGFFBFGGGGFFGFAFFFFGFBFFFFGD
@M02352:288:000000000-CKWC8:1:1101:28845:8356 1:N:0:ATGCGCAG+TATCCTCT
TACGGAGGGTTCAAGCGTTATCCGGATTTATTGGGTTTAAAGGGTCCGTAGGCGGGCTTATAAGTCAGAGGTGAAATCCCATCGCTCAACGATGGAACTGCCTTTGATACTGTAGGTCTTGAATATATTTGAAGTAGGCGGAATATGTAGTGTAGCGGTGAAATGCATAGATATTACATAGAACACCAATTGCGAAGGCAGCTTACTAAGATATTATTGACGCTGATGGACGAAAGCGTGGGTAGCGAACGGGATTAGATACCCCGGTAGTCCACGCCGTAA
+
GDEDGCEEG@<C@FGGGFE@FGFFGGFGGGGGFFF@BCEFFGGGGGGGG8FGGDGGDGGGFFFGGCEGGGGGGGGGGGFGGGCCFGGGGG@<FGGGGGGGGGGGDFFFGGG9F<9=FEGGGGGG9FGGGGGGCFGGCGFGFFEGGGGGFGGGGGG,FEGEFGGECFFGCFGGFFGG,;<FGFGGGGGGGGGGGGEEGGGCGGCECGGCCFGGF9CCGGCCFGGEGGGFGG*CGGDFDGGGGGFFFF:DEDB>1:CF?FFFG?<CF>GFFFA<9>F:>FFBDC
@M02352:288:000000000-CKWC8:1:1101:3377:8368 1:N:0:ATGCGCAG+TATCCTCT
TACGGAGGGTCCGAGCGTTATCCGGAATCATTGGGTTTAAAGGGTTCGTAGGCGGGTCAATAAGTCAGAGGTGAAATCTTGCAGCTTAACTGTAAAATTGCCTTTGATACTGTTGACCTTGAATTACTGTGAAGTGGTTAGAATATGTAGTGTAGCGGTGAAATGCTTAGAGATTACATAGAATACCGATTGCGAAGGCAGATCACTAACAGTATATTGACGCTGATGAACGAAAGCGTGGGTAGCGAACGGGATTAGATACCCCGGTAGTCCACGCCGTAA
+
GGGGGGGGGGGGGGGGGGGGGCGFGGGEEGGGGGGCFCFGGGGGE@GGFGGGGGGGGDECGGFGGGGGGGGGGGGGFGGGGGDGEFDFGGGGGFGGGGGGGGGGGGGGGFGGGGGFFFGGGFFGGGGGGGGGGGGGGGGGGGGGGGGGGGGGGGGFGGGGGGGGGG?EEGGCGGFGFGDFGGGCFFGGGGDFFGGGGGGGGGGGGGGGFE<F<B@FGGCFGGGGGGGGDFGGGGGFGGGGGG:AFFGGGGFFFFG44FFFGGGGFFGFFFADFGFFFFFFGD
@M02352:288:000000000-CKWC8:1:1101:26545:8369 1:N:0:ATGCGCAG+TATCCTCT
TACGGAGGGTGCGAGCGTTAATCGGAATTACTGGGCGTAAAGCGCATGCAGGTGGTTCATTAAGTCAGATGTGAAAGCCCGGGGCTCAACCTCGGAACTGCATTTGAAACTGGTGAACTAGAGTGCTGTAGAGGGGGGTAGAATTTCAGGTGTAGCGGTGAAATGCGTAGAGATCTGAAGGAATACCAGTGGCGAAGGCGGCCCCCTGGACAGACACTGACACTCAGATGCGAAAGCGTGGGGAGCAAACAGGATTAGATACCCTGGTAGTCCACGCCGTAA
+
GGGGGDGGGGGGGGGGGGGG7FGGGGGGGGGGGGGGGGGGGGGGGGGGGGGGGGGGGGGGGGGGGGGGGGGGGGGGGGGGGGGGGGGGGGGGGGGGGGGGGGGGGGGGGGGGGGGGGGGGGGGGGGGGGGGGGGGGGGGGGGGGGGGGGGGGGGGGGGGGGGGGGGGGGGGGGGGGGGGGGGGGGGGGGGGGGGEGGGGGGGDEGGGGGGGGGGGGGGGGGGGGGGGGGGGGGGGFGGGGGGFFFFGGGGFFFBGGFFAFGGFGFFGFFFFFFGF?BFFFDC
@M02352:288:000000000-CKWC8:1:1101:23414:8426 1:N:0:ATGCGCAG+TATCCTCT
TACGGAGGGGGTTAGCGTTGTTCGGAATTACTGGGCGTAAAGCGTACGTAGGCGGATTGGAAAGTTGGGGGTGAAATCCCAGGGCTCAACCCTGGAACTGCCTCCAAAACTATCAGTCTAGAGTTCGAGAGAGGTGAGTGGAATTCCAAGTGTAGAGGTGAAATTCGTAGATATTTGGAGGAACACCAGTGGCGAAGGCGGCTCACTGGCTCGATACTGACGCTGAGGTACGAAAGTGTGGGGAGCAAACAGGATTAGATACCCTGGTAGTCCACACCGTAA
+
GGGGGDGEGGGCFGGGGGGGGFGGGGGGGGGGGGGGGGGGGGGGGGGGGGGGFGGEGGGGDGGGGGGGGGGGGGGGGGEGGGGGGGGGGGGGGGGGGGGCFFGGGGGGGGGGGGGGGGGGGAFFGFG7FGGGGGGGGGGGGGFGGGFGGGGGGGGGGGGGGGGGFGGGGGEC9FGGGGGGGGGGFFGGGGGGGGGGGEGGEGGGGGGGGGGGG>CFEGG?FEDEEGGGGGGGGFGFGGGGGGFF;EGGFFFF?6FGFFFFGGGGFFGFBFAF?7?>?FFFGC
@M02352:288:000000000-CKWC8:1:1101:18598:8454 1:N:0:ATGCGCAG+TATCCTCT
TACGGAGGATCCAAGCGTTATCCGGAATCATTGGGTTTAAAGGGTCCGTAGGCGGTTTTATAAGTCAGTGGTGAAATCCGGCAGCTCAACTGTCGAACTGCCATTGATACTGTAGAACTTGAATTATTATGAAGTAACTAGAATATGTAGTGTAGCGGTGAAATGCATAGATATTACATAGAACACCAATTGCGAAGGCAGCTTACTATGATATTATTGACGCTGATGGACGAAAGCGTGGGTAGCGAACGGGATTAGATACCCCGGTAGTCCACGCCGTAA
+
GGGGGGGGGGGGGGGGGGGGGGGGGGGGGGGGGGGGGGGGGGGGGGGGGGGGGGGGGGGEFFGGGGGGGGGGGGGGGGGGGGGGGGGGGGGGGGGGGGGGGGGGGGGGGGGGGGGGGGGGGG@FGGGGGGGGGGGGGGGGGGGGGGGGGGGGGGGGGGGGGGGGGGGGGFGGGGGGGGGGGGGGGGGGGGGGGGGGEGGGGGGGGGGGGGGGGGGGGGGGGGGGGGGGGGGDEDGFGGGGGGDFFFGG5D@@:1DFFFAFGGGGFFGFFFFFFGFFFFFFGD
@M02352:288:000000000-CKWC8:1:1101:15295:8456 1:N:0:ATGCGCAG+TATCCTCT
TACGGAGGGTCCGAGCGTTATCCGGAATCATTGGGTTTAAAGGGTCCGCAGGCGGTCAATTAAGTCAGAGGTGAAATCCCATAGCTTAACTATGGAACTGCCTTTGATACTGGTTGACTTGAGTTATACGGAAGTAGATAGAATAAGTAGTGTAGCGGTGAAATGCATAGATATTACTTAGAATACCGATTGCGAAGGCAGTCTACTACGTATATACTGACGCTCATGGACGAAAGCGTGGGGAGCGAACAGGATTAGATACCCTGGTAGTCCACGCCGTAA
+
GGGGGGGGGGGGGGGGGGGGGGGGGGGGGGGGGGGGGGGGGGGGGGGGGGGGGGGGGGGGGGGGGGGGGGGGGGGGGGGGGGGGGGGGGGGGGGGGGGGGGGGGGGGGGGGGGGGGGGGGGGGGGGGGGGGGGGGGGGGGGGGGGGGGGGGGGGGGGGGGGGGGGGGGGGGGGGGGGGGFFGGGGGGGGGGGGGGGGGGGGGGGGGGGGGGGGGGGGGGGGGGGGGGGGGFGGGGEGGGGGGF6(8DGGG@FF?CFFFFFGGGGFFGFFFFFFGFFFFD>GG
@M02352:288:000000000-CKWC8:1:1101:10779:8468 1:N:0:ATGCGCAG+TATCCTCT
TACGGAGGATCCAAGCGTTATCCGGAATCATTGGGTTTAAAGGGTCCGTAGGTGGATAATTAAGTCAGAGGTGAAATCTTGCCGCTTAACGGTAAAATTGCCTTTGATACTGGTTGTCTTGAGTTATAATGAAGTGGTTAGAATATGTAGTGTAGCGGTGAAATGCATAGATATTACATAGAATACCGATTGCGAAGGCAGATCACTAATTATATACTGACGCTGAGGGACGAAAGCGTGGGGAGCGAACAGGATTAGATACCCTGGTAGTCCACGCCGTAA
+
GGGGGGGGGGGGGGGGGGGGGGGGGFEGGGGGGGGGGGGGGGGGGGGGGDEGGGGGGGGGGGGGGGGGGGGGGGGGGGGGGGGGGGGGGFFGGGGGGGGGGGFGGGGGGGGGGGGGGGGGGGGGGGGGGGGGGFGGGFGGGGGGGGGGGGGGGGGGGGGGGGGGGGGFGGGGGGGGGGGGGFCDGGGGGGGGGGGGDGGGGGGGGGGGGGGGGGGGGGGGGGGGGGG=EGGGGGGFGGDGEGFFFFGGGGFF?:FFFF>FG9CF@>FFAFFFFG@?BFFFG>
@M02352:288:000000000-CKWC8:1:1101:10794:8478 1:N:0:ATGCGCAG+TATCCTCT
TACGGAGGATCCAAGCGTTATCCGGAATCATTGGGTTTAAAGGGTCCGTAGGTGGATAATTAAGTCAGAGGTGAAATCTTGCCGCTTAACGGTAAAATTGCCTTTGATACTGGTTGTCTTGAGTTATAATGAAGTGGTTAGAATATGTAGTGTAGCGGTGAAATGCATAGATATTACATAGAATACCGATTGCGAAGGCAGATCACTAATTATATACTGACGCTGAGGGACGAAAGCGTGGGGAGCGAACAGGATTAGATACCCTGGTAGTCCACGCCGTAA
+
GGGGGGGGGGGGGGGGGGGGGGGGGGGGGGGGGGGFGGGGGGGGGGGGGGGGGGGFFGGGGGGGGGGGGGGGGGGGGGGGGGGGGGGGGGGGGFFGGGGGGGGGGGAFFGGGGGGGGGGGGGGGGGGGGGGGGGGGGGGGGGGGFGGGGGGGGGGGGGGGGGFGFGFGGGGGGGGGGGGGGGGGGGGCFGGGGEGGGGGGGGGGGGGGFGFFFFGGGGDFGDGGGGGGGGGGGGGEGGGDGGFFFFDDGGFFFBGGFFFFGGGGFFGFFFFFFGFFFFFFGD
@M02352:288:000000000-CKWC8:1:1101:19831:8487 1:N:0:ATGCGCAG+TATCCTCT
TACGGAGGATCCAAGCGTTATCCGGAATCATTGGGTTTAAAGGGTCCGTAGGTGGATAATTAAGTCAGAGGTGAAATCCTGCAGCTCAACTGTAGAATTGCCTTTGATACTGGTTATCTTGAGTTATTATGAAGTAGTTAGAATATGTAGTGTAGCGGTGAAATGCATAGATATTACATAGAATACCAATTGCGAAGGCAGATTACTAATAATATACTGACACTGATGGACGAAAGCGTGGGGAGCGAACAGGATTAGATACCCTGGTAGTCCACGCCGTAA
+
GGGGGGGGGGGGGGGGGGGGGGGGGGGGGGGGGGGEGGGGGGGGGGGGGGGGGGGGGGGGGGGGGGGGGGGGGGGGGGGGGGGGGGGGGGGGGGGGGGGGGGGGGGGGGGGGGGGGGGGGGGGGGGGGGGGGGGGGGGGGGGGGGGGGGGGGGGGGGGGGGGGGGGGGGGGGGGGGGGGGGGGGGGGGGGGGGGGGGGGGGGGGGGGGGGGFGGGGGGGGGGGGGGGGGGGGEEGFGGGGGGFFFFGGGGFFFFGGFFFFGFGGFFFFFFFFFGFFFFDFGG
@M02352:288:000000000-CKWC8:1:1101:25494:8493 1:N:0:ATGCGCAG+TATCCTCT
TACGGAGGATCCAAGCGTTATCCGGAATCATTGGGTTTAAAGGGTCCGTAGGTGGATGATTAAGTCAGAGGTGAAATCCTGCAGCTCAACTGTAGAATTGCCTTTGATACTGGTTGTCTTGAGTTATTATGAAGTAGTTAGAATATGTAGTGTAGCGGTGAAATGCATAGATATTACATAGAATACCAATTGCGAAGGCAGATTACTAATAATATACTGACACTGATGGACGAAAGCGTGGGGAGCGAACAGGATTAGATACCCTGGTAGTCCACGCCGTAA
+
GGGGGGGGGGGGGGGGGGGGGGGGGGGGGGGGGGGGDGGGGGGGGFGGGGGGEGGGGGGGGGGGGGGGGGGGGGGGGGGGGGGGGGGGGGGGGGGGGGGGGGGGGGGGGGGGGGGGGGGGGGGGGGGGGGGGGGGGGGGGGGGGGGGGGGGGGGGGGGGGGGGGGGGGGGGGGGGGGGGGGGGGGGGGGGGGGGGGGGGGGGGGGGGGGGGGGGGGGGGGGGGGGGGGGGGGGGGFGG>CGGFFBFGGGGFFBFGGFFFFGFGGFFGFFFFFFGFFFFFFGG
@M02352:288:000000000-CKWC8:1:1101:9526:8506 1:N:0:ATGCGCAG+TATCCTCT
TACGGAGGGTGCAAGCGTTATCCGGAATCATTGGGTTTAAAGGGTCCGCAGGCGGTCAATTAAGTCAGAGGTGAAATACCATAGCTCAACTATGGAACTGCCTTTGATACTGGTTGACTTGAGTTATACGGAAGTAGATAGAATAAGTAGTGTAGCGGTGAAATGCATAGAGATTACTTAGAATACCGATTGCGAAGGCAGTCTACTACGTATATACTGACGCTCATGGACGAAAGCGTGGGGAGCGAACAGGATTAGATACCCTGGTAGTCCACGCCGTAA
+
GGGGGGGGGGGGGGGGGGGGGFGFGEGGFGGGGGGFGGGGGGGGGCGGGGGGGGEFGEGGGGGGGGGGGGGGGGGGGGGGGGGGGGGGGGFEGGGGGGGGGGGGGGGGGGGGGGGGGGGGGGGGGGGGGGGGGGGGGGGGGGGGGGGGGGGFGGGGGGGGGGGGGGGGGGGEGGGGGFGGGGGGGGGGGGGGGGGGDGGGGGGGGFGFGGGFGGGGGGGGGGGGGGFFG6FDGGGFGGGGGGFFFFGGGGFFF?GFFFBFGGGGFFGFFFFFFGFFFFFFCD
@M02352:288:000000000-CKWC8:1:1101:18907:8509 1:N:0:ATGCGCAG+TATCCTCT
TACGGAGGGGGTTAGCGTTGTTCGGAATTACTGGGCGTAAAGCGTACGTAGGCGGATTAGTCAGTCAGAGGTGAAATCCCAGGGCTCAACCCTGGAACTGCCTTTGATACTGCTAGTCTTGAGTTCGAGAGAGGTGAGTGGAATTCCGAGTGTAGAGGTGAAATTCGTAGATATTCGGAGGAACACCAGTGGCGAAGGCGGCTCACTGGCTCGATACTGACGCTGAGGTACGAACGTGTGGGGAGCAAACAGGATTAGATACCCTGGTAGTCCACGCCGTAA
+
FGGGGEGGGGEFGGGFEFGEFFGGGDGGGECGGGGGGGGGFFFGGGGGG?FDGGEFFGEEGGFFGFGCFGCFGGGFFGGFFFGGGGGGCFFGGD<FFGGGGGGGGGFGGGGGGGFFGGGGGAEFFGGGGGGD@C<B,<EC:FAFFGGGEGGFG@CBFFGGGGGFFGGGGFEGFGGGFGDD>@FFFFG8CCGGGGGGCGGEGGGGFGGGFDGGGGFFGGGCGEGGG3C=E6:*2;)7CCD5E8@B9@3<FG>FFFGF)=:@FGGGF4<7<FDFFF6(-859G7
@M02352:288:000000000-CKWC8:1:1101:15052:8529 1:N:0:ATGCGCAG+TATCCTCT
TACGGAGGGTGCAAGCGTTATCCGGAATCATTGGGTTTAAAGGGTCCGCAGGCGGTCAATTAAGTCAGAGGTGAAATACCATAGCTCAACTATGGAACTGCCTTTGATACTGGTTGACTTGAGTTATACGGAAGTAGATAGAATAAGTAGTGTAGCGGTGAAATGCATAGAGATTACTTAGAATACCGATTGCGAAGGCAGTCTACTACGTATATACTGACGCTCATGGACGAAAGCGTGGGGAGCGAACAGGATTAGATACCCTGGTAGTCCACGCCGTAA
+
GGGGGGGGGGGGGGGGGGGGGGGGGGGGGGGGGGGEGGGGGGGGGGGGGGGGGGG@FGGGGGGGGGGGGGGFGGGGGGGGGGGGGGGGGGGGGGGGGGGGGGGGGGGGGGGGGGGGGGGGGGGGGGGGGGGGGGGGGGGGGGGGGFGGGGGGGGGGGGGGGGCFGGGGGGGGGGGGGGGGGGGGGGGGGGGGGGGGGGGGGGGGGGGGGGGGGGGGGGGGGGGGGGGGGGDDGGGFGGGGGGFFFFGDGGFFFFGGFFFFGGGGFFGFFFFFFGFFFFFFGG
@M02352:288:000000000-CKWC8:1:1101:15424:8533 1:N:0:ATGCGCAG+TATCCTCT
TACGGAGGATCCAAGCGTTATCCGGAATCATTGGGTTTAAAGGGTCCGTAGGTGGATGATTAAGTCAGAGGTGAAATCCTGCAGCTCAACTGTAGAATTGCCTTTGATACTGGTTGTCTTGAGTTATTATGAAGTGGTTAGAATATGTAGTGTAGCGGTGAAATGCATAGATATTACATAGAATACCAATTGCGAAGGCAGATCACTAATAATATACTGACACTGATGGACGAAAGCGTGGGGAGCGAACAGGATTAGATACCCTGGTAGTCCACGCCGTAA
+
GGGGGGGGGGGGGGGGGGGGGGGGGGGGGGGGGGGGGGGGGGGGGGGGGGGGFGGGGGGFGGGGGGGGGGGGGGGGGGGGGGGGGGGGGGGGGGGGGGGGGGGGGGGGGGGGGGGGGGGGGFFGGGGGGGGGGGGGGGGGGGGGGGFGGGGGGGGGGGGGGGGGGGGGGGGGGGGGGGGGGGEGGGGFFGGGGGGGGGGGGGGGGGGGGGGGGGGGGGFFGGGGGFFFFGGGEGGFGGCEGGFFFFGGGGFFFFGGFFFFGGGGFFFFBFFFFGF?BFFFGG
@M02352:288:000000000-CKWC8:1:1101:16370:8534 1:N:0:ATGCGCAG+TATCCTCT
TACGGAGGGTCCGAGCGTTATCCGGAATCATTGGGTTTAAAGGGTTCGTAGGCGGGTCAATAAGTCAGAGGTGAAATCTTGCAGCTTAACTGTAAAATTGCCTTTGATACTGTTGACCTTGAATTACTGTGAAGTGGTTAGAATATGTAGTGTAGCGGTGAAATGCTTAGAGATTACATAGAATACCGATTGCGAAGGCAGATCACTAACAGTATATTGACGCTGATGAACGAAAGCGTGGGTAGCGAACGGGATTAGATACCCCGGTAGTCCACGCCGTAA
+
GGGGDFGGGGGGEGGGGGGGGGGGGGGGGGGGGGGF:FFGGGGGGGGGGGGDGGGGGGGFFGGGFGGGCFGGGGGGGGGGGGCGGGGGGGGGGFFCFGGGGDFGGG9CFGGGGGFFFGGGGG8FGGGGGDGGGGGGDGF9FGGGGGGGGGGGGGGGGGGGGGGGGGGGGGGCCGGGFCFFGGGGGGGGGGGGGGGGGGGGGGGGCFG@>FGG;CFFGGGGGGGGGGGGFCFFGGGFGGGGGGFDFFDGGGFE?:GGBFAFGGGGFFGFFFFBFGFBFFFFGG
@M02352:288:000000000-CKWC8:1:1101:27369:8557 1:N:0:ATGCGCAG+TATCCTCT
TACGGAGGGGGTTAGCGTTGTTCGGAATTACTGGGCGTAAAGCGTACGTAGGCGGATTGGAAAGTTGGGGGTGAAATCCCAGGGCTCAACCCTGGAACCGCCTCCAAAACTATCAGTCTAGAGTTCGAGAGAGGTGAGTGGAATTCCAAGTGTAGAGGTGAAATTCGTAGATATTTGGAGGAACACCAGTGGCGAAGGCGGCTCACTGGCTCGATATTGACGCTGAGGTACGAAAGTGTGGGGAGCAAACAGGATTAGATACCCTGGTAGTCCACACCGTAA
+
GDFDF7@CGCFFEDFGGGG@F,CCB::FFGGGGGGGGGDEDGGGGD:FGGGDGGGFEGGGFF??FGAFEEG@FGGGGG=,BDE:>3BFF==7FFGCFF+<<F<<B<C,FGACFC@=F;<CFGG@,,1,<<>ECFEFCCF@::,,7<,7,<F9C+?<?FGD,?EC<E7EECE99EECCFC@CCE<C,*;CCFGG8C5/85E>EEGF??EC55CE*@C*<<+<C*;E3@*+37C5/7>FCGF*;347BC507::?B*08?<=C+297>3;>F2697*461<?73
@M02352:288:000000000-CKWC8:1:1101:8575:8617 1:N:0:ATGCGCAG+TATCCTCT
TACGGAGGGTGCAAGCGTTATCCGGAATTACTGGGTTTAAAGGGTCCGCAGGCGGGCAAATAAGTCAGTGGTGAAATCCTACGGCTCAACCGTAGAACTGCCATTGATACTGTATGTCTTGAGAAAGGTGGAAGTTGGCGGAATACAGCATGTAGCGGTGAAATGCGTAGATATGCTGTAGAACACCGATTGCGAAGGCAGCTGACTATACCTTTACTGACGCTGAGGGACGAAAGCGTGGGGAGCGAACAGGATTAGATACCCTGGTAGTCCACGCCCTAA
+
DFGGGGGGGGGGGGGGGCEGFFEGDFC@FGGFFFGGEEGFCGGGGGGGGEGGGGGGGFG,CEBFFGFGGEGFGFGFGGGGGGGGGGGFGGGGGGGGGGGGGFGGDE9DEFFGGGFFGFGGGGGGGGGGGGGFFGGGGEGGGGGGGGGGGGGGGCCFGGGGFFGGGGGGGGGGGGGGFGGGGGGGGFGGGDGGGGGGGGGGEGGCFFGGGGGGGGFGGGGGGGGEEGGGGGGGGGGBGGDEGGF<BFGGGGFFFFCCFFAFGG@FFF:FB?A<FC??0?F;C9
@M02352:288:000000000-CKWC8:1:1101:8572:8636 1:N:0:ATGCGCAG+TATCCTCT
TACGGAGGGTGCAAGCGTTATCCGGAATTACTGGGTTTAAAGGGTCCGCAGGCGGGCAAATAAGTCAGTGGTGAAATCCTACGGCTCAACCGTAGAACTGCCATTGATACTGTATGTCTTGAGAAAGGTGGAAGTTGGCGGAATACAGCATGTAGCGGTGAAATGCGTAGATATGCTGTAGAACACCGATTGCGAAGGCAGCTGACTATACCTTTACTGACGCTGAGGGACGAAAGCGTGGGGAGCGAACAGGATTAGATACCCTGGTAGTCCACGCCCTAA
+
FGGGGGDE:@FGFFGGGECGGGGGGC@@FGGGGDGGGEG<6EDGGGGGGGGFGGDCFGG=FFGGFGGGGFFE=FGGGFFFGGGGGCGGGGGGEFGDFGGGGGCF9CFFFFC<F=FAFCGCGFFCGGFGGGGFFGGGGFGGGFFGGGGGG7FGGFGGGGGGGCGG@FGGGGGG?CFGGGGGGGFC@FG7FGGGGE*8C*;ECCG?@EGGGGGGGGGGGGFFFGGECCGGGGG):CC)<EDE5/7:9@DCCGFFFFGF>F>FGGCFFFG@<@AB@GFFF?FB<9
@M02352:288:000000000-CKWC8:1:1101:7720:8643 1:N:0:ATGCGCAG+TATCCTCT
TACGAACCGTCCAAACGTTATTCGGTATCACTGGGCTTAAAGCGTTCGTAGGCGGCCTGGAAGGTGAGATGTGAAAGCCCACGGCTCAACCGTGGAACTGCGTTTCAAACCACCAGGCTTGAGGAAGATAGGGGTGATGGGAACTTATGGTGGAGCGGTGAAATGCGTTGATATCATAGGGAACACCGGTGGCGAAGGCGCATCACTGGATCTTTTCTGACGCTGAGGAACGAAAGCTAGGGTAGCGAACGGGATTAGATACCCCGGTAGTCCTAGCTGTAA
+
GGGGGGGGGGGGGGGGGGGGGGGGGGGGGGGGGGGGGGGGGGGGGGGGGGGGGGGGGGGGGGGGGGGGGGGGGGGGGGGGGGGGGGGGGGGGGGGGGGGGGGGGGGGGGGGGGGGGGGGGGGGGGGGCFGGGGGGGGGGGGGGGGGGGGGGGGGGGGGGGGGGGGGGGGGGGGGGGGGGGFGGGGGGGGGGGGEGGGGGGGGGGGGGGGGFGGGGGGGGGGGGGGDGGGGGGGGGFGGGGGGFF<FD<ECBEFFGGFFFFFGGGFDDFF>BFF>?BFFFFFF
@M02352:288:000000000-CKWC8:1:1101:4368:8675 1:N:0:ATGCGCAG+TATCCTCT
TACGGAGGGGGTTAGCGTTGTTCGGAATTACTGGGCGTAAAGCGTACGTAGGCGGATTGGAAAGTTGGGGGTGAAATCCCAGGGCTCAACCCTGGAACTGCCTCCAAAACTATCAGTCTAGAGTTCGAGAGAGGTGAGTGGAATTCCAAGTGTAGAGGTGAAATTCGTAGATATTCGGAGGAACACCAGTGGCGAAGGCGGCTCACTGGCTCGATACTGACGCTGAGGTGCGAAAGCGTGGGGAGCAAACAGGATTAGATACCCTGGTAGTCCACGCCGTAA
+
GGGGGGGGGGGGGGGGGGGGGGGGGGGGGGGGGGGGGGGGGGGGGGGGGGGGGGGGGGGGGGGGGGGGGGGGGGGGGGGGGGGGGGGGGGGGGGGGGGGGGGGGGGGGGGGGGGGGGGGGGGGGGGGFGGGGGGGGGGGGGGGGGGFGGGGGGGGGGGGGGGGGGGGGGGGGGGGGGGGGGGGGGGGGGGGGGGGGGGGGGGGGGGGGGGGGGGGGGGGGGGGGGGGGGGGGGGGFGGGGGGFFFFGGGGFFFFGGFFFFGGGGFFGFFFFF@CFFF?BBGD
@M02352:288:000000000-CKWC8:1:1101:19151:8683 1:N:0:ATGCGCAG+TATCCTCT
TACGGAGGGGGTTAGCGTTGTTCGGAATTACTGGGCGTAAAGCGCACGTAGGCGGATCAGAAAGTATAGGGTGAAATCCCAGGGCTCAACCCTGGAACTGCCTTGTAAACTCCTGGTCTTGAGTTCGAGAGAGGTGAGTGGAATTCCGAGTGTAGAGGTGAAATTCGTAGATATTCGGAGGAACACCAGTGGCGAAGGCGGCTCACTGGCTCGATACTGACGCTGAGGTGCGAAAGTGTGGGGAGCAAACAGGATTAGATACCCTGGTAGTCCACACCGTAA
+
GGGGGGGGGGGGGGGGGGGGGGGGGGGGGGGGGGGGGGGGGGGGGGGGGGGGGGGGGGGGGGGGGDEFFGGGGGGGGGGGGGGGGGGGGGGGGGGGGGGGGGGGGGGGGGGGGGGGGGGGGGGGGGGGGGGGGGGGGGGGGGGGGGGGGGGGGGGFGGGGGGGGFGGGGGGGGGGGGGGGGGGGGGGGGGGGGGGGGGGGGGGGGGGGGGGGGGGGGGGGGGGGGGGGGGGGGGGFGGGGGGFFFFGGGGFF?FGGFFFFGGGGFFFFAFFFFGFFFFFFGG
@M02352:288:000000000-CKWC8:1:1101:17319:8698 1:N:0:ATGCGCAG+TATCCTCT
TACGGAGGATCCAAGCGTTATCCGGAATCATTGGGTTTAAAGGGTCCGTAGGCGGTTTTATAAGTCAGTGGTGAAATCCGGCAGCTCAACTGTCGAACTGCCATTGATACTGTAGAACTTGAATTATTATGAAGTAACTAGAATATGTAGTGTAGCGGTGAAATGCTTAGAGATTACATGGAATACCAATTGCGAAGGCAGGTTACTAATAATACATTGACGCTGATGGACGAAAGCGTGGGTAGCGAACAGGATTAGATACCCTGGTAGTCCACGCCGTAA
+
GGGGGGGGGGGGGGGGGGGGGGGGGEFGGGGGGGGBCFGGFGGGGFGGGGGGGGGFGGGCFFFGGGFGGGGGGGGFGFGGGGGGGGGGGGGCGGGDDGGGGGGGGGFGGGGGGGGEGGGFFF8CFFGGGGGGGGGGGGGGGFEFCFGGGGGCFGGFDGGGGGGGGGGGGFA=;FFGFGFGGGFGCCGGGGGGGGGG>EGEECGGFGGCDFFGGGCCCGFGGGEEECEFG6<5EE<BGGDDGGFBFFGGEGFF0(>>2*.=:E8FFF:FAFABFGF?F:>9CC
@M02352:288:000000000-CKWC8:1:1101:18496:8721 1:N:0:ATGCGCAG+TATCCTCT
TACGGAGGGTGCAAGCGTTATCCGGAATCATTGGGTTTAAAGGGTCCGCAGGCGGACTAATAAGTCAGTGGTGAAATCCCATCGCTTAACGATGGAACTGCCATTGAAACTGTTAGTCTTGAATTCGGTCGAAGTGGGCGGAATGTGTCATGTAGCGGTGAAATGCATAGATATGACACAGAACACCGATAGCGAAGGCAGCTCACTAGGCCTGAATTGACGCTCAGGGACGAAAGCGTGGGGAGCGAACAGGATTAGATACCCTGGTAGTCCACGCCGTAA
+
GGGGGGGGGGGGFGGGGGGGGGGGGGGGGGGGGGGFGGGGGGGGGGGGGGGGGGGGGGGEGGGGGGGGGGGGGGGGGFGGGGGGGGGGGGGGGGGGGGGGGGGGGGGGGFGGGGGGGGGGGG=FGGGGGGGGGGGGGGGGGGGGGGGGGGGGGGGGGGGGGGGGGGGGGGGGGGGGGFGFGGGGGGGGGGGGGGGGCEGGGGGGGGGFFGGGGGGDGFCFGEEGGGGGGFGGGGGFGGGGGGFFFFGDGGFFFFCCBFDBFCCDFFGF<FFFFFFBFFFFCC
@M02352:288:000000000-CKWC8:1:1101:9923:8726 1:N:0:ATGCGCAG+TATCCTCT
TACGGAGGATCCAAGCGTTATCCGGAATCATTGGGTTTAAAGGGTCCGTAGGTGGATAATTAAGTCAGAGGTGAAATCTTGCCGCTTAACGGTAAAATTGCCTTTGATACTGGTTGTCTTGAGTTATTATGAAGTGGTTAGAATATGTAGTGTAGCGGTGAAATGCATAGATATTACATAGAATACCAATTGCGAAGGCAGATCACTAATAATATACTGACACTGATGGACGAAAGCGTGGGGAGCGAACAGGATTAGATACCCTGGTAGTCCACGCCGTAA
+
GGGG7FGG@ECFGGGGGGGCGGGGGGCGCGGGGGG@@FGGGGGGE@EF<FGGCFGCF9FCFGGGGG<FG9FGGGGGGGFGDG<FFG7FFGEGGGDGGGGGGEFABFGDGGGG8FFBFFGGGGGGGCFEFFGGGGFGFFGCFFGGFGFFFGGGGGGGGGGGGGGGGGFGGGGGGGGFFCGGGGGGGGGGFGFGGGGGGGGGG5DBFGFGE@>9E;CGGGGGGGGGCFGG9?FGGGGFGGGGGGA?9DGGGGFFFFGGFFAFGGGGFFGFBFFFFGFF>?FFGD
@M02352:288:000000000-CKWC8:1:1101:5372:8748 1:N:0:ATGCGCAG+TATCCTCT
TACGGAGGATCCAAGCGTTATCCGGAATTATTGGGTTTAAAGGGTCCGTAGGTGGATAATTAAGTCAGAGGTGAAATCTTGCCGCTTAACGGTAGAATTGCCTTTGATACTGGTTATCTTGAGTTCTTATGAAGTGGTTAGAATATGTAGTGTAGCGGTGAAATGCATAGATATTACATAGAATACCAATTGCGAAGGCAGATCACTAATAATATACTGACACTGATGGACGAAAGCGTGGGGAGCGAACGGGATTAGATACCCCGGTAGTCCACGCCGTAA
+
GGGGC7FE7F8FGGGGGGGGD<FGGFGG,E,CFGG,6CFGGGCGGEFGGGGG6FFC<,CFFFFGACFGG9FGFFGGGG,,99AFGG7FGGG>FF+CF?FGGAFGG?E<FFGGGG9?,CFCFFGGC,CF<,EGEGB,C<FFGGGGDG9FFGGGGGGG7FGD@FGGGGCFDCFEFGGC;9;,EGGCF,FFCGCGGGGGGGGFGF6<CCF,4=+=?FGGGGGFG,0AFFCF+CFCEEGFGGGGGEB?>FGGDG);?<GG?FAFGFCF>DGE;524@GFF0?>;DC
@M02352:288:000000000-CKWC8:1:1101:19602:8749 1:N:0:ATGCGCAG+TATCCTCT
TACGGAGGGGGTTAGCGTTGTTCGGAATTACTGGGCGTAAAGCGTACGTAGGCGGATTGGAAAGTTGGGGGTGAAATCCCAGGGCTCAACCCTGGAACTGCCTCCAAAACTATCAGTCTAGAGTTCGAGAGAGGTGAGTGGAATTCCAAGTGTAGAGGTGAAATTCGTAGATATTTGGAGGAACACCAGTGGCGAAGGCGGCTCACTGGCTCGATACTGACGCTGAGGTACGAAAGTGTGGGGAGCAAACAGGATTAGATACCCTGGTAGTCCACACCGTAA
+
GGGGGCFGGGGGGGGGGGGGGGGGGGGGGGGGGGGGGGGGGGGGGGGGGGGGGGGGEGGGGGGGGGFGGGGGGGGGGGGGGGGGGGGGGGGGGGGGGGGGGGGGGGGGGGGGGGGGGGGGGGGFGGGGGFGGGGGGFGGGGGFGGGGGFGGGGGGGGGGGGGFGGGGGGGGGGGGGGGGGDGGGGGGGGGGGGGGGGGGGECEGGGGGGGGGGGGGGGGGGGGGGGDFGGC<EFC@GFGGGG@16;FGFGFFF:CFDFFFGGGFF>FFFFFFFGFFFFF?GG
@M02352:288:000000000-CKWC8:1:1101:13011:8758 1:N:0:ATGCGCAG+TATCCTCT
TACGGAGGATCCAAGCGTTATCCGGAATCATTGGGTTTAAAGGGTCCGTAGGTGGATAATTAAGTCAGAGGTGAAATCTTGCCGCTTAACGGTAAAATTGCCTTTGATACTGGTTGTCTTGAGTTATTATGAAGTGGTTAGAATATGTAGTGTAGCGGTGAAATGCATAGATATTACATAGAATACCAATTGCGAAGGCAGATCACTAATAATCAACTGACACTGATGGACGAAAGCGTGGGGAGCGAACAGGATTAGATACCCTGGTAGTCCACGCCGTAA
+
GGGGGGGGGGGGGGGGGGGGGGGGGGGGGGGGGGGFGGGGGGGGGGGFFGGGFFFFFGGGGGGGGGGGGGGGGGGGGGGGGGGGGGGGGGGGGGGGGGGGGGGGGGGGGGGGGGGGGGGGGFGGGGGGGGGGGGGGGGGGGGGGGGGGGGGGGGGGGGGGGGGGGGGGGGGGGGGGGGGGGGGGGGGGGGGGGGGGGGGGGGGGGGGGGGGGGGGGGGGGGGGGGGGGGGGGGGGFGGGGGGFFFFGGGDEFBFGGFFFFGGGGFFGFFFFFFGFFFFFFGG
@M02352:288:000000000-CKWC8:1:1101:16422:8785 1:N:0:ATGCGCAG+TATCCTCT
TACGGAGGGTCCAAGCGTTATCCGGAATCATTGGGTTTAAAGGGTGCGCAGGCGGTTTATTAAGTCAGTGGTGAAATCTCGAGGCTCAACCTCGAAACTGCCATTGATACTGATAAACTTGAGTTCAGTTGGAGTAGGCGGAATGTGTAGTGTAGCGGTGAAATGCGTAGATATCAGAAGGAACATCAGTGGCGAAGGCGACTCTCTGGCCAAAGACTGACGCTCATGTGCGAAAGTGTGGGTAGCGAACAGGATTAGATACCCTGGTAGTCCACACCGTAA
+
GGGGGGGGGGGGGGGGGGGGGGGGGFGGGGGGGGGGGGGGGGGGGGGGGGGGGGGGGGGGGGGGGGGGGGGGGGGGGGGGGGGGGGGGGGGGGGGGFGGGGGGGGGGGGGGGGGGGGGGGGGGGGGGGGGGGGGGGGGGGGGGGGGGGGGGGGGGGGGGGGGGGGGGGGGGGFGGGGGGGGGGGGGGGGGGGGGGGGGGGGGGGGGGGGGGGGGGGGGGGGEGGGGGGGGGDGGGFGGGGGGFFFFGGGGEFFFGGFFFFCFGGFFGFBBBFFGFFFFF?CC
@M02352:288:000000000-CKWC8:1:1101:5289:8792 1:N:0:ATGCGCAG+TATCCTCT
TACGGAGGATCCAAGCGTTATCCGGAATCATTGGGTTTAAAGGGTCCGTAGGTGGATGATTAAGTCAGAGGTGAAATCCTGCAGCTCAACTGTAGAATTGCCTTTGATACTGGTTATCTTGAGTTATTATGAAGTAGTTAGAATATGTAGTGTAGCGGTGAAATGCATAGATATTACATAGAATACCAATTGCGAAGGCAGATTACTAATAATATATTGACACTGATGGACGAAAGCGTGGGGAGCGAACAGGATTAGATACCCTGGTAGTCCACGCCGTAA
+
GGGG@FGGGGGGGGGGGGGGGGGDGFGG9FEFGGG@CFGGFGGGGGGG@FGG,EF<FGGGGGGGFFGGGGGGGGGGGGGEEGGGGGCFGGG=FGGGGGGGGEGGGGCGGGGGDGF?FFGFGGGGGCGGFGGGGGGFGGGFGGGGCECFFEGGGGGGGGGGGGFFGGGGGGGGGGGCFGGGGGGGGGGGGGGGGGGGGGGGGFEGGGGGFGGGG;CCGGF?CFGG9CGGFGGGGGGFGGGGGDB6@EGGGGFFFFGGFF<BCCFFFFGFAFFFFGFFFFFFGC
@M02352:288:000000000-CKWC8:1:1101:21430:8811 1:N:0:ATGCGCAG+TATCCTCT
TACAGAGGGTGCGAGCGTTAATCGGAATTACTGGGCGTAAAGGGCGCGTAGGCGGTTTGGTCAGTCGGATGTGAAAGCCCCGGGCTTAACCTGGGAATGGCATTCGATACTGCCAGACTTGAGTATGGTAGAGGGAAGCGGAATTCCGGGTGTAGCGGTGAAATGCGTAGAGATCCGGAGGAACACCAGTGGCGAAGGCGGCTTCCTGGACCAATACTGACGCTGAGGCGCGAAAGCGTGGGGAGCAAACAGGATTAGATACCCTGGTAGTCCACGCCCTAA
+
GGGGGGGGGGGGGGGGGGGGGGGGGGGGGGGGGGGGGGGGGGGGGGGGGGGGGGGGGGGGGGGGGGGGGGGGGGGGGGGGGGGGGGGGGGGGGGGGGGGGGGGGGGGGGGGGGGGGGGGGGGGGGGGGGGGGGGGGGGGGGGGGGGGGEGGGGGGGGGFGGGGGGGGGGGGGGGGGGGGGGGGGGGGGGGFGGGGGGGGGGGGGGGGGGGGGGGGGGGGGGGGGGGGGCGGGGGGFGGGGGGFFFFGGGGFFFFGG?FFFGGGGFFGFAB<<FGFBFFFFGG
@M02352:288:000000000-CKWC8:1:1101:13766:8830 1:N:0:ATGCGCAG+TATCCTCT
TACGGAGGGGGTTAGCGTTGTTCGGAATTACTGGGCGTAAAGCGCACGTAGGCGGATCAGAAAGTATAGGGTGAAATCCCAGGGCTCAACCCTGGAACTGCCTTATAAACTCCTGGTCTTGAGTTCGAGAGAGGTGAGTGGAATTCCGAGTGTAGAGGTGAAATTCGTAGATATTCGGAGGAACACCAGTGGCGAAGGCGGCTCACTGGCTCGATACTGACGCTGAGGTGCGAAAGTGTGGGGAGCAAACAGGATTAGATACCCTGGTAGTCCACACCGTAA
+
GGGGGFGGGGG7@FGGGGGGGCFGGGEGGGGGGGGFGGGGGGGG7@FGGGGGCFGEG:<F9FFGG9F<,CFGGGGGGG<FFGGGGG7FGGGGFGGGGGGGGGFGCFG<FGGCGGGGGGGGGGDGG9:@>CFGGGGGGG>FGGGGFC@CEEGGGGGFGGGGGGGGFGCFGGGGGGEE@F*:EGGGGGGF@FCFGGGGGGGEGGGCFGGF68>FEG6E=FGFGGGGGGGG7=FGGGGFCGGGGGFF6DFGGGFFFFGGFFFFGGGGFFGFFFFFFGF:FF:?GG
@M02352:288:000000000-CKWC8:1:1101:9623:8846 1:N:0:ATGCGCAG+TATCCTCT
TACGGAGGGTGCGAGCGTTAATCGGAATTACTGGGCGTAAAGCGCATGCAGGTGGTTCATTAAGTCAGATGTGAAAGCCCGGGGCTCAACCTCGGAACTGCATTTGAAACTGGTGAACTAGAGTGCTGTAGAGGGGGGTAGAATTTCAGGTGTAGCGGTGAAATGCGTAGAGATCTGAAGGAATACCAGTGGCGAAGGCGGCCCCCTGGACAGACACTGACACTCAGATGCGAAAGCGTGGGGAGCAAACAGGATTAGATACCCTGGTAGTCCACGCCGTAA
+
GGGGGGGGGGGGGGGGGGGGGGGGGGGGGGGGGGGGGGGGGGGGGGGGGGGGGGGGGGGGGGGGGGGGGGGGGGGGGGGGGGGGGGGGGGGGGGGGFGGGGGGGGGGGGGGGGGGGGGGGGGGGGGGGGGGGGGGGGGGGGGCGGGGGGGGGGGGGGGGGGGGGGGGGGGGFGGGGGGGGGGGGGGGGGGGGGGGGGGGGGGGGGGGGGGGGGGGGGGGGGGGGGGGGGGGGGGGFGGGGGGFFFFGFGGFFFBCFFFFFGGGGFFGFFFFFFGFFFFFFGD
@M02352:288:000000000-CKWC8:1:1101:24683:8857 1:N:0:ATGCGCAG+TATCCTCT
TACGAGGGGTGCAAGCGTTAATCGGAATTACTGGGCGTAAAGCGTTCGTAGGCGGTCTATTAAGCAAGATGTGAAAGCCCAGGGCTCAACCTTGGAACTGCATTTTGAACTGGTAGACTAGAGTACTGTAGAGGGTGGTGGAATTTCCAGTGTAGCGGTGAAATGCGTAGAGATTGGAAGGAACATCAGTGGCGAAGGCGGCCACCTGGACAGATACTGACGCTGAGGAACGAAAGCGTGGGGAGCGAACAGGATTAGATACCCTGGTAGTCCACGCCGTAA
+
GGGGFGGGGFGGGGGGGFEGGGGGGGGGGGGGGGGGGGGGGGGGGGGGGGGGGGGGGGGGGGGGGGGGGGGGGGGGGGGGGGGGGGGGGGGGGGGGGGGGGGGGGGGCEGGGGGGGFGGGGFGGGGGGGGGGGGGGFGGGGGGGGGGFFFFGGGGGGGFGGGGGGGGGGGGGGG?FGGGGGGGGGGGGGGGGGGGGGGGGGGCGGGGGGGGGGGGGGGGGGGGEEGGGGGGGGGGFFGGGGGFFFFGGGGFFFFFD?FBFGGGGFFGFFFFFFGFFBBFFGD
@M02352:288:000000000-CKWC8:1:1101:14744:8868 1:N:0:ATGCGCAG+TATCCTCT
TACGGAGGGTCCGAGCGTTATCCGGAATCATTGGGTTTAAAGGGTCCGCAGGCGGTCGATTAAGTCAGAGGTGAAATCCCATAGCTTAACTATGGAACTGCCTTTGATACTGGTTGACTTGAGTCATATGGAAGTAGATAGAATGTGTAGTGTAGCGGTGAAATGCATAGATATTACACAGAATACCGATTGCGAAGGCAGTCTACTACGTATGTACTGACGCTCATGGACGAAAGCGTGGGGAGCGAACAGGATTAGATACCCTGGTAGTCCACGCCGTAA
+
GFFFGEEEGBGGG@FFCCFGGGFCG@FGGGGEEDGBF@ACCFFDFGGGGCGEGGGGGGGGGDGFGGFGGGGGDEBFGGGGGGGFGGGGGGFDGGGGGGGGGGGGGGGGGGGGGGGGGDGGGFGGFFGFFCFFGGFFEFFGCFFFFGGGGDGGGFAFGGGC@DEEFFGGGCGGGGGGGGDFFFCEGGCEEFGGGCEEEGGGGGGGGGGGGGGGGFGCFG?FGDCEEGGGFFFCGGGEGGDEGGF?>DDDEGD@61<C<FAFEFFGFFGFAFA46CF?FFF>C>
@M02352:288:000000000-CKWC8:1:1101:2774:8876 1:N:0:ATGCGCAG+TATCCTCT
TACGGAGGGTGCGAGCGTTAATCGGAATTACTGGGCGTAAAGCGCATGCAGGTGGTTCATTAAGTCAGATGTGAAAGCCCGGGGCTCAACCTCGGAACTGCATTTGAAACTGGTGAACTAGAGTGCTGTAGAGGGGGGTAGAATTTCAGGTGTAGCGGTGAAATGCGTAGAGATCTGAAGGAATACCAGTGGCGAAGGCGGCACCCTGGACAGACACTGACACTCAGATGCGAAAGCGTGGGGAGCAAACAGGATTAGATACCCTGGTAGTCCACGCCGTAA
+
GFEGGD:FDGGCFCEEGFGGFD,@C@BDFGGAFFFFC@:FCCEFCCEEGCFGGFGFGGGDFGGECEEGGGDGGGGFGCGFFEDGD7F<BFEECFGECF@FFD9FGFFBA,E9FDFGGFGGGGGBDACFBAFGGGDCGGGCEG?C::9FGGGGGGGFGGEDFC<FGFDEEC=FFA+CCF?FFFGGGG6CCCFGGGG58E5CEE*/AEC@FGGEGFGGGGGGFFF+CCC9CF*9E87>FE<8>8>29:CDFGFF?F9><@AFC?CCFFGFAFAB6D@3(-<4>9
@M02352:288:000000000-CKWC8:1:1101:7514:8876 1:N:0:ATGCGCAG+TATCCTCT
TACGGAGGGTGCGAGCGTTAATCGGAATTACTGGGCGTAAAGCGCATGCAGGTGGTTCATTAAGTCAGATGTGAAAGCCCGGGGCTCAACCTCGGAACTGCATTTGAAACTGGTGAACTAGAGTGCTGTAGAGGGGGGTAGAATTTCAGGTGTAGCGGTGAAATGCGTAGAGATCTGAAGGAATACCAGTGGCGAAGGCGGCCCCCTGGACAGACACTGACACTCAGATGCGAAAGCGTGGGGAGCAAACAGGATTAGATACCCTGGTAGTCCACGCCGTAA
+
GGGGGGGGGGGGGGGGGGGGGGGGGGGGGGGGGGGGGGGGGGGGGGGGGGGGFGGGGGGGGGGGGGGGGGGGGGGGGGGGGGGGGGGGGGGGGGGGFFGGGGGGGGGGGGGGGGGGGGGGGGGGGGGGGGGGGGGGGGGGGGGGGGGGGGGGGGGGGGGGGGGGGGGGGGGGGGGGGGGGGGGGGGGGGGGGGGGGGGGGGGGGGGGGGGGGGGGGGGGGGGGGGGGGGGGGGGGFGGGGGGFFFFGGGGFFFBGGFFFFGGGGFFGFBFFFFGFFFFFFGG
@M02352:288:000000000-CKWC8:1:1101:13471:8888 1:N:0:ATGCGCAG+TATCCTCT
TACGGAGGGTCCAAGCGTTATCCGGATTTATTGGGTTTAAAGGGTCCGTAGGCGGGCTTATAAGTCAGAGGTGAAATCCCATCGCTCAACGATGGAACTGCCTTTGATACTGTAGGTCTTGAATATATTTGAAGTAGGCGGAATATGTAGTGTAGCGGTGAAATGCATAGATATTACATAGAACACCAATTGCGAAGGCAGCTTACTAAGATATTATTGACGCTGATGGACGAAAGCGTGGGGAGCGAACAGGATTAGATACCCTGGTAGTCCACGCCGTAA
+
GGGGGGGGGGGGGGGCGGGGGGGGGFBFGGGGGGGFGGGGGGGGGGGGGGGGGGGGGGGGGGFGGGGGGGGGGGGGGGGGGGGGGGGGGGFGFGGGGGGGGGGGGGGGGGGGGGGGGGGGGGGGDFGGGGGGGGGGGGGGGGGGEDFGGGGGGGGGGGGGGGGGGGGGGGGGFGGGGGGGGGGGGGFCFGGFGGGGGGGGGGCEFGGGFGD?FG9EFFCFEGDEGDGGGGGGGGGFGGDGGGFFFFGGGGDFFFFFBFFFGFGGFFGFBFAFFGFFFFFFGG
@M02352:288:000000000-CKWC8:1:1101:13489:8889 1:N:0:ATGCGCAG+TATCCTCT
TACGGAGGGTCCAAGCGTTATCCGGATTTATTGGGTTTAAAGGGTCCGTAGGCGGGCTTATAAGTCAGAGGTGAAATCCCATCGCTCAACGATGGAACTGCCTTTGATACTGTAGGTCTTGAATATATTTGAAGTAGGCGGAATATGTAGTGTAGCGGTGAAATGCATAGATATTACATAGAACACCAATTGCGAAGGCAGCTTACTAAGATATTATTGACGCTGATGGACGAAAGCGTGGGGAGCGAACAGGATTAGATACCCTGGTAGTCCACGCCGTAA
+
GGGGGGGGGGGGGGGGGGGGGGGGEFEGGGGGGGGGGGGGGGGGGGGGGGGGGGGGGGGGGGGGGGGGGGGGGGGGGGGGGGGGGGGGGGG=FFFGGGGGGGGGGGGGGGGGGGGGGGGGGGGGGGGGGGGGGGGGGGGGGGEGGGGGGGGGGGGGGGGGGGGGGGGGGGGGGGGGGGGGGGGGGGGGGGGGG>GGGGGGGGGGGGGGGGGGGGGFCFFGGGEGGGGGGGGGGGGFGGGGGGFFFFGGGGFFBFGG?FAFGGGGFFGFFFFFFGFBFFFFGG
@M02352:288:000000000-CKWC8:1:1101:14519:8929 1:N:0:ATGCGCAG+TATCCTCT
TACGGAGGGGGTTAGCGTTGTTCGGAATTACTGGGCGTAAAGCGCACGTAGGCGGATCAGAAAGTATAGGGTGAAATCCCAGGGCTCAACCCTGGAACTGCCTTGTAAACTCCTGGTCTTGAGTTCGAGAGAGGTGAGTGGAATTCCGAGTGTAGAGGTGAAATTCGTAGATATTCGGAGGAACACCAGTGGCGAAGGCGGCTCACTGGCTCGATACTGACGCTGAGGTGCGAAAGCGTGGGGAGCAAACAGGATTAGATACCCTGGTAGTCCACGCCGTAA
+
GGGGGEFGGGGGGGGGGGGGGGGGGGGGGGGGGGGGGGGGGGGGGGGGGGGGGGGGGGGGGG?FGGGGGGGGGGGGGGGGGGGGGFGGGGGGGGGGGGGGGGGGGGGGGGGGGGGGFGGGGFFGGGGGGFGGGGGGGGGGGFFGGGGGGGGGGGGGGGGGGGGGGGGGGGGGGGGGGGGGGGGGGGGGGGGGGGGGGGGGGGGGGGGGGGGGGGGGGGGGGGGGGGGCFGGDGGDBGGGGGGFB;BGGGGFFFBGGFF>BEGGGFFGFBFFFFGFBFBEFGG
@M02352:288:000000000-CKWC8:1:1101:18006:8934 1:N:0:ATGCGCAG+TATCCTCT
TACGGAGGGTGCAAGCGTTATCCGGAATCATTGGGTTTAAAGGGTCCGCAGGCGGTCAATTAAGTCAGAGGTGAAATCCCATCGCTCAACGATGGAACTGCCTTTGATACTGGTTGACTTGAGTTATACGGAAGTAGATAGAATAAGTAGTGTAGCGGTGAAATGCATAGATATTACATAGAACACCAATTGCGAAGGCAGCTTACTAAGATATTATTGACGCTGATGGACGAAAGCGTGGGTAGCGAACGGGATTAGATACCCCGGTAGTCCACGCCGTAA
+
GGGGGGGGGGGGGGGGGGGGGGGGGGGDGGGGGGGCGGGGGGGGGGGGGGGGGGGEGGGGGGGGGGGGGGGGGGGGGGGGGGGGGGGGGGGGGGGGGGGGGGGGGGGGF9FFGGGGGGGGGGGGGGGGGGGGGGGGGGGGGGGGGGGGGGGGGGGGGGGGGGGGGGGGGGGGGGGGGGGGGGGGGGGGGGGGGGGGGGGGGGGGGGGGGGGGGGGGGGGGGGGGGGFGGGGGGGGFGGGGGGFFFFGGGGFFFFGG?FFFGGCGFFGB7BBFFGFFFFFFGG
@M02352:288:000000000-CKWC8:1:1101:10077:8940 1:N:0:ATGCGCAG+TATCCTCT
TACGGAGGGTCCAAGCGTTATCCGGAATCATTGGGTTTTAAGGGTCCGTAGGCGGGCTTATAAGTCAGAGGTGAAATCCCATCGCTCAACGATGGAACTGCCTTTGATACTGTAGGTCTTGAATATATTTGAAGTAGGCGGAATATGTAGTGTAGCGGTGAAATGCATAGATATTACATAGAACACCAATTGCGAAGGCAGCTTACTAAGATATTATTGACGCTGATGGACGAAAGCGTGGGTAGCGAACGGGATTAGATACCCCGGTAGTCCACGCCGTAA
+
GGGGGGGGGGFGGGGGGGGGGGGGGGGGFFFGGGGGGDGGGGGGGFGGGGGGGGGGGGGCGGGGGGGGGGGGGGGGGGGGGGGGGGGGGGGEGGGGGGGGGFGGGGGGGGGGGGGGGGGGGG8FGGGGGGGGGGGGGGFGGGGGGGFGGGGGGGGGGGGGGGGGGGGGGGGGGGGGGGGGGGGGGGGGGGGGGGGGGGGGGGGGGGGGFGGGGGGGGGGGGGGGGGGGGFGGGGGFGGGGGGFF?FGGGGFFFFGGFFFFGGGG>DDFBBFFFGFFFFFFGG
@M02352:288:000000000-CKWC8:1:1101:13394:8948 1:N:0:ATGCGCAG+TATCCTCT
TACGGAGGGTCCAAGCGTTATCCGGAATCATTGGGTTTAAAGGGTCCGCAGGCGGTCAATTAAGTCAGAGGTGAAATCCCATCGCTCAACGATGGAACTGCCTTTGATACTGATTGACTTGAGTTATATGGAAGTAGATAGAATAAGTAGTGTAGCGGTGAAATGCATAGATATTACTTAGAATACCGATTGCGAAGGCAGTCTACTACGTATATACTGACGCTGAGGGACGAAAGCGTGGGGAGCGAACAGGATTAGATACCCTGGTAGTCCACGCCGTAA
+
GGGGGGGGGGGGGGGGGGGGGGGGGGGGFGGGGGGCGGGGGGGGGGGGGGGGGGGGGGGGGGGGGGGGGGGGGGGGGGGGGGFGGGFGGGGFGGGGGGGGGGGGGGGGGGGGGGGGGGGGGGGGGGGGGGGGGGGGFCFFGGGGGGGGGGGFGGGGGGGGGGGGGGGGGGGGGGGGGGGGGGGGGGGGGGGGGGGGGGGFGFGGGGGGGGGGGGGGGGGGGGGGGGGGG5FGGGGEGGGGGGFF>DGGEGFF?:GGBFDFFGGGFFGFAFFFFGFBBFFFGD
@M02352:288:000000000-CKWC8:1:1101:21301:8963 1:N:0:CTGCGCAG+TATCCTCT
TACGGAGGGTGCAAGCGTTATCCGGAATCATTGGGTTTAAAGGGTCCGTAGGCGGACTATTAAGTCAGCGGTAAAATCCTGCAGCTCAACTTTTGCACTGCCTTTGATCTTGTTAGTTTTGGTTTATTGTGAATTCGTTAGAATCTGTAGTTTAGCGGTGAAATGCATAGATATTCCATAGACCACCAATTGCAAAGGCAGCTTACTACGATCTTCTTACCGCTGATGGCCGAAAGCGTGGGTAGCAAACGGGATTAGATACCCCGGTAGTCCACGCCGTAA
+
GGGGGGGG:FGG,FGGGGGGGGGGGG:F,EFGGGGGGGGGGGGGG8FGGGGGGGGGGG,,5CFGGGGG,CFG7FGGG,95B4,BFGGGGG<5<,,,5,:,C,EFG,D<,,<D555,8,C,,+3:38,:373D,,3,:83++@3,,,,8,,:,35,,>*65DF,353,525,725<,226;;F::3>>F,CC,4,?BF6;8*/A9,?++1;*=222+>B+1<1*/3)A+002)>E7@<*1A>=5617*20>BF6(>7)*)1+<E*)83715.6*2/214@;DG
@M02352:288:000000000-CKWC8:1:1101:19695:8964 1:N:0:ATGCGCAG+TATCCTCT
TACGGAGGGTGCAAGCGTTATCCGGAATCATTGGGTTTAAAGGGTCCGTAGGCGGGCAATTAAGTCAGAGGTGAAATCTTGCCGCTTAACGGTAAAATTGCCTTTGATACTGGTTGTCTTGAGTTATTATGAAGTGGTTAGAATATGTAGTGTAGCGGTGAAATGCATAGATATTACATAGAATACCAATTGCGAAGGCAGATCACTAATAATCAACTGACACTGATGGACGAAAGCGTGGGGAGCGAACAGGATTAGATACCCTGGTAGTCCACGCCGTAA
+
GGGGGGGGGGGGGGGGGGGGGGGGGGGGGGGGGGGGGGGGGGGGGGGGGGGGGGGGGGGGGGGGGGGGGGGGGGGGGGGGGGGGGGGGGGGGGGDGGGGGGFGGGGGGGGGGGGGGGGGGGGGGGGGGGGGGGGGGGGGGGGGGGGGGGGGGGGGGGGCCGGGGGGGGGGGGGGGGGGGGGGGGGGGGGGGFGGGGGGGGGGGGGGGGGFGGGGGGGGGGGGGGGGGGGGGGGGGEGGGGGGF?9BCDGGFFFFGGFFD?9?FGFFGFFFFFFGFFFFF>GG
@M02352:288:000000000-CKWC8:1:1101:12847:8980 1:N:0:ATGCGCAG+TATCCTCT
TACGGAGGATCCAAGCGTTATCCGGAATCATTGGGTTTAAAGGGTCCGTAGGTGGATAATTAAGTCAGAGGTGAAATCTTGCCGCTTAACGGTAAAATTGCCTTTGATACTGGTTGTCTTGAGTTATTATGAAGTGGTTAGAATATGTAGTGTAGCGGTGAAATGCATAGATATTACATAGAATACCAATTGCGAAGGCAGATTACTAACAATATACTGACACTGATGGACGAAAGCGTGGGGAGCGAACAGGATTAGATACCCTGGTAGTCCACGCCGTAA
+
GGGGGCGGGGGGGGGGGGGGFFGGGEGGGGGGGGGBFGGGGGGGGGGGGGGGEFFFGGGGGGGGGGGGGGGGGGGGGGGGGGGGGGGGGGGGGG7FGGFGGGGGGGGGGGFGGGGGGGGGGGGFGGGGFGGGGGGGGGGGGGGGFGGGGGGGGGGGGGGGGGGGGGGGGGGGGGGGGGGGGGGGGGGGGGGGGGGGGGGGGGGGGGGGGGD?EGFGGGGGGGGGGGGGGGGGGGGFGGDGGGDFFFGGGGFF?F<C<FFFGGGGFFGFFFFFFGF<9?F>GD
@M02352:288:000000000-CKWC8:1:1101:9454:8980 1:N:0:ATGCGCAG+TATCCTCT
TACGGAGGGGGTTAGCGTTGTTCGGAATTACTGGGCGTAAAGCGTACGTAGGCGGATCAGAAAGTAGGGGGTGAAATCCCGAGGCTCAACCTCGGAACTGCCTCCTAAACTCCTGGTCTTGAGTTCGAGAGAGGTGAGTGGAATTCCAAGTGTAGAGGTGAAATGCGTAGATATCTGGAGGAACATCAGTGGCGAAGGCGACTCCCTGGTCAGTAACTGACGCTCATGTGCGAAAGTGTGGGTAGCGAACAGGATTAGATACCCTGGTAGTCCACACCGTAA
+
GDFDFCFGGGGGGGGGGGGGGGGGGGEFGGGGGGGGGGEFEGGGFGGGFGGGGGGG@FGGGGGGGFGGGGGGGGGGGGGGGGGGGFGGGFGGGGGGGGGGGGGGGGGCEDGGGGF?FEGGFGFGGGGF@FFFFFCCCGGGEFCFGGGF:CFGGGGGGGGGGCFDGGDGGGGCGGGGGGGGGGGGG@FFGGGFGEEGDGGDCEEG+CFGGGFFFGFFGGGGGGG5;<CGGEDGEGC@GFG7EC@>FFDCEGF@?:GGF?AFGG+>@4DFA?<9?FF>BF3?G<
@M02352:288:000000000-CKWC8:1:1101:22473:8981 1:N:0:ATGCGCAG+TATCCTCT
TACGGAGGATCCAAGCGTTATCCGGAATCATTGGGTTTAAAGGGTCCGTAGGCGGTTTTATAAGTCAGTGGTGAAATCCGGCAGCTCAACTGTCGAACTGCCATTGATACTGTAGAACTTGAATTATTACGAAGTAACTAGAATATGTAGTGTAGCGGTGAAATGCTTAGAGATTACATGGAATACCAATTGCGAAGGCAGGTTACTAATAATACATTGACGCTGATGGACGAAAGCGTGGGTAGCGAACAGGATTAGATACCCTGGTAGTCCACGCCGTAA
+
GGGGGGGGGGGGGGGGGGGGGGGGGFGGGGGGGGGFGGGGGGGGGGGGGGGGGGGFGEGGGGGGGGGGGGGGGGGGGGGGGGGGGGGGGGGGGGGGGGGGGGGGGGGGGGGGGGGGGGGGGGGGGGGGG9FG<FGGGGGGGGGGGGGGGGGGGGGGGGGGGGGGGGGGGGGGGGGGGGGGGGGGGGGGGGGGGGGGGGGGGGGGGGGGGGGGGGGGGGGGGGGGGGGGGGGGGGGFGGGGGGFFFFGGGGFFFFGGFFFFGGGGFFGFFFFFFGFFFFFFGG
@M02352:288:000000000-CKWC8:1:1101:20198:9005 1:N:0:ATGCGCAG+TATCCTCT
TACGGAGGGTCCAAGCGTTATCCGGAATCATTGGGTTTAAAGGGTCCGCAGGCGGTCAATTAAGTCAGAGGTGAAATCCCATCGCTCAACGATGGAACTGCCTTTGATACTGATTGACTTGAGTTATATGGAAGTAGATAGAATAAGTAGTGTAGCGGTGAAATGCATAGATATTACTTAGAATACCGATTGCGAAGGCAGTCTACTACGTATATACTGACGCTGAGGGACGAAAGCGTGGGGAGCGAACAGGATTAGATACCCTGGTAGTCCACGCCGTAA
+
GGGGGGGGGGGGGGGGGGGGGGGGGGGGGGGGGGGGGGGGGGGGGGGGGGGGGGGGGGGGGGGGGGGGGGGGGGGGGGGGGGGGGGGGGGGGGGGGGGGGGGGGGGGGGGGGGGGGGGGGGGGGGGGGGGGGGGGGGGGGGGGGGGGGGGGGGGGGGGGGGGGGGGGGGGGGGGGGGGGGGGFGGGGDGGGGGGGGGGGGGGGGGGGGGGGGGGGGGGGGGGGEGGGGGGGGGGGFGGGGGGFFFFGGGGFFFFGGFFFFGGGGFFGFFFFFFGF?FFFFGG
@M02352:288:000000000-CKWC8:1:1101:11288:9012 1:N:0:ATGCGCAG+TATCCTCT
TACGGAGGATCCAAGCGTTATCCGGAATCATTGGGTTTAAAGGGTCCGTAGGTGGATAATTAAGTCAGAGGTGAAATCCTGCAGCTCAACTGTAGAATTGCCTTTGATACTGGTTGTCTTGAGTTATTATGAAGTAGTTAGAATATGTAGTGTAGCGGTGAAATGCATAGATATTACATAGAATACCAATTGCGAAGGCAGATTACTAATAATATACTGACACTGATGGACGAAAGCGTGGGGAGCGAACAGGATTAGATACCCTGGTAGTCCACGCCGTAA
+
GGGGGGGGGGGGGGGGGGGGGGGGGGGGGGGDGFGFFEFFGFFGGGGGGGGGEFGGGGGGGGGGGGGGGGGGGGGGGFGGGGFGGFGGGGGGGGGGGGGGGGGGFGGGGGGGGGGGGGGGGGGGGGGGGGGGGGGGGGGGGGGFGGGGGGGGGGGGGGGGGGGGGGGGGGGGGGGGGGGGGGGGGGDFGGGGCEGECEGGGGGGGGGFCFC=CFGGGGGGGGGGGGGGGGGGGGGFGGDGGGFFFFGGGGFFFFGF?FDFGGGGFFGFAFBBFGFF9BFFGG
@M02352:288:000000000-CKWC8:1:1101:23349:9017 1:N:0:ATGCGCAG+TATCCTCT
TACGGAGGGTGCAAGCGTTAATCGGAATTACTGGGCGTAAAGCGCGCGTAGGCGGCTTGTTAAGCCAGATGTGAAAGCCCTAGGCTCAACCTGGGAACTGCATTTGGAACTGGCAGGCTAGAGTACAGAAGAGGGTGGTAGAATTTCCTGTGTAGCGGTGAAATGCGTAGATATAGGAAGGAATACCAGTGGCGAAGGCGGCCACCTGGTCTGATACTGACGCTGAGGTGCGAAAGCGTGGGGAGCAAACAGGATTAGATACCCTGGTAGTCCACGCCGTAA
+
GGGGGFGGGGGGGGGGGGGGGGGGGGGGGGGGGGGGGGGGGGGGGGGGGGGGGGGGGGGGGGGGGGGGGGGGGGGGGGGGGGGGGFGGGGGGGGGGGGGGGGGGGGCGGGGGGGGGGGGGGGGGGGGGGGGGGGGGGGGGGGGGGGGGGGGGGGGGGGGGGGGGGGGGGGGGGGGGGGGGGGGGGGGGGGGGGGGGGGGGGGGGGFGGGGGGGCGGGGGGGGGEGGGGGGGGGGGFGGGGGGFFFFGGGGFFFFGGFFFFGGGGFFGFDFFFFGFFFFFFGG
@M02352:288:000000000-CKWC8:1:1101:11304:9021 1:N:0:ATGCGCAG+TATCCTCT
TACGGAGGATCCAAGCGTTATCCGGAATCATTGGGTTTAAAGGGTCCGTAGGTGGATAATTAAGTCAGAGGTGAAATCCTGCAGCTCAACTGTAGAATTGCCTTTGATACTGGTTGTCTTGAGTTATTATGAAGTAGTTAGAATATGTAGTGTAGCGGTGAAATGCATAGATATTACATAGAATACCAATTGCGAAGGCAGATTACTAATAATATACTGACACTGATGGACGAAAGCGTGGGGAGCGAACAGGATTAGATACCCTGGTAGTCCACGCCGTAA
+
GGGGGGGGGGGGGGGGGGGGGGGGGFGGGGGGGGGFGGGFFGGGGGGGGGGGFGGGGGGGGGGGGGGGGGGGGGGGGGGGGGGGGGGGGGGGGGGGGGGGGGGGGGGGGGGFGGGGGGGGG9FGGGGGEFGAFGGGGGFGGGGGGGGGFGGGGGGGGGGGFGGGGGGGGGGGFGGGGGGGGGGGGGGGGGGGGDEGGGGGGGGGGGGGGGGGGGGGGGGGGGGGGGGGFGFCGEGFGGDEEGFF0:DGGGFFFFGFDFBFFGGGFF<@BFBFFGFFFFFFGD
@M02352:288:000000000-CKWC8:1:1101:16862:9029 1:N:0:ATGCGCAG+TATCCTCT
TACGGAGGGTCCGAGCGTTATCCGGAATCATTGGGTTTAAAGGGTTCGTAGGCGGGTCAATAAGTCAGAGGTGAAATCTTGCAGCTTAACTGTAAAATTGCCTTTGATACTGTTGACCTTGAATTACTGTGAAGTGGTTAGAATATGTAGTGTAGCGGTGAAATGCTTAGAGATTCATAGAATACCGATTGCGAAGGCAGATCACTAACAGTATATTGACGCTGATGAACGAAAGCGTGGGTAGCGAACGGGATTAGATACCCCGGTAGTCCACGCCGTAAA
+
GGGGGGGGGGGGGGGGGGGGGGGGGGGGGGGGGGGGCGGGGGGGGGGGGGGGGGGGGGGGGGGGGGGGGGGGGGGGGGGGGGGGGGGGGGGGGGGGGGGGGGGGGGGGGDGGGGGGGGGGGG=FGGGGGGGGGGGGGGGGGGGGGGGGGGGGGGGGGGGGGGGGGGGGGGGGGGFGGGGGGGGGGGGGGGGGGGGGGGGGGGGGGGGGGGGFGCGGGGGGGGGGGGFGGGGGGGGFGEGGGGFFF@GGGGFEBFFF?FFFGGGGFFGFFFFFFGFFFBFFGG
@M02352:288:000000000-CKWC8:1:1101:18245:9059 1:N:0:ATGCGCAG+TATCCTCT
TACGGAGGATCCAAGCGTTATCCGGAATCATTGGGTTTAAAGGGTCCGTAGGTGGATGATTAAGTCAGAGGTGAAATCCTGCAGCTCAACTGTAGAATTGCCTTTGATACTGGTTATCTTGAGTTATTATGAAGTAGTTAGAATATGTAGTGTAGCGGTGAAATGCATAGATATTACATAGAATACCAATTGCGAAGGCAGATTACTAATAATATACTGACACTGATGGACGAAAGCGTGGGGAGCGAACAGGATTAGATACCCTGGTAGTCCACGCCGTAA
+
GEFGGGGECEGGGFGGG@CFGGGGGCEGCFGFGFGFFFD@@FGGGGGGFFGGEFGEGGGGGGGGGGGGGGGGGGGGGGGGGGGFGGGDGEFGGFGFGGFDFFGGGGGGFGGGGGGGGGGGGFGGGGGGFGGGGGGGGGGGEFFFEGGFGGGGGGFFGEFGFFFFGGGGGGGGGGGFGGGGGGACGFGGGGGGGGGGDGGGGFCEGFFGFGGGGGGGFGGGGDFFGCFGGGGGGGGFGGCGGGDDFBDCEGFF<:FG<FFFFDCDFFGFA?<AFGFFF?D7DD
@M02352:288:000000000-CKWC8:1:1101:18452:9064 1:N:0:ATGCGCAG+TATCCTCT
TACGGAGGGTCCGAGCGTTATCCGGAATCATTGGGTTTAAAGGGTCCGTAGGCGGGCAGCTCAGTCAGTGGTGAAAGTCTGCAGCTCAACTGTAGAATTGCCATTGATACTGGTTGTCTTGAATTATTGTGAAGTATTTAGAATAAGTAGTGTAGCGGTGAAATGCATAGATATTACTTAGAATACCAATTGCGAAGGCAGAGTACTAACAATATATTGACGCTGATGGACGAAAGCGTGGGGAGCGAACAGGATTAGATACCCTGGTAGTCCACGCCGTAA
+
GGGGGGGGGGGGGGGGGGGGGGGGGGGGGGGGGGGGGGGGGGGGGGGGGGGGGGGGGGGGGGGGGGGGGGGGGGGGGGGGGGGGGGGGGGGGGGGGGGGGGGGGGGGGGGGGGGGGGGGGGGDFGGGGGGGGGGGGGGGGGGGGGFEGGGGGGGGGGGGGGGGGFGGGGGGGGFGFGGGGGGGGGGGGGGGGGGGGGGGGGGGGGGGGGGGGGGGFFGGGGGGGGGGGGGGGGGG@FEGDGGFBFFGGGG@FFFGGFFFFGGGGFFGFBFFFFGFF;:DFGG
@M02352:288:000000000-CKWC8:1:1101:12883:9067 1:N:0:ATGCGCAG+TATCCTCT
TACGGAGGGTGCGAGCGTTAATCGGAATTACTGGGCGTAAAGCGCATGCAGGTGGTTCATTAAGTCAGATGTGAAAGCCCGGGGCTCAACCTCGGAACTGCATTTGAAACTGGTGAACTAGAGTGCTGTAGAGGGGGGTAGAATTTCAGGTGTAGCGGTGAAATGCGTAGAGATCTGAAGGAATACCAGTGGCGAAGGCGGCCCCCTGGACAGACACTGACACTCAGATGCGAAAGCGTGGGGAGCAAACAGGATTAGATACCCTGGTAGTCCACGCCGTAA
+
GGGGGFGFGGGGGDGGGGGG<CFGGEGGGGGGGGGGGGGGGGGGGGGGGGGGGGGGGGGGGGGGGGGGGGGGGGGGGGGGGGGGGGGGGGGGGGGGGGGGGGGGGGGCGGGGGGGGGGGGGGGGGGGGGGGGGGGGGGGGGGGGFGGFGFFGGGGGGGGGGGGGGGGGGGGGGGGFGGGGGGGGGGGGGGGGGGGGGGGGGGGGGGGGGGGGGGGGGGGGGGGGGGGGGGGGGGGFGGGGGGFFFFGGGGFFFFFC<FFFGGFGFFGFFFBFFGFFFFFFGG
@M02352:288:000000000-CKWC8:1:1101:14471:9130 1:N:0:ATGCGCAG+TATCCTCT
TACGGAGGATCCAAGCGTTATCCGGAATCATTGGGTTTAAAGGGTCCGTAGGTGGATAATTAAGTCAGAGGTGAAATCTTGCCGCTTAACGGTAAAATTGCCTTTGATACTGGTTGTCTTGAGTTATTGTGAAGTGGTTAGAATATGTAGTGTAGCGGTGAAATGCTTAGAGATTACATAGAATACCGATTGCGAAGGCAGATCACTAACAATATATTGACGCTGATGGACGAAAGCGTAGGTAGCGAACAGGATTAGATACCCTGGTAGTCTACGCCGTAA
+
GGGGGGGGGGGGGGGGGGGGGGGGGGGGGGGGGGGGGGGGGGGGGGGGGGGGEFGGGGGGGGGGGGGGGGGGGGGGGGGGGGGGGGGGGGGGGGGGGGGGGGGGGGGGGGGGGFGGGGGGGGGGGGGGGGGGFGGGGFGFGGGGFFGFGGGGFGGGGGGGGGGGGGGGGGGGGGGGGGGGGGGGGGGGGGGGGGGGGGGGGFGFGGGGGGGGCFGGGGGGGGGGGGGGGGGGGGGFGGDGDGFA2?5D=5>FFFGGFFFFGGGGFFFFA@>A9CF?FFFBGG
@M02352:288:000000000-CKWC8:1:1101:7880:9167 1:N:0:ATGCGCAG+TATCCTCT
TACGGAGGGGGTTAGCGTTGTTCGGAATTACTGGGCGTAAAGCGCACGTAGGCGGATCAGAAAGTAAGGGGTGAAATCCCAGGGCTCAACCCTGGAACTGCCTCTTAAACTCCTGGTCTTGAGTTCGAGAGAGGTGAGTGGAATTCCGAGTGTAGAGGTGAAATTCGTAGATATTCGGAGGAACACCAGTGGCGAAGGCGGCTCACTGGCTCGATACTGACGCTGAGGTGCGAAAGTGTGGGGAGCAAACAGGATTAGATACCCTGGTAGTCCACACCGTAA
+
GGGGGGGGGGGGGFGGGGGGGGGGGGGGGGGGGGGGGFGGGGGGGGGGGGGGGGGGGGGGGGGGGGGGGGGGGGGGGGGGGGGGGGGGGGGGGGGGGGGGGGGGGGGGGGGGGGGGGGGGGGGGGGGGGGGGGGGGGGGGGGGGGGGGGGGGGGDGGGGGGGGGGGGGGGGGGGGGGGGGGGGGGGGGGGGGGGGGGGGEDGEGGGGGGGGGGEFFGGGGGGGE=CGGGGFGGGGFGGGGGGFFFE57FFFFFFGGFFBFCFCFF>F6<B>FFGFFFFFFGD
@M02352:288:000000000-CKWC8:1:1101:3517:9182 1:N:0:ATGCGCAG+TATCATCT
TACGGAGGATCCAAGCGTTATCCGGAATCATTGGGTTTAAAGGGTCCGTAGGCGGACAGTTAAGTCAGAGGTGAAATCGTGACGCTTAACGGTAACATTGCCTTGGATATGGGTTGTCTGGAGGTATGATGAGGTGGTGGAAATATGTAGTGAGGGGGGGAAATGAATGGAAATAAGAAGAAATCCGAATTGCGAGGGAGGATAACGACAAATAAATGAAGACGAAGGACGAAAACCGGGGGATGAAACAGGGATAGAAACCCCCGGTAGTCAAGGAGGTAA
+
GGGGGGGGGG,E,@FFGFGGGGGEGE+D,CFAFFGFFGFFFGGGG,EF<FFE,@CF++,:9?EGGGGG9FGG7FGGF,+4B4+BF:+CEF+++++,5,,,:,AF,,B,,,,:B3+38,?,,,:+3:B,C,,C,,,+@3+++8,,3,8@,@,3,,4+5>**:C*0+3+0++++++++0++++32<,C*;*/*++/:*?8****3+0<*/**)0+3<++++0++2**)*/**))22))*/):EE)(()*:+9@F((0*(*-**2;*.09)()).8**.((0(9:
@M02352:288:000000000-CKWC8:1:1101:17815:9195 1:N:0:ATGCGCAG+TATCCTCT
TACGGAGGGTGCTAGCGTTGTTCGGAATTACTGGGCGTAAAGCGCATGCAGGTGGATCATTAAGTAAGATGTGAAATCCCGGGGCTCAACCTCGGAACTGCATTTGAAACTAGTGAACTAGAGTGCTAGAGAGGTGGGTAGAATTTCAGGTGTAGCGGTGAAATGCGTAGGTATCTGGAGGAACACCAGTGGCGAAGGCGGCTCACTGGCTCGTTACTGACGCTGAGGTGCGAAAGTGTGGGGAGCAAACGGGATTAGATACCCTGGTAGTCCACACCGTAA
+
GGGGGGGGG,F7,EFFGGGD8EFGGGGGGGGGGGGGGGGGGGGGGG7F8FGGAFG,CFG,,CFFG,,,,,:FGGGG,FGG+CFGGGGGGGG,,BFGGGGGG,FFG,FGGGG,A5,,3CFGGGG,BF,,,CFGGG7F7FGAFGGGG,E3,@FGGGG,FFGGGGGG9FGGGG52?F@;F,BFGGGGGGG*CGGGGGGGGGGGGGGGGGGGG5CG8/;*AFGGGGGGGGGGG*9DEGGF7+2AEG):>F<FGG)<<?GGFFFFGGGGFFGFFFFFF7/(4(>?GG
@M02352:288:000000000-CKWC8:1:1101:3526:9201 1:N:0:ATGCGCAG+TATCCCCT
TACGGAGGATCCAAGCGTTATCCGGAATTATTGGGTTTAAAGGGTCCGTAGGCGGATAATTAAGTCAGAGGTGAAATCTTGGCGCTTAACGGTAAAACTGCCTTAGATACTGGTTGTCTTGAGTTAGTATGAAGTGGTTGGAATATGTAGTGTAGCGGTGAAATGCATAGATATTAGAAAGAATACCAATGGCGAAGGCAGATCACTAATAAGCAACTGACACTGAGGGACGAAAGCGTGGGGAGCGAACGGGATTAGATACCCAGGTAGTCCACGCCGTAA
+
GGGGGGGG>6,6,CFFGGGCGCE@FDDC,C,,<EE6,:@CDG9FC<FFAFGE,@FFF:E,9CEFF9<CCFGGGFFGFFCBA,,@:CEGFF+>C<7FG,BBFEFE,5C5CF9E<F,BFFFFGCGF9F,?,,CF,C@DA3>+8F<>3,3,CCFGGFGGGEGCFGGGGGCFFGG=D@7D,3,,?>C>?FEF7C3DFCE>EEGFGCCCGG?+8++++52BFC?FCCCCGF+:/=CGEGD>459CGD:<;EDGG))51<)7<6:F7<CF*07?<?84FF@?F079DD
@M02352:288:000000000-CKWC8:1:1101:6238:9206 1:N:0:ATGCGCAG+TATCCTCT
TACGGAGGATCCAAGCGTTATCCGGAATCATTGGGTTTAAAGGGTCCGCAGGCGGACTAATAAGTCAGTGGTGAAATCCCATCGCTTAACGATGGAACTGCCATTGAAACTGTTAGTCTTGAATTCGGTCGAAGTGGGCGGAATGTGTCATGTAGCGGTGAAATGCATAGATATGACACAGAACACCGATAGCGAAGGCAGCTCACTAGGCCTGAATTGACGCTCAGGGACGAAAGCGTGGGGAGCGAACAGGATTAGATACCCTGGTAGTCCACACCGTAA
+
GGGGGGGGGGGGGGGGGGGGGGGGGGGGGGGGGGGGGGGGGGGGGGGGGGGGGGGGGGGFGGGGGGGGGGGGGGGGGGGGGGGGGGGGGGGGGGGGGGGGGGGGGGGGGGGGGGGGGGGGGGGGGGGGGGGGGGGGGGGGGGGGGGGGGGGGGGGGGGGGGGGGGGGGGGGGGGGGGGGGGGGGGGGGGGGGGGGGGGGGGGGGGGGGGGGGGGGGGGGGGGGGGGGGGGGGGGGFGGGGGGFFFFGGEGFFF?FF?FFFGGFGFFGFFFFFFGFBFFFFGG
@M02352:288:000000000-CKWC8:1:1101:16189:9217 1:N:0:ATGCGCAG+TATCCTCT
TACGGAGGGTCCAAGCGTTATCCGGAATCATTGGGTTTAAAGGGTGCGCAGGCGGTTTATTAAGTCAGTGGTGAAATCTCGAGGCTCAACCTCGAAACTGCCATTGATACTGATAAACTTGAGTTCAGTTGGAGTAGGCGGAATGTGTAGTGTAGCGGTGAAATGCTTAGATATTACACAGAACACCGATAGCGAAGGCAGCTTACTAAACTGATACTGACGCTGAGGCACGAAAGCGTGGGGAGCGAACAGGATTAGATACCCTGGTAGTCCACGCCGTAA
+
GGGGGGGGGGGGGGGGGGGGGGGGGGGGGGGGGGGEGGGGGGGGGGGGGGGGGGGFGGGGGGGGGGGGGGGGGGGGGGFGGGGGGGGGGGGGGGGGGGGGGGGGGGGGGGGGGGGGGGGGGGGGGGGGFGFGGGGGGGGGGGGGGGFGGGGGGGGGGGGGGGGGGGGGGGGGGGGGGGGGGGGGGGGGGGGGGGGGGGGGGGGGGGGGGGGGGGGGGGGGGGGGGGFGGGGGGGGFGGGGGGFFFFGGGGDFFFGGFFFFFGGGFFGFFFFFFGFFF?D>DC
@M02352:288:000000000-CKWC8:1:1101:14775:9228 1:N:0:ATGCGCAG+TATCCTCT
TACGGAGGGTGCGAGCGTTAATCGGAATTACTGGGCGTAAAGCGCATGCAGGTGGTTCATTAAGTCAGATGTGAAAGCCCGGGGCTCAACCTCGGAACTGCATTTGAAACTGGTGAACTAGAGTGCTGTAGAGGGGGGTAGAATTTCAGGTGTAGCGGTGAAATGCGTAGAGATCTGAAGGAATACCAGTGGCGAAGGCGGCCCCCTGGACAGACACTGACACTCAGATGCGAAAGCGTGGGGAGCAAACAGGATTAGATACCCTGGTAGTCCACGCCGTAA
+
GGGFGFGGGGGGGGGGGGGGGGGGGGGGGGGGGGGGGGGEFGGGGGGGGGGGFFGGGGGGGGGGGGGGGGGGGGGGGGGGGGGGGGGGGGGFGGGGGGGGFFGGGGGGGGGGGGGGGGGGGGGGGGGGGGGGGGGGGGGGGGGGGGGGGGFGGGGGGGGGGGGGGGGGGGDGFFFGGGGGGGGGGGGGGGGGGGGGGGFGGGGGGGGGGGGGGGGGGFGGGGG@FGGGFFGDGGGFGGGGGGFFFFGGGGFF:<GGBFFFGGGG@FGFFFAFFFFFFFFFGD
@M02352:288:000000000-CKWC8:1:1101:18303:9239 1:N:0:ATGCGCAG+TATCCTCT
TACGGAGGGGGTTAGCGTTGTTCGGAATTACTGGGCGTAAAGCGCACGTAGGCGGATCAGAAAGTATAGGGTGAAATCCCAGGGCTCAACCCTGGAACTGCCTTGTAAACTCCTGGTCTTGAGTTCGAGAGAGGTGAGTGGAATTCCGAGTGTAGAGGTGAAATTCGTAGATATTCGGAGGAACACCAGTGGCGAAGGCGGCTCACTGGCTCGATACTGACGCTGAGGTGCGAAAGTGTGGGGAGCAAACAGGATTAGATACCCTGGTAGTCCACGCCCTAA
+
GGGGGFGGGGGGGGGGGGGGGGGGGGGGGGGGGGGGGGGGGGGGGGGGGGGGGGGFGGGGGGGGGGGGGGGGGGGGGGGGGGGGGGGGGGGGGGGGGGGGGGGGGGGGGGGGGGGGGGGGGGGGGGGGGGGGGGGGGGGGGGGGGGGGGGGGGGGGGGGGGGGGGGGGGGGGGGGGGGGGGGFGGGGGGGGGGGGGGGGGGGGGGGGGGGGGGGGGGGGGGGGGGGGGGGGGGGGFGGGGGGFFFFGGGC:7::4C?FDFGGGGFFGFFFFFFGFBFBFFGG
@M02352:288:000000000-CKWC8:1:1101:17135:9242 1:N:0:ATGCGCAG+TATCCTCT
TACGGAGGGGGTTAGCGTTGTTCGGAATTACTGGGCGTAAAGCGTACGTAGGCGGATTGGAAAGTTGGGGGTGAAATCCCAGGGCTCAACCCTGGAACTGCCTCCAATACTATCAGTCTAGAGTTCGAGAGAGGTGAGTGGAATTCCAAGTGTAGAGGTGAAATTCGTAGATATTTGGAGGAACACCAGTGGCGAAGGCGGCTCACTGGCTCGATACTGACGCTGAGGTACGAAAGTGTGGGGAGCAAACAGGATTAGATACCCTGGTAGTCCACACCGTAA
+
GGGGG@FFGGGGGGGGGGGGGGGGGGGGGGGGGGGGGGGGGGGGGGGGGGGGGGGEGGGGGGGFGGGGGGGGGGGGGGGGGGGGGGGGGGGGGGGGGGGGGGGGGGGGGGGGGGGGGGGGGFGGGGGGFGGGGGGGGGGGGGFGGGGGGGGGGGGGGGGGGGGGGGGGGGGGGGGGGGGGGGGGGGGGGGGGGGGGGGGGGGGGFGGGGGGFGGGGGGGGFGG=EGGGFFDCGGGEGGGGGGFBFFGGGGFFFFGG?@AFGGGGFFGFAFFFBGF?FFFFGG
@M02352:288:000000000-CKWC8:1:1101:20124:9266 1:N:0:ATGCGCAG+TATCCTCT
TACGGAGGGTGCAAGCGTTATCCGGAATCATTGGGTTTAAAGGGTCCGTAGGCGGGCTAATAAGTCAGTGGTGAAATGCAGGGGCTTAACTCCGGCACTGCCATTGATACTGTTAGTCTTGAATTATTGTGAAGTGGTTAGAATATGTAGTGTAGCGGTGAAATGCTTAGATATTACATAGAATACCAATTGCGAAGGCAGATCACTAACAATATATTGACGCTGATGGACGAAAGCGTGGGTAGCGAACAGGATTAGATACCCTGGTAGTCCACGCCGTAA
+
GGGGGGGGGGGGGGGGGGGGGGGGGGGGGGGGGGGGGGGGGGGGGGGGGGGGGGGGGGGFGGGGGGGGGGGGGGGGGGGGGGGGGGGGGGGGGGGGGGGGGGGGGGGGGGGGGGGGGGGGGGGGGGGGGGGGGGGGGGGGGGGGGGGGGGGGGGGGGGCFGGGGGGGGGGGGGGGGGGGGGGGGGGGGGGGGGGGGGGGGGGGGGGGGGGGGGGGGGGGGGEGGGGGGGGGGGGGFGGGGGGFFFFGGGGFFFFGGFFFFGGGGFFGFFFFFFGFFFFFFGG
@M02352:288:000000000-CKWC8:1:1101:28320:9268 1:N:0:ATGCGCAG+TATCCTCT
TACGGAGGATCCAAGCGTTATCCGGAATCATTGGGTTTAAAGGGTCCGTAGGTGGATGATTAAGTCAGAGGTGAAATCCTGCAGCTCAACTGTAGAATTGCCCTTGATACTGGTTATCTTGAGTCATTATGAAGTAGTTAGAATATGTAGTGTAGCGGTGAAATGCATAGATATTACATAGAATACCAATTGCGAAGGCAGATTACTAATAATGTACTGACACTGATGGACGAAAGCGTGGGGAGCGAACAGGATTAGATACCCTGGTAGTCCACGCCGTAA
+
GGEDFFEG7CFGECGFFFFFFGGGGEDGCFG9FCFF@FF<CCFGGGCGGGGEFGGCFGGGGGGGGFGGGGGEFFGGGFFGGGFFGDGGGFGGGGGGGGGGGGGGGGGGGGGGGGGGGGGGGCGGGGGGGGGACEGFGGGGGFGGGGGGGGFGGGFFGGEGGGD=FFGGGGGGGGGGGGGFGGFGGGGF<BFGGGGGGDGGGDGGFFGGGGGGGGGECGGGGGEGGGGGGFGGDCGEGGGGEDDFFDDDGD@FFFGGBFAFEA6*?FGF<FF2*:?:>6>>GC
@M02352:288:000000000-CKWC8:1:1101:14389:9276 1:N:0:ATGCGCAG+TATCCTCT
TACGGAGGGTGCGAGCGTTAATCGGAATTACTGGGCGTAAAGCGCATGCAGGTGGTTCATTAAGTCAGATGTGAAAGCCCAGGGCTCAACCTTGGAACTGCATTTTGAACTGGCAAACTAGAGTACTGTAGAGGGTGGTGGAATTTCCAGTGTAGCGGTGAAATGCGTAGAGATTGGAAGGAACATCAGTGGCGAAGGCGGCCACCTGGACAGATACTGACGCTGAGGTACGAAAGCGTGGGGAGCGAACAGGATTAGATACCCTGGTAGTCCACGCCGTAA
+
GGGGGFGGGGGGGGGGGGGGGGGGGGGGGGGGGGGGGGGGGGGGGGGGGGGGGGGGGGGGGGGGGGGGGGGGGGGGGGGGGGGGGGGGGGGGGGGGGGGGGGGGGGGGGGGGGGGGGGGGGGGGGGGGGGGGGGGGGGGGGGGGGGGGGGGGGGGGGGGGGGGGGGGGGGGGGGGGGGGGGGGGGGGGGGGGGGGGGGGGGGGGGGGGGGGGGGGGGGGGGGGGGGGGGGGDEGGFGGGGGGFFFFGGGGFFFFGGFFAFGGGGFFGFFFFFFGFFFFFFGG
@M02352:288:000000000-CKWC8:1:1101:11308:9303 1:N:0:ATGCGCAG+TATCCTCT
TACGGAGGGTCCGAGCGTTATCCGGAATCATTGGGTTTAAAGGGTTCGTAGGCGGGTCAATAAGTCAGAGGTGAAATCTTGCAGCTTAACTGTAAAATTGCCTTTGATACTGTTGACCTTGAATTACTGTGAAGTGGTTAGAATATGTAGTGTAGCGGTGAAATGCTTAGAGATTAAAAAAATAACGAATGCCGAAGGCAGATAATTAAAAGAATATTGACGCGGAGGAACAAAAGGGGGGGAAGCAAAGGGAATAGAAGACCCGGGTATCCAACACCGAAA
+
GFGGGGGGGGGGGGGGGGGGGGGGGGGGGGGCFFFFCGFGGGGGGGGGGGGGGGGGDFFGGGGGGGGGGGGFGGGGGGGGGGFGGGGGGGDEGGFFGGGFGFFGGGGGFGGFGGGGGGGGGGEFGGGGFFGGGGGGGF@FFFFEGGGGGGGGGFEFE@FGGGGGGGGFFGGGGG7>,2,,*4,,3@*1*3,,,*41=*:*3*5+,2+?;+++**++5++++2*/*)**::**::*0**1:>5)((0*9+*07((**)*)*2:C<)7)),))6**)(4(0(9D
@M02352:288:000000000-CKWC8:1:1101:15894:9319 1:N:0:ATGCGCAG+TATCCTCT
TACGGAGGGTGCAAGCGTTATCCGGAATCATTGGGTTTAAAGGGTCCGTAGGCGGGCATATAAGTCAGTGGTGAAATGCTGTGGCTCAACCATAGCACTGCCATTGATACTGTATGTCTTGAATTATTGTGAAGTGGTTAGAATATGTAGTGTAGCGGTGAAATGCTTAGATATTACATAGAATACCGATTGCGAAGGCAGATCACTAACAATATATTGACGCTGATGGACGAAAGCGTAGGTAGCGAACAGGATTAGATACCCTGGTAGTCTACGCCGTAA
+
GGGGGFGGGGGGFGGGGGGEGGGGGGGGFGGGGGGEGGGGGGGGGFGGGGGGGGGGGEGFGGGGGGGGFGGGGGGGGGGGGGGGGGGGGGGGGGGGFFGGGGGGGGGGGGGGGGDGGGGGGFGGGFGGGFGGGGGGGGGGGGGGFFGGGGGGGGGGGGGGGGGGGGGGGGGGGGGGGGGGGGGGGGGGGGGGGGGGGGGGGDGGGGGGGGCGGGGGGGGGGGGGGGGGGFGGGGGFFGGCEGBABFGGGGFF?BGGFFFFGGGGFFGFFFFFFGFFFFFFGG
@M02352:288:000000000-CKWC8:1:1101:21372:9355 1:N:0:ATGCGCAG+TATCCTCT
TACGGAGGGTCCAAGCGTTATCCGGAATCATTGGGTTTAAAGGGTCCGTAGGCGGGTATCTAAGTCAGTGGTGAAATCTCACAGCTCAACTGTGAAACTGCCATTGATACTGGATATCTTGAATTGTTGTGAAGTGGTTAGAATATGTAGTGTAGCGGTGAAATGCATAGATATTACATAGAATACCAATTGCGAAGGCAGATTACTAATAATATACTGACACTGATGGACGAAAGCGTGGGGAGCGAACAGGATTAGATACCCTGGTAGTCCACGCCGTAA
+
GGGGGGGGDFGGGGGGGGGGGGGGGGEGGGGGGGGBCFGGGGFGGFFGGGGGGGGDGCFFGGGGGGFDEBEFGGGGGGGGCFCGGGGGGGGGGGGGFGFGGGGGGEGGGGGGGCEGFFGGGFGGFFFGGGGFFGAFFFFFFGGGGGDGGGGGGGGGGGGGGGGGGGGGGFGGGG@FGGCFGFGGGGFGFGGGGGGGGGGGGGGGFGGGGGFCG9BFGGGGGFGGGGFGGGGGGGGFGGDGGGFFBEGGGC>F?<CFBFFFGGGGFFGFF@>BFGFFFFFFGG
@M02352:288:000000000-CKWC8:1:1101:23269:9384 1:N:0:ATGCGCAG+TATCCTCT
TACGGAGGGTCCAAGCGTTATCCGGAATCATTGGGTTTAAAGGGTGCGCAGGCGGTTTATTAAGTCAGTGGTGAAATCTCGAGGCTCAACCTCGAAACTGCCATTGATACTGATAAACTTGAGTTCAGTTGGAGTAGGCGGAATGTGTAGTGTAGCGGTGAAATGCTTAGATATTACACAGAACACCGATAGCGAAGGCAGCTTACTAAACTGATACTGACGCTGAGGCACGAAAGCGTGGGGAGCGAACAGGATTAGATACCCTGGTAGTCCACGCCGTAA
+
GGGGGGGGGGGGGGGGGGGGGGGGGGGGGGGGGGGGGGGGGGGGGGGGGGGGGGGGGGGGGGGGGGGGGGGGGGGGGGGGGGGGGGGGGGGGGGGGGGGGGGGGGGGGGGGGGGGGGGGGGGGGGGGGGGGGCFGGFGGGGGGGGGGGGGGGGGGGGGGGGGGGGGGGGGGGGGGGGGGGGGGGGGGGGGGGGGGGGGGGGGGGGGGFGGGGFFGGGGGGGGGGGGFGGGGGGGGFGGGGGGFF>FGGGGFFFFGG?FFFGGGGFFGFFF<>FGFFFFFFGD
@M02352:288:000000000-CKWC8:1:1101:25388:9385 1:N:0:ATGCGCAG+TATCCTCT
TACGGAGGGTCCAAGCGTTATCCGGATTTATTGGGTTTAAAGGGTCCGTAGGCGGGCTTATAAGTCAGAGGTGAAATCCCATCGCTCAACGATGGAACTGCCTTTGATACTGTAGGTCTTGAATATATTTGAAGTAGGCGGAATATGTAGTGTAGCGGTGAAATGCATAGATATTACATAGAACACCAATTGCGAAGGCAGCTTACTAAGATATTATTGACGCTGATGGACGAAAGCGTGGGGAGCGAACAGGATTAGATACCCTGGTAGTCCACGCCGTAA
+
GFADCFEGEGGGFGGGGGGGFGGGGCFCFGGGGGGGFGFFGGGDFFGGG@7FGDGGGGGGG9EFGGGGFFGFDFFGGDBBFGFGGBGGGGG7FFED=FDFGGGGFGAFGFGGGGGCFEFGGCGGGG<FFFGG9FF9E=<CEFEFCGGGGGGGGGGGGGGGGGGGGGGCGDGFBFFFCEFGFGGG8FEFFFFFFCE5EG5FGGGGGGGF+<>ECFGGGG7FFGC8C5CFGGCGGGGEDGD>C::66DGDG3@;?6FG<6>BC<FC*7<F<F>-=FF694@>GD
@M02352:288:000000000-CKWC8:1:1101:16196:9386 1:N:0:ATGCGCAG+TATCCTCT
TACGGAGGGTGCGAGCGTTAATCGGAATTACTGGGCGTAAAGCGCATGCAGGTGGTTCATTAAGTCAGATGTGAAAGCCCGGGGCTCAACCTCGGAACTGCATTTGAAACTGGTGAACTAGAGTGCTGTAGAGGGGGGTAGAATTTCAGGTGTAGCGGTGAAATGCGTAGAGATCTGAAGGAATACCAGTGGCGAAGGCGGCCCCCTGGACAGACACTGACACTCAGATGCGAAAGCGTGGGGAGCAAACAGGATTAGATACCCTGGTAGTCCACGCCGTAA
+
GGGGGGGGGGGGGEGGGGGGGGGGGGGGGGGGGGGGGGGGGGGGGGGGGGGGGGGGGGGGGGGGGGGGGGGGGGGGGGGGGGGGGGGGGGGGGGGGFFGFGGGGGGGGGGGGGGGGGGGGGGGGGGGGGGGGGGGGGGGGGGGGGGGGGGGGGGGGGGGGGGGGGGGGGGGGGGGGGGGGGGGGGGGGGGGGGGGGGGGGGG=EGGGGGGGGGGGGGGGGGGGGGGGGGGGGGGGFGGGGGGFFFFGGGGFFFFFGDFFFGGGGFFFFFFAFFGFFFFFBGG
@M02352:288:000000000-CKWC8:1:1101:19992:9399 1:N:0:ATGCGCAG+TATCCTCT
TACGGAGGGTCCAAGCGTTATCCGGAATCATTGGGTTTAAAGGGTCCGCAGGCGGTCAATTAAGTCAGAGGTGAAAGCCCATCGCTCAACGATGGAACTGCCTTTGATACTGGTTGACTTGAGTTATACGGAAGTAGATAGAATAAGTAGTGTAGCGGTGAAATGCATAGATATTACTTAGAATACCGATTGCGAAGGCAGTCTACTACGTGTATACTGACGCTCATGGACGAAAGCGTGGGGAGCGAACAGGATTAGATACCCTGGTAGTCCACGCCGTAA
+
GGGGGGGGGGGGGGGGGGGGGGGGGGGGGGGGGGGGGGGGGGGGGGGGGGGGGGGGGGGGGGGGGGGGGGGGGGGGGGGGGGGGGGGGGGGGGGGGGGGGGGGGGGGGGGFGGGGGGGGGGGGGGGGGGGGGGGGGGGGGGGGGGGGGGGGGGGGGGGGGGGGGGGGGGGGGGGGGGGGGGGGGGGGGGGGGGGGGGGGGGGGGGGGGGGGGGGGGGGGGGGGGGGGGGGGDGGGEGCDGGGFFFFGGGGFFFFGGFFFFGGGGFFGFFFFBFGFFFFF6GG
@M02352:288:000000000-CKWC8:1:1101:19292:9416 1:N:0:ATGCGCAG+TATCCTCT
TACGGAGGGGGTTAGCGTTGTTCGGAATTACTGGGCGTAAAGCGTACGTAGGCGGATTGGAAAGTTGGGGGTGAAATCCCAGGGCTCAACCCTGGAACTGCCTCCAAAACTATCAGTCTAGAGTTCGAGAGAGGTGAGTGGAATTCCAAGTGTAGAGGTGAAATTCGTAGATATTTGGAGGAACACCAGTGGCGAAGGCGGCTCACTGGCTCGATACTGACGCTGAGGTACGAAAGTGTGGGGAGCAAACAGGATTAGATACCCTGGTAGTCCACACCGTAA
+
GGGGGGGGGGGGGGGGGGGGGGGGGGGGGGGGGGGGGGGGGGGGGGGGGGGGGGGGGGGGGGGGGGGGGGGGGGGGGGGGGGGGGGGGGGGGGGGGGGGGGGGGGGGGGGGGGGGGGGGGGGGGGGGGGGGGGGGGGGGGGGGGGGGGGGGGGGFFFGGGGGGGGGGGGGGGGGGGGFFGGGGGCFGGGGGGGGGGGGGGGGGGGGGGGGGGGGGGGGFFGGGEEGFGGFGDEGGFGGCGGGFFFFGGGGFFFFGGFFFFGGGGFFGFFFFFFFFFFFF?CD
@M02352:288:000000000-CKWC8:1:1101:21513:9426 1:N:0:ATGCGCAG+TATCCTCT
TACGGAGGGGGTTAGCGTTGTTCGGAATTACTGGGCGTAAAGGGTGCGCAGGCGGTTTATTAAGTCAGTGGTGAAATCTCGAGGCTCAACCTCGAAACTGCCATTGATACTGATAAACTTGAGTTCAGTTGGAGTAGGCGGAATGTGTAGTGTAGCGGTGAAATGCTTAGATATTACACAGAACACCGATAGCGAAGGCAGCTTACTAAACTGATACTGACGCTGAGGCACGAAAGCGTGGGGAGCGAACAGGATTAGATACCCTGGTAGTCCACGCCGTAA
+
GGGGGGGGGGGGGGGGGFGGGGGGGGGGGGGGGGGGGGGGGGGGGGGGGGGGGGG>FGGGGGGGGGGGFFGGGGGGGGGGGFGGGGGGGGGGGGGFGGGGGGGGGFGGGGGGGGGGGGGGGGGGGGGGGGGFEGGGGGGGGGGGGGGGGGGGGGGGGGGGGGGGGGGGGGGGGGGGGGGGGGGGGGGGGGGGGGGGGGGGGGGGGGGCFGGGFGGGGGGGGGGGEGGFGGGDGGGF:EGEEGFFFFGGGGFFFFGGFFFFGGGGFFGFFFFFFGFFFFFFGG
@M02352:288:000000000-CKWC8:1:1101:13513:9432 1:N:0:ATGCGCAG+TATCCTCT
TACGAGGGGTGCAAGCGTTAATCGGAATTACTGGGCGTAAAGCGTGCGTAGGTGGTTTGTTAAGCAAGATGTGAAAGCCCCGGGCTCAACCTGGGAACTGCATTTTGAACTGGCAAACTAGAGTATTGTAGAGGGTAGTGGAATTTCCAGTGTAGCGGTGAAATGCGTAGAGATTGGAAGGAACATCAGTGGCGAAGGCGGCTACCTGGACAAATACTGACACTGAGGCACGAAAGCGTGGGGAGCAAACAGGATTAGATACCCTGGTAGTCCACGCCGTAA
+
GGGGFGGGGGGGGGGGGGGGGGGGGGGGGGGGGGGGGGGGGGGGGGGGGGGGGGGGGGGGGGGGGGGGGGGGGGGGGGGGGGGGGGGGGGGGGGGGGGGGGGGGGGGGGGGGGGGGGGGGGGGGGGGGGGGGGGGGGGGGGGGGGGGGGGGGGGGGGGGGGGGGGGGGGGGGGGGGGGGGGGGGGGGGGGGGGGGGGGGGGGGGGGGGGGGGGGGGGGGGGGGGGGGGGGGGGGGEGGGGGGE?>FGGGG4???FGBFFFGGGGFFGFFFFFFGFFFFFFGG
@M02352:288:000000000-CKWC8:1:1101:25846:9434 1:N:0:ATGCGCAG+TATCCTCT
TACGGAGGGTGCGAGCGTTAATCGGAATTACTGGGCGTAAAGCGCATGCAGGTGGTTCATTAAGTCAGATGTGAAAGCCCGGGGCTCAACCTCGGAACTGCATTTGAAACTGGTGAACTAGAGTGCTGTAGAGGGGGGTAGAATTTCAGGTGTAGCGGTGAAATGCGTAGAGATCTGAAGGAATACCAGTGGCGAAGGCGGCCCCCTGGACAGACACTGACACTCAGATGCGAAAGCGTGGGGAGCAAACAGGATTAGATACCCTGGTAGTCCACGCCGTAA
+
GFGGGFGGGGGGGGGGGGGGGGFGGGGGGGGGGGGGGGEGGGGGGGGGGGGGFFFFGGGGGGGGGGGGGGGGGGGGGGGGGGGGGGGGGFFGGGDGFFGGGGGGGGGGGGGGGGGGGGGGGFGGGGGGGGGGGGGGGGGGGGFGFGGGGGGGGGGGGGGEGGGGGGGGGGDDFGGGGGGGGGGCFGGGGGGGGGGGGGGGGGGGGGGGGGGGGGGGGGGGGGGGGGGGGGGGGGGFGGGGGCEFFFGGCFFFF?GGB?27AGGG@>FFBFFFFGF<>?D2CD
@M02352:288:000000000-CKWC8:1:1101:9499:9476 1:N:0:ATGCGCAG+TATCCTCT
TACGGAGGATCCAAGCGTTATCCGGAATCATTGGGTTTAAAGGGTCCGTAGGTTGATAATTAAGTCAGAGGTGAAAGTTTGCCGCTTAACGGTAAAATTGCCTTTGATACTGTTTATCTTGAATCATTATGAAGTGGTTAGAATATGTAGTGTAGCGGTGAAATGCATAGATATTACATAGAATACCAATTGCGAAGGCAGATCACTAATAATGTATTGACACTGATGGACGAAAGCGTGGGGAGCGAACAGGATTAGATACCCTGGTAGTCCACGCCGTAA
+
GGGGGGGGGGGGGGGGGGGGGGGGGGGGGGGGGGGGGGGGGGGGGGGGGGGGGGGGGGGGGGGGGGGGGGGGGGGGGGGGGGGGGGGGGGGGGGGGGGGGGGGGGGGGGGGGGGGGGGGGGG<FGGGGGGGGGGGGGGGGGGGGGGGGGGGGGGGGGGGGGGGGGGGGGGGGGGGGGGGGGGGGGGGGGGGGGGGGGGGGGGGGGGGGGGGGGGGGGGGGGGGGGGGGGGGGGGGFGGGGGGFFFFGGGGFFFFGGFFFFCEFGFFGFFFFFFGFFFFFFGG
@M02352:288:000000000-CKWC8:1:1101:4598:9484 1:N:0:ATGCGCAG+TATCCTCT
TACGGAGGGGGTTAGCGTTGTTCGGAATTACTGGGCGTAAAGCGTACGTAGGCGGATTGGAAAGTTGGGGGTGAAATCCCAGGGCTCAACCCTGGAACTGCCTCCAAAACTATCAGTCTAGAGTTCGAGAGAGGTGAGTGGAATTCCAAGTGTAGAGGTGAAATTCGTAGATATTTGGAGGAACACCAGTGGCGAAGGCGGCTCACTGGCTCGATACTGACGCTGAGGTACGAAAGTGTGGGGAGCAAACAGGATTAGATACCCTGGTAGTCCACGCTGTAA
+
GGGGGGGGGGGGGGGGGGGGGGGGGGGGGGGGGGGGGGGGGGGGGGGGGGGGGGGGDGGGGGGGGGGGGGGGGGGGGGGGGGGGGGGGGGGGGGGGGGGGGGGGGGGGGGGGGGGGGGGGGFGGGGGGGGGGGGGGGGGGGGGGGGGGGGGGGGGGGGGGGGGGGGGGGGGGGGGGGGGGGGGGGGGGGGGGGGGGGGGDGGGGGGGGGGGGGGGGGGGGGGGGGGGGGGGGGGGFGGGFGGFFFFGGFFFFFFGGFFFFGGGGFFGFFFFBFGFFF<E6>C
@M02352:288:000000000-CKWC8:1:1101:10184:9495 1:N:0:ATGCGCAG+TATCCTCT
TACGGAGGGTCCAAGCGTTATCCGGAATCATTGGGTTTAAAGGGTGCGCAGGCGGTTTATTAAGTCAGTGGTGAAATCTCGAGGCTCAACCTCGAAACTGCCATTGATACTGATAAACTTGAGTTCAGTTGGAGTAGGCGGAATGTGTAGTGTAGCGGTGAAATGCTTAGATATTACACAGAACACCGATAGCGAAGGCAGCTTACTAAACTGATACTGACGCTGAGGCACGAAAGCGTGGGGAGCGAACAGGATTAGATACCCTGGTAGTCCACACCGTAA
+
G<E@C@@FDFGGE<FFGF@EGGGEGCEF<CFFGFG6@C@@EFEGAFGGGGGEGGGGFCFE@EGGGGGGGGGFFFFGFEFF?FE=CBFGGEGGGGGGGGFEGGGFGGGG<FFFFCGGGGGGGFEFGFGGG9FFDFFGFGGGECFGGGGGGGGGGGGGGGGGGGGGGGGGGGGGGFGFGGGGGGGGFGGGGGGEGGGGGGGGGGGGGGGCFGFFCGGGGGGFFEGCEDFGGGGGEEG@FGGGGC>BBFG3EGBF?:CGDFFFGGCF6FG:AFFBFGFFFFF?F>
@M02352:288:000000000-CKWC8:1:1101:15115:9540 1:N:0:ATGCGCAG+TATCCTCT
TACGGAGGATCCAAGCGTTATCCGGAATCATTGGGTTTAAAGGGTCCGTAGGTGGATAATTAAGTCAGAGGTGAAATCTTGCCGCTTAACGGTAAAATTGCCTTTGATACTGGTTGTCTTGAGTTATTATGAAGTGGTTAGAATATGTAGTGTAGCGGTGAAATGCATAGATATTACATAGAATACCAATTGCGAAGGCAGATCACTAATAATATACTGACACTGATGGACGAAAGCGTGGGGAGCGAACAGGATTAGATACCCTGGTAGTCCACGCCGTAA
+
GGGGGGGGGGGGGGGGGGGGGGGGGGGGGGGGGGGFGGGGGGGGGGGGGGGGCGGGGGGGGGGGGGGGGGGGGGGGGGGGGGGGGGGGGGGGGGGGGGGGGGGGGGGGGGGGGGGGGGGGGGGGGGGGGGGGGGGGGGGGGGGGGGGGGGGGGGGGGGGGGGGGGGGGGGGGGGGGGGGGGGGGGGGGGGGGGGGGGGGGG=FGGGGGGGGGGGGGGGGGGGGGGGGGGGGGGGGFGGGGGGFFFFDGGGFFFFGGFFFFGGGGFFGFFFFFFGFFFFFFDD
@M02352:288:000000000-CKWC8:1:1101:24535:9576 1:N:0:ATGCGCAG+TATCCTCT
TACGGAGGGTCCAAGCGTTATCCGGATTTATTGGGTTTAAAGGGTCCGTAGGCGGGCTTATAAGTCAGAGGTGAAATCCCATCGCTCAACGATGGAACTGCCTTTGATACTGTAGGTCTTGAATATATTTGAAGTAGGCGGAATATGTAGTGTAGCGGTGAAATGCATAGATATTACATAGAACACCAATTGCGAAGGCAGCTTACTAAGATATTATTGACGCTGATGGACGAAAGCGTGGGTAGCGAACGGGATTAGATACCCCGGTAGTCCACGCCGTAA
+
GGGGGGGGGCCGGGGGGGGGGGGGGGGGGGGGGGGGGGGGGGGGGGGGGGGGGGGGGGGGGGGGGGGGGGGGGGGGGGGGGGCFGGGGGGGGGGGGGGGGGGGGGGGDGGGGGGGGGGGGGGGGGGGFGGGGGGGGGGGGGECGGGGGGGGGGGDGGGGGGGGGGGGGGGCFGGGGGGGGGGGGFGGGCGGGGGGGGGGGEGGGGGGGGFFDFGGGGGFGGGGEGDGGGGGDGGGFGGGGGGBBBFCGGGFF?:GGB@2/2<FF:BGFFF4<FFF?B?36DD
@M02352:288:000000000-CKWC8:1:1101:13868:9598 1:N:0:ATGCGCAG+TATCCTCT
TACGGAGGGGGTTAGCGTTGTTCGGAATTACTGGGCGTAAAGCGCACGTAGGCGGATCAGAAAGTATAGGGTGAAATCCCAGGGCTCAACCCTGGAACTGCCTTGTAAACTCCTGGTCTTGAGTTCGAGAGAGGTGAGTGGAATTCCAAGTGTAGAGGTGAAATTCGTAGATATTTGGAGGAACACCAGTGGCGAAGGCGGCTCACTGGCTCGATACTGACGCTGAGGTGCGAAAGTGTGGGGAGCAAACAGGATTAGATACCCTGGTAGTCCACACCGTAA
+
GGGGGGGGGGGGGGGGGGGGGGGGGGGGGGGGGGGGG>FGGGGGGGGGGGGGGGGGGGGGGGGGGGGGGGGGGGGGGGGGGGGGGGGGGGGGGGGGGGGGGGGGGGGGGGGGGGGGGGGGGGGGGGGGGGGGGGGGGGGGGGGGGGGGGGGGGGGGGGGGGGGGGGGGGGGGGGGGGGGGGGGGGGGGGGGGGGGGGGGGGGGGGGGGGGGGGGGGGGGGGGGGGGGGGGGGGGGFGGGFGGFFFFGGGGFFB:GGFFFFGGGGFFGFFF>AFGFFFFFFGG
@M02352:288:000000000-CKWC8:1:1101:14532:9607 1:N:0:ATGCGCAG+TATCCTCT
TACGGAGGGGACTAGCGTTGTTCGGAATTATTGGGCGTAAAGCGCGCGTAGGCGGGCTGGTCAGTTGGGGGTGAAATCCCGAGGCTTAACCTCGGAACTGCCTTCAATACTGCCAGTCTTGAGTTCGGAAGAGGTGAGTGGAATTCCTAGTGTAGAGGTGAAATTCATAGATATTAGGAAGAACACCAGTGGCGAAGGCGGCTCACTGGTCCGATACTGACGCTGAGGTGCGAAAGCGTGGGGATCGAACAGGATTAGATACCCTGGTAGTCCACGCCGTAA
+
GGGGGEEGGE7CFGFFGGGDGGG>FFDGGGGGA9FG@FGGFGFG@FGGGGGGGGGDGGF7FFGFGG9DEGGGGGGGGGGFGGGGGGGFGGGGGCFGGGGGGGGGG<FGGGG?FGBCFFGGGGGGGGDGGGGGGGGGB:?F>C:CGGGGF9FFGGGCFCEFC?FGGGGGG9EG7CG?EF7AFGGGGGGFFGGGEEGEGGGCEGGG9EFFFFGFC>CEEGFGGEGGGGGGG=FDG5>>GGGGGG>B(59<6D)7,.CFFFBF9CGGF4CF<68AFFF:7:;6*/
@M02352:288:000000000-CKWC8:1:1101:2988:9611 1:N:0:ATGCGCAG+TATCCTCT
TACGGAGGGGGTTAGCGTTGTTCGGAATTACTGGGCGTAAAGCGTACGTAGACGGATTGGAAAGTTGGGGGTGAAATCCCAGGGCTCAACCCTGGAACTGCCTCCAAAACTATCAGTCTAGAGTTCGAGAGAGGTGAGTGGAATTCCAATTGTAGAGGTGAATTTCGTAGTTATTTGGAGGAACACCAGTGGCGAAGGCGGCTCACTGGCTCGATACTGACGCTGAGGTACGAAAGTGTGGGGAGCAAACAGGATTAGATACCCTGGTAGTCCACACCCTAA
+
EEFFGEEGCCEFGFGGGGGFF@EFD@FDGFEFDE@F@FGEFFGGGDGGEFE=EGGG@FG<A<EFGGGGGGGGGGGGGCF@DFFGG?FCFGGCF8BF,,,333CFGGGFC@FGG>E==7@CD,,EF,+:3<>FF*@:FFCFGFFC>;?FF,7?,5;CGGGGGGGF;C:EFE*76@FFFBFG7FFGGGEC7?FGCEGCGGGGGCEG+A+CFFCG8EF*1<<:F*AECC*83+29:8C:>EG7;55(45DFE5@@0(9C?=9F9FFDF>57:*.:*C?FF0)(99
@M02352:288:000000000-CKWC8:1:1101:11288:9625 1:N:0:ATGCGCAG+TATCCTCT
TACGGAGGGTCCAAGCGTTATCCGGATTTATTGGGTTTAAAGGGTCCGTAGGCGGGCTTATAAGTCAGAGGTGAAATCCCATCGCTCAACGATGGAACTGCCTTTGATACTGTAGGTCTTGAATATATTTGAAGTAGGCGGAATATGTAGTGTAGCGGTGAAATGCATAGATATTACATAGAACACCAATTGCGAAGGCAGCTTACTAAGATATTATTGACGCTGATGGACGAAAGCGTGGGTAGCGAACGGGATTAGATACCCCGGTAGTCCACGCCGTAA
+
9,CCFCEEGCGGGCGGGFCFFGEFGC@FGFGFGFGCFGFECFEGEFGGGGGEGGGGGGGGGGGGGGGGGGGGGGGGGGGGGGCEGGGEFFEEFFGGGGGGCGEFGGCGAFGGGGGGGGGGGFGGGGGGG9F9FGGGGGGCFEGFGGCFGFGGGGGGEGGGGGFGGGGGGGGGGGGGGGGGGGGGGGGFGGGGGGGGGGGGGGCFGGGGGFGGGGGFFFGG7CEGEG7CFGGGGGDFGGGGGCBA:F3)5DF:BBGF<FF??<<>FEGEBFFF4CFBBF>>GC
@M02352:288:000000000-CKWC8:1:1101:14176:9631 1:N:0:ATGCGCAG+TATCCTCT
TACGGAGGGTGCGAGCGTTAATCGGAATTACTGGGCGTAAAGCGCACGCAGGCGGTTTGTTAAGCTAGATGTGAAAGCCCTGGGCTCAACCTGGGAATTGCATTTAGAACTGGCAGGCTAGAGTTTTGGAGAGGGGAGTGGAATTCCAGGTGTAGCGGTGAAATGCGTAGATATCTGGAGGAACATCAGTGGCGAAGGCGACTCCCTGGTCAGTAACTGACGCTCATGTGCGAAAGTGTGGGTAGCGAACAGGATTAGATACCCTGGTAGTCCACACCGTAA
+
GGGGGCCGGGGGGDGGGFGGFGGDGFGGGGGGGGGGGGGGGGGGGGGGGGGGGGGCBEGGGGFGGGGGGGGGGGGGGGGGFFFGGGGGGGGGGGGGGGGGGGGGGGGGGGGGGGGEGGGGGGGCFFGGG7FDFGGGEGFFGGGFFGGGGGGGGGGGGGGGGGGGGGGGGGGCGGGGGGGGGEGFGFGGGGGGGGGCEGGG5EGGFGGGGGGGGGGG+<@FG:E5CDGGGGGGGGGEFGGGGGFFFFGGCGFFB:*:>FD?A+CG?>FFFF>AFGFFF?F?GG
@M02352:288:000000000-CKWC8:1:1101:28450:9640 1:N:0:ATGCGCAG+TATCCTCT
TACGAGGGGTGCAAGCGTTATTCGGAATTACTGGGCGTAAAGCGTGCGTAGGCGGTTTGTTAAGCAAGATGTGAAATCCCCGGGCTCAACCTGGGAACTGCATTTTGAACTGGCAGGCTAGAGTACTGTAGAGGGTGGTGGAATTTCCAGTGTAGCGGTGAAATGCGTAGAGATTGGAAGGAACATCAGTGGCGAAGGCGGCCACCTGGACAGATACTGACGCTGAGGCACGAAAGCGTGGGGAGCAAACAGGATTAGATACCCTGGTAGTCCACGCCGTAA
+
FCD8-B:@F6@FF9F8CCCF,,C,E::FGFGDAFGG7@::=FGG,,,@:BF:F@EGE@=FEFGGCFFFEGGGFGGD9FFGGGGE:=>DGFGC<FFFEGCFECCFFFDFFFGGC>,C7FGFECBF,DF9,EFCCGC3@CFFEGCDFEGC@FGGGGDF@FFG@F?BCGEGGGG,?FGFGGGGDGGGGGGGCGFGGGGGGDGGE8E8>>EFDGFGF6<FGG??FG*;ED8=CCGDGDDEF=<?8C:29DG4AC:520*:7?BFGCCGFFDFFFABFGFFFFFFGD
@M02352:288:000000000-CKWC8:1:1101:17775:9647 1:N:0:ATGCGCAG+TATCCTCT
TACGGAGGGTGCGAGCGTTACTCGGAATTACTGGGCGTAAAGCGCATGCAGGTGGTTCATTAAGTCAGATGTGAAAGCCCGGGGCTCAACCTCGGAACTGCATTTGAAACTGGTGAACTAGAGTGCTGTAGAGGGGGGTAGAATTTCAGGTGTAGCGGTGAAATGCGTAGAGATCTGAAGGAATACCAGTGGCGAAGGCGGCCCCCTGGACAGACACTGACACTCAGATGCGAAAGCGTGGGGAGCAAACAGGATTAGATACCCTGGTAGTCCACGCCGTAA
+
GGGGGGGGGGGGGGGGGGGG,FGGGGGGGGGGGGGGGFEGGGGGGGGGGGGGGGGGGGGGGGGGGGGGGGGGGGGGGGGGGGGGGGGGGGGGGGGGFFGGGGGGGGGGGGGGGGGGGGGGGGGGGGGGGGGGGGGGGGGGGGGGGFGGGGGGGGGGGGGGGGGGGGGGGGGGGGGGGGGGGGGGGGGGGGGGGGGGGGGGGGEGGGGGGGGGGGGGGGGGGGGEGFCFGFGGGGDDGGCEGGFFFFGGGGFF<:GG?FFFGGGGFFGFFFFFFGFFFFFFGG
@M02352:288:000000000-CKWC8:1:1101:21479:9650 1:N:0:ATGCGCAG+TATCCTCT
TACGGAGGGTGCGAGCGTCAATCGGAATTACTGGGCGTAAAGCGCACGCAGGCGGTTTGTTAAGCTAGATGTGAAAGCCCCGAGCTCAACTTGGGATGGTCATTTAGAACTGGCAGACTAGAGTCTTGGAGAGGGGAGTGGAATTCCAGGTGTAGCGGTGAAATGCGTAGATATCTGGAGGAACATCAGTGGCGAAGGCGACTCCCTGGCCAAAGACTGACGCTCATGTGCGAAAGTGTGGGTAGCGAACAGGATTAGATACCCTGGTAGTCCACACCGTAA
+
GGGGGFGGGGGGGGGGGGGGGGGGGGGGGGGGGGGGGGGGGGGGGGGGGGGGGGGGGGGGGGGGGGGGGGGGGGGGGGGGGGGEGFGGGGGGGGGGGDFGGGGGGGGGGGGGGGGGGGGGGGGGGGGGGGGGGGGGGGGGGGGGGGGGGGGGGGGGGGGGGGGGGGGGGGGGGGGGGGGGGGGGGGGGGGGGGGGGGGGGGGGGGGGGGGGGGGGGGGGGGGGGGGGGGGGGGGGFFGGGGGFFBFGGGGFFFFGGFFBFCFGGFFGF<FDFFG?(8:@:GG
@M02352:288:000000000-CKWC8:1:1101:16097:9658 1:N:0:ATGCGCAG+TATCCTCT
TACGGAGGGTCCAAGCGTTATCCGGAATCATTGGGTTTAAAGGGTGCGCAGGCGGTTTATTAAGTCAGTGGTGAAATCTCGGGGCTCAACCTCGAAACTGCCATTGATACTGATAAACTTGAGTTCAGTTGGAGTAGGCGGAATGTGTAGTGTAGCGGTGAAATGCTTAGATATTACACAGAACACCGATAGCGAAGGCAGCTTACTAAACTGATACTGACGCTGAGGCACGAAAGCGTGGGGAGCGAACAGGATTAGATACCCTGGTAGTCCACGCCGTAA
+
GGGGGGGGGGGGGGGGGGGGGGGGGGGGGGGGGGGFGGGGGGGGGGGGGGGGGGGGGGGGGGGGGGGGGGGGGGGGGGGGGGGGGGGGGGGGGGGGGGGGGGGGGGGGGGGGGGGGGGGGGGGGGGGGGGGGGGGGGGGGGGGGGFGGGGGGGGGGGGGGGGGGGGGGGGGGGGGGGGGGGGGGGGGGGGGGGGGGGGFGGGGGGGGGGGGGGGGGGGGGGGGGGGGGG=DGEEGFGGGGGGFFFFGGGGFF??GGFFFFGGGGFFGFFFFFFGFFFFFFGG
@M02352:288:000000000-CKWC8:1:1101:17790:9658 1:N:0:ATGCGCAG+TATCCTCT
TACGGAGGGTGCGAGCGTTACTCGGAATTACTGGGCGTAAAGCGCATGCAGGTGGTTCATTAAGTCAGATGTGAAAGCCCGGGGCTCAACCTCGGAACTGCATTTGAAACTGGTGAACTAGAGTGCTGTAGAGGGGGGTAGAATTTCAGGTGTAGCGGTGAAATGCGTAGAGATCTGAAGGAATACCAGTGGCGAAGGCGGCCCCCTGGACAGACACTGACACTCAGATGCGAAAGCGTGGGGAGCAAACAGGATTAGATACCCTGGTAGTCCACGCCGTAA
+
GGGGGGGGGGGGCGGGGGGG,CFEGGBDGGGGGGGEFGGGGGAF>==F<FGEFFGG7?B??FGGGGGGGGGGGGGGGFGGGGGGGGGGGGGBFGGGGGGGGGGGGGGGGGGG88,8FGGDGGGGGG9FBFGGGGD<<EGEGGGGGCG?:FGGGGGGGGGGGGGGGGGGGGG7FDF@ECFGGGGGGGGGGGGGGGGGGGGGGG8?8EGGGGGGGF>FGGGGGC?FCGGCCFGGGGGFGGGGGGFFFFGGGGFFFFGGBF<FGGGGFFGFDFFFFGFFFFFFGG
@M02352:288:000000000-CKWC8:1:1101:13463:9681 1:N:0:ATGCGCAG+TATCCTCT
TACGGAGGGTCCAAGCGTTATCCGGATTTATTGGGTTTAAAGGGTCCGTAGGCGGGCTTATAAGTCAGAGGTGAAATCCCATCGCTCAACGATGGAACTGCCTTTGATACTGTAGGTCTTGAATATATTTGAAGTAGGCGGAATATGTAGTGTAGCGGTGAAATGCATAGATATTACATAGAATACCGATTGCGAAGGCAGATCACTAACAGTATATTGACGCTGATGAACGAAAGCGTGGGTAGCGAACGGGATTAGATACCCCGGTAGTCCACGCCGTAA
+
GGGGGGGGGGGGGGGGGGGGGGGGGFCGGGGGGGGGGGGGGGGGGGGGGGGGGGGGGGGGGGGGGGGGGGGGGGGGGGGGGGGGGGGGGGGGGGGGGGGGGGGGGGGGGGGGGGGGGGGGGGGGGGGGGGGGGGGGGGGGGGGGGGGGGGGGGGGGGGGGGGGGGGGGGGGGGGGGGGGGGGGGGGGGGGGGGGGGGGGGGGFGGGGGGGGGFFFGGGFGFGGGGGGGGGGGGGGFGGGGGGFFFFGGDGBFFFGGFFFFGGGGFFGF0BFFFGFFFFFFGD
@M02352:288:000000000-CKWC8:1:1101:10198:9709 1:N:0:ATGCGCAG+TATCCTCT
TACGGAGGGGGTTAGCGTTGTTCGGAATTACTGGGCGTAAAGCGTACGTAGGCGGATTAGTAAGTTAGAGGTGAAATCCCAGGGCTCAACCCTGGAACTGCCTTTAATACTGCTAGTCTTGAGTTCGAGAGAGGTGAGTGGAATTCCAAGTGTAGAGGTGAAATTCGTAGATATTTGGAGGAACACCAGTGGCGAAGGCGGCTCACTGGCTCGATACTGACGCTGAGGTACGAAAGTGTGGGGAGCAAACAGGATTAGATACCCTGGTAGTCCACGCCGTAA
+
GGGGGGGGGGGGGGGGGGGGGGGGGGGGGGGGGGGGGGGGGGGGGGGGGGGGGGGGGGGGFGGGGGGGGGGGGGGGGGGGGGGGGGGGGGGGGGGGGGGFGFGGGGGGFFFGDDFGGGGGGFFGGGGGGGGGGGGFFFGGGGFGGGGGGGGGFEEFGGGGGGFDCEGGGGDFFFFCFFGGGGGGGGGGGGGGGGGGGGGGGEEC?FFGCFGGCECFCFGCG>C=C<FFEEGDGGG@CC:CGGFB9>GGC5@FF?GGBF<?GGGGFFF?BF<AFGF:7:33DD
@M02352:288:000000000-CKWC8:1:1101:24239:9715 1:N:0:ATGCGCAG+TATCCTCT
TACGGAGGGGGTTAGCGTTGTTCGGAATTACTGGGCGTAAAGCGTACGTAGGCGGATTGGAAAGTTGGGGGTGAAATCCCAGGGCTCAACCCTGGAACTGCCTCCAAAACTATCAGTCTAGAGTTCGAGAGAGGTGAGTGGAATTCCAAGTGTAGAGGTGAAATTCGTAGATATTTGGAGGAACACCAGTGGCGAAGGCGGCTCACTGGCTCGATACTGACGCTGAGGTACGAAAGTATGGGGAGCAAACAGGATTAGATACCCTGGTAGTCCACACCGTAA
+
GGGGGGGGGGGGGGGGGGGGGGGGGGGGGGGGGGGGGGGGGGGGGGGGGGGGGGGGGGGGGGGGGGGGGGGGGGGGGGGGGGGGGGGGGGGGGGGGGGGGGGGGGGGGGGGGGGGGGGGGGGGGGGGGGGGGGGGGGGGGGGGGGGGGGGGGGGGGGGGGGGGGCFGGGFEFGGFGGGGGGGGGGGGGGGGGGEGGGGGGGGGGGGGGGGGGGGGFEGGGGGGGGGGGGGGGGGGFG7CGGGFB>EGGGGFF??GGF@9FGGG4=FGFAFAD9FFFFFD?GG
@M02352:288:000000000-CKWC8:1:1101:14449:9734 1:N:0:ATGCGCAG+TATCCTCT
TACGGAGGATCCAAGCGTTATCCGGAATCATTGGGTTTAAAGGGTCCGTAGGTGGATAATTAAGTCAGAGGTGAAATCCTGCAGCTCAACTGTAGAATTGCCTTTGATACTGGTTGTCTTGAGTTATTATGAAGTAGTTAGAATATGTAGTGTAGCGGTGAAATGCATAGATATTACATAGAATACCAATTGCGAAGGCAGATTACTAATAATATACTGACACTGATGGACGAAAGCGTGGGGAGCGAACAGGATTAGATACCCTGGTAGTCCACGCCGTAA
+
GGGGGGGGGGGGGGGGGGGGGGGGGFGGGGGGGGGGGGGGGGGGGGGGGGGGFGGGGGGGGGGGGGGGGGGGGGGGGGGGGGGGGGGGGGGGGGGGGGGGGGGGGGGGGGGGGGGGGGGGGDFFFGGGGGGGGGGGGGGGGGGGGGGGGGGGGGGGGGGGGGGGGGGGGGGGGGGGGGGGGGGGGGGGGGGGGGGGGGGGGDGGGGGGGGGGGGGGGGGFGGGGGFGGGGGDGGGFGGGGGGFFFFGGGGFFFFGGFFFFGGGGFFGFF4>BFGFFFFFFGG
@M02352:288:000000000-CKWC8:1:1101:23461:9762 1:N:0:ATGCGCAG+TATCCTCT
TACGGAGGGTCCAAGCGTTATCCGGAATCATTGGGTTTAAAGGGTCCGCAGGCGGTCAATTAAGTCAGAGGTGAAATCCCATCGCTCAACGATGGAACTGCCTTTGATACTGATTGACTTGAGTTATATGGACGTAGATAGAATAAGTAGTGTAGCGGTGAAATGCATAGATATTACTTAGAATACCGATTGCGAAGGCAGTCTACTACGTATATACTGACGCTGAGGGACGAAAGCGTGGGGAGCGAACAGGATTAGATACCCTGGTAGTCCACGCCGTAA
+
GGGGGEGGGGFFCFGGGGGEFDFGGGGGDFGGGGGEGGGGGGFFGEGG>FGGGGGEECGFFGGGGG<F,EFGGGGGGGGGGF?FEGGGGGC+DFGGGGGGGGGD<?ECGGGG,,,FFFGGGFGGGGGAFEGE,8C+D=FFFCFF9><FGGGGGDFGGCFGGGGGFGDFGGGGGGGCDCFCFFGG9FGEGF:=BEEGGGGGGGG9FFGFF8FCFGGGGGFCGGGGDDCGCEFGEGGFCGGGGGFBFFDGDGDFF:GG7FAFGGGGFFGFAFFFFGFFB?>;DC
@M02352:288:000000000-CKWC8:1:1101:16348:9776 1:N:0:ATGCGCAG+TATCCTCT
TACGGAGGGTGCAAGCGTTATCCGGAATCATTGGGTTTAAAGGGTCCGCAGGCGGACTAATAAGTCAGTGGTGAAATCCCATCGCTTAACGATGGAACTGCCATTGAAACTGTTAGTCTTGAATTCGGTCGAAGTGGGCGGAATGTGTCATGTAGCGGTGAAATGCATAGATATGACACAGAACACCGATAGCGAAGGCAGCTCACTAGGCCTGAATTGACGCTCAGGGACGAAAGCGTGGGGAGCGAACAGGATTAGATACCCTGGTAGTCCACGCCGTAA
+
GGGGGGGGGGGGGGGGGGGGGGGGGGGGGGGGGGGGGGGGGGGGGGGGGGGGGGGGGGGFFGGGGGGGGGGGGGGGGGGGGGGGGGGGGGGGGGGGGGGGGGGGGGGGGGGGGGGGGGGGFFGGGGGGGGGGGGGGGGGGGGFGGGGGGGGGGGGGGGGDGGGGGGGGGGGGGGGGGGGGGGGGGGGGGGGGGGGGGGGGGDGGGGGGGGGFGGGGGGGGGGGGGGGGGGGGGGGFGGGGGGFFFFGGDDEFFBGGFFFFGGGGFFGFDFFFFGFFFBFFDC
@M02352:288:000000000-CKWC8:1:1101:8254:9837 1:N:0:ATGCGCAG+TATCCTCT
TACGGAGGGGGTTAGCGTTGTTCGGAATTACTGGGCGTAAAGCGCACGTAGGCGGATTGGAAAGTATGGGGTGAAATCCCAGGGCTCAACCCTGGAACTGCCTCATAAACTATCAGTCTAGAGTTCGAGAGAGGTGAGTGGAATTCCAAGTGTAGAGGTGAAATTCGTAGATATTCGGAGGAACACCAGTGGCGAAGGCGGCTCACTGGCTCGAAACTGACGCTGAGGTGCGAAAGTGTGGGGAGCAAACAGGATTAGATACCCTGGTAGTCCACGCCGTAA
+
GGGGGGGGGGGGGGGGGGGFFFGGGGGGGGGGGGGGGCFGGGGGGGGGGGGGGGGGGGGGGGGGGGGGGGGGGGGGGGGGGGGGGGGGGGGGGGGGGGGGGGGGGGGGGGGGGGGGGGGGGFGGGGGGGGGGGGGGGGGGGGGGGGGGGGGFGCGGGGGGGGFGGGGGGGGGGGGGGGGGGGGGGGGGGGGGGGGGGGGEGGEGGGGGGGFGGGGGGGGGCECCGGGGGGGGGGGFGGGGGGFFFFGGGGFF?FFGBFFFGGGGFFGFAF>AFGF?FFFFDD
@M02352:288:000000000-CKWC8:1:1101:8490:9874 1:N:0:ATGCGCAG+TATCCTCT
TACGGAGGGTGCAAGCGTTGTTCGGATTTATTGGGCGTAAAGCGCGCGCAGGCGGATTAGCAAGTCAGATGTGAAATCTCGGGGCTCAACCTCGAAACTGCGTCTGAAACTGTTAGTCTAGAATCATAGAGGGGGAAGGGGAATTTCACGTGTAGGGGTAAAGTCCGTAGAGATGTGAAGGAACACCGGTGGCGAAGGCGCCTTCCTGGATATGTATTGACGCTGAGGCGCGAAAGCGTGGGGAGCAAACAGGATTAGATACCCTGGTAGTCCACGCCGTAA
+
GGGFGEECGEGGGFGGGBCEGFGGGDEGGGGGGGGGGFEEFGGGGGGGGGGGGGGGGGFGFFGGFGGGGGGFGGGGGGEGFGGEGCGGGFGGGGGGGGGDGEGG7FGGGGGGFFGGGGGGGGDGGGGGGGGGGGGGDGGGGGEGGGGGGGGGFFGGGGGGGG+<<EGGFEGFGGGGGGGGGGFGGGGGGGGGGGGGGGDCEECEGGFGGGGGGGGGGFFGFGDEGGGGGGGGGGGFFGDGGGF69<<7C<>FF?6F?@<=EC8667DFFFFABFFF>FB>DC
@M02352:288:000000000-CKWC8:1:1101:9049:9884 1:N:0:ATGCGCAG+TATCCTCT
TACGGAGGGTGCAAGCGTTAATCGGAATTACTGGGCGTAAAGCGCGCGTAGGCGGCTTGGTCAGTCAGATGTGAAAGCCCCGGGCTCAACCTGGGAATTGCACCTGATACTGCCAAGCTAGAGTACAGAAGAGGGTGGTGGAATTTCCTGTGTAGCGGTGAAATGCGTAGATATAGGAAGGAACATCAGTGGCGAAGGCGGCCACCTGGGTCAACACTGACGCTCATGTACGAAAGCGTGGGGAGCAAACAGGATTAGATACCCTGGTAGTCCACGCCGTAA
+
GGGGGGGGGGGGGGGGGFGGGGGFGGGGGGGGGGGGGFGGGGGGGGGGGGGGGGGGFGGGGGGGGGGGGGGGGGGGGFFGGGGGGGGGGGGGGGGGGGGGGGGGGGGFGGGGGGGGGGGGGGGGGGGGGGGGGGDGGGGGGGGGG;@FGGGGGGGGGGGGGGGGGGGGGGG>CCFGGGGGGGGGGGGGGGGGGGGGGGGGGGEEGGFGGGFGGGGGGGGGGGGCGDCFGGGGGGGFGG:CEGFFFBGGFFFFFFGGFFA?E7FGFFGFFFFFFGFFFFB>GG
@M02352:288:000000000-CKWC8:1:1101:28714:9886 1:N:0:ATGCGCAG+TATCCTCT
TACGGAGGGTGCGAGCGTTAATCGGAATTACTGGGCGTAAAGCGCATGCAGGTGGTTCATTAAGTCAGATGTGAAAGCCCGGGGCTCAACCTCGGAACTGCATTTGAAACTGGTGAACTAGAGTGCTGTAGAGGGGGGTAGAATTTCAGGTGTAGCGGTGAAATGCGTAGAGATCTGAAGGAATACCAGTGGCGAAGGCGGCCCCCTGGACAGACACTGACACTCAGATGCGAAAGCGTGGGGAGCAACCAGGATTAGATACCCTGGTAGTCCACGCCGTAA
+
GGGGGGGGGGGGGGGGGGGGFGGGGGGGFGGGGGGGGGGGGGGGGEEGGGGGEGGFGGGGGGGGGGGGGGGGGGGGGGGGGGGGGGGGGGFGGGCGFFFGGGGGGGGGGGFGGGGGGGGGGGGGGFFGGGGGGGGGGGCCGGGGGGGGGGGGGGGGGGGGGGGGGGGGGGGGGGEGFGFFGGGGGGGGGGGGGGGGGGGDGGGEECGGGGGGGGGGGGGGGGGGGGGDFFFDGGGFGGGGGGFFFFGF*7@FFFGFFFBFGGGGFFGFFFFAFGFBFFFFGG
@M02352:288:000000000-CKWC8:1:1101:25682:9921 1:N:0:ATGCGCAG+TATCCTCT
TACGGAGGATCCAAGCGTTATCCGGAATCATTGGGTTTAAAGGGTCCGTAGGTGGATAATTAAGTCAGAGGTGAAATCTTGCCGCTTAACGGTAAAATTGCCTTTGATACTGGTTGTCTTGAGTTATTATGAAGTGGTTAGAATATGTAGTGTAGCGGTGAAATGCATAGATATTACATAGAATACCAATTGCGAAGGCAGATCACTAATAATATACTGACACTGATGGACGAAAGCGTGGGGAGCGAACAGGATTAGATACCCTGGTAGTCCACGCCGTAA
+
GGGGGGGGGGGGGGGGGGGGGGGGGGGGGGGGGGGGGGGGGGGGG@FGCFGG<FGEGFGGGGGGGGGGFFGGGGGGGGGFGGFFGGCFGGCEFGGGGGGGGGGGGGGGGGGGGGFGGGGGGGGGGGFGGGGGGGGGGDEGGGGGEGGGGFFGGGGGGGGGGGGGGGGGGGGGGGGGGGGGGGGGGGGGGFGGGGGGGGGGGCCFGGGGGGGGGGGGGGGGGGGGGGGGGGGGGGGFGGGGGGFFFFGGGGFFFFGGFFFFGGGGFFGFFFFFFGFFF<FFGG
@M02352:288:000000000-CKWC8:1:1101:11690:9961 1:N:0:ATGCGCAG+TATCCTCT
TACGGAGGGTCCGAGCGTTATCCGGAATCATTGGGTTTAAAGGGTCCGTAGGCGGGCAGCTCAGTCAGTGGTGAAAGTCTGCAGCTCAACTGTAGAATTGCCATTGATACTGGTTGTCTTGAATTATTGTGAAGTATTTAGAATAAGTAGTGTAGCGGTGAAATGCATAGATATTACTTAGAATACCAATTGCGAAGGCAGAGTACTAACAATATATTGACGCTGATGGACGAAAGCGTGGGGAGCGAACAGGATTAGATACCCTGGTAGTCCACGCCGTAA
+
GGGGGGGGGGGGGGGGGGGGGGGGGGGGGGGGGGGGGGGGGGGGGGGGGGGGGGGGGGGGGGGGGGFGGGGGGGGGGGGGGGGGGGGGGGGGGGGGGGGGGGGGGGGGGGFGGGGGGGGGGGGGGGGGGGGGGGGGGGGGGGGGGGGGGGGGGGGFGGGGGGGGGGGGGGGGGGGGGG?FGGGGGGGGGGGGGGGGGGGGGGGGGGGGGGFGGGGGGGGGGGGEEGGGGGGGGGCBGGGGGGFFFFGGGDEF?FGGFFFFGGGGFFG@BF<AFGFFFBE9GG
@M02352:288:000000000-CKWC8:1:1101:20977:9989 1:N:0:ATGCGCAG+TATCCTCT
TACGGAGGGTGCGAGCGTTAATCGGAATTACTGGGCGTAAAGCGCATGAAGGTGGTTCATTAAGTCAGATGTGAAAGCCCGGGGCTCAACCTCGGAACTGCATTTGAAACTGGTGAACTAGAGTGCTGTAGAGGGGGGTAGAATTTCAGGTGTAGCGGTGAAATGCGTAGAGATCTGAAGGAATACCAGTGGCGAAGGCGGCCCCCTGGACAGACACTGACACTCAGATGCGAAAGCGTGGGGAGCAAACAGGATTAGATACCCTGGTAGTCCACGCCGTAA
+
GGGGGGGGGGGGGFGGGGGGGGGGGGGGGGGGGGGGGGGGGGGGGGGGFGGGGGGGGGGGGGGGGGGGGGGGGGGGGGGGGGGGGGGGGGGGGGGGFCGGGGGGGGGGGGGGGGGGGGGGGGGGGGGGGGGGGGGGGGEGGGGGGGGGGGGGGGGGGGGGGGGGGGGGGGGFGGGGGGGGGGGGGGGGFGGGGGGGGGGGGGEGGGGGGGGGGGGGGGGDGGGGGGGCGCGCG:DEGGGGGGFFFFGGFGFFFFGGFFFFGGGGFFGFFFFFFGFBF?FFGD
@M02352:288:000000000-CKWC8:1:1101:11159:9989 1:N:0:ATGCGCAG+TATCCTCT
TACGGAGGGTGCGAGCGTTAATCGGAATTACTGGGCGTAAAGCGCATGCAGGTGGTTCATTAAGTCAGATGTGAAAGCCCGGGGCTCAACCTCGGAACTGCATTTGAAACTGGTGAACTAGAGTGCTGTAGAGGGGGGTAGAATTTCAGGTGTAGCGGTGAAATGCGTAGAGATCTGAAGGAATACCAGTGGCGAAGGCGGCCCCCTGGACAGACACTGACACTCAGATGCGAAAGCGTGGGGAGCAAACAGGATTAGATACCCTGGTAGTCCACACCGTAA
+
GGGGGGCFGGGGGGGGGGGGGGGFGGGGGGGGGGGGGFGGGGGGEGGGGGGGEGGFGGGGGGGGGGGGGGGGFGGGGGGGGGGGGGGGGGGGGGGGFFGGGGGGGGGGGGGGGGGGGGGGGGGGGGGGGGGGGGGGGGGGGGGGGFGGGGGGGGGGGGGGGGGGGGGGGGGGFGCFGGGGGGGGGGGGGGGGGGGGGGGGGGGGGGGGGGGGGGGGGGGGGGGCFFGGGGGGGGDFCGCEGGB:>@GGCGFFF?DFDFFFGGGGFFGF<F>AFGFFFFF?DC
@M02352:288:000000000-CKWC8:1:1101:5725:10014 1:N:0:ATGCGCAG+TATCCTCT
TACGGAGGATCCAAGCGTTATCCGGAATCATTGGGTTTAAAGGGTCCGTAGGCGGGCTTATAAGTCAGAGGTGAAATCCCATCGCTCAACGATGGAACTGCCTTTGATACTGTAGGTCTTGAATATATTTGAAGTAGGCGGAATATGTAGTGTAGCGGTGAAATGCATAGATATTACATAGAATACCAATTGCGAAGGCAGATTACTAATAATATACTGACACTGATGGACGAAAGCGTGGGGAGCGAACAGGATTAGATACCCTGGTAGTCCACGCCGTAA
+
GGGGGGGGGGGGGGGGGGGGGGGGGCEGGGGGGGGGGGGGGGGGGGGGGFEGGGGGGGGGGGF,CFGGGGGGGGGGGGGGGGGGGCGEGGGGGGGGGGGGGGGGGGGGGCFFGGGGGFGGGGGGGGGGGGGGGGGGGCFGGGDGGGGGGGGGGGGGGGGGGGGGGGGGGGGGGGGGGGGGGGGGGGGGGGFGGGGGGGGGGGGGGGGGGFGGGGGGGGGGGGGGFGGGGGGDCEDEGGDGGGFFFFGGGGFF<FF>>?FFGGGGFFGFFFFFFGFFFFFFGG
@M02352:288:000000000-CKWC8:1:1101:5248:10040 1:N:0:ATGCGCAG+TATCCTCT
TACGGAGGGTCCAAGCGTTATCCGGAATCATTGGGCTTAAAGGGTGCGCAGGCGGTTTATTAAGTCAGTGGTGAAATCTCGAGGCTCAACCTCGAAACTGCCATTGATACTGGTTGACTTGAGTTATACGGAAGTGGATAGAATGTGTAGTGTAGCGGTGAAATGCATAGATATTACACAGAATACCGATTGCGAAGGCAGTCCACTACGTATATACTGACGCTCATGGACGAAAGCGTGGGGAGCGAACAGGATTAGATACCCTGGTAGTCCACGCCGTAA
+
G<@@FCC:78EFDCFFGGC@CFC:F,7CEAFFFFG,96CCEFEGFFEGGGGCEDG>F:E<EFFG?FEFEGFEGGGGG9AAFDF77?EFGFF8,88ACFDCDFGGGCGGGEAB<FF7BBFFGFG<FFGF@=FE@>7@A<,@DF<<DEGGCFGGGFFGGGGGGGFGCFFCFG7C@EGCFFFGGFGCFFFGGGGGGGGGEGGGCGG<CCGGGGGGGG9EGG9A<*>;CC7CFGFDEGDEGC9;EGF03@DGE5>F6:7FDFBFGGFG?5<@2@2>FCFBF654DC
@M02352:288:000000000-CKWC8:1:1101:6549:10057 1:N:0:ATGCGCAG+TATCCTCT
TACGGAGGGTCCAAGCGTTATCCGGATTTATTGGGTTTAAAGGGTCCGTAGGCGGGCTTATAAGTCAGAGGTGAAATCCCATCGCTCAACGATGGAACTGCCTTTGATACTGTAGGTCTTGAATATATTTGAAGTAGGCGGAATATGTAGTGTAGCGGTGAAATGCATAGATATTACATAGAACACCAATTGCGAAGGCAGCTTACTAAGATATTATTGACGCTGATGGACGAAAGCGTGGGTAGCGAACGGGATTAGATACCCCGGTAGTCCACGCCGTAA
+
GGGGGGGGGGGGGGGGGGGGGGGGGGDGGGGGGGGGGGGGGGGGGGGGGGGGGGGGGGGGGGGGGGGGGGGGGGGGGGGGGGGGGFGGGGGGGGGGGGGGGGGGGGGGGGGGGGGGGGGGGGGGGGGGGGGGGGGGGGGGGDGGGGGGGGGGGGGGGGGGGGGGGGGGGGGGGGGFGGGGFGGGGGGGGGGGGGGGGGGGGGGGGGGGGGGGGGGDCGGGGGGGGDFGGGGGGGGFGGGGGGFFFFGGGGFFFFGG?FFFGGG7@EGF9DFFFGFFBFFFGG
@M02352:288:000000000-CKWC8:1:1101:13225:10083 1:N:0:ATGCGCAG+TATCCTCT
TACGGAGGGTGCAAGCGTTATCCGGAATCATTGGGTTTAAAGGGTCCGTAGGCGGGCTAATAAGTCAGTGGTGAAATGCAGGGGCTTAACTCCGGCACTGCCATTGATACTGTTAGTCTTGAATTATTGTGAAGTGGTTAGAATATGTAGTGTAGCGGTGAAATGCTTAGATATTACATAGAATACCAATTGCGAAGGCAGATCACTAACAATATATTGACGCTGATGGACGAAAGCGTGGGTAGCGAACAGGATTAGATACCCTGGTAGTCCACGCCGTAA
+
GGGGGEGGGGGGGGGGGGGGGGGGGDGGGGGFGGGFF@EFGGGGGGGGGGGGGGGGGGGGGFFGGGGGGGGFGGGGGGGGGGGGGGFFGGGGGGGGFGGGGGGGGGGGGGGGGGGGFGGGGGGGGGGGGGGGGGGGGFGGGGFGGGGGGGGGGGGGGGEGGGGGGGGGGGGGGGGGGGFGFGGGGGGFGGGGGGGGGGGGGGGGGGGGGGGEFFFGCCGGGGGGGGGGGGGGGGGFGGGGGGFFFFGGGGFFFBGGFFFFGFGGFFGFFF>>FF?BFFF9GD
@M02352:288:000000000-CKWC8:1:1101:25370:10098 1:N:0:ATGCGCAG+TATCCTCT
TACGGAGGGGGTTAGCGTTGTTCGGAATTACTGGGCGTAAAGCGTACGTAGGCGGATCAGAAAGTAGGGGGTGAAATCCCGAGGCTCAACCTCGGAACTGCCTCCTAAACTCCTGGTCTTGAGTTCGAGAGAGGTGAGTGGAATTCCAAGTGTAGAGGTGAAATTCGTAGATATTCGGAGGAACACCAGTGGCGAAGGCGGCTCACTGGCTCGATACTGACGCTGAGGTGCGAAAGCGTGGGGAGCAAACAGGATTAGATACCCTGGTAGTCCACGCCGTAA
+
GGCDGCEGGGGFGFGGGCFGGFFEGDGGGGGGGGGGGFEEFGGGGGGGFGGGGGGGGGGGGGGGGGGGGGGGGGGGGGGGGGGGGGGGGGGGGGGGGGGGGGGGGGGGGGFGFGGGGGGGGGGFGGGGGGGGGGGGGGGGGGGGGGGGGGCFGGGGGGGGGGGGGGGGGGGGGGFGGGGGGGGGFGGGGGGGGGGGGGGGGGGGFGGGGGGGGGGGGGGGGGDEDGGGGGGGGGGFGGGEGGEFF@GGGGFF??<F?@AFGGGD?FF@>FFFF>FBFFF09<
@M02352:288:000000000-CKWC8:1:1101:18088:10123 1:N:0:ATGCGCAG+TATCCTCT
TACGGAGGATCCAAGCGTTATCCGGAATCATTGGGTTTAAAGGGTCCGTAGGTTGATAATTAAGTCAGAGGTGAAAGTTTGCCGCTTAACGGTAAAATTGCCTTTGATACTGTTGACCTTGAATTACTGTGAAGTGGTTAGAATATGTAGTGTAGCGGTGAAATGCTTAGAGATTACATAGAATACCGATTGCGAAGGCAGATCACTAACAATATATTGACGCTGATGGACGAAAGCGTAGGTAGCGAACAGGATTAGATACCCTGGTAGTCTACGCCGTAA
+
GGGGGGGGGGGGGGGGGGGGGGGGGGGGGGGGGGGGGGGGGGGGGGGGGGGGGGGGGGGGGGGGGGGGGGGGGGGGGGGGGGGGGGGGGGFGGGGGGGGGGGGGGGGGGGGGGGGGGGGGGGGGGGGGGGGGGGGGGGGGGGGGGGGGGGGGGGGGGGGGGGGGGGGGGGGGGGGGGGGGGGGGGGGGGGGGGGGEGGGGGGGGGGGGGGGGFGGGGGGGGGGGGGGGGGGGGGGFGGDGGGFFFFGGGGFFFFGGFFFFGGGGFFGFFF>>FFFB1>FBGG
@M02352:288:000000000-CKWC8:1:1101:27072:10124 1:N:0:ATGCGCAG+TATCCTCT
TACGGAGGATCCAAGCGTTATCCGGAATCATTGGGTTTAAAGGGTCCGTAGGTGGATGATTAAGTCAGAGGTGAAATCCTGCAGCTCAACTGTAGAATTGCCTTTGATACTGGTTATCTTGAGTTATTATGAAGTAGTTAGAATATGTAGTGTAGCGGTGAAATGCTTAGAGATTACATAGAATACCGATTGCGAAGGCAGATCACTAACAGTATATTGACGCTGATGAACGAAAGCGTGGGTAGCGAACGGGATTAGATACCCCGGTAGTCCACGCCGTAA
+
GGGGGGGGGGEGGGGGGGGGGGGGGDGGGGGGGGGCFGGCFGFGFGGGGGGEGGGFGGGFFFFGGGGGGGGGGGGGGGGGGFGGGCGGGGGCGGGGGGGGGGGGFEGFGGGGGGCGGGGGGGGGGGGGGGGGGGGGGGGGGGGGGGGGGGGGGGGGGGGGGGGGGGGGGFG9DFGGGGGGGGGGG:FEGEGFGGGGGGGGGGGGGGGGFGFGCFFGGG@FG5EEGGFDFEFFGGGFGGGGGGBE@FDDGG>>?FGGFFFFGCFGFBGFBEADFGF:>?D>GG
@M02352:288:000000000-CKWC8:1:1101:7276:10133 1:N:0:ATGCGCAG+TATCCTCT
TACGGAGGATCCAAGCGTTATCCGGAATCATTGGGTTTAAAGGGTCCGTAGGTGGATGATTAAGTCAGAGGTGAAATCCTGCAGCTCAACTGTAGAATTGCCTTTGATACTGGTTGTCTTGAGTTATTATGAAGTAGTTAGAATATGTAGTGTAGCGGTGAAATGCATAGATATTACATAGAATACCAATTGCGAAGGCAGATTACTAATAATATACTGACACTGATGGACGAAAGCGTGGGGAGCGAACAGGATTAGATACCCTGGTAGTCCACGCCGTAA
+
GGGGGGGGGGFGGGGGGGGGGGGGGGGGGGGGGGGGGGGGGGGGGGGGGGGGEFGGGGGGGGGGGGGGGGGGGGGGGGGGGGGGGGGGGGGGGGGGGGGGGGGGGGGGGGGGGGGGGGGGGGGGGGGGGGGGFGGGGGGGGGGGGGGGGGGGGGGGFGGGGGGGGGGGGGGGGGGGGGGGGGGGGGGGGGGGGGGGGGGGGGGGGGGGGGGGGGGGGGGGGGGGGGGGGGGGGGGFGGGGGGFFFEGGGGFFFFGG?FFFGGGFFFGFFFFFFFFFF:BBG>
@M02352:288:000000000-CKWC8:1:1101:4375:10137 1:N:0:ATGCGCAG+TATCCTCT
TACGGAGGGTCCAAGCGTTATCCGGAATCATTGGGTTTAAAGGGTGCGCAGGCGGTTTATTAAGTCAGTGGTGAAATCTCGAGGCTCAACCTCGAAACTGCCATTGATACTGATAAACTTGAGTTCAGTTGGAGTAGGCGGAATGTGTAGTGTAGCGGTGAAATGCTTAGATATTACACAGAACACCGATAGCGAAGGCAGCTTACTAAACTGATACTGACGCTGAGGCACGAAAGCGTGGGGAGCGAACAGGATTAGATACCCTGGTAGTCCACGCCGTAA
+
GGGGGGGGGGGGGGGGGGGGGGGGGGGGGGGGGGGGGGGDFGGGGGGGGGGGGGGCGGGGGGGGGGGGGGGGGGGGGGGGGGGGGGGGGGGGGGGGGGGGGFGGGGGGGGGGGGGGGGGFGGGGGGGGGGGGGGGGGGGGGGGGGGGGGGGGGGGGGGGGGGGGGGGGGGGGGGGGGGGGGGGGGGGEGGGGGGGGGGGGGGGGGGGGGGGGGGGGGGGGGGGGGGGGGGGGGGGFGGGGGGFFFFGGEGFFFFGG?FFFGGFFFFGFFFF9FGFBB::>GG
@M02352:288:000000000-CKWC8:1:1101:12313:10147 1:N:0:ATGCGCAG+TATCCTCT
TACGGAGGATCCAAGCGTTATCCGGAATCATTGGGTTTAAAGGGTCCGTAGGTGGATAATTAAGTCAGAGGTGAAATCCTGCAGCTCAACTGTAGAATTGCCTTTGATACTGGTTATCTTGAGTCGTTGTGAAGTGGTTAGAATATGTAGTGTAGCGGTGAAATGCATAGATATTACATAGAATACCAATTGCGAAGGCAGATCACTAACAACGTACTGACACTGATGGACGAAAGCGTGGGGAGCGAACAGGATTAGATACCCTGGTAGTCCACGCCGTAA
+
GGGGGGGGGGGGGGGGGGGGGGGGGGGGGGGGGGGFGGGGGGGGGGGGGGGGGGGGGGGFGGGGGGGGGGGGGGGGGGGGGGGGGGGGGGGGGGGGGGGGGGGGGGGGGGGGGGGGGGGGGGGGGGGGGGGGGGGGGGGGGGGGGFGGGGGGGGGGGGGGGGGGGGGGGGGGGGGGGGGGGGGGGGGEDFFGGGGGGGGGGGGGGGGGGGFFGGGGGGGGGGGGGGGGGGGGGGGFGGDGGGFFFFGGGGFFFFGFFFFFGFGGFFGFFFFFFGFFFFFFGG
@M02352:288:000000000-CKWC8:1:1101:9541:10148 1:N:0:ATGCGCAG+TATCCTCT
TACGGAGGGTCCGAGCGTTATCCGGAATCATTGGGTTTAAAGGGTCCGCAGGCAGTCAATTAAGTCAGAGGTGAAATCCCATCGCTCAACGATGGAACTGCCTTTGATACTGATTGACTTGAGTTATATGGAAGTAGATAGAATAAGTAGTGTAGCGGTGAAATGCATAGATATTACTTAGAATACCGATTGCGAAGGCAGTCTACTACGTATATACTGACGCTGAGGGACGAAAGCGTGGGGAGCGAACAGGATTAGATACCCTGGTAGTCCACGCCGTAA
+
GGGGEGGG+FEFGDGGGGGEGGGGEC@G9FAFGGFGCFGCCFGGGGGGGGGEE<FCFFF<9FFGGGGG<=FGGGGFFG8?<F<FGGGFEFE<F7FFAFFEFF@FGDF9FG9DFGGF,EFGG9FGGGGCGGGGGGGGGFF9FGCFCCCFEFFFFGCFGGGGGGGGGGCEFFGGGGGC@>DGGGF<FGGGGEFFGGDECEGGGFGGFGGGGG09CEFCFGFGGGGGGDGG57DGGGGFGGGGGGFFFFDDGGFFBFFGBFFFGGFGFFGFB?A<?FF:>(8;DC
@M02352:288:000000000-CKWC8:1:1101:8345:10149 1:N:0:ATGCGCAG+TATCCTCT
TACGGAGGGGGTTAGCGTTGTTCGGAATTACTGGGCGTAAAGCGCACGTAGGCGGATCAGAAAGTATAGGGTGAAATCCCAGGGCTCAACCCTGGAACTGCCTTATAAACTCCTGGTCTTGAGTTCGAGAGAGGTGAGTGGAATTCCAAGTGTAGAGGTGAAATTCGTAGATATTTGGAGGAACACCAGTGGCGAAGGCGGCTCACTGGCTCGATACTGACGCTGAGGTGCGAAAGTGTGGGGAGCAAACAGGATTAGATACCCTGGTAGTCCACACCGTAA
+
GGGGGGGGGDG@@FGGGGGGGFGGGGDGGGFGGGGGGGGGGGGGEEGGGGGGGGGGF=FGGFGGGCFFFGGGGGGGGCFEFFFGGGGGGGGGEGCFGGFAFFGGGFGGGGDF<FGFFCGFGDGFDCBFFFGGGC>>::@FFG:F<DCCGGEFFEB@FGGGGGF?D<C?=E57=,>4CCGGGGFC:FFGGGGFEGGGGCCGC=EECFFGFEGG8E@5:CFCF8CCECFFC=CDGGD32<:FGGF<>DGGFGFF:6DF??289CG<6@F9<FA>4*05,3>1DG
@M02352:288:000000000-CKWC8:1:1101:14119:10163 1:N:0:ATGCGCAG+TATCCTCT
TACGGAGGATCCAAGCGTTATCCGGAATCATTGGGTTTAAAGGGTCCGTAGGTGGATAATTAAGTCAGAGGTGAAATCTTGCCGCTTAACGGTAAAATTGCCTTTGATACTGGTTGTCTTGAGTTATTATGAAGTGGTTAGAATATGTAGTGTAGCGGTGAAATGCATAGATATTACATAGAATACCAATTGCGAAGGCAGATCACTAATAATATACTGACACTGATGGACGAAAGCGTGGGGAGCGAACAGGATTAGATACCCTGGTAGTCCACGCCGTAA
+
GGGGGGGGGGGGGGGGGGGGGGGGGGGGGGGGGGGFGGGGGGGGGGGGGGGGFFGGGGGGGGGGGGGGGGGGGGGGGGGGGGGGGGGGGGGGGGGGGGGGGGGGGGGGGGGGGGGGGGGGGGGGGGGGGGGGGGGGGGGGGGGGGGGGGGGGGGGGGGGGGGGGGGGGGGGGGGGGGGGGGGGFGGGFFGGGGGGGGGGGGGFGGGGGGGGGGGGGGGGGGGGGGGGGGGGGGGGFGGGGGGFFFFGGGGFFFFGGFFFFGGGGFFGFFFFFFGFFFFFFGG
@M02352:288:000000000-CKWC8:1:1101:12658:10193 1:N:0:ATGCGCAG+TATCCTCT
TACGGAGGATCCAAGCGTTATCCGGAATCATTGGGTTTAAAGGGTCCGTAGGTGGATAATTAAGTCAGAGGTGAAAGTCTGCAGCTCAACTGTAGAATTGCCTTTGATACTGGTTATCTTGAATTATTGTGAAGTGGTTAGAATATGTAGTGTAGCGGTGAAATGCATAGATATTACATAGAATACCAATTGCGAAGGCAGATCACTAACAATATATTGACACTGATGGACGAAAGCGTGGGGAGCGAACAGGATTAGATACCCTGGTAGTCCACGCCGTAA
+
GGGG@FGGC<CFFGGGGGGEFGGGGG:FGG<FGGGG:FGGGGGGG?FGGGGDCFGDFGG9CFGGFGGGCFGGGGGGGCFFGGFGGDFFGGGEGAFFG<FGGGGGGGCFFGGGFFGEAGGGGF@FFEEEFFFFCFAFFABFFGGGDFEGFGGGGGGGGGGGGGGGGGFGGGGGGGGGFFFFGGGFGGGGFAEEGGGGGGGCE5>>FDGCCFG?9;;EFGDGGGGGGGCGF?FGGGGFGGGGGGFFFFGGGGFFFFGGBFBFGGGGFFGFFFFFFGFFFFFFGD
@M02352:288:000000000-CKWC8:1:1101:8254:10205 1:N:0:ATGCGCAG+TATCCTCT
TACGGAGGGGGTTAGCGTTGTTCGGAATTACTGGGCGTAAAGCGTACGTAGGCGGATTGGAAAGTTGGGGGTGAAATCCCAGGGCTCAACCCTGGAACTGCCTCCAAAACTATCAGTCTAGAGTTCGAGAGAGGTGAGTGGAATTCCAAGTGTAGAGGTGAAATTCGTAGATATTTGGAGGAACACCAGTGGCGAAGGCGGCTCACTGGCTCGATACTGACGCTGAGGTACGAAAGTGTGGGGAGCAAACAGGATTAGATACCCTGGTAGTCCACACCGTAA
+
GGGFCFGG+@F@F@FGGGGGG<FGGD7FGGGGGGGFGGGEFGGG==4C9FGCFGGC@FGG?EFFGAECDCGGEGGGFFFGGCFGGFGGGGDF=FGGGGGGGGGGGGFFGGGCFFFEFFG9FFGGFFECGGGGGGGFE:F9FGGGGFE9CCFEGFG;CAFGGGGECGGGFFEGGGEBGGFCBFFGEGGGGGGGGGGGGGGGGG5A@CGGGGFFG>;8EGGGGGDEGCFGGGFDCGCE::><5CB6>FGDGG@F:BGG?FAFGGFGFFGFFFFFFGFBF1>8FC
@M02352:288:000000000-CKWC8:1:1101:27329:10230 1:N:0:ATGCGCAG+TATCCTCT
TACGGAGGGTGCAAGCGTTAATCGGAATTACTGGGCGTAAAGCGCGCGTAGGCGGTTATTTAAGTCAGATGTGAAAGCCCTGGGCTCAACCTAGGAACTGCACCTGATACTGGATAACTAGAGTACAGAAGAGGGTGGTGGAATTTCCTGTGTAGCGGTGAAATGCGTAGATATAGGAAGGAACATCAGTGGCGAAGGCGGCCACATGGTCTGATACTGACGCTGAGGTGCGAAAGCGTGGGGAGCAAACAGGATTAGATACCCTGGTAGTCCACACCGTAA
+
GCE@C@@@E@BFGDFCB68C<FFFG@FGGGGED<FGD@C@CFGGGG:FCFGCFEGGEGGGGGGFGGGGGGGCFGGGGGGGGGG?,:FFGFFFGGGEFGCF>DFGGDFFGGGGFFFFG<FFGFGCGGGFEGGCGFGGGGGGGGGGCFFFGC>:F@FCFGCFGGG;FFGEDGG<EEFGGGGGGGG7C:FFGGGGGGGGE5CEEEECG*<9CFGCFFGE?EGGFG5CC)*:67CCE5DEGGGGG=D09BDFGGFFBF<FBF<FGG6C47CFFFFFFFFFF1BFGG
@M02352:288:000000000-CKWC8:1:1101:16400:10244 1:N:0:ATGCGCAG+TATCCTCT
TACGGAGGGTCCAAGCGTTATCCGGAATCATTGGGTTTAAAGGGTGCGCAGGCGGTTTATTAAGTCAGTGGTGAAATCTCGGGGCTCAACCTCGAAACTGCCATTGATACTGATAAACTTGAGTTCAGTTGGAGTAGGCGGAATGTGTAGTGTAGCGGTGAAATGCTTAGATATTACACAGAACACCGATAGCGAAGGCAGCTTACTAAACTGATACTGACGCTGAGGCACGAAAGCGTGGGGAGCGAACAGGATTAGATACCCTGGTAGTCCACGCCGTAA
+
GGGFFGGEGGGGC@FGGFEGGGFFGCBF@EFE<CFCFGGAEFFGFF,FFGGDGGGF=FFGGDFFGGGG?FGFFGFGGFFGDFGGGDF=FFFFGGCEFGFCCF8AB??5,<FFBFF,EFGC=<F33CAF=FE7DCF<FFF@FGGGCGGGFF7>2>D@<BC:*C;C,2@,=6=;CF,BEBC:8FF7FGGGGGE8B:BEEGGGE589F?C9CC*<+<9:9CF?EG5CGD58*:C<:=DEGGG>5C>?>@C3777FB0*:8?>??:09?>G)41-5@7??>053CD
@M02352:288:000000000-CKWC8:1:1101:8165:10244 1:N:0:ATGCGCAG+TATCCTCT
TACGGAGGGTCCAAGCGTTATCCGGAATCATTGGGTTTAAAGGGTGCGCAGGCGGTTTATTAAGTCAGTGGTGAAATCTCGAGGCTCAACCTCGAAACTGCCATTGATACTGATAAACTTGAGTTCAGTTGGAGTAGGCGGAATGTGTAGTGTAGCGGTGAAATGCTTAGATATTACACAGAACACCGATAGCGAAGGCAGCTTACTAAACTGATACTGACGCTGAGGCACGAAAGCGTGGGGAGCGAACAGGATTAGATACCCTGGTAGTCCACGCCGTAA
+
GGGGGGGGGGGGGGGGGGGGGGGGGGGGGGGGGGGGGGGGGGGGGGGGGGGGGGGGGGGGGGGGGGGGGGGGGGGGGGGGGGGGGGGGGGGGGGGGGGGGGGGGGGGGGGGGGGGGGGGGGGGGGGGGGGGGGGGGGGGGGGGGGGGGGGGGGGGGGGGGGGGGGGGGGGGGGGGGGGGGGGGGGGGGGGGGGGGGDGGGGGGGGGGGGGGGGGGGGGGGGDGGGGGGGGGGGGGFGGGGGGFFFEGGGGFFFFGGFFFFGGGGFFGFDFAFFGFFFFFFGD
@M02352:288:000000000-CKWC8:1:1101:3607:10248 1:N:0:ATGCGCAG+TATCCTCT
TACGGAGGGTGCAAGCGTTATCCGGAATCATTGGGTTTAAAGGGTCCGTAGGCGGACTAATAAGTCAGAGGTGAAATCCCGCAGCTCAACTGTGGAACTGCCTTTGAAACTGTTAGTCTTGAGTTATTGTGAAGTGGTTAGAATATGTAGTGTAGCGGTGAAATGCATAGATATTACATAGAATACCAATTGCGAAGGCAGATTACTAATAATATACTGACACTGATGGACGAAAGCGTGGGGAGCGAACAGGATTAGATACCCCGGTAGTCCACGCCGTAA
+
GGGGGGGGGGGGGGGGGGGGGGGGGGGGGGGGGGGGGGGGGGGGGGGGGGGGGGGGGGGGGGGGGGGGGGGGGGGGGGGGGGGGGGGGGGGGGGGGGGGGGGGGGGGGGGGGGGGGGGGGGGGGGGGGGGGGGGGGGGGGGGGGGGGGGGGGGGGGGGGGGGGGGGGGGGGGGGGGGGGGGGGGGGGGGGGCGEGGGGGGGGGGGGGGGGGGGGGGGGGGGGGGGGGGGGGGGGGFGGGGGGFFFFGGGGFFFFGGFFFFGGGGFFDD>DFFFGFFF?E>GG
@M02352:288:000000000-CKWC8:1:1101:19627:10267 1:N:0:ATGCGCAG+TATCCTCT
TACGGAGGGGGTTAGCGTTGTTCGGAATTACTGGGCGTAAAGCGTACGTAGGCGGATTGGAAAGTTGGGGGTGAAATCCCAGGGCTCAACCCTGGAACTGCCTCCAAAACTATCAGTCTAGAGTTCGAGAGAGGTGAGTGGAATTCCAAGTGTAGAGGTGAAATTCGTAGATATTTGGAGGAACACCAGTGGCGAAGGCGGCTCACTGGCTCGATACTGACGCTGAGGTACGAAAGTGTGGGGAGCAAACAGGATTAGATACCCTGGTAGTCCACACCGTAA
+
GGGGGCFGGGGGGGGGGGGGGGGGGGGGGGGGGGGGGGGGGGGGFFGGGGGGGGGGGEFGGGGGGFFFGGGGGGGGGGGGGGGGGGGGGGGGGGGGGGGGGGGFCDGGGGGGGGFGGGGAFEGDGG@DGGGGGGGGGGGGGGFGGGGGGGGGGGGGGGGGGGGGGGGGFGGFGGGGGFGGGGGGGGGGGGGGGGGGGGGGGGGGGGGFFGGFGEGGGFCGGGGEC<GGFGGGEFGFGGGGGGFFFFGGGGFF?:<F>?ABGGGG6FG:AFFFFGFFF:D?FD
@M02352:288:000000000-CKWC8:1:1101:12507:10295 1:N:0:ATGCGCAG+TATCCTCT
TACGGAGGGTCCAAGCGTTATCCGGATTTATTGGGTTTAAAGGGTCCGTAGGCGGGCTTATAAGTCAGAGGTGAAATCCCATCGCTCAACGATGGAACTGCCTTTGATACTGTAGGTCTTGAATATATTTGAAGTAGGCGGAATATGTAGTGTAGCGGTGAAATGCATAGATATTACATAGAACACCAATTGCGAAGGCAGCTTACTAAGATATTATTGACGCTGATGGACGAAAGCGTGGGTAGCGAACGGGATTAGATACCCCGGTAGTCCACGCCGTAA
+
GGGGGGGGGGFGGGGCEGGGGGGGGGFFFGFGGGG@@FGGGGGGGGGGGGGGGGGG>FFGGGGGGGGGA9FGGGGGGG8EDEBFGGGGGGG7DBEGGFFGGFFGFGGGFGGGG<CFFFGGGGAFGGGFGAFFAFGGG<CFGGGG@FBDGGGGGGGGGGGGGGGGGGEGGGGGGGGFCGFGGGGGGGGGGGCGGGGGGGGGGGGGGGGFFGCFCGGGGGCGGGGGGGFGGGGGGGGFGG9EGGEABFCGGGFFFFGGFF<FGGFGFFGFFFFFFFFFFFFFGG
@M02352:288:000000000-CKWC8:1:1101:14996:10329 1:N:0:ATGCGCAG+TATCCTCT
TACGGAGGGTGCAAGCGTTATCCGGAATCATTGGGTTTAAAGGGTCCGTAGGCGGACTAATAAGTCAGAGGTGAAATCCCGCAGCTCAACTGTGGAACTGCCTTTGAAACTGTTAGTCTTGAGTTATTGTGAAGTGGTTAGAATATGTAGTGTAGCGGTGAAATGCTTAGAGATTACATGGAATACCGATTGCGAAGGCAGATCACTAATAATGTATTGACACTGATGGACGAAAGCGTGGGGAGCGAACAGGATTAGATACCCTGGTAGTCCACGCCGTAA
+
GFGGGEGGGGGGGEGGGGGGGGGGGCGGFGGGGGGGGGGGGGGGDFFGGDGGGGGGGGGGGGGGGGGGGGGGGGGGGGFFGGECGCGFGGGGGGGGGGGGGGGGGGGGGGGGGFGGGGGGGAFFFEGGGGGGGGGGGGFGGGFGGGGGGGGGGGGGGEGGFGGGGGGGGGGGGGFGGGCGGGGGGGGGGGGFGGGGGGGGGFGGDDFCGDDGGGGGGGGFGGGGGGGFFFGGGGGFGGGGGGF?;>CDCDBFF<FG<FDFGGGGFFGFFBDFFGFBFFFFGG
@M02352:288:000000000-CKWC8:1:1101:11230:10341 1:N:0:ATGCGCAG+TATCCTCT
TACGGAGGGGGTTAGCGTTGTTCGGAATTACTGGGCGTAAAGCGCACGTAGGCGGATCAGAAAGTATAGGGTGAAATCCCAGGGCTCAACCCTGGAACTGCCTTGTAAACTCCTGGTCTTGAGTTCGAGAGAGGTGAGTGGAATTCCGAGTGTAGAGGTGAAATTCGTAGATATTCGGAGGAACACCAGTGGCGAAGGCGGCTCACTGGCTCGATACTGACGCTGAGGTGCGAAAGTGTGGGGAGCAAACAGGATTAGATACCCTGGTAGTCCACACCGTAA
+
GGGGGFGGGGGGGGGGGGFGGGGGGGGGGGGGGGGGGGGGGGGGGGGGGGGGGFGGGGGGGGGGGGGGGGGGGGGGGGGGGGGGGGGGGGGGGGGGGGGGGGGGGGGGGGGGGGGGGGGGGGGGGGGGGGGGGGGGGGGGGGGGGGGGGGGGGGGGGGGGGGGGGGGGGGGGGGGGGGGGGGGGGGGGGGGGGGGGGGGGGGGGGGGGGGGGGGGGDGGGGGGGGGGGGFGGGGGFGFCFGGF?>FGGGGFFFFFGFFDFGGGGFFGFFFFFFGFFFFFBGG
@M02352:288:000000000-CKWC8:1:1101:15006:10345 1:N:0:CTGCGCAG+TATCCTCT
TACGGAGGGTGCAAGCGTTATCCGGAATCATTGGGTTTAAAGGGTCCGTAGGCGGACTAATAAGTCAGAGGTGAAATCCCGCAGCTCAACTGTGGAACTGCCTTTGAAACTGTTAGTCTTGAGTTATTGTGAAGTGGTTAGAATATGTAGTGTAGCGGTGAAATGCTTAGAGATTACATGGAATACCGATTGCGAAGGCAGCTCACTAATCATGTATTGACACTGATGGACGAAAGCGTGGGGAGCGAACAGGATTAGATACCCTGGTAGTCCACACCGTAA
+
GGGGDFBF@FCGEGGGGGGGGGGGGG@FEFGGGGGGGGGGGGGGD,FGGGGGDGGGGECFFGGGGGGGCDGGGGGGG<<EFG7FGGGGGGCFG<=FGFGGGDBFGGG,FGGGE<,DFGGGG@DGC??<<3EF=FGGGFG9FGFG37FFCCDGGGFGGGGGGGGGGGCGGGG,DFFGGC;,?FFF,@FGEGGGGGGGGGGGG5EGGGG++5*+++5B9FFEGGGGGGGG6*;<EEGFFEGGGG3107)/:DE??<GGF?AFGGGGFFGF49AAFGF(4(7<F9
@M02352:288:000000000-CKWC8:1:1101:10902:10364 1:N:0:ATGCGCAG+TATCCTCT
TACGGAGGGGGTTAGCGTTGTTCGGAATTACTGGGCGTAAAGCGCACGTAGGCGGATCAGAAAGTATGGGGTGAAATCCCAGGGCTCAACCCTGGAACTGCCTCATAAACTCCTGGTCTTGAGTTCGAGAGAGGTGAGTGGAATTCCGAGTGTAGAGGTGAAATTCGTAGATATTCGGAGGAACACCAGTGGCGAAGGCGGCTCACTGGCTCGATACTGACGCTGAGGTACGAAAGTGTGGGGAGCAAACAGGATTAGATACCCTGGTAGTCCACACCGTAA
+
GGGGGGGGGGGGGGGGGGGGGGGGGGGGGGGGGGGGGGGGGGGGGGGGGGGGGGGGGGGGGGGGGGGGGGGGGGGGGGGGGGGGGGGGGGGGGGGGGGGGGGGGFGGGGGGGGGGGGGGGGGGGGGGGGGGGGGGGGGGGGGGGGGGGGGGGGGGGGGGGGGGGGGGGGGGGGGGGGGGGGGGGGGGGGGGGGGGGGGGGGGGGGGGGGGGGGGGGGGGGGGGGGGGGGGGGGGGFGGGGGGFFFFGGGGFFFFGGFFFFGFGGFFGFAFFFFGFFFFF:DG
@M02352:288:000000000-CKWC8:1:1101:26940:10377 1:N:0:ATGCGCAG+TATCCTCT
TACGGAGGGGGTTAGCGTTGTTCGGAATTACTGGGCGTAAAGCGCGCGTAGGCGGATTAGTAAGTTATGGGTGAAATCCCAGGGCTCAACCCTGGAACTGCGTCCGAAACTATCAGTCTAGAATCTTGGAGAGGGTTGGGGAATTTCACGTGTAGGGGTAAAATCCGTAGAGATGTGAAGGAACACCAGTGGCGAAGGCGCCGACCTGGACAAGTATTGACGCTGAGGCGCGAAAGCGTGGGGAGCAAACAGGATTAGATACCCTGGTAGTCCACGCCGTAA
+
GGGGGGGGGGGGGGGGGGGGGGGGGGGGGGGGGGGGGGGGGGGGGGGGGGGGGGGGGGGGGGGGGGGGGGGGGGGGGGGGGGGGGGGGGGGGGGGGGGGGGGGEGGGGGGGGGGGGGGGGGGGGGGGGGGGGGGGGGGGGGGGGGGGGGGGGGGGGGGGGGGGGGGGGGGGGGGGGFGGGGGGGGGGGGGGGGGGGGGGGGGGGGGGGGGGGCGFGFGGGGGGGGGGGGGGGGGGFGGDEGGFFFFGGGGFFFBFGFFB=FFDGFFGFFFFFFGFF4?EBGG
@M02352:288:000000000-CKWC8:1:1101:4955:10388 1:N:0:ATGCGCAG+TATCCTCT
TACGGAGGGTGCAAGCGTTATCCGGAATCATTGGGTTTAAAGGGTCCGTAGGCGGGCTATTAAGTCAGAGGTGAAAGTTTGTGGCTCAACCATAAAATTGCCTTTGATACTGGTAGTCTTGAATTATTGTGAAGTGGTTAGAATATGTAGTGTAGCGGTGAAATGCTTAGATATTACTTAGAATACCAATTGCGAAGGCAGAGTACTAACAATATATTGACGCTGATGGACGAAAGCGTGGGGAGCGAACAGGATTAGATACCCTGGTAGTCCACGCCGTAA
+
GGGGEGGGGGGGGGGGGGGGGGGGGDCG@FAFGGGG@FGGGGGGGCGGGGGFGGG7@CCC,FGG<FGGDFGFGGGGG?FEGFGGG8FGGGG7=D<AFFGGG9EFGGDFFFGGC><FFGGA<FBE3>D@FGGA,@@@C=+>FGGGC3DFGGGGGGGGGGGGGGGGGGGGGGGGGGGGFG?FGGGGGGGGGGFGGGGGGGGCECCF@FGCFGC9:B9FGGFGGGDEGGGGFGGGGGDFFGGGGGFFFFGGGGFFFFGGFFBFGGGGFFGFFFFF?GFFF?D>GG
@M02352:288:000000000-CKWC8:1:1101:27135:10399 1:N:0:ATGCGCAG+TATCCTCT
TACGGAGGGTCCAAGCGTTATCCGGATTTATTGGGTTTAAAGGGTCCGTAGGCGGGCTTATAAGTCAGAGGTGAAATCCCATCGCTCAACGATGGAACTGCCTTTGATACTGTAGGTCTTGAATATATTTGAAGTAGGCGGAATATGTAGTGTAGCGGTGAAATGCATAGATATTACATAGAACACCAATTGCGAAGGCAGCTTACTAAGATATTATTGACGCTGATGGACGAAAGCGTGGGTAGCGAACGGGATTAGATACCCCGGTAGTCCACGCCGTAA
+
GGGGFGGBFFGGGGGFGGGGGGEFGCFEGGGCDFGGCFGEGGGGGGGGEFGEGGGCEEGGGFCGGGGGGGGGGGGGGGGGGGGGD<FGGGGGGGGGCGGGG@FGGG9FFGDFEGGGGGGGGFFGGGGFGGGFGGFGGGGGGEGGGGGGGGGGGFGCGGGGGGGGGGGGGGGGGC=FCGGGGGFGGGGGGGG?CEGGGGGGGG8EFGGGGGGGGGGGGGGGGGGGGGGFC7CDGED:FGGGGE>A?FDDE)5::?G44?FFGGGGFEDE9>4<FGF?0:D7DD
@M02352:288:000000000-CKWC8:1:1101:9897:10411 1:N:0:ATGCGCAG+TATCCTCT
TACGGAGGATCCAAGCGTTATCCGGAATCATTGGGTTTAAAGGGTCCGTAGGTGGATGATTAAGTCAGAGGTGAAATCCTGCAGCTCAACTGTAGAATTGCCTTTGATACTGGTTATCTTGAGTTATTATGAAGTAGTTAGAATATGTAGTGTAGCGGTGAAATGCATAGATATTACATAGAATACCAATTGCGAAGGCAGATTACTAATAATATACTGACACTGATGGACGAAAGCGTGGGGAGCGAACAGGATTAGATACCCTGGTAGTCCACGCCGTAA
+
GGGGGGGGGGGGGGGGGGGGGGGGGGGGGGGGGGGGGGGGGGGGGGGGGGGGGGGGGGGGGGGGGGGGGGGGGGGGGGGGGGGGGGGGGGGGGGGGGGGGGGGGGGGGGGGGGGGGGGGGGGGGGGGGGGGGGGGGGGGGGGGGGGGGGGGGGGGGGGGGGGGGGGGGGGGGGGGGGGGGGGGGGGGGGGGGGGGGGGGGGGGGGGGGGGGGGGGGGGGGGGGGGGGGGGGGGGGFGGGGGGFFFFDGGGFFFFGGFFFFGGGGFFGFFFFFFGFFFFFFGG
@M02352:288:000000000-CKWC8:1:1101:6909:10426 1:N:0:ATGCGCAG+TATCCTCT
TACGGAGGGTCCAAGCGTTATCCGGAATCATTGGGTTTAAAGGGTGCGCAGGCGGTTTATTAAGTCAGTGGTGAAATCTCGAGGCTCAACCTCGAAACTGCCATTGATACTGATAAACTTGAGTTCAGTTGGAGTAGGCGGAATGTGTAGTGTAGCGGTGAAATGCTTAGATATTACACAGAACACCGATAGCGAAGGCAGCTTACTAAACTGATACTGACGCTGAGGCACGAAAGCGTGGGGAGCGAACAGGATTAGATACCCTGGTAGTCCACGCCGTAA
+
GGGGDGDGGGEGGGGGGGGGGGGGGG7F@FEGGGGG7FGGGGGGGGGGGGGGGGGEFCCFFGGGGGFGGGGGGGGGFGFGGFGGGGGGGGGFGGGFGGGGGFFGGGGGGGGGAFGDGFGGGFGGFGDGDFGGGGGGGGGGGGGGGGGGGGGGGGGGGGGGGGGGGG9EGGGGGGGGFFEEGGGGGGG>:FCEGGGGGGGDGGGGGGGFEGGFGGGGGGGGGGGGGGGGGGGGGGGFGGGGGGFFFFCGGGFFBFGGFFFF9FEFFFGFAFAFFGFFFBFFGG
@M02352:288:000000000-CKWC8:1:1101:14404:10433 1:N:0:ATGCGCAG+TATCCTCT
TACGGAGGGTGCAAGCGTTATCCGGAATCACTGGGTTTAAAGGGTGCGTAGGTGGCGTTATAAGTCAGAAGTGAAAGCCTGCAGCTTAACTGTGGAATTGCTTTTGATACTGTAATGCTTGAATTAGGCTGAGGTTAGCGGAATGTGACATGTAGCGGTGAAATGCTTAGATATGTCATAGAACACCAATTGCGAAGGCAGCTGACTAGACCTATATTGACACTGAGGCACGAAAGCGTGGGGAGCGAACAGGATTAGATACCCTGGTAGTCCACGCCCTAA
+
GGGGCFGGGGGGGGGGGGGFGGGGGGGGGGGGGGGFGGGGGGGGGGGGGGGGFGGGCGGGGGGGGGGGGGGGGGGGGGGGGGGGGGGGGGGGFFGGFGGGGGGGGGGGGGGGGGGGGGGGGGFGGGGGDCFGGGGGGGGGGGGGGGGCFFGGGGGGGGGGGGGGGGGGFFGGGGGFCFGGGGGGGGGGCFGGGGGGGGGGGGGGGGG@FGGGGGGGGGGFGGGGGGGGGGGGGGGFGGGGGGFFFFGGEGFFFBGGFFFFGGGGFFGFFFFFFFFFFB>;DC
@M02352:288:000000000-CKWC8:1:1101:23425:10436 1:N:0:ATGCGCAG+TATCCTCT
TACGGAGGATCCAAGCGTTATCCGGAATCATTGGGTTTAAAGGGTCCGTAGGTTGATAATTAAGTCAGAGGTGAAAGTTTGCCGCTTAACGGTAAAATTGCCTTTGATACTGTTTATCTTGAATCATTATGAAGTGGTTAGAATATGTAGTGTAGCGGTGAAATGCATAGATATTACATAGAATACCAATTGCGAAGGCAGATCACTAATAATGTATTGACACTGATGGACGAAAGCGTGGGGAGCAAACAGGATTAGATACCCTGGTAGTCCACGCCGTAA
+
GGGGGGGGGGGGGGGGGGGGGGGGGGGGFGGGGGGGGGGGGGGGGGGGGGGGGGGGGFGGGGGGGGGGGGGGGGGGGGGGGGGGGGGGGGGGGGGGGGGGGGGGGGGGGGGGGGGEGGGGGGGGGGGGGGGG?EFGGGGGGGGGGGGGGGGGGGGGGGGGGGGGGGGGGGGGGGGGGGGGGGGGGGGGGGGGGGGGGGGGGGGGGGGGGGCFGFGGGGGGGGGGGGGGGGGGGGGFGGGGGGFFFFGGGGFFFFFGFFFFGGGGFFGFFFFFFGFFFFFFGG
@M02352:288:000000000-CKWC8:1:1101:5254:10441 1:N:0:ATGCGCAG+TATCCTCT
TACGGAGGATCCAAGCGTTATCCGGAATCATTGGGTTTAAAGGGTCCGCAGGCGGTTGTTTAAGTCAGAGGTGAAAGTTTGCAGCTCAACTGTAAAATTGCCTTTGATACTGAATAACTTGAGTTATAATGAAGTGGTTAGAATATGTAGTGTAGCGGTGAAATGCATAGATATTACATAGAATACCGATTGCGAAGGCAGATCACTAATTATATACTGACGCTGAGGGACGAAAGCGTGGGGAGCGAACAGGATTAGATACCCTGGTAGTCCACGCCGTAA
+
GGGGGGGGGGGGGGGGGGGFFGGGGGGGGGGGGGGGGGGGGGGGGGGGGGGGGGGFGGGGGGGGGGGGGGGGGGGGGGGGGGGGGGGGGGGGGGGGGGGGGGGGGGFGGGGGGFFGGGGGGGGGGGGGGGGGGGGGGGGGGGGGGGGGGGGGGGGGGGGCGGGGGGGGGGGGGGGGGGGGGGGGGGGGGGGGGGGGGGGGGGGFGGGGGGGGGGGGGGGGGGGGGGGGGGGDGGGFGGGGGGFFBBGGCC:??FGGFFDFGCGGFFGFFFFBFGFBFFFFDD
@M02352:288:000000000-CKWC8:1:1101:5272:10450 1:N:0:ATGCGCAG+TATCCTCT
TACGGAGGATCCAAGCGTTATCCGGAATCATTGGGTTTAAAGGGTCCGCAGGCGGTTGTTTAAGTCAGAGGTGAAAGTTTGCAGCTCAACTGTAAAATTGCCTTTGATACTGAATAACTTGAGTTATAATGAAGTGGTTAGAATATGTAGTGTAGCGGTGAAATGCATAGATATTACATAGAATACCGATTGCGAAGGCAGATCACTAATTATATACTGACGCTGAGGGACGAAAGCGTGGGGAGCGAACAGGATTAGATACCCTGGTAGTCCACGCCGTAA
+
GGGGFFGDDDFGG?FGGFFEGGF@GCEGCF9<FFEGBCFCEFGGGG8FEGFEGGEGCFGGGGGGFFFFG?@FGGGGFFGEEGDGGGFGFFFGGFFAEDCGGGG9FEFEGFCFGGGGGDEGABDDFBF<D@DCBDGFGG7A=>BD=DCFDGFFFGFGG7FFFGGGAF;DE<CGGCFFF9DC@FGGGGGCFCCFFG7CEGFFGG9>FGFGF9+43<2BFFCFGGEGED=*7C<5EGGBGGGGCE>?9EC3CDFF6:CD7/5FFGC7=FF?284-9CFFF?>09/
@M02352:288:000000000-CKWC8:1:1101:23686:10453 1:N:0:ATGCGCAG+TATCCTCT
TACGGAGGGGGTTAGCGTTGTTCGGAATTACTGGGCGTAAAGCGCACGTAGGCGGATCAGAAAGTATAGGGTGAAATCCCAGGGCTCAACCCTGGAACTGCCTTATAAACTCCTGGTCTTGAGTTCGAGAGAGGTGAGTGGAATTCCGAGTGTAGAGGTGAAATTCGTAGATATTCGGAGGAACACCAGTGGCGAAGGCGGCTCACTGGCTCGATACTGACGCTGAGGTACGAAAGTGTGGGGAGCAAACAGGATTAGATACCCTGGTAGTCCACACCGTAA
+
GGGGGGGGGGGGGGGGGGGGGGGGGGGGGGGGGGGGGGGGGGGGGGGGGGGGGGGGGGGGGGGGGGGGGGGGGGGGGGGGGGGGGGGGGGGGGGGGGGGGGGGGGGGGGGFGGGGGGGGGGGGGGGGGGGGGGGGGGGGGGGGGGGGGGGGGGGGGGGGGGGGGGGGGGGGGGGGGGGGGGGGGGGGGGGGGGGGGGGGGGGGGGGGGFGGGGGGGGGFGGGGGGGGGGGGGGFGFCFGGGGFFFFGGC<;FFFGGFFAFGGGFFFC6:?AAFGF0:?B?GG
@M02352:288:000000000-CKWC8:1:1101:12573:10454 1:N:0:ATGCGCAG+TATCCTCT
TACGGAGGGTGCAAGCGTTATCCGGAATCATTGGGTTTAAAGGGTCCGTAGGCGGACTAATAAGTCAGAGGTGAAATCCCGCAGCTCAACTGTGGAACTGCCTTTGAAACTGTTAGTCTTGAGTTATTGTGAAGTGGTTAGAATATGTAGTGTAGCGGTGAAATGCTTAGAGATTACATAGAATACCGATTGCGAAGGCAGATCACTAACAGTATATTGACGCTGATGAACGAAAGCGTGGGTAGCGAACGGGATTAGATACCCCGGTAGTCCACGCCGTAA
+
GGGGGGGGGGGGGGGGGGGG@FGGGGGGGGGGGGGGGGGGGGGGGGGGGGGGGGGGGGGGFGGGGGGGGGGGGGGGGGGGGGGGGGGGGGGGGGGGGGGGGGGGGGGGGGGGGGFGGGGGGGFGGGGGGGGGGGGGGGGGGGGGGGGGGFFGGGGGGGGGGGGGGGGGGGGGGGGGGGGGGGGGGGGGGGGGGGGGGGGGGGGGGG?<FGGG<EGGGGGGGGGGCDFFGGGGGGGFGGDECEEFBFGGGGBFFFGG?F<FCEFGFFDEBFFBFGFFFFFFGG
@M02352:288:000000000-CKWC8:1:1101:28630:10454 1:N:0:ATGCGCAG+TATCCTCT
TACGGAGGGGGTTAGCGTTGTTCGGAATTACTGGGCGTAAAGCGTACGTAGGCGGACTGGTAAGTTAGGGGTGAAATCCCAGGGCTCAACCCTGGAACTGCCTCCAAACCTATCAGTCTAGAGTTCGAGAGAGGTGAGTGGAATTCCAAGTGTAGAGGTGAAATTCGTAGATATTCGGAGGAACCCCAGTGGCGAAGGCGGCTCACTGGCTCGATACTGACGCTGAGGTGCGAAAGCGTGGGGAGCAAACAGGATTAGATACCCTGGTAGTCCACGCCGTAA
+
GGGGGGGB:@FCFFFGGGECGEGCGF@FGGGGCFGCFGGGGGGGC:@FGGGGGGGG7FFF,AFFGG,C,FGGFGGFGCEAEFGGGGGGGGGGGG?<=FF<FDF,3DF?+BF8FFFCFGG9F3DFFG@<FGGGGGF<<<FF7F9CFCC9B9FFFD;;F@FEFGGG9BCDGFCCEG<CGCEGCG<=:FGGGGGEEEGCB**=CEG8+AFG@8DGGEF>:C:CCED8EGFF7:C<=E75**>E5EE:;>FG6575,.9><FA@?FFDF>3/)/.:7**-3<B6C9
@M02352:288:000000000-CKWC8:1:1101:12596:10458 1:N:0:ATGCGCAG+TATCCTCT
TACGGAGGGTGCAAGCGTTATCCGGAATCATTGGGTTTAAAGGGTCCGTAGGCGGACTAATAAGTCAGAGGTGAAATCCCGCAGCTCAACTGTGGAACTGCCTTTGAAACTGTTAGTCTTGAGTTATTGTGAAGTGGTTAGAATATGTAGTGTAGCGGTGAAATGCTTAGAGATTACATAGAATACCGATTGCGAAGGCAGATCCCTAACAGTATATTGACGCTGATGAACGAAAGCGTGGGTAGCGGACGGGATTAGATACCCCGGTAGTCCACGCCGTAA
+
GGGGGC@C@CBE,,CF7BC6:6C,@8@FCEFDFFGCFGG969CFEFFEFGFFGD>CF7<FF,FGGC,,BFGGCFGAFGGDFG:=F@FFFGGGFFFDFAAEGGCFFGGCFF???DDF<<D=B<FCFFGCFD<,@FGGGFGGGGAD7,3E<DFGGGCFEFGCF9;>EFGF7C9D?EGF@>ECFG;C9FF8FCFCFGCGDGF68*>+75>+AFC9+>;CEBCGGC5CEDGGCCF*:*734>9>EG><:F<):C@31?GG292?7<FG3><7(059BC=:>070*1
@M02352:288:000000000-CKWC8:1:1101:24377:10474 1:N:0:ATGCGCAG+TATCCTCT
TACGGAGGGTCCAAGCGTTATCCGGATTTATTGGGTTTAAAGGGTCCGTAGGCGGGCTTATAAGTCAGAGGTGAAATCCCATCGCTCAACGATGGAACTGCCTTTGATACTGTAGGTCTTGAATATATTTGAAGTAGGCGGAATGTGTAGTGTAGAGGTGAAATTCGTAGATATTCGGAGGAACACCAGTGGCGAAGGCGGCTCACTGGCTCGATACTGACGCTGAGGTGCGAAAGCGTGGGGAGCAAACAGGATTAGATACCCTGGTAGTCCACGCCGTAA
+
GGGGGGGGGGGGGGGGGGGGGGGGGGGGGGGGGGGGGGGGGGGGGGGGGGGGGGGGGGGGGGGGGGGGGGGGGGGGGGGGGGGGGGGGGGGFGGGGGGGGGGGGGGGGGGGGGGGGGGGGGGGGGGGGGGGGGGGGGGGGGGGGGGGGGGGGGGGGGGGGGGGGGGGGGGGGGGGGGGGGGGFGGGGGGGGGGGGGGGGGGGGGGGGGGGGGGG6FGGGGGGGCCCGGGFGGGGGFGG3CEEFFF>GGGGFFFFGGBFFFGGG7*;F?BFBAFG?<BBFBGG
@M02352:288:000000000-CKWC8:1:1101:22152:10480 1:N:0:ATGCGCAG+TATCCTCT
TACGGAGGATCCAAGCGTTATCCGGAATCATTGGGTTTAAAGGGTCCGTAGGTGGATGATTAAGTCAGAGGTGAAATCCTGCAGCTCAACTGTAGAATTGCCTTTGATACTGGTTATCTTGAGTTATTATGAAGTAGTTAGAATATGTAGTGTAGCGGTGAAATGCATAGATATTATATAGAATACCAATTGCGAAGGCAGATTACTAATAATATACTGACACTGATGGACGAAAGCGTGGGGAGCGAACAGGATTAGATACCCTGGTAGTCCACGCCGTAA
+
GGGGGGGGGGGGGGGGGGGGGGGGGGGGGGGGGGGGGGGGGGGGGGGGGGGGGGGGGGGGGGGGGGGGGGGGGGGGGGGGGGGGGGGGGGGGGGGGGGGGGGGGGGFGGGGGGGGGGGGGGGGGGGGGGGGG,AFFGGGGGGGGGGGGGGGGGFGGGDGGGGGGGGGEGGGGGGGGGGGFGGGGGGGGGGGGGGGGGGGGGFGGGGGBFG>FGGGGGGGFGGGGGGGGCGGGGCGDGGGGGGF@;FDCGGFFFFGG?FAFGGGGFFFFBFFFBGFFFFFBD>
@M02352:288:000000000-CKWC8:1:1101:11230:10523 1:N:0:ATGCGCAG+TATCCTCT
TACGGAGGGTGCGAGCGTTAATCGGAATTACTGGGCGTAAAGCGCATGCAGGTGGTTCATTAAGTCAGATGTGAAAGCCCGGGGCTCAACCTCGGAACTGCATTTGAAACTGGTGAACTAGAGTGCTGTAGAGGGGGGTAGAATTTCAGGTGTAGCGGTGAAATGCGTAGAGATCTGAAGGAATACCAGTGGCGAAGGCGGCCCCCTGGACAGACACTGACACTCAGATGCGAAAGCGTGGGGAGCAAACAGGATTAGATACCCTGGTAGTCCACGCCGTAA
+
GGGGGEGGGGGGGGGGGGGGFGGGGGGGGGGGGGGGGGGGGGGGGGGGGGGGFGGGGGGGGGGGGGGGGGGGGGGGGGGGGGGGGGGGGGGGGGGGGGGGGGGGGGGGGGGGGGGGGGGGGGGGGFGGGGGGGGGGGGGGGGGGGGGGGGGGGGGGGGGGGGGGGGGGGGGDFGGFGGGGGFGGGGGGGGGGG5EGGGGGGGGGGGGGGGGFFFGGGFGG?FE8?FECF9CGGGDEGDDGGGFFFFGGGGFF?:DF?FAFGGGGFFDFA4<A4>6:6<B2CC
@M02352:288:000000000-CKWC8:1:1101:11249:10564 1:N:0:ATGCGCAG+TATCCTCT
TACGGAGGGTTCAAGCGTTATCCGGAATCATTGGGTTTAAAGGGTGCGCAGGCGGTTTATTAAGTCAGTGGTGAAATCTCGGGGCTCAACCTCGAAACTGCCATTGATACTGATAAACTTGAGTTCAGTTGGAGTAGGCGGAATGTGTAGTGTAGCGGTGAAATGCTTAGATATTACACAGAACACCGATAGCGAAGGCAGCTTGCTAAACTGATACTGACGCTGAGGCACGAAAGCGTGGGGAGCGAACAGGATTAGATACCCTGGTAGTCCACGCCGTAA
+
GGGEGEDEGFGGGGGGGGGGGGGGGEGGGGGGGGGFFFFFFFFGFGGGGGGGGGGGCEGGGGGGGGFFFFGGGGGGGGGGGGGGFFGGGGGGGGGGGGGGGGFAFGGGFGGGGGGGGGGGGGGFCGGGFGGGGGGFGGGGGGGGGGGGGGGGGGGGGGGGGGGGGGGGGGGGGGGGGGGGGGGGGGGGGGGGGGGGGGGGGGGGGGCGGGGFGGGGGGGGGGGGGGGGGGGGGED>GGGGGGFFFFDDEGDFFFCG?FFFGG?FFFFFFBA94CF?BBFFCC
@M02352:288:000000000-CKWC8:1:1101:16069:10566 1:N:0:ATGCGCAG+TATCCTCT
TACGGAGGGTGCAAGCGTTATCCGGAATCATTGGGTTTAAAGGGTCCGTAGGCGGGCTAATAAGTCAGTGGTGAAATGCAGGGGCTTAACTCCGGCACTGCCATTGATACTGTTAGTCTTGAATTATTGTGAAGTGGTTAGAATATGTAGTGTAGCGGTGAAATGCTTAGATATTACATAGAATACCAATTGCGAAGGCAGATCACTAATAATATACTGACACTGATGGACGAAAGCGTGGGGAGCGAACAGGATTAGATACCCTGGTAGTCCACGCCGTAA
+
GGGGGFGGGGGGGGGGGGGGGGGGGGGGFGGGGGGGGGGGGGGGGGGGGGGGGGGGGFGFGGFGGGGGGGGGGGGGGGGGGGGGGGGGGGGGGGGGFFGGGGGGGGGGGGGGGGGGGGGGGGGGGGGGGGGGGGGGGGGGGGGGGGGGGGGGGGGGGGGGGGGGGGGGGGGGGGGGGGGGGGGGGGGGGGGGGGGGGGGGG=EGGGGGGG>FGGGGGGGGGGGGGGGFFGGGGGGEGGGGGGFFFFGDGGFFFFGGFFFFGGGGFFGFFFFFFGFFFFFFGG
@M02352:288:000000000-CKWC8:1:1101:2360:10582 1:N:0:ATGCGCAG+TATCCTCT
TACGGAGGGTGCAAGCGTTATCCGGAATCATTGGGTTTAAAGGGTCCGTAGGCGGACTAATAAGTCAGAGGTGAAATCCTGCAGCTCAACTGTAGAACTGCCTTTGATACTGTTAGTCTTGAGTTATTGTGAAGTGGTTAGAATATGTAGTGTAGCGGTGAAATGCTTAGAGATTACATGGAATACCGATTGCGAAGGCAGATCACTAACAATATACTGACGCTGATGGACGAAAGCGTGGGGAGCGAACGGGATTAGATACCCCGGTAGTCCACGCCGTAA
+
GGGGGGGGGGGGGGGGGGGGGGFFGEGCFFGGGGGGGGGGGGGGFFGG<DCFGGGGGGGGGGGGGGGGGGGGGGGGGGGGGGGGFDGGGGGGGGGGGGGGGGGGGGGFGGGGGGGGGGGGGGGGGGGGGGGGGGGGGFGGGGGGGGFFGGGGGGGGGGGGGGGGGGGGGGGGGGGGGGGGGGGGGGGGGEDFFGGGGEGGGGGGGGGGGGGGFGCGFGFDCGGGGGGGGGGGGEGFGGGGGGFFBEDGGDDFB?DGDFFFGG6CFEGFFFDFFCF<F:DFGG
@M02352:288:000000000-CKWC8:1:1101:23765:10588 1:N:0:ATGCGCAG+TATCCTCT
TACGGAGGGTGCGAGCGTTAATCGGAATTACTGGGCGTAAAGCGCATGCAGGTGGTTCATTAAGTCAGATGTGAAAGCCCGGGGCTCAACCTCGGAACTGCATTTGAAACTGGTGAACTAGAGTGCTGTAGAGGGGGGTAGAATTTCAGGTGTAGCGGTGAAATGCGTAGAGATCTGAAGGAATACCAGTGGCGAAGGCGGCCCCCTGGACAGACACTGACACTCAGATGCGAAAGCGTGGGGAGCAAACAGGATTAGATACCCTGGTAGTCCACGCCGTAA
+
GGGGGGGGGGGGGGGGGGGGEFGGGGGGGGGGGGGGGGEGGGGGGGGGGGGGGGGGGGGGGGGGGGGGGGGGGGGGGGGGGGGGGGGGGGGGGGGGFFGGGGGGGGGGGGGGGGGGGGGGGGGGGGGGGGGGGGGGGGGGGGGGGGGGGGGGGGGGGGGGGGGGGGGGGGGGGGGGGGGGGGGGGGGGGGGGGGGGGGGGGGGGGGGGGGGGF88FGGGGGGGGGGGGGGGGGGGFGGGGGGFFFFFGGGFFBFGGBFFFGGGGFFGFFFFFFGFFFFF>GD
@M02352:288:000000000-CKWC8:1:1101:2750:10630 1:N:0:ATGCGCAG+TATCCTCT
TACGGAGGGGGTTAGCGTTGTTCGGAATTACTGGGCGTAAAGCGTACGTAGGCGGATTGGAAAGTTGGGGGTGAAATCCCAGGGCTCAACCCTGGAACTGCCTCCAAAACTATCAGTCTAGAGTTCGAGAGAGGTGAGTGGAATTCCAAGTGTAGAGGTGAAATTCGTAGATATTTGGAGGAACACCAGTGGCGAAGGCGGCTCACTGGCTCGATACTGACGCTGAGGTACGAAAGTGTGGGGAGCAAACAGGATTAGATACCCTGGTAGTCCACACCGTAA
+
GGGGGGGGGGGGGGGGGGGGGGGGGGGGGGGGGGGGGGGGGGGGGGGGGGGGGGGGGGGGGGGGGGGGGGGGGGGGGGGGGGGGGGGGGGGGGGGGGGGGGGGGGGGGGGGGGGGGGGGGGGGGGGGGGGGFGFFGGGGGGGGGGGGGGGGGGGFGGGGGGGFGGGGGGGGGGGGGFGGGGGGGGGGGGGGGGGGECEGGGGGGGGGGGGGGDEGGGGGGGGGGGGFGGGGGGGGFDF7E5EB?FFGGGGFFFFGGFFFF7FFGFFGFFF<<=FFFFFFBGG
@M02352:288:000000000-CKWC8:1:1101:18043:10643 1:N:0:ATGCGCAG+TATCCTCT
TACGGAGGGTCCAAGCGTTATCCGGAATCATTGGGTTTAAAGGGTGCGCAGGCGGTTTATTAAGTCAGTGGTGAAATCTCGAGGCTCAACCTCGAAACTGCCATTGATACTGATAAACTTGAGTTCAGTTGGAGTAGGCGGAATGTGTAGTGTAGCGGTGAAATGCTTAGATATTACACAGAACACCGATAGCGAAGGCAGCTTACTAAACTGATACTGACGCTGAGGCACGAAAGCGTGGGGAGCGAACAGGATTAGATACCCTGGTAGTCCACGCCGTAA
+
GGGGGGGGGGGGGGGGGGGGGGGGGGGGGGGGGGGGGGGGGGGGGGGGGGGGGGGGGGGGGGGGGGGGGGGGGGGGGGGGGGGGGGGGGGGGGGGGGGGGGGGGGGGGGGGGGGGGGGGGGGGGGGGGGGGGGGGGGGGGGGGGGGGGGGGGGGGGGGGGGGGGGGFGGGGGGFGGGGGGGGGGGGGGGGGGGGGGGGGGGGGGGGGGGGGGGGGGGGGGFGGGGGGGGGGGGGGFGGGGGGFFFFGGGGFFBFFF?FFFGGFFFFGFFFABFGFBFFF0DD
@M02352:288:000000000-CKWC8:1:1101:25204:10651 1:N:0:ATGCGCAG+TATCCTCT
TACGGAGGGTCCAAGCGTTATCCGGATTTATTGGGTTTAAAGGGTCCGTAGGCGGGCTTATAAGTCAGAGGTGAAATCCCATCGCTCAACGATGGAACTGCCTTTGATACTGTAGGTCTTGAATATATTTGAAGTAGGCGGAATATGTAGTGTAGCGGTGAAATGCATAGATATTACATAGAACACCAATTGCGAAGGCAGCTTACTAAGATATTATTGACGCTGATGGACGAAAGCGTGGGTAGCGAACGGGATTAGATACCCCGGTAGTCCACGCCGTAA
+
GGGGGGGGGGGGGGGGGGGGGGGGGGGGGGGGGGGGGGGGGGGGGGGGGGGGGGGGGGGGFGGGGGGGGGGGGGGGGGGGGFFGGGGGGGGGGGGGGGGGGGFGGGGGGGGGFFGGGGGGGGGGGGGGGGGGGGGGGGGGGGGGFGGGGCFGGGGGGGGGGGGGGGFGGGGGGGGGGGGGGGGGFFGGGGGFGGGGGGGGGGGGGGGGCFGGGGGGGGGGGGGGEDGGGFGGGGGFGGGGGGFFFFDGGGBB?FGGFFFFGGGG:DGFFFBBFGF?>?B;GD
@M02352:288:000000000-CKWC8:1:1101:19953:10674 1:N:0:ATGCGCAG+TATCATCT
TACGGAGGGTCCAAGCGTTATCCGGAATCATTGGGTTTAAAGGGTCCGCAGGCGGTCAATTAAGTCAGAGGTGAAATCCCATCGCTCAACGATGGAACTGCCTTTGATACTGATTGACTTGAGTTATATGGAAGTAGATAGAATAAGTAGTGTAGCGGTGAAATGCATAGATATTACTTAGAATACCGATTGCGAAGGCAGTCTACTACGTATATACTGACGCTGAGGGACGAAAGCGTGGGGAGCGAACAGGATTAGATACCCTGGTAGTCCACGCCGTAA
+
GGGFG@FCEGGGCGGGGGGEGGFGGGGGGGGGGGGGGCEFGGGGGGGGGEEGGGGFGGGGGGFGGFGGGGGGGGGGGGGGGGGFGGGGGGECGGGGGGGFGGGGGGGGGGDGFGGGFGGGGFGGGGGGGFFFGGGGFGGGGGFGGGFFGGGFGGGFGGFGGGGGGGGGGGGGFGGGGGGGFCFFGGGGGGGGGDGGGGGGGGGGGGGGGGGGGGGGGGGGGGGGGGGGG5FCGCGFDGDEGGFFFFGGGDEF<:FG?FFFGFGGFFGFAFADFGFFFFFFDD
@M02352:288:000000000-CKWC8:1:1101:10755:10680 1:N:0:ATGCGCAG+TATCCTCT
TACGGAGGGTCCAAGCGTTATCCGGATTTATTGGGTTTAAAGGGTCCGTAGGCGGGCTTATAAGTCAGAGGTGAAATCCCATCGCTCAACGATGGAACTGCCTTTGATACTGTAGGTCTTGAATATATTTGAAGTAGGCGGAATATGTAGTGTAGCGGTGAAATGCATAGATATTACATAGAACACCAATTGCGAAGGCAGCTTACTAAGATATTATTGACGCTGATGGACGAAAGCGTGGGTAGCGAACGGGATTAGATACCCCGGTAGTCCACGCCGTAA
+
GGGGGGGGGGGGGGGGGGGGGGGGGGGGGGGGGGGCFEGGGGGGGGGGGGGGGGGGGGGDGGGGGGGGGGGGGGGGGGGGGFFGGGGGGGGGGGGGGGGGGDFGGGGGGGGGGGGGGGGGGGCFGGGGGGGGGGGGGFGGGGGGGGGGGGGGGGGGGGGGGGGGGGGGGGGGGGGGGGGGGGGGGGGGGGGGFGGGGGGGGGGGGGGGGGGGGGGGGGGGGGGGGGGGGEGGDGCEGGGGGGFFFFGGGGEFFFDGFFFFGFFGFFGE9>DA6CFFFFFFGG
@M02352:288:000000000-CKWC8:1:1101:11345:10685 1:N:0:ATGCGCAG+TATCCTCT
TACGGAGGGTGCAAGCGTTATCCGGAATCATTGGGTTTAAAGGGTCCGTAGGCGGACTAATAAGTCAGAGGTGAAATCCCGCAGCTCAACTGTGGAACTGCCTTTGAAACTGTTAGTCTTGAGTTATTGTGAAGTGGTTAGAATATGTAGTGTAGCGGTGAAATGCTTAGAGATTACATGGAATACCGATTGCGAAGGCAGATCACTAACAATATACTGACGCTGATGGACGAAAGCGTGGGGAGCGAACAGGATTAGATACCCTGGTAGTCCACGCCGTAA
+
GGGGDGFGGGGGGGGGGGGGGGGGGGEGFGFGGGGFCFGGGGGGF<FGFGGGGGG@BF<ECFGGGGFGGFFGGGGGFGGGGGCGGFGGGGGGGGGDGGGGG<FGCG<FFGGFFE<FFGGGGGGGGGGDGDFG9FGEF=F9FGGGDFFGGGGGGGGGGGGGGGGGGGGFFGGCFGGGGFFGGGGGGGGDEGEGGGGGGGGFGFGC<CGC6@FGGGCFGGGGGGGGGGCFCGGGGGGFGGCGGGFFFFGGGGBFFFGGFFFFGGFGFFGFFFBFFF@BF1DFGG
@M02352:288:000000000-CKWC8:1:1101:12598:10725 1:N:0:ATGCGCAG+TATCCTCT
TACAGAGGGTGCAAGCGTTAATCGGAATTACTGGGCGTAAAGCGCGCGTAGGCGGTTAGATAAGTCAGATGTGAAATCCCCGGGCTCAACCTGGGAACTGCATCTGAAACTGTTTGACTAGAGTTTAGGAGAGGGAAGTAGAATTTCAGGTGTAGCGGTGAAATGCATAGAGATCTGAAGGAATACCAGTGGCGAAGGCGGCCCCCTGGACAGACACTGACACTCAGATGCGAAAGCGTGGGGAGCAAACAGGATTAGATACCCTGGTAGTCCACGCCGTAA
+
FGGGGFFGGGGGGGGGGFGGFGGGGGGGGGGGGGGGGGGGGGGGGGGGGGGGGGGEGGGGGGGFFGGGGGGGGGGGGGGGGGGGGGGGGGGGGGGGGGGGGGGGGGDFFGGGGGGGGGGGGFFGGGGGGGGFGGGGGGGGGGGGGGGGGGGGGGGGGGGGGGGGGGGGGGGFGGGGGGGGGGGGGGGGGGGGGGGGGGGGGGGGGGGGGGGGGGGGGGGGGGGGGGGGFGGGDGGFGGGGGGE:>EG5CFFFB?FGFFFFGGEGFFGFFFFFFGFFFFFFGD
@M02352:288:000000000-CKWC8:1:1101:18868:10730 1:N:0:ATGCGCAG+TATCCTCT
TACGGAGGATCCAAGCGTTATCCGGAATCATTGGGTTTAAAGGGTCCGTAGGTGGATGATTAAGTCAGAGGTGAAATCCTGCAGCTCAACTGTAGAATTGCCTTTGATACTGGTTATCTTGAGTTATTATGAAGTAGTTAGAATATGTAGTGTAGCGGTGAAATGCATAGATATTACATAGAATACCAATTGCGAAGGCAGATTACTAATAATATACTGACACTGATGGACGAAAGCGTGGGGAGCGAACAGGATTAGATACCCTGGTAGTCCACGCCGTAA
+
GGGGGGGGGGGGGGGGGGGGGGGGGGGGGGGGGGGGGGGGGGGGGGGGGGGGGGGGGGGGGGGGGGGGGGGGGGGGGGGGGGGGGGGGGGGGGGGGGGGGGGGGGGGGGGGGGGGGGGGGGGGGGGGGGGGGGGGGGGGGGGGGGGGGGGGGGGGGGGGGGGGGGGGGGGGGGGGGGGGGGGGGGGGGGGGGGGGGGGGGGGGGGGGGGGGGGGGGGGGGGGGGGGGGGDGGEGGFGGGGGGFFFEGGGGFFFFGGFFFFGGGGFFGFFFFFFGFF>FFFGD
@M02352:288:000000000-CKWC8:1:1101:10051:10763 1:N:0:ATGCGCAG+TATCCTCT
TACGGAGGGTGCGAGCGTTAATCGGAATTACTGGGCGTAAAGCGCATGCAGGTGGTTCATTAAGTCAGATGTGAAAGCCCGGGGCTCAACCTCGGAACTGCATTTGAAACTGGTGAACTAGAGTGCTGTAGAGGGGGGTAGAATTTCAGGTGTAGCGGTGAAATGCGTAGAGATCTGAAGGAATACCAGTGGCGAAGGCGGCCCCCTGGACAGACACTGACACTCAGATGCGAAAGCGTGGGGAGCAAACAGGATTAGATACCCTGGTAGTCCACGCCGTAA
+
GGGGGGGGGGGGGGGGGGGGGGGGGGGGGGGGGGGGGGGGGGGGGGGGGGGGGGGGGGGGGGGGGGGGGGGGGGGGGGGGGGGGGGGGGGGGGGGGGGGGGGGGGGGGGGGGGGGGGGGGGGGGGGGGGGGGGGGGGGGGGGGGGGGGGGGGGGGGGGGGGGGGGGGGGGGGGGGGGGGGGGGGGGGGGGGGGGGGGGGGGGEGGGGGGGGGGGGGGGFGGGGGFGGGFGFGEGGFGGGGGGFFFFGGFGFFFFGGFFFFGGFGFFGFAFFFFGF?BFF>GG
@M02352:288:000000000-CKWC8:1:1101:18543:10776 1:N:0:ATGCGCAG+TATCCTCT
TACGGAGGATCCAAGCGTTATCCGGAATCATTGGGTTTAAAGGGTCCGTAGGTGGATGATTAAGTCAGAGGTGAAATCCTGCAGCTCAACTGTAGAATTGCCTTTGATACTGGTTGTCTTGAGTTATTATGAAGTAGTTAGAATATGTAGTGTAGCGGTGAAATGCATAGATATTACATAGAATACCAATTGCGAAGGCAGATTACTAATAATATACTGACACTGATGGACGAAAGCGTGGGGAGCGAACAGGATTAGATACCCTGGTAGTCCACGCCGTAA
+
GGGGGGGGGGGGGGGGGGGGGGGGGGGGGGGGGGGGGGGGGGGGGGGGGGGGEGGGGGGGGGGGGGGGGGGGGGGGGGGGGGGGGGGGGGGGGGGGGGGGGGGGGGGGGGGGGGGGGGGGGGGGGGGGGGGGGGGGGGGGGGGGGGGGGGGGGGGGGGGGGGGGGGGGGGGGGGGGGGGGGGGGGGFGGGGGGGGGGGGGGGGGGGGGGGGGGGGGGGGGGGGGGGGGGGGGGGGFGGGGGGFFFFGGGDFF?<GGFFFFGGGGFFGFFB2AFGFFFFFFDC
@M02352:288:000000000-CKWC8:1:1101:23246:10793 1:N:0:ATGCGCAG+TATCCTCT
TACGGAGGATCCAAGCGTTATCCGGAATCATTGGGTTTAAAGGGTCCGTAGGTGGATAATTAAGTCAGAGGTGAAATCTTGCCGCTTAACGGTAAAATTGCCTTTGATACTGGTTGTCTTGAGTTATTATGAAGTGGTTAGAATATGTAGTGTAGCGGTGAAATGCATAGATATTACATAGAATACCAATTGCGAAGGCAGATCACTAATAATATACTGACACTGATGGACGAAAGCGTGGGGAGCGAACAGGATTAGATACCCTGGTAGTCCACGCCGTAA
+
G<CCFEBC:CFFGFGGEC:FGFGGGC:FEFGFCFGBBFFA<FEGCFGGCFGGECFCFGGGFGGGGGAF9FFEFG@FGGGGGG,@C=BCFBEGGGGGGFFFGGFFBFGEFGGFFGGGGCFCF,EAFCFGCGGGAEG<FGGFFG?DFECGGFDCGFDECCFGFGFFDFFGFFC@DFEFGCGGGDFFFCFGCGGFGGECGCGGGGGFGFFGFC>@FFFDGC;CGGGCECGE?FF5C=C>CC5B*=;;9@CD5DEFFF4>?F29FGGF=)9:<649?DFF>BEFGD
@M02352:288:000000000-CKWC8:1:1101:23258:10806 1:N:0:ATGCGCAG+TATCCTCT
TACGGAGGATCCAAGCGTTATCCGGAATCATTGGGTTTAAAGGGTCCGTAGGTGGATAATTAAGTCAGAGGTGAAATCTTGCCGCTTAACGGTAAAATTGCCTTTGATACTGGTTGTCTTGAGTTATTATGAAGTGGTTAGAATATGTAGTGTAGCGGTGAAATGCATAGATATTACATAGAATACCAATTGCGAAGGCAGATCACTAATAATATACTGACACTGATGGACGAAAGCGTGGGGAGCGAACAGGATTAGATACCCTGGTAGTCCACGCCGTAA
+
GGGGGGGGGFGGGGGGGFGGGGGFGEEGGGGGGGGFFGGGEGGGGGGGFGGGEDGFGGGGGGGGGGGGGGGGGGGGGGGGGGGGGGGGGGGGGGGGGGGGGGGGGGGGGGGGGGGGGGGGGFGGGFEGFFGGCFGGGGGGGGFGGGGGGGGGGGGDGGGGGGGGGGGFGGGFGGGGGGGGGGCFFGGGGGGGGGGEGGGGGGGGGGFFG?CFGGCFGGGGGGGGFFGGGGGCGGGFGGGGGGFFFFGD5CEFFFDGFFFFGGGCFFGFFFFFFGFFFFFFGD
@M02352:288:000000000-CKWC8:1:1101:17621:10819 1:N:0:ATGCGCAG+TATCCTCT
TACGGAGGGTGCAAGCGTTATCCGGAATCACTGGGTTTAAAGGGTGCGTAGGCGGATAAATAAGTCAGAGGTGAAATCTTGCAGCTTAACTGTAAAACTGCCTTTGATACTGGTTGACTTGAGTTATACGGAAGTAGATAGAATAAGTAGTGTAGCGGTGAAATGCATAGATATTACTTAGAATACCGATTGCGAAGGCAGTCTACTACGTATATACTGACGCTCATGGACGAAAGCGTGGGGAGCGAACAGGATTAGATACCCTGGTAGTCCACGCCGTAA
+
GGGGGGGGGGGGGGFFGGGGGGGGGGGGGGGGGGGGGGGGGFGGGGGGGGGGGGGGGGGGGGGGGGGGGGGGGGGGGGGGGGGGGGGGGGGGGGGGGGGGGEFGFFFFGGFFFFGGGGGGGGGGGGGGFGGGGGGGGGGGGGGGGGGGGGGGGGGGGGEGGGGGGGGGGGGGGGGGGCFGGGGCFFG7CFEGGGGGGGGGGGGGGGGGGGFGGGGGGGGGGGDCEGGFGGGGGGGFGGGGGGFFFDCDEC:??BGFBFFFGC@FFFC@AFFF@GFFF6>>GG
@M02352:288:000000000-CKWC8:1:1101:15547:10820 1:N:0:ATGCGCAG+TATCCTCT
TACGGAGGGTCCAAGCGTTATCCGGAATCATTGGGTTTAAAGGGTGCGCAGGCGGTTTATTAAGTCAGTGGTGAAATCTCGAGGCTCAACCTCGAAACTGCCATTGATACTGATAAACTTGAGTTCAGTTGGAGTAGGCGGAATGTGTAGTGTAGCGGTGAAATGCTTAGATATTACACAGAACACCGATAGCGAAGGCAGCTTACTAAACTGATACTGACGCTGAGGCACGAAAGCGTGGGGAGCGAACAGGATTAGATACCCTGGTAGTCCACACCGTAA
+
GGGGGGGGGGGGGGGGGGGGGGGGGGGGFGGGGGGGGGGGGGGGGGGGGGGGGGGFFGGGGGGGGGGGFGGGGGGGGGGGGGGGGGGGGGGGGGGGGGGGGFGGGGGGGGGGGGGGGGGGGGDDFGFGDFFGGFGGGFGGGGGGFFGGGGGGGGGGGGGGGGGGGGGGGGEFGGGGGGGGGGGGGGGEEGFGGGGGGGGGGGGGGGFGGGGGGGGGGGGGGEGGGGGGGGGGGGGFGGGGGGFF>DGGGGFFB?FC?FFFGGGFFFG<<?<A?C?7<?:<FD
@M02352:288:000000000-CKWC8:1:1101:7961:10829 1:N:0:ATGCGCAG+TATCCTCT
TACGGAGGGTCCAAGCGTTATCCGGAATCATTGGGTTTAAAGGGTCCGTAGGCGGGTATCTAAGTCAGTGGTGAAATCTCACAGCTCAACTGTGAAACTGCCATTGATACTGGATATCTTGAATTGTTGTGAAGTGGTTAGAATATGTAGTGTAGCGGTGAAATGCTTAGATATTACATAGAATACCGATTGCGAAGGCAGATCACTAACAACATATTGACGCTGATGGACGAAAGCGTGGGGAGCGAACAGGATTAGATACCCTGGTAGTCCACGCCGTAA
+
GGGGGGGGGGGGGGGGGGGGGGGGGGGGGGGGGGGGGGGGGGGGGGGGGGGGGGGGGGGGGGGGGGGGGGGGGGGGGGGGGGGGGGGGGGGGGGGGGGGGGGGGGGGGGGGGGGGGGGGGGGGGGGGGGGGGFGGGGGGGGGGGGGGGGGGGGGGGGGGGGGGGGGGGGGGGGGGGGGGGGGGGGGGGGGGGGGGGGGGGGGGGGGGGGGGGGGGGGGGGGGGGGGGGGGGGGEGFGGGGGGFFFFGGGGFFFFGGFFFFGGGDFFGFFFFFFGFFFFF>GD
@M02352:288:000000000-CKWC8:1:1101:15563:10829 1:N:0:ATGCGCAG+TATCCTCT
TACGGAGGGTCCAAGCGTTATCCGGAATCATTGGGTTTAAAGGGTGCGCAGGCGGTTTATTAAGTCAGTGGTGAAATCTCGAGGCTCAACCTCGAAACTGCCATTGATACTGATAAACTTGAGTTCAGTTGGAGTAGGCGGAATGTGTAGTGTAGCGGTGAAATGCTTAGATATTACACAGAACACCGATAGCGAAGGCAGCTTACTAAACTGATACTGACGCTGAGGCACGAAAGCGTGGGGAGCGAACAGGATTAGATACCCTGGTAGTCCACACCGTAA
+
GGGGGCCGGGGGGGGGGGGEGGGGGGGGGGGGGGGFGGGGGGGGGGGGGGGGGGGGGGGGGGGGGGGGGGGGGGGGGGGGF@FGGGGGGGGGGGGGGGGFGGFGGFCFGGGGGFGGFGGGGCFGGGGGGGGGGGGGFGGGGGGGGGGGFGGFFEGGGGGDGGGFGGGGGGGGGGGGGGGGGGFGGGGGGE:BFDGGDGGGGGGGGGGGGGGG7<FGGGFGGGDEEDF8CCG:EEDFGGGGGGFFFDDDCDDFBFFGB4<FGGGGFFCFAFFABFFFFFFFGD
@M02352:288:000000000-CKWC8:1:1101:18962:10874 1:N:0:ATGCGCAG+TATCCTCT
TACGGAGGGTGCAAGCGTTATCCGGAATCATTGGGTTTAAAGGGTCCGTAGGCGGACTAATAAGTCAGAGGTGAAATCCCGCAGCTCAACTGTGGAACTGCCTTTGAAACTGTTAGTCTTGAGTTATTGTGAAGTGGTTAGAATATGTAGTGTAGCGGTGAAATGCTTAGAGATTACATGGAATACCGATTGCGAAGGCAGATCACTAACAATATACTGACGCTGATGGACGAAAGCGTGGGGAGCGAACAGGATTAGATACCCTGGTAGTCCACGCCGTAA
+
GEDFDCCEGEFGGDFGGCBFGGGFG@CGEEGGGFGFEGGDCFDGFGGGGGGGGGGEGGGFFFGGGGFGCGGFGGGGGGGGFGEEGFGGGFGGGGGFGGGGGGGFGGGG<FFFGGFFGGGGGCGDFCFGGGGGGGGGGFGFGGCFGGFGCFGGGGFCFGGEFGGCGGGGGGGFGGGGGGGGGGFGFGFGEGGGGGGEEGGGGGGGGFGGGGFEGFGEFGGGGGGGEDGGG?CDEGG>GGGCGG><BFDCEGFFF?FGF=<FFF8C?7<?4F<AFGFFFFFFG5
@M02352:288:000000000-CKWC8:1:1101:6608:10892 1:N:0:ATGCGCAG+TATCCTCT
TACGGAGGGTCCAAGCGTTATCCGGATTTATTGGGTTTAAAGGGTCCGTAGGCGGGCTTATAAGTCAGAGGTGAAATCCCATCGCTCAACGATGGAACTGCCTTTGATACTGTAGGTCTTGAATATATTTGAAGTAGGCGGAATATGTAGTGTAGCGGTGAAATGCATAGATATTACATAGAACACCAATTGCGAAGGCAGCTTACTAACAATATATTGACGCTGATGGACGAAAGCGTAGGTAGCGAACAGGATTAGATACCCTGGTAGTCTACGCCGTAA
+
GGGGGGGGGGGGGGGGGGGGGGGGGGGGGGGGGFGGGGGGGGGGGGGGGGGGGGGGGGGGGFGGGGGGGGGGGGGGGGGGGGCEGFGGGFFGGGGGGGGGGGGGGGGGGGGGGGGGGGGGGGGGGGGGGGGGGGGGGGGGGGGGGGGGGGGGGGFGGGGGGGGGGGGGGGGGGGFGGGGGGGGGGGGGGGGGGGGGGGGGGGGGGGGGFGFGFGGGDGGGFGDGEGGGGGFDGGGFFCDGEGF<<FDGGGFFFFGGFFAFGEFCFFGFAF<AFG?:99D;C<
@M02352:288:000000000-CKWC8:1:1101:28808:10913 1:N:0:ATGCGCAG+TATCCTCT
TACGGAGGATCCAAGCGTTATCCGGAATCATTGGGTTTAAAGGGTCCGTAGGTGGATAATTAAGTCAGAGGTGAAATCTTGCCGCTTAACGGTAAAATTGCCTTTGATACTGGTTGTCTTGAGTTATTATGAAGTGGTTAGAATATGTAGTGTAGCGGTGAAATGCATAGATATTACATAGAATACCAATTGCGAAGGCAGATCACTAATAATATACTGACACTGATGGACGAAAGCGTGGGGAGCGAACAGGATTAGATACCCTGGTAGTCCACGCCGTAA
+
GGGGGGGGGGFGGGGGGGGGGGGGGGGGGGGFGGGGGGGGGGGGGGGGGDFGFGGGGGGGGGGGGGGGGGFGGGFGGGGGGGGGGGGGGGGGGGGGFGGGGGGGGGGGGGGGGGGGGGGGGGGGGGGGGGGGFGGGGGGGGGGGGGGGGGGGGGGGGGGGGGGGGGGGGGGGGGGGGGGGGGGGGGGGGGFGGGGGGGGGGGGGGGGGGGGGGGGGGGGGFFFGGGGGGGGDGGDEGGGGGGFFFFGGGGFFF:FGFFFFGGGGFFFFFFFFFGFBBFFFDD
@M02352:288:000000000-CKWC8:1:1101:22836:10942 1:N:0:ATGCGCAG+TATCCTCT
TACGAAGGGGGCTAGCGTTGTTCGGAATTACTGGGCGTAAAGCGCACGTAGGCGGATTGATCAGTTAGAGGTGAAATCCCAGGGCTCAACCCTGGAACTGCCTTTAATACTGTCAATCTAGAGATCGAGAGAGGTGAGTGGAATTCCGAGTGTAGAGGTGAAATTCGTAGATATTCGGAGGAACACCAGTGGCGAAGGCGGCTCACTGGCTCGATACTGACGCTGAGGTGCGAAAGCGTGGGGAGCGAACAGGATTAGATACCCTGGTAGTCCACGCCGTAA
+
GGGGGGGGDGGFFGGFFFFGGGGGGGGGFFGGGGGFGFGGGFGGGGGGGGFGGGGGGGGGFGGGGGGGGGGGGGGGFGGGFGGGGGGCEFEFGGGGGGFGFG9FCDFFGG<BFGGGGGGGGGGGGGGGFGEGGGGGGGGGGGCFGGGGGGDFFGGGGGGGGGGGGFGGGGGGGGGGGGEGGGGGGGGGGFGGGGGGEGFGGCCEGGGGGGGGEGGGGGGGGGDEGGGF7EFDGGDB4CCGGE54>B5CEGDF?:>F?9A=FF6C?:<FFFA<*?@?>FD>DD
@M02352:288:000000000-CKWC8:1:1101:5344:10954 1:N:0:ATGCGCAG+TATCCTCT
TACGGAGGGTGCAAGCGTTATCCGGAATCATTGGGTTTAAAGGGTCCGTAGGCGGACTAATAAGTCAGAGGTGAAATCCTGCAGCTCAACTGTAGAACTGCCTTTGATACTGTTAGTCTTGAGTTATTGTGAAGTGGTTAGAATATGTAGTGTAGCGGTGAAATGCTTAGAGATTACATGGAATACCGATTGCGAAGGCAGTCTACTACGTATATACTGACGCTCATGGACGAAAGCGTGGGGAGCGAACAGGATTAGATACCCTGGTAGTCCACGCCGTAA
+
GGGGGGGGGGGGGGGGGGGGGGGGGGGGGGGGGGGGGGGGGGGGGGGGGGGGGGGGGGGGGGGGGGGGGGGGGGGGGGGGGGGGGGGGGGGGGGGGGGGGGGGGGGGGGGGGGGGGGGGGGGGGGGGGGGGGFGGGGFGGGGGGGGGGGGGGGGGGGGGGGGGGGGGGGGGGGGGGGGGGGGGGGFGGGGGGGGGGGGGGGGGGGGGGGEGGGGGGGGGGGGGGGGGGGGGGGGGFGGDGGGFFFEGGGGFFFFGG??AFGFGGFFGFFFDFFGFFFFF9GG
@M02352:288:000000000-CKWC8:1:1101:22824:10957 1:N:0:ATGCGCAG+TATCCTCT
TACGAAGGGGGCTAGCGTTGTTCGGAATTACTGGGCGTAAAGCGCACGTAGGCGGATTGATCAGTTAGAGGTGAAATCCCAGGGCTCAACCCTGGAACTGCCTTTAATACTGTCAATCTAGAGATCGAGAGAGGTGAGTGGAATTCCGAGTGTAGAGGTGAAATTCGTAGATATTCGGAGGAACACCAGTGGCGAAGGCGGCTCACTGGCTCGATACTGACGCTGAGGTGCGAAAGCGTGGGGAGCGAACAGGATTAGATACCCTGGTAGTCCACGCCGTAA
+
GGGGGGGGGGGGGGGGGGGGGGGGGGGGGGGGGGGGGGGGGGGGGGGGGGGGGGGGGGGGGGGGGGGGGGGGGGGGGGGGGGGGGGGGFGGGGGGGGGGGGGGGGGGGGGGGGGGGGGGGGGGGGGGGGGGGGGGGGGGGGGGGGGGGGGGGGGGGGGGGGGGGGGGGGGGGGGGGGGGGGGGGGGGGGGGGGGGGGGGGGGGGGGGGGGGGGGGGGGGGGGGGGGGGGGGGGGGFGGGGGGFFFFGGGGFFFFGGFFFFGGGGFFGFFFFFFGFFFFFFGG
@M02352:288:000000000-CKWC8:1:1101:2708:10965 1:N:0:ATGCGCAG+TATCCTCT
TACGGAGGGGGTTAGCGTTGTTCGGAATTACTGGGCGTAAAGCGCACGTAGGCGGATCAGAAAGTATAGGGTGAAATCCCAGGGCTCAACCCTGGAACTGCCTTATAAACTCCTGGTCTTGAGTTCGAGAGAGGTGAGTGGAATTCCGAGTGTAGAGGTGAAATTCGTAGATATTCGGAGGAACACCAGTGGCGAAGGCGGCTCACTGGCTCGATACTGACGCTGAGGTACGAAAGTGTGGGGAGCAAACAGGATTAGATACCCTGGTAGTCCACACCGTAA
+
CFGGEGCEEGGGGGFFEG@F@F<F7,C@FFGAFCC<F=F:DDEFDEC>=B,=<C:FCCFFF?FGFFFEDFG=FBFFFEFDFGGG:F+,==<CFGCF==FFGGGGFDGGAGCGGGGGC,FG<C8FGFBFFGEFGGF@E<FGGF@FFE@FBF:<,>;@CCFFFF;,;CFFCFGFGG+<:<8E@CB<<F:;C<2CGE588E58E88C@@FD6CFC8>6A80:<CEGEGCEC<9>5=C5@C<23*;78937C?FF:(87*,?46C<0CFFG/)6<A*:7:<B52C7
@M02352:288:000000000-CKWC8:1:1101:19138:10965 1:N:0:ATGCGCAG+TATCCTCT
TACGGAGGGTGCAAGCGTTATCCGGAATCATTGGGTTTAAAGGGTCCGTAGGCGGACTAATAAGTCAGAGGTGAAATCCCGCAGCTCAACTGTGGAACTGCCTTTGAAACTGTTAGTCTTGAGTTATTGTGAAGTGGTTAGAATATGTAGTGTAGCGGTGAAATGCTTAGAGATTACATGGAATACCGATTGCGAAGGCAGATCACTAACAATATACTGACGCTGATGGACGAAAGCGTGGGGAGCGAACAGGATTAGATACCCTGGTAGTCCACGCCGTAA
+
GGGGGGGGGGGGGGGGGGGGGGGGFEGGGGGGGGGFGGGGGGGGGGGGGGGGGGGGGGGGGGGGGGGGGGGGGGGGGGGGGGGGGGGGGGGGGGGGGGGGGGGGGGGGGGGGGGGGGGGGGGGGGGGGGGGGGGGGGGGGGGGGGGGGGGGGGGGGGGGGGGGGGGGGGGGGGFGGGGGGGGGGGGGGGGGGGGGGGGGGGGGGGGGGGGGGGGGGGGGGGGGGGGGGGGGGGGGFGGGGGGFFFBGDEGFFFFGGFFFFGGGGFFGFFFFFFFFFF?FBGG
@M02352:288:000000000-CKWC8:1:1101:4750:10968 1:N:0:ATGCGCAG+TATCCTCT
TACGGAGGATCCAAGCGTTATCCGGAATCATTGGGTTTAAAGGGTCCGCAGGTGGATAATCAAGTCAGAGGTGAAATCTTGCCGCTTAACGGTAAAATTGCCTTTGATACTGGTTGTCTTGAGTTATTATGAAGTGGTTAGAATATGTAGTTTAGCGGTGAAATGCATAGATATTACATAGAATACCAATTGCGAAGGCAGATCACTAATAATATACTGACACTGATGGACGAAAGCGTGGGGAGCGAACAGGATTAGATACCCTGGTAGTCCACGCCGTAA
+
GEGEEGGGGGFGFEGGGCFGGGGGG7@F,6CFFGGFFGGGFGGGGFGG+FFG,CE7F9?F,FGGEGGGGGGGFGGGG99CC<=CC@+BFG:7C<:BEEC,CEFFF9F<<<BF<?B+45CEF,,<8CD,CFAF<<FFG56?FC,@FAFFFF3,3:,9CCCFFGCC3;,@AE2=>,:;=EGGAAFGGGGGFG99,4>8CCFFB8C8:C;,:?+,6=24>;<FFF?1A0<9+:7<EGGFGED88CE11))9ED>F0(9:)0.*3AEC=55@A*)6***(-3)4DD
@M02352:288:000000000-CKWC8:1:1101:11861:10970 1:N:0:ATGCGCAG+TATCCTCT
TACGGAGGGGGTTAGCGTTGTTCGGAATTACTGGGCGTAAAGCGCACGTAGGCGGATCAGAAAGTAAGGGGTGAAATCCCAGGGCTCAACCCTGGAACTGCCTCTTAAACTCCTGGTCTTGAGTTCGAGAGAGGTGAGTGGAATTCCGAGTGTAGAGGTGAAATTCGTAGATATTTGGAGGAACACCAGTGGCGAAGGCGGCTCACTGGCTCGATACTGACGCTGAGGTACGAAAGTGTGGGGAGCAAACAGGATTAGATACCCTGGTAGTCCACACCGTAA
+
GGGGGGGGGGGGGGGGGGGGGGGGGGGGGGGGGGGGGGGGGGGGGGGGGGGGGGGGGGGGGGGGGGGGGGGGGGGGGGGGGGGGGGGGGGGGGGGGGGGGGGGGGGGGGGGGGGGGGGGGGGGGGGGGGGGGGGGGGGGGGGGGGGGGGGGGGGGGGGGGGGGGGGGGGGGGGGGGGGGGGGGGGGGGGGGGGGGGGGGGGGGGGGGGGGGGGGGGGGGGGGGGGGGGGGGGGGGFGGGGGGFFFFGGGGFFFBFFFFFFGGGGFFGFDFFFFGFFFFFFGD
@M02352:288:000000000-CKWC8:1:1101:17806:10995 1:N:0:ATGCGCAG+TATCCTCT
TACGGAGGGTCCAAGCGTTATCCGGAATCATTGGGTTTAAAGGGTGCGCAGGCGGTTTATTAAGTCAGTGGTGAAATCTCGGGGCTCAACCTCGAAACTGCCATTGATACTGATAAACTTGAGTTCAGTTGGAGTAGGCGGAATGTGTAGTGTAGCGGTGAAATGCTTAGATATTACACAGAACACCGATAGCGAAGGCAGCTTACTAAACTGATACTGACGCTGAGGCACGAAAGCGTGGGGAGCGAACGGGATTAGATACCCCGGTAGTCCACGCCGTAA
+
GGGGGGGGGGGGGGGGGGGGGGGGGGGFGGGGGGGGGGGGGGGGGGGGGGGGGGGFFGGGGGGGGGGGGFGFGGGGGGGGGGGGGGGGGGGGGGGGGGGGGGGGGGGGGGGGGGGGGGGGGGGGGGGGGGGGGGGGGGGGGGGGGGGGGGGGGGGGGGGGGGGGGGGGGGGGGGGGGGGGGGGGGGGGGGGGGGGGGGGGGGGGGGGGGGGGGGGGGGGGFGGGGGGGGGGGGGGFGGGGGGFBBDGGGDFFFFGGFFFBGGGGFFGFFFFFFGFFFFF>DD
@M02352:288:000000000-CKWC8:1:1101:8037:10996 1:N:0:ATGCGCAG+TATCCTCT
TACGGAGGATCCAAGCGTTATCCGGAATCATTGGGTTTAAAGGGTCCGTAGGTGGATGATTAAGTCAGAGGTGAAATCCTGCAGCTCAACTGTAGAATTGCCTTTGATACTGGTTATCTTGAGTTATTATGAAGTAGTTAGAATATGTAGTGTAGCGGTGAAATGCATAGATATTACATAGAATACCAATTGCGAAGGCAGATTACTAATAATATACTGACACTGATGGACGAAAGCGTGGGGAGCGAACAGGATTAGATACCCTGGTAGTCCACGCCGTAA
+
GGGGGGGGEFGGGGGGGCFGGGGGG:FFGDFFGFGC@FFDEGGGGGGGGGGGEFGGGGGGGGGGGGGGGGFFFGGGGGGGGGF<FEGGGGGGGGGGGGGGGGGGGGGGGGGGGGGGGGGGGAFFGGGGGGGGGGGGGFGFGGAFGGGGGGGGGGGGGGGGGGGGGGGGGGGGGDGGGGFGGGGGGGGGGGGGGGGGGEFGGGGGGGGGGGGGGGGGGGGGGGGGGGGGGCGGGGDE;E5EEGF;BFGGGGFFFFGG?FDFGGGGFFGFFFA47DFBBFFBGD
@M02352:288:000000000-CKWC8:1:1101:17403:10998 1:N:0:ATGCGCAG+TATCCTCT
TACGGAGGGGGTTAGCGTTGTTCGGAATTACTGGGCGTAAAGCGCACGTAGGCGGATCAGAAAGTATGGGGTGAAATCCCAGGGCTCAACCCTGGAACTGCCTCATAAACTCCTGGTCTTGAGTTCGAGAGAGGTGAGTGGAATTCCAAGTGTAGAGGTGAAATTCGTAGATATTCGGAGGAACACCAGTGGCGAAGGCGGCTCACTGGCTCGATACTGACGCTGAGGTGCGAAAGCGTGGGGAGCAAACAGGATTAGATACCCTGGTAGTCCACGCCGTAA
+
GGGGEFFGGGGF@DGGGGGEGFGGGG@FGGGGGGGGGGGGGGFGE+CGGGGCGGG7+@<F@FGGGDFGDEGGGGGGGDFGEGGGGGGGGGGG@FGGFGGGGGGGFDFGGGG9FA<FBFGGGGGGFGECGGGGGGGFGGGGGGGGGGGAFGGGGGG9BFGGGGGG;EGGGGGGGGGFGGGGGGGGGGGGGGGFDEEGGEGGGGGDDGGGGC53?**;EGGFGG*;C<EG<*>DEGGFGGGGGGDFFFGGGGFFFBGGFFFFGGGGFFGFFFFFFGFFFFFFGG
@M02352:288:000000000-CKWC8:1:1101:10879:10998 1:N:0:ATGCGCAG+TATCCTCT
TACGGAGGGTGCGAGCGTTAATCGGAATTACTGGGCGTAAAGCGTACGCAGGCGGTTTGTTAAGCGAGATGTGAAAGCCCCGGGCTCAACCTGGGAACTGCATTTCGAACTGACAAACTAGAGTTTTGTAGAGGGTGGTAGAATTTCAGGTGTAGCGGTGAAATGCGTAGATATCTGGAGGAACATCAGTGGCGAAGGCGACTCCCTGGTCAGTAACTGACGCTCATGTGCGAAAGTGTGGGTAGCGAACAGGATTAGATACCCTGGTAGTCCACACCGTAA
+
GGGGGGGGGGGGGGGGGGGGGGGGGGGGGGGGGGGGGGGGGGGGGGGGGGGGGGGFGGGGGGGGGGGGGGGGGGGGGGGGGGGGGGGGGGGGGGGGGGGGGGFGGGGFGGGGGGGGGGGGGGGGFGGGGGGGGGGGGGGGGGGGGGGGGGGGGGGGGGGGGGGGGGGGGGGGGGGGGGGGGGGGGGGGGGGGGGGGGGGGGGGGGGGGGGGGGGGGGGGGGEGGGGGGGCCDGGGFGGGGGGFF?FGGGGFFFFGGFFFFGGGGFFGFFFFFFGF:BFFF39
@M02352:288:000000000-CKWC8:1:1101:8366:11008 1:N:0:ATGCGCAG+TATCCTCT
TACGGAGGATCCAAGCGTTATCCGGAATCATTGGGTTTAAAGGGTCCGTAGGTGGATAATTAAGTCAGAGGTGAAAGTTTGCGGCTCAACCGTAAAATTGCCTTTGATACTGGTTATCTTGAGTTATTATGAAGTAGTTAGAATATGTAGTGTAGCGGTGAAATGCATAGATATTACATAGAATACCAATTGCGAAGGCAGATTACTAATAATCAACTGACACTGATGGACGAAAGCGTGGGGAGCGAACAGGATTAGATACCCTGGTAGTCCACGCCGTAA
+
GGGGGGGGGGGGGGGGGFGGGGGGGGEGFGGGGGGFGGGGGGGGGGGGFGGGGGGGGGGGGGGGGGGGGGGGGGGGGGGGGGGGGGGGGGGGGGGFGFGGGGGGGGGGGGGGGFGGGGGGGGGGGGGGGGGGGGGGGFGGGGFGGGGGGGGGGGGFGGFFGGGGGGGGGGGGGGGGGGGGGGFFGGGDFGFGGGGGGGGGGGGGGGGGGGGGGFGGGGGGGGGGGGGGGCGGGGGEGGGGGDEDBEGGDGFFBFGGFFFFGG8FFFGFFFFFFGFFFFFFGD
@M02352:288:000000000-CKWC8:1:1101:20286:11033 1:N:0:ATGCGCAG+TATCCTCT
TACGGAGGGTTCAAGCGTTATCCGGAATCATTGGGTTTAAAGGGTGCGCAGGCGGTTTATTAAGTCAGTGGTGAAATCTCGGGGCTCAACCTCGAAACTGCCATTGATACTGATAAACTTGAGTTCAGTTGGAGTAGGCGGAATGTGTAGTGTAGCGGTGAAATGCTTAGATATTACACAGAACACCGATAGCGAAGGCAGCTTACTAAACTGATACTGACGCTGAGGCACGAAAGCGTGGGGAGCGAACAGGATTAGATACCCTGGTAGTCCACGCCGTAA
+
GGGGGFFGGFGGGGGGGGGGGGGGGGGGGGGGGGGGGGGGGGGGGGGGGGGGGGGGGGGGGGGGGGGGGGGGGGGGGGFGGGGGGGGGGGGGGGGGGGGGGGGGGGGFFGGGFGGGGGGGGDGGGGGGGGGGGGGGGGGGGGGGGGGGGGGGGGGGGGGGGGGGGGGGGGGGGGGGGGGGGGGGGGGGGGGGGGGGGGGGGGGGGGGGGGGGGGGGGGGGGGGGGGGGFGGGGGGFFGGGGGF?FFGDGGFFFFGGFFFFGFGGFFFFBFFFFGF?BBFFGC
@M02352:288:000000000-CKWC8:1:1101:11487:11055 1:N:0:ATGCGCAG+TATCCTCT
TACGGAGGGTCCGAGCGTTATCCGGAATCATTGGGTTTAAAGGGTCCGCAGGCGGTCGATTAAGTCAGAGGTGAAATCCCATAGCTCAACTATGGAACTGCCTTTGATACTGGTTGACTTGAGTCATATGGAAGTAGATAGAATGTGTAGTGTAGCGGTGAAATGCATAGATATTACACAGAATACCGATTGCGAAGGCAGTCTACTACGTATGTACTGACGCTCATGGACGAAAGCGTGGGGAGCGAACAGGATTAGATACCCTGGTAGTCCACGCCGTAA
+
GGGGGGGGGGGGGGGGGGGGGGGGGGEGGGGGGGGFEGGGGGGGGGGGGGGGGGGGGGGGGGGGGGGGGGGGGGGGGGGGGGGGGGGGGGGGGGGGGGGGGGGGGGGGGGGGGGGGGGGGGGGGGGGGGGGGGGGGGGGGGGGGGGGGGGGGGGGGGGGGGGGGGGGGGGGGGGGGGGGGGGGGGFGGGGGGGGGGGGGGGGGGGGGGGGGGGGGGGGGGGGGGGGGGFGGGGGGFGGGGGGFFFFGGGGFFFFGGFFFFGGGGFFGFAFADFGFFFFFFGG
@M02352:288:000000000-CKWC8:1:1101:6377:11063 1:N:0:ATGCGCAG+TATCCTCT
TACGGAGGGTCCAAGCGTTATCCGGAATCATTGGGTTTAAAGGGTCCGCAGGCGGTCAATTAAGTCAGAGGTGAAATCCCATCGCTCAACGATGGAACTGCCTTTGATACTGGTTGACTTGAGTTATACGGAAGTAGATAGAATAAGTAGTGTAGCGGTGAAATGCATAGATATTACTTAGAATACCGATTGCGAAGGCAGTCTACTACGTATATACTGACGCTCATGGACGAAAGCGTGGGGAGCGAACAGGATTAGATACCCTGGTAGTCCACGCCGTAA
+
GGGGGGGGGGGGGGGGGGGGGGGGGGGGGGGGGGGGGGGGGGGGGGGGGGGGGGGGGGGGGGGGGGGGGGGGGGGGGGGGGGGGGGGGGGGGGGGGGGGGGGGGGGGGGGGGGGGGGGGGGGGGGGGGGGGGFFFGGGGGGGGGGGGGGGGGGGGGGGGGGGGGFGGGGGGGGGGGGGGGGGGGGGGGGGGGGGGGGGGGEGGGGGGGGGGGGGGGGGGFGGDGGDGGGGGGGGGFGGGGGGFFF@GG5)7@:BGGFFBFFFGFFFGFF=>FFGFFFBFFGG
@M02352:288:000000000-CKWC8:1:1101:2270:11111 1:N:0:ATGCGCAG+TATCCTCT
TACGGAGGGTCCGAGCGTTATCCGGAATCATTGGGTTTAAAGGGTTCGTAGGCGGGTCAATAAGTCAGAGGTGAAATCTTGCAGCTTAACTGTAAAATTGCCTTTGATACTGTTGACCTTGAATTACTGTGAAGTGGTTAGAATATGTAGTGTAGCGGTGAAATGCTTAGAGATTACATAGAATACCGATTGCGAAGGCAGATCACTAACAGTATATTGACGCTGATGAACGAAAGCGTGGGTAGCGAACGGGATTAGATACCCCGGTAGTCCACGCCGTAA
+
GGGGGGGGGGGGGGGGGGGGGGGGGGGGGGGGGGGGGGGGGGGGGGGGGGGGGGGGGGGGGGGGGGGGGGGGGGGGGGGGGGGGGCGGGGGGGGGGFGGGGGGGGGGGGGGGGGGGGGGGGGCGGGGGGGGGGGGGGGGGGGGGGGGGGGGGGGGGGGGGGGGGGGGGGGGGGFGGGGGGGGGGGGGGG7FFGGGGGGGGGGGGGGGGGGGGCFFGGGGGGGGGGGGGGGGGGGGFGG<EGGFFFFGGGDDDFFGCBFFFGGFGFEGFBFFFFGFFF:DBGG
@M02352:288:000000000-CKWC8:1:1101:16047:11120 1:N:0:ATGCGCAG+TATCCTCT
TACGGAGGGTGCAAGCGTTATCCGGAATCATTGGGTTTAAAGGGTCCGCAGGCGGTCAATTAAGTCAGAGGTGAAATACCATAGCTCAACTATGGAACTGCCTTTGATACTGGTTGACTTGAGTTATTATGAAGTAGTTAGAATATGTAGTGTAGCGGTGAAATGCATAGATATTACATAGAATACCAATTGCGAAGGCAGATTACTAATAATATACTGACACTGATGGACGAAAGCGTGGGGAGCGAACAGGATTAGATACCCTGGTAGTCCACGCCGTAA
+
GGGGGGGGGGGGGGGGGGGGGGGGGGGGGGGGGGGGGGGGGGGGGGGGGGGGGGGGGGGGGGGGGGGGGGGGGGGGGGGGGGGGGGGGGGGGGGGGGGGGGGGGGGGGGGGGGGGGGGGGGGGGGGGGGGGGGGGGGGGGGGGGGGGGGGGGGGGGGGGGGGGGGGGGGGGGGGGGGGGGGGGGGGGGGGGGGEGGGGGGGGGFGGGGGGGGGGGGGGGGGGGGGGGGGGGGGGGFGGGGGGFBFFGGGGFFFFGGFFBFGGGGFFGFFFFFFGFFFFFFGG
@M02352:288:000000000-CKWC8:1:1101:5055:11138 1:N:0:ATGCGCAG+TATCCTCT
GACGTAGGGGGCGAGCGTTGTCCGGATTTATTGGGCGTAAAGGGCTCGTAGGCGGTTACGTAAGTCGGATGTGAAAACTCGAGGCTCAACTTCGAGACGCCATCCGATACTGCGTTGACTTGAGTCCGGTAGAGGAGTGTGGAATTCCTAGTGTAGCGGTGAAATGCGCAGATATTAGGAGGAACACCTATTGCGAAGGCAGCACTCTGGGCCGGTACTGACGCTGAGGAGCGAAAGCATGGGTAGCAAACAGGATTAGATACCCTGGTAGTCCATGCCGTA
+
GGGGGGGGGGGGGGGGGGGGGGGGGGGGGGGGGGGGGGGGGGGGGGGGGGGGGGGGGGGGGGGGGGGGGGGGGGGGGGGGGGGGGGGGGGGGGGGGGGGGGGGGGGEGGGGGGGGGGGGGGGGGGGFGGGGGGGFCFGGGGGGCFGGFGGGGGGFGGGGFGGGGGGGGGDEEGGGGGGGGGGGGGCGGGDGFCGGGGGGGGGGGGGGGGGGGGGGGGGGGGFEEGGEFG?CDEGG3DGGGGGFFABGGGGFFF?GGAF7?FFG<:FGFFFFDFC?DB?FFGC
@M02352:288:000000000-CKWC8:1:1101:5413:11144 1:N:0:ATGCGCAG+TATCCTCT
TACGGAGGGGGTTAGCGTTGTTCGGAATTACTGGGCGTAAAGCGCACGTAGGCGGATCAGAAAGTATAGGGTGAAATCCCAGGGCTCAACCCTGGAACTGCCTTATAAACTCCTGGTCTTGAGTTCGAGAGAGGTGAGTGGAATTCCGAGTGTAGAGGTGAAATTCGTAGATATTCGGAGGAACACCAGTGGCGAAGGCGGCTCACTGGCTCGATACTGACGCTGAGGTGCGAAAGTGTGGGGAGCAAACAGGATTAGATACCCTGGTAGTCCACGCCGTAA
+
GFGGGFFGGGGGGFGGGGGGGGGGGGEGGGGGGGGGGGGEFGGGGGGGGGGGGGGGEGFGFFGGGGGGGGGGGGGGGGGGGGGECFGGGFGGGGGGGGGGGGGGGGGGGGDGGGGGGGGGGFGCFGGGGGGGGGGGGGGGGGGGFGGGGGGFGGGGFGGGGGGGGGGGGGGGGGGGGFGGGGGGGGGGGGGGGGGGGGGGGGGGCGGGGGGGGGGGGGGGGGGEGGFGGFGDGCD@GGGGDGDBBFGGGGFFF<DF<@>FCFGGFFGF<=<DFGFF>BB>DC
@M02352:288:000000000-CKWC8:1:1101:3533:11148 1:N:0:ATGCGCAG+TATCCTCT
TACGGAGGGTGCAAGCGTTATCCGGAATTACTGGGTTTAAAGGGTGCGTAGGCGGCTAAATAAGTCAGAGGTGAAAGGCTACAGCTTAACTGTGGGACTGCCTTTGATACTGTATAGCTTGAATTAGGTTGAGGTTAGCGGAATGTGACATGTAGCGGTGAAATGCATAGATATGTCATAGAACACCAATTGCGAAGGCAGCTGACTAGGCCTATATTGACGCTGAGGCACGAAAGCGTGGGGAGCGAACAGGATTAGATACCTTGGTAGTCCACGCCCTAA
+
GDEFGCEEG:@F@<FFGEGEGGGGG>FGGGGGGFG,8C<A<FDGFC,CFGGGGDG+@4C?ECFGFFGFGGFGGGCFFGGGGE<=F@DGGCFGEG?EGGFEEFCF9AFFCFGG9,5<FFFCFF@AF,DFFGG@FDEFDGGGGGF@FFDAF99CFE;,8CBFFGGGCEEFGFGCFGGGFFFCFGGGGGGG:FGGGGGDGGGGGD8BEFGGG?4FCFFGGGGFEG5EGGGFGGGGEEDFGGGGDEE07>5CCDB?389FBFFFFFF*7@GF4=84=CF?(-09DC
@M02352:288:000000000-CKWC8:1:1101:27857:11199 1:N:0:ATGCGCAG+TATCCTCT
TACGGAGGGGGTTAGCGTTGTTCGGAATTACTGGGCGTAAAGCGCACGTAGGCGGATCAGAAAGTATAGGGTGAAATCCCAGGGCTCAACCCTGGAACTGCCTTATAAACTCCTGGTCTTGAGTTCGAGAGAGGTGAGTGGAATTCCGAGTGTAGAGGTGAAATTCGTAGATATTCGGAGGAACACCAGTGGCGAAGGCGGCTCACTGGCTCGATACTGACGCTGAGGTGCGAAAGTGTGGGGAGCAAACAGGATTAGATACCCTGGTAGTCCACACCGTAA
+
GGGGGGGGGGGGGGGGGFGGGGGGGGGGGGGGGGGGGGGGGGGGGGGGGGGGGGGGGGGGGGGGGGGGGGGGGGGGGGGFGFFGGGGGGGGGGGGGGGGGGGGGGGGFGGGGGGGGGGGGGDFFFGEFFGGGGGGGGGGGGGGGGGGGGGGGGGGGGFGGGGGGGGGGGG5FGGGGGGGGGGGG<FGGGGGGGGGGGGGGGGGGGGGGGGGGECFFGGFGGDGGGGGGGCFDE5CEGGGGGGF?FFGGGGFFF:FD>FFF?CFGFFGF>FBFFF@(:?BBGD
@M02352:288:000000000-CKWC8:1:1101:10328:11208 1:N:0:ATGCGCAG+TATCCTCT
TACGGAGGATCCAAGCGTTATCCGGAATCATTGGGTTTAAAGGGTCCGTAGGTGGATGATTAAGTCAGAGGTGAAATCCTGCAGCTCAACTGTAGAATTGCCTTTGATACTGGTTGTCTTGAGTTATTATGAAGTAGTTAGAATATGTAGTGTAGCGGTGAAATGCATAGATATTACATAGAATACCAATTGCGAAGGCAGATTACTAATAATATACTGACACTGATGGACGAAAGCGTGGGGAGCGAACAGGATTAGATACCCTGGTAGTCCACGCCGTAA
+
GGGGGGGGGGGGGGGGGGGGGGGGGG7FEGGGGGGGGGGGGGGGG,FGGGGGGGGG<C=FFGGGGGGGF,DFGGGGG<FFGG?FGGGGGGCGGGFGGGGGGA?FGGGGGGGGG?FGGGGGGGGGDBEEE,EF<FG@EC9@FFGG<@DF9FGGGGGGGGGGGGGGGGFGGGGGGGAFGACFGGGFBFGCGGGGGGGGGGGGG>G9FGG;55+2>;DGGGGGGGGGGGGG96DGGGGFGGGGGG>?1>3<CGFFB:FGFFAF7EGGFFGFFFFFFGFFF:DFGG
@M02352:288:000000000-CKWC8:1:1101:16002:11221 1:N:0:ATGCGCAG+TATCCTCT
TACGGAGGATCCAAGCGTTATCCGGAATCATTGGGTTTAAAGGGTCCGTAGGTGGATAATTAAGTCAGAGGTGAAATCCTGCAGCTCAACTGTAGAATTGCCTTTGATACTGGTTATCTTGAGTCGTTGTGAAGTGGTTAGAATATGTAGTGTAGCGGTGAAATGCATAGATATTACACAGAATACCGATTGCGAAGGCAGATCACTAACAATTGATTGACGCTAAGGGACGAAAGCGTGGGTAGCGAACAGGATTAGATACCCTGGTAGTCCACGCCGTAA
+
GGGGGGGGGGFGGGGGGGGGGGGGGGDGFGGGGGGGGGGGGGGGGGGFGGGGFGGGEGGGEFGGGGGGGGGGGGGGGGGGFGGGGGGGGGGGGGGGGGGGGGGGGGGGGGGGGGGGGGGGGGGGGGGGGGGGGGGGGGGGGGGGGGGGGGGGGGGGGGGGGGGGGGGGGGGGGGGGGGGGGGGGGGGGGGGGGGGGGGGGGGFFFGGGGGGGGGGGGGGGGGGGGGGGGGGGGGGFGGGGGGFFFFGGGGFFFFGGFFFFGGGGFFGFFFFDFGFFFFFFGG
@M02352:288:000000000-CKWC8:1:1101:27021:11234 1:N:0:ATGCGCAG+TATCCTCT
TACGGAGGGTCCAAGCGTTATCCGGATTTATTGGGTTTAAAGGGTCCGTAGGCGGGCTTATAAGTCAGAGGTGAAATCCTGCAGCTCAACTGTAGAATTGCCTTTGATACTGGTTATCTTGAGTTATTATGAAGTAGTTAGAATATGTAGTGTAGCGGTGAAATGCATAGATATTACATAGAATACCAATTGCGAAGGCAGATTACTGATAATATACTGACACTGATGGACGAAAGCGTGGGGAGCGAACAGGATTAGATACCCTGGTAGTCCACGCCGTAA
+
GGGGGGGGGGGGGGGGGGGGGGGGGGGGGGGGGGGGGGGGGGGGGGGGGGGGGGGGGGGGGGGGGGGGGGGGGGGGGGGGGGGGGGGGGGGGGGGGGGGGGGGGGGGGGGGGGGGGGGGGGFGGGGGGGGGGGGGGGGGGGGGGGGGGGGGGGGGFGGGGGGGGGGGGGGGGGGGGGGGGGGGGGGGGGGGGGGGGGGGGGGGGGGGGGGGGGGGGGGGGGGGGGGGGGGGGGGGFGGGGGGFFFFGGGGFFFFGG?FFFGGGGFFGFAFFFFGFFFFFFGG
@M02352:288:000000000-CKWC8:1:1101:17572:11234 1:N:0:ATGCGCAG+TATCCTCT
TACGGAGGGTGCAAGCGTTATCCGGAATCATTGGGTTTAAAGGGTCCGCAGGCGGTCAATTAAGTCAGAGGTGAAATACCATAGCTCAACTATGGAACTGCCTTTGATACTGGTTGACTTGAGTTATACGGAAGTAGATAGAATAAGTAGTGTAGCGGTGAAATGCATAGATATTACTTAGAATACCGATTGCGAAGGCAGTCTACTACGTATATACTGACGCTGAGGGACGAAAGCGTGGGGAGCGAACAGGATTAGATACCCTGGTAGTCCACGCCGTAA
+
GGGGGGGGGGGGGGGGGGGGGGGGGGGGGGGGGGGGGGGGGGGGGGGGGGGGGGGGGGGGGGGGGGGGGGGGGGGGGGGGGGGGGGGGGGGGGGGGGGGGGGGGGGGGGGGGGGGGGGGGGGGGGGGGGGGGGGGGGGGGGGGGGGGGGGGGGGGGGGGGGGGGGGGGGGGGGGGGGGGGGGGGGGGGGGGGGGGGGGGGGGGGGGGGGGGGGGGGGGGGGGGGGGGGGGGGGGGFGGGGGGFFFFGGGGFF?FGGFFFFGGGGFFGFFFFBFGFF9BFFGG
@M02352:288:000000000-CKWC8:1:1101:4380:11239 1:N:0:ATGCGCAG+TATCCTCT
TACGGAGGGTTCAAGCGTTATCCGGAATCATTGGGTTTAAAGGGTCCGCAGGCGGTCAATTAAGTCAGAGGTGAAATCCCATCGCTTAACGATGGAACTGCCTTTGATACTGATTGACTTGAGTTATACGGAAGTAGATAGAATAAGTAGTGTAGCGGTGAAATGCATAGATATTACTTAGAATACCGATTGCGAAGGCAGTCTACTACGTATATACTGACGCTCATGGACGAAAGCGTGGGGAGCGAACAGGATTAGATACCCTGGTAGTCCACGCCGTAA
+
GGGGGGGGDGDGFFGGGGGGGFGGGG@F@@FGGGGGEEGGGGDFFGFGGGEE:=FFCGFGF9EGGG9FGGGG7FGGGGCGGGGGGGEFGGGGGGGDFGGGGE55???FFGGG9CD<BFFGGGGGGDFE=DDFGGGFGGFGGGGGACF@C@FEFGGGGGGGGFGEEGFGGGGGGGGCFEGGGGGGGGGG*<CFEEGGC>CFECCC:EGEE=90CCGFCFFGGGGEEGCF?CCDGEG>GE<8CEFFFBD<ED3?F?GGD=9FGGGG?>GFFF<<BFF<;BD9<C
@M02352:288:000000000-CKWC8:1:1101:26516:11246 1:N:0:ATGCGCAG+CATCCTCT
TACGGAGGATCCAAGCGTTATTCGGAATCATTGGGTTTAAAGGGTCCGCAGGCGGGCTATTAAGTCAGCGGTGAAATCCCGCAGCTCAACTGTAGAATTGCCTTTGATACTGGTTGTCTTGAGTTATTATGAAGTAGTTAGAATATGTAGTGTAGCGGTGAAATGCATAGATATTACATAGAATACCAATTGCGAAGGCAGATTACTCATCATATACTGACACTGATGGACGAAAGCGTGGGGAGCGAACAGGATTAGATACCCTGGTAGTCCACGCCGTAA
+
GCFGEFGGCF,CE6CFFGG@D,C<,,6DEC6FDECCCE89@F96EEFE7@:@7>C+7C,:<55ABFEE==4BFDEEFGG,+4>FCFFE,F,=,BDC95BFFGFFGCDFGFDD=,BF>EFEA,>F9,@C<DCA,=FFG<F9@E9D=,@B,7@FFAF;CEGGGGC?;F,D:DGGCGF@@?<@CB<@9FF9,,<CGB7C8>E<889?,?C++>++?CE@FFFCF?FGG=9C+*CCEED5FCGGGGB?1>9/:C)7<F<G7F)=CFFGFF394@D9F7F09?>BC3
@M02352:288:000000000-CKWC8:1:1101:25771:11251 1:N:0:ATGCGCAG+TATCCTCT
TACGGAGGATCCAAGCGTTATCCGGAATCATTGGGTTTAAAGGGTCCGTAGGTGGATGATTAAGTCAGAGGTGAAATCCTGCAGCTCAACTGTAGAATTGCCTTTGATACTGGTTGTCTTGAGTTATTATGAAGTAGTTAGAATATGTAGTGTAGCGGTGAAATGCATAGATATTACATAGAACACCAATTGCGAAGGCAGCTTACTAAGCTATTATTGACGCTGATGGACGAAAGCGTGGGTAGCGAACGGGATTAGATACCCCGGTAGTCCACGCCGTAA
+
GGGGGGGGCFFGGGGGGGEEGGGGGG+F<FFGGGGGGDGGGGGGFEFFFFFDCFG<FFFGCEGGGGGGGGGFDGGGGFFGGGCFGDGFGGGGEGGGGGGGGFGGGFGFFGGGGFFGGGGGGGGFC<FFEFFGCFAFF,,,CDFG<EFGGCFGGGDGGGGGGGGGGGFGGGGGGGGGGGFCGGGGFGGGFGGGGEG>CGG6EGGGFFGC5:61?;EGGGFGGGGGGGGGFCDDGECDFGGGGGBEFFCDGGB@B<DG?FAFFGGGFEGF>EFAFFFFFFFFGG
@M02352:288:000000000-CKWC8:1:1101:13483:11284 1:N:0:ATGCGCAG+TATCCTCT
TACGGAGGGTCCAAGCGTTATCCGGAATCATTGGGTTTAAAGGGTGCGCAGGCGGTTTATTAAGTCAGTGGTGAAATCTCGGGGCTCAACCTCGAAACTGCCATTGATACTGATAAACTTGAGTTCAGTTGGAGTAGGCGGAATGTGTAGTGTAGCGGTGAAATGCATAGATATTACACAGAACACCGATAGCGAAGGCAGCTTACTAGGTTTGAATTGACGCTGATGGACGAAAGCGTGGGTAGCGAACGGGATTAGATACCCCGGTAGTCCACGCCGTAA
+
GGGGGGGGGGGGGGGGGGGGGGGGGGGGGGGGGGGGGGGGGGGGGGGGGGGGGGGGGGGGGGGGGGGGGGGGGGGGGGGGGGGGGGGGGGGGGGEGGGGGGGGGGGGGGGGGGGGGGGGGGGGGGGGGGGGGGGGGGGGGGGDGGGGGGGGGGGGGGGGGGGGGGGFGGGGGGGGGGGGGGGGGGGGGGGDGFGGGGGGGGGGGGGGGFFFGGGGGGGGGGGGDGGGGGGGGGGGFGGGGGGFFFFGGGGFEFBG:<FFFGGGG;>DFFFFFFFFFF(>>GG
@M02352:288:000000000-CKWC8:1:1101:8231:11286 1:N:0:ATGCGCAG+TATCCTCT
TACGGAGGGTGCAAGCGTTAATCGGAATTACTGGGCGTAAAGCGCACGTAGGCGGTTGATTAAGTCGAATGTGAAAGCCCCGGGCTCAACCTGGGAATTGCATCCGATACTGGTCAACTAGAATTTGGGAGAGGTGAGTGGAATTTCCGGTGTAGCGGTGAAATGCATAGAGATCGGAAGGAACACCAGTGGCGAAGGCGACTCACTGGACCAAAATTGACGCTGAGGTGCGAAAGCGTGGGTAGCAAACAGGATTAGATACCCTGGTAGTCCACGCCGTAA
+
GGGGGGGGGGGGGGGGGGGGCEFGGGGGGGGGGGGGGGGGGGGGGGGGGGGGGGGGGGGGGGGGGGGGGGGGGGGGGGGGGGGGGGGGGGGGGGGGGGGGGGGGGGGGGGGGGGGGGGGGGGGGGGGGGGGGGGGGDGGGGGGGGGGGGGGGGGGGGGGGGGGGGGGGGFFGGGGGGGGGGGGGGGGGGGGGGGGGGGGGGGGGGGGGGGGGGGGGGGGGGGGEGGGGGFFGGGGFGGGGGGFBFFGGGGFFFBGGFFFFGGGGFFGFFFFFFGFFFFF>GD
@M02352:288:000000000-CKWC8:1:1101:13664:11287 1:N:0:ATGCGCAG+TATCCTCT
TACGGAGGGTCCAAGCGTTATCCGGATTTATTGGGTTTAAAGGGTCCGTAGGCGGGCTTATAAGTCAGAGGTGAAATCCCATCGCTCAACGATGGAACTGCCTTTGATACTGTAGGTCTTGAATATATTTGAAGTAGGCGGAATATGTAGTGTAGCGGTGAAATGCATAGATATTACATAGAACACCAATTGCGAAGGCAGCTTACTAAGATATTATTGACGCTGATGGACGAAAGCGTGGGTAGCGAACGGGATTAGATACCCCGGTAGTCCACGCCGTAA
+
GGGGGGGGGGGGGGGGGGGGGFGGGGGGGGGGGGGGGGGGGGGGGFGGGGGGGGGGGGGGGGGGGGGGGGGGGGGGGGGGGGGGGGGGGGGFGGGGGGGGGGGGGGGGGGGGGGGGGGGGGG@FGGGGGGGGGGGGGGGGGGGGGGGGGFGGGGGGGGGGGGGGGGGGGGGGGGGGGGGGGGGGGGGGGGGGGGGGGGGGGGGGGGGCGG7FFGGGGGGGGGGGGDGGGGGDEEGFGDGGGGFFFFGGGGFFFFGGFFFFFFGGFFGEBFBAFGFFFFFFG<
@M02352:288:000000000-CKWC8:1:1101:11609:11327 1:N:0:ATGCGCAG+TATCCTCT
TACGGAGGGTCCAAGCGTTATCCGGAATCATTGGGTTTAAAGGGTCCGTAGGCGGGTATCTAAGTCAGTGGTGAAATCTCACAGCTCAACTGTGAAACTGCCATTGATACTGGATATCTTGAATTGTTGTGAAGTGGTTAGAATATGTAGTGTAGCGGTGAAATGCTTAGATATTACATAGAATACCGATTGCGAAGGCAGATCACTAACAACATATTGACGCTGATGGACGAAAGCGTGGGGAGCGAACGGGATTAGATACCCCGGTAGTCCACGCCGTAA
+
GGGGGGGGGGGGGGGGGGGGGGGGGGGGGGGGGGGGGGGGGGGGGGGGGGGGGGGGGGGGGGGGGGGGGGGGGGGGGGGGGGGGGGGGGGGGGGGGGGGGGGFGGGGGGGGGGGGGGGGGGG8FFGGGGGGGGGGGGGGGGGGGGGGGGGGGGGGGGGGGGGGGGGGGGGGGGGGGGGGGGGGGGGGGGGGGGGDGGGGGGGGGGGGFGGGGGGGGGGGGGGGGGGGGGGGGGGGFGGGGGDDFFFGGGGFFFFGGBFFFGGGGFFGF;BABFGFFFFFFGD
@M02352:288:000000000-CKWC8:1:1101:21209:11330 1:N:0:ATGCGCAG+TATCCTCT
TACGGAGGGGGTTAGCGTTGTTCGGAATTACTGGGCGTAAAGCGCACGTAGGCGGATCAGAAAGTATAGGGTGAAATCCCAGGGCTCAACCCTGGAACTGCCTTGTAAACTCCTGGTCTTGAGTTCGAGAGAGGTGAGTGGAATTCCGAGTGTAGAGGTGAAATTCGTAGATATTCGGAGGAACACCAGTGGCGAAGGCGGCTCACTGGCTCGATACTGACGCTGAGGTGCGAAAGTGTGGGGAGCAAACAGGATTAGATACCCTGGTAGTCCACACCGTAA
+
GGGGGGGGGGGGGGGGGGGGGGGGGFFGGGGGGGGGGGGGGGGGGGGGGGGGGGGGGGGGGGGGGGGGGGGGGGGGGGGGGGGGGGGGGGGGGGGGGGGGGGGGGGGGGGGGGGGGGGGGGGGGGGGGGGGGGGGGGGGGGGFGGGGGGGGGGGGGGGGGGGGGGGGGGGGGGGGGGGGGGGGGGGGGGGGGGGGGGGGGGGGGGGGGGGGGGGGGGGGGGGGGGGGGGGGGGGGFGGGGGGFFFFGGGGFFFFGG?@FFGGGGFFGF248>FGFFFFFFGD
@M02352:288:000000000-CKWC8:1:1101:21863:11332 1:N:0:ATGCGCAG+TATCCTCT
TACGGAGGGTCCAAGCGTTATCCGGATTTATTGGGTTTAAAGGGTCCGTAGGCGGGCTTATAAGTCAGAGGTGAAATCCCATCGCTCAACGATGGAACTGCCTTTGATACTGTAGGTCTTGAATATATTTGAAGTAGGCGGAATATGTAGTGTAGCGGTGAAATGCATAGATATTACATAGAACACCAATTGCGAAGGCAGATTACTAATAATCAACTGACACTGATGGACGAAAGCGTGGGGAGCGAACAGGATTAGATACCCTGGTAGTCCACGCCGTAA
+
GGGGGGGGGGGGGGGGGGGGGFGGGGFGGGFGGGGBCFGGGGGGGFGGGGGGFGGDGGGGFGGGGGGGGGGGGGGGGGGGGGFGGGGGGGG+DFGGGGGGGGGGCEGGGGGGGGGGFGGDFGFEFGGGGGGGGFGGGGFGGGGGFGFGFGGGGGGGGGGGGGGGGGCFGGGGGGGGGGGGGGGGFFGGGGGGGGGGGGGGG=FEGGGGGF7CCGGGGGGGFGGGGGGGGGGCGGGFGGDEGGFFFFDGGGFFBB6FBFAFGGGGFFGFFFBF?GFFFFFFGG
@M02352:288:000000000-CKWC8:1:1101:21231:11333 1:N:0:ATGCGCAG+TATCCTCT
TACGGAGGGGGTTAGCGTTGTTCGGAATTACTGGGCGTAAAGCGCACGTAGGCGGATCAGAAAGTATAGGGTGAAATCCCAGGGCTCAACCCTGGAACTGCCTTGTAAACTCTTGGTCTTGAGTTCGAGAGAGGTGAGTGGAATTCCGAGTGTAGAGGTGAAATTCGTAGATATTCGGAGGAACACCAGTGGCGAAGGCGGCTCACTGGCTCGATACTGACGCTGAGGTGCGAAAGTGTGGGGAGCAAACAGGATTAGATACCCTGGTAGTCCACACCGTAA
+
GGGGGEGGGGGGEGGFFFGDGGGGGEEGCGGGGGFGGEGGGGFGDDFEFGGGGGG7+8BEFCFCGGFFGGGGGGGGGCGFGGFEFGGGGFGGGGFEFGFGCFCFGGFFGGG9,@FF,EF,=FFGCGGGGGGFGGGEFDFG7:CFGGG:CEFGGGC99FFGGGGGCCDCCFGGGCC@C6CGGGGGGGGGGGGGGDEGGCGG5EGEFGGFE=*3:>@>EGGGGG5?8DGFG*73*:>@:EGFGG::>DGC?FFFB<GGFFFFGCGGF@FF)*5:FFF083>139
@M02352:288:000000000-CKWC8:1:1101:28974:11334 1:N:0:ATGCGCAG+TATCCTCT
TACGGAGGGTCCAAGCGTTATCCGGAATCATTGGGTTTAAAGGGTGCGCAGGCGGTTTATTAAGTCAGTGGTGAAATCTCGGGGCTCAACCTCGAAACTGCCATTGATACTGATAAACTTGAGTTCAGTTGGAGTAGGCGGAATGTGTAGTGTAGCGGTGAAATGCTTAGATATTACACAGAACACCGATAGCGAAGGCAGCTTACTAAACTGATACTGACGCTGAGGCACGAAAGCGTGGGGAGCGAACAGGATTAGATACCCTGGTAGTCCACGCCGTAA
+
GGGGGFGGGGGGGGGGGGGGGGGGGGGGGGGGGGGGGGGGGGGGGGGGGGGGGGGFGGFGGGGGGGGGGGGFGGGGGGGGGGGGGGGGGGGGGG7FFGFGGGGGGGGFFGGGGGGFGGGGGGGGGGGGGGGGFGGGGGGGGGGGGGGGGGGGGGGGGGGGGFGGGGGGGGGGGGGGGEGGGG:FFGGEEG:EGGGCGGGGGGGGGGGG<FGGGGGGGGGFGGGGGGGGGGGGGGGFGG<EGGFFFFGGGGFFF0<CDFFFGGGGFFGF29>BFFFBFFFFGD
@M02352:288:000000000-CKWC8:1:1101:26749:11349 1:N:0:ATGCGCAG+TATCCTCT
TACGGAGGGGGTTAGCGTTGTTCGGAATTACTGGGCGTAAAGCGTACGTAGGCGGATTAGTCAGTTAGAGGTGAAATCCCAGGGCTCAACCCTGGAACTGCCTTTAATACTGCTAGTCTTGAGTTCGAGAGAGGTGAGTGGCATTCCGAGTGTAGAGGTGAAATTCGTAGATATTCGGAGGAACACCAGTGGCGAAGGCGGCTCACTGGCTCGATACTGACGCTGAGGTACGAAAGTGTGGGGAGCAAACAGGATTAGATACCCTGGTAGTCCACACCGTAA
+
GGGGGDGGGGGGGGGGGEGGGGGGGG@FGGGGGGGGGGGGCFGGGDEGGGGGGGGGGGGGFGGGGFGAGGGGGGGGGFGGGGGGGGGGGGGGGGGFGGGGGGGGGGGG9><FDGGGG<FFCBF=FFGE@BFFGGFC9BFGG*<FFFFGGGGGCFFGDFGGGGGG@FFGGG=CB@C9FGGEGGGGGGGGGGGGGGGGGCGE>EEGCFGCFGGGC>@5CCC9FGD*CDDE6FGDEGGDG+:CCC7(4<FGG4;;027D?F<@9CCCFF:9)@-)=CF:6:52DD
@M02352:288:000000000-CKWC8:1:1101:13210:11361 1:N:0:ATGCGCAG+TATCCTCT
TACGGAGGGGGTTAGCGTTGTTCGGAATTACTGGGCGTAAAGCGCACGTAGGCGGATCAGAAAGTATAGGGTGAAATCCCAGGGCTCAACCCTGGAACTGCCTTGTAAACTCCTGGTCTTGAGTTCGAGAGAGGTGAGTGGAATTCCGAGTGTAGAGGTGAAATTCGTAGATATTCGGAGGAACACCAGTGGCGAAGGCGGCTCACTGGCTAGATACTGACGCTGAGGTGCGAAAGTGTGGGGAGCAAACAGGATTAGATACCCTGGTAGTCCACACCGTAA
+
GGGGGFGGG>:@:DGGGCFGFCFGGGGGFGAFGGGGGGGCDFGGD:FFEFGGGGG::+B=,CFFGFFCF,EFGGGGGFFGGGGGGGGGGF<+BFGGGGGFGGGG@DGFFGGGGFFF<FGFFGGFAE7FFFFGGGF*,8?:F@9FG,?7FEGCFC92=FFGGGGG;FCEGGGFGGGB+*1*4C,+2CFCEEEFEDGGGGCEE5*1<CF+*;99:CFCCG7<EEGGGGG=+*05:EDF:?G75C@?FF390*071<GG7F<=:FCGFFD4:FAAFFF?B:EF*9
@M02352:288:000000000-CKWC8:1:1101:3948:11365 1:N:0:ATGCGCAG+TATCCTCT
TACGGAGGATCCAAGCGTTATCCGGAATCATTGGGTTTAAAGGGTCCGTAGGCGGGTTTGCAAGTCAGTGGTGAAAGTTTTCGGCTTAACCGGAAAATTGCCATTGATACTGCAAGTCTTGAATTATTGTGAAGTGGTTAGAATGTGTAGTGTAGCGGTGAAATGCATAGATATTACACAGAATACCGATTGCGAAGGCAGATCACTAACAATTAATTGACGCTAAGGGACGAAAGCGTGGGTAGCGAACAGGATTAGATACCCTGGTAGTCCACGCCGTAA
+
GGGGGGGGGGGGGGGGGGGGGGGGGFGGGGGGGGGFGGGGGGGGGGGGGGGGGGGGGGGEGGGGGGGGGGGGGGGGGGGGGGGGGGGGGGGGGGGGGGGGGGGGGGGGGGGGGGGGGGGGFCFFGFGGGGGGGGGGGGGGGGGGGGGGGGGGGGGGGGGGGGGGGGGGGGGGGGGGGGGGCGGGFGGGGGGGGGGDEGGGGFGGGGGGGGGGGGGGGGGGGGGGGGGGGDGDEGGFGGGGG5DABFGGGGFFFBGGFFFFGGGGFFGFAFFA6>FBFFDBGG
@M02352:288:000000000-CKWC8:1:1101:3963:11375 1:N:0:ATGCGCAG+TGTCCTCT
TACGGAGGATCCAAGCGTTATCCGGAATCATTGGGTTTAAAGGGTCCGTAGGTGGGTTTGCAAGTCAGTGGTGAAAGTTTTCGGCTTAACCGGAAAATTGCCATTGATACTGCAAGTCTTGAATTCTTGTGAAGTGGTTAGAATGTGTAGTGTAGCGGTGAGATGCATAGATATTACACAGAATACCGATTGCGAAGGCAGATCACTAACAATTAATTGACGCTAAGGGACGAAAGCGTGGGTAGCGAACAGGATTAGATACCCTGGTAGTCCACGCCGTAA
+
GGGGGGGGEFFGGGGGGGGCCEGG@@FC<ACEFGGGCFDFC<ECEGEGGGDF@@7>>CE,66<FCE<?F,EE<EFGGFEF<EF7@FGF<F<F7B@FFFF<AF<FFGFGDEGECF9EFFGF9E<FG,,A5DDD,AFEGEFFFDAF9FFFAFFFG,;DFEGGGG;DGG=EG7FGFFFGGEGG7FA=>FGCGGGGGD>EEE>6**><C?E,,C?+?+22AFDGG>EG*>88A*9)*?DEFGG88C>)-<CGGGDF:02*8?<@FFGGF)9?>?<<FGF(9::>33
@M02352:288:000000000-CKWC8:1:1101:9035:11386 1:N:0:ATGCGCAG+TATCCTCT
TACGGAGGGTGCGAGCGTTAATCGGAATTACTGGGCGTAAAGCGCATGCAGGTGGTTCATTAAGTCAGATGTGAAAGCCCGGGGCTCAACCTCGGAACTGCATTTGAAACTGGTGAACTAGAGTGCTGTAGAGGGGGGTAGAATTTCAGGTGTAGCGGTGAAATGCGTAGAGATCTGAAGGAATACCAGTGGCGAAGGCGGCCCCCTGGACAGACACTGACACTCAGATGCGAAAGCGTGGGGAGCAAACAGGATTAGATACCCTGGTAGTCCACGCCGTAA
+
GFFCF;CCCB,FG;FGGGGG<<CCFF:FGFFGGGGGGFFEDGGGGGEGGFGEFFGGGGGGGFGGGGGGGGGFFF<FCFGFFGDGG7FDGGGGGEGEF7FFDFFGGDGDADGGGGGGGDFFF9FG<FFDDDE9FG7FGGGEGF:FGFFE7<FGGGGDGGGEGGGGGC5AEGGGFGG7EGGGGG?EFCFGGGGF88>EEGGCGG*8??CFFGGGGFGCCCC:EFGGGG?+<CFCECD>4CG>GE>(,7C<6F;511DGF?4@GFGF65FFA7456C6-4?>159
@M02352:288:000000000-CKWC8:1:1101:4828:11386 1:N:0:ATGCGCAG+TATCCTCT
TACGGAGGGTGCGAGCGTTAATCGGAATTACTGGGCGTAAAGCGTACGCAGGCGGCCATTTAAGTCAGATGTGAAAGCCCCGGGCTCAACCTGGGAACTGCATTTGAAACTGGATGGCTAGAGTGCGACAGAGGGTGGTAGAATTTCAGGTGTAGCGGTGAAATGCGTAGAGATCTGAAGGAATACCAATGGCGAAGGCAGCCACCTGGGTCGACACTGACGCTCATGTACGAAAGCGTGGGTAGCAAACAGGATTAGATACCCTGGTAGTCCACGCCGTAA
+
GGGGGGGGGGGGGGGGGGGGGGGGGGGGGGGGGGGGGGGGGGGGGGGGGGGGGGGGGGGGGGGGGGGGGGGGGGGGGGGGGGGGGGGGGGGGGGGGGGGGGGGGGGGGGGGGGFFGDFGGFGGGGGGGGGGGGGGGGGGGGGGGGGGGGGGGGGGGGGGGGGGGGGGGGGGGGGGGGGGGGGGGGGGGGGGGGGGGGGGGGGGGGGGGGGGGGGGGGGGGGGGGGGGGGGGGGGGFGGGGGGFFFFGGGGFFFFGG?FFFGGGGFFGFFFFFFF?6BB@F39
@M02352:288:000000000-CKWC8:1:1101:10173:11411 1:N:0:ATGCGCAG+TATCCTCT
TACGGAGGGGGTTAGCGTTGTTCGGAATTACTGGGCGTAAAGCGTACGTAGGCGGATTGGAAAGTTGGGGGTGAAATCCCAGGGCTCAACCCTGGAACTGCCTCCAAAACTATCAGTCTAGAGTTCGAGAGAGGTGAGTGGAATTCCAAGTGTAGAGGTGAAATTCGTAGATATTTGGAGGAACACCAGTGGCGAAGGCGGCTCACTGGCTCGATACTGACGCTGAGGTACGAAAGTGTGGGGAGCAAACAGGATTAGATACCCTGGTAGTCCACACCGTAA
+
GGGGGFFGGGGGGGGGGGGGGGGGGGGGGGGGGGGGGGGGGGGGGGGGGGGGGGGGGGGGGGGGGGGGGGGGGGGGGGGGGGGGGGGGGGGGGGGGGGGGGGGGGGGGGGGGGGGGGGGGGGGGGGGGGGGGGGGGGGGGGGGGGGGGGGGGGGGGGGGGGFGGGGGGGGGGGGGGGGGGGGGGGGGGGGGGGGGGGGGGGGGGGGGGGGGGGGGGGGGGGGGGGGGGGGGGGGGFGGGGGGFFFFGGGGFFFFGGBFFFGGGGFFGFFFFFFGFFFFFBFD
@M02352:288:000000000-CKWC8:1:1101:4925:11476 1:N:0:ATGCGCAG+TATCCTCT
TACGGAGGGGGTTAGCGTTGTTCGGAATTACTGGGCGTAAAGCGCACGTAGGCGGATCAGAAAGTAAGGGGTGAAATCCCAGGGCTCAACCCTGGAACTGCCTCTTAAACTCCTGGTCTTGAGTTCGAGAGAGGTGAGTGGAATTCCGAGTGTAGAGGTGAAATTCGTAGATATTCGGAGGAACACCAGTGGCGAAGGCGGCTCACTGGCTCGATACTGACGCTGAGGTGCGAAAGTGTGGGGAGCAAACAGGATTAGATACCCTGGTAGTCCACACCGTAA
+
GGGGGFGGGGGGGGGGGFGGGGGGGGGGGGGGGGGGGGGGGGGGGGGGGGGGGGGGGGGGGFGGGGGGGGGGGGGGGGGGGGGGGGGGGGGGGGGGGGGGGGGGGGGGGGGGGGGGGGGGGGGGGGGGGGGGGGGGGGGGGGGGGGGGGGGGGGGGGGGGGGFGGGGGGGGGGGGGGGGGGGGGGGGGGGGGGGGGGGGGGGGGGGGGGGGGGGGGGGGGGGGGGGGGGGGGGGGFGGGGGGFFFFGGGGFFF?GG??AFGGGGFFGFF@>FFGFFF<BFGG
@M02352:288:000000000-CKWC8:1:1101:14686:11529 1:N:0:ATGCGCAG+TATCCTCT
TACGGAGGGTCCAAGCGTTATCCGGATTTATTGGGTTTAAAGGGTCCGTAGGCGGGTCAATAAGTCAGAGGTGAAATCCCATCGCTCAACGATGGAACTGCCTTTGATACTGTAGGTCTTGAATATATTTGAAGTAGGCGGAATATGTAGTGTAGCGGTGAAATGCATAGATATTACATAGAACACCAATTGCGAAGGCAGCTTACTAAGATATTATTGACGCTGATGGACGAAAGCGTGGGTAGCGAACGGGATTAGATACCCCGGTAGTCCACGCCGTAA
+
GGGGGGGGGGGGGGGGGGGGGGGGGGGGGGGGGGGGGGGGGGGGGGGGGGGGGGGGGGGFGGGGGGGGGGGGGGGGGGGGGGGGGGGGGGGGGGGGGGGGGGGGGGGGGGGGGGGGGGGGGGGGGGGGGGGGGGGGGGGGGGGGGGGGGGGGGGGGGGGGGGGGGGGGGGGGGGGGGGGGGGGGGGGGGGGGGGGGGGGGGGGGGGGGGGGGGGGGGGGGGGGGGGGGGGGGGGGBGGGGGGFFFFGGGGFFFFGGFFFFGGEGFFGFFFFF?GF?>BF>DD
@M02352:288:000000000-CKWC8:1:1101:2043:11531 1:N:0:ATGCGCAG+TATCCTCT
TACGGAGGGTCCAAGCGTTATCCGGAATCATTGGGTTTAAAGGGTGCGCAGGCGGTTTATTAAGTCAGTGGTGAAATCTCGAGGCTCAACCTCGAAACTGCCATTGATACTGATAAACTTGAGTTCAGTTGGAGTAGGCGGAATGTGTAGTGTAGCGGTGAAATGCTTAGATATTACACAGAACACCGATAGCGAAGGCAGCTTACTAAACTGATACTGACGCTGAGGCACGAAAGCGTGGGGAGCGAACAGGATTAGATACCCTGGTAGTCCACGCCCTAA
+
GGGG;FGGG@<FGGGGGGGGGGGGDGEGFGGGGGGGGGGGGGGGGGGGEGGGGGGGG@<FGGGGGGGGEFGGCGGGG9CFGGGGGGGGGGGCGGCG:C,8F?=FEFFBC?,E<CAFE<FDA9,E,=@F<@D=D<3<F9DF7F+*7,,7@F=>B<=EFC:CFE;,52D,=<,7>2,62?;:BFB:<F<C7FCBBCC8C139;EF;FF7<<@FE7:90+03<C>E8*5C*:747EG<:F=*/?E>0>FDGGGBF08G:3?4/<EG*6<*0)/.67>?2(()(9D
@M02352:288:000000000-CKWC8:1:1101:6561:11536 1:N:0:ATGCGCAG+TATCCTCT
TACGGAGGGTGCAAGCGTTATCCGGAATCATTGGGTTTAAAGGGTCCGCAGGCGGACTAATAAGTCAGTGGTGAAATCCCATCGCTTAACGATGGAACTGCCATTGAAACTGTTAGTCTTGAATTCGGTCGAAGTGGGCGGAATGTGTCATGTAGCGGTGAAATGCATAGATATGACACAGAACACCGATAGCGAAGGCAGCTTACTAAGATATTATTGACGCTGATGGACGAAAGCGTGGGTAGCGAACGGGATTAGATACCCCGGTAGTCCACGCCGTAA
+
GGGGGGGGGGGGGGGGGGGGGGGGGDFGGGGGGGGFFGGFFGGGGGGGGGGGGGGGGEGGGGFGGGGGGGGGGGGGGGGGGGFEGEGGGFGGGGGGGGGGGGGGGGFGGGGGGGGGGGGGGGGGGGGGGGGGGGGGGGGGGGGGGGDGGGGGGGGGGGGGGGGGGGGGGGGDGGGGGGGGGGGGGGGGGDC8FGGGGGGGGGGGFGGFGGGGCGGGGGGGGGEGGDGGGGGDEGGFGGGGGGFFFFGGDCBB?FGGBFFFGGGGFEGFFFFAFGFBF?FFGG
@M02352:288:000000000-CKWC8:1:1101:9615:11573 1:N:0:TTGCGCAG+TATCCCCT
TACGGAGGGTCCAAGCGTTATCCGGATTTATTGGGCTTAAAGGGTCCGTAGGTGGGTTTTTAAGTAAGAGGTGAAATCCCATCGCTCAACGATGGAACTGCCTTTTATACTGTCGGTCTTGAATATTTTAGAAGTAGGTGGAATTTGTAGTGTAGCGGTGAAATGCATAGATATTAGATAGAACACCAATTGCGAAGGCAGCTAACTAAGATATTATTGACGCTGATGCACGAAAGCGTGGGTAGCGAACAGGATTAGATACCCTGGTAGTCCACGCCGTAA
+
GGGG@,@FGG8FGGGGGGGG,,CFGG,CFG,EFGG8,EFGGG9FG,FGGGGG,EF7+B6,CFFG5,CFGDGGGGGGAGGGF9,BFGGGGG++:BFGGGGGG8FGG,5,CFGGE?<++@F,FF8FFG,5C9AF9FD,5D3EFGGG,@,3CFGGGGGGGGGGGGGGGGAFGGG=EFGC,@,3DFGGG,FF<F,?FGGGGGG6EGG,2BF;,1*,?+?F9FGGG>EEED?F+AFGGGGFGGGGGG:A?F<DGG)8<?GGFFFFFGGG45FFDFFFBFFF;?D>CD
@M02352:288:000000000-CKWC8:1:1101:9622:11591 1:N:0:ATGCGCAG+TATCCTCT
TACGGAGGGTCCAAGCGTTATCCGGATTTATTGGGTTTAAAGGGTCCGTAGGCGGGCTTATAAGTCAGAGGTGAAATCCCATCGCTCAACGATGGAACTGCCTTTGATACTGTAGGTCTTGAATATATTTGAAGTAGGCGGAATATGTAGTGTAGCGGTGAAATGCATAGATATTACATAGAACACCAATTGCGAAGGCAGCTTACTAAGATATTATTGACGCTGATGGACGAAAGCGTGGGTAGCGAACGGGATTAGATACCCCGGTAGTCCACGCCGTAA
+
GGGGGGGGGGGGFGGGGGGGGGGGGFGGGGGGGGGGGGGGGGGGGGGGGGGGGGGGGGG,EFGGGGGGGGGGGGGGGGGGGGGGGGGGGGEGGGGGGGGGGGGGGGGGFGGGGGGAGGGGGGFGFGFGGGGGGCFFGGGGGGGGGFGGFGGGGGGGGGGGGGGGGGGGGGGGGGGGGGGGGGGGFGGGGGGGGGEGGGGGGGGGGGGC@EFFFGGGGGGGGGGGGGGGGGG3EGGFGGGGGGFFFFGGGGFFF?GGFFBFGGGGFFGF>FF>**93;6>>GC
@M02352:288:000000000-CKWC8:1:1101:8198:11596 1:N:0:ATGCGCAG+TATCCTCT
TACGGAGGATCCAAGCGTTATCCGGAATCATTGGGTTTAAAGGGTCCGTAGGTGGATAATTAAGTCAGAGGTGAAATCTTGCCGCTTAACGGTAAAATTGCCTTTGATACTGGTTGTCTTGAGTTATTATGAAGTGGTTAGAATATGTAGTGTAGCGGTGAAATGCATAGATATTACATAGAATACCAATTGCGAAGGCAGATCACTAATAATCAACTGACACTGATGGACGAAAGCGTGGGGAGCGAACAGGATTAGATACCCTGGTAGTCCACGCCGTAA
+
GGGGGGGGGGGGGGGGGGGGGGGGGGGGGGGGGGGFGGGGGGGGGGGGGGGGFGGGGGGGGGGGGGGGGGGGGGGGGGGGGGGGGGGGGGGGGGGGGGGGGGGGGGGGGGGGGGGGGGGGGGGGGGGGGGGGGGGGGFGGGGGGGGGGGGGGGGGGGGGGGGFFGGGGGGGGGGGGGGGGGGGGGGGGGGFGGGGGGGGGGGGGGGGGFFGGGGGGGGGGGGGGGGFGGGGGGGGFGGGGGGFFFFGGGGFFF?GGFFBFGGGGFFGFFFFBFGFFFFEFGG
@M02352:288:000000000-CKWC8:1:1101:9586:11607 1:N:0:ATGCGCAG+TATCCTCT
TACGGAGGATCCAAGCGTTATCCGGAATCATTGGGTTTAAAGGGTCCGTAGGTGGATAATTAAGTCAGAGGTGAAATCTTGCCGCTTAACGGTAAAATTGCCTTTGATACTGTAGGTCTTGAATATATTTGAAGTAGGCGGAATATGTAGTGTAGCGGTGAAATGCATAGATATTACATAGAACACCAATTGCGAAGGCAGCTTACTAAGATATTATTGACGCTGATGGACGAAAGCGTGGGTAGCGAACGGGATTAGATACCCCGGTAGTCCACGCCGTAA
+
GGGGGGGGGGGGGGGGGGGGGGGGGGGGGGGGGGGGGGGGGGGGGGGGGGGGGGGGGGGGGGFGGGGGGGGGGGGGGGGGGGGGGGGGGG>FGGGGGGGGGGGGGGGGGGGGGGGGGGGGGGGGGGGGGGGGGGGGGGGGGGGFFGGGGGGGGGGGGGGGGGGGGGGGGGGGGGGGGGGGGGGGGGGGGGGGGGGGGGGGGGGGGGGGGGGGGGGGGGGGGGGGGGGGGGGGGGGFGGGGGGFFFFGGGGBEFFGGFFFFGGGGFEDEFFFFFGFFFFFFGG
@M02352:288:000000000-CKWC8:1:1101:14635:11609 1:N:0:ATGCGCAG+TATCCTCT
TACGGAGGGGGTTAGCGTTGTTCGGAATTACTGGGCGTAAAGCGCGCGTAGGCGGATTGGAAAGTTGGGGGTGAAATCCCAGGGCTCAACCCTGGAACTGCCTCCAAAACTATCAGTCTAGAGTTCGAGAGAGGTGAGTGGAATTCCGAGTGTAGAGGTGAAATTCGTAGATATTCGGAGGAACACCAGTGGCGAAGGCGGCTCACTGGCTCGATACTGACGCTGAGGTGCGAAAGTGTGGGGAGCAAACAGGATTAGATACCCTGGTAGTCCACACCGTAA
+
GGGGGFGGGGGGGGGGGGGGGGGGGGGGGGGGGGGGGGGGGGGGGGGGGGGGGGGGGGGGGGGGGGGGGGGGGGGGGGGGGGGGGGGGGGGGGGGGGGGGGGGGGGGGGGGGGGGGGGGGGGGGGGGGGGGGGGGGGGGGGGGGGGGGGGGGGGGGGGGGGGGGGGGGGGGGGGGGGGGGGGGGGGGGGGGGGGGGGDGGGGGGGGGGGGGGGGGGGGGGGGGGGGGGGGGGGGGEGGGGGGFFFFGGEFFFFFGF7?9FGGGGFFF@26>D4:43<?>,>C
@M02352:288:000000000-CKWC8:1:1101:18555:11613 1:N:0:ATGCGCAG+TATACTCT
TACGGAGGGTCCAAGCGTTATCCGGATTTATTGGGTTTAAAGGGTCCGTAGGCGGGCTTATAAGTCAGAGGTGAAATCCCATCGCTCAACGATGGAACTGCATTTGATACTGTAGGTCTTGAATATATTTGAAGTAGGCGGAATATGTAGTGTAGCGGTGAAATGCATAGATATTACATAGAACACCAATTGCGAAGGCAGCTTACTAAGATATTATTGACGCTGATGGACGAAAGCGTGGGTAGCGAACGGGATTAGATACCCCGGTAGTCCACGCCGTAA
+
GGGGGGGG7F,CCFGGGGGGGGGGGGGGGGGGGGGGGGGGGGGGC,CFGGGG9FG+F===FGGGGGGG9EFGGGGGD,,955,BFFGGGGG=F+3DF,FGG<,CFGGGGGGGF,@FGGGGGGEGG=C@F,EFBFGAFGGGGGGGFBFGCFGGGGGGGGGGGGGGGGCGGGGGGG7CF<<EGGGG:FG7FGGGGGGGGGGGGGG;FGG+;+*=<++?>CGGG8EGGGGGD6DDGGGFDGGGGGFF:F)>EG)<?FDGFFFFGGGG5;DFFFFFFGF:>(<>GG
@M02352:288:000000000-CKWC8:1:1101:19194:11629 1:N:0:ATGCGCAG+TATCCTCT
TACGGAGGGTCCAAGCGTTATCCGGATTTATTGGGTTTAAAGGGTCCGTAGGTGGGACTGTAAGTCAGTGGTGAAATCTTTCGGCTCAACCGAAAAACTGCCATTGATACTGCAGTTCTTGAGTATACTCGAGGTAGGCGGAATGTGTCATGTAGCGGTGAAATGCATAGATATGACACAGAACACCGATAGCGAAGGCAGCTTACCAGATTATAACTGACACTGAGGGACGAAAGCGTGGGGAGCGAACAGGATTAGATACCCTGGTAGTCCACGCCGTAA
+
GGGGGGGGGGGGGGGGGFGGGGGGGGFGGGGGGGGFGGGGGGGGGDGGGGGGGGGGGGGGGGGGGGGGGGGGEGGGGGGGGGGGGGGGGFGGGGGGGGGGGGGFGGGGGGGGGGGGGGGGGGGGGGGGGGGGGGGGGGGGGGGGGGGGGEGGGGGGGGGGGGGGGGFGGGGGGGGGGGGGGGGGGGGEGGGGGGGGGGGGGGGGGGGGGFGGGGGGFGFGGGGGGGGGEEGGGGDBDGDGEGFBF>CDED@FFFFGDFAFGGGGFFGFFF<9FF@B>:@>DG
@M02352:288:000000000-CKWC8:1:1101:10736:11637 1:N:0:ATGCGCAG+TATCCTCT
TACGGAGGGTGCAAGCGTTATCCGGAATCACTGGGTTTAAAGGGTGCGTAGGCGGACAGCTAAGTCAGAGGTGAAAGCCCGTCGCTTAACGACGGAACTGCCTTGGATCCTGTTTTTCTTGAATGAAGTTGAGGTTAGCGGAATGTGGCATGTAGCGGTGAAATGCATAGATATGCCATAGAACCCCGATTCCGAGGGCAGCTAACTGGACTTATATTAACGCTGAGGCACGAAAGCGTGGGGAGCGACCAGAATTGGATACCCTGTTAGCCCAGCCCCTAA
+
GGGGGGGG7FGG<FGGGGGGGGGGGGCFCFEGGGGGGGGGGGGGGGGGGGGDGGGG+>F,CFFGGGGG<FGG=FGG9:?+@>+@FGFGGG:=FF@++@85F3FG,,D,,38CF<=FD=F<,3:@FG@F@,,EF73@,8,C@F*33>3D>7,675,,>><<FGCB<;?@,5:7?@,B;93+?F:<2C1:<F*+++=*=8*12:CE+A9F6F7<EG?+<9+23*::*1A5****:E*)***;EG5(,.7>*).8(.;*)).77CFC*801)*)5)*)(((01CD
@M02352:288:000000000-CKWC8:1:1101:9538:11641 1:N:0:ATGCGCAG+TATCCTCT
TACGGAGGGGGTTAGCGTTGTTCGGAATTACTGGGCGTAAAGCGTACGTAGGCGGATTGGAAAGTTGGGGGTGAAATCCCGAGGCTCAACCTCGGAACTGCCTCTAAAACTCCTGGTCTTGAGTTCGAGAGAGGTGAGTGGAATTCCAAGTGTAGAGGTGAAATTCGTAGATATTTGGAGGAACACCAGTGGCGAAGGCGGCTCACTGGCTCGATACTGACGCTGAGGTGCGAAAGTGTGGGGAGCAAACAGGATTAGATACCCTGGTAGTCCACACCGTAA
+
GGGGGFGGGGGGGGGGGGGGGGGGGGGGGGGGGGGGGGGGGGGGGGGGGGGGGGGGGGGGGGGFGGGGGGGGGGGGGGGGGGGGGGGGGGGGGGGGGGGGGGGGGGGGGGGGGGGGGGGGGGGGGGGGGGGGGGGGGGGGGGBFFGGGGGGGGGGGGGGGGGGGGGGGGGGGGFGGGGGGGGGGGGGGGGGGGGGGGGGGGGGGGGGGGGGGGDGGGGGGGGGGGGGGGGGGGGDFGGGGGGFFFFGGGFFFFBGGFFFFGGGGFFGFFFFF=>FBFFDBGD
@M02352:288:000000000-CKWC8:1:1101:20155:11689 1:N:0:ATGCGCAG+TATCCTCT
TACGGAGGATCCAAGCGTTATCCGGAATCATTGGGTTTAAAGGGTCCGTAGGCGGGCTGATAAGTCAGTGGTGAAATGCAGAGGCTCAACTTCGGCACTGCCATTGATACTGTTAGTCTTGAATTATTGTGAAGTGGTTAGAATATGTAGTGTAGCGGTGAAATGCTTAGATATTACATAGAATACCGATTGCGAAGGCAGTCTACTACGTATATACTGACGCTCATGGACGAAAGCGTGGGGAGCGAACAGGATTAGATACCCTGGTAGTCCACGCCGTAA
+
GGGGGEEGGGGGGGGGGGEEGGGGGDGGGGGFFGGFGGFFFFGGGGGGFFGGFGGGGGGGGFFGDFGGGFGFGGGGGGGGGGGGGGGGFBEFGGGGGDGGGGGAGGGGGGAFGGGGGFGGGDFGGGGGFGGGGGDFF=DGGGFGGGGGGGFFFGGGGGGGGGGGGGGGGGGGGGGGGGGGCFGFCCF@FDGGGGGGDGGGEG@EFGFFCCDFGGFFGGGGGGE5CC9FFCGGEEGFGGGGEG>:9<DDEGE??<4DDFFFG7AFFFC)6=<AFGFB;(79DD
@M02352:288:000000000-CKWC8:1:1101:10975:11695 1:N:0:ATGCGCAG+TATCCTCT
TATGGAGGGTGCGAGCGTTAATCGGAATTACTGGGCGTAAAGCGCATGCAGGTGGTTCATTAAGTCAGATGTGAAAGCCCGGGGCTCAACCTCGGAACTGCATTTGAAACTGGTGAACTAGAGTGCTGTAGAGGGGGGTAGAATTTCAGGTGTAGCGGTGAAATGCGTAGAGATCTGAAGGAATACCAGTGGCGAAGGCGGCCCCCTGGACAGGCACTGACACTCAGATGCGAAAGCGTGGGGAGCAAACAGGATTAGATACCCTGGTAGTCCACGCCGTAA
+
GGGGGGGGGGGGGGGGGGGGCFFGGGGGGGGGGGGGGGGGGGGGGGGGGGGGGGGGGGGGGGGGGGGGGGGGGGGGGGGGGGGGGGGGGGGGGGGGGGGGGGGGGGGGGGGGGGGGGGGGGGGGGGGGGGGGGGGGGGGGGGFGGGGGGGGGGGGGGGGGGGGGGGGGGGGGGFGGGGGGGGGGGGGGGGGGGGGGGGGGGGGGGGGGGGGGGGGGGGGG?FGGGCCFGGGGGGGFGGGGGGFFFFGC69FFB?GGFFFBGGGG=>GFDFFFFGFFFFFFGD
@M02352:288:000000000-CKWC8:1:1101:15514:11714 1:N:0:ATGCGCAG+TATCCTCT
TACGGAGGGGGTTAGCGTTGTTCGGAATTACTGGGCGTAAAGCGTACGTAGGCGGATTGGAAAGTTGGGGGTGAAATCCCAGGGCTCAACCCTGGAACTGCCTCCAAAACTATCAGTCTAGAGTTCGAGAGAGGTGAGTGGAATTCCAAGTGTAGAGGTGAAATTCGTAGATATTTGGAGGAACACCAGTGGCGAAGGCGGCTCACTGGCTCGATACTGACGCTGAGGTACGAAAGTGTGGGGAGCAAACAGGATTAGATACCCTGGTAGTCCACACCGTAA
+
GGGGGGGGGGGGGGGGGGGGGGGGGGGGGGGGGGGGGGGGGGGGGGGGGGGGGGGGGGGGCGGGGFGGGGGGGGGGGGGGGGGGGGGGGGGGGGGGGGGGGGGGGGGGGGGGGGGGGGGGGGGGGGGGGGGEGGGGGGGGGGGGGGGGGGGGGGGGGGGGGGGGGGGGGGGFGGDGGGGGGGGGDGGGGGGGGGGGGGGGGGGGGGGGGGGGGCCFGGGGGGGEGGGGGGGGGGGEGGGGGGFFFFGGGGFFFFGGFFFFGGGGFFGFFFFFFGFFFFFFGD
@M02352:288:000000000-CKWC8:1:1101:19204:11714 1:N:0:ATGCGCAG+TATCCTCT
TACGGAGGGGGTTAGCGTTGTTCGGAATTACTGGGCGTAAAGCGCACGTAGGCGGATCAGAAAGTATAGGGTGAAATCCCAGGGCTCAACCCTGGAACTGCCTTGTAAACTCCTGGTCTTGAGTTCGAGAGAGGTGAGTGGAATTCCGAGTGTAGAGGTGAAATTCGTAGATATTCGGAGGAACACCAGTGGCGAAGGCGGCTCACTGGCTCGATACTGACGCTGAGGTGCGAAAGTGTGGGGAGCGAACAGGATTAGATACCCTGGTAGTCCACGCCGTAA
+
GGGGGCGGGGGGGGGGGGGGGGGGGGGGGGGGGGGGGGGGGGGGGGGGGGGGGGGGGGFGGGGGGGGGGGGGGGGGGGGGGGGGGGGGGGGGGGGGGGGGGGGGGGGGGGGGGGGGGGGGGGGGGGGGGGGGGGGGGGGGGGGGGGGGGGGGGGGGGGGGGGGGGGGGGGGGGGGGGGGGGGGGGGGGGGGGGGGGGGGGGGGDGGGGGGGGGGGGGGGGG5CEGGGGGGGGGGGFGGGGGGFBBFGGGGFFFFGGFFFFGGGGFFGFDFFFFGFFFFFFGG
@M02352:288:000000000-CKWC8:1:1101:4371:11723 1:N:0:ATGCGCAG+TATCCTCT
TACGGAGGGTCCAAGCGTTATCCGGAATCATTGGGTTTAAAGGGTCCGCAGGCGGTCAATTAAGTCAGAGGTGAAATCCCATCGCTCAACGATGGAACTGCCTTTGATACTGATTGACTTGAGTTATATGGAAGTAGATAGAATAAGTAGTGTAGCGGTGAAATGCATAGATATTACTTAGAATACCGATTGCGAAGGCAGTCTACTACGTATATACTGACGCTGAGGGACGAAAGCGTGGGGAGCGAACAGGATTAGATACCCTGGTAGTCCACGCCGTAA
+
GGGGGGGGGGGGGGGGGGGGGGGGGGGGGGGGGGGGGGGGGGGGGGGGGGGGGGGGGGGGGGGGGGGGGGGGGGGGGGGGGGGGGGGGGGGGGGGGGGGGGGGGGGGGGGGGGGGGFFGGGGGGGGGGGGGFGGGGGGGGGGGGGFCFGGGGGGGGGGGGGGGGGGGGGGGGGGGGGGCFGGGGGGGGGGGGGGGGGGGGGGGGGGGGGGGGGGGGGGGGGGGGGGGGGGGGGGGFGGGGGGFFFFGGGGBFFFCDBFFFFGGGFFGFFFAFFGFBBBF6CC
@M02352:288:000000000-CKWC8:1:1101:7705:11754 1:N:0:ATGCGCAG+TATCCTCT
TACGGAGGGTGCAAGCGTTATCCGGAATCATTGGGTTTAAAGGGTCCGCAGGCGGACGTATAAGTCAGTGGTGAAAGCCTACAGCTTAACTGTAGAACTGCCATTGATACTGTACGTCTTGAATTCGGTCGAAGTGGGCGGAATGTGTCATGTAGCGGTGAAATGCATAGATATGACACAGAACACCGATAGCGAAGGCAGCTCACTAGGCCTGAATTGACGCTCAGGGACGAAAGCGTGGGGAGCGAACAGGATTAGATACCCTGGTAGTCCACGCCGTAA
+
GGGGGEGGGGGGGGGGGGGGGGGGGGGGGGGGGGGGGEFGGGGGGGGGGGGGGGGGGGGGGGGGGGGGGGGGGGGGGGGGGGGGGGGGGGGGGGGGGGGGGGGGGGGGGGGGGGGGGGGGGGFGFGGGGGGGGGGGGGGGGGEGGGGGGGGGGGGGGGGGGGGGGGGGGGGGGGGGGGGGGGGGGGGGGGCGGGGGGGGGGGGGGGGGGFGGG>CFDGGGGGGEGGGGGEGGGGGFGGDGGGFFFFGDGGFFFFGGFFAFCGGGFFGFFFDABFFFBFFFGG
@M02352:288:000000000-CKWC8:1:1101:16546:11760 1:N:0:ATGCGCAG+TATCCTCT
TACGAGGGGTGCAAGCGTTAATCGGAATTACTGGGCGTAAAGCGTGCGTAGGTGGTTTGTTAAGCAAGATGTGAAAGCCCCGGGCTCAACCTGGGAACTGCATTTTGAACTGGCAGGCTAGAGTATTGTAGAGGGTAGTGGAATTTCCAGTGTAGCGGTGAAATGCGTAGAGATTGGAAGGAACATCAGTGGCGAAGGCGGCTACCTGGACAAATACTGACACTGAGGCACGAAAGCGTGGGGAGCAAACAGGATTAGATACCCTGGTAGTCCACGCCCTAA
+
GGGGGGGGGGGGGGGGGGGGFGGGGGGGGGGGGGGGGGGGGGGGGGGGGGGGGGGGGGGGGGGGGGGGGGGGGGGGGGGGGGGGGGGGGGGGGGGGGGGGGGGGGGGGGGGGGGGGGGGGGGGFGGGGGGGGGGGGGGGGGGGGGGGGGGGGGGGGGGGGGGGGGGGGGGGGGGGGGGGGGGGGGGGGGGGGGGGGGGGGGGGGGGGGGGGGGGGGGGGGGGGGGGGGGGGGGGGFGGGGGGF<>FGGGGFFFFGGFFFFGGGGFFGFFFFFFGFFFFFFGG
@M02352:288:000000000-CKWC8:1:1101:15398:11762 1:N:0:ATGCGCAG+TATCCTCT
TACGAGGGGTGCAAGCGTTAATCGGAATTACTGGGCGTAAAGCGTGCGTAGGCGGTTTGTTAAGCAAGATGTGAAAGCCCCGGGCTCAACCTGGGAACTGCATTTTGAACTGGCAGGCTAGAGTACTGTAGAGGGTGGTGGAATTTCCAGTGTAGCGGTGAAATGCGTAGAGATTGGAAGGAACATCAGTGGCGAAGGCGGCCACCTGGACAGATACTGACGCTGAGGCACGAAAGCGTGGGGATCAAACAGGATTAGATACCCTGGTAGTCCACGCTGTAA
+
GGGGFGGGGGGGGGGGGGGGGGGGGGGGGGGGGGGGGGGGGGGGGGGGGGGGGGGGGGGGGGGGGGGGGGGGGGGGGGGGGGGGGGGGGGGGGGGGGGGGGGGGGGGGGGGGGGGGGGGGGGGGGGGGGGGGGGGGGGGGGGGGGGGGGGGGGGGGGGGGGGGGGGGGGGGGGGGGGGGGGGGGGGGGGGGGGGGGGGGGGGGGGGGGGGGGGGGGGGGGGGGGGGGGGGGGGGGFGGGGGGFFFFGGGGFFFFGGFFFFGGFGFFGFFFFFFGFFFFFFGF
@M02352:288:000000000-CKWC8:1:1101:25091:11773 1:N:0:ATGCGCAG+TATCCTCT
TACGGAGGGGGTTAGCGTTGTTCGGAATTACTGGGCGTAAAGCGTACGTAGGCGGATTGGAAAGTTGGGGGTGAAATCCCAGGGCTCAACCCTGGAACTGCCTCCAAAACTATCAGTCTAGAGTTCGAGAGAGGTGAGTGGAATTCCAAGTGTAGAGGTGAAATTCGTAGATATTTGGAGGAACACCAGTGGCGAAGGCGGCTCACTGGCTCGATACTGACGCTGAGGTACGAAAGTGTGGGGAGCAAACAGGATTAGATACCCTGGTAGTCCACGCCGTAA
+
GGGGEFGGGGG@@FGGGGGGGGGGGD@FGGGGGGGCGGGGGGEEFCFGGGGGGGGFC:EF<FGGGCFGEGGGGGGGGGGGGGGGGGGGGGGDGGGGGGGGG@F<<<FGGGGAFDFCFGGGGFFGCFECFGGGGGGFFGFGGGFGGGGGGGGGGGGCFGGFGGGG9FGGGGGGGGG@GGGGGGGGGGGGGGGGGGGGGGGGGGGEGGGGGGF6E88CGGGFGGEEEDGF7<DGGGGE:?FGGGE:BFGGFGFFFFGGFFFFGGGGFFGFFFFFFGFFFFFFGC
@M02352:288:000000000-CKWC8:1:1101:20096:11778 1:N:0:ATGCGCAG+TATCCTCT
TACGGAGGATCCAAGCGTTATCCGGAATTATTGGGTTTAAAGGGTCCGTAGGCGGGCTTATAAGTCAGAGGTGAAATCCCATCGCTCAACGAGGGAACTGCCTTTGATACTGTAGGACTTGAATATAGTTGAAGTAGGCGGAATATGTAGTGTAGCGGTGAAATGCATAGATATTAGGAAGAACACCGATAGCGAAGGCAGCTTACTAAACTGAAACTGACGCTGAGGCACGAAAGCGTGGGGAGCGAACAGGATTAGATACCCTGGTAGTCCACGCCGTAA
+
GGGGCEFG7C,CEFGGGGGCGGGGGG+F,FGGGGG:,BEFGGEGA,6@:FGGGGG7B>=EFFGGGGCFFBFGGGGG9?F,5,,8CFGGGGE7++@FG@FGG8FDAFG<FGGGGAF<,@FFGG8F,,C,,,@F,E,@,E<CFGG:<,@C;DFGGGGGGGGGCGGGGG9CFGGGGG92,,,?BGGGGGG*1=*=CGGGGGG6CEG0<CE++<CFG++<CF?FGGGGGGGGF7CDGG:DG5DGGG36>FDGEDDFB?<C26>FGFFGFFGF<FAAFG42;->>GG
@M02352:288:000000000-CKWC8:1:1101:16945:11789 1:N:0:ATGCGCAG+TATCCTCT
TACGGAGGGTCCAAGCGTTATCCGGAATCATTGGGTTTAAAGGGTGCGCAGGCGGTTTATTAAGTCAGTGGTGAAATCTCGAGGCTCAACCTCGAAACTGCCATTGATACTGATAAACTTGAGTTCAGTTGGAGTAGGCGGAATGTGTAGTGTAGCGGTGAAATGCTTAGATATTACACAGAACACCGATAGCGAAGGCAGCTTACTAAACTGATACTGACGCTGAGGCACGAAAGCGTGGGGAGCGAACAGGATTAGATACCCTGGTAGTCCACGCCGTAA
+
GGGGGGGGDGGGGGGGGGGGGGGGGGDG@FGGGGGGGGGGGGGG<FGG:FGGCFG@+8EFGGGGGGGGGGGGGGGGF,E<F<FGGGGGGGGC==FGG+FGGF<FGGGGGGGGFA@<?FGGGGGGCGGGGAFDGGGGGGGGGGGGD;FGFGGGGGGGGGGGGGGGGGGGGGGGGG7FGCGGGGGGFGGGGG<EGGGGGGGGGGGDGGGFCCGGG?<CGGGGGDGGGGEGG=FGGGGFCGGGGGEB6BDDGGFFFFGGFFFFGGGGFFGFFFBFFGF?B:B;DG
@M02352:288:000000000-CKWC8:1:1101:22421:11805 1:N:0:ATGCGCAG+TATCCTCT
TACGGAGGGTCCAAGCGTTATCCGGAATCATTGGGTTTAAAGGGTCCGCAGGCGGTCAATTAAGTCAGAGGTGAAATCCCGTCGCTCAACGACGGAACTGCCTTTGATACTGGTTGACTTGAGTTATACGGAAGTAGATAGAATAAGTAGTGTAGCGGTGAAATGCATAGATATTACTTAGAATACCGATTGCGAAGGCAGTCTACTACGTATATACTGACGCTCATGGACGAAAGCGTGGGGAGCGAACAGGATTAGATACCCTGGTAGTCCACGCCGTAA
+
GGGGGDFGGF<FGGGGGGGGFFGGGGGGGGFFGGGFCEGGGGGGCF6FEGFGGGGGGDGGGGGGGF<FGFGFGGGGGGGGGGDGGGGDGGG76FFGGGGGGGFFFFFGGGGGGGGG3FGCFGGGGFGFFEGG*CCGGGGGGGGGGCDCDGGGGGGFEEGEGGGGFFCFGGGFCFFGFGCFGFFGGGGGGGGGGGGGGGGFGGGGGGG7<?7?C?FG?FGGGGGGEDFFCFFGGGGBFGGGGGFFB@<DCDEFFF<GFFFFGGGGFFGFFFFFFGFFFFF1DD
@M02352:288:000000000-CKWC8:1:1101:29408:11816 1:N:0:ATGCGCAG+TATCCTCT
TACGAAGGTCCCGAGCGTTATTCGGAATCACTGGGCGTAAAGGGAGCGTAGGCGGCGCGGTAAGTCAGATGTGAAATCTGGGGGCTCAACCTCCAAACTGCATTCGATACTGCCGTGCTAGAGTAATGGAGAGGTAACTGGAATTCTCGGTGTAGCAGTGAAATGCGTAGATATCGAGAGGAAGACCAATGGCGAAAGCAGGTTACTGGACATTCACTGACGCTGAGGCTCGAAGGCTAGGGTAGCGAAAGGGATTAGATACCCCTGTAGTCCTAGCAGTAA
+
GGGGGGGGGGGGGGGGGGGDGGGGGGGGGGGGGGGGGGGGGGGGGGGGGGGGGGGGGGGGGGGGGGGGGGGGGGGGGGGGGGGGGGGGGFGGGGFFGGGGGGGGGGGGGGGGGGGGGGGGGFGGGGGGGGGGGGGGGGGGGGGGGGGGGGGGGGGGGGGGGGGGGGGGGGGGGGGGGGGGGGGGGGGGGGGGGGGGGGGGGGGGGGGGGGGGGGGGGGGGGGGGGGGGGGGGGGGFGGGGGGFFFFGGGGFFF?GF?FDFGGGGFFGFFFAFFGFFFFFFGG
@M02352:288:000000000-CKWC8:1:1101:19072:11819 1:N:0:ATGCGCAG+TATCCTCT
TACGGAGGGTGCAAGCGTTAATCGGAATTACTGGGCGTAAAGCGCGCGTAGGCGGTTATTTAAGTCAGATGTGAAAGCCCTGGGCTCAACCTAGGAACTGCACCTGATACTGGATAACTAGAGTACAGAAGAGGGTGGTGGAATTTCCTGTGTAGCGGTGAAATGCGTAGATATAGGAAGGAACATCAGTGGCGAAGGCGGCCACCTGGTCTGATACTGACGCTGAGGTGCGAAAGCGTGGGGAGCAAACAGGATTAGATACCCTGGTAGTCCACGCCGTAA
+
GGGGGGGGGGGGGGGGGGGGGGGGGGGGGGGGGGGGGGGGGGGGGGGGGGGGGGGGGGGGGGGGGGGGGGGGGGGGGGGGGGGGGGGGGGGGGGGGGGGGGGGGGGGGGGGGGGGGGGGGGGGGGGGGGGGGGGGGGGGGGGGGGGGGGGGGGGGGGGGGGGGGGGGGGGGGGGGGGGGGGGGGGGFGGGGGGGGGGGGGGGGGGGGGGGGGGGFGGGGGGGGEGGGGGGGGGGGFGGGGGGBFFFGGGGFFFFGGFFFFGGGGFFGFBFFFFGFFFBFFGD
@M02352:288:000000000-CKWC8:1:1101:23596:11825 1:N:0:ATGCGCAG+TATCCTCT
TACGGAGGGTGCAAGCGTTATCCGGAATCATTGGGTTTAAAGGGTCCGTAGGTGGATGATTAAGTCAGAGGTGAAATCCTGCAGCTCAACTGTAGAATTGCCTTTGATACTGGTTATCTTGAGTTATTATGAAGTAGTTAGAATATGTAGTGTAGCGGTGAAATGCATAGATATTACATAGAATACCAATTGCGAAGGCAGATTACTAATAATATACTGACACTGATGGACGAAAGCGTGGGGAGCGAACAGGATTAGATACCCTGGTAGTCCACGCCGTAA
+
GGGFGCEGGFGGGFGGGFGGGGGCFEEGGGGGGGGFFGGFGGGGGGGGGGGGFFGGGGGGGGGGGGGGGGGGGGGGGGFGGGGGGFGGGGGGGGGGGGGGGGGGGGGFGGGGGGGGGGGGGDGGGGGGGGGGFGGGGGGGGGGGGGGGGGGGGGGGGGGGGGGGGGGGGGGGGGGGGGGGGGGGGGGGGGGGGGGGGGGGGGGGGGGGGGGGFGGGGGGGGGGGGGGGGGGGGGGFGGGGGGFFFBGC=<BFBFGGFFFFGGGGFFGFFFFFFGFF9?B>GG
@M02352:288:000000000-CKWC8:1:1101:11675:11842 1:N:0:ATGCGCAG+TATCCTCT
TACGGAGGGTGCAAGCGTTAATCGGAATTACTGGGCGTAAAGCGCACGTAGGCGGTTGATTAAGTCGAATGTGAAAGCCCCGGGCTCAACCTGGAATTGCATCCGATACTGGTCAACTAGAATTTGGGAGAGGTGAGTGGAATTTCCGGTGTAGCGGTGAAATGCATAGAGATCGGAAGGAACACCAGTGGCGAAGGCGACTCACTGGACCAAAATTGACGCTGAGGTGCGAAAGCGTGGGTAGCAAACAGGATTAGATACCCTGGTAGTCCACGCCGTAAA
+
GGGGGGGGGGGGGGGGGGGG,CFGGGGGGGGGGGGGGGGGGGGGGGGGGGGGGGGGGGGGGGGGGGGGGGGGGGGGGGGGGGGGGGGGGGGGGGGGGGGGGGGGGGGGGGGGGGGGGGGGGGGGGGGGGGGGGGGGGGGGGGGGGGGGGGGGGGGGGGGGGGGGGGGGGGGGGGGGGGGGGGGGGGGGGGGGGGGGGGGGGGGGGGGGGGGGGGGGGGGGGGGGGGGGGGDDGGGFDGGGGGFFFF>CGGFFFFGGFFF?FGGGFFGFBFFAFGEFB>>:DF
@M02352:288:000000000-CKWC8:1:1101:5594:11893 1:N:0:ATGCGCAG+TATCCTCT
TACGGAGGGGGTTAGCGTTGTTCGGAATTACTGGGCGTAAAGCGTACGTAGGCGGATTGGAAAGTTGGGGGTGAAATCCCAGGGCTCAACCCTGGAACTGCCTCCAAAACTATCAGTCTAGAGTTCGAGAGAGGTGAGTGGAATTCCAAGTGTAGAGGTGAAATTCGTAGATATTTGGAGGAACACCAGTGGCGAAGGCGGCTCACTGGCTCGATACTGACGCTGAGGTACGAAAGTGTGGGGAGCAAACAGGATTAGATACCCTGGTAGTCCACACCGTAA
+
GEFGG7CFGGGGGFGGGGGGGGGGGCEGGGGGGGGGGFGGGGGGGGGGGGGGGGGCGGGGFGGGGGGGGGGGGGGGGGGGGGGGGGGG9FGEGGGGGGGGGGGGGGGGGGGGGGGGGGGGGGGGGGGFGGG7FEGGGGGGGFFGGGGGGGGGGGGGGGGGFGGGGGGGFF=FFGGFFGGGGGGGDGGGGGGGGGGGDEGGGGGGGGFGGFDGGGGGGGGGFGGGGGGGGGG:*;D3CFGFGC>?BFGCGGFFBFGGFFFFGGGGFFGFFFFFFGFFF?E:F9
@M02352:288:000000000-CKWC8:1:1101:21633:11927 1:N:0:ATGCGCAG+TATCCTCT
TACGGAGGGTCCAAGCGTTATCCGGAATCATTGGGTTTAAAGGGTCCGTAGGCGGGCTTATAAGTCAGAGGTGAAATCCCATCGCTCAACGATGGAACTGCCTTTGATACTGTAGGTCTTGAATATATTTGAAGTAGGCGGAATATGTAGTGTAGCGGTGAAATGCATAGATATTACATAGAACACCAATTGCGAAGGCAGCTTACTAAGATATTATTGACGCTGATGGACGAAAGCGTGGGTAGCGAACGGGATTAGATACCCCGGTAGTCCACGCCGTAA
+
GGGGGGGGGGGGGGGGGGGGGGGGGFGGGGGGGGGEGGGGGGGGGGGGGGGGGGGGGGGGGGGGGGGGGGGGGGGGGGGGGGGGGGGGGGG7FGFGGGGGGGGGGGGGGGGGGGGGGGGGGGFFGGGGGGGGFGGGGGGGGGGGGGGGGGGGGGGGGGGGGGGGGGGGGGGGGGGGGGGGGGGGGGGGGGGFGGGGGGGGGGGGGGGFFGFGGGGGGGGDE>EGGGGGGGGGGGDFGGGGGGFFFFDGGGFFFFGGFFFFGGGGFFGFFFFFFGFBFFFFGC
@M02352:288:000000000-CKWC8:1:1101:15520:11939 1:N:0:ATGCGCAG+TATCCTCT
TACGGAGGGTGCGAGCGTTAATCGGAATTACTGGGCGTAAAGCGCATGCAGGTGGTTCATTAAGTCAGATGTGAAAGCCCGGGGCTCAACCTCGGAACTGCATTTGAAACTGGTGAACTAGAGTGCTGTAGAGGGGGGTAGAATTTCAGGTGTAGCGGTGAAATGCGTAGAGATCTGAAGGAATACCAGTGGCGAAGGCGGCCCCCTGGACAGACACTGACACTCAGATGCGAAAGCGTGGGGAGCAAACAGGATTAGATACCCTGGTAGTCCACGCCGTAA
+
FGGGDEEE@FGGGGGGGGE,<FGGGGGGGGGGGGG8F@FFGGFE>>FEGFFGGGGBFCE,CEEFFGGGFGGGGEFG<F,=FGGGGGGCFG<FF::FFFGGGG9FGGGGGGGGGG<BDCGFGGGGG9=DGGGFGGGGGEGGGGGGGFGGGGGGGGGGGGGGGGGGGGGGGGGEGGGEFCFGGGGFDFFGGEFGGGGGGDFEGG=ECEEGGGGGGGGGGGGGGGFEFCFCCFDDGGGDF5DGGGF<BFGGGG:FF0CFBFFFGGGGFFGFFFFFFGFBFFFBGD
@M02352:288:000000000-CKWC8:1:1101:26919:11943 1:N:0:ATGCGCAG+TATCCTCT
TACGGAGGGGGTTAGCGTTGTTCGGAATTACTGGGCGTAAAGCGCATGCAGGTGGTTCATTAAGTCAGATGTGAAAGCCCGGGGCTCAACCTCGGAACTGCATTTGAAACTGGTGAACTAGAGTGCTGTAGAGGGGGGTAGAATTTAGGTGTAGCGGTGAAATGCGTAGAGATCTGAAGGAATACCAGTGGCGAAGGCGGCCCCCTGGACAGACACTGACACTCAGATGCGAAAGCGTGGGGAGCAAACAGGATTAGATACCCTGGTAGTCCACGCCGTAAA
+
GGGGGEEGGDGGGGGGGGG>FEFGGGGGGGGGGGGGGGGGFGCF7:?FGGGGEFFB<FG9CFGGGGEGGGGGGGGGGGGGGCGGGEGGGGGGGGGGFFFGGGGGGF@FGGGEFFGFGGGGGGG<FGGF=FGFGGGGGG*;EGGGGGFGC:CCG7<EEEGFGG?FCEGEGGGFGGFGGF6CEGG6,<CGCGFEEE58EEC5C:EEGGGGGCFFFGGG6?FGGG6@C6C9CFDGGGGFGGDGGGFBFFGF5CF4(5*28=6=CDC*7>GB>F<4*939:BB<DG
@M02352:288:000000000-CKWC8:1:1101:11343:11952 1:N:0:ATGCGCAG+TATCCTCT
TACGGAGGGTGCGAGCGTTAATCGGAATTACTGGGCGTAAAGCGCATGCAGGTGGTTCATTAAGTCAGATGTGAAAGCCCGGGGCTCAACCTCGGAACTGCATTTGAAACTGGTGAACTAGAGTGCTGTAGAGGGGGGTAGAATTTCAGGTGTAGCGGTGAAATGCGTAGAGATCTGAAGGAATACCAGTGGCGAAGGCGGCCCCCTGGACAGACACTGACACTCAGATGCGAAAGCGTGGGGAGCAAACAGGATTAGATACCCTGGTAGTCCACGCCGTAA
+
GGGGGGGGGGGGGGGGGGGG,CFGGGGGGGGGGGGGGGGGGGGGDE=FGGGGEFGGCGGGGGGGGGGGGGGGGGGGFGGGGGGGGGFGGGCBEFGGGGGGGGGGGGGFGGGGGGGGFGGFGGGGGFGGEGGGGGGGGGGGGGGGGGGFFGGGGGGGGGGGGGGGGGGGGGGGGGGGFGGGGGGGGGGGGGGGGGGGGGGGGGGEGGGGCFFGGG8FGGGGGGGGGG8CFFFGGGG>FEGGGGDBFFGGGGFFFFGGFFBFGGGGFFGFF?BFFGFFFFB6DD
@M02352:288:000000000-CKWC8:1:1101:26910:11960 1:N:0:ATGCGCAG+TATCCTCT
TACGGAGGGGGTTAGCGTTGTTCGGAATTACTGGGCGTAAAGCGCATGCAGGTGGTTCATTAAGTCAGATGTGAAAGCCCGGGGCTCAACCTCGGAACTGCATTTGAAACTGGTGAACTAGAGTGCTGTAGAGGGGGGTAGAATTTAGGTGTAGCGGTGAAATGCGTAGAGATCTGAAGGAATACCAGTGGCGAAGGCGGCCCCCTGGACAGACACTGACACTCAGATGCGAAAGCGTGGGGAGCAAACAGGATTAGATACCCTGGTAGTCCACGCCGTAAA
+
GGGGGGGGGGGGGGGFGEGGGGGGGGGGGGGGGGGGGGGGGGGGGGGGGGFGFFFGGGGGGGGGGGGGGGGGGGGGGGGGGGGEGGGFGGGGGGGGFFFGGGGGGGFGGGGGGGGGGGGGGGGGGGGGGGGGGGGGGGGGGGGGGGGGGGGGGGGGGGGGGGGGGDGGGGGGGGGFGFFGGGGGGFGGGGGGGGGGGGDGGGGGGGGGFGCFGGGGGGGGGGGGGGGGGGGGGGGFGGGGGGFFFFCGGGFFBDGGFFFFGGGGF5FFAF<28D:BF>@?CF
@M02352:288:000000000-CKWC8:1:1101:15868:11963 1:N:0:ATGCGCAG+TATCCTCT
TACGGAGGGTCCAAGCGTTATCCGGAATCATTGGGTTTAAAGGGTCCGCAGGCGGTCAATTAAGTCAGAGGTGAAATCCCATCGCTCAACGATGGAACTGCCTTTGATACTGATTGACTTGAGTTATATGGAAGTAGATAGAATAAGTAGTGTAGCGGTGAAATGCATAGATATTACTTAGAATACCGATTGCGAAGGCAGTCTACTACGTATATACTGACGCTGAGGGACGAAAGCGTGGGGAGCGAACAGGATTAGATACCCTGGTAGTCCACGCCGTAA
+
GGGGGGGGGGGGGGGGGGGGGGGGGGGGGGGGGGGGGGGFGGGGGGGGGGGGGGGGGGGGGGGGGGGGGGGGGGGGGGGGGGGGGGGGGGEFGGGGGGGGGGGGGGGGGGGGGGGGGGGGGFGGGGGGGGGGGGGGGGGGGGGGGGGGGG7FGGGGGGGGGGGGGGGGGGGGGGGGGGGGGGGGGGGGGGGGGGGGGGGGGGGFGGGGGGGGGGGGGGGGGGGCGGGGGGGGGGGFGGGGGGFBFFGGGGFF?FGG<FFFGGGGFFGFFFFFFGFFFFF>GG
@M02352:288:000000000-CKWC8:1:1101:17277:11968 1:N:0:ATGCGCAG+TATCCTCT
TACGGAGGGTGCGAGCGTTAATCGGAATTACTGGGCGTAAAGCGCATGCAGGTGGTTCATTAAGTCAGATGTGAAAGCCCGGGGCTCAACCTCGGAACTGCATTTGAAACTGGTGAACTAGAGTGCTGTAGAGGGGGGTAGAATTTCAGGTGTAGCGGTGAAATGCGTAGAGATCTGAAGGAATACCAGTGGCGAAGGCGGCCCCCTGGACAGACACTGACACTCAGATGCGAAAGCGTGGGGAGCAAACAGGATTAGATACCCTGGTAGTCCACGCCGTAA
+
GDC<F;@F7@@FG;FEGCEC6,<CF7CFGGGGGFFGGFE@CFGGGGGGGGGGCFGGCCFFEFFGGGGGDGGFCGDE9EGGGGGCFDGGG<<FGGEEFEGDGGGGGGGGGEFGGFFGGGGFGFF@DGGGADF9FFGGGGGGGGGGCFFGGD@FGFFEGGGC@FCCFGCEGGGGFGFGGGFCCECFGGG?CGGFGGDGGGGGGG:CEGDEFFFFF8EGDFGECF7FGGGGCCG3EGG>GGGGECD1,5596C5<(4<F7F<FGF+6?45@DFBA*:?<>67>GD
@M02352:288:000000000-CKWC8:1:1101:7999:11996 1:N:0:ATGCGCAG+TATCCTCT
TACGGAGGGTTCAAGCGTTATCCGGAATCATTGGGTTTAAAGGGTGCGCAGGCGGTTTATTAAGTCAGTGGTGAAATTTCGAGGCTCAACCTCGAAACTGCCATTGATACTGATAAACTTGAGTTCAGTTGGAGTAGGCGGAATGGGTAGTGTAGCGGTGAAATGCTTAGATATTACACAGAACACCGATAGCGAAGGCAGCTTACTAAACTGATACTGACGCTGAGGCACGAAAGCGTGGGGAGCGAACAGGATTAGATACCCTGTTAGTCAACGCCGTAA
+
GGGGGGGG>FCFCGGGGGGGGGGGGGCG<FGGGGGGGGGGGGGGGGGG7FGGGGG=+B?FEFGGGGGGFGGG@FGGG,<,BFGGGGGGGGGGG@FAEGDAG,>F?BFFD?,C<A?,C>FE=>8B3=3C333>=>BDG=DF:@*33,6@>@=<@,?<F@>CGGE;99B;1:17>,,46<;2=F:<?F*4<=:121C8E>*232A3<C79+<6<9FFF?F9+<*/;=DF8*219CE552//AEGD?B:7D*<5?08FC26>B+?FC*707-9-:*:9:,4:,CD
@M02352:288:000000000-CKWC8:1:1101:6044:12006 1:N:0:ATGCGCAG+TATCCTCT
TACGGAGGGTCCAAGCGTTATCCGGATTTATTGGGTTTAAAGGGTCCGTAGGCGGGCTTATAAGTCAGAGGTGAAATCCCATCGCTCAACGATGGAACTGCCTTTGATACTGTAGGTCTTGAATATATTTGAAGTAGGCGGAATATGTAGTGTAGCGGTGAAATGCATAGATATTACATAGAACACCAATTGCGAAGGCAGCTTACTAAGATATTATTGACGCTGATGGACGAAAGCGTGGGTAGCGAACGGGATTAGATACCCCGGTAGTCCACGCCGTAA
+
GGGGGGGGGGGGGGGGGGGGGGGGGGGCFGGGGGGGGGGGGGGGGGGGGGGGGGGGGGGGGGGGGGGGGGGGGGGGGGGGGGGGGGGGGGGGGGGGGGGGGGGGGGGGGGGGGGGGGGGGGGGGGGGGGGGGGGGGGGGGGGGGGGGGGGGGGGGGGGGGGGGGGGGGGGGGGGGGGGGGGGGGGFGGGGGGFGGGGGGGGGGGGGGGCFGGGGGGGGFGGECCGGGGGFGGGEDEFGGGGGFFFFGGGGFFFFGGFFFFGGGG>BGE>FFFFGFFF:>>GG
@M02352:288:000000000-CKWC8:1:1101:6922:12020 1:N:0:ATGCGCAG+TATCCTCT
TACGGAGGGTCCAAGCGTTATCCGGAATCATTGGGTTTAAAGGGTCCGCAGGCGGTCAATTAAGTCAGAGGTGAAATCCCATAGCTTAACTATGGAACTGCCTTTGATACTGATTGACTTGAGTTATATGGAAGTAGATAGAATAAGTAGTGTAGCGGTGAAATGCATAGATATTACTTAGAATACCGATTGCGAAGGCAGTCTACTACGTATATACTGACGCTGAGGGACGAAAGCGTGGGGAGCGAACAGGATTAGATACCCTGGTAGTCCACGCCGTAA
+
GGGGGGGGGGGGGFGGGGGGGGGGGEGGGGGGGGGGGGGGGGFGGGGGGGGGGGGGGGGGGGGGGGGGGGGGFGGGGGGGGGFDGGGGGGGGGGGGGGGGGGGGGGGGCDGGGGGGGGGGGFGGGGGGGGGGGGGGGGGGGGGGGGGGGGGGGGGGGGGGGGGGGGGGGGGGGGGGGGGGGGGGGGGGGGGGGGGGGGGGGGGGGGGGGGGGGGGGGGGGGGGGGGGGGGGGGGGFGGGGGGFFFFDGGGFFBFGGFF<FGGFGFFGFFFFFFGFFFFFFDD
@M02352:288:000000000-CKWC8:1:1101:21384:12033 1:N:0:ATGCGCAG+TATCCTCT
TACGGAGGGTCCGAGCGTTATCCGGAATCATTGGGTTTAAAGGGTCCGTAGGCGGGCTTATAAGTCAGAGGTGAAATCCCATCGCTCAACGATGGAACTGCCTTTGATACTGTAGGTCTTGAATATATTTGAAGTAGGCGGAATATGTAGTGTAGCGGTGAAATGCATAGATATTACATAGAACACCAATTGCGAAGGCAGCTTACTAAGATATTATTGACGCTGATGGACGAAAGCGTGGGTAGCGAACGGGATTAGATACCCCGGTAGTCCACGCCGTAA
+
GGGGGGGGGGGGGGGGGGGGGGGGGGGGGGGGGGGGGGGGGGGGGGGGGGGGGGGGGGGGGGGGGGGGGGGGGGGGGGGGGGGGGGGGGGGGGGGGGGGGGGGGGGGGGGGGGGGGGGGGGGGGGGGGGGGGGGGGGGGGGGGGGGGGGGGGGGGGGGGGGGGGGGGGGGGGGGGGGGGGGGGGGGGGGGGGGGGGGDGGGGGGGGGGGGGGGGGGGGFGGGCGGGGGCGGGGGGFGGGGGGFFFFGGGGFFFFGGFFBFGGFG@>GEF:ABFGFFFFFFGG
@M02352:288:000000000-CKWC8:1:1101:20376:12069 1:N:0:ATGCGCAG+TATCCTCT
TACGGAGGATCCAAGCGTTATCCGGAATCATTGGGTTTAAAGGGTCCGTAGGTGGATAATTAAGTCAGAGGTGAAATCCCATAGCTTAACTATGGAACTGCCTTTGATACTGGTTGACTTGAGTTATACGGAAGTAGATAGAATAAGTAGTGTAGCGGTGAAATGCATAGATATTACTTAGAATACCGATTGCGAAGGCAGATCACTAATAATATACTGACACTGATGGACGAAAGCGTGGGGAGCGAACAGGATTAGATACCCTGGTAGTCCACGCCGTAA
+
GGGGGGGGGGGGGGGGGGGGGGGGGEGGGGGGGGGFGGGGGGGGGGGGGGGGGGGGGGGGGGGGGGGGGGGGGGGGGGGGGGGGGGGGGGGGGGGGGGGGGGFGGGGGGGGGGGGGGGGGGGGGGGGGGGGGGGGGGGGGGGGGGGGGGGGGGGGGGGGGGGGGGGGGGGGGGGGGGGGGGGGGGGGGGGGGGGGGGGGGGGGGGGGGGGGGGGGGGGGGGGGGGGGGFFGGGGGFGGGGGGFFFFGGGGFFFFGGFFFFGGGGFFGFFFFFFGF<FFFFGD
@M02352:288:000000000-CKWC8:1:1101:24073:12069 1:N:0:ATGCGCAG+TATCCTCT
TACGGAGGGGGTTAGCGTTGTTCGGAATTACTGGGCGTAAAGCGTACGTAGGCGGATTGGAAAGTTGGGGGTGAAATCCCAGGGCTCAACCCTGGAACTGCCTCCAAAACTATCAGTCTAGAGTTCGAGAGAGGTGAGTGGAATTCCAAGTGTAGAGGTGAAATTCGTAGATATTTGGAGGAACACCAGTGGCGAAGGCGGCTCACTGGCTCGATACTGACGCTGAGGTACGAAAGTGTGGGGAGCAAACAGGATTAGATACCCTGGTAGTCCACACCGTAA
+
GGGGGGEGGGGGGGGGGGGGGGGGGGGGGGGGGGGGGGGGGGGGGGGGGGGGGGGGGGGGGGGGGGGGGGGGGGGGGGGGGGGGGGGGFGGGGGGGGGGGGGGGGGGGGGGGGGGGGGGGGCFGGGGGGGGGGGGGGGGGGGGGGGGGGGGGGGGGGGGGGGGGGGGGGGGGGGFGGGGGGGGGGGCCFGGGGGGGGGGEEGGGGGFGGGGGGDGGGGGGGGG=GGGGGGGDGCGEGGGGGGFBFEGGGGFF<?F7??2FGGFGFF3@AFADFFFBF?DFGG
@M02352:288:000000000-CKWC8:1:1101:12425:12077 1:N:0:ATGCGCAG+TATCCTCT
TACGGAGGGTGCGAGCGTTAATCGGAATTACTGGGCGTAAAGCGCATGCAGGTGGTTCATTAAGTCAGATGTGAAAGCCCGGGGCTCAACCTCGGAACTGCATTTGAAACTGGTGAACTAGAGTGCTGTAGAGGGGGGTAGAATTTCAGGTGTAGCGGTGAAATGCGTAGAGATCTGAAGGAATACCAGTGGCGAAGGCGGCCCCCTGGACAGACACTGACACTCAGATGCGAAAGCGTGGGGAGCAAACAGGATTAGATACCCTGGTAGTCCACGCCGTAA
+
GGGGGFGGGGGGGGGGGGGG,EFGGGGGGGGGGGGGGGGGGGGGGGGGGGGGGGGGGGGGGGGGGGGGGGGGGGGGGGGGGGGGGGGGGGGGGGGGGGGGGGGGGGGGGGGGGGGGGGGGGGGGGGGGGGGGGGGGGGGGGGGGGFGGGGGGGGGGGGGGGGGGGGGGGGGGGGG+CFGGGGGFGGGGGGGGGGGGGGGGGGGGGGGGGGGGGGGGGGGGGGGGGGGGGGGGGGGFGGGGGGFFFFGGGGFFFFGGFFFFGGGGFFGFBFFFFGFFFFFFGG
@M02352:288:000000000-CKWC8:1:1101:24816:12082 1:N:0:ATGCGCAG+TATCCTCT
TACGGAGGGTCCGAGCGTTATCCGGAATCATTGGGTTTAAAGGGTTCGTAGGCGGGTCAATAAGTCAGAGGTGAAATCTTGCAGCTTAACTGTAAAATTGCCTTTGATACTGTTGACCTTGAATTACTGTGAAGTGGTTAGAATATGTAGTGTAGCGGTGAAATGCTTAGAGATTACATAGAATACCGATTGCGAAGGCAGATCACTAACAGTATATTGACGCTGATGAACGAAAGCGTGGGTAGCGAACGGGATTAGATACCCCGGTAGTCCACGCCGTAA
+
GGGGGGGGGGGGGGGGGGGGGGGGGGGGGGGGGGGGGGGGGGGGGGGGGGGGGGGGGGGGGGGGGGGGGGGGGGGGGGGGGGGGGGGGGGGGGGGGGGGGGGGGGGGGGGGGGGGFGGGGGGGGGGFGGGGGGGGGGGGGGGGGGGGGGGGGGGGGGGGGGGGGGGGGGGGGFGGGGGGGGGGGGGGGGGGGGGGGGGGGGGGGGGGGGGGGGGGGGGGGGGGGGGFFGGGGGGGEGGGGGGFFBFGGGDEEFFGGFFFFGGGGFFGFFFFFFGFFFFFFGG
@M02352:288:000000000-CKWC8:1:1101:12115:12092 1:N:0:ATGCGCAG+TATCCTCT
TACGGAGGGTCCAAGCGTTATCCGGATTTATTGGGTTTAAAGGGTCCGTAGGCGGGCTTATAAGTCAGAGGTGAAATCCCATCGCTCAACGATGGAACTGCCTTTGATACTGTAGGTCTTGAATATATTTGAAGTAGGCGGAATATGTAGTGTAGCGGTGAAATGCATAGATATTACATAGAACACCAATTGCGAAGGCAGCTTACTAAGATATTATTGACGCTGATGGACGAAAGCGTGGGTAGCGAACGGGATTAGATACCCCGGTAGTCCACGCCGTAA
+
GGGGGGGGGGFGGGGGGGGGGGGGGGGGGGGGGGGGGGGGGGGGGGGGGGGGGGGGGGGGGGGGGGGGGGGGGGGGFGGGGGFGGGGGGGGCFFGGGGGGGGGGGGGFGFFGGGGGGGGGGG?FGGCGGGGGGGGGGGGGGGGGGGGGGGGGGGGGGGGGGGGGGGGGGGGGGGGGGGFGGGGGGGGGGGGFGGGGGGGGGGGGGGGGGGFGGGGGGGGGGGGGGGGGGGGGGGGFGGGGGGFFFFGGGGFFFFGGFFFFGGGGFFGFFFFFFGF?FFB;DD
@M02352:288:000000000-CKWC8:1:1101:11923:12107 1:N:0:ATGCGCAG+TATCCTCT
TACGGAGGGTGCGAGCGTTAATCGGAATTACTGGGCGTAAAGCGCACGCAGGCGGTTTGTTAAGCTAGATGTGAAAGCCCCGAGCTCAACTTGGGATGGTCATTTAGAACTGGCAGACTAGAGTCTTGGAGAGGGGAGTGGAATTCCAGGTGTAGCGGTGAAATGCGTAGATATCTGGAGGAACATCAGTGGCGAAGGCGACTCCCTGGCCAAAGACTGACGCTCTTGTGCGAAAGTGTGGGTAGCGAACAGGATTAGATACCCTGGTAGTCCACACCGTAA
+
GGGGDEFGEFGGGEGGGGGF,CFFGGGGGGGGGGGGGGGEDGGGGGGGGGGGGGGGGGGEGGGGGGGGGGGGGGGGFGC+FF:>FBFGGGGGF@FGG=D>FF9CFFFGGGCEGGGGDGFFGGGFFGGCFFGGEFF::F1>CFFGGGG9<F<FGFGGGGG@FFGFGGGGEGGDGCFFCFGDEGGGB<FFGGDFGEGGGEGDEGGGGGCFFGGG>FFFGCECFDG5CDGG9<CDCGGFGGGFGGBB:?97EGEFBBFD46:@CFGGFFG;<?-:FDFBBBEFGD
@M02352:288:000000000-CKWC8:1:1101:23219:12125 1:N:0:ATGCGCAG+TATCCTCT
TACGGAGGGGGTTAGCGTTGTTCGGAATTACTGGGCGTAAAGCGCACGTAGGCGGATCAGAAAGTATGAGGTGAAATCCCAGGGCTCAACCCTGGAACTGCCTTGTAAACTCCTGGTCTTGAGTTCGAGAGAGGTAAGTGGAATTCCGAGTGTAGAGGTGAAATTCGTAGATATTCGGAGGAACACCAGTGGCGAAGGCGGCTTGCTGGCTCGATACTGACGCTGAGGTGCGAAAGTGTGGGGAGCAAACAGGATTAGATACCCTGGTAGTCCACACCGTAA
+
GGGGGGGGGGGFEGGGGGGGGGGGGGGGGGGGGGGGGGGGGGGGDDGGGGGGGGGGGGGGGGGGGGGGGGGGGGGGGFGGGGGGGGGGGGGGGGGGGGGGGGGGGGGGGGGGGGGGGGGCFFGGGGEGGFGGGGGGFGGGGGGGGGGFEGGGGGGGGGGGGGGGFGGGGGGGGGGGGGGGGGGGGGGGFGGGGGGGGGGGGGGGGGGGGGGGGGGFGGGGGGDEEDGGG5DDGGGEGGGGGGE?B:FGEGFF??GGBFAFFGGGFFCFFFFF?FFFFFF?GG
@M02352:288:000000000-CKWC8:1:1101:19270:12145 1:N:0:ATGCGCAG+TATCCTCT
TACGGAGGGTCCAAGCGTTATCCGGAATCATTGGGTATAAAGGGTGCGCAGGCGGTTTATTAAGTCAGTGGTGAAATCTCGAGGCTCAACCTCGAAACTGCCATTGATACTGATAAACTTGAGTTCAGTTGGAGTAGGCGGAATGTGTAGTGTAGCGGTGAAATGCTTAGATATTACACAGAACACCGATAGCGAAGGCAGCTTACTAAACTGATACTGACGCTGAGGCACGAAAGCGTGGGGAGCGAACAGGATTAGATACCCTGGTAGTCCACGCCGTAA
+
GGGGGGGGGGGGGGGGGGGGGGGGGGGGGGGGGGGGGGGFGGGGGGGGGGGGGGGEGGGGGGGGGGGGGGGGGGGGGGGGGGGGGGGGGGGGGGGGGGGGGGGGGGGGGGGGGGGGGGGGGGGGGGGGGGGGGGGGGGGGGGGGGGGGGGGGGGGGGGGGGGGGGGGGGGGGGGGGGGGGGGGGGGGGGGGGGGGGGGGGGGGGGGGGGGGGGGGGGGGGGGGGGGGGGGGGGGCDGGGDGGFFFFGGDGFFFFGGFFAFGGFGFFGFFFFFFGFBB?B>GD
@M02352:288:000000000-CKWC8:1:1101:19252:12151 1:N:0:ATGCGCAG+TATCCTCT
TACGGAGGGTCCAAGCGTTATCCGGAATCATTGGGTTTAAAGGGTGCGCAGGCGGTTTATTAAGTCAGTGGTGAAATCTCGGGGCTCAACTTCGAAACTGCCATTGATACTGATAAACTTGAGTTCAGTTGGAGTAGGCGGAATGTGTAGTGTAGCGGTGAAATGCTTAGATATTACACAGAACACCGATAGCGAAGGCAGCTTACTAAACTGATACTGACGCTGAGGCACGAAAGCGTGGGGAGCGAACAGGATTAGATACCCTGGTAGTCCACGCCGTAA
+
GGGGGGGGGGGGGGGGGGGGGGGGGGGGGGGGGGGGGGGGGGGGGGGGGGGGGGGFGGGGGGGGGGGGGGGGGGGGGGGGGGGGGGGGGGGGGGGGGGGGGGGGGGGGGGGGGGGGGGGGGGGGGGGGGGGGGGGGGGGGGGGGGGGGGFGGGGGGGGGGGGGGGGGGGGGGGGGGGGGGGFGGGGGGGGGGGGGGGGGGGGGGGGGGGGGGGGGGGGGGGGGGGGGGGGGGGGGFGGGGGGFFFFGGGGFFFBGGFFFFGGGGFFGFFFFFFGFFFFFFGD
@M02352:288:000000000-CKWC8:1:1101:21224:12157 1:N:0:ATGCGCAG+TATCCTCT
TACGGAGGGTCCAAGCGTTATCCGGATTTATTGGGTTTAAAGGGTCCGTAGGCGGGCTTATAAGTCAGAGGTGAAATCCCATCGCTCAACGATGGAACTGCCTTTGATACTGTAGGTCTTGAATATATTTGAAGTAGGCGGAATATGTAGTGTAGCGGTGAAATGCATAGATATTACATAGAACACCAATTGCGAAGGCAGCTTACTAAGATATTATTGACGCTGATGGACGAAAGCGTGGGTAGCGAACGGGATTAGATACCCCGGTAGTCCACGCCGTAA
+
GGGGGCGGGGGGGGGGGGGGGGGGGGGGGGGGGGGGGGGGGGGGGGGGGGGGGGGGGGGGGGGGGGGGGGGGGGGGGGGGGGGGGGGGGGGGGGGGGGGGGGGGGGGGGGGGGGGGGGGGGGGGGGGGGGGGGGGGGGGGGGGGGGGGGGGGGGGGGGGGGGGGGGGGGGGGFGGGGGGGGGGGGGGGGGGGGGGGGGGGGGDGGGGGGGGGGGGGGGGGGDGGGGGGGGGGGGGEGEGGGGE<6FGDCGFD??GGFFBFGG8FFFDDBEFFFGF?FFFFGD
@M02352:288:000000000-CKWC8:1:1101:17381:12195 1:N:0:ATGCGCAG+TATCCTCT
TACGGAGGGGGTTAGCGTTGTTCGGAATTACTGGGCGTAAAGCGTACGTAGGCGGATCAGAAAGTAGGGGGTGAAATCCCGAGGCTCAACCTCGGAACTGCCTCCTAAACTCCTGGTCTTGAGTTCGAGAGAGGTGAGTGGAATTCCAAGTGTAGAGGTGAAATTCGTAGATATTTGGAGGAACACCAGTGGCGAAGGCGGCTCACTGGCTCGATACTGACGCTGAGGTACGAAAGTGTGGGGAGCAAACAGGATTAGATACCCTGGTAGTCCACACCGTAA
+
GGGGGFGGGGGGGGGGGGGGGGGGGGGGGGGGGGGGGGGGGGGGGGGGGGGGGGGGGGGGGGGGGGGGGGGGGGGGGGGGGGGGGGGGGGGGGGGGGGGGGGGGGGGGGGGGGGGGGGGGGGGGGGGGGGGGGGGGGGGGGGGGGGGGGGGGGGGGGGGGGGGGGGGGGGGGGGGGGGGGGGGGGGGGGGGGGGGGGGGGGGGGGGGGGGGGGGGGGGGGGGGGGGGGGGGGGGGFGGGGDGFFFFGGGGFFFFGGFFFFGGGGFFGFFFFFFGFFFFFFGG
@M02352:288:000000000-CKWC8:1:1101:6045:12197 1:N:0:ATGCGCAG+TATCCTCT
TACGGAGGGTGCGAGCGTTAATCGGATTTATTGGGTGTAAAGGGCGTGCAGGCGGGCCATCAAGTCAGATGTGAAAGCTCGGGGCTCAACCTCGGAACTGCGTTTGAAACTGGTTTACTAGAGTGCTGTAGAGGGGGGTAGAATTTCGGGTGTAGCGGTGAAATGCGTAGAGATACGAAGGAATACCAGTGGCGAAGGCGGCTCCCTGGACAGAAACTGACATTCAGACGCGAAAGCGTGGGGAGCAAACAGGATTAGATACCCTGGTAGTCCACGCCGTAA
+
GGGG7@FG+8BF+FFGGGGG,,CFEF,BFF<F<@ECFEEFGG,:B+>F,CFGCGG+++8=,BFGGGGGE<FGGFFF9=,B+=FCEGGGFGGBEG+++@DGG7FGEGGGF3=F,,,,,7E;DAFFGGGG3FFGGF**5*//ACCFG++2**2:CFFGGGGGGG9CCFGEEGD+:<++;*;CEGGCCFGGGGGGGGGGGGGGG5:*8CFGFFFFE*++*<C@C++3+:C++*95=CDEDGDGGGF0937C?F>FF:<C7F47:FGCF>FFFFAFFGF?3:D6<9
@M02352:288:000000000-CKWC8:1:1101:4663:12201 1:N:0:ATGCGCAG+TATCCTCT
TACGGAGGGGGTTAGCGTTGTTCGGAATTACTGGGCGTAAAGCGCACGTAGGCGGATCAGAAAGTATAGGGTGAAATCCCAGGGCTCAACCCTGGAACTGCCTTATAAACTCCTGGTCTTGAGTTCGAGAGAGGTGAGTGGAATTCCGAGTGTAGAGGTGAAATTCGTAGATATTCGGAGGAACACCAGTGGCGAAGGCGGCTCACTGGCTCGATACTGACGCTGAGGTGCGAAAGTGTGGGGAGCAAACAGGATTAGATACCCTGGTAGTCCACACCGTAA
+
GGGGGFFGGGGGGGGGGGGGGGGGGGGGGGGGGGGGGGGGGGGGGGGGGGGGGGGGGGGGGGGGGGGGGGGGGGGGGGGGGGGGGGGGGGGGGGGGGGGGGGGGGGGGGGGGGGGGGGGGGGGGGGGGGGGGGGGGGGGGGGGGGGGGGGFGGGGGGGGGGGGGGGGGGGGGGGGGGGGGGGGGGGGGGGGGGGGGGGGGGGGGGGGGGGGGGGGGGGGGGGGGGGGGGGGGGGGFGGGGGGF?BFGGGGFFFFFGDFFFGGGGFFGFFFFFFGFFFFFFGG
@M02352:288:000000000-CKWC8:1:1101:4034:12203 1:N:0:ATGCGCAG+TATCCTCT
TACGGAGGATCCAAGCGTTATCCGGAATCATTGGGTTTAAAGGGTCCGTAGGTGGATGATTAAGTCAGAGGTGAAATCCTGCAGCTCAACTGTAGAATTGCCTTTGATACTGGTTGTCTTGAGTTATTATGAAGTAGTTAGAATATGTAGTGTAGCGGTGAAATGCATAGATATTACATAGAATACCAATTGCGAAGGCAGATTACTAATAATATACTGACACTGATGGACGAAAGCGTGGGGAGCGAACAGGATTAGATACCCTGGTAGTCCACGCCGTAA
+
GGGGGGGGGGGGGGGGGGGGGGGGGGGGGGGGGGGGGGGGGGGGGGGGGGGGFGGGGGGGGGGGGGGGGGGGGGGGGGGGGGGGGGGGGGGGGGGGGGGGGGGGGGGGGFGGGGGGGGGGGGGGGGGGGGGGGGGGGGGGGGGGFGGGGFGGGGGGGGGGGGGGGGGGGGGGGGGGGGGGGGGGGGGGGGGGGGGGGGGGGGGGGFCDCFGGGGGGGGGGGGGGGGGGCGGGGGGFGDGGGGF<@FGGEGFFFFGGFF2@FGGGFFGFFFAFFGFFFFFFGG
@M02352:288:000000000-CKWC8:1:1101:4669:12218 1:N:0:ATGCGCAG+TATCCTCT
TACGGAGGGGGTTAGCGTTGTTCGGAATTACTGGGCGTAAAGCGCACGTAGGCGGATCAGAAAGTATAGGGTGAAATCCCAGGGCTCAACCCTGGAACTGCCTTATAAACTCCTGGTCTTGAGTTCGAGAGAGGTGAGTGGAATTCCGAGTGTAGAGGTGAAATTCGTAGATATTCGGAGGAACACCAGTGGCGAAGGCGGCTCACTGGCTCGATACTGACGCTGAGGTGCGAAAGTGTGGGGAGCAAACAGGATTAGATACCCTGGTAGTCCACACCGTAA
+
FGGGGGGG7FG@FFDGGGGGGGGGGGGGGGGGGGGGGGGGGGGGGEFGGGGGCFE7F=BG,AFFG,5?F,BFGGGGGGFGGGGGGGGGGGGGGGG=FGCFGFGF,,FFGGGDGG8BFDBD,@FFGGEGGFFCFGGFGFGGGFGGGGG:*FFGGGGG<FGGFFGGFGGG6EGGGGGG,BEEGGGGGGG>FGGGGGGGGGGEG8=EFFGFGFDFE8C>CFFGGGGECCC5+:CCE?DFG:7<EEB?BF3CF5:7:?FG2696:9EF9)995@A9=7=4:?3(99
@M02352:288:000000000-CKWC8:1:1101:25034:12220 1:N:0:ATGCGCAG+TATCCTCT
TACGGAGGGGGTTAGCGTTGTTCGGAATTACTGGGCGTAAAGCGTACGTAGGCGGATTGGAAAGTTGGGGGTGAAATCCCAGGGCTCAACCCTGGAACTGCCTCCAAAACTATCAGTCTAGAGTTCGAGAGAGGTGAGTGGAATTCCGAGTGTAGAGGTGAAATTCGTAGATATTCGGAGGAACACCAGTGGCGAAGGCGGCTCACTGGCTCGATACTGACGCTGAGGTGCGAAAGTGTGGGGAGCAAACAGGATTAGATACCCTGGTAGTCCACACCGTAA
+
GGGGGCEGGGGGGFGGGGGGGGGGGGGGGGGGGGGGGGGGFFGGGGGGGGGGGGGGGGGGGGGFGGGGGGGGGGGGGGGGGGGGGGGGGGGGGGGGGGGGGGGGGGGGGGGGGGGGGGGFGGGGGGGGGGGGGGGGGGGGGGGGGGGGGGGGGGFGGGGGGGGGGGGGGGGGGGGGGGGGGGGGGGGGGGGGGGGGGGGGGGCGGGGGGGGGGGG8=CGCG5EGGGFFGFFGGCGEGGGGGGFFFFGGGGFFFFGGFFAFGGGGFFGFFFF<FCF???F?FD
@M02352:288:000000000-CKWC8:1:1101:23018:12228 1:N:0:ATGCGCAG+TATCCTCT
TACGGAGGGTCCAAGCGTTATCCGGATTTATTGGGTTTAAAGGGTCCGTAGGCGGGCTTATAAGTCAGAGGTGAAATCCCATCGCTCAACGCTGGAACTGCCTTTGATACTGTAGGTCTTGAATATATTTGAAGTAGGCGGAATATGTAGTGTAGCGGTGAAATGCATAGATATTACATAGAACACCAATTGCGAAGGCAGCTTACTAAGATATTATTGACGCTGATGGACGAAAGCGTGGGTAGCGAACGGGATTAGATACCCCGGTAGTCCACGCCGTAA
+
GGGGGGGGGCEC6FFGGGGEFEFGGC@FFGEGGGGECFGGGGGGE@FGGGGGGGG7FFE<CFFGGFGGGGGGGGGGGGGGGEEGEGGGGGG:FGGGGGGGGGGGGCFGGGGG<<CEFGGGGG8D=@BB=AFGAFFFFF9FGGGG@BADFFGGGGGGGGGGGGGGGGCGGGGGGGG@;>CEFGGGGGGGCGFGGGGGGGGCEGGDGGG99@7CEFGGGGGGGGGGGGFG+6CGGGGEGGGGGG)4:F5DEDFFFBGGFFFFGGGGFDGB>BAFFGF(9?E>DC
@M02352:288:000000000-CKWC8:1:1101:23020:12247 1:N:0:ATGCGCCG+TATCCTCT
TACGGAGGGTCCTAGCGTTGTCCGGAATTATTGGGTTTAAAGGGTCCGTAGGCGGACTTATCAGTCAGGGGTGAAATCCCATCGCTCAACGCTGGAACTGCCTTTGATACTGTAGGTCTAGAGTATATTTGAGGTAGACGGAATATGTAGTGTAGCGGTGAAATGCGTAGATATTACAGAAAAACACAATTGCGAAGGCAGATTACTAGGTTATTATTGACGCTGATGGACGAAAGCGTGGGTGGCGAACGGGATTAGATACCCCGGTAGTCCAAGCCGGAA
+
GGGG7FFGG:,C,CFGGGG+F,EFGG+DFG<FGGG66CFGGG9FE,EFGGGGGGG7FG9FF,FGGGGG,EGGGGGGGGGG8,4BFGGGGG7:4CGGGGGGGGGGGGGGGGGGG,,CFGG,FF,E,8,,3,CF7FG<,,7CFGG+,38@FGGGGGGAEGGGGGGG9C*>CEGGGGGG9,,?,7@,1,@,@3FF9**=*B8*B*AF,2;++5+42++++2+1<1***10<C*0/1:D5***2:EE((.)9E5))4(/9)*-0++<DF5D>>)5:F**.,85()9
@M02352:288:000000000-CKWC8:1:1101:3592:12262 1:N:0:ATGCGCAG+TATCCTCT
TACGGAGGGTGCGAGCGTTAATCGGAATTACTGGGCGTAAAGCGCATGCAGGTGGTTCATTAAGTCAGATGTGAAAGCCCGGGGCTCAACCTCGGAACTGCATTTGAAACTGGTGAACTAGAGTGCTGTAGAGGGGGGTAGAATTTCAGGTGTAGCGGTGAAATGCGTAGAGATCTGAAGGAATACCAGTGGCGAAGGCGGCCCCCTGGACAGACACTGACACTCAGATGCGAAAGCGTGGGGAGCAAACAGGATTAGATACCCTGGTAGTCCACGCCGTAA
+
GGGGGGGGGGGGGGGGGGGGGGGGGGGGGGGGGGGGGGGGGGGGGGGGGGGGFGGFGFFGGGGGGGFGGGGGGGGGGGGGGGGGEGGGGGGGGGGGFGGGGGGGGGGGGGGGGDGGGGGGGGGGGFGGGGGGGGCGGGGGGGGGGGG7:FGGGGGGGGGGGGGGGGGGGGGGGGEFGGGGGGFFG?FGGGGGGGGGGGGGGG8E>EGGGGGGFGFGGGGGGGGGGGGCFGGGGGGFGGGGGGFFFFGGFGFFFFGGFFFFGGGGFFGFFFFFFGFFFFFFGD
@M02352:288:000000000-CKWC8:1:1101:4171:12279 1:N:0:ATGCGCAG+TCTCCTCT
TACGGAGGGTGCGAGCGTTAATCGGAATTACTGGGCGTAAAGCGCATGTAGGTGGTTCATTAAGTCAGATGTGAAAGCCCGGGGCTCAACCTCGTAACTGCATTTGAAACTGGTGAACTAGAGTGCTGTAGAGGGGGGTAGAATTTCAGGTGTAGCGGTGAAATGCGTAGAGATCTGAAGGACTACCAGTGGCGAAGGCGGCCCCCTGGACAGACACTGACACTCAGATGCGAAAGCTTGGGAACAAACCGGATTAGATACCCTGGTAGTCCACGCCCTAAA
+
GGGGGEGG>FGGGGGGGGGG<CFGGGEGGGGGGGGCCFGGGGCG@+8CFGGGFGF?4?CF<FGGGGGG<CFGCFGG,,9AC+@CFGGGGGGGG++4:FE,F?FGACFGGC<G8?F9<CFCC<B3C=FG=BD@F8++@<1=EFC9++<0@+3+<0:CE>88CG9<::/::=*3+0<<E7CGCG,A,C*<6CGC8CG*C85C8:*/CE8C8F57*;;8;?9<?97+A<F9??CCCE307+2AGG.(-)9C:*0811D*484*0CF6)8C6-9):*953:95(97
@M02352:288:000000000-CKWC8:1:1101:17156:12285 1:N:0:ATGCGCAG+TATCCTCT
TACGGAGGGTCCAAGCGTTATCCGGATTTATTGGGTTTAAAGGGTCCGTAGGCGGGCTTATAAGTCAGAGGTGAAATCCCATCGCTCAACGATGGAACTGCCTTTGATACTGTAGGTCTTGAATATATTTGAAGTAGGCGGAATATGTAGTGTAGCGGTGAAATGCATAGATATTACACAGAACACCGATAGCGAAGGCAGCTTACTAAACTGATACTGACGCTGAGGCACGAAAGCGTGGGGAGCGAACAGGATTAGATACCCTGGTAGTCCACGCCGTAA
+
GGGGGGGGGGGGGGGGGGGGGGGGGGGGGGGGGGGGGGGGGGGGGGGGGGGGGGGGGGGGGGGGGGGGGGGGGGGGGGGGGGGGGGGGGGGGGGGGGGGGGGGGGGGGGGGGGGGGGGGGGGGGGGGGGGGGGGGGGGGGGGGGGGGGGGGGGGGGGGGGGGGGGGGGGGGGGGGGGGGGGGGGGGGGGDGGGGGGGGGGGGFGGGGGGGGGGGGGGGGGGGGGGGGGGGGGGGGFGGGGGGFFFFDDGGFFFFGGFFFFGGGGFFGFFFFFFGFFFFFFGG
@M02352:288:000000000-CKWC8:1:1101:4154:12297 1:N:0:ATGCGCAG+TATCCTCT
TACGGAGGGTGCGAGCGTTAATCGGAATTACTGGGCGTAAAGCGCATGCAGGTGGTTCATTAAGTCAGATGTGAAAGCCCGGGGCTCAACCTCGGAACTGCATTTGAAACTGGTGAACTAGAGTGCTGTAGAGGGGGGTAGAATTTCAGGTGTAGCGGTGAAATGCGTAGAGATCTGAAGGAATACCAGTGGCGAAGGCGGCCCCCTGGACAGACACTGACACTCAGATGCGAAAGCGTGGGGAGCAAACAGGATTAGATACCCTGGTAGTCCACGCCCTAA
+
GGGGGGGGGGCGEGGGGGGGDEGGGGGGFGFGGGGGGGGGFGAF@CEGGGGGFGGGGGGGGGGGGGGGGCGGGGGGGFGG:C@GGGGGGGGDEFGGFGGGGDGGGGG<FGGGGG8:FFG9FFGGGFG9FGGG<F:3@<EGGGGGGGGCFGGGGGGGGGGGGGGGGGDGGGG?FG9+:C9CGGGGGGGGFFFGGGGGGGG>EDGEEGEC@;CC>C8CFGGGG9EF8FGF7<>CGGGFGGGGGGFFFFCCFGF@:?GGFFFFGGGGFFGFBFD>FGF09:59C9
@M02352:288:000000000-CKWC8:1:1101:19626:12298 1:N:0:ATGCGCAG+TATCCTCT
TACGGAGGGTCCAAGCGTTATCCGGAATCATTGGGTTTAAAGGGTCCGTAGGCGGGTATCTAAGTCAGTGGTGAAATCTCACAGCTCAACTGTGAAACTGCCATTGATACTGGATATCTTGAATTGTTGTGAAGTGGTTAGAATATGTAGTGTAGCGGTGAAATGCTTAGATATTACATAGAATACCGATTGCGAAGGCAGATCACTAACAACATATTGACGCTGATGGACGAAAGCGTGGGGAGCGAACGGGATTAGATACCCCGGTAGTCCACGCCGTAA
+
GGGGGGGGGGGGGGGGGGGGGGGGGGGGGGGGGGGGGGGGGGGGGGGGGGGGGGGGGGGGGGGGGGGGGGGGGGGGGGGGGGGGGGGGGGGGGGGGGGGGGGGGGGFGFGGGGGGGGGGGGGGGGGGGGGGGGGGGGGGGGGGGGGGGGGGGGGGGGGGGGGGGGGGGGGGGGGGGGGGGGGGFGGGGGGGGGGGGGGGGGGGGGGGGGGGGGGGGGGGGGGGGGGGGGGGGGGGFGGGGGGFFFFGGGGFFFFGGFFFFGGEGFFGFFFFFFGFFFFFFGD
@M02352:288:000000000-CKWC8:1:1101:10577:12303 1:N:0:ATGCGCAG+TATCCTCT
TACGGAGGGGGTTAGCGTTGTTCGGAATTACTGGGCGTAAAGCGCACGTAGGCGGACTATTAAGTCAGAGGTGAAATCCCAGGGCTCAACCCTGGAACTGCCTTTGATACTGGTAGTCTTGAGTTCGAGAGAGGTAAGTGGAATTCCGAGTGTAGCGGTGAAATTCGTAGATATTCGGAGGAACACCAGTGGCGAAGGCGGCTTACTGGCTCGATACTGACGCTGAGGTGCGAAAGTGTGGGGAGCAAACAGGATTAGATACCCTGGTAGTCCACACCGTAA
+
GGGGGFGGGGGEGFFGGGGGGGGGGGGFGGGGGGGGGGGGGGGGGGEEGFGEGGGDEGDFFGGGGGGGGFGGGGGGGGGDFDGGGGGGGGGGGGGGGGGGGFGGGGGGGGGGGGGGGGGGGFGGFGGFCGGGGGFGFGFGGGGGGGGFGGGGGGG,>FGGGGGGCGGGGGGGGGGGGGGGGGGGGGGGGGGGGGGGDGGGGGEGGGGGGGGGGGGGGGFGGGCEGGGGCFGGGGGF7FGGGDB29EGGGFFFFFGGB?9FGGGGFFGF>FFFFGFFFFFFGG
@M02352:288:000000000-CKWC8:1:1101:3554:12304 1:N:0:ATGCGCAG+TATCCTCT
TACGGAGGGTCCGAGCGTTATCCGGAATTATTGGGTTTAAAGGGTCCGCAGGCGGTCAATTAAGTCAGAGGTGAAATCCCATAGCTTAACTATGGAACTGCCTTTGATACTGGTTGACTTGAGTTATACGGAAGTAGATAGAATAAGTAGTGTAGCGGTGAAATGCATAGAGATTACTTAGAATACCGATTGCGAAGGCAGTCTACTACGTATATACTGACGCTCATGGACGAAAGCGTGGGGAGCGAACAGGATTAGATACCCTGGTAGTCCACGCCGTAA
+
GGGGGCEEGFGGGEGGGFGEGGGGGEEDGGGGGGG@FFFGFGGGGGGGGGGGGGGGGGGGGGGGFEGGGGGEGGGGGGGGGGFGGFGGGGGFGGGGGGGGGGGGGGGGGGGGGGGGGGGGGGGGGGGGGGGGGGGGGGGGGGGDGAEFGFGGGGGGGGGGGGGGGGGGGGGGGGGGGGGGGGGGGGGGGGGGGGGGGGGGGGGGGGGGGGGGGGGGGGGGGGGGGGGGGFFGGGGFGGGGGGFFFFGGGG@??FGGFFFFGGGGFFGFFFFFFGFFFFFFGG
@M02352:288:000000000-CKWC8:1:1101:23455:12373 1:N:0:ATGCGCAG+TATCCTCT
TACGGAGGATCCAAGCGTTATCCGGAATCATTGGGTTTAAAGGGTCCGTAGGTGGATGATTAAGTCAGAGGTGAAATCCTGCAGCTCAACTGTAGAATTGCCTTTGATACTGGTTGTCTTGAGTTATTATGAAGTAGTTAGAATATGTAGTGTAGCGGTGAAATGCATAGATATTACATAGAATACCAATTGCGAAGGCAGATTACTAAGATATTATTGACGCTGATGGACGAAAGCGTGGGTAGCGAACGGGATTAGATACCCCGGTAGTCCACGCCGTAA
+
GGGGGGGGGGFFEFGGGGGDGCFEGGGGGGFGGGGFEGGGGGGGGGGGGGGGFGGGGGGGGGGGGGGGGGGGGGGGGGGAFGGGGGGGGGGFGGGGGGGGGGGGGGGGGGGGFGGGGGGGGFGGGGGGGGGGDFGGGGGFGGGGFDGFGDGGGGGGGGGGGGGGGGFGGGGGGGGGGGFGGGFGGGGGGGGGGGDGDGGGGGG@FGGC:F7FFGGGGGGGGGGGGGGGG6DGGGGFFGGGGGFAFFDGCGB@FFGG??AFGGGG5BGFBFFFFGFFFFD>GD
@M02352:288:000000000-CKWC8:1:1101:9247:12376 1:N:0:ATGCGCAG+TATCCTCT
TACGGAGGGTCCAAGCGTTATCCGGAATCATTGGGTTTAAAGGGTGCGCAGGCGGTTTATTAAGTCAGTGGTGAAATCTCGGGGCTCAACCTCGAAACTGCCATTGATACTGATAAACTTGAGTTCAGTTGGAGTAGGCGGAATGTGTAGTGTAGCGGTGAAATGCATAGATATTACATAGAATACCGATTGCGAAGGCAGATCACTAACAACATATTGACGCTGATGGACGAAAGCGTGGGGAGCGAACGGGATTAGATACCCCGGTAGTCCACGCCGTAA
+
GGGGGGGGGGGGGGGGGGGGGGGGGGGGGGGGGGGGGGGGGGGGGGGGGGGGGGGFGGGGGGGGGGGGGGGGGGGGGGGGGGGGGGGGGGGGGGGGGGGGGGGGGGGGGGGGGGGGGGGGGGGGGGGGGGGGGGGGGGGGGGGGGGGGGGGGGGGGGGGGGGGGGGGGGGGGGGGGGGGGGGGGGGGGGGGGGGGGGGGGGGGGGGGGGGGGGGGGGGGGGGGGGGGGCFDDGGGFGGGGGGFF>FDGGG>>?:DFDFAFGGGGFFGFFFFFFGFFFFFFGG
@M02352:288:000000000-CKWC8:1:1101:16144:12394 1:N:0:ATGCGCAG+TATCCTCT
TACGGAGGGTGCGAGCGTTAATCGGAATTACTGGGCGTAAAGCGCACGCAGGTGGTCATATAAGCCAGAAGTGAAAGCCCCGCGCTCAACGTGGGAAGGCCTTTTGGAACTGTATGACTAGAGTCTTGGAGAGGGGAGTGGAATTCCAGGTGTAGCGGTGAAATGCGTAGATATGTCATAGAACACCAATTGCGAAGGCAGCTGACTAGACCTGTATTGACACTGAGGCACGAAAGCGTGGGGAGCGACCAGGATTAGATACCCTGGTAGTCCACGCCCTAA
+
GGGGGGGGGGGGGGGGGGGGGGFGGGGGGGGGGGGGGGGGGGGGGGGGGGGGGGGFFFGGGGGGGGGGG=FGFGGGGGGGGGGGGGGGGGGGGGGCCFGGGGGFGGGGGGFGGGGGFGGGGFFGGGFGGFFFG@CFGGEGGGGGFGGGFGGGFGGCGGGGGGGGGGGEEGGGGGGFFGGGGGGFGGGGGGGGGGGGGGGGGDGGGGGGGGGGGGFDGGGGGGF6CFGGGGC<EECBGGGGGG@66:GD*9BFF?DFFFBFDGG44@GFFF>BFGFFF0>>GF
@M02352:288:000000000-CKWC8:1:1101:2146:12394 1:N:0:ATGCGCAG+TATCCTCT
TACGGAGGATCCAAGCGTTATCCGGAATCATTGGGTTTAAAGGGTCCGTAGGCGGGCAATTAAGTCAGAGGTGAAAGTTTGCGGCTCAACCGTAAAATTGCCTTTGAAACTGGTTGTCTTGAATTATTGTGAAGTGGTTAGAATAAGTAGTGTAGCGGTGAAATGCATAGATATTACATAGAATACCAATTGCGAAGGCAGATTACTAATAATATACTGACACTGATGGACGAAAGCGTGGGGAGCGAACAGGATTAGATACCCTGGTAGTCCACGCCGTAA
+
GGGGGGEGGGGGGGGGGGGGGGGGGFGGGGGGGGGGGGGGGGGGGGGGGGGGGGGGGGFGGGGGGGGGGGGGGGGGGGGGGGGGGGGGGGGGGGDGGGGGGGGGGGGGGGFGFGGEEGGGGFFFGGGGGGGGGGGGGFGGGGGEFGGGGGGGGGGGGGGGGGFGGGGFGGGGGGGGGGGGGGCEGGGGGGGGGDGEGGGGEGGGGGGGGGGGFFFGGGFFGGGFGGGGGGGDGGDEGGGGGGF:BFGDGGFFF1FG?FAFGGGGFFGFFFFFFGFFFFFFGD
@M02352:288:000000000-CKWC8:1:1101:24182:12396 1:N:0:ATGCGCAG+TATCCTCT
TACGGAGGGTGCAAGCGTTATCCGGAATCATTGGGTTTAAAGGGTCCGTAGGCGGGCTATTAAGTCAGAGGTGAAATCCCACAGCTTAACTGTGGAACTGCCTTTGATACTGGTAGTTTTGAGTTATATGGAAGTAGATAGAATGTGTAGTGTAGCGGTGAAATGCATAGATATTACACAGAATACCGATTGCGAAGGCAGTCTACTACGTATATACTGACGCTAATGGACGAAAGCGTGGGGAGCGAACAGGATTAGATACCCTGGTAGTCCACGCCGTAA
+
GGGGGGGGGGGGGGGGGGGGGGGGGEGGGGGGGGGGGGGGGGGGGGGGGGGGGGGGGGGGGGGGGGGGGGGGGGGGGGGGGGGGGGGGGGGGGGGGGGGGGGGGGGGGGGGGGGGGGGGGGFFGGGGGGGGGGGGGGGGGGGGGGGGGGGGGGGGGGGGGGGGGGGGGGGGGGGGGGGGGGGGFGGGGGGGGGGGGGGGGGGGGGGGCGGGGGGGGGGFFGGGGGGGGFGGGGGGFGGGGGGFFFFGDEDDFFFGGFFFFGGGGFFFFA=AA42=:6?>>GG
@M02352:288:000000000-CKWC8:1:1101:2614:12398 1:N:0:ATGCGCAG+TATCCTCT
TACGGAGGGTCCAAGCGTTATCCGGAATCATTGGGTTTAAAGGGTGCGCAGGCGGTTTATTAAGTCAGTGGTGAAATCTCGGGGCTCAACTTCGAAACTGCCATTGATACTGATAAACTTGAGTTCAGTTGGAGTAGGCGGAATGTGTAGTGTAGCGGTGAAATGCTTAGATATTACACAGAACACCGATAGCGAAGGCAGCTTACTAAGATATTATTGACGCTGATGGACGAAAGCGTGGGTCGCGAACGGGATTAGATACCCCGGTAGTCCACGCCGTAA
+
GGGGG7FGGGGFGGGGGGGGFDGGDCFEGGGFFGGFGGG<FEEEGGGEGGGGGGFEEG,CC?FFGGGGGGGGGGGGGGGGGCCGEGGEFGGGF:+8?FFFGFBFGGFGBDGGCGFCEFGGGFGGGGG9FGGGGGGFGGGGGGCFFFGGGDGGGGGG*>FGG9>CEGFGGGGGGGGGGDFGCF:CGGGG7CC*?5BECE8E5?FGGGGGGCDGFFGCFG+<CCEGGGG+?CD<757;F5DEGGE(4)95CDD>0:GG2?BFFGGFF3CB134>FD@?B::49>
@M02352:288:000000000-CKWC8:1:1101:19014:12400 1:N:0:ATGCGCAG+TATCCTCT
TACGGAGGGTCCAAGCGTTATCCGGAATCATTGGGTTTAAAGGGTGCGCAGGCGGTTTATTAAGTCAGTGGTGAAATCTCGGGGCTCAACCTCGAAACTGCCATTGATACTGATAAACTTGAGTTCAGTTGGAGTAGGCGGAATGTGTAGTGTAGCGGTGAAATGCTTAGATATTACACAGAACACCGATAGCGAAGGCAGCTTACTAAACTGATACTGACGCTGAGGCACGAAAGCGTGGGGAGCGAACAGGATTAGATACCCTGGTAGTCCACGCCGTAA
+
GGGGGFDGGGGGGGGGGGGGGGGGGGGGGGGGGGGGGGGGGGGGGGGGGGGGGGGGGGGGGGGGGGGGGGGGGGGGGGGGGGGGGGGGGGGGGGGGGGGGGGGGGGGGGGGGGGGGGGGGGDGGGGGGGGGGGGGGFGGGGGGGGGGGGGGGGGGGGGGGGGGGGGGGGGGGGGGGGGGGGGGGGGGGGGGGGGGGGGGGGGGGGGGGEGGGGGGGGGGGGGGGEGGFFGGGGGGFGDGGGGFFFBGGGGFFFFGGFFFFGGGGFFGFFFFFFGFFFFFFGD
@M02352:288:000000000-CKWC8:1:1101:20557:12409 1:N:0:ATGCGCAG+TATCCTCT
TACGGAGGATCCAAGCGTTATCCGGAATCATTGGGTTTAAAGGGTCCGTAGGTGGATGATTAAGTCAGAGGTGAAATCCTGCAGCTCAACTGTAGAATTGCCTTTGATACTGGTTGTCTTGAGTTATTATGAAGTGGTTAGAATATGTAGTGTAGCGGTGAAATGCATAGATATTACATAGAATACCAATTGCGAAGGCAGATCACTAATAATATACTGACACTGATGGACGAAAGCGTGGGGAGCGAACAGGATTAGATACCCTGGTAGTCCACGCCGTAA
+
GGGGGGGGGGGGGGGGGGGGGGGGGGGGGGGGGGGGGGGGGGGGGGGGGGGGGGGGGGGGGGGGGGGGGGGGGGGGGGGGGGGGGGGGGGGGGGGGGGGGGGGGGGGGGGGGGGGGGGGGGGGGGGGGGGGGGGGGGGGGGGGGGGGGGGGGGGGGGGGGGGGGGGGGGGGGGGGGGGGGGGGGGGGGGGGGGGGGGGGGGGGGGGGGGGGGGGGGGGGGGGGGGGGGGGGGGGGFFGGGGGFDF>GDEGFFFFGGFFFFGGGGFFGFFFDFFGFFFFFFGD
@M02352:288:000000000-CKWC8:1:1101:19250:12413 1:N:0:ATGCGCAG+TATCCTCT
TACGGAGGGTGCAAGCGTTATCCGGAATCATTGGGTTTAAAGGGTCCGTAGGCGGACTAATAAGTCAGAGGTGAAATCCCGCAGCTCAACTGTGGAACTGCCTTTGAAACTGTTAGTCTTGAGTTATTGTGAAGTGGTTAGAATATGTAGTGTAGCGGTGAAATGCTTAGAGATTACATGGAATACCGATTGCGAAGGCAGATCACTAACAATATACTGACGCTGATGGACGAAAGCGTGGGGAGCGAACGGGATTAGATACCCCGGTAGTCCACGCCGTAA
+
GGGGGGGGGGGGGGGGGGGGGGGGGGGGGGGGGGGGGGGGGGGGGGGGGGGGGGGGGGGGGGGGGGGGGGGGGGGGGGGGGGGGGGGGGGGGGGGGGGGGGGGGGGGGGGGGGGGGGGGGGGGGGGGGGGGGGGGGGGGGGGGGGGGGGGGGGGGGGGGGGGGGGGGGGGGGGGGGGGGGGGGGGGGGGGGGGGGGGGGGGGGGGGGGFGGGGGGGGGGGGGGGGGGGGGGGGGGFGGGGGGFFFFGGEGEEFFGGFFFFGGFGFFGFFFFFFGFFFFF>DD
@M02352:288:000000000-CKWC8:1:1101:2738:12422 1:N:0:ATGCGCAG+TATCCTCT
TACGGAGGGTGCGAGCGTTAATCGGAATTACTGGGCGTAAAGCGCATGCAGGTGGTTCATTAAGTCAGATGTGAAAGCCCGGGGCTCAACCTCGGAACTGCATTTGAAACTGGTGAACTAGAGTGCTGTAGAGGGGGGTAGAATTTCAGGTGTAGCGGTGAAATGCGTAGAGATCTGAAGGAATACCAGTGGCGAAGGCGGCCCCCTGGACAGACACTGACACTCAGATGCGAAAGCGTGGGGAGCAAACGGGATTAGATACCCCGGTAGTCCACGCCGTAA
+
GGGFEEEGGCFGGGGGGCCFDFGGGGEGGGGGFFGGGGGGFGGGGGGGGGGGGGGGGGFEGFGGGGGGGGGGGGGGGGGDGEGDGEGGGGG8FGGGGFGGGG9,CFGGGGGFGFFGCGGGGGGFFGGG<FGGGGGGGGGGGGCGGGGCFGFGGGGFGGGGGGGGGGGGGGGGCG6EGDGFF>EFFGGGGGGGGGGGGGFEDG5CEEGGGGG6E;C>6C@GFF?+;FE7CCDDGE35CCDGGG:02>FFFGD>BBDFFFAFFFGG@DGFFEDFFGF?F?E>D<
@M02352:288:000000000-CKWC8:1:1101:15010:12440 1:N:0:ATGCGCAG+TATCCTCT
TACGGAGGGTCCAAGCGTTATCCGGAATCATTGGGTTTAAAGGGTCCGTAGGCGGACTAATAAGTCAGAGGTGAAATCCCGCAGCTCAACTGTGGAACTGCCTTTGAAACTGTTAGTCTTGAGTTATTGTGAAGTGGTTAGAATATGTAGTGTAGCGGTGAAATGCTTAGAGATTACATGGAATACCGATTGCGAAGGCAGATCACTAACAATATACTGACGCTGATGGACGAAAGCGTGGGGAGCGAACAGGATTAGATACCCTGGTAGTCCACGCCGTAA
+
GGGGGFGGGGGGGGGGGGGGGGGGGCFGGGGGGGGFGGGGGGGGGGGGGGGGGGGGGGGDFGGGGGGGGGGGGGGGGGGGGGGGGGGGGGFFGGGGGGGGGGGGGGGGGGGGGGGGGGGGGGGGGGGGGGGGGGFGGGGGGGGGGGGGGGGGGGGGGGGGGGGGGGGGGGGGGGGGGGFGGGFFEGGGGGGGGGGGGGGGGGGGGGGGFGGGGGGGCGFFCEGDGGGGGGGGGGGFGGDGGGFFFDGDDC>FFFCGFFFFG?FGFFGFFFBFFGFFFFFBGD
@M02352:288:000000000-CKWC8:1:1101:25814:12440 1:N:0:ATGCGCAG+TATCCTCT
TACGGAGGATCCAAGCGCTATCCGGAATCATTGGGTTTAAAGGGTCCGTAGGTGGATAATTAAGTCAGAGGTGAAAGTTTGCGGCTCAACCGTAAAATTGCCTTTGATACTGGTTATCTTGAATTATTGTGAAGTGGTTAGAATATGTAGTGTAGCGGTGAAATGCATAGATATTACATAGAATACCAATTGCGAAGGCAGATCACTAACCATATATTGACACTGATGGACGAAAGCGTGGGGAGCGAACAGGATTAGATACCCTGGTAGTCCACGCCGTAA
+
G,66@;6:,,CF<CF8B+6@FG@CG7@DCCF<@6F66@C66F<FEF<F@FG:6:76CFGGGFGCGF<C6CC9DD,59FFD?EC:7+B5F<9F?F8AF<4?EGFA?B,,,EFGGB<?EAFEFE8,FBCGAFGFDGGGGGG9FEGGGG9FDCFDEF=FE@FGCFFFGG<DFGFGGGGGCG;@EFGFGFGGFFGGG>EEDCCFGCFFF:C,1<*=9<@CCGGDCEFGD7EE6EGD=58AGGGG@CE;>FGDEGFF?:CF?FFFC?+9?>GFDFF2@74(1379<9
@M02352:288:000000000-CKWC8:1:1101:3168:12446 1:N:0:ATGCGCAG+TATCCTCT
TACGGAGGGTCCGAGCGTTATCCGGAATCATTGGGTTTAAAGGGTCCGTAGGCGGGCTATTAAGTCAGAGGTGAAAGTTTGCGGCTCAACCGTAAAATTGCCTTTGATACTGGTAGTCTTGAATTAGTATGAAGTGGTTAGAATAAGTAGTGTAGCGGTGAAATGCATAGATATTACTTAGAATACCAATTGCGAAGGCAGATCACTAATACTATATTGACGCTGAGGGACGAAAGCGTGGGGAGCGAACAGGATTAGATACCCTGGTAGTCCACGCCGTAA
+
GGGGGGGGGGGGGGGGGGGGGGGGGGGEGGGGGGGGGGGGGGGGGGGGGGGGGGGGGGGGGGGGGGGGGGGGGGGGGGGGGGGGGGGGGGGGGGDGGGGGGGGGGGGGGGGGGGGGGGGGGGGGGGGGGGGGCFFGGGGGGGGGGGGGGGGGGGGFGGGGGGGGGGGGGFGGGGGGGGGGGGGDFFGGGGGGGGGGGGGGDGGGGGGGGGGGGGGGGGCGGGGECDGGDGGGGGGFGGGDEG>B>FGGGGFFFBGGDFFFGGGGFFGFFFBFFGF?0:B2DG
@M02352:288:000000000-CKWC8:1:1101:23475:12480 1:N:0:ATGCGCAG+TATCCTCT
TACGGAGGGTCCGAGCGTTATCCGGAATTATTGGGTTTAAAGGGTCCGTAGGCGGGCCGTTAAGTCAGGGGTGAAATGCTGCGGCTCAACCGTAGCACTGCCTTTGATACTGGCGGTCTTGAATCATTGTGAAGTGGTTAGAATATGTAGTGTAGCGGTGAAATGCATAGATATTACATAGAATACCGATTGCGAAGGCAGATCACTAACAATGTATTGACGCTGATGGACGAAAGCGTGGGTAGCGAACAGGATTAGATACCCTGGTAGTCCACGCCGTAA
+
GGGGGGGGGGGGGGGGGGGGGGGGGGGGGGGGGGGGGGGGGGGGGGGGGGGGGGGGGGGGGGGGGGGGGGGGGGGGGGGGGGGGGGGGGGGGGGGGGGGGGGGGGGGGGGGGGGGGGGGGGGCGGGGGGGGGDGGGGGGFGGGGGGGGGGGGGGGGGGGGGGGGGGGGGGGGGGGGGGGGGGGGGGGDGGGGGGGGGGGGGGGGGGG?EGDGGGGGGGFGGGGGGGGGGGGGGGGFGGGGGGEBFFGGGGFFFFGG?FAFGGGGFFGFFFFFFGFFFFFFGG
@M02352:288:000000000-CKWC8:1:1101:23468:12496 1:N:0:ATGCGCAG+TCTCCTCT
TACGGAGGGTCCGAGCGTTATCCGGAATTATTGGGTTTAAAGGGTCCGTAGGCGGGCCGTTAAGTCAGGGGTGAAATGCTGCGGCTCAACCGTAGCACTGCCTTTGATACTGGCGGTCTTGAATCATTGTGAAGTGGTTAGAATATGTAGTGTAGCGGTGAAATGCATAGATATTACATAGAATACCGATTGCGAAGGCAGATCACTAACTATGTATTGACGCTGATGGACGAAAGCGTGGGGAGCGAACAGGATTAGATACCCTGGTAGTCCACGCCGTAA
+
GGGGGGGGGGGG@FGGGGGGGGGGGGGGFGGGGGGGGGGGGGGGGGGGGGGGGGG7C@=FFGGGGGGG,FFGGGGGGCGD<<+@FGEGGG@+C+C<FGGGGGGGGGGGGGGGG>*C5CFGGG>F,CF9,7@FGGG9F,=CFGGG,CFGGGGGGGGGGGGGGGGGGGGGGGGGGGGGGGBFGGGGGGGGGGGGGGGGGGGGG52+<EGF?+*<E<FGFGGGGGGG8<GGGGGGGGGFGGGDG=):9BGGGGFFFFGGFF)=CFGGFFGFFFFFFGF?0?B>DD
@M02352:288:000000000-CKWC8:1:1101:3897:12498 1:N:0:ATGCGCAG+TATCCTCT
TACGGAGGGTCCAAGCGTTATCCGGATTTATTGGGTTTAAAGGGTCCGTAGGCGGGCTTATAAGTCAGAGGTGAAATCCCATCGCTCAACGATGGAACTGCCTTTGATACTGTAGGTCTTGAATATATTTGAAGTAGGCGGAATATGTAGTGTAGCGGTGAAATGCATAGATATTACATAGAACACCAATTGCGAAGGCAGCTTACTAAGATATTATTGACGCTGATGGACGAAAGCGTGGGTAGCGAACGGGATTAGATACCCCGGTAGTCCACGCCGTAA
+
GGGGGGGGGGGGGGGGGGGGGGGGGGGGGFGGGGGGGGGGGGGGGGGGGGGGGGGGGGGGGGGGGGGGGGGGGGGGGGGGGGGGGGGGGGGGGGGGGGGGGGGGGGGGGGGGGFGGGGGGGGGGGGGGGGGGGGGGGGGGGGGGGGGGGGGGGGGGGGGGGGGGGGGGGGGGGGGGGGGGGGGGGGGFGGGGGGGGGGGGGGGGGGG7FGGGGGGGGGCGGEGGGDGGGGGGGGGFGGGGGGFFBFGGGGEFFFGGFFFFFGGGFFGFFFFFFGFFFFFFGD
@M02352:288:000000000-CKWC8:1:1101:3427:12535 1:N:0:ATGCGCAG+TAACCTCT
TACGGAGGATCCAAGCGTTATCCGGAATCATTGGGTTTAAAGGGTCCGTAGGTGGATAATTAAGTCAGAGGTGAAATCTTGCCGCTTAACGGTAAAATTGCCTTTGATACTGGTTGTCTTGAGTTATTATGAAGTGGTTAGAATATGTAGTGTAGCGGTGAAATGCATAGATATTACATAGAATACCAATTGCGAAGGCAGATCACTAATAATATACTGACACTGATGGACGAAAGCGTGGGGAGCGAACAGGATTAGATACCCTGGTAGTCCACGCCGTAA
+
GFFGD@@C@CFG9@FFCCBEGGGEGC@F,CFFCEG,B7@@CGGG<CEFEFGG9EFF6?<FGGGGGGGGGGGFGGGGG9FDEF8CC78BFFGGGGGGGGGGGE?FFGGGGGGFDB<FGGGGGFGGCFG,AADD9FFGG,A,@FE99CEF<FFFGGGGGGGGGGGGGGAFGGGGGGGGGFDFGGG9=>FCFC9FGGGGEGC:C;<FFGFCC<8C9B,BCGFGEGFGCCFG??DDGGGF<CCGGE:?>FGDGDEFFB>F<FFFGFCFFFGFFFFAFGFBF:B1>>
@M02352:288:000000000-CKWC8:1:1101:1988:12540 1:N:0:ATGCGCAG+TATCCTCT
TACGGAGGATCCAAGCGTTATCCGGAATCATTGGGTTTAAAGGGTCCGTAGGTGGATAATTAAGTCAGAGGTGAAAGTTTGCGGCTCAACCGTAAAATTGCCTTTGATACTGGTTATCTTGAATCATTGTGAAGTGGTTAGAATATGTAGTGTAGCGGTGAAATGCATAGATATTACATAGAATACCAATTGCGAAGGCAGATCACTAACAATGTATTGACACTGATGGACGAAAGCGTGGGGAGCGAACGGGATTAGATACCCCGGTAGTCCACGCCGTAA
+
GGGGGGGGGGGGGGGGGGGGGGGGGEGDFGGGGGGFGGGGGGGGGGGGGGGGGGGGGGGGGGGGGGGGGGGGGGGGGGGGGGGGGDGGGGGGGGCDGGGGGGGGGGGGGGGGGGGGGGGGGGGFGGGGFGFGFFGGGGGGGGGGGCGFFGGGGGGGGGGGGGGGGGGGGGGGGGGGGGGGFFGGGGGGDGGGGGGGGGGGGGGGGGGGGGFGGGGGFGGGGGGGGG7CCGGGGGGFGGGGGGFFFEGGDCBEFFGF<FFFGGFGFBDFFFFFFGFFFFFFGG
@M02352:288:000000000-CKWC8:1:1101:12245:12561 1:N:0:ATGCGCAG+TATCCTCT
TACGGAGGGTCCGAGCGTTAATCGGAATTACTGGGCGTAAAGCGCGCGTAGGTGGTTATTTAAGTCAGTGGTGAAATCTCGAGGCTCAACCTCGAAACTGCCATTGATACTGATAAACTTGAGTTCAGTTGGAGTAGGCGGAATGTGTAGTGTAGCGGTGAAATGCTTAGATATTACACAGAACACCGATAGCGAAGGCAGCTTACTAAACTGATACTGACGCTGAGGCACGAAAGCGTGGGGAGCGAACAGGATTAGATACCCTGGTAGTCCACGCCGTAA
+
GGGGGGGGGGGGGGGGGGGGFFGGGGGGGGGGFGGGGGGGGGGGGGGGGGGGG9FGGGGGGGGGGGGGGGGGGGGGGGGGGGGGGGGGGGGGGGGGGGGGGGFGGGGGGGGGCGGGGGGGGGGGGGGGGGGGFGGGGGGGGGGGGGFGGGGGGGGGGGGGGGGGGGGGGGGGGGGGGFGGGGGGGGGGGGGGGGGGGGGGGGGGGGGGGGGGGGGGGGGGGGGGGGGFGGGGGGGFGGGGCEEB>BGGGGFFFFGGFFFFGGGGFFGFFFFFFGFFFFFFGC
@M02352:288:000000000-CKWC8:1:1101:3074:12577 1:N:0:ATGCGCAG+TATCCTCT
TACGGAGGGTCCGAGCGTTAATCGGAATTACTGGGCGTAAAGCGTACGCAGGCGGTTTGTTAAGCGAGATGTGAAAGCCCCGGGCTCAACCTGGGAACTGCATTTCGAACTGATAAACTAGAGTTTTGTAGAGGGTGGTAGAATTTCAGGTGTAGCGGTGAAATGCATAGATATTACATAGAATACCAATTGCGAAGGCAGATTACTAATAATATACTGACACTGATGGACGAAAGCGTGGGGAGCGAACAGGATTAGATACCCTGGTAGTCCACGCCGTAA
+
GGGGGGGGGGGG+@FGGGGGGGGGEGGGGGGGGGGGGGGGGGGGGGGGGGGGGGGGGGGGGGGGGGGGGGGGGGGGGGGGGGGGGGGGGGGGGGGGGGGGGGGGGGDFGGGGGGGGGGGGGGGGGGGGGGGGGGGGGGGGGGGGGGGGGGGGGGGGGGGGGGGGGGGGGGGGGGGGGGGGGGGFGGGGFGGGGGGGGGGGGGGGGGGGGGGGGGGGGGGGGGGGGGGGGGGGGGGFGGGGGG:22DDGGGFFFFGGFFFFGGGGFFGFFFFFFGFFF?FFGD
@M02352:288:000000000-CKWC8:1:1101:18672:12579 1:N:0:TTGCGCAG+TATCCTCT
TACGGAGGATCCAAGCGTTATCCGGAATCATTGGGTTTAAAGGGTCCGCAGGCGGCCAATTAAGTCAGAGGTGAAATCCCATCGCTCAACGATGGAACTGCCTTTGATACTGCTTGCCTTGAGTTATATGGAAGTAGATAGAATAAGTAGTGTAGCGGTGAAATGCATAGATATTACTTAGAATACCGATTGCGAAGGCAGTCTACTACGCATATACTGACGCTGAGGGACGAAAGCGTGGGGAGCGAACAGGATTAGATACCCTGGTAGTCCACGCCGTAA
+
GGGGCFGGC86E<FFGGGGGGGGGGG:FGGGGGGG6@FGGGGDGE,EF+FGGGGG+CF=FGGBFGGFGCCFGCGGGG<?F@?=FGGGGGGG78FC<BF8,=FA,5?958F9E,C<F+3C>B=>3CB<@@FG=,@>3FDD=FF<F9,37@@FEDCDCF*>FGGFC@;CE=@9@B;D;@,5;DFCFEGAE:C7:BBE>E88685>C<9F9<?)=EG9;1?3;88**ACF8E=CCEGGB45*AEGEF9)9DCC3??2FF?F)8+<EC7FC:9*-60:/((15,>D
@M02352:288:000000000-CKWC8:1:1101:27347:12591 1:N:0:ATGCGCAG+TATCCTCT
TACGGAGGGTCCAAGCGTTATCCGGAATCATTGGGTTTAAAGGGTCCGCAGGCGGTCAATTAAGTCAGAGGTGAAATCCCATAGCTTAACTATGGAACTGCCTTTGATACTGGTTGACTTGAGTTATACGGAAGTAGATAGAATAAGTAGTGTAGCGGTGAAATGCATAGATATTACTTAGAATACCGATTGCGAAGGCAGTCTACTACGTGTATACTGACGCTCATGGACGAAAGCGTGGGGAGCGAACAGGATTAGATACCCTGGTAGTCCACGCCGTAA
+
GGGGGGGGGGFGGGGGGGGGGGGGGGGFGGGGGGGGGGGGGGGGGGGGGGGGGGGGGGGGGGGGGGGGGGGGGGGGGGGGGGGGGGGGGGGGGGGGGGGGGGGGGGGFFGGGGGGGGGGGGGGGGGGGGGDGGGGGGGGGGGGGGGGGGGGGGGGGGGGGGGGGGGGGGGGGGGGGGGGGGGGGGGCEFGGGGGGGGGGGGGGGGGFGGGGGGGGEFGGGGGGGGGGGGGGGGGGFGGDGGGFFFEGGGGFFFBGGFFFFGFGGFFGFFFBFFGFFFFFFGD
@M02352:288:000000000-CKWC8:1:1101:23789:12597 1:N:0:ATGCGCAG+TATCCTCT
TACGGAGGGTCCAAGCGTTATCCGGAATCATTGGGTTTAAAGGGTGCGCAGGCGGTTTATTAAGTCAGTGGTGAAATCTCGAGGCTCAACCTCGAAACTGCCATTGATACTGATAAACTTGAGTTCAGTTGGAGTAGGCGGAATGTGTAGTGTAGCGGTGAAATGCTTAGATATTACACAGAACACCGATAGCGAAGGCAGCTTACTAAACTGATACTGACGCTGAGGCACGAAAGCGTGGGGAGCGAACAGGATTAGATACCCTGGTAGTCCACGCCGTAA
+
GGGGGFGGGGGGGGGGGFGGGGGGGCFGGGGGGFGCFFGGDFGGGGGGGGGGGGGGDGGGGGGGGGCFFGGGGGGGGGGGGGGGGFGGGGGGGGGGGGGGGGGGGGGGGGGGFGGDFGGGGGFGGGGGGGGGGGGGGGGGGGEFGGGGFGGGGGGGGGGGGGGGGGGGGGGGGGGGGGGGGGFGCFEGGGDGGGGGGGGGGGGGGGGGGGGGGDGGGGGGGGGGGGGGGEGGGGGFGGGGGGFFFFG:EGEFFFGGFFFFGGFGFFGFF?AAFGFFFFFFGD
@M02352:288:000000000-CKWC8:1:1101:8987:12599 1:N:0:ATGCGCAG+TATCCTCT
TACGGAGGATCCAAGCGTTATCCGGAATCATTGGGTTTAAAGGGTCCGTAGGTGGATAATTAAGTCAGAGGTGAAATCTTGCCGCTTAACGGTAAAATTGCCTTTGATACTGGTTGTCTTGAGTTATTATGAAGTGGTTAGAATATGTAGTGTAGCGGTGAAATGCATAGATATTACATAGAATACCAATTGCGAAGGCAGATCACTAATAATATACTGACACTGATGGACGAAAGCGTGGGGAGCGAACAGGATTAGATACCCTGGTAGTCCACGCCGTAA
+
GGGGGGGGGGGGGGGGGGGGGGGGGGGGGGGGGGGGGGGGGGGGGGGGGGGGFGGGGGGGGGGGGGGGGGGGGGGGGGGGGGGGGGGGGG7FGGGGGGGGGGGGGGGGGGGGGGGGGGGGGGGGGGGGGGGGGGGGGGGGGGGGGGGGGGGGGGGGGGGGGGGGGGGGGGGGGGGGGGGGGGGGGGGGGGGGGGGGGGGGGGGGGGGGGGGGGGGGGGGGGGGGGGGGGGGGGGGFGGDGGGFFFFGGGGFFFBGGFFFFGGGGFFGFFFFDFG@:>FFFGD
@M02352:288:000000000-CKWC8:1:1101:12813:12633 1:N:0:ATGCGCAG+TATCCTCT
TACGGAGGATCCAAGCGTTATCCGGAATCATTGGGTTTAAAGGGTCCGTAGGTGGATGATTAAGTCAGAGGTGAAATCCTGCAGCTCAACTGTAGAATTGCCTTTGATACTGGTTGTCTTGAGTTATTATGAAGTAGTTAGAATATGTAGTGTAGCGGTGAAATGCATAGATATTACATAGAATACCAATTGCGAAGGCAGATTACTAACAATCAATTGACACTGATGGACGAAAGCGTGGGGAGCGAACAGGATTAGATACCCTGGTAGTCCACGCCGTAA
+
GGGGGGGGGGGGGGGGGGGGGGGGGGGGGGGGGGGGGGGGGGGGGGGGGGGGGGGGGGGGGGGGGGGGGGGGGGGGGGGGGGGGGGGFGGGGGGGGGGGGGGGGGGGGGGGGGGGGGGGGGGGGGGGGGGGGGGGGGGGGGGGGGGGGGGGGGGGGGGGGGGGGGGGGGGGGGGGGGGGGGGGGGGGGGGGGGGGGGGGGGGGGGGGGGGGGGGGGGGGGGGGGGGGGGGGGGGGFGGDGGGFFFFGGGGFFFFGGFFFFGGGGFFGFFFFFFGFF>FFFGG
@M02352:288:000000000-CKWC8:1:1101:26086:12668 1:N:0:ATGCGCAG+TATCCTCT
TACGGAGGGTCCGAGCGTTATCCGGAATCATTGGGTTTAAAGGGTCCGTAGGCGGGCAGCTCAGTCAGTGGTGAAAGTCTGCAGCTCAACTGTAGAATTGCCATTGATACTGGTTGTCTTGAATTATTGTGAAGTATTTAGAATAAGTAGTGTAGCGGTGAAATGCATAGATATTACTTAGAATACCAATTGCGAAGGCAGAGTACTAACAATATATTGACGCTGATGGACGAAAGCGTGGGGAGCGAACAGGATTAGATACCCTGGTAGTCCACGCCGTAA
+
GGGGGFGGGGGGGGGGGGGGGGGGGGGGGGGGGGGGEEGFGGGGGGGGGGGGGGGGGGGGGGGGGGGGGGGGGGGGGGGGGGGGGGGGGGGGGGGGGGGGGGGGGGGGGGGGGGGGGGGGGGGGGGGGGGGGGGGGGGGGGGFGGGGGGGGGGGGGGGGGGGGGGGGGGGGGGGGGGGGGGGEGGGGGGGGGGGGGGGGGGGGGGGGGGGCEGGGGGGGGGGGGGG?GGGGGGGGFGGGGGGFFFFGGGGFFFFGGFFFFGGGGFFFFFFFFFGFFFFFFGG
@M02352:288:000000000-CKWC8:1:1101:1881:12669 1:N:0:ATGCGCAG+TATCCTCT
TACGGAGGGTCCAAGCGTTATCCGGAATCATTGGGTTTAAAGGGTGCGCAGGCGGTTTATTAAGTCAGTGGTGAAATCTCGGGGCTCAACCTCGAAACTGCCATTGATACTGATAAACTTGAGTTCAGTTGGAGTAGGCGGAATGTGTAGTGTAGCGGTGAAATGCTTAGATATTACACAGAACACCGATAGCGAAGGCAGCTTACTAAACTGATACTGACGCTGAGGCACGAAAGCGTGGGGAGCGAACAGGATTAGATACCCTGGTAGTCCACGCCGTAA
+
GFFFGEEGGEGGGEGGGCEGGGGGGGGGGGGFGGGEFGCEAFGGGGGGGGGGGGGGGDGGGGGFFGFGDFG?EGGGGGGGGGGGGGGGGGFGGGDGGGGGGGGGGGGGGGGGGGGGGGGGGGGFCGGGGGGGGGGGGGGGGGFFGGGGGGGGGGFFGGGGGGGGGGGGGGGGGGGGGGGGFGGGGGGGGGGGGGGEGGFGGGGFGGGGGGGGGGGGGGGGGGGGGGG5=EGGGGGFGGGGGG>:;3D<EGFF?FGG<FBFGGEGFFGFFFFFFGFFFBF>GD
@M02352:288:000000000-CKWC8:1:1101:4628:12677 1:N:0:ATGCGCAG+TATCCTCT
TACGGAGGGTCCAAGCGTTATCCGGAATCATTGGGTTTAAAGGGTCCGCAGGCGGTCAATTAAGTCAGAGGTGAAATCCCATAGCTTAACTATGGAACTGCCTTTGATACTGGTTGACTTGAGTTATACGGAAGTAGATAGAATAAGTAGTGTAGCGGTGAAATGCATAGAGATTACTTAGAATACCGATTGCGAAGGCAGTCTACTACGTATATACTGACGCTCATGGACGAAAGCGTGGGGAGCGAACAGGATTAGATACCCTGGTAGTCCACGCCGTAA
+
GGGGGGGGGGGGGGGGGGGGGGGGGGGGGGGGGGGGGGGGGGGGGGGGGGGGGGGGGGGGGGGGGGGGGGGGGGGGGGGGGGGGGGGGGGGGGGGGGGGGGGGGGGGGGGGGGGGGGGGGGGGGGGGGGGGGGGGGGGGGGGGGGGGGGGGGGGGGGGGGGGGGGGGGGGGGGGGGGGGGGGGGGGGGGGGGGGGGGGGGGGGGGGGGGGGGGGGGGGGGGGGGGGGGGGGGGGGFGGGGGGFFFFGGGGFFFFGGFFFFGGGGFFGFFFFFFGFFFFFFDD
@M02352:288:000000000-CKWC8:1:1101:11181:12692 1:N:0:ATGCGCAG+TATCCTCT
TACGGAGGGGGTTAGCGTTGTTCGGAATTACTGGGCGTAAAGCGCACGTAGGCGGATCAGAAAGTAAGGGGTGAAATCCCAGGGCTCAACCCTGGAACTGCCTCTTAAACTCCTGGTCTTGAGTTCGAGAGAGGTGAGTGGAATTCCGAGTGTAGAGGTGAAATTCGTAGATATTCGGAGGAACACCAGTGGCGAAGGCGGCTCACTGGCTCGATACTGACGCTGAGGTGCGAAAGTGTGGGGAGCAAACAGGATTAGATACCCTGGTAGTCCACACCGTAA
+
GGGGGFEGGGG@FFGGGFGEGEFFGGGGGG9FFGGCFFGGGGGG@FGGGGGGGGGE+>FGFGFFGGGGGGGGGGGGGDDDFFGGDDGFGFGGGGGGGGGGGGECFFFEGFFGFGFGGGGGG9FFGGGEFCGGGGGGDCGGGGFF,;>F@FFGGGFCFGGGGGGG@CCFGGGGGFGFGC8CGGGGGGGGGGGGGGGGGGGGGCGGGGGGGGGGGCGGGGGGFGGEGGGG<CDCCEGFFGCGGGF?BEGGGFFFBBGC?FAFGFGGFFGFFFFFFGFFF?E:FC
@M02352:288:000000000-CKWC8:1:1101:21449:12699 1:N:0:ATGCGCAG+TATCCTCT
TACGGAGGGTCCAAGCGTTATCCGGAATCATTGGGTTTAAAGGGTGCGCAGGCGGTTTATTAAGTCAGTGGTGAAATCTCGAGGCTCAACCTCGAAACTGCCATTGATACTGATAAACTTGAGTTCAGTTGGAGTAGGCGGAATGTGTAGTGTAGCGGTGAAATGCTTAGATATTACACAGAACACCGATAGCGAAGGCAGCCTACTAAACTGATACTGACGCTGAGGCACGAAAGCGTGGGGAGCGAACAGGATTAGATACCCTGGTAGTCCACGCCGTAA
+
GGGGGCGGGGGGGGGGGGGGGGGGGGGGGGGGGGGGGGGGGGGGGGGGGGGGGGGFGGGGGGGGGGGGGGGGGGGGGGGGGGGGGGGGGGGGGGGGGGGGGGGGGGGGGGGGGGGGGGGGGGGGGGGGGGGGGGGGGGGGGGGGGGGGGGGGGGGGGGGGGGGGGGGGGGGGGGGGGGGGGGGGGGGGGGGGGGGGGGGGGGGFGGGFGGGGGFGGGGGGGGGGGGGGGGGGGGGFGGGGGGDFFFGGGGFFFFGGFFFFGGFGFFGFFF<BFGFFFFFFGG
@M02352:288:000000000-CKWC8:1:1101:4779:12703 1:N:0:ATGCGCAG+TATCCTCT
TACGGAGGATCCAAGCGTTATCCGGAATCATTGGGTTTAAAGGGTCCGTAGGTGGATAATTAAGTCAGAGGTGAAATCTTGCCGCTTAACGGTAAAATTGCCTTTGATACTGGTTGTCTTGAGTTATTATGAAGTGGTTAGAATATGTAGTGTAGCGGTGAAATGCATAGATATTACATAGAACACCAATTGCGAAGGCAGCTTACTAAGATATTATTGACGCTGATGGACGAAAGCGTGGGTAGCGAACGGGATTAGATACCCCGGTAGTCCACGCCGTAA
+
GGGGGGGGGGGGGGGGGGGGGGGGGGGGGGGGGGGFGGGGGGGGGGGGGGGGGGGGGGGGGGGGGGGGGGGGGGGGGGGGGGGGGGGGGGGGGGGGGGGGGGGGGGGGGGGGGGGGGGGGGGGGGGGGGGGGGGGGGGGGGGGGGGGGGGGGGGGGGGGGGGGGGGGGGGGGGGGGGGGGGGGGGGGGGGGGGGGGGGGGGGGGGGGGGGGGGGGGGGGGGGGGGGGGGGGGGGGFGGGGGGFFFFGGGGFFFFGGFF4FGGGGFECD>BFFFGFFFFFFGG
@M02352:288:000000000-CKWC8:1:1101:11439:12715 1:N:0:ATGCGCAG+TATCCTCT
TACGGAGGGTGCAAGCGTTAATCGGAATTACTGGGCGTAAAGCGTGCGTAGGCGGTTGACTAAGTCGGATGTGAAATCCCCGGGCTTAACCTGGGACGTGCATTCGATACTGGTCGGCTAGAGTTTGGTAGAGGGTAGGGGAATTCCCGGTGTAGCGGTGAAATGCGTAGATATCGGGAGGAACATCCGTGGCGAAGGCGCCTACCTGGACCAAAACTGACGCTGAGGTACGAAAGCGTGGGGAGCAAACAGGATTAGATACCCTGGTAGTCCACGCCCTAA
+
GGGGEGGGGFGGGGGGGFGG,<FFGG:FGGGGGGG8FGGGGGCFCFGGGGGDGGG=@FAE<FGGGGDGEBFGGGGGGFGFEFGGGG,FFGG<=,DAD:FGGD<FAFG,FGGGC3:CGGGGGGGGC=FG<FGGGG>3@FFGGGGGGGG:@FGGGGGGGGGGGGGGGGGGGGGGGG?EGGGGGGGGG9F8EGGGGGGGGGGG?GGEFGFGGGG688CGGGGGGG5EGDGG6?DGGGGFGDGGGGFFFFGGGC>7??FGDFFFGGGGFFFFFFFBFGFFBF36GF
@M02352:288:000000000-CKWC8:1:1101:17287:12758 1:N:0:ATGCGCAG+TATCCTCT
TACGGAGGGTGCAAGCGTTATCCGGAATCATTGGGTTTAAAGGGTCCGCAGGCGGTCAATTAAGTCAGAGGTGAAATCCCATAGCTTAACTATGGAACTGCCTTTGATACTGGTTGACTTGAGTTATACGGAAGTAGATAGAATAAGTAGTGTAGCGGTGAAATGCATAGATATTACTTAGAATACCGATTGCGAAGGCAGTCTACTACGTATATACTGACGCTCATGGACGAAAGCGTGGGGAGCGAACAGGATTAGATACCCTGGTAGTCCACGCCGTAA
+
GGGGGGGGGGGGGGGGGGGGGGGGGGGGGGGGGGGGGGGGGGGGGGGGGGGGGGGGGGGGGGGGGGGGGGGGGGGGGGGGGGGGGGGGGGGGGGGGGGGGGGGGGGGGGGGGGGGGGGGGGGGGGGGGGGGGGGGGGGGGGGGGGGGGGGGGGGGGGGGGGGGGGGGGGGGGGGGGGGGGGGGGGGGGGGGGGGGGGGGGGGGGGGGFGGGGGGGGGGGGGGGGGGGGGGGGGGGEGGGGGGFFFFGGGGFFFFGGFFFFGGGGFFGFFFAAFGFFFFFFGG
@M02352:288:000000000-CKWC8:1:1101:21926:12773 1:N:0:ATGCGCAG+TATCCTCT
TACGGAGGGTCCGAGCGTTATCCGGAATCATTGGGTTTAAAGGGTCCGCAGGCGGTCAATTAAGTCAGAGGTGAAATCCCATCGCTCAACGATGGAACTGCCTTTGATACTGATTGACTTGAGTTATATGGAAGTAGATAGAATAAGTAGTGTAGCGGTGAAATGCATAGATATTACTTAGAATACCGATTGCGAAGGCAGTCTACTACGTATATACTGACGCTCATGGACGAAAGCGTGGGGAGCGAACAGGATTAGATACCCTGGTAGTCCACGCCGTAA
+
[truncated: 35,306,603 more chars]
