# Supplementary material for: Hidden interactions in the intertidal rocky shore: variation in pedal mucus microbiota among marine grazers that feed on epilithic biofilm communities
Source: PeerJ. 2022 Sep 23;10:e13642. doi: 10.7717/peerj.13642 (PMC9512015; doi:10.7717/peerj.13642)
Supplement: Supplemental Information 45 [file peerj-10-13642-s045.gz › peerj-10-13642-s045]

@M02352:288:000000000-CKWC8:1:1101:11255:2116 2:N:0:ATGCGCAG+TATCCTCT
CATTCTTGCGAACGTACTCCCCAGGTGGGTCACTTATCACTTTCGCTTAGCCACTCAACCAGAAATTCGAACAGCTAGTGACAATCGTTTATGGTGTGGACTACCAGGGTATCTAATCATGTTTGCTCCCCACACTTTTGTACCTCAGCGTCAGCATCGATACCGTGAGACTCCTTCTCCACTGGTGTTTCTCCGAATATATACGAATTTTACCTCACCACACTGAATTCTCCCCTCACCACTCTCACCATAAACACTGTCTTTATGAGTCTGTTTCTCGG
+
CCAF<FGGGGDGEGFFFDCFGDGEG<FGG:FEGGGFA,<CE@EC,4B,,E@FEG,9CE,6,6,CF,CCCC8C=F,8,:FF9E,56E<F=,,,C,5,4:@E<FC8FE,+B4<,,CC9@,,9,E,9A,CEE+4,@:==8,,48@A,,8=+8+=++@,3@=+,,,+6++>+@<9,,,++++5<+:3,;9,,;,7=+:58):*++5+:4:*9*2++3@*;,)00/)-)*?5+7++++)6(66,/)/(()/)),).//.)+()*1/)7<15))16)-.)*)/)---
@M02352:288:000000000-CKWC8:1:1101:11268:2134 2:N:0:ATGCGCAG+TATCCTCT
CATTCTTGCGAACGTACTCCCCAGGTGGGTCACTTATCACTTTCGCTTAGCCACTCAAACCGAAATTCGAACAGCTAGTGACCATCGTTTACGGTGTGGACTACCAGGGTATCTAATCCTGTTTGCTCCCCACACTTTCGTACCTCAGCGTCAGTATCGAGCCAGTGAGCCGCCTTCGCCACTTGTGTTCTCCCCACTATCTACCACTCTTACCCCAACACCCGGAATTCCACTCCCCTCTCCCGAACTCTAGACCAAGCGTTTATGTGGCAGTGCCATGG
+
6@,C6EFFDECEE>CECEFG8FGCGFCFC@8FEFFFFF9FGGGFG7FFCFAEFFAFEGGF@EG:FD9FGCG,@CEF9CFE<<,A,FG,F@CD=CBDGEF,,,B,4,<FEF,:FFFGGG,A4CE9=EDE,>B=FFE:9=,3D8=EAC=D8@6ACC:=,,+66:C887@9,,6:@**0*3399@,,+,4=:,,+5-*-(8?:6:8@*1)2*=+++/(2*2,3;)3):C,CE+37/+((/6((.8((741(,-)--).)2(71,4:0(6))))(((()-*.)83
@M02352:288:000000000-CKWC8:1:1101:14083:2180 2:N:0:ATGCGCAG+TATCCTCT
CACTGTTGCCAGCGTACTCCCCAGGTGGCTAACTTAATACTTTCGCTTTGGCACCCATCTTCAAGTAGACAAGCACCGAGTTAGCATCGTTTACGGCGTGGACTACCGGGGTATCTAATCCCGTTCGCTACCCACGCTTTCGTCCATCAGCGTCAATAATATCTTAGTAAGCTGCCTTCGCAATTGGTGTTCTATGTAATATCTCTGCATTTCACCGCTACACTACATATTCCGCATACTTCAAATATATTCAACACCTACAGTATCCAAGGCAGTTCCAT
+
GGGCFGGGGFFGGEGGGGGDGGFGGGGGFFFFGGGGFFFGGGGGGGGFFGFGFG,CGCFGDFG9EFFG<FGGGFGGDG779?EFFDFGCDFGFCFECFGGGGGGGCE+@>FCFGGGG,FACEEGG8F8CCEGF=BCC6AFD>D>:EAC6DCE>EE:EF>=;@C;CC;D>,@C;CFGC8*9B7@?82,5;CEFFEFF?FFGFFAF*+4*+=+=81<**:269FF6**/;)AA;7/3,6;)9:94)).-6)64<F9)9::47((..:2)..).,(3>:F4><)
@M02352:288:000000000-CKWC8:1:1101:13267:2193 2:N:0:ATGCGCAG+TATCCTCT
CAGTCTTGCGACCGTACTCCCCAGGTGGGATACTTATCACTTTCGCTTAGTCACTGAGAATTAACCCAACAACTAGTATCCATCGTTTACGGCGTGGACTACCAGGGTATCTAATCCTGTTCGCTCCCCACGCTTTCGTCCCTCAGCGTCAGTATATACGTAGTAGACTGCCTTCGCAATCGGTATTCTAAGTAATATCTATGCATTTCACCGCTACACTACTTATTCTACCTACTTCCATATAACTCAAGTCAACCAGTATCAAAGGCAGTTCCATCGTT
+
GGGGGFGGGGCFFC@FEFFGEGGGGGGGGFGCFFGGFEFGGGFCFGGGGGFGGGFFGGGEFGGGCFGGGGGGDGGGGGGGGF9FGFCFFDGEDEGGGCFDF@FGGG7FGGGGGG;>EGGFGGD7:D:>EGGGGCEGDGG8@>=DGFGGGEG9DCE7;@,@DGCEDA9;;FGCF,375CDDFG>>**D;>CAC77=ACCCCFGFD?@+==4+05?>3CFD3;A)+2;C+7:+/;A@EF47CCEE?3444)5).).1*(,.6)6:6)448614:<57<4-(,3
@M02352:288:000000000-CKWC8:1:1101:24060:2202 2:N:0:ATGCGCAG+TATCCTCT
CAATATTGCGATCGTACTCCCCAGTTGGGTTACTTATCACTTTCGCTTAGCCACTCAGACCGAAGTCCAAACAGCTAGTAACCATCGTTTACGGCGTGGACTACCAGGGTATCTAATCCTGTTCGCTCCCCACGCTTTCGTCCCTCATCGTCAGTATATCATTAGTGATCTGCTTGCGCAATCGGTATTCTATGTAATATCTATGCATTACACCGCTACACTACATATTCTAACTACTTAATCATAACTCAAGATAACCAGTATCAACGGCAATTCTAAAG
+
<<F,66E6CFC9<@FFDGGGG,F,,,;,+B@CCEEGFFGGGGF<BFCCC,<EF8F,C<FFGG7::F<FFEC=,9,CF9F9FG9=EF:A=A=?C?+4CF+?=FE<,9,B+BF<,CF;@,A,>8C9+:?E+D7DF:C>C+=+@E+8,6,+7,DE8CE7,53,@;,,@F;FG=E9>,2*<*;>>/DA**9=,=,=C5B876+=@1+1>BAC7,=:?A@EEFBE@;580151)++1:4;EF93))))1.)9()/)48).1))93:4>292<(:60>>0/<*-.))
@M02352:288:000000000-CKWC8:1:1101:19809:2207 2:N:0:ATGCGCAG+TATCCTCT
CATTCTTGCGAACGTACTCCCCAGGTGGGTCACTTATCACTTTCGCTTAGCCACTCAAACCGAAATTCGAACAGCTAGTGACCATCGTTTACGGCGTGGACTACCAGGGTATCTAATCCTGTTCGCTCCCGACGCTTTCGTGCCTCAGCGTCAGTATCAGTTTAGTAAGCTGCCTTCGCTATCGGTGTTCTGTGTAATATCTAAGCATTTCACCGCTACACTACACCTTCCGCCTACTCCAACTGAACTCCAGTTTATCAGTATCAATGGCAGTTTCGAGG
+
EFCDFGGGGG:FC7CEGGGGGGGGFFEF@FGGGGGGFG9FGGGGGE7FGGFGGGCFDFFFGGGDECFFDFFGGFFFDGGGGGG8FGGGFGGEGCGEGGGGGGGGGGGGGGGFGGGGG9FGFGF<CFDGGFCCCFDEGD@CF?E;;8C?6E>?E5FFGGGGCGGG,E@DEC>DFGDFGFGDEGC*?5*;CCE7=?FCCFAFFGFGFF4+;CAC>FDED)(73@@A655*6A;75<?0(.5(.45203A?)),,(--*))7<4<9249452((.(.04*(((4
@M02352:288:000000000-CKWC8:1:1101:13774:2269 2:N:0:ATGCGCAG+TATCCTCT
CATTCTTGCGAACGTACTCCCCAGGTGGGATACTTATCACTTTCGCTTAGCCACTCAACCGCCGAGGCGGTCGAACAGCTAGTATCCATCGTTTACGGCGTGGACTACCAGGGTATCTAATCCTGTTCGCTCCCCACGCTTTCGTCCATCAGCGTCAATATATTGTTAGTACTCTGCCTTCGCAATTGGTATTCTAAGTAATATCTATGCATTTCACCGCTACACTACATATTCCGCGCACTCCACTATGAATCAAGACCGACAGTACCAAAGGCAGTG
+
D9B,6CFCCFC7@FCFGGFF@:8,CFFDCE@F8<EDECGGGGG9FEFFCFGCDGGF@E@F@FG+@FGCGGCF7FFF7DEFG<?<EF<F<<CG<FGGDC+@=BFF<FFG==>EEA@,8,,,@A93=>FGGGGG<<FBEC3*BEC8,*=9BFGFGGEC*:FEC9;==FG,,@C,,:CF4DFC8C*=C5ECG7A:@5F?E6:FFFFGE+:;7CFFCF6AGF?B(74@FG?*)187B?AFF(39B((44<60).4))-9*)-0.(43,12<))6),((08.30
@M02352:288:000000000-CKWC8:1:1101:12815:2285 2:N:0:ATGCGCAG+TATCCTCT
CATTCTTGCGAACGTACTCCCCAGGTGGGTCACTTATCACTTTCGCTTAGCCACTCAAACCGAAGTTCGAACAGCTAGTGACCATCGTTTACGGCGTGGACTACCAGGGTATCTAATCCTGTTCGCTCCCCACGCTTTCGTCCATCAGTGTCAGTATATTATTAGTAATCTGCCTTCGCACTTGGTATTCTATGTAATATCTATGCATTTCATCGCTACACTCACTATTCTAACTACTTCATAATAACTCAAGACAACCAGTAGCAAACGCAATCCTACAG
+
GG<C,CDGFE7CEGFGGGGGG7FFGGFGEE,CCFGGGGGGGGGGGGGGGGGGGG8FF<FED7CF@FBE7=CEFFG<FFG9FGGFGDF=E@D??:C@FG@?BEBFFAFE:<B8?FF==,74,,77@:=E8+@>F+@:3@,CF6C6D;9+E;EE>9D:53@C,F=,@@AE;9DC;EFFF59**/5:CGFGG:;+=*=<41B+BFFD?4::CCFD+17?:55B8+(;;+)3?11@6AC7@3776?67<)574>A;3),=1/:136))).)((-(,3:)(/-42)
@M02352:288:000000000-CKWC8:1:1101:10743:2299 2:N:0:ATGCGCAG+TATCCTCT
CAATCTTGCGATCGTACTCCCCAGGTGGGACACTTATCACTTTCGCTTAGTCACTGAGATTAATCCCAACAACTAGTGTCCATCGTTTACGGCGTGGACTCCCAGGGTATCTAATCCTGTTCGCTCCCCCTGCTTTCGTGCGTGCGCGTCAGTTCATACGTAGCAGACTGCCTTCGCAATCGGTATTCTTTGTATTATCTCTGCATTTCACCGCTACACTACACATTCTCTCTACTCCCATTATCTCCAAGTCAAACCGTATCACAGGCACTTTCATCGTT
+
GGEFCFGGGGDF@CFFFEG@DFC@FEGG+BE@8EFFD9CEFGFCFGGGEGEGGGFG9C,C,C@@,:BFFEFG@A,,CFGG99?9=A,A?,B:+@FGD=BF,,B?E+BE,AFF<D9E9FAF9,+>+:44=++63A9,=C@+++6@+8+=C8E6,,73,,8@F:,*,7>B8,>,,,2**/**;?8E**C,,,4+4*+**4+4+=+0*+1++4=F3A@3*//)(04;*05C3;6=6;C)/((69))))))-)()6>4<*,4),-((-)).(-(.24.9)=),((
@M02352:288:000000000-CKWC8:1:1101:12421:2309 2:N:0:ATGCGCAG+TATCCTCT
CATTCTTGCGAACGTACTCCCCAGGTGGGTCACTTATCACTTTCGCTTAGCCACTCAAACCGAAGTCCGAACAGCTAGTGACCATCGTTTACGGCGTGGACTACCAGGGTATCTAATCCTGTTTGCTCCCCACGCTTTCGTCCATCAGTGTCAGTATATTATTAGTAATCTGCCTTCGCAATTGGTATTCTATGTAATATCTATGCATTTCACCGCTACACTACATATTCTAACTACTTCATAATAACTCAAGACAACCAGTATCAAAGGAAATTCTACAG
+
9F<ECFFFFG@FEEGDCGDGGGGGGCAFECFFFGGGF,,CCFF<FGGFGGGGGGGGGD9,C6@@@AEFGGGGGGGGGGGGFFFFFGGGGGGGEDGCFFG78FF8EFGGGGGGGGGGGGGGGGG,DFFGGFD,+@FGGGFG==>EFGG?EAGAF9FACBF99@CDGFC9DFGFEFDG>75?:059?E:FGFFCCEAA>FFF6FFFCFAGG4BFGF?:C5>=B2;A*;CF?;8+8FEC)/.)/77)7)7=EE3;<<@F@@)3244)2<<A<0(3()*.*.-4)
@M02352:288:000000000-CKWC8:1:1101:14267:2334 2:N:0:ATGCGCAG+TATCCTCT
TAATCTTGCGACCGTACTCCCCAGGCGGAATGCTTAATCCGTTAGGTGTGACACCAACAAGCATGCTTGCTGACGTCTGGCATTCATCGTTTACGGCGTGGACTACCAGGGTATCTAATCCTGTTCGCTACCCACGCTTTCGTCCATCAGCGTCAATGTATTATTAGTAACCTGCCTTCGCAATTGGTATTCTATGTAATATCTATGCATTTCACCGCTACACTAAATATTCTAACTACTTCATAATGACTCAAGATAACCAGTATCAAAGGCAATTCTAA
+
FGGGGGGGGGDFGEEFGGGGGGGGGCFGGGGGGGGGGG9FFGGEGGGGGGGGGGGFGGFGCGGGGGEGGFFGGFCGFFGGGGGGGGGGGGGGFFECFGGCFEGFGGCGG+=FGGGGGFGFDDFGD?FEGGGGDFF+>CEGGC@:CEFCFCFEGGD*EFFBDFFG;,3@EEGFFFFFGGC4BGEGF6CGGGFGGFACCFFGFFFG<AB+2CA7CF<4A:919=@A**/@?6+1@C3;EF@F)9AB):2:)44),5)*8>F?(.49A9)4))-((37?B>9.)
@M02352:288:000000000-CKWC8:1:1101:15134:2372 2:N:0:ATGCGCAG+TATCCTCT
CATTCTTGCGAACGTACTCCCCAGGTGGCTTACTTAATGGTTTCCCTCAGGTACTCACTATAAATAACAAATACCCAGTAAGCATCGTTTAGGGCGTGGACTACCAGGGTATCTAATCCTGTTCGCTCCCCACGCTTTCGTGCCTCAGCGTCAATACAAGTCTAGTCAGCTGCCTTCGCAATTGGTGTTCTTAGTCATAGCTATGCATTTAACCGATACACTACATATTCCGTCAACTTCACCATGACCCAAGACAATCCGTAACAAAGGCAATTTTACGG
+
FFE,6CDGGG7CF@<FGCFFG>FEFFFF8;E@F<FGGGFCFGGG9@F@4EFFFF,FFFGD@9<FDFDFGG,EFEGGGFFFGGGGGCC4A,:,6,E+CCFC<EFEEDE7:EFFCFGGG9,,,A?9:+?8=>+4C:F@8=FCFFGEDFFD,6=EDDF,3,=,C;@=FEF;E,,:@CFGGC+05C9?>=*@:5,+5;BEEA++3DFGE4BFD,+++45)*)/@B+()?7)+9C=A);;643;3?3<33/))(/6(1,,)57)(,(4(()).(..8(,*)*..8:
@M02352:288:000000000-CKWC8:1:1101:21332:2384 2:N:0:ATGCGCAG+TATCCTCT
TAGTCTTGCGACCGTACTTCCCAGGCGGAGAACTTAATGCGTTAGCTGCGCCACTGAAGGAGTCAATACCCCCAATAGCTAGTTCTCATCGTTTACGGCGTGGACTACCAGGGTATCTAATCCTGTTTGCTCCCCACGCTTTCGCGCCTCAGCGTCAATACATATCCAGGAAGGCGCCTTCGCCACCGGTGTTCCTCCAAATATCTACGAATTTCACCTCTACACTTGGAATTCCACTCACCTCTCTCGACCTCAACCCCAGGAGTTTATAAGGCAGTTC
+
GGGEFGGFGGGGGGGGGGFGGGGGGGEGCFEFGFFGGGFGGGGDCGGCGGGGGGGGGGGGFGGGGFFFGGGGGGGF<?DGGGFFFFEEFG@FFGGGGGGGGG:FGGGGGGGGGGGDGFFFFFDFGGGGGF;FGEEGGGGGGGGDGGGDEGGGGEGGEGGGGGGG@FEGGGG6D57:DDGEA?EGGGGGGC89>CFEEAAF4;AFEFCGCC55744=C?<BFFA?FGFF7?6?FF6-)-4(,4<?FBD>(:0-7:?F(()-(4386(494-))))),785<
@M02352:288:000000000-CKWC8:1:1101:9997:2409 2:N:0:ATTCGCAG+TATCCTCT
TAATCTTGCGACCGTACTCCCCAGGTGGGATACTTATCACTTTCGCTTAGCCACTCAGCCTTACAGCCGAACAGCTAGTATCCATCGTTTACGGCGTGGACTACCAGGGTATCTAATCCTGTTCGCTCCCCACGCTTTCGTCCATCAGCGTCAGTATATTGTTAGTGATCTGCCTTCTCAATCGGTATTCCATGTAATATCTATGCATTTCACCGCTATACTACATATTCCGCCTACTTCAAATATATTCAAGACCTACAGTAACTAAGGCAGTTCCAT
+
DGFFGGGGGG7FEDGGGGGEGGGGGAFG@FGGGGGGDFFFAFGGGGGG>DFGGG8FGGGGFFDFGGGGGGCCGGGFGC?<ACFFC9FCEFFD7FDCGGC7FFGD,,BFGF@GGGGA=9,,8FCAC7FGCGBAFBFG+DDCD@@EAFG66EE7C6F:@DFFAFG9;FFGGGGFFGGFC*=9+=F*9C1D,2>+C*:>>FFFFGFGCA++4B6+18=DG5(1731+;@CDC=A4>)(2=<C?C<33)7)/166<A2:>82:B).)).)6.).(4<:@A4<9
@M02352:288:000000000-CKWC8:1:1101:18791:2426 2:N:0:ATGCGCAG+TATCCTCT
CATTCTTGCGAACGTACTCCCCAGGTGGGTCACTTATCACTTTCGCTTAGCCACTCAAACCGAAGTTCGAACAGCAAGTGACCACCGTTTACGGCGCGGACTACCAGGGTATCTAATACTGTTCGCTCCCCACGCTCTCGTCCATCAGTGTCAGTATATTATTAGTGATCTGCCTTCGCAATTGGTATTCTATGTAATATATATGCATTTCACCGCTACACCACCTATTCTAACCACTTCATCATAACTCAAGACAACCAGTATCAAAGGAAATTCTACCG
+
CFEFCEEFGGGGGEFGGGGGGGGCFCCD:FFCEFGGA<FG<FG9F:FD,E9FGG,:CFFF7@6@@F@F:CE@FCC,C,6F,,C5,,+,,:B9:+C=+CF76@FGGG,48B,B<F9C,,83@=E:++3,+D=FG7B<+5<CD8C+;EC*@;E<;9D::;F@;@E93@A9;,?EDC4@9C>5*/1<*=1>F77CC?:8/+=C+=8C8:B1;<@++;;BC),3=)32*;;:7@F+893=@?DF2--4:26().).32:<:?@:?4))-.:<).(,()*6*))),
@M02352:288:000000000-CKWC8:1:1101:11883:2485 2:N:0:ATGCGCAG+TATCCTCT
TAACCTTGCGGCCGTACTCCCCAGGCGGAGAGCTTAATGCGTTAACTGCGTCACCGAAGGGCATGCCCCCCGACGACTGGCTCTCATAGTTTACGGCGTGGACTACCAGGGTATCTAATCCTGTTTGCTCCCCACACTTTCGCATCTGAGTGTCAGTGTCTGTCCAGGGGGCCGCCTTCGCCACTGGTATTCCTTCAGCTCTCTACGCATTTCACCCCTACACCCGTAATTCTCCCCCCCTCTACAGACCTCTAGTTCACCAGTTTCGAATGCAGTTCCAT
+
FFF9DFGAEF:FF>FGGGGGCFGGG8:FF6+BFGGGGF,C7BF76AFF9B6CCFG7F@FGGEF,,ABDGGGEEF:+CEG?F8,:EGF<EGGGGGEG7FFGGGGGGGGFF:CFGGGGF9AFFGFCGGG9FGFGGCG*@@ECC5:=8C,+2>29DFFGG;;@,7??CEC65FE>E5CDGGGA37CE47F@++<7:A4))**;)*/74@:<C5777?6**08(4)4.)1()4@=F4*6(4(,348?)-<)),(.,44)*).7)).3)6:4(((.(.)9>454))
@M02352:288:000000000-CKWC8:1:1101:8632:2504 2:N:0:ATGCGCAG+TATCCTCT
TAATCTTGCGACCGTACTCCCCAGGCGGAATGCTTAATCCGTTAGGTGTGACACCGAAGGGCAAGCCCCCCGACGTCTGGCATTCATAGTTTACGGTGTGGACTACCAGGGTATCTAATACTGTTTGCTCCCCACACTTTCGTACCTCAGCGTCAGTATCGAGCCAGTGAGCCGCCTTCGCCACTGGTGTTCCTCCAAATATCTACGAATTTCACCCCTACACTTGGAATTCCACTCAACTCTCCCGAACTCTAAACTGATAGTTTAGGAGGCAGTTCCAG
+
E@FCCFGAE:@7+CFFEFGGG7FCF?C@C@DE9FEGDEF9@FFGEDGGG>DGGGGEFGGGGGGGCFBFGD+>FEDGDDGCGE9A,FE,CFFGDFGGF7FGGGDEGGGDG7CFF8FGCD<,CFAFGEF9FGFGGGGEEGGEGGGGGGCCCB?E*:;:AF9;8F75C:<CFGCG,48)95CFE3CC*6608=8@:CA13;6>FCC><@F*;FFDF?AFGB?4:?8FCFF<<=6=94.-((.,67),((-87><4:4)7:A@24>)6>44>:)4:6<@?=:246
@M02352:288:000000000-CKWC8:1:1101:17708:2531 2:N:0:ATGCGCAG+TATCCTCT
CACTGTTGCCAGCGTACTCCCCAGGTGGCTAACTTAATACTTTCGCTTTGGCACTCATCTTCAAGTAGACAAGCACCGAGTTAGCCTCGTATACGGCGTGGACTACCGGGGTATCTAACCCCGTTCTCTACCCACCCTCTTGTCCATCTGTGTCTAGAATATCTTAGTAAGCTCCCTTCGCACTTCGTCTTCTGTGAAATATCTACGCATTTCACCGCTACACCACATTTTCCGCCTTCTTCAACTATATTAGATACCTACAGTATACAAGGCCACTACA
+
C,C9@FF@FC-F?FFFEGGGGGG,6EACCF,C@FGDFC@EFGGGGC@F,;,CFFG,C,C,EB,CE:5,C,CD,E,CFF++CBC9A,,?=9,6,<4BCF>+++B5,4B:F+:C:F9,,C,,,8+?A,+,7=E=F93+83+>,37@,,39,@3,7,,,,,86,3@,,,@,,,,,3,5+++;9>****,4@*,4=>*=A*4=FBC+B*+3)*=6:C+*4//-(3*()*:;6)++;A=;03(..7<6))9(9)).))-)16)96435:)-)))),((()(/((.
@M02352:288:000000000-CKWC8:1:1101:19665:2536 2:N:0:ATGCGCAG+TATCCTCT
CATTCTTGCGAACGTACTCCCCAGGTGGGATACTTATCACTTTCGCTTAGCCACTCAGCCTTACGGCCGAACAGCTAGTATCCATCGTTTACGGCGTGGACTACCAGGGTATCTAATCCTGTTCGCTCCCCACGCTTTCGTCCATCAGCGTCAGTATATTGTTAGTGATCTGCCTTCGCAATCGGTATTCCATGTAATCTCTAAGCATTTCATCGCTACACTCAATATTCTAACCACTTCACACTAACTCCAGACTAAAAGTTTCAAAGGCAGTTCCACAG
+
GGGGFGGGGGCFGGGFGGGGDGGGGAFFGCFGGGGGFAFFGGGGGGGGDGGGGGGGGGGGGGGGGG7FGEGGGGGGF<EAE9CFG9BFGGGFGGG+CFFDDGDFG8FFEFCGGGGAF,@EGFFEFECFGG7FF=@EGDEEGGGD;>,=7EC>EEACE@F;FDF;;FCFGFGC2AFGG>D>DDGDC?=:=C,=CC@@?FFGFGFG5);CFF7:+36385.=3+()*277<FC=FF08;E9367:(44>2-))5()()).))-.449:A<2,43:?4)*-)(.
@M02352:288:000000000-CKWC8:1:1101:20670:2563 2:N:0:ATGCGCAG+TATCCTCT
CAATCTTGCGACCGTACTCCCCAGGTGGATTACTTATCACTTTCGCTTAGACACTGAATGTATATCGCCAATATCGAGTAATCATAGTTTACGGCGTGGACTACCAGGGTATCTAATCCTGTTTGCTACCCACGCTTTCGTACATGAGCGTCAGTGTCGACCCAGGGGGCTGCCTTCGCCATTGGTATTCCTTCAGATCTCTCACCATTTCACCGCTACACACCACATTCCGCTTACTCCAACTGAACTCAAGTTTATCAGTATCAATGCCAGTTTCGAGG
+
D@FFGGGGGGGG@@@CFGGFFEF@FDEFGGGFGGGGGGGGGGGGDGCEGGGGGGGGGGGGGGGGCEGGGGGGGGCFGGGGDCGEGFFCFFGGGEGEFFGGGGGFFFG>FFFFGFFEGFC9EGFDEGGGGFCEF=+CEFA@@=D>DCF?FG+@CGGGFDC++8+@EF**@FC8B578FCGE4*1:DGDCE:E7=4?CCA;8B7**)2;>7<FGGF@D5=>=@*()*126<6867)-,,:A04::(.4<7)5A?<A>4))064>>):A<<>(824?*5=0,(-
@M02352:288:000000000-CKWC8:1:1101:14760:2568 2:N:0:ATGCGCAG+TATCCTCT
CAGTCTTGCGACCGTACTCCCCAGGTGGGATACTTATCACTTTCGCTTAGTCACTGAGAATTAACCCAACAACTAGTATCCATCGTTTACGGCGTGGACTACCAGGGTATCTAATCCTGTTCGCTCCCCACGCTTTCGTCCCTCAGCGTCAGTATATACGTAGTAGACTGCCTTCGCAATCGGTATTCTAAGTAATATCTATGCATTTCACCGCTACACTACATATTCTAACCACTTCATAATAACTCAAGCCAACCAGTATCAAAGGCAATTCTAAAGTT
+
GGGGFGGCFGEDFEEFCFGFGGGGGGGGGGGGGGGGFFGGGGCFGGGGGGGGGGGGGGAFDFGGGGG>FGGGGGGGGGGFGGGGGGGGFFC@CEGGGGGGGGFFFGG<FFCEGCGGF9<FECFGDGGGGFG>CFGGGGGGGGFC?FGGCEEGGGGGFCC>FGGGFFGGEFDFGFCGGDGFFCEEC>EGGGGFFF8C?AC88D8?CF>F7<F:CB>>EFFFEFFFDG?F?F1;)8317<??E?EE3=4<A;@)(4(<1:><A2>AAF<7:::?7>62*-4)-
@M02352:288:000000000-CKWC8:1:1101:13685:2571 2:N:0:ATGCGCAG+TATCCTCT
TAATCTTGCGACCGTACTCCCCAGGCGGTATACTTAACGCGTTAGCTCCGAAAGCCACGGCTCAAGGCCACAACCTCCAAGTAGACATCGTTTACGGCGTGGACTACCAGGGTATCTAATCCTGTTCGCTCCCCACGCTTTCGTCCATGAGCGTCAGTACATACGTAGTAGACTGCCTTCGCAACCGGTATTCTGTGTAATATCTATGCATTTCACCGCTACACTACACATTCTATCTACTTCCATCTGACTCAAGTCAACCAGTATCCAAGGCAGTTCCA
+
<EDEEFGGGG>@CCCEGGFGGGGEGGGD@+CEFFGGG9FFFEBFB,5E@FFGGCFGF<FGG77ECEDG<EF8EFG<BE,EGCAEFGGGGFFFGGGGGGB=FGEGGGGGGGGG8FFDCED9EGGGGGABCEGGGGF:CGGGGGGFEC8@9ECGGGGGGGGF9FFGFF9:BCC9B?FGGGGFFG*7)7CD?**;7?F?5CFGFGCFEF6CG?6CCFAB<5;>9B4FFG20(067@B)4-46A2<4<A9-64<DFA?5*6)*5.4:64)).))))46F:5:)6)
@M02352:288:000000000-CKWC8:1:1101:23256:2574 2:N:0:ATGCGCAG+TATCCTCT
CAATCTTGCGATCGTACTCCCCAGGTGGGACACTTATCACTTTCGCTTAGTCACTGAGATAAATCCCAACAACTAGTGTCCATCGTTTACGGCGTGGACTACCAGGGTATCTAATCCTGTTCGCTCCCCACGCTTTCGTCCATGAGCGTCAGTATATACGTAGTAGACTGCCTTCGCAATCGGTATTCTATGTAATATCTAAGCATTTCACCGCTACACTACATATTCTAACCACTTCACAGTAATTCAAGGCCAACAGTATCAAAGGCAATTTTACAGTT
+
GGCFFFEFFG><FGEGGGG8,BFFGFF@EGGGGGGFG,6CFGGGGGGG@FEFGGGGGGAED9FGGGGGG7DEFGFGFFFGGGGGDFGGGGGCDGGGGCF@EE,EF@FGGGCGEFGF9>FG9FFF@FCFDCEEG>:B@>@>EEEFGFGDGGGGGGGGGDFF>CFGGGGGG7?FFFGGDGDFFF5C?FFF@FF@G<>C*:ED@8EDFF++1=B75?9?=634(;;ACCF>?FAFF=;4;37=)./76C5/)9<)((:F(/7:<44)665?0((..4*2*-446
@M02352:288:000000000-CKWC8:1:1101:11624:2654 2:N:0:ATGCGCAG+TATCCTCT
CATTCTTGCGAACGTACTCCCCAGGTGGGTCACTTATCACTTTCGCTTAGCCACTCAAACCGAAGTTCGAACAGCTAGTGACCATCGTTTACGGCGTGGACTACCAGGGTATCTAATCCTGTTTGCTCCCCACGCTTTCGCATCTGAGTGTCAGTGTCTGTCCAGGGGGCCGCCTTCGCCACTGGTATTCCTTCAGATCTCTACGCATTTCACCGCTACACCTGAAATTCTACCCCCCTCTACAGCACTCTAGTTCACCAGTTTCAAATGCAGTTCCGAGG
+
G9FFFGGGGGCCEC<EGGCGFDCEFGGGGGCFGGGGGFGGGGGG7FGFGFGFGGGGGGECFGG@FFFGGGGFGFGGGFGGGC,ECFGGGFCFGGGGGGGGGGCFFGGGGGGGAFFEFFFCEGGGGCFFFEEDFGG>EGFCB+@EGGGGGGGGGDA7:EFGGGGGGGGGGCC>EED*8C48?D6EDGCGGF>1:)*977AGF7AGFFFGGGF=+;;>E)(7:FF@<62C<68FF??2233(,4<6>?(,,.-6AAAFDAF2<AA24))-<<2).64471<(,
@M02352:288:000000000-CKWC8:1:1101:10051:2662 2:N:0:ATGCGCAG+TATCCTCT
TAATCTTGCGACCGTACTCCCCAGGCGGTCTACTTAACGCGTTAGCTCCGAAAGCCACGGCTCAAGGCCACAACCTCCAAGTAGACATCGTTTACGGCGTGGACTACCAGGGTATCTAATCCTGTTTGCTCCCCACGCTTTCGCATCTGAGTGTCAGTGTCTGTCCAGGGGGCCGCCTTCGCCACTGGTATTCCTTAAGATCTCTACGCATTTCACCGCGACACCTGAAATTCTACCCCCCTCTACAGCACTCTAGTTCACCCGTTCCAAATGCAGTTCCG
+
FGG9FFFGGGGGGECFGCFGCEF:FFEF@:FEFCFGADGFGGGGDFGDGGDEG:F@EGEFDEDFFGDGCGGGGEGCFGCFGFCE?CCGFGGGGGGDCCFEGEGGFG8FFGGG@BF;DAF;9DFBDDF8EG=C7FFGDGGDGGGEG*@@C,=<;=>DGF?D9FFGCFC,D@5CGGGGGGGA):CGCG?CFF@FFEFC)0777C=DFBFG)*857*)9EE9-()-7*7(9>7@F**.)),22>(((.6-.)(43,44*-)*6--24:B0().))6)1.@<9:(
@M02352:288:000000000-CKWC8:1:1101:20878:2679 2:N:0:ATGCGCAG+TATCCTCT
CATTCTTGCGAACGTACTCCCCAGGTGGTTAACTTAACGCTTTCGCTTGGTCACTAACAGTATATATCGCTAATGACGAGTTAACATCGTTTAGGGCGTGGACTACCAGGGTATCTAATCCTGTTCGCTACCCACGCTTTCGTGCCTGAGCGTCAATAATAGCTTTGTGAGCTGCCTTCGCAATTGGTGTTCCTTGTCATATCTAAGCATTTCACCGCTACATGACAAATTCCGCCTACATCAACTATATTCAAGACTATCAGTAACAATGGCAGTTTTA
+
GGGGGGGGGGEGGGEGGFFGGGGGCFFGCGGGGGGFGCGGGGGGGGEGGGGGGGGGGGGGGGGGGGCFGGDGGGFFGGGGCFFFFGGGGDGGFGFGGGGGGGFFGGCFGGGGFGGGGGFGFGGGGGGGGGGGGEGGEGGGGGGGGGGGGGGGGGGEFGGGGCGCFGFGFFFFGG5;CFGFFGEGGCFF>CEFFEFEFFF7FGFGFFF<CEFGCFCFGFFF@FF=DFEC@FFFFFFF(33=CEEEFFFF<395365?BBFF<AAD)).657<:1:>7BFA)
@M02352:288:000000000-CKWC8:1:1101:13848:2683 2:N:0:ATGCGCAG+TATCCTCT
TAATCTTGCGACCGTACTCCCCAGGCGGTCTACTTAATGCGTTAGCTGCGCCACTAAAGAGACAAGCTCCCCAACGGCTAGTAGACATCGTTTACGGCGTGGACTACCAGGGTATCTAATCCTGTTTGCTCCCCACGCTTTCGCACCTCAGCGTCAGTATCAGACCAGGTGGCCGCCTTCGCCACTGATGTTCCTTCCTATATCTACGCATTTCACCGCCAAACAGGAAATTCCACCACCCTCTTCTGTAATCTAGTTACCCAGTATCAGGGTCAAGTCA
+
ECGDECFCDGGGC:FGECEGFEG:8F@E@+BEAFGGAEGFD@BC:<FF8CEFGDGGGGFGF@DFGFCEFFGGGG:,>BFFGGGGFGCDFFFFFGG>FCCF7=FFDGCGAFGED<:,6EFFGGDEFGGFGGGGDF:<8:EG?CE6CEG5A8@FDE**4DE9BFFFGGGFG@CEFFGCDGGA37EEGF699<9CFE6<E;FC7+1@76FF35<52=A7E7;(481)**:GF<F?9@4)((((,48394A2).)).64*.:*)-(.444.).))(.(.)*.6)
@M02352:288:000000000-CKWC8:1:1101:15991:2685 2:N:0:ATGCGCAG+TATCCTCT
CATTCTTGCGAACGTACTCCCCAGGTGGCTTACTTAACGCTTTCGCTTGGATGCTCAAGCTTGCGCCCAAACATCGAGTAAGCATCGTTTAGGGCGTGGACTACCAGGGTATCTAATCCTGTTCGCTCCCCACGCTTTCGTGCCTCAGTGTCAATATAGGTCTAGTTAGCTGCCTTCGCAATTGGTGTTCTATGACATATCTATGCATTTCACCGCTACATGTCACATTCCGCTAACCTCAGCCTAATTCAAGCACTACAGTATCAAAGGCAGTTCTACCG
+
EFEFEFGGGGDGGG@E@F<EGGFGGGGGGGGFGFGGGGGGGGGGGGGGGGGGGGGGGGGGGGGGGGGGEFEDEFGGGCFGGGGGGGGFDFGGEGGGGGGGGGGGGGGGDFCFF<FGGGGGGGGFGEEF>EGGGDGGGGCGFGGFGGGDEGGGGCGFAFGGGGGFGGGGGGFGGGGCFGGEFDFFGCCFCFFGFEFFEABGF7AFF46+BC6+BB@BC82=?F5;FG<FE6AAA)(.62)64@;D()6955<<<21;?F:?:A<))55.6(42:(*464)--
@M02352:288:000000000-CKWC8:1:1101:12194:2706 2:N:0:ATGCGCAG+TATCCTCT
CATTCTTGCGAACGTACTCCCCAGGTGGGTCACTTATCACTTTCGCTTAGCCACTCAGACCGAAGTCCGAACAGCTAGTGACCATCGTTTACGGCGTGGACTACCAGGGTATCTAATCCTGTTCGCTCCCCACGCTTTCGTCCATCAGTGTCAATATATTGTTAGTGATCTGCCTTCGCAATTGGTATTCTATGTAATATCTATGCATTTCACCGCTACACTACATATTCTAACCACTTCACAATAATTCAAGATAACCAGTATCAAACGCAATTCTACAG
+
GGEGDEGFGGCGGGFGGGFGGGGGGGGGEFGGGGGFF,EFFGGFFGGGGGGGGGGGFD<FFCGGCFEGGGCGGGGGGGGGFFFGGGCGGGGGCEGGG>CFGGCFFGGDGGGGGGGGGGGGFGGGC7FGGDG,@+@FEFGEGGDDGGGGGGGG9;EAFFFF9@CD9EFGFGGAFFFCF*/9AG?F*B??:FG:BCFF5BAD>@=F?FFGFG>+112>G3138;@F6+9:7FFAF=@@6;EE..)7=E4?DFF222)96?)3(6)))5)6),-3--94@<AA)
@M02352:288:000000000-CKWC8:1:1101:17822:2730 2:N:0:ATGCGCAG+TATCCTCT
CATTCTTGCGAACGTACTCCCCAGGTGGGTCACTTATCACTTTCGCTTAGCCACTCAAACCGAAGTTCGAACAGCTAGTGACCATCGTTTACGGCGTGGACTACCAGGGTATCTAATCCTGTTCGCTCCCCACGCTTTCGTCCATCAGTGTCAGTATATTATTAGTAATCTGCCTTCGCAATTGGTATTCTATGTAATATCTATGCATTTCACCGCTACACTACATATTCTAACTACTTCATAATCACCAAAGACAACCAGTAGCAACGGCAATTCTACA
+
GFFFFGGGGGCCF>FFGGFGFGGEFFGFEBCEFGGGF<@FEGGFGGGDGGGGGGGEAFFGGEC@@FGGGCFG=EGFFDGGG??<EGCFAFF<,=FGFEEGGGGGEG8F@<<AAAC=FFGDEGGGBCE8E=E8F:7CEGG6DEEEDGC?CCEGFG<D:E;@9D9;,@,5@FFEFGGGF>*3*;DE9EFFGCGCF?AAE1=D6E6C4AA:8@ACC=(8?>93(+(8C:67<FFFFA<)6C?C<36)9.;((),/,4()/8>:().).6<016((((16764-
@M02352:288:000000000-CKWC8:1:1101:6951:2775 2:N:0:ATGCGCAG+TATCCTCT
TAATCTTGCGACCGTACTCCCCAGGCGGAATGCTTAATCCGTTAGGTGTGTCACCGAACAGTATACTGCCCGACGACTGGCATTCATCGTTTACGGTGTGGACTACCAGGGTATCTAATCCTGTTTGCTCCCCACACTTTCGTACCTCAGCGTCAGTATCGAGCCAGTGAGCCGCCTTCGCCACTGGTGTTCCCCCGAATATCTACGACTTTCACCTCTACACTCGTAATTCCACTCACCTCTCCTGAACTCCAGACCAGGAGTTTAAGTGGTCATTCCAT
+
<ADFAAFCDFCF@CFFEGGGGDGF?FGGCGGGGGGGGDFGFFGG>FE,CBFDFGFFFGGGGGGGGGGCFFGG7FC+=FCFG8FFC<CFFCG7BFCEGDFFC9FFFG,=F>7FFFGGA,EABF<FDCFGGGGGCFG+BFGFGC@@FE;:7DFGEGGGG9,@3>@B>,DDF9D,DED495C;AC:C8,=A8?*3;).71>)9>+1+)1)*2:A7C64??><2494=79(*(8=@49<942?<FB2(())))(.-)..1(4)(((,4(65<2)))-)*)164).
@M02352:288:000000000-CKWC8:1:1101:10868:2789 2:N:0:ATGCGCAG+TATCCTCT
CAAACTTGCGTTCGTACTCCCCAGGTGGATTACTTATCACTTTCGCTTAGACACTGACTGTATATCGCCAATATCGAGTAATCATAGTTTACGGCGTGGACTACCAGGGTATCTAATCCTGTTCGCTCCCCACGCTTTCGTGCCTCAGCGTCAGTATCAGTTTAGTAAGCTGCCTTCGCTATCGGTGTTCTGTGTAATATCTAAGCATTTCACCGCTACACTACACATTCCGCCTACTCCAACTGAACTCAAGTTTATCAGTATCAATGGCAGTTTCGAGG
+
GFEAEAFGGGGGGDEGGGGGGGGGGFGGGFGGGFFGGG<EFGGGEGCFFGGGGGGFGGGFFGGGAFCEE:BFG,C,CDFGGGGGCFFECFGFG7CCFEGCFGGGGGCFCE<FFFGGGGGGGAEB7FFGGDGFEGGGGGGGGEGCFGF+,3=CEEG:DFFGGGGGGG9;DFCFFFCG6*759DGDDCEG5CG7=AF?CFF@FCF+>*+:D::DC*:A86(*08;AFGFG?+;;AED7=<EE34@@E).(9C@88<9=))=A>4:A<249B(,,:7@2*(,(4
@M02352:288:000000000-CKWC8:1:1101:10003:2798 2:N:0:ATGCGCAG+TCTCCTCT
AACCTTGCGGCCGTACTCCCCAGGCGGCGTGCTTATTGCGTTAGCTGCGCCACCGGCAAGGAAGCTTTCCGACGGCTAGCTTAATTCGTTTACAGCGTGGTTTGTCAGGTTAGCTAATCCTTTTTCATCTCCACGCTCTCACACCTCACCGTCCGTACCTGCCCAGTTAGCCACCTTCGCTGACGCTCTTCGTCTTCCGATCTATGATTTTCCCCCCGACAACAAATATTCTAGTCACCTCATGCTTTCCTAAGTGTTGCACAAGAAACGGCACGCTCGA
+
6@,@AF9,@+CFFGGG8AFG78CC8@:++8+B@FFD9D9F@7:?EGCF:=7:7,@+4+4D<,==E,55,EFC++4@++,,,C,,8<,+:,3=C5,=+BC73+,+,:,,3,,3,,8,,,,8FC@F<,,,3,73,,*5:*8,,3,?*5;,,,12***42*=2,2:CE@<?92<C+0129*)./*27:/3**++*/)(,***)1.9)****39**1).*)((-)(.**(*)**/*1-.).622:(6).))-)))..4/4)*,.)))(.((4((((-)()-44(
@M02352:288:000000000-CKWC8:1:1101:13832:2817 2:N:0:ATGCGCAG+TATCCTCT
CAATCTTGCGATCGTACTCCCCAGGTGGGACACTTATCACTTTCGCTTAGCCACTCAGACCGAAGTCCAAACAGCTAGTAACCATCGTTTACGGCGTGGCCTACCAGGGTATCTAATCCTGTTCGCTCCCCACGCTTTCGTCCCTCAGCGTCAGTATATAATTAGTGATCTGCCTTCGCAATCGGTATTTTATGTAATATCTATGTCTTTCACCGCATCACTCCATATCATAACCACTACACAGTACTTCAAGGCCAACAGTATAAAAGCAATTTTTACAT
+
CCFG9@EEFFGCFEGGGGGG8FFEFCEFGDGFGGGGFGCF<F9FFEFGGGGGFGCFFGGG@FCB:DFFFEFDF<CFAFC<EFEGFB?DEFFGC,::FGG+B,BFFFGGFGGE<CFAE>,;,9EFG=BF>E+,8+:CGGGDF+==DG?F6@5++4@EF3FDC,D@DFC;>@3;DEFGG7C*3/<*/4,=,,,4=5BF?>FFF@6F4++4=7B+1*6.3)6@3+));+7+)+3++6=E33((4371=5):A2<<))()4()(.:)6).6<A((())1694<4)
@M02352:288:000000000-CKWC8:1:1101:20426:2825 2:N:0:ATGCGCAG+TATCCTCT
TCATCTTGCGACCGTACTCCCCAGGCGGAATGCTTAATCCGTTAGGTGTGTCACCGAATCGCATGCTATCCGACGACTGGCATTCATCGTTTACGGCGTGGACTACCAGGGTATCTAATCCTGTTTGCTCCCCACGCTTTCGCACCTCAGCGTCAGTATCGAGCCAGTGAGCCGCCTTCGCCACTGGTGTTCCTCCGAATATCTACGAATTTCACCTCTACACCCGGAATTCCACTCACCTCTCCCCAACTCAACCCTAGCCGTTTCAGAGGCAGTTCCAG
+
F,6E<C6FECC:++@@C6EF8BC,9DFFGF7<,CCFFCCCCCF7@F@5EC<<<CFGE@F,C,BF,EFG<FGCECFCEECFGF9CCDFDGGGGGFEDEGGGCEGF@D8=FGGFFFGGG9CFGFFGGFGGGGGGEGFFGGGCDEE8BCECFEFEECEC,,7,C:7CGGGGFGGFFC<48C65BC5A8?*A*:?DC3@61:ACFGAGA?F5957CFF4*+0)4>48)19(>9:FFFFB)33:3).)(1(,2(8<7A0()4,)(.(-4:3)))))-033<=4<6)
@M02352:288:000000000-CKWC8:1:1101:13824:2837 2:N:0:ATGCGCAG+TATCCTCT
CAATCTTGCGATCGTACTCCCCAGGTGGGACACTTATCACTTTCGCTTAGCCACTCAGACCGAAGTCCAAACAGCTAGTAACCATCGTTTACGGCGTGGACTACCAGGGTATCTAATCCTGTTCGCTCCCCACGCTTTCGTCCCTCAGCGTCAGTATATAATTAGTGATCTGCCTTCGCAATCGGTATTCTATGTAATATCTATGCATTTCACCGCTACACTACATATTCTAACCACTTCACAGTAATTCAAGGTCAACAGTATCCAAGGCAATTTTACAG
+
GGEFFGGGGGGGGEEDGGAFGGGGFEGGEEFFFGGGG9FGGGCGGGGGGGGGGGGGGGGGGCFGGGGGGGGGGGGGG?F9FAFGGGGGGGGGGGGGGGCEGGGGGFFGGGGGGGGGGGGGGGFF7FEGEGGFE:CGGGGDFAEDFGFGFGE6+7=,;CEFCAEC6CEGGGG9FGGGG?D*9DFFDGEFGGFCC<@*7B8:FFF754BGGGCG=B=D8>98;@;FGFCGCFFFAF?<?8@<?<.)7?CEBF)<627FF264:AF>B):3<B???74:?<2).
@M02352:288:000000000-CKWC8:1:1101:15606:2838 2:N:0:ATGCGCAG+TATCCTCT
CATTCTTGCGAACGTACTCACCAGGTGGGTCACTTATCACTTTCGCTTAGCCACTCAAACCGAAATTCGAACAGCTAGTGACCATCGTTTACGGCGTGGACTACCAGGGTATCTAATCCTGTTCGCTCCCCACGCTTTCGTCCATCAGTGTCAGTATATTATTAGTAATCTGCCTTCGCAATTGGTATTCTATGTAATATCTATGCATTTCACCGCTACACTACATATTCTAACTACTTCATAATAACTCAAGATAACAAGTATAAAAGGCAATTCTACAG
+
FGGFGFGGFGCFGGFFGGG,CEFGGFGFCGFFGFGD9C@CGFCFGGGGGGGGGFGEGFGFEEGDGGGGCEFGGGGGEEGGGFGFFGDF8FFEB@F>=>:4FFEGGGFD+E?FGGG99EDCEGAFGG7888@DFFC:7@A8D68EFFCGCFFGGGGCC@@CGFCF9FC;E=FGFFD+97D5?GGFGGEG@,;@F<A76FFGFCA9A+=D:9BCF4:48?@=:F;)2;.;6+:A@A9>;E34..))1).)1.7433)1/4*78>EA4)-6::<B18*)95:))
@M02352:288:000000000-CKWC8:1:1101:13809:2846 2:N:0:ATGCGCAG+TATCCTCT
CAATCTTGCGATCGTACTCCCCAGGTGGGACACTTATCACTTTCGCTTAGCCACTCAGACCGAAGTCCAAACAGCTAGTAACCATCGTTTACGGCGTGGACTACCAGGGTATCTAATCCTGTTCGCTCCCCACGCTTTCGTCCCTCAGCGTCAGTATATAATTAGTGATCTGCCTTCGCAATCGGTATTCTATGTAATCTCGATGCATTTACCCGCTACACTACATATTCTAACCACTTCACAGTAATTCAAGGTCAACAGTAACAAAGGCAATTTTACAA
+
@,@ADEEDCG:@-@<F8DEFF7C7<F,C@FEE8FGGGGGFGGGGGCG<C9ECGGGFGGGFGC@@6DFGGDEC@F<CFFFFEGFGEDEGGGGG@B+8>CF:FD,EA8F>E=FGFFEGAEFFDACE4>CF=FCFG77+@@9=ECEC9DF??E+@CGF7DCF@;93DFG=;@@@9,,4+;CDDFDG5**41,4>@CE:<*=++1*)2*2*++=818)95*)()6A46;D?+);F6668=63<@38<<A6)<)).64).*)372<<B2.6)8(((3(3*)9<82)
@M02352:288:000000000-CKWC8:1:1101:7897:2863 2:N:0:ATGCGCAG+TATCCTCT
CATTCTTGCGAACGTACTCCCCAGGTGGGTCACTTATCACTTTCGCTTAGCCACTCAAACCGAAATTCGAACAGCTAGTGACCATCGTTTACGGCGTGGACTACCAGGGTATCTAATCCTGTTCGCTCCCCACGCTTTCGTCCATCAGTGTCAGTATATTATTAGTAATCTGCCTTCGCACTTGGTATTCTATGTAATATCTATTCATTTCACCGCTACACTACATATTCTAACTACTTCATAATAACTCAATATAACCAGTACCAAAGGTAATTCTACAG
+
GFFGFGGFFCDEGGGGGGGGGGGGGG8FGGGGGGGGGGDGGGGGGGGG,CEGEFFGGGGGGGECEGGGFGGGGFGGGGGGGDGGFFFGGGGGEEGGGGGEDG?FGGGGCFFGGGGGGGDFCFGGECB,@DEGGGGGDGFCGGGGGGGCFAFFGGGGGDGGGGGGGG=EBEB,EEGFG*DE*;CCGGGGGGG+:EFE461=@CC7*+4:@<++=A=BGDF=1A8A*;6DE;+1+2>73>??CE3))/7ECE34)//19)9;0>>)<-,3(()).)/.92)6.
@M02352:288:000000000-CKWC8:1:1101:12809:2877 2:N:0:ATGCGCAG+TATCCTCT
CAATCTTGCGATCGTACTCCCCAGGTGGGACACTTATCACTTTCGCTTACTCACTGAGCTAATGCCCAACAACTAGTTTCCATCGTTTACGGCGTGGACTACCAGGGTATCTAATCCGCTTCGCTTCCCACCCTTTCGTCCTTCATCGTCAGTCCATATGTAGTCGACTGTCTTCGCAATCCGCATTCTGTGTAGTACATATGCACTTCAACGCTCCACCACACATTCGTTCTACTCTCGTAGTCCGCAAGACAATCAGTTGCAAAGGCAGCTCACTAGTT
+
EAEAA<F,,@+C-6C@DCCAF,F66;6<7,@CCEE,,CE9FGEGGGD,C,,CFFF,CC,@@FFDF8E,C,,,9,:,6,CE,<C<B,=,,C,6@+>+8+,E<,FE,@+B,,95?,9,,+++44>+4+8884@+C+,,8+3+6+7,,37+63++7,,,7=,3,@C>,5+3:8,7ECFC5*3*9*4*3:97;BCFC61:A++29++:**;;*,+4*2()4)((/:3.**13)/2;:7)/)))(,/(,.)((((-1(.3*.,6-).)5))4,,(-((.*)0-59.
@M02352:288:000000000-CKWC8:1:1101:9435:2886 2:N:0:ATGCGCAG+TATCCTCT
CAGTCTTGCGACCGTACTCCCCAGGTGGGATACTTATCACTTTCGCTTAGTCACTGAGATAAATCCCAACAACTAGTATCCATCGTTTACGGCGTGGACTACCAGGGTATCTAATCCTGTTCGCTCCCCACGCTTTCGTCCATGAGCGTCAGTACATACGTAGTAGACTGCCTTCGCAATCGGTATTCTGTGTAATATCTATGCATTTCACCGCTACACTACACATTCTAACCACTTCACAATAATTCAAGACTTGCAGTATCAATTGCAATTTTCCGGTT
+
GGGGGGGG9F:FFGCFDGFGFGGGGGGGCFGGGGGFGGGGGGGD7FFG7FGFFGGGEGCEFGGGFGGGGGGGGGFGGGGGAGGFGGGGGDFCE=FGGGGFGGGGGCEGGGGGGA;EDFFGFGGDDGGGGFGGGEGFDEGEEEFFFCF8=BEEFCFFGFFFFG@CFCCCCFFC>CGFD5DD>7:C>FE:@FFCGEFFC>FGFGAF56:==EFFD>@EGF@EF6)8**1;6=A=A=?E33<@CFFF3??65664,46/6<*)-6::<2).6)5<A9F<B(679
@M02352:288:000000000-CKWC8:1:1101:6718:2886 2:N:0:ATGCGCAG+TATCCTCT
CATTCTTGCGAACGTACTCCCCCGGTGGGTCACTTATCACTTTCGCTTTTCCACTCAAACCGAAGTTCGAACAGCTAGTGACCATCGTTTACGGCGTGGACTACCAGGGTATCCAATCCTGTTCGCTCCCCACGCTTTCGTCCATTAGCGTCAGTATAAGCGTAGTAGACTTCCTGCGCAATCGGTATTCTGTGTAATATCTATGCCTTTCCCCGCTACACTCCACATTCTCTTTACTTACATATAACTCTAGACTACCAGTATCAAAGGCAGTTCCACAG
+
<6@<EFF9EC+76@FC@DFE@@67:C:+6@F<@EF,CFFDGC,CC>@<,,<66C<CECG9CCC+7:9?,,:C+,CF,:,?,<,=FG7FDF7F++8>=@>@F?<DD,=+?B<<F,,6,,8,63AF+=+=8+>FGFC73=ECF8CE>,@F,BCG>E,33@,,@**>*>,;DFF,,4=2@?D?/98*9C,4>@9FFF:16++2+2;7)2*;+<++25(>85678/(0*0(2-@=@B*-64<))-)6:>A429)-.))6924?>?42-44)))(.(-(1)*)...
@M02352:288:000000000-CKWC8:1:1101:11772:2903 2:N:0:ATGCGCAG+TATCCTCT
CATTCTTGCGAACGTACTCCCCAGGTCGGATACTTATCACTTTCGCTTAGCCACTCAGTCTTGCGACCGAACAGCTAGTATCCATCGTTTACGGCGTGGATTACCAGGGTATCTAATCCTGTTTGCTCCCCAAGCTTTCGTCCATCAGCGTCAGTATATTGTTAGTGATCTGCCTTCGCAATCGGTATTCCATGTAATCTCTAAGCATTTCACCGCTACACTACATATTCTAACCACTTCACCATAACTCAAGACTAACATTTTCAAAGCCAGTTCCACAG
+
G,EFEFFFFGCGC@DEFGGGGDGDGF,8FGG@EFGGGGFGGGGGDGDGGFGGGGD,EFEEFG<EEFEGDGFFCDGGGGFG9EFACFG<FFC?FE7:FCCF,:EDDGCECFFGGFG9FCA;,,9ACA?FDDGD+:F@BE@8DEE>F9,+96@C8EFFGCG9;DF9E;,3;=EBF6*2*379/*,1*44DGG988*+*1=+1:@C75)+=@,18:F;:=:;E@F@A7+)16;;1@B3@;EE<57))).).:<23)).9>F?))).)).-6)((4(.9>69A24
@M02352:288:000000000-CKWC8:1:1101:22475:2904 2:N:0:ATGCGCAG+TATCCTCT
CCACTGTTGCCAGCGTACTCCCCAGGTGGTTAACTTAATACTTTCGCTTTGGCACTCATCTTCAAGTAGACAAGCACAGTGTTAACATCGTTTACGGTGTGGTCTACCAGGGTATCTACTCCTGTTCGCTCCCCACGCTTTCGTGCCACCGCGTGAGTCTCAGTTTAGTAAGCTGCCTTCGCAATTGGTGTTCTATGTAATATCTATGCATCTCACCGATACACGACATATTCCGCCCACTTCAAATATTTTCAAGACCTAGAGTATCAAAGACAGTTCAAA
+
DCCFCFFGFF,6FCFCFGC,F8:@@@E<EC6;CFCGGDFCFGGGGGC7@DD8E,CD8,6EFG,,CC,5@,@9FCCEG,,:,CFEF<<6<FDC,6<CF,A?C,,,,:,:,CCCF,==ED,,9@AFFDAF8+EC:C,4+++666@64B@,+6BCC>++@@,,,,736,,,,@<>9@,+3;+=*3+5::C7C*44<B*4*05;B+=+57E+82<+5C@C6**(/:A3)))8*)3+;84;(,((/7<<>CFFE)))1/7?*(5;3),46).624).,8:)56<A4)
@M02352:288:000000000-CKWC8:1:1101:13493:2962 2:N:0:ATGCGCAG+TATCCTCT
TAATCTTGCGACCGTACTCCCCAGGCGGAATGCTTAATCCGTTAGGTGTGTCACCGAATAGCATGCTACCCGACGACTGGCATTCATCGTTTACGGTGTGGACTACCAGGGTATCTAATCCTGTTTGCTCCCCACACTTTCGTACCTCAGCGTCAGTATCGAACCAGTGAGCCGCCTTCGCCACTGGTTTTCTTCCAAATATCTACGAATTTCACCTCTCTACTTGGAATTCCCCTTCCCTCTCTCGAACTCTAGACCAGGAATTTTCAACGCAGTTC
+
A@EEDAF@FEC@F@CDFGGGFGGCFCFGCFGFGGGFGDGFCGFEFGG9F7CEFE@@FCFGFGAF<,??FGGDDGECCED,8EF<,CEFFFGG79BCBF?7+,BEFDFD5FB?,7ACF;,CCCFGFF8;EGGGGCF>EF8E=CFGC8;CFFFE>64AC9C,>:::E,6EC,?,?1;;*30//:**6E,5,4;D+8+)6@6CAG=CE::*5*2CF758+=@()+/+3+/*9AFF**..((,.6<20>7(8(,.))6)/-)0((((.5<)6.4)4((.47)
@M02352:288:000000000-CKWC8:1:1101:11249:2963 2:N:0:ATGCGCAG+TATCCTCT
CAATCTTGCGATCGTACTCCCCAGGTGGGACACTTATCACTTTCGCTTAGTCACTGAGATAAATCCCAACAACTAGTGTCCATCGTTTACGGCGTGGACTACCAGGGTATCTAATCCTGTTCGCTCCCCACGCTTTCGTCCATCAGTGTCAGTATATTATTAGTAATCTGCCTTCGCAATTGGTATTCTATGTAATATCTATGCATTTCACCGCTACACTACATATTCTAACTACTTCATAATAACTCAAGATAACCATTATCCAAGGCAATTCTACAGTT
+
GFGCEFGGGGGGGD@FFGCFGGGGGGGFGGGGGGGGCGGCGGGFGGGGGGDFGGG<FFFGGGFGG,FEGGGEGDGGGDGGGGGGC=BFGGGGGGGGGGGGGFGGGGCBFFGGGGGGGCCFDGGGGFGGEGGDG@=@FGGGGGGGCFGGGGFGGGFGFEAFCFDGEGFFGCFFGCGCC7DFFFGGFGGGFFCFF@9*3;9CFG6>AFFGGGF7C?95EFBC;A@F7FEFFFFFFFFFFEE?.9C?<3>73;);@C48@E*.)/))15;;(63())+:6)).6
@M02352:288:000000000-CKWC8:1:1101:13296:2969 2:N:0:ATGCGCAG+TATCCTCT
CATTCTTGCGAACGTACTCCCCAGGTGGGTCACTTATCACTTTCGCTTAGCCACTCAGATAAATCCGAACAGCTAGTGACCATCGTTTACGGCGTGGACTACCAGGGTATCTAATCCTGTTCGCTCCCCACGCTTTCGTCCATCAGTGTCAATATATTGTTAGTAATCTGCCTTCGCAATTGGTATTCTATGTAATATCTATGCATTTCACCGCTACACTACATATTCTAACTACTTCACAATAATTCAAGATAACCAGTATCAAAGGCAATTTTACGGTT
+
GGGGGGGGGGGEGCDGGGGGGGGGDFFGGGGGGGGGGGGFGGGFGFEGGDFGGGFGGGGGGGGAFGG7@FFEF<FGGFFGGGGCFFGGGGGDCCEGGGF?=FGC8@CFFGGGEGGGGGGGGD7FFAF@E@EFG+>FG>8B7=EGGGGGGGGGGFGGGG,@C@EF9@FFEGFCGGGGGC5*;CFF>CCCGFGGGEFEEBCCAF+DEFFFGGFC5496EF@EFFFF:FEGF=@4@6;>6)?@57A<EFFFFF)7)9CF1=5@<?EF<4<:(44224*./(378
@M02352:288:000000000-CKWC8:1:1101:18756:3049 2:N:0:ATTCGCAG+TATCCTCT
CACTGTTGCCAGCGTACTCCCCAGGTGGCTAACTTAATACTTTCGCTTTGGCACCCATCTTCCAGTAGACAAGCACCGAGTTAGCATCGTTTACGGCGTGGACTACCGGGGTATCTCATCCCGTTCGCTACCCACGCTTTCGTCCATCAGCGGCAATAATATCTTAGTAAGCTGCCTTCTCACTTTGTGTTCTATGTGATATCTATCCATTTCACCCCTAAACTACATAATCCCCATACTTCAAACATATTCAAGCCCTACAGTACACAAGACACTTCCAT
+
FFG9<FGFGF9CF+6CFFGGGGGGGFGG?FEFFFGGFGAEGGGCFGGC@FFFGF<FG<<FAB,C9A@9<E,9EFFGGC:+C,,C9<E8,FEG,<?FE@FC77FFFF<+4+:6+=EE,EFFGG+FEC7@+>CGG,C+>C6D9==6CC:C6:@++148:>:E;=EGGFCBD3DC;,9;9=2*4:;=+4<=,0<8:*=57+1++1++0=+*=911+16**)(/(0/++;;+5+;@7)(((6=...)/7),8)-6426)*4,<:?2,--))).4((,(0,0).))
@M02352:288:000000000-CKWC8:1:1101:16716:3068 2:N:0:ATGCGCAG+TATCCTCT
CAATCTTGCGACCGTACTCCCCAGGTGGATTACTTATCACTTTCGCTTAGACACTGACTGTATATCGCCAATATCGAGTAATCATAGTTTACGGCGTGGACTACCGGGGTATCTAATCCCGTTCGCTACCCACGCTTTCGTCCATCAGCGTCAATAATATCTTAGTAAGCTGCCTTCGCAATTGGTGTTCTATGTAATATCTATGCATTTCACCGCTACACTACATATTCCGCCTACTTCAAATATATTCAAGACCTACAGTATCAAAGGCAGTTCCATCG
+
FGFGGGGGGGGCFGFEGG,CEFFECFFGGGGFGGFGGGGGGGGGEEDGGGGGGGGGGGGGGGGDFFFGGGGGGDGGGGEFGGGGGGFAFGGFGGGGGGGGGGGGGGGGGGGGGGGGGFGCCFFFFFEEG8DFGGGGGFGGGGGGGFFFGGGGBEGGGFGDF@FFFFFGGFGGGGGFGCGEFDGGGGGGGGCFGEFFFFAFAFFGFFFGGCFFD8;>EEF@DFFFGFCF?+@F>E<<=<?CECAF9).4)6AFBFFF???B?<AA4.:<<<:(3<=BFFB9(
@M02352:288:000000000-CKWC8:1:1101:16580:3072 2:N:0:ATGCGCAG+TATCCTCT
CATTCTTGCGAACGTACTCCCCAGGTGGGTCACTTATCACTTTCGCTTAGCCACTCAAACCGAAATTCGAACAGCTAGTGACCATCGTTTACGGCGTGGACTACCAGGGTATCTAATCCTGTTCGCTCCCCACGCTTTCGTCCATCAGTGTCAGTATATTATTAGTAATCTGCCTTCGCAATTGGTATTCTATGTAATATCTAAGCATTTCACCGCTACACTACACATTCCGCCTACTCCAACTGAACTCAAGTTTATCAGTATCAATGGCAGTTTCGAGG
+
FGGGFGGGGGGEFE<EGFGFGDFEGGGGGGGGGGGGGGGGGGGGGGGGGGGGGFGGGGGGGGGGGGFGFGGGGGGGGDGGGGGGGGGGGGGGGGGGGEFFGFFGGGGGGFFFEGFGFGFG,AEEGGGGE7CFGGGGGFGGGGGEFGGGFFG7>CGGFFFFGGCDCFGFGFGFGGGDGGDE?>FGGG7,DCFGFEFEE>@+=FCGEAFD+<4BFFDEG;@@FCE4674D)18A>A038=@@@@E;3AFFCEFFFABFA-9<2))64AAFFFF::4B>?<(17
@M02352:288:000000000-CKWC8:1:1101:22904:3114 2:N:0:ATGCGCAG+TATCCTCT
CATTCTTGCGAACGTACTCCCCAGGTGGGTCACTTATCACTTTCGCTTCGCCACTCAAACCGAAGTCCGAACAGCTAGTGACCATCGTTTACGGCGTGGACTACCAGGGTATCTAATCCTGTTTGCTCCCCACGCTTTCGCATCTGAATGTCAGTGTCTGTCCAGGGGGCCGCCTTCGCCACTGGTATTCCTTCAGATCTCTACGCATTTCACCGCTACACCTGAAATTCTACCCCCCTCGACAGCACCCTAGTTCACCAGTTTCAAAGTCAGTCCCGAGG
+
FEGGG<FFGGG7:@FG8CFGFFGEFG?DGFF<FFCFFCFEAFDGCFEG,:FGE:FGGGCFFGGGGGGGG:FFEE,=FFFGGGGFGGGGGGGEE77FFEGCGGG8FGGGC=E@?FGGEEGDF>FA3?5@>>C:F>C:C=DCCEE:9,,+,@@=;EG,,33@DFCF8FGG>BCEC=D?8DGE6DCCFFD@FC7+24;>E8;C776+6B>D<F@7+9()/.(42:?6*>AC<F==F?0?0-2(((4:3(3((((.4.:F)-9)4<<2)).))64<9<*,)2((-
@M02352:288:000000000-CKWC8:1:1101:10664:3119 2:N:0:ATGCGCAG+TATCCTCT
CATTCTTGCGAACGTACTCCCCAGGTGGGTTACTTATCACTTTCGCTTAGCCACTCAAACCGAAGTCCGAACAGCTAGTGACCATCGTTTACGGCGTGGACTACCAGGGTATCTAATCCTGTTTGCTACCCACGCTTTCGTCCATCAGTGTCAGTATATTATTAGTGATCTGCCTTCGCAATTGGTATTCTATGTAATCTCTAAGCATTTCACCGCTACACTACATATTCTAACCACTTCACAGTAATTCAAGGTCAACAGTATCAAAGGCACTTTTACAG
+
GGFGAEEGCFC7FGECFG<C8,C@DFFG>ED<FFGGFGGFGGGGGG7BEFF8CF<FGGGGFCEEGFFFE>FGEDE8FGGGDGDD<EGGGGGG7FE:FEGDFFFGFEECB==CFFGGFGGFCG<,ABA9=8=D:+>FEFGGFC@>ADFFFCCCFCDCCF;FGFDFCFFFG<CFDCDGC7*959EECC9E7CDGDEFE4AAC+=F7AFFCCE6CD=@BGB=EB+6;<+6+)3;F+127;8)7?;6;=C695?CC3//;@<F@3164><).6((2(29)=6>A)
@M02352:288:000000000-CKWC8:1:1101:13997:3135 2:N:0:ATGCGCAG+TATCCTCT
CAGTCTTGCGACCGTACTCCCCAGGTGGGATACTTATCACTTTCGCTTAGTCACTGAGATTAAATCCCAACAACTAGTATCCATCGTTTACGGCGTGGACTACCAGGGTATCTAATCCTGTTCGCTCCCCACGCTTTCGTGCCGCAGCGCCAGTATCAGTTTAGTAAGCTGCCTTCGCTATCGGTGTTCTGTGTAATATCTAAGCATTTCACCGCTACACTACACATTCCGCCTACTTCAACTATATTCAAGACCTACAGTATCAAAGGCAGTTCCATTGT
+
GGGFFGGGGGGECECFGGGGGGGEGCFFGGGGGGGGFGFFGGGGGGGGDF<FGGGGGGGFGG<EEAFGFCEFD<EFEEEFGA9FFGGFFFCG7=F>FF+BFFA<EFC=AE8AFDFDG9AFGGGD+B=B8C>F>F+6373D+=6+@C>D+++@5<<,;53EF9FGFA@D?FGFC,=**;C55;?***=CDFGD+1+09++=1+=+8/+;+=A1001)88)6;FFFGGEC7765).,(8A4><):?A4<A)5<))3(0),)5426))..5.(464<*<F2)).
@M02352:288:000000000-CKWC8:1:1101:24832:3191 2:N:0:ATGCGCAG+TATCCTCT
CATTCTTGCGAACGTACTCCCCAGGTGGGTCACTTATCACTTTCGCTTAGCCACCCAAACCGAAATTCGAACAGACAGTGACCATTGTTTACGGACTGGACTAACAGGGTATCTAATCATTTCTGCTCCCCACGCTTTCGTTCATGACTGTACGTACATAACTAGTCGACTGCCTTCGCAATCGGCTTGCTGTGTTCTATCTATCCATTTATCCGCTCACTTCAACATTCTATCTACTTCCCTCTCATTCAATTCAACCAGTCAGAAAGCACGTTCACTA
+
FGFGGGGGGGGGGGGFGGGEGGGGGGGGD@,CFGGGGC,CCF@,8FBFEG<FGG<6FF8,,++6+,5C=6CF>E,,C695EC,AE,,:C,A?4=+++A,:45,,A,,9+:<E,CE;,,,,,9,,:,C,,@+,@+F3+6DCF,@8,8,+,76,,@D9FBD3,,67BD9+3333,@28+*****@7C>*8**,+=)1)/+1+=B>7*9B:+1++2+-/*)().+/+++)*/:1+;A?EEFE3),7533))176)).1@))02,6)))))),((((..4).)-
@M02352:288:000000000-CKWC8:1:1101:21700:3204 2:N:0:ATGCGCAG+TATCCTCT
TAATCTTGCGACCGTACTCCCCAGGCGGAATGCTTAATCCGTTAGGTGTGACACCAACAAGCATGCTTGCTGACGTCTGGCATTCATCGTTTACGGCGTGGACTACCGGGGTATCTAATCCCGTTTGCTCCCCACGCTTTCGCACCCCAGTGTCAGTATCGAGCCAGTCAGTCGCCTTCGCCACTGGTGTTCCTTCCCATCTCTACCCATTTCACCGCTACACAGGAAATTCCACTAACCCCTCTCGTACTCTACACTGATAGTTTTGAAGGCAGTTCCAG
+
,FDGGGGGGGGGGGGGGGGGGGGGG8FFGGFDFGGG9EEGDGGDG@FDFEFEFGGGGGGGG8<F,,:<,CE<FCBBC,C4CFGCA<@FC<FFC<?+FECFBFFDG<4+4CCFC<FGG,CF,D>FGGG9DGCFFCFCE6EC,A6CGC*<CCEE;;,<FCF91<E8*6,?E:EFC5?DD5;48*/AD6*+0;E@+);>;F/1=2+;66+;0*;::+9;*0(16F?6//475@49*/<<:0::(:<BFB(4?B:A>))13)*-)-.6<<>1().((.7(/64).
@M02352:288:000000000-CKWC8:1:1101:7895:3208 2:N:0:ATGCGCAG+TATCCTCT
TAATCTTGCGACCGTACTCCCCAGGCGGAATGCTTAATCCGTTAGGTGTGACACCAACAAGCATGCTTGCTGACGTCTGGCATTCATCGTTTACGGTGTGGACTACCAGGGTATCTAATCCTGTTTGCTCCCCACACTTTCGCACCTCAGCGTCAGTATCGAGCCAGTGAGCCGCCTTCGCCACTGGTGTTCCACCGAATATCTACGAATTTCACCTCTACACTCGGAATTCCACTCACCCCTCTCGACCTCAAGACCAGGAGTTTATACGGACGTTCCAG
+
GGGGFGGGGGGGGGFGGGEGGGFEGGEFGGGGGGGGGEFGGGGGGGGFGGGGGGGFGGGGGGDFGGFGGGCGCDEFEGGGG?<FGFGGGFFGCFDGFGGEFGGGGDGGGGGFGGGGGGGGGGGGGGGGGGGGGGGGGGGGGGGGG>DDFCGGGEECGFFG8FGGEFGFFAEGGG4DDDGFEGGGFCGGGGGGG*0:@B)9>+++9=:C4CF;76?A+;//465+77;C?>FFFFAB00:<((,-(404(41?0327:?420324495<<2((((.,013<)
@M02352:288:000000000-CKWC8:1:1101:17583:3208 2:N:0:ATGCGCAG+TATCCTCT
CATTCTTGCGAACGTACTCCCCAGGTGGGTCACTTATCACTTTCGCTTAGCCACTCAAACCGAAGTTCGAACAGCTAGTGACCATCGTTTACGGCGTGGACTACCGGGGTATCTAATCCCGTTCGCTCCCCACGCTTTCGTCCATCAGTGTCAGTTGATTATTAGTGATCTGCCTTCGCAATTGGTATTCTATGTAATATCTATGCATTTTACCGCTACACTACATATTCTAACCACTTCATAATAACTCAAGACAACCAGTATCAAAGGCAATTTTACCG
+
GGFGGGGGGGGGGCGFGGAFFGG@FEFDGCFFGEGGGGFGGGGGGGGGGGGGGGDGGGGGGCGEFFGGGFG8FGGGC@FGGGDGGGGGCGFGGGGGGGDEECAFFCBFGG@=FGG>DF<:CGG,>FGGGGEGGCDGEGF88CGGGGCFGGCGGFFGF9BCCGGGCFGC>;C9DFGGGDGFDGFGGGGGGGGGGFFFFFFGFC+=?FF7+C+@FFFEGA0=@6=F6C3:6:=FFFF8<@E@.5?9>>)))-40>>(916731692:)6A90:B((9A4)57(
@M02352:288:000000000-CKWC8:1:1101:18583:3232 2:N:0:ATGCGCAG+TATCCTCT
CATTGTTGCGAACGTACTCCCCAGGTGGTTAACTTAACGGTTTCCCTTGGATGCCCAAGACTCGCTCGAACATCGAGTTAACATCGTTTAGGGCGTGGCCTACCAGGGCAGCTAATCTTGTTCGCTTCCCACGCTTTCGTGCCTTAGCTTCAGTTCTGGTATAGCAGGCTGCCCTGGCAATCGGTGTTCTATGACATATCTATGCTTTTCATTGCACCATGTCACATCCCGCCTGCTGCTCCTAACATCAAGCTTGCACGTCTCAAGGCCAGTTCCGTCGT
+
GG9@,CFGGC::CFDEDFFGGGGCEFGG,,,6CEFFGGG:FGGGFFGC,C,,C8,CFF@<FF,,@,BFE8E+F=7=7<,9CF,55,:,<,C,,,7+4@+4F<<A5,B++B+BFCFGG,C,8?F++B+8,>6D:F7++63@++@,,63?,,39,@E,,@,@3==,,8,@5FE5B,;**;**/3;*;9*82,,=77+**+===+8+8+14;EF8++9+,?(..1?1C:?*,55)):(/())/75()),/))63.)5.0,)*-3((,6))5(((4))1478((,
@M02352:288:000000000-CKWC8:1:1101:6959:3237 2:N:0:ATGCGCAG+TATCCTCT
CAATCTTGCGACCGTACTCCCCAGGTGGATTACTTATCACTTTCGCTTAGACACTGACTGTATATCGCCAATATCGAGTAATCATAGTTTACGGCGTGGACTACCAGGGTATCTAATCCTGTTCGCTCCCCACGCTTTCGTCCATCAGTGTCAGTATATTATTAGTAATCTGCCTTCGCAATTGGTATTCTATGTAATATCTATGCATTTCACCGCTACACTACATATTCTAACTACTTCATAATAACTCAAGACAACCAGTATCAAAGGCACTTCTACAG
+
FFGGGGGGFGEGCFFGGGGGGGFEFGGGGGGGGGGGGGFFGGGGGGEFFGGGGG@CFGGGGGGGFGGEGGGFGAE:FFGGGGGCCFFFGGGFGGGECFFGGGGEEF8FEGFFGFGGGAEFFGFGGGGF>FGFGGGCCE=CDCEGGDGFA93EFGGFG,@DCFGC9F=CFFGCF?7?FG655C9?9FCFAAA9C7FCCFFF6:F@4A6FFGFG>*5>EE=EB==A<8?FEFFFA89;3C?CC<5CE7?E344=37(;=1)30;C6)6?363=7((0)1:>9)
@M02352:288:000000000-CKWC8:1:1101:18599:3241 2:N:0:ATGCGCAG+TATCCTCT
CATTCTTGCGAACGTACTCCCCAGGTGGTTAACTTAACGGTTTCGCTTGGACGCTCAAGCCTAGCACGAACATCGATTTAACATCGTTTAGGGCGTGGACTACCCGGGTGTCTAATCCTGTTCGCTCCCCACGCTTTCGTGCCTCAGCGTCAGTTATGGTATCGAAGGTTTCCTTCGCAATCCGTGTTCTCTGACATATCTCTGCGTTTCACCGCTACACACCACATATCGCCTACCTCTCCCACGCTCAAGCTTCCCAGTTTACAGGGCAGATCAGTTGT
+
A<<@CFEFEF+FF7CAFGGGGGGGGCFFC66EFEGG<FE7,CFF,BCFDB@,+@CCG<,66BC<E,BF,++8?,B,4C=,C<EDC,4,A4<,,,8+8@:4=,44,8+@4+6,C@,3=,73C:,+8+6+@EDF+F+6>;+6D>C;E>:6@B**>:,,,,37;;,4>:1>,,,62,:+*9/))2,*7*=:AFCD+6:@)AA1@+;C)))*20+;C50)*24())()*C2*-93577(4()-8?(31(((-4(,)...*)(9).)--.4<(((-1(.6)*)6-.
@M02352:288:000000000-CKWC8:1:1101:14517:3259 2:N:0:ATGCGCAG+TATCCTCT
CATTCTTGCGAACGTACTCCCCAGGTGGGATACTTATCACTTTCGCTTAGCCACTCAGAATAAATTCCGAACAGCTAGTATCCATCGTTTACGGCGTGGACTACCGGGGTTTCTAATCCCGTTCGCTCCCCACGCTTTCGTCCATCAGCGTCAGTATATTGTTAGTGATCTGCCTTCGCAATCGGTATTCCATGTAATCTCTAAGCATTTCACCGCTACACTACATATTCTAACCACTTACCAATAACTCAAGCATAAAAGTACAAAAGGCAGTTCACAAT
+
GG,@EFGGGGDGGCFFGGGGCFGDGGF<GGGGGGGGGGGGGGDGCGGFGEFGGGGGGFGGGGGGGFGFGGGGGGGGGCGGEGEGA9C<FFGFEGEGGGGGCGGGG=FEFF=:FAC9;9,AE:FGG7CDCGDGGE>BEFFGFDGGGGGGGGE>EGCFGGGGGGGGGC9FGGF,DFGGGD49>?CFGE6*>FGGGE=?4+=C+2=>?FFG><@FG*():)(/,+/)07)+.;:+:8=EF;<))(.))8)8))53))(*.66).)--.)42((.(((*)*..))
@M02352:288:000000000-CKWC8:1:1101:23416:3413 2:N:0:ATGCGCAG+TATCCTCT
CATTCTTGCGAACGTACTCCCCAGGTGGGTCACTTATCACTTTCGCTTAGCCACTCAAACCGAAGTCCGAACAGCTAGTGACCATCGTTTACGGCGTGGACTACCAGGGTATCTAATCCTGTTCGCTCCCCACGCTTTCGTCCATCAGTGTCAGTATATTATTAGTGATCTGCCTTCGCAATTGGTATTCTATGTAATATCTATGCATTTCACCGCTACACAACATATTCTAACCACTTCATAATAACTCAAGACAACCAGTATCAAAGGCAATATTACCG
+
GG@<FGGGGGCC7CFFGGGGGGGEGAFFEGG8FFGGE,CEFGGGGGG7,CFGGCFFGGDFGGCE:DEGGECECF=,CEFCFFGGF<C<=DEFECC=CGECFFG8FD,BF,?<FGDFGF<DFEFFGGGG+DEFF+=8C6DEB8:8;@3;EFDECFF,38=DEFFC;CFGGFGF,@FDG<74@7;?FC5>D,<+=7B86>FFFGFGCFFF@<8::F=?*:;E@*(87C3361@F6=333=)7CC?FF?E3)7;@?A(970.426).))6-.(((.8/./4)9-
@M02352:288:000000000-CKWC8:1:1101:7171:3470 2:N:0:ATGCGCAG+TATCCTCT
CAATCTTGCGAGCGTACTCCCCAGGCGGACTACTTAATGCGTTAGCTGCGAAAGCCACGGCTCAAGGCTCCCACCGCCTAGTAGACATCGTTTAAGGCGTGGACTACCAGGGTATCTAATCCTGGTTGCTCCCCACTCTTTGGCTGCTGAGTGTTAGTGTCTGTCCAGGGGGCCGCCTTCTCCACCGGTCTTCCTTCAGAGTTCTGAGCTGTTCACCGCATCCCCTGAAATTCCACCCACCCCTACAGTACCTAAGTGCACCACGTTCAAATGTAGTTCT
+
,=,,,CFF9F++8CFEGGGGGDCEF8@C:FECDGGGG9FGCGG7FGGFDF7@++,,9=6=7>8C<AEE,,44C,B++4+8BB9,,AE95++=<+,:B@+48>:E,A<B<8:E,,8CDD,3,7@,,BDBE,8,>F8+,,,,8,,5,+5+7,:2,,,737=;,,,,777,:****4)19****0590*=8:**;1/:)//++*31;3+;+2+)*09)9E32((0()1949)/**/0)643(-((-((4:))-4))).).)1-4(8((,(.(.4)))/)1)4)
@M02352:288:000000000-CKWC8:1:1101:7664:3479 2:N:0:ATGCGCAG+TATCCTCT
CACTGTTGCCAGCGTACTCCCAAGGTGGCTAACTTAATACTTTCGCTTTGGCACTCATCTTCAAGTAGACAAGCACCGAGTTAGCATCGTTTACGGCGTGGACTACCGGGGTATCTAATCCCGTTCGCTACCCAGCTTTCGTCCAACAGTGGCAGCTTATTATTTTGTATTTGCCCTCGCCATTGGGATTTTTATTAAATACTATTAATTTCACCGCCAACCCACTATATTTAACCAACTTATAATAATTCAAGAACAACAGTAATCAAGGACACTTTAC
+
<6ECFFGAEC<DCEGG:FFGG,C6,E,C@FFFFGGGEEGFGGGGCEGCFE@FFC,CEGGGFFF9CFF<@E<EF8EFDFE7CBFGFFAF@FFFGFGEGF@CFDEAFEF@@@C>FGFGGGCCEGGGG@CE6EGG,5,8,@9,+,+66,,6,,,,+4++,,,8D,3@3,,6,,,5,,4*0**0*34,+2,,,1,+5)+*/1+1++++*++4+=B+=+78*..(,)(0**(1.@+1+34=;7(5.)).)))9)))))-))(.).,())))).523((4))14:)
@M02352:288:000000000-CKWC8:1:1101:10735:3481 2:N:0:ATGCGCAG+TATCCTCT
TAATCTTGCGACCATACTCCCCAGGCGGAATGCTTAATCCGTTAGGTGTGTCACCGAACAGTATACTGCCCGACGACTGGCATTCATCGTTTACGGTGTGGACTACCAGGGTATCTAATCCTGTTTGCTCCCCACACTTTCGCACCTCAGCGTCAGTATCGAGCCAGTGAGCCGCCTTCGCCACTGGGGTTCCTCCGATTATCTACGAATTTCACCTCTAACATCGGAATTCCACTCACCTCCTCCGTACTCAAAACCAGGAGTTTACAAGGCAATTCCCG
+
FGGFGGGGGGDGGDFFGCFG<:FFDGGGGGGGGGGGGAFFEGGGGGCGGGFGGGGGGGGGGFFGEFGFGGDGCGGCGCCFF=9FGGCEFFGGFCFEFGGGGGDFFFGGGFGGGFGGFGCAAGGGFFFGEG8FFDFEE?D>AE6=EC8CF8FEGGGDEF,@8FD8ECBD9:C?C>CDDDC8;DC5*,4,*2:*;)887:)/2CA@3:AGGG>77@<6+;7<)/)7C*,983?B??A)(,4:).(((((-.8()4()*41)((-8:?<>>>),301).9A))(
@M02352:288:000000000-CKWC8:1:1101:11371:3521 2:N:0:ATGCGCAG+TATCCTCT
CACTGTTGCCAGCGTACTCCCCAGGTGGCTAACTTAATACTTTCGCTTTGGCACTCATCTTCAAGTAGACAAGCACCGAGTTAGCATCGTTTACGGCGTGGACTACCGGGGTATCTAATCCCGTTCGCTACCCACGCTTTCGTCCATCAGCGTCAATAATATCTTAGTAAGCTGCCTTCGCAATTGGTGTTCTATGTAATATCTATGCAGTTCACCGCTACACTACATATTCCGCCTACTTCAACTATATTCAAGACCTACAGTATCAAAGGCAGTTCCAT
+
GCFCGGGGGCDFDCFCEFGG,@E@CFF?FFGGCEFGGGGGGCFG:CFFGGGGGGGFEF<FGCFFGGGGFGFFG8F<FC:FFGGGGGGGGGGGFFEFEEGGGGGFFFGGGDF>FFGGGCEAEFFFDFFCGGCGGDCGGCE8DE=6C88DFCFECGCCCEDCF9DAEFFGDGFCCF>FGFGF5DEGG6CGGGGGGFFFECCGACFFEFFD+,;1=CEFG>BF(=@1;6;CCFFFFF;/37(7)))/)).4<AAAA96???F>::>44).42)6((.).=9-6)
@M02352:288:000000000-CKWC8:1:1101:12455:3534 2:N:0:ATGCGCAG+TATCCTCT
TAATCTTGCGACCGTACTCCCCAGGCGGAATGCTTAATCCGTTAGGTGTGTCACCAACAAGCATGCTTGCTGACGACTGGCATTCATCGTTTACGGTGTGGACTACCAGGGTATCTAATCCTGTTTGCTCCCCACACTTTCGTACCTCAGCGTAAGTATCGAGCCAGTGAGCCGCCTTCGCCACTGTTGTTCCTCCAAATATCTACGAATTTCACCTCTACACTTGGAATTCCACACACCTCTCTCGAACTCAAGACTTGCAGTATTAAAGGCAGTTCCGG
+
FEGFGGGGFGDGG:FEGGFFGGGGGGCEECFCFGGGFAFGGGFGGGGFECGFGGGGGGFGFGGGGGGGGGGGDCECEFFFCECFFCFGGDGGGGCCEFFGG9EFEEEFD7BFFF=;,;?B,;AFGGGGGD@3BDGDGGGGGGG8DE:?,3=CC+3:3,EGG7B+@<:D@,:>DCCD7?F*9CEEF,19,4:CFCA=2;+4++1+>85<*:FDGF?FC4@<<=;F+:;F3=A6@A.(68,47:2(.3,876?FF?)91)*).536<6<46)62(()48)687
@M02352:288:000000000-CKWC8:1:1101:7033:3537 2:N:0:ATGCGCAG+TATCCTCT
TACTCTTGCGACCGTACTCCCCAGGCGGAATGCTTAATCCGTTAGGTGTGTCACCGAACAGTATACTGCCCGACGACGGGCATTCATCGTTTACGGCGTGGACTACCAGGGTATCTAATCCTGTTTGCTCCCCACACTTTCGTACCTCAGCGTCAGTATCGAGCCAGTTAGCCGCCTTCGCCACTGGTGTTCCGCCAAATATCTACGCATTTCACCTCTACACTCGGCATTCCACTCACCACTCTCGAACTCAAGACCAGGAGTATACATGGCAGTTCTCG
+
@F,@<@F,F@+@BF8FGDGGGGG7D86@7:<,CCEFFDCE7FF,B8FGGG@ADFE,@+C>F<FF9B<FDC@EGG++@+8@C4B,EBFGFF8FFFGG+CFGC+3<FF>@FFCD8DD6@,C9CFFGG@F9ECDFGGE:BCGGGEE6F33*,3DCEEGDGGDGC7DDEFGG93CFDGDG*:FFF38>*0=F6CC7+()64>:FF7/:)9>35*0CFF<B6)524448*/4*-8=F6*49(44?)-4748(,436<)(./,(0(-(-,(6)):62(43@195).,
@M02352:288:000000000-CKWC8:1:1101:18792:3554 2:N:0:ATGCGCAG+TATCCTCT
TAATCTTGCGACCGTACTCCCCAGGCGGAATGCTTAATCCGTTAGGTGTGTCACCGAACAGTATACTGCCCGACGACTGGCATTCATCGTTTACGGTGTGGACTACCAGGGTATCTAATCCTGTTTGCTCCCCACACTTTCGTACCCCAGCGTCAGTATCGAGCCAGTGAGCCGCCTTCGCCACTGGTGTTCCTCCAAATATCTACGAATTTCACCCCTACACTTGGAATTCCACTCACCTCTCTCGAACTCTAGCCTTATAGTTTTGGAGGCAGTTCCAG
+
,<FEGGGGGGD7CECFGGGGGGGGGGGGGEGFGGGGGGFGGGGGGFGGFGFGGGGGGGG7F<FGGGGGGGGCGGGBFD@8FF9FGFA?=BCF7EFGGG:C:<?A@EGGGGGGFGEF9CFFGDBEGG=EGG8FFFGEGFGGEEG,>@,=6:?EBEG*7,@D8*6*:><DG,>CFC77/9C?D58C?,*+*;?CCCA38);:AFAG3+0:*>:F77?8*:=:09?6**)26F4866<48?F0)14(..(24<:<424*.6*)).))6:A(-5:(4(0.=4)6)
@M02352:288:000000000-CKWC8:1:1101:13247:3568 2:N:0:ATGCGCAG+TATCCTCT
CATTCTTGCGAACGTACTCCCCAGGTGGGTTACTTATCACTTTCGCTTAGCCACTCAGACCGAAGTCCGAACAGCTAGTAACCATCGTTTACGGCGTGGACTACCAGGGTATCTAATCCTGTTCGCTACCCACGCTTTCGTCCCTTAGCGTCAATACATTATTAGTGATCTGCCTTCGCAATCGGTATTCTAAGTAATATCTATGCATTTCACCGCTACACTACTTATTCTAACCACTTCATAATGATTCACGACTTGCAGTATCAATGGCAATTTTCCGG
+
GGGGGGGGGGGGGGGGGDEFCGEGFFGGGGGFGFGGGGGGGGGGGGGGGGGFGGGGGG9FGGE@FFGGGGGGGGGGGGGGGGGGGG@FGGFGGGGGGGGDFGGGEG?FGGGFFFGFFFF9AFGGGGGGGCFFGGGGGGGG@EEGGGGCFGGEGGFFGGGGGGFGGGGGFFF,,9DGGGGFFGGGD5FCFGG@@EBEFFABADFFFA:FGGFGDF<EGFFFDFF)1167?F6@:627=8A<AFBFF<A>9AB)48>B?>?B?<:<AFFF27:18:4<=<><9
@M02352:288:000000000-CKWC8:1:1101:24507:3569 2:N:0:ATGCGCCG+TATCCTCT
TACTGTTGCCACCGTACTCCCCAGGCGGAATGCTTAATCCGTTAGCTGTGACACCAACGAGCATCCTTACTCACGTCTGTCGCTCTTCGTTTACACTGCGGGCTCTACGAGTATCTCATCTCCTTTTCTCCCCACACTTTCGCGACCCTGCGTCACTGTCGCACCACAGCGCCGCCTTTGCGCCTCGCGTGCCTCTCCATATATACACAATTCCCCCCTCCACTCGTGATTCCCCTCACCCCTCTCACGCACACTCCTCACATTTTCTCAGGCGCTTTCAT
+
,BEC,CFGG,-6CCFGGFGGGGGGG8@FGGGGGGGGG,,C:FG,B5EFGC9CFFG7E6,,+++6,9:6,C,,,,66,,,5,,,,,,,,,9,C4,,,C<,4+++4+,5,++884@,6E,,,,,,:?F5,,@9A=,@++3,66+@++++3,,5C3*3*,3@3***1*,1,,,**4*2)***+2)/:****/=***)//,.9FFC=2)*1*0**2:*,0:>033)4*9/,*,<=@*/,(,.43(431<())(,(-43,)4)06(5))-.))-)).(()()(--)
@M02352:288:000000000-CKWC8:1:1101:5965:3577 2:N:0:ATGCGCAG+TATCCTCT
CATTCTTGCGAACGTACTCCCCAGGTGGGTCACTTATCACTTTCGCTTAGCCACTCAAACCGAAGTTCGAACAGCTAGTGACCATCGTTTACGGCGTGGACTACCGGGGTATCTAATCCCGTTCGCTCCCCACGCTTTCGTCCATCAGTGTCAGTATATTATTAGTAATCTGCCTTCGCAATTGGTATTCCATGTAATCTCTAAGCATTTCACCGCTACACTACATATTCTAACCACTTCATAATGATTCAAGATAAACAGTATCAACGGCAATTTTACCG
+
GCFFCGGGGEDCFFCEFGGFGGGGGGFFGFFGGGGFEAFGGGGGGGGGDGGFFGGGGGDEFGGGGGFG7CFGGGGGGGFGFGGDFGGGGGGFGGEGGGGD<FFGGGGGGGGGGGGGGGGDEGGF7=FFG7=DEC:7BFCED:@:,@EGGGGGGGGGGGF99FGGGFCAFFGCGDFCFG4999CFDFGFGFGGGFFCEFACFFAF46FGGFFGGF@DGA>@@F1)9+5@C6AF=F@8((7@))).692-:2:44<)96AFABA><))6(4(-,32=AFD7>-
@M02352:288:000000000-CKWC8:1:1101:5967:3602 2:N:0:ATGCGCAG+TATCCTCT
CATTCTTGCGAACGTACTCCCCAGGTGGGTCACTTATCACTTTCGCTTAGCCACTCAAACCGAAGTTCGAACAGCTAGTGACCATCGTTTACGGCGTGGACTACCGGGGTATCTAATCCCGTTCGCTCCCCACGCTTTCGTCCATCAGTGTCAGTATATTATTAGTAATCTGCCTTCGCAATTGGGATTCCATGTAATCTCTAAGCATTTAACCGCTACACTACATATGCTAACCACTTCATACTGACTCAAGATAAACAGTACACAAGGCAATTTTACC
+
GGF@<EEFF@:B@CCAFG9FCC@CFFCFDCGFGGGAEEFFGGGGGGCECFGFFCEFGFGFGGGECFGGDEC<>@F@F9EEFGFFFG>DEGFFFCEGEEDEFFFFF7CFGEGDCFDE=F,,@DDFEFEGE+@DGCC+:@,6@C+:C>DFF,;<FFD,,@9BFG;FCDA9>FAFFG*:CCD*/;>C*,/,<9C::CA?EA8=CFFG749B7,+:C8058>9EFF@6*+97)+38@F@E?.)4A<<)))6(..44744@6:6<?<2<)).,(4(42(94*6<)
@M02352:288:000000000-CKWC8:1:1101:9456:3657 2:N:0:ATGCGCAG+TATCCTCT
CACTGTTGCCAGCGTACTCCCCAGGTGGTTAACTTAATACTTTAGCTTTGGCACTCATCTTCAAGTAGACAAGCACCGAGTTAACATCGTTTACGGCGTGGTCTACCGGGGTATCTAATCCCGTGTGCTACCCACGCTCTCGTCCATCAGTGTCAGTATATTATTAGTAATCTGCCTTCGCAATTGGTATTCTATGTAATATCTATGCATTTCACCGCTACACTACATATTTTAACTACTTCATAATAACTCAAGACAACCAGTATAAAAGGCAATTTTA
+
9FAFCFGGG9CEFEGGGGGFGGGGC6CEBF<EGGGBCFEGAFF,CFGD,@FFGGGGGAE<FGDGGGGGGE<FG<FG@7F@F:AEGGFEE@<FF,===F7FCD@FE<F:>>=@FE9ECAEA9E@F+,84,=>AFGEC8++@,A@6B8,==F=F,,:,3,;=,=C,3,3>@@CCFFFG6C?950@C:,<AAF79D@FE:96:9DFF?F6D95=999>AAE9=2;:=*2.+*=8+18=CEFF49E3)1))17744.(/=5;A=;7(7;1)1.6C0:7:(1)-6
@M02352:288:000000000-CKWC8:1:1101:20625:3743 2:N:0:ATGCGCAG+TATCCTCT
CAATCTTGCGACCGTACTCCCCAGGTGGATTACTTATCACTTTCGCTTAGACACTGACTGTATATCGCCAATATCGAGTAATCATAGTTTACGGCGTGGACTACCAGGGTATCTAATCCTGTTCGCTCCCCACGCTTTCGTGCCTCAGCGTCAGTATCAGTTTAGTAAGCTGCCTTCGCTATCGGTGTTCTGTGTAATATCTAAGCATTTCACCGCTACACTACACATTCCGCCTACTCCAACTGAACTCAAGTTTATCAGTATCAATGGCAGTTTCGAGG
+
GGGGGGGGGGGGGGGGGGGGGGGCFCFEFGFDFEGGFFGGGGGGEGGGDCFEFGGFGGGGGGGGGGFGGGGGGGGEFFFFGGGCFGGGGGG9C77BFGG:8FGGGGGDGGFFGGGGGGGGGGGEFE=FEFDGGGGGGGFGG+C8;DE6D6=EGDFGGGGGEGGGFGFG,@BECFCGGFGADGFEDGEEDGGFDEFE4>FCFGF7?AAD8?FFGF=4=)3<@;/)7C@<EFF;B>;@FEFFF;ED1AAF>BABFAA?ADBDFFFFFF44)51::(9<FBF?9
@M02352:288:000000000-CKWC8:1:1101:20134:3749 2:N:0:ATGCGCAG+TATCCTCT
CAACCTTGCGAGCGTACTCCCCAGGTGGCTAACTTAATGCTTTAGCTTCGGCACTCAGCTTCTAATTGACCACCACCGTGATATCACTGTTTTCGGCGTGGGCTTCCCGGGTATATCAATCCCTTTTGTCCCCCCACCTTTCTACCCCCGCGTTCATTTCGATCCCGAGAACCGCCCTTCCCACTCGGGTTTCTCCCCAAATTTCACGCATTCACCCGCTCACCCCGCAATTCCCCCACCCTCCCAGCACCTTAAATCCATACTTTTCAACGGGGTTCCAA
+
FG,,,CFGG+6+8@@FFFGGGGGGE6C<,6;CFGGGFD6,,CF,6FGA,F@FGGC8F,@F96,,,5,,6C6,,,,CF+,,,:<,<E,,,,:C,9+44++8CFD,,,:4=7F4+,,,,8,,@A,AFF,4,3,AF7+63+6@9,,,,836+++4*13,7,7,,6,,>?@*4>*,4*/?)/*));@:FE75=*3*;.+/())*)21+)1+***)9*/5?@;(((86)*)()()0==*.3((,((((((()(..43)-6*))),).3))6-)).)((()().())
@M02352:288:000000000-CKWC8:1:1101:6642:3755 2:N:0:ATGCGCAG+TATCCTCT
TAGCCTTGCGACCGTACTCCCCAGGCGGTGCACTTAATACTTTTGCTTCGATCGCGATGGCGTCAAAACCTCCGCAATCTAGTGCACATCGTTTACGGCGTGGACTACCGGGGTATCTAATCCCGTTCGCTCCCCACGCTTTCGTCCATGAGCGTCAGTATATACGTAGTAGACTGCCTTCGCAATCGGTATTCTAAGTAATATCTATGCATTTCACCGCTACACTACTTATTCTATCTACTTCCGTATAACTCAAGTTAACCAGTATCAAATGCAGTTC
+
FGGGFGGGGDEGGCFGGGGFGGGGGGGGGDDCFFGFGF9A<FGGGGGGGGGGF@CF+:FGGDFG:FDGGEGGGCBC+?FFGFGFGFGGGGEGGGGGDCCEGGECFFGGGGGCGEGGGFFFGGGGGEGGGGGGGGGFEGGGGGGG5*=4,,,<CEGGG>EF@BFGFFF,BFG9;7:CGGF+;:E/)AEFGG*>@5AEFFFGFG=FC*9CDDFGFFB?<916;@6@GC8<29*969AA9-4<FFDAB08?:34444)9).*.-)3>1>5)6)6...9A4.6>
@M02352:288:000000000-CKWC8:1:1101:20139:3800 2:N:0:ATGCGCAG+TATCCTCT
CAATCTTGCGACCGTACTCCCCAGGTGGATTACTTATCACTTTCGCTTAGACACTGACTGTATATCGCCAATATCGAGTAATCATAGTTTACGGCGTGGACTACCAGGGTATCTAATCCTGTTCGCTCCCCACGCTTTCGTCCATGAGCGTCAGTATATACGTAGTAGACTGCCTTCGCCATCGGTATTCTAAGTAATCTCTATGCATTTCACCGCTACACTACTTATTCTATCTACTTCCGTATACCTCAAGTCAACCAGTATCAAAGGCAATTCTACAG
+
GFGGGGGGGGDGGCFGGGFFGGGGGGFGGGGGGGGGGGGGGGGGGGGGGGGGGGGGGGGGGGGGGGGGGGGGF<F:EGGGGGGFGGGGGGGGDF7FFGCFGGGGDGGG>GGGGGF>EEFGGGGGDGGGGGGGGGGGGGGDDEGEAC9DFGGGGCGGGGGFC7EF8FF,EEFGGFDDGF7*:;F7DGDGCF::C49EEFCCAGFGFFFGFF67CB@BGBB@@C@FGGFGEFFFAACEEFFFE0;03@)9?34.7AAF27)((6>9<A24234218?>=4<2)
@M02352:288:000000000-CKWC8:1:1101:15282:3825 2:N:0:ATGCGCAG+TATCCTCT
CAATCTTGCGACCGTACTCCCCAGGTGGATTACTTATCACTTTCGCTTAGACACTGACTGTATATCGCCAATATCGAGTAATCATAGTTTACGGCGTGGACTACCAGGGTATCTAATCCTGTTCGCTCCCCACGCTTTCGTGCCTCAGCGTCAGTATCAGTTTAGTAAGCTGCCTTCGCTATCGGTGTTCTGTGTAATATCTAAGCATTTCACCGCTACACTACACATTCCGCCTACTCCAACTGAACTCAAGTTTATCAGTATCAATGGCAGTTTCGAGG
+
FAGGFGGG@FCGG7@6CECG,BFGFC,C@F9FFGG,CFDEGGFGGGDCFGFDGGFCCEEDEGFFFGEGGDCCFFF:FFFFGGCFFDGDAFGFF:=8@EGGGGGFGGGGEFFGGGGG9FGC>A?EFGDFDBEF7@EEEEGGCGGGDGFGFEEGGGG::DFGGG9>@=DFGFF8DFGGGGD5ACC>DCEGGGGGGF>E?ACGFGFF?FFG8?FGGF>>EF@<D65AGGF4?=AF)>?;=7;(;@88;@22-44:)469>4?>4<9<AF2A>7:7,16)*-:B3
@M02352:288:000000000-CKWC8:1:1101:19174:3829 2:N:0:ATGCGCAG+TATCCTCT
CATTCTTGCGAACGTACTCCCCAGGTGGTTTACTTATCGGTTTCCCTTGGACACTCAAATCTATGATCCGAATATCGAGTAAACATCGTTTAGGGCGTGGACTACCAGGGTATCTAATCCTGTTCGCTCCCCACGCTTTCGTGCCTCAGTGTCAATACAGGGCCAGTATGCTGCCTTCGCAATCGGTGTTCTATGTCATATCTACGCATTTCACCGCTACATGCCACATTCCGCATACCTCAACCTGATTCAAGACAAGCAGTATCAAAGGCAATTCCGT
+
FFGFEFGGGGGGGGF<FGGGGGGGGGGGGFFGGGGGGGFDGGGGGGGGGGFGFGGG?FGCEGGGGGFGGGGGGGFGCC=FDGDFFGGFGGGGEEGGGEGGGGGGGGGGGDGGFGCGFGGGGFFF<8>CDEGG?FGGDEGFGGCCGGG?FFGEFGCG,BF;DFGGCG<FC@EG;FGGGGGFD9EGGCE*=CFB@E>696EFFFAGFFDGCCF7BF@BGEFFEFCFDGFDEFF7)5631;@CE1@@D@D@EA>4)-)0.35::?9))<2<<5<??(05*4(.
@M02352:288:000000000-CKWC8:1:1101:6006:3832 2:N:0:ATGCGCAG+TATCCTCT
CATTCTTGCGAACGTACTCCCCAGGTGGGTTACTTATCACTTTCGCTTAGCCACTCAGATCGAAATCCGAACAGCTAGTAACCATCGTTTACGGCGTGGACTACCAGGGTATCTAATCCTGTTTGATCCCCACACTTTCGCACCTCAGCGTCAGTACCGAGCCAGTGAGCCGCCTTCGCAACTGGAGTTCCTCCAAATATCTACGAATTTCACCTCTACACTTGGAATTCCACACACCTCTACCGAACTCAAGCCCAGGAGTATATATGGCAGTTCCAGGG
+
GGFA<FGGGE7C@CFFGGGGGGGGGGGGECFFFFGGDC<FGCFGGGGGCFGDCFFEGGG9<@@DFGFF7FGGGGGFGGGGFAGGGGGGGFGF7E@FGGGGDGGFEFGGGGGGGGGGFGG9AFGGGA?EE8BFGGGGCDFE78=@DFCDFGGGGCG7,5++4@>EGGGG?G:EGC4>G4D*@),=60,5<,>:F(2(09BFFGF:;8A4<F+;FF))>*)15;)8DG<F;AFAA):<B0,4,))-4(43())4))-0,4)-8<(6566).461,./)*.-34
@M02352:288:000000000-CKWC8:1:1101:22748:3839 2:N:0:ATGCGCAG+TATCCTCT
TAACCTTGCGGCCGTACTCCCCAGGCGGTCTACTTATCGCGTTAGCTTCGCCACTAAAAGATCAAGTCTTCCAACGGCTAGTAGACATCGTTTACGGCGTGGACTACCAGGGTATCTAATCCTGTTTGCTCCCCACGCTTTCGCACCTCAGTGTCAATATCAGTCCAGGTAGTCGCCTTCGCCACTGGTGTTCCTTCCTATATCTACGCATTTCACCGCTACACAGGAAATTCCACTACCCTCTACTGTATTCTAGACTAGCCGTATCAGGTGCAGGTCCA
+
FFGGEEGGGDGGGG@FGG,EFGGC<FEC@@FGGGGGGGGGGGGGGGGFGDGGGGGEFGGGGEGGGGGGGGGFFGGFG+>?FFEFFFGFFE+=4FAFCGGGGCGGDFDFEGGGGF,CEFGG9CAFFGGGGGGGGGGGGGGGFGE:C>C7ECEFFADGFG;6,@FGC>F6?EFFFCDDG484?CGEDEGFA6;DGFFEE4:DFG67);FFGEEDFFEAC>:92B<FGG0DB@47B?AF24:(,)48ABFFFA)))6./59F7?0(,42::<))).))6),).)
@M02352:288:000000000-CKWC8:1:1101:12934:3845 2:N:0:ATGCGCAG+TATCCTCT
CATTCTTGCGAACGTACTCCCCAGGTGGGTCACTTATCACTTTCGCTTAGCCACTCAAACCGAAATTCGAACAGCTAGTGACCATCGTTTACGGCGTGGACTACCAGGGTATCTAATCCTGTTCGCTCCCCACGCTTTCGTGCATGAGCGTCAGTAATGGTTTAGTAAGCTGCCTTCGCAATCGGTGTTCTGAGTCATATCTATGCATTTCACCGCTACATGACTCATTCCGCCTACCTCTACCACACTCAAGTATTTCAGTTTCAATGGCAGTTCTACAG
+
GG9AEGGGGGDGGGFGGDE8CFGEGGGGGEGGGGGGGFGGGGGGDGGGEGGGGFFGGGGGGGGGGGGGGGGGGFFFFGGFGGGDCGGGGGGGGGGGGGGDFGGGGGGGGGGGGGGAFFFFFDAFGGFFGGGGEFGGGGGGCCEFGGGGGG6>EGAFGGGGDGEFGGGFFFF8FGFGGGD@99:C>EEGGGGFF=6966C7AFFGFBFGGFFGGF?>859@?;AAF7;FEF6A>06@;@?B>BB<:0:?(.((549=<2*4<FBADB26A71<BF@6@A<4)
@M02352:288:000000000-CKWC8:1:1101:22883:3851 2:N:0:ATGCGCAG+TATCCTCT
CAATCTTGCGATCGTACTCCCCAGGTGGGACACTTATCACTTTCGCTTAGTCACTGAGATAAATCCCAACAACTAGTGTCCATCGTTTACGGCGTGGACTACCAGGGTATCTAATCCTGTTCGCTCCCCACGCTTTCGTCCATGAGCGTCAGTACATACGTAGTAGACTGCCTTCGCAATCGGTATTCTGTGTAATATCTATGCATTTCACCGCTACACTACACATTCTATCTACTTCCATATGACTCAAGTCAACTAGTATCAAAGGAAATTCCATAGTT
+
G9;@CFGFGFDG<:CEFGGFG>F6<E<FC@E8FGGG9FFGGGFCC@,A@EFFAFGGGGGFFG<FG8E8AFFGFGDGFFFFGGFGGGGFGGDDECFGGFFCGGGGFG:AF8EGF9EDFGAFFGDD:EGGGCC:CGGGGEFCEEF89DC86B=>DFDGGCFFE<7C,@;@D,@BFCC59@*39CEEGF2>AF2+59+;AFF:BFFFCFF++<8:7B>48A>;;F;F4CECCA+1+1.<9EFEFCF3<)7)643.;)7B)(*17ADF9>AF(((-5)96697><
@M02352:288:000000000-CKWC8:1:1101:14804:3943 2:N:0:ATGCGCAG+TATCCTCT
TAATCTTGCGACCGTACTCCCCAGGCGGAATGCTTAATCCGTTAGGTGTGTCACCGAACAGTATACTGCCCGACGACTGGCATTCATCGTTTACGGTGTGGACTACCAGGGTATCTAATCCTGTTTGCTCACCACACTTTCGTACCTCAGCGTCAGTATCGAGCCAGTGAGCCGCCTTCGCCACTGGTGTTCCTCCGAATATCTACGAATTTCACCCCTACACTCGGAATTCCACTCACCTCCCTCGAACTCTAGACCAGGAGTCTATGAGGCAGTGTCAG
+
<BFGFDGFGGGGE7BFGCFFDFG:DFEC7@FEGGGGC<DFFGGCCFEGGGFGFAFGGGGGGGGGFGGFGCE?EEFGGGGGGGGCGAFGEF=FEF@FEFEEEFGGG@EG8CCFGGGGGFGGFGFGFFFGGG,@FF@FGFGFD=D?E:CFFC?EGDCGCCC;8:EC5<:D9CC?D>D4CDGF):?ECFFAGC:;@C6@6)09)+++7;5>FGFGFA6**0(6:@B*752)-76@F@A23.,451210,7(2(1<A<4=)3)8??:2(6)64)438(5()))).
@M02352:288:000000000-CKWC8:1:1101:19896:3953 2:N:0:ATGCGCAG+TATCCTCT
TAATCTTGCGACCGTACTCCCCAGGCGGAATGCTTCATCCGTTAGGTGTGTCACCGAACAGTATACTTCCCGACGACTGGCATTCATCGTTTACGGTGTGGACTACCAGGGTATCTAATCCTGTTTGCTCCCCACACTTTCGTACCTCAGCGTCAGTATCGCGCCAGTGAGCCGCCTTCGCCCCTGATGTTCCTCAAGACCCCTACGCATTTCACCGCTACGCCTTCAATTCCACTAACCTCTCACTCACTCTAGCTAGTCAGTTTCAATGGCAGTTCCAA
+
<AF<FGG,CFG@:@F@,6F@C,C,C<F:CCECDFA,<CEC@FFF@@FEGC@EF9@7@=FFGG9FFDG,?<C=FGGCE@7,8,ED<5CFDGGGFG7=EDB:FEEFGCF8FEEEFG9EFAA,8C?FGC=D,BD8BAFGG83EE8DE?B,=7,5947CCG9BAC**5B*>DDF9>,*9C*5=)2**7C*;++=9:;)6)//;75*.21:8C<7>CF6:*/.((()2;D5)9<=8=8*))((,()44:A9)4<BF)))-*69=)-).))).<A2)((2).6.6.)
@M02352:288:000000000-CKWC8:1:1101:6331:3963 2:N:0:ATGCGCAG+TATCCTCT
CAGTCTTGCGACCGTACTCCCCAGGTGGGATACTTATCACTTTCGCTTAGTCACTGAGATTAAATCCCAACAACTAGTATCCATCGTTTACGGCGTGGACTACCAGGGTATCTAATCCTGTTCGCTCCCCACGCTTTCGTCCATGAGCGTCAGTATATACGTAGTAGACTGCCTTCGCAATCGGTATTCTAAGTAATCTCTATGCATTTCACCGCTACACTACTTATTCTATCTACTTCCGTATAACTCAAGTCAACCAGTATCAAAGGCAGTTCCATAGT
+
GGGGGGGGGGDGEFGGGGGGGGGGGGCGGGGGGGGGGFGGGGGGGGGGGGGGGGGGGGCFFGGGGGGGGGGFGGGGFGGGGGGFGGGGGGGGGGGGGGGGGGGGGGGGGGGCAFGGGGFDGGGGGEGGGGGGGGGEGGC>EGGCECFFEEEDEGGAFGGGGGGCEFGFFGFGGGGGGG9?>4C79:EDGGFGCEFACFFCF@F:>CFGGGFFG>@ACEEF<FFFGGEF37=:FCE4?E?A044;@6CCE88<6.)9)4>BF4):A)<)(41:?B449:<76
@M02352:288:000000000-CKWC8:1:1101:16069:3988 2:N:0:ATGCGCAG+TATCCTCT
CAATCTTGCGACCGTACTCCCCAGGTGGATTACTTATCACTTTCGCTTAGACACTGACTGTATATCGCCAATATCGAGTAATCATAGTTTACGGCGTGGACTACCAGGGTATCTAATCCTGTTCGCTCCCCACGCTTTCGTGCCTCAGCGTCAGTATCAGTTTAGTAAGCTGCCTTCGCTATCGGTGTTCTGTGTAATATCTAAGCATTTCACCGCTACACTACACATTCCGCCTACTCCAACTGAACTCAAGTTTATCAGTATCAAGGGCAGTTTCGAGG
+
GFDFGGGGGGGGGDFDGFGGGGGCFGFGGGGGFGGGGDGGGGGGGGGGFGGGGGGGGFGGGGGGGGGGGGGGGC9BFGGGGGGGGGGFGGGFEFGGGGGGGGGGGGGGGGGGFGFGGGGGGGGAEGCGGGGGGGGCCFGDGGGG9DFDDEGGGGGG:@CCGGGGGGG;CEFFGGGDGGG5?CFGGEDGEGGGGFFCA66BCFFFCA0CGGFGCF>B*8:@F@;8DG847AFFF31<@;EEE;3((/7=9A<B?>476)1<>A>2)).))(-8<B4596(49
@M02352:288:000000000-CKWC8:1:1101:22089:3995 2:N:0:ATGCGCAG+TATCCTCT
TAATCTTGCGACCGTACTCCCCAGGCGGTCTACTTAACGCGTTAGCTCCGAAAGCCACGGCTCAAGGCCACAACCTCCAAGTAGACATCGTTTACGGCGTGGACTACCAGGGTATCTAATCCTGTTTGCTCCCCACGCTTTCGCATCTGAGTGTCAGTGTCTGTCCAGGGGGCCGCCTTCGCCACTGGTATTCCTTCAGATCTCTACGCATTTCACCGCTACACCTGAAATTCTACCCCCCTCTACAGCACTCTAGTTCACCAGTTTCAAATTCAGTTCC
+
FFGFFGGGGGEGGGGC@FCGGG?CFFCFGEGGGGGGGGGGGGGGGGGGFDDEGGGGFGGGDGGGGDFGGGGGF>CEFFFGGFGGDGGGGGGGFGGGGGEGGGGGGGGGGGGGGGGGG,@FCFDFGFF8EFGFGGGEGGGEGGGDG7>CCBE9?C:DCG,DGGGG9>,,6FE5:C5<DGGFFGGDG6FDC7FF7?FE-*976F=:<FFGC*)*77<FF)((273?FC?F??B?FFAA4:?16;2026<7:??>064@AA42<38094A><A2))-/<=)-:
@M02352:288:000000000-CKWC8:1:1101:17022:4015 2:N:0:ATGCGCAG+TATCCTCT
CATTCTTGCGAACGTACTCCCCAGGTGGGTCACTTATCACTTTCGCTTAGCCACTCAAACCGAAGTTCGAACAGCTAGTGACCATCCTTTACCGCGTGGACTACCAGGGTACCTAATCCTGTTCGCTCCCCACGCCCTCGTCCATCAGTGTCAGTATTTTATTAGTAATTTGCCTTCGCAATTGGTATTCTATGTAATATCTATGCATATCACCGCTACCCTACATATTATAACTACTTCATACTAACTCAAGCAAAACACTAACAAAGGCAATCCTACAA
+
GFDC<FFEFGECEG9@DFCFG7<6CEDC+@;,FFGFFCA6CFGEC7@DCEEFFCFCFFF<<@@6@DFGD8<,6CE8A=FFCGF<BF,5C,EC,:>:FE>=4,BE,=,+B,,,AF98;9FE94?9+4@,4>8,@+@+863@DA=3@>=FDFF7;E:A,,@C,@,@;F;,>=D9,4++****3?,@9C,2,,55:4EC4+47BC@BE49@+=A+=/5)*:--:875;7)27+3:;8)93)99).6)93<()))/))/0/3)6(5?(403(.1(((()(16.5)
@M02352:288:000000000-CKWC8:1:1101:11172:4058 2:N:0:ATGCGCAG+TATCCTCT
CACTGTTGCCAGCGTACTCCCCAGGTGGCTAACTTAATCCTTTCGCTTTGGCACTCATCTTCAAGTAGACAAGCACCGAGTTAGCATCGTTTACGGCGTGGACTACCGGGGTATCTAATCCCGTTCGCTACCCACGCTTTCGTCCATCAGCGTCATTAATATTCCAGTAAGCCGCCTTCGCCATTGGTGTTCCATGTCATACCTATGCATTTCACCGCTACACTCCATATTCCGCTTACTTCAAATTTACTCAAGTCCCCCAGTATCCAAGGCACTTCCA
+
F,@,,CE<F,;--6CFF,EFFEG@,6;@@F,CEFGGED,,,<,6,B,BA,6CEG<CF<EAF9,C,:C9,C,6,,CEE@CFCB,,B?,::DEFGGGCGBFG++,AAFE4:=+CEGCDGDCAE,+:AE=>C8+F,==:+@@FEC,6B+3DC9F+61@,,,83@,,3,@3,3@;@,9*;9;?94*14+24=87CC+*+1*+4:++288+/;;+@FGAEFCD61:=5A27);C@AAA)((((4)66)6)6)6)).-.43*)6)(-7(5))6)64)1(471)).)
@M02352:288:000000000-CKWC8:1:1101:23110:4071 2:N:0:ATGCGCAG+TATCCTCT
TAATCTTGCGACCGTACTCCCCAGGCGGTCTACTTAACGCGTTAGCTCCGAAAGCCACGGCTCAAGGCCACAACCTCCAAGTAGACATCGTTTACGGCGTGGACTAACAGGGTATCTAATCCTGTTTGCTCCCCACGCTTTCGCATCTGAGTGTCAGTGTCTGTCCAGGGGGCCGCCTTCGCCACTGGTATTCCTTCAGATCTCTACGACTTCCACCGCCACCCCTAAAATTCCACCCCCTCCTACATCACTCTCATTCACCAGTTTATAATGCAGTTCCG
+
@EFG<FGGGE@@FECGGGGGGGGGGGGG@:FGGGGGGFEGEFGG7FCFDF::C@EFFG>EF:FCFGGG,FF<FF7,E,<,9C?AEC<EC@F?FDAFCG=C77FGF8,B>FDEFG=9EEFFFFFAFFG8EBFCGG@+4@CCGGGGG@:+,E9,,25DCC,6DFFC9>9DFC5C8EC3C7C=)1C55+7*++@>@);3)0++*2*24*1*9*<D7?4=*)((,0(.9*(*)18FB*6<163(-((().()-6,54-,*-6=<)-)(.6.).6)-6)*)0)66(
@M02352:288:000000000-CKWC8:1:1101:5556:4073 2:N:0:ATGCGCAG+TATCCTCT
CATTCTTGCGAACGTACTCCCCAGGTGGGATACTTATCACTTTCGCTTAGCCACTCAGCCTTACGGCCGAACAGCTAGTATCCATCGTTTACGGCGTGGACTACCAGGGTATCTAATCCTGTTTGCTCCCCACACTTTCGTACCTCAGCGTCAGTATCGAGCCAGTGAGCCGCCTTCGCCACTGGTGTTCCTCCAAATATCTACGAATTTCCCCTCTACACTTGGAATTCCACTCACCCCCCTCGAACTCAAGCCTAGCAGTATCAAAGGCAGTTCAAGGG
+
GGGGGFGGGGGGGGGFFFFFGGGDEFFGGGGGGGGGGGGGGGGDEGGGGFGFGGGGGGGGGGGGGDDCFFGGFFGGDDFGGGGGGGGFFGGGGGGGGGGGGGGGGGGDCGEGFFFFGGGGFFFGGGGG8BEDGGEFGDGDGGFEFAF=8CGGGGGD:E@E7FG?>FFG?FEE8;7C;;C55CFF;=?FE7ABDBF@@BFDF7FD?FFCCGF7=53>FA;)(+/+;DCG8:6+1+.32:(((-7:6??<?22(23().(6)4:-454A).(.423@:*)))-
@M02352:288:000000000-CKWC8:1:1101:23093:4077 2:N:0:ATGCGCAG+TATCCTCT
TAATCTTGCGACCGTACTCCCCAGGCGGTCTACTTAACGCGTTAGCTCCGAAAGCCACGGCTCAAGGCCACAACCTCCAAGTAGACATCGTTTACGGCGTGGACTACCAGGGTATCTAATCCTGTTTGCCCCCCACGCTTTCGCATCTGAGTGTCAGTGTCTGTCCAGGGGGCCGCCTTTGCCACTGGTATTCCTTCAGATCTCTACGCATTTCACCGCTCCACCTGAAATTCTACCCCCCTCTACAGCACCCCAGTTCACCAGTTTCAAATGCAGTTCC
+
9EEFGGGGGGGGGCFGGGFGGGGGGGDE@:FFGGGGGGGGGGGGGGGGAEE:B7<CA<==FFC,CE<CACFEECG8EEEEFAA@<FG??=<FG@FC@CCFGCCFFBFG<FGG,33C=6=DGGD=@FGDF,,+@FFCBEDEG7:C8*:+:2222=ACGG,5,@<CFE;F6B>>E5)/>7<*+;>7CFFF+17@:47))/976*1C)/97CG)/C4<FG),4(8(7544FFFF?*9<42.((-,803)6)4,3,((().64).8,19A>4424)--99*)).
@M02352:288:000000000-CKWC8:1:1101:8929:4086 2:N:0:ATGCGCAG+TATCCTCT
TAATCTTGCGACCGTACTCCCCAGGCGGAATGCTTAATCCGTTAGGTGTGTCACCGAATAGCATGCTACCCGACGACTGGCATTCATCGTTTACGGTGTGGACTACCAGGGTATCTAATCCTGTTTGCTCCCCACACTTTCGTACCTCAGCGTCAGTATCGAGCCAGTGAGCCGCCTTCGCCACTGGTGTTCCTCCAAATATCTACGAATTTCACCTCTACACTTGGAATTCCACTCACCCTTCTCGAACTCTAGACTGAGTGTTTTTGAGGCAGTTCCAG
+
DFEE9FGGGGGCF76<FFDFCFFCFFGGGGGGCFGGGGGGGGGGGGGGGGGGGGGGGGGGGGCA<FDGGGGCEEEGGGGGGGAFEEFFFGGGGAFEGFGGEFGGGFEGGGD8,ADFFGCF@AFGGGGAFGGFGGGGGGGDDEDGGGGGCFFGGGG*@EFE8F:E>FFFGFDC,@7C<CDFFDDGFFFC?FGGGCF@;F8>FGA7<@>*5=.7CA?;+0));:;6>D74)*6@8FA<3(,(((..8<,43?(44<6*9563)).6414(,3:(-2)374:>)
@M02352:288:000000000-CKWC8:1:1101:5983:4089 2:N:0:ATGCGCAG+TATCCTCT
CATTCTTGCGAACGTACTCCCCAGGTGGGTCACTTATCACTTTCGCTTAGCCACTCAAACCGAAGTCCGAACAGCTAGTGACCATCGTTTACGGCGTGGACTACCAGGGTATCTAATCCTGTTCGCTCCCTACGCTTTCGTCCATCAGTGTCAGTATATTATTAGTAATCTGCCTTCGCAATTGGTATTCTATGTAATATCTATGCATTTCACCGCTACACTACATATTCTAACCACTTCATAATGATTCAAGATAAACAGTATCAACGGCAATTTTACCG
+
GGCEEFGGGG@ECFGGGGGGGGGGGGGGCC,CCEFGGGFGGGGGEEGGGGGGFG,EFGGFGEGGGGG?:FFGEFEEFGGCFFGGG<=DEFDAC+::FFEED,E=A5=B@EE<AFGF;9<E,7?CF@FG6@3=F:E>3=EGG+=:FBECFDFC;CEG79FFA9@;EFDEF@,@EFFCC;99B4>,;C,2<EG@D?F??6A7+BAGFFFDDGF7+465/?0;326ADFEG)31:1;;8<FF@EFF)<<?E)9?573/6).9<?9<<2-4(-,921>FAF9<A2
@M02352:288:000000000-CKWC8:1:1101:6393:4124 2:N:0:ATGCGCAG+TATCCTCT
CATTCTTGCGAACGTACTCCCCAGGTGGGTTACTTATCACTTTCGCTTTGCCACTCAGACCGAAGTCCGCACAGCCAGTTACCATTGTTTATGGACTGCACTACCAGGGTATCTAACTATGTCCGTTACCTCCCCTTTCTTTCATTAGCCTCAATACATTATTAGTGATTTGCCTTCCTAATCAGTATTCTTTGTACTATCTATCTATTCCTCTGCTACCTTACTTACTCTATCCCCTTCATTATCATTCAAGCTTTGCCGTTACAATCGCAATTTTCCGG
+
GF,A,EFFGF7FFEFFGGGGGGGGGGFG>+B,CFGG,C6FGGGGGGGG,FAFGG8FFG,,CC+>:FFAC++CEG8,C,5,C5CDF,,5C=?,,,,5CF8,=F,4=,,++:4=5@=,4,5,,4,,6,A+44,,B+@=,,@,6@@,@;=+,,,6>@=,,6CE@FE,@@,@E,,,5@@FG+++1+E,3E,35@A++*4**++58?;D*+5?C2++++)*,+1)*+*9++2+:=+++=@)55@27>4**11>55<*/*)+/763(/(,())1((((((*)1))/.
@M02352:288:000000000-CKWC8:1:1101:19033:4131 2:N:0:ATGCGCAG+TATCCTCT
CATTCTTGCGAACGTACTCCCCAGGTGGGTTACTTATCACTTTCGCTTGGCCACTCAGTACTTAATCGTACCAAACAGCTAGTAACCATCGTTTACGGCGTGGACTACCAGGGTATCTAATCCTGTTCGCTACCCACGCTTTCGTTCATCAGCGTCAATATATTGTTAGTGATCTGCCTTCGCAATCGGTATTCTATGTAATATCTAAGCATTTCACCGCTATACTACATATTCTAACCACTTCACAATAATTCAAGACTAACAGTATCAATGGCAGTGC
+
B<6@@FG9EGCEECDFF,CFGE86@F@,:7FFEGGGDF9FGGDG:FF@B:8F8@FFEFGG9FG9EEF@6FFCFF,,,C=<<=FCDGB9F8CF8AF9=CE7C=+4FFD8AEGC@E8EFECDAEC?E<FC+@CFF,:F7@>EBFGG3@38AFG8?EEEEC;9=,=,;EFAF=9>EFCF>CCF575@D*C8CE,99AF?E+=DFDFFC+=:868FG+8+1/6@9B(++39F@AC+:AE<?4?3464=<3?@EFE<5C<A)3>>B??:<69AF>:A62)254:)
@M02352:288:000000000-CKWC8:1:1101:11470:4237 2:N:0:ATGCGCAG+TATCCTCT
CATTCTTGCGAACGTACTCCCCAGGTGGGTCACTTATCACTTTCGCTTAGCCACTCAAACCGAAGTTCGAACAGCTAGTGACCATCGTTTACGGCGTGGACTACCGGGGTATCTAATCCCGTTCGCTCCCCACGCTTTCGTCCATCAGTGTCAGTATATTATTAGTGATCTGCCTTCGCAATTGGTATTCTATGTAATATCTATGCATTTCACCGCTACACTACATATTCTAACCACTTCATAATAACTCAAGATAACCAGTATAAAAGTCAATTCTACAT
+
EGGGGGGGGGGGGG<FGGEGGGGGGGGGGGGGGGGGGGGGGGFFGGGGGGGGGGGFGGGGGGGGD?FGGGGGG<FFGGGCCGA<EFGEGGGACGFFFGGDGFGGGGGGGGGGGGGFF9FFEFFGFGGGGFEGFGGGGGGGGGE6FGGGGGGGGAFFGGFGFFGGD=,E;E>EGF4CD4?D>CF6CGGFGGFCD5F?*11=8DFG<+BFGGAG>B@:=89F3+6;FFEC37A68A@E((7@56))66484)5>)-)9A2?7:4-)))5<4)).).*.1.)))
@M02352:288:000000000-CKWC8:1:1101:24024:4256 2:N:0:ATGCGCAG+TATCCTCT
CATTCTTGCGAACGTACTCCCCAGGTGGGTTACTTATCACTTTCGCTTCGTCACTGAGTCGTAACCCAACAACTAGCATCCACCGTTTACGGCGTGGTCTTCCAGTGCCTCTAATCCTGTTCGCTCCCCACGCTTTCGTCCATGAGCGTCAGTATCTACGTAGTAGCCTGCCTTCGCCATCGGTATTCTAAGTAATAGCTATGCATTTCACTGCTACACTTCACCTTCTTACTCCTTCTTAATAACTCAACATACCCAGTATCAACGGCATCTCTACAGTT
+
FG<<6<CEFF+8@CFFFGGGGG,@<;C@@GGFGGGCFGGGGGGG7FGG7@CFD7C9,F@EF,CEC5FF<F<C,,,?,<,9F8,B+==<,?F,>8@+>+C<,<BEB,9,9B@EF,CEFGGFFG@+C<33=EG+CC+36C@C7+@,3,==ECE7;,<,78;8@37B,,,7,,,@D,2737;4***4;C,=,,5+B*4**++2=CA75B+1=,+++/6:F*63)8)**23C)+++11.7;4)/))93)77)3//584)).5)(.)-54,,1(,((-6=-6))..
@M02352:288:000000000-CKWC8:1:1101:24397:4269 2:N:0:ATGCGCAG+TATCCTCT
AATCTTGCGACCGTAATCCCCAGGCGGAATGCTTAATCCGTTAGGTGTGGCACCGAACCGTATACTGCCCGACAAATGGCATTCACCGCTTACAGCGAGGACTACCAGGGTATCTAACACTGTTTGCGCCCCACACATTCGTACCTCAGCGTCAGTATCGAGCCAGTGAGTCGCCTTCGCCACTGCACTTCCTCCGAACAGCTCCGAATTTCACCCCTACCCTCGGACCTCCACTCACCCCCCTCGGCGTCAAGGGCAAGAGTTTATAAGACAGCCCCA
+
,,,C,C,,@+++6BF,FEGG,6,6@++++:<CEFA,,,,+C@FCFA<@8,CF,,+@FF+@B<C=,A,94,F:B+@,CFCE,,9A5,:F+++8,,,,8++8+B,4,BD=F+,AF;3,,,88,8,@F8>+@+@F@:3B+,33@DG>*;?,@,1*4;5=,<@E*4*>,,6,,,62/8*5???:D=74C+++0+00)@36A5)2*2*)0.7/7):>6)?*8113)30>)3>().0>7:2:1(,(((,((,4((-,-(.0(-)(,.()6:).))6).,0(),,(
@M02352:288:000000000-CKWC8:1:1101:6902:4280 2:N:0:ATGCGCAG+TATCCTCT
CATTCTTGCGAACGTACTCCCCAGGTGGGATACTTATCGCTTTCGCTGAGCCACTCAGCCTTACGGACGTACCGCTACTATCCATCGATTACGTCCTGCACTACCAGGGTCTCTAATCCTGTTCGCTCCCCACGCTTTCGTTCATCAGCGTCAGTATATTGTTAGTGATCTGCCTTCGCTATCGGTAGGTCATGTACTCTCTAAGCATGTCACCGCTATACTACACATTCTAACCACTTTACAATAACTCAATACTAACCTAATCTATGTCAGTCCTACAT
+
GGA,CFGGGG76@FFGGFGG?,EFG<@D@;C<EFFG9E,86FFFEGG,+9,CFGGGGG88C6,<,,,@6C<F,4+4@+CF,CEF??8,A,8,+,::?C,B,,94E,,++,,,5CEF,,A;,7,7C+FE+D8FG:B:C8EGG,@=,8,+,+@;:EGCC,@EA33,,@,>,,7,3EF;*<>**/>*/41:*,20B*=*18+1/;8+*)01*4+++*(.3)()1+)+**)*)1++1+6;;@))).)).))).6>().4*.))()()))))))--))60544.5)
@M02352:288:000000000-CKWC8:1:1101:12105:4282 2:N:0:ATGCGCAG+TATCCTCT
CATTCTTGCGAACGTACTCCCCAGGTGGGTCACTTATCACTTTCGCTTAGCCACTCAGACCGAAGTCCGAACAGCTAGTGACCATCGTTTACGGCGTGGACTACCAGGGTATCTAATCCTGTTCGCTCCCCACGCTTTCGTCCATCAGTGTCAGTATATTATTAGTAATCTGCCTTCGCAATTGGTATTCTATGTAATATCTATGCATTTCACCGCTACACTACATATTCTAACCACTTCATTATAACTCAAGTTATTCAGTATCAAAGGCAATTTTACAA
+
GFGGGGGGGGDEE@DFGGFGGGGGGGGCEGGGGGGGGFGGGGGGGGGGGGGGGG?CGGFGGGGGGGGGGGGGGGGGGGGGGGGGGGGFGGGGGGGGGGGGGGGGGGGGGGGGGGGGDGGGGGGCFFGFGGGGGGGGEGGGGGGGGGGGCFGGFGFGGFFGGGGGGG=EFFGGGGGGGGGFFGGGGGEGFFGGGFFEFFFGFGFGEFC8C9BFFA2?=>@FF65AFFEGFFF=ABD<DEFE3?CEFFC3;7<E2::*596<<F26)<)4<0((.59<F:34)
@M02352:288:000000000-CKWC8:1:1101:18316:4331 2:N:0:ATGCGCAG+TATCCTCT
TAATCTTGCGACCGTACTCCCCAGGCGGAATGCTTAATCCGTTAGGTGTGTCACCGAATAGCATGCTACCCGACGACTGGCATTCATCGTTTACGGCGTGGACTACCAGGGTATCTAATCCTGTTTGCTCCCCACGCTTTCGCACCTCAGCGTCAGTATCGAGCCAGTGAGCCGCCTTCGCCACTGGTGTTCCTCCGAATATCTACGAATTTCACCTCTACACTCGGAATTCCACTCCCCTCTCTCGAACTCAAGACTAGCAGTTTTAGAGGCAGTTCCAG
+
GGGDFGGGGGDGGGCFGGGFFGGGGGGGGGGGGGGGFEFFGGGGGGGGGGGGGGGGGGGGGGGGGFGGGGGGGGGGGGCGGFFGGGGGGGGGGGGGGGGGGGGEGDCGGGGGGGGGCFFCFGGFFFGGF=D@FFGDGEECFEGDGGGGFFGGEG5EGC@@*>FEEBFFGGGGGGGCDGGFFGGGC0C;CCE7:?FD@A>C):FCBFFDGGFGC427<5)8<FB?FF?G8>4=@?A4((.1:::<276>?<?DFF>FBB6(4<)-664)48214(54@)6<.
@M02352:288:000000000-CKWC8:1:1101:22775:4364 2:N:0:ATGCGCAG+TATCCTCT
CATTCTTGCGAACGTACTCCCCAGGTGGGTCACTTATCACTTTCGCTTAGCCACTCAAACCGAAGTTCGAACAGCTAGTGACCATCGTTTACGGCGTGGACTACCAGGGTATCTAATCCTGTTCGCTCCCCACGCTTTCGTCCATCAGTGTCAGTTGATTATTAGTGATCTGCCTTCGCAATTGGTATTCTATGTAATATCTAAGCATTTCACCGCGACACTACACATTCCGCCTACTCCAACTGAACTCAAGTTTATCAGTATCAATGGCAGTTTCGAGG
+
FAECCFGGGGDGGDGGDDC<F@FFGFFFEGGFAFGGFGFGGGGGGGGG@EGA,CFFGGFGGGCFGGGGGGGGG8FFGGFEGGGGEFFGGGGG>?F:FGDCGGFFCFFGGGFEFGFFEEGGFGEGGGGGGFCGGGGGGGGGGCEGGFFCFFGGGDEF7CGFFGGE,@B9CFGGGGGGGGD>AGC?C=C7@EDCCEFEEFCDAFF7*8AFC?FFD4()*0669A@;F;<D6A+)):3<@>>:??BF>8AFA<>B264/6.@A4<:6<DB444:?F:*./46<1
@M02352:288:000000000-CKWC8:1:1101:22404:4379 2:N:0:ATGCGCAG+TATCCTCT
TAATCTTGCGACCGTACTCCCCAGGCGGAATGCTTAATCCGTTAGGTGTGTCACCGAACAGTATACTGCCCGACGACTGGCATTCATCGTTTACGGTGTGGACTACCAGGGTATCTAATCCTGTTTGCTCCCCACACTTTCGTACCTCAGCGTCAGTATCGAGCCAGGTAGCCGCCTTCGCCACTGGTGTTCCTCCAAATATCTACGAATTTCACCTCTACACTTGGAATTCCAATACCCTCTCCCGAACTCTAGACTGATAGTTTTGGGGGGCGTTCCAG
+
ECGGGFGFGGGG@C;CFGCEGCF:CGEEDGGGGGGGGAFGGGGGEGFGGGEFGFGDGGGCGGEGGGGGGGGGG7BFGFGGGGGGGFGGGGGGGGGG8FBCEGGGGGGGFGGFGGGGGGGGGFFDFCFDGGDFFFEEGGGFGGGFGECFGGGC:EEC7==DEFF5CF,*279D?EG>DGD>5887FG:<87CF:563@FFGFDFGC@:3<5AGGA3BCA7<CF;@FG?44F7*99))).)4)4(,(,((4(89<4-6..7).:))64)4(((((,0,)-(:)
@M02352:288:000000000-CKWC8:1:1101:8602:4380 2:N:0:ATGCGCAG+TATCCTCT
TAATCTTGCGACCGTACTCCCCAGGCGGTCTACTTAACGCGTTAGCTCCGAAAGCCACGGCTCAAGGCCACAACCTCCAAGTAGACATCGTTTACGGCGTGGACTACCAGGGTATCTAATCCTGTTTGCTCCCCACGCTTTCGCATCTGAGTGTCAGTGTCTGTCCAGGGGGCCGCCTTCGCCACTGGTATTCCTCCGAATATCTACGAATTTCACCTCTACACTAGGAATTCCACTCACCTCTCTCGAACTCAAGACCAGGAGTTTAGAAGGCAGTTCCA
+
GGGGGGGFF:CFECCCGGFGGGFGGGGGGGGGGGGEFFGGCGGGGGGGGGGGG>FEGGGGGEGFFGGGGGGGGGGFGGGGGFFGGGFGGGDFFFFGEGEGGGGGGGFCFGGGFGGGGGGGFGGFGGG8EF,DFGGGGGEEFGGGE*@=CGGGGFFGFFFCGGGGGGGGGGGGGGGDGCCFFDGGGGFGCG9CFEF9@FF5BC?G)9@CCF4DFF>@F*(477AF**.>7=6/*9:A9:??F?F>:3):0:??<24138>81:?F?B<<)4>A:0>:)).6.
@M02352:288:000000000-CKWC8:1:1101:17376:4387 2:N:0:ATGCGCAG+TATCCTCT
CACTGTTGCCAGCGTACTCCCCAGGTGGCTAACTTAATACTTTCGCTTTGGCACTCATCTTCAAGTAGACAAGCACCGAGTTAGCATCGTTTACGGCGTGGACTACCGGGGTATCTAATCCCGTTCGCGCCCCACGCTTTCGTCCATCAGCGTCAGTATATTGTTCGTGATCTGCCTTCGCAATCGGTATTCCATGTAATCTCTAAGCATTTCACCGCTACACTACATATTCTAACCACTTCACCATAACACAAGACTAACAGTATCCAAGGCAGTTCTA
+
FGFGFFFGGGGF@+@FGGGGGGDEGFFGEGGFGGGGGGFGGGFAFGGGGGGGGGGGGFFA@AFCCFFGGGG8E8FFGCF7F@?EFGGGGGGG@F@:FGCGE>FEGGGCF>FGGGGGGCE:EE?FGACC+@CGGCGFGGGGDGGC@B@<CGGEE5*4EFCFGGGDB@*@8,?CC,=**+*33;:**:*A8C98C7C:?F+=8F=73C+;>CAG7;<455032;6;>6.16AC=A6/;:B0(6<4<2..)43)4<6()44*)(..6446)-3)(3(),9).4
@M02352:288:000000000-CKWC8:1:1101:12678:4389 2:N:0:ATGCGCAG+TATCCTCT
CATTCTTGCGAACGTACTCCCCAGGTGGGATACTTATCACTTTCGCTTAGCCACTCAGACCGACGTCCGAACAGCTACTGACCATCGTTTACGGCGTGGCCTACCAGGGTATCTAATCCTGTTCGCTCCCCCCGCTTTCGTCCATCAGTGTCAGTATATTATTAGTAATCTGCCTTCGCCCTTCGTATTCTATGTACTATCTATGTATTTCACTGCTACACTACATGTTCTAACTACTTCATACTAACTTAATACACCCAGGTACAAAGGTATCTCTACAT
+
9B<FFGGGGGGEGEGGGGGFGGGGG8CE7,66CEGG<F@FEGFEFFG<7FEFGG,FFG<C7C7+@>B,++,@+C<5F,,,@BFEEF4A,:95?7C7FF++4C,4E<=++:,B<DEF36,9338?:+8@3>++>+F@*;E5DGGEFGG7E,5=2C><>BFFGGG9;@;E9C9,9=;+?94))/<,::058C97C);9);@16;7D<+7;F+;7++10++)),+;8*+)3)3+**14405<9).6):).54)..)))9)(8(,()))-63(())-.1-/)..)
@M02352:288:000000000-CKWC8:1:1101:23020:4414 2:N:0:ATGCGCAG+TATCCTCT
CAATCTTGCGACCGTACTCCCAAGGTGGGCTACTTATCACTTTCGCTTAGGCACGGAGACCGAACTCTACACCTCGTGTCACAAGCATTTAGGGAGGCGACTACGGTTGTATCCAATCCGTGTCGCCCCCCACTTTTTGGTCCCTCCGTCAACTAATAGGCTTAGATCTCTACCTGCGCAAGGGGTTTTCTATGACATATAGACACTTTTCCCCGCCACAACACATGCTCAACCCATTTCATTATAACTACACTTATACTATCACAAATGCTATTCTAGTT
+
EB<6,CF9,@@++7@C@DFG8,,,CF8<C,;FEEGGC<@FGGF,8C,B,9,6C6,++7+,,88+@,5,<9?4,,,,,,,,<C,5,,,:,,:,9,,8+4+8>C+=++,8+B?FE,,>6,D+3+8D++@B8CC>>A:E;3*3,,3@,3@?@>*4,,,22,,4,,,,2,,,4;,249=*895)/)*/)1>CFC?:C)+1.1++++1*)));*++*28(5*72,1).>C*)*.***).,2()).6)-644).6),.())*))*)).-))))()-))..84*))).
@M02352:288:000000000-CKWC8:1:1101:4815:4448 2:N:0:ATGCGCAG+TATCCTCT
TAATCTTGCGACCGTACTCCCCAGGCGGAATGCTTAATCCGTTAGGTGTGTCACCGAACAGTATACTGCCCGACGACTGGCATTCATCGTTTACGGTGTGGACTACCAGGGTATCTAATCCTGTTTGCTCCCCACACTTTCGTACCTCAGCGTCAGTATCGAGCCAGTGAGCCGCCTTCGCCACTGGTGTTCCTCCAAATATCTACGAATTTCACCTCTACACTTGGGATTCCCCTCACCTCTCTCTAACTCAAGACCAGTAGTTTATGAGGCAGTTCCAG
+
CGGFFGGGGGGGDCFFGGGGGGFGGGEGGGGGGGGGCECFGFGGGGGGGGGGGGGECGEEEGGGGGGFGGGFDCCFGEFCFFCFFE9F,BEEFFGDFF:FGGGEF8FGCFE,,AFFGGGGGGGFDGGGF9FGGGGGGCGGE=FGFGE?1,DEGEEEGG;E*@88EE@ECGFFFEDGDDD)6DGG46=<,==CCEA;@6;CFCA+1;.955=F7FEFFF@F38;8>C?*1?FF**((-46B2<BF<<).64)4<0)144<:6-66:4)).)-(((0.=4<9-
@M02352:288:000000000-CKWC8:1:1101:16428:4458 2:N:0:ATGCGCAG+TATCCTCT
CAGTCTTGCGACCGTACTCCCCAGGTGGGATACTTATCACTTTCGCTTAGCCACTCAAACCGAAATTCGAACAGCTAGTGACCATCGTTTACGGCGTGGACTACCAGGGTATCTAATCCTGTTCGCTCCCCACGCTTTCGTCCATCAGTGTCAGTATATTATTAGTAATCTGCCTTCGCAATTGGTATTCTATGTAATATCTATGCATTTCACCGCTACACTACATATTCTAACTACTTCATAATAACTCAAGATAACCAGTATCAAAGGCAATTCTACAG
+
GGGGGGGGGGGGGD@FGGDFFGFEFFGGGGGGGGGGGGGGGGGGGGGGGGGGGGFGGGGGGGGGGGGGGGGGGGGFGGGGGGGGGGGGGGGGGGGGGGGGGFGGGGGGGGGGGGGFGGGGGGGGGGGGEGCGGGGCEGGGGGGGGGGGGGFCCGGGGGAFGGGGGGGGGFGFFDGGGGGE*9E9CFGGGGGGGFFFEFFCCFFGFFFGFGFGGF=?GFFF@FFFFFEGEAFFA=ECEFFEFFFFF?C@EA<@4=@=B7FF0<2)6>AB2<<F?2?)/6<>.
@M02352:288:000000000-CKWC8:1:1101:26295:4460 2:N:0:ATGAGCAG+TATACTCT
CATTCTTGCGGACGTACTCCCCAGGAGGGTCACTTATCGCTTTCGCTTAGCCACTAAAACCGAAGTTAGAACAGCAAGTGAACACCGTCTACGGCGTGGGGTACCAGGGTATCTAATCCTCTGTGTTGCACCCACCACCGTCCATCAGTGTCAGCAGATTCTTAGCGATTTGCAGTCGAAACTAGTATTCTTTGCAACATGTCTGCATTTCACAGCTACACCACATCTTATACCCATGAGATAATATCTAAACACAACAAGCAGTAAAGGAAACTTTACAG
+
,B<,CFED,+6:@F6F,@CF8FC@F,,,7B,;EFF<C,,,,C@:BF:@,CE,C,C8FFC@,+8>6=,CC,<,<,,,,C,C,,,A,F7<+9+B?++644C+++B7,7,+B44<AFFD,D,3,9,,,8,,@,==F<B+,+++88:+@,,+773;,,,,,,,,,7,,,,5*,36,,,*5?***:75,24:>,,4+4*+/*))*)41+*4:+;+++2+/8+;;)()6)*2/+)+3:+;(.6(/)19476)))-.5)(-()-3),.(.().))))4((37)*6)).
@M02352:288:000000000-CKWC8:1:1101:19111:4521 2:N:0:ATGCGCAG+TATCCTCT
CAGTCTTGCGACCGTACTCCCCAGGTGGGATACTTATCACTTTCGCTTAGTCACTGACATTAAATCCCAACAACTAGTAACTATCGTTTAACTCGTGGACTAGCCGGGTATCTAATCCTTTTCGGTTCCCTACCCTTTGTCCCTTGGCTTCAGTTTATTAGTTAGTGAGTGCCCTGCCACACCGAATTCTTAGTAATGTATTCACAATTTATCGCCACACTACCTCTTCTATCTTCTCTCCTTACACTTAAGTCAATCAGGTACTAAGCAATTTCCATC
+
GGG6,CFFGB@C@+@FEGGF8FECDCEF+A<EFFGG,CDFGGGGGGGC,F,6,CEAE,,6CF,<<F,,,C,:EF,,,6C5,,,,<,::A7,,,,,4,@8?,,,A,+7@+4,,5:E,C,,,49,++8++4E,,4,,A,,,@@,,,3,,6,,=E,3,,7,,,,3,3,,9,,9@3,,=3+=+**++++*13,5,2+3+3;+?<++3+1+*4+,+++*/3=*0:2A()***+1+++1+*****)()))/77))173933A)/)))))).)7)()().)+)37)
@M02352:288:000000000-CKWC8:1:1101:13762:4524 2:N:0:ATGCGCAG+TATCCTCT
CATTCTTGCGGACGTACTCCCCAGGCGGAATACTTAGTGCTTTAGCTTCGCCACTAAAGGCGTAACGACACTAACGACTATTCGTCATCGTGTACGTCGACTACTAGCGTAGTTACTCCTCCTGGTTCCTCCCCATGCTGTCGCACATCATTGGTATATTGTTGGTGATCTGCCGTCGTCGCCGATACTCCTTCTACCCTCTTCGCCTTATTCCGCTACTATACAGATAATCACAACTTCCCCATACATCCTCACTTACGCTAGCTTTGCATGTTCTACAA
+
,E,,CFGGGG++@@CFGGFFDF@CC,:F6+CCFGGG,CFGAEF,CFF,9F,FFGG,ED,,,+68,,8,+++5,9FF++B>,C9:4B+A,,+,,,CD,9>:++@F,C5,+8+++,,,8@,CD,8,,3C,@@,,B+3,,,,,@F6++@+5@,,,,,5@,,,@;FC,45*,5,252=*/*/)//)=5)**/>0+*+)2).+)*.*++,))**3+*0=(<*03)-*64**-*)*10*9))()).).((((4,<)())).*))1(((((()).)-)).-*)*)...
@M02352:288:000000000-CKWC8:1:1101:13778:4535 2:N:0:ATGCGCAG+TATCCTCT
CATCCTTGCGGACGTACTCCCCAGGTGGAATACTTAATGCTTTCGCTTAGTCACTTAAAGTGTATCTCAAATGACGAGTATTCATCGTTTAGGGCGTGGACTACCAGGGTATCTAATCCTGTTCGCTCCCCACGCTTTCGTCCATCAGCGTCAGTATATTGTTAGTGATCTGCCTTCGCAATCGGTATTCCATGTAATCTCTAAGCATTTCACCGCTACACTACATATTCTAACCACTTCACAATAACTCAAGACTAACAGTTTCAAAGGCAGTTCCACAA
+
GGDFGGGGGGGGGDCFGGGDGGGGGGGFECFGGGGGGGGGGGGGGGGGGGGGGGGFGFGGGGGGGGGGGGGFCGCFDCGGGCFGGGGGGGGGGGGGGFGGGGGGGGGGGGGGGGFGGGGGGGGGGGGGDCEFEGGGGGGGGGGGFGGGGGGGGGGGFGGGGFDEGGGGGGGGGGFGGGDBFGDEGGFGGGGCFEFECFFFFGF:A>FFGFCFF=@EEFFFFFFFGGFGFFCF@=<@<EFFF<CEF<E@<EFEEFFFFEAEEF<)4>BA<?01224<B>A7(
@M02352:288:000000000-CKWC8:1:1101:6420:4559 2:N:0:ATGCGCAG+TATCCTCT
TAGTCTTGCGACCGTACTCCCCAGGCGGTCAACTTAATGCGTTAGCTGCGTCACTAACCTCTCAAGGAGGCCAACGACTAGTTGACATCGTTTACGGCGTGGACTACCGGGGTATCTAATCCCGTTTGCTACCCACGCTTTCGCACCTCAGCGTCAGTTCTAGGCCAGGAAGTCGCCTTCGCCACTGGTATTCCTTCAGATCTCTATGCATTTCACCGCTACACTACTTATTCTATCTACTTCCGTATAACCCAAGTCAACCAGTATCAAAGGCACTTCCA
+
FGGGGGGGFGDGGGFGGGGGGGGGGGGGFEGGGGGGCFGGGGGGGGFGGGGGGGFFCGGGGGGGGDFFD>FGGGGGCEGGGGGGGGGGGGGGGGGGGGGGDCFGGGGGGGGGGD@DFAGGGGGGGGGGGGGEGFFEE:@EGDCECEGFFF6FGEEEGGG9DGGGCFG5BFCFFGGGGGG=>CG5*+==CE?:CC=5496:=FFGFFF7CFFGG?AFGFF>>D2@FGBC9F*=8/<AB24<FFFBFFFFFFA((-:8<96-)2:?F2-66<<4:?@(.).))
@M02352:288:000000000-CKWC8:1:1101:26077:4566 2:N:0:ATGCGCAG+TATCCTCT
TAACCTTTCGGCCGTACTCCCCAGGCGGTCTGCTTATCGCGTTAGCTTCGCTACTCACGGCCTAAAGCCACAAACAGCTAGTAGACAGCGTTTACGGTGTGGACTACAAGGGTATCTAATCCTGTTTGCCACCCACACTTTCGCACATGAGCTTCAGTATTTGGCCAGGGAGTCGCCTTCGCCACTGATGTTCCTCCAGATATCTACGCATTTCACCGTTACACCTGGAATTCACTCTCCCTCTCTAAAACTCTAGCCCGCCCGTTCTATATGCAATTTC
+
6@,<@,,,;;:FE:7-BCF8,@F>8,+76@,,6EFEA<,766686BE<,:,CEC8C,C,?+7C8C,,CFGFC8,,C=D<E5C5E9FCF,+84>F9F7A==7?AC,6B,B,B+8,AE@FC=@35AAE,3;,CFD=DF+A8,CF6E8++=2,3:,@37@@,@EG9CF<,3>***>9*@CGGF?CEG76FF,@;8+9:/-/2*/;;;CC+*3E)*:A373)(//5)*2;4*/0*)8*))))).(.(31)4))).4<F2*)(.,7-(--41:5)6)-)*-95).
@M02352:288:000000000-CKWC8:1:1101:16327:4584 2:N:0:ATGCGCAG+TATCCTCT
TAATCTTGCGACCGTACTCCCCAGGCGGTACACTTAATGTGTTAACTGCATTACTGCAAGGTCTAGCCTCACAACAACTAGTGTACATCGTTTAGGGCGTGGACTACCAGGGTATCTAATCCTGTTTGCTCCCCACGCTTTCGCGTCTCAGCGTCAATAATGTTCCAGTAGATCGCCTTCGCAATCGTGATTCCTTCTGATCTCTACGGATTTTACCCCTACACCAGAAATTCAATCTACCTCTCACATATTCTAGGTAAGCAGTTTTCAAAGCAGTTCAA
+
FGGGGGGFGGGGGDFGGGGGGGGGGGEEFGGGGGGGGGGGGFGGFFGGGFFFGGGGGGGFGGGGFGGG9FF,FDFGGGCGGGGGGGGACC,FGGGGGGGGDGG,C<BEFGDGFGCAEEGGFGGFGGFG,4EDFGGGGGGGFGGGGEDDF9DFG7>EGGGGGGC;,@FGGGGG9C>5CDGFAD>C*,=,,4=ED4@EF4=+1:++*11*97:DF6?=7A(,()(2;C@*:AFFFA)93>CC<)37;)9))64.:649))*64<28<>FABF<<)4@(/-).6
@M02352:288:000000000-CKWC8:1:1101:11121:4596 2:N:0:ATGCGCAG+TATCCTCT
CAGTCTTGCGACCGTACTCCCCAGGTGGGATACTTATCACTTTCGCTTAGACACTGACTGTATATCGCCAATATCGAGTAATCATAGTTTACTGCGTGGACTACCAGGGTATCTAATCCTGTTCGCTCCCCACGCTTTCGTGCCTCAGCGTCAGTATCATTTTAGTAAGCTGCCTTCGCTATCGGTGTTCTGTGTAATATCTAAGCATTTCACCGCTACACTACACATTCCGCCTACTCCAACTGAACTCAAGTTTAACAGTATCATTGGCAGGTTCGAAA
+
GG9E@FGGGGDGGGGGGGGEGGGGGGFGEGGFGGGGGGEFGGGGGGGGCGFGGGGGGGGCFF9FFGCFCEGFFFGGGGGGGFGGGA@AFGGG<AA7CF:E<FDFGBEFFGFGGGGGGGGGCFAFG>E8CC=FGFGGDFGEG6E6@F=D88@C>>ED=DG,,@EA?C9;FCF,6@C7C=0@EDGED**AEC7+5*B**++=9=BD?4AFGGFG8*9?8)(7(16?*0/*98A)):3/3/34;((64.74;634373:));62<2.<9).))()((0)*((4(
@M02352:288:000000000-CKWC8:1:1101:22743:4626 2:N:0:ATGCGCAG+TATCCTCT
CAATCTTGCGACCGTACTCCCCAGGTGGATTACTTATCACTTTCGCTTAGACACTGACTGTATATCGCCAATATCGAGTAATCATAGTTTACGGCGTGGACTACCAGGGTATCTAATCCTGTTCGCTCCCCACGCTTTCGTCCCTGAGCGTCAATTCAGGCCTAGTGAGCTGCCTTCGCTATCGGTGTTCTGTGTCATATCTATGCATTTCACCGCTACATGACACATTCCGCCCACTTCGACCGAATTCAAGATGTACAGTATCACGGGCAGTTCTACAG
+
FFDGGGGGGGGGGGGGGGGGGDGGGGGGGGGGGGGGGGGGGGGGGGDG7FGGGGGGGGGGGGGGGGGGGGGGGGGG@DGGGGGGFCGGFFGGGCFEGGGGGGGGGGGGGGFDGGGGGGBEAFGGGDGGGGGFFGGCCFFGGGGEFGC8FGECGGFCDFFGGDFFFEG9,FEGGGFGFGGFF7@:*1**AE?D@EFFEFA+:++4@+4@DCFGG=2.389EFFE;F<@<5;CA:D38<34;02(,6(-824<FFFF?<AF<A<<).<2(-49F?:FAFFF<)
@M02352:288:000000000-CKWC8:1:1101:22971:4637 2:N:0:ATGCGCAG+TATCCTCT
CATTCTTGCGAACGTACTCCCCACGCGGCATGCTTAATGCGTTAGGTGTGTCACCGAATAGCATACTACCCGCCGACTGGCTTTCAACGTTTACCGGGACGACTACCAGGGTATCTCATCCTGTTTGCTCCCCACACTTTTGTACCTCACCGTCAGGTACATTCCATTCAGCCGCCCTTCCCACTTGCCTTCCCTCCAATTATCAACCACTTCCCCCCCACCCCTGGAATTCCACTCACACCGCCCGACGTCAAGAGCACGCCATTCCAAGCCACGCTCC
+
A<6,<CE,,@++@FFG8FGGG7,+@++6+6@FFFF9,9,,@FGGCFC9E76,@<E@7B,,,9,<,,9,C,=F7FB+4++:E,44:,,?+=FFBE<F4F+++++88,B<A+B,8,3C,,@3,,,,3C,8,5D7C@7++3A9,,57,EA*,,3*,1*1,,2,,7,,,7,?,,,6?*):)/0))*,0*00++++**(+/(.;++3+3)+)0/1/26*3)=)4(()4)**(*(*97/6-.3(()(((-,-(((((,((.*(./(((-((.).6)),(.89),(3
@M02352:288:000000000-CKWC8:1:1101:5239:4643 2:N:0:ATGCGCAG+TATCCTCT
CATTCTTGCGAACGTACTCCCCAGGTGGGTCACTTATCACTTTCGCTTAGCCACTCAAACCGAAATTCGAACAGCTAGTGACCATCGTTTACGGCGTGGACTACCAGGGTATCTAATCCTGTTCGCTCCACACGCTTTCGTCCATCAGTGTCAGTATATTATTAGTAATCTGCCTTCGCAATTGGTATTCTATGTAATATCTATGCATTTCACCGCTACACTACATATTCTAACTACTTCATAATAACTCAAGATAACCAGTATCAAAGGCAATTCTACAT
+
GFFFFFF9EFGGGGGG8<F,CC@:F66CCFFDFCFB<EF9EEGGFEFFG?<EGC,EFFADFCCEEFGF7<<AC@F8FGFFFG<8EEEF,B<FCCEGFCEGGGAEFGGD74BDGGGGGFGEEGGGCGGGG8DA:=FEEFEEGCE8AFGCECEEB9<CD;FEGGG9AFGAFFG9;F>CGF*35C;CC97DFGGFFFF?*=9=9+BG49+=@FFCC8@>EFF@-=>/6@.@?CF7@89;@EC?7<CC??3.);<4337A3=A)(/)7)6).)(,28>46?AD<)
@M02352:288:000000000-CKWC8:1:1101:22986:4650 2:N:0:ATGCGCAG+TATCCTCT
CATTCTTGCGAACGTACTCCCCAGGCGGAATGCTTAATCCGTTAGGTGTGTCACCGAATAGCATGCTACCCGACGACTGGCATTCATCGTTTACGGTGTGGACTACCAGGGTATCTAATCCTGTTTGCTCCCCACACTTTCGTACCTCAGCGTCAGTATCGAGCCAGTGAGCCGCCTTCGCCACTGGTGTTCCTCCGAATATCCACGAATTTCACCCCTACACTCGGAATTCCACCCACCTCTCTCGCACTCAAGACCAGGAGTTTAACAGGCAGTGCCAG
+
GGCFFGGGGGD+@7FFF@FGCFFGGGGEGGGGGGGGGDEFGGGGGGGGGGFGEAEEGGGGGGGGGGGGGGGGGGGGGGGFD8FGFGGGGGCFEGFGGFGEDFGGGGGGGGGGGGGFG;EEFAGGFFGCFGGGGGGGGGGGGGGGGC,=CFFGEGGGGC,ECF7:C@:DC,,@DEGG>>*96DDCFGG7CFGGGCFF9DA5A7C+1))1CE>:@154*),(66:7998D6FFFF4>(((3-(4).)4((4794:,)*(472(--.(6-6)4443(..))-6)
@M02352:288:000000000-CKWC8:1:1101:16583:4677 2:N:0:ATGCGCAG+TATCCTCT
CAATCTTGCGATCGTACTCCCCAGGTGGGACACTTATCACTTTCGCTTAGTCACTGAGATAAATCCCAACAACTCGTGTCCATCGTTTACGGCGTGGACTACCAGGGTATCTAATCCTGTTCGCTCCCCCCGCTTTCGTCCATGAGCGTCAGTACATACGTAGTAGACTGCCTTCGCAATCGCTATCCTGTGTAATATCTATGCATTTCACCGCTACACTACACATTCTTTCCCTTTCCATATGACTCAAGTCAACCAGTATAAAAGGCATTTCCATGGTT
+
C<FE96E6FG@CFCEFGFAAFBE,CFFC+6C<EFGDGGGGGEFGGDCFE<FGGGGGGFGFCF9EFF,FFGFF<<,,:,:BF9EFEFFE7EE7F=>@B+B?<F<FE7=AFCAEF?AGG99FFFEGGGGGD+@@FFGGGCECE6EE98EGG68CE7E7EC:7E98@,3;E@7>3BCCC**39*;*1@C,>C?F<DE+@E+=+++1;/+1+24@;*:()3*/)(2);CF5F)+1++*))/77)75))))-5),,662.7::4)-))6:<A:(.,32:*47)(.)
@M02352:288:000000000-CKWC8:1:1101:23999:4730 2:N:0:ATGCGCAG+TATCCTCT
CAATCTTGCGACCGTACTCCCCAGGTGGGATACTTATCACTTTCGCTTAGCCACTCAGCCTTACGGCCGAACAGCTAGTATCCATCGTTTACGGCGTGGACTACCAGGGTATCTAATCCTGTTCGCTCCCCACGCTTTCGTCCATCAGCGTCAGTATATTGTTAGTGATCTGCCTTCGCAATCGGTATTCCCTGTCATCTCTAAGCATTTCACCGCTACACTACATATTCTAACCACTTCCCAATAACCCAAGACTAACAGTTTCAAAGGCAGTTCCACAG
+
GDFFFGGFF7CG@CFFFGGGGGFGDF8CFFGFGFGFEGFGEGFGGGDGBFGGGGFGFGGGFG9F@CGCEG7:FGGFGGFG9EFDFGCFGGFFF@C7F7@:FECGG8F7=FFFG?=DEEFGGG<DFDED3D>BF7FC=FDEGGG6DE6DFCEG5CCEDCGG9BFG,ECCFEFG,AF@D4C@>D::4EDF@C7*;38)18=::F67)=+:CCFGC6;EGDB36@()*1.;?:7:+;;3-.6))442?24)(.(((,868>642<44:<).-(((,./-9)),(
@M02352:288:000000000-CKWC8:1:1101:5599:4738 2:N:0:ATGCGCAG+TATCCTCT
TAATCTTGCGACCGTACTCCCCAGTCGGAATGCTTAATCCGTTAGGTGTGTCACCGAACAGTATACTGCCCGACGACTGGCATTCATCGTTTACGGTGTGGACTACCAGGGTATCTAATCCTGTTTGCTCCCCACACTTTCGTACCTCAGCGTCAGTTTCGAGCCAGTGAGCCGCCTTCGCCACTGGTGTTCCTCCAAATATCTACGAATTTCACCTCTACACTTGGAATTCCACTCACCTCTCTCGAACTCTATATTGATAGTTTTGGTGGCAGTTCCAG
+
C,@6@EF,CFCE@FFF7CFFFCEF@E@:FCGFEEF,C<EAFFG@F8E,CFGDG<FGDGFGGFFFCE9CE,6C>:FFGGGCCFDFF9AFFDFFEFGGFGGDGGFGAAEGC>FE?DF9EEF,EFCFFD=A,BD+BF7+@EFGGGGGG7E+,@E7EEEGG,8=BFB:8BCB?F,,D*9C4*9:?D***0,44/44=88@BF+:=:ACEF)>CCFFGCEF0A.76A;F>D;FEAA=++.)6(4:?6<7)8:)416:4.)*).*)).45-6<(4(-:(..49))).
@M02352:288:000000000-CKWC8:1:1101:11322:4762 2:N:0:ATGCGCAG+TATCCTCT
CATTCTTGCGAACGTACTCCCCAGGTGGGTCACTTATCACTTTCGCTTAGCCACCCAGACCGAAGTCCGAACAGCTAGTTACCATCGTTTACGGCGTGGACTACCAGGGTATCTAATCCTGTTCGCTCCCCACGCTTTCGTCCATCACTGTCAGTACGTTGTTAGCGATCTGCCTTCGTAATTGGTATTCTTTGTACTATCTATGCATTTCACCGACACACTAACTATTCCTACCACCTCACCAGCACTCAATCTAACCAGTAACATAGGCAAATCTACAG
+
GGGGGGG9FEFGEGGGGGGGGGGGGE<FFF8,FAFGF9CFFGF9@FGDC@AFGG<CFF8FD@++@?:C,86@+C<,,,5,C<,CA,,4=D@E+C@+@F=7=,BFD8AF78,:,CE,445,3A,,+3=@>36,C+@+@=DE:8@;9>C+@3@7DFF,@>DFF*:7,,*>DF:2DC4CG*0**/,4*,4CF7,+=*=8/=1B+4BFC+=@1A=7+;2)*)63,)/)0+9+76+1+23:?(8:(4(,(..,)(,4)).0:A52:2))..))..()4(*)14:))
@M02352:288:000000000-CKWC8:1:1101:23343:4800 2:N:0:ATGCGCAG+TATCCTCT
TAATCTTGCGACCGTACTCCCCAGGCGGAATGCTTAATCCGTTAGGTGTGTCACCGAACAGTATACTGCCCGACGACTGGCATTCATCGTTTACGGTGTGGACTACCAGGGTATCTAATCCTGTTTGCTCCCCACACTTTCGTACCTCAGCGTCAGTATCGAGCCAGTGAGCCGCCTTCGCCACTGGTGTTCCTGCGAATATCTACGAATTTCACCCCTACACTCGCAATTCTCCTTACCTCTCTCGAACTCAAGACCCGGAGTTTATAAGGCAGTTCCA
+
DFGAFGGACCE++@FCFFGGGGGDGDECFGGF9FEEFGF9CGGGFFGGGGGGGGG@@CG7FGGGGFGDG8ECGEE=+8FFG,5,<CFDC?FGCECC,DCFEFGGFGEFGEGE8FDDB=CDEDCGGGGGFGFFGFG@CE,,CEG6+8,27CFGGDECG,,3@FFDC>FGG,9EFGC4C<8?4?EECCFC,=?:CEC;08>DFFAFEFF35*01;AC2*7<1?FBF*/(17BFF**-6)6:26244<)->?34A2:<470)-(,,335<<A<))22.,*).6
@M02352:288:000000000-CKWC8:1:1101:15784:4817 2:N:0:ATGCGCAG+TATCCTCT
CATTCTTGCGAACGTACTCCCCAGGTGGCTAACTTAATGGTTTCCCTCAGACGCGCAATCGTACGATCACACGTCCAGTTAGCATCGTTTAGGGCGTGGACTACCAGGGTATCTAATCCTGTTCGCTACCCACGCTTTCGTGCCTCAGCGTCAATCTAGGTCTAGTGAGCTGCCTTCGCAATTGGTGTTCTATGGCATATCTAAGCATTTCACCGCTACATGCCACATTCCGCCCACCTCAACCTAATTCAAGCCTAACCGTATCAAAGGCAATCCTCCC
+
GFFFFGGGGGDGGGGGGGGDEGGDFGGGGGGGGGGFGDEFGGGGGGGGFCCGGGGGGGGGGGGGGDGGCGGDFFGGGC,EEGGGFFGGFFGGGGGGGGGGGGGGGFFGDGGGGCEEFGGGGGGGEE7CEFGGEEEG+@FGF@EGCGCDFGE:CCD,,@FEEFAFFAFCCGF?FFF>CDC>9CEGDF=CEFGGDE62BFF+=DFF?F8@DGAFGBFA5373?6);7F1FEFF4>D9<BB0(,5??>>7>BB<5>B:604.((-(,46AA).(412??*5:?
@M02352:288:000000000-CKWC8:1:1101:9911:4824 2:N:0:ATGCGCAG+TATCCTCT
CATTCTTGCGAACGTACTCCCCAGGTGGCTAACTTAACGGTTTCCCTAGGATGCTCAACCACAAGGGCCAAACATCGAGTTAGCATCGTTTAGGGCGTGGACTACCAGGGTATCTAATCCTGTTCGCTACCCACGCTTTCGTGCCTCAGCGTCAATCGAGGTCTAGTAAGCTGCCTTCGCAATTGGTGTTCTATGACATATCTATGCATTTCACCGCTACTTGTCACATTCCGCTTACCTCATCCTGATTGTAGCCCGCAAGCATCAAAAGCATTTTCCC
+
EEEAFFFFFGGEEG9E@@FDGGGCFFCCGGGGGGGGGGEFGDFAFCFCGFGGGGAFG<EFE?EGGF>@FGFEGGFGCFCC,EFFFFFDDFFFGF8FCEFG>FFFEFG?FFEFFFFCDFGGF,C<?CFECECFFGFEE+@DC888B,=68@CCB+;CEFFG7:DCF,@;DECC,@DFFF*99DEFFG,*;*:99AA7**1;CFAG48AF74=CFF00C59B8+)+2+)+776=F:00;387)/)/784)).))))./.,)(,-(3.4:>23((.)*)1.-2
@M02352:288:000000000-CKWC8:1:1101:4620:4840 2:N:0:ATGCGCAG+TATCCTCT
CACTGTTGCCAGCGTACTCCCCAGGTGGCTTACTTAATACTTTCGCTTTGGCACTCATCTTCAAGTAGACAAGAACCGAGTTCTCATCGTTTACGGCGCGGACTACACGGGTATCTAATCCCGTTCGCTACCCCCGATTTCGTCCCTCAGCGCCACTAATATCTTAGTAAGATCCCTTCGCAATTGGTGTTCTATGCAATATCTATACATTTCACCGCTACACTACATATTTCTCCTACTTCAAATATACTCAAAACCTACCGTATCAAAGGCCGTTCCA
+
FAD<<FGAF9C<@CFEEFGGGGCE?@@CEF,;CFGGGG9EFFFCCFG,BC<EGFDF<<,CEE,6,@FC,C9@C,@F<:6+,8,,<,@?,,4D7?7=F>+7+>CCE,,,+@=@:FDG,,AEED+AF,+++8>AB+@7++++,@@+6+357>EE*1**54,5,@2,57?,6,?,,,29*;**:/***4,58,42=*=*)+;7;+;+.++234+111.**8,:,;@+CC3FE+:67*44<<))-655)69).))5)()*4-.4:1(-(4(.)).(((8()31<
@M02352:288:000000000-CKWC8:1:1101:21760:4861 2:N:0:ATGCGCAG+TATCCTCT
CAGTCTTGCGACCGTACTCCCCAGGTGGGATACTTATCACTTTCGCTTAGTCACTGAGATAAATCCCAACAACTAGTATCCATCGTTTACGGCGTGGACTACCAGGGTATCTAATCCTGTTCGCTCCCCACGCTTTCGTCCATGAGCGTCAGTATATACGTAGTAGACTGCCTTCGCAATCGGTATTCTAAGTAATATCTATGCATTTCACCGCTACACTACTTATTCTATCTACTTCCGTATAACTCAAGTCAACCAGTATCAAAGGCAGTTCCATAGTT
+
DFEECFGFGGGGFDEGGGGGGGGEF<C@GFGFGCGFGGGGGGGFGGGG:EFGFGGGGGGGGGGGGGGGGGGGGFGGAEEF<EEFFBEFGGGBE::FGGGGGGGGCC+BEFEGGGGGGGGDFGDE?FFGEECBF+=DCEGGEEDFGFE6CEGDE7AFG9@F;C7:><,>F,D6@C>C>*C59759>FFFC7@F@<C/2==+4+4><FFFGGA>CE@FGF14;6>F77)+5ACFCF4<94A@E<@EFE)/=E)7;<<=:?FDB24>B>B?:<??<A69743<2
@M02352:288:000000000-CKWC8:1:1101:24798:4883 2:N:0:ATGCGCAG+TATCCTCT
CACTGTTGCCAGCGTACTCCCCAGGTGGCTAACTTAATACTTTCGCTTTGGCACTCATCTTCAAGTAGACAAGCACCGAGTTAGCATCGTTTACGGCGTGGACTACCGGGGTATCTAATCCCGTTCGCTACCCACGCTTTCGTCCATCAGCGTCAGTATATTATTAGTGATCTGCCTTCGCAATTGGTATTCTATGTAATATCTATGCATTTCACCGCTACACTACATATTCTAACCACTTTATAATAACTCAAGACAACCCGTATCCAAGGCAATTTTA
+
GAGGFGGGGGC9DCFGGGGGGGGFGG8FEDGGGGGGFGFDEGGGGGGGFD?FGGGFGFGGGGGGGFGGGGGGGGGGGEFEFGGGGCDGGGGGGGGEGGGGGD8FFEFG7FEGGGFGCF<4@FEGG@FGGEGGFGGGGC6F98@>EGCDCFGGGEEGGFGFGEGGGFE;5@DGG7;CGGF5>7ECGGCGGGGCC6FFFF+BCC6@<>+8:EFGG+9ACA3:9A@6*637<F=+819<=3=E.)9??753)7>E<24=?::(,((-(,.)60)((()(1.).
@M02352:288:000000000-CKWC8:1:1101:7020:4898 2:N:0:ATGCGCAG+TATCCTCT
TAATCTTGCGACCGTACTCCCCAGGCGGAATGCTTAATCCGTTAGGTGTGACACCAAAGGGCAAGCCCCCTGACGTCTGGCATTCATCGTTTACGGTGTGGACTACCAGGGTATCTAATCCTGTTTGCTCCCCACACTTTCGTACCTCAGCGTCAGTATCGAGCCAGTGAGCCGCCTTCGCCACTGGTGTTCCTCCAAATATCTACGAATTTCACCTCTACACTTGGAATTCCACTCACCTCTCTCGAACTCTAGACTGATAGTTTAGGATGCAGTTCCAG
+
EFFGGGGGG7@FEEEGGGGGGFGEGDF7EGGFDEGGGFFAGGGGGGGFEEFGGGFGGGGGGGGGGGGFGGGGGGG:7FG?GGEGGDEFGFDDGGD=FFGGGFFFFGFGFC?B,A;@D>FFFCFGGGG9FGGGGGGGGGGGGGDGGCFGG66CEGEEGFFGCF**>FGGGF?FGGGGDDGAACEGD6CF6?;@@<FDBF4CA7;+7@A<5E);7F6F95=8>F;A7+6C)AFFF=;2:74<BF<<23048:?AFB4*.6@))64<)5AA)4)(.)/)96<B)
@M02352:288:000000000-CKWC8:1:1101:13982:4950 2:N:0:ATGCGCAG+TATCCTCT
TAACCTTGCGGCCGTACTCCCCAGGCGGTCAACTTAATGCGTTAGCTGCGCCACCCAGTGCTCAAGGCACCAGTCGGCTAGTTGACATCGTTTACGGCGTGGACTACCGGGGTATCTAATCCCGTTTGCTCCCCACGCTTTCGCATCTGAGTGTAAGTGTCTGTCCAGGGGGCCGCCTTCGCCACTGGTATTCCTTCAGATCTCTACGCATTTCACCGCTACACCTGAAATTCTACCCCCCTCTACCGCACTCTAGTTCACCAGTTTCCAATGCAGTTCC
+
GGFGGGGGGGGGGGGGGGGCGGGGGGGGCGGGGGGGGGGGGGGGGGGGGGGGGGGGGGGGGGGGFGGGCGGGGGGGEDGGGGGGGGGGGGGFFGGGGGGGGGGGGGGGGGGGGCFGGGFGFFGEGGGGCFGGGGGGGGGGGGGGGDGGGGGGGC,,,@FDFGGGGG?CCFEGGGDDGCDFFDGGGFCGGGFFG2@:AF4:77BG)/8FGC)77=A?FDBFFFFFGGFG2?FFFFFF<<FBFFFFA94(4>>1.6<FA>FFBA??4A<26465:BFBFADF
@M02352:288:000000000-CKWC8:1:1101:7075:4979 2:N:0:ATGCGCAG+TATCCTCT
CAATCTTGCGACCGTACTCCCCAGGTGGATTACTTATCACTTTCGCTTAGACACTGACTGTATATCGCCAATATCGAGTAATCATAGTTTACGGCGTGGACTACCAGGGTATCTAATCCTGTTCGCTCCCCACGCTTTCGTGCCTCAGCGTCAGTATCAGTTTAGTAAGCTGCCTTCGCTATCGGTGTTCTGTGTAATATCTAAGCATTTCACCGCTACACTACACATTCCGCCTACTCCAACTGAACTCAAGTTTATCAGTATCAATGGCAGTTTCGAGG
+
FCAEFGGGFGDGEEFFGGEFGFFEGCFGFGGGGGGGGG,EEFFABGGG7FFGGGCGGGAAFGGGGGGGGEGGGDFF7FGGGGGGEGFEGGE,?BEFGGD7?BF8,<EFDG8FEG;EEB9EAFFF@EC@>D@CFCGCCFGGGGG+,83?F>EGGDF,,E;,@@CAFF,@;CDEGGFFG5DD5CF7DC>E5@FGGCFEEF6DFG>8<;BGFFFGDF@BEB3<@F@A643>CAA;=)/,88;;=45@@33>4<30)6:=428<2).)65))-8:B(,9)13142
@M02352:288:000000000-CKWC8:1:1101:7094:4980 2:N:0:ATGCGCAG+TATCCTCT
CAATCTTGCGACCGTACTCCCCAGGTGGATTACTTATCACTTTCGCTTAGACACTGACTGTATATCGCCAATATCGAGTAATCATAGTTTACGGCGTGGACTACCAGGGTATCTAATCCTGTTCGCTCCCCACGCTTTCGTGCCTCAGCGTCAGTATCAGTTTAGTAAGCTGCCTTCGCTATCGGTGTTCTGTGTAATATCTAAGCATTTCACCGCTACACTACTCATTCCGCCTACTCCCACTTAACTCAAGTTTATCAGTATCCATGGCCGTTTCCGGG
+
GGGGGGGGGGGGGGGGGGGGGGGGGGGGGDCDFGGGGFAFFGGGCGEGGGGGGGGGGGGGGGGECEB@EFGCECFCE,EFGGGFGG9FFGGGEGG=BF7?CFCGGGGG7FFFGGGGGGGG9FE,4FGF8D@FFGGGGGGGC+=ECEEFGGGG69E7,5ECFGFDAGGEFFFFFCFDF7C>E78C7:>EGDC7CEF**==FAFFG<4?FGF++142AEB>E@==6+;47CFFFFF7(/3;@(/;1)954)9A:).674)1)6<-5:4:9).((,4>(9),(1
@M02352:288:000000000-CKWC8:1:1101:17861:5015 2:N:0:ATGCGCAG+TATCCTCT
CATTCTTGCGAACGTACTCCCCAGGTGGGTCACTTATCACTTTCGCTTAGCCACTCAAACCGAAGTTCGAACAGCTAGTGACCATCGTTTACGGCGTGGACTACCAGGGTATCTAATCCTGTTCGCTCCCCACGCTTTCGTCCATCAGCGTCAGTATATTGTTAGTGATCTGCCTTCGCAATCGGTATTCCATGTAATCTCTAAGCATTTCACCGCTACACTACATATGCTACCCACTTCACAATAACTCAAGATAAACAGTTTCAAAGGCAATTCTACAG
+
GGGGGGGGGGEGGGFFGF9FFFFGGGGGGGGGGGGGGGGGGFGGGGGGGGGGGFGGGGGGGGGGGGFGGEGGGGGGGGGGGGCFDGEGGGGGGGEGGGGGGGGGGFGGGGGGGGGGGCGGGGGGGGGGDEGGGGGGGFGGDGGCEGCFGEEGGG:EGGGGGGGFGGGGGGGGGFFGGG>BADGF4ECCCFCD+6=ECCCC=B8+968F8:8DF;1=CB@FFF;;D7.7)+3@68(/437;)/333<A<94<22).94<=4349))-:2<((4.(*-/.)-)
@M02352:288:000000000-CKWC8:1:1101:16502:5049 2:N:0:ATGCGCAG+TATCCTCT
TAATCTTGCGACCGTACTCCCCAGGCGGAATGCTTAATCCGTTAGGTGTGTCACCGAACAGTATACTGCCCGACGACTGGCATTCATCGTTTACGGTGTGGACTACCAGGGTATCTAATCCTGTTTGCTCCCCACACTTTCGTACCTCAGCGTCAGTATCGAGCCAGTGAGCCGCCTTCGCCACTGGTGTTCCTCCAAATATCTACGAATTTCACCTCTACACTTGGAATTCCACTCACCTCTCTCGAACTCTAGACTGATAGTTTTTGAGGCAGTTCCAG
+
GGGGGGGDAFGGGGGGGGG8E@FGFGGGGGF<EAFGG<FFGGGGGGGGF:FGGGGGGGGEGGGGGGGGGGGGGGCFCEEDFF,FFEFGGGFGGGDDF@FGGGGFGGGGGDCFGGGFGCFGGGDGGGGGGGGCFFGGGGGFGGGGGGFCFCC9CEGG:;FGEFGGEGGGGF?FG>D>5CCFA<5EG6ECCFGGGCA@DFFGFGF:5AF5D*8+:8C=+.7@EA@@CC2C<=:FFFF<1?>(.442?DB?:?02:<<4<<:?AF<A)6<(-4(,,,04BA)6)
@M02352:288:000000000-CKWC8:1:1101:13776:5086 2:N:0:ATGCGCAG+TATCCTCT
CAATCTTGCGACCGTACTCCCCAGGTGGATTACTTATCACTTTCGCTTAGACACTGACTGTATATCGCCAATATCGAGTAATCATAGTTTACGGCGTGGACTACCAGGGTATCTAATCCTGTTCGCTCCCCACGCTTTCGTGCCTCAGTGTCAGTATATTATTAGTAATCTGCCTTCGCAATTGGTATTCTATGTAATATCTATGCATTTCACCGCTACACTACATATTCTAACTACTTCATAATAACTCAAGATAACCAGTATCAAAGGCAATTCTACAA
+
GFGCCFGGGGEGGC@@GGFFGGGGFEEFGGGGGGGGFEFFGGGGGFGCFGGGFGGGGGGGGGGGGGGGGG>FDFGEGDFGGGGGGGGGGGGGG@CFGGGGGDEEEFGGGGGGGGGGGCFGGGFFC@:EEGCGFGGGG6DGGCGGGGGGGGGGG9FGGGGGFFFFGGC;EAFEGGGG6DD?5C96C@<=DFFFFEA*:99CFGFGFA+:CF6CFF25?AB*(=>FGGCDE=6BFF3CEEE?CEC6?3C<))7;@87=EEA<(7>???FF386;B2*)1<A4)
@M02352:288:000000000-CKWC8:1:1101:20374:5112 2:N:0:ATGCGCAG+TATCCTCT
CATTCTTGCGAACGTACTCCCCAGGTGGGTCACTTATCACTTTCGCTTAGCCACTCAAACCGAAGTCCGAACAGCTAGTGACCATCGTTTACGGCGTGGACTACCAGGGTATCTAATCCTGTTCGCTCCCCACGCTTTCGTCCATCAGTGTCAGTATATTATTAGTAATCTGCCTTCGCAATTGGTATTCTATGTAATATCTATGCATTTCACCGCTACACTACATATTCTAACTACTTCATAATCACTCAATACAACCAGTATCAAAGGCAATTCTACAA
+
FFGFEFGGGGEGGFGGGFFGGDGGFDFFGGGFGGGFGGGGGGGGGGGGGFFGGGCFGFGGFDFGGGFCFGGGGGGGGGGFFG9FGGGGGGGGG>F:FCFFFGFGGFGGFGGG,CFFC9FFGGGGEFGGG@EECEFFGGGGBEGGGGGFCFEGCFGG7DCCCGGGFFEGGGDGFGGGGGCA4CF,3=,DFCFGGFFF6BAFFG6F@=8DFG8@=8@A*89@@6;FGGFGEFAFCFF3;<CCEFEFE)9E371().3*;)08(.4))5<46:?76:6)*.:9)
@M02352:288:000000000-CKWC8:1:1101:15894:5121 2:N:0:ATGCGCAG+TATCCTCT
CAGTCTTGCGACCGTACTCCCCAGGTGGGATACTTATCACTTTCGCTTAGTCACTGAGTCGAAACCCAACAACTAGTATCCATCGTTTACGGCGTGGACTACCAGGGTATCTAATCCTGTTCGCTCCCCACGCTTTCGTCCATGAGCGTCAGTATATACGTAGTAGACTGCCTTCGCACTCGGTATTCTAAGTAATATCTATGCATTTCACCGCTACACTACTTATTCTATCTACTTCCGTATAACTCAAGTCAACCATTATCAAAGGAAGTTCCATCGTT
+
GGGGGGGGGGGGDECFGGGGGDGEFGGFGGGGGGGGGGGGGGGGGEGCEGEGGGGGGGDGGGGGGGGGGGGGGGGGGGGG9EFGGGGGGGGGECFEGGGGGGGGGGGDFFGGGFGGGGEFEFED@EEDGEGCFFG@FEFGDG8EFDFDC>ECACCC5EFFFGGGGFF9C7D?,EGFDG*:9CECFDCC9BEGGFFC?+@CFGF7*88CGGFCDE6>E=@C@F7=FG3:)38A8CFE6CE0)(/45-)...,:2247<:*.4)4))6<4(.(4)5*5=AB?4
@M02352:288:000000000-CKWC8:1:1101:15969:5133 2:N:0:ATGCGCAG+TATCCTCT
TAATCTTGCGACCGTACTCCCCAGGCGGAATGCTTAATCCGTTAGGTGTGACACCAACAAGCATGCTTGCTGACGTCTGGCATTCATCGTTTACGGTGTGGACTACCAGGGTATCTAATCCTGTTTGCTCCCCACACTTTCGTACCTCAGCGTCAGTATCGAGCCAGTGAGCCGCCTTCGCCACTGGTGTTCCTCCAAATTTCTACGACTTTCACCTCTACACTTGGACTTCCACTCACCTCTCTCGAACTCTAGACTGATAGTTTTGGAGGCAGTTCCAG
+
DFGDGGGGGGDEEG@FGGGGGGGFF8@CGGGGGGGGGDEGGGDGGGGGGGGGGGGGGGGGGGGGGGFGGGGGFFGE7<FGGGFGGGGGGGGGGGGGB@FGGGGFGGGGDDGGGGFGGCGFF9EEFGCEFGGGGGGGGGGGGGGGGDEDGGGGGGGDEEAC7FGGGDGGGGFGGGGGC77ADCEG7F8CGG=CC*+08A8:8DCC58>D)*.+;CEA6=<ECF8ACD3>);;AFA9?;;/448<<2<4:(,42))6*9A9)).<5-.)4(,.-8()4@<2)-
@M02352:288:000000000-CKWC8:1:1101:22938:5138 2:N:0:ATGCGCAG+TATCCTCT
TAATCTTGCGACCGTACTCCCCAGGCGGAATGCTTAATCCGTTAGGTGTGTCACCGAACAGTATACTGCCCGACGACTGGCATTCATCGTTTACGGTGTGGACTACCAGGGTATCTAATCCTGTTTGCTCCCCACACTTTCGTACCTCAGCGTCAGTATCGAGCCAGTGAGCCGCCTTCGCCACTGGTGTTCCTCCAAATATCTACGAATTTCACCTCTACACTTGGAATTCCACTCACCTCTCTCGAACTTTAGACTGATAGTTTTGGAGGCAGGTCAAG
+
9FGGGGGFFGDGGGGGGGGGGEGGGGGGGGGGGGGGGGCFGGGGDFFGGGFGFEFFGGCGGGGGGGGGGGGECFGGGGGGFGFFCFGGGGFGGGGC,CCGEGFGFGGEFGGGGGGGGFGGGGGFGGGGGGGGGGD@EGGGGGGGGGGGFDGGGGGEFDFGGGGECFFDFCFGG5DDG7FF;CC**,45,231;?FFDFFFF+13.+:/CG):;66905.)/3:FCC:<-7<@FFBA012,)(,4.)()44().)))))0::5).6<:164.43(0(0).),
@M02352:288:000000000-CKWC8:1:1101:20652:5146 2:N:0:ATGCGCAG+TATCCTCT
CATTCTTGCGAACGTACTCCCCAGGTGGGTCACTTATCACTTTCGCTTAGCCACTCAAACCGAAGTTCGAACAGCTAGTGACCATCGTTTACGGCGTGGACTACCGGGGTATCTAATCCCGTTCGCTCCCCACGCTTTCGTCCATCAGTGTCAGTTGATTATTAGTGATCTGCCTTCGCAATTGGTATTCTATGTAATATCTATGCATTTCACCGCTACACTACATATTCTAACCACTTCATAATAACTCAAGATAACCAGTATCAAAGGCAATTCTACAG
+
GGFGGGGGGGDGFEDFGGFGGGGGGGGGGGGGGGGGGGGGGGGGGGGGGGGGGGDDGGGGGGGGGGGGCFGGGFGGGGGGGGFGGGGGGGGGGGGGGGGGFFGGGGGGGGGGGGGGCGFGGGGGGGGGGGGFEGGDGFCGEGCGGGGGGGGCCFGFGGGGGGGGG9EFGGGFGFGGGGGFFGGFGGGFDEGGFCF<CAFF@FF@CFFGGGFGGB1:CEFEDFFFGGFFEF=:AF=@@FE@EEAA>BDB<A2:)).9AF@<04<-2<49<BFFFF6>B:49)
@M02352:288:000000000-CKWC8:1:1101:20670:5171 2:N:0:ATGCGCAG+TATCCTCT
TAATCTTGCGACCGTACTCCCCAGGCGGTACACTTAATGTGTTAACTGCATTACTGCAAGGTCTAGCCTCACAACAACTAGTGTACATCGTTTAGGGCGTGGACTACCAGGGTATCTAATCCTGTTTGCTCCCCACGCTTTCGCGTCTCAGCGTCAATAATGTTCCAGTAGATCGCCTTCGCAATCGGTATTCCTTCTGATCTCTACGGATTTTACCCCTACACCAGAAATTCCATCTACCTCTCCCATATTCTAGGTAAGCAGTTTTCAAAGCAGTTCAA
+
FGGGGGGGGGGGGGCFGGEGGGFGGGGGGGGGGGGGGGGGGGGGGGGGGGGGGGGGGGGGGGGGGFGGGCFGGGGGGGGGGGGGGGGGCGFGGGGGGGEGGGFGGGFFGGGGFGFGGGGGGGGGGGGGFGGG=FDGGGGGGGGCGEGGGGGGGGGGGGGGFGGGGGGFFGGFFGCDGDGFFDEGGGGGGGFFGFFFFFF8BCFGFFFGGGFGGFEACF6@DF;FGFFG@A6=CA3)9>CCF@E@1@B?).:AA4<=<6653?BFF<)64<<22:6:9>>D<
@M02352:288:000000000-CKWC8:1:1101:11337:5198 2:N:0:ATGCGCAG+TATCCTCT
TAACCTTGCGGCCGTACTCCCCAGGCGGTCAACTTAGTGCGTTAGCTGCGCCACTCACGTCTCAAGGACACAAACGGCTAGTTGACATCGTTTACGGCGTGGACTACCAGGGTATCTAATCCTGTTCGCTCCCCACGCTTTCGTTCCTCAGCGTCAGTATCTGTCCAGGTGGCCGCCTTCGCCACTGATGTTCCTTCCAATCTCTACGCATTTCACCGCTACACTGGAAATTCCACCACCCTCTACAGTACTCTAGTCTACCAGTTCAAAATGCAGTTCCA
+
<FFFFGGGGGGGGGCEGDEFFGGEGGGG@EGGGGGG<FFAFGGGGGGGGGGGGGCFGGGGGGGGGGFGGGGGGGGCFGEFGGCFFGGGGGF?FFF:FGECGDEGGGGGBCDGGFFFAE9FGGGDFGGEECFGGGFDGGGCFCEFFGF7CGGDEEGGGBCE,@DCCFC8?FGGGGGGDGGFFGCEGFFC;<CFGFFFFA+:FFFGFFFGDE)>?=A=C>663BFFG=05(989=8>A0106:80(-:6:<B<25:)*6>?<44?7A24<)6422>FBF4<)6
@M02352:288:000000000-CKWC8:1:1101:22741:5209 2:N:0:ATGCGCAG+TCTCCTCT
CAGTCTTGCGACCGTACTCCCCAGGTGGGATACTTATCACTTTCGCTGCGTCACTGAGTCGACACTCAACAACTAGTATCCACCGTCTACGTCTAGGACTACCAGGGCCTCTAATCCTGCTCGTTCTCGACCCCCTCGCTTATGAGCGTCAGTCTATATGTAGTAGCCTTCCTTCGCATTCGGTATCCTAAGTAATAACGATGCATTTCAATGCTACACTACACATCCTATCTCCTTCCGCATCACTCAAGTCTACGAGTCACAAAGGCAGCTCCAGCGT
+
C9,,;<EEFE::@@BFFGDFGEG@GGG8+6E@EFGF9F@EFGFGGGC,+8,@FFF,EEEE+,+8F,?FAE,C,6C,,<955E,B:F7,,CD,:,+<,5BE8,=F,:+++8B,C,=4,C,,8C:4+,+,4@++8:++8@6++33,,3,+@8:13,7,3,8@,,5>@,,,3,4@97?F>**/+5,4**,2,520=*1**+**2*)*7F+1+4+1=;)@F*()(;))20);)3+2:+7>E;(/((,(42)).52.)).*,351().<<(((8?((.)98?0,4
@M02352:288:000000000-CKWC8:1:1101:9763:5212 2:N:0:ATGCGCAG+TATCCTCT
CTATCTTGCGATCGTACTCCCCAGGGCGGACACCTATCACTTTCGCCTAGTCACCGAAATAAATCCCAACAACTAGTGTCCATTGTTCACGGTTTGGACTACCAGGGTAACTAATCCTGTTTGCTCCCCACTCTCTCGTCCCTCATCGTCAGTATCAGTTTTCTACGCTGCCATCTCCATCCGTGTTCTGTGTACTATCTAAGCTGTACACCTCTACCCTACACATCCCGCCTACCCCTACCGAACTCAGACTTATACACATCAATTGTCAATTCCAAGTTT
+
<,,;66C,,++-C+C9C,,;CCE7F,,@F+67E,E,,,<,,,C9,,,B,4,<E<<,7+8=,?,,,,:5=C=FF@<??EEF,E<,?F@,C?,B++B++,9:49BF,++44,5<,8E,,,,7,,,9CA,3@,B8A,,C,8+6++@D=,C6+8D8:,@53,@@9,,>;,+@*8*@,,425*+2+**1*0=,22BFF+*=**+4+1+/+)=+=+<6*/**+42.52F@9**(818>30)(,:(,((.((((.))))5<)<*)))5),)))))))-))))*69).-)
@M02352:288:000000000-CKWC8:1:1101:11133:5240 2:N:0:ATGCGCAG+TATCCTCT
CAATCTTGCGACCGTACTCCCCAGGCGGAATGCTTAATGCGTTAGGTGTGTCACCGAACATTCTACTGCCCCAGCACTGGCATTCATCGTTTACTGTGTGGACTAACAGGGTCTCTAATCCTGTTTGATCCCCACTCTTTCGTACCACTGCGTCAGTATCTAGCTTGTGATCCCCCCTCGCCCCTGGTTCTCCTCCAAATATATACGATTTTCACCTCTACACTTGACATACCACGACCCTCTCTCTATCCATAAACCCATTATTTTCGACCAATTTCAGG
+
,E,,6EGGG7+@F+@FFFFFGGFGFCGGGGGDGGGGGG,C+FF7C,F,C@6C6C,BCFE:,,6,,C,5,,,,B,,:C,,,4,,5<,,,,B<?+5,CCE@44<,,4,9,E<=F,A,C@,,86C,FF<,C>DFCFGG,3,,6,@,D?E,2,@D=+6;CA,,3=C,3,,@,33,,@,3***;*/**12*/CC,>+;*A37)0:8C+1/:)5*5)3;87A@A)))1(1;2)*1++6;FE(((--(((,)..-).())-.9)()-()).).)),-,-,(?)06)..
@M02352:288:000000000-CKWC8:1:1101:15002:5258 2:N:0:ATGCGCAG+TATCCTCT
CACTCTTGCGCCGTTACTCCCAAGGTGGATTCCTTACCACTTTCCTTTAGATACTGACTGTATATCGCCAATATCGAGTAATCATAGTTTACGGCGTCGACGACAAGGGTATCTAATCCTGTTCACCCCCCCCCCTTTCGTGCTTCAGCGTCAGTATCAGTTTAGTACGCTGCCTTCGCCACCGGTGGTCTGTCTAATATCTAAGCATTTTACCACCACTCTACCAATTCCACCTTCTCCCACTTCACTCAATCTTACAAGTAGCAATTGATGGTTCTCC
+
C<,;,=@,,8+B++--,,<EE,,;CFG8@F,,,<,,,6;6EF96,,C;<E<,,<9,,,:,C9,@,,,CFGBCFAE:,@FFDF??F,BA<5?,,6@CC+8+++8F+@=8FF,,9,,,C,,C=4,7,,,44+@+>+<:7,<*@***,55+@CCE8C>E:BC;,2,2,@F,;@**=EC+***)./==DC5*/3<0+)3)/;++;;+;);8F>4**00)0*)4((*67?F)7)19*@7()().9(33?)).))),5)))1-)*).))))--.).))).*)/-).
@M02352:288:000000000-CKWC8:1:1101:11774:5265 2:N:0:ATGCGCAG+TATCCTCT
CACTCTTGCGAGCATACTTCCCAGGCGGGATACTTAACGCGTTAGCTTTGATACTGCACAGGTCGATCTGTTCAACATCTAGTATCCATTGTTTACGGCTAGGACTACTGGGGTATCTAATCCCATTTGCTACCCTAGCTTTCGTCTCTGAGTGTTAGTAATAGCCCAGTAAAGTGCCTTCGCCATCGGTGTTCTTTCCAATCTCTACGCATTTCACCGCTCCACTGGAAATTCCCTTTACCTCTACTATACTCTAGTCTAATCGTTTCGACTGCGATTTT
+
GEGGGFGGGGG7CC@EGG,EEFGGGGGGGGGFGGGGGGGGDGGGGGGGGGFAFGGFGGGFGGGGGGEGGGFFFGGGGGCGGGGGCGFGGGGGGGGGEGGDEFGGGGFFGDFGGGCCFFFGGGGGGGGFFGGGGGGFGGGGGGG>FEFGFGGGFGEFGGGGGGG99FFGFGGGGCFDFDGFFCEGGGGGCGDGD?FEFFFCACA88BCGFGFGCFEFFFF99596*;3C@4FFFFF@AF3C<A)/=EE?<<99B><=54*).6.)-322:??6?>F?361(6
@M02352:288:000000000-CKWC8:1:1101:5092:5293 2:N:0:ATGCGCAG+TATCCTCT
CAATCTTGCGACCGTACTCCCCAGGTGGATTACTTATCACTTTCGCTTAGACACTGACTGTATATCGCCAATATCGAGTAATAATAGTTTACGGCGTGGACTACCAGGGTATCTAATCCTGTTCGCTCCCCACGCTTTCGTGCCTCAGCGTCAGTATCAGTTTAGTAATCTGCCTTCGCTATCGGTGTTCTGTGTCATATCTATGCATTTCACCGCTACATGACACATTCCGCCCACTTAGACCGAATTCAAGACTACAAGTTTCAATGGCAGTTCCATCG
+
FAGGCEFFFGEEGEGFGGGGGD@@@GGGGGGEGGGGGGGGGGGGCGDGEFGFGGGD9@FAFFEECEEF7FECCFCC<,CFGG,CAFGGGGFF@:FEEFGDGGGGFFGGGF@FFGFFGFGGFGGCFFGGG8CFGE7@ED8CGGGGGG==DD6=EEGFFGFGFFGFA9@;,,@;;67DGD7>B9DEGEEEE?D:9ABCEF6+:=F@*8=FFGBFGB2?CB><C+4/:7;*/;A4)>(3?57.4334,29((.6)-..14(0),-:.4<<4)4,(((1)9464(
@M02352:288:000000000-CKWC8:1:1101:12981:5296 2:N:0:ATGCGCAG+TATCCTCT
CAGTCTTGCGACCGTACTCCCCAGGTGGGATACTTATCACTTTCGCTTAGTCACTGAGTCGAAACCCAACAACTAGTATCCATCGTTTACGGCGTGGACTACCAGGGTATCTAATCCTGTTCGCTCCCCACGCTTTCGTCCATGAGCGTCAGTATATACGTAGTAGACTGCCTTCGCAATCGGTATTCTAAGTAATATCTATTCATTTCACCGCTACACTACTTATTCTATCTACTTCCGTATAACTCAAGTCAACCAGTATCAAAGGCAGTTCCATCGTT
+
GFEFEFGGGGDGGCGGGGGGGEFDFF@DGGFFGGGGFGGGGGGGGGGGGGGGGFGGGGFGGGFFGGGEGGGGGGGCFFEFGGGGGGGGFGE@EFCGGGGGGGGGFGGG@FGFGFGGDG9FGGGG:DFGGG@FE+@7E>EGGCA,EFGGG6>EFGGGG9BCFFEECGGGGGGGC,ACC*?DFGGG4CCFFFC>FFFFF=>CBD1:CFFFG:8FGE@DGFD9EA4@FFECCF66:@E3;C=(6?33<AAA<F<><>FF0359>9<AAA2((((.6:*6FF<?8
@M02352:288:000000000-CKWC8:1:1101:5838:5315 2:N:0:ATGCGCAG+TATCCTCT
CAGTCTTGCGACCGTACTCCCCAGGTGGGATACTTATCACTTTCGCTTAGTCACTGAGTCGAAACCCAACAACTAGTATCCATCGTTTACGTCGTGGACTACGAGTGTCTCTAATTCTGTTTGCTCCCCACGCCTTCGCATCCGAGCGTCAGTGTCTGTCAAGGGGGCCGCCTTCGCCACCGGTGTTCTTCCGATTATCTACAACTTTGACCTCCACACCTGCAATTCGACTTACCTCTCTCGATCCCATGATCAGGCGTTTAGGAGTCAGTTCCGCGTTT
+
GFAFCGGGGGD+@FGGFGFGGGGGD<<D78FGGGGGFFCGGGGGDEGGGG6EEF966E<C:,CF::C:6BFFE@F9C,,,9,?F,B,4,E=4,+7+B+B=,<+@++4<,,5,,,9,9E9,@A,<E,,@+48@F+,>=DC6C+,=@3+6C8EGFGGG3@F;,@,6***>*>8E5=CCDG45):**)*11+4;7/4)2;+8+:++2)21+++2*;)(7C9((.)(0*280(1)))/6:B<)().32(,(,))()).)*5(.(-(-.441,2)4-54@2:((((
@M02352:288:000000000-CKWC8:1:1101:11473:5318 2:N:0:ATGCGCAG+TATCCTCT
CATTCTTGCGAACGTACTCCCCAGGTGGGTCACTTATCACTTTCGCTTAGCCACTCAAACCGAAGTTCGAACAGCTAGTGACCATCGTTTACGGCGTGGACTACCAGGGTATCTAATCCTGTTCGCTCCCCACGCTTTCGTCCATCAGCGTCAATATATTGTTAGTGATCTGCCTTCGCAATCGGTATTCTATGTAATATCTAAGCATTTCACCGCTACACTACATATTCTAACCACTTCACAATAATTCAAGACATACAGTATCAATAGCAGGGCTATGG
+
GGAFCGGFGECEGCFFGGGGFGGGGFGGGF8@FGGGFGFGGGGGGGGGGGGGGGFGGGGGGGCCEGGDGGGGGGG,FFC<EFGGGEFFFGGGGGGDGGCEFGGCFEECEGGGFFGD,,<B,E?EFGGGC7BFGEFE@EF8B6CGFFC;FEEGGGGADGGGGFFEFF9EGGGA;EFDGFD>E>?FCGGGFGGF=?@?CFFG6DAC?AAFDGFC:A@E88633@EA47?:CA8A6A7@@(7;E837AF<AB>-:2-(<4962:4492)-4)6).)(),>?<))
@M02352:288:000000000-CKWC8:1:1101:9376:5335 2:N:0:ATGCGCAG+TATCCTCT
TAATCTTGCGACCGTACTCCCCAGGCGGAATGCTTAATCCGTTAGGTGTGTCACCGAACAGTATACTGCCCGACGACTGGCATTCATCGTTTACGGTGTGGACTACCAGGGTATCTAATCCTGTTTGCTCCCCACACTTTCGTACCTCAGCGTCAGTATCGAGCCAGTGAGCCGCCTTCGCCACTGGTGTTCCTCCAAATATCTACGAATTTCACCTCTACACTTGGAATTCCACTCACCTCTCTCGAACTCTAGACTGATAGTTTTGGAGGCATTTCCAG
+
9FGGFGGGGGGGGGGFGGGGGGGGGGGGGGGGGGGGGGGGGGGGGFG@FGGGGGGGGGGGGGGGGGGGGGGGGGGGGGGGGFGGGGGGGGGGGGGGGGGGGGGGGGEGGGGCFGGGGGGGGGGGGGGGGGG@FGGEEDGGGGGGGGEDCEAEEEGGGF,EEGFEGGGGCFFGGGGGGGGFBGGGGFGGGCGGC<FDDFFFFFA@EFFGGG3CFA?A9AF<4C@6CGFG9?:FB?))3::B2321,.4:0:062:<F<4?:<<BB66<71,4::0).9<5<)
@M02352:288:000000000-CKWC8:1:1101:14598:5341 2:N:0:ATGCGCAG+TATCCTCT
CATTCTTGCGAACGTACTCCCCAGGTGGGTCACTTATCACTTTCGCGTCGCCACCCCAACCCTTGTTCGAACCGCCAGTTACTAACCATCACGGCCGGCGCTGACACGCTAGCTAACCATTCCCGCTTGCTCCCCTCTCTTCCCAGCCTGTCAGTCAGTTATTATTGATCTGCCCTCCCTAGCGGCCGGCTATCTACCAAATATGCACTTATCCGATCGCCACCTTAGTATTTCCGCTTCCACACACCTTAAACTAATCGTTATCAAAGCAAGTCCCATCG
+
GGGGGGGFGGGGGDFFGG6EFGGGGGGG7F<EGGGF,6,66EE,FG+4+@+BF7,,@=,B,6,,,::F6,,,+8=4F+9,C<,,,4=,=4?<+++44@++8++3A,,3++++,:@,,4,8,,,,@+>+3@,3@*C333@9C,3,,,1*4,5,,=DC75@D,;2,,,,6,;2,,0***/*)4*+*2*****3*0(/)./)0)*0?56@*07**:*(0*.((()()*06*)**/116(4:((4)),(((.,)--)--0.)*-(((,-.-))(.43)*.<<2((
@M02352:288:000000000-CKWC8:1:1101:24155:5345 2:N:0:ATGCGCAG+TATCCTCT
CATTCTTGCGAACGTACTCCCCAGGTGGGATACTTATCACTTTCGCTTAGTCACTGAACAAAAGTCCAACAACTAGTATCCATCGTTTACGGCGTGGACTACCAGGGTATCTAATCCTGTTCGCTCCCCACGCTTTCGTCCATCAGTGTCAGTATATACTTAGTGAGCTGCCTTCGCAATCGGTATTCTGTGTAATATCTATGCATTTCACCGCTACACTACACATTCTACTCACTTCAATATAACTCAAGACAACCAGTATCAAAGGCAGTTCCATAGTT
+
GGFCFGGGGGDGGCFFGFEFGGFGGGGGEGGGGGGGGFFGFGGGGGGGGGGGGGGFGGGGFFFGGGGGGGGGGGGFGGGGGGGG7FGGGGCCFFGCFGGGFF8EEFGGGFFFGGGGGGGGGG7FGGGGGGGGG7>FFGGDGECFFDGGGC:2E,EFFFGGGGDGGG,DGFGGGGG6DDDBFFCEGFGFFGGGG498<99DFC6+4BFDGDFFDE@AGF@C@FEF6;CCC6CFF6=<?EF4<?3C?C))7;<@@13A025))1774690<027B<BAFF2:<
@M02352:288:000000000-CKWC8:1:1101:24137:5347 2:N:0:ATGCGCAG+TATCCTCT
CATTCTTGCGAACGTACTCCCCAGGTGGGATACTTAACACTTTCGCTTAGTCACTGAACAAAAGTCCAACAAATAGTATCCATCTTTTACGGCGTGGACTACCAGGGTATCTAATCCTGTTCGCTCCCCACGCCTTCGTCCATCAGTATCAGTATATACTTATTGACCTGCCTTCGCAATCGGTATTCTGTGTATTATCTCTGCATTTCACCTCTACACTACACATTCTACTCACTTCCATTTAACTTAAGACAACCAGTCACAAAGCCAGTTTCCCTG
+
GF9C,CFFGF+@:@FFGGGGGEGGGGFF+BFF?EGG,6,CFGFFCFEC@FFGGFE@F,C,EF<CEEEFG,D<,,66EE,E,<<?,9,C?9,,>+4+++,,:,4A,+8BFFFGG,49EG,FC4+@:<+@+,@+F+8C9=@E76,=9,7+@EDD==EEEGEF9,,7EG,,,,48:A+30+9:>7@*0A@:;,@95;+*A9BF+D+*>+1++5=*3;:A,+547AE4***4511+2=>CC*..1.)))1))).))44()60)..)11)(((/(()1/9-*))
@M02352:288:000000000-CKWC8:1:1101:19647:5351 2:N:0:ATGCGCAG+TATCCTCT
CACTGTTGCCAGCGTACTCCCCAGGTGGCTAACTTAATACTTTCGCTTTGGCACTCATCTTCAAGTAGACAAGCACCGAGTTAGCATCGTTTACGGCGTGGACTACCGGGGTATCTAATCCCGTTCGCTACCCACGCTTTCGTCCATCAGCGTCAATAATATCTTAGTAAGCTGCCTTCGCAATTGGTGTTCTATGTAATATCTATGCATTTCACCGCTACACTACATATTCTAACTACTTCATAATAACTCAAGACAACCAGTATCAAAGGCAATTCTA
+
D<FFGFGDG<EGCECEEFGFFGFCDGEGFGG,CEFGGGGGGGGGGG7FGGGGGG<FEFAE<FCGFFFGFGEGGGGGEFGGGGGGGCBDCGGGFGGGGGCG:FEEEFFCEGGGGGFFGGC=EGEGGGGGCCGG@FE+@=8+3CDEGGGGGGGG87CC<FFGF@;>EFC;E9ECFE>;9CC>ADEGFF?CCGCC>CFFEF=G6CF8?FFGGFFFGF4?CA6@@6@FFD;C?+3AA=CAC;3>C?<)77???))/78)*32;:?FF>A4)-4<<?::F0=99A
@M02352:288:000000000-CKWC8:1:1101:11977:5352 2:N:0:ATGCGCAG+TATCCTCT
TAATCTTGCGACCGTACTCCCCAGGCGGAATGCTTAATCCGTTAGGTGTGTCACCGAATAGCATGCTACCCGACGACTGGCATTCATCGTTTACGGTGTGGACTACCAGGGTATCTAATCCTGTTTGCTCCCCACACTTTCGCACCTCAGCGTCAGTATCGAGCCAGTGAGCCGCCTTCGCCACTGGTGTTCCTCCGAATATCTACGAATTTCACCTCTACACTCGGAATTCCACTCACCTCTCTCGAACTCAAGACCAGGACTTTAAGAGGCAGTTCCAG
+
GGDGGGGGGGEGGEFFGGGGGGGGFCGEGGGGGGGGGGCFGGGGGGGGGGGFFFGGEG7CEFGGGGFGGGGFEECCF=CFFGGFFGDFGGFFFGDGBCCEGGFGGGGFFGGCFGGGGFEFFF9FDGFGGGGGGFGGGFDFEGGGGG6CFB86>CE5@EGGGGCEGG729:DGC?DD97;8?DGGG?F,8ACFF)6;9EFGFFFGFFFGGGFGGFFF<;;7)88*79:C1)699@)).37:)(),)4-52(3<B?<B(48(46(()62))))36?@0*5>F2
@M02352:288:000000000-CKWC8:1:1101:25706:5358 2:N:0:ATGCGCAG+TATCCTCT
CACTGTTGCCAGCGTACTCCCCAGGTGGTTAACTTAATACTTTCGCTTTGGCACTCATCTTCAAGTAGACAAGCACCGAGTTAACATCGTTTACGGCGTGGACTACCGGGGTATCTAATCCCGTTCGCTACCCACGCTTTCGTCCATCAGTGTCAGTATATTATTAGTAATCTGCCTTCGCAATTGGTATTCTATGTAATATCTATGCATTTCACCGCTACACTACATATTCTAACTACTTCATAATAACTCAAGATAACCAGTATCAAAGGCAATTCTAA
+
FFGGGGGGFF<C@FFEDG<EFGEFGFGE:FFGGGGGGGGGGGGGGGGGGGGGGDFFFGGGGGGGDGCDGGGGGGGGGGG@DGGFGGFFGFFGFGGGGGCGGEGGGGEGECGGGGGGFEGGGGFGFFFGGGGGGGEFD>E6DEGEGE,=FFGCAFGGFFFGGGGDECFFGGGGGFGFD>FFACCEDF?FCFGGGFFEAFFGFDFF?ACFDFC+BFCBCB=@BFFFGG@+/+7@=F<EEE34.;C?C???EEFF76);<<FF1;04<6926))4(4.2?446)
@M02352:288:000000000-CKWC8:1:1101:19794:5365 2:N:0:ATGCGCAG+TATCCTCT
CACTGTTGCCAGCGTACTCCCCAGGTGGCTAACTTAATACTTTCGCTTTGGCACTCATCTTCAAGTAGACAAGCACCGAGTTAGCATCGTTTACGGCGTGGACTACCGGGGTATCTAATCCCGTTCGCTACCCACGCTTTCGTCCATCAGCGTCAATAATATCTTAGTAAGCTGCCTTCGCAATTGGTGTTCTATGTAATATCTATGCATTTCACCGCTACACTACATATTCAGCCTACTTCAAATATATTCAAGACCTACAGTATCAAAGGCAGTTCCAT
+
F<CEFFGEFFGGGCCEGGGGGEG@CGGFGGGGFGGGFFCFFFGGGGGFFGFFFGDFGFGG9FGFDEGFCFFGGCFG8FGGGGGGGFFCGGGGG<FEEGCEEDGCFFECCCEC:AFCGGGG;FFGGGGGGGGEGCEGGEG8>EF8CEFGCFCCBCGCCFFGGDC,BCDBCAFGGGGGGGGFEDE7:,<,@C5CCE>EFF8BFFFGEFF7+BFFGFC4EEFFFFFFGD@GFCFF+84(=;@EC95)5C9E<CFAFFBFB()5:BFFFAA94<B?F?>1BBAA)
@M02352:288:000000000-CKWC8:1:1101:7557:5438 2:N:0:ATGCGCAG+TACCCTCT
CAATCTTGCGAACGTACTCCCCAGGTGGGTCACTTATTACTTTCACTTCGCCACTCAGACCGAAGTCCGAACAGCTAGTGACCATCGTTTACGGCGTGGACTACTAGGGGAGCTACTCCTCTTCGTTCCCCACGCCTTCGTCCATCAGCGTCAGTATTTTTTTAGTGATATGCCTTCGCAATTAGTATTCTATCTACTAACATCTACTGTTACTGCCACTCTACCTTAACTTACAACTACATATTCACTCAAGTAAATAAGTATCAAAGGCAAGTTTACGG
+
<E,<CFGGGGGDGCCFGGGGGGFFG6<@+6CCFFGG9,6,6FE,,5EE,@@,BFF8@8<6C::@+,CFCFEG@,E5F,F,C,5,5B,D,4B94+4CC:C::=FE,C9B<+++4,7,@,,3,3953,A>=9D:C:7+@+33D@+:;,:+,5@C**,@,,,5,585,@,,?3>,,=B2;**)0:C,*4=B9EF8+*:4*:;+)*+0);:C*2+311)6*27((/9A0*)+./3188.4)824)..)))6<A4(,.))/.)0)).<<4)6)),2:3(1)1-<:(
@M02352:288:000000000-CKWC8:1:1101:25580:5446 2:N:0:ATGCGCAG+TATCCTCT
CAATCTTGCGACCGTACTCCCCAGGTGGATTACTTATCACTTTCGCTTAGACACTGACTGTATATCGCCAATATCGAGTAATCATAGTTTACGGCGTGGACTACCAGGGTATCTAATCCTGTTTGCTCCCCACACTTTCGTACCTCAGCGTCAGTATCGAGCCAGTGAGCCGCCTTCGCCACTGGTGTTCCTCCAAATATCTACGCATTTCACCCCTACACTTGGAATTCCACTCACATCTCTCGAACTCAAGACAAGGAGTTTATAAGGCAGTTCCAGGG
+
GFCFFGGGGGGCFGFFGGGGCGFGFFFGGGFGGGGGDFGGGGGGGGGGGCFGFGG@EFCCCE<FDFGGCFECFAF@FGCBGFGGGGGGGGGFGGGGGGGGGGGGGGGGGGGGGGGGGGGCGGGGGGGG,BEFFFGFACFGGGG>DGEG?GGGGEECC=++DC+@DFGGFGF6CGDDFGGFEDFFGC,;CF:::)80>*1+=BFD>)/75E+:D=(2=ADFFFEB**17);6@++(5;)1697)7;;<0144?<D7/1:4:?F(:))-<A2:???F>*.:21
@M02352:288:000000000-CKWC8:1:1101:13234:5470 2:N:0:ATGCGCAG+TATCCTCT
TAATCTTGCGACCGTACTCCCCAGGCGGGAAGCTTAATGCGTTAACTGCGCCACCGAACAGTATACTGCCCGACAGCTCGCTTCCATCGTTTTCGGCGTGGACTACCCGGGTATCTCATCCTGTTTTCTCCCCCCGCTCTCGCCCATCTGTGCAAGTATATAATTAGTATTCTCCCCTTGCAATTGGTATTCTATGCCATATCTATGCATTTCACCGCTCCACTCCATTTTTTAACTACTCCATAATAACTCATAATAACCAGTATCCACGGCACTTCCAA
+
,66<CCFGGG77CCFFEGGGGGGGG8FE+7+BFEGF<EGDGGDC<FD,AC:FGGFG@E:+:,,<9EE9FGG+>+++:5,B+?FE,?9?+48B+86+3@8@@+,,@,3,8@F>+@CE,,38>,,@,3,7,@=F::F7B**=,**/;109123<+1++32>++7++<<,5;,3+2+0****)/*++*++1+<<*?69))/*26C4F<F?=7+*2**.987((-98/5*.*)**/.7)4.)).)()-)))..4)))).9).984<(-4:)))((,3,)(/4).)
@M02352:288:000000000-CKWC8:1:1101:10502:5493 2:N:0:ATGCGCAG+TATCCTCT
CATTCTTGCGAACGTACTCCCCAGGTGGGTCACTTATCACTTTCGCTTAGCCACTCAAACCGAAATTCGAACAGCTAGTGACCATCGTTTACGGCGTGGACTACCAGGGTATCTAATCCTGTTCGCTCCCCACGCTTTCGTCCATCAGTGTCAGTATATTATTAGTAATCTGCCTTCGCAATTGGTAATCTATGTAATATCTATGCATTTCACCGCTACACTACATATTCCGCCTACTTCAAATATATTCAAGACCTACAGTATCAAAGGCAGTTCCATCG
+
GGGDFGGGGGDGGGGGGGGGGGGGGGGGCGFFGGGGGGGGGGFFGGGGGGGGGGEGGGGGGGGGGGGGGGGGGGGGCGGGGGGGGGGFFGGGG7@FGGGGCGGGGGGGDGGGGGGGGGGFCFFGGGCFGGDFGCCGEGGGFGDGGGGGGGGGGCFGFGFGGGGFGGGGGGGFFGGGGFDFFGGFGC9E@FGGGFFCEFFGFGFGEAFGGGFGGFFFGFF@2=@FGGEGCCFA>>7;1=?3<C5)6)973)<C)4@AEBFB04:26AB<<:F7186>*))6-
@M02352:288:000000000-CKWC8:1:1101:8547:5530 2:N:0:ATGCGCAG+TATCCTCT
TAATCTTGCGACCGTACTCCCCAGGCGGAATGCTTAATCCGTTAGGTGTGTCACCGAACAGTATACTGCCCGACGACTGGCATTCATCGTTTACGGTGTGGACTACCAGGGTATCTAATCCTGTTTGCTCCCCACACTTTCGTACCTCAGCGTCAGTATCGAGCCAGTGAGCCGCCTTCGCCACTGGTGTTCCTCCAAATATCTACGAATTTCACCTCTACACTTGGAATTCCACTCACCTACCTCGAACTCTAGACTGATAGTTTTGGAGGCAGTTCCAG
+
FAEEC<FGGGGGDGEFG?EGGCFD8FCEEE7FFGGEFGGFGGGGGGGGGGFGGGGGEFGGGGGFFGFFGGGGGGGDEBFGGGGGGGGGGGGGGGGDFGGGGGGGGGGGGGGGGFGGGFFGGGGCFGGGGGFFGGGGG,E=EEFG?EFCC:<+>CE8DCFA@DCDGFBB9BDGCCD48D=))*/7??GF6==F>7FF@AFFFFF7<F>DG5=7:CE=CA;EC63CGG:FAF7FB4)),.417(((.)(-8?(4995862)5).<ABFB?B3(2165.9))..
@M02352:288:000000000-CKWC8:1:1101:14843:5582 2:N:0:ATGCGCAG+TATCCTCT
TAATCTTGCGACCGTACTCCCCAGGCGGAATGCTTAATCCGTTAGGTGTGTCACCGAACAGTATACTGCCCGACGACTGGCATTCATCGTTTACGGTGTGGACTACCAGGGTATCTAATCCTGTTTGCTCCCCACACTTTCGTACCTCAGCGTCAGTATCGAGCCAGTGAGCCGCCTTCGCCACTGGTGTTCCTCCAAATATCTACGAATTTCACCCCTACACTTGGAATTCCACTCAACTCTCCCCAACTCTAGACTGATAGTTTTGGAGGCAGTTCCAG
+
FFGGGGGGGGGGGGGGGGGGGGGGGGDGGGGGGGGGGFFGGGGGGGGGGGGGGGGFDGGCFG9FEGGFGGGGC>=@C@:FGGGGGGFGFGGG7FFGGGGGGGGGGGG<FCCBFGCFGFGGCCDFFGGFGEGFGFGDBDGFFGGGGGCCCFFGGGGGC,;EB7E38>7D,>DGGGGDDGGFEC=E4=,>@AC@F3AD16+;+;@C?FFDC55+:@EF*:(4?F0*:::F<FFBFFB2(((4).))(.(431,34))14)6).<).)6)((.8(3(04@A24)
@M02352:288:000000000-CKWC8:1:1101:10268:5610 2:N:0:ATGCGCAG+TATCCTCT
TAATCTTGCGACCGTACTCCCCAGGCGGAATGCTTAATCCGTTAGGTGTGACACCAACAAGCATGCTTGCTGACGTCTGGCATTCATCGTTTACGGTGTGGACTACCAGGGTATCTAATCCTGTTTGCTCCCCACACTTTCGCACACCAGCGTCAGTATCGAGCCAGTGACCCGCCTTCGCCACCGGTGTTCCTCCGAATATCTACGAATTTCAACCCTACACTCGGAATTCCACTCACCTCTCTCGAACTCAAGACCAGGAGTTTAGAAGGCAGTTCCAG
+
FGGGGFGGGG:FE:@FGGCFFGGGFGCEGGGFGGGFFGGGGGGGEGGGGFG<FFGGCFFFGGGFGGGFCFGGGGGDFCDFEDEGFGGGFGGFFGFG?DGGC,A?=DEFEG7=EFFFC4<FFECGGCFGD=DFCBFB=EGGGGDGG+,6AE?EG>EEFC=DBGFGGCFG,>,?D>4CDDGFF<E=*/::*=8:DCF,63)*8+1+7A./17>+2;)3*23:6@14CFBG056@@4.)(.8630)454077?(4742=:BF0:((.4:4),44(((04*)64-
@M02352:288:000000000-CKWC8:1:1101:26755:5623 2:N:0:ATGCGCAG+TATCCTCT
TAATCTTGCGACCGTACCCCCCAGGCGGTCTACTTAACGCGTTAGCTCCGAAAGCCACGGCTCAAGGCCACAACCTCCAAGTAGACATCGTTTACGGCGTGGACTACCAGGGTATCTAATCCTGTTTGCTCCCCACGCTTTCGCATCTGAGTGTCAGTGTCTGTCCAGGGGGCCGCCGTCGCCACTGGTATTCCTTCAGATCTCTACGCATTTCACCGCTACCCCTGAAATTCTACCCCACTCTACAGCACTATAGTTCACCAGTTTCAAATGCAGTTCCG
+
EEFCFGGGGGDEFCGGGGFGGGGCFF7EGGGGGGGGFGGGGGEE=5EF=FFEG+CCFGDEGGGGGGEFGFFGGGGGFGGGGEGGFGGD9FFGFGGGGDGG7FFCFGBFDCD:FC3EFGGGCCC=FFGGFCGCFFCEGGEE7FCEG*8DDGFG9B7D;D9F9FFGGGCEGGGGG5DDD)95><EEC6EC0+97:<FABF=767FGAF?*9C@DGFFFG>B19E(07F6C8FFF4?:<)(4(487A<A5)8?F>:AA4<)9>BA??6<>BFF9A9279F<>A(
@M02352:288:000000000-CKWC8:1:1101:8416:5638 2:N:0:ATGCGCAG+TATCCTCT
CAATCTTGCGACCGTACTCCCCAGGTGGATTACTTATCACTTTCGCTTAGACACTGACTGTATATCGCCAATATCGAGTAATCATAGTTTACGGCGTGGACTACCAGGGTATCTAATCCTGTTCGCTCCCCACGCTTTCGTGCCTCAGCGTCAGTATCAGTTTAGTAAGCTGCCTTCGCTATCGGTGTTCTGTGTAATATCTAAGCATTTCACCGCTACACTACACATTCCGCCTACTCCAACTGAACTCAAGTTTATCAGTATCAATGGCAGTTTCCAGG
+
FFFGGGGGGGGGEGFEGFGGFGGGGGEGGFFGGGGGGGGGGGGFGGGGGGGGGGGFGGFGGGGGGG>FGGGGGFGCDFFGGGGEFGAFGGGGGGGGGGGGGGGGC@FGGGGGGGGGCECFGGGGGGGGEGGFGDGGGGGGGGG?DCDFFGGGGGGGGGGGGGGGAFGF9FF,DFGGGGGF>DG>DEGGGGGGGFFCEAFFFCFF?FFCCEFFGFFDGFF@DC;FFG@GFFAFE5;D;<EEEE8;@EFFFAF:)46@A48<>AA<AAA:52:?::FBB44A7
@M02352:288:000000000-CKWC8:1:1101:26501:5643 2:N:0:ATGCGCAG+TATCCTCT
TATTCTTGCGAACGTACTCCCCAGGTGGGATTCTTATCACTTTCGCTTTGCCACCCAGCCTTACGCCCGAACACCTATTACCCTTCTTTTACGCCGTGTACCATCAGGGTATCTATTCCTGTTTGCTCCCCCCACTTTCTTCCATCAGCGTCACCATATTTTTCGTGATCTGCCTTCTCTACCCGTATTCTACGTATTCTCTATACATTTTACCGCTCCACAACATAGTTTAACCACTTCTCTCTAACACAATACTAACAGTTTACAAGGCATTTTACCAG
+
,;CCCEFEF:CGGEFFGGGGGGF7@,,:@FG8@FGFC,CFFAF,,@CC,,,C9E@:C,,96@FF<44@C>++@,8,,,,C,C,,,,,C9F<,4+8@+@,9A9<<F,,5,:,BEE,,,C,,,9C,,,,8@+@+6+8A9E,;>=E9,C9+,@++++,3@@B@3CF,588,6F;,E6*+**5+1+3,*14:D7,++);6*399+2++*=+1+4++4A2):?04=)(.177+)1311+7)35)3).))/.)))6(()..*))/44-).).)).(13.)*)/).))
@M02352:288:000000000-CKWC8:1:1101:15235:5649 2:N:0:ATGCGCAG+TATCCTCT
CATTCTTGCGAACGTACTCCCCAGGTGGGTCACTTATCACTTTCGCTTAGCCACTCAAACCGAAGTTCGAACAGCTAGTGACCATCGTTTACGGCGTGGACTACCAGGGTATCTAATCCTGTTCGCTCCCCACGCTTTCGTCCATCAGTGTCAATATATTGTTAGTGATCTTCCTTCGCAATTGGTATTCTATGTAATATCTATGCATTTCACCGCTACACTAAATATTCTAACCACTTCACAATAATTCAAGATAACCAGTATCAAAGGCAATTTTACGG
+
FGGGGGGGGGGGGGCFGGGGGDCEGFFGGGGGGGGGGGGGGGGGGGGGGGGGGFGGGGGGGGGGGGGGGGGGGGGGGGGGGGGGGGDGGGGG@EGGGGGGGGGGGGGGDGGGGGGGAFFGDEFGGGGGGGGGGGGGGGGG@CEE9F9?CGGGGGGFAEFGGGGGGGFGGFF,,ECFGGG5@GGGCFGGGGGGGFFFFFFCFFFFFFFDCG6FD=>?EBBFF66);:5CEFFFFFFF03)7CE?EEF@E35EFE3=FFEFB6>BAAADF20:1<B4<=A>??
@M02352:288:000000000-CKWC8:1:1101:5286:5671 2:N:0:ATGCGCAG+TATCCTCT
CACTGTTGCCAGCGTACTCCCCAGGTGGCTAACTTAATACTTTCGCTTTGGCACTCATCTTCAAGTAGACAAGCACCGAGTTAGCATCGTTTACGGCGTGGACTACCGGGGTATCTAATCCCGTTCGCTACCCACGCTTTCGTCCATCAGCGTCAATAATATCTTAGTAAGCTGCCTTCGCAATTGGTGTTCTATGTAATATCTATGCATTTCACCGCTACACTACATATTCCGCCTACTTCAAATATATTCAAGTCCTACAGTATCAAAGGCAGTTCAA
+
FFEFGGGFGGCF9BFGGGFGGGGGFFFECFCFFGGGGGGGGGGGGGGGGGF,CEECEGGGGGGGGGDCEGFCGGGFFGGGGGGGG<EGGGGGGFGGDEGGECFGGGGEGECGEDCEGCE=EF7BEBFCCEEFF@FFGGE8>=DEECE?GGGGCGG5EFGGFFG;EFABGGGGF?DFGGGF4>EGGFFF*18DFCF77A=CFFFFEFFCCGFF::<F=>9@FA;=CDEG3;7F=44;;(5<)..:252<A2444))*.6@<B8,6>))66>).(43,=<))
@M02352:288:000000000-CKWC8:1:1101:4190:5688 2:N:0:ATGCGCAG+TATCCTCT
CACTGTTGCCAGCGTACTCCCCAGGTGGCTAACTTAATACTTTCGCTTTGGCACTCATCTTCAAGTAGACAAGCACCGAGTTAGCATCGTTTACGGCGTGGACTACCGGGGTATCTAATCCCGTTCGCTACCCACGCTTTCGTCCATCAGCGTCAATAATATCTTCGTAAGCTGCCTTCGCACTTGGTGTTCTATTTAATATCTATGCATTTCACCGCTACCCTAAATATTCCGCCTACTTCAAATATATTCAAGACCTACCGTAACAAAGTCATTTCCAT
+
FFFGEGGDFDEE@FGGGGGGGGGEGEFEDE,CFGFGGFFDGGGFCEGGGAC8FGEFGFDGFGAEFGEFGGGEAE<@E@@BGGE,6,B==FFGFFFGEEG:CFBAF@F7:EC>CFFEFGFFGGGGGAF=6=EGG9++@6CG=C88C+@=,@C6CE>CGGGC,,@;D;*@,,39@@CGGF;3??*;???>8CGDG<A*8==@8@CF/8:CCFFG8BCFCBB0,)6;CF41);FFF60?@0;@).644<)6<ABFF5)931?27(481(-).37)))*.@B<2)
@M02352:288:000000000-CKWC8:1:1101:8919:5692 2:N:0:ATGCGCAG+TATCCTCT
TAATCTTGCGACCGTACTCCCCAGGCGGAATGCTTAATCCGTTAGGTGTGACACCAACAAGCATGCTTGCTGACGTCTGGCATTCATCGTTTACGGTGTGGACTACCAGGGTATCTAATCCTGTTTGCTCCCCACACTTTCGCACCTCAGCGTCAGTATCGAGCCAGTGAGCCGCCTTCGCCACTGTTGTTCCTCCGAATATCTACGAATTTCACATCTACACTCGGAATTCCACTCCCCTCTCTCGCCCTCAAGACCAGGAGTTTATAAGGCAGTTCCAG
+
<FGCFGGGGGDGGG@FGGFGFF8:FCEFG>GGGGGFFEGFFGGCEFGGGEGGFGGGEGGGGGFFCFFGGGGG9F@FEFF,FFFGGC,<EFFGGF7BEFEG>EFE?,,:9B?BDGDEA>FEEAFFGGGFAA,AFFGEGFDFC8EGG7==D,@C8@EEGGGGECGEEGC,,>DCF97C94*@>D5EDC1,1=,+=58>@E=DFGFD<=>***:CDF?++6))/35:CD6)(7)967A2:((424.4??(((-(.,)562172(,(,(6))6)).135:96)))
@M02352:288:000000000-CKWC8:1:1101:20015:5742 2:N:0:ATGCGCAG+TATCCTCT
CAGCCTTGCGACCATACTCCCCAGGCGGAGCACTTAACACTTTCGCTACGTCCGAGAAGATGTGGAAGTCCCCTCGAACTAGTGCTCATCGTTTACAGCTAGGACTACCGGGGTATCTAATCCCGTTCGCTACCCACGCTTTCGTCCATCAGCGTCAATATATTATTAGTAACCTGCCTTCGCAATTGGTATTCCATGTAATCTCTAAGCATTTCACCGCTACACTACATATTCTAGTTACTTCATAATAATTCAAGTTCTAAAGTATCAATGGCAGTTCG
+
GGGGFGGGGGGGGDFGGGGGGGGGGGGGGGDEGGGGGGGGGGGGGGGGGGGGFG7:FEFFGFGGFGGGGGGGFGGGGGGGGCFEAFGGGGGGGGGGGGGGGGFFGGGGGGDGDEGGGGGGGGFGGGGGGGECGGGGEGGGGGGGGGGGGGFGGGEGDEGAE=DFGFFGGGFFFGGDGFFFFGGDDEGFGF?FGCFFE6=CFC6@CFFFDG6FCFFFFA?9>EFFF7=F@6AFAFCFF<A>AA<)64<AADFBB<AF)64).4)).)).).::A?:17,<),
@M02352:288:000000000-CKWC8:1:1101:19225:5777 2:N:0:ATGCGCAG+TATCCTCT
CAATCTTGCGACCGTACTCCCCAGGTGGATTACTTATCACTTTCGCTTAGACACTGACTGTATATCGCCAATATCGAGTAATCATAGTTTACGGCGTGGACTACCAGGGTATCTAATCCTGTTCGCTCCCCACGCTTTCGTCCATCAGTGTCAGTATATTATTAGTAATCTGCCTTCGCAATTGGTATTCTATGTAATATCTATGCATTTCACCGCTACACTACATATTCTAACTACTTCATAATAACTCAAGACAACCAGTATCAAAGGCAATTCTACAA
+
GGGGGGGGGGGGD:BFGGG@FGGEFECCGGGGGGGGGGGGGGGFGDGGGGGGGGGGEGGGGDGGGGDECFGGGGGFGFEGGGGFGGFFGGFFFGGGEFGGGGFFGDFGGGGGGGGGGAFGDGGFC@CFGGGCCCCGGDEGG>CGGGGGG9DEGGGGFCFGFFGFGGGGGGGGFFGGGFGDFGG97EEFGGGGG<EC;CFFFGFG4AFGFGFG7AADC4@E:CB4;FEGEFFFFA>CEEFFFCF?E??EC<<@EAD4;1A7;>E<3<3>4(42::6:FFFA)
@M02352:288:000000000-CKWC8:1:1101:21731:5780 2:N:0:ATGCGCAG+TATCCTCT
CAGTCTTGCGACCGTACTCCCCAGGTGGGATACTTATCACTTTCGATTAGTCACTGAGAATTAACCCAACAACTAGTATCCATCGTTTACGGCGTGGACTACCAGGGTATCTAATCCTGTTCGCTCCCCACGCTTTCGTCCATGAGCGTCAGTATATACGTAGTAGACTGCCTTCGCAATCGGTATTCTAAGTAATATCTATGCATTTCACCGCTACACTACTTATTCTATCTACTTCCGTATAACTCAAGTCAACCAGTATAAAAGGCAGTTCAATAGTT
+
FGGGCFGDEEEEBFB@FFEFG7FGDF88FE8FGGGFF<FGFGGGGGGF:DGDFFFEEGGFFEGFCFEFGGFGGGGFGFFF6,<EGFFDFGCFGGGGDGGGGGCFGGGEFGDGGFGF9;F?>FFGGGGFGGGGEGG@FEGDEGG8EFGGDCEGGGGGGGGGEFGEBDECFCFFFGDGD>D?@F59?5@F@F7DCE1><AFGFGCGCFFGFF8?DEFFEA@3(;)+@FEGFFFFFC7?CC30)(/45<7))())1767(4;9<9))6)61,,12466.8:)..
@M02352:288:000000000-CKWC8:1:1101:10875:5783 2:N:0:ATGCGCAG+TATCCTCT
TAATCTTGCGACCGTACTCCCCAGGCGGAATGCTTAATCCGTTAGGTGTGTCACCGAACAGTATACTGCCCGACGACTGGCATTCATCGTTTACGGTGTGGACTACCAGGGTATCTAATCCTGTTTGCTCCCCACACTTTCGCACCTCAGCGTCAGTTCTGGACCAGGGAGCCGCCTTCGCCACTGGTGTTCCTCCGAATATCTACGAATTTCACCTCTACACTCGGAATTCCACTCACCTCTCTCGAACTCACAACCAGGAGTTTATAAGGCAGTTCCAG
+
FGGGGGGGGGGGGEFFECFGGGGGGGGGGGGGGGGGGFGGGGGGGGGGGGGGGGGGGGGGGG9FGGGGGGGDFGGGGGGGGGGFGGGGGGGGGGGGGGGGGCEFGGGGGGGGCGGGGGGGGGGGGGGGGGGFFGGCEGGGGGGCEEGGGGGGGGECEGCFAFGGGGGGGFEGGGGGDG4/6CEG6CFGCFGFG?FFFF):5@FGFFFD**)+:@CFGF?7<B:*97<DB@@F444<?(,4)(,128,)8?0>A()*-45:?3(332)).-.5708(8))6)
@M02352:288:000000000-CKWC8:1:1101:21728:5799 2:N:0:ATGCGCAG+TATCCTCT
CAGTCTTGCGACCGTACTCCCCAGGTGGGATACTTATCACTTTCGATTAGTCACTGAGAATTAACCCAACAACTAGTATCCATCGTTTACGGCGTGGACTACCAGGGTATCTAATCCTGTTCGCTCCCCACGCTTTCGTCCATGAGCGTCAGTATATACGTAGTAGACTGCCTTCGCAATCGGTATTCTAAGTAATATCTATGCATTTCACCGCTACACTACTTATTCTATCTACTTCCGTATAACTCAAGTCAACCAGTATCAAAGGCAGTTCCATAGTT
+
GGGGGGGGGGGGGGEGG8FGGGGGGGGGGGGGGGGGGGGGGGGGGGGGCGGGGGGGGGGGGFGGGGGGGGGGGGGGGGDGGGGGGGGGGGGFGGGGGGGGGGGGG>GGFGGGGGGGGG9FEGEGGGGGGGGGGGGGFGGGGGGGFGGG8EGGGGC:FGGGGGFGGGGGGCFGGGGGGCDFFGGGCFCGFFFGF<FFFFFGFGFGFFF=:96CD;5;E=(4=F96FFFGFFFCFFFEEF@@EF;4<CEEE;ECCEEF<?))))6:A<4:(:6:AB?AFDFFB
@M02352:288:000000000-CKWC8:1:1101:12912:5838 2:N:0:ATGCGCAG+TATCCTCT
CATTCTTGCGAACGTACTCCCCAGGTGGGTCACTTATCACTTTCGCTTAGCCACTCAAACCGAAGTTCGAACAGCTAGTGACCATCGTTTACGGCGTGGACTACCAGGGTATCTAATCCTGTTCGCTCCCCACGCTTTCGTCCATCAGTGTCAGCATATTATTAGTGATCTGCCTTCGCAATTGGTATTCTATGTAATATCTATGCATTTCACCGCTACACTACATATTCTAACCACTTCATAATAACTCAAGACAACCAGTATCAAAGGCAATTTTACC
+
GGDGGGGGGGGGE@<FFGGGGGGGFDFGGGGGGGGGGGGGGGGGGGDGGGGGGGFGGG9FGGGGGGGGGGGGC@FDF@GGGGGGFFGGEG7FEFGEGDCEGFFFGGGGDFFDFGGGGGGGCEEEGED8EFEDEFGFCFGGGEE>DFFFFCDFG7DFGCGFGFAAF;FFGEGGGGFG>*7599@FDEC,>CC7FFFF*:FFFFFG5AF@FFFGG=@DG>BE@@EFGFFF<A=FAA1381>EEEC3)6?E49@1=;;A??),,4<4--44408((.9)64))
@M02352:288:000000000-CKWC8:1:1101:10528:5839 2:N:0:ATGCGCAG+TATCCTCT
CATTCTTGCGAACGTACTCCCCAGGTGGGTCACTTATCACTTTCGCTTAGCCACTCAGACCGAAGTCCGAACAGCTAGTGACCATCGTTTACGGCGTGGACTACCAGGGTATCTAATCCTGTTCGCTCCCCACGCTTTTGTCCATCAGTGTCAGTACATTATTAGTAATCTGCCTTCGCAATTGGTATTCTATGTAATATCTATGCATTTCACCGCTACACTACATATTCTAACTACTTCATAATGACTCAAGTTACCCAGTATCAAAGGCAATTCTACAA
+
GGGGGGGGGGG7FCDFGGFG@GGGGFF@FCFGGGGGDFGGGGGGGGGGGFGGGGGGGGGGGGGGGGGGDEFGGGGGGDGGGGFGGFCFGGGGEDFECFEEFEFGGFFGEGGGGGGGGGGFFFGGGGGGGGGGGEGG@F,@DCFF9EFFGCFDGGGGGGGG;AGFGGGCE9;EGEFGGFDFAGGGGGCGGGFEGE96EFF7A@A=C4:DCEFFFAF:CDF@@+5=*7<D.1:8CFCE@ECC<5)))))))9;;=))3))))48A<9ABAF1:<3(*67))))
@M02352:288:000000000-CKWC8:1:1101:9711:5859 2:N:0:ATGCGCAG+TATCCTCT
TAATCTTGCGACCGTACTCCCCAGGCGGTCTACTTAACGCGTTAGCTCCGAAAGCCACGGCTCAAGGCCACAACCTCCAAGTAGACATCGTTTACGGCGTGGACTACCAGGGTATCTAATCCTGTTTGCTCCCCACGCTTTCGCATCTGAGTGTCAGTTTCTGTCCAGGGGGCCGCCTTCGCCCCTGGTATTCCTTCAGATCCCTACGCATTTCACCGCTACACCTGAAATTCTACCCCCCTCTACACCACTCTATTTCACCAGTTTCAAATTCAGTTCC
+
GFGGGGGGGGGGGDGFGGGGGGGGGGFGCFGFFFGGGGGGEGGGGGGGGC:FF:EGGGEGGGGFGFGFGAFE=F@EGGGFGG?D,EFGFFFGGFGCEF+C=@BFBEDE,FEGE3>D3C=C@E,,CFF8ECDFGG?FEEE6DCCEC@CF=,E<>:A?A@,;BFCC;F;EFEEGGG3DD5DA5D8*8CF5@++3;)84A?92*0**.9<5C*7D>6)=E)60(72<F4454B=@@6):4(116,(3<B9(.(-(346/.4*)43334>B<):<<)6@)/6<>
@M02352:288:000000000-CKWC8:1:1101:26178:5878 2:N:0:ATGCGCAG+TATCCTCT
CAGTCTTGCGACCGTACTCCCCAGGTGGGATACTTATCACTTTCGCTTAGTCACTGAGAATTAACCCAACAACTAGTATCCATCGTTTACGGCGTGGACTACCAGGGTATCTAATCCTGTTCGCTCCCCACGCTTTCGTCCCTCAGCGTCAGTATATACGTAGTAGCCTGCCTTCGCAATCGGTATTCTAAGTAATAACTATGCATTTCACCGCTACACTACTTATTCTATCTACTTCCATCTAACTCAAGTCAATCAGTATCAAAGGCAGTTCCATCGTT
+
DCGGGEGFGGC:CCFEFFGGGGGGGGEFEGGFGGGFGFDEEGGFFG,BFFA<FGGGGGFCGGGGG9EEGGGGGFGDGGGGGAFG>FF@FF@::BB:CFGGGGFGC?=FC8EE<EE9FCFGGEFCEDEGECEFECGDF6==+ADFGCFGGECE;,C,<,@8BFGG,@,,@>>>CF5?C>94AFEEGFGG,<D+=EAE?+111=8CFFF7:E+**:555/:E(0>6C>6778AA1@).9C<CF)7?7<47<@))).)9)5*)--6AB<)2122.:A=)9<(44
@M02352:288:000000000-CKWC8:1:1101:18643:5880 2:N:0:ATGCGCAG+TATCCTCT
CAATCTTGCGACCGTACTCCCCAGGTGGATTACTTATCACTTTCGCTTAGACACTGACTGTATATCGCCAATATCGAGTAATCATAGTTTACGGCGTGGACTACCAGGGTATCTAATCCTGTTCGCTCCCCACGCTTTCGTGCCTCAGCGTCAGTATCAGTTTAGTAAGCTGCCTTCGCTATCGGTGTTCTGTGTAATATCTAAGCATTTCACCGCTACACTACACATTCCGCCTACTCCAACTGAACTCAAGTTTAGCAGTATCAATGGCAGTTTCGAGG
+
GG9CFGGGGGGGDEEFGGFGEGGGFCFFGGGGGGGGCFFFGGGGGGGGGFFGGGGGGGGGFGFGGGGGGCGFC<FB@FGFGGGGGGGGGGGGGGGGGGGGGGGGDFDFGCGFGGFGG9FGFFGGD@CFGGGGGCCC>DFEGFCDFGGGGGD>CE::E9DD@BAEFFFGGGGGGGGGGGGEECGE>:E*C@==EEFEF6:=8=8CEFFFCG=+=ADBE)7<DFFFGGEGC+:ADE@13@E=)68543ABFA7?2-692)16>9<<>BA9A7813?F>??BBF
@M02352:288:000000000-CKWC8:1:1101:16362:5952 2:N:0:ATGCGCAG+TATCCTCT
CATTCTTGCGAACGTACTCCCCAGGTGGGTCACTTATCACTTTCGCTTAGCCACTCAAACCGAAGTTCGAACAGCTAGTGACCATCGTTTACGGCGTGGACTACCATGGTATCTAATCCTGTTCGCTCCCCACGCTTTCGTCCATCAGTGTCAGTATATTATTAGTGATCTGCCTTCGCAATTGGTATTCTATGTAATATCTATGCATTTCACCGCTACACTACATATTCTAACCACTTCATAATAACTCAAGATAACCAGTATCAAAGGCAATTTTAACGT
+
FFGGGGF9EC>CBCD-CFEFGGF,CFGCEGGGGGG9,CCFFEE9@CGG7BEFFGGFCC<FCFG@7,CF@CCC@DEFFED?FFFCFFED@D,,,4@+F@EE?FF?EF,C<9E<FFAFE=;EDFG9==+EEFED:+>CFDEEGEC6@>,==@DDFFCCFGGGFDCFGGC9EFGA,EE7?GGC>?C@CGG?E@FFGDEF*69=CFC++1++5+4BC*:6?E>EF:ABF>D3CC@FF+=ED37EFFFFC?E47)/4/.))34;6(.75).62)4(.82<*)*)),.
@M02352:288:000000000-CKWC8:1:1101:20355:5983 2:N:0:ATGCGCAG+TATCCTCT
TAATCTTGCGACCGTACTCCCCAGGCGGAATGCTTAATCCGTTAGGTGTGTCACCGAATAGCATGCTACCCGACGACTGGCATTCATCGTTTACGGTGTGGACTACCAGGGTATCTAATCCTGTTCGCTCCCCACGCTTTCGTGCCTCAGCGTCAGTATCAGTTTAGTAAGCTGCCTTCGCTATCGGTGTTCTGTGTAATATCTAAGCATTTCACCGCTACACTACACATTCCGCCTACTCCAACTGAACTCAAGTTTATCAGTATCAATGGCAGTTTCGA
+
EGGFFGGGGGGGGGGGGGGGGGGGFGFGGDGGFGGGGCFECDFGGGGGGGGFGGFGGGGGGGGGGGGGGGGGGGGGGGGGFGGGGGGGGGGGGGGGGGGGGGGGGGGCFGGGGGGFGGGGGGGFGFGDGGCGGGGGGGGFGGFGGGGGGGGGGGGGD9,@CFGFEACEGGGGFGFGDF>?EGDE<75CEGGGGEFFEFFFFGFGC+;DGGFFGFFF:)69BFDCFFFD)97*@??1(2:?FFDFB(34A7A<>:2@ABFF>DFFA)<<<)6:0:52=)6:,
@M02352:288:000000000-CKWC8:1:1101:21028:5993 2:N:0:ATGCGCAG+TATCCTCT
TAATCTTGCGACCGTACTCCCCAGGCGGAATGCTTAATCCGTTAGGTGTGTCACCGAACAGTATACTGCCCGACGACTGGCATTCATCGTTTACGGTGTGGACTACCAGGGTATCTAATCCTGTTTGCTCCCCACACTTTCGTACCTCAGCGTCAGTATCGAGCCAGTGAGCCGCCTTCGCCACTGGTGTTCCTCCAAATATCTACGAATTTCACCTCTACACTTGGAATTCCACTCACCTCTCTCGAACTCTAGACTGATAGTTTTGGAGGCAGTTCCAG
+
GGGGGGGGGGGGGG@FGFCGGGGEGGGGGGG8FGGGGGGGGGGGGGGGGGGGGGGGGGGGGGGGGGGGGGGGGGGGGGGGGGFGGGGGGGGG7FGGGGGGGAFFGGF<FGGGFGGGGFDGGGGGGGGGGGGGEGGGGGGGGGGGGCEGGGGGCEEGGGGFBF7BEGCFGFGGFGGDGCFFD48A4,4C8EEGGE6=FFFGFGFGFFFGGFFGGFF4CFEFF=DFGD:GFFFFF?-5<FB?B?4<>),8:FFFBA6/6468>AFBF9<?(54(4()4FABF)
@M02352:288:000000000-CKWC8:1:1101:10711:6014 2:N:0:ATGCGCAG+TATCCTCT
CATTCTTGCGAACGTACTCCCCAGGTGGGTCACTTATCACTTTCGCTTAGCCACTCAAACCGAAGTTCGAACAGCTAGTGACCATCGTTTACGGCGTGGACTACCAGGGTATCTAATCCTGTTCGCTCCCCACGCTTTCGTCCATCAGTGTCAGTATATTATTAGTGATCTGCCTTCGCAATTGGTATTCTATGTAATATCTATGAATTTCACCGCTACACTACATATTCTAACCACTTCATAATAACTCAAGACCACCAGTACCAAAGGCAATTTTACCG
+
GGGGGGGGGG>GGGFFGGGGGG8FCFEF7FGCGGGGGGGGGGGGGGGG>FGGGGGGGGGGGGGGFGGGGGGGGGGGGGGGGGGFGGDEFGFFEFGGGGGG8<=FEFFGCFGCFGG9@FFDCFAFGEEFGGGCGDGGGC9+>EE=@C<DF9FAFFGGGFGDAFEFCAFACCGGGFFGG>DF5DDG*==<:D;BF4BAAB6++2:C?+1=C=F7C?@4C;;35A=;6CEF3A@A6B?<7@43?EF?C)9=>AFF<<@)/45:34)).63?0((.1.=<B4AA-
@M02352:288:000000000-CKWC8:1:1101:19924:6023 2:N:0:ATGCGCAG+TATCCTCT
TAATCTTGCGACCGTACTCCCCAGGCGGAATGCTTAATCCGTTAGGTGTGTCACCGAACAGTATACTGCCCGACGACTGGCATTCATCGTTTACGGTGTGGACTACCAGGGTATCTAATCCTGTTTGCTCCCCACACTTTCGTACCTCAGCGTCAGTATCGAGCCAGTGAGCCGCCTTCGCCACTGGTGTTCCTCCAAATATCTACGAATTTCACCTCTACACTTGGAATTCCACTCACCTCCCTCGAACTCTAGACTGATAGTTTTGGAGGCAGTTCCCG
+
FFGGGGGGGGGEC:FDGGGFGDG@DD@CFEGFGGGGEDFGGGGGGGGFGGGDFGGGGGGGGGGGGGG<AFGDG7FCCFCCGGFGGAFGCGGGGGGCEFFGG,ABFGGGGDGGFGFFGGGEGGGGGGADFDDGCG@FGGGGGGGGGGGGFGGGEDCGGGFFECDC8AEE?CFGGGGGGCFA:CEE4AFCG5EGGFF@@FAGF7:73AFGGGF@@A?*0=@FEF@FFGBCAFFB@?9)3(5:?((-407(4486AF2*))04.6)-6<ABF?,4(4).*5))-
@M02352:288:000000000-CKWC8:1:1101:25773:6044 2:N:0:ATGCGCAG+TATCCTCT
CAATCTTGCGATCGTACTCCCCAGGTGGGACACTTATCACTTTCGCTTAGTCACTGAGCTAATGCCCAACAACTAGTGTCCATCGTTTACGGCGTGGACTACCAGGGTATCTAATCCTGTTTGCTCCCCACCCTTTCGCACCTCAGCGTCAGTATCAGACCAGGTGGCCGCCTTCGCCACCGGCATTCCTTCCTATATCTACGCATTTCACCGCTACACAGGCAATTCTACCCCCCTCTTCTGTACCCTAGCTTGCCAGTTCCCAATGCAGCTCCCAGGTT
+
@,CFGFGGGG+C6@E;CFECE:F,9CC8F8F<@EFEFGCAEGCFE7BF,CFCGFGGGGDGGGG<,AEECFFG<C<CFFGEGFGFCDC=DF@=:+@F::EFB=F,A?CA<<F?<FFGFGFEFFGGGG,D>>B+B@8FA8E6C>3D,3D>@C+@=:DE,E:>C7,8@C+@F7*4@@F?DD5**;**;*9CGG78?*+758BFFF4):3;DF7@05:;D?A;)(0(026)7?FF+0)(7;6<A425)))),)418).(7(.):6>)).,((,).),,/(),(.)
@M02352:288:000000000-CKWC8:1:1101:9327:6063 2:N:0:ATGCGCAG+TATCCTCT
CACTGTTGCCAGCGTACTCCCCAGGTGGCTAACTTAATCCTTTCGCTTTGGCACTCATCTTCAAGTAGACACGCACCGAGTAAGCATCGTTTCCGGCGTGGACTACCGGGGTATCTAATCCCGTTCGCTACCTACGCTTTCGTCCATCAGCGTCAATATATTTTTATTGATCTGCCTTCGCAACGGGTATTCTTTGAAATATCTAGCCTTTTCACGCCTACACACCATATTCTACCCACTTCACAAAAATTCACACCTAACATTCTAAATGCCACGCCTAT
+
GFGFGFGGGGGGGDFEGGGGGC,8CEC8FGG,6FCA,C,,CF<C@C@D,EC@<C,6,,6@@FA,99CC@,E,8@+CC7@+D,6?EE?C,DG7<5FCECFG:B,,?E8FGGD>FA=;@>,7@,=F,36+@+@83CA@8A@DBC?E:+3=?9,+@>E:@3DEF=,@E,,@3,,,,,?7DD2394***:5/*4,1+*+*1B0211++)++*+3*2::54*)/(/),*2*(*)3+++3)7(,(.)..4<)(((..)6)-)(.).()))-)))-)6-52*()(.()
@M02352:288:000000000-CKWC8:1:1101:8909:6074 2:N:0:ATGCGCAG+TATCCTCT
CAGTCTTGCGACCGTACTCCCCAGGTGGGATACTTATCACTTTCGCTTAGTCACTGAGAATTAACCCAACAACTAGTATCCATCGTTTACGGCGTGGACTACCAGGGTATCTAATCCTGTTCGCTCCCCACGCTTTCGTCCCTCAGCGTCAGTATATACGTAGTAGACTGCCTTCGCAATCGGTATTCTAAGTAATATCTATGCATTTCACCGCTACACTACTTATTCTATCTCCTTCCATATAACTCAAGTCAATCAGTATCAAAGGCAGTTCCATCGTT
+
FEGGGGGGGGGGGGGGGGFGGGFGGGFGGGGGGGGGCEFGGGGGGGGFGGGGGGCGCGGGDF9FGGGCFGG,CFEFC9FFGCFGDCGGCE7CFGGGG@FFGGGGDFEF8FGGAFFGGGGGGGGGEEGGBEGEECFEGGFEEE8D8@DDGGD7FAEGCEGC,@CE;@CGFDFFFGD*@C5:AF*=4F@FCC@FG<AE?FFFFF6>CFFFFFF**:=):*,)(;4@FFCC386;++/))736?<C<7CE<<(3795)94)76<<B2<490(((3:A?5=>08:
@M02352:288:000000000-CKWC8:1:1101:26648:6117 2:N:0:ATGCGCAG+TATCCTCT
CATTCTTGCGAACGTACTCCCCAGGTGGGTCACTTATTACTTTAGCTTAGCCACCCAAACCCAATACCGACCAGCTACTGACCATCGTTTACGGCGTGGACTACCAGGGTGGCTAACCCTGTTCGCTCCCCACCCTCTCTTCCATCCGTCTCATTCTCTTGTTATTGATCTGCCCTCCTTCTCCGTTGTCTATCTACTAAATATCCACTCATTCGCCACACAACATATTCTAACCACTTACCAATCATTCACGCTAACCAGTATCAAAGACATTCATACAA
+
GG@6,CFGG:7@C7FGGFGGEEGGGGCF++6CEFGGF,6C,CA,CFF9,C<FGGF:F,9CC,6C,,5C:,+@=F,,:,,,<:4EF<,4A::,,++4@C+84,,9F,<++4++,AC,,,4,,355@+@,+863>+>++6D,;,@,,@,3@,3@>,@,,,8@,,@>>,,3>C,,@,**;**+34D,*1,*;9D:8*4/*1++)2B@*+=*+,/+++/5/)((()(2*>@C37+++;3<?14))/))/,)6)-6)(((73(7?1)))-).))(,3)-/.*).2.
@M02352:288:000000000-CKWC8:1:1101:11865:6126 2:N:0:ATGCGCAG+TATCCTCT
CACTGTTGCCAGCGTACTCCCCAGGTGGCTAACTTAATACTTTCGCTTTGGCACTCATCTTCAAGTAGACAAGCACCGAGTTAGCATCGTTTACGGCGTGGACTACCGGGGTATCTAATCCCGTTCGCTACCCACGCTTTCGTCCATCAGCGTCAATAATATCTTAGTAAGCTGCCTTCGCAATTGGTGTTCTATGTAATATCTATGCATTTCACCGCTACACTACATATTCCGCCTACTTCACATATATTCAAGACCTACAGTATCAAAGGCAGTTCCAT
+
GFGGFGGEFFFGGEGGGDGGGEGEGGFGGGGGGGGGGFGGGGGGGGGGGGGGGG@FECDFGGGFGG9FFGCGFGGGGG@FDFCFGGGGGGGGGGGGEGFCG7FFGGGGGEGGGGGGGFGGGGGGGGGGGGGGGGGEEGGGGEGGGGGGGGGGGGGDEABCDGGGGGFGGG9@F6CFFGG>ED>EG6?EFGGGGEFFECCGFGFGFFFGGGFGGCCF=B@;;F@FFGEGFFFFA60;DFD<EEE)<?-6>DAAB<<???FFFF0<)):A<44:61>7FDFA)
@M02352:288:000000000-CKWC8:1:1101:25777:6185 2:N:0:ATGCGCAG+TATCCTCT
TAATCTTGCGACCGTACTCCCCAGGCGGAATGCTTAATCCGTTAGGTGTGTCACCGAACAGTATACTGCCCGACGACTGGCATTCATCGTTTACGGTGTGGACTACCAGGGTCTCTAATCCTGTTTGCTCCCCACACTTTCGTACCTCAGCGTCAGTATCGAGCCAGTGAGCCGCCTTCCCCACTGGTGTTCCTCCCAATATCCACGATTTTCACCTCTACACTTGGAATTCCACTCACCTCTCTCGAACTCAAGACCAGGAATTTATGCGGCAGTTCCGG
+
EAFFFCG9FE+F:CGGEGGGGGG:8DC+6+CFGGGCG@E<@CF@@AAFGCGFGGF:C+CFFFFG9FE<F8FEGGCE:FCAFE?EFGFF<F?D<E?CB<FE:FFFFCEF<==A,3AECCDGFA<7AF8F;=DD7,>6CDEDFEF6D8,;CEFGG5@E333D7C7B8E7D93B,D*C<5/*)2*,48A8<CCE7;?F;0;);6;6+1A3C*=A+2+9;053))+(@C>8F)=)7@6<)447?2<72>2-)(3(--,)12(042,(.59)5A)-(((0(*.63(
@M02352:288:000000000-CKWC8:1:1101:15783:6193 2:N:0:ATGCGCAG+TATCCTCT
TAATCTTGCGACCGTACTCCCCAGGCGGTCTACTTAACGCGTTAGCTCCGAAAGCCACGGCTCAAGGCCACAACCTCCAAGTAGACATCGTTTACGGCGTGGACTACCAGGGTATCTAATCCTGTTTGCTCCCCACGCTTTCGCATCTGAGTGTCAGTGTCTGTCCAGGGGGCCGCCTTCGCCACTGGTATTCCTTCAGATCTCTACGCATTTCACCGCTACACCTGAAATTCTACCCCCCTCTCCATCCCTCTAGTTCACCAGTTTCAACTGCAGTTCC
+
EEAEFFFAFE7F7:@DGGGGGGF7CD::@FGFGGGDFFGGCFE:@F<EFDE7F@FGGGGCGGG=<CFGGGGGGGG@FG<F=C?<EEEFG:FFFGGC:F+>CF7<,AFCDD:7FFF,C@<FDGECFC>FCFGFFGG:CG6C8FC583@+=E,=>=D,9D;EC,5DEFC8E@EEGC)9<DD=)CE5>FGC<9?7;?FFF99**9*:)*8*7:)9*8)9970(4;7FGC8*.=B7=?5<<::>FFBB(.))4(3::(.*6-9<A2)(..)-:))).,*(94<4
@M02352:288:000000000-CKWC8:1:1101:23885:6204 2:N:0:ATGCGCAG+TATCCTCT
CAGTCTTGCGACCGTACTCCCCAGGTGGGATACTTATCACTTTCGCTTAGTCACTGAGGTCAACCCCAACAACTAGTATCCATCGTTTACGGCGTGGACTACCAGGGTATCTAATCCTGTTCGCTCCCCACGCTTTCGTCCATGAGCGTCAGTATCTACGTAGTAGACTGCCTTCGCAATCGTTATTCTAAGTAATCTCTATGCATTTCACCGCTACACTACTTATTCTATCTACTTCCGTATACCTCAATTCCACCATTATCAAAGGCAGTTCCATATTT
+
E<,CCFGCFGEGECFDFFEFFEECFGFG7,E<EFFEFF9FFGGGGGGGFFEFGGGGFDDF,,CEFGGGF>D<EF8CFFGGGGGG:FCG@G7=F+==@FFCDFG==?7F,BFFA5FGCG,AEFFGCGGF>@EGEGGGGGFGG8EF,3E=CGG+>@E,@3F@FF7CBF=;;3@FFGFFGC*:A447*=CFF:;7C*=/>CFF6:+??FF8CE>DC>95EF@FEFF6+:<FEF6@C+9?)9;2;(6;)./4(5)))-)973*):-4)6)4342(.6:86/54-:
@M02352:288:000000000-CKWC8:1:1101:6099:6205 2:N:0:ATGCGCAG+TATCCTCT
TAATCTTGCGACCGTACTCCCCAGGCGGTCTACTTAACGCGTTAGCTCCGAAAGCCACGGCTCAAGGCCACAACCTCCTAGTAGACATCGTTTACGGCGTGGACTACCAGGGTATCTAATCCTGTTTGCTCCCCCCGCCTTCGCATCTGAGCGTCAGTGTCTGTCCAGGGGGCCGCCTTCGCCACTGGTATTCCTTCAGATCTCTACGCATTTCACCGCTACACCTGAAATTCTACCCCCCTCTACAACACTCTAGTTCACCAGTTCCAAATGCAGTTCC
+
,B,<<FGFC@6B@@CDFGGGGGGGG?FDE+BCEFG9F<FGEGGEGGG<FF+B>><,CF=:F=CC<FGFGFG8EFGD@F,CBF9F9CCFB+4?FGFEGG7=:C@<AE<FB,+>,3@EF,3FF,C<CFFD==EDFG+33:*@C@*CC:*=<9<,4=***;@F;,;2=F@EFC*:EE33<C3;)C=7CCF6C+0:C9@AA*1*/29CA?6*)1.909-=:)411>BF42(2)**/96.<A<09>6?<2A4),(,-44:8.)=>2<31).).)6<-)5*.04<-
@M02352:288:000000000-CKWC8:1:1101:18151:6264 2:N:0:ATGCGCAG+TATCCTCT
TAACCTTGCGGCCGTACTCCCCAGGCGGTCTACTTAATGCGTTAGCTTTGAAAAACAGAACCGAGGTTCCGAGCTTCTAGTAGACATCGTTTACGGCGTGGACTACCGGGGTATCTAATCCCGTTTGCTCCCCACGCTTTCGTACATGAGCGCCAGTGTTGACCCAGGTGGCTGCCTTCGCCATCGTTATCACTTCAGATCTCTACGCATTTCCTCGCTACACCTGAAATTCTACCACCCTCTAGCACCCTCTAGTTTGCCAGTTCGAATTGCAGTTCCC
+
AE,;F9,,F@7CF7@FCFDF87FEF@F+7+6,CEF,E<F9@FFGGGFGCE9,,6,CCFEDCBE7F+FGF448+C+E?<@F@F?@<FFFGFGGGF:+6>F7CCFGDBA7C+CGGGGGCCFG,@FGFDGF;@3>+D<<:>:FGGGG5BF+A>,1**4*D,@F892BCF7*?,1:C*?C6CFFE3**95*38=++;6@;<F+;;+;CCF3D<E3>>*)/*86:9@0@GD?C26@FF*)44.1(4:7A)).-,(,4:2A4<2*-)),8)-(4<)42924.=>BF
@M02352:288:000000000-CKWC8:1:1101:13882:6273 2:N:0:ATGCGCAG+TATCCTCT
CACTGTTGCCAGCGTACTCCCCAGGTGGCTAACTTAATACTTTCGCTTTGGCACTCATCTTCAAGTAGACAAGCACCGAGTTAGCATCGTTTACGGCGTGGACTACCGGGGTATCTAATCCTGTTCGCTCCCCACGCTTTCGTGCCTCAGCGTCAGTATCAGTTTAGTAAGCTGCCTTCGCTATCGGTGTTCTGTGTAATATCTAAGCATTTCACCGCTACACTACACATTCCGCCTACTCCAACTGAACTCAAGTTTATCAGTATCAATGGCAGTTTCGA
+
GFFGGGGGGGGCFFGGGFGGFFGGGGGGGGFGGGGGGGFGGGGGGGGGGGGGGGGGGFGGGGGGGGGFAFGF8FGGGGGGGGGGGGGGGGGGGGGGGCGGGGGGGGGCCGGGGGFFGG9FGGGGGFGGGGGFDFGGEGGGGGGDEGGGGGGGGGG8EFCGFGGGGGFFGGGGFCF*3DFFFG8EFDEG5EEGGEFFFFFDFFAFFF>FGG6CCFE8/>@99F@FGGFGEFFFFFFFFF@2:::?BF(5AFFF2><*:<FA4)6>ABFABFB?7(8?F>F0-
@M02352:288:000000000-CKWC8:1:1101:20341:6310 2:N:0:ATGCGCAG+TATCCTCT
TAACCTTGCGGCCGTACTCCCCAGGCGGTCTACTTATCGCGTTAGCTTCGCCACTAAAAGATCAAGTCTTCCAACGGCTAGTAGACATCGTTTACGGCGTGGACTACCAGGGTATCTAATCCTGTTTGCTCCCCACGCTTTCGCACCTCAGTGTCAATATCAGTCCCGGTAGTCGCCTTCGCCACTGGTGTTCCTTCCTATATCTACGCATTTCACCTCTACACCCGGAATTCCCCTCACCTCTCTCGAACTCCAGCCCAGGACTTTATAAGGCAGTTCCA
+
CGGGGCGGGGGCGGFGGFGGGGFEFFGDFGFEFGGGGCFGGGGEFFGGGEFGGGF@GGGGGGGGGFGGGGGGCFGGGGGGGGF9FAEGG7FGG@F7F@FFGGGGCDFGGGCFFGGFFFFAFGGFFGGGGFDGFGDFEEEEGFCE+>:97EFEFGG,ACFE,,,6DD,>CFDGGG45DGGFFG=5:C?EGFGGG6+94AF7@+3+)+88778C+A6=C*(,5B>F456/7@FFF?)((-(4:7?2:3<:0,81))./(().(36(482)).65)(8(0-6:)
@M02352:288:000000000-CKWC8:1:1101:22807:6336 2:N:0:ATGCGCAG+TATCCTCT
CATTCTTGCGAACGTACTCCCCAGGTGGGTCACTTATCACTTTCGCTTAGCCACTCAAACCGAAGTTCGAACAGCTAGTGACCATCGTTTACGGCGTGGACTACCAGGGTATCTAATCCTGTTCGCTCCCCACGCTTTCGTGCCTCAGCGTCAGTATATACGTAGTAGACTGCCTTCGCAATCGGTATTCTATGTAATATCTATGCATTTCACCGCTACACTACATATTCTAACTACTTCATAATAACTCAAGACAACCAGTATCAAAGGCAATTCTACAG
+
GGGGGGGGFGCFFGGGGFFGGGGGGGGFDGGGGGGGGGGGGGGGGGGGEGGGGGGGGGGGGGGGGGGGGGGGGGFCFFGGGGGGGGGGGGGGGDG7FGGGGDGGGGGGDEGGGGGGGGFGGGFGGGGGGGBFGEGGGGGGGGG?=B:DDEG>CCFFGGGGGGGGGGGGGFGGGGGGGGCBBGGGGG5CCECGGFFEFFFGFGFGEFFGGGFG+9;A=537@FFF4@?GFFFAFFEEFECFFF)<5C3?ADB0<<BFFF>(4<AF>>F):((((.949<AA,
@M02352:288:000000000-CKWC8:1:1101:23988:6369 2:N:0:ATGCGCAG+TATCCTCT
CAATCTTGCGACCGTACTCCCCAGGTGGATTACTTATCACTTTCGCTTAGACACTGACTGTATATCGCCAATATCGAGTAATCATAGTTTACGGCGTGGACTACCAGGGTATCTAATCCTGTTCGCTCCCCACGCTTTCGTGCCTCAGCGTCAGTATCAGTTTAGTAAGCTGCCTTCGCTATCGGTGTTCTGTGTAATATCTAAGCATTTCACCGCTACACTACACATTCCGCCTACTCCAACTGAACTCAAGTTTCTCAGTATCAATGGCAGTTTCTAGG
+
G@EFGGGGGFCFCFFDFFGGGGGDCEEFGGGGGGGFFGCEFGGGGGGG7F9FGGGGFGGGGGGCFGGGGGCFFGG:FFC4EFGFGFDGGGEFEF@FGGDEGGGGGGABEGGGGGG9FGGGGGFGFGFEEFE8F@EGGGGCD=EGFGD?DEGG:CCA7D3DDFGAFFFB;EFDFGGGG5>?5??EGC*;CGGFGEFC?F+:ADA8<AFGGGF7CF?>8=>8@F140>3CEFF6B5;153;E;553/7)462)(4<>B)6@>5A<AF2<9)(.3(,94F))))
@M02352:288:000000000-CKWC8:1:1101:19663:6370 2:N:0:ATGCGCAG+TATCCTCT
CAGTCTTGCGACCGTACTCCCCAGGTGGGATACTTATCACTTTCGCTTAGTCACTGAGAATTAACCCAACAACTAGTATCCATCGTTTACGGCGTGGACTACCAGGGTATCTAATCCTGTTCGCTCCCCACGCTTTCGTCCCTCAGCGTCAGTATATACGTAGTAGACTGCCTTCGCAATCGGTATTCTAAGTAATATCTATGCATTTCACCGCTACACTACTTATTCTATCTACTTCCATATAACTCAATTCAATCAGTATCAAAGGCAGTTCCATCGTT
+
GGGFGGGGGGGGFEFGGDFGGGGGGFGGGGGGGGGGGGGGGGGGGGGGGGGGGGGGGGGGGGGGGFGGGGDGFGGDFGGGGGGGGGGGGGGGGGGGGGGGGGGGGDGGGFGGGGGGGG9FGGGECFGGGGGGDGEGGGG6EEGGGGGDEGGEFDFGGFEEEF7EGGGGGFGGGGGG>CC>FG*A*;CGGGGGF?CE?AFGFGFGFFFFC9BFGE@FGA@EFFCF;@?FE6A==@CEEF8>EC?37CEEFE)5644=<8*-)4).69>00:(:<A4<?9134
@M02352:288:000000000-CKWC8:1:1101:3804:6374 2:N:0:ATGCGCAG+TATCCTCT
TAATCTTGCGACCGTACTCCCCAGGCGGAATGCTTAATCCGTTAGGTGTGTCACCGAATAGCATGCTACCCGACGACTGGCATTCATCGTTTACGGTGTGGACTACCAGGGTATCTAATCCTGTTTGCTCCCCACACTTTCGTACCTCAGCGTCAGTATCGAGCCAGTGAGCCGCCTTCGCCACTGGTGTTCCTCCAAATATCTACGAATTTCACCTCTACACTTGGAATTCCACTCACCTCTCTCGAACTCAAGACCAGGAGTTTAGGAGGCAGTTCCGG
+
GDFDFGGGG7BGEFGGEFEEGGGGG?CEGCGFGFGFGGG9FGGGGGGGGGGGGGGDFGGGGGFGGGGFGGGGGGEGGGGGGFFGCEGGGGGGGGDGAFGDGGGGGGG?DCEEDEGGGGGGGGGGGGGGGGGGGG>@CFFGGGGGGGGGGGFDGGGCGGCFCGFGEGGGGGGGGGDGGDF?48;:CEC7@FGFDCA@@)8CFG@+7AF3>FACFAEF68)/9CDF?+)299?@?*-.,271487<??<?B28<2()/3,7:<?(4:26A:4::0<:<?<>((
@M02352:288:000000000-CKWC8:1:1101:11998:6374 2:N:0:GTGCGCAG+TATCCTCT
CATTCTTGCGACCGTACTCCCCAGGCGGGATACTTATTCCTTTCGCTTTGCCGCCAAATCCGAAACCCACTCACCTATTACACATCGTTTACGCCGTGTACTACCAGGGTGTCTATTCCTCTTCTTTCCCCCCACGTTTGCGCATCACAGTCTAAGCATCGTTAGTGTTCTGCCTTCTCAATCGTTGTTTTCTTTCATATCTATACGTTTTACCGCTACACACCCTGATTTACACTCCTCACAATGATTCACTACCCTCCATATCAACGACGATTTTACGG
+
,B,<CFGFFGD:FGGGGGGGGGGGG,CF+CF6EFGG<,,<,CF9F@F=DG<F+@++8,C,4+?B++BF:F,,B,9B4,,5,,,,59++,:+,+++@8F4,,5,,,,,+8,3@,C3,,,C@,EF,7,@,,CB+C+@**5,*,*3**>,*,2,,,,,5,>F,6=8*1@;,,,,2??0=0*;1+1<**=*=/*<++);)/+8:+3+;)3)*0=)+;*,5=)(.3*())*(*.*9*//4-2(-4)3).2.6))6)))657(4),(--6)-)(-(-((,04*).4(
@M02352:288:000000000-CKWC8:1:1101:9487:6434 2:N:0:ATGCGCAG+TATCCTCT
CATTCTTGCGAACGTACTCCCCAGGTGGGTCACTTATCACTTTCGCTTAGCCACTCAGACCGAAGTCCGAACAGCTAGTGACCATCGTTTACGGCGTGGACTACCAGGGTATCTAATCCTGTTCGCTCCCCACGCTTTCGTCCATCAGTGTCAGTATATTATTAGTAATCTGCCTTCGCAATTGGTATTCTATGTAATATCTATGCATTTCACCGCTACACTACATATTCTAACTACTTCATAATAACTCAAGCAAACCAGTCTCAAAGGCAATTCTACAT
+
GCGDGGGGGG7FCCGGGGGGGGFGGGGFCGGGGGGCGEGGGGGGGGGGGGGGGGEGGG9FGGDGGGGGEGGGGGGGGGGGGGGGGGDGGGDFG7FFE>F+<EGFGGFGGGGGGGG9EFGG9FFGFGGGGGGFG+CFGGG6DE6?FGGDGGGGG9FFGDGF9FGGFGFEG;FC99FFGCD4@DG?9C?FF@F@FEFE*BBDFFFGEFFGFFFC+9@BGF@EFF1AFGEFFAFF7BCE3;?)7<E)<?E37>@1))().3F08)).)-:)4(((.5?AFFA9)
@M02352:288:000000000-CKWC8:1:1101:8486:6474 2:N:0:ATGCGCAG+TATCCTCT
TAATCTTGCGACCGTACTCCCCAGGCGGAATGCTTAATCCGTTAGGTGTGACACCGAAGGGCAAGCCCCCCGACGTCTGGCATTCATCGTTTACGGTGTGGACTACCAGGGTATCTAATCCTGTTTGCTCCCCACACTTTCGCACCTCAGCGTCAGTATCGAGCCAGTGAGCCGCCTTCGCCACTGGTGTTCCTCCGAATATCTACGAATTTCACCTCTACACTCGGAATTCCCCTCACCTCTCTCGAACTCTTGCCTTATAGTTTTGTAGGCAGTTCCAG
+
FFGGGGGGGG7FEECFGFFGGGGGGGGGFEFGGGGGGGGEEGGGGFFFG@FGGFFFG77@CFCFFGGGCFEGDEGGGGGG8EFEGAFFGGGG7EGEEFFG7DEFGFGFF+>D=FFGCDFFGGFGGGGFGFGGG@CFGGEGGCEC>B@FFFGCEGGGG;C@:@FECFGFC,96B7DCGGG:3DEEDF=E9EGGGFFFFAD3FC=F>F@GGGFGF4)9<FD))988C*,>6>FF?6(.:(212:714414??F<)).*.<=<<)).6<<?(6234458B4)6.
@M02352:288:000000000-CKWC8:1:1101:13433:6476 2:N:0:ATGCGCAG+TATCCTCT
CATTCTTGCGAACGTACTCCCCAGGTGGGTTACTTATCACTTTCGCTTAGCCACTCAGACCGAAGTCCGAACAGCTAGTAACCATCGTTTACGGCGTGGACTACCAGGGTATCTAATCCTGTTCGCTACCCACGCTTTCGTCCCTTAGCGTCAATCAATTGTTAGTGATCTTCCTTCGCAATCGGTATTCTGTGTAATATCTATGCATTTCACCGCTACACTACACATTCTAACCACTTCACAATGATTCAAGACTTGCAGTATCAATGGCACTTTTCCGG
+
<EEFEEFGGGEEGCFGGGGGGEG@DFE@CFGGFDEFFGGFGGGGGGCFEFGGGCE<EGCGGGDEGGCG@EEGCEEGF<FGGGG?FGCBGGGFE7FCB=CFGDGGGGCGEFGFC@F;@>FFGFGGCGGGGGGGG:BC+DGGGC8>FGGGGGGGC7AEF9FGGGGGFGGGGEF,>7DFGFD>BCF*?C,A;CFGG5CF?F+2=:FFE44C>E@++9?:?)6<D6;A*7@C)6A6AF0)/;<7<)-54)-:><AFB)4BA2@<<46.<)<4:((8)8F<F9<B2
@M02352:288:000000000-CKWC8:1:1101:14090:6480 2:N:0:ATGCGCAG+TATCCTCT
TAATCTTGCGACCGTACTCCCCAGGCGGAATGCTTAATCCGTTAGGTGTGACACCAACAAGCATGCTTGCTGACGTCTGGCATTCATCGTTTACGGTGTGGACTACCAGGGTATCTAATCCTGTTTGCTCCCCACACTTTCGCACCTCAGCGTCAGTATCGAGCCAGTGAGCCGCCTTCGCCACTGGTGTTCCTCCGAATATCTACGAATTTCACCTCTACACTCGGAATTCCACTCCCCTTTCTCAAACTCAAACCCAGGAGTTTACAATGCATTTCCGG
+
FGGGGGGGGGGEGGFGFEEGGGGGGCEEGGGGGGGGGGGGGGGGGGGGG7FFGGGG?EGGFGGGCCGF9CFFGGDFECFEFFGFEFFGGGGGGGGGGGGGEFEGGGGGGDGFCFAEFFFGGCFFGGGGDFFGGGGGGGGCECGGGGFFGFFDGGGDGFFG7<EEEFFGF9FGGGGGCDGFBCEE486>,=;DC5CB=A)/.@FF3+85D=FCCAEB+..)1:;6CF;C(766@FFA:(4?(().6:)-5?D?F()*(-)(,(4386244))5(6*-9>)(-
@M02352:288:000000000-CKWC8:1:1101:24349:6498 2:N:0:ATGCGCAG+TATCCTCT
TAATCTTGCGACCGTACTCCTCAGGTGGATAACTTAACGCGTTAGCTACAGCACTGCACCAAAGTGCAACACTTAGTTATCATCGTTTAGGGCGTGGACTACAAGGGTATCTAATCCTTTTCGCTCCCCACGCTTTCGTTCCTCAGCGTCAATATAGTTCCAGTAAGCTGCCTTCGCTTTTGGTGTTCCTCTAAGTATCTACGGATTGCACCCCTACACTTAGAATTCAGCTTACCTCTCCCTAATTCTAGTTTAACAGTTTTGAACACAAACCCGAAGTT
+
FEGFCFGFFGCG@+CFDFGGFFE<EFFDFGGFFGGGEGGGGGGGGGFGG,CFEFFFFGGGFFEEGA9<FGFEGFEEGGG9FFGGEGGGGGEEFGGGCEGGGGGGGFEGGGDGGGGFFGGGGGGCCFG7>FE@F7FDGGGFGGFGFFFGEG8+@ECFFEGGFEGF9==9C<DGCFCCDG>59D5CFCEFFCF8DE6299AFFG572?6<*=6*:AB?56;<EFCF7:CF);8AFFF193=DFF@F1>CFFEF9/17F24?6:922(<)-(.82((),73((.
@M02352:288:000000000-CKWC8:1:1101:9446:6576 2:N:0:ATGCGCAG+TATCCTCT
TATTCTTGCGACCGTACTCCCCAGGCGGAATGCTTAATCCGTTAGGTGTGTCACCGAACAGTATACTGCCCGACGACTGGCATTCATCGTTTACGGTGTGGACTACCGGGGTATCTAATCCTTTTTGCTCCCCACACTTTCGTACCTCAGCGTCATTATCGAGCGAGTGACCCCTCTTCGCCACTGGTGTTCCTCCATATATCTTCGAATCTCCCCTCTACACTTGGTATTCCACTCATCTCTCGCACACTCTATACTGATATTTTTGGAGGCAGTTCCAG
+
AF,CEFGGGGGFGGGFGGGGGGGCE8FEG:F<FFGGDG@FFGGCFDGGGGFGGGGG7>=FFE,CCFB9F<F7CE=+>=:,BE,,59C@?DFG+?+8BF++4,AA,<E+@+:>+D,D,,=33E@D=D=EEEF+B,5@>CA9,@@,+@347E?CB*:,@,22**61*>*1;,224**208C))1*2>7*>8=CCFE=(5+;D@FF7.A)5*=)+3*.8@),5<6:*0*.*)999@*6<?()694))(-((-:?<4).952*---.).6<((,12(-)8BA))-
@M02352:288:000000000-CKWC8:1:1101:8152:6604 2:N:0:ATGCGCAG+TATCCTCT
CATTCTTGCGAACGTACTCCCCAGGTGGGTTACTTATCACTTTCGCTTAGCCACTCAAACCGAAGTCCGAACAGCTAGTAACCATCGTTTACGGCGTGGACTACCAGGGTATCTAATCCTGTTCGCTCCCCACGCTTTCGTCCATCAGTGTCAATATATTGTTAGTGATCTGCCTTCGCAATTGGTATTCTATGTAATATCTATGCATTTCACCGCTACACTACATATTCTAACCACTTCACAATAATTCAAGATAACCAGTATCAAAGGCAATTCTACAG
+
FFGGGGGGGG@FGGFGGDGFFGGGGEFGGGGGGGGGFF9FFGGGGGGGDGGFGGGGGGFFGDCF:BEGGGGEGGFGGGFCGFGFGFDFGFGF7=FEGGGGGGGGGGGGGGGGGGGCGA,CFGGF+@:B=>BFGC:FCFG>EEEGGGGGGDEF,=EECEGGGGGGAB;AF;E9>CF87C7:@DGC>CEEFFGFCEFFEF>4+=BG4+=CG=+=C1:?E>9@FFEF;D?GEFF:8;=EFE3<?3CEA>3?<<<))-5@DF?D?BFB>FFF),(4(56A?4<9,
@M02352:288:000000000-CKWC8:1:1101:18401:6650 2:N:0:ATGCGCAG+TATCCTCT
CAGTCTTGCGACCGTACTCCCCAGGTGGGATACTTATCACTTTCGCTTAGTCACTGAGTCGAAACCCAACAACTAGTATCCATCGTTTACGGCGTGGACTACCAGGGTATCTAATCCTGTTCGCTCCCCACGCTTTCGTCCATTAGCGTCAGTATATACGTAGTAGACTGCCTTCGCAATCGGTATTCTAAGTAATATCTATGCATTTCACCGCTACACTACTTATTCTATCTACTTCCGTATCACTCAAGTCAACCAATATCAAAGGCCGTTCCATCGTT
+
FFGGGFGFGGDGGGGGFDGFGGGGGGFG7CFCFFGGGGGGGGGGGGGGGGFGGGFCGGGGGGGCEFDE7FFGG6C,CFFGFE9EFFGD,?,C@:FFDEFGEFC=F7@FFGGFFGGF9EGAE@6@FAFGE>EFGGFFFGGGE8=,3=D6CEECE7=A:9FEFG,@E=F9E3DFFC>5C>*5AD>;CEGGFGF+=<17486=8C+C?FFGGGAC*)6:EA@C;A<:@FE+5++1;A4<?4<(6@F(7)..(.).4-)9?:))))6)49-1(((-474)943??
@M02352:288:000000000-CKWC8:1:1101:25576:6654 2:N:0:ATGCGCAG+TATCCTCT
TAATCTTGCGACCGTACTCCCCAGGCGGAATGCTTAATCCGTTAGGTGTGTCACCAACAAGCATGCTTGCTGACGACTGGCATTCATCGTTTACGGTGTGGACTACCAGGGTATCTAATCCTGTTTGCTCCCCACACTTTCGTACCTCAGCGTCAGTATCGAGCCAGTGAGCCGCCTTCGCCACTGGTGTTCCTCCAAATATCTACGAATTTCACCTCTACACTTGGACTTCCACTCACCTCTCTCGCACTCAACACTAGCAGTATTAGAGGCCGGTCCAG
+
<DAFEDFGFC+8@FFF6FGGGEF@FFGEEGFGGGGGFFGEFGGCGGGCFEEFFGECDGGGG@F,,5EDEGGFA=:FBB>F@F,EFFDF,BFGGACCFGG==<=EFGFG8CGGAFF;ECFDEG<F9?=FGGGGG=EGEG=EFDEDF+@DGGCCC>C>FFG;++>CCCGGG,,D@EDD>4DF>;*:2=C<,;CCFECBB??D=8BDCF3C*=.CF66AC4.)9@;622)*6A=+;+>CD@@<?BFF?4<(--(((4(9<A?>(.4:442<AB27(2)(0,4>4
@M02352:288:000000000-CKWC8:1:1101:17972:6656 2:N:0:ATGCGCAG+TATCCTCT
TAATCTTGCGACCGTACTCCCCAGGCGGAATGCTTAATCCGTTAGGTGTGACACCAACAAGCATGCTTGCTGACGTCTGGCATTCATCGTTTACGGTGTGGACTACCAGGGTATCTAATCCTGTTTGCTCCCCACACTTTCGCACCTTAGCGTCAGTATCGAGCCAGTGAGCCGCCTTCGCCACTGGTGTTCCTCCGAATATCTACGAATTTCACCTCTACACTCGGAATTCCACTCACCTCTCTCGAACTCAATACCAGGAGTTTATAAGGCAGTTCCAG
+
DFGDGGGGGGDGGGFGGGFGGGGEGGGEGGGGGGGGGGGGGGGGGGGFGG9FGGGGGGGGGGGGGGGGFGGGGGGEGFGGGCCEFGGGGGGGCFEFF<FFGGGGGGGGFGGFFGGGCGGGGGGCGGGGGGGFGGGGGGEG9EGGGGGGGGGGGGGGFGGGEGGGGFFGGG,6E**@DGGFDGGGGGFF,=CF8*=(085<AD@C5AFGGGFGGFCFCFEF<CD8DG()-76@6*6)4371<:)327??(2348?)*4:=:0:(41:AA24<27(7:99)44
@M02352:288:000000000-CKWC8:1:1101:26069:6658 2:N:0:ATGCGCAG+TATCCTCT
CATTCTTGCGAACGTACTCCCAAGGTGGGTCACTTATCACTTTCGCTTAGCCACTCAAACCGAAATTCGAACAGCTAGTGACCATCGTTTACGGCGTGGACTACCAGGGTATCTAATCCTGTTCGCTCCCCACGCTTTCGTCCATCAGTGTCAGTATATTATTAGTAATCTGCCTTCGCAATTGGTATTCTATGTAATATCTATGCATTTCACCGCTACACTACATATTCTAACTACTTCATAATAACTCAAGATAACCAGTATCAAAGGCAATTCTACAG
+
CBEE9FGG9F6@@EFDFGGG@,E<<ECFGEE,CFGFFAAFGFFGGGGFECFCC,EFDFGFCGG7:F@FDFF<FFGFGFG9FFCGGGG?=FFGD=7CFD@+9<?ED8E+CF,EFFGGGC@DFFFFGGGGCEE:C:CC8DEEDA+8FFG6FFFGFFG:FCFFGGGGGGGGFC,@FGFGGF5**5@@FGGGGGFG@CCE4AFFFF9C<+3+:CF7=?(:CD==BFEF>C?C37@A=+666C3))6?)939;CE81=3):7=)4=A>44::):((.3(/64<45)
@M02352:288:000000000-CKWC8:1:1101:18834:6699 2:N:0:ATGCGCAG+TATTCTCT
CAATCTTGCGACCGTACTCCCCAGGCGGTCTACTTAATGCGTTAGCTCCGACAGCCACGGCTCAAGGCCTCACCCCCCTAGTCGACCTCGTTTACGGCGTGGACCACCCGGGTATCTAATTCCGTTTGCTCCCCCCGCCTTCGCATCTGAGTGTTAGTGTCCGTCCAGGGGGCCGCCCTCGCCCCCGGTCTTCCTTCAGTATCTCACGCCTTTCACCGCCACACCTGACATTTTCCCCCCCCCTACAGTCCTCTAGTTCCCCCGTTTCAAATGCACTTCC
+
,CE<EGGAFF++8+FCCFFFGGEEGGGE8+B,CFFEG,FFFFFECFF9E:8+@+6CFE7FG+?EFF,FF,CE,CC+CF++,:,6:64654BEF<?++@>++@><,+3B++@F@<,,,3@,,@7,,:@*,,,>DB*:*:*>C9*/=BE8,,,4,4,,,47C2,==5<<8FGC=*=7)9)1.)):/9*5**2;D>5B49*/**2/*)*0***)1>@>FG),(,8,75*(9(9*=**).<(3(3(-,4(()-).-6))1.)*))(((40:0:).44)0)/..-
@M02352:288:000000000-CKWC8:1:1101:24186:6706 2:N:0:ATGCGCAG+TATCCTCT
CAGTCTTGCGACCGTACTCCCCAGGTGGGATACTTATCACTTTCGCTTAGTCACTGAGAATTAACCCAACAACTAGTATCCATCGTTTACGGCGTGGACTACCAGGGTATCTAATCCTGTTCGCTCCCCACGCTTTCGTCCCTCAGCGTCAGTATATACGTAGTAGACTGCCTTCGCAATCGGTATTCTAAGTAATATCTATGCATTTCACCGCTACACTACTTATTCTATCTACTTCCATACAACTCAAGTCAATCAGTATCAAAGGCAGTTCCATCGTT
+
FGGGGGGGGECG7FFFG@FGGGGGFFFFEFGGFFGGGGGGGGFFGE@FGGGGGGGFFCDFGGGGG9FCFGGGGGGGGGGGGGGGGGGGGGE:FF:CCEFGGGGG87EGGGGGGGFFGGGFGGGGGGGGGGG7FGGGGGGGEEGGG@F8CC?CCGGGGGGGGGFGFA;EFFGCFFGGDDDEFGEGGFCFG@7FGFFFFAFGFGFGFF=DC7=DDB=)8A@CEFFAF7?GEFFFFFFEFE);CEFEEF;)).)9><4@4:6:<:4)6.63(((4<A*4950::
@M02352:288:000000000-CKWC8:1:1101:7740:6716 2:N:0:ATGCGCAG+TATCCTCT
CAAACTTGCGTTCGTACTCCCCAGGTGGGATACTTATCACTTTCGCTTAGCCACTCAGAATTGCTTCCGAACAGCTAGTATCCATCGTTTACGGCGTGGACTACCAGGGTATCTAATCCTGTTCGCTCCCCACGCTTTCGTCCATCAGCGTCAATGTATTATTAGTAACCTGCCTTCGCAATTGGTATTCCATGTAATCTCTAAGCATTTCATCGCTACACTACATATTCTATTTTCTTCATAATAATTCAATTTCTACAGTATTAATGGCATTTCGACAG
+
GDEFFFGGG7FEFGGGGGG8FEFGGECFCGGFGGGGGGEFGGGGGGGGEGGGGG?EEC<FEGFCCFGDB,:F+EFC?EFD?EFFGGGGE7BC7:F:FE7:EGGGGGD=FG8FGFGGGGGG,AECF@C,=+=,3+>C=EGGFC8>FGFDFEC=BC;,@9FGD9F,EFFGFACFCFF7CDD5<794@C=7DCF9CAC76F>BAF6+:AAGGCB7+4.8;?2*(+0?*1719++++11)/64<EE399)56)73?)))379A)))17)19<))(,.)*)03(((
@M02352:288:000000000-CKWC8:1:1101:8814:6758 2:N:0:ATGCGCAG+TATCCTCT
CAATCTTGCGACCGTACTCCCCAGGTGGATTACTTATCACTTTCGCTTAGACACTGACTGTATATCGCCAATATCGAGTAATCATAGTTTACGGCGTGGACTACCAGGGTATCTAATCCTGTTCGCTCCCCACGCTTTCGTGCCTCAGCGTCAGTATCAGTTTAGTAAGCTGCCTTCGCTATCGGTGTTCTGTGTAATATCTAAGCATTTCACCGCTACACTACACATTCCGCCTACTCCAACTGAACTCAAGTTTATCAGTATCACTGGCAGTTTCGAGG
+
GAFGGGGGGGGGGDFGGGGFGGGGFGCGGGGGGGGGGGFGGGGGFGGGGGGGGGGGGGGGGFGGGGGGGDGGGGG7C=FFGFGGGGGCFGFGDGGGGGGFGGGGGGGEGF@FGGGGGGGGGGGGGGGGGGGGGDGFGG8EGGGFFGCFGGGGC6E7;;;CCFFF;FB9E<D6CFFCDGDF>GG5DGGGGGGFFFF<EF9+9CFD*;AGFFA:>4@EG)()(;34*83FEAF)5:27@E383;(6(.7;462.26:@).*)).6<AD)447042:69@4,20
@M02352:288:000000000-CKWC8:1:1101:5416:6766 2:N:0:ATGCGCAG+TATCCTCT
TAATCTTGCGGCCGTACTCCCCAGGCGGAAAACTTAATGCGTTAGCTGCGCCACCGAACGGTCAAGTCCCCAATCGGCTAGTTGACACTGTTTACGCCGTGGCCAACCGGGGATCTTAATCCCGTTTGCTCCCCCCCTTTTGGTACTCGGGCTTCGGTTATTGTCCGGGTGGCCGCTTCGGCACCTGGGTTTCTGTTAATATTCATGGATTTTCACCGCTGCACCTCAATTCCATATCACTTCCTCATAATGTAAGTTTTGAAGTTTCGATGCCATTCTTT
+
FDG,CFGGGGCGG>FDGGGFFEGGGGGG7++,,:EFGGEFEGGGGGGGGGGGGBF+:+6+8B,,CEB,,CF,+,,B+++895C<F<,,,,9C,,,?+4+4+8+,,,3+=FG++++,,@,78@,>FF,+,,3,@**314,?9,*,,6>+***/*,,*31=*;<<5><********)7)>50)1**/:?**0?30:=4)*1***10)**02+1>2*.*+)((()()2*(2,*9*9*))))).642)))---.5)).)*.)1)(-)).)6<((-.()/)1).--
@M02352:288:000000000-CKWC8:1:1101:22960:6795 2:N:0:ATGCGCAG+TATCCTCT
CAGTCTTGCGACCGTACTCCCCAGGTGGGATACTTATCACTTTCGCTTAGTCACTGAGAATTAACCCAACAACTAGTATCCATCGTTTACGGCGTGGACTACCAGGGTATCTAATCCTGTTCGCTCCCCACGCTTTCGTCCCTCAGCGTCAGTATATACGTAGTAGACTGCCTTCGCAATCGGTATTCTAAGTAATATCTATGCATTTCACCGCTACACTACTTATTCTATCTACTTCCATCTAACTCAAGTCAATCAGTATCAAAGGCAGTTCCATCGTT
+
GGGGGFGGGECFFGEGGGGGGGGGGGGGGGGGGGGGGGGGGGGGGGGGDFGGGGGGGGGGGGGGGFGGGGGGGGGGGGFGFGDFCGGGFFEFFGGGEGGGGGGGFD7FFGGGGEGGGGGFFGGGGGGGGGGGGGGFGGGDCGFCFGGGGGEGG:DCGGGGGGGGGGGGGGGGGGGG5CC>9C?ECGGGGGGGGFAEEFFGCFAF?AFG+<8?4?>>E4@EEA<ACCEGFFAF8ACEFF39?).9)7C))3)<47C?A?FFA2))44<(6<?:<:BAFBFFB
@M02352:288:000000000-CKWC8:1:1101:7043:6817 2:N:0:ATGCGCAG+TATCCTCT
TAATCTTGCGAACGTACTCCCCAGGCGGAATGCTTATTCCGTTAGGTGTGTCACCGAACAGTATACTGCCCGACGCCTGGCATTCACCGTTTACGGTGTGGACTACCAGGGTATCTATTCCTGTTTGCTCCCCCCACTTTCGCACCTCAGCGTCAGTGTTCAGCTAGTGAGACGCGTTCTCCCCTGGTGTTCTTCCGCATATCTACGCATTTCACCCCTCCACTCGGAATTCCACTCACCTCTCTCGTACTCAATACCAGCACTTTAACACACCGTTCCC
+
,B@FGGGGGCC+@:FGGGGGGGGEG,@F:FF<FGFF,CCEFFGGDAFF<C6CFGGGGGDEGE9A,A@,,CF?+8:+><+4A4CA5?,:?4+B=,4+BD?F+,,,6,8,54+4AEAFG,833A,CDG8,,@@FG:F7CD9A=3@3>+,31><>*;**;,@,,,,3,7,?D,4,249*2):):+,40**,==51+);)/:)5>DFF5+))**.;:8<6*711,..*2101(5@6B6451((,,.8?),((,(-<2.)18)*)(,(,,..))).(-()(0.,)
@M02352:288:000000000-CKWC8:1:1101:5722:6819 2:N:0:ATGCGCAG+TATCCTCT
CAATCTTGCGACCGTACTCCCCAGGTGGATTACTTATCACTTTCGCTTAGACACTGACTGTATATCGCCAATATCGAGTAATCATAGTTTACGGCGTGGACTACCGGGGTATCTAATCCCGTTCGCTACCCACGCTTTCGTCCATCAGCGTCAATGTATTATTAGTAACCTGCCTTCGCAATTGGTATTCCATGTAATCTCTAAGCATTTCACCGCTACACTACATATTCTAGTTACTTCATAATAATTAAAGTTCTACAGTATCAATGGCAGTTCGACAG
+
FAF<FGFGGGGGEGECGGFFDCCFCGECF,C9FFGGG<EFGGGG7FGGGGGFGGFGFFFGGGGDAGEGC@CCFCF7FGGGFD,5E<EFFGC5BBFGGEGGGGCGG:CEGG7FGGAFGE5ABEF,=:F7B,3C:>FGE6,63A+@EF??FGGGE6;AFGGF9=BC9FGBE,7@DFF7>7/:?D?94C7:D:<:74:58CFGFG:4*;AFC=>+485>GA>368@A6DFGEFFF=7<<CFE3?5C))<9C))).)..96<643:)).6)64((.31=4@:<:4
@M02352:288:000000000-CKWC8:1:1101:23694:6852 2:N:0:ATGCGCAG+TATCCTCT
CAACCTTGCGATCGTACTCCCCAGGTGGATTACTTATCACTTTCGCTTAGTCACTGACTGTATATCGCCAATAACGAGTAATCATCGTTTATGGCGTGGACTACCAGGGTATCTAATCCTGTTCGCTACCCACGCTTTTGTCCATCAGCGTCAATTCAAACCTAGTAAGCTGCCTTCGCTATCGGTGTTCTGTGTAATATCTATGCATTTTACCGCTACACTACACATTCCGCCTACTCCGACTGAATTCAAGACTAACAGTATCACTGTCAGTTTCAAAG
+
AFFEFGGGGGDFFGGGGGGGGGGGGDFGGGGGGGGGGFGGFGGFEGGGEGFGGGGGFFFGG<EG9F:FGGCFGGGEC+BFGGAFFGGFGGC,<,BFGEDEC=F8<<=FECFC?FFGGFFDGGGFE7:CEFFGF:+4@+,,@DD8>EC+,+68@CCFCE=,C:8D?FC9=C;,@:78;+=?9*,@**1AC2::F<FEC=6=BB+5*@ACFG9+392?CB>3517F;?3?E=765.(3(7@E69>F0@35)))/9),+/)0.)5:).:)-5)).).9.0-)-)
@M02352:288:000000000-CKWC8:1:1101:19128:6858 2:N:0:ATGCGCAG+TATCCTCT
CATTCTTGCGAACGTACTCCCCAGGTGGGATACTTATCACTTTCGCTTAGCCACTCAGTCCGAAAACCGAACAGCTAGTATCCATCGTTTACGGCGTGGACTACCGGGGTATCTAATCCCGTTCGCTACCCACGCTTTCGTTCATCAGCGTCAATATACTGTTAGTGATCTGCCTTCGCAATCGGTTTTCTATGTAATATCTATGCATTTCACCGCTACACTACATATTCTAACTACTTCATAATAACTCAAGATAACCAGTATCAAAGTCAATTCTACAG
+
GFGEEFG<FGDEE@FFGGGGGCE:<F@FDFGGEFG,EEGEGGGF>7CFGGGGDFFFCGGFCG>EEFFEGE>EFGCFAFGA?F,E<ECFGG@CF7C::FGGCF<FF@CF7FGFDG,>EGGCEGGGD@FGGFFFFD+:C?EEE8DF9;AF?CC@>ECEAEC9,@@FDF,,;,5,?6C>C*;)/*,4?:*;CC,:+>396A7+777+)++3CCC+;F;>8)(/5+66<+/;??4*1*-.8<>>4>4464<22-)4?<?F>2)36<))6426A4<2<A4<6<)))
@M02352:288:000000000-CKWC8:1:1101:22020:6874 2:N:0:ATGCGCAG+TATCCTCT
CATTCTTGCGAACGTACTCCCCAGGTGGGTCACTTATCACTTTCGCTTAGCCACTCAAACCGAAATTCGAACAGCTAGTGACCATCGTTTACGGCGTGGACTACCAGGGTATCTAATCCTGTTCGCTCCCCACGCTTTCGTCCATCAGTGTCAGTATATTCTTAGTAATCTGCCTTCGCAATTGGTATTCTATGTAATATCTATGCATTTCACCGCTACATTACATATTCTAACTACTTCACAATAACTCAAGATAACCAGTATTAAAGGCAATTCTTCAA
+
FEEBCFCCFGFCCFFFGCFFG@FEDFGF7@AFGGGGGD<ACFGCFFGG,FFGGG<6EFGGGGGFG<C<=<EF7FFGGGGGG<<=FGEDEFFCGBFFFE7+==EFEG8+B=BFFEGEFFDGFFF<FGCBC8+:F=F7EGGGFGGCGGFDGGGGF9;C:@FF9;EAAF;;;;EF9@CC*<;@9CDGCF,D>EGGGFFF*=+CFC694++:8CFCC4>;?B9=)39;+1):77AA@AC6))1/)76)7>A@<)7(4;@+9=;7()..)).):2870(*-*)).)
@M02352:288:000000000-CKWC8:1:1101:13571:6939 2:N:0:ATGCGCAG+TATCCTCT
CATTCTTGCGAACGTACTCCCCAGGTGGCTTACTTAATGGTTTCCCTTGGATGCTCAGACCGTAATCCAAACATCGAGTAAGCATCGTTTAGGGCGTGGACTACCAGGGTATCTAATCCTGTTCGCTCCCCACGCTTTCGTGCCTCAGCGTCAATCAATGCCCAGCCAGCTGCCTACGCAATTGGTGTTCTAAGTCATATCTATGCATTTCACCGCTACATGACTCATTCCGCTGACCTTACCATAATTCTAGCTTTATAGTTTCAATGGCAATTCACCAG
+
FFGGGFGGFGEEFFEGGFGGGGGEGGGFGGGFGGGGFFGGGGFFDFDG8FFCCEFFGDDGGGEE7F<FGGGGFAF?F=FGGGGGGG7,ABFECGGDGGG7?FFCFFEFCFFFGGGG9CFD9FFFECGGGGGEGCFF7DF>D=6@3@,=,@CE8?FGGGGGGG@EFFGFFFGGFFCDF5C@BC<?>9*1=CGD94BEEFFDFG=GFFA@DFFFF=@D83:E?C>F77@7?F86:),13(1).(.)1)))/6A244<4).9<<A24)-:).(2()4*-/4>F,
@M02352:288:000000000-CKWC8:1:1101:24926:6978 2:N:0:ATGCGCAG+TATCCTCT
CACTGTTGCCAGCGTACTCCCCAGGTGGCTAACTTAATACTTTCGCTTTGGCACTCATCTTCAAGTAGACAAGCACCGAGTTAGCATCGTTTACGGCGTGGACTACCGGGGTATCTAATCCCGTTCGCTACCCACGCTTTCGTCCATCAGCGTCAATAATATCTTAGTAAGCTGCCTTCGCAATTGGTGTTCTATGTAATATCTATGCATTTCACCGCTACACTACATATTCCGCCTACTTCAAATATATTCAAGACCTACAGTATCAAAGGCAGTTCCAT
+
GFFGCGCFFGFEDC;BF8,CFG<C<FFFF@FGFGGCEG9GFGGGE7F7F@@@EFFG@AFF9FFFFFGD@@FCG<FCG:=C@FEDCFFGGGGGGGGD>>FE:CC<FBEFCEGFGGGFGGGGAEFGFFGECCEEFFFFFGGC,@:+@BFDFCCECEC:FG9FBD;EFF,7,3;,;:C*;FFG>DD5E=61CFE5:7CFECFFC:FAD8FFC7C6@7775557;8A96>4;CEF@C6:;;(27<BFFAAAFF29<><24>:7?>BB:-)4:A4>80??:-/)46
@M02352:288:000000000-CKWC8:1:1101:21003:6997 2:N:0:ATGCGCAG+TATCCTCT
CAATCTTGCGACCGTACTCCCCAGGTGGATTACTTATCGCTTTCCCTTAGCCACTAAAAGCATATCGCTGGCATCCACTAATCCTCCTTTAAGCGGTGGGCTACCAGGGTATCTACTCCTGTTCGCGGCCCCCACTTTCGTTACTCCGCGTCAAAAATAGGTTAGTTAGCTGCCTTCCCAATCCGTGTTCTATCCCATATCTTTGCATTTCACCCCTACCTCATACCTTCCCCCCCCTTCCTCTAAACTCAAGTAAAACATTTACACAGGCAATTCAGTAT
+
F@,,;CF<,FB+@@FF@DFG,BE6DFA@FGGGCCFG,,,B<FC6,,CE,,,9CE@8,,,C,:C<F,4@,,@,,,:,C,,,,,:,AE,?9A?,C,44B++++=4?<,?=:4,:C,9,9,A4,49,7F++@>ECC++@99,6@,3+,,,::+396*,,3,7E,7,@,77,7>,;8;*243@***=18**04:,42*)0)+/+44+1*2++3@+++0()3:0(7*/2;+(19);)).((-(,..).6))-(68).)-)*6)*2)).)))),(,,4(5*)*.))-
@M02352:288:000000000-CKWC8:1:1101:26024:7022 2:N:0:ATGCGCAG+TATCCTCT
CACTGTTGCCAGCGTACTCCCCAGGTGGTTAACTTAATACTTTCGCTTTGGCACTCATCTTCAAGTAGACAAGCACCGAGTTAACATCGTTTACGGCGTGTACTACCGGTGTCTCTACTCCCGTTCGCTACCCACGCTTTCGTCCATCAGCGTCTATAATATCTTATTAAGCTCCCTTCGCAATTGGTGTTCTATGTCATATCTATGCATTTCATCGCTAACCCACCTATTCAGCCTACCTCTAATATATTTAACAACTACAGGCTCAACGGCCGTTCCAA
+
<FG<EF,C9F-F9+8B6,;ECFGGF@,:F<FFF<@,@E9<F9C<F,@9,CCE@<FFF9:CFED<,C@E,C6:66@,,:@CFE<FF,6A4BFG,<:,877@4BEEFFGCE4CF,,C;B,E:8,+E,8F++4+F@FF>EEG@>+6+68DFCBC>CE++@@9;@FG9E9,@;7;9>,;>*+;C**@1=97<DEE9+*+**+4=::=15C8+11++==*=8?(-()()/8(26A+1+11((/(,7373)99<EFC)).)3)3)(50)((.(4)(((((0,7874)
@M02352:288:000000000-CKWC8:1:1101:5283:7064 2:N:0:ATGCGCAG+TATCCTCT
CATTCTTGCGAACGTACTCCCCAGGTGGGATACTTATCACTTTCGCTTAGCCACTCAGTCCGAAGACCGAACAGCTAGTATCCATCGTTTACGGCGTGGACTACCGGGGTATCTAATCCCGTTCGCTACCCACGCTTTCGTTCATCAGCGTCAATATACTGTTAGTGATCTGCCTTCGCAATCGGTATTCTATGTAATCTCTAAGCATTTCACCGCTACACTACATATTCTAACCACTTCACAGTAATTCAAGGTCAACAGTATCAAAGGCAATTTTACAG
+
GDFGFGGGGGC:CFGGGGGGGGGGGGGGDGGGGGGGFFEDFGGGGGGGGFGGGFGGGFGDGGG:7BCFCEGGGGGGGDGGGGGGGGGGGGGGCGGGGGG:DFFG8CFGGGD<FGGGGDFFDGGGGGGGEEDDEGGGGGFGCFFFFFFGGGGGDEEFGGFCCFGGGGGGGFFGGGGG4*C?4DGFDG,/BCF@FFFC)+;;=FF7C5=FGECFD*(283:7;FF)*3<FAF?F?B0)42<<),.44:>>>DA<).,*52?>06:AFFB9<(3(387)668<)
@M02352:288:000000000-CKWC8:1:1101:11979:7103 2:N:0:ATGCGCAG+TATCCTCT
TAATCTTGCGACCGTACTCCCCAGGCGGAATGCTTAATCCGTTAGGTGTGTCACCGAATAGCATGCTACCCGACGACTGGCATTCATCGTTTACGGCGTGGACTACCAGGGTATCTAATCCTGTTTGCTCCCCACGCTTTCGCATCTGAGTGTCAGTGTCTGTCCAGAGGGCCGCCTTCGCCACTGGTATTCCTTCAGATCTCTACGCATTTCACCGCTACACCTGAAATTCTACCCCCCTCTACAGCACTCTAGTTCACCAGTTTCAAATGCAGTTCCGA
+
GGFGGGGGG7FFFFGFGGGGGGGGGGGGGGGGFGFGGFGGGGGGGGGFGGGGGGGGGGGGGGGGGGGGGGGGDGGGGGFDGGGGGGGGGGGGECGDGGGDCGGGGGGGFGGGGGGFGGGGGGGGGGGGGGEGGFG7CGEFC8CGGGG>CACFFGGGGGGGGFGGGFGDGDEEGEDGGCGFB<EEFGG<@9FGGF8AEA7@FGFGFF5CDGFGGFB?8>BFF=0?FGBG2=FFFFF<6<9>BFF<B>B:1220<4>@4<F424(6<4464<4><B*68261(
@M02352:288:000000000-CKWC8:1:1101:3241:7122 2:N:0:ATGCGCAG+TATTCTCT
CAATCTTGCGACCGTACTCCCCAGGCGGTACACTTAATGTGTTAACTGCATTACTGCAAGGTCTAGCCTCACAACAACTAGTGTACATCGTTTACGGCGTGGACTACCAGGGTATCTAATCCTGTTTGCTCCCCACGCTTTCGCACCTCAGTGTCAGTATCGGTCCAGTTAGTCGCCTTCGCCACTGGTGTTCCTTCCGATATCTACGCATTTCACCGCTACACAGGAAATTCCACTACCCTCTACCGTACTCCAGACTAGCAGTATCCGATGCAGTTCC
+
,A,CFFGGGGG7FFGCBFFGGG@:C8@C@@@EGGGF<CEDFFGF<EFFGD9,CCE,C<9C7EC<EFCFFEFG@FGDFGGGGGCF<EEF,B?FGFF:FFCFBFGGGGGGFFGCGEE=FFDGFGFEGGGGGFGFFGGGGGGGGGGGGGC0@B,2@EFCFGF@F:CB+5>B3;EGBF**?CCFF4EECFEFF6ADFEF4>6//8C6CCAFGDE:9C6?;?A@@0A;F4C08(97F7B4<4(5::?67<9>>(((4>(40.,6)37)--).-)(((-279B96<
@M02352:288:000000000-CKWC8:1:1101:23965:7170 2:N:0:ATGCGCAG+TATCCTCT
TAATCTTGCGACCGTACTCCCCAGGCGGAATGCTTAATCCGTTAGGTGTGACACCAACAAGCATGCTTGCTGACGTCTGGCATTCATCGTTTACGGTGTGGACTACCAGGGTATCTAATCCTGTTTGCTCCCCACACTTTCGCACCTCAGCGTCAGTATCGCGCCAGTGAGCCGCCTTCGCCACTGGTGTTCCTCCGAATATCTACGAATTTCACCTCTCCACTCGGAATTCCACTCACCTCTCTCGACCTCAAGACCAGGAGTTTACAAGGCAGTTCCAG
+
E,EFFFGFFGCGEGFGGGGFGG,8DFCFE@FGGGGAFGGFGGGEEFG9FFGGGGGCDFF?FEAFGGGGFGGGGGGGGFEGGCGFGEFFGGGG7F@CEGGGGEEG<FGFC7FFFGFGGGFFGGFGGGGGGGGGGGGCGFFGFGG6CECFG8CEGGCECF;FC+3@EFEFGDFEFG>DDGGFF4/:F6=CEFGGGFFFBE>G3CFF3F><<C>:7@<FGFF33:36**,<::6=F*9<?7>626?FF???(70:>7)080).(-(33<9<<:>(-(8:4<22.
@M02352:288:000000000-CKWC8:1:1101:19037:7176 2:N:0:ATGCGCAG+TATCCTCT
CATTCTTGCGAACGTACTCCCCAGGTGGGTCACTTATCACTTTCGCTTAGCCACTCAGACCGAAGTCCGAACAGCTAGTGACCATCGTTTACGGCGTGGACTACCAGGGTATCTAATCCTGTTCGCTCCCCACGCTTTCGTCCATCAGTGTCAGTACATTATTAGTAATCTGCCTTCGCAATTGGTATTCTATGTAATATCTATGCATTTCACCGCTACACTACATATTCTAACTACTTCATAATAACTCAAGACAACCAGTATCAAAGGCAATTCTACAG
+
FFFGGGGGGGGFEFFGGGGGGEGGFGFGGGGGGGGGGGGGGGGGGEFGGGGGGGGGGGFGGGEGGGGGGGGGGGGGGGGGGGGGGGGGGGGGGEGDEGGGGGGGGGGCFGGGGGGGGGGCDFFGGGGGGGGGGGGGGFFGGGEGGGGGGGGGGGGFGFGGGFFB9FFFFGGGGGGGFFD>DDGGGGGGGGGGGEFCEFFCFFFGCFCGFGFGGA@FGF><DFFFFGCG<AFFFFECEFF9C<EC?CC<<A;6;32F:?B:6>>>AAFA)2(.4099@>A9)
@M02352:288:000000000-CKWC8:1:1101:26754:7229 2:N:0:ATGCGCAG+TATCCTCT
CATTCTTGCGAACGTACTCCCCAGGTGGGTCACTTATCACTTTCGCTTAGCCACTCAGACCGAAGTTCGAACAGCTAGTGACCATCTTTTACGGCGTGGAATACCAGGGTATCTAATCCTGTTCGCTCCCCACGCTTTCGTCCATCAGTGTCAGTACGTTGTTAGTGATCTGCCGTTGCAATTGGTATTCTATGTCATATCTATGCATTTCACCGCTACACTACATATTCTAACCACTTCACAACGACTCAAGATAACCAATATCAAAGGAAATTCTACAG
+
<,,EFFEGFFFCFEGGCDGGGEFEGFFGCFG8FGGFFFGCFGGGGGEEGFFGGGF8FGCFGGGGEG,?CE8CF,,,C,CFFGGFBE,C<?EFCBFGGG7F,C?,F<BFGAFGGFFEEG@9EF9E::>8CFGFGGC@CF8>FE@EGDFFGC,732@CDEGCGC8EB,>BDEG9;4*<*/;9>C7<CGGGG7C9C*+07+=@F@>D54BCFFFFG*68?:()3:4)0@<:1+18A43@<@)/)7?7;11((-.()))*620)())).64-57(.2-66?426)
@M02352:288:000000000-CKWC8:1:1101:4297:7248 2:N:0:ATGCGCAG+TATCCTCT
TAATCTTGCGACCGTACTCCCCAGGCGGGAAGCTTAATGCGTTAACTGCGCCACCAAGATGTATACATCCTGACAGCTAGCTTCCATCGTTTACGGCGTGGACTACCAGGGTATCTAATCCTGTTTGCTCCCCACGCTTTCGTACCTCAGCGTCAGTATCGAGCCAGTGAGCCGCCTTCGCCACTTGTGTTCCTCCGAATATCTACGAATTTCACCTCTCCACTTGGAATTCCACTCACCTCTCTCGAACTCTAGACTGATAGTTTTTGAGGCAGTTCCAG
+
CAFFEGGGGGCGCFFFGGGDGGGGF8CFCEGGGFGFFGCFGGGGGGF9FGGGGGGGGGFGFFGGGGGGGGGGCFGG@FFGGGCGFGFFGGGGGGGGGGGEEFGGGGDCEDFG=<FFG=9=DFFFFGFGGGGGGGFGGGEGGGGFGGGGGFF5EC5?FFCFEFFGGGGFG:9?EGG:DGGFF<CGF7?FDGF775839AAGFGFC5CFDGGFG=F<4CF)(,*4?F73C:4?=749>BF???<213?:?FFFA9:46<<F:9)4<B<>(7??B:<EFFA)6.
@M02352:288:000000000-CKWC8:1:1101:14391:7276 2:N:0:ATGCGCAG+TATCCTCT
CATTCTTGCGAACGTACTCCCCAGGCGGTCTACTTAACGCGTTAGCTCCGAAAGCCACGGCTCAAGGCCACAACCTCCAAGTAGACATCGTTTACGGCGTGGACTACCAGGGTATCTAATCCTGTTTGCTCCCCACGCTTTCGCATCTGAGTGTCAGTGTCTGTCCAGGGGGCCGCCTTCGCCACTGGTATTCCTTCAGATCTCTACGCATTTCACCTCTAAACCTGACATTCTACCCCCCTCTAAAGCACTCTAGTTCACCAGTTTCAAATGCAGTTCCG
+
GGGGGGGGGGDGGGFGGGGGGGGGGGGEFEGGGGGGGGGGGGGGGGGCF7F7C:FGGGGGGFEGGCGGGGGDGGGGGGGGGGGGGGGGGGGGGGGCEGCFGGDFDGFGGGGGGFCABFGGGGGGGGFGGGEFGGGGEDEECF>53:;FFGA:DGGG?,,@;9;FC@FEFC5BCED3<DGF>5CEGGGFFEECGFFF<AA+@C*:A=@CC*<D**66@*32)*)0>FFG(**/=?A>>1393;BF))--47?BB24*-64):286<A>A99:4-6/)94:)(
@M02352:288:000000000-CKWC8:1:1101:17154:7278 2:N:0:ATGCGCAG+TATCCTCT
TAATCTTGCGACCGTACTCCCCAGGCGGAATGCTTAATCCGTTAGGTGTGTCACCGAACAGTATACTGCCCGACGACTGGCATTCATCGTTTACGGTGTGGACTACCAGGGTATCTAATCCTGTTTGCTCCCCACACTTTCGTACCTCAGCGTCAGTATCGAGCCAGTGAGCCGCCTTCGCCCCTGGTGTTCCTCCAAATATCTACGAATTTCACCTCTACACTTGGAATTCCACTCACCTCCCTCGAACTCTAGACTGATAGTTTTTGAGGCAGTTCCAG
+
GFGGGGGGGGGGEGGGGGGGGGFEGGCGDGGGGGGGFGGCEGGGGGGGGGGGGGGGGCGEGGFGFCGEFGGGGG7FGG>FGFGGGGGGGGGGGGDGBECGEEDEGGGGGGGFGGFACFFGGG9BFG<EFGGFFFGCE?FGEEFFFGCDFGGGG>EGCC=C*D7:C<@FEEFCFGDDDGG?EG***:7+5=;>F?F11=AF17;76A3>FG>FGFFFCF@)6F:*2*4CAFFFFFFA:0(.)(((,49134(6-5)924)54<<A:69(4:((2:3:=))4.
@M02352:288:000000000-CKWC8:1:1101:12024:7298 2:N:0:ATGCGCAG+TATCCTCT
TAATCTTGCGACCGTACTCCCCAGGCGGAATGCTTAATCCGTTAGGTGTGTCACCAACAAGCATGCTTGCTGACGACTGGCATTCATCGTTTACGGTGTGGACTACCAGGGTATCTAATCCTGTTTGCTCCCCACACTTTCGTACCTCAGCGTCAGTATCGAGCCAGTGAGCCGCCTTCGCCACTGGTGTTCCTCCAAATATCTACGAATTTCACCTCTACACTTTGAATTCCCCTCACCTCTCTCGAACTCAAGACCAGGGATTTACAATGCAGTTCCAG
+
AFGGGGGGGGGGGGEGGGGGGGGGGGGGGGGGGGGGGGGGGGGEGGGGGGGGGGGGGGGGGGGGGGGGGGGGGGGGGGGGGGAFFGGGGFGGGGGFFGCGGGGGGGGGDGGGGGGGGCFGGGEGGGGGGGGGGGGGGGGGGGGGGEFGGFGECGGGFFCFCFGGGGGGGF?FFGGGGGGFFGGGGGF?CFGGGFFFDF8CFFFFEFFCCC57CC?=054<CFDF=*7:;AFFF*637;?F<:).4.24:<<><F2??FF?6(((.)-5:)))4:4<F46<)
@M02352:288:000000000-CKWC8:1:1101:12539:7360 2:N:0:ATGCGCAG+TATCCTCT
CAATCTTGCGACCGTACTCCCCAGGTGGATTACTTATCACTTTCGCTTAGACACTGACTGTATATCTCCAATATCTAGTAATCATAGTTTACGGCGTGGCCTACCACGGTATCTAATCCTTTTCTCTCCCCCCCCTTTCGTTCCCCAGCGTCCATTAATGTCTATCTAGCTGCCCTCCCAATTGGTGTTCTATGGCCTAGCTATTCATTTCACCCCTACCTGCCACATTCCGCTAGCCTTCTCCTAATTCTAGTCCGTTTGTTTTAAATGCATTTACCCC
+
D@FCFGGAFEEG>FFFDFGFEFGEFFEF,AEEGGGG9E6EAEA<FD:@@CEFGF<CFFG9F,C,<F,,C,,CEAGCA<FCGGGF@,,9C@,6?,6+CF+8,,4,A8:+@B+B,:,@FG9;,CEA,B5C8EE@C7B:,@DBF8D8,@8+,+5;+4<,@@,,8,75,3@;D=;@D9*;C*9*6*,,*5CD5@,+=73(.;6*/1+20B++=:B++/55*)/(7*6.6C,06+;28),((())))/;@<4)-).)--)*(()((..((.)-)))4)6*)9)(-
@M02352:288:000000000-CKWC8:1:1101:22749:7367 2:N:0:ATGCGCAG+TATCCTCT
TAATCTTGCGACCGTACTCCCCAGGCGGAATGCTTAATCCGTTAGGTGTGACACCAACAAGCATGCTTGCTGACGTCTGGCATTCATCGTTTACGGTGTGGACTACCAGGGTATCTAATCCTGTTTGCTCCCCACACTTTCGCACCTCAGCGTCAGTATCGAGCCAGTGAGCCGCCTTCGCCACTGGTGTTCCTCCGAATATCTACGAATTTCACCTCTACACTCGGAATTCCCCTCACCCCTCCCGAACTCAAGACCAGGAGTTTACAAGGCCATTCCAG
+
9FGGGGGGGEEEFGCFGGGGFGGGGGCEGGGGGGGGGGGGGGGGGGGGGGCGGGGGD@FFGGFGGGGGFFGGFGGEGGGGGFCFGGGGFGGGDGCGGGGGEEFGGGFAGGGGGFGGEGGGGGGGGGFGGGGGGGGEGGGGGGGGGGCF8=FCEEE>DCFCBCFEGCCC?ECFGGGGGGGFFGGGD6CFGCEDGFFFFF:D);;FEFFDGF>:FFEA9A;))+6+7C0D(>FFF*(((((.(,(4(-4:((().32*(4<??01::AA452)1(()(06.5)
@M02352:288:000000000-CKWC8:1:1101:10424:7378 2:N:0:ATGCGCAG+TATCCTCT
CATTCTTGCGAACGTACTCCCCAGGTGGGTCACTTATCACTTTCGCTTAGCCACTCAAACCGAAATTCGAACAGCTAGTGACCATCGTTTACGGCGTGGACTACCAGGGTATCTAATCCTGTTCGCTCCCCACGCTTTCGTCCATCAGTGTCAGTATATTATTAGTAATCTGCCTTCGCAATTGGTATTCTATGTAATATCTATGCATTTCACCGCTACACTACATATTCTAACTACTTCATAATAACTCAAGATAACCAGTATCAAAGGCAATTCTACCA
+
GEFFFGGGGGDGGDDFGGGGGGGGGEFGGCFGGGGGGGGFGGGGGGGFGGGGGGGGGGGGGGGCFGGGFGGGGGGGGGGGGGGGGGDFGGGGGDGGGGGGGGGGGGCC+?FFGAEEFGGGCGEBFFGGEFECG7FGGGGGGGGCBFG62;@FGCEFFGGGFGG9;F;,9DGAC?FGGGCB9CGGGFCGGGGGGEF?6FFFFFFG?88BFDA+BA(:=AB35CEFGGFGFFFF6+>4)47).9CCEEE@EAE;8776C<ABBFFB)-:<AB0(.3060-.))
@M02352:288:000000000-CKWC8:1:1101:8344:7386 2:N:0:ATGCGCAG+TATCCTCT
CAATCTTGCGACCGTACTCCCCAGGTGGATTACTTATCACTTTCGCTTAGACACTGACTGTATATCGCCAATATCGAGTAATCATAGTTTACGGCGTGGACTACCAGGGTATCTAATCCTGTTCGCTCCCCACGCTTTCGTGCCTCAGCGTCAGTATCAGTTTAGTAAGCTGCCTTCGCTATCGGTGTTCTGTGTAATATCTAAGCATTTCACCGCTACACTACACATTCCGCCTACTCCAACTGAACTCAAGTTTATCAGTATCAATGGCAGTTTCGAAG
+
GFF<CFFGGGCGFEGGGGGGGGFGGGGGGGGGGGGG<<9FEFGGGGGFGGGGGGGCGGGGGGGGGGDGGGGGGEGGGGGGGGGGGFGGGGGGGGGGGGGGGFFFFGGGDFGGGGGGGGGGGGG<@FE,@EEFGCCCEFGDFGGCDFDGFGGGGGGFFGFFEFFA,FFGFGFFFGGGGGDBDDDEGCEGG7C+5>FEEF9FFDFGFFFGFFFGGF@DEEFE@+;FFGEFEFFFF31<FEEF@;=DEAEF<AA07-)*--@5<4<262><<>?BFFFA4(1(-
@M02352:288:000000000-CKWC8:1:1101:28274:7393 2:N:0:ATGCGCTG+TATCCTCT
CATTCTTGCGACCGTACTCCCCAGGTGGTTTACTTATCACCTTCGCTTAGTCACTGATTTTATACAGTCAACCTCACGTAATCATAGTTTACGGCGGGGTTGACCAGTGTTTCTCATCCTGCTCCTGCCCCACGCTCTCGTCCAGCTTTGTCAGTAGCCATTTATCACGACGCCTCCGCTATCGCTGTTCTCTGTACTATCTACGCATCACACTGCTCCTCCACATTTACATCCCCCTCCAACTGACATCAACTCTACAAGCATCACTGGCAGTTTCTACG
+
EC,C<FGFGGE++@FC,CFG8FG@CEC@,,6CEFGFC;,,,CE,9::,,,,<<C,C,,<,,,6,,9B,,:,:,,:,,,C,CDFGA,,CE,,,,B>@+++8++3:,,,:5,,3A,,8;,3,,,8:,,,368@@@F:++@<@D***,7,*,,7@,93@9>:,2,,,,,76***4=***2)*))*+7*;>/A+1++.;)1AF+;+3+(55*)+120))*3*)(.)(50*)*)1**/)((-7:((,51(4.).)))()-15)*,)(.424)).(4<?(94*.))4
@M02352:288:000000000-CKWC8:1:1101:10420:7398 2:N:0:ATGCGCAG+TATCCTCT
CATTCTTGCGAACGTACTCCCCAGGTGGGTCACTTATCACTTTCGCTTAGCCACTCAAACCGAAATTCGAACAGCTAGTGACCATCGTTTACGGCGTGGACTACCAGGGTATCTAATCCTGTTCGCTCCCCACGCTTTCGTCCATCAGTGTCAGTATATTATTAGTAATCTGCCTTCGCAATTGGTATTCTATGTAATATCTATGCATTTCACCGCTACACTACATATTCTAACTACTTCATAATAACTCAAGATAACCAGTATCAAATGCAATTCTACAA
+
GGGGFGGGGGGGGEFGGGCFFGGGFFFGDCFFFGGGGGFGGGGGGGGGGDGGGGEGGGGGGGGGGGGGGGGGEGGDGGGGFDGFGGCFGGGFEFGGGGDGGGGGGGGDEGGGGGA;=EFGGGFCGGGFGGGGGCF7CGGGGGGGGGGGGDGGGFFCFFGD,@FGGG@;FGGCFGGGGFGFEGGGFFGFGGGGFEFFEF+=>FFG5BFGGGFGGF25C893@64AC76CE+:7C4>EFFF?<?66?<?33)3;<)/:?</)3<<9)).4))-:<>?49.5:)
@M02352:288:000000000-CKWC8:1:1101:9238:7425 2:N:0:ATGCGCAG+TATCCTCT
CAATCTTGCGACCGTACTCCCCAGGTGGATTACTTATCACTTTCGCTTAGACACTGACTGTATATCGCCAATATCGAGTAATCATAGTTTACGGCGTGGACTACCAGGGTATCTAATCCTGTTCGCTCCCCACGCTTTCGTGCCTCAGCGTCAGTATCAGTTTAGTAAGCTGCCTTCGCTATCGGTGTTCTGTGTAATATCTAAGCATTTCACCGCTACACTACACATTCCGCCTACTCCAACTGAACTCAAGTTTATCAGTATCAATGGCAGTTTCGAGG
+
GG<FFGGGGGGG7CF<FDEFFEGGGGFGGGGGGGGGGGGGGGGFGG7FCFGGGGGCGFGFGGFGGC@EEGGGGGECF7EFEGGGF<<FGGGGEGGEFGECGGFGFFGGEGGGGGGGGGGGGGGE7=CEEGEGGDGGGD9CFFGGCEFGGGGGD+@:A,99DFFFGGGGGGGCCGGGGFGEFGGCDCE;;CEF9EF?*=999CCFC4AGGGAFFF@>?;BE;FFA*8<GEA7)=DDFD<3;@;ED@E3=C42(,6<@94=-6:4).)6<)2(,3:F)/,2<3
@M02352:288:000000000-CKWC8:1:1101:18923:7448 2:N:0:ATGCGCAG+TATCCTCT
CATTCTTGCGAACGTACTCCCCAGGTGGGTCACTTATCACTTTCGCTTAGCCACTCAAACCGAAATTCGAACAGCTAGTGACCATCGTTTACGGCGTGGACTACCAGGGTATCTAATCCTGTTCGCTCCCCACGCTTTCGTCCATCAGTGTCAGTATATTATTAGTAATCTGCCTTCGCAATTGGTATTCTATGTAATATCTATGCATTTCACCGCTACACTACATATTCTAACTACTTCATAATAACTCAAGATAACCAGTATCAAAGGCAATTCTACAG
+
GGGGGGGGGGGFFGFGGGGGGGGGGGGGGFFFGGGGGGGGGGGGGGGGGGGGGGGGGGGGGGGGGGGGFGGGGGGGGGGGGGGGGGGGGGGGGGGGGGGGGGGGGGGGGGGGGGGGGGGGGGGGGGGGGGGGGGGDEFGGCEEGGGGGGGFGGGGGGGGGGGGGGGCGGFFCAFGGGGDBEGGGGFFGGGGGGEFEFFFGFGFG?BFCDCFCFFDFGFFFFFEFFFE7CA8AC4>3=CEF?395<7?84>E;)/7FC@48(/))-).<A7128:?>FA<:)
@M02352:288:000000000-CKWC8:1:1101:12590:7452 2:N:0:ATGCGCAG+TATCCTCT
CATTCTTGCGAACGTACTCCCCAGGTGGGTCACTTATCACTTTCGCTTAGCCACTCAAACCGAAGTTCGAACAGCTAGTGACCATCGTTTACGGCGTGGACTACCAGGGTATCTAATCCTGTTCGCTCCCCACGCTTTCGTCCATCAGTGTCAGTATATTATTAGTGATCTGCCTTCGCAATTGGTATTCTATGTAATATCTATGCATTTCACCGCTACACTACATATTCTAACCCCTTCATAATAACTCAAGCCAACCAGTTTCAAATGTAATTTTACC
+
GDGGGGGGGG:FFGGGGGGGGGFGGFFG:@8EFGGGGGCFGGGGGGGG>EFGGGFGFGEF<@FEGGFG7CF8+CFG9<FGFGGFFGGGGGGGGCEGG7CCCFCFG@@@EGGGGE;BEFGD,ED7@FCFEGCFEFC>>@DCFGG8EGFGGGGDEFF7E9FE=FGCFGFGGAF,>9;C9CD54CFC4ECCFGGF9<F?EF>FFC6@7AFGGGF:+?(:CDBF@FEFDCCCC+1+;B(/(:=()9).?)14.)/.)/(7((040<).66))))))).9AF)5<
@M02352:288:000000000-CKWC8:1:1101:27728:7474 2:N:0:ATGCGCAG+TATCCTCT
TAATCTTGCGACCGTACTCCCCAGGCGGGAAGCTTCATGCGTTAACTGCGCCACCAAAATGTATACATTCTGACAACTAGCTTCCATCGTTTACGGAGTGGACTAACAGGGTATCTAATACTCTTTGCTCTCCACGCTTTCGCAACTCAGCGTCAGTATTGAGCCAGTGAGCAGCCTTAGCCACTTGTTTTCCTTCGAATATTTACGAACTATACCCCTACACTAGGGATTCCGAGCACTCCTCACGATTTTTAGATTTATAGTTTTTAAGCCATTAC
+
<C,6,,CC9C+FBFE@:,;F,8FC<,@@FF6666C,,66,@@CFD<FA?C@C:,CECGGEGG95,5F?9<<C,,5,B54,B,,,,9,?F+9A+,4++44,+84CF,BE,BCAFFGC9,C=;D,55@?;,,,3:@F++++6,36@++@CC?,46*4*@,,3,3,,,33@3?DG9,*3****+2A14,<,,,0+**106))*)4++/=39**8*+1);+06(()/1*23*6.8A@)(((4()(.)()(.(-((.-4:F4)*))))..-6(,)))50*.*6
@M02352:288:000000000-CKWC8:1:1101:9216:7496 2:N:0:ATGCGCAG+TATCCTCT
TAATCTTGCGACCGTACTCCCCAGGCGGAATGCTTAATCCGTTAGGTGTGTCACCGAACAGTATACTGCCCGACGACTGGCATTCATCGTTTACGGTGTGGACTACCGGGGTATCTAATCCCGTTCGCTACCCACGCTTTCGTCCATCAGCGTCAATAATATCTTAGTAAGCTGCCTTCGCAATTGGTGTTCTATGTAATATCTATGCATTTCACCGCTACACTACATATTCCGCCTACTTCAAATATATTCAAGACCTACAGTATCAAAGGCAGTTCCAT
+
FF@FFGGFFGEGGEEFGGGFFGGGGGDGGGGFGGGGGGGGGGGGGFGGGCGGFGGGGGGGFFFGGGG9EFFGDGGGFEC8FGGCFEGFFGGGGGGGGGGGGGGGGCGGGGGGGGGGGGFGGGEGGDGGGGGGGGGGGDEGFGGGGGGGGGGGGGG5ECFEFGGDFFGGGFGGFCFFFGGF>DGGGE6<*CCFGEFC?FFGFFFGFFFFCGFGGF?AEBBFFFFFFGFF9FFFF?B6:?BB<DF<D>FF9>FF4))9?1FF??BFAFFF<A2<1(7:F<AF)
@M02352:288:000000000-CKWC8:1:1101:26966:7513 2:N:0:ATGCGCAG+TATCCTCT
TAATCTTGCGACCGTACTCCCCAGGCGGAATGCTTAATCCGTTAGGTGTGACACCAACAAGCATGCTTGCTGACGTCTGGCATTCATCGTTTACGGTGTGGACTACCAGGGTATCTAATCCTGTTTGCTCCCCACACTTTCGCACCTCAGCGTCAGTATCGAGCCAGTGAGCCGCCTTCGCCACTGGTGTTCCTCCGAATATCTACGAATTTCACCCCTACACTCGGAATTCCACTCACCTCTACCGAACTCAAGACTAGCAGTTTTAGAGGCCGTTCCAG
+
FGGFFGEGFFEGGGGGGFFGGCGGFGGGGEGGGGGG9FFFGEGGGGGGFGGGFGGGGGG,EFGFAFFDFGGGGGEFGGGCFGCFFGGDCFGGGGGEEDFCCFGGGFGGGGGGGFGGGGGGGGGGGGGFGGGGEFCEEGGCFGEGG==FFDFEGCCGGFFGG775BFGGF7EEE>4DCD4?B>=C8,,,,4;CG@F(5>5*82@7C+)2*=A@C67**)((6916*52C?FFF4*-.(,.126)-.4-8(314>42*,)/(.5<A4256172:?(0(8:(5)
@M02352:288:000000000-CKWC8:1:1101:27751:7517 2:N:0:ATGCGCAG+TATCCTCT
TAACCTTGCGGCCGTACTCCCCAGGCGGTCAACTTAGCGCGTTAGCTACGCCACCCACGGTTCAAGACCACAGACGGCTAGTTGACATCGTTTACGGCGTGGACTACCAGGGTATATAATCCTGTTCGCTACCTACGCCTTCGTCCATCAGCGTCAATATATTGTTAGTGATCTGCCTTCGCAATCGGTATTCTATGTAATCTCTAAGCATTTCACCGCTACACTACTTATTCTAACCACTTCACAATAATTAAAGACTACCAGTATCAAAGGCAATTTTT
+
CFGFCGGGGDGFEGFE@FFGCEFFGFGECCBFAFGG9<FFCGGGGGG?EFEGGGF?DFGGGGGGFCAFGGFGCFFECFGGGGFD<FCCC:D<FGGG>F@E@ECGGG,BAD7CBFG,=,CFF=E9,>,@CE+3@9,5B**>@,33:>E+5>:FDECE*@F99;;C;;CEF9;CCGGCF8F4?:5/*7FGGGGCGFFC<AC+;71@5+6:*=CDGFEF089>BE?F7<:*)*/1=@A<9B21:)54.6>A<).))-)*.3*4708?>F9>))6)(.5(03)-)
@M02352:288:000000000-CKWC8:1:1101:27766:7534 2:N:0:ATGCGCAG+TATCCTCT
TAACCTTGCGGCCGTACTCCCCAGGCGGTCAACTTAGCGCGTTAGCTACGCCACCAACGGTTCAAGACCACAGACGGCTAGTTGACATCGTTTACGGCGTGGACTACCAGGGTATCTAATCCTGTTCGCTACCTACGCTTTCGTCAATCAGCGTCAATATATTGTTAGTGATCTGCCTTCGCAATCGGTATTCTATGTCATCTCTAAGCATTTCACCGCTACACTACATATTCTAACCACTTATCAATAATTCAAGCATACCAGTATCAACGGCAATTT
+
FCFF9FE9EG7FDFEF7C9FF,6,DC@+@:B@,ECF9FC:C@FEC9EFF:F+:FG,ECFFFCFFEEF,4?D@EFGGDD@+ABE?EE,??CFCDGGGDD+@FE7=DF>3,BFCFGG=FAFCFFFFGDGGDGE+@F,DEE>C*3AFE*4BCFGGB::C5DCGDGGGGF,;C,,;<CC8CF7?FGGGGFGE8/;:DCFFFF+:A@AF/1+18?A7CF?7+>6;(.).2*44>=?@FF2.4,3:4A9.669A<)54)4)/)(1<3(2)6)6<)),1(-.(/5.
@M02352:288:000000000-CKWC8:1:1101:12821:7534 2:N:0:ATGCGCAG+TATCCTCT
CATTCTTGCGAACGTACTCCCCAGGTGGGTCACTTATCACTTTCGCTTAGCCACTCAAACCGAAGTTCGAACAGCTAGTGACCATCGTTTACGGTGTGGACTACCAGGGTATCTAATCCTGTTTGCTCCCCACACTTTCGCACCTCAGCGTCAGTATCGAGCCAGTGAGCCGCCTTCGCCACTGGTGTTCCTCCGAATATCTACGAATTTCACCTCTACACTCGGAATTCCACTCACCTCTCTCGAACTCAAGACCAGGAGTTTATAAGGCAGTTCCAGGG
+
GGFGFGGGGGEGGGFGGGFGGGGGGGGGGFGGGGGGGGGGGGGGGGGGGGGGGGGGGGGGGGGGGGGGGFGGGGGGGGGGGGGGGGGGGGGGGCFCGGGFGFGGGGGD>GGGGGGGGGGGGGGGGGGGGGGGGGEGGGGGGGGGGGG6DEGGGGGGGGEGGGGGGGGGGGGGGG*;5*C?DGCFFECFGGGGGFFFFFFGFGFGFFFGGGFGGBEFGFEE@FD><<;>;CAFFF@@ED<:277?F>0:?DA03):><0>B::B2>6<2))(.3:BDF<A(4
@M02352:288:000000000-CKWC8:1:1101:7345:7545 2:N:0:ATGCGCAG+TATCCTCT
CTTTCTTGCGTACGTACTCCCCACGTGGGTCACTTATCACTTTCGCTTAGCCACTCAAACCGCAGTTCGAACAGCTATTGACCATCGTTTACGGCGTGACCTCCCAGGGTATCTAATCCTGTTCGCTCCCCACGCTTTCGTTCATCAGTGTCAGTATATTATTAGTGTTCTGCCTTCCCAATTGGTATTATATGTAATATCTATGCATTTCACCGCTACACTCCCTATTCTAACCCCTTCATAACAACTCAAGACAACCAATCACAATGTAACTTTTCCC
+
F,;;E,E,CC+68+CFDE<FF,,++C,,@FC;;CE,,EFFGGGC7,,:,C,CCEFEEFGFF++8+8CC:8,6+6C8<,,,<FEFEFF,A<,?,++4++++,95,+95++:B<EFC,44EA9EF,+8@F>DCFF7+++6,+3,3,,3=?@;EG@9DC;,3,,7;;,7@,@=E,,,;D*3?89CC,;E?EA,2:BA=**:B+=B6:A4=5+51CCF(2:)685C(/**/*.:6+1;(((68DF<5)())66871;)()/(81(54)4).)4).)))*./)5<
@M02352:288:000000000-CKWC8:1:1101:7333:7561 2:N:0:ATGCGCAG+TATCCTCT
CATTCTTGCGAACATACTCCCCAGGTGGAGCACTTATCACTTTCGCTTCGCCACACAAACCGAAGTTCGAACATCTAGTGACCGTCGTTTACGTCCTGCACTACCAGGGTGTCTATTCCTGTTCTTTCCCCACGCTTTCGTTCATCAGTGTCCGTATATTATTAGTGATCTGCCTTCGCTCTTCGTATTCTTTGTAATTTCTATGCATTTCATTCCCTCCCTACCTATTATTACCACTTCATAATACCTTACGCCAACCAGTATATATGGCAATTTTACC
+
GF,;CFGGFGD+@+EFGGGGGGGGG,CF,,CFFGGGCGFGFGGGGGGC,@BF:,,8@EE86C:+@,,<,,,CF,EFG,<,C?58,8@+@?+,+,:++C,,4<FFC<=4:<?+,AF,,674,8,C,,CE,E=,@+@>3+@33,@,>,3+7E=:,@FD,3@,=F,7,3,7;<5,@CC?F*0*3*@,3,,,3,>+=:+**41=AFFG*9B@+29+++/=,+0(-)*)**9?C++++17)4=EF)<?).))/)))((((:00=;17).)).).-(.)2*-9)).
@M02352:288:000000000-CKWC8:1:1101:27084:7577 2:N:0:ATGCGCAG+TATCCTCT
CATTCTTGCGAACGTACTCCCCAGGTGGGATACTTATCACTTTCGCTTAGCCACTCAACCGCCGAGGCGGTCGAACAGCTAGTATCCATCGTTTACGGCGTGGACTACCAGGGTATCTAATCCTGTTCGCTCCCCACGCTTTCGTCCATCAGCGTCAATATATTGTTAGTACTCTGCCTTCGCAATTGGTATTCTAAGTAATATCTATGCATTTCACCGCTACACTACTTATTCTAAATACTTCACAATAATTCAAGACAACCAGTATCAATGGCAATT
+
GGGFGGGGCC@EEGGDFFAGFCF@FFCDG@F<EGGFGGGGFAFGGGGGG?FGFGFGGGFGGDGDGG+:FGGGGGGFEG,=EEFEAGCGFCFGGGGGCEECGGDEGGGFGGGGGGGGGGCCF9CAFAFF>C7FCF::BEGGGGGGGGAGGG:CDGGGGGGCFFGF;@BEGGF;@F8+6>FFFGE5<EFCEE9:F<FEEFAFFGC7?CFGGGCFG:?+9*-,7B>/2C:46BFB?F<A).<A<24:6<427<<<<)6B2<7(.4(,2<<526)4A:4360<
@M02352:288:000000000-CKWC8:1:1101:11355:7598 2:N:0:ATGCGCAG+TATCCTCT
TAATCTTGCGACCGTACTCCCCAGGCGGTCTACTTATCGCGTTAGCTGCGCCACTAAGAGATCAAGTCTCCCAACGGCTAGTAGACATCGTTTACGGCGTGGACTACCGGGGTATCTAATCCTGTTTGCTCCCCACGCTTTCGCATCTGAGTGTCAGTTTCTGTCCAGGGGGCCGCCTTCGCCACTGGTATTCCTCCAAATATCTACGAATTTCACCTCTACACTTGGAATTCCACTCACCTCTCTCGAACTCTAGACTGATAGTTTTGGAGGCAGTTCCA
+
FGGGGGGGGGGGGGGFGFFGGGGFFF7CFGGGGGGGGGGGGGGGGGGGGGGGGGGGGGGGFGGGDCFGGGFGFFGDEGGGGGFGGGGGGEGGGGGCFGDGGGGGGGFGGGGGCGGAD9FDGGGGGGGGGGGFFGGGEEGGGG*@CEGGGGGGFFGC7F,DFFGGGFG6BEGCGGGGGGCFFGGGDDG6CGGGGFF>BFF7=:FGDFBC<FF<FFFFGFFBFF<@FF26??4?FFAA>F<::<<?:?D(,44,6<:6:9=7:5<6ABFF?>4((-7(5::)-
@M02352:288:000000000-CKWC8:1:1101:10148:7599 2:N:0:ATGCGCAT+TATCCTCT
CATCCTTGCGGTCGTACTCCCCAGGTGGAGTGCTTAATGCTTTAGCTTCAGCACTCAGTACCCGAAACTACCCAACACTTAGCAATCATCGTTTACGGCGTGGACTACCAGGGTATCTAATCCTGTTCGCTACCCATGCTTTCGACCATCAGCGTCAATTGATTACTAGTAACCCGCCTTCGCAACTGGTTTTCTTCGTTATCTCTACGCATTCCACCGCTACACTACAAATTCCGTCTGCCTCACCCTTACTCACGGACAACAGTTTCAAATGCAATT
+
GE9,CFGGFC+8@BFGGGGGGGGGG,CF,,C6CFGG,6,<,CF,CFF@,,,<CFG,CCC,,,,8@+@+,,CE<CDGG,,CFCA9,,BFFGGFGG7FFFE+C7::FFDGGEGDGGFFGGGGGGGDFGFG>EG+@FFGCFFFFDFD++=+@BFCFGCC++@@,,,7@,,@E3,@,@0@GGGEFCE*@7C8DF,;@E8*7)/2);+11BF7:CAGG+<CGFF@>B9FGG@*)*29CF)(),((.)44(4((-(4(6<4)(,.(41<01:)).4:A4>B)*).
@M02352:288:000000000-CKWC8:1:1101:18612:7599 2:N:0:ATGCGCAG+TATCCTCT
CAACCTTGCGATCGTACTCCCCAGGTGGCTAACTTAACGGTTTCCCTAGGACGCTCAGACTAAAGTCCAAACATCGAGTTAGCATAGTTTAGGGCGTGGACTACCAGGGTATCTAATCCTGTTCGCTCCCCACGCTTTCGTGCCTCAGTGTCAATATAGGTCTAGTATGCTGCCTTCGCAATCGGTATTCTATGTAATCTCTATGCATTTCACCGCTACACTACATATTCTAACCACTTCATTATAACTCAATTTATTCAGTATCAAATGCAATTTTACAT
+
G9FGGGGFGGEGGGGFFFGGGGDCGEE@DFGGGGGGFGDEGGEGGGG<E@CFGGDCEGCEFGDE9FGFCGAFCFGEACGGGGGCFGGGGGGGGGGGGGGGGFGGG,,+=FDECFFCEFFFGGFGGGFGGC>AFGG7E6EEGGGGBD=DFF8EFGGAFFDGEFGGGFDDGFGAFFGGGC6>*3<7?G,*ECFCEEFC<B+=CFACCFFGG7F79A)?EEFBD=2AFG*+7BF>FB@E;EA<7E?EC653>EE8)76@<CFE<E))7?)7))1))<AA62.:)
@M02352:288:000000000-CKWC8:1:1101:21783:7600 2:N:0:ATGCGCAG+TATCCTCT
TAATCTTGCGACCGTACTCCCCAGGCGGAATGCTTAATCCGTTAGGTGTGACACCAACAAGCATGCTTGCTGACGTCTGGCATTCATCGTTTACGGTGTGGACTACCAGGGTATCTAATCCTGTTTGCTCCCCACACTTTCGCACCTCAGCGTCAGTATCGAGCCAGTGAGCCGCCTTCGCCACTGGTGTCCCTCCGAATATCTACGAATTTCACCTCTACACTCGGAATTCCACTCACCTCTCTCGAACTCAAGCCCAGGCATTTATAAGGAAGTTCCAG
+
<FGDFGGGFGGGEEGDFFCFGGGGGGGGGGGFGGGGFFCFGGGGGGGEFG<FGGFCAFF8FGGGGFGGDFGGGFEFGGGFG8FEFGGGGGGGGGEGGGGGDCGGDGGFEEEG8?FFGEFGGGGGGGGGGGFGGGG7EFFDFEGGGGGGFGG>GGDEG9CACC7CG>:EF9BFF@DGGGGF>DCECF,>0=FFFFF>(:5D3CFCCFFDCFF:7+98>))7>F@=DC0C0<?FFBFAF7:?4?2<2<?:0:(-2:)*(:F?<(().64<).6))(0.=<AA5
@M02352:288:000000000-CKWC8:1:1101:10155:7620 2:N:0:ATGCGCAG+TATCCTCT
CATTCTTGCGAACGTACTCCCCAGGTGGGTTACTTATCACTTTCGCTTAGCTACTCAACACTCAATTGTACCGAACATCTAGTAACCATTGTTTACGGCTTGGACTACCGGGGTATCTAATCCCGTTTGCTCCCCACGCTTTCGTCCCTCAGTGTCAGTAATATCTTAGTAAACTGCCTTCGCCATTGGTATTCTATCTAATCTCTAAGCATTTCACCGCTACACTGTATATTCCCTCTACTTCTCCTATATTCTAGTTCACCAGTATCGAATGCAATTTT
+
E<EFGFGAFGC@F7FCF@,CFEGGG,CF7+BFFGGG9<;C,CF,BFFG7:@,CFG6,,,::<,,,,,6C,,,,8@C7,<??EFD,AF9F<,CEFFGGGE78@C8AF<F<+>+CF+=EAF=FGF@:FF8BEG:FFG,6=CGCFECFG++@,3@52EGA,@,,,,3@,,,@FFA,,?8CFDFFCECDG,,>F,:=A=9>1+=BDFGEFF+=EFGGFFCCF(22):AFG)+)38:7+5))(,)7)79).).))/)17);69+..))//.)6)((().*)943:>
@M02352:288:000000000-CKWC8:1:1101:3975:7630 2:N:0:ATGCGCAG+TATCCTCT
CACTGTTGCCAGCGTACTCCCCAGGTGGTTAACTTAATACTTTCGCTTTGGCACTCATCTTCAAGTAGACAAGCACCGAGTTAACATCGTTTACGGCGTGGACTACCGGGGTATCTAATCCCGTTCGCTACCCACGCTTTCGTCCATCAGCGTCAATAATATCTTAGTAAGCTGCCTTCGCAATTGGTGTTCTATGTAATATCTATGCATTTCACCGCTACACTACATATTCCGCCTACTTCAAATATATTCAAGACCTACAGTCACAAAGGCCGTTCCAT
+
FEFFFGGFDGDF@EGGGGGGGGCGGFEF@DGGFGGGGGGGGGGGGGGGGGCGGGFGGGGGGGGGGGGGGGGGGGGGGGGGGGGGGFGGGGGGGGGGGFGGGDFGGGGEGDGGGGGGGAFGGGGGGGGGEGGFGGGGGGGGGEFGGGGGGGGGGG+::D=FGCCAFFGE>FCFACFGCCFFFGCCCFCDFGGGF>FCEFFGFFFGFF+;CFFF@+*;:>>BFF;AGG@G?ACAFA06?@FFFFECEFEFA<<92-)0(844752>))6:7::??2.7>0(4)
@M02352:288:000000000-CKWC8:1:1101:22003:7636 2:N:0:ATGCGCAG+TATCCTCT
CACTGTTGCCAGCGTACTCCCCAGGTGGCTAACTTAATACTTTCGCTTTGGCACTCATCTTCAAGTAGACAAGCACCGAGTTAGCATCGTTTAGGGCGTGGACTACCAGGGTATCTAATCCTGTTCGCTACCCACGCTTTCGTACCTCAGCGTCAATAATGTCCTAGTGCACTGCCTTCGCAATTGGTGTTCTCCTTCATATCTATCCATTTCACCGCTACACTACTTATTCTCACTACTTCACAATAATTCACGCCAACCAGTATCAATGGCAATTCTA
+
FEGGGGGFGE<F@CFGFFGGGGGEGFEEEG9@FGGGGGFGGGGGDGEGGDCFGGGGFGGGGGFF9FFGFGF8<@<FF@+4CF<9A?FGGGGGCFGGGGG7+4BE@8ED?++?AECE,CE=FG9FFFGGGBEGFFGGEEGGFGFFGGEFF8DEEGD8DEGGCFGGGA9@FFGFBCCF;C7***3*=<@FGGGGG*A4:A>FACAF4B+3D,9==6?4=A25967=8FC+0;FFF+))..66;?).?3=3=5CC3)()/(:;2((6).)694:((4*4*)..
@M02352:288:000000000-CKWC8:1:1101:5371:7657 2:N:0:ATGCGCAG+TATCCTCT
TAATCTTGCGACCGTACTCCCCAGGCGGAATGCTTAATCCGTTAGGTGTGTCACCAACAAGCATGCTTGCTGACGACTGGCATTCATCGTTTACGGTGTGGACTACCAGGGTATCTAATCCTGTTTGCTCCCCACACTTTCGTACCTCAGCGTCAGTATCGAGCCAGTGAGCCGCCTTCGCCACTGGTGTTCCCCCAAATATCTACGAAATTCACCCCTACACTTGGAATTCCACTCACCTCTCTCCAACTCCATACTAGCCGTATTAAAGGCAGTTCCAG
+
DDGFGGGGGGGGGGGGGGGGGGGGGDGEGDFFGGGGFF6CFGG@@8FFEGCFGGGGGGFFFGFG9FGGGGGAF8,,8?FCFFGGGCFAEGGG<E7???FGGDFFG8F,=+FFFGGFGGGFGGCFGGFD;EGEGGE7@=EF,+6,@C:D,>=@EDDGGABFCG:CE7,4::B?FGDD>D79@DG=*489AFGF>*A>@4AFCGF7?FF3**0;++.;*=?;3;@FF7;<76:79699<0(4)()44<(.52(),4)*.)0)(((-(1349<470().04<<)
@M02352:288:000000000-CKWC8:1:1101:10366:7662 2:N:0:ATGCGCAG+TATCCTCT
CATTCTTGCGAACGTACTCCCCAGGTGGGTCACTTATCACTTTCGCTTAGCCACTCAAACCGAAATTCGAACAGCTAGTGACCATCGTTTACGGCGTGGACTACCAGGGTATCTAATCCTGTTCGCTCCCCACGCTTTCGTCCATCAGTGTCAGTATATTATTAGTAATCTGCCTTCGCAATTGGTATTCTATGTAATATCTATGCATTTCACCGCTACACTACATATTCTAACTACTTCCTACTAACCCAAGATAACCAGTATCAAAGGCAATTCTACAA
+
GGGGGGGCF>:FFE<CF@F8EFCGGFEDFGGGGGGEFGEGGGGFDGGGGCECGDEEG@AGFGGGEGG9DFEC>C<EGGGGGFGGFGG@<BFFFEECFGGGGCCFFGCFGGFFGGGFEEFGFGEFCCCFGCC,CFCCEFF>GEGCGD,+=;ECF9ECFF=DFFACDBCGCFFDGC5CFGGEDDCC>FCFECFGF*B*8EBCFFCG?4BC=FFGFFF4:?(05AEADF3:?FFFF4/7;C?;).73;?)((((/((/1?EF?<<4-652<A(((4,94=AF<,
@M02352:288:000000000-CKWC8:1:1101:5378:7675 2:N:0:ATGCGCAG+TATCCTCT
TAATCTTGCGACCGTACTCCCCAGGCGGAATGCTTAATCTGTTAGGTGTGTCACCAACAAGCATGCTTGCTGACGACTGGCATTCATCGTTTACGGTGTGGACTACCAGGGTATCTAATCCTGTTTGCTCCCCACACTTTCGTACCTCAGCGTCAGTATCGAGCCAGTGAGCCGCCTTCGCCACTGGTGTTCCTCCCAATATCTACGCACTTCCCCCCTACCCTTGGAATTCCACTCCCCTCTCTCGATACCAAGACTAGCAGTATTAAAAGCCGTTCCA
+
EEGGFGGGGGGGEE@FGGGGGGGEGGGGDGGGFGGGAF9,9<CFEFGGGE@FGGGGAFGGFG<F,AFGFFCFGEGGGGCDFFFFFFFGFBFGGGG@8FFGGG8FF?FFCEGF,E9,CEC9EFA5EA<;>ECGG,++>EGGGGG8EEDDEDDGGD6+5=@@>7D>EF<8@,@DGDCDCDG*:?EGC,8>8,:=C?C5(;/6A7=8*4:):*:CF*6;*043,)/8C937:FF=BBFA7(2:2381<??)((())...()0(.32.69<>A<)),(047(,)
@M02352:288:000000000-CKWC8:1:1101:27920:7688 2:N:0:ATGCGCAG+TATCCTCT
CATTCTTGCGAACGTACTCCCCAGGTGGCTTACTTAACGGTTTCCCTTGGATGCTCATATAAATACAAACACCTAGTAAGCATCGTTTAGGGCGTGGACTACCAGGGCCTCTAATCCTGTTCGCGCCCCACGCCTTCGTGCCTCAGCCTCAATATATGCCTAGCTAGCTGCCTTCGCAATTGGTGTTCTTTGTATTATCTAAGCATTTCACCGCTACACTACACATTCCGCCTACTCCAACTTAACTCATGTTTACCAGTTCCCATTGCACTTCCGAGGTT
+
GGF9FEGGGG76@EFGGGGFFGCGGCCDCFFGGGGG,FG>BGGGGGG,@CFGGG,EF<F9CE@CAFDG@E<FG,C:FFC,=?CFCCFDD?<C<+4++@?<=FGD8+4+++:,A,A=@,5=EF7++4+8@E+:B+83==DD+@,,,63+,@D,3,@:C9,9@83,,,,4;,@:FF>DCD99*2353;9AE,5+=*+2/1=>1:9*8B+=2,=8*/-8:A;E8FEFG4?CC4B)8=@))/54;;;<<<7;36)6).</2:))))))..-))-).4)7()4(43
@M02352:288:000000000-CKWC8:1:1101:13931:7690 2:N:0:ATGCGCAG+TATCCTCT
CATTCTTGCGAACGTACTCCCCAGGTGGGTCACTTATCACTTTCGCTTAGCCACTCAAACCGAAGTTCGAACAGCTAGTGACCATCGTTTACGGCGTGGACTACCAGGGTATCTAATCCTGTTCGCTCCCCACGCTTTCGTCCATCAGTGTCAATATATTGTTAGTAATCTGCCTTCGCAATTGGTATTCTATGTAATATCTATGCATTTCACCGCTACACTACATATTCTAACTACTTCACAATAATTCAAGATAACCAGTATCAAAGGCAATTTTACGG
+
GGGGGGGGGGGGGGGGGGGGGGGGGGGGGGGGGGGGGGGGGGGGGGGGGGGGGGGGGGGGGGGGGGGGGGGGGGGGGFGGGGGGGGDGGGGGDEGEGGGGGGGGGGGGDGGGGGGFGGGGGGGGGGGGGGGGGGGGGGGGGGEGGGFFFGGGGGGFGFGG;FGGGGFGGFFFGFFFG5C50@GC4C9FDEGDFFFF4:@F6FFG4FFGFGFGGFFBG>F@@A.8CGCGFF=FA4<CFC9CFFEEF<)?EECC?8E6;EF@:BF<<)54)38???FAFFA(-
@M02352:288:000000000-CKWC8:1:1101:16058:7694 2:N:0:ATGCGCAG+TATCCTCT
CATTCTTGCGAACGTACTCCCCAGGTGGGTCACTTATCACTTTCGCTTAGCCACTCAAACCGAAGTTCGAACAGCTAGTGACCATCGTTTACGGCGTGGACTACCAGGGTATCTAATCCTGTTCGCTCCCCACGCTTTCGTCCATCAGTGTCAGTTGATTATTAGTGATCTGCCTTCGCAATTGGTATTCTATGTAATATCTATGCATTTCACCGCTACACTACATATTCTAACTACTTCATAATAACTCAAGATAACCAGTATCAAAGGCAATTCTACAG
+
FCCCFGGGG@CF:@FFGFCG?FGGFG8@EFFFGGGGFGFGGGGGGDGFCFGGGGFGGFGF@FE7FFGGGGGGGGGGFGFFDFGGGGEFGG@FEEFEGGEB<EFGGGFD>FEFGEGFGFFGCFGFCE:DGFEFG7@CGGF>F6CEDE?+@CFAACEGCCFGCFG;;FF9FCFG9EGGGC>@5DG69C7EFFGGGEF?6EFGFGFG*8+BFFFGGA@4E;@<@FFFCF<7<FFF+;>336CECE?CEFC@<E<43@EA?EF@?F9BFAF2401<(.7>FB24)
@M02352:288:000000000-CKWC8:1:1101:16896:7698 2:N:0:ATGCGCAG+TATCCTCT
CAGTCTTGCGACCGTACTCCCCAGGTGGGATACTTATCACTTTCGCTTAGTCACTGAGTCGAAACCCAACAACTAGTATCCATCGTTTACGGCGTGGACTACCAGGGTATCTAATCCTGTTCGCTCCCCACGCTTTCGTCCATGAGCGTCAGTATATACGTAGTAGACTGCCTTCGCAATCGGTATTCTAAGTAATATCTATGCATTTCACCGCTACACTACTTATTCTATCTACTTCCGTATCACTCAAGTCAACCAGTATCAAAGGCAGTTCCATCGTT
+
FGGGGGGGGGGGEGEGGFGGGDGGFFEC@FGGGGGGGGGGGGGGGGGGGGGGGGGGGEGFGDGGGGGGGGGGGGGGGGFGGFGGGGGGGGE@FGGCGGGGGGGGGGGGGGGGGFFGGGGGGGGGGGGGEGGGGGFFFEGGCEGGGGGGGGGGGGGGGFG?FGCGGGGGFFFG?FGGGCCAAFCEGCGGGGGGGEFFEFFFFGFGFFFGC@FGGFFFGF@EFFFFFGFGFCFFA647CEE?@?;1746.80>DABAFFFFBFFFFFFF??(2:42=AF21?:
@M02352:288:000000000-CKWC8:1:1101:3664:7757 2:N:0:ATGCGCAG+TATCCTCT
TAATCTTGCGACCGTACTCCCCAGGCGGTCTACTTAACGCGTTAGCTCCGAAAGCCACGGCTCAAGGCCACAACCTCCAAGTAGACATCGTTTACGGCGTGGACTACCAGGGTATCTAATCCTGTTTGCTCCCCACGCTTTCGCATCTGAGTGTCAGTGTCTGTCCAGGGGGCCGCCTTCGCCACTGGTATTCCTTCAGATCTCTACGCATTTCACCGCTACACCTGAAATTCTACCCCCCTCTACAGCACTCTAGTTCACCAGTTTCAAATGCAGTTCC
+
AEFGGGGFGGCFEGCGGGGGGGGGGFGGGGGGGGGGGG7F@FGGGGGGCEEEGGGFCFDEEGGGGFGGGGFGGEDEFFFEGGGGGGAFFGGGGFGG>:FCFGGGFGFGGGE7,AFFGGFGGGGGGGGGGAEFFEDFEGGEDFEE>*:CA;FFDGGGGG9@@CD?;BF6EGD5:5CDCD3A3DGEDF6FG??FG<FCE=A+99=DAFFFG*>5FFAFG>B9>F8FGC:*4/=BF=<AA6<619BB<4)).,3).-6=<<=94<<:<92)))6<4AF284:4
@M02352:288:000000000-CKWC8:1:1101:21777:7807 2:N:0:ATGCGCAG+TATCCTCT
TAATCTTGCGACCGTACTCCCCAGGCGGAATGCTTAATCCGTTAGGTGTGTCACCGAATAGCATGCTACCCGACGACTGGCATTCATCGTTTACGGTGTGGACTACCAGGGTATCTAATCCTGTTCGCTCCCCACGCTTTCGTCCATCAGTGTCAGTATATTATTAGTAATCTGCCTTCGCAATTGGTATTCTATGTAATATCTATGCATTTCACCGCTACACTACATATTCTAACTACTTCATAATAACTCAAGATAACCAGTATCAATGGCAATTCTA
+
GGGGGGGGGGGGECFGGGGGGGGGGGGGGGGGGGGGFGGGGGGGGGGGGGGGGGGGGCGGGGGGGGGGGGGGGGGGGGGGGFDFGGGGGGGGGGGGGGGGGGGGGGGGGDEGGGGGGGGGGGGGGFGDDFGGGGGGGGGGGGGGGGGGGGGCFGGGGFGFGGGGGFCEGGGFGGGGGGGFFDEEGFFGGGGGGFFFFFFGFGFGEFFFGGFGFF?=:>>BF=@ACFEGFFFFFFFFEE@FECFF)1?EFFFAB??4><B?BF<<AA<):).(4:??FAAA
@M02352:288:000000000-CKWC8:1:1101:13686:7816 2:N:0:ATGCGCAG+TATCCTCT
CAATCTTGCGACCGTACTCCCCAGGTGGATTACTTATCACTTTCGCTTAGACACTGACTGTATATCGCCAATATCGAGTAATCATAGTTTACGGCGTGGACTACCAGGGTATCTAATCCTGTTCGCTCCCCACGCTTTCTTGCCTCAGCGTCAGTATCAGTTTAGTAAGCTGCCTTCGCTATCGGTGTTCTGTGTAATATCTATGCATTTCACCGCTACACTACACATTCCGCCTACTCCACCTGAACTCAAGTTTATCAGTATCCATGGCAGTTTCGAGG
+
GAFCFFFF<FFGFGFGGGGGGGGGGGGF8EFFFFG<FGGGGGGGDGEGGFFGGGGFEFGGGGGGGFCGCE7F<?F,<CEDGGCEFBFFFGGFFC:@F7F7=EGFFG8CF<<FGDGGGGGGFFFFCGGGGGGGGCGE=FF,CFFGD?8+@CEG6EG:EGGFG9=;E@9>EFFGGGFFGGD>0;67*;CECCFFGFFE49+5@@6+0?BCFGF7CB=4?),)6AE6CD)6<F6):2,6@@;3;(,6(/.5CF2()-:9:>6:4>A<4-44)(.(-4?4?:0(,
@M02352:288:000000000-CKWC8:1:1101:15876:7833 2:N:0:ATGCGCAG+TATCCTCT
CACTGTTGCCAGCGTACTCCCCAGGTGGTTAACTTATTACTTTCGCTTTGGCACTCATCTTCAAGTAGACAAGCACCGAGTTAACATCGTTTACGGCGTGGACTACCGGGGTATCTAATCCCGTTCGCTACCCACGCTCTCGTCCATCCGCGTCTATAATATCTTAGTAAGCTGCTCTCGCAATTGGTTTTCTATGTAATATCTATGTATCTCACCGCTACACTACATATTCCCCATATTTCCATTATATTCAAGACCTACAGTATCAAAGCCTTTTCAAT
+
GG<E@FFGG,E-CFGEGGGGGGGGGGGGGGFGGGGGC@FGGGGGGGGG<FEFGGGGGF,,,<CAED,,99FFGGEC,@7+C6CF<,?=:B,,9<,?7FF:F+E,A<<BC@FFEF;;E;@F;,8:EE++>+@BEDE=8E+>,+36++,=,@++4@+@DC9C9C9,7,@>,,,65,0*+=;A>**=*,,>*,;+=*B?*+:=AC++*1+++=++=64553((26=+8*4D5+@A;*/(,/))9<57.))-)-4)44-4,2).3().6)-6)).(((*.7A)6)
@M02352:288:000000000-CKWC8:1:1101:7070:7836 2:N:0:ATGCGCAG+TATCCTCT
CATTCTTGCGAACGTACTCCCCAGGTGGGATACTTATCACTTTCGCTTAGTCACTCAGCCCGAAGGCCAAACAACTAGTATCCATCGTTTACGGCGTGGACTACCAGGGTATCTAATCCTGTTCGCTCCCCACGCTTTCGTCCCTCAGCGTCAGTATATACGTAGTAGACTGCCTTCGCAATCGGTATTCTACGTAATATCTATGCATTTCACCGCTACCCTACTTATTCTATCTACGTCCATATAACTCAAGTCAATCAGTATCAAAGGCAGTTCCACCG
+
GFAFFGGGGGEGGGGGGGGGGGGGGGGGGDFGFGGGF9,CFFGGGGGGEGFGFGFCGFA@@FEECFFGEGCFGGGFEFEGF<FCFGGGGGGG:?@FFFG7<FGGGCFGEFCFFFFAFFFFFFFFG+@FGFEFG7FEGGFC@CCEFGFFGGGG69ECG,7,5,@E,FFAC=CFGGGGGGG>*CFGGEGGFGGC+:A;2AFGF@848AAFFF777FDFEBB138;FG7?><A68AFCE),4:((.69<<924<5)-6@6)14<>)))).))((((492*6),(
@M02352:288:000000000-CKWC8:1:1101:18349:7858 2:N:0:ATGCGCAG+TATCCTCT
CAATCTTGCGATCGTACTCCCCAGGTGGGACACTTATCACTTTCGCTTAGTCACTGAGATAAATCCCAACAACTAGTGTCCATCGTTTACGGCGTGGACTACCAGGGTATCTAATCCTGTTCGCTCCCCACGCTTTCGTCCATCAGTGTCAGTATATTATTAGTGTTCTGCCTTCGCAATTGGTATTCTATGTAATATCTATGCATTTCACCGCTACACTACATATTCTAACCACTTCATACTAACTCAAGACAACCAGTATCAAAGGCAATTTTACCGTT
+
FGGGGGGGFG:CFFEGGGDGGGGGGFECEEFFGGGFGGGGFGGGGGGGGGGEFGGFGFGDAFDGGGGGGGGGFEGCEEFGF9FFEGGGGGFFGCFEEDGGGGFFFG@FDFGGFG=FFG,CE,@+=BCDCGGD@CCGF>EGG8@D99D+@=AEFA=,EGGGGFAFC,3>D,>F:FF=CCDBFF,@+,;,@AEDEEAEFFFGFGA8EFFCFGA>>455:*:CEF=F87?+9>=+A=947@CCE3><CFC;A88),/6A1;A@EEE??AF@(/,4<9BFF21<4
@M02352:288:000000000-CKWC8:1:1101:25438:7863 2:N:0:ATGCGCAG+TATCCTCT
TAATCTTGCGACCGTACTCCCCAGGCGGAATGCTTAATCCGTTAGGTGTGACACCAACAAGCATGCTTGCTGACGTCTGGCATTCATCGTTTACGGTGTGGACTACCAGGGTATCTAATCCTGTTTGCTCCCCACACTTTCGCACCTCAGCGTCAGTATCGAGCCAGTGATCCGCCTTCGCTACTGGTTTTCCGCCGAATATCTACGATTTTCCCCTCTACACTCGGAATTCCACTCACCTCCCTCGCACTCTAGACTAGCACTTTTCGGCGCATTTCCAG
+
9<E@<FGGGG>FGGGFGGFGGGGGG<FGGGGGGGGEGG<FCGGGGCF9EFDGEGG@FGEFCF<C<FAEFFF,F8?FFGDFA@,E@FDE,BAFCE7FFGGGFDGGGGC<FC@F8AFGGBE:=EAG9E4EBFFDF,@:>FFGGGGD8E8D8D8CBCC+@9@C+>8>5<7,@D,@E1?59*?*:**4*,=C,=C8D()(-.085FAD6@:**/)3+*/=65=47@;+;*()-5??@*9A?(56<:13(43(,422))-*6-*51)).))-)(,(.-4)2@-<)-
@M02352:288:000000000-CKWC8:1:1101:18565:7945 2:N:0:AAGCGCAG+TATACTCT
CAATGTTGCCAGCGTACTCCCCAGGCGGCTAACTTATTACTTTAGCTTCGTCACTCATATTCAAATACTCCAGAAACGAGTTAGCATCGTTTACGGCGTTGACTAACCGGGTAACTTATCCCGTTTGCTCCCCACGCCTTTCTCCATCAGCGTCCATAATATCTTAGTGAGCTGGCTTCGCCATTGGTTTTTTATGTCATTTCTATGCATTTCACCGCTACACTAGAAATTTCCCCTCCCCCCACTGAACTCAAATTTCTACGTAACCATGTCAGTTTCC
+
9F6,6CFGF,--:@;CGCFFFGGDG,@F+7,CFFGGAF6E,CF<EFFG,C9,CFG9FA,,,9,C,5,,,C6,,6,,,6+7,BFC9,,,,9EG,,,B>846F+9A<BF,+@F:4,7@,894ED7AF,+,3,@BF,+683==,,3@D=7+,>,:C++@:,D=B,,@,,3,,,,,@,;<;F794**4+,=,*,=*)(=*9+12++4188++3<7C+;);*:91(/5+>*)+118+;+)/3(2(1((,(.)4)(-)4()*.-/))-(.)(-)4)6)))*6=A2-
@M02352:288:000000000-CKWC8:1:1101:20860:7965 2:N:0:ATGCGCAG+TATCCTCT
CACTGTTGCCAGCGTACTCCCCAGGTGGCTAACTTAATACTTTCGCTTTGGCACTCATCTTCAAGTAGACAAGCACCGAGTTAGCATCGTTTACGGCGTGGACTACCGGGGTATCTAATCCCGTTCGCTACCCACGCTTTCGTCCATCAGCGTCAATAATATCTTAGTAAGCTGCCTTCGCAATTGGTGTTCTATGTAATATCTATGCATTTCACCGCTACACTACATATTCCGCCTACTTCAACTATATTACAGACCTACAGTATCAAAGGCAGTTCCAT
+
GGGGGGGGGFGGGGGGGFGGGGGGGGFGGGGGGGGGGGGGGGGGEGGGGGGGGGGGGGFGGGGGGGFFAFGGDC8FFEGGGGGGGGGGGGGGGGGGEGC>>CCFGGGGGGDGGGGGGGGGFGGGGGGGGGGGCF>CEGGGGDFEGGGCCGGGEEGGGGGG,7@EFEDFFGFCB<CGGGGFFDCE>CCGCCGGGEFFFFFGFGFGFF8+=CA:4B8=*=(3;=11*06:6A66+)/8;18E?EEF):(.444-.<2*4:@>(3)6:)-<<A)10(7:BBF92
@M02352:288:000000000-CKWC8:1:1101:5345:7975 2:N:0:ATGCGCAG+TATCCTCT
CATTCTTGCGAACGTACTCCCCAGGTGGGTCACTTATCACTTTCGCTTAGCCACTCAAACCGAAATTCGAACAGCTAGTGACCATCGTTTACGGTGTGGACTACCAGGGTATCTAATCCTGTTTGCTCCCCACACTTTCGCACCTCAGCGTCAGTATCGAGCCAGTGAGCCGCCTTCGCCACTGGTGTTCCTCCGAATATCTACGAATTTCACCTCTACCCTCGGAATTCCACTCACCTCTCTCGAACTCAAGACCAGGAGTTTATAAGGAAGTTCCAGGG
+
GGGGEGGGGGGFGGGGGGGGGGGGGGGGGGCEFGGGGGGGGGGGGGGGGGGGFFG8FGGGGGGGGFDGGFGGGGGGGGGGGGGGGGGGGGGGCGGGGGGGGGGGGGGGGCFFFGGGFGGGGGCEGGGGGGGGGGGGGGGGGGEGFFGGGGGGGGGGGGCFFDGGGGGGFFFGGGGGGGDEDD6CDC6DEFGCCBFF?AFCF7AFDD45<FFCFFFF?A).(/68CD0CE6FFF+5;47?128<>07??BAA2))4F?:D03??FF49<A>).44@B*))24
@M02352:288:000000000-CKWC8:1:1101:26841:7988 2:N:0:ATGCGCAG+TATCCTCT
TAATCTTGCGACCGTACTCCCCAGGCGGAATGCTTAATCCGTTAGGTGTGTCACCGAACAGTATACTGCCCGACGACTGGCATTCATCGTTTACGGTGTGGACTACCAGGGTATCTAATCCTGTTTGCTCCCCACACTTTCGTACCTCAGCGTCAGTATCGAGCCAGTTAGCCGCCTTCGCCACTGGTGTTCCTCCAAATATCTACGAATTTCACCTCGACACTTGGAATTACACTCACCTCCCCCAAACTCTAGTCTGATAGTTTTGGAGGCAGTGCCAG
+
F,EEG<ECFEEGE@FGGGFGGEG@FFDECCGFGGGGG9FFGGGGDGE<<CFGGC9:FF7CGAE<FEGFGFGGCF:C+C:8FG9FFFGGGB<+=FE:FC?FGGGFB@FGEEF<BFFEGAABE9F?FGFDFGCGEBFEEF9DG>F64:DF?FCEGEGG;EGGEFC5CFBF,@F9B7C?8CCF>DCC8E6>0=EGFCC@FABC6+;:7A>DF*5+@C5A+)(/379)2:)*6?4*9*))32:?<6(-((((.(.,6))*.<F):4)-)5-((4((-,53)).),
@M02352:288:000000000-CKWC8:1:1101:22795:7993 2:N:0:ATGCGCAG+TATCCTCT
TAGCCTTGCGACCGTACTTCCCAGGCGGTGCGCTTAGTGCGTTAGCTGCGACACTGAAAGGTATCCCTCCAACATCTAGCACACATCGTTTACGGCGTGGACTACCAGGGTATCTAATCCTGTTTGCTCCCCACGCTTTCGCTCCTCAGCGTCAGAAAATAGCCAGAAAGTCGCTTTCGCCACTGGTGTTCTTCCCAATATCTACGAATTTCACCTCTACACTGGGAGTTCCACTTTCCTCTCTATTTCTCTAGCTTTCTGGTATTAAACGAAGTTCCCAG
+
FGFFFGGGGGGGGGGGGGFGGFFFGGEGG+CFGGGGGGGGGGGGGGGGGGGGGGGGGGGGCGGGGGGGGFGGGGGGGGGGGGGGGGGGGGGFGCFGGGCGGGGGGGGFGGGGGGFGGADBFAFGGGGGGGGGGGGGGGGFEGGGGFGGDFDEECEFFGFGGGDFFGGGGGGGGGGGGGGFA5?C<CGFEEGFGFFFFFFGFGFFFF>57CFFFF7AFFFFAFFFCCBG?FFFF?DFFFFBDFF>DFF<>4<<2))9<)=A97AAABB):70(((0<648>.
@M02352:288:000000000-CKWC8:1:1101:14045:8009 2:N:0:ATGCGCAG+TATCCTCT
TAACCTTGCGGCCGTACTCCCCAGGCGGTCTACTTATCGCGTTAGCTTCGCTACTCACGGATTAAATCCACAAACAGCTAGTAGACAGCGTTTACGGTTTGGACTACCAGGGTATCTAATCCTGTTCGCTACCCACACTTTCGCACATGAGCGTCAGTTACTGACCAGGGAGTCGCCTTCGCCACTGATGTTCCTCCAGATATCTACGCATTTCACCGCTACACCTGGAATTCCACTCCCCTCTCCAACACTCCAGCCTGCCAGTTCTAAATGCAATTCC
+
DGGGGGGFGGGGGGGGGGGGGGGEGDFGGGGGGGGGGG?DGGG::FGGGGGGGGAGGGGGDGFCFGGGGFGCGGGGGGG99FFGGGG8FDGGGGGGGG+=CFGGGGGGGGGGGGGGGGGGGGGCFGFGGGDGGGFGEGGGGGGGGG6C2E8EGGDGEGFGCF;DGG:DEGG5EGDGGGGFFGEEGFFGFEEFGFFFFF;*1+:@?FF9CCDGGF3AG>>19D2?F<?G?4FF6B>B90:<??F0::>?031A0()08?412?077-4:AA)<FF449.4<
@M02352:288:000000000-CKWC8:1:1101:15514:8023 2:N:0:ATGCGCAG+TATCCTCT
TAATCTTGCGACCGTACTCCCCAGGCGGAATGCTTAATCCGTTAGGTGTGTCACCGAACAGTATACTGCCCGACGACTGGCATTCATCGTTTACGGTGTGGACTACCAGGGTATCTAATCCTGTTTGCTCCCCACACTTTCGTACCTCAGCGTCAGTATCGAGCCAGTGAGCCGCCTTCGCCACTGGTGTTCCTCCAAATATCTACGAATTTCACCTCTACACTTGGAATTCCACTCACCTCTCTCGAACTCTAGACTTATAGTTTTGGCGGCAGTTCCAG
+
F<AEFFFFGGGD@:BCFFFGGGGGGF@C:FFGGGGGGFFFGGGGGGGGGEGGGGGGGGGEFGGGGGGAFFGGGGGEGGGFGGGGGGGGGGGGGGGGGGGGGGGGGGGFEGGGFGGGGFGGGGCFGGGGGFFGGFG:EFGEGEGGGCGGGFG6CEGCGCFGGG:CE7,?9F9CFEDDGGGADCCEGGGGF7/;DCFFD6+2;:CG?FF**:>:@FC=CFFFCF;?7C?FABFF**--43:0)4<?B??73:2>AA)16:*66>99:<91120(,(086:2.6
@M02352:288:000000000-CKWC8:1:1101:15586:8032 2:N:0:ATGCGCAG+TATCCTCT
TAATCTTGCGACCGTACTCCCCAGGCGGAATGCTTAATCCGTTAGGTGTGACACCAACACGCATGCTTGCTGACGTCTGGCATTCCTCGTTTACGGCGTGGACTACCCGGGTATCTAATCCTGTTCGCTCCCCACCCTTTCGTCCCTCCGCGTCAGTATTACGTTTGTGAGCTGCCTTCGCAATCGGGTTTCTTTGTCATATCTTATCCTTTCCCCTCTACACGCCACATTCCGCCCACATCATCTAAACCCAAGAAAGACAGTATCAATGGCCGTTTCGG
+
AFFGFGGFCFECEFGGFGFGGGGGG8CEEGG,FFGGDGC@FGGD,<FDE:AFGGF7FCD,8@:?6EFC,FFFDC7=C=,BE=FFG,B,C=FG+,+4=:FGGCF<?<F,4>>FC=A;@B<DD3@FF=+B>@EGG,@+>:FG;A?>CCC*1*@4>CE:2,@,,@>FGFCC,@,<24?DDGF6?C*/6****2C7+);)7A=7+111)1+;+<@F7*)0*.,)6680)13C06F?7)-3(3:1?B94)64<2((-34(),402:::<)):<4<4(((.,7274(
@M02352:288:000000000-CKWC8:1:1101:12814:8055 2:N:0:ATGCGCAG+TATCCTCT
CACTGTTGCCAGCGTACTCCCCAGGTGGTTAACTTAATACTTTCGCTTTGGCACTCATCTTCAAGTAGACAAGCACCGAGTTAACATCGTTTACGGCGTGGACTACCGGGGTATCTAATCCCGTTCGCTACCCACGCTTTCGTCCATCAGCGTCAATAATATCTTAGTAAGCTGCCTTCGCAATTGGTGTTCTATGTAATATCTATGCATTTCACCGCTACACTACATATTCCGCCTACTTCAAATATATTCAAGGTCTACAGTATCAAAGGCAGTTCCAT
+
GCFFFFGGFAAECFFCGFGGGCFGGGGFGGGGGGGGFFGGGGGGGGGGGF@FGGCFFGGGFGGGGGGFGGFFGCEFGCFGGGGFGAFGGGGGCFCFGGFDE?BFGGG::FEGGGGGGGG=FCGGGGGGGEEGGGGEGG6FGCFCEGGGGGGGGGGGG9FEEGGFGEFFC;FFG6CCFGGFEC5CDCFFFGGFGFFFFF@FFFFGFFAFCG8DGF<==>>1>FDF4C;CCFF=:)(31@@<9CF9)6<264<A9)6)49?AAF)64)6.:)6((..472A))
@M02352:288:000000000-CKWC8:1:1101:4516:8066 2:N:0:ATGCGCAG+TATCCTCT
CATTCTTGCGAACGTACTCCCCAGGTGGCTAACTTAATACTTTCGCTTTGGCACTCATCTTCAAGTAGACAAGCACCGAGTTAGCCTCGTTTACGGCGTGGACTACCGGGGTATCTAATCCCGTTCGATCCCCACGCTTTCGCCCATCTGCGTCATTAATACCTTAGTACGCTGCCTTCGCAATTGGTGTTCTATGTAATCTATATGCATTTCCCCTCTACACCAAATATTCCGCCTCCTTACAATATATTCAAGACCTAGTGTATCAAAGGCATTTCCAT
+
GG<,,CFFG:78CFFFGGGGGGGGGGFG,66;EFGGFG,CFGGGGGGGDF,E<EF8F,9<F<,C,9,,CAFE66C@E7++CF,C<,:=,B@@,<?FCFFE:=E<,,4CC7@F7F;=@478;,+ABB@,,3@ADFF++3=>9C++++5=,@7++4*,,3>E;,>,,,@BE;>C5***2=DF**/::,6C*4?@@8>?<F6@+:+31+++1A:7C+/;*8(7;A8):*(2.+1:A);01(((..4)--).).669927(4))))).))))))-.(().6)64.
@M02352:288:000000000-CKWC8:1:1101:22652:8087 2:N:0:ATGCGCAG+TATCCTCT
CATTCTTGCGAACGTACTCCCCAGGTGGGTTACTTATCACTTTCGCTTAGCCACTCAGACCGAAGTCCGAACAGCTAGTAACCATCGTTTACGGCGTGGACTACCAGGGTATCTAATCCTGTTCGCTACCCACGCTTTCGTCCCTTAGCGTCAATCAATTGTTAGTGATCTGCCTTCGCAATCGGTATTCTGTGTAATATCTATGCATTTCACCGCTACACTACACATTCTAACCACTTCACAATGATTCAAGACTTGCAGTATCAATGGCAATTTTCCGG
+
GFGGGGGGGGGFEGGGGGGGGGGGGGFFGGGGGGGGGGGGGGGGGGGGDGGGGGFGGGGGGGGGGGGGGGGGGGGGGGGGGGGGGGGGGGGGGGGFGGGGGGGGGGGGGGGGGGGGGGGFFGGGGGGGGGGGGGGGGGGGGGGGGGGGGGGGGGGGGFCFGGGGGGGDFAFFFFGGDGGFDDFGGGGFGGGGGFFE*:88=B8C?6@CFFCFGFDBGFFFFFFFFFFGEFFFFFD?BF<2<<<2<<AFF<ABF)26:AFFFF><ADB>D::B??=AFBBB9
@M02352:288:000000000-CKWC8:1:1101:27276:8088 2:N:0:ATGCGCAG+TATCCTCT
TAATCTTGCGACCGTACTCCCCAGGCGGTCTACTTAACGCGTTAGCTCCGAAAGCAAAGGCTCAAGGCCACAAACTCCAAGCAGACATCGTTTACGGCGTGGACTACCAGGGTATCTAATCCTGTTTGCTCCCCACGCTTTCGCATCTGAGTGTCAGTGTTTGTCCAGGGGGCCGCCTTCGCCACTGGTATTCCTTCAGATATCTACGCATTTCACCGCTACACCTGAAATTCTACCTCCCTCTACAGCACTCTAGTACGACAGTTTCAAATGCAGTTCC
+
9E<CFFGECGGECFGGDGAGGGGGG8CE@FGGGGFE,,BEDGGCB<E:B,68@+C,C66<C,E,5=8F,4C,4,C,CFEGGFGC,EFGGCFGGGFEGGGGGGFG<FDFFGDGF,>>E,EFGGF,7FDFF9EFFGFCCEEEGGG8C*:C,53,7EFGGG9@,6>D,7@,>*4*:?44CDDFA3E5DFGGGFE7:5A?E4+3;7@C<7=<D=DG7@<?<@9;9B7?<52C0779@@9:-)52(((24:A2?((5?>)16)*((,39A4<>))).))1)06:<
@M02352:288:000000000-CKWC8:1:1101:27259:8097 2:N:0:ATGCGCAG+TATCCTCT
TAATCTTGCGACCGTACTCCCCAGGCGGTCTACTTAACGCGTTAGCTCCGAAAGCCACGGCTCAAGGCCACAACCTCCAAGCAGACATCGTTTACGGCGTGGACTACCAGGGTATCTAATCCTGTTTGCTCCCCACGCTTTCGCATCTGAGTGTCAGTGTCTGTCCAGGGGGCCGCCTTCGCCACTGGTATTCCTTCAGATCTCTACGCATTTCACCGCTACACCTGAAATTCTACACCCCTCTACATCACTCTAGTTCACCAGTTTCAAATGCAGTTCC
+
<FFGGGGGGGEGEEGGGGGGGGGDGCCFFEGEGGGGCFG7FGGE@FGFFEGGGFDFGGGGGDGGGGFGGGGGE+FDGG8FAFGGGGGGCEFFGGGGDE@GG@FGGGGFGACFFGFF;;FFGGGCFGGGGGGGFECFGEEEC7@*>BCFFAFFFGGGFG,DCC@FFCC,:F85859DDDC4AG**876EC+@CCEFCEF*:=<?7AFF<)*7CCFAFC:>>6<)795>D29*/17<<6((--8((36))-)55AAA4))*.6<)2694>4-44)69)*.6<
@M02352:288:000000000-CKWC8:1:1101:22509:8107 2:N:0:ATGCGCAG+TATCCTCT
TAATCTTGCGACCGTACTCCCCAGGCGGAATGCTTAATCCGTTAGGTGTGTCACCGAACAGTATACTGCCCGACGACTGGCATTCATCGTTTACGGTGTGGACTACCAGGGTATCTAATCCTGTTTGCTCCCCACACTTTCGTACCTCAGCGTCAGTATCGAGCCAGTGAGCCGCCTTCGCCACTGGTGTTCCTCCCAATATCTACGAATTTCACCTCTACACTCGGAATTCCACTCACCTCCCTCGAACTCAAGACCAGGCGTTTATAAGGCAGTTCCAG
+
CFGFGGGGGGGFDDFGGGGGGGGGGFFGGGGFGGGGFGEDGGGGGGGGGGAFGGGGGD>FGGFGGGGGGGGGGG:FGG>FFGAFEEAEEFGG?9=CF7FGGCFGGFGGGGGD8FGGEGGCGGGGGGGGGGGGGGGCEFGGF8EEFGFGEFCC8:>CGGE9EGF5BDFC?CCCF7CDCGC5?C5=?6ECFGGDF3+6(;AGA::C5CF7C7=DGFC=+;)7;+(*2>:51>FFFFFB??:6.1((.,(,8?:<22)141:8:((-7>69<4),40;?F4).)
@M02352:288:000000000-CKWC8:1:1101:19445:8112 2:N:0:ATGCGCAG+TATCCTCT
TAACCTTGCGGCCGTACTCCCCCGGCGGCCTACTTAGCGCGTTAGCTGCGCCACTAAGACATCAAGTGTCCCAACGGCCAGCAGTCACCCTTTAAGTTCCTGATCACCAGGGTCTCTAGTCCCGTCTGCTCCTCACGCCTTTGCACTACAGTGTTCTTCTCTGACCAGGTAGTCCCTTTCGCCACTTGCGTTCCTTCCTCCACCTATGCCCTTCACCCCTTCACCTGAAATTCTACCCTCCCCTACATCACCTCACTCCCCCAGCTCTAATGCCCGTTCC
+
6,B9,CF,<@::7F@E@<FF,B++6:6@+@FFFCF,@,CF+@F@?,5A,=+:BFFG?D,:,B5CFGG,<CE=F8C+87++++,454,,,,+BB,,,,,,,,,5,,7,,,:>+8,3>@C,3CF,+5+33,,5,,,,63@*3*373,>,*,,25,5,,267;;,,,2@>D*,66614**+085?E*/A+>+:/**/:7@)1+)2)*(2+*230**0789)(((05=*94*)//*=@4)-3.,(((((,()--)(.(5)4)).(23((..)6)))),),0.(,
@M02352:288:000000000-CKWC8:1:1101:25239:8134 2:N:0:ATGCGCAG+TATCCTCT
CAATCTTGCGACCGTACTCCCCAGGCGGAATGCTTAATCCGTTAGGTGTGACACCAACAAGCATGCTTGCTGACGTCTGGCATTCATCGTTTACGGTGTGGACTACCAGGGTATCTAATCCTGTTTGCTCCCCACACTTTCGCACCTCAGCGTCAGTATCGAGCCAGTGAGCCGCCTTCGCCACTGGTGTTCCTCCGAATATCTACGAATTTCACCTCTACACTCGGAATTCCCCTCACCTCTCTCGAACTCAAGCCCAGGAGCTTATAAGGCAGTTCCAG
+
GG,BFFFGGGDGGGGGGGGGGGGEDFGGGGGGGGGGGGGGGGGG7FGGGGGGGGGGGGGGGGGGGGGGGGGFGFGEGGGGGGGGGCGGGFGGGCGGGGGGGGGGGEF8FGGGGGCGF>FFBEFGGGGFGGGGDFGEGGGG9>CEGE,=@EFGGDCE,EFC+DEGC:FG,3EF6C4C>D9A@9*:DFFFGG=C:8=>@D8/;CCFFCF:F55DF7CF+5=33C8AGG634576**,4:B:?20.(<?B?0?F2)43*(48((-4(4:A2926,3(834))--
@M02352:288:000000000-CKWC8:1:1101:8842:8142 2:N:0:ATGCGCAG+TATCCTCT
CAGCCTTGCGACCGTACTCCCCAGGCGGAGCACTTAACGGGTTTCCTAAGGCACTGCAGGGGTCGACACCCGCAGCACCGAGTGCTCATCGTTTACAGTGTGGACTACCAGGGTATCTAATCCTGTTCGCTCCCCACGCTTTCGTCCATCAGCGTCAGTATATTGTTAGTGATCTGCCTTCGCAATCGGTATTCCATGTAATCTCTAAGCATTTCACCGCTACACTACATATTCTAACCACTTCACAATAACTCAAGACTAACAGTTTCAAAGGCAGTTC
+
GGFGFGGCFGCG@FGGGGGGFGGCEECFEEG7EFGFFFGG7FEFFGGGGCEGGGGGGDGGGGFGGDGGGGEDGEEEGGGGD@F<FFGFGG,8EFGGGGFAFDGFGGGFFGGDEG8DFGGAFGGGGGGFCGGGFGEGEDGGGGF:DEG9FGG?6CEECCCGG@FGGFGGFG92?@FFGGGFF*CECGFFEGFGFF=ECAF>6FFGEFAD7CAFFFEACB06;3;?F7>F?@?FF9<>:A??FFA?DF<2842>AA>F)7><><:33AA9)):).48?54A<
@M02352:288:000000000-CKWC8:1:1101:5189:8144 2:N:0:ATGCGCAG+TATCCTCT
TAATCTTGCGACCGTACTCCCCAGGCGGAATGCTTAATCCGTTAGGTGTGTCACCGAACAGTATACTGCCCGACGACTGGCATTCATCGTTTACGGTGTGGACTACCAGGGTATCTAATCCTGTTTGCTCCCCACACTTTCGTACCTCAGCGTCAGTATCGAGCCAGTGAGCCGCCTTCGCCACTGGTGTTCCTCCACATATCTACGAATTTCACCTCTACACTTGGAATTCCACTCACCTCTCTCGAACTCTAGACTGATAGTTTTGGAGGCAGTTCCAG
+
FCGFEFGGGCEBFFGFGGGGGGGGFGGGGGFDGGGGGGGGGGGGGGGGGGGFGGGGGGGGGGGGGGGAEFEGGGGGGGG8AFGGGFDFDGGGGEFGGGGGGGGFGC<FFGGFGGGGFFFGGGGGGGGGGGDG@FGGGGGFG6FGG7DCGFFEEGGGGGFFGGG5>BCFG9EFCE>DGDF)6<EGG?8A*/8@CEFFF;A<AD8:?F3DFGFGD+5A9A@FF6:=FG)C<?@=9*6<31:,)(5<D3(8(2(6<46*)5),-.6AAFF((,.(4,)49<)4.
@M02352:288:000000000-CKWC8:1:1101:5945:8165 2:N:0:ATGCGCAG+TATCCTCT
CAATCTTGCGATCGTACTCCCCAGGTGGGTTACTTATCACTTTCGCTTAGCCACTCAGACCGAAGTCCAAACAGCTAGTAACCATCGTTTACGGCGTGGACTACCAGGGTATCTAATCCTGTTCGCTCCCCACGCTTTCGTCCCTCAGCGTCAGTATATAATTAGTGATCTGCCTTCGCAATCGGTATTCTATGTAATATCTATGCATTTCACCGCTACACTACATATTCTAACCACTTCATTATAACTCAAGTTATTCAGTATCAAAGGCAATTTTACAT
+
GGGGFGGGGGGGGGGGGGGGFEGGGGGFGGGFGGGGFGGGGGGGGGGGGFGFFGGGGGGGGGGGCGFGGGGGGGGGFGGGGGFGGGGGGGGGGGGDFGDCFFGGGGGGGGGGGGGGGGGGGGGGCFGGGGGGGCFGGGFEGGGEFFGGCGGEEDG,3@BED9E>FGFGGFG9CFFGCC99A9DGCC,*>CEDDEC<48=FFDCC4+1DGFAFGFFFC)(78+6;DF6:<1:C=F?3=E93??3<CE3).64:<AAFABFA<><<9)6.6013(3=58)-4)
@M02352:288:000000000-CKWC8:1:1101:20000:8174 2:N:0:ATGCGCAG+TATCCTCT
CATTCTTGCGAACGTACTCCCCAGGTGGGTCACTTATCACTTTCGCTTAGCCACTCAAACCGAAGTCCGAACAGCTAGTGACCATCGTTTACGGCGTGGACTACCAGGGTATCTAATCCTGTTCGCTCCCCACGCTTTCGTCCATCAGTGTCAGTATATTATTAGTAATCTGCCTTCGCAATTGGTATTCTATGTAATATCTATGCATTTCACCGCTACACTACATATTCTAACTACTTCATAATAACTCAATACAACCAGTATCAAAGGCAATTCTACAT
+
GFGFGFGGGGDG@7CFGGGGFEGEGGEFGFGDFGGFGGGGGGGGGGGGGGGGGGGGGGGGGCFGGGFGGFGGGGGGGFFGGGGFGGGGGGGGF=F7@FGDGGGFGFFE:FGGGG9FGCGFFGFFGCGFEFGGG>FECFGGG6CCEGGGG9EFCCFGGGGGACGGGGGGG9F9EFGFF9C>4CG6>CFGGGGFGCEE<FFGA@AF*1:FFGFGGF@DGE6@@FFF47?><6A6;=6;3>6C?EE5?56@<4@()9;4<738?><2))6)64(.(2*6*:>A)
@M02352:288:000000000-CKWC8:1:1101:19660:8184 2:N:0:ATGCGCAG+TATCCTCT
CATTCTTGCGAACGTACTCCCCAGGTGGGTCACTTATCACTTTCGCTTAGCCACTCAAACCGAAGTTCGAACAGCTAGTGACCATCGTTTACGGCGTGGACTACCAGGGTATCTAATCCTGTTCGCTCCCCACGCTTTCGTCCATCAGTGTCAATATATTGTTAGTAATCTGCCTTCGCAATTGGTATTCTATGTAATATCTATGCATTTCACCGCTACACTACATATTCTACCTACTTCACAATAATTAAAGATAACCAGTATCAAAGGCAATTTTACGG
+
DEGGG<F@CGGC@FFF@FGGGDGC?@CC@FGGEFFGGGGDGGFGGFGFE@CFGGGGFGG@F:B:7F<EE8D@EF8<FGC<AFFGC@:FECFAC8+>FEG7<FEFABFG7FEGGG9>9EAFGGGCBFEGCECCGDG=EF@EE>>8EFD2@,@,,@E:D9FFFC;,@F;,@,@,@EDB9??95*D9CCCA::;ECCAA?FFGAF>F4AAF@98=CFD4*)(01@3)031@5:7+++/9@@)).7)7=;8.7)96))/:CEA/4A64))5).8?0<2=AFFF::
@M02352:288:000000000-CKWC8:1:1101:24567:8218 2:N:0:ATGCGCAG+TATCCTCT
CATTCTTGCGAACGTACTCCCCAGGTGGGTCACTTATCACTTTCGCTTAGCCACTCAAACCGAAGTCCGAACAGCTAGTGACCATCCTTTACGGCGTGGACTACCTGGGTATCTAATCCTGTTCGCTCCCCACGCTTTCGTCCATCAGTGTCAGTATATTATTAGTAATCTGCCTTCGCAATTGGTATTCTAAGTAATATCTATGCATTTCACCGCTACACTACTTATTCTAAATACTTCCCAATAATTCAAGACAACCAGTATCAATGGCAATTCTACAA
+
GG9BEGGGGGECFBFFGGGGGGGGGGGFCFGFGGGGGGFGGGGGEGGECGFGGGCFGFGGFGEGGGFF:FEG:FFGGFFEFGC<FE,:C<<C=+@+7FFC<FEFG,,BA4CFGFG;E9F=9;?EGCEGCF>FG@FCCCFCGEECFFDCGGGGFGGCGGGGGF;ECFGG93;,,,38?F5953>CDG,DC,>+2*=*/41=@FFGF4=8=,+4=*05:?>E36=AFCEGCF+1+396.<<6):EF@@77?<?C5)(23=:1:9424<9><(8:?3*)*)46)
@M02352:288:000000000-CKWC8:1:1101:17900:8222 2:N:0:ATGCGCAG+TATCCTCT
CAATCTTGCGACCGTACTCCCCAGGTGGATTACTTATCACTTTCGCTTAGACACTGACTGTATATCGCCAATATCGAGTAATCATAGTTTACGGCGTGGACTACCAGGGTATCTAATCCTGTTCGCTCCCCACGCTTTCGTGCCTCAGCGTCAGTATCAGTTTAGTAAGCTGCCTTCGCTATCGGTGTTCTGTGTAATATCTAAGCATTTCACCGCTACACTACACATTCCGCCTACTCCAACTGAACTCAAGTTTATCAGTATCAATGGCAGTTTCGAGG
+
GGGGGGGGGGGGEFFGGGGFGGGGFFGGFGGCFGGGGGGGGGGGGGGGGGCFGGGGGGGGGGGGGGGGGGGGGGG@F?FGGGGGGGGGGGGGCFGGGGGGEFGFGGFGGGGGCFGFGFGGF;EEEGCGEGGGGGGGGFGDG@EGFGGCFGGGGDGGGGGGGGGGGGGGFFC6DFGGGGGFDGFGGGGEEFCCGFFCEFFFFFFFEFACGGFGDB=4??@EFFFFCFEF?6C;581;;3;;EF113=339<AB?<A84)*64<>A9)6)527(42@<4:((-
@M02352:288:000000000-CKWC8:1:1101:23046:8236 2:N:0:ATGCGCAG+TATCCTCT
CATTCTTGCGAACGTACTCCCCAGGTGGGATACTTATCACTTTCGCTTAGCCACTCAGCCTTACGGCCGAACAGCTAGTATCCATCGTTTACGGCGTGGACTACCAGGGTATCTAATCCTGTTCGCTCCCCACGCTTTCGTCCATCATCGTCAGTATATTGTTAGTGATCTGCCTTCGCAATCGGTATTCCATGTAATCTCTACGCATTTCACCGCTACACTACATATTCTAACCACTTCACATTAACTCAAGACTAACAGTTTCAAAGGCAGTTCCACAA
+
GGGGGGGGGGG@FGEFGDFGGGGGGFCG7FFGGGGGGGFGGGGGGGGG7FFFGGGGGGGGGGGGGDGGDDGGGGGGGGGGGGGGGGCGGGGGGEEGGGGGGGGGD<DCGGFGGGGGGGGGAGFFEFGFG+CCFEGGGGFEGGG>FGG+EBFG?+@7D9FG9FFCAFC>FFG9DGGFG4CB9CGG>E=FGFG+8;FE?F>=+=B+(88DGGA77=?3C:9E@FEFFGEGFFFF78@31;<B<?D).44A94<(57?FD?F?B<AA)<2<4((38?F>*-4((
@M02352:288:000000000-CKWC8:1:1101:18958:8323 2:N:0:ATGCGCAG+TATCCTCT
CAATCTTGCGACCGTACTCCCCAGGTGGATTACTTATCACTTTCGCTTAGACACTGACTGTATATCGCCAATATCGAGTAATCATAGTTTACGGCGTGGACTACCAGGGTATCTAATCCTGTTCGCTCCCCACGCTTTCGTGCCTCAGCGTCAGTATCAGTTTAGTAAGCTGCCTTCGCTATCGGTGTTCTGTGTAATATCTAAGCATTTCACCGCTACACTACATATTCTAACCACTTCATAATAACTCAAGACAACCAGTATCAAAGGCAATTCTACAG
+
GGGFGGGGGGGGGGEFEGGCCEFGFEGGGGGGGGGGGGGGGGGGGGGGGGFGGFGGGGGGGGGGGGDGGGG8FFGCFFGGGGGGGGGGGGGFBFGGGGEGGGGGGGGGEGGFGGGGGGGGGGGGGGGGGFGGGGGGGGGGGFGGGGGFGGCEEGGGGGGGGGGGGGGGDFGFGFCFG*<AEGGGGGGGGGGGGFFFEFFGFCFG?FFGGGFGGFF>G49@DC;AGFCGEFFFAFDFF3>4?CEF?C7744)6@<@FFFF??FFBFFBFF(4?:?F2=AFB)
@M02352:288:000000000-CKWC8:1:1101:18826:8353 2:N:0:ATGCGCAG+TATCCTCT
TAATCTTGCGACCGTACTCCCCAGGCGGAATGCTTAATCCGTTAGGTGTGTCACCGAACAGTATACTGCCCGACGACTGGCATTCATCGTTTACGGTGTGGACTACCAGGGTATCTAATCCTGTTTGCTCCCCACACTTTCGTACCTCAGCGTCAGTATCGAGCCAGTGAGCCGCCTTCGCCACTGGTTTTCCTCCAAATATCTACGCATTTCACCGCTACACCTGGAATTCCACTCCCCTCTCCAAGACTCTAGTCTGCCAGTTCTAAATGACCATCCCA
+
DGGGGGGGGGEGEEFGGGFGGGGGGGGGGDGGGGGGGGGGGGGGGGGDFGFGGGGGDGGGGGGGGGGGGGGEGGGDGGGGFGGGGGGGGGGGEFFCGGGEFCFFFFGFFGDGFGDFDGGGGGGGGGFGGGGDFGGEGGGGGGGGGGGFGDGGGGEDGDFGCE8EEFGGFGGGCEGGGGFA>GGEGGG?;>FFFEFFFFFDFCFFCAFGDGFFGFFACDF194:759(057?FF?923??(((2:?<3)((-465.*-615<03,54)64-:44)/,9:?:)
@M02352:288:000000000-CKWC8:1:1101:28845:8356 2:N:0:ATGCGCAG+TATCCTCT
CACTGTTGCCAGCGTACTCCCCAGGTGGCTAACTTAATACTTTCGCTTTGGCACTCATCTTCAAGTAGACAAGCACCGAGTTAGCATCGTTTACGGCGTGGACTACCGGGGTATCTAATCCCGTTCGCTACCCACGCTTTCGTCCATCAGCGTCAATAATATCTTAGTAAGCTGCCTTCGCAATTGGTGTTCTATGTAATATCTATGCATTTCACCGCTACACTACATATTACGCCCACTTCAAATATATTCAAGACCTACAGTCTCAAAGGCAGTTCCAT
+
<BGGFDGGGF9C@@FFFEGE@CC:CEFC<FF@EFEFFE@EFGGG6,8DFFGG@F,CF,,<EFC<9EDF,EC<<FFGECCE=6?9,AE<CDGGDGGGGDGG@CFDBFE+>CEFGGFFFGGG=FE?F?CGG=7>,AFC7EEDFEGEG+=DFC?>@CC6E9>EACF;@DFFAF,,,4CFGGG?D95=CGFD8C?FF<B8CF6=CDF8C8C++=+4=CEFCEB60*36285C<FA+;)/((/63)75).6---<A<>>4FBF48(806.:)))5<7((8:F>AA)
@M02352:288:000000000-CKWC8:1:1101:3377:8368 2:N:0:ATGCGCAG+TATCCTCT
CATTCTTGCGAACGTACTCCCCAGGTGGGATACTTATCACTTTCGCTTAGCCACTCAGTCCGAAGACCGAACAGCTAGTATCCATCGTTTACGGCGTGGACTACCGGGGTATCTAATCCCGTTCGCTACCCACGCTTTCGTTCATCAGCGTCAATATACTGTTAGTGATCTGCCTTCGCAATCGGTATTCTATGTAATCTCTAAGCATTTCACTGCTACACTACATATTCTAACCACTTCACAGTATTTCAAGGTCAACAGTATCAAAGTCAATCTTACAG
+
EE9FEFGGGG:FCFGGGGGGFGGGGF@DGFCEFGGGG9FGGGEA,C@FGGGGGGFFFGFCGGGGECDEFCGGGGGDFGGGFGEGC9FDGGFFF7C=@C:@<FGGG7:>CFGGFE;E;9,DEFFGGCGGEFD:3BF:CEGCEF,<EEEFCCEDE9DFFGGD;F;EDFF@FFCFF9FGGGC8):C*:A6@,1>BD<FEC7FFFGFC))27:@A@D+9=9@E83:=6>GFF?68A8A@D:(6<>2.9AF)669<--).*439<BAA:B<A-:-6A4<*4=:49.
@M02352:288:000000000-CKWC8:1:1101:26545:8369 2:N:0:ATGCGCAG+TATCCTCT
TAATCTTGCGACCGTACTCCCCAGGCGGTCTACTTAACGCGTTAGCTCCGAAAGCCACGGCTCAAGGCCACAACCTCCAAGTAGACATCGTTTACGGCGTGGACTACCAGGGTATCTAATCCTGTTTGCTCCCCACGCTTTCGCATCTGAGTGTCAGTGTCTGTCCAGGGGGCCGCCTTCGCCACTGGTATTCCTTCAGATCTCTACGCATTTCACCGCTACACCTGAAATTCTACCCCCCTCTACAGCACTCTAGTTCACCAGTTTCAAATGCAGTTCC
+
FF8EEFGCD@:EEFEFFFGGGGG7CGCEGGGGGGFACFGEGGGGFCFFGGGGG@FGFGDGFEGCFGGGGGFGGGGGGGGFGFGGDFGGGGDGGGGC:FE=@F7FGFGGGF7FGGGFFCD9EGG9FFF8=FFGFEAFBEG>CFGGD78+7@DFAFGGGGFFGGGGCF;:FEGGCEGGDG<=AGE*:?FGGCGCFC69@6B**9@D67@FGCE*:9-=FFFF>@)<44:40?77@B2>>:<99>::A>:080:BFAD*5-*)65)29)65)442))6)96<B
@M02352:288:000000000-CKWC8:1:1101:23414:8426 2:N:0:ATGCGCAG+TATCCTCT
TAATCTTGCGACCGTACTCCCCAGGCGGAATGCTTAATCCGTTAGGTGTGTCACCGAACAGTATACTGCCCGACGACTGGCATTCATCGTTTACGGTGTGGACTACCAGGGTATCTAATCCTGTTTGCTCCCCACACTTTCGTACCTCAGCGTCAGTATCGAGCCAGTGAGCCGCCTTCGCCACTGGTGTTCCTCCAAATATCTATGAATTTCACCCCTTCACTTGGAATTCCACTTCCCTCTCTCGAACTCTAGACTGATAGTTTTGGAGGCAGTTCCAG
+
@FGGGGGGGGCEE76CFGGGCFGGGGGGGGGGGGGFFCFFGGGD7FFGFFGGGFGGCF::8<FEFGG9EFF,C@FGF:>=E8BE?FG9=AFGFGGGFFGEC98=FFC8FGCF>FD;@>F3;FF5DDG=,3@>8,>++@EEF=DGCEECCG?CEG*8AC9@7:>CC,5?999DGGD9DGGADG559?CC:,8CFE6(/)/0++::5+1;+187719**:6((07+;+)9<F4*864))))4.(.42.0).8?AB<2*646))-:AA2-22(2:(-7366<)-
@M02352:288:000000000-CKWC8:1:1101:18598:8454 2:N:0:ATGCGCAG+TATCCTCT
CACTGTTGCCAGCGTACTCCCCAGGTGGTTAACTTAATACTTTCGCTTTGGCACTCATCTTCAAGTAGACAAGCACCGAGTTAACATCGTTTACGGCGTGGACTACCGGGGTATCTAATCCCGTTCGCTACCCACGCTTTCGTCCATCAGCGTCAATAATATCATAGTAAGCTGCCTTCGCAATTGGTGTTCTATGTAATATCTATGCATTTCACCGCTACACTACATATTCTAGTTACTTCATAATAATTCAAGTTCTACAGTATCCATTGCAGTTCAA
+
GGGGGGFGGGCGGCFFCGGGGGGGCFFFEGG9FGGGGGGGGGGGGGGGGGFFGGGGGFGGGGGGGGGFGGGFGGGGGFFFGGCFFFGGGGGGFFGGEGGEGGGGGGE:F@:FEGGGFGGFGAFGFDGEGGGGGCCGGGCF9EFD>7EF?FFEGGC6D;DEFDFFGFDDF9CFFFDGGGF5BC8EF9CFCGGGG48<EFFGFGFGFFFDFGFGGFEA5569@A@FFF3DEFFFFA)1?35?EFEFE?CF?5<??62=9)9)4)5A<25)-.)64.*6=)).
@M02352:288:000000000-CKWC8:1:1101:15295:8456 2:N:0:ATGCGCAG+TATCCTCT
CAGTCTTGCGACCGTACTCCCCAGGTGGGATACTTATCACTTTCGCTTAGTCACTGAGATAAATCCCAACAACTAGTATCCATCGTTTACGGCGTGGACTACCAGGGTATCTAATCCTGTTCGCTCCCCACGCTTTCGTCCATGAGCGTCAGTATATACGTAGTAGACTGCCTTCGCAATCGGTATTCTAAGTACTATCTATGCATTTCACCGCTACACTACTTATTCTATCTACTTCCTTATCACTCAAGTCAACCAGTATCAACGGCAGTTCCATAGTT
+
EGGGGGGGGGGGGGFGGGDFGGGGGGFFDGGFGGGGGGGGGGGGGGGGG?GGGGGGGFGGGGGGGCFGGGFGGGGFGGGGCFGGGFGG?DC,CCFCGDGGFCFGFE7B<FGGGGGFEGDEFGDGGGGGGGGFGGEGGGFEGCFGADFGGGGGGFF7E=DFFCFGGG9AF7DGGFFFGDC?>*;C7FGGGF:7CE+99BCGFGFG?FCC8FCCCB9>GA8<;A9FCC<7?6@@AFEFF?F)9)./<?FE8@<7.)6B7606).:2>(((-40<A)94@),<A
@M02352:288:000000000-CKWC8:1:1101:10779:8468 2:N:0:ATGCGCAG+TATCCTCT
CAATCTTGCGATCGTACTCCCCAGGTGGGTTACTTATCACTTTCGCTTAGCCACTCAGACCGAAGTCCAAACAGCTAGTAACCATCGTTTACGGCGTGGACTACCAGGGTATCTAATCCTGTTCGCTCCCCACGCTTTCGTCCCTCAGCGTCAGTATATAATTAGTGATCTGCCTTCGCAATCGGTATTCTATGTAATATCTATGCATTTCACCGCTACACTACATATTCTAACCACTTCATTATAACTACAGACAACCAGTACCAAAGGCAATTTTACC
+
E<FAFFGGGGDGFEFF@FCFF7EFGGGGCGGGGGGGGGGGGGGGDGGGGFGGGGGFGGGGGGGCFGFGGGFGGFGGGGGFFGGFFGEGGGGGFGGEFGECF<E<FGGGFGGCGGGGFGGGGGGGGGED>7@FCGGGDFFGGGGGGGGGGCECE5EGGGGGCGGA?CFFEFGCCFFGCCDEA>DGG=6FF7B785@4888CC=A8*+1:F7FFGA05?50;8@58CCFG7A+:CB0<61><?<CAAF26:)),4)4>0<33:4:)-6>1,86(42B>FAA7
@M02352:288:000000000-CKWC8:1:1101:10794:8478 2:N:0:ATGCGCAG+TATCCTCT
CAATCTTGCGATCGTACTCCCCAGGTGGGTTACTTATCACTTTCGCTTAGCCACTCAGACCGAAGTCCAAACAGCTAGTAACCATCGTTTACGGCGTGGACTACCAGGGTATCTAATCCTGTTCGCTCCCCACGCTTTCGTCCCTCAGCGTCAGTATATAATTAGTGATCTGCCTTCGCAATCGGTATTCTATGTAATATCTATGCATTTCACCGCTACACTACATCTTCTAACCACTTCATTATAACTCAAGACAACCAGTATCAAAGGCCATTTTACC
+
GAEFFGGGGGGGGGGGGGFGGGGDGGFGEFEFGGGGGEFGGGGGCFFFGGGGGGFDGFAFGCGDGGGC9?FGGFGFDECEGGGFFGGGGGGGFBFEGECFFGCFCFFCFGFGGGG9=EFGGGGF:FCEGGGFGEGGGFFGGE+CDFG6FGGGD>EGGFFG;FGGGG9;DCG,EFFFGCD>BGD*/=1DC@1:CCF?>FFF6+=D<AFGFFFDFA2:88673@;FC19+9877AB63;EE@?EE3.?6>).)().36,3),34))4)-))((3::FAF))-
@M02352:288:000000000-CKWC8:1:1101:19831:8487 2:N:0:ATGCGCAG+TATCCTCT
CAATCTTGCGATCGTACTCCCCAGGTGGGACACTTATCACTTTCGCTTAGTCACTGAGCTAATGCCCAACAACTAGTGTCCATCGTTTACGGCGTGGACTACCAGGGTATCTAATCCTGTTCGCTCCCCACGCTTTCGTCCATCAGTGTCAGTATATTATTAGTAATCTGCCTTCGCAATTGGTATTCTATGTAATATCTATGCATTTCACCGCTACACTACATATTCTAACTACTTCATAATAACTCAAGATAACCAGTATCAAAGGCAATTCTACAGTT
+
GFGFGGGGGGGFFGGGGGGGGGGDFGGGGGGFGGGGGGGGGGGGGGGGGGGGGGGGGGGGFGGGGGFFGGGGGGGGGFFGGGGGGGGGGGG@FFEGEEGGFGGGGGGGGGGGGGGGGGFFFGGGGDGGGGGGGECFGGGGGGGGGGGFGGGGGGGGGGGGGGFFEFGFGGAFFGGGGC+?CF?ECFCFGGGGGFFF@+1?BGFGCA>FCGADDDFFGFFCFFFF8D?7/BAFFFFFCC?3)9C3CEEF;@@8EEEF;@AEC3))9>330=0;)479?A3<A
@M02352:288:000000000-CKWC8:1:1101:25494:8493 2:N:0:ATGCGCAG+TATCCTCT
CAATCTTGCGAACGTACTCCCCAGGTGGGTCACTTATCACTTTCGCTTAGCCACTCAAACCGAAGTCCGAACAGCTAGTGACCATCGTTTACGGCGTGGACTACCAGGGTATCTAATCCTGTTCGCTCCCCACGCTTTCGTCCATCAGTGTCAGTATATTATTAGTAATCTGCCTTCGCAATTGGTATTCTATGTAATATCTATGCATTTCACCGCTACACTACATATTCTAACTACTTCATAATAACTCAAGACAACCAGTATCAAAGGCAATTCTACAG
+
GFCFGGGGGGCGGEGGGCFGGGGGGGGGGGGFGGGGGFGGGGGGGGGGGGGCGGGGGGGGGDGGGGFGE7@FGGGGGGGGFFFFGGGGGGGGGGGGGGGGDFGGCCFGGGGGGGGGGGGGGGGGGECFGGEGEGGGGGCEGGGGGFGGGGF7>FFEDEFGFEFDFEFGGDGGGGGGGGCB4CFFGGCFGGGGCC@EEF6C6CCGEFFCGGFGG8()?D>EDA38<F?FEFFF=ACF@49?E3)9CE3;C@FF3@3634>?0-54<<A>>:::<:?A6A<4)
@M02352:288:000000000-CKWC8:1:1101:9526:8506 2:N:0:ATGCGCAG+TATCCTCT
CAGTCTTGCGACCGTACTCCCCAGGTGGGATACTTATCACTTTCGCTTAGTCACTGAGATTAAATCCCAACAACTAGTATCCATCGTTTACGGCGTGGACTACCAGGGTATCTAATCCTGTTCGCTCCCCACGCTTTCGTCCATGAGCGTCAGTATATACGTAGTAGACTGCCTTCGCAATCGGTATTCTAAGTAATCTCTATGCATTTCACCGCTACACTACTTATTCCATTCACTTCCGTATAACTCAAGTCAACCAGTATAAAAGGCAGTTCCATATT
+
DGCFFGGGDGGGDGGFGGAEFGGGGGFGGGGFGFGGGFGGGGGGGGGG@@FFGGAFGGGGGGGGCGFFFFGFE<DDFGCEGECFBCGGGGAC7C7@7FBEFF?FEFGGGGGDC<;EEGFFGFF@=CCEGE,>FE=FFGEF7@EGG9DFGGGGCGGGFEFGFF9>EGGG;>6DE??F*?*/9>:ADG5FGFCE>EFC<CAFFFFC*=BC>9A7CB@5/>)3)83+3:CD)+1;++)197437@1@)99))442544@7(0,))-)))6:02((.)0)1464)
@M02352:288:000000000-CKWC8:1:1101:18907:8509 2:N:0:ATGCGCAG+TATCCTCT
TAACCTTGCGGCCGTACTCCCCAGGCGGTCTACTTATCGCGTTAGCTTCGCCACTAAGAGATCAAGTCTCCCAACGGCTAGTAGACATCGTTTACGGCGTGGACTACCAGGGTATCTAATCCTGTTTGCTCCCCACACTTTCGTACCTCACCTTCAGTATCGAGCCAGTTAGCCGCCTTCGCCACTCGTCTTCCTCTGAATATCTACGAATTTCACCTCTACACTCGGCCTTCCACTCACCTCTCCCGCACTCTAGCCTAGCAGTATCCCAGGCAGTTCC
+
FA<FACF9CC+FFFC-C,C@@@E@C86@FGFFFDF<96FGGGG:CFGGF7FFFGFCFEDG,BCEFDF9CFGGF,?:7F+::EE9,EFGG@FGG7?FFD7FC7+AF8DFG?CB=,>=EDCEGCE9FFGCFFA8<=BF+CFGGGCG?+AFCB,1,4:,,@=FC7@*>:DDE,,>>=DD55CA5DGGGF*/=*=CD31/)/++;1@79+;5**.9+36:F4?).94@D5(7(739676)-812:??<,(.(((,342<*)(/..42)-.4-6)..428().6>
@M02352:288:000000000-CKWC8:1:1101:15052:8529 2:N:0:ATGCGCAG+TATCCTCT
CAATCTTGCGATCGTACTCCCCAGGTGGGACACTTATCACTTTCGCTTAGTCACTGAGATAAATCCCAACAACTAGTGTCCATCGTTTACGGCGTGGACTACCAGGGTATCTAATCCTGTTCGCTCCCCACGCTTTCGTCCATGAGCGTCAGTATATACGTAGTAGACTGCCTTCGCAATCGGTATTCTAAGTAATCTCTATGCATTTCACCGCTACACTACTTATTCTATCTACTTCCTTATAACTCAAGTCAACCAGTATCAAAAGCAGTTCCATAGTT
+
GEGGGGGGGGGGGGDFGEFGGGGGGGFGGGGGGGGGGGGGGGGFEGGGGGGGGGGGFFGG9FGGGGGGGGFCGFFFGCFGGFGGGGGFGGGGGGGGGGGGGGGGGDFGGGGGGGGDC9,CEFDFCF@F@FGGGGGGGGGDG>EF9@EDGDGCDFGGGGGGGGEGFC,@CGFD9EGFGGDAAF5EGGF@FC<7BABC?69BB7=F4BFG@7+;DABDG4==;FEFGG?GF6:+:AECEE3)))7337E34=)77C9A@75><<A)64).(33AA<4<6))6:
@M02352:288:000000000-CKWC8:1:1101:15424:8533 2:N:0:ATGCGCAG+TATCCTCT
CATTCTTGCGAACGTACTCCCCAGGTGGGTCACTTATCACTTTCGCTTAGCCACTCAGACCGAAGTCCGAACAGCTAGTGACCATCGTTTACGGCGTGGACTACCAGGGTATCTAATCCTGTTCGCTCCCCACGCTTTCGTCCATCAGTGTCAGTATATTATTAGTGATCTTCCTTCGCAATTGGTATTCTATGTAATATCTATGCATTTCACCGCTACACTACATATTCTAACCACTTCATAATCACTCAAGACAACCAGTATCAAAGGCAATGCTATAA
+
FCGGGGGCFGDGGGFGFFA<FEF@CFCF7CFGGGGGGGFGGGGG@FGGGGGGGGDFGGGGGEGGGGGGDEGGGGFCF=FFGGGGGG7FEG@FCCGGFGGGGFGFFGF>:FGFGGFFGGGGGFFFFGGGG=C8F@FFGGGGGGGGGE?CE;FGGCFGGGGGGGGGCFGDCAE,@EFFGC7*9?F97C,>E@7+:*B?CF+=6=+B*;AGGDCGGFFDEEF)68;FGGEGF=F=780)6@9<5?3<?7C=;)34.4:@?B>004AFFA)690((42*(1))))
@M02352:288:000000000-CKWC8:1:1101:16370:8534 2:N:0:ATGCGCAG+TATCCTCT
CATTCTTGCGAACGTACTCCCCAGGTGGGATACTTATCACTTTCGCTTAGCCACTCAGTCCGAAGACCGAACAGCTAGTATCCATCGTTTACGGCGTGGACTACCGGGGTATCTAATCACGTTCGCTACCCACGCTTTCTTTCATCAGCGTCAATATACTGTTAGTGATCTGCCTTCGCAATCGGTATTCTATTTCATCTCTACGCATTTCACCGCTACATTACATATTCTAACCACTTCACAGTAATTCCAGGTCAACAGTATCAAAGCCAATTTTACCG
+
GGGGGFGGGGGDEGGGGGGFGGGGGFFF7,EFGGGGGGFFFFGCFFGGDGFGFG8EF<F<FCE:6CAC++@F7CF,,:EFG<?BEF,FAFFF7+@B=>F+4EFGC+@@@C:,??=FDB,8+3A=3:FEE,@FE++33@7,@:@FFGFDFC@ECAE:E@BF,3EF?F<@FGCCGC7:C4**/21:*:,=CFG8+*107B:7A>=+())1::A71;(5*26;)+9A7+)1./9*11.)(5>F2<9)).).:)))6(,9))*),-6)).)))((.,(16=)-)-
@M02352:288:000000000-CKWC8:1:1101:27369:8557 2:N:0:ATGCGCAG+TATCCTCT
TAATCTTGCGACCGTACTCCCCAGGCGGAATGCTTAATCCGTTAGGTGTGTCACCGAACAGTATACTGCCCGACGACTGGCACTCATCGTTTACGGTGTGGACTACCAGGGTATCTAATCCTGTTTGCTCCCCACACTTTCGTACCTCCGCGTCAGTATCGAGCCAGTGAGCCGCCTCCTCCCCTGGTGTTCCTCCAAATATCTACGAATTTCACCCCTACACTATGCATTCCAAGCACCTCTCTTTATCTCTTAACTCTTAGTTTTGGTGGCACTTACA
+
EEGF9<E<C@CF@+BDFFFGGF8@,D:+8:F8@AFFFAGF:F@:7AB,ACFGFCF,@FE@FGGFGCCCDCFGEGCCFGF?FG,BFEADFDDFDE==F?FGDGFFDG8FEGGGEFEEGGFF9FGFGCFFFFC@F?B:CFFGGGG,+3@8,5@5EEGG:,@,6>**4<,6?:,>8*11/*;0)**1;:5+5/3+:7A/=AFD6+31.1):7*5CC7?**043()(***)*.99@F@))((.((3)()--))-)).))*).*).4)6)66(((,(((*.6)-)
@M02352:288:000000000-CKWC8:1:1101:8575:8617 2:N:0:ATGCGCAG+TATCCTCT
CATTCTTGCGAACGTACTCCCCAGGTGGCTTACTTAATGATTTCTCTTTGTCGCTGACCGTATATCGCCACCAACTAGTAAGCATCGTTTAGGGCGTGGACTACCAGGGTCTCTAATCCTGTTCGCTCCCCACGCTTTCGTCCCTCCGCGTCAGTAAAGGTATAGTCAGCTGCCTTCGCAATCGGTTTTCTACAGCATATCTACGCATTTCACCGCTACATGCTGTATTCCGCCAACTTCCACCTTTCTCAAGACATACAGTATCAATGGCACTTCTACGG
+
DDE<6FD@9FDEEFF<<CF@,CE,FC6,EFCFFFFGGAF9FDE,<F,CFFFEGGGEC8C+87C@AF7FGD,C<,?CCGGGAE,,,:7AADFC5ABCF+@+?EGFFGEFCF,BEF;;@ECFEG<FGGCFGCEC7+3CC@=8DEG8,@++@=4@+;EFF;,4@,@F,,,3,@E?FCCFGG>4**477E*==F,4+*;;(;6+41+:(/)*7CFCGB05E.()9;8F++.7<+;AA>@;BBBBA2232444))4)))()64*,)).44-2-)(..)(/)*.6(,
@M02352:288:000000000-CKWC8:1:1101:8572:8636 2:N:0:ATGCGCAG+TATCCTCT
CATTCTTGCGAACGTACTCCCCAGGTGGCTTACTTAATGATTTCTCTTTGTCGCTGACCGTATATCGCCAACAACTAGTAAGCATCGTTTAGGGCGTGGACTACCAGGGTATCTAATCCTGTTCGCTCCCCACGCTTTCGTCCCTCAGCGTCAGTAAAGGTATAGTCAGCTGCCTTCGCAATCGGTGTTCTACAGCATATCTACGCATTTCACCGCTACATGCTGTATTCCGCCACCTTCCACCTTTCTCAAGACTTACAGTATACATTGCACTTTCACGT
+
CEE@,C<,@FC::@C<CDG@EGGGGEC@FGGGGF@BA<EEGFC<A<9FG9FC,FC,@F<+BB<EA9,FE::7C,CC=FFFGFFDFGDDEGDG,,B=@@>+=BEFGG,B7,:FFFFEDF,=EEEF7F@EG@@:>C7FDE7+>8=+,@=+,8@E+:EC@@F,@9D;37,37D>CFEFGFCC>>DCF4C5EGGG9FFFFDF+:>=>82/)*2,1:CF;5*).;?+3ACFF7<8:).;>@;@=@())(,.).))).44<*:4*6)..).)))))).))/)*.61,
@M02352:288:000000000-CKWC8:1:1101:7720:8643 2:N:0:ATGCGCAG+TATCCTCT
CAGCCTTGCGACCATACTCCCCAGGCGGAGCACTTAACGCTTTCGCTACGGCCGAGAGGATGTGGAAGTCCCCTCAACCCAGTGCTCATCGTTTACAGCTAGGACTACCGGGGTATCTAATCCCGTTCGCTACCCTAGCTTTCGTTCCTCAGCGTCAGAAAAGATCCAGTGATTCGCCTTCGCCACCGGTGTTCCCTATGATATCAACGCATTTCACCGCTCCACCATAAGTTCCCATCACCCCTCTCTTCCTCAAGCCTGGTGTTTTGACACGCAGTTC
+
GGGGGGGGGGDGGDFGGGGGGG8BFGC@FGGCGGGGFGGGGGGGDFGGGFGGGDGEGGDGDFGGGGGGGGGGGGGGGGGGGGGDGGGGGGGGGGFGGGFFEG<AFGGGGGGGGGGGFAEAFGGFF>FEGGGDGGGGGGGGGGGEGFGGFFGGGGGEEGGCFGGGGGGGGGGGG9:CDGD4ACEC*5EG=EE*:7FEFFFF++8C>AFGGC5CDFAFG?<BFFB@GGF*8=@@@FA<<<?>2,8,:(.22<9ABA<7)2<:B<:?308<(4)62(04B?<9
@M02352:288:000000000-CKWC8:1:1101:4368:8675 2:N:0:ATGCGCAG+TATCCTCT
TAACCTTGCGGCCGTACTCCCCAGGCGGTCTACTTAGTGCGTTAGCTGCGCCACTAAGACATCAAGTGTCCCAACGGCTAGTAGACATCGTTTACGGCGTGGACTACCAGGGTATCTAATCCTGTTTGCTCCCCACGCTTTCGCACCTCAGCGTCAGTATCGAGCCAGTGAGCCGCCTTCGCCACTGGTGTTCCTCCGAATATCTACGAATTTCACCTCTACACTTGGAATTCCACTCACCTCTCTCGAACTCTAGACTGATAGTTTTGGAGCCATTTCCA
+
EGGGGGGGGGCGGGEFFFGGFGGCD<CCCGGFGGGGGGGGGGGGGGGGGGGGGDGGGFGGGGGFGGGGGGGGFFGEGGGGDGGGGGGGGGFGGGGGGGGGEGGGGGGGGGGGGGGGGGGGGDGCGGGGGGGGGGFE@EE6DCEGDEC9,,@?BEGGDGGGF7EFGDCFFGGGGGCGGGGFFD5CDGG6A6@DDCFE@>>C0*;FE=;F35FFGF)*<*4?BF<?FG)72*97??2AAF7?<2:4:2<<:<?BA4)*)67)4<<).6>D:;2?(37)9)4)-
@M02352:288:000000000-CKWC8:1:1101:19151:8683 2:N:0:ATGCGCAG+TATCCTCT
TAATCTTGCGACCGTACTCCCCAGGCGGAATGCTTAATCCGTTAGGTGTGACACCAACAAGCATGCTTGCTGACGTCTGGCATTCATCGTTTACGGTGTGGACTACCAGGGTATCTAATCCTGTTTGCTCCCCACACTTTCGCACCTCAGCGTCAGTATCGAGCCAGTGAGCCGCCTTCGCCACTGGTGTTCCTCCGAATATCTACGAATTTCACCTCTACACTCGGAATTCCACTCACCTCTCTCGAACTCAAGACCAGGAGTTTACAAGTCAGTTCCAG
+
<FFGGGGGGGGGGGGGF<EFGFGGFGGGGGGGGGGGGGGGGGGGGGGCGGGGGGGGGGGGGGGGEFEGGGGGGFEGGGGGGGGGGGGGGGGGGGDGGGGGGEGGGGFEF7FFGGGG9=FFEGFGGGGGEGGFGGGGGGGGGGGGGGGGGGFCGGC8FGGGGGGDGFGGGFGFGGGGDGGFFDCGGGG,:FGGGCCB(58CFFFGEF:7F=);D7?F+:@FEFFFGD;D67FF=4>BF?FB<12(42(31016348??:F?B:(33--<<>F)4<6>F252.
@M02352:288:000000000-CKWC8:1:1101:17319:8698 2:N:0:ATGCGCAG+TATCCTCT
CAAACTTGCGTTCGTACTCCCCAGGTGGGATACTTATCACTTTCGCTTAGCCACTCAGAATTGCTTCCGAACAGCTAGTATCCATCGTTTACGGCGTGGACTACCAGGGTATCTAATCCTGTTCGCTACCCACGCTTTCGTCCATCAGCGTCAATGTATTATTAGTAACCTGCCTTCGCAATTGGTATTCCATGTAATCTCTAAGCATTTCACCGCTCCACTACATATTCTATTTACTTCCTACTAATTCAATTTCTACAGTATCAATGGCAGTTCGAAAT
+
GGGGGFGGFGGGG>CCFFGGGGGGFDFDGGGFGGGGGFFGGGGFGGGGCCFGGGGG@,<CFE<FGGFGEBCGECC=FCFGF9F@EAFDED7FCECCFDEEG@<EFFC++BFBE<FD=>FGGFA9FGE+BFF,B@FFCGGEGGGG9F???8EGE+E7EGGCFGD9DF@FDC;8CFCCCC*95CA<*7,>DFG@CAFCAFFCFGF8<>8+@CF71?():)0>31()*1.@6FF6++9)9)<))96;399;CFF<))9117CE8C5<3669:4(3((16>((-(
@M02352:288:000000000-CKWC8:1:1101:18496:8721 2:N:0:ATGCGCAG+TATCCTCT
CAACCTTGCGATCGTACTCCCCAGGTGCAATACTTATCACTTTCGCTTAGTCTCCAACTGTATATCGCTGAAAACGAGTATTGATAGTTTACGGCGTGGACTACCAGGGTATCTAATCCTGTTCGCTCCCCACGCTTTCGTCCCTGAGCGTCAATTCAGGCCTAGTGAGCTGCCTTCGCTATCGGTGTTCTGTGTCATATCTATGCATTTCACCGCTACATGACACATTCCGCCCACTTCGACCGAATTCAAGCCTAACAGTTTCAATGGCAGTTCCATC
+
GGFCFGGGFECF@CFFFGGGGGGGFFCFGGGCC<FFGGGGGGGGEGDFGFGGGGGG@F@<FCGGFGGGGEGFFGGG7FFCGD9FFGCFGGAFG:>FGGGGGGGGGGGDDG@FCFGG=>A9,CE?7CFECGG8FGGDCEGCFGGGFFCFG6=CG6E8AE;DEGGGFAFAFGGGGGGFGGDFEGF54;7C:FFCFEAC4@@DFFAFEFFGDFFGCFF>C56;CF9ADG@GCC76>:(6:@FF@D1:0(38166)-)(94)7:2><A)6)62(3412*)1)).
@M02352:288:000000000-CKWC8:1:1101:9923:8726 2:N:0:ATGCGCAG+TATCCTCT
CATTCTTGCGAACGTACTCCCCAGGTGGGTCACTTATCACTTTCGCTTAGCCACCCAAACCTAATTTCGCACAGCTAGTGACTATCGTTTACGTCCTGCACTACCTGCGTCTCTAATCCTTTTCGCTCCCCACGCTTTCTTCCATCCGTGTCCGTATATTATTAGTGATTTGCCTTCGTTCTTAGTTTTCTTTCTACTATCTATGCATTCCATCGCTACATACCATTTTCTATCCACTTCATACTACCTCAATACAACTAGTATCATAGGCACTTATAC
+
G9<6,CFGG++@CFFGGGGGGGGGFFGG++,;CFFG9F,CFFGG>FG@,9CFGG,CFFC7C,,:,C<,,,6@7<F<9FF,E<,CF9=AE@,<49B,CA<:,?DEG,:,884+4?;,49@;,9<?++@E>D+,@+@688F9E3E,@@6+@F=,,1=?DDFF;=DCC<,,,,37>EFCF+0**0,,25,7,,@2+*=**+1=+=9@*+15C,+5+=)3,/57*+*20C/B?+B:+1(/.143?)1)9.)(/.6..));)/)//7)7.7.1).(.((2);4)
@M02352:288:000000000-CKWC8:1:1101:5372:8748 2:N:0:ATGCGCAG+TATCCTCT
CATTCTTGCGAACGTACTCCCCAGGTGGGTCACTTATCACTTTCGCTTAGCCACTCAAACCGAAGTTCGAACAGCTAGTGACCATCGTTTACGGCGTGGACTACCGGGGTATCTAATCCCGCTCGTTCCCCACGCCTTCGTCGATCAGTGTCAGTATATTATTAGCGATCGGCCTTCGCAATTGGTATTCTATGTACTAACTATTCATTTCACCGCTACACTACATATTCTAACCACTCCATAATAACTCATGATAACCAGTATCAAAGGCAATTTTACCG
+
CFEEDGGGGG7+@CFFGGGGGGGGG<8@+8,CFFFG9@@F<FGGGGGGGGGGGGGGGFCFF7+@6AFG7E@8:8F8?,CAFFF,EE,A?FFF,=CC=+@7<B=B4@++44+B,C7;EF9DC+@>@+@D8,@FG>C+3+@+DE++B@CGF;;E;C=F7,3@DFFCC,**2***=CC*;9/?4*5,0B7+>?FF:?F3<37+)+3;)31++43+3;8B8)6<@A>4*:50)*0*1@?28((()-)))..)).5).)6@4463(.))).)6.(80(./)648<(
@M02352:288:000000000-CKWC8:1:1101:19602:8749 2:N:0:ATGCGCAG+TATCCTCT
TAATCTTGCGACCGTACTCCCCAGGCGGTCTACTTAACGCGTTAGCTCCGAAAGCCACGGCTCAAGGCCACAACCTCCAAGTAGACATCGTTTACGGTGTGGACTACCAGGGTATCTAATCCTGTTTGCTCCCCACACTTTCGTACCTCAGCGTCAGTATCGAGCCAGTGAGCCGCCTTCGCCACTGGTGTTCCTCCAAATATCTACGAATTTCACCTCTACACTTGGAATTCCACTCACCTCTCTCGAACTCTAGACTGATAGTTTTGGAGGCAGTTCC
+
9EAFGGGGGEECECFGGGGGGGGGGGGGGGGGGGGGGGGGGGGGCCDEFGGGGFGGGGEGGGGGGGGGGGGGGGGGFCGGGGGGGGGGG>FGGGGGGGDGGGGGGGGGGGGGGGGGGGGGGGGGGGGGGFGGFGGGGGGGGFGGGGGGGGGGGGGGGGGGGEGGGGGFFGGDGGDGCCDFFGGGDGFC7CFDG3+63AF+8;@F3+;/>FFFG@<AG=;?BFBFGG2646BFFBAA<7(5(,(.:<?:DB?B294*64*)5<AAAAAFB>:(8:7(.:<A
@M02352:288:000000000-CKWC8:1:1101:13011:8758 2:N:0:ATGCGCAG+TATCCTCT
CATTCTTGTGAACGTACTCCCCAGGTGGGTCACTTATCACTTTCGCTTAGCCACTCAAACCGAAGTTCGAACAGCTAGTGACCATCGTTTACGGCGTGGACTACCAGGGTATCTAATCCTGTTCGCTCCCCACGCTTTCGTCCATCAGTGTCAGTTGATTATTAGTGATCTGCCTTCGCAATTGGTATTCTATGTAATATCTATGCATTTCACCGCTACACTACATATTCTAACCACTTCATAATAACTCAAGACAACCAGTATCAAAGGCAATTTTACCG
+
GGGGGDGGGGGAFGGGGGGGGGGGGFGGGGGGGGGGGGGGGGGGDGGGGGGGGGGGGGGGGGGGGGGGGGGGGGGGGGGGFGGGGGCFGGGGGGGGGGGDGGGGGGGGDEFGGGGGFGGGGGGGGGGGGGGGDGGGDFGGDCEGGGFFGGGGGFGGGBFDFGGGGGACGGGCGGGGGGGE5CGGGGGGGGGGGFFFFFFGF@CFE4FGGGFGDFDEGFFEDFFFGGFGFFFFFFFFDEA@FEFECCFFFAEE@EDFFD5<DFFEFFDAD?F:?BFFF<>>-
@M02352:288:000000000-CKWC8:1:1101:16422:8785 2:N:0:ATGCGCAG+TATCCTCT
TAACCTTGCGGCCGTACTCCCCAGGCGGTCTACTTAGCGCGTTAGCTTCGCTACGCACGAATTAAATTCACACACAGCTAGTAGACAGCGTTTACGGTGTGGACTACCAGGGTATCTAATCCTGTTCGCTACCCACACTTTCGCACATGAGCGTCAGTCTTTGGCCAGAGAGTCGCCTTCGCCACTGATGTTCCTTCTGATATCTACGCATTTCACCGCTACACTACACATTCCGCCTACTCCAACTGAACTCAAGTTTATCAGTATCATTGGCAGTTTCG
+
GGFGGGGGGGGGGGGGGFFGGGGGGGFEGGGGGGGGGGGGGGGGGGFFFGGGDGGGCGGEGGGGGGGGGGGGGGGGGGGGGGGDGGGGGGFCCGGGGFGEGGGGGGGGGGGGGGGGGGGGCGGGGA<@EEEFGGFGGGGGGGGGGGGGCGGGGGGGGGGGGGGGGGAFFGGGEGC44C<FFDGGGGGFGFFDF?ACEFCF=7+@EFFCCCBDGFBBF>9BFFDFCF:F?6FFF4:B<?612:4::???3<?AF<4*6<FD><A2<BB4A).)4(1,06<2(
@M02352:288:000000000-CKWC8:1:1101:5289:8792 2:N:0:ATGCGCAG+TATCCTCT
CATTCTTGCGAACGTACTCCCCAGGTGGGATACTTATCACTTTCGCTTAGCCACTCAGACCGAAGTCCGAACAGCTAGTATCCATCGTTTACGGCGTGGACTACCAGGGTATCTAATCCTGTTCGCTCCCCACGCTTTCGTCCATCAGTGTCAATTTATTATTAGTACTCTGCCTTCGCAATTGGTATTCTATGTAATATCTATGCATTTCACCGCTACACTACATATTCTAACTACTTCATAATAACTCAAGATAACCAGTATCAAAGGCAATTTCACAG
+
DBCFFGGDGCC:FCCFGGGGCCG7FFCDEEFFGGGGGGGGFFGGGGGGEGG@FDFCFGFGDGCEEFFDFEGGGGG@FFFGF<FDFGGGGFGGGDGGGGGGGGGCEFGG7FEEGGGGGGGA,E?<+86=CF7A@CEECFFGEEC:;;CCAD;CAFE,;@BCGGGGAF;,@CE,,@?C77D4?GGGDF9;EEG+CE+A<+8=8BFFCA:B@FFGC825CE148;4=*+/;78@C+9>3;6;)))1.6.?@<;353/)*-)).3<24<)-.40((43*)*.:<.
@M02352:288:000000000-CKWC8:1:1101:21430:8811 2:N:0:ATGCGCAG+TATCCTCT
TAACCTTGCGGCCGTACTCCCCAGGCGGAGAACTTATCGCGTTAGCTGCGCCACTAAAGGTTTTAATACCCCCAACGGCTAGTTCTCATCGTTTAGGGCGTGGACTACCAGGGTATCTAATCCTGTTTGCTCCCCACGCTTTCGCGCCTCAGCGTCAGTATTGGTCCAGGAAGCCGCCTTCGCCACTGGTGTTCCTCCGGATCTCTACGCATTTCACCGCTACACCCGGAATTCCGCTTCCCTCTACCATACTCAAGTCTGGCCGTATCGAATGCCATTC
+
GGGGGGGGGGGGGGGDGDCGGGGGGGGGGGDFGGGGGGGGGGGGGGGGGGGGGGGGFFGGGGGGGGGAFGGGGGEGGGGGGGGFGGGGGGGGFGFGGGGGGGGGGGGFGGGGGCEGEG<FGGGGGGGFFGFGGGGGGGGGGGGGGEGGGGCCFGGGGGF@FGGFGGFE:FGFFGGGGGGBFCGEDEGF9F6C<CFFFF>CBGEGDFFGGDEGDFF4CF6>FBF?GG>G07B)96)(46???7>B().9?B3<AFFF2AFA)15((460<::(47=4/..<
@M02352:288:000000000-CKWC8:1:1101:13766:8830 2:N:0:ATGCGCAG+TATCCTCT
TAATCTTGCGACCGTACTCCCCAGGCGGAATGCTTAATCCGTTAGGTGTGTCACCGAACAGTATACTGCCCGACGACTGGCATTCATCGTTTACGGTGTGGACTACCAGGGTATCTAATCCTGTTTGCTCCCCACACTTTCGCACCTCAGCGTCAGTATCGAGCCAGTGCGCCGCCTTCGCCACTGGTGTTCCTCCGAATATCTACGAATTTCACCTCTACACTCGGAATTCCACTCACCTCTCTCGAACTCAAGACCAGGTGTTAATAAGGCTGTTCCAG
+
9FGGGGGGGGG:FEGGGG9FGGGGGFFGCFGFGGFGGGDFGGG@F8F<AECGGGF7F::=<C6<6FEEFGGDC>+4+=:FF<EFD,<,,B?BFGEGGGFG:<?EFGFFGGGG8FGF=>A=EFGGFFGG,EF=FDGC=DEFCGGGGG3=CD,9BEEGGCAA*@:BE7>DD,4BECD)/5D>A5?=<<*@62=CC3A;B:BDFGFC<CF<CF)*:=<7+0)5>??*<<<52>)9=*--30,.).)3)56).34A<?2*42711)..(-6A2<<?B(),0).).
@M02352:288:000000000-CKWC8:1:1101:9623:8846 2:N:0:ATGCGCAG+TATCCTCT
TAATCTTGCGACCGTACTCCCCAGGCGGTCTACTTAACGCGTTAGCTCCGAAAGCCACGGCTCAAGGCCACAACCTCCAAGTAGACATCGTTTACGGCGTGGACTACCAGGGTATCTAATCCTGTTTGCTCCCCACGCTTTCGCATCTGAGTGTCAGTGTCTGTCCAGGGGGCCGCCTTCGCCACTGGTATTCCTTCAGATCTCTACGCATTTCACCGCTACACCTGAAATTCTACCCCCCTCTACAGCACTCTAGTTCACCAGTTTCAAATGCAGTTCC
+
FEGGGGGGGGGGGGGGFGGGGGGGGGGGGGGGGGGGGGGGGGGGEGFGGGGGGFGGGGGGGGGGGGGGGGGGGGGGGGGGGGGGGGGGGGGGGGGGGGGGGGGGGGGGGGGGGGGGGGGGGGGGGGGGGGGGGGGGGGGGGGGGGGGGGGGGDGGGGGFEGGGGGCF8FGGGGGDGGGGFFGGGDCFFC<FGFEFFFFF>FG?FAFFCCE)579AF?>99BF?FGGFGFFFB?BFF<0<B0(447AA?DF?DFF)=A5=2)4,(4<>AFADF25@AB<A2
@M02352:288:000000000-CKWC8:1:1101:24683:8857 2:N:0:ATGCGCAG+TATCCTCT
TAACCTTGCGGCCGTACTCCCCAGGCGGTCAACTTAGTGCGTTAGCTGCGCCACCCACGTCTCAAGGACACAAACGGCTAGTTGACATCGTTTACGGCGTGGACTACCAGGGTATCTAATCCTGTTCGCTCCCCACGCTTTCGTTCCTCAGCGTCAGTATCTGTCCAGGTGGCCGCCTTCGCCACTGCTGTTCCTTCCAATCTCTACGCCTTTCACCGCTACACTGGAAATTCCACCCCCCTCTACATTACTCTAGTCCACCAGTCCAAAATCCAGTTCCA
+
GFGGGGGGGGGGEGGGGGGGGGF@CFEC@FGGGDFGGGGGGGGGGFFGFEGDCE,FFGGFGGGGGGF,CFGFGGGGGG=FGGC9BEEE,==FEGGGGC+@FGGGGCAEGGDEGFGGGGGCGGGGGAFGGGGBBF@7CEG*@FGGF8ECFDDFBC?EEFFC;F9DCFG8E,4=CG:CGGD=FC**16<+<CCFGFFFEFFGFG6:?==59*7DFBAFF5197B45:4:<3*=FFFB>1,(-(3:?A9)))-)4)..9))*6224:<)))64(4((1)16<4)
@M02352:288:000000000-CKWC8:1:1101:14744:8868 2:N:0:ATGCGCAG+TATCCTCT
CCATCTTGCGATCGTACTCCCCAGGTGGGACACTTATCACTTTCGCTTAGTCACTGAGATAAATCCCAACAACTAGTGTCCATCGTTTACGGCGTGGACTACCAGGGTATCTAATCCTTTTCGCTCCCCACGCTTTCGTCCATGCGCGTCAGTACATACGTATTAGCCTGCCTTCGCAATCGGTATTCTGTGTAATATCTATGCATTTCCTCGCTACACTCCACATTCTATCTACTTACATATGACTCAAGTCACCCAGTATCAAAGTCACTTCCATAGTT
+
G,BF<FFEFGDGCCFFFDGGGDG,CFEGD,E8EFGGGGGGECAECC7FGFGGGCF<FFAFAFCGF,EFGG?FGGG9F@C9DF,?FFFGFF7:F:C+8=ECF<4E,@7F8F,CDEFAEA<A@=+:=FGG>FC:7+6A=EGEGC:=,@@+@BCCGAE7DDG,DE,:>@,@9@DGFGCGGC*:>**=F9C@EC,2=;FC*8B1BC=+81+=C,+=8B9B?*=C()6;9<?DC6+AFFC?4)7>CC5<))<>3(3?EF)*23.4)-:><>2.)))).)1496:44
@M02352:288:000000000-CKWC8:1:1101:2774:8876 2:N:0:ATGCGCAG+TATCCTCT
TAATCTTGCGACCGTACTCCCCAGGCGGTCTACTTAACGCGTTAGCTCCGAAAGCCACGGCTCAAGGCCACAACCTCCAAGTAGACATCGTTTAAGGCGTGGACTACCAGGGTATCTAATCCTTTTTGCTCACCACACTTTCGCATCTGAGTGTCAGTGTCTGTCCAGGGGGCCGACTCCGCCACTGGTATTCCTTCAGATCTCTACGCATTTCACCGCTACACCTGAAATTATACCCCCCTCTACAGCACTCTAGTTCCCCAGTTCCAAATGCAGTTCC
+
A6ACE@9,CF:@6C;FC,E8<,6,,@@@::,CC6C@6CBEDGEG@A,,BFGGG@,9C@E:B7:EG?=FEG7EFG+??=FFFF?5BAFAFE?F+B,CEF48@:FFCE<BFDD7DF:,,@<,E;C,C<9EG99,C<F7,3@99D@EG@EF;FCA9CCC73;;;;;D,,,8DFEC**2)/:*/8**/7<EC@+>++1;<9;F+:0+1)1:CGE)7*6499),((7)8F58<)0699*6<),(4-4<()4:22.()())*.)1)).2(,.645).)).99*))6
@M02352:288:000000000-CKWC8:1:1101:7514:8876 2:N:0:ATGCGCAG+TATCCTCT
TAACCTTGCGACCGTACTCCCCAGGCGGTCTACTTAACGCGTTAGCTCCGAAAGCCACGGCTCAAGGCCACAACCTCCAAGTAGACATCGTTTACGGCGTGGACTACCAGGGTATCTAATCCTGTTTGCTCCCCACGCTTTCGCATCTGAGTGTCAGTGTCTGTCCAGGGGGCCGCCTTCGCCACTGGTATTCCTTCAGATCTCTACGCATTTCACCGCTACACCTGAAATTCTACCCCCCTCTACAGCACTCTAGTTCACCAGTTTCAAATGCAGTTCCG
+
GGFGFFGGGGGGGGEF:FGGGGGGGGGGEGEGGGGGGFGGGGGGGFGGGGGGFCFGFGGGGGGGGGGGGGGGGGGFGGGGGGGFEGGCFGGGGGGGGGDGGGGGGGGGGGGGGGGGGGGGGGGGGGGGGGGGGGFGDDGGFGGDE@EDGDFFGGGGGGCFGFGGGGGCCG8CGGGGGCCF:DGEGGGCFCFGGFFCF6@*09BF<?BCGGF3:/-9:BBB>FFFFC?C0*==@?D)6(3>((4:)--.4:<:062664/)67464<AAA<)6<>B2B244(
@M02352:288:000000000-CKWC8:1:1101:13471:8888 2:N:0:ATGCGCAG+TATCCTCT
CATTCTTGCGAACGTACTCCCCAGGTGGGATACTTATCACTTTCGCTTAGCCACTCAGACTTACGTCCGAACAGCTAGTATCCATCGTTTACGGCGTGGACTACCAGGGTATCTAATCCTGTTCGCTCCCCACGCTTTCGTCCATCAGCGTCAATAATATCTTAGTAAGCTGCCTTCGCAATTGGTGTTCTATGTACTATCTATGCATTTCACCGCTACACTACATATTCCGCCTACTTCAAATATATTCAAGACCTACAGTATCAAAGGCAGTTCCAT
+
FGGGFGFGGGG:BFEGFFGGGGGGGGGGGFCFCFGCFGGFGGGGGGGGGGGGGGFFGGGGGGGGGGFGEEGGDCCFCFFFFEEFGG74AFGGGFGGGGGGGGGGGGGCFEFGDFF>E9?FGCFG7FGGGGGDGGGGGGGGBEEGGGGGFEGGG6EEEFGCGCBEDFE,BFFFGGGDFDG**@F?>FGFE:AFFEFF*4=CBD8FCFFC:B6+1?=A*)648+3/*19+?+1;>3;;;8?C5)7?)9?)765))..),5;70<>42)4<976<0:?94<<
@M02352:288:000000000-CKWC8:1:1101:13489:8889 2:N:0:ATGCGCAG+TATCCTCT
CATTCTTGCGAACGTACTCCCCAGGTGGGATACTTATCACTTTCGCTTAGCCACTCAGACTTACGTCCGAACAGCTAGTATCCATCGTTTACGGCGTGGACTACCAGGGTATCTAATCCTGTTCGCTCCCCACGCTTTCGTCCATCAGCGTCAATAATATCTTAGTAAGCTGCCTTCGCAATTGGTGTTCTATGTAATATCTATGCATTTCACCGCTACACTACATATTCCGCCTACTTCAAATATATTCAAGACCTACAGTATCCAAGGCCGTTCCATCG
+
GFGGGGGGGECCGGGGGGGGGGGGGFFFGGGGGGGGGGGGGGFGCFGGGGGGGGGGGF<EFFGGDFGGFCGGGFGGGGGCFGGGFGDGGGGGEEE7FGGGGGFFGGGDEFCFGGFGFGCFGGGGGGEGGGGFGDGEEDFCFGGGFGG=D+CGCEGGDG9@FGGGAFFGFFG?CCD>FFGFEDFC>FGFCGGFGFF4?>++4CFG?FC@CGAGGF2BEE@F@FE40:/:7AAFFE;7@FFE)>5CEFFFEFF2<2<>?)).8>64))62<(((37B?FBFF(
@M02352:288:000000000-CKWC8:1:1101:14519:8929 2:N:0:ATGCGCAG+TATCCTCT
CAATCTTGCGACCGTACTCCCCAGGTGGATTACTTATCACTTTCGCTTAGACACTGACTGTATATCGCCAATATCGAGTAATCATAGTTTACGGCGTGGACTACCAGGGTATCTAATCCTGTTTGCTCCCCACGCTTTCGCACCTCAGCGTCAGTATCGAGCCAGTGAGCCGCCTTCGCCACTGGTTTTCCTCCGAATATCTACGAATTTCACCTCTCCACTCGGAATTCCACTCACCTCTCTCGAACTCAAGACCAGGAGTTTACAAGGCTGTTCCAGGG
+
GGCFFGGGDFEEG@FFFGGGGGGGGFFFGGGFGGGGGGGGGGGGECGGGGGGGGGGGGGGGCG9FGGGGCFGGGFFDFGGDGGDFC9AFGGGGCFFGGGGGGGGGG8C7F?FGGGDGGGGGGGGGFFGGGG8F7FEGDFCEDEECFC=DEGGGGF=CC+3>BE6DGC,BFFEGEDGG7DA?DE6?<,4=CE:77?2>B>C8:+=(.5FFGACDF@AC)343:=)>)3CEFF+61=;@<>62(),()(43<322)8)(,0(-,3424)4)(((.(1)6):0(
@M02352:288:000000000-CKWC8:1:1101:18006:8934 2:N:0:ATGCGCAG+TATCCTCT
CACTGTTGCCAGCGTACTCCCCAGGTGGCTAACTTAATTCTTTCGCTTTGGCACTCATCTTCAAGTAGACAAGCACCGAGTTAGCATCGTTTACGGCGTGGACTACCGGGGTATCTAATCCCGTTCGCTACCCACGCTTTCGTCCATCAGCGTCAATAATATCTTAGTAAGCTGCCTTCGCAATTGGTGTTCTATGTAATATCTATGCATTTCACCGCTACACTACTTATTCTATCTACTTCCGTATAACTCAAGTCAACCAGTATCAAAGGCAGTTCCAT
+
FGGGGGGGGFFDFGGGGFGGFFGGGFGFGGGGGGGGGGGGGGGGGGGGGGGGGGGGGGGGGGGGGGAFCGGGGGGGGGGGGGGGGGGGGGGGFFEGGEEDD@<FGGGGGGGGGGGGGGFGFGGGGGGGGGG8DGGGGGGGFGFEECAFGFGGGGGGGGGGFAFFGG9EDFCGFFGFFGGF>D>CGGGG*CEGFCA?@AFGFFFGEFFFGG=@CFFF=B>B>F@ADGCFCFFFFFFF<C7EEF<D;3@;?<24>7)9<AFA1<1>9))4<)44043:F><A)
@M02352:288:000000000-CKWC8:1:1101:10077:8940 2:N:0:ATGCGCAG+TATCCTCT
CAATCTTGCGATCGTACTCCCCAGGTGGGACACTTATCACTTTCGCTTAGTCACTGAGATAAATCCCAACAACTAGTGTCCATCGTTTACGGCGTGGACTACCGGGGTATCTAATCCCGTTCGCTACCCACGCTTTCGTCCATCAGCGTCAATAATATCTTAGTAAGCTGCCTTCGCAATTGGTGTTCTATGTACTATCTATGCATTTCACCGCTACACTACATATTCCGCCTACTTCAAATATATTCAAGACCTCCAGTATCAAAGGCAGTTCCATCGTT
+
G9<FFGGGGG@<D:FFGGGGGGGGGE@CCFGFGGGGF<FGGGGACFGGGGGGGGCFGCFFGFEGA@GF8FG<FFCFFEFGGGGGDGDGFG@7=7CFCGGGGCFFDCEFFFFGGGGGGFEFGGFEGEE8F@EFGCFFGGGGE+=FGGGGGGGGGGGG7BFC;FDFF,FFGGGFCCFGGD>98;:C77CAF:FFFE8@?FFGFG6DEFF@DF88*86)?F;>EA;@CFCFCF>)85=@CE?C)94<7)9-)62<344).4)6>9AAA9>01038>ABA64(-(
@M02352:288:000000000-CKWC8:1:1101:13394:8948 2:N:0:ATGCGCAG+TATCCTCT
CAGTCTTGCGACCGTACTCCCCAGGTGGGATACTTATCACTTTCGCTTAGTCACTGAACCGAAGTCCAACAACTAGTATCCATCGTTTACGGCGTGGACTACCAGGGTATCTAATCCTGTTCGCTCCCCACGCTTTCGTCCCTCAGCGTCAGTATATACGTAGTAGACTGCCTTCGCAATCGGTATTCTAAGTAATATCTATGCATTTCACTGCTACACTACTTATTCTATCTACTTCCATATAACTCAAGTCAATCATTATCAATGGCAGTTCCATCGTT
+
FFFEFGGGGG7BFFG@FFGGGGEFGGFFGGGEGGGGGDDFGGGGCFGGGGGGGGGGG9CFC:@FGGGA,C,EFGCEF,FFFGGG@FFFGGG7+CF@C:FFFGFD@FC,BAFEEFGFFGGGGGGEGG:=@D8+C:>7EEF8>=D86DE6CEGDCCG,<CF7@:>>,=,@E7DGGAFCD***;?*1;4:BCE,+=/B951:C+:+?58+=F78+:?C6?A=CEA4A77?+97AAF=9)6?E))7?EC6)74837C?):))*.).4)6).41,,8<<FB42:,,
@M02352:288:000000000-CKWC8:1:1101:21301:8963 2:N:0:CTGCGCAG+TATCCTCT
CACCGTTGCGATCGTACTCCCCAGGTGGTATACTTAACGCTTTCGCTCTACCACCCACGGCTCATTGCCCCAGCCTACTTGTAATCCTCCTTTACCTCCTGGGATTCCCAGGTATCTTATTCCTTTTCGTTCCCCACCTTTCCTTCCTCAACCTCCATTTTATCTCCGTTACGCTCCCTTCCCAATCGGTTTTTATCTTATTTCTTTTGCTTTTCACCGTACACCCACTATTTCCACGAACTTCCATCACATCCAAACTACCCATTTCAAACGCCGCTCAA
+
,C@,,CFGE++-:@EFFGGGGGG:C,CF,,CFGGGGGGGG7FG9BFG,4,6,C,BFF,@FGGGGA<,,CCF,,,,,,,,,,,,,5,,,,,,CF,,,95B,,B=4,,,C<,BD=,,,,,:49FF,,E9;6,4,BFF:+6,@E8363,@+,,3,,1,3D,33,C,@,3,@=<B:3++0=+=+0+,@*7,@***3*)*1*+4:>+++*+++2,1=F6*+>*(/()(1*)(9(/+;++/)7((((/1)/1)))))1),5)/(0))32),)4)).-)4()()-(,)
@M02352:288:000000000-CKWC8:1:1101:19695:8964 2:N:0:ATGCGCAG+TATCCTCT
CATTCTTGCGAACGTACTCCCCAGGTGGGTCACTTATCACTTTCGCTTAGCCACTCAAACCGAAGTTCGAACAGCTAGTGACCATCGTTTACGGCGTGGACTACCAGGGTATCTAATCCTGTTCGCTCCCCACGCTTTCGTCCATCAGTGTCAGTTGATTATTAGTGATCTGCCTTCGCAATTGGTATTCTATGTAATATCTATGCATTTCACCGCTACACTACATTTTCTAACCACTTCATAATCACTCAAGACAACCAGTATCAAAGCCACTTTTCCC
+
FFGGGGGGGDEGF7CFGCFGGGGGGGGGGFGGFFGGGGGGGGGGGGGGCEGGGGFGGGGGGDGGFGGGEGGGGGGGGGFGGGGGGGCFDGGGCCFGGGCE@FGGGGGGGDDFCFGGFFGGCFFFGGGGGFEDFCEEEGDCFGGGFGGGCFFDFGGFGGG9DFGGCGFGFEF;DFFGGFD>FGGGFF,=FGGC@?F4;BA@>FFG5FAGGGFGGF=DGEBFFFFF;7);?7C++21=D@@@?53?C)9317@(7)6),45604>4<-<4:(4(((1-*)54
@M02352:288:000000000-CKWC8:1:1101:12847:8980 2:N:0:ATGCGCAG+TATCCTCT
CATTCTTGCGAACGTACTCCCCAGGTGGGTCACTTATCACTTTCGCTTAGCCACTCAAACCGAAGTCCGAACAGCTAGTGACCATCGTTTACGGCGTGGACTACCAGGGTATCTAATCCTGTTCGCTCCCCACGCTTTCGTCCATCAGTGTCAGTATATTGTTAGTAATCTGCCTTCGCAATTGGTATTCTATGTAATATCTATGCATTTCACCGCTACACTACATATTCTAACCACTTCATAATAACTCAAGACAACCAGTACCAAAGGCAATTTTACCG
+
GGGGGGGGFFC@FGGGGGGGGGGEFACFGGGGGFFGFGGGGGGGGGGGGGGGGGGGGGAFGGGGGFCD@FGGGGGG<FGGGGGGGGEGGDCEGDGGEGC7EFFGGCFEGGGGGGG;FGGGGGGGGGCDGGGGGGGGGGFGGGGEFFGGGGGGGGFFGFDFCGFCFCEGGGCGGGGGCC??DDFFCGGDGGGFGFFFFF67BFFG?ABC8BBFGB2;E8;@FAEF*;CGF87F+==E?8@EFFE6?<<@C4<;38:FF:>:0.4)).4:?01::?FFFFF-(
@M02352:288:000000000-CKWC8:1:1101:9454:8980 2:N:0:ATGCGCAG+TATCCTCT
TAACCTTGCGGCCGTACTCCCCAGGCGGTCTACTTATCGCGTTAGCTTCGCTACTCACGGATTAAATCCACAAACAGCTAGTATACAGCGTTTACGGTGTGGACTACCAGGGTATCTAATCCTGTTCGCTACCCACACTTTCGCACATGAGCGTCAGTTACTGACCAGGGAGTCGCCTTCGCCACTGATGTTCCTCCAGATATCTACGCATTTCACCTCTACACTTGGCATTCCACTCACCTCTCTCGAACTCAAGACCAGGAGTTTATGCGGCAGTTCCG
+
FGGFFFGGGGEEGGFEFGGGGGGGGGGEFGGGGGGGGGGCGGGGFGCFGEEFFGCEGGFGGGGGGGGGFFGGGGGG8FGFFEG,CFFGGGGGGGGGGGC+BFGGFGG,?EFGGGGGFGCFFGGFGFGGGGGGFC9CEE8DGFG6EGGGDFECEG5C8CE;CC,EEFFG:*1>11?D49D48CEGD6CC?+>1CEFE(;6:1+3@CFF3<*:CFFC7FA?EFFCFGC)*(*9?F6<<>?14133).,4<216?FA7*)45760:(.(-:-:)419<67)).-
@M02352:288:000000000-CKWC8:1:1101:22473:8981 2:N:0:ATGCGCAG+TATCCTCT
CAAACTTGCGTTCGTACTCCCCAGGTGGGATACTTATCACTTTCGCTTAGCCACTCAGAATTGCTTCCGAACAGCTAGTATCCATCGTTTACGGCGTGGACTACCAGGGTATCTAATCCTGTTCGCTACCCACGCTTTCGTCCATCCGCGTCAATGTATTATTAGTAACCTGCCTTCGCAATTGGTATTCCATGTAATCTCTACGCATTTCACCGCTACACTCCCTATTCTAGTTACTTCGTAATAATTCAAGTTCTACAGTATCAATGGCAGTTCGACAG
+
GGGGFGGGDCGE@BFFGGGGGGFFFD<FECFFEFGGGGGGGGGGGGGGCFGGG?AFGGGGFG,FFGGGDFBFDGGGF<F96EGFGF?FFGDG7?FEGGGGGGGFGGGDEFFFFFFGFGGGGGGGCF@EGFDDGFGG@D,+D6E>C9,6=8EE86CFFGGG=FFCFFFCFFG>FDGGG>DAACCC*=,DEGF9FEFC>BADCGF+-?6CDG8@C?(8?)68@=()*247?CFF+;<??EFF6@(64:)669<AAAF=2.9<>BAFF266)(18::F<@B(-(
@M02352:288:000000000-CKWC8:1:1101:20198:9005 2:N:0:ATGCGCAG+TATCCTCT
CAGTCTTGCGACCGTACTCCCCAGGTGGGATACTTATCACTTTCGCTTAGTCACTGAGAATTAACCCAACAACTAGTATCCATCGTTTACGGCGTGGACTACCAGGGTATCTAATCCTGTTCGCTCCCCACGCTTTCGTCCCTCAGCGTCAGTATATACGTAGTAGACTGCCTTCGCAATCGGTATTCTAAGTAATATCTATGCATTTCACCGCTACACTACTTATTCTATCTACTTCCATATAACTCAAGTCAATCAGTATCAAAGGCAGTTCCATCGTT
+
GGGGGFGGGGGGGGGGGDFFGGGGGFFGGGGGGGGGGGGGGGGGGGGGGGGGGGGGGFGGGGGGGGGGGGGGGGGGGGGGGGGGGGGGGGGFGDGGGGGGGGGGGGGGGGGGGGGGGGFGGGGGGGDGGGGDGGGGGGGGGGFGCGGGGGECG;EGFGGFGGGGGFGFGGGGGGGGGGG>FGEGGGGGGGGGG<8?EFFGFFFDEFFGFGFGDFBEGF;EEFEFGGEGCFFFFFFEFFEEF?<?56EEFF@ECB>=A?FAB>42<490,2::<A?AFF:BB
@M02352:288:000000000-CKWC8:1:1101:11288:9012 2:N:0:ATGCGCAG+TATCCTCT
CATTCTTGCGAACGTACTCCCCAGGTGGGTCACTTATCACTTTCGCTTAGCCACTCAAACCGAAGTTCGAACAGCTAGTGACCATCGTTTACGGCGTGGACTACCAGGGTATCTAATCCTGTTCGCTCCCCACGCTTTCGTCCATCAGTGTCAGTATATTATTAGTAATCTGCCTTCGCAATTGGTATTCTATGTAATATCTATGCATTTCACCGCTACACTACATATTCTAACTACTTCATAATAATTCAAGACAACCAGTACCAAAGGCAATTCTAAAG
+
GGGCFGGGFCCGE:@EEDFDEGGGFFCDFFGDFGGGDGGGGGGGDFEGGCGGGGFGFGFFGGGGGGGGDGGGGGGGGFGGFGGGGGGGGGGFG=FFFGGGFGFFGGGGGGGGGGGGGGFGAEFDEGEGGGGGG@FFEGGEDEEEAA97EGGGGGA7ED,=ECCFFGGFGCC9,E9C5C*@AGGGFGFGGGGGGFFECF99BGFGC4CFGGFFG*65:?233;;6CC97CFFAF4CC@<4CEF37?CC))177).(2:?F?0A9)).24:71:???464).)
@M02352:288:000000000-CKWC8:1:1101:23349:9017 2:N:0:ATGCGCAG+TATCCTCT
TAATCTTGCGACCGTACTCCCCAGGCGGTCTACTTATCGCGTTAGCTGCGCCACTAAGACCTCAAGGGTCCCAACGGCTAGTAGACATCGTTTACGGCGTGGACTACCAGGGTATCTAATCCTGTTTGCTCCCCACGCTTTCGCACCTCAGCGTCAGTATCAGACCAGGTGGCCGCCTTCGCCACTGGTATTCCTTCCTCTATCTACGCATTTCACCGCTACACAGGAAATTCTACCACCCTCTCCTGTCCTCTAGCCTGCCAGTTCCACATGCAGTTCC
+
FFGGGGGGGGGGEEGGGFFFFCGCGFEECFGGGGGGGGGGGGGGGGGGGGGGGGGGGGGGGGGGGGGGGGGGGGGGGGGGGFFGFGGGGGFGGGGGGGGGDE7FGG,FFGGGGGGGGGG9FCGGGGGGGGFGGGGGG6EGGGGGGGGC5,5AC7EDGFF9EGGGG7FCEFFGGG4)?CDF;3C:<6CEC+5;FC=?EFF+8:6C<FFGGEFCFFFBG39;6B))7764:?8*/96>)47?B1?7(()4),44)))*)4@1<BF7).<4:)(.8?F29A4-
@M02352:288:000000000-CKWC8:1:1101:11304:9021 2:N:0:ATGCGCAG+TATCCTCT
CATTCTTGCGAACGTACTCCCCAGGTGGGTCACTTATCACTTTCGCTTAGCCACTCAAACCGAAGTTCGAACAGCTAGTGACCATCGTTTACGGCGTGGACTACCAGGGTATCTAATCCTGTTCGCTCCCCACGCTTTCGTCCATCAGTGTCAGTATATTATTAGTAATCTGCCTTCGCAATTGGTATTCTATGTAATATCTATGCATTTCACCGCTACACTACATATTCTAACTACTTCATAATAACTCAAGACCACCAGTATCAAAGGCAATTCTACAA
+
GFFGGGGGGGGGEDGGGGGGGGFEGFCF+@AFFFGFGGDGGGCGCFEGEGGCCC<CFFDFFEF@7FFGDFGDF8FEEFGGGGGGGGGGGGCFEEF7>@C:<FDDFGDFGF8AFCCEGGGGGGGGCGEGEFE=:7FFEGC6DEEEFA69FGFGGCG7C9FFFFGFGGGG9FGGFGGGG>DE?79,*=FFG7D@F6BE*B9EFCFGFFFGGFF@:824*09@@F;FDD););A7ABC3;<C96?C)9?CE3)).)),),6>0<A<<>D)))428(4?>=AF2)
@M02352:288:000000000-CKWC8:1:1101:16862:9029 2:N:0:ATGCGCAG+TATCCTCT
CATTCTTGCGAACGTACTCCCCAGGTGGGATACTTATCACTTTCGCTTAGCCACTCAGTCCGAAGACCGAACAGCTAGTATCCATCGTTTACGGCGTGGACTACCGGGGTATCTAATCCCGTTCGCTACCCACGCTTTCGTTCATCAGCGTCAATATACTGTTAGTGATCTGCCTTCGCAATCGGTATTCTATGAATCTCTAAGCATTTCACCGCTACACTACATATTCTAACCACTTCACAGTAATTCAAGGTCAACAGTATCAAAGGCAATTTTACAGT
+
GGGGGGGGGGGEGGGGGGGGGGGGGGGGGGGGGGGGFGGGGGGGGGGGGGGGGGGGGGGGGGGGGGGGDCGGGGGGGGGGGGGGGGGGGGGGGGGGGGGGGGGGGGGGGGGGGGGGGGGGGGGGGGGGGGGGGGGGDGGGFGFGFGGGGGGGGGGGGGGGGGGGGGGGFFG9;FGGGGDEBGGGDGGGFGGGGFFFFFFGFGFFFFFFC+@DCA9>EDEFEFFFCCD>4@FFF>??FF<<?FAB<<BFAF>FF,4@<2F?AFB>96AA8(.3:774@2446
@M02352:288:000000000-CKWC8:1:1101:18245:9059 2:N:0:ATGCGCAG+TATCCTCT
TAATCTTGCGACCGTACTCCCCAGGCGGTCTACTTAACGCGTTAGCTCCGAAAGCCACGGCTCAAGGCCACAACCTCCAAGTAGACATCGTTTACGGCGTGGACTACCAGGGTATCTAATCCTGTTCGCTCCCCACGCTTTCGTCCATCAGTGTCAGTATATTATTAGTAATCTGCCTTCGCAATTGGTATTCTATGTAATATCTATGCATTTCACCGCTACACTACATATTCTAACTACTTCATAATAACTCAAGATAACCAGTATCAAAGGCAATTCTA
+
FFGCGGGDAFEGEGGGGGGGGGD@DCE@:FGGGGGGFGG>@FGGGG9AFE7:F@FGGGGFGGGGGFGGGFGGGGG4:FGGGGDA<EEFGD=FGFG@C7FCCF@FFDGCFGG>=F@9DFEFEEE9C8@86+8@>CE3CD*>:<AFG**BFD9C,BF7<F@D;FG@;DC;?FC;CFDF?FCF6CEG<C9:@GFGGFFEEF+:7+::?AA+:@FGC+5AF)63>37A>4>FA?=@B?<4<>9>AFBFFFBFBFD9<7:4)37),53:>).644)),4)(05-))
@M02352:288:000000000-CKWC8:1:1101:18452:9064 2:N:0:ATGCGCAG+TATCCTCT
CATTCTTGCGAACGTACTCCCCAGGTGGGATACTTATCACTATCGCTTAGCCACTCAACCGCCGAGGCGGTCGAACAGCTAGTATCCATCGTTTACGGCGTGGACTACCAGGGTATCTAATCCTGTTCGCTCCCCACGCTTTCGTCCATCAGCGTCAATATATTGTTAGTACTCTGCCTTCGCAATTGGTATTCTAAGTAATATCTATGCATTTAACCGCTACACTACTTATTCTAAATACTTCACAATAATTCAAGACAACCAGTACCAATGGCAATT
+
GGGGGGGGGGDBF+DEGGGGGGDGGG8<FGG?FFGGGGGGFEFFCFGGGGGGGGGGGGGGGGGGGDGGDGGGD@FFEGF8FFGGEGGGGGGGGGGFF+=CFCGCGGFGGGGGGFGGGGGCFCFGGGGGCEEFGGGGGGGGGGGGGGGDGGGGG5:8ECFFGGGFGCEC9FGGCFGCGFF=FCECC*<9C@FGFEFFFFFCFGFG?FFG7CAF:=4*<?6>BFBFGG7C>66@F?B24))).5)5<7A2824<AFFF)4F>?BF6:9B))),52(80@:7
@M02352:288:000000000-CKWC8:1:1101:12883:9067 2:N:0:ATGCGCAG+TATCCTCT
CATTCTTGCGAACGTACTCCCCAGGTGGGTCACTTATCACTTTCGCTTAGCCACTCAAACCGAAGTCCGAACAGCTAGTGACCATCGTTTACGGCGTGGACTACCAGGGTATCTAATCCTGTTTGCTCCCCACGCTTTCGCATCTGAGTGTCAGTGTCTGTCCAGGGGGCCGCCTTCGCCACTGGTATTCCTTCAGATCTCTACGCATTTCACCGCTACACCTGAAATTCTACCCCCCTCTACAGCACTCTAGTTCACCAGTTTCACATGCAGTTCCGAGG
+
GFDCGGGGFGEEGGGGGGGGGGGGGGGDGGGGGGGGGGGGGGGGGGGGGCFGGGGGGGGGGGGGGGGGGFGGGGGGGGGGGGGGGG>FFGGGGGGGEGGEGGDEFGFGEFGGGGFGGGGGGGGG8AFGFGGGGGGC8FGG@>EGGCACC,@A9<EFF;FCFF@F6:C*::88>EDDD*?;AG6,?9:CFCGGGF4C37AGFDA:=:BCGFFDCBFF8@F3:F::CC2CA69FFBFBF09<:<:A)5.().46>AB?-.=?F4<)<A)42).)648>F6:9>
@M02352:288:000000000-CKWC8:1:1101:14471:9130 2:N:0:ATGCGCAG+TATCCTCT
CATTCTTGCGAACGTACTCCCCAGGTGGGTTACTTATCACTTTCGCTTAGCCACTCAGACCGAAGTCCGAACAGCTAGTAACCATCGTTTACGGCGTAGACTACCAGGGTATCTAATCCTGTTCGCTACCTACGCTTTCGTCCATCAGCGTCAATATATTGTTAGTGATCTGCCTTCGCAATCGGTATTCTATGTAATCTCTAAGCATTTCACCGCTACACTACATATTCTAACCACTTCACAATAACTCAAGACCACCAGTATAAAAGGCAATTTTACCG
+
GGDCAFGGGGGGGGGGGGGGGGGGGGGFGGDDGGGGGGGGGGGGGGGGGGGGGGGGGCEGGCFFCFAFFEGGGGGGGGGGGFGGGGGGGGGGGGGGGGGGGFGFGGGGGBEGGGGGGCFFGGGGGGGGGGGGGGGGGGGDDEGCDFFGDGGGG>FGGGGCFFGGGGGGGGGGGGGGGFDDE>FGGGFGFGGGGFFFCFFDFGF+*;?F@FAGGF1>CE><@@EFGGEG3A+@6A3<;(;<5;<><A249A<:2A<)4?)(,6<<)6:24-1:?F6A6-42.
@M02352:288:000000000-CKWC8:1:1101:7880:9167 2:N:0:ATGCGCAG+TATCCTCT
TAATCTTGCGACCGTACTCCCCAGGCGGAATGCTTAATCCGTTAGGTGTGTCACCGAATAGCATGCTACCCGACGACTGGCATTCATCGTTTACGGTGTGGACTACCAGGGTATCTAATCCTGTTTGCTCCCCACACTTTCGCACCTCAGCGTCAGTATCGAGCCAGTGAGCCGCCTTCGCCACTGGTGTTCCTCCGAATATCTACGAATTTCACCTCTACACTCGGAATTCCACTCACCTCTCTCGAACTCAAGACCAGGAGTTTAAGAGGCAGTTCCAG
+
FFFGGGGGGEGGGEGGCGGGGGGGGCCFEEGGGGGGGFFFGCEGGFFGGGGGGFFFEFG@FF9FDGGGGGGDBBGECFGGGGGFGFGGGGGGGG7FFGGGGAF<EFGAFEGGFGFFFDFCFFFGGFFGGGGGG@@:EFGGGGDGEG?CFGGCEGGGGGCF@CGGE::EFF9DGDGGG464AGGGG?CF?>E>C3F80)0*.:7@5F>DGG>FGFFFCF@F<6<FGC652;?FFFFF:2?<><)4<2(.24().(5???FF(8(4<2<2)-)32(.4@425.
@M02352:288:000000000-CKWC8:1:1101:3517:9182 2:N:0:ATGCGCAG+TATCATCT
CATTGTTGCGGACGTACTCCCCAGGTGGGTTGCTTATCGCTTTCGCTGAGGCACTCAAGCCGAAGTTCGAACAGACAGTGACCATTGTTTACGGCCTGGACGAACGAGCAGGGTAATGACGCTCGCTCGATACGCTTTCGTCCATGACTGTGAGTTGATTATTAGCGATTTGCCTTCCTCATTCGTCTTAGTTCTAATATATATGCATTCAAACCACAGCCTAACTATGCTGACCGATTAATACTAAACCAAGCCAACCAGAAACCATGACATGTTGACAA
+
GF9,,<EFF@++8CFFFGGGG,ECFGGF+8,+CCFG9E6@FGFF>CG,+E,CF<,@F8,9C++C=D,C,EFFEG,,9,,,:9CFG95,9,,<++++8A+,,48+68+6++4+6DF,38C,+6++@@C,++,,8+@+8+@>G5**@,,22>,,3@E,D,<;,<,,?,51>**,,41+0*2+4+,1+4*,*,4+3);.)++++;@>)+;CC7+++1(03)(/,)./0:<+);+**05(((4,).)))).)(.4((-(04(.4(,(),(())))-))/)*).))
@M02352:288:000000000-CKWC8:1:1101:17815:9195 2:N:0:ATGCGCAG+TATCCTCT
TAGTCTTGCGACCATACTCCCCAGGCGGAGTACTTAATACTTTCGCTATGTCCGCGAATATCAGGCTGCCCCCCGACAGTCATTCTTATTTTACGGAGTTAAGTATAAGGGGGTATCATCCTGTTTTCTCCACCCACGTTTGCGCCCCACCGTGAGAGAAAAGCCACAGTGCCGCCTTCTCCCCACCTGTTCCTTCCCATACCTACGCGATTCACCCCTCTACCTGCAGATTTCCCCTCCCCTACCTCGCTCTCTATCCCGATATTTTAAAGCGCTTTCC
+
,B86CFFGGEGGGCFGGGGGGDGCFGGGG76,CEFGG,66CFF<:4@,,CFG<,6@FE+DC,,,C,,,,CE,+++48+8C5,C<F,5,9,,5,5+8+@+4,,,55,,,,?F++@+@,,,,,,8,3C,CBF9CF,:+++3@,5=****3;**=2,**,41,,@?,<A,,6,?,2*2/*/**2+3=****5=?++.1),)*+.*)2)9)9)*.9**:7/8:((94@4*,*(*0*9*6)424(((4(,(,51(4??))*.-/),,(-3)))-)).--)-)(-)
@M02352:288:000000000-CKWC8:1:1101:3526:9201 2:N:0:ATGCGCAG+TATCCCCT
CAATCTTGCGAACGTACTCCCCAGGTGGGTTGCTTAGTACTTTAGCTTTGTCACCGAAACGTAAGTTCGAACAGGACGTGACCATCTTTTTTGCCGTGTAGTATAGGGGTGTATATACTCGTGTGTGCCCCACGCGCTTGCGTACAACAGCGACATGATTATTAGTGTGCGGCCCTCGCGCTACGTGTGTTCTGTAATATCTATGCATTTTTCAGCTACACAACTGACTTTAACCACTCCATAATACATCTAGCCAACAGGCATCAATGACAATTTTACAG
+
,<,<,CFGGDCCEG<@FDCFF,CCF66C+6,+;EFG@,,<66E9F<F,,:<CC,:,@F++,6C,,,9,6,:,8,,9,68BCC?,:B,9,C,47:B+BC,,,,,:,5?=F+4+,:@=,,,76A,,+,,67@8FE3:+33+3+++53+,+,7,9****4,7@,,,6,77,,,*44=)26)?))2:57=6A**5++)1/.1++:C6:)9++14++2*-9+7)5<*()**)*)1*1/93)3(,(,.42)))-)-.<)).9(2)..(.3())).)).).*)*)54)
@M02352:288:000000000-CKWC8:1:1101:6238:9206 2:N:0:ATGCGCAG+TATCCTCT
TAATCTTGCGACCGTACTCCCCAGGCGGAATGCTTAATCCGTTAGGTGTGACACCAACAAGCATGCTTGCTGACGTCTGGCATTCATCGTTTACGGTGTGGACTACCAGGGTATCTAATCCTGTTCGCTCCCCACGCTTTCGTCCCTGAGCGTCAATTCAGGCCTAGTGAGCTGCCTTCGCTATCGGTGTTCTGTGTCATATCTATGCATTTCACCGCTACATGACACATTCCGCCCACTTCGACCGAATTCAAGACTAACAGTTTCAATGGCAGTTCCAT
+
CFCCFGGGGGGGDFGGGGGGGGGGGFGGGGGGGGGGGDGDFGGGGGGGFGGGGGGGGGGGGGGGGGGGGGGGGGGGGGGGGGGGGGGGGGGGGGGG@FGGGGGGGGGFGGGGGGGGGGGFFGGFEEFGGGGDGGGGGDGGGGGGGGFGGGGGGGGGGGGGGGFEGGGGGFGGGGGFFFGFADGGGGGGGGGGGFFFFF68FCFFFFFGGG7CG7CFGDFFBACFGG<FFFF=@F;10::<AFB?F>>;9?:<964=<<FF?>BFDA<4:<23((046A<A2
@M02352:288:000000000-CKWC8:1:1101:16189:9217 2:N:0:ATGCGCAG+TATCCTCT
CAATCTTGCGACCGTACTCCCCAGGTGGATTACTTATCACTTTCGCTTAGACACTGACTGTATATCGCCAATATCGAGTAATCATAGTTTACGGCGTGGACTACCAGGGTATCTAATCCTGTTCGCTCCCCACGCTTTCGTGCCTCAGCGTCAGTATCAGTTTAGTAAGCTGCCTTCGCTATCGGTGTTCTGTGTAATATCTAAGCATTTCACCGCTACACTACACATTCCGCCTACTCCAACTGAACTCAAGTTTTTCAGTATCAATGGAAGTTTCGAGG
+
GGGGGGGGGFCFGGGGGFGEFGGGFGGGGGGGGGGGGGGGGGGGGGGGGGCEFGGGGGGGGGAEDGECEGGGGGGGFGGGGGFGGGGGGGGGGGGGFEGCCGFF8FCCGGGGCFGGEF9FAFFFFD7EC4BEEDGGGGCEDFCFGGGGG6EEBEFGGGFFCGGGGG=EAGFGGFD>CCDDECGEGGEGDF7:F?FFF>EFFGAF?FFC8FF7CFD>C51@@FEAGGFG<888>EFFFEFEF@;3(7<E4625<9A6)-<2A>A4).5)-())(.9-926:;
@M02352:288:000000000-CKWC8:1:1101:14775:9228 2:N:0:ATGCGCAG+TATCCTCT
TAATCTTGCGACCGTACTCCCCAGGCGGTCTACTTAACGCGTTAGCTCCGAAAGCCACGGCTCAAGGCCACAACCTCCAAGTAGACATCGTTTACGGCGTGGACTACCAGGGTATCTAATCCTGTTTGCTCCCCACGCTTTCGCATCTGAGTGTCAGTGTCTGTCCAGGGGGCCGCCTTCGCCACTGGTATTCCTTCAGATCTCGACGCATTTCACCGCTACACCTGAAATTCTACCCCCCTCTACAGCACTCTAGTTCACCAGTTTCAAATGCAGTTCC
+
FFGGGGGGGGGGCFFFGFGGGGC:DGDEFGGFGGGGGGGCFGGGGGGGGGEFGGGFGGGGG7CFDFGDFGGDEFGF?FGGGGGGGGGEFGGGGGGGGGCEGFG?<FGFFFGDFGGFGGGGGGGGGGGGGGGGFGGDGGGGGGGGE*:7BCFGGGGGGGCF@FFGFF,,?ECDGGDGGGDFFGGDDGGGFGG>FCAEF*=?B7**())1)17CCF24CB>>97>FF445:B===?))4(437(4:A><F7:?>:>FFAAF9><?:<A9AA<6<A>947)-)
@M02352:288:000000000-CKWC8:1:1101:18303:9239 2:N:0:ATGCGCAG+TATCCTCT
CATTCTTGCGAACGTACTCCCCAGGTGGCTAACTTAACGGTTTCCCTTGGATGCGCAAACTTACTGCCCACACATCGAGTTAGCATCGTTTAGGGCGTGGACTACCAGGGTATCTAATCCTGTTTGCTCCCCACACTTTCGCACCCCAGCGTCAGTATCGAGCCAGTGAGCCGCCTTCGCCACTGGTGTCCCTCCGAATATCTACGAATTTCACCCCTACACTCGGAATTCCACCCACCCCCCTCGAACTCAATACCAGTAGTTTACATGGCAGTTCCAGG
+
GDGFGGGGGGGDFCFFGGGGGGFGGGGGGGGGGGGGGFEFGGGGGGGGAFGGGGGGFEEGFGGGFFFFGGGGGC<ECCGFEFFGFGFGGGGGCFGDEF7>CFGGGGGGGGGGCGGGFGGGGGGEGFGGGGDGGGGFGFGD@ECG++@==D>ED9>EFFGEFCC>F>FCA,,>>9*;DF>59CEGGF96@,,;85/--5?/8:++9>E45=6:CF)):)6=;A3A<5>94FFF46(-((,((--32-1(((:)()-/.)6))).).))-)-((((0)*)).(
@M02352:288:000000000-CKWC8:1:1101:17135:9242 2:N:0:ATGCGCAG+TATCCTCT
TAATCTTGCGACCGTACTCCCCAGGCGGAATGCTTAATCCGTTAGGTGTGTCACCGAACAGTATACTGCCCGACGACTGGCATTCATCGTTTACGGTGTGGACTACCAGGGTATCTAATCCTGTTTGCTCCCCACACTTTCGTACCTCAGCGTCAGTATCGAGCCAGTGAGCCGCCTTCGCCACTGGTGTTCCTCCAAATATCTACGAATTTCACCTCTACACTTGGAATTCCACTCACCTCTCTCGAACTCTAGACTGATAGTATTGGAGGCAGTTCCCG
+
DFGGFCGGGGGG@@CCFGGGGEGECFGGCFFFGGGGGGGGGGGDGGG?FGFGFGGGGGGGGGGGGGGA9FCFGGGGGGGC8FFGGGGGGF@FGGGEEFGCDGGGGDFGGGGGFGDCEGGGGG9FFFGGDFGGGDCGGGGGGGGGGEDF7:FEGD>5@@@AC7>>EG>BEC9>DEDDCDG):5CEF6EF?C8FC5;@@;FDFFFG?F>DGGFGFFCB@A<EEFD67D0C4FFF*06<B7:3,3?<<3()..0<A<)94464A<<)6694).82(-8494))-
@M02352:288:000000000-CKWC8:1:1101:20124:9266 2:N:0:ATGCGCAG+TATCCTCT
CATTCTTGCGAACGTACTCCCCAGGTGGGTTACTTATCACTTTCGCTTGGCCACTCAGTACTTAATCGTACCAAACAGCTAGTAACCATCGTTTACGGCGTGGACTACCAGGGTATCTAATCCTGTTCGCTACCCACGCTTTCGTCCATCAGCGTCAATATATTGTTAGTGATCTGCCTTCGCAATTGGTATTCTATGTAATATCTAAGCATTTCACCGCTACACTACATATTCTAACCACTTCACAATAATTCAAGACTAACAGTATCAATGGCAGTGC
+
GGGGFFGGGGEFF7DFGFGGGGGDDEEFFGGDFFGGGGGGGGGGGGGGFGGGGFEGGGEFGGGGGGGGGGGGGGGGGGGGGGGGGGGGGGGGGGGGG@FFGGGDGGGGGGFGGGGGGGGFGGCCGGGFGGGGGGGGGGGGEGGGGGDGGGGFGGG6+CFAFFGGFGFGGGGGGGGCFCGFFCGDCGGGFG?FGFFFEFA9BFAGEFFFCCAGGFEFFF9@BF@FFF@F@FFFFFCC6E()(4AEE8?4;AEFFF?F);F<<BFFBF2-:<FD2(78544<
@M02352:288:000000000-CKWC8:1:1101:28320:9268 2:N:0:ATGCGCAG+TATCCTCT
CAAACTTGCGTTCGTACTCCCCAGGTGGGATACTTATCACTTTCGCTTAGCCACTCAGACCGAAGTCCGAACAGCTAGTGACCATCGTTTACGGCGTGGACTACCAGGGTATCTAATCCTGTTCGCTCCCCACGCTTTCGTCCATCAGTGTCAGTACATTATTAGTAATCTGCCTTCGCAATTGGTATTCTATGTAATATCTATGCATTTCACCGCTACACTACATATTATAACTACTTCATAATGACTCAAGATAACCAGTATCAAGAGCAATTCTACAG
+
CEF@CFGEFGFG;FFE<DFGG@F@CFFDEAEFFCGGGEGFGGGGEECFGGGGG8F,CFGGGEFGGGGFFCCGCFGFGGGFGGFDE=@DFGDFEE>CCFCFFGD@8FFC74EECFGGGFGGGFGFF@EFEGE:FC++8=FGG8@:8,:CCAE:EECC,3@D,@DFFGCCD9EC99DGGGGDDDCGFFGFDCGGGCFFFFF@6B8+58AGFBCCCA@DE4(35A();@CF<3:7AA<E;3??EEFFFCC3))54=33:?<)5?<B>A>4<)((.8ABA?<>5,
@M02352:288:000000000-CKWC8:1:1101:14389:9276 2:N:0:ATGCGCAG+TATCCTCT
TAACCTTGCGGCCGTACTCCCCAGGCGGTCAACTTAGTGCGTTAGCTGCGCCACTCACGTCTCAAGGACACAAACGGCTAGTTGACATCGTTTACGGCGTGGACTACCAGGGTATCTAATCCTGTTCGCTCCCCACGCTTTCGTACCTCAGCGTCAGTATCTGTCCAGGTGGCCGCCTTCGCCACTGATGTTCCTTCCAATCTCTACCCATTTCACCGCTACCCTGGAAATTCCACCACCCTCTACAGTACTCTAGTTTGCCAGTTCAAAATGCAGTTCC
+
FFFGGGGGGGGGGGGGGFGGGGGGFGGG@FGGGFGGGGGGGGGGGGGGGGGGGGGGGGGGGGGFGGGGGGGGGGFGGGGGGGGGGGGGGGGGGGGGGG7FEEGGGGGGGGGGGGGGGGGGGGGFGGGDEGGCGG,>C>EGFGGFGGGGGGGGGGGGGGGGFGGGFF9EGGGGFGDGGGGFFGGG<ECCF7CFFFFFFF6DF4:+9+3+29)CFFDFGB>;9B()9<4C(09@F6-946?:20-452.:A9<B2)./64BA<))8?<).).3<AFFFFABA
@M02352:288:000000000-CKWC8:1:1101:11308:9303 2:N:0:ATGCGCAG+TATCCTCT
CATTCTTGCGAACGTACTCCCCAGGTGGGATACTTATCACTTTCGCTTAGCCACTCAGTCCGAAGACCGAACAGCTAGTATCCATCGTTTACGGCGTGGACTACCGGGGTATCTACTCCCGTTCGCTACCCACGCTTTCGTTCATCAGCGTCAATATACTGTTAGTGATCTGCCTTCGCAATCGGGATTCTATGTAATCCCTAAACATTTCCCCGCCCAAGTAATATTTTTACCCATTTCACAGCAATTCAAGTTCACCGTTACACAACACAATTTACAAA
+
CD@<FGG@9F@CC:FGCFGG8FGECF88FEFFFGGG99FFFGGGGEFCC@ECFFCEFFFDFGGGEGDFG=FEGGGGGGGG9FEFFC=F,DFEFFFGEGEGGGGGG@++@=F,?<=,CDF88:>FED7>+DGGC7FGGG9ECDF6C97CC8*431<,<;@@DFCC2@FGFC;;D=C>DFD>)/14?**=CE+@+?A?7+++/;80);+*22++;A()*)-((/6*0*.*-*/7**()(4:A262)(.4).)6))))*.)*(.,-1)).(((,.--9<4)).)
@M02352:288:000000000-CKWC8:1:1101:15894:9319 2:N:0:ATGCGCAG+TATCCTCT
CATTCTTGCGAACGTACTCCCCAGGTGGGATACTTATCACTTTCGCTTAGTCACTCAGCCCGAAAGCCAAACAACTAGTATCCATCGTTTACGGCGTAGACTCCCAGGGTATCTAATCCTGTTCGCTACCTACGCTTTCGTCCATCAGCGTCAATATATTGTTAGTGATCTGCCTTCGCAATCGGTATTCTATGTAATATCTAAGCATTTCACCGCTACACTACATATTCTAACCACTTCACAATAATTCAAGACATACAGTATCAATGGCAGTGCTATGG
+
GGGGGGGGGGGGGGGGGGGGGGGGGCFGDGGCFGGGGFGGGGGGGGGFFGGGGGAFFGGGGDGCEDDFF8=CEFDDFCFFFFFFFD@D@FGGCEEFGGGGGG,:F@FGGFGGEGFFB9AFEGGDED>8CGFEFEGEGFGGFGGGGGC?8EEGE6@5EGGFGGGGFFGAEACAFFD7*;@?59E5CGGGFFFGFEF<EFFGFGF+>AFGGGFFG*(8C36E@AEFG+.+7+;776?@D()73;CEAEFFEECC<A1@9)*)6>DA>>ADA03:6:F)9)690
@M02352:288:000000000-CKWC8:1:1101:21372:9355 2:N:0:ATGCGCAG+TATCCTCT
CATTCTTGCGAACGTACTCCCCAGGTGGGTCACTTATCACTTTCGCTTAGCCACTCAAACCGAAGTTCGAACAGCTAGTGACCATCGTTTACGGCGTGGACTACCAGGGTATCTAATCCTGTTCGCTCCCCACGCTTTCGTCCATCAGTGTCAGTATATTATTAGTAATCTGCCTTCGCAATTGGTTTTTTATGTAATATCTATGCCTTTAACCGCTCCCCTAAATATTCTAACCACTTCACAACCATTCAAGATATTCAGTATCAATGCCATTTTCACA
+
FFGCEFGGGGEGGGFGGGGGGGGGGG?FDCFEEGGGGGGGGGGFGEF?CGFGGG@FGGGGFGD++DFFB,EFFF8CFEAEGGGGGGC=E?FGE7+4>CC7,A=FGC=+?B<BFGFA=><;,CBE@+CF+@+AFCFGEFG+D8@8F;,2@,EF9;F,7;FFFGGF;@DGG,@;CEGGC*****5A;@*4=**/=>B@<F+1+=:848*+=0+21*-5*).,/5=)*26:?8A++=?@;@EE?@)71(-5<9A494<7-)94AB2)6)4-)())))9:=4).
@M02352:288:000000000-CKWC8:1:1101:23269:9384 2:N:0:ATGCGCAG+TATCCTCT
CAATCTTGCGACCGTACTCCCCAGGTGGATTACTTATCACTTTCGCTTAGACACTGACTGTATATCGCCAATATCGAGTAATCATAGTTTACGGCGTGGACTACCAGGGTATCTAATCCTGTTCGCTCCCCACGCTTTCGTGCCTCAGCGTCAGTATCAGTTTAGTAAGCTGCCTTCGCTATCGGTGTTCTGTGTAATATCTAAGCATTTCACCGCTACACTACCCATTCCGCCTACTCCAACTGAACTCAAGTTTCTCAGTATCAATGGCAGTTTCGAGG
+
GEGGGGGGGEGG7CFGGGGGFGGGGG8CFFGFFGGGGGGGGGGGGGGGGGGGGGGGGCEGGFGGGFEGGGGGGGGCFGFGFGGGGGFGGGGGDEGDGGGGGGGGGG?FFGGGFGGGGGGGCFGGGGGGGGGGGGGGGGFGFGGGFFDGGGGGGGGGFGGGGGGDCGGCFGGGGGGGGFGFDGFGGE9CGGGFF<F?7FFFF7FCCFAFGGFGGF>DG393;AE)**7DE@AA:>D@DEFE@EF@1;<7>4A:?FFB))06AA5)66AFB7(::BFAFB0,-
@M02352:288:000000000-CKWC8:1:1101:25388:9385 2:N:0:ATGCGCAG+TATCCTCT
CAATCTTGCGATCGTACTCCCCAGGTGGGACACTTATCACTTTCGCTTAGTCACTGAGATAAATCCCAACAACTAGTGTCCATCGTTTACGGCGTGGACTACCAGGGTATCTAATTCTGTTCGCTCCCCACGCTTTCGTCCACCAGCGTCAATAATATCTTAGTAAGCTGCCTTCGCATTTGGTGTTCTATGTAATATCTATGCATTTAACCGCTACCATACATATTCCGCCTACTTCAACTATATTCAAGACCTACAGTCTCAAAGGCAGTTCCATCGTT
+
FE6EEGGFG7CFFGFGFFGGGGFFGF<CF8@CFFGGFG,C@FGDBEGGFFGGFDAFDC,CCFFGGGGFFECFFGGFEEE@FGDACFFFGF:FC7CFDEGGD8=F<++:EEEFGFD,CE?A;F+=+,64>>B+@C:AEEFC=>,6=@DCGG++3,@DCC,@;9=F;,3,@CD8993;;C*<42,4*@1,DCGCFC+/;E9:9:++*49F+,10))(?=)0**)01+19F)08.8=@<46)64<.6).1<)15)((693(/6))62)))(.:(4<:=<B)4:3
@M02352:288:000000000-CKWC8:1:1101:16196:9386 2:N:0:ATGCGCAG+TATCCTCT
TAACCTTGCGGCCGTACTCCCCAGGCGGTCTACTTAGTGCGTTAGCTGCGCCACTAAGACATCAAGTGTCCCAACGGCTAGTAGACATCGTTTACGGCGTGGACTACCAGGGTATCTAATCCTGTTTGCTCCCCACGCTTTCGCATCTGAGTGTCAGTGTCTGTCCAGGGGGCCGCCTTCGCCACTGGTATTCCTTCAGATCTCTACGCATTTCACCGCTACACCTGAAATTCTACCCCCCTCTACAGCACTCTAGTTCACCAGTTTCAAATGCAGTTCCG
+
FFFGFFFGGGGGGGGGGGGGFGGEFFEGGEGGGGGGGFCFGGGGGGGGGGGGEGGGGGFGGGGGGGGGFFFGGGGDGGGGFFGGGGGGGGGGGGGGCCFEGGGGGFEFFGGGG8:DDFGFGGDCGGAFCGFFFGGCD8EGGGDCEC:89@;=EFG7,,,EAFFGDF9EGGG5CDCGGDCF>DEGDFF6C7>FFCA?4=@7AG+2)3;:CC>GGF9@F@BF;><FGF:52BFFF?6<A1:;>2:024:>F<:?FFF495F<AB<0-:-.5.64<)1)16<)(
@M02352:288:000000000-CKWC8:1:1101:19992:9399 2:N:0:ATGCGCAG+TATCCTCT
CAATCTTGCGATCGTACTCCCCAGGTGGGACACTTATCACTTTCGCTTAGTCACTGAGCTAATGCCCAACAGCTAGTATCCATCGTTTACGGCGTGGACTACCAGGGTATCTAATCCTGTTCGCTCCCCACGCTTTCGTCCATGAGCGTCAGTATACACGTAGTAGACTGCCTTCGCAATCGGTATTCTAAGTAATATCTATGCATTTCACCGCTACACTACTTATTCTATCTACTTCCGTATAACTTAAGTCAACCAGTATCAAAAGCAGTTCCATCGTT
+
GEFGGGGGGC@DE+CFGGGGGGGGGFEFGGGFGGGGGGGGGGGGGGGGGGGFFGGGFGGGDGGFDFGGGGG,EFGDFGGGGGGGGEGCFG>FECFGGGGFDGGGGGGGGGGGGGGGEFGFGGEEEGGDEGG:FFFFGDGDGGGGGGGGGGGGGGGGGFG@C:EEG9AAC7CCCFGFG595CF5=F5FFGGFCFEEA*+BE>FFGEFFGGG6CDD9>:AB<EA)+127:?F=6AACCCCE@F13;6C))).)<56?F@D>AF<4<).)48276))167<1(4
@M02352:288:000000000-CKWC8:1:1101:19292:9416 2:N:0:ATGCGCAG+TATCCTCT
TAATCTTGCGACCGTACTCCCCAGGCGGAATGCTTAATCCGTTAGGTGTGTCACCGAACAGTATACTGCCCGACGACTGGCATTCATCGTTTACGGTGTGGACTACCAGGGTATCTAATCCTGTTTGCTCCCCACACTTTCGTACCTCAGCGTCAGTATCGAGCCAGTGAGCCGCCTTCGCCACTGGTGTTCCTCCAAATATCTACGAATTTCACCTCTACACTTGGAATTCCACTCACCTCCCTCGCACTCTAGACTGATAGTTTTGGAGGCCGTTCCAG
+
FFFGGGGGGEC@CEFGGGFFGGGGGGGGGGGGGGGGGGGGGGGGGGGGGEGGGGGGGGGGGGGGGGGFGFGGEEGGGGGGGGGGGGGGGGGGGGGGFFGGGFGGGGGFGGGGFDFGGACFFGGGGGGGE9EGGGGDDGGGGGGGGC:8CFGGGGDE:D@CBFGGGDGGDF9?FEDGGGGFEGGGFG=CGFGGGFF@DAFGFGFCCCFDC5>GGFEFGFE);FFFG7:FFFFFFFFFF:::7:((1:>(49>BFF<BDFF04..696A:90:0((),8374.
@M02352:288:000000000-CKWC8:1:1101:21513:9426 2:N:0:ATGCGCAG+TATCCTCT
CAATCTTGCGACCGTACTCCCCAGGTGGATTACTTATCACTTTCGCTTAGCCACTGACTGTATATCGCCAATATCGAGTAATCATAGTTTACGGCGTGGACTACCAGGGTATCTAATCCTGTTCGCTCCCCACGCTTTTGTGCCTCATCGTCAGTATCAGTTTTGTAAGCTGCCTTCGCTATCGGTTTTCTGTGTAATATCTAAGCATTTCACCGCTACCCTACACATTCCGCCTACTCCAACTGAACTCAAGTTTATCAGTATCAATGGCAGTTTCGAGG
+
GGGGGGGGFC@FE7@DFFFFGGGDEFDFGGGGGGGGG<EGFGGFFFFDCG,EFGCCGG9AEDFGCFEEGGEDG,CCDCFGGGCEFEFE<FDF7,@FCDFGGE@FFDEC7E=FECEEFGGFCFEF:F?=@=@=F7FF=6,73,7EFG,+7,31@+6@=;,,ECF,3@CCFC;ECF6CF5C9>*,4@E*AFGGCFAA**=@@9292*)+:8,4@1A=BE4>((26FCC@41+128=?3;34=85;=@3;@CC<7))-/.6*.4)-)6:4<)(:(((1:*0:0,
@M02352:288:000000000-CKWC8:1:1101:13513:9432 2:N:0:ATGCGCAG+TATCCTCT
TAACCTTGCGGCCGTACTCCCCAGGCGGTCAACTTAGCGCGTTAGCTACGCCACCCACGGTTCAAGACCACAGACGGCTAGTTGACATCGTTTACGGCTTGGACTACCAGGGTATCTAATCCTGTTTGCTCCCCACGCTTTCGTGCCTCAGTGTCAGTATTTGTCCAGGTAGCCGCCTTCGCCCCTGATGTTCCTTCCAATCTCTACGCATTTCACCGCTCCACTGGAAATTCCACTACCCTCTACAATACTCTAGTTTGCCAGTTCAAAATGCAGTTCC
+
GGGGGGGFGFGGGEGGGFGGGGGGGGCF@FEFGGGGFGGGGGGGGGG9ECCFGGGGGGEGFGGGGFFGDEGGFDG7CEGC@FFFFECAECGGGCCF>:+:=FC<DFFG?FEG>FFFGAA,@A,>FFGFG99FGGFC7:CGGGED@CEFGG,@?BD7>BFFGD;FFF;88F?,?E5::DDFA8C*:C:FG99C@?FFFF+:8;@FC6A5D1)>FF<?FE61()(7CD7C7B=**966:?27?2<77A)3)))),5-0:>F)52)5:B<BA)3484749>A<
@M02352:288:000000000-CKWC8:1:1101:25846:9434 2:N:0:ATGCGCAG+TATCCTCT
TAATCTTGCGACCGTACTCCCCAGGCGGTCTACTTAACGCGTTAGCTCCGAAAGCCACGGCTCAAGGCCACAACCTCCAAGTAGACATCGTTTACGGCGTGGACTACCAGGGTATCTAATCCTGTTTGCTCCCCACGCTTTCGCATCTGAGTGTCAGTGTCTGTCCAGGGGGCCGCCTTCGCCACTGGTATTCCTTCAGTTCTCTACGCATTTCACCGCTACACCTGAAATTCTACCCCCCTCTACAGCACTCTAGTTCACCAGTTTCAAATGCAGTTCC
+
FF8@CFFFGEGGECFFCGGGGGGEGG@C@FEGGFGGGGGEGGGGGGDFGGG:F@DFCGEDGGGFGAFFEFGGGGGGGG8FEFFF9FGGGGDFEEGG++4@FG@FGGGGGGGG,,8EFEFFFGGGGGGGGGGGGGFG>EEEGG5@EGGGG9EC9CCFGDFD9F9FCGG,?**::739C9DA):ECDEG8<F?FC)+149?*=D?DA=FFGCBDFFA?<>>>(557FG:F?49@=FD<4(439((,36-5),4?>2:/6-=928236.4))62645*)16<A
@M02352:288:000000000-CKWC8:1:1101:9499:9476 2:N:0:ATGCGCAG+TATCCTCT
TAATCTTGCGACCGTACTCCCCAGGCGGGAAGCTTAATGCGTTAACTGCGCCACCGAACAGTATACTGCCCGACGGCTAGCTTCCATCGTTTACGGCGTGGACTACCAGGGTATCTAATCCTGTTCGCTCCCCACGCTTTCGTCCATCAGTGTCAATACATTATTAGTGATCTGCCTTCGCAATTGGTATTCTATGTAATATCTATGCATTTCACCGCTACACTACATATTCTAACCACTTCATAATGATTCAAGATAAACAGTATCAAAGGCAATTTTA
+
GGGGGGGGGGGGGGGGGGFGGGGGGGGGGGDGGGGGGFGGGGGGGGGGGGGGGGGGGGGGGGGFGGGCGGGGGGGGGGGGGGGGGGGGGGGGGGGGGGGGGGGGFGGGGGGGGGGGGGGFEFCGGFGGGGGGGCGGGGGGGGGGGGGGGGGGGGGGGGGGGGGGGFGGGFFGGGGGFGG3)8?EFGGGGGGFDEFEFFAFFGFGCFFGGGFFCFF?EEFF9@B?FF?GAFFFFFFF6>6:4>BFF44AAAA<BD<6<)9<<B0AA6><<44:02>BFFF2
@M02352:288:000000000-CKWC8:1:1101:4598:9484 2:N:0:ATGCGCAG+TATCCTCT
TAATCTTGCGACCGTACTCCCCAGGCGGGATGCTTAATGCGTTAGCTGCGACACTGAGTTCGTAAGAACCCAACATCTAGCATCCATCGTTTACAGCGTGGACTACCAGGGTATCTAATCCTGTTTGCTCCCCACACTTTCGTACCTCAGCGTCAGTATCTAGCCAGTGAGCCGCCTTCGCCACTGGTGTTCCTCCAAATATCTACGAATTTCACCTCTACACTTGGAATTCCACTCACCTCTCTCGAACTCTAGACTGATAGTTTTGGAGGCAGTTCCAG
+
CEFGGGGGGCDGCFFGGGGGGGGGGGGGGGGGGGGGGGGGGGGGGGGGGGCGGGG?FFGGGEGGFGGGGGGGGGGGGGFGGGGGGGGGGGGGGGFGGGGGGDGGGGFGGGGGGGGGGFGGGGGGGGGFFGGGGGGGGGGGC>FCGGFGGGGGGGGCGGGA,@DFGCCFGG9CFCDGGDGFF4:7F6*>CCECFEAD@AFGFGFGEFFDGGFGGF?A9A;@E?:FDF?F<?FFF89>?<FF?F),<??7?FFFBFA=A9??A96AA<B29776(()4@4:4.
@M02352:288:000000000-CKWC8:1:1101:10184:9495 2:N:0:ATGCGCAG+TATCCTCT
TAATCTTGCGACCGTACTCCCCAGGCGGAATGCTTAATCCGTTAGGTGTGTCACCGAACAGTATACTGCCCGACGACTGGCATTCATCGTTTACGGTGTGGACTACCAGGGTATCTAATCCTGTTCGCTCCCCACGCTTTCGTGCCTCAGCGTCAGTATCAGTTTAGTAAGCTGCCTTCGCTATCGGTGTTCTGTGTAATATCTAAGCATTTCACCGCTACACTACACACTCCGCCTACTCCAACTGAACTCAAGGTTATCAGTATCAATGGCAGTTTCG
+
GFGGGGGGGGGGGCFE7FGGGGG@CGEFGFFFGGGGGFFG@CFEEGGGGGGGGGGDGDGCFGGGGGGGGFFGGGGGGGDGGADFG9EFEFGGGFGGFGE@FFG9FDEGGGGGGGGGA>,EEFEFFFC8EGGFDFG7EEGFFGCECG,=FEGGBC@CFFD@@E,DE,DFGEFB;79CG>FFFG57C*/;*4*=:);?CFFGC77CC6AD7=F:@7988>119F@=4C.*))0?FFBFBFFB:(5?F:22)42.23)).4*52))6<5:2.)-80()3=<4,
@M02352:288:000000000-CKWC8:1:1101:15115:9540 2:N:0:ATGCGCAG+TATCCTCT
CATTCTTGCGAACGTACTCCCCAGGTGGGTCACTTATCACTTTCGCTTAGCCACTCAAACCGAAGTTCGAACAGCTAGTGACCATCGTTTACGGCGTGGACTACCAGGGTATCTAATCCTGTTCGCTCCCCACGCTTTCGTCCATCAGTGTCAGTATATTATTAGTGATCTGCCTTCGCAATTGGTATTCTATGTAATATCTATGCATTTCACCGCTACACTACATATTCTAACCACTTCATAATAACTCAAGACAACCAGTATCAAAGGCAATTTTACCG
+
GGFGGGGGGGGGGGGGGGGGGGGGGGGFGFGGGGGGGGGGGGGGGGGGGGGGGGGGGGGGG>FEFFGGGFGGGGGGGGGGGCFFGGGGFGFFEGDGGGGGGGGCFGGEGFDFDDFGGGCGGGGGGGGGGGGFGGGG7DFGG8EEFFFGGGGGFGGGGGGGC;EFGGGGGGGGGGG77>D>>DG?FFFGGGGGGCA<6AFFFGFGEFC8=EFGGFFFGF=73@8F4FC1581+8A?@@;)=CECE5<EEEE<;3;,=@F3??<<449<9A(.26>=<FFFA(
@M02352:288:000000000-CKWC8:1:1101:24535:9576 2:N:0:ATGCGCAG+TATCCTCT
CACTGTTGCCAGCGTACTCCCCAGGTGGTTAACTTAATACTTTCGCTTTGGCACTCATCTTCAAGTAGACAAGCACCGAGTTAACATCGTTTACGGCGTGGACTACCGGGGTATCTAATCCCGTTCGCTACCCACGCTTTCGTCCATCAGCGTCAATAATATCTTAGTAAGCTGCCTTCGCAATTGGTGTTCTATGTAATATCTATGCATTTCACCGCTACCCTACATATTCCGCCTACTTCAAATATATTTAAGACCTACAGTATCAACGGCAGTTCCAT
+
FFGFFGGFGFGGGGGGGFFGGGGEEFE@8B9FGGGGGGGGGGGGGGGGGGGG9E@@ECEFGGGGGFGGGGGFGFGGGGGGGGGGGGGGDGGGFGGGGEGCF+<EFFGGGGGGGFEFCGGGEDGGGGGCEGGGGFGGGGEGC>=CGGGGGGGGEGGEGAFCGCD;E@CFDF9DCFGGGGCFDC@EC6?58CEGGEFEFF+=68++8BFGCG+::FCAAB>@641AF<;7):AFF4;?013@E)9A2A99)4<)64-/52?>??2<<6)6<(-3(,739)4))
@M02352:288:000000000-CKWC8:1:1101:13868:9598 2:N:0:ATGCGCAG+TATCCTCT
TAATCTTGCGACCGTACTCCCCAGGCGGAATGCTTAATCCGTTAGGTGTGTCACCGAATAGCATGCTACCCGACGACTGGCATTCATCGTTTACGGTGTGGACTACCAGGGTATCTAATCCTGTTTGCTCCCCACACTTTCGCACCTCAGCGTCAGTATCGAGCCAGTGAGCCGCCTTCGCCACTGGTGTTCCTCCAAATATCTACGAATTTCACCTCTACACTTGGAATTCCACTCACCTCTCTCGAACTCAAGACCAGGAGTTTACAAGGCAGTTCCAG
+
GGGGGGGGGGGGE@FFFGGGGGGGGGGGGGGGGGGGGGGG6CFGGGGGGGGGGGGGGGGGGGGGEFFGGGGGGGGGGGGGGGGGGGGGGGGGGGGGGGGGGGGGGGGGGGGGGGGGGGGGGGGGGGGGFGGGGGGDGGGFFGGGGGGGGGGGGGGGGGFGD7>EEFGGF?ECGGCGGDGFFG=EF6E7CFC7;5F1(;BC6@F;?FF<CC3D;=68<AEEFC;FGF7GA?67=9>DB<FF22<<),8:(8?A)4)9:?FBF?FFFB<<A),(3()4FA<4-
@M02352:288:000000000-CKWC8:1:1101:14532:9607 2:N:0:ATGCGCAG+TATCCTCT
TAATCTTGCGACCGTACTCCCCAGGCGGGATGCTTAATGCGTTAACTGCGCCACCGAACAGTATACTGTCCGACGGCTAGCATACCTCGTTTACGGCGTGGACTCCCAGGGTATCTAATCCTTTTCGATCCCCACGCTTTCGCACCTCAGCGTCAGTATCGGAACAGTGAGCCGCCCTCGCCACTGGTGTTCTTCCTAATCTCTATGTCTTTCACCTCTACCCTAGGAATTCCACTCCTCTCGTCCGCACTCCAGACTGACAGTATTTAAGTCCTTTACGA
+
,A@9EF9EA@@F@7CFGGFGGGGDGGDG7BGFGGGGGGGG@FF6CEF9F:FFCGCFG+++:ECF<E<<EF,+@C+:+>F?F,C,,,B?+B=?<B+B7BC:++B=,,3,87F>FF,@,,7:@F,FEG**,@EGGCF**=*89*AC*>,*CC85:=;*,,;4:***32<<9,<6?5)1):D:37;57+02*:8?0)*626=F*:@7)16**3*2??2B9))54*(*99(9)0<?719)((..61--23(,(41((,(1426).))5)-6)-.))))*./.68(
@M02352:288:000000000-CKWC8:1:1101:2988:9611 2:N:0:ATGCGCAG+TATCCTCT
TAATCTTGCGACCGTACTCCCCAGGTGGAATGCTTAATCCGTTAGGTGTGTCACCGCACAGTATACTGCCCGACGACTGGCACTCTTCGTTTACGCTGTGTACTATCAGGGTATCTAATCCTGTTTGCTCCCCACACTTTCGCACCTCTGCGTCAGTATCGAGCCAGTGAGCCGCCTTCGCCACTGGTGTTCCTCCAAATATCTACGAACTTCACCCCTTCCCTTTGAATTCACCTCACCTCTCTCCAACTCTTACCTCATATTTTTGCATGCATTTCATG
+
9<,6,CFFF@7@7+8CCDGFFCFC8,;CF<@FEFGGFC@6:CE8:,CBFCFGFGG,+7::,C<F<<BFDGGEC+@+4,+,C8,4B,,:=EFF7<++8+8?,,AE9,:A9<,,,AFF9,,7@7,:FE,4,C83BAC7C,=D8++6=CDD,,@>@C6+38E,+@4+3,,7,,,@@*9?4*3*39*=F68>C,AC:*+0()+*+4BD<+)***.;7676*)((()(2+*)3)3+++1/)(..()(.(),()(..-64)*(.*.56.)).64)-))52*4F4.))
@M02352:288:000000000-CKWC8:1:1101:11288:9625 2:N:0:ATGCGCAG+TATCCTCT
CACTGTTGCCAGCGTACTCCCCAGGTGGCTAACTTAATACTTTCGCTTTGGCACTCATCTTCAAGTAGACAAGCACCGAGTTAGCATCGTTTACGGCGTGGACTACCTGGGTATCTAATCCCGTTCGCTACCCACGCTTTCGTCCATCAGCGTCAATAATATCTTAGTAAGCTTCCTTCGCAATTGGTGTTCTATGTAATATCTATGCATTTCACCCCTACAATACATATTCCGCCTACTTCAAATATATTCAAGTCCTACACTATCAAAGGCAGTTCCAA
+
D<ECEGGAFCGG9@CCFFGGGGGCGGC@FGGFEFG9<@F,CF<EFGEFF@CEFFCC8EFFFF9CCF<CEDFGG8FG@@FFGGE@EFFF@FEDGGD,C:>C=+:EE=F,?FDG9FECGFFFGF:FFGCEG=CF<=?:BC8>FEFGG+=D,EGGEE++,8@E=;,,8F=>CGCFF,?CGGFFF5@@7E?;;A*5+;><EFAFF7B@/+4CE:CCCFC*,)/(7)*=+0>GFFA6C)(6;@FF);CE)97<CF?67))+19;644(;;7C2:)).(,5(/644)
@M02352:288:000000000-CKWC8:1:1101:14176:9631 2:N:0:ATGCGCAG+TATCCTCT
TAACCTTGCGGCCGTACTCACCAGGCGGTCTACTTATCGCGTTAGCTTCGCTACTCACGGATTAAATCCACAAACAGCTAGTAGACAGCGTTTACGGTGTGGACTACCAGGGTATCTAATCCTGTTCGCTACCCACACTTTCGCACATGAGCGTCAGTTACTGACCAGGGAGTCGCCTTCGCCACTGATGTTCCTCCAGATATCTACGCATTCCACCGCTACACCTGGAATTCCACTCCCCTCTCCAAAACTCTAGCCTGCCAGTTCTAAATGCAATTCC
+
FEFGGGGGGGGCEEGDGGG,CFGFC8FEFGGGGGGGGGGDGFGGGGGFG@FGGGCGGGGCFGGGGGDF@FGGGGGGGFFEFGFGGGGGGBBEEFGGC?=CEGGGGFFCFGGGGF?;DGFCGGGGGGGGGGGGGGGGGGFFGD6>CEEG?CCFGECCEEG99;CCGC788FCCGGDGCCCFFC858C8C;EGGFEF<@AA*;CFG3FF55C59+19AF)93;B<4<9:*:?F?F?AA<(,,23<:?B>?A6?:7-:94:4<?.4:75>>>9A452/.95A4
@M02352:288:000000000-CKWC8:1:1101:28450:9640 2:N:0:ATGCGCAG+TATCCTCT
TAATCTTGCGACCGTACTCCCCAGGCGGTTTACTTATCGCGTTAGCTGCGCCACTAAAGGATCAAGTCCCCGAACGGAAAGTCGAAATCGTTTACGCCGTGGAGTACACGGTAATATAACCTTGTTTGTCACCCATGTTTCCGTCCCCCACGGTCTCTATTTGCCCCTGTCGCTGCCTCGTCAACGGTTGTCCCTTCACTCCCTTCCCCTTTCCCCCGTCCCACAGTAATTTCAATCACACTCTACAGTACTATACGCCGCCAGTTCAAATTCCACTTCC
+
AC,C<FE<<CC@7:FGD@CFGCF@,FC:+7BEEEF<E,D::F@F@E@BF@CFCF8C,C<<,,6,:?E9,,C4>++8+++4,<,+++8,,89B++,++++44++,:,:,<>CD++88,C9,6,,3@BF,63,8>A7,,577,,+5,350*C@**4A*,62,5,,,,71**,,**4*:*;0)//***1/=**/+2)/)/*/+2*)*/);7<*07:6)8*)(,(04)**)*.*0*9*))-.4<>:1-)6))))-))66*((.(,,((.<D2)6)))./)1))5
@M02352:288:000000000-CKWC8:1:1101:17775:9647 2:N:0:ATGCGCAG+TATCCTCT
TAATCTTGCGACCGTACTCCCCAGGCGGTCTACTTAACGCGTTAGCTCCGAAAGCCACGGCTCAAGGCCACAACCTCCAAGTAGACATCGTTTACGGCGTGGACTACCAGGGTATCTAATCCTGTTTGCTCCCCACGCTTTCGCATCTGAGTGTCAGTGTCTGTCCAGGGGGCCGCCTTCGCCACTGGTATTCCTTCAGATCTCTACGCATTTCACCGCTACACCTGAAATTCTACCCCCCTCTACAGCACCCTAGTTCACCAGTTTCAAATGCAGTTCC
+
BDGGGGGGGGGGGGGFGGGGGGGEFGGGGGGGGGGGGGGGGGGGGGGGFFGGGGGEGGGGGEGGDGGGGGGGFEGCFFFGGGGGGGGGGGGGGFGGGDGGGGGGGGGGGGG>=DFGGGGGGFGGGGGGGGGEGGFGGGGGGGGGGC>FFGGGGGGGGGCFGGFGGGGFFGGGGGGGGGG4>DGGGGGFFFGGGFACEFFGFGFGFFFGGGE3FF<@<51>6EF?G4:C:*=?FFFF91<F>9(24:2)44(((-48)-94<>7245<AF29)):947<)<
@M02352:288:000000000-CKWC8:1:1101:21479:9650 2:N:0:ATGCGCAG+TATCCTCT
TAACCTTGCGGCCGTACTCCCCAGGCGGTCTACTTATCGCGTTAGCTTCGCTACTCACGGCTTAAAGCCACAAACAGCTAGTAGACAGCGTTTACGGTGTGGACTACCAGGGTATCTAATCCTGTTCGCTACCCACACTTTCGCACATGAGCGTCAGTCTTTGGCCAGGGAGTCGCCTTCGCCACTGATGTTCCTCCAGATATCTACGCATTTCACCGCTACACCTGGAATTCCACTCCCCTCTCCAAGACTCTAGTCTGCCAGTTCTAAATGACCATCC
+
GGGGGGGGGDGGGGGGGGGGGEGEGGGDGEGGGGGGGGGGGGDGGGF9FGGGGGGGGGGGGGGGGGGGGGG<EFGGGGGGGGCDGGGFGGEGGGG:BF7FCGECEFFGGGGGGGGGGGGGGGGGGGGGGDEDGGGGGDCDAFGGGGGG,EDGGGGGGGGEFG>?FGDGGG>EG6?DDDGAFDGGG?C+>CCDCEF<8FFGFFFGF6=3CC53DFCFGF06(02<DG:C7FB@FF<A24:3:BF:??)4)3<A?>4*.-84248)5:249<64)4786)4(
@M02352:288:000000000-CKWC8:1:1101:16097:9658 2:N:0:ATGCGCAG+TATCCTCT
CAATCTTGCGACCGTACTCCCCAGGTGGATTACTTATCACTTTCGCTTAGACACTGACTGTATATCGCCAATATCGAGTAATCATAGTTTACGGCGTGGACTACCAGGGTATCTAATCCTGTTCGCTCCCCACGCTTTCGTGCCTCAGCGTCAGTATCAGTTTAGTAAGCTGCCTTCGCTATCGGTGTTCTGTGTAATATCTAAGCATTTCACCGCTACACTACACATTCCGCCTACTCCAACTGAACTCAAGTTTATCAGTATCAATGGCAGTTTCGAGG
+
FFGGFGGGGGGGGGFFGGGGGGGGGGGGGGGGGGGGGGGGGGGGGGGGGGGGGGGGGGGGGCGGGGGGGGGGGGFCGGGGGGGGGFGGGGGGGGGGGGGGGGGGGGGGDGFFGGGGGGGFGGFGDGFGGGGFGGGGGGGGGGGGGCFFGGGGGGGGFGGGGGGGGGGGGGGGGGGFGFGFFGFGGEGGGGGGGFFEFFFC@CFGCFFGFGFGFADFGF>E@FEA<FEGFFFABE?DF@EEEF;@1@34>9AFFFFFFDFFFFB4-)6<B5?FF<FA@<<:6
@M02352:288:000000000-CKWC8:1:1101:17790:9658 2:N:0:ATGCGCAG+TATCCTCT
TAATCTTGCGACCGTACTCCCCAGGCGGTATACTTAACGCGTTAGCTCCGGAAGCCACGGCTCAAGGCCACAACATCCAAATAAATATCGTTTACGGCGTGGACTAACCGGGTAATTAATCCCGTTTGCTCCCCCAGCCTTCGCATCCGAATGTCAGTTTCTGTTCAGGGGGCCGGCCTCCGCCATTGTTTTCCTTCCGATCTCTTCGCAATTTCACGGTTCCACTGAAATTCTAACCCACCCCTCCTGCATCCAGTTCACACATTTCAAATGCAGTTCC
+
,B@FGGGGGGGEGGGGGFGGGGGGGFEG@7FCGGGG96CGGGGGGGGEGG+6@+C6E=++4+?ECAEF8,B,:4,,,B,,,,<,,,,59+:4D<,?FF7+=F7,,3,8,+@F:+,,,,8,,C,36@F+>;BFGG@+*,*7>,**6*@*****,,,,,,2D,,,,2@,,,,**:C)):)8)2/A*)*+32+2905*5A55C)))0)1*//*)1:*)0<)((().*::.*)0*9**)-6(((4((((,((),(.-(.*).=<)),())64)5<9))0)*-)5
@M02352:288:000000000-CKWC8:1:1101:13463:9681 2:N:0:ATGCGCAG+TATCCTCT
CATTCTTGCGAACGTACTCCCCAGGTGGGATACTTATCACTTTCGCTTAGCCACTCAGTCCGAAGACCGAACAGCTAGTATCCATCGTTTACGGCGTGGACTACCGGGGTATCTAATCCCGTTCGCTACCCACGCTTTCGTTCATCAGCGTCAATATACTGTTAGTGATCTGCCTTCGCAATCGGTATTCTATGTAATATCTATGCATTTCACCGCTACACTACATATTCCGCCTACTTCAAATATATTCAAGACCTACAGTATCAAAGCCAGTTCCATCG
+
GFGGGEGGFGGCFGGFGGAFGGFGGGGGGGGGGGGGGGGGGGGFGGGGGGGGGGGFGGGGGGGGDCFGGGGGGGGGGGGGGGFGGGGGGGGFEGFGGGGEFGGGGGGGGGGFDFGGGGGGGFFFGGGGE=DFGGGGGGGGGGGGGGGGGGGGGDEFGFFCDGGGGGGGGGFGCFGGGG*6ACCGGGGGGGFGGFFFECA@+;AF<FFGGG+:DFF>E>B@DF19CDEG6=BF>>BFBB6.:92:<<AA<9>943:>?<42:BFA9:A-4(.4:88<?2)6(
@M02352:288:000000000-CKWC8:1:1101:10198:9709 2:N:0:ATGCGCAG+TATCCTCT
TAATCTTGCGACCGTACTCCCCAGGCGGTCTACTTAACGCGTTAGCTCCGAAAGCCACGGCTCAAGGCCACAACCTCCAAGTAGACATCGTTTACGGCGTGGACTACCAGGGTATCTAATCCTGTTTGCTCCCCACACTTTCGTACCTCAGCGTCAGTATCGAGCCAGTGAGCCGCCTTCGCCACTGGTGTTCCTCCAAATATCTACGAATTTCACCTCTACACTTGGACTTCCACTCTCCTCTCTCGAACTCAAGACTACCCGTATTAAAGGCAGTTCCA
+
,CF@@FFFGCFEB@FGGFGGGGGGGCEF@:F<FGGGEFGGCFG::FGF@FF@F+CFGGGCFFGG99=CF=F,BB=,=F?FFGFA9EEE,8+EFGGC:FE:FEBDFCFG<AFGF,,88,@CFCD,=FFFG,5D@E7FCE?FGGE>:8E9@D?F8CEC8B,@BCFFCFFGE9E,BEDCD*:;):CGGG?C>6:C@?F<=A0:ACFC5+:*9*.1:*.9C62)57<5**)28)66*764)()52<?<B)<(.221:<F4A??>(((-348?2<2<20)8;4<2-
@M02352:288:000000000-CKWC8:1:1101:24239:9715 2:N:0:ATGCGCAG+TATCCTCT
TAATCTTGCGACCGTACTCCCCAGGCGGAATGCTTAATCCGTTAGGTGTGTCACCGAACAGTATACTGCCCGACGACTGGCATTCATCGTTTACGGTGTGGACTACCAGGGTATCTAATCCTGTTTGCTCCCCATACTTTCGTACCTCAGCGTCAGTATCGAGCCAGTGAGCCGCCTTCGCCACTGGTGTTCCTCCAACTATCTACGAATTTCACCCCTACACTTGGAATTCCACTCACCTCTCTCGAACTCTCGACTGATAGTTTTGGAGGCCGTTCCAG
+
AF?<<FGGGGGGGDGGGGGGGGGGGDCEEGGGGGGGG<FFGGFCECGGGGGGGGGDFGGGFGGGFGGGGGGGEGGGGCG8FF9<9AEA8DEFDFFEFD:CCFAFGGC8FEDB@F9E,>CD,AAGGGFFGAFFB@,:8E8EFD3DC@5CF8,7CEGE=CGG***:8F,>F,>DEECGGGG4?C5E*005,=CF7)16@F)0=FFGF6>3>5>G7+9**)/=;?79:C7CFFFFFF<211:()2<?27(53?BFF2()41<3<:)6><<0,(24(()(7::9.
@M02352:288:000000000-CKWC8:1:1101:14449:9734 2:N:0:ATGCGCAG+TATCCTCT
CATTCTTGCGAACGTACTCCCCAGGTGGGTCACTTATCACTTTCGCTTAGCCACTCAAACCGAAGTTCGAACAGCTAGTGACCATCGTTTACGGCGTGGACTACCAGGGTATCTAATCCTGTTCGCTCCCCACGCTTTCGTCCATCAGTGTCAGTATATTATTAGTAATCTGCCTTCGCAATTGGTATTCTATGTAATATCTATGCATTTCACCGCTACACTACATATTCTAACTACTTCATAATAACTCAAGACAACCAGTATCAAAGGCAATTCTAACG
+
GCGGGGGGGGGGGGGGGFGGGGGGGFFFGGGFGGFFGFGGGGGGGGGGGGGGGGFGGGGGGGGGGGFGGGGGGGGGGGGGGGGGGGGGGGGGGGGGGGGGGGGGGGCGGGGGGGGGGGGGGGGGGGGGEFEFGGGGGGGGGGGGGGGGFGGGFGGG7;FFGGGGGFFGGCFDGGGGCFGFFGGGGG7DCCFCGEFFFFFGFGFGEFFGGGFGFA>EGF=33@EFFG575+::@=EEEFFE6<)9C<?@EEAEE)3A@?3((.)-)6962(40:4=<FA))(
@M02352:288:000000000-CKWC8:1:1101:23461:9762 2:N:0:ATGCGCAG+TATCCTCT
CAGTCTTGCGACCGTACTCCCCAGGTGGGATACTTAACACTTTCGCTTCGTCACTGAGAAGTAACCCCACCACTAGTATCCATCGTTTGCGTCGTGGACTACCACGGTATCTAATCCTTCTCGCTCCCCCCCCTCTCGTCCCTCCCCCTCCGTATCTTCGTACTCGCTTTCCCTCGCTATCCGTCTTCTAATTCATACCTATGCCTTTCCCCGCCACTCTACTTATGCTTTCTACTTCCTTTTCACTCACTTCAATCTGTATTCAATGCATTTCCATAGTT
+
GG@A@FFCF:@CCFFFCFGF,CC@FC,,8AE<FFGF,CCEFGEFFEDC,@@CEG,9E<,,,<,,C?F=,F,6C:C96,,C9,5,8AB<,9+8@+8+++4,,,4,9?=:B+CF,,74E,8,6967+,83++3+8+33B6DC8;93**5*1****4415,,4><*>,***4*,>,0214**))**1*=*@?++++)+7<+);6C*:)1+*++**).();)()-1./*2)*6*961*66-).).))..-6)(()).).*))/-))).).))()))).*)1)).)
@M02352:288:000000000-CKWC8:1:1101:16348:9776 2:N:0:ATGCGCAG+TATCCTCT
CAACCTTGCGATCGTACTCCCCAGGTGCAATACTTATCACTTTCGCTTAGTCTCCAACTGTATATCGCTGAAAACGAGTATTGATAGTTTACGGCGTGGACTACCAGGGTATCTAATCCTGTTCGCTCCCCACGCTTTCGTCCCTGAGCGTCAATTCAGGCCTAGTGAGCTGCCTTCGCTATCGGTGTTCTGTGTCATATCTATGCATTTCACCGCTACATGACACATTCCGCCCACTTCGACCGAATTCAAGACTAACAGTTTCAATGGCAGTCCCAT
+
GGGFGGGGGGGGFGGGGGCFGGGGGEFGGGGFGFEEFGGGGGGGGGGGDGFGGGGGGGGGGGGGGGGGGGGGGGGGGGGGGGGFGGGGGGFGGGDEGGGGGGGGGG,CFGGGGGFFFGGGGGGGDGGGGGEGCEGGGGFEGGGGGGFFGGGGGGGGDFG,DEGGGGFD9FC6,CFFGGGFFGGCGGCGGGGF9A>A6BFG68B:?FFGFGFFGFFFGFFE31;;*;;<?FFFEE>@F;EFFFF9(1(3?FAA).(*.)0)54A2:A)5)2041?)5:7B
@M02352:288:000000000-CKWC8:1:1101:8254:9837 2:N:0:ATGCGCAG+TATCCTCT
CATTCTTGCGAACGTACTCCCCAGGTGGGTCACTTATCACTTTCGCTTAGCCACTCAAACCGAAATTCGAACAGCTAGTGACCATCGTTTACGGCGTGGACTACCAGGGTATCTAATCCTGTTTGCTCCCCACACTTTCGCACCTCCGCGTCAGTTTCGAGCCAGTGAGCCGCCTTCGCCACTGGTGTTCCTCCGAATATCTACGAATTTCACCTCTACACTTGGAATTCCACTCACCTCTCTCGAAATCTAGACTGATAGTTTATGAGGCAGTTCCAGGG
+
GGGGFGGGGGGEEGGGGFGGGGCCGF<DG@FDDGGGDFGGGGGFDGEGGGGGGGGGGGGGGGGGGGGGGGGGGEGGGFGFGGGGGGGGGGGGGCGDGGGCGGGFGGGGGGGGGFFCGGGGGGGG8F?FGGGGEGGGGF8EG>EGCG,6@C86BEFGGGCFFGGGF,,3,>FE5CDGGCDBBGG,;?6,;1C:7>>@8>5@8@6;(.;CCF++:B3AEA4>DF<FF<)C:6=FF*3?:?<6)12<(50((.)6)))*))/..-4:AB2).,4(((/:F46:0
@M02352:288:000000000-CKWC8:1:1101:8490:9874 2:N:0:ATGCGCAG+TATCCTCT
TAGTCTTGCGACCGTACTTCCCAGGCGGAGAACTTAATGCGTTAGCTGCGCCACTGAAGGAGTCAATACCCCCAATAGCTAGTTCTCATCGTTTACGGCGTGGACTACCAGGGTATCTAATCCTGTTTGCTCCCCACGCTTTCGCGCCTCAGCGTCAATACATATCCAGGAAGGCGCCTTCGCCACCGGTGTTCCTTCACATCTCTACGGATTTTACCCCTACACGTGAAATTCCCCTTCCCCCTCTATGATTTTAGACTAACAGTTTCAGACGCAGTTT
+
ABEE<CFCFGGGEFGGFFFGGG9<EFC@C@FEFGFFA6CEEGGGGFCFD@:FFFGGFFECCFFFGFGGCE,CFFGGGGGGFDE,EFFFGGGFGDFCFFCFFFGGCCFDFGFGGGFGGGDAEFFGGGGGGGA,DFCFGGGGGCFDGECD>5D?FGGGEEFC@C;FDF9BC:>C,:6D5D<E=7EEDCFG82=8C3ACFFFGFD4+.8FGCE>1*6-0<B?::@67C<2*1>?4@?>,3:1(8<:>BFFA<A9)5))*.:FA<B:B<>A).64:>6B;)4)4
@M02352:288:000000000-CKWC8:1:1101:9049:9884 2:N:0:ATGCGCAG+TATCCTCT
TAACCTTGCGGCCGTACTCCCCAGGCGGTCTACTTAATGCGTTAGCTTTGAAAAACAGAACCGAGGTTCCGAGCTTCTAGTAGACATCGTTTACGGCGTGGACTACCAGGGTATCTAATCCTGTTTGCTCCCCACGCTTTCGTACATGAGCGTCAGTGTTGACCCAGGTGGCCGCCTTCGCCACTGATGTTCCTTCCTATATCTACGCATTTCACCGCTACACAGGAAATTCCACCACCCTCTTCTGAACTCTAGCTTGGCAGTACCAGGTGCAATTCCC
+
DGCEEFGGGCGC7:CFFGGGGGFGFGEE@CFGFGGGGGGGGGGGGGFFFGGGGGGGGFEE<FGGC=BCFGG7FEDFGGGGGGGGAF?FGFFGGDFEE@CC@FFFF@FF,=CDF?FFF=FADGCFGGFG9DFBEFGECEE6E;:DC>F+EEAEEGGGFEFCF,?9CC:CGC58C=DDC8C>47ACC<+<CFGGGFFE;FFGA@FG5=AC3C37:CE?*7;91@<=CC0CBFFF**68<02?:1()6))))5::<A)=AF???>0:)).62()(,3@4?B22
@M02352:288:000000000-CKWC8:1:1101:28714:9886 2:N:0:ATGCGCAG+TATCCTCT
TAATCTTGCGACCGTACTCCCCAGGCGGTCTACTTAACGCGTTAGCTCCGAAAGCCACGGCTCAAGGCCACAACCTCCAAGTAGACATCGTTTACGGCGTGGACTACCAGGGTATCTAATCCTGTTTGCTCCCCACGCTTTCGCATCTGAGTGTCAGTGTCTGTCCAGGGGGCCGCCTTCGCCACTGGTATTCCTTCAGCTCTCTACGCATTTCACCGCTACACCTGAAATTCTACCCCCCTCTACAGCACTCTAGTTCACCTGTTTAAAATGCCGTTCCG
+
FGGGGGGFEGGGGFGGGGGGGGGED@FEGGDFFEFCFGG7FEGFG9ABFFCGGGGCFFGGGEEF=A8FFGGG@F>EE,,EEBFG,BCFG7FDCDFGGDEEFECFFGFFC8EDG8AECECF,DFGGGGGGGAF+@BFEGGECCECGEGGECFGGGGGGGF@;DCF932:DC5CDC5C3<DFFD=7D?FGC<9FDEFFAFFFF4*98?FGG55CD@<=F7>BFE?5C<:4)9B**6)6<?:3162(-6)))(.,4)5*6-92:A),<<9).-44-6)(),.3,
@M02352:288:000000000-CKWC8:1:1101:25682:9921 2:N:0:ATGCGCAG+TATCCTCT
CATTCTTGCGAACGTACTCCCCAGGTGGGTCACTTATCACTTTCGCTTAGCCACTCAAACCGAAGTTCGAACAGCTAGTGACCATCGTTTACGGTGTGGACTACCAGGGTATCTAATCCTGTTCGCTCCCCACGCTTTCGTCCATCAGTGTCAGTATATTATTAGTGATCTTCCTTCGCAATTGGTATTCTATGTAATATCTATGCATTTCACCGCTACTCTACATATTCTAACCACTTCATACTAACTACAGACAACCAGTCACAAAGGCAATTTTACTT
+
FE6EFGGGGGGGGFFGGGGGGGGGGGACC:FEFFGGGGGGGGFGGGGGCG9FFGG<FGFGGFG7+:5,:CF=6EF8C<F<??5<FF:F??@CBF,+8+B,B@,AFEGGEFGGGFGE;FDFEEGG:E?@>DEGGGGE8F,@,++@,C8D8@FDDF=DGG;E9,,@EFA,@@,,5,5?D+<3997,;C73<AFGGEF<ECCFAGA@EA9DFC62+;9)*2())+1+:8/+81=++//;@173)7?)))...)/.53=;;,./,>).9))4.(8(127)*:A))
@M02352:288:000000000-CKWC8:1:1101:11690:9961 2:N:0:ATGCGCAG+TATCCTCT
CATTCTTGCGAACGTACTCCCCAGGTGGGATACTTATCACTTTCGCTTAGCCACTCAACCGCCGAGGCGGTCGAACAGCTAGTATCCATCGTTTACGGCGTGGACTACCAGGGTATCTAATCCTGTTCGCTCCCCACGCTTTCGTCCATCAGCGTCAATATATTGTTAGTACTCTGCCTTCGCAATTGGTATTCTAAGTAATATCTATGCATTTCACCGCTACACTACTTATTCTAAATACTTCACAATAATTCAAGACAACCAGTATCAATGGCAATT
+
GGGGGGGGGGG7FEGGGGGGGGGGGFFFGGGGGGGGGGFFGGGGGGGGGGGGGGGGGGGGGGGGGG7F=FGGGGGGGGGGGGGGGGGGGGEGGGGGECFCFFGGGGGGGGGGGGGGGGGFGGFGGGGGGGGGGGGGGGGGDFGGGGGGGGGGGGGGGGGGGGGGFGGGGGGGGGGGGGGFF3EEDEGC6CFGG<@?C6:>FGFG<FFGD7;FGFFFFFFF959?FG?GBF==FF<B<A<2442:<<9>FAB>44<7257?0??214A<>2))),70=:)
@M02352:288:000000000-CKWC8:1:1101:20977:9989 2:N:0:ATGCGCAG+TATCCTCT
CAATCTTGCGACCGTACTCCCCAGGTGGATTACTTATCACTTTCGCTTAGACACTGACTGTATATCGCCAATATCGAGTAATCATAGTTTACGGCGTGGACTACCAGGGTATCTAATCCTGTTTGCTCCCCACGCTTTCGCATCTGAGTGTCAGTGTCTGTCCAGGGGGCCGCCTTCGCCACTGGTATTCCTTCAGATCTCTACCCATTTCACCGCTACACCTGAAATTCTACCCCCCTCTACAGCACTCTAGTTCACCAGTTTCAAATCCAGTTCCGAGG
+
GFAFDDFGFGD7F@FFGGGGGGGGFGGGGGGDFGGG@FGGGGGGGGGGGGDGGGGFGGGGGGGGFGGGGGGCFGG7FFFGEFGDG<FFGGGGG,>FFGG+BFGFGGGGGGGGGGGGGGGFCFFGGEGGGGGGG@EDGGFGGGGEGGFFGGGGG8FFF99;BFGGGGGGDGE5CCGDC*;54;,<*=:CFF9FF@FFCFAC:=AC*;6DGF=FGA;::3:33836CF<D;++3+;;0>>B?225<))3343><2)-@))1.(-6)-).:4)()..0-948;0
@M02352:288:000000000-CKWC8:1:1101:11159:9989 2:N:0:ATGCGCAG+TATCCTCT
TAATCTTGCGACCGTACTCCCCAGGCGGAATGCTTAATCCGTTAGGTGTGTCACCGAACAGTATACTGCCCGACGACTGGCATTCATCGTTTACGGTGTGGACTACCAGGGTATCTAATCCTGTTTGCTCCCCACGCTTTCGCATCTGAGTGTCAGTGTCTGTCCAGGGGGCCGCCTTCGCCACTGGTATTCCTTCAGATCTCTACGCATTTCACCGCTACACCTGAAATTCTACCCCCCTCTACAGCACTCTAGTTCACCAGTTTCAAATGCAGTTCCG
+
DFGGGFGGGGGGGGGGGFGGGGGGGFEGGGGGGGGGGGGGGGGGGGGGGGGGGGGGGGGGGGGFGFGFGGGGGGEGGGGGGGFGGGGGFFGGGGGEEFFGEGGFGGGGGGGGGGGGCFGGGGGGFGDFDGEFGFGGGEGGFGGGGDFFGFGGFGFGGGGGGFC9EFFFGFGGGGGGGGGFDGEGCFFGCCCCC3AA@F@DAC@FEFFGGGB*2@<78BFFFFB5CD:G7F4B??><BBFFB?:AA9))4:::)6AFAD=<<<?92)6<>)).)6=AFA9?
@M02352:288:000000000-CKWC8:1:1101:5725:10014 2:N:0:ATGCGCAG+TATCCTCT
CATTCTTGCGAACGTACTCCCCAGGTGGGTCACTTATCACTTTCGCTTAGCCACTCAAACCGAAGTCCGAACAGCTAGTGACCATCGTTTACGGCGTGGACTACCAGGGTATCTAATCCTGTTCGCTCCCCACGCTTTCGTCCATCAGTGTCAGTATATTATTAGTAATCTGCCTTCGCAATTGGTATTCTATGTAATATCTATGCATTTCACCGCTACACTACATATTCCGCCTACTTCAACTATATTCAAGACCTACAGTATCAAAGGCAGTCCCATC
+
FFGGGGGGGGGGGGFGGGGGGGGGGGGGGGGGGGGGGAFGGGGDBFGGEGGGGG<FGGFGGGGGDGFGGGGGGGGCGGGGGGGGGGGGGGGGGGGFGGGGGDF8EFGGGGGGGGGGGGFGFGGGGGGGGGGDEEGG>DFG8@@8,EFFGGCACGFFCFGGGFFGGGFD9FGDGGGGGGGFFCFFCC=,AFFGF8@;CFAF:FFGFFFGGGFGF==F?5()/@@ACFFFE+:)>BD7@@EEFF4?EF??E5<C)5(8:2:7?ADA9><4<<021(),/443
@M02352:288:000000000-CKWC8:1:1101:5248:10040 2:N:0:ATGCGCAG+TATCCTCT
CAATCTTGCGACCGTACTCCCCAGGTGGATTACTTATCACTTTCGCTTAGACACTGACTGTATATCGCCAATATCGAGTAATCATAGTTTACGGCGTGCACTACCAGGGTATCTAATCCTGTTCGTTCCCCACGCGTTCGTCCATGAGTGTCAGTATATTCGTAGTGGACTGCCTTCGCAATCGGTATTCTGTGTAATATCTATGCATTTCCTCGCTACACTACACATTCAATCCACTTCCGTATAACTCAATCCAACCAGCAACAATGCCACTTTCCAGG
+
G,F,,;CCAC@6@7FDGGGGGDG,DEF8@FGCFGG,,;,<@EFGC@,446CEFG,9FFFGAECFAE@,BFF8<FG7C@A=FGGAFF<??E9<,47:FF++,9E,AEAFC4BFGGGA,,@,,C,E444,,,@,C+=+33@CGGE+>D,62632E9E@=CF,,,@,+3:,,,7DEG>8C**9**<C41,*5BDCFA=E4@F7B@AD9+=@8,+++1/2:8>*3+=6>8<*1:387+(7;)73706=(..;4AF1))(;33>2((((.(.42().)./)/.):8
@M02352:288:000000000-CKWC8:1:1101:6549:10057 2:N:0:ATGCGCAG+TATCCTCT
CACTGTTGCCAGCGTACTCCCCAGGTGGCTAACTTAATACTTTCGCTTTGGCACTCATCTTCAAGTAGACAAGCACCGAGTTAGCATCGTTTACGGCGTGGACTACCGGGGTATCTAATCCCGTTCGCTACCCACGCTTTCGTCCATCAGCGTCAATAATATCTTAGTAAGCTGCCTTCGCAATTGGTGTTCTATGTAATATCTATGCATTTCACCGCTACACTACATATTCCGCCTACTTCAAATATATTCAAGACCTACAGTCTCAAAGGCAGTTCCAT
+
GGGGGGGFDE@FFCFGGGGGGGGGGGGCFFGGGGGDGFGGGGGGGGGGGFFGGGCFD9FGFGFGGGGGFGFFFFGEGGGGGGGGGGGGGGGGGGGED>FGEGGGGGGGGGGGGCGGGFGGGGGGGGGGGGGCG9F+BEGGGGGGG>GFGFGG6C>ECFA;9CEFGFDEG9EGF6CDDGGAB9?CGEGGDFGGFFFEF=C@8:BCCF=FCGFGFA?4*>>@BADAF<3:578AAF?<;1()7?6;??3>2<A9<AAB??))(.).)-.46).243).9<44)
@M02352:288:000000000-CKWC8:1:1101:13225:10083 2:N:0:ATGCGCAG+TATCCTCT
CATTCTTGCGAACGTACTCCCCAGGTGGGTTACTTATCACTTTCGCTTGGCCACTCAGTACTTAATCGTACCAAACAGCTAGTAACCATCGTTTACGGCGTGGACTACCAGGGTATCTAATCCTGTTCGCTACCCACGCTTTCGTCCATCAGCGTCAATATATTGTTAGTGATCTGCCTTCGCAATTGGTATTCTATGTAATATCTAAGCATTTCACCGCTACACTACATATTCTAACCACTTCACAATAATTCAAGACTAACAGTATCAATGGCAGTGC
+
GGGGGGGGGGGEFGFFGGGGGGGGGGGGGGGFGFGGGGFFGGGGGGDGFGGGG7FFFFGFGGGGGGGGGFGGGGGGGGGEEGGGGFFGFGGGFFGGGGGGGGGCFGGFGGGGGGGFGGGGGGGGGGGGGGGGGGGGGGGGGGGGGCCCFFFFGGGGGGGGFGGGCGGGC<DFGGGGGGGFFGDGGGFGGGGGGFFF?CFFFGFGFFFGGEBCFFCFGFDFFEFFGF@GEF+@AFFEF<;@@F<4<3?<3>=CC)<FE35>AB327AFB2)<AF>F?FF?F
@M02352:288:000000000-CKWC8:1:1101:25370:10098 2:N:0:ATGCGCAG+TATCCTCT
TAATCTTGCGACCGTACTCCCCAGGCGGAATGCTTAATCCGTTAGGTGTGTCACCGAATAGCATGCTACCCGACGACTGGCATTCATCGTTTACGGCGTGGACTACCAGGGTATCTAATCCTGTTTGCTCCCCACGCTTTCGCACCTCAGCGTCAGTATCGAGCCAGTGAGCCGCCTTCGCCACTGGTGTTCCTCCGAATATCTACGAATTTCACCTCTACACTTGGAATTCCACTCACCTCTCTCGAACTCAAGACCAGGAGTTTAGGAGGCAGTTCCGA
+
FGGGGGGFGGGGGGEGDGGGG7F:FGGGGGGGGGGGGGGEFFFCFGGGGGGGGGGGGGGGGGGGGGGGGGGDGDEEGGGGGGGCDGGGGCFGGGGGGGGEGGGGGGEFFGGGGFGGGGGGGGGGGGGGFGFG:@FECCGFGGGDGEGGGGGGGGGGCF;FGFEGGCE89CG6CDG<CCC::DGGC?EFGGGG7<F;;35>F@FFFFFG4*)2:75=+587AF76DF7C:BFFFFB4(1:6?F<7),3,4<?-25367:F<?031,:)):24:::@(9-<?(
@M02352:288:000000000-CKWC8:1:1101:18088:10123 2:N:0:ATGCGCAG+TATCCTCT
CATTCTTGCGAACGTACTCCCCAGGTGGGATACTTATCACTTTCGCTTAGTCACTCAGATCGAAATCCAAACAACTAGTATCCATCGTTTACGGCGTAGACTACCAGGGTATCTAATCCTGTTCGCTACCTACGCTTTCGTCCATCAGCGTCAATATATTGTTAGTGATCTGCCTTCGCAATCGGTATTCTATGTAATCTCTAAGCATTTCACCGCTACACTACATATTCTAACCACTTCACAGTAATTCAAGGTCAACAGTATCAAAGGCAATTTTACCG
+
GFGGGGGGGGDFCFFGGGGGGCFGFFFGGGGGGGGGGGGGGGGGGGGGGGFGGGGGGGGGGFGGGGGGGGGGGGGGFFGGGGGGGGGGGGGGGEGEGGGGGGGGGGGDEGGGGGGGGGGGGCFFGGGGGGGGGEGGGGGGGGGDFDFGGGEEGGGGGGGGGGGGFGGGGGGGGFFFGGG>EGGGGG,8EGGGGCFFCFFGFGF8A4FGF?CGDF@FGFFFBC8FFFEGCFFFAFDF014.73?AECC<CEFE3/7AEEFFFBAAFFFFF02?<:F<F>AA(
@M02352:288:000000000-CKWC8:1:1101:27072:10124 2:N:0:ATGCGCAG+TATCCTCT
CATTCTTGCGAACGTACTCCCCAGGTGGGATACTTATCACTTTCGCTTAGCCACTCAGTCCGAAGACCGAACAGCTAGTATCCATCGTTTACGGCGTGGACTACTGGGGTATCTAATCCCGTTCGCTACTCACGCCTTCGTTCATCAGCGTCAATATACTGTTAGTGATCTGCCTTCGCAATCGGTATTCTAGGTAATCTCTAATCATTTCACCGCTACACTACATATTCTAACTACTTCATATTAACTAAAGATAACCACTATCAAAGGCAATTATACAG
+
,C6CEFGGGGGGGGFEFGGGGGGCFE,D7EFGGGGGGCCEGGGGGGGGD<FFFFFFGDFAFGEGC:B@+FFGGCE,CCFCG9<?CFCFDFFFG+F=>>FDFGGG,A@CCC:8,AEDEE,48=DD77CED,8,:>C+@ADFG8CGCFEC76@AE77EGBFF;FCCCCGAFBCE;C5+**/::CFG*:::EFFD+*49>8++1=B+*48CDC+;+66>CD>)/+48*;5:9A++184C;C3;.?C))-)69).)-)544<?)(...)..46(,,(./)1654)
@M02352:288:000000000-CKWC8:1:1101:7276:10133 2:N:0:ATGCGCAG+TATCCTCT
CATTCTTGCGAACGTACTCCCCAGGCGGGTCACTTATCACTTTCGCTTAGCCACTCAAACCGAAGTCCGAACAGCTAGTGACCATCGTTTACGGCGTGGACTACCAGGGTATCTAATCCTGTTCGCTCCCCACGCTTTCGTCCATCAGTGTCAGTATATTATTAGTAATCTGCCTTCGCAATTGGTATTCTATGTAATATCTATGCATTTCACCGCTACACTACATATTCTAACTACTTCATAATAACTCAAGACAACCAGTATCAAAGGCAATTCTACAG
+
FE9FFGGGGG>GGCEFFGFGGGGGGGGCEGGEGGGGGGGGGGGGEGDFGGGGGGGGGGFFGGGDGGG<CFFGGGGFGGFGGGGGGGDGFFFFD7F4FCF7CBDFFFCGE=FGFGGG9DGGGFEFEEEGGFEGGDGDEGGCGCECFF?CF;::;=DC79FFFCC;>FFFGGGGFG4CGC5)/7CF<BCGGDG7FCF?EF=@AGFGF4+1;CF77*,8C5>@8F@FFFECABF@69<DFFFDD244<AB<<)5:)<:F??)406):<AD9A((,4:*:BA<D)
@M02352:288:000000000-CKWC8:1:1101:4375:10137 2:N:0:ATGCGCAG+TATCCTCT
CAATCTTGCGACCGTACTCCCCAGGTGGATTACTTATCACTTTCGCTTAGACACTGACTGTATATCGCCAATATCGAGTAATCATAGTTTACGGCGTGGACTACCAGGGTATCTAATCCTGTTCGCTCCCCACGCTTTCGTGCCTCAGCGTCAGTATCAGTTTAGTAAGCTGCCTTCGCTATCGGTGTTCTGTGTAATATCTAAGCATTTCACCGCTACACTACACATTCCGCCTACTCCAACTGAACTCAAGTTTATCAGTACCAATGGCAGTTTCGAGG
+
G<FGGGGGGGGGGGGGGGGGGGGGGGEFGFGGGGGGGGGGGGGGGDGGGGGGGGGGGGGGGGGGGGGGFEEGFCGCDEGGGGGGGFFGGGGGGGDEGGGGGGGGGGGGGGFFGGCDGFGGGGGGGGGGEFEFGGGGEEFGF6EGGGCFGDGGGGGF<FFGGGGFFCC9FC9,D?FGGGGFFDGDGGG>*=FGGFFC76=FF@FGFFFGDFA@CF9EC6>F;FF4**7C<F+/:>??@E@1;=@DFFAEEAFF)6<FD<F<A24)6A)),((46?FAFBFF6
@M02352:288:000000000-CKWC8:1:1101:12313:10147 2:N:0:ATGCGCAG+TATCCTCT
CATTCTTGCGAACGTACTCCCCAGGTGGGTCACTTATCACTTTCGCTTAGCCACTCAGACCGAAGTCCGAACAGCTAGTGACCATCGTTTACGGCGTGGACTACCAGGGTATCTAATCCTGTTCGCTCCCCACGCTTTCGTCCATCAGTGTCAGTACGTTGTTAGTGATCTGCCTTCGCAATTGGTATTCTATGTAATATCTATGCATTTCACCGCTACACTACATATTCTAACCACTTCACAACGACTCAAGATAACCAGTATCAAAGGCAATTCTACAG
+
GGDGGGGGGGG7@FFFGGGGGGGGGGGGGGGFGGGGCFGGGGGGGGGGGGGGGGGGGGGGGGGGGGGGGGGGGGGGGGGGGGFGGGGGGGGGGGGEGGGGGGGGGGGGGGGGGGGGGGGGGDFFCEEGGGEGGGEGGGGGEGEGGGCCFGGGGGGGGGGGDFCEGGGGGGGGGGGGGGGAADFFGFGGGGGGGEFFFFA7FDFG?FFG7CAGDF?EGF@FFFF=CFECC:;F+A@EFFA<C@<4291;6<7?F>?=>DF?FFFA><<94(.8309<?><4)
@M02352:288:000000000-CKWC8:1:1101:9541:10148 2:N:0:ATGCGCAG+TATCCTCT
CAGTCTTGCGACCGTACTCCCCAGGTGGGTTACTTATCACTTTCGCTGAGTCACTGAGAATTAACACAACCCCTCGCATCCATCGCTTACGGCGTGGACTACCAGGGTATCTAATCTAGTTCGCTCCCCACGCCTTCGTTCCTCAGCGTCAGTATATCCGTAGCACACTCCCTCCGCTATCGGTATTCTAAGCAATCTCTATGCATTTCACCGCTACACTACTTACTCTATCTACTTCAATACACCTCAAGTCAATCAGACTCAATGTGATTTACATCGTT
+
@,,,;CF,EFF+7@FGEGGG8@F6,EC8++,CEFF,E<,CEGGEEG@4@8CEGGFCF,C,C@C@F,<,,66,?,,8+88CE8FC,,:,8BA++86CF79<,,B<A++4B5B<,?=F,,9A,C7>><88>@C@F+,+,+@,,6=,9,@9@6:172753,73@>:*,,@5>,6,4,3/4*;9/74=*/,=E7,+*.)0)+3++1+2)11::<77*8.:C2,9@F1+++13.8AA*8))64).64)5).((.5).6541))*))).)5-<-)).)))9)9<((,
@M02352:288:000000000-CKWC8:1:1101:8345:10149 2:N:0:ATGCGCAG+TATCCTCT
TAATCTTGCGACCGTACTCCCCAGGCGGAATGCTTAATCCGTTAGGTGTGTCACCGAATAGCATGCTACCCGACGACTGGCATTCATCGTTTACGGTGTGGACTACCAGGGTATCTAATCCTGTTTGCTCCCCACACTTTCGCACCCCAGCGCCAGTATCGAACCAGTGAGCCGCCTTCGCCACTGGTGTTCCTCCAATTATCTACGAATTTCACCCCTACACTTGGAATTCCACTCACCTCTCTCCAACTCAAGACCAGGAGTTTATAAGGCCGTTCAAG
+
9F,A<FFFG+6+@FGGGGGGGGGGG,@FGGGGGGGGG,CC@FGECCGGFFFGGGG:FFEFCEGGA,BEFGGC>BE7:=4,4,:FB?BBD<EF?,?+BFFEDFGGF8FE<CF=,E>F=@D:=,5?FFD9;@@@G8FGGG,E=8EC>@+99>CE*::C:ED,C*,,4>:,4?>?E/)2***)82;C*+*5<=EFC6;81A+76C=C583911)@7CC=*730.6:7C*,2.*9@F?>9<:(44127<>(4((1<)5)*4<F??((.(-)4--.)2(0,0((.)
@M02352:288:000000000-CKWC8:1:1101:14119:10163 2:N:0:ATGCGCAG+TATCCTCT
CATTCTTGCGAACGTACTCCCCAGGTGGGTCACTTATCACTTTCGCTTAGCCACTCAAACCGAAGTTCGAACAGCTAGTGACCATCGTTTACGGCGTGGACTACCAGGGTATCTAATCCTGTTCGCTCCCCACGCTTTCGTCCATCAGTGTCAGTATATTATTAGTGATCTGCCTTCGCAATTGGTATTCTATGTAATATCTATGCATTTCACCGCTACACTACATATTCTAACCACTTCATAATAACTCAAGACAACCAGTATCAAAGGCACTTTTACC
+
GGGGGGGGGGGGGEGFGGGGGGGEFEEFGGGGGGGGGGGGGGGGGGGGGGGGGFEGGGGGGGGGGFGGGCGGGGGGGGFGGGGGGGDGGGGGGFGGGGGGGGGGGGFGGGGGGGGGGGGGGGGDEGGGGFGGGGGGGGGGFGGEGGGGGGGGCFGGGGGGGGGGGGGGGFG,EFGGCDDFFGCCFGGGGGGGGFFCFFCFAGAGFFFGFGFFCFDFDB@FBAEFCDEGFFFFABF<?EFF?<?5CCEFCA8@8@;;D6>:?99):AFF)(((((0)943<
@M02352:288:000000000-CKWC8:1:1101:12658:10193 2:N:0:ATGCGCAG+TATCCTCT
CATTCTTGCGAACGTACTCCCCAGGTGGGTTACTTATCACTTTCGCTCAGCCACTCAGACCGAAATCCGCACAGCTAGTAACCATCCTTTATGTCGTGGACTAACTGGGTATCTATTTCTTTTCGTTCCCCACGCTTTCTTCCATCACTGTCAATCTATTGTTATTGATCTGCCCTCCCTCTTCGTATTCTATGTAATATCTATGCATTTCTCCGCTCCACTACCTATTCTATCCACTTCACACTAATTCAAGACAACCATTAATCAAGACAATCCTACAG
+
FFG<EFFGGG@BBCFFGGCFGGGDFE@F78BFGGFGGE,F@FECFF,,@FCEGG8C6E,E7:+++4,,8,7>:E8,F<C,C?,B==,9C?,,,5,,:@4+,5:,A,,,,,,:,CD,4,594,75@<FG,CE,C+@33+@3C:D,3,6+@,3@,,@9,8C,,3@3,,9@,>;BF?+=C+3**=7,;44@8,72B==**<;CFFFG*0:+=<++++)***/7(+(;*;*+*++++=;8(/7<58)(6(()1))9)),6(6=837)).)1)7)5;3.)(0484,
@M02352:288:000000000-CKWC8:1:1101:8254:10205 2:N:0:ATGCGCAG+TATCCTCT
TAATCTTGCGACCGTACTCCCCAGGCGGAATGCTTAATCCGTTAGGTGTGTCACCGAACAGTATACTCCCCGACGACTGGCATTCATCGTTTACGGTGTGGACTACCCGGGTATCTAATTCTGTTTTCTCCCCACACTTTCGTACCCCAGCCTCAGTATCGAGCCAGTGAGCCCCCTTCGCCCCTGTGGTTCCTCCAAATATCTACCAATTTCACCTATACCCCTAGACATCCCCTCACCTTACCCGAAATCTAGACTGACACTTTTGGCAGACATTCCA
+
,=F,CFGGCF+@76CFFEGGGGGDF,7@@CFFFFGGAC,C@FGGE@FF9BFFDGFECB@F8,6695C,CFGGGG+CG@+8E,5C,,C<?+BF7?4448BFCE8AACF,8F7+>,3,,6,,C3,3CD,83;DCF8C3B,@EGGCD8B,04*:*39,,,,7@:*>1CC7>,>,,>*:CCFG)5//:*=++*=;39C6316+;+:;C58+2036C7+9=+))))*,)/*.99*09F)(,-,.84))((.,(((().<)16-))(.)).524()),-.))0)-)
@M02352:288:000000000-CKWC8:1:1101:27329:10230 2:N:0:ATGCGCAG+TATCCTCT
TAAACTTGCGGCCGTACTCCCCAGGCGGTCTACTTATCGCGTTAGCTTCGCTACTCACGGATCAAATCCACAAACAGCTAGTAGACAGCGTTTACGGTGTGGAATACCAGGGTATCTAATCCTGTTTGCTCCCCACGCTTTCGCACCTCAGCGTCAGTATCAGACCAGGTGGCCGCCTTCGCCACTGATGTTCCTTACTATATCTACGAATTTCACCGCTACACAGGAACTTCCACCACCCTCTTCTGTACTCGAGTTCTCCAGTATCCGGTGCAGTTCC
+
ACF,@CFF,CBFDGGGCGA,EF6,,F@+86B@CFGGFF77CCFGEFAFF@@6B+66E,C==,+CFDFGDE=C=F8FE8FEFAB<FGG@4>BB4DE:749CFGF9A8BFFGD7BF,@3;,A,8,CFDFCG;,,:=FG76+@:E:ECC>CCE?FGGGC:FGEA9E?F:BFEGGC,475)/9A)9;CC++5++5:@C66);=7ACF+<;C3/7AFC6CF9)791>>FF>(9:.9?B44)7.(-38::944><<:))(,)5:84:448)6-))(--,1))0))6
@M02352:288:000000000-CKWC8:1:1101:16400:10244 2:N:0:ATGCGCAG+TATCCTCT
CAATCTTGCGACCGTACTCCCCCCGTGGCTTGCTTAGCACTTTCGCTTAGACACTGACTGTACACCGCCGATATCGAGTAACCATAGCTTACCGAGTGGTCTACCAGGCTATCTAATGCGGCTCGCTCCCCACGCTCTCGTGCCTCAGTGTCCGTCACTGGTTAGTCATCTGCCTTCCCTATCGGTGTTCTTTGTAATATCTAAGCCTTTCACCGCCCCACCACACACTCCGCCTACTTCTGCCCGACTGAAGTTTCTCAGTAACCACGGGAGTGCAGAGG
+
6;B@EDF,<F+86CBFCCDDG::+7BC++:C+DEG<,,C<EFFCEC,F@,,CF@E,E,:,,C<F6,+8>+44++5+B<5<?,59C,,,,,CA,++4:D+5,55,5A,4+,,:,:;D,,C+8+@+:+8@+@+<F+@++@9*43*33B,9:5EE,=D,**,,,,,>,37,,3?;,0*=**0+42>C)=/*3+++39A7?8;@6++39;)2:FF+;6058),-13:>5*3/()8).0(((,-))).)(-760().85<6).*6)..)).)-,(,-(())*))((
@M02352:288:000000000-CKWC8:1:1101:8165:10244 2:N:0:ATGCGCAG+TATCCTCT
CAATCTTGCGACCGTACTCCCCAGGTGGATTACTTATCACTTTCGCTTAGACACTGACTGTATATCGCCAATATCGAGTAATCATAGTTTACGGCGTGGACTACCAGGGTATCTAATCCTGTTCGCTCCCCACGCTTTCGTGCCTCAGCGTCAGTATCAGTTTAGTAAGCTGCCTTCGCTATCGGTGTTCTGTGTAATATCTAAGCATTTCACCGCTACACTACACATTCCGCCTACTCCAACTTAACTCAAGTTTATCAGTATCAATGGCAGTTTCGAGG
+
GEGGGGGGGGGGGGGGGGGGGGGGGGGGGGGGGGGGGGGGGGGGGDEGGGGGGGGGGGGGGGGGCGGGGGGGFGGCGDFGGGGGGGGGGFGGGFGGGGGFGGGGEGGGGGFFGGGGGGFGGFFFEGEGGGGFEGGGGGGGGDEGFG,DFC8>E>E,;FFGGGGGGGGADFGFGGGGGGG>EGGGGGDGGGGGGFFFCFFGFGAGFFFGGCFFFF@FEEFFFF8/0<37EFAFBEFFFEEF;@@@)3CE<)48<AAF>)@4<B<<<>FF<B((-.6<B<?77
@M02352:288:000000000-CKWC8:1:1101:3607:10248 2:N:0:ATGCGCAG+TATCCTCT
CACTGTTGCCAGCGTACTCCCCAGGTGGCTAACTTAATACTTTCGCTTTGGCACTCATCTTCAAGTAGACAAGCACCGAGTTAGCATCGTTTACGGCGTGGACTACCGGGGTATCTAATCCTGTTCGCTCCCCACGCTTTCGTCCATCAGTGTCAGTATATTATTAGTAATCTGCCTTCGCAATTGGTATTCTATGTAATATCTATGCATTTCACCGCTACACTACATATTCTAACCACTTCACAATAACTCAAGACTAACAGTTTCAAAGGCAGTTCCA
+
GGGGGGGGGGGEEGGGGGFGGGGGGGGGGGGGGGGGGGGGGGGGDGGGGGGGGGGGGGGGGGGGGGGGGGGGGGGGGGGCGGGGGGGGGGGGGGGGGGGGG7BFEFCEECCFGFGGG=CGCGGGGGGGGGGDFGGGGGGGGGGGGGGG?DFFGGCD:=CBEGGGGGEFC<EGGEGG>GG?BDCGGCFCFFGGGFFFFF>FCFFGCFC8@E@7DFE4/?@@@F3CFGEGFFFFFFCE?@;1>EC@?<EFFF<EE;)*,763;;>4A<AFA:)3:?388<--
@M02352:288:000000000-CKWC8:1:1101:19627:10267 2:N:0:ATGCGCAG+TATCCTCT
TAATCTTGCGACCGTACTCCCCAGGCGGAATGCTTAATCCGTTAGGTGTGTCACCGAACAGTATACTGCCCGACGACTGGCATTCATCGTTTACGGTGTGGACTACCAGGGTATCTAATCCTGTTTGCTCCCCACACTTTCGTACCTCAGCGTCAGTATCGAGCCAGTGAGCCGCCTTCGCCACTGGTGTTCCTCCAAATATCTACGAATTTCACCTCTACACTTGGAATTCCACTCACCTCCCTCGAACTCTAGACTGATAGTTTTGTAGGAAGTTCCAG
+
FGGGGGGGGDGGGGGGGGGGGGGEFGGGGGGGGGGGGGGFGGGEG8FGGGFFGGGGGGGGGGGGGGGGGGGGGGGGGEECFGGGGGGFFFFGGGGGGGGGGGGGGGGGGGDGG?FGGFF9EGGGGGGGDBFGGGGGDGGFGDGGFB;FGFGDEGDGGGGFEGFGGGGG,?9:DEGD4DGF4C8EDEGG8*=CGFF3@FFGFDFGFFFGFE:FGFFFG44AE68677:FFFFFFF<)(.887:1(.24(4?BF<24@A>90.4).54)((.)))65:F<)))
@M02352:288:000000000-CKWC8:1:1101:12507:10295 2:N:0:ATGCGCAG+TATCCTCT
CACTGTTGCCAGCGTACTCCCCAGGTGGCTAACTTAATACTTTCGCTTTGGCACTCATCTTCAAGTAGACAAGCACCGAGTTAGCATCGTTTACGGCGTGGACTACCGGGGTATCTAATCACGTTTGCTACCCCCGCTTTCGTCCCTCAGCGTCAATAATATCTTAGTAAGCTGCCTTCGCAATTGGTGTTCTATGTAATATCTATGCATTTCACCGCTACACTACATATTCTGCCTACTTCAAATATATTCAAGACCTACAGTATCAAAGGCAGTTCCAT
+
GGGGFGFGGDFGGEFFGG9EGGGGGCFGC<EFGGGGGGGGAFFEGGGGGGG8FGGFCCFE9A9CFFBE<CE@ADFGFC7::??<9<FFGGGGGAFCGGG>::FA@EF:7FD=BDFEF,AF,EFFF,+=D,4=F+++>+@DB>EE>+@CFGFEG+++3,,=AF9;BC,@@CF9>?C5CGGAD41:FF7=:E8:@CFEEF88CCFG4>4?:@6FG8?F859>@FDFFC=>?AA7+1)7778<9CC4CE)<ED2-6-)*43).53).644)-.5(2(.4@44:4
@M02352:288:000000000-CKWC8:1:1101:14996:10329 2:N:0:ATGCGCAG+TATCCTCT
CATTCTTGCGAACGTACTCCCCAGGTGGGTTACTTATCACTTTCGCTTAGCCACTCAGACCGAAGTCCGAACAGCTAGTAACCATCGTTTACGGCGTGGACTACCAGGGTATCTAATCCTGTTCGCTCCCCACGCTTTCGTCCATCAGTGTCAATACATTATTAGTGATCTGCCTTCGCAATCGGTATTCCATGTAATCTCTAAGCATTTCACCGCTACACTACATATTCTAACCACTTCACAATAACTCAAGTCTAACAGTTTCAAAGGCCGTTCCACAG
+
GFGGGGGCCCGECFFFGFGGFGDEDFFD@BFFFGG<EFGGGGGGCGGGGGGGGGF<<ECF@FFECFFGGDGG=EFFGCGGGGFFFF=FGDFG7FEFGGEEGGGGGGGGCGFFGGGGDGGD9CFFGFEGGGGGG:CFEGGGC8CEGGG7@CFGCAFAGFGGFCFGADFDGCE,DF?CGCGFFGGGC:5@EGG8CEFEECFF=F>74?AGGGFCFF?DD544;6@F*271?:@+78=@;8>=.7),543?9AA?F):=<<FBAA))444.),1(-4.8).4(,
@M02352:288:000000000-CKWC8:1:1101:11230:10341 2:N:0:ATGCGCAG+TATCCTCT
TAATCTTGCGACCGTACTCCCCAGGCGGAATGCTTAATCCGTTAGGTGTGACACCAACAAGCATGCTTGCTGACGTCTGGCATTCATCGTTTACGGTGTGGACTACCAGGGTATCTAATCCTGTTTGCTCCCCACACTTTCGCACCTCAGCGTCAGTATCGAGCCAGTGAGCCGCCTTCGCCACTGGTGTTCCTCCGAATACCTACGAATTTCACCTCTACACTCGGAATTCCACCCACCTCTCTCGAACTCAAGACCAGGAGTTTACAAGGCAGTTCCAG
+
FGGGGGGGGDGGGGGGGGGGFGGGGGGGGGGGGGGGDAAAFFFGGGGGGGGGGGGGGGGGGGGGGGGGGGGGGGGGDGGFGGFFGGGGGGGGGGEGFFFGGGGGGGFF<FGGGGGGGDFGFGCFFGGGGGGGGFDEGGGDGGGGGGGGGGEEGGEEGG@ACF7>*>FGGCFF8@C>DGGF>7EGGGGG?FDC8>FFFFFD=+):?63C4=;D717A@F<A)+(155;DFF@@?F2((,31((,().(52:()-(,9(37:((((.<94<9<(:?><FA44)
@M02352:288:000000000-CKWC8:1:1101:15006:10345 2:N:0:CTGCGCAG+TATCCTCT
CATTCTTGCGAACGTACTCCCCAGGTGGGATACTTATTGCTTTCGCTTAGCCACTCAGACCGAAGTCCAAACAGCTAGTAACCATCGTTTACTGTGTGGACTACCAGGGTATCTAATCCTGTTCGCTCCCCACACTTTCGTCCATCAGTGTCAATACATTTTTAGTTATCTGCCTTCGCACTCGGTGTTCTCTGTAATATCTAAGCATTTCACCGCTACACCACATATTCTCCCCACTTCTCCTGAACTCAAGACTACCAGTTTCAAACTCAATTCTACCG
+
GGC,,CFGG++6@@FGFFGGGGGEGGGG:,EEGGGG,,,<FFGGGGGGCGFFCGF<FA,6,++++4,C,6C=EFFGCGFA,5E9<F,AAFGF,?,CFGDFFGGECFGGDGFG9FGGAEGGFGF,@+:,@FGGG+CA9AA88+@=ADDFG9EGA=@:,,,3,CBF8C,@E@EFFGGGF6C5*3D*<;4AEF,25;=*;A+:9CB=798=FGF7CF@EE;==B)6F66*=*+3+/088934@))))/)/6/>A().6+7(0).77))-6)))5<()*)*-))(
@M02352:288:000000000-CKWC8:1:1101:10902:10364 2:N:0:ATGCGCAG+TATCCTCT
TAATCTTGCGACCGTACTCCCCAGGCGGAATGCTTAATCCGTTAGGTGTGTCACCGAACAGTATACTGCCCGACGACTGGCATTCATCGTTTACGGTGTGGACTACCAGGGTATCTAATCCTGTTTGCTCCCCACACTTTCGTACCTCAGCGTCAGTATCGAGCCAGTGAGCCGCCTTCGCCACTGGTGTTCCTCCGAATATCTACGAATTTCACCTCTACACTCGGAATTCCACTCACCTCTCTCGAACTCAAGACCAGGAGTTTATGAGGCAGTTCCAG
+
FCGGGGGGGGGGGEBFCGGGGGGGGGGGGGGGGGGGGGGGGGGGDGGGGEGGGGGFGGGDFGGGGGGDGGGGGGGGGGGGGGGGGGGGGGGGGGGGGGGGGGGGGGGGGGGGGGFGGFGGGGGGGGGGGGGGGGGGGGGGGGGGGGGGGGGGGGGGGGGGEGGGGFGGGFGGFGC4CDFFFGEGG6CFGCEGGEFFFFEGFCF7<FF5;E>FCFFFGFFEFFF?9C?DBFFF6=AAFF:<3:?7>703((46<724.4>16(3:B>F><4>(605:B2:A6
@M02352:288:000000000-CKWC8:1:1101:26940:10377 2:N:0:ATGCGCAG+TATCCTCT
TAGTCTTGCGACCGTACTTCCCAGGCGGAGTACTTAATGCGTTAGCTGCGTCTCTGAGGGGGTCAATACCCCCAAAAACTAGTACTCATCGTTTACGGCGTGGACTACCAGGGTATCTAATCCTGTTTGCTCCCCACGCTTTCGCGCCTCAGCGTCAATACTTGTCCAGGTCGGCGCCTTCGCCACTGGTGTTCCTTCACATCTCTACGGAATTTACCCCTACACGTGAAATTCCCCAACCCTCCCCAAGATTCTAGACTGATAGTTTCGGACGCAGTTC
+
FGG<EGFGGGGGGGGGGGGGGGFGGGGGGGGFGGGGGGGGGGGGGGGGGDFGGGGGGGFDGGGGCFGGGGEFDGGGGGGGGGGGGCEFFGGGGGGCGDGGGGGEGFFGD=AF>FF8ECGGGGGGGGGGGGGGGCFFEGGDGGG5>BGDCGGGGGGGGGGGGGG9C,CFF,?CEED7DDGE4>CECEGG6+09CAF<A=FGF*906?=FFCB*9?96F6(-4F4)2DB*,)9@4=)4:13?33(,((-8<0<>B29=24B>?2)44<>2<11,12)4534<
@M02352:288:000000000-CKWC8:1:1101:4955:10388 2:N:0:ATGCGCAG+TATCCTCT
CATTCTTGCGAACGTACTCCCCAGGTGGGTCACTTATTACTTTCGCTTAGCCACTCAAACCGAAGTTCGAACCGCTAGTTACCATCGTTTACGGCGTGGACTACCAGGGTATCTAATCCTTTTCGCTCCCCACGCTTTCGTCCATCAGCGTCAATATATTGTTAGTACTCTGCCTTCGCAATTGCTATTTTACATAATATCTAAGCATTTCACCGCCACCCTCCATATGCTCACCACTTCACAATAATTCAAGACTACCAGTATCTAAAGACATTTTATGG
+
FC<;FFGDFCC@B:FFGGGGDE8,DEEC+@FFFFG@6,<CCGGF7CCFCFCEFG<E@AEE<++++AFGB,CF+@C+FBC,CFGGG?,AEFD?++@+8>7+9BADE,=::F,FEE94@,AE,75CF@+,6@+@CCF7>@FCF8E6;C,+,+5@**@:5@FF,35,,3,,,@;C?F*57/**39>2=7,,,,1+**+0*4+++2++0/;+=<+2+0(8*)((()(:>F<F)+;+1;6)6(6,-)424)5:AA2:)),/.55,)6))6).)-)).89/)8)-6)
@M02352:288:000000000-CKWC8:1:1101:27135:10399 2:N:0:ATGCGCAG+TATCCTCT
CACTGTTGCCAGCGTACTCCCCAGGTGGCTAACTTAATACTTTCGCTTTGGCACTCATCTTCAAGTAGACAAGCACCGAGTTAGCATCGTTTACGGCGTGGACTACCGGGGTATCTAATCCCGTTCGCTACCCACGCTTTCGTCCATCAGCGTCACTAATATCTTAGTAAGCTGCCTTCGCACTTGGTGTTCTATGTAATATCTATGCATTTCACCGCTACACTACATATTCCGCCTACTTCAAATATATTCAAGACCTACAGTATCAAAGGCAGTTCCAT
+
CAFFCCE<CAFFDGGGG8FGGGGD@FDFGFFGGGGGGGFFFFGGDDE@DCC8FG8DGGCCEAFF<:AC<@@F@,CE<:@:=FGGGC<F7B=CEGDGGDGGFGGCFFGE:E7C:?CFGFF?,A@F8EC7=CEGFFGGE>>=9+6+6=D=,E6E8E>+,@8@C9E,;9FE9B>CEGFFG7*5*/4@>F?2*:*B@5=*9BFGA=8+*+1?:,8+++1;EA19@FF6DG@F?F6;+;(:0(37;4?E3>A4>9>A<2463(?)304<<944AA4(.(8:*<5<)
@M02352:288:000000000-CKWC8:1:1101:9897:10411 2:N:0:ATGCGCAG+TATCCTCT
CATTCTTGCGAACGTACTCCCCAGGTGGGTCACTTATCACTTTCGCTTAGCCACTCAAACCGAAATTCGAACAGCTAGTGACCATCGTTTACGGCGTGGACTACCAGGGTATCTAATCCTGTTCGCTCCCCACGCTTTCGTCCATCAGTGTCAGTATATTATTAGTAATCTGCCTTCGCAATTGGTATTCTATGTAATATCTATGCATTTCACCGCTACACTACATATTCTAACTACTTCATAATAACTCAAGATAACCAGTATCAAAGGCAATTCTACAA
+
GGGGGGGGGEGGEGEFFDEDGGGGGGGGEGFGGGGGGGGGGGGGGGGGGGGGGGEFGGGGGGGDFGGGGGGGGGGGGGGDGGGGGGGGGGGGG7FGGGFGGGGGGGG>CEFGGGGFGGDFCFFGGGGGCFEFGGGGGGGGGGGGGGGGGGGFGGGGGCGFFGGGGGDFGFCGGGGGGGC:?GGFDGGGGGGGGFFF?FFGFGFGF4FGGGFGGFFFGE@FFFFFGGFGFFFFAFFFEEFF?EEEEEFFFEFF)7=@CEF@FE<B<6<<)36(4>?9?<<>)
@M02352:288:000000000-CKWC8:1:1101:6909:10426 2:N:0:ATGCGCAG+TATCCTCT
CAATCTTGCGACCGTACTCCCCAGGTGGATTACTTATCACTTTCGCTTAGACACTGACTGTATATCGCCACTATCAAGTAATCATAGTTTACGGCGTGGACTACCAGGGTATCTAATCCTGTTCGCTCCCCACGCTTTCGTCCCTCAGCGTCAGTATCCGTTTAGTATGCTGCCTTCGCTACCGGTGTTCTGTGTAATATCTAAGCCTTTCACCGCTACCCTACACCTTCCGCCTCCTCAACCTCACCTCAAGTTTACCAGTATCAACCGCAGTCTCCAGG
+
GF,EFGGGGGG+CFGGGGGGGGFGGFFGGGGFGGGGCFEFEFGFEGGG@FDGGGFGGDEFC,69CBFGGC,CF<F,96CF<FFEF?BFGDCACCFC>+@+4=EF,A,+8:4<?F;,CABD,CE,++@=8+@:B+::BC9+@+63,@88DEGGE+@,,@,@D:D+,8E,,,7@BFF+;**0<*57;?CGE:D>C7BC*B6+1=B+7)/6:=8C1;(5523((*:A**(2.)).0:;01(3))(.(.8(().83,).*))/))6)))))((-((,,))*))((
@M02352:288:000000000-CKWC8:1:1101:14404:10433 2:N:0:ATGCGCAG+TATCCTCT
CATTCTTGCGAACGTACTCCCCAGGTGGTTAACTTAACGCTTTCGCTTGGATGCTCAACCGCAAGGGCCAAACATCGAGTTAACATCGTTTAGGGCGTGGACTACCAGGGTATCTAATCCTGTTCGCTCCCCACGCTTTCGTTCCTCAGTGTCAATATAGGTCTAGTCAGCTGCCTTCGCAATTGGTGTTCTATGACATATCTTAGCATTTCACCGCTACATGTCACATTCCGCTAACCCCAGCCTAATTCAAGCATTACAGTATCAAAAGCAATTCCAC
+
G9FEFGGGGGGGGGFGGGGFGGGGG@E8,AFGGGGGGGGGDGGGCGGGFCFG@FEFGGGGGGEGFGGGG78,,:CFC,,:FFFF<BD:FGGC<84E+C7F4BF?AEFGEGGG<FEE=EAFGCFGG:+36@DFGE7@3@F97@,,@B9CAD:C;:D7DDFGAFGG9,@3EACBDFFDFGC>**4A4F@18=DCF68*1;F:=1=+9+;C8FFFFFF5ED03)83;::CF?F6@A:7((6((6/143:4):))).)489AF423<BFF<A2<:03(18F>BF
@M02352:288:000000000-CKWC8:1:1101:23425:10436 2:N:0:ATGCGCAG+TATCCTCT
TAACCTTGCGGCCGTACTCCCCAGGCGGTCTACTTAGTGCGTTAGCTGCGCCACTAAGACATCAAGTGTCCCAACGGCTAGTAGACATCGTTTACGGCGTGGACTACCAGGGTATCTAATCCTGTTTGCTCCCCACGCTTTCGTCCATCAGTGTCAATACATTATTAGTGATCTGCCTTCGCAATTGGTATTCTATGTAATATCTATGCATTTCACCGCTACACTACATATTCTAACCACTTCCTAATGATTCAAGATAAACAGTATCAAAGGCAATTTTT
+
@AADEEGGGEEG@FFGGGGGGGGGGF@CCFE9FGGAFGGGEGGGGGGGGGGGGGGGGGGGGGFFG9BFDGFGFGGCCFGGGGFGFGF9BFFGGGD=?F>FGGGGGDCGGFGGGGGGGGGGGGG=FGGCD>@FEEGFGGGEGGGGGGEF<?6@BEDFAE,8,@DECFFFFG9D@F>FGGGA>DG5DGGGGEFGGCA?5CCC@8=DEFFFCC@7CA37C5>>9D))2*.C678@FF)<E()(,<<)66)<4<42:BAF<>FDAB2(-)-<<2<)(4>(05<A)
@M02352:288:000000000-CKWC8:1:1101:5254:10441 2:N:0:ATGCGCAG+TATCCTCT
CAAACTTGCGTTCGTACTCCCCAGGTGGGATACTTATCACTTTCGCTTAGCCACTCAGAATTGCTTCCGAACAGCTAGTATCCATCGTTTACGGCGTGGACTACCAGGGTATCTAATCCTGTTCGCTCCCCACGCTTTCGTCCCTCAGCGTCAGTATATAATTAGTGATCTGCCTTCGCAATCGGTATTCTATGTAATATCTATGCATTTCACCGCTACACTACATATTCTAACCACTTCATTATAACTAAAGTTATTCAGTATCAAAGGCAATTTTACAT
+
GEFFFFFGGGFGC@FDGF9FEGGGFG@EGGGGGGGGGGGGGGGGGGGGGGGGGGGFGGGFGG@FGGGGGEGGGGGGGFGGGGGGGGGGGGGGDEGGGGGGGGGGGFFGCFFGGGGFFGGF9EFGGGGGG7E:FEGGGGGGGDEGCGFGG>GEEEGGGGG9EFGG6FCGGGGGGFFGGGGFFDEG4CCCCCEFF?FE6>E++=EG<BFGGGFGG*56C;@8=AEFFFEGFF67@F;<0;E<356)<E))/)6/.<.+.9:)2<A><9<2<0::0:FFF42<)
@M02352:288:000000000-CKWC8:1:1101:5272:10450 2:N:0:ATGCGCAG+TATCCTCT
CTAACTTCCGTTCGTACTCCCCACTTGGCATACTTATCACTTTCGCTTAGCCACTCAGAATTGCTTCCGAACCGCTAGTACCCATCGTTTACGGCGTGGCCTACCAGGGTTTCTAATCCTGTTCGCCCCCCACGCTTTCGCCCCTCAGCGTCAGTATATAATTATTGATCTCCCCTCGCAATCGGTATTCTATGTAATATCTATCCTTTTCACCGCTACACTACATATCCTACTCCCTTCATTATAGCTCTAGTTCTACACTATCAAAGACACTTTTGCAG
+
;9FFFCF,CF<--@BF8FGFGCC+,6,;,;E<<EF9EFGCFFFAF@F,B,;FEFF8<@666E,CFFFEFC,6+7++FC9@,,:<BEF,<,BF7,48@7C+,E@FC,A+??,8?@9;;=B;CE?,4:+88CGEG+++8D9++5+3@>8+@85**43,@;DFCFFCDE,,6,,,21**3;;;)98**/4*,,51+*1)/+;+31;>)/+1;<A7CF7E=)(7:A46*1)+)1*06*.((()(.)6:2:2):)))).)144=9()(.4))))(..(.1-@2)).
@M02352:288:000000000-CKWC8:1:1101:23686:10453 2:N:0:ATGCGCAG+TATCCTCT
CATTCTTGCGACCGTACTCCCCAGGCGGAATGCTTAATCCGTTAGGTGTGTCACCGAACAGTATACTGCCCGACGACTGGCATTCATCGTTTACGGTGTGGACTACCAGGGTATCTAATCCTGTTTGCTCCCCACACTTTCGTACCTCAGCGTCAGTATCGAGCCAGTGAGCCGCCTTCGCCACTGGTGTTCCTCCGAATATCTACGAATTTCACCTCTACACTCGGAATTCCACTCACCTCTCTCGAACTCAAGACCAGGATTTTATAAGGCAGTTCAAG
+
GFGEFGGGGDGGGGGGGGGGGGG7FC+@FGGFGGGCFFEGEGFFEFG<FGGGGGGGGDGCGGGGFGGCGGGGGGGEFGE?F@FFGGGGGGGGGG:FGCFF:AFGGGGGFCGGFGGGGFGFFGFBFG<ECFDFGGGEGGGGGGF8?B:CGC?EEGGGG;A;@F7CE,,?DCCFGCDGGGG)::5EG,A<0:EGGCFD0:5C3CFGFFFDFEFFCFCF+;@EF6:*>C17(59@B4A)13:1)(.34<:)8?06>2.9::@F?B)62AB9264)4<>?F<)-.
@M02352:288:000000000-CKWC8:1:1101:12573:10454 2:N:0:ATGCGCAG+TATCCTCT
CATTCTTGCGAACGTACTCCCCAGGTGGGTCACTTATCACTTTCGCTTAGCCACCCAGTCCGAAGACCGAACAGCTAGTATCCATCGTTTACGGCGTGGACTACCGGGGTATCTAATCCCGTTCGCTACCCACGCTTTCGTTCATCAGCGTCATTCTACTGTTAGTGATATGCCTTCGCACTCGGTATTCTATGTAATCTCTAAGCATTTCACCCCTACACTACATATTCTAACCACTTCACAATAACTCAAGACTAACAGTTTCAAAGGCAGTACCACAT
+
GAEGGCFF9CG+@FF9D@FFAFA@DEFFEC,CFGGGFGGD,CD,@CFFCFGDGG,BDEFGCEDCFGGGG=FGEGGEGFGF99<A9FGG?FEFECFF7:C?=FEF,>>+@@BFADFEGFG8>DFFC+CGDBDGCC7::@F8>:FGGF,9CCEDG,,,5,25,@;E9FCGG,25;CF@94C;)9CCGG6/;+>:CCF)7FF7+;7+6)+3;:++1/(:8)/48A@A4:2><B44@F()426758A2><A2-6<(.)(0).<3<:9494)).((4,4@6742(,
@M02352:288:000000000-CKWC8:1:1101:28630:10454 2:N:0:ATGCGCAG+TATCCTCT
TAATCTTGCGACCGTACTCCCCAGGCGGAATGCTTAATCCGTTAGGTGTGTCACCGACTAGCATGCTACCCGACGACTCGCATTCATCGTTTACGGCGTGGACTACCAGGGTATCTCATCCTGTTTGCTACCCACGCTTTCGCACCTCAGCGTCAGTATCGAGCCACTGAGCCGCCTTCGCCACTGGTGTTCCACCGAATATCTACGAATATCCCCCCTCCACTTGGAATTTCCCTCCCCTCTCTCCAACTCTAAACTCCTCATTTTGCAAGCAGTTCAAG
+
,<@<C<F<F7+8@CFFGGGFGGGE8@C+@FF?<FGGF9,C+CE:CCEFFFC@FEF@F+>+9,,C,?FFGGG7@C@7F8+47>+=@<F9A9<++<:+CC63+3BAF,,,,8BB6FFD;,799F3:,<<,>3>FG9F@EG8@>CE5E8,;FD,*6=5*>6<,6:BC*,,6?72?C557:8;>;38E*6;F?1/+1)+(())15>FD)*)1/5)***)0*0(-,7:62:)64/6***))(-,3((33,.(6(53).))*,)/,).))--4<))))41).74)5)
@M02352:288:000000000-CKWC8:1:1101:12596:10458 2:N:0:ATGCGCAG+TATCCTCT
CATTCTTGCGCACGTACTCCCCAGGTGGGTCACTTATCGCTTTCGCTTAGCCACTCAGTCCGAAGACCGACCAGCTAGTATCCATCGTTTACGGCGTGGACTACCGGGGTATCTAATCCCGTTCGCTACCCACGCTTTCGTTCATCAGCGTCAATATACTGTTAGTGATCTGCCTTCGCAATCGCTATTCAATGTAATCTCTACGCCTTTAACCGCTACAGTACTTAGTCTAACCCCTTCACAATAACGCAAGCCTAACAGTGTAAAAGTCCGTTCCACAG
+
BC,6CFFFFF+++7CCF<,C@:F@<C<@@F<,C<6C,E,,CCF9,CEFG<9<CC<,:@F9C,66@=EFEE7++,:5CFFCBFFFGD+:AB=?7+>7FFCF,BF8===+:3+,3C,,@>9=866,+83+4,,,+5@C>@9*65@,,@@*,4*1**<,>@,@@FF;2C<22C<?,0*4;*76B4+/*/==@E+;C<@));F76+++(:.**0+3+=9@8)9))1)**2)*.*/1**.((34<?<))5)<?,(1(,(,0))08<>))))).--))(.028290(
@M02352:288:000000000-CKWC8:1:1101:24377:10474 2:N:0:ATGCGCAG+TATCCTCT
TAATCTTGCGACCGTACTCCCCAGGCGGAATGCTTAATCCGTTAGGTGTGTCACCGAATAGCATGCTACCCGACGACTGGCATTCATCGTTTACGGCGTGGACTACCAGGGTATCTAATCCTGTTTGCTCCCCACGCTTTCGCACCTCAGCGTCAGTATCGAGCCAGTGAGCCGCCTTCGCCACTGGTGTTCCTCCGAATATCTACGAATTTCACCTCTACACTACACATTCCGCCTACTTCAAATATATTCAAGACCTACAGTACCAAAGGCAGTTACAT
+
GFEFFGFFFGGEFGFGGGGGGGFGFGGGGGGFGGGGGDGGGGGGDGGGGGGGGFGGGGGGGGGGGGGGFFGGGGGGGGDGGGGGGGGGGGGGGGGGGGGGGDEGGGGGGGGGGGGGDD,CDDFFFGGGFFGGGGGEGGGGGGGGGGCFGF?E8CEEGG9DGGGGEG7BFGGGGGGDD4DFDDGGGGGGC5/:@CF@B>D3.3;C<FFGGGF7CF2BCF?FAF0=FCBGF?@FFFF?FFF)<))66<B<2<<BA4)1:1)32?7))).))(42((7:444))
@M02352:288:000000000-CKWC8:1:1101:22152:10480 2:N:0:ATGCGCAG+TATCCTCT
CATTCTTGCGAACGTACTCCCCAGGTGGGTCACTTATCACTTTCGCTTAGCCACTCAAACCGAAATTCGAACAGCTAGTGACCATCGTTTACGGCGTGGACTACCAGGGTATCTAATCCTGTTCGCTCCCCACGCTTTCGTCCATCAGTGTCAGTATATTATTAGTAATCTGCCTTCGCAATTGGTATTCTATATAATATCTATGCATTTCACCGCTACACTACATATTCTAACTACTTCATCATAACTCAAGATAACCAGTATCAAAGGCAATTCTACAG
+
GAFGFGGGGG7CFGFGGGGGGGGGGF,D7FFCFGFFGGFGGGGGEFCG7<FGGGGGGGGGGGGGGFFGEFGG@,EF?FGGGGGFGG@DEGGG@FEFGGGGGGCFG@F>FGFGFECAFGGG9FF<@FFFGCC,:BFGGG9BFGGDC9,+@;ECECEEFCFGGGGFFFDFGGF;DFGGG>D9<CGC>@@FFGGC7EFFFF9C9EFG<AFFFF>GGFDFGDFEDFFF<FFGEFFFAAE98CEEEC567?C@>9<3@3@AC8FB?94<A)<4A:?<?>=)9<BA)
@M02352:288:000000000-CKWC8:1:1101:11230:10523 2:N:0:ATGCGCAG+TATCCTCT
TAATCTTGCGACCGTACTCCCCAGGCGGTCTACTTAACGCGTTAGCTCCGAAAGCCACGGCTCAAGGCCACAACCTCCAAGTAGACATCGTTTACGGCGTGGACTACCAGGGTATCTAATCCTGTTTGCTCCCCACGCTTTCGCATCTGAGTGTCAGTGTCTGTCCAGGGGGCCGCCTTCGCCACTGGTATTCCTTCAGATCTCTACGCATTTCACCGCTACACCTGAAATTCTACCCCCCTCTACAGCACTCTAGTTCACCAGTTTCAACTGCATTTCC
+
FFGGEFGGFEGEFCFGGGGGGGGGGGE@FGEFGGGFGGG7BFGGG9FGGGGGGCFFFFEGGGEGGGGGGGGCFCG4FFFGGGGCFGGGFGDFFDGGC7CFEEFGGGFGGFGGDGGGGCFGGFDFFGGDAFGFEFGE>EGGGGGGGCEFFFGGGGGGGG9@FGGC,CC6DEC1:EGGGCGA)*/=5CDGGGFCC<F?9=+:9C@D>?FFC*7DFF>*:39>6>2@GG>C)7*086<2<BB0196(4<).57:?:<5*-.94)288)4-6A>))()*)*64<
@M02352:288:000000000-CKWC8:1:1101:11249:10564 2:N:0:ATGCGCAG+TATCCTCT
CAATCTTGCGACCGTACTCCCCAGGTGGATTACTTATCACTTTCGCTTAGACACTGACTGTATATCGCCAATATCGAGTAATCATAGTTTACGGCGTGGACTACCAGGGTATCTAATCCTGTTCGCTCCCCACGCTTTCGTGCCTCAGCGTCAGTATCAGTTTAGCAAGCTGCCTTCGCTATCGGTGTTCTGTGTAATATCTAAGCATTTCACCGCTACACTACACATTCCGCCTACTCCAACTGAACTCAAGTTTATCAGTATCACTGGCAGATTCGAGG
+
FFFGGGGGGGGGGGFGEGFFCGGEGGGGGGGDGGGGGGGFGGGFGGGGGGGGGGGGGGGGFCGGDFCEGDFCEAF:C<FFFGGGF<FAEGGGG7FEFGE74FDF8FGGDGGGGFGFGFGGGGGGGGGGGG+?=>=+@FGGFGGFFGFGGGGE89CF<CFGGCFGGGGGGGGFGGDFDGGE?CFGGGGGCFGGF4FEEFFGFDA@CFFCCF=+:BFDEDFE@FFF42.9)888A3<2:<);EFF8@F8?547:?AAFAB?<AAB<AD<).1(32(*6*(.(-
@M02352:288:000000000-CKWC8:1:1101:16069:10566 2:N:0:ATGCGCAG+TATCCTCT
CATTCTTGCGAACGTACTCCCCAGGTGGGTCACTTATCACTTTCGCTTAGCCACTCAAACCGAAATTCGAACAGCTAGTGACCATCGTTTACGGCGTGGCCTACCAGGGTATCTAATCCTGTTCGCTCCCCACGCTTTCGTCCATCAGTGTCAGTATATTATTAGTGATCTGCCTTCGCAATTGGTATTCTATGTAATATCTAAGCATTTCACCGCTACACTACCTATTCTAACCACTTCACAATAATTCAAGACTAACAGTATCCATGGCAGTTCCCGAG
+
FFGGGGGFDFGDGEFGG@<FGGGGFFGFGGGGGGGGFEGGGGGGEGGGGCFGGGEFCFEGGGGGDGGGGGFGGGGGGGGFGGGGGGGFGG<<FFG+@:@+BF@,FF8FDGFGC9E,,4,C9BFGFFCB6>C:C7CCE8AGECE@;CF9FCFGFFFFGFFGFGF,;F9@CAF@EFCGG>DBBDG?7F,2>:F@CEF6CF+=BFF>EFAFGG6CFFF5/)(*166)*09:<+;1:6?8(6@E)))7;;8<6)))17(+))94).)-)-..-410,(/.9)32(
@M02352:288:000000000-CKWC8:1:1101:2360:10582 2:N:0:ATGCGCAG+TATCCTCT
CATTCTTGCGAACGTACTCCCCAGGTGGGATACTTATCACTTTCGCTTAGCCACTCAGAATAAATTCCGAACAGCTAGTATCCATCGTTTACGGCGTGGACTACCGGGGTATCTAATCCCGTTCGCTCCCCACGCTTTCGTCCATCAGCGTCAGTATATTGTTAGTGATCTGCCTTCGCAATCGGTATTCCATGTAATCTCTAAGCATTTCACCGCTACACTACATATTCTAACCACTTCACAATAACTCAAGACTAAACGTACTAAAGTCATCTCTACCG
+
FDFE@FGGGGCFGGDFGCGAFFGGFFFGGGGGFGGGGFFGGGGDGGGGGFFGEFGGFCDEAFFDGGGEEEGGGGGGGGFD<FFFE9F@EFGGEGEEFE@:DEDAC7@FFGDFGEFGGGCDEGF>FG:DCECFGGGGGFGDF:+;3=,?CEEGEGF:D3D=,FA>,@;,7EFFG6DFCFD5?DCFGCFF9=;CF:B75+BFFG6CEF4CF7:;1;;)3)(./14)2+)2<A+:@877;;>34>A749BF4A<?<),*.4)(3413(6)32).)))/)06)-(
@M02352:288:000000000-CKWC8:1:1101:23765:10588 2:N:0:ATGCGCAG+TATCCTCT
TAATCTTGCGACCGTACTCCCCAGGCGGTCTACTTAACGCGTTAGCTCCGAAAGCCACGGCTCAAGGCCACAACCTCCAAGTAGACATCGTTTACGGCGTGGACTACCAGGGTATCTAATCCTGTTTGCTCCCCACGCTTTCGCATCTGAGTGTCAGTGTCTGTCCAGGGGGCCGCCTTCGCCACTGGTATTCCTTCAGATCTCTACGCATTTCACCGCTACACCTGAAATTCTACCCCCCTCTACAGCCCTCTAGTTCACCAGTTTCAAATGCAGTTCC
+
GGGGGGGGGGGGGGGGGGGGGGGGGGCEEGGDGGGGGGDFGGGGGGGGGGF@F@FGGGGGGFFGGGGGGGGCFGGFGGCGGFGGEFFGGGGGGGGEGGGFGGGFAFGGGGGGGGFGGFCEGGG9>FGGG9EEGGGGGGGEGGGGGGGGGGGGGGGGGF9DFGGCCFGGFCDGGEGGGGG6AGGGG?6EF7ECFFFFF?42/CFG<F@5D:BDGFFFGD99>EFFGG?G?*14@FADB(19;;F?)5<2>((((.86:AF258)4><<<2<24-4@6@><A
@M02352:288:000000000-CKWC8:1:1101:2750:10630 2:N:0:ATGCGCAG+TATCCTCT
TAATCTAGCGACCGTACTCCCCAGGCGGAATGCTTAATCCGTTAGGTGTGTCACCGAACAGTATACTGCCCGACGACTGGCATTCATCGTTTACGGTGTGGACTACCAGGGTATCTAATCCTGTTTGCTCCCCACACTTTCGTACCTCAGCGTCAGTATCGAGCCAGTGAGCCGCCTTCGCCACTGGTGTTCCTCCAAATATCTACGAATTTCACCTCTACACTTGGAATTCCACTCACCTCTCTCGAACTCTAGACTGATAGTTTTGGAGGCAGTTCCAA
+
GFFGGGGGGGDGGGGGGGGGGGGGGGGGGEGCFGGGGCEGGGGGGGGGFEFCFGGGGGGGGGGGGGGFFFGGGGGGGGGGGGGGGGGGGGGGGGGGGGGGGGGGGGGGGGGGGGGFGGGGFGGGGGGGG9DFGGGGGGGGGGGGGGGGGFGGGGGCD,3DE7BCGGCFGCDGFGGGGGGAF4?EF<EFFGGGGEFFFF4>@@7:?FFDDE:FGFFFGFF@CFBFG7:G9?FF??>41?B(4?F(8?:014,--6)*6A?24.:<49>(-,8?0,)4FA)))
@M02352:288:000000000-CKWC8:1:1101:18043:10643 2:N:0:ATGCGCAG+TATCCTCT
CAATCTTGCGACCGTACTCCCCAGGTGGATTACTTATCACTTTCGCTTAGACACTGACTGTATATCGCCAATATCGAGTAATCATAGTTTACGGCGTGGACTACCAGGGTATCTAATCCTGTTCGCTCCCCACGCTTTCGTGCCTCAGCGTCAGTATCAGTTTAGTAAGCTGCCTTCGCTATCGGTGTTCTGTGTAATATCTAAGCATTTCACCGCTACACTACACATTCCGCCTACTCCAACTGAACTCAAGTTTATCAGTATCAATGGCAGTTTCGAGG
+
GCFGGGGGDGGGGGFFGGGGGGGGGGGGGGGGGGGGGGGGGGGGGGGGGGGGGGGGGGGGGGGGGGGGGGGGGGFBFFFGGGGGGGGGGGGGGGGGGGGGGGGGGGGGGGFGGGGCEFGGGGGAFG7EGFEE@CG7EGGGDGEFEGFDFEEEG>FG:CFCCFGGFCCFFFGGGGGGC500<DFGGG>CEF?FGFF?2=BC>1B:CFFFGGFF7?9;?)6<8AEFGGFGFFAABF@FFEF1@8;D;E45)442<<674:=4AFF9>A<<A(3(-4/:*10:0
@M02352:288:000000000-CKWC8:1:1101:25204:10651 2:N:0:ATGCGCAG+TATCCTCT
CACTGTTGCCAGCGTACTCCCCAGGTGGCTAACTTAATACTTTCGCTTTGGCACTCATCTTCAAGTAGACAAGCACCGAGTTAGCATCGTTTACGGCGTGGACTACCGGGGTATCTAATCCCGTTCGCTACCCACGCTTTCGTCAATCAGCGTCAATAATATCTTAGTAATCTGCCTTCGCAATTGGTTTTCTATGTTATATCTATTCATTTCACCGCTACACTACATATTCCGCCTACTTCAAATATATTCTAGACCTACAGTATCAAAGGCAGTTCCAT
+
FFGGGGGGGGGGGGCFGFGGGGGGGGGGGGGGGGGGGGGGGGGGGEGG@FFGGFGDGGGGGFGFGEFFAFG@EFCF8B+@FFG5EFG<:FGGD,,FEE>+::==E@<+>+@F:EC;=FEB@FGFFGC8=EGFGF7C7EE=EE8@+@C=@>F>8++3@F:C3,@FA@9,37,7;,CC*5*0@CCC>972*=DC+88<<+4@6:+=8F1=CG8=BB**//,,:4;FCFEGFFFFA;032;834))66675?6<>))-=<::??B:B4)).49):(.)39:)))
@M02352:288:000000000-CKWC8:1:1101:19953:10674 2:N:0:ATGCGCAG+TATCATCT
CAGTCTTGCGACCGTACTCCCCAGGTGGGATACTTATCACTTTCGCTTAGTCACTGAGAATTAACCCAACAACTAGTATCCATCGTTTACGGCGTGGACTACCAGGGTCTCTAATCCTGTTCGCTCCCCACGCTTTCGTCCCTCAGCGTCAGTATATACGTAGTAGACTGCCTTCGCAATCGGTATTCTAAGTCATATCTATGCATTTCACCGCTACACTACTTCTTCTATCTACTTCCATATAACTCAATTCAAACAATATCACAGGCAGTTCCATCGTT
+
GGDFFGGGGEC7::BFGGGGGGFGEFCFGFGG?FFGDEFGGFAEFGGGEFGF@ECGGGGGFFGGFGGGGGGDGGCEFG<AFDGFDFGGG9BCG7FCGECFD88AF@F@,=BFF9EEEFGFG,=F@EFGCDC+=3CB98FEDEGD86=+63+6E,DFGCA7;<@CAACCE7DG,EC>*;*/9*;C/C<><C7=@6=</+=@AF6+5BFCFC8**858:4=9.67A++;FC+;8A67C4;3<C)9C))))/=?6>E)*.3))-4)-)5>(2:4<:)=:/.8?:
@M02352:288:000000000-CKWC8:1:1101:10755:10680 2:N:0:ATGCGCAG+TATCCTCT
CATTCTTGCGAACGTACTCCCCAGGTGGGTTACTTATCACTTTCGCTTAGCCACCCAGACCGAAGTCCGAACAGCTAGTAACCATCGTTTACGGCGTGGACTACCGGGGTATCTAATCCCGTTCGCTACCCACGCTTTCGTCCATCAGCGTCAATAATATCTTAGTAAGCTGCCTTCGCAATTGGTGTTCTATGTAATATCTATGCATTTCACCGCTACACTACATATTCCGCCTACTTCAAATATATTCAAGACCTACAGTATCAAAGGCAGTTCCATCG
+
FGFFFGGGFGGGGGGGGGEFFGGGGGEDGGGGGGGGGGGFGGGGGGGGGFFGG<,BFFDGGGGGGGGGDEEEGGGGGGGGGG9EEFEGGGGGGGGEEGEEGGGGG=FEFFFGFCFDFGGGEGFCGFFGGGGGE7CCEGAEGGGC>DFCFGEGGCD;>,72,2,2;@EEC:FCGG4:FCD;DDFG4C58CCF1+);??FF+::AF387CFF67:*/5/)6<DF8FFD<GA89:334(48:<)6<A>A9<<BF4.83).)93:A>99656<(01(316F4)6(
@M02352:288:000000000-CKWC8:1:1101:11345:10685 2:N:0:ATGCGCAG+TATCCTCT
CATTCTTGCGACCGTACTCCCCAGGTGGGATACTTATCACTTTAGCTTAGCCACTCAGCCGTACAACCGAACAGCTAGTATCCATCGTTTACGTCCTGGACTACCAGGGTATCTAATCCTTTTCGCTCCCCACGCTTTCGTCCATCACCGTCAGTATATTGTTATTGATCTGCCTGCGCAATCGGTATTCCATGTAATCTCTAAGCATTTCACCGCTACACTACATATTCTAACCACTTCACAATAACTCAAGACTACCAGTTTCCATGCCAGTTCCACA
+
FG,=EFGGGGG@FFGGGGGGGGGGC<FF@FC8FFFG<F@FDFF,6FGF,E@FFG8EGFFE+BCG,,:@@++@+6,=F9?F,CC,CBBFFDBE,,,+8A44=?<E,,,4+,:?5CF,;=,,4CAF++CF8DC8F+@C@8D+DCG6E>,+6@FGDEGFGGGG9@FC,@;,,,,,@@+*;*3957E*99,=,2,5=*:7*9@BBF6:46+4+=FD7*(0:/9)(;(;0@5+9+1++23@=;EFF@3)/).7>A@;;36/4(52846:<)6).(),2:B4/)6(
@M02352:288:000000000-CKWC8:1:1101:12598:10725 2:N:0:ATGCGCAG+TATCCTCT
TAATCTTGCGACCGTACTCCCCAGGCGGTCTACTTAACGCGTTAGCTCCGAAAGCCACGGCTCAAGGCCACAACCTCCAAGTAGACATCGTTTACGGCGTGGACTACCAGGGTATCTAATCCTGTTTGCTCCCCACGCTTTCGCATCTGAGTGTCAGTGTCTGTCCAGGGGGCCGCCTTCGCCACTGGTATTCCTTCAGATCTCTATGCATTTCACCGCTACACCTGAAATTCTACTTCCCTCTCCTAAACTCTAGTCAAACAGTTTCCGATGCAGTTTC
+
FFGGFGGGGGCGGGGGGGGGGFGGGGCECEGC<EGGFGCCFGGDEGGGGGCEGFG?FF@CCFGGGGGGG8FFDEGFDFEFFGFGGDEECCGGFFGGGCFGEGEGGGFFG<FDFF@BCFFEA;=7CFG=ED9FDGFEDEGGGFGGGEGG7FFFFFG79,,2@AEDEF9DC:BEGGGGDG56>DGEGCCC+++;C):7AFFFBF=CAF4:FFFD>7A?F39>9>5?C4>5)9F67F9<2>AD(612<()8)3>>2<49>9F2))21--6).((-3(*)9))6
@M02352:288:000000000-CKWC8:1:1101:18868:10730 2:N:0:ATGCGCAG+TATCCTCT
CATTCTTGCGAACGTACTCCCCAGGTGGGTCACTTATCACTTTCGCTTAGCCACTCAAACCGAAATTCGAACAGCTAGTGACCATCGTTTACGGCGTGGACTACCAGGGTATCTAATCCTGTTCGCTCCCCACGCTTTCGTCCATCAGTGTCAGTATATTATTAGTAATCTGCCTTCGCAATTGGTATTCTATGTAATATCTATGCATTTCACCGCTACACTACATATTCTAACTACTTCATACTAACTCAAGATAACCAGTATCAAAGGCAATTCTACAA
+
GDGGGGGGGD@EC:FGFGGGGGGGGFCFECG@FGGGGGFGGGGGGGGGGGFGGGGGGG,FFDFGGGGGGGGGGGGGGGGGGGGGGGGGGGGGGGGGGGDCFGFGGGC@FGFGFGFAEGGGGGFFCEEGGGGFGGGGGGFGGGGEGG?6CGGGG7EGGGGGFGGFGGAFGFFGGGGGGGG59DGGFGGGGGGCG4E?EFFFCCFF?4>D@F8:FBD4?DBFBF1)*;)+<711;AFFEFEFEFFE3)7;43@(7)/:636<0<)55>)6)..(407)*))-)
@M02352:288:000000000-CKWC8:1:1101:10051:10763 2:N:0:ATGCGCAG+TATCCTCT
CAACCTTGCGATCGTACTCCCCAGGTGGATTACTTATCACTTTCGCTTAGACACTGACCGTATATCGCCAATATCGAGTAATCATCGTTTACGGCGTGGACTACCAGGGTATCTAATCCTGTTTGCTCCCCACGCTTTCGCATCTGAGTGTCAGTGTCTGTCCAGGGGGCCGCCTTCGCCACTGGTATTCCTTCAGATCTCTACGCATTTCACCGCTACACCTGAAATTCTACCCCCCTCTACAGCACTCTAGTTCACCAGTTTCAAATGCAGTTCCGAGG
+
GFGFGGGGGGGGFGGFGGGGGGGGGGGGGGGGGGGGGGGGGGGGGGEGGGFGGFGGGGGGGGGGGGGGGGGGGGGGGGGGGFFFFFCDFGGGGGGGGGGEGGGGGGGGGGGGFGEFGGGGGGFFGGGGGGGGGGGGCEGGGGGGGFEGFGGGGGFCGFGGGGGFF7FBEFGEGGGGGGDB?DGGCCFFFGGGGFFCCFFFF@8@1BFGGGFGGFFDED>FFFFACFAGEFFF?F?:96>B:><2))3:7>254<48>B?764A<2<A<))56))/6@<(-1
@M02352:288:000000000-CKWC8:1:1101:18543:10776 2:N:0:ATGCGCAG+TATCCTCT
CATTCTTGCGAACGTACTCCCCAGGTGGGTCACTTATCACTTTCGCTTAGCCACTCAAACCGAAGTCCGAACAGCTAGTGACCATCGTTTACGGCGTGGACTACCAGGGTATCTAATCCTGTTCGCTCCCCACGCTTTCGTCCATCAGTGTCAGTATATTATTAGTAATCTGCCTTCGCAATTGGTATTCTATGTAATATCTATGCATTTCACCGCTACACTACATATTCTAACTACTTCATAATAACTCAAGACAACCAGTATCAAAGGCAATTCTACAA
+
GCGGGGGGGG@@@@FGGGGGGGGDFFFGGGGGGGGGGGGGGGGGGGGGGGGGGGFGGGGGGGGGGGGGGEGGGGGFGFGGGGGGGGCFGGGGGGGGGGGGGGGGCGGGGGGGGGGFGGGGGGGGGGGF>GGFGGGGGFFGGGGGGCGGGGGGGGGGGGGGFFGGFFDFGCFGGGGGFGGFFGGGGGGGGGGGGFCEAFFGFGFGFFFGGG6CDA@EC5>FFFFADFCFEA+;CBCE;EC)9?CFFEF<<<@;<)6403@B:)49>A<9A(40:7F2@5AA)
@M02352:288:000000000-CKWC8:1:1101:23246:10793 2:N:0:ATGCGCAG+TATCCTCT
CATTCTTGCGAACGTACTCCCCAGGTGGGTCACTTATCACTTTCGCTTAGCCACTCAAACCGAAGTTCGAACAGCTAGTGACCATCGTTTACGGCGTGGACTACCAGGGTATCTAATCCTGTTCGCTCCCCACGCTTTCGTCCATCAGTGTCAGTATATTATTAGTGATCTGCCTTCGCAATTGCTATTCTATGTAATATCTATGCATTTCACCGCTACACTACATATTCTAACCACTTCATAATAACTCAAAACAACCAGTATCACAGGCAATTTTAC
+
A@ACFDFGGGGGG7CC@FFFFF8:CE,6@FGGGEGGDDAFFFEF7EEFF<@ADGD8@EFFC7CFGGGGCECDFFFC9FFFGGG<FGBFCFF9@CGEGGGG<?<<FF87+48F,E;EF,CEAFAFCCEGGBCDFEC7CFFEGE6=BFF?,DFCG;FFG;DEAFG;CDFFGCCEFGGFG>D>E7FG+=EGGFGCFCFC6B6:6:=:*;BF8C>F:B2ACA=:@@@F47)7?+1+++,7(./;).5<C)97<E3()/6A2:),(.-)-.-<2(4:(,=<848
@M02352:288:000000000-CKWC8:1:1101:23258:10806 2:N:0:ATGCGCAG+TATCCTCT
CATTCTTGCGAACGTACTCCCCAGGTGGGTCACTTATCACTTTCGCTTAGCCACTCAAACCGAAGTTCGAACAGCTAGTGACCATCGTTTACGGCGTGGACTACCAGGGTATCTAATCCTGTTCGCTCCCCACGCTTTCGTCCATCAGTGTCAGTATATTATTAGTGATCTGCCTTCGCAATTGGTATTCTATGTAATATCTATGCATTTCACCGCTACACTACATATTCTAACCACTTCATCATAACTCAAGACAACCAGTATCAAAGGAAATTTTACC
+
GGGGGGGGGGGGEEFFFGGGFFECGGGGGGF<FGGGGGGGGGGGGGEFEEGFGG8EG@EGGGGGCFGGDGFEEGGFGGGGGGGDFFGGGGGGGGGGGGCFFFGFFGG@EGGGGGGGGGAEGGFGGG@DG8CBFGGGGF=EGGCEDEF?EEFFGFGFGFGFFGGGGGGGGGGGGGGCG79B5CFG>FFGG@DCFFFFFFFFFCBF?=FFFFFGGF?FGD@B@A;FGGEFC8AFFB@FD@AEFF)9C5CEC3)64<1A;?34?FD)4)4<):(439B2=4AB
@M02352:288:000000000-CKWC8:1:1101:17621:10819 2:N:0:ATGCGCAG+TATCCTCT
CATTCTTGCGAACGTACTCCCCAGGTGGGTCACTTATCACTTTCGCTTAGCCACTCAAACCGAAATTCGAACAGCTAGTGACCATCGTTTACGGCGTGGACTACCAGGGTATCTAATCCTGTTCGCTCCCCACGCTTTCGTCCATGAGCGTCAGTATATACGTAGTAGACTGCCTTCGCAATCGGTATTCTAAGTAATCTCTATGCATTTAACCGCTACACTACTTATTCTATCTACTTCCGTATAACTCAAGTCAACCAGTATCAAAGGCAGTTTTTCAT
+
FEFEFFGFGGC+@CFEGGGDGGEFGGGGGGGGGGGGGFGGGGGGGGGGGGGFGGGGGGGGGG7FFGGGGGGEFGGGGGGGGFGDFGGGGGGGGEGGGGD7=FG@FFFCCEEFGGGGGGGGFFFGDDCFCGGGCECEEDD>8>>EG9<DAE8CEEG,@3=BC>DEGGC;,73@?C9FGC45?>F?DG,4,,,2=?B?56++4=CGFFFGGG+++212:)2;@C@67C?DEAFA+8))7?C)36:0:?><AD27,.6@2>F:294)6444<0:7BBF2/((6)
@M02352:288:000000000-CKWC8:1:1101:15547:10820 2:N:0:ATGCGCAG+TATCCTCT
TAATCTTGCGACCGTACTCCCCAGGCGGAATGCTTAATCCGTTAGGTGTGTCACCGAATAGCATGCTACCCGACGACTGGCATTCATCGTTTACGGTGTGGACTACCAGGGTATCTAATCCTGTTCGCTCCCCACGCTTTCGTGCCTCAGCGTCAGTATCAGTTTAGTAAGCTGCCTTCGCTATCGGTGTTCTGTGTAATATCTAAGCATTTCACCGCTACACTACACATTCCGCCTACTCCAACTGAACTCAAGTTTATCAGTATCAATGGCAGTTTGGA
+
9FDGFGGGGDGEGGGGGGGGGGGGGGFGGGGGGGGGGGDFEGGGGFGGGGFGGGGGGGGGFFGGGFGGGGGGGGGGGGGCGGGGGFFGGGFGFFGGGGGGGFGGGGFGGGGGFGFGFGGGDFFGG<CEGGGGGGGGGDGF>CGFDCF?CCFGGEEGGGGFCFGFGFGFCC;>CGGGGFG4@GG5DEEG=CECF=FCCFFGFGFD?6A4>F+C@A?FEBB>@FFAGG;GFFF?/9?03?2>F7?:>10<AF26AF2164@546:94>A2<)<0:0.(9)),(
@M02352:288:000000000-CKWC8:1:1101:7961:10829 2:N:0:ATGCGCAG+TATCCTCT
TAACCTTGCGGCCGTACTCCCCAGGCGGTCAACTTAGTGCGTTAGCTGCGCCACCCACGACTCAAGGTCACAGACGGCTAGTTGACATCGTTTACGGCGTGGACTACCAGGGTATCTAATCCTGTTCGCTCCCCACGCTTTCGTCCATCAGCGTCAATATGTTGTTAGTGATCTGCCTTCGCAATCGGTATTCTATGTAATATCTAAGCATTTCACCGCTACACTACATATTCTAACCACTTCACAACAATTCAAGATATCCAGTATCAATGGCAGTTTCA
+
FGGGGGGGGCCFDEFGGGGGGGGFGGEEGGGFGGGCFF<EGGGGCFGGGEGGGGGGGGGCE7FGGGDFGGGGGGGGGGGCGFGGGGGGGGGGGGGGDBCFGGGGGGGGGFGGGEGFFDFGGFEGGGGEGEGGGGGGGGGGGFEGGGGGFEGGDGGDGGCEGFGGGFFGGCCFGGFGFGFFFGEECFCEGGGGGFFFEFCGFDFGFF6CGFFDDFEFG>91;F?FFD0*:9@F?F>9A02879?A?F>?F?BBFB>=32BDFA<>9A4<B<>A?0<<FAD))
@M02352:288:000000000-CKWC8:1:1101:15563:10829 2:N:0:ATGCGCAG+TATCCTCT
TAATCTTGCGACCGTACTCCCCAGGCGGAATGCTTAATCCGTTAGGTGTGTCACCGAATAGCATGCTACCCGACGACTGGCATTCATCGTTTACGGTGTGGACTACCAGGGTATCTAATCCTGTTCGCTCCCCACGCTTTCGTGCCTCAGCGTCAGTATCAGTTTAGTAAGCTGCCTTCGCTATCGGTGTTCTGTGTAATATCTAAGCATTTCACCGCTACACTCCACATTCCGCCTACTCCAACTGAACTCAAGTTTATCAGTATCACTGGCCGTTTCG
+
GDGFFGGGGDGGGGGCCDFGGGGGGGGFEGGGGGGGF<CEGGGGGGGGGGGGFFGGGGDGGGGGGGGGGGGDFFGDGGGGG,?FFFCGGFFFGGGGGGGEGGGGGAFGG7FEEGAFGGGCFGGGGGGGGGGGGGCGGGGGGGGGGGAFGG8ECECE:BFFFGFCEFGFFFDFGFFF4FF>>8C5FE548EDG+*=<CFFF=:ACCAADFGCDGFEFCD601=;A*>EFEFFFF?6:0:?<3?:3::72ABA<2:<?<A=>FFFA25>4)6>2(()472:(
@M02352:288:000000000-CKWC8:1:1101:18962:10874 2:N:0:ATGCGCAG+TATCCTCT
TAATCTTGCGACCGTACTCCCCAGGCGGTCTACTTAACGCGTTAGCTCCGAAAGCCACGGCTCAAGGCCACAACCTCCAAGTAGACATCGTTTACGGCGTGGACTACCAGGGTATCTAATCCTGTTCGCTCCCCACGCTTTCGTCCATCAGCGTCAGTATATTGTTAGTGATCTGCCTTCGCAATCGGTATTCCATGTAATCTCTAAGCATTTCACCGCTACACTCCATATTCTAACCACATCACAATCACTCAAGACTAACAGTTTCACAGGCAGTTCC
+
C<BAFEGCFG7F7FBF@DEGGGGEFGG:@@FGGGGF,FGCCFGGGF9<EECGECFEFGGC@CFGGGGGE<DFFGD8=BACF?FF<?FFG@FFGGGC@C:F7=F<AF8=,=CEGEF,@;=CEGFBF9D@CGFEFGGD7E5:>FCDECECGF?6CE8E8DFF@EFGFF9CC,?CFG>FCDFAFDGGGFGG8FC+;<8CC7+:+;+;9FF@FF6@779FF>>9;>?)2*(05**1**)6464<(549<243(474613*)4*.)5>>A9252).)(470<45<
@M02352:288:000000000-CKWC8:1:1101:6608:10892 2:N:0:ATGCGCAG+TATCCTCT
CATTCTTGCGAACGTACTCCCCAGGTGGGTCACTTATCACTTTCGCTTAGCCACTCAAACCGAAGTCCGAACAACTAGTATCCATCGTTTACGGCGTAGACTACCAGGGTATCTAATCCTGTTCGCTACCTACGCTTTCGTCCATCAGCGTCAATATATTGTTAGTAAGCTGCCTTCGCAATTGGTGTTCTATGTAATATCTATGCATTTCACCGCTACACTACATATTCCGCCTACTTCAAATATATTCAAGACCTACAGTATCAAAGGCAGTTCCATCG
+
GGGCFGFFFGDCFFFGGGGGFGFEGGGFGGGGGGGGGGGFGGGEFGGGGGGGGGFGFGGFGGGGGGGGGGGGEGG@FGGGAFCAFFGGGGGGGGGEGGEGFGGGGGGGGFGGGGFGFGDFAEFGGFFGGGGGGGGGGGGEGCEEGGGGGC868+@EAEGGG;CGGGGGGGGG?C9DGFGBAGGFGCCFE7CFFEFFEFF+=B@FFFF@FFFGGF=EE:>@FFFFC@?FEFFFA>66;<?3)9?CBBBADDAAF<:5>?@BFDFBFFDA<?0:B?4<FA4A(
@M02352:288:000000000-CKWC8:1:1101:28808:10913 2:N:0:ATGCGCAG+TATCCTCT
CATTCTTGCGAACGTACTCCCCAGGTGGGTCACTTATCACTTTCGCTTAGCCACTCAAACCGAAGTTCGAACAGCTAGTGACCATCGTTTACGGCGTGGACTACCAGGGTATCTAATCCTGTTCGCTCCCCACGCTTTCGTCCATCAGTGTCAGTATATTATTAGTGCTCTGCCTTCGCAATTGGTATTTTATGTAATATCTATGCATTTCACCGCTACACTACATATTCTAATCACTTCATAATAACTCAAGACAACCAGTATCAAAGGCAATTTTACCG
+
GGGGGGF@,7FFEGFGGGGG@FCEFECC@GGCFGGGGGFGGGGGGGGGG?FFG,CDAFGGCEGDGGGFECFGGGGCCEGGFGGGGGGFEGGFCEGCF+CF<AFFFGGGGF<BFFGGEE,7=FGF:D>EE7@FGGGGCGFGGCEECCFDGFGGFGGGGGGGFEGGGG9,@,7@FFC7DDC*3;C69C,D>,2=DCFA5BBFA8+B*8::D:8:892885:8;@3=C><+91AA6+.)47?<?CEFE3)734;@3A14:BDFFFFF)).69<17((*6=AB2(
@M02352:288:000000000-CKWC8:1:1101:22836:10942 2:N:0:ATGCGCAG+TATCCTCT
CATTCTTGCGAACGTACTCCCCAGGTGGGTCACTTATCACTTTCGCTTAGCCACTCAAACCGAAGTCCGAACAGCTAGTGACCATCGTTTACGGCGTGGACTACAAGGGTATCTAATCCTGTTCGCTCCCCACGCTTTCGCAACTCAGCGTCAGTATCGAGCCAGTGAGCCGCCTTCGCCACTGGTGTTCCTCCGAATATCTACGAATTTCACCTCTACACCCGGAATTCCACTCACCCCCCTCGATCTCTAGATTGACAGTATTAAAGGCAGTTCCAGGG
+
GDGGGGGGGGDGGEDFCGG8FEGGFE8CCFFDGGGGGGGGGGGGGGGGDGGGFCFGGGGGFGGGGG,FEGGGGGGGFGGGGGCGFGG7FEFFFEEFEGEFBFGG,AFGGFGGGGFFFGGGGGGGGF+3B>EFBG>FGGGEEG+:3EFG7C>7EEGGFF@C>FE?5,@FFGG>CEGGGFD)/*,=?,=CEGFDFDFFD3:+++1;;3:CFCFGFF4FFFFF<),7DDBG?=*@=@(((((((((,,843?FAA<29@??4)5))-).))-514((1.*)6(-
@M02352:288:000000000-CKWC8:1:1101:5344:10954 2:N:0:ATGCGCAG+TATCCTCT
CAGTCTTGCGACCGTACTCCCCAGGTGGGATACTTATCACTTTCGCTTAGTCACTGAGTCGAAACCCAACAACTAGTATCCATCGTTTACGGCGTGGACTACCAGGGTATCTAATCCTGTTCGCTCCCCACGCTTTCGTCCATGAGCGTCAGTATATACGTAGTAGACTGCCTTCGCAATCGGTATTCCATGTAATCTCTAAGCATTTCACCGCTACACTACATATTCTAACCACTTCACAATAACTCAAGACTAACAGTATCAAAGGCAGTTCTACAGTT
+
FFGGGGGGGGGGGGGGGGGCGGGGGGGGGGGGGGGGGGFGGGGGGGGGGGGGGGGGGGGGGGGGGGGGGGFGGGGGFDFGGGGGGGGGGGGGGGCGGGGGGGGG8@FFGFGGGGGGCFFGGEFGGGGGGGGGGGGCDGFGGGGGGGFDGCGEGGGGGGGGGGGGFFGGGGGGGGGGGGC>FFGGF5CFGF@FFE8<EAFGFFFG4AFGGGFGGEFEDF@C;FFF>@CGEFFFFF;E<3?<E8@FEFBFFFFFFFFFFFFF>4<BB9<:?7<:><946<2:6
@M02352:288:000000000-CKWC8:1:1101:22824:10957 2:N:0:ATGCGCAG+TATCCTCT
CATTCTTGCGAACGTACTCCCCAGGTGGGTCACTTATCACTTTCGCTTAGCCACTCAAACCGAAGTCCGAACAGCTAGTGACCATCGTTTACGGCGTGGACTACCAGGGTATCTAATCCTGTTCGCTCCCCACGCTTTCGCACCTCAGCGTCAGTATCGAGCCAGTGAGCCGCCTTCGCCACTGGTGTTCCTCCGAATATCTACGAATTTCACCTCTACACTCGGAATTCCACTCACCTCTCTCGATCTCTAGATTGACAGTATTAAAGGCAGTTCCAGGG
+
GGGGGGGGGGGGGGGFGGGGGGGGCF@DEGGGGGGGGGGGGGGGGGGG>GGGGGGGGGGGGGGGGGGGGGGGGGGGGGGGGGGGGGGGGGGGGGGGGGGGGGGGGGGECFGGGGGGGGGGGGGGGGCFGGGFGFGGGGGGGGGGF@8CFCEGGGGGGG@DCGGGGGGGGFGDCGGGGCDEFGGGGGFFEDGGG@FF0DFGA;FF<EFFG9+1CFFFGACAF44FDGFGBFBFF=0:B:2<2:B?:?<?:A44)6<=))9>?B<AFDF4)-8<BF4>F92:3
@M02352:288:000000000-CKWC8:1:1101:2708:10965 2:N:0:ATGCGCAG+TATCCTCT
AATCTTGCGACCGTACTCCCCAGGCGGAATGCTTAAACCGTTAGGTGTGTCACCGAACAGTATACTGCCCGACGACTGGAATTCATCGTTTACGGTGTGGACTAACAGGGTATCTAACCCTGTTTGCACCCCACACTTACGTACCTCAGCGTCAGTATCGACCCAGTGAGCCGCCTTCGCAACTGGTGTTCCTCCGACTAACTACGATTTACACCTCTATACACGGAATTCCACTCACCTCTCTCGAATTCAAGCACACGAGTTTATATGACACTTCTAT
+
;EE,EF9EF:F@EGG:,EF,,C,@EEC7:C<FFGGG,:,@68FF,9@EFCF<,,@+>CF<FFDE<F,,,C:>+=+CC=F,,:B?BED=D=F<FG79++4+:B?E,BF?=+8AFFGE;,,3AF5ADE,,,,3F:=@3,3,@D:@F+,2@,,4@1A?@F;5*3***622,D2?D*2)1*;)0*=:40+>01*11);8,.)1=*;+49)***)*29<F:5)5)94/0*-9(.98?FF22003)(5:3)470)-4)5)*(()((-(,-42<<66)).),*))))
@M02352:288:000000000-CKWC8:1:1101:19138:10965 2:N:0:ATGCGCAG+TATCCTCT
CATTCTTGCGAACGTACTCCCCAGGTGGGTTACTTATCACTTTCGCTTAGCCACTCAGACCGAAATCCGAACAGCTAGTAACCATCGTTTACGGCGTGGACTACCAGGGTATCTAATCCTGTTCGCTCCCCACGCTTTCGTCCATCAGCGTCAGTATATTGTTAGTGATCTGCCTTCGCAATCGGTATTCCATGTAATCTCTAAGCATTTCACCGCTACACTACATATTCTAACCACTTCACAATAACTCAAGACTAAAAGTTTCAAAGGCAGTTCCACAG
+
GGGGGGGGGGGCC@FGGGFGGGGGFGGGGGGGGGGGGGGGGGGGGGGGGGGGGGGGGGGG?FEGGGGGGGGGGGGGGGGGGGGGGGGGGGGGGGGGGGGGGFFGFGGGGGGGGGGGGGGGGGGDGGGGDFGGGGGGDGGGGGGGGDGFGGGGGGGGF@FG9FGGGGGGGFGCFFFGGGGFFCGGGGGGGGGGFEFFFFFF8CFC4AAGGGFGFFDFG>BE@A;FFF?GFFFAFF@E(5ABB?F?B<889)8:2A?FA?))5<ADFFFFF<B((.94@99>(
@M02352:288:000000000-CKWC8:1:1101:4750:10968 2:N:0:ATGCGCAG+TATCCTCT
CATTCTTGCGAACGTACTCCCCAGGTGGGTCACTTATCACTTTCGCTTAGCCACCCAAACCGAAGTTCGAACAGCTAGTTACCATCGTTTACGGCGTGGACTACCAGGGTAGCTAATCCTGTTCGCTCCACACGCTCTCGTCCATCCCTGTCCGTATATTATTAGTGATTTTCCTTCGCAATTGGTCTTCTATGTAATATCTATGAATTTCTTCCCTACACTACCTATTCTACCCACTTCATAATAACTCAAGTCAACCAGTCACAAAGGCAATTTTACC
+
AE@6@FF9FC+6@CCFGGGGGEGCFGGGCFE@FFGGFFCFFFGGDCF<4:CCFE,@F@CDC+6@+?E?6EAF@CGFGGF,C5?FGG,AF@,,++74CF:@=9E?A,584B?+?EF44=,,6,8C:+@@@,88B+@@+@=8E>E+;,3+4>D,,1;@3@FFA,@,,73,>,@,><>7<*;**35<*=?72=<+:@B5@A+11=+2*++=:=1++=*;,*,(/;()*0.:)87++;1/35;)5))7.9))).75)))8.)7,,.))-).,((((((*-*)--
@M02352:288:000000000-CKWC8:1:1101:11861:10970 2:N:0:ATGCGCAG+TATCCTCT
TAACCTTGCGGCCGTACTCCCCAGGCGGTCTACTTATCGCGTTAGCTTCGCTACTCACGGATTAAATCCACAAACAGCTAGTAGACAGCGTTTACGGTGTGGACTACCAGGGTATCTAATCCTGTTTGCTCCCCACACTTTCGTACCTCAGCGTCAGTATCGAGCCAGTGAGCCGCCTTCGCCACTGGTGTTCCTCCAAATATCTACGAATTTCACCTCTACACTCGGAATTCCACTCACCTCTCTCGAACTCAAGACCAGGAGTTTAAGAGGCAGTTCCA
+
GDEEFGGFGFGGGGGGGGGGGGGDGGGGGDGGGGGGGGGGGGGGEGGGGGGGGGGGGGGG7BFFGGGGGGGGGGFGGGGGGGGGGGGGGGGGGGGGGFGGGGGGGGGGGGGGGGGGDDGGGGGGGGGGGGGGGGGGGGGGGGGGGGGGGGCGGGGDD@FGGDGFGGGGGGFFFGGGG<DF>GGGGGFFC6FG7<FEFFFFFFFGEFFGGFFFFF7F@*(;8FFFGGFD9>:4==AAA?7>0<?22,4(32:3<74623FF?B:28?DABD<<80)37<BA2
@M02352:288:000000000-CKWC8:1:1101:17806:10995 2:N:0:ATGCGCAG+TATCCTCT
CATTCTTGCGAACGTACTCCCCAGGTGGGATACTTATCACTTTCGCTTAGCCACTCAGTCCGAAGACCGAACAGCTAGTATCCATCGTTTACGGCGTGGACTACCGGGGTATCTAATCCCGTTCGCTCCCCACGCTTTCGTGCCTCAGCGTCAGTATCAGTTTAGTAAGCTGCCTTCGCTATCGGTGTTCTGTGTAATATCTAAGCATTTCACCGCTACACTACACATTCCGCCTACTCCAACTGAACTCAAGTTTATCAGTATCAATGGCAGTTTCGAGG
+
GGGGGGGGGGGGGDFGGGGGGGGGGGGGGGGGGGGGGGGGGGGGGGGGGGGGGGGFGGGGFGGGGGGGGGGGGGGGGGGGGGGGGGGGGGGGGGGEGGGGGGGGGGGGGGGGGGGCFFGGGGGGGGEFGGGCGEGGGGGGGGEGGGCCGGGGGEF7EGGGFGGGFGGGGGGGGGGFGGGE?DGEGGGGGFGFGFFFCFFGFGFGE;BGGD+;FF6>=36E@FEFFC?FFFFFDFF?B?)4):??2AFFFAAB<<>=:<FFBFFA)4<<9?BFB?49B?F?9
@M02352:288:000000000-CKWC8:1:1101:8037:10996 2:N:0:ATGCGCAG+TATCCTCT
CAATCTTGCGACCGTACTCCCCAGGTGGGTCACTTATCACTTTCGCTTAGCCACTCAAACCGAAATTCGAACAGCTAGTGACCATCGTTTACGGCGTGGACTACCAGGGTATCTAATCCTGTTCGCTCCCCACGCTTTCGTCCATCAGTGTCAGTATATTATTAGTAATCTGCCTTCGCAATTGGTATTCTATGTAATATCTATGCATTTCACCGCTACCCTACATATTCTAACTACTTCATAATAACTCAAGATAACCAGTATCAAAGGCAATTCTACAG
+
F<FDFFGGGGGGCCCGGGGGGEF,6FE,+FFE@FGGGGGGGGGGGGCFFFGGGGCGGGFGGGDGGFGGFGGCCFGFFGGGGGGGGFFGGGFF:CFCCECGGFG?FGGC@FGGC?B;EFFEGGGGDGE8CD=D@3BF@CGG8CGDGGGFFCFDGGGGGCF=@FGFGGGDD9DFGF5C79>>A7FG*5<EC,2=:7FFFFFC1BFGCFACDEFFFF2A:).,(*/56DE:9AF@C=;9).?EEFF55<CE9A<=EE3FC2)3:6<4492<A36(249<69).)
@M02352:288:000000000-CKWC8:1:1101:17403:10998 2:N:0:ATGCGCAG+TATCCTCT
TAATCTTGCGACCGTACTCCCCAGGCGGAATGCTTAATCCGTTAGCTGCGACACCGAACAGCATGCTGCCCCCCGTCTAGCGCTCATCGTTTACAGCGTGGAGAACAACGGTATCTAATCCTCTTTGCTCCCCCCGCTTTCGCACCTCAGCGTCACTATCACACCCCTGAGCCCCGTTCTCCACTCTTGTTCCTCCGCATATCTACGAGTTTTCCCCCTACACTTGAAATTCCCCTCCCCCCTCTCGTACACAAGACACAGACTTTATTAAACGCATCCCA
+
,FBFFGGGGDCCGGGGFGGGGGGGC,CE7CF8FDFF,6CFCGGGGGGFGF+@@GGGGCCGGG8,,59,5CF++7+48<+,,+88+8<?,44B+,,:=>BF7>,,,8,,,+@++@,@,,3,,8,@9F=,,@7BC+@3B5*>D*=*4:,;,,,44***,,7B,,2+3**1=+*+2*1)/*0)1:C:1*01+<<*2)*,(.)*0:4C<8)**1)?**.92>0(46<9**)*.9664*.3(,43((-404(((4())((0((0((5(5):))).)).()(.(.4)
@M02352:288:000000000-CKWC8:1:1101:10879:10998 2:N:0:ATGCGCAG+TATCCTCT
TAACCTTGCGGCCGTACTCCCCAGGCGGTCTACTTATCGCGTTAGCTTCGCTACTCACGGATTAAATCCACAAACAGCTAGTAGACAGCGTTTACGGTGTGGACTACCAGGGTATCTAATCCTGTTCGCTACCCACACTTTCGCACATGAGCGTCAGTTACTGACCAGGGAGTCGCCTTCGCCACTGATGTTCCTCCAGATATCTACGCTTTTCACCGCTACACCTGATATTCTACCACCCTCTACAAAACTCTAGTTTGTTAGTTCGTAATGCAGTTCC
+
9@DFCFGDGFGDFGGGGGGGGGFEGGGG+@FFFEFGA@DF+CF,BF9E,@FC?CE8FF<FC:FE9,BFFG<4EFFC<=FFDGAB@FFF?@8=FCAF+ADB4=AFAFF,E<+=8A,,C,CF9@F,CAF@CE+:F,8=8CFF9FC:>7EF,@@A84;8E;@EFGC5,?BDE1*:EF457/2/)1;:8<F7<<CDG?F3=5F**11:)@F79*2*;@<F+)6((02<>F2*)19/=6ABB?>04(44<<A),424)-)/6)1)((.<A2)-(.((6<*)@<9A
@M02352:288:000000000-CKWC8:1:1101:8366:11008 2:N:0:ATGCGCAG+TATCCTCT
CATTCTTGCGAACGTACTCCCCAGGTGGGTCACTTATCACTTTCGCTTAGCCACTCAGACCGAAGTCCGAACAGCTAGTATCCATCGTTTACGGCGTGGACTACCAGGGTATCTAATCCTGTTCGCTCCCCACGCTTTCGTCCATCAGTGTCAGTTGATTATTAGTAATCTGCCTTCGCAATTGGTATTCTATGTAATATCTATGCATTTCACCGCTACACTACATATTCTAACTACTTCATAATAACTCAAGATAACCAGTATCAAAGGCAATTTTACGG
+
FGFGGGGGGGGGGEFGGGGGGCFGGFGGGGGFCFEGGGGGGGGG7EEGEFGGGGFGGGGGGGEEGGGGGGGGGGGGGGCFCGGFGGGGGGGGGGG>FF7:AFGFFGGGGFFGGFGGFFFGGGGGGG7DEGGGGEGGGGGGGGGGGGGFEFGGGGGGGFGGGGGDEGGGGGD9FGGFDFGB>DFGGGCC@FGGCEFFC6+=CGFGFFFGFEFGGF@FGFFF@+484:5@?66@:A<CEEF)9EE?<CC<)..;@72=AB@<14:)<<F<A028:79)9).82
@M02352:288:000000000-CKWC8:1:1101:20286:11033 2:N:0:ATGCGCAG+TATCCTCT
CAATCTTGCGACCGTACTCCCCAGGTGGATTACTTATCACTTTCGCTTAGACACTGACTGTATATCGCCAATATCGAGTAATCATAGTTTACGGCGTGGACTACCAGGGTATCTAATCCTGTTCGCTCCCCACGCTTTCGTGCCTCAGCGTCAGTATCAGTTTAGTAAGCTGCCTTCGCTATCGGTGTTCTGTGTAATATCTAAGCATTTCACCGCTACACTACACATTCCGCCTACTCCAACTGAACTCAAGTTTATCAGTATCAATGGCAGTTTCGAGG
+
GFFGGGGGGGGGGGGFGGGGGGGGGGFGGGGGGGGGGGGGGGGGGGGGGGGGGGGGGGGGGGGGGGFGGDGFCECCFGGGGGGGGF9FGGGGGDEGGGGGGGGGGGGEGGGGGGGGGGGG9FFGEGGGDGGDC@FGGGGGGFEGFFFGFGCEGDFGGGDDFGGGGFGAFFGGGG7FFFD>5CGDDGEEECCFGEFCEFFGFGFGFAFFGGB7DF25ED>F@=4FGF<FEFFA3=;1@8@E@E@D1A315AA:7A>=)59<<<<9>4).).41??F9*-4<>
@M02352:288:000000000-CKWC8:1:1101:11487:11055 2:N:0:ATGCGCAG+TATCCTCT
CAATCTTGCGATCGTACTCCCCAGGTGGGACACTTATCACTTTCGCTTAGTCACTGAGATAAATCCCAACAACTAGTGTCCATCGTTTACGGCGTGGACTACCAGGGTATCTAATCCTGTTCGCTCCCCACGCTTTCGTCCATGAGCGTCAGTACATACGTAGTAGACTGCCTTCGCAATCGGTATTCTGTGTAATATCTATGCATTTCACCGCTACACTACACATTCTATCTACTTCCATATGACTCAAGTCAACCAGTATCCACGGCAGTTCCATAGTT
+
GFGGFGGGGGGGGGGGGGGGGGGGGGFFGCGFGFGGGGGGGGGGGCGGEFGGGGG9EEFEFGFGGGGGGGGGGGGFGFGGGGGGGGGGFGCBFFGDCGGGGGGDFD:FFGGGGGGGFGFGGGGGGGG8CCEGGECFFEGEGCFGDGGGGEGGGGGEFGGGGGCEC@FBFGGGGGGFDC99FFEGGDCFFGGGGF:AE6BFFGCFEFFFGGFGGFFFGFFFFFEAFFFGFFFACA<?EE37?EFFCFFFFFFECCEB;08<<A2):(3(799:>>FA=<09<
@M02352:288:000000000-CKWC8:1:1101:6377:11063 2:N:0:ATGCGCAG+TATCCTCT
CAGTCTTGCGACCGTACTCCCCAGGTGGGATACTTATCACTTTCGCTTAGTCACTGAGAATTAACCCAACAACTAGTATCCATCGTTTACGGCGTGGACTACCAGGGTATCTAATCCTGTTCGCTCCCCACGCTTTCGTCCATGAGCGTCAGTATATACGTAGTAGACTGCCTTCGCAATCGGTATTCTAAGTAATATCTATGCATTTCACCGCTACACTACTTATCCTATCTACTTCCGTATAACTCAAGTCAACCAGTATCAAAGGCAGTTCCATCGTT
+
GEGFGGGFGGDGCFGGGGGGGCF@FGFFGFGGGGGGGGGFFGGGGG7FGFGGGGGGGGGFGFGGGGFGGEGG@FGGGGGGEFGGGGGEGGGCCFGEGGGGGGGGCGCFFGGEGCFFF9EFGGDGC<CFEEEBF=FDFG=BECFAEDGCEE:7@CFFGG98;CFGGAFCF7:8CGFCDC5?FCGGGFGGCGFCFF+9CFFGFGFCCFFFFFFDDF=E5*,9@AC6CC):68AFF=7?EE82@=;;C<>9<E<5<4<FF1<A)5<AAAF(3(4<2)*.*:12,
@M02352:288:000000000-CKWC8:1:1101:2270:11111 2:N:0:ATGCGCAG+TATCCTCT
CATTCTTGCGAACGTACTCCCCAGGTGGGATACTTATCACTTTCGCTTAGCCACTCAGTCCGAAGACCGAACAGCTAGTATCCATCGTTTACGGCGTGGACTACCGGGGTATCTAATCCCGTTCGCTACCCACGCTTTCGTTCATCAGCGTCAATATACTGTTAGTGATCTGCCTTCGCAATCGGTATTCTATGTAATCTCTAAGCATTTCACCGCTACACTACATATTCTAACCACTTCACAGTAATTCAACGTCAACAGTATCAAAGGCAATTTTACAG
+
G9FGGGGGGGDGGGGFGGGGGGGGGFGGGGGGGGGGGGGGGGGGGDGGGGGGGGFGFGGGGGGCCEGGGGGGGGGGGGGGGGGFGGGGGGGGGCGGGCGGGGGGGDGGGGGGGGGGGD9FGGGGGGGGGGGGGGGGGGGGGGGGGGCFG5CGEEACGFGFGGGGGGG;EFGFGFGGGGGF4CFF*ACCFGGGG?FC.8ADAGFDEAAGGGFCGF@FGFFFFFFFFGFGFFFFFFF<:?D<<<B9<D94AAA<)(,)4:F21<<44<B96(,,4:4<F>)))
@M02352:288:000000000-CKWC8:1:1101:16047:11120 2:N:0:ATGCGCAG+TATCCTCT
TAACCTTGCGGCCGTACTCCCCAGGCGGTCAACTTAGTGCGTTAGCTGCGCCACCCACGACTCAAGGTCACAGACGGCTAGTTGACATCGTTTACGGCGTGGACTACCAGGGTATCTAATCCTGTTCGCTCCCCACGCTTTCGTCCATCAGTGTCAGTATATTATTAGTAATCTGCCTTCGCAATTGGTATTCTATGTAATATCTATGCATTTCACCGCTACACTACATATTCTAACTACTTCATAATAACTCAAGTCAACCAGTATCAAAGGCAGTTCCA
+
GGGGGGGGFGGGGGGGGGGGGEGEFFGGGGGGGGGGGGGGGGGGGGGGGGGGGGGGGGGGGGGGGGGGGGGGGGGGGGGGGFFGGGGGGGGFGGGGGGGEGGGGCGGGGGGGCGGGGGGGGGGFGGGGGGGGGGGGGDGGGGGGDEEFGGGGFFGGGGGFGCFE9;,;D@;@FG7FGGGFFGCGGGGGGEFCGFACEFF77@FFFFFGCFFGGFFC9B>B@B<FGGF<<???4@B>AABFD9>AA>).)6<<A<59:9F2A22?F<9>BF<B08@0@).:-
@M02352:288:000000000-CKWC8:1:1101:5055:11138 2:N:0:ATGCGCAG+TATCCTCT
TAGCCTTGCGGCCGTACTCCCCAGGCGGGGCACTTAATGCGTTAGCTACGACACGGAAACCGTTGAAAGTCCCCACATCTAGTGCCCACCGTTTACGGCATGGACTACCAGGGTATCTAATCCTGTTTGCTACCCATGCTTTCGCTCCTCAGCGTCAGTACCGGCCCAGAGTGCTGCCTTCGCAATCGGTGTTCCTCCTACTATCTGCGCATTTCACCGCTACACTAGGAATTCCACACTCCTCTCCCGGACTCACGTCAACGCAGTATCGGCTGGCGTC
+
FCFGGGG8FFEGGEGGGGGGGGGECFFFGGGFGGGGGFGGGGGGGFGGFCGGGGGGGECGGGGGGGCFFGGGGGGGG<FGGGGFGGG<FGGGGGFGCFGCGGGGGGGFF=FGGGFGFGE=;FGFAFFFGGGFFGGFGFFGGGGGGGGGFGGGG>GG:@FCFCEDGGGGCC>EGGGFDFDAFGGC/A+;EEEG3<@46@>6*9=DAF=FDG75765*<?:>FFF=<*4D7F4?FFFBFF?(4:A?B(4:>;699??)4(7:15,3(-4)).,4(-8(03,(
@M02352:288:000000000-CKWC8:1:1101:5413:11144 2:N:0:ATGCGCAG+TATCCTCT
TAACCTTGCGGCCGTACTCCCCAGGCGGTCTACTTATCGCGTTAGCTGCGCCACTAAAAGGTAAATCCTTCCAACGGCTAGTAGACATCGTTTACGGCGTGGACTACCAGGGTATCTAATCCTGTTTGCTCCCCACACTTTCGCACCTCAGCGTCAGTATCGAGCCAGTGAGCCGCCTTCGCCACTGGTGTTCCTCCGAATATCTACGAATTTCACCTCTACCCTCGGAATTCCACTCACCTCTCTTGAACTCAACACCAGGAGTTTATAAAGCAGTTCCA
+
FGGGGFGFGGGDFGGGGGGGGGGBFGGGFBFFGGGGGGGGGEGGGFFGGFGFGCEEGFGGGGGGGGGGGGFGFGGGDGCGGFGGGGCFGFGGGGGGCG@@FFGGGGGCFFEGGGGGGGFGGCDD>FGFFGGFFFD:BCGACFEC+BEFGFGGGGGGDGFFF:C5CG7>F??CE?C5DGGFFGGGGCE8CFGGGFFEF3)/5:AD?=FGG5FFC=A?C*8<7@4>*94D9@F?7F44)4((424),)))),)4).4)51>?2(,,24<45)))-)),/4<-)
@M02352:288:000000000-CKWC8:1:1101:3533:11148 2:N:0:ATGCGCAG+TATCCTCT
CATTCTTGCGAACGTACTCCCAAGGTGGCTAACTTATCGGTTTCCCTTGGATGAACAAAGTCTAGCTCCATCTATAGAGTTAGCATCGGTTAGGGCGTGGACTATCAGGGTATTTAATCCTGTTTGCTCCCCACGCCTTCGTGCCTCAGCGTCAATATAGGCCTAGTCAGCTGCCTTCGCAATTGGTGTTTTATGACATATCTATGCATTTTACAGCTACATGTCACATTCCGCTCACCTCAACCTAATTCAATCTATACCGTATCAAAGGCAGTCCCAA
+
<9A@,,C66FGGC7FF8CFFG,C,CCC<FEC,<6CFFF?FFC@,,5,C@8CC6<<,CFFC9E<FA,FGGC96,<9,<,CE<EF,A<E,,B?F<8=E7:@=7E9F,5@F,F===,9E@,@CAE<B,4,,,@+4?FCG+8=,4DEG8>8D8,66@=8=DB;CF,,@=>=,,=,E8,96;?00@D8,;?E531,*5;9;=F9795++/1;F:C@+=;1;D94:>6*=++>C*1+4/62-(),7(63(5(()1165)/)379+))((//(/.7)6(3<0:?:),
@M02352:288:000000000-CKWC8:1:1101:27857:11199 2:N:0:ATGCGCAG+TATCCTCT
TAATCTTGCGACCGTACTCCCCAGGCGGAATGCTTAATCCGTTAGGTGTGACACCAACAAGCATGCTTGCTGACGTCTGGCATTCATCGTTTACGGTGTGGACTACCAGGGTATCTAATCCTGTTTGCTCCCCACACTTTCGCACCTCAGCGTCAGTATCGAGCCAGTGAGCCGCCTTCGCCACTGGTGTTCCTCCGAATACCTACGAATTTCCCCTCTACACTCGGAATTCCACTCACCTCTCTCGAACTCAAGACCATGAGTTTCTAAGGCAGTTCCAG
+
GGGGGGFGG@CGE7FGGFGGGGC7<CCCGGG@CGGGCEFG7FFG@@F,EFGGGGGF8FGFFFCFFFGFGGGGGGCFGGFGF8FGGGGGGFFCFFGDFGGGCBF9EFGGFGEG8AFEFAACGG9FGGGGDFG:FEGE7DFGGGGGGGGGGC?6CGEGFGAFCF@>ECFG,>>DFED7DGFFDG5A*6CC@FCFGEFFF:;D>+)19A85CF5:>+)8:B(;E6;8;/1C(7/8@?2:1?:3<677>B,27.2-42)/47@)6))-6))).)).(()(99)6.
@M02352:288:000000000-CKWC8:1:1101:10328:11208 2:N:0:ATGCGCAG+TATCCTCT
CACCCTTGCGAACGTACTCCCCAGGTGGGTCACTTATCGCTTTCGCTTAGCCACTCAAACTGAATTCCGAACAGCTAGTGACCATCGTTTACTGTGTGGACTACCAGGGTATCTAATCCTGTTTGCTCCCCACGCTTTCGTCCATCAGTGTCAGTATCATTTTAGTAATCTGCCTTCGCAATTGGTATTCTTTGTAATATCTATGCATTTCACCGCTACACTACATATTCCAACTACTTCTTCTTAACTCAATACAACCAGTATCAAAGGCAATTCTACAG
+
GG,,,CFFG7:7CFFGGGGGGGGGGGFG:66CEFGG,,,8FGGGGGGG,CFF<FGAF@,:,9,C,,,C6CCFGGG=FFGD9<EFGGGGGGGG<A,5EFGGGGGGGGGG@FGGFGGGGGGGGGG9FFGGGGGGG:=FGGGE>===>EE?FGFDE,@,33,,,,8@FF,E@FFDFFFGGGDE5C,4A,,3DFG++0?**BADFGF@EF69FGFG>F=E>AFFB8;A2+985=+++6-(76@C*)))175>5;=@))/8=@D@@F33<35)),(,,;A)17<5.
@M02352:288:000000000-CKWC8:1:1101:16002:11221 2:N:0:ATGCGCAG+TATCCTCT
CATTCTTGCGAACGTACTCCCCAGGTGGGTTACTTATCACTTTCGCTTAGCCACTCAGACCGAAGTCCGAACAGCTAGTAACCATCGTTTACGGCGTGGACTACCAGGGTATCTAATCCTGTTCGCTACCCACGCTTTCGTCCCTTAGCGTCAATCAATTGTTAGTGATCTGCCTTCGCAATCGGTATTCTGTGTAATATCTATGCATTTCACCGCTACACTACATATTCTAACCACTTCACAACGACTCAAGATAACCAGTATCAAAGGCAATTCTACAG
+
GFFDFGGGFGDEEFFGGGGGGGGGGGFGGEFFGGGGG9ECGGGF@FGGGGCGGGCFFGGFFG>FCFDGDEGGGGGFGFFGFEDEGGGGFGEE@FFGG=F7EFCE<F<=FEFGGGFEGGGFFDDF:7CEGCD:FEGEE?9B@EDEGAC?FGGGC*,@D9FB9FC;;FFFGGGFFGCFGFCB>CGGDG,AFFGC@CCC4CF@1=AF44AG7CA+;FDEEE93(64;6+?C381AAF23=(4<>2>?:4(2::BF2A2@DDFD6><A)6-).3(4:84>6)6<,
@M02352:288:000000000-CKWC8:1:1101:27021:11234 2:N:0:ATGCGCAG+TATCCTCT
CATTCTTGCGAACGTACTCCCCAGGTGGGTCACTTATCACTTTCGCTTAGCCACTCAAACCGAAATTCGAACAGCTAGTGACCATCGTTTACGGCGTGGACTACCAGGGTATCTAATCCTGTTCGCTCCCCACGCTTTCGTCCATCAGTGTCAGTATATTATCAGTAATCTGCCTTCGCAATTGGTATTCTATGTAATATCTATGCATTTCACCGCTACACTACATATTCTAACTACTTCATAATAACTCAAGATAACCAGTATCCAAGGCAATTCTACAG
+
FFGGGGGFEGGGGGGGGGGGGGGGGGGFGGGCGGGGGGGGGGGGGGGGGGCGGGGGGFGGGGGGGGGGGGGGGFFGGGGGGFGGGGDGFGFGGDGDFGGGFCFFEFGGGC8=FGGGGGGCDGFCGG7BE>CFGGGGEGCEEEEGEGFGGGFGGGGACCGGGGGGGGGFEF>CGGGGGGG9>CFF4@,DFGGGGEFF4@FGCCFGFFFGGGFGGFFFGFBEDAEF;C?DC71A;A7>@CCFFF?C?CC<C33EFE8F?EA;@A<<))622:B:<:FAFAAB)
@M02352:288:000000000-CKWC8:1:1101:17572:11234 2:N:0:ATGCGCAG+TATCCTCT
CAGTCTTGCGACCGTACTCCCCAGGTGGGATACTTATCACTTTCGCTTAGTCACTGAGAATTAACCCAACAACTAGTATCCATCGTTTACGGCGTGGACTACCAGGGTATCTAATCCTGTTCGCTCCCCACGCTTTCGTCCCTCAGCGTCAGTATATACGTAGTAGACTGCCTTCGCAATCGGTATTCTAAGTAATATCTATGCATTTCACCGCTACACTACTTATTCTATCTACTTCCGTATAACTCAAGTCAACCAGTATCAAAGGCAGTTCCATAGTT
+
GGGGGGGGGGGGGGGGGDEGGGGGGCEFEGGFGGGGGDGGGGGGGGGGGGGGGGGFFGGFGFGGGGGGGGGFGFGGGGGGGGGGGGGGGGEGGGGGGGGGGGGGGDGFGGGFFGGFGGCFFFCCFGFDGGGGGGGGGGGGGGGGGGGD+>E>;FGGGGG7,@:*;FGGCFGGGFGGDGGFFGDEG>FGFFFFGF8@EFAFFC6CCFFGDGFCCBFFDF@FFFFFGGFGFFFFFFFFFF<;@;;ECFF<A:?B9<<6:?:<2-:2<6>?0:0?<5F4B))-6
@M02352:288:000000000-CKWC8:1:1101:4380:11239 2:N:0:ATGCGCAG+TATCCTCT
CAATCTTGCGACCGTACTCCCCAGGTGGGACACTTATCACTTTCGCTTAGTCACTGAGCTAATGCCCATCACCTAGTGTCCCTCGTTTACGGCGTGGACTACCAGGGTATCTAATCCTGTTCGCTCCCCACGCTTTCGTCCATGAGCGTCAGTATATACGTAGTAGACTGCCTTCGCAATCGGTATTCTAAGTAATACCTATGCATTTCACCGCTACACTACTTATTCTATCTACTTCCGTATAACTCAAGTCAATCAGTATCAAAGGCAGTTCCATCGTT
+
9B<@FGGFGG+CCFGGGGGGFG8:,;,CF8FFFGFAFCDFCFGGGGGG,C,CFGGGFCEF,,C6C,46,CE,=,<,CCFC?,6B6=?F=F,8:@+4C7?<B,A,,4C4ABFDA9=E9@5AEF7FCECFGCE7C==FD8@E=6E,@DFGGGG6@,EF78@D,8DCF,FGG@?FGGFGGD4?AC*4**=;CFA:=*4>9+)2=88CCF6CGFA?/?>5?A@C@/9+:CCGFFFF=A<<4?<@3/8@E<7A2(5<<26@A7?<2--62-.((,(4):*:?A0:4
@M02352:288:000000000-CKWC8:1:1101:26516:11246 2:N:0:ATGCGCAG+CATCCTCT
CCTTCTTGCGAACGTACTCCCCCGGTGGTCCCCTTATCACTTTCGCTTAGCCACTCATACCGAAATTCGCCCACCTAGTGCCTATCTTTTACCGCGTGGCCTACCACCGTATTCAATCATGTTCGCTCCCCACGCTTTTGTCCCTCAGTGTCAGTATCCTCTTCCTAATCTGCCCTCGCATTTTGTATTCTACGTACTAACTTATCATTTCATCGCTACACCACATATTCTAACTACTTCTTACTAATTCCAGTCAACCACTATCACAGGCTACCCTACA
+
6,<<<CFEGG:+@@C<C6CF,F+@@@::,6,,;CE@C,6CFGFD:CF<7<<CFEF,,,,,6B,=@BFG,,,6,,BEC,C,,C,:EF,A?EB,,8@+@+@+,:AAE<,+888?,,,48=,7445@+6+@++@,63++3=,,87,,;D,;7,@E,,,7:,,,,@=5,=A,@F9,@?*;D97**3D,=C7,=,=9+(0.(2++2++*0=+:+,1++=3A=52)5)2>4C.7.+1+++/)/1?E)).)./)).1)))))1)4>?<((..<))..4(5()(9(((
@M02352:288:000000000-CKWC8:1:1101:25771:11251 2:N:0:ATGCGCAG+TATCCTCT
CACTGTTGCCAGCGTACTCCCCAGGTGGCTAACTTAATACTTTCGCTGTGGCACTCATCTTCAAGTAGACAAGCACCGAGTTAGCATCGTTTACGGCGTGGACTACCGGGGTATCTAATCCCGTTCGCTACCCACGCCTTCGTCCATCAGCGTCAATTATCTCTTAGTCAGCTGCCTTCGCAATCGGTGTTCTATGTAATATCTATGCATTTCACCGCTACAACACATATTCTCACTACTTCCTAATAACTTAAGAAAACCAATATCAAATGCAATTCTA
+
FFFFAFGDF9FECFGGGGGGGFF@8C@<C,CAFGGFAA<FCGGAFGG,4CE7E<8EF,F6@,,,6,,,,CCFC@6:<+8>FCFFF,,,4BFGC?BE7:=>F7F<=,:+@BFCEDE,CEE9=,@AF8:EGEDGB<>=7+=B>FDECGFG6:8C8:;5:39@,,3,7,7>,@FGFCF*9;C*39?**4*4:=CGG4><7++4++=+/++01:CCGF<FED>@F=))8:(0;AFF6+7;4<@674<4:45<22)).62=)(7866().44)5)-:A2BB?)-)
@M02352:288:000000000-CKWC8:1:1101:13483:11284 2:N:0:ATGCGCAG+TATCCTCT
CACTGTTGCCAGCGTACTCCCCAGGTGGTTAACTTAATACTTTCGCTTTGGCACTCATCTTCAAGTAGACAAGCACCGAGTTAACATCGTTTACGGCGTGGACTACCGGGGTATCTAATCCCGTTCGCTACCCACGCTTTCGTCCATCAGCGTCAATTCAAACCTAGTAAGCTGCCTTCGCTATCGGTGTTCTGTGTAATATCTATGCATTTCACCGCTACACTACACATTCCGCCTACTCCAACTGAACTCAAGTTTATCAGTATCAAGTGCAGTTT
+
FGAFFGG9@FGGGGFFEGGGGGGGGEFGCFGDFGGGGGFGGGGGGDGGGGGGGGFGGGGGGGGGGGGGGGGFGFGGGDGDFGGFGGGGGGGGCCFFEGCC77EFEFE7F@7F7FGFG9FFFFGGGFGGGGG8FFFFGCEFFE8EGEC?CEFEGGGEGGGGGGGCGF9ECEF,5CFFGGFFEGG7CEEEDCGGC=FFC61C+8BF7AFFGGFGG=5BE>@FFFFFGFFGEFCFF476;?BFF4)5:<7A)5<AF059AA46<<66A)6<)))--.=>FA
@M02352:288:000000000-CKWC8:1:1101:8231:11286 2:N:0:ATGCGCAG+TATCCTCT
TACGCTTGCGCGCGTACTCCCCAGGCGGTCAACTTAATGCGTTAGCTGCACCACTGATCCCTTGAATGGAACCAACGGCTAGTTGACATCGTTTACGGCGTGGACTACCAGGGTATCTAATCCTGTTTGCTACCCACGCTTTCGCACCTCAGCGTCAATTTTGGTCCAGTGAGTCGCCTTCGCCACTGGTGTTCCTTCCGCTCTCTATGCATTTCACCGCTACACCGGAAATTCCACTCACGTCTCCCAAATTCTAGTTGACCAGTATCGGATGCCATTC
+
FFGGGEEGGGGGGGGGGFFGGEGEGGGGGDGGGEGGGGFGGGGGGGGGGGGGGGGC9FGGGGFCGFFGFGFGGGGGEEEGGGGGGGGCFGGGGGFGGGGGEGGDDGFFGGGCFF?EFGGGGGFGGGGGGGGGFGGEGGGGEEGGGDEGFGGGGGGGGDCFFGGGGGGGGE9?GFGGGGDBFGDCDGGG8?F<DCFECFFG)>>FEFFGGFFGG?AFGF04>39?GGBD>FFFFF29AF:03(,-38A?F0322:A7).664???06)-6:60(())16AF
@M02352:288:000000000-CKWC8:1:1101:13664:11287 2:N:0:ATGCGCAG+TATCCTCT
CACTGTTGCCAGCGTACTCCCCAGGTGGCTAACTTAATACTTTCGCTTTGGCACTCATCTTCAAGTAGACAAGCACCGAGTTAGCATCGTTTACGGCGTGGACTACCGGGGTATCTAATCCCGTTCGCTACCCACGCTTTCGTCCATCAGCGTCAATAATATCTTAGTAAGCTGCCTTCGCAATTGGTGTTCTATGTAATATCTATGCATTTCACCGCTACACTACATATTCTGCCTACTTCAAATATATTCACGACCTACAGTATCAAAGGCTGTTCCA
+
GGGGGGGGGGFGGC@BFGGCGGGDCFFGFF<<FFGFGGEGGGGGDGGGGGGGGG8F@FGGGFCGFGGGGGCEAEFGGCB:CFE9FCGCCFFGCEC7CCFFGGGDFGGG>GGEDFGGDDFG9A@E=FGGEGGGG,@CGGGFDCDEECEDE?FGGG>CE,3E;;=E@@=E;@CDEGF>F>DFF*=C>,=D*A*+=<A4>++1+=FG?6BF:9ADD+8AEB@9943+*;.@)@77+1;EF9(7?E3)9CFE3C<.9).)39337:06)444))..((04=<))
@M02352:288:000000000-CKWC8:1:1101:11609:11327 2:N:0:ATGCGCAG+TATCCTCT
CATTCTTGCGAACGTACTCCCCAGGTGGGTTACTTATCACTTTCGCTTCGCCACTCAGTACTCAATCGTACCGAACAGCTAGTAACCATCGTTTACGGCGTGGACTACCGGGGTATCTAATCCCGTTCGCTCCCCACGCTTTCGTCCATCAGCGTCAATATGTTGTTAGTGATCTTCCTTCGCAATCGGTATTCTATGTAATATCTAAGCATTTCACCGCTACACTACATATTCTAACCACTTCACACCAATTCAAGATATCCAGTATCAATGGCATTTT
+
GGFGGGGGGGGGE@FFGGGGGGGGEGCDFGGDGGGGGGFGGGGGEGGG,@CGGGGGGGGFGGGAFFGGGGGEGGGGGFFGGFGGGGGGGGGGGGGGGGGGGGGGGGFGGGDGCFGDGGGFEEFFDEGGEG7=FGGG73:CCGGGGGGDGG?FGCGGG@FGGGGGFGGGGG?BFGG+=CGFFFC5DGGFGE5D>?AECFFDCGF=?FFDFFFFF=CFG4?F@:9FC7374B@FF*:)6<243:<BF>D(18?BA246539):6252.6<-54<9087*)54
@M02352:288:000000000-CKWC8:1:1101:21209:11330 2:N:0:ATGCGCAG+TATCCTCT
TAATCTTGCGACCGTACTCCCCAGGCGGAATGCTTAATCCGTTAGGTGTGTCACCGAACAGTATACTGCCCGACGACTGGCATTCATCGTTTACGGTGTGGACTACCAGGGTATCTAATCCTGTTTGCTCCCCACACTTTCGCACCTCAGCGTCAGTATCGAGCCAGTGAGCCGCCTTCGCCACTGGTGTTCCTCCGAATATCTACGAATTTCACCTCTACACTCGGAATTCCACTCACCTCTCTCGACCTCAAGCCCCGGAGTTTACCAGGCAGTTCCAG
+
FCGGGGGGGGCGGGGGGGGFGGGGGGGG:FGFGGGGGGGGGGGGGGGGGGGGGGGGGGGGGGGGGGGFGGGGGG>7FDEFGGFGGGGGGGGGFGGDCFEGGGGGGGGD@FGGD<DGF;DFFGC<FGGGGGG7BACEEGGGGDCCCGGGG6?EGG58EE;DEGFGGC:FF<D2,?GDDGGFEGGGF6CCFGGFF6A19D3DFFFGFFF*>=>CC+6=6>?<AF?=CG?<(8?FF4<><?F??6?B)8:>3(22,,.*-(),-,48:A><)-.(,(716444)
@M02352:288:000000000-CKWC8:1:1101:21863:11332 2:N:0:ATGCGCAG+TATCCTCT
CAGTCTTGCGACCGTACTCCCCAGGTGGGATACTTATCACTTTCGCTTCGTCACTGAGATTAAATCCCAACAACTAGTATCCATCGTTTACGGCGTGGACTACCAGGGTATCTAATCCTGTTCGCTCCCCACGCTTTCGTCCATCAGTGTCAGTTGATTATTAGTAATCTGCCTTCGCAATTTGCGTTCTATGTAATATCTATGCATTTCACCGCTACACTACATCTTCCTCCTACTTCACATATATTCAAGACCTCCCGTATCAAAAGATGTTCCATC
+
@FFAFGGFF@7FFGGGGGGGGGGGG<@FG@FEFGGGGGGGGGGFGGGG:EEFGGGFGGDFDA<CCCFC,6BDFGG,EFGGGGGGGE,AF<B,4@=CFFCFG84EAE=FFEEFF<;EAE?:>F<@ECFCDCBF>EFEGDEB7=8,33,6@>,,>@DFAFD;CCCEFFA;DFFGGC+;703*<=3<+*=:;F@BFC+:A>EGFGFG;881B,+2;46::>@DC)4AC+179@+;.)./)6?5./14<)<C?39))(6A)4)4.(2:<)).(().-67:44<
@M02352:288:000000000-CKWC8:1:1101:21231:11333 2:N:0:ATGCGCAG+TATCCTCT
TAATCTTGCGACCGTACTCCCCAGGCGGAATGCTTAATCCGTTAGGTGTGTCACCGAACAGTATACTGCCCGACGACTGGCATTCATCGTTTACGGTGTGGACTACCAGGGTATCTAATCCTGTTTGCTCCCCACACTTTCGCACCTCAGCGTCAGTATCGAGCCAGTGAGCCGCCTTCGCCACTGGTGTTCCTCCGAATATCTACGAATTTCACCTCTACACTCGGAATTCCACCCACCTCTCTCGAACTCAAGACCAGGAGTTTACACGGACTTTCCA
+
@E,,@FFEGGD7@CBCF8FCFFGG@<CFGGGFEFFFGECFGGGEGGGFB:EFGGGEEE>FCFCFDFG9C,FFGG:FGF:FFFDG9E9E,:=FFD+CAFEGC9EFFE<F=7F,3DBE9;DFFCCFFG?FGCFGGGGGEGD=EEE>CB8?C,@CCEE5EAF,*@DC*?5>??DE>?D5D*;?B5:5?7CE0*=D7C=;())28DFGFFA<878+C+9*3724A637<71/(09F6B)((-,34:2(486).23A2.)/81@1(-,.,)6:9)4(,())*.69
@M02352:288:000000000-CKWC8:1:1101:28974:11334 2:N:0:ATGCGCAG+TATCCTCT
CAATCTTGCGACCGTACTCCCCAGGTGGATTACTTATCACTTTCGCTTAGACACTGACTGTATATCGCCAATATCGAGTAATCATAGTTTACGGCGTGGACTACCAGGGTATCTAATCCTGTTCGCTCCCCACGCTTTCGTGCCTCAGCGTCAGTATCAGTTTAGTAAGCTGCCTTCGCTATCGGTGTTCTGTGTAATATCTACGCATTTCACCGCTACACTACACATTCCGCCTACTCCAACTGAACTCAAGTTTATCAGTATCAATGGCAGTTTCGAGG
+
G9DGGFGGCEGGGFGGGGGGGGGGFFEGGGGDFGFDEEFFGGEDFGGGGFGGGGGGAFCGGGGGGCCFGGGGGGG7FGGGGGC9FECGGFGGE7CFGG++AEFGGG@ECFBFAFE,@FGGFFEF:FBEGFGF=:FGGGGGFFGFCFE?DGCEE8E=CFCFGFG>AF;9;FFBGC*?FCDDBG?GDC9EEFGGFEF<46@DFDF8(:8C<BA@FF>BEF>8@F@6>FEG<66)8:<D@@F@;;ED@B<?2:<?BAAB99@4::59>>BFF7?(3?FAF((.,
@M02352:288:000000000-CKWC8:1:1101:26749:11349 2:N:0:ATGCGCAG+TATCCTCT
TAATCTTGCGACCGTACTCCCCAGGCGGAATGCTTAATCCGTTAGGTGTGACACCGAATAGCATGCTACCCGACGTCTGGCATTCATCGTTTACGGTGTGGACTACCAGGGTATCTAATCCTGTTTGCTCCCCACACTTTCGTACCTCAGCGTCAGTATCGAGCCAGTGAGCCGCCTTCGCCACTGGTGTTCCTCCGAATATCTACGAATTTCTCCTCTACCCCCGGAATTCCACTCACCTCTCTCGAACTCAAGACTCGCACTATTAAAGGCATTTCCAG
+
GFDEFGGGFFECFEGFEGGGGGGCF@FGGGGGGGGGGFEFGFEFGGGGGEGGGGGEG7FDFCGGFGGGGGGD@FEFGCD8FEGGGGGFFFCFGG>FEFCCEGGGGGGGFF>FFFCFGFGFFEFFGGGGGDFGG<CFGEECFGGGG>::CDE7@CE6=3;ECC7:>FGGGGCGFECG7DGFFCEGF,0<8/;CDCA((:>C>:AGEAF5<58:1+18CFE84+()1)(9(079==<A:::?>648<<0206247(.*3))(-1(3)66<<)-).86)/-)).
@M02352:288:000000000-CKWC8:1:1101:13210:11361 2:N:0:ATGCGCAG+TATCCTCT
TAGTCTTGCGACCGTACTCCCCAGGCGGGATGCTTAATCCGTTAGGTGTGACACCAACATGCATGCTTGCTGACGGCTGGCATTCTTCGTTTCCTGTGTGGCCAACCAGGGTATCTCATCTTGTTTGCTCCCCACTCTTTCGCACCTCAGCGTAAGTATCTAGCCAGTTAGCCGCCTGCGCGACTGGTGTTCCTCCAAATATGTACGAATTTCACCTCTTCACTCTGCATTCTACTACCATCTCACTCACTACAGACCATACGTATGCAAGGCACTTCCAG
+
,C,<C<FFFFGGFCCEGDEEDEFCFF@@+@FBEFFF<<,CBFFCEGG9?F9FFFD7EB,,,,,55A?,9C?ECC+++8:=FFF9,,CAA,4+,,,:,7,,++:,,44+,+3:DF,@,,,7,,CF>3<9>>D=B,8,@,@38+3+B33=?,4@C*@8@F=C,@9,?:<,,,,?>7?)/**)2/4:5*/0*/*:+)3((0+:C7+37+)15=2***.*+).))*)*0*)048@B*/6)).().(..)6)).(6)())*,4)),((),.(--))(,,8,)))))
@M02352:288:000000000-CKWC8:1:1101:3948:11365 2:N:0:ATGCGCAG+TATCCTCT
CATTCTTGCGAACGTACTCCCCAGGTGGGTTACTTATCACTTTCGCTTAGCCACTCAGACCGAAGTCCGAACAGCTAGTAACCATCGTTTACGGCGTGGACTACCAGGGTATCTAATCCTGTTCGCTACCCACGCTTTCGTCCCTTAGCGTCAATTAATTGTTAGTGATCTTCCTTCGCAATCGGTATTCTGTGTAATATCTATGCATTTCACCGCTACACTCCCCATTCTAACCACTTCACAATAATTCAAGACTTGCAGTATCAATGGCAATTTTCCGG
+
GFGGGGGGGGEEC7F9CFEFGGGGFCFFDGGGGGG9FGGGGGGGGGGG@FDGGGGGFFGEGGD+>FGGGGGEEFFGGGGG9<C@FGEGFG@EFCECFGD?EFGGGG8FCFFCCFFGG9FGGGFFCCFEEGGA=3CFEF@6,@:CGGGD7CE**@:F7DEGGGEFGGGG9CF,?EG>+*;4@DGCGGGGCFG74*484=A8BFFGEAFG;F6CFF7B8::)5A35*2(;7111+=:>F>DB),).8))6<>B)))4?>A*),))).6<A),30)(*6@A<00
@M02352:288:000000000-CKWC8:1:1101:3963:11375 2:N:0:ATGCGCAG+TGTCCTCT
CATTGTTGCGAACGTACTCCCCAGGTGGGTTACTTATTACTTTCGCTTAGCCACTCAGACCGAAGTCCGAACAGCTAGTAACCATCTTTTACGGCGTGGACTACCAGGGTATCTAATCCTGTTCGCTACCCACGCTTTCGACCCTTAGCGTCAATTAATGTTTAGTGATCTGCCTTCGCAATAGGTTTTCTTCGTAATATCTCTGCATCTCACCGCTACACCACGCATTCTACCCATGTCTCAATAATTCAAGACATTCAGTATCAACTGCACTTTTCCGG
+
E,,,,<EFFG+++@FGDCFFCFG7@FD8:@B<EFGF6,,,ECFG@GGFBFFF9EFG8<9EDC+++,5CFECGGGGFGGFACC,=F8,CFFGFEE+>FCCFGGGG@G@++:EE,5,EFFGGGGG,8+@EEGF:E@C@CFDG++4+>,5C,@@CE7F7D9;@BB,3,7;,,,>;D<7DFFGF?9,,?4,5AEG8+/6(-:++1=++.;+@+4;::A/=5:>E@)3;*)(:09****.3((-.))))))..-)..)-()))1449><A4<()(.)()))1.)((
@M02352:288:000000000-CKWC8:1:1101:9035:11386 2:N:0:ATGCGCAG+TATCCTCT
TAATCTTGCGACCGTACTCCCCAGTCGGTCTACTTATCGCGTTAGCTCCGTAAACCACGGCCCAAGTACACAACCTCCAAGTCGACATCGTTTACGGCGTTGACTATCGGGGTATATAATACTGTTTGCTCTCCACGCTTTCGCATCTGAGTGTCAGATTCTGTCCAGGGCGCCGCCCTCGCCACTGGTATTCCTTCCGCTCTCTACGCATTTCACTGCTACACCTGACATCGTCCCGTCCTCTACCGACCTCTGTTTCACCCGTTTCCTATCCGCTTCC
+
@6FFGFG,CF++6@FFFFFGGG,,,;6++,,6CFE<,C,,+8+8,B,9:,,68,9,9C,+++6B<F,,CCFCFC=,EEC,9C,B?::C?F<BFFC:7+@:++4,C,,B++@FF+7,8D,,,C<,7,3@EDD,FF,,3@6+3@:C+3;+,,@A@C@=,,,@=F,6;>F6,:*4**58)))05)*:7<ACF+57+9667.)*./8F?4@*C/)*01)=+*.)6??52*54(*9/)0((-((,2()).)),(,--)))/-68)-52(,.57))-))()-7(8:
@M02352:288:000000000-CKWC8:1:1101:4828:11386 2:N:0:ATGCGCAG+TATCCTCT
TAACCTTGCGGCCGTACTCCCCAGGCGGTCTACTTAATGCGTTAGCTGCGCAAGACAGAGCTTAAGCTCCAAACTGCTAGTAGACATCGTTTACGGCGTGGACTACCAGGGTATCTAATCCTGTTTGCTACCCACGCTTTCGTACATGAGCGTCAGTGTCGACCCAGGTGGCTGCCTTCGCCATTGGTATTCCTTCAGATCTCTACGCATTTCACCGCTACCCCTTCAATTCTACCACCCTCTGTCGCACTCTAGCCATCCAGTTTCAAATGCAGTTCCT
+
EGGGDFFGGFGGGCGGGGCGGGGGFGDEF7FGGGGGGGFGGGGGGFGGGGGGGEEFGFCGGGGDEGGFGGF<FGGGGGFFDGGFFGGGGGGGFGDGGGG@C4EFGGGGGGGGGGGGG9FFEGFFGGF;EFGFFGGDDGGGGGGGG:79EFGCEDGC:@BFE<*>CFG>FCGGGGGG4DFFFDDGFGGG9+>F>?F<)6;C9@@C6=>DGGE+@:CF*8@01)(09*(266/09FAFBBFFF01)6>?B;B((6<2@0)1582<AA4<92)6<A2@)9:A.
@M02352:288:000000000-CKWC8:1:1101:10173:11411 2:N:0:ATGCGCAG+TATCCTCT
TAATCTTGCGACCGTACTCCCCAGGCGGAATGCTTAATCCGTTAGGTGTGTCACCGAATAGCATGCTACCCGACGACTGGCATTCATCGTTTACGGTGTGGACTACCAGGGTATCTAATCCTGTTTGCTTCCCACACTTTCGTACCTCAGCGTCAGTATCGAGCCAGTGAGCCGCCTTCGCCACTGGTGTTCCTCCAAATATCTACGAATTTCACCTCTACACTTGGAATTCCACTCACCTCTCTCGAACTCTAGACTGATAGTTTTGTAGGCAGTTCCAG
+
FCEFFDFEFGGGEEFFGFGFGGFEGFCFGGG8FGGGF9FFGG@F@FGGFFFFGCFFFFGDFGGFFFGGGGGGGGDGGGFDFFGGGFAFGGGGGGEDF?FG>FBFEGGFGGGGDGFGFGGGGGGFFFDFG,C=B=FCCFGGGGGGFGGFFGCEEGD5DF,@6<BEE7:DFEE6DGGGCDGFFGGGG,;E66CFGFCD@F6;C>AFEF>*/==FG=);CFF3<:3AFC8F24/994<A(84(,02(5<6)43(69<.6<4?0AA<9:B>(()).4<)4*6<2)
@M02352:288:000000000-CKWC8:1:1101:4925:11476 2:N:0:ATGCGCAG+TATCCTCT
TAATCTTGCGACCGTACTCCCCAGGCGGAATGCTTAATCCGTTAGGTGTGTCACCGAATAGCATGCTACCCGACGACTGGCATTCATCGTTTACGGTGTGGACTACCAGGGTATCTAATCCTGTTTGCTCCCCACACTTTCGCACCTCAGCGTCAGTATCGAGCCAGTGAGCCGCCTTCGCCACTGGTGTTCCTCCGAATATCTACGACTTTCACCTCTACACTCGGAATTCCACTCACCTCTCTCGAACTCAAGACCAGGAGTTTAAGAGGCAGTTCCAG
+
FGGGGGGGGGGGGGGGF86EFGGGGGGGGGGGGGGGGFGFEFGGGFF9CFGGGDFGGGGCFGGGFGGGGGGGGGGGGGGGFFCDFGGGDFGGGG7FEFGGEFGGGGFFGGCDFGGGGCFGGGGCFGGGGGGGGCGGGFFFGDGGGGGGGDFGGGGGGGGGGGCEGFFFB:>FFEC<GGGFBDEGGFGGGGEGFEFD;DFG3+;C3+=D3=EFGFEFGFFFF77?GFBD?FFFFFF<B<B:B???FFB)13<AF0.??:@1::?116)-)44(3-.8F4<A)
@M02352:288:000000000-CKWC8:1:1101:14686:11529 2:N:0:ATGCGCAG+TATCCTCT
CACTGTTGCCAGCGTACTCCCCAGGTGGCTAACTTAATACTTTCGCTTTGGCACTCATCTTCAAGTAGACAAGCACCGAGTTAGCATCGTTTACGGCGTGGACTACCGGGGTATCTAATCCCGTTCGCTACCCACGCTTTCGTCCATCAGCGTCAATAATATCTTAGTAAGCTGCCTTCGCAATTGGTGTTCTATGTAATATCTATGCATTTCACCGCTACACTACATATTCCGCCTACTTCAAATATATTCCAGACCTACAGTATCAAAGGCAGTTCCAT
+
GEFGFGGGGGGGGGGFGGGGFGGGGFFFGGGGGGGGFGGGGGGGGGGGGDGGGGGGGGGGGGEGFFGGFGGGGFGGGGGGGGGGGGGGGGGGGGGGGEG:FEGGFGGGGGGGGGGBFGGFFGGGGGGGGGGGEGGGGEGGGGGGGGGGGGGGGGDEGGGGGCFFGFAEGGGFGGGGGGGFFGG>DFGGGGGGG48@CA>CFCFGFFAGGGFGFF??CBFFFFDFGG@D?FFFA4;?DD8E?C5)5<24AAF2)))18(?<BF0<<BA2><<B:?B19<)))
@M02352:288:000000000-CKWC8:1:1101:2043:11531 2:N:0:ATGCGCAG+TATCCTCT
TAATCTTGCGACCGTACTCCCCAGGCGGTCAACTTATCGCGTTAGCTTCGTCACTAAAGGATTAAATTACTCCAACGACTAGTTGACATCGTTTAGGGCGTGGACTACCAGGGTATCTAATCCTGTTCGCTCCCCACGCTTTCGTGCCTCAGCGTCAGTATCAGTTTAGTAAGCTGCCTTCGCTATCGGTGTTCTGTGTAATATCTAAGCATTTCACCGCTACACTACACATTCCGCCTACTCCAACTGAACTCAAGTTTCTCAGTATCCACGGCTGTTA
+
,E,=,CFFE:+@BFEGEFGGGGGGG8FG77,,<FFGGGGF7FG@FGGCFE,CFF9,F8C,,F,E<,B,,C5F,9FGC7CEGGEEB,CFGGGGGGGC<FFGGGGGGGGDGGGGGG?FGGGGGGGGGGGGGEGFGGGGGGGGGGGGGCGGGGFGGGGDGGG;B,@;;,,,?FG@EFGGGGGFFGGCDGGDGCGGCEFF):+;+;7C?FFFGGFGGF38C;;BFDFAG73D@F??@@>0?(:?FF7?3703,8<BAFAFFF?<)6<AFF):4)6(-(8(..,)
@M02352:288:000000000-CKWC8:1:1101:6561:11536 2:N:0:ATGCGCAG+TATCCTCT
CACTGTTGCCAGCGTACTCCCCAGGTGGCTAACTTAATACTTTCGCTTTGGCACTCATCTTCAAGTAGACAAGCACCGAGTTAGCATCGTTTACGGCGTGGACTACCGGGGTATCTAATCCCGTTCGCTACCCACGCTTTCGTCCATCAGCGTCAATAATATCTTAGTAAGCTGCCTTCGCTATCGGTGTTCTGTGTCATATCTATGCATTTCACCGCTACATGACACATTCCGCCCACTTCGACCGAATTCAAGACTAACAGTTTCAATGGCAGTTCCAT
+
GGGGGGGFGF<FEGGGGGGGGGGGGGCFGGGGGGGGGGGGGGGGGGGGGGGGGGGGGFGFGGGGEGGGGGFGGGFDFGDECFGGGGFGGGGGGGGGGGGGEEAFGGGGDFF@FFGGDFFFGGGGGGDGG7BFFFGCEG6ECEGGEEGGCCDG>EGEG;FGFFGGGAFFECFGGGFFGGGFFGGGGGDGEGGGGC@C?FFGCF6:<AF>+=@88@?BE>9>>*68>C<<@FFFAA??(11:>DFF?1>;;08>FAAB?FF3:,8<AA><A4A(2:01*-)))
@M02352:288:000000000-CKWC8:1:1101:9615:11573 2:N:0:TTGCGCAG+TATCCCCT
TACTGTTGCGGCCGTACTCCCCAGGCGGCTAACTTAATACTTTCGCTTCGGCACCCACCTTCCACTAGACCAGCATCGTGTTAGCCTTGTTTTCGGCGGTGGCTTACGGGGTATTCTATTCCTTTTGCTACCCCCCCCTTTGTTCCTCCGCGGTCATTATTTCTTCAGATGCCCCCCTCCCCATCGGTTTTCTATGTAATATTTAGCCATTTCACCCCTACACTACATATTCCCCCTACTTCAAATATATTCAATACCTACCGTTTCTAAGTCAGTTCCA
+
,EA,,=FFF+++8@CFGGGGGGGGG,@F++BCFGGG9F<F,EF,BFG,,@,@FG=EG,?,,,,C,5,5?<,CE,,,9++:,B,,,9,,,5CF8,+@@4++8+3,,,B++>F+3,,,,8,3CF9,F333,8@FG@:>*14D,,,,,,,+,****4*=+?FGCG9C9,<++,2++*2:)9*))1****2/;5@*726.-**28***)0***39C**.=/.((3)(**0576=F=B*2(44?)-6)..)64--)6)))9))9-2((,(4,)6)-))-*.99>9
@M02352:288:000000000-CKWC8:1:1101:9622:11591 2:N:0:ATGCGCAG+TATCCTCT
CACTGTTGCCAGCGTACTCCCCAGGTGGCTAACTTAATACTTTCGCTTTGGCACTCATCTTCAAGTAGACAAGCACCGAGTTAGCATCGTTTACGGCGTGGACTACCGGGGTATCTAATCCCGTTCGCTACCCACGCTTTCGTCCATCAGCGTCAATAATATCTTAGTAAGCTGCCTTCGCAATTGGTGTTCTATGTAATATCTATGCATTTCACCGCTACACTACATATTACGCCTACTTCAAATATATTCAAGACCTCCCGTATCAAAGGAATTTCCAT
+
GGGGGGGGGGGFGFGGGGGGGGFFGFC8EEF<FFGGFFFFGGGGGGGGGGGGGF8FG9FGGGGGDGGGGGGGGGGGGGGCFE,@ED9F7DGGGGGFDEFCC@CFGG@:EGGC7FGFD9EDAFEGGFFEGGGGGGGGGGGGGGGGGEFGGGGGE6CEGFGFFGC;FDEB9FEEFFGGG7F>>C8CDD,EECEFGEFFC+=:AFAGEF+;+CFGCA?8C>06;F;6*>3C5A7+1),6373@3C<C5<:<4<<<A4<41,/)(((,(.8)4<47(().94).)
@M02352:288:000000000-CKWC8:1:1101:8198:11596 2:N:0:ATGCGCAG+TATCCTCT
CATTCTTGCGAACGTACTCCCCAGGTGGGTCACTTATCACTTTCGCTTAGCCACTCAAACCGAAGTTCGAACAGCTAGTGACCATCGTTTACGGCGTGGACTACCAGGGTATCTAATCCTGTTCGCTCCCCACGCTTTCGTCCATCAGTGTCAGTTGATTATTAGTGATCTGCCTTCGCAATTGGTATTCTATGTAATATCTATGCATTTCACCGCTACACTACATATTCTAACCACTTCATAATAACTCAAGACAACCAGTATCAAAGGCAATTTTACC
+
GGGFFGGGGGCFEFGGGGGGGGGGGGGDGGGGGGGGGGGFGGGGGGGGGGGGGGGGGGGGGGGCEFGGGGGGGGGGGFGGGGGGGGGGGGFGG7FDFGGCCAFGFGGGGCFCFGDGGGGGGFE<FBFGGCEFGGG7C6@CGGGGFFFGFGGGGGGGGGGGGGGGGFGGGGGGGFCGGGDEBDGCFGGCFGGGGFFE8FFFFGAC5=FGGGFGGFFEGDF=1C@)>@);?8@AFFFF?1>@?C<<EEE7))74473A@;536<4699A9>?(812?2@94<
@M02352:288:000000000-CKWC8:1:1101:9586:11607 2:N:0:ATGCGCAG+TATCCTCT
CACTGTTGCCAGCGTACTCCCCAGGTGGCTAACTTAATACTTTCGCTTTGGCACTCATCTTCAAGTAGACAAGCACCGAGTTAGCATCGTTTACGGCGTGGACTACCGGGGTATCTAATCCCGTTCGCTACCCACGCTTTCGTCCATCAGCGTCAATAATATCTTAGTAAGCTGCCTTCGCAATTGGTGTTCTATGTAATATCTATGCATTTCACCGCTACACTACATATTCCGCCTACTTAAAATATATTCAAGACCTACAGTATCAAAGGCAATTTTA
+
GFGGGGGGG<FFG7FFGGEFGGGGGGFDGGGGGGGFGFGGGGGGDGGGGGGGGGGGGGGGGGGGGGGGGGGGGGCFFGGGGGG9EEGGGGGGGGGDGGGGGGGGFGFGGGDGGGGGEFFFGGFGGEGGGGGGGGGGGGGGGGGGGEE@FEFCCGECFDGGGGFGGF,@DFCC;7CFFGF?ADEGG9FD*;CCC?CCEAFGFGF:CF6?FGFGGFEFGF@BF68CC4)+);@;A)8?FFDFE))195<<><926)-*(.9<B?8<26AFA948:?)56:9A
@M02352:288:000000000-CKWC8:1:1101:14635:11609 2:N:0:ATGCGCAG+TATCCTCT
TAATCTTGCGACCGTACTCCCCAGGCGGAATGCTTAATCCGTTAGGTGTGACACCGAAGGGCAAGCCCCCCGACGTCTGGCATTCATCGTTTACGGTGTGGACTACCAGGGTATCTAATCCTGTTTGCTCCCCACACTTTCGCACCTCAGCGTCAGTATCGAGCCAGTGAGCCGCCTTCGCCACTGGTTTTCCTCCGAATATCTACCAATTTCACCTCTACACTCGGAATTCCACTCCCCCTTCTCCACCTCTAAGCTTATAGTTTTGAACGCATTTCCAG
+
FGFFFGGCFCGGGGGFGGGGGGGGGGCEGGGGGGGGGGFFGGGGGGG@GGFFGGGGGEGGGGGGGG?FGGGDGGGGGGGGGGFECFF9FGGGGGEEFGGGDGGGGGGGGGGGGGGFGGGGGGGGGGDC9DFGGGGDGGGBD+4?BEF>,>FEGGG5D,;DCF>CE7,>BF,??545<9C..5*2;F60+287C?F@(85C3;7+)7*77FF>7*6/+0,.6*./998D674*1*.)(.34(((3)6.)((,.)-.*(-*626)-6.2((-)(4()48446)
@M02352:288:000000000-CKWC8:1:1101:18555:11613 2:N:0:ATGCGCAG+TATACTCT
CACTGTTGCCAGCGTACTCCCCAGGTGGATAACTTAATACTTTCGCTTTGGCACTCACCTTCAAGTAGACAAACACAGAGTTCGCATCTTTTACGGTGGAGACTAAGGGGATATCTAATTCTGTTATCCACCCACTCTTTCGTACAACTGCGTGAATAAGATCTTTGTAAGCTCCCTTCGAAATTAGTTTTCCGTGTTATATATGCACTTTACACCTCCACCCCACATTTTCCCCACACTTACACTACATACAACACCTACAATCACAATGGCTTTTCCAT
+
GGG9@FGGGG-EFCFGFGGGGGGGGGCF8,,;FFFGFG9FGGGGGGGGBG,C,EF,E,,,C,,:,:,,C,C,,,,:,E,,CF,,+,,7,:,,,6,B,A+,:,,,,,,A8++=4F,4,4,4,,,C,,,,,9@4FF?,,@,,,@4,++,+,,,+316+,,9,,,8,,3=3,,,,,2++++=**++,+,4D,:E++)58)*1?+?99*++*24*+5+*9,*)0:F)//*8C4+1+;?=(-((00*0*)9;(..)))7.;33)65/)9555)7))((()(04)).
@M02352:288:000000000-CKWC8:1:1101:19194:11629 2:N:0:ATGCGCAG+TATCCTCT
CACTCTTGCGAGCGTACTCCCCAGGTGGATCACTTAATACTTTCGCTTTGACACCGACTGTATATTGCCAATGTCTAGTGATCATCGTTTACGGCGTGGACTACCAGGGTATCTAATCCTGTTCGCTCCCCACGCTTTCGTCCCTCAGTGTCAGTTATAATCTGGTAAGCTGCCTTCGCTATCGGTGTTCTGTGTCATATCTATGCATTTCACCGCTACATGACACATTCCGCCTACCTCGAGTATACTCAAGAACTGCAGTATCAATGGCAGTTTTTCGG
+
GGDE<FFDFGFFGGFEFFGGFDC@@F<DFGCEFFFGFFGGGGGGGCFGGGGGGGFF:CCGGFGCFE9<EGFEE<FEC9FFACFGGGGFFFGF@E>FGGGGFFGGGFGGGGGFGFDGGGGFGGGAFED8>=EGEEC:EFFGFGGDFGDDFGGGFGF:EGCGGFGCCGGFFGGG?CGFGDGDEGGEDGGGD?CGGFFFFF>CFGFGFFF@CF6=7?@;/?98E6>FGGFGCFFFA>FFF3)=@?<@(9).7=<><>?@B?F24)4:)5-4:((38??A43:6(
@M02352:288:000000000-CKWC8:1:1101:10736:11637 2:N:0:ATGCGCAG+TATCCTCT
CATTCTTGCGAACGTACTCCCCAGGTGGAATACTTAATGGTTTCCCTTTGGTGCCCAGTTCTCAAACCAAACATCCAGTAAGCATCGTTTGGGTCGTGGGTGGCCAGGCTATCTAATCCTTTTCGCTCGCCCCGCATGCGTTCGTCCCCGTGCGTCAGATTCATGTTAGCTGCCTTCCCACTCGGTGTTCTTTCTCCTTTCTATGCATTTCATCCACCCATTCACCATTCCTCTCGCCTACATTTCATTCACGCAAAACCATCTCACATAACGTTCCGTCG
+
GF9;,CFFG7+6@CFDGGFGGGGGFFFG@,E@EFGGGFG,FFGG<FF@5F,C,C,EFC,,CF6F95E,E,,C89,,:,6,CFGGG,,4A4,8,,,+8C=++++,A,+4+,,5,999,,,,,9,5>+@,++++@+C+3+6+@8C+B@+01344+*5***,3,,5,3,7,>,,22=>CC*0*/*5**=*/*,,+=*+**4016C=F7+@F7AC31+))+)((/+.++;3*)3+3++/(,(4((())646:4<A)(.,<(1>:(.())-).))).3(52)4,,-
@M02352:288:000000000-CKWC8:1:1101:9538:11641 2:N:0:ATGCGCAG+TATCCTCT
TAATCTTGCGACCGTACTCCCCAGGCGGAATGCTTAATCCGTTAGGTGTGTCACCGAATAGCATGCTACCCGACGACTGGCATTCATCGTTTACGGTGTGGACTACCAGGGTATCTAATCCTGTTTGCTCCCCACACTTTCGCACCTCAGCGTCAGTATCGAGCCAGTGAGCCGCCTTCGCCACTGGTGTTCCTCCACATATCTACGAATTTCACCTCTACACTTGGAATTCCACTCACCTCTCTCGAACTCAAGACCAGGAGTTTTAGAGGCAGTTCCGA
+
FFGGGGGGGFGGGGFGFFGGCEFG<FEGGGGFGGGGGCGFGGGGGGGGGGGGGGGGGGGGGFGGGGGGGFGGGGGGGGGGGGDGGGGGGGGGGGGGGGGGDGGFGGEGGEGGFGGGGGGGGFFGGGGGGGGGGGGGGGGGGGGGGGGGGGGGGGGEGGGGEGEECFGGGCDFFGGGGDGF68EGDCGFCCGGGFFFF)6CFFFGEFFGDGFC>FEFEA<EE*3@GG?G:??=974<7:B:48)22<()4:?<AF4*47><B:??BBF>182(:?>:F)63(
@M02352:288:000000000-CKWC8:1:1101:20155:11689 2:N:0:ATGCGCAG+TATCCTCT
TAACCTTGCGGCCGTACTCCCCAGGTGGGACACTTATCACTTTCGCTTAGTCACTGAGATAAATCCCAACAACTAGTGTCCATCGTTTACGGCGTGGACTACCAGGGTATCTAATCCTGTTCGCTCCCCACGCTTTCGTCCATGAGCGTCAGTATATACGTAGTAGACTGCCTTCGCAATCGGTATTCGATGTAATATCTAAGCCTTTCACCGCTACACTACATATTCTAACCAGTTCACAATAATTCAAGACTAACAGTATCACTGGCAGTGCCGAAGTT
+
FFGAFFGC@FG>CEFDGG9CEFGGGGA@CFGFGGFGGDFGGDCF>FGGGGFGGGGGFGG<FEF9FFGFGGGGGGGGGFGFAFGFGG@FGGEGGDGGGG@EGECF,F@EFGCFFFFGCEGGFFGGGGC7CECECGGGF>@8CGG8EFGDE@?CFGFFGGGFF9EG;,;BFF?FD9FGDDC>ACCEFFG@,=9BGCFEE=FFFFA*(//:=FF8981>EA(/;6;=+;)+);AB)*(/96?EF<AF2<><A<<<<.5F?>=<A2244)-1(2?372*25((,.
@M02352:288:000000000-CKWC8:1:1101:10975:11695 2:N:0:ATGCGCAG+TATCCTCT
CATTCTTGCGAACGTACTCCCCAGGCGGTCTACTTAACGCGTTAGCTCCGAAAGCCACGGCTCAAGGCCACAACCTCCAAGTAGACATCGTTTACGGCGTGGACTACCAGGGTATCTAATCCTGTTTGCTCCCCACGCTTTCGCATCTGAGTGTCAGTGCCTGTCCAGGGGGCCGCCTTCGCCACTGGTATTCCTTCAGATCTCTACGCATTTCACCGCTACACCTGAAATTCTACCCCCCTCTACAGCACTCTAGTTCACCAGTTTCCAATGCAGTTCC
+
FFGGGGGGFGGGGGGGGGDGGGGGGGGGGGGGGGGGGGGGGGGFCGGGGGGDG7FGGGGGDFGGGGGGGGGGGEGGGGGGGGGGGGGGGGGGGGGGGGGCBFDCFGGGGGGGGGFGGGGGGGGFGGGGGGGGGGGGGGGGGGDGGGGGGGGGFFGGFG9FCFFFFGGFGCGGGCDDDDDA3DGEG66@F7@FCEFFAFFGFGFD>FFGGC)C>F26CDF>(.,?FGFD?*==FF<A4139;;:?BDB?21:>?2)/-.924<5046<A44))((*.9244
@M02352:288:000000000-CKWC8:1:1101:15514:11714 2:N:0:ATGCGCAG+TATCCTCT
TAATCTTGCGACCGTACTCCCCAGGCGGAATGCTTAATCCGTTAGGTGTGTCACCGAACAGTATACTGCCCGACGACTGGCATTCATCGTTTACGGTGTGGACTACCAGGGTATCTAATCCTGTTTGCTCCCCACACTTTCGTACCTCAGCGTCAGTATCGAGCCAGTGAGCCGCCTTCGCCACTGGTGTTCCTCCAAATATCTACGAATTTCACCTCTACACTTGGAATTCCACTCACCTCTCTCGAACTCTAGACTGATAGTTTTGGAGGCAGTTTCAG
+
CGGGGGGGGGGGGGGGGGGGGGCFGFGGGGGFGGGGGGGFGGGGGGGGFGGGGGGGGGGGGGGGGGGGGGGG7CEGGDGGGFCFGGGGAFGGFCCEGGGGGGGG8DEFGGGGGGG@DGGGGGGFFGGCFGFGGGGDGFGGGGGGGE,:FFGGGGEGGFFG:@CEE@CGDEFDF5CG4CF?>GCGCFGFFGG7@EFD@4+*3@ACCFFDDGFG7A?A987;C83+2*5F)*<@F?24?::F)(.87?(:2(2)44<F<>@04<2:9<BF0?F?(,57B)6)-
@M02352:288:000000000-CKWC8:1:1101:19204:11714 2:N:0:ATGCGCAG+TATCCTCT
CATTCTTGCGAACGTACTCCCCAGGTGGGATACTTATCACTTTCGCTTGGCCGCCCAGGACTCAAGGCCCCGGACAGCTAGTATCCATCGTTTACGGCGTGGACTACCAGGGTATCTAATCCTGTTCGCTCCCCACACTTTCGCACCTCAGCGTCAGTATCGAGCCAGTGAGCCGCCTTCGCCACTGGCGTTCCTCCGCATATCTACGAATTTCACCTCTACCCTCGGAATTCCACTCCCCTCTCTCGAACTCAAGACCAGGACACTACAAGGCAGTTCCA
+
FGFGGGGGGGGGGEFGGGGGGGGGGGGGDGFFGGGGGGGGGGGGGGGGFGGGGGDGGGGE@EFGFGADCFGGG7=FFGGCFGGAFEEGGEGGDFDGGE=FFECEGGFD?BFGEGGG9=BF,EAFFFG>E>DFF@=++@<DFFDGDE5>F68,@:*@>FF@FDGGDCFE::,?6=/77*/98<E5DFF=**3/:=6>@389)9AGA6@FCE45CB)*A*6<3@))*/317)79?B2<<((40(,((,.32<6<>3:*).51(,6(((..,)4<((<2?2:<)
@M02352:288:000000000-CKWC8:1:1101:4371:11723 2:N:0:ATGCGCAG+TATCCTCT
CATTCTTGCGAACGTACTCCCCAGGTGGGTTACTTATCACTTTCGCTTAGCCACTCAGACCGAAGTCCGAACAACTAGTATCCATCGTTTACGGCGTGGACTACCAGGGTATCTAATCCTGTTCGCTCCCCACGCTTTCGTCCCTCAGCGTCAGTATATACGTAGTAGACTGCCTTCGCAATCGGTATTCTAAGTAATATCTATGCATTTCACCGCTACACTACTTATTCTTTCTACTTCCATATAACTCAAGTCAATCAGTATCAAAGGCAGTTCCATCG
+
FFGGGGGGGDE@F@FFFGCF@CEGGAFGDGGGGGDGGGGGGGGGGGGG>FGGGGFGGGGGGGGGGGGGGGGGGGGGGGGGFGFGGGGGGGGGGGGGGGGGGGGGGGGGEGGGGGGAFGGGGGGGGFEGGGGGGGGGGGGGGCEGGFF6EGGGGEGGGGE;EGG98F;5>@FGGGFGGGDEEGGGGG5A7FGGGEFECC6C7:AFFFFGGG+@F48>C>>E@8@4FCEFEAF+3;?A><44<AFFFFFA92872:)9AFFFFFF46):4).31:07:?<))(
@M02352:288:000000000-CKWC8:1:1101:7705:11754 2:N:0:ATGCGCAG+TATCCTCT
CAACCTTGCGATCGTACTCCCCAGGTGCATTACTTATCACTTTCGCTTAGACACTGACAGTATATCGCCAATATCGAGTAATGATCGTTTACGGCGTGGACTACCAGGGTATCTAATCCTGTTCGCTCCCCACGCTTTCGTCCCTGAGCGTCAATTCAGGCCTAGTGAGCTGCCTTCGCTATCGGTGTTCTGTGTCATATCTATGCATTTCACCGCTACATGACACATTCCGCCCACTTCGACCGAATTCAAGACGTACAGTATCAATGGCAGTTCTACAA
+
FECFEGGGGGGGDFGGGGCGEFGCEEFGGGGCGFFGGGGGGGGGGGGGGGGGGGGGGGGGGGGGGGGGGGGGGFGGCFCAFFGGGGGGFFGFGGGGGGDDGGGGGGF7FGGGGGGGFAFFG?FEFGGF6DEGDCE7EFFEFEEEGFGG?+=8C7DCCFD9FC7DFFC9BFDFGGGFFG>?>*<13=*;CE7@ECFF<>88BGFFFFFGCG6++;9?8;@EE+7FGGFGEFF)552((,44;<B9>96?BF2)62:3:?FB269<44<-)(.((.6474:2)
@M02352:288:000000000-CKWC8:1:1101:16546:11760 2:N:0:ATGCGCAG+TATCCTCT
CATTCTTGCGAACGTACTCCCCAGGTGGCTTACTTAATGGTTTCCCTTGGATGCTCAGATCTAGTCCAAACATCGAGTAAGCATCGTTTAGGGCGTGGACTACCAGGGTATCTAATCCTGTTTGCTCCCCACGCTTTCGTGCCTCAGTGTCAGTATTTGTCCAGGTAGCCGCCTTCGCCACTGATGTTCCTTCCAATCTCTACGCATTTCACCGCTACACTGGAAATTCCACTACCCTCTACAATACTCTAGCCTCCCAGTTCAAAATGCAGGTCCCAGGT
+
GGFGGGGGGGDGDFGGGGGGGGGGGFFGGGGGGGGCFEGGGGGGGGGGCFGGFGFGGGFGGCFGGGGGFGGGGGDCGGGGGGGGGFGGGGG?FCGGGGGGGGDEGDFEFGGGGGGGGGGGGGGGGGGGFGGGGGGDGGEG@EFEGGGFGGGGFGFFGGFFFFG8CFDC8F>EGGGGGGGFFGG7F7;DECEGGFFFFFB89CFD99?>=FFGGFFDEE@BFFFFFF=GE+7AA;;8(783<CCEF3;EFFF6;3>)605;;C3)..4B79A)(.)25))-.
@M02352:288:000000000-CKWC8:1:1101:15398:11762 2:N:0:ATGCGCAG+TATCCTCT
TAGCCTTGCGACCGTACTTCCCAGGCGGCGCACTTAACAATTTCTCTCCGACCGACACGGGGTCAAACCCGCACCGATCCAGTGCGCATCGTTTACAGCGTGGACTACCAGGGTATCTAATCCTGTTTGATCCCCACGCTTTCGTGCCTCAGCGTCAGTATCTGTCCAGGTGGCCGCCTTCGCCACTGATGTTCCTTCCAATCTCTACGCATTTCACCGCTACACTGGAAATTCCACCACCCTCTACAGTACTCTAGCCTGCCAGTTCAAAATGCAGTTC
+
GGGGGGGGGGGGGGGGGGGGGGGGGGGGFGGGFGGGGGGGGGGGFGGGGGGGGGEGGGGGGGGGGGGGGGGDCEGFGEGGGGGGGGGGGGGGGGGGGFGDCGECGGGFGGGGGGGGGGGGGGGFGGGGGGGGGGGGGG88CGGGGGGGGGGGGGGGGDEFCFF?FCGGGGGGGGFDDDDEFFGEGG?FCC7:>>FAFFFGFGFGF?FFGGFGGFFFGF:665>FGGFG?FFFFFA9<:BF?BFFFFBF>AAAFFFF<>?>(:B?:BFBAA<BB>*)*6:A
@M02352:288:000000000-CKWC8:1:1101:25091:11773 2:N:0:ATGCGCAG+TATCCTCT
CATTCTTGCGAACGTACTCCCCAGGTGGGTTACTTATCACTTTCGCTTAGCCACTCAGACCGAAGTCCGAACAGCTAGTAACCATCGTTTATGGCGTGGACTACCAGGGTATCTAATCCTGTTTGCTCCCCACACTTTCGTACCTCATCGTCAGTATCGAGCCAGTGAGCCGCCTTCTCTACCGGTTTTCCTCCATCTTTCTACGAATTTCACCTCTCACCTTGTTATTCCACTCACTTACCTCGACCTCTAGCTCGCTAGTTTTGGAGGCAGTTCCAGGG
+
GGGGFGGGGGGGC:FGGGGGFGGGGGFGCFGGGGGFC6EF<FFF:E7FGGGGF<,66C,CFCCE@FEF,6BFCFE=DFC@F<CA98CAFG7,5,:>FGCBAEEF@8EFDGDFAEFGFC9F9EEED,7,6D+,8+8FCFG=D8D6,3,+@DDGF1@@@EC:D<EFGCFC,D?*@CCGG*:+15,1*1**4,>:C=;**4+1=CAGF>;C*=+178)595.)/*/82+1+11;7=683;).).()7((((-52)6))*((0((5-)-(((((,444*:=)),(
@M02352:288:000000000-CKWC8:1:1101:20096:11778 2:N:0:ATGCGCAG+TATCCTCT
CAATCTTGCGGCCGTACTCCCCAGGTGGAGTACTTATCACTTTCGCTTAGACACTGACTGTATATCGCCAATATCGAGTAATCATAGTTTACTGCGTGGACTACCAGGGTATCTATTCCTGTTTGCTCCCCACCCTTTCGTTCCTCAGCGACAGTCACATTTTGATAAGCTGCCTTCGCTCGCCGTGGTCTGTCTAATATCTATGCATTTCTTCGCCACACTCACTATTACTCCCTACTACACTGTATTAAACAACTACAATCTGATATGCCGTTCCATC
+
GGGDFGGGGG++6@CFGFGGGGGGGFFGG,E,CFGG<@,C66E<FGGC,C9FGGGGG8,E6,,,,,8BF7+,:,,,C,C<E,CEE9,5C9,C,5,,8@:F,,,4E55++,,,5CF,,95,,4,5:9AE8D8FG+C+8,=CE,@,,,,6,+++++@,,,,,,,,,+,,@;,3>>AC+76+**05*<*4*1,,*5*B4<++2+===78@:@78++1()*2-(()()21/36+;++)(()(/))/(1..67?))1)/(;)4=)).()))))).))(-0())-4
@M02352:288:000000000-CKWC8:1:1101:16945:11789 2:N:0:ATGCGCAG+TATCCTCT
CAATCTTGCGACCGTACTCCCCAGGTGGATTACTTATCACTTTCGCTTAGACACTGACTGTATATCGCCAATATCGAGTAATCATAGTTTACGGCGTGGACTACCAGGGTATCTAATCCTGTTCGCTCCCCACGCTTTCGTGCCTCAGCGTCAGTATCAGTTTAGTAAGCTGCCTTCGCTATCGGTGTTCTGTGTAATATCTAAGCATTTCACCGCTACACTACACATTCCGCCTACTTCAACTGAACTCAAGTCTATCAGTATCAATGGCAGTTTTAAGG
+
GG9,6EFGG++@FFFGGGGGGGGGGGGGGGGGGGGGG<9FGGGGGGGGEGCGCGGDFGGGGGGGGGGGGGG@FEFCGDFGEGGGGCGEGGGG7F+=CFGGGGFGGGGGGF@FFGGGGGGGGGF,@>FGEGGGGDGGGGGDBEGCFGGG8CEGGGG73@FGGGCFGGFFGGF?CFGGGGGADDGGDEEGGFG7CAF?C68@+=CFFFFGGGFGGFFFG39@F+;FF4@83+@;)5133))97>7)()7?A)8?B<)04)/644<<9AB><>082<F47),.)
@M02352:288:000000000-CKWC8:1:1101:22421:11805 2:N:0:ATGCGCAG+TATCCTCT
CATTCTTGCGAACGTACTCCCCAGGTGGGTCACTTATCACTTTCGCTTCGCCACTCAAACCGAAGTTCGAACAGCTAGTGACCATCGTTTACGGCGTGGACTACCAGGGTATCTAATCCTGTTCGCTCCCCACGCTTTCGTCTCTGAGCATCAGTATATACTTAGTAGTCTGCCTTCTCAATCGGTATTCTAAGTAATATCTATGCATTTCTCCGCTACACTACTTATTCTATCTACTTCCTTATAACTCAAGTCAACCAGTATCAATGGCAGTTCCGTCG
+
AE@,C@FDF7CEEGGGGEFGGGFEC,FF7+C,CEECFC6@EFFGEDCF7FG,,B@C,FCEG7C++FEC7<FGDF,E<CC?,5,,,:,A,?<,+8:@F>E:,EFG,,,B=A<F,A,4,85,,9C:++8,++8,83C+>+6+@>,4@,<8C,5@@EDF;FCFC,@,@;=,,,,,,@C+**5++2247:7*5,=22*=*2B8:1:++*4BC@98+=+6?::9<@6;4:77CC=:ACFFEF?9?;)))/)))74844CC6)7)(34-6<A))).(8:4*)1(,((
@M02352:288:000000000-CKWC8:1:1101:29408:11816 2:N:0:ATGCGCAG+TATCCTCT
CATTCTTGCGAACGTACTCCCCAGGTGGGTCACTTATCACTTTCGCTTAGCCACTCAAACCGAAGTTCGAACAGCTAGTGACCATCGTTTACTGCTAGGACTACAGGGGTATCTAATCCCTTTCGCTACCCTAGCCTTCGAGCCTCAGCGTCAGTGAATGTCCAGTAACCTGCTTTCGCCATTGGTCTTCCTCTCGATATCTACGCATTTCACTGCTACACCGAGACTTCCAGTTACCTCTCCATTACTATAGCACGGCAGTATCGAATGACGTTTGGAGG
+
GGGGGGGGFGGGGCDFGGFGGGGGFCFFCFGFGGGGGGFGGGFGGGGGGGGGFGCGFGGGGGGGGGFEGGGGGGGGGGGG9FGEGFGGGGGGGGF<FGGGGGGFGGFE@FGGFFFEGFCFGGGGGGGGGG?GGFGGGGGGGGGCGGGGGGEGDGG,3CAF=FA;EFC,EAD:>C?GGGGF5DGGGCBFGGGFG=9A3*;@:9EDB:DGGGFFFF4;F8@E@;0=CD,C5A=FFFCCEFFF@DF9?)9CC576?CEF6157>1<).,(()())3,>252.,,
@M02352:288:000000000-CKWC8:1:1101:19072:11819 2:N:0:ATGCGCAG+TATCCTCT
CAATCTTGCGACCGTACTCCCCAGGTGGATTACTTATCACTTTCGCTTAGACACTGACTGTATATCGCCAATATCGAGTAATCATAGTTTACGGCGTGGACTACCAGGGTATCTAATCCTGTTTGCTCCCCACGCTTTCGCACCTCAGCGTCAGTATCAGACCAGGTGGCCGCCTTCGCCACTGATGTTCCTTCCTATATCTACGCATTTCACCGCTACACAGGAAATTCCACCACCCTCTTCTGTACTCTAGTTATCCAGTATCAGGTGCAGTTCCTAGG
+
GFGGGGGGGGGGGGGGGGGGGGGGDFFGFGGGGGGGGGGGGGFFGGGFGCGGG8FEGGGGGGGGGGGGGGGFGGGGGGGGGGGGGGDGGGFEGGGGGGDGGGGF?FEEGGGGGGGGGGGGGGGGGGGCGGGGDE=CGGGGGGDGCFGFGGGDGEGADFGGGGGGGCGFGFFEGGDCGFGDEG?77CCGGGGGGFFF<FA@FFF@(5?5DE+;>/1)=B>FFA@FGG@>7:ACF;23(4167<2)-:A>>DF<BAB*)4*6))6999AFBF>0>A@A?):<,
@M02352:288:000000000-CKWC8:1:1101:23596:11825 2:N:0:ATGCGCAG+TATCCTCT
CATTCTTGCGAACGTACTCCCCAGGTGGGTCACTTATCACTTTCGCTTAGCCACTCAAACCGAAATTCGAACAGCTAGTGACCATCGTTTACGGCGTGGACTACCAGGGTATCTAATCCTGTTCGCTCCCCACGCTTTCGTCCATCAGTGTCAGTATATTATTAGTAATCTGCCTTCGCAATTGGTATTCTATGTAATATCTATGCATTTCACCGCTACACTACATATTCTACCTACTTCATAATAACTCAAGATAACCAGTATCAAAGGCAATTCTACAG
+
GGGGGGGGGGGCBFFFGGGGGEFC@FEDGGGFFGFGGGGFGGGGGGEGGGGFGGCFCCEG7FD7FFGGFGFFGGGGGGGEGGGGGGGFDGGGGDGEGGG>DCDF<DFD7EEGFGFEFCECFGGGGGDGGCGFGEGDEG8EDEE=;FFFGFGGGGGGFGGFFGGFBFGDGGGGGGGFFFGEDDGF>FCECFGGGFFFAFF9BFAFCFAFGGFGGF9?EDFFFFFFFGFGFFFF607C@@CECE?C3?EFFF@;338FCEA<64)-6>A>A00<(4*4=<AA)
@M02352:288:000000000-CKWC8:1:1101:11675:11842 2:N:0:ATGCGCAG+TATCCTCT
CATTCTTGCGAACGTACTCCCCAGGTGGGTCACTTATCACTTTCGCTTAGCCACTCAAACCGAAGTTCGAACAGCTAGTGACCATCGTTTACGGCGTGGACTACCAGGGTATCTAATCCTGTTTGCTACCCACGCTTTCGCACCTCAGCGTCAATTTTGGTCCAGTGAGTCGCCTTCGCCACTGGTGTTCCTTCCGATCTCTATGCATTTCACCGCTACACCGGAAATTCCACTCACCTCTCCCAAATTCTAGTTGACCAGTATCGGATGCAATTCCAGGT
+
GGGGGGGGGGGGGGGGGGGGGGGGFGFGDGGGGGGGGGGGGGGGGGGG:FGGGGGGGGGGGGGGGGGGGGGGGGGGGGGGGGGGGGGGGGGGGGGGGGGGGGGGGGGGGGGGGGCGGGGGGGGGGGGGGGGGGGGGGGFGGEGEGGGGGGGGGGGGGGC@FEGGGGGCFEFDEGDGGG4AFGFGGGGGGGGGGFFFFFFGFCFGFBFCGFF>GFFBE86@DFFFGGFGBFFFF41<:?503:?FFFF7AFFBAFB4A?F?092.6176:6?F<<*:@<BB4
@M02352:288:000000000-CKWC8:1:1101:5594:11893 2:N:0:ATGCGCAG+TATCCTCT
CATTCTTGCGACCGTACTCCCCAGGCGGAATGCTTAATCCGTTAGGTGTGTCACCGAACAGTATACTGCCCGACGACTGGCATTCATCGTTTACGGTGTGGACTACCAGGGTATCTAATCCTGTTTGCTCCCCACACTTTCGTACCTCAGCGTCAGTATCGCGCCAGTGAGCCGCCTTCGCCACTGGTCTTCCTCCAAATATCTACGAATTTCACCTCTACACTTGGAATTCCACTCACCTCTCTCGAACTCTAGACTGATCGTTTTGGAGGCAGTTCCA
+
DGGGFGGFFB7FC7@CFFAFGDGCFG7CFDG8EFGGEFGGGGGGECGGGEGGGGGGGEE:FFFFGFGAFFFEGGGCCEGGG,?AF9FFFFFGFGEEFFGGGGGEEFEAFG+FFGGGEGFFGGGGFFDA;,@FG<@FC@FFFC8,@:;=7@DGGGGGADCFE*B*>5*6,,,?8CDG<4D?B4CEFCCF++>@F768@6BGAFF>):A55;:CFACAFF@7);<?FC)2:=7B7*)43:FF70),.)4).0:A::2*)4906)-(.4<19::(,(),0)5<
@M02352:288:000000000-CKWC8:1:1101:21633:11927 2:N:0:ATGCGCAG+TATCCTCT
CACTGTTGCCAGCGTACTCCCCAGGTGGCTAACTTAATACTTTCGCTTTGGCACTCATCTTCAAGTAGACAAGCACCGAGTTAGCATCGTTTACGGCGTGGACTACCGGGGTATCTAATCCCGTTCGCTACCCACGCTTTCGTCCATCAGCGTCAATAATATCTTAGTAAGCTGCCTTCGCAATTGGTGTTCTATGTAATATCTATGCATTTCACCGCTACACTACATATTCCGCCTACTTCCACTATATTCAAGACTTCCAGTATCAAAGGCAGTTCCAT
+
GGGGGGGGG<FF9CFGDGGGGGGGGGFGGGGGGGGFGGGGGGGGDCGFFFGGFG<D@EFGGGGFFFGCFGGFGCGGGGGGFFGGGGGGGGGGCFDGGCFG7F@FGG@CCEGGCECFGCEFGFFFGFGGGGGFGFGBE=EDBE=CE@DFGGGECGGCFFFGGBF;CFFDD9EF;EDGGGGFD7CGD?7F5EGGGCACEFADFGFGFFCGDFFGG+@BE>@06A@FGG;FCFFFAF?@D?;3;?)/)945<BF22)66?)9)54<<264424),3<):=<)6)
@M02352:288:000000000-CKWC8:1:1101:15520:11939 2:N:0:ATGCGCAG+TATCCTCT
CATTCTTGCGACCGTACTCCCCAGGCGGTCTACTTAACGCGTTAGCTCCGAAAGCCACGGCTCAAGGCCACAACCTCCAAGTAGACATCGTTTACGGCGTGGACTACCAGGGTATCTAATCCTGTTTGCTTCCCACGCTTTCCCATCTGCGTCTCCGTGTCTGCCCAGGGGTCCGGCTTCGCCACCTGTATTCCTTCAGATCACTTCCCATTTCACCGCCACACCTGAAATTCTACCCACCTTTTCAACACTCGAGGTCCCCAGTTTCAACTTCACTTCC
+
A@6,,CFFFGG77FFFCFGG,@F@C@+66+BEFFGFG9CEFGEGDGF,4:C=B=EF6,+>F@4,CEFFFFG,,+C,BF=,,5B<<B,,9?DDG<<:FG++6++A,6>F<=FDD,,88CFFBF,,,,C,,,,83>,3+4:E+,,@,,@+2,***1@<141>D;9,,67,1**1*4/)1)7))*3:D**++++3+1+/./@+;C67)1**2+*2*9)/C@(((),)/*,9)96**04)-()(4,5)))))).()((,),,.)(.(43)6:44)-).1)9)8)
@M02352:288:000000000-CKWC8:1:1101:26919:11943 2:N:0:ATGCGCAG+TATCCTCT
TAATCTTGCGACCGTACTCCCCAGGCGGTCTACTTAACGCGTTAGCTCCGAAAGCCACGGCTCACGGCCACAACCTCCAAGTAGACATCGTTTACGGCGTGGACTACAAGGGTATCTCATCCTGTTTGCTCCCCCCGCTTTCGCATCTCAGTGTCAGTGTCTGTACAGGGGGCCGCCTTCGCCGCTGGTATTCCTTCAGATCTCTACGCATTTCCCCGATACACCTTACTCCTACCCCCCTCTATATACCCCTAGTTCACCGGTTTCAACTGTCGTCACAA
+
EG<=CFFECCEFGGGGG8FFGCGCGGFE7+C6FFGGGAGCGGEGFGGDDG:FG=A,EC=C@+,C,ACE>FGF<CFAE<GGGGC9EECEF+4B<FGECGC+@F7FCFF,,CB7>F,C=;FDC,EFGGFFG>E>D3+@EEE>*>?C**4+,61=C@FFB27@E@;E,72;,=B*173</:7;338*1:C*02+2::*6<?*07<70)9/112)/*/)/2)-(-7))2*)25**)0*).((1((-,.))))).(-(((*.-*-)((((())--).)6)4),())
@M02352:288:000000000-CKWC8:1:1101:11343:11952 2:N:0:ATGCGCAG+TATCCTCT
TAATCTTGCGACCGTACTCCCCAGGCGGTCTACTTAACGCGTTAGCTCCGAAAGCCACGGCTCAAGGCCACAACCTCCAAGTAGACATCGTTTACGGCGTGGACTACCAGGGTATCTAATCCTGTTTGCTCCCCACGCTTTCGCATCTGAGTGTCAGTGTCTGTCCAGGGGGCCGCCTTCGCCACTGGTATTCCTTCAGATCTCTACGCATTTCACCGCTACACCTGCAATTCTACCCCCCTCTACAGCACTCTACTTCACCAGTTTCCAATGCAGTTCC
+
9AGGGGGGGDGGG7FFGGGGGGGGG?@EFDFGGGGG<FCFBFGFCGG9FB::FCAEFGE@@:FGGFDFGFDC8FCCAEA49CEDDFDFF:=<DFF+BECGGECFGCEDGFDDFGFGFD3@9CF=F,>BF;D<F@::8>E+:E*CEGGG7DFE9FGCEC@FFCEG9DGC8@ECE:77D554=C855CF*<+CDG3:?EFF789?G>FBFCC3>7B4?F:B1>@BFGG0*(=??9?><4:07>6?3>AA:>0:)24<*54*)3.),).).)).5(4/)14).
@M02352:288:000000000-CKWC8:1:1101:26910:11960 2:N:0:ATGCGCAG+TATCCTCT
TAATCTTGCGACCGTACTCCCCAGGCGGTCTACTTAACGCGTTAGCTCCGAAAGCCACGGCTCAAGGCCACAACCTCCAAGTAGACATCGTTTACGGCGTGGACTACCAGGGTATCTAATCCTGTTTGCTCCCCACGCTTTCGCATCTGAGTGTCAGTGTCTGTCAAGGGGGCCGCCTTCGCCACTGGTATTCCTTCAGATCTCTACGCATTTCACCGCTACACCTAAATTCTACCCCCCTCTACAGCACTCTAGTTCACCAGTTTCAAATTCAGTTCCGA
+
FFFFGGGGGGGGCFFGFFFGGG8@FG+@@@FEDDEG<FGGGGGGGFAFFFGGF7E<FGDCFECFDE,DFCBFDCGFCDG<F<FFCFGGGDFFFDGG7FCF@EEFGGGCFG>@BFG9DFGCFGCFGGFGFFGGGGGGGDECFGECEC8CACD9DFGGFGCCFFDGF,2DCFC*B7>3C7>F:<8CDCFFGGFCG9ACE4A+*0*04=F*5CDGGFFFGEFFFFFFGGF*)84@FFB6((49>104<2,,4?DFFF2@AAFFA<?AA<99A<:294*69<<((
@M02352:288:000000000-CKWC8:1:1101:15868:11963 2:N:0:ATGCGCAG+TATCCTCT
CAGTCTTGCGACCGTACTCCCCAGGTGGGATACTTATCACTTTCGCTTAGTCACTGAGAATTAACCCAACAACTAGTATCCATCGTTTACGGCGTGGACTACCAGGGTATCTAATCCTGTTCGCTCCCCACGCTTTCGTCCCTCAGCGTCAGTATATACGTAGTAGACTGCCTTCGCAATCGGTATTCTAAGTAATATCTATGCATTTCACCGCTACACTACTTATTCTATCTACTTCCATATAACTCAAGTCAATCAGTATCAAAGGCAGTTCCATCGTT
+
EFGGFGGGGGEGDDGGGGGFGGFGCFFFGGGGGGGGGFGGGGGGGGGGGGGGGGGGGGGGGGGGGFGGGGGEFFGFAGGCGGGGGFGGGGGEEGEGGGGGGGGGGGG@CF9FFGGGGGC?DCCFCGGGGFGGGGGGGGGDGGFGG8FDEGGGGAFGGGGGDG8:FFGFGGGGGGGGGGGAFGGGFFFFG7CDD?AEF6BCFGFGFFFGGGFGCEFF=*6>;FE6FCCG?+@FAA>EF?<<C<?E?CCEEFEFBAA?AF?<B6AA)6<:BFBFFF*5@2:B:
@M02352:288:000000000-CKWC8:1:1101:17277:11968 2:N:0:ATGCGCAG+TATCCTCT
TAATCTTGCGACCGTACTCCCCAGGCGGTCTACTTAACGCGTTAGCTCCGAAAGCCACGGCTCAAGGCCACAACCTCCAAGTAGACATCGTTTACGGCGTGGACTACCAGGGTATCTAATCCTGTTTGCTCCCCACGCTTTCGCATCTGAGTGTCAGTGTCTGTCCAGGGGGCCGCCTTCGCCACTGGTATTCCTTCAGATCTCTACGCATTTCACCGCTACACCTGAAATTCTACCCCCCTCTACCGCACTCTAGTTCACCAGTTTCAAATGCAGTTCC
+
FFDEGFGFFGGFEGEGGGGGGGGGGGGCE7CEEFE@FGGG7FFGGGGG<CFGGF?EGGGDDCFFGCEG8EFGFEG,E<FGGFDFGGG<9?BFDFGDCECFGGDGFFFG=DFCFFG,CFGDDFFGGGFCCDFFGFFGCE6EGFEGGGGGG9;5>:,<CG,,@FGFF?F,D:>:EDC3C*76)1CCD6CE9+<CF<8CEFFCF49*:FFFGDBDGFAFFEFFFFFFG40*5*7=B*::A6(1396<2))-47>>F9)*.4*6:)806A2A24.:>AFBF26<
@M02352:288:000000000-CKWC8:1:1101:7999:11996 2:N:0:ATGCGCAG+TATCCTCT
CAATCTTGCGACCGTACTCCCCAGGTGGATTACTTATCACTTTCGCTTAGACACTGACTGTATATCGCCAATATCGAGTAATCATAGTTTACGTCCTGGCCTACCAGGGTGTCTAATCCTTTTTGTTCCCCACGCTTTCGTTCCTCCGCGTCAGTATCATTTTTGTAAGCTGCCTTCGTTATCGGTGTTCTGTGTAAGTTCTAATCATGTCTCCGCTACACTACCCATTCCGCCTGCCTCACCTGAACTCAAGTTTATCAGTTTCAATCGCAGGTTCGAGG
+
GE<,,CFGG++@@FFGGGGGGGGGGGGGGGGFGGGFEFFFFGGGGGGG,FEEGG<:C<@,C,<FED:@@,+,6,<,C6E=FECFF@CCFGAE,,A,8EF,,5:?F8,4+,+4,:A,4,A;,49,8,A@;9=,@+@C++=8D8@,>>,6+33+3CFFD;,,,8;,@>@,E,7>>AFFF5*0**@5*C7=:?7+5/=**+35+=>+**1=+,=++*()*)(0-+()*2754F+)):0(1(7)((()(,/6))7(..)+.)9))-))-.)6)(((((.,*-:((
@M02352:288:000000000-CKWC8:1:1101:6044:12006 2:N:0:ATGCGCAG+TATCCTCT
CACTGTTGCCAGCGTACTCCCCAGGTGGCTAACTTAATACTTTCGCTTTGGCACTCATCTTCAAGTAGACAAGCACCGAGTTAGCATCGTTTACGGCGTGGACTACCGGGGTATCTAATCCCGTTCGCTACCCACGCTTTCGTCCATCAGCGTCAATAATATCTTAGTAAGCTGCCTTCGCAATTGTTGTTCTATGTAATATCTATGCATTTCACCGCTACACTACATATTCCGCCTACTTCAACTATATTCAAGACCTACAGTATCCAAGGCAGTTCAAT
+
FFGGGGGFFG@FFEFEGG9ECGGGGGCGGGGGGGGGGGFGGGGGGGGGDEGGGGFGGGGGGDGFGGGGGGGGEC,6EFFGFGG9FGGGGGGGGGGCGEGGDG8=F8<FGD7>FGAFGGGGAF7EEB:+BEGFGGCCEEEGFGGG+6DFDG@>EEE:EEFFECFCF=CG9ED?D?FGGGGFFDEGFE,5,AFCFFFECF@CCD6+<860+=FC8B5*:319;4=66C;F5;C==;;;D@@347CC;)/564<<A<)/,4)3(52<<6)..48:61>?FF)6)
@M02352:288:000000000-CKWC8:1:1101:6922:12020 2:N:0:ATGCGCAG+TATCCTCT
CAGTCTTGCGACCGTACTCCCCAGGTGGGATACTTATCACTTTCGCTTAGTCACTGAACCGAAGTCCAACAACTAGTATCCATCGTTTACGGCGTGGACTACCAGGGTATCTAATCCTGTTCGCTCCCCACGCTTTCGTCCCTCAGCGTCAGTATATACGTAGTAGACTGCCTTCGCAATCGGTATTCTAAGTAATATCTATGCATTTCACCGCTACACTACTTATTCTATATACTTCCATATAACTCAAGTCAATCAGTATCAAAGGCAGTTCCATAGTT
+
FFGEFGFFEFE@FEGGGGGGGEGDFGFGECGFFFGGGGGCFFGGGG,BFGGGFGGG,EFFDDCFGAEFFGFGGGGGGFEGFGGGGGGGGGGE:@FECCGGFGGGGGGGFEGGGGGGGGGGFE@FCF7DEGGGGDGGGEE+CEGGGCFGGEGGGGGGGFGGGG,>9FFGFFDGGGFGGD*:69CGF5C@<EF7BC+/9FFFF86:EF@CC9C0>8:>EF@C@;>=::C>77@+3+)<?EE93??EEFFAD??FFA<620*)))-6A253:(-:><?A=))46
@M02352:288:000000000-CKWC8:1:1101:21384:12033 2:N:0:ATGCGCAG+TATCCTCT
CATTCTTGCGAACGTACTCCCCAGGTGGGATACTTATCACTTTCGCTTAGCCACTCAGTCCGAAGACCGAACAGCTAGTATCCATCGTTTACGGCGTGGACTACCGGGGTATCTAATCCCGTTCGCTACCCACGCTTTCGTCCATCAGCGTCAATAATATCTTAGTAAGCTGCCTTCGCAATTGGTGTTCTATGTAATATCTATGCATTTCACCGCTACACTACATATTCCGCCTACTTCAAATATATTCAAGACCTACAGTATCAAAGGCAGTTCCAT
+
GGGGGGGGFGCGGEFGGGGGGGGGGGGGGGGGGGGGGGGGGGGGGGGGGGGGGGGGGGGGGGGGGGGGGGGGGGGGGGGGGGGGGGGGGGGGGDGEGGGGGGGGGGGGGGGGGGGGGGGGGGGGGGGGGGGGGGGGGGGGGDGEGGGFGGGGGGGFGGGCCFGG9FCCFDG8EEGGGGGF)7CGGGFGGGGGGEFC<FFGFFFGFFFGGGFFFFFFGFFFFFFFGGAGDFF?DEB?FFFFFFFDFF)<44<DFA?@?FFB?FAA>>BA>BF(4<BAFFB
@M02352:288:000000000-CKWC8:1:1101:20376:12069 2:N:0:ATGCGCAG+TATCCTCT
CATTCTTGCGAACGTACTCCCCAGGTGGGTCACTTATCACTTTCGCTTAGCCACTCAGACCGAAGTCCGAACAGCTAGTGACCATCGTTTACGGCGTGGACTACCAGGGTATCTAATCCTGTTCGCTCCCCACGCTTTCGTCCATCAGTGTCAGTATATTATTAGTGATCTGCCTTCGCAATCGGTATTCTAAGTAATATCTATGCATTTCACCGCTACACTACTTATTCTATCTACTTCCGTATAACTCAAGTCAACCAGTATCAAAGGCAGTTCCATAG
+
FGFFFGGGGGGGGGGGGGGGDFGFFGFFGGEDGGGGGGGGGGGGGGGGGFGGGGGGGGAFGGGGGGGDGGGGGGGGGGGGGGGGGGGGGGGGGGGGFGGGFFFGGGGGGGGGFGGGGGGGDCBGDEEF>EGGGGGGGGDEGGDGACEGGGGGGEGGGGGGGGFGGGFFGFGGGGFGG>DDDGGGGGGGGGGGGEFFCFFGFGFGEFFGGGF7CF0DCB>@FFFFFCCFEFFFFFFFFFFFAFFFFF<AFFFFBFFFAF78<B2<<:4A>1::<BFFFAA>.
@M02352:288:000000000-CKWC8:1:1101:24073:12069 2:N:0:ATGCGCAG+TATCCTCT
TAATCTTGCGACCGTACTCCCCAGGCGGAATGCTTAATCCGTTAGGTGTGTCACCGAACAGTATACTGCCCGACGACTGGCATTCATCGTTTACGGTGTGGACTACCAGGGTATCTAATCCTGTTTGCTCCCCACACTTTCGTACCTCAGCGTCAGTATCGAGCCAGTGAGCCGCCTTCGCCACTGGTGTTCCTCCAATTATCTACGAATTTCACCTCTACACTTGGACTTCCACTCACCTCTCTCGAAATCTAGACTGTTAGTTTTGGAGGCAGTTCCAG
+
GGGFFGGFFEEGGG@FFGFFGGGGGGEGEGGDGGGGGFGGGGFGCGGGFDGDFGGGGGGCFFGGGGGFGGGEEGGGGGG8FFGGGGGGGGGGGGGGGGGGCCFG@<FEGGDGGDGGGFGGGGGGGGG9ECEBEFGGGGGFFCFFG8EGD>DGGGGGGG;FGGCEEF,DCGGGGCC4DDFFBDGGG6EF,=EGGFFF@A+;AGFC?@:3C58::ACF6AE8<+6FC00>,*9@47<AB<?:<?212<(5((.)6<<4)))).)))5>412:0((,),=A4<6
@M02352:288:000000000-CKWC8:1:1101:12425:12077 2:N:0:ATGCGCAG+TATCCTCT
TAATCTTGCGACCGTACTCCCCAGGCGGTCTACTTAACGCGTTAGCTCCGAAAGCCACGGCTCAAGGCCACAACCTCCAAGTAGACATCGTTTACGGCGTGGACTACCAGGGTATCTAATCCTGTTTGCTCCCCACGCTTTCGCATCTGAGTGTCAGTGTCTGTCCAGGGGGCCGCCTTCGCCACTGGTATTCCTTCGGATCTCTACGCATTTCACCGCTACACCTGAAATTCTACCCCCCTCTACAGCACTCTAGTTCACCAGTTTCAAATGCAGTTCCG
+
GGGGFGGGGGGGGGGGGGGGGGGEGDFGFGGGGGGGGFGGGGGGGGGGGGE@FGEDEGGGGGGGGGGGGFGGGGGCFGGD@GGGGGGDGCFFGGGGGGGGEDGFDGFFCFGGGGGDGCEFGGGGGGGGGGGGGGGDGGGGFGGGEEECCFFCCFFCFFEG@FFG;<CFFGCCEGGDGGDFFGD=CGG*<:9CFCFFF3<*7CFFFFFGG57<FFFFGFF>BF>FG47F>F66=@<69414>BBFFFF00(,7:A29:444..2().<><A2<269)16:2(
@M02352:288:000000000-CKWC8:1:1101:24816:12082 2:N:0:ATGCGCAG+TATCCTCT
CCATTCTTGCGAACGTACTCCCCAGGTGGGATACTTATCACTTTCGCTTAGCCACTCAGTCCGAAGACCGAACAGCTAGTATCCATCGTTTACGGCGTGGACTACCGGGGTATCTAATCCCGTTCGCTACCCACGCTTTCGTTCATCAGCGTCAATATACTGTTAGTGATCTGCCTTCGCAATCGGTATTCTATGTAATCTCTAAGCATTGCACCGCTACACTACATCTTCTAACCACTTCACAGTAATTCAAGGCCAACAGAATACAAGGCAATTTTACAT
+
FFGGGGGGFFGGDGGFGGGGGGGGEGE<DEGFGGGGGGFFGGGFGGGGCEFGGGGCFFGDFG@EFEFFGGDGGGGG8FEAFEFGFGGGGFDGC:CC:FEC7FFGCGG7>@FFFFGGFBC<FEDDFGGEE8FB>E7@F7DFGGGGFGCA*7CGEECFFFGGFF,BF,,26D36D>97CF>C557F59C=FGGGCFEF??613::A7.;BF7++1*2()*)()/+(02::75@F**9<<07A<422<BB26>9:A<)(.4()-,(,))).,541:18?4@>A6.
@M02352:288:000000000-CKWC8:1:1101:12115:12092 2:N:0:ATGCGCAG+TATCCTCT
CACTGTTGCCAGCGTACTCCCCAGGTGGTTAACTTAATACTTTCGCTTTGGCACTCATCTTCAAGTAGACAAGCACCGAGTTAACATCGTTTACGGCGTGGACTACCGGGGTATCTAATCCCGTTCGCTACCCACGCTTTCGTCCATCAGCGTCAATAATATCTTAGTAAGCTGCCTTCGCAATTGGTGTTCTATGTAATATCTATGCATTTCACCGCTACACTACATATTCCGCCTACTTCAAATATATTCAAGACCTACAGTATCAAAGGCAGTTCCAT
+
GGGGGGGGGEGGEFGGGGGGGGGGGGGG@D@EFFGGFGGFGGGGGGGGGGGGGGFFGGGGGGGFGGGGGGGGGGGGCE7FDFGFGFBC7FFGDCCCEEFEGDD9<BFFFGDFEFGGF9CEEGGGGFE7CEEGFF@FGGGGGGCEGDGGF,<>BEEGGE>;;A;@EC9DFGGDFGG>FFFA4*;EF?FG5EE+=<F?EFA:C+++9BAD7FFG78@AAEFF>FFAF*.;CFFCCA<;?FD@EE?C)).6-)6<26A=?<F?BF?44<>24).46(8??<>A)
@M02352:288:000000000-CKWC8:1:1101:11923:12107 2:N:0:ATGCGCAG+TATCCTCT
TAACCTTGCGGCCGTACTCCCCAGGCGGTCTACTTATCGCGTTAGCTTCGCTACTCACGACTTAAAGTCACCAACAGCTAGTAGACAGCGTTTACGGTGTGGACTACCAGGGTATCTAATCCTGTTCGCTACCCACACTTTCGCACAAGAGCGTCAGTCTTTGGCCAGGGAGTCGCCTTCCCCACTGATGTTCCTCCCGATATCTACGCATTTCACCCCTACCCCTCGAATTCCACTCCCCCCTCCAAGACTCCAATCTGCCAGTTCTAAATTACCATCC
+
@,EFFE<FD7C7CBBFG<FGEGA7C@@@@FCFF<,:<E<7+FFCCFGFGFG,FG=FAF8BFCD9<FDCF,C,:<F+,BB<<?<5@?,AE+48B+F:+A4B+BFF9,BF<?F:FCD=3,C,>F9?<AD8C@CFGG,C+@D9>A:8+8+=:,4;8*:;:,,7@@2,DFC*>::*>97CD*??);C8CG67+212;C8;1))2)):C)3@*:*)*:75FC)2((.()//(/-8))*164)3(13(3((-.(),3),,,/).*).5)))--6).)-529<9-(3
@M02352:288:000000000-CKWC8:1:1101:23219:12125 2:N:0:ATGCGCAG+TATCCTCT
TAATCTTGCGACCGTACTCCCCAGGCGGAATGCTTAATCCGTTAGGTGTGACACCAACAAGCATGCTTGCTGACGTCTGGCATTCATCGTTTACGGTGTGGACTACCAGGGTATCTAATCCTGTTTGCTCCCCACACTTTCGCACCTCAGCGTCAGTATCGAGCCAGCAAGCCGCCTTCGCCACTTGTGTTCCTCCGAATATCTACGAATTTCACCCCTACACCCGGAATTCCACTTACCCTTCTCGAACTCACGCCCCGGAGTTTACAAGGCAGTTCCAG
+
GGFGCFGGGFEFFCFGFFFGGGG@ECEEGGGFGFFGGFFFGGGGGFGGGCDGGGGCGEGGFGGFFGGGFGFDDG=FFGG@CCFE<FAF8BFGGGF@FGCGGGGEFFGE@@GGGFGGG9EGGFAGFGFGGG@EGGGCGGCGAE6=BEFG?FGGEGGCEGFF+@8BCFC5D,@@:77>7CF4B5EG4,0>,=81=*8-95)93CF>?65*/*)3;AC6*:3=@FD4))45(7<=?*4A<2)4,4(,.9()(.24)(()(-)46((2:2))-:)61:740)4))
@M02352:288:000000000-CKWC8:1:1101:19270:12145 2:N:0:ATGCGCAG+TATCCTCT
CAATCTTGCGACCGTACTCCCCAGGTGGATTACTTATCACTTTCGCTTAGACACTGACTGTATATCGCCAATATCGAGTAATCATAGTTTACGGCGTGGACTACCAGGGTATCTAATCCTGTTCGCTCCCCACGCTTTCGTGCCTCAGCGTCAGTATCAGTTTAGTAAGCTGCCTTCGCTATCGGTGTTCTTTGTAATATCTAAGCATTTCACCGCTACACTACACATTCCGCCTACTCCAACTGAACTCAAGTTTATCAGTATCAATGGCAGTTTCGAGG
+
GGFGGGGGGGGGGGGGGFFFFGGGGFFGGGGFGGGGGGFGGGGGGGGGGGGGGGGGGGGGGGGGGGFGG>FGGFFEGGGGGGGGGGGGGGGGGGGGGGGGFGGGGGFFGGGGGGFFGGGGGGGGCDDFEGG?C:>CEG@+@+@DDGECG6CCEEGGGGCF;=DC;F,;DFGFCFGGG>DEECCE4:7:CC<+5*=<AFFFFFCC*;81BG6@789B56143=;;*<;CC=78:51;@<)4)6.((/7;A427).:F46*.444)).4:A02(((9<F?:<0
@M02352:288:000000000-CKWC8:1:1101:19252:12151 2:N:0:ATGCGCAG+TATCCTCT
CAATCTTGCGACCGTACTCCCCAGGTGGATTACTTATCACTTTCGCTTAGACACTGACTGTATATCGCCAATATCGAGTAATCATAGTTTACGGCGTGGACTACCAGGGTATCTAATCCTGTTCGCTCCCCACGCTTTCGTGCCTCAGCGTCAGTATCAGTTTAGTAAGCTGCCTTCGCTATCGGTGTTCTGTGTAATATCTAAGCATTTCACCGCTACACTACACATTCCGCCTACTCCAACTGAACTCAAGTTTATCAGAATCAATGGCAGTTTCGAAA
+
GFGGGGGGGGGGDFFFGGCFGGCFGFAFGFF9FFGGGGGGGGGFGGGFGGGGGGGGGGGGGGGGGGGGGGGCDFG7F,FCGDCCDFFGFGGGGGGGGGDGGGGGGGCEGGGFGGGFGFGGFGEFCCBFG7CFDFFGEFFGC@EGGGGFGGGCGCFFCGGGGGGCACCFGGGGGF>;C>7AFDGG>C5EGGGCFEFFEFA88@B7@A4+=FADFB=DE3:EDF;6FD);?AA)>;;@;EFE@168;34:)<ABFFAF<472-)-6<)<<),(,(4*6@<(((
@M02352:288:000000000-CKWC8:1:1101:21224:12157 2:N:0:ATGCGCAG+TATCCTCT
CACTGTTGCCAGCGTACTCCCCAGGTGGCTAACTTAATACTTTCGCTTTGGCACTCATCTTCAAGTAGACAAGCACCGAGTTAGCATCGTTTACGGCGTGGACTACCGGGGTATCTAATCCCGTTCGCTACCCACGCTTTCGTCCATCAGCGTCAATAATATCTTAGTAAGCTGCCTTCGCAATTGGTGTTCTATGTAATATCTATGCATTTCACCGCTACACTACATATTCCGCCTACTTCAAATATATTCAAGACCTACAGTATCAAAGGCAGTTCCAT
+
GGGGGGGFFGGGGGGGGGGGGGGGGEFFGGGFGGGGGGGGGGGGGGEGGGGGGGGGGGGGGGGGGGGGGGGGGGGGGGGGGGGGGGGGGGGGGGGGGGEGGGGGGCEFGGGGGGGGGGGFFGEGFGGGGGECGGGGGGGGGGGEGCAFGGGDGGD:FDGGGF9BFGC@FFCFCCFCFFFF4>EEFGGGGGGCF<BEFA@FFGFGE>AFFGFGGFFFC>>BBA8@FF@C?CFFFF0;@D@EFEEABFA<)64<A2:??:??F>?ADAA>>4<BBF3<@>26)
@M02352:288:000000000-CKWC8:1:1101:17381:12195 2:N:0:ATGCGCAG+TATCCTCT
TAATCTTGCGACCGTACTCCCCAGGCGGAATGCTTAATCCGTTAGGTGTGACACCAACAAGCATGCTTGCTGACGTCTGGCATTCATCGTTTACGGTGTGGACTACCAGGGTATCTAATCCTGTTTGCTCCCCACACTTTCGTACCTCAGCGTCAGTATCGAGCCAGTGAGCCGCCTTCGCCACTGGTGTTCCTCCAAATATCTACGAATTTCACCTCTACACTTGGAATTCCACTCACCTCTCTCGAACTCAAGACCAGGAGTTTAGGAGGCAGTTCCGA
+
GGGGGGGGGGDGGGGGGGGGGGGGGGGGGGGGGGGGGGGGGGGGGGGGGGGGGGGGGGGGGGGFFGGGGGGGGGGGGGGGGGGGGGGGGGGGGGGGGGGGGGGGGGFGGGGGGGGCGAFGGGGGGGGGGGGGGGGGGGGGGGGGGGGGGFGGGGGGGG9FEGGGGGGGGGDGGGGGGGG>BGED4,;CCEGFFFFFFFAFA+@CCCFCFGFDGFFF+;@EEFFFGFEFFFFA6@EFDDE;@?80<??FB:?><(468?F0(:?B?FBAFFFBF<E:F<B0(
@M02352:288:000000000-CKWC8:1:1101:6045:12197 2:N:0:ATGCGCAG+TATCCTCT
CACTCTTGCGACCGTACTCCCCAGGTGGTCTACTTAACGCGTTAGCTCTGGCACCCACGGCTCACTGCCCCCACCCACCTGGTGATCATGTTTTACGCCTGGAACTCCCAGGTTTTTTATTCCTTTTTGTTCCCACCGCTTTCCTCCTGCGTGTTAGTTTCTTTCCCGGGGGGCGCCCTCGCCCATTGTATTTCTTCCGTATTCCTCGCCTTTTCCCTCTTCCCCTAATATTTCACCGTCCTCTACAGCACCTCAGTTACCCAATTTTCACATGCGGTAC
+
,,,;,C@EF:7+8:@DBD,,CFGG@6E,,,<,CEFDFACE+@F,,AA,5E,6C,DBF,:++@F@E,B,,,:4@+,4:=,=,:,,:,<,,,:CF:9<++4,+:444,,5,,,B5,4+++A,3:,:,CF9+3,>CC,3+++6333,,,5+,,+4+1@::,,;,,5;,3,35****2)))/>4)1:*7*+<<++::9F).9)*)*)*)***)*)***)/A*((.0)09*(2)*****)..(.((4))).),)(((,.:).)0:97)((66)4<2-).0-)-((
@M02352:288:000000000-CKWC8:1:1101:4663:12201 2:N:0:ATGCGCAG+TATCCTCT
TAATCTTGCGACCGTACTCCCCAGGCGGAATGCTTAATCCGTTAGGTGTGACACCAACAAGCATGCTTGCTGACGTCTGGCATTCATCGTTTACGGTGTGGACTACCAGGGTATCTAATCCTGTTTGCTCCCCACACTTTCGCACCTCAGCGTCAGTATCGAGCCAGTGAGCCGCCTTCGCCACTGGTGTTCCTCCGAATATCTACGAATTTCACCTCTACACTCGGAATTCCACTCACCTCTCTCGAACTCAAGACCAGGAGTTTATAAGGCAGTTCCAG
+
FCGGGGGGGGCFGEF@EGGGGG,CEFECEFGFGGGC,CEFFGGGGGGGGGFGGGGGGGGGGGGFGGGGGGGGGGGGGGDGGGGGGGGGGGGGFGGGFEFGGCFGGGGFGGGGGGFGGGGGGGGGGGGFDEGGGGGGGGGGDGGGGEEFGCGGGGGGGGGGGFGDE>FFFG,@FGGGGDGFFGGGFCG<CFGGGFFF=FAG>FFGFFAGDG:CFFFFGFFFFFF+873<<5?BFFFFFF?BBF?FFFB:?0,.<><BBB)4:?8,46<<BFF)(4336<A>4
@M02352:288:000000000-CKWC8:1:1101:4034:12203 2:N:0:ATGCGCAG+TATCCTCT
CATTCTTGCGAACGTACTCCCCAGGTGGGTCACTTATCACTTTCGCTTAGCCACTCAAACCGAAGTTCGAACAGCTAGTGACCATCGTTTACGGCGTGGACTACCAGGGTATCTAATCCTGTTCGCTCCCCACGCTTTCGTCCATCAGTGTCAGTATATTATTAGTAATCTGCCTTCGCAATTGGTATTCTATGTAATATCTATGCATTTCACCGCTACACTACATATTCTAACTACTTCATAATAACTCAAGACAACCAGTATCAAAGGCAATTCTACAG
+
GFGGFFGGGGGGGGGGGGGGGGGGGGGGGGGFGGGFGGFGGGGGGGGGGGGGGGFGGGGGGDGGGGGFFEEF:FGFCFGFGGGGCGEGGGGGG7FFGGGGGGGGGGGGDFGGGGGGGGFGFGFFGGGGGFBGGCGGGGGEGGGGGGGGGFGGGCGGGGGGFFGGGGFFG;EBFGGGGGGF>CFGCF7EGGGGGFFFFFFGFFFGEAFGGGFGGF2?E5@>@FFFGG<FEFFFFFFFFFEE?EE<?E?777A1<=8F@<:<BF<A<944<(3<0>=)*6A<.
@M02352:288:000000000-CKWC8:1:1101:4669:12218 2:N:0:ATGCGCAG+TATCCTCT
TAATCTTGCGACCGTACTCCCCAGGCGGAATGCTTAATCCGTTAGCTGTGACACCAACAAGCATGCTTGCTGACGTCTGGCAGTCCTCGTTTACGGTGTCGACTACCCGGGGATCTAATCCTGTTTTCTCCCCCCCCTTTCGCACCTCAGCGTCAGTATCCAGCCCGTGAGCCGCCTTCGTCCCCGGTGTTCCTCCTACTATCGTCTACTTTCTCCCCTCCCCTCGGAGTTCTCCCCACCTCCTTCGACCTCCTGACCAGGCGTTTCACAGTCACTTCCT
+
GEEFFGGGGC7FFDGGGCGFGGFEGGGFEG78FDFDFF,EGGGGG,E:9C6E@FEFFG,,CF8?FCGF<CEA,C,BF<,49,,:9,,:+?FF+5+8?F+,+96+@<B,6+>++@DEB,CDFG95E9,,7=9=F@7+3@C,353*3>CCC,>5>C>*>,2,,2,,6<::8*;<**11/:C;)/*1***=8>GC*:F0.***1?**(0)**3*22*.8*031()(.9)43(85/*0),-(,23:1())((((()(()0.5)((((-(-.)))..4)*)0,4)
@M02352:288:000000000-CKWC8:1:1101:25034:12220 2:N:0:ATGCGCAG+TATCCTCT
TAATCTTGCGACCGTACTCCCCAGGCGGAATGCTTAATCCGTTAGGTGTGACACCAACAAGCATGCTTGCTGACGTCTGGCATTCATCGTTTACGGTGTGGACTACCAGGGTATCTAATCCTGTTTGCTCCCCACACTTTCGCACCTCAGCGTCAGTATCGAGCCAGTGCGCCGCCTTCGCCACTGGTGTTCCTCCGAATATCTACGAATTTCACCTCTACACTCGGAATTCCACTCACCTCTCTCGAACTCTAACCTGATAGTTTTGGAGGCATTTCCAG
+
FFCGGGGGGGEEGEFFGGGGGGGDGGEDCGGGGGGGGGFEGGGGGGGGGGGGGGGGGGGFGGFFEFGCCFGGGGGEGGGGGCFGFGGFFGDGGGGGGGECCGGGGGGCFCGGADGFGCEGGGEEGGGGDCE@CFGGGDFFFGEDC8DFG,8=:C6EGGFG8C:C8,>DF,*CEGG4DGFFD4*=CCCCEFCCGFF12B):>DAG?FFGFFFFGFE8<:@<CF8+29<D0@FF@*9A:0:(4:BFF?0?701952)*34<<<45<A44,30::::).9A))-
@M02352:288:000000000-CKWC8:1:1101:23018:12228 2:N:0:ATGCGCAG+TATCCTCT
CACTGTTGCCAGCGTACTCCCCAGGTGGCTAACTTAATACTTTCGCTTTGGCACTCATCTTCAAGTAGACAAGCACCGAGTTAGCATCGTTTACGGCGTGGACTACCGGGGTATCTAATCCCGTTCGCTACCCACGCTTTCGTCCATCAGCGTCAATAATATCTTAGTAAGCTGCCTTCGCAATTGGTGTTCTATGTAATATCTATGCATTTCACCGCTACACTACATATTCCGCCTACTTCTCATATATTCAAGACCTACAGTATCAAAGGCAGTTCCAT
+
GC@E<CFGCC-6CFBEGFGGFEGGGC@FEFFCGGGGGGDGCGGGGDGDGG,FFG<CFGGF9FGCE,BC,FDEGGGGGGFC<:?,FFGGGGGGFGD@FFECC:BFGGGF7BGG7FGGGCB,E,?FFEFGGCEGGGGGGGDGGGFG68EFGGGGGGG>CG=E,,=;,@FEBF,937C?FGGFF>EE?EGE5CGG:8FC?FFGFGFC?FF>DEFCFFCA5>99>F@FDF):?CFF7;??;03774)).-<)6<<A)-)*((0.4>?AA<.:4))(32)4=2<A)
@M02352:288:000000000-CKWC8:1:1101:23020:12247 2:N:0:ATGCGCCG+TATCCTCT
CACTGTTGCCAGCGTACTCCCCAGGTGGGTAACTTAATGCTTTCGCTTTGGCACTCAACTTCATGTAGCCAAGCACCGAGTTTGCATCGTTTACGGCGTGGACTACCGGGGTATCTAATCCCGTTTGCTACCCACGCTTTCGTCCCTCAGCGTCAGTACTGTCTTAGTAAGTTGCCTTCGCAATTGGTGTTCTATGTAATTTCTATGCATTTTACCGCTACCATACATATTCCGCTTCTCTCAATTCTATTCATGAACTACAATAACAAAGGCATTTTCAT
+
9F,C6EFFG,C-DFGGGGGGGGGGG<CF+7;6EFGGGF,F9FG,CGG7,E,EFGG@F,F669E,,:5C,CFF,DF8F+CG<,,5:,EFCGGGGGEDGGGGGGGGGGG+@FGGGGGGGGGGF8FGG,@FGCFFGGGGGGGFGGC+@+@CGGGEGGG+EA,3,,35,@@E,@,,,7BFGGGFB4E*AFFGGGGGG*+*01++++4:56+;CF6@++08*),(())+28)+7:AAF=((6())1.)).))-))--.))*).@)8))-6).)-3(4::6)*)-))
@M02352:288:000000000-CKWC8:1:1101:3592:12262 2:N:0:ATGCGCAG+TATCCTCT
TAATCTTGCGACCGTACTCCCCAGGCGGTCTACTTAACGCGTTAGCTCCGCAACCAACGGCTCAAGGCCCCAACCTCCAAGTAGACATCGTTTACGGCTTGGACTACCAGGGTATCTAATCCTGTTTGCTCCCCACGCTTTCGCACCTCAGTGTCAGTGTTTGTCCAGGGGGCCGCCTTCGCCACTGTTATTCCTTCAGATCTCTACGCATTTCACCGCTACACCTGAAATTCTACTCCCCTCTCCAGCACTCTACTTCCCCAGTTTCAACTGCAGTTCC
+
GGGGGGGGGGGGGGGCFGGGGEGGGEFGGGGGGGGGG9FEGGGGDGG<FE,@C>F,6,8>:+,CEFDFG+@44+?,==E<BB,B<,9ED+DFD<?F?F++@==>,,DGF@:+6FFFGGCFGEFAFGEGAFGGGGGGCCEG7<8C88*3,,,=;BA39E@D,,,>,?;8>CC>::?C<D7=5DEGDFG+>4>>7):<E=F++97:AFFCC=5<CFFF@>091.)8C*.9)0*0094<)5:B::??(4<((148>94*646-:?B1:A6)-4.65<=265>2
@M02352:288:000000000-CKWC8:1:1101:4171:12279 2:N:0:ATGCGCAG+TCTCCTCT
TACTCTTGCCACCGTACTCCCCAGGCGGTACGCTTAATGTTTTCACTGCATTACTCCAAGCTCTAGCCTCACAACCACTAGTCTACATCGTTTAAGGCGTGGACTACCAGGGTATCTAATCCTTTTTTCTCCCCCCCGTTTCCCTCCTTCTGTTCAATTTGTTTGCAGGTTCCCTCCTTGCCCACTGGGATTCCTGCGTTTTTCTACCCCTTTCCCCCTTCCCCCTACGCTCTCCCCGCCCTTCCCATCCCCTCATTTCCCCCGTTACAAAGACCTTCCC
+
,C,,6CFGG8-EFCFFFGGGGGFGG?:F6F@,@FEFF,F@,CF,6CEEA96,<E<,@6,,,BFC9,C<CF,C,6B,BF<,,<,,,,5,,,,CF,,9,94++@:E=,4E?,CGD,A==4F99FD,<FG7D,6EFF7>=+6@>,,,3,3+,35,323,,3,@,,,4,3,3@>:D8950;C+4*322*4,,,,1;**4*0)/*)*2**+1+**2;F+.86=(((.3A5)3*()0.)*,(4(((((((,,))4,(-442*))1:24624(-(-),(,())1,:.
@M02352:288:000000000-CKWC8:1:1101:17156:12285 2:N:0:ATGCGCAG+TATCCTCT
CAATCTTGCGACCGTACTCCCCAGGTGGATTACTTATCACTTTCGCTTAGACACTGACTGTATATCGCCAATATCGAGTAATCATAGTTTACGGCGTGGACTACCAGGGTATCTAATCCTGTTCGCTCCCCACGCTTTCGTGCCTCAGCGTCAGTATCAGTTTAGTAAGCTGCCTTCGCTATCGGTGTTCTGTGTAATATCTATGCATTTCACCGCTACACTACATATTCCGCCTACTTCAAATATATTCAAGACCTACAGTATCAAAGGCAGTTCCATC
+
GCGGGGGGGGGGGGGGGGGGGGGGGGGGGGGGGGGGGGGGGGGGGGGGG@FGGGGGGGGGGGGGGGGGGGGGGGGDGGGGGGGGGGGGGGGGGGGDGGGGGGGGGGGGGGGGGGGGGGGGGGGGGGGGGGG8FGGGGGGGGGGEGGCGGC>EGGGGFFACGGGGGGCFGGGGFGGGG5CDEGFEDC*1;EDC+8FEEFFGFCBC*8FGGGA+=ADFDEFFFF8A677FFFF4>:1?@@ECCC6C<EFFFCEF?<?FF?4::AAA))54::8(2(947<AD
@M02352:288:000000000-CKWC8:1:1101:4154:12297 2:N:0:ATGCGCAG+TATCCTCT
TAATCTTGCGACCGTACTCCCCAGGCGGTACACTTAATGTGTTAACTGCATTACTGCCAGGTCTAGCCTCTCAACAACTGGAGTCCATCGTTTAGGGCGTGGACAACCAGGGTATCTAATCTTTTTTGCTCCCAACCCTTTCGCATCTGAGTGTAGGTCTCTGTTCATGGGTCCGCCTTCGCCACTGGTATTCCTTCAGTTCCCTACCATTTTCCCCGTTACACCTCAATTCCTACCACCCTCATCTGCACTATATCTCACCAGTTTCAAATGCGTTCCC
+
FEGGGGGGGDEGDEGGEGGGGGGC<DFF:F,<CFFFCF,6EFGGC<FA,6CCFF9,,,69F@,C:5,=CF,9,,:C,,,,:,,B,,,,,,:E,9CCFC:8F74,,9B++B@+,,,8,C?9>;5,?=7>,>>DGF86+6@ECD68E+=79D,7,5,,,,,,,,,3,83,5<:3>;*<>>*0*3;*;,A,2,52+*:*8FA88++0**);*,=:8+*20),(/2)/*7(*=3:++1)/(/)(//6().66<),)).)*.-14::)(.-)<A9494))-7(32
@M02352:288:000000000-CKWC8:1:1101:19626:12298 2:N:0:ATGCGCAG+TATCCTCT
CATTCTTGCGAACGTACTCCCCAGGTGGGTTACTTATCACTTTCGCTTAGCCACTCAGTACTCAATCGTACCGAACAGCTAGTAACCATCGTTTACGGCGTGGACTACCGGGGTATCTAATCCCGTTCGCTCCCCACGCTTTCGTCCATCAGCGTCAATATGTTGTTAGTGATCTGCCTTCGCAATCGGTATTCTATGTAATATCTAAGCATTTCACCGCTACACTACATATTCTAACCACTTCACAACAATTCAAGATATCCAGTATCAATGGCAGTTT
+
FFCFFGGGGGEGGGFEFFFGGGFEFG?EGGGFGGGCFGGGGGGGGGGGE@GGGGFGGCGFGFGGFGGGGGGGGGGGGCGGGGGFEFGGGGGGGGGGGGDGGGGGFGGGGGGGGGGFGGFCDFEFFGGGGGGGGGCGGGEG@FFGFGGGGGGFGGECEEGFGFGFCGG99F;DCFCFGGGFFGC:5CFFC7,<FEF<CFFCFGFGFFA77CAFGFFCFF;0951AGCE;=CB6@BFFBFF?:?F3<>AFBB<3)4<=))9><A<A?A2-62)4)(),)(62
@M02352:288:000000000-CKWC8:1:1101:10577:12303 2:N:0:ATGCGCAG+TATCCTCT
TAATCTTGCGACCGTACTCCCCAGGCGGAATGCTTAATCCGTTAGGTGTGACACCGAAGGGCAAGCCCCCCGACGTCTGGCATTCATCGTTTACGGTGTGGACTACCAGGGTATCTAATCCTGTTTGCTCCCCACACTTTCGCACCTCAGCGTCAGTATCGAGCCAGTAAGCCGCCTTCGCCACTGGTGTTCCTCCGAATATCTACGAATTTCCCCTCTACACCCGGAATTCCACTTACCTCTTGCGACCTCAAGCATACCAGTCTCAAAGGCAGTTCCAG
+
@E8FDFGGGGDCFGGGGGFDCCFGGGGGEEGCCGFECFFGGFFCEFGGFECEGGGGGDGGGGFCDGGGGGGGEGDFG<4?B@FFFGGGFGEGDE?:E<F:FE8D<FFFGFEGDGGF,,CCBAFGFGGG=EFFDCC@EGDD=*8*:C:*,:DECEG5<;;@C7*=C:EFEFEFF5<DDD*))1*=*270*=8;;)161):85:6><F)975:CC*)7*514>6())/4)3)<=?*9-449:)4))).16((,583)*(.9528:>)5)).-<((,).7<:).
@M02352:288:000000000-CKWC8:1:1101:3554:12304 2:N:0:ATGCGCAG+TATCCTCT
CAGTCTTGCGACCGTACTCCCCAGGTGGGATACTTATCACTTTCGCTTAGTCACTGAGAATTAACACAACAACTAGTATCCATCGTTTACGGCGTGGACTACCAGGGTATCTAATCCTGTTCGCTCCCCACGCTTTCGTCCATGAGCGTCAGTATATACGTAGTAGACTGCCTTCGCACTCGGTATTCTAAGTAATCTCTATGCATTTCACCGCTACACTACTTATTCTATCTACTTCCGTATAACTCAAGCCAACCAGTATCAAAGGCAGTTCCATAGTT
+
ECFFFGGGGGGGDGEGGGGEGGGGGGGGGGGGGGGFDGFFGFGGGGFGCGGGGGGGGGGCFGGGG9EEGGCGGGGGGGCFCFFGGDGG?ACGGEGGGEDFF8EE=@F=DFFGFGFEFFFAFEF>FG+@EGGGG@FFGGGGEGGFFDG>CCCGFCEFGG;E;CGGFFA>9FFGGGFFCD*?FCCEFF,><@>FGFFCEFF@BFFFEFFFFGFC9)(>*;();A;FC+9:6FFFFFEECCE@@@1=54))782)(44)8?F2.)6A<9<16<0(44/:BFB>6
@M02352:288:000000000-CKWC8:1:1101:23455:12373 2:N:0:ATGCGCAG+TATCCTCT
CACTGTTGCCAGCGTACTCCCCAGGTGGCTAACTTAATACTTTCGCTTTGGCACTCATCTTCAAGTAGACAAGCACCGAGTTAGCATCGTTTACGGCGTGGACTACCGGGGTATCTAATCCCGTTCGCTACCCACGCTTTCGTCCATCAGCGTCAATAATATCTTAGTAATCTGCCTTCGCACTTGGTATTCTATGTAATATCTATGCATTTCACCTCTACACTACATATTCTAACTACTTCATAATAACTCAAGACAACCAATATCAAAGACAATTCTAA
+
GFFGFFGFGDFF-@FFGGGGFGGGGE8@8B<EFGGCAFFGGGFFGGGGGGGGGGGGDA,EFFF,,:FG<<FE<EFG8F7F=FGGGGGGGGGC@ACF7FCFCCGGGGG>FGGGGGGGGAFAEFCFFFGGG7CAD5FE>G>8E6,AC7DCF9F+@:6CAE9;,7@>C;AEF,@;,2B*;CDAEC*@FG6D7BFFF?659=BF8@>C5FF7=98=FACA,85@EAD+>0/:38@+1;74C6.6??ECC).?CEF38;)*(..,4(()46<BD4)(42)576)))
@M02352:288:000000000-CKWC8:1:1101:9247:12376 2:N:0:ATGCGCAG+TATCCTCT
CATTCTTGCGAACGTACTCCCCAGGTGGGTTACTTATCACTTTCGCTTAGCCACTCAGTACTCAATCGTACCGAACAGCTAGTAACCATCGTTTACGGCGTGGACTACCGGGGTATCTAATCCCGTTCGCTCCCCACGCTTTCGTCCATCAGCGTCAATATGTTGTTAGTGATCTGCCTTCGCAATCGGTATTCTATGTAATATCTATGCATTTCACCGCTACACTACACATTCCGCCTACTCCAACTGCACTCAAGTTTCTCAGTATCAATGGCAGTTT
+
GCGGGGGGGGGGGGGGGGFGGDGGFFCFGEGGGGGGFGGGGGDGGGGGGGGFGGGGFEGGGGGGGGGGGGGGGGGGGGGGGGGGFGGGGGGGGGGGGDGGEFFEGGGGFDDCGGGGGGGGGGAFFGGGGDEGCGGGGEGGGGGEGGEGGFGCFEGC>EG;FFDFCFGG9FGGGGF8DFGFF*=CC5?FD=:DGFFE?>FCFGFGFFFG@FCGGFFFFF;>>FFFCC(*/;4;=6>?B?F:<24:7(5?().4<B??2<F9)64):<9)6>942351)8AA
@M02352:288:000000000-CKWC8:1:1101:16144:12394 2:N:0:ATGCGCAG+TATCCTCT
CATTCTTGCGAACGTACTCCCCAGGTGGCTTACTTAATGGTTTCCCTCAGACGCACATCCGCTAGGGACACACGTCCAGTAAGCATCGTTTAGGGCGTGGACTACCAGGGTATCTAATCCTGTTCGCTCCCCACGCTTTTGTGCCTCAGTGTCAATACAGGTCTAGTCAGCTGCCTTCGCAATTGGTGTTCTATGACATATCTACGCATTTCACCGCTACTCCTGGAATTCCACTCCCCTCTCCAAGACTCTAGTCCTACAGTTCCAAAAGGCCTTCCCA
+
GCFFFGGGGGDEGDFGGGEGGGGGGGFFEDGFFGGGGFGFGGGG<FGG8F<FCG@FGFGGGFBGE8EFGGG8BEDCBCFFGDAE?FF@FFGF<<<FEGCECFEGG@GFEEGG?FE;;EFFF,AFA8>EFECC,FFEEC8,=D?=;8DD1@EFGFFACFGA:DCEDCFFC,@38C7?8DG>*;EFF6CFGGFGFA66A4FCFDFG>>48DCFFFF=/C306))668D@DEF@6+/.68(/31,(6)57(,6:4)).*))*5:242:4A9>18(,4)4/31)
@M02352:288:000000000-CKWC8:1:1101:2146:12394 2:N:0:ATGCGCAG+TATCCTCT
CATTCTTGCGAACGTACTCCCCAGGTGGGATACTTATCACTTTCGCTTAGCCACTCAGCCTTACGGCCGAACAGCTAGTATCCATCGTTTACGGCGTGGACTACCAGGGTATCTAATCCTGTTCGCTCCCCACGCTTTCGTCCATCAGTGTCAGTATATTATTAGTAATCTGCCTTCGCAATTGGTATTCTATGTAATATCTATGCATTTCACCGCTACACTACTTATTCTAACCACTTCCCACTAATTCAAGACAACCAGTTTCAAAGGCAATTTTACGG
+
GFGGGGGGGGGGGGGGGGGGGGGGGG8,FGGFGGCFEFGGGGGGGFGGGGGGGG,C<CFEFFFGGGDGEGGGGGGGGGF99FFGFGGGGGEFFCF>EGG:F=FGCFGD:FFGGDFECCFG9FGGGGEG>DGEGBFGEF9CGG>8CFE7EFGC9@,7;;C;,@C;EFFEF,3,>65=F*<5?DGF>FGGGGC=+*1*2=ACA88=>48DF7+++;5;:B><@FEFGG377A@A;9(7=@E@)6.((/(95))9?7?40238?64<AA<6)(3:(4FDFF>?(
@M02352:288:000000000-CKWC8:1:1101:24182:12396 2:N:0:ATGCGCAG+TATCCTCT
CAATCTTGCGATCGTACTCCCCAGGTGGGACACTTATCACTTTCGCTTAGTCACTGAGATAAATCCCAACAACTAGTGTCCATCGTTTACGGCGTGGACTACCAGGGTATCTAATCCTGTTCGCTCCCCACGCTTTCGTCCATTAGCGTCAGTATATACGTAGTAGACTGCCTTCGCAATCGGTATTCTGTGTAATATCTATGCATTTCACCGCTACACTACACATTCTATCTACTTCCATATAACTCAAAACTACCAGTATCAAAGGCAGTTCCACAGTT
+
GFGGGGGDEGGGGGGFGGGGGGGDFGFDGGFGGGGGGGGGGGGDGGGGGGGGGGGGGFGGGGFGGGGGGGGGGGGCG9FFGFFFG7FG7FGGGGGGGC<EGFGFFEEGGGCFFGGGGGFGFGGGGGEFBEGDGCFGG6DCEGGFGGGGGG6EFCGGGGGGGGFGGC9DD<BFGFGFC5*9CFEGGGGGFFFGGEF<EBFGFGAFFFFGGGFDCD>BGA@EFF;FFC5+7FFC:849E?34?CCCCC4)/;348;<A;;47)1646)-42((44492BFFBA
@M02352:288:000000000-CKWC8:1:1101:2614:12398 2:N:0:ATGCGCAG+TATCCTCT
CACTGTTGCCAGCGTACTCCCCAGGTGGCTAACTTAATACTTTCGCTTTGGCACTCATCTTCAAGTAGACAAGCACCGAGTTAGCATCGTTTACGGCGTGGACTACCGGGGTATCTAATCCCGTTCGCTACCCACGCTTTCGTCCATCAGCGTCAATAATATCTTAGTAAGCTGCCTTCGCTATCGGTGTTCTGTGTAATATCTAAGCATTTCACCTCTACACTACACCTTCCGCCTACTCCAACTGAACTCCAGTTTCTCAGTATCAATGGCATTTTCGA
+
GAGGGGGGC<CF9+B@FGGGGGGGGGFGGFDFGFFG9FEFGGGGDGGGFFFGGGFGGGGGFFCFCGAFFFGFGGGGDF7CFEFDEEGGGEBFFE@:@C=C7?EDGFGGGGGGDGGGF@FFFGDGG@CE6CEFFCGGD==BEGGDGEGFGCFGGE>EF;FG,,,@;@,EFAFD9,A9CCCF*;19;*;CCCEC@4FCEFFDFGFGE+440BBFF86*+0;EC@@A4D;F(;FFF3;;@0@8@E)8>0()-36).,8FAA6-6)64).6-).4(((*-/)6(,
@M02352:288:000000000-CKWC8:1:1101:19014:12400 2:N:0:ATGCGCAG+TATCCTCT
CAATCTTGCGACCGTACTCCCCAGGTGGATTACTTATCACTTTCGCTTAGACACTGACTGTATATCGCCAATATCGAGTAATCATAGTTTACGGCGTGGACTACCAGGGTATCTAATCCTGTTCGCTCCCCACGCTTTCGTGCCTCAGCGTCAGTATCAGTTTAGTAAGCTGCCTTCGCTATCGGTGTTCTGTGTAATATCTAAGCATTTCACCGCTACACTACACATTCCGCCTACTCCAACTGAACTCAAGTTTATCAGTATCAATGGCAGTTTCTGGG
+
GEGGGGGGGDFGGGFFGGFGGGGGGGGGGFGFGGGGAFGGGGGGEDFGGGGGGGGGGGGFGGGFGGGGGCGGGDG,F7FFGGGGGFGGGGGGGCFCFGGEGGGGGD<FGGGFGGGGFFGGGGGF:FGGGGGDC@7CEGCE@+==DFGGGGGGD+EC7DFA@FFF;BFFC9CC6,@FFGGFEGGGD;>EECGCF7@6*:@+BCF19AFG89>+:;2?EBBE@FFF474F3864>>8(/))6;/65/33;A2<>)669:<F)-.))..)-4(41(,0)1))),
@M02352:288:000000000-CKWC8:1:1101:20557:12409 2:N:0:ATGCGCAG+TATCCTCT
CATTCTTGCGAACGTACTCCCCAGGTGGGTCACTTATCACTTTCGCTTAGCCACTCAAACCGAAGTTCGAACAGCTAGTGACCATCGTTTACGGCGTGGACTACCAGGGTATCTAATCCTGTTCGCTCCCCACGCTTTCGTCCATCAGTGTCAGTATATTATTAGTGATCTGCCTTCGCAATTGGTATTCTATGTAATATCTATGCATTTCACCGCTACACTACATATTCTAACCACTTCATAATAACTCAAGACAACCAGTATCAAAGGCAATTCTACAG
+
GGFCFGGGGGGGGGGGGGGGGGGGGGGGGGGGGGGGGGGGGGGGGGGGGGGGGGGGGGGGGGGGGGGGGGGGGGGGGGGGGGGGGGGGGGGGGGDGGGGGGGGGGGGGGGGFGGGGGGGGGGGGGGCFGGGGGGGGGGDGGGGGFGGGGGGGGGGGGGGGGGGGGGGGFCGFGGGGGGG>>CGCDGFGCCFFGFFFEFFGFGFGFFFGGGFGGF?EGFFFFFFFGGFGEFCFAB13=EEEEFFEFCEEEFE5@3=A@FE<BAA):<B):11:0(/:*:<A)
@M02352:288:000000000-CKWC8:1:1101:19250:12413 2:N:0:ATGCGCAG+TATCCTCT
CATTCTTGCGAACGTACTCCCCAGGTGGGATACTTATCACTTTCGCTTAGCCACTCAGAATAAATTCCGAACAGCTAGTATCCATCGTTTACGGCGTGGACTACCGGGGTATCTAATCCCGTTCGCTCCCCACGCTTTCGTCCATCAGCGTCAGTATATTGTTAGTGATCTGCCTTCGCAATCGGTATTCCATGTAATCTCTAAGCATTTCACCGCTACACTACATATTCTAACCACTTCACAATAACTCAAGACTAACCGTTTCAAAGGCAGTTCCACA
+
FFEGGGGGGEGGGGGGGGGGGGGGGF<FDFGGGGGGGGGGGGGGDGGGG@GGGGGGGFGGGGFEFCGGFGGGGGGGFFGGGGGCGFGGGGGGGDGCFGDGGGGGG7FGGGGGGGGGGGGGGGGGGGGG6DDDGGGGGGGGBCEGFGFFGGEGGEGAFGFGCGCGFGDDBCFFGGGGGFGFDGFFGGGGGFGGFFFF<CFGFG>C<A4CGGFGGFFBGE;<@FEFGG);?8AAFA2710>B<BA?F9<<44<02):@ABF(42(4:><A):B??:FBF<>?
@M02352:288:000000000-CKWC8:1:1101:2738:12422 2:N:0:ATGCGCAG+TATCCTCT
TAGTCTTGCGACCGTACTCCCCAGGCGGTCAACTTAATGCGTTAGCTGCGTCACTAACCTCTCAAGGAGGCCAACGACTAGCTGACATCGTTTACGGCGTGGACTACCGGGGTATCTAATCCCGTTTGCTCCCCACGCTTTCGCATCTGAGTGTCAGTGTCTGTCCAGGGGGCCGCCTTCGCCACTGGTATTCCTTCAGCTCTCTACGCATTTCACCGCTACACCTGAAATTCTACCCCCCTCTACAGCCCTCTAGTTCACCATTTTCCAATGCCGTTCC
+
BE@<CFGEGGGGGGGGGGGGGGG7FGG7@@FFGGGGCFGGGGDGGGGFCCFEEFDGGGD,CF=EFGF,C7:,EFFDFE=FG,<E@<,EC?FEFGGE7:48@CGACGGEC7FEGEF3CDC3@=@CFFCDGGGGGGF78EEE>C5>E4*2=;D=9,,59@BDFG@FCF?8C=:BEGC73CDF>D*AD+<6C7;@C27:<7?**26=<46/9/0/?FBFC;>1(),.09:5?==68=<<A1?(((484A))412443<?4-96<).).:<2)-.-,(/(8(.4
@M02352:288:000000000-CKWC8:1:1101:15010:12440 2:N:0:ATGCGCAG+TATCCTCT
CATTCTTGCGAACGTACTCCCCAGGTGGGATACTTATCACTTTCGCTTAGCCACTCAGCCTTACGGCCGAACAGCTAGTATCCATCGTTTACGGCGTGGACTACCAGGGTATCTAATCCTGTTCGCTCCCCACGCTTTCGTCCATCAGCGTCAGTATATTGTTAGTGATCTGCCTTCGCAATCGGTATTCCATGTAATCTCTAAGCATTTCACCGCTACACTACATATTCTAACCACTTCACAATAACTCAAGACTAAACGTTTCAAAGGCAGTTCCACA
+
FFGGFGGCCFEGGGFFFFCGFGDCFFCFGFFFGGGCDECEGGGG>FGGGGCFGGFCGGGGGGFGFEGGGCGGGGGGGGGGGGFFGGGD@DGFCEDGFB+BFFF,F@FECFDFGGGCGGGAEFDEEGGFGF=>F+CEEDACDCEEGGF6CCE6CECACDCFGGGGAF9@>DGC9EDGF4C4@CGGGE,=<C98C4=<EFFCFG8B?AFD7EFC@FD>8>>3@FFF4:<C?AAF781/=EFFFF<>)6))-)80<40/82)((812,)6)60(((.9>*)6(
@M02352:288:000000000-CKWC8:1:1101:25814:12440 2:N:0:ATGCGCAG+TATCCTCT
CATTCTTGCGAACGTACTCCCGCGGTGCGTCACTTATCACTTTCGCTTAGCCACTCAAACCGAAGTTCGAACACCAAGTGACAATCGTTTACCGCGTGGACTACCAGGGGATCTAACGCGGTTCGCTCCCCACGCCTTCGTCCCGTAGTGTCAATATTTTGTTACTGATTTTCCTTCGCAACTGGTATCATATGTAATATCTATGCCTTTCACCGCTCACCTACATATTCTCACTACTGCACAATAGTTCAAGTGAACCAGTCTCCAAGGCAATTCTACGG
+
;,@@E6E,<F@@:CDD<FGGG7+++8++6B@,BCC<CFD9FFE,@8,B@,6FF,E<EFCG,++@+AFG,:,4@,8,:,EF,C,95F+9,:?,,+++8@6+45,44?,+8+4+3C3D,+@+836+++8>:EEGG@:+,*4*733**,4*4DFG>@F,,2<2B>8D>77,6,?,=<++;8C):)0=*+4C+4A7:5AC?++;3+11)8*+29637*1=8)()./(92:6*)9/**9)-2<)6.4>?).))-.6<>9.*))04:A2)))-5)(-.((/)944((
@M02352:288:000000000-CKWC8:1:1101:3168:12446 2:N:0:ATGCGCAG+TATCCTCT
TAATCTTGCGACCGTACTCCCCAGGCGGAATGCTTAATCCGTTAGGTGTGTCACCGAATAGCATGCTACCCGACGACTGGCATTCATCGTTTACGGCGTGGACTACCAGGGTATCTAATCCTGTTCGCTCCCCACGCTTTCGTCCCTCAGCGTCAATATAGTATTAGTGATCTGCCTTCGCAATTGGTATTCTAAGTAATATCTATGCATTTCACCGCTACACTACTTATTCTAACCACTTCATACTAATTCAAGACTACCAGTATCAAAGGCAATTTTA
+
GGGGGGGGGEDGDCFGGFGGGGGGGFEGGGGGGGGGD<FGGFGGEGGGGGEFGGGGGGGGGGGGGGGGGGGGGGGGGGEGGGGGGGGGGFGGGGGGGCFGDGGGGGGGGGGGGGFGGFDGFC9>EDFECGGGGGGGGGGGGGGGGGGGGGGGGGGGG9<C@FGGFGGGGGGGFFGGGFFFBDEEGFCGGGGGGFFFFFFGFGAF?FFGCCFDGAEAGABFFFFFDD<G2=F?=FDA???FF?F>BAAB<A4ADAAF?>F?<F:<92<<94<76<)(656A
@M02352:288:000000000-CKWC8:1:1101:23475:12480 2:N:0:ATGCGCAG+TATCCTCT
CATTCTTGCGAACGTACTCCCCAGGTGGGATACTTATCACTTTCGCTTGGCCGCGCAAACCGAAGTTCACACAGCTAGTATCCATCGTTTACGGCGTGGACTACCAGGGTATCTAATCCTGTTCGCTACCCACGCTTTCGTCCATCAGCGTCAATACATTGTTAGTGATCTGCCTTCGCAATCGGTATTCTATGTAATATCTATGCATTTCACCGCTACACTACATATTCTAACCACTTCACAATGATTCAAGACCGCCAGTATCAAAGGCAGTGCTACGG
+
GGGGGGGGGGGGGGGGGGGGGGGGGGGGGGGGGGGGGGGGGGGGGGGGGGGGGGGGGGGGGGGGGGFFFGGGGGGCFGGGGGGGGGGGGGGGGDGGGEDEGGGGGGGGGGGGGGGGDGGFGGFGGGGGGGGGGGDGGGGGGGGGGGGGGGGGGGGGGGGGGGGGGGGFCFGGGGGGGCDFDGGGGGGGGGGGGFFC?FFGFGFGFFFGGGFGGFDDGFFFFF1FFFEGFFFFBF?BFBF?<89>A4BFB9>ADAFFBFFFBFF<>4:<<11<BF?<FFFF6
@M02352:288:000000000-CKWC8:1:1101:23468:12496 2:N:0:ATGCGCAG+TCTCCTCT
CATTCTTGCGAACGTACTCCCCAGGTGGGATACTTATCACTTTCGCTTGGCCACTCAAACCTAACCTCACACCTCTAGTATCCCTCTTATACCGCGTGGACCCCCAGGGTCTCTAACTCTTTTCGCTACCCACTCTTTCCTCCATCCGCCTCTATACATTTATATTGATCTCCCTTCGCTCGCTGTTTTCTATGTTATATATATACATTTCCCCGCTACACTACATTCTCTCTCCATTCGACAATCCTACTCCACCGACACTCTCAAGCACCTCACTAATT
+
GE,@FGGGGGGDCEFGGGGGGGGGGG?FGGGGGGGGGGGGGGGGDFGGCE<F,F,,C,C,,,CE,,B,CFF8=,,,,,CA,,6,66,:,,,,,8+@4++=,,++7+B++:,B,5,9,,9C,9CE+B44C,@,B,,E,,,,87,,,8,6+++1,6EF=E3,,,8,,,,,@3,,,49+==**3*4**=,,=:D2=*3*2++=+=+5*++52=88*;(:*):33+4AFD3+91@6*//./))))/(67((.)/))(61@-()((5(),4.))(.((().9)()-
@M02352:288:000000000-CKWC8:1:1101:3897:12498 2:N:0:ATGCGCAG+TATCCTCT
CACTGTTGCCAGCGTACTCCCCAGGTGGCTAACTTAATACTTTCGCTTTGGCACTCATCTTCAAGTAGACAAGCACCGAGTTAGCATCGTTTACGGCGTGGACTACCGGGGTATCTAATCCCGTTCGCTACCCACGCTTTCGTCCATCAGCGTCAATAATATCTTAGTAAGCTGCCTTCGCAATTGGTGTTCTATGTAATATCTATGCATTTCACCTCTACACTACATATTCCGCCTACTTCAAATATATTCAAGACCTACAGTATCAAAGGCAGTTCCAT
+
GGGGDFGFGGEFG@FGGGGGGGG@FE6CFGGGGGGGGGGGGGGGDEGGGGGGFGCFGFGGGGGGGFGGGGG8FFGGGGCEFGEFGGGGGGGGEG>:FGFE7:FFGGGD=FC@FFEGG9FFGGGFFGGGEGEFGGG7CEEGGGGGG>=BEFGGGGD6EFFFGCGAEF=E9C9EC9CGFGGFFDEGGFGGFGGGG?+>CF+CFGFFFFFGFC@CC>?F,;=3C:@CCG3;CFFFFFD7;@FF6CEF<E4?)<7)7554(462(.56<AAA99A0:<:?FF2.)
@M02352:288:000000000-CKWC8:1:1101:3427:12535 2:N:0:ATGCGCAG+TAACCTCT
CATTCTTGCGAGCGTACTCCCCAGGTGGGTCACTTATCACTTTCGCTTAGCCACTTAAAGCGAAGTTCGAACAGCGAGTGACCATCGTTTACGGAGTGGACTACCAGGGTATCTAATCCTGTTTGCTAACCACGATTTCGTGCATCAGTGTCAGTATATTACTAGTGATTTGCCTTCGCAATTGGTATTCTATGTAATATCTATGCATTTCACCGCTACACTACATATTCTAACCACTTCATAATAACTCAAGACAACCAGTATCAAAGGCAATTTTACCG
+
CC,<CEFDFE@+6CFC:DFFGGF6,CC@+6,,,CEG9,6CGGGGGGC<7EFGGFF,CF9,,+86+D9EECDFFF86@FF7CCFEFGGBEFGD?C@>FGGGC<FFFFGDEGFD,AFGFGFGFGG9F,,4,@EGG++3==7D,++6=C6D=;FDGEF,3;,,,,,,@F,>;,@F,4++5+99B*3AD,5@D7DC;*?7*+1=B+B7EFAFCFA@7?<5=?>EBC>F6+1=8A6=+;(704@E<6<))/6;CF)6<4;A8@371>465?<;CB03,:?BF>F)-
@M02352:288:000000000-CKWC8:1:1101:1988:12540 2:N:0:ATGCGCAG+TATCCTCT
CATTCTTGCGAACGTACTCCCCAGGTGGGATACTTATCACTTTCGCTTAGCCACTCAAACCGAAGTTCGAACAGCTAGTATCCATCGTTTACGGCGTGGACTACCGGGGTATCTAATCCCGTTCGCTCCCCACGCTTTCGTCCATCAGTGTCAATACATTGTTAGTGATCTGCCTTCGCAATTGGTATTCTATGTAATATCTATGCATTTCACCGCTACACTACATATTCTAACCACTTCACAATGATTCAAGATAACCAGTATCAAAGGCAATTTTACGG
+
CFFEFFGGGGGGGCFGGGGGGGGEGACFFGGGGFGGGGFGGFFGGGGGGFFGGCFGFGGFF7FGGGGGGFEGGGDDFGGGFCFFGFEGGGGD?:CCFFEFGGGGFC:>CFGGADGGGGGFE>D=F@:D>GDFE>CFEEFGFCEGFGF?F;<FFFFFGGDC,@@E,EFCF;DEF695@9D*:CGCG:FFFGD+:?FF?FAC>8BD4FFGGF6CFFD)*.4@;A14;@CGCAF=F=2@@1@EC<))8<A<54645.49)5<?0)6:4A2))(4222*669A:1
@M02352:288:000000000-CKWC8:1:1101:12245:12561 2:N:0:ATGCGCAG+TATCCTCT
CAATCTTGCGACCGTACTCCCCAGGTGGATTACTTATCACTTTCGCTTAGACACTGACTGTATATCGCCAATATCGAGTAATCATAGTTTACGGCGTGGACTACCAGGGTATCTAATCCTGTTCGCTCCCCACGCTTTCGTGCCTCAGCGTCAGTATCAGTTTAGTAAGCTGCCTTCGCTATCGGTGTTCTGTGTAATATCTAAGCATTTAACCGCTACACTACACATTCCTCCTACTCCAACTGAACTCCAGTTTATCAGTATAATTGGCAGTTTCGAGG
+
G9EFDCFGGFGDG+C9CFAFGGFGGFDFGGGGGGGGGGGGGGGGDEGG,CFGGGGGGGGEGFGDFGGGGD+C<EF7FGF8CFFCFFFFEF<F77B+C7:@EFFGGGGECFCEFGGAEFGGFFC<C@7ECF8=F7FEGFD6@FE6;EFF?>C>E9E,<@C@FFGAEFCGCEGFFGCCC>7?D5DGDEDEGFG>C4BE9B+58CFBE;AGGG+1=8-8:5;@FFFF*;3*7;A+;)6))7)6);;@()7;C)).()6*)6=>2<)))-)..(2)(.7<*4(2(
@M02352:288:000000000-CKWC8:1:1101:3074:12577 2:N:0:ATGCGCAG+TATCCTCT
CATTCTTGCGAACGTACTCCCCAGGTGGGTCACTTATCACTTTCGCTTAGCCACTCAAACCGAAATTCGAACAGCTAGTGACCATCGTTTACGGCGTGGACTACCAGGGTATCTAATCCTGTTCGCTCCCCACGCTTTCGTCCATCAGTGTCAGTATATTATTAGTAATCTGCCTTCGCAATTGGTATTCTATGTAATATCTATGCATTTCACCGCTACACCTGAAATTCTACCACCCTCTACAAAACTCTAGTTTATCAGTTCGAAATGCAGTTCCCAGG
+
G9FFFGGGFGDGGDGGGGGGFGGGDGGFGGGGGGFFGGGGGGGG7@GGGGGGGGGGCFGGGGGEGGGGGGFGDGGGFGGGGGGGGGGGGGGGGCGGGGGGGGGGFGGGEGE=FEFDFFGFCGGGGGEDCFGGGGCECGCEFEEGFG6DFAFGFGGGGCEGFDGG9FFFGGGDFGGGGFD9@GGGGGGGGGGGFA9E*9==B78FCFFGGG6DG4=?E?@EDFFFFC4C?FF6AA88138@DFF3))(/6;9EBBAFB>42:AAABF:<:.<54ABA6>AF3
@M02352:288:000000000-CKWC8:1:1101:18672:12579 2:N:0:TTGCGCAG+TATCCTCT
CATTCTTGCGAACGTACTTCCCAGGTGGGTCACTTAACACTTTTGCTTAGCCACCCAAACCCCTTTTCCCACAGCCAGTTACTATTCTTTATGGCGTGCGTTACCTGGGTGTGTATCCATGTTTGCTTCCTCCCCTATCTTTCTCCCCCGTCAGTATATACGTACTAGACTGCCCTCCTTATCGGCCTGCTTTCTTCCATCTATGCACTTCTCCGCCACCTCCCTCAGTCTTTCCACTTCCACATAACTCAAGCCAACCAGCATCAATGTGAGTCCAATCG
+
GFFGGGGGGGDGGGGGGG9FGGGGGGDG7C,CFGGG,,,C,EF,FF9,,C,CFG8,CF@,,,,,6,:,,,,:,,6,C,69E,,C,,,,C:5,,,4+,@,++++4?,,,+,+8+AE,,,,,,4,5A,C9,>,,E4CG+4@=E;C,,8,++++1+@E=:,C8,,8,++8,,,3@6@+0=++0++@******,,++*4*2++++29F*++*=,*++4(5:8((82(/**/*18++;C4)71;373)(//)5)../))(2((2;;0()))4)))).)-*.*)).(
@M02352:288:000000000-CKWC8:1:1101:27347:12591 2:N:0:ATGCGCAG+TATCCTCT
CAGTCTTGCGACCGTACTCCCCAGGTGGGATACTTATCACTTTCGCTTAGTCACTGAGAATAAACCCAACAACTAGTATCCATCGTTTACGGCGTGGACTACCAGGGTATCTAATCCTGTTCGCTCCCCACGCTTTCGTCCATGAGCGTCAGTATACACGTAGTAGACTGCCTTCGCAATCGGTATTCTAAGTAATATCTATGCATTTCACCGCTACACTACTTATTCTATCTACTTCCGTATAACTCAAGTCAACCAGTAACAAAGGCAGTTCCATCGTT
+
GGGGEFGFF@EEGGGGEGGGGGGGGGG?EFGGGGGGGGGGGFFGGGGGGGGGGGFCFGGGGGFFGFGEGGGGGGGGGGDAEFGGEGGGGGGDEFFGG7FCEFFGGGDF=FGGGGFGFGGFFFBGGF:D@8++>C7FGGGEDGDFDEF8=EGEFCGCFFDCFCCEGDFGGGFGGGGGG*;>>GE>DCECFGEGGCC<?FF7BFA>EFF87CB*7?95*;@F@FCA+;);5+1;CFCEF9@<;1=8C41).2)))..9:0@4)).).,.(,(345A64*)-,3
@M02352:288:000000000-CKWC8:1:1101:23789:12597 2:N:0:ATGCGCAG+TATCCTCT
TAACCTTGCGGCCGTACTCCCCAGGCGGTCTACTTAATGCGTTAGCTGCGCAAGACAGAGCTTAAGCTCCAAACTGCTAGTAGACATCGTTTACGGCGTGGACTACCAGGGTATCTAATCCTGTTCGCTCCCCACGCTTTCGTGCCTCAGCGTCAGTATCAGTTTAGTAAGCTGCCTTCGCTATCGGTGTTCTGTGTAATATCCAAGCATTTCACCGCTACACTACACATTCCGCCTACTCCAACTGAACTAAAGTTTATCAGTATCAATGGCAGTTTCGA
+
GEFGAEFD@FCEECF-F@FFCCF:FGCEEEGGGFFFFFFFCFGGFGGGFEEGDCGGGGGGGFFGGGGAFGGF?<F,CEFGFGGGGGGGEGGGGGEGGGGG@7FFFGGCFCFG<:CDEAFFGDEGD9B86=CFBFEG+@C?A?EFGG7*@>FC8:EGGGFGFFFGF@DFG@FFFFGG4FDA?DECF5CAEEGGGEFFFAFGFGC+1)*72A+:;ACF5=:BF95AGC:D?F=FF)42:::):?:7?F:7A?>)55<@DAB):45<<9A<).47<1.875:(,
@M02352:288:000000000-CKWC8:1:1101:8987:12599 2:N:0:ATGCGCAG+TATCCTCT
CATTCTTGCGAACGTACTCCCCAGGTGGGTCACTTATCACTTTCGCTTAGCCACTCAAACCGAAGTTCGAACAGCTAGTGACCATCGTTTACGGCGTGGACTACCAGGGTATCTAATCCTGTTCGCTCCCCACGCTTTCGTCCATCAGTGTCAGTATATTATTAGTGATCTGCCTTCGCAATTGGTATTCTATGTAATATCTATGCATTTCACCGCTACACTACATATTCTAACCACTTCATAATAACTCAAGACAACCAGTATCAAAGGCAATTTTACCG
+
FFGDEFGGGGGGGGGGGGGGGGGGFGGGGFGGGGGGGGGGGGGFGGGGGGFFGGFGGGGGGGGGGGGAFFFGGGFGGGGGGGGGGGEFGGGGGDEGGGGGFGGFGFFGGFFFFEFGGCGGGGDFFGDFGCEGGGGD7==EECGGAFFFA;,@CF:D7CAEE9,@,=@DFCFGGCGGGFDE9DFCF:9DCFC:9EFF46B+=DFFEFFGCF+B:B?DD?1;;F@FGGCFE=FC86/74=@<C3??FCE;;A<8=<3FF0<?BFFDFAAAF7318:F<?>A7-
@M02352:288:000000000-CKWC8:1:1101:12813:12633 2:N:0:ATGCGCAG+TATCCTCT
CATTCTTGCGAACGTACTCCCCAGGTGGGTCACTTATCACTTTCGCTTAGCCACTCAAACCGAAGTTCGAACAGCTAGTGACCATCGTTTACGGCGTGGACTACCAGGGTATCTAATCCTGTTCGCTCCCCACGCTTTCGTCCATCAGTGTCAATTGATTGTTAGTAATCTGCCTTCGCAATTGGTATTCTATGTAATATCTATGCATTTCACCGCTACACTACATATTCTAACTACTTCATAATAACTCAAGACAACCAGTATCAAAGGCAATTCTACAG
+
GGGGGGGGCEGGDFFEGGFEGGGGDEFFGGEFEFGGGGGGGGGGGGGG7EFGGGFGGGGGGGGGGGGGGGGGGGGGGGGGGGGGGGGGGGDGGGGGGGGGGGGGGGGGGGFDGGAFFGGGGGGFEEGGGGGCCFDGGGGGGGGEF9EGGGGGGGGGGGGGGFGGGGFGGCGGGGGGCFDDAGGGGGGGGGGGGEFCEFE@F79FEAFGGGFC+A@DGBB@FA@;47<CEFFFFFCC;EF?5<?EECCFE;AF@8@FFFB??>BFFFA<<?03((*)9>AA3
@M02352:288:000000000-CKWC8:1:1101:26086:12668 2:N:0:ATGCGCAG+TATCCTCT
CATTCTTGCGAACGTACTCCCCAGGTGGGATACTTATCACTTTCGCTTAGCCACTCAACCGCCGAGGCGGTCGAACAGCTAGTATCCATCGTTTACGGCGTGGACTACCAGGGTATCTAATCCTGTTCGCTCCCCACGCTTTCGTCCATCAGCGTCAATATATTGTTAGTACTCTGCCTTCGCAATTGGTATTCTAAGTAATATCTATGCATTTCACCGCTACACTACTTATTCTAAATACTTCACAATAATTCAAGACAACCAGTATCAATGGCAATT
+
FGFGGGGGDGGGD76EFDFGGGG@FEEFG8FE8DFGGGF<FGGGGGGGG9FFGGGDFGGGGGGGGG7CFCEFCGGGDFGGFCFGGGGGGGEGFFGGGGG@>FG=DFFGGFGDG8@8;;DCGADFAFFFGGDGGGGGGGGGEDCEGGEGFGFCFEGD/;F,6C;>9FFCGF;B;@FC4CFFF5;*1:CE6++3C?7?<7AD=C+;CA8+29;CFF)=C*439>0?FD?CA??FF*6))6:)).626)6)-4)6))6@)3)(4(40(<4)-)5540)3*88
@M02352:288:000000000-CKWC8:1:1101:1881:12669 2:N:0:ATGCGCAG+TATCCTCT
TAATCTTGCGACCGTACTCCCCAGGCGGAATGCTTAATCCGTTAGGTGTGTCACCGAATAGCATGCTACCCGACGACTGGCATTCATCGTTTACGGCGTGGACTACCAGGGTATCTAATCCTGTTCGCTCCCCACGCTTTCGTGCCTCAGCGTCAGTATCAGTTTAGTAAGCTGCCTTCGCTATCGGTGTTCTGTGTAATATCTAAGCATTTCACCGCTACACTACACATTCCGCCTACTCAAACTGACCTCAAGTTTATCAGTATCAATGGCAGTTTCGG
+
FAFFDEGFFGGGGFGGCFGGFGGC@F:@EGGGGGFFFEFFGGGGEGGFFEGGGGFCEGGGGGGGG?FG9FFGDC+7CCFF?CEACCF?FFFGGGGFGGEBFGG9FG@ECEGGGFG;BF<DCGCGF9=C8EEFGFEGGE6FGGGGDEGDFFGEG>EGGGCCG7@BFBCE>@,CFFGGGG=4?5C5CE=8CCCF7);).@8>F>FFEFFFFGFFFFE=:>9;>?0*9D7C<?FF?:<BB1:,.)(5))-5,,<)42799)1::2)-66<A2-203(<:@A)((
@M02352:288:000000000-CKWC8:1:1101:4628:12677 2:N:0:ATGCGCAG+TATCCTCT
CAGTCTTGCGACCGTACTCCCCAGGTGGGATACTTATCACTTTCGCTTAGTCACTGAGCATTCGCCCAACAACTAGTATCCATCGTTTACGGCGTGGACTACCAGGGTATCTAATCCTGTTCGCTCCCCACGCTTTCGTCCATGAGCGTCAGTATATACGTAGTAGACTGCCTTCGCAATCGGTATTCTAAGTAATCTCTATGCATTTCACCGCTACACTACTTATTCTATCTACTTCCGTATAACTCAAGTCAACCAGTATCAAAGGCAGTTCCATAGTT
+
FGGGGGGGGGGGGGFGGGGGGGGGGFCFGGGGGGGGGFGGGGGGGGGGEGGGGGGGGGGGGGGGGGGGGGGGGGGGGGGGGGGGGGGGGGGEGGGGGGGGGGGGGGGGGGGGGGGGDGFGGGGGGGGGGFGGGGGGGGGGGGGFGEGGGGGGGFGGGGGGFGGGGGFGGGGGGGGGGGGFFGGGGGGGFGGGGF>CFFFGCFAGFFFGGGFGG>@FGF@E;49AFGEDEFFAFFFFFEFDFFF;CCFEE?)<<B>FBF>AFAFBF2600:0?<<*46>?F<
@M02352:288:000000000-CKWC8:1:1101:11181:12692 2:N:0:ATGCGCAG+TATCCTCT
TAATCTTGCGACCGTACTCCCCAGGCGGAATGCTTAATCCGTTAGGTGTGACACCAACAAGCATGCTTGCTGACGTCTGGCATTCATCGTTTACGGTGTGGACTACCAGGGTATCTAATCCTGTTTGCTCCCCACACTTTCGCACCTCAGCGTCAGTATCGAGCCAGTGAGCCGCCTTCGCCACTGGTGTTCCTCCGAATATCTACGAATTTCACCCCTACACCCGGAATTCCACCCACCTTCCTCGAACCCAAGACCAGGAGTTTAAGAGGCAGTTCCAG
+
<FGFFGGGGGG7FFGFGGGGGGGGC,@FGGGGGGGG99CFGFFDGAGEGGFGGGGGGEFGE,C,<=?F<FCFGG:,BDEGGFFGF<<EE<<FFGDGBFFGGFGCEFGFFGGD@<;,8=,7@AFFFGGE;EFGE8=:C?FGACED8E,=EDC@34CEF;38@<DB>,@BC9@CFD94797@AGGGF6=,0=C+B<85=B>C.7;FE6>DCCFFDF)/*)(,()/)))-7(8?=**6(((-3(,,4)6(,(3(((-1>0<480:(439-)452(-4>492).)
@M02352:288:000000000-CKWC8:1:1101:21449:12699 2:N:0:ATGCGCAG+TATCCTCT
CAATCTTGCGACCGTACTCCCCAGGTGGATTACTTATCACTTTCGCTTAGACACTGACTGTATATCGCCAATATCGAGTAATCATAGTTTACGGCGTGGACTACCAGGGTATCTAATCCTGTTCGCTCCCCACGCTTTCGTGCCTCAGCGTCAGTATCAGTTTAGTAGGCTGCCTTCGCTATCGGTGTTCTGTGTAATATCTAAGCATTTCACCGCTACACTACACATTCCGCCTACTCCAACTGAACTCAAGTTTATCAGTATCAATGGCAGTTTCGAGG
+
GFGGGGGFGGGGDGFFGGFGGGGGGCFFGGGGGGGGGGGGGGGGGGGGGGGGGGGGGGGGGGGGGGGGGGGFGAGCF7EFGGGGF9FGGGFGGEGGGGGDGGGGGGGGGGGFFGGGGGGFAFFFGGGFGGGFEEDGGGGGGDEFFGGGFC8=EEGG7;FCFCFGGGGGGGCFGGGGGGGDFGGGDCCGEFGGGFFFFFFG=7BFCFB>FGFGGFFEG>6@DF@)*07DCFFA:8?<;35;;EEF3>)(.-33).:?44@A)64)6)<<24(.,8BFF62:3
@M02352:288:000000000-CKWC8:1:1101:4779:12703 2:N:0:ATGCGCAG+TATCCTCT
CACTGTTGCCAGCGTACTCCCCAGGTGGTTAACTTAATACTTTCGCTTTGGCACTCATCTTCAAGTAGACAAGCACCGAGTTAACATCGTTTACGGCGTGGACTACCGGGGTATCTAATCCCGTTCGCTACCCACGCTTTCGTCCATCAGCGTCAATAATATCTTAGTAAGCTGCCTTCGCAATTGGTGTTCTATGTAATATCTATGCATTTCACCGCTACACTACATATTCTAACCACTTCATAATAACTCAAGACAACCAGTATCAAAGGCAATTTTA
+
GGGGGGGGGGFGGGGGGGGGGGGGGGGGGGGGGGGGGGGGGGGGGGGGGGFGGGFGGGGGGGGGGGGGGGGGGGGGGGGGGGGGGGGGGGGGEGGGGGGGGGGGGGGGGGGGGGGGGGGGGGGGGBF>CGGGGGGDGGGGGGGGGGGGGGGGGGGCGAFEDFD;FF9DBFFFGGFGFGG>DDC>FCFGFGGGGEFEEFFGCGCFE>87CGFGGFFBCA96;ADFF43;9FFF6+94?@6E98CF)/?ECE<6<5)903)32?F<2654A4682?4:?A:9
@M02352:288:000000000-CKWC8:1:1101:11439:12715 2:N:0:ATGCGCAG+TATCCTCT
CAATCTTGCGGACGTACTCCCCAGGCGGACAACTTAATGCGTTAGCTTCGACACCAAATCCGCAAATGGACCCAACACCTAGTTGTCATCGTTTACGGCGTGGACTACCAGGGTATCTAATCCTGTTTGCTCCCCACGCTTTCGTACCTCAGCGTCAGTTTTGGTCCAGTAAGGCGCCTTCGCCACGGATGTTCCTCCTGATCTCTACGCATTTCACCGCTACACCGGGAATTCCCCTACCCTCTCCTACACTCTAGCCGACCAGTATCGAATGCACGTC
+
GF,,CFF9FG7+@@FGGGGGGGGGG,CEG:+CFGGGC,EFGGGGGGGCGC,CGG7=<F?A8+,+++,,,,CFCCFG+4BFFFGA?FGGGGGGGGG,?+CEFGGGGGGFGGGGGGFGGGGGDGGCFGGFGGGGGGECCGGGGGGG@@DGGGC6DCGGGGGFD9,>>FGGG,,?C,;DDGGFFFG57C*=8EGGGFFFFF)*1;+;?8CF>C5C5@96EB6>>79FF56DB@D5?B>?04214:?B?(:)).(3<:4*-6?(,-(31A)6<(-(,,94*3,8
@M02352:288:000000000-CKWC8:1:1101:17287:12758 2:N:0:ATGCGCAG+TATCCTCT
CAATCTTGCGATCGTACTCCCCAGGTGGGACACTTATCACTTTCGCTTAGTCACTGAGATAAATCCCAACAACTAGTGTCCATCGTTTACGGCGTGGACTACCAGGGTATCTAATCCTGTTCGCTCCCCACGCTTTCGTCCATGAGCGTCAGTATATACGTAGTAGACTGCCTTCGCAATCGGTATTCTAAGTAATATCTATGCATTTCACCGCTACACTACTTATTCTATCTACTTCCGTATAACTCAAGTCAACCAGTATCAAAGGCAGTTCCATAGTT
+
FFGGGGGGGG7E@BFGGGGGGGGGEGFFGGGGGGGGGGGGGGGGGGGGGGCFGGGGGGFGGGGGGGGGGGGGGGGEGCGGGGGGGGGGGGGDGGGGGGGGGGGGGCFFGFGGGGDFCFFGGFGGGGEFEGG7FEGGGGGGDEG89BFGEGGGGGGGGGGGGGCGFGGCFFG?CEFGDGGEFG5CGGGGGGGFFEFE?FFGCCCGCFFCCGACCBFFGFFFFFFF>G<CEFFFFF9EF?<68;@8?CF9A;)1).7F@F59A<>AB9A:(4(4<A44@A7BA
@M02352:288:000000000-CKWC8:1:1101:21926:12773 2:N:0:ATGCGCAG+TATCCTCT
CAATCTTGCGACCGTACTCCCCAGGTGGGACACTTATCACTTTCGCTTAGTCACTAAGCTAATGCCCACCACCTAGTGTCCATCGTTTACGTCGTGGACTACCAGGGTATCTAATCCTGTTCGCTTCCCACGCTTTCGTCTTTGAGCGTAAGTATATACGTAGTAGACTCCTTTCGCAATCGGTATTCTAAGTAATATCTATGCATTCCACCGCTACACTACTTCTTCTATCTACTTCCATATACACAAAGTCATTCAGTTCACAATTGAGTTCCTATCTT
+
GFCFFGGGGGGDC7FEGGFGGGCCFC8<7E,DFFGGGG,FEGGGEGGGCF<@FFF,C8EAFCC,6E@E,8C=F<DEF,9,<9E,,,:F,5C,,47BFDA,?=,AFE:,BFAF@,C9@F,9EC77++46D,@FC+@:,@36,+,,,6,+++6DD8E,38@84@BCF99BC,4,@,=+<7*0;C**;@=;D,5=:7+/;+19BC++*44+5,00)/()/9513A4+1;.19A6++3;)..))117)))))//,.).)+)1+1))))./).))).-:46*))).
@M02352:288:000000000-CKWC8:1:1101:18486:12775 2:N:0:ATGCGCAG+TATCCTCT
TAATCTTGCGACCGTACTCCCCAGGCGGAATGCTTAATCCGTTAGGTGTGACACCAACAAGCATGCTTGCTGACGTCTGGCATTCATCGTTTACGGTGTGGACTACCAGGGTATCTAATCCTGTTTGCTCCCCACACTTTCGCACCTCAGCGTCAGTATCGAGCCAGTGAGCCGCCTTCGCCACTGGTGTTCCTCCGAATATCTACGAATTTCACCTCTACACTCGGAATTCCCCTCACCTCTCTCGAACTCAAGACCAGGAGTTTACAAGGCAGTTCCAG
+
GGGFGGGGGGGGGGEFGGGGGGGGGFEGGGGGGGGGGGCGGGGGGGGGGGGGGGGGGGGGGGGGGGGGGGGGGGCGGGGGGGGGGGGGGGGGGGGGGGGGGGGGEFDEDEGGGGGGGFFFGGGGGGGGGGGGGGGGGGGGGGEEGEFGGGGGGEEGFFFFGGFGGGGGGGFG?:CDDDGFFGGGFCGF?7:CGEFFFF:DFGFGFFFG*CFGGFFF6AEEFF@8DGFGFFFF@*(3<FF:>?F?FF023:(<)4>=?FFF?F?7?<9>D>26::@?F<DF)
@M02352:288:000000000-CKWC8:1:1101:23698:12816 2:N:0:ATGCGCAG+TATCCTCT
CACTGTTGCCAGCGTACTCCCCAGGTGGCTAACTTAATACTTTCGCTTTGGCACTCATCTTCAAGTAGACAAGCACCGAGTTAGCATCGTTTACGGCGTGGACTACCGGGGTATCTAATCCCGTTCGCTACCCACGCTTTCGTCCATCAGCGTCAATAATATCTTAGTAAGCTCCCTTCGCAATTTGTGTTCTATGTAATATATATGCATCTCACCGCTACACTACATATTCCGCCTTCTTCAATTATATTCGAGACATACAGTCACAAAGGCATTTCCAA
+
GGGGCFGGGGG9C@FFGGGGGGGGGGGGFGGGGGGGC,CFGGGGGGGGGGCGGGFFGE<C<BFGGGDFADF,@CC@@F+:9B<<,C<,,DFCCD,B+C@=@:ECE<=7@7FGDF,@@,<CCE+A<=FBEGGBDFGGGG++6@3+6>:=,@,+3;+@DC,EFE9,,,@DCC;@>,*0;8C@?*:C*,2>8=CGGCC7884:+C+=7B+++=++++//*.3916=+**6@)31+;;(((,)))1)1).)65<4)()()-(*62)--))-6)2((.(/)0)6))
@M02352:288:000000000-CKWC8:1:1101:24635:12832 2:N:0:ATGCGCAG+TATCCTCT
[truncated: 35,165,345 more chars]
