# Supplementary material for: Hidden interactions in the intertidal rocky shore: variation in pedal mucus microbiota among marine grazers that feed on epilithic biofilm communities
Source: PeerJ. 2022 Sep 23;10:e13642. doi: 10.7717/peerj.13642 (PMC9512015; doi:10.7717/peerj.13642)
Supplement: Supplemental Information 46 [file peerj-10-13642-s046.gz › peerj-10-13642-s046]

@M06628:26:000000000-CRM2J:1:1101:8862:1048 1:N:0:101
TACGGAGGGTGCAAGCGTTAATCGGAATTACTGGGCGTAAAGCGCACGTAGGTGGTTTGTTAAGTTGGATGTGAAAGCCCACGGCTCAACCTTGGAACTGCATTCAAAACTGGCGAACTAGAGTATGGTAGAGGTGAGTGGAATTTCCTGTGTAGCGGTGAATTCGTAGAGATTGGAAGGAACATCAGTGTCGAAGGCGACTCACTGAACCAATACTTACACTGAGGTGCGAAAGCGTTGGTAGCAAACAGGATTAGATACCCCGGTAGTCCACGCCCGAAA
+
GGGGGGGGGGCGGGGGGGGFDECGGCFG8F<EFGG8+CFFGGAF:>CGGGGGGGG,DC:FFGGGGF@FGFGGGGGG<FG7A+6@FFGGGGCEF9EFD8FGGEGG<9FGGGGGG8+@3FGCFG,F,,,,@3=FB7FFF7F9DFFGFC9=,DFGGG9CCGGGGG;,,46,/*5,1,1,1=,/,?<:2B;,,144:5FDGFE5))276@++=C)8*002?*0+7+*19,)/7F)-CE)89D)77-5).))5*,)7(,9>246)*.3*.(7(-5<<2)(4()(,24
@M06628:26:000000000-CRM2J:1:1101:9653:1067 1:N:0:101
TACGGAGGGTGCAAGCGTTAATCGGAATTACTGGGCGTAAAGCGCACGTAGGTGGTTTGTTAAGTTGGATGTGAAAGCCCAGGGCTCAACCTTGGAACTGCATTCAAAACTGGCGAACTAGAGTATGGTAGAGGTGAGTGGAATTTCCTGTGTAGCGGTGAAATGCGTAGAGATGGGAAGGAACATCAGTGGCGAAGGCGACTCACTGGACCAATACTGACACTGAGGTGCGAAAGCGTGGGTAGCAAACAGGATTAGATACCCTGGTAGTCCACGCCGTAA
+
GGGGGGGGGGGGGGGGGGGEGGGGGGGGGFGGGGGGGGGGGGFGGDGGFGGGFGGGGGGGGGGGGGGGGGGGGGGGGGGGGGGGDGGGFGGGGGGGGGGGGGFGCGFGGGGGGGGGGGFGFGDFGGGGGGGGGGGGGGGGGGGFGGGGGFGGGFGFGEGG*@>CGGGGFD>FFGGGGFFE5FFGGGFGGGGGGGGGGGFGFEG3FFCF=FAFGDFGFGGFGG:FFA?>FGFFGGC9?BEFF>FF?3<AGFFFBFF9?DBFC20<F:@?<BFBD>?FFF>324
@M06628:26:000000000-CRM2J:1:1101:17181:1098 1:N:0:101
TACGAGGGGTGCAAGCGTTAATCGGAATTACTGGGCGTAAAGCGTTCGTAGGCGGTTTGTTAAGCAAGATGTGAAAGCCCAGGGCTCAACCTTGGAACTGCATTTTGAACTGGCAAACTAGAGTACTGTAGAGGGTGGTGGAATTTCCAGTGTAGCGGTGAAATGCGTAGAGATTGGAAGGAACATCAGTGGCGAAGGCGGCCACCTGGACAGATACTGACGCTGAGGAACGAAAGCGTGGGGAGCGAACAGGATTAGATACCCTGGTAGTCCAGGCCGTAA
+
GGGGEFGGGGGGGGGGGGGGGGGGGEGGGFGGGGGGGGGGGGGGGGGGGGFGFGGGGCEGGFGFFCFGGGGGGGGGGFGDGGFEGG<EFCEGGGGGGCFGGGGGFGGGGGGGFGGFGGGGGGGGGGGGGGGGGGFFFGGGGFGGGGGCDFDFGGGGGGGGGDGFFGGGDGGGGGGGGDGGGFGGGGGGFFGGGDCGGGGGFF<5>7@GGC>FFGDGGGFGGGGFFFFFFGFFGED>:>@EBBF?>9B>GFBFFBFAFFFFGFGF62)564))-)).2>9(44
@M06628:26:000000000-CRM2J:1:1101:17159:1201 1:N:0:101
TACGGAGGGTCCGAGCGTTAATCGGAATTACTGGGCGTAAAGCGCACGCAGGCGGTTTGTTAAGCTAGATGTGAAAGCCCCGGGCTCAACCTGGGAATAGCATTTAGAACTGGCAGGCTAGAGTCTTGGAGAGGGGAGTGGAATTTCTGGTGTAGCGGTGAAATGCGTAGATATCAGAAGGAACATCAGTGGCGAAGGCGACTCCCTGGCCAAAGACTGACGCTCATGTGCGAAAGTGTGGGTAGCGAACAGGATTAGATACCCTGGTAGTCCACACCGTAA
+
GGGGGGGGGGGGGGGGGGG@FGGGGGGGGGGGGGGGGGGGGGGGGEGGGEFGGGGCEGGGGGGGAFGCGFGGGGGGGFFGFGEGEGGGGGGFFFGGGGGGGFFGGGF<CFGGGFGGGGGGGGGGGFGFFDDFGGEECGGFFFG9F,@EGFGGGGGCFEEGFFGC9FGGFDGGGC@7CCFGGGGGG;FGGGGGGG>DGGFDBF3>@GFGGG56<7FFGFGGDE:B@>6@7DF?GGGFFF9BD?(6BFFFD9>F??4AB2:):53<@<>49))-.6331B9(-4
@M06628:26:000000000-CRM2J:1:1101:17145:1212 1:N:0:101
TACGGAGGGTCCGAGCGTTAATCGGAATTACTGGGCGTAAAGCGCACGCAGGCGGTTGGTTAAGCTAGATGTGAAAGCCCCGGGCTCAACCGGGGAATAGCATTTAGAACTGGCAGGCTAGAGTCTTGGAGAGGGGAGTGGAATTTCTGGTGGAGCGGTGAAATGCGTAGATATCAGAAGGAACATCAGTGGCGGAGGCGACTCCCTGGCCAAAGACTGACGCCCATGCGCGAAAGTGTGGGTAGCGAACAGGATTATATACCCTGGTAGTCCACACCGTAA
+
EFGG7F@BCGEFCCFCF:-,CFF@7:,DAFGGGFCCE=F:=ECCCCF=>FGGDGDC++4BA?<CEF<F@FGGF@<,<=FDGG7FFB+<3>=+@FEC:,:,=F@,@BFEFC;D,,DF7*,?:>,3,@;<?7>,=F<BCCFF>:F,<FGF+>7<*3C<B8C7=F+>EFG*.)1+<CC9<9EDDD80;+<:FC:E3E*)CE*::>D59<5+277?5CC7**70C57)0(7))9.755)-6=BB5:94:02;G(>:28:2))).:)<A=48(64<><)4(,)-((-
@M06628:26:000000000-CRM2J:1:1101:15452:1237 1:N:0:101
TACGGAGGGGGTTAGCGTTGTTCGGAATTACTGGGCGTAAAGCGTACGTAGGCGGATTGGAAAGTTGGGGGTGAAATCCCAGGGCTCAACCCTGGAACTGCCTCCAAAACTATCAGTCTAGAGTTCGAGAGAGGTGAGTGGAATTCCAAGTGTAGAGGTGAAATTCGTAGATATTTGGAGGAACACCAGTGGCGAAGGCGGCTCACTGGCTCGATACTGACGCTGAGGTACGAAAGTGTGGGGAGCAAACAGGATTAGATACCCTGGTAGTCCACACCGTAA
+
GGGGGFGGGGGGGGGGGGGGGGGGGGGGGGGGGGGGGGGGGGGGGGGGGGGGGGGGGGGGGGGGGGGGGGGGGGGGGGGGGGGGGGGGGGGGGGGGGGGGGGGGGGGGGGGGGGGGGGGGGGGGGGGGGGGGGGGGGGGGGGGGGGGGGGGGGGGGGGGGGGGGGGGGFGGGGGGFGGGGGGGGGGGGGGGFGGDDGGFGFFGGFGFGGGF?<DGGGFC?FEGEF>FF@FFBGGG0>B6*<?B<19146?FFFB?6<?)6>AG?@:FFFFDFFFFBFE>??:
@M06628:26:000000000-CRM2J:1:1101:14127:1284 1:N:0:101
TACGGAGGGTCCGAGCGTTATCCGGAATCATTGGGTTTAAAGGGTCCGCAGGCGGTCAATTAAGTCAGAGGTGAAATCCCATAGCTTAACTATGGAACTGCCTTTGATACTGGTTGACTTGAGTCATATGGAAGTAGATAGAATGTGTAGTGTAGCGGTGAAATGCATAGATATTACACAGAATACCGATTGCGAAGGCAGTCTACTACGTATGTACTGACGCTCATGGACGAAAGCGTGGGGAGCGAACAGGATTAGATACCCTGGTAGTCCACGCCGTAA
+
GGGGGGGGGGGGGGGGGGGEGGGGGFGGGFFGGGGFGGFFGFCGGGGGDGEGGGGGGGGFGGGGGGGGGGG,FEGGGGGGGGGGGGGCDFGGGGGGGGGGGGGGGGGGGGGGGGGGFCGGG<8FFGGFGGGDFGGGGAFGGGGGFFFGFGGGGFGGGGGEF9EGGGGGFGGGGFGGGGGGGG@F@FFEGCCGGG7>EGG68AFF=CFCFGF4CFGFGF+<DCG>B>F6?467EGD>BB37D>B(-7;>CBEF6??47<6:?BGGF3FFFAA224)(,<>96?
@M06628:26:000000000-CRM2J:1:1101:14141:1305 1:N:0:101
TACGGAGGGTCCGAGCGTTATCCGGAATCATTGGGTTTAAAGGGTCCGCAGGCGGTCAATTAAGTCAGAGGTGAAATCCCATAGCTTAACTATGGAACTGCCTTTGATACTGGTTGACTTGAGTCATATGGAAGTAGATAGAATGTGTAGTGTAGCGGTGAAATGCATAGATATTACACAGAATACCGATTGCGAAGGCAGTCTACTACGTATGTACTGACGCCCATGGACGAAAGCGTGGGGAGCGAACAGGATTAGATACCCTGGTAGTCCAAGCCGTAA
+
GGGGGGGGGGGGGGGGGGGGGGGGDGGGGGGFGGGGGGGGGGGGGGGGGGGGGGGGGGGGGGGGFGGGGGG=FGGEFGGGGCGGGGGGGGGGGGGGGGGGGGGFGGGGGGGGGGCCGGGGGGGGGFFGGGGGGGGDGGGFGGGGGGGGGGGGGGGGGGGGGGGGGCGGFGGGGGGGFFDFGGGGGGFGGGGDGGGGGGGGDFF7ACFGGGFFCCC7CFFGGED5<37FFGF>GGGFFF)7BFFF99FFGFDF?F)67).):AFC?:5(6:AA)-).2>9212
@M06628:26:000000000-CRM2J:1:1101:20736:1325 1:N:0:101
TACGAGGGGTGCAAGCGTTAATCGGAATTACTGGGCGTAAAGCGTTCGTAGGCGGTTGAATAAGCAAGATGTGAAAGCCCAGGGCTCAACCTTGGAACTGCATTTTGAACTGTTCGACTAGAGTACTGTAGAGGGTGGTGGAATTTCCAGTGTAGCGGTGAAATGCGTAGAGATTGGAAGGAACATCAGTGGCGAAGGCGGCCACCTGGACAGATACTGACGCTGAGGAACGAAAGCGTGGGGAGCGAACAGGATTAGATACCCTGGTAGTCCACGCCGTAA
+
GGGGGGGGGGGGGGGGGGGGGGGGGGGGGGGGGGGGGGGGGGGGGGGGGGGGGGGGGGGGGGGGGGGGGGGGGGGGGGGGGGGGGGGGGGGGGGGGGGGGGGGEGGGGGGGGGGGGGGGGGGGGGGGGGGGGGGGGGGFFGGGGGGGGDGGGGGGGGGGGGCEGGGDEDGDGGG?CGGEGGGGGGGGGGEGGGGGCGGFGFFDGFCFGGGFFGGCGGGG7CE3)7;FFFFF:EGDBFDEEB>>3>>;6DBFF??)58<2)06CF=:)5)6>A4<<?>F9466
@M06628:26:000000000-CRM2J:1:1101:17004:1377 1:N:0:101
TACGAGGGGTGCAAGCGTTAATCGGAATTACTGGGCGTAAAGCGTGCGTAGGTGGTTTGTTAAGCAAGATGTGAAAGCCCCGGGCTCAACCTGGGAACTGCATTTTGAACTGGCAAACTAGAGTATTGTAGAGGGTAGTGGAATTTCCAGTGTAGCGGTGAAATGCGTAGAGATTGGAAGGAACATCAGTGGCGAAGGCGGCTACCTGGACAAATACTGACACTGAGGCACGAAAGCGTGGGGAGCAAACAGGATTAGATACCCTGGTAGTCCACGCCGTAA
+
GGGGGGGGGGGGGGGGGGGGGGGGGGGGGGGGGGGGGGGGGGGGGGGGGGGGFGGGGGGGGGGGGGGGGGGGGGGGGGGGGGGGGGGGGGGGGGGGGGGGGGGGGGGGGGGGGGGGGGGFGGGGGGGGGGGGGGGGGGGGGGGGGGGGGGGGGGGGGGGGGGFFGGGGFGDGGGGGGGGGGGGGGGGGGGGGGGGGGGGGFFGGFGFGGGFFGGGGGGGGGGGFFFFFFGFFGGGFFFFFFFF?FF?FCBFFF?FFFFFFF<FFFFFFDFFBBD>F9FB>??
@M06628:26:000000000-CRM2J:1:1101:12450:1379 1:N:0:101
TACGGAGGGTCCGAGCGTTAATCGGAATTACTGGGCGTAAAGCGCACGCAGGCGGTTTGTTAAGCTAGATGTGAAAGCCCCGGGCTCAACCTGGGAATAGCATTTAGAACTGGCAGACTAGAGTCTTGGAGAGGGGAGTGGAATTTCTGGTGTAGCGGTGAAATGCGTAGATATCAGAAGGAACATCAGTGGCGAAGGCGACTCCCTGGCCAAAGACTGACGCTCATGTGCGAAAGTGTGGGTAGCGAACAGGATTAGATACCCTGGTAGTCCACACCGTAA
+
GGGGGGGGGGGGGGGGGGGDGGFGGGGGGGGGGGGGGGGGGGGGGGGGCGGGGGGGGGGGGGGGGGGGGGGGGGGGGGGGGEGGGGGGGGGGGGGGGGGFGGGGGGCGGGGGGGGGGGGGGGGGGGGGGGGGGGGGGGGGGGGGGGGGFGGGGGGGGGGGGGGGGGGGFGGGGGGFGFGGGGGGGCCFGGGGGGGGGGGGFFGGFGFGGG@:CGGGGGGGGGGFFF?FFGFFEGGFFFFFFFBFFFFFGFEFF??ADBAAFFGGFF3242<BAB?BFF6:BF
@M06628:26:000000000-CRM2J:1:1101:9073:1392 1:N:0:101
TACGGAGGGTGCAAGCGTTAATCGGAATTACTGGGCGTAAAGCGCACGTAGGTGGTTTGTTAAGTTGGATGTGAAAGCCCAGGGCTCAACCTTGGAACTGCATTCAAAACTGGCGAACTAGAGTATGGTAGAGGTGAGTGGAATTTCCTGTGTAGCGGTGAAATGCGTAGAGATGGGAAGGAACATCAGTGGCGAAGGCGACTCACTGGACCAATACTGACACTGAGGTGCGAAAGCGTGGGTAGCAAACAGGATTAGATACCCTGGTAGTCCACGCCGTAA
+
GGGGGGGGGGGGFGGGGFGGGGGGGGGGGGGGGGGGGGGGGGGGGGGGGGGGGGGFFGGGFGGGGGGGGGGGGGGGGGGGGGGGGGGGGGGGGGGGGGGGGGGGGFGGGGGGGGGGGG8FGGGGGGGGGGGGGGGGGGGGGGGGGGGGGGGGGGGGGGGGGGGGGGGGFGGGGGG?GFGGGGGGGFGGGGGGGGGGGGGGFFCGFGFGFGFFFGGFGGGGGGGFFFFFFGFFGGGF?EEFF>>FFBFFGFFFFFFF?FFFGFCFFFFFFFFFBBFFFFFFFF
@M06628:26:000000000-CRM2J:1:1101:19348:1414 1:N:0:101
TACGGAGGGTCCGAGCGTTAATCGGAATTACTGGGCGTAAAGCGCGCGTAGGTGGATTGGTCAGTCAGATGTGAAAGCCCAGGGCTCAACCTTGGAACTGCATCTGATACTGCTAGTCTAGAATACAGTAGAGGGTAGTGGAATTTCCTGTGTAGCGGTGAAATGCGTAGATATAGGAAGGAACACCAGTGGCGAAGGCGACTACCTGGACTGATATTGACACTGAGGTGCGAAAGCGTGGGGAGCAAACAGGATTAGTTACCCTGGTAGTCCACGCCGTAA
+
GGGGGEFGGGGGGGGGGGGGGGGGGGGGGGGGFFGGGGGGGGGGGCGGGEGEFGGCFGG@FDGGGGGGGGGGGGGGGGGGGGGGGGGGGGGGGGGFFGGFGD<FFFGGGGGGGGGGGCFGGGFGGGGGGGFGGGGGGGGGGG9EGGGFGGGGGFF9FGGGGGGGGGGDAGGF;F:CD:CFGFCCF7CCFGGCGE7DGGGGEAGGFGF?C5>*>CFGFFCFDCGFFF?F:7@BCED12>DDF0>(3((4*.08<6?<44).:49+*(.8)6AAFBD<>F>F14
@M06628:26:000000000-CRM2J:1:1101:17913:1430 1:N:0:101
TACGGAGGGTGCAAGCGTTACTCGGAATCACTGGGCGTAAAGAGCGTGTAGGCGGGTTTGTAAGTTTGAAGTGAAATCCAATGGCTCAACCATTGAACTGCTTTGAAAACTGCTTACCTAGAATATGGGAGAGGTAGATGGAATTTCTGGTGTAGGGGTAAAATCCTTAGAGATCAGAAGGAATACCGATTGCGAAGGCGATCTACTGGACCATTATGGACGCTGAGACGCGAAAGCGTGGGGAGCAAACAGGATTAGAAACCCTGGAAGTCCACGCCCTAA
+
GGGFGFGDEGGGGGFGGGGGGGGGDGGGGGGGGGGGGGGGGGCGFGFGGGGGGGGGGGGGGF9FFGGGFCFGFFGGFF<BEGG?=BFGGG?BFGFGGGGGDFGGFCFGFGGGCFF@F@EDCFCFAFFGG?EEGG,@:FFG6CBEGGC,,;FFGDGGEG5B6;DGGG,,:D8FFG,=:EF6CC,6<9BCC*CGF*B:87CEF>FGA+;C6C))7C:>D2*<9>C>>27B=C>>D=C(,3>5@1017(4?<(78266)).))2.22)()(,(.629,8;37(((
@M06628:26:000000000-CRM2J:1:1101:17897:1442 1:N:0:101
TACGGAGGGTGCAAGCGTTACTCGGAATCACTGGGCGTAAAGAGCGTGTAGGCGGGTTTGTAAGTTTGAAGTGAAATCCAATGGCTCAACCATTGAACTGCTTTGAAAACTGCTTACCTAGAATATGGGAGAGGTAGATGGAATTTCTGGTGTAGGGGTAAAATCCGTAGAGATCAGAAGGAATACCGATTGCGAAGGCGATCTACTGGAACATTATTGACGCTGAGACGCGAAAGCGTGGGGAGCAAACAGGATTAGATACCCTGGTAGTCCACGCCCTAA
+
GGGGGGGGGGGGGGGGGGGGGGGGGGGGGGGGGGGGGGGGGGGGGGGGGGGGGGGGGGGGGGGGGGGGGGGGGGGGGGGGGGGGGGGGGGGGGGFGGGGGGGGGGGGGGGGGGGGGGGGGGGFGGGGGGGGGGEAGGGGGGGGGGGGGGGGGGGGGGGGGGFFFDGGFFDGGGGGG?,BFGGGGGGGGGGGGGGGGGGGGFBGGFGFGGGFFGFGGGCFGGGGFFFFFFGFFGGGFBFFEFFFFFFBFGFFF:F)62?FFGFGGF?FF<5AFFFF?;F20:<
@M06628:26:000000000-CRM2J:1:1101:10445:1448 1:N:0:101
TACGAGGGGTGCAAGCGTTAATCGGAATTACTGGGCGTAAAGCGTACGTAGGCGGTTTGTTAAGCAAGATGTGAAAGCCCAGGGCTCAACCTTGGAACTGCATTTTGAACTGGCAAACTAGAGTACTGTAGAGGGTGGTGGAATTTCCAGTGTAGCGGTGAAATGCGTAGAGATTGGAAGGAACATCAGTGGCGAAGGCGGCCACCTGGACAGATACTGACGCTGAGGTACGAAAGCGTGGGGAGCGAACAGGATTAGATACCCTGGTAGTCCACGCCGTAA
+
FGFE@BF::@@CFGGGGGGEGGGGGC@FFFFGEFDFEGGGGGGG6F==FFGDGCG44+BFGGGGGGGGGGGGFGGGDGGGGGG>FFFGGGF<CFGGGGGGGGGGFGGGGGGGGGGGGGGGGGGGGGAFGGFGGGF:CGGGGGGGGGGGGGGGGGGGGGGGGGGGGGGGFDGFGGGGGGGGGGGGGGGGGGGGGGGCECFGEFGGFCFGFFF)>CFGGGGGGGGFFF>3FFFFGGDFFFFFFFFF9>09C>EF:6F>224A79CE=8:BFDAA4<<:9F>BFF
@M06628:26:000000000-CRM2J:1:1101:8574:1515 1:N:0:101
TACGAGGGGTGCAAGCGTTAATCGGAATTACTGGGCGTAAAGCGTACGTAGGCGGTTTGTTAAGCAAGATGTGAAAGCCCAGGGCTCAACCTTGGAACTGCATTTTGAACTGGCAAACTAGAGTACTGTAGAGGGTGGTGGAATTTCCAGTGTAGCGGTGAAATGCGTAGAGATTGGAAGGAACATCAGTGGCGAAGGCGGCCACCTGGACAGATACTGACGCTGAGGTACGAAAGCGTGGGGAGCGAACAGGATTAGATACCCTGGTAGTCCACGCCGTAA
+
GGGGGGGGGGGGGGGGGGGGGGGGGFEGGGGGGGGGGGGGGGGDFFEGGGGGGGGGGGGGGGGGGGGGGGGGGGGGGGGFGGGGGGGGGGGGGFC@FFGGGGGGGGGGGGFFGFDEDCF<FFGGGGGGGFFFGGDFGGGGGGGGGGGGGGGGGFGGGGGGGGGGGGGG4D>FCGGGFGDFEGGGGGFGFFGGGGG3EGGE>EDGFGFGG<>6><DGG*>GGGGFFBFFFGFFEFG>FDB>>9;07>F>D;@FB0@AFFFFF>FGF:38<BFFFFFFFF>(,-
@M06628:26:000000000-CRM2J:1:1101:14936:1528 1:N:0:101
TACGGGGGGTGCAAGCGTTATTCGGAATTACTGGGCGTAAAGCGTGCGTAGGCGGATTGTTAAGCAAGAGGTGAAAGCCCAGGGCTCAACCTGGGAACTGCCTTTTAAACTGGCTATCTTGAGTTATGTAGAGGGTGGTGGAATTTGAAGTGTAGCGGTGAAATGCGTAGAGATTTGATGGAACACCAGTTGCGAAGGCGGCTAGCTGGACAGATACTGACGCTGAGGAACGAAAGCGTGGGGAGCGAACAGGATTAGATACCCTGGTAGTCCACGCCGTAA
+
GGGG;+CFGGGGGGGGGGGG<<FGGGGG,EGGGGGDCGGGGGDGF+CFGGGGGGG3F+,8@FGG,,@F,3FFGGGGGG:*,3*=FG:FGG,,,81FG:FGG:FGG:,?FGGG8F,C,>F,?FCF,2CFG+AGGG*;*:2;EGGG6C++23<FGGGGGGGGGGGGGG5EEGC+CF:+0A0+AFGGG*;F5E+<DEGGGGGC@E)>)6B9F*>F*9FG*?DFFGGBBBFF47>BGGG>?FFFFF>BF>FFGB@F??FBFFFFFA8C?2FFFFFFFF72;F09B?
@M06628:26:000000000-CRM2J:1:1101:9661:1547 1:N:0:101
TACGGAGGGTGCAAGCGTTAATCGGAATTACTGGGCGTAAAGCGCGCGTAGGCGGTTACATAAGTTGGAAGTGAAAGCCCCGGGCTCAACCTGGGAACTGCTTTCAAAACTGTGTGACTAGAGTGCAGCAGAGGATAGTGGAATTTCTAGTGTAGCGGTGAAATGCGTAGATATTAGAAGGAACACCAGTGGCGAAGGCGACTGTCTGGGCTGACACTGACGCTGAGGTGCGAAAGCGTGGGGAGCAAACAGGATTAGATACCCTGGTAGTCCACGCCGTAA
+
GGGGGGGGGGGGGGGGGGGGGGGGGGGGGGGGGGGGGGGGGGGGGGGGGGGGGGGGGGGGGGGGGGGGGGGGGGGGGGGGGGGGGGGGGGGGGGGGGGGGGFGGGGGGGGGGGGGGGGGGGGGGGGGGGGGCGGGGGGGGGGGGGGGGGGGGGGGGGGGGGGGGGGGEFGD:FGGGGGGGGGGGGFGGGGGGGGGGGGGGFFGGFGFGGGFFDCFGGGGGGGGFF9FFFGFFGGG>FFFFFFFFFFB:CBFFFFFFBDFFGFFGFB>>AFAA>>??FFF>FB
@M06628:26:000000000-CRM2J:1:1101:9905:1568 1:N:0:101
TACGGAGGGTGCAAGCGTTAATCGGAATTACTGGGCGTAAAGCGCACGTAGGTGGTTTGTTAAGTTGGATGTGAAAGCCCAGGGCTCAACCTTGGAACTGCATTCAAAACTGGCGAACTAGAGTATGGTAGAGGTGAGTGGAATTTCCTGTGTAGCGGTGAAATGCGTAGAGATGGGAAGGAACATCAGTGGCGAAGGCGACTCACTGGACCAATACTGACACTGAGGTGCGAAAGCGTGGGTAGCAAACAGGATTAGATACCCTGGTAGTCCACGCCGTAA
+
GGGGGGGGGFGGGGGGGGGGGGGGGGGGGGGGGGGGGGDGFFGGGEEGGGGGEFGGGGGGGGGGGGGGGGGGGGGGGGGGGGGGGGGGGGGGGGGGFGGGFFGFGGGGGGGGGGGGGGGGGGGGGGGGGGGFGGGGGGGGGGGGGGFFGGGGGGGGGGGGGGGGGGGGFDGFFGGGGGGGGGGGGGGGGGGGGGGGGDGGFF3<FGFGGGFFGGGFFGGGGGGFFAFFFFFFGGG>BEFFFFFFF><6FBFFF:FAFFBFF>?E?:FFBFFF2<DB>F9B<:
@M06628:26:000000000-CRM2J:1:1101:10864:1592 1:N:0:101
TACGGAGGGTCCGAGCGTTAATCGGAATTACTGGGCGTAAAGCGCACGCAGGCGGTTTGTTAAGCTAGATGTGAAAGCCCCGGGCTCAACCTGGGAATAGCATTTAGAACTGGCAGACTAGAGTCTTGGAGAGGGGAGTGGAATTTCTGGTGTAGCGGTGAAATGCGTAGATATCAGAAGGAACATCAGTGGCGAAGGCGACTCCCTGGCCAAAGACTGACGCTCATGTGCGAAAGTGTGGGTAGCGAACAGGATTAGATACCCTGGTAGTCCACACCGTAA
+
GGGGGGGGGGGGDGGGGGGGGGGGGGGGGGGGGGGGGGGGGFGGGGGGGGGGGGGCFGDGCFGGGGGGGGGGGGGGGGGDGGGGGGGGGGGGFGGGGGGGGGGGGGGGGGGGGGGGGGGGGGGFGCGGGGGGGGDFCGGGGGGGGDFGGGFGGFGGGGGGGGGGGGGEDGGGFFCCDFGFFGGGG9CGGGFGGGGGGGG=35)C6CFGGGF@F:CFCCGGGEDFFB7?FGFFGGG><7=FFF9<BFFFGBFFFFF)2<AAGFFGF:5><<<A44<B?:9:<<
@M06628:26:000000000-CRM2J:1:1101:11874:1639 1:N:0:101
TACGAGGGGTGCAAGCGTTAATCGGAATTACTGGGCGTAAAGCGTTCGTAGGCGGTTTGTTAAGCAAGATGTGAAAGCCCAGGGCTCAACCTTGGAACTGCATTTTGAACTGGCAAACTAGAGTACTGTAGAGGGTGGTGGAATTTCCAGTGTAGCGGTGAAATGCGTAGAGATTGGAAGGAACATCAGTGGCGAAGGCGGCCACCTGGACAGATACTGACGCTGAGGAACGAAAGCGTGGGGAGCGAACAGGATTAGATACCCTGGTAGTCCACGCCGTAA
+
GGGGGG@FGGGGGGGGGGGGGGGGGGGGGGGGGGGGGGGGGGGGGGGGGGGGGGGGGGGGGGFGGGGGGGGGGGGGGF@GFGGGDGGGGGGGGGGGGGGGGGGGGGGEGGGGFGGGGGGFGGGGGGGGGGGGGGG@F@FGG7<FGGGGFFFFFDGGGGGGCCFGGGGGA9>CEFGGCCEFEC?<FGGCFFGGGGDGGGGGFFC3>GFGGFFFGFGFGGG7>CCEDFFFFGFFGGGF?E:>>60:B>>>D9>F06?6)).6:)<<?0)5-6725>?FFF>9::
@M06628:26:000000000-CRM2J:1:1101:11893:1643 1:N:0:101
TACGAGGGGTGCAAGCGTTAATCGGAATTACTGGGCGTAAAGCGTTCGTAGGCGGTTTGTTAAGCAAGATGTGAAAGCCCAGGGCTCAACCTTGGAACTGCATTTTGAACTGGCAAACTAGAGTACTGTAGAGGGTGGTGGAATTTCCAGTGTAGCGGTGAAATGCGTAGAGATTGGAAGGAACATCAGTGGCGAAGGCGGCCACCTGGACAGATACTGACGCTGAGGAACGAAAGCGTGGGGAGCGAACAGGATTAGATACCCTGGTAGTCCACGCCGTAA
+
GGGGGGGGGGGGGGGGGGGGGGGGGGGGGGGGGGGGGGGGGGGGGGGGGGGGGGGFGGGGGGGGGGGGGGGGGGGGGFFGFGGGGGGGGGGEEFFGGFGGGGGGDGGFGGGGFEFGGGGGGGGGGFGGGGGFGGGEFFFFGGGGGGGGGGGGGGGGGGGGGGGGGGGEEGGGGGGGGGGGGFGGGGGGGFGGGDGGGEGGAEGC@GFGG<;FGFGGFGGGGGDEEBFFFF@:GEGFFE<DFFF?>FB>DBFF?B?BFFF<CAGG?<>72<AFF<4?6F>B::
@M06628:26:000000000-CRM2J:1:1101:20290:1661 1:N:0:101
TACGGAGGGTGCAAGCGTTAATCGGAATTACTGGGCGTAAAGCGCACGTAGGTGGTTTGTTAAGTTGGATGTGAAAGCCCAGGGCTCAACCTTGGAACTGCATTCAAAACTGGCGAACTAGAGTATGGTAGAGGTGAGTGGAATTTCCTGTGTAGCGGTGAAATGCGTAGAGATGGGAAGGAACATCAGTGGCGAAGGCGACTCACTGGACCAATACTGACACTGAGGTGCGAAAGCGTGGGTAGCAAACAGGATTAGATACCCTGGTAGTCCACGCCGTAA
+
GGGFGGGG7CFGGGGGGGGEGGGGGGGGGGFGGGGFGGGGGGGGGGGGGDFGFGGC@FGGGGC<FGGDEGGGGGGGGGGGGGGGGEGGGGGGGGGGGEFGGFGFFGGGGGGGFGGGGGGGGGGFGGDGGGFGG@FGGGGGGGGGGGFGAFGGGGFFGGGGGGGGGGGGFGGGG9EGEGFECFGGGFGGFBFGGGGGGGGGFEGGFF@FGFFFGGGGF7CFGFFFFBFFFC?9GGG>FFFFFFB2<DFB:<FF?:?675<AFFGGF<F:<)<9AA)01779:<
@M06628:26:000000000-CRM2J:1:1101:8955:1671 1:N:0:101
TACGGAGGGGGCTAGCGTTGTTCGGAATTACTGGGCGTAAAGCGCACGTAGGCGGACTGGAAAGTTGGGGGTGAAATCCCGGGGCTCAACCTCGGAACTGCCTTCAGAACTAGCAGTCTGGAGTCCGAGAGAGGTGAGTGGAATTCCGAGTGTAGAGGTGAAATTCGTAGATATTCGGAGGAACATCAGTGGCGAAGGCGACTCACTGGCTCGATACTGACGCTGAGGTGCGAAAGCGTGGGGAGCAAACAGGATTAGATACCCTGGTAGTCCACGCCGTAA
+
GGGGGFGGGEGGEGGGGFGE@FFGGGGGGGGGGGGGGGGGGGGGGGGG=EFGGGG+6=F8,BEE?F?FC7CFCEGG9FGG:F+@CFGCGG8F,@FG**,3F@EF,F,@FGG,,?FF<FF;>FFG,711=FEFEGFFGGGGF:BFFCG73==CEFF9CFGGGGGG9CFGFGGGFCC7AFCEGGGGG7<CFGGGGGGGGGGG3>DDFFFGGG493<CF3FF?CGDF)95<?GFFG5D>(<>)79(46>(27:FF:6?>?FA>C5?CF:FFFF<AA<839F6;68
@M06628:26:000000000-CRM2J:1:1101:15199:1680 1:N:0:101
TACGGAGGGTCCGAGCGTTAATCGGAATTACCGGGCGTAAAGCGCGCGTAGGTGGTTATTTAAGCTAGATGTGAAAGCCCAGGGCTCAACCTTGGAACTGCATTTAGAACTGGGTAACTAGAGTACAGTAGAGGGTAGTGGAATTTCTTGTGTAGCGGTGAAATGCGTAGATATAAGAAGGAACACCAGTGGCGAAGGCGACTGCCTGGACTGATACTGACACTGAGGTGCGAAAGCGTGGGGAGCAAACAGGATTAGATACCCTGTTAGTCCACGTCGTAA
+
GGGGGGGGGGDGFFGGGGGG,CEFGGGGAFGGGGGGGGGGGGGGGCGGFGGGGGGFCGFGGGCFAEFGGGGGGGGFEGFG<ADFGGGGGGGGC9FFGGFGGCFGGA@>EGGGG8FFDGD>>FGG,,,,@CCF,@:>,3@>EGGGGGEGFGGGGGGGGGGDF,?FCFEGEGDCCGGGGEF?CCFBFGGC*00ADGDGGGF5>BDDFDFC5086**:CDGGFF6>;6<::09F>GGG>?)08519?BF??::5?06)6?<54CAFG?1).-6<AA2.44<>604
@M06628:26:000000000-CRM2J:1:1101:15210:1694 1:N:0:101
TACGGAGGGTCCGAGCGTTAATCGGAATTACCGGGCGTAAAGCGCGCGTAGGTGGTTATTTAAGCTAGATGTGAAAGCCCAGGGCTCAACCTTGGAACTGCATTTAGAACTGGGTAACTAGAGTACAGTAGAGGGTAGTGGAATTTCTTGTGTAGCGGTGAAATGCGTAGATATAAGAAGGAACACCAGTGGCGAAGGCGACTGCCTGGACTGATACTGACACTGAGGTGCGAAAGCGTGGGGAGCAAAAAGGATTAGATACCCTGGTAGTCCACGCCGTAA
+
GGGGGGGGGGGGGGGGGGGGCFGGGGGGGGGGGGGGGGGGGGGGGGGGGGGGGGGGGGGGGGGGGGGGGGGGGGGGGGGGGGGGGGGGGGGGGGGGGGGGGGGGGGGGGGGGGGGGGGGGGGGGGGGGGGGGGGGGGGGGGGGGGGGGGGGGGGGGGGGGGGGGGGGGFGGGGGGGGGGGGGGGGGGGGGGGGGGGGGGGEEGGFGFGGGFFGGGFCFGGGGGFF<FFFGFFGGGFFBFFFF(-33?<6().((9527)4::F+14@2-))-)).-4)436:
@M06628:26:000000000-CRM2J:1:1101:19032:1704 1:N:0:101
TACAGAGGGTGCAAGCGTTAATCGGAATTACTGGGCGTAAAGCGCGCGTAGGTGGTTTGTTAAGTCGGATGTGAAAGCCCAGGGCTCAACCTTGGAATTGCACCCGATACTGGCAGGCTAGAGTACGATAGAGGAGTGTGGAATTTCCTGTGTAGCGGTGAAATGCGTAGATATAGGAAGGAACATCAGTGGCGAAGGCGACACTCTGGATTGATACTGACACTGAGGTGCGAAAGCGTGGGGAGCAAACAGGATTAGATACCCTGGTAGTCCACGCCGTAA
+
GGGGGGGGGGGGGGGGGGGGGGGGGGGGGGGGGGGGGGGGGGGGGGGGGGGGEFGGGGGGGGGGGGGGGGGGGGGGGGGGGGGGGGGGGGGGGGGGGGGGGGGGGGGGGGGGGGGGGGGGGGGGGGGGGGGGGGCGGGFFGFGGGGGGGGGGGGGGGGGGGGGGGGGGEGGFGGGFGGGGGGGGGGGGGFGGGGGGGGGGFFGGFGFGGGFFGGGDFDFFCEGFF<FFFGFFGGGFFFFFFFFFB>?09?FF?F?AFFF>FAFGF:@:4<>A<A?B>FB9::
@M06628:26:000000000-CRM2J:1:1101:20500:1718 1:N:0:101
TACAGAGGGTGCAAGCGTTAATCGGAATTACTGGGCGTAAAGCGCGCGTAGGTGGTTTGTTAAGTCGGATGTGAAAGCCCAGGGCTCAACCTTGGAATTGCACCCGATACTGGCAGGCTAGAGTACGATAGAGGAGTGTGGAATTTCCTGTGTAGCGGTGAAATGCGTAGATATAGGAAGGAACATCAGTGGCGAAGGCGACACTCTGGATTGATACTGACACTGAGGTGCGAAAGCGTGGGGAGCAAACAGGATTAGATACCCTGGTAGTCCACGCCGTAA
+
GGGGGGGGGGGGGGGGGGGGGGGGGGGGGGGGGGGGGGGGGGGGGGGGGGGGGGGGGGGGGGGGGDEGGGGGGGGGGGGGGGGGGGGGGGGGGGGGGGGGGGGGGGGGGGGGGGGGGGGGGFGGGGGGGGGGGG7F>FGGGGGGGGGGGGGGGFGFGGGGGGGGGGGC6CDGGGGGGGGGGGGGGGGGFFGGDGED>EGGFFDG?G?GFGFFGGGFGFFGGGGFFFFF@FFFG=D>BFFFFF9(166?G?FFF?)6).-)0:<+/8F224AABB<?;;>F?<
@M06628:26:000000000-CRM2J:1:1101:15867:1726 1:N:0:101
TACGGAGGGTCCAAGCGTTATCCGGAATCATTGGGTTTAAAGGGTCCGCAGGCGGTCAATTAAGTCAGAGGTGAAATCCCATAGCTTAACTATGGAACTGCCTTTGATACTGGTTGACTTGAGTTATACGGAAGTAGATAGAATAAGTAGTGTAGCGGTGAAATGCATAGAGATTACTTAGAATACCGATTGCGAAGGCAGTCTACTACGTATATACTGACGCTCATGGACGAAAGCGTGGGGAGCGAACAGGATTAGATACCCTGGTAGTCCACGCCGTAA
+
GGGGGGGGGGGGGGGGGGGGGGGGGGGGGGGGGGGFGGGGGGGGGGGGGGGGGGGGGGGGGGGGGGGGGGGGGGGGGGGGFGGGGGGGGGGDFGGGGGGGGGGGGGGGGGGGGGGGFGGGGGGGGGGGGGGDEEGGGGGGGGGGGGGGGGGGGGGGGGGGFFGGGGGGFGFFFGGGGGGGGFGGGGGDEEGGGGGGGGGGEFCFFGFGGGFFGGFFGGGGGGGFFFFFF7ABGDGFFFEDFFFF>FFFGFFFFFF<<DFDGD<FFBFFFFFFBAFFFFF;?B
@M06628:26:000000000-CRM2J:1:1101:13073:1735 1:N:0:101
TACGAGGGGTGCAAGCGTTAATCGGAATTACTGGGCGTAAAGCGTTCGTAGGCGGTCTATTAAGCAAGATGTGAAAGCCCAGGGCTCAACCTTGGAACTGCATTTTGAACTGGTAGGCTAGAGTACTGTAGAGGGTGGTGGAATTTCCAGTGTAGCGGTGAAATGCGTAGAGATTGGAAGGAACATCAGTGGCGAAGGCGGCCACCTGGACAGATACTGACGCTGAGGAACGAAAGCGTGGGGAGCGAACAGGATTAGATACCCTGGTAGTCCACGCCGTAA
+
GGGGGGGGGGGGGGGGGGGGGGGGGGGGGGGGGGGGGGGGGGGGGGGGGGGGGGGGGGGGGGGGGGGGGGGGGGGGGGGGGGGGGGGGGGGGGGGGGGGGGGGGGGGGGGGGGGGGGGGGGGGGGGGGGGGGGGGGGGGGGGGGGGGGGGFGGGGGGGGGFGGGGFGGFGGGFF9FFGGGGGGGGGGGGGGGGGGGGGGGFFCDFGFFGD@6CC>*CFGGGGGFFFFFFGFBGGGFFED>:92:>FFFGFFF?B:ADFFDGFCC7:5:DAB<AB?6><;6??
@M06628:26:000000000-CRM2J:1:1101:15860:1743 1:N:0:101
TACGGAGGGTCCAAGCGTTATCCGGAATCATTGGGTTTAAAGGGTCCGCAGGCGGTCAATTAAGTCAGAGGTGAAATCCCATAGCTTAACTATGGAACTGCCTTTGATACTGGTTGACTTGAGTTATACGGAAGTAGATAGAATAAGTAGTGTAGCGGTGAAATGCATAGAGATTACTTAGAATACCGATTGCGAAGGCAGTCTACTACGTATATACTGACGCTCATGGACGAAAGCGTGGGGAGCGAACAGGATTAGATACCCTGGTAGTCCACGCCGTAA
+
GGGGGEGGGGGGGGGGGGGGGGGGGGGGGGCFFGGGFFGGGGCGFGGGGGGGGGGCFGGGGGGGGGGGGGGGGGGGGFGGGGGGGGGGGGFCAFGGGGGGGGGGGGGGGGGGGGGD@FGGGGDFGGGGFGGGGGFGGGGGGGGGGGGGFGGGGGGGGGGEGGCEDGGGFFGGGGGGGGGGGGGFGGFEGGEGGGGGGGGGFFGGF7FC?38FGGGGGGGFGAD>>@FFFFA6EGGFFFFFFF0(719BGFFFBFFA)426>AGE=:>?9<D2><<09FB9BB
@M06628:26:000000000-CRM2J:1:1101:8402:1752 1:N:0:101
TACGAGGGGTGCAAGCGTTAATCGGAATTACTGGGCGTAAAGCGTGCGTAGGTGGTTTGTTAAGCAAGATGTGAAAGCCCCGGGCTCAACCTGGGAACTGCATTTTGAACTGGCAAACTAGAGTATTGTAGAGGGTAGTGGAATTTCCAGTGTAGCGGTGAAATGCGTAGAGATTGGAAGGAACATCAGTGGCGAAGGCGGCTACCTGGACAAATACTGACACTGAGGCACGAAAGCGTGGGGAGCAAACAGGATTAGATACCCTGGTAGTCCACGCCGTAA
+
GGGGFGGEGGGGGGGGGGGG?FFGGGGGGGGGGGGGGGGGGGGGGGGG@FFGEGGGGGGGGGGGGGGGGGGGGGGGGGGGGGGGGGGGGGGGGGGCGGGGGF9DFGGGFFGGGGGGGGGGGGFFGGGFGGFFFGGFCGGGGGGGCCFGGGGFFFFFGGGGGGGGGGGGFGGFCBFGGGGGGGGGFFG9FFGGGGGDGGGGFFGDFGFGC7FF4*CDCDFFGGF@F>FFFCFFGGD9:>BEFFF:>FF8C:FF1294>DFFF2227<F?>>AD24,46536(-
@M06628:26:000000000-CRM2J:1:1101:18857:1823 1:N:0:101
TACGGAGGGGGTTAGCGTTGTTCGGAATTACTGGGCGTAAAGCGCACGTAGGCGGATCAGAAAGTATAGGGTGAAATCCCAGGGCTCAACCCTGGAACTGCCTTATAAACTCCTGGTCTTGAGTTCGAGAGAGGTGAGTGGAATTCCGAGTGTAGAGGTGAAATTCGTAGATATTCGGAGGAACACCAGTGGCGAAGGCGGCTCACTGGCTCGATACTGACGCTGAGGTGCGAAAGTGTGGGGAGCAAACAGGATTAGATACCCTGGTAGTCCACACCGTAA
+
GGGGGDGECCFFC@FGGFE@FECFGGGGGFGFGGGGGFGEEGGGGGCGEGGGGGG7>FFG9EFFFFAFGGGGGGGGGGFGFG?:FEDFGGGGGGGGGGFCFGGFFEFGFGGGGDFGDFGCGFFGGGGFFFECGGE::FFCGGGGFGCGGGGDFGGGGFGGGGGGGGGGFGGGGGGFGDE*5FCGFFGGGGGFGDCGGGCE@:)/0:@A=FFFC)7CG7DCFG::>B:>6CF>GGGFFFF=>?B020:74:>?:29A)4:AFA@<F?F(6<>:642(4>3?<<
@M06628:26:000000000-CRM2J:1:1101:22977:1835 1:N:0:101
TACGGAGGGTGCAAGCGTTAATCGGAATTACTGGGCGTAAAGCGCACGTAGGTGGTTTGTTAAGTTGGATGTGAAAGCCCAGGGCTCAACCTTGGAACTGCATTCAAAACTGGCGAACTAGAGTATGGTAGAGGTGAGTGGAATTTCCTGTGTAGCGGTGAAATGCGTAGAGATGGGAAGGAACATCAGTGGCGAAGGCGACTCACTGGACCAATACTGACACTGAGGTGCGAAAGCGTGGGTAGCAAACAGGATTAGATACCCTGGTAGTCCACGCCGTAA
+
EEGFGEC@@FEGGGGFC@B@FFG@CFGE<C@EGCFFGGGECFCCBB>@=<CFGGG@DACFC?<EF?EFCFGFBEBDGFGFFEECEGGFFEFFFEEFFEGGGAFGDFEEFGFGAAFDFDCFGGF?FDD:FGGGGGGGFDGGGGG9FFFEECFGEGG9F>>>8FGA9DEE>DGG99<6EC:CEGGFGGFFFGGC4EEDGG5EFF<CFCFCDGA;3FFFC>GFGDFFFFFF:F:65=C>B:7>@13968<AGFFF?6)5<?FBFF6+/473AFAA):71104114
@M06628:26:000000000-CRM2J:1:1101:16033:1837 1:N:0:101
TACGAGGGGTGCAAGCGTTAATCGGAATTACTGGGCGTAAAGCGTACGTAGGCGGTTTGTTAAGCAAGATGTGAAAGCCCAGGGCTCAACCTTGGAACTGCATTTTGAACTGGCAAACTAGAGTACTGTAGAGGGTGGTGGAATTTCCAGTGTAGCGGTGAAATGCGTAGAGATTGGAAGGAACATCAGTGGCGAAGGCGGCCACCTGGACAGATACTGACGCTGAGGTACGAAAGCGTGGGGAGCGAACAGGATTGATACCCTGGTAGTCCACGCCGTAAA
+
GGGGGGGGGGGGGGGGGGGG7FGGGGGGGGGGGGGGGGGGGGGGGGGGGGGGGGGGGGGGGGGGGGGGGGGGGGGGGGGGGGGGGGGGGGGGGGGGGGGGGGGGGGGGGGGGGGGGFGGEGFGGGGGGGGGGGGGGGGGGGGGGGGGGGGGGGGGGGGGGGGGGGGGGFGGGGGGGGGGGGGGGFGGGGGGGGGGGGGGGEEGGFGFGGGF?D4CDGGFCGGGFEBFFFGFFGGGFFFFFFFF?FFF>:>FFF:@>?744CBFC@<6<A<A2AF<6(0(-:6
@M06628:26:000000000-CRM2J:1:1101:11516:1847 1:N:0:101
TACGGAGGGTGCAAGCGTTACTCGGAATCACTGGGCGTAAAGAGCGTGTAGGCGGGTTTGTAAGTTTGAAGTGAAATCCAATGGCTCAACCATTGAACTGCTTTGAAAACTGCTTACCTAGAATATGGGAGAGGTAGATGGAATTTCTGGTGTAGGGGTAAAATCCGTAGAGATCAGAAGGAATACCGATTGCGAAGGCGATCTACTGGAACATTATTGACGCTGAGACGCGAAAGCGTGGGGAGCAAACAGGATTAGATACCCTGGTAGTCCACGCCCTAA
+
GGGGGFGGGGGGGGGGGGGGGGGGGGGGGGGGGGGGGGGGGGGGGGGGGGGGGGGGGGGGGGGGGGGGFFGGGGGGGGGGGGGGGGGGGGGGGGGGGGGGGGGGGGGGGGGGGGGGGGGGGGGGGGGGGGGDEGGGGGGGGGGGGFFGGGGGGGGGGGGGGGGGGFEFFGGGFGGGGFGGGGGGGGGGGGGGGGGGGGFGFDGGFGFGGGFFGGGGGGGCGGGFFFFFFGFFGGGFFEEFD9>FFBFFGFFFFFFF?FFFGFCFF:F?BBA<2),8>>19?8
@M06628:26:000000000-CRM2J:1:1101:23803:1849 1:N:0:101
TACGAGGGGTGCAAGCGTTAATCGGAATTACTGGGCGTAAAGCGCGCGAAGGTGGTTTGTTAAGCAAGATGTGAAAGCCCCGGGCTCAACCTGGGAACTGCATTTTGAACTGGCAAACTAGAGTATTGTAGAGGGTAGTGGAATTTCCAGTGTAGCGGTGAAATGCGTAGAGATTGGAAGGAACATCAGTGGCGAAGGCGGCTACCTGGACAAATACTGACACTGAGGAACGAAAGCGTGGGGAGCAAACAGGATCAGTTACCCGGGTAGTCCACGCCGTAA
+
GGGFCCB::FFGDEGGC@FGGCACFC@FF9AFACEGECCCFFDF+CEE+@F7CAFFD=FFGFFFGGGCEFF5??<FD89+BC74+>BDGG<FFFGFCEB9,FDFFGGGGDGGGGC9CA>,ECC:FFAFCCFCGDF@:CFCF9FFFFFA9;@>@7,?FGEC:2,?EGG=?CDE>FGGFEGF*=FGGFFGFF963*CCGC5=D:DGF2/@**0?4CC:CCCC69C@F<FF)*7(/**-8>B37290;;60F:>:.84(())-::+:)(81,,<:)))(,87;6:
@M06628:26:000000000-CRM2J:1:1101:14505:1879 1:N:0:101
TACAGAGGGTGCAAGCGTTAATCGGAATTACTGGGCGTAAAGCGCGCGTAGGTGGTTTGTTAAGTCGGATGTGAAAGCCCAGGGCTCAACCTTGGAATTGCACCCGATACTGGCAGGCTAGAGTACGATAGAGGAGTGTGGAATTTCCTGTGTAGCGGTGAAATGCGTAGATATAGGAAGGAACATCAGTGGCGAAGGCGACACTCTGGATTGATACTGACACTGAGGTGCGAAAGCGTGGGGAGCAAACAGGATTAGATACCCTGGTAGTCCACGCCGTAA
+
GGGGGGGGGGGGGGGGGGGGGGGGGGGGGGGGGGGGGGGGGGGGGGGGGGGGGGGGGGGGGGGGGGGGGGGGGGGGGGGGGGGGGGGGGGGGGGGGGGGGGGGGGGGGGGGGGGGGGGGGGGGGGGGGGGGGGGGGGGGGGGGGGGGGGGGGGGGGGGGGGGGGGGGG;CGGGGGGGGGGGGGGGGGGGGGGGGGGGGGGFFGGFGFGCFFFGFGGGCFGGFGFFFFF@7?6EGGFFEFFEFF?FFF<FFFFFF4>FFFDGFGGF?FB<DABAFFFFFF>F?
@M06628:26:000000000-CRM2J:1:1101:21577:1884 1:N:0:101
TACAGAGGGTGCAAGCGTTAATCGGAATTACTGGGCGTAAAGCGCGCGTAGGTGGTTTGTTAAGTCGGATGTGAAAGCCCAGGGCTCAACCTTGGAATTGCACCCGATACTGGCAGGCTAGAGTACGATAGAGGAGTGTGGAATTTCCTGTGTAGCGGTGAAATGCGTAGATATAGGAAGGAACATCAGTGGCGAAGGCGACACTCTGGATTGATACTGACACTGAGGTGCGAAAGCGTGGGGAGCAAACAGGATTAGATACCCTGGTAGTCCACGCCGTAA
+
GGGEGGGFEGGGGGGGGGGDEGGFDEGGFFFFGCFCFGGGGGGGGGGGGBCFFGGBFGFEGEFFGGGDDGGDGGGG9EFFGEC@FGGGGFFGGGGGFGGGGG=,?FGGGGGGGAFGGGGGG@EGGGGGGGGFGGCE@FGGDEGFCFFEEFFEFFGGGE>>CCGGGGG:5C8EGGGGGFFGGGG97CFFFFFFCGEDGGGGFFGD6FFFCG?FFFFFCGGFGGGF?<FF@*?9EC320:@7<>BFB>F?GFFFFB:<)4<AFFGF=<F>B<A96<B?>FB6??
@M06628:26:000000000-CRM2J:1:1101:16129:1925 1:N:0:101
TACGGGGGGTGCAAGCGTTAATCGGAATTACTGGGCGTAAAGCGTGCGTAGGTGGTTTGTTAAGCAAGATGTGAAAGCCCCGGGCTCAACCTGGGAACTGCATTTTGAACTGGCAAACTAGAGTATTGTAGAGGGTAGTGGAATTTCCAGTGTAGCGGTGAAATGCGTAGAGATAGGAAGGAACATCAGTGGCGAAGGCGGCCACCTGGACAAATACTGACACTGAGGCACGAAAGCGTGGGGAGCAAACAGGATTAGATACCCTGGTAGTCCACGCCGTAA
+
GGGG-6CFGGGGFGAGGGGG7FFGGGGGGGGGGGGGGGGGGGGG=FGGGGGG=FGBFGGGGGGG9><FGGGGGGGGGGGGDGGGGGGGGGGGGGGGGGGGGGGGF9,=FGGGGGGCBEGGGGGGGG:FGGGGGGE@,;F8FGGGGGGGDFGGGGGGGGEGGGGGGGGGFGGFFG+AFFGGGFGGG+CCEGGGGGGGGGGGFF3)<FFGGGF6DGGGGGGFG9C?FDFF)*7<=ED>FEEFFBF:>>F?GBFFFFFF?DBDCDCE??F?B<BA9:?F>>>>?:
@M06628:26:000000000-CRM2J:1:1101:21456:1945 1:N:0:101
TACGAGGGGTGCAAGCGTTAATCGGAATTACTGGGCGTAAAGCGTACGTAGGCGGTTTGTTAAGCAAGATGTGAAAGCCCAGGGCTCAACCTTGGAACTGCATTTTGAACTGGCAAACTAGAGTACTGTAGAGGGTGGTGGAATTTCCAGTGTAGCGGTGAAATGCGTAGAGATTGGAAGGAACATCAGTGGCGAAGGCGGCCACCTGGACAGATACTGACGCTGAGGTACGAAAGCGTGGGGAGCGAACAGGATTAGATACCCTGGTAGTCGACGCCGTAA
+
GFFDGGGG@BBFFFGGGFFGFCEFGCGGGGFFDFGGGGGGGGGGFC@GEGGEGGEGGCGGGGGGGGGGGGDFGGGGGGGGFGG@C?FGGGDFGGFGGGGFGFFCGFGGGGGGGGFGGEGGGFGGGGGFGFGGGGGFFEFFGGGGGGGGGGGGGGAGGGGGCF,>EGG89DGGGGGGGCFFGGCFGGGGGGGGGGGGGEGGEBDDFGFGFFFFGGGFGGGGGGD5@1@3FFFFGGGFFFFDEFF:9;065937:0:A?DF<:AC<=:FB2<A)(,(-6>>338
@M06628:26:000000000-CRM2J:1:1101:17741:1959 1:N:0:101
TACGAGGGGTGCAAGCGTTAATCGGAATTACTGGGCGTAAAGCGTTCGTAGGCGGTTGAATAAGCAAGATGTGAAAGCCCAGGGCTCAACCTTGGAACTGCATTTTGAACTGTTCGACTAGAGTACTGTAGAGGGTGGTGGAATTTCCAGTGTAGCGGTGAAATGCGTAGAGATTGGAAGGAACATCAGTGGCGAAGGCGGCCACCTGGACAGATACTGACGCTGAGGAACGAAAGCGTGGGGAGCGAACAGGATTAGATACCCTGGTAGTCCACGCCGTAA
+
GGGGFGGGGGGGGGGGGGGGGGGGGGGGGGGGGGGGGGGGGGGGGGGGGGGGGGGGGGGGGGGGGGGGGGGGGGGGGGGGGGGGGGGGGGFGGGGGGGGGGGGGGGGGGGGGGGGGFGGGGGGGGGGGGGGGGGGFGGGGGGGGGGGGGGGGGGGGGGGGGGGGGGGGFGGGGGGGGGGGGGCGGGGGGGGGGGGGGGGGFFGGFGFGGGFFGGGGGFGGGGGFFFFFFG>?EGGF?FFFFFFFFFFF<>DFFFF>?F>AGFGGFBF:BFDFBF<?>FBF68
@M06628:26:000000000-CRM2J:1:1101:19655:1965 1:N:0:101
TACGGAGGGTGCAAGCGTTAATCGGAATTACTGGGCGTAAAGCGCACGTAGGTGGTTTGTTAAGTTGGATGTGAAAGCCCAGGGCTCAACCTTGGAACTGCATTCAAAACTGGCGAACTAGAGTATGGTAGAGGTGAGTGGAATTTCCTGTGTAGCGGTGAAATGCGTAGAGATGGGAAGGAACATCAGTGGCGAAGGCGACTCACTGGACCAATACTGACACTGAGGTGCGAAAGCGTGGGTAGCAAACAGGATTAGATACCCTGGTAGTCCACGCCGTAA
+
GGGGGGGGGGGGGGGGGGGGGGGGGGGGGGGGGGGGGGGGGGGGGGGGGGGGGGGGGGGGGGGGGGGGGGGGGGGGGGGGGGGGGFGGGGGGGGGGGGGGGGGGGGGGGGGGGGGGGGGGGGGGGGGGGGGGGGGGGGGGGGGGGGGGGGGGGGGGGGGGGGGGGGGEAGGGGGGGGGGGGGGGGGGGGGGGGGGGGDGGEFDGFGFGGGFFGGGFFFGGGGGFFFFFFGFFGGGFFFFFFBB9??FAG?>FBFFFFDFFGFFF6?F?<ADA<B>?0<94??
@M06628:26:000000000-CRM2J:1:1101:23567:2005 1:N:0:101
TACGAGGGGTGCAAGCGTTAATCGGAATTACTGGGCGTAAAGCGTTCGTAGGCGGTCTATTAAGCAAGATGTGAAAGCCCAGGGCTCAACCTTGGAACTGCATTTTGAACTGGTAGACTAGAGTACTGTAGAGGGTGGTGGAATTTCCAGTGTAGCGGTGAAATGCGTAGAGATTGGAAGGAACATCAGTGGCGAAGGCGGCCACCTGGACAGATACTGACGCTGAGGAACGAAAGCGGGGGGAGCGAACAGGATTAGATACCCTGGTAGTCCACGCCGTAA
+
GDGGFGCDDFEGGGGGGGEFDFGGGGEGGGGGGGGGGGGGGGGGG7FGGGGDGGGGDGGGGGGGDGGGGGGFGGGGFCFGGG7:CFGGGE<=AEFGGFGFFGGGCEEEEFEGGGGFFGGGGGGGGFBDFGGGGGGFFGGFCGGCFF,@ADFGEEFCF>CGGGGGFGGE;DGF?>CGGGGGGGFBCFGGGFGFGGDDEEGGFFDDFGFGGCFFCG7>7FGGCEDFF;F@FGF?GGGFF>)7>1919>6(99D?1(?A284<DFFGFBF:9AFFFA4(-<62::
@M06628:26:000000000-CRM2J:1:1101:14877:2038 1:N:0:101
TACGAGGGGTGCAAGCGTTAATCGGAATTACTGGGCGTAAAGCGTGCGTAGGTGGTTTGTTAAGCAAGATGTGAAAGCCCCGGGCTCAACCTGGGAACTGCATTTTGAACTGGCAAACTAGAGTATTGTAGAGGGTAGTGGAATTTCCAGTGTAGCGGTGAAATGCGTAGAGATTGGAAGGAACATCAGTGGCGAAGGCGGCTACCTGGACAAATACTGACACTGAGGCACGAAAGCGTGGGGAGCAAACAGGATTAGATACCCTGGTAGTCCACGCCGTAA
+
GGGGGGGGGGGGGGGGGGGGCFGGGGGGGGGGGGGGGGGGGGGGGGGGGGGGGGGGGGGGGGGGGGGGGGGGGGGGGGGGGGGGGGGGGGGGGGGGGGGGGGGGGGGGGGGGGGGGGGGGGGGGGGGGGGGGGGGGGGGGGGGGGGGGGGGGGGGGGGGGGGGGFGGGFGGGGGGGGGGGGGGGGGGGGGGGGGGGGGGGFFGGFGFGGGFFFGGGGGCFGGGFFFFFFGFFGGGFFFFDFFFB>>??G:>FFF?ADF<4>>CGF3::A<D>DD<?>FFBFF
@M06628:26:000000000-CRM2J:1:1101:15090:2139 1:N:0:101
TACGAGGGGTGCAAGCGTTACTCGGAATTACTGGGCGTAAAGCGTTCGTAGGCGGTTTGTTAAGCAAGATGTGAAAGCCCAGGGCTCAACCTTGGAACTGCATTTTGAACTGGCAAACTAGAGTACTGTAGAGGGTGGTGGAATTTCCAGTGTAGCGGTGAAATGCGTAGAGATTGGAAGGAACATCAGTGGCGAAGGCGGCCACCTGGACAGATACTGACGCTGAGGAACGAAAGCGTGGGGAGCGAACAGGATTAGATACCCTGGTAGTCCACGCCGTAA
+
GGGGFGGGGGGGGGGGGGGG,FFGGGGGGGGGGGGGGGGGGGGGGGGGGGGGGGGFFGGGGGGGGGGGGGGGGGGGGGGGGGGGGGGGGGGGGGGGGGGGGGGGGGGGGGGGGGGGGGGGGGGGGGGGGGGGGGGGGGGGGGGGGGGGGGFFGGGGGGGGGFFGGGGGEGGGGGGGGGGGGGGGGGGGGGGGGGGGGGGGFFGGFGFGGGFFGGGGGGGFGEGFFFFFFGFFGGGFFF3>DB>0;BFB:>E@F?FD7>ADFFFGF?:5AFF26A<BFF9;BB
@M06628:26:000000000-CRM2J:1:1101:12755:2177 1:N:0:101
TACGGAGGGTCCGAGCGTTAATCGGAATTACTGGGCGTAAAGCGCACGCAGGCGGTTTGTTAAGCTAGATGTGAAAGCCCTGGGCTCAACCTGGGAATTGCATTTAGAACTGGCAGGCTAGAGTTTTGGAGAGGGGAGTGGAATTCCAGGTGTAGCGGTGAAATGCGTAGATATCTGGAGGAACATCAGTGGCGAAGGCGACTCCCTGGTCAGTAACTGACGCTCATGTGCGAAAGTGTGGGTAGCGAACAGGATTAGATACCCTGGTAGTCCACACCGTAA
+
GGGGGGGGGGGGGGGGGEGGGGGGGGGGGFGGGGGGGGGGGGGGGGGGGGGGGGGGGGGGGGGGGGGGGGGGGGGGGGGGGCGGGGGGGGGGGGGGGGGGGGGGGGGGGGGGGGGGGGGGGCFGGFGGGFGGGGGGGGECFGCCCFGGGGGFGGGGGGGGGGGFGGGG45CC?GFGGGFCEFCFBCCCFEFGCGGDBEFC@FCDFGF6FFFFGGGGGGGGCEC>B69=FG4<=CDBA@FFD?9<(.2;32@?6(9:))6<D<FG=37:A).:49<?:57?::
@M06628:26:000000000-CRM2J:1:1101:16764:2188 1:N:0:101
TACGAGGGGTGCAAGCGTTAATCGGAATTACTGGGCGTAAAGCGTTCGTAGGCGGTTTGTTAAGCAAGATGTGAAAGCCCAGGGCTCAACCTTGGAACTGCATTTTGAACTGGCAAACTAGAGTACTGTAGAGGGTGGTGGAATTTCCAGTGTAGCGGTGAAATGCGTAGAGATTGGAAGGAACATCAGTGGCGAAGGCGGCCACCTGGACAGATACTGACGCTGAGGAACGAAAGCGTGGGGAGGGAACAGGATTAGATACCCTGGTAGTCCACGCCGTAA
+
GGGGFGGGGGGGGGGGGGGGGGGGGGGGGGGGGGGGGGGGGGGGFGGGGGGGGGDFFEGGGFGGGGGFCFFGGGGGGGFGGGGGGGGFGGGGGGGFGGGGGFGGGGGCECGGGGGGGGGGGGGGFGFGGEDBFGGFGGGGGGGGGGFGGGGGGGGGGGGECFGGGGGGFGDCGGCCGGGGGFFGGGFFFGGFDG7CGGGDF)9C>FFGGGF?FDGDDGGGGGGFFBFFFFFFGDG;7B>3>>F1>(43F:7FB?FD??DFGFGG@?FBA25:):??>729?8
@M06628:26:000000000-CRM2J:1:1101:12229:2212 1:N:0:101
TACGGAGGGGGTTAGCGTTGTTCGGAATTACTGGGCGTAAAGCGTACGTAGGCGGATCAGAAAGTATAGGGTGAAATCCCAGGGCTCAACCCTGGAACTGCCTTATAAACTCCTGGTCTTGAGTTCGAGAGAGGTGAGTGGAATTCCAAGTGTAGAGGTGAAATTCGTAGATATTTGGAGGAACACCAGTGGCGAAGGCGGCTCACTGGCTCGATACTGACGCTGAGGTACGAAAGTGTGGGGAGCAAACAGGATTAGATACCCTGGTAGTCCACACCGTAA
+
GGGGGEGGGGGGGGGGGGGGGGGGGGGGGGGGGGGGGGGGGGGGGGGGGGGGGGGGGGGGGDGGGGGGGGGGGGGGGGGGGGGGGGGGGGGGGGGGGGGGGGGGGGGGGGGGGGGGFGFGGGGGGGGGGGGFGGGGGGGGGGGGGGDGGFGGGGGGGGGCFGGCGGGGFGGGCGFGGGGGGGGGGFGGGGCFGGGCGGGGFFGGFGFGGFFFGGGGG>CGCECDF>FFFGFBGGGFFF?FB?F?;>FFD6::6:FDFF>AC4<FF?>BFA4><>)8876??<
@M06628:26:000000000-CRM2J:1:1101:13141:2218 1:N:0:101
TACGAGGGGTGCAAGCGTTAATCGGAATTACTGGGCGTAAAGCGTGCGTAGGTGGTTTGTTAAGCAAGATGTGAAAGCCCCGGGCTCAACCTGGGAACTGCATTTTGAACTGGCAAACTAGAGTATTGTAGAGGGTAGTGGAATTTCCAGTGTAGCGGTGAAATGCGTAGAGATTGGAAGGAACATCAGTGGCGAAGGCGGCTACCTGGACAAATACTGACACTGAGGCACGAAAGCGTGGGGAGCAAACAGGATTAGATACCCTGGTAGTCCACGCCGTAA
+
GGGGFGGEDFFGGGGGGGGEGGGGGGGGGGGGGGGGGGGGGGGGGGGGFGGGGGGGGGGGGGGGGGGGGGGGGGGFGGGGGGGGGGGGGGGGGGGGGGGGGGGGGGGGGGGGGGFGGGGGGGGGGGFGGGGGGGGGGGGGGGGGFGGGFGGGGGGGGGGGGGGGGGGGFGGGGG7EGGGGGGGGGGGGG?EFDGGGGGGG>BGGFGFGGC>FFDFGGGGGGDF@?AFFFGFFGGGB?EDE@>BF9B00C?FF?FF<<<BAD:<C?3.4:>)6:ABB>F>60:
@M06628:26:000000000-CRM2J:1:1101:20870:2270 1:N:0:101
TACGGAGGGTCCGAGCGTTAATCGGAATTACTGGGCGTAAAGCGCACGCAGGCGGTTTGTTAAGCTAGATGTGAAAGCCCCGGGCTCAACCTGGGAATAGCATTTAGAACTGGCAGACTAGAGTCTTGGAGAGGGGAGTGGAATTTCTGGTGTAGCGGTGAAATGCGTAGATATCAGAAGGAACATCAGTGGCGAAGGCGACTCCCTGGCCAAAGACTGACGCTCATGTGCGAAAGTGTGGGTAGCGAACAGGATTAGATACCCTGGTAGTCCACACCGTAA
+
GGGGGGGGGGGGGGGGGGGGGGGGGGGGGGGGGGGGGGGGGGGGGGGGGGGGGGGGGGGGGGGGGGGGGGGGGGGGGGGGGGGGGGGGGGGGGGGGGGGGGGDGGFGGGGGGGGGGGGFGGGGGGGGGGGGGGGGD@FGFGGGFGEDFFGGGGGGGGGGGGGGGGGGGFGGGGGGGGFGGGGGGGGGGGGGGGGGGGEGG@DDDFGFGGGFFG47DGGGGGED5BFFF@>=:=5574FFF>?;A?>19DF@FB?4<B?BFF>86F:@?<A<A.4)(4<6???
@M06628:26:000000000-CRM2J:1:1101:14390:2280 1:N:0:101
TACGAGGGGTGCAAGCGTTAATCGGAATTACTGGGCGTAAAGCGTTCGTAGGCGGTTTGTTAAGCAAGATGTGAAAGCCCAGGGCTCAACCTTGGAACTGCATTTTGAACTGGCAAACTAGAGTACTGTAGAGGGTGGTGGAATTTCCAGTGTAGCGGTGAAATGCGTAGAGATTGGAAGGAACATCAGTGGCGAAGGCGGCCACCTGGACAGATACTGACGCTGAGGAACGAAAGCGTGGGGAGCGAACAGGATTAGATACCCTGGTAGTCCACGCCGTAA
+
GGGGDFGGGGGGGGGGGGGG<FGGGGGGGGGGGGGGGGGGGGGGGGGGGGGGGGGGGGGGGGGGGGGGGGGGGGGGGGGGGGEFGGGGGGGFGFGDGGFGGAFFFGFFGGGFFGGGGGGFGGGG9DGGGGGGGGC@CF<DGFFGGAFFEGFGGGGGGGGGGGGGFGGGACG7>9CFGFFFGG:EF;FCCFFFGGGGGCGGEEGGFGFFCF:)70:2?>D?FEDFFFFFFFFBGGD0:37B>>>0,11;)7)8:66<<?4<7>GGF2:46<8>F<D?BFF11,
@M06628:26:000000000-CRM2J:1:1101:10322:2290 1:N:0:101
TACGGAGGGTCCGAGCGTTAATCGGAATTACTGGGCGTAAAGCGCGCGTAGGTGGATTGGTCAGTCAGATGTGAAAGCCCAGGGCTCAACCTTGGAACTGCATCTGATACTGCTAGTCTAGAATACAGTAGAGGGTAGTGGAATTTCCTGTGTAGCGGTGAAATGCGTAGATATAGGAAGGAACACCAGTGGCGAAGGCGACTACCTGGACTGATATTGACACTGAGGTGCGAAAGCGTGGGGAGCAAACAGGATTAGATACCCTGGTAGTCCACGCCGTAA
+
GGGGGGGGGGGGGGGGGGGGGGGGGGGGGGGGGGGGGGGGGGGGGGGGGCGGGGGGGGGGFGGGGGGGGGGGGGGGGGGGGGGGGGGGGGGGGGGGGGFGGGFFGGGGGGGGGGGGGGGGGGGGGGGGGGGGGGGGGGGGGGGGGGGGGGGGGGGGGGGGGGGGGGGGFGDF<FGGG?AC=FGFGGEGGFGGGDGGGGFGDFGCAFAGGGFFGD>*CGGCFGGFF>F>?C@BEGD71>BB@992;BBFC?FF??F<><<>C<FFFFFF<4<D49<<>89>B8
@M06628:26:000000000-CRM2J:1:1101:11164:2297 1:N:0:101
TACGGAGGGTCCGAGCGTTAATCGGAATTACTGGGCGTAAAGCGCACGCAGGCGGTTTGTTAAGCTAGATGTGAAAGCCCTGGGCTCAACCTGGGAATTGCATTTAGAACTGGCAGGCTAGAGTTTTGGAGAGGGGAGTGGAATTCCAGGTGTAGCGGTGAAATGCGTAGATATCTGGAGGAACATCAGTGGCGAAGGCGACTCCCTGGTCAGTAACTGACGCTCATGTGCGAAAGTGTGGGTAGCGAACAGGATTAGATACCCTGGTAGTCCACACCGTAA
+
GGGGGGGGGGGGGGGGGGGDGGGGGGGGGGGGGGGGGGGGGGGGGGGGGGGGGGGGGGGGGGGGGGGGGGGGGGGGGGGGGGGGGGGGGGGGGGGGGGGGGGGGGGGGGGGGGGGGGGGGGGGGGGGGGGGGGGGGGGGGGGGGGGGGGGGGGGGGGGGGGFGFFGGGFGGGGFGGGGGGGGGGGGGGGGGGGGGGGGGGFFGGFGF@GGFFGGGGGGGFGGGFFFFFFGFFGGGB<FFFFFFFFFB>GF>?<?06<BADF<+<F?37AFFFB<???EB(8:
@M06628:26:000000000-CRM2J:1:1101:23053:2297 1:N:0:101
TACAGAGGGTGCAAGCGTTAATCGGAATTACTGGGCGTAAAGCGCGCGTAGGTGGTTTGTTAAGTCGGATGTGAAAGCCCAGGGCTCAACCTTGGAATTTCACCCGATACTGGCAGGCTAGAGTACGATAGAGGAGTGTGGAATTTCCTGTGTAGCGGTGAAATGCGTAGATATAGGAAGGAACATCAGTGGCGAAGGCGACACTCTGGATTGATACTGACACTGAGGTGCGAAAGCGTGGGGAGCAAACAGGATTAGATACCCTGGTAGTCCACGCCGTAA
+
GGGFCFGGCBFGGGGGGGGGFGGGGGGGGGCGGGGGGGGGGGGGGGGGFGGG?FGGGGDGGGGGGG:FGGGGGGGGGGGGG8FFEFGGGGGFGGGGE?=5FFD,:FF=FGGCG@FCFGGEGGGGCGDC>FGGGGGG,@FFEGGGG@FCGGGGGGGGGGGGGGGGGGGEFGGCC7C9CEFGGGFGG9CGGGGGGGGGGGGGFFC)9C?@F*=?4*0:>>FFFCFFFFFFFCF>GGGFF5>:@>>(41?FGF)?:?F<<2<AGAFEF:)49AAF<A>B>>>BFF
@M06628:26:000000000-CRM2J:1:1101:16549:2303 1:N:0:101
TACGAGGGGTGCAAGCGTTAATCGGAATTACTGGGCGTAAAGCGTACGTAGGCGGTTTGTTAAGCAAGATGTGAAAGCCCAGGGCTCAACCTTGGAACTGCATTTTGAACTGGCAAACTAGAGTACTGTAGAGGGTGGTGGAATTTCCAGTGTAGCGGTGAAATGCGTAGAGATTGGAAGGAACATCAGTGGCGAAGGCGGCCACCTGGACAGATACTGACGCTGAGGTACGAAAGCGTGGGGAGCGAACAGGATTAGATACCCTGGTAGTCCACGCCGTAA
+
GGGGGGGGGGGGGGGGGGGGGGGGGGGGGGGGGGGGGGGGGGGGGGGGGGGGGGGGGGGGGGGGGGGGGGGGGGGGGGGGGGGGGGGGGGGGGGGGGGGGGGGFGGGGGGGGGGGGGGGGGGGGGGGGGGGGGGGGGGGGGGGGGGGGGGGGGGGGGGGGGGGGGGGEBGGGGGGGGGGGGGGGGGGGGGGGGGGGGGGGFFGGFGFGGGFFGGGGGGGGGGDEFBFFFGFFGGGFFF7>BFB?>>B>D>FFF:FAB?FFGDEGFFF?AAAFFFFFFFF3<:
@M06628:26:000000000-CRM2J:1:1101:10453:2319 1:N:0:101
TACGAGGGGTGCAAGCGTTAATCGGAATTACTGGGCGTAAAGCGTGCGTAGGTGGTTTGTTAAGCAAGATGTGAAAGCCCCGGGCTCAACCTGGGAACTGCATTTTGAACTGGCAAACTAGAGTATTGTAGAGGGTAGTGGAATTTCCAGTGTAGCGGTGAAATGCGTAGAGATTGGAAGGAACATCAGTGGCGAAGGCGGCTACCTGGACAAATACTGACACTGAGGCACGAAAGCGTGGGGAGCAAACAGGATTAGATACCCTGGTAGTCCACGCCGTAA
+
GGGGGGGGGGGGGGGGGGGGFGFGGGGGGGGGGGGGGEGGGGGGGGGGGGGGFGGEFGGGGGGGGGGGGGGGGGGGGGGGGGGGGGGGGGGGGGGGGGGGGGGFFGGGGGGGGGGGGGGGGGGGGGGGGGGGGGGGGGGGGGGGGFFGGGGGGGGGGGGGGFGGGGGG>DDGEG?CGGGGGFCFGGGGGGGGCGGDGDGGEEGDFGFGGGF:<*:FFCF?FGGFF>F:FDFBEEDBB>))59>BFFF?<<>F?F4:<7A<CAEFFFFF9A<5AF2<>F6(13
@M06628:26:000000000-CRM2J:1:1101:10764:2321 1:N:0:101
TACGGAGGGTGCAAGCGTTACTCGGAATCACTGGGCGTAAAGAGCGTGTAGGCGGGTTTGTAAGTTTGAAGTGAAATCCAATGGCTCAACCATTGAACTGCTTTGAAAACTGCTTACCTAGAATATGGGAGAGGTAGATGGAATTTCTGGTGTAGGGGTAAAATCCGTAGAGATCAGAAGGAATACCGATTGCGAAGGCGATCTACTGGAACATTATTGACGCTGAGACGCGAAAGCGTGGGGACCAAACAGGATTAGATCCCCTGGTAGTCCACGTCCTAA
+
GGGFGEGG>FGGGGGGGGGGGGGGDCFGGGGGGGGGGGGGFCFAEFGGGGGGGGGGGGGGGFGFFEFFC9EFGGCDFFFGFFFEFCGGGFFGGFE9FFGFCFGGGC9,FGGGGGGF?FGGG>CF<DFGG=CCEEGGGGGGGCFGDFCGF9FGEFFGGGEGFGGFG<:DADGF?CCCF??C,,6>EG?CCEC*;EGGGGGGFEGGFGFFGGFFG7>7DC77>EDEF0486CD(:*)(43>:>BF:(220/(5:??@A??AA*888@?382)454448(72846
@M06628:26:000000000-CRM2J:1:1101:17048:2326 1:N:0:101
TACAGAGGGTGCAAGCGTTAATCGGAATTACTGGGCGTAAAGCGCGCGTAGGTGGTTTGTTAAGTCGGATGTGAAAGCCCAGGGCTCAACCTTGGAATTGCACCCGATACTGGCAGGCTAGAGTACGATAGAGGAGTGTGGAATTTCCTGTGTAGCGGTGAAATGCGTAGATATAGGAAGGAACATCAGTGGCGAAGGCGACACTCTGGATTGATACTGACACTGAGGTGCGAAAGCGTGGGGAGCAAACAGGATTAGATACCCTGGTAGTCCAGGCCGTAA
+
GGGFFGGGGGGGGGGGGGGGFEGGGGGGFGGGGGGGGGGGGG9F@FGGGGGG5FFFFF:FGGGGGGGGGDGGGGGGGGBCEGGGGGFGGGGFAAEGGGGGGFEC@FE7CFFGDFFGGGGFGGGGA9<CFECGGGGD<FFGGGCGFGA;>BFGGGGGGG**=FGGGGGGBDGCGG@@CE?=ECCFGGGGGFCG3CEGGGG5)8759D=+CFFFC97::CFFG?F:?BFFF39>DGD>BFEFFFF:;B017:@F?BF<<<A>*-3<*47:):3-6<)((72;:<
@M06628:26:000000000-CRM2J:1:1101:17030:2333 1:N:0:101
TACAGAGGGTGCAAGCGTTAATCGGAATTACTGGGCGTAAAGCGCGCGTAGGTGGTTTGTTAAGTCGGATGTGAAAGCCCAGGGCTCAACCTTGGAATTGCACCCGATACTGGCAGGCTAGAGTACGATAGAGGAGTGTGGAATTTCCTGTGTAGCGGTGAAATGCGTAGATATAGGAAGGAACATCAGTGGCGAAGGCGACACTCTGGATTGATACTGACACTGAGGTGCGAAAGCGTGGGGAGCAAACAGGATTAGATACCCTGGTAGTCCACGCCGTAA
+
GGGGGGGGGGEGGGGGGFGGGGGGGGGGFGGGGFGGGGGGGCCGEGGGFGGGGGGGEGGGGGGGGGGGCCGGGGGGGGGGGGGGGGGGDFFGGGGGGGGGGGGCGGEGGGGGGGGGGGGGGFGFGGGGGGGGGGGGGGGGGGGGGGGGGGEFGGGGGGGGGGGGC;E;?49CCCCFEC77EGGFGGGGGFGG:EGCEGCEFFDG?DFFGGFFGGGGGGGGF6C@FBFF75<6CE<9FBFFFFB<>F?(9?FFB(<6),:>DD?<4:F?FFFFAFFF>59F<:
@M06628:26:000000000-CRM2J:1:1101:10777:2334 1:N:0:101
TACGGAGGGTGCAAGCGTTACTCGGAATCACTGGGCGTAAAGAGCGTGTAGGCGGGTTTGTAAGTTTGAAGTGAAATCCAATGGCTCAACCATTGAACTGCTTTGAAAACTGCTTACCTAGAATATGGGAGAGGTAGATGGAATTTCTGGTGTAGGGGTAAAATCCGTAGAGATCAGAAGGAATACCGATTGCGAAGGCGATCTACTGGAACATTATTGACGCTGAGACGCGAAAGCGTGGGGAGCAAACAGGATTAGATACCCTGGTAGTCCACGCCCTAA
+
GGGGGGGGGGGGGGGGGGGGGGGGGGGGGGGGGGGGGGGGGGGGGGGGGGGGGGGGGGGGGGGGGGGGGGGGGGGGGGGGGGGGGGGGGGGGGGGGGGGGGGGGGGGGGGGGGGGGGGGGGGGGGGGGGGGGGGGGGGGGGGGGGGGGGGGGGGGGGGGGGGGGGGGGFGGGGGGGGGGGGGGGGGGGGGGGGGGGGGFGFFGGFGFGGGFFGFGGGGGGGGGFF>FFFGFFGGGBFFEFF;BFFFFFGFFFFFFFF?>DFFGGFBFFFFFFFF>BFF>BFB
@M06628:26:000000000-CRM2J:1:1101:11348:2364 1:N:0:101
TACGGAGGGGGTTAGCGTTGTTCGGAATTACTGGGCGTAAAGCGTACGTAGGCGGATTGGAAAGTTGGGGGTGAAATCCCAGGGCTCAACCCTGGAACTGCCTCCAAAACTATCAGTCTAGAGTTCGAGAGAGGTGAGTGGAATTCCAAGTGTAGAGGTGAAATTCGTAGATATTTGGAGGAACACCAGTGGCGAAGGCGGCTCACTGGCTCGATACTGACGCTGAGGTACGAAAGTGTGGGGAGCAAACAGGATTAGATACCCTGGTAGTCCACACCGTAA
+
GGGGGFFGGGGGGGGGGGGGGGGGGGGGGGGGGGGGGGGGGGGGGGGGGGGGGGGEFGGGGGGGFFGGGGGGGGGGGGGGGGGGGGGGGGGGGGGGGGGGGGGGGGGGGGGGGGDFFGGGGGGGGGGGGGGGGGGGGGGGGGCFGGGGCGFGGGGGGGGGGGGGFGGFFGGGGGGGGGGGGGGGGGGFGGGGGGGGGGGGFFGGFGFGGGFFGGFGGGGF4537B>FFFCFFG5316BFFFFFFFFFFGFFF?<FBB?<<FAGFF?F34<<>9A?0(),4(4
@M06628:26:000000000-CRM2J:1:1101:20387:2399 1:N:0:101
TACGGAGGGTGCAAGCGTTAATCGGAATTACTGGGCGTAAAGCGCACGTAGGTGGTTTGTTAAGTTGGATGTGAAAGCCCAGGGCTCAACCTTGGAACTGCATTCAAAACTGGCGAACTAGAGTATGGTAGAGGTGAGTGGAATTTCCTGTGTAGCGGTGAAATGCGTAGAGATGGGAAGGAACATCAGGGGCGAAGGCGACTCACTGGACCAATACTGACACTGAGGTGCGAAAGCGTGGGTAGCAAACAGGATTAGATACCCTGGTAGTCCACGCCGTAA
+
GGGGGGGFEGGGGGGGGEGGGGGGGGGGGGGFGGGGGGGGGGGGGGGEFGGGGGGFFGGGGGGGGGGGGGGGGGGGGGGGGFGGGGGGGGGGGFDCFFGGFGGGGGFGGGGGGGGDEGGGGGFGGGGGGGGGGGGGGGGGGGGGGGGGGGGGGGGGGCGEFGGCGFDCEGGGGGGGGFGGGGGCFGGGF,AEGGGDGGGGFF7CFGFGC4<FFGGGGGGDFCFFFFFF@FFFG=D9:58BFF2<?DDFGFFFF:?><?<<7><<F:@:A2AF2:>6;F9(44
@M06628:26:000000000-CRM2J:1:1101:15349:2420 1:N:0:101
TACGAGGGGTGCAAGCGTTGTTCGGAATTACTGGGCGTAAAGCGTTCGTAGGCGGTCTATTAAGCAAGATGTGAAAGCCCAGGGCTCAACCTTGGAACTGCATTTTGAACTGGTAGACTAGAGTTCTGTAGAGGGTGGTGGAATTTCCAGTGTAGCGGTGAAATGCGTAGAGATTGGAAGGAACATCAGTGGCGAAGGCGGCCACCTGGACCGATACTGACGCTGAGGAACGAAAGCGTGGGGAGCGAACAGGATTAGATACCCTGGTAGTCCACGCCGTAA
+
GGGG-,@FG@F@AFGGGGG7,CFGGGGGGGGGGGGGGGGGGGGG6?FGGGGGGGGE7FF99FGG9C,B<<FGGGGGFCEDFGGGGGGGGGG,CFFGGGGGG9?,,7,BFGGFAEGGCEFGFGGG,3,33=EFBFE:@FFGGGGGGFGFAFFGGGFDGGEEFFGGCGGGFGD?FFE,C4>EEGGCC9F9<CGGDCEDEGFG;>)/8D@FG4))19DCDGGGGGCEEFFF47)4>EGFBEEFBFFF9(-7D>E?::@A??AAC<EGFFFF2)-444.42764:?
@M06628:26:000000000-CRM2J:1:1101:8650:2426 1:N:0:101
TACGGAGGGTGCAAGCGTTAATCGGAATTACTGGGCGTAAAGCGCACGTAGGTGGTTTGTTAAGTTGGATGTGAAAGCCCAGGGCTCAACCTTGGAACTGCATTCAAAACTGGCGAACTAGAGTATGGTAGAGGTGAGTGGAATTTCCTGTGTAGCGGTGAAATGCGTAGAGATGGGAAGGAACATCAGTGGCGAAGGCGACTCACTGGACCAATACTGACACTGAGGTGCGAAAGCGTGGGTAGCAAACAGGATTAGATACCCTGGTAGTCCACGCCGTAA
+
GGGGGGGGGGGGGGGGGGGGGGGGGGGGGGGGGGGGGGGGGGGGGGGGGGGGGGGEGGGGGGGGGGGGGGGGGGGGGGGGGGGGGGGGGGGGGGGGGGGGGGGGGGGGGFGGGGGGEGGGGGGGGGGGGGGGGGGGGGGGGGGGGGGGGGGGGGGGGGGGFEGGGGGGFGDGCEGGGGGGGGGGGGGGGGGGGGGDGG=EEEGDFFFGGGFFDGFCD7:CC?CF=>FFFGF>CEGFBFFFFBFBFFA)7<FFF<?ADFF>D<AC70>:4:4<9AF19@>><?
@M06628:26:000000000-CRM2J:1:1101:18924:2430 1:N:0:101
TACGGAGGGTGCAAGCGTTACTCGGAATCACTGGGCGTAAAGAGCGTGTAGGCGGGTTTGTAAGTTTGAAGTGAAATCCAATGGCTCAACCATTGAACTGCTTTGAAAACTGCTTACCTAGAATATGGGAGAGGTAGATGGAATTTCTGGTGTAGGGGTAAAATCCGTAGAGATCAGAAGGAATACCGATTGCGAAGGCGATCTACTGGAACATTATTGACGCTGAGACGCGAAAGCGTGGGGAGCAAACAGGATGAGATACCCTGGTAGTCCACGCCCTAA
+
GGGGGGGGGGGGGGGGGGGGGGGGGGGGGGGGGGGGGGGGGGGGGGGGGGGGGGGGGGDGGGGGGGGCFGGGGGGGGGGGGGGGGGGGGGGGGGDGGGGGGGGGGGGFFGGGGGGGGGEGGGGGGGGFEE7FE@:FGGGGGGGGGFGGGGCDFGGDGGGGGGGGGGGGFDDGGAFC9FGGF@CEEDCEGGGGGG>CGGFGFDGGFDFGGGAFFCFGGGGFFCD@:>@F4<B9EGC1?>DFF09?>B6?C0:4:??03:AAFAAC=(>?AA<AAABFBF;F??
@M06628:26:000000000-CRM2J:1:1101:15358:2436 1:N:0:101
TACGAGGGGTGCAAGCGTTAATCGGAATTACTGGGCGTAAAGCGTTCGTAGGCGGTCTATTAAGCAAGATGTGAAAGCCCAGGGCTCAACCTTGGAACTGCATTTTGAACTGGTAGACTAGAGTACTGTAGAGGGGGGTGGAATTTCCAGTGTAGCGGTGAAATGCGTAGAGATTGGAAGGAACATCAGTGGCGAAGGCGGCCACCTGGACAGATACTGACGCTGAGGAACGAAAGCGTGGGGAGCGAACAGGATTAGATACCCTGGTAGTCCACGCCGTAA
+
GGGGFGGGGFGGGGGGGGGE8EFGGGGGGGGGGGGGGGGGGGGGGGGGGGGGGGGG@FFFGGGGGGGGGGGGFFGGDEGGEGGGGFGGGGGEGGGGGGGGGGGGGGGGGGGGGGGFFFGGGGFFGGGG@FEFFGD+@FCEGGGGGGGEFGGGGFGFGGGGGGCCFFG=BDGGFFGFG?FFEGDGG<FCF@FFGEGGGGGGFFG<FG@GGGFFG<*2:FGFGDG@B9:>FC)4CGG>?D35BB>FB>>>D>D@1<)<).4)?BFFF:@26AABFF?BFF6,88
@M06628:26:000000000-CRM2J:1:1101:23308:2442 1:N:0:101
TACGGAGGGTGCAAGCGTTACTCGGAATCACTGGGCGTAAAGAGCGTGTAGGCGGGTTTGTAAGTTTGAAGTGAAATCCAATGGCTCAACCATTGAACTGCTTTGAAAACTGCTTACCTAGAATATGGGAGAGGTAGATGGAATTTCTGGTGTAGGGGTAAAATCCGTAGAGATCAGAAGGAATACCGATTGCGAAGGCGATCTACTGGAACATTATTGACGCTGAGACGCGAAAGCGTGGGGAGCAAACAGGATTAGATACCCTGGTAGTCCACGCCCTAA
+
GGGGGGGGGFGGGGGGGGGGGGGGGGGGGGGGGGGGGEGGGG<FEGEGGGGGGGGGGGEEFGGGFFGGFFGFGGGGGGG<ECFGGGGGGGGDGGGGGFGGGFGGFGGGGGGGBFFFFGGGGG9FFDFGGGGGGGFGGFGFFGGGGGGFCFGGGGGGGGG*DFFGGGG@AGDGGGD?ECGGGGGGGGCC=EDGFEEGGGGG3)C<FGFGGGFA>CFG>FGGGGGFF>F765:>=EDB7BDED>BFF>0<D?>;:??B<?FFGFGFF<FFFFFF)6<1;F42:?
@M06628:26:000000000-CRM2J:1:1101:23320:2455 1:N:0:101
TACGAGGGGTGCAAGCGTTAATCGGAATTACTGGGCGTAAAGCGTTCGTAGGCGGTTTGTTAAGCAAGATGTGAAAGCCCAGGGCTCAACCTTGGAACTGCATTTTGAACTGGCAAACTAGAGTACTGTAGAGGGTGGTGGAATTTCCAGTGTAGCGGTGAAATGCGTAGAGATTGGAAGGAACATCAGTGGCGAAGGCGGCCACCTGGACAGATACTGACGCTGAGGAACGAAAGCGTGGGGAGCGAACAGGATTAGATACCCTGGTAGTCCACGCCGTAA
+
EGGGC;@@BCFGEGD<6BB:CFC<@FFEGCFEEGFG@FC@CEECBCFGGFGCAEC:>@CDDEGEG<BFEFFGDFD??FEFGFE=FGGEFGEEBDEF?FGFGFE9FGBBFFFFGGGGGGGFFFGGGGDAFDFCGGD@<F>DEFCGGGGGGCFCAGGGGGGGCC?FCFE54779DGCCCGGGC<7,,CFGD;1@D18D88EE>>/7FCFFGFFFGCCD7:C9<CGEF(8F4>><GGG9BFBBFBF199B(>05???FA<?22:>CGF1F3597A9A73;79>11
@M06628:26:000000000-CRM2J:1:1101:23371:2478 1:N:0:101
TACAGAGGGTGCAAGCGTTAATCGGAATTACTGGGCGTAAAGCGCGCGTAGGTGGTTTGTTAAGTCGGATGTGAAAGCCCAGGGCTCAACCTTGGAATTGCACCCGACACTGGCAGGCTAGAGTACGATAGAGGAGTGTGGAATTTCCTGTGTAGCGGTGAAATGCGTAGATATCGGAAGGAACATCAGTGGCGAAGGCGACACTCTGGATTTATACTGACCCTGAGGTGCGAAAGTGTGGGGAGCAAACAGGATTAGATACCCTGGTAGTCCACGCCGCAA
+
FFGEEGFCCGGGGGGGGEFEGFGCCFGGFDFCG<FFGGGGFGCC@FF>FBFGGGGGDEEGGFGFGGGGGEGEFG<?FCGGGGG:?FFGGEFGGGG8BFGGGGF<>=FFCFGGC<CCEGG7F,FD9FCCCEEBFG<B<FFGC9FFCF@;D;FF;,?,FC>8*2?,<9C*:C4EE7+/=*//=FF*+;:;ACFC3C8CE8/:;>37)28:<>7**;C>>FF?D05?F07>?7/4:577)0/95:322>174:408(0-5<2:CFEC*.)5654)).<<>F0(,4
@M06628:26:000000000-CRM2J:1:1101:19972:2491 1:N:0:101
TACGGAGGGTGCAAGCGTTAATCGGAATTACTGGGCGTAAAGCGCACGTAGGCGGTTTGTTAAGTTGGATGTGAAAGCCCAGGGCTCAACCTTGGAACTGCATTCAAAACTGGCGAACTAGAGTATGGTAGAGGTGAGTGGAATTTCCTGTGTAGCGGTGAAATGCGTAGAGATGGGAAGGAACATCAGTGGCGAAGGCGACTCACTGGACCAATACTGACACTGAGGTGCGAAAGCGTGGGTAGCAAACAGGATTAGATACCCTGGTAGTCCACGCCGTAA
+
GGGGGGGGGGGGGGGGGGGGG@FGGGGGEGGGGGGFGGGGGGGGC:FGGGGG,CF>FGEEGGGGGF9FGAFGGGGGGGGGGD<FGGGGGGG,,EFGGGDFGBFG?,FFGGGGD<EGEGGAFGGGFGGGGGGGGG<+@F>EGGGG7F93@;FGGGGGGGGGGGGGGG*CEGGFGGGC=G:=CGGGGFGGFG7CGDGGGGG5)=D3AGB+7DFFGCC>FFGGGCFF=AFF)/9>GGG9?DFFFF>B??AFGFFF<FF9?FAFGBFCF<)8<A>BB>?F0512??
@M06628:26:000000000-CRM2J:1:1101:17158:2501 1:N:0:101
TACAGAGGGTGCAAGCGTTAATCGGAATTACTGGGCGTAAAGCGCGCGTAGGTGGTTTGTTAAGTCGGATGTGAAAGCCCAGGGCTCAACCTTGGAATTGCACCCGATACTGGCAGGCTAGAGTACGATAGAGGAGTGTGGAATTTCCTGTGTAGCGGTGAAATGCGTAGATATAGGAAGGAACATCAGTGGCGAAGGCGACACTCTGGATTGATACTGACACTGAGGTGCGAAAGCGTGGGGAGCAAACAGGATTAGATACCCTGGTAGTCCACGCCGTAA
+
GGG9CEFGEGGGDGGGGGGCCGGGGGGGGGGGGGGGGGGGGGGGGGGGGGGG,EFBCFGDFGGGGGGG7FGGGGGGFFGGGGGGGGGGGGGGGGGGGDGGGGGF@GGGGGGGGCGGGGGFGGGGE3FCFGGGGGGG3@FCGGGGGAFC9EGGGGGCGGGGGGGGCGGGFGGGGGF9F:FGGGGFG9BCFCGGGGGGGGGGEF<<4CFGGC66*>CCFGGGG?FFFFF><DF>GGGFFFFFEFFFBB?BCBFFB?6>BFAFGFGGF<).<BAAAA2:>@>9??
@M06628:26:000000000-CRM2J:1:1101:14325:2507 1:N:0:101
TACGAGGGGTGCAAGCGTTACTCGGAATTACTGGGCGTAAAGCGTACGTAGGCGGTTTGTTAAGCAAGATGTGAAAGCCCAGGGCTCAACCTTGGAACTGCATTTTGAACTGGCAAACTAGAGTACTGTAGAGGGTGGTGGAATTTCCAGTGTAGCGGTGAAATGCGTAGAGATTGGAAGGAACATCAGTGGCGAAGGCGGCCACCTGGACAGATACTGACGCTGAGGTACGAAAGCGTGGGGAGCGAACAGGATTAGATACCCTGGTAGTCCACGCCGTAA
+
GCEFEGG:B8CF8EF?E@FE,C,BF@:FGCC@@<FGEFG:FFGG@FCFCFG@FEGGGGGGGGGGDGGC<CDEEF<??A=FAFF7CFCBFGEG,E@FGGFFGCFAC@@=,DFG8F8CFEFGGGGFGGG,7@DFEGGGGGGGGDGGGGA,,BEB@D;;F>B*1?>>2=CCE<*=?GGGG?CF*CG>CC6<9CCCD5EGC8F5)5CGFF<@=<5?GGFDCDFC6EC3)3>FFGF6EFG0:BE>)9>229>B3;D:28FA2.)62)0<73536436).42(714(-
@M06628:26:000000000-CRM2J:1:1101:18776:2533 1:N:0:101
TACAGAGGGTGCAAGCGTTAATCGGAATTACTGGGCGTAAAGCGCGCGTAGGTGGTTTGTTAAGTCGGATGTGAAAGCCCAGGGCTCAACCTTGGAATTGCACCCGATACTGGCAGGCTAGAGTACGATAGAGGAGTGTGGAATTTCCTGTGTAGCGGTGAAATGCGTAGATATAGGAAGGAACATCAGTGGCGAAGGCGACACTCTGGATTGATACTGACACTGAGGTGCGAAAGCGTGGGGAGCAAACAGGATTAGATACCCTGGTAGTCCACGCCGGAA
+
GDA@CECDFFCGEFGG7@@FGDEFGFDGGG<@C@FGGFF@CFFGGGGGBFFFE@FGGGGGGGGFGFGC+=FEE,@?FDEBFGFEFBDECFFFAF88FDEFAFDGGECG+CFGGGFEE>FCFFFFGGGE:FEAF>>FFGGGGEFGFGFE,,726;;2FCCEEEGFF788)9?9EEFFFCC:CAG6E@F+C9<?DG78>C*::)19/*=CC**12CFF7DGFDCGFF2F@)9F>5CD>?BBD)492162:F?:7(80:<<AB76:6=:>3-)4:AAF:60(((-
@M06628:26:000000000-CRM2J:1:1101:21536:2543 1:N:0:101
TACGAGGGGTGCAAGCGTTAATCGGAATTACTGGGCGTAAAGCGTGCGTAGGTGGTTTGTTAAGCAAGATGTGAAAGCCCCGGGCTCAACCTGGGAACTGCATTTTGAACTGGCAAACTAGAGTATTGTAGAGGGTAGTGGAATTTCCAGTGTAGCGGTGAAATGCGTAGAGATTGGAAGGAACATCAGTGGCGAAGGCGGCTACCTGGACAAATACTGACACTGAGGCACGAAAGCGTGGGGAGCAAACAGGATTAGATACCCTGGTAGTCCACGCCGTAA
+
GGGGFFGGGGGGGGGGGGGGGGGGGGGGGGGGGGGGGGFGGGGGFGGGGGGGGGGGGGGGGGGGGGGGGGGGGGGGGGGGGGGGGGGGGGGGGGGGGGGGGGGGGCGGGGGGGGGGGGGGGGFDGGGGGGGGGGGGGGGGGGGGGGGGGGGFGGGGGDGGGGGGGGGGFGGFFGFFGGGGGGGGGGGGGGGGGDEGGGGGFDDDFGFGGGFFGGGCGGFCFG6)=<FFFGF6ECD>FE:BE>FF>BFF<:>:??4<?2>>FBCE78>>D<24)58?9@>4?<
@M06628:26:000000000-CRM2J:1:1101:18790:2547 1:N:0:101
TACAGAGGGTGCAAGCGTTAATCGGAATTACTGGGCGTAAAGCGCGCGTAGGTGGTTTGTTAAGTCGGATGTGAAAGCCCAGGGCTCAACCTTGGAATTGCACCCGATACTGGCAGGCTAGAGTACGATAGAGGAGTGTGGAATTTCCTGTGTAGCGGTGAAATGCGTAGATATAGGAAGGAACATCAGTGGCGAAGGCGACACGCTGGATTGATACTGACACTGAGGTGCGAAAGCGTGGGGAGCAAACAGGATTAGATACCCTGGTAGTCCACGCCGTAA
+
,FGGFFGGGGGGGGGGGGGDFGGGGGGGFGGGGGGGGGGGGGGGGGGGGGGGEFFFDFFAFGGGGGGGFCGGGGGGGGGGFGGGGGGGGGGGGFGGGGGGGGGFCGGGGGFGF<FGGGF<FGGGFEFFFDGGGGGGFGGGGGGGGDF92DFGGGFFGDGGGGFFDGGGBDGFFE79CCFGGGGGGGFFG@CGDGGGGGGGF>5C)9@EGGFFGGF:FFCEFCGFFFFF;5?>GGGFFFFFFF961;<7GFFFF0).4<<BC)8</28(6>AA>>24952324
@M06628:26:000000000-CRM2J:1:1101:9751:2550 1:N:0:101
TACGAGGGGTGCAAGCGTTAATCGGAATTACTGGGCGTAAAGCGTACGTAGGCGGTTTGTTAAGCAAGATGTGAAAGCCCAGGGCTCAACCTTGGAACTGCATTTTGAACTGGCAAACTAGAGTACTGTAGAGGGTGGTGGAATTTCCAGTGTAGCGGTGAAATGCGTAGAGATTGGAAGGAACATCAGTGGCGAAGGCGGCCACCTGGACAGATACTGACGCTGAGGTACGAAAGCGTGGGGAGCGAACAGGATTAGATACCCTGGTAGTCCACGCCGTAA
+
GGGGFEGGGGGGGGGGGGGGGGGGGGGGGGGGGGGGGGGGGGGGGGGGGGGGGGGFDGGGGGGGGGGGGGGGGGGGGGGGGGGGGGGGGGGGGGGGGGGGGGGGGGGGGGGGGGGGGGGGGGGGGGGGG9FGGGGGGGGGGGGGGGFGGGGGGGGGGGGGGGGGGGGGFGDFGGGGGDGGGGGGGGGGGGFGGGGGGGGGBFCD3DFEGGF?GC:CFGFFGGDDF>FFFGF?GFGFFFFFF9>?F>FFDFEF3:?>>DFFDBFGFBFBFF7AAFFFFFFFB?
@M06628:26:000000000-CRM2J:1:1101:19461:2595 1:N:0:101
TACGGAGGGTGCAAGCGTTAATCGGAATTACTGGGCGTAAAGCGCACGTAGGTGGTTTGTTAAGTTGGATGTGAAAGCCCAGGGCTCAACCTTGGAACTGCATTCAAAACTGGCGAACTAGAGTATGGTAGAGGTGAGTGGAATTTCCTGTGTAGCGGTGAAATGCGTAGAGATGGGAAGGAACATCAGTGGCGAAGGCGACTCACTGGACCAATACTGACACTGAGGTGCGAAAGCGTGGGTAGCAAACAGGATTAGATACCCTGGTAGTCCACGCCGGAA
+
<FGGCEECCGEGGFFFC6BCFCEC::FCCEG9CEDCFGFF@@CCECB@CDFGGGGGGGGFFFFFFEEG<FGFDEFFFGGFGFFFEGGFFFGGGGGGGFGGGGGGGGFGGGFGFC:FEEGFFFGCDD=>FGCGFGGGGGGGGCGAFGGGFGGFGAFGFCEG8FG9CCEG>CDF7549>,1;*CCGGGGGEEGCGGGGGGGGF3:76DC9:>AFGGGF*:>FFCFF?AFF?9?6EDG9(77>596)-344DBFFBF).2)6<CAF6?4),6)5<AAF:;>0(42
@M06628:26:000000000-CRM2J:1:1101:21598:2598 1:N:0:101
TACGGAGGGTGCAAGCGTTAATCGGAATTACTGGGCGTAAAGCGCACGTAGGTGGTTTGTTAAGTTGGATGTGAAAGCCCAGGGCTCAACCTTGGAACTGCATTCAAAACTGGCGAACTAGAGTATGGTAGAGGTGAGTGGAATTTCCTGTGTAGCGGTGAAATGCGTAGAGATGGGAAGGAACATCAGTGGCGAAGGCGACTCACTGGACCAATACTGACACTGAGGTGCGAAAGCGTGGGTAGCAAACAGGATTAGATACCCTGGTAGTCCACGCCGTAA
+
GGGGGGGGGGGGGGGGGGGGGGGGGGGGGGGGGGGGGGGGGGGGGGGGGGGGGGGGGGGGGGGGGGGGGGGGGGGGGGGGGGGGGGGGGGGGGGGGGFGGGGGGGGGGGGGGGGGGGGGGGGGGGGGGGGGGGGGGGGGGGGGGGGGGGGGGGGGFGGGGGFFGGGGGFGGGGGGGGGGGGGGGGGGGGGGGGGGGGGGGFFDD6FFGCFFFGGDFCFFGGGGFFFFFFF@BGDGFFFEFEF6<?BBFGFFFFFFFFFFFGFGCF?F?F<BF)62<;F;6?B
@M06628:26:000000000-CRM2J:1:1101:14186:2604 1:N:0:101
TACGGAGGGTGCAAGCGTTAATCGGAATTACTGGGCGTAAAGCGCACGTAGGTGGTTTGTTAAGTTGGATGTGAAAGCCCAGGGCTCAACCTTGGAACTGCATTCAAAACTGGCGAACTAGAGTATGGTAGAGGTGAGTGGAATTTCCTGTGTAGCGGTGAAATGCGTAGAGATGGGAAGGAACATCAGTGGCGAAGGCGACTCACTGGACCAATACTGACACTGAGGTGCGAAAGCGTGGGTAGCAAACAGGATTAGATACCCTGGTAGTCCACGCCGTAA
+
GGGGGGGGGGGGGGGGGGGE,FFGGGGGGGGGGGGGGGGGGGGGGGGGGGGGGGGBDFGGGGGGGGGGGCGGGGGGCEGFGGGGGGGGGGGGGGGGGGGGGGGGGGGCGGGGGGGGGGGCGGGGFFGGGGFFFGGGGDGGGGGGGGFGEFGGGGGGGGGGGGGGGGGGFGGGGG7,@CFGC@GGGGGGFGFGGGEGGEGGF;3DFGFFED:>FDFFFGGGGCGF@7@F?GFFGGGFBFFFFFFA?DA>GFFFF<FFFFFFGFGGFFFFFADFF<)4;F>B<?
@M06628:26:000000000-CRM2J:1:1101:22524:2628 1:N:0:101
TACGGGGGGTGCAAGCGTTATTCGGAATTACTGGGCGTAAAGCGTTCGTAGGCGGTTTATTAAGCAAGATGTGAAAGCCCAGGGCTCAACCTTGGAACTGCATTTTGAACTGGTAGACTAGAGTACTGTAGAGGGTGGTGGAATTACTAGTGTAGCGGTGAAATGCGTAGAGATTGGAAGGAACATCAGTGGCGAAGGCGGCCACCTGGACAGATACTGACGCTGAGGTACGAAAGCGTGGGGGGCGAACAGGATCAGATACCCTGGTAGTCCACGCCGTAA
+
GGGG6+CFEGCEFGGGGGGE8@FGGGGGGGGGF@FGGGGGGGGGE=FGGGGG?FG@*@FFGGGF,?FG:FFGGGGGGGGGG:FFGGGFGGA:FFGFCFFGGGGGGFE@GGGGFGGF,CFGGDGG:F9<2?C92C=<CEGGDCCFC++++<0A:@F+:8/8*<9+<<C85)*0CGFCG+<:EGFGGG?9CCG*7EE<ECEG3DD38750:C)7*9CCFGGGDGGFF6;@)*1,*57(4B>>DB>(16,4<-<54:)(,.5A7<<2*(.8A4<>)44:>F96(-
@M06628:26:000000000-CRM2J:1:1101:23236:2641 1:N:0:101
TACGAGGGGTGCAAGCGTTAATCGGAATTACTGGGCGTAAAGCGTGCGTAGGTGGTTTGTTAAGCAAGATGTGAAAGCCCCGGGCTCAACCTGGGAACTGCATTTTGAACTGGCAAACTAGAGTATTGTAGAGGGTAGTGGAATTTCCAGTGTAGCGGTGAAATGCGTAGAGATTGGAAGGAACATCAGTGGCGAAGGCGGCTACCTGGACAAATACTGACACTGAGGCACGAAAGCGTGGGGAGCAAACAGGATTAGATACCCTGGTAGTCCACGCCGTAA
+
GGGGGGGGGGGGGGGGGGGGGGGGGGGGGGGGGGGGGGGGGGGGGGGGGGFEFGGGGGGGGGGGGGGGGGGGGGGGGGGGGGGGGGGGGGGGGGGGGGGGGGGGGGGGGGGGGGGGGGGGGGGGGGGGGGGGGGGGGGGGGGGGGGGGGGGGGGGG>EEGGGGGGGGGFGGGGGGGGFGGGGGGGGGGGGGGGGGGGEGGFBGGFGFGGFFFGGGGGGGGGGGFFFFFFGF?GGGFFFFDFFFFFFFBFFFFB??A<?<5C<<<68)8AD<A6:>?>F0,:<
@M06628:26:000000000-CRM2J:1:1101:23168:2653 1:N:0:101
TACGAGGGGTGCAAGCGTTAATCGGAATTACTGGGCGTAAAGCGTTCGTAGGCGGTTTGTTAAGCAAGATGTGAAAGCCCAGGGCTCAACCTTGGAACTGCATTTTGAACTGGCAAACTAGAGTACTGTAGAGGGTGGTGGAATTTCCAGTGTAGCGGTGAAATGCGTAGAGATTGGAAGGAACATCAGTGGCGAAGGCGGCCACCTGGACAGATACTGACGCTGAGGAACGAAAGCGTGGGGAGCGAACAGGATTAGATACCCTGGTAGTCCACGCCGTAA
+
GGGGGEGGGFGGGGGGGFGGGGGGGGGGGGGGGGGGGEGGDGGGEEGGGGGGGGGGGGGGGGGGGGGGGGGGGGGGCFFGGGGGGGGGGGGGAFGGGGGGFGGFGGGGGGGGGGGGGGGGGGGGGG9FFFGDGFEFFG>DEGGGGGFAFGGGGGGGDEGGFGGGGGGCBGGGFDGGGGGGGGGGGGGGGF?FGGDC87CEDF<CFGFFC7>49DF777F:7EGFE(<F?G><EEGB7EFFD>>?>991D>EF1:9:?F)6:-0+03>:<)45))4<079>F?
@M06628:26:000000000-CRM2J:1:1101:20106:2660 1:N:0:101
TACGGAGGGTGCAAGCGTTAATCGGAATTACTGGGCGTAAAGCGCACGTAGGTGGTTTGTTAAGTTGGATGTGAAAGCCCAGGGCTCAACCTTGGAACTGCATTCAAAACTGGCGAACTAGAGTATGGTAGAGGTGAGTGGAATTTCCTGTGTAGCGGTGAAATGCGTAGAGATGGGAAGGAACATCAGTGGCGAAGGCGACTCACTGGACCAATACTGACACTGAGGTGCGAAAGCGTGGGTAGCAAACAGGATTAGATACCCTGGTAGTCTACGCCGTAA
+
GGGGGGGGGGGGGGGGGGGGGGGGGGGGGGGGGGGGGGGGGGGGGGGGDFFFGGGGGG>FGGGGGGGGGGGGGFGGGGFGGGGGGGGGGGGGGGGGGGGGGGGGGFGGGGGGFGGGGGGGGGGFGGGGGGGGAF>FFDGGFGGGFFGAEGGGGGFCFGGGFGGGGG*@4CGGGGGDF,>EGGCFGGFGGFFCGGDGGGFEFFGCFGFFF<FFGG<DGC>CGGGFF<F>FC6;CED>F>07>0-6??<978F:16F<<?24C<<EFBFF)-.6)6-(952>?<
@M06628:26:000000000-CRM2J:1:1101:14256:2663 1:N:0:101
TACAGAGGGTGCAAGCGTTAATCGGAATTACTGGGCGTAAAGCGCGCGTAGGTGGTTTGTTAAGTCGGATGTGAAAGCCCAGGGCTCAACCTTGGAATTGCACCCGATACTGGCAGGCTAGAGTACGATAGAGGAGTGTGGAATTTCCTGTGTAGCGGTGAAATGCGTAGATATAGGAAGGAACATCAGTGGCGAAGGCGACACTCTGGATTGATACTGACACTGAGGTGCGAAAGCGTGGGGAGCAAACAGGATTAGATACCCTGGTAGTCCACGCCGTAA
+
GGGGGGGGGGGGGGGGGGGGCGGGGGGGGGGGGGGGGGGGGGGGGGGGGGGGFGGCEFGGGGGFGGGGGGGGGGGGGGFGGGCCCFGGGGGGGGGGGGGGGGGGGGGGDGGGGGGGGGGGGGGGGGGGCCEFGGCECFGGGGF>FGGGGGCFGGGGGGEGGGGGGGGEDG4CFFFGGGFGEFGGGGF@GECFDGEDEE5=B>)1?CBGFDB6CGGCFGGDFGGFFFFFFGFFGGDF7BD>EF>?>>FBGFFF::F4<?FFG<@C*.>?<ABFFF?:>FBBF?
@M06628:26:000000000-CRM2J:1:1101:20097:2675 1:N:0:101
TACGGAGGGTGCAAGCGTTAATCGGAATTACTGGGCGTAAAGCGCACGTAGGTGGTTTGTTAAGTTGGATGTGAAAGCCCAGGGCTCAACCTTGGAACTGCATTCAAAACTGGCGAACTAGAGTATGGTAGAGGTGAGTGGAATTTCCTGTGTAGCGGTGAAATGCGTAGAGATGGGAAGGAACATCAGTGGCGAAGGCGACTCACTGGACCAATACTGACACTGAGGTGCGAAAGCGTGGGTAGCAAACAGGATTAGATACCCTGGTAGTCCCCGCCGTAA
+
GGGGGGGGDGGGGGGGGGGGGGGGGGGGGGGGGGGGGGGGGGGGGGGGGGGGGGGGGGGGGGGGGGGGGGGGGGGGFGGGGGGGGGGGGGGGGGFGGGGGGGGGGGGGGGGGGGGGGGGGGGGGGGGGGGGGGGDFCGGGGGGGGGGGGGGGFGAFGCCGFGFGGFGGFGGGGFFGGGGGDGGGGDGGGEGGD=@D5CFDEBDG4<FFGGFACGFF7FGGGGGFF)6<9F76EEGFBFBEF99BFFFBG:)<::4.4445:<F6F2)3)6<:4)((45(91:
@M06628:26:000000000-CRM2J:1:1101:22839:2745 1:N:0:101
TACGGAGGGTGCAAGCGTTACTCGGAATCACTGGGCGTAAAGAGCGTGTAGGCGGGTTTGTAAGTTTGAAGTGAAATCCAATGGCTCAACCATTGAACTGCTTTGAAAACTGCTTACCTAGAATATGGGAGAGGTAGATGGAATTTCTGGTGTAGGGGTAAAATCCGTAGAGATCAGAAGGAATACCGATTGCGAAGGCGATCTACTGGAACATTATTGACGCTGAGACGCGAAAGCGTGGGGAGCAAACAGGATTAGATACCCTGGTAGTCCACGCCCTAA
+
GGGGGGGGGGGGFGGGGGGGGGGGGGGGGGGGGGGGGGGGGGFGFGCEGGGGGEGGGGCEFGFGFGGGGGGGGGGGGGGGGGGGGGGGGGGGGGGGF@FGGGGGGGGGGGGGGGGGGGGGGGGGGGGGGFGGGGGGGGGGFGGGCFGGGGGGGFGGGGGGCFGGGGGGFDDGGGGGGDFGGGFGGGF=CECGGGGGGGGGFFGGFFFGGC@FGGGGGGGGGGDFEFFFFDFFGGG>FB>7@>B?(9B?GFFFFFF2,8ABDACG6454>B>A2422(>>FFF
@M06628:26:000000000-CRM2J:1:1101:14476:2768 1:N:0:101
TACAGAGGGTGCAAGCGTTAATCGGAATTACTGGGCGTAAAGCGCGCGTAGGTGGTTTGTTAAGTCGGATGTGAAAGCCCAGGGCTCAACCTTGGAATTGCACCCGATACTGGCAGGCTAGAGTACGATAGAGGAGTGTGGAATTTCCTGTGTAGCGGTGAAATGCGTAGATATAGGAAGGAACATCAGTGGCGAAGGCGACACTCTGGATTGATACTGACACTGAGGTGCGAAAGCGTGGGGAGCAAACAGGATTAGATACCCTGGTAGTCCACGCCGTAA
+
GGGGGGGGGGGGGGGGGGGG8FFFGGGGFGGGGGGGGGGGGGGGGGGGFEFEGGGGGGGGGGGGGGGGGGGGGGGGGGGGGGGGGGGGGGGGFGGGFGGGGGGGGGGGGGGGGGGDFGGGGGGGGGGGGGGGGGGGFGGGEGGGGGGGGGGGGGGGGGGGGGGGGGGGAGGGGGGGGGGGGGGGGGGFFGGGGGGGG7EG>>DGFGFGFFFFGGGDFGFGFGGFFFF@FGFBDCDBBFFFFF>?9>??GF>FF<:4><AAG<CCF85?F><<-6?FB;13::
@M06628:26:000000000-CRM2J:1:1101:14587:2780 1:N:0:101
TACGGAGGATCCAAGCGTTATCCGGAATCATTGGGTTTAAAGGGTCCGTAGGTGGATAATTAAGTCAGAGGTGAAATCTTGCCGCTTAACGGTAAAATTGCCTTTGATACTGGTTGTCTTGAGTTATTATGAAGTGGTTAGAATATGTAGTGTAGCGGTGAAATGCATAGATATTACATAGAATACCAATTGCGAAGGCAGATCACTAATAATTAACTGACACTGATGGACGAAAGCGTGGGGAGCGAACGGGATTAGATACCCCGGTAGTCCACGCCGTAA
+
GGGGGGGGGGFGGGGGGGGGGGGGGGGGGGGGGGGFGGGGGGGGGGGGGGGGGGGGGGGGGGGGGGGGGGGGGGGGGGGGGGFGGGGGGGGGGGGGGGGGGGGGGGGGGGGGGGGGGGGGGGGGGGGGGGGGGGGGGCEFGGGGGFGGGGGGGGGGGGGGGGGGGGGGFGGGGGGGGGGGGGGGGGGGGGFGGGGGGGGGFFGGFGFGGGFFGGGGGGFGGGGFFFFFFGFFGGGF@E:DFFFFFFFFC9DFB?F(5>D<FDFG59>BBFFFBF>BBF>FFF
@M06628:26:000000000-CRM2J:1:1101:15785:2789 1:N:0:101
TACGGAGGGTCCAAGCGTTATCCGGAATCATTGGGCTTAAAGGGTCCGCAGGCGGTCAATTAAGTCAGAGGTGAAATCCCATAGCTTAACTATGGAACTGCCTTTGATACTGGTTGACTTGAGTTATACGGAAGTAGATAGAATAAGTAGTGTAGCGGTGAAATGCATAGAGATTACTTAGAATACCGATTGCGAAGGCAGTCTACTACGTATATACTGACGCTCATGGACGAAAGCGTGGGGAGCGAACAGGATTAGATACCCTGGTAGTCCACGCCGTAA
+
GGGGGGGGGG8FFGGGGGGGG,FGGGGG9F,EFGG,,CFGGG,F@6FGCGGGGGGG+==EFFGGGGGGGFGGGGGGGGGG,?=FGGGGGGF,,CFGGFFGGCGGGGGGGGGGG?BE8FGCGGGGFDDFE,BF7F733@F;EFGG,,783EGGGGGGGGGGGGGGGG9EFGGAGGF,3@,2@FFCGGGCEGCFGGGGGGGF66;@FGF7+186@DFGGGGGGGGFBFFF66A@GGGFFFFFEFFFF>6>D>EFBBFABFFFGBGGFFF:BFFFFFFFBFFFF?
@M06628:26:000000000-CRM2J:1:1101:20316:2804 1:N:0:101
TACGAGGGGTGCAAGCGTTAATCGGAATTACTGGGCGTAAAGCGTTCGTAGGCGGTTTGTTAAGCAAGATGTGAAAGCCCAGGGCTCAACCTTGGAACTGCATTTTGAACTGGCAAACTAGAGTACTGTAGAGGGTGGTGGAATTTCCAGTGTAGCGGTGAAATGCGTAGAGATTGGAAGGAACATCAGTGGCGAAGGCGGCCACCTGGACAGATACTGACGCTGAGGAACGAAAGCGTGGGGAGCGAACAGGATTAGTTACCCGGGTAGTCCACGCCGTAA
+
GGGGFGGGGGGGGGGGGGGGGGGGGGGGGGGGGGGGGGGGGGGGGGGGGGGGGGGGGGGGGGGGGGGGGGGGGGGGGGGGGGGDEGGGGGGGGGDGGGGGGGGGGGGGGFGFGDGGGGGGGCFGGGGGGFGGGGGGGGGGEGGGGFFAEFGGGGGGGGGGGGGGGF5=?DGGGGCFGGGGDFFGGGFGGGGGGGGGGGGGEFGGFGFGGCFFGCCFFCCFFGD)>>F<FCFFGDG01>@EFFFBBF9379>@68F2<<)-*6:<0339>:<9:43:9:>FFF
@M06628:26:000000000-CRM2J:1:1101:8930:2822 1:N:0:101
TACAGAGGGTGCAAGCGTTAATCGGAATTACTGGGCGTAAAGCGCGCGTAGGTGGTTTGTTAAGTCGGATGTGAAAGCCCAGGGCTCAACCTTGGAATTGCACCCGATACTGGCAGGCTAGAGTACGATAGAGGAGTGTGGAATTTCCTGTGTAGCGGTGAAATGCGTAGATATAGGAAGGAACGTCAGTGGCGAAGGCGACACTCTGGATTGATACTGACACTGAGGTGCGAAAGCGTGGGGAGCAACCAGGATTAGATACCCTGGTAGTCCACGCCGTAA
+
GGGGGGGGGGGGGGGGGGGGGGGGGGGGGGGGGGGGGGGGGGGGGGGGGGGGFGGGGGGGGGGGGGGGGGGGGGGGGGGGGGGGGGGGGGFGGGGGGGGGGGGGGGDGGGGGGGFGGGFGGGGGGGGGGGGFGFCGFGGFGGGGGGGGGGGGGGGGGGGGGGGGGGGGFGGCFFDCGCGGGGGGGGGGGGGGGGEGGGGGFFCG@GFGG7@?GGGDFGGGGFFFFFFFFCFFGGGFFBDBFBFFFBFF*:DFFFFBBFFFFDEGFFF?BBFFFAFF>FF>6:
@M06628:26:000000000-CRM2J:1:1101:16666:2824 1:N:0:101
TACGAGGGGTGCAAGCGTTAATCGGAATTACTGGGCGTAAAGCGTGCGTAGGTGGTTTGTTAAGCAAGATGTTAAAGCCCCGGGCTCAACCTGGGAACTGCATTTTGAACTGGCAAACTAGAGTATTGTAGAGGGTAGTGGAATTTCCAGTGTAGCGGTGAAATGCGTAGAGATTGGAAGGAACATCAGTGGCGAAGGCGGCTACCTGGACAAATACTGACACTGAGGCACGAAAGCGTGGGGAGCAAACAGGATTAGATACCCTGGTAGTCCACGCCGTAA
+
GGGGGGGGGGGGGGGGGGGGGGGGGGGGGGGGGGGGGGGGGGGGGGGGGGGGGGGGGGGGGGGGGGGGGGGGGGGGGGGGGGGGGGGGGGGGGGGGGGGGGGGGGGGGGGGGGGGGGGGGGGGGGGGGGGGGGGGGGGGGGGGGGGGGGGGGGGGGGGEGGGGGGGGGFGGGGGGGGGGGGGGGGGGGGGGGGGGGGGGGFFGGFFFGGGFFGGGGGGGGGFGFFFFFFGFFGGGB:BEEFFFFFFFFD?FFFFFB<?FFFDFG4:FBFFFFFFFFFFFFFF
@M06628:26:000000000-CRM2J:1:1101:17251:2836 1:N:0:101
TACGGAGGGGGTTAGCGTTGTTCGGAATTACTGGGCGTAAAGCGCACGTAGGCGGATCAGAAAGTATAGGGTGAAATCCCAGGGCTCAACCCTGGAACTGCCTTGTAAACTCCTGGTCTTGAGTTCGAGAGAGGTGAGTGGAATTCCGAGTGTAGAGGTGAAATTCGTAGATATTCGGAGGAACACCAGTGGCGAAGGCGGCTCACTGGCTCGATACTGACGCTGAGGTGCGAAAGTGTGGGGAGCAAACAGGATTAGATACCCTGGTAGTCCACACCGTAA
+
GGGGGGEGGGGGGGGGGGGGGGGGGGGGGGGGGGGGGGGGGGGGGGGGGGGGGGGGGGGGGGGGGFFGGGGGGGGGGGGGGGGGGGGGGGGGGGGGGGGGGGGGGGGGGGGFGAFGGGGGGGGGGGGFGGGGGGGGGGGGEGGGFGGGGGG7DD;FGDGGGGGGGGGGFGGGFGGGGGGGGGGGGEEG5>?8CEGCEGGGFFGGFGF:FGFFGDGGGFDFF5<>DFFF<<6;EGGFFFFFFF>022<:6.>FB<FAB?FAC<FC62).)58A4<<?<04388
@M06628:26:000000000-CRM2J:1:1101:11253:2842 1:N:0:101
TACGGAGGGTGCAAGCGTTAATCGGAATTACTGGGCGTAAAGCGCACGTAGGTGGTTTGTTAAGTTGGATGTGAAAGCCCAGGGCTCAACCTTGGAACTGCATTCAAAACTGGCGAACTAGAGTATGGTAGAGGTGAGTGGAATTTCCTGTGTAGCGGTGAAATGCGTAGAGATGGGAAGGAACATCAGTGGCGAAGGCGACTCACTGGACCAATACTGACACTGAGGTGCGAAAGCGTGGGTAGCAAACAGGATTAGATACCCTGGTAGTCCACGCCGTAA
+
GGGGGDFDEGGGGGGGGGGECGGGGGGGGGGGCFFGGEGEGGGGGDGGE<FGFFCFFFGEGFGGGGFGGGGGGGGFFGGGGGGGGGGGGGGFGGGGGGGGGGGGGGGGGGGGGFEEEGGGGGGGGFGGGGGGEGGGGGGGGGGEFGGGGGFGG;FGGGGGGGGGGGGGFGGGDGGGGGGGGGGD@CGGGFGGGEEGGGGGFDDDAFFGGGFFGGGGGFGFGGGFFAFF)/<>G=DB<>EDB9>FFFF>FFFF?FFFFBFBGFFFFB@BAFDBAAFB6@B>B?
@M06628:26:000000000-CRM2J:1:1101:6892:2845 1:N:0:101
TACGAGGGGTGCAAGCGTTAATCGGAATTACTGGGCGTAAAGCGTGCGTAGGTGGTTTGTTAAGCAAGATGTGAAAGCCCCGGGCTCAACCTGGGAACTGCATTTTGAACTGGCAAACTAGAGTATTGTAGAGGGTAGTGGAATTTCCAGTGTAGCGGTGAAATGCGTAGAGATTGGAAGGAACATCAGTGGCGAAGGCGGCTACCTGGACAAATACTGACACTGAGGCACGAAAGCGTGGGGAGCAAACAGGATTAGATACCCTGGTAGTCCACGCCGTAA
+
GGGGCGGGGGGGGGGGGGGGGGGGGEGGGGGGGGGGGGGGGGGGFEGGGGGGGGGCGGEGFGGGGGGGGFGGGGGGGGGGGEDFGGGGGGGGGFGGGGGGGGGGGGGGGGGGGFFGFGGFGGGGGGGGGGGGGGGGGGGGGGGGGGGGGGGGGGGGGCEGGGGGCDEEDCCFGGGCFGFFEGGGCGGGGGG6DGGCGGCGFEGGFGFGGGFFCFGGGGGGGGGF?>FFFGFBDGG9:>DD@;><67<:GFFF?<?473<AFACCFB3:<AAD<A<<;FFF<8
@M06628:26:000000000-CRM2J:1:1101:6398:2871 1:N:0:101
TACGGAGGGTGCAAGCGTTACTCGGAATCACTGGGCGTAAAGAGCGTGTAGGCGGGTTTGTAAGTTTGAAGTGAAATCCAATGGCTCAACCATTGAACTGCTTTGAAAACTGCTTACCTAGAATATGGGAGAGGTAGATGGAATTTCTGGTGTAGGGGTAAAATCCGTAGAGATCAGAAGGAATACCGATTGCGAAGGCGATCTACTGGAACATTATTGACGCTGAGACGCGAAAGCGTGGGGAGCAAACAGGATTAGATACCCTGGTAGTCCACGCCCTAA
+
GFFFFFCCEFEGFFGFCCFFGGGGGECFGDFGFCFGGGGCDGDFGGGGGGGFGEGGCGGGGGGGFFGGFFFAFF<FGEFCBFFCFA?EFEBFGGCGGGGGDAFGFG<FEGGGGGGFCFFBF9FDGGGDB<E<EE@BFEGGGFFGFFGGGFFGCAFGGGGG,FCDCFGG45/BCFGGGFFEFGG?FEFEGGGGGG@GGCGG>EGC7>FCC79@FF7FGCGEGGCBF95=9CD>GED9FFFED9>2168?C2>F?,96<?4>050+=:F7<BFA.-86()-748
@M06628:26:000000000-CRM2J:1:1101:22609:2874 1:N:0:101
TACGGAGGGTGCAAGCGTTAATCGGAATTACTGGGCGTAAAGCGCACGTAGGTGGTTTGTTAAGTTGGATGTGAAAGCCCAGGGCTCAACCTTGGAACTGCATTCAAAACTGGCGAACTAGAGTATGGTAGAGGTGAGTGGAATTTCCTGTGTAGCGGTGAAATGCGTAGAGATGGGAAGGAACATCAGTGGCGAAGGCGACTCACTGGCCCAATAATGACACTGAGGTTCGAAAGCGTGGGTAGCAAACAGGATTAGATACCCTGGTAGGCCACGCCGTAA
+
GGGGGEFGGGGGGGGGGCFEGGGGGGGGGGGGGGGGGGGGGGGGGGGGGFFGFFFFGGGGGGGGGGGGGGGGFGGGGGGGAFGGGFDGGGGCEFGGGGGGGGFFFCGGGGGGGFGGGGGGGGGGFGGFFFFCA83DDFFFGCFFGFFGFGGGGGG9FGG75FA,@A5:?G>C?99CCC6EEC,8,?6,9CF@D5CC:CFE>BDDFF=FF*;>*:*7***:CFGF@<?@4**-AFD9?@BFF0343).5C4>FF:?<?>)-*6C??B>B-4(5(.3228;3(-
@M06628:26:000000000-CRM2J:1:1101:22629:2876 1:N:0:101
TACGGAGGGTGCAAGCGTTAATCGGAATTACTGGGCGTAAAGCGCACGTAGGTGGTTTGTTAAGTTGGATGTGAAAGCCCAGGGCTCAACCTTGGAACTGCATTCAAAACTGGCGAACTAGAGTATGGTAGAGGTGAGTGGAATTTCCTGTGTAGCGGTGAAATGCGTAGAGATGGGAAGGAACATCAGTGGCGAAGGCGACTCACTGGACCAATACTGACACTGAGGTGCGAAAGCGTGGGTAGCAAACAGGATTAGATACCCTGGTAGTCCACGCCGTAA
+
GGGGGGGGGGGGGGGGGGGGGGGGGGGGGGGGGGGGGGGGGGGGGGGGGGGGGGGGGGGGGGGGGGGGGGGGGGGGGGGGGGGGGFGGGGGGGGGGGGGGGGGGGGGGGGGGGGGEGGGGGGFGGGGGGFGGGGGGGGGGGGDGFGGGGGGGGGGGGGGGGGFGGGGGFGGGGGGGGFFEEF:F@EGGDFGGGGGCGGGGFFCCFGFGEF;FGFDFDGGDFFGF?2@FFGFBDCC>BFFFFFFFFFF>C:F?:6?:<?<DGFC6F3:?<AAFFFBFF>9368
@M06628:26:000000000-CRM2J:1:1101:10969:2880 1:N:0:101
TACGGAGGGTGCAAGCGTTAATCGGAATTACTGGGCGTAAAGCGCACGTAGGTGGTTTGTTAAGTTGGATGTGAAAGCCCAGGGCTCAACCTTGGAACTGCATTCAAAACTGGCGAACTAGAGTATGGTAGAGGTGAGTGGAATTTCCTGTGTAGCGGTGAAATGCGTAGAGATGGGAAGGAACATCAGTGGCGAAGGCGACTCACTGGACCAATACTGACACTGAGGTGCGAAAGCGTGGGTAGCAAACAGGATTAGATACCCTGGTAGTCCACGCCGTAA
+
GGGGGGGGGGGGGGGGGGGGGGGGGGGGGGGGGGGGGGGGGGGGGGDGGGGGGGGGGGGGGGGGGGGGGGGGGGGGGGGFGGGGGGGGGGGGGGGFGGGGGGGGGGGGGGGGGGGGGGGGGGGGDGGGGGGGGGGGGGGGGGGGGGGGGGGGGGFGGGEGGGGGGGGGEGGGGGGGGGGGGGGGGGGGGGGGGGGGGGGGFFGGFGFGGGAFGGGFGGGCFFFFFFFFFGFFGGGBFFFFEB><?FFAFB@FFFFB?FFFC:CFFFFFFFFFDAF?BF;>F?
@M06628:26:000000000-CRM2J:1:1101:10602:2914 1:N:0:101
TACGAGGGGTGCAAGCGTTAATCGGAATTACTGGGCGTAAAGCGTGCGTAGGTGGTTTGTTAAGCAAGATGTGAAAGCCCCGGGCTCAACCTGGGAACTGCATTTTGAACTGGCAAACTAGAGTATTGTAGAGGGTAGTGGAATTTCCAGTGTAGCGGTGAAATGCGTAGAGATTGGAAGGAACATCAGTGGCGAAGGCGGCTACCTGGACAAATACTGACACTGAGGCACGAAAGCGTGGGGAGCAAACAGGATTAGATACCCTGGTAGTCCACGCCGTAA
+
GGGGGGGGGGGGGGGGGGGGGGGGGGGGGGGGGGGGGGGGGGGGGGGGGGGGGGGGGGGGGGGGGGGGGGGGGGGGGGGGGGGGGGGGGGGGGGGGGGGGGGGGGGGGGGGGGGGGGGGGGGGGGFGGGGGGGGGGGGGGGGGGGGGGGGGGGGGGGGGGGGGGGGGGFGGGFGGGGGGGGGGGGGGGGGGGGGGGGGGGFFGDFGFGGGFFFGCCFGGGGGGFFFFFFGFFGGGFFE@FFFFFFBFFC?FFF0?A??AACDFGF25:<BFDAFFFFFFFFF
@M06628:26:000000000-CRM2J:1:1101:14668:2914 1:N:0:101
TACGGAGGGTGCAAGCGTTACTCGGAATCACTGGGCGTAAAGAGCGTGTAGGCGGGTTTGTAAGTTTGAAGTGAAATCCAATGGCTCAACCATTGAACTGCTTTGAAAACTGCTTACCTAGAATGTGGGAGAGGTAGATGGAATTTCTGGTGTAGGGGTAAAATCCGTAGAGATCAGAAGGAATACCGATTGCGAAGGCGATCTACTGGAACATTATTGACGCTGAGACGCGAAAGCGTGGGGAGCAAACAGGATTAGATACCCTGGTAGTCCACGCCCTAA
+
GGGGGGGGGGGGGGGGGGGFCGGGGGGGGGGGGGGGGGGGGGGGGG>FGGGGGGGDGGGEGGGGFGCFGEGGGGGGGGGGGGGGGGGGGGG7FFGGGGGGGGGGFGGCGGGGFFDG:FGGGGGG9>FCFGGGGGG<>BFFDFFGGGGCDGGGGGGCFEGEGGFF7DGGFGGCFG60C9FGGGGGGGGEDGGGGGGCEGGGF379=FFGG7@FDCGGGFGGGED>@>F4?DEFGGGFFFFFFFFFFFFFC177<<FFFFFFGFECFBFBFFFF<A?BFF9>04
@M06628:26:000000000-CRM2J:1:1101:21128:2956 1:N:0:101
TACAGAGGGTGCAAGCGTTAATCGGAATTACTGGGCGTAAAGCGCGCGTAGGTGGTTTGTTAAGTCGGATGTGAAAGCCCAGGGCTCAACCTTGGAATTGCACCCGATACTGGCAGGCTAGAGTACGATAGAGGAGTGTGGAATTTCCTGTGTAGCGGTGAAATGCGTCGATATAGGAAGGAACATCAGTGGCGAAGGCGACACTCTGGATTGATACGGACACTGAGGTGCGAACGCGTGGGGAGCAAACAGGATTAGATACTCTGGTAGTCCACGCCGTAA
+
GAC,;CEFGFFGFGGF;BCGGFFDGGBFGGFE,CFGG@CCFGGGGGEGFGG@FEFGGGGGGCGACFFBCF+BFFFCFG=FEGGDB?+AFFGGFFFGABF<5BAEGC:>3:FGFF?=:C,,@3F@FGGE+CC@>7,8@F=BCCFGCFB@EF=EC,>9>EGG*F6DFEGG))1*AE,CFD7A7FFCF+C791C6>C83::CED>59)7@GD*9FFGFG7*9*91>6F)0))96,:5),8@B536961961*,)7((96224<04++=)).).5)-)41-73904
@M06628:26:000000000-CRM2J:1:1101:15801:2971 1:N:0:101
TACGGAGGGTGCAAGCGTTAATCGGAATTACTGGGCGTAAAGCGCACGTAGGTGGTTTGTTAAGTTGGATGTGAAAGCCCAGGGCTCAACCTTGGAACTGCATTCAAAACTGGCGAACTAGAGTATGGTAGAGGTGAGTGGAATTTCCTGTGTAGCGGTGAAATGCGTAGAGATGGGAAGGAACATCAGTGGCGAAGGCGACTCACTGGACCAATACTGACACTGAGGTGCGAAAGCGTGGGTAGCAAACAGGATTAGATACCCTGGTAGTCCACGCCGTAA
+
GGGGGGGGGGGGGGGGGGGG7FGGGGGGGGGGGGGGGGGGGGGGGGGGGGGGGGGGGGGGGGGGGGGGGGGGGGGGGGGGGGGGGGGGGGGGGGGGGGGGGGGGGGGGGGGGGGGGGGGGGGGGGFGFGGGGGGGGGGGGGGGGGGGGGGGGGGGGGGGGGGGGGGGGFGGGGGGGGGFGGGGGGGGGGGGGGGGGGGGGEFGGFGFGGGFFFGGFFGGGGGGFFFFFFGFFGGGFFFFFFFF<BFFFF?FF?:FFFFFFFFG6F?@BDFFF<A?B><99BF
@M06628:26:000000000-CRM2J:1:1101:21131:2976 1:N:0:101
TACAGAGGGTGCAAGCGTTAATCGGAATTACTGGGCGTAAAGCGCGCGTAGGTGGTTTGTTAAGTCGGATGTGAAAGCCCAGGGCTCAACCTTGGAATTGCACCCGATACTGGCAGGCTAGAGTACGATAGAGGAGTGTGGAATTTCCTGTGTAGCGGTGAAATGCGTAGATATAGGAAGGAACATCAGTGGCGAAGGCGACACTCTGGATTGATACTGACACTGAGGTGCGAAAGCGTGGGGAGCAAACAGGATTAGATACCCTGGTAGTCCACGCCGTAA
+
GGGGGGGGGGGGGGGGGGGGGGGGGGGGGGGGGGGGGGGGGGGGGGGGGGGGFGGGGGGGGGGGGGGGGGGGGGGGGGGGGGGGGGGGGGGGGGGGGGGGGGGGGGGGGGGGEGGGGGGGGGGGGGGGGGGGGGDGFFGGGGGGGGGGGGGGGGGGGGGGGGFEGGGGFGGCGGFGGGGGC@GCGGGGGGGGGGGGGGGGFEGGFGFGGGFBFGGG:DGFGFGFFAFFFGFFGGGF?EFFFFFFB>FFG?FFFB?A>2:>DB<+/35>D4<9<AFB>.490-
@M06628:26:000000000-CRM2J:1:1101:9849:3017 1:N:0:101
TACGGAGGGTCCGAGCGTTAATCGGAATTACTGGGCGTAAAGCGCGCGTAGGTGGTTATTTAAGCTAGATGTGAAAGCCCAGGGCTCAACCTTGGAACTGCATTTAGAACTGGGTAACTAGAGTACAGTAGAGGGTAGTGGAATTTCTTGTGTAGCGGTGAAATGCGTAGATATAAGAAGGAACACCAGTGGCGAAGGCGACTGCCTGGACTGATACTGACACTGAGGTGCGAAAGCGTGGGGAGCAAACAGGATTAGATACCCTGGTAGTCCACGCCGTAA
+
GGGGGGGGGGGGGGGGGGGGFFGGGGGGGGGGFGGDG@FGGFGG>CGGGGCFFGGFFGGGGGGGGGGGGGGGGGFGGGGFGFEGG<FFGGG@?EGGGGEFGGGFGGGGGGGGGCGGGFGGCG@FGGGFFFACFFC>DFFGGGFFDFGGG9FGGGGCFG5CF9DDCFG8>CDFFECFGGGGDGFFGGGGFGFFGGGGGGGGEFGCFCFGGG4=FGGGGFGGG6*9FBFFFFF>EGGFFFFEFFB(766:FBF:(494<?26:>8<=:FFB<<>).81(791<?
@M06628:26:000000000-CRM2J:1:1101:16734:3023 1:N:0:101
TACGGAGGGGGTTAGCGTTGTTCGGAATTACTGGGCGTAAAGCGTACGTAGGCGGATTGGAAAGTTGGGGGTGAAATCCCAGGGCTCAACCCTGGAACTGCCTCCAAAACTATCAGTCTAGAGTTCGAGAGAGGTGAGTGGAATTCCAAGTGTAGAGGTGAAATTCGTAGATATTTGGAGGAACACCAGTGGCGAAGGCGGCTCACTGGCTCGATACTGACGCTGAGGTACGAAAGTGTGGGGAGCAAACAGGATTAGATACCCTGGTAGTCCACACCGTAA
+
GGGGGGGGGGGGGGGGGGGGGGGGGGGGGGGGGGGGGGGGGGGGGGGGGGGGGGGGGGGGGGGGFFFGGGGGGGGGGGGGGGGGGFGGGGGGGGGGGGGGGGGGDFFGGGFGGGGGGGGGGGGGGGGGGGGGGGCFGGGFGGGGGGGGGGGGGGGGGGGGGGGGGGGF6FGGGGGGGGGGGGGGGGGGGGGG3EGGGGGDDFGGFGFFGDFFD5FGGGGGFEC@BFFFFGFFDGG>5FFFFFB?>F6:6<FFF:F<>>)6>ACC?3>.:>DF4<<B:EF06<
@M06628:26:000000000-CRM2J:1:1101:20238:3061 1:N:0:101
TACGGAGGGGGTTAGCGTTGTTCGGAATTACTGGGCGTAAAGCGCACGTAGGCGGATCAGAAAGTATAGGGTGAAATCCCAGGGCTCAACCCTGGAACTGCCTTATAAACTCCTGGTCTTGAGTTCGAGAGAGGTAAGTGGAATTCCGAGTGTAGAGGTGAAATTCGTAGATATTCGGAGGAACACCAGTGGCGAAGGCGGCTTACTGGCTCGATACTGACGCTGAGGTGCGAAAGTGTGGGGGGCAAACAGGATTAGATACCCTGGTAGTCCACATCGTAA
+
GGGGGGGGGGGGGGGGGEGGGGGGGGGGGGGGGGGGGGGGGGGGEECFFFGGGGGGDGGG9FFGFGGGGGGGGGGGGGGGGGCFGGGGGGGGGGGGGGGGCGGGGGGGGGGG8FGGGGFGGGGGFFGGGDC7CFGGGGGDFGGGCFD@EGGGGDBFG6ECFECFFC5@A4<FGGGGGG5CCEGGGGEGGGGGGGG<CCGGEFGDFGFFFF>F:9DDG7>ECG<BE>FFFG?0/:9(6@9FE?6(499BF?:F<BFA?B2AF<C?F:)444>FFF>0)9:8?B
@M06628:26:000000000-CRM2J:1:1101:17483:3079 1:N:0:101
TACGGAGGGTGCAAGCGTTAATCGGAATTACTGGGCGTAAAGCGCACGTAGGTGGTTTGTTAAGTTGGATGTGAAAGCCCAGGGCTCAACCTTGGAACTGCATTCAAAACTGGCGAACTAGAGTATGGTAGAGGTGAGTGGAATTTCCTGTGTAGCGGTGAAATGCGTAGAGATGGGAAGGAACATCAGTGGCGAAGGCGACTCACTGGACCAATACTGACACTGAGGTGCGAAAGCGTGGGTAGCAAACAGGATTAGATACCCTGGTAGTCCACGCCGTAA
+
GGGGGGGGGGGGGGGGGGGGGGGGGCGGGGGGGGGGGGGDGGGGGGGGGGGGGGGGGGGGGGGGGGGGGFGGGGGGGGGGGGGGGGGGGGGGGGGGFFGGGFFGGGGGGGGGGGGGGGGGGGGGGGGDGDFGGGGGGGGGGGGGGGGGGGGGGGGFGGGGGGGGGGGGDDGGGGGGGGGDEGGGGGGGFGGGGGGGGGGGFFGGFGFGGGFFGGGGGGFGGFGFFFFFFFFFGGGFFFFFFB>9?F>AFBFFFFF>7<42CACEF:;?ABFFFFF04FF36?
@M06628:26:000000000-CRM2J:1:1101:14124:3087 1:N:0:101
TACAGAGGGTGCAAGCGTTAATCGGAATTACTGGGCGTAAAGCGCGCGTAGGTGGTTTGTTAAGTCGGATGTGAAAGCCCAGGGCTCAACCTTGGAATTGCACCCGATACTGGCAGGCTAGAGTACGATAGAGGAGTGTGGAATTTCCTGTGTAGCGGTGAAATGCGTAGATATAGGAAGGAACATCAGTGGCGAAGGCGACACTCTGGATTGATACTGACACTGAGGTGCGAAAGCGTGGGGAGCAAACAGGATTAGATACCCTGGTAGTCCACGCCGTAA
+
GGGGGGGGGGGGGGGGGGGE8EFFGGGGGGGGFCFGGGGEGGGGGGGGGGGGFGGGGGGGGGGGGGGEGEFGGGGGGGGGGFGGGGGGGGGGGGGGGGGCFGFEEFGGGGGGGGGGGGGGGCGGGEFGGGDGGGBCFFGGEGGGGEGCFCFGGGGGGGGGGGGDFGGG>GCCGGGGGGGGGGGGDFECFGGGGDEGGGGGEFGGFGBGGGFBDFGG*CCCCGGFFA?)9F4;GGGFFEEFB>B69>BFGFFFB:F92>A<*)3<=7>?24)6<A7?FF>FFB
@M06628:26:000000000-CRM2J:1:1101:9743:3089 1:N:0:101
TACTAAAGGTGCAAGCGTTAATCGGAATTACTGGGCGTAAAGCGCGCGTAGGTGGTTTGTTAAGTTGGATGTGAAAGCCCAGGGCTCAACCTTGGAACTGCATTCAAAACTGACTCACTAGAGTACGAGAGAGGTTAGTGGAATTTCCTGTGTAGCGGTGAAATGCGTAGAGATGGGAAGGAACACCAGTGGCGAAGTCGACTGACTGGCTCGATACTGACACTGAGGTGCGAAAGCGTGGGGAGCAAACAGGATTAGATACCCTGGTAGTCCACGCCGTAA
+
GGGDGGGGGGAFFGGGGFEGGGGGGDFGGGGGDEGGCGGGGFGGGGGGFGGGAFGCGGGGGDFGFGGGGGGGGGGGGGGFGGGGGGGGGGGGGGGGGGGGGGGGGGGGGGGGGGGGGGGGGGGFGGGGGGGFGGGDFGGFFGGGGFGFGGFFECBCFEGGCF9;DFGG>GDCCGEFGGGE5FFFCFGFGFGC<>7DE1<A>5DDFFF?;CFFDDDC<FGEF?CFFAF:;5<2EGD;:>57>>6(4;::D?FF<(9<BF<AGA+<6:F?6<BFFBF:>3(-04
@M06628:26:000000000-CRM2J:1:1101:24607:3093 1:N:0:101
TACGAGGGGTGCAAGCGTTAATCGGAATTACTGGGCGTAAAGCGTGCGTAGGTGGTTTGTTAAGCAAGATGTGAAAGCCCCGGGCTCAACCTGGGAACTGCATTTTGAACTGGCAAACTAGAGTATTGTAGAGGGTAGTGGAATTTCCAGTGTAGCGGTGAAATGCGTAGAGATTGGAAGGAACATCAGTGGCGAAGGCGGCTACCTGGACAAATATTGACACTGAGGCACGAAAGCGTGGGGAGCGAACAGGATTAGATACCCTGGTAGTCCACGCCGTAA
+
GGGG9@FGGGGGGGGGGGGG<EFGGGGGCGGGGGGGEGGGGGCGGGGGGGGGFGGC=F@EFGGG9CFGGCGGGGGGGG<F77+CFGEDGG@<=FGGGDGGG<FGG,?+FGGGE@A=AEFAFGDGBA=FG,DBFG7FGGFDDGGG,;,,7;FFGGGGGGGGGGGGGGGGFGGCFG,<:,1,=FGGG;FC,>9FGE>DGGG*=BDC5CFCGGF:C<7>7CFEG<DFF<FFFDF:ECGFB3@FEFF?FF(3535:?0?>?F2>CA8<?BFFB<AAA><217((4:
@M06628:26:000000000-CRM2J:1:1101:21661:3107 1:N:0:101
TACGGAGGGTGCAAGCGTTAATCGGAATTACTGGGCGTAAAGCGTACGTAGGTGGTTTGTTAAGTTGGATGTGAAAGCCCAGGGCTCAACCTTGGAACTGCATTCAAAACTGATGAACTAGAGTATGGTAGAGGTAAGTGGAATTTCCTGTGTAGCGGTGAAATGCGTAGAGATGGGAAGGAACATCAGTGGCGAAGGCGACTTACTGGACCAATACTGACACTGAGGTACGAAAGCGTGGGTAGCAAACAGGATTAGATACCCTGGTAGTCCAAGCCGTAA
+
GGGGGGGGGGGGGGGGGGGGGGGGGGGGGGGGGGGGGGGGGGGGGGGGGGGGGGGGGGGGGGGGGGGGGGGGGGGGGGGGGGGGGGGGGGGGGGGGGGGGGGGGGGGGGGGGGGGGGGGGGGGCGGGGGGGFGGGGGGGGGGGGGGGGGGGGGGGGGGGGGGGGGGGGFGGGGGGGGGGGGGFFGGGGGGGGCEEGGGGGFFGGFGFGGGFFGGGGFGGGFGGFFFFF6CF?GGGFFFFFFFFFFFBFGFFF??FF>?<ADFGG?4@?FFFF2)),159:?B
@M06628:26:000000000-CRM2J:1:1101:8253:3119 1:N:0:101
TACGGAGGGTGCAAGCGTTAATCGGAATTACTGGGCGTAAAGCGCACGTAGGTGGTTTGTTAAGTTGGATGTGAAAGCCCAGGGCTCAACCTTGGAACTGCATTCAAAACTGGCGAACTAGAGTATGGTAGAGGTGAGTGGAATTTCCTGTGTAGCGGTGAAATGCGTAGAGATGGGAAGGAACATCAGTGGCGAAGGCGACTCACTGGACCAATACTGACACTGAGGTGCGAAAGCGTGGGTAGCAAACAGGATTAGATACCCTGGTAGTCCACGCCGTAA
+
GGGGGEGGGGGGGGGGGGGGFGGGGGGGGGGGGGGGGGGGGGGGGGGGGGGGGGGGGGGGGGGGGGGGGGGGGGGGGGGGGGGGGGGGGGGGGGGGGGGGGGGGGFGGGGGGGGGGGGGGGGGGGGGGGGGGGGGGGGGGGGGGGGGGGGGGGGGFGGGGGGGGGGGGFGGFFFGGGGGGGGFGGGGGGGGGGGGGGGGGFFGGFGFGGGFFGGFFGFCCGGGFFFFFFGFFGGG>FFFEFF><::BDFBFFF?FAFFBFGFGGFFFFFBBF:><?>F9>?:
@M06628:26:000000000-CRM2J:1:1101:24160:3133 1:N:0:101
TACGGAGGATCCAAGCGTTATCCGGAATCATTGGGTTTAAAGGGTCCGTAGGCGGGTCTGTAAGTCAGTGGTGAAAGTTTTCGGCTCAACCGGAAAATTGCCATTGATACTGCAGGTCTTGAATCATTATGAAGTGGTTAGAATAAGTAGTGTAGCGGTGAAATGCATAGATATTACTTAGAATACCGATTGCGAAGGCAGATCACTAATAATGTATTGACGCTAAGGGACGAAAGCGTGGGTAGCGAACAGGATTAGATACCCTGGTAGTCCACGCCGTAA
+
GGGGGGGGGGGGGGGGGGGGGGGGGGGGGGGGGGGGGGGGGGGGGGGGGGGGGGGGGGGGGGGGGGGGGGGGGGGGGGGGGGGGGGGGGGGGGGGGGGGGGGGGGGGGGGGGGGGGGGGGGGGGGGGGGGGGGGGGGFGGGGGGGGGGGGGGGGGGGGGGGGGGGGGGFGGGGGGGGGGGGGFGGGGGGGGGGGGGGGGGFFGGFGFGGGFFGGGGGGGGGCGF39@FFGFFGGGFFFFFFFFF?:(1C;EFB?FFFF9<D9@C@?FBFFFA<A)12@9>??
@M06628:26:000000000-CRM2J:1:1101:24148:3148 1:N:0:101
TACGGAGGATCCAAGCGTTATCCGGAATCATTGGGTTTAAAGGGTCCGTAGGCGGGTCTGTAAGTCAGTGGTGAAAGTTTTCGGCTCAACCGGAAAATTGCCATTGATACTGCAGGTCTTGAATCATTATGAAGTGGTTAGAATAAGTAGTGTAGCGGTGAAATGCATAGATATTACTTAGAATACCGATTGCGAAGGCAGATCACTAATAATGTATTGACGCTAAGGGACGAAAGCGTGGGTAGCGAACAGGATTAGATACCTTGGTAGTCCACGCCGTAA
+
GGGGGGGGGGGGGGGGGGGGGGGGGGGGGGGGGGGGGGGGGGGGGGGGGGGGGGGGGGGGGGGGGGGGGGGGGGGGGGGGGGEGGFGGGGGGGGGGGGGGGGGGGGGGGGGGGGGGGGGGGGGGGGGGGGGG9ADFFFFFGGGGGGGGGGGGGGGGGGGDGCCGGGGGFGFGGGGEGGGGCCDGFFGGGGGGGDGGGGGGDFGCFGFGGFFFGFGFFF7CF:D@BFFFFGF>GGGFFFFFF>FABF9>G>D),2)6<>)6>>@+1:FA>>BF2:71>F>>F?
@M06628:26:000000000-CRM2J:1:1101:18099:3155 1:N:0:101
TACTAAAGGTGCAAGCGTTAATCGGAATTACTGGGCGTAAAGCGCGCGTAGGTGGTTTGTTAAGTTGGATGTGAAAGCCCAGGGCTCAACCTTGGAACTGCATTCAAAACTGACTCACTAGAGTACGAGAGAGGTTAGTGGAATTTCCTGTGTAGCGGTGAAATGCGTAGAGATGGGAAGGAACACCAGTGGCGAAGGCGACTGACTGGCTCGATACTGACACTGAGGTGCGAAAGCGTGGGGAGCAAACAGGATTAGATACCCTGGTAGTCCACGCCGTAA
+
GGGGFGFFGGGGGGGGGGGGGFGGGGGGCGGGGGGGEGGGGGGGDGGGGGGGGGGGGGG,EFEGGGGGGGGGGGGGGGGGFGGGGGFGGGGGGGGGGFGGGGGGGCB<FGGGGFFGFGGGGGFGGGGGGDGGEGGGFGGGGGGGCGFGFEGGGGGGGGGGGGGGGGGGDGGGGGF?FGGDGGGGGGGGGGCFGGGGGGGEDFGDFGFGGGFFGGGCCDFGGGGFFFFF?CFBGGGFFFFEDFBBFF?BGFFFFF):BFFFFBGFFFFFFAFAFABB>>9B08
@M06628:26:000000000-CRM2J:1:1101:19151:3180 1:N:0:101
TACAGAGGGTGCAAGCGTTAATCGGAATTACTGGGCGTAAAGCGCGCGTAGGTGGTTTGTTAAGTCGGATGTGAAAGCCCAGGGCTCAACCTTGGAATTGCACCCGATACTGGCAGGCTAGAGTACGATAGAGGAGTGTGGAATTTCCTGTGTAGCGGTGAAATGCGTAGATATAGGAAGGAACATCAGTGGCGAAGGCGACACTCTGGATTGATACTGACACTGAGGTGCGAAAGCGTGGGGAGCAAACAGGATTAGATACCCTGGTAGTCCACGCCGTAA
+
GGGGGGGGGGGGGGGGGGGGGGGGGGGGGGGGGGGGGGGGGGGGGGGGGGGGGGGGGGGGGGGGGGGGGGGGGGGGGGGGGFFDGGGGGGGGGGGGFGGGGGGFGEEGGGGGGGGGGGGGGGGGGGGGGGGGGGCFGGGGGGGGGGGGGGGGGGFGGGGEGGGGGGGEBC4C9C7CDFGGDFGGGGGDGGGGDGGGEGGGFFGGFGFGGGFFGGGGG7CCGC<FFA4>FGF>GGGB?EBD:;22>FF?DBFFF:6>??A2:<CCFFFBFFFF6<<B1899B?
@M06628:26:000000000-CRM2J:1:1101:9081:3195 1:N:0:101
TACGGAGGGTGCAAGCGTTACTCGGAATCACTGGGCGTAAAGAGCGTGTAGGCGGGTTTGTAAGTTTGAAGTGAAATCCAATGGCTCAACCATTGAACTGCTTTGAAAACTGCTTACCTAGAATATGGGAGAGGTAGATGGAATTTCTGGTGTAGGGGTAAAATCCGTAGAGATCAGAAGGAATACCGATTGCGAAGGCGATCTACTGGAACATTATTGACGCTGAGACGCGAAAGCGTGGGGAGCAAACAGGATTAGATACCCTGGTAGTCCACGCCCTAA
+
GGGGGGGGGGGGGGGGGGGGGGGGGGGGGGGGGGGGGGGGGGGGGGGGGGGGGGGGGGGGGGGGGGGGGGGGGGGGGGGGGGGGGGGGGFGGGGGGGGFGGGGGGGGGGGGGGGGGGGGGGGGGGGGGGGGGGGGGGGGGGGGGGGGGGGGGGGGGGGGGGGGGCFGGFGGGGGGGGGGGGGGGGGGGGGCGGGGGGGGGFDGGFGFGGG?FGGGGGGGGGGGF@FFFFGFFGGGFFE>FFFFFFFFFGF>7:?@AFFFFGFFFF75>FA>BFFFFFF>9FF
@M06628:26:000000000-CRM2J:1:1101:17342:3197 1:N:0:101
TACGGAGGGTCCGAGCGTTAATCGGAATTACTGGGCGTAAAGCGCGCGTAGGTGGTTATTTAAGCTAGATGTGAAAGCCCAGGGCTCAACCTTGGAACTGCATTTAGAACTGGGTAACTAGAGTACAGTAGAGGGTAGTGGAATTTCTTGTGTAGCGGTGAAATGCGTAGATATAAGAAGGAACACCAGTGGCGAAGGCGACTGCCTGGACTGATACTGACACTGAGGTGCGAAAGCGTGGGGAGCAAACAGGATTAGATACCCTGGTAGTCCACGCCGTAA
+
GGGGGGGGGGGGGGGGGGGGGGGGGGGGGGGGGGGGGGGGGGGGGGGGGGGGGGGGGGGGGGGGGGGGGGGGGGGGGGGGGGGGGGGGGGGGGGGGGGGGGGGGGGGGGGGGGGGGGGGGGGGGGGGGGGGGGGGGGGGGGGGGGGGGGGGGGGGGGGGGFFGGGGGGFGGGGGGGC?FGGGFGGFGFEFGGGGGGGGGGFFGGFGFGGGFFGFGDGFGCFGCFFFFF?36(/:DFFFFFBFFBFF::F:FFFFF2<BFFGFG66:FBFFFFAF?B>F>1:?
@M06628:26:000000000-CRM2J:1:1101:7374:3202 1:N:0:101
TACGAGGGGTGCAAGCGTTAATCGGAATTACTGGGCGTAAAGCGTTCGTAGGCGGTTTGTTAAGCAAGATGTGAAAGCCCAGGGCTCAACCTTGGAACTGCATTTTGAACTGGCAAACTAGAGTACTGTAGAGGGTGGTGGAATTTCCAGTGTAGCGGTGAAATGCGTAGAGATTGGAAGGAACATCAGTGGCGAAGGCGGCCACCTGGACAGATACTGACGCTGAGGAACGAAAGCGTGGGGAGCGAACAGGATTAGATACCCTGGTAGTCCACGCCGTAA
+
GGGGGGGGGGGGGGGGGGGGGGGGGGGGGGGGGGGGGGGGGGGGGGGGGGGGGGGFGGGGGGGGGGGGGGGGGGGGGGGGGGGGGGGGGGGFGGGGGGGGGGGGGGGGGGGGGGG9FGGGGGGGGGGGGGGGGGGGGGGGGGGGGGGGGGGGGGGGGGGGGGGGGGGGFGGGGFGGGGGGGGGGGGFFGGGGGGGGGGGGFDGGFGFGGGFFGGGGGGGGGGGFFFFFFGFFGGGBFFFFFFF<BFF>DFEFFFFA?<2>CA@CF?FFAFFF>B<:1F9BF:
@M06628:26:000000000-CRM2J:1:1101:11329:3209 1:N:0:101
TACGAGGGGTGCAAGCGTTAATCGGAATTACTGGGCGTAAAGCGTGCGTAGGTGGTTTGTTAAGCAAGATGTGAAAGCCCCGGGCTCAACCTGGGAACTGCATTTTGAACTGGCAAACTAGAGTATTGTAGAGGGTAGTGGAATTCCCAGTGTAGCGGTGAAATGCGTAGAGATTGGAAGGAACATCAGTGGCGAAGGCGGCTACCTGGACAAATACTGACACTGAGGCACGAAAGCGTGGGGAGCAAACAGGATTAGATACCCTGGTAGTCCACGCCGTAA
+
GGGGGGGGGGGGGGGFGFGGGGGGGGGGGGGGGGGGGGGGGGGGEGGGGGGGGGFGGGGGGGGGGGGGGGGGGGGGGGGGGGGGGGGGGGGGGGGGGGGGGFGGGGGGGGGGGGGGGGGGGGGGGGGGGGGGGGGGGGGGGGGGGGGGGGGGGGGGGGGGGGGGGGE:?DGGGGGGGGGGGGGGGGGGGGGGGGGGGGGGFFGGFGFGGGFFGGGGGGGGGGGFFFFFFDFFGGD;FFFFD>BFFFFFGFFF?FFBFFFFGB8C??FFFFFFFA?FFFFF6:
@M06628:26:000000000-CRM2J:1:1101:18517:3212 1:N:0:101
TACGGAGGGTGCAAGCGTTACTCGGAATCACTGGGCGTAAAGAGCGTGTAGGCGGGTTTGTAAGTTTGAAGTGAAATCCAATGGCTCAACCATTGAACTGCTTTGAAAACTGCTTACCTAGAATATGGGAGAGGTAGATGGAATTTCTGGTGTAGGGGTAAAATCCGTAGAGATCAGAAGGAATACCGATTGCGAAGGCGATCTACTGGAACATTATTGACGCTGAGACGCGAAAGCGTGGGGAGCAAACAGGATTAGATACCCTGGTAGTCCACGCCCTAA
+
GGGGGEGGGGGGGGGGGGGFGGGGGGGGGGGGGGGGGGGGGGGGGE>FGGGGGGGE>EECFFGGGGFGGGGGGGGGGGGGGGGGGGGGGGGGGGGGGGGGGGGGGFGGGGGFFFGDFGGFGGGGCFGCGGGGGGFF@FFGGGGGG=CEFGGGGGGGGGGDGGGGFGGGFGGGGGGCFCFGGGGFGGGGGGGGGGGGGGGGE)9CFGFGGF4?DCFGGGGGGGGFFFFFFG:2EGGF<EFFFFFFFBFFGF>??BFF?<BFGFFFF?FBBA<AFA?FBF29?B
@M06628:26:000000000-CRM2J:1:1101:8395:3227 1:N:0:101
TACGAGGGGTGCAAGCGTTAATCGGAATTACTGGGCGTAAAGCGTTCGTAGGCGGTTTGTTAAGCAAGATGTGAAAGCCCAGGGCTCAACCTTGGAACTGCATTTTGAACTGGCAAACTAGAGTACTGTAGAGGGTGGTGGAATTTCCAGTGTAGCGGTGAAATGCGTAGAGATTGGAAGGAACATCAGTGGCGAAGGCGGCCACCTGGACAGATACTGACGCTGAGGAACGAAAGCGTGGGGAGCGAACAGGATTAGATACCCTGGTAGTCCACGCCGTAA
+
GGGGGGGGGGGGGGGGGGGGGGGGGGGGGGGGGGGGGGGGGGGGFGGGEGGGGGGGGGGGGGGFGGGGGGGGGGGGGGGGGGGGGGGGGGGGGGGGGGGGGGGGGGGGGGGGGGGGGGGGGGGGFGFGGGGFGGGFGDCDGGGGGFGGGFGGGGDFGDEGGGGGGGGGFGGGGGFFGGGGGGGGGGGGGGGGGGEDGGG5BBDGFGFGGG@FGCFGGGGGDGDBEBFFFGFBGGGBFF).5;>6>BFF72:@B?F9<<<2?<EG78F?9<AA<4)(-),7??
@M06628:26:000000000-CRM2J:1:1101:15228:3228 1:N:0:101
TACAGAGGGTGCAAGCGTTAATCGGAATTACTGGGCGTAAAGCGCGCGTAGGTGGTTTGTTAAGTCGGATGTGAAAGCCCAGGGCTCAACCTTGGAATTGCACCCGATACTGGCAGGCTAGAGTACGATAGAGGAGTGTGGAATTCCCTGTGTAGCGGTGAAATGCGTAGATATAGGAAGGAACATCAGTGGCGAAAGCGACACTCTGGATTGATACTGACACTGAGGTGCGAAAGCGTGGGGAGCAAACAGGATTAGATACCCTGGTAGTCCACGCCGTAA
+
GGGGGGGGGCFEEGGGGGGC,CFGGGGGGGGGGGGGGGGGGGGGGEGGGGGGFGG=F,,CCFGGGGGGGGGGGGGGEGGGEEDGGGGGGGGGCFGGGGGGGFDGG+CFGGGDDF@FDGGFGGGGFGGGGGGGGGFGBCGGGGGGG,FFADFGGGGFGGGGGGGGDGGGEGDGGF7FF<9F5CFGGD8EFFGCDGGG8:EE58DD)>BGGCB=CFFGFGGGGGGFFFFFF<FBE533?EFFFFBF>044CBFFBFF9<<AF::8C@<>BF94<>A?26F>>B6
@M06628:26:000000000-CRM2J:1:1101:16314:3245 1:N:0:101
TACGGAGGGGGTTAGCGTTGTTCGGAATTACTGGGCGTAAAGCGTACGTAGGCGGATTGGAAAGTAAGAGGTGAAATCCCAGGGCTCAACCCTGGAACTGCCTTTTAAACTATCAGTCTAGAGTTCGAGAGAGGTGAGTGGAATTCCAAGTGTAGAGGTGAAATTCGTAGATATTTGGAGGAACACCAGTGGCGAAGGCGGCTCACTGGCTCGATACTGACGCTGAGGTACGAAAGTGTGGGGAGCAAACAGGATTAGATACCCTGGTAGTCCACACCGTAA
+
GGGFG7CCEGE@FGGGEFFCFFGEGGGGGGFGFCFGGGGGGGGGCGGGGGGGGEGGECGG9AFFGG<BDFFE<?BEGEGGFGGGGGGGGGFGGGGGDFGFFGGGGGGFGG9=@FFFGGGCFEF<FCCF<CC7:CGGFGGGGGGGFC;DFFGGGGGFGGGFCFECFGGCFFGGG9CC9CC65<CF8CC@FFFFG5*98CFGBB5DFGFGFFF@GDGGDGF72/9:@1>3;*90>AD0<@?87?>699?(78>FFB:>2,4)0)8<F?F?FDFF)42?::64:?
@M06628:26:000000000-CRM2J:1:1101:17415:3262 1:N:0:101
TACGGAGGGGGTTAGCGTTGTTCGGAATTACTGGGCGTAAAGCGCACGTAGGCGGATCAGAAAGTATAGGGTGAAATCCCAGGGCTCAACCCTGGAACTGCCTTGTAAACTCCTGGTCTTGAGTTCGAGAGAGGTGAGTGGAATTCCGAGTGTAGAGGTGAAATTCGTAGATATTCGGAGGAACACCAGTGGCGAAGGCGGCTCACTGGCTCGATACTGACGCTGAGGTGCGAAAGTGTGGGGAGCAAACAGGATTAGATACCCTGGTAGTCCACACCGTAA
+
GGGGGGGGGGGGGGGGGGGGGGGGGGGGGGGGGGGGGGGGGGGGGGGGGGGGGGGGGGGGGGGGGGGGGGGGGGGGGGGGGGGGGGGGGGGGGGGGGGGGGGGGGGGGGGGGGGGGGGGGGGGGGGGGGGGGGGGGGGGGGGGGGGGGGGGGGGGGGGGGGGGGGGGGFGDGGGGGGGGGGGGGGGGGGGGFGGGGGEGGFFGGFGFGFGFFGGGGGGGGGDGFFBFFFGF>EGGFBFFFFFFFFFFFGF>F?FFFFFFACA8C@:F:<AAFAAFFF>6:BB
@M06628:26:000000000-CRM2J:1:1101:17429:3277 1:N:0:101
TACGGAGGGGGTTAGCGTTGTTCGGAATTACTGGGCGTAAAGGGCACGTAGGTGGATGAGAAAGTATAGGGTGAAATCCCAGGGCTCAACCCTGGAACTGCCTTGGAAACTGGTGGTCTTGAGTTCGAGAGAGGTGAGTGGAATTCTGAGTGTAGAGGTGAAATGCGTAGATATTCGGAGGAACACCAGTGGCGAAGGCGGCTCACTAGCACGATACTGACGCTGAGGTGCGAAAGGGTGGGGAGCAAACAGGATTAGATACCCTGGTAGTCCACACCGTAA
+
GGGGGGGG7+666FGGGGG:F8EFGGGG8F<FGGGC+CGGGG9F,9FEGGCG,EFG,,,,,E@DF9,,,:EFEGGGGGG,,,+@FFFGGG<+=,BFF,AE@FGC8,A,CDG,3B,BFGGGGGED@D+,@:EFCGGGGGGGGG:F<3,,7EFCGFGCGGGF?FFG,;>:?DGGGFGD0:**:<FGCGGG5CGGDGGGCCF5>3DGFGF+00*197FDDFGDD/*).3.565?>DGG>(7>D;>>BB6(8<2::?0/622)50:CCF2)5.:<).)).30((--
@M06628:26:000000000-CRM2J:1:1101:5954:3283 1:N:0:101
TACGGAGGGTGCAAGCGTTAATCGGAATTACTGGGCGTAAAGCGCACGTAGGTGGTTTGTTAAGTTGGATGTGAAAGCCCAGGGCTCAACCTTGGAACTGCATTCAAAACTGGCGAACTAGAGGATGGTAGAGGTGAGTGGAATTTCCTGTGTAGCGGTGAAATGCGTAGAGATGGTAAGGAACATCAGTGGCGAAGGCGACTCACTGGACCAATACTGACACTGAGGTGCGAAAGCGTGGGTAGCAAACAGGATTAGATACCCTGGTAGTCCACGCCGTAA
+
GGGCGGGG>8BFGGGGGGG@CFGGGGGGEFCFGGGGGGGGGGDG7>FGGGGGGGG=<FFCEGGGGFGGCGGGGGGG<<AF@FCGGGCGGGGFFGGGGGGGGGGGGCE9FGGGFGE:>FGDFGG,FBAFFGGGGGCGGCGGGGGGGG9EBFGGGGGG7EGGGGGGGGGGFGGGGGGG,=FGGGG:CCGGGGGGGGGGGGGDB)CD4CFGGGF>57DGGGFFFCFFFFFF@CFFG5<>F37BFF1<FFFFGF4<?FFADFFFFA6CFFFFFFFDFFFBBF(3::
@M06628:26:000000000-CRM2J:1:1101:20285:3287 1:N:0:101
TACGGAGGGTGCAAGCGTTACTCGGAATCACTGGGCGTAAAGAGCGTGTAGGCGGGTTTGTAAGTTTGAAGTGAAATCCAATGGCTCAACCATTGAACTGCTTTGAAAACTGCTTACCTAGAATATGGGAGAGGTAGATGGAATTTCTGGTGTAGGGGTAAAATCCGTAGAGATCAGAAGGAATACCGATTGCGAAGGCGATCTACTGGAACATTATTGACGCTGAGACGCGAAAGCGTGGGGAGCAAACAGGATTAGATACCCGGGTAGTCCAGGCCCTAA
+
GGGGGGGGGGGGGGGGGGGGGGGGGGGGGGGGGGGGGGGGGGGGGGGGGGGGGGGGGGGGGGGGGGGGGGGGGGGGGGGGGGGGGGGGGGGGGGGGGGGGGGGGGGGGGGGGGGGGGGGGGGGGGGGGGFGGGGGGGGGGGGGGGGGFGCGGGGGGGGGGGGGGGGGGFGGGGGGGGGGGFGDFGGGGGGGGFEGGGCFGFFGGFGFGGGFFGGFGG=DGGDGEFFFF=CEFGGGF?FDFFF>?9B<0C?F?::F427<ADAF6)4>>BFFFAF).:DFBB?
@M06628:26:000000000-CRM2J:1:1101:13813:3296 1:N:0:101
TACAGAGGGTGCAAGCGTTAATCGGAATTACTGGGCGTAAAGCGCGCGTAGGTGGTTTGTTAAGTCGGATGTGAAAGCCCAGGGCTCAACCTTGGAATTGCACCCGATACTGGCAGGCTAGAGTACGATAGAGGAGTGTGGAATTTCCTGTGTAGCGGTGAAATGCGTAGATATAGGAAGGAACATCAGTGGCGAAGGCGACACTCTGGATTGATACTGACACTGAGGTGCGAAAGCGTGGGGAGCAAACAGGATTAGATACCATGGTAGTCCACGCCGTAA
+
GGGGGGFGGGGGGGGGGGGGGGGGGGGGGGGGGGGFGGGGGGGGGGGGGCFGGGGGGGGGGGGGFFGGGGGGGGGGGGGGGGGGGGGGGGGFGGGGGGGGFGGGGGGCEGFGGGGGGGGGGGGGGGGGFGGGGGGGFGGGDEGGFGGGGGGGGGGGGGGGGGGGGGGGFGGGGGGGGGGGDFGGGGFFGGGGGGGGG>FEEFGD?DFGGGF4DGGFFCF7*+9?@2?>FGF>EGGFF@BBF>FB>>0:FFF??B:<>2)4>AFG*4744>D<<>B6;FF(:<
@M06628:26:000000000-CRM2J:1:1101:23231:3296 1:N:0:101
TACGAGGGGTGCAAGCGTTAATCGGAATTACTGGGCGTAAAGCGTTCGTAGGCGGTCTATTAAGCAAGATGTGAAAGCCCAGGGCTCAACCTTGGAACTGCATTTTGAACTGGTAGACTAGAGTACTGTAGAGGGTGGTGGAATTTCCAGTGTAGCGGTGAAATGCGTAGAGATTGGAAGGAACATCAGTGGCGAAGGCGGCCACCTGGACAGATACTGACGCTGAGGAACGAAAGCGTGGGGAGCGAACAGGATTAGATACCCTGGTAGTCCACGCCGTAA
+
GGGGFFGGGGGGGGGGGGGGGGGGGGGGGGGGGGGGGGGGGGGGGGGGGGGGGGGGGGGGGGGGGGGGGGGGGGGGFGGGFGGGGGGGGGGGGGGGGGGGGGFGGGGGGGGGGGGGGGGGGGGGGGGGGGGGFGGGGGGGGGGGGGGGGGGGGGGGGGGGGGGGGGGGFGGGGGGGGFGGGGGGGGGFGCGGGGGGGGGGEF>DFGFGGCFFGFGGGGGGGGGFFFFFFGFBGGGF?E>EEFFBFFFBGBFFFFFBBB<4:AFFF?7:<A>DA>219:9>?B
@M06628:26:000000000-CRM2J:1:1101:24145:3297 1:N:0:101
TACGGAGGGGGTTAGCGTTGTTCGGAATTACTGGGCGTAAAGCGTACGTAGGCGGATTGGAAAGTTGGGGGTGAAATCCCAGGGCTCAACCCTGGAACTGCATCCAAAACTATCAGTCTAGAGTTCGAGAGAGGTGGGTGGAATTCCAAGTGTAGAGGTGAAATTCGTAGATATTTGGAGGAACACCAGTGGCGAAGGCGGCTCACTGGCTCGATACTGACGCTGAGGTACGAAAGTGTGGGGAGCAAACAGGATTAGATACCCTGGTAGTCCACACCGTAA
+
GGGGG;FGGCGC@FGGGGGGGGGGGGGGCGGGGGGGGGGGGGFGFCEGGGGGGGG:@FEC5EFGG9<F:=FGCGGGGCGFG8FGGGDFGGGGGCGFG<8FG,EEA<FEFGGFEFECGGGFFGGGGGGGGGGGGGFG*CFEGGGGGGG@,>FFGGGFGGGGGGGGFGGG;GGFGGF+CGGCEGGGGGG=C<+;DGEGGGGGFFD3*>?GGGFFGG5DGGGGGGGFFFFF?68:GGGF46FFFFF:6>B?G:FFFB?<?>><CBG<F<F>A27>FF>(2733:?
@M06628:26:000000000-CRM2J:1:1101:24133:3313 1:N:0:101
TACGGAGGGGGTTAGCGTTGTTCGGAATTACTGGGCGTAAAGCGTACGTAGGCGGATTGGAAAGTTGGGGGTGAAATCCCAGGGCTCAACCCTGGAACTGCCTCCAAAACTATCAGTCTAGAGTTCGAGAGAGGTGAGTGGAATTCCAAGTGTAGAGGTGAAATTCGTAGATATTTGGAGGAACACCAGTGGCGAAGGCGGCTCACTGGCTCGATACTGACGCTGAGGTACGAAAGTGTGGGGAGCAAACAGGATTAGATACCCTGGTAGTCCACACCGTAA
+
GGGGGGGGGGGGGGGGGGGGGGGGGGGGGGGGGGGGGEFGGGGGGGGGGGGGGGGGGGGGFGGGGGGGGGGGGGGGGGGGGGGGGGGGGGGGGGGGGGGGGGGGGGGGGGGGGGGGGGGFGGGGGGGGGGGGGGGGGFGF>CFGGGGCCFEFGCGGGGGGGGGGGGGFFGGFFGFGGGGGGGGGGGDE=EGFDGGGGEDE3@DDFDFFC:FFDD<CCDCEGGGFE>>FFFFFGGGFF4@F>?>0>6<?DBFF?:4<BFFFG:<+=:F4-:<66>?>?@>4?B
@M06628:26:000000000-CRM2J:1:1101:13768:3333 1:N:0:101
TACGGAGGGTGCAAGCGTTAATCGGAATTACTGGGCGTAAAGCGCACGTAGGTGGTTTGTTAAGTTGGATGTGAAAGCCCAGGGCTCAACCTTGGAACTGCATTCAAAACTGGCGAACTAGAGTATGGTAGAGGTGAGTGGAATTTCCTGTGTAGCGGTGAAATGCGTAGAGATGGGAAGGAACATCAGTGGCGAAGGCGACTCACTGGACCAATACTGACACTGAGGTGCGAAAGCGTGGGTAGCAAACAGGATTAGATACCCTGGTAGTCCACGCCGTAA
+
GGGGGGGGGGGGGGGGGGGGGGGGGGGGGGGGGGGGGGGGGGGGGGGGGGGGFGGGGGGGGGGGGGGGGGGGGGGGGGGGGGGGGGGGGGGGGGGGGGGGGGGGGGGGGGGDGGGGGGGGGGGGGGGGGGGGGGGGGGFGGGGGGGGGGGGCFGGGDGGGGGGGGGGGFGGGGGGGGGGGGGGGGGGGGGGGGGGGGGGGDFGGFGFGGGFFGGGGFGGGGFGFFAFF;/6;GGGBFEFEFFFFFFFFG:>FFBFAFFABFDGGFBFFFFFFFFFFF@>B6:
@M06628:26:000000000-CRM2J:1:1101:17507:3361 1:N:0:101
TACGAGGGGTGCAAGCGTTAATCGGAATTACTGGGCGTAAAGCGTTCGTAGGCGGTTTGTTAAGCAAGATGTGAAAGCCCAGGGCTCAACCTTGGAACTGCATTTTGAACTGGCAAACTAGAGTACTGTAGAGGGTGGTGGAATTTCCAGTGTAGCGGTGAAATGCGTAGAGATTGGAAGGAACATCAGTGGCGAAGGCGGCCACCTGGACAGATACTGACGCTGAGGAACGAAAGCGTGGGGAGCGAACAGGATTAGATACCCTGGTAGTCCACGCCGTAA
+
GGGGGGGGGGGGGGGGGGGGGGGGGGGGGGGGGGGGGGGGGGGGGGGGGGGGGGGGGGGGGGGGGGGGGGGGGGGGGGGGGGGGGGGGGGGGGGGGGGGGGGGFGGGGGGGGGGGGGGGGGGGGGGGGGGGGGGGGGGGGEGGGGGGGGGGGGGGGGGGGGGGGGGGGFDDFGGGGGGGGGGGGGGGGGGGGGGCDGGGGFFGGFGFGGGFFGGFFGGGCFEGFF>FFFGFFGGGBFB<@EBFFF>BFD>EFFFFA376:>AGGFBF?ABA9>A?BFFBFB?
@M06628:26:000000000-CRM2J:1:1101:15686:3390 1:N:0:101
TACGGAGGGTGCAAGCGTTAATCGGAATTACTGGGCGTAAAGCGCACGTAGGTGGTTTGTTAAGTTGGATGTGAAAGCCCAGGGCTCAACCTTGGAACTGCATTCAAAACTGGCGAACTAGAGGATGGTAGAGGTGAGTGGAATTTCCTGTGTAGCGGTGAAATGCGTAGAGATGGGAAGGAACATCAGTGGCGAAGGCGACTCACTGGACCAATACTGACACTGAGGTCCGAAAGCGTGGGTAGCAACCAGGATTAGATACCCTGGTAGTCCACGCCGTAA
+
GGFCCEFGD@6CFGGGGECF,CFGGGGGGGGGGGGGGFGGGGGGGEGGCDF@CFFEFGGGFFGGGGGGGGGFGGGGGGGG<FG7FBFGFFFGGDGGGFE?FFGGGGGGGGGC,FCFCCFGFCG,F,DFFFF9;DDECFDFDCFDFFF;FGGFGG9EGGGGDFCGCFGGF4CCAC,CFGDG5FGF8BC<,>B,1*:958CCD>7CFD=7:5AFGFC>7FGFGFFF?29F9*62/:9(..7:B>B<07AF*,7:61<<BFAACAGCF:).)6344481(79-(,
@M06628:26:000000000-CRM2J:1:1101:13557:3452 1:N:0:101
TACGGAGGGTCCGAGCGTTAATCGGAATTACTGGGCGTAAAGCGCACGCAGGCGGTTTGTTAAGCTAGATGTGAAAGCCCCGGGCTCAACCTGGGAATAGCATTTAGAACTGGCAGACTAGAGTCTTGGAGAGGGGAGTGGAATTTCTGGTGTAGCGGTGAAATGCGTAGATATCAGAAGGAACATCAGTGGCGAAGGCGACTCCCTGGCCAAAGACTGACGCTCATGTGCGAAAGTGTGGGTAGCGAACAGGATTAGATACCCTGGTAGTCCACACCGTAA
+
GGGGGGGGGGGGGGGGGGGGGGGGGGGGGGGGGGGGGGGGGGGGGGGGGGGGGGGGGGGGGGGGGGGGGGGGGGGGGGGGGGGGGGGGGGGGGGGGGGGGGGGGGGGGGGGGGGGGGGGGGGGGGGGGGGGGGGGGGGGGGGGFGGGGGGGGGGGGGGGGGGGGGGGGFGGGGGGGGGGGGGGGGGGGGDGGGGGGGGGGFFGGFGFGGGFFGGGGGGGGFGD:D>FFFFFBDGGFBFFFFFFBFFFFD>FFFFFBFFFFGFCF@?FFFFFFDFFFF>>FF:
@M06628:26:000000000-CRM2J:1:1101:19305:3466 1:N:0:101
TACGGAGGGTGCAAGCGTTAATCGGAATTACTGGGCGTAAAGCGCACGTAGGTGGTTTGTTAAGTTGGATGTGGAAGCCCAGGGCTCAACCTTGGAACTGCATTCAAAACTGGCGAACTAGAGTATGGTAGAGGTGAGTGGAATTTCCTGTGTAGCGGTGAAATGCGTAGAGATGGGAAGGAACATCAGTGGCGAAGGCGACTCACTGGACCAATACTGACACTGAGGTGCGAAAGCGTGGGTAGCAAACAGGATTAGATACCCTGGTAGTCCACGCCGTAA
+
GGGGGGGGGGGGGGGGGGGGGGGGGGGGGGGGGGGGGGGGGGGGGGGGGGGGGGGGGGGGGGGGGGGGGGGGGGGGGGGGGGGGGGGGGGGGGGGGGGGGGGGGGGGGGGGGGGGGGGGGGGGGGGGGGGGGGGGGGGGGGGGGGGGGGGGGGGGGGGGGGGGGGGGGEDDFFFFCGGFGGGGGGGGGGGGGDEGGGGGGFBDGFGFGGGF5CFFGCGGGGFGFFFFFFGFBGGD>?E@EFBFBF?B)7?FFFF:>D7BFDFC??37:46<A6>?BBF>FBB
@M06628:26:000000000-CRM2J:1:1101:7976:3484 1:N:0:101
TACGAGGGGTGCAAGCGTTAATCGGAATTACTGGGCGTAAAGCGTGCGTAGGTGGTTTGTTAAGCAAGATGTGAAAGCCCCGGGCTCAACCTGGGAACTGCATTTTGAACTGGCAAACTAGAGTATTGTAGAGGGTAGTGGAATTTCCAGTGTAGCGGTGAAATGCGTAGAGATTGGAAGGAACATCAGTGGCGAAGGCGGCTACCTGGACAAATACTGACACTGAGGCACGAAAGCGTGGGGAGCAAACAGGATTAGATACCCTGGTAGTCCACGCCGTAA
+
GGGGFGGGGGGGGGGGGGGGGGGGGGGGGGGGGGGGGEGGGGGGGGGGGGGGFGGGGGGGGGGGGGGGGGGGGGGGGGGGGGGGGGGGGGGGGGGGGGGGGGGGGGGGGGGGGGGGGGGGGGGGGGGGGGGGGGGGGGGGGGGGGGGGGGGGGGGGGGGGGFGGGGGGFGGGGGGGGGGGGGGGGGGGFCFGGGGGGGCGFFGGFGFGGFFFGGGGGGGGGGGFFFFFFDFFGGGF7EDEF>FF>FF:FFFFF66>><9>G><E=3>:<<DAD<2?>F69:?
@M06628:26:000000000-CRM2J:1:1101:11649:3484 1:N:0:101
TACGGAGGGTGCAAGCGTTAATCGGAATTACTGGGCGTAAAGCGCACGTAGGTGGTTTGTTAAGTTGGATGTGAAAGCCCAGGGCTCAACCTTGGAACTGCATTCAAAACTGGCGAACTAGAGTATGGTAGAGGTGAGTGGAATTTCCTGTGTAGCGGTGAAATGCGTAGAGATGGGAAGGAACATCAGTGGCGAAGGCGACTCACTGGACCAATACCGACACTGAGGTGCGAAAGCGTGGGTAGCAAACAGGATTAGATACCCTGGTAGTCCACGCCGTAA
+
GGGGGGGGGGGGGGGGGGGGGGGGGGGGGGGGGGGGGGGGGGGGGGGGGGGGGGGGGGGGGGGGGGGGGGGGGGGGGGGGGGGGGGGGGGGGGGGGGGGGGGGGGGGGGGGGGGGGGGGGGGGGGGGGGGGGGGGGGGGGGGGGGGGGGGGGGGFGGGGGGGGGGGGGFGGGGGGGGGGGGGGGGGGGGGGGGGGGGGGGFFGGFGFGGGFFGGGGG7CEGGGFFFFFFGFFGGGFFFFFFFFFFFFFGFFF?FFFF?AAGB<:*.8:<BFFBFFFFFF>FF
@M06628:26:000000000-CRM2J:1:1101:7917:3491 1:N:0:101
TACGGAGGGTGCAAGCGTTAATCGGAATTACTGGGCGTAAAGCGCACGTAGGTGGTTTGTTAAGTTGGATGTGAAAGCCCAGGGCTCAACCTTGGAACTGCATTCAAAACTGGCGAACTAGAGTATGGTAGAGGTGAGTGGAACTTCCTGTGTAGCGGTGAAATGCGTAGAGATGGGAAGGAACATCAGTGGCGAAGTCGACTCACTGGACCAATACTGACACTGAGGTGCGAAAGCGTGGGTAGCAAACAGGATTAGATACCCTGGTAGTCCACGCCGTAA
+
<EGGFGBBFGGGGGFFGGGCF<FGGCEGFFGFAGGGGGDGGGGGDGGGGGGGFFGBF@?FGCFCEFGGFGFGGGGGGGGGGFFGGGGGFGGFCFFFFGGGGDD@FFGGGGFFBACCCCFDAFFA573>EFFEGC8F9>@B+FB,@>CBFFGGCAF9FEGG5DCFGGCEBDGGGC9AF?DG5C<>7;EFFGGGGGGGD1AED3<<AFFEC>A)1;FC8FGEF0>;*4;30*01ECC><>7@E>9-48<>GFF:6?F<><9<FF6+/45()4-6-4866)--24
@M06628:26:000000000-CRM2J:1:1101:6740:3506 1:N:0:101
TACGAGGGGTGCAAGCGTTAATCGGAATTACTGGGCGTAAAGCGTTCGTAGGCGGTTTGTTAAGCAAGATGTGAAAGCCCAGGGCTCAACTTTGGAACTGCATTTTGAACTGAAAAACTAGAGTACTGTAGAGGGAGAGGGAATTTCCAGTGTAGCGGTGAAATGCGTAGAGATTGGAAGGAACATCAGTGGCGAAGGCGGCCACCTGGACAGATACTGACGCTGAGGAACGAAAGCGAGGGGAGCGAAAAGGATTAGATACCCCGGTAGTCCTAGCCGTAA
+
GGGG-8CG:FGGGGGGGGGG7FGGGGGGGG9FGGGGGGGGGGGGG7FG:EFG9FGG@48F<FGG,59B<FGG9FGGG8FG8,+@FG<FGG,E,CF<<,AFFG<FDGDEGGGG9,,8@FGGGGGGGGGGGGG@FG7+@++@CGGGGGGGGGGGGGGGGGGGGGGGGGGGFGGGGGGGGGG6EGGGGFGGGGGGGGGGGGGG:)7))9>GGGF:F4:FGGGGG*CD)4FF:GFBGGGFB))7>>06BFF9D()<::F97BFFGFGG)->>BFFBF))6:)4?F?
@M06628:26:000000000-CRM2J:1:1101:6755:3516 1:N:0:101
TACGAGGGGTGCAAGCGTTAATCGGAATTACTGGGCGTAAAGCGTTCGTAGGCGGTTTGTTAAGCAAGATGTGAAAGCCCAGGGCTCAACCTTGGAACTGCATTTTGAACTGGCAAACTAGAGTACTGTAGAGGGTGGTGGAATTTCCAGTGTAGCGGTGAAATGCGTAGAGATTGGAAGGAACATCAGTGGCGAAGGCGGCCACCTGGACAGATACTGACGCTGAGGAACGAAAGCGTGGGGAGCGAACAGGATTAGATACCCTGGTAGTCCACGCCGTAA
+
GGGGFGGGGGGGGGGGGGGGGGGGGGGGGGGGGGGGGGGGGGGGGGGGGGGGGGGGGGGGGGGGGGGGGGGGGGGGGGGGGGGGGGGGGGGGGGGGGGGGGGGGGGGGGGGGGGGGGGGGGGGGGGGGGGGGGGGEGGGGGGGGGGGGGGGGGGGGGGGGGGGGGGGGFGGGGGGGGGGGGGGGGGGGGGGGGGGGGEGGFFGGFGFGGGFFGFGGGGGGGEDFFFFFFGFFGGGFFE>EEFF6BFFBGFDFFFFDFFABG><<=?>8<BDF<A8?BF;>FB
@M06628:26:000000000-CRM2J:1:1101:23942:3528 1:N:0:101
TACAGAGGGTGCAAGCGTTAATCGGAATTACTGGGCGTAAAGCGCGCGTAGGTGGTTTGTTAAGTCGGATGTGAAAGCCCAGGGCTCAACCTTGGAATTGCACCCGATACTGGCAGGCTAGAGTACGATAGAGGAGTGTGGAATTTCCTGTGTAGCGGTGAAATGCGTAGATATAGGAAGGAACATCAGTGGCGAAGGCGACACTCTGGATTGATACTGACACTGAGGTGCGAAAGCGTGGGGAGCAAACAGGATTAGATACCCTGGTAGTCCACGCCGTAA
+
GGGGGGGGGGGGGGGGGGGGGGGGGGGGGFGGFGGGGGGGGGGGGGGGGGGGGGGGGGGGGGGGGGGGGGGGGGGGGGGGGGGGGGGGGGGGGGGGGGGGGGGGGGGGGGGGGGGGGGGCFGGGGGGDGDEGFCFG<FGGEGGGGGGGGGGG=FGGGGGGGGFGGGGGFGGFG@FFGGGGGGFGGGGGGGGGGGGGGGGGFFGG?FFGGGFFFGGFC:>FGGGFFBF>FGFBGGGFF55BEFF?FF<BFFFF<:?A774>FAE861>8<A365A2:>FFBFF
@M06628:26:000000000-CRM2J:1:1101:23954:3544 1:N:0:101
TACGGAGGGTGCAAGCGTTAATCGGAATTACTGGGCGTAAAGCGCACGTAGGTGGTTTGTTAAGTTGGATGTGAAAGCCCAGGGCTCAACCTTGGAACTGCATTCAAAACTGGCGAACTAGAGTATGGTAGAGGTGAGTGGAATTTCCTGTGTAGCGGTGAAATGCGTAGAGATGGGAAGGAACATCAGTGGCGAAGGCGACTCACTGGACCAATACTGACACTGAGGTGCGAAAGCGTGGGTAGCAAACAGGATTAGATACCCTGGTAGTCCACGCCGTAA
+
GGGGGGGGGGGGGGGGGGGGGGGGGGGGGGGGGGGGGGGGGGGGGGGGGGGGFFGGGGGGGGGGGGGGGGGGGGGGGGGGGGGGGGGGGGGGGGGGGGGGGGGGGGGGGGGGGGGGGGGGGGGGGGGGGGGGGG>FGGCFGGGGGGGGGGGGGGGGGGGGGGGGFGGGFGGGGGGGGGGGGGFFGGGGGFGGGGGGGGGGBFGGFGFGGGFFGGGDFGFGGFGFFAFFFGFFGEGFFFFFF>>BF?ABGFFFFFF<?FA>CAFGF?F?<AFFFF<BFF>BB?
@M06628:26:000000000-CRM2J:1:1101:20352:3545 1:N:0:101
TACGGAGGGGGTTAGCGTTGTTCGGAATTACTGGGCGTAAAGCGTACGTAGGCGGATTGGAAAGTTGGGGGTGAAATCCCAGGGCTCAACCCTGGAACTGCCTCCAAAACTATCAGTCTAGAGTTCGAGAGAGGTGAGTGGAATTCCAAGTGTAGAGGTGAAATTCGTAGATATTTGGAGGAACACCAGTGGCGAAGGCGGCTCACTGGCTCGATACTGACGCTGAGGTACGAAAGTGTGGGGAGCAAACAGGATTAGATACCCTGGTAGTCCACACCGTAA
+
GGGGGGGGGGGGGGGGGGGGGGGGGGGGGGGGGGGGGGGGGGGGGGGGGGGGGGGGGGGGCFGGGGGGGGGFGGGGGGGGGGGEDGGGGGGGGGGGGGGGGGGGGGGGGGGGGGGGGGGGGGGGGGGGGGGGGGGGGGGGGGGGGGGGGGGGFGGGGGGGGGGGGFGGFGGFFGFGGFFGGGGGGFGGGGGGGGGGGGGGF>DGFGFFGGF?D5DGGGGGGGGFFFF@?FFB=CDBFF=FFF;?,2:BFFFFFFFBDDFFFFEEF?>:BAFB>A201>34<?
@M06628:26:000000000-CRM2J:1:1101:10424:3554 1:N:0:101
TACGAGGGGGGCAAGCGTTAATCGGAATTACTGGGCGTAAAGCGTTCGTAGGCGGTTTGTTAAGCAAGATGTGAAAGCCCAGGGCTCAACCTTGGAACTGCATTTTGAACTGGCAAACTAGAGTACTGTAGAGGGTGGTGGAATTTCCAGTGTAGCGGTGAAATGCGTAGAGATTGGAAGGAACATCAGTGGCGAAGGCGGCCACCTGGCCAGATACTGACGCTGAGGAACGAAAGCGTGGGGAGCGAACAGGATTAGATACCCTGGTAGTCCACGCCGTAA
+
GGGG@@FGG+F::FGGGGGDFGGGGGGGGGGGGGGGGGGGGGGGG@FGGGGGGGGCFGGFEGGGFC:FF:FGGGGGCFGGGGGGGGGGGGGGGGGGGGGGGGGA;F@FGGG9,=F::BFGGGGGFGCC<FFFGGC*1<FGGGGGGFGFGGGGGGG?EGGGGGGGFGGGFGGCGGGFGDGGGGGGGGGGGGGGGGGGGGGG:B55)>FFF*))927DGGGGGGGFFFFF)>><GGGFB>@FFFFF9942C>@7??F>BFFAFAEGFFFFAAFFFFF02FF>1:
@M06628:26:000000000-CRM2J:1:1101:12089:3554 1:N:0:101
TACGGAGGGTCCGAGCGTTAATCGGAATTACTGGGCGTAAAGCGCACGCAGGCGGTTTGTTAAGCTAGATGTGAAAGCCCCGGGCTCAACCTGGGAATAGCATTTAGAACTGGCAGACTAGAGTCTTGGAGAGGGGAGTGGAATTTCTGGTGTAGCGGTGAAATGCGTAGATATCAGAAGGAACATCAGTGGCGAAGGCGACTCCCTGGCCAAAGACTGACGCTCATGTGCGAAAGTGTGGGTAGCGAACAGGATTAGATACCCTGGTAGTCCACACCGTAA
+
GGGGGGGGGGGGGGGGGGGGGGGGGGGGGGGGGGGGGGGGGGGGGGGGGGGGGGGFGGGGGGGGGGGGGGGGGGGGGGGGGGGGGGGGGGGGGGGGGGGGGGGGGGGGGGGGGGGGGGGGGGGGGGGGGFFGGGGGGGCGGGGGGGGGGGGGGGGGGGGGGGGGGGGGEGGGGFFGGGGGGGGGGGGGGGGGGGGGGEGG>E3DFGFGGGF4DCFFGFGGFEDFB;FFBGFFGGGFAF?FEFFF??FFGBFFBB@>??FFDAFFF?F?AFFFFFF:?FF0?:
@M06628:26:000000000-CRM2J:1:1101:23202:3580 1:N:0:101
TACGGAGGGTGCAAGCGTTACTCGGAATCACTGGGCGTAAAGAGCGTGTAGGCGGGTTTGTAAGTTTGAAGTGAAATCCAATGGCTCAACCATTGAACTGCTTTGAAAACTGCTTACCTAGAATATGGGAGAGGTAGATGGAATTTCTGGTGTAGGGGTAAAATCCGTAGAGATCAGAAGGAATACCGATTGCGAAGGCGATCTACTGGAACATTATTGACGCTGAGACGCGAAAGCGTGGGGAGCAAACAGGATTAGATACCCTGGTAGTCCACGCCCTAA
+
GGGGGGGGGGGGGGGGGGGGGGGGGGGGGGGGGGGGGGGGGGGGGGGGGGGGGGGGGGGGGGGGGGGGGGGGGGGGGGGGGGGGGGGGGGGGGGGGGGGGGGGGGGGGGGGGFGGGGGGGGGGGGGGGGGGGGGGGGGGGGGGGGGGGGGGGGGGGGGGGGGGGGGGGFDGGGGFGGGGGCFG,CFGGGGGCGGGGGGFEEFGGFGFGGGFFGGGGGGGGGGGFBFFFFGF>EGG;:B>@FF>6>BFFF<)8<F@>??FFGFGFFB38<>BFFF??9F99BB
@M06628:26:000000000-CRM2J:1:1101:23693:3598 1:N:0:101
TACGGAGGGTGCAAGCGTTAATCGGAATTACTGGGCGTAAAGCGCACGTAGGTGGTTTGTTAAGTTGGATGTGAAAGCCCAGGGCTCAACCTTGGAACTGCATTCAAAACTGGCGAACTAGAGTATGGTAGAGGTGAGTGGAATTTCCTGTGTAGCGGTGAAATGCGTAGAGATGGGAAGGAACATCAGTGGCGAAGGCGACTCACTGGACCAATACTGACACTGAGGTGCGAAAGCGTGGGTAGCAAACAGGATTAGATACCCTGGTAGTCCACGCCGTAA
+
GGGGGGGGGGGGGGGGGGGGGGGGGGGGGGGGGGGGGGGGGGGGGGGGGGGGGGGGGGGGGGGGGGGGGGGGGGGGGGGGGGGGGGGGGGGGGGGGGGGGGGGGGGGGGGGGGGGGGGGGGGGGGGGGGGGGGGCFFGGFEGGGGGGGGGGGGGGGGGGGGGFBEFGGFGGGGCFGGGGGGGGFFFGGGFGGGGG<CCCEFB3CAFFGGGFFGGCFC>FGFGFFFAFF@3?B=ED((0)8@B>)-3AAF077<?FF?25)0-<0*43())54<>4:0>>(2<
@M06628:26:000000000-CRM2J:1:1101:23405:3607 1:N:0:101
TACGGAGGGTCCGAGCGTTAATCGGAATTACTGGGCGTAAAGCGCGCGTAGGTGGTTATTTAAGCTAGATGTGAAAGCCCAGGGCTCAACCTTGGAACTGCATTTAGAACTGGGTAACTAGAGTACAGTAGAGGGTAGTGGAATTTCTTGTGTAGCGGTGAAATGCGTAGATATAAGAAGGAACACCAGTGGCGAAGGCGACTGCCTGGACTGATACTGACACTGAGGTGCGAAAGCGTGGGGAGCAAACAGGATGAGATACCCTGGTAGTCCACGCCGTAA
+
GGGGGGGGGFGGGGGGGFGEFFGGGGGGGGGGGGFGGFGGGGGGGGGGDFGGFGGCCFFAFFGFGGGGGGGGGGGGGGFGGGGDEGGGGGGG9FGGGGGGGG?BDEGGADAFG8BFGGFEGGGGGGFFGGGGFGGGGDGFGGFGGGGFGGGGGAFAB8EGCFGGGDGG>C4,>CFFCCFC?:FFFGECFFEFG5EGGEGE:DD3@FFGGGFFDF7:>>F?*<CF6<F@:3<>=GGF?BB>>9>FFFFFG?>?6?)(54A5DAGG7?@BA<)654>61>66??
@M06628:26:000000000-CRM2J:1:1101:15777:3608 1:N:0:101
TACGAGGGGTGCAAGCGTTAATCGGAATTACTGGGCGTAAAGCGTGCGTAGGTGGTTTGTTAAGCAAGATGTGAAAGCCCCGGGCTCAACCTGGGAACTGCATTTTGAACTGGCAAACTAGAGTATTGTAGAGGGTAGTGGAATTTCCAGTGTAGCGGTGAAATGCGTAGAGATTGGAAGGAACATCAGTGGCGAAGGCGGCTACCTGGACAAATACTGACACTGAGGCACGAAAGCGTGGGGAGCAAACAGGATTAGATACCCTGGTAGTCCACGCCGTAA
+
GGGGGGGGGGGGGGGGGGGG7EGGGGGGGGGGGGGGGGGGGGGGFGGGGGGGGGGGGGGGGGGGGGGGGGGGGGGGGGGGGGGGGGGGGGGGGGGGGGGGGGGGGGGGGGGGGGGGGGGGGGGGGGGGGGGGGGGGGGGGGGGGGGGGGGGGGGGGGGGGGGFGGGGGFGGGGGGGGGGFEFFGGGGFGGGGGGGGGGGGFEGGFGFGGGFFGGGGGGGGGGGFFFFFFGFFGEGBF>DFFFFFFFFFGFFFFF)43<BFFFCGFBFBFFBFFABFFF9>B<
@M06628:26:000000000-CRM2J:1:1101:20013:3645 1:N:0:101
TACGAGGGGTGCAAGCGTTAATCGGAATTACTGGGCGTAAAGCGTGCGTAGGTGGTTTGTTAAGCAAGATGTGAAAGCCCCGGGCTCAACCTGGGAACTGCATTTTGAACTGGCAAACTAGAGTATTGTAGAGGGTAGTGGAATTTCCAGTGTAGCGGTGAAATGCGTAGAGATTGGAAGGAACATCAGTGGCGAAGGCGGCTACCTGGACAAATACTGACACTGAGGCACGAAAGCGTGGGGAGCAAACAGGATTAGATACCCTGGTAGTCCACGCCGTAA
+
GFFEGGGDCBFGGGGGGCFGG9FFGDGGGCFGFFFGDFGEFGGG?BFGFFGECDDGGCFGGGGGFGFGFGAFDFEFE=BFGGGCE@FFGGFFGFCFGGG@D<<DFFFGGGGDGGFGGGFC:@FFFGGGGGFFBFFFFG=FFCFFFC=C;DDDFG;DGDGGGFFGCDEG>D499>C?FFFD5FFFGGFFG?FFGGE<>@*>37C7FFFFGGFFC<>FFGGGGC7)68457>5,2/937>B:@9>:>B6(*8F)1(067,4626++*4.4)).-)).,()-413
@M06628:26:000000000-CRM2J:1:1101:25218:3687 1:N:0:101
TACGGAGGGTGCAAGCGTTACTCGGAATCACTGGGCGTAAAGAGCGTGTAGGCGGGTTTGTAAGTTTGAAGTGAAATCCAATGGCTCAACCATTGAATTGCTTTGAAAACTGCTTACCTAGAATATGGGAGAGGTAGATGGAATTTCTGGTGTAGGGGTAAAATCCGTAGAGATCAGAAGGAATACCGATTGCGAAGGCGATCTACTGGAACATTATTGACGCTGAGACGCGAAAGCGTGGGGAGCAAACAGGATTACATACCCCGGTAGTCCACGCCCTAA
+
DDGGGECEEGEGGDGFGGEEDGGGGGGGGGGGFFGGGGGGFGGCFEGGGGGGFGGGGGFGFGGGGGGFF9FGGGGGGGGGDGGGGGGEEFFEGCFGG,EFGGGGFGGGGGCFGGGCGGFGGGGGGGGGGGGGEGFFGFCGGFGGGFCGDGFFCCFGGGGEGGG9B6EFFC<FF9:EGGGGCGG:CFGGGG=F7EG3CE5=BF35BGFG6DF?FGF:>CDFG=DB>94=?CD>GGD;?3>B59((((,,0(5):(0-,).4?<C+),59;6-644<093,418
@M06628:26:000000000-CRM2J:1:1101:18182:3703 1:N:0:101
TACGGAGGGGGTTAGCGTTGTTCGGAATTACTGGGCGTAAAGCGTACGTAGGCGGATTGGAAAGTTGGGGGTGAAATCCCAGGGCTCAACCCTGGAACTGCCTCCAAAACTATCAGTCTAGAGTTCGAGAGAGGTGAGTGGAATTCCAAGTGTAGAGGTGAAATTCGTAGATATTTGGAGGAACACCAGTGGCGAAGGCGGCTCACTGGCTCGATACTGACGCTGAGGTACGAAAGTGTGGGGAGCAAACAGGATTAGATACCCTGGTAGTCCACACCGTAA
+
GGGGGGGGGGGGGGGGGGGGGGGGGGGGGGGGGGGGGGGGGGGGGGGGGFGGGGGEGEGGGGFGGGGGGGGGGGGGGGGGGGGGGGGGGGGGGGGGGGFFGGGGGGFGGGGGGGGGGGGGGGGGGGGGEGEGGGGGGGGGGGEFFGGGGGGGGGC9FFGFGGGGFGGGFGGCGGGGGGFFD7FGGG:FGC9FDGGGGGFGFE:59:?EGGFFD9CFGGGFFGDDF0F>F4@:GGG>AFFB>?>?>FFBGFFF?:FA?FF2CAFF61@FF97>>A?:?B><:?
@M06628:26:000000000-CRM2J:1:1101:18200:3713 1:N:0:101
TACGGAGGGGGTTAGCGTTGTTCGGAATTACTGGGCGTAAAGCGTACGTAGGCGGATTGGAAAGTTGGGGGTGAAATCCCAGGGCTCAACCCTGGAACTGCCTCCAAAACTATCAGTCTAGAGTTCGAGAGAGGTGAGTGGAATTCCAAGTGTAGAGGTGAAATTCGTAGATATTTGGAGGAACACCAGTGGCGAAGGCGGCTCACTGGCTCGATACTGACGCTGAGGTACGAAAGTGTGGGGAGCAAACAGGATTAGATACCCTGGTAGTCCACACCGTAA
+
GGGGGGGGGGGGGGGGGGGGGGGGGGGGGGGGGGGGGGGGGGGGGGGGGGGGGGGGGGGGGGGGGGGGGGGGGGGGGGGGGGGGGGGGGGGGGGGGGGGGGGGGGGGGGGGGGGGGGGGGGGGGGGGGGGGGGGFGGGGGGGGGGGGGGGFFGGGGGGGGGGGGGGGFFGGGGGGGGGGGGGGGGGGGGGGGGGGGGGGGEFGDFGFFGGFFGGGGGGGGGCCDFBFFFGFFGGG>AFFF>BFB>FBFGFFF??FFFFFFFFGGFFFFFFFFFFF:BFBF04
@M06628:26:000000000-CRM2J:1:1101:11558:3744 1:N:0:101
TACGGAGGGTGCAAGCGTTAATCGGAATTACTGGGCGTAAAGCGCACGTAGGTGGTTTGTTAAGTTGGATGTGAAAGCCCAGGGCTCAACCTTGGAACTGCATTCAAAACTGGCGAACTAGAGTATGGTAGAGGTGAGTGGAATTTCCTGTGTAGCGGTGAAATGCGTAGAGATGGGAAGGAACATCAGTGGCGAAGGCGACTCACTGGACCAATACTGACACTGAGGTGCGAAAGCGTGGGTAGCAAACAGGATTAGATACCCTGGTAGTCCACGCCGTAA
+
GGGGGGGGGGGGGGGGGGGGGGGGGGGGGGGGGGGGGGGGGGGGGGGGGGGGGGGGGGGGGGGGGGGGGGGGGGGGGGGGGGGGGGGGGGGGGGGGGGGGGGGGGGGGGGGGGGGGGGGGGGGGGGGGGGGGGGGGGGGGGGGGGGGGGGGGGGFGGGGGGGGGGGGGEGGGGGGCFGGGGGGGGGGGGGGGGGGGGGGGFFGGFGFGGGFFGGGGGGG<CGGFFFFFFGFFGGGFFFDFFFFFFFFFC?FFFBFDFFFDD<CGFFFFFFFF<B??FFB;<?
@M06628:26:000000000-CRM2J:1:1101:8100:3744 1:N:0:101
TACGGAGGGTCCAAGCGTTATCCGGAATCATTGGGTTTAAAGGGTCCGCAGGCGGTCAATTAAGTCAGAGGTGAAATCCCATAGCTTAACTATGGAACTGCCTTTGATACTGGTTGACTTGAGTTATACGGAAGTAGATAGAATAAGTAGTGTAGCGGTGAAATGCATAGAGATTACTTAGAATACCGATTGCGAAGGCAGTCTACTACGTATATACTGACGCTCATGGACGAAAGCGTGGGGAGCGAACAGGATTAGATACCCTGGTAGTCCACGCCGTAA
+
GGGGGGGGGGGGGGGGGGGGGGGGGGGGGGGGGGGGGGGGGGGGGGGGGGGGGGGGGEGGGGGGGGGGGGGGGGGGGGGGGGGGGGGGGGGGGGGGGGGGGGGGGGGGGGGGGGGGGGGGGGGGGGGGGGGGGGGGGGGGGGGGGFFGGGGGGGGGGGGGGDCFGGGGFGGGGGGGGGGGGGGGGCGGCEDGGDCGDGGGFFGGFGFGGGFFGGGGGGGGGGGFFFFFFGFFGGG>FD>B:>F?FF>BC9DFBBF9?FBD79<@6<>BFBFFFFFF>FBFF?
@M06628:26:000000000-CRM2J:1:1101:22549:3777 1:N:0:101
TACGGAGGGTGCAAGCGTTAATCGGAATTACTGGGCGTAAAGCGCACGTAGGTGGTTTGTTAAGTTGGATGTGAAAGCCCAGGGCTCAACCTTGGAACTGCATTCAAAACTGGCGAACTAGAGTATGGTAGAGGTGAGTGGAATTTCCTGTGTAGCGGTGAAATGCGTAGAGATGGGAAGGAACACCAGTGGCGAAGGCGACTCACTGGACCAATACTGACACTGAGGTGCGAAAGCGTGGGGAGCAAAAAGGATTAGATACCCTGGTAGTCCACGCCGTAA
+
<EGGDEGG7FEGGGGGGGGG?,@DEEGGGGDFGFGGGGGGGGGGEFGGGFDEGFGGGGGE8FFFGFEF?FGG?FGGGFGFF<+8FGGGGGFBFFGGFFGGGGGGGGGGGGGGCD@EGGGGGGGGCFFGGGGEDCG<=FGGGGGGGDA@;A=,@FGGGGE@FFGF@FGGDGDGCFGDGCFEGGGGG,;CF9CCDGCCGGGGFE786FAE6*8>F**29*2:<9<F?DFF7/)45EGFF58>70029FFFC(072?F<2>A4:<EE77@84<<<-).3()(,-4
@M06628:26:000000000-CRM2J:1:1101:6022:3795 1:N:0:101
TACAGAGGGTGCAAGCGTTAATCGGAATTACTGGGCGTAAAGCGCGCGTAGGTGGTTTGTTAAGTCGGATGTGAAAGCCCAGGGCTCAACCTTGGAATTGCACCCGATACTGGCAGGCTAGAGTACGATAGAGGAGTGTGGAATTTCCTGTGTAGCGGTGAAATGCGTAGATATAGGAAGGAACATCAGTGGCGAAGGCGACACTCTGGATTGATACTGACACTGAGGTGCGAAAGCGTGGGGAGCAAACAGGATTAGATACCCTGGTAGTCCACGCCGGAA
+
GGGGGGGGGGGGGGGGGGGGGGGGGGGGGGGGGGGGGGGGGGGGGGGGGGGGFGGGFGGGGGGGGGGGGGGGGGGGGGGGGGGGGGGGGGGGGGGGGGGGGGFGGGGGGGGGGGGGGGGGGGGGGGGGGGGGGGGGGGFGGGFFGGGGGGGGGGGGDGGGGGGDCFE;?DDCEGGGGGGGGGGGGGFGGGGGGGGGGGGGFF:D@GFGGGF?DFDCC77FG?FFFFFFF<?(CEGFFFFEFFFFB-8?FFFFFFF94).6CBFF48F>A9ADA>B?>F((44
@M06628:26:000000000-CRM2J:1:1101:5639:3845 1:N:0:101
TACGGAGGGTGCGAGCGTTATTCGGAATTACTGGGCGTAAAGCGCACGTAGGCGGTTTGTTAAGTCAGATGTGAAAGCCCATGGCTCAACCTTGGAACTGCATTTGAAACTGGCAGACTAGAGTACCGTAGAGGTAAGTGGAATTTCTAGTGTAGCGGTGAAATGCGTAGATATGAGAAGGAACATCAGTGGCGAAGGCGACTTACTGGACCAATACTGACGCTGAGGTGCGAAAGCGTGGGTAGCAAACAGGATTAGATACCCTGGTAGTCCACGCCGTAA
+
GGGGGGGGGGDG+FBFGFGC6CFFGGGG<F<FGGG?@FGGGGEF7:FGEGGG9FGFCEEFGGGGG,,CE?FEFGGGFGGGG,,AFGFGGG<8BFGGG=<FGDFF?,FAFGGGGD<+AFG,FGFG<,,8++@FAF<,8,@9DGGGC,@D,D@FGGGDFGGGGGGGCFCEEGGCFG,=A<CCGGG:F,?,,>,:DGGGGGG5>81/;DFA?5;.**9>FGFGG*9B@B4.9399CEDFBFFFFF1>FF4>FBFFB:F),<FFGFFGFBFFFFFFFA??1F9>?:
@M06628:26:000000000-CRM2J:1:1101:25190:3849 1:N:0:101
TACGGAGGGTCCGAGCGTTATCCGGAATCATTGGGTTTAAAGGGTCCGCAGGCGGTCAATTAAGTCAGAGGTGAAATCCCATAGCTTAACTATGGAACTGCCTTTGATACTGGTTGACTTGAGTCATATGGAAGTAGATAGAATGTGTAGTGTAGCGGTGAAATGCATAGATATTACACAGAATACCGATTGCGAAGGCAGTCTACTACGTATGTACTGACGCTCATGGACGAAAGCGTGGGGAGCGAACAGGATTAGATACCCTGGTAGTCCACGCCGTAA
+
GGGGGGGGGGGGGGGGGGGGGGGGGGGGGGGGGGGGGGGGGGGGGGGGGGGGGGGGGGGGGGGGGGGGGGGGGGGGDEGGGGFGGGGGGGGGGGGGGGGGGGGGGGGGGGGGGGGGGGGGGGGGDFGGGGGFEFGGGGGGGGGGGFFGGGGGGGGGGGGGGGGGGGGGFGGGGGFGCCDFGGGGGGGGGGGGGGGDGGGGEF6DFGFGGGFA>FFGGGGGGCDEFFFFFGFFGGGFF>@BF9BBFFFFGFE@BF@BFFFFGFECF?7:ADFF<>B?9FFFFF
@M06628:26:000000000-CRM2J:1:1101:6833:3872 1:N:0:101
TACGAGGGGTGCAAGCGTTAATCGGAATTACTGGGCGTAAAGCGTTCGTAGGCGGTTTGTTAAGCAAGATGTGAAAGCCCAGGGCTCAACCTTGGAACTGCATTTTGAACTGGCAAACTAGAGTACTGTAGAGGGTGGTGGAATTTCCAGTGTAGCGGTGAAATGCGTAGAGATTGGAAGGAACATCAGTGGCGAAGGCGGCCACCTGGACAGATACTGACGCTGAGGAACGAAAGCGTGGGGAGCGAACAGGATTAGATACCCTGGTAGTCCACGCCGTAA
+
GGGGFBCFGGGGGGGGGGGGGGGGGGGGGGGGGFFFGGECGDFGGGGGGGGGGGG+>FCGGGGGGGGGGGGGGGGFEFGGGDDEGGGGGGGGGGGGGGGGGGGGGGGGGGGGCFGGGGGGGGFFGGGGGGGGFGF+@FGGGGGG7BBECFGGGGGGGCGGCFGGGGGGFGDGG9CCF6BFEFFGGFGGFE9FDGGGGGGG:A7<@GFGFGFFGGGGGGFFGGGFFF@F4CFBEGG1?EF5B>96BFFFD>FFB:FA?BFFG2<CF135A<DF2>?FB3((36
@M06628:26:000000000-CRM2J:1:1101:6124:3896 1:N:0:101
TACGAGGGGTGCAAGCGTTAATCGGAATTACTGGGCGTAAAGCGTGCGTAGGTGGTTTGTTAAGCAAGATGTGAAAGCCCCGGGCTCAACCTGGGAACTGCATTTTGAACTGGCAGACTAGAGTATTGTAGAGGGTAGTGGAATTTCCAGTGTAGCGGTGAAATGCGTAGAGATTGGAAGGAACATCAGTGGCGAAGGCGGCTACCTGGACAAATACTGACACTGAGGCACGAAAGCGTGGGGAGCAAACAGGATTAGATACCCTGGTAGTTCACGCCGTAA
+
FGGGGGGGGGGGGGGGGGGGCEFGGDEGGGFGGGGGGCFGGGGGGGGGGGGGGFGGGGGGGGGFGCGGGGGGGFGGG<FFGGGGGGGGGFFGFAFCFGGCDDFFGFGEGGGGGGGGCFGCGFFFAGFGGGGGGGGEGGGGGFCFGGGGGGGGGGGFGGGGG:DFFGG8*7*=25>ECCFFCFFGGGGGGGGFGG8DGGFEDFGGFGF?CC>?D:C0*:CCF?CF@FFFFGF0*:<90@FBE>>:>FF?D?40164.),44>9F@??F>)))).)4:6)((44
@M06628:26:000000000-CRM2J:1:1101:7448:3905 1:N:0:101
TACAGAGGGTGCAAGCGTTAATCGGAATTACTGGGCGTAAAGCGCGCGTAGGTGGTTTGTTAAGTCGGATGTGAAAGCCCAGGGCTCAACCTTGGAATTGCACCCGATACTGGCAGGCTAGAGTACGATAGAGGAGTGTGGAATTTCCTGTGTAGCGGTGAAATGCGTAGATATAGGAAGGAACATCAGTGGCGAAGGCGACACTCTGGATTGATACTGACACTGAGTTGCGAAAGCGTGGGGAGCAAACAGGATTAGATACCCAGGTAGTCCACGCCGTAA
+
GGGGDEFDE@@FGGGGGFGGGFG8C@GGGGFGGFGGCEGCCFFGGEGGGGGCFGGG<=FFCFGGGGEEFGFEFGGGGGGGGC7+CEFC=BFGGDGDFEFGGGDGGGGGGGGFC=AF:BFFGGFFGGGD+CEFGGGGCEFF:DBDFDEFGGGFG:FGGGGGGCGFGGCCACCEGG@C99C,C:CE@FCCFGFCDGGGGCFGBDGG@F?7CCFFGDCDFCFGGCF6=B@=FGF1C5C(:@BFF>>1(4<?92@:0()-...6*-02*453)44<<9)(7F(((-
@M06628:26:000000000-CRM2J:1:1101:6134:3911 1:N:0:101
TACGAGGGGTGCAAGCGTTAATCGGAATTACTGGGCGTAAAGCGTGCGTAGGTGGTTTGTTAAGCAAGATGTGAAAGCCCCGGGCTCAACCTGGGAACTGCATTTTGAACTGGCAGACTAGAGTATTGTAGAGGGTAGTGGAATTTCCAGTGTAGCGGTGAAATGCGTAGAGATTGGAAGGAACATCAGTGGCGAAGGCGGCTAACTGGACAAATACTGACACTGAGGCACGAAAGCGTGGGGAGCAAACAGGATTAGATACCCTGGTAGTCCACGCCGTAA
+
GGGG@CEGGGGGGGGGGGGDDGGGGGGGGGGGGGGGGGGGGGGGB:FGDGGGGGGGGGDGGGGGGGGGGGGGGGGGFGGGGGGGGGGGGGGGGGGGGGGGGGGGGGGGGGGGGGGGCFGGGGGGGGGGGGGGGGGGGGGGGGGGGGGGGGGGGGG9>EEGGGGGGGGG>GGGGGGGGFGGGGFGGGGGGGCFGGGGGGGG:BDG4>@FGGFFGGGGF:?FF6C?F<F::5@BGGGBFDDFDFFBF6<BFFFFBFF>FFA<FAGG445:<><AAF7,2>>BFB
@M06628:26:000000000-CRM2J:1:1101:9128:3952 1:N:0:101
TACGAGGGGTGCAAGCGTTAATCGGAATTACTGGGCGTAAAGCGTTCGTAGGCGGTTTGTTAAGCAAGATGTGAAAGCCCAGGGCTCAACCTTGGAACTGCATTTTGAACTGGCAAACTAGAGTACTGTAGAGGGTGGTGGAATTTCCAGTGTAGCGGTGAAATGCGTAGAGATTGGAAGGAACATCAGTGGCGAAGGCGGCCACCTGGACAGATACTGACGCTGAGGAACGAAAGCGTGGGGAGCGAACAGGATTAGATACCCTGGTAGTCCACGCCGTAA
+
GGGGGGGGGGGGGGGGGGGGGGGGGGGGGGGGGGGGGGGGGGGGGGGGGGGGGGGGGGGGGGGGGGGGGGGGGGGGGGGGGGGGGGGGGGGGGGGGGGGGGGGGGGGGGGGGGGGGGGGGGGGGGGGGGGGGGGGGGGGGGGGGGGGGGGGGGGGGGGGGGGGGGGGGFGGGGGGGGGGGGGGGGGGGGGGGGGGGGGGG>EGGFGFGGGFFGGGGGGGGGGGFEBFFFGFFGGGFFFFFFFFFFFFBGBFFB<FFB<44::AEFBFFFFFFFFFFFFFFBF
@M06628:26:000000000-CRM2J:1:1101:16801:3957 1:N:0:101
TACGAGGGGTGCAAGCGTTAATCGGAATTACTGGGCGTAAAGCGTGCGTAGGTGGTTTGTTAAGCAAGATGTGAAAGCCCCGGGCTCAACCTGGGAACTGCATTTTGAACTGGCAAACTAGAGTATTGTAGAGGGTAGTGGAATTTCCAGTGTAGCGGTGAAATGCGTAGAGATTGGAAGGAACATCAGTGGCGAAGGCGGCTACCTGGACAAATACTGACACTGAGGCACGAAAGCGTGGGGAGCAAACAGGATTAGATACCCTGGTAGTCCACGCCGTAA
+
GGGGGGGEGGGGGGGGGEGGGGGGGGGGGGGGGGGGGGGGGGGGGGGGGGGGGGGGGGGGGGGGGGGGGGGGGGGGGGGDGGGGGGGGGGGGGGGGGGGGGGGGGGGGGGGGGGFGGFGGGGGFGGGGGGGGGGGGGGGGGGGGGGGGGGGGGGGGGGGGGGFGGGGGFGGGFGGGGGGGGGGGGGGGGFGGGEEDGEGGEFGGFGFGGGFFGGFGGGGFFFFFFFFFFD56EGGF?FD@BF>FF>?F<?>???F<?FAFGFGGFBFBF<<BA>)(,<9-4:
@M06628:26:000000000-CRM2J:1:1101:9138:3970 1:N:0:101
TACGAGGGGTGCAAGCGTTAATCGGAATTACTGGGCGTAAAGCGTTCGTAGGCGGTTTGTTAAGCAAGATGTGAAAGCCCAGGGCTCAACCTTGGAACTGCATTTTGAACTGGCAAACTAGAGTACTGTAGAGGGTGGTGGAATTTCCAGTGTAGCGGTGAAATGCGTAGAGATTGGAAGGAACATCAGTGGCGAAGGCGGCCACCTGGACAGATACTGACGCTGAGGAACGAAAGCGTGGGGAGCGAACAGGATTAGATACCCTGGTATTCCACGCCGTAA
+
GGGGGGGGGGGGGGGGGGGGGGGGGGGGGGGGGGGGGGGGGGGGGGGGGGGGGGGGGGGGGGGGGGGGGGGGGGGGEGGGGGGGGGGFGGGGGGGGGGGGGGGGGGFGGGGGGGGGGGGGGGGGGGGGGGGGGGGGGGGGGGGGGGGGGGC9FGGGGGGGGGGGGGGG><DGGFGGGGGGGGGGGGGFGGGGGGDGGEGG>:7DFGFGCGFFGGFGGGGFGEGFFFFFFGF:E7C>?FE>B>>FFF;>DBFF109:<8ADFF??42FFA))64:ABBF>;??
@M06628:26:000000000-CRM2J:1:1101:14261:3979 1:N:0:101
TACGGAGGGTGCAAGCGTTACTCGGAATCACTGGGCGTAAAGAGCGTGTAGGCGGGTTTGTAAGTTTGAAGTGAAATCCAATGGCTCAACCATTGAACTGCTTTGAAAACTGCTTACCTAGAGTAAGGGAGAGGTAGATGGAATTTCTGGTGTAGGGGTAAAATCCGTAGAGATCAGAAGGAATACCGATTGCGAAAGCGATCTACTGGGACATTATTGACGCTGAGACGCGAAAGCGAGGGGAGCAAACAGGATTAGATACCCTGGTAGTCCAAGCCCTAA
+
GGGGGGDGGECGGGGGGGGG>EFGGGGGDG<FGGGGGGGGGGCF8CGGGGGGFGGFFGGEGGGGGC9F99FGFGGGGGF<<FFGGGFGGGGBF9FCFGFGGFCF9EDGGGG9=AAF,@FFGG,C9,@:DGGDGG>FFEDFGGGEG;CFFGGGGGG,FEG*>FGG7FGGAGGFFGCFGCEFGGG?FGGGGGCFGGGG*=FC>FGGFGFGG*07>DGF0CFGGEGFFFFFF5BFGGGF?.))8>>FFFFFG<:;?BFFFFFFGFGG4:@?FFFF<))40>(4<?
@M06628:26:000000000-CRM2J:1:1101:22329:4018 1:N:0:101
TACGAGGGGTGCAAGCGTTAATCGGAATTACTGGGCGTAAAGCGTTCGTAGGCGGTTTGTTAAGCAAGATGTGAAAGCCCAGGGCTCAACCTTGGAACTGCATTTTGAACTGGCAAACTAGAGTACTGTAGAGGGTGGTGGAATTTCCAGTGTAGCGGTGAAATGCGTAGAGATTGGAAGGAACATCAGTGGCGAAGGCGGCCACCTGGACAGATACTGACGCTGAGGAACGAAAGCGTGGGGAGCGAACAGGATTAGATACCCTGGTAGTCCACGCCGTAA
+
GGGGGGGGGGGGGGGGGGGGGGGGGGGGGGGGGGGGGGGGGGGGGGGGGGGGGGGGGGGGGGGGGGGGGGGGGGGGGGGGGGGGGGGGGGGGGGGGGGGGGGGGGGGGGGGGGGGGGGGGGGGGGGGGGGGFGGGGGGFGGGGGGGGGGGGGGGGGGGGGGGGGGGGGFGGGGGFGGGGGGGGGGGGGGGGGGGGGGGGGFFGGFGFGGGFFGGGGGGGGGGGFFFFF@GF?GDGFFFEFBBF?>>>BG>:FB?F<2>FFGFEC*4>?ABFFFF?FFFF26:
@M06628:26:000000000-CRM2J:1:1101:6602:4023 1:N:0:101
TACGGAGGATCCAAGCGTTATCCGGAATCATTGGGTTTAAAGGGTCCGTAGGCGGATAATTAAGTCAGAGGTGAAATCTTGCCGCTTAACGGTAAAATTGCCTTTGATACTGGTTGTCTTGAGTTATTATGAAGTGGTTAGAATATGTAGTGTAGCGGTGAAATGCATAGATATTACATAGAATACCAATTGCGAAGGCAGATCACTAATAATTAACTGACACTGATGGACGAAAGCGTGGGGAGCGAACGGGATTAGATACCTCGGTATTCCACGCCTTAA
+
G<C@@B@@,;EFFCE8F@@FGG9FG,@DC6E<CEFB@7C6,C<FEG,CCFFD,6=87?,EFEGCGD??CFFF<?=,EAFFFF4@=7FED<CE=48BFF<<,CF?EFEFGCFFGFFFCCDFGAFA,A=FEFG9ECF<F3>DF=FGGGDGEDF8E8=>:CE8+D@;EE9<9*=;@EC7<:<527@>F9FD68EFGG@DEDCG4/80ACB9FDAFDCGG+2C+*3*;F)AC=GF9C55.3>EE>0;(11;9),)731.4)82<*)++14:?(,)))66((0(34<
@M06628:26:000000000-CRM2J:1:1101:24737:4024 1:N:0:101
TACGAGGGGTGCGAGCGTTAATCGGAATTACTGGGCGTAAAGCGTTCGTAGGCGGTTTGTTAAGCACGATGTGAAAGCCCAGGGCTCAACCTTGGAACTGCATTTTGAACTGGCAAACTAGAGTACTGTTGCGGGTGGTGGAATTTCCAGTGTATCGGTGAAATGTGTAGAGATTGGAAGGAACATCAGTGGTGAAGGCGGTCACCTGGACAGATACTGACGCTGAGGAACGACAGCGTGGGGATCGAACATGATTAGCTACCCGGGTTGTCCACGGCGCGA
+
G<ECDF7+:BCF+8F:CBBCC@FEG@@DGC<F<CFFCE:,CFGG,,BFF=D@FC:FCEGGGCAFGG,6+==4AF,?B,BDEFG7FB<,>8D,8,B,8<<3<3,B3@<+C3C<,33,,33,8,@F,,83@,3,3@*5>@<16*7@C;,@E,@B@9,>FDGGFG96?+?CFGC9+>CF==@CE:+*+5C7<>C8+2+0<BF58.9*/*/0:>F4C4>>CC77D5DBEFFF)2>:5*)4()8)>20((-3(*35*()96<)(-*4;/)35109(--4)((7(((-
@M06628:26:000000000-CRM2J:1:1101:11847:4028 1:N:0:101
TACGAGGGGTGCAAGCGTTAATCGGAATTACTGGGCGTAAAGCGTTCGTAGGCGGTTTGTTAAGCAAGATGTGAAAGCCCAGGGCTCAACCTTGGAACTGCATTTTGAACTGGCAAACTAGAGTACTGTAGAGGGTGGTGGAATTTCCAGTGTAGCGGTGAAATGCGTAGAGATTGGAAGGAACATCAGTGGCGAAGGCGGCCACCTGGACAGATACTGACGCTGAGGAACGAAAGCGTGGGGAGCGAACAGGATTAGATACCCTGGTAGTCCACGCCGTAA
+
GGGGGGGGGGGGGGGGGGGGGGGGGGGGGGGGGGGGGGGGGGGGGGGGGGGGGGGGGGGGGGGGGGGGGGGGGGGGGGGGGGGGGGGGGGGGGGGGGGGGGGGGGGGGGGGGGGGFGGGGGGGGGGGGGGGGGGGGGGEGGGGGGGGGGGGGGGGGGGGGGGGGGGGCBGGGGGGGGGGGGGGGGGGGGGFGGDGGGGGGDBGGFGFGGGFFGFFGGGGGFGGFF9FFFGFFGGGBBFB>BBF<;BFFGFFFFFFDFFFFGAFG=:@8AFFBAF5<;F9BF?
@M06628:26:000000000-CRM2J:1:1101:24728:4040 1:N:0:101
TACGAGGGGTGCAAGCGTTAATCGGAATTACTGGGCGTAAAGCGTTCGTAGGCGGTTTGTTAAGCAAGATGTGAAAGCCCAGGGCTCAACCTTGGAACTGCATTTTGAACTGGCAAACTAGAGTACTGTAGAGGGTGGTGGAATTTCCAGTGTAGCGGTGAAATGCGTAGAGATTGGAAGGAACATCAGTGGCGAAGGCGGCCACCTGGACAGATACTGACGCTGAGGAACGAAAGCGTGGGGAGCGAACAGGATTAGATACCCTGGTAGTCCACGCCGCAA
+
GGGGGGGEDGGGGGGGGGGGGGGGGGEGGGGGGGGGGGGEGGGGGGGGGFGGGGG@FFGGGGGGFGGGGGGFGGGGDFFDGGGDGGGEFFGGGGGGGGGGGGGGGFGGGGGGF?AD>DFGGCFGGFFGGGFCCF+@CCFGE<EEGFCGGGGGGGGGGGGGGGGGGCEGEGGGFGGGGG?FGFF6CFGFGGGGGGGGGGGGF3DCFDFGCCFFFCC7DFFFFCG>EFFFF<F?GCD>BD:DFFF0266(595)(8@<7?AAGACF*3F:263<4<?<(89067
@M06628:26:000000000-CRM2J:1:1101:6292:4047 1:N:0:101
TACGGAGGGTGCAAGCGTTAATCGGAATTACTGGGCGTAAAGCGCACGTAGGTGGTTTGTTAAGTTGGATGTGAAAGCCCAGGGCTCAACCTTGGAACTGCATTCAAAACTGGCGAACTAGAGTATGGTAGAGGTGAGTGGAATTTCCTGTGTAGCGGTGAAATGCGTAGAGATGGGAAGGAACATCAGTGGCGAAGGCGACTCACTGGACCAATACTGACACTGAGGTGCGAAAGCGTGGGTAGCAAACAGGATTAGATACCCTGGTAGTCCACGCCGTAA
+
GGGGGGCEGGGGGGGGGGGGFFFGGGGGGFGGFGGGGGGEGGGGGGGGGGGGGGGGGGGGGCFGGGGGGGGGGGGGGGGGGGGGGGGGGGGGGGGGGGGGGGGGGGGGGGGFGGDGGGGGGGGGGGGGFGGGGGGGGGGGGGG9FGGCGGGGGFGGGGGGFCEGGGGGFGGGFGFGGGGGGGFGGFGGGGFECGDGGGGGA:DCFDFCFFFFGGGG6DGFFFC:=)6>FFF>GGG0:BE:D>BAFBFAC:5<366<2?>AF<+<??FFAFF<4<F?>;(-34
@M06628:26:000000000-CRM2J:1:1101:24685:4096 1:N:0:101
TACAGAGGGTGCAAGCGTTAATCGGAATTACTGGGCGTAAAGCGCGCGTAGGTGGTTTGTTAAGTCGGATGTGAAAGCCCAGGGCTCAACCTTGGAATTGCACCCGATACTGGCAGGCTAGAGTACGATAGAGGAGTGTGGAATTTCCTGTGTAGCGGTGAAATGCGTAGATATAGGAAGGAACATCAGTGGCGAAGGCGACACTCTGGATTGATACTGACACTGAGGTGCGAAAGCGTGGGGAGCAAACAGGATTAGATACCCTGGTAGTCCACGCCGTAA
+
GGGGGGGGGGGGGGGGGGGGGGGGGGGGGGGGGGGGGGGGGGGGGGGGGGGGGGGGGGGGGGGGGGGGGGGGGGGGGGGGGGGGGGGGGGGGGGGGGGGGGGGGGGGGGGGGGGGGGGGGGGGGGGGGGGGGGGGGGGGGGGGGGGCGGGGGGGGGGGGGGGGGGGGGFGGGGGGGGGGGGGGGCFFGGGGGGGGGGGGGFF3DFGFGGFFFGGGGFFGGC6FFFFFFFGFFGDD>FE@@EFFFFFF?<2)):<F<?DFFGFGDF:@FFAAADFF?0F>>B<
@M06628:26:000000000-CRM2J:1:1101:13360:4107 1:N:0:101
TACGAGGGGTGCAAGCGTTAATCGGAATTACTGGGCGTAAAGCGTGCGTAGGTGGTTTGTTAAGCAAGATGTGAAAGCCCCGGGCTCAACCTGGGAACTGCATTTTGAACTGGCAAACTAGAGTATTGTAGAGGGTAGTGGAATTTCCAGTGTAGCGGTGAAATGCGTAGAGATTGGAAGGAACATCAGTGGCGAAGGCGGCTACCTGGACAAATACTGACACTGAGGCACGAAAGCGTGGGGAGCAAACAGGATTAGATACCCTGGTAGTCCACGCCGTAA
+
GGGGCEGGGGGGGGGGGFGEGGGGGGGGGGGGGGGGGFEGGGGGCCGG@FFGGGGGGGGGGGGGDGGFGGGGGGGGGGGGGGGG7CGGGGGGGGGGGGGGGGGGGGFEGGGGGGFGGGGGGGGGGGGGGFGGGGDGGGGFGGGGGGGGGGGGGGGGGGGGGGGGGGEGEGGGFGGDCCCFGGCE:F6;FGGFDCGDGDFG@DDGFGFGGGFFFGG=CGGGGGGFFDFFFCFBGEG>:>>>@B;<9>BFDBFFFFFDFF<AGF?A=3),44>D>DF:;F;;FF
@M06628:26:000000000-CRM2J:1:1101:24673:4111 1:N:0:101
TACAGAGGGTGCAAGCGTTAATCGGAATTACTGGGCGTAAAGCGCGCGTAGGTGGTTTGTTAAGTCGGATGTGAAAGCCCAGGGCTCAACCTTGGAATTGCACCCGATACTGGCAGGCTAGAGTACGATAGAGGAGTGTGGAATTTCCTGTGTAGCGGTGAAATGCGTAGATATAGGAAGGAACATCATTGGCGAAGGCGACACTCTGGATTGATACTGACACTGAGGTGCGAAAGCGTTGGGAGCAAACAGGATTAGATACCCTGGTAGTCCACTCCATAA
+
GGGGGGGGGGGGGGGGGGGGGGGGGGGGGGGGDGGGGGGGGGGGGGGGGGGGFGFFGGGGGGGGGGDGGGGGGGGGGGGGFGGGGGGGFFGGGG8FFFGGGGGFC+FEGGGGDAFFDGF,DAFCFGGGGGGGGFGGCFGFEDFGGGGCGGFFGFFGGEEGGGGGGGG484?CFGGG9<9EACFCC@FE+3:EFEGGGD=EBBGD6</@EG44<FGC7*:<<FG?=A4:6<)3=CDFF3))81((148?685.22).3.::DA6:?35(5)54<A)).?)-44
@M06628:26:000000000-CRM2J:1:1101:22341:4151 1:N:0:101
TACGGAGGGTCCGAGCGTTAATCGGAATTACTGGGCGTAAAGCGCACGCAGGCGGTTTGTTAAGCTAGATGTGAAAGCCCCGGGCTCAACCTGGGAATAGCATTTAGAACTGGCAGACTAGAGTCTTGGAGAGGGGAGTGGAATTTCTGGTGTAGCGGTGAAATGCGTAGATATCAGAAGGAACATCAGTGGCGAAGGCGACTCCCTGGCCAAAGACTGACGCTCATGTGCGAAAGTGTGGGTAGCGAACAGGATTAGATACCCTGGTAGTCCACACCGTAA
+
GGGGGGGGGGGGGGGGGGGGGGGGGGGGGGGGGGGGGGGGGGGGGGGGGGGGGGGFFGGGGGGGGGGGGGGGGGGGGGGGGGGGGGGGGGGGGGGGGGGGGGGGGGGGGGGGGGGGGGGGGGGGGGGGGGGGGGGGGGFDFGGGGGGFGGGGGGGGGGEGGG?EGGGGFGGGGGGGGGGGGGGGGGGGGGGGGGGGGGGGFFGGFGFGGGFFGGGCFFDGGGGDF>=FBFFFGGGFFFFFFBFAB7969455::FF<?AACBGFF:F?267AFB??FFBFFF
@M06628:26:000000000-CRM2J:1:1101:13370:4156 1:N:0:101
TACGGAGGGTGCAAGCGTTAATCGGAATTACTGGGCGTAAAGCGCGCGTAGGCGGTTACATAAGTTGGAAGTGAAAGCCCCGGGCTCAACCTGGGAACTGCTTTCAAAACTGTGTGACTAGAGTGCAGCAGAGGATAGTGGAATTTCTAGTGTAGCGGTGAAATGCGTAGATATTAGAAGGAACACCAGTGGCGAAGGCGACTGTCTGGGCTGACACTGACGCTGAGGTGCGAAAGCGTGGGGAGCAAACAGGCTTAGATACCCTGGTAGTCCACGCCGTAA
+
GGGGGGGGGGGGGFGGGEFEFGGGGGGGGGDEFC<CFGDEFGFGGGGGGGGGGGGGGGEFGEFEFGE?FGGBCFG<FDGFGGDDGGGGCDGGDFGFGGGGGFGGGGAF<FFGFGGFFGGGGCFGDGGGGFG<EGDF9FGGGFGFGGGGEFFGC:FGGEEGCCFCGGG=4DDGGFC@GGGFGGGFFGGFGGGGGGG<CEGGFFGGF7@FGC>FGGGGGGGGGEDEFFFF?C@>DGDB?>EEEBF?FF17CFFF?(780<)676CF4(7?)-.6<A>1(87(,4
@M06628:26:000000000-CRM2J:1:1101:20923:4172 1:N:0:101
TACGAGGGGTGCAAGCGTTAATCGGAATTACTGGGCGTAAAGCGTTCGTAGGCGGTTTGTTAAGCAAGATGTGAAAGCCCAGGGCTCAACCTTGGAACTGCATTTTGAACTGGCAAACTAGAGTACTGTAGAGGGTGGTGGAATTTCCAGTGTAGCGGTGAAATGCGTAGAGACTGGAAGGAAAATCAGTGGCGAAGGCGGCCACCTGGACAGATCCTGACGCTGAGGAACGAAAGCGTGGGGAGCGAACAGGAGTAGATACCCTGGTAGTCCACGCCGTAA
+
FGGG<FC+6B@FGG9@CFF@@FGFGCFF8EGGACCE@FEGGGGGF@EEEFFG?FEFFGE=FC<5,54?EFGFDFEFGFGEG=D?CEFEEEFE,A8F93DFF<DF?F<:<FBGD,BFFEGGG9>=FC;;DFF;B7CFC:@DB7F:C;CFEFCFFCG;F51>8FC>ECE8)1:,B,1<:6:6*<C+2C+;C+=**:CCCC**)09CFFFFFGF63<F***:+C7CB:>FFF:@0E=70()7<>(((407;<7D4:().(.-<7>E+*4)5-)).)..11)42(4
@M06628:26:000000000-CRM2J:1:1101:21969:4175 1:N:0:101
TACGAGGGGTGCAAGCGTTAATCGGAATTACTGGGCGTAAAGCGTGCGTAGGTGGTTTGTTAAGCAAGATGTGAAAGCCCCGGGCTCAACCTGGGAACTGCATTTTGAACTGGCAAACTAGAGTATTGTAGAGGGTAGTGGAATTTCCAGTGTAGCGGTGAAATGCGTAGAGATTGGAAGGAACATCAGTGGCGAAGGCGGCTACCTGGACAAATACTGACACTGAGGCACGAAAGCGTGGGGAGCAAACAGGATTAGATACCCTGGTAGTCCACGCCGTAA
+
GGGGGGGGGGGGGGGGGGGGFGGGGGGGGGGGGGGGGGGGGGGGGGGGGGGGGGGGGGGGGGGGGGGGGGGGGGGGGGGG7FGGGGGGGGGGGGGGGGGGGGGGGGGGGGGGGGGGGGGGGGGGGGGGGGGFDFEFGGEFGGGGGGGGGGGGGGGGGGG@FGGGDGGEFGGGGGGGGGGGGGFGFGGGDC9EDGGDEEGGFFGGFGFGCDFFGGGFGGGGGGGFFB:5>C)8GGG9BFDBFFF?BFF<C05??1)62)6<D2CFFFFF<4<A4>?49FF9<B
@M06628:26:000000000-CRM2J:1:1101:15193:4177 1:N:0:101
TACGAGGGGTGCAAGCGTTAATCGGAATTACTGGGCGTAAAGCGTTCGTAGGCGGTTTGTTAAGCAAGATGTGAAAGCCCAGGGCTCAACCTTGGAACTGCATTTTGAACTGGCAAACTAGAGTACTGTAGAGGGTGGTGGAATTTCCAGTGTAGCGGTGAAATGCGTAGAGATTGGAAGGAACATCAGTGGCGAAGGCGGCCACCTGGACAGATACTGACGCTGAGGAACGAAAGCGTGGGGAGCGAACAGGATTAGATACCCTGGTAGTCCACGCCGTAA
+
GGGGGGGGGGGGGGGGGGGG8FGGGGGGGGGGGGGGGGGGGGGGGGGGGGGGGGGGGGGGGGGGGGGGGGGGGGGGGGGGGGGGGGGGGGGGGGGGGGGGGGGGGGGGGGGGGGGGGGGGGGGGGGGGGGGGGGGCGGGGGGGGGGGGGGGGGGGGGGGGGCFGGGGGFGGGGGGGGGGGGGGGGGFGGGGGGGGGGGGGFFGGFGFGGGFFGGGCCGG7FCC@DFFFFGFFGGGFBFDEEBFFF9FFDFDF?(<AF?BFGFGGF?:?DBBFDA>F;FF;F<
@M06628:26:000000000-CRM2J:1:1101:21974:4200 1:N:0:101
TACGAGGGGTGCAAGCGTTAATCGGAATTACTGGGCGTAAAGCGTGCGGAGGTGGTTTGTTAAGCAAGATGTGAAAGCCCCGGGCTCAACCTGGGAACTGCATTTTGAACTGGCAAACTAGAGTATTGTAGAGGGTAGTGGAATTTCCATTGTAGCGGTGAAATGCGTAGAGATAGGAAGGAACATCAGTGGCGAAGGCGGCTATCTGGACAAATACTGACACTTAGGCACGAAAGCGTGGGGAGCAAACGGGATTAGATACCCTGGTAGTCCAAGTCGTAA
+
GGGGFC:CEGGGGGGGGGGGFGFGGGGGCGGGGCFFGGGGGGGDF:?F74CE:=ECFG+<FFC?FEF=FEDFFGGD9<?D+4@BFGGGGGG8BBFGGGGDGG,,CF,CFF,,<,BFFCGFFGGGGE;FG9E9EFCEF*@@,E:=BC;@,,@;@E,DBEG8:FCC,=CEEGG79C,,1=C=D:CC8<:>9A1=D*:C>CF=>>GG*9F7+:76<CFDGG7FF979*.*/)*52EGG035<@FB63(3,(*())4?EF22<<CB6C*834)-<)).).-1(4::
@M06628:26:000000000-CRM2J:1:1101:6128:4217 1:N:0:101
TACGGAGGGTGCAAGCGTTAATCGGAATTACTGGGCGTAAAGCGCACGTAGGTGGTTTGTTAAGTTGGATGTGAAAGCCCAGGGCTCAACCTTGGAACTGCATTCAAAACTGGCGAACTAGAGTATGGTAGAGGTGAGTGGAATTTCCTGTGTAGCGGTGAAATGCGTAGAGATGGGAAGGAACATCAGTGGCGAAGGCGACTCACTGGACCAATACTGACACTGAGGTGCGAAAGCGTGGGTAGCAAACAGGATTAGATACCCTGGTAGTCCACGCCGTAA
+
GGGGGGGGGG:FGGGGGGGG7@FGGGGGFG@FGGGGGGGGGGGGDBGGGGGG?FF,:CBFGGGGGADFG<FGGGGGGFGGG<<FDGGGGGG,EEFGGGGGG9FGA<F,EFGGGDG@+@F<FFEGFDEGGGGGDFGGGGGGGGGGGF;@,@FGGGGGGGGGGGGGGGGGFGGCGGGC8F@5=FFGGCGACGGGGGGGGGGC):CCFGFC=4749CGGDGGGG?F:FDFF?5?BGGGFFFFDFF>DFF4>7:FFFFFA?FA>FDFFF<<:BFFF4>BFFF>6?:
@M06628:26:000000000-CRM2J:1:1101:6141:4229 1:N:0:101
TACGGAGGGTGCAAGCGTTAATCGGAATTACTGGGCGTAAAGCGCACGTAGGTGGTTTGTTAAGTTGGATGTGAAAGCCCAGGGCTCAACCTTGGAACTGCATTCAAAACTGGCGAACTAGAGTATGGTAGAGGTGAGTGGAATTTCCTGTGTAGCGGTGAAATGCGTAGAGATGGGAAAGAACATCAGTGGCGAAGGCGACTCACTGGGCTAATACTGACACTGAGGGGCGAAAGCGTGGGTAGCAAACAGGATTAGATACCCCAGTAGTCCACGCCGTAA
+
,@FGGCGGFGGGGGGCGGGF@EFGGGGGEFGGGGFGGGGGGFGG7@FEGGCGGGGCFFGFFGGGGD,<AFGGEFGGBF?494+@FF@FGGEDEFCFFD:EFG,BE,AFGGG9,BF+:FCFAFGFCG9FFGGGGGDBF<@DFGGGGGGG;EFGGGGGGGGGGGCGGGGGFDGFFF<6A8>,4@<FG;C,,5BGGGGGGGG55BDCAGFFG*8)96*:7:2:CEGF=26))7<1:CGFF))8392<??<<70)02:@237<BGFC8)(05<B<2>2<:>FF014
@M06628:26:000000000-CRM2J:1:1101:9967:4237 1:N:0:101
TACGGAGGGTGCAAGCGTTACTCGGAATCACTGGGCGTAAAGAGCGTGTAGGCGGGTTTGTAAGTTTGAAGTGAAATCCAATGGCTCAACCATTGAACTGCTTTGAAAACTGCTTACCTAGAATATGGGAGAGGTAGATGGAATTTCTGGTGTAGGGGTAAAATCCGTAGAGATCAGAAGGAATACCGATTGCGAAGGCGATCTACTGGAACATTACTGACGCTGAGACGCGAAAGCGTGGGGAGCAAACAGGATTAGATACCCTGGTAGTCCACGCCCTAA
+
GGGGGGGGGGGGGGGGGGGGGGGGGGGGGGGGGGGGGGGGGGGGGGGGGGGGGGGGGGGGGGGGGGGGGGGGGGGGGGGGGGGGGGGGGGGGGGGGGGGGGGGGGGGGGGGGGGGGGGGGGGGGGGGGGGGGGGGGGGGGGGGGGGGGGGGGGGGGGGGGGGGGGGGGFGGGGGGGGGGGGGGGGGGGGGGGGGGGGGGGFFGGFGFGGGFFGGGGGGGGGGGFFFFFFGFFGDGBFFFFFFBBFFFFG:>F?FFFDBFFGFCGFF@BFFFFAFFF>F76?B
@M06628:26:000000000-CRM2J:1:1101:16059:4254 1:N:0:101
TACGGAGGGTGCAAGCGTTACTCGGAATCACTGGGCGTAAAGAGCGTGTAGGCGGATAGTTAAGTTTGAAGTGAAATCCAATGGCTCAACCATTGAACTGCTTTGAAAACTGATTATCTAGAATATGGGAGAGGTAGATGGAATTTCTGGTGTAGGGGTAAAATCCGTAGAGATCAGAAGGAATACCGATTGCGAAGGCGATCTACTGGAACATTATTGACGCTGAGACGCGAAAGCGTGGGGAGCAAACAGGATTAGATACCCTGGTAGTCCACGCCCTAA
+
GGGGGGGGGGGGGGGGGGGGGGGGGGGGGGGGGGGGGGGGGGGGGGGGGGGGGGGGGGGGGGGGGGGGGGGGGGGGGGGGGGGGGGGGGGGGGGGGGGGGGGGGGGGGGGGGGGGGGGGGGGGGGGGGGGGGGGGGGGGGGGGGGGGGGGGGGGGGGGGGGGGGFGGGFGGGGGGGGGGGGGGGGGGGGGGGGGG:EDGGFFGGFGFGFDFFGGGGGGGGGGGFFFFFFGFFGGGFFEEFEFFFFFF7FFFFFFFA>2<<CA<EF:5?BADFFFFFFFFFFF
@M06628:26:000000000-CRM2J:1:1101:25896:4261 1:N:0:101
TACAGAGGGTGCAAGCGTTAATCGGAATTACTGGGCGTAAAGCGCGCGTAGGTGGTTTGTTAAGTCGGATGTGAAAGCCCAGGGCTCAACCTTGGAATTGCACCCGATACTGGCAGGCTAGAGTACGATAGAGGAGTGTGGAATTTCCTGTGTAGCGGTGAAATGCGTAGATATAGGAAGGAACATCAGTGGCGAAGGCGACACTCTGGATTGATACTGACACTGAGGTGCGAAAGCGTGGGGAGCAAACAGGATTAGATACCCTGGTAGTCCACGCCGCAA
+
GGGGGGGGDGGGGGGGGGGGGGGGCGGGGGGGGGGGGGGGGGGGGGGGGGGGEFGFGGEGGGGGGGGGGGGGGGGEGFEFGGGGGGGGGGGGGGGGGFEGGGGGGGGGGGGGGGGGGGGGGGGGGGGEGGGGGGCF@CF;CFFFGGGGGGGGGGGFGGGGDGGGGFGE><D@CGGGGGGGGGGDEGGGGF+AGCEGEGFGE5)96<FGGFFFGGGGGGGCGGGF?AFFFGFBGEG>75;5>;>066??<?FFF:F<<?<AFFCE?87,4454).)(286((-
@M06628:26:000000000-CRM2J:1:1101:20633:4265 1:N:0:101
TACGGAGGGTGCAAGCGTTACTCGGAATCACTGGGCGTAAAGAGCGTGTAGGCGGGTTTGTAAGTTTGAAGTGAAATCCAATGGCTCAACCATTGAACTGCTTTGAAAACTGCTTACCTAGAATATGGGAGAGGTAGATGGAATTTCTGGTGTAGGGGTAAAATCCGTAGAGATCAGAAGGAATACCGATTGCGAAGGCGATCTACTGGAACATTATTGACGCTGAGACGCGAAAGCGTGGGGAGCAAACAGGATTAGATACCCTGGTAGTCCACGCCCTAA
+
GGGGGGGC:@;CCFGFEGGGDFGGDCEGGAEF<,EFDCE7@F@EEEFGGGGCFBFFEG7FGGGGGFFGGFGFEFGCGFGGGGGFF<E9FEGGGGEGGGEFFGGGGGFCDGGGGGGGGGGGGGGGGGGGFFG:EGGGGGGGGGGG7F=CGGGF@AFGGDCEEGGGGGGFFGGGFGGCGGGGGGGFGFGGGGGGGGGGGGGGFFGGFGFGCFF4;>FFGGG77CDED>FF4CD>GGGFFFFFFFF?>BFBCBFF<6FAF<<ACAF@??F:BFDAAADB952>:<
@M06628:26:000000000-CRM2J:1:1101:16070:4268 1:N:0:101
TACGGAGGGTGCAAGCGTTACTCGGAATCACTGGGCGTAAAGAGCGTGTAGGCGGATAGTTAAGTTTGAAGTGAAATCCAATGGCTCAACCATTGAACTGCTTTGAAAACTGATTATCTAGAATATGGGAGAGGTAGATGGAATTTCTGGTGTAGGGGTAAAATCCGTAGAGATCAGAAGGAATACCGATTGCGAAGGCGATCTACTGGAACATTATTGACGCTGAGACGCGAAAGCGTGGGGAGCAAACAGGATTAGATACCCTGGTAGTCCACGCCCTAA
+
GGGGGGGGGGGGGGGGGGGGGGGGGGGGGGGGGGGGGGGGGGGGGGFGGGGGGGGGGGGGGGGGGGGGGGGGGGGGGGGGGGGGGGGGGGGGGGGGGGGGGGGGGGGGGGGGGGGGGGGGGGGGGGGGGGGGGGGGGGGGGGGGGGGGGGGGGGGGGGGGDGGGFGGGFGGGGGGGGGGGGGGGGGGGGGGGGGGDGEGGFFGGFGFGGGFFGFCFCFGGFGGFFFFFFDFFGGGF?58>EFFFFFFFGBFF?B:AFBFBFA8@??37AF>BA<<:4@6;??
@M06628:26:000000000-CRM2J:1:1101:23805:4283 1:N:0:101
TACGAGGGGTGCAAGCGTTAATCGGAATTACTGGGCGTAAAGCGTTCGTAGGCGGTCTATTAAGCAAGATGTGAAAGCCCAGGGCTCAACCTTGGAACTGCATTTTGAACTGGTAGACTAGAGTACTGTAGAGGGTGGTGGAATTTCCAGTGTAGCGGTGAAATGCGTAGAGACTGGAAGGAACATCAGTGGCGAAGGCGGCCACCTGGACAGATACTGACGCTGAGGAACGAAAGCGTGGGGAGCGAACAGGATTAGATACCCTGGTAGTCCACGCCGTAA
+
GGGGGGGGGGGGGGGGGGGGGGGGGGGGGGGGGGGGGGGGGGGGGGGGGGGGGGGGGGGGGGGGGGGGGGGGGGGGGGGGGGGGGGGGGGGGGGGFGGGGGGGGGGGGGGGGGGGGGGGGGGGGGGGGGGGGGGG>FG<FGGGGGGGGGGGGGGGGGDGGGGGGGGGGFGGGGFCGGFGFEGGGGGGGGG:FGGGGGDFGFFDGFGFGGGFFFGFFGCGGFEDBFFFF:CF?GGGFFFFFBFF?>BFFDFEFFBF<>DD>CA<0*338<<<A64249@27:<
@M06628:26:000000000-CRM2J:1:1101:11784:4296 1:N:0:101
TACGAGGGGTGCAAGCGTTAATCGGAATTACTGGGCGTAAAGCGTACGTAGGCGGTTTGTTAAGCAAGATGTGAAAGCCCAGGGCTCAACCTTGGAACTGCATTTTGAACTGGCAAACTAGAGTACTGTAGAGGGTGGTGGAATTTCCAGTGTAGCGGTGAAATGCGTAGAGATTGGAAGGAACATCAGTGGCGAAGGCGGCCACCTGGACAGATACTGACGCTGAGGTACGAAAGCGTGGGGAGCGAACAGGATTAGATACCCTGGTAGTCCACGCCGTAA
+
GGGGGGGGGGGGGGGGGGGGGGGGGGGGGGGGGGGGGGGGGGGGGGGGGGGGGGGGGGGGGGGGGGGGGGGGGGGGGGGGGGGGGGGGGGGGGGGGGGGGGGGGGGGGGGGGGGGGGGGGGGGGGGGGGGGGGGGGGGGGGGGFGGGGGGGGGGGGGGGGGGGGGGGGFGGGFGGGGGGGGGGGGGFGGGGGGGGDGGGGDFGGFGFGGGFFGFGGGGGGGGGFFBFFFGFFGGGBBFFFFFFF>(79GFEFFF@A<<AFF>FGFBFFBAFFFFDFFF;214
@M06628:26:000000000-CRM2J:1:1101:10901:4316 1:N:0:101
TACGGAGGGTGCAAGCGTTAATCGGAATTACTGGGCGTAAAGCGCGCGTAGGCGGTTACATAAGTTGGAAGTGAAAGCCCCGGGCTCAACCTGGGAACTGCTTTCAAAACTGTGTGACTAGAGTGCAGCAGAGGATAGTGGAATTTCTAGTGTAGCGGTGAAATGCGTAGATATTAGAAGGAACACCAGTGGCGAAGGCGACTGTCTGGGCTGACACTGACGCTGAGGTGCGAAAGCGTGGGGAGCAAACAGGATTAGATACCCTGGTAGTCCACGCCGTAA
+
GGGGGGGGGGGGGGGGGGGGGGGGGGGGGGGGGGGGGGGGGGGGGGGGGGGGGGGGGGGGGGGGGGGGGGGGGGGGGGGGGGGGGGGGGGGGGGGGGGGGGGGGGGGGGGGGGGGGGGGGGGGGGGGGGGGGGGGGGGGGGGGGGGGGGGGGGGGGGGGGGGGGGGGGFGGGGGGGGGGGGGGGGGGGGGGGGGGGGGGGFFGGFGFGGGFFGGGGGGGGGGGFFFFFFGFFGGGFFFFFFFFFFFFFG?FFFFFFFFFFGFGGFFFBFFF>ADFBFFB1?B
@M06628:26:000000000-CRM2J:1:1101:21413:4330 1:N:0:101
TACGGAGGGTGCAAGCGTTAATCGGAATTACTGGGCGTAAAGCGCACGTAGGTGGTTTGTTAAGTTGGATGTGAAAGCCCAGGGCTCAACCTTGGAACTGCATTCAAAACTGGCGAACTAGAGTATGGTAGAGGTGAGTGGAATTTCCTGTGTAGCGGTGAAATGCGTAGAGATGGGAAGGAACATCAGTGGCGAAGGCGACTCACTGGACCAATACTGACACTGAGGTGCGAAAGCGTGGGTAGCAAACAGGATTAGATACCCTGGTAGTCCACGCCGTAA
+
GGGGGGGGGGGGGGGGGGGGGGGGGGGGGGGGGGGGGGGGGGGGGGGGGGGGGGGGGGGGGGGGGGGGGGGGGGGGGGGGGGGGGGGGGGGGGGGGGGGGGGGGGGGGGGGGGGGGGGGGGGGGGGGGGGGGGGGGGGGGGGGGGGGGGGGGGGGGGGGGGGGGGGGGFGGGGGGGGGGGGGGGGGGGGGGGGGGGGGGGFFGGFGFGGGFFGGGGDFGGGGGFFAFFFGFBGDGFFFFFFFF<6>AAGFFFFFFFF?FFGBGFFF:>AAADBF?:>FF>::
@M06628:26:000000000-CRM2J:1:1101:21241:4331 1:N:0:101
TACGGAGGGTCCGAGCGTTAATCGGAATTACTGGGCGTAAAGCGCGCGTAGGTGGTTATTTAAGCTAGATGTGAAAGCCCAGGGCTCAACCTTGGAACTGCATTTAGAACTGGGTAACTAGAGTACAGTAGAGGGTAGTGGAATTTCTTGTGTAGCGGTGAAATGCGTAGATATAAGAAGGAACACCAGTGGCGAAGGCGACTGCCTGGACTGATACTGACACTGAGGTGCAAAAGCGTGGGGAGCAAACAGGATTAGATACCCTGGTAGTCCACGCCGTAA
+
GGGGGGGGGGGGGGGGGGGGGGGGGGGGGGGGGGGGGFGFGGGGGGGGGGGGGGGGGGGGGGGGGGGGGGGGGGGGGGGGGGGGGGGGGGGGGGGGGGGGGGGGGGGGGFGGGGGGGGGGGGGGGGGGGGGGGGGGGGGGGGGGGGGGGGGGGGDGGGGGGGGGGGGGFGGGGGGGGGGGGGGGG7EGGGDGGGGGGGGGDFGGFGFGGFFFGGGGG*CG6C<FF>FFFGFBGDF<B>5)<(4:>BFBF?FFFFFD??9<C4:@F:FFB<)6:A23(761::
@M06628:26:000000000-CRM2J:1:1101:5804:4338 1:N:0:101
CACGGAGGGTGCAAGCGTTACTCGGAATCACTGGGCGTAAAGAGCGTGTAGGCGGGTTTGTAAGTTTGAAGTGAAATCCAATGGCTCAACCATTGAACTGCTTTGAAAACTGCTTACCTAGAATATGGGAGAGGTAGATGGAATTTCTGGTGTAGGGGTAAAATCCGTAGAGATCAGAAGGAATACCGATTGCGAAGGCGATCTACTGGAACATTATTGACGCTGAGACGCGAAAGCGTGGGGAGCAAACAGGATTAGATACCCTGGTAGTCCACGCCCTAA
+
GGGGGGGGGGGGGGGGGGGGGGGGGGGGGGGGGGGGGGGGGGGGGGGGGGGGGGGGGGGGGGGGDGGGGGGGGGGGGGGGGGGGGGGGGGGGGGGGGGGGGGGGGGGGGGGGGGGGGGGGGGGGGGGGGGGGGGGGGGGGGGGGGGGGGGGGGGGGGGGGGGGGGGGGFGGGGFFGGGGGFGGGGGGGGGGGGGGGGGGGFEGGFGFGGFFFGGFGGGGGGGDFF>FFFGFFGGG>B><>B>F?FFF?G?FFBFFFFFBAFACFFFFFFA<BFFDFF390??
@M06628:26:000000000-CRM2J:1:1101:11794:4355 1:N:0:101
TACGGAGGGTGCAAGCGTTACTCGGAATCACTGGGCGTAAAGAGCGTGTAGGCGGGTTTGTAAGTTTGAAGTGAAATCCAATGGCTCAACCATTGAACTGCTTTGAAAACTGCTTACCTAGAATATGGGAGAGGTAGATGGAATTTCTGGTGTAGGGGTAAAATCCGTAGAGATCAGAAGGAATACCGATTGCGAAGGCGATCTACTGGAACATTATTGACGCTGAGACGCGAAAGCGTGGGGAGCAAACAGGATTAGATACCCTGGTAGTCCACGCCCTAA
+
GGGGGGGGGGGGGGGGGGGGGGGGGGGGGGGGGGGGGGFDGGFGGGFGGGGGGGGGGG+B?FFGGGGGGCFGGGGGGFGFFGGGGGGGGGGDFGGGGGGFFCFGDCFFGGGGGGGFCFFFGGGFGGFFGFGGC>FAFA<@CGGFE;EFFGGGGGGGGGGCFGGGFFEFFGGGFCFFFCFEGDF,B9C8ECEGGGGGGGGGFBFGFGFFG*<FGGGGGFFFGGGFF;59=CDBGGG>:75;:>F66(-.60778<@B?26):<E+08F0))-6)-58;7(4(2
@M06628:26:000000000-CRM2J:1:1101:11777:4368 1:N:0:101
TACGGAGGGTGCAAGCGTTACTCGGAATCACTGGGCGTAAAGAGCGTGTAGGCGGGTTTGTAAGTTTGAAGTGAAATCCAATGGCTCAACCATTGAACTGCTTTGAAAACTGCTTACCTAGAATATGGGAGAGGTAGATGGAATTTCTGGTGTAGGGGTAAAATCCGTAGAGATCAGAAGGAATACCGATTGCGAAGGCGATCTACTGGAACATTATTGACGCTGAGACGCGAAAGCGTGGGGAGCAAACAGGATTAGATACCCTGGTAGTCCACGCCCTAA
+
GGGGGGGGGGGGGGGGGGGGGGGGGGGGGGGGGGGGGGGGGGGGGGGGGGGGGGGGGGGGGGGGGGGGGGGGGGGGGGGGGGGGGGGGGGGGGGGGGGGGGGGGGGGGGGGGGGGGGGGGGGGGGGGGGGGGGGFGGGGGGGGGGGGGGGEGGGGGGGGGGGGGGGGGFGGGGGGGGGGGGGGGGGGGGGGGGGGGGGGGFEDGFGFGGGFFGGGGGGFGGGGFFFFFFGFFGGGFFFFFFFFBFF?BFFFFBFFBFFFFGFCFFB7?FAFF<A?FBF>>F:
@M06628:26:000000000-CRM2J:1:1101:17587:4380 1:N:0:101
TACGGAGGGTGCAAGCGTTAATCGGAATTACTGGGCGTAAAGCGCACGTAGGTGGTTTGTTAAGTTGGATGTGAAAGCCCAGGGCTCAACCTTGGAACTGCATTCAAAACTGGCGAACTAGAGTATGGTAGAGGTGAGTGGAATTTCCTGTGTAGCGGTGAAATGCGTAGAGATGGGAAGGAACATCAGTGGCGAAGGCGACTCACTGGACCAATACTGACACTGAGGTGCGAAAGCGTGGGTAGCAAACAGGATTAGATACCCTGGTAGTCCACGCCGTAA
+
GGGGGGGGGEGGGGGGGGGGGGGGGGGGGGGGGGGGGGGGGGGGGGGGGGGGGGGGGGGGGGGGGGGGGGGGGGGGGGGGGGGGGGGGGGGGGGGGGGGGGGGGGGGGGGGGGGGGEGGFGGGGGGGGGGGGGGGGGGGGGGGGGGGGGGGGGGGGGGGGGGGGGGGGFGGGGGGGGGGGGGGGGGEGGGGGGGGGGGGGFEDGFGFGGGFFGGGGGGGEGGGFFBFFFGFFEGGFFFEFFF>AFFABC?FFFBFBFD>>FFGGFFFFBBAFFF?<>F>>FB
@M06628:26:000000000-CRM2J:1:1101:6284:4422 1:N:0:101
TACGGAGGGTGCAAGCGTTAATCGGAATTACTGGGCGTAAAGCGCACGTAGGTGGTTTGTTAAGTTGGATGTGAAAGCCCAGGGCTCAACCTTGGAACTGCATTCAAAACTGGCGAACTAGAGTATGGTAGAGGTGAGTGGAATTTCCTGTGTAGCGGTGAAATGCGTAGAGATGGGAAGTAACATCAGTGGAGAAGGCGACTCACTGGACCAATACTGACACTGAGGTGCGAAAGAGTGGGTAGCAAACAGGATTAGATACCCTGGTAGTCCACGCCGTAA
+
CEGGC@@@CGEEFGFFF@B:<,CF,@CDACEG988,FGCGGG9C>=::,=CFFGF4CEF=,C??FDCEFCFE<E<FGFCGC?FG:EFGCFGC?EFF9A<FFGGGGGF9EGGGGFEE+=,CAE<,@FA@FGG9B:D+,,8@>FGGF9F=;;@EFGGGDD4*4,6>E7CEECDGCGFGGFF50@EGFFF;CFCF0;@<BCFC:5<5;6AFGFA;FFFGFFG7<CG6436565@15:D0(0095:9B??A9C?F7:8@2<)66>AC69<>4:9):.6<:9F118:
@M06628:26:000000000-CRM2J:1:1101:6266:4431 1:N:0:101
TACGGAGGGTGCAAGCGTTAATCGGAATTACTGGGCGTAAAGCGCACGTAGGCGGTTTGTTAAGTTGGATGTGAAAGCCCAGGGCTCAACCTTGGAACTGCATTCAAAACTGGCGAACTAGAGTATGGTAGAGGTGAGTGGAATTTCCTGTGTAGCGGTGAAATGCGTAGAGATGGGAAGGAACATCAGTGGCGAAGGCGACTCACTGGACCAATACTGACACTGAGGTGCGAAAGCGTGGGTAGCAAACAGGATTAGATACCCTGGTAGTCCACGCCGTAA
+
GGGGGGGGGBFF<FGGGGGE7FGGGGGGGGGGGGGGGGGGGGGGGDGGGGGG,FF>FG@FGGGGGF9FGFGGGGGGEGGGGGGGGGGGGGGCEFGGGGGGGEGGFAFGGGGGGGEGCGGGGGGGDGCGCGGGGGFFGFGGGGGGGFGA;EGGGGG9FGGGGGGGFGGGFDGGGGC<C;FCGGGGFGGGGGFGGGGGGGGGFFGDFGFGGGF:D<DC9CGGGCGFFFFFFGFFGGGFBFFFFFBBF:ABGBFFFFFFFFFFGAE@F?FFB>BDAB>BF@;>F?
@M06628:26:000000000-CRM2J:1:1101:11577:4433 1:N:0:101
TACGAGGGGTGCAAGCGTTAATCGGAATTACTGGGCGTAAAGCGTTCGTAGGCGGTTTGTTAAGCAAGATGTGAAAGCCCAGGGCTCAACCTTGGAACTGCATTTTGAACTGGCAAACTAGAGTACTGTAGAGGGTGGTGGAATTTCCAGTGTAGCGGTGAAATGCGTAGAGATTGGAAGGAACATCAGTGGCGAAGGCGGCCACCTGGACAGATACTGACGCTGAGGAACGAAAGCGTGGGGAGCGAACAGGATTAGATACCCTGGTAGTCCACGCCGTAA
+
GGGGGGGGGGGGGGGGGGGGGGGGGGGGGGGGGGGGGGGGGGGGGGGGGGGGGGGGGGGGGGGGGGGGGGGGGGGGGGGGGGGGGGGGGGGGGGGGGGGGGGGGGGGGGGGGGGGGGGGGGGGGGGGGGGGGGGGGGGGGGGGGGGGGGGGGGGGGGGGGGGGGGGGGFGGGGGGGGGGGGGGGGGGGGGGGGGGGGGGGFFGGFGFGGGFFGGGGFGFFGGGFFFFFFGFFGGGFFFFFEFFFFFFFDBEFFFFFFFFFGFFGF?@?AA>A9<B?>FF>F?
@M06628:26:000000000-CRM2J:1:1101:7768:4478 1:N:0:101
TACGAGGGGTGCAAGCGTTAATCGGAATTACTGGGCGTAAAGCGTGCGTAGGTGGTTTGTTAAGCAAGATGTGAAAGCCCCGGGCTCAACCTGGGAACTGCATTTTGAACTGGCAAACTAGAGTATTGTAGAGGGTAGTGGAATTTCCAGTGTAGCGGTGAAATGCGTAGAGATTGGAAGGAACATCAGTGGCGAAGGCGGCTACCTGGACAAATACTGACACTGAGGCACGAAAGCGTGGGGAGCAAACAGGATTAGATACCCTGGTAGTCCACGACGTAA
+
GGGGGGGGGGGGGGGGGGGGGGGGGGGGGGGGGGGGGGGGGGGGGGGGGGGGGGGGGGGGGGGGGGGGGGGGGGGGGGGGGGGGGGGGGGGGGGGGGGGGGGGGGGGGGGGGGGGGGGGGGGGGGGGGGGGGGGGGGGGGGGGFGGGGGGGGGGGGDGGGGGGGGGGGFGGGGGGGGGGGGGGGGGGGGGGGGDEGGGGGFFDG?FFGCF>FFGGGGGGGGGGFFAFFFGFFGGGFFFFBEF>?FFBFFBFFBFFFFFAAFACD@:@:>DA:A<23(849??
@M06628:26:000000000-CRM2J:1:1101:23861:4492 1:N:0:101
TACGGAGGGTGCAAGCGTTAATCGGAATTACTGGGCGTAAAGCGCACGTAGGTGGTTTGTTAAGTTGGATGTGAAAGCCCAGGGCTCAACCTTGGAACTGCATTCAAAACTGGCGAACTAGAGTATGGTAGAGGTGAGTGGAATTTCCTGTGTAGCGGTGAAATTCGTAGAGATGGGAAGGAACATCAGTGGCGAAGGCGACTCACTGGACCAATACTGACACTGAGGTGCGAAAGCGTGGGTAGCAAACAGGATTAGATACCCTGGTAGTCCACGCCGTAA
+
GGGGGGGGGEGGCFGGGGG@CFGGGGGGGGGGGGGGGGGGGGGGGGGGFGGGEFGCDGGGFGGGGGFF=FGGGGGGCGGGGGGGGGGGGGGG9FGGGGGGGGCGFFFGGGGGGGGGGGGGGGGGGGGGGGGGGGGFGGGGGGGGGEGFFGGGGGGGGGGGGGGG9DFGFGGGGG79F6EEGGGGGGGGGGGGGGGGGGGGEDGDFGFGGGF>GFDGCFGGGEDFFFFFFGFBGGGBBFFFFF;AFFBBG?FFBBFFF?BFGF@?=?>?<<AAFF??B7>;<?
@M06628:26:000000000-CRM2J:1:1101:24774:4496 1:N:0:101
TACGGAGGGTGCAAGCGTTAATCGGAATTACTGGGCGTAAAGCGCACGTAGGTGGTTTGTTAAGTTGGATGTGAAAGCCCAGGGCTCAACCTTGGAACTGCATTCAAAACTGGCGAACTAGAGTATGGTAGAGGTGAGTGGAATTTCCTGTGTAGCGGTGAAATGCGTAGAGATGGGAAGGAACATCAGTGGCGAAGGCGACTCACTGGACCAATACTGACACTGAGGTGCGAAAGCGTGGGTAGCAAACAGGATTAGATACCCTGGTAGTCCACGCCGTAA
+
GGGGGGGGGGGGGGGGGGGGGGGGGGGGGGGGGGGGGGGGGGGGGGGGGGGGGGGBFGGGGGGGGGGGGGGGGGGGGGGGGGGGGGGGGGGGGGGGGGGGGGGGGGGGGGGGGGGGGGGFCGGGGGGGGGGGGGFFGFGGGGGGGCFGGGGGGGGGGGGGDGGGGGGGFGDGDCFGGFGGGGGGGGGGFGGGGGGGGGGGFFGGFGFGGGFFFDFF6DGGGGGFFFFFFGFBGDGFFEDFFB1<?>AAD:<5:BFFF?FFFFCFF?<BAAADA>??9F>>??
@M06628:26:000000000-CRM2J:1:1101:26508:4502 1:N:0:101
TACGAGGGGTGCAAGCGTTAATCGGAATTACTGGGCGTAAAGCGTTCGTAGGCGGTTGAATAAGCAAGATGTGAAAGCCCAGGGCTCAACCTTGGAACTGCATTTTGAACTGTTCGACTAGAGTACTGTAGAGGGTGGTGGAATTTCCAGTGTAGCGGTGAAATGCGTAGAGATTGGAAGGAACATCAGTGGCGAAGGCGGCCACCTGGACAGATACTGACGCTGAGGAACGAAAGCGTGGGGAGCGAACAGGATTAGATACCCTGGTAGTCCACGCCGTAA
+
GGGGFGGGGGGGGGGGGGGGGGGGGGGGGGGGGGGGGGGGGGGGGGGGGGGGGGGGGGGGGGGGGGGGGGGGGGGGGGGGGGGGGGGGGGGGGGGGGGGGGFGGGGGGGGGGGGGGGGGDGGGGGGGGGGGGGGEFFEFGGGGGFGGGGGGGGGGGGGGGGGGGGGGGFGGGGGGGGGGGGGDGGGGGGGGGGGGGGGGGFFGGFGFGGF@FGFGGGGGGGGGEFFFFFFF?DGDFFFEFFFFFB;>FDBD??:6>?><AGAC@*455>BFF)64<BFB>FF
@M06628:26:000000000-CRM2J:1:1101:7527:4508 1:N:0:101
TACTAAAGGTGCAAGCGTTAATCGGAATTACTGGGCGTAAAGCGCGCGTAGGTGGTTTGTTAAGTTGGATGTGAAAGCCCAGGGCTCAACCTTGGAACTGCATTCAAAACTGACTCACTAGAGTACGAGAGAGGTTAGTGGAATTTCCTGTGTAGCGGTGAAATGCGTAGAGATGGGAAGGAACACCAGTGGCGAAGGCGACTGACTGGCTCGATACTGACACTGAGGTGCGAAAGCGTGGGGAGCAAACAGGATTAGATACCCTGGTAGTCCACGCCGTAA
+
GGGGGGGGGGGGGGGGGGGGDFGGGGGGGGGGGGGGGGGGGGGGGGGGGEGGGGGCFGGGGGGGGGGGGGGGGFGGGGGGGGGGGGGGGGGGGGGGGGGGGGGGGGGGGGGGGGGGGGGGGGGGGGGGGGGDEGFFGGGGGGGGGGGGGGGGGGGGGGGGGGGGGGG>AGGFDEGGGGGGGGG6EGGGGGGGGGGGGGGE>EGGFGFGGGFFGGGDDFGGGGGFFFFFFGFFGGG1?FFFFBF0;BFFGFFFF?F>??<AFAFGF?F?2<>4<AFFFF;B:4
@M06628:26:000000000-CRM2J:1:1101:24759:4511 1:N:0:101
TACGGAGGGTGCAAGCGTTAATCGGAATTACTGGGCGTAAAGCGCACGTAGGTGGTTTGTTAAGTTGGATGTGAAAGCCCAGGGCTCAACCTTGGAACTGCATTCAAAACTGGCGAACTAGAGTATGGTAGAGGTGAGTGGAATTTCCTGTGTAGCGGTGAAATGCGTAGAGATGGGAAGGAACATCAGTGGCGAAGGCGACTCACTGGACCAATACTGACACTGAGGTGCGAAAGCGTGGGTAGCAAACAGGATTAGATACCCTGGTATTCCACGCCGTAA
+
GGGGGGGGGFEGCGGGG:BFGFGGGCFGGGGGGGGGGGGGGGGGGDGGGGGGEF7FFFGGGGGGGGGGFGCFGGFFEEGGGGGEGEGGGGFFFFFGFGGC@FGGGGGGGGGGFGGGGGGGGGGGGGGFCBFFGC@F:F9BEFGGGGGGGGFG@F9;FCGCCFCGGGGGECDGGFGGGGGDCFFGGGGEFGGGGCGDGGGC>ADDFGFFGFFFGFGF4CFGGGGFFFF@9DF>EGGFBFEBFB941544DF>F::FABF<BFACFFFF7954A6>F?9573::
@M06628:26:000000000-CRM2J:1:1101:4786:4512 1:N:0:101
TACGAGGGGTGCAAGCGTTAATCGGAATTACTGGGCGTAAAGCGTTCGTAGGCGGTTGAATAAGCAAGATGTGAAAGCCCAGGGCTCAACCTTGGAACTGCATTTTGAACTGTTCGACTAGAGTACTGTAGAGGGTGGTGGAATTTCCAGTGTAGCGGTGAAATGCGTAGAGATTGGAAGGAACATCAGTGGCGAAGGCGGCCACCTGGACAGATACTGACGCTGAGGAACGAAAGCGTGGGGAGCGAACAGGATTAGATACCCTGGTAGTCCACGCCGTAA
+
GGGGGCGGGGGGGGGGGGGGFGGGGGGGGGGGGGGGGGGGGFGEFFGFEEFGFGGGGGGGGGGGGGGGGGGGGGGGAFFGGGGGGGGGGGGGFGGGGG?FGGGGGGGGGGGGGGGGGGGGGGFGGGGGEGCGGGGCEGGGEGGGGGGGGGGGGGGGEGGGGGGGGGGGEGGGGGGGGGGGGGGGGGGGGGGGGGGGGEGCDFGGFGFGG5>FGGGGGGGGGGGFFFFFFGF?GGGB?B>EB>06,7;FG>BF?<FFFFAADFFGF?57AAFFDFFFFFB>:<
@M06628:26:000000000-CRM2J:1:1101:9371:4514 1:N:0:101
TACGAGGGGTGCAAGCGTTAATCGGAATTACTGGGCGTAAAGCGTTCGTAGGCGGTTTGTTAAGCAAGATGTGAAAGCCCAGGGCTCAACCTTGGAACTGCATTTTGAACTGGCAAACTAGAGTACTGTAGAGGGTGGTGGAATTTCCAGTGTAGCGGTGAAATGCGTAGAGATTGGAAGGAACATCAGTGGCGAAGGCGGCCACCTGGACAGATCCTGACGCTGAGGAACGAAAGCGTGGGGAGCGAACAGGATTAGATACCCTGGTAGTCCACGCCGTAA
+
GGGGGGEGDGFGEGGGG@F@CFFGGGGGGGEGGGGGGGGGGGGGGFGGGGGGFGG=CEGGGGGGGAEFDFGGGGGGBFGFG8F?:F<GGGGFGGGGGFGGGFFFCFGCFGGGFDB<DGGGGFGGGGGG=FGGGGE>F@<DGFGGGGEFGGGGGGG;FGGGGGGGFGGE>CDC9BCGGFGFGGGGGGGGGGGGDGGGGGG5>5<C5FF8CF5/>*209*;FGGGFFFFFFG5:EGGFFDBEEBFFFFFFGF)86?FADFAAC<FFF<F?FFFFFA7?B;>B<?
@M06628:26:000000000-CRM2J:1:1101:8881:4538 1:N:0:101
TACGAGGGGTGCAAGCGTTAATCGGAATTACTGGGCGTAAAGCGTTCGTAGGCGGTTTGTTAAGCAAGATGTGAAAGCCCAGGGCTCAACCTTGGAACTGCATTTTGAACTGGCAAACTAGAGTACTGTAGAGGGTGGTGGAATTTCCAGTGTAGCGGTGAAATGCGTAGAGATTGGAAGGAACATCAGTGGCGAAGGCGGCCACCTGGACAGATACTGACGCTGAGGAACGAAAGCGTGGGGAGCGAACAGGATTAGATACCCTGGTAGTCCACGCCGTAA
+
GGGGGGGGGGGGGGGGGGGGGGGGGGGGGGGGGGGGGGGGGGGGGGGGGGGGGGGGGGGGGGGGGGGGGGGGGGGGGGGGGGGGGGGGGGGGGGGGGGGGGGGGGGGGGGGGGGGGGGGGGGGGGGGGGGGGGGGGGGGGGGGGGGGGGGGGGGGGGGGGGGGGGGGGFGGGGGGGGGGGGGGGGGGGGGGGGGGGGGGGFFGGFGFGGG@FGGGGGGFGGGGFF;FFFFFFGGGFFFDFEFFFBFFFGFFFFF?ABFFFGBAEF:5>FFFB4AF?BF>FF?
@M06628:26:000000000-CRM2J:1:1101:19359:4540 1:N:0:101
TACGGAGGGGCCGAGCGTTGTCCGGAATTATTGGGTTTAAAGGGTACGTAGGCGGAATAATAAGTCAGAGGTGAAATCCTGCAGCTCAACTGTCGAACTGCCTTTGAAACTGTTATTCTTGAGTATGGGAGGGGTAAGCGGAATTTATAATGTAGCGGTGAAATGCATAGATATTATAAAGAACACCGATAGCGAAGGCAGCTCACTGGCCCATAACTGACGCGAATGTACGAAAGCGTGGGTAGCAAACAGGATTAGATACCCTGGTAGTCCACGCCGTAA
+
GGGGGGGGG++7+@CGGEFEGGGGGGGGGGC9FFGBBFGGFG9CEGGGGFGGGGGG=F<EAGEGGFEGEFGGGGFGFG8CBD?FGGGGGGFEG9DDEGGGGGGDFFGGGFGAFD<D;FGCGGGFFDCC,,@@BGGCCFFEGG@FF,7,,;FGFFF?FGGGGGGFGGGC6CFEGFF7@,<+<FCGFGE5=8=EGEGGC5>:BDG49:@G6*)8*9>4CC:CFEC)0-./=7?(>7<0(8)752()8?))9::@(36>>B>6CA?C??78)).6)64(-76128
@M06628:26:000000000-CRM2J:1:1101:8900:4544 1:N:0:101
TACGAGGGGTGCAAGCGTTAATCGGAATTACTGGGCGTAAAGCGTTCGTAGGCGGTTTGTTAAGCAAGATGTGAAAGCCCAGGGCTCAACCTTGGAACTGCATTTTGAACTGGCAAACTAGAGTACTGTAGAGGGTGGTGGAATTTCCAGTGTAGCGGTGAAATGCGTAGAGATTGGAAGGAACATCAGTGGCGAAGGCGGCCACCTGGACAGATACTGACGCTGAGGAACGAAAGCGTGGGGAGCGAACAGGATTAGATACCCTGGTAGTCCACGCCGTAA
+
FGGG@FGG>FGGFG9DCFFCFGGGCFGGGGGCFDDFGEGEDCFCFGFGCFEGGGC@=:?FCFC<FGGCF<FF?FFEFGFGCF77CFDDAFGGFGFCFEC9EFFGGGGGGC9,DF?B:@9FF@9FEGGGGGFGGGGGGGGGDFFFFF=F;CDF;;9ECEE7;E?FGGGGEGGG?FGGGGFG=FG>EGF?CFGDGGG<>EFEE)/754:8=CFFGC7CF*:CD57))-7<)5@FGG30<3.7;033796>34@F01@)8?F2?9+<*(.892>D><442)-9?:
@M06628:26:000000000-CRM2J:1:1101:19370:4558 1:N:0:101
TACGGAGGGTCCGAGCGTTGTCCGGAATTATTGGGTTTAAAGGGTACGTAGGCGGAATAATAAGTCAGAGGTGAAATCCTGCAGCTCAACTGTAGAACTGCCTTTGAAACTGTTATTCTTGAGTATGGTAGGGGTAAGCGGAATTTATAATGTAGCGGTGAAATGCATAGATATTATAAAGAACACCGATAGCGAAGGCAGCTTACTGGACCATAACTGACGCTAATGTACGAAAGCGTGGGTAGCGAACAGGATTAGATACCCTGGTAGTCCACGCCGTAA
+
GGGGGGGGGGGGGGGGGGGGGGGGGGGGGGGGGGGFGGGGGGGGGGGGGGGGGGGGGGGGGGGGGGGGGGGGGGGGGGGGGGGGGGGGGGGGGGGGGGGGGGGGGGGGGGGGGGGGGGGGGGGGGGGGGGGGGGGGGGGGGGGGGGGFGGGGGGGGGGGGGGGGGGGGFGGGGGGGGGGGGGGGGGGGGGGGGGGGGGGGFFGGFGFGGGFFGGGGGGGGFEGEFFFFFGFFGGG>FFFFFFFFBFFFGFEFFFFFFFFFGFFFFBFFFDFFFF?<;F;6?B
@M06628:26:000000000-CRM2J:1:1101:15826:4574 1:N:0:101
TACGAGGGGTGCAAGCGTTATTCGGAATTACTGGGCGTAAAGCGTTCGTAGGCGGTTGAATAAGCAAGATGTGAAAGCCCAGGGCTCAACCTTGGAACTGCATTTTGAACTGTTCGACTAGAGTACTGTAGAGGGTGGTGGAATTTCCAGTGTAGCGGTGAAATGCGTAGAGATTGGAAGGAACATCAGTGGCGAAGGCGGCCACCTGGACAGATACTGACGCTGAGGAACGAAAGCGTGGGGAGCGAACAGGATTAGATACCCTGGTAGTCCACGCCGTAA
+
GGGGGGGGGGGGGGGGGGGG,FFGGGGGGGGGGGGGGGGGGGGGGGGGGGGGGGGGGGGGGGGGGGGGGGGGGGGGGGGGGGGGGGGGGGGGGGGGGGGGGGGGGGGGGGGGGGGGGGGGGGGGGGGGGGGGGGGGGGGGGGGGGGGGGGGGGGGGGGGGGGGGGGGGFGGGGGGGFGGGGGGGGGGGGGGGGGGGGGGGFFGGFGFGGGFFGGGGGGGGGGDFFFFFFGF<CEGBBEEFFFFFFFFFGFFFFFFFFFFFGFGGF?F:AFF<AB??FFFBFB
@M06628:26:000000000-CRM2J:1:1101:9020:4574 1:N:0:101
TACGAGGGGTGCAAGCGTTAATCGGAATTACTGGGCGTAAAGCGTACGTAGGCGGTTTGTTAAGCAAGATGTGAAAGCCCAGGGCTCAACCTTGGAACTGCATTTTGAACTGGCAAACTAGAGTACTGTAGAGGGTGGTGGAATTTCCAGTGTAGCGGTGAAATGCGTAGAGATTGGAAGGAACATCAGTGGCGAAGGCGGCCACCTGGACAGATACTGACGCTGAGGTACGAAAGCGTGGGGAGCGAACAGGATTAGATACCCTGGTAGTCCACGCCGTAA
+
GGGGGGGGGGGGGGGGGGGGGGGGGGGGGGGGGGGGGGGGGGGGGGGGGGGGGGGCFGGGGGGGGFGGGGGGGGGGGGGGGGGGGGGGGGGGGGGGGGGGGGGGGGGGGGGGGGGGFGGGGGGGGGGGGGGGGGGGGGGGGGGGGGGGGGGGGGGFGGGGGGGGGGGGFGGGFFGGGGGGGGGGGGGFGGGGGGGGGGGEBFGGFGFGG55?FCGGGGGGGGGFFFFFFFFFGGGFBFFFF>F?>BFFGFFFFFFFFFFFFBGFF<@BFFFAFFFFFFF(3:
@M06628:26:000000000-CRM2J:1:1101:17526:4585 1:N:0:101
TACGAAGGTCCCGAGCGTTATTCGGAATCACTGGGCGTAAAGGGAGCGTAGGCTGCGTGGTAAGTCAGATGTGAAATCTGGGGGCTCAACCTCCAAACTGCATTCGATACTGCCATGCTAGAGTAATGGAGAGGTAACTGGAATTCTCGGTGTAGCAGTGAAATGCGTAGATATCGAGAGGAAGACCAATGGCGAAAGCAGGTTACTGGACATTTACTGACGCTGAGGCTCGAAGGCTAGGGTAGCGAAAGGGATTAGATACCCCTGTAGTCCTAGCAGTAA
+
GGGGGGGGGGGGGGGGGGGGGGGGGGGGGGGGGGGGGGGGGGGGGGGGGGGGGGGGGGGGFGGGGGGGGGGGGGGGGGGGGGGGGGGGGGGGGGGGGGGGGGGGGGGGGGGGGGGGGGGGGGGGGGGGGGGGGGGGGGGGGGGGGGGGGGGGGGGGGGGGGGCGGGGGFGGGGGGGCEGGGGFDFFGGGGGGFGGGGGGGFFGGFFFGGGFFGGGGGGGGGGGFFFFFFCFFGGGFFFFFFFFFFFFFGFFFF?:?FFFBGFGGF?FFFFFFFFBFB?AAFF
@M06628:26:000000000-CRM2J:1:1101:6493:4599 1:N:0:101
TACGGAGGGTCCGAGCGTTAATCGGAATTACTGGGCGTAAAGCGCGCGTAGGTGGATTGGTCAGTCAGATGTGAAAGCCCAGGGCTCAACCTTGGAACTGCACCTGATACTGCCAGTCTAGAATACGGTAGAGGGTAGTGGAATTTCCTGTGTAGCGGTGAAATGCGTAGATATAGGAAGGAACACCAGTGGCGAAGGCGACTACCTGGACCGATATTGACACTGAGGTGCGAAAGCGTGGGGAGCAAACAGGATTAGATACCCTGGTAGTCCACGCCGTAA
+
GGGGGGGGGGGGGGGGGGGGFGGGGGGGGGGGGGGGGGGGGGGGGGGGGGGGFFGGGGGGGGGGGGGGGGGGGGGGGGGGGGGGGGGGGGGGGGGGGFGGGGGGGGGGGGGGFGGGGGGGGGGGGGGGGGGFGGGGGGFGGGGFGGGGGGGGGGGGGGGGGGGGGGGEEGGCEFGGGGGGGGGGGGGGDCGGGGGGGGGGFFGGFGFGFC>>GDGGGGGGGGGFFFFFFGFFG5C>FFFEF>>FFFFFFFFF<<FAFF>>>6<??<>>DFF9AFFFFF9>F<
@M06628:26:000000000-CRM2J:1:1101:12006:4609 1:N:0:101
TACGGAGGGGGTTAGCGTTGTTCGGAATTACTGGGCGTAAAGCGTACGTAGGCGGATTGGAAAGTTGGGGGTGAAATCCCAGGGCTCAACCCTGGAACTGCCTCCAAAACTATCAGTCTAGAGTTCGAGAGAGGTGAGTGGAATTCCAAGTGTAGAGGTGAAATTCGTAGATATTTGGAGGAACACCAGTGGCGAAGGCGGCTCACTGGCTCGATACTGACGCTGAGGTACGAAAGTGTGGGGTGCAAACAGGATATGTAACCCGGGTAGGCACCACCTCAA
+
G<FGG,@:7:@8@FFGGECEGFGGGGGGGGGFGEGGGGGEGGGGCFGGGGGGGGGCC7FG@FCF?FBCECF:@A,<FCDEGBF7FGG9>=FGDF7>FGFGGGFGGFGG<BFF<FCCDCF9DAF;3@F@EEEDGEFGGGGGGGGGCGFFF?F;C;E9<62*9CFGGFGG)9>ECF7:CFGC5FG6F7CFGFCGDGEGGGGEED<<4*8C=FF@CD>>CCF<6CGFFFFFFC64E5<6)***711-3(5<7(7?((0)--.)263*)(54-((.)(((-.((.5
@M06628:26:000000000-CRM2J:1:1101:6964:4628 1:N:0:101
TACGGAGGGTCCGAGCGTTAATCGGAATTACTGGGCGTAAAGCGCGCGTAGGTGGTTATTTAAGTCAGATGTGAAAGCCCTGGGCTCAACCTAGGAACTGCACCTGATACTGGATAACTAGAGTACAGAAGAGGGTAGTGGAATTTCCTGTGTAGCGGTGAAATGCGTAGATATAGGAAGGAACACCAGTGGCGAAGGCGACTACCTGGTCTGATACTGACACTGAGGTGCGAAAGCGTGGGGAGCAAACAGGATTAGATACCCTGGTAGTCCACGCCGTAA
+
GGGGGGGGGF,67FGGGGGC6FFGGGGGGGGGGGGGGGGGGGGGDGGGGGGGBFG=F<?B5FGGG95F,CFGGGGGEGGGG8FGGGGGGGGG@FGGGGGGGA<FEDG,FFG=C8<B,EF<FGGG9FA,,@DGGGD>FGGGGGGGGGGC;DGGGGG9FGGGGGGGGGGGFGGGGG7<CEGGGGGGGGGGGFDGGGGGGGGG:@GC)9?GGF=@FGGGGFFGG6<FF2@FF3FFGGGB0BFFF>>FFFFFGFFFF??<?B<AFFCFF?FFFFFFBFF0986>??
@M06628:26:000000000-CRM2J:1:1101:12001:4630 1:N:0:101
TACGGAGGGGGTTAGCGTTGTTCGGAATTACTGGGCGTAAAGCGTACGTAGGCGGATTGGAAAGTTGGGGGTGAAATCCCAGGGCTCAACCCTGGAACTGCCTCCAAAACTATCAGTCTAGAGTTCGAGAGAGGTGAGTGGAATTCCAAGTGTAGAGGTGAAATTCGTAGATATTTGGAGGAACACCAGTGGCGAAGGCGGCTCACTGGCTCGATACTGACGCTGAGGTACGAAAGTGTGGGGAGCAAACAGGATTAGATACCCTGGTAGGCCACACCGTAA
+
GGGGGGFGGGGGGGGGGGGGGFFGGGGGGGGGGGGGGGGGGGGGGGGGGGGGGGDGEFG8FFGGGGGGGGGGGGGGGCFGGGGGGGGGGGGGGGGGGGGGGGGFFGGGGGGGGGGGGGGGGGGGGGGGGGGGGGFGFGGFGG:BFFFGGGGGGGGGGGGGGFFGFGGCAGGGFFGGGFGCCGGGGFGGGGGGGD7CCGGGFFC<6>FFEF@?<GFGG7CFFGGFF6FFFG??E*>>B**/)(96>007C?F4(()6<2<BFA<<FFF>2)(,,8?:674:(4
@M06628:26:000000000-CRM2J:1:1101:7118:4638 1:N:0:101
TACGGAGGGTGCAAGCGTTAATCGGAATTACTGGGCGTAAAGCGCACGTAGGTGGTTTGTTAAGTTGGATGTGAAAGCCCAGGGCTCAACCTTGGAACTGCATTCAAAACTGGCGAACTAGAGTATGGTAGAGGTGAGTGGAATTTCCTGTGTAGCGGTGAAATGCGTAGAGATGGGAAGGAACATCAGTGGCGAAGGCGACTCACTGGACCAATACTGACACTGAGGTGCGAAAGCGTGGGTAGCAAACAGGATTAGATACCCTGGTAGTCCACGCCGTAA
+
GGGGD@@FGGGGGGGGGGECCCEFCFEFFF<FGFGGGGGGCFGGGGGGDEFGGFGGGGGGGGGGGGGGEFGED9FDGCEFGGCEFGGGGFGGGG8=?FGGGGGGGFGGGGGGGGGC@FGGGF9FDFFFFFG9F@><FGGGCFGFGFEGGGF7E,EGG5EGFGGGFGGEECD=>DGGGGG=5FFFC@EGFECCCCC<:EFGF)CD;<19=DFFG4CF7>F+<6CFFAFFFFFB*:D0,07@D>B9?FD9<:FF<0)54<))*)3<FFF3<><.6>)36>9211
@M06628:26:000000000-CRM2J:1:1101:6977:4640 1:N:0:101
TACGGAGGGTCCGAGCGTTAATCGGAATTACTGGGCGTAAAGCGCGCGTAGGTGGTTATTTAAGTCAGATGTGAAAGCCCTGGGCTCAACCTAGGAACTGCACCTGATACTGGATAACTAGAGTACAGAAGAGGGTAGTGGAATTTCCTGTGTAGCGGTGAAATGCGTAGATATAGGAAGGAACACCAGTGGCGAAGGCGACTACCTGGTCTGATACTGACACTGAGGTGCGAAAGCGTGGGGAGCAAACAGGATTAGATACCCTGGTAGTCCACGCCGTAA
+
GGGGGGGGGGGGGGGGGGGGGGGGGGGGGGGGGGGGGGGGGGGGGGGGGGGGFGGGGGGGGGGGGGGGGGGGGGGFGGGGGGGGGGGGGGGGGGGGGGGGGGGGGCGGGGGGGGGGGGGGGGGGGGGGGGGGGGGFGGGGGGGGGGGGGGGGGGGGGGGGGGGGGGGEBGGFGGGGGGGGGGGGGGGGGGGGGGGGGGGGFFGGFGFGGGFFGGGFGGGGGGGFFFFFFGFFGGGF?FFFFB;<BFF<GFFFFFFBFFFFGFFGFFF?FFFBFF?F;FBFFF
@M06628:26:000000000-CRM2J:1:1101:7142:4644 1:N:0:101
TACGGAGGGTGCAAGCGTTAATCGGAATTACTGGGCGTAAAGCGCACGTAGGCGGTTTGTTAAGTTGGATGTGAAATCCCAGGGCTCAACCTTGGAACGGCATTCAAAACTGGCGGACTAGAGTATGGTAGAGGTGAGTGGAATTTCCCGTGTAGCGGTGAAATGCGTAGAGATGTGAAGGAACATCAGTGGCGAAGGCGACTCACTGGACTAATACTGACACTGAGGTGCGAAAGCGTGGGTAGCAAACAGGATTAGATACCCTGGTAGTCCACGCCGTAA
+
GGGGEGGGGGGG8FGGGGGGGGGGGGGGGGGGGGGGGGGGGGGGD:FG6EFG,CF7@FGGGGGG,@,BBFGGGGGG9FGGFGGGGGDGGGGGDGGGG<3CFGGG,,,CFGGGGG>+3CFGFGGG,FGAFGGGGGBFCFFGGGGGG9F;,>FEGFGG*CGGGFGGGGGGFGG7CFG<C+>FGFFGG9CFCGGGGGGGGGG*.73<6FFGG47/9D:?CGFGG?F4/47>F7?>GGG>BFEFFF2<(8AFFFFFFFFFFFFFGFCF@:>B>FF<AB?FF:,9?<
@M06628:26:000000000-CRM2J:1:1101:18469:4670 1:N:0:101
TACGGAGGGTCCGAGCGTTAATCGGAATTACTGGGCGTAAAGCGCGCGTAGGTGGTTATTTAAGCTAGATGTGAAAGCCCAGGGCTCAACCTTGGAACTGCATTTAGAACTTGGTAACTAGAGTACAGTAGAGGGTAGTGGAATTTCTTGTGTAGCGGTGAAATGCGTAGATATAAGAAGGAACACCAGTGGCGAAGGCGACTGCCTGGACTGATACTGACACTGAGGTGCGAAAGCGTGGGGAGCAAACAGGATTAGATACCCTGGTAGTCCACGCCGTAA
+
GGGGGGGGGGGGGGGGGGGGGGGGGGGGGGGGGGGGGGGGGGGGGGGGGGGGGGGGGGGGGGGGGGGGGGGGGGGGGGGGGGGGGGGGGGGGGGGGGGGGGGGGGGGGGGGGGGGGGGGGGGGGGGGGGGGGGGGGGGGGGGGGGGGGGGGGGGGGGGGGGGGGGGGGFGGGGGGGGGGGGGGGGGGGGGGGGGGGGGGGFFGGFGFGGGFFGGGFGFGGGGGFFFFFFGFFGGGFFFFFFBF:BFFFGFFFFFFFB?FFGFFFFFFFFFFFBFFFFFBFF?
@M06628:26:000000000-CRM2J:1:1101:21814:4691 1:N:0:101
TACGAGGGGTGCAAGCGTTAATCGGAATTACTGGGCGTAAAGCGTTCGTAGGCGGTTTGTTAAGCAAGATGTGAAAGCCCAGGGCTCAACCTTGGAACTGCATTTTGAACTGGCAAACTAGAGTACTGTAGAGGGTGGTGGAATTTCCAGTGTAGCGGTGAAATGCGTAGAGATTGGAAGGAACATCAGTGGCGAAGGCGGCCACCTGGACAGATACTGACGCTGAGGAACGAAAGCGTGGGGAGCGAACAGGATTAGATACCCTGGTAGTCCACGCCGTAA
+
GGGGFGGGGGGGGGGGGGGGGGGGGGGGGGGGGGGGGGGGGGGGGGGGGGGGGGGGGGGGGGGGGGGGGGGGGGGGGGGGGGGGGGGGGGGGGGGGGGGGGGGGGGGGGGGGGGGGGGGDFGGGGGGGGGGGGGGGGGGFCGGGGGGGGGGGGGGGGGGGGGGGGGGGFGGGGCEGEGGGGGGGGFGG?CGGGGGGGGGGFFCGFGFGGFFFGGGCFCCGGGGFEBFFFFFFGGG;<DFEEFFBFFFFD9:F?BFB<FFAGFFFFBF?<98:)48:>59>?B
@M06628:26:000000000-CRM2J:1:1101:9848:4699 1:N:0:101
TACGAGGGGTGCAAGCGTTAATCGGAATTACTGGGCGTAAAGCGTTCGTAGGCGGTCTATTAAGCAAGATGTGAAAGCCCAGGGCTCAACCTTGGAACTGCATTTTGAACTGGTAGACTAGAGTACTGTAGAGGGTGGTGGAATTTCCAGTGTAGCGGTGAAATGCGTAGAGATTGGAAGGAACATCAGTGGCGAAGGCGGCCACCTGGACAGATACTGACGCTGAGGAACGAAAGCGTGGGGAGCGAACAGGATTAGATACCCTGGTAGTCCACGCCGTAA
+
GGGGGGGGGGGGGGGGGGGGGGGGGGGGGGGGGGGGGGGGGGGGGGGGGGGGGGGGGGGGGGGGGGGGGGGGGGGGGGGGGGGGGGGGGGGGGGGGGGGGGGGGGGGGGGGGGGGGGGGGGGGGGGGGGGGGGGGGGGGGGGGGGGGGGGGGGGGGGGGGGGGGGGGGFGGGGGGGGGGGGGGGGGGGGGGGGGGGGGGGBFGGFGFGGGFFGGGGGGGGGGGFFBFFFGFFGGGFFFFFFFF?BFBFC>FF??FFFFFFGFFGF?FFA2-<>B?FFFBBFF
@M06628:26:000000000-CRM2J:1:1101:13539:4718 1:N:0:101
TACGAGGGGTGCAAGCGTTAATCGGAATTACTGGGCGTAAAGCGTGCGTAGGTGGTTTGTTAAGCAAGATGTGAAAGCCCCGGGCTCAACCTGGGAACTGCATTTTGAACTGGCAAACTAGAGTATTGTAGAGGGTAGTGGAATTTCCAGTGTAGCGGTGAAATGCGTAGAGATTGGAAGGAACATCAGTGGCGAAGGCGGCTACCTGGACAAATACTGACACTGAGGCACGAAAGCGTGGGGAGCAAACAGGATTAGATACCCTGGTAGTCCACGCCGTAA
+
GGGGGGGGGGGGGGGGGGGGGGGGGGGGGGGGGGGGGGGGGGGGGGGGGGGGGGGGGGGGGGGGGGGGGGGGGGGGGGGGGGGGGGGGGGGGGGGGGGGGGGGGGGGGGGGGGGGGGGGGGGGGGGGGGGGGGGGGGGGGGGGGGGGGGGGGGGGGGDCEGFGGGGGGFGGGGDCGDGGGGGGGGGGGGGGGGGGGGGGGFDCGFGFGGGFFGGGGGGGGGGGFFFFF>DF?GDGFFFFEB>6:>FF?71@?::F>F?FFGFDGF?>5ABAF:A4<>FBF?B
@M06628:26:000000000-CRM2J:1:1101:6713:4734 1:N:0:101
TACGAGGGGTGCAAGCGTTAATCGGAATTACTGGGCGTAAAGCGTGCGTAGGTGGTTTGTTAAGCAAGATGTGAAAGCCCCGGGCTCAACCTGGGAACTGCATTTTGAACTGGCAAACTAGAGTATTGTAGAGGGTAGTGGAATTTCCAGTGTAGCGGTGAAATGCGTAGAGATTGGAAGGAACATCAGTGGCGAAGGCGGCTACCTGGACAAATACTGACACTGAGGCACGAAAGCGTGGGGAGCAAACAGGATTAGATACCCTGGTAGTCCACGCCGTAA
+
GGGGGGGGGGDGCFGGGGG:FFGGGGGGCG<FGGGGGGGGGGGG@FFGGGGGEGG,4E=EGGGGGGGGCFGGGGGGEGGGDGGGGGGGGGG<FGGGG7FGGG9FGFD7FGGGFDGFFGGDFGGGAGFGGGGGGGDGGGGCGGGGGCG;3@FGGGGCGGGGGGGGCGGGFGGGGGGFGCGGGGG:FFGGG<EGGGGGGGGGFAGG)>FGG5>4FGCGGGGGG?FFFFF@FCFBGGGFFFFFFFFB62?:FBFFFFFB>FAFGFFFFBFFFFFFFFFFFFFFF?
@M06628:26:000000000-CRM2J:1:1101:17703:4750 1:N:0:101
TACGGAGGATCCAAGCGTTATCCGGAATCATTGGGTTTAAAGGGTCCGTAGGTGGATAATTAAGTCAGAGGTGAAATCTTGCCGCTTAACGGTAAAATTGCCTTTGATACTGGTTGTCTTGAGTTATTATGAAGTGGTTAGAATATGTAGTGTAGCGGTGAAATGCATAGATATTACATAGAATACCAATTGCGAAGGCAGATCACTAATAATTAACTGACACTGATGGACGAAAGCGTGGGGAGCGAACGGGATTAGATACCCCGGTAGTCCACGCCGTAA
+
GGGGGGGGGGGGGGGGGGGGGGGGGGGGGGGGGGGGGGGGGGGGGGGGGGGGGGGGGGGGGGGGGGGGGGGGGGGGGGGGGGGGGGGGGGGGGGGGGGGGGGGGGGGGGGGGGGGGGGGGGGGGGGGGGGGGGGGGGGGGGGGGGGGGGGGGGGGGGGGGGGGGGGGGFGGGGGGGGGGGGGGGGGGGGGGFGGGGGGGGFFGGFGFGGGFFGGGGGGGGGGGFFFFFFGFFDGGFFFFFFFF@FFFFGFFF?F>B?FFDFFGGF9@>>F>B<D<?>FBFF?
@M06628:26:000000000-CRM2J:1:1101:17718:4763 1:N:0:101
TACGGAGGATCCAAGCGTTATCCGGAATCATTGGGTTTAAAGGGTCCGTAGGTGGATAATTAAGTCAGAGGTGAAATCTTGCCGCTTAACGGTAAAATTGCCTTTGATACTGGTTGTCTTGAGTTATTATGAAGTGGTTAGAATATGTAGTGTAGCGGTGAAATGCATAGATATTACATAGAATACCAATTGCGAAGGCAGATCACTAATAATTAACTGACACTGATGGACGAAAGCGTGGGGAGCGAACGGGATTAGATACCCCGGTAGTCCACGCCGTAA
+
GGGGGEDF@CFGGFGGGGGGGGGGGGGGGCDECEG@7FFFFGFGFGGGECGEFFGG<<FGGGFGGGG?FGGGCDCFGGGGDC<>C:CCFG+CFGDFFG<?<F9F<FGFF<FG8E<F+CEGGGGFGGGFGDEFFGGGGF<=@FEGGGAFGGGFB:=C@EGCFGGGFGAAFFGGGFGEEFGGGGCF,E?9CCG,29CDGGGG55C*99@:CDA+1:8:8F>CFE*18>FF;6A9GGG6;585B@>799(-)-8>26B<B34)26+<.4>>1()64.)-(.43,-
@M06628:26:000000000-CRM2J:1:1101:11712:4778 1:N:0:101
TACGGAGGGTCCAAGCGTTGTCCGGAATCATTGGGTTTAAGGGTCCGCAGGCGGTCAATTAAGTCAGAGGTGAAATCCCATAGCTTAACTATGGAACTGCCTTTGATACTGGTTGACTTGAGTTATACGGAAGTAGATAGAATAAGTAGTGTAGCGGTGAAATGCATAGAGATTACTTAGAATACCGATTGCGAAGGCAGTCTACTACGTATATACTGACGCTCATGGACGAAAGCGTGGGGAGCGAACAGGATTAGATACCCTGGTAGTCCACGCCGTAAA
+
GGGGGGGGGGGGGGGGGGGGGGGGGGGGGGGGGGGGGGGGGGGGGGGGGGGGGGGGGGGGGGGGGGGGGGGGGGGGGGDGGGGGGGGGGGGGGGGGGGGGGGGGGGGGGGGGGGGGGGGGGGGGGGGGGGGGGGGGGGGGGGGGGGGGGGDGGGGGGGGGGGGGGGGGFGGGGGEGGGGGGGGGGGGDCEGGGGGGEFGGFFGGFGFGGDFFGGGGGGGGGGDEFFFFFGFFGGG?>DFFFFBBBFFBGFFFF:BFFFFFGFC9F6FBBFFFA??BFFFBF?
@M06628:26:000000000-CRM2J:1:1101:17391:4795 1:N:0:101
TACGGAGGGTGCAAGCGTTACTCGGAATCACTGGGCGTAAAGAGCGTGTAGGCGGGTTTGTAAGTTTGAAGTGAAATCCAATGGCTCAACCATTGAACTGCTTTGAAAACTGCTTACCTAGAATATGGGAGAGGTAGATGGAATTTCTGGTGTAGGGGTAAAATCCGTAGAGATCAGAAGGAATACCGATTGCGAAGGCGATCTACTGGAACATTATTGACGCTGAGACGCGAAAGCGTGGGGAGCAAACAGGATTAGATACCCTGGTAGTCCACGCCCTAA
+
GGGGGGGGGGGGGGGGGGGGGGGGGGGGGGGGGGGGGGGGGGGGGGGGGGGGGGGGGGGGGGGGGGGGGGGGGGGGGGGGGGGGGGGGGGGGGGGGGGGGGGGGGGGGGGGGGGGGGGGGGGGGGGGGGGGGGGGGGGGGGGGGGGGGGGGGGGGGGGGGGGGGGGGGFGGGGGGGGGGGGGGGGGGGGGGGGEGDGGGGFFFFFGFGGGFFGGGGGGGGGGGFFFFFFGFBGGGFFFFFFFFFB9<?GFFFFFFB?<<BGFGGFFFFAFFFBDBFFF6(4<
@M06628:26:000000000-CRM2J:1:1101:11375:4808 1:N:0:101
TACGGAGGGTCCGAGCGTTAATCGGAATTACTGGGCGTAAAGCGCGCGTAGGTGGATTGGTCAGTCAGATGTGAAAGCCCAGGGCTCAACCTTGGAACTGCACCTGATACTGCCAGTCTAGAATACGGTAGAGGGTAGTGGAATTTCCTGTGTAGCGGTGAAATGCGTAGATATAGGAAGGAACACCAGTGGCGAAGGCGACTACCTGGACCGATATTGACACTGAGGTGCGAAAGCGTGGGGAGCAAACAGGATTAGATACCCTGGTAGTCCACGCCGTAA
+
GGGGGGGGGGFGGGGGGGGGGGGGGGGGGGGGGGGGGGGGGGGGEGGGGGGGEGGCGGFGGGGGGGGGGGGGGGGGFGGGFGGGGGGGGGGGGGGGGFGGGGGGGGGGGGGGGGGGFFGGGGGGGGGEFGGGGGGGGGGFFGGGGGGGGGGGGGGGGGGGGGGGGGGG>GGGGGGGGGGGGGGGGGGGGGGGGGGGGGGGDEGGFGFFGGFFGGGCDGGGGGFFFFFFFFFFGDGFFFFFFF>FFFFBGFFFFFFFFFFBD<CCF?F?BFFFFFFF;FBFFF
@M06628:26:000000000-CRM2J:1:1101:17382:4810 1:N:0:101
TACGGAGGGTGCAAGCGTTACTCGGAATCACTGGGCGTAAAGAGCGTGTAGGCGGGTTTGTAAGTTTGAAGTGAAATCCAATGGCTCAACCATTGAACTGCTTTGAAAACTGCTTACCTAGAATATGGGAGAGGTAGATGGAATTTCTGGTGTAGGGGTAAAATCCGTAGAGATCAGAAGGAATACCGATTGCGAAGGCGATCTACTGGAACATTATTGACGCTGAGACGCGAAAGCGTGGGGAGCAAACAGGATTAGATACCCTGGTAGTCCACGCCCTAA
+
GGGGGGGGGGGGGGGGGGGGGGGGGGGGGGGGGGGGGGGGGGGGGGGGGGGGGGGGGGGGGGGGGGGGGGGGGGGGGGGGGGGGGGGGGGGGGGGGGGGGGGGFFGGGGGGGGGGGGGGGGGGGGGGGGFGGGGFGGGGGGGGGGGGGGGFFGGGGGGGGGGGGGGGGFGGGGGFGGGGGGGGGCFGGGGGGGGGGGGGGFFG4AGAFGGFFGGGGGGGGGGGFFFFFFGFFGGGFFFFFF9B?F0::<6@FBF:A7BD>DDGCFBF?BA24<<?FF:9>BB
@M06628:26:000000000-CRM2J:1:1101:15221:4834 1:N:0:101
TACGGAGGGTGCAAGCGTTAATCGGAATTACTGGGCGTAAAGCGCACGTAGGTGGTTTGTTAAGTTGGATGTGAAAGCCCAGGGCTCAACCTTGGAACTGCATTCAAAACTGGCGAACTAGAGTATGGTAGAGGTGAGTGGAATTTCCTGTGTAGCGGTGAAATGCGTAGAGATGGGAAGGAACATCAGTGGCGAAGGCGACTCACTGGACCAATACTGACACTGAGGTGCGAAAGCGTGGGTAGCAAACAGGATTAGATACCCTGGTAGTCCACGCCGTAA
+
GGGGGGGGGGGGGGGGGEGG8FGGGGGGGGGGGGGGGGGGGGGGGGGGGGGGGGGFFGGGGGGGGGGGGGGGGGGGGGGGGGGGGGGGGGGGGGGGGGGGGGGGGGGGGGGGGGGGGGGGGGGGGGGGGGGGGGGGGGGGGGGGGGGGGGGGGGGGGGGGGGGGGGGEFGGGGGGGFFGGGGG8FGFGGGGGGGGGGGGGFFGGFGFGGGAFGGGCF:>FGGGFFFFFFGFFGGGFBFEFFF>A?FA<F:FFFB?A?>F<CA6AF<FFFBFFAAD?9FBFFF
@M06628:26:000000000-CRM2J:1:1101:19780:4842 1:N:0:101
TACGAGGGGTGCAAGCGTTAATCGGAATTACTGGGCGTAAAGCGTGCGTAGGTGGTTTGTTAAGCAAGATGTGAAAGCCCCGGGCTCAACCTGGGAACTGCATTTTGAACTGGCAAACTAGAGTATTGTAGAGGGTAGTGGAATTTCCAGTGTAGCGGTGAAATGCGTAGAGATTGGAAGGAACATCAGTGGCGAAGGCGGCTACCTGGACAAATACTGACACTGAGGCACGAAAGCGTGGGGAGCAAACAGGATTAGATACCCTGGTAGTCCACGCCGTAA
+
GGGGGGGGGGGGGGGGGGGGGGGGGGGGGGGGGGGGGGGGGGGGGGGGGGGGGGGGGGGGGGGGGGGGGGGGGGGGGGGGGGGGGGGGGGGGGGGGGGGGGGGGGGGGGGGGGGGGGGGGGGGGGGGGGGGGGGGGGGGGGGGGGGGGGGGGGGDGGGGGGFGGGGGGFGGGGGGGGGGGGGGGGGGGGGGGGGGGGGGGFEDGFGFGGGFFGGGGGGGFGCC?FAFF5*<<GGG>FEFFFFFFFBFF*4@F??FD7<ABGFGGF8.5)-5<4<<?9FB>BF
@M06628:26:000000000-CRM2J:1:1101:22292:4842 1:N:0:101
TACGGAGGGTCCGAGCGTTAATCGGAATTACTGGGCGTAAAGCGCGCGTAGGTGGTTATTTAAGCTAGATGTGAAAGCCCAGGGCTCAACCTTGGAACTGCATTTAGAACTGGGTAACTAGAGTACAGTAGAGGGTAGTGGAATTTCTTGTGTAGCGGTGAAATGCGTAGATATAAGAAGGAACACCAGTGGCGAAGGCGACTGCCTGGACTGATACTGACACTGAGGTGCGAAAGCGTGGGGAGCAAACAGGATTAGATACCCTGGTAGTCCACGCCGTAA
+
GGGGGGGGGGGGGGGGGGGGGGGGGGGGGGGGGGGGGGGGGGGGGGGGGGGGFGGGGGGGGGGGGGGGGGGGGGGGGGGGGGGGGGGGGGGGGGGGGGGGGGGGGGGGGFGGFFGGGGGGGGGGGGGGGGGGGGGFGGGGGGGGGGGGGGGGGGGGGGGGGGGGGGGGFGGGGGGGGGGGGGGGGGGGGGGGGGGGGGGGFFGGFGFGGGFFGGGGGGGGGGGFFFFFFGFFGGGFFFFFD>9036?FFFFFFFFB?FDFCDFGF?FFFFFFBD?FFFFFFF
@M06628:26:000000000-CRM2J:1:1101:9895:4848 1:N:0:101
TACGAGGGGTGCAAGCGTTAATCGGAATTACTGGGCGTAAAGCGTTCGTAGGCGGTTTGTTAAGCAAGATGTGAAAGCCCAGGGCTCAACCTTGGAACTGCATTTTGAACTGGCAAACTAGAGTACTGTAGAGGGTGGTGGAATTTCCAGTGTAGCGGTGAAATGCGTAGAGATTGGAAGGAACATCAGTGGCGAAGGCGGCCACCTGGACAGATACTGACGCTGAGGAACGAAAGCGTGGGGAGCGAACAGGATTAGATACCCTGGTAGTCCACGCCGTAA
+
GFGGGGGGGGGGGFGGGGGGGGGGGGGGGGGGFFGGGGGGFGGGFB@GGGGGGGGGGGGGGGGGGGGGGGFFEFGGGGGGGGGGGGGGGGGGGGGGGGGGGGGGGGGGGGGGGGGGGGGGGGGGGGGGGGGFGGGGGGGGGGGGGGGGGGGGFGGGGGEEFGGGGGGGEDGGGGGGGGGGGGGGGGGGGGGFGEGGGEGGEE7CFGFFGGFFGGFGGGGCFG<DF>FFFGFBGGGBFFFEF9F:>>9>)4BF??FF<<<<:<+<F<FFDF<><AFBB:9BF?
@M06628:26:000000000-CRM2J:1:1101:18792:4856 1:N:0:101
TACGAGGGGTGCAAGCGTTAATCGGAATTACTGGGCGTAAAGCGTACGTAGGCGGTTTGTTAAGCAAGATGTGAAAGCCTGGGGCTCAACTTGGAAATTGCATTTTAAACTGGCAAACTAGAGTATGTTAGGGGTGGGGGGAATTTCCAGTGTAGCGGTGAAATGCGTATAGATTGGAAGGAACATCGAGGGCAAAGGCGCCACCTGGGCCTATTACGAACGCGGAGTAAGGAAAGCTAGGGGAGCAAAAGGGATTAGATACCCTGTAATCCCCGACCGCAA
+
GGGG<@FGGGGGGGG8FGGGGEFGGGGGFGGGGGGGGGGGGGGGGGFGGGGGGGGGGG7FFGGGCFGD,EFGFGFGCF,,,++4==<FFG5C,,,C,?,5<AFG9,@FGAC?=,>E:>F?>A=@F,,3,CA=EE3+3++33?8AG+A:C9<FC9CFEG*8CF?C9<8?./29+2<?*A:6:;*;8+0****/**;7C**:8>)*0*)2:*))0**::/7*/**))-)))**4CF4((/*0)3(((((.*(.7(()(4)6):)<31()).)).)(-(-)((,3
@M06628:26:000000000-CRM2J:1:1101:18774:4858 1:N:0:101
TACGAGGGGTGCAAGCGTTAATCGGAATTACTGGGCGTAAAGCGTACGTAGGCGGTTTGTTAAGCAAGATGTGAAAGCCCAGGGCTCAACCTTGGAACTGCATTTTGAACTGGCAAACTAGAGTACTGTAGAGGGTGGTGGAATTTCCAGTGTAGCGGTGAAATGCGTAGAGATTGGAAGGAACATCAGTGGCGAAGGCGGCCACCTGGACAGATACTGACGCTGAGGTACGAAAGCGTGGGGAGCGAACAGGATTAGATACCCTGGTAGTCCACGCCGTAA
+
GGGGGGGGGGGGGGGGGGGGGGGGGGGGGGGGGGGGGGGGGGGGGGGGGGGGGGGGGGGGGGGGGGGGGGGGGGGGGGGGGGGGGGGGGGGGGGGGGGGGGGGGGGGGGGGGGGGGGGGGGGGGGGGGGGGGGGGGGGGGGGGGGGGGGGGGGGGGGGGGGGGGGGGGFGGGGGGGGGGGGGGGGGGGGGGGGGGGGGGGFFGGFGFGGGFFGGGGGGGGGGGFF>FFFGFFGGGF?FEFFFFFFFFFC>EFFFFFFFFFGFGG?:::FFFFFD<?6@>0<8
@M06628:26:000000000-CRM2J:1:1101:20541:4870 1:N:0:101
TACGGAGGGTGCAAGCGTTACTCGGAATCACTGGGCGTAAAGAGCGTGTAGGCGGGTTTGTAAGTTTGAAGTGAAATCCAATGGCTCAACCATTGAACTGCTTTGAAAACTGCTTACCTAGAATATGGGAGAGGTAGATGGAATTTCTGGTGTAGGGGTAAAATCCGTAGAGATCAGAAGGAATACCGATTGCGAAGGCGATCTACTGGAACATTATTGACGCTGAGACGCGAAAGCGTGGGGAGCAAACAGGGTTAGATACCCTGGTAGTCCACGCCCTAA
+
GGGGGGGGGGGGGGGGGGGGGGGGGGGGGGGGGGGGGGGGGGGGGGGGGGGGGGGGGGGGGGGGGGGGGGGGGGGGGGGGGGGGGGGGGGGGGGGGBDGGGGGGGGGGGGGGGGGGGGGGGGGGGGGGGFCC@EFEFFFGGGGGGGGGGGGGGGGGGGGEGGGFGGGGFDGGGGGGGGGGGFGGGGGGEEGGGDEGGGGGEFGGFGFGGGFFGGGGGGGGGGGFFFFFFGDFGEDFFFDFFFF?B6::C6@FFBF?FFFFG<CFF<:8AFFFA22:>54>:3
@M06628:26:000000000-CRM2J:1:1101:9330:4877 1:N:0:101
TACGAGGGGTGCAAGCGTTAATCGGAATTACTGGGCGTAAAGCGTTCGTAGGCGGTTTGTTAAGCAAGATGTGAAAGCCCAGGGCTCAACCTTGGAACTGCATTTTGAACTGGCAAACTAGAGTACTGTAGAGGGTGGTGGAATTTCCAGTGTAGCGGTGAAATGCGTAGAGATTGGAAGGAACATCAGTGGCGAAGGCGGCCACCTGGACAGATACTGACGCTGAGGAACGAAAGCGTGGGGAGCGAACAGGATTAGATACCCTGGTAGTCCACGCCGTAA
+
GGGGGGGGGGGGGGGGGGGGGGGGGGGGGGGGGGGGGGGGGGGGGGGGGGGGGGGGGGGGGGGGGGGGGGGGGGGGGGGGGGGGGGGGGGGGGGGGGGGGGGGGGGGGGGGGGGGGGGGGGGGGGGGGGGGGGGGGGGGGGGGGGGGGGGGGGGGGGGGGGGGGGGGGFGGGGGGGGGGGGGGGGGGGGGGGGGGGGGGGFFGGFGFGGGFFGGGGGGGGGGGFF9F@FGFFGGGF?EFFF>FFF9BB3;DFFBFFBBFDGFGGFFF?AFF<BADBFFFFFF
@M06628:26:000000000-CRM2J:1:1101:22905:4897 1:N:0:101
TACGGAGGGTGCAAGCGTTACTCGGAATCACTGGGCGTAAGGAGCGTGTAGGCGGGTTTGTAAGTTTGAAGTGAAATCCAATGGCTCAACCATTGAACTGCTTTGAAAACTGCTTACCTAGAATATGGGAGAGGTAGATGGAATTTCTGGTGTAGGGGTAAAATCCGTAGAGATCAGAAGGAATACCGATTGCGAAGGCGATCTACTGGAACATTATTGACGCTGAGACGCGAAAGCGTGGGGAGCAAACAGGATTAGATACCCTGGTAGTCCACGCCCTAA
+
GGGGGGGGGGGGGGGGGGGGGGGGGGGGGGGGGGGGGGGGGGFGGGFGGGFGGGGGGGGGGGGGGGGGGGGGGGGGGGGGGGGGGGGGGGGGGGGGGGGGGGGGGGGGGGGGGGGGGGGGGGGGDFEGGGGGGGFGFGGGGGGGGGGGGGGGGGGGGGGEFGGGFGGGFGGGGGGGGGGGGGGFGGGGGGEGGGGGGGGGFFGGFGFGGGF?FFGGGGGGGGGFFBFFFGFFGGGFFFFFEBBFFFFFFFFFFFFBB>ABGFGCF?F>>FAABFFFFFBFBF
@M06628:26:000000000-CRM2J:1:1101:25773:4897 1:N:0:101
TACGAGGGGTGCAAGCGTTAATCGGAATTACTGGGCGTAAAGCGTTCGTAGGCGGTTTGTTAAGCAAGATGTGAAAGCCCAGGGCTCAACCTTGGAACTGCATTTTGAACTGGCAAACTAGAGTACTGTAGAGGGTGGTGGAATTTCCAGTGTAGCGGTGAAATGCGTAGAGATTGGAAGGAACATCAGTGGCGAAGGCGGCCACCTGGACAGATACTGACGCTGAGGAACGAAAGCGTGGGGAGCGAACAGGATTAGATACCCTGGTAGTCCACGCCGTAA
+
GEGG9FGFDGCCFGFGGGGE,CFG@:FGCFGCFG@GGCGCFFCFFFGGG<<FCFDFCFFGGGFGGGGGGFGGFCGGGGGGGEGEEGGGGGCEEFFGGGGGGGGGGGGGGGGGFFFFFGCGGGGFDFGGGGGGGGGGFGGGGGGGGGFFFFGGGGFAFGGGGFFFG?5*:75CCFGCFEGFCFF6EGGGF?GGDGCDEGFG@35CFGFGC7><FFGGGFGFFGGFFFFFFFF?EGGB?><>BBFBFF67>(<7(49<?BABGF@C*4>?F4<A4<DFFFF6?B
@M06628:26:000000000-CRM2J:1:1101:5315:4910 1:N:0:101
TACGGAGGGGGTTAGCGTTGTTCGGAATTACTGGGCGTAAAGCGCACGTAGGCGGATCAGAAAGTATAGGGTGAAATCCCAGGGCTCAACCCTGGAACTGCCTTGTAAACTCCTGGTCTTGAGTTCGAGAGAGGTGAGTGGAATTCCGAGTGTAGAGGTGAAATTCGTAGATATTCGGATGAACACCAGTGGCGAAGGCGGCTCACTGGCTCGATACTGACGCTGAGGTGCGAAAGTGTGGGGAGCAAACAGGATTAGATACCCTGGTAGTCCACACCGTAA
+
FGGGGEGGGEGGGGGGGFGGGGGGGGGGGGGGGGFGGGGGGGGGGGGGGGGGGGGGGGGG9EGGGGGGGGGGGGGGGGGGGGGGGGGGGGGGGGGGGGGGGGGGGGGGGGGGGGGGGGGGGGGGGGGGGGGG>EFGGGGGGGGGGGGGGGGFGGGGGGG7DGGGGGGGFGGGGGGGGFGEGGCFGGGFGGGGGGGDGGFGFFDDFGFGFFFFG<FFGGGDGCDBBBF@FF42CEG9AF**76>6>10296:FF00:?<<<DBCE*17425><9>?F?>6<??
@M06628:26:000000000-CRM2J:1:1101:12774:4910 1:N:0:101
TACTAAAGGTGCAAGCGTTAATCGGAATTACTGGGCGTAAAGCGCGCGTAGGTGGTTTGTTAAGTTGGATGTGAAAGCCCAGGGCTCAACCTTGGAACTGCATTCAAAACTGACTCACTAGAGTACGAGAGAGGTTAGTGGAATTTCCTGTGTAGCGGTGAAATGCGTAGAGATGGGAAGGAACACCAGTGGCGAAGGCGACTGACTGGCTCGATACTGACACTGAGGTGCGAAAGCGTGGGGAGCAAACAGGATTAGATACCCTGGTAGTCCACGCCGTAA
+
GGGGGGGGGGGGGGGGGGGGGGGGGGGGGGGGGGGGGGGGGGGGGGGGGGGGGGGGGGGGGGGGGGGGGGGGGGGGGGGGGGGGGGGGGGGGGGGGGGGGGGGGGGGGGGGGGGGGFGGGGGGGGGGGGGGGGGGGGGGGGGGGGGGGGGGGGGFGGGGGGGGGGGGGFGGGGGGGGGGGGGGGGGGGGGGGGGGGGGGGFFGGFGFGGGFFGGGGDGGFGGGFFFFFFGFFGGGFFFE@EFFFFFFFGFFF?BFFFFFFGBFF4:FBFFFA<<FF>F>1:<
@M06628:26:000000000-CRM2J:1:1101:22009:4914 1:N:0:101
TACAGAGGGTGCAAGCGTTAATCGGAATTACTGGGCGTAAAGCGCGCGTAGGTGGTTTGTTAAGTCGGATGTGAAAGCCCAGGGCTCAACCTTGGAATTGCACCCGATACTGGCAGGCTAGAGTACGATAGAGGAGTGTGGAATTTCCTGTGTAGCGGTGAAATGCGTAGATATAGGAAGGAACATCAGTGGCGAAGGCGACACTCTGGATTGATACTGACACTGAGGTGCGAAAGCGTGGGGAGCAAACAGGATTAGATACCCTGGTAGTCCACGCCGTAA
+
GGGGGGGGGGGGGGGGGGGGGGGGGGGGGGGGGGGGGGGGGGGGGGGGGGGGFGGFGGGGGGGGGGGGGGGGGGGGGGGGGGGGGGGGGGGGGGGGGGGGGGGGGGGGGGGGGGGGGGGGGGGGGGGGGGGGGGGGGGGGGGGGGGGGGGGGGGGGGGGGGGGGGGGEBGGGCFGGGGGGGGGGGGGGGGGGGGGGGGGGFFDGFGFGGGFFGGGCCGGGGGGFFFFFFGFBGGGFFFFFFFF?9;FFF0)7<FFA?7AFGDC<F:FB4)4<AA?FBF>6<?
@M06628:26:000000000-CRM2J:1:1101:17603:4929 1:N:0:101
TACAGAGGGTGCAAGCGTTAATCGGAATTACTGGGCGTAAAGCGCGCGTAGGTGGTTTGTTAAGTCGGATGTGAAAGCCCAGGGCTCAACCTTGGAATTGCACCCGATACTGGCAGGCTAGAGTACGATAGAGGAGTGTGGAATTTCCTGTGTAGCGGTGAAATGCGTAGATATAGGAAGGAACATCAGTGGCGAAGGCGACACTCTGGATTGATACTGACACTGAGGTGCGAAAGCGTGGGGAGCAAACAGGATTAGATACCCTGGTAGTCCACGCCGTAA
+
GGGGGGGGGGGGGGGGGGGGGGGGGGGGGGGGGGGGGGGGGGGGGGGGGGGGGGGGGGGGGGGGGGGGGGGGGGGGGGGGGGGGGGGGGGGGGGGGGGGGGGGGGGGGGGGGGGGGGGGGGGGGGGGGGGGGGGGGGGGGGGGGGGGGGFGGGGGGGGGGGGGGGGGGFGGGGGGGGGGGGGGGGGGGGGGGGGGGGGGEFFGGFGFGGGFFGGGFCGGFGGGFFFFFFGFFGGG>FEBFFFFFFFFBGBF@?BFF7>DFGFGGFBFFFFBFBBFFBFFFFF
@M06628:26:000000000-CRM2J:1:1101:13583:5028 1:N:0:101
TACGAGGGGTGCAAGCGTTAATCGGAATTACTGGGCGTAAAGCGTTCGTAGGCGGTTTGTTAAGCAAGATGTGAAAGCCCAGGGCTCAACCTTGGAACTGCATTTTGAACTGGCAAACTAGAGTACTGTAGAGGGTGGTGGAATTTCCAGTGTAGCGGTGAAATGCGTAGAGATTGGAAGGAACATCAGTGGCGAAGGCGGCCACCTGGACAGATACTGACGCTGAGGAACGAAAGCGTGGGGAGCGAACAGGATTAGATACCCTGGTAGTCCACGCCGTAA
+
GFGGFGGGGFGGGGGGGGGGGGGFGGGGGGGFDGGGGGGDGGGGFFFGFDFFGGGGGGGGGGGGGGGFFGGGGGGFFGFGFFGGGGGFGGGGGDFGGEDFCFFCFFDCFGGGGGGGGGFGCAFFGGGCE;AF9FG@BCFGCFFDFGFFGG@@E:>,CEG7*FFGGGGGFGGGFGGGGGGGGGCC7;FGGGGF3CEG5CF5BF39>F)3:7F?FG>CFGFCF59B.4@FF5F<EE39<)>>D>(4(2;9C>FFFFF)4<92::FFF0:?443<6<8365(4::
@M06628:26:000000000-CRM2J:1:1101:24825:5029 1:N:0:101
TACGGAGGGTCCGAGCGTTAATCGGAATTACTGGGCGTAAAGCGCGCGTAGGTGGTTATTTAAGCTAGATGTGAAAGCCCAGGGCTCAACCTTGGAACTGCATTTAGAACTGGGTAACTAGAGTACAGTAGAGGGTAGTGGAATTTCTTGTGTAGCGGTGAAATGCGTAGATATAAGAAGGAACACCAGTGGCGAAGGCGACTGACTGGACTGTTACTGACACTGAGGTGCGAAAGCGTGGGGAGCAAACAGGATTAGATACCCTGGTAGTCCACGCCGTAA
+
GGGGGGGGEGFGCGGDGFGG<<FGGGGG<FGGGGGGGEGGGGGGGEGGGGGGGGGFGFECFGGGFEFCEGGGEGGGGGE<E8BFGGDGGGGGGGGGGGAFGGGGFDCGGGGCDEFFFGFGGGGGGGGGGGGGGG>+@C3@FGGGGGGF;FGGCGGGGGGGGGGGGGGGFGGFGF9:CFG?FGGGGFGEFGGGGGGGGGF50:D7);BGGGFF<00:CGFFGGGF4<@3@CFBEGGFF37BFFF:BFB?GF4?::FA?7AAFAC6?3.5<ABA268<(864:?
@M06628:26:000000000-CRM2J:1:1101:5816:5029 1:N:0:101
TACGAGGGGTGCAAGCGTTAATCGGAATTACTGGGCGTAAAGCGTTCGTAGGCGGTTTGTTAAGCAAGATGTGAAAGCCCAGGGCTCAACCTTGGAACTGCATTTTGAACTGGCAAACTAGAGTACTGTAGAGGGTGGTGGAATTTCCAGTGTAGCGGTGAAATGCGTAGAGATTGGAAGGAACATCAGTGGCGAAGGCGGCCACCTGGACAGATACTGACGCTGAGGAACGAAAGCGTGGGGAGCGAACAGGATTAGATACCCTGGTAGTCCACGCCGTAA
+
GGGGFGGGGGGGGGGGGGGGGGGGGGGGGGGGGGGGGGGGGGGGGGGGGGGGGGGGGGGGGGGGGGGGGGGGGGGGGGGGGGGGGGGGGGGGGGGGGGGGGGGGGGGGGGGGGGGGGGGGGGGGGGGGGGGGGGGGGGGGGGGGGGFGGGCGGGGGGGGGGGFGGGGGFGGGGGGGGFGGGGGGFGGGGGGGGGGGGGGGFFGGFGFGGGFFGDGGGGGG*:CEBFFFFGFFGGGB?E@@D>FFFFF>D>FF:?4<BFFAGACCF?>BFFFFADFF>FFBFF
@M06628:26:000000000-CRM2J:1:1101:15396:5055 1:N:0:101
TACAGAGGGTGCAAGCGTTAATCGGAATTACTGGGCGTAAAGCGCGCGTAGGTGGTTTGTTAAGTCGGATGTGAAAGCCCAGGGCTCAACCTTGGAATTGCACCCGATACTGGCAGGCTAGAGTACGATAGAGGAGTGTGGAATTTCCTGTGTAGCGGTGAAATGCGTAGATATAGGAAGGAACATCAGTGGCGAAGGCGACACTCTGGATTGATACTGACACTGAGGTGCGAAAGCGTGGGGAGCAAACAGGATTAGATACCCTGGTAGTCCACGCCGTAA
+
GGGGGGGGGGGGGGGGGGGG8FGGGGGGGGGGGGGGGGGGGGGGGGGGGGGGFGGGGGGGGGGGGGGGGGGGGGGGGGGGGGGGGGGGGGGGGGGGGGGGGGGGGGGGGGGGGGGGGGGGGGGGGGGGGGGGGGGGGGGGGGGGGGGGGGGGGGGGGGGEGGGGGGGGFGGGGGGGGGGGGGGGGGGGGGGGGGGGGGGGFFGGFGFGGGFFGGGFC>FGGGGFFFFFFGFFGGGFFFEFFFFF>1<<D6FF?:6>?FB9DBEFF<F><4<B>B<<BFF;??
@M06628:26:000000000-CRM2J:1:1101:13410:5085 1:N:0:101
TACAGAGGGTGCAAGCGTTAATCGGAATTACTGGGCGTAAAGCGCGCGTAGGTGGTTTGTTAAGTCGGATGTGAAAGCCCAGGGCTCAACCTTGGAATTGCACCCGATACTGGCAGGCTAGAGTACGATAGAGGAGTGTGGAATTTCCTGTGTAGCGGTGAAATGCGTAGATATAGGAAGGAACATCAGTGGCGAAGGCGACACTCTGGATTGATACTGACACTGAGGTGCGAAAGCGTGGGGAGCAAACAGGATTAGATACCCTGGTAGTCCACGCCGTAA
+
GGGGGGGGGGGGGGGGGGGGGGGGGGGGGGGGGGGGGGGGGGGGGGGGGGGGGGGGGGGGGGGGGGGGGGGGGGGGGGGGGGGGGGGGGGGGGGGGGGGGGGGGGGGGGGGGGGGGGGGGGGGGGGGGGGGGGGGGGGGGGGGGGGGGGGGGGGGGGGEGGFGGGGGGFGGGGGGGGGGGGGGGGGDGGGGGGGGGGGGGFFGGFGFGGGFFGGGGFCGGGGGFF<FFFGFFGGG9<D:>EF9?BF<:C?FF?BFB?DF<:<8C?3<BAFFFDF<?FF3608
@M06628:26:000000000-CRM2J:1:1101:7819:5089 1:N:0:101
TACGAGGGGTGCAAGCGTTAATCGGAATTACTGGGCGTAAAGCGTTCGTAGGCGGTTTGTTAAGCAAGATGTGAAAGCCCAGGGCTCAACCTTGGAACTGCATTTTGAACTGGCAAACTAGAGTACTGTAGAGGGTGGTGGAATTTCCAGTGTAGCGGTGAAATGCGTAGAGATTGGAAGGAACATCAGTGGCGAAGGCGGCCACCTGGACAGATACTGACGCTGAGGAACGAAAGCGTGGGGAGCGAACAGGATTAGATACCCTGGTAGTCCACGCCGTAA
+
GGGGGGGGGGGGGGGGGGGGGGGGGGGGGGGGGGGGGGGGGGGGGGGGGGGGGGGGGGGGGGGGGGGGGGGGGGGGGGGGGGGGGGGGGGGGGGGGGGGGGGGGGGGGGGGGGGGGGGGGGGGGGGGGGGGGGGGFFGGGGGGGGGGGGGGGGGGGGGGGGGGGGGGGFGGGGGGGGGGGGGGGGGGGGGGGGGGGGGGGABDGFGFGGFFFGGGGGFGGGGGBEFFFFGFFGGGF?FDFFFF?F99><6DF?FFB?FBFFDGFF<F?BBFFAB<FFFB>B?
@M06628:26:000000000-CRM2J:1:1101:23128:5094 1:N:0:101
TACAGAGGGTGCAAGCGTTAATCGGAATTACTGGGCGTAAAGCGCGCGTAGGTGGTTTGTTAAGTCGGATGTGAAAGCCCAGGGCTCAACCTTGGAATTGCACCCGATACTGGCAGGCTAGAGTACGATAGAGGAGTGTGGAATTTCCTGTGTAGCGGTGAAATGCGTAGATATAGGAAGGAACATCAGTGGCGAAGGCGACACTCTGGATTGATACTGACACTGAGGTGCGAAAGCGTGGGGAGCAAACAGGATTAGATACCCTGGTAGTCCACGCCGTAA
+
GGGGGGGGGGGGGGGGGGGGGGGGGGGGGGGGGGGGGGGGGGGGGGGGGGGGGGGGGGGGGGGGGGGGGGGGGGGGGGGGGGGGGGGGGGGGGGGGGGGGGGGGGGGGGGGGGGGGGGFGGGGGGGGGGGGGGGGGGGGGGGGGGGGGGGGGGGGGGGGGGGGGGGGGFGGGGGGGGGGGGGGGGGGGGGGGGGGGGGGGEEDG@GFGC>@=FGGCC>FFFGGFFFFFFGFFGGGFFFFFFFF?BFFFGB@FBFFFFFFFGAECFBFFFFFFFFF(0>>B??
@M06628:26:000000000-CRM2J:1:1101:19105:5103 1:N:0:101
TACAGAGGGTGCAAGCGTTAATCGGAATTACTGGGCGTAAAGCGCGCGTAGGTGGTTTGTTAAGTCGGATGTGAAAGCCCAGGGCTCAACCTTGGAATTGCACCCGATACTGGCAGGCTAGAGTACGATAGAGGAGTGTGGAATTTCCTGTGTAGCGGTGAAATGCGTAGATATAGGAAGGAACATCAGTGGCGAAGGCGACACTCTGGATTGATACTGACACTGAGGTGCGAAAGCGTGGGGAGCAAACAGGATTAGATACCCTGGTAGTCCACGCCGTAA
+
GGGGFGGGGGGGGGGGGGGGGGGGGGGGGGGGGGGGGGGGGGGGGGGGGGGGFFGGFGCFGGGGGGGGGGGGGGGGGGGGGFGEGGGGGGGGGGGGGGGGGGGGGGGGGGGGGGGGGGGGGGGGGGGGGGGGGG7CFGGGGGGGFGGAFGGGFFFGGGGGGGGGFGGGFDGFGGGGGGGGEGGDGGGGGGGGGDGGGGGCD5)/0>?FFDBFFFCCFCCGGGGFFBFFF5;;GGC1?FFFBFFBFBFFF6:?:?F<??FAC9@:61>>)44<)-339>6>BB
@M06628:26:000000000-CRM2J:1:1101:15130:5120 1:N:0:101
TACGGAGGGGGTTAGCGTTGTTCGGAATTACTGGGCGTAAAGCGTACGTAGGCGGATTGGAAAGTTGGGGGTGAAATCCCAGGGCTCAACCCTGGAACTGCCTCCAAAACTATCAGTCTAGAGTTCGAGAGAGGTGAGTGGAATTCCAAGTGTAGAGGTGAAATTCGTAGATATTTGGAGGAACACCAGTGGCGAAGGCGGCTCACTGGCTCGATACTGACGCTGAGGTACGAAAGTGTGGGGAGCAAACAGGATTAGATACCCTGGTAGTCCACACCGTAA
+
GGGGGGGGGGGGGGGGGGGGGGGGGGGGGGGGGGGGGGGGGGGGGGGGGGGGGGGGGGGGGGGGGGGGGGGGGGGGGGGGGGGGGGGGGGGGGGGGGGGGGGGGGGGGGGGGGGGGGGGGGGGGGGGGGGGGGGGGGGGGGGGGGGGGGGGGGGGGGGGGGGGGGGGGFGGGGGGGGGGGGGGGGGGGGGGGGGGGGGGGFFGGFGFFGGFFGGGGGGGGGGGFFFFFFGF?GGGFFFFFFFFFFFF?GBFF?FFADFFDFFFFF?FFFFFF>ADB?FFF?B
@M06628:26:000000000-CRM2J:1:1101:5596:5127 1:N:0:101
TACGAGGGGTGCAAGCGTTAATCGGAATTACTGGGCGTAAAGCGTGCGTAGGTGGTTTGTTAAGCAAGATGTGAAAGCCCCGGGCTCAACCTGGGAACTGCATTTTGAACTGGCAAACTAGAGTATTGTAGAGGGTAGTGGAATTTCCAGTGTAGCGGTGAAATGCGTAGAGATTGGAAGGAACATCAGTGGCGAAGGCGGCTACCTGGACAAATACTGACACTGAGGCACGAAAGCGTGGGGAGCAAACAGGATTAGATACCCTGGTAGTCCACGCCGTAA
+
GGGGGGGGGGGGGGGGGGGGGGGGGGGGGGGGGGGGGGGGGGGGFGGGGGGGGGGGGGGGGGGGGGGGGGGGGGGGGGGGGGGGGGGGGGGGGGGGGGGGGGGGGGGGGGGGFGGGGGGGGGGFGGGGGGGGGGGGGGGGGGGGGGGGGGGGGGGGGGGGGGGGGGGGFGGGGGGGGGGGGGFGGGGGGGGGGGGGGGGGFFGGFGFGGGFFGCGGGGGGGGGFFAFFFGFFGGG>FFFBFFFBFFFFGFFFFFF48?BDGFCFF?@BDBA9AFFB>)--:8
@M06628:26:000000000-CRM2J:1:1101:4824:5136 1:N:0:101
TACGGAGGGTGCAAGCGTTAATCGGAATTACTGGGCGTAAAGCGCACGTAGGTGGTTTGTTAAGTTGGATGTGAAAGCCCAGGGCTCAACCTGGGAACTGCATTTTGAACTGGCAAACTAGAGTATTGTAGAGGGTAGTGGAATTTCCAGTGTAGCGGTGAAATGCGTAGAGATTGGAAGGAACATCAGTGGCGAAGGCGGCTACCTGGACAAATACTGACACTGAGGCACGAAAGCGTGGGGAGCAAACAGGATTAGATACCCTGGTAGTCCACGCCGTAA
+
GGGGGGGGGGGGGGGGGGGGGGGGGGGGGGGGGGGGGGGGGGGGGGGGGGGGGGGFEGEGGGGGGGGGGGGFGGGGGGFGGGGGGGGGGGGGGGGGGGGGGGGGGGGGGGGGGGGGGGGGGGGGGGGGGGGGGGGGGGGGGGCFGGGGGGGGGGGGGGGGGFGGGGGE?GGGGGGGGGGGGGDCGGFGFGGGGGGGGGGGEFGGFGFGGGFFGGGGGGGGGGGFFFFFF3>?GGGFFDEFB9><F>BFGFFF1:FFBFFFFFFG=<FBFAFFFBDFFF>4::
@M06628:26:000000000-CRM2J:1:1101:15759:5141 1:N:0:101
TACGGAGGGGGTTAGCGTTGTTCGGAATTACTGGGCGTAAAGCGTACGTAGGCGGATTGGAAAGTTGGGGGTGAAATCCCAGGGCTCAACCCTGGAACTGCCTCCAAAACTATCAGTCTAGAGTTCGAGAGAGGTGAGTGGAATTCCAAGTGTAGAGGTGAAATTCGTAGATATTTGGAGGAACACCAGTGGCGAAGGCGGCTCACTGGCTCGATACTGACGCTGAGGTACGAAAGTGTGGGGAGCAAACAGGATTAGATACCCTGGTAGTCCAAACCGTAA
+
GGGGGGGGGGGEGGGGGGGGGGGCCCGGGGGGGGGGGGGGGGGGEGGCFGGGGGGGEEFGDGGGGGGGGGGCFGGGGGGGGGGGGBFGGGGGGGGGGGGGGGGGGGGGGGGGGGGGFFGGGFGGGG7<FGGGEGFGGGGGGGGGGGGGGGGGGGGGGEEGGGGGFFGGFGGGGGGGGGFDEGCFGFGGCCFGGGGGGGGGBB)9?FFGCFFFGGDGGGGECCD373:FFGF?GG7>>FFFF?61;;<7D<>F<?F57<:AG9CFF?FFFFFBA))6:>9(-4
@M06628:26:000000000-CRM2J:1:1101:22363:5153 1:N:0:101
TACGGAGGGTCCGAGCGTTAATCGGAATTACTGGGCGTAAAGCGCGCGTAGGTGGTTATTTAAGCTAGATGTGAAAGCCCAGGGCTCAACCTTGGAACTGCATTTAGAACTGGGTAACTAGAGTACAGTAGAGGGTAGTGGAATTTCTTGTGTAGCGGTGAAATGCGTAGATATAAGAAGGAACACCAGTGGCGAAGGCGACTGCCTGGACTGATACTGACACTGAGGTGCGAAAGCGTGGGGAGCAAACAGGATTAGATACCCTGGTAGTCCACGCCGTAA
+
GGGGGGGGGGGGGGGGGGGGGGGGGGGGGGGGGGGGGEGGGGGGGGGGGGGGGGGGGGGGGGGGGGGGGGGGGGGGGGGGGGGGGGGGGGGGGGGGGGGGGGGGGGGGGFGGGGGGGGGGGGGGGGGGGGGGGGGFFGGGGGGGGGGGGGGGGGGGGGGGGGGGGGGGFGGGGGGGGGGGGGGFFGGGGGGGGGGGGGGGFFGGFGFGGGFFGGGGCFGGGGGFFFFFFGFFGGGFFFFFFFB?FF??G?FFFFFFFFFDF>GGFBFFFBFFDAB?BFFFFB
@M06628:26:000000000-CRM2J:1:1101:20406:5157 1:N:0:101
TACGAGGGGTGCAAGCGTTAATCGGAATTACTGGGCGTAAAGCGTTCGTAGGCGGTTTGTTAAGCAAGATGTGAAAGCCCAGGGCTCAACCTTGGAACTGCATTTTGAACTGGCAAACTAGAGTACTGTAGAGGGTGGTGGAATTTCCAGTGTAGCGGTGAAATGCGTAGAGATTGGAAGGAACATCAGTGGCGAAGGCGGCCACCTGGACAGATACTGACGCTGAGGAACGAAAGCGTGGGGAGCGAACAGGATTAGATACCCTGGGAGTCCACGCCGTAA
+
GGGGGGGGGGGGGGGGGGGGGGGGGGGGGGGGGGGGGGGGGGGGGGGGGGGGGGGGGGGGGGGGGGGGGGGGGGGGGGGGGGGGGGGGGGGGGGGGGGGGGGGGGGGGGGGGGGGGGGGGGGGGGGGGGGGGGGGGEGFGGGGGGGGGGGGGGGGGGGGGGGGGGGGGFGGGGGFFGGGGGGGGGGGGGGGGGGGGGGGGFFGGFGFFGGFFGGFCFFGCFGD>EBFFFG@?GGDBFFFFFBF?B09BC;>FB0F9?DFFGFGC*47(484:<>4?FFFB?B
@M06628:26:000000000-CRM2J:1:1101:9916:5162 1:N:0:101
TACGGAGGGTCCGAGCGTTAATCGGAATTACTGGGCGTAAAGCGCACGCAGGCGGTTTGTTAAGCTAGATGTGAAAGCCCTGGGCTCAACCTGGGAATTGCATTTAGAACTGGCAGGCTAGAGTTTTGGAGAGGGGAGTGGAATTCCAGGTGTAGCGGTGAAATGCGTAGATATCTGGAGGAACATCAGTGGCGAAGGCGACTCCCTGGTCAGTAACTGACGCTCATGTGCGAAAGTGTGGGTAGCGAACAGGATTAGATACCCTGGTAGTCCACACCGTAA
+
GFG@CB@@@FGGCFGEEEGGGGGGCCFDC@FFGGF@FGGGGGCC>FFGGCCFFGD=>CCFEEFGCFEDEEGG9A?FG<FCE,4?BFFFEF8EAFF@BFGGFEGGCGGFCGFGF<FBE=B>F<<:@@D<@F8DC7:F<:FGFCFGDEB2DFGGGGGDC8C@F9C9>;EEFD<C7@C7@@CFGGGG7C8CF@E62>89EE7E>7<<:CFFF*17CG:C*2CCF5D@>BFF=7B::75(69197226:?09GFF)8:?64<<9:<886?F?<AFF><2,4<>8??
@M06628:26:000000000-CRM2J:1:1101:20449:5171 1:N:0:101
TACGAGGGGTGCAAGCGTTAATCGGAATTACTGGGCGTAAAGCGTTCGTAGGCGGTTTGTTAAGCAAGATGTGAAAGCCCAGGGCTCAACCTTGGAACTGCATTTTGAACTGGCAAACTAGAGTACTGTAGAGGGTGGTGGAATTTCCAGTGTAGCGGTGAAATGCGTAGAGATTGGAAGGAACATCAGTGGCGAAGGCGGCCACCTGGACAGATACTGACGCTGAGGAACGAAAGCGTGGGGAGCGAACAGGATTAGATACCCTGGTAGTCCACGCCGTAA
+
GGGGGGGGGGGGGGGGGGGGGGGGGGGGGGGGGGGGGGGGGGGGGGGGGGGGGGGGGGGGGGGGGGGGGGGGGGGGGGGGGGGGGGGGGGGGGGGGGGGGGGGGGGGGGGGGGGGGGGGGGGGGGGGGGGGGGGGGGGGGGGGGGGGGGGGGGFGGGGGGGGGGGCGGDGGGGGFGGGFFGGGGFGGGGGGGGGGGGGGGFFGGFGFGGGFFGGGGGGGGGGGFFFFFFGFFGGGFFFEFFF>:>;>>99DFF?4<>?A<FFFGFFFFFFFFBFFFFF0(8:
@M06628:26:000000000-CRM2J:1:1101:25628:5179 1:N:0:101
TACAGAGGGTGCAAGCGTTAATCGGAATTACTGGGCGTAAAGCGCGCGTAGGTGGTTTGTTAAGTCGGATGTGAAAGCCCAGGGCTCAACCTTGGAATTGCACCCGATACTGGCAGGCTAGAGTACGATAGAGGAGTGTGGAATTTCCTGTGTAGCGGTGAAATGCGTAGATATAGGAAGGAACATCAGTGGCGAAGGCGACACTCTGGATTGATACTGACACTTAGGTGCGAAAGCGTGGGGAGCAAACAGGCTTAGATACCCTGGTAGTCCACGCCGTAA
+
GFFF<CFDCFFGFGGCFGGGGFE8CCFGGFFGEFFGE:FEFGGGDE@E=FGFFEFGFGGGGFGCFECEFGGGGCFGGFEFEF74+4F9EEGGFFFDEEFEC9EFGGD@FGGGGGCCGE@FGGGGD,=FG7EFGG?GEGGG5,@CGEECFFCDFDACFGG8E<EGGGGEDD5,<CBFF7C=ECF,CB8+=CGFGE7DEGGGBDCD:F?9?DFF5*0:0:C9FGCF/)1/9*)4*:)((08>:62(-6(3*:FF?()..45<*.++9:>:<:74-.4(()(-,1
@M06628:26:000000000-CRM2J:1:1101:24559:5189 1:N:0:101
TACGAGGGGTGCAAGCGTTAATCGGAATTACTGGGCGTAAAGCGTGCGTAGGTGGTTTGTTAAGCAAGATGTGAAAGCCCCGGGCTCAACCTGGGAACTGCATTTTGAACTGGCAAACTAGAGTATTGTAGAGGGTAGTGGAATTTCCAGTGTAGCGGTGAAATGCGTAGAGATTGGAAGGAACATCAGTGGCGAAGGCGGCTACCTGGACAAATACTGACACTGAGGCACGAAAGCGTGGGGAGCAAACAGGATTAGATACCCTGGTAGTCCACGCCGTAA
+
GFGG?FGECGEGGGGFGBF:CFGGDFGGGFGGCFFFGGGDDFGGFGGGGGGGGGGGGGGGGGGFGGGGGGGGGG9FGGGFGGDCFG@FGFGGGGGGGFGGGGGGGGGGGGGGFGGGGGGGGGGCFFDFGFFGFGC@B>FFFGGGGGGFGGFGGGGCG5EEGGFFGGGDB>DGGGGGGGGG5FG>@FCFGGGGCE8DGG=EADGDFGFGGG>FGGGGGFC?FFGF4AFF>5)3=CDFFF>DFFB0B>0:FBFF1,6<??95?A+0?4<:464>DA<?0@97<<
@M06628:26:000000000-CRM2J:1:1101:25626:5202 1:N:0:101
TACAGAGGGTGCAAGCGTTAATCGGAATTACTGGGCGTAAAGCGCGCGTAGGTGGTTTGTTAAGTCGGATGTGAAAGCCCAGGGCTCAACCTTGGAATTGCACCCGATACTGGCAGGCTAGAGTACGATAGAGGAGTGTGGAATTTCCTGTGTAGCGGTGAAATGCGTAGATATAGGAAGGAACATCAGTGGCGAAGGCGACACTCTGGATTGATACTGACACTGAGGTGCGAAAGCGTGGGGAGCAAACAGGATTAGATACCCTGGTAGTCCACGCCGTAA
+
GGGGGGGGGFGGGGGGGGGGGGGGGGGGGGGGGGGGGGGGGGGGGGGGGGGGGGGGGGGGGGGGGGGGGGGGGGGGGGGGGGGGGGGGGGGGGGGGGGGGGGGGGGGGGGGGGGGGGGGGGGGGGGGGGGGGGGGGGGGGGGGGGGGGGGGGGGGGGGGGGGGGGGGGFGGGGGFGGGGGGGGGGGGGGGGGGGGGGGGGFFGGFGFGGGFFGGGFFGGGFGF@FBFFFGFFGGGFFFDEFFFFFFFFGFFFFBFF>?AFGAEEF:F:<<DFBA?B;FB>FF
@M06628:26:000000000-CRM2J:1:1101:10690:5202 1:N:0:101
TACGGAGGGTGCAAGCGTTAATCGGAATTACTGGGCGTAAAGCGCACGTAGGTGGTTTGTTAAGTTGGATGTGAAAGCCCAGGGCTCAACCTTGGAACTGCATTCAAAACTGGCGAACTAGAGTATGGTAGAGGTGAGTGGAATTTCCTGTGTAGCGGTGAAATGCGTAGAGATGGGAAGGAACATCAGTGGCGAAGGCGACTCACTGGACCAATACTGACACTGAGGTGCGAAAGCGTGGGTAGCAAACAGGATTAGATGCCCTGGTAGTCCACGCCGTAA
+
GGGGGGGGGFGGGGGGGGGGGGGGGGGGGGGGGGGGGGGGGGGGGGGGGGGGEGGGGGGGGGGGGGGGGGGGGGGGGGGGGGGGGGGGGGGGGGGGGGFGGGGGGGGGGGGGGGGGGGGGGGGGGGGGGGGGGGGGGGFGGGGGGGGGGGGGGGGGGGGGFGGFCFGGFGGGGGGGGGGGGGGGGGGGGGGGGGGGGGGEEDGGFGFGGGFFGGGFGGGGGGGFFAFFFGFFGGGFFFDFFFFFFFBAGFFFBFFF?FFBGACE@?FFFFB>AAFBFFFFFB
@M06628:26:000000000-CRM2J:1:1101:6379:5203 1:N:0:101
TACGGAGGGTGCAAGCGTTAATCGGAATTACTGGGCGTAAAGCGCACGTAGGTGGTTTGTTAAGTTGGATGTGAAAGCCCAGGGCTCAACCTTGGAACTGCATTCAAAACTGGCGAACTAGAGTATGGTAGAGGTGAGTGGAATTTCCTGTGTAGCGGTGAAATGCGTAGAGATGGGAAGGAACATCAGTGGCGAAGGCGACTCACTGGACCAATACTGACACTGAGGTGCGAAAGCGTGGGTAGCAAACAGGATTAGATACCCTGGTAGTCCACGCCGTAA
+
GFGGGEGGGGGGGGGGGCGFFGGCEGGGGFGGGGGGGGGGGGGGGGGGGGGGGGGGGGGGGGGFGGFGGGGFGGFFGFGGGGGGGGGGGGGGGFGGGGGGGGGGGGGGGGGGFGGFGGGGGGGGGGGFGGGGGGGGFGGGGGGGGGGGGGGGGC;FG>EGGCFFGGGGFGGGCEGC=?8=CFFGGGFGFGGGGGGGEGFGB5C36CAGGGF:*9FFCGGCF?FF=AFFFFFFEGG0?BFFFFFAB066FBF@BFFB2><AGF?8687:B>A264)4;:6>:8
@M06628:26:000000000-CRM2J:1:1101:23160:5218 1:N:0:101
TACGGAGGGTGCAAGCGTTAATCGGAATTACTGGGCGTAAAGCGCACGTAGGTGGTTTGTTAAGTTGGATGTGAAAGCCCAGGGCTCAACCTTGGAACTGCATTCAAAACTGGCGAACTAGAGTATGGTAGAGGTGAGTGGAATTTCCTGTGTAGCGGTGAAATGCGTAGAGATGGGAAGGAACATCAGTGGCGAAGGCGACTCACTGGACCAATACTGACACTGAGGTGCGAAAGCGTGGGTAGCAAACAGGATTAGATACCCTGGTAGTCCACGCCGTAA
+
GGGGGGGGGGGGGGGGGGGGGGGGGGGGGGGGGGGGGGGGGGGGGGGGGGGGGGGGGGGGGGGGGGGGGGGGGGGGGGGGGGGGGGGGGGGGGGGGGGGGGGGGGGGGGGGGGGGGGGGGGGGGGGGGGGGGGGGGGGGGGGGGGGGGGGGGGGGGGGGGGGGGGGGGEGGGGGGGGGGGGGGGGGGGGGGGGGGGGGGGEFDGFGFGGGFFGGFFG=7FGGGFFFFFFGFFGGGFFFFFFFFBFFFFGFFF?BFFF>FFGFGFF?<?<<AFFF?F;FFFFF
@M06628:26:000000000-CRM2J:1:1101:6379:5221 1:N:0:101
TACGGAGGGTGCAAGCGTTAATCGGAATTACTGGGCGTAAAGCGCACGTAGGTGGTTTGTTAAGTTGGATGTGAAAGCCCAGGGCTCAACCTTGGAACTGCATTCAAAACTGGCGAACTAGAGTATGGTAGAGGTGAGTGGAATTTCCTGTGTAGCGGTGAAATGCGTAGAGATGGGAAGGAACATCAGTGGCGAAGGCGACTCACTGGACCAATACTGACACTGAGGTGCGAAAGCGTGGGTAGCAAACAGGATTAGATACCCTGGTAGTCCACGCCGTAA
+
GGGGGGGGGGGGGGGGGGGGGGGGGGGGGGGGGGGGGGGGGGGGGGGGGGGGGGGGGGGGGGGGGGGGGGGGGGGGGGGGGGGGGGGGGGGGGGGGGGGGGGGGGGGGGGGGGGGGGGGGGGGGGGGGGGGGGGGGGGGGGGGGGGGGGGGGGGGGGGGGGGGGGGGGFGGGGGGGCFGGGGGGGGGGGGGGGGGGGGGGFFGGFGFGGGFFGGGGGGGFGGGFFFFFFGF>GGGF?EFDD>6>BFBBGFFFFFFFFFFFGFFFF<FFFFFFADFF0FBFFF
@M06628:26:000000000-CRM2J:1:1101:6399:5224 1:N:0:101
TACGGAGGGTGCAAGCGTTAATCGGAATTACTGGGCGTAAAGCGCACGTAGGTGGTTTGTTAAGTTGGATGTGAAAGCCCAGGGCTCAACCTTGGAACTGCATTCAAAACTGGCGAACTAGAGTATGGTAGAGGTGAGTGGAATTTCCTGTGTAGCGGTGAAATGCGTAGAGATGGGAAGGAACATCAGTGGCGAAGGCGACTCACTGGACCAATACTGACACTGAGGTGCGAAAGCGTGGGTAGCAAACAGGATTAGATACCCTGGTAGTCCACGCCGTAA
+
GGGGGGGGGGGGGGFGGGGGGGGGGGGGGGGGGGGGGGGGGGGGGGGGGGGGGGGFGFGGGGGGGGGGGGGGGGGGGGGGGFGGGGGGGGGGGGFGGGGGGGGGGFGGGGGGGGGGGGGGGGGGGGGFGGGGGGGGGGFFFGGGGGGGGGGGGGGGEDGGGGGGGGGGFCGGGGGGGGGGECFGFGGGDBFDDGGGG7EGFFGGFGFGFG@FGGGCGG><7CFFFA)7F<F>GGG9:BFFF9BA?BFFGFFFBFFF?FFA:A6CFFFFFABFFF??FFB1<:
@M06628:26:000000000-CRM2J:1:1101:17128:5232 1:N:0:101
TACGAGGGGTGCAAGCGTTAATCGGAATTACTGGGCGTAAAGCGTTCGTAGGCGGTTTGTTAAGCAAGATGTGAAAGCCCAGGGCTCAACCTTGGAACTGCATTTTGAACTGGCAAACTAGAGTACTGTAGAGGGTGGTGGAATTTCCAGTGTAGCGGTGAAATGCGTAGAGATTGGAAGGAACATCAGTGGCGAAGGCGGCCACCTGGACAGATACTGACGCTGAGGAACGAAAGCGTGGGGAGCGAACAGGATTAGATACCCTGGTAGTCCACGCCGTAA
+
GGGGGGGGGGGGGGGGGGGGGGGGGGGGGGGGGGGGGGGGGGGGGGGGGGGGGGGGGGGGGGGGGGGGGGGGGGGGGGGGGGGGGGGGGGGGGGGGGGGGGGGGGGGGGGGGGGGGGGGGGGGGGGGGGGGGGGGGGGGGGGGGGGGGGGGGGGGGGGGGGGGGGGGGFGGGGGGGGGGGGFFGGGGGGGGGGDGGGGGGFFGGFGFCFGFFGGGGGGGGGGGFFFFFFGFFGGGFFDDFFFFFF9BFGFB@FFFFB?FFGBGFFFFBBFB<BB?FBFFFF?
@M06628:26:000000000-CRM2J:1:1101:13739:5254 1:N:0:101
TACGGAGGGTCCGAGCGTTAATCGGAATTACTGGGCGTAAAGCGCACGCAGGCGGTTTGTTAAGCTAGATGTGAAAGCCCTGGGCTCAACCTGGGAATTGCATTTAGAACTGGCAGGCTAGAGTTTTGGAGAGGGGAGTGGAATTCCAGGTGTAGCGGTGAAATGCGTAGATATCAGGAGGAACATCAGTGGCGAAGGCGACTCCCTGGTCAGTAACTGACGCTCATGTGCGAAAGTGTGGGTAGCGAACAGGATTAGATACCCTGGTAGTCCACACCGTAA
+
GGGGGGGGGGGGGGGGGGGGGGGGGGGGGGGGGGGGGGGGGGGGGGGGGGGGGGGGFGGGGGGGGGGGGGGGGGGGGGGGGGGGGGGGGGGGGGGGGGGGGGGGGGGGGGGGGGGGGGGGGGGGGGGGGGGGGGGGGGGGGGGGGGGGGGGGGFGGGGGGGGGGGGGGFGGGGGGGGGGDGGDF@FGGGGGGGGGDGCGGFEGGFGFGGDBFFGGGGGGGGGGFFBFFFDFBGGG;<F?FFB>BBFF>G9FF?:@AFF4AF9FFFFF?D).6645:?>6B6:
@M06628:26:000000000-CRM2J:1:1101:23723:5265 1:N:0:101
TACGAGGGGTGCAAGCGTTAATCGGAATTACTGGGCGTAAAGCGTACGTAGGCGGTTTGTTAAGCAAGATGTGAAAGCCCAGGGCTCAACCTTGGAACTGCATTTTGAACTGGCAAACTAGAGTACTGTAGAGGGTGGTGGAATTTCCAGTGTAGCGGTGAAATGCGTAGAGATTGGAAGGAAAATCAGTGGCGAAGGCGGCCACCTGGACAGATACTGACGCTGAGGTACGAAAGCGTGGGGAGGGAACAGGACGAGATACCCTGGTAGTCCACGCCGTAA
+
FCFF9F7:CGCGGACFE@B,DFGGEGGGGDEFFDFGGGGG<EFEFDGGF9EF@FEGFEEFGGGAFFE@FGGEEFGFGGGGFAC7CGGGDDF?FFGGGFGGGFFGGGGGCGFGDEGGGGGCFDEDDGFFGGGGGGDFF@FGGGGCCFAGACGFFCFGGD8*;<CDCGE4*;*D;,<9CG?8CGG::CF944B=3=C5EECG::)>F4>F5>F4CFGGGGGGFEGFEF@FF4@:7CD(().).4011(4?GBFFF05((-3<=23<*.),.)5<4A711@14??
@M06628:26:000000000-CRM2J:1:1101:10961:5279 1:N:0:101
TACTAAAGGTGCAAGCGTTAATCGGAATTACTGGGCGTAAAGCGCGCGTAGGTGGTTTGTTAAGTTGGATGTGAAAGCCCAGGGCTCAACCTTGGAACTGCATTCAAAACTGACTCACTAGAGTACGAGAGAGGTTAGTGGAATTTCCTGTGTAGCGGTGAAATGCGTAGAGATGGGAAGGAACACCAGTGGCGAAGGCGACTGACTGGCTCGATACTGACACTGAGGTGCGAAAGCGTGGGGAGCAAACAGGATTAGATACCCTGGTAGTCCACGCCGTAA
+
GGGG9F<FFEFG8FGGGGG7,FFGGGGGGGGGGGGGGGGGGGGGGGGGGGGGEGGGG<F<FFGGGDEFGGGGGGGGGGGGFF<FGGGGGGFCBFGGGGGGGFGGC<FGGGGGGG9?FFGGGG,F??@FFGGGGGFDFGGGGGGGG;F;;EGGGGGDGGGGGGGGGFGGFGGCGGG,DCFCEGGGGGGGGGGGGGGGGGGGFFG3/CFGGG4)8)>C<FGGG6CFFFFFFGFFGGGFFFFFFFFFFBFFGFFFFFFDFFFDFFFGF?F?FFBFFFFFFFF;B?
@M06628:26:000000000-CRM2J:1:1101:24249:5294 1:N:0:101
TACGAGGGGTGCAAGCGTTAATCGGAATTACTGGGCGTAAAGCGTTCGTAGGCGGTCTATTAAGCAAGATGTGAAAGCCCAGGGCTCAACCTTGGAACTGCATTTTGAACTGGTAGACTAGAGTACTGTAGAGGGTGGTGGAATTTCCAGTGTAGCGGTGAAATGCGTAGAGATTGGAAGGAACATCAGTGGCGAAGGCGGCCACCTGGACAGATACTGACGCTGAGGAACGAAAGCGTGGGGAGCGAACAGGATTAGATACCCTGGTAGTCCACGCCGTAA
+
GGGGGGGGGGGGGGGGGGGGGGGGGGGGGGGGGGGGGGGGGGGGGGGGGGGGGGGGGGGGGGGGGGGGGGGGGGGGGGGGGGGGGGGGGGGGGGGGGGGGGGGDGGFGGGGGGGGGGGGGGGGGGGGGGGGGGGGFFFFGGGGGGGGGGGGGGGGGGGGGGGGFGGGGFGGGGGGGGGGGGGGGCFGGGGGGGGGGGGGGDFGGFGFGGGFFGGGGGGGGGEGEFFFFFGFFGGGFFFFDFFF<B9BFGF>FFFFFFBFAGFE@*4>?AFFF<BFBF@9;?<
@M06628:26:000000000-CRM2J:1:1101:7485:5296 1:N:0:101
TACGAGGGGTGCAAGCGTTAATCGGAATTACTGGGCGTAAAGCGTTCGTAGGCGGTTTGTTAAGCAAGATGTGAAAGCCCAGGGCTCAACCTTGGAACTGCATTTTGAACTGGCAAACTAGAGTACTGTAGAGGGTGGTGGAATTTCCAGTGTAGCGGTGAAATGCGTAGAGATTGGAAGGAACATCAGTGGCGAAGGCGGCCACCTGGACAGATACTGACGCTGAGGAACGAAAGCGTGGGGAGCGAACAGGATTAGATACCCTGGTAGTCCACGCCGTAA
+
GGGGGGGGGGGGGGGGGGGGGGGGGGGGGGGGGGGGGGGGGGGGGGGGGGGGGGGGGGGGGGGGGGGGGGGGGGGGFGGGGGGGGGGGGGG8EFGGGGGGGGGGGGGGGGGGGGGGGGGGGGGGGGGGGGGGGGGGGGGGGGGGGGGGGGGGGGGGGGGGGGGGGGGEFGDFFFGGGCGGGGGGGGGGGGGGGGGGGGGGFFGGFGFGF5@FGFGGGGGGGGGFFFFFFFFFGGGFFDFFFFF<>FFBGFFFF?FF<?:9F<CFF?F:>B7AAFFF>FBB??
@M06628:26:000000000-CRM2J:1:1101:7868:5301 1:N:0:101
TACGAGGGGTGCAAGCGTTAATCGGAATTACTGGGCGTAAAGCGTACGTAGGCGGTTTGTTAAGCAAGATGTGAAAGCCCAGGGCTCAACCTTGGAACTGCATTTTGAACTGGCAAACTAGAGTACTGTAGAGGGTGGTGGAATTTCCAGTGTAGCGGTGAAATGCGTAGAGATTGGAAGGAACATCAGTGGCGAAGGCGGCCACCTGGACAGATACTGACGCTGAGGTACGAAAGCGTGGGGAGCGAACAGGATTAGATACCCTGGTAGTCCACGCCGTAA
+
GGGGGGGGGGGGGGGGGEGGGGGGGGGGGGGGGGGGGGGGGGGGGGGGGGGGGGGFGGGGGGGGGGGGGGFGGGGGEFFGGGFGGGGGGGGGGGGGGGGGGGGGGGGGGGGGGGGGGGGGGGGGGGGGGGGGGGGFEGGGGGFGGGGGGGGGGGGGGGGGGGGGGGGGBGGFFGFGGGGGEGGGGGGFGGGGGGGGGGGGFFGGFGFGGGFFGGGGGGGGGGGFF>FFFGFFGGG97>EFFFF?BFFF54>FBFF28><AGBFC63FBBAAF6<),77,;?<
@M06628:26:000000000-CRM2J:1:1101:10218:5329 1:N:0:101
TACGGAGGGTCCGAGCGTTAACCGGAATTACTGGGCGTAAAGCGCGCGTAGGTGGTTATTTAAGCTAGATCTGAAAGCCCAGGGCTCAACCTTGGAACTGCATTTAGAACTGGGTAACTAGAGTACAGTAGAGGGTAGTGGAATTTCTTGTGTAGCGGTGAAATGCGTAGATATAAGAAGGAACACCAGTGGCGAAGGCGACTGCCTGGACTGATACTGACACTGAGGTGCGAAAGCGTGGGGAGCAAACAGGATTAGATACCCTGGTAGTCCACGCCGTAA
+
GGEFG>FGEFC@@FGGGEFCDFGGGGEG8F<F,C@8@F:FG<FGDGGGGGGGEFF?BAFCFFGGGGGGGGGGGGGGGGG=E8FGGGGFGFC4FAFGGGGGGGGGGGGGGGGGGGGGGGGGGGGGGGEGGGGGGGE+@FGFGGGGDGGGGGGGGGGGGGGEGGGGGGCGEGDGGGEFFGCCGGGGGGGG=FEGGGGGGGGGFFGGFGFGGGFFGGFDCFGGGGGFFBFFFG?BDEG;BFEDDF0:>F1<C?FFFFFFDFFFGACFFBF>>28A6<DF>59>F?
@M06628:26:000000000-CRM2J:1:1101:5979:5329 1:N:0:101
TACAGAGGGTGCAAGCGTTAATCGGAATTACTGGGCGTAAAGCGCGCGTAGGTGGTTTGTTAAGTCGGATGTGAAAGCCCAGGGCTCAACCTTGGAATTGCACCCGATACTGGCAGGCTAGAGTACGATAGAGGAGTGTGGAATTTCCTGTGTAGCGGTGAAATGCGTAGATATAGGAAGGAACATCAGTGGCGAAGGCGACACTCTGGATTGATACTGACACTGAGGTGCGAAAGCGTGGGGAGCAAACAGGATTAGATACCCTGGTAGTCCACGCCGTAA
+
GGGGGGGGGGGGGGGGGGGGGGGGGGGGGGGGGGGGGGGGGGGGGGGGGGGGGGGFGGGGGGGGGGGGGGGGGGGGGGGGGGGGGGGGGGGGGGGGGGGGGGGGGGGGGGGGGGGGGGGGGGGDGGGGGGGGGGGGGGGGGGGGGGGGFGGGGGGGGGGGGGGGGGGEBGGGGGGGGGGGDGGGGGGFGGGGGGGGGGGGDFGGFGFGGGFFGFFGGGGGGGGFFFFFFGFFGGGFF>BEEFFFFFBFGFFFFFFB?7ADGBGFF?F?AAFFFFFFFFF>BF
@M06628:26:000000000-CRM2J:1:1101:20114:5342 1:N:0:101
TACAGAGGGTGCAAGCGTTAATCGGAATTACTGGGCGTAAAGCGCGCGTAGGTGGTTTGTTAAGTCGGATGTGAAAGCCCAGGGCTCAACCTTGGAATTGCACCCGATACTGGCAGGCTAGAGTACGATAGAGTAGTGTGGAATTTCCTGTGTAGCGGTTAAATGCGTAGATATAGGAAGGAACATCAGTGGCGAAGGCGACACTCTGGATTGATACTGACACTGAGGTGCGAAAGCGTGGGGAGCAAACATGATCAGATCCCCTGGTATTCTACCACGTAA
+
FFGCGGGGGGGGGGGGCFEGGEGFEGGGGGGGEEGFGGGDC@AF@FDEF7>FGGGGFGFGFFFGGGGGGFFF5C@FGDFGGGG>CGGGGG,BEAF@<EFGGGGGEGGGGGGCG<CCCFGGGGFCFFGGGG7AC,,,,@FGGFFFCEF9DDCCEGGG:>E:;FG;ECGA657,>C@:9C@65:AFCC<<CC+=3=E<B8:7>)))077CCGF4*9*?GGG96+*79<@>)9?(7CC,())077206((,*,.*5)8)-).-*5:C),>.)).)).)))94(.1
@M06628:26:000000000-CRM2J:1:1101:20093:5349 1:N:0:101
TACAGAGGGTGCAAGCGTTAATCGGAATTACTGGGCGTAAAGCGCGCGTAGGTGGTTTGTTAAGTCGGATGTGAAAGCCCAGGGCTCAACCTTGGAATTGCACCCGATACTGGCAGGCTAGAGTACGATAGAGGAGTGTGGAATTTCCTGTGTAGCGGTGAAATGCGTAGATATAGGAAGGAACATCAGTGGCGAAGGCGACACTCTGGATTGATACTGACACTGAGGTGCGAAAGCGTGGGGAGCAAACAGGATTAGATACCCTGGTAGTCCACGCCGTAA
+
GGGGGGGGGGGGGGGGGGGGGGGGGGGGGGGGGGGGGGGGGGGGGGGGGGGGGGGGGGGGGGGGGGGGGGGGGGGGGGGGGGGGGGGGGGGGGGGGGGGGGGGGGGGGGGGGGGGGGGGGGGGGGGGGGGGGGGGGGGGGGGGGGGGGGGGGGGGGGGGGGGGGGGGGFGGGGGGGGGGGGGGGGGGGGGGGGGGGGGGGFFDGFGFGFFFFFGFC7>FFGGGFFBFFFGFFGGGFFFFEFFF?FBFFF?F@:<FB37ABD<FG??F8<<AA9ABB90(-1:
@M06628:26:000000000-CRM2J:1:1101:23993:5349 1:N:0:101
TACGGAGGGTGCAAGCGTTACTCGGAATCACTGGGCGTAAAGAGCGTGTAGGCGGGTTTGTAAGTTTGAAGTGAAATCCAATGGCTCAACCATTGAACTGCTTTGAAAACTGCTTACCTAGAATATGGGAAAGGTAGATGGAATTTCTGGTGTAGGGGTAAAATCCGTAGAGATCAGAAGGAATACCGATTGCGAAGGCGATCTACTGGAACATTATTGACGCTGAGACGCGAAAGCGTGGGGAGCAAACAGGATTAGATACCCTGGTAGTCCACGCCCTAA
+
GGGGGGGGGGGGGGGGGGGGGGGGGGGGGGGGGGGGGGGGGGGGGGGGGGGGGGGGGGGGGGGGGGGGGGGGGGGGGGGGGGGGGGGGGGGGGGGGGGGGGGGGGGGGGGGGGGGGGGGGGGGGGGGGGGGGGDFFGGGGGGGGGGGGGFFGGGGGGGG>FGGGGGGGFGGGGGGGGGGGGGFCGGGGGGGGGGGGGGCEDBFGFGFGGGFFFFFGC>FGGGGFFFFFFGF>EGGFFFF@EFFBFFFFGFFF?0FFFFF>F<C<68>?FFFF2<>?0879??
@M06628:26:000000000-CRM2J:1:1101:10504:5371 1:N:0:101
TACGAGGGGTGCAAGCGTTAATCGGAATTACTGGGCGTAAAGCGTTCGTAGGCGGTTTGTTAAGCAAGATGTGAAAGCCCAGGGCTCAACCTTGGAACTGCATTTTGAACTGGCAAACTAGAGTACTGTAGAGGGTGGTGGAATTTCCAGTGTAGCGGTGAAATGCGTAGAGATTGGAAGGAACATCAGTGGCGAAGGCGGCCACCTGGACAGATACTGACGCTGAGGAACGAAAGCGTGGGGAGCGAACAGGATTAGATACCCTGGTAGTCCACGCCGTAA
+
GGGGGGGGGGGGGGGGGGGGGGGGGGGGGGGGGGGGGGGGGGGGGGGGGGGGGGGGGGGGGGGGGGGGGGGGGGGGGFFGGGFGGGGGGGGGGGGGGGGGGGGGGGGGGGGGGGGGGGGGGGGGGGGGGGGGGGGFGGGGGGGGGGGGGGGGGGGGGGGGGGGGGGGGFGGGGGGGGGGGGGGGGGGGGCCFGGGGGGGGAFDGFGFGGGFFGFGGGCFDFGG@EFFFFGFFGGGFFFFFFFFFBFFFC>DFFBFBFFFFGFGGFBF2)6452:<?>:73??
@M06628:26:000000000-CRM2J:1:1101:23251:5376 1:N:0:101
TACGGAGGGGGTTAGCGTTGTTCGGAATTACTGGGCGTAAAGCGTACGTAGGCGGATTGGAAAGTTGGGGGTGAAATCCCAGGGCTCAACCCTGGAACTGCCTCCAAAACTATCAGTCTAGAGTTCGAGAGAGGTGAGTGGAATTCCAAGTGTAGAGGTGAAATTCGTAGATATTTGGAGGAACACCAGTGGCGAAGGCGGCTCACTGGCTCGATACTGACGCTGAGGTACGAAAGGGTGGGGAGCAAACAGGATTAGATACCCTGGGAGTCCACACCGTAA
+
FGGGGGGGGGGGGGFGEGGGG@CEGGGGGGGGGGFGGGGGGGGGGGGGGFFGGGGGEEGGGGFFEFGGGGGGGGGGGGGGGGGGGGGGGGGGGGGGGGGGGGGGFGGFGGGGCFGGGGGGG=FGGGGGGGGGG>7FFGGGGGCFGGGGGGGGGGGGGGGGGGGFFGFFFGGGGGGGGFFGGGCEFFEGGGGGGGGGGGGGFFDDFGFGFGF?DCFGD7>79EDDB1>@FGB1CEGB03<>@>F6>>?<C?>::?)427).2<EF??F(3:?BDB?F<FFB0:
@M06628:26:000000000-CRM2J:1:1101:11150:5376 1:N:0:101
TACGGAGGGTGCAAGCGTTAATCGGAATTACTGGGCGTAAAGCGCGCGTAGGTGGTTTTATAAGTCAGATGTGAAAGCCCCGGGCTCAACCTTGGAATTGCATTTATGACTGTCGAACTAGAGTATGGTAGAGGTGAGTGGAATTTCGTGTGTAGCAGTGAAATGCGTAGATATGCGGAGGAACATCAATGGCGAAGGCGACTCACTGGACCAGTACTGACACTCATGTACGAAAGCGTGGGTAGCAAACAGGATTAGATACCCTGGTAGTCCACGCCGTAA
+
GGGG7CDFGGGG8AGGGGGGGGGGGGGGGGGGFFGGGGGGGGGG++@F4@CE5EGGG<=5CFGG<<,9EFGFGFGG9FFG7CEFGCFGGGGGGGGFA,,CFFDF,,,,CFDF3,BF+@FGFGBF93FGGGGGGGFGA<DDFGGGGFG,,@FFGGGG;FGGGGGGGGGGFGG7FGG,**47CFGGGDC<+>CGGEGGGGG*837<)08<6CFF**;?FF>CF+9?4:=F029?GGGFF@BEF>>F?>9>C?>F61?<))-6:AEF6<:?A>7<)6341>676:
@M06628:26:000000000-CRM2J:1:1101:16468:5377 1:N:0:101
TACGGAGGATCCAAGCGTTATCCGGAATCATTGGGTTTAAAGGGTCCGTAGGTGGATAATTAAGTCAGAGGTGAAATCTTGCCGCTTAACGGTAAAATTGCCTTTGATACTGGTTGTCTTGAGTTATTATGAAGTGGTTAGAATATGTAGTGTAGCGGTGAAATGCATAGATATTACATAGAATACCAATTGCGAAGGCAGATCACTAATAATTAACTGACACTGATGGACGAAAGCGTGGGGAGCGAACGGGATTAGATACCCCGGTAGTCCACGCCGTAA
+
GGGGGGGGDGGGGGGGGGGGGGGGGGGGGGGGGGGGGGGGGGGGGGGGGGGGCFGC99?CFGGGGGGGFGGGGGGGFEFGGFCFGG@GGGG:FG:FGGGGGGDGGGGGGGGGD<AFGGGGGGGGGGGGGGGGGGGGGGGGGGGGGGGGGGFGGGGGGGGGGGGGGGFGFGGGGGGGGGGGGGGGGGGGGGGGGGGGGGGGFFGGFGFGGFFFGD8D7DGGGGGFFFFFFGFFGGGFFFADBFBBFFFFGFEFFFFF?<<>FFCF89EF66AD<<BBFFFBF?
@M06628:26:000000000-CRM2J:1:1101:20843:5378 1:N:0:101
TACGGAGGGTGCAAGCGTTAATCGGAATTACTGGGCGTAAAGCGTACGTAGGTGGTTTGTTAAGTTGGATGTGAAAGCCCAGGGCTCAACCTTGGAACTGCATTCAAAACTGATGAACTAGAGTATGGTAGAGGTAAGTGGAATTTCCTGTGTAGCGGTGAAATGCGTAGAGATGGGAAGGAACATCAGTGGCGAAGGCGACTTACTGGACCAATACTGACACTGAGGTACGAAAGCGTGGGTAGCAAACAGGATTAGATACCCTGGTAGTCCACGCCGTAA
+
GGGGGGGGC@@FFGGGGGGGGGGGGGGGEGGGGGGGGGGGGGFGF@EGGGGGEEGB,:CFGGGGGACFGGGGGGGGGG<FGGGGGGGGGGGFGGGGGGGGGGGGGFGEGGGGFCGF;FGGGGGGGFCFFGGGGGGGGGGGFGGGGFFGFGGGGGFGCGGGGGGGGGGG>DGGGFFGC?EGGGGFGGGGGGGGGGGGGEGGB)CDFGFGGGF59>FGGGGGGCGFFFFF@FF<GG<>B>5>EFFAFF<>G<5FFFFFFFFFGFGGF?F?FFFFF4,:>574:?
@M06628:26:000000000-CRM2J:1:1101:23395:5383 1:N:0:101
TACGGAGGGTGCAAGCGTTACTCGGAATCACTGGGCGTAAAGAGCGTGTAGGCGGATAGTTAAGTTTGAAGTGAAATCCAATGGCTCAACCATTGAACTGCTTTGAAAACTGATTATCTAGAATATGGGAGAGGTAGATGGAATTTCTGGTGTAGGGGTAAAATCCGTAGAGATCAGAAGGAATACCGATTGCGAAGGCGATCTACTGGAACATTATTGACGCTGAGACGCGAAAGCGTGGGGAGCAAACAGGATTAGATACCCTGGTAGTCCACGCCCTAA
+
GGGGGGGGGGGGGGGGGGGGGGGGGGGGGGGGGGGGGGGGGGGGGGGGGGGGGGGGGGGGGGGGGGGGGGGGGGGGGGGGGGGGGGGGGGGGGGGGGGGGGGGGGGGGGGGGGGGGGGGGGGGGFGGGGFGGEGFGGGGGGGGGGGGGDGGGGGGGGGGGGGGGGGGGFGGGGGGGGGGGGGGGGGGGGGGGGGGGGGGGFFGGFGFGGGFFGGGGGDGFGGGFFFF??<@>GGGFFFFFFFF:BFFFGFFFBBFFF2):FFEFF?F:49<B2A<?BFFFB?
@M06628:26:000000000-CRM2J:1:1101:19937:5383 1:N:0:101
TACGGAGGGTGCAAGCGTTAATCGGAATTACTGGGCGTAAAGCGCACGTAGGTGGTTTGTTAAGTTGGATGTGAAAGCCCAGGGCTCAACCTTGGAACTGCATTCAAAACTGGCGAACTAGAGTATGGTAGAGGTGAGTGGAATTTCCTGTGTAGCGGTGAAATGCGTAGAGATGGGAAGGGACATCAGTGGCGAAGGCGACTCACTGGACCAATACTGACACTGAGGTGCGAAAGCGTGGGTAGCAAACAGGATTAGATACCCTGGTATTCCACGCCTTAA
+
GGGGGCFEEFGGFFGGGFGGGGGGGGGGGGGGGGGGGGGGGGGGGGGGFGGGGGGGGGGGGGGGFGGGGGGFFGGGGFFGGGGEGGGGGGGGGGGGFGGFGFGDFFGGGGGGGGGGGG@EGGGFGGGGGGGGGGDEEGEDGGGGGGGGGGGGFDEF:EEEEG9EGGGGFDGFFGGGGGGDEDGGGGGFGGCEDGGCGEGE:37*=FFFCCFADGGFDFGF<FCFFA@F65?9EGG6<BFFFFFBFB<9FFFFB?FA2<2<74:+185:))-6.<A(48(4<>
@M06628:26:000000000-CRM2J:1:1101:6909:5385 1:N:0:101
TACGAGGGGTGCAAGCGTTAATCGGTATTACTGGGCGTAAAGCGTGCGTAGGTGGTTTGTTAAGCAAGATGTGAAAGCCCCGGGCTCAACCTGGGAACTGCATTTTGAACTGGCAAACTAGAGTATTGTAGAGGGTAGTGGAATTTCCAGTGTAGCGGTGAAATGCGTAGAGATTGGAAGGAACATCAGTGGCGAAGGCGGCTACCTGGACAAATACTGACACTGAGGCACGAAAGCGTGGGGAGCAAACAGGATTAGATACCCTGGTAGTCCACGCCGTAA
+
GGGGGFGGGGGGGGGGGGGG<FGGGGGGGGGGGGGGGGGGGGGGGGGGGGGEFGG=FGGGGGGGGGGGGGGGGGGGGGGGGGGGGGGFGGGGGGGGGGGGGGGGGGGGGGGGGGGGGGGGGGGGGGGGGGGGGGGGGGGGGGGGGGFFFGGGGGGGGGGEGGGGGGGGFGGGGAFGGFGGGGGGGGGFFGFGGGGGGGGG>BGG@GFGGFF?GGGGGGGGGGC?FAFFFCF:EGG;BFFEFFFFF96:C3;?B?FF?>2<FAFF62F?A<<B9<)438(334
@M06628:26:000000000-CRM2J:1:1101:25155:5387 1:N:0:101
TACGAGGGGTGCAAGCGTTAATCGGAATTACTGGGCGTAAAGCGTACGTAGGCGGTTTGTTAAGCAAGATGTGAAAGCCCAGGGCTCAACCTTGGAACTGCATTTTGAACTGGCAAACTAGAGTACTGTAGAGGGTGGTGGAATTTCCAGTGTAGCGGTGAAATGCGTAGAGATTGGAAGGAACATCAGTGGCGAAGGCGGCCACCTGGACAGATACTGACGCTGAGGTACGAAAGCGTGGGGATCGAACAGGATTAGATACCCTGGGAGTCCACGCCGTAA
+
<CF?9FECEG@CFGGGG@@@<FGDEDGCCGFGAFFGGGCFGAF:CGGEFFGGFGGGDC=FFEC?,?EA==FFFGGGGGG7EFD=CGGGGFEFEFFGFEGGGGFGFGGGEGGGFFFAFGGGGGGGGGGGGGD@DF7@FDGGGGGF7D=FGFGGFFGFGDC::FF,,5C>>CC?DC99E9=C*CFGFGGGFCGFDGGGGECC5>1CFFFD=FF73>FF*:>0C5CDFB>F@CF01AD6,)8>519(,(4(9:@5??:),.:9FFGG@?;0,3,5.686>FB3:?
@M06628:26:000000000-CRM2J:1:1101:11164:5395 1:N:0:101
TACGGAGGGTGCAAGCGTTAATCGGAATTACTGGGCGTAAAGCGCACGTAGGTGGTTTGTTAAGTTGGATGTGAAAGCCCAGGGCTCAACCTTGGAACTGCATTCAAAACTGGCGAACTAGAGTATGGTAGAGGTGAGTGGAATTTCCTGTGTAGCGGTGAAATGCGTAGAGATGGGAAGGAACATCAGTGGCGAAGGCGACTCACTGGACCAATACTGACACTGAGGTGCGAAAGCGTGGGTAGCAAACAGGATTAGATACCCTGGTAGTCCACGCCGTAA
+
GGGGGGGGGGGGGGGGGGGGGGGGGGGGGGGGGGGGGGGGGGGGGGGGGGGGFGGGGGGGGGGGGGGGGGGGGGGGGGGGGFGGGGGGGGGGGGGGGGGGGGGGGGGGGGGGGGGGGGGGGGGGGGGGGGGGGGGGGGGGGGGGGGGGGGGGGGGGGGGGGGGGGGGGFGGGGGGGGGGGGGGGGGGGGGGGGGGGGGGGFFGGFGFGGGFFGGGGGGGFGGGFFAFFFGFFGGGFFFFEEBFBFFFFGFFFFFFFFFFFGF<EFFFFFFFFFFF:>FFF?B
@M06628:26:000000000-CRM2J:1:1101:6918:5401 1:N:0:101
TACGAGGGGTGCAAGCGTTAATCGGTATTACTGGGCGTAAAGCGTGCGTAGGTGGTTTGTTAAGCAAGATGTGAAAGCCCCGGGCTCAACCTGGGAACTGCATTTTGAACTGGCAAACTAGAGTATTGTAGAGGGTAGTGGAATTTCCAGTGTAGCGGTGAAATGCGTAGAGATTGGAAGGAACATCAGTGGCGAAGGCGGCTACCTGGACAAATACTGACACTGAGGCACGAAAGCGTGGGGAGCAAACAGGATTAGATACCCTGGTAGTCCACGCCGTAA
+
GGGG<CFGGGEGFGGGGGGGGGGGGGGGGGGGGGGGGGGGGGGG@FGGGGGGGGG?FGGEGGGGFFGGGGGGGGGGGGGG7FGGGGGGGGGGGGGGGGGGGGGDFFF:FGGGG8F>BGGGGG@GG<=FGGGGGGGGGGGGGGGGGGGGFGGGGGGGGGGGGGGGGGGGFGGGGGEGGGGGGGGGGGFGGGGGGGGGGGGGBEGGFGFGGGF?/CFG>FGFGGGFFFFF)*8:GGGFFFFEFFFFFFFFGFFFFBFFF?FAG>GGFFF?BFFA<<<BFF13??
@M06628:26:000000000-CRM2J:1:1101:15043:5411 1:N:0:101
TACGAGGGGTGCAAGCGTTAATCGGAATTACTGGGCGTAAAGCGTTCGTAGGCGGTTTGTTAAGCAAGATGTGAAAGCCCAGGGCTCAACCTTGGAACTGCATTTTGAACTGGCAAACTAGAGTACTGTAGAGGGTGGTGGAATTTCCAGTGTAGCGGTGAAATGCGTAGAGATTGGAAGGAACATCAGTGGCGAAGGCGGCCACCTGGACAGATACTGACGCTGAGGAACGAAAGCGTGGGGAGCGAACAGGATTAGATACCCTGGTAGTCCACGCCGTAA
+
GGGGGGGGGGGGGGGGGGGGFGGGGGGGGGGGGGGGGGGGGGGGGGGGGGGGGGGGGGGGGGGGGGGGGGGGGGGGGGGGGGGGGGGGGGGGGGGGGGGGGGGGGGGGGGGGGGGGGGGGGGGGGGGGGGGGGGGFGGGGGGGGGGGGGGGGGGGGGGGGGGGGGGGGFGGGGGGGGGGGGGGGGGGGGGGGGGGGGGGGFFGGFGFGGGFFGGGGGFGGGGGEFFFFFGFFGGGFF@DFFB969>BFGBFF01@D?FFDFDC<FBFF<9AB<<)8>F>>??
@M06628:26:000000000-CRM2J:1:1101:17411:5417 1:N:0:101
TACGGAGGGTCCGAGCGTTAATCGGAATTACTGGGCGTAAAGCGCACGCAGGCGGTTTGTTAAGCTAGATGTGAAAGCCCTGGGCTCAACCTGGGAATTGCATTTAGAACTGGCAGGCTAGAGTTTTGGAGAGGGGAGTGGAATTCCAGGTGTAGCGGTGAAATGCGTAGATATCTGGAGGAACATCAGTGGCGAAGGCGACTCCCTGGTCAGTAACTGACGCTCATGTGCGAAAGTGTGGGTAGCGAACAGGATTAGATACCCTGGTAGTCCACACCGTAA
+
GGGGGGGGGGGGGGGGGGGGGGGGGGGGGGGGGGGGGGGGGGGGGGGGGGGGGGGGGGGGGGGGGGGGGGGGGGGGGGGGGGGGGGGGGGGGGGGGGGGGGGGGGGGGGGGGGGGGGGGGGGGGGGGGGGGGGGGGGGGFGGGGGGGGGGGGGGGGGGGGGGGGFGGGFGGGGGGGGGGGGGGGGGGGGGGGGGGGGGGGFFGDFGFGGGFFGGFGGGGGGGG>DFFFFG=?CEGFFFFFFFFF?DFFG07<??FB?BA<CFFFF?FF<44ADA?:0>;1:?
@M06628:26:000000000-CRM2J:1:1101:5896:5420 1:N:0:101
TACGGAGGGTGCGAGCGTTAATCGGAATTACTGGGCGTAAAGCGCGCGTAGGTGGATTGGCCAGTCAGATGTGAAAGATCAGGGCTCAACCTTGGAACGGCATCTGATACTGCTAGTCTAGAATACAGTAGAGGGTAGTGGAATTTCCTGTGTAGCGGTGAAATGCGTAGATATAGGAAGGAACACCAGTGGCGAAGGCGACTACCTGGACTGAGACTGACACTGAGGTGCGAAAGCGTGGGGAGCGAACAGGATTAGATACCCTGGTAGTCCACGCCGTAA
+
GGGGGDGGGG,FCFGGGGGECFGGGGGG<F,FGGGGGGGGGGGGGEGGGGGGFGG<FG,4,,BFAFGGGGGGCGGG<,,CEFFGGG<FGGGGGGCE9<+>>F+:EFGFGGGF,EF,7EFGGG<F3@CFGGGCGG73@7>DFGGGG9F,,@FGGGGGGGGGGGGGGGGGEGGFGG9,>,<,=FFGGGGG5C?GGGGG>EG5B>D3/>FGG7@?4>*:*:FGGFGFFFF59<?BGGGFFB<>>FF?>F(4>6>F?B@ADF<DFA@8*(87>AFFA42?B@>>BB
@M06628:26:000000000-CRM2J:1:1101:17125:5451 1:N:0:101
TACGAGGGGTGCAAGCGTTAATCGGAATTACTAGGCGTAAAGCGTACGTAGGCGGTTTGTTAAGCAAGATGTGAAAGCCCAGGGCTCAACCTTGGAACTGCATTTTGAACTGGCAAACTAGAGTACTGTAGAGGGTGGTGGAATTTCCAGTGTAGCGGTGAAATGCGTAGAGATTGGAAGGAACATCAGTGGCGAAGGCGGCCACCTGGACAGATACTGACGCTGAGGTACGAAAGCGTGGGGAGCAAACAGGATTAGATACCCTGGTAGTCCACGCCGTAA
+
GGGG-8FGG@FC<FGGGGG7CGGGGGGGGGGGDGGGGGGGGGGGGGGGGGGGGGG:FFF??FGGFFFF=EFGGGGGAGGG<4FGGGGGGGGG9FGGGGGGG?FDAF@FGGGG8B<<>FG9FGGGCG;37EFGGG@38FGGGGGGGFGDGGGGGGGGGGGGGGGG9FGGFGGFGGGFG?FGGGGGGGGGGGGGGGGGGGGGFF)/<<FGG*7)9CCGGGGGGGGF3(7@@FFFGGG><>5BFFFFF>(4C:5FFFFA?<BAFFFCF?:7<AAFFD?19>>BFF
@M06628:26:000000000-CRM2J:1:1101:17473:5461 1:N:0:101
TACGGAGGGGGTTAGCGTTGTTCGGAATTACTGGGCGTAAAGCGCACGTAGGCGGATCAGAAAGTATAGGGTGAAATCCCAGGGCTCAACCCTGGAACTGCCTTGTAAACTCCTGGTCTTGAGTTCGAGAGAGGTGAGTGGAATCCCGAGTGTAGAGGTGAAATTCGTAGATATTCGGAGGAACACCAGTGGCGAAGGCGGCTCACTGGCTCGATACTGACGCTGAGGTGCGAAAGTGTGGGGAGCAAACAGGATTAGATACCCTGGTAGTCCACACCGTAA
+
GGGGGGGGGGGGGGGGGGGGGGGGGGGGGGGGGGGGGGGGGGGGGGGGGGGGGGGGGGGGGGGGGGGGGGGGGGGGGGGGGGGGGGGGGGGGGGGGGGGGGGGGGGGGGGGGGGGGGGGGGGGGGGGGGGGGGGGGGGGGGGGGGGGGGGGGGGGGGGGGGGGGGGGGFGGGGGGGGGGGGGGGGGGGGGGGGGGGGGGGFFGGFGFGGGFFGGGGGGGGGEGFFFFFFG49EGGFFFFFFFFFFFFFGFFFBFFFFFFFGFGGFFFBFFFFFFFFFFF:?F
@M06628:26:000000000-CRM2J:1:1101:19863:5470 1:N:0:101
TACGAGGGGTGCAAGCGTTAATCGGAATTACTGGGCGTAAAGCGTGCGTAGGTGGTTTGTTAAGCAAGATGTGAAAGCCCCGGGCTCAACCTGGGAACTGCATTTTGAACTGGCAAACTAGAGTATTGTAGAGGGTAGTGGAATTTCCAGTGTAGCGGTGAAATGCGTAGAGATTGGAAGGAACATCAGTGGCGAAGGCGGCTACCTGGACAAATACTGACACTGAGGCACGAAAGCGTGGGGAGCAAATAGGATTAGATACCCTGGTAGTCCACGCCGTAA
+
GGGG<@FG@FGGGGGFGGGGGAFGGGGGCFGGGGGGGGGGGGGGG@CGGGGGGGGBFFGCFGGGECFCAFGG9FGG,F=44=+FFG7FGG@F=F@FG<=FGG,F,,,BFGG9BF>>FFGGGGGGGG9FGGGGGGC:F>,@FGGGGGGGGGGGCGGGGGGGGGGGGGGGFGGGGGGGGGGFGGGGGEGCAFGGGCGGGGG58)95)9FGG4>4D4CFDFGGGGGF?B?5@GFFGGGFF50<EF0:BFFFG)/9?F=>?BFDFFF?*,78AB>DF9)49F>9BB
@M06628:26:000000000-CRM2J:1:1101:14460:5486 1:N:0:101
TACAGAGGGTGCAAGCGTTAATCGGAATTACTGGGCGTAAAGCGCGCGTAGGTGGTTTGTTAAGTCGGATGTGAAAGCCCAGGGCTCAACCTTGGAATTGCACCCGATACTGGCAGGCTAGAGTACGATAGAGGAGTGTGGAATTTCCTGTGTAGCGGTGAAATGCGTAGATATAGGAAGGAACATCAGTGGCGAAGGCGACACTCTGGATTGATACTGACACTGAGGTGCGAAAGCGTGGGGAGCAAACAGGATTAGATACCCTGGTAGTCCACGCCGTAA
+
GGGGGGGGGGGGGGGGGGGGFGGGGGGGGGGGGGGGGGGGGGGGGGGGGGGGGGGGGGGGGGGGGGGGGGGGGGGGGGGGGGGGGGGGGGGGGGGGGGGGGGGGGGGGGGGGGGGGGGGGGGGGGGGGGGGGGGGGGGGGGGGGGGGGGGGGGGGGGGGGGGGGGGGGFGGGGGGGGGGGGGGGGGGGGGGGGGGGGGGGFFGGFGFGGGFFGGGGFGGGFGGFFAFFFGFFGGGFFFFFFFFF>BB?GFFFF?FFFFFB><CEF::?FAFD2>?BBFFFFF
@M06628:26:000000000-CRM2J:1:1101:25748:5498 1:N:0:101
TACGAGGGGTGCAAGCGTTAATCGGAATTACTGGGCGTAAAGCGTGCGTAGGTGGTTTGTTAAGCAAGATGTGAAAGCCCCGGGCTCAACCTGGGAACTGCATTTTGAACTGGCAAACTAGAGTATTGTAGAGGGTAGTGGAATTTCCAGTGTAGCGGTGAAATGCGTAGAGATTGGAAGGAACATCAGTGGCGAAGGCGGCTACCTGGACAAATACTGACACTGAGGCACGAAAGCGTGGGGAGCAAACAGGATTAGATACCCTGGTAGTCCACGCCGTAA
+
GGGGGGGGGGGGGGGGGGGGGGGGGGGGGGGGGGGFFFGGGGGGGGGGGGGGGGGFFGGGGGGGGGGGGGGGGGGGGGFGGGGGGGGGGGGGGGGGGGGGGGGGGGDGGGFGGGGGGGGGGGGGGGGFGGGFGGDGGGGGGFGGGGFDFFGGGGGGGGGGFGGGGGGGFCDFFGGGGGGGDFGGGGGGGGGGGGGGGGGGEBDGFGFGFC>FGFCGGGGGGGG:?DF3>DFFGGG10>:7:1169BBFGB)028))42AADD<<F854<9>D2<>BB>99BF
@M06628:26:000000000-CRM2J:1:1101:24865:5499 1:N:0:101
TACGGAGGGGGTTAGCGTTGTTCGGAATTACTGGGCGTAAAGCGCACGTAGGCGGATCAGAAAGTATAGGGTGAAATCCCAGGGCTCAACCCTGGAACTGCCTTATAAACTCCTGGTCTTGAGTTCGAGAGAGGTGAGTGGAATTCCTAGTGTAGAGGTGAAATTCGTAGATATTCGGAGGAACACCAGTGGCGAAGGCGGCTCACTGGCTCGATACTGACGCTGAGGTGCGAAAGTGTGGGGAGCAAACAGGATTAGATACCCTGGGAGTCCACCCCGCAA
+
FDFDC@@CCGCCCFFFEFF7FGGGEGGGGDEGFGGGGGGGGGGFGGGEGGGGGGGC=FGGCEFEGFGGGGGFEGFGGGGGFEF@FGGGFGGGGGGGGGGGGGGGGGGDGGFFGGGGGGC<FCDGFG7:CFG7:>FFCFGGF>FCCAB,2>FEECFGGGGGGFGFFGECACDFFFGGG6EGGGGGGGEC:FGFGGGGED=GB377=DFCCF5<7CGF3:C397C>@B5F?<F;5:76A6*8561(172:FBFF?FF>))-6:AFC*,7((86>2A?(3>;(14
@M06628:26:000000000-CRM2J:1:1101:5597:5502 1:N:0:101
TACGGAGGGTGCAAGCGTTAATCGGAATTACTGTGCGTAAAGCGCACGTAGGTGGTTTGTTAAGTTGGATGTGAAAGCCCAGGGCTCAACCTTGGAACTGCATTCAAAACTGGCGAACTAGAGTATGGTAGAGGTGAGTGGAATTTCCTGTGTAGCGGTGAAATGCGTAGAGATGGGTAGGAACATCAGTGGAGAAGGCGACTCACTGGACCAATAATGACACTGACGTGCGAAATCGTGGGTAGCAAACAGGATTAGATACACTGGTAAGCCACGCCGTAA
+
FEFGDFFDCFGGGA<@FF-,CCFC7:FC8F@<C,66BFCCGF,+6@6+:8,CFFGCFGEC85,BFAFD@EGF9ECEGCGGGGGGCGGE=AFFAAF@EFGGGEFFCF<FABEFGFGDC:F?F9C:FFF,CF93==F7=,CB6EF9:DFGGF>FFDGF:+6>:7@F,;B@995<9,>6:1511D;>,?,5C=1:*,,*68,=65)*2*8+*0)07CCC*;@9CGC6*7):8*8(**)(.78>762)-.4-73>?6162.84>D2++05)6<)).(47-(79104
@M06628:26:000000000-CRM2J:1:1101:7082:5508 1:N:0:101
TACGGAGGGTCCGAGCGTTAATCGGAATTACTGGGCGTAAAGCGCACGCAGGCGGTTTGTTAAGCTAGATGTGAAAGCCCTGGGCTCAACCTGGGAATTGCATTTAGAACTGGCAGGCTAGAGTTTTGGAGAGGGGAGTGGAATTCCAGGTGTAGCGGTGAAATGCGTAGATATCTGGAGGAACATCAGTGGCGAAGGCGACTCCCTGGTCAGTAACTGACGCTCATGTGCGAAAGTGTGGGTAGCGAACAGGATTAGATACCCTGGTAGTCCACACCGTAA
+
GGGGGGGGGGGGGGGGGGGGGGGGGGGGGGGGGGGGGGGGGGGGGGGGGGGGGGGGGGGGGGGGGGGGGGGGGGGGGGGGGGGGGGGGGGGGGGGGGGGGGGGGGGGGGGGGGGGGGGGGGGGGGGGGGGGGGGGGGGGGGGGGGGGGGGGGGGGGGGGGGGFGGGGGFGGGGGGGGGGGGGFFFGGGGGGGGGGGGGGGFFGG?GFGGGFFGGFC>FGFFEG>DBFFFGFBGGGFFFFFFB>>??BBG9E@6?9A?76>FDEFFFF?-58<AF2>67,:B?
@M06628:26:000000000-CRM2J:1:1101:11608:5524 1:N:0:101
TACAGAGGGTGCAAGCGTTAATCGGAATTACTGGGCGTAAAGCGCGCGTAGGTGGTTTGTTAAGTCGGATGTGAAAGCCCAGGGCTCAACCTTGGAATTGCACCCGATACTGGCAGGCTAGAGTACGATAGAGGAGTGTGGAATTTCCTGTGTAGCGGTGAAATGCGTAGATATAGGAAGGAACATCAGTGGCGAAGGCGACACTCTGGATTGATACTGACACTGAGGTGCGAAAGCGTGGGGAGCAAACAGGATTAGATACCCTGGTAGTCCACGCCGTAA
+
GGGGGGGGGGGGGGGGGGGGGGGGGGGGGGGGGGGGGGGGGGGGGGGGCGGGFGGGGGGGGGGGGGCFGGGGGGGGGGGGGGGGGGGGGGGGGGGGGGGGGGGGGGGGGGGGGGGGGGGGGGGGFGGGCGGGGGGECGGGGGGGGGGGGGGGGGGGGGGGDFGGGGG5?DG9FGCCFDDEGGGGGGGGGGGGGGGGGGGGFBGGFGFGGFFFGFGF7CFFGFGFFFFFFGFFGGGBFFEFD>9BFFBFGFFF:66<<?FB:60<74F?B<BFFBF?B>04??
@M06628:26:000000000-CRM2J:1:1101:12251:5532 1:N:0:101
TACGGAGGGTCCAAGCGTTATCCGGAATCATTGGGTTTAAAGGGCCCGCAGGCGGTCATTTAAGCTAGAGGTGAAATCCCTAGGCTTAACTTGGGAATTGCTTTGGAAACTGGTGGGCTTGAGTTTTACGGAGTAAAATGGAAAACGAGGTGTAGCGTTTAAATGCTTAGAGATGACTAGGAAAACCATTGGCGAAGGCAGCTTCCTCCGTAATTCCTGCCCCTCATGGCTTAAAGCTGGGGTAGCGAACAGGATTAGATACCCTGTTAGTCCACGCCTGAA
+
GGGGFCCEGGGG9C<DGEGG8CFCGGGGGCFGFGG8,BFECF9C,B@CF7C+>FC=@4,<CF?D?,5,,,?5+CFA9FG,<,,:=F,E5<,,:AAF8,:=C,CF,,,,,BAB,B,++8A<>F,E<338,@+=+3,,,,,,6@,,3,+85***6,,,@>3*=F,25,,5+324,>,,,41,,@,,,2;,0>,,;CEDG***))**1;11*))2**+1++*+***)0,1**1).0+*.)*)0.41(12(9)()5:(/6))--25<E6:)))).664423.(((.
@M06628:26:000000000-CRM2J:1:1101:11166:5535 1:N:0:101
TACAGAGGGTGCAAGCGTTAATCGGAATTACTGGGCGTAAAGCGCGCGTAGGTGGTTTGTTAAGTCGGATGTGAAAGCCCAGGGCTCAACCTTGGAATTGCACCCGATACTGGCAGGCTAGAGTACGATAGAGGAGTGTGGAATTTCCTGTGTAGCGGTGAAATGCGTAGATATAGGAAGGAACATCAGTGGCGAAGGCGACACTCTGGATTGATACTGACACTGAGGTGCGAAAGCGTGGGGAGCAAACAGGATTAGATACCCTGGTAGTCCACGCCGTAA
+
GGGGGGGGGGGGGGGGGGGGGGGGGGGGGGGDFGGGGGGGGGGGGGGGGGGGGGGGGGGGGGGGGGGGGGGGGGGGGGGGGGGGGGGGGGGGGGGGGGGGGGGGGGDGGGGGGGGGGGFFGGGDFGGGGGGGGDGGCFFFEACFGGGGGGGGGGF9*B>EFGGGGGGCBGGGCFF?CCGGGGGFGGGGGGFGGDGGGGGG:ADG?D@GFGFFGCFGFCGG4CGF=)9;FGFFGGC0<3755(-39(3:61)83?:<22<AFBFD*,7?A>7A><519FF>26
@M06628:26:000000000-CRM2J:1:1101:17110:5542 1:N:0:101
TACGGAGGGTGCAAGCGTTAATCGGAATTACTGGGCGTAAAGCGTACGTAGGTGGTTTGTTAAGTTGGATGTGAAAGCCCAGGGCTCAACCTTGGAACTGCATTCAAAACTGATGAACTAGAGTATGGTAGAGGTAAGTGGAATTTCCTGTGTAGCGGTGAAATGCGTAGAGATGGGAAGGAACATCAGTGGCGAAGGCGACTTACTGGACCAATACTGACACTGAGGTACGAAAGCGTGGGTAGCAAACAGGATTAGATACCCTGGTAGTCCACGCCGTAA
+
GGGGGGGGGGGGGGGGGGGGGGGGGGGGGGGGGGGGGGGGGGGGGGGGGGGGGGGFGGGGGGGGGGGGGGGGGGGGGGGGGGGGGGGGGGGGGGGGGGGGGGGGGGGGGGGGGGGGGGGGGGGGGGGGGGGGGGGGGGGGGGGGGGGGGGGGGGGGGGGGGGGGGGGGFGGGGGGGGGGGGGGGGGGGGGGFDGEGGGGGFFGGFGFGGGFFGGGGGG7FGGGFFFFFFGF?GGGFBFFFFFFFFFFFGFFFFFFD<>9BGFGGF?FFFFFFBF?60F>FFF
@M06628:26:000000000-CRM2J:1:1101:18870:5542 1:N:0:101
TACGGAGGGTGCAAGCGTTAATCGGAATTACTGGGCGTAAAGCGCACGTAGGTGGTTTGTTAAGTTGGATGTGAAAGCCCAGGGCTCAACCTTGGAACTGCATTCAAAACTGGCGAACTAGAGTATGGTAGAGGTGAGTGGAATTTCCTGTGTAGCGGTGAAATGCGTAGAGATGGGAAGGAACATCAGTGGCGAAGGCGACTCACTGGACCAATACTGACACTGAGGTGCGAAAGCGTGGGTAGCAAACAGGATTAGATACCCTGGTAGTCCACGCCGTAA
+
GGGGGGGGGGGGGGGGGGGGGGGGGGGGGGGGGGGGGGGGGGGGGGGGGGGGGGGGGGGGGGGGGGGGGGGGGGGGGGGGGGGGGGGGGGGGGGGGGGGGGGGGGGGGGGGGGGGGGGGGGGGGGGGGGGGGGGGGGGGGGGGGGGGGGGGGGGGGGGGGGGGGGGGGFGGGGGGGGGGGGGGGGGGGGGGGGGGGGGGGFFGGFGFGGGFFGGGGGGGCFGGFFFFFFGFFGGGFFFEDEF>4:?FFGFFFB:6<BFFBFDFGF<FFBBFFBA??9FF(8?
@M06628:26:000000000-CRM2J:1:1101:9381:5547 1:N:0:101
TACGAGGGGTGCAAGCGTTAATCGGAATTACTGGGCGTAAAGCGTTCGTAGGCGGTTTGTTAAGCAAGATGTGAAAGCCCAGGGCTCAACCTTGGAACTGCATTTTGAACTGGCAAACTAGAGTACTGTAGAGGGTGGTGGAATTTCCAGTGTAGCGGTGAAATGCGTAGAGATTGGAAGGAACATCAGTGGCGAAGGCGGCCACCTGGACAGATACTGACGCTGAGGAACGAAAGCGTGGGGAGCGAACAGGATTAGATACCCAGGTAGTCCACGCCGTAA
+
GGGGFEGFEGCGGGGGGGECC,CDCFGGGGGD98,CFGCFE<,@FFGEEGDG<FECFEGGGGFFFGGGGGGGFGGGFFGFCFFEGGGGDEGGGGGFFGGGGGGGFCGEFGGGGGGGGGGGGGGGGGGGGGE9DGEECDGGGGGG@FGCFGGGGGGCEGGEGCFGGGGE>;D,DEGGGGGGGGFFFGGGGGF6358CEE5=AD7DFFFGGGFF34>:CDGGGCDFFF5@FFF:GGGFB3B3>>68(-71C;@;?:)43)5:>AFF*(744).6)),((.49?:
@M06628:26:000000000-CRM2J:1:1101:11157:5551 1:N:0:101
TACAGAGGGTGCAAGCGTTAATCGGAATTACTGGGCGTAAAGCGCGCGTAGGTGGTTTGTTAAGTCGGATGTGAAAGCCCAGGGCTCAACCTTGGAATTGCACCCGATACTGGCAGGCTAGAGTACGATAGAGGAGTGTGGAATTTCCTGTGTAGCGGTGAAATGCGTAGATATAGGAAGGAACATCAGTGGCGAAGGCGACACTCTGGATTGATACTGACACTGAGGTGCGAAAGCGTGGGGAGCAAACAGGATTAGATACCCTGGTAGTCCACGCCGTAA
+
GGGGGGGGGGGGGGGGGGGGGGGGGGGGGGGGGGGGGGGGGGGGGGGGGGGGGGGGGGGGGGGGGGGGGGGGGGGGGGGGFFGGGGGGGGGGGGGGGGGGGGGGGGGGGGGGGGGGGGGGGGGGGGGGGGGGGGGGGGGGGGGGGGGGGGGGGGGGGGGGGGGGGGGGFGGGGGGGGGGGGGGGGGGGGGGGGGGGGGGGFFDG4CFGGGFFGGGCFGGGGGGFFFFFFGFFGGGFFFFFFFFFFFFFGFFFFF:><BFFFDEFFFFFFFFF<A?:;:;BFB
@M06628:26:000000000-CRM2J:1:1101:26144:5555 1:N:0:101
TACGAGGGGTGCAAGCGTTAATCGGAATTACTGGGCGTAAAGCGTTCGTAGGCGGTTTGTTAAGCAAGATGTGAAAGCCCAGGGCTCAACCTTGGAACTGCATTTTGAACTGGCAAACTAGAGTACTGTAGAGGGTGGTGGAATTTCCAGTGTAGCGGTGAAATGCGTAGAGATTGGAAGGAACATCAGTGGCGAAGGCGGCTACCTGGACAGATACTGACGCTGAGGAACGAAAGCGTGGGGAGCGAACAGGATTAGATACCCTGGTAGTCTACGCCGTAA
+
GGGGGGGEGGGGGGGGGGGGGGGGGGGGGGGGGGGGGGGGGGGGGGGGGGGGGGGGGGGGGGGGGGGGGGGGGGGGFGGGGGGGGGGGGGGGGGGGGGGGGGGGGGGGGGGGGGGGGGGGGGGGGGGGGGGGGGGGGGGGDGGGGGGGGAFGGGGGGGGGGGGGGGG?BDGGGGFGGGGGGGGGGGGGGGGFGGECEGFGEEDDFGFGGFFFGDCDDFDGGGG>DFFFFFF?GGGFFFFF@FFFB6>>59>FF?:9<?FFFFG6?4@>BDFF)4<<1)3426
@M06628:26:000000000-CRM2J:1:1101:19593:5562 1:N:0:101
TACGAGGGGTGCAAGCGTTAATCGGAATTACTGGGCGTAAAGCGTTCGTAGGCGGTTTGTTAAGCAAGATGTGAAAGCCCAGGGCTCAACCTTGGAACTGCATTTTGAACTGGCAAACTAGAGTACTGTAGAGGGTGGTGGAATTTCCAGTGTAGCGGTGAAATGCGTAGAGATTGGAAGGAACATCAGTGGCGAAGGCGGCCACCTGGACAGATACTGACGCTGAGGAACGAAAGCGTGGGGAGCGAACAGGATTAGATACCCTGGTAGTCCACGCCGTAA
+
GGGGGGGGGGGGGGGGGGGGGGGGGGGGGGGGGGGGGGGGGGGGGGGGGGGGGGGFGGGGGGGGGGGGGGGGGGGGGGGGGGGGGGGGGGGGGGGGGGGGGGGGGGGGGGGGGGGGGGGGGGGGGGAEGGGGGGGEEGGGGGGGGGGGGGGGGGGGGGGGGGGFGGGGFGGGGGGGFGGGGGGGGGGGGGGGGGGGGGGGFFGGFGFGGGFFGFGGGGGGFGGFFFFFFDFFGGGFFFDFEFFFFFFFD>:FBFFFFF>AFFFCF<FFBFBF4>3:;FBBFF
@M06628:26:000000000-CRM2J:1:1101:9365:5563 1:N:0:101
TACGAGGGGTGCAAGCGTTAATCGGAATTACTGGGCGTAAAGCGTTCGTAGGCGGTTTGTTAAGCAAGATGTGAAAGCCCAGGGCTCAACCTTGGAACTGCATTTTGAACTGGCAAACTAGAGTACTGTAGAGGGTGGTGGAATTTCCAGTGTAGCGGTGAAATGCGTAGAGATTGGAAGGAACATCAGTGGCGAAGGCGGCCACCTGGACAGATACTGACGCTGAGGAACGAAAGCGTGGGGAGCGAACAGGATTAGATACCCTGGTAGTCCACGCCGTAA
+
GGGGFGGGGGGGGGGGGGGGGGGGGGGGGGGGGGGGGGGGGGGGGGGGGGGGGGGGGGGGGGGGGGGGGGGGGGGGGGGGGGGGGGGGGGGGGGGGGGGGGGGGGGGGGGGGGGGGGGGGGGGGGGGGGGGGGGGGGGGGGGGGGGGGGGGGGGGGGGGGGGGGGGGGFGGGGGGGGGGGGGGGGGGGGGGGGEDDEGGGFFGGFDFGGGFFFDGGGGGFFEGFFFFFFGF?DGG9?EFFFFBFFB61CBFFFFFF?BBFGFFGF73:9<AF5>?6979108
@M06628:26:000000000-CRM2J:1:1101:25708:5572 1:N:0:101
TACGAGGGGTGCAAGCGTTAATCGGAATTACTGGGCGTAAAGCGTTCGTAGGCGGTTTGTTAAGCAAGATGTGAAAGCCCAGGGCTCAACCTTGGAACTGCATTTTGAACTGGCAAACTAGAGTACTGTAGAGGGTGGTGGAATTTCCAGTGTAGCGGTGAAATGCGTAGAGATTGGAAGGAACATCAGTGGCGAAGGCGGCCACCTGGACAGATACTGACGCTGAGGAACGAAAGCGTGGGGAGCGAACAGGATTAGATACCCTGGTAGTCCACGCCGTAA
+
GGGGFEGGGGGGGGGGGGGGGGGGGGGGDGGGGGGGGGGGGGGGGGGGGGGGCGGGGDGGGGGGGFGGGGGGGGGGGGGGGGGGGGGGGGGGGGGGGGGGGGGGGGGEGGGGGFGGGFFFGGFFGGGGGG9AFF7FGGGFGGGGFGFFGFGGFGGGGGGGGDFGGGGGFGGGFGGGGGGGCGF>FFD?CG?CGDEGGGGGBD<C5<FGFGFFGCFGGGGGGGGFEFF>@45:GGGFBB5BFFF?(793C9;@F:6<<BF>FFCGF:F22:>FAFFBFFF>13
@M06628:26:000000000-CRM2J:1:1101:12211:5587 1:N:0:101
TACGAGGGGTGCAAGCGTTAATCGGAATTACTGGGCGTAAAGCGTTCGTAGGCGGTTGAATAAGCAAGATGTGAAAGCCCAGGGCTCAACCTTGGAACTGCATTTTGAACTGTTCGACTAGAGTACTGTAGAGGGTGGTGGAATTTCCAGTGTAGCGGTGAAATGCGTAGAGATTGGAAGGAACATCAGTGGCGAAGGCGGCCACCTGGACAGATACTGACGCTGAGGAACGAAAGCGTGGGGAGCGAACAGGATTAGATACCCTGGTAGTCCACGCCGTAA
+
GGGGGGGGGGGGGGGGGGGGGGGGGGGGGGGGGGGGGGGGGGGGGGGGGGGGGGGGGGGGGGGGGGGGGGGGGGGGGGGGGGGGGGGGGGGGGGGGGGGGGGGGGGGGGGGGGGGGGGGGGGGGGGGGGGGGGGGGGGGGGGGGGGGGGGGGGGGGGGGGGGGGGGGGFGGGGGGGGGGGGGGGGGGGGGGGGGGGGGGGFFGGFGFGGGFFGGGGGGGGGGGFFFFFFGFFGGGFBFFFFFFFFFFFGFDFBFFFBBFFFBGGF:FFFFFFBDFBBF63?<
@M06628:26:000000000-CRM2J:1:1101:26576:5597 1:N:0:101
TACGAGGGGTGCAAGCGTTAATCGGAATTACTGGGCGTAAAGCGTGCGTAGGTGGTTTGTTAAGCAAGATGTGAAAGCCCCGGGCTCAACCTGGGAACTGCATTTTGAACTGGCAAACTAGAGTATTGTAGAGGGTAGTGGAATTTCCAGTGTAGCGGTGAAATGCGTAGAGATTGGAAGGAACATCAGTGGCGAAGGCGGCTACCTGGACAAATACTGACACTGAGGCACGAAAGCGTGGGGAGCAAACAGGATTAGATACCCTGGTAGTCCACGCCGTAA
+
GGGGGGGGDGGECFGGGEGGDFGGGGGGGGGGGGGGGCFGGGGGGGGGGGGGGGFGFGGGGGGGFGGGGGGGGGGGGGGGGGGGDGGGGGGGGGFGGGGGGGGGGGGGGGGGGGG9DFGGGFGBDFGGGGGFGGEGFEGGCGGGGGG;FCGGFGGGGEGGGGGGGFGGFDDGGGFEGDFCGGG8FGGGGGGGGGGGGGGG3>DGFG?75C>@4CDGGGGGGGGF6AFFFDF6CGG>::>BB;F:>FF?GFFF<6).<?FFGFC+=27:4).:)4<?>F9,-4
@M06628:26:000000000-CRM2J:1:1101:9391:5614 1:N:0:101
TACGGAGGGTCCGAGCGTTAATCGGAATTACTGGGCGTAAAGCGCGCGTAGGTGGTTATTTAAGCTAGATGTGAAAGCCCAGGGCTCAACCTTGGAACTGCATTTAGAACTGGGTAACTAGAGTACAGTAGAGGGTAGTGGAATTTCTTGTGTAGCGGTGAAATGCGTAGATATAAGAAGGAACACCAGTGGCGAAGGCGACTGCCTGGACTGATACTGACACTGAGGTGCGAAAGCGTGGGGAGCAAACAGGATTAGATACCCTGGTAGTCCACGCCGTAA
+
GGGGGGGGGGGGGGGGGGGGGGGGGGGGGGGGGGGGGGGGGGGGGGGGGGGGGGGGGGGGGGGGGGGGGGGGGGGGGGGGGGGGGGGGGGGGGGGGGGGGGGGGGGGGGGGFGGGGGGGGGGGGGGGGGGGGGGGFGGGGGGGGGGGGGGGGGGGGGGGGGGGGGGGGFGGGGGGGGGGGGGGGGGGGGGGGGGGGGGGGFFGGFGFGGGFFGGG>DFGGGGGFFFFFFGFFGGGFFFFFFFFFFFFFGFFFFFFB<DBFFFGG@<FFBBFFFFFFFFF>BB
@M06628:26:000000000-CRM2J:1:1101:12847:5635 1:N:0:101
TACGGAGGGTCCGAGCGTTAATCGGAATTACTGGGCGTAAAGCGCGCGTAGGTGGTTATTTAAGCTAGATGTGAAAGCCCAGGGCTCAACCTTGGAACTGCATTTAGAACTGGGTAACTAGAGTACAGTAGAGGGTAGTGGAATTTCTTGTGTAGCGGTGAAATGCGTAGATATAAGAAGGAACACCAGTGGCGAAGGCGACTGCCTGGACTGATACTGACACTGAGGTGCGAAAGCGTGGGGAGCAAACAGGATTAGATACCCTGGTAGTCCACGCCGTAA
+
GGGGGGGGGGGGGGGGGGGGGGGGGGGGGGGGGGGGGGGGGGGGGGGGGGGGGGGGGGGGGGGGGGGGGGGGGGGGGGGGGGGGGGGGGGGGGGGGGGGGGGGGGGGGGGGGGGGGGGGGGGGGGGGGGGGGGGGGGGGGGGGGGGGGGGGGGGGGDGGGGGGGGGGGFGGGGGGGGGGGGGGGGGGGGGGGGGGGGGGGFFGGFGFGGGFFGGGGGGGGGGGFFFFFFGFFGGGFFFFFFFFBFFFFGFFFFFFFFFFFGFGGFBFFFFFFAFFF;FFFB?
@M06628:26:000000000-CRM2J:1:1101:22324:5640 1:N:0:101
TACGGAGGGTCCAAGCGTTATCCGGAATCATTGGGTTTAAAGGGTCCGCAGGCGGTCAATTAAGTCAGAGGTGAAATCCCATAGCTTAACTATGGAACTGCCTTTGATACTGGTTGACTTGAGTTATACGGAAGTAGATAGAATAAGTAGTGTAGCGGTGAAATGCATAGAAATTACTTAGAATACCGATTGCGAAGGCAGTCTACTACGTATATACTGACGCTCATGGACGAAAGCGTGGGGAGCGAACAGGATTAGATACCCTGGTAGTCCACGCCGTAA
+
GGGGGGGGGGGGGGGGGGGGGGGGGGGGGGGGGGGGGGGGGGGGGGGGGGGGGGGGGGGGGGGGGGGGGGGGGGGGGGGGGGGGGGGGGGGGGGGGGGGGGGGGGGGGGGGGGGGGFGGGGGGGGGGGGGGGGGGGGGFFGGGGGFGGGGGGGGGGGGEGGGGGGGGGFGG7EGGGGGFGGGFGGGGGGGEGGGGGGGGGFFGDFGFGGGAFCGGGGGGGGGGFFFFFAGFFGGGFFFFFFFFBFF;>GFDFF<FF??A<FA<@FBFBBFAD924?9>>B??
@M06628:26:000000000-CRM2J:1:1101:11236:5659 1:N:0:101
TACAGAGGGTGCAAGCGTTAATCGGAATTACTGGGCGTAAAGCGCGCGTAGGTGGTTTGTTAAGTCGGATGTGAAAGCCCAGGGCTCAACCTTGGAATTGCACCCGATACTGGCAGGCTAGAGTACGATAGAGGAGTGTGGAATTTCCTGTGTAGCGGTGAAATGCGTAGATATAGGAAGGAACATCAGTGGCGAAGGCGACACTCTGGATTGATACTGACACTGAGGTGCGAAAGCGTGGGGAGCAAACAGGATTAGATACCCTGGTAGTCCACGCCGTAA
+
GGGGGGGGDGGGGGGGGGGGGFGGGGGGGGGGGFGGGGGGGGGGGGEGGGGGGGGGCGGGGGGGGGGEFGGGGGGGGGGGGGGGGGGGGGGGGFFGGGFFGGG<FFGGGGGGGGGG7FGGGGGGGGGFGGGFFGGG<FGGGGGGGGGGFGGGGGGGGGGGGGGGGGGGEGGFGGGGGGGGGGGGGGGG6CGGGGG<GGGGF:<>;CFGGGFFGGGFGGCGGGGFFFF@FCFBGGGFBEBFF>FF>FF:G?FF:?FFFFFAFBCFF<>2<DFFFF56239>:<
@M06628:26:000000000-CRM2J:1:1101:25814:5668 1:N:0:101
TACGGAGGGTGTTAGCGTTGTTCGGAGTTACTGGGCGTAAAGTGCGCGTAGGCGGATGGGTAAGTCATGGGTGAAATCCCAGGGCTTAACCCAGGAACTGCCTCTGAAACTATCAGACTATAGTACTGGAGAGGTGAGTGGAATTCCCAGTGTAGAGGTGAAATTCGTAGATATTTGGAGGAACACCGGTGGCGAAGGCGGCTCTCTGGCTCGATACTGACGCTGAGGTCCGAAAGCGTGGGGATCAAACAGGATTAGTTACCCTGGTAGTCCACGCTGTGA
+
EEFF>FCC:FC@@<<FG@@B8CAF7F+BCFGEGGGG7FEE,C,C,6+@F@FGF7F@:+B<4C4ACE?,9,+BFFGAFFFG,,+8?F,BBD,,+8++:,DFG,C:,,C<,C3>,:,C,,D,,37@3D,,@B:F@F,3,3EFDGC=BCC,@DFGFCFBF,2>9BE,,<:@675=C@C,>C6,=FGG78**:C55CE7<E8*=5BD5)2?ACF7)9CF4D7*9F53>3(7))0045*190)7>B>;<((.,:3@?<(64)5)5>A7C14F()--.).2(-0,-(.
@M06628:26:000000000-CRM2J:1:1101:16535:5674 1:N:0:101
TACGAGGGGTGCAAGCGTTAATCGGAATTACTGGGCGTAAAGCGTACGTAGGCGGTTTGTTAAGCAAGATGTGAAAGCCCAGGGCTCAACCTTGGAACTGCATTTTGAACTGGCAAACTAGAGTACTGTAGAGGGTGGTGGAATTTCCAGTGTAGCGGTGAAATGCGTAGAGATTGGAAGGAACATCAGTGGCGAAGGCGGCCACCTGGACAGATACTGACGCTGAGGTACGAAAGCGTGGGGAGCGAACAGGATTAGATACCCTGGTAGTCCACGCCGTAA
+
GGGGGGGGGGGGGGGGGGGGGGGGGGGGGGGGGGGGGGGGGGGGGGGGGGGGGGGFGGGGGGGGGGGGGGGGGGGGGGGGGGGGGGGGGGGGGGGGGGGGGGGGGGGGGGGGGGGGGGGGGGGGGGGGGGGGGGGFGGGGGGGGGGGGGGGGGGGGGGGGGGGGGGGGFGGGGGFGGGGGGFGGFGFGGGGEDEGGGGGGFFGGFGFGGGFFGGGGGGGGGGGDFFFFFGFFGGGFFBDFFFF?FFFFD6BFB<:A?FFAF<@F=3>?AFFAFF?:BFB9??
@M06628:26:000000000-CRM2J:1:1101:19310:5677 1:N:0:101
TACGAGGGGTGCAAGCGTTAATCGGAATTACTGGGCGTAAAGCGTGCGTAGGTGGTTTGTTAAGCAAGATGTGAAAGCCCCGGGCTCAACCTGGGAACTGCATTTTGAACTGGCAAACTAGAGTATTGTAGAGGGTAGTGGAATTTCCAGTGTAGCGGTGAAATGCGTAGAGATTGGAAGGAACATCAGTGGCGAAGGCGGCTACCTGGACAAATACTGACACTGAGGCACGAAAGCGTGGGGAGCAAACAGGATTAGATACCCTGGTAGTCCACGCCGCAA
+
GGGGGGGGGGGGGGGGGGGGGGGGGGGGGGGDGGGGGGGGGGGGFGGEFGGGFGGGFGGGGGGGGGGGGGGGGGFGGGGGGGGGEDFGGGGGGGGGGFEGGGGGFGGGGGFGGGGGGGGGDGGGGGGGGGGGGCEGGGFECEFGGGFGGGGGGGGGGBEGGGGGFDEEDGDGFGDCFGGGGGGGFGFGGGEGGGG:EGGG)5>C?FFGDF>FGCFGGGGFGGGFFFFFFDF?EEGF<D@:>9>?FFF:FFF4:?79?<BFF>6:=::8<>AF<A<02@>(49
@M06628:26:000000000-CRM2J:1:1101:25824:5687 1:N:0:101
TACGGAGGGGGTTAGCGTTGTTCGGAATTACTGGGCGTAAAGCGTACGTAGGCGGATTGGAAAGTTGGGGGTGAAATCCCAGGGCTCAACCCTGGAACTGCCTCCAAAACTATCAGTCTAGAGTTCGAGAGAGGTGAGTGGAATTCCAAGTGTAGAGGTGAAATTCGTAGATATTTGGAGGAACACCAGTGGCGAAGGCGGCTCACTGGCTCGATACTGACGCTGAGGTACGAAAGTGTGGGGAGCAAACAGGATTAGATACCCTGGTAGTCCACACCGTAA
+
GGGGGGGGGGGGGGGGGGGGGGGGGGGGGGGGGGGGGGGGGGGGGGGGGGGGGGGGGGGGGGGGGGGGGGGGGGGGGGGGGGGGGGGGGGGGGGGGGGGGGFGGGGGGGGGGGGGGGGGGGGGGGGGGGGGGGGFGGGGGGGGGGGGGGGGGGGGGGGGGGGGGGGGGFGGGGGGGGGGGGGFGGGGGGGGGDGGGGGGGEFGGFGFGGGFFGDGGDFGGGGDDF9>F6>FFGGGFFFB?DB9(-(32CB@@B8@AD?46:<3<=45:-63A<4,(274((4
@M06628:26:000000000-CRM2J:1:1101:19730:5693 1:N:0:101
TACGGAGGGGGTTAGCGTTGTTCGGAATTACTGGGCGTAAAGCGTACGTAGGCGGATTGGAAAGTTGGGGGTGAAATCCCAGGGCTCAACCCTGGAACTGCCTCCAAAACTATCAGTCTAGAGTTCGAGAGAGGTGAGTGGAATTCCAAGTGTAGAGGTGAAATTCGTAGATATTTGGAGGAACACCAGTGGCGAAGGCGGCTCACTGGCTCGATACTGACGCTGAGGTACGAAAGTGTGGGGAGCAAACAGGATTAGATACCCTGGTAGTCCACACCGTAA
+
GGGGGCGGGGGGGGGGGGGGFFGGGGGGGGGGGGGGGGGGGGGGGGGGGGGGGGGEGGGG,?FGFFGGGGGGGGGGGFGGGGGDEGGGGGGGGGGGGGGGGGGGGGGGGGGGGGGGGGGGGGGGGGGGGGGGGGGGGGGGGGGGGGGFFGGGGGGGGGGGFGGGGGGGFGGGGGGGGGGGGGGFFGGGFCCGGGGGGGGGFFGGFFF7=FFFDCGGGGFC<7*.<>FFF=FFGGG>FFFFF<96>FB:FFFFFBF<??FFGFGF=?>72.54>F2(,5-(48
@M06628:26:000000000-CRM2J:1:1101:4155:5695 1:N:0:101
TACGGAGGGTGCAAGCGTTGATCGGAATTACTGGGCGTAAAGCGCGCGTAGGTGGATTGTTAAGTCGGATGTGAAAGCCCAGGGCTCAACCTTGGAATTGCACCCGATACTGGCAGGCTAGAGTACGATAGAGGAGTGTGGAATTCCCTGTGTAGCGGTGAAATGCGTAGATATTGGAAGGAACATCAGTGGCGAAGGCGGCACTCTGGATTGATACTGACACTGAGGTGCGAAAGCGTGGGGAGCAAACAGGATTAGATACCCTGGTAGTCCACACCGTAA
+
FGG8CFGCE6CE8EFGGGG+CCFFGGGGGGGGGGFGGGGGGGGD+@FGGDEG?FG,CFFA,C,BF,8@@BFFEFFFEFGGGGGGGGGGGDG,FFFGC<FGFFFB+3>+>FF9=EGG7CFGGGGG,DFE+@EG9F,::FGGGGG9F,=,3@FFFGG9FE*CFFGF9CEE?DDFFF7<F,>FGGFGGCFFG1AFDGGGGGGE)5)94CFFGF774FGGGGGFG?F4?7<3?3@>ECG;.7>>39>1;>FF:?FF?:@A>FFFFFGFF1:?4:4>4<)(3)3,::
@M06628:26:000000000-CRM2J:1:1101:22765:5698 1:N:0:101
TACAGAGGGTGCAAGCGTTAATCGGAATTACTGGGCGTAAAGCGCGCGTAGGTGGTTTGTTAAGTCGGATGTGAAAGCCCAGGGCTCAACCTTGGAATTGCACCCGATACTGGCAGGCTAGAGTACGGTAGAGGAGTGTGGAATTTCCTGTGTAGCGGTGAAATGCGTAGATATAGGAAGGAACATCAGTGGCGAAGGCGACACTCTGGATTGATACTGACACTGAGGTGCGAAAGCGTGGGGGGCAAACAGGATTAGATACCCTGGTAGTCAAAGCCGTAA
+
GGGGGGGGGGGGGGGGGGGGFGGGGGGGGGGGGGGFGGGGGGGGGGGGGGGGFGGGGCGFGGGGGGGGGGGGGGGGGGGFFFGGGGGGGGGGGGGGGGGGGGFCGGGGGGGGGGGGGGFFFFGGGGGGGGGFGGGD3DFFGGGGGGGGGGGGFGGGGGGEGGGGGGG8?<?FFGFGGGFFGGFGG?:9FFGGGGGGGGFEFEGC6FFGFFFB5*::?CFGGGD??A?F?DF9CEGFFFFFF9,(-(1:*35712?<83).:<E+*,8:422:)))..77:B:
@M06628:26:000000000-CRM2J:1:1101:4175:5700 1:N:0:101
TACAGAGGGTGCAAGCGTTAATCGGAATTACTGGGCGTAAAGCGCGCGTAGGTGGTTTGTTAAGTCGGATGTGAAAGCCCAGGGCTCAACCTTGGAATTGCACCCGATACTGGCAGGCTAGAGTACGATAGAGGAGTGTGGAATTTCCTGTGTAGCGGTGAAATGCGTAGATATAGGAAGGAACATCAGTGGCGAAGGCGACACTCTGGATTGATACTGACACTGAGGTGCGAAAGCGTGGGGAGCAAACAGGATTAGATACCCTGGTAGTCCACGCCGTAA
+
GGGGGGGGGGGGGGGGGGGGGGGGGGGGGGGGGGGGGGGGGGGGDGGGGGGGGGGGGGGGGGGGGGGGGGGGFGGGBFEFGEGGGGGGGGGGGGGGGGFGGGGGGGGGGGGGGGGGEGGGGGGGGGGEGGGGGGGGF>FFGGGGGGGFCFGGGGGGGGGGGGGGGGGGFGG7FGGGGGGGGGGGGGGG?GGGGGGGGGGGF><7?FFGGF9=<=CCFG7CGGGFFFF5;7@;GGGFF38>FF9?FFFF7,8?:?FDB?FFGFEG91F:DFFFFB7?FFFFFF
@M06628:26:000000000-CRM2J:1:1101:23932:5703 1:N:0:101
TACGGAGGGTGCAAGCGTTAATCGGAATTACTGGGCGTAAAGCGCACGTAGGTGGTTTGTTAAGTTGGATGTGAAAGCCCAGGGCTCAACCTTGGAACTGCATTCAAAACTGGCGAACTAGAGTATGGTAGAGGTGAGTGGAATTTCCTGTGTAGCGGTGAAATGCGTAGAGATGGGAAGGAACATCAGTGGCGAAGGCGACTCACTGGACCAATACTGACACTGAGGTGCGAAAGCGTGGGTAGCAAACAGGATTAGATACCCTGGTAGTCCACGCCGTAA
+
GGGGGGGGGGGGGGGGGGGGGGGGGGGGGGGGGGGGGGGGGGGGGGGGGGGGGGGGGGGGGGGGGGGGGGGGGGGGGGGGGGGGGGGGGGGGGGGGGGGGGGGGGGGGGGGGGGGGGGGGGGGGGGGGGGGGGGGGGGGGGGGGGGGGFGGGGGGGGGGGGGGGGGEGFGGGGGGGGGGGGGGGGGGGGGGGGGGGGGGGEFDGFGFGGGFFGGGFGGGGGGGFFFFFFGF>GGC6?FFFFFFFFFFFGBFF:BFABFFFGFFGF87?DAFFFFFB(7>9BB
@M06628:26:000000000-CRM2J:1:1101:6210:5714 1:N:0:101
TACGGAGGGTGCAAGCGTTAATCGGAATTACTGGGCGTAAAGCGCACGTAGGTGGTTTGTTAAGTTGGATGTGAAAGCCCAGGGCTCAACCTTGGAACTGCATTCAAAACTGGCGAACTAGAGTATGGTAGAGGTGAGTGGAATTTCCTGTGTAGCGGTGAAATGCGTAGAGATGGGAAGGAACATCAGTGGCGAAGGCGACTCACTGGACCAATACTGACACTGAGGTGCGAAAGCGTGGGTAGCAAACAGGATTAGATACCCTGGTAGTCCACGCCGTAA
+
GGGGGECFCGGGEGGGG@EGFFFFGGGGGGGGGGGGGGDGGGDGEGGGGFFGGFGGGGGGGGGGGGGGFGEFGGAFGGGFGGGGGGGEGGGGGGGGGFFFEFGGGGGGDFGGGGGDGGGFGGFGFGGGGGG:FGGGGDGDGG9FFGGGGGGGGCFGGGGGGGGGGGGG>DGG<DGGGFGGGGCFFEBFGGGGGG=<EGGGFFGGFGFGGFF;7CGGCGG7FFGFFFFFFGFFGEDBBF>:>;9>B7).>?F??:65825AFD<@F4>?F<<<>F?B9>>0::
@M06628:26:000000000-CRM2J:1:1101:14705:5715 1:N:0:101
TACGAGGGGTGCAAGCGTTAATCGGAATTACTGGGCGTAAAGCGTGCGTAGGTGGTTTGTTAAGCAAGATGTGAAAGCCCCGGGCTCAACCTGGGAACTGCATTTTGAACTGGCAAACTAGAGTATTGTAGAGGGTAGTGGAATTTCCAGTGTAGCGGTGAAATGCGTAGAGATTGGAAGGAACATCAGTGGCGAAGGCGGCTACCTGGACAAATACTGACACTGAGGCACGAAAGCGTGGGGAGCAAACAGGATTAGATACCCTGGTAGTCCACGCCGTAA
+
GGGGGGGGGGGGGGGGGGGG<FFGGGGGGGGGGGGGGGGGGGGGGGGGGGGGGGGGGGGGGGGGGGGGGGGGGGGGGGGGGGGGGGGGGGGGGGGGGGGGGGGGGGGGGGGGGGGGGGGGGGGGGGGGGGGGGGGGGGGGGGGGGGGGGGGGGGGGGGGGGGGGGGGGFGGGGGGGGGGGGGGGGGFFGGGGGGGGGGGGFFGGFGFGGGFFGGFFGFFGGFGFFFFFFC>BGGGFFFFFFFFFFFFBG?FF?FFFFBFFGFGGF:F?BFF<AF?BBFF,24
@M06628:26:000000000-CRM2J:1:1101:12900:5730 1:N:0:101
TACGGAGGGTGCAAGCGTTAATCGGAATTACTGGGCGTAAAGCGCACGTAGGTGGTTTGTTAAGTTGGATGTGAAAGCCCAGGGCTCAACCTTGGAACTGCATTCAAAACTGGCGAACTAGAGTATGGTAGAGGTGAGTGGAATTTCCTGTGTAGCGGTGAAATGCGTAGAGATGGGAAGGAACATCAGTGGCGAAGGCGACTCACTGGACCAATACTGACACTGAGGTGCGAAAGCGTGGGTAGCAAACAGGATTAGATACCCTGGTAGTCCACGCCGTAA
+
GGGGGGGGGGGGGGGGGGGGGGGGDFGGGFGGGGGGGGGGGGGGGGGGGGGGGGGGGGGGGGGGGGGGGGGGGGGGGGGGFGGGGGGGGGGGGGGGGGGGGGGGFFFFGGGGGFGGGGGGGGGGGGGGGGGGGGGGGGFGECGGGGFGGGGGGGGGGGGGGGGGGGGGFGDGFFGGGGFGGFGGGGGGGGGGDGGGGGGE5BGGFGFFGFFFGGGGFGGGGGGFFFFFFDF0CGD>FDEFF>FABFBF:6FFFFFFFF<9CAFFF73,6<AF253?BFF9?:
@M06628:26:000000000-CRM2J:1:1101:6204:5731 1:N:0:101
TACGGAGGGTGCAAGCGTTAATCGGAATTACTGGGCGTAAAGCGCACGTAGGTGGTTTGTTAAGTTGGATGTGAAAGCCCAGGGCTCAACCTTGGAACTGCATTCAAAACTGGCGAACTAGAGTATGGTAGAGGTGAGTGGAATTTCCTGTGTAGCGGTGAAATGCGTAGAGATGGGAAGGAACATCAGTGGCGAAGGCGACTCACTGGACCAATACTGACACTGAGGTGCGAAAGCGTGGGTAGCAAACAGGATTAGATACCCTGGTAGTCCACGCCGTAA
+
GGGGGGGGGGGGGGGGGGGGGGGGGGEGGGGGGGGGGGEFGGGEGGGGGGGGGGGCDFGGGGGGGFCFGGGGGGGGFGGGFGGGGGFGGGGGGGGGGGGGGGGFF,<9FGGGGCE3CFGAFGGGGGGGGGGGGGGGGGGGGGGGGFGACEGGGGGGGGGGGGDGGGGGBGGGGGDCGFFGGGFFGDGGGGGGGGGGGGGG:>DGFGFGGFFFFGGFFGGGGFGFF>F3?GF>GGGFF@DFFF>BFDFFFFFFBFFFFBFBGFGFF8::ADFFAAB:B:>BF:
@M06628:26:000000000-CRM2J:1:1101:21516:5732 1:N:0:101
TACGGAGGGTGCAAGCGTTACTCGGAATCACTGGGCGTAAAGAGCGTGTAGGCGGGTTTGTAAGTTTGAAGTGAAATCCAATGGCTCAACCATTGAACTGCTTTGAAAACTGCTTACCTAGAATATGGGAGAGGTAGATGGAATTTCTGGTGTAGGGGTAAAATCCGTAGAGATCAGAAGGAATACCGATTGCGAAGGCGATCTACTGGAACATTATTGACGCTGAGACGCGAAAGCGTGGGGAGCAAACAGGATTAGATACCCTGGTAGTCCACGCCCTAA
+
GGGGGGGGGGGGGGGGGGGGGGGGGGGGGGGGGGGGGGGGGGGGGGGGGGGGGGGGGGGGGGGGGGGGGGGGGGGGGGGGGGGGGGGGGGGGGGGGGGGGGGGGGGGGGGGGGGGGGGGGGGGGGGGGGGGGGGGGGGGGGGGGGGGGGGGGGGGGGGGDFGGGGGGGFGGGGGGGGFGGGGGGCGGGGGGGGGGGGGGGFFGGFGFGGGFFGGFGGGGGGGGEFFFFFGFFGGD>FFEFF0;6>FFFFBFFF?F>?FFFGFFF?BFBFFFBFFFFF:99::
@M06628:26:000000000-CRM2J:1:1101:15029:5734 1:N:0:101
TACGGAGGGTCCGAGCGTTAATCGGAATTACTGGGCGTAAAGCGCGCGTAGGTGGTTATTTAAGCTAGATGTGAAAGCCCAGGGCTCAACCTTGGAACTGCATTTAGAACTGGGTAACTAGAGTACAGTAGAGGGTAGTGGAATTTCTTGTGTAGCGGTGAAATGCGTAGATATAAGAAGGAACACCAGTGGCGAAGGCGACTGCCTGGACTGATACGGACACTGAGGTGCGAAAGCGTGGGGAGCAAACAGGATTAGATACCCTGGTAGTCCACGCCGTAA
+
GGGGGGGGGGGGGGGGGGGG8FFGGGGGGGGGGGGGGGGGGGGGGGGGGFFGFFGFGGGGGGGGGGGGGGGGGGGGGGGGGGGGGGGGFGFGGGGGGGGGGGGGGGGGGGGGFGGGGGGGGGGGGFFGGGGGGGGCGGGGGGGGGGGGGGGGGGGGGGGGGGGGGGGGFGGGGGGGGGGGGGGGGGDGGGGFGEGGGGGGFFGDFDFGGFFFFGGCD*7EGEG4=AFFFFF>CE59?FBFFFF?F9::D075::?<>BFBG<FFF:FB2)5492<BBF>-14
@M06628:26:000000000-CRM2J:1:1101:18424:5735 1:N:0:101
TACGAGGGGTGCAAGCGTTAATCGGAATTACTGGGCGTAAAGCGTACGTAGGCGGTTTGTTAAGCAAGATGTGAAAGCCCAGGGCTCAACCTTGGAACTGCATTTTGAACTGGCAAACTAGAGTACTGTAGAGGGTGGTGGAATTTCCAGTGTAGCGGTGAAATGCGTAGAGATTGGAAGGAACATCAGTGGCGAAGGCGGCCACCTGGACAGATACTGACGCTGAGGTACGAAAGCGTGGGGAGCGAACAGGATTAGATACCCTGGTAGTCCACGCCGTAA
+
GGGGGGGGGGGGGGGGGGGGGGGGGGGGGGGGGGGGGGGGGGGGGGGGGGGGGGGGGGGGGGGGGGGGGGGGGGGGGGGGGGGGGGGGGGGGGGGGGGGGGGGGGGGGGGGGGGGGGGGGGGGGGGGGGGGGGGGGGGGGGGGGGGGGGGGGGGGGGGGGGGGGGGGGFGGGGGGGGGGGGGGGGGGGGGGGGGGGGGGGFFGGFGFGGGFFGGGGDGGGGGGFFFFFFDFFGGGB<D7>BBFFFFFBGFBFFFFB?BAAFBFGFBFFFFFB<A??>FB;FB
@M06628:26:000000000-CRM2J:1:1101:23512:5743 1:N:0:101
TACGAGGGGTGCAAGCGTTAATCGGAATTACTGGGCGTAAAGCGTTCGTAGGCGGTTGAATAAGCAAGATGTGAAAGCCCAGGGCTCAACCTTGGAACTGCATTTTGAACTGTTCGACTAGAGTACTGTAGAGGGTGGTGGAATTTCCAGTGTAGCGGTGAAATGCGTAGAGATTGGAAGGAACATCAGTGGCGAAGGCGGCCACCTGGACAGATACTGACGCTGAGGAACGAAAGCGTGGGGAGCGAACAGGATTAGATACCCTGGTAGTCCACGCCGTAA
+
GCCE9B@66,8@EFGEB@FFEAGGGGGGGGGGGFGGCFGE<FFGEFCB=EFEE@FC::CAFGEAFDFFFFFGGFFA,E?DCFDGCDFF9=FFGCCFCD?FCAF?FEGEFGF<CAFEFCC=:FFFEGFG=C,DD8:@<:FE>@DCCFFGGGFE@3@;>CEG>FFFGFCCDGC@;>CEGGGCEFF>E;EGFFFDCEGGGGGGD@33>FFFC5F?G4>G7:C<FGD3B6@FFFF:C556<B<))76<(9>(C;E?:F)4<?).*6<CFF>,<<2>49?:BFF9?:
@M06628:26:000000000-CRM2J:1:1101:12049:5744 1:N:0:101
TACGGAGGGTCCGAGCGTTAATCGGAATTACTGGGCGTAAAGCGCACGCAGGCGGTTTGTTAAGCTAGATGTGAAAGCCCTGGGCTCAACCTGGGAATTGCATTTAGAACTGGCAGGCTAGAGTTTTGGAGAGGGGAGTGGAATTCCAGGTGTAGCGGTGAAATGCGTAGATATCTGGAGGAACATCAGTGGCGAAGGCGACTCCCTGGTCAGTAACTGACGCTCATGTGCGAAAGTGTGGGTAGCGAACAGGATTAGATACCCTGGTAGTCAACACCGTAA
+
GGGGGGGGGGGGGGGGGGGGGGGGGGGGGGGGGGGGGGGGGGGGGGGGGGGGGGGGGGGGGGGGGGGGGGGGGGGGGGGGGGGGGGGGGGGGGGGGGGGGGGGGGGGGGGGGGGGGGGGGGGGGGGGGGGGGGGGGGGGGGGGGGGGGGC,:DGFFGGGGGGGGGGGGFGDGGGGGGGGGGGGGGGGGGGGGG:CCEECGFFGGFGFFGGFFGGGGGGGGGGGFEBFFFGFFGGGFFFFFEFFFFF09G>FFFFFF<24>:.AC@?FFBAD<-6<<?B>:<?
@M06628:26:000000000-CRM2J:1:1101:17646:5749 1:N:0:101
TACGGAGGGTCCGAGCGTTAATCGGAATTACTGGGCGTAAAGCGTACGTAGGTGGTTTGTTAAGTTGGATGTGAAAGCCCCGGGCTCAACCTGGGAACTGCATTCAAAACTGACGAACTAGAGTATGGTAGAGGTGAGTGGAATTTCCTGTGTAGCGGTGAAATGCGTAGAGATGGGAAGGAACACCAGTGGCGAAGGCGACTCACTGGACCAATACTGACACTGAGGTACGAAAGCGTGGGTAGCAAACAGGATTAGATACCCTGGTAGTCCACGCCGTAA
+
GGGGGGGGGGGGGGGGGGGGGGGGGGGGGGGGGGGGGGGGGGGGGGGGGGGGGGGGGGGGGGGGGGGGGGGGGGGGGGGGGGGGGGGGGGGGGGGGGGGGGGGGGGGGGGGGGGGGGGGGGGGDGGGGGGGGGGFGGGGGGGGGGGGGGGGGGGGGGGGGGGGGFFGG4?DGGGGGGGGGGGGGGGGGGGGGGGGDGGGGFFGGFGFGGGFFGGGGCFGGGGGFFDFFFGFFGGGFFEEFFFBAFFFDGFFFBBFFBFFFGAFFFFF?<><9<<?F>F9>??
@M06628:26:000000000-CRM2J:1:1101:4582:5789 1:N:0:101
TACGGAGGGTGCAAGCGTTAATCGGAATTACTGGGCGTAAAGCGCATGTAGGTGGTTTGTTAAGTTGGCTGTGAAATCTGAGGGCTCAACCTTGGAACCGCATTCAAAACTGGCGAACTAGAGTATGGTAGAGGTGAGGGGAATTTCCTGTGTAGCGGTGAAATGCGTAGAGATGGGAAGGAACATCAGTGGCGAAGGCGACTCACTGGACCAATACTGACACTGAGATGCGAAAGCGTGGGTAGCAAACAGGATTAGATACCCTGGTAGTCCTCGCCGTAA
+
<EEFGFED+BFGFGG8CBFG,,CFGFCFECFGFDGGGEDCFGGGE6,BEFGGFEFCG,FEGGGGED9,,C?F,CFE,55,9AFGGD+AFB<A5B:=F<+@CCCCG9?FEEG9FGE+CFCGG9FBEE,@FEGFGGD@CD8CC:FGGGGCBFFG9DEFEGGGGFDCCFECEGGG7FFGGCCEEGGGGCF,<FFFDEEGGGG5)):9;<CEC*7)9/979FG?C6CF=AF*9:=>57D31507>02)3)4-*..<:?F97?<AC>6<F7@?<>FA<)-40<0>:8
@M06628:26:000000000-CRM2J:1:1101:20826:5792 1:N:0:101
TACGGAGGGTCCGAGCGTTAATCGGAATTACTGGGCGTAAAGCGCGCGTAGGTGGTTATTTAAGCTAGATGTGAAAGCCCAGGGCTCAACCTTGGAACTGCATTTAGAACTGGGTAACTAGAGTACAGTAGAGGGTAGTGGAATTTCTTGTGTAGCGGTGAAATGCGTAGATATAAGAAGGAACACCAGTGGCGAAGGCGACTGCCTGGACTGATACTGACACTGAGGTGCGAAAGCGTGGGGAGCAAACAGGATTAGATACCCTGGTAGTCCACGCCGTAA
+
GGGGGGGGGGGGGGGGGGGGGGGGGGGGGGGGGGGGGGGGGGGGGGGGGGGGGGGGGGGGGGGGGGGGGGGGGGGGGGGGGGGGGGGGGGGGGGGGGGGGGGGGGGGGGGGGGGGGGGGGGGGGGGGGGGGGGGGGGGGGGGGGGGGGGGGGGGGGGGGGGGGGGGGGFGGGGGGGGGGGGGGGGGGGGGGGGGGGGGGGFFGGFGFGGGFFGGGFF:FFGGGFF7F@FGFBGGGFFFFFFFF?FBFFFBFF??FABFFDFFF@=?52<2<A<A3:;F>16:
@M06628:26:000000000-CRM2J:1:1101:7921:5792 1:N:0:101
TACGAGGGGTGCAAGCGTTAATCGGAATTACTGGGCGTAAGGCGTGCGTAGGTGGTTTGTTAAGCAAGATGTGAAAGCCCCGGGCTCAACCTGGGAACTGCATTTTGAACTGGCAAACTAGAGTATTGTAGAGGGTAGTGGAATTTCCAGTGTAGCGGTGAAATGCGTAGAGATTGGAAGGAACATCAGTGGCGAAGGCGGCTACCTGGACAAATACTGACACTGAGGCACGAAAGCGTGGGGAGCAAACAGGATTAGATACCCTGGTAGTCCACGCCGTAA
+
GGGGGGGGGGGGGGGGGGGGGGGGGGGGGGGGGGGGGGGGGGGGGGGGGGGGGGGGGGGGGGGGGGGGGGGGGGGGGGGGGGGGGGGGGGGGGGGGGGGGGGGGGGGGGGGGGGGGGGGGGGGGGGGGGGGGGGGGGGGGGGGGGGGGGGGGGGGGGGEGGFGGGGGEEDGGFGGGGGGGGGGGGGFGGGGGGGGDEGGGFFGGFGFGGGFFGGGGGGGGGGGFFFFFFGFFGGGFFFFFFFF:>FBBGFFFFFFDFFFFGF:CF?FBF<<ADFDFFFFF:<
@M06628:26:000000000-CRM2J:1:1101:23389:5796 1:N:0:101
TACAGAGGGTGCAAGCGTTAATCGGAATTACTGGGCGTAAAGCGCGCGTAGGTGGTTTGTTAAGTCGGATGTGAAAGCCCAGGGCTCAACCTTGGAATTGCACCCGATACTGGCAGGCTAGAGTACGATAGAGGAGTGTGGAATTTCCTGTGTAGCGGTGAAATGCGTAGATATAGGAAGGAACATCAGTGGCGAAGGCGACACTCTGGATTGATACTGACACTGAGGTGCGAAAGCGTGGGGAGCAAACAGGATTAGATACCCTGGTAGTCCACGCCGTAA
+
GGGGGGGGGGGGGGGGGGGGGGGGGGGGGGGGGGGGGGGGGGGGGGGGGGGGGGGGGGGGGGGGGGGGGGGGGGGGGGGGGGGGGGGGGGGGGGGGGGGGGGGGGGGGGGGGGGGGGGGGGGGGGGGGGGGGGGGGGGGGGGGGGGGDGGGFGGGGGGGGGGGGGGGGFGGGGGGGGGGGGGGGGGGGGFGFDGGDGECC>BGGFFFGGGFFGGGCFDGGGGGFFFFFF<FBGGGFFFFFEFBFFB?FF1;746FFFFF<:9CCFBF:4A74<<5:>FF6?B
@M06628:26:000000000-CRM2J:1:1101:4454:5802 1:N:0:101
TACGGAGGGTGCAAGCGTTAATCGGAATTACTGGGCGTAAAGCGCACGTAGGTGGTTTGTTAAGTTGGATGTGAAAGCCCAGGGCTCAACCTTGGAACTGCATTCAAAACTGGCGAACTAGAGTATGGTAGAGGTGAGTGGAATTTCCTGTGTAGCGGTGAAATGCGTAGAGATGGGAAGGAACATCAGTGGCGAAGGCGACTCACTGGACCAATACTGACACTGAGGTGCGAAAGCGTGGGTAGCAAACAGGATTAGATACCCTGGTAGTCCACGCCGTAA
+
GGGGGGGGGGGGGGGGGGGFGGGGGGGGGGGGGGGGGGGGGGGGGGGGGGGGGGGGGGGGGGGGGGGGGGGGGGGGGGGFGGGGGGGGGGGGGGGGGGGGGGGGGGGGGGGGGGGGGGGGGGGGGGGGGGGGGGGGGGGGGGFGGGGGGGGGGGGGGGGGGF?GGGGGFGDGGGGGGCGEGGGGFGFGGGGGGGGGGGGGFEGDAGFGGG@43CGGGGGGGGGFFFFFFGFFGGG>BFFFFFFFFFFFGFFFFFFBBFAA76<AF73>A>AFFABF9FB9B?
@M06628:26:000000000-CRM2J:1:1101:14958:5803 1:N:0:101
TACGAGGGGTGCAAGCGTTAATCGGAATTACTGGGCGTAAAGCGTGCGTAGGTGGTTTGTTAAGCAAGATGTGAAAGCCCCGGGCTCAACCTGGGAACTGCATTTTGAACTGGCAAACTAGAGTATTGTAGAGGGTAGTGGAATTTCCAGTGTAGCGGTGAAATGCGTAGAGATTGGAAGGAACATCAGTGGCGAAGGCGGCTACCTGGACAAATACTGACACTGAGGCACGAAAGCGTGGGGAGCAAACAGGATTAGATACCCTGGTAGTCCACGCCGTAA
+
GGGGFGGGGGGGGGGGGDGE8FGGGGGGGGGGGGGGGGGGGGGGGGGGGGGGGGGGGGGGGGGGGGGGGGGGGGGGGGGGGGGGGGGGGFGGGGGGGGGGGGGGGGGDGGGGGGGGGGGGGGGGGGGDFGGGGGGEFGGGGGGGGGGEGGGGGGGGGGGGGGGGFGGGEGGGGGGGGDEGEGGGGGCFGGGGGGGGGG5*8)/>FFFGGC@FGGGGGGGGGGGFFFFFFDF:EGGFFFF>@BB?69?BGFFFB?9:38AFGDGG64:8AF>A)45?9@9>28
@M06628:26:000000000-CRM2J:1:1101:4573:5806 1:N:0:101
TACGGAGGGTGCAAGCGTTAATCGGAATTACTGGGCGTAAAGCGCACGTAGGTGGTTTGTTAAGTTGGATGTGAAAGCCCAGGGCTCAACCTTGGAACTGCATTCAAAACTGGCGAACTAGAGTATGGTAGAGGTGAGTGGAATTTCCTGTGTAGCGGTGAAATGCGTAGAGATGGGAAGGAACATCAGTGGCGAAGGCGACTCACTGGACCAATACTGACACTGAGGTGCGAAAGCGTGGGTAGCAAACAGGATTAGATACCCTGGTAGTCCACGCCGTAA
+
GGGGGGGGDGGGGGGGGFEFGFEGECGFFEFFGE8CFGGC@E<FFFFCF=CFGGGFFFEF<FGFGGGGGGGFGGFAFFGGGGGGGGGFF<FGGDE8EEGGGFGGGGEFGGGGGFGEC@FDFD><5FA8FGDDDFGGGGGGGGGFGFFGGFFGGDFGGGEGFFFFAFGEFGGGDGFFGCEEEFFFCF?AFEFGDGD4EGGGFFG3ACFGGFFAGFGG6FGCF67FFFFF:D?1C*92<:))72940364FBF?::)62<AA>2+:6:)4AAFFDBFB659,8:
@M06628:26:000000000-CRM2J:1:1101:20817:5808 1:N:0:101
TACGGAGGGTCCGAGCGTTAATCGGAATTACTGGGCGTAAAGCGCGCGTAGGTGGTTATTTAAGCTAGATGTGAAAGCCCAGGGCTCAACCTTGGAACTGCATTTAGAACTGGGTAACTAGAGTACAGTAGAGGGTAGTGGAATTTCTTGTGTAGCGGTGAAATGCGTAGATATAAGAAGGAACACCAGTGGCGAAGGCGACTGCCTGGACTGATACTGACACTGAGGTGCGAAAGCGTGGGGAGCAAACAGGATTAGATACCTTGGTAGTCCACGCCTTAA
+
GAA<;@F:@8EFGCGEC@@FGDF@FCBFGGGC,6EG+8766CFGGC+C@FG=C=+FDA?FG<F<,BE==FA@AFEEAEFDAF+48BC9F<?F,EA<FF=55BFAAF9,CBFGFAFDFFDFGFGEGGFD@3C,>3FFCF=8CAFG,F@CFAF7@ECFC8CEDG;;9D>C?DG7:FCFFCF6,=FFF@EFGGCCDCCDC8:*:B<>FC=CC9>?CD*:::CCF?C?F)).77@(::72:>@>3(38>BB?GB:F:?69B<)6*.+0*6?45)5:AB4390((,.
@M06628:26:000000000-CRM2J:1:1101:6802:5809 1:N:0:101
TACGGAGGGTGCAAGCGTTAATCGGAATTACTGGGCGTAAAGCGCACGTAGGTGGTTTGTTAAGTTGGATGTGAAAGCCCAGGGCTCAACCTTGGAACTGCATTCAAAACTGGCGAACTAGAGTATGGTAGAGGTGAGTGGAATTTCCTGTGTAGCGGTGAAATGCGTAGAGATGGGAAGGAACATCAGTGGCGAAGGCGACTCACTGGACCAATACTGACACTGAGGTGCGAAAGCGTGGGTAGCAAACAGGATTAGATACCCTGGTAGTCCACGCCGTAA
+
GGGGGGGGGGGGGGGGGGGGFGGGGGGGGGGGGGGGGGGGGFGEGCGGGGGGFGGGGGGGGGFGGGGGGGGGGGGGGGGGGGGGGGGGGGGGGGGGGGGGGGGGGGGGFGGGFGGGGGGGGFGGGGGGGGFGGGGGGGGGGGGGGGGGGGGGGGGGGGGGGFGGGGGGFDDGGFGGFFGGGGGGGGGGGGGGGGGGGGGGFFGGFGFGGDFFFGDFGGCFGGGFFBFFFGFFGGGB?EEFFFFFF?FBGBFF<BF>BB<AFAC@??@?FBFFFBFBFFBFF?
@M06628:26:000000000-CRM2J:1:1101:3987:5813 1:N:0:101
TACGAGGGGTGCAAGCGTTAATCGGAATTACTGGGCGTAAAGCGTACGTAGGCGGTTTGTTAAGCAAGATGTGAAAGCCCAGGGCTCAACCTTGGAACTGCATTTTGAACTGGCAAACTAGAGTACTGTAGAGGGTGGTGGAATTTCCAGTGTAGCGGTGAAATGCGTAGAGATTGGAAGGAACATCAGTGGCGAAGGCGGCCACCTGGACAGATACTGACGCTGAGGTACGAAAGCGTGGGGAGCGAACAGGATTAGATACCCTGGTAGTCCACGCCGTAA
+
GGGG@FEC7FCEGGFFGEGGGGGGGGGGGGGGFGGGGGGCFFGGEGEGGGGDGCCFCEFFFFGGGGFGFFFEFGGFFCGFFFGDGFBFGGGGFGCGGGGGGGGGGFGGFGGGGFGGFFFGGFGGFFGFGGGGGG7+@:FGGGGCF;CFGGFFFGFGG5>7@>FF@FGGDDDE?,5,C?FGGGG:CFG7?EGDDCEGGGGGFFGD@FF?FCFFGGFGGGGGGEC353F3@6/4CC7;?B))76>073>>GFF?31<<73AAC<<<*4)54)542-423)7-,-
@M06628:26:000000000-CRM2J:1:1101:4444:5816 1:N:0:101
TACGGAGGGTGCAAGCGTTAATCGGAATTACTGGGCGTAAAGCGCACGTAGGTGGTTTGTTAAGTTGGATGTGAAAGCCCAGGGCTCAACCTTGGAACTGCATTCAAAACTGGCGAACTAGAGTATGGTAGAGGTGAGTGGAATTTCCTGTGTAGCGGTGAAATGCGTAGAGATGGGAAGGAACATCAGTGGCGAAGGCGACTCACTGGACCAATACTGACACTGAGGTGCGAAAGCGTGGGTAGCAAACAGGATTAGATACCCTGGTAGTCCACGCCGTAA
+
GEFFGE:FCCFGDFGGGGGGFGGGGGGGGGGGFGGGGGGEDGGGGGGGFGGGCEFFFGGGGGGGFGGGGG8BFGGGDFFF@EGECFEGGFGGGGCGGGGGGFGFFFEFFGGFGGFFEFFCGFGGFGGGGGGGGGDGGGGFDCE:FA;EFGGGGGDFCEEGGGGGGCGGFD>FGGGEGGGGGFCFCFFGGGGGGGGGCEGGF>7DFGFGFC))97CF<FFF<6C?@7?FFGFBGGDBFFFFFF><?:AA6:5?6:FA2<A<C):CFFF:AAFF)<<?6:>FFB
@M06628:26:000000000-CRM2J:1:1101:4587:5817 1:N:0:101
TACGGAGGGTGCAAGCGTTAATCGGAATTACTGGGCGTAAAGCGCACGTAGGTGGTTTGTTAAGTTGGATGTGAAAGCCCAGGGCTCAACCTTGGAACTGCATTCAAAACTGGCGAACTAGAGTATGGTAGAGGTGAGTGGAATTTCCTGTGTAGCGGTGAAATGCGTAGAGATGTGAAGGAACATCAGTGGCGAAGGCGACTCACTGGACCAATACTGACACTGAGGTGCGAAAGCGTGGGTAGCAAACAGGATTCGATACCCTGGTAGTCCACGCCGTAA
+
GGGGGGFDGGGGGGGGGGGGGGGF7@FGGGGGGGGGGGGGGAFGGGGGGGGGGGG?FG@FGGGGGGGGGGGGGGGGGGGGGFGGGGGFGGGGG<FFGGGGGGGGGGGGGGFFGGGGGGGGGGGAFGFGGGGGGGGGGCFFDGC,@AFFGFGGGGCFGGGGGGGGGGGC9;DFGGG,>CDD?FGGDGCFCGEGGGGDDEFGFFGGFGC@CFFFGGGDDG7CFGG?F>@>:5<>EGGFFDF:5-4<(5<AD<F5(8@),4:ACB8:72<4<23<A<D?9>9;1:
@M06628:26:000000000-CRM2J:1:1101:5915:5824 1:N:0:101
TACGGAGGGTGCAAGCGTTAATCGGAATTACTGGGCCTAAAGCGTACGTAGGTGGTTTGTTAAGTTGGATGTGAAAGCCCAGGGCTCAACCTTGGAACTGCATTCAAAACTGATGAACTAGAGTATGGTAGAGGTAAGTGGAATTTCCTGTGTAGCGGTGAAATGCGTAGAGATGGGAAGGAACATCAGTGGCGAAGGCGACTTACTGGACCAATACTGACACTGAGGTACGAAAGCGTGGGTAGCAAACAGGATTAGATACCCTGGTAGTCCACGCCGTAA
+
GGGGGGGGGGGGGGGGGCGGGGGGGGGGFGGFFGGGGGGGFGGGGGGGGFFGGGFEGGEGFDGGGGGGFGGGGGGDGGGFGGGGGGGGFGGGGGGGGGGGGGGGGGGGGGGGFGGDFGGGGGGFFGFGGGG:DFGGGFFGCFGGGGGGGFFGGDGGGGGG6FGGGGGGFGDGCEF?FCGEEGFCFE?FGGGGGGEGGGGGFFGDFGFFGGAFGGGGGGGGGGGFFFFFFGFDG5D>FEE@39>AFFFFGFFF?:FAF?FFGF<C@?:2>AFF<A?BFFB>:?
@M06628:26:000000000-CRM2J:1:1101:21248:5834 1:N:0:101
TACGGAGGGGGTTAGCGTTGTTCGGAATTACTGGGCGTAAAGCGTACGTAGGCGGATTGGAAAGTTGGGGGTGAAATCCCAGGGCTCAACCCTGGAACTGCCTCCAAAACTATCAGTCTAGAGTTCGAGAGAGGTGAGTGGAATTCCAAGTGTAGAGGTGAAATTCGTAGATATTTGGAGGAACACCAGTGGCGAAGGCGGCTCACTGGCTCGATACTGACGCTGAGGTACGAAAGTGTGGGGAGCAAACAGGATTAGATACCCTGGTAGTCCACACCGTAA
+
E,FEDFGGC7CCFDCFGFECCGGG7F@CEFGAEE<EB6@BCFFCFGGDFGGGDGDG7?=F,5:=?FDG7CGG@DGG?9=FEGGGGFFFFGEGFG7FG<CGF<@<<<FFFF@GCCFGF;CFF9FGG9@F>>CCCFFCFFGC8CFE:EGGDG:;FGGFGGGC;F;FC+B<88C999C@FEGGGGF99<EFG?FGG587ED7EFD39=FFF=C::3)21C*:+C5CB54@))*04CGD,6@FFEB;:09?0C?FF?0)6))62C98AF<8?<AB<A2?08B9.,8
@M06628:26:000000000-CRM2J:1:1101:5659:5850 1:N:0:101
TACGAGGGGTGCAAGCGTTAATCGGAATTACTGGGCGTAAAGCGTTCGTAGGCGGTTTGTTAAGCAAGATGTGAAAGCCCAGGGCTCAACCTTGGAACTGCATTTTGAACTGGCAAACTAGAGTACTGTAGAGGGTGGTGGAATTTCCAGTGTAGCGGTGAAATGCGTAGAGATTGGAAGGAACATCAGTGGCGAAGGCGGCCACCTGGACAGATACTGACGCTGAGGAACGAAAGCGTGGGGAGCGAACAGGATTAGATACCCTGGTAGTCCACGCCGTAA
+
GGGGFEGGGGGGGGGGGGGGGGGGGGGGGGGGGGGGGGGGGGGGGGGGEGGGGGGGGGGGGGGGGGGGGGGGGGGGEFGGGGGGGGGGGGGFGGGGGGGGGGGGGGGGGGGGGGGGGGGGGGGGGGGGGGGGGGGGGGGGGGGGGGGGGGGGGGGGGGGGGGGGGGGGFGGGGGGGGGGGGGGGGGGGGGGGGGGGGGGGFFGGFGFGGFFFGGGGGGGGGGGFFFFFFGFFGGGFFFFFFFFFFFFFGFFFFFFBBFFFGFGG??FFFFFFFFFFFFBFFF
@M06628:26:000000000-CRM2J:1:1101:17001:5859 1:N:0:101
TACGGAGGGTGCAAGCGTTACTCGGAATCACTGGGCGTAAAGAGCGTGTAGGCGGGTTTGTAAGTTTGAAGTGAAATCCAATGGCTCAACCATTGAACTGCTTTGAAAACTGCTTACCTAGAATATGGGAGAGGTAGATGGAATTTCTGGTGTAGGGGTAAAATCCGTAGAGATCAGAAGGAATACCGATTGCGAAGGCGATCTACTGGAACATTATTGACGCTGAGACGCGAAAGCGTGGGGAGCAAACAGGATTAGATACCCTGGTAGTCCACGCCCTAA
+
GGGGGGGGGGGGGGGGGGGGGGFGGGGGGGGGGGGGGGGGGGFGGGFGGGGGGGGGGGGGGGGGGGGGGGGGGGGGGGGGGGGGGGGGGGGGEGCGGGFGGGFGGGGGGGGGGGGGEGGGGGGGFGGGFFEDGGCGFGFFFGGGGFGGGGGGGFGFEEECFGGGFGGGFGGGGGFGDF?FGGGGGGGEGGGGGGGGGGGGFEGGFGFFGFFFCFFGGGG7DGC3@BFFFDEFGGG;?FFB599?>0:<F<FFFFFFFFDBGFGGF<FFFDAF)43:9FF>B?
@M06628:26:000000000-CRM2J:1:1101:16977:5867 1:N:0:101
TACGGAGGGTGCAAGCGTTACTCGGAATCACTGGGCGTAAAGAGCGTGTAGGCGGGTTTGTAAGTTTGAAGTGAAATCCAATGGCTCAACCATTGAACTGCTTTGAAAACTGCTTACCTAGAATATGGGAGAGGTAGATGGAATTTCTGGTGTAGGGGTAAAATCCGTAGAGATCAGAAGGAATACCGATTGCGAAGGCGATCTACTGGAACATTATTGACGCTGAGACGCGAAAGCGTGGGGAGCAAACAGGATTAGATACCCTGGTAGTCCACGCCCTAA
+
GGGGGGGGGGGGGGGGGGGGGGGGGGGGGGGGGGGGGGGGGGGGGGEGGGGGGGGGGGGGGGGGGGFGGGGGGGGGGGGGGGGGGGGGGGGGGGGGGGGGGGGGGGGGGGFGFGGGGGGGGGGGGGGGGGGGGGGGGGGGGGGGGGGGGGGGGGGGGGGGGGGGGGGGFGGGGGGGGGGGGGGGGGGGGGGGGGGGGGGGFFGGFGFGGGFFGGGGGDFGGGGFFFFFFDB;GGGFFFFFFFB?FF?<C6>FBFFF?BFAFDFGFFFFB<)6AA?B;FB9:B
@M06628:26:000000000-CRM2J:1:1101:17668:5890 1:N:0:101
TACGAGGGGTGCAAGCGTTAATCGGAATTACTGGGCGTAAAGCGTGCGTAGGTGGTTTGTTAAGCAAGATGTGAAAGCCCCGGGCTCAACCTGGGAACTGCATTTTGAACTGGCAAACTAGAGTATTGGAGAGGGTAGTGGAATTTCCAGTGTAGCGGTGAAATGCGTAGAGATTGGAAGGAACATCAGTGGCGAAGGCGGCTCCCTGGACAAATACTGACGCTGAGGCGCGAAAGCGTGGGGAGCAAACAGGATTAGATACCCTGGTAGTCCACGCCGTAA
+
GGGG-8FGG6F@6FGGGGG7CFGGGGGGGGGGGGGGGGGGGGGG:,BFGGGGCFG:FGGF4FGGE?,C,?FGGGGG<FGG+FGGGGGGGGG<,BEGGGGGGAF,,5,BFGG9,DG,6FFGGGGG97,,,CDGGGD<FGGGGGGGG,E,BCFGGGG,FEGGGGGG@FGGFGGCGGG?F6FGGGGGG@EGGGGGGGGGGGGGFEG*)9;CF*))/9CGGGFGG*9>E>FF))8>GGGFFFFEFFBFFFFF*25?:FFADFA<C2CC?:FF<AAA>F)8;)74?F
@M06628:26:000000000-CRM2J:1:1101:22359:5910 1:N:0:101
TACGAGGGGTGCAAGCGTTAATCGGAATTACTGGGCGTAAAGCGTTCGTAGGCGGTCTATTAAGCAAGATGTGAAAGCCCAGGGCTCAACCTTGGAACTGCATTTTGAACTGGTAGACTAGAGTACTGTAGAGGGTGGTGGAATTTCCAGTGTAGCGGTGAAATGCGTAGAGATTGGAAGGAACATCAGTGGCGAAGGCGGCCACCTGGACAGATACTGACGCTGAGGAACGAAAGCGTGGGGAGCGAACAGGATTAGATACCCTGGTAGTCCACGCCGTAA
+
GGGGGGGGGGGGGGGGGGGGGGGGGGGGGGGGGGGGGGGGGGGGGGGGGGGGGGGGGGGGGGGGGGGGGGGGGGGGGGGGGGGGGGGGGGGGGGGGGGGGGGGGGGGGGGGGGGGGGGGGGGGGGGGGGGGGGGGFGGGGGGGGGGGGGGGGGGGGGGGGGGGGGGGGFGGGGGGGGGGGGGGGGGGGGGGGGGGGGGGGFFGGFGFGGGFAGGCGGGGGGGGFFBFFFGFFGGGFFFFFFFF:;>9>C0@FFFFADF<<C9CC*3>BAFFFFAFFFFFF??
@M06628:26:000000000-CRM2J:1:1101:5397:5941 1:N:0:101
TACAGAGGGTGCAAGCGTTAATCGGAATTACTGGGCGTAAAGCGCGCGTAGGTGGTTTGTTAAGTCGGATGTGAAAGCCCAGGGCTCAACCTTGGAATTGCACCCGATACTGGCAGGCTAGAGTACGATAGAGGAGTGTGGAATTTCCTGTGTAGCGGTGAAATGCGTAGATATAGGAAGGAACATCAGTGGCGAAGGCGACACTCTGGATTGATACTGACACTGAGGTGCGAAAGCGTGGGGAGCAAACAGGATTAGATACCCTGGTAGTCCACGCCGTAA
+
GGGCGGGGGGEGGGGGGGGGGGGGGGGGGFGGGGGGGGGGGGGGGGGGGGGECFGGGGGGGGGGGGGGCGGGGGGGGGEFFGGGG?FGGGGGGGGGGGGGGGGGGGGGGGGGGGGGGGF7FFGFEGGGGGGEGGCFGGGGGGGGGGGFGFCF@FGGGGC7@BFGGGGEFGGFEFFGG?FGGGGGGGGGGFGGGGGD>EGGF573FCFFFD7?FGGGDCGGGEGFFFFFFGF2=CG;FFFFF9BF>>B?4:>F?FF<<F2<DAFC67@FDFFF6<?B>F19<?
@M06628:26:000000000-CRM2J:1:1101:13577:5946 1:N:0:101
TACGAGGGGTGCAAGCGTTAATCGGAATTACTGGGCGTAAAGCGTTCGTAGGCGGTTTGTTAAGCAAGATGTGAAAGCCCAGGGCTCAACCTTGGAACTGCATTTTGAACTGGCAAACTAGAGTACTGTAGAGGGTGGTGGAATTTCCAGTGTAGCGGTGAAATGCGTAGAGATTGGAAGGAACATCAGTGGCGAAGGCGGCCACCTGGACAGATACTGACGCTGAGGAACGAAAGCGTGGGGAGCGAACAGGATTAGATACCCTGGTAGTCCACGCCGTAA
+
GGGGGGGGGGGGGGGGGGGGGGGGGGGGGGGGGGGGGGGGGGGGGGGGGGGGGGGGGGGGGGGGGGGGGGGGGGGGGGGGGGGGGGGGGGGGGGGGGGGGGGGGGGGGGGGGGGGGGGGGGGGGGGGGGGGGGGGGGGGGGGGGGGGGGGGGGGGGGGGGGGGCGGGGFGGGGGGGGGGGGGGGGGGGGGGGGGGGGGGGFFGGFGFGGGFFGGGGGGGGGGGFFFFFFGFFGGGFFFFFFFFFFFFFGFFF<BFFFFFFFA@FFFFFFFFFDFDF>FFB??
@M06628:26:000000000-CRM2J:1:1101:23482:5947 1:N:0:101
TACGGAGGGTGCAAGCGTTACTCGGAATCACTGGGCGTAAAGAGCGTGTAGGCGGGTTTGTAAGTTTGAAGTGAAATCCAATGGCTCAACCATTGAACTGCTTTGAAAACTGCTTACCTAGAATATGGGAGAGGTAGATGGAATTTCTGGTGTAGGGGTAAAATCCGTAGAGATCAGAAGGAATACCGATTGCGAAGGCGATCTACTGGAACATTATTGACGCTGAGACGCGAAAGCGTGGGGAGCAAACAGGATTAGATACCCTGGTAGTCCACGCCCTAA
+
GGGGGGEGGGGGGGGGGGGGGGGGGGGGGGGGGGGGGGGGGGGGGGGGGGGGGCFCFGGGFGGGGGGGGDGGGGGGGGGGGGGFGGGGGFGGGGGFGGGGFGGGGGGGGGFGGGGGGGGGGGGGGGGGGGGGEGBFGGGGCFEGGGGGFGFGGEGGGGGGGGGGGGGGFGDFD9EGFGGGGGFGGCGEGCEFGGGGG7;EF:CGFGFGGGAFGGGGGGCFFED;DFFFFGFFGGGFFFEEFF>FFFFFG?FF?BFFB?>>CFF662F?AFFD<A<:6519BF
@M06628:26:000000000-CRM2J:1:1101:18017:5994 1:N:0:101
TACGAGGGGTGCAAGCGTTAATCGGAATTACTGGGCGTAAAGCGTGCGTAGGTGGTTTGTTAAGCAAGATGTGAAAGCCCCGGGCTCAACCTGGGAACTGCATTTTGAACTGGCAAACTAGAGTATTGTAGAGGGTAGTGGAATTTCCAGTGTAGCGGTGAAATGCGTAGAGATTGGAAGGAACATCAGTGGCGAAGGCGGCTACCTGGACAAATACTGACACTGAGGCACGAAAGCGTGGGGAGCAAACAGGATTAGATACCCTGGTAGTCCACGCCGTAA
+
GGGGGGGGGGGGGGGGGGGGGGGGGGGGGGGGGGGGGFGGGGGGGGGGGGGGGGGGGGGGGGGGGGGGGGGGGGGGGGGGGGGGGGGGGGGGGGGGGGGGGGGGGGGGGGGGGGGGGGGGGGGGGGGGGGGGGGGGGGGGGGGGGGGGGGGGGGGGGGGGGFGGGGGGFGGGGGGGGGGGGGGGGGGGGGGGGGGGGGGGFFGGFDFGGGFFGGGGGGGGGGGFFFFFFGFFGGGFBEFFFFFFFFFFGFFFFFFF?>ABGFGGF<FF<6ADFF??BF>,4<
@M06628:26:000000000-CRM2J:1:1101:6583:6010 1:N:0:101
TACAGAGGGTGCAAGCGTTAATCGGAATTACTGGGCGTAAAGCGCGCGTAGGTGGTTTGTTAAGTCGGATGTGAAAGCCCAGGGCTCAACCTTGGAATTGCACCCGATACTGGCAGGCTAGAGTACGATAGAGGAGTGTGGAATTTCCTGTGTAGCGGTGAAATGCGTAGATATAGGAAGGAACATCAGTGGCGAAGGCGACACTCTGGATTGATACTGACACTGAGGTGCGAAAGCGTGGGGAGCAAACAGGATTAGATACCCTGGTAGTCCACGCCGTAA
+
GGGGGGGGGGGGGGGGGGGGFGGGGGGGGGGGGGGGGGGGGFFGEGGGGGGGGGGFFGGGGGGGGGGGGGGGGGGGGGGGGGGGGGGGGGGGGGGGGGGGGGGFGGEGGGGFFGGGGGGGGFGGGGGGGGGGGGGGGGGGGGGGGGGGGGGGGGGGGGGGGFGGGGGGEGGGGGGGGFCFEFFFGGFGGGGGGGGGGGGGFFGGFGFGG7B?CCFCFG7FFGGFFA4<FDFFGGG9BF@FFF0?FFB<FF@FB?@A2<DAFA8CF07?FFFFFFFFFFFFFF
@M06628:26:000000000-CRM2J:1:1101:7750:6012 1:N:0:101
TACGAGGGGTGCAAGCGTTAATCGGAATTACTGGGCGTAAAGCGTTCGTAGGCGGTTTGTTAAGCAAGATGTGAAAGCCCAGGGCTCAACCTTGGAACTGCATTTTGAACTGGCAAACTAGAGTACTGTAGAGGGTGGTGGAATTTCCAGTGTAGCGGTGAAATGCGTAGAGATTGGAAGGAACATCAGTGGCGAAGGCGGCCACCTGGACAGATACTGACGCTGAGGCACGAAAGCGGGGGGAGCGAACAGGATTAGATACCCTGGTATTCCACGCCGTAA
+
FGGGGGGGGGGGGGGGGGGGGDGGDGGGGGGGFGGGGGGGGGGGFEGGGGGGGGGEDDGGFGGGGGGGGGGGGGGGGDFGGGDGGGGGGGGGGGGGGGGGFG9FFGGCGGFD?FDDDGFGGDCFGGGC;C;FFGGGE@FFGGGGGGGGGGGGGDFFGGGGGFGEFGG8)7DCCCG6CFGGGF@FDDGGGFFCDCGGGGGGBDGG>DFF5CFFF:FDGGGGGGGDE;FF><@BGGG08<)))190;9>>GBEF01)6),-)2.2<64>?2)65ABFFFFFB1,
@M06628:26:000000000-CRM2J:1:1101:25364:6020 1:N:0:101
TACGGAGGGTGCAAGCGTTAATCGGAATTACTGGGCGTAAAGCGCACGTAGGTGGTTTGTTAAGTTGGATGTGAAAGCCCAGGGCTCAACCTTGGAACTGCATTCAAAACTGGCGAACTAGAGTATGGTAGAGGTGAGTGGAATTTCCTGTGTAGCGGTGAAATGCGTAGAGATGGGAAGGAACATCAGTGGCGAAGGCGACTCACTGGACCAATACTGACACTGAGGTGCGAAAGCGTGGGTACCGAACAGGATTAGATACCTGGGTAGTCCACGCCGTAA
+
GGGD;@C@CF;FGGG8CCECDFFE@FGGGDDFGGGGGGGGGGFGD7=F8FFG<C,BDFGGGFGDFAEFGDGGGGGGGGGGCG@C:EFGGGGFGGGGGGGC?FGACCAE?FGFDFG:FDDFGGGFGGGGGAFFGCFGGGGGGFDGF;BDFAFF@FBC@EGGGGCF9FE8B?GGC7AFGCFE>F7FFFGG?CFC?C8DD*==>8<CA<CE75A47>DGG77+>CCF*2?5@<6(*579?FFBFFF)).(-1-)81:<63854:A0+*,)..(42:<?((892,,
@M06628:26:000000000-CRM2J:1:1101:7737:6029 1:N:0:101
TACGAGGGGTGCAAGCGTTAATCGGAATTACTGGGCGTAAAGCGTTCGTAGGCGGTTTGTTAAGCAAGATGTGAAAGCCCAGGGCTCAACCTTGGAACTGCATTTTGAACTGGCAAACTAGAGTACTGTAGAGGGTGGTGGAATTTCCAGTGTAGCGGTGAAATGCGTAGAGATTGGAAGGAACATCAGTGGCGAAGGCGGCCACCTGGACAGATACTGACGCTGAGGAACGAAAGCGTGGGGAGCGAACAGGATTAGATACCCTGGTAGTCCACGCCGTAA
+
GGGGGGGGGGGGGGGGGGGGGGGGGGGGGGGGGGGGGGGGGGGGGGGGGGGGGGGGGGGGGGGGGGGGGGGGGGGGGGGGGGGGGGGGGGGGGGGGGGGGGGGGGGGGGGGGGGGGGGGGGGGGGGGGGGGGGGGGGGGGGGGGGGGGGGGGGGGGGGGGGGGGGGGGFGGGGGGGGGGGGGGGGGGGGGGGGGGGGGGGFFDGFGFGGGFFGGGGGGGGGGGFFFFFFGFFGGGFFFFFFFF?FFFFGFFFFF?AD>ABGFGFFFFFFFFBDDFFBFFBFF
@M06628:26:000000000-CRM2J:1:1101:19383:6040 1:N:0:101
TACGAGGGGTGCAAGCGTTAATCGGAATTACTGGGCGTAAAGCGTTCGTAGGCGGTTTGTTAAGCAAGATGTGAAAGCCCAGGGCTCAACCTTGGAACTGCATTTTGAACTGGCAAACTAGAGTACTGTAGAGGGTGGTGGAATTTCCAGTGTAGCGGTGAAATGCGTAGAGATTGGAAGGAACATCAGTGGCGAAGGCGGCCACCTGGACAGATACTGACGCTGAGGAACGAAAGCGTGGGGAGCGAACAGGATTAGATACCCTGGTAGTCCACGCCGTAA
+
GGGGGGGGGGGGGGGGGGGGGGGGGGGGGGGGGGGGGGGGGGGGGGGGGGGGGGGGGGGGGGGGGGGGGGGGGGGGGGGGGGGGGGGGGGGGGGGGGGGGGGGGGGGGGGGGGGGGGGGGGGGGGGGGGGGGGGGGGGGGGGGGGGGGGCFGGGGGGGGGGGGGFGGEEGGGGGGGGFFGGGGGGGGGGGGGGGGGGGFGFFDGFGFGGGFFGGFCGGGG4:DDFBFFFFFFGGGFBE5BDFFFF169<0>F<?)684ADFFFFF:8?26A>4<2,9F>BFF
@M06628:26:000000000-CRM2J:1:1101:20568:6057 1:N:0:101
TACGAGGGGTGCAAGCGTTAATCGGAATTACTGGGCGTAAAGCGTGCGTAGGTGGTTTGTTAAGCAAGATGTGAAAGCCCCGGGCTCAACCTGGGAACTGCATTTTGAACTGGCAAACTAGAGTATTGTAGAGGGTAGTGGAATTTCCAGTGTAGCGGTGAAATGCGTAGAGATTGGAAGGAACATCAGTGGCGAAGGCGGCTACCTGGACAAATACTGACACTGAGGCACGAAAGCGTGGGGAGCAAACAGGATTAGATACCCTGGTAGTCCACGCCGTAA
+
GGGGGGGGGGGGGGGGGGGGGGGGGGGGGGGGGGGGGGGGGGGGGGGGGGGGGGGGGGGGGGGGGGGGGGGGGGGGGGGGGGGGGGGGGGGGGGGGGGGGGGGGGGGGGGGGGGGGGGGGGGGGGGGGGGGGGGGGGGGGGGGGGGGGGGGGGGGGGGGGGGGGGGGGFGGGGGGGGGGGGGGGGGGGGGGGGGGGGGGGFFGGFGFGGGFFGGGGGGGGGGGFFFFFFDFFGGGFFFFFFFFFFFFFGFFFFFFF>>BBFFGFF:F?24AFAFBFFFF;F6
@M06628:26:000000000-CRM2J:1:1101:14952:6093 1:N:0:101
TACGGAGGGTGCAAGCGTTAATCGGAATTACTGGGCGTAAAGCGCACGTAGGTGGTTTGTTAAGTTGGATGTGAAAGCCCAGGGCTCAACCTTGGAACTGCATTCAAAACTGGCGAACTAGAGTATGGTAGAGGTGAGTGGAATTTCCTGTGTAGCGGTGAAATGCGTAGAGATGGGAAGGAACATCAGTGGCGAAGGCGACTCACTGGACCAATACTGACACTGAGGTGCGAAAGCGTGGGTAGCAAACAGGATTAGATACCCTGGTAGTCCACGCCGTAA
+
GGGGGGGGGGGGGGGGGGGGDGGGGGGGGGGGGGGGGGGGGGGGGGGGGGGGGGGGGGGGGGGGGGGGGGGGGGGGGGGGGGGGGGGGGGGGGGGGGGGGGGGGGGGGGGGGGGGGGGGGGGGGGGGFGGGGGGGGGGGGGGGGGGGGGGGGGGGGGGGGGGGGGGGGEGGGGGGGGGGGGGGGGGGGGGGGGGGGGGGGEBGGFGFGGGFFGGGFGGFFGGFFFFFFFGFFGGD>FFDFFFFAB?FFGFFF6BFFFFFFGFGGF<@?FDFBBF?B65;2::
@M06628:26:000000000-CRM2J:1:1101:12211:6112 1:N:0:101
TACGAGGGGTGCAAGCGTTAATCGGAATTACTGGGCGTAAAGCGTTCGTAGGCGGTTTGTTAAGCAAGATGTGAAAGCCCAGGGCTCAACCTTGGAACTGCATTTTGAACTGGCAAACTAGAGTACTGTAGAGGGTGGTGGAATTTCCAGTGTAGCGGTGAAATGCGTAGAGATTGGAAGGAACATCAGTGGCGAAGGCGGCCACCTGGACAGATACTGACGCTGAGGAACGAAAGCGTGGGGAGCGAACAGGATTAGATACCCTGGTAGTCCACGCCGTAA
+
GGGGGGGGGGGGGGGGGGGGGGGGGEGGGGGGGGGGGGEGGGGGGGGGGGGGGGGGGGGGGGGGGGGGGGGGGGGGGGGGGGGGGGGGGGGF,CFGGGGGGGGGGGGFGGGGGGGGCFGGGGGGGGGGGGGGGGGGGGGGGGGGGGGGGGGGGFGGGGGG8FC,?FG?@CDGGGGGGGGGGGGGGGGGGGF<CGGGGGGGFFDGFGFGGGFFFGGGFCGGFEGF59@FF5FB5=C>BFFFFF0:BFF>59EF??46446A>AFFF?FFF<>A2>?BF>>>B4
@M06628:26:000000000-CRM2J:1:1101:21924:6118 1:N:0:101
TACGGAGGGTGCAAGCGTTACTCGGAATCACTGGGCGTAAAGAGCGTGTAGGCGGGTTTGTAAGTTTGAAGTGAAATCCAATGGCTCAACCATTGAACTGCTTTGAAAACTGCTTACCTAGAATATGGGAGAGGTAGATGGAATTTCTGGTGTAGGGGTAAAATCCGTAGAGATCAGAAGGAATACCGATTGCGAAGGCGATCTACTGGAACATTATTGACGCTGAGACGCGAAAGCGTGGGGAGCAAACAGGCTTAGATACCCTGGTAGTCCACGCCCTAA
+
GGGFF@FEEGGGGFGC7BFGGGFGGEGGGFFGDFGGGFCCFGGGGEGGGGGGGCEF=FCFGEGEA?<BE?ABEGGFGAFGCFGFGFG?FGCCEFGGGGGDFFC@?DGGCGFGFFFFGFGG=>CF=@FGG8B@EGFFFC=E?<<,@;@EGGDGGFCFGG>>EFGGGFCGAGCE<EF6DEG<5FGGGE?E58?@FCE3:BFGEBCCFGFGGGFFDF>FDFFC:EGFFBF4?586=EC(475;:71303::C?4)8(.42))6::8<??:?>AA6442,,0-4(.
@M06628:26:000000000-CRM2J:1:1101:23669:6120 1:N:0:101
TACGGAGGGGGTTAGCGTTGTTCGGAATTACTGGGCGTAAAGCGTACGTAGGCGGATTGGAAAGTTGGGGGTGAAATCCCAGGGCTCAACCCTGGAACTGCCTCCAAAACTATCAGTCTAGAGTTCGAGAGAGGTGAGTGGAATTCCAAGTGTAGAGGTGAAATTCGTAGATATTTGGAGGAACACCAGTGGCGAAGGCGGCTCACTGGCTCGATACTGACGTTGAGGTACTAAAGTGTTGTGAGCAAACAGGATTAGATACCCTGGTAGTCCCCACCGTAA
+
GGGGDGGC7FGFGGFCCFGDGFGGG7FGGFGGCAFGEFFDCGGGG@CFGDGFFCF++4BFFAFEFFFFDG78@F=FFC=DEF<BCDFGGF8FCFFGFGFB<DGGGG7BFG@FGGGGFFGGGAE;@FGGCFGGD:7>FF>DGGGFGFDDFEEEFGF,FFBC7F;CEFFGAF31>FGGGG6CEFFGFC8ACFCCCCEGGCE>>DGGFGFG*>FFGCFFDFC7C7*7;?FF@FF)AEFAFF6*7(4-.,-301<:146<)4)-05009.0,)-5)))41(0-4(-
@M06628:26:000000000-CRM2J:1:1101:25850:6125 1:N:0:101
TACGGAGGGTGCAAGCGTTACTCGGAATCACTGGGCGTAAAGAGCGTGTAGGCGGGTTTGTAAGTTTGAAGTGAAATCCAATGGCTCAACCATTGAACTGCTTTGAGAACTGCTTACCTAGAATATGGGAGAGGTAGATGGAATTTCTGGTGTAGGGGTAAAATCCGTAGAGATCAGAAGGAATACCGATTGCGAAGGCGATCTACTGGAACATTATTGACGCTGAGACGCGAAAGCGTGGGGAGCAAACAGGATTAGATACCCTGGTAGTCCACGCCCTAA
+
GGGGGFEGGGGGGGGGGGGGGGGGGGGGGGGGGGGGGGGGGGGGGGGGGGGGGGGGGGDGFFGGGGGGGGGGGGGGGGGGGGGGGGGGGGGGGGGFGGGGGGGGGGGGGGGGGGGGGGGGGGGGGGGGGGGGGGFGGGGGGGGGGGGGGGGGGGGGGGGGGGGGFFGGFGGGGGGGGGGGGGGGGGGGGGGGGGGGGGGGBFGG?GFGGD4@FFFGGF7FGGGEF>FFFGFBGGG><DEFFFF?FFB1DBFF:?FBFFFFG<EFF<:84AAA<9>?BF>>?<
@M06628:26:000000000-CRM2J:1:1101:21934:6134 1:N:0:101
TACGGAGGGTGCAAGCGTTACTCGGAATCACTGGGCGTAAAGAGCGTGTAGGCGGGTTTGTAAGTTTGAAGTGAAATCCAATGGCTCAACCATTGAACTGCTTTGAAAACTGCTTACCTAGAATATGGGAGAGGTAGATGGAATTTCTGGTGTAGGGGTAAAATCCGTAGAGATCAGAAGGAATACCGATTGCGAAGGCGATCTACTGGAACATTATTGACGCTGAGACGCGAAAGCGTGGGGAGCAAACAGGATTAGATACCCTGGTAGTCCACGCCCTAA
+
GGGGGGGGGGGGGGGGGGGGGGGGGGGGGGGGGGGGGGGGGGGGGGGGGGGGGGGGGGGGGGGGGGGGGGGGGGGGGGGGGGGGGGGGGGGEFDFGFGGGGGGGGGGGGGGGGGGGGGGGGGGGGGGGGGGGEFFFGGGGGGGGGGFGGFGGGGGGGGGGGGGGGGGGFGGGGGGGGGGGGGFFGGGGGG5CFGGGGGGGEEGGFGFGGDFFGGGGGGGGGGGFFFFFFGFFGGGFFB5@DFF:BFFFGFFFFF:AF>AFGFGG@BFFFBFFFFF?BFF0<?
@M06628:26:000000000-CRM2J:1:1101:9742:6153 1:N:0:101
TACGGAGGGTCCGAGCGTTAATCGGAATTACTGGGCGTAAAGCGCGCGTAGGTGGATTGGTCAGTCAGATGTGAAAGCCCAGGGCTCAACCTTGGAACTGCATCTGATACTGCTAGTCTAGAATACAGTAGAGGGTAGTGGAATTTCCTGTGTAGCGGTGAAATGCGTAGATATAGGAAGGAACACCAGTGGCGAAGGCGACTACCTGGACTGATATTGACACTGAGGTGCGAAAGCGTGGGGAGCAAACAGGATTAGATACCCTGGTAGTCCACGCCGTAA
+
GGGGGGGGGGGGGGGGGGGGGGGGGGGGGGGGGGGGGGGGGGGGGGGGGGGGGGGGGGGGGGGGGGGGGGGGGGGGGGGGGGGGGGGGGGGGGGGGGGGGGGGGGGGGGGGGGGGGGGGGGGGGGGGGGGGGGGGGGGGGGGGGGGGGGGGGGGGGGGGGGGGGGGGGEGGGGGGGGGGGGGGGGGGGGGGGGGGGGGGGFFGGFGFGGGFFGGGGGGGGGGGFFFFFFGFFGGGFFFFFFFFFFFFFG?FFFFFFFFFFGFGGFFFFFFFFFFFFFFFFFF
@M06628:26:000000000-CRM2J:1:1101:25659:6161 1:N:0:101
TACGGAGGGGGTTAGCGTTGTTCGGAATTACTGGGCGTAAAGCGTACGTAGGCGGATTGGAAAGTTGGGGGTGAAATCCCAGGGCTCAACCCTGGAACTGCCTCCAAAACTATCAGTCTAGAGTTCGAGAGAGGTGAGTGGAATTCCAAGTGTAGAGGTGAAATTCGTAGATATTTGGAGGAACACCAGTGGCGAAGGCGGCTCACTGGCTCGATACTGACGCTGAGGTACGAAAGTGTGGGGAGCAAACAGGATTAGATACCCTGGTAGTCCACACCGTAA
+
GGGGGFFFGEGGGGGGGGGGGGGGGGGGGGGGGGGGGFGGGGGGGGDGGGGGGGGGCEGG9FGFGGGGGGGFGGGGGGGGGGGGGGGGG8FGGGFGGGGFGGGGGFECGGGGGGGGDFGGGGGGGFGCGGGFGD>FGGGGGGGGFGGGGFFFFGFGGGGGGGCGCGGFAGDGGGGGGCCGCBCGGGEFGGGGGCGGG55E>BDDFGFFFGFFD30CDGGF7:C3@FFF6*=:C=*7<?FFFFB07(4(0:5<:0@4<<A>*4<C?1:?).826<?:?B94::
@M06628:26:000000000-CRM2J:1:1101:23997:6166 1:N:0:101
TACAGAGGGTGCAAGCGTTAATCGGAATTACTGGGCGTAAAGCGCGCGTAGGTGGTTTGTTAAGTCGGATGTGAAAGCCCAGGGCTCAACCTTGGAATTGCACCCGATACTGGCAGGCTAGAGTACGATAGAGGAGTGTGGAATTTCCTGTGTAGCGGTGAAATGCGTAGATATAGGAAGGAACATCAGTGGCGAAGGCGACACTCTGGATTGATACTGACACTGAGGTGCGAAAGCGTGGGGAGCAAACAGGATTAGATACCCTGGTAGTCCACGCCGTAA
+
GFGFGGFCEFEGFFGGGFEGFFFGGEGGGFGGGGFGGGGGFGGGGGGGEGGFEEFGGGGGGGGGGGGGGEGFGGGGGGGGGGGEEGGGGGGGFFFFFGGGGGGGGGGGDFGGGGGGFGD<FCGGACEGGGGGGGEGFGGGGFFGGGGCFFGFDDFFGGGEGFGGGGGG>D5EFGGGGG?FGGGFGG?FGGGGDECDEGGEDECD?F?CFGFFCFDC:>FCG+79FDFFFFF6=E<9,7)077;19;BB4:FF:87)5)647AG8*4)4).)66>?((763<8
@M06628:26:000000000-CRM2J:1:1101:22139:6171 1:N:0:101
TACGAGGGGTGCAAGCGTTAATCGGAATTACTGGGCGTAAAGCGTTCGTAGGCGGTTTGTTAAGCAAGATGTGAAAGCCCAGGGCTCAACCTTGGAACTGCATTTTGAACTGGCAAACTAGAGTACTGTAGAGGGTGGTGGAATTTCCAGTGTAGCGGTGAAATGCGTAGAGATTGGAAGGAACATCAGTGGCGAAGGCGGCCACCTGGACAGATACTGACGCTGAGGAACGAAAGCGTGGGGAGCGAACAGGATTAGATACCCTGGTAGTCCACGCCGTAA
+
GFGGGGGGGGGGGGGGGEEGDFEGGGGGGGGGGGGGGGGGGGGGEGGGGGGGGGGGGDGGGGGGGGGGGGGFGGGGGGGGGGGGGGGGGGGGGGGGGGGGGGGGGGGGGGGGGGGGGGGGGGGGGGGGGDGGGGGGGGGFEGDGGGEGGFFFFGFGGGGGGGGGGGGGFGGGGGGGCDGGGGGGGFFFGGGGGGGGGGGGBFDGFGFGGGF6>DCFGGFGGGGDF;@>?GF?GGGFFE>D@>FF>01><6>F?B:>7?DBGA<+=?F025<B4:?:>>9>0:
@M06628:26:000000000-CRM2J:1:1101:8341:6174 1:N:0:101
TACGAAGGTCCCGAGCGTTATTCGGAATCACTGGGCGTAAAGGGAGCGTAGGCTGCGTGGTAAGTCAGATGTGAAATCTGGGGGCTCAACCTCCAAACTGCATTCGATACTGCCATGCTAGAGTAATGGAGAGGTAACTGGAATTCTCGGTGTAGCAGTGAAATGCGTAGATATCGAGAGGAAGACCAATGGCGAAAGCAGGTTACTGGACATTTGCTGACGCTGAGGCTCGAAGGCTAGGGTAGCGAAAGGGATTAGATACCCCTGTAGTCCTAGCAGTAA
+
GGGGGGGGGGGGGGGGGGGGGGGGGGGGGGGGGGGGGGGGGGEGGGGGGGGGGFGDGFGGGGGGGGGGGGGGGGGGGGGGGGGGGGGGGGGGGGGGGFGGGFGGGGGGGGGGGGGFFGGGGGGFFGFGGGGGGGGGGGDFGGGGGGGGGGGGGGGGGGGGGGGGGGGCEGGG@FGGGGGGGGGGGGGGGGGGGGGCGCGGFFGFFGFGGGFFGGGGGGGGGGGEF>FFFGFFGGC;FFFF:?F:?BF><>B44:F:?BFFGFGGFFF?2<AAFFFFFFFFF<
@M06628:26:000000000-CRM2J:1:1101:23983:6177 1:N:0:101
TACAGAGGGTGCAAGCGTTAATCGGAATTACTGGGCGTAAAGCGCGCGTAGGTGGTTTGTTAAGTCGGATGTGAAAGCCCAGGGCTCAACCTTGGAATTGCACCCGATACTGGCAGGCTAGAGTACGATAGAGGAGTGTGGAATTTCCTGTGTAGCGGTGAAATGCGTAGATATAGGAAGGAACATCAGTGGCGAAGGCGACACTCTGGATTGATACTGACACTGAGGTGCGAAAGCGGGGGGAGCAAACAGGATTAGATACCCTGGTAGTCCACGCCGTAA
+
GGGGGGGGGGGGGGGGGFEGCFGGGGGGGGGGGGGGGGGGGFGGGGGCFFFGGGGGGGGGGGGGGGGGGGEGGGGGGGGGGGGGGGGGGGGGGGGGGGGGGGGGGGGGGGGGGGGGGGC8FFGGGGGGGGGGGFFGGGAEEFGGGGGGGGGGGGGGGDEGGGGGGGGGAGGFFCC??CFFGGGGGGFGGGGFGDGGGEFEEF3C9D6FF79=FDGGGGGGG6CFF<FF:36;GED>F>).7>3,-63:F?:?6())),-6DDGFF33(.-5ABF?0;F>>??
@M06628:26:000000000-CRM2J:1:1101:22212:6181 1:N:0:101
TACAGAGGGTGCAAGCGTTAATCGGAATTACTGGGCGTAAAGCGCGCGTAGGTGGTTTGTTAAGTCGGATGTGAAAGCCCAGGGCTCAACCTTGGAATTGCACCCGATACTGGCAGGCTAGAGTACGATAGAGGAGTGTGGAATTTCCTGTGTAGCGGTGAAATGCGTAGATATAGGAAGGAACATCAGTGGCGAAGGCGACACTCTGGATTGATACTGACACTGAGGTGCGAAAGCGTGGGGAGCAAACAGGATTAGATACCCTGGTAGTCCACGCCGTAA
+
GGGGGGGGGGGGGGGGGGGGCFGGGGGGGGGGGGGGGGGGGGGGGGGGGGGGGGGGGGGGGGGGGGGGGGGGGGGGGGGGGGGGGGGGGGGGGGGGGGGGGGGGGGGGGGGGGGGGGGGGGGGGGGGGGGGGGGGGGGGGGGGGGGGGGGGGGGGGGGGGGGGGGGGGFGGGGGGGGGFGGGGGGGGGGGGGGGGGGGGGFFGGFGFGGGFFGGGFFGGGGFGFFFFFFGFFGGGFFFB@EFF?FFFFF?>F??FB2,6::AF8=7@:29AF9A)(2>>BFB
@M06628:26:000000000-CRM2J:1:1101:22711:6182 1:N:0:101
TACGAGGGGTGCAAGCGTTAATCGGAATTACTGGGCGTAAAGCGTTCGTAGGCGGTTTGTTAAGCAAGATGTGAAAGCCCAGGGCTCAACCTTGGAACTGCATTTTGAACTGGCAAACTAGAGTACTGTAGAGGGTGGTGGAATTTCCAGTGTAGCGGTGAAATGCGTAGAGATTGGAAGGAACATCAGTGGCGAAGGCGGCCACCTGGACAGATACTGACGCTGAGGAACGAAAGCGTGGGGAGCGAACAGGATTAGATACCCTGGTAGTCCACGCCGTAA
+
GGGGGGGGGGGGGGGGGGGGFGGGGGGGGGGGGGGGGGGGGGGGGGGGGGGGGGGGGGGGGGGGGGGGGGGGGGGGGGGGGGGGGGGGGGGGGGGGGGGGGGGGGGGGGGGGGGGGGGGGGGGGGGGGGGGGGGGGGGGGGGGGGGGGGGGGGGGGGGGGGGGGGGGEFGGGGGGGGGGGGGGGGGGGGGGGGGGGGGGGFFGGFGFGGGFFGGGGGGGGGGGFFFFFFGFFGGGFFFFFFFFFFFFFCBFFFFFFFFABGFGGF:>BF>DF2A4:>F>FF?
@M06628:26:000000000-CRM2J:1:1101:5629:6248 1:N:0:101
TACGAGGGGTGCAAGCGTTAATCGGAATTACTGGGCGTAAAGCGTTCGTAGGCGGTTGAATAAGCAAGATGTGAAAGCCCAGGGCTCAACCTTGGAACTGCATTTTGAACTGTTCAACTAGAGTACTGTAGAGGGTGGTGGAATTTCCAGTGTAGCGGTGAAATGCGTAGAGATTGGAAGGAACATCAGTGGCGAAGGCGGCCACCTGGACAGATACTGACGCTGAGGAACGAAAGCGTGGGGAGCGAACAGGATTAGATACCCTGGTAGTCCACGCCGTAA
+
GGGGDGGGGGGGGGGGGGGGGGGGGGGGGGGGGGGGGGGGGGGGGGGGGGGGGGGGGGGGGGGGGGGGGGGGGGGGGGGGGGGGGGGGGGGGGGGGGGGGGGGGGGGGGGGGGGGGGGGGGGGGGGGGGGGGGGGFFGGGGGGGGGGGGGGGGGGGGGGGGGGGGGGGFGGGGFGGGGGGGGGGGGGGGGFGGEGDGGGGFDDGFGFGGGF:FGGGGGGGGGGFEBFFFGFBGGGFFFFFFFFFFFFFG93FBFFFFFFBGFGGFBFFF<AFBFF?F@04??
@M06628:26:000000000-CRM2J:1:1101:22373:6251 1:N:0:101
TACGGAGGGTCCGAGCGTTAATCGGAATTACTGGGCGTAAAGCGCGCGTAGGTGGATTGGTCAGTCAGATGTGAAAGCCCAGGGCTCAACCTTGGAACTGCATCTGATACTGCTAGTCTAGAATACAGTAGAGGGTAGTGGAATTTCCTGTGTAGCGGTGAAATGCGTAGATATAGGAAGGAACACCAGTGGCGAAGGCGACTACCTGGACTGATATTGACACTGAGGTGCGAAAGCGTGGGGAGCAAACAGGATTAGATACCCTGGTAGTCCACGCCGTAA
+
GGGGGGGGGGGGGGGGGGGGCGGGGGGGGGGGGGGGGGGGGGGGGGGGGGGGGGGGGGGGGGGGGGGGGGGGGGGGGGGGGGGGGGGGGGGGGGGGGGGGGGGGGGGGGGGGGGGGGGGGGGGGGGGGGGGGGGGGGGGGGGGGGGGGGGGGGGGGGGGGGGGGGGGGFGGGGGGGGGGGGGGGGGGGGGGGGGGGGGGGFFGGFGFGGGFFGG7DGGGGGGGFFAFFFDF>GGGFFFBEFFF<9BFFFFFFFFFA??FFGFGD=:58AFBFFFFF>F>F??
@M06628:26:000000000-CRM2J:1:1101:24301:6253 1:N:0:101
TACGAGGGGTGCAAGCGTTAATCGGAATTACTGGGCGTAAAGCGTGCGTAGGTGGTTTGTTAAGCAAGATGTGAAAGCCCCGGGCTCAACCTGGGAACTGCATTTTGAACTGGCAAACTAGAGTATTGTAGAGGGTAGTGGAATTTCCAGTGTAGCGGTGAAATGCGTAGAGATTGGAAGGAACATCAGTGGCGAAGGCGGCTACCTGGACAAATACTGACACTGAGGCACGAAAGCGTGGGGAGCAAACAGGATTAGATACCCTGGTAGTCCACGCCGTAA
+
GGGGFGGGGGGGGGGGGGGGFGGGGGGGGGGGGGGGGGGGGGGGGGGGGGGGGGGGGGGGGGGGGGGGGGGGGGGGGGGGGGGGGGGGGGGGGGGGGGGGGGGGGGGGFGFGGGGGGGGGGGGGGGGGGGGGGGGGGGGGGGGGGGGGGGGGGGGGGGGGFGGGGGGE?GGGGFGGGGGGGGGGDFFGGFFGGGGDGEGGFF3DFGFGGGFFGCC7CFGGGGG?F2?@35;?GGD07@>BF0>?>>F?GFFFFFFF7<ABGFFGF7>?<2<A22439>9,4<
@M06628:26:000000000-CRM2J:1:1101:11106:6263 1:N:0:101
TACAGAGGGTGCAAGCGTTAATCGGAATTACTGGGCGTAAAGCGCGCGTAGGTGGTTTGTTAAGTCGGATGTGAAAGCCCAGGGCTCAACCTTGGAATTGCACCCGATACTGGCAGGCTAGAGTACGATAGAGGAGTGTGGAATTTCCTGTGTAGCGGTGAAATGCGTAGATATAGGAAGGAACATCAGTGGCGAAGGCGACACTCTGGATTGATACTGACACTGAGGTGCGAAAGCGTGGGGAGCAAACAGGATTAGATACCCTGGTAGTCCACGCCGTAA
+
GGGGGGGGGGGGGGGGGGGGGGGGGGGGGGGGGGGGGGGGGGGGGGGGGGGGGGGGGGGGGGGGGGGGGGGGGGGGGGGGGGGGGGGGGGGGGGGGGGGGGGGGGGGGGGGGGGGGGGGGGGGGGGGGGGGGGGGGGGGGGGGGGGGGGGGGGGGGGGGGGGGGGGGGFGGGGGGGGGGGGGGGGGGGGGGGGGGGGGGGFFGGFGFGGGFFGGGGGGGGGGGFFFFFFGFFGGGFBFFFFFFFFBFBGFFFFFFFFFBBFFGGFFFFAFFFFFFFB@>9F:
@M06628:26:000000000-CRM2J:1:1101:19156:6266 1:N:0:101
TACGGAGGGTGCAAGCGTTAATCGGAATTACTGGGCGTAAAGCGCACGTAGGTGGTTTGTTAAGTTGGGTGTGAAAGCCCAGGGCTCAACCTTGGAACTGCATTCAAAACTGGCGAACTAGAGTATGATAGAGGTGAGTGGAATTTCCTGTGTAGCGGTGAAATGCGTAGAGATGGGGAGGAACATCAGTGGCGAAGGCGACTCACTGGACCAATACTGACACTGAGGTACGAAAGCGTGGGGAGCAAACAGGATTAGATACCCTGGTAGTCCACGCCGTAA
+
GGGGGGGGG@FC8FGGGGG7<FFGGGGGGGGGGGGGGGGGGGGG@FFGGGGG<FG?F,B:CFGGGAEG+8FFGGGG<FFG<=FEGGGGGGGG9FGGGGFGG,F5,,CFGGGC,,@+8CF9FGGG,3C,,@FFGGGGGGGGGGGGG;F,5EFGGGGCGGGGGGGG9EGGFGGFGG,=E*=EGGGGG@FGGGGGGGGGGGGG>EGGFGFGG*)<7DGFGGGGG+>FFFFFF*9?EGD>08@FFB0:>FFFGFFF<:?9?FFFGFGGFFFB<FFAFBD?>FFFB?
@M06628:26:000000000-CRM2J:1:1101:22380:6269 1:N:0:101
TACGGAGGGTGCGAGCGTTAATCGGAATTACTGGGCGTAAAGCGCGCGTAGGTGGTTTTATAAGTCAGATGTGAAAGCCCCGGGCTCAACCTTGGAACTGCATTTGATACTGTTAGGCTAGAATACGGTAGAGGGTAGTGGAATTTCCCGTGTAGCGGTGAAATGCGTAGATATAGGGAGGAACACCAGTGGCGAAGGCGACTACCTGGACCTATACTGACACTGAGGCGCGAAAGCGTGGGGAGCAAACAGGATTAGATACCCTGGTAGTCCACGCCGTAA
+
GGGG@EGGGG,FEGGGGGGG@EFGGGGGGGGGGGGGGGGGGGGGCGGG=CGG,FF:F<+,C,CF@FGGGGGGFGGG?FGG:FGGGGGGGGGG,EFGG8ADFDF,FGC9FGGGA@C,3DFCGG,FFF+>DFGGGGDFBCFFGGGGG,EC,@FGGGGGGGGGGGFGGGGGFGGGGG,,A*<7ECFDGGG85C?CDGGGGEG*85)9@FFGFGF8**2;7:FGG099*5)<<552CEG97DFFFFF:>;?BGF@FFFFA<):AG<<<=:>?>A>A9AB?BFF>08
@M06628:26:000000000-CRM2J:1:1101:22704:6273 1:N:0:101
TACAGAGGGTGCAAGCGTTAATCGGAATTACTGGGCGTAAAGCGCGCGTAGGTGGTTTGTTAAGTCGGATGTGAAAGCCCAGGGCTCAACCTTGGAATTGCACCCGATACTGGCAGGCTAGAGTACGATAGAGGAGTGTGGAATTTCCTGTGTAGCGGTGAAATGCGTAGATATAGGAAGGAACATCAGTGGCGAAGGCGACACTCTGGATTGATACTGACACTGAGGTGCGAAAGCGTGGGGAGCAAACAGGATTAGATACCCTGGTAGTCCACGCCGTAA
+
GGGGGGGGGGGGGGGGGGGGDGGGGGGGGGGGGGGGGGGGGGGGGGGGGGGGGGGGGGGGGGGGGGGGGGGGGGGGGGGGGGGGGGGGGGGGGGGGGGGGGGGGGGGGGGDGGGGGGGGGGGGGGGGGGGGGGG7FGGGGGGGGGGFGGGGGGGGGGGGGGGGGGGGGFGGGGFGGGGGGGGGGGGGGGGGGGGGGGGGGFFGG@GFGGGFFGGGGGCGGGFC@FBFFFGFFGGGFFDFFFFF?FF<FG:>FB?/6<?BAFA@@FFFF<24:2.830>9-8<
@M06628:26:000000000-CRM2J:1:1101:3569:6283 1:N:0:101
TACAGAGGGTGCAAGCGTTAATCGGAATTACTGGGCGTAAAGCGGGCGTAGGTGGTTTGTTTAGTCGGATGTGAAAGCCCAGGGCTCAACCTTGGAATTGCACCCGATACTGGAAGGCTAGAGTACGATAGAGGAGTGTGGAATTTCTTGTGTAGCGGTGAAATGCGTAGATATAGGTAGGAACATCAGTGGCGAAGGCGACAATCTGGATTGATACTGACACTGAGGTGCGAAAGCGTGGGGAGCAAACAGGAGTAGATACCCTGGTAGTCCACGCCGTAA
+
EEF966CC,F,CEEC@EFG7,CFDCBGF<C<FECF@FGGGGFAC+@@=F:FFFGF,4C:C4CEBGGGG+FGFGGDGA,FFE=@FEGGCCEC,CFGFBGGGGDF,+@CFGGGG<,B>CFCFGCFFF=C7FF:FDC,5,3@;@FGA>,@,@@>DFGG;F>CECGG,,5C:?<C:AE,1A1=9*FFGGFB+3+=93CEGGG5E>)))09BF9*864CCFCGG7FCFFFA?>7DF0*>D907<>;9>:9,8:FFF?::)48<44C:8<=35,<:-<><<1(894<1
@M06628:26:000000000-CRM2J:1:1101:19449:6288 1:N:0:101
TACGGAGGGTCCGAGCGTTAATCGGAATTACTGGGCGTAAAGCGCGCGTAGGTGGTTATTTAAGCTAGATGTGAAAGCCCAGGGCTCAACCTTGGAACTGCATTTAGAACTGGGTAACTAGAGTACAGTAGAGGGTAGTGGAATTTCTTGTGTAGCGGTGAAATGCGTAGATATAAGAAGGAACACCAGTGGCGAAGGCGACTGCCTGGACTGATACTGACACTGAGGTGCGAAAGCGTGGGGAGCAAACAGGATTAGATACCCTGGTAGTCCACGCCGTAA
+
GGGGGGGGGGGGGGGGGGGGGGGGGGGGGGGGGGGGGGGGGGGGGGGGGGGGGGGGGGGGGGGGGGGGGGGGGGGGGGGGGGGGGGGGGGGGGGGGGGGGGGGGGGGGGGGGGGGGGGGGGGGGGGGGGGGGGGGGGGGGGGGGGGGGGGGGGGGGGGGGGGGGGGGGFGGGGGGGGGGGGGGGGGGGGGGGGGGGGGGGFFGGFGFGGGFFGGGGGGGGGEDFFAFF?FFFGGGFFFFFFF;:>FFFGFFFFF4<BFFFGBGFFBFFBFFF9A<?>FFF?B
@M06628:26:000000000-CRM2J:1:1101:10354:6311 1:N:0:101
TACGAGGGGTGCAAGCGTTAATCGGAATTACTGGGCGTAAAGCGTACGTAGGCGGTTTGTTAAGCAAGATGTGAAAGCCCAGGGCTCAACCTTGGAACTGCATTTTGAACTGGCAAACTAGAGTACTGTAGAGGGTGGTGGAATTTCCAGTGTAGCGGTGAAATGCGTAGAGATTGGAAGGAACATCAGTGGCGAAGGCGGCCACCTGGACAGATACTGACGCTGAGGTACGAAAGCGTGGGGAGCGAACAGGATTAGATACCCTGGTAGTCCACGCCGTAA
+
GGGGGGGGGGGGGGGGGGGGGGGGGGGGGGGGGGGGGGGGGGGGGGGGGGGGGGGGGGGGGGGGGGGGGGGGGGGGGGGGGGGGGGGGGGGGGGGGGGGGGGGGGGGGGGGGGGGGGGGGGGGGGGGGGGGGGGGGGGGGGGGGGGGGGGGGGGGGGGGGGGGGGGGEBGGGGGGGGGGGGGGGGGGGGFFGGGGGGGGGFFGGFGFGGGFFGGGGGGGFGGG@E>FFFGFFGGGFFFFFF;>BFFFFGBEFFFFFFFFFFFGGFFFFFFFFDB<:;FF;B?
@M06628:26:000000000-CRM2J:1:1101:23225:6314 1:N:0:101
TACAGAGGGTGCAAGCGTTAATCGGAATTACTGGGCGTAAAGCGCGCGTAGGTGGTTTGTTAAGTCGGATGTGAAAGCCCAGGGCTCAACCTTGGAATTGCACCCGATACTGGCAGGCTAGAGTACGATAGAGGAGTGTGGAATTTCCTGTGTAGCGGTGAAATGCGTAGATATAGGAAGGAACATCAGTGGCGAAGGCGACACTCTGGATTGATACTGACACTGAGGTGCGAAAGCGTGGGGAGCAAACAGGATTAGATACCCTGGTAGTCCACGCCGTAA
+
GGGGGGGGGGGGGGGGGGGGGGGGGGGGGGGGGGGGGGGGGGGGGGGGGGGGGGGGGGGGGGGGGGGGGGGGGGGGGGGGGGGGGGGGGGGGGGGGGGGGGGGGGGGGGGGGGGGGGGGGGGGGGGGGGGGGGGFGGGGGGGGGGGGGGGGCGGGGGGGGGGGGGGGGFGGGGCFGGCFGGGGGGGGGGGGGGGGGGGGGFFGGFGFGGGFFGGGGGFGGGFGFF>FFFGFFGGGFFFFFFFFFFFFFGFFFBB?A?FFFFDG6F7>?<AABDFBFFF>>F<
@M06628:26:000000000-CRM2J:1:1101:13132:6341 1:N:0:101
TACGGAGGGTGCAAGCGTTAATCGGAATTACTGGGCGTAAAGCGCACGTAGGTGGTTTGTTAAGTTGGATGTGAAAGCCCAGGGCTCAACCTTGGAACTGCATTCAAAACTGGCGAACTAGAGTATGGTAGAGGTGAGTGGAATTTCCTGTGTAGCGGTGAAATGCGTAGAGAGGGGAAGGAACATCAGTGTCGAAGGCGACTCACTGTACCAATACTGACACTGAGGTGCGAAAGCGTGGGTAGCAAACAGAATTAGATACCCTGTTAGTCCACGCCGTAA
+
GGGGGEGDFGGGGGGGGFGGGGGFGGGGGGGGGGGGGGCFGGGGGGGGGGGGGGGGGGGGGGGFGGGFGGGGGGGGGGGGGGGGGGGGGGGGGGGCFGFGGFGGGGGG<FEDFGECFGGGGGGFFGGGGGGFGGGFGFGGGCFGGGGFFFF8E7DGGGG7FGGGGGGGBGGG7*=EECC==EGFCGGGCCF;C=FDGE5/88C5FFFF+:@?7CCDGGGCGFG?4<F)/5?6GGC(,7<>>(4)(,5)>:>F(.95)3<ADBFC@,)-)).69A>46:9B?:
@M06628:26:000000000-CRM2J:1:1101:5215:6352 1:N:0:101
TACGGAGGATGCAAGCGTTATTCGGAATCACTGGGCGTAAAGAGCGTGTAGGCGGGTTGGTAAGTTAACTGTTAAATCTAGAAGCTTAACCATTAAACTGCATTGAAAACTATTTAACTAGAGTATAGTAGAGGTAAAGGGAATTTCCAGTGTAGGGGTGAAATGCGTAGAGATCAGAAGGAATACCGATTGCGAAGGCGCTCTACTGGGCCATTATTGACGCTCAGAGGCGAAAGCGAGGGGAGCAAATAGGATTAGATACCCTGGTAGTCCACGCCCTAA
+
9FGGGGGG,EFGGGG8FGGG86EFGGGGGGGGGGGGGGGGGG,E,+CFGGGG9FG7F:++8EGGGE,,,,CFAFGGGGD,,,5:FG<FGG,,5,,:F,,CF,,C,,CFFGG,,,8,3CFFGG,FFG,F@FGGGGGG,D,@EGGGGGG9,@FG3DF9FEG*@DGG,DGGFGGGGD,,>EG6CFFEGGGGGG=CFGGDGCC*)81:FGFGG4)):FGG7@GFF*9>)3?F**89EEDB<3)8@;099>F0F)*9>2@A??FFGFFG*(74>AAAB))395(47:
@M06628:26:000000000-CRM2J:1:1101:3547:6353 1:N:0:101
TACGGAGGGTGCAAGCGTTAATCGGAATTACTGGGCGTAAAGCGCACGTAGGTGGTTTGTTAAGTTGGATGTGAAAGCCCAGGGCTCAACCTTGGAACTGCATTCAAAACTGGCGAACTAGAGTATGGTAGAGGTGAGTGGAATTTCCTGTGTAGCGGTGAAATGCGTAGAGATGGGAAGGAACATCAGTGGCGAAGGCGACTCACTGGACCAATACTGACACTGAGGTGCGAAAGCGTGGGTAGCAAACAGGATTAGATACCCTGGTAGTCCACGCCGTAA
+
GGGGGGGGCGGGFGGGCCFEFDFFCFGGGFFGGFEFGGGDF@FEGGGGGGFEGGGGGGGGGGGFFGGGFGDFGFGGEDEFFFGGEGGFFGGAFGCCFEFGGFE<FFFGGFGECFGGFGGFFFFFGGFGA@FGGFFFFFGGFGGGGGGGGGGGGGDFFECG5DEAEFBEFGGFGFEG5CFGGGCFDBFFGG<FGGGGDCCEBEDGFGFEFCA;CCF<>7DCGFGFFAFFFG:;EED077><B91A<BBF68@F:<FBFFAFG2CF?<5?<<A9<<?:;F>6<:
@M06628:26:000000000-CRM2J:1:1101:3530:6357 1:N:0:101
TACGGAGGGTGCAAGCGTTAATCGGAATTACTGGGCGTAAAGCGCACGTAGGTGGTTTGTTAAGTTGGATGTGAAAGCCCAGGGCTCAACCTTGGAACTGCATTCAAAACTGGCGAACTAGAGTATGGTAGAGGTGAGTGGAATTTCCTGTGTAGCGGTGAAATGCGTAGAGATGGGAAGGAACATCAGTGGCGAAGGCGACTCACTGGACCAATACTGACACTGAGGTGCGAAAGCGTGGGTAGCTAACAGGATTAGATACCCTGGTAGTCCACGCCGTAA
+
G9C6687@B88FFEFC686C@@E<FC@FG9CD<CFGEF@@DGGGG:@F=FGC,6DFFCGGGEGFCFEF<ECEEF<<BFGF8F7?=4B?FCFGEGGAFGE<,,E?FC,C?FGF8FB+CBFGFGGFGAFGBFF9B:B@AFE9FDGG:FFFGECB@C;;<8BB*E;E97B@*C7ECGCFG6:?9EFCGCGGGCCCD7CDECE7859*96C760.58C4<D7CEG9>@F765)/915799?BF>>>3)32))*(/91(9:<?4A720<?:FBAFF96>DF9F(9??
@M06628:26:000000000-CRM2J:1:1101:13143:6360 1:N:0:101
TACGGAGGGTGCAAGCGTTAATCGGAATTACTGGGCGTAAAGCGCACGTAGGTGGTTTGTTAAGTTGGATGTGAAAGCCCAGGGCTCAACCTTGGAACTGCATTCAAAACTGGCGAACTAGAGTATGGTAGAGGTGAGTGGAATTTCCTGTGTAGCGGTGAAATGCGTAGAGATGGGAAGGAACATCAGTGGCGAAGGCGACTCACTGGACCAATACTGACACTGAGGTGCGAAAGCGTGGGTAGCAAACAGGATTAGATACCCTGGTAGTCCACGCCGTAA
+
GGGGGGGGGGGGGGGGGGGGEGGGGGGGGGGGGGGGGGGGGGGGGGGGGGGGGGGFGGGGGGGGGGGGGGGGGGGGGGGGGGGGGGGGGGGGGGGGGGGGGGGGGGGGGGGGGGGEFGGGGGGGGGGGGGGGGGGGGGGGGGGGGGGGGGGGGGGGGGGGGGGGGGGGFGGGGGGGGGGGGGGGGGGGGGGGGGGGGGGGFFGDAGFFCD@FGGGG7FGGGGGFFFFFFGFBG5DF?EFFFFFFFFF<<05F?<@DDFFFFDEGFFFFAAFFFFFF>867??
@M06628:26:000000000-CRM2J:1:1101:27205:6382 1:N:0:101
TACAGAGGGTGCAAGCGTTAATCGGAATTACTGGGCGTAAAGCGCGCGTAGGTGGTTTGTTAAGTCGGATGTGAAAGCCCAGGGCTCAACCTTGGAATTGCACCCGATACTGGCAGGCTAGAGTACGATAGAGGAGTGTGGAATTTCCTGTGTAGCGGTGAAATGCGTAGATATAGGAAGGAACATCAGTGGCGAAGGCGACACTCTGGATTGATACTGACACTGAGGTGCGAAAGCGTGGGGAGCAAACAGGATTAGATACCCCGGTAGTCCACGCCGTAA
+
GGGGFGGGGGGGGGGGGGGGGGGGGGGGGGGGGGGGGGGGGGGGGEGGGGGGGGGGGGGGGGFGGGGGGGGGFGGGGGGGGGGGGGGGGGGGAGGGGG,FGGF@FGGEGGGGCGFGDGGGGGGGGAF>EGGGGG:F:FGFEGFGGFFCAFFFGGGDGGEGGGGGGFGDDGGFGG7FCFFGDDFDGGGFGGGGGGGGGGGGBEDD@GFGG>=B567?C*:?FGGFFFF:79F9DGC1<>@EFF>6;96(9:5@16F42)<9CDFC),823(-6:-),1)(-63
@M06628:26:000000000-CRM2J:1:1101:5545:6408 1:N:0:101
TACAGAGGGTGCAAGCGTTAATCGGAATTACTGGGCGTAAAGCGCGCGTAGGTGGTTTGTTAAGTCGGATGTGAAAGCCCAGGGCTCAACCTTGGAATTGCACCCGATACTGGCAGGCTAGAGTACGATAGAGGAGTGTGGAATTTCCTGTGTAGCGGTGAAATGCGTAGATATAGGAAGGAACATCAGTGGCGAAGGCGACACTCGGGATTGATACTGACACTGAGGTGAGAAAGCGTGGGGAGCAAACAGGATTAGATACCTTGGTAGTCCATCCCGTAA
+
GFGGGFCCFGGGFGGGGGEGGGGGGGGGGD<FG<EGGCFB<FGGGGGGEGGEFGFGGGGGEFGFFFEE7BBB?FFEFFGCFGGGGFDGGGG8?F8=<FGGGG@FGG7>:FGGGGGFC73DFBFD9A@CFFCCCF,CFGFGGF,@FCCEFC=>DEEGGDGGG@CGGGGG>)*=,>>FGCF653@E:9BFFCC*<58)1=*:AD3>?G)*C5>:<CDF7D>?C9CFF<F)9<*3+<4(.>)5799,((-,7(<5<??A2)).*6<7=4))))..))))(0(.-(
@M06628:26:000000000-CRM2J:1:1101:5537:6427 1:N:0:101
TACAGAGGGTGCAAGCGTTAATCGGAATTACTGGGCGTAAAGCGCGCGTAGGTGGTTTGTTAAGTCGGATGTGAAAGCCCAGGGCTCAACCTTGGAATTGCACCCGATACTGGCAGGCTAGAGTACGATAGAGGAGTGTGGAATTTCCTGTGTAGCGGTGAAATGCGTAGATATAGGAAGGAACATCAGTGGCGAAGGCGACACTCTGGATTGATACTGACACTGAGGTGCGAAAGCGTGGGGAGCAAACAGGATTAGATACCCTGGTAGTCCACGCCGTAA
+
GGGGGGGGGGGGGGGGGGGGGGGGGGGGGGGGGGGGGGGGGGGGGGGGGGGGGGGGGGGGGGGGGGGGGGGGGGGGGGFGGGGGGGGGGGGFGGGGGGGGGGGGGGGGGGGGGGGGGGCFGGGGGGGGGGGGGGFGGGGGGGGGGGGGGGGGGGGGGGGGGGGGGGGEEGCGEGGGGGGGGGGGGGGGGGGGGGGGGGGGFFGGFGFGGGFFGGGGGGGGGFGFFFFFFGFFGGG>BFFFEFF?FFFFG?FFFF?>FFBACAFFFFFFFBDF<AB29>>>:?
@M06628:26:000000000-CRM2J:1:1101:5805:6432 1:N:0:101
TACGGAGGGTCCGAGCGTTAATCGGAATTACTGGGCGTAAAGCGCACGCAGGCGGTTTGTTAAGCTAGATGTGAAAGCCCTGGGCTCAACCTGGGAATTGCATTTAGAACTGGCAGGCTAGAGTTTTGGAGAGGGGAGTGGAATTCCAGGTGTAGCGGTGAAATGCGTAGATATCTGGAGGAACATCAGTGGCGAAGGCGACTCCCTGGTCAGTAACTGACGCTCATGTGCGAAAGTGTGGGTAGCGAACAGGATTAGATACCCTGGTAGTCCACACCGTAA
+
GGGGGGGGGGGGGGGGGGGGGGGGGGGGGGGGGGGGGGGGGGGGGGGGGGGGGGGGGGGGGGGGGGGGGGGGGGGGGGGGGGGGGGGGGGGGGGGGGGGGGGGGGGGGGGGGGGGGGGGGGGGGGGGGGGGGGGGGGGGGGGGGGGGGGGGGGGGGGGGGGGGGGGGEFGGGGGGGGGGGGGGGGGGGGGGGGGGGGGGGEFGGFGFEGGFFGGGGGGGGGGGFFF=FFFFFGGD>AFFFFFFFFFBFGFFFBFFFFFFACACFF?FFFFA>AFFFFFF618
@M06628:26:000000000-CRM2J:1:1101:12644:6433 1:N:0:101
TACGGAGGGTCCAAGCGTTATCCGGAATCATTGGGTTTAAAGGGTCCGCAGGCGGTCAATTAAGTCAGAGGTGAAATCCCATAGCTTAACTATGGAACTGCCTTTGATACTGGTTGACTTGAGTTATACGGAAGTAGATAGAATAAGTAGTGTAGCGGTGAAATGCATAGAGATTACTTAGAATACCGATTGCGAAGGCAGTCTACTACGTATATACTGACGCTCATGGACGAAAGCGTGGGGAGCGAACAGGATTAGATACCCTGGTAGTCCACGCCGTAA
+
GGGGGGGGGGGGGGGGGGGGGGGGGGGGGGGGGGGFFEGGGGGGGGGGGGGGGGGGGGGGGGGGGGGGGGGGGGGGGFGGGGCFGGGGGGGFDGGGGGGGGGGGGGGFGGGGGEGGGGGGGGGGGGGGGFGEEFGGGG<;DFFGGGGFGFFFFGGGGGGGGGGGGGGDFFGGGGGGGDFGGGGGGGGGDGAFGDGGGEFG?AGGFGFFGGF=7CFFC:FGG=DFFFFF4DFFGD39BB>>@6>?FF>>GFE?:099<?9<:4@EFBFFAFAF<A?:9F9-8:
@M06628:26:000000000-CRM2J:1:1101:18785:6437 1:N:0:101
TACGGAGGGTCCGAGCGTTAATCGGAATTACTGGGCGTAAAGCGCGCGTAGGTGGTTATTTAAGCTAGATGTGAAAGCCCAGGGCTCAACCTTGGAACTGCATTTAGAACTGGGTAACTAGAGTACAGTAGAGGGTAGTGGAATTTCTTGTGTAGCGGTGAAATGCGTAGATATAAGAAGGAACACCAGTGGCGAAGGCGACTGCCTGGACTGATACTGACACTGAGGTGCGAAAGCGTGGGGAGCAAACAGGATTAGATACCCTGGTAGTCCACGCCGTAA
+
GGGGGGGGGGGGGGGGGGGGGGGGGGGGGGGGGGGGGGGGGGGGGGGGGGGGGGGGGGGGGGGGGGGGGGGGGGGGGGGGGGGGGGGGGGGGGGGGGGGGGGGGGGGGGGGGGGGGGGGGGGGGGGGGGGGGGGGFGGFFGGGGGGGGGGGGGGGGGGGGGGGGGGGGFGGGGGGGGGGGGGGGGGGGGGGGGGGGGGGGFFGGFGFGGFFFCFGGFGGGG9<FFFFFFGFFGGGFB5.7>BFFFFFFD?FFFFFF?><2?BGGFFFB<AAAFF?FFFFFFF
@M06628:26:000000000-CRM2J:1:1101:10802:6447 1:N:0:101
TACGAGGGGTGCAAGCGTTAATCGGAATTACTGGGCGTAAAGCGTTCGTAGGCGGTTTGTTAAGCAAGATGTGAAAGCCCAGGGCTCAACCTTGGAACTGCATTTTGAACTGGCAAACTAGAGTACTGTAGAGGGTGGTGGAATTTCCAGTGTAGCGGTGAAATGCGTAGAGATTGGAAGGAACATCAGTGGCGAAGGCGGCCACCTGGACAGATACTGACGCTGAGGAACGAAAGCGTGGGGAGCGAACAGGATTAGATACCCTGGTAGTCCACGCCGTAA
+
GGGGGGGGGGGGGGGGGGGGGGGGGGGGGGGGGGGGGGGGGGGGGGGGGGGGGGGFFGGGGGGGGGGGGGGGGGGGGGGGGGGGGGGGGGGGGGGGGGGGGGGGGGGGGGGGGGGFGGGGGGGGGGGGGGGGGGGGGGGGGGGGGGGGGGGGGGGGGGGGGGGGGGGGFGGGGGCGGFGGGGGGGGGGGFGGGDGGGGGGFFGGFGFGGGFFGGFGGGGEGGGFFFFFFGFFGGGFFF>EEFFFFFFF<1:FB?FFFFFFCAFGF:FFFB>AAF?B>F6(24
@M06628:26:000000000-CRM2J:1:1101:12634:6449 1:N:0:101
TACGGAGGGTCCAAGCGTTATCCGGAATCATTGGGTTTAAAGGGTCCGCAGGCGGTCAATTAAGTCAGAGGTGAAATCCCATAGCTTAACTATGGAACTGCCTTTGATACTGGTTGACTTGAGTTATACGGAAGTAGATAGAATAAGTAGTGTAGCGGTGAAATGCATAGAGATTACTTAGAATACCGATTGCGAAGGCAGTCTACTACGTATATACTGACGCTCATGGACGAAAGCGTGGGGAGCGAACAGGATTAGATACCCTGGTAGTCCACGCCGTAA
+
GGGGGGGGGGGGFGGGGGGGGGGGGGGGGGGGGGGGGGGGGGGGGGGGDGGGGGG:FG<EFAFGGGGGGGGGGGGGGDGGFF,EFG,EFGDGGGGGGFGGGGGGGGGGGGGGGGGGCGGGGGFGCDGDC,@FEGG9FFFFGGGGGGGGGGGGGGGGGGGGGGGGGGGGFGGDGGGGGGGGGGGGGGGGGGGGGGGGGGGGFF4:FGFGECFFGGGGFGGGGGGFB>FFF4A@GGGBFFFFF6>FFB>FGFFFFFFFBFBFF>GGFFFFFFFFBF<BFFFFFF
@M06628:26:000000000-CRM2J:1:1101:4697:6449 1:N:0:101
TACGGAGGGTCCGAGCGTTAATCGGAATTACTGGGCGTAAAGCGCGCGTAGGTGGATTGGTCAGTCAGATGTGAAAGCCCAGGGCTCAACCTTGGAACTGCATCTGATACTGCTAGTCTAGAATACAGTAGAGGGTAGTGGAATTTCCTGTGTAGCGGTGAAATGCGTAGATATAGGAAGGAACACCAGTGGCGAAGGCGACTACCTGGACTGATATTGACACTGAGGTGCGAAAGCGTGGGGAGCAAACAGGATTAGATACCCTGGTAGTCCACGCCGTAA
+
GGGGGGGGGFFGGGGGGGGGGGGGGGGGGGGGGGGGGGGGGGGGGGGGGGGGCFGGGGGGGGGGGGGGGGGGGGGGGGGGGGGGGGGFGGGGGGGGGGGGGGGFGGGGGGGGGGGFGGGGGGGGGGFFGGGGGGGFGGGGGGGGGGGGGGGGGGGGGGGGGGGGCFGGEGGGGGGFGFGGGDFFGGGGGGGGGGGGGGGGEFGCFFFGGDF?FGGGGGGGGDFFFFFFF:FFGGGFFFFFFFFFFFBFG?FF?F?AFFFFGBFGF?FFFFFFFFFBFFFFFF
@M06628:26:000000000-CRM2J:1:1101:25351:6456 1:N:0:101
TACGGAGGGTCCGAGCGTTAATCGGAATTACTGGGCGTAAAGCGCGCGTAGGTGGTTATTTAAGCTAGATGTGAAAGCCCAGGGCTCAACCTTGGAACTGCATTTAGAACTGGGTAACTAGAGTACAGTAGAGGGTAGTGGAATTTCTTGTGTAGCGGTGAAATGCGTAGATATAAGAAGGAACACCAGTGGCGAAGGCGACTGCCTGGACTGATACTGACACTGAGGTGCGAAAGCGTGGGGAGCAAACAGGATTAGATACCCTGGTAGTCCACGCCGTAA
+
GGGGGGGGGGGGGGGGGGGGGGGGGGGGGGGGGGGGGGGGGGGGGGGGEGGGFFGGGGGGGGGGGGGGGGGGGGGGGGGGGGGGGGGGGGGGGGGGGGGGGGGGGGGGGGGGGGGGGGGGGGGGGGGGGGGGGGGGGGGGGGGGGGGGGGGGGGGGGCECEFFGGGGGFGGGGGGGGGGGGGGGGGGGGGGCC5EGGGGGFFGGFGFGGGFFGGGGGGGGGGD)?AFFFGFFEGGFFFFFFF>?;BFFGFFFF<FFBBFFGFGGFFFF9AAD<A?B>;9>F<
@M06628:26:000000000-CRM2J:1:1101:11778:6471 1:N:0:101
TACGAGGGGTGCAAGCGTTAATCGGAATTACTGGGCGTAAAGCGTGCGTAGGTGGTTTGTTAAGCAAGATGTGAAAGCCCCGGGCTCAACCTGGGAACTGCATTTTGAACTGGCAAACTAGAGTATTGTAGAGGGTAGTGGAATTTCCAGTGTAGCGGTGAAATGCGTAGAGATTGGAAGGAACATCAGTGGCGAAGGCGGCTACCTGGACAAATACTGACACTGAGGCACGAAAGCGTGGGGAGCAAACAGGATTAGATACCCTGGTAGTCCACGCCGTAA
+
GGGGFGGGGGGG?GGGGGGDDAFFFGGGFGGGGGGGGGGGGGGGGGGGGGGGGGGFGGGGGGGGGGGGGGGGGGGGGGGGGGGGGGGGGGGGGGGGGGGGGGGGAFD=FGGGFGG9AFGGGGGGGGGGGGGGGGDGGGGGGGGGGGFFGGGGGGGGGECGGGGDFFGGFGCFDEGGGGGGG>FFGGGGGGGGGGEGGGGGFFGD?FFFG5F47DGGGGGGG?DFF2@33>FBEGD;?57>BBFFFFFFGFFF?67:B?2::6<:?<F:>AFAF>??()((34
@M06628:26:000000000-CRM2J:1:1101:14211:6478 1:N:0:101
TACGGAGGGTCCGAGCGTTAATCGGAATTACTGGGCGTAAAGCGCGCGTAGGTGGTTATTTAAGCTAGATGTGAAAGCCCAGGGCTCAACCTTGGAACTGCATTTAGAACTGGGTAACTAGAGTACAGTAGAGGGTAGTGGAATTTCTTGTGTAGCGGTGAAATGCGTAGATATAAGAAGGAACACCAGTGGCGAAGGCGACTGCCTGGACTGATACTGACACTGAGGTGCGAAAGCGTGGGGAGCAAACAGGATTAGATACCCTGGTAGTCCACGCCGTAA
+
DFGGFGECFCC6@FFGE:FGEE,CCF@FG9EFEFFGGFGF<FGFFE7C>FFFCEF?FEFBFFGFGGGGFFGGGDGGG8EGCFFEGGGGFGCEFFGGGGFGGGGGGGGGGGGGGGGFGGGGGGGGGGGGGGGFGGGGGGGGGGGGGGGGGGGGGGGGGGGGGGGGGGGGFGGGGGGGG?FGGGGDGGGGGGGGGGGGGGGGFFGGFFFGGDFFGGGGGGGGGGGFFFFFFGFFGGGFFDFFFFFFBFFBG?FFBBFAFFFADBFF?2>BFFFFFFFFBFFFFB
@M06628:26:000000000-CRM2J:1:1101:18970:6486 1:N:0:101
TACGAGGGGTGCAAGCGTTAATCGGAATTACTGGGCGTAAAGCGTTCGTAGGCGGTCTATTAAGCAAGATGTGAAAGCCCAGGGCTCAACCTTGGAACTGCATTTTGAACTGGTAGACTAGAGTACTGTAGAGGGTGGTGGAATTTCCAGTGTAGCGGTGAAATGCGTAGAGATTGGAAGGAACATCAGTGGCGAAGGCGGCCACCTGGACAGATACTGACGCTGAGGAACGAAAGCGTGGGGAGCGAACAGGATTAGATACCCTGGTAGTCCACGCCGTAA
+
GGGGGGGGGGGGGGGGGGGGFFGGGGGGGGGGGGGGGGGGGGGEFEGGGGGGGGGGGGGGGGGGGGGGGGGGGGGGGGGGFGGGGGGGGGGGGGGGGGGGGGGGGGGGGGGGGGGGGGGGGGFGGGGGGGGGGGGGGGGGGGGGGGGGFGGGGGGGGGGGGGGGGGGEBGGGGG?FDGEGGGGGGGFGGFF@758:EGGGBEDGFFFFF<F?FGF7CFFGGEGFFBFFFGFBGGGFFFEFFFFBF9;>DB5F??FB25>4CFGGF<FFA94<<F7?BFFBFF
@M06628:26:000000000-CRM2J:1:1101:18892:6486 1:N:0:101
TACAGAGGGTGCAAGCGTTAATCGGAATTACTGGGCGTAAAGCGCGCGTAGGTGGTTTGTTAAGTCGGATGTGAAAGCCCAGGGCTCAACCTTGGAATTGCACCCGATACTGGCAGGCTAGAGTACGATAGAGGAGTGTGGAATTTCCTGTGTAGCGGTGAAATGCGTAGATATAGGAAGGAACATCAGTGGCGAAGGCGACTCCCTGGTCAGTAACTGACGCTCATGTGCGAAAGTGTGGGTAGCGAACAGGATTAGATACCCTGGTAGTCCACACCGTAA
+
GGGGGGGGGGGGGGGGGGGGGGGGGGGGGGGGGGGGGGGGGGGGGGGGGGGGGGGGGGGGGGGGGGGGGGGGGGGGGGGGGGGGGGGGGGGGGGGGGGGGGGGGGGGGGGGGGGGGGGGGGGGGGGGGGGGGGGGGGGGGGGGGGGGGGGGGGGGGGGGGGGGGGGGGFGGGGGGGGGGGGGGGGGGGGGGGGGGGGGGGFFGGFGFGGGFFGGGFCFCFFGGFFFFFFGFFGGGFFFFFFFFBFFFFG>FFFF4>BFFFGBFGFF:4<ADFF<BFF:>??<
@M06628:26:000000000-CRM2J:1:1101:11767:6487 1:N:0:101
TACGAGGGGTGCAAGCGTTAATCGGAATTACTGGGCGTAAAGCGTGCGTAGGTGGTTTGTTAAGCAAGATGTGAAAGCCCCGGGCTCAACCTGGGAACTGCATTTTGAACTGGCAAACTAGAGTATTGTAGAGGGTAGTGGAATTTCCAGTGTAGCGGTGAAATGCGTAGAGATTGGAAGGAACATCAGTGGCGAAGGCGGCTACCTGGACAAATACTGACACTGAGGCACGAAAGCGTGGGGAGCAAACAGGATTAGATACCCTGGTAGTCCACGCCGTAA
+
GGGGGGGGGGGGGGGGGFGGFGGGGGGGGGGGGGGGGGGGGGGGGGGGGGGGGGGGGGGGGGGGGGGGGGGGGGGGGGGGGGGGGGGGGGGGGGGGGGGGGGGGGGGGGGGGGGGGFGGGGGGGGGGGGGGGGGGGGGGGGGGGGGGGGGGGGGGGGGGGGGGGGGGGFGGGGGGGGGGGGGGGGGGGGGGGGGGGGGGGFFGGFGFGGGFFGGGGGGGGGCFFFFFFFDFFGGGFFFFFFFFFFFFFFFFFFFFFFFFFF>EGF?FFAA<A6AD?BFFB6<
@M06628:26:000000000-CRM2J:1:1101:24118:6512 1:N:0:101
TACGAGGGGTGCAAGCGTTAATCGGAATTACTGGGCGTAAAGCGTGCGTAGGTGGTTTGTTAAGCAAGATGTGAAAGCCCCGGGCTCAACCTGGGAACTGCATTTTGAACTGGCAAACTAGAGTATTGTAGAGGGTAGTGGAATTTCCAGTGTAGCGGTGAAATGCGTAGAGATTGGAAGGAACATCAGTGGCGAAGGCGGCTACCTGGACAAATACTGACACTGAGGCACGAAAGCGTGGGGAGCAAACAGGATTAGATACCCTGGTAGTCCACGCCGTAA
+
GGGGGGGGGGGGGGGGGGGGGGGGGGGGGGGGGGGGGGGGGGGGGGGGGGGGGGGGGGGGGGGGGGGGGGGGGGGGGGGGGGGGGGGGGGGGGGGGGGGGGGGGGGGGGGGGGGGGGGGGGGGFFGGGGGGGGGGGGGGGGGGGCGGGGGGGGGGFGGGGGGGGGGGGFGGGGGGGGGGFGGGFGGGGGGGGGGDGGGGGFFDGFGFGGGFFGGGGGGFCD9<FFBFFFGF?CEDFFEFFFFF<;FFFGFF;??FA?DFADDFGFBFBA<AFFA??FF>>01
@M06628:26:000000000-CRM2J:1:1101:16092:6517 1:N:0:101
TACGGAGGGTGCAAGCGTTACTCGGAATCACTGGGCGTAAAGAGCGTGTAGGCGGGTTTGTAAGTTTGAAGTGAAATCCAATGGCTCAACCATTGAACTGCTTTGAAAACTGCTTACCTAGAATATGGGAGAGGTAGATGGAATTTCTGGTGTAGGGGTAAAATCCGTAGAGATCAGAAGGAATACCGATTGCGAAGGCGATCTACTGGAACATTATTGACGCTGAGACGCGAAAGCGTGGGGAGCAAACAGGATTAGATACCCTGGTAGTCCACGCCCTAA
+
GGGGGGGGGGGGGGGGGGGGGGGGGGGGGGGGGGGGGGGGGGGGGGFGGGGGGGGGFGGGGGGGGGGGGGGGGGGGGGGGGGGGGGGGGGGGGGGGGGGGGGGGGGGGGGGGGGGGGGGGGGGGGGGGGGGGGGGGGGGGGGGGGGGGGGGGGGGGGGGGGGGGGGGGAGGGGGGGGGGGGGGGGGGGGGGGGGGGGGGGFFGGFGFGGGFFGGFGGGGGFGGFFFFFFGFBGGGFFFBBB>B19BFFGFFFFFFFFFFFGAFGFFF?FF7ABA?:>F>BFF
@M06628:26:000000000-CRM2J:1:1101:10222:6521 1:N:0:101
TACGAGGGGTGCAAGCGTTAATCGGAATTACTGGGCGTAAAGCGTGCGTAGGTGGTTTGTTAAGCAAGATGTGAAAGCCCCGGGCTCAACCTGGGAACTGCATTTTGAACTGGCAAACTAGAGTATTGTAGAGGGTAGTGGAATTTCCAGTGTAGCGGTGAAATGCGTAGAGATTGGAAGGAACATCAGTGGCGAAGGCGGCTACCTGGACAAATACTGACACTGAGGCACGAAAGCGTGGGGAGCAAACAGGATTAGATACCCTGGTAGTCCACGCCGTAA
+
GGGGGGGGGGGGGGGGGGGGGGGGGGGGGGGGGGGGGGEGGGGGFGGGGGGGFGGCFGGGGGGGGGGGGGGGGGGGGGGGGGGGGGFGGGGGGGGGGGGGGGGGGGGGGGGGGGGGGGFGGFGFGCFGGGGGGGGGGGGGGGGGGGGGGGGGGGGGGGGGGGGGGGGGFGGGGGGGGGGGGGGGGGGGGGGGGGGGGGGGFFDGFGFGGGFFGGGGGGGFFGGFFFFFFDFBGGG>FFDEE>9:>BBBF?FFFFFFFFBAC9AC41@>DFFFFFFFFF>9F?
@M06628:26:000000000-CRM2J:1:1101:18796:6536 1:N:0:101
TACGAGGGGTGCAAGCGTTAATCGGAATTACTGGGCGTAAAGCGTTCGTAGGCGGTTGAATAAGCAAGATGTGAAAGCCCAGGGCTCAACCTTGGAACTGCATTTTGAACTGTTCGACTAGAGTACTGTAGAGGGTGGTGGAATTTCCAGTGTAGCGGTGAAATGCGTAGAGATTGGAAGGAACATCAGTGGCGAAGGCGGCCACCTGGACAGATACTGACGCTGAGGAACGAAAGCGTGGGGAGCGAACAGGATTAGATACCCTGGTAGTCCACGCCGTAA
+
GGGGGGGGGGGGGGGGGGGGGGGGGGGGGGGGGGGGGGGGGGGGGGGGGGGGGGGGGGGGGGGGGGGGGGGGGGGGGGGGGGGGGGGGGGGGGGGGGGGGGGGGGGGGGGGGGGGGGGGGGGGGGGGGGGGGGGGFEGGGGGGGGGFGGGGGGGGGGGGGGGGGGGGEEGGGGGGGGGGGGGGGGGGGGGFEDGGGGGGGFFGGFGFGGGF?GGGGGGGGGECEFFF@FGFFGGGB:BDFEFF:>F90<>:F?FF2<DA<GFGGF?:4:ADF>DFFBFB>?F
@M06628:26:000000000-CRM2J:1:1101:3572:6546 1:N:0:101
TACGGAGGGGGTTAGCGTTGTTCGGAATTACTGGGCGTAAAGCGTACGTAGGCGGATTGGAAAGTTGGGGGTGAAATCCCAGGGCTCAACCCTGGAACTGCCTCCAAAACTATCAGTCTAGAGTTCGAGAGAGGTGAGTGGAATTCCAAGTGTAGAGGTGAAATTCGTAGATATTTGGAGGAACACCAGTGGCGAAGGCGGCTCACTGGCTCGATACTGACGCTGAGGTACGAAAGTGTGGGGAGCAAACAGGATTAGATACCCTGGTAGTCCACACCGTAA
+
GGGGGGGGGGGGGEFGGGGGGGGGGGGGGGGGGGGGGGGGGGGGGGGGGGGGGGGGGGGGGFGGGFGGGGG4CFGGGGGGFGFGGGGGGGGGGGGGGGGGGGGGGGGGGGGC=FGFGGGGGGGGGGGFGGGGGGFGGGFCFGGGGGGGGGGGGGGGGGGGGGGGGGG6;CD9FGF?FGGGGGGGGGGGGGFGGGGGECECEDGGFGFFGGFFGGCFGGGGGGGF@BFF:FF?GG<>4FFFFF>BF,34C?FFBF:>?FFFG<+<FFF:AAB>>4<:BF>:28
@M06628:26:000000000-CRM2J:1:1101:20408:6570 1:N:0:101
TACGAGGGGTGCAAGCGTTAATCGGAATTACTGGGCGTAAAGCGTGCGTAGGTGGTTTGTTAAGCAAGATGTGAAAGCCCCGGGCTCAACCTGGGAACTGCATTTTGAACTGGCAAACTAGAGTATTGTAGAGGGTAGTGGAATTTCCAGTGTAGCGGTGAAATGCGTAGAGATTGGAAGGAACATCAGTGGCGGAGGCGGCTACCTGGACAAATACTGACACTGAGGCACGAAAGCGTGGGGAGCAAACAGGATTAGATACCCTGGTAGTCCACGCCGTAA
+
GGGGGGGGGGGGGGGGGGGGFFGGGGGGGGGGGGGGGGGGGGGGGGGGGGGGFFGGGGGGGGGGGGGGGGGGGGGGGGGGGGGGGGGGGGGGGGGGGGGGGGGGGGGGGGGGGGGGGGGGGGGGGGGGGGGGGGGGGGFGGGGGFFGGGGGGGGGGGGGGGGGGGGGGFGGGDGDCFGGGGGGGFGGGGGGGDEEGGEEG:3DGFGFGGFFFGGF=FFCEGGGFFAF@>CF?GGG0<EFFE>B?FFFF:<FF?F?9>7AAGAGGFFFFFF<ABFFBFF>BF?
@M06628:26:000000000-CRM2J:1:1101:20883:6585 1:N:0:101
TACGGAGGGGGTTAGCGTTGTTCGGAATTACTGGGCGTAAAGCGTACGTAGGCGGATTGGAAAGTTGGGGGTGAAATCCCAGGGCTCAACCCTGGAACTGCCTCCAAAACTATCAGTCTAGAGTTCGAGAGAGGTGAGTGGAATTCCAAGTGTAGAGGTGAAATTCGTAGATATTTGGAGGAACACCAGTGGCGAAGGCGGCTCACTGGCTCGATACTGACGCTGAGGTACGAAAGTGTGGGGAGCAAACAGGATTAGATACCCTGGTAGTCCACACCGTAA
+
GGGGGCFGGGGGGGGGGGGGGGGGGGGGGGGGGGGGGGGGGGGGGGGGGGGGGGGGGGGGGGGGGGGGGGGGGGGGGGGGGGGGGGGGGGGGGGGGGGGGGGGGGGGGGGGGGGGGGGGGGGGGGGGGGGGGGGGGGGGGGGGGGGGGGGGGGGGGGGGGGGGGGGGGFGGGGGGGGGCFGGGGGGGGGGGGGGGGGGGGFFGGFGFGFGFFGGGGGGGGGGGFFFFFFGFFGGGBFFFFFFF<FBFFGFFFF:4<>BFFDF<EFF>?<AFFFF??0>>6?B
@M06628:26:000000000-CRM2J:1:1101:19209:6613 1:N:0:101
TACGGAGGGTGCAAGCGTTAATCGGAATTACTGGGCGTAAAGCGCACGTAGGTGGTTTGTTAAGTTGGATGTGAAAGCCCAGGGCTCAACCTTGGAACTGCATTCAAAACTGGCGAACTAGAGTATGGTAGAGGTGAGTGGAATTTCCTGTGTAGCGGTGAAATGCGTAGAGATGGGAAGGAACATCAGTGGCGAAGGCGACTCACTGGACCAATACTGACACTGAGGTGCGAAAGCGTGGGTAGCAAACAGGATTAGATACCCTGGTAGTCCACGCCGTAA
+
GGGGGGGGGGGGGGGGGGGGFGGGGGGGGGGGGGGGGGGGGGGGGGGGGGGGGGGGGGGGGGGGGGGFFGGGGGGGGGGGGGGGGGGGGGGGGGGGGGGGGGGGGGGGGGGGGGGGGGGGGGGGGGGGGGGGGGGGGGGGGGGGGGGGGGGGGGGGGDGGGGGGGGGGFGGGGGGGGGGGGGGGGGGGGGGGGGGGGGGGEFGGFGFGGGFFGFFFFGGGG9C@FAFFFGF>EGGFFFFFFF>9?FF<GB@FB6)648<AGFFGF:7:A42>A<>69F04:B
@M06628:26:000000000-CRM2J:1:1101:20301:6628 1:N:0:101
TACGGAGGGTGCAAGCGTTAATCGGAATTACTGGGCGTAAAGCGCACGTAGGTGGTTTGTTAAGTTGGATGTGAAAGCCCAGGGCTCAACCTTGGAACTGCATTCAAAACTGGCGAACTAGAGTATGGTAGAGGTGAGTGGAATTTCCTGTGTAGCGGTGAAATGCGTAGAGATGGGAAGGAACATCAGTGGCGAAGGCGACTCACTGGACCAATACTGACACTGAGGTGCGAAAGCGTGGGTAGCAAACAGGATTAGATACCCTGGTATTCCACGCCGTAA
+
GGGGGEGGGEFGGGGGGGGGF<FDFGDGGGGGEDGGGGGGCGFGGCCGCFFFFFGGC@FGGGGGGGGFGGGAFGEAB=EDCFCCGGGGGGG<FFGFGGFGGGFFGGFFFGGGFG@@CGGFGGGDGFGGD@FBFGGGCFGCFBFFGGCF;;@D@CBCC8@CFGGCCECEDG7C9FGGGDGGEGGGGGFCFGGGGGEGGGGE>8DGFGFC=*08CG4<<FGGG6C@F<FF69)457)4:DFE@92918A>GFFFF(74<D>D74:+?8::)--<ADF:>7(7??
@M06628:26:000000000-CRM2J:1:1101:22752:6629 1:N:0:101
TACAGAGGGTGCAAGCGTTAATCGGAATTACTGGGCGTAAAGCGCGCGTAGGTGGTTTGTTAAGTCGGATGTGAAAGCCCAGGGCTCAACCTTGGAATTGCACCCGATACTGGCAGGCTAGAGTACGATAGAGGAGTGTGGAATTTCCTGTGTAGCGGTGAAATGCGTAGATATAGGAAGGAACATCAGTGGCGAAGGCGACACTCTGGATTGATACTGACACTGAGGTGCGAAAGCGTGGGGAGCAAACAGGATTAGATACCCTGGTAGTCCACGCCGTAA
+
GGGGGGGGGGGGGGGGGGGGEGGGGGGGGGGGGGGGGGGGGGGGGGGGGGGGGGGGGGGGGGGGGGGGGGGGGGGGFGGGGGGGCGGGGGGGGGGGGGGGGGGGGGGGGGGGGGGGGGGGGGGDGGGGGGGGGGGGGGGGGGFGGGGGGFGGGGGGG5EGGFGGGCEEDGGCGGGGGG96=FFFGGFGFGGGGGG<EBCGEFGGFGFGGGFFG=*::7CED+C)?<FF9FFFGGG9<D>@EB039;1?F?FF<2)624>>C><EF<F2:<AFAAB<>F6>14
@M06628:26:000000000-CRM2J:1:1101:10189:6631 1:N:0:101
TACGAGGGGTGCAAGCGTTAATCGGAATTACTGGGCGTAAAGCGTGCGTAGGTGGTTTGTTAAGCAAGATGTGAAAGCCCCGGGCTCAACCTGGGAACTGCATTTTGAACTGGCAAACTAGAGTATTGTAGAGGGTAGTGGAATTTCCAGTGTAGCGGTGAAATGCGTAGAGATTGGAAGGAACATCAGTGGCGAAGGCGGCCACCTGGACAAATACTGACACTGAGGCACGAAAGCGTGGGGAGCAAACAGGATTAGATACCCTGGTAGTCCAGGCCGTAA
+
GGGG@FGGGEGGGGGGGFGBCFGGGGGGGGGGGGGGGGGGGGCGFGGGGDFGGGGFGDFGGGGGFGGGGGGGGGGGGGFGGEGGGGFGGGGFFGFGGFGGGGGGGGGGGGGG8>FFAFGDEDGGCEGFGGDGGGGGGGCEGGGGGDGGGGGGGGGGGGGGGFGGGGGGDGGGGGGGGFGGGGGGGGGGGGGGGGGGGGGGFF7DFGFGGFF:5CF7FFFFGFG?4>?FFC><GGGFFEFEBBFB>F0:CB4?136A<7:4CAC644:44<DA>))48>9(,4
@M06628:26:000000000-CRM2J:1:1101:12579:6649 1:N:0:101
TACGGAGGGTCCGAGCGTTAATCGGAATTACTGGGCGTAAAGCGCACGCAGGCGGTTTGTTAAGCTAGATGTGAAAGCCCTGGGCTCAACCTGGGAATTGCATTAGAACTGGCAGGCTAGAGTTTTGGAGAGGGGAGTGGAATTCCAGGTGTAGCGGTGAAATGCGTAGATATCTGGAGGAACATCAGTGGCGAAGGCGACTCCCTGGTCAGTAACTGACGCTCATGTGCGAAAGTGTGGGTAGCGAACAGGATTAGATACCCCGGTAGTCCACCCCGTAAA
+
GGGGGGGGGGAFGGGGGGGG@FGGGGGGFGGGGGGGGGGEGGGGGGGGCEGGGGGF74FGGGGGFGFGGGGGGGGGGGGGC?DGGFFGGGGGGGGGGDGGGGGGGGGFG9FFF3CFB7<<DFFG9CFFFFFCCGG:FFCD>F,D;<9??BF>,<CCFCG7CGEGBEB?>5+9+<99C98C5FCC+C+>=CFE35?DG55/7.CFFGFGFFF4>7:FGGGGDG<D:>BFFG@1C=3<9FFFF19??F>>DFFF:>F)44<<:>F*>6.76).6<<(440,(44
@M06628:26:000000000-CRM2J:1:1101:26735:6653 1:N:0:101
TACGGAGGGTGCAAGCGTTACTCGGAATCACTGGGCGTAAAGAGCGTGTAGGCGGGTTTGTAAGTTTGAAGTGAAATCCAATGGCTCAACCATTGAACTGCTTTGAAAACTGCTTACCTAGAATATGGGAGAGGTAGATGGAATTTCTGGTGTAGGGGTAAAATCCGTAGAGATCAGAAGGAATACCGATTGCGAAGGCGATCTACTGGAACATTATTGACGCTGAGACGCGAAAGCGTGGGGAGCAAACAGGATTAGATACCCTGGTAGTCCACGCCCTAA
+
GGGGGGGGGGGGGGGGGGGGGGGGGGGGGGGGGGGGGGGGGGGGGGGGGGGGFGGGGGGGGGGGGGGGGGGGGGGGGGGGGGGGGGGGGGGGGGGGGGGGGGGGGFGFGGGGGGGGGGGGGGGGGGGGGGGGGGGGGGGGGGGEGGGGGGGGGGGGGGGGGGGGGGGGFGGGGGGGGFFGGGFGGFGGGGGGGGGGGGGGD>CCFGFGGGFFGFGGFCFGFGGDF6FFFGEFDCDFFFFFEFFBFFF7F?F@6B@BBFFBGFFGF?FBFAFFFFF<FF60:B
@M06628:26:000000000-CRM2J:1:1101:13440:6657 1:N:0:101
TACGGAGGGTCCGAGCGTTAATCGGAATTACTGGGCGTAAAGCGCACGCAGGCGGTTTGTTAAGCTAGATGTGAAAGCCCTGGGCTCAACCTGGGAATTGCATTTAGAACTGGCAGGCTAGAGTTTTGGAGAGGGGAGTGGAATTCCAGGTGTAGCGGTGAAATGCGTAGATATCTGGAGGAACATCAGTGGCGAAGGCGACTCCCTGGTCAGTAACTGACGCTCATGTGCGAAAGTGTGGGTAGCGAACAGGATTAGATACCCTGGTAGTCCACACCGTAA
+
GGGGGGGGGGGGGGGGGGGGCFFGGGGGGGGGGGGGGGGGGGGGGGGGGGGGGGGGGGGGGGGGGGGGGGGGGGGGGGGGGGGGGGGGGGGGGGGGGGGGGGGGGGGGGGGGGGGGGGGGGGGGGGGGGGGGGGGGGGGGGGGGGGGGGGGGGGGGGGGGGGGGGGGGFGGGGGGGGGGGGGGGFGGGGGGGDGGGGGGGFFGGFGFFGGFFGGGGGGGFFCD>DFFFFGF?=GGFFFFFFFFD?BBFG9DFFFFF2<AFGFGGF?FFFBAAA>B:6D;128
@M06628:26:000000000-CRM2J:1:1101:17162:6669 1:N:0:101
TACGAGGGGTGCAAGCGTTAATCGGAATTACTGGGCGTAAAGCGTACGTAGGCGGTTTGTTAAGCAAGATGTGAAAGCCCAGGGCTCAACCTTGGAACTGCATTTTGAACTGGCAAACTAGAGTACTGTAGAGGGTGGTGGAATTTCCAGTGTAGCGGTGAAATGCGTAGAGATTGGAAGGAACATCAGTGGCGAAGGCGGCCACCTGGACAGATACTGACGCTGAGGTACGAAAGCGTGGGGAGCGAACAGGATTAGATACCCTGGTAGTCCACGCCGTAA
+
GGGGDGGGGGGGGGGGGGGGGGGGGGGGGGGGGGGGGGGGGGGGGGGGGGGGGGGGGGGGGGGGGGGGGGGGGGGGGGGGGGGGGGGGGGGGGGGGGGGGGGGGGGGGGGGGGGGFFGGFGGGGGGGGGGGGGGGGGGGGGGGGGGFGGGGGGGGDEDGGGGGGGGGEFGGGGG?CFGGGGGGGGGGCFCFGG=EDCE=EF>DGFDFGGGFFFFGGGGGGGDDEFFFFFCFBDGD;<B5>B>B?BFFFGFFFFFFBF<9<7ACEF?F,)6)):<?BF>>182
@M06628:26:000000000-CRM2J:1:1101:26731:6673 1:N:0:101
TACGGAGGGTGCAAGCGTTACTCGGAATCACTGGGCGTAAAGAGCGTGTAGGTTGGTTTGTAAGTTTGAAGTGAAATCCAATGGCTCAACCATTGAACTGCTTTTAAAACTGCTTACCTAGAATACGGGAGAGGTAGATGGAATTTCTTGTGTAGCGGTAAAATGCGTAGAGATCGGAAGGAATACCGATGGCGAAGGCGATCACCTGGACCATTATTGACACTGAGACGCGAAAGCGTGGGGAGCAAACAGGATTAGATACCCTGGTAGTCCACGCCCTAA
+
GGGGGGGGGG,F,EGGGGGG7FGGGGGG<FGGGGGGGGGGGG<CFG6FGGGG6,C+CG,CF,FFG95EA,EGGGGG9FG<F9FDGGGGGGG7F9FDGGGGG,F@,,A,CFGGGG<,4EFFGGGGG,+@+@EGGG:,,5EEGGGGGGG;,@FGGGG,FEG7CGGG9EGGFGGCFG6*@CGGGGF,DGG5*=7EGGEDGGGGF)/*)2AGGG4)*2:CF7:FG+;6FDF7*9@BGGGFFB)7>>FFFFBBG:4???FAFFB<C<GFFBFBF4>BBA<:B70971
@M06628:26:000000000-CRM2J:1:1101:4322:6679 1:N:0:101
TACGAGGGGTGCAAGCGTTAATCGGAATTACTGGGCGTAAAGCGTTCGTAGGCGGTTTGTTAAGCAAGATGTGAAAGCCCAGGGCTCAACCTTGGAACTGCAGTTTGAACTGGCAAACTAGAGTACTGTAGAGGGTGGTGGAATTTCCAGTGTAGCGGTGAAATGCGTAGAGATTGGAAGGAACATCAGTGGCGAAGGCGGCCACCTGGACAGATAATGACGCTGAGGAACCAAAGCGTGGGGAGCGAATCGGATTAGATACCCTGGTGGGCCACGCGGTAA
+
CFGGCBC:CFGGGFEGGEEE@F96FBCF@F<FG@C<FFC=CEG7BF,B?C=C<FFG:FEGGGABFAF<?A<F9FG9E,4B,A@78=FCF,,,A?F,BFGA<?,CFFADC<?A<<BA:FGFC,EED,@C7,E,,@@@:FC:>*7,3,77;A3E;;DACD>C5FF,>74;/)*=,,>CGFE6/C,3<92>F++87CG7CCF*73//<FFC=47)197**27+CE3@>3F>FC),65*((0)08(((,3991-.)(-.(.)).:6<:*(74((((-4:66),4(-
@M06628:26:000000000-CRM2J:1:1101:16714:6740 1:N:0:101
TACGAGGGGTGCAAGCGTTAATCGGAATTACTGGGCGTAAAGCGTGCGTAGGTGGTTTGTTAAGCAAGATGTGAAAGCCCCGGGCTCAACCTGGGAACTGCATTTTGAACTGGCAAACTAGAGTATTGTAGAGGGTAGTGGAATTTCCAGTGTAGCGGTGAAATGCGTAGAGATTGGAAGGAACATCAGTGGCGAAGGCGGCTACCTGGACAAATACTGACACTGAGGCACGAAAGCGTGGGGAGCAAACAGGATTAGATACCCTGGTAGTCCACGCCGTAA
+
GGGGFGGGGGGGGGGGGGGGGGGGGGGGGGGGGGGGGGGGGGGGGGGGGGGGGFGGGGGGGGGGGGGGGGGGGGGGGGGGGGGGGGGGGGGGGGGGGGGGGGGGGGGGGGGGGGGGGGGGGGGGGGGGGGGGGGGGGGGGGGGGGGGGGGGGGGGGGGGGGGGGGGGGFGGGGGGGGGGGGGGGGGGGGGGGGGGGGGGGFFGGFGFGGGFFGGGGGGFGGGGFF<FFFGFFGGGFFBD@D>FFFFFBGFFFFFFBFFAACACFF:7:<DAD>AFFFFFFFF
@M06628:26:000000000-CRM2J:1:1101:3730:6751 1:N:0:101
TACGGAGGGTGCAAGCGTTAATCGGAATTACTGGGCGTAAAGCGCACGTAGGTGGTTTGTTAAGTTGGATGTGAAAGCCCAGGGCTCAACCTTGGAACTGCATTCAAAACTGGCGAACTAGAGTATGGTAGAGGTGAGTGGAATTTCCTGTGTAGCGGTGAAATGCGTAGAGATGGGAAGGAACATCAGTGGCGAAGGCGACTCACTGGACCAATACTGACACTGAGGTGCGAAAGCGTGGGTAGCAAACAGGATTAGATACCCTGGTAGTCCACGCCGTAA
+
GGGGEGEGGFFGFFFFEEG:CFF<CCFFGGGGFGGGGGGGGGGGGGEGGCFG?FG,:C,CEFGGGGGGGGGGGGFFFGGGGGFGGFFFGGGGGGGGGGFGGGFGC?EFGGGGDD7=3FFFGGGFDCD8FCGCGGGCFFFGGGGGFFGCCEGGFDFFGGGGFCFG9CGGFGGGFGGFG?FGGFBCCGGGGGGGGGGGGGGGFFGGFGFGGC)<D<CGDFCDF?C@FFFFFD@>GCDB0BEFD>1<??<B485F::?BBFB<F4<6?::?ADFADA?02F6>64
@M06628:26:000000000-CRM2J:1:1101:27304:6754 1:N:0:101
CACGGAGGGTGCAAGCGTTAATCGGAATTACTGGGCGTAAAGCGCACGTAGGTGGTTTGTTAAGTTGGATGTGAAAGCCCAGGGCTCAACCTTGGAACTGCATTCAAAACTGGCGAACTAGAGTATGGTAGAGGTGAGTGGAATTTCCTGTGTAGCGGTGAAATGCGTAGAGATGGGAAGGAACATCAGTGGCGAAGGCGACTCACTGGACCAATACTGACACTGAGGTGCGAAAGCGTGGGTAGCAAACAGGATTAGATACCCTGGTAGTCCACGCCGTAA
+
GGGGGGGGGGGGGGGGGGGGGGGGGGGGGGGGGGGGGGGGGGGGGGGGGGGGGGGEGGGGGGGGGGGGGGGGGGGGGGGGGGGGGGGGGGGGGGGGGGGGGGGGGGGGGGGGGGDGGGGGGGGGGGGGGGGGGGGFFGGGGGGGGGGGGGGGGGGGGGGGGGGGGGGGFGGGGGGGGGGGGGGFGGGGGGGGGGGGGGGGFFGGFGFGGGFFGGGFGFDGGGGFFFFFFFF1EGGFFF>@EBFA?>ABFFFF(3):>>FFGFG?F1>BAAAFFFFB6>9>FB
@M06628:26:000000000-CRM2J:1:1101:26690:6790 1:N:0:101
TACGAGGGGTGCGAGCGTTAATCGGAATTACTGGGCGTAAAGCGTGCGTAGGTGGTTTGTTAAGCAAGATGTGAAAGCCCCGGGCTCAACCTGGGAACTGCATTTTGAACTGGCAAACTAGAGTATTGTAGAGGGTAGTGGAATTTCCAGTGTAGCGGTGAAATGCGTAGAGATTGGAAGGAACATCAGTGGCGAAGGCGGCTACCTGGACAAATACTGACACTGAGGCACGAAAGCGTGGGGAGCAAACAGGATTAGATACCCGGGTAGTCCACGCCGTAA
+
GGGGGGGGGGGGGGGGGGGGGGGGGGGGGGGGGGGGGGGGGGGGGGGGGGGGGGGGGGGGGGGGGGGGGGGGGGGGGGGGGGGGGGGGGGGGFGGGGGGGGGGGGGGGGGGGGGGGGGGGGGGGGGGGGGGGGGGGGGGGGGGGGGGGGGGGGGGFGGEGGGGCFGGCDDGGGG7FFGGGGGGCEGG7CCFGGGGGGGGGB>GDFDFGG4>FGGGGGGGGGGGFFFFFFGFFGEDFFFFFBFF?F9:?G:5?::/-48:):<<E)4>(6:4)6><BF34906
@M06628:26:000000000-CRM2J:1:1101:21607:6799 1:N:0:101
TACGAGGGGTGCAAGCGTTAATCGGAATTACTGGGCGTAAAGCGTTCGTAGGCGGTTTGTTAAGCAAGATGTGAAAGCCCAGGGCTCAACCTTGGAACTGCATTTTGAACTGGCAAACTAGAGTACTGTAGAGGGTGGTGGAATTTCCAGTGTAGCGGTGAAATGCGTAGAGATTGGAAGGAACATCAGTGGCGAAGGCGGCCACCTGGACAGATACTGACGCTGAGGAACGAAAGCGTGGGGAGCGAACAGGATTAGATACCCTGGTAGTCCACGCCGTAA
+
GGGGGGGGGGGGGGGGGGGGFGGGGGGGGGGGFGGGGGGGGGGGGGGGGGGGGGGGGGGGGGGGGGGGGGGGGGGGGGGGGGGGGGGGGGGGGGGGGGGGGGGGGGGGGGGGGGGGGGGGGGGGGGGGGGGGGGGGGEFGGGGGGGGGGGGGGGGGGGGGGGGGGGGGEDGGGGGGGGGGGGGGGGGGGCFFGGGGGGCGEEDDFGFGGGFFC9FGGGFFFEGBBF>>FG:?EEGF?B;3;>>0;B;;C>>FFFFF>?4<FFGGFB:(.6<AF<<B0F;;??
@M06628:26:000000000-CRM2J:1:1101:6232:6804 1:N:0:101
TACGAGGGGTGCAAGCGTTAATCGGAATTACTGGGCGTAAAGCGTGCGTAGGTGGTTTGTTAAGCAAGATGTGAAAGCCCCGGGCTCAACCTGGGAACTGCATTTTGAACTGGCAAACTAGAGTATTGTAGAGGGTAGTGGAATTTCCAGTGTAGCGGTGAAATGCGTAGAGATTGGAAGGAACATCAGTGGCGAAGGCGGCTACCTGGACAAATACTGACACTGAGGCACGAAAGCGTGGGGAGCAAACAGGATTAGATACCCTGGTAGTCCACGCCGTAA
+
GGGGFGGGGGGGGGGGGGGGEFGGGGGGGGGGGGGGGGGGGGGGFGGGGGGGGGGGGGGGGGGGGGGGFGGGFFGGGGFGGGGGGGGGGGGGGGGGGGGGGFGGGGGGGGGGGGGGGGGCGGGGGGGGGFGFGGGGGGGGGGGGGGGGGGGGGGGGDGGGGDFFEFGGFGDGFGGGGGGGGFGF8FG92>FGGDEDCCF7BEGGFGFGG4>?<CDFGGGGGFGFFAFFF3@?G=5>F>D@EBF(7>F0D?FF::@>??AACBFGFBFBB4<<DFF6;F6>B8
@M06628:26:000000000-CRM2J:1:1101:21942:6826 1:N:0:101
TACGGAGGGTCCGAGCGTTAATCGGAATTACTGGGCGTAAAGCGCACGCAGGCGGTTTGTTAAGCTAGATGTGAAAGCCCTGGGCTCAACCTGGGAATTGCATTTAGAACTGGCAGGCTAGAGTTTTGGAGAGGGGAGTGGAATTCCAGGTGTAGCGGTGAAATGCGTAGATATCTGGAGGAACATCAGTGGCGAAGGCGACTCCCTGGTCAGTAACTGACGCTCATGTGCGAAAGTGTGGGTAGCAAACAGGATTAGATACCCTGGTAGTCCACACCGTAA
+
GGGGGGGGGG8@FGGGGCC7,CEFGEGGGGGGGGGGGGEFGGGGGGGGDFEGGGG+CFC,AFGGGGGGAAFFFFGGFFFGFGGCFFGGGGG8DFGGGGGGG,F<AFD@FFGGD>FG@=FDFFFGCC97FDF@EG>*3@CEGGGEG@EBDF<EEFF,FGCEFCGGGGGGFGCGGG7<CFFCEEFGGFC;FGGGGGG5?EFGFFGC4C@C=*19702:DGGGGECD)(/9@C4?57D>:@@FFFB214))98FF<:94)3<2?<GGFFFFFFAF2:37?@;:<B
@M06628:26:000000000-CRM2J:1:1101:26155:6857 1:N:0:101
TACGAGGGGTGCAAGCGTTAATCGGAATTACTGGGCGTAAAGCGTGCGTAGGTGGTTTGTTAAGCAAGATGTGAAAGCCCCGGGCTCAACCTGGGAACTGCATTTTGAACTGGCAAACTAGAGTATTGTAGAGGGTAGTGGAATTTCCAGTGTAGCGGTGAAATGCGTAGAGATTGGAAGGAACATCAGTGGCGAAGGCGGCTACCTGGACAAATACTGACACTGAGGCACGAAAGGGTGGGGAGCAAACAGGATTAGATACCCTGGTATTCCACGCCGTAA
+
GGFFGGCEEFEGFGGCFBEFGFFCGCEGGCEFDEGGG@7@DGGG@B@F@FGEFFFGGFGGGGGGG9FFFGGGGFE<FFEFFG>:FCFGFDE<FFFGBFGFG9DADFEEFDFFFGGGGGGGGFGAADFEDFA,;FFFCG>DFGGEGGCEGF@EECFGGGGGGFF;F9C8/;4CCC<FGCFCCGG>FCECGGGCD5EDCEDGEB)9FC6EGF>4CFGDGGGE*+2)9795<7@<CCD(()00340(4(((2()01:F<4?2-:4<@F8>?))6).4<?930233
@M06628:26:000000000-CRM2J:1:1101:5161:6871 1:N:0:101
TACAGAGGGTGCAAGCGTTAATCGGAATTACTGGGCGTAAAGCGCGCGTAGGTGGTTTGTTAAGTCGGATGTGAAAGCCCAGGGCTCAACCTTGGAATTGCACCCGATACTGGCAGGCTAGAGTACGATAGAGGAGTGTGGAATTTCCTGTGTAGCGGTGAAATGCGTAGATATAGGAAGGAACATCAGTGGCGAAGGCGACACTCTGGATTGATACTGACACTGAGGTGCGAAAGCGTGGGGAGCAAACAGGATTAGATACCCTGGTAGTCCACGCCGTAA
+
GGGGGGGGGGGGGGGGGGGGGGGGGGGGGGGGGGGGGGGGGGGGGGGGGGGGGGGGGGGGGGGGGGGGGGGGGGGFGGGGGGGGGGGGGGGGGGGGGGGGGGGGGGGGGGGGGGGGGGGGGGGGGGGGGGGGGGGGGGGGGGGGGGGGGGGGGGGGGGGGGGGGGGGEFGGGGGGGGGGGGGGGGGGGGGGGGGGGGGGGFBGGFGFGGGFFGGGFGGGGGFGFFFFFFGFFGGGFFFFFFFFFFFFFG6FFFFFFFD44:>FEF:3:>52<AF??BFFFBB
@M06628:26:000000000-CRM2J:1:1101:15057:6900 1:N:0:101
TACGGAGGGTGCAAGCGTTAATCGGAATTACTGGGCGTAAAGCGCACGTAGGTGGTTTGTTAAGTTGGATGTGAAAGCCCAGGGCTCAACCTTGGAACTGCATTCAAAACTGGCGAACTAGAGTATGGTAGAGGTGAGTGGAATTTCCTGTGTAGCGGTGAAATGCGTAGAGATGGGAAGGAACATCAGTGGCGAAGGCGACTCACTGGACCAATACTGGCACTGAGGTGCGAAAGCGTGGGTAGCAAACAGGATTAGATACCCTGGTAGTCCACGCCGTAA
+
GGGGGGGGGGGGGGGGGGGGGGGGGGGGGGGGGGGGGGGGGGGGGGGGGGGGGGGGGGGGGGGGGGGGGGGGGGGGGGGGGGGGGGGGGGGGGGGGGGGGGGGGGGGGGGGGGGGFFGGGGGGGGGGGGGGGGGGGGGGGGGGGGGGGGGGGGGGGGGGGGGGGGGGGFGGGGGGGFGGGGGGGGGGGGGGGGGGGGGGGEFGGFGFGGGFFGGGGGGGFGGGFFAFFFGFFGGGFFFFFFFFFFFFFGFFFFFFFFF<BGFGGF?FFBFFFAA?FFFFFB?
@M06628:26:000000000-CRM2J:1:1101:7248:6906 1:N:0:101
TACGGAGGGTCCGAGCGTTAATCGGAATTACTGGGCGTAAAGCGCACGCAGGCGGTTTGTTAAGCTAGATGTGAAAGCCCTGGGCTCAACCTGGGAATTGCATTTAGAACTGGCAGGCTAGAGTTTTGGACAGGGGAGTGGAATTCCAGGTGTAGCGGTGAAATGCGTAGATATCTGGAGGAACATCAGTGGCGAAGGCGACTCCCTGGTCAGTAACTGACGCTCATGTGCGAAAGTGTGGGTAGCGAACAGGATTAGATACCCTGGTAGTCCACACCGTAA
+
GGGGGGGGGGGGGGGGGGGGGGGGGGGGGGGGGGGGGGGGGGGGGGGGGGGGGGGGGGGGGGGGGGGGGGGGGGGGGGGGGGGGGGGGGGGGGGGGGGGGGGGGGGGGGGGGGGGGGGGGGGGGFGGGGGGGGGGGGGGGGGGGGGGGGGGGGGGGGGGGGGGGGGGGFGGGGGFGGGGGGGGGGGGGGGGGGGGGGGGGFFGGFGFGGGFFGGGGGGGGGGGFFFFFFGFBEG:9:FFFBBFFFF>FG>BF?FFBFF>AGAFFFFFFFF>FFFFFFFFB??
@M06628:26:000000000-CRM2J:1:1101:25255:6907 1:N:0:101
TACGGAGGGTGCGAGCGTTAATCGGAATTACTGGGCGTAAAGCGCATGCAGGTGGTTCATTAAGTCAGATGTGAAAGCCCGGGGCTCAACCTCGGAACTGCATTTGAAACTGGTGAACTAGAGTGCTGTAGAGGGGGGTAGAATTTCAGGTGTAGCGGTGAAATGCGTAGAGATCTGAAGGAATACCAGTGGCGAAGGCGGCCCCCTGGACAGACACTGACACTCAGATGCGAAAGCGTGGGGAGCAAACAGGATTAGATACCCTGGTAGTCCACGCCGTAA
+
GGGGGGGGGGGGGGGGGGGGGGGGGGGGGGGGGGGGGGGGGGGGGGGGGGGGGGGGGGGGGGGGGGGGGGGGDGGGGGGGGGGGGGGGGGEFGGGGG:>FGGGGGGGGGGGF8F<FFGGGGGGGGGGGGGG9EFFGGG8CEGGGGGGGGGGGGGGGGGGGGGGGGGGGFGGGGGGGGGGGGGGGGGGGFGFGGGGDGGGGBEDDBGFGGGF457FGGG6<<CC?FFF=87@BEGG>B>>DFF08;1??C0)721FA?FAFGFEC63<?A<7<><2:>89B?:
@M06628:26:000000000-CRM2J:1:1101:19286:6912 1:N:0:101
TACGGAGGGTGCAAGCGTTAATCGGAATTACTGGGCGTAAAGCGCACGTAGGTGGTTTGTTAAGTTGGATGTGAAAGCCCAGGGCTCAACCTTGGAACTGCATTCAAAACTGGCGAACTAGAGTATGGTAGAGGTGAGTGGAATTTCCTGTGTAGCGGTGAAATGCGTAGAGATGGGAAGGAACATCAGTGGCGAAGGCGACTCACTGGACCAATACTGACACTGAGGTGCGAAAGCGTGGGTAGCAAACAGGATTAGATACCCTGGTAGTCCACGCCGTAA
+
GGGGGGGGGGGGGGGGGGGGFGGGGGGGGGAGGGGGGGGGGGGGGGGGGGGGGGGEGGGGGGGGGGGGGGGGGGGGGGGGGGGGGGGGGGGGGGGGFGGGGGGGGGGGGGGGGGCGGGGGGGGGGGGGGGGGGGGGGGGGFGGGGGGGGGGGGGGGGGGGGGCFGGGGFGGGGGGGGGCGGGGGGGGGGGGCGEGGGGGGEFGDFGFGGGF@FGGFDC:C<+9FFFFFFC?>EGGFFFFFFF66:?D<FFFF??7<?DABFAGGF?FFFB<<4<?:>FB>?4
@M06628:26:000000000-CRM2J:1:1101:18445:6917 1:N:0:101
TACGGAGGGTGCGAGCGTTAATCGGAATTACTGGGCGTAAAGCGCACGCAGGCGGTTTGTTAAGCTAGATGTGAAAGCCCCGGGCTCAACCTGGGACGGTCATTTAGAACTGGCAGACTAGAGTCTTGGAGAGGGGAGTGGAATTCCAGGTGTAGCGGTGAAATGCGTAGATATCTGGAGGAACATCAGTGGCGAAGGCGACTCCCTGGCCAAAGACTGACGCTCATGTGCGAAAGTGTGGGTAGCGAACAGGATTAGAGACCCTGGTAGTCCACACCGTAA
+
GGGGGGGGGGGGGGGGGGGGGGGGGGGGGGGGGGGGGGGGGGGGGGGGGGGGGGGGGGGGGGGGGGGGGGGGGGGGGGFGG7FGGGGGGGGGGGGGGGGFFGGGGGGGGGGGGGFGGGGGGGGGGGGGFFCGGGGGGEGGGGGCGGGGGGGGGGGGGGGGGGGGGGGGFGG9FGFFGFGGGGFGFGGGCFGGDGEGGGGE@FDC4FFEFFF?FDGGGDFFGED307**@CF?GGGFBFFFD<;ABF>6CFFFF?F9<DF)*4AC)17,<AFAD9)(2>>::4
@M06628:26:000000000-CRM2J:1:1101:19304:6918 1:N:0:101
TACGGAGGGTGCAAGCGTTAATCGGAATTACTGGGCGTAAAGCGCACGTAGGTGGTTTGTTAAGTTGGATGTGAAAGCCCAGGGCTCAACCTTGGAACTGCATTCAAAACTGGCGAACTAGAGTATGGTAGAGGTGAGTGGAATTTCCTGTGTAGCGGTGAAATGCGTAGAGATGGGAAGGAACATCAGTGGCGAAGGCGACTCACTGGACCAATACTGACACTGAGGTGCGAAAGCGTGGGTAGCAAACAGGATTAGATACCCTGGTAGTCCACGCCGTAA
+
GGGGGGGGGGGGGGGGGGGGFGGGGGGGGGGGGGGGGGGGGGGGGGGGGGGGGGGGGGGGGGGGGGGGGGGGGGGGGGGGGGGGGGGGGGGGGGGGGGGGGGGGGGGGGGGGGGGGGGGGGGGGGGGGGGGGGGFGGGGGGGGGGFFGGGGGGGGGGGGGFGGGGGGGFGGGGGGFGGFGGGGGGGGGGGGGGGGGGGGGFFGGFGFGGGFFGGGGGGGGGF<FFFFFFGFFGGGFBFFFFBFAFDFBFB>F?BFAD<<BCDGF@:>FAFFFFF?:>FFBFF
@M06628:26:000000000-CRM2J:1:1101:24710:6926 1:N:0:101
TACGGAGGGTGCAAGCGTTAATCGGAATTACTGGGCGTAAAGCGCACGTAGGTGGTTTGTTAAGTTGGATGTGAAAGCCCAGGGCTCAACCTTGGAACTGCATTCAAAACTGGCGAACTAGAGTATGGTAGAGGTGAGTGGAATTTCTTGTGTAGCGGTGAAATGCGTAGAGATGGGAAGGAACATCAGTGGCGAAGGCGACTCACTGGACCAATACTGACACTGAGGTGCGAAAGCGTGGGTAGCAAACAGGATTAGATACCCTGGTAGTCCACGCCGTAA
+
GGGGGGGGGGGGGGGGGGGGGGGGGGGGGGGGGGGGGGGGGGGGGGGGGGGGFGGGGGGGGGGGGGGGGGGGGGGGGGGGGGGGGGGGGGGGGGGGGGGGGGGGGGGGGGGGGGGGGGGGGGGGGGGGGGGGGGGGFGGGGGGGGGG,EGGGGGFGGGGGGGGGGGGGFGGGGGGGGGGGGGGGGGFGGGGGGGGGGGGGEEGGFGFGGGFFGGGDFFFGGGGFFFFFFGFFGGGFFFFFFFFFFFFFGFFFFFFFFFFFG>FFF:F:D>FB>AFB9>>BFF
@M06628:26:000000000-CRM2J:1:1101:14726:6927 1:N:0:101
TACGAGGGGTGCAAGCGTTAATCGGAATTACTGGGCGTAAAGCGTACGTAGGCGGTTTGTTAAGCAAGATGTGAAAGCCCAGGGCTCAACCTTGGAACTGCATTTTGAACTGGCAAACTAGAGTACTGTAGAGGGTGGTGGAATTTCCAGTGTAGCGGTGAAATGCGTAGAGATTGGAAGGAACATCAGTGGCGAAGGCGGCCACCTGGACAGATACTGACGCTGAGGTACGAAAGCGTAGGGAGCGAACAGGATTAGATACCCTGGTAGTCCACGCCGTAA
+
GGGGCEGGGGGGGGGGGGGDFGGGGGGGGGGGGGGGGGGGGGGGGGGGGGGGGGGGGGGGGGGGGGGGGGGGGG9FFGGGFGGGGGGGGGGGGGGGGGGGGGGFGGGGGGGGGGGFFGGGGGGGGGGGGGGGGGGFFGGGEGGGGGGGGGGGGGEGGGGGGGGGGGGGEGGGGFGGGFGGGGFFGGGGGGGGGCEDGCGGFFGGFGFGGGFFGGGGGGGGGGGFFFFFFF?<GGGFFF>DFF?0896>D9EFBFFDF?>ACBFGF<F?FFFF><8:>FFB0:
@M06628:26:000000000-CRM2J:1:1101:5992:6942 1:N:0:101
TACGGAGGGGGTTAGCGTTGTTCGGAATTACTGGGCGTAAAGCGTACGTAGGCGGATTGGAAAGTTGGGGGTGAAATCCCAGGGCTCAACCCTGGAACTGCCTCCAAAACTATCAGTCTAGAGTTCGAGAGAGGTGAGTGGAATTCCAAGTGTAGAGGTGAAATTCGTAGATATTTGGAGGAACACCAGTGGCGAAGGCGGCTCACTGGCTCGATACTGACGCTGAGGTACGAAAGTGTGGGGAGCAAACAGGATTAGATACCCTGGTAGTCCACACAGTAA
+
GGGGGGGEGGGGGGGGGGGGGGGGGGGGGGGGGGGGGGGGGGGGGGGGGGGGGGGGGGGGGGGGGGGGGGGGGGGGGGGGGFGGGGGGGGGGGGGGGGGGGGGGGGGGGGGGGGGGGGGGGGGGGGGGGGGGGGGGGGGGGGGGGGGGGGGGGGGGGGGGGGGGGGGGFGGGGGGGGGGGGGGGGGGGGGGC<=CDGGGGFDDGFGFGGFFFGDFGGGD?FGGFF6:F6CBBGGG>BFFFFFFFFFB<GBF4:BFDFFFFGACC/35>A236>DFFB),.6:
@M06628:26:000000000-CRM2J:1:1101:10127:6954 1:N:0:101
TACGGAGGGTGCAAGCGTTAATCGGAATTACTGGGCGTAAAGCGCACGTAGGTGGTTTGTTAAGTTGGATGTGAAAGCCCAGGGCTCAACCTTGGAACTGCATTCAAAACTGGCGAACTAGAGTATGGTAGAGGTGAGTGGAATTTCCTGTGTAGCGGTGAAATGCGTAGAGATGGGAAGGAACATCAGTGGCGAAGGCGACTCACTGGACCAATACTGACACTGAGGTGCGAAAGCGTGGGTAGCAAACAGGATTAGATACCCTGGTAGTCCACGCCGGAA
+
GGGGGGGEGGGGGAFGGGGCGGG@7:FFFDCGGGFGGGDFFGGGGGGGGGGGGGGGFGGFC<AEFGGGCEFFGGGFGFFGGCGDFCGFFGGGGGGFFDEGGCFGG<FGGGGF8<:=CGGG9DFGGGGDFGGFFGFFFFFGCCGE@FGGGGGGG:AFDGGGGG,?FGGGFGGGGFFCGF,7EGGGGGF,<>FG5EEDEGCE:BD<)>FCC5>FFGGG9FDCFF4)=AF@F5:6A5)9?557B0;9??A9C(.83:?BF<2:CAGGF03:A<D>DF3:>F>042
@M06628:26:000000000-CRM2J:1:1101:10137:6970 1:N:0:101
TACGGAGGGTGCAAGCGTTAATCGGAATTACTGGGCGTAAAGCGCACGTAGGTGGTTTGTTAAGTTGGATGTGAAAGCCCAGGGCTCAACCTTGGAACTGCATTCAAAACTGGCGAACTAGAGTATGGTAGAGGTGAGTGGAATTTCCTGTGTAGCGGTGAAATGCGTAGAGATGGGAAGGAACATCAGTGGCGAAGGCGACTCACTGGACCAATACTGACACTGAGGTGCGAAAGCGTGGGTAGCAAACAGGATTAGATACCCTGGTAGTCCACGCCGTAA
+
GGGGGGGGGGGGGGGGGGGGGGGGGGGGGGGGGGGGGGGGGGGGGGGGGGGGEGGFGGGGGGGGGGGGGGGGGGGGGGGGGGGGGGGGGGGGGGGGGGGGGDGGGFGGGGGGFFGEGGGFGGGGGFGGGGGGGGFGGGGGGGGGGFGGAFGGGGGFGGGGGGGGFGGGFGGFGGGEFCGGGGGGGFGGGGGGGGGGGGGGFFGGFGFGGG>FGGGGGGGFFGGFFAFFFGFFGGGF?DFFFF6ABDFFGFFFBFFA?FFFFAGGFFFFFFFFFF?:>FFFF?
@M06628:26:000000000-CRM2J:1:1101:12567:6985 1:N:0:101
TACGGAGGGTGCGAGCGTTAATCGGAATTACTGGGCGTAAAGCGCATGCAGGTGGTTCATTAAGTCAGATGTGAAAGCCCGGGGCTCAACCTCGGAACTGCATTTGAAACTGGTGAACTAGAGTGCTGTAGAAGGGGGTAGAATTTCAGGTGTAGCGGTGAAATGCGTAGAGATCTGAAGGAATACCAGTGGCGAAGGCGGCCCCCTGGACAGACACTGACACTCAGATGCGAAAGCGTGGGGAGCAAACAGGATTAGATACCCTGGTAGTCCACGCCGTAA
+
GGGGGGGGGGGGGGGGGGGGDGGGGGGGGGGGGGGGGGGGGGGGGGGGGGGGGGGGGGGGGGGGGGGGGGGGGGGGGGGGGGGGGGGGGGGGGGGGGFGGGFGGGGGGGGGGGGGFEGGGGGGGGGGGGGGGFGGGGGGGGGGGGGGGGGGGGGGGGGGGGGGGGGGGFGGGGGGGGGGGGGGGGGGGGGGGGGGGGGGGFFDGFDEGGGFFGGGGGGGGGFGFFFFFFGFFGGGFFFFFFFFFFFF?GBFFFF?<FFFFFDEGFFF?AFFFFFFFFFFB<:
@M06628:26:000000000-CRM2J:1:1101:12113:6986 1:N:0:101
TACGGAGGGTGCAAGCGTTAATCGGAATTACTGGGCGTAAAGCGCACGTAGGTGGTTTGTTAAGTTGGATGTGAAAGCCCAGGGCTCAACCTTGGAACTGCATTCAAAACTGGCGAACTAGAGTATGGTAGAGGTGAGTGGAATTTCCTGTGTAGCGGTGAAATGCGTAGAGATGGGAAGGAACATCAGTGGCGAAGGCGACTCACTGGACCAATACTGACACTGAGGTGCGAAAGCGTGGGTAGCAAACAGGATTAGATACCCTGGTAGTCCACGCCGTAA
+
GGGGGGGGGGGGGGGGGGGGEFGGGGGGGGGGGGGGGGGGGGGGGGGGGGGGGGGFGGGGGGGGGGGGGGGGGGGGGGGGGGGGGGGGGGGGGGGGGGGGGGGGGGGGGGGGGGGEFGGGGGGGGGGGGGGGGGGGGGGGGGGGGGGGGGGGGGGGGGGGGGGGGGGGFGGGFFGGGGGGGGGGGGGGGGGGGGGGGGGGFFGGFGFGGGFFGGGF6DGGG?FFFFFFFGFFGGGFFFFFFFFFFFFFGFFFFFFFFDFFFA@FF?FFFFAFFFFFFFBB??
@M06628:26:000000000-CRM2J:1:1101:23673:6991 1:N:0:101
TACGGAGGGTGCAAGCGTTACTCGGAATCACTGGGCGTAAAGAGCGTGTAGGCGGGTTTGTAAGTTTGAAGTGAAATCCAATGGCTCAACCATTGAACTGCTTTGAAAACTGCTTACCTAGAATATGGGAGAGGTAGATGGAATTTCTGGTGTAGGGGTAAAATCCGTAGAGATCAGAAGGAATACCGATTGCGAAGGCGATCTACTGGAACATTATTGACGCTGAGACGCGAAAGCGTGGGGAGCAAACAGGATTAGATACCCTGGTAGTCCACGCCCTAA
+
GGGGGGGGGGGGGGGGGGGGGGGGGGGGGGGGGGGGGGGGGGGGGGGGGGGGGGGGGGGGGGGGGGGGGGGGGGGGGGGGGGGGFGGGGFGEGFGGGGGGGGFGGGGGGGGGGGGGGGGGGGGGGGGGGGGGGGFFGGDFFFGGGGEGGF,DEGGGGDEGGFFGGFGGFDDGGGGGGGGGGGGFFGGGGG=CFGDCEGGGFEDDAFFGFGFFGGF>FGFFGGGFFFF=@3),>C<;?F>:B>>06>BF41@;3().534<FAF8?FFFFFFA45?60F>028
@M06628:26:000000000-CRM2J:1:1101:23654:6992 1:N:0:101
TACGGAGGGTGCAAGCGTTACTCGGAATCACTGGGCGTAAAGAGCGTGTAGGCGGGTTTGTAAGTTTGAAGTGAAATCCAATGGCTCAACCATTGAACTGCTTTGAAAACTGCTTACCTAGAATATGGGAGAGGTAGATGGAATTTCTGGTGTAGGGGTAAAATCCGTAGAGATCAGAAGGAATACCGATTGCGAAGGCGATCTACTGGAACATTATTGACGCTGAGACGCGAAAGCGTGGGGAGCAAACAGGATTAGATACCCTGGTAGTCCACGCCCTAA
+
GGGGGGGGGGGGGGGGGGGGGGGGGGGGGGGGGGGGGGGGGGGGGGGGGGGGGGGGGGGGGGGGGGGGGGGGGGGGGGGGGGGGGGGGGGGGFGCGGGGGGGGGGGGGGGGGGGGGGGGDFGGGGGGGGGGGGGGGGFGGGGGGGGGGGGGGGGGGGGGGGGGGFGGGFGGGGGGGGGGGGGGFGGGGGGGGGGGGGGGGFFGGFGFGGGFFGGGGGGGGGEGFB>F4=CEFGGGF?:5>DFF:>FB7F?FFFF69<BFFGFFCFFFFFFF26ABF>F>0.4
@M06628:26:000000000-CRM2J:1:1101:16553:7004 1:N:0:101
TACGGAGGGTCCGAGCGTTAATCGGAATTACTGGGCGTAAAGCGCGCGTAGGTGGTTATTAAGCTAGATGTGAAAGCCCAGGGCTCAACCTTGGAACTGCATTTAGAACTGGGTAACTAGAGTACAGTAGAGGGTAGTGGAATTTCTTGTGTAGCGGTGAAATGCGTAGATATAAGAAGGAACACCAGTGGCGAAGGCGACTGCCTGGACTGATACTGACACTGAGGTGCGAAAGCGTGGGGAGCAAACAGGATTAGATACCCTGGTAGTCCACGCCGTAAA
+
GGGGGGGGGGGGGGGGGGGGGGGGGGGGGGGGGGGGGGGGGGGGGGGGGGGGFGGGGGGGGGGGGGGGGGGGGGGGGGGGGGGGGGGGGGGGGGGGGGGGGGGGGGGGGGGGGGGGGGGGGGGGGGGGGGGGGGGGGGGGGGGGGGGGGGGGGGGGGGGGGGGGGGGGFGGGGGGGGGGGGGGGGGGGGGGGGGGGGGGGFFGGFGFGGGFFGGGFGGGEFG6?B?FFFGFFGGGFFFFFFFFF9?F?F?FFFFF23:AFGF+::?FA)426ABFFFF>161
@M06628:26:000000000-CRM2J:1:1101:28022:7006 1:N:0:101
TACGGAGGGTCCGAGCGTTAATCGGAATTACTGGGCGTAAAGCGCGCGTAGGTGGTTATTTAAGCTAGATGTGAAAGCCCAGGGCTCAACCTTGGAACTGCATTTAGAACTGGGTAACTAGAGTACGGTAGAGGGTAGTGGAATTTCTTGTGTAGCGGTGAAATGCGTAGATATAAGAAGGAACACCAGTGGCGAAGGCGACTGCCTGGACTGATACTGACACGGAGGTGCGAAAGCGTGGGGAGCAAACAGGAGTAGATACCCTGGTAGTCCACCCCGTAA
+
FFFF7CFG@FFG:FCDC6-6CE<6@FGF<CFGGG@<7FCFC<FEG7=4@7=CFG<BFE<EFDE9<<FFFFFFF<<FFEGCFFCE@FGD5D=<,D8<F8<D<?FCDEFFGFFCC?=F=FFFGFFB9FFGGG7F;F7CCEGGFGGGFGGGG9FFGFG9F>C>EFGGDGGC??DFD77CCFF?5C+*=E8EFFGGG=:CGE5E@B5CFC*<*>561*:CCC::<FF))4;@;C@BGGD>F5>>@96(13(2C(75?:)4()6<CAC?6334<95<<:2(450466
@M06628:26:000000000-CRM2J:1:1101:17049:7011 1:N:0:101
TACAGAGGGTGCAAGCGTTAATCGGAATTACTGGGCGTAAAGCGCGCGTAGGTGGTTTGTTAAGTCGGATGTGAAAGCCCAGGGCTCAACCTTGGAATTGCACCCGATACTGGCAGGCTAGAGTACGATAGAGGAGTGTGGAATTTCCTGTGTAGCGGTGAAATGCGTAGATATAGGAAGGAACATCAGTGGCGAAGGCGACACTCTGGATTGATACTGACACTGAGGTGCGAAAGCGTGGGGAGCAAACAGGATTAGATACCCTGGTAGTCCACGCCGTAA
+
GGGGFGGFGGGGGGGGGGGGGGGGGGGGGGGGGGGGGGGGGGGGGGGGFGFGFGGGGGGGGGGGGGGGGGGGGGGGGGGGGGGGGGGGGGGGGGGGGGGGGGGGGGGGGGGGFGGGGGGFGFGGGGGEEEEFGFGGGGFGGGGGGGGFGGGGGGGGGGGDF<FGGFGEAD4FCFGGGGGGEFGFFGGGGGGGGGGGGGFDBECDFCFFGGF=<FFF7DFEGECFFAFFFGF>EG<11775.9>39BB076>F?F?<?B<<FFFGF?<8<AFA<A??9FF0::
@M06628:26:000000000-CRM2J:1:1101:17532:7051 1:N:0:101
TACAGAGGGTGCAAGCGTTAATCGGAATTACTGGGCGTAAAGCGCGCGTAGGTGGTTTGTTAAGTCGGATGTGAAAGCCCGGGGCTCAACCTTGGAATTGCACCCGATACTGGCAGGCTAGAGTACGATAGAGGAGAGTGGAATTTCCTGTGTAGCGGTGAAATGCGTAGATATAGGAAGGAACATCAGTGGCGAAGGCGACACACTGGATTGATACTGACACTGAGGTGCGAAAGCGTGGGGAGCAAACAGGATTAGATACCCTGGTAGTCCACGCCGTAA
+
GGG<FGGGGFGEEFGGGGG7CFFGGGGGGGGGGGGGGGGGGGGGC@FGGGGGEFG?FE===FGGGF7F:?FGGGGG<FGG++@FGGGGGGGG9FGGGGGGGD=FC3F:FGGDD,3B:FG@FGGGEGGG+CGGGG:F,>FFGGGGG@FC;FGGGGGCGGGGGGGGCGGGFGGGGG9:F+AGGGGGG@FGGGGGGGGGGGGG>ECD)CFGG4B*9FGGGGGGGCGFFFFF?*:>GGGF:>BFFFFFFFFFGFFFFFFABFFFGFGGFBFFFFFFFFFF>FF4?B
@M06628:26:000000000-CRM2J:1:1101:16292:7067 1:N:0:101
TACAGAGGGTGCAAGCGTTAATCGGAATTACTGGGCGTAAAGCGCGCGTAGGTGGTTTGTTAAGTCGGATGTGAAAGCCCAGGGCTCAACCTTGGAATTGCACCCGATACTGGCAGGCTAGAGTACGATAGAGGAGTGTGGAATTTCCTGTGTAGCGGTGAAATGCGTAGATATAGGAAGGAACATCAGTGGCGAAGGCGACACTCTGGATTGATACTGACACTGAGGTGCGAAAGCGTGGGGAGCAAACAGGATTAGATACCCTGGTAGTCCACGCCGTA
+
GGGGGGGGGGGGGGGGGGGGGGGGGGEGGGGGGGGGGGGGGFGGGGGGGGGGGGGGGGGGGGGGGGGGGGGGGGGGGGGGGGGGGGGGGGGGGGGGGGGGGFEFGGGGGGGGGGGGGGGGGGGGGGGGGGGGGGGGEGGGGGGGGGGGGGGGGGGGGGGGGGGGGGGFGGGFGGGGGGGGGFGGGFGGGGGGGGGGGGGFFGGFGFGGGFFGGGGCDCFGGGFFFFFFGFFGGG9BFD@@BFBFFFBG7FFFFF>9?FFGFG@FFFFFFDFA9BF?D?B>4
@M06628:26:000000000-CRM2J:1:1101:6132:7087 1:N:0:101
TACGGAGGGTGCAAGCGTTACTCGGAATCACTGGGCGTAAAGAGCGTGTAGGCGGGTTTGTAAGTTTGAAGTGAAATCCAATGGCTCAACCATTGAACTGCTTTGAAAACTGCTTACCTAGAATATGGGAGAGGTAGATGGAATTTCTGGTGTAGGGGTAAAATCCGTAGAGATCAGAAGGAATACCGATTGCGAAGGCGATCTACTGGAACATTATTGACGCTGAGACGCGAAAGCGTGGGGAGCAAACAGGATTAGATACCCTGGTAGTCCACGCCCTAA
+
GGGGGGGGGGGGGGGGGGGGGGGGGGGGGGGGGGGGGGGGGGGGGGGGGGGGGGGGGGGGGGGGGFGGGGGGFGGGGGGGGGGGGGGGGGGEEGGGGGGGGGGGGFGGGGGGFGGGGGGGGGGGGGGGGGGGGGGGGGGGGFGGGGGGFGGGGGGFGGEE6FFGGFGGFGGGGGGGGDGFGGGGGGGGGGGGGGGGGGGGFFGGFGFGGGFFGGGGGGGGGDGFFBFFFCE9GG37:<BFF;>BFBB?G?FFFFFFFFFFGFFGFF>?FFDAAA?FF:>924
@M06628:26:000000000-CRM2J:1:1101:24021:7094 1:N:0:101
TACGGAGGGTGCAAGCGTTACTCGGAATCACTGGGCGTAAAGAGCGTGTAGGCGGGTTTGTAAGTTTGGGGTGAAATCCAGTGGCTCAACCATTGAACTGCTTTGAAAACTGCTTACCTAGAGTATGGGAGAGGTAGATGGAATTCCTGGTGTAGGGGTAAAATCCGTAGAGATCAGAAGGAATACCGGTTGCGAAGGCGATCTACTGGATCATTATTGACGCTGAGACGCGAAAGCGTGGGGAGCAAACAGGATTAGATACCCTGGTAGTCCACGCCGTAA
+
GGGGGGGGGFG76EFGGGG7@FFGGGGG<FGGGGGGGFGGGGEG<66BFGGGGGG=F:+C:FGGG<5F++@FGGGGGGG,,7CFGGGGGGGD,,CFGGGGG,F,,,CFGGG,=F==3DF3EF,E,,@,DFEGGGG933@EFGGGG;F;3DFGGGG9FGG*DEGG,DEGFGGGGG:,>,>EGGG:FGG**=/CDGGGGGGGB)**9CFGG4*9**2:*:DGGGGEFFF**/79GCGF2DFFFF6,4>BF<?FF?6FA22)5:<E@??F><AFBBBF(3F2-:<
@M06628:26:000000000-CRM2J:1:1101:16844:7097 1:N:0:101
TACGAGGGGTGCAAGCGTTAATCGGAATTACTGGGCGTAAAGCGTGCGTAGGTGGTTTGTTAAGCAAGATGTGAAAGCCCCGGGCTCAACCTGGGGACTGCATTTTGAACTGGCAAACTAGAGTATTGTAGAGGGTAGTGGAATTTCCAGTGTAGCGGTGAAATGCGTAGAGATTGGAAGGAACATCAGTGGCGAAGGCGGCTACCTGGACAAATACTGACACTGAGGCACGAAAGCGTGGGGAGCAAACAGGATTAGATACCCTGGTAGTCCACGCCGTAA
+
GGGGGGGGGGGGGGGGGGGGGGGGGGGGGGGGGGGGGGGGGGGGGGGGGGGGGGGGGGGGGGGGGGGGGGGGGGGGGGGGGGGGGGGGGGGGGGGGGGGGGGGGGGGGGGGGGGGGGGGGGFGGGGGGGGGGGGGGGGGGGGGGGGFGGGGGGGGGGGGGGGGGGGGGFGGGGGGGGFGGGGGGGGGGGGGGGGGGGGGGFEGGFGFGGGFFGGGGGGGGGGGFFFFFFGFFGGGFF@EEEFFFFFF?GFFFB:4<?FF9FBFG?:FBFFFF>DFF>FBFFF
@M06628:26:000000000-CRM2J:1:1101:10092:7099 1:N:0:101
TACGAGGGGTGCAAGCGTTAATCGGAATTACTGGGCGTAAAGCGTTCGTAGGCGGTCTATTAAGCAAGATGTGAAAGCCCAGGGCTCAACCTTGGAACTGCATTTTGAACTGGTAGACTAGAGTACTGTAGAGGGTGGTGGAATTTCCAGTGTAGCGGTGAAATGCGTAGAGACTGGAAGGAACATCAGTGGCGAAGGCGGCCACCTGGACAGATACTGACGCTGAGGAACGAAAGCGTGGGGAGCGAACAGGATTAGATACCCTGGTAGTCCACGCCGTAA
+
GGGGGGGGGGGGGGGGGGGGGGGGGGGGGGGGGGGGGGGGGGGGEGGGGGGGGGGGGGGGGGGGGGGGGGGGGGGGGGGGGGGGGGGGGGGGGGGFFGGGGGGDEFGGGGGGGGGGGGGGGGGGGGGGGGGGGGGGGGGGGGGGGGGGGGGGGGGGGGGGGGGGGGGGFGGGGGGGGGGGGGGGGGGGGGGFGGGGGGDGFFGGFGFGGGFFGGGGGGGGGGGFFB>5@GF1EDDFFFFFFFB:B;6>DBD@?BFDBFFFD>FGF:F?DAAFFBFBBFF6:?
@M06628:26:000000000-CRM2J:1:1101:17078:7129 1:N:0:101
TACGGAGGGGGTTAGCGTTGTTCGGAATTACTGGGCGTAAAGCGTACGTAGGCGGATTGGAAAGTTGGGGGTGAAATCCCAGGGCTCAACCCTGGAACTGCCTCCAAAACTATCAGTCTAGAGTTCGAGAGAGGTGAGTGGAATTCCAAGTGTAGAGGTGAAATTCGTAGATATTTGGAGGAACACCAGTGGCGAAGGCGGCTCACTGGCTCGATACTGACGCTGAGGTACGAAAGTGTGGGGAGCAAACAGGATTAGATACCCTGGTAGTCCACACCGTAA
+
GGGGGGGGGGGGGGGGGGGGGGGGGGGGGGGGGGGGGGGGGGGGGGGGGGGGGGGGGGGGGGGGGGGGGGGGGGGGGGGGGGGGGGGGGGGGGGGGGGGGGGGGGGGGGGGGGGGGGGGGGGGGGGGGGGGGGGGGGGGGGGGGGGGGGGFFGGGGGGGGGGGGGGGGFGGGGGGGGGGGDFGGGGGGGGGGGGGGGGGGEFGGFGFGGGFFGGGGGGGGGGGFFFFFFGFFGGGFF4=FFFF?F>B7D?FFFFF2<85<FDF6F:F>BB-6662(45043?
@M06628:26:000000000-CRM2J:1:1101:6202:7141 1:N:0:101
TACGAGGGGTGCAAGCGTTAATCGGAATTACTGGGCGTAAAGCGTGCGTAGGTGGTTTGTTAAGCAAGATGTGAAAGCCCCGGGCTCAACCTGGGAACTGCATTTTGAACTGGCAAACTAGAGTATTGTAGAGGGTAGTGGAATTTCCAGTGTAGCGGTGAAATGCGTAGAGATTGGAAGGAACATCAGTGGCGAAGGCGGCTACCTGGACAAATACTGACACTGAGGCACGAAAGCGTGGGGAGCAAACAGGATTAGATACCCTGGTAGTCCACGCCGTAA
+
GGGGFGGGGGGGGGGGGGGGFGGGGGGGGGGGGGGGGGGGGGGGGGGGGGGGGGGGGGGGGGGGGGGGGGGGFGGGGGGGGGGGGGGGGGGGGGGGGGGGGGGGGGGGGGGGGGGGCGG9FDGDCGGGGGGFGGGGGGGGGGFGGGGGGGGGGGGGGGGGGGGCGGGGFGGGGGGGGGGGGGGGGGGGGGGGGGGGGGGGFFGGFCFGGGFFGGGGGGGGGGGFFFFFFDFFGGGFFFFFFFF:>BF?GFFFFFFFBDFAGFFG?BFFFFADAAF?FFFFF?
@M06628:26:000000000-CRM2J:1:1101:11983:7141 1:N:0:101
TACGGAGGGTGCAAGCGTTAATCGGAATTACTGGGCGTAAAGCGCACGTAGGTGGTTTGTTAAGTTGGATGTGAAAGCCCAGGGCTCAACCTTGGAACTGCATTCAAAACTGGCGAACTAGAGTATGGTAGAGGGGAGTGGAATTCCAGGTGTAGCGGTGAAATGCGTAGATATCTGGAGGAACATCAGTGGCGAAGGCGACTCCCTGGTCAGTAACTGACGCTCATGTGCGAAAGTGTGGGTAGCGAACAGGATTAGATACCCTGGTAGTCCACACCGTAA
+
GGGGGGGGGGGGGGGGGGGGCFGGGGGGGGGGGGGGGGGGGGGGGGGGGGGGGGGGGGGGGGGGGGGGGGGGGGGGGGGGGGGGGGGGGGGGGGGGGGGGGGGGGGGGGGGGGGGCFGGGGGGGGGGGGGGGGGGGGGGGGGGGGGGGGGGGGGGGGGGGGGGGGGGGFGGGGGGGGGGGGGGGGGGFGGGGGGGGGGGGFFGGFGFGGGFFGGGGGGGGGGGFFFFFFGFFGGG>AFFFFFFFFF>FGFFFFFFDFFFFFFGFF?FB<AAFAF?FFFFF??
@M06628:26:000000000-CRM2J:1:1101:27777:7155 1:N:0:101
TACGGAGGGTCCGAGCGTTAATCGGAATTACTGGGCGTAAAGCGCGCGTAGGTGGTTATTTAAGCTAGATGTGAAAGCCCAGGGCTCAACCTTGGAACTGCATTTAGAACTGGGTAACTAGAGTACAGTAGAGGGTAGTGGAATTTCTTGTGTAGCGGTGAAATGCGTAGATATAAGAAGGAAAACCAGTGGCGAAGGCGACTGCCTGGACTGATACTGACACTGAGGTGCGAAAGCGTGGGGAGCAAACAGGATTAGATACCCTGGTAGTCCACGCCGCAA
+
GGGGEE@CCGGGDEEEGFGCF<FFEFGEGGGFGGGGGGGGEFFGGGGGFECGGGCFFGGGGGCGGGGGGGGGGFGFGDGFFCGGGGGGFGGGGGEEFE<FAFFGGGGFGGGGGGGC=FGFGGCFFGFFGCDFCG:FA7FGGGGGGFFEGGGGGGGGDGEGGFGGGGG>?>DGFGCCF?;CGGG,::EFFGGFGGG<EGFG>>D7AFF7=C5?FCGFGGGGGGGF@BFFFG?0ECD9(077B>B:F0<06?F4(,74<).67>F6*.7.))5A).281)((44
@M06628:26:000000000-CRM2J:1:1101:25458:7176 1:N:0:101
TACGAGGGGTGCAAGCGTTAATCGGAATTACTGGGCGTAAAGCGTTCGTAGGCGGTTTGTTAAGCAAGATGTGAAAGCCCAGGGCTCAACCTTGGAACTGCATTTTGAACTGGCAAACTAGAGTACTGTAGAGGGTGGTGGAATTTCCAGTGTAGCGGTGAAATGCGTAGAGATTGGAAGGAACATCAGTGGCGAAGGCGGCCACCTGGACAGATACTGACGCTGAGGAACGAAAGCGTGGGGAGCGAACAGGATTAGATACCCTGGTAGTCCACGCCGTAA
+
GGGGFEGGGFGGGGGGGGGDCGGGGGGGGGGGGGGGGGGGGGGGGDGGGGGGGGGCGGGGGGGGGGGGGGGGGGGGGGGGGGGGGGGGGGGGGGGGGGGGGGGGGGGGGGGGGGGGGGGFGGGGFGGGGGGGGGG>CECDGGFGGFFCFGGGGGGGGGGGGGGGGGGC?GGGFGGGGDGFGGGGFDFFGGGGGGGGGGGGFF75>GFFDDFFGGFGFC7FGGGF@BFFFFFFGGGFFFFFFFFFF99><1;7?0?<?FFBFAFG477?ADAABB>:>F>(38
@M06628:26:000000000-CRM2J:1:1101:19437:7194 1:N:0:101
TACGGAGGGTGCGAGCGTTAATCGGAATTACTGGGCGTAAAGCGCACGCAGGCGGTTTGTTAAGCTAGATGTGAAAGCCCCGGGCTCAACCTGGGACGGTCATTTAGAACTGGCAGACTAGAGTCTTGGAGAGGGGAGTGGAATTCCAGGTGTAGCGGTGAAATGCGTAGATATCTGGAGGAACATCAGTGGCGAAGGCGACTCCCTGGCCAAAGACTGACGCTCATGTGCGAAAGTGTGGGTAGCGAACAGGATTAGATACCCTGGTAGTCCACACCGTAA
+
GGGGGGGGGGGGGGGGGGGGFFGGGGGGGGGGFGGGGGGGGGGGGGGGGGGGGGGGGGGGGGGGGGGGGGGGGGGGGGGGGGGGGGGGGGGGGGGGGGGGGGGGGGGGGGGGGGGGGGGGGGGGGGGGGGGGGGGGGGGGGGGGGGGGGGGGGF;FGGGGGGGGGGECBDGGFGGGGGGGGG7FGGGGGGGGGGD<CEGGDFGGFGFGGGFFGC4*7DGGGGGEFF4?FGFFGGG9<FFFBFF24:>;DBFFB:FADFA<7AGG6.>FFFFBFB7::>936<
@M06628:26:000000000-CRM2J:1:1101:5648:7227 1:N:0:101
TACGGAGGGTGCAAGCGTTAATCGGAATTACTGGGCGTAAAGCGCACGTAGGTGGTTTGTTAAGTTGGATGTGAAAGCCCAGGGCTTAACCTTGGAACTGCATTCAAAACTGGCGAACTAGAGTATGGTAGAGGTGAGTGGAATTTCCTGTGTAGCGGTGAAATGCGTAGAGATGGGAAGGAACATCAGTGGCGAAGGCGACTCACTGGACCAATACTGACACTGAGGTGCGAAAGCGTGGGTAGCAAACAGGATTAGATACCCTGGTAGTCCACGCCTTAA
+
GGGGGGGGGGGGGGGGGGGGGFGGGGGGCFGGFGDGGGGGGGFGGGGGGGGGGGG?FGGGGGGGGGGGGGGGGGGGDGGGGGGGGGGGGGGFGGGGGGGCFEFDFFGGGGGGGGGFGGDGGGGGGGGGGGGGGGGGGGAEGGGGGGGCCDGGGGGD<EEEDFGGGGEG>*@FF7;CFGGGGGGGGFGGGGFGGEGGGGGGFFDGFDFE6DFADCGGGGDC9+9)*-/7?D)-A=DF0;EE>B>9:?ABC?FF??<>2<<4:20<FFFBF4<AAFB?B30(46
@M06628:26:000000000-CRM2J:1:1101:12126:7228 1:N:0:101
TACGGAGGGTCCGAGCGTTAATCGGAATTACTGGGCGTAAAGCGCACGCAGGCGGTTTGTTAAGCTAGATGTGAAAGCCCTGGGCTCAACCTGGGAATTGCATTTAGAACTGGCAGGCTAGAGTTTTGGAGAGGGGAGTGGAATTCCAGGTGTAGCGGTGAAATGCGTAGATATCTGGAGGAACATCAGTGGCGAAGGCGACTCCCTGGTCAGTAACTGACGCTCATGTGCGAAAGTGTGGGTAGCGAACAGGATTAGATACCCTGGTAGTCCACACCGTAA
+
GGGGGGGGGGGGGGGGGGGGDFGGGGGGGGGGGGGGGGGGGGGGGGGGGGGGGGGGGGGGGGGGGGGGGGGGGGGGGGGGGGGGGGGGGGGGGGGGGGGGGGGGGGGGGGGGGGGGGGGGGGGGFGFGGGGGGGGGGGGGGGGGGGGGGGGGGGGDGGGGGGGGGGGGFGGGGGGGGGGGCGGGGGGGGGGGGGGGGGGG@EGGFFFFFCFFGFCGCGGFGGGFFFB=FCF:EGC>>FFFFFF21:9>DBFFBB@97266>AFFF?FFF<ABFAB0:>9BB?
@M06628:26:000000000-CRM2J:1:1101:9037:7228 1:N:0:101
TACGAGGGGTGCAAGCGTTAATCGGAATTACTGGGCGTAAAGCGTACGTAGGCGGTTTGTTAAGCAAGATGTGAAAGCCCAGGGCTCAACCTTGGAACTGCATTTTGAACTGGCAAACTAGAGTACTGTAGAGGGTGGTGGAATTTCCAGTGTAGCGGTGAAATGCGTAGAGATTGGAAGGAACATCAGTGGCGAAGGCGGCCACCTGGACAGATACTGACGCTGAGGTACGAAAGCGTGGGGAGCGAACAGGATTAGATACCCTGGTAGTCCACGCCGTAA
+
GGGGGGGGGGGGGGGGGGGGGGGGGGGGGGGGGGGGGGGGGGGGGGGGGGGGGGGGGGGGGGGGGGGGGGGGGGGGGGGGGGGGGGGGGGGGGGGGGGGGGGGGGGGGGGGGGGGGGGGGGGGGGGGGGGGGGGGGGGGGGGGGGGGGGGGGGGGGGGGGGGGGGGGGFGGGGGGGGGGGGGGGGGGGGGGGGGGGGEGGBEDGFGFGGFFFGGGGGGGGGGGFFFFFFGFFGGGFFFFFFFFF>F9>C>EFFFFFFFFACACF?<FBFFFBFFF?FF>-4:
@M06628:26:000000000-CRM2J:1:1101:5631:7228 1:N:0:101
TACGGAGGGTGCAAGCGTTAATCGGAATTACTGGGCGTAAAGCGCACGTAGGTGGTTTGTTAAGTTGGATGTGAAAGCCCAGGGCTTAACCTTGGAACTGCATTCAAAACTGGCGAACTAGAGTATGGTAGAGGTGAGTGGAATTTCCTGTGTAGCGGTGAAATGCGTAGAGATGGGAAGGAACATCAGTGGCGAAGGCGACTCACTGGACCAATACTGACACTGAGGTGCGAAAGCGTGGGTAGCAAACAGGATTAGATACCCTGGTAGTCCACGCCGTAA
+
GGGGGGGGGGGGGGGGGGGGGGGGGGGGGGGGGGGGGGGGGGGGGGGGGGGGGGGGGGGGGGGGGGGGGGGGGGGGGGGGGGGGGGGGGGGGGGGGGGGGGGGGGGGGGGGGGGGGGGGGGGGGGGGGGGGGGGGGGGGGGGGGGGGGGGGGGGGGGGGGGGGGGGGGFGGGGGGGGGGGGGGGGGGGGGGGGGGGGGGGFFDGFGFGGGFFGGGFFFGGGGGFFFFFFGFFGGGBFFFFFFFFFFFBGFFFFFFBFFFFGFGGFB@BFFFFFFFFFFFBB?
@M06628:26:000000000-CRM2J:1:1101:15773:7284 1:N:0:101
TACGGAGGGTGCAAGCGTTAATCGGAATTACTGGGCGTAAAGCGCACGTAGGTGGTTTGTTAAGTTGGATGTGAAAGCCCAGGGCTCAACCTTGGAACTGCATTCAAAACTGGCGAACTAGAGTATGGTAGAGGTGAGTGGAATTTCCTGTGTAGCGGTGAAATGCGTAGAGATGGGAAGGAACATCAGTGGCGAAGGCGACTCACTGGACCAATACTGACACTGAGGTGCGAAAGCGTGGGTAGCAAACAGGATTAGATACCCTGGTAGTCCACGCCGTAA
+
GGGGGGGGGGGGGGGGGGGGGGGGGGGGGGGGGGGGGGGGGGGGGGGGGGFGFGGFGGGGGGGGGGGGGGGGGGGGGGGGGGGGGGGGGGGGGGGGGGGGGGGGGGGGGGGGGGGGGGGGGGGGGGGGGGGGGGGGGGGGGGGGGGGGGGGGGGGGGGGGGFGGFGGGFDDGG7FFGGGGGGGGGGGGGGGGGGEGGGGGFFGGFGFGGFFFFGGFGGCGGGGFF26@FFFFGGGFFFDEFFFFBFFFGFFFFFFBF?AADFFGF?FFBFFFAA>FFFFBFF
@M06628:26:000000000-CRM2J:1:1101:11096:7328 1:N:0:101
TACGGAGGGTCCGAGCGTTAATCGGAATTACTGGGCGTAAAGCGCGCGTAGGTGGATTGGTCAGTCAGATGTGAAAGCCCAGGGCTCAACCTTGGAACTGCACCTGATACTGCCAGTCTAGAATACGGTAGAGGGTAGTGGAATTTCCTGTGTAGCGGTGAAATGCGTAGATATAGGAAGGAACACCAGTGGCGAAGGCGACTACCTGGACCGATATTGACACTGAGGTGCGAAAGCGTGGGGAGCAAACAGGATTAGATACCCTGGTAGTCCACGCCGTAA
+
GGGGGGGGGGGGGGGGGGGGGGGGGGGGGGGGGGGGGGGGGGGGGGGGGGGGFGGGGGGGGGGGGGGGGGGGGGGGGGGGGGGGGGGGGGGGGGGGFFGGGGGGGGGGGGGGGGGGGGGGGGGGGGGGGGGGGGGGGGGGGGGGGGGGGGGGGGGGGGGGGGGGGGGGFGGGGGGGGGGGGGGGGGGGGGGFGGGGEEGGFFGGFGFGGGFFGGGGGGGGGGGFFFFFFGFFGGGFF>3)>BF?FF?FGFFFFFFFFFAAFAGGFBFFFF>ABFF:BF>9??
@M06628:26:000000000-CRM2J:1:1101:8761:7336 1:N:0:101
TACGAGGGGTGCAAGCGTTAATCGGAATTACTGGGCGTAAAGCGTTCGTAGGCGGTCTATTAAGCAAGATGTGAAAGCCCAGGGCTCAACCTTGGAACTGCATTTTGAACTGGTAGACTAGAGTACTGTAGAGGGTGGTGGAATTTCCAGTGTAGCGGTGAAATGCGTAGAGATTGGAAGGAACATCAGTGGCGAAGGCGGCCACCTGGACAGATACTGACGCTGAGGAACGAAAGCGTGGGGAGCGAACAGGATTAGATACCCTGGTAGTCCACGCCGTAA
+
GGGGGGGGGGGGGGGGGGGGGGGGGGGGGGGGGGGGGGGGGGGGGGGGGGGGGGGGGGGGGGGGGGGGGGGGGGGGGGGGGGGGGGGGGGGGGGGGGGGGGGGGGGGGGGGGGGGGGGGGGGGGGGGGGGGGGGGGGGGGGGGGGGGGGGGGGGGGGGGGGGGGGGGGFGGGGGGGGGGGGGGGGGGGGGGGGGGGGGGGFFGGFGFGGGFFGGGGGGGGGGGFFFFFFGFFGGGFFFFFFFFFFFFF<>EF<6FAFFFACBGGFBFFFABBAB7?>FBBFF
@M06628:26:000000000-CRM2J:1:1101:22121:7337 1:N:0:101
TACGAGGGGTGCAAGCGTTAATCGGAATTACTGGGCGTAAAGCGTGCGTAGGTGGTTTGTTAAGCAAGATGTGAAAGCCCCGGGCTCAACCTGGGAACTGCATTTTGAACTGGCAAACTAGAGTATTGTAGAGGGTAGTGGAATTTCCAGTGTAGCGGTGAAATGCGTAGAGATTGGAAGGAACATCAGTGGCGAAGGCGGCTACCTGGACAAATACTGACACTGAGGCACGAAAGCGTGGGGAGCAAACAGGATTAGATACCCTGGTAGTCCACGCCGTAA
+
GGGGGGGGGGGGGGGGGGGGFGGGGGGGGGGGGGGGGGGGGGGGFGGGGGGGGGGGGGGGGGGGGGGGGGGGGGGGGGGGGGGGGGGGGGGGGGGGGGGGGGGGGGGGGGGGGGGGGGGGGGGGGGGFGFGGGGGGGGGFFGGGGGGGGGGGGGGGGGGGGGGGGGGEBGGGGGFGGGG?=FGFGGGGGGGGGGGGGGGG>BGGFGFGGFFFGGCGGGGGF9CFFFFF>CFFGGDBFFFFFFFFF9?<CBFF?6FBFBA47<EC??F?BA<A6:212F9>68
@M06628:26:000000000-CRM2J:1:1101:11315:7344 1:N:0:101
TACGGAGGGTGCAAGCGTTAATCGGAATTACTGGGCGTAAAGCGCACGTAGGTGGTTTGTTAAGTTGGATGTGAAAGCCCAGGGCTCAACCTTGGAACTGCATTCAAAACTGGCGAACTAGAGTATGGTAGAGGTGAGTGGAATTTCCTGTGTAGCGGTGAAATGCGTAGAGATGGGAAGGAACATCAGTGGCGAAGGCGACTCACTGGACCAATACTGACACTGAGGTGCGAAAGCGTGGGTAGCAAACAGGATTAGATACCCTGGTAGTCCACGCCGTAA
+
GGGGGGGGGGGGGGGGGGGGCFGGGGGGGGGGGGGGGGGGGGGGGGGGGGGGGGGGGGGGGGGGGGGGGGGGGGGGGGGGGGGGGGGGGGGGGGGGGGGGGGGGGGGGGGGGGGGDFGGFGGGGGGGGGGGGGGGGGGGGGGGGGGGGGGGGGGGGGGGGGGGGGGGGFGGGGGGGGGGGGGGGGGGGGGGGG5CDGGGGEBGGFFFGG4FFGGGCDFFGDDFFFFFF?FFFGGGF:55@DFFFF>FFGFFFFFFB?<<>>AFF@8)8A<7>BBB?FFB>FB
@M06628:26:000000000-CRM2J:1:1101:5493:7356 1:N:0:101
TACGGAGGGTTCGAGCGTTAATCGGAATTACTGGGCGTAAAGCGCACGCAGGCGGTTTGTTAAGCTAGATGTGAAAGCCCCGGGCTCAACCTGGGACGGTCATTTAGAACTGGCAGACTAGAGTCTTGGAGAGGGGAGTGGAATTCCAGGTGTAGCGGTGAAATGCGTAGATATCTGGAGGAACATCAGTGGCGAAGGCGACTCCCTGGCCAAAGACTGACGCTCATGTGCGAAAGTGTGGGTAGCGAACAGGATTAGATACCCTGGTAGTCCACACCGTAA
+
GGGGGGEGGFGGGGGGGGGGGGGGGGGGGGGGFGGFGGGEFGGGGGGGGGGGGGGGGGGGGGGGGGGGGGGGGGGGGGFGGGGGGGGGGGFGGGGGGGGEGGGGGFGGGGGGGGGGGFFBFGGGGGGGGGGGGGGGGGGFGGGGGGGGGGGGGGGGGGGEFGGGGGEEFGCFFGGGGFGGGGGGGFGGFGEGG5CGGCCGFBDDFD@?FGFF5FGFFGGGGCD>E0BFFGFFGED><FFFFFF<?:37<9BFFF@B??AFF<:<@(>?6<AF9423:;(4:<
@M06628:26:000000000-CRM2J:1:1101:15625:7365 1:N:0:101
TACGGAGGGTGCGAGCGTTGTTCGGAATTACTGGGCGTAAAGCGCGCGTAGGCGGATTGGTCAGTTAGATGTGAAATCCCAGGGCTCAACCTTGGAACTGCATCTGATACTGCTAGTCTAGAATACAGGAGAGGGGAGTGGAATTCCCTGTGTAGCGGTGAAATTCGTAGATATAGGGAGGAACACCAGTGGCGAAGGCGACTACCTGGACCGATATTGACACTGAGGTGCGAAAGCGTGGGGAGCAAACAGGATTAGATACCCTGGTAGTCCACGCCGTAA
+
GGGGGGGGG6,,+BFG7FG7,CFGGGGGGGGGGGGGGGGGGGGGGGGGGGGG9FGGGG<,C,EFG,FGG,FFGGGG9FGGGGGGGGGGGGG8FGGGGGGGG<F,E3CFGGGG,FG,FGGGGG,F,@,,,@CGGG7*CFGGGGGGG;F,,?FGGGG,CEGGGGGF;CFGFGGGGG;+<*=CGGGGGFCFFFGGGGGGGGGG>@G3)5@GG75)9CGG)CFGF9CFFFFFFGFFGGDF?FFFDFFFF907C:FF?B?<??AFGFGGFBF?<DFFFFFFFFB9<?
@M06628:26:000000000-CRM2J:1:1101:26982:7368 1:N:0:101
TACGAGGGGTGCAAGCGTTAATCGGAATTACTGGGCGTAAAGCGTTCGTAGGCGGTTTGTTAAGCAAGATGTGAAAGCCCAGGGCTCAACCTTGGAACTGCATTTTGAACTGGCAAACTAGAGTACCGTAGAGGGTGGTGGAATTTCCAGTGTAGCGGTGAAATGCGTAGAGATTGGAAGGAACATCAGTGGCGAAGGCGGCCACCTGGACAGATACTGACGCTGAGGAACGAAAGCGTGGGGAGCGAACAGGATTAGATACCCTGGTAGTCCACGCCGTAA
+
GGGGGGGGGGGGGGGGGGGGGGGGGGGGGGGGGGGGGGGGGGGGGGGGGGGGGGGGGGGGGGGGGGGGGGGGGGGGGGGGGGGGGGGGGGGGGGGGGGGGGGGGGGGGGGGGFGGGGGGGGGGGGGGGGGGGGGGGGGGGGGGGGGGGGGGGGGGGGGGGGGGGGGGGEGGGGGGGFGGGGGGGGGGGGGGGGGGGGGGGBEGGFGFGGGFFGDCCGGGGGGGFFFFFFGFFGGGFFD>EFFFFFFFFG>5?FFF<<BF<FFGFFBFFFFFFFF<?>@9>::
@M06628:26:000000000-CRM2J:1:1101:13211:7386 1:N:0:101
TACGGAGGATCCGAGCGTTATTCGGAATCACTGGGCGTAAAGCGCACGCAGGTGGTTTGTTAAGCTAAATGTTAAAGCCCTCTGCTCAACCTGGAAATTGCATTCAGAACTGGCAGGCTAGAGTTTTGGAGAGGTGAGTGGAATTCCAGGTGTAGCGGTGAAATGCGTAGATATCGGGAAGAACATCAGTGGCGAAGGCGACTACCTGGTCTGTTACTGACGCTCATGGGCGAAAGTGTGGGTAGCGAACAGGATTAGATACCCTGGTAGTCCTCCCCGTAA
+
9CFEGFCC,EEF,BC7FF@CC,CECFEG,CFFGGFGGGGEFFGE7==F+6@E4FF:=,B<FFFF99?5,5C<,BFB,?A+,,,:AF,?CF,E,B,BFF<FGF?F5AAFEGF=,B=:3>F<FFF<<D,@+@86>F,+C,=ED,FGE,@,5@>D,<EGG5C::>EFFDGC5C4CFC;*=*4*=FGF7?C,,1=<CGEDGGCEE)9)6CFF7*1**20?DGGGG*>;79*/*18(:E<66*/9::>B07(3D93703F4<?DFGFFF*(7.:27<))),(73,4:
@M06628:26:000000000-CRM2J:1:1101:14929:7421 1:N:0:101
TACAGAGGGTGCAAGCGTTAATCGGAATTACTGGGCGCAAAGCGCGCGTAGGTGGTTTGTTAAGTCGGATGTGAAAGCCCAGGGCTCAACCTTGGAATTGCACCCGATACTGGCAGGCTAGAGTACGATAGAGGAGTGTGGAATTTCCTGTGTAGCGGTGAAATGCGTAGATATAGGAAGGAACATCAGTGGCGAAGGCGACACTCTGGATTGATACTGACACTGAGGTGCGAAAGCGTGGGGAGCAAACAGGATTAGATACCCTGGTAGTCCACGCCGTAA
+
GGGGGGGGGGGGGGGGGGGGGGGGGGGGGGGGGGGGGGGGGGGGGGGGGGGGCFGFGGGGGGGGGGGGGGGGGGGGGGGGGGGGGGGGGGGGGGGGGGGGGGGGGGGGGGGGGGGGGGGGGGGGGGGGGGGGGGGGGGGGGGGGGGGGGGGGGGGGGGGGGGGGGGEGFGDGGGGGGGGGGGGGGGGGGEFGGGGGGGGGFFGGFGFGGGFFGGGGFGGGGGGFFAFFFFFFGGGF?EEEFB91996?GFFF?:F<?BFAFFFF=?FFFFAB2A<?6FB9<?
@M06628:26:000000000-CRM2J:1:1101:24268:7432 1:N:0:101
TACAGAGGGTGCAAGCGTTAATCGGAATTACTGGGCGTAAAGCGCGCGTAGGTGGTTTGTTAAGTCGGATGTGAAAGCCCAGGGCTCAACCTTGGAATTGCACCCGATACTGGCAGGCTAGAGTACGATAGAGGAGTGTGGAATTTCCTGTGTAGCGGTGAAATGCGTAGATATAGGAAGGAACATCAGTGGCGAAGGCGACACTCTGGATTGATACTGACACTGAGGTGCGAAAGCGTGGGGAGCAAACAGGATTAGATACCCTGGTAGTCCACGCCGTAA
+
GGGGGGGGGGGGGGGGGGGGGGGGGGGG?FCGGGGFGEFGGGFEDEGGGGGGGGGCDAFGGGGGGG:FGFGGGGGGFGGGFFCGGGGGGGGGGFGGGGGGGEF,?FGGGGGGGGFECFGDGGGGGCFDEFEFFG?>FGGFGGGGCGC9,3@FGGFFEEGEGGGGGGGGFGGGGF,4,01;CFGFG@EGGGCFGGGGGGGD)8CC4CFC679****22:CCGGGFFF)5)193EGGBFEFF@>B:>B(8C3@4:0FA,4A>DAG8F?>?)6<A2683;F>11:
@M06628:26:000000000-CRM2J:1:1101:13585:7453 1:N:0:101
TACGGAGGGGACTAGCGTTGTTCGGAATTACTGGGCGTAAAGCGCGCGTAGGCGGACATTTAAGTTAGAGGTGAAATCCCACGGCTCAACCGTGGAACTGCCTTTAATACTGGATGTCTTGAGTTCGAGAGAGGTGAGTGGAATTCCGAGTGTAGAGGTGAAATTCGTAGATATTCGGAGGAACACCAGTGGCGAAGGCGGCTCACTGGCTCGATACTGACGCTGAGGTGCGAAAGCGTGGGGAGCAAACAGGATTAGATACCCTGGTAGTCCACGCCGTAA
+
GGGGGGGGGGGGGGGGGGGGGGGGGGGGGGGGGGGGGGGGGGGGGGGGGGGGGGGGGGGGGGGGGGGGGGGGGGGGGGGGGGGGGGGGGGGGGGGGGGGGGGGGGGGGGGGGGGGGGGGGGGGGGGGGGGGFGGGGGGGGGGGGGGGGGGGGGGGGGGGGGGGGGGGGFGGGGGGGGGGGGGGGGGGGGGGGGGGGGGGGFFGGFGFGFGFFGGGGGGGFGGGFFBFF;C:>GGGFFEDDEFF?FF?FGBFF?<F9<<BFGFGG*,75>FFBB<<?>FB>1:
@M06628:26:000000000-CRM2J:1:1101:21935:7454 1:N:0:101
TACGGAGGGGGTTAGCGTTGTTCGGAATTACTGGGCGTAAAGCGTACGTAGGCGGATTGGAAAGTTGGGGGTGAAATCCCAGGGCTCAACCCTGGAACTGCCTCCAAAACTATCAGTCTAGAGTTCGAGAGAGGTGAGTGGAATTCCAAGTGTAGAGGTGAAATTCGTAGATATTTGGAGGAACACCAGTGGCGAAGGCGGCTCACTGGCTCGATACTGACGCTGAGGTACGAAAGTGTGGGGAGCAAACAGGCTTAGATACCCTGGTAGTCCACACCGTCA
+
GGGGGGGGGGGGGGGGGGGGGGGGGGGGGGGGGGGGGGGGGGGGGGGGGGGGGGGGEEGGGGGGGGGGGGGGGGGGGGGGGGGGGGGGGGGEGGGGGGGGGFG?FGGFGGGGGGGGGGGGGGGGGGGGGGGGGGFFFGGFFFFGFGGGGGGGGGGGGGGGGGGGFGGCFFDCGEGGFGFFGG@CFGEC5@F?D=ECCEGEBBC36DFGFGF?57CFDGGGF=C@)(8FFFFFDCC>>?FFFFF0(9?BGF4?0(08729)::@?98F744>D<<)41>942:
@M06628:26:000000000-CRM2J:1:1101:21935:7472 1:N:0:101
TACGGAGGGGGTTAGCGTTGTTCGGAATTACTGGGCGTAAAGCGTACGTAGGCGGATTGGAAAGTTGGGGGTGAAATCCCAGGGCTCAACCCTGGAACTGCCTCCAAAACTATCAGTCTAGAGTTCGAGAGAGGTGAGTGGAATTCCAAGTGTAGAGGTGAAATTCGTAGATATTTGGAGGAACACCAGTGGCGAAGGCGGCTCACTGGCTCGATACTGACGCTGAGGTACGAAAGTGTGGGGAGCAAACAGGATTAGATACCCTGGTAGTCCACACCGTAA
+
GGGGGGGGGGGGGGGGGGGGGGGGGGGGGGGGGGGGGGGGGGGGGGGGGGGGGGGGGGGGGGGGGGGGGGGGGGGGGGGGGGGGGGGGGGGGGGGGGGGGGGGGGGGGGGGGGGGGGGGGGGGGGGGGGGGGGGGGGGGGGGGGGGGGGGGGGGGGGGGGGGGGGGGGFGGGGGGGGGGFGGGGGGGGGGGGGGGGGGGGFBGGFGFGGGFFGGGGGGGGFGGFF>FFFGF?GGDBFFBFFFFFFF?FG?FFBF?A??A47:FFF?@8AFFAFFF0<>>,4:
@M06628:26:000000000-CRM2J:1:1101:20299:7472 1:N:0:101
TACGGAGGGTGCAAGCGTTAATCGGAATTACTGGGCGTAAAGCGCACGTAGGTGGTTTGTTAAGTTGGATGTGAAAGCCCAGGGCTCAACCTTGGAACTGCATTCAAAACTGGCGAACTAGAGTATGGTAGAGGTGAGTGGAATTTCCTGTGTAGCGGTGAAATGCGTAGAGATGGGAAGGAACATCAGTGGCGAAGGCGACTCACTGGACCAATACTGACACTGAGGTGCGAAAGCGTGGGGAGCAAACAGGATTAGATACCCTGGTAGTCCACGCCGTAA
+
GGGGGGGGGGGGGGGGGGGGFGGGGGGGFGGGGGGGGGGGGGFGEEGGGGGGFFG?FGDFFGGGGGGGGGGGGGGGGGGGGFGGGGGGGGGGGGGGGFGGGFGGGGGGGGGFFG@CCFGFGGGGC<FFGGGGGGBFGGGFGGGGGCA,DFGGGGGGGGGGGGGGGGGGFGGGGGGFCE:CGGGGGCGEGGGGGGGGEGGGFFGGFGFGGC::D5DFFGGGG?FFFFFFFFFFGGGF?@>DFF(3;96?GB5@BFFFFFFFGFGG=:FFAADFFF?FB@;9BB
@M06628:26:000000000-CRM2J:1:1101:23585:7481 1:N:0:101
TACGGAGGGTGCAAGCGTTACTCGGAATCACTGGGCGTAAAGAGCGTGTAGGCGGGTTTGTAAGTTTGAAGTGAAATCCAATGGCTCAACCATTGAACTGCTTTGAAAACTGCTTACCTAGAATATGGGAGAGGTAGATGGAATTTCTGGTGTAGGGGTAAAATCCGTAGAGATCAGAAGGAATACCGATTGCGAAGGCGATCTACTGGAACATTATTGACGCTGAGACGCGAAAGCGTGGGGAGCAAACAGGATTAGATACCCTGGTAGTCCACGCCCTAA
+
GGGGGGGGGGGGGGGGGGGGGGGGGGGGGGGGGGGGGGGGGGGGGGGGGGGGGGGGGGGGGGGGGGGGGGGGGGGGGGGGFGGGGGGGGGGGGGFFGGGGGGGGGGGGGGGGGGGGGGGGGGGGGGGGGGGGGGGFGGGEGGGGGGGGGGEFGGGGGGGDGGGGGGGGFGGGGGGGGGGGGGGFGGFGEEGFGGGGGGFEDEGFFGFGGGFFGGGGGGGGGGGFF05FFGF>GGGFFFEEFFBFFFFFGFFFFFF<<?FFGFEEF:FBFFFFDD?BBFFFFF
@M06628:26:000000000-CRM2J:1:1101:16383:7486 1:N:0:101
TACGAGGGGTGCAAGCGTTAATCGGAATTACTGGGCGTAAAGCGTGCGTAGGTGGTTTGTTAAGCAAGATGTGAAAGCCCCGGGCTCAACCTGGGAACTGCATTTTGAACTGGCAAACTAGAGTATTGTAGAGGGTAGTGGAATTCCAGTGTAGCGGTGAAATGCGTAGAGATTGGAAGGAACATCAGTGGCGAAGGCGGCTACCTGGACAAATACTGACACTGAGGCACGAAAGCGTGGGGAGCAAACAGGATTAGATACCCTGGTAGTCCACGCCGTAAA
+
GGGGFGGGGGGGGGGGGGGGGGGGGGGGGGGGGGGGGGGGGGGGGGGGGGGGGGGGGGGGGGGGGGGGGGGGGGGGGGGGGGGGGGGGGGGGGGGGGGGGGGGGGGGGGGGGGGGGGGGGGGGGGGGGGGGGGGGGGGGFGGGGGGGGGGGGGGGGGGGGGGGGGGGGEGGGGDGGCEFGFG7CGGGGGGGEDEGGGGGGFFGGFG?@FFFFGGGGGGGGGGGFFFFFFGEBGGD?>DDFFF<B667?:?FFBBF?BBBAF3:0<60:A)4:A?FF05-221
@M06628:26:000000000-CRM2J:1:1101:14433:7489 1:N:0:101
TACGGAGGGTCCAAGCGTTATCCGGAATCATTGGGTTTAAAGGGTCCGCAGGCGGTCAATTAAGTCAGAGGTGAAATCCCATAGCTTAACTATGGAACTGCCTTTGATACTGGTTGACTTGAGTTATACGGAAGTAGATAGAATAAGTAGTGTAGCGGTGAAATGCATAGAGATTACTTAGAATACCGATTGCGAAGGCAGTCTACTACGTATATACTGACGCTCATGGACGAAAGCGTGGGGAGCGAACAGGATTAGATACCCTGGTAGTCCACGCCGTAA
+
FGGGCGE@EGFGGGGGGGG>EGGGGC@FGGGFGGGCFGFGGG,::CECFFCCGEE@C:FEFCFGEGGFFDGFF,ECFBEF8FCFGGGFGGFFGGGF9<:ECFGFGGGGFGGGFFGGGGGGCGGGGGFFAGGGGF@CFGCF9FF@EAFFGGGGGGGGGGGGGGFF9CFGFGGEFGGGFGGEFGEGFCC;?CGG7CEDGEGFBF<DFG=7@DFFFGGFFGGEC7C3:@FAAC;(5:C97@FD>>60(6>;D(<F?FFFF>FFF22+6<FBB<)--.)-7F>B:<
@M06628:26:000000000-CRM2J:1:1101:16364:7489 1:N:0:101
TACGAGGGGTGCAAGCGTTAATCGGAATTACTGGGCGTAAAGCGTGCGTAGGTGGTTTGTTAAGCAAGATGTGAAAGCCCCGGGCTCAACCTGGGAACTGCATTTTGAACTGGCAAACTAGAGTATTGTAGAGGGTAGTGGAATTCCAGTGTAGCGGTGAAATGCGTAGAGATTGGAAGGAACATCAGTGGCGAAGGCGGCTACCTGGACACATACTGACACTGAGGCACGAAAGCGTGGGGAGCAAACAGGATTAGATACCCAGGTAGTCCACGCCGTAAA
+
GGGG9CEGGGGGGGGGGGGGGGGGGGGGGGGGGGGGGGGGGGGGFGGGGGGGGGGGFGGGGGGGF<FGGEGGGGGGCGGGGDFFGFGGGGGGCFGGGGGGGAEGGF<:FGGGFGGGAFFFGDCFACFGGGFGGGEFFCDEGGGGGFFGGGGGFFGGG5>1>ADGGDEEECC7>FGCFDF5?FGDFGGGFGGGGGGGGFGG>BGF@GFCCDF5CCGGGFGDGGGFFD:F>FE?EE709>BEB;,,423>F6?F:0=,.)).2:@2.49<<ADA))-(4)3-38
@M06628:26:000000000-CRM2J:1:1101:27996:7495 1:N:0:101
TACGAGGGGTGCAAGCGTTAATCGGAATTACTGGGCGTAAAGCGTTCGTAGGCGGTTTGTTAAGCAAGATGTGAAAGCCCAGGGCTCAACCTTGGAACTGCATTTTGAACTGGCAAACTAGAGTACTGTAGAGGGTGGTGGAATTTCCAGTGTAGCGGTGAAATGCGTAGAGATTGGAAGGAACATCAGTGGCGAAGGCGGCCACCTGGACAGATACTGACGCTGAGGAACGAAAGCGTGGGGAGCGAACAGGATTAGATACCCTGGTAGTCCACGCCGGAA
+
GGGGGGGGGGGGGGGGGGEGGGGGGGGGGGGGFGGGGGGDGGGGFGGFFGGGGGGGGGGGGGGFDGGGFEEGGGGGEFFFFFGGGGGGGEFGGGGGGGFEGFGGGGGGGGGGFGFGGFGGGGGGGGGGGGGGGGFFGGGGGGGGCGGGGGGGAGGGGGGGGGGFGGG?DGGGGGGGGFFFGGGGGGGEG7CFGECCEGGGBFGDFGFGFDFFGFFGGGG7<C*7<>F@F7;<E=D9(88:B>>(62;;GBF?01/6<>))*68<??F?))-64:)43>((9;
@M06628:26:000000000-CRM2J:1:1101:25376:7524 1:N:0:101
TACGGAGGGGGTTAGCGTTGTTCGGAATTACTGGGCGTAAAGCGTACGTAGGCGGATTGGAAAGTAAGAGGTGAAATCCCAGGGCTCAACCCTGGAACTGCCTTTTAAACTATCAGTCTAGAGTTCGAGAGAGGTGAGTGGAATTCCAAGTGTAGAGGTGAAATTCGTAGATATTTGGAGGAACACCAGTGGCGAAGGCGGCTCACTGGCTCGATACTGACGCTGAGGTACGAAAGTGTGGGGAGCAAACAGGATTAGATACCCTGGTAGTCCACCCCGCAA
+
FFGGEGGG>EEFCGGGGFEGGGGGGGGGFGFGGDEDGGGEF?FGFGGGGGFEGEFBCEFFGEGFFGGGCEFFGGGGGGEFFGGCGG@EFGDFEFGCFFEFGGGGGG9FFGA>BFGGFGCFGG=,@FFCGFGFEG@<@FCFFFGGGGF;CGCFFGGGGGFCF9>F@ECFFCDGGGCCFFGCGDFFFGGFFG?G5C7<EGGGFED36FFGGGF)1/799C097*>5>(87?=F?GC365@9@D(4(49::64>:<6?B28>4C9C8*45:<<).).4(,84(3,
@M06628:26:000000000-CRM2J:1:1101:22114:7529 1:N:0:101
TACGGAGGGTGCAAGCGTTAATCGGAATTACTGGGCGTAAAGCGCACGTAGGTGGTTTGTTAAGTTGGATGTGAAAGCCCAGGGCTCAACCTTGGAACTGCATTCAAAACTGGCGAACTAGAGTATGGTAGAGGTGAGTGGAATTTCCTGTGTAGCGGTGAAATGCGTAGAGATGGGAAGGAACATCAGTGGCGAAGGCGACTCACTGGACCAATACTGACACTGAGGTGCGAAAGCGTGGGTAGCAAACAGGATTAGATACCCTGGTAGTCCACGCCGTAA
+
GGGGGGGGGGGGGGGGGFGG<FGGGGGGGGGGGGGGGGGGGGGGGGGGGGGGGGGGGGGGGGGGGGGGGGGGGGGGGGGGGGGGGGGGGGGGGGGGGGGGGGGGGGGGGGGGGGGGGGGGGGGGGGGGGGGGGGGGGGFGGGGGGGGGGGGGGGGGGGGGGGFGFGGGFGGGGDGGGGGGGGGGGGGGGGGGGGGDGGGGFFGGFGFGGGFAFGGFGCGGGGGF@2:F:3;>GGGFFFFFFFF4<?ABF?7F?F?A??FFGFFGF?@?FFFFFFFF>59>BB
@M06628:26:000000000-CRM2J:1:1101:7110:7529 1:N:0:101
TACGAGGGGTGCAAGCGTTAATCGGAATTACTGGGCGTAAAGCGTGCGTAGGTGGTTTGTTAAGCAAGATGTGAAAGCCCCGGGCTCAACCTGGGAACTGCATTTTGAACTGGCAAACTAGAGTATTGTAGAGGGTAGTGGAATTTCCAGTGTAGCGGTGAAATGCGTAGAGATTGGAAGGAACATCAGTGGCGAAGGCGGCTACCTGGACAAATACTGACACTGAGGCACGAAAGCGTGGGGAGCAAACAGGATTAGATACCCTGGTAGTCCACGCCGTAA
+
GGGGGGGGGGGGGGGGGGGGGGGGGGGGGGGGGGGGGGGGGGGGGGGGGGGGGGGGGGGGGGGGGGGGGGGGGGGGGGGGGGGGGGGGGGGGGGGGGGGGGGGGGGGGGGGGGGGGGGGGGGGCGGGGGGGGGGGGGGGGGGGGGGGGGGGGGGGGGGGGGGGGGGGGFGGGGGGGFGGGGGGGGGGGGGGGGGGGGGFGFFGGFGFGGGFFGGGGGGGGGGGFFFFFFGFFGGGFFFFF>B>:>BBFGFFFFF?>DFFFGFCFFBF?ABFFFBFFFFFFFB
@M06628:26:000000000-CRM2J:1:1101:9953:7581 1:N:0:101
TACGGAGGGTGCAAGCGTTACTCGGAATCACTGGGCGTAAAGAGCGTGTAGGCGGGTTTGTAAGTTTGAAGTGAAATCCAATGGCTCAACCATTGAACTGCTTTGAAAACTGCTTACCTAGAATATGGGAGAGGTAGATGGAATTTCTGGTGTAGGGGTAAAATCCGTAGAGATCAGAAGGAATACCGATTGCGAAGGCGATCTACTGGAACATTATTGACGCTGAGACGCGAAAGCGTGGGGAGCAAACAGGATTAGATACCCTGGTAGTCCACGCCCTAA
+
GGGGGGGGGGGGGGGGGGGGGGGGGGGGGGGGGGGGGGGGGGGGGGGGGGGGGGGGGGGGGGGGGGGGGGGGGGGGGGGGGGGGGGGGGGGGGGGGGGGGGGGGGGGGGGGGGGGGFGGGGGGGGGGGGGEGGGGGGGGGGGGGGGGGGGGGGGGGGGGGGGGGGGGGFGGGGGGGGGGGGGGGGGGGGGGGGGGGGGF7BEGGFGFGGGFFGGGGGGGGGGGFFFFFFGFBGGGFFFFFFFFFFFFFGFFF?BFFFFFBDDGGFFFFFBAFFFFFFFF;??
@M06628:26:000000000-CRM2J:1:1101:13885:7589 1:N:0:101
TACAGAGGGTGCAAGCGTTAATCGGAATTACTGGGCGTAAAGCGCGCGTAGGTGGTTTGTTAAGTCGGATGTGAAAGCCCAGGGCTCAACCTTGGAATTGCACCCGATACTGGCAGGCTAGAGTACGATAGAGGAGTGTGGAATTTCCTGTGTAGCGGTGAAATGCGTAGATATAGGAAGGAACATCAGTGGCGAAGGCGACACTCTGGATTGATACTGACACTGAGGTGCGAAAGCGTGGGGAGCAAACAGGATTAGATACCCTGGTAGTCCACGCCGTAA
+
GGGGGGGGGGGGGGGGGGGGGGGGGGGGGGGGGGGGGGGGGGGGGGGGGGGGEFGGGGGGGGGGGGGGGGGGGGGGGGGGGGGGGGGGGGGGGGGGGGGGGGGGGGGGGGGGGGGGGGGFGGGGGGGGGGGGGGGGGGGGGGGGGGGGGGGGGGGGGGGGGGGGGGGGDGGGGGGGGGGGGGGGGGGGGGGGGGGGGGGGFFDG?DFGGGFFGGGGGGF?FGGFFFFFFGFFGGGFFFFFFFF?FFFFGFFFFF?B?FF<?>GGFBF:AAFF<:>FFFBBFF
@M06628:26:000000000-CRM2J:1:1101:15007:7594 1:N:0:101
TACGGAGGGTGCAAGCGTTACTCGGAATCACTGGGCGTAAAGAGCGTGTAGGCGGGTTTGTAAGTTTGAAGTGAAATCCAATGGCTCAACCATTGAACTGCTTTGAAAACTGCTTACCTAGAATATGGGAGAGGTAGATGGAATTTCTGGTGTAGGGGTAAAATCCGTAGAGATCAGAAGGAATACCGATTGCGAAGGCGATCTACTGGAACATTATTGACGCTGAGACGCGAAAGCGTGGGGAGCAAACAGGATTAGATACCCTGGTAGTCCACGCCCTAA
+
GGGGGGGGGGGGGGGGGGGGGGGGGGGGGGGGGGGGGGGGGGGGGGGGGGGGGGGGGGGGGGGGGGGGGGGGGGGGGGGGGGGGGGGGGGGGGGGGGGGGGGGGGGGGGGGGGGGFGGGGGGGGGGGGGGGGGGGGGGGGGGGGGGGGGGGGGGGGGGGGGGGGGGGGFGGGGGGGGGGGGGGGGGGGGGGGGGGGGGGGFFGGFGFGGGFFGGGGGGGGGGGFFFFFFGFFGGGFFFFFFFF?>FFFGFFFFBFFFFAADFGGFBFF>FFFDF<?FFFFF?
@M06628:26:000000000-CRM2J:1:1101:3649:7599 1:N:0:101
TACGAGGGGTGCAAGCGTTAATCGGAATTACTGGGCGTAAAGCGTTCGTAGGCGGTTTGTTAAGCAAGATGTGAAAGCCCAGGGCTCAACCTTGGAACTGCATTTTGAACTGGCAAACTAGAGTACTGTAGAGGGTGGTGGAATTTCCAGTGTAGCGGTGAAATGCGTAGAGATTGGAAGGAACATCAGTGGCGAAGGCGGCCACCTGGACAGATACTGACGCTGAGGAACGAAAGCGTGGGGAGCGAACAGGATTAGATACCCTGGTAGTCCACGCCGTAA
+
GGGGGFCFGFGGGGGGDGGCGGG8BFGEGEGGFDFFFGC@FEGCBFGGGFF7E=7FFGEGFC9FGG?8??EEFFGG<EFGG,ACFGGCFGGGG98F9FE?B,EFGGFD9FFC@FEGDEFEGGGGGGGEF9EFFGGGGGGFG<EEFGGGGGFGGAFGGGGGG@CGGF:C5C4E<FGGG6CEG7<B<FGGGGCGGG7CE7CEEAGC5CFGGG:FGGFFGGGFGGGF@0@FFGF?G5C32>@EDFFFF>FF<>EF<??BFFFFG4@F?:F?FBFFDDF?0;9044
@M06628:26:000000000-CRM2J:1:1101:14353:7621 1:N:0:101
TACGGAGGGTGCAAGCGTTAATCGGAATTACTGGGCGTAAAGCGCACGTAGGTGGTTTGTTAAGTTGGATGTGAAAGCCCAGGGCTCAACCTTGGAACTGCATTCAAAACTGGCGAACTAGAGTATGGTAGAGGTGAGTGGAATTTCCTGTGTAGCGGTGAAATGCGTAGAGATGGGAAGGAACATCAGTGGCGAAGGCGACTCACTGGACCAATACTGACACTGAGGTGCGAAAGCGTGGGTAGCAAACAGGATTAGATACCCTGGTAGTCCACGCCGTAA
+
GGGGGGGGGGGGGGGGGGGGGGGGGGGGGGGGGGGGGGGGGGGGGGGGGGGGGGGGGGGGGGGGGGGGGGGGGGGGGGGGGGGGGGGGGGGGGGGGGGGGGGGGGGGGGGGGGGGEFGGGGGGGGGGGGGGGGGGGGGGGGGGGGGGGGGGGGGGGGGGGGGGGGGGGFGGGGGGGGGGGGGGGGGGGGGGGGGGGGGGGFFGGFGFGFGFFGGGGGGGFGGGFFFFFFGFFGGGFFFFFFF;BFFFFGBFFFFFFFFFFGFGFF?FFFFFFFFFBBFFFFF
@M06628:26:000000000-CRM2J:1:1101:5603:7630 1:N:0:101
TACGAGGGGTGCAAGCGTTAATCGGAATTACTGGGCGTAAAGCGTACGTAGGCGGTTTGTTAAGCAAGATGTGAAAGCCCAGGGCTCAACCTTGGAACTGCATTTTGAACTGGCAAACTAGAGTACTGTAGAGGGTGGTGGAATTTCCAGTGTAGCGGTGAAATGCGTAGAGATTGGAAGGAACATCAGTGGCGAAGGCGGCCACCTGGACAGATACTGACGCTGAGGTACGAAAGCGTGGGGAGCGAACAGGATTAGATACCCTGGTAGTCCACGCCGTAA
+
GGGGGGGGGGGGGGGGGGGGGGGGGGGGGGGGGGGGGGGGGGGGGGGGGGGGGGGGGGGGGGGGGGGGGGGGGGGGGGGGGGGGGGGGGGGGGGGGGGGGGGGGGGGGGGGGGGGGGGGGGGGGGGGGGGGGGGGGGGGGGGGGGGGGGGGGGGGGGGGGGGGGGGGGFGGGGGGGGFGGGGGGGGGGGGFGGGGGGGGGFFGGFGFGGGFFGGGGGGGGGGGFFFFFFGFFGGGFFEDFFFFFFBFBC>EFF6FFFFFAGFGGF?FFFFBFAAFFB@92?<
@M06628:26:000000000-CRM2J:1:1101:8360:7636 1:N:0:101
TACGAGGGGTGCAAGCGTTAATCGGAATTACTGGGCGTAAAGCGTTCGTAGGCGGTTTGTTAAGCAAGATGTGAAAGCCCAGGGCTCAACCTTGGAACTGCATTTTGAACTGGCAAACTAGAGTACTGTAGAGGGTGGTGGAATTTCCAGTGTAGCGGTGAAATGCGTAGAGATTGGAAGGAACATCAGTGGCGAAGGCGGCCACCTGGACAGATACTGACGCTGAGGAACGAAAGCGTGGGGAGCGAACAGGATTAGATACCCTGGTAGTCCACGCCGTAA
+
GGGGCFFGGGGGGGGFEFEGDGGGGEGFGFGGGGGGGGGEFGCFFFFGGFGGGEGGGGGGGGGGGGGGGGGGGGFGGGGGGGGGGGGGGGGGGGGGGGGGGGGGGGGGGGGGFGCFGGGGGGGGGGGGGGGFGGGCFEFGGGGGGGGGGGGGGGEGCEGGGGGGGGGGFGGGGGGGGGGGGFGFF9FFFGGGGGGGGGGGFFGDFFFGCC@FGGGGFGGGGGGBEFFFFF4:EGGFFFFFFFF?FFF;DBFFFFFFFBFBFACCFBFFADA)6<346F;>?<
@M06628:26:000000000-CRM2J:1:1101:25445:7644 1:N:0:101
TACGAGGGGTGCAAGCGTTAATCGGAATTACTGGGCGTAAAGCGTTCGTAGGCGGTTTGTTAAGCAAGATGTGAAAGCCCAGGGCTCAACCTTGGAACTGCATTTTGAACTGGCAAACTAGAGTACTGTAGAGGGTGGTGGAATTTCCAGTGTAGCGGTGAAATGCGTAGAGATTGGAAGGAACATCAGTGGCGAAGGCGGCCACCTGGACAGATACTGACGCTGAGGAACGAAAGCGTGGGGAGCGAACAGGATTAGATACCCTGGTAGTCCACGCCGTAA
+
GGGGGGGGGGGGGGGGGGGGGGGGGGGGGGGGGGGGGGGGGGGGGGGGGGGGGGGGGGGGGGGGGGGGGGGGGGGGGGGGGGGGGGGGGFGGGGGGGGGGGGGGGGGGGGGGGGGGGGGGGGGGGGGGGGGGGGGGGGGGGGGGGGGFGGGGGGGGGGGGGGGGFGGGEDGGGFGFGGGGGGGGDGCEGGGGGGGGGGGGFBDGFFFGGGFFGGGGGF79CEGFFFFFFGFFDGGFFFDFFFFFBBF;GBFF???<<?FFGF8698::BBFB><7:9FFFB?
@M06628:26:000000000-CRM2J:1:1101:4506:7657 1:N:0:101
TACGGAGGGTGCAAGCGTTAATCGGAATTACTGGGCGTAAAGCGCACGTAGGTGGTTTGTTAAGTTGGATGTGAAAGCCCAGGGCTCAACCTTGGAACTGCATTCAAAACTGGCGAACTAGAGTATGGTAGAGGTGAGTGGAATTTCCTGTGTAGCGGTGAAATGCGTAGAGATGGGAAGGAACATCAGTGGCGAAGGCGACTCACTGGACCAATACTGACACTGAGGTGCGAAAGCGTGGGTAGCAAACAGGATTAGATACCCTGGTAGTCCACGCCGTAA
+
GGGGGGGGGGGGDGGGGGGEFGGGGGGGGGGGGGGGGGGGGGGGGGGGGGGGFGGBFGGGGGGGGGGGGGGGGGGGGGGGGGGGGGGGGGGGGGGGGGGGGFGF?FGGGGGGGGGGEGGFGGGGGGGGGGGGGGGGGGGGGGGGGGGGGGGGGGGGGGGGGGGGDGGGFGGGGGFFGFGEGGGGGGGGGGGGGGGGGGGGFFGGFGF?FG>@CGGGGGGGGFGFFFFFFCFFGGD>?FFFFF9ABFFFG:FFFFFFFFFFGBFFFFFFFFFFFFF?FFFFFF
@M06628:26:000000000-CRM2J:1:1101:7186:7668 1:N:0:101
TACGGAGGGTCCGAGCGTTAACCGGAATCACTGGGCGTAAAGCGTGCGTAGGCGGATTGGTCAGTCAGAGGTGAAAGCCCAGCGCTCAACCGTGGAACTGCCCTTGATACTGCCAGTCTAGAATACGGTAGAGGGAACTGGAATTTGCAGTGTAGCGGTGAAATGCGTAGAGATAGCATGGAATACCAGTTGCGAAGGCAGCTACCTGCTCCGGGATTGACACTGAGGGGCGAAAGCGTGGGTAGCGAACAGGATTAGATACCCTGGTAGTCCACGCCGTAA
+
GGGGGGGG>FGG7FGGGGGG,,CFGGGG9F,FFGG87FFGGGEG,,BFGGGG,FG7+4BFGAFGGGGG<,BFGGGGGGGGG,,@FGGGGG,3FFGGGG<FG,,,@FFGGGGGG8,B3DF9DGGG,3+3,5@F,@**@*@,>FGG7F,,,?FGGGGGGGGGGGGGGG5CEGG7CG?++=+=EGG+CGGG6E+>DGGGGGG*))90/9F+***)*))9<FGGG+>FFF)<))86EGGFFFFF@F19?B(4C>FFBFFFFFFFGAGGFFFFBFFFA9?BBFFFF?
@M06628:26:000000000-CRM2J:1:1101:26744:7680 1:N:0:101
TACGAGGGGTGCAAGCGTTAATCGGAATTACTGGGCGTAAAGCGTTCGTAGGCGGTTTGTTAAGCAAGATGTGAAAGCCCAGGGCTCAACCTTGGAACTGCATTTTGAACTGGCAAACTAGAGTACTGTAGAGGGTGGTGGAATTTCCAGTGTAGCGGTGAAATGCGTAGAGATTGGAAGGAACATCAGTGGCGAAGGCGGCCACCTGGACAGATACTGACGCTGAGGAACGAAAGCGTGGGGAGCGAACAGGATTAGATACCCTGGTAGTCCACGCCGTAA
+
GGGGFGGGGGGGGGGGGGGGGGGGGGGGGGGGGGGGGGGGGGGGGGGGGGDGFGGEGGGGGGGGGGGGGGGGGGGGGGGGGGGGGGGGGGGGGGGGGGGGGGGGGGGGFGGGGGGGGGGGGGGGGGGGGGGGGFGGFGGGGFGGGGGGGGGGGGGGGGGGFGGGGGGGFGGGFGGGCGGGDGGGDFFGGGFGGGGGGEGGFFGGFGFGGGFFGGGGGGGGGGGD@;FFFCFFGGGFFFFBD>FF>B>FD;DFBFFF<75:*4AF6<384<7<A<>B1)--,4
@M06628:26:000000000-CRM2J:1:1101:21621:7687 1:N:0:101
TACGGAGGGTCCGAGCGTTAATCGGAATTACTGGGCGTAAAGCGCACGCAGGCGGTTTGTTAAGCTAGATGTGAAAGCCCTGGGCTCAACCTGGGAATTGCATTTAGAACTGGCAGGCTAGAGTTTTGGAGAGGGGAGTGGAATTCCAGGTGTAGCGGTGAAATGCGTAGATATCTGGAGGAACATCAGTGGCGAAGGCGACTCCCTGGTCAGTAACTGACGCTCATGTGCGAAAGTGTGGGTAGCGAACAGGATTAGATACCCTGGTAGTCCACACCGTAA
+
GGGGGGGGGGGGGGGGGGGGFGGGGGGGGGGGGGGGGGGGGGGGGGGGGGGGGGGGGGGGGGGGGGGGGGGGGGGGGGGGGGGGGGGGGGGGGGGGGGGGGGGGGGGGGGGGGGGGGGGGGGGGGGGGGFGGGGGGCGGGGGGGGG9BGGGGGGGGGGEGGGGGGGGGAGGGGGGGGGGGGGGGGGGGCFGGGGGGGGGGFFGGFGFGFF?FF:DGGGGGCEDBDFFFF7B:GGG;<FFFEBF)8?>FG;BFFF4:)3AFC>FGFBF2<BADFFB?1B;B<<
@M06628:26:000000000-CRM2J:1:1101:7685:7697 1:N:0:101
TACAGAGGGTGCAAGCGTTAATCGGAATTACTGGGCGTAAAGCGCGCGTAGGTGGTTTGTTAAGTCGGATGTGAAAGCCCAGGGCTCAACCTTGGAATTGCACCCGATACTGGCAGGCTAGAGTACGATAGAGGAGTGTGGAATTTCCTGTGTAGCGGTGAAATGCGTAGATATAGGAAGGAACATCAGTGGCGAAGGCGACACTCTGGATTGATACTGACACTGAGGTGCGAAAGCGTGGGGAGCAAACAGGATTAGATACCCTGGTAGTCCACGCCGTAA
+
FFGGGGGGGGGGGGGGGGGGGGGGCFGGGGGGGGGGGGEGGGGGGGDGGGEGFGFF7FFGFFCFGGEGDGGEEGGGFGGGGGGGGGGGGGGGGGGGGGGGGGGGGEGGGGGGGGGGGG7FGGGFGGGGCFEGGG:CFGGGGGGGGGGGGGGGGGGGGGEGGGGGGGGG>GGBFGGGGGFGGGGGGGGGGGGGGGGGGDGGF@GGFGFGFFFFGGGGGGGGGGGFFFFFFGF>DGG>0DDFBFFFFFFFG?FFFFFA?BFAF:AFFFFFFA4<<>??BFFFF?
@M06628:26:000000000-CRM2J:1:1101:14868:7711 1:N:0:101
TACGGAGGGTGCGAGCGTTAATCGGAATTACTGGGCGTAAAGCGCACGCAGGCGGTTTGTTAAGCTAGATGTGAAAGCCCCGGGCTCAACCTGGGACGGTCATTTAGAACTGGCAGACTAGAGTCTTGGAGAGGGGAGTGGAATTCCAGGTGTAGCGGTGAAATGCGTAGATATCTGGAGGAACATCAGTGGCGAAGGCGACTCCCTGGCCAAAGACTGACGCTCATGTGCGAAAGTGTGGGTAGCGAACAGGATTAGATACCCTGGTAGTCCACACCGTAA
+
GGGGGGGGGGCGGGGGGGGGCGGGGGGGGGGGGGGGGGGGGGGGGGGGGGGGGGGFEGEFGGGGEDFGGFGGGGGGGGGGGGGGGGGGGGGFGFGGGGGGGCFGGGGGGGGGGGGGGGGGGGGGGCF>:BFC@F77:=FFGGGCCGE;;BGGGFGGGGGEFCFGGGGGFGGGGCCCGG?=EGGGDGD7+<CCDGGGGGGC57756CFC=5>F5FDCFGGGFEGEFFFFFCFBGGG><==FFF>ABF>BDFFF?F?A>BFFGFFFFFFFFFFFFFF7?F>?FF
@M06628:26:000000000-CRM2J:1:1101:7560:7715 1:N:0:101
TACAGAGGGTGCAAGCGTTAATCGGAATTACTGGGCGTAAAGCGCGCGTAGGTGGTTTGTTAAGTCGGATGTGAAAGCCCAGGGCTCAACCTTGGAATTGCACCCGATACTGGCAGGCTAGAGTACGATAGAGGAGTGTGGAATTTCCTGTGTAGCGGTGAAATGCGTAGATATAGGAAGGAACATCAGTGGCGAAGGCGACACTCTGGATTGATACTGACACTGAGGTGCGAAAGCGTGGGGAGCAAACAGGATTAGATACCCTGGTAGTCCACGCCGTAA
+
GGGGGGGGGGGGGGGGGGGGFGGGGGGGGGGGGGGGGGGGGGGGDGGGFGGGCFGCFGGGGGGGGGGGGGGGGGGGGGGG@FGGGGGGGGGGGGGGGGGGGGGFCFGGGGGGGGGGGGGGGGGGGGGGGGGGGGFGGGGGGGGGGGGGGFGGGGGGGGGGGGGGGGGGFGGGGGGGGEFGGGGGGGGGGGGGGGGGGGGGBFGG:FFGGGFFGFGFFGGFGEGFFFFFFC@FGGGFFFFFFFFFFFFFC?FFFFFA?BAAGFGGFBFFFFFFFFFFFFFFFF
@M06628:26:000000000-CRM2J:1:1101:26463:7730 1:N:0:101
TACGGAGGGTGCAAGCGTTACTCGGAATCACTGGGCGTAAAGAGCGTGTAGGCGGGTTTGTAAGTTTGAAGTGAAATCCAATGGCTCAACCATTGAACTGCTTTGAAAACTGCTTACCTAGAATATGGGAGAGGTAGATGGAATTTCTGGTGTAGGGGTAAAATCCGTAGAGATCAGAAGGAATACCGATTGCGAAGGCGATCTACTGGAACATTATTGACGCTGAGACGCGAAAGCGTGGGGAGCAAACAGGATTAGATACCCTGGTAGTCCACGCCCTAA
+
GGGGGGGGGGGGGGGGGGGGGGGGGGGGGGGGGGGGGGGGGGGGGGGGGGGGGGGGGGGGGGFFFGGGGGGGGGGGGGGGGGGGGGGGGGGGGGGGGGGGGGGGGGGGGGFFGGGGGGGFFFGGGGGGGGGGGGFGGGGGGGGGGGFFGGGGGGGGGGGGFGFFGGGGFGGGGGFGGDGGGGGDGGGGCEGGGGGDEGGCDEGGFGFGGGFFGG7>FDCFC5DEFFFFFCEFGGGB?FFFFF91;027F0>:2?F9?DF9CFGCF?)42-8A4<?F>@;9B?
@M06628:26:000000000-CRM2J:1:1101:5085:7743 1:N:0:101
TACGAGGGGTGCAAGCGTTAATCGGAATTACTGGGCGTAAAGCGTGCGTAGGTGGTTTGTTAAGCAAGATGTGAAAGCCCCGGGCTCAACCTGGGAACTGCATTTTGAACTGGCAAACTAGAGTATTGTAGAGGGTAGTGGAATTTCCAGTGTAGCGGTGAAATGCGTAGAGATTGGAAGGAACATCAGTGGCGAAGGCGGCTACCTGGACAAATACTGACACTGAGGCACGAAAGCGTGGGGAGCAAACAGGATTAGATACCCTGGTAGTCCACGCGGTAA
+
G9FFFFEFGGGGGFCFG@FBC<EFECCFFGGF<F@FFFGEGGGE??FF?FFEGGG4CFFFGAEDEFGDFFDGGFGFAEFBBCBFFBFE=A8,BFFFCFFGGFGAFGC>BFFFDC8FFGFGDGFFCFFGF=C,@<CBEC<BFGGGG9@DBFGGGCGCFGEEG<DFGFEC;CDF7BCEFFC6=F:B92+5CCE*<EBCGGFE>>CDFCFFFGF44<C7CFFCF+9FFAFFF3F?G=32:@<>:1>B>061D?F4336:)4-6><2+12:44<)6>B2-2)3602
@M06628:26:000000000-CRM2J:1:1101:9918:7748 1:N:0:101
TACGAGGGGTGCAAGCGTTAATCGGAATTACTGGGCGTAAAGCGTTCGTAGGCGGTTTGTTAAGCAAGATGTGAAAGCCCAGGGCTCAACCTTGGAACTGCATTTTGAACTGGCAAACTAGAGTACTGTAGAGGGTGGTGGAATTTCCAGTGTAGCGGTGAAATGCGTAGAGATTGGAAGGAACATCAGTGGCGAAGGCGGCCACCTGGACAGATACTGACGCTGAGGAACGAAAGCGTGGGGAGCGAACAGGATTAGATACCCTGGTAGTCCACGCCGTAA
+
GGGGGGGGGGGGGGGGGGGGGGGGGGGGGGGGGGGGGGGGGGGGGGGGGGGGGGGGGGGGGGGGGGGGGGGGGGGGGGGGGGGGGGGGGGGGGGGGGGGGGGGGGGGGGGGGGGGFGGGGGGGGGGGGGGGGGGGGGGGGGGGGGGGGGGGGGGGGGGGGGGGGGGGGEGGGGGGGGGGGGGGGGGGGGGGFDGGGGGGGFFCGFGFFGGFFGGGGGGGGGGGFFFFFFFFFGGGFFFFFFFFFFFFBDF:7:BFFF?AAFFGGF<5:94A>9>F:>>>FF:
@M06628:26:000000000-CRM2J:1:1101:8302:7762 1:N:0:101
TACGAGGGGTGCAAGCGTTAATCGGAATTACTGGGCGTAAAGCGTGCGTAGGTGGTTTGTTAAGCAAGATGTGAAAGCCCCGGGCTCAACCTGGGAACTGCATTTTGAACTGGCAAACTAGAGTATTGTAGAGGGTAGTGGAATTTCCAGTGTAGCGGTGAAATGCGTAGAGATTGGAAGGAACATCAGTGGCGAAGGCGGCTACCTGGACAAATACTGACACTGAGGCACGAAAGCGTGGGGAGCAAACAGGATTAGATACCCTGGTAGTCCACCCCGTAA
+
GGGGGGEDEGEGFFGGE@FEFGGGGEGFF<FAFG8EFGG7CEGGGEFEC?FGGGGFFGGGGFDDEFD8F@FEAFGDGGG@FGEEGGGCGFGGFGGGGGGGGEFGGFFEGGFGGGGGGGAAFD9,7CF;CF;BAF@GGGGGG9FFFFE;>BCFGDGGGGGGGGDF99BEBDCEFGGGG6=EEGGGFG<AFFGDGGC7EGFGE:)9@GFFFGF?D<F>CGCFF+7<?A?>5*74CEC6:)7)599?>B??F<F@01?<FFF<FBF8438>4)<:<A?((84?F<
@M06628:26:000000000-CRM2J:1:1101:23326:7765 1:N:0:101
TACGGAGGGTGCAAGCGTTAATCGGAATTACTGGGCGTAAAGCGCACGTAGGTGGTTTGGTAAGTTGGATGTGAAAGCCCAGGGCTCAACCTTGGAACTGCATTCAAAACTGGCGAACTAGAGTATGGTAGAGGTGAGTGGAATTTCCTGTGTAGCGGTGAAATGCGTAGAGATGGGAAGGAACATCAGCGGCGAAGGCGACTCACTGGACCAATACTGACACTGAGGTGCGAAAGCGTGGGTAGCAAACAGGATTAGATACCCTGGTAGTCCACGCCGTAA
+
GGGGDGGGGGGGGGGGGGGGCFGGGGGGGGGGGGGGGGGGGGGGGEEG8FEGEFGGGGC7FGGG<F?E<EFGGGGGFFGG<EGGGGGGGGGGCFGGGDEGGEFGCECFGGGGFC=CFEGGGGGGD=@FDGFDFGFFCEGGGGGGGGFA;EGGGFGGDGECCFGGCFGGFGGGGGGCF,:?EGGGFFEC,<CCDGGDGGGGF33D?GFGGG@@FCCCFGFEG6C@FB6>)5<>EC3(857);1,6:DFAG:)7::)6??BDGBGC9?34:<AFAA?FFF04?F
@M06628:26:000000000-CRM2J:1:1101:28605:7766 1:N:0:101
TACGGAGGGTGCAAGCGTTACTCGGAATCACTGGGCGTAAAGAGCGTGTAGGCGGGTTTGTAAGTTTGAAGTGAAATCCAATGGCTCAACCATTGAACTGCTTTGAAAACTGCTTACCTAGAATATGGGAGAGGTAGATGGAATTTCTGGTGTAGGGGTAAAATCCGTAGAGATCAGAAGGAATACCGATTGCGAAGGCGATCTACTGGAACATTATGGACGCTGAGACGCGAAAGCGTGGGGAGCAAACAGGATTAGATACCCTGGTAGTCCACGCCCTAA
+
GGGGGGGGGGGGGGGGGGGGGGGGGGGGGGGGGGGGGGGGGGGGGGGGGGGGGGGGGGGGGGGCFGGGGGGGGGGGGGGGGGGGGGGGGGGGGGGGGGGGGGGGGGGGGGGGGGGGGGGGGGGGGGGGGGGGGGGGGGGGGGGGGGGGGGGGGGGGGGGDGFFCFCEGFGGGGGD6CGFGDE@FGGG8CEAFFGG)=8FE:)9FFFFGGGFFCF7>D74E<ED:>2F?6>>BGGGFFF5>@>>(79<?FF@F6?F>B2)6CFGC/:F?445A<B717F;0?<
@M06628:26:000000000-CRM2J:1:1101:4993:7766 1:N:0:101
TACGGAGGGTGCAAGCGTTAATCGGAATTACTGGGCGTAAAGCGCACGTAGGTGGTTTGTTAAGTTGGATGTGAAAGCCCAGGGCTCAACCATGGAACTGCATTCAAAACTGGCGAACTAGAGTATGGTAGAGGTGAGTGGAATTTCCTGTGTAGCGGTGAAATGCGTAGAGATGGGAAGGAACATCAGTGGCGAAGGCGACTCACTGGACAAATACTGACACTGAGGGGCGAAAGCGCGGGTAGCAAACAGGATTAGATACCCTGGTATTCCACGCCGTAA
+
GGGGGGGGD@@C6CFFGBEEFFGGGGGGGGEFFGGFGCFGGGGG77FF=FFC,CF4CE=CFGGGFE9CF<BFFGCGG@,===F@FCGCFFF+EEEEGEGFF??E?,EACFEFGD>++@DAFGGG=,@FF,3E=E@FFGF9BFGGGGGF,@DCFGGGGEGDFGC9ECCEADD,DFF6=,<CGGGFGCCGCF?83CEDGGG5:):*);8<6*7)1>7CFCCGG66;@7)0)))47EGF?>)7533-4?))98FF((9>B7A<C<<3?2552)):<>AB>)39:4
@M06628:26:000000000-CRM2J:1:1101:8667:7770 1:N:0:101
TACAGAGGGTGCAAGCGTTAATCGGAATTACTGGGCGTAAAGCGCGCGTAGGTGGTTTGTTAAGTCGGATGTGAAAGCCCAGGGCTCAACCTTGGAATTGCACCCGATACTGGCAGGCTAGAGTACGATAGAGGAGTGTGGAATTTCCTGTGTAGCGGTGAAATGCGTAGATATAGGAAGGAACATCAGTGGCGAAGGCGACACTCTGGATTGATACTGACACTGAGGTGCGAAAGCGTGGGGAGCAAACAGGATTAGATACCCTGGTAGTCCACGCCGTAA
+
GGGGGGGGGGGGGGGGGGGGFGGGGGGGGGGGGGGGGGGGGGGGGGGGGGGGGGGGGGGGGGGGGGGGGGGGGGGGGGGGGGGGGGGGGGGGGGGGGGGGGGGGGGGGGGGGGGGGGGGGGGGDFGGGGGGGGGGGGGGGGGGGGGGGGGGGGGGGGGGGGGGGGGGGFGGGGGGGGGGGGGGGGGGGGGGGGGGGGDGGFFGGFGFGDFFFGGGDFFFFG67FFFFFFGFBGGGBFFFFF;0(9BFFGFFFB?F4?FFFGFGGF7>8AA<AAA?BFFFFF?
@M06628:26:000000000-CRM2J:1:1101:15525:7780 1:N:0:101
TACGAGGGGTGCAAGCGTTAATCGGAATTACTGGGCGTAAAGCGTTCGTAGGCGGTTTGTTAAGCAAGATGTGAAAGCCCAGGGCTCAACCTTGGAACTGCATTTTGAACTGGCAAACTAGAGTACTGTAGAGGGTGGTGGAATTTCCAGTGTAGCGGTGAAATGCGTAGAGATTGGAAGGAACATCAGTGGCGAAGGCGGCCACCTGGACAGATACTGACGCTGAGGAACGAAAGCGTGGGGAGCGAACAGGATTAGATACCCTGGTAGTCCACGCCGTAA
+
GGGGGGGGGGGGGGGGGGGGGGGGGGGGGGGGGGGGGGGGGGGGFGGGGGGGGGGGGGGGGGGGGGGGGGGGGGGGGGGGGGGGGGGGGGGGGGGGGGGGGGGGGGGGGGGGGGGGGGGGGGGGGGGGGGGGGGGFFGGGGGGGGGGGGGGGGGFGGGGGGGGGGGGGFGGGGGGGGGGGGGGGGFFGFFGGGGGGGGGGFFGGFGFGGGFFGGGGGGGGGGGFFFFFFFFFDEGFFFFFFFB?>BFF36DFFFFFFFA>FFGG??FBFFFBBFBFFFFBFF
@M06628:26:000000000-CRM2J:1:1101:4984:7782 1:N:0:101
TACGGAGGGTGCAAGCGTTAATCGGAATTACTGGGCGTAAAGCGCACGTAGGTGGTTTGTTAAGTTGGATGTGAAAGCCCAGGGCTCAACCTTGGAACTGCATTCAAAACTGGCGAACTAGAGTATGGTAGAGGTGAGTGGAATTTCCTGTGTAGCGGTGAAATGCGTAGAGATGGGAAGGAACATCAGTGGCGAAGGCGACTCACTGGACCAATACTGACACTGAGGTGCGAAAGCGTGGGTAGCAAACAGGATTAGATACCCTGGTAGTCCACGCCGTAA
+
GGGGGGGGGGGGGGGGGEEFFGGGGGGGGGGGGGGGGGGGGGGGGGGGGGGGGGGGGGGGGGGGGGGGGGGGGGGGGGGGGGGGGGGGGGGGGGGGGGGGGGGGGGGGCGGGGGGGGGGGGGGGGGGGGGGGGGGGGGGGGGGGGCGGGGGGGGGGGGGGGGGGGGGGFGGGFF?CFGGGGGFGGGGGGGGGDGE5EEFEABDGFGFGGGFFGGGGGGGGGG:FFFFFFFFBE5D;?BFFFBBFFFFFGFFFBBFFBFFAFA8C@4).<BDBFBB(4F>3::
@M06628:26:000000000-CRM2J:1:1101:5082:7784 1:N:0:101
TACGGAGGGTGCAAGCGTTACTCGGAATCACTGGGCGTAAAGAGCGTGTAGGCGGGTTTGTAAGTTTGAAGTGAAATCCAATGGCTCAACCATTGAACTGCTTTGAAAACTGCTTACCTAGAATATGGGAGAGGTAGATGGAATTTCTGGTGTAGGGGTAAAATCCGTAGAGATCAGAAGGAATACCGATTGCGAAGGCGATCTACTGGAACATTATTGACGCTGAGACGCGAAAGCGTGGGGAGCAAACAGGATTAGTTACCCTGGTAGTCCACGCGCTAA
+
GGGGGGGGGGGGGGGGGGGGGGGCEGGGGGGGGGGGGGGECFFGGGGGGGGGGGGGGGGGGGFGGGGGGGDGCGGGGFGGGGGCGGGFFG@FGG9FGFFFCFFGGGFGDFFFGGGFGGGGFGCFFFGGF87:CEFCGGGGF7DFFGFGGEGGF7FCCCGGGGGGGCEF>C;EGG67E6?6CCCEGGGGCEEFGGG3CCFEEBGGFGFGFGFADGGFF7:CGG<BB>FFFGB>GGGFFF55@B60;BF7*(8FB::<)3).:::C43)5<A8)6>)(4),(--
@M06628:26:000000000-CRM2J:1:1101:5087:7803 1:N:0:101
TACGGAGGGTGCAAGCGTTACTCGGAATCACTGGGCGTAAAGAGCGTGTAGGCGGGTTTGTAAGTTTGAAGTGAAATCCAATGGCTCAACCATTGAACTGCTTTGAAAACTGCTTACCTAGAATATGGGAGAGGTAGATGGAATTTCTGGTGTAGGGGTAAAATCCGTAGAGATCAGAAGGAATACCGATTGCGAAGGCGATCTACTGGAACATTATTGACGCTGAGACGCGAAAGCGTGGGGAGCAAACAGGATTAGATACCCTGGTAGTCCACGCCCTAA
+
GGGGGGGGGGGGGGGGGGGGGGGGGGGGGGGGGGGGGGGGGGGGGGGGGGGGGGGGGGGGGGGGGGGGGGGGGGGGGGGGGGGGGGGGGGGGGGGGGGGGGGGGGGGGGGGGGGGGGGGGGGGGGGGGGGGGGGGGGGGGGFGGGGGGGGGGGGGGGGGGGGGGFGGGFGGGGGCGGGGGGGGGGGGGGGGGGGGGGGGGFFGGFGFGGFFFGGGGGGGGGGGFF>FFFGB>GEG>BFFFFFFFFBFBGFFFF?FFBFFDF2<CF0F?FFFAAAFFFFFBFB
@M06628:26:000000000-CRM2J:1:1101:17699:7806 1:N:0:101
TACGGAGGGTGCAAGCGTTAATCGGAATTACTGGGCGTAAAGCGCACGTAGGTGGTTTGTTAAGTTGGATGTGAAAGCCCAGGGCTCAACCTTGGAACTGCATTCAAAACTGGCGAACTAGAGTATGGTAGAGGTGAGTGGAATTTCCTGTGTAGCGGTGAAATGCGTAGAGATGGGAAGGAACATCAGTGGCGAAGGCGACTCACTGGACCAATACTGACACTGAGGTGCGAAAGCGTGGGTAGCAAACAGGATTAGATACCCTGGTAGTCCACGCCGTAA
+
GGGGGGGGGGGGGGGGGGGGGGGGGGGGGGGGGGGGGGGGGGGGGGGGGGGGFGGFGGGGGGGGGGGGGGGGGGGGGGGGGGGGGGGGGGGGGGGGGGGGGGGGGGGGGGGGGGGGGGGGGGGGGGGGGGGGGGGGGGGGGGGGGGGGGGGGGGGGGGGGGGGGGGGGFGGGGGFGGFGGGGGGGFCFGGGGGGGGGEGGEFGGFGFGGGFFGFCDCDGGGGGFFFFF:CFBGGGFFBDEBF(6:?DFGFFF0:?A?DA9DAGEF?@:BAFFFF?FBFF9?F
@M06628:26:000000000-CRM2J:1:1101:17551:7816 1:N:0:101
TACGGAGGGTGCAAGCGTTAATCGGAATTACTGGGCGTAAAGCGCACGTAGGTGGTTTGTTAAGTTGGATGTGAAAGCCCAGGGCTCAACCTTGGAACTGCATTCAAAACTGGCGAACTAGAGTATGGTAGAGGTGAGTGGAATTTCCTGTGTAGCGGTGAAATGCGTAGAGATGGGAAGGAACATCAGTGGCGAAGGCGACTCACTGGACCAATACTGACACTGAGGTGCGAAAGCGTGGGTAGCAAACAGGATTAGATACCCTGGTAGTCCACGCCGTAA
+
GGGGGGGGGGGGGGGGGGGGGGGGGGGGGGGGGGGGGGGGGGGGGGGGGGGGGGGGGGGGGGGGGGGGGGGGGGGGGGGGGGGGGGGGGGGGGGGGGGGGGGGGGGGGGGGGGGDGGGGGGGGGGGGGGGGGGGGGGGGGGGGGGGGGGGGGGGGGGGGGGGGGGGGGFGGGGGGGGGGGGGGGGGGGGGGGGGGGGGGGFFGGFGFGGGFFGGGGGGGGGGGFFFFFFGFFGGGFFFFFFFFBFFFFGBFF?FFFFFFFGFGGFFF?AFDFFB?FFFF>:B
@M06628:26:000000000-CRM2J:1:1101:11971:7820 1:N:0:101
TACGGAGGGTGCAAGCGTTACTCGGAATCACTGGGCGTAAAGAGCGTGTAGGCGGGTTTGTAAGTTTGAAGTGAAATCCAATGGCTCAACCATTGAACTGCTTTGAAAACTGCTTACCTAGAATATGGGAGAGGTAGATGGAATTTCTGGTGTAGGGGTAAAATCCGTAGAGATCAGAAGGAATACCGATTGCGAAGGCGATCTACTGGAACATTATTGACGCTGAGACGCGAAAGCGTGGGGAGCAAACAGGATTAGATACCCTGGTAGTCCACGCCCTAA
+
GGGGGGGGGGGGGGGGGGGGGGGGGGGGGGGGGGGGGGGGGGGGGGGGGGGGGGGGGGGGGGGGGGGGGGGGGGGGGGGGFGGGGGGGGGGGGGFGGGGGGGGGGGGGGGGGGGGEGGGGGGGGGGGGGGGGGGGGGGGGGGGGGGGGGGGGGGGGGGGCFGGGGGGGFGGGGGGGGGGGGGGGGGGGGGGGGGGGGGGGFFGGFFFGCGFFGGGGGGGGGGGFFFFFFGFFGGGFFFFFFBFFFFFFGFFFFFFDDFF4:AFGF:FFFBFFAADF9F>3::
@M06628:26:000000000-CRM2J:1:1101:20778:7820 1:N:0:101
TACGGAGGGGGTTAGCGTTGTTCGGAATTACTGGGCGTAAAGCGCACGTAGGCGGATCAGAAAGTATAGGGTGAAATCCCAGGGCTCAACCCTGGAACTGCCTTGTAAACTCCTGGTCTTGAGTTCGAGAGAGGTGAGTGGAATTCCGAGTGTAGAGGTGAAATTCGTAGATATTCGGAGGAACACCAGTGGCGAAGGCGGCTCACTGGCTCGATACTGACGCTGAGGTGCGAAAGTGTGGGGAGCAAACAGGATTAGATACCCTGGTAGTCCACACCGTAA
+
GGGGGEGGGGGGGGGGGGGGGGGGGGGGGGGGGGGGGGGGGGGGGGGGGGGGGGGGGGGGGGGGGGGGGGGGGGGGGGGGGGGGGGGGGGGGGGGGGGGGGGGGGGGGGGGGGGGGGGGGGGGGGGECGFGGGGCFGGGGGGGGGGGGGGGGGGGGGGGGGGGGFGGGFGGGGFGGGGGGGGGGGGGGGGGGGGGGGGGGEFGGFGFGGF8<GGGGGFGGGE3>@>FFFD6>GG:0:FF?B?B?FFFFG1:??BFADFFDGFGFF?FFBBAFFFFBBFB6<?
@M06628:26:000000000-CRM2J:1:1101:9209:7825 1:N:0:101
TACGAGGGGTGCAAGCGTTAATCGGAATTACTGGGCGTAAAGCGTTCGTAGGCGGTCTATTAAGCAAGATGTGAAAGCCCAGGGCTCAACCTTGGAACTGCATTTTGAACTGGTAGACTAGAGTACTGTAGAGGGTGGTGGAATTTCCAGTGTAGCGGTGAAATGCGTAGAGATTGGAAGGAACATCAGTGGCGAAGGCGGCCACCTGGACAGATACTGACGCTGAGGAACGAAAGCGTGGGGAGCGAACAGGATTGGATACCCTGGTAGTCCACGCCGTAA
+
GGGGDFGGGGGGGGGGGEGGGGGGGGGGGGFGGGGGGGGGGGGGGGGGGGGGGGGFGCEGGGGGGGGGGGGGGGGGGGGGGGGGGGGGGGGGGGGGGGGGGGGGGGGGGGGGDFGDFGGGGGGGGGGGGGGFGGGFGGGGGGGGGGGGGGFGGGGGGGGGGGGGGGGGFGGGGGGGGCGFGGGGGGGGGGGGGGGGGGGGFFGGFGFGGGFFGGGGGGGGGGGFFF:FFFFFEGGF7@@EFFFBFFFFG>FFFFFFFFFAC>EC?:>?FFBFFA<BFFB904
@M06628:26:000000000-CRM2J:1:1101:23194:7826 1:N:0:101
TACGGAGGGTGCAAGCGTTAATCGGAATTACTGGGCGTAAAGCGCACGTAGGTGGTTTGTTAAGTTGGATGTGAAAGCCCAGGGCTCAACCTTGGAACTGCATTCAAAACTGGCGAACTAGAGTATGGTAGAGGTGAGTGGAATTTCCTGTGTAGAGGTGAAATGCGTAGAGATGGGAAGGAACATCAGTGGCGAAGGCGACTCACTGGACCAATACTGACACTGAGGTGCGAAAGCGTGGGTAGCAAACAGGATTAGATACCCTGGTAGTCCACGCCGTAA
+
GGGGGGGGGGGGGGGGGGGGGGGGGGGGGGGGGGGGGGGGGGGGGGGGGGGGGGGGGGGGGGGGGGGGGGGGGGGGGGGGGGGGGGGGGGGGGGGGGGGGGGGGGGGGGGGGGGGGGGGGGGGGGGGGGGGGGGFGGGGGGGGGGGGGGGGGGGGFGGGGGGGGGGGGFGGGGGGGGFFGGGGGGGGGGGGGGGGGGGGGEFGDFGFDGGFFGG4DFGGF6+;AFDFFF3F>GGGFFF35<9>A?FFFFFFFBF4>?DFBFBG6*2<?<<AFFFF:9F>BFF
@M06628:26:000000000-CRM2J:1:1101:18784:7859 1:N:0:101
TACGGAGGGTGCAAGCGTTAATCGGAATTACTGGGCGTAAAGCGCGCGTAGGCGGTTACATAAGTTGGAAGTGAAAGCCCCGGGCTCAACCTGGGAACTGCTTTCAAAACTGTGTGACTAGAGTGCAGCAGAGGATAGTGGAATTTCTAGTGTAGCGGTGAAATGCGTAGATATTAGAAGGAACACCAGTGGCGAAGGCGACTGTCTGGGCTGACACTGACGCTGAGGTGCGAAAGCGTGGGGAGCAAACAGGATTAGATACCCTGGTAGTCCACGCCGTAA
+
GGGGGGGGGGGGGGGGGGGGGGGGGGGGGGGGGGGGGGGGGGGGGGGGGGGGGGGGGGGGGGGGGGGGGGGGGGGGGGGGGGGGGGGGGGGGGGGGGGGGGFGGGGGGGGGGGGGFGGGGGGGGFGGGGGGGGGFFFGGGGGGGGCFGGGGGGGGGGGGGGGGGGGGGFGGGGGCFGGGGGGGGGGGGGGGGGGGGGGGGFFGGFGFGGGFFGGCGFGGFGEDEFFFFFFFBGGGFFFFFFF>?FFFFFFFF?6?>BFFFGFGGFFFFFF2>ABBFFFFFFF
@M06628:26:000000000-CRM2J:1:1101:21596:7889 1:N:0:101
TACGGAGGATCCAAGCGTTATCCGGAATCATTGGGTTTAAAGGGTCCGTAGGTGGTTTATTAAGTCAGAGGTGAAATCCCATAGCTTAACTATGGAACTGCCTTTGATACTGATAGACTTGAGTTATTGTGAAGTGGTTAGAATGTGTAGTGTAGCGGTGAAATGCATAGATATTACACAGAATACCGATTGCGAAGGCAGATCACTAACAATATACTGACACTGAGGGACGAAAGCGTGGGTAGCGAACAGGATTAGATACCCTGGTAGTCCACGCCGTAA
+
GGGGGGGGGGGGGGGGGGGGGGGGGGGGGGGGGGGGGGGGGGGGGGGGGGGGGGGGGGGGGGGGGGGGGGGGGGGGGGGGGGGGGGGGGGGGGGGGGGGGGGGGGGGGGGGGGGGGGGGGGGGGGGGGGGGGGGGGGGCFFFGGGCFGGGGGGGGGGGGGGGGGGFFGFGGGGGGGGGGGGGGGGGCGEGEFGGGGGEGGEFFGFGFGGGFFGFFGGGFFGCFF**;AADF@GEG21>ABD;@@?EBFGFFFBF?:>2<>CAF?F?57242<642:>)7>FF
@M06628:26:000000000-CRM2J:1:1101:19404:7907 1:N:0:101
TACAGAGGGTGCAAGCGTTAATCGGAATTACTGGGCGTAAAGCGCGCGTAGGTGGTTTGTTAAGTCGGATGTGAAAGCCCAGGGCTCAACCTTGGAATTGCACCCGATACTGGCAGGCTAGAGTACGATAGAGGAGTGTGGAATTTCCTGTGTAGCGGTGAAATGCGTAGATATAGGAAGGAACATCAGTGGCGAAGGCGACACTCTGGATTGATACTGACACTGAGGTGCGAAAGCGTGGGGAGCAAACAGGATTAGATACCCTGGTAGTCCACGCCGTAA
+
GGGGGGGGGGGGGGGGGGGGFFGGGGGGGGGGGGGGGGGGGGGGGGGGGGGGEFGGGGGGGGGGGGGGGGGGGGGGGGGGGGGGGGGGGGGGGGGGGGGGGGGGGGGGGGGGGGGGGGGGGGGGGGGGGGGGGGGGFGGGGGGGGGGGGGGGGGGGGGGGGGGGGGGGFGGGGGGGGGGFEFGGFGGGGGGGGGGGGGGGFFGGFGFGGGFFGGDFCGGGGGGFFFFFFGFBGGGFFFFFFFFFFFF<F2>FB<FBDFFFFFGGFFFFFFDFFB>6>F>9FF
@M06628:26:000000000-CRM2J:1:1101:5473:7931 1:N:0:101
TACAGAGGGTGCAAGCGTTAATCGGAATTACTGGGCGTAAAGCGCGCGTAGGTGGTTTGTTAAGTCGGATGTGAAAGCCCAGGGCTCAACCTTGGAATTGCACCCGATACTGGCAGGCTAGAGTACGATAGAGGAGTGTGGAATTTCCTGTGTAGCGGTGAAATGCGTAGATATAGGAAGGAACATCAGTGGCGAAGGCGACACTCTGGATTGATACTGACACTGAGGTGCGAAAGCGTGGGGAGCAAACAGGATTAGATACCCTGGTAGTCCACGACGTAA
+
FGGGGGGGGGGGGGGGGGGGFEGGGGGGGGGGGFGGECGGGGGGGGCFFGGGFGG?FGGGGGGGGGGGGGGGGGGGGGFGGGGGGGGGGGGGGGGGFGGGGGGGGEGGGGGGGGGGGGGGGGGGGGG>EGGGGGGGGGGGGGGGGGGGGGGGGGGFGGGGGGGGGGG:;7DEFFGFGFGGGGGFGGGGGGGGGGGGGGGGE>DD6DFGGF=?DGGGFGGFGFGFFF?@FCF>EGD>BEFFFFFF>>FFGFFFFF4<<?9<C2<<@1;(6449<A?0(<>F14
@M06628:26:000000000-CRM2J:1:1101:23149:7937 1:N:0:101
TACGAGGGGTGCAAGCGTTAATCGGAATTACTGGGCGTAAAGCGTGCGTAGGTGGTTTGTTAAGCAAGATGTGAAAGCCCCGGGCTCAACCTGGGAACTGCATTTTGAACTGGCAAACTAGAGTATTGTAGAGGGTAGTGGAATTTCCAGTGTAGCGGTGAAATGCGTAGAGATTGGAAGGAACATCAGTGGCGAAGGCGGCTACCTGGACAAATACTGACCCTGAGGCACGAAAGCGTGGGGAGCAAACAGGATTAGATACCCTGGTAGTCCACGCCGTAA
+
GFGGEGDCEGGGGGCFGEGE@FFDFDGFGFFFDFGGGGGGDEFFCFDEEGFEGGGGGGGGGGFADEC@@BFFEFGDGGGGGGECFGGGGDEAEFGFEGGGGGGGGGGGFGFGGFGGGGG9FFGGFGGGGGFBCGGGCGGGCFGGGDGFFFBB=DDCGGGDFFGDE9B?DGGEC7>CC9CFEGG6FFGGG?FGGCC)=CEEE>D75CF9=FF47FFGGCC:9+*07<?5>3>?GGDF7)8:@9>?;6?0FBF5<?F442-)0)<<=3>()-5ADF??BFF0::
@M06628:26:000000000-CRM2J:1:1101:23820:7950 1:N:0:101
TACGAGGGGTGCAAGCGTTAATCGGAATTACTGGGCGTAAAGCGTTCGTAGGCGGTCTATTAAGCAAGATGTGAAAGCCCAGGGCTCAACCTTGGAACTGCATTTTGAACTGGTAGACTAGAGTACTGTAGAGGGTGGTGGAATTTCCAGTGTAGCGGTGAAATGCGTAGAGATTGGAAGGAACATCAGTGGCGAAGGCGGCCACCTGGACAGATACTGACGCTGAGGAACGAAAGCGTGGGGAGCGAACAGGATTAGATACCCTGGTAGTCCACGCCGTAA
+
GGGGGGGGGGGGGGGGGGGGGGGGGGGGGGGGGGGGGGGGGGGGGGGGGGGGGGGGGGGGGGGGGGGGGGGGGGGGGGGGGGGGGGGGGGGGGGGGGGGGGGGGGGGGGGGGGGGGGGGGGGGGGGGGGGGGGGGGGGGGGGGGGGGGGGGGGGGGGGGGGGGGGGGGFGGGGGGGGGGGGGGGGGGGGGGGGGGGGGGGFFDDFGFGGGFFGGGGGGGGGGGFFFFFFGFFGGGF?FFFFFFB>>F>91BFFFFF>FADFFFFFBFFDFFFFFFFFFFFFF
@M06628:26:000000000-CRM2J:1:1101:6951:7978 1:N:0:101
TACGAGGGGTGCAAGCGTTAATCGGAATTACTGGGCGTAAAGCGTACGTAGGCGGTTTGTTAAGCAAGATGTGAAAGCCCAGGGCTCAACCTTGGAACTGCATTTTGAACTGGCAAACTAGAGTACTGTAGAGGGTGGTGGAATTTCCAGTGTAGCGGTGAAATGCGTAGAGATTGGAAGGAACATCAGTGGCGAAGGCGGCCACCTGGACAGATACTGACGCTGAGGTACGAAAGCGTGGGGAGCGAACAGGATTAGATACCCTGGTAGTCCACGCCGTAA
+
GGGGGGGGGGGGGGGGGGGGFGGGGGGGGGGGGGGGGGGGGGGGGGGGGGGGGGGGGGGGGGGGGGGGGGGGGGGGGGGGGGGGGGGGGGGGGGGGGGGGGGGGGGGGGGGGGGGGGGGGGGGGGGGGGGGGGGGGGGGGGGGGGGGGGGGGGGGGGGGGGGGGGFGGFGGGGGGGGCGGGGGGGGGGGGGGG=CDGGGDEFGGFGFGGFFFGGGGGGFFGGGFFFFFFGFFGGGFFFFFFFF019>FGFFFFBFA<<AB>AGGF:FB248<<AF?9>;FB6
@M06628:26:000000000-CRM2J:1:1101:24132:7982 1:N:0:101
TACAGAGGGTGCAAGCGTTAATCGGAATTACTGGGCGTAAAGCGCGCGTAGGTGGTTTGTTAAGTCGGATGTGAAAGCCCAGGGCTCAACCTTGGAATTGCACCCGATACTGGCAGGCTAGAGTACGATAGAGGAGTGTGGAATTTCCTGTGTAGCGGTGAAATGCGTAGATATAGGAAGGAACATCAGTGGCGAAGGCGACACTCTGGATTGATACTGACACTGAGGTGCGAAAGCGTGGGGAGCAAACAGGCGTAGATACCCTGGTAGTCCACGCCGTAA
+
G9F9FGEFGGGGGGGGGGGGGGFGGGGGGGGGGDFGGGGGGGGGGGGGGGGGGGGEGGDGGGGFGGGGCGGGCCEDGGCECFGGGFFGGGFFCFGCDFFCGG,BFEGGGGGGCFGGGGGGFE,@FCCFFEEFGGBE,>EFDFGGG=DFGFGED;DFGC>*;>FFGCEEDD<EFFGCFC@EGFGGGGGFG<+95ECCEGGG>>C7)09CDFFFGCDF:FGCGGGFFFFFFFFFGGC347>DEBF0;9<1<3)83()49932*:A<F:)(66<BF<<1(043-3
@M06628:26:000000000-CRM2J:1:1101:6058:7985 1:N:0:101
TACGGAGGGTGCAAGCGTTAATCGGAATTACTGGGCGTAAAGCGCACGTAGGTGGTTTGTTAAGTTGGATGTGAAAGCCCAGGGCTCAACCTTGGAACTGCATTCAAAACTGGCGAACTAGAGTATGGTAGAGGTGAGTGGAATTTCCTGTGTAGCGGTGAAATGCGTAGAGATGGGAAGGAACATCAGTGGCGAAGGCGACTCACTGGACCAATACTGACACTGAGGTGCGAAAGCGTGGGTAGCAAACAGGATTAGATACCCTGGTAGTCCACGCCGTAA
+
GGGGGGGGGGGGGGGGGGGGGGGGGGGGGGGGGGGGGGGGGGGGGGGGGGGGGGGEGGGGGGGGGGGGGGGGGGGGFGGGGGGGGGGGGGGGGGGGFGGGGGGGGGGGGGGGGGGGGGGGGGGGGGGGGGGGGGGGGGGGGGGGGGGGGGGGGGGGGGGGGGGGGGGGFGGGGGGGGGGGGGGGGGGGGGGGGGGGGGGGEFGGFGFGGGFFDGGGGGGGGGGFFFFFFFFBGGGF?FFFFFFFFFFFGFFFFFFAFFFBGFFGFFFFFFFFFFFF>F99??
@M06628:26:000000000-CRM2J:1:1101:9978:7986 1:N:0:101
TACGGAGGGTGCAAGCGTTATCCGGAATCATTGGGTTTAAAGGGTCCGTAGGCGGGCATATAAGTCAGTGGTGAAAGTCTGTGGCTTAACCATAGAATTGCCATTGATACTGTATGTCTTGAATTATTGTGAAGTGGTTAGAATATGTAGTGTAGCGGTGAAATGCTTAGAGATTACATAGAATACCGATTGCGAAGGCAGATCACTAACAATATATTGACGCTGATGGACGAAAGCGTAGGTAGCGAACAGGATTAGATACCCTGGTAGTCTACGCCGTAA
+
GGGGGGGGGGGGGGGGGGGGGGGGGGGGGGFGGGGBFFGGGGGGGGGGGGGGGGGGGFGGGGGGGFGGEFGGGGGGGGGFEGGGGGFGGGGGGGGGGGGGGGGGGGGGGGGGFAFFGGGGGGGGGGFFGFGGGGGGGDFGGGGGFFGGGGGGGGGFGGGGGGGGFGGGFGGFGGGGGGGGGGGGGGGGEEGGGGGGGGGGFFFGFGFGGGA44CGGFGFGFEGFFFFFFGF6EGG;:DFEFBFF?DFFGFFFFF?<<BDFGFGGFFFFFFAA<AABFFF2:<
@M06628:26:000000000-CRM2J:1:1101:12717:7991 1:N:0:101
TACGGAGGGTCCGAGCGTTAATCGGAATTACTGGGCGTAAAGCGCACGCAGGCGGTTTGTTAAGCTAGATGTGAAAGCCCTGGGCTCAACCTGGGAATTGCATTTAGAACTGGCAGGCTAGAGTTTTGGAGAGGGGAGTGGAATTCCAGGTGTAGCGGTGAAATGCGTAGATATCTGGAGGAACATCAGTGGCGAAGGCGACTCCCTGGTCAGTAACTGACGCTCATGTGCGAAAGTGTGGGTAGCGAACAGGATTAGATACCCTGGTAGTCCACACCGTAA
+
GGGGGGGGGGGGGGGGGGGGFGGGGGGGGGGGGGGGGGGGGGGGGGGGGGGGGGGGGGGGGGGGGGGGGGGGGGGGGGGGGGGGGGGGGGGGGGGGGGGGGGGGGGGGGGGGGGGGGGGGGGGGGGGGGGGGGGGGGGGGGGGGGGGGGGGGGGGGGGGGGGGGGGGGFGGGGGGGGGGGGGGGGGGGGGGGGGGGGGGGFFGGFGFGGGFFGGGGGGGGGGGDE>FFFC??EGD>AF=FFFFFFF9>GFFFFFFFFBFBGFGG68FBFFABFB>7?FF114
@M06628:26:000000000-CRM2J:1:1101:6634:7992 1:N:0:101
TACGAGGGGTGCAAGCGTTAATCGGAATTACTGGGCGTAAAGCGTTCGTAGGCGGTTTGTTAAGCAAGATGTGAAAGCCCAGGGCTCAACCTTGGAACTGCATTTTGAACTGGCAAACTAGAGTACTGTAGAGGGTGGTGGAATTTCCAGTGTAGCGGTGAAATGCGTAGAGATTGGAAGGAACATCAGTGGCGAAGGCGGCCACCTGGACAGATACTGACGCTGAGGAACGAAAGCGTGGGGAGCGAACAGGATTAGATACCCTGGTAGTCCACGCCGTAA
+
GGGGGGGGGGGGGGGGGGGGFEGGGGGGGGGGGGGGGGGGGGGGGGGGGGGGGGGGGGGGGGGGGGGGGGGGGGGGGGGGGGGGGGGGGGGGGGGGGGGGGGGGGGGGGGGGGGGGGGGGGGGGGGGGGGGGGGGGGGGGGGGGGGGGGGGGGGGGGGGGGEGGGGGGFGGGGGGGGGGGGGGGGGGFGGGGGGGGGGGGFFGGFGFGGGFFGGGGGGGGGGGFFBFFFGF?GGGBFFFFFFF:6>FFGFFFFF9:?FFFGFFGF?FBFFFAFFBF;FBBF?
@M06628:26:000000000-CRM2J:1:1101:16946:7993 1:N:0:101
TACGAGGGGTGCAAGCGTTAATCGGAATTACTGGGCGTAAAGCGTTCGTAGGCGGTTTGTTAAGCAAGATGTGAAAGCCCAGGGCTCAACCTTGGAACTGCATTTTGAACTGGCAAACTAGAGTACTGTAGAGGGTGGTGGAATTTCCAGTGTAGCGGTGAAATGCGTAGAGATTGGAAGGAACATCAGTGGCGAAGGCGGCCACCTGGACAGATACTGACGCTGAGGAACGAAAGCGTGGGGAGCGAACAGGATTAGATACCCTGGTAGTCCACGCCGTAA
+
GGGGGGGGGGGGGGGGGGGGGGGGGGGGGGGGGGGGGGGGGGGGGGGGGGGGGGGGGGGGGGGGGGGGGGGGGGGGGGGGGGGGGGGGGGGGGGGGGGGGGGGGGGGGGGGGGGGGGGGGGGGGGGGGGGGGGGGGGGGGGGGGGGGGGGGGGGGGGGGGGGGGGGGGFGDGGGGGGGGGGGGGGGGGGGFGGGGGGGGGFFGGFGFGGGFFGGGGGGGGGGGDF>FFFFFBGGGBFFEEFFFFFFFFGFFFFFFFB?ABGFGFFB>8ABFFAB>?9FF>B?
@M06628:26:000000000-CRM2J:1:1101:14922:8002 1:N:0:101
TACGAGGGGTGCAAGCGTTAATCGGAATTACTGGGCGTAAAGCGTTCGTAGGCGGTTTGTTAAGCAAGATGTGAAAGCCCAGGGCTCAACCTTGGAACTGCATTTTGAACTGGCAAACTAGAGTACTGTAGAGGGTGGTGGAATTTCCAGTGTAGCGGTGAAATGCGTAGAGATTGGAAGGAACATCAGTGGCGAAGGCGGCCACCTGGACAGATACTGACGCTGAGGAACGAAAGCGTGGGGAGCGAACAGGATTAGATACCCTGGTAGTCCACGCCGTAA
+
GGGGGGGGGGGGGGGGGGGGGGGGGGGGGGGGGGGGGGGGGGGGGGGGGGGGGGGGGGGGGGGGGGGGGGGGGGGGGGGGGFGGGGGGGGGGGGGGGGGGGGGGGGGGGGGGGGGGGGGGGGGGGGGGGGGGGGGGGGGGGGGGGGGGGGFGGGGGGGGGGGGGGGGGFGGGGGGGGGGGGGGGGGGGGGGGGGGGGGGGFFGGFGFGGGFFGGGGGGGGGGGFFFFFFGFFGDGFFFFFFFFFFFFFDF@FBFFFFFFFD9<CF?>79ABDAFFFF@;>68
@M06628:26:000000000-CRM2J:1:1101:12414:8006 1:N:0:101
TACGAGGGGTGCAAGCGTTAATCGGAATTACTGGGCGTAAAGCGTGCGTAGGTGGTTTGTTAAGCAAGATGTGAAAGCCCCGGGCTCAACCTGGGAACTGCATTTTGAACTGGCAAACTAGAGTATTGTAGAGGGTAGTGGAATTTCCAGTGTAGCGGTGAAATGCGTAGAGATTGGAAGGAACATCAGTGGCGAAGGCGGCTACCTGGACAAATACTGACACTGAGGCACGAAAGCGTGGGGAGCAAACAGGATTAGATACCCTGGTAGTCCACGCCGTAA
+
GGGGGGGGGGGGGGGGGGGGFGGGGGGGGGGGGGGGGGGGGGGGGGGGGGGGFGGGGGGGGGGGGGGGGGGGGGGGGGGGGGGGGGGGGGGGGGGGGGGGGGGGGGGGGGGGGGGGGGGGGGGGGGGGGGGGGGGGGGGGGGGGGGGGGGGGGGGGGGGGGGGGGGGGFGGGGGGGGGGGGGGGGGGGGGGGGGGGGGGGFFGGFGFGGGFFGGGGGFGEFCFFFBFFFGFFGGGFFFFFFFFFFFFFGFFFFFFFFFFFGFGGFFFFFFBFDFFFFFFFFF
@M06628:26:000000000-CRM2J:1:1101:6203:8009 1:N:0:101
TACGGAGGGTGCAAGCGTTAATCGGAATTACTGGGCGTAAAGCGCACGTAGGTGGTTTGTTAAGTTGGATGTGAAAGCCCAGGGCTCAACCTTGGAACTGCATTCAAAACTGGCGAACTAGAGTATGGTAGAGGTGAGTGGAATTTCCTGTGTAGCGGTGAAATGCGTAGAGATGGGAAGGAACATCAGTGGCGAAGGCGACTCACTGGACCAATACTGACACTGAGGTGCGAAAGCGTGGGTAGCAAACAGGATTAGATACCCTGGTAGTCCACGCCGTAA
+
GGGGGGGGGGGGGGGGGGGGGGGGGGGGGGGGGGGGGGGGGGGGGGGGGFGGGGGGGGGGGGEGGGGGGGGGGGGGGGGGFGGGGGGGGGGGGGGGGGGGGDGGGGGGGGGGGGGGGGGFGFGGFGGGGGGGGGGGGGGGGGGGGGGGGGGGGGGGGGGGGGGGGGGGEGGGGGGGGFGGGGGGGGGGGGGGGGGGGGFGDFGGFGFGGGFFGGGFGGGGGGGFFFFFFGFFGGGBFFDFFFF<??DFGFFFFFFFFBAFGFGGFFFFFDFFFFBFFFB6?:
@M06628:26:000000000-CRM2J:1:1101:27872:8012 1:N:0:101
TACGGAGGGTCCGAGCGTTAATCGGAATTACTGGGCGTAAAGCGCACGCAGGCGGTTTGTTAAGCTAGATGTGAAAGCCCCGGGCTCAACCTGGGAATAGCATTTAGAACTGGCAGACTAGAGTCTTGGAGAGGGGAGTGGAATTTCTGGTGTAGCGGTGAAATGCGTAGATATCAGAAGGAACATCAGTGGCGAAGGCGACTCCCTGGCCAAAGACTGACGCTCATGTGCGAAAGTATGGGTAGCGAACAGGATTAGGTACCCTGGTAGTCCACACCGTAA
+
FGGGGGGEGGGGGGGGGFDFDEFGGE7FCGFDF<8@FGC@EGGGGGGGG7CGGGGEDGEGGGFFGGFGEGGGGFFBGGCFGGFGG@F9,:3:BFGGCG<FGB<=DFGD@FDF8B=FGC33>FDFF9CGG<DDEGDGGGCB>DF::@CFDD<DF7CCFG=:F:CCFGE537*=FCGGF+>FGACGE9E?+AEFDCBCEE7=B>576D>CGFF@FDF45CF+9:5@FF4BFFF?5>D;)**1.34)4?>0)4@?0())).).*.9964@>2.44)-5(()-,43
@M06628:26:000000000-CRM2J:1:1101:26205:8014 1:N:0:101
TACGAGGGGTGCAAGCGTTAATCGGAATTACTGGGCGTAAAGCGTTCGTAGGCGGTTTGTTAAGCAAGATGTGAAAGCCCAGGGCTCAACCTTGGAACTGCATTTTGAACTGGCAAACTAGAGTACTGTAGAGGGTGGTGGAATTTCCAGTGTAGCGGTGAAATGCGTAGAGATTGGAAGGAACATCAGTGGCGAAGGCGGCCACCTGGACAGATACTGACGCTGAGGAACGAAAGCGTGGGGAGCGAACAGGATTAGATACCCTGGTAGTCCACGCCGTAA
+
GGGGGGGGGGGGGGGGGGGGGGGGGGGGGGGGGGGGGGGGGGGGGGGGGGGGGGGGGGGGGGGGGGGGGGGGGGGGGGGGGGGGGGGGGGGGGGGGGGGGGGGGGGGGGGGGGGGGGGGGGGGGGGGGGGGGGGGGGGGGGGGGGGGGGGGGGGGGGGGGGEGGGGGGFGGGGGGFGGGGGGGCEGGGGGGGGGGGGGGGFDGGFGFGGGFFGGGGGGGGGDGEFFFFFF@BGGGFFFFFFFFB>69>G6>58?)<?<ADGAGG?478<<AFFAFB9FB614
@M06628:26:000000000-CRM2J:1:1101:22734:8037 1:N:0:101
TACAGAGGGTGCAAGCGTTAATCGGAATTACTGGGCGTAAAGCGCGCGTAGGTGGTTTGTTAAGTCGGATGTGAAAGCCCAGGGCTCAACCTTGGAATTGCACCCGATACTGGCAGGCTAGAGTACGATAGAGGAGTGTGGAATTTCCTGTGTAGCGGTGAAATGCGTAGATATAGGAAGGAACATCAGTGGCGAAGGCGACACTCTGGATTGATACTGACACTGAGGTGCGAAAGCGTGGGGAGCAAACAGGATTAGATACCCTGGTAGTCCACGCCGTAA
+
GGGGGGGGGGGGGGGGGGGGDGGGGGGGGGGGGGGGGGGGGGGGGGGGGGGGGGGGGGGGGGGGGGGGGGGGGGGGGGGGFGGGGGGGGGGGGGGGGGGGGGGGGGGGGGGGGGGGGGGGGGGGGGGGGGGGGGFGGGGGGGGGGGGGGGGGGGGGGGGGGGGGGGGGFGGGGGGGGGGGDGGGGGGGGGGGGGGGGGGGFFGGFGFGGGFFGCFDCFGGG?GFFFFFFD@;GGGFFFFFFFF:9>6?GFFFFFFBFBFDFFFFF?FFFFBFFFFFBFFFFF
@M06628:26:000000000-CRM2J:1:1101:10533:8053 1:N:0:101
TACGGAGGGGGTTAGCGTTGTTCGGAATTACTGGGCGTAAAGCGTACGTAGGCGGATCAGAAAGTATAGGGTGAAATCCCAGGGCTCAACCCTGGAACTGCCTTATAAACTCCTGGTCTTGAGTTCGAGAGAGGTGAGTGGAATTCCAAGTGTAGAGGTGAAATTCGTAGATATTTGGAGGAACACCAGTGGCGAAGGCGGCTCACTGGCTCGATACTGACGCTGAGGTACGAAAGTGTGGGGAGCAAACAGGATTAGATACCCTGGTAGTCCACACCGTAA
+
GGGGGGGGGGGGGGFGGGGGGGGGGGGGGGGGGGGGGFGEGGGGGEGCFGGCEGFGGGGGFFFGF<@,FGGFFGGGGGGFCGGGGGGGGGGGGGGGFGFEGGGA=<FGDGGG?FGGGGGGGGGGGGGGCFEFGGGGGEFFBFFGCGGFFFGGFF;DFGFGGGGGFGC>?GGGCFG7C=EEEGEDCFCF7>C<9=EDGDGGA@CC?:9F697?DDD/CC7?C=D>@>F3669:GG36>*19D?>290:?63.8:?F4))).2<EF4?F:4)5<4)53:32(24
@M06628:26:000000000-CRM2J:1:1101:8470:8069 1:N:0:101
TACGAGGGGTGCAAGCGTTAATCGGAATTACTGGGCGTAAAGCGTGCGTAGGTGGTTTGTTAAGCAAGATGTGAAAGCCCCGGGCTCAACCTGGGAACTGCATTTTGAACTGGCAAACTAGAGTATTGTAGAGGGTAGTGGAATTTCCAGTGTAGCGGTGAAATGCGTAGAGATTGGAAGGAACATCAGTGGCGAAGGCGGCTACCTGGACAAATACTGACACTGAGGCACGAAAGCGTGGGGAGCAAACAGGATTAGATACCCTGGTAGTCCACGCCGTAA
+
GGGGGGGGGGGGGGGGGGGGGGGGGGGGGGGGGGGGGGGGGGGGGGGGGGGGGGGGGGGGGGGGGGGGGGGGGGGGGGGGGGGGGGGGGGGGGGGGGGGGGGGGGGGGGGGGGGGGGGGGGGGGGGGGGGGGGGGGGGGGGGGGGGGGGGGGGGGGGGGGGGGGGGGGFGGGGFGGGGGGGGGGGGGGGGGGGGGGGGGGFFGGFGFGGGFFGGGGGGGGGFCFFFF>FGFFGGGFFFFFFFFFFFFFGFFFFFFFFFFFF<FGF?F:4AADFFFBFFF214
@M06628:26:000000000-CRM2J:1:1101:17171:8074 1:N:0:101
TACGGAGGGGGTTAGCGTTGTTCGGAATTACTGGGCGTAAAGCGTACGTAGGCGGATTGGAAAGTTGGGGGTGAAATCCCCGGGCTCAACCCTGGAACTGCCTCCAAAACTATCAGTCTAGAGTTCGAGAGAGGTGAGTGGAATTCCAAGTGTAGAGGTGAAATTCGTAGATATTTGGAGGAACACCAGTGGCGAAGGCGGCTCACTGGCTCGATACTGACGCTGAGGTACGAAAGTGTGGGGAGCAAACAGGATTAGATACCCTGGTAGTCCACCCCGTAA
+
GFGCF@@@:7@8@FGGGFEEG@FEGGDGGFCDDFGGGGE7FGGG?=>FEFGGGGGCCGFF,BEF?FDFFGGECCFEGFGG+@7:CFEFGGFGGFGDGGGFCFGGGGF9<FG:@F9B=C;,@FFCAFG7<BE7EE:><FECFFGG<;<;CCFEB7;?BFF79FCF+>C@AFDFG??9CC+A5FGFGGG5A@CGDGGDECFEF>CD=DF+*<;F)1CFCFFCD=*8@95:/9F:E5<9<BBFDBF(313:<3FF?<?47?<AF>80?:F()-..59?(2D6,--
@M06628:26:000000000-CRM2J:1:1101:21547:8078 1:N:0:101
TACAGAGGGTGCAAGCGTTAATCGGAATTACTGGGCGTAAAGCGCGCGTAGGTGGTTTGTTAAGTCGGATGTGAAAGCCCAGGGCTCAACCTTGGAATTGCACCCGATACTGGCAGGCTAGAGTACGATAGAGGAGTGTGGAATTTCCTGTGTAGCGGTGAAATGCGTAGATATAGGAAGGAACATCAGTGGCGAAGGCGACACTCTGGATTGATACTGACACTGAGGTGCGAAAGCGTGGGGAGCAAACAGGATTAGATACCCTGGTAGTCCACGCCGTAA
+
GGGGGGGGGGGGGGGGGGGGDGGGGGGGGGGGGGGGGGGGGGGGGGGGGGGGGGGGGGGGGGGGGGGGGGGGGGGGGGFGGGGGGGGGGGGGGGGGGGGGGGGFGGGGGGGGGGGGGGGGGGGGGGGGGGGGGGGGGGGGGGGGGGGGGGGGGGGGGGGGGGGGGGGEAGDGGGGGGGGGGGGGGGGGGGGGGGGGGGGGEFGG@GFGGGFFGGGGGCGGGFGF?<FFFGFFGGGFFFE@FFF?FFFFGFFF:?FADFFAGFFGF?5:<44<4>>BFFFBF?
@M06628:26:000000000-CRM2J:1:1101:18491:8078 1:N:0:101
TACAGAGGGTGCAAGCGTTAATCGGAATTACTGGGCGTAAAGCGCGCGTAGGTGGTTTGTTAAGTCGGATGTGAAAGCCCAGGGCTCAACCTTGGAATTGCACCCGATACTGGCAGGCTAGAGTACGATAGAGGAGTGTGGAATTTCCTGTGTAGCGGTGAAATGCGTAGATATAGGAAGGAACATCAGTGGCGAAGGCGACACTCTGGATTGATACTGACACTGAGGTGCGAAAGCGTGGGGAGCAAACAGGATTAGATACCCTGGTAGTCCACGCCGTAA
+
GGGGGGGGGGGGGGGGGGGGGGGGGGGGGGGGGGGGGGGGGGGGGGGGFGGGGGGGGGGGGGGGGGGGGGGGGGGGGGGGGGGGGGGGGGGGGGGGGGGGGGGGGGEGGGGGGGGGGGGGGGGGGGGGFGGGGGGGGGGGGGGGGGGGGGGGGGGGGGGGGGGGGGGGEGGGGGGGGGGGGGGGGGGGGGGGDECDGGGGFFGGFGFGGGFFGGGGGGGGG?FF@AFFF<6>GGDB0<@DF>B?FBBFCBFF??FAB<>>FFGGF?>46ABA<>??>:91::
@M06628:26:000000000-CRM2J:1:1101:4874:8081 1:N:0:101
TACAGAGGGTGCAAGCGTTAATCGGAATTACTGGGCGTAAAGCGCGCGTAGGTGGTTTGTTAAGTCGGATGTGAAAGCCCAGGGCTCAACCTTGGAATTGCACCCGATACTGGCAGGCTAGAGTACGATAGAGGAGTGTGGAATTTCCTGTGTAGCGGTGAAATGCGTAGATATAGGAAGGAACATCAGTGGCGAAGGCGACACTCTGGATTGATACTGACACTGAGGTGCGAAAGCGTGGGGAGCAAACAGGATTAGATACCCTGGTAGTCCACGCCGTAA
+
GGGGGGGGGGGGGGGGGGGGGGGGGGGGGGGGGGGGGGGGGGGGGGGGGGGGGGGGGGGGGGGGGGGGGGGGGGGGGGGGGGGGGGGGGGGGGGGGFGGGGGGGGGGGGGGGGGGGGGGGGGGGGGGGGGGGGGGGGGGGGGGGGGGGGGGGGGGGGGGGGGGGGGGGFGGGGGGGGGGGGGGGGGGGGGGGGGGGGGGGFDGGFGFGGGFFGGCCFCGGGGGFFFFFFGFBGGGFFFFF39BBFFB?GBFFFFFBBFFDF<<<@:FFFBFFFFB<>FB>B?
@M06628:26:000000000-CRM2J:1:1101:17608:8097 1:N:0:101
TACGGAGGGTGCAAGCGTTACTCGGAATCACTGGGCGTAAAGAGCGTGTAGGCGGGTTTGTAAGTTTGAAGTGAAATCCACTGGCTCAACCATTGAAGTGCTTTTAAAACTGCTTACCTAGAATATGGGAGAGGTAGATGGAATTTCTGGTGTAGGGGTAAAATCCGTAGAGATCAGAAGGAATACCGATTGCGAAGGCGATCTACTGGAACATTATTTACGCTGAGACGCGAAAGCGTGGGGAGCAAACAGGATTAGATACCCTGGTAGTCCACGCCCTAA
+
GGGGGGGGGGGGFGGGGGGGDGGGGGGGFGGGGGGGGGGGGG9GGC6B6FFGGGGGGG@4EFGG?F9FGBFGGGGGAFGC89FFFGGGGGF@=AEF9,,:E5EF,C,CFGGGED?5,DC,:E9D,C,ECGCGGG>,,:3@FFFGC,ECF9=DGFGGGDECFGGGG8>;ACC7DEG9DCCGGGF6EFGE5?/*7:EDEEGEBDG5AFFGF*8AFF7CC>*<CEGEE>>*/>B9C=7((7:>E(709;2:GFF@:<FAF<64>BGGFF5><AF949<8>F017:
@M06628:26:000000000-CRM2J:1:1101:24974:8148 1:N:0:101
TACGAGGGGTGCAAGCGTTAATCGGAATTACTGGGCGTAAAGCGTGCGTAGGTGGTTTGTTAAGCAAGATGTGAAAGCCCCGGGCTCAACCTGGGAACTGCATTTTGAACTGGCAAACTAGAGTATTGTAGAGGGTAGTGGAATTTCCAGTGTAGCGGTGAAATGCGTAGAGATTGGAAGGAACATCAGTGGCGAAGGCGGCTACCTGGACAAATACTGACACTGAGGCACGAAAGCGTGGGGAGCAAACAGGATTAGATACCCTGGTAGTCCACGCCGTAA
+
GGGGFFGGGGGGGGGCFFGGGGCGGGGGGGGGGGGGGGGGFFFGGGGGGGGGFFGGGGGGGGGGGGGGGGGGGGGGGGGGGDGGGGGGGGGGGGGGGFGFGGCFGGGGGGGGGGEGGGGFGCFFFGFFGFGGCEEEFGFFGDFGGGGGCGDFGGFGGCG7:CFFFCE=?4CFEFFG8C??EFFGFFFFGGGFDEEGGGGGFFGGF4*AF:>?FGGGGGFFGEC@F7FFFDF:5CD>FB5>EFB:>0:?FBFF?BF<38:2:)<EFF@:<65<A44497496:
@M06628:26:000000000-CRM2J:1:1101:18849:8156 1:N:0:101
TACGGAGGGTCCGAGCGTTAATAGGAATTACTGGGCGTAAAGCGCGCGTAGGTGGATTGGTCAGTCAGATGTGAAAGCCCAGGGCTCAACCTTGGAACTGCATCTGATACTGCTAGTCTAGAATACAGTAGAGGGTAGTGGAATTTCCTGTGTAGCGGGGAAATGCGTAGATATAGGAAGGAACACCAGTGGCGAAGGCGACTACCTGGACTGATATTGACACTGAGGTGCGAAAGCGTGGGGAGCAAACAGGATTAGATACCCTGGTAGTCAACGCCGTAA
+
FGGGGD@C@F@EFFGDGGGGGG9@EEFGFGGFGEGFGGGCGAFEFGC@8FC:CEFGFGCFFFFFFFGEGAEAFGFGAF,?<=DCGFCEG<,B55BFG<F9DEGDAFGGG,?DFGGFGG9FAFFGGGGGFGF;DFCF=CFB6FGGGGFGAFEFFCGG:C*1;C2CC,::8D4,4>CGGGFGCFGG8C*8:CEG**=5>8:E:>)CFGF:EF5@7*C7DC*<779??<6@FC?BE7)2(5<@B062-(-8C()7(4@4..<<G28C*2).)-)-))-2;DB114
@M06628:26:000000000-CRM2J:1:1101:15724:8160 1:N:0:101
TACGGAGGGTGCAAGCGTTAATCGGAATTACTGGGCGTAAAGCGCACGTAGGTGGTTTGTTGAGTTGGATGTGAAAGCCCAGGGCTCAACCTTGGAACTGCATTCAAAACTGGCGAACTAGAGTATGGTAGAGGTGAGTGGAATTTCCTGTGTAGCGGTGAAATGCGTAGAGATGGGAAGGAACATCAGTGGCGAAGGCGACTCACTGGACCAATACTGACACTGAGGTGCGAAAGCGTGGGTAGCAAACAGGATTAGATACCCTGGTAGTCCACGCCGTAA
+
GGGGGGGGGGGGGGGGGGGGGGGGGGGGGGGGGGGGGGGGGGGGGGGGGGGGGGGGGGGGGGGGGGGGGGGGGGGGGGGGGGGGGGGGGGGGGGGGGGGGGGGGGGGGGGGGGGGGGGGGGGGGGGGGGGGGGGGGGGGGGGGGGGGGGGGGGGGGGGGGGGGGGGGGFGGGGEGGGGGGGGGGGGFGGGGGGGGGGGGGFFGGFGFGGGF>GGGFGGGFGGGFFFFFFFFFGGGFFDFFFFBFF?FFFFFF<BFFFFAAGFGFF?>?A<AABA?BFFFBFB
@M06628:26:000000000-CRM2J:1:1101:21608:8184 1:N:0:101
TACGGAGGGTCCGAGCGTTAATCGGAATTACTGGGCGTAAAGCGCGCGTAGGTGGTTATTTAAGCTAGATGTGAAAGCCCAGGGCTCAACCTTGGAACTGCATTTAGAACTGGGTAACTAGAGTACAGTAGAGGGTAGTGGAATTTCTTGTGTAGCGGTGAAATGCGTAGATATAAGAAGGAACACCATTGGCGAAGGGGACTGCCTGGACTGATACTGACCCTGAGGTGCGAAAGCGTGGGGATCAAACAGGATTAGATACCCTGGTAGTCCACGCCGTCA
+
GGGGGGGGGGGGGGGGGFEG,CFFEGGFGGAFF<8<CFGGGFFEGGDGGDFGFGGGGGGGGGFG9FFGGGGG<FFFFFGG?FGGGGGGGGC8DGGGGGGGGGGGGGG@FFGFGGGGG?FGGG9FGGAF=C,@,@CF@CFFGGGGGGGCFGGGGFFGGGGDDGGFGFEE?GDFCCFGFGGGGGGGGG5/+5<9>*=CEG*:>>C4;FFFGG>F767:2:CCD+27@.)8)1<(**)(,<)).39((-44C)75:()-)).)0)+302:244>A2)5:(.4,(-
@M06628:26:000000000-CRM2J:1:1101:15560:8195 1:N:0:101
TACTAAAGGTGCAAGCGTTAATCGGAATTACTGGGCGTAAAGCGCGCGTAGGTGGTTTGTTAAGTTGGATGTGAAAGCCCAGGGCTCAACCTTGGAACTGCATTCAAAACTGACTCACTAGAGTACGAGAGAGGTTAGTGGAATTTCCTGTGTAGCGGTGAAATGCGTAGAGATGGGAAGGAACACCAGTGGCGAAGGCGACTGACTGGCTCGATACTGACACTGAGGTGCGAAAGCGTGGGGAGCAAACAGGATTAGATACCCTGGTAGTCCACGCCGTAA
+
GGGGGGGGGGGGGGGGGGGGGGGGGGGGGGGGGGGGGGGGGGGGGGGGGGGGGGGGGGGGGGGGGGGGGGGGGGGGGGGGGGGGGGGGGGGGGGGGGGGGGGGGGGGGGGGGGGGGGGGGGGGGGGGGGGGGGGGGGGGGGGGGGGGGGGGGGGGGGGGGGGGGGGGGFGGGGGGGGGGGGGGGGGGGGGGGGGGGGGGDEFGGFGFGGGFFGGGGGGGGGGGFFFFFFFFFGGGFFFFFFFFBFFFFGFFFFFFABFFFGFGG?<FBFFADAA>?BF;FFF
@M06628:26:000000000-CRM2J:1:1101:21615:8205 1:N:0:101
TACGGAGGGTCCGAGCGTTAATCGGAATTACTGGGCGTAAAGCGCGCGTAGGTGGTTATTTAAGCTAGATGTGAAAGCCCAGGGCTCAACCTTGGAACTGCATTTAGAACTGGGTAACTAGAGTACAGTAGAGGGTAGTGGAATTTCTTGTGTAGCGGTGAAATGCGTAGATATAAGAAGGAACACCAGTGGCGAAGGCGACTGCCTGGACTGATACTGACACTGAGGTGCGAAAGCGTGGGGAGCAAACAGGATTAGATACCCTGGTAGTCCACGCCGTAA
+
GGGGGGGGGGGGGGGGGGGGFGGGGGGGGGGGGGGGGGGGFGGGGGGGGGGGGGGGGGGGGGGGGGGGGGGGGGGGGGGGGGGGGGGGGGGGGGGGGGGGGGGGGGGGGGGGGGGGGGGFFGGGGGGGGGGGGGGGGGGGGGGGGGGGGGGGGGGGGGGGGGGGGGGGFGGGGGGGGGGGGGGGGGGGGGGGGGGGGGGGFFDDFGFGDFFFFF7CCGGGGGGFFFFFFG@>GGGFB@BD:>>:B9BFGFFFFF:43<AFGFGFFF5>>><A464:9>>3?<
@M06628:26:000000000-CRM2J:1:1101:23065:8205 1:N:0:101
TACGGAGGGGGTTAGCGTTGTTCGGAATTACTGGGCGTAAAGCGTACGTAGGCGGATTGGAAAGTTGGGGGTGAAATCCCAGGGCTCAACCCTGGAACTGCCTCCAAAACTATCAGTCTAGAGTTCGAGAGAGGTGAGTGGAATTCCAAGTGTAGAGGTGAAATTCGTAGATATTTGGAGGAACACCAGTGGCGAAGGCGGCTCACTGGCTCGATACTGACGCTGAGGTACGAAAGTGTGGGGAGCAAACAGGATTAGATACCCTGGTAGTCCACACCGTAA
+
GGGGGGGGGGGGGGGGGGGGGGGGGGGGGGGGGGGGGGGGGGGGGGGGGGGGGGGGGGGGGGGGGGGGGGGGGGGGGGGGGGGGGGGGGGGGGGGGGGGGGGGGGGGGGGGGGGGGGGGGGGGGGGGGGGGGGGGGGGGGGGDGGGGGGGGGGGGGGGGGGGGGGGGGFGGGGGGGGGGGGGGGGGGGGGGFGGGGGGGGEFGGFGFGGGFFGGGGGCCFGGGFFFFFFGBFGGGFFFFFEBB?FFFFGFFFFFFFFFB9FAFCF1;?<9AAAFFBFFFB<?
@M06628:26:000000000-CRM2J:1:1101:7509:8209 1:N:0:101
TACGGAGGGTGCAAGCGTTAATCGGAATTACTGGGCGTAAAGCGCACGTAGGTGGTTTGTTAAGTTGGATGTGAAAGCCCAGGGCTCAACCTTGGAACTGCATTCAAAACTGGCGAACTAGAGTATGGTAGAGGTGAGTGGAATTTCCTGTGTAGCGGTGAAATGCGTAGAGATGGGAAGGAACATCAGTGGCGAAGGCGACTCACTGGACCAATACTGACACTGAGGTGCGAAAGCGTGGGTAGCAAACAGGATTAGATACCCTGGTAGTCCACGCCGTAA
+
GGGGGGGGGGGGGGGGGGGGGGGGGGGGGGGGGGGGGGGGGGGGGGGGGGGGGGGGGGGGGGGGGGGGGGGGGGGGFGGGGGGGGGGGGGGGGGGGGGGGGGGGGGGGGGGGGGGGGGGGGGGGGGGGGGGGGGGGGGGGGGGFGGGGGGGGGGGGGGGGGGGGGGGGFGGGGGFEGFGGGGGGGGGGGGGGGGGGGGGGFFDGFGFFGGFFGGGGGGGGGGGFFFFFFGFFGGGF?EFFFFFFFFFAGFFFBFFFF?FFGFEFF?@?BFFF4>B?FFF><<
@M06628:26:000000000-CRM2J:1:1101:9850:8215 1:N:0:101
TACGAGGGGTGCAAGCGTTAATCGGAATTACTGGGCGTAAAGCGTTCGTAGGCGGTTTGTTAAGCAAGATGTGAAAGCCCAGGGCTCAACCTTGGAACTGCATTTTGAACTGGCAAACTAGAGTACTGTAGAGGGTGGTGGAATTTCCAGTGTAGCGGTGAAATGCGTAGAGATTGGAAGGAACATCAGTGGCGAAGGCGGCCACCTGGACAGATACTGACGCTGAGGAACGAAAGCGTGGGGAGCGAACAGGATTAGATACCCTGGTAGTCCACGCCGTAA
+
GGGGGGGGGGGGGGGGGGGGGGGGGGGGGGGGGGGGGGGGGGGGGGGGGGGGGGGFGGGGGGGGGGGGGGGGGGGGGGGGGGGGGGGGGGGGGGGGGGGGGGGGGGGGGGGGGGGFGGGGGGGGGGGGGGGGGGGGGGGGGGGGGGGGGGGGGGGGGGGGGGGGGGGGFGGGGGGGGGGGGGGGGGGGGGGGGGGGGGGGFFGGFGFGGGFFGGGGGGGGGGGFFFFFFGFFGGGF?EFFFFFF;BFFG>EF?BFBFFFFGAFFF7FBADFFFF2(1F9903
@M06628:26:000000000-CRM2J:1:1101:21685:8219 1:N:0:101
TACGGAGGGTGCAAGCGTTAATCGGAATTACTGGGCGTAAAGCGCACGTAGGTGGTTTGTTAAGTTGGATGTGAAAGCCCAGGGCTCAACCTTGGAACTGCATTCAAAACTGGCGAACTAGAGTATGGTAGAGGTGAGTGGAATTTCCTGTGTAGCGGTGAAATGCGTAGAGATGGGAAGGAACATCAGTGGCGAAGGCGACTCACTGGACCAATACTGACACTGAGGTGCGAAAGCGTGGGTAGCAAACAGGATTAGATACCCTGGTAGTCCACGCCGTAA
+
GGGGGDGGGGGGGGGGGGGG8FGGGGGGGGGGGGGGGGGGGGGGGGGGGGGGGGGFFGGGGGFGGGGGGGGGGGGGGGGGGGGGGGGGGGGGGGGGGGGGGGGGGGGGGGGGGGGGGGGGGGGGGGGGGGGGGGGGGGGGGGGGGGGGFGGGGGGGGGGGGGGGGGEEFGGGGCE6FC:CGGGGGGGG?<FGGGDDGGGGFEGGFG6C6F=5>46CFDG7CFG)67FFFGF>E:<10BFFF>FA?:<AF?>78?F<DF<AFA<<FF@.:AAD<A223;9333
@M06628:26:000000000-CRM2J:1:1101:21667:8223 1:N:0:101
TACGGAGGGTGCAAGCGTTAATCGGAATTACTGGGCGTAAAGCGCACGTAGGTGGTTTGTTAAGTTGGATGTGAAAGCCCAGGGCTCAACCTTGGAACTGCATTCAAAACTGGCGAACTAGAGTATGGTAGAGGTGAGTGGAATTTCCTGTGTAGCGGTGAAATGCGTAGAGATGGGAAGGAACATCAGTGGCGAAGGCGACTCACTGGACCAATACTGACCCTGAGGTGCGAAAGCGTGGGTAGCAAACAGGATTAGATACCCTGGTAGTCCACGCCGTAA
+
GGGGGGGGGGGGGGGGGGGGFGGGGGGGGGGGGGGGGGGGGGGGGGGGGGGGGGGGGGGGGGGGGGGGGGGGGGGGGGGGGGGGGGGGGGGGGGGGGGGGGGGGGGGGGGGGGGGGGGGGGGGGGGGGGGGGGGGGGGGGGGGGGGGGGGGGGGGGGGGGGGGGGGGGFGGGGGGGGGGGGGGGGGGGCEFFGGGGGGGGFFGGFGFGGGFFGGFGGGCEC+28@1<@:<?6EGGFFD@DFFFBFFFFGFF:::@A??ABFFGGF<>?9<>BBF??FFFB::
@M06628:26:000000000-CRM2J:1:1101:25065:8229 1:N:0:101
TACTAAAGGTGCAAGCGTTAATCGGAATTACTGGGCGTAAAGCGCGCGTAGGTGGTTTGTTAAGTTGGATGTGAAAGCCCAGGGCTCAACCTTGGAACTGCATTCAAAACTGACTCACTAGAGTACGAGAGAGGTTAGTGGAATTTCCTGTGTAGCGGTGAAATGCGTAGAGATGGGAAGGAACACCAGTGGCGAAGGCGACTGACTGGCTCGATACTGACACTGAGGTGCGAAAGCGTGGGGAGCAAACAGGATTAGATACCCTGGTAGTCCACGCCGTAA
+
GGGGEFGGGFGGGGGGGFGGGCGGGGGGGGGGGGGGGGGFGDFECFGGEEEEFFGGGGDGGGFGGGGFGGGGFFGFGGFGGGGGGGGGGGGGGGFGCFFFDGGGFGGFEFFFEGGGGGFGGGGGG<CCGDGGGG>AFGCFFGECFC9EGGGGGGGGGGECG@EFGGGGFDDE7>D,86<CEFGGGGEFGFCFG5EGEGGD>BGGFGF?GGFF39FG<C:CC?CFF<FF@F:9=C<(4>DEF0;6;9BFGF5@<?F44<D9>BCFFB53).5<AF7(4)(-88
@M06628:26:000000000-CRM2J:1:1101:19372:8244 1:N:0:101
TACGGAGGGTCCGAGCGTTAATCGGAATTACTGGGCGTAAAGCGCGCGTAGGTGGTTATTTAAGCTAGATGTGAAAGCCCAGGGCTCAACCTTGGAACTGCATTTAGAACTGGGTAACTAGAGTACAGTAGAGGGTAGTGGAATTTCTTGTGTAGCGGTGAAATGCGTAGATATAAGAAGGAACACCAGTGGCGAAGGCGACTGCCTGGACTGATACTGACACTGAGGTGCGAAAGCGTGGGGAGCAAACAGGATTAGATACCCTGGTAGTCCACGCCGTAA
+
GGGGGGGGGGGGGGGGGGGGFFGGGGGGGGGGGGGGGGGGGGGGGGGGGGGGGGGGGGGGGGGGGGGGGGGGGGGGGGGGGGGGGGGGGGGGGGGGGGGGGGGGGGGGGGGGGGGGGGGGGGGGGGGGGGGGGGGCGGGGGGGGGGGGGGGGGGGGGGGGGGGGGGGGFGGGGGGGGGGGGGGGGGDGGGGGGGGGGGGGFFGGFGFGGGFFGGGFFGGGGGGFFFFFFGFFGGGFFF>@EFF1>B::7?FF6:?DFF<2:>FFF?F?):<BAF?BFFF06:
@M06628:26:000000000-CRM2J:1:1101:6074:8251 1:N:0:101
TACAGAGGGTGCAAGCGTTAATCGGAATTACTGGGCGTAAAGCGCGCGTAGGTGGTTTGTTAAGTCGGATGTGAAAGCCCAGGGCTCAACCTTGGAATTGCACCCGATACTGGCAGGCTAGAGTACGATAGAGGAGTGTGGAATTTCCTGTGTAGCGGTGAAATGCGTAGATATAGGAAGGAACATCAGTGGCGAAGGCGACACTCTGGATTGATACTGACACTGAGGTGCGAAAGCGTGGGGAGCAAACAGGATTAGATACCCTGGTAGTCCACGCCGTAA
+
GGGGGGGGGGGGGGGGGGGGGGGGGGGGGGGGGGGGGGGGGGGGGGGGGGGGGGGGGGGGGGGGGGGGGGGGGGGGGGGGGGGGGGGGGGGGGGGGGGGGGGGGGGGGGGGGGGGGGGGGGGGGGGGGGGGGGGGGGGGGGGGGGGGFGGGGGGFGGGGGGGGGGGGEBGGGGGGGGFGGGGGGGGGGGGGGDGGGGGGGFDGGFGFGGGFFGGGCGFFGGGGFFFF@FGF>GGGFFFFFF9>:>FFFGFFFFFF<??BFGFGFFBFFBAFABFFFFFFFFF
@M06628:26:000000000-CRM2J:1:1101:27268:8253 1:N:0:101
TACGAGGGGTGCAAGCGTTAATCGGAATTACTGGGCGTAAAGCGTTCGTAGGCGGTTTGTTAAGTTGGATGTGAAAGCCCAGGGCTCAACCTTGGAACTGCATTCAAAACTGGCGAACTAGAGTATGGTAGAGGTGAGTGGAATTTCCTGTGTAGCGGTGAAATGCGTAAAGATGGGAAGGAACATCAGTGGCGAAGGCGACGCACTGGACCAATACTTACACTGAGGTGCGAAAGCGTGGGTAGCAAACAGGATTAGAGACCCTGGTAGGCCACGCCGTAA
+
GGGGFGGGGGGGGGGGGGGGF9FFDGGGGGGGGFGGGGGGGGGGGGGGGG7FFGGGGGGGGGGGGGGGG9FGGGCFGGGGGGGGGGGGGGCEEGCCFFGGGGGGG,DFDGCFCCEGGGGGGGGGFFGGGGCACFGCCFGFFF9FF,@7@FGGGGGGCGGGGGFG@CDG)**,>CFGCFFEECC6BC:@FCFGGGE7=C5C5))/57>GG:5@F**9*00+*37/637:?5?9C=D;?:5779--14AFD())42)),)))2(12.()8<)()..21-),,-4
@M06628:26:000000000-CRM2J:1:1101:8288:8264 1:N:0:101
TACGAAGGTCCCGAGCGTTATTCGGAATCACTGGGCGTAAAGGGAGCGTAGGCTGCGTGGTAAGTCAGATGTGAAATCTGGGGGCTCAACCTCCAAACTGCATTCGATACTGCCATGCTAGAGTAATGGAGAGGTAACTGGAATTCTCGGTGTAGCAGTGAAATGCGTAGATATCGAGAGGAAGACCAATGGCGAAAGCAGGTTACTGGACATTTACTGACGCTGAGGCTCGAAGGCTAGGGTAGCGAAAGGGATTAGATACCCCTGTAGTCCTAGCAGTAA
+
GGGG@FEEF@FGGGGGGFGGGGGFGGGGGGFGGGGCGGGGCG<FCFDEFEFGGFGGGCFGGGGGGGGGGGGGGGGGGGF<9EEFGGGGGFD<8EFGGGGGGFGGFGGGGGGGGDGFGGGEGGFF9<FFDGDFGGGFFDGGGFGG?EB9>:FGGGGGDFFFGGGGGGGGFGGGGGGDCCFEGGGGFGGGGEGGGGGC8CFGF5F4AFFFCFFFFGGGDGGGGGGFFBFF@<F>GGD>:@FFFFF??FF;GFBFB:F0<FFFGFCCF0F?DFFFF>A>:7<:A>
@M06628:26:000000000-CRM2J:1:1101:21352:8284 1:N:0:101
TACGAGGGGTGCAAGCGTTAATCGGAATTACTGGGCGTAAAGCGTTCGTAGGCGGTTGAATAAGCAAGATGTGAAAGCCCAGGGCTCAACCTTGGAACTGCATTTTGAACTGTTCGACTAGAGTACTGTAGAGGGTGGTGGAATTTCCAGTGTAGCGGTGAAATGCGTAGAGATTGGAAGGAACATCAGTGGCGAAGGCGGCCACCTGGACAGATACTGACGCTGAGGAACGAAAGCGTGGGGAGCGAACAGGATTAGATACCCTGGTAGTCCACGCCGTAA
+
GFGFDFEEEGEGGGGGEGEEFGGGDGGGFGGGGGFGGGGGFGAEFGGGGFFGFGGFFDGGGGGGGGGGFFGEBFFFGGGGGFGGEGGGGC=FGGGGGGGGGGGGGGGGGGGGGGGGGGGDGGFGGGFDGGFCEFEFGGGGGFGGGFFGGGGGGGGFGGGDG9?D@FGGFD4CCCGDGFEFEGGGFGFGFGGGGGGDGG5E>>DDFGFGDFF?CCFDGFFDGCDBD9FFFFF?ECDF7>BF@39(2;B;3>BFF?49>?DBGFE6*.<4<B<4AAD?B>23??
@M06628:26:000000000-CRM2J:1:1101:24109:8288 1:N:0:101
TACGAGGGGTGCAAGCGTTAATCGGAATTACTGGGCGTAAAGCGTTCGTAGGCGGTTGAATAAGCAAGATGTGAAAGCCCAGGGCTCAACCTTGGAACTGCATTTTGAACTGTTCGACTAGAGTACTGTAGAGGGTGGGGGAATTTCCAGTGTAGCGGTGAAATGCGTAGAGATTGGAAGGAACATCAGTGGCGAAGGCGGCCACCTGGACAGATACTGACGCTGAGGAACGAAAGCGTGGGGAGCGAACAGGATTAGATACCCTGGTAGTCCACGCCGTAA
+
GGGGGGGGGGGGGGGGGGGGGGGGGGGGGGGGGGGGGGGGGGGGGGGGGGGGGGGGGGGGGGGECFFGGGGGGGGGGGGGGGGGGGGGGGGGGGGGGGGGGGGGGGGGGGAFEEGGGGEGGGGGGGGGGGGFDFG@FF+BEGGGGGGGCFCFFGGGGGEGGGFCGCE;;DGGGCFGCFCCGGGGFGDFFCGGGGDDGGGGDFDDFGFGGGFFGGGD>FCEGGD@DFFFFGF<ECCB?FBDEFFFFFFF56><?0/425<AF9?@*8F?ABFF>>??>FF>FB
@M06628:26:000000000-CRM2J:1:1101:13026:8288 1:N:0:101
TACGAGGGGTGCAAGCGTTAATCGGAATTACTGGGCGTAAAGCGTTCGTAGGCGGTTGAATAAGCAAGATGTGAAAGCCCAGGGCTCAACCTTGGAACTGCATTTTGAACTGTTCGACTAGAGTACTGTAGAGGGTGGTGGAATTTCCAGTGTAGCGGTGAAATGCGTAGAGATTGGAAGGAACATCAGTGGCGAAGGCGGCCACCTGGACAGATACTGACGCTGAGGAACGAAAGCGTGGGGAGCGAACAGGATTAGATACCCTGGTAGTCCACGCCGTAA
+
GGGG<@FEGGGGGGGGGFGE7FGGGGGGGGGGGGGGGGGGGGGGGGGGGGGGGGGGGGGFGGGGGGGGGGGGGGGGGGGGGGFGGGGGFGGGGFGGGGGGGFGFGGGGGGGGGGFGGGGGGGGGGGGGGGGGGGCEFGGGGGGGGGGGGGGGGGGGGEGDFGGGFGGE4CDGCGGGGFFGGGGGGGGGCFGGDDCDGGGGFFDDFG@FGGFFGFGFDGGGGDDFFFFFFGFFGCC7?B>7@>9:>FFBGBDFFFF>BFB<:AF8?1:?<DFF>A?6>F>1<:
@M06628:26:000000000-CRM2J:1:1101:13009:8294 1:N:0:101
TACGAGGGGTGCAAGCGTTAATCGGAATTACTGGGCGTAAAGCGTTCGTAGGCGGTTGAATAAGCAAGATGTGAAAGCCCAGGGCTCAACCTTGGAACTGCATTTTGAACTGTTCGACTAGAGTACTGTAGAGGGTGGTGGAATTTCCAGTGTAGCGGTGAAATGCGTAGAGATTGGAAGGAACATCAGTGGCGAAGGCGGCCACCTGGACAGATACTGACGCTGAGGAACGAAAGCGTGGGGAGCGAACAGGATTAGATACCCTGGTAGTCCACGCCGTAA
+
GGGGGGGGGGGGGGGGGGGGEGGGGGGGGGGGGGGGGGGGGGGGGGGGGGGGGGGGGGGGGGGGGGGGGGGGGGGGGGGGGGGGGGGGGGGGGGGGGGGGGGGGGGGGGGGGGGGGGGGGGGGGGGGGGGGGGGGGGGGGGGGGGGGGGGGGGGGGGGGGGGGGGGGGFGDGGGGGGGGGGGGGGGGGFFGCDEGDGEFEFFGGFGFGGGFFGGGGGGGGGGD@B>FFFGF?GGG>BEFFEFF?B>FBGFFFFFFFFFFFGFFGFB>BFFFF2<<?FF;>?:
@M06628:26:000000000-CRM2J:1:1101:24125:8302 1:N:0:101
TACGAGGGGTGCAAGCGTTAATCGGAATTACTGGGCGTAAAGCGTTCGTAGGCGGTTGAATAAGCAAGATGTGAAAGCCCAGGGCTCAACCTTGGAACTGCATTTTGAACTGTTCGACTAGAGTACTGTAGAGGGTGGTGGAATTTCCAGTGTAGCGGTGAAATGCGTAGAGATTGGAAGGAACATCAGTGGCGAAGGCGGCCACCTGGACAGATACTGACGCTGAGGAACGAAAGCGTGGGGAGCGAACAGGATTAGATACCCTGGTAGTCCACGCGGTAA
+
GGGGFGGGGGGGGGGGGGGGGGGGGGGGGCGGGGGGGGGGGGGGGGGGGGGGGGGGGGGGGGGCGGGGGGGGGGGGGGGGGGGGGGGGGGGGGGGGGGFGGGGGGGGGGGGGGGGGGGGGGGGGGFGGGGGGGGGGGGGGGGGGGGGAEDGGGGGGGGGGDFDFGGGCDGGGGGCFEGGGGGFE7CEFFGGCCEGCEEGGFDDDFFFFGGF:FFGDGGGGGGDFFFFF@C@:ECC>:D5B>>>?>;>F32)7:<@A),6<FFGFF:F?ADDF6<3:9)341:
@M06628:26:000000000-CRM2J:1:1101:6217:8307 1:N:0:101
TACGAGGGGTGCAAGCGTTAATCGGAATTACTGGGCGTAAAGCGTGCGTAGGTGGTTTGTTAAGCAAGATGTGAAAGCCCCGGGCTCAACCTGGGAACTGCATTTTGAACTGGCCAACTAGAGTATTGTAGAGGGTAGTGGAATTTCCAGTGTAGCGGTGAAATGCGTAGAGATTGGAAGGAACATCAGTGGCGAAGGCGGCTACCTGGACAAATACTGACACTGAGGCACGAAAGCGTGGGGAGCAACCAGGATTAGATACCCTGGTAGTCCACGCCGTAA
+
GGDCDFFGGEEGGGGGG7CGGFGGGDGFGEFCFGGFFFF,CFGG?FCGGGFCCCGGDFGGGEFFDFEF<FGEGEE,94FEEGGDGFD9EFGG?FGFDFFFG,EFGFE7AFGGFG,BFGG<EEGE,=FGGCG9E:BFGGFFF,<FGEGG9;C>D,@@CDEE*??C,98C)1*=EFGGG9;?CFFFCFGDGGGGC=87EGG5537C@4@CC754>*::C7D9C9<4?26>F3:6*5*4<D>)56>?B9??<<>@?6@:)5.6*4<3685?AFA)64),9@(9<6
@M06628:26:000000000-CRM2J:1:1101:3994:8310 1:N:0:101
TACGGAGGGTGCAAGCGTTAATCGGAATTACTGGGCGTAAAGCGCACGTAGGTGGTTTGTTAAGTTGGATGTGAAAGCCCAGGGCTCAACCTTGGAACTGCATTCAAAACTGGCGAACTAGAGTATGGTAGAGGTGAGTGGAATTTCCTGTGTAGCGGTGAAATGCGTAGAGATGGGAAGGAACATCAGTGGCGAAGGCGACTCACTGGACCAATACTGACACTGAGGTGCGAAAGCGTGGGTAGCAAACAGGATTAGATACCCTGGTAGTCCACGCCGTAA
+
GGGGGGGGGGGGGGGGGGGGGGGGGGGGGGGGGGGGGGGGGGGGGGGGGGGGGGGGGGGGGGGGGGGGGGGGGGGGGGGGGGGGGGGGGGGGGGGGGGGGGGGGGGGGGGGGGGGGGGGGGGGGGGGGGGGGGGGGGGGGGGGGGGGGGGGGGGGGGGGGGGGGGGGGFGGGGGGGGGGGGGFGGGGGGGGGGGGGGDGGFFGGFGFGGGFAGGGGGGGGGGGFFAFFFGFFGGDFFFFFFFFFFFFFGFFFFFFFFF>AGF<FFBFFFFFFFFF?FFFFFB
@M06628:26:000000000-CRM2J:1:1101:6222:8324 1:N:0:101
TACGAGGGGTGCAAGCGTTAATCGGAATTACTGGGCGTAAAGCGTGCGTAGGTGGTTTGTTAAGCAAGATGTGAAAGCCCCGGGCTCAACCTGGGAACTGCATTTTGAACTGGCAAACTAGAGTATTGTAGAGGGTAGTGGAATTTCCAGTGTAGCGGTGAAATGCGTAGAGATTGGAAGGAACATCAGTGGCGAAGGCGGCTACCTGGACAAATACTGACACTGAGGCACGAAAGCGTGGGGAGCAAACAGGATTAGATACCCTGGTAGTCCACGCCGTAA
+
GGGGGGGGGGGGGGGGGGGGFFGGGGGGGGGGGGGGGGGGGGGGGGGGGGGGGGGGGGGGGGGGGGGFGGFGFGGGGGGGGGGGGGGGGGGGGGG8FGGGGGGGGGCGGGGGGGDBFGG9FFGGFGGGGFGFFGGGGGGGGFGGGGGGGGGGFCGGGGGGGGGGGGGGFDDGCGGGGC?EGGGGGGGGGGGGGGEGEGFGFFGDFGFGGFFF*CFCG>CEFDFFF<FFFGFFCEC>?FEFFFFFB;<<CB:;:1FABFFBGDCCFBFFFFFFFA?F>FFF0-
@M06628:26:000000000-CRM2J:1:1101:14830:8329 1:N:0:101
TACGGAGGGTCCGAGCGTTAATCGGAATTACTGGGCGTAAAGCGCGCGTAGGTGGTTATTTAAGCTAGATGTGAAAGCCCAGGGCTCAACCTTGGAACTGCATTTAGAACTGGGTAACTAGAGTACAGTAGAGGGTAGTGGAATTTCTTGTGTAGCGGTGAAATGCGTAGATATAAGAAGGAACACCAGTGGCGAAGGCGACTGCCTGGACTGATACTGACACTGAGGTGCGAAAGCGTGGGGAGCAAACAGGATTAGATACCCTGGTAGTCCACGCCGTAA
+
GGGGGGGGGGGGGGGGGGGGGGGGGGGGGGGGGGGGGGGGGGGGGGGGGGGGGGGGGGGGGGGGGGGGGGGGGGGGGGGGGGGGGGGGGGGGGGGGGGGGGGGGGGGGGGGGGGGCFGGGGGGGGGGGGGGGGGGGGGGGGGGGGGGGGGGGGGGGGGGGGGGGGGGGFGGGGGGGGGGGGGGGGGGGGGGGGGGGGGGGFFDGFGFGGGFFGGGGGGGGGGGFFFFFFGFFGGGBFFFFFFF?FFFFGFFFFFFFFFFFGFEEF?FFFFFA>DFFF:>FFF
@M06628:26:000000000-CRM2J:1:1101:9899:8345 1:N:0:101
TACGAGGGGTGCAAGCGTTAATCGGAATTACTGGGCGTAAAGCGTTCGTAGGCGGTTTGTTAAGCAAGATGTGAAAGCCCAGGTCTCAACCTTGGAACTGCATTTTGAACTGTCAAACTAGAGTACTGTAGAGGGTGGTGGAATTTCCAGTGTAGCGGTGAAATGCGTAGAGATTGGAAGGAACATCAGTGGCGAAGGCGGCCACCTGGACAGATACTGACGCTGATGAACGAAAGCGTGGGGAGCGAACAGGATTAGATACCCTGGTAGTCCACGCCGTAA
+
GGGG<@FGGGGGGGGGGGGGGGGGGG:FGGGGGGGGGGGGGGGGGDGG,EFGGCFFGGGEF,FGA,AF,EFGGGGGGGGG8FGGGG?FGG84AFGGGGGGGGGC<AE:FFGG,EF?FGGGGGGGFF;37EFGGGG++@FFGGGGGCGE;EGGGGGGGGGGGGGGGGGGFGGFGG9<DCGGGGGGGDGGGGGFGGGGGGGG5B37<FFGG<497C:CFGGGGGGF5>*=*:F:EGGFFFFFFFFFFF04DBFFFFFFFFFFFFCGF?FFFFFFFFF:9)39<:
@M06628:26:000000000-CRM2J:1:1101:15548:8363 1:N:0:101
TACAGAGGGTGCAAGCGTTAATCGGAATTACTGGGCGTAAAGCGCGCGTAGGTGGTTTGTTAAGTCGGATGTGAAAGCCCAGGGCTCAACCTTGGAATTGCACCCGATACTGGCAGGCTAGAGTACGATAGAGGAGTGTGGAATTTCCTGTGTAGCGGTGAAATGCGTAGATATAGGAAGGAACATCAGTGGCGAAGGCGACACTCTGGATTGATACTGACACTGAGGTGCGAAAGCGTGGGGAGCAAACAGGATTAGATACCCTGGTAGTCCACGCCGTAA
+
GGGGGGGGGGGGGGGGGGGGGGGGGGGGGGGGGGGGGGGGGGGGGGGGGGGGFGGGGGGGGGGGGGGGGGGGGGGGGGGGGGGGGGGGGGGGGGGGGGGGGGGGGGGGGGGGGGGGGGGGGGGGGGGGGGGGGGFGGGGGGGGGGGGGGGGGGGGGGGGGGGGGGGGGFGGGGGGGGGGGGGGGGGGGGGGGGGGGGGGGFFGGFGFGGGFFGGGGGGGFGGGFFFFFFC?>GGGFFFFFFFFFFF?FF?FFFBFFFDFFFFGG??FBFD-4>DFBFFF9?B
@M06628:26:000000000-CRM2J:1:1101:2767:8379 1:N:0:101
TACAGAGGGTGCAAGCGTTAATCGGAATTACTGGGCGTAAAGCGCGCGTAGGTGGTTTGTTAAGTCGGATGTGAAAGCCCAGGGCTCAACCTTGGAATTGCACCCGATACTGGCAGGCTAGAGTACGATAGAGGAGTGTGGAATTTCCTGTGTAGCGGTGAAATGCGTAGATATAGGAAGGAACATCAGTGGCGAAGGCGACACTCTGGATTGATACTGACACTGAGGTGCGAAAGCGGGGGGAGCAAACAGGATTAGATACCCTGGTAGTCCACGCCGGAA
+
GFGCFGCFFFEGEGGGGGGGGGGGGGGGFGGGFFGGGGGGGGGGGGGGEEGGCFG=FGGGGGGGG9CDGGGFGFGGDFGGEGGGGGDFGCCFDFGFGFFGGGFBCFGECGGG,DGGGG@FGGGCGGGDCFB@DCFFFGFFEFGGG9FGFGGG9FGGGE5:EGGFFGGGFGGGGD,AF9EGGGGGG?BCEGGFDEEDEGG5>D<D?F=FGG=7D=CFCGGGGFDF?A;FFFFFGEGF:>)).9>>F;B?FBFFF0;>BF2)2-38*40826A<:2>6>F6(14
@M06628:26:000000000-CRM2J:1:1101:15547:8381 1:N:0:101
TACAGAGGGTGCAAGCGTTAATCGGAATTACTGGGCGTAAAGCGCGCGTAGGTGGTTTGTTAAGTCGGATGTGAAAGCCCAGGGCTCAACCTTGGAATTGCACCCGATACTGGCAGGCTAGAGTACGATAGAGGAGTGTGGAATTTCCTGTGTAGCGGTGAAATGCGTAGATATAGGAAGGAACATCAGTGGCGAAGGCGACACTCTGGATTGATACTGACACTGAGGTGCGAAAGCGTGGGGAGCAAACAGGATTAGATACCCTGGTAGTCCACGCCGTAA
+
GGGGGGGGGGGGGGGGGGGGFGGGGGGGGGGGGGGGGGGGGGGGGGGGGGGGGGG=FGGGGGGGGGGGGGGGGGGGGGGGGGGGGGGF9EGGGGGGGGGFGGGGGGGGGGGGGGGG>FGGCGGGGGGGFGGGGGGGGGGGGGGGGDGGGGGFGGGGGGGGDCFC>EEGFGGGGGGGGGGGGGGGGGGGFCGEGGG8BCGGFFGG@F??GFF=5CGFGGGGGFGFFFFFFDFF=ED>7D>>>;03>B::*4:?<??<)<>>FFCF6:FBAFAA<4204073:?
@M06628:26:000000000-CRM2J:1:1101:2773:8403 1:N:0:101
TACAGAGGGTGCAAGCGTTAATCGGAATTACTGGGCGTAAAGCGCGCGTAGGTGGTTTGTTAAGTCGGATGTGAAAGCCCAGGGCTCAACCTTGGAATTGCACCCGATACTGGCAGGCTAGAGTACGATAGAGGAGTGTGGAATTTCCTGTGTAGCGGTGAAATGCGTAGATATAGGAAGGAACATCAGTGGCGAAGGCGACACTCTGGATTGATACTGACACTGAGGTGCGAAAGCGTGGGGAGCAAACAGGATTAGATACCCTGGTAGTCCACGCCGTAA
+
GGGGGGGGGGGGGGGGGGGGGGGGGGGGGGGGEGGGGGGGGGGGGGGGGGGGGGGGGGGGGGGGGGGGGGGGGGGGFGGGGGFGGGGGGGGGGGGGGGGGGGGGGDGGGGGGGGGGGGGGGGGGGGGGGGGGGGGGGGGGGGGGGGGGGGGGGGGGGGGGGGGGGGGGFGGGGGGGGGGGGGGGGGGGGGGGGGGGGGGGFFGGFGFGGCFFGGGFCFGGGGGFFFFFFGFFGGGFFFFFFFFFFFFFGFFFFFF>>FDDGBFF60:?BFDFADFFFF9>FB
@M06628:26:000000000-CRM2J:1:1101:24766:8423 1:N:0:101
TACTAAAGGTGCAAGCGTTAATCGGAATTACTGGGCGTAAAGCGCGCGTAGGTGGTTTGTTAAGTTGGATGTGAAAGCCCAGGGCTCAACCTTGGAACTGCATTCAAAACTGACTCACTAGAGTACGAGAGAGGTTAGTGGAATTTCCTGTGTAGCGGTGAAATGCGTAGAGATGGGAAGGAACACCAGTGGCGAAGGCGACTGACTGGCTCGATACTGACACTGAGGTGCGAAAGCGTGGGGAGCAAACAGGATTAGATACCCTGGTAGTCCACGCCGTAA
+
GGGGGGGGGGGGGGGGGGGGGGGGGGGGGGGGGGGGGGGGGGGGGGGGGGGGGGGGGGGGGGGGGGGGGGGGGGGGGGGGGGGGGGGGGGGGGGGGGGGGGGGGGGGGGGGGGFGGGGGGGGGGGGGCGGGGGGGGGGGGGGGGGGGGGGGGGGGGDGGGGGGGGGG8BGGGGGGGGGGGEGGGGGGGGGGGGGGGGGGGFFGGFGFGGGFFGGGGGGGGGFGFFFFFFGFFGGGFFF@DFBB?F>:<FFFFBF)6<BFFGFCCF?)54<>AAB??FFBF04
@M06628:26:000000000-CRM2J:1:1101:11898:8426 1:N:0:101
TACGGAGGGTGCAAGCGTTAATCGGAATTACTGGGCGTAAAGCGCACGTAGGTGGTTTGTTAAGTTGGATGTGAAAGCCCAGGGCTCAACCTTGGAACTGCATTCAAAACTGGCGAACTAGAGTATGGTAGAGGTGAGTGGAATTTCCTGTGTAGCGGTGAAATGCGTAGAGATGGGAAGGAACATCAGTGGCGAAGGCGACTCACTGGACCAATACTGACACTGAGGTGCGAAAGCGTGGGTAGCAAACAGGATTAGATACCCTGGTAGTCCACGCCGTAA
+
GGGGGGGGGGGGGGGGGGGG<FGGGGGGGGGGGGGGGGGGGGGGGGGGGGGGGGGGGGGGGGGGGGGGGGGGGGGGGGGGGGGGGGGGGGGGGGGGGGGGGGGGGGGGGGGGGGGCCGGGGGGGGGGGGGGGGGGGGGGGGGGGGGGGGGGGGGGGGGGGGGGGDFGGFGGGGGGGGGGGGGGGGGGGGGGFGGGGGGGGFFGGFGFGGGFFGGGGGGGGGGGFF>FFFGFFGGGFFFFFFF>9<DFAFFF?B?FADBFFGFGGFBFFFA<ABFF:>FF>?:
@M06628:26:000000000-CRM2J:1:1101:22763:8432 1:N:0:101
TACGAGGGGTGCAAGCGTTAATCGGAATTACTGGGCGTAAAGCGTGCGTAGGTGGTTTGTTAAGCAAGATGTGAAAGCCCTGGGCTCAACCTGGGAACTGCATTTTGAACTGGCAAGCTAGAGTTTTGTAGAGGGTAGTGGAATTTCCAGTGTAGCGGTGAAATGCGTAGAGATTGGAAGGAACATCAGTGGCGAAGGCGGCTACCTGGACAAAGACTGACACTGAGGCACGAAAGCGTGGGGAGCAAACAGGATTAGATACCCTGGTAGTCCACGCCGTAA
+
GGGGGGGGGGGGGGGGGGGGCGGGGGGGGGGGGGGGGGGGGGGGGGGGGGGGGGGGGGGGGGGGGGGGGGGGGGGGGGGGGGGGGGGGGGGGGGGGGGGGGGGGGGGGGGGGGGGGGGGCFGGGGGGGGGGGGGGGFGGGGGGGGGGGGGGGGGGGGGGGGGGGGGGGFGGGGFFGGGGGGGGGGGGGGGGGGGGGGGGGFFGGFGFGGGFFGGGGG=66<FGFFFFFFGFBGGGFFFFFEFF<FFFF:6:?<:F<4<ABGFGF645:DFABBA<<;>>><?
@M06628:26:000000000-CRM2J:1:1101:14326:8457 1:N:0:101
TACGAGGGGTGCAAGCGTTAATCGGAATTACTGGGCGTAAAGCGTTCGTAGGCGGTTGAATAAGCAAGATGTGAAAGCCCAGGGCTCAACCTTGGAACTGCATTTTGAACTGTTCGACTAGAGTACTGTAGAGGGTGGTGGAATTTCCAGTGTAGCGGTGAAATGCGTAGAGATTGGAAGGAACATCAGTGGCGAAGGCGGCCACCTGGACAGATACTGACGCTGAGGAACGAAAGCGTGGGGAGCGAACAGGATTAGATACCCTGGTAGTCCACGCCGTAA
+
GGGGGGGGGGGGGGGGGGGGGGGGGGGGGGGGGGGGGGGGGGGGGGGGGGGGGGGGGGGGGGGGGGGGGGGGGGGGGGGGGGGGGGGGGGGGGGGGGGGGGGGGGGGGGGGGGGGGGGGGGGGGGGGGGGGGGGGGGGGGGGGGGGGGGGGGGGGGGGGGGGGGGGGEFGGGGGGGGFGGGGGGGGGGGGGGGGGGGGGGFFGGFGFGFGFFGGGGGGGGGGGFFFFFFGF?EGGFBFEFFFBBBFFFGFEFFFFBFFFFGFGGF?@3:ABFADBFFFFFFF
@M06628:26:000000000-CRM2J:1:1101:15056:8479 1:N:0:101
TACGAGGGGTGCAAGCGTTAATCGGAATTACTGGGCGTAAAGCGTGCGTAGGTGGTTTGTTAAGCAAGATGTGAAAGCCCCGGGCTCAACCTGGGAACTGCATTTTGAACTGGCAAACTAGAGTATTGTAGAGGGTAGTGGAATTTCCAGTGTAGCGGTGAAATGCGTAGAGATTGGAAGGAACATCAGTGGCGAAGGCGGCTACCTGGACAAATACTGACACTGAGGCACGAAAGCGTGGGGAGCAAACAGGATTAGATACCCTGGTAGTCCACGCCGTAA
+
GGGGGGGGGGGGGGGGGGGGGGGGGGGGGGGGGGGGGGGGGGGGGGGGGGGGGGGGGGGGGGGGGGGGGGGGGGGGGGGGGGGGGGGGGGGGGGGGGGGGGGGGGGGGGGGGGGG@FGGGGGGFGGGGGGGGGGGGGGGGGGGGGGGGGGGGGGGGGGGGGGGGGGGGFGGGGGGGGGGGGGGGGGGGGGGGGGGGGGGGFFGGFGFGGGFFGGGGGGGGGGGFFFFFFDFBGGGFF@@BFF><BFFFGFFFFFFF?BDFFFFGFBFFBFFFFFFFFFFFFF
@M06628:26:000000000-CRM2J:1:1101:6546:8489 1:N:0:101
TACGGAGGGTCCGAGCGTTAATCGGAATTACTGGGCGTAAAGCGCGCGTAGGTGGATTGGTCAGTCAGATGTGAAAGCCCAGGGCTCAACCTTGGAACTGCATCTGATACTGCTAGTCTAGAATACAGTAGAGGGTAGTGGAATTTCCTGTGTAGCGGTGAAATGCGTAGATATAGGAAGGAACACCAGTGGCGAAGGCGACTACCTGGACTGATATTGACACTGAGGTGCGAAAGCGTGGGGAGCAAACAGGATTAGATACCCTGGTAGTCCACGCCGTAA
+
GGGGGGGGGGGGGGGGGGGGFGGGGGGGGGGGGGGGGGGGGGGGGGGGGGGGGGGGGGGGGGGGGGGGGGGGGGGGGGGGGGGGGGGGGGGGGGGGGGGGGGGGGGGGGGGGGGGGGGGGGGGGGGGGGGGGGGGGGGGGGGGGGGGGGGGGGGGGGGGGGGGGGGGGFGGGGGGGGGGGGGGGGGGGGGGGGGGGGGGGFFGGFGFGC<FFFGCDCGGGFFGFFBF>?FFFGGGFFFFFFFFFFFFFGFFFFFFFFFFFGFGGFFFFFFFFFFF?BFBF<:
@M06628:26:000000000-CRM2J:1:1101:16009:8509 1:N:0:101
TACGAGGGGTGCAAGCGTTAATCGGAATTACTGGGCGTAAAGCGTTCGTAGGCGGTTTGTTAAGCAAGATGTGAAAGCCCAGGGCTCAACCTTGGAACTGCATTTTGAACTGGCAAACTAGAGTACTGTAGAGGGTGGTGGAATTTCCAGTGTAGCGGTGAAATGCGTAGAGATTGGAAGGAACATCAGTGGCGAAGGCGGCCACCTGGACAGATACTGACGCTGAGGAACGAAAGCGTGGGGAGCGAACAGGATTAGATACCCTGGTAGTCCACGCCGTAA
+
GGGGGGGGGGGGGGGGGGGGGGGGGGGGGGGGGGGGGGGGGGGGGGGGGGGGGGGGGGGGGGGGGGGGGGGGGGGGGGGGGGGGGGGGGGGGGGGGGGGGGGGGGGGGGGGGGGGGGGGGGGGGGGGGGGGGGGGGGGGGGGGGGGGGGGGGGGGGGGGGGGGFGGGGFGGGGGGGGGGGGGGGGGGGGGGGGGGGGGGGFEDGFGFGGGFFGGGGGGGGGGGFFFFFFGFFGGGFFFDEFFFFFFFFC6>FFFFFF?AAGAGG938:A<<ADA48>F6-4:
@M06628:26:000000000-CRM2J:1:1101:21653:8515 1:N:0:101
TACAGAGGGTGCAAGCGTTAATCGGAATTACTGGGCGTAAAGCGCGCGTAGGTGGTTTGTTAAGTCGGATGTGAAAGCCCAGGGCTCAACCTTGGAATTGCACCCGATACTGGCAGGCTAGAGTACGATAGAGGAGTGTGGAATTTCCTGTGTAGCGGTGAAATGCGTAGATATAGGAAGGAACATCAGTGGCGAAGGCGACACTCTGGATTGATACTGACACTGAGGTGCGAAAGCGTGGGGAGCAAACAGGATTAGATACCCTGGTAGTCCACGCCGTAA
+
GGGGGGGGGGGGGGGGGGGGDGGGGGGGGGGGGGGGGGGGGGGGGGGGGGGGGGGGGGGGGGGGGGGGGGGGGGGGGGGGFGGGGGGGGGGGGGGGAFGGGGGGGGGGGGGGFGGGGGGGGGGGGGGGGGGGGGDGGGGGGGGGGGGGFGGGGGGGGGGGGGGGGDEEDGGGGG@FCCFGGGGCFF?CEFGFGCEGGGGGFFGGFF4@FGF=CC7:?:7EGGGFFFF3@F?;GCC(4305;97(-7??*(8???)).444CAE?F?<29AF>DF24(819?F
@M06628:26:000000000-CRM2J:1:1101:9922:8524 1:N:0:101
TACGGAGGGTCCGAGCGTTAATCGGAATTACTGGGCGTAAAGCGCGCGTAGGTGGTTATTTAAGCTAGATGTGAAAGCCCAGGGCTCAACCTTGGAACTGCATTTAGAACTGGGTAACTAGAGTACAGTAGAGGGTAGTGGAATTTCTTGTGTAGCGGTGAAATGCGTAGATATAAGAAGGAACACCAGTGGCGAAGGCGACTGCCTGGACTGATACTGACACTGAGGTGCGAAAGCGTGGGGAGCAAACAGGATTAGATACCCTGGTAGTCCACGCCGTAA
+
GGGGGDFGGGGGGGGGGGGGGGGGGGGGGGGGFGGGGCFGGGGGGGGGEFGGFGGFGFFFGGGGGGGGGGGGGGGGGGGGGGGGGGGGGGGCGGGGGGGGGGGGGGGGFGGGGGGGGGGGGGGGGGFGGGGGGGGCCFCEGGGGGGGGGGGGGGGGGGGGCFGGGGGGEGGGGGGGGGGGGGGCEFGFGGCGGGGGGGGGDB7C:<?EGGFFFGGF>FCCC?CFFFFFFG?9EEG;::35BFFF99(:D:FF??::B?A<C<<<?:>49><AA<?20>>((-
@M06628:26:000000000-CRM2J:1:1101:24562:8526 1:N:0:101
TACTAAAGGTGCAAGCGTTAATCGGAATTACTGGGCGTAAAGCGCGCGTAGGTGGTTTGTTAAGTTGGATGTGAAAGCCCAGGGCTCAACCTTGGAACTGCATTCAAAACTGACTCACTAGAGTACGAGAGAGGTTAGTGGAATTTCCTGTGTAGCGGTGAAATGCGTAGAGATGGGAAGGAACACCAGTGGCGAAGGCGACTGACTGGCTCGATACTGACACTGAGGTGCGAAAGCGTGGGGAGCAAAAAGGATTAGATACCCTGGTAGTCCACGCCGTAA
+
FFGGEGGGGGGGGFFGGFGECFD@@7FCFAFGGCE8FF@@@CFECFD@CCCFGC<FGFGFD?CFEEFEDDFFGGGFGGGGGFGCC<FEFGCEB?E?EFD<FFE9<AF9FFGGFGGFFGFFEFGCGCFGD:EGGDFA;DFGF@DFCGGFAGFGCFGFGG>C5@FGGFEEFGGGFGGF59?CEFFGGGGGGGF@DGEGG7EG>EGGFGFGGGAFC55CC*CFFFGFF<F@F3<9C5C11>>>EF>269FFC(..4<FA>?F9FBGGF?3:444>FF?19F>7B?
@M06628:26:000000000-CRM2J:1:1101:9901:8532 1:N:0:101
TACGGAGGGTCCGAGCGTTAATCGGAATTACTGGGCGTAAAGCGCGCGTAGGTGGTTATTTAAGCTAGATGTGAAAGCCCAGGGCTCAACCTTGGAACTGCATTTAGAACTGGGTAACTAGAGTACAGTAGAGGGTAGTGGAATTTCTTGTGTAGCGGTGAAATGCGTAGATATAAGAAGGAACACCAGTGGCGAAGGCGACTGCCTGGACTGATACTGACACTGAGGTGCGAAAGCGTGGGGAGCAAACAGGATTAGATACCCTGGTAGTCCACGCCGTAA
+
GGGGGGGGGGGGGGGGGGGGGGGGGGGGGGGGGGGGGGGGGGGGGGGGGGGGGGGGGGGGGGGGGGGGGGGGGGGGGGGGGGGGGGGGGGGGGGGGGGGGGGGGGGGGGGGGGGGGGGGGGGGGGGGGGGGGGGGGGGGGGGGGGGGGGGGGGGGGGGGGGG9DFGGGFGGGGGGGGGGGGGGGGGGGGGGGGDGGGGGGFFGGFGFGGGFFGGGGGGGGGGGFFFFFFGFFGGGB<EEFEFFFFFFFGBFFB<FFF?<ACACGFFFFFFAADBFFBFFFF:
@M06628:26:000000000-CRM2J:1:1101:26153:8535 1:N:0:101
TACGAGGGGTGCAAGCGTTAATCGGAATTACTGGGCGTAAAGCGTGCGTAGGTGGTTTGTTAAGCAAGATGTGAAAGCCCCGGGCTCAACCTGGGAACTGCATTTTGAACTGGCAAACTAGAGTATTGTAGAGGGTAGTGGAATTTCCAGTGTAGCGGTGAAATGCGTAGAGATTGGAAGGAACATCAGTGGCGAAGGCGGCTACCTGGACAAATACTGACACTGAGGCACGAAAGCGTGGGGAGCAAACAGGATTAGATACCCTGGTAGTCCACGCCGTAA
+
GGGGGGGGGGGGGGGGGGGGGGGGGGGGGGGGGGGGGGGGGGGGGGGGEGGGFGGGDGGGGGGGGGGGGGGGGGGGGGGGGGGGGGGGGGGGGGGGGGGGGGGGGGGGGGGGGGGGGGGGGGGGGGGGGGGGGGGGGGGGGGGGGGGGGGFFGGGGGGEEFGGGGGGGFGGGGGFGGFFGGGGGFGGGGGGGGGGGGDGGFFGGFGFGGFFFGGGGGG>FCC<9?8?FFGFFGGGB?F>EDFFFFFFFGFFF0(6)589A7><EF?>(-6<-5<211797(4
@M06628:26:000000000-CRM2J:1:1101:6791:8560 1:N:0:101
TACGAGGGGTGCAAGCGTTAATCGGAATTACTGGGCGTAAAGCGTGCGTAGGTGGTTTGTTAAGCAAGATGTGAAAGCCCCGGGCTCAACCTGGGAACTGCATTTTGAACTGGCAAACTAGAGTATTGTAGAGGGTAGTGGAATTTCCAGTGTAGCGGTGAAATGCGTAGAGATTGGAAGGAACATCAGTGGCGAAGGCGGCTACCTGGACAAATACTGACACTGAGGCACGAAAGCGTGGGGAGCAAACAGGATTAGATACCCTGGTAGTCCACGCCGTAA
+
GGGGGGGGGGGGGGGGGGGGGGGGGGGGGGGGGGGGGGGGGGGGGGGGGGGGGGGGGGGGGGGGGGGGGGGGGGGGGGGGGGGGGGGGGGGGGGGGGGGGGGGGGGGGGGGGGGGGGGGGGGGGGGGGGGGGGGGGGGGGGGGGGGGGGGGGGGGGGGGGGGGGGGGGFGGGGGGGGGGGGGGGGGGGGGGGGGGGGGGGFFGGFGFGGGFFFGGGGGGGGGGFFFFFFGFFGGGFFFFFFFFFFFFFGFFF?FFAFFFFGFCFFFFFFFFBFFFBFFFFBB
@M06628:26:000000000-CRM2J:1:1101:24448:8576 1:N:0:101
TACGGAGGGTGCAAGCGTTAATCGGAATTACTGGGCGTAAAGCGCACGTAGGTGGTTTGTTAAGTTGGATGTGAAAGCCCAGGGCTCAACCTTGGAACTGCATTCAAAACTGGCGAACTAGAGTATGGTAGAGGTGAGTGGAATTTCCTGTGTAGCGGTGAAATGCGTAGAGATGGGAAGGAACATCAGTGGCGAAGGCGACTCACTGGACCAATACTGACACTGAGGTGCGAAAGCGTGGGTAGCAAACAGGATTAGATACCCTGGTAGTCCACGCCGTAA
+
GGGGGGGGGGGGGGGGGGGGGGGGGGGGGGGGGGGGGGGGGGGGGGGGGGGGGGGGGGGGGGGGGGGGGGGGGGGGGGGGGGGGGGGGGGGGGGGGGGGGGGGGGGGGGGGGGGGGGGGGGGGGGGGGGGGGGGGGGGGGGGGGGGGGGGGGGGGGGGGGGGGGGGGGFGGGGGGGGGGGGGGGGGGGGGGGGGGGGGGGFFDGFGFGFFFFGGGGGGFFGCC?F<@5?DF;GGGFFFFFFFFBFBFFGFFFBBFFFFFFGAE?FBFFFFFF>F?B6;04?B
@M06628:26:000000000-CRM2J:1:1101:28329:8585 1:N:0:101
TACGGAGGGTCCAAGCGTTATCCGGAATCATTGGGTTTAAAGGGTCCGCAGGCGGTCAATTAAGTCAGAGGTGAAATCCCATAGCTTAACTATGGAACTGCCTTTGATACTGGTTGACTTGAGTTATACGGAAGTAGATAGAATACGTAGTGTAGAGGTGAAATGCATAGAGATTACTTAGATTACCGATTGCGAAGGCAGTCTACTACGTATTTACTGATGCTCATGGACGAAAGCGTGGGGTGCGAACAGGAATAGATACCCTGGTAGCCCACGCAGTAA
+
GEC@@@@@@:FGDFGD:8B@FFF:F:BFF9CC@CF@@CF@9FDGEFGGGGDCF:B++8EEECFFFFCFFE+?+E<9F,AF<<AE8?FFGGFEFGCDDGGGG<=?FGA<DD?FGFFFG,,ADFD?F9FDF,@=BCF9F<FG9,,8,,8@9BFFFDC,>6DC,3@CGG;DFFCFGC,=@CCGFF9@;D?*9:54;*::BEGG>A9@AFF+<CF6+*::+;:C+<CAA)+;9*2:579(2555BBF14(4?)-8761)5.4>)2)03?B:?B):-32,(4)((..
@M06628:26:000000000-CRM2J:1:1101:28220:8587 1:N:0:101
TACGAGGGGTGCAAGCGTTAATCGGAATTACTGGGCGTAAAGCGTTCGTAGGCGGTCTATTAAGCAAGATGTGAAAGCCCAGGGCTCAACCTTGGAACTGCATTTTGAACTGGTAGACTAGAGTACTGTAGAGGGTGGTGGAATTTCCAGTGTAGCGGTGAAATGCGTAGAGATTGGAAGGAACATCAGTGGCGAGGGCGGCCACCTGGACAGATACTGACGCTGAGGCACGAAAGCGTGGGGAGCGAACAGGATTAGATACCCTGGTAGTCCACGCCCTAA
+
GGGG9BFGGGGG<FGGGGGGGGGGGGGGGGGGGGGGGGGGGGGGGGGG?FEGFGG=4F9FGGGGGGGGGGGGGGGG9FGG8FGGGGEGGGGG<FGGG<5EGGGGGGGGGGGGGEGD,CFGGGGG<3=;@FFGFFC+FEF6EFGGGCGCCGGGGGGG7CEGGGGGGGGGFGGGGG7CG,>FGFF>8BF96EFFCEG3ECE*))>7>GFGGGF?G***0?FFGGGF39:>)/<?GGGBBFBFFFF?FF(4),38:BFB?<<AFFFFFB33428>2<)1;3(4::
@M06628:26:000000000-CRM2J:1:1101:5561:8597 1:N:0:101
TACGGAGGGTCCGAGCGTTAATCGGAATTACTGGGCGTAAAGCGCGCGTAGGTGGTTATTTAAGCTAGATGTGAAAGCCCAGGGCTCAACCTTGGAACTGCATTTAGAACTGGGTAACTAGAGTACAGTAGAGGGTAGTGGAATTTCTTGTGTAGCGGTGAAATGCGTAGATATAAGAAGGAACACCAGTGGCGAAGGCGACTGCCTGGACTGATACTGACACTGAGGTGCGAAAGCGTGGGGAGCAAACAGGATTAGATACCCTGGTAGTCCACGCCGTAA
+
GGGGGGGGGGGGGGGGGGGGGGGGGGGGGGGGGGGGGGGGGGGGGGGGGGGGGGGGGGGGGGGGGGGGGGGGGGGGGGGGGGGGGGGGGGGGGGGGGGGGGGGGGGGGFFGGGGGGGGGGGGGGGGGGGGGGGGGGGGGGGGGGGGGGGGGGGGGGGGGGGGGGGGGGFGGGGGGFGGGGGGGGGGGGGGGGGGGGGGGGFFGGFGFGGGFFGGGFGFGGGGGFFFFFFGFFGGGFFFFFFFFBFFFFGBFFFFFF?FFFGFFGFBFFFFFFFFF?FFFFF?
@M06628:26:000000000-CRM2J:1:1101:28323:8607 1:N:0:101
TACGGAGGGTCCAAGCGTTATCCGGAATCATTGGGTTTAAAGGGTCCGCAGGCGGTCAATTAAGTCAGAGGTGAAATCCCATAGCTTAACTATGGAACTGCCTTTGATACTGGTTGACTTGAGTTATACGGAAGTAGATAGAATAAGTAGTGTAGCGGTGAAATGCATAGAGATTACTTAGAATACCGATTGCGAAGGCAGTCTACTACGTATATACTGACGCTCATGGACGAAAGCGTGGGGAGCGAACAGGATTAGATACCCTGGTAGTCCACGCCGTAA
+
GGGGGGGGGGGGGGGGGGGGGGGGGGGGGGGGGGGGGGGGGFGGGGGGGGGGGGGGGGGGGGGGGGGGGGGGGGGGGGGGGGGGGGGGGGGGGGGGGGGGGGGGGGGGGGGGGGGGGGGGGGGGGGGGGGGGGGFGGGGGGGGGGGGGGGGGGGGGGGGGGGGGGGFGFGGGGGGGGGGGGGGGGGGGGGEGGGGGGGGGFFGGFGFGGGFFGFGDGGGGGGGEEFFFFG:>EGGFFFDFDBF?BFFFGBF<:B?BFF<<:A:A?BFBB98:A>7<BFFB68
@M06628:26:000000000-CRM2J:1:1101:18886:8612 1:N:0:101
TACGGAGGGTGCAAGCGTTACTCGGAATCACTGGGCGTAAAGAGCGTGTAGGCGGGTTTGTAAGTTTGAAGTGAAATCCAATGGCTCAACCATTGAACTGCTTTGAAAACTGCTTACCTAGAATATGGGAGAGGTAGATGGAATTTCTGGTGTAGGGGTAAAATCCGTAGAGATCAGAAGGAATACCGATTGCGAAGGCGATCTACTGGAACATTATTGACGCTGAGACGCGAAAGCGTGGGGAGCGAACAGGATTAGATACCCTGGTAGTCCACGCCCTAA
+
GGGGGGGGGGGGGGGGGGGGGGGGGGGGGGGGGGGGGGGGGGGGGGGGGGGGGGGGGGGGGGGGGGGGGGGGGGGGGGGGFGGGGGGGGGGGGGGGGGGGGGGGGGGGGGGGGGGGGGGGGGGGGGGGGGGGGGGGGGGGGGGGGGGGGGGGGGGGGGGGGGGGGGGGFGGGGGGGGGGGGGGGGGGGGGGGGGGGGGGGFFGGFGFGGGFFGGGGGF7FGEGFFFFFFGBFGGGFFFFFFFFBB>6>D;EF??F<<<>BGFGGFFF0<ABFFFFFFF>FFF
@M06628:26:000000000-CRM2J:1:1101:19826:8630 1:N:0:101
TACGAGGGGTGCAAGCGTTAATCGGAATTACTGGGCGTAAAGCGTTCGTAGGCGGTTTGTTAAGCAAGATGTGAAAGCCCAGGGCTCAACCTTGGAACTGCATTTTGAACTGGCAAACTAGAGTACTGTAGAGGGTGGTGGAATTTCCAGTGTAGCGGTGAAATGCGTAGAGATTGGAAGGAACATCAGTGGCGAAGGCGGCCACCTGGACAGATACTGACGCTGAGGAACGAAAGCGTGGGGAGCGAACAGGATTAGATACCCTGGTAGTCCACGCCGTAA
+
GGGGGGGGGGGGGGGGGGGGGGGGGGGGGGGGGGGGGGGGGGGGGGGGGGGGGGGGGGGGGGGGGGGGGGGGGGGGGGGGGGGGGGGGGGGGGGGGGGGGGGGGGGGGGGGGGGGGGGGGGGGGGGGGGGGGGGDFFGGGGGGGGGGGGGFGGGGGGGGGGGGGGGGGFGGGGGGGGGGGGGGGGGGGGGGGGGGGGGGGFFGGFGFGGGFFGC>DGGGGGGGFFFFFFGFFGGGFFFFFFBF:BFFFGFFFFFFAFFFFGFGGF?F?>BFB9<??>FFBFB
@M06628:26:000000000-CRM2J:1:1101:13789:8630 1:N:0:101
TACGGAGGGGGTTAGCGTTGTTCGGAATTACTGGGCGTAAAGCGCACGTAGGCGGATCAGAAAGTATAGGGTGAAATCCCAGGGCTCAACCCTGGAACTGCCTTGTAAACTCCTGGTCTTGAGTTCGAGAGAGGTGAGTGGAATTCCGAGTGTAGAGGTGAAATTCGTAGATATTCGGAGGAACACCAGTGGCGAAGGCGGCTCACTGGCTCGATACTGACGCTGAGGTGCGAAAGTGTGGGGAGCAAACAGGATTAGATACCCTGGTAGTCCACACCGTAA
+
GGGGGGGGGGGGGGGGGGGGGGGGGGGGGGGGGGGGGGGGGGGGGGGGGGGGGGGGGGGGFGGGGGGGGGGGGGGGGGGGGGGGGGGGGGGGGGGGGGGGGGGGGGGGGGGGGGGGGGGGGGGGGGGGGGGGGGGGGGGGGGGGGGGGGGGGGGGGGGGGGGGGGGGGFGGGGGGGGGGGGGGGGGGGGGGGGGGGGGGGFFGGFGFGGGFFGGGFGGGFGGGFFFFFFF?>EGG>DFFFFFFFFFFFGFFFFFFAFFDACFGGFBFFFF)-6<??FFFFFF
@M06628:26:000000000-CRM2J:1:1101:20647:8639 1:N:0:101
TACGGAGGGTGCGAGCGTTAATCGGAATTACTGGGCGTAAAGCGCATGCAGGTGGTTCATTAAGTCAGATGTGAAAGCCCGGGGCTCAACCTCGGAACTGCATTTGAAACTGGTGAACTAGAGTGCTGTAGAGGGGGGTAGAATTTCAGGTGTAGCGGTGAAATGCGTAGAGATCTGAAGGAATACCAGTGGCGAAGGCGGCCCCCTGGACAGACACTGACACTCAGATGCGAAAGCGTGGGGAGCAAACAGGATTAGATACCCTGGTAGTCCACGCCGTAA
+
GGGGGGGGGGGGGGGGGGGGGFGGGGGGGGGGGGGGGGGGGGGGGGGGGGGGFGGGGGGGGGGGGGGGGGGGGGGGGGGGGGGGGGGGGGGGGGGGGGGGGGGGGGGGGGGGGGGGGGGGGGGGGGGGGGGGGGGGGGGGGGGGGGGGGGGGGGGGGGGGGGGGGGGGFGGGGGGGGGGGGGGGGGGGGGGGGGGGGGGGFFGGFGFGGGFFGGGGGGGGFFGFFFFFFGFFGGDB?E>@EFFFFB?FGFFFFFFFFFFFGFGGFFFFFFBFBF?FFFFFF?
@M06628:26:000000000-CRM2J:1:1101:22115:8678 1:N:0:101
TACGGAGGGTCCGAGCGTTAATCGGAATTACTGGGCGTAAAGCGCGCGTAGGTGGTTATTTAAGCTAGATGTGAAAGCCCAGGGCTCAACCTTGGAACTGCATTTAGAACTGGGTAACTAGAGTACAGTAGAGGGTAGTGGAATTTCTTGTGTAGCGGTGAAATGCGTAGATATAAGAAGGAACACCAGTGGCGAAGGCGACTGCCTGGACTGATACTGACACTGAGGTGCGAAAGCGTGGGGAGCAAACAGGATTAGATACCCTGGTAGTCCACGCCGTAA
+
GGGGGGGGGGGGGGGGGGGGCGGGGGGGGGGGGGGGGGGGGGGGGGGGGGGGFGGGGGGGGGGGGGGGGGGGGGGGGGGGGGGGGGGGGGGGGGGGGGGGGGGGGGGGGGGGGGGGGGGGGGGGGGGGGGGGGGGFGGGGGGGGGGGGGGGGGGGGGGGGGGGGGGGGFGGGGGGGGGGGGGGGGGGGGGGGGGGGGGGGFFGGFGFGGGFFGCGCDCCGGCFFF7@FFDFBGGG6?EF>>0;?FFFFD3@?BFFF<?A>GFGGFFFFFFFFDFFFFFFFBF
@M06628:26:000000000-CRM2J:1:1101:27610:8679 1:N:0:101
TACGGAGGGGGTTAGCGTTGTTCGGAATTACTGGGCGTAAAGCGCACGTAGGCGGATCAGAAAGTATAGGGTGAAATCCCAGGGCTCAACCCTGGAACTGCCTTATAAACTCCTGGTCTTGAGTTCGAGAGAGGTGAGTGGAATTCCGAGTGTAGAGGTGAAATTCGTAGATATTCGGAGGAACACCAGTGGCGAAGGCGGCTCACTGGCTCGATACTGACGCTGAGGTGCGAAAGTGTGGGGAGCAAACAGGATTAGATACCCTGGTAGTCCACACCGTAA
+
GGGGGDGGGGGGGGGGGGGGGGGGGGGGGGGGGGGGGGGGGGGGGGGGGGGGGGGGGGGGGGGGGGGGGGGGGGGGGGGGGGGGGGGGGGGGGGGGGGGGGGGGGGGGGGGGGGGGGGGGGGGGGGGGGGGGGGGGGGGGGGGGGGGGGGGGGGGGGGGGGGGGGGGGFGGGGGGGGGGGGGGGGGGGGGGGDEGGGGGGFFGGFGFGGGFFGDGGGGGGGGG:30<FFG?9EGGFFFBFFFFF;;FBC:FFF?FB>DF972@EF?FFA<44<BF:4>6<??
@M06628:26:000000000-CRM2J:1:1101:12023:8681 1:N:0:101
TACGGAGGGTGCAAGCGTTACTCGGAATCACTGGGCGTAAAGAGCGTGTAGGCGGGTTTGTAAGTTTGAAGTGAAATCCAATGGCTCAACCATTGAACTGCTTTGAAAACTGCTTACCTAGAATATGGGAGAGGTAGATGGAATTTCTGGTGTAGGGGTAAAATCCGTAGAGATCAGAAGGAATACCGATTGTGAAGGCGATCTACTGGAACATTATTGACGCTGAGACGCGAAAGCGTGGGGAGCAAACAGGATTAGATACCCTGGTAGTCCACGCCCTAA
+
GGGGGGGGGGGGGGGGGGGGGGGGGGGGGGGGGGGGGGGGGGGGGGGGGGGGGGGGGGGGGGGGFGGGGGGGGGGGGGGGGGGGGGGGGGGGGGGGGGGGGGGGGGGGGGGGGGGFGFGGGGGGGGGGGGGGGGGGGGGGGGGGGGGGGGGGGGGGGGGGGGGGGGGGFGGGGGGGGGGGGGGGGGGGGGGGGGGGGGGGFFGGFGFGF*6FGGGGGGGGGGGFFFFFFGEFGGGFBFFFFFFFFF?0C:FFFFFFFFDDF>FGFFFFFFFFFBFFFFFFF?
@M06628:26:000000000-CRM2J:1:1101:17661:8684 1:N:0:101
TACGGAGGGTGCAAGCGTTAATCGGAATTACTGGGCGTAAAGCGCACGTAGGTGGTTTGTTAAGTTGGATGTGAAAGCCCAGGGCTCAACCTTGGAACTGCATTCAAAACTGGCGAACTAGAGTATGGTAGAGGTGAGTGGAATTTCCTGTGTAGCGGTGAAATGCGTAGAGATGGGAAGGAACATCAGTGGCGAAGGCGACTCACTGGACCAATACTGACACTGAGGTGCGAAAGCGTGGGTAGCAAACAGGATTAGATACCCTGGTAGTCCACGCCGTAA
+
GGGGGGGGGGGGGGGGGGGGGGGGGGGGGGGGGGGGGGGGGGGGGGGGFGGGFGGFGGGGGGGGGGGGGGGGGGGGGGGGDFGGGGGGGGGGGGGGGGGGGGGGGGGGGGGGGGGGGGGGGGGGGGGGGGGGGGGGGFGGBFGGGGGGGGGGGGGGGGGGGGGGGGGGFGGGGGFFGGGGGGGGGGGGGGF8CEGGGGFGFDGGFFFGGGFFGGGGFGFGGCGFFAFFFGFFGGGFFFFFFFFABFFAGFFFFFFAFFFFGFGGFFFFFFBF>DFFFFFFFF
@M06628:26:000000000-CRM2J:1:1101:27455:8695 1:N:0:101
TACGGAGGGTGCAAGCGTTAATCGGAATTACTGGGCGTAAAGCGCGCGTAGGCGGTTTGGTAAGTTGGATGTGAAATCCCAGGGCTCAACCTTGGAACTGCATTTGATACTGCCAGACTAGAGTATGTTAGAGGAAAGCGGAATTCCGGGTGTAGCGGTGAAATGCGTAGATATCCGGAGGAACATCAGTGGCGAAGGCGGCTTTCTGGAACAATACTGACGCTGAGGTGCGAAAGCGTGGGGAGCAAACAGGATTAGATACCCTGGTAGTCCACGCCGTAA
+
GGGGGGGGGGGGGGGGGGGGGGGGGGGGGGGGGGGGGGGGGGGGGGGGGGGGGGGGGGGGGGGGGGGGGGGGGGGGGGGGGGGGGGGGGGGGGGGGGGGGGGGGGGGGGGGGGGGGGGGGGGGFFGGGGGGGGGGGGGGEGGGGGGGGGGGGGGGGGGGGGGGGGGGGFGGGGGGCCGGGGGGGEGGGGGGGGGEGGGGGFFGGFGFGFDFFGGFGFGGGGGGFFBFFFGF>GGGFFFFFFFF09>?<FBF:1?FF?2<ACD<C=:>?FB72<D>F6376(4
@M06628:26:000000000-CRM2J:1:1101:12030:8701 1:N:0:101
TACGGAGGGTGCAAGCGTTACTCGGAATCACTGGGCGTAAAGAGCGTGTAGGCGGGTTTGTAAGTTTGAAGTGAAATCCAATGGCTCAACCATTGAACTGCTTTGAAAACTGCTTACCTAGAATATGGGAGAGGTAGATGGAATTTCTGGTGTAGGGGTAAAATCCGTAGAGATCAGAAGGAATACCGATTGTGAAGGCGATCTACTGGAACATTATTGACGCTGAGACGCGAAAGCGTGGTGAGCAAACAGGATTAGATACCCTGGTAGTCCACGCCCTAA
+
GGGGGGGGGGGGGGGGGGGGGGGGGGGGFGGGGGGGGGGGGGGGGGDGGGGGGGGGGGGGGFFGFGGGGGGGGGGGGFGGGGGGGGGGGGGDGGGGGGGGGFEFFGGGGGGGGGGFGGGGGGGGG9FGFF7CEFGGGFDFGGGGGCFGFGGGFFEAFGGGGGGGFGGGFDGCGCGGFFGGGGDCCGGGEEGFF9FFGFGGFFGGFGFFFGFFGGDGGGGGGGGF>>FFF:>>EED>F)7@F184??F<C1:F:6:48?FFGB<EF?)8A>)69A7:0<>6::
@M06628:26:000000000-CRM2J:1:1101:12909:8717 1:N:0:101
TACGGAGGGTCCGAGCGTTAATCGGAATTACTGGGCGTAAAGCGCACGCAGGCGGTTTGTTAAGCTAGATGTGAAAGCCCCGGGCTCAACCTGGGAATAGCATTTAGAACTGGCAGACTAGAGTCTTGGAGAGGGGAGTGGAATTTCTGGTGTAGCGGTGAAATGCGTAGATATCAGAAGGAACATCAGTGGCGAAGGCGACTCCCTGGCCAAAGACTGACGCTCATGTGCGAAAGTGTGGGTAGCGAACAGGATTAGATACCCTGGTAGTCCACACCGTAA
+
GGGGGGGGGGGGEGGGGGGG<EFGGGGGGGGGGGGGGGGGGGGGFEGGGGGGGGGGFDGFGGGGFGGF=FGGFGGGFGEGFGGGGGGGGGGGFGGGGGDGGGEGFGFFGGGFGGGGGGGGGGGGFFFGFGGGGGGGGCFFGGFG@FFCCFEGGGGGGGGGGGGGGGGGFGGGGGDGFGGGGGGGGEGGGGGGGE@DEDGGF5>D;FFGG5F?F<CFCFGGGDD:D99902=<GEGFAFFFEFFFFF>>G>FFF:FFFBFFGFGG*1>:<AAAFF<:?>>F08
@M06628:26:000000000-CRM2J:1:1101:2794:8719 1:N:0:101
TACGGAGGGTGCAAGCGTTAATCGGAATTACTGGGCGTAAAGCGCACGTAGGTGGTTTGTTAAGTTGGATGTGAAAGCCCAGGGCTCAACCTTGGAACTGCATTCAAAACTGGCGAACTAGAGTATGGTAGAGGTGAGTGGAATTTCCTGTGTAGCGGTGAAATGCGTAGAGATGGGAAGGAACATCAGTGGCGAAGGCGACTCACTGGACCAATACTGACACTGAGGTGCGAAAGCGTGGGTAGCAAACAGGATTAGATACCCTGGTAGTCCACGCCGTAA
+
GGGGGGGGGFGGGFGGGGGDGGGGGGGGFGGGGGGGGGGGGGFGEGGGGGGG<FGFGGGGGGGGGGGGFGGGGGGG<FEFGDGGGFGGGGGGGGGGFGGGGGGGGGGGGGGDEFF@CFGGGGGGGGGFBFGFGGGGGGGGGGGGFFGGGFGGGGGFGGGGGGGGGGGGBDGGGGGGGDEGGFCGGGGGGGGGGGGGGGGGFFGGFGFGGGAFFGGGGGGGGFGFFAFF?GFFGGGFBFDF>B9AFFA5DBFFFFFFBBFAGA6C@?FBFFBF<<>?>FBFF?
@M06628:26:000000000-CRM2J:1:1101:5090:8731 1:N:0:101
TACGGAGGGGGTTAGCGTTGTTCGGAATTACTGGGCGTAAAGCGTACGTAGGCGGATTGGAAAGTTGGGGGTGAAATCCCAGGGCTCAACCCTGGAACTGCCTCCAAAACTATCAGTCTAGAGTTCGAGAGAGGTGAGTGGAATTCCAAGTGTAGAGGTGAAATTCGTAGATATTTGGAGGAACACCAGTGGCGAAGGCGGCTCACTGGCTCGATACTGACGCTGAGGTACGAAAGTGTGGGGAGCAAACAGGATTAGATACCCTGGGAGTCCACACCGTAA
+
GGGGGGGGGGGGGFGGGGGGGGGGGGGGGGGGGGGGGGGGGGGGEGGGGGGGGGGGGGGGGGGGGGGGGGDFFGGGGGGGGGGGEFGGGGGGGGGGGGGGGGGGGGGGGGGGGGGGGGGGGGGGGGGGGGGCGEFGFGGGGGGGGGGGGGGGGGFGGGFGGGGGGGDFFGGGGGGGFFGFGGGGGGEGGGGGGGDGGEGGBBGGFGFGGG4?GGGFC7:?F>57B;>>FGF?GGG>FFFFFF9:6(:?GFFF06)68?AA>2<:6:F(43:7<42:BE>:::
@M06628:26:000000000-CRM2J:1:1101:5072:8733 1:N:0:101
TACGGAGGGGGTTAGCGTTGTTCGGAATTACTGGGCGTAAAGCGTACGTAGGCGGATTGGAAAGTTGGGGGTGAAATCCCAGGGCTCAACCCTGGAACTGCCTCCAAAACTATCAGTCTAGAGTTCGAGAGAGGTGAGTGGAATTCCAAGTGTAGAGGTGAAATTCGTAGATATTTGGAGGAACACCAGTGGCGAAGGCGGCTCACTGGCTCGATACTGACGCTGAGGTACGAAAGTGTGGGGAGCAAACAGGATTAGATACCCTGGTAGTCCACACCGTAA
+
GGGGGGGGGGGGGGGGGGGGGGGGGGGGGGGGGGGGGGGGGGGGGGGGGGGGGGGGGGGGGGGGGGGGGGGGGGGGGGGGGGGGGGGGGGGGGGGGGGGGGGGGGGGGGGGGGGGGGGGGGGGGGGGGGGGGGGGGGGGGGGGGGGGGGGGGGGGGGGGGGGGGGGGGFGGGGGGGGGGGGGGGGGGGGGGGGDGGGGGGFFGGFGFDFCFFGDGGDGGGGGGFFFFFFGFFGGGFFFF?DFF?BFB<CBFFFFFA?FD<F<GGFBFF>AFFFFFFF@BFFF
@M06628:26:000000000-CRM2J:1:1101:5187:8750 1:N:0:101
TACGAGGGGTGCAAGCGTTAATCGGAATTACTGGGCGTAAAGCGTACGTAGGCGGTTTGTTAAGCAAGATGTGAAAGCCCAGGGCTCAACCTTGGAACTGCATTTTGAACTGGCAAACTAGAGTACTGTAGAGGGTGGTGGAATTTCCAGTGTAGCGGTGAAATGCGTAGAGATTGGAAGGAACATCAGTGGCGAAGGCGGCCACCTGGACAGATACTGACGCTGAGGTACGAAAGCGTGGGGAGCGAACAGGATTAGATACCCTGGTAGTCCACGCCGTAA
+
GGGG@C:FEGGGGGFFGCC7CFGFG@FFF@ECGGF@FCEEEFC@@FFGGCFGDEGCFGEGGGGCGGGGFFGGGGGEB8F==EFFGFD<?F<FAFGGFGDFFDFEFGF@FEFFGGGGGGFFCEFGBEGEFBEGGGG+6<+@CD<FFFG;FGFFFGGGGGBEGFFGFGGE5DCFD9A?@9CFGCFFGFFFGG?:CCC<BEGGEDDDFFF?G97)79FDGFC76AD>D1>FF4/8EFG18B>DFB9(,(3>3(5?6:@23)6-?AFG4:FBA>B<)6419F>461
@M06628:26:000000000-CRM2J:1:1101:12873:8764 1:N:0:101
TGCGAGGGGTGCAAGCGTTAATCGGAATTACTGGGCGTAAAGCGTTCGTAGGCGGTCTATTAAGCAAGATGTGAAAGCCCAGGGCTCAACCTTGGAACTGCATTTTGAACTGGTAGACTAGAGTACTGTAGAGGGTGGTGGAATTTCCAGTGTAGCGGTGAAATGCGTAGAGATTGGAAGGAACATCAGTGGCGAAGGCGGCCACCTGGACAGATACTGACGCTGAGGAACGAAAGCGTGGGGAGCGAACAGGATTAGATACCCTGGTAGTCCACGCCGTAA
+
G,FGBFGGGGGGGGGGGGGGGGGGGGGGGGGGGGGGGGGGGGGGGGGGGGGGGGGEFGGGGGGGGGGGGGGGGGGGGGGGGGGGGGGGGGGGGGGGGGGGGGGGGGGGGGGGGGGGGGGGGEGGGGGGGGGGGGCEGGGGGGGGGGGGGGGGGGGGGGGGGFGFF?EGFGGGGFGFGFFGGGGGFFGGGGGFGGGGGGGGDDCGFFFCFGFFGGGDCFGFFGGFFFFFFGFBGGDFFF7BBFF?907>DBFFFF45259<FFEGF?@FF<-:>B??(8>608
@M06628:26:000000000-CRM2J:1:1101:16240:8768 1:N:0:101
TACAGAGGGTGCAAGCGTTAATCGGAATTACTGGGCGTAAAGCGCGCGTAGGTGGTTTGTTAAGTCGGATGTGAAAGCCCAGGGCTCAACCTTGGAATTGCACCCGATACTGGCAGGCTAGAGTACGATAGAGGAGTGTGGAATTTCCTGTGTAGCGGTGAAATGCGTAGATATAGGAAGGAACATCAGTGGCGAAGGCGACACTCTGGATTGATACTGACACTGAGGTGCGAAAGCGTGGGGAGCAAACAGGATTAGATACCCTGGTAGTCCACGCCGTAA
+
GGGGGGGGGGGGGGGGGGGGGGGGGGGGGGGGGGGGGGGGGGGGGGGGGGGGGGGGGGGGGGGGGGGGGGGGGGGGGGGGGGGGGGGGGGGGGGGGGGGGGGGGGGGGGGGGGGGGGGGGGGGGGGGGGGGGGGGGGGGGGGGGGGGGGGGGGGGGGGGGGGGGGGGGFDDFC@FGGGGGGGGGGGD?<@FGGEGGGGGGFEGGFGFFGGF?FCGF:C77CFGFF26>FGFFGGGF0@>FFFBBFF0:C::FFF:AF?DFDBGFF:@:FFFAAD??BF916?
@M06628:26:000000000-CRM2J:1:1101:16658:8769 1:N:0:101
TACGGAGGGTGCAAGCGTTACTCGGAATCACTGGGCGTAAAGAGCGTGTAGGCGGGTTTGTAAGTTTGAAGTGAAATCCAATGGCTCAACCATTGAACTGCTTTGAAAACTGCTTACCTAGAATATGGGAGAGGTAGATGGAATTTCTGGTGTAGGGGTAAAATCCGTAGAGATCAGAAGGAATACCGATTGCGAAGGCGATCTACTGGAACATTATTGACGCTGAGACGCGAAAGCGTGGGGAGCAAACAGGATTAGATACCCTGGTAGTCCACGCCTTAA
+
GGGGGGGGGGGGGGGGGGGGGFFGGGGGGGGGGGGGGGGGGGGGGGFGGGGGGGGGEGGGGGGGGGGGGGGGGGGGGGGGGGGGGGGGGGFEGGGGGGGGGGGGGGGGGGGGGGFDDGGFFGDFFFGGGGGGGGGGGGGGFGGGGFGGGGGGGGGFGGGGGGGGGGGGFGGGGGGFGGGGGGGGGGGGGGGGGDGGGGGGFBFG77AGGGFFCFGFCDDGFEGF>9;6?C>>GGG>BD:BFFFBFFFFFFFFF?F<??BFGFGGF?)8<BFFB<82>F0(5<
@M06628:26:000000000-CRM2J:1:1101:23782:8771 1:N:0:101
TACGAGGGGTGCAAGCGTTAATCGGAATTACTGGGCGTAAAGCGTACGTAGGCGGTTTGTTAAGCAAGATGTGAAAGCCCAGGGCTCAACCTTGGAACTGCATTTTGAACTGGCAAACTAGAGTACTGTAGAGGGTGGTGGAATTTCCAGTGTAGCGGTGAAATGCGTAGAGATTGGAAGGAACATCAGTGGCGAAGGCGGCCACCTGGACAGATACTGACGCTGAGGTACGAAAGCGTGGGGAGCGAACAGGATTAGATACCCTGGTAGTCCACGCCGTAA
+
GGGGGGGGGGGGGGGGGGGGGGGGGGGGGGGGGGGGGGGGGGGGGGGGGGGGGGGGGGGGGGGGGGGGGGGGGGGGGGGGGGGGGGGGGGGGGGGGGGGGGGGGGGGGGGGGGGGGGGGGGGGGGGGGGGGGGGGGGGGGGGGGGGGGGGGGGGGGGGGGGGGGGGGGFGGGGCGGGGGGGGGGGGGGGGGGGGGGGGGGFFDGFGFGGGFFGGGGGGGGGGGFFFFFFGFFGGGFFFFFFFF?FFFFGFFFFF@B?>AFGDFEF?>4>DFFBFFBBFF>BB
@M06628:26:000000000-CRM2J:1:1101:11760:8788 1:N:0:101
TACGAGGGGTGCAAGCGTTAATCGGAATTACTGGGCGTAAAGCGTTCGTAGGCGGTTTGTTAAGCAAGATGTGAAAGCCCAGGGCTCAACCTTGGAACTGCATTTTGAACTGGCAAACTAGAGTACTGTAGAGGGTGGTGGAATTTCCAGTGTAGCGGTGAAATGCGTAGAGATTGGAAGGAACATCAGTGGCGAAGGCGGCCACCTGGACAGATACTGACGCTGAGGAACGAAAGCGTGGGGAGCGAACAGGATTAGATACCCTGGTAGTCCACGCCGTAA
+
GGGGFGGGGGGGGGGGGGGGDGGGGGGGGGGGGGGGGGGGGGGGGGGGGGGGGGGGGGGGGGGGGGGGGGGGGGGGGGGGGGGGGGGGGGGGGGGGGGGGGGGGGGGGGGGGGGGGGGGGGGGGGGGGGGGGGGGGGGGGGGGGGGGGGGGGGGGGGGGGGGGGGGGGFGGGGGGGGGGGGGGGGGGGGGGGGGGGGGGGFFGGFGFGGGFFGGGGGGGGGGGFFFFFFG>BGGGFFFEFFFFFBFFFGFFFFFFFFFFBGFGG@:FBFFFAFF?BBFFFFF
@M06628:26:000000000-CRM2J:1:1101:23851:8795 1:N:0:101
TACGAGGGGTGCAAGCGTTAATCGGAATTACTGGGCGTAAAGCGTGCGTAGGTGGTTTGTTAAGCAAGATGTGAAAGCCCCGGGCTCAACCTGGGAACTGCATTTTGAACTGGCAAACTAGAGTATTGTAGAGGGTAGTGGAATTTCCAGTGTAGCGGTGAAATGCGTAGAGATTGGAAGGAACATCAGTGGCGAAGGCGGCTACCTGGACAAATACTGACACTGAGGCACGAAAGCGTGGGGAGCAAAAAGGATTAGATACCCTGGTAGTCCACGCCGTAA
+
GGGG<CGGGGGGGGGGGGGGGGGGGGGGGGGGGGGGGGGGGGGGFGGGGGGGGGGFGFGGGGGGGGGCEEGGGGGGGGGGGGGGGGGGGGGGGGGGGGGGGGGGGGGGGGGGGGGGGGGGGGGGFGGGGGGGGGGGGGFGGGGGGGGGGGGGGGGGGGGGGGGGGGGGFGGGGGGFGFGGGGGGGGFGGGGGGGGGGGGD3)<CFDFGGCFFD<FCGGG?<+CFFFFF85>?GGGF<75BFF9:99??6()043*:?<AACFGG9,7:BAFFFB21(797?F
@M06628:26:000000000-CRM2J:1:1101:17630:8804 1:N:0:101
TACGAGGGGTGCAAGCGTTAATCGGAATTACTGGGCGTAAAGCGTTCGTAGGCGGTTTGTTAAGCAAGATGTGAAAGCCCAGGGCTCAACCTTGGAACTGCATTTTGAACTGGCAAACTAGTGTACTGTAGAGGGTGGTGGAATTTCCAGTGTAGCGGTGAAATGCGTAGAGATTGGAAGGAACATCAGTGGCGAAGGCGGCCACCTGGACAGATACTGACGCTGAGGAACGAAAGCGTGGGGAGCGAACAGGATTAGATACCCTGGTAGTCCACGCCGTAA
+
GGGGFGGGGGGGGGGGGGGGGGGGGGGGGGGGGGGGGGGGGGGGGGGGGGGGGGGFGGGGGGGGGGGGGGGGGGGGGGGGGGGGGGGGGGGGGGGGGGGGGGGGGGGGGGGGGGGGGGGFGFGGGGGGGGGGGGFCFGGGGGGGGGGGGGGGGGGGGGGGGGGGGGGGFGGGGGGGGFGFGGGGGDCGGGGGGGGGGGGGFF7DFGFGG<@FGF7CFFGGFEGFFFFFFGF:EEGFFF3BFFF?>>FFGFEF?FF>?>BA>:CGF<@BAFD<<AB?F>>>FF
@M06628:26:000000000-CRM2J:1:1101:20565:8804 1:N:0:101
TACAGAGGGTGCAAGCGTTAATCGGAATTACTGGGCGTAAAGCGCGCGTAGGTGGTTTGTTAAGTCGGATGTGAAAGCCCAGGGCTCAACCTTGGAATTGCACCCGATACTGGCAGGCTAGAGTACGATAGAGGAGTGTGGAATTTCCTGTGTAGCGGTGAAATGCGTAGATATAGGAAGGAACATCAGTGGCGAAGGCGACACTCTGGATTGATACTGACACTGAGGTGCGAAAGCGTGGGGAGCAAACAGGATTAGATACCCTGGTAGTCCACGCCGTAA
+
GGGGGGGGGGGGGGGGGGGGGGGGGGGGGGGGGGGGGGGGGGGGGGGGGGGGCFGGFGGGGGGGGGGGGGGGGGGGGGGGGGGGGGGGCFGGGGGGGGGGGGGFGGGGGGFGGGGGGGGGGGGGGGGGGGGGGGGGEGGGGGGGGGGFGGGGGGGFGGGGFDFCGGGG4?CFGFGGGGGGGGGGGGGF9CF63CGGGG5CEFGGFGFGGGFFGGGGGDGGGGG:=36@?F:BDEG>0>BFFF9:>;??040840?AFFFFFFF66878<AAA2471;:9;?<
@M06628:26:000000000-CRM2J:1:1101:5455:8804 1:N:0:101
TACGAGGGGTGCAAGCGTTAATCGGAATTACTGGGCGTAAAGCGTGCGTAGGTGGTTTGTTAAGCAAGATGTGAAAGCCCCGGGCTCAACCTGGGAACTGCATTTTGAACTGGCAAACTAGAGTATTGTAGAGGGTAGTGGAATTTCCAGTGTAGCGGTGAAATGCGTAGAGATTGGAAGGAACATCAGTGGCGAAGGCGGCTACCTGGACAAATACTGACACTGAGGCACGAAAGCGTGGGGAGCAAACAGGATTAGATACCCTGGTAGTCCACGCCGTAA
+
GGGGGGGGGGGGGGGGGFGGGGGGGGGGGGGGGGGGGGGGGGGGEGGGGGGGFGGFGGGGGGGGGGGGGGGGGGGGGGGGGGGGGGGGGGGGGGGGGGGGGGGFGGGGGGGGGGGGGGGGGGGFGGGGGGGGGGGFGGGGGGGGGGGGGGGGGGGGGGGGGGGGGGGGFGDC<,>FGFGFGGGGGGGGGGGGDGGGGGGGFFGGFGFGGGFFGGGGGGGGGGFFFFFFFGFBDED9?@><BBF?BBFBGFFFFBFBFFFBGDGFF:F?AFAAABFFB59>FB
@M06628:26:000000000-CRM2J:1:1101:14446:8808 1:N:0:101
TACGGAGGGTGCAAGCGTTAATCGGAATTACTGGGCGTAAAGCGCACGTAGGTGGTTTGTTAAGTTGGATGTGAAAGCCCAGGGCTCAACCTTGGAACTGCATTCAAAACTGGCGAACTAGAGTATGGTAGAGGTGAGTGGAATTTCCTGTGTAGCGGTGAAATGCGTAGAGATGGGAAGGAACATCAGTGGCGAAGGCGACTCACTGGACCAATACTGACACTGAGGTGCGAAAGCGTGGGTAGCAAACAGGATTAGATACCCTGGTAGTCCACGCCGTAA
+
GGGGGGGGGGGGGGGGGGGGGGGGGGGGGGGGGGGGGGGGGGGGGGGGGGGGGGGGGGGGGGGGGGGGGGGGGGGGGGGGGGGGGGGGGGGGGGGGGGGGGGGGGGGGGGGGGGGGGGGGGGGGGGGGGGGGGGFGGGGGGGGGGGGGGGGGGGGGGGGGGGGGFGGGFGGGGGGGGGGGGGGFGGGGGGGGGGGGGGGGFEGGFGFGGGFFFGGFF::C<CCFFAFFFG?6EGGFFEFFFFFFBBFFGBFF?FFFB?FDGFFGFBF:<<A2<A?FB3;>B?
@M06628:26:000000000-CRM2J:1:1101:22358:8854 1:N:0:101
TACAGAGGGTGCAAGCGTTAATCGGAATTACTGGGCGTAAAGCGCGCGTAGGTGGTTTGTTAAGTCGGATGTGAAAGCCCAGGGCTCAACCTTGGAATTGCACCCGATACTGGCAGGCTAGAGTACGATAGAGGAGTGTGGAATTTCCTGTGTAGCGGTGAAATGCGTAGATATAGGAAGGAACATCAGTGGCGAAGGCGACACTCTGGATTGATACTGACACTGAGGTGCGAAAGCGTGGGGAGCAAACAGGATTAGATACCCTGGTAGTCCACGCCGTAA
+
GGGGGGGGGGGGGGGGGGGGDFGGGGGGGGGGGGGGGGGGGGGGGGGGGGGGGGGGGGGGGGGGGGGGGGGGGGGGGGGGGGGGGGGGGGGGGGGGGGGGGGGGGGGGGGGGGGGGGGGGGGGGGGGGGGGGGGFGGGGGGGGGGGGGGGGGGGGGGGGGGGGGGGGGFGGGGGGGGGGGGGGGGGGGGGGGGGGGGGGGBFGGFFFGGGFFGGGFCGFGGGGFFFFFFGF>GGDFFFFFFFFFFFFFGFFFFF4<<B<AGDCF4:FFFAFF4>?FFFF>B?
@M06628:26:000000000-CRM2J:1:1101:26844:8868 1:N:0:101
TACAGAGGGTGCAAGCGTTAATCGGAATTACTGGGCGTAAAGCGCGCGTAGGTGGTTTGTTAAGTCGGATGTGAAAGCCCAGGGCTCAACCTTGGAATTGCACCCGATACTGGCAGGCTAGAGTACGATAGAGGAGTGTGGAATTTCCTGTGTAGCGGTGAAATGCGTAGATATAGGAAGGAACATCAGTGGCGAAGGCGACACTCTGGATTGATACTGACACTGAGGTGCGAAAGCGTGGGGAGCAAACAGGATTACATACCCTGGTAGTCCACGCCGTAA
+
GGGGCFFGGGGGGGGGGGGDGGGGGGGGGGGGGGGGGGGGGCFGGGGGGGGGGGGEFGGGGGGGGGGGGGGGGGGGGGGGGGFGGGGGGGGGGGFGGFEGGGGGGGGEGGGGGGGGGGGFGGDGGGGGGGGGGGGGCGGGGGGGGFGGGGGFGGGGGGDDGGGGCGGGEDDFGEFGF7CFGGGGGGGGGGGFCCE):EGGFFGGFGFFGGFFFGGF7FFFGCC@@DFFFGF>CED1?EDEEFFBB6BFFFF???F2,)6<F?GG*:FFFFFFFF?BFF>(16
@M06628:26:000000000-CRM2J:1:1101:15280:8873 1:N:0:101
TACAGAGGGTGCAAGCGTTAATCGGAATTACTGGGCGTAAAGCGCGCGTAGGGGGTTTATTAAGTCGGATGTGAAATCCCAGGGCTCAACTTTGGAATTGCACCCGATACTGTCAGGCTAGAGTACTATAGAGGAGAGTGGAACTTCCTGTGTAGCGGTGAAATGCGTAGATATAGGAAGGAACATCAGTGGCGAAGGCGACACTCTGGATTGATACTGACACTGAGGTGCGAAAGCGTGGGGAGCAAACAGGATTAGATACCCTGGTAGTCCACGCCGTAA
+
CFG<CF,6FCGG8FFFCBFC<FDD@@CFCEFFGGFFGEGGGGFGGEE:@>CC,@:@=+,,,CBF<@BC:C+9EAFE,FFGFE7FCFFFGG,,CFDGGG,EFA,<@F7+3@<@8<<F>AEFGCBD,,,8@FG@EFFG,FD@FFF,DFFE,;DF3D;CEEEEF?CFFGGGFGGGFG79>:,=:FGGG9E>?CF8C=EGGGGG)557)>FGGG**9*:>*;79CFGF?A::?7?1EGD2:>>EF>1?;01?<?FFF?F9224>>AGGF<>>9<DA>ADFFF9FF:
@M06628:26:000000000-CRM2J:1:1101:15296:8883 1:N:0:101
TACAGAGGGTGCAAGCGTTAATCGGAATTACTGGGCGTAAAGCGCGCGTAGGTGGTTTGTTAAGTCGGATGTGAAAGCCCAGGGCTCAACCTTGGAATTGCACCCGATACTGGCAGGCTAGAGTACGATAGAGGAGTGAGGAATTTCCTGTGTAGCGGTGAAATGCGTAGATATAGGAAGGAACATCAGTGGCGAAGGCGACACGCTGGATTGATACTGACACTGAGGTGCGAAAGCGTGGGGAGCAAACAGGATTAGATACCCTGGTAGTCCACGCCGTAA
+
GGGGGGGGGGGGGGGGGCGGGGGGGGGGGGGGFGGGGGGGGGGGGGGGGGGGGGGDDFEGGGGGGGGGGGGGGGGGGGGGGGGGGGGGGGGGEGGGGGGGGGGFGGGGGGGGGGGGGGGGGGGGGGGGCFGGGF@FGCFGGGGGGGGGGGGGGGGGGGGGGGGGEFEGBGDGFGGGGCGGGGGGGGCGGGGFDC:DEDFEA:DG)9BECFBFGGGFFGGGDFCFF2?FFDFBC=<97B>BB096>F?7<?:).4):2).):A@E61>BBABD<A?69F>,80
@M06628:26:000000000-CRM2J:1:1101:27180:8894 1:N:0:101
TACGAGGGGTGCAAGCGTTAATCGGAATTACTGGGCGTAAAGCGTGCGTAGGTGGTTTGTTAAGCAAGATGTGAAAGCCCCGGGCTCAACCTGGGAACTGCATTTTGAACTGGCAAACTAGAGTATTGTAGAGGGTAGTGGAATTTCCAGTGTAGCGGTGAAATGCGTAGAGATTGGAAGGAACATCAGTGGCGAAGGCGGCTACCTGGACAAATACTGACACTGAGGCACGAAAGCGTGGGGAGCAAACAGGATTAGATACCCTGGTAGTCCACGCCGTAA
+
GGGGGGGGGGGGGGGGGEGEGGGGGGGGGGGGGGGGGGGGGGDGGGGGFFGGGGGFGGGGGGFGGGGGDFGGGGGGGGG7FFDGGGGGGFFGGGGGFFGGGGGGGGGGGGGGGGGGGGGGGGFDGGFGGGDFFCEFGDGGGGGGGGGACGGGGGGGEDGGGGGGGGGGFGGGGGFFGGGGGGGGGGGGGGGCDGGGGGGGBEGGF<FGGGFFGGFGGGGGGGGF=AFFFDF?GDGFFBE>>;>0761<C?FFFFFA<7>4CFC?F8F>FA<<AFFFFFB>18
@M06628:26:000000000-CRM2J:1:1101:14217:8899 1:N:0:101
TACGAGGGGTGCAAGCGTTAATCGGAATTACTGGGCGTAAAGCGTGCGTAGGTGGTTTGTTAAGCAAGATGTGAAAGCCCCGGGCTCAACCTGGGAACTGCATTTTGAACTGGCAAACTAGAGTATTGTAGAGGGTAGTGGAATTTCCAGTGTAGCGGTGAAATGCGTAGAGATTGGAAGGAACATCAGTGGCGAAGGCGGCTACCTGGACAAATACTGACACTGAGGCACGAAAGCGTGGGGAGCAAACAGGATTAGATACCCTGGTAGTCCACGCCGTAA
+
GGGGFGGGGGGGGGGGGGGGGGGGGGGGGGGGGGGGGGGGGGGGFEGGGGFGEGGFGGGGGGGGGGGGGGGGGGGGGGGGGGGGGGGGGGGGGGGGGGGGGGGGGGGGGGGGGGGFGGGGGGG<FFGGGGGGGGGGGGGGGGGGGGGGGGGGGGGGGGGGGGGGGGGGFG<FFGGFGGGGGGGGGGGGGGGGGDEGGGDGFFGGFGFGGFFFGGGGGGGGFDFFFFF@FG@BGEG9<DFFF;>2>BBFD0@@?FFBBB49:A@@6,5::AAFFFF1(>>B??
@M06628:26:000000000-CRM2J:1:1101:20627:8900 1:N:0:101
[truncated: 53,919,869 more chars]
