# Supplementary material for: Hidden interactions in the intertidal rocky shore: variation in pedal mucus microbiota among marine grazers that feed on epilithic biofilm communities
Source: PeerJ. 2022 Sep 23;10:e13642. doi: 10.7717/peerj.13642 (PMC9512015; doi:10.7717/peerj.13642)
Supplement: Supplemental Information 47 [file peerj-10-13642-s047.gz › peerj-10-13642-s047]

@M06628:26:000000000-CRM2J:1:1101:8862:1048 2:N:0:101
TAATCTTGCGACCGTACTCCCCAGGCGGTCTACTTAGTGCGTTAGCTGCGCCACTAAAGTCTCAAGGACCCCAACTGCTAGTAGACATCGTTTACGNNNNNNNNNNNNNNNNNNNNNNNNCCTGNNTGCTACCCACTCTTTCGCACCTCATTGTCATTATTTGTCCATTGAGTCGTCTTCGTCACTGATGTACCTACCCATCTCTACGCTTTCACCTCTACACAGTAAATTCCACTCACCTCTACCATACTCTATCTCGCAATTTTTGAATACAGTTCCAA
+
9F@FFGGGGGGDGGGGGGGGGGGGG8FG@+6CEFGG9C<CCGGG7FF,EFGGGGGGGG<6EEAFF,<,CBFEGGG8ACFC?EEF,EDG9+94+DEF########################688+##63@D89EEEEF,7=@E+8+<7::<;:A;2E,,,@,,,33,,+@;,@8C*4@9C9**3//4+4=:C+1*=*?()208=0:+*-((()256C*;<<C63.A)).)1<CCFA9853()/)/)/47<().)64).-(-(41?*0)48)314/+2.64)-
@M06628:26:000000000-CRM2J:1:1101:9653:1067 2:N:0:101
TAATCTTGCGACCGTACTCCCCAGGCGGTCTACTTAGTGCGTTAGCTGCGCCACTAAAGTCTCAAGGACCCCAACGGCTAGTAGACATCGTTTACGGCGTGGNCNNCNNGNGTATCTAATCCTGTTTGCTACCCACGCTTTCGCACCTCAGTGTCAGTATTGGTCCAGTGAGTCGCCTTCGCCACTGATGTTCCTTCCCATCTCTACGCATTTCACCGCTACACAGGAAATTCCCCTCCCCTCTACCCTACTCTAGTTCGCCAGTTTTGAATGCAGTTCCA
+
GCDGGGGGGGCECGGFGGFGGGGGGGGGGGGFGGGGGGGGFGGGGGGGGGGGGGGGGGGGGGGFFGGGGGGGGCGGGGGGFGFGFFGGGGGGGGGGGGDGGG#:##:##8#8ADEGGCGGGGGGGGGGGGFGDFGEGEEGCFGG:@DE7CFECGCF<FEFG;CEGGGGGGFFF=EG*4?FF4<4?FGCCFFFFFFFFF47CCEEFA413(;)C<EFBG>01;2<4:26<:A6<2).,4(-8(((5A).40148A).654:>?05/:AA7?064*30644:)
@M06628:26:000000000-CRM2J:1:1101:17181:1098 2:N:0:101
TAACCTTGCGGCCGTACTCCCCAGGCGGTCAACTTAGTGCGTTAGCTGCGCCACTCACGTCTCAAGGACACAAACGGCTAGTTGACATCGTTTACGGCGTGGACTACCAGGGTATCTAATCCTGTTCGCTCCCCACGCTTTCGTTCCTCAGCGTCAGTATCTGTCCAGGTGGCCGCCTTCGCCACTGATGTTCCTTCCAATCTCTACGCATTTCACCGCTACACTGGAAATTCCACCACCCTCTACAGTACTCTAGTTTGCCAGTTCAAAATGCAGTTCCA
+
FFGGDFGGGGGGGGGGGGGFFGFEGGGGEGDGGGFGEGGGGGGGGGGGGDGGGGGGGGGGCCFEFGDFGGGGGGGGGGGGGGFGGFGGGGGGGGFGGGGGDG7>FDFFCGGGD,D8DDFEFGFGGGGGGGGGFGFG@EEGGGGGGGFGGGGGGGGEEGGGGFGFDGFGGECFGDGEGGDFGGGA>FGFGGCFFFFEF@FDDF+.;A>;B00<744>FC((4;<?*23723<><A<A:B0?B23(4<<)))6:<422)6<9A24;/25<BDGFAFF+644).
@M06628:26:000000000-CRM2J:1:1101:17159:1201 2:N:0:101
TAACCTTGCGGCCGTACTCCCCAGGCGGTCTACTTATCGCGTTAGCTGCGCTACTCACGGATTAAATCCACAAACAGCTAGTAGACAGCGTTTACGGTGTGGACTACCAGGGTATCTAATCCTGTTCGCTACCCACACTTTCGCACATGAGCGTCAGTCTTTGGCCAGGGAGTCGCCTCCGCCACTGATGTTCCTTCTGATATCTACGCATTCCACCGCTACACCAGCAATTCCACTCCCCTCTCCAAGACTCTAGCCTGCCAGTTCTAAATGCTATTCC
+
FGGFFGGGGGGGGGGGGGGGGGGGGGGGFFGGGGGGGFFGGGGGGEFGGGGFFG,CFGGGE7FFFFGGGGGGGGFEGGFFGGFGGGGFGGGG@<<F7ADFE>AAFGGAFFGGGGFDFF9FGGGGGGGGGCCEFGGG:EFGGCGCEGGGCECFEGGGGDCGGFGGGB,9>EGFGGGGEE*6?<D6BAGD>7;+8?FCF);7+++)119,(6;A755+=59>>F?<F?B(8?28>9:AF:2<B7(8<B<:<F?4).666343:1:40:<AA)916=@:<:><
@M06628:26:000000000-CRM2J:1:1101:17145:1212 2:N:0:101
AACCTTGCGGCCGTACTCCCCAGGCGGTCTACTTATCGCGTTAGCTGCGCTACTCACGGATTAAATCCACAAACAGCTAGTAGACAGCGTTTACGGTGTGGACTACCAGGGTATCTAATCCTGTTCGCTACCCTCACTTTCGCACATGAGCGTCAGTCTTTGGCCAGGGAGTCGCCTTCGCCACTGATGTTCCTTCTGATATCTACGCATTTCACCGCTACACCAGAAATTCCACTCCCCTCTCCACGACTCTAGCCTGCCAGTTCTAAATGCGGTTGC
+
<,66CCE@6:@+@7CF@GCFFGBFGFG:@F@F<E9FF7@BFG7@F<DECF7>FGFGGFGGC:FF95CFCEEDEGGDGCFGG,C9EFEAFC:8AEGGA7CF@9<<E4,AF@BFE8D9=,=FGCFGGAEEGEGGF,@CBFGGF6EEGDGDADFG@E>CG9FFGFFGG89EDF5D*=:555;*77;>AFDF9C=83;CFA6C:<C>8@)6;6;=:C?FBD(-((8?53(4374<AF24)((41(4:<(61(-402<42:(4.:7)6?7)))-+9)*/*-4(4
@M06628:26:000000000-CRM2J:1:1101:15452:1237 2:N:0:101
TAATCTTGCGACCGTACTCCCCAGGCGGAATGCTTAATCCGTTAGGTGTGTCACCGAACAGTATACTGCCCGACGACTGGCATTCATCGTTTACGGTGTGGACTACCAGGGTATCTAATCCTGTTTGCTCCCCACACTTTCGTACCTCAGCGTCAGTATCGAGCCAGTGAGCCGCCTTCGCCACTGGTGTTCCTCCAAATATCTACGAATTTCACCTCTACACTTGGACTTCCACTCACCTCTCTCGAACTCTAGACTGATAGTTTTGGAGGCAGTTCCAG
+
GGGGGGGGGGGGGGGGGGGGGGGGGGGGGGGGGGGGGGGGGGGGGGGGGGGGGGGGGGGGGGGGGGGGGGGGGGGGGGGGGGGGGGGGGGGGGGGGGGGGGGGGGGGGGGGGGGGGGGGFGGGGGGGGGGGGCFGGGGDGGGGGGGGGGGGGGGGGGGGGGGGGEGGGGGGFFDGGGGGFGGGFFFGGGGGFFEF@FF4C>FGFFFFFF@FFGFECFGEEFFFFFBD:)5?F2:AF??FFFFFFBF?BFFFFAF<>AAD?B29BFF>F>BGB:3EG99AF>
@M06628:26:000000000-CRM2J:1:1101:14127:1284 2:N:0:101
CAGTCTTGTGACCGTACTCCCCAGGTGGGATACTTATCACTTTCGCTTAGTCACTGAGGTAAACCCCAACAACTAGTATCCATCGTTTACGGCGTGGACTACCAGGGTATCTAATCCTGTTCGCTCCCCACGCTTTCGTCCATGAGCGTCAGTACATACGTAGTAGACTGCCTTCGCAATCGGTATTCTGTGTAATATCTATGCATTTCACCGCTACACTACACATTCTATCTACTTCCATATGACTCCAGTCAACCAGTATCAAAGGCCTTTCCTTAGTT
+
GFGGFGGG,FFGGGGGGGGGGGGGGGGGGGGGGFFGGGGGGGGGGGGGGGGGGGGGFGGGGGGGGGGGGGGGGGGGGGGGGGGGGGGGGGGGGGGGGGGGF8FGGGGGFFFGEFEFGGGGGFGFCEEGEFGGGGCGFGGEE>FG,FCEGEGGGDFFFFG:EFGGGGGGGGGFGGFCGCDDFGDEFFGF@,2+=A6>B4:BFG@=6FEEFF*;9@=C?DBC:@ED4;CEE?<?CC<??CACF39)<EFF(5;?@9CE8;DFE<>F*><70(+0)*++-.265
@M06628:26:000000000-CRM2J:1:1101:14141:1305 2:N:0:101
CAGTCTTGTGACCGTACTCCCCAGGTGGGATACTTATCACTTTCGCTTAGTCACTGAGGTAAACCCCAACAACTAGTATCCATCGTTTACGGCGTGGACTACCAGGGTATCTAATCCTGTTCGCTCCCCACGCTTTCGTCCATGAGCGTCAGTACATACGTAGTAGACTGCCTTCGCAATCGGTATTCTGTGTAATATCTATGCATTTCACCGCTACACTACACATTCTATCTACTTCCATATGACTCAAGTCAACTAGTATCAAAGGCAGTTCCATAGTT
+
GGGGGGGG,FFGGGGGGGGGGGGGGGGGGGGGGGGGGGGGGGGGGGGGGFGGGGGGGGGGGGGGGGGGGGGGGGGGGGGGGGGGGGGGGGGGGGGGGGGGGGGGGGGGGGGGGGGGGGFEFFGGFGGGCFGCEGGFFEGGGGGFGFFGGGGGGGGGGGGGGFGGFAFFFGGFGGGFGGDDGGGEFFGGFCGAFEFFF*4+:@CBFCCF58?FGF@GFG>8EE;@F@?CC?<)<?;E?EE3?)69C<EEE@3CFCE@)6=<<7CAFC)4((/0-*A?-624.
@M06628:26:000000000-CRM2J:1:1101:20736:1325 2:N:0:101
TAACCTTGCGGCCGTACTCCCCAGGCGGTCAACTTAGTGCGTTAGCTGCGCCACTCACGTCTCTAGGACACAAACGGCTAGTTGACATCGTTTACGGCGTGGACTACCAGGGTATCTAATCCTGTTCGCTCCCCACGCTTTCGTTCCTCAGCGTCAGTATCTGTCCAGGTGGCCGCCTTCGCCACTGATGTTCCTTCCAATCTCTACGCATTTCACCGCTACACTGGAAATTCCACCACCCTCTACAGTACTCTAGTCGAACAGTTCAAAATGCAGTTCCA
+
GGGGGGGGGGGGGGGGGGGGGGGGGGGGGGGGGGGGGGGGGGGGGGGGGGGGGGGGGGGGGGGGGGGGGGGGGGGGGGGGGGGGGGGGGGGGGFFGGDGGGGGGGGGGGGGGGGGGGGGGGGGFGGGGGGGGFGGGEGGEGGGGGGGGGGFCGGE5EFFGGGGGGG?F6,8)8<EGGGGFGDDBDFGGGGGFF?FFFFFGGG?31;>;BDF>FAFGFG>FBF<B*2807AAAFDABFB:<03:2).:?<)6<AAF:>BB?F?>4**.:5)0*5*++.46))
@M06628:26:000000000-CRM2J:1:1101:17004:1377 2:N:0:101
TAACCTTGCGGCCGTACTCCCCAGGCGGTCAACTTAGTGCGTTAGCTGCGCCACCCACGACTCAAGGTCACAGACGGCTAGTTGACATCGTTTACGGCGTGGACTACCAGGGTATCTAATCCTGTTTGCTCCCCACGCTTTCGTGCCTCAGTGTCAGTATTTGTCCAGGTAGCCGCCTTCGCCACTGATGTTCCTTCCAATCTCTACGCATTTCACCGCTACACTGGAAATTCCACTACCCTCTACCATACTCTAGTTTGCCAGTTCAAAATGCAGTTCC
+
GGGGGGGGGGGGGGGGGGGGGGGGGGGGGGGGGGGGGGFGGGGGGGGGGGGGGGGGGGGGGGGGGGGGGGGGGGGGEGGGGGGGFGGGGGGGGGGGGGGGEGGGGGGGGGGGGGGGGGGFGFFFGGFFGGFGGGGGEEEGGGGGGGGCGGGGGGGGGGGGGGGGGGFGFGGFGGGGGGGF5C45>FGGGGGFFCFFFF=7:69?FAEFFDFF7C?FF<>BFFFFF<<B?AAA>AFFFFF?BFF72)),6).<2)-4:626<>AFFFFFAFGFB=77<2)6
@M06628:26:000000000-CRM2J:1:1101:12450:1379 2:N:0:101
TAACCTTGCGGCCGTACTCCCCAGGCGGTCTACTTATCGCGTTAGCTGCGCTACTCACGGATTAAATCCACAAACAGCTAGTAGACAGCGTTTACGGTGTGGACTACCAGGGTATCTAATCCTGTTCGCTACCCACACTTTCGCACATGAGCGTCAGTCTTTGGCCAGGGAGTCGCCTTCGCCACTGATGTTCCTTCTGATATCTACGCATTTCACCGCTACACCAGAAATTCCACTCCCCTCTCCAAGACTCTAGTCTGCCAGTTCTAAATGCTATTCC
+
GGGDGGGGGGGGGGGGGGGGGGGGGGGGFGGGGGGGGGGGGGGGDFGGGGEFGG8CFFFC@FEGGFGGGGGGGGGFGGGGFGFGCCFCGGGGEGGGGGGGGGGGGGGFFGGG@FGGGCE=EFDFGGGGGGGGGGDE<EFGGGGGEGGGGGGDEGGGEEGGGGGFGGC;FGGFDFGGGEDFCDGF:AGGGFF776+9A3:7DGC>F69068<DCFFG45(,43?<)(3172ADFAFA42?B?(,.4<B0)(..4<<5.)-6AD?FF7:<AB?F<FG+..<4
@M06628:26:000000000-CRM2J:1:1101:9073:1392 2:N:0:101
TAATCTTGCGACCGTACTCCCCAGGCGGTCTACTTAGTGCGTTAGCTGCGCCACTAAAGTCTCAAGGACCCCAACGGCTAGTAGACATCGTTTACGGCGTGGACTACCAGGGTATCTAATCCTGTTTGCTACCCACGCTTTCGCACCTCAGTGTCAGTATTGGTCCAGTGAGTCGCCTTCGCCACTGATGTTCCTTCCCATCTCTACGCATTTCACCGCTACACAGGAAATTCCACTCACCCCTACCATACTCTAGTTCGCCAGTTTTGAATGCAGTTCCA
+
GGGGGGGGGGGGGGGGGGGGGGGGGGGGGGGGGGGGGGGGGGGGGGGGGGGGGGGGGGFGGFGGGGGGGGGGGGGGDGGGGGGFFGGGGGGGGCGGGGEFGGGFGGGFGGGGGGGFGFGEDGGDGDEGGGGGGFGGEGGGGGGEGGGCFFDGGGGGGGGFGCGGGGGCGGFFGGGDCEGFCD7?BFGCFGGFFCFFF@F7@CF<F6;?F;6BGFEG=*636BB0@:6?B26))524)2(5:((4(.:0<2:92))64-6:9<:));<<749@)9<<665<)
@M06628:26:000000000-CRM2J:1:1101:19348:1414 2:N:0:101
TAACCTTGCGGCCGTACTCCCCAGGCGGTCTACTTATCGCGTTAGCTTCGCCACTAAAAGATCAAGTCTTCCAACGGCTAGTAGACATCGTTTACGGCGTGGACTACCAGGGTATCTAATCCTGTTTGCTCCCCACGCTTTCGCACCCCAGTGTCAATATCAGTCCAGGTAGTCGCCTTCGCCACTGGTGTTCCTTCCTATATCTACGCATTTCACCGCTACACAGGAAATTCCATTACCCCCTACTGTATTCTAGACTAGCAGTATCAACTGCAGTTCCA
+
FGGFGGGGGGDGGGGGGGGGGGGEGGGG@FFGGGGGGGGGGFFEGGGGGGGEGGGGGGFFFFDGGGGFFFGGGGGECG:FFGGGGGGFGGGGG<FGGGGGGGDBFF8FFFGGGGGGDF9==E>FGFGFFGF@EGD8CGCEGG8E8FD*>EDGG;@FGGFGGGGEFG97DFGFGFE?CEDFCD8?4=DCF6D>FFFEADFG7<<?CFC(,,/8@CE7=9322(<1*8?<(44:665)46<2?(36(2).444-))-))648(4)19*)-))*1.9E6A94))
@M06628:26:000000000-CRM2J:1:1101:17913:1430 2:N:0:101
TAATCTTGCGACCGTACTCCCCAGGCGGTACACTTAATGTGTTAACTGCATTACTGCAAGGTCTAGCCTCACAACAACTAGTGTACATCGTTTAGGGCGTGGACTACCAGGGTATCTAATCCTGTTTGCTCCCCACGCTTTCGCGTCTCAGCGTCAATAATGTTCCAGTAGATCGCCTTCGCAATCGGTATTCCTTCTGATCTCTACGGTTTTTACCCCTACACAAGAAATTCCATCTACCTCTCCCATATTCTAGGTAAGCAGTTTTCAAATCACTTCAA
+
GGGGGGGGGGDGGGGGGGGFFFFGGGGEGGGGGGGGGGGGGGGGGGGGGGFGGGGGGGFDGGGGGGGGGGGGGGG<FFGGGGGGGGGGFE@FF7FDGGGGD>FGGGGEGGGGFFBFEEGGG9FDGGFEFAC8E@DEGGGGGGGD8FGC8CGGG>@CCCF,<,7@ECFGFC99?;*;*A>F?*;??AFD>FCB89A/;:++=CGEFFED2(,:C(6F9;(,3=@D*(43;(16;;CEE<EF3)/5?(216(64:AA)2:>2))-8/04A>A74)*3+.).)-
@M06628:26:000000000-CRM2J:1:1101:17897:1442 2:N:0:101
TAATCTTGCGACCGTACTCCCCAGGCGGTACACTTAATGTGTTAACTGCATTACTGCAAGGTCTAGCCTCACAACAACTAGTGTACATCGTTTAGGGCGTGGACTACCAGGGTATCTAATCCTGTTTGCTCCCCACGCTTTCGCGTCTCAGCGTCAATAATGTTCCAGTAGATCGCCTTCGCAATCGGTATTCCTTCTGATCTCTACGGATTTTACCCCTACACCAGAAATTCCATCTACCTCTCCCATATTCTAGGTAAGCAGTTTTCAAAGCAGTTCAA
+
FGGGGGGGGGGGGGFGGGGGGGGGGGGGGGGGGGGGGGGGGGGGGGGGGGGGGGGGGGGGGGGGGGGGGGGGGGGGGGGGGFGGGGGFGGGFGGGGGFGGGGGGGGGGGGGGGGGGGFFGF9EFGGGGGGGGGGGGGGGGGGGGGGGGGGG?CGGGGGGGGGGGGGG7DFGFFCFGG>CFCDGDBFGGDGGFF?FEFFF8FGCCCC=(92;>CEFGFGFFFFEDF<((/.)7?E5?C<ECA@A@?FF1><F)-:>A2<>)44<?@CAF<)AB9F@*64:<6
@M06628:26:000000000-CRM2J:1:1101:10445:1448 2:N:0:101
TAACCTTGCGGCCGTACTCCCCAGGCGGTCAACTTAGTGCGTTAGCTGCGCCACTCACGTCTCAAGGACACAAACGGCTAGTTGACATCGTTTACGGCGTGGACTACCAGGGTATCTAATCCTGTTCGCTCCCCACGCTTTCGTACCTCAGCGTCAGTATCTGTCCAGGAGGCCGCCTTCGCCACTGATGTTCCTTCCAATCTCTACGCATTTCACCGCCACACTGGAAATTCCACCACCCCCTTCAGTACTCTAGTTTGCCAGTTCAAAATGTCGTTCC
+
FDGGGFFFGG7FFGGGGGGGGGGGGFGCFGGGGEGFFFEFGGGGGGGGGGGGGGFGGGGGFGEFFFFGGGGCFFEFFGEDEGG?FGGGCEFGGGFGGGGGCFC8DCFDDGDGGGGFGGGGEA9<FE:=CEGEGEDGCE6A><:FGFG,=@4ACEEGGCDBGFFGEGFGG*=8955:7CGF57DDFFDCFG>AFFFEF8F@;=99CFC0616>GFBG=*,(,:3?@)04:AFBBAAA?(:(:,,((.246))-)).)-.64<2)6/:4-54?/4*+*-3:<
@M06628:26:000000000-CRM2J:1:1101:8574:1515 2:N:0:101
TAACCTTGCGGCCGTACTCCCCAGGCGGTCAACTTAGTGCGTTAGCTGCGCCACTCACGTCTCAAGGACACAAACGGCTAGTTGACATCGTTTACGGCGTGGACTACCAGGGTATCTAATCCTGTTCGCTCCCCACGCTTTCGTACCTCAGCGTCAGTATCTGTCCAGGTGGCCGCCTTCGCCACTGATGTTCCTTCCAATCTCTACGCATTTCACCGCTACACTGGAAATTCCACCACCCTTTACAGTACTCTAGTTTGCCAGTTCAAAATGCAGCTCCA
+
FFFEFFGGGGGGFDFGGGGGGGGGGGGGCEGFGGGGGGGGGGGGGGGGFGGFGGGCFGFFGEGGGGGGGGGGGGDFFG7FFFGCGGFGGGGGGGGGGGGGGGGGFGGGGGEGF88EGGCDFFFAFGGGDC8CGGGGDGGGGGGGGGCAC9@FEEGDEGC@,DFCCGCGFF6668?EEGGF5C*.8F6*7@CA79;CF=6;7*17@A4,70:>7:AC479>FF<BFFF032426).44:?:B1().)))6<<))).-...664<?6*6::<<=)/++)44,(
@M06628:26:000000000-CRM2J:1:1101:14936:1528 2:N:0:101
TAACCTTGCGACCGTACTCCCCAGGTGGCTTACTTAATGGTTTACCTTGGCTGCTCAGATCTAGTCCAAACATCGAGTAAGCATCGTTTATTGCGTGGACGACCAGCGTGGCTAATCATGTTCGTTCCCCCCGCTTTCGTGCCTCCGCGTCAGTATGTGCCTGGCTAGCTGCCTTCGTCATTGGTGTTCTATGCTATATCTCTGCATTTCTCCACTCCATGTCTCGTAATTCCACCCTCCACATACTTCATGATAGTCAGTTTGATAGACAATTTTTCCGA
+
9F,,CFGGGG++@FFGGGGGGGGGG,EF8,,CFFF<,EF9CFF86@FA<A<,,BF<@C,6EFA,,,,99,CF,6,4BE=EE,,,,,:,9,,,<CC7C+,,+8>FC,,+4++64A47,6>,,4,+6@88,6+@3B>77@+@+@+EE,+3+4@**7=E,@<;CG,*>,6@8FFAG4,>*,*),++)4)221<+++*+*+/++3+<)*1)/)).+0)6+)7))/)1)1.(((())/5.:<(33(.(5-)-65)))))).4)-..)./**-.2,30)*33)()((
@M06628:26:000000000-CRM2J:1:1101:9661:1547 2:N:0:101
TAATCTTGCGACCGTACTCCCCAGGCGGTCTACTTAGTGCGTTAGCTGCGCCACTAAGATCTCAAGGATCCCAACGGCTAGTAGACATCGTTTACGGCGTGGACTACCAGGGTATCTAATCCTGTTTGCTCCCCACGCTTTCGCACCTCAGCGTCAGTGTCAGCCCAGACAGTCGCCTTCGCCACTGGTGTTCCTTCTAATATCTACGCATTTCACCGCTACACTAGAAATTCCACTATCCTCTGCTGCACTCTAGTCACACAGTTTTGAAAGCAGTTCC
+
GGGGGGGGGGGGGGGGGGGGGGGGGGGGGGGGGGGGGGGGGGGGGGGGGGGGGGGGGGGGGDFGGGGGGFGGGGGGEGGGGGGFGGGGGGGGGGGGGGGGGGGGGGGGGGGGGGGGGFFFGGGCFEGGGGGGFGGGGGGGFGGGGGGFGGGGGGGEEE?F:DFGGCFF8FFFFGEEGGGFGGGFFFGG77FFFCFFF@F>FCFCF@<06(;3FEEGF3169>?FF><<AA9AAAFFB?<A?<<AF2>)<::>:><)6A>4),(8FF4<:0C@4)+2<2)4
@M06628:26:000000000-CRM2J:1:1101:9905:1568 2:N:0:101
TAATCTTGCGACCGTACTCCCCAGGCGGTCTACTTAGTGCGTTAGCTGCGCCACTAAAGTCTCAAGGACCCCAACGGCTAGTAGACATCGTTTACGGCGTGGACTACCAGGGTATCTAATCCTGTTTGCTACCCACGCTTTCGCACCTCAGTGTCAGTATTGGTCCAGTGAGTCGCCTTCGCCACTGATGTTCCTTCCCATCTCTACGCATTTCACCGCCACACAGGAAATTCCACTCACCGCTACCATACTCTAGTTCGCCAGTTTTGAATGCAGTTCC
+
GGGGGGGGGGGGGGGGFGGGGGGGGGGFGEGFGGFEGGGGGGGGFDGGGGGGGGGGGGGGGEFGDGG8FEGGGGGDGGGGGFGGGGGGGGFFGGGDGGGGGGGGGGGGGGGG>=DDGCFGFGGGGGGGGGGFGGGGGDEDFCEGEGGFGFFCFEFGGGGGGGGFFGGGGGGFGGGGGGGFFGGFFFFF7=@FFEFF4@FCGGGEFFE@>FFFGEEGFGF(2:?F::4?FB25-6AF2(((4(((-9?25<,67A>>DAA?F<23):<)4(<79=9<)6:<
@M06628:26:000000000-CRM2J:1:1101:10864:1592 2:N:0:101
TAACCTTGCGGCCGTACTCCCCAGGCGGTCTACTTATCGCGTTAGCTGCGCTACTCACGGATTAAATCCACAAACAGCTAGTAGACAGCGTTTACGGTGTGGACTACCAGGGTATCTAATCCTGTTCGCTACCCACACTTTCGCACATGAGCGTCAGTCTTTGGCCAGGGAGTCGCCTTCGCCACTGATGTTCCTTCTGATATCTACGCATTTCACCGCTACACCAGAAATTCCACTCCCCTCTCCAAGACTCTAGTCTGCCAGTTCTAAATGCTATTCC
+
FGGGGGGGGGGGGGEGGGGGGGGGFGGGGGGGGGGGGFGGGGGGGGGGGGGGGGGGGGGGGGDGGGGGGGGGGGGGGGGGGGFGGG?CGGGGGGGGGGGGDGGGGGGFFGGGGGGGGGCFGGGGGGGGGGGGGGGCGGGFFGGGGGGGFFFFGEEEGE9EFF7@GG?4F>75/;CEGGGFCD78>FFCF?CFFFFFFAFC7<ECAF<<9@0AD?<FAGFBBFFF??(:20)6A24A4:<<B?:7?(-3,2:24)66-6A<A?>?<DAB<::46BE+-4<<
@M06628:26:000000000-CRM2J:1:1101:11874:1639 2:N:0:101
TAACCTTGCGGCCGTACTCCCCAGGCGGTCAACTTAGTGCGTTAGCTGCGCCACTCACGTCTCAAGGACACAAACGGCTAGTTGACATCGTTTACGGCGTGGACTACCAGGGTATCTAATCCTGTTCGCTCCCCACGCTTTCGTTCCTCAGCGTCAGTATCTGTCCAGGTGGCCGCCTTCGCCACTGATGTTCCTTCCAATCTCTACGCATTTCACCGCTACACTGGAAATTCCACCACCCTCTACAGTACTCTAGTTTGCCAGTTCAAAATGCAGTTCCA
+
GEFGGGGGGGGGCEFGEGGGGGGGGGGGGGGGGGGGGGGFGGGGGGGGFEDGDEGGFGGGG<FGGGGGGGGGGGGGGGGGGGGGGGGDEGGGGGGGCFGGGGGGGG<FGGGGGFFCDFGGCFGGFFGGGGGGGGFGGGGEGGGGE<FGGDGGGGGGGGGGGGFGGGGGGGFFGGGGGG4FFDCDBFG7@CFA=<;?63ACGGC3+89;9;;D:54*996>BB?:047:084<9:9<:(4(268<24>0AA>).44-.6<)67409*44<)+/3@7+.)4))
@M06628:26:000000000-CRM2J:1:1101:11893:1643 2:N:0:101
TAACCTTGCGGCCGTACTCCCCAGGCGGTCAACTTAGTGCGTTAGCTGCGCCACTCACGTCTCAAGGACACAAACGGCTAGTTGACATCGTTTACGGCGTGGACTACCAGGGTATCTAATCCTGTTCGCTCCCCACGCTTTCGTTCCTCAGCGTCAGTATCTGTCCAGGTGGCCGCCTTCCCCACTGATGTTCCTTCCAATCTATACTCATTTCACCGCTACACTGGAAATTCCACCACCCTCTACAGTACTCTAGTTTCCCAGTTCAAAATGCATTTCC
+
FGCEGGGGGG7CFGGGGGGGGGGGGGGGBCEGGGGGE@EEGGGGGGGFGGGGGG8E8=E=CE=9FDCGGGGGFFGGEFF@EDGGC<FF@@FGG<E@FGCF>FCE<8AFGGGG<BDA9EDA>AC9FE,+++6@FGFGGCCCEEEGGGGG;@34@@***225>FECFGFCGG6:6958?*??*2>)58*7+<FF17AE=@=@+*+)++1)/.68FEEGF36((342*,(,,4-6<4<A(((-43612694-64>FFF)<A4)).46<F464)+*)*++-62)
@M06628:26:000000000-CRM2J:1:1101:20290:1661 2:N:0:101
TAATCTTGCGACCGTACTCCCCAGGCGGTCTACTTAGTGCGTTAGCTGCGCCACTAAAGTCTCAAGGACCCCAACGGCTAGTAGACATCGTTTACGGCGTGGACTACCAGGGTATCTAATCCTGTTTGCTACCCACGCTTTCGCACCTCAGTGTCAGTATTGGTCCAGTGAGTCGCCTTCGCCACTGATGTTCCTTCCCATCCCTACGCATTTCACCGCTACACAGGAAATTCCACTCACCTCTCCCATACTCTAGTTCCCCAGTTTTGAATGCAGTTCTA
+
FFGDFFGGGGGGEFCDGGGFGGFFGGGGGGGGGGGG<FCGDFCFGDGCGGGGDFGGGDEFGAEGGGGGGGGGGFGDGGCCFFFGGACFGEGGGG,CF@FFEGGEFGFFGGGGGGGFCEFGGGGGGGGGGGGGFDD=@CECD,88>FCGG,@EFGFFGDAE:;EEGGCDFG?FG8?GGG4?FGDADAC:+9CB@<FEFFF71:/68A=16;@:+)7CAD690;?:*:11:0)44>AFF(4:622.,4734(,-,)-66))).(.))262(40=44++6)6))
@M06628:26:000000000-CRM2J:1:1101:8955:1671 2:N:0:101
TAATCTTGCGACCGTACTCCCCAGGCGGAATGCTTATTCCGTTAGGTGTGACACCGAAGGGCATGCTGCCCGAAGTCTGGCATTCATCGGTTAAGGCGTGGACTACCAGGGTTTCCTATTCTGTTTCGTTCCCCAGCCTTCGCACCTCAGCGTCAGGATTGTGCCCGTGGGCCGCCTTCCGCACTGGTGTTTCTCCGAATTTCCACGAATTTCACCTCTTCCCCCGGGATTCCACCCACCTCCCTCCAACTTCAGACTTATCGTTTCGAAGGCAGTTCCG
+
GGG<FGGGGG:FFEFGGGGFGGGGGGGG7+D<FFGG,9<FGGGGG<F,:B6,CF,+@+6+6,==<,,9F8F7C+>9A,9,,,,,95,,4+@F:,,C,@?+@+:5,:A,,@F,,+,,3@,,@,3<AE,+,,,,6,,+3+@D9=8+3C+,,1,+5>*4,,5,5,@,7:8;>1*:*2/:=E46*:/)86;+0=C)@66>)6)**4+)++2,(((12)-:**))))((0(4(4(4,6-)(((4:(((-,((,(54)6).)5))))-()07)(41/)..*:992(
@M06628:26:000000000-CRM2J:1:1101:15199:1680 2:N:0:101
TAATCTTGCGACCGTACTCCCCAGGCGGTCTACTTATCGCGTTAGCTGCGTTACTAAGATCTCAAGGATCCCAACAACTAGTAGACATCGTTTACGGCGTGGACTACCAGGGTATCTAATCTTGTTTGCTCCCCACGCTTTCGCACCTCAGTGTCAGTATCAGTCCAGGCAGTCGCCTTCGCCACTGGCGTTCCTTCTTCTATCTACGCATTTCACCGCTACACAAGACATTCCACTACCATCTGCTTTACTCTAACTACCCAGTACTAAATGCCTTTCGA
+
<FGGGGGGGGGCFGGGGGGGGGGGGFGGEC@GGGGGGGCGGGGFGGG9EFGGGGGFFG,FC,CFGFDC,BF8F,8A=EE8=BFE,95C=7A4B<9@CC:>CFFF@E<AE?==FD=D6:3=B,,CAE8@FA,D=E8=:E8CBGC87>9,,,3,7E;;CFF,@;,7@,7*,*,*031CE*;4*C:))/;***2):,@?=AF+;@E)1:4(.3<>+))21*.6((.4*3(((.)-5))-6,3:).(.)))).-)64)5))).5(,.09*-.6)0/)7++-)6((
@M06628:26:000000000-CRM2J:1:1101:15210:1694 2:N:0:101
TAATCTTGCGACCGTACTCCCCAGGCGGTCTACTTATCGCGTTAGCTGCGTTACTAAGATCTCAAGGATCCCAACAACTAGTAGACATCGTTTACGGCGTGGACTACCAGGGTATCTAATCCTGTTTGCTCCCCACGCTTTCGCACCTCAGTGTCAGTATCAGTCCAGGCAGTCGCCTTCGCCACTGGTGTTCCTTCTTATATCTACGAATTTCACCGCTACACAAGAAATCCCACTCCCCCCTACTGTACTCTAGTTACCCAGTTCTAAATGCAGTCCCA
+
GGGGGGGGGGGGGGGGGGGGGGGGGGGGGGGGGGGGGGGGGGGGGGGGFGGGGGGGGGGGGGGGGGGGGGGGGGGGGGGGGGGGGGGGGGGGGGGGGGGGGGGGGGGGGGGGGCGGGGGGGGGGGGGGGGGCEEEGGGGGGE:+4FC,<7,<A>;@9@<>C@A3E:CF6EC>977C>ED9*:*:8);4CCG>F7CFFEA+2+277A4((,/;+/9FF7(2:;33930<?:A.,,).((.4:((,(())65))-)-).))4<?2)97<<<4+1)*++-().)
@M06628:26:000000000-CRM2J:1:1101:19032:1704 2:N:0:101
TAACCTTGCGGCCGTACTCCCCAGGCGGTCTACTTATCGCGTTAGCTTCGCCACTAAGTCATTACAACCCAACGGCTAGTAGACATCGTTTACGGCGTGGACTACCAGGGTATCTAATCCTGTTTGCTCCCCACGCTTTCGCACCTCAGTGTCAGTATCAATCCAGAGTGTCGCCTTCGCCACTGATGTTCCTTCCTATATCTACGCATTTCACCGCTACACAGGAAATTCCACACTCCCCTATCGTACTCTAGCCTGCCAGTATCGGGTGCAATTCCAAG
+
GGGGGGGGGGGGGGGGGGGGGGGGGGGGCFGGGGGGGGGGGGGGGGGGGGGGGGGGGGGGGGGGGGGGGGGGGGEGGGGGGGGGGGGGGGGGGGGGGGGGGGGGGGGGGGGGGGGGGGGGGGGGGGGGFGGGGGGGGGGGGGEDG<CD<EFGCEFFCFGGGGGGG?CFGGGFGGGDGFGFGDD;A4C88CFFFEFFF<C>CGG?F>@@<<CFCEF5A5:B2?2<F08BFFF94<?F:B?(((,)53:(33))-6):BBB:)4:B=*4;71=@762+)6)63
@M06628:26:000000000-CRM2J:1:1101:20500:1718 2:N:0:101
TAACCTTGCGGCCGTACTCCCCAGGCGGTCTACTTATCGCGTTAGCTTCGCCACTAAGTCATTACAACCCAACGGCTAGTAGACATCGTTTACGGCGTGGACTACCAGGGTATCTAATCCTGTTTGCTCCCCACGCTTTCGCACCTCAGTGTCAGTATCAATCCAGAGTGTCGCCTTCGCCACTGATGTTCCTTCCTATATCTACGCATTTCACCGCTACACAGGAAATTCCACACTCCTCTATCGTACTCTAGCCTGCCAGTACCGGGTGCAATTCCAAG
+
FGGGGGGGGGGGGGGGGGGGGGGGGGEDCFGGGGGGGGGGGGGGGGGGGGGEGGGGGGEFGGGGGGGGGGGGGCFGEGGGGGGGGGGGGGGGGGGGGGGGGGDEDFGGGGGGFGGGAAFGGGGGGGGFGEFGGGGGGCGGCE>CE>DBECGACFGGGGGGGGGGGGGFFGGFGFCCEGGA?5CFFFGGG:CFFFF(;CA>:CG?F56;(67;+7=G>39>2:B?F??2AAAA<A(43:()4:426:880()46<A:DFFF:?FF*:696(*04*<:<AF<.
@M06628:26:000000000-CRM2J:1:1101:15867:1726 2:N:0:101
CAGTCTTGCGACCGTACTCCCCAGGTGGGATACTTATCACTTTCGCTTAGTCACTGAGCATTCGCCCAACAACTAGTATCCATCGTTTACGGCGTGGACTACCAGGGTATCTAATCCTGTTCGCTCCCCACGCTTTCGTCCATGAGCGTCAGTATATACGTAGTAGACTGCCTTCGCAATCGGTATTCTATGTAATCTCTATGCATTTCACCGCTACACTACTTATTCTATCTACTTCCGTCTAACTCAAGTCAACCAGTATCAAAGGACGTTCCATAGTT
+
FDFEEGGGGGGGGGGGGGGGGGGGGFGGGGGFGGGGGCDGGGGGGGGGGGGGGGGGGGGGGGGFGGGGGFCGGGGGEGGGGGGGGGGGGGGGGGGGGGGGFGGGGGGEGGGGGFFEGGGGGGECECGGGCECGGGGGGGGGDDG9:DGGGGGGGFCEFE6FFGG,3@=<CGFFGGGGGDBGGGFFFGG:C+=198747+=FCCEFF?EFE4A7@;3>C@E3;)7+9?C?<CECE6CEFF?E(625@EA7:<4)46<2,(.64<FFF2<((*03@FC5))6-
@M06628:26:000000000-CRM2J:1:1101:13073:1735 2:N:0:101
TAACCTTGCGGCCGTACTCCCCAGGCGGTCAACTTAGTGCGTTAGCTGCGCCACTCACGTCTCAAGGACACAAACGGCTAGTTGACATCGTTTACGGCGTGGACTACCAGGGTATCTAATCCTGTTCGCTCCCCACGCTTTCGTTCCTCAGCGTCAGTATCTGTCCAGGTGGCCGCCTTCGCCACTGATGTTCCTTCCAATCTCTACGCATTTCACCGCTACACTGGAAATTCCACCACCCTCTACAGTCCTCTAGCCTACCCGTTCAAAATGCATTTCC
+
GGGGGGGGGGGGGGGGGGGGGGGGGGGGGGGGGGGGCGEGGGGGGGGGGGGGGGGGGGGGGFGGGGGGGGGGGGGGGGGGGGGGGGGGGGGGGGGGGGGGGGGGGGGGFEGGGGGEGGGGGGGGGGGGGGGGFGDGGGGGGGGGGGGGGGEFGGGGGGGGGGGGFGGFG?6;FGGGGDDFFG<AFFGGG9;A@EFCFD6::C:CA6C66(2>C><FF56169<<=71:44)6AA<B0,8?B:??<4)).)444)))6?B?B:()704?D<9FBF9+6)-4
@M06628:26:000000000-CRM2J:1:1101:15860:1743 2:N:0:101
CAGTCTTGCGACCGTACTCCCCAGGTGGGATACTTATCACTTTCGCTTAGTCACTGAGCATTCGCCCAACAACTAGTATCCATCGTTTACGGCGTGGACTACCAGGGTATCTAATCCTGTTCGCTCCCCACGCTTTCGTCCATGAGCGTCAGTATATACGTAGTAGACTGCCTTCGCAATCGGTATTCTAAGTAATCTCTATGCATTTCACCGCTACACTACTTATTCTATCTACTTCCGTATAACTCAAGTCAACCAGTATCAAAGGCAGTTCCATAGTT
+
FFGGGGGGGGGGGGGGGGGGGGGGGGGGGGGGGGGGG<FGGGGGGGGGGGGGGGGGGGGGGGFGDGGGGGGGGGGGGGGGGGGGGGGGGGGGGGGGGEGGFFGGFEFGGGGGGGGGGGGGGGGGGGGFEGGGGEGGGGGGGGGGFGFGGGGGGFFGGAA,EE7CFGGFFGGFCFE5A>*@FGC@FFC7FGGAFFB?686CCGG98FCEE?5FC=;GDF8CEF47A56CC3?CC57?EEAFE@D@E9>E327.)6<A(3:9A9AFFFB:((20)1A:AA?D<
@M06628:26:000000000-CRM2J:1:1101:8402:1752 2:N:0:101
TAACCTTGCGGCCGTACTCCCCAGGCGGTCAACTTAGTGCGTTAGCTGCGCCACCCACGACTCAAGGTCACAGACGGCTAGTTGACATCGTTTACGGCGTGGACTACCAGGGTATCTAATCCTGTTTGCTCCCCACGCTTTCGTGCCTCAGTGTCAGTATTTGTCCAGGTAGCCGCCTTCGCCACTGATGTTCCTTCCAATCTCTACGCATTTCACCGCTACACTGGAAATTCCACTACACTCTACAATACTCTAGTTTGCCAGTTCAAAATGCCGTCCC
+
EDFFEFFFGGCGCGEGGGGCFGGGGGGGEGGGGFGGGGGGGEFFGFGGGGGCGEGGGGGGGGGGGGGGGFGGGGGGGGGGGGFGGGFGGFFFCFGGGGGGGGCCFGEAFGEEDFCGGGAFGGFDAEDGGGAG::88FCGGGGGGFFGGGDGGGFGGFGCFGGGGGG;FFGGFF7EGGGGFCD::DFGGGGGFF?FCFDF+1=:?FF<091<E7??@**4699<?FF0<(86..646<?:),.8<54))662<254546.6:<4)0?<><4+*.*+*-(,-
@M06628:26:000000000-CRM2J:1:1101:18857:1823 2:N:0:101
TAATCTTGCGACCGTACTCCCCAGGCGGAATGCTTAATCCGTTAGGTGTGACACCAACAAGCATGCTTGCTGACGTCTGGCATTCATCGTTTACGGTGTGGACTACCAGGGTATCTAATCCTGTTTGCTCCCCACACTTTCGCACCTCAGCGTCAGTATCGAGCCAGTGAGCCGCCTTCGCCACTGGTGTTCCTCCGAATATCTACGAATTTCACCCCTACACTCGGAATTCCACTCACCTCTCTCGAACTCAAGACCAGGAGTTTATAAGGCAGTTCCAG
+
FFGFGGGGGGGGGGFGGGGGGGGEFFGEGGGGGGGGGGGGGGFGGFGGGGDGGGGGGGGGGGGGFFGFFGGGGGGGGGGGGGGGGGGFGFGGFCGGGGGDGGGGGGGGGGGFCFFGCEGGGGGFGGDD;EDGGFGGGGAFFGDEGE6C:?8C>6@>;;DFEEFEGGGGG;C6C>CEG5CFGG7?AFGCCCGFFFFFFFFGDGCEFC@F6?@@FEFC4C;?DFF9A;09:B0<A46)404??B7:)413(4:AA><22(4:181<FG<A:5???@G?A><:5
@M06628:26:000000000-CRM2J:1:1101:22977:1835 2:N:0:101
TAATCTTGCGACCGTCCTCCCCAGGCGGTCTACTTAGTGCGTTAGCTGCGCCACTAAAGTCTCAAGGACCCCAACGGCTAGCAGACATCGTTTACGGCGTGGACTACCAGGGTATCTAATCCTGTTTGCTACCCACGCTTTCGCACCTCAGTGTCAGTATTGGTCCAGTGAGTTGCCTTCGCCACTGATGTTCCTTCCCATCTCTACGCATTTCACTGCTACACAGGAAATTCCACTCACCTCTACCATACTCTACTTCCCCAGTTTTGTATGCAGTTCC
+
CFCFDCCCCCFF:@B,@FECFGGEFGGG6@F@E<EFFGCGC@@@C,FFG@FCGGG@FFGEE9EB?EGCEDFG=FGGGG=FG,BFFFFGCF=?@7F:4>FG>EEEFEFG<FGGG,,@FDF89=>DDGFGGGDG?F,43@E>DDC:+F*@C7,@E>CGGGFGG9<ADGC>FE9/5+,5:=:?/57?BFGCD?D8BECEF@F71*19@@.417?B+9);++/;9;)3=?0;@744<A)6642,:??826404)44<95)).))(448;7<47,+/6=9964>>
@M06628:26:000000000-CRM2J:1:1101:16033:1837 2:N:0:101
TAACCTTGCGGCCGTACTCCCCAGGCGGTCAACTTAGTGCGTTAGCTGCGCCACTCACGTCTCAAGGACACAAACGGCTAGTTGACATCGTTTACGGCGTGGACTACCAGGGTATCAATCCTGTTCGCTCCCCACGCTTTCGTACCTCAGCGTCAGTATCTGTCCAGGTGGCCGCCTTCGCCACTGATGTTCCTTCCAATCTCTACGCATTTCACCGCTACACTGGAAATTCCACCACCCTCTACAGTACTCTAGTTTGCCAGTTCAAAATGCATTTCCAA
+
GGGGGGGGGGGGGGGGGGGGGGGGGGGGGGGGGGGGFEFGGGGGGGGGGGGGGGGGGGGGGGGGGGGGGGGGGGGGGGGGGFGFGGGGGGGGGGGGGGCGGGGGGGGGGGGGGGGGGFGGGGGGGGGDCFGGGGGEFGGGGGGEGGGFCFGGGGCEGGGGGC:DF;C*CCFACDGGGGFFEGGFAFGGGGGFF5A>FEFGG+<C=A06@:?FGFB7)>9(3>BFFFF:AAA9AABF(:??FF?<A47<BF2)-4:>>ABFDBD?=FAFFAE?96+<AA9).
@M06628:26:000000000-CRM2J:1:1101:11516:1847 2:N:0:101
TAATCTTGCGACCGTACTCCCCAGGCGGTACACTTAATGTGTTAACTGCATTACTGCAAGGTCTAGCCTCACAACAACTAGTGTACATCGTTTAGGGCGTGGACTACCAGGGTATCTAATCCTGTTTGCTCCCCACGCTTTCGCGTCCCAGCGTCAATAATGTTCCAGTAGATCGCCTTCGCAATCGGTATTCCTTCTGATCTCTACGGATTTTACCCCTACACCCGAAAATCCATCTACCTCTCCCTCTTTCTAGGTAAGCCGTTTTCAAAGCAGTTCAA
+
CDEGFEGGGDDCFGGFGGGFGFGGGGGGGG:EFGECAFGGGGGGGGGGGFGGGGGFGGFGGGGGCGFFGFFFEGG8EFCCEFCFDFGA,BFFFGG@CG=FBE:FGGF8EEGDF8>EGAD;,C=?EEGGF46E@+>>FCEGGFGGGFG+@,>CEGGEGGG9F@@DF=;+=,<FGFFE5EDF***:>A7496FFFFFFF96:+1<?F8425123>EC7;*/4(6(/5(,.6((.(53<9-)-45)5702(((.).6).)6)-.).)0*.,-.?62)+*6))))
@M06628:26:000000000-CRM2J:1:1101:23803:1849 2:N:0:101
AACCTTGCGGCCGTACTCCCCAGGCGGTCAACTTAGTGCGTTAGCTGCGCCACCCACGACTCAAGGTCACAGACGGCTAGTTGACATAGTTTACGGCGTGGACTACCAGGGTATCTAATCCTGTTTGCTCCCCACGCTTTCGTGCCTCAGTGTCAGTATTTGTCCAGGTAGCCGGCTTCGCCACTGACGTTCCTTCCAATCTCTACGCATTTCACCGCTACACTGGAAATTCCACTACCCGCGACAATACTCTAGTTTGCCAGTTCAAAATGCATTTCC
+
FEDGGF6,7@:7@FCEGG8EFG78FC:6+,C,CF<FFFGGGG7FF@FGE@CE,,BC7:C@FGGFEDF,BDDA=EGGCCG=,BECF,,,:@9<<E+?7+CGEFDD8FA,D>:F3>DE:,@D;7,9C=8AEFDE7DEG>EG6D*:>CFE,4@BFGFFFG7@FGF;D;DCCFDA7>=*4?DF=5DB>ACF*=8A4=F)+:A7CG?)+;CD00,8:A9FFG969>BF@>0?2AB<<A>DA02(4(((,-4(4A:25<6-6)66<7>@?DDF9)C43*+3).4:
@M06628:26:000000000-CRM2J:1:1101:14505:1879 2:N:0:101
TAACCTTGCGGCCGTACTCCCCAGGCGGTCTACTTATCGCGTTAGCTTCGCCACTAAGTCATTACAACCCAACGGCTAGTAGACATCGTTTACGGCGTGGACTACCAGGGTATCTAATCCTGTTTGCTCCCCACGCTTTCGCACCTCAGTGTCAGTATCAATCCAGAGTGTCGCCTTCGCCACTGATGTTCCTTCCTATATCTACGCATTTCACCGCTACACAGGAAATTCCACACTCCTCTATCGTACTCTAGCCTGCCAGTATCGGGTGCAATTCCAAG
+
GGGGGGGGGGGGGGGGGGGGGGGGGGGGGGGGGGGGGGGGGGGGGGGGGGGGGGGGGGGGGGGGGGGGGGGGGGEGCFGGCGGGGGGGGGGGGGDGGGGGGGGGGGGGGGGGGGGGGGGGGGGGGGGFGGGGGEDGGGGGEGGGG?DCGGGGGCFGFGGGGGGGGGGGGFFFGGGECGDDGGGFFFFGGGGFFFF;FCFDCCCCFF;68;7A:CF7>D(().5?F?F09AF249:?7??7()..6-310,:>)<9?A,4::2584:<09(/))*3<-<4<2
@M06628:26:000000000-CRM2J:1:1101:21577:1884 2:N:0:101
TAACCTTGCGGCCGTACTCCCCAGGCGGTCTACTTATCGCGTTAGCTTCGCCACTAAGTCATTACAACCCAACGGCTAGTAGACATCGTTTACGGCGTGGACTACCAGGGTATCTAATCCTGTTTGCTCCCCACGCTTTCGCACCCCAGTGTCAGTATCAATCCAGAGTGTCGCCTTCGCCACTGATGTTCCTTCCTATATCCACGCATCTCACCTCTACACAGGAAATTCCACACTCCTCTATCGTACTCTAGCCTGCCAGTATCGGGTGCAATTCCCAG
+
CEEDDEFFGF7F@C@7FDFGFGGGGGGGBEE@<EFGGEEGGCGGGAFGGC>CCFGGGGFEFGGGFGFFEEGGDCC:>CB<;A9EF??FDF7BFGGGEGDGGGGGGGF<FG:FFD,@3EDD,@9FG=EDF=BE6E6EGGGFEEEEG7CE@7;<@FFCEGGCGFGF,>9CFFFFGGEEC?DDGGGFA=:71<7C=5A@AEF7:E+)8).,/(9:+)6*77><)4,()3:04><)-608<?B>7<7)::2(4<AA)-4:B0617346/*,(14=32*:E44)-.
@M06628:26:000000000-CRM2J:1:1101:16129:1925 2:N:0:101
TAACCTTGCGGCCGTACTCCCCAGGCGGTCAACTTAGTGCGTTAGCTGCGCCACCCACGACTCAAGGTCACAGACGGCTAGTTGACATCGTTTACGGCGTGGACTACCAGGGTATCTAATCCTGTTTGCTCCCCACGCTTTCGTGCCTCAGCGTCAGTATTTGTCCAGGTAGCCGCCTTCGCCACCGATGTTCCTTCCAATCTCTACGCATTTCACCGCTACACTGGAAATTCCACCTCCCTCTACAATACTCTAGTCTGCCAGTTCGAAATGCAGTTCC
+
GGGGGGGGGGGGGGGGGGGGGGGGGGGG@FGGGGGG,6CFFFGGGGGGGGGGGG,,D?FGGGGGGGGGG,F,,9FFGGGGGGGG9FFGGGGGGGGGGGGGGGGFFGGGGGGGDFFFGABEGGGDGGGGGGGGGGGGEGGCGGC4*@FGGGG6CEGGGGGGG9CGGGGFGF,*9FGGGGGFGGGFF)C:52CFFEFEFF+:D?FEFFBFFFF):54FF79BFFFF4?0<?FFFFADB((46?7:BAA)4)479<9)6<).6<2)/?C)((.579?+<>25<
@M06628:26:000000000-CRM2J:1:1101:21456:1945 2:N:0:101
TAACCTTGCGGCCGTACTCCCCAGGCGGTCAACTTAGTGCGTTAGCTGCGCCACTCACGTCTCAAGGACACAAACGGCTAGTTGACATCGTTTACGGCGTGGACTACCAGGGTATCTAATCCTGTTCGCTCCCCACGCTTTCGTACCTCAGCGTCAGTATCTGTCCAGGTGGCCGCCTTCGCCACTGATGTTCCTTCCAATCTCTACGCATTTCACCGCTACACTGGAAATTCCACCACCCTCTACAGGACTCTAGTTTGCCAGTTCAAAATGCAGTTCCA
+
FDGGGFGGGGGGGGGGGGGGGGGECFEC@@CFGGGGGGFGCGGGGGGGGDGC@FDFDGFEFFFGGGGGGGGGGGGGGGEGGFCCFGGCFGGEGGGDE@FCFGDCDFEEGFGDAFEDFGDEFEEGGFGGGCFG?EEGGGG>FFGGGGGGGGG6CECEEFCFFFFGG7D>CGGFGDEGGDGF5CC3>FFGGF;AFE:<A;ADFG+6@AE(7220::AGFC>1(34?4408(59AB>AB?:6?B:?:29A:(1(38A<4.6-<A24600:)6)+*)1906464)
@M06628:26:000000000-CRM2J:1:1101:17741:1959 2:N:0:101
TAACCTTGCGGCCGTACTCCCCAGGCGGTCAACTTAGTGCGTTAGCTGCGCCACTCACGTCTCTAGGACACAAACGGCTAGTTGACATCGTTTACGGCGTGGACTACCAGGGTATCTAATCCTGTTCGCTCCCCACGCTTTCGTTCCTCAGCGTCAGTATCTGTCCAGGTGGCCGCCTTCGCCACTGATGTTCCTTCCAATCTCTACGCATTTCACCGCTACACTGGAAATTCCACCACCCTCTACAGTACTCTAGTCGAACAGTTCAAAATGCAGTTCCA
+
GGGGGGGGGGGGGGGGGGGGGGGGGGGGGGGGGGGGGGGGGGGGGGGGGGGGGGDFGGGGGEGGGGGGGGGGGGGGGGGGGGGGGGGGGGGGGGGGGGGGGGGGGGGGGGGGGGGFGFGGFGGGGGGGGGGGGGGGGGGGGGGGGGGGGGGGGGGGGFGGGE@EGGFGGGGFGGGGGGCFGGG>EFGGGGFFFFFFF@F>FG+9AA67@?@FFAAGFC9BFFFFFFFBBFBFFABF<1<6036?72:2<))66449<AFB0?>F7:4<A<<75?@7664:4
@M06628:26:000000000-CRM2J:1:1101:19655:1965 2:N:0:101
TAATCTTGCGACCGTACTCCCCAGGCGGTCTACTTAGTGCGTTAGCTGCGCCACTAAAGTCTCAAGGACCCCAACGGCTAGTAGACATCGTTTACGGCGTGGACTACCAGGGTATCTAATCCTGTTTGCTACCCACGCTTTCGCACCTCAGTGTCAGTATTGGTCCAGTGAGTCGCCTTCGCCACTGATGTTCCTTCCCATCTCTACGCATTTCACCGCTACACAGGAAATTCCACTCACCTCTACCATACTCTAGTTCGCCAGTTTTGAATGCAGTTCCA
+
GGGGGGGGGGGGGGGGGGGGGGGGGGGGGGGGGGGGGGGGGGGGGGGGGGGGGGGGGGGGGGGGGGGGGGGGGGGGGGGGGGGGGGGGGGGGGGGGGGGGGGGGGGGGGGGGFGGFGFGGGFFGGGGGGGGGGGGGGGGGCGGGGGGGGCGGGGGGGGGGGCEFG@BGGC:AGGGGGGGFGGGBFFGGDCCAFFFFFFF7CGCEFACD>DD>FFFGADB9BBFF@?BBFBAAADFFF?7??)..):9247:ABDFAA><?B1456><ABBDFF4?+64<A4
@M06628:26:000000000-CRM2J:1:1101:23567:2005 2:N:0:101
TAACCTTGCGGCCGTACTCCCCAGGCGGTCAACTTAGTGCGTTAGCTGCGCCACTCACGTCTCAAGGACACAAACGGCTAGTTGACATCGTTTACGGCGTGGACTACCAGGGTATCTAATCCTGTTCGCTCCCCACGCTTTCTTTCCTCAGCGTCAGTATCTGTCCAGGTGGCCGCCTTCGCCACTGATGTTCCTTCCAATCCCTACGCTTTTCACCGCTACACCGGAAATTCCACCACCCTCTACAGTACTCTAGTCTACTAGTTCAACATGCAGTTCCA
+
CEFFGGGCFG@@CFGGGGGGGGGGFGGG@:@CFCFFFCFFGGDGGGGDG>FGGGGGFGGEF<AFGGGGGCFCGGFC7>+BBEFGCFFCEEF8DFGGGC:FGGGGGGGGFGGDGC89ACD89C>FGGG>EDGGGGGGCEEG8<,,@CCA,,3CE*@ECE:>,,=EGGGFCCFFF</*4*:?77DBAFCD79CFFFFEF(8F+2*/)06(1(,80).:B90237<?)3((37AADAFF00121(47AD4:4><<<99)6)6)6))*9:59:)3),7CF>B>)-
@M06628:26:000000000-CRM2J:1:1101:14877:2038 2:N:0:101
TAACCTTGCGGCCGTACTCCCCAGGCGGTCAACTTAGTGCGTTAGCTGCGCCACCCACGACTCAAGGTCACAGACGGCTAGTTGACATCGTTTACGGCGTGGACTACCAGGGTATCTAATCCTGTTTGCTCCCCACGCTTTCGTGCCTCAGTGTCAGTATTTGTCCAGGTAGCCGCCTTCGCCACTGATGTTCCTTCCAATCTCTACGCATTTCACCGCTACACTGGAAATTCCACTACCCTCTACAATACTCTAGTTTGCCAGTTCAAAATGCAGTTCC
+
FFGGGGGGGGGGGGGGGGGGGGGGGGGGGGGGGGGGGGGGGGGGGGGGGGGGGEGFGGGGGDGGGGGGGGGGGGGGGGGGFGGGGGGGGGGGGGGGGGGGDEGGGGFGGGGGFFGGGGGGGGGGGGGGGGGGGGGGGGGGGGGGGGGGGGFFGFGFGFFF;FFFCFGCGFFFGGGGGGGFGGGEFFGFGF7@FFFFFFCCFF??FFC@FFFFGFFGFDBFFFFFFF::0<AFF<AFFF>?F???BA974>?54>>5>9A9AAA49>9>AA<7)*<<94<4
@M06628:26:000000000-CRM2J:1:1101:15090:2139 2:N:0:101
TAACCTTGCGGCCGTACTCCCCAGGCGGTCAACTTAGTGCGTTAGCTGCGCCACTCACGTCTCAAGGACACAAACGGCTAGTTGACATCGTTTACGGCGTGGACTACCAGGGTATCTAATCCTGTTCGCTCCCCACGCTTTCGTTCCTCAGCGTCAGTATCTGTCCAGGTGGCCGCCTTCGCCACTGATGTTCCTTCCAATCTCTACGCATTTCACCGCTACACTGGAAATTCCACCACCCTCTACAGTACTCTAGTTTGCCAGTTCCAAATGCAGTTCCA
+
GGGGGGGGGGGGGGGGGGGGGGGGGGGGGGGGGGGGGGGGGGGGGGGGGGGGGGGGGGGGGGGGGGGGGGGGGGGGGGGDFGGGGGFGGGGGGGGGGGFFFECGGGGGGGGGDFDGFFFGGGGGGGFGGEGGGGGGGEGDGGGGGFGFGGGGGGG5C;:FECCGGG;DFGGFGFCGGGGFGGG>BFGGGGGFA?FFF@A7:?+.:7>@@;?BCA>7?99B9>FB*,20,44>AA<A:(8?620(4:)).)46)-6).<A2AA.0/06))-376FC+6):9)
@M06628:26:000000000-CRM2J:1:1101:12755:2177 2:N:0:101
TAACCTTGCGGCCGTACTCCCCAGGCGGTCTACTTATCGCGTTAGCTTCGCTACTCACGGATTAAATCCACAAACAGCTAGTAGACAGCGTTTACGGTGTGGACTACCAGGGTATCTAATCCTGTTCGCTACCCACACTTTCGCACATGAGCGTCAGTTACTGACCAGGGAGTCGCCTTCGCCACTGATGTTCCTCCAGATATCTACGCATTTCACCGCTACACCTGGAATTCCACTCCCCTCTCCAAAACTCTAGCCTGCCAGTTCTAAATGCAATTCC
+
GGGGGGGGGGGGGGGGGGGGGGGGGGGGGGGGGGGGGGGGGGGGGGGGGGGGGGGGGGGGGGGGGGGGGGGGGGGGGGGGGGGGGGGGGGGGGGGGGGGGGGGGGGGGGGGGGGGGGGGGGGGGGGGGGGGGGGFGGGGGGFGGGGGGGGFGGGGGGFGFGGGGGGFGGGGFGGGGGGGFGGGFFFGGGDGFFFFFFDFCCFFEFFFFF?@EGFF>F9>B017?F(32:FF?BAFFFBFF?2,(.:4>4:<?B<BBFFABFF09)::))-0@>FCF2<2:
@M06628:26:000000000-CRM2J:1:1101:16764:2188 2:N:0:101
TAACCTTGCGGCCGTACTCCCCAGGCGGTCAACTTAGTGCGTTAGCTGCGCCACTCACGTCTCAAGGACACAAACGGCTAGTTGACATCGTTTACGGCGTGGACTACCAGGGTATCTAATCCTGTTCGCTCCCCACGCTTTCGTTCCTCAGCGTCAGTATCTGTCCAGGTGGCCGCCTTCGCCACTGATGTTCCTTCCAATCTCTACGCATTTCACCGCTACCCTGGAAATTCCACCACCCTCTACAGTACTCTAGTTTGCCAGTTCAAAATGGCGTTCCA
+
GFGGGGGFGGGCBFGGCGGGGGGECD7CCFDCGGGCFEFGG7@FGGGGCEEGG@8FFGEFGGG9?FGDGEEF<FGGCDEFFFFGGGFGGGGGFGGGCDB=@C@FFGGGGGG>FFFAFGFG9FGFGGCEGDGEGGGDFGGGGGGGFFGDF,87CCCGEFFFGG7DGGGDGFFFGGGGGGGFGGGA>AGFC@1;A?FEFFF+3;:?:+7,:;(0:44CFDB(9;04??::B2646>BFF08<0(18<AF76<<>:<>244:ADF296>><2-31)**2462<)
@M06628:26:000000000-CRM2J:1:1101:12229:2212 2:N:0:101
TAATCTTGCGACCGTACTCCCCAGGCGGAATGCTTAATCCGTTAGGTGTGTCACCGAACAGTATACTGCCCGACGACTGGCATTCATCGTTTACGGTGTGGACTACCAGGGTATCTAATCCTGTTTGCTCCCCACACTTTCGTACCTCAGCGTCAGTATCGAGCCAGTGAGCCGCCTTCGCCACTGGTGTTCCTCCAAATATCTACGAATTTCACCTCTTCACTTGGAATTCCACTCACCTCTCTCGAACTCAAGACCAGGAGTTTATAAGGCAGTTCCAG
+
FGGGGGGGGGGGGGGGGGGGGGGGGGGGGGGGGGGGGGGGGGGGGGGGGGGGGGGGGGGGGGGGGGGGGGGGGGGGGGGGGGGGGGGGGGGGGGGGFGGGGGGGGGGGGGGGFCGGGGGGGGGGGGGGGGGGGG>CFGGGGGGGGGGCCFDGEGGGGGGGCEGGEFGCFDFFGDDGGGGFGGDDFFGF4ED;FEFFA@6:;F?<FA717=?FGEEGFG@)9<@FFF7>ABFFFFFAB0:?>?BF<2,,4?BFA0528B7?:(47@FA4<<F6?)*:).)).
@M06628:26:000000000-CRM2J:1:1101:13141:2218 2:N:0:101
TAACCTTGCGGCCGTACTCCCCAGGCGGTCAACTTAGTGCGTTAGCTGCGCCACCCACGACTCAAGGTCACAGACGGCTAGTTGACATCGTTTACGGCGTGGACTACCAGGGTATCTAATCCTGTTTGCTCCCCACGCTTTCGTGCCTCAGTGTCAGTATTTGTCCAGGTAGCCGCCTTCGCCACTGATGTTCCTTCCAATCTCTACGCATTTCACCGCTACACTGGAAATTCCACTACCCTCTACAATACTCCAGTTTGCCAGTTCAAAATGCAGTTCC
+
FGGGGGGGGGGGGGGGGGGGGGGGGGGGGGGGGGGGGGGGGGGGGGGDGGGGGGGGGGGGGGGGGGGGGGGGGGGGGGGGGGGGGGGGGGGGGGGGEEFGGGGGGGFGGGEGGGGGGGC8EFGGGGGGGGGFGGGGDGGGGGDGGGGGGGGGGGGGGFGGGGGGGGGFFFG>FGEEGGDFDG5BDFFGGGF=FFFFFFF7@F7?F=ED@(;A7?EFFC9B09B<9<:?:<94AAA<A>BFF2-(5944>944)(..:<B<A<4)?*644>C9279+66:A
@M06628:26:000000000-CRM2J:1:1101:20870:2270 2:N:0:101
TAACCTTGCGGCCGTACTCCCCAGGCGGTCTACTTATCGCGTTAGCTGCGCTACTCACGGATTAAATCCACAAACAGCTAGTAGACAGCGTTTACGGTGTGGACTACCAGGGTATCTAATCCTGTTCGCTACCCACACTTTCGCACATGAGCGTCAGTCTTTGGCCAGGGAGTCGCCTTCGCCACTGATGTTCCTTCTGATATCTACGCATTTCACCGCTACACCAGAAATTCCACTCCCCTCTCCAAGACTCTAGTCTGCCAGTTCTAAATGCTATTCC
+
GGGGGGGGGGGGGGGGGGGGGGGGGGGGGGGGGGGGGGGGGGGGGGGGGGGGGGFGGGGGGGGGGGGGGGGGGGGGGFGGGGGGGGGGGGGGGGGGGGGGGGGGGGGGGGDGGGGGGGGGGGFGGGGDGDGGGGGGGGGGGGGGGGGGGFCFGGGGGFGGGGGGGGGGGGGFGGGGEGGFC4DEEFF7DGFFF?FEFFFGGGGEFFE@9;?EGFFGA<909>?B726:0?A<<AFAAF?<67?BF0403(4<?AB9ABFBADB4@CAA><9=<=90:6AA
@M06628:26:000000000-CRM2J:1:1101:14390:2280 2:N:0:101
TAACCTTGCGGCCGTACTCCCCAGGCGGTCAACTTAGTGCGTTAGCTGCGCCACTCACGTCTCAAGGACACAAACGGCTAGTTGACATCGTTTACGGCGTGGACTACCAGGGTATCTAATCCTGTTCGCTCCCCACGCTTTCGTTCCTCAGCGTCAGTATCTGTCCAGGTGGCCGCCCTCGCCACTGATGTTCCTTCCACTCCCTACGCATTTCACCGCTCCACTGGACATTCCACCACCCTCTACAGTACTCTACTTTGCCAGCTCCACATGCCGCTCC
+
<F8FGGGGGGGGGGGGGGGGGGGGFGEGCGFEFFGGFFFGEGGFEGGGGGGGGGGFFGDFGFGF,CFFG,F=EFG>CC+B8:EFDFGGGCDFD?FEED:@==+FCFFFDC=>:,6@D==2E;DB>DGGGDGGGG,B7CE+:D:FFGGGG,3<;:E*=?,;D;<5DF,2<?=AC?5CC*/;*><3>6;>+138@C6?FF6++A*65/429(3)264FF*79(48:1)(.,.)66<)6?1:B?0:0)6).-)6:AA42524)6<)0)*.(,(+/)00*((-(
@M06628:26:000000000-CRM2J:1:1101:10322:2290 2:N:0:101
TAACCTTGCGGCCGTACTCCCCAGGCGGTCTACTTATCGCGTTAGCTTCGCCACTAAAAGATCAAGTCTTCCAACGGCTAGTAGACATCGTTTACGGCGTGGACTACCAGGGTATCTAATCCTGTTTGCTCCCCACGCTTTCGCACCTCAGTGTCAATATCAGTCCAGGTAGTCGCCTTCGCCACTGGTGTTCCTTCCTATATCTACGCATTTCACCGCTACACAGGAAATTCCACTACCCTCTACTGTATTCTCGACTAGCAGTATCAGATGCAGTTCCA
+
GGGGGGGGGGGGGGGGGGGGGGGGGGGGGGGGGFFGGGGGGGGGGGGGGGGFGGGGGGGGGGGGGGGGGGGGGGGGGGGDFFGGGGGGGGGGGGGGGGGGGGGGGGGGGGGGGGGGGGGGFGGGGGGCFG=DFEDEGGGGGGGDGGGDG6DEGGGGFGGGFGGGGGFGGGGFGFGGEGDACGGEEFGCFCGFFEFFFDF+12<<FFEDFDDFGFFGFGBB9>77????7?2<A).9>7:?F>:?FA4<A>AA9A)(,4:04?<?=>99A<C=9F+36.-:)
@M06628:26:000000000-CRM2J:1:1101:11164:2297 2:N:0:101
TAACCTTGCGGCCGTACTCCCCAGGCGGTCTACTTATCGCGTTAGCTTCGCTACTCACGGATTAAATCCACAAACAGCTAGTAGACAGCGTTTACGGTGTGGACTACCAGGGTATCTAATCCTGTTCGCTACCCACACTTTCGCACATGAGCGTCAGTTACTGACCAGGGAGTCGCCTTCGCCACTGATGTTCCTCCAGATATCTACGCATTTCACCGCTACACCTGGAATTCCACTCCCCTCTCCAAAACTCTAGCCTGCCAGTTCTAAATGCAATTCC
+
FGGGGGGGGGGGGGGEGGGGGGGGGGGGGGGGGGGGGGGGGGGGGGGGGGGGGGGGGGGGGEGGGGGGGGGGGGGGGGGGGGGGGGGGGGGGGGGGGGGGGGGGGGGGGGGGGGGGGFEGGGGGGGGGGGGGGGGGGGGGGGGGGGGGGFDGGGGGGGGGGGGGGGGGGGGFDGGGGGGAFGGFFFGGGGGFFFFCA@FGFGCEFFFFF;;BDFFGFGFBFFFFFFF6?FADFFBFF?FFFF??:1)8<(:??:<)<B47<B?6<*4)6:9B<FGGBFBF
@M06628:26:000000000-CRM2J:1:1101:23053:2297 2:N:0:101
TAACCTTGCGGCCGTACTCCCCAGGCGGTCTACTTATCGCGTTAGCTTCGCCACTAAGTCATTACAACCCAACGGCTAGTAGACATCGTTTACGGCGTGGACTACCAGGGTATCTAATCCTGTTTGCTCCCCACGCTTTCGCACCTCAGTGTCAGTATCAATCCAGAGTGTCGCCTTCGCCACTGATGTTCCTTCCTACTTCTACGCCTTTCACCGCTACACAGGAAATTCCACCCTCCTCTACCGCACCCCAGCCTTCCAGTATCTGCTGTAATTCCAAG
+
9FGGGGGGGGGCFGGGGGGGGGGGGGGG@FGFGGGGGEGGGGGGGGGGGGGGGGGGGGFFGCEDFFGGGGGGECGGG7,EFG<FAFGDGGGF,+?FGGGGEF<FGGGGC>,AFGFDGFFFGFDGGGCGDC+CDG>7++3234@8C:;D7535;;2,@>E@E95DFB;9FE=FD9C8CF<4=*?68AGGGGGFF388191*+4+);59(,,7++17*:)472(),040,69<A44((-2(8?2))),((,(((-(.,().()).0*:)-)62*)9:0626))
@M06628:26:000000000-CRM2J:1:1101:16549:2303 2:N:0:101
TAACCTTGCGGCCGTACTCCCCAGGCGGTCAACTTAGTGCGTTAGCTGCGCCACTCACGTCTCAAGGACACAAACGGCTAGTTGACATCGTTTACGGCGTGGACTACCAGGGTATCTAATCCTGTTCGCTCCCCACGCTTTCGTACCTCAGCGTCAGTATCTGTCCAGGTGGCCGCCTTCGCCACTGATGTTCCTTCCAATCTCTACGCATTTCACCGCTACACTGGAAATTCCACCACCCTCTACAGTACTCTAGTTTGCCAGTTCAAAATCCAGTTCCA
+
GGGGGGGGGGGGGGGGGGGGGGGGGGGGGGGGGGGGGGGGGGGGGGGGGGGGGGGGGGGGGGGGGGGCGGGGGGGGGGGGGGGFFGGGGGGGGGGGGGGGGGGGGGGFGGGGGGGGFDE:EGGGGGGGG=FGGGGECEGGGGGGCFGFCFGFGGGGEF@D7BEFGD?FGGGFGFCGGG:FFDD:DFFF7::@F?F?FFFGGG+?FC<?B??:D52CB5;9>F2:623?:<D<B9)<?2?F(--2)66).<>)6<4.:<A99<2)<:4<D9:*(0+3:<9))
@M06628:26:000000000-CRM2J:1:1101:10453:2319 2:N:0:101
TAACCTTGCGGCCGTACTCCCCAGGCGGTCAACTTAGTGCGTTAGCTGCGCCACCCACGACTCAAGGTCACAGACGGCTAGTTGACATCGTTTACGGCGTGGACTACCAGGGTATCTAATCCTGTTTGCTCCCCACGCTTTCGTGCCTCAGTGTCAGTATTTGTCCAGGTAGCCGCCTTCGCCACTGATGTTCCTTCCAATCTCTACGCATTTCACCGCTACACTGGAAATTCCACTACCCTCTACAATCCTCTAGTTTGCCAGTTCAAAATGCAGTTCC
+
FEGGFGGFGGGGGGGGGGGGGGG@FGGGCGCGGGGGGGFGGGGGGGGGGGGGGGGGGEFFGGGFGGGGGGGGGGGGGGGGGGCDGGGGFGGGGGFFD@=FCGGFGGFGGGGGGGGFGCDFGFFGGGGGGGFGFEFE76CEGGGGGCDGF7CEEGGGGGDGEGGGFGG4@DEFGGGGG=<FGGGFEFGGGGC:FFFFFFF7CFC?78>;@;?>19?GFD>992<<FD:BFFFFAAAF<0>0(4?02<>BF(()5)3<B25<<AA67C<>F)<67@F+6A:)
@M06628:26:000000000-CRM2J:1:1101:10764:2321 2:N:0:101
AATCTTGCGACCGTACTCCCCAGGCGGTACACTTAATGTGTTAACTGCATTACTGCAAGGTCTAGCCTCACAACAACTAGTGTACATCGTTTAGGGCGTGGACTACCAGGGTATCTAATCCTGTTTGCTCCCCACGCTTTCGCGTCTCAGCGTCAATAATGTTCCAGTATATCGCCTTCGCACTCGGTATTCCTTCTGATCTCTACGGATTTTACCCCTACACCAGAAATTCCATCTACTTCTCCCATATTCTAGGTAAGCAGTTGTCCAAGCATTTCAA
+
CFGGGGACFEEEGFFCFGGGCGBFFECE+C<CEFAEFAFFGGGGFF9FGGEFEG9AFGGGGGGC9EFEF8FFFEGG8FFDFDFGGGGFG=,DF9?AFGCEGEEF8=AEFG7A88,C,>EFGCFGGGG8>BBFGFGGCEGGG>EGGDEFACFGGEDGG:;CA<7CFFFD9,+5B5EC5;CC>D*9AF*;:CCFFF?=5:1+==58+92((53C)9>FD07;?E@FD0;,).7?E?<6>C3))9<AE11)3.):A2<<9)6),-)*:)5-)+*55*24.65.
@M06628:26:000000000-CRM2J:1:1101:17048:2326 2:N:0:101
TAACCTTGCGGCCGTACTCCCCAGGCGGTCTACTTATCGCGTTAGCTTCGCCACTAAGTCATTACAACCCAACGGCTAGTAGACATCGTTTACGGCGTGGACTACCAGGGTATCTAATCCTGTTTGCCCCCCACGCTTTCGCACCTCAGTGTCAGTATCAATCCAGAGTGTCGCCTTCACCTCTGATGTTCCTTCCTATATCTAAGCATTTCACCGCTTCCCAGGAAATTCCACACTCCGCCTTCGTACTCTCTCCTGCCAGTATAGGGTGCCTCTTGAAG
+
CFEDFGGGGGDCGGGGGGGGGGGGGGGGBFFGGGGGFGGDGGGDEGGGAEDGGGFCGGF9F<F@9EFF7:FDGG7=FE8:A,CFDF@?DFFCFGE+@=FCGGFGFFFF=:A>,,@=,E,,@E=BF@E,2=E>+3@*3BEC*A*C>,@:C25=>;F9:CF;,,246,,/BE:BDDEC5,**<***/3@+;++7+9=3:)+++1+)++6)67);;?<*5)(,.,4,.(406AF4:)(-.4((4-((,(4((,)))),.))(.)).***.472*)(0++)).)6
@M06628:26:000000000-CRM2J:1:1101:17030:2333 2:N:0:101
TAACCTTGCGGCCGTACTCCCCAGGCGGTCTACTTATCGCGTTAGCTTCGCCACTAAGTCATTACAACCCAACGGCTAGTAGACATCGTTTACGGCGTGGACTACCAGGGTATCTAATCCTGTTTGCTCCCCACGCTTTCGCACCTCAGTGTCAGTATCAATCCAGATTGTCGCCTTCGCCACTGATGTTCCTTCCTATATCTACGCATTTCCCCGCTACACAGGAAATTCCACACTCCTCTACCGTACTCTAGCCTGCCAGTATCGGGTGCAATTCCAAG
+
EFGGGGGGGGGGGGGEGGFGGGGGGGGGFGGGGCFFGGGGGGGGGGGGGGGGDGGGGGEFGGGGGGGGGGEGGGGDCFGGGFAFFFGGGGGGGG:F@F=CGGGGGGGGGGGFGGGGFEFFCFFGGGGFGDDGFG>CCGGGEGCEEDGFGEEFGGFCGGGFFGGGGFD*,?CBCD5EGFGFGCCFA*2@FCFAFEFDFCFC+=?CF)1,;;C++/33)17>FFFFFFFF>BAA<BF:,(15<><)60(4:6>A<>A:A:?:?2>FB7(47:>50FGG4A>).
@M06628:26:000000000-CRM2J:1:1101:10777:2334 2:N:0:101
TAATCTTGCGACCGTACTCCCCAGGCGGTACACTTAATGTGTTAACTGCATTACTGCAAGGTCTAGCCTCACAACAACTAGTGTACATCGTTTAGGGCGTGGACTACCAGGGTATCTAATCCTGTTTGCTCCCCACGCTTTCGCGTCTCAGCGTCAATAATGTTCCAGTAGATCGCCTTCGCAATCGGTATTCCTTCTGATCTCTACGGATTTTACCCCTACACCAGAAATTCCATCTACCTCTCCCATATTCTAGGTAAGCAGTTTTCAAAGCATTTACA
+
FGGGGGGGGGGGGGGGGGGGGGGGGGGGGDGGGGGGGGGGGGGGGGGGGGGGGGGGGGGGGGGGGGGGGGGGGGGGGGGGGGGGGGGGGGGGGGGGGGGGGGGGGGGGGGGGGGGGGGGGGGGGGGGGGGGGGGGGGGGGGGGDDGGDGGGGGEGGEFGGGGGGGGGDFFGFGFFGGGGFDGGFFFGGGGFFFFFFFFFCDGFEFFE52(:BGFF7FGFFFFFFF;@FFFEEC?CFFEF47847(8?7A1<4)-4.8A964727*:<><AGF25++..)))
@M06628:26:000000000-CRM2J:1:1101:11348:2364 2:N:0:101
TAATCTTGCGACCGTACTCCCCAGGCGGAATGCTTAATCCGTTAGGTGTGTCACCGAACAGTATACTGCCCGACGACTGGCATTCATCGTTTACGGTGTGGACTACCAGGGTATCTAATCCTGTTTGCTCCCCACACTTTCGTACCTCAGCGTCAGTATCGAGCCAGTGAGCCGCCTTCGCCACTGGTGTTCCTCCAAATATCTACGAATTTCACCTCTACACTTGGAATTCCACTCACCTCCCTCGAACTCTAGCCTGATAGTTTTGGAGGCAGTTCCAG
+
GEGGGGGGGGGGGGGGGGGGGGGGGGGGGGGGGGGGGGGGGGGGGGGGGGGGGGGGGGGGGGFFDGGGGGGGGGEGGGGGGGCFFGGGGGGGGGGGGGGGEGGFGFGGGGGGGGGGGFGGGGGGGGGGGGGGGGG7FFGGGGGGGGFGGFFGGGGGGGGG>7FDEGGGGGGFGGGGGGGFGDC?FFGFGFGFFFFFFFAGGGGFFFFF@FF7FEFG4FF<>C@>F>:D<D?FFBF2428??:(1(.9B?F?FA6)),6:3>>AFFGA<9:6>:5*:669<4
@M06628:26:000000000-CRM2J:1:1101:20387:2399 2:N:0:101
TAATCTTGCGACCGTACTCCCCAGGCGGTCTACTTAGTGCGTTAGCTGCGCCACTAAAGTCTCAAGGACCCCAACGGCTAGTAGACATCGTTTACGGCGTGGACTACCAGGGTATCTAATCCTGTTTGCTACCCACGCTTTCGCACCTCAGTGTCAGTATTGGTCCAGTGAGTCGCCTTCGCCACTGATGTTCCTTCCCATCCCTACGCATTTCACCGCTACACAGGAAATTCCACTTACCTCCACCCTACTCTAGTTCCCCAGTTTTTAATGCAGTTCTA
+
EFFGGGGFFGGGEFEFFEFGGGGGGGGGFEGDFFGGGGGGGGGEG<FDGFGDGGGGGGGGF9FGFGGFGFGGGGGGGGDCFEBGFCGFGEDEFGGDDGGGGG7<FGGFEGEGFGFG=:EFGGCGGGFGGGDGGGGEG>E;EFEGDGGGGFGGGGGGGGCGGGG;>C,ACCCFFGGDEEDFGGGBDFGGGCCCA<+<A;A7+2*/09?<@1;B7??CFC@F112:48?B32654AF))))6()-(3:4,1182:4))6<5)51()0:64(.39)/2<466-)
@M06628:26:000000000-CRM2J:1:1101:15349:2420 2:N:0:101
TAACCTTGCGGCCGTACTCCCCAGGCGGTCAACTTAGTGCGTTAGCTGCGCCACTCACGTCCCAAGGACACAACCTGCTAGTTGAAATCGTTTACGGCGGGGACTACCAGGGTACCTAATCATGTTCGCTCCCCCCCCTTCCGTCCCTCAGCGTCGGTACCTGCCCAGGAGTCCGCCTTCGCCCCTGTTGTTCCTTCCAATCCTTACGCATTTCACCGCTCCCCCGGAAATTCCCCCACCCTCTACGACCCTCTAGTCGACCATTTCGAATTGAATTTCCA
+
GGD,CFGGGG7FGGGGGGGGGGGGGGGGF:,EFGGG,ECFGGGGGFGGFG7?FF,9C,CEF,,:FCE,EECFG,B,,?,C,:<B55,,C+FD++,8:F@+@7:+::@,<<EC,>,3,@@23,7,@E<:5@:E;C*:1*=C6**A*C>;C5+3=*2**/**+++8:;+*2*:)2:5E*//**1/)7.70:CG)9-8-7(9*:6*)*/.(((-7*6):?*(((((()-403(.)-))426;B6(3()6((((,.(.5)6)-(3(()00:(((+0)*++.).))
@M06628:26:000000000-CRM2J:1:1101:8650:2426 2:N:0:101
TAATCTTGCGACCGTACTCCCCAGGCGGTCTACTTAGTGCGTTAGCTGCGCCACTAAAGTCTCAAGGACCCCAACGGCTAGTAGACATCGTTTACGGCGTGGACTACCAGGGTATCTAATCCTGTTTGCTACCCACGCTTTCGCACCTCAGTGTCAGTATTGGTCCAGTGAGTCGCCTTCGCCACTGATGTTCCTTCCCATCTCTACGCATTTCACCGCTACACAGGAAATTCCACTCACCTCTACCATACTCTAGTTCGCCAGTTTTGAATCCCGTTCC
+
FFGGGGGGGGGEGGGGGGGGGGGEFFGGGGGGGGGGGGGGGGGGGGGGGGGDGGGGFFEGGGGDGGGGGGGGGGGGGGGGGFGGGGGFFGGGGGGGCEGGGDGGGGGGGFGCFEGGGAFFFGGFFGGGGGGGFFFGGGGGCFGC8FGCGGGGGCFGGGGGGFFEFGGG?EFAFFEG*ADF=8CEA48F8CD>FEF?F@4*:CC;@6601;D::.<FB*6112.8F??107A)454<9:?BF2172><7<BBDF96).:)-,63:6CAD<B76))+*41::
@M06628:26:000000000-CRM2J:1:1101:18924:2430 2:N:0:101
TAATCTTGCGACCGTACTCCCCAGGCGGTACACTTAATGTGTTAACTGCATTACTGCAAGGTCTAGCCTCACAACAACTAGTGTACATCGTTTAGGGCGTGGACTACCAGGGTATCTAATCCTGTTTGCTCCCCACGCTTTCGCGTCTCAGCGTCAATAATGTTCCAGTAGATCGCCTTCGCAATCGGTATTCCTTCTGATCTCTACGGATTTTACCCCTACACCAGAAATTCCATCTACCTCTCCCATATTCTAGGTAAGCAGTTTTCTAATCATTTCAA
+
CFGEFGGGGGGGGGGGGGGGGGGGGGEGGGGGGGGGGGGGGGGGGGGGGGGGGGGGGGGGGGGGGGGGGGGGGGGGGGFGGGGGGGGGGGGFGGGGGGGGGGGFGGGGGFEEGGGGGGGGGGDGGGGGGGGGFGGCGGGGGGGGG@>BFGGGGEGGGGGFGFGGGGG7EFFFGGGGGGGFEDGFFFCDCCFCFEFFFBC+=CFFFF=99@(=F;7>8<<:?FEDFF<D13;)9?CCCCE3>3;43?7(61>246A>DB4)).9)0:44)-<4-/+0.2)).
@M06628:26:000000000-CRM2J:1:1101:15358:2436 2:N:0:101
TAACCTTGCGGCCGTACTCCCCAGGCGGTCAACTTAGTGCGTTAGCTGCGCCACTCACGCCTCAAGCACACAAACGGCTAGTTGACATCGTTTACGGCGTGGACTACCAGGGTATCTAATCCTGTTCGCTCCCCACGCTTTCGTTCCTCAGCGTCAGTATCTGGCCAGGTGCCCGCCTTCGCCACTGATGTTCCTTCTAATCTCTACGCATTTCACCCCTACACTGGAAATTCCACCACCCTCTACCGTACTCTAGTCTACCATTTCAAAATGCAGTTCCA
+
AFGGGGGGGG7:C+CFGGGGGGGGGGGGG@@FGGGG9C@FGGGGGGG<FGGGGG<6FCF,6C?EF=,4C4FCFGGD?FGGGGC<EGGGGGGGGGG7FGGGGGGGGGGGGGGGFGGGGCFGGGGGGGGGGGCGGGGGDGCEGGEG7FGGGGGGGEGGGG7,=D:,;FFC*64)2;CGGGGFEGCBFAG*3<CFFCFEF)1+1AEEFFE(,6?F>AFGF59::6:?*.41(56<<B<<::(3:(8:24),(,4:A2)))6).49)/1:<<)6+*4@<?)-64)
@M06628:26:000000000-CRM2J:1:1101:23308:2442 2:N:0:101
TAATCTTGCGACCGTACTCCCCAGGCGGTACACTTAATGTGTTAACTGCATTACTGCAAGGTCTAGCCTCACAACAACTAGTGTACATCGTTTAGGGCGTGGACTACCAGGGTATCTAATCCTGTTTGCTCCCCACGCTTTCGCGTCTCAGCGTCAATAATGTTCCAGTAGACCGCCTTCGCAATCGGTATTCCTTCTGATCTCTACGGATTTTACCCCTACACCAGAAATTCCACCTACCTCCCCCATATTCTAGGTAAGCAGTTTTCAAAGCAGTTCAA
+
FGGGGGGGGGGGGGGGGGGGGGGGGGGGGGGGGGGGGGGGGGGGGEGGF<FDGGFGFFFGFFDGGGGC<FGGFGGGCGCFFGFGGFCFGGGGG@ECGGGGGGGGGGGGGGGGCFGGGGFFF9FDFGAFCEGGGGGGGGGG6ACEC+=CECGGGGGG+@CEF9;FF;;+@DGF+97C7CCFGGGF4;C*97?8FFFFFFF7=F9*@89?;045>));9C@<(=@@A?F?FFFFFE5),((5:2),-4497(6665)4)6)522>.*::>).09<4<0:<:>2
@M06628:26:000000000-CRM2J:1:1101:23320:2455 2:N:0:101
TAACCTTGCGGCCGTACTCCCCAGGCGGTCAACTTAGTGCGTTAGCTGCGCCACTCACGTCTCAAGGACACAAACGGCTAGTTGACATCGTTTACGGCGTGGACTACCAGGGTATCTAATCCTGTTCGCTCCCCACGCTTTCGTTCCTCAGCGTCAGTATCTGTCCAGGTGGCCGCCTTCGCCACTGATGTTCCTTCCAACCTCTACGCATTTCACCGCTACACTGGAAATTCCACCACCCTCTACAGTACTCTAGTTTGCCAGTTCAAAATGCAGTCCCA
+
FCGFEFGEFG:EFGGGFDGAFC<FGGG>GGFGFGGFGF9EE@FE@EFGGCECFC6CFF=FD=EEFC?FFGFCFGE=FG:+E?,EFF?,ECDD<FGGGGDBCGGDGGFF@C=@:A,@,=;EBFFDC>=CEGGGCCGGGGEEFCEDCFC,=AFFGGG85,2,>9B<D@DC@>?)86:E5EDAFDCD>AC;C<3;@CFEF@F>*77=F8>0.3(72-5:976>BBBF94138A9<A4-6?:?FB0:(5A))-6<>BD)6).-6<AF)9CAF2>9?A?@+.(.5)
@M06628:26:000000000-CRM2J:1:1101:23371:2478 2:N:0:101
TAACCTTGCGGCCGTACTCCCCAGGCGGTCTACTTATCGCGTTAGCTTCGCCACTAAGTCATTACAACCCAACGGCTAGTAGACATCGTTTACGGCGTGGACTACCAGGGCATCTAATCCTGTTTGCTCTCCACGCTTTCGCACCCCAGTGTTCGTATCAATCCAGAGTGTCGCCTTCGCCACTGATGTTCCTTCCTATATCTACGCATTTCACCGCTACACATGAAATTCCACACTCCTCTACCGTACTATACCCTGGCAGTGTCGGGTGCGATTTCCAG
+
C;CEEEDFCG7::@@,CFFEGGGGGGGG:@BF@@CFGCCFCCFGGAFGGC?BEFG8FGCCFFGF?FF<:C4F@B::4+:545,,,,C+99DFGD>7:FE:F<EB3>,,3C++AF3:EDFFDGGAFFGFF,,89BE+@BGG8@8CE<**6@B,,,1>,>@,2@98>:>*5?EFGC**59CB?**;8*37CG73:<F(2);0+=95F)17((9:+6)*8C6()..)92:<AFF42<(3:21<(6)).(((,2)-.)634((..(()0281(.2)-)*2())).
@M06628:26:000000000-CRM2J:1:1101:19972:2491 2:N:0:101
TAATCTTGCGACCGTACTCCCCAGGCGGTCTACTTAGTGCGTTAGCTGCGCCACTAAAGTCTCAAGCACCCCAACGGCTAGTAGACATCGTTTACGGCGTGGACTACCAGGGTATCTAATCCTGTTTGCTACCCACGCTTTCGCACCTCAGTGTCAGTATTGGTCCAGTGAGTCGCCTTCGCTACTGATGTTCCTTCCCATCTCTACGCACTTCACTGCTTCACAGGAAATTCCACTCACCTCTACCATACTCTAGTTCGCCAGTTTTGAATGCTGTTCCA
+
9F,EFGFGGGG@FGGGGGGGGGGGGDGGG@EGGGGGCFGC@FG@:FGA<FE,:FGCGC<CCFFGGG9,4:,FG7FG7@F+A,5C9F9FFG4,D<FGC=F4++@FFGA>AF+F3,,7E,7E38F<>>E=FF=;DD,3@341D,+;3>*@FEB,77:3,@,,@,2>,,?7<9,;:CC5ECC6:C*60;C+B,C++135A3A7CC9>A:.6((()27);++7))17.940((.64:A>))40:3)47AB90<),..-6-6)),,833/24-41:*)/+0-.-6)
@M06628:26:000000000-CRM2J:1:1101:17158:2501 2:N:0:101
TAACCTTGCGGCCGTACTCCCCAGGCGGTCTACTTATCGCGTTAGCTTCGCCACTAAGTCATTACAACCCAACGGCTAGTAGACATCGTTTACGGCGTGGACTACCAGGGTATCTAATCCTGTTTGCTCCCCACGCTTTCGCACCTCAGTGTCAGTATCAATCCAGAGTGTCGCCTTCGCCACTGCTGTTCCTTCCTATATCTACGCATTTCACCGCTACACAGGAAATTCTACACTCCCCTATCGTACTCTACCCTGCCAGTATCTGGTGCAGTTCCAAG
+
GGGCFGGGGG7FGGGGGGGGGGGGGGGGF7FFGGGGAGGGGGGGGGGCGGEGGGGGGF?E<EFGFGGFGGE@=44@:FFAFGDEFCGCFFFF<+=FGG7C=FDFG@F,@=,6<?D,,@=,>CFFD8AFF@=ECGE@BEFCCC**B:9?7:EFGFFFG;;;DE9=,7;7<?FADGG=79FBGDD498FC+<;:A)2,19@;2++1;).((69;16=*=566>F2(.:BB><<)-:).)(((420)4(.32,6-)).(44??0?,062))).2*)*+3)))))
@M06628:26:000000000-CRM2J:1:1101:14325:2507 2:N:0:101
TAACCTTGCGGCCGTACTCCCCAGGCGGTCAACTTAGTGCGTTAGCTGCGCCACTCACGTCTCAAGGCCACAACCGGCTAGTTGACATCGTTTACGGCGTGGACTACCAGGGTATCTAATCCTGTTCGCTCCCCACGCTTTCGTACCCCAGCGTCAGTATCTGTCCAGGTGGCCGCCTTCGCCACTGATGTTCCTTCCAATCTCTACGCATTTCACCGCTACACTGGAAATTCCACCACCCTCTACAGTACTCTAGTTTGCCAGTTCAAACAGCACTTCC
+
F<FC<EGC8BCFEGGGCFGGGGG>DFBFCC@CAFFDEE<EFGGGGAFGGCFGGEGFFGGEFEGGGDD,,,C,<,,++7+BFAEFGG9;=FC=+F?BF@@FFGDFGDF8,A33,,6,,7@EFACBFGG>@+4BFCGE@>ECB,*@,**,*4>=:>C:EB>ECEF@FG9CFE,:*0//=71*/>*;>AF7;FG==CCEF86+C6C;@@A(4:?FGFBGFD90(,43@<1(,)4.:99<1308((-4<>AB69)5<A94AF2-<A>67FA):><)(00*,444
@M06628:26:000000000-CRM2J:1:1101:18776:2533 2:N:0:101
TAACCTTGCGGCCGTACTCCCCCGGCGGTCTACTTATCGCGTTAGCTTCGCCACTAAGTCATTACAACCCAACGGCTAGTAGACATCGTTTACGGCGTGGACTACCAGGGTATCTAATCCTGTTTGCTCCCCACGCTTTCGCACCTCAGTGTCAGTATCAATCCAGAGTGTCGCCTTCGCCACTGATGTTCCTTCCTATATCTACCCATTTCACCGCCACACAGGAAATTCCACACTCCTCTATCGTACTCTATCCTGCCAGTATCGGGTGCAATTCCACG
+
FFGFGCGFGGEGEGGGGGGGGE+@CEEGCFEGGGGCFGGGGGGGGFGGGEEGGGGGGGFFC<CFGGGGGGGGGGGEGGGF9FEFFFGDGGCFFCCCCF@FCFFGGGCCFF@<@FFGFEFGGGGGG@F9EGFC>CCG:CF,*;*1>DFFGFG:FFFFGGFCGGFC,,?4CFGFDCEEC?7;5*9FA4:@CFF6ACA8+.12+<:)++/78A26::)*5)3:411158::46<<:<(44:<<0444:018:(464)-(.44::B:6*2,-9?G>0*2+64).,
@M06628:26:000000000-CRM2J:1:1101:21536:2543 2:N:0:101
TAACCTTGCGGCCGTACTCCCCAGGCGGTCAACTTAGTGCGTTAGCTGCGCCACCCACGACTCAAGGTCACAGACGGCTAGTTGACATCGTTTACGGCGTGGACTACCAGGGTATCTAATCCTGTTTGCTCCCCACGCTTTCGTGCCTCAGTGTCAGTATTTGTCCAGGTAGCCGCCTTCGCCACTGATGTTCCTTCCAATCTCTACGCATTTCACCGCTACACTGGAAATTCCACTACCCTCTACAATACTCTAGTTTGCCAGTTCAAAATGCAGTTCC
+
GGGGGGGGGGGGGGGGGGGGGGGGGGGGGGGGGGGGGGGGGGGGGGGGGGGGGGGGGGGDGGGGGGGGGGGGGGGGGGGGGGGGGGGGFGGFFGGGGGGGGGGGGGGGGGEFGGFCGC;FGGGGGGGGGGGGGGGGGGGEFGGGFGGGG6CGGGGGGGGGGGGGGFDD6,=FFGGGGGGFGGGFFFGGF+@FFFFFFDFCDGC?FFE@FFF5:CEGFD;>FBFFFFFB044:>F4AA2?BFFBF7AA7<AFAFDF>A>AAFAD69FFAA276-@?FBA><
@M06628:26:000000000-CRM2J:1:1101:18790:2547 2:N:0:101
TAACCTTGCGGCCGTACTCCCCAGGCGGTCTACTTATCGCGTTAGCTTCGCCACTAAGTCATTACAACCCAACGGCTAGTAGACATCGTTTACGGCGTGGACTACCAGGGTATCTAATCCTGTTTGCTCCCCACGCTTTCTCACCTCAGTGTCAGTATCAATCCAGAGGGTCGCCTTCGCCACTGCTGTTCCTTCCTATATCTACGCATTTCACCGCTACACAGGAAATTCCACACTCCCCTATCGTACTCTAGCCGGCCTGCATCGGGTGCAACTCCCAA
+
FGGGGGGGGGDGGGGGGGGGGGGGGGGGE@FGGGGGFGGGGGGGGGGEGGGGGGGGFFCECFGDFGGGGGG@FCCEFG<?FFFFDFGGGFCFA+=F>=+@7,5FGBFEFF@DG9EFGFA,===FD88E986B,CCGEGG9,@,;B,;,>@DFFCFBFEAE:FFC99,9*>A>DGGEEGCDGDD))*1;;CC1:/88F672+1+9F:0016.;:?A/:<9>7<23)4:?)-)6-63((4((-((.44,(4,44)-<((-,3(,(79*-((.*.4*+0))(4(
@M06628:26:000000000-CRM2J:1:1101:9751:2550 2:N:0:101
TAACCTTGCGGCCGTACTCCCCAGGCGGTCAACTTAGTGCGTTAGCTGCGCCACTCACGTCTCAAGGACACAAACGGCTAGTTGACGTCGTTTACGGCGTGGACTACCAGGGTATCTAATCCTGTTCGCTCCCCACGCTTTCGTACCTCAGCGTCAGTATCTGTCCAGGTGGCCGCCTTCGCCACTGATGTTCCTTCCAATCTCTACGCATTTCACCGCTACACTGGAAATTCCCCCACCCTCTACAGTACTCTAGTTTGCCAGTTCAAAATGCATTTCCA
+
GGGGGGGGGGGGGGGGGGGGGGGGGGGGEFGGGGGGFGGGGGGGGGGGGGGGGGGGGGGGGGGGGFGAFCGGGGGGGGEDCFGEFGGGGGGGGGGGGGGGGGGGGGGGGGGGGGGGGGGFGGG<@DEEGGGGGGGG@EGGGGGGGGD;CF7CEEEGGGGGFGE@@C96CFC?DFGGEGGF7CDBDFGCF7DFA?FFFFFGGGDC=6629??FDDFGFD9>BF?BF<B(8<BAF:)(4;B:?-34>FA3-5))).).645>BB>6?GAFBB74)/A+5-5<)
@M06628:26:000000000-CRM2J:1:1101:19461:2595 2:N:0:101
TAATCTTGCGACCGTACTCCCCAGGCGGTCTACTTAGTGCGTTAGCTGCGCCACTAAAGTCTCGAGGACCCCAACGGCTAGTAGACATCGTTTACGGCGTGGACTACCAGGGTATCTAATCCTGTTTGCTACCCACGCTTTCCCACCTCAGTGCCAGTATTGGTCCCGTGAGTCGCCTTCGCTACTGATGTTCCTTCCCATCCCTACGCATTTCACCGCTACACAGGAGATTCCACTCACCTCTACCATACTCTATTGCGCCCGTTTTAAAAGCTTTGCC
+
CCFGDFF@AFGE@F@CFFCCGGG78DFGCFGFFCFG,FCFBC:FGFF<FFG:FEFGGFGF9,EEEFDCFDGGEGGEFG@FEA5FFG<FCCB,?FF=4=>FEGCFBFAFFGG7F@>@E=,,@F=FFGGDGG9E=D98+3>@EA,5EF3DFG,2<,:;@FEC7,9=FF,;FGC*==CE57CF*:*8?66::9@8=7@CA552+2/268(3:(6516?+**(-417?@?(3((.6A6-6<?BF223))-)).414<)2).).(24()02(())0*-)++6)67
@M06628:26:000000000-CRM2J:1:1101:21598:2598 2:N:0:101
TGATCTTGCGACCGTACTCCCCAGGCGGTCTACTTAGTGCGTTAGCTGCGCCACTAAAGTCTCAAGGACCCCAACGGCTAGTAGACATCGTTTACGGCGTGGACTACCAGGGTATCTAATCCTGTTTGCTACCCACGCTTTCGCACCTCAGTGTCAGTATTGGTCCAGTGAGTCGCCTTCGCCACTGATGTTCCTTCCCATCTCTACGCATTTCACCGCTACACAGGAAATTCCACTCACCTCTACCATACTCTAGTTCGCCAGTTTTGAATGCATTTCCA
+
GGGGGGGGGGGGGGGGGGGGGGGGGGGGGGGGGGGGGGGGGGGGGGGFGGGGGGGGGGFGGDGGGGGGGGGGGGGEDGGGGGGFCGGGGGGGGGGGGGDGGGEGGGGGGGGGGGGGFGDFGGGGGGGGGGGGFGDCGGEGGGCGGGDFGGFGFGCFGGFFFGGGGGGGGCFFGGGGGGGFEGGFEFFGGGGFF)A3+3;:CC1)8A<;@0;B+9EGF*6>B9?FFBB1<:<<<5266305?2344AB:<7(6<2<2<4<1;?BD97:97?F44*3+)-.).
@M06628:26:000000000-CRM2J:1:1101:14186:2604 2:N:0:101
TAATCTTGCGACCGTACTCCCCAGGCGGTCTACTTAGTGCGTTAGCTGCGCCACTAAAGTCTCAAGGACCCCAACGGCTAGTAGACATCGTTTACGGCGTGGACTACCAGGGTATCTAATCCTGTTTGCTACCCACGCTTTCGCACCTCAGTGTCAGTATTGGTCCAGTGAGTCGCCTTCGCCACTGACGTTCCTTCCCATCTCTACGCATTTCACCGCTACACAGGAAATTCCACTCACCTCTACCATACTCTAGTTCGCCAGTTTTGAATGCAGTTCC
+
FGFGGGGGGGGGGGGGGGGGGGGGGGGGGGGGGGGGGGEGGGGDGGG9@FGGGGGGFGGGGGGFGGGFGGGGGGGGFGGDFFFGGGCGGGGGGGGGGGDEFGDFF<DFFCFG=FFDFCGGGGFCFFGGGGFFGGGGGEGEGF>@>CGFCDGGG;CCFGCDG96DFFCCDDCFFG>EGGGF5CDFB4?>**2:A=FEB(57;*<7AF>6:;@>FEFFF3;B0;2:?6<0:44<4:AAA?13432<2A),6??A<BA):6::6:()/:6-((<=A4+3)6<A
@M06628:26:000000000-CRM2J:1:1101:22524:2628 2:N:0:101
TAACCTTGCGTCCGTACTCCCCAGGCGGTCAACTTAGTGCGTTAGCTGCGCCACTCACGTCTCAAGGACACAAACGGCTAGTTGACATCGTTTACGGCGTGGACTACCAGGGTATCTAATCCTGTTCGCTCCCCCCGCTTTCGTTCCTCACCGTCAGTTTCTGTCCAGGTTGCCCCCTTCCCCACTGATTTTCCTTCCAATCTCTCCGCATTTCACCCCTACCCCGGAAATCCCACCACCCTCTACAGCACCCTAGTCTCTCATTTCAATATGCAGTTCCA
+
EEAEEGGGGG+@FGFGGFGGGGGGGGGG++,;CEFG9C,EFGGGGGGDGGG7FG@<FCCF=,:5,68FGBF8BF8,8@C=B,C?B<9=A+9BC+<?=C:CF@:==,EB<FEG,,338=D:=F9BFGDEC36CFE+>@5CEB3*,,@0,,5,4*2*1=D,>,5=>@,,;F6,/2:,47?<A694))0>*++36;719/36+2*411*/(3(/0?)-:**-3(2,(),20906),5::024<6(4,)64).(,(((((6))))).1*:)-))+*)*3+6)65)
@M06628:26:000000000-CRM2J:1:1101:23236:2641 2:N:0:101
TAACCTTGCGGCCGTACTCCCCAGGCGGTCAACTTAGTGCGTTAGCTGCGCCACCCACGACTCAAGGTCACAGACGGCTAGTTGACATCGTTTACGGCGTGGACTACCAGGGTATCTAATCCTGTTTGCTCCCCACGCTTTCGTGCCTCAGTGTCAGTATTTGTCCAGGTAGCCGCCTTCGCCACTGATGTTCCTTCCAATCTCTACGCATTTCACCGCTACACTGGAAATTCCACTACCCTCTACAATACTCTAGTTTGCCAGTTCAAAATGCAGTTCC
+
GGGGGGGGGGGGEGGGGGGGGGGGGGGGGGGGGGGGGGGGGGGGGGGGGGGGGGGGGEGGGGGGGGGGGGGGGGGGGGGGGGGGFGDEGGGGGGGGGGGGEGCDFGFFGGGGGGGGGFFCGFFFGGGGGGGGGGGGGGGGCDGGGGGFGGG;EGGGGGC>FGGGFEG>FGFAFGGGGGGFCDDFDAGDC+;;3?FFF@F7@E96:AE@F67D:CCGF<9B;><?=?FB?FF<DF>BA?2?B2,.49A7<)3>DAA):4<<)54)9D>:4::B)*3+.-:.
@M06628:26:000000000-CRM2J:1:1101:23168:2653 2:N:0:101
TAACCTTGCGGCCGTACTCCCCAGGCGGTCAACTTAGTGCGTTAGCTGCGCCACTCACGTCTCAAGGACACAAACGGCTAGTTGACATCGTTTACGGCGTGGACTACCAGGGTATCTAATCCTGTTCGCTCCCCACGCTTTCGTTCCTCAGCGTCAGTATCTGTCCAGGTGGCCGCCTTCGCCACTGATGTTCCTTCCAATCTCTACGCATTTCACCGCTACACTGGAAATCCCACCACCCTCTACAGTACTCTAGTTTGCCAGTTCAAAATGCAGTTCC
+
FFGGGCGGGG+@@FGGGGGGGGG:FGGCCCC@FGFFGEAFEGGGGGFGGGGGGGG8FFFF=8FGACE<CFFGF4=F:B=CFCFEFG99ABFDBD<?=:@FGG7FGGG8>FDE33=D=DAA,@;FFG:@ECGEGGGGCEEGGG5DE<>,,<EFC>:CEG7DC;C<DGGG6B,502:=?:<FCGGFFFF7:C@AF5@EFFA7CAF;FF90(,-<2<9F?C916;?F9<7?:FF<>B>?B23(--43<AD:BAA29A46444)62)9FGF<4-27<F<<4)6)
@M06628:26:000000000-CRM2J:1:1101:20106:2660 2:N:0:101
TAATCTTGCGACCGTACTCCCCAGGCGGTCTACTTAGTGCGTTAGCTGCGCCACTAAAGTCTCAAGGACCCCAACGGCTAGTAGACATCGTTTACGGCGTGGACTACCAGGGTATCTAATCCTGTTTGCTACCCACGCTTTCGCACCTCAGTGTCAGTATTGGTCCAGTGAGTCGCCTTCGCCACTGATGTTCCTTCCCATCTCTACGCATTTCACCGCTACACAGGAAATTCCACTCACCTCTACCATACTCTAGTTCGCCAGTTTTGAATGCAGTTCCA
+
GGGGGGGGGGDGGGGGEFGGGGGGGGFGEGGGGGGGGGGGGGGGFFFG@@CEGGDGFGFGFCFGGGCGGGGGECGEGGGGDGFFGGGGGGGGGGGGGGGGGGGGGGGGFFGGGGGGGFGGGGFDFGEFFCGGEFGGFEGEGFDEGEGGGCGGGGGGGG7EC@9FFF9;DBG4CG*;>EGAFG*68ADDFGFFFFFFF@A>FFCCFA77>;DB7).@=DBB17519<6:??A<9494<B70().).:.)<)397:)).6::>217?D26(33=)7<?49>A4
@M06628:26:000000000-CRM2J:1:1101:14256:2663 2:N:0:101
TAACCTTGCGGCCGTACTCCCCAGGCGGTCTACTTATCGCGTTAGCTTCGCCACTAAGTCATTACAACCCAACGGCTAGTAGACATCGTTTACGGCGTGGACTACCAGGGTATCTAATCCTGTTTGCTCCCCACGCTTTCGCACCTCAGTGTCAGTATCAATCCAGAGTGTCGCCTTCGCCACTGATGTTCCTTCCTATATCTACGCATTTCACCGCTACACAGGAAATTCAACACTCCTCTATCGTACTCTAGCCTGCCAGTATCGGGTGCAATTCCAAG
+
GEGGGGGGGGDEFGGGGGGGGEGEGGGGGGGGGGGGGAFEEFGEGGGGGGGGGCFDGFFCFCFGFFFFGGGFGF7>FGGGGGFGGGGGGGGFG:FGEGDDC<FFGGDFEGGCFF9EEGGGCFDFD@EGGGGGGGDGGGGGDGEGG,@?FCCAFCCDCCFFCGFEFFGGGGGF>FGECEFFGGGFF4CFFGGA=CF;FCF+:CCCF)60436C+)75>C078?<<F?FFAA>-:<21)4:7?A2<A034:1<<9)689:182),94::0(37))1A0)6<<)
@M06628:26:000000000-CRM2J:1:1101:20097:2675 2:N:0:101
TAATCTTGCGACCGTACTCCCCAGGCGGTCTACTTAGTGCGTTAGCTGCGCCACTAAAGTCTCAAGGACCCCAACGGCTAGTAGACATCGTTTACGGCGTGGACTACCAGGGTATCTAATCCTGTTTGCTACCCACGCTTTCGCACCTCAGTGTCAGTATTGGTCCAGTGAGTCGCCTTCGCCACTGATGTTCCTTCCCATCTCTACGCATTTCACCGCTACACAGGAAATTCCACTCACCTCCACCATACTCTAGTTCGCCAGTTTTGAATGCAGTTCCA
+
GGGGGGGGGGGGEGGGGGGGGGGGGGGGGGGGGGGGEGGGGGGGGGGGGGGGGGGGGGGGFGGGGGGGGGGGGGGGGGGGGFGGGGGGGGGGGGGGGGGGGGFGGGGGGGGGGGGGGGFGGGGGGGGGGGGGFGGGGGGGGGGGGGGGGFG;EGGGGGFGGF6DFG?FGEGFGG?CEEGF5CDBFFFCDFGFFEFFFDFC:=C<FF7;9(8D7CCCF<>@;FFFFFF<7:4<>D<BF:<7?7(((4:0-)..34:))--(-827F>4>?0FB)4+06<26)
@M06628:26:000000000-CRM2J:1:1101:22839:2745 2:N:0:101
TAATCTTGCGACCGTACTCCCCAGGCGGTACACTTAATGTGTTAACTGCATTACTGCAAGGTCTAGCCTCACAACAACTAGTGTACATCGTTTAGGGCGTGGACTACCAGGGTATCTAATCCTGTTTGCTCCCCACGCTTTCGCGTCTCAGCGTCAATAATGTTCCAGTAGATCGCCTTCGCAATCGGTATTCCTTCTGATCTCTACGGATTTTACCCCTACACCAGAAATTCCATCTACCTCTCCCATATTCTAGGTAAGCAGTTTTCAAAGCAGTTCAA
+
FGGGGGGGGGGGGGGGGGGGGGGGGGGGGGGEGGGGGGFGGGGGGGGGFGGGGGGGGGGGGGGGGGGGGGGGGGGGGGGGGGGGGGGGGGGGFFEGGGGGGGGGGGGGFGGGGGGGGGGGGFGFGGGGGGGGGGGGGGGGFGGGGEGEFGGDGGGGEGGFGGFFGEGGGGGFGGGGGGGFGGGEFFDGGGGFFFFFFFF7=FGFFFEB@=@>FFFGF68=?FFFFF;?DFFFFEFE<CEFEFEFF@(84<DFFFFA26))57>FFGAB9<G=<:CFDFA<<
@M06628:26:000000000-CRM2J:1:1101:14476:2768 2:N:0:101
TAACCTTGCGGCCGTACTCCCCAGGCGGTCTACTTATCGCGTTAGCTTCGCCACTAAGTCATTACAACCCAACGGCTAGTAGACATCGTTTACGGCGTGGACTACCAGGGTATCTAATCCTGTTTGCTCCCCACGCTTTCGCACCTCAGTGTCAGTATCAATCCAGAGTGTCGCCTTCGCCACTGATGTTCCTTCCTATATCTACGCATTTAACCGCTACACAGGAAATTCCACACTCCTCTATCGTACTCTAGCCTGTCAGTATCGGGTGCAATTTCACG
+
FFGGGGGGGGGGGGGGGGGCFGDFGGGCF@FGECFFGFGEEGGGCFFFF:FGEGGGFGGFFGGG?FFGEEGGGG+CCFFGGGDFGGGGCFFDFE@EGGFGEDAFF88,>F,D<FF8EFGD;FDDGCFFF==CC@CCGGG9>C6EBFGFCEDGGGGE2@F@,,BF;7>*52=A*7:CEFC5?5C6A?CF8E+;7<A319A7++461>00<?3++/7)881>>728)347><)6)-567?:2:42>A?748?:)).61<:))666***3968/)46<9).6).
@M06628:26:000000000-CRM2J:1:1101:14587:2780 2:N:0:101
CATTCTTGCGAACGTACTCCCCAGGTGGGTCACTTATCACTTTCGCTTAGCCACTCAAACCGAAGTTCGAACAGCTAGTGACCATCGTTTACGGCGTGGACTACCGGGGTATCTAATCCCGTTCGCTCCCCACGCTTTCGTCCATCAGTGTCAGTTAATTATTAGTGATCTGCCTTCGCAATTGGTATTCTATGTAATATCTATGCATTTCACCGCTACACTACATATTCTAACCACTTCATAATAACTCAAGACAACCAGTATCAAAGGCAATTTTACCG
+
GGGGGGGGGGGGGGGGGGGGGGGGGGGFGEGGGGGGGGGGGGGCEGGGDFDEGGGGGGFFGFG7FFGGGDGGGGGGGGGGGGEFGGGGGGGGGGGGGGGGGGGGGGGGGG7FFGGFGG9=EGGGGGGGGGGGGGGDGGGGGGGGGGDGGGGG7CEGEGGCAFEFGGFGGACFGFFGGC>9CCFAAACC::F88/B<AEFGF@9>8AEE??CFC71).9;<@EEEA??E?C??CFF)(6@EC<C22):3)<AB,<:22<BBBDB4=><24(756FCFAFF)-
@M06628:26:000000000-CRM2J:1:1101:15785:2789 2:N:0:101
CAGTCTTGCGACCGTACTCCCCAGGTGGGATACTTATCACTTTCGCTTAGTCACTGAGCATTCGCCCAACCACTAGTATCCATCGTTTACGGCGTGGACTACCAGGGTATCTAATCCTGTTCGCTCCCCCCGCTTTCGTCCATGCGCGTCAGTATATACGTAGTAGCCTGCCTTCGCAATCGGTATTCTATGTAATCTCTATGCATTTCACTGCTACACTACCTATTCTATCTACTCCCGTCTAACTCAATTCAACCAGTATCAAAGGCAGTTCCATAGTT
+
FG,;CFGGGGCFGGGGGGGGGGGGGAGG7CCFGGGG9C,CCFG,BCGGEFFGGGFG@<FCFFA<,BBC,B,,BFFC?,,5=<FGFEFC<<C7F@B>F7FA?FEGF7:ABE,<FFE=EDC,BF++8,66++@>E@=DFGF6@:>E,+=>FEEEC,=,5>;DGCE>;@,;7DF4F>CEE5)/AD4);8CFGF+;;9+1:);CFGE<+A?5))6+3;)3@71.(.(/+.)..)6:<<A>)5?(43?8A<>>F()---4>:01))..@=F9:2:554=@+6<)-)
@M06628:26:000000000-CRM2J:1:1101:20316:2804 2:N:0:101
TAACCTTGCGGCCGTACTCCCCAGGCGGTCAACTTAGTGCGTTAGCTGCGCCACTCACGTCTCAAGGACACAAACGGCTAGTTGACATCGTTTACGGCGTGGACTACCAGGGTATCTAATCCTGTTCGCTCCCCACGCTTTCGTTCCTCAGCGTCAGTATCTGTCCAGGTGGCCGCCTTCGCCACTGATGTTCCTTCCAATCTCTACGCATTTCACCGCTACACTGGAAATTCCACCACCCTCTCCATTACTCTAGTTTGCCAGTTCAAAATGCAGTTCCA
+
GGGGGGGGGGGGGGGGGGGGGGGGGGGGFGGFGGGGGGGGGGGGGGGGGGGGGGFGGGGGGFGGGGGGGGGGGGGGGGGGGGGGGGGGGGGGGGGGGGGGGGGGGGGGGGGGDFGGFFDFGGGFGGGGDGGGFEGGEGGEGF:DCFGGGFGFEEGGCF@CEGGGGGFFFFFFGGGGGGGFGGGBDFGGFGGFFFFFFFFG@?+1:AE?>@FFGFAGFD>>(92:B<07?7AAA<AA02??B<?F,06))6<BBFFADA9<A>4)6*)5<A?6<FF:AB<5)
@M06628:26:000000000-CRM2J:1:1101:8930:2822 2:N:0:101
TAACCTTGCGGCCGTACTCCCCAGGCGGTCTACTTATCGCGTTAGCTTCGCCACTAAGTCATTACAACCCAACGGCTAGTAGACATCGTTTACGGCGTGGACTACCAGGGTATCTAATCCTGTTTGCTCCCCACGCTTTCGCACCTCAGTGTCAGTATCAATCCAGAGTGTCGCCTTCGCCACTGACGTTCCTTCCTATATCTACGCATTTCACCGCTACACAGGAAATTCCACACTCCTCTATCGTACTCTAGCCTGCCAGTATCGGGTGCAATTCCCAG
+
FFG<FGFDFGGGGGGGGGGGGGGGGGGGGGGCFGGGGGGGGGGGGGGGGGDGGGGGGGGGGGGGGGGGGGGGGDGGGGG?EGGFGGGEGGGFCFGGGGGGCFGGGG8AEF:FFDDFFGG8AF>FF8EEDFGGGG>E@EGGGGGGG7CFGGGGGCFGGG,;DCC?9>97DDGFGGGGGG4:CDG468CDDCDFFFFFFFF;FGGCFFBFFF?A79;5;7;92:2(7:BFF>:A4>?:2:?2:<A)44<7<?546).4AFFF7>??6C130.7@B40:69).)
@M06628:26:000000000-CRM2J:1:1101:16666:2824 2:N:0:101
TAACCTTGCGGCCGTACTCCCCAGGCGGTCAACTTAGTGCGTTAGCTGCGCCACCCACGACTCAAGGTCACAGACGGCTAGTTGACATCGTTTACGGCGTGGACTACCAGGGTATCTAATCCTGTTTGCTCCCCACGCTTTCGTGCCTCAGTGTCAGTATTTGTCCAGGTAGCCGCCTTCGCCACTGATGTTCCTTCCAATCTCTACGCATTTCACCGCTACACTGGAAATTCCACTACCCTCTACAATACTCTACTTTGCCAGTTCAAAATGCAGTTCC
+
GGGGGGGGGGGGGGGGGGGGGGGGGGGGGGGGGGGGGGGGGGGGGGGGGGGGGGGGGGGGGGGGGGGGGGGGGGGGGGGGGGGGGGGGGGGGGGGGGGGGGGGGGGGGGGGGGGGGGGGGGGGGGGGGGGGGGGGGGGGGGGGGGGGFGGGGGGGGGGGGGGGGGGGFGGF4CGGGGGGF5CGEFFGG7FGFFFFFFFFGGGGEFFFFFFFFGFEGFDFFFFFFFFFF>AFFFBFFFFF0<218)6A,:ABFFFA)4>B2AFF6@GFAF4?477:F>AA<
@M06628:26:000000000-CRM2J:1:1101:17251:2836 2:N:0:101
TAATCTTGCGACCGTACTCCCCAGGCGGAATGCTTAATCCGTTAGGTGTGACACCAACAAGCATGCTTGCTGACGTCTGGCATTCATCGTTTACGGTGTGGACTACCAGGGTATCTAATCCTGTTTGCTCCCCACACTTTCGCACCTCAGCGTCAGTATCGAGCCAGTGAGCCGCCTTCGCCACTGGTGTTCCTCCGAATATCTACGAATTTCACCTCTACACTCGGCATTCCACCCACCCCTCTCGAACTCAAGACCAGGAGTTTACAAGGCAGTTCCAG
+
FGFGGGGGGGGGGCFFEDFGFGGGCDEDE:FGGGGGFGGGGFFEEGGFEGGGGGGGGGGGFGGGGGGGGGGGGGDGGGGGGGFDEFGGGBFFFGG@FBB?FGGGGGFGFCEEEEFE9AEGGGFFGGFGGADFGFGGGGFGGGGGGGGGGGFEGGGCFACFGGFEBEBFD9E9;DGGGEGFGGGEAA4+*=CAC88:B():8@F?FFD0:1(;D<CGFD)77;;<FDF(,2.69<2(((-,(((-,224:?:AA?7A:01(4<:)774))-283)2:):A24
@M06628:26:000000000-CRM2J:1:1101:11253:2842 2:N:0:101
TAATCTTGCGACCGTACTCCCCAGGCGGTCTACTTAGTGCGTTAGCTGCGCCACTAAAGTCTCAAGGACCCCAACGGCTAGTAGACATCGTTTACGGCGTGGACTACCAGGGTATCTAATCCTGTTTGCTACCCACGCTTTCGCACCTCAGTGTCAGTATTGGTCCAGTGAGTCGCCTTCGCCACTGATGTTCCTTCCCATCTATACGCATTTCACCGCTACACAGGAAATTCCACTCACCCCTACCATACTCTAGTTCGCCAGTTTCGAATGCAGTTCCA
+
CFGGEEFAFGGGCFFDGGGGGGFC@FEGECE,<9EAAFGFGGGGGGEGG:F@EGGGGGF<<FEGGGGGGFGGGGEGGGCGGGFGGGGGGGGGFGFGFGGGGGGGGGGGGGGGGGCF9E>FGGGGGGGGGGGGGGGGGGE@@E8CEGGGGE8@EGGGGGFGGGGGGGGDG9F4CF>CEEDFGGDEFFGG7B@BB<+9;@AGGG:)1;>;D(8=;ECGFDF>BB2:680:<><-<<4A>0(5:(41(423)).-46:)6<4(4<(09:<)(,*)(1+36<:))
@M06628:26:000000000-CRM2J:1:1101:6892:2845 2:N:0:101
TAACCTTGCGGCCGTACTCCCCAGGCGGTCAACTTAGTGCGTTAGCTGCGCCACCCACGACTCAAGGTCACAGACGGCTAGTTGACATCGTTTACGGCGTGGACTACCAGGGTATCTAATCCTGTTTGCTCCCCACGCTTTCGTGCCTCAGTGTCAGTATTTGTCCAGGTAGCCGCCTTCGCCACTGATGTTCCTTCCAATCTCTACGCATTTCACCGCTACACTGGAAATTCCACTACCCTCTACACTACTCTAGTTTGCCAGTTCAAAATGCAGTTCC
+
FFGGGGGGGG>FEGGGGGGGGGGGGGGGECGGGGGGGGGGGGGGGGGGGGGGGGGGGGGGGGGFFFFFGFGFGGGGEGCEFDGGGGGGGDGGFGGGGGGGGGGEGGGGGGGGGGGGGGFGGGA>FGGGFGGGGGCGFCEGGFECFGFCB9::DDFFFFCGFDFDFGG4FEGFDDE87CDFGDCBAAFF71@:ACC?FFFCC6CEFCC06;?);)9F?*4;>B>?F<1<B24)69:A<:?F2.48245()50)4AA<>2:54249@GB29A?*)*++.64-
@M06628:26:000000000-CRM2J:1:1101:6398:2871 2:N:0:101
TAATCTTGCGACCGTACTCCCCAGGCGGTACACTTAATGTGTTAACTGCATTACTGCAAGGTCTAGCCTCACAACAACTAGTGTACATCGTTTAGGGCGTGGACTACCAGGGTATCTAATCCTGTTTGCTCCCCACGCTTTCGCGTCTCAGCGTCAATAATGTTCCAGTAGATCGCCTTCGCAATCGGTATTCCTTCTGATCTCTACGGATTTTACCCCTACACCAGAAATCCCATCTACCTCTCCCATATTCTAGGTAAGCAGTTTTCAAAGCAGTTCAA
+
FCFGFFGFAFCE@FFFBFGGGEF@FGGEFGGGGGG9CFFGGGGGGFFGGGEEGCGF9FGGFFGGDGGGDFFGFGGGGGDGFEEFGGG;FEECFGCAFGGGGGEEFFGC=FDF<,8EFGFF,C?FFFGFFGA86CFEFC8CGFGGGGGE8A,A?:9BEG:@FGDDFG,DG,@9F7@ACE*?CDC>>FFD9CGFFFF?F@==:CF*BFC@5((8*7<F9C?D?FFFF;@(63>);@FC@EC.;=A382<:A0<:4<DB?96<2<-5@C9>A2??>F+*6)6>2
@M06628:26:000000000-CRM2J:1:1101:22609:2874 2:N:0:101
TAATCTTGCGACCGTACTCCCCAGGCGGTCTACTTAGTGCGTTAGCTGCGCCACTAAAGTCTCAAGGACCCCAACGGCTAGTAGACATCGTTTACGGCGTGGACTACCAGGGTATCTAATCCTGTTTGCTACCCACGCTTTCGCACCTCAGTGTCAGTATTGGTCCAGTGAGTCGCCTTCGCCACTGATGTTCCTTCCCATTTCTACGCATTTCACCGCTACACAGGAAATTCCATCCACCCCTACCATACTCTAGTTCGCCAGCTTTGAATTCAGTTCC
+
GGGGGGGGGGDGGGGG7FGGGGGGFGEDGGGGGGGDGGFGGGGGDGGGDGGEGGGGGGGGGCFFFGFGGGGGGGGGGGGCGGGGGGGGGGGGGGGGGGGGGGGFGGGGGGGGGCDCFGGAEFAFDEGGGGDEG8BCCGGGFCCEEGGD@FCFGCGGGFCFFAC9>?CCF9EFGFGGDEGFFGD4?FF7+BFF6?FC4;F:1+197+7,261>:C?CFC962>>1?(::0:<)-6))),,(2(((-8:3:)3424)-<-617?05)2).3)2/)*3+))).
@M06628:26:000000000-CRM2J:1:1101:22629:2876 2:N:0:101
TAATCTTGCGACCGTACTCCCCAGGCGGTCTACTTAGTGCGTTAGCTGCGCCACTAAAGTCTCAAGGACCCCAACGGCTAGTAGACATCGTTTACGGCGTGGACTACCAGGGTATCTAATCCTGTTTGCTACCCACGCTTTCGCACCTCAGTGTCAGTATTGGTCCAGTGAGTCGCCTTCGCCACTGATGTTCCTTCCCATCTCTACGCATTTCACCGCTACACAGGAAATTCCACTCACCTCTACCATACTCTAGTTCGCCAGTTTTGAATGCATTTCCA
+
GGGGGGGGGGGGGGGGGGGGGGGGGGGGGDGGGGGGGGGGGGGGGGGGGGGGGGGGCGFGGGGGGGGGGGGGGGGGGGGGGGGGFGGGGGGGGGGGGGGGGC7DFF8FFGGGGEGGGGFGGFGGGGDDGGECF@EEEGGGGGGECGGGDDCGFFGGGGGGGGGGGGG4DGGAFGGGGCDFFGDFEFG7C?FAF<7CF;FCF?9>FF>D>17DDFFCFGFBB><BF?:047<AD49><0:7??BB<AA>>7:ABB245):(7::39CA<:::65=3+.-5))
@M06628:26:000000000-CRM2J:1:1101:10969:2880 2:N:0:101
TAATCTTGCGACCGTACTCCCCAGGCGGTCTACTTAGTGCGTTAGCTGCGCCACTAAAGTCTCAAGGACCCCAACGGCTAGTAGACATCGTTTACGGCGTGGACTACCAGGGTATCTAATCCTGTTTGCTACCCACGCTTTCGCACCTCAGTGTCAGTATTGGTCCAGTGAGTCGCCTTCGCCACTGATGTTCCTTCCCATCTCTACGCATTTCACCGCTACACAGGCAATTCCACTCACCTCTACCATACTCTAGTTCGCCAGTTTTGAATGCAGTTCCA
+
GGGGGGGGGGGGGGGGGGGGGGGGGGGGGGGGGGGGGGGGGGGGGGGGGGGGGGGGGGGGGGGGGGGGGGGGGGGGGGDGGGGGGGGGGGGGGGGGGGGGGGGGGGGGGGGGGGGGGAFGGGGGGGGGFGGGGGGGGGGGGGGGGGGFGDGGGGGFGGFFFGGFFGCGGCGFFGGGG5DFDGGFFFGFGGGFFCFFFFFGGGF<ACC3;0;DGEEFF*,(:>3<?<0,8:?BFFDFFF:?<2?B<>A?B2?2544):<AFBF?DF>AD01:9-6++65:6-
@M06628:26:000000000-CRM2J:1:1101:10602:2914 2:N:0:101
TAATCTTGCGACCGTACTCCCCAGGCGGTCTACTTAGTGCGTTAGCTGCGCCACTAAAGTCTCAAGGACCCCAACGGCTAGTAGACATCGTTTACGGCGTGGACTACCAGGGTATCTAATCCTGTTTGCTCCCCACGCTTTCGTGCCTCAGTGTCAGTATTTGTCCAGGTAGCCGCCTTCGCCACTGATGTTCCTTCCAATCTCTACGCATTTCACCGCTACACTGGAAATTCCACTACCCTCTACAATACTCTAGTTTCCCAGTTCAAAATGCATTCCC
+
GGGGGGGGGGGGGGGGGGGGGGGGGGGGGGGGGGGGGGGGGGGGGGGGGGGGGGGGGGGGGFGGGGGDGGGGGGGGGGGGGGFFFGGGGGGGGGGGEG:>:CEDDGGGGGGGGDFFGGGFGGGFGF9DGGGGG7DBCCEGGGGGCC>BCFFGFFFGGGGGGG7;=FEFCD@ADCCEEEGA*??B?FG=FFGFFFFCF@F7@FG9@AC;90;B@CFGFC;BFFF??>FF?<9<ABAFFFFF?2(()-)46)4>)))).4))6<36):9<99+9<FC<<)62
@M06628:26:000000000-CRM2J:1:1101:14668:2914 2:N:0:101
TAATCTTGCGACCGTACTCCCCAGGCGGTACACTTAATGTGTTAACTGCATTACTGCAAGGTCTAGCCTCACAACAACTAGTGTACATCGTTTAGGGCGTGGACTACCAGGGTATCTAATCCTGTTTGCTCCCCACGCTTTCGCGTCTCAGCGTCAATAATGTTCCAGTAGATCGCCTTCGCAATCGGTATTCCTTCTGATCTCTACGGATTTTACCCCTACACCAGAAATTCCATCTACCCCTCCCACATTCTAGTTAAGCAGTTTTCAAAGCAGTTCAA
+
GGGGGGGGGGGGGGGGGGGGGGGGGGGGCGEGGGGGGGACFGGGGDGGFFFFGGGF9EEFGECFG<AE<F<EFGFF<FFG?EEGFD<;?FGGFFGG<FG=FC@==BFEFGG@?DFGFF@;E;;5EFFCDAFGGCGDC>EGGF=EG:C=BFCFG>CC6>D;DCFAFCEDGFG+9?;E7ED**;7/:AG*;,9BF?A?F==8C,=18B:B(53A475:AG;;?@F356??;;CEF3CCF<<44(((-24?7(4>><<)).64))))0:<<)-26)73*.64).
@M06628:26:000000000-CRM2J:1:1101:21128:2956 2:N:0:101
TAACCTTGCGGCCGTACTCCCCAGGCGGTCTACTTCTCGCGTTAGCTTCGCCACTAAGTCATTACAACCCAACGGCTAGTAGACATCGTTTACGACGTGGACTACCAGGGACTCTAATCCTGTTTGCTCCCAACGCCTTTGCACCTCAGGGTCAGTATCAGTTCAGCGTGTCTCATTCCCCCCTGATGTTCATTCCTACATCTACCCATTTCCCCCCCACCCAGGAACTTCCACACTCCTCGACCGTGCGCTATCGTGCCAGTAACGCGTGCAACTCCAAG
+
E<F<<6FF?CF@+CFG,FFGG@,,CC@++6@@@CE,,F@76C:FG<@FFCFGGEFDF<6CCC5EFD?E=:=F:,7+4?EECAFEF<FCF8AFGD++6@7C+:,A,B556@++,33=;:ED,,3:FFF9=D+,,63B+3+,533@,,4D7,3@D3C3EFE,,7,,,,29CGG4+2,,<B+*0)1))/04;9:7@)1)39**2+2)3+/7(/6+1;()))49-42()(2(44-..6,:770)((,-,4(((((-((.((((-))./*03,2-7)(*+253)()
@M06628:26:000000000-CRM2J:1:1101:15801:2971 2:N:0:101
TAATCTTGCGACCGTACTCCCCAGGCGGTCTACTTAGTGCGTTAGCTGCGCCACTAAAGTCTCAAGGACCCCAACGGCTAGTAGACATCGTTTACGGCGTGGACTACCAGGGTATCTAATCCTGTTTGCTACCCACGCTTTCGCACCTCAGTGTCAGTATTGGTCCAGTGAGTCGCCTTCGCCACTGATGTTCCTTCCCATCTCTACGCATTTCACCGCTACACAGGAAATTCCACTCACCCCTACCATACTCTATTTCGCCAGTTTTGAATGCAGTTCCA
+
GGGGGGGGGGGGGGGGGGGGGGGGGGGGGGGGGGGGGGGGGGGGGGGGGGGGGGGGGGGGGGGGGGGGGGGGGGGGGGGGGGGGGGGFGGGGGGGGGGGGGGGGGGGGGGGGGGGGGGGGGGGGGGGGGGGGGGGGGGGGGGGGGGGFGCGGGFFGGGGGGCCFGGGGGF?AGFEGGGGFGGGEFFG7D7CFFFFFFFF*;6ECFFF((61ACECGFC961>BFFB6?<?D<)6--44(5:(-316:05)(),-4).-.(-:1.9F:43:?=)*+39<)6)
@M06628:26:000000000-CRM2J:1:1101:21131:2976 2:N:0:101
TAACCTTGCGGCCGTACTCCCCAGGCGGTCTACTTATCGCGTTAGCTTCGCCACTAAGTCATTACAACCCAACGGCTAGTAGACATCGTTTACGGCGTGGACTACCAGGGTATCTAATCCTGTTTGCTCCCCACGCTTTCGCACCCCAGTGTCAGTATCAATCCAGAGTGTCGCCTTCGCCCCTGATGTTCCTTCCTATACCTACGCATTTCACCGCTACACAGGAAATTCCCACCTCCTCTATCGCACCCTACCCTGCCAGTAACGGGAGCAATTCCAAG
+
EFGGGGGGGGCGGGGGGGGGGGGGGGGGGGGGGGGGGGGGGGGGGFGGGGGGGGGGGGGGGFGGGGGGGGGGGGGGFEGGGG9FGGGGGGGGGGGGGGGGEG9FFDFCEG,DAFDGGGGGFGGFGCDFGGGGFGGECEE@+3@8E*<5C?FCDCCD,222D@FFC9DGGEGF*7C/:EC8/*1):.?>CGF@FEFD6?7++12)/06(4;?1+9)*0/(4<,.37:?7AAA))-(-(4803<2)62(2923-,(4.)((,..)**2(-((*)()3269<<)
@M06628:26:000000000-CRM2J:1:1101:9849:3017 2:N:0:101
AATCTTGCGACCGTACTCCCCAGGCGGTCTACGTATCGCGTTAGCTGCGTGACTAAGCTCCCAAGGGTCCCAACAACTAGTAGACATCGTTTACGGCGTGGACTACCAGGGTATGTAATCCTGTTTGCTCCCCACGCTTTCGCACCTCAGTGTCAGTATCAGTCCATGCAGTCTCCTTCGCAACTGGTCCTCCTTCTTGTATCGACGCGTCTCACCGCTACACAAGAAATTCCACTAGCCACGACTGTGCGCTAGTTACCCAGCTCCAATGGCAGCTCCA
+
6C@CCF@@F@:6FFGC,F@F@C6,C:68F@FF<FF<6B@:+@F7,,C,+,,6CC6,,,<C,DFBF<,:B,:54449?,:,C,,,5C,FB?,:+ECGE:84+4,5,:65AFE,3,,3@,,@3>>>E@DFDFGDE8++@8++3+@EG78F,D,5EF;93,3,,5>DG9=2>?>FC,5A,;;:/*)/2;*0,*1=>A>F)8+1++1)06(7(.)*,67<530(43<4421((64ABAA4()(.)((--:6<).(((39<)5))420)2).((+)()**(44:2
@M06628:26:000000000-CRM2J:1:1101:16734:3023 2:N:0:101
TAATCTTGCGACCGTACTCCCCAGGCGGAATGCTTAATCCGTTAGGTGTGTCACCGAACAGTATACTGCCCGACGACTGGCATTCATCGTTTACGGTGTGGACTACCAGGGTATCTAATCCTGTTTGCTCCCCACACTTTCGTACCTCAGCGTCAGTATCGAGCCAGTGAGCCGCCTTCGCCACTGGTGTTCCTCCAAATATCTACGAATTTCACCTCTACACTTGGAATTCCACTCACCTCTCTCGAACTCTAGACTGATAGTTTTGGAGGCAGTTCCAG
+
FGGGGGGGGGGGGGGGGGGGGGGGGGGGGGGGGGGGGGGFGGGGGGGGGGGGGGGGGGGGGGGGGGGGGGGGGGGGGGGGGGFGGGGGGEGGGGGGGGGGGGGGD@FFGGGFGGGGGGGGGGGGGGGGGGGGGGGGGGGGGGGGGGGGGGGDEGGGGGFGGFGGGGGGGGGFGGGGGGGFGGGBFFGGGGGFFFFDFEFGGDGFFFD3(:=ACC?F6CEEEC@AF>::BBFF<AADF<B<3(238?B:1::AA4<<DFF>DA)9@GA:>:GF0);:<B2).
@M06628:26:000000000-CRM2J:1:1101:20238:3061 2:N:0:101
TAATCTTGCGACCGTACTCCCCAGGCGGAATGCTTAATCCGTTAGGTGTGACACCAACAAGCATGCTTGCTGACGTCTGGCATTCATCGTTTACGGTGTGGACTACCAGGGTATCTAATCCTGTTTGCTCCCCACACTTTCGCACCTCAGCGTCAGTATCGAGCCAGTAAGCCGCCTTCGCCACTGTTGTTCCTCCGAATACCTACGAATTTCACCTCTACACTCGGAATTCCACTTACCTCTCTCGAACTCAAGACCAGGAGTTTATAAGGCAGTTCCAG
+
FFGGFGGGGGFGGGFGGGGGGGFGGGGGGGGGGGGGGGGGGFGGGDFFGGGGGGGGGDGGGGGGGGGGGGGGGGGGGGGGGGGFGGGGGGGCDGGGGGGGDGGGGGFEFDGFFGGGFFFGGGGFGGGGGGGGCGGGGGGGGDGGGGFFDCFEEGDCCAEGGFFDCFGGC;BFGGGG>C*:CCD>F;14?FG6=<8B>@:DF+CEFF???@FFGC<;*/7;EFD6A@(2(4:9A29AFFBBAF?:2<6:72:AA><<:((2:?FFFGFFF2?47>EC<>5>5
@M06628:26:000000000-CRM2J:1:1101:17483:3079 2:N:0:101
TAATCTTGCGACCGTACTCCCCAGGCGGTCTACTTAGTGCGTTAGCTGCGCCACTAAAGTCTCAAGGACCCCAACGGCTAGTAGACATCGTTTACGGCGTGGACTACCAGGGTATCTAATCCTGTTTGCTACCCACGCTTTCGCACCTCAGTGTCAGTATTGGTCCAGTGAGTCGCCTTCGCCACTGATGTTCCTTCCCATCCCTACGCATTTCACCGCTACACAGGAAATTCCACTCACCTCTACCATACTCTAGTTCGCCAGTTTTGAATGCATTTCCA
+
FFGGGGGGGGGGGGFGGGGGGGGEGGGFGGGGGGGGGGGGGGGGGGGGGGGGGGGGGGGGGGGGGGGGGGGGGGGGGGGGGGGGGGGGGGGGGGGGGGGGGGGGGGGGGGGGDFCFGGGGGGGGGGGGGGGGDGGGGGGGFFCECGGGGFGGGGGGGFGGGGGGGGDCGGGFGDEGGGGFFGGEBAC>=CF@@CFFFFFGGG*1=/8191?E7?EGFD@>0937*1108?FFFF2<B:F?B?F>):A:2)46?)66<<A1>F:)/:<ABB796F+0)6:62
@M06628:26:000000000-CRM2J:1:1101:14124:3087 2:N:0:101
TAACCTTGCGGCCGTACTCCCCAGGCGGTCTACTTATCGCGTTAGCTTCGCCACTAAGTCATTACAACCCAACGGCTAGTAGACATCGTTTACGGCGTGGACTACCAGGGTATCTAATCCTGTTTGCTCCCCACGCTTTCGCACCTCAGTGTCAGTATCAATCCAGAGTGTCGCCTTCGCCACTGATGTTCCTTCCTATATCTACGCATTTCACCGCTACACAGGAAATTCCACACTCCTCTATCGTACTCTAGCCTGCCAGTATCGGGTGCAATTCCAAG
+
EFFGGGGGGGEGEGGGGGGGGGGGGGGGGGGEGGGGGGGGGGGGCGGGGGFCFGGGGGGGGGGGGGGGGGDGGGFGGGCFGGGGGGGGGGGGGGGGGGGGGGGGDGGGGGGEGGFGGGGGGGCFGGGGG=FEFCEGGGFFCG>EGFGGGGGFGFGAFGGGGGGGGGGDFGGFGGGGGGGFGGGFFFGFCF>@CFFFFCF7+A@CFA@F@D?FFE@5BG@F>B7:FB0:4<BA94(4(4?BF4<AF0:?FF44:9<89:?FB0.7@F066:EE0622)6:4,
@M06628:26:000000000-CRM2J:1:1101:9743:3089 2:N:0:101
TAATCTTGCGACCGTACTCCCCAGGCGGTCTACTTATCGCGTTAGCTGCGCCACTAAAGGATCAAGTCCTCCAACGGCTAGTAGACATCGTTTACGGCGTGGACTACCAGGGTATCTAATCCTGTTTGCTCCCCACGCTTTCGCACCTCAGTGTCAGTATCGAGCCAGTCAGTCGCCTTCGCCACTGGTGTTCCTTCCCATCTCTACGCATTTCACCGCTACACAGGAAATTCCACTAACCTCTCTCGTACTCTAGTGAGTCAGTTTTGAATGCAGTTCCA
+
GGGGGGGGGGGGGGGGGGGGGGGGGGGGGGGGGGGGGGGGGGGGGGGGGEGGGGGGGGGGGGGGGGGGGGGGGGGGGGGGGFGGGGGGGGGGGGGGGGGGGGGGGGGGGGGGGGGGGGFGGGGGGGGGGGGGGGGGGGGGGGGGGGGFGGGGGGGGGGGGGEGGGGFGGGGFGGEGGEGACGGADFGDGGGFFFFFB@FC@FCCF6721;DFGFFGFGF22>>B??BF<044<944:::3:21)1)51<66().554))3.6588D9A<:C?<?9<<5<<)
@M06628:26:000000000-CRM2J:1:1101:24607:3093 2:N:0:101
TAACCTTGCGGCCGTACTCCCCAGGCGGTCTACTTAGTGCGTTAGCTGCGCCACCCACGACTCAAGGTCACAGACGGCTAGTTGACATCGTTTACGGCGTGGACTACCAGGGTATCTAACTCTGTTTGCTCCCCACGCTTTCGTGCCTCAGTGTCAGTATTTGTCCAGGTAGCCGCCTTCGCCACTGATGTTCCTTCCAATCTCTACGTATTTCACCTCCACACCGGAAATTCCACTACCCTCCACAATACTCTAACTTGCCATTTCAAAATGCAGTTCC
+
AF@CFGGGGG:FGGGGGGGGGGGGGGGGGC,CFGGGFGGFEGG7FFG9CFC6:F<FGGD7+B=FGE<:?FBG9FE:F7++ABE<FB5A<?FEFF<+CCGC@+3,A3,35DE7F8FG@2;,,3C,C@83E3>D6C8B:6C583B@7:C;39DG762BCDFC@C@FGG,9?22*4?=85*:A55*)./2*;++316+9838CFCF4F64(/)9FD?ECA*((.,4()((-,().54)))(.,4)8(4((43-,))-.)))-.6:4*9*))6200-*++..65
@M06628:26:000000000-CRM2J:1:1101:21661:3107 2:N:0:101
TAATCTTGCGACCGTACTCCCCAGGCGGTCTACTTAGTGCGTTAGCTGCGCCACTAAAGTCTCAAGGACCCCAACGGCTAGTAGACATCGTTTACGGCGTGGACTACCAGGGTATCTAATCCTGTTTGCTACCCACGCTTTCGTACCTCAGTGTCAGTATTGGTCCAGTAAGTCGCCTTCGCCACTGATGTTCCTTCCCATCTCTACGCATTTCACCGCTACACAGGAAATTCCACTTACCTCTACCATACTCTAGTTCATCAGTTTTGAATGCAGTTCCA
+
GGGGGGGGGGGGGGGGGGGGGGGGGGGGGGGGGGGGGGGGGGGGGGGGGGGGGGGGGGGGGGGFGGGGGGGGGGGGGGGGGGGGGGGGGGGGGGGGGGGGGGGGGGGGGGGGGGGGGGGFEFGGGGGFGFGGGFFGGGGGGGGGGGGGGGGGGGGGFGGGGGGGGGGGGFGFGFCGGGGFGCGFFFFFGGGFFEFFFF4CFCCEFF<FF2?>GFFGFD999@FFFFFBB:AFF<9<B<AAF)4<BAF?AF:43<96A<<9A92*9C>AB:?@)*2+64>)-
@M06628:26:000000000-CRM2J:1:1101:8253:3119 2:N:0:101
TAATCTTGCGACCGTACTCCCCAGGCGGTCTACTTAGTGCGTTAGCTGCGCCACTAAAGTCTCAAGGACCCCAACGGCTAGTAGACATCGTTTACGGCGTGGACTACCAGGGTATCTAATCCTGTTTGCTACCCACGCTTTCGCACCTCAGTGTCAGTATTGGTCCAGTGAGTCGCCTTCGCCACTGATGTTCCTTCCCATCTCTACGCATTTCACCGCTACACAGGAAATTCCACTCACCTCTACCATACTCTAGTTCGCCAGTTTTGAATGCAGTTCCA
+
GGGGGGGGGGGGGGGGGGGGGGGGGGGGGGGGGGFGGGGGGGGGGGGGGGGGGGGGGGGGGGGCFGGGGGGGGGGGGGGGGGGGGGGGGGGGGGGGGGGGGGGGGGGGGGGGGGGGDFGGGGGGGGGGGGGGGGGGGGGGGGGG7FGGGFFFFGGGGGGGGGGGGGCGGGGFGGGGGGGFGGGEDFGFF::C6?AEFDFGGGGFFFC<F<<BC)7FFG>B0>DBF?F6??FFFAFFBB?F?)48<AF?A?F9>4<4:<BBB14:FCAD7:A?4B0<9<<4)
@M06628:26:000000000-CRM2J:1:1101:24160:3133 2:N:0:101
CATTCTTGCGAACGTACTCCCCAGGTGGGTTACTTATCACTTTCGCTTAGCCACTCAGACCGAAGTCCGAACAGCTAGTAACCATCGTTTACGGCGTGGACTACCAGGGTATCTAATCCTGTTCGCTACCCACGCTTTCGTCCCTTAGCGTCAATACATTATTAGTGATCTGCCTTCGCAATCGGTATTCTAAGTAATATCTATGCATTTCACCGCTACACTACTTATTCTAACCACTTCATAATGATTCAAGACCTGCAGTATCAATGGCAATTTTCCGG
+
GFGGGGGGGGGGGGGGGGGGGGGGGGGGGGGGGGGGGGGGGGGGDGGGGGGFGGGGGGGGGGGGGGGGGGGGGGGGGGGGGGGGGGGGGGGGGGGGGGGDGDGGGGGGGGGGGGGGGGGGGGGGGGGGGGGGGDGGGGGGGGGGGGGGGGGGDGGGGGGGGGGGCGGGFGGFGGGGGGGFGGGFFFGGGGGFFFFFFCFDGGDEAF?CEEEFFE<DFGFFFEEFFFFF7CE??;?<?EE76A<AFB2AFBF<:<B0:703:AF4*:5AF0=@,6EEF<3<0
@M06628:26:000000000-CRM2J:1:1101:24148:3148 2:N:0:101
CATTCTTGCGAACGTACTCCCCAGGTGGGTTACTTATCACTTTCGCTTAGCCACTCAGACCGAAGTCCGAACAGCTAGTAACCATCGTTTACGGCGTGGACTACCAGGGTATCTAATCCTGTTCGCTACCCACGCTTTCGTCCCTTAGCGTCAATACATTATTAGTGATCTGCCTTCGCAATCGGTATTCTAAGTAATATCTATGCATTTCACCGCTACACTACTTATTCTAACCACTTCATAATGATTCAAGACCTGCAGTATCAATGGCAATTTTCCGG
+
GGGGGGGGGGGGGGGGGGGGGGGGGGGGGGGGGGGGGGGGGGGGGGGGGGGGGGGGGGGGGGGGGGGGGGGGGGGGGGGGGGGGGGGGGGGGDEDGGGGGGFFGFGCEEGGGGGGGGGGGGGGGGGGGEGGGDGGEGGGGGGGGGGGGGGGEGDGFGGFGGGA@ECGGGGFFGGGGGGGFGGGFFFGGGGGFFFFFFFFGDGFEF4<CEFFFG8?GEGFFFFEF69C6765??E;EF(7>AF246<AAA>.:AAF?)8:?FD219D<).3=F2@@EA2<?9
@M06628:26:000000000-CRM2J:1:1101:18099:3155 2:N:0:101
TAATCTTGCGACCGTACTCCCCAGGCGGTCTACTTATCGCGTTAGCTGCGCCACTAAAGGATCAAGTCCTCCAACGGCTAGTAGACATCGTTTACGGCGTGGACTACCAGGGTATCTAATCCTGTTTGCTCCCCACGCTTTCGCACCTCAGTGTCAGTATCGAGCCAGTCAGTCGCCTTCGCTCCTGTTGTTCCTTCCCATCTCTACTCATTTCACCGCTACACAGGAAATTCCACTAACCTCCCCCTTCCTCTAGCGCGTCAGTTTTGAATGCAGTTCCA
+
9F8FFGGGGGGGDGGFGGGGGGGGGGGGCFFFFGGGGGGECGGE,AF<<@F@FGGG?EFG=EFGFG<E,@EDGFGGCCFGGG,<<FFG5?B4B@DFDCGEG7CFFEAB,,:+6=8FGF9E9,FGGGGFGFGGGCD>++>EFC6C*C7D:?CCFFFFGGCCFE*:BE,/5D:8=+A*C5*9*7*)2;F+;+;;:?F?F8.*+2+.3+9)...@+79C880-(,5<??613:<4<>44A?:?F2<<((411(.64:)))-(((-45/:6),,+/)7++).).)
@M06628:26:000000000-CRM2J:1:1101:19151:3180 2:N:0:101
TAACCTTGCGGCCGTACTCCCCAGGCGGTCTACTTATCGCGTTAGCTTCGCCACTAAGTCATTACAACCCAACGGCTAGTAGACATCGTTTACGGCGTGGACTACCAGGGTATCTAATCCTGTTTGCTCCCCACGCTTTCGCACCTCAGTGTCAGTATCAATCCAGAGTGTCGCCTTCGCCACTGATGTTCCTTCCTATATCTACGCATTTCACCGCTACACAGGAAATTCCACACTCCTCTACCGTCCTCTAGCCTGCCAGTATCGGGTGCAATTCCAAG
+
FFGGGGGFGGGGGGEFGGGGGGGEGFGGFGGFGGGGGGGGGGGGGGGGGGGGGGGGGGGGGGGGGGGCEGGGGEFGGDGGGGCGGGGGF@FGGGGGGGGGGGGGGGGGGDAFGGGFFGGG;FFFGGGGGD8CFCGCGGGFGGDGGCDFCGGGGGGDGGGGGFGGFG97FFGFDGDEEGC4ADGFFFFFGFFCFFFFFFFF@FCCFFF@@<?A7?<8AD69)4<<FF0:BFF9<A????B<?D)-69?(4(4>2<:4A??B?:??BFB>((:;7*<:4>B).
@M06628:26:000000000-CRM2J:1:1101:9081:3195 2:N:0:101
TAATCTTGCGACCGTACTCCCCAGGCGGTACACTTAATGTGTTAACTGCATTACTGCAAGGTCTAGCCTCACAACAACTAGTGTACATCGTTTAGGGCGTGGACTACCAGGGTATCTAATCCTGTTTGCTCCCCACGCTTTCGCGTCTCAGCGTCAATAATGTTCCAGTAGATCGCCTTCGCAATCGGTATTCCTTCTGATCTCTACGGCTTTTACCCCTACACCAGAAATTCCATCTACCTCTCCCATATTCTAGGTAAGCAGTTTTCAAAGCAGTTCAA
+
GGGGGGGGGGGGGGGGGGGGGGGGGGGGGGGGGGGGGGGGGGGGGGGGGGGGFGGGGGGGGGGFGGGGGGGGGGGGFGGGGGGGGGGGGGGGGGGGGGGGGGGGGGFFGGGGGGGGGGGGGGGGGGGGGGGGGGGGGGGGGGGGGGGGGGGGGGGEGGGGGACFFGG7EEGFGFGGGGGFFGD>BFGGDCGFCCAEB@88FFF58BC>9(:B6@E7BFDFFF;DF@D;D3CCFF<C;>EF)544(3?FF0-6A4462>A<7?>)/24924EFBFG*644-)
@M06628:26:000000000-CRM2J:1:1101:17342:3197 2:N:0:101
TAATCTTGCGACCGTACTCCCCAGGCGGTCTACTTATCGCGTTAGCTGCGTTACTAAGATCTCAAGGATCCCAACAACTAGTAGACATCGTTTACGGCGTGGACTACCAGGGTATCTAATCCTGTTTGCTCCCCACGCTTTCGCACCTCAGTGTCAGTATCAGTCCAGGCAGTCGCCTTCGCCACTGGTGTTCCTTCTTATATCTACGCATTTCACCGCTACACAAGAAATTCCACTACCCTCTACTGTACTCTAGTTACCCAGTTCTAAATGCAGTTCCA
+
GGGGGGGGGGGGGGGGGGGGGGGGGGGGGGGGGGGGGGGGGGGGGGGGGGGGGGGGGGGGGFGGGGGGGGGGGGGGGGGGGGGGGGGGGGGGGGGGDGGGGGGGGGGGFFGGG?FGGFFGGFGGGGGGGGGGGGGGDGGGGGGGGGGGGGGGGGGGGGGGGGGFGGFGGGGFGGGGGGGF=DD4AAGGG,/?FEF?FEFFGC@C8AC?9?DFGEEGFGFF@FFFFFBFFFAAFFB9<>?BF<6:792)6)6AFBB2<A<FF??49:<DF9<*)*<<>2<<6
@M06628:26:000000000-CRM2J:1:1101:7374:3202 2:N:0:101
TAACCTTGCGGCCGTACTCCCCAGGCGGTCAACTTAGTGCGTTAGCTGCGCCACTCACGTCTCAAGGACACAAACGGCTAGTTGACATCGTTTACGGCGTGGACTACCAGGGTATCTAATCCTGTTCGCTCCCCACGCTTTCGTTCCTCAGCGTCAGTATCTGTCCAGGTGGCCGCCTTCGCCACTGATGTTCCTTCCAATCTCTACGCATTTCACCGCTACACTGGAAATTCCACCACCCTCTACAGTACTCTAGTTTGCCAGTTCAAAATGCAGTTCCA
+
GGGGGGGGGGGGGGGGGGGGGGGGGGGGGGGGGGGGGGGGGGGGGGGGGGGGGGGGGGGGGGGGGGGGGGGGGGGGGGGGGGGGGGGGGGGGGGGGGGGGGGGGGGGGGGGGGFGDGGGGGGGGGGGGGGGGGGGGGGGGGGGGGGGGGGGGGGGGGGGGGGGGGGGGFFEFGGGGGGGFGGGFAAGGGGGF=?F?ADFGGGGEFFE?F;@EF49FFDBF6>FFFF?B:DFFFFFFFFFFF?BBDFF:>A<:AAA<<).64<A6@F>DF<FFAF++6A<>)
@M06628:26:000000000-CRM2J:1:1101:11329:3209 2:N:0:101
TAACCTTGCGGCCGTACTCCCCAGGCGGTCAACTTAGTGCGTTAGCTGCGCCACCCACGACTCAAGGTCACAGACGGCTAGTTGACATCGTTTACGGCGTGGACTACCAGGGTATCTAATCCTGTTTGCTCCCCACGCTTTCGTGCCTCAGTGTCAGTATTTGTCCAGGTAGCCGCCTTCGCCACTGATGTTCCTTCCAATCTCTACGCATTTCACCGCTACACTGGGAATTCCACTACCCTCTACAATCCTCTAGTTTGCCAGTTCAAAATGCATTTCC
+
CFGGGGGGGGGGGGGGGGGGGGGGGGGGGGGGGGGAFGGGGGGGGGGGGGGGGGGGGGEEGGGD<FDGGGGFGGGGGGCGFGGGCGCGGGGGGGGGGGGGGGGGGGGGGGGGGGGGGFFGGGGGGGGGGGFGGG:EDEGGGGGF@FGCF,>=EGGGFGGG@FGFFGG4D?@FGFGGGGGFGGD>EFF7@CGFFFFFF@F+3*@?;7;1911BF3<FF79-7>>3=8<B0:18A9:AA0::B2::<>459(,524)).5<AB<<6<:9AF<<484++62.4
@M06628:26:000000000-CRM2J:1:1101:18517:3212 2:N:0:101
TAATCTTGCGACCGTACTCCCCAGGCGGTACACTTAATGTGTTAACTGCATTACTGCAAGGTCTAGCCTCACAACAACTAGTGTACATCGTTTAGGGCGTGGACTACCAGGGTATCTAATCCTGTTTGCTCCCCACGCTTTCGCGTCTCAGCGTCAATAATGTTCCAGTAGATCGCCTTCGCAATCGGTATTCCTTCTGATCTCTACGGATTTTACCCCTACCCCAGAAATTCCATCTACCCCTCCCATATTCTAGGTAAGCAGTTTTCAAAGCATTTCAA
+
GGGGGGGGGGGGGGGGGGGGGGGGGGGGEGCFGGGGGGGFGGGGGAFGFDGGGGGGFGE9E@FGGCACEF8EFEE?6CEFCEFGEGGCCFGGC<FGGFCFFE@,=?F=<FGGCCFGGGCDGFAFGGFFDGGGG>FC6BEGFGGC=F0+,66AEEEE@CD9FBF:E<9+7EGFFFCEEE7F*?D4?FG4CCCBB988A:C++148:6695/5>C9?GAF1;;((6;7?F@=E3??3?E3697(/,38B<4(64)-.4)-:2)29?9F9)5-+9))++.))).
@M06628:26:000000000-CRM2J:1:1101:8395:3227 2:N:0:101
TAACCTTGCGGCCGTACTCCCCAGGCGGTCAACTTAGTGCGTTAGCTGCGCCACTCACGTCTCAAGGACACAAACGGCTAGTTGACATCGTTTACGGCGTGGACTACCAGGGTATCTAATCCTGTTCGCTCCCCACGCTTTCGTTCCTCAGCGTCAGTATCTGTCCAGGTGGCCGCCTTCGCCACTGATGTTCCTTCCAATCTCTACGCATTTCACCGCTACACTGGAAATTCCACCACCCTCTACAGTACTCTAGTTTGCCAGTTCAAACTGCAGTTCCA
+
GGGGGGGGGGGGGGGGGGGFGGGGCFEGGDGFGGGGGGFGGGGGGGGGGGGGGGFGGGFGGGGGGGGGG<E<FGGFGGGCFFFGGGCFGGGGGFGEFGDGGGGFGGGGGFGDFGCADGGGGGGFFGG8CCFGGGCEG687@EGGGC?;=FFFCEE>7DC@7CGFFDDC?FGFGFEECEGFGGDBF;FG+<1A=<77FDA>FGCCFFC,(-(8:6-D?<B9>F<?F<38:A>4A2<A<?:B6,34229>>2))6))).:A)4>2<97).<<+/-*<E<).6-
@M06628:26:000000000-CRM2J:1:1101:15228:3228 2:N:0:101
TAACCTTGCGGCCGTACTCCCCAGGCGGTCTACTTATCGCGTTAGCTTCGCCACTAAGTCATTACAACCCAACGGCTAGTAGACATCGTTTACGGCGTGGACTACCAGGGTATCTAATCCTGTTTGCTCCCCACGCTTTCGCACCTCAGTGTCAGTATCAATCCAGAGTGTCGCTTTCGCCACTGATGTTCCTTCCTATATCTACGCATTTCACCGCTACACCGGAAATTCCACACCCCTCTATCGTACTCTAGCCTGCCAGTATTGGGTGCAATTCCAAG
+
GGGGGGGGGGCFGGGGGGGGGGGGGGGGGGGFGGGGGGGGGGGGGGGGDGGGGGGGGGGGGGGGGGGGGGGGGEGGGGGGAECGGGGEGGFDFEGGGGEGEGFDFF<FFGFFD?ECGGGGGGGGGFFA8DGGGD88FEGF>ECGEFF?F=B23,2?@;;;D,BCDCCFGEBFDC7CFGDBGDGFA*:@@F:F+7A1@EF+++47@A6?<@EFCC<*8/,7<4((72>FFFAFAA02((9(,()64::BB1:A><204:6?:7:*7*.5((*))9<065-))
@M06628:26:000000000-CRM2J:1:1101:16314:3245 2:N:0:101
TAATCTTGCGACCGTACTCCCCAGGCGGAATGCTTAATCCGTTAGGTGTGACACCAAAGGGCAAGCCCCCTGACGTCTGGCATTCATCGTTTACGGTGTGGACTACCAGGGTATCTAATCCTGTTTGCTCCCCACACTTTCGTACCTCAGCGTCAGTATCGAGCCAGTGAGCCGCCTTCGCCACTGGTGTTCCTCCAAATATCCACGACTTCCACCTCTACACTTGGCATTCCCCTCACCTCTTCCGACGTCCAGACTGAAAGTTTAAAAGGCAGTTCCAG
+
E<FFEFG9<FECEGGGEGGGGGGD8D+@7@CFFCFEFFFG+9CF@F<FGCFEDAFGGFFCGDEFFF6C?F@FCGFGGEC<=F9FE?FFEGDGG?+F:AFE:9E<=4AFCFG?<FGGD;9@;EFEGGFGG,DF6FGGGGC9DEGDGGGGDF@9EEEEEGAFG7C8C<EFGF,@*;?E7ED?CDGFFF40;;D8F7FBFBFGF7C7:6(.,,3+:77;A<@).;@<=@8(7A244)(,:8?FFF?)).((((,(,38<:02))-.1=C29>2+53FGGB<A4)
@M06628:26:000000000-CRM2J:1:1101:17415:3262 2:N:0:101
TAATCTTGCGACCGTACTCCCCAGGCGGAATGCTTAATCCGTTAGGTGTGACACCAACAAGCATGCTTGCTGACGTCTGGCATTCATCGTTTACGGTGTGGACTACCAGGGTATCTAATCCTGTTTGCTCCCCACACTTTCGCACCTCAGCGTCAGTATCGAGCCAGTGAGCCGCCTTCGCCACTGGTGTTCCTCCGAATATCTACGAATTTCACCTCTACACTCGGAATTCCACTCACCTCTCTCGAACGCAAGACCAGGAGTTTACAAGGCAGTTCCAG
+
GGGGGGGGGGGGGGGGGGGGGGGGGGGGGGGGGGGGGGGGGGGGGGGGGGGGGGGGGGGGGGGGGGGGGGGGGGGGGGGGGGGGGGGGGGGGGGGGGGGGGGGGGGGGGGGGGFFFEFGGGFGGGGGGGGGGGGGGGGGGGGGGGGFGGGGGGDGGGGGGGGGGGGGFGGFA7CGGGGGFGGGFFFGGGFGFFFFBF@FGGGGFFFFF<<@:CEFGFGF@EC@95?6BD;>FFF<4?FFBBFB?<FF?:1(((44427<<:027):4)6:EFBFGGA4:45
@M06628:26:000000000-CRM2J:1:1101:17429:3277 2:N:0:101
TAATCTTGCGACCGTACTCCCCAGGCGGAATGCTTAATCCGTTAGGTGTGACACCAACAAACATGCTTGCTGACGTCTGTCATTAATCGTTTACGGGGTGGACTACCAGGGTATCTATTCCTGTTTGCTCCCCACACTTTCGCACCTCAGCGTCAGTATCGAGCCATGGAGCCGCTTTCCCCACTGTTGTCCCTCTGAATATCTACGAATTTCACCTCTACCCTCGTATTTCCACTCACCTCTCTCGAACCCACAACAAGCACTTCACAAGGAATTTCCAA
+
<E6FFGGGGGG@BFGGGGGGGGGGG,FF@@,6:EFG9F6F+FF@F8F99FCCFGGDG7F@8EF,FCFEC=?,,9C::4D?4@,,,55,+B=BF,F+++4@+94,BF,,A@:?,56,@,6@;,,CF9,33EEF+8=C3@E=,+3+8C??,,,+3++6,53>3@C*3,,3,,4***=*11++420:4A1+*=+16>)(/9+3;9C?F+(((/6++)/**1))1.()0,(//6):4<A),(((4(413<(521((1((.,(,(((())2-)62:7()37>AA))
@M06628:26:000000000-CRM2J:1:1101:5954:3283 2:N:0:101
TAATCTTGCGACCGTACTCCCCAGGCGGTCTACTTAGTGCGTTAGCTGCGCCACTAAAGTCTCAAGGACCCCAACGGCAAGTAGACATCGTTTACGGCGTGGACTACCAGGGTATCTAATCCTGTTTGCTACCTACGCTTTCTCACCCCAGTGTCAGTATTTGTCCAGTGAGTCGCCTTCGCCACTGATGTTCCTTCGCATCTCTACGCATTTCATCGCTCCACATGAAATTCCACTCCCCCCTCCCATACTCTACATCGCCATTTTTGAATGCAGTTCCA
+
9F@CFFGGGGGGGGGGDGGGGGGGGGGGGDGGGGGG9<FFEFGDGGGCFGCCGG8EFFFC96,,C=,6CFFGGE7@FC++A55EF9EF?FGG@?,??@+4CC=<BFG8,AFFAB>=@E>EFG;3EF,,2EDGG,3,@BEG+<,7=F+,+@*,,7;9A>DFC,@EGC;2;@2;CB;E7E>FCGD;66C8+,48=4B*?(89DGGFFF4,22:>FC<+10(((.(:)).6)5:<A>24-((.2(42(40,).(-3949)))-811)0:A21(+1.*0+65<A)
@M06628:26:000000000-CRM2J:1:1101:20285:3287 2:N:0:101
TAATCTTGCGACCGTACTCCCCAGGCGGTACACTTAATGTGTTAACTGCATTACTGCAAGGTCTAGCCTCACAACAACTAGTGTACATCGTTTAGGGCGTGGACTACCAGGGTATCTAATCCTGTTTGCTCCCCACGCTTTCGCGTCTCAGCGTCAATAATGTTCCAGTAGATCGCCTTCGCAATCGGTATTCCTTCTGATCTCTACGGATTTTACCCCTACACCAGAAATTCCATCTACCTCTCCCATATTCTAGGTAAGCAGTTTTCAAAGCAGTTCAA
+
GGGGGGGGGGGGGGGGGGGGGGGGGGGGGGGGGGGGGGGGGGGGGGGGGGGGGGGGGGGGGGGGGGGGGGGGGGGGGGGGGGGGGGGGGGGGGGGGGGGGGGGGGGGGGGGGGGGFGGGGGGFFGGGGGGGGGGGGEGGGGGGGGGGGCGGGGGEGGGGGGFGFGGGGGCFFGGGGGDGFGGGFFFGDDFGFFEF?F>8CC@CCFFE9@023=CEGFG;08?EFFFFFD89;CEFFF9E;A@A<38?:A1:<BBAD)64<2?F?BDA<4)CFAFCCBAFA>
@M06628:26:000000000-CRM2J:1:1101:13813:3296 2:N:0:101
TAACCTTGCGGCCGTACTCCCCAGGCGGTCTACTTATCGCGTTAGCTTCGCCACTAAGTCATTACAACCCAACGGCTAGTAGACATCGTTTACGGCGTGGACTACCATGGTATCTAATCCTGTTTGCTCCCCACGCTTTCGCACCTCAGTGTCAGTATCAATCCAGAGTGTCGCCTTCGCCACTGATGTTCCTTCCTATATCTACGCATTTCACCGCTACACAGGAAATTCCACACTCCTCTACCGCACTCTAACCTGCCAGTATCGGGTGCAATTCCCAG
+
ECFFGGGGGGFGGGGGFGGGGG@6FFEC+@FGGGGGGFCC@CCGDAFGGGGGCGFFG@FGGGFEGFGFGGGGGGF@7CFGGGGGG<FCFEGGFGGGGGGGGGGGADF,EFDFGFGGGGGGGGGGGFF9AF6EFGGGCGGFEGGEC3;E@CCAC9E;CCGFD@CFD9DDFGC:?FGCCFCBE49A64=8CFGFFEFDFFFG77=9A)(233CF7?A*;8((.:?05:77A):4ABBF0712845)4((,3-492)64)414844=673(4.57)9+94),4)
@M06628:26:000000000-CRM2J:1:1101:23231:3296 2:N:0:101
TAACCTTGCGGCCGTACTCCCCAGGCGGTCAACTTAGTGCGTTAGCTGCGCCACTCACGTCTCAAGGACACAAACGGCTAGTTGACATCGTTTACGGCGTGGACTACCAGGGTATCTAATCCTGTTCGCTCCCCACGCTTTCGTTCCTCAGCGTCAGTATCTGTCCAGGTGGCCGCCTTCGCCACTGATGTTCCTTCCAATCTCTACGCATTTCACCGCTACACTGGAAATTCCACCACCCTCTACAGTACTCTAGTCTACCAGTTCAAAATGCAGTTCCA
+
FGGGGGGGGGGGGGGGGGGGGGGGGFGGGGGGGGGGGGFGGGGGGGGGGGGGGGFGGGGGGGGGGGGGGGGGGGGGGGGGGGGGGGGGGGGGGGGGGGGGGGGFGGFGGGGGGFGGGGGGGGGCFGGGGGGGGGGGGGGG>GEGGGGGGFGGGEGDEGDGGGGCDFCF?F<;CCCGEGGF=GDD>F<:CFGFFFFFF@F7FGGFFFFDBF:B:AAG?D9BFF?BFB<:.<>AA<)6??F:?B03>F236<AB:9)).:>4<A?40*.-)5+74@<AA<64)
@M06628:26:000000000-CRM2J:1:1101:24145:3297 2:N:0:101
TAATCTTGCGACCGTACTCCCCAGGCGGAATGCTTAATCCGTTAGGTGTGTCACCGAACAGTATACTGCCCGAAGACTGGCATTCATCGTTTACGGTGTGGACTACCAGGGCATCTAATCCTGTTTGCTCTCCACACTTTCGTACCTCAGCGTCAGTATCGAGCCAGTGCGCCGCCCTCGCCACTGGTGTGCCGCCATATCTCTACGCATTTCACTTCAACACTACGCATGCAACTCACCCCTCCCCAACTCTAGACTGATTGTTTTGGAGGAAGTTCCAG
+
9F,6EFGGGGGDGGGGGGGGGGGGGGGG@C<,FGGGGG<FGGGGG@FGFGEFGFGGGCFC=C6A5,C<,B<CF+7,49C,A?E,955EE9<F758:F==4C5:FE=,,A+8+A8@E=DGG,78FCB88E,,3D=D=F83,,+@=8F=F8@B9@@+><,,,@@7*C7,25,19/?:1*42)=5*://*2*2*:+,).)(*32A?7+31((((:CE>**9)-64:B)((-(437).,4344<((48(((((4(.)6))6.2))).995(3,3*)()*3<<AF)
@M06628:26:000000000-CRM2J:1:1101:24133:3313 2:N:0:101
TAATCTTGCGACCGTACTCCCCAGGCGGAATGCTTAATCCGTTAGGTGTGTCACCGAACAGTATACTGCCCGACGACTGGCATTCATCGTTTACGGTGTGGACTACCAGGGTATCTAATCCTGTTTGCTCCCCACACTTTCGTACCTCAGCGTCAGTATCGAGCCAGTGATCCGCCTTCGCCACTGGTGTTCCTCCAAATATCTACGAATTTCACCTCTACACTTGGAATTCCACTCACCTCTCTCGAACTCTAGACGGATAGTTTTGGAGGCAGTTCCAG
+
DGGGGGGGGGGGEFFGGGGGFGGGGFGGGGGGGGGGGGGGGGGGGGGGGGGGGGCFGGGGGGGGGGGGGGGGGGGGGGGGGGGGGGGGGGGGGGGGEGGGGGGGGGGGGGGGGGGGGGGGGFGGGGGGGGGGGG6CFGGGGCCCGE?CCEFGCEGGGGGGGC>EEFFF?C,1:9FEGGGFGGGFFFG+0=DFFFFFF;8CFGGCAF?DDF1AC<EGFG<3)4=<F@@FFF?F2-45713<>B?FF?(8::FFFFFFA(((4?>?FG<(9(2)-)*2<54:.
@M06628:26:000000000-CRM2J:1:1101:13768:3333 2:N:0:101
TAATCTTGCGACCGTACTCCCCAGGCGGTCTACTTAGTGCGTTAGCTGCGCCACTAAAGTCTCAAGGACCCCAACGGCTAGTAGACATCGTTTACGGCGTGGACTACCAGGGTATCTAATCCTGTTTGCTACCCACGCTTTCGCACCTCAGTGTCAGTATTGGTCCAGTGAGTCGCCTTCGCCACTGATGTTCCTTCCCATCTCTACGCATTTCACCGCTACACAGGAAATTCCACTCACCTCTACCATACTCTAGTTCGCCAGTTTTGAATGCAGTTCCA
+
GGGGGGGGGGGGGGGGGGGGGGGGGGGGGGGGGGGGGGGGGGGGGGGGGGGGGGGGGGGGGGGGGGGGGGGGGGGGGGGGGGGGGGGGGGGGGGGGGGGGGGGGGGGGGGGEFGGGGGDEFFFFGGGGGGGGGFFGGGGGGGGGGGGFGGGGGGGGGGGGGGGGGGGGGGGFGFGGGGD=FGG>EFGGGGGFFFFFFDFCCECEFFFF9;@D>EEFADB@FFFFF?6?FBFFBFFFFFFFF2(8AABBFBBA7A4)65<?9?:B?FAFF?GFFFG+6A<>)
@M06628:26:000000000-CRM2J:1:1101:17507:3361 2:N:0:101
TAACCTTGCGGCCGTACTCCCCAGGCGGTCAACATAGTGCGTTAGCTGCGCCACTCACGTCTCAAGGACACAAACGGCTAGTTGACATCGTTTACGGCGTGGACTACCAGGGTATCTAATCCTGTTCGCTCCCCACGCTTTCGTTCCTCAGCGTCAGTATCTGTCCAGGTGGCCGCCTTCGCCACTGATGTTCCTTCCAATCTCTACGCATTTCACCGCTACACTGGAAATTCCACCACCCTCTACAGTACTCTAGTTTGCCAGTTCAAAATGCAGTTCCA
+
FGGGGGGGGGGGGGGGGGGGGGGGGGGGFGGGGCGGGGDGGGGGGGGGGGGGGGGGGGGFGGGGGGGGGGGGGGGGGGGGGGGGGGGGGGGGGGGGGGGGGGGGGGGGGGGGFGGGGGGGGGGGGGGGGGGGGGCGGGG>FGGGGGGGGGGGGGGGGFGFGGFGGGGGGGGFGGGGGGGF=DGDFFGG;9CFFEFEFFFCGG798@C(0(8>FDBGFC;BFF<1*.48:AABB<<A7:?BB0882<A)6<AABAF>AAAFFFF:6F<AB<?4)*++.-)6)
@M06628:26:000000000-CRM2J:1:1101:15686:3390 2:N:0:101
TAATCTTGCGACCGTACTCCCCAGGCGGTCTACTTAGTGCGTTAGCTGCGCCACTAAAGTCTCAAGGACCCCAACGGCTAGTAGCCTTCGTTTACGGCGTGGACTACCAGGGTATCTAATCCTGTCTGCTACCCATGCTTTCGCACCCCATTGTCAGTATTGGTCCAGTGAGTCGCCTTCGCCACTGATGTTCCTTCCCAATTCTACGCACTTCACCCCTACACAGCAAATTCCATCAACCTCGACCGTACGTTAGTTCGCCAGTTTTCACTGCCGTTCC
+
@,FAECF,CF7@:FGGGGGGGEF,,<::@:FEE<F,C6C<@@8@@FDG<BFF@BFG8F,<,6??E9<F8<BC=FEB+@CF89@,,,,,9+AA+95C:+F4>F+,54ADFGGF<F@9,C,=B,F,F,,3=3@DE,,,36>:;,@>8C++@E7,7,@9E;,3:@6AEA67DD,3CF9*;1;9*97?A?DFDFF6A*B480=2**17CFE((/(:*77DB7(((/(/0((43().6)))))-(4(3(,--(-(-((((--)4,91())*))).+0642*-((.
@M06628:26:000000000-CRM2J:1:1101:13557:3452 2:N:0:101
TAACCTTGCGGCCGTACTCCCCAGGCGGTCTACTTATCGCGTTAGCTGCGCTACTCACGGATTAAATCCACAAACAGCTAGTAGACAGCGTTTACGGTGTGGACTACCAGGGTATCTAATCCTGTTCGCTACCCACACTTTCGCACATGAGCGTCAGTCTTTGGCCAGGGAGTCGCCTTCGCCACTGATGTTCCTTCTGATATCTACGCATTTCACCGCTACACCAGAAATTCCACTCCCCTCTCCAAGACTCTAGTCTGCCAGTTCTAAATGCTATTCC
+
GGGGGGGGGGGGGGGGGGGGGGGGGGGGGGGGGGGGGGGGGGGGGGGGGGGGGGGGGGGGGGGGGGGGGGGGGGGGGGGGGGGGGGGGGGGGGGGGGGGGGGGGGGGGGGGGGGGGGGGGGGGGGGGGGGGGGGGGGGGGGGGGGGGGGGFGGGGGGGGGGGGGGGGGGGGFGGGGGDGFGGGFFFGFGGGFFFFFFFFFFFGCFFED;;DFFFFFFGBF>FFFFBFFF04<AFFFFFFFF::7:7537(3434:))-56685)9:4<<F+8<FF+646<
@M06628:26:000000000-CRM2J:1:1101:19305:3466 2:N:0:101
TAATCTTGCGACCGTACTCCCCAGGCGGTCTACTTAGTGCGTTAGCTGCGCCACTAAAGTCTCAAGGACCCCAACGGCTAGTAGACATCGTTTACGGCGTGGACTACCAGGGTATCTAATCCTGTTTGCTACCCACGCTTTCGCACCTCAGTGTCAGTATTGGTCCAGTGAGTCGCCTTCGCCACTGATGTTCCTTCCCATCTCTACGCATTTCACCGCTACACAGGAAATTCCACTCACCTCTACCATACTCTAGTTCGCCAGTTTTGAATGCAGTTCCA
+
GFGGGGGGGGGGGGFGGGGGGGGGGGGGGGGFGGGGGGGGGGGGGGGGGGGGGGGFGGGGGGGGGGGGGGGGGGGGGGEGGGGGGGGGGGGGGGGGGGGGGGGGGGGGGGGGGGGGGGGGGGGGGGGGGGGGFGFGGGGGGGGGGGGGGGGGGGGGGGFGG9@FGFFCFGGFFFCEGGGFFDGEFFGGDFGF=CFFFFFGGGCEFFC<FD?FDEED=*2>;F7<@:(334AAFFFFFB?FF<??2>A79<?><<A):4422(15?FA4(,:8:=9+6>BA2
@M06628:26:000000000-CRM2J:1:1101:7976:3484 2:N:0:101
TAACCTTGCGGCCGTACTCCCCAGGCGGTCAACTTAGTGCGTTAGCTGCGCCACCCACGACTCAAGGTCACAGACGGCTAGTTGACATCGTTTACGGCGTGGACTACCAGGGTATCTAATCCTGTTTGCTCCCCACGCTTTCGTGCCTCAGTGTCAGTATTTGTCCAGGTAGCCGCCTTCGCCACTGATGTTCCTTCCAATCTCTACGCATTTCACCGCTACACTGGAAATTCCACTACCCTCTACAATACTCTAGTTTGCCAGTTCAAAATGCAGTTCC
+
GGGGGGGGGGGGGGGGGGGGGGGGGGGGGGGGGGGGGGGGGGGGGGGGGGGGGGGGGGGGGGGGGGGGGGGGGGGGGGGEFGGGGGGGGGGGGGGGGGGGEGGGFEDGFGGGBFFEFGGGGGGGFFG8DGG@FGGGGGGGGGGGGFFD:CFGGGGGGGFCFGGGGGGGGGGFGGGGDGDFGGG>EFGGFFGFFFFFF@FGG*:CFFF?BDFEG?CGAC9>9B?BFFF7>7A><DF<<:>BF2:225>22<7<34<)<BDA<<A?F72>BAGF2*<C9:)6
@M06628:26:000000000-CRM2J:1:1101:11649:3484 2:N:0:101
TAATCTTGCGACCGTACTCCCCAGGCGGTCTACTTAGTGCGTTAGCTGCGCCACTAAAGTCTCAAGGACCCCAACGGCTAGTAGACATCGTTTACGGCGTGGACTACCAGGGTATCTAATCCTGTTTGCTACCCACGCTTTCGCACCTCAGTGTCGGTATTGGTCCAGTGAGTCGCCTTCGCCACTGATGTTCCTTCCCATCTCTACGCATTTCACCGCTACACAGGAAATTCCACTCACCTCTACCATACTCTAGTTCGCCAGTTTTGAATGCAGTTCCA
+
GGGGGGGGGGGGGGGGGGGGGGGGGGGGGGGGGGGGGGGGGGGGGGGGGGGGGGGGGGGGGGGGGGGGGGGGGGGGGGGGGGGGGGGGGGGGGGGGGGEGGGGGGGGGGGGGGGGFGFFGGGGGGGGGGGGGGGGGGGGGGFGGGGGGGGGGGGG*@EGGG;FGGGGGGFFFGGEDGGGACDG>D;CFD?CAFFFCA@87DG9CFFE<F@@BGE<FF<6(4>?FFB?BF>BA<BAB2<7:?2?>ABFF<?B<?FFADAA<9<1>?FDF:?FFA?+CBAAF)
@M06628:26:000000000-CRM2J:1:1101:7917:3491 2:N:0:101
TAATCTTGCGACCGTACTCCCCAGGCGGTCTACTTAGTGCGTTAGCTGCGCCACTAAAGTCTCAAGGACCCCAACGGCCAGTAGACATCGTTTACGGCGTGGACTACCAGGGTATCTAATCCTGTTTGCTACCCACCCTTTCGCACCTCAGTGTCCGTATTGAGCCCGTGAGTCGCCTTCGCCACTGATCTTCCTTCCCACCTCTACGCATTTCACCGCTACACAGGAAACTCTACTCACCCCTACCTTACCCTAGTTAGCTCGGTTTGAATGCGTTTCCA
+
EEFF<EFFFGEGCGCFCFGGGGGGGGE:FFGGGFFGGF<C7@C,@<CF@:FC+CE@8EEFC96CFG,EED:FCCF,>C+7+EBEFGCCEGGFFCF@FGGG7F+DDF<DDB3>FDDAD=DFGG9<=E@,=E,E=DE++6+@:DC6+C*,6<D,77,,13:2D;,,2,**4>:)414?=**2*9:ADF47;+;7A<F?FF0**104A4>(.(6>+6>DF32(49>B60(342(64)).).)(.,2(-8?)644(.,1.:))-6))0)1-2(6+04/**((.6)
@M06628:26:000000000-CRM2J:1:1101:6740:3506 2:N:0:101
TAACCTTGCGGCCGTACTCCCCAGGCGGTCAACTTAGTGCGTTAGCTGCGCCACTCCCGTCTCAAGGACACAAACGGCCAGTTGACATCGTTTACGGCGTGGACTAACAGGGTATCTAATCCTGTTCGCTCACCCCGCTTTCGTTCCTCAGCGTCAGTATCTGTCCCGGTGGCCGCCCTCGCCCATGATGTTCCTTCCAATCTCTTCGCCTTTCACCGCTAACCTGGAAATTCCACCACCCCCTACCCCACTCTATTTTTCCAGTTTTACATGGCGTTCC
+
,C,,CFGGGG+:FGGGGGGGGGGGGGGGC+,CFGGGA9FGGGG,FFG@FGEGGGGF8,7CB,,,95,CFG8<,C,+BF++9BF,,C,4,84FFB9++44@+>+,,,,AFGGG63,3,7@,,C38FFA=@+,+7>,++4*@FA5,@>F,,22=:*4>*D;D7;FC;><)CGEF4678C*:5*):)).2*:71@::FB4:*77*+68*.(,(4<F))2=5((,((./(8::A)::<)9((,-2(292((((,43(-)..6))(.)1=F))-)04).8*,(43
@M06628:26:000000000-CRM2J:1:1101:6755:3516 2:N:0:101
TAACCTTGCGGCCGTACTCCCCAGGCGGTCAACTTAGTGCGTTAGCTGCGCCACTCACGTCTCAAGGACACAAACGGCTAGTTGACATCGTTTACGGCGTGGACTACCAGGGTATCTAATCCTGTTCGCTCCCCACGCTTTCGTTCCTCAGCGTCAGTATCTGTCCAGGTGGCCGCCTTCGCCACTGATGTTCCTTCCAATCTCTACGCATTTCACCGCTACACTGGAAATTCCACCACCCTCTACAGTACTCTATTTTGCCAGTTCAAAATGCATTTCCA
+
FGGGGGGGGGGGGGGGGGGGGGGGGGGGGGGGGGGGFGGGGGGGGGGGGGGGGGGGGGGGGGGGGGGGGGGGGGGGGGGGGGGGGGGGGGGGGGGGGDEGGGGGGGGGGGGGGGGGGGGGGGGGGGGGGEFGGGGEGGGGGGGGGGGGGGFFGCGGEECFGGGGGGCGGGGFFGDEGGGFFGGDFFDCCC7AFFFFFFFCFG7);CC;B@DEF4<79969>>BF6?7(87)69ADB?BF(3127)5:)64):A><)-6)-5<446C4<A<<7)*3+.45A2
@M06628:26:000000000-CRM2J:1:1101:23942:3528 2:N:0:101
TAACCTTGCGGCCGTACTCCCCAGGCGGTCTACTTATCGCGTTAGCTTCGCCACTAAGTCATTACAACCCAACGGCTAGTAGACATCGTTTACGGCGTGGACTACCAGGGTATCTAATCCTGTTTGCTCCCCACGCTTTCGCACCTCAGTGTCAGTATCAATCCAGAGTGTCGCCTTCGCCACTGATGTTCCTTCCTATATCTACGCATTTCACCGCTACACAGGAAATTCCACACTCCTCTATCGTACTCTCGACTGCCAGTATCGGGTGCAATTCCAAA
+
GGGGGGGGGGEGGGFGGGGGGGGGGGGGGGGGGGGGGGGGGGGGGGGGGGGGGGGGGDFFGGGGGFGGGGGGGECEEEFGGGGGGFCGGGGGGE7CGGGGGGGGGGF8@GFGGDFDEGAD=FGGGDGGG@GGGEEE+@DFEEGGD,C8>AEFCAFFGGFGFGGGDFGG9ECF9FGGG65?GCGAF4@>FE7C6?F@=?FGCFGC=5;6;<EF7C8*:51;3:2(53:?<)64<<B:.(,3:929A(426?FF)()-390:>:?==D06(.5<)@+2).54)
@M06628:26:000000000-CRM2J:1:1101:23954:3544 2:N:0:101
TAATCTTGCGACCGTACTCCCCAGGCGGTCTACTTAGTGCGTTAGCTGCGCCACTAAAGTCTCAAGGACCCCAACGGCTAGTAGACATCGTTTACGGCGTGGACTACCAGGGTATCTAATCCTGTTTGCTACCCACGCTTTCGCACCTCAGTGTCAGTATTGGTCCAGTGAGTCGCCTTCGCCACTGATGTTCCTTCCCATCTCTACGCATTTCACCGCTACACAGGAAATTCCACTCACCTCTACCATACTCTAGTTCGCCAGTTTTGAATGCAGTTCCA
+
GGGGGGGGGGGGGGGGGGGGGGGGGGGGGGGGGGGGGGGGGGGGGGGGGGGGGGGGGGGGGGGGGGGGGGGGGGGGGGGGGGGGGGGGGGGGGGGDGGGFGGGGGGGGGGGGCGGGGGGGGFGFGGGGFGGGGCFGGGGGGGGD8CC:BFGGGGGFGG7FFGFGGGFGG?C>FGE8EGGFGGGFFADCGGGFFFFCF@F7FEC6FAC;90;>F7):ADB07;@?4:?::BA<A9<B<0(7<)3>AD47<DF48A>ABADB>B:3?FFB?<CFA?EFBBAA4
@M06628:26:000000000-CRM2J:1:1101:20352:3545 2:N:0:101
TAATCTTGCGACCGTACTCCCCAGGCGGAATGCTTAATCCGTTAGGTGTGTCACCGAACAGTATACTGCCCGACGACTGGCATTCATCGTTTACGGTGTGGACTACCAGGGTATCTAATCCTGTTTGCTCCCCACACTTTCGTACCTCAGCGTCAGTATCGAGCCAGTGAGCCGCCTTCGCCACTGGTGTTCCTCCAAATATCTACGAATTTCACCTCTACACTTGGAATTCCACTCACCTCTCTCGAACTCTAGACTGATAGTTTTGGAGGCAGTTCCAG
+
FGGGGGGGGGGGGGGGGGGGGGGGGGGGGGGGGGGGGGGGGGGGGGGGGGGGGGGGGGGGGGGGGGGGGGGGGGGGGGGGGGGGGGGGGGGGGGG>F@FGGGGGGGGGGGGGGGGGFDGGGGGGGGGGGGFGGEGCGGGFGGGGGGGGGGFGGGGGC9DGGCFGGFGGGCF>>CGGGEGFGD5BFFGCFFGFFFFFFFBCD@@3+:381=D+7CEFA5@EEFFFFF?F<A?BFFD9?BF?<:??FFF014<AFFFF928:AF<BFG<?9(:7(.2AAD246
@M06628:26:000000000-CRM2J:1:1101:10424:3554 2:N:0:101
TAACCTTGCGGCCGTACTCCCCAGGCGGTCAACTTAGTGCGTTAGCTGCGCCACTCACGTCTCAAGGACACAAACGGCTAGTTGACATCGTTTACGGCGTGGACTACCAGGGTATCTAATCCTGTTCGCTCCCCACGCTTTCGTTCCTCAGCGTCATTATCTGTCCAGGTGCCCGCCTTCGCCACTGATTTTCCTTCCAATCTCTACGCCTTTCACCGCTACATTGGAAATTCCACCACCCTCTACAGTCCCTTAGTTTGCCAGTTCAAAATGCATTTCCA
+
DFFAFGGGGGCFGGGGGGGGGGGGGGGG@B,CFFGGCF<FGGGGGGGG8FDGGGD=FG==9EF?F<,CFGGFGGE7474+4AF<9FFFB@FG7+BC+:+4C:+68,>FDFGE<33,3@;=E9>,EFEE8>FGGGGG78CG89*@@FDCFC@7>11*,,5,,,=5@FF7F??);;*?5=D64?/0:FF*++;@FFA<FDF>>:+18A<0((6A*95:?>(4333)150<53>)4)))36<<:13(4A)).))))-4)6<92<2))07).:A<*)*++-.)<5
@M06628:26:000000000-CRM2J:1:1101:12089:3554 2:N:0:101
TAACCTTGCGGCCGTACTCCCCAGGCGGTCTACTTATCGCGTTAGCTGCGCTACTCACGGATTAAATCCACAAACAGCTAGTAGACAGCGTTTACGGTGTGGACTACCAGGGTATCTAATCCTGTTCGCTACCCACACTTTCGCACATGAGCGTCAGTCTTTGGCCAGGGAGTCGCCTTCGCCACTGATGTTCCTTCTGATATCTACGCATTTCACCGCTACACCAGAAATTCCACTCCCCTCGCCAAGACTCTAGTCTGCCAGTTCTAAATGCTATTCC
+
GGGGGGGGGGGGGGGGGGGGGGGGGGGGGGGGGGGGGGGGGGGGGGGGGGGGGGGGGGGGGGGGGGGGGGGGGGGGGGGGGGGGGGGGGGGGGGGGGGGGGGGGGGGGGGGGGGFGGGGGGGGGGGGGGGGGGGGGGGGGGGGGGGGGGFGGGGGGGFGGGFGGGGGFGGGFGGGGGGGFGGGFBFGFGGFFFEFFF<FGGDFEFFE@0(3>D?E>BGBB;>?<F?6?FF<:><<2)1?BFBF(,7(31<<BFF2)5)))65:?:7<BBF7@AFF?9>AB
@M06628:26:000000000-CRM2J:1:1101:23202:3580 2:N:0:101
TAATCTTGCGACCGTACTCCCCAGGCGGTACACTTAATGTGTTAACTGCATTACTGCAAGGTCTAGCCTCACAACAACTAGTGTACATCGTTTAGGGCGTGGACTACCAGGGTATCTAATCCTGTTTGCTCCCCACGCTTTCGCGTCTCAGCGTCAATAATGTTCCAGTAGATCGCCTTCGCAATCGGTATTCCTTCTGATCTCTACGGATTTTACCCCTACACCAGAAATTCCATCTACCTCCCCCATATTCTAGGTAAGCAGTTTTCAAAGCAGTTCAA
+
GGGGGGGGGGGEGGGGGGGGGGGGGGDDGEGGGGGGGGGGGGGGGGGGGGGGGGGGGGGGGGGGGGGGGGGGGGGGGGGGGGGGGGGGGGGGGGDGGGGGGGGGGGGGGGGGGGGG;FGGGGGGGGGGGGGGGGGGGGG>FGGGGGGCFAFGGGGGEGGGFEGGGGGGGGFFFFFDGGDFEDGFEFGGGGGFFEFEFEF7CF@5BFE@DDFEGFFGFGFF<DFFA;?F8@<EFFFEEFFFE8<(2?FFB?-6>4A<<A4><FF?/::994E4<F?EB>9>4
@M06628:26:000000000-CRM2J:1:1101:23693:3598 2:N:0:101
TAATCTTGCGACCGTACTCCCCAGGCGGTCTACTTAGTGCGTTAGCTGCGCCACTAAAGTCTCAAGGACCCCAACGGCTAGTAGACATCGTTTACGGCGTGGACTACCAGGGTATCTAATCCTGTTTGCTACCCACGCTTTCGCACCTCAGTGTCAGTATTGGTCCAGTGAGTCGCCTTCGCCACTGATGTTCCTTCCCATCTCTACGCATTTCACCGCTACACAGGAAATTCCACTCACCTCTACCATACTCTAGTTCGCCAGTTTTGAATGCAGTTCCA
+
GGGGGGGGGGGGGGGGGGGGGGGGGGGGGGGGGGGGGGGGGGGGGGGGGGGGGGGGGGGGGGGGGGGGGGGGGGGGGGGGGGGGGGGGGGGGGGGEGGGGGGGFGGGFGGGGGGGGGGGGGGGGFGGGGGGGDGGGGGGGGGGGGGGCGGGGGGGGFFGGGGGGGGGFGGGFGGGGGGGFGGGFFFGGGGFAFEFEF(87;CGFFFEFFDDFGFFGFGBFFBFFF6?67BFFFFFF<:7:?>?FFFF>F?BADFFFABB<BFF>?C<AB?G=A=3+.65A2
@M06628:26:000000000-CRM2J:1:1101:23405:3607 2:N:0:101
TAATCTTGCGACCGTACTCCCCAGGCGGTCTACTTATCGCGTTAGCTGCGTTACTAAGATCTCAAGGATCCCAACAACTAGTAGACATCGTTTACGGCGTGGACTACCAGGGTATCTAATCCTGTTTGCTCCCCACGCTTTCGCACCTCAGTGTCAGTATCAGTCCAGGCAGTCGCCTTCGCCACTGGTGTTCCTTCTTATATCTACGCATTTCACCGCTACACAAGAAATTCCACTACCCTCTACTGTACTCTAGTTACCCAGTTCTAAATGCAGTTCCA
+
GGGGGGGGGGDGGGGGGGGGGGGGGGGGGGGGGGGGGGGGGGGGGGGGGGGEEFGFFGGGGGGGGGGGGGGGGGGGGGG?GAFGGFGFGGGFGGGGGGGFGGEFGGGGGGDGFGGGGGFGGDEBFCGGGGGGGDFEFE8CBGGGCFGGG6DEGGGCCEEGFFGGGFF5CGGFGGGGGCDF=<4)?AGF76DEFEF?AEAC@CFEFFE?B<DF>?EGF3(,16@@FF::??B)6<DFAFFFF7672)64<AA9>2-6:>4<43>4?GBB9-+/)*0<).64)
@M06628:26:000000000-CRM2J:1:1101:15777:3608 2:N:0:101
TAACCTTGCGGCCGTACTCCCCAGGCGGTCAACTTAGTGCGTTAGCTGCGCCACCCACGACTCAAGGTCACAGACGGCTAGTTGACATCGTTTACGGCGTGGACTACCAGGGTATCTAATCCTGTTTGCTCCCCACGCTTTCGTGCCTCAGTGTCAGTATTTGTCCAGGTAGCCGCCTTCGCCACTGATGTTCCTTCCAATCTCTACGCATTTCACCGCTACACTGGAAATTCCACTACCCTCTACAATACTCTAGTTTGCCAGTTCAAAATGCAGTTCC
+
GGGGGGGGGGGGGGGGGGGGGGGGGGGGGGGGGGGGGGGGGGGGGGGGGGGGGGGGGGGGGGGGGGGGGGGGGGGGGGGGGGGGGGGGGGGGGGGGGGGGGGGGGGGGGGGEFGGGGGGGGGGGGGGGGGGGGGGGGGGGGGGGGGGCFFFGGGGGGGDGGGGGGGGGGGGFGGGGGGGFCGGFFFGGGGGFFFFFFFFGGFGFFCE;BFDFGFFGFGF9>>7?FF7BFFFABFFFFFF?B),:A<ABFFFFFAA4<9<ADAD@FGF>D<F6)/<<AAAF
@M06628:26:000000000-CRM2J:1:1101:20013:3645 2:N:0:101
TAACCTTGCGGCCGTACTCCCCAGGCGGTCAACTTAGTGCGTTAGCTGCGCCACCCACGACTCAAGGTCACAGACGGCTAGTTGACACCGTTTACGGCGTGGACTACAAGGGTATCTAATCCTGTTTGCCCCCCACGCTTTCGTGCCTCAGTGTCAGTATTGGTCCAGGTAGCCGCCTTCCCCACTGATGTTCCTGCCAATCTCTACGAATTTCACCGCTACACCGGAATTCCCACTACCCTCTACAATACTCTAGTTTGCCAGTTCAAAATGAAGTTCC
+
EEFEDDGGGG@FDGGGGGGGGGGECFGEE>,,C,CBFECEFGCFG@@FFFGGGGGGGG:74BBF?E<5E8F<E,,4++4+95C<FGF,++AF,A5+8>FEFE+AFGG,EFGC6,,=;,77>C,CFF=@9,:8EC>E7@>EEF5,>CC,,,4,5;,>CG,>C;,BGC<CCC9=*;CC5E8**;CF>)**+4;8FE+)0(226?C/@AC;(,3>*<>GF*(-,4?F)3(44()))8>3(5?242:2).),)6:4852).6)64>2)0*42<)+*.*+3695)
@M06628:26:000000000-CRM2J:1:1101:25218:3687 2:N:0:101
TAATCTTGCGACCGTACTCCCCAGGCGGTACACTTAATGTGTTAACTGCATTACTGCAAGGTCTAGCCTCACAACAACTAGTGTACATCGTTTAGGGCGTGGACTACCAGGGTATCTAATCCTGTTTGCTCCCCACGCTTTCGCGTCTCAGCGTCAATAATGTTCCAGTAGATCGCCTTCGCAATCGGTATTCCTTCTGATCCCTACGGATTTTACCCCTACACCAGAAATTCCATCTACCTCTCCCATATTCTACGTAAGCAGTTTTCTAAGAAGTCCAA
+
CCFGGGGDEFGDEGFGGGGGFGGGGGGGGEGCCCFGFGGEFFCF<<CFFGFGGFGFEFGEF6C@5,@CFG,C,CFGCFEFFFFFAFGGGGFGGGF8E?+C:FCFCG8FGGG7=F=A;EGGFFFGFE;DEDDFGG?CG>EEFGC>+@=>EFGGG3@:1>E,7,233@,;@BFFGFG*44;6**/@9AGG7:C+8CFFF:AC:C,-69=(6(()07?G*2(:(343813=@).7)99947?)774),3:0:7<)4)))-42,.4)7B*6<2)<45*+0.)-4)
@M06628:26:000000000-CRM2J:1:1101:18182:3703 2:N:0:101
TAATCTTGCGACCGTACTCCCCAGGCGGAATGCTTAATCCGTTAGGTGTGTCACCGAACAGTATACTGCCCGACGACTGGCATTCATCGTTTACGGTGTGGACTACCAGGGTATCTAATCCTGTTTGCTCCCCACACTTTCGTACCTCAGCGTCAGTATCGAGCCAGTGAGCCGCCTTCGCCACTGGTGTTCCTCCAAATATCTACGAATTTCACCTCTACACTTGGAATTCCACTCACCTCCCTCGAACTCTAGACTGATAGTTTTGGAGGCAGTTCCAG
+
GGGGGGGGGGGGGGGGGGGGGGGGGGGGGGGGGGGGGGGGGGGGGGGGGGGGGGGGGGGGGGGGGGGFFFGGGGGGGGGGGGGGGGGGGGGGGGGFGGGGDGGGFGGGGGGGGGGGFGGGGGFGGGGGGGGGGGGGGGGGFGGGGGFGGGDEGGGGF9:;EDFEECEFFGGFCGGDEEGFGGDFFFGGGGGFFCFFFFFG7:=7@6(602=;@EEG4;7<>CFF6>?79A><AF44:((48((((.-4:<:AF)))6<03<>)1=DA(((*008CFF<<4.
@M06628:26:000000000-CRM2J:1:1101:18200:3713 2:N:0:101
TAATCTTGCGACCGTACTCCCCAGGCGGAATGCTTAATCCGTTAGGTGTGTCACCGAACAGTATACTGCCCGACGACTGGCATTCATCGTTTACGGTGTGGACTACCAGGGTATCTAATCCTGTTTGCTCCCCACACTTTCGTACCTCAGCGTCAGTATCGAGCCAGTGAGCCGCCTTCGCCACTGGTGTTCCTCCAAATATCTACGAATTTCACCTCTACACTTGGAATGCCACTCACCTCTCTCGAACTCTAGACTGATAGTTTTGGAGGCAGTTCCAG
+
GGGGGGGGGGGGGGGGGGGGGGGGGGGGGGGGGGGGGGGGGGGGGGGGGGGGGGGGGGGGGGGGGGGDGGGGGGGGGGGGGGGGGGGGGGGGGGGGGGGGGGGGGGGGGGGGGGGGFFGGFFFGGGGGGGGGGGGGGGGGGDFGGDFGGGGGGGGGGGGGCDEGGGGGGGFF47EGGCF?EGGFFFGGGGDFFEF@A@AFFFGFFF67@?0AFFFFAF@ACFFF972:DF)-:272<0?F?F<?BBFFB<62)64>AFF:95AFFGA<B2C>?>EGFA)6<
@M06628:26:000000000-CRM2J:1:1101:11558:3744 2:N:0:101
TAATCTTGCGACCGTACTCCCCAGGCGGTCTACTTAGTGCGTTAGCTGCGCCACTAAAGTCTCAAGGACCCCAACGGCTAGTAGACATCGTTTACGGCGTGGACTACCAGGGTATCTAATCCTGTTTGCTACCCACGCTTTCGCACCTCAGTGTCAGTATTGGTCCAGTGAGTCGCCTTCGCCACTGATGTTCCTTCCCATCTCTACGCATTTCACCGCTACACCGGAAATTCCACTCACCTCTACCATACTCTAGTTCGCCAGTTTTGAATGCAGTTCCA
+
GGGGGGGGGGGGGGGGGGGGGGGGGGGGGGGGGGGGGGGGGGGGGGGGGGGGGGGGGGGGGGGGGGGGGGGGGGGGDFFCFFGGGGG9FCGGGCFEDGCGGGCGGFGFFGGGFGGFFGGGGGGCGFFCFGGGGGGGDGGGGGGGDGG,<6EGF;FFFEEFGGFGGGFGGFGFGGCEEGGFCDG;DFFGGGGFFFFCFDF>CFFCFFC;6((5;)7FF<;61;D?5306;>F>FBAF)33:?)472>9.6<(4<9<5<56<028;?GBF1:+64@7:<A4>)
@M06628:26:000000000-CRM2J:1:1101:8100:3744 2:N:0:101
CAGTCTTGCGACCGTACTCCCCAGGTGGGATACTTATCACTTTCGCTTAGTCACTGAGCATTCGCCCAACAACTAGTATCCATCGTTTACGGCGTGGACTACCAGGGTATCTAATCCTGTTCGCTCCCCACGCTTTCGTCCATGAGCGTCAGTATATACGTAGTAGACTGCCTTCGCAATCGGTATTCTAAGTAATCTCTATGCATTTCACCGCTACACTACTTATTCTATCTACTTCCGTATAACTCAAGTCAACCAGTATCAAAGGCAGTTCCATAGTT
+
GGGGGGGCGGGGGGGGGGGGGGGGGGGGGGGGGGGGGGGGGGGGGGGGGGGGGGGGGGGGGGGGGGGGGGGGGGGGGGGGGGGGGGGGGGGGGGGGGGGGGGGGGGGGGGGGGGGGGGGGGGGGGGDFCFECEGGGGGGGGGGGGGGGGGGGGGGGGFFGGGGGGGGGGGGFGGGGGGDEGGGBFFGGGGGFFFFEFEFGGGGFFFEEE<CAGBFDFG;9@FFCFFC3CFFFFFFFFFFDF1@E<>B<22<><>)8(4?AFDBFFFFB33CF>?FFAAF4-
@M06628:26:000000000-CRM2J:1:1101:22549:3777 2:N:0:101
TAATCTTGCGACCGTACTCCCCAGGCGGTCTACTTAGTGCGTTAGCTGCGCCACTAAAGTCTCAAGGACCCCAACGGCTAGTAGACATCGTTTACGGCGTGGACTACCAGGGTATCTAATCCTGTTTGCTACCCACGCTTTCGCACCTCAGTGTCAGTATTTGTCCATTGAGTCGCCTTCGCCACTGATGTTCCTTCCCATCTCTACTCATTTCACCGCTACACAGAAAATTCCACTCACCTCCACCATACTCTAGTTCGCCAGTTTTTAATGCATTTCC
+
9E,CEFGGFGDFEFFGGGGGGGCCGGGG@7CEGFFFFCFGGGGEGGGFGED>CFGFDFGEF,?,?CFCE<FGGGGD7FFFD<<FEFCFDFFFF?<4?=:F@E:FFF8FFGDDBFEFDFC,@FFDGGDCGG,=@FDCF68>6@EEEFDF:6@EFEE9ED:EE,=DFD,+5?C>::*=E=DFGG955?D::,=A8CFFF38>FGD9++7/;)9@F3EG4:9>99@DF:(50:<0AA49>FBF:,((,4:18)84).))62<(3:()0C>)((364*+3)64)
@M06628:26:000000000-CRM2J:1:1101:6022:3795 2:N:0:101
TAACCTTGCGGCCGTACTCCCCAGGCGGTCTACTTATCGCGTTAGCTTCGCCACTAAGTCATTACAACCCAACGGCTAGTAGACATCGTTTACGGCGTGGACTACCAGGGTATCTAATCCTGTTTGCTCCCCACGCTTTCGCACCTCAGTGTCAGTATCAATCCAGAGTGTCGCCTTCGCCACTGATGTTCCTTCCTATATCTACGCATTTCACCGCTACACAGGAAATTCCACACTCCTCTATCGTACTCTAGCCTGCCAGTATCGGGTGCAATTCCAAG
+
FFGGGGGGGGGGGGGGDFGGGGGDGGGFGGGGGGGGGGGGGGGGGGGGGGGGGGFGGGFGGGGGGGGGGGGGGGGGGGGGGGGGGGGGGFGGGGGGGGGGGGGGGGGGGDFFFGGGGGGGFGGGGFG9EGGGGGGGGGGGGGGCE5@EGFGGGGGGGGGGFCFFGFGGFCGFDGGGGGGFDCDFFFD7CEGFAEFFFCCG7CFEFA>@@0<@7?ECBGF;?F?BFBFB<DFFFB?BF:?-(53<<?F?:2:2<A9:<0::B>.69C?F9(*0,*3::<A),
@M06628:26:000000000-CRM2J:1:1101:5639:3845 2:N:0:101
CAATCTTGCGACCGTACTCCCCAGGCGGTCTACTTATTGCGTTAGCTGCGCCACTGAAGTCTTCACTACCCCCACGTCTAGTTGGCCTACGTTACGGCGTGGACGACCAAGGTATCCTATTCTTTTTGCTACCCATCGTTTCGCACCTTCAGGTCAGTATTAGTCCAGTGAGTTCGCTTCCGCCATCATGTTTCTTCCCAATTCCACGCACTTCACCGCTACACCACGAATTCCACTCACCCCTCCCACACTCTAGTTCGCCCAATTTCAAATCCCTTTC
+
,ED<FGGGGGEGGGGGGGGGGGGGGGGG7+6EFFGGCC6EFGGDGGGC8C:FFGG,6::<,6,,:,6CCF8<++48,9C<,5,5,454,,+94,8@F++@+8+4+++3>,,A,C@@,,723F3,3;369;,8@>,,,36@EE++@*3,>,,23,,79,,,=55>,7,*5?,3=9,*=*1/,*2888**+,+++1+1:4)***2)1+)(.23)2/9*;*6(,()4)(,((-.3244)-:,:0.,((-,((4(..)6))))-(((.)2))))0*)*80).)-
@M06628:26:000000000-CRM2J:1:1101:25190:3849 2:N:0:101
CAGTCTTGCGACCGTACTCCCCAGGTGGGATACTTATCACTTTCGCTTAGTCACTGAGGTAAACCCCAACAACTAGTATCCATCGTTTACGGCGTGGACTACCAGGGTATCTAATCCTGTTCGCTCCCCACGCTTTCGTCCATGAGCGTCAGTACATACGTAGTAGACTGCCTTCGCAATCGGTATTCTGTGTACTATCTATGCATTTCACCGCTACACTACACATTCTATCTACTTCCATATGACTCAAGTCAACCAGTATCAAAGTCAGTTCCATAGAT
+
GGGFGGGGGGGGGGGGGGGGGGGGGGGGGGGGGGGGGGGGGGGGGGGGGGFGGGGGGGGGGGGGGGGGGGGGGGGGGFGGGGGGGGGGGFGGGGGGCFGGGGGDGGGGGGGF<EEGGFDFGGFEGGGGGGGGEBCGFGGGEECFGEFGGGG7A@FGGGCFFDFEFGGCGFGFGGGGGGD>FG*:AFCDFGGFFF+8C5+=FGF>:A5?*9@=<@F3);;E;8=@F)1/95<?CCFCCFE3?E?3)95>;0<2:<)4(31)..:=FFB)2)+16*:+)62).
@M06628:26:000000000-CRM2J:1:1101:6833:3872 2:N:0:101
TAACCTTGCGGCCGTACTCCCCAGGCGGTCAACTTAGTGCGTTAGCTGCGCCACTCACGTCTCAAGGACACAAACGGCTAGTTGACATCGTTTACGGCGTGGACTACCAGGGTATCTAATCCTGTTCGCTCCCCACGCTTTCGTTCCTCAGCGTCAGTATCTGTCCAGGTGGCCGCCTTCGCCACTGATGTTCCTTCCAATCTCTACGCATTTCACCGCTACACTGGAAATTCCACCACCCTCAACAGTACTCTAGTTTGCCAGTTCAAAATGCAGTTCCA
+
FFGGGGFGGGDEGGG@FGGGGBFGGGGCFGGGGGGGFGFFEGGGC<EDFGGFFGGGGGC8C<<FFGGGGGGGGG@:FE=FDFFGAE5EGGGAF@CGCF+@FEGEFG?FFB@CF@,7@ECEGGGGGGGGGE6@FE,CFG8;>9EFCFFAAFBFEGGG5?:,>DC@;FFFGGGFCFDGC5?FCG5>8FG*++1;77FEF3A:;E9;A7><(273*-:C4*4969<?FFB072962<AA:?FB616(573()))6.4:).6.:42<))*65A<<F)*+04544-
@M06628:26:000000000-CRM2J:1:1101:6124:3896 2:N:0:101
TAACCTTGCGGCCGTACTCCCCAGGCGGTCAACTTAGCGCGTTAGCTACGCCACCCACAGATCAAGTCTACAGACGGCTAGTTGACATCGTTTACGGCGTGGACTACCAGGGTATCTAATCCTGTTTGCTCCCCACGCTTTCGTGCCTCAGTGTCAGTATTTGTCCAGGTAGCCGCCTTCGCCACTGATGTTCCTTCCAATCTCTACGCATTTCACCGCTACACTGGAAATTCCACTACCTTCTACAATACTCTAGTCTGCCAGTTCAAAATGCAGTTCC
+
FFGGCFFGGGGGGGGGGFGGGGFGGGGDGE:FGGGGGGGDGGGGGGGGGGGGGGFGGGDGCGFGGGGGGGGGGGGGGGGGFGGGGGGGGGGGGGGGGGGGGGFFFGGGGFGGGCGGGDDCGGGGGGGGGGGGFGGGGGG5FGEGGGGGGGGGGGG?FCDBDFFFCCFGFGGFGGGGEGGFGG3>EFGG>?CFFFFCFDFCCC76AAEDF<?EFF>F?D9BB;7?@27((-6<A<:AA((().5)).).<),4442))-652<)0?*5246EF<F9CBFA9
@M06628:26:000000000-CRM2J:1:1101:7448:3905 2:N:0:101
TAACCTTGCGGCCGTACTCCCCAGGCGGTCTACTTATCGCGTTAGCTTCGCCACTAAGTCATTACAACCCAACGGCTAGTAGACATCGTTTACGGCGTGGACTACCAGGGTATCTAATCCTGTTTGCTCCCCACGCTTTCGCAACTCAGTGTCAGTTTAAATCCAGAGTGTCCCCTTCGCCACTGATGTTCCTTCCTATAACTACGCATGTCACCGCTACACAGGAAATTCCACACCCCTCGATCGTCCTCTAGCCTGCCAGTATCGGGTGCAATCCCAAG
+
CCFEEGGFGEEEFGGGGFFGGGGDGGGEB@FE@FEFFFF:FFFG@FGGGCEGD>EFEFFFF9,E,?FF@@FGGG+=FEEDD?FGGC<:FED@FG7:>6@CEG9>DFG<=:FF>F@=,36@=39,D8@A9,>@8E67F8DE+:CECE7,,577;D9E,,,6>D@8FB>*5;FF+3=004*:458))*==@,B++96@CEF7+4<4;.9(649AF)753)29?:D?)(..)))))6(,(-12?(,(,(((-4<22))46::(0>49@:(3(4*))*3+())(.
@M06628:26:000000000-CRM2J:1:1101:6134:3911 2:N:0:101
TAACCTTGCGGCCGTACTCCCCAGGCGGTCAACTTAGCGCGTTAGCTACGCCACCCACAGATCAAGTCTACAGACGGCTAGTTGACATCGTTTACGGCGTGGACTACCAGGGTATCTAATCCTGTTTGCTCCCCACGCTTTCGTGCCTCAGTGTCAGTATTTGTCCAGGTAGCCGCCTTCGCCACTGATGTTCCTTCCAATCTCTACGCATTTCACCGCTACACTGGACATTCCCCTACCCTCTACAATACTCTAGTCTGCCAGTTCAAAATTCAGTTCC
+
FGGGGGGGGGGGGGGGGGGGGGGGGDFFCG:FGGGGGGGGGGGGGGDG9FGGFGGGGDFGGGFFFFFGGFGGGGGGGG>FEFGEGGFEFEGGGGGGGGGGGGD8FFGGGFGDFFGGGGGAFFD<FFFGGFDGEGGDDGGGD7EG8C9>F76,>5=DFGGGGGGDFEF4@DF4*?*::=5A*>DDFFG*3<C=F?ACB@F:>FC9@FE0(6<>FEFGB<>>BFBF???F(5>446).4:BBF?F7244).)..3<4)-.))6<:)97<2<A+*.*+0.-)-
@M06628:26:000000000-CRM2J:1:1101:9128:3952 2:N:0:101
TAACCTTGCGGCCGTACTCCCCAGGCGGTCAACTTAGTGCGTTAGCTGCGCCACTCACGTCTCAAGGACACAAACGGCTAGTTGACATCGTTTACGGCGTGGACTACCAGGGTATCTAATCCTGTTCGCTCCCCACGCTTTCGTTCCTCAGCGTCAGTATCTGTCCAGGTGGCCGCCTTCGCCACTGATGTTCCTTCCAATCTCTACGCATTTCACCGCTACACTGGAAATTCCACCACCCTCTACAGTACTCTAGTTTGCCAGTTCAAAATGCAGTTCCA
+
GGGGGGGGGGGGGGGGGGGGGGGGGGGGGGGGGGGGGGGGGGGGGGGGGGGGGGGGGGGGGGGGGGGGGGGGGGGGGGGGGGGGGGGGGGGGGGGGGGGGGGGGGGGGGGGGGGGGGGGGGGGFGGGGGGGGGGGGEGGGGGGGGGGGGGGGGGGGGGFGGGFDFGG*C:,:FGGGGDGF>DD:BFGFGGGCFEFFFFFGFGF7+:;1;0<DFFAF?<>>0;<FF?:<3AAF>B92?FF:?:1,3<A0:4<BAB24<DFFFFA;7*4<>2A=24<+9))6)
@M06628:26:000000000-CRM2J:1:1101:16801:3957 2:N:0:101
TAACCTTGCGGCCGTACTCCCCAGGCGGTCAACTTAGTGCGTTAGCTGCGCCACCCACGACTCAAGGTCACAGACGGCTAGTTGACATCGTTTACGGCGTGGACTACCAGGGTATCTAATCCTGTTTGCTCCCCACGCTTTCGTGCCTCAGTGTCAGTATTTGTCCAGGTAGCCGCCTTCGCCACTGATGTTCCTTCCAATCTCTACGCATTTCACCGCTACACTGGAAATTCCACTACCCTCTACAATACTCTAGTTTGCCAGTTCAAAATGCAGTTCC
+
GGGGGGGGGGGGGGGGGGGGGGGGGGGGGGGGGGGGGGGGGGGGGGGGGGGGGGGGGGGGGGGGGGGGGGGGGGGGGGGGGGGGGGGGGGGGGGGGGGGGGGGGGGGGGGGGGGGGGGGGGGGGGGFGGGGGGGGGGGGEGGGGGGGGGGGGGGGGGFFFGGGGGGGGGGGFGGGGGGGFCDGFFFGGGGGFFCFFFFFCCF?;F67,:;<E7CEGFGBF;BFFFF?<0<BFFF29BFFF:211>A<?AAFFB<A9AFFAFFF46CAFA4??<4<FA>A2
@M06628:26:000000000-CRM2J:1:1101:9138:3970 2:N:0:101
TAACCTTGCGGCCGTACTCCCCAGGCGGTCAACTTAGTGCGTTAGCTGCGCCACTCACGTCTCAAGGACACAAACGGCTAGTTGACATCGTTTACGGCGTGGACTACCAGGGTATCTAATCCTGTTCGCTCCCCACGCTTTCGTTCCTCAGCGTCAGTATCTGGCCAGGTTGCCGCCTTCGCCACTGATGTTCCTTCCAATCTCTACGCATTTCACCGCTACCCTGGAAATTCCACCACCCTCTACAGTACTCCAGTTTGCCAGTTCAAAATGCAGTTCCA
+
FFGGGGGGGGGGGGGEGGGGGGGGGGGGGGGGGFGGFGGGGGGGGGGGGGG@FGGGGGGGGGGGGGGGGGGGGGGGGG@FGFFFGGGGGGGGGGGGFGFGGEGGGGGGFGGDGGGDCDCEAFGGGGGGGGGGGEFE@EGGGGECEGGCFCCGG*ACEF:FFC,,?F6CFF,;6;EGEDGFFDCBEF<FG+;:A56?F@=CCFFCF7937<?BGFFCB50166(4?B??07A)-64<?0088<B:)<4:A2294(43><AFAD<:?C<AA9:*)03064AA)
@M06628:26:000000000-CRM2J:1:1101:14261:3979 2:N:0:101
TAATCTTGCGACCGTACTCCCCAGGCGGTACACTTAATGTGTTAACTGCATTACTGAAAGGTCTAGACTCACAACAACTAGTGTACATCGTTTTGGGCGTGGACTACCAGGGGATCTAATCCTCTTTGCTCCCCATGCTTTTGCGTCTCAGCGTCAATAATATTCCCGTAGATCGCCTTCCCAATCGGTATTCCTTCTGTACTCTACCGATTTTACCCCTACACCAGAAATTCCACCTACCTCCCCCATCTTCTAGTTCTGCAGTTTTCGAACCAGTTCAA
+
9F,6CFFGGGGGG+FGGGGGGGGGGGGGGGGGGGGFG<E66EFF,EF,C<,,,CAF,E,:<C6C9F,:EGEA,6BFGF,EF?EG9,,,,=49C,,++,8@+CF8<,,A,AFG77+DACC,,C,,,CE,,,>,@C,,,6,:E,39>=D6>,,,6>1@+>@9:,@3=F9+@**9+?:*CED*,389*;*;3,*4+;9C+7B:+==*11/*8(/2>C)74<117?@;4,(((/719?5),=81=7@8,-((.(.)64.)-6))).6)*7466(271)**6226)
@M06628:26:000000000-CRM2J:1:1101:22329:4018 2:N:0:101
TAATCTTGCGACCGTACTCCCCAGGCGGTCTACTTAGTGCGTTAGCTGCGCCACTCACGTCTCAAGGACACAAACGGCTAGTTGACATCGTTTACGGCGTGGACTACCAGGGTATCTAATCCTGTTCGCTCCCCACGCTTTCGTTCCTCAGCGTCAGTATCTGTCCAGGTGGCCGCCTTCGCCACTGATGTTCCTTCCAATCTCTACGCATTTCACCGCTACACTGGAAATTCCACCACCCTCTACAGTACTCTAGTTTGCCAGTTCAAAATGCAGTTCCA
+
GGGGGGGGGGGGGGGGGGGGGGGGGGGGGGGGGGGGGGGGGGGGGGGGGGGGGGGGGGGGGGGGGGGGGGGGGGGGEGGGGGGGGGGGGGGGGGGGGGGGGGGGGGGGGGGGGGGGGGGGGGGGGGGGGGGGGGGGGGGGGGGGGGGGGGGGGDEGGGGGGGGGGGGG6FGFGGGGGGGFFGGFFFGGGGGFFFFFF@FCGG94AAE@F;<>FFFGFGB>;>BFF<B:?A>BFBAF<??<:147ABB)649A<<5>A<<4><466C>)64<9)*3<<6>4)
@M06628:26:000000000-CRM2J:1:1101:6602:4023 2:N:0:101
CATTCTTGCGAACGTACTCCCCAGGTGGGTCACTTATCACTTTCGCTTAGCCACTCAAACCGAAGTTCGAACAGCTAGTGACCATCGTTTACGGCGTGGACTACCGGGGTATCTAATCCCGTTCGCTCCCCACGCTTTCGTCCATCAGTGTCAGTTAATTATTAGTGATCTGCCTTCGCAATTGGTATTCTATGTAATATCTATGCATTTCACCGCTACACTACATATTCTAACCACTTCATAATAACTCAAGACAACCAGTATCAAAGGCACTTTTACCG
+
FEFGGFGGGG7@FGGG8FGGGEDC?FGCEGGDFGFFFGGGGGGDGEGG,EFGGGGFGGGGGGDGGGGGGCEFGFFGGFFFFFFGCGGBFEGFEGGEGGGDGGGF<CCGEGGGEFAAFEGEEFGD7>A?+@CFGCEE@8DEFDCECFGF=FGGFFGGGAFEEF;:CGFFF9BAC*=<CGDEGG>FFF+:CFGFFEF5@CAFFF7?+?@<EFFFC;@DBD9<;3=E;?C)996)9>07(6>EF<:5>:)549<??28((43:?F)**2:AA?C@(58CAF<)(
@M06628:26:000000000-CRM2J:1:1101:24737:4024 2:N:0:101
TAACCTTGCGGCCGTAGTCCCCACGCGGTCGACTTCGTACGATGACTGCGCAACTCCGGTCACAAGGACACAAACGGCAAGTTGACATCGTTTCGGGCGTGGGCTACCAGGGTATCTAATACTGTTAGCTCCCCACGCTCTCGTTCCTAAGCGCTAGTATTTGTACCAGTCGTCACCTTCGACACTGCTCTTCATGCCAATCTCCACGCTTCTCACCTGTCCACTGGACATCCCACCACCACCTCCAGTACACCAGTTTACCAGTTCAAAAGCACGTGCGA
+
C,C,,<F,6@+76@FG,BFGC<,+++++66+@+,B,,,,,+,9,99,@,6+++@,6,,74>,,,:CDE,B,4?,B+B44@=FFCF9F,?F<,B,++++8+8+++3,,87,8@:,,,,737>F=,88,,2E,,@3,3@E87*@*1>>C,,=DC;***/45?,@11,7,+,,,/*1**0+*2***2))*2+++2+)+.;;FG6;4.*38(4(,)*-6*7*(6))636)44(.551:041((4(-(((.(.)).-),((6.))-340/*-6:4+0()2:2:4((
@M06628:26:000000000-CRM2J:1:1101:11847:4028 2:N:0:101
TAACCTTGCGGCCGTACTCCCCAGGCGGTCAACTTAGTGCGTTAGCTGCGCCACTCACGTCTCAAGGACACAAACGGCTAGTTGACATCGTTTACGGCGTGGACTACCAGGGTATCTAATCCTGTTCGCTCCCCACGCTTTCGTTCCTCAGCGTCAGTATCTGTCCAGGTGGCCGCCTTCGCCACTGATGTTCCTTCCAATCTCTACGCATTTCACCGCTACACTGGAAATTCCACCACCCTCTACAGTACTCTAGTTTGCCAGTTCAAAATGCAGTTCCA
+
GGGGGGGGGGGGGGGGGGGGGGGGGGGGGGGGGGGGGGGGGGGGGGGGGGGGGGGGGGGGGFGGGGGGGGGGGGGGGGGGGGGGGGGGGGGGGGGGGGGGGGGGGGGGGGGGGGDDGGGGGGGGGGGGGGGGGGGGGGGGGGGGGGGEGGGGECGGGGGGGGGGGGGGGGGFGGGGGGGFCDGFFFGGGGFFFFFFFFFGGGGFFFF<6<:EFFDGFGF2>B>BFB:BBFF<9<FFFB<?FB3()-48AFFFFF<9ABB<2AF4?C>4>:C45@7945<4)
@M06628:26:000000000-CRM2J:1:1101:24728:4040 2:N:0:101
TAACCTTGCGGCCGTACTCCCCCGGCGGTCAACTTAGTGCGTTAGCTGCGCCACTCACGTCTCAAGGACACAAACGGCTAGTTGACATCGTTTACGGCGTGGACTACCAGGGTATCTAATCCTGTTCGCTCCCCACGCTTTCGTTCCTCAGCGTCAGTATCTGTCCAGCTGGCGGCCTTCGCAACTGATGTTCCTTCCAATCTCTACGCATTTCACCGCTACACTGGAATTTCCACCACCTCTCACAGTCCGCTACTTCGCCAGTTCCAAATGCAGTTCCA
+
FGGGCFG<DG7CFGGGDGGGGG+++8CC+@FGEGGFEFFGFEE78?<EFEGEEF?D=<E4FCFFFFFGFDBFF<FF7F:CDF,EA?EEFGGCE<A==FEFG>FGGCFGGCE=@<,3C<E:9=9<FGGGDEGGGEF7BEGG:9:DFGG9,5DFG>5CC,,>CCG@CC,6,,025)2:C5<F*>*)00C7*?F**6@>F(/**A+:**.-4((7*))01*,1(4>BF<1(3).)))).(.8:(.).)6))..)(,,,(.6)((--80*))-)+*)0++.4-5)
@M06628:26:000000000-CRM2J:1:1101:6292:4047 2:N:0:101
TAATCTTGCGACCGTACTCCCCAGGCGGTCTACTTAGTGCGTTAGCTGCGCCACTAAAGTCTCAAGGACCCCAACGGCTAGTAGACATCGTTTACGGCGTGGACTACCAGGGTATCTAATCCTGTTTGCTACCCACGCTTTCGCACCTCAGTGTCAGTATTGGTCCAGTGAGTCGCCTTCGCCACTGATGTTCCTTCCCATCTCTACGCATTTCACCGCTACACAGGAAATTCCACTCACCTCTACCATACTCTAGTTCGCCAGTTTTGAATGCAGTTCCA
+
FGGGGGGGGEEGGGGGGGGGGGGGGGGGGGGGGGGGGGGGGGGGGGGGGGGGGGGGGGGGGGGGGGGGGGGGGGGGGGGGGGGGGGGGGGGGGGGGGGGGGGGGGGGGGGGGGGGGGGCGGGGGGGDFGGGGGEFEFGGGGGEGGGGFCGGCFGGGCEFGGGDGGGFGGGGACFEGD5CAFGG>EFGCGFGFF6@CFFFGGGGFFFF;@F@ECE7@FG0310)29:2<BBF<B95<<::BFD??ABF:ABFFFF94AABB(24)9D:43<?B>F?996).)
@M06628:26:000000000-CRM2J:1:1101:24685:4096 2:N:0:101
TAACCTTGCGGCCGTACTCCCCAGGCGGTCTACTTATCGCGTTAGCTTCGCCACTGAGTCATTACAGCCCAACGGCTAGTAGACATCGTTTACGGCGTGGACTACCAGGGTATCTAATCCTGTTTGCTCCCCACGCTTTCGCACCTCAGTGTCAGTATCAATCCAGAGTGTCGCCTTCGCCACTGATGTTCCTTCCTATATCTACGCATTTCACCGCTCCACAGGAAATTCCACACTCCTCTATCGTACCCTAGCCTGCCAGTATCGGGTGCAATTCCAAG
+
FFGGGGGGGGGGGGGGGGGGGGGGGGGGGGGGGGGGGGGGGGGGGGGGGGGGGGGGGGDGGGGGGGGGGGGGGGGGGDGGGGGGGGGGGGGGGGGGGGGGG@FGGGGGGGFGGGGDDGGGGGGGGGGGGDDEDGGECEGGGGGGC:CFGEGGGGGGGGGGGGGGFGFGGGGFDGE?EGGBA*:AFA7=DFGFFCFFFFFG1<ECF>6<DDEC>?ACDG((4?F?F0:><AA<2B76:BBAFF24:?:B2(..2(4:B213,.)9*:4;F?*))/<CA2)6,
@M06628:26:000000000-CRM2J:1:1101:13360:4107 2:N:0:101
TAACCTTGCGGCCGTACTCCCCAGGCGGTCAACTTAGTGCGTTAGCTGCGCCACCCACGACTCAAGGTCACAGACGGCTAGTTGACATCGTTTACGGCGTGGACTACCAGGGTATCTAATCCTGTTTGCTCCCCACGCTTTCGTGCCTCAGTGTCAGTATTTGTCCAGGTAGCCGCCTTCGCCACTGATGTTCCTTCCAATCTCTACGCATTTCACCGTTACACTGGAAATTCCACTACCCCCTACAATACTCTAGTTTGCCAGTTCAAAATGCATTTCC
+
GFGGGGGGGGGGGGGGGGGGGGGGGGGGDFCFGGGGGGDGGGGGGGGGGGGGGGGGGGGGGGGGGGGEGGGFGGGGGGFGGGGEGGGGGGGGGGGGGGCEGGCFGGG@FFGGGGGGAFGGGGGGGGFGGGGGGGFGGGGGGGGFGGGGGGGGGDCFFGGGGGGGGFGFGGCFGGGGGGGFCDGABFGDGFGFFFFFFFFGCC:?FFED93?>FFFCB3((-824=43<?BFFFAD)).4:3(,4120).67>F2-).66<D2))9DABAFC?AF?0464<
@M06628:26:000000000-CRM2J:1:1101:24673:4111 2:N:0:101
TAACCTTGCGTCCGTACTCCCCAGGCGGTCTACTTATCGCGTTAGCTTCGCCACTGAGTCATTACAGCCCAACGGCTAGTAGACATCGTTTACGGCGTGGACTACCAGGGTATCTAATCCTGTTTGCTCCCCACGCTTTCGCACCTCAGTGTCAGTATAAATTCAGAGTGTCGCCTTCGCCACTGATGTTCTTTCCGATATCTACTCATTTCACCCCTACACAGGCAATTGCACACTCCTCTATCGCACTCTAGCCTGCCAGTATCGCGTGCAATCCCAAG
+
GGGGGGGFFG:FEEGGGGGFFGGGGGGGDGGFGGGGCGG>FGFG>FGGEEGF@FFCFFGGFF9FACFG@FCGG,+@FEGGGGFFGGFEFAFCGGFC+FFGC@<<B,,8=FDFFFGGDA@:,>;FE8,=93@@3++8+@DCEEEGECFGD:E,3D;>FE,,@;,37@>CEDFFGG>CGGC?ECDFF4+=:=C++/B4)/8<)4<5;3))/))3+9)*):1=@;3,5(,::8.--8<:?B7<1)-:A(((-(44-))().(42),*12-(49/70@C+4),(.
@M06628:26:000000000-CRM2J:1:1101:22341:4151 2:N:0:101
TAACCTTGCGGCCGTACTCCCCAGGCGGTCTACTTATCGCGTTAGCTGCGCTACTCACGGATTAAATCCACAAACAGCTAGTAGACAGCGTTTACGGTGTGGACTACCAGGGTATCTAATCCTGTTCGCTACCCACACTTTCGCACATGAGCGTCAGTCTTTGGCCAGGGAGTCGCCTTCGCCACTGATGTTCCTTCTGATATCTACGCATTTCACCGCTACACCAGAAATTCCACTCCCCTCTCCAAGACTCTAGTCTGCCAGTTCTAAATGCTATTCC
+
GGGGGGGGGGFGGGGGGGGGGGGGGGGGGGGGGGGGGGGGGGGGGGGGGGGGGGGGGFFGGGGGGGGGGGGGGGGGGGGGGGGGGGGGGGGGGGGGGGGGGGGGGGGGGGGGGGGGGGGGGGGGGGGCGGEGGGGGGGGGGGGGGGGGDGFGGGGGGGGGGGGGGGCGGGGBC7:CGGGFGGGFFFGFGGGFFCFCF<CDC?FFFFE=@D;>GFFGBDF09;??FFBF:?FDFF29AFBFF:<B08<437?A?A2-62<FA2)9?FD<B2CB>FG7AF9<
@M06628:26:000000000-CRM2J:1:1101:13370:4156 2:N:0:101
TAATCTTGCGACCGTACTCCCCAGGCGGTCTACTTAGTGCGTTAGCTGCGCCACTAAGATCTCAAGGATCCCAACGGCTAGTAGACATCGTTTACGGCGTGGAATACCAGGGTATCTAATCCTGTTTGCTCCCCACGCTTTCGCACCTCAGCGTCAGTGTCAGCCCCGACAGTCGCCCTCGCCAATGGTGTTCCTTCTAATATCTACGCATTTCACCGCTCCACTAGAAATTCCACTGTCCTCTGCTGCCCTCCAGTCACACCGTTTTGAAAGCATTTCC
+
E,C9CFE@CFE@7FFGDFGGGCF:DDFC@FGGGGGDFF9FFFGGG<FCFGGGGGGCGGF??9EFGGG8CBEEF@EEEDGGGFCFGGGGGEFFGGGG7CFGGDE,?BF8,8@@FA8A3:;,>A,CABFGG,@DFGFE7639DA+;EGGEG6DEEC7**722<;=EFG8?*=C)4?:8:*/8*)50)2C4+39:66@5FAFDFG+/;+9,3,:>*:4:?*(-((,2*()).)-6>ABF9.-63<AD05)))(..6((5).)697(07*42(19?)<<+)6<-
@M06628:26:000000000-CRM2J:1:1101:20923:4172 2:N:0:101
TAACCTTGCGGCCGTACTCCCCAGGCGGTCAACTTAGTGCGTTAGCTGCGCCACTCACGTCTCAAGGACACAAACGGCTAGTTGACATCGTTTACGGCGTGGACTACCAGGGTATCTAATCCTGTTCGCTTCCCACGCTTTCGTTCCTCAGCGTCCGTATCTGTCCCGGTGGCCGCCTTCCCCACTGATTTTCCTTCATACCTCTACGCATTTCACCGCTACACTGGAAATTCCCGCGCCCTCTACATTACTCTAGTTTGCCAGTTCAAAATGCAGTTCCA
+
9@8FFF@FFD:F:@CBFFA<FFGEFGDG+@CFDEFEEFCG:BF7FCG,FCEC:7EFG8FF,,6A,CE,44EGF=FB7F+=FD<FFC,E9+AFDAF7FEFGCFF<D=,A5FCEG88,,=,8,C;,3CFCEE+B6D9,@:>6DE*@FG5;>,,,@49*;>1>DFFFDG9*CB:/00/8=*/**05.)07>++;@A8+9;)+1+227*;4190(8>A4:77912;2(*.(37))66<)((((-36?.))))-6<4<9>94))6)4949:<A6)+/)*+26-)6-
@M06628:26:000000000-CRM2J:1:1101:21969:4175 2:N:0:101
TAACCTTGCGGCCGTACTCCCCAGGCGGTCAACTTAGTGCGTTAGCTGCGCCACCCACGACTCAAGGTCACAGACGGCTAGTTGACATCGTTTACGGCGTGGACTACCAGGGTATCTAATCCTGTTTGCTCCCCACGCTTTCGTGCCTCAGTGTCAGTATTTGTCCAGGTAGCCGCCTTCGCCACTGATGTTCCTTCCAATCTCTACGCATTTCACCGCTACACTGGAAATTCCACTACCCTCTACAATACTCTAGTTTGCCAGTTCAAAATGCATTTCC
+
GGFGGGGGGGGGGGGGGGGGGGGGGGGGGGGGGGGGGGGGGGGGGGGGGGGGGGGGGGGGGGGGGGGGGGGGGGGGGGGEGGGGGGGGGGGGGGGGGGGGGGGGGGGGGGGGGGGGGGGGGGGGGGGGGGGGGGGGGGGGGGGGGGGGGGGF:DGGGGGGGGGFDFFGDCFFFGGGGGGFCDGDD;FGGCC7AEFEF@CCCEFEFAE1;@?F@EEGFCBB>923*)0:0<A))6:94::<:841<<449),-.4<26:<A>8<FFGFF<<:7<4++)4<4
@M06628:26:000000000-CRM2J:1:1101:15193:4177 2:N:0:101
TAACCTTGCGGCCGTACTCCCCAGGCGGTCAACTTAGTGCGTTAGCTGCGCCACCCACGACTCAAGGTCACAGACGGCTAGTTGACATCGTTTACGGCGTGGACTACCAGGGTATCTAATCCTGTTCGCTCCCCACGCTTTCGTTCCTCAGCGTCAGTATCTGTCCAGGTGGCCGCCTTCGCCACTGATGTTCCTTCCAATCTCTACGCATTTCACCGCTACACTGGAAATTCCACCACCCTCTACAGTACTCTAGTTTGCCAGTTCAAAATGCAGTTCCA
+
GGGGGGGGGGGGGGGGGGGGGGGGGGGGGGGGGGGGGGGGGGGGGGGGGGGGGGGGGGGGGGGGGGGGGGGGGGGGGGGGGGGGGGGGGGGGGGGGGGGGGGGGGGGGGGGGFGGGGGFGGGGGFGGGGGGGGGGGGGGGGGGGGGGFGGGGGGGGGGGGGGGGGGGGGFGFGGGGGDCA5DDFFFGCFFGFFEFFFFFD@F9;FFF?B:BFGFFGFC>F;B??FFF(4)64A94A?BF??BFF<AD7A9>FF4>AF<><AAAF)064:)<?7BC9<2:4)
@M06628:26:000000000-CRM2J:1:1101:21974:4200 2:N:0:101
TAACCTTGCGGCCGTACTCCCCAGGCGGTCAACTTAGTGCGTTAGCTGCGCCACCCACGACTCAAGGTCACAGACGGCTAGTTGTCATCGTTTACGGCCTGGACTAACAGGGGATCCAATCCTGTTTGGTCCCCACGCTTTCGTGCCTCAGTGTCAGTATTTGTCCCGGTAGCCGCCTTCGCCACTTATGTTCCTTCTAATCTTTACGCAATTCACCGCTACACTGGAAATTCCACTACCCTCTACAATACTCTAGTTTTCCAGTTCAAAATGCAGTTCT
+
F@CEFGGF?F:@@FGGGFGCAFCC8CCCFC,EEFGFAGGGCFFG,,:,C:CFFEG:F=+@F,8,BF8CF<,9?,B6+=C+?FGG,,,AE,9EE=F7F>+8+4:,,,,,583F+++@,,@EGG=,7EC,+3,@3>B7:BEEG78;3*3E<63E<><B92>FF9:DG9>**BC4DG**:/9*CD5B>4++;:18+71.+)3++++)+17(1((0C2)C?*37(-58=?7(5A64:A4<>24:1)11<A<?>)4<DA))624)).)*9*)..)39)*++.6>)
@M06628:26:000000000-CRM2J:1:1101:6128:4217 2:N:0:101
TAATCTTGCGACCGTACTCCCCAGGCGGTCTACTTAGTGCGTTAGCTGCGCCACTAAAGTCTCAAGGACCCCAACGGCTAGTAGACATCGTTTACGGCGTGGACTACCAGGGTATCCAATCCTGTTTGCTACCCACGCTTTCGCACCTCCGTGTCAGTATTGGTCCAGTGAGTCGCCTTCGCCACTGATGTTCCTTCCCAACTCTACGCATTTCACCGCTACACAGGCAATTCCCCACACCTCTACCATACTCTAGTTCGCCCGTTTTTAATGCCTTTCCA
+
CFCEGGGGGGGDGGGGGGGGGGGEGFGGECGGGGGGCCCFEGGGGGGCCFFGGGGGGCEGGGGGGG8<,DFGDG7FEEEE9C??FGEFF8=FFA<@FD:CEF@,?DGGCC>FCFCG,38E?G9=FFF?FFFGGGF7:6@CC,88EGGC,,34*>1;EF;DFEGG@>9*>>7*B@EEG*86C1CE;A*2C7CA6?F?43F7***.11;09?<57<7:F39B9BF7*4(-4<(8AA)((-4?:(()5>)543(6<)))).:80(-)028(-,+14*++).4))
@M06628:26:000000000-CRM2J:1:1101:6141:4229 2:N:0:101
CAATCTTGCGACCGTACTTCCCAGGCGGTCTACTTAGTGCGTTAGCTGTGCTACTAAAGTCGCAAGGACCCCAACCACTAAGAGACAACTGTTACGGCCTGGGCCACCAGGGGAATTAAATCCTTTTGCTTCCCATCGCTTCCCACTCCAAGGTTAGGATTTGTCCACTGAATCGCCTTCCCCCCTGTGTTTCCTTCCCAATTCTACCCATTTCACCGCTACACATGAAATTTCCCTTCCCCTTTCCATAATTCTGTTCGCACGGTTTTAATGCAGATCC
+
,C,EFGDGGGD@F+BFGG,,EFGGGGGG+@FGGGGG,CEFGGGGGGGC,6:,EFG9CF,<6,7>F7,,C=:4,BC,,C,:,,,,4B,,4,,CF@F+B:+B?F+A++:A,AF@+++,33@,,9,,,8E,=3,,@D,,,++6D8,,,8+,,432+42,1,,,,,,33@F*,,44++,*49D*,30*2?/2*426+9A?+:FC9,,.;+.4()(2@57+9*(,.173*)/.)9)/1).)4)((4.(())6--.))))))).:(42())132()+0)9+<)5(.
@M06628:26:000000000-CRM2J:1:1101:9967:4237 2:N:0:101
TAATCTTGCGACCGTACTCCCCAGGCGGTACACTTAATGTGTTAACTGCATTACTGCAAGGTCTAGCCTCACAACAACTAGTGTACATCGTTTAGGGCGTGGACTACCAGGGTATCTAATCCTGTTTGCTCCCCACGCTTTCGCGTCTCAGCGTCAGTAATGTTCCAGTAGATCGCCTTCGCAATCGGTATTCCTTCTGATCTCTACGGATTTTACCCCTACACCAGAAATTCCATCTACCTCTCCCATATTCTAGGTAAGCAGTTTTCAAAGCAGTTCAA
+
FFGGGGGGGGGGGGGFGGGGGGGGGGGGGGGGGGGGGGGGGGGGGGGGGGGGGGGGGGGGGGGGGGGGGGGGGGGGGGGGGGGGGGGGGGGGGGGGGCGGGGGGGGFGGGGGGFGDGGGGGGGGGGFGGGGGGGGGGGGGGGGGGGDGGGGGGGGGGGGGGGGGGGGGGGGFGGGGGGGFGGGFBFGGGCGFA?FEFFFCCGGFFFFF==@DGFCDFGDD<DFFA<FDDFECFFFFFFFFAE<EDFFFF?BBDDB<7>F2<?AFFGFFFDGFFFFGBA<>6
@M06628:26:000000000-CRM2J:1:1101:16059:4254 2:N:0:101
TAATCTTGCGACCGTACTCCCCAGGCGGTACACTTGATGTGTTAACTGCATTACTGCAAGGTCTAGCCTCACAACAACTAGTGTACATCGTTTAGGGCGTGGACTACCAGGGTATCTAATCCTGTTTGCTCCCCACGCTTTCGCGTCTCAGCGTCAATAATGTTCCAGTAGATCGCCTTCGCAATCGGTATTCCTTCTGATCTCTACGGATTTTACCCCTACACCAGAAATTCCATCTACCTCCCCCATATTCTAGATAATCAGTTTTCAAAGCAGTTCAA
+
GGGGGGGGGGGGGGGGGGGGGGGGGGGGGGGGGGGGGGGGGGGGGGGGGGGGGGGGGGGGGGGGGGGGGGGGGGGGGGGGGGGGGGGGGGGGGGGGGGGGGGGGGGGGGFGCFFGGGGGGGGGGGFGGGGGGGGFGGGGGGGGGGGGGGGGGGGGGGGG9EFGGGGGFGGGFGGGGGGGF>DD>DFGDGDGFACFFFFFFGFGFFFEB@DFFGFFGFGFFFFEFA<@D8;CFFF?<>EFEE@8(6?>BFFDFFFF4<AFB)-66@FADAAFFA4A*696<2
@M06628:26:000000000-CRM2J:1:1101:25896:4261 2:N:0:101
TAACCTTGCGGCCGTACTCCCCAGGCGGTCTACTTATCGCGTTAGCTTCGCCACTAAGTCATTACAACCCAACGGCTAGTAGACATCGTTTACGGCGTGGACTACCAGGGTATCTAATCCTGTTTGCTCCCCACGCTTTCGCACCTCAGTGTCAGTATCAATCCAGAGTGTCGCCTTCGCCACTGATGTTCCTTCCTATATCTACGCATTTCACCGCTACACAGGAAATTCCACACTCCTCTATCGTACTCTAGCCTGCCAGTATCCGGTGCCATTCCCAG
+
FGGGGGGGGGGGGGGGGGGGGGGEGGGCCFFGGGGGGGGGGGGGGGGGGGGGGGGGGGEGGGGGGGGGGGGGGGGGGGGGGGGGGGGGGGGGGGGGGGGGGGGGGGDEGGFDFFFGGGFGGGFFGBFGFGF7,BCGGCFFEGCEG,@FGGFCCEGCFC@CEDGCGF,*D;=9CFGG5?5AGGDFF4=FGGGFFEF8FFFG7?CEFF@<(4?FCE3*=8:9)2>(58?>>D946)(30<4).62)6,.2<06-))6<A0087?59*?)-4(:3(9+0)6)-.
@M06628:26:000000000-CRM2J:1:1101:20633:4265 2:N:0:101
TAATCTTGCGACCGTACTCCCCAGGCGGTACACTTAATGTGTTAACTGCATTACTGCAAGGTCTAGCCTCACAACAACTAGTGTACATCGTTTAGGGCGTGGACTACCAGGGTATCTAATCCTGTTTGCTCCCCACGCTTTCGCGTCTCAGCGTCAATAATGTTCCAGTAGATCGCCTTCGCAATCGGTATTCCTTCTGATCTCTACGGATTTTACCCCTACACCAGAAATTCCATCTACCTCCCCCATATTCTAGGTAAGCAGTTTTCAAAGCAGTTCAA
+
CCCC@<CFA@+@:CF@BF<FFG<7FFG7@6@FFGEFCGGF@FEF@FFGGGAFGGGFFGGFGCFFCGFGFGFGGFGEFF<EGFFGGGGGGGGGGGF8EFGGGGGGGGGFFGGGBFFFGGGGFGGGGGGFGGGFGGGGFEEGGGGEGGDD=DGGGEGGGGAFGGGGGGGGGGFFGGGGGGDFGGDFFFG>DGGCFEFCFEFGCFF4BB=B2>@FGFEGFG;;7D@D5;(38@EEEFEFFFCCE8)(4464<0<>FFFFDF<<2>45/:4--6C=6:?CA2<D5
@M06628:26:000000000-CRM2J:1:1101:16070:4268 2:N:0:101
TAATCTTGCGACCGTACTCCCCAGGCGGTACACTTGATGTGTTAACTGCATTACTGCAAGGTCTAGCCTCACAACAACTAGTGTACATCGTTTAGGGCGTGGACTACCAGGGTATCTAATCCTGTTTGCTCCCCACGCTTTCGCGTCTCAGCGTCAATAATGTTCCAGTAGATCGCCTTCGCAATCGGTATTCCTTCTGATCTCTACGGATTTTACCCCTACACCAGAAATTCCATCTACCTCTCCCATATTCTAGATAATCAGTTTTCAAAGCAGTTCAA
+
GGGGGGGGGGGGGGGGGGGGGGGGGGGGGGGGGGGGGFGGGGGGGGGGGGGGGGGGGGGGGGGGGGGGGGGGGGGGGGGGGGGGGGGGGGGGGGGGGGGGGGGGGGGGGGGEGGGGGGGGGGGGGGGGGGGGEGFEFGGGGGGGGGGGGGGGGGGGGGGGGGGGGGGGGGGFGGGGGGGFFGGFFFGDDGGFFFFFFFFCCFGFFFC=2:5>FC?>BF?7@@FFAFFFFFFFFFEFFFFF97<@F:70<?FBAAB<<9<A44)9=F<AA5<79@CC9.))-
@M06628:26:000000000-CRM2J:1:1101:23805:4283 2:N:0:101
TAACCTTGCGGCCGTACTCCCCAGGCGGTCAACTTAGTGCGTTAGCTGCGCCACTCACGTCTCAAGGACACAAACGGCTAGTTGACATCGTTTACGGCGTGGACTACCAGGGTATCTAATCCTGTTCGCTCCCCACGCTTTCGTTCCTCAGCGTCAGTATCTGTCCAGGTGGCCGCCTTCGCCACTGATGTTCCTTCCAGTCTCTACGCATTTCACCGCTACACTGGAAATTCCACCACCCTCTACAGTACTCTAGTCTACCAGTTCAAAATGCAGTTCCA
+
FFGGGGGGGGGGGGGGGGGGGGGGGGGGGGDFGGGGGFGGGGGGGGGGGGGGGGGGGGGGGFGFGGGGGGGGGGGGGGGGGGGGGGGGGGGGGGGGGGGEFGGGGGFGFFGGFDFFGDGGFGFFGGGGGGGDGGGGGGG>FDE,@CCCGGGGGGGG>6:;FGGGFCCFGG6FGGGGGDGF55CBFFGG>EFFFFFEFFFGGF?CFFE<@D@>><2>FD9999?BFF7??AFAD4<B?0:?F6?BFFF:-6<2<BA9<9))-94487)6<)<*.9+0.:--.
@M06628:26:000000000-CRM2J:1:1101:11784:4296 2:N:0:101
TAACCTTGCGGCCGTACTCCCCAGGCGGTCAACTTAGTGCGTTAGCTGCGCCACTCACGTCTCAAGGACACAAACGGCTAGTTGACATCGTTTACGGCGTGGACTACCAGGGTATCTAATCCTGTTCGCTCCCCACGCTTTCGTACCTCAGCGTCAGTATCTGTCCAGGTGGCCGCCTTCGCCACTGATGTTCCTTCCAATCTCTACGCATTTCACCGCTACACTGGAAATTCCACCACCCTCTACAGTACTCTAGTTTGCCAGTTCAAAATGCAGTTCCA
+
GGGGGGGGGGGGGGEGGGGGGGGGGGGGGGGGGGGGGGGGGGGGGGGGGGGGGGGGGGGGGGGGGGGGGGGGGGGGGGGGGGGGFGGGGGGGGGGGGGGGGGGGGGGGGGGGGFGGGGGFGFGFGGGGGGGGGGGGGGGGFGGGGGDFGGGGGGGGGGGGGGGGGGGFGGGFGGGGGGDA:DGDB4<FDGFFFFFEFDFGGGFEFFF?@;?FGAFGFGF>FF?B4<F<7ABFF2AB4:?F<:8<A>:7A24<AA46<6)6>3<)/:<AB20/.@@9<9AA)
@M06628:26:000000000-CRM2J:1:1101:10901:4316 2:N:0:101
TAATCTTGCGACCGTACTCCCCAGGCGGTCTACTTAGTGCGTTAGCTGCGCCACTAAGATCTCAAGGATCCCAACGGCTAGTAGACATCGTTTACGGCGTGGACTACCAGGGTATCTAATCCTGTTTGCTCCCCACGCTTTCGCACCTCAGCGTCAGTGTCAGCCCAGACAGTCGCCTTCGCCACTGGTGTTCCTTCTAATATCTACGCATTTCACCGCTACACTAGAAATTCCACTATCCTCTGCTGCACTCTAGTCACACAGTTTTGAAAGCAGTTCC
+
GGGGGGGGGGGGGGGGGGGGGGGGGGGGGGGGGGGGGGGGGGGGGGGGGGGGGGGGGGGGGGGGGGGGGGGGGGGGGGGGGGGGGGGGGGGGGGGGGGGGGGGGGGGGGGGGGGGGGGGGGGGGGGGGGGGGGGGGGGGGGGCGGGGGGGGGGGGGGGGGGGFGDGFFGGGFGGCGGGGFGGDAEFGGGGGFFFFFFFFCFGFEFFF?908EFEEGFGFFFFF?FBFFBFFBFFFFFFAFFFFFF?FDFFFA?2<<BFFFA?6@FFFF7<GFFFGGF9A<
@M06628:26:000000000-CRM2J:1:1101:21413:4330 2:N:0:101
TAATCTTGCGACCGTACTCCCCAGGCGGTCTACTTAGTGCGTTAGCTGCGCCACTAAAGTCTCAAGGACCCCAACGGCTAGTAGACATCGTTTACGGCGTGGACTACCAGGGTATCTAATCCTGTTTGCTACCCACGCTTTCGCACCTCAGTGTCAGTATTGGTCCAGTGAGTCGCCTTCGCCACTGATGTTCCTTCCCATCTCTACGCATTTCACCGCTACACAGGAAATTCCACTCACCTCTACCATACTCTAGTTCGCCAGTTTTGAATGCAGTTCCA
+
GGGGGGGGGGGGGGGGGGGGGGGGGGGGGGGGGGGGGGGGGGGGGGGGGGGGGGGGGGGGGGGGGGGGGGGGGGGGGGEGGFGGGGGGGGGGGGGGGGGGGGGGGGGGGGGGGGGGGGGGGGGGGGGGGGGGGGFGGGGGGGGGGGGGGGG:DGGGGGCEGGGGGGGGFGCFGGGGGGGFGGGFFFGGGGGFFFFEFDFFCFGFFFFFFFFBDFEGFGB@BFFFFF6?<>BFF<AB2<BFF<?F>BA:B>?<?<A)6AB09:?)9D>F?2<@AF+<<56>)
@M06628:26:000000000-CRM2J:1:1101:21241:4331 2:N:0:101
TAATCTTGCGACCGTACTCCCCAGGCGGTCTACTTATCGCGTTAGCTGCGTTACTAAGATCTCAAGGATCCCAACAACTAGTAGACATCGTTTACGGCGTGGACTACCAGGGTATCTAATCCTGTTTGCTCCCCACGCTTTTGCACCTCAGTGTCAGTATCAGTCCAGGCAGTCGCCTTCGCCACTGGTGTTCCTTCTTATATCTACGCATTTCACCGCTACACAAGAAATTCCACTACCCTCTACCGTACTCTAGTTACCCAGTTCTAAATGCATTCCCA
+
GGGGGGGGGGGGGGGGGGGGGGGGGGGGGGGGGGGGGGGGGGGGGGGGGGGGGGGGGGGGGGGGGGGGGGGGGGGGGGCFGGGGGGGCGGGGGGGGGGGGGGGGGGGGGGGGGGGGGGGGGGGGGGGGGGGGGEB@EG6CGGGGGG7@FGGGGEFFGGGGGGFFECEGGGF5D7CEGGGFGGDDDFGDFCGFF4FFF:68CC7CAFE@BF6819CFB<;9BFF@F;=@0:229<>FA?BF<2(42))-4:625499AABFFB>>6*6:<<FF)1+02)).)
@M06628:26:000000000-CRM2J:1:1101:5804:4338 2:N:0:101
TAATCTTGCGACCGTACTCCCCAGGCGGTACACTTAATGTGTTAACTGCATTACTGCAAGGTCTAGCCTCACAACAACTAGTGTACATCGTTTAGGGCGTGGACTACCAGGGTATCTAATCCTGTTTGCTCCCCACGCTTTCGCGTCTCAGCGTCAATAATGTTCCAGTAGATCGCCTTCGCAATCGGTATTCCTTCTGATCTCTACGGATTTTACCCCTACACCAGAAATTCCATCTACCTCTCCCATATTCTAGGTAAGCAGTTTTCAAAGCAGTTCAA
+
GGGGGGGGGGGGGGGGGGGGGGGGGGGGGGGGGGGGGGGGGGGGGGGGGGGGGGGGGGGGGGGGGGGGGGGGGGGGGGGGGGGGGGGCGGGGGGGGGGGGGGGGGGGGGGGGGGGGGGGGGGGGGGGGGGGGGGGGGGGGGGDGGEGGGGGGGGGGGGGGGGGGGGGCGGAAGGGGGGGFGGGFFFGGGGGFFFFFFFFFFGGFFFFF>@@FFECGFGFFFFFFFFFFFEFFEECEFFFFFFFF0<?FA:>DFFFF?AD42<AFFDAA2<FFB4<CA45<9
@M06628:26:000000000-CRM2J:1:1101:11794:4355 2:N:0:101
TAATCTTGCGACCGTACTCCCCAGGCGGTACACTTAATGTGTTAACTGCATTACTGCAAGGTCTAGCCTCACAACAACTAGTGTACATCGTTTAGGGCGTGGACTACCAGGGTATCTAATCCTGTTTGCTCCCCACGCTTTCGCGTCTCAGCGTCAATAATGTTCCAGTAGATCGCCTTCGCAATCGGTATTCCTTCTGATCTCTACGGATTTTACCCCTACACCAGAAATTCCATCTACCTCTCCCATATTCTAGGTAAGCAGTTTTCAAAGCAGTTCAA
+
FFCGGGGGGGGGGEFGGGGGGGGGGGGGGGEGGGGGGGFGGGGGGGGGGGGGGGGGGGAFGGGGGGGGGGGGGGGGGGGFGGGGGGGGGGGGGFGFFGGGGGGGFCEGCFGGGFFGGGGGGGFGGGGEFFFGGEGGGGGGGGGGGG8EFGGGGGEEGGGGGFGGGGGGG9EFGGGGG>CA79DDEF>DGGGF>CFFFEACGGFCFFFF@=08CEFCAGD@@@FFF1:@D3)77?5?CFF4@FFFB:BBF06).:9)4<A)<<AFFFA992<B<4<6<><A<
@M06628:26:000000000-CRM2J:1:1101:11777:4368 2:N:0:101
TAATCTTGCGACCGTACTCCCCAGGCGGTACACTTAATGTGTTAACTGCATTACTGCAAGGTCTAGCCTCACAACAACTAGTGTACATCGTTTAGGGCGTGGACTACCAGGGTATCTAATCCTGTTTGCTCCCCACGCTTTCGCGTCTCAGCGTCAATAATGTTCCAGTAGATCGCCTTCGCAATCGGTATTCCTTCTGATCTCTACGGATTTTACCCCTACACCAGAAATTCCATCTACCTCTCCCATATTCTATGTAAGCAGTTTTCAAAGCAGTTCAA
+
GGGGGGGGGGGGGGGGGGGGGGGGGGGGGGGGGGGGGGGGGGGGGGGGGGGGGGGGGGGGGGGGGGGGGGGGGGGGGGGGGGGGGGGGGGGGGGGGGGGGGGGGGGGGGGGGGGGGGGGGGGGGGFGGGGGGGGFGGGGGGGGGGGGGGFGGGGGGGGGGGGGGGGFGGGA>CGGGGGDACDGFEFGGGDGFFFFFFFAGGFGFFFEDF?@DDEEGAG?D6@FFFFD?;ECEFFFFFFFEF3;<?FF7A2>B444).<945?A?F:66<4EF25<7:4)).
@M06628:26:000000000-CRM2J:1:1101:17587:4380 2:N:0:101
TAATCTTGCGACCGTACTCCCCAGGCGGTCTACTTAGTGCGTTAGCTGCGCCACTAAAGTCTCAAGGACCCCAACGGCTAGTAGACATCGTTTACGGCGTGGACTACCAGGGTATCTAATCCTGTTTGCTACCCACGCTTTCGCACCTCAGTGTCAGTATTGGTCCAGTGAGTCGCCTTCGCCACTGATGTTCCTTCCCATCTCTACGCATTTCACCGCTACACAGGAAATTCCACTCACCTCTACCATACTCTAGTTCGCCATTTTTGAATGCGGTTCCA
+
GGGGGGGGGGGGGGGGGGGGGGGGGGGGGGGFGGGGGGGGGGGGGGGGGGGGGGGGGGGGGGGGGGGGGGGGGGGGGGGGFGGGGGGGGGGGGGGGGGGGGGDFGGGGGGGGGGGGGFFAFA;BFGGGGGGGGGGGGGGGFFGD7FGGCGG:3EGFGGGGGGGGGGGCD9CAF71@EG:AFD5)8FG==9:ACFFCF@F7FG9)37><6;;>:16D=*66(42?4:?BF?AAFBFFF?FF?)3)564848?4?AA>AA>BB?1)9>>>;:?464**43?24
@M06628:26:000000000-CRM2J:1:1101:6284:4422 2:N:0:101
TAATCTTGCGACCGTACTCCCCAGGCGGTCTACTTAGTGCGTTAGCTGCGCCACTAAAGTCTCAAGGACCCCAACGGCTAGTAGACATCGTTTACGGCGGGGACTACCAGGGTATCTAATCCTGTTTGCTACCCACGCTTTCGCCCCTCAGTGTCAGTATTGGTCCAGTGAGTCGCCTTCGCCACTGATGTTCCTTCCCATCTCTACGCATTTCACCGCTACACAGGAAATTCCACTCACCTCTCCCATACTCTAGTTCGACAGTTTTGAAGGCAGTTCC
+
GFECCECFCGDB@CBFG<E@FFGGGGGG@EEFGFGEEGFGCGGGGGGGGGGGGGGGGGGGFGGGGDGGGGGGGGG@FG7CEFGGBFGGGGGGGFFGGGG+7FFG?EEDGGEDGFFGD:;C99CFCEEEFGCFGG?E<EGECF*?*<DFC7<<EFCFGEFD?9=FGGE*>E?FGFCE==DFG37>>6**0?:==<46F(.>FF+)/1449??):))29*4>>B<B12:?B?FFFB>.61:?64(<(31157:AFFF<ABA1(,1>FDBF0:9*();*..69
@M06628:26:000000000-CRM2J:1:1101:6266:4431 2:N:0:101
TAATCTTGCGACCGTACTCCCCAGGCGGTCTACTTAGTGCGTTAGCTGCGCCACTAAAGTCTCAAGGACCCCAACGGCTAGTAGACATCGTTTACGGCGTGGACTACCAGGGTATCTAATCCTGTTTGCTACCCACGCTTTCGCACCTCAGTGTCAGTATTGGTCCAGTGAGTCGCCTTCGCCACTGATGTTCCTTCCCATCTCTACGCATTTCACCGCTACACAGGAAATTCCACTCACCTCTACCATACTCTAGTTCGCCAGTTTTGAATGCTGTTCC
+
FFFGGGGGGGGGGGGGGGGGGGGGGGGGB@6FGGGGDGGGGGGGGGGGGG7FGGF<FGGF<6EFAF8CFGGC@FGGGGGGFGDF9FEGGGGGGGGGGGGGGGGGGGGGGGGGGGGGGGGGGGGGGGGGGGCFGGGGGGGGGFGGDGGGGFF;EGGGEGGGFCGGGGF4;>CFGGEEEGGFFGGFEFG:FC7AFCFCF1A>F:ECFFEF20:DF??DFG@F6;<B=06:B:FAABFFA407:24>):9):28A?<A2-:<0;F0BF:44,2+/4@+3<))4
@M06628:26:000000000-CRM2J:1:1101:11577:4433 2:N:0:101
TAACCTTGCGGCCGTACTCCCCAGGCGGTCAACTTAGTGCGTTAGCTGCGCCACTCACGTCTCAAGGACACAAACGGCTAGTTGACATCGTTTACGGCGTGGACTACCAGGGTATCTAATCCTGTTCGCTCCCCACGCTTTCGTTCCTCAGCGTCAGTATCTGTCCAGGTGGCCGCCTTCGCCACTGATGTTCCTTCCAATCTCTACGCATTTCACCGCTACACTGGAAATTCCACCACCCTCTACAGTACTCTAGTTTGCCAGTTCAAAATGCAGTTCCA
+
GGGGGGGGGGGG:FGGGGGGGGGGGGGGGGGGGGGGGGGGGGGGGGGGGGGGGGGGGGGGGGGGGGGGGGGGGGGGGGGGGGGGGGGGGGGGGGGGGGGGGGGGGGGGGGGGGFGGGGGGGGGGGGGGGGGGGGGGGDGGGGGGGGGGGGGGGGGGGGGGCGGGGGGGGGGFGGGGGGGFGGGFFFGGGGGFFFFFFFFGGGCCFFFDFDFFFABGFGFBFFFFFFBBBFFFFFFFFFFFB1042<-).-9<>DFFFFA<><9@F72<AF7?<FF+6>AD2
@M06628:26:000000000-CRM2J:1:1101:7768:4478 2:N:0:101
TAACCTTGCGGCCGTACTCCCCAGGCGGTCAACTTAGTGCGTTAGCTGCGCCACCCACGACTCAAGGTCACAGACGGCTAGTTGACATCGTTTACGGCGTGGACTACCAGGGTATCTAATCCTGTTTGCTCCCCACGCTTTCGTGCCTCAGTGTCAGTATTTGTCCAGGTAGCCGCCTTCGCCACTGATGTTCCTTCCAATCTCTACGCATTTCACCGCTACACTGGAAATTCCACTACCCTCTACAATACTCTAGTTTGCCAGTTCAAAATGCAGTTCC
+
GGGGGGGGGGGGGGGGGGGGGGGGGGGGEGGGGGGGGGGGGGGGGGGGDGGGGGGGGGGGGGGGGGGGGGGGGGGGGGGGGGGGGGGGGGGGGGGGGGGGGGGGGGGGGGGGFG?DGFGGGFFCGGGGGGGGGGGGGGGGGGE8>FGGGGGGGGGGGGGGGGGGGGGGGGGFGGGGGGCFGGGFDFGGGGFCFF7?FFFD@FGFFFFDFDDFGFFGFGFFFFFFFBBB?>>A>DAAA>BFFFFFFBADBBFBFFFFFFFBBA>?FGFFDFGFBFF+6<AB
@M06628:26:000000000-CRM2J:1:1101:23861:4492 2:N:0:101
TAATCTTGCGACCGTACTCCCCAGGCGGTCTACTTAGTGCGTTAGCTGCGCCACTAAAGTCTCAAGGACCCCAACGGCTAGTAGACATCGTTTACGGCGTGGACTACCAGGGTATCTAATCCTGTTTGCTACCCACGCTTTCGCACCTCAGTGTCAGTATTGGTCCAGTGAGTCGCCTTCGCCACTGATGGTCCTTCCCATCTCTACGCATTTCACCGCTACACAGGAAATTCCACTCACCTCTACCATACTTTAGTTCACCAGTTTTAAATGCCGTTCC
+
FGGGGGGGGGGGGGGGGGGGGGGGGGGG@@CFGGGGGGGGGGGGGGGGGGGGGGDFGGGFFADG?F,,EEGGCGGGGGGGGF@FGGGGGGGGGGGGDGGFGGGGGGGGGDFGGGGGGGGGCGGFGGGFGGCGGGGGDGEGGGGGGGGFFFF:FGGGGGG,=@CGCFGGG9EFGGGGGGCA=DG)86F;F,*;F@F5A1=DF619=FF?121=DCCDF<@99>D?*(41226<><A<518:B2??<B2:A?04).-)).6)6A>F?GA2)3+1)*+*(-40
@M06628:26:000000000-CRM2J:1:1101:24774:4496 2:N:0:101
TAATCTTGCGACCGTACTCCCCAGGCGGTCTACTTAGTGCGTTAGCTGCGCCACTAAAGTCTCAAGGACCCCAACGGCTAGTAGACATCGTTTACGGCGTGGACTACCAGGGTATCTAATCCTGTTTGCTACCCACGCTTTCGCACCTCAGTGTCAGTATTGGTCCAGTGAGTCGCCTTCGCCACTGATGTTCCTTCCCATCTCTACGCATTTCACCGCTACACAGGAAATTCCACTCACCTCTCCCATACTCTAGTTCGCCAGTTTTGAATGCAGTTCCA
+
GGGGGGGGGGGGGGGGGGGGGGGGGGGGGGGGGGGGGGGGGGGGGGGGGGGGGGGGGGGGGGGGGGGGGGGGGGGGGGEGGGGGGGGGGGGGGGGGGGGGGGGGGFGGGGGGGGFDFGBFGFGDFGGGGGGGGGGGGGGEGGGGGGGGGGGGGGGGGGGGGGGC;F9DGGGAFFCGGGGFGGDEAFFGFCGFFFCCF3A:@F+7A=C?F<DFGFFGF<9@01<?=:((4:BAAFFFFFFF?7:<(,432(:-).4666<?>FF59DAF0:306B306669)
@M06628:26:000000000-CRM2J:1:1101:26508:4502 2:N:0:101
TAACCTTGCGGCCGTACTCCCCAGGCGGTCAACTTAGTGCGTTAGCTGCGCCACTCACGTCTCTAGGACACAAACGGCTAGTTGACATCGTTTACGGCGTGGACTACCAGGGTATCTAATCCTGTTCGCTCCCCACGCTTTCGTTCCTCAGCGTCAGTATCTGTCCAGGTGGCCGCCTTCGCCACTGATGTTCCTTCCAATCTCTACGCATTTCACCGCTACACTGGCAATTCCACCACCCTCTACAGTACTCTAGTCGAACAGTTCAAAATGCAGTTCCA
+
GGGGGGGGGGGGGGGGGGGGGGGGGGGGGGGGGGGGGGGGGGGGGGGGGGGGGGGGGGGGGGGGGGGGGGGGGGGGGFGGFGGGGGGGGGGGGGGGGGGGGGGGGGGGGGEGGFGGGGGGGGGGGGGGGGGGGGFGGGGGGGGGGGGGGEDFGCCGDGGGGGGGGGGGGFE>FGGGGCDFGDGBFFGGF9;FFEFEF@FGGC:4CFC=B<BFC24CF7;B>F<<=<1(47?AF))9?:?FF:?F>6<?A24>FDFFFF0::16@BC:>D<7*.6+A446-)
@M06628:26:000000000-CRM2J:1:1101:7527:4508 2:N:0:101
TAATCTTGCGACCGTACTCCCCAGGCGGTCTACTTATCGCGTTAGCTGCGCCACTAAAGGATCAAGTCCTCCAACGGCTAGTAGACATCGTTTACGGCGTGGACTACCAGGGTATCTAATCCTGTTTGCTCCCCACGCTTTCGCACCTCAGTGTCAGTATCGAGCCAGTCAGTCGCCTTCGCCACTGGTGTTCCTTCCCATCTCTACGCATTTCACCGCTACACAGGAAATTCCACTAACCTCTCTCGTACGCTAGTGAGTCAGTTTTGAATGAAGTTCC
+
GFGGGGGGGGGGGGGDGGGGGGGGFFFGGGGGGGGGGGGGGGGGGGGGGGGGGGGGGGGGGGGGGGGGGGGGGGGGGGEGGGGGGGGGGGGGGGGGGGGGGGGGGGGGGGGGGCEFDGFGGGGGGGGFGFFGFEGEGDGGGGEGGGGGGFGGGGG9ADF@CGGGGGFGGGGFGGEGGGDA:CGFFFG4FFFFF6AEF@FGDGCCFFE0;;?DFFFGFD>;034<@?0<08ABFF244:?5654,2)4(40:((4((.--4:ABFFFAF:(39)*+3..6)
@M06628:26:000000000-CRM2J:1:1101:24759:4511 2:N:0:101
TAATCTTGCGACCGTACTCCCCAGGCGGTCTACTTAGTGCGTTAGCTGCGCCACTAAAGTCTCAAGGACCCCAACGGCTAGTAGACATCGTTTACGGCGTGGACTACCAGGGTATCTAATCCTGTTTGCTACCCACGCTTTCGCACCTCAGTGTCAGTATTGGTCCAGTGAGTCGCCTTCGCCACTCATGTTCCTTCCCATCTCTACGCATTTCACCCCTACACAGGAAATTCCACTAACCGCTACCATACCTTAGTTCGCCAGTTTTTAATGACGTTCCA
+
FDGGFCGGGGDGGGGGGGGGGGGCGGGGGGCFFFGGGFDDGGGGGGGGGGGGGGGGGGGFGCFGFAEFGGGGEGGGDGCFGFGFGGGFFFFFGGGGEGGEGGDGGGGGGGDFBD,=EC;,3ADEGGGDGGGDGGGG=CBEGF6CCC?@<FG:A;:DFGGFCED<DFCDCCCFFFEEECD=4//208*;::+:CEF)+6F>F6+1:AC16((2277@A4:(/43=F???BBA24:AB2((5,(--96<2)).()-4).4)((448/?<<(.692*3*-((4)
@M06628:26:000000000-CRM2J:1:1101:4786:4512 2:N:0:101
TAACCTTGCGGCCGTACTCCCCAGGCGGTCAACTTAGTGCGTTAGCTGCGCCACTCACGTCTCAAGGACACAAACGGCTAGTTGACATCGTTTACGGCGTGGACTACCAGGGTATCTAATCCTGTTCGCTCCCCACGCTTTCGTTCCTCAGCGTCAGTATCTGTCCAGGTGTCCGCCTTCGCCACTGATGTTCCTTCCAATCTCTACGCATTTCACCGCTACACTGGAAATTCCACCACCCTCTACAGTACTCTAGTCGAACAGTTCAAAATGCATTTCCA
+
GGGGDFGFFGGGGGGGCFGGGFGGGGGEGGDGGGGGFGGGGGGGFFFFFGC?FGF@EFCEFFFGFGGGGC,EFGGDEGGGGGGGGGGFGGGGFGGGGGGGGEEDFFFFEFGGGGGGFGGADEFFGGGDGEGGGGGGCEEGFFGFC7?9FCG?ECCE>?:?DFGF9FGFFGG46CEGC7DA=DDFFFGGGG7A@CF);@A:@F?C=FC?@;FFCEE>F<69BBF:1,03>AB<44)642??:447AA)2<<<<6.<)6A(18?6.**-6)4:1)/0+.-64-
@M06628:26:000000000-CRM2J:1:1101:9371:4514 2:N:0:101
TAACCTTGCGGCCGTACTCCCCAGGCGGTCAACTTAGTGCGTTAGCTGCGCCACTCACGTCTCAAGGACACAAACGGCTAGTTGACATCGTTTACGGCGTGGACTACCAGGGTATCTAATCCTGTTCGCTCCCCACGCTTTCGTTCCTCCGCGTCAGTCTCTGTCCAGGTGGCCGCCTTCGCCACTGATGGTCCTTCCAATCTCTACGCATTTCACCGCTACACTGGAAATTCAACCACCCTCTCCATTCCTCTAGTTCGCCAGTTCAAAATGCAGTTCC
+
DEG9FGGGGGEFFGFGGGGGGGGEGGGG67,EFFGGCEEF@FGFGGGGGGGGGGGFFG<96CCFAFG8EEFEFCGECEBE=FGCFGCCF@=FGGFG7=48F7CAFD=FF@C=F88EFFEA>=33@>EEGGGEGGGG:CCC8E>EGG*@F,34:BC5CE,?>BF;CFC4@F8?F6CCE=*;:5:58;CGC9*8+4A?F8F+3=9<B*)(443:F9A:F7342>288)3(())-..)61(44?<6(((-).)6-6<).)6)-9:27?76>24+0460+6).5
@M06628:26:000000000-CRM2J:1:1101:8881:4538 2:N:0:101
TAACCTTGCGGCCGTACTCCCCAGGCGGTCAACTTAGTGCGTTAGCTGCGCCACTCACGTCTCAAGGACACAAACGGCTAGTTGACATCGTTTACGGCGTGGACTACCAGGGTATCTAATCCTGTTCGCTCCCCACGCTTTCGTTCCTCAGCGTCAGTATCTGTCCAGGTGGCCGCCTTCGCCACTGATGTTCCTTCCAATCTCTACGCATTTCACCGCTACACTGGAAATTCCACCACCCTCTACAGTACTCTAGTTTGCCAGTTCAAAATGCAGTTCCA
+
GGGGGGGGGGGGGGGGGGGGGGGGGGGGGGGGGGGGGGGGGGGGGGGGGGGGGGGGGGGGGFGGGGGGGGGGGGGGGGGGGGGGGGGGGGGGGGFGGGGGGGGGGGGGGGCGGCGFGFGGGGGGGGGGGGGGGGGGGGGEGGGGGGGGGFGGGGGGGGGGGGGGGGG>FGGFGGGGGGGFGDDEBFGGCFGFF<FEF@FFGGFFFFEDFD@:F<<GFDF9FFFFF?BF7AFAAAA9??:??BB?AA9?A29>BB26><:4A>A:?:<AFFCFAFGGFF:95
@M06628:26:000000000-CRM2J:1:1101:19359:4540 2:N:0:101
CAATGTTGCCATCGTACTCCCCAGGTGGCTCACTTAACGCTTTCGCTTGGCCGCTGACTGTCTATCGCCAACAGCGAGTGAGCATCGCTTACGGGGTGGGCTCCCAGGGTATCTATACTTGTTCGCTCCCCCCGCTTTTGTCCATTAGAGTCAGTTTTGGTCCAGTAAGATCCCTCGGCTACCGTGTTTTTTTTTAATATTTTTACTTTTTCCCCCTCCATACTGATTTCCCCTTACCCCTTCATACCCAAGCAGACTCTGTTCAAAGGCACTTCTTCCAT
+
GGGGFGGGGCFEGGGGGGGGGGGEGFFGD8@,CFFFGF;FGGG<C@FG8@,C7FCGGFDCC@<,5EECGBCCF<EC:67D?EC9=?7,9C@,B++7@F+++,4+4:<FCFA?,9,,,,6,,C9,+++3+8@+@+4@+@3,3,,@,,53,434,3@B5;3*5@6,;7,+52=89C24**2?5*020)06*,*25(./0)1++++)./.))),)0)(1.71(6).)*)--.))),(()5,42((.3.))(,)(((((,,)))).6*/*--.,0).)+3-)6)-
@M06628:26:000000000-CRM2J:1:1101:8900:4544 2:N:0:101
TAACCTTGCGGCCGTACTCTCCATGCGGTCAACTTAGTGCGTTAGCTGCGCCACTCACGTCTCAAGGACACAAACGGCTAGTTGACATCGTTTACGGCTTGGACTACCAGGGTATCTAATCCTGTTCGCTCCCCACGCTTTCGTTCCTCAGCGTCAGTATCTGTCCAGGTGGCCGCCTTCGCCACTGATGTTCCTTCCAATCTCTACGCATTTCACCGCTACACTGGAAATTCCACAACCCTCTACACTACTCTAGTGTGCCAGTTCAAAATGCATTGCCA
+
ECGFGGC9CFDGDGGGGGG,;CF<FFGDGEFGGFGGACFFGGGG@DF9F:F:F,6CFFFE@<E<<,,,CFFF@FG@,C+C?EEC?FG,CFGGGGG=:++8@F<FCF<AF,4@AEFG9C984FDG?DCE>CFDDEB8CEG>EF>FGG+3@E@FC@C8CB;;:9@@DCF*<6A5?*;EGDD475DEEFCDF9=B>CF<A@CC1A@EFF<=B((:+)176C,26983=>((4))6::29((4--,4:4<4.-4824>>45)692:4)9CA26)31)*+064-).
@M06628:26:000000000-CRM2J:1:1101:19370:4558 2:N:0:101
CGATGTTGCCATCGTACTCCCCAGGTGGCTCACTTAACGCTTTCGCTTGGCCGCTGACTGTCTATCGCCAACAGCGAGTGAGCATCGTTTACGGCGTGGACTACCAGGGTATCTAATCCTGTTCGCTACCCACGCTTTCGTACATTAGCGTCAGTTATGGTCCAGTAAGCTGCCTTCGCTATCGGTGTTCTTTATAATATCTATGCATTTCACCGCTACATTATAAATTCCGCTTACCCCTACCATACTCAAGAATAACAGTTTCAAAGGCAGTTCTACAG
+
G7<FGGGGGGGGGGGGGGGGGGGGGGGGGGGGGGGGGGGGGGGGGGGGGGGGGGGGGGGGGGGGGGGGGGGGGGGGGGGGGGGGGGGGGGGGGGGGGGGGGGGGGGGGGFGGGGGGGGGGGGGGGGEGGGGGGGDGGGGGGGGGGGGGGGGGGGGGGGGGGGGGFGGFGFGFGGGEGGGFGGGFFFDDGFFFF?FEFC88:FGEFF5C???CGF@GFGBEEFFFFFEFF??EFFD<2:?B??2(.63<4<A25AB24><A<<A?FDFAFFCF(7:+6AA<)
@M06628:26:000000000-CRM2J:1:1101:15826:4574 2:N:0:101
TAACCTTGCGGCCGTACTCCCCAGGCGGTCAACTTAGTGCGTTAGCTGCGCCACTCACGTCTCAAGGACACAAACGGCTAGTTGACATCGTTTACGGCGTGGACTACCAGGGTATCTAATCCTGTTCGCTCCCCACGCTTTCGTTCCTCAGCGTCAGTATCTGTCCAGGTGGCCGCCTTCGCCACTGATGTTCCTTCCAATCTCTACGCATTTCACCGCTACACTGGAAATTCCACCACCCTCCACAGTACTCTAGTCGAACAGTTCAAAATGCAGTTCCA
+
FGGGGGGGGGGGGGGGGGGGGGGGGGGGGGGGGGGGGGGGGGGGGGGGGGGGGGGGGGGGGGGGGGGGGGGGGGGGGGGGGGGGGGGGGGGGGGGGGGGGGGEGGGGGGGGGGGGGGFDGGGGGGGGGGGGGGGGG>CEGGGGGGGGGGGGDGECCE?FEGGFGGGGGGGGFGGGGGGGFCGGFEFGFGCFFFFFCFFFGGGGEFFE;@F0>D<9FFDBBBFFB=72??FFAF26<B?:FF(((4<>?2)6444<AABBFFF9?=F<-6A9*4?9:<<4<4
@M06628:26:000000000-CRM2J:1:1101:9020:4574 2:N:0:101
TAACCTTGCGGCCGTACTCCCCAGGCGGTCAACTTAGTGCGTTAGCTGCGCCACTCACGTCTCAAGGACACAAACGGCTAGTTGACATCGTTTACGGCGTGGACTACCAGGGTATCTAATCCTGTTCGCTCCCCACGCTTTCGTACCTCAGCGTCAGTATCTGTCCAGGTGGCCGCCTTCGCCACTGATGTTCCTTCCAATCTCTACGCATTTCACCGCTACACTTGAAATTCCACCACCCTCTACAGTACTCTAGTTTGCCAGTTCAAAATGCATTTCC
+
GGGGGGGGGGGGGGGGGGGGGGGGGGGGGGGGGGGGFGGGGGGGGGGGGGGGGGGGGGGGGGGGGGFFGGGGGGDFEGGEGGGGGGGFGGGGGGFGGGCGGDEGGG8FACFGGCEG=AFGDGGGGGFGGE8EFGFGEG:CFFCGGGCFFC:F?8>EEDFFGCFGGGGGGGGFGGGGGGGFGGGFFFFC:@;AAEACF@6::797:8>(2,3EG>AGF*49>02:F)9-4AAF>FFFF124?<::BF<)--64<5<9442)5A20?G<26A?7<FEA:62:
@M06628:26:000000000-CRM2J:1:1101:17526:4585 2:N:0:101
TAGTCTTGCGACCGTACTCCCCAGGCGGTGCGCTTAACGCGTTAGCTCCGGCACAGAAGGGGTCGAACCCTCCCACACCAAGCGCACATCGTTTACTGCTAGGACTACAGGGGTATCTAATCCCTTTCGCTACCCTAGCCTTCGAGCCTCAGCGTCAGTAAATGTCCAGTAACCTGCTTTCGCCATTGGTCTTCCTCTCGATATCTACGCATTTCACTGCTACACCGAGAATTCCAGTTACCTCTCCATTACTCTAGCATGGCAGTATCGAATGCAGTTTG
+
GGGGGGGGGGGGGGGGGGGGGGGGGGGGGGGGGGGGGGGGGGGGGGGGGGGGGGGGGGGGGGGGGGGGGGGGGGGGGGGGGGGGGGGGGGGCFFGGGGGGGGGGGGGGGGGGGGGGGGGGGGGGGGFGGGGGDGGGGGGFGGGGGGGGGGEFGGGGGDGGGFFGFFGGFFGFGGGCFGGFGGGFDBGGF::AACFFFCFGD?GFFFFFFF?EGFFGFGA?BFFFF?;>>6284<A<DDA<DFFF???244<>46AFFF<BFFF?:FA<<BFF?)@+)66:4
@M06628:26:000000000-CRM2J:1:1101:6493:4599 2:N:0:101
TAACCTTGCGGCCGTACTCCCCAGGCGGTCTACTTATCGCGTTAGCTTCGCCACTAAAAGATCAAGTCTTCCAACGGCTAGTAGACATCGTTTACGGCGTGGACTACCAGGGTATCTAATCCTGTTTGCTCCCCACGCTTTCGCACCTCAGTGTCAATATCGGTCCAGGTAGTCGCCTTCGCCACTGGTGTTCCTTCCTATATCTACGCATTTCACCGCTACACAGGAAATTCCACTACCCTCTACCGTATTCTAGACTGGCAGTATCAGGTGCATTTCCA
+
GGGGGGGGGGDGCGGGGGGGGGGGGGGGGGGGGGGGGGGGGGGGGGGGGGGGGGGGGGGGGGGGGGGGGGGGGGGGGDGGGGGGGGGGGGGGGGGGGGGGGGGGGGGGGGGGGGGGGGGGGGG9FGGGFGGGGGGGGGGGGGGGGGGGFGGGGGFFGGGFGGGGGDCGGG78CGC=5E?AE4CD>FFFC6D>FEFEF@FFFECCFAE;@018@CEGF*4116?F?:4:?FFFDFADFFFFB73:)-6(46:4):A44A9:(245?F4>A9C*()++).654
@M06628:26:000000000-CRM2J:1:1101:12006:4609 2:N:0:101
TAATCTTGCGACCGTACTCCCCAGGCGGAATGCTTAATACGTTAGGTGTGTCACCGAACAGTATACTGCCCGACGACTGGCATTCATCGTTTACGGTGTGGACTACCAGGGTATCTAATCCTGTTTGCTCCCCACACTTTCGTACCTCAGCGTCAGTATCGAGCCAGTGAGCCGCCTTCGCCACTGGTGTTCCTCCAAATATCTACGAATTTCACCTCTCCACTTGGAATTCCACTCACCTCCCTCGAACTATAGTCTGATAGTTTTGGAGGCAGTTCAGG
+
C@FA,CF,CFE6+FFFFGGGG@FGGFC@@FFF<FF<CF,CDF<FGGFGFDEFG9ABEGG7FFDFGGGFF=FGFGGEFCFGGDFF9E9FFD@FGGE:EFC=CFF9<EFG8FCE8FFG;ADG9>F,AE,9BEFFC8=+F,6DFEGF@F?3:@@>EB7*2,@,A49EE7>7D?F4;9**146):<*));*00:C7CEF(;;4:7F@?FF618=2CG57*/;<(/45?+>?:)324<<4244?0),(,((4-1,87)))-.6944A<?*:4(23F3?3?0.:)).
@M06628:26:000000000-CRM2J:1:1101:6964:4628 2:N:0:101
TAACCTTGCGGCCGTACTCCCCAGGCGGAATACTTAGTGCGTTAGCTGCGCCACTAAGACATCAAGTGTCCCAACGGCTAGTAGACATCGTTTCCGGCGTGGACTACCAGGGTATCTAATCCTGTTTGCTCCCACCGCTTTCGCACCCAAGTGTCATAATCAGCCCAGGTAGTCGCCTTCGCCACTGGTTTTCCTTCCTATTCCTACGAATTTCACCGCTAACCAGGAAATCCACCTACCCCCTTCTGTCCTATAGCTATCCATTTTCAGGTGCATTTCC
+
GGG<FGGGGG@FGGGGGGGGGGGGGGGG++C:FFGGAG9FFGGGGAFG8CDGGG,9E696C,,,,5C?<FGCF==44+@C4:5AE??498FF<,9F+44@F:+,5:D,:DFG36,6@E3,@A,,CEE=A;EGG8,+++5A+,+++@9331,7;3,,,,,,2>E,D*,/:4,;2=*C5ECF*9*));D40+2.;.;)/,1++++.+7)((,6F7<)C*/(,,((.64(42(6)5,2((5:?1-(,48)).),)))6)-):)226***).))00(0++5))-
@M06628:26:000000000-CRM2J:1:1101:12001:4630 2:N:0:101
TAATCTTGCGACCGTACTCCCCAGGCGGAATGCTTAATCCGTTAGGTGTGTCACCGAACAGTATACTGCCCGACGACTGGCATTCATCGTTTACGGTGTGGACTACCAGGGTATCTAATCCTGTTTGCTCCCCACACTTTCGTACCTCAGCGTCAGTATCGAGCCAGTGAGCCGCCTTCGCCACTGGTGTTCCTCCAAATATCTACGAATTTCCCCTCTACACTTGGAATTCCACTCACCTCTCTCGAACTCTAGACTGATAGTTTTGGAGGCAGTTCGAG
+
GFGGGGGGGGGGGGGGGGGGGGGEDFGGGGGGGGGGGGGGGGGGGGFFGGGGGGGGGGFGGGGGGGGFGGGGGGGGGEGGGCFFGGGGGFGGGGGEFECFGGGGGGGGGGCFFGFFEGFFCFFDFF8,=FCFG8++@FGGCEGGGECFGCFGEG>CFFD;C@?CG@2CFFGFGGCGEGGFGGDF4F*0;CDCFFFFFFACFE7.8@?0,3287.)25>()9;@<?<384<0<>)-<?2308:212<:242(62)65<AF?2))09C43-27)3>CCB>,(.
@M06628:26:000000000-CRM2J:1:1101:7118:4638 2:N:0:101
TAATCTTGCGACCGTACTCCCCAGGCGGTCTACTTAGTGCGTTAGCTGCGCCACTAAAGTCTCAAGGACCCCAACGGCTAGTAGACATCGTTTACGGCGTGGACTACCAGGGTATCTAATCCTGTTTGCTACCCACGCTTTCGCACCTCAGTGTCAGTATTGGTCCAGTGAGTCGCCTTCGCCACTGATGTTCCTTCCCATCTCTACGCATTTCACCGCTACACCGGAAATTCCACTCACCTCTACCATACTCTATTTACACAGTTTTGAAAGCAGTTCC
+
FFACFFFFEFGCFECDGGGGGGC7FFC7F7F@@FEAEF9E@FFGCAEFGCFGGGGFAF9FFGGGGGGCFFFEGGEBFGGGGGGDEGGGECDAFGGGGGGGDGG@FF<=F,FCFECDFFDAEGGGGGGF8CDEFCDCGGGEDG8CEGD?FCCFCGGGA>,>EFFDDG99E9,9CFGC5CD8EGD>6);;+<=A@?8)+,)0:E9>FAC12(6B>));FDF@>BFF)43(73)66>>D<(4(4?B<<A47<2::2>2)-6)))-,)974A::E*).2*.5A6
@M06628:26:000000000-CRM2J:1:1101:6977:4640 2:N:0:101
TAACCTTGCGGCCGTACTCCCCAGGCGGTCTACTTAGTGCGTTAGCTGCGCCACTAAGACATCAAGTGTCCCAACGGCTAGTAGACATCGTTTACGGCGTGGACTACCAGGGTATCTAATCCTGTTTGCTCCCCACGCTTTCGCACCTCAGTGTCAGTATCAGACCAGGTAGTCGCCTTCGCCACTGGTGTTCCTTCCTATATCTACGCATTTCACCGCTACACAGGAAATTCCACTACCCCCTTCTGTACTCTAGTTATCCAGTATCAGGTCCAGTTC
+
GGGGGGGGGGDGGGGGGGGGGGGGGGGGGGGGGGGGGGGGGGGGGGGGGGGGGGGGGGGGGGGGGGGGGGGGGGGGGGDGGGGFGGGGGGGGGGGGGGGGGGGGGGGGGGGGGGGGGGGGGGGGGGGGGGGGGGGGGGGGGGGGGGGEGGG:CFGGGGGGFFGGGFGGGGGFGGGGGGGFFDGEF69FG698A<6?=@FGGGFEFFF;>;<:F<?FFC9@BFFF??2:309>A<FFA20?:112:?D9<)66<><9><B>B957FF4)).0*)1++6:>
@M06628:26:000000000-CRM2J:1:1101:7142:4644 2:N:0:101
TAATCTTGCGACCGTACTCCCCAGGCGGTCTACTTAGCGCGTTAGCTGCGCCACTAAAGTCTCAAGGACCCCAACGGCCAATAGACAACGTTTACGGCGGGGGCTACCAGGGGATCTAATCCCTTTTTCTTCCCACGCCTTCCGTCCTCAAGGGCAGGATTTGTCCAGTGAGTCGGCTTCCGCACTTATGTTCCCTCCCCTCTCTACGCACTTCACCGCTACCCAGGAAATTCCACTCACCCTTACACTACTCTATGTCGCCAGTTTCAAATGCCCATCC
+
GGGGGGGGGGGGGGGGGFGGGGGEGGGG:6FFGGGG<,@FGGGGGGG,FF7FGGGG,FF,5,5@FE,EFGGGCFG=++++,,,,,C,,949BF=5+4++++@*1*3,@,,>C:::*4,6,,@,33?C,+4+5AF9+4*1=E9*/+*2*,++0+****/*0AE9FGC+*0<29:C**:/><+*937B4:*0299:*6FF5***0(1*6(30(8<2<FF*(,(,(,*4((.54>)6-))4(46<(.,2.)44:).)4)).-,-8()0::4-.?9)/+2).,4
@M06628:26:000000000-CRM2J:1:1101:18469:4670 2:N:0:101
TAATCTTGCGACCGTACTCCCCAGGCGGTCTACTTATCGCGTTAGCTGCGTTACTAAGATCTCAAGGATCCCAACAACTAGTAGACATCGTTTACGGCGTGGACTACCAGGGTATCTAATCCTGTTTGCTCCCCACGCTTTCGCACCTCAGTGTCAGTATCAGTCCAGGCAGTCGCCTTCGCCACTGGTGTTCCTTCTTATATCTACGCATTTCACCGCTACACAAGAAATTCCACTACCCTCTACTGTACTCTAGTTACCAAGTTCTAAATGCAGTTCCA
+
GGGGGGGGGGGGGGGGGGGGGGGGGGGGGGGGGGGGGGGGGGGGGGGGGGGGGGGGGGGGGGGGGGGGGGGGGGGGGGGGGGGGGGGGGGGGGGGGGGGGGGGGGGGGGGGGGGGGGGGGGGGFGGGGGGGGGGGGGGGGGGGGGGGGGGGGGGGGGGGGGGGGGGFGFGGFGGGGGGGFEGDFFFGGGGGFFEFEFFFGGGGCAAE?9;?FFFFGFGFBFFFFF6?<FFFFFFFFA?FFF?34-<92A:244:A9>B9<F9?:FGFFFFFFA40A9<4<2
@M06628:26:000000000-CRM2J:1:1101:21814:4691 2:N:0:101
TAACCTTGCGGCCGTACTCCCCAGGCGGTCAACTTAGTGCGTTAGCTGCGCCACTCACGTCTCAAGGACACAAACGGCTAGTTGACATCGTTTACGGCGTGGACTACCAGGGTATCTAATCCTGTTCGCTCCCCACGCTTTCGTTCCTCAGCGTCAGTATCTGTCCAGGTGGCCGCCTTCGCCACTGATGTTCCTTCCAATCTCTACGCATTTCACCGCTACACTGGAAATTCCACCACCCTCTACAGTACTCTAGTTTGCCAGTTCAAAATGCAGTTCCA
+
GGGGGGGGGGGGGGGGGGGGGGGGGGGGGGGGGGGGGGGGGGGGGGGGGGGGGGGGGGGGGGGGGGGGGGGGGGGGGGGGGGGGGGGGGGGGGGGGGGGGGGGGGGGGGGGGGGGGFFGGGGGGGGGGGGGGGGGGGGGGGGGGGGGFGGGGGGGDGGGGGGGGGGGGGGGFGGGGGGGFEGDDFFGGGFGFFFFFF@F7CC:CFFF;0;BFGFFGFG;;>FFFFF?FFFFFF<<<??F:??BFFFFFBDFF<<>>6>A>BA<)0C<AAFGFF=9044>4)
@M06628:26:000000000-CRM2J:1:1101:9848:4699 2:N:0:101
TAACCTTGCGGCCGTACTCCCCAGGCGGTCAACTTAGTGCGTTAGCTGCGCCACTCACGTCTCAAGGACACAAACGGCTAGTTGACATCGTTTACGGCGTGGACTACCAGGGTATCTAATCCTGTTCGCTCCCCACGCTTTCGTTCCTCAGCGTCAGTATCTGTCCAGGTGGCCGCCTTCGCCACTGATGTTCCTTCCAATCTCTACGCATTTCACCGCTACACTGGAAATTCCACCACCCTCTACAGTACTCTAGTCTACCATTTCAAAATGCAGTTCCA
+
GGGGGGGGGGCGGGGGGGGGGGGGGGGGGGGGGGGGFFGGGGGGGGGGGGGGGGGGGGGGGGGGGGGGGGGGGGGCFEEGGGGGGGGGGGGGGGGG>FE@CFFGGGGGGGGGDFFGGDGGGGGGGGGEGGGGGGFGGGGGFGGGGGGFGG,CEGEEEFFECFGGGGGF8?8FFC=CEEGAFGGFFFGGDGGAFEFFFFFGGG96@6>DFF:FG>>GFC>>FFBFB?F??FFFFA<A(180(,4:<BA,6<4244:--6<<A>0*1:<)62?*.=E9>B64)
@M06628:26:000000000-CRM2J:1:1101:13539:4718 2:N:0:101
TAACCTTGCGGCCGTACTCCCCAGGCGGTCAACTTAGTGCGTTAGCTGCGCCACCCACGACTCAAGGTCACAGACGGCTAGTTGACATCGTTTACGGCGTGGACTACCAGGGTATCTAATCCTGTTTGCTCCCCACGCTTTCGTGCCTCAGTGTCAGTATTTGTCCAGGTAGCCGCCTTCGCCACTGATGTTCCTTCCAATCTCTACGCATTTCACCGCTACACTGGAAATTCCACTACCCTCTACAATACTCTAGTTTGCCAGTTCAAAATGCAGTTCC
+
FGGGGGGGGGGGGGGGGGGGGGGGGGGGGGEGGGGGGGGGGGGGGGGGGGGGGGGGGGGGGGGGGGGGCGFGGGGGEEFGFGGGFFFGGGGGGGGGGGGGGGEGGGGGGGGGGGGGGGGGGGGGGGGFGGGG8EDEEEGECFEGGGGGGGGGGGFFGFGGGGGGGFGFFGFACGGGGGGFGDGDDAGGC7@A87FFFDF7CFGFFFEDB<DEGAAGF<69BF2:F>BFF29AFFBFFF????F734>)548276<9<<2.:4)79C299A?=AFFD>4<A
@M06628:26:000000000-CRM2J:1:1101:6713:4734 2:N:0:101
TAACCTTGCGGCCGTACTCCCCAGGCGGTAAACTTAGTGCGTTAGCTGCGCCACCAACCCTTCAAGGTCAAAGACGGCTGGTTGCAATGGTTTACGGGGGGGACTCCCAGGGTATTTAACCCTGTTTGCTCCCCACCCTTTCGGGCTCCAGGGTCCGTTTTGGTCCGGGTGGCCCCCTTCGCCCCTGAGGTTCCTTCCAATCCTCACCCATTTCACCCATACCTCGGAAATTCCACACCCCCTCACAAACACTTAATTTGCAATTTAAAAAGCACGTTCC
+
GGG@FGGGGGGGGGGGGGGGG;EECDG>+8BCEE9@,,:,@FB,6,,CCFFFEFG<E,,8,,,CEF,,,,,,,9,=B+++4B?+,5,,,,C?E,,6=+++*:1*,,+/*3AC*+++0<+3<@*,<C@87+3AFG6***/:++**/:)*2++**0**:/+3A**/<C*)***.77*1:/9)***)).****2)0(*:@8/****)*1,(.(.@:5)01*((.(()*-(-8464<)))(--((-4((()),4(()).)-)-)-).**0)6)6+)()2*,,0:
@M06628:26:000000000-CRM2J:1:1101:17703:4750 2:N:0:101
CATTCTTGCGAACGTACTCCCCAGGTGGGTCACTTATCACTTTCGCTTAGCCACTCAAACCGAAGTCCGAACAGCTAGTGACCATCGTTTACGGCGTGGACTACCGGGGTATCTAATCCCGTTCGCTCCCCACGCTTTCGTCCATCAGTGTCAGTTAATTATTAGTGATCTGCCTTCGCAATTGGTATTCTATGTAATATCTATGCATTTCACCGCTACACTACATATTCTAACCACTTCATAATAACTCAAGACAACCAGTATCAAAGGCAATTTTACC
+
GFGGFGGFFEDDCFGGGGGGGGGGGGGDGGGGGGGGGGGGGGGGGGGGGGGGGGGGGGGGGGGGGGGGGGGGGGGGGGGGGGGGGGGGGGFGGGGGGGGGGGGGGGGGGGDGGGGFGGGGEGGGGG>FGGGGGGGGGGGGGGGCFGGGBCGGGGGGFFGGGGGGC@,=FGFFGDGGGGGF5DGFFF>FGFFFFCCE>5B88EFFAB3CFCECGAF38).7(>3(67)93CEF?ADFFFA26><BBAA?ABFB2<?7080<BB2/7CBAB?5437FGF)8A
@M06628:26:000000000-CRM2J:1:1101:17718:4763 2:N:0:101
CATTCTTGCGAACGTACTCCCCAGGTGGGTCACTTATCACTTTCGCTTAGCCACTCAAACCGAAGTCCGAACAGCTAGTGACCATCGTTTACGGCGTGGACTACCGGGGTATCTAATCCCGTTCGCTCCCCACGCTTTCGTCCATCAGTGTCAGTTAATTATTAGTGATCTGCCTTCGCAATTGGTATTCTATGTAATACCTATGCATTTCACAGCTACACTACATATTCTAACCACTTCATAATAACTCAAGACAACCAGTATCAAAGGCAATTTTAC
+
GFGAFGGGGGE@CEGGEGDGGGFCEFGFGFFGGGGGFGGGFGGCFGGF@FDFGGGGFG96C:6@FFFGEEGF@CFEDCFGDCCAFFGGGGGFBFCCC7CEFF<EGEE=@4+8CCDGFFF?8F,A>7EFGGCGECCGF?97C+@ACEDFGFA@ECGGEFGGGCFC,32=DC:+2;CEFCCBEDFAFFFCDFGFF?F4=<F+*4:>*+9?7CCC+).56:7366;@443.65<9?<?F1;EEFC:)5<><948:544(2<0:(4)*/*.)6(*)(9+<652
@M06628:26:000000000-CRM2J:1:1101:11712:4778 2:N:0:101
CAGTCCTGCGACCGTACTCCCCAGGTGGGATACTTATCACTTTCGCTTAGTCACTGAGCATTCGCCCAACAACTAGTATCCATCGTTTACGGCGTGGACTACCAGGGTATCTAATCCTGTTCGCTCCCCACGCTTTCGTCCATGAGCGTCAGTATATACGTAGTAGACTGCCTTCGCAATCGGTATTCTAAGTAATCTCTATGCATTTCACCGCTACACTACTTATTCTATCTACTTCCGTATAACTCAAGTCAACCAGTATCAAAGGCAGTTCCATAGTT
+
GGGGGGGGGGGGGGGGFGGGGGGGGGGGGGGGGGGGGGGGGGGGGGGGGGGGGGGGGGGGGGGGGGGGGGGGGGGGGGGGGGGGGGGGGGGGGGGGGGGGGGGGGGGGGGGGGGGGGGGGGGGGGGGGGFGGGGGGGGGGGGGGGGGGGGGEGGGGGGGGGGGGGFCGF8EAGGGGGGGFGGGFFFGGGGGFFFFEFEFGGGGFFFFFFF?FD@>GFGDFFFFFF<?CFEFFFFEFFC@DF?FFFFFAAF?FFBAA?FBBB4:FFGFF60A?<FCC>)3<6
@M06628:26:000000000-CRM2J:1:1101:17391:4795 2:N:0:101
TAATCTTGCGACCGTACTCCCCAGGCGGTACACTTAATGTGTTAACTGCATTACTGCAAGGTCTAGCCTCACAACAACTAGTGTACATCGTTTAGGGCGTGGACTACCAGGGTATCTAATCCTGTTTGCTCCCCACGCTTTCGCGTCTCAGCGTCAATAATGTTCCAGTAGATCGCCTTCGCAATCGGTATTCCTTCTGATCTCTACGGATTTTACCCCTACACCAGAAATTCCATCTACCTCTCCCATATTCTAGGTAAGCAGTTTTCAAAGCAGTTCAA
+
FGGGGGGGGGGGGGGGGGGGGGGGGGGGGGGGGGGGAFGGGGGGGGGGGGGGGGGCFGGGGGGGGGGGGGGGGGGGGGGGGGGGGGGGGGFGGFEFGGGGGDGGGGGGGGGGGGGGGGGCFFGGGGGGGGGGEGGGGGGGGFEEGFCCFFGGGGGGDGG9ECGGGGGFGA7+?FEGDEGFGGGFF>GGD5CAFFF?FFF7:B:CFFF=DDFFFFFGFC@?FDFFF2;6@@E3CEFEE>E9>@<@DF:1<(6>B)64<4.528A)1:A<45?BA4<7<<A<4
@M06628:26:000000000-CRM2J:1:1101:11375:4808 2:N:0:101
TAACCTTGCGGCCGTACTCCCCAGGCGGTCTACTTATCGCGTTAGCTTCGCCACTAAAAGATCAAGTCTTCCAACGGCTAGTAGACATCGTTTACGGCGTGGACTACCAGGGTATCTAATCCTGTTTGCTCCCCACGCTTTCGCACCTCAGTGTCAATATCGGTCCAGGTAGTCGCCTTCGCCACTGGTGTTCCTTCCTATATCTACGCATTTCACCGCTACACAGGAAATTCCACTCCCCCCTACCGTATTCTAGACTGGCAGTATCAGGTGCAGTTCC
+
GGGGGGGGGGGGGGGGGGGGGGGGGGGGGGEGGGGGGGGGGGGGGGGGFGGGGGGGGGGGDGGGGGGGGGGGGGGGGGGGGGGGGGGGGGGGGGGGGGGGGGGGGGGGCBFEFFGGGGGGFGA=>EGDFDF@DGGGDEGEGGGGGGG6><CGGGGGGGGCFGDGGG?DGGGFDFCEGCGFFGG48;*;F?FFAEFCFFF:>C99CFE,3;1DGFEFFGFF;BFF420:?B<<2:299(.4?(,(-::24:??DFA44<:8,8(08>):)6C@:?8:):><
@M06628:26:000000000-CRM2J:1:1101:17382:4810 2:N:0:101
TAATCTTGCGACCGTACTCCCCAGGCGGTACACTTAATGTGTTAACTGCATTACTGCAAGGTCTAGCCTCACAACAACTAGTGTACATCGTTTAGGGCGTGGACTACCAGGGTATCTAATCCTGTTTGCTCCCCACGCTTTCGCGTCTCAGCGTCAATAATGTTCCAGTAGATCGCCTTCGCAATCGGTATTCCTTCTGATCTCTACGGATTTTACCCCTACACCAGAAATTCCATCTACCTCTCCCATATTCTAGGTAAGCAGTTTTCAAAGCAGTTCAA
+
GGGGGGGGGGGGGGGGGGGGGGGGGGGGGGGGGGGGGGGGGGGGGGGGGGGGGGGGGGGGGGGGGGGGGGGGGGGGGGGGGGGGGGGGGGGGGGGGGFGGGGGGGGGGGGGGGGGFGGGGGGGFGGGGGGGGGGFGGGGGGGGGGGGGGGGGGGGGGGGGGGGGGGGGGGGFGGGGGGGFGGGDFFGGGGGFFFFEFFFCFFGFFFFFFF?DGFCG9F?DFFFFAFF<FFFFFFFFFFC>AEA<@7?7A7>ABFF24<AA27<F@FAFAAFBDFFC<44:4
@M06628:26:000000000-CRM2J:1:1101:15221:4834 2:N:0:101
TAATCTTGCGACCGTACTCCCCAGGCGGTCTACTTAGTGCGTTAGCTGCGCCACTAAAGTCTCAAGGACCCCAACGGCTAGTAGACATCGTTTACGGCGTGGACTACCAGGGAATCTAATCCTGTTTGCTACCCACGCTTTCGCACCTCAGTGTCAGTATTGGTCCAGTGAGTCGCCTTCGCAACTGATGTTCCTTCCCATCCCTACGCATTTCACCGCTACACAGGAAATTCCACTCACCTCTACCATCCTCTAGTTCGCCAGTTTTGAATGCAGTTCCA
+
GGGGGGGGGGGGGGGGGGGGGEGGGGGGGGGGGGGGCEFGGEGGGFGGFGGGGGCFGGFGC,FCF@FFGGGEGFGGC>@CEBBFFGDFGGFF<7F@7F7@F7+EDGDCFGD>+A>@=:9:FFEAFFAGFFCF8DDE+BEEGCE>+@*6<,,EEBFF,333E@CFGGGFGFFF5B;CCE*?5C*?AFGC79@=:CFEA;;*;**/9*1(3,68:9CG=*79;>27*4:212946-59<?:3(),,456?<(3>AA<66)-8640)0054(-01:=++..<26
@M06628:26:000000000-CRM2J:1:1101:19780:4842 2:N:0:101
TAACCTTGCGGCCGTACTCCCCAGGCGGTCAACTTAGTGCGTTAGCTGCGCCACCCACGACTCAAGGTCACAGACGGCTAGTTGACATCGTTTACGGCGTGGACTACCAGGGTATCTAATCCTGTTTGCTCCCCACGCTTTCGTGCCTCAGTGTCAGTATTTGTCCAGGTAGCCGCCTTCGCCACTGATGTTCCTTCCAATCTCTACGCATTTCACCGCTACACTGGAAATTCCACTACCCTCTACAATACTCTAGTTTGCCAGTTCAAAATGCAGTTCC
+
GGGGGGGGGGGGGGGGGGGGGGGGGGGGGGGGGGGGGGGGGGGGGGGGGGGGGGGGGGGGGGGGGGGFGGGGGGGGGGGGGGGGFFGGGGGFGGGGGGGGDGGGGGGGGGGGGGGFDGGGFGDEGFGGGGGGGGGGGGGGFGGGFGGGD?CGGGGGGGGFGGGGGGGFGGGFGDEGGGGFCDDFEFFC::FFFFFFFFA@C6+.;A<<;??EFC?FF*299>BFFF:?B2A2AAFFB?B?B<?F24A?44)4<AAAAB)6524)974)467729+245>2
@M06628:26:000000000-CRM2J:1:1101:22292:4842 2:N:0:101
TAATCTTGCGACCGTACTCCCCAGGCGGTCTACTTATCGCGTTAGCTGCGTTACTAAGATCTCAAGGATCCCAACAACTAGTAGACATCGTTTACGGCGTGGACTACCAGGGTATCTAATCCTGTTTGCTCCCCACGCTTTCGCACCTCAGTGTCAGTATCAGTCCAGGCAGTCGCCTTCGCCACTGGTGTTCCTTCTTATATCTACGCATTTCACCGCTACACAAGAAATTCCACTACCCTCTACTGTACTCTAGTTACCCAGTTCTACATGCAGTTCCA
+
GGGGGGGGGGGGGGGGGGGGGGGGGGGGGGGGGGGGGGGGGGGGGGGGGGGGGGGGGGGGGGGGGGGGGGGGGGGGGGGGGGGGGGGGGGGGGGGGGGGGGGGGGGGGGGGGGGGGGGGGGGGFGGGGGGGGGGGGGGGGGGGDEGG8CGGGGGGGGGGGGGGGGFGG?FGEFFEEGE>65DDFFFGGGGGBFCFFFFFFGGGFFFEDFFFEF<<GFC0:9BEFFF??B<A)65:<AF?BFB??ABA4ADF<<AAA<44>A7?>?C44:)+1:)+<<AB<)
@M06628:26:000000000-CRM2J:1:1101:9895:4848 2:N:0:101
TAACCTTGCGGCCGTACTCCCCAGGCGGTCAACTTAGTGCGTTAGCTGCGCCACTCACGTCTCAAGGACACAAACGGCTAGTTGACATCGTTTACGGCGTGGACTACCAGGGTATCTAATCCTGTTCGCTCCCCACGCTTTCGTTCCTCAGCGTCAGTATCTGTCCAGGTTGCCGCCTTCGCCACTGATGTTCCTTCCAATCTCTACGCATTTCACCGCTACACTGGAAATTCCACCACCCTCTACAGTACTCTAGTTTGCCAGTTCAATATGCAGTTCCA
+
FFGGGGGGGGGGGGGGGGGGGGGCGGGEGGGGGGGGGGFGGGGGGGGGGGGGGGGGGGGGGGGGAFGFGGGGGFGEGGGGGFFGGGGGGGFGFGGGGGGGGGCGGGGGGGGGGGFFGFFGGGGGGG8CEC6EGGGGGGGGGGGGGDDGFGDFGGDGGGCEGFFFGG?FFG6AF8C/7CDFGGGAFFGGFGGFFEFFFDF7:7A?FFFF>;?FGFFF?*,(-9?F???(:BFFFBAF??F<?<F7<D9)64444<4)66>)2449<FA2<)<9<4+36<AA)
@M06628:26:000000000-CRM2J:1:1101:18792:4856 2:N:0:101
TACCCTTGCGGCCGTACTCCCCAGGCGGTCAACTTAGTGCGTTAGCTGCGCCACTCACCTCTCAAGGCCACAAACGGCTAGTTGACATCGTTTACCGCGTGGACTACCAGGGTATCTAATCCTCTTCGCCTCCCACGCTTTTGTACTCCAGCGTCAGGTTCTATCCAGGTGGCCGCCCTCCCCACTGATTTTTCTTCCAATCCTCTCTCCTTTCACCCCTACACCTGCAAATCCACCATCCCCCTCCTATATCTCATTCGCCTATTTAAAAATCCGTTCTT
+
@F,6EFGGGG7@F+@FGG,FGGGGGGGGC::FGGGG,66EFGGGGGG<8+8=CFGF,<,::9655,,,9<C4,F,4?B++4:F9,C9=?FAFG<5,8=+@F@?=54,A<FFGFC88,6@=9=3,38,31+++@B,,5++@D,,53@+,,,,13@**1,,,4?,,@B2*:D,*;;7CC*:A***)0;007++;+(@C6E6:+0:)*+()),)2;7)+9/((,4(().2(.4)6)5)8(()(4(-((,((,)))-.)))6)-,(()*0))))0*,9+7:2?()
@M06628:26:000000000-CRM2J:1:1101:18774:4858 2:N:0:101
TAACCTTGCGGCCGTACTCCCCAGGCGGTCAACTTAGTGCGTTAGCTGCGCCACTCACGTCTCAAGGACACAAACGGCTAGTTGACATCGTTTACGGCGTGGACTACCAGGGTATCTAATCCTGTTCGCTCCCCACGCTTTCGTACCTCAGCGTCAGTATCTGTCCAGGTGGCCGCCTTCGCCACTGATGTTCCTTCCAATCTCTACGCATTTCACCGCTACACTGGAAATTCCACCACCCTCTACAGTACTCTAGTTTGCCAGTTCAAAATGCATTTCCA
+
GGGGGGGGGGGGGGGGGGGGGGGGGGGGGGGGGGGGGGGGGGGGGGGGGGGGGGGGGGGGGGGGGGGGGGGGGGGGGGGGGGGGGGGGGGGGGGGGGGGGGGGGGGGGGGGGGGGGGGGGGGGEGGGGGGGGGGGGGGGGGGGGGGGGGGFFGGGGGGGGGGGGGGFGCFGFGGDGGGGFFGG:BFGGGGGFFEFFF1FCDG97@FED>?<FC4AGFD>F02?:68:<?FA9<>BF????:<643<B?FAADB<A)65<42>A?@FB9697*4BF+6<<-.
@M06628:26:000000000-CRM2J:1:1101:20541:4870 2:N:0:101
TAATCTTGCGACCGTACTCCCCAGGCGGTACACTTAATGTGTTAACTGCATTACTGCAAGGTCTAGCCTCACAACAACTAGTGTACATCGTTTAGGGCGTGGACTACCAGGGTATCTAACCCTGTTTGCTCCCCACGCTTTCGCGTCTCAGCGTCAATAATGTTCCAGTAGATCGCCTTCGCAATCGGTATTCCTTCTGATCTCTACGGATTTTACCCCTACACCAGAAATTCCATCTACCTCTCCCATATTCTAGGTAAGCAGTTTTCAAATCAGTTCAA
+
FGGGGGGGFGGGGGGGGGGGGGGGGGGGGGGGGGGGGGGGGGGGGGGGGGGGGGGGGGGGGGGGFGGGGGGGGGGGGGFGGFGGGGGGGGGGGGGGGGGGGGGGGGGGGGGGGCGFGGGGFGGGGGGGGGGGGEFEGDCEGGGGGGGDFFGGGEGGGGGGGGGGGGGGGFCFGGGGGGGFGGGFFFFGGGGFFFFFFFFDC?FFFFEB;8?>8;?>8C762=;DFD;D@F<CC9CEECC9).4521:0A05<<4A<>AAA7?AF0?9A94:F)9:966:A2
@M06628:26:000000000-CRM2J:1:1101:9330:4877 2:N:0:101
TAACCTTGCGGCCGTACTCCCCAGGCGGTCAACTTAGTGCGTTAGCTGCGCCACTCACGTCTCAAGGACACAAACGGCTAGTTGACATCGTTTACGGCGTGGACTACCAGGGTATCTAATCCTGTTCGCTCCCCACGCTTTCGTTCCTCAGCGTCAGTATCTGTCCAGGTGGCCGCCTTCGCCACTGATGTTCCTTCCAATCTCTACGCATTTCACCGCTACACTGGAAATTCCACCACCCTCTACAGTACTCTAGTTTGCCAGTTCAAAATGCAGTTCCA
+
GGGGGGGGGGGGGGGGGGGGGGGGGGGGGGGGGGGGGGGGGGGGGGGGGGGGGGGGGGGGGGGGGGGGGGGGGGGGGGGGGGGGGGGGGGGGGGGGGGDFGGGGGGGGGGGGDGGGGGGGGGGGGGGGGGGGGGCGGGGGGGGGGGGGGGFFGGGGE?EFGGGFGGGGGGGFGGGGGGGFGDDAE4C>CCGFAEFFF@AGGGC9ACFFF;DFGFDGFGFFFFFFFBB0:BFFFABF06:BFBFFFF236).6AF<6-:))626<F>><>F7=34AE<<>A4
@M06628:26:000000000-CRM2J:1:1101:22905:4897 2:N:0:101
TAATCTTGCGACCGTACTCCCCAGGCGGTACACTTAATGTGTTAACTGCATTACTGCAAGGTCTAGCCTCACAACAACTAGTGTACATCGTTTAGGGCGTGGACTACCAGGGTATCTAATCCTGTTTGCTCCCCACGCTTTCGCGTCTCAGCGTCAATAATGTTCCAGTAGATCGCCTTCGCAATCGGTATTCCTTCTGATCTCTACGGATTTTACCCCTACACCAGAAATTCCATCTACCTCTCCCATATTCTAGGTAAGCAGTTTTCAAAGCAGTTCAA
+
GGGGGGGGGGGGGGGGGGGGGGGGGGGGGGGGGGGGGGGGGGGGGGGGGGGGGGGGGGGGGGGGGGGGGGGGGGGGGGGGGGGGGGGGGGGGGGGFGGGGGGGGGGGGGGGGGGGGGGGGGGGGGGGGGGGGDGFGGGGDFGGGGFDGGGGGGGGGEGGFGDGGGGGGGA9BGGGGGGGFDGGF>FGGGGGFFCFCAEFCC7@EFFEF@>FFGFFGFC?D?F@FA?03@EFFFFC39EFEAEFFFF:<A<FABFAA<4<24<>?FC<ABBGFFFGC>AA<2
@M06628:26:000000000-CRM2J:1:1101:25773:4897 2:N:0:101
TAACCTTGCGGCCGTACTCCCCAGGCGGTCAACTTAGTGCGTTAGCTGCGCCACTCACGTCTCAAGGACACAAACGGCTAGTTGACATCGTTTACGGCGTGGACTACCAGGGTATCTAATCCTGTTCGCTCCCCACGCTTTCGTTCCTCAGCGTCAGTATCTGTCCAGGTGGCCGCCTTCGCCACTGATGTTCCTTCCAATCTCTACGCCTTTCACCGCTACACTGGAAATTCCACCACCCTCTACAGTACTCTAGTTCGCCAGTTCAAAATGCAGTTCC
+
AGFGFGGGGECEBFCFGGFFGGGGGGGGCFFGGFFFFGGFGGGFGGGGGGGGCFFGGGGFF8FEGGG8EEFGGGGGGGEGFGDDGGGGGGGGGGGGGGGGGGGCFGGGFFEGGGGGCFGCGGGGGGGGGGGGFGGGGGGGGGGCGGGGFEEFEEDEEDGGGGGFCFFGGGCFF<:5E?DFFDCDEAGG@++1;?ACFFFG7E+7+;;(:(,>:<A7?D>>9().*5.8?AD<>D>D161?B0::BA))6)94<)-).4),41:;6:A2<47*)13+696)
@M06628:26:000000000-CRM2J:1:1101:5315:4910 2:N:0:101
TAATCTTGCGACCGTACTCCCCAGGCGGAATGCTTAATCCGTTAGGTGTGACACCAACAAGCATGCTTGCTGACGTCTGGCATTCATCGTTTACGGTGTGGACTACCAGGGTATCTAATCCTGTTTGCTCCCCACACTTTCGCACCTCAGCGTCAGTATCGAGCCAGTGAGCCGCCTTCGCCACTGGTGTTCATCCGAATATCTACGAATTTCACCTCTACACTCGGAATTCCACTCACCCCTCTCGAACTAAAGACCAGGAGTTTACAAGGCAGTTCCAG
+
FFGGGFGGGGGGGGGGGGGGGEGGGGGGGGGGGGGGFFGGGGGGGGGGGGGGGGGGFGGGGGGGDFFGGGFGGCFGGGGFGFGFCFGGFFGGGGGGFGCEGFFCFFEEF@FGGFFGGFGGGGGGGGGGGGDG>@EGF8DGGGGGGGFGFGGGGGGGGGCGG@FGDCFFDFGFGGGEGGGFGGGFAFFFCFDCAEFEFF>DFCCCFF@0=2(@7C?*=FE3;C@4)(6;;??FAA<4((.((431316B((4)).444::?0??F0:55A6652F826>2:5
@M06628:26:000000000-CRM2J:1:1101:12774:4910 2:N:0:101
TAATCTTGCGACCGTACTCCCCAGGCGGTCTACTTATCGCGTTAGCTGCGCCACTAAAGGATCAAGTCCTCCAACGGCTAGTAGACATCGTTTACGGCGTGGACTACCAGGGTATCTAATCCTGTTTGCTCCCCACGCTTTCGCACCTCAGTGTCAGTATCGAGCCAGTCAGTCGCCTTCGCCACTGGTGTTCCTTCCCATCTCTACGCATTTCACCGCTACACAGGAAATTCCACTAACCTCTCTCGTACTCTAGTGAGTCAGTTTTGAATGCAGTTCCA
+
GGGGGGGGGGGGGGGGGGGGGGGGGGGGGGGGGGGGGGGGGGGGGGGGGGGGGGGGGGGGGGGGGGGGGGGGGGGGGGGGGGGGGGGGGGGGGGGGGGGGGGGGGGGGGGGGGGGGGGGGGGGGGGFGGGGGGGGGGGGEGGGGDGGGGGGGGGGGGGGGGCGGGGGGGGGAFFDGGGGFFGGFFFGF00;=FEFEFDFFCCGEFFE?F??FDFEG=39>2;<:FB?F?BFBFA49ABBBF4147<?1?03<9)646<23<B>?8D><7?9BBF7094<4.
@M06628:26:000000000-CRM2J:1:1101:22009:4914 2:N:0:101
TAACCTTGCGGCCGTACTCCCCAGGCGGTCTACTTATCGCGTTAGCTTCGCCACTAAGTCATTACAACCCAACGGCTAGTAGACATCGTTTACGGCGTGGACTACCAGGGTATCTAATCCTGTTTGCTCCCCACGCTTTCGCACCTCAGTGTCAGTATCAATCCAGAGTGTCGCCTTCGCCACTGATGTTCCTTCCTATATCTACGCATTTCACCGCTACACAGGAAATTCCACACTCCTCTATCGTACTCTAGCCTGCCAGTATCGGGTGCAATTCCAAG
+
GGGGGGGGGGEGGGGGGGGGGGGGGGGGGGGGGGGGGGGGGGGGGGGGGGGFGGGGGGGGGGGGGGGGGGGGGGGGGDGGGGGGGGGGGGGGGGGGGGGGGGGGGGGGGGGGGGGGGGGGFFGGGGGGGGGGGGGGGGGGGGGGECFGGGGGGGGGDFGGDGFFFDFFGGGFGGGGGFGE=8DFAFGGGGGFFF=@F<FG@FGFFFF?FDE+7CE<BGBBFFFFFB7>BFFFFF>BBFBABAB2<???624A>F2:AFFBF?749:009,*.26<92<A<4
@M06628:26:000000000-CRM2J:1:1101:17603:4929 2:N:0:101
TAACCTTGCGGCCGTACTCCCCAGGCGGTCTACTTATCGCGTTAGCTTCGCCACTAAGTCATTACAACCCAACGGCTAGTAGACATCGTTTACGGCGTGGACTACCAGGGTATCTAATCCTGTTTGCTCCCCACGCTTTCGCACCTCAGTGTCAGTATCAATCCAGAGTGTCGCCTTCGCCACTGATGTTCCTTCCTATATCTACGCATTTCACCGCTACACAGGAAATTCCACACTCCTCTATCGTACTCTAGCCTGCCAGTATCGGGTGCAATTCCAAG
+
GGGGGGGGGGGGGGGGGGGGGGGGGGGGGGGGGGGGGGGGGGGGGGGGGGGGGGGGGGGGGGGGGGGGGGGGGGGGGGGGGGGGGGGGGGGGGGGGGGGGGGGGGGGGGGGGGGGFGGGGGGGGGGGGGGGGGGGGEGGGGGGGGCFGFFGGGGGGGGFFFFGGGFGGGGGFGGECGGGFGDGFF=GGGGGFACF;:?A>+=CCFF@;?@E6:CE3>DFFB:2?@:?FAAAFFF>4(413?22>ABF?B1<A2)6:>?B???FF47,132*057F?AA9B3
@M06628:26:000000000-CRM2J:1:1101:13583:5028 2:N:0:101
TAACCTTGCGGCCGTACTCCCCAGGCGGTCAACTTAGTGCGTTAGCTGCGCCACTCACGTCTCAAGGACACAAACGGCTAGTTGACATCGTTTACGGCGTGGACTACCAGGGTATCTAATCCTGTTCGCTCCCCACGCTTTCGTTCCTCAGCGTCAGTATCTGTCCAGGTGGCCGCCTTCGCCACTGATGTTCCTTCCAATCTCTACGCATTTCACCGCTACACTGGAAATTCAACCACCCTCTACAGTACTCTAGTTTGCCAGTTCAAAATGCAGTTCCA
+
GGGGGGGGGGDEFGGGGGGGGGGGGGCEEGGGGGGGFGGFGFFFEGGGGDE=FCEG<E<E<EC9EFGGGGGGGGFFE7:FDGFFGGGG?FFFGGFGEGFF77@FFFGGEGGGDDF8DFFADE=,FE8CEG,=DC63CEG7BFEFGFGC9FGGGGE8CDFF@CEFCFF46D?5*2:=CEGAEGDFEF<71<CFFC@CFFFGC6<CFFE(7@0>>):>/*-29171=?B0:>F>9)-6(3(44(-()6<0A)4)))6-6)))67<99:-:<>CF>FC+)))6)
@M06628:26:000000000-CRM2J:1:1101:24825:5029 2:N:0:101
TAATCTTGCGACCGTACTCCCCAGGCGGTCTACTTATCGCGTTAGCTGCGTTACTAAGATCTCAAGGATCCCAACAACTAGTAGACATCGTTTACGGCGTGGACTACCAGGGTATCTAATCCTGTTTGCTCCCCACGCTTTCGCACCCCAGTGTCAGTATCAGTCCAGGCAGTCGCCTTCGCCACTGGGGGTCCTTCTTATATCTACCCATTTCACCGCTACACAAGAAATTCCACTACCCTCTACTGTACTCTAGTTACCCAGTTCTAAATGCAGTTTCA
+
9FDGGGGGGGGGG7FFGGGGGGGGGGGG::FFGGGGCGGGGGGGGGGG,@@FGGGFAACFCFGFFFC=F==CEFGGGGFDAFFFEGGGDCGGGDFGGGGGDGFGDEEG<FGGGCFFA=FFEC9CAEFEGGF8DCD87EGGGG6?EF9++*6@CC7;CGFA,@=;EGFFGGG430*=EEGF=C<6BFFF**):)36?A48C;1+9;F))/7=FFFFGFD961;2.*(4187A2)64><2:0:)(.-6)).)).)-.66A4>A0276DAF25<*)1++64)4)
@M06628:26:000000000-CRM2J:1:1101:5816:5029 2:N:0:101
TAACCTTGCGGCCGTACTCCCCAGGCGGTCAACTTAGTGCGTTAGCTGCGCCACTCACGTCTCAAGGACACAAACGGCTAGTTGACATCGTTTACGGCGTGGACTACCAGGGTATCTAATCCTGTTCGCTCCCCACGCTTTCGTTCCTCAGCGTCAGTATCTGTCCAGGTGGCCGCCTTCGCCACTGATGTTCCTTCCAATCTCTACGCATTTCACCGCTACACTGGAAATTCCACCACCCTCTACAGTACTCTAGTTTGCCAGTTCAAAATGCAGTTCCA
+
GGGGGGGGGGGGGGGGGGGGGGGGGGGGEG7FGGGGGGGGGGGGGGGGGGGFGGGGGGGGGGGGGGGGGGGGGGGGGGGGGGGGGGGGGGGGGGGGGGGGGGGGGGGGGGGGGGGGGGGGGGGGGGGGGGGGGGGGGGGGGGGGGGGGGGGG*BEGGGFGGGGGGGG>FFFFGGGGGGGFGGDFFFGCGCFFFFF<F@FGGG9?FFEFFF?E7))*9D>BFFFFFFF?FFFFFD<AFFFFF:3:)-),66>45<BAAA<>BFFFF*4<94+93FC7>A4<)
@M06628:26:000000000-CRM2J:1:1101:15396:5055 2:N:0:101
TAACCTTGCGGCCGTACTCCCCAGGCGGTCTACTTATCGCGTTAGCTTCGCCACTAAGTCATTACAACCCAACGGCTAGTAGACATCGTTTACGGCGTGGACTACCAGGGTATCTAATCCTGTTTGCTCCCCACGCTTTCGCACCTCAGTGTCAGTATCAATCCAGAGTGTCGCCTTCGCCCCTGATGTTCCTTCCTATATCTACGCATTTCACCGCTACACAGGAAATTCCACACTCCTCTATCGTACTCTAGCCTGCCAGTATCGGGGGCAATTCCAAG
+
GGGGGGGGGGGGGGGGGGGGGGGGGGGGGGGGGGGGGGGGGGGGGGGGGGGGGGGGGGGGGGGGGGGGGGGGGGDGGGGGGGGGFGGGGGGGGGGGGGGGGGGGGGFFGGGGGFGGGGGGGGDFGFGGGGGGGDGGGGGGGGGGGGGGGGGGGGGGGGGFFC?FCAFGGGGFGGGEGGCBE*)6?FD7FEF6ACF;FCFF>?=<AFF?FFFF7CED><69)47?F?F>AFF)..,228:<:<D4::BB(-6<9<28A2:??)567>?>>(*<9)8+)6<),
@M06628:26:000000000-CRM2J:1:1101:13410:5085 2:N:0:101
TAACCTTGCGGCCGTACTCCCCAGGCGGTCTACTTATCGCGTTAGCTTCGCCACTAAGTCATTACAACCCAACGGCTAGTAGACATCGTTTACGGCGTGGACTACCAGGGTATCTAATCCTGTTTGCTCCCCACGCTTTCGCACCTCAGTGTCAGTATCAATCCAGAGTGTCGCCTTCGCCACTGATGTTCCTTCCTATATCTACGCATTTCACCGCTACACAGGAAATTCCACACTCCTCTATCGTACTCTAGCCTGCCAGTATCGGGTGCAATTCCAAG
+
GGGGGGGGGGGGGGGGGGGGGGGGGGGGGGGGGGGGGGGGGGGGGGGGGGGGGGGGGGGGGGGGGGGGGGGGGGGGGGGFGGGGGGGGGGGGGGGGGGGGGGGGGGGGGGGGGGGGGGGGGGGGGGGGCDDEGGGGGGGGGGGGGFGGGGGGGGGGGGGFGGGGGGGGGGGFGGGGGGGFGGGFF=DFGGGAFFFF6?CC>FG?F5;DFFFFFEADDGFF?F?<FB<?9A<BADFF?F?AB<<>BF?<?1<A>A>?BFF??:??FC699:CD:BEC<BD<4
@M06628:26:000000000-CRM2J:1:1101:7819:5089 2:N:0:101
TAACCTTGCGGCCGTACTCCCCAGGCGGTCAACTTAGTGCGTTAGCTGCGCCACTCACGTCTCAAGGACACAAACGGCTAGTTGACATCGTTTACGGCGTGGACTACCAGGGTATCTAATCCTGTTCGCTCCCCACGCTTTCGTTCCTCAGCGTCAGTATCTGTCCAGGTGGCCGCCTTCGCCACTGATGTTCCTTCCAATCTCTACGCATTTCACCGCTACACTGGAAATTCCACCACCCTCTACAGTACTCTAGTTTGCCAGTTCAAAATGCAGTTCCA
+
GFGGGGGGGGGGGGGGGGGGGGGGGGGGGGGGGGGGGGGGGGGGGGGGGGGGGGGGGGGGGGGGGGGGGGGGGGGGGGGGGGGGGGGGGGGFGFGGGGGGGGGGGGGGGGGGGGGGGGGGGGGGGGGGGGGGGGGGGGGGGGGGGFGGGDFFEEGDEGGGC;@FEF9DCGFFGFCEGGGFFGGDFFGFGGGFFC7CF@F7CGCCFFC<B@?E>ADGFG>FFFFFFFBF?ABDF>AFF??8:?<34:<0<4AFBF-4<A<BAAFFFF<A<<9?>F7+62)-)
@M06628:26:000000000-CRM2J:1:1101:23128:5094 2:N:0:101
TAACCTTGCGGCCGTACTCCCCAGGCGGTCTACTTATCGCGTTAGCTTCGCCACTAAGTCATTACAACCCAACGGCTAGTAGACATCGTTTACGGCGTGGACTACCAGGGTATCTAATCCTGTTTGCTCCCCACGCTTTCGCACCTCAGTGTCAGTATCAATCCAGAGTGTCGCCTTCGCCACTGATGTTCCTTCCTATATCTACGCATTTCACCGCTACACAGGAAATTCCACACTCCTCTATCGTACTCTAGCCTGCCAGTATCGGGTGCAATTCCAAG
+
GGGGGGGGGGGGGGGGGGGGGGGGGGGGGGGGGGGGGGGGGGGGGGGGGGGGGGGGGGGGGGGGGGGGGGGGGGGGGGGGGGGGGGGGGGGGGGGGGGGGGGGGGGDGGGGGGFGGGGGGEEFGGGGFCFGEGGGGGGGGGGGGGGGGGEGGGGGGGGGGGFGGGGGGGGGFDGGGEFGFG4CFFFGFGGGFFFF8FC;>CF@?FF@8;@EFGFF3AG>>???05::BFA>BBDF?:??7?92<<22<:1:<A>><D<F?FF:B=G06>FC>>?G:<26<2
@M06628:26:000000000-CRM2J:1:1101:19105:5103 2:N:0:101
TAACCTTGCGGCCGTACTCCCCAGGCGGTCTACTTATCGCGTTAGCTTCGCCACTAAGTCATTACAACCCAACGGCTAGTAGACATCGTTTACGGCGTGGACTACCAGGGTATCTAATCCTGTTTGCTCCCCACGCTTTCGCACCTCAGTGTCAGTATCAATCCAGAGTGTCGCCTTCGCCACTGATGTTCCTTCCTATATCTACGCATTTCACCGCTACACAGGAAATTCCACACTCCTCTATCGGACTCTAGTCTGCCAGTATCGGGTGGAATTTCAAG
+
GGGGGGGGGGDGGGGEGGGGGGGDGGGGGGGGGGGDFGGGGGFGGGGGGGGGGGGGGGGGCFGGGGGGGGGGGGC7BFGGGGGFGGGGGGGGGGGG7FEGGGFFGGEFGGGGGCFGGGFGGGGGG8EDFGGGCECECEFFCGCECDCFGGGFCCFGFFFGFFCGC,>CGGF6;C?CCCDBGGGFFBFC:@:F7?FD=96:+=C365:<FF?:734*:C;;<1,.<?0:<>D)6A>?(4<3<<)462((-9().-).6:)402,/103(-8/.(1+<).)5)
@M06628:26:000000000-CRM2J:1:1101:15130:5120 2:N:0:101
TAATCTTGCGACCGTACTCCCCAGGCGGAATGCTTAATCCGTTAGGTGTGTCACCGAACAGTATACTGCCCGACGACTGGCATTCATCGTTTACGGTGTGGACTACCAGGGTATCTAATCCTGTTTGCTCCCCACACTTTCGTACCTCAGCGTCAGTATCGAGCCAGTGAGCCGCCTTCGCCACTGGTGTTCCTCCAAATATCTACGAATTTCACCTCTACACTTGGAATTCCACTCACCTCTCTCGAACTCTAGACTGATAGTTTTGGAGGCAGTTCCAG
+
GGGGGGGGGGGGGGGGGGGGGGGGGGGGGGGGGGGGGGGGGGGGGGGGGGGGGGGGGGGGGGGGGGGGGGGGGGGGGGGGGGGGGGGGGGGGGGGGFGGGGGGGGGGGGGGGGGGGGGGFGGGGGGGGGGGGGGGGGFGGGGGGGGGGGGGGGGGGFFGGGGFGGGFGGGGFGGGGGGGFGDDFFFGGFGGFFFFFFF4CCFFCFFFFFFFFGFFGFGEFFFFFFB>D9A7<ADFBFFFFBFF0<>BBFFFFF2A4)582AF<FFGBFF27BBDGG>AA>6
@M06628:26:000000000-CRM2J:1:1101:5596:5127 2:N:0:101
TAACCTTGCGGCCGTACTCCCCAGGCGGTCAACTTAGTGCGTTAGCTGCGCCACCCACGACTCAAGGTCACAGACGGCTAGTTGACATCGTTTACGGCGTGGACTACCAGGGTATCTAATCCTGTTTGCTCCCCACGCTTTCGTGCCTCAGTGTCAGTATTTGTCCAGGTAGCCGCCTTCGCCACTGATGTTCCTTCCAATCTCTACGCATTTCACCGCTACACTGGAAATTCCACTACCCTCTACAATACTCTAGTTTGCCAGTTCAAAATGCAGTTCC
+
GGGGGGGGGGGGGGGGGGGGGGGGGGGGGGEGGGGGGGGGGGGGGGGGGGGFGGGGGGGGGGGGGGGGGGGGGGGGGGGGGGGGGGGGGGGGGGGGGGGGGGDGGGGGGGGGGGGDFGGGGGGGFFGGGGGGGEFGGGGGGGGGFG>,@EGGGGGGGGGGGGFGFGGGGGGFCGGGGGGFGGGFFFGGGGGFFFFFFFA7+:CCFF38BFFFFEFGFG;6;>?FFB?B0<<BF<AAA:4<?2:74>-4:<FFFFF9:<ABA2<??F42>5+/5=7+6:<D
@M06628:26:000000000-CRM2J:1:1101:4824:5136 2:N:0:101
TAACCTTGCGGCCGTACTCCCCAGGCGGTCAACTTAGTGCGTTAGCTGCGCCACCCACGACTCAAGGTCACAGACGGCTAGTTGACATCGTTTACGGCGTGGACTACCAGGGTATCTAATCCTGTTTGCTCCCCACGCTTTCGTGCCTCAGTGTCAGTATTTGTCCAGGTAGCCGCCTTCGCCACTGATGTTCCTTCCAATCTCTACGCATTTCACCGCTACACTGGAAATTCCACTACCCTCTACAATACTCTAGTTTGCCAGTTCAAAATGCAGTTCC
+
GGGGGGGGGGGGEGGGGGGGGCGEGGGGGG:EEGGGGGCGGGGEGGGGGGDGGGGGGGGDGDEGGGGGGGGGGGGGGGGGGGGGGGGGGGGGGGG7F@CFFGGGGGGGGGGDGGGGGGGGGGGGGGGGGFGGGGGGGGGGGGGGGG*;FCEGGGFFFF7DGGGFCC,28>9AGGGGGGGFC<C5BFGC>7@FFCFFFD6CFGCCFA>2>;?FCECDFGFFFFF:*4:?729AB54<AF:0?<BB<<A?<92)36<6<:>4)466?>:26)<72@<94945
@M06628:26:000000000-CRM2J:1:1101:15759:5141 2:N:0:101
TAATCTTGCGACCGTACTCCCCAGGCGGAATGCTTAATCCGTTAGGTGTGTCACCGAACAGTATACTGCCCGACGACTGGCATTCATCGTTTACGGTGTGGACTACCAGGGTATCTAATCCTGTTTGCTCCCCACACTTTCGTACCTCAGCGTCAGTATCGAGCCAGTGAGCCGCCTTCGCCACTGGTGTTCCTCCAAATATCTACGAATTTCACCTCTACACTTGGAATTCCACTCACCTCCCTCGAACTCTAGACTGATAGTTTTGGAGGCAGTTCCAG
+
GFGGGGGGGGGGGGGGGGGGGGGGGGGGGGGGGGGGGGGGGGGGGGGGGFGGGGGGCFGGGGGGGGGFGGGGGGGGGCCFFGGGGGGGGGGGGGGGGGGGGGGFGGGFGGGG8DFGGGGGGGGGGGGGGGGGGFGGGGGFGGGGGGGGGGFGEEGGGGGGEFGG>:FGGFGFGGEEEGGFGG:DA6D?8C9=7?FDFFFC7CF?FFFD0((;:CCC6C<EFEFFB<>04<DF2994:B?F<6(,.3(,:((.6)6<2)44AFFFFG9(2(:)(5EFF9)65
@M06628:26:000000000-CRM2J:1:1101:22363:5153 2:N:0:101
TAATCTTGCGACCGTACTCCCCAGGCGGTCTACTTATCGCGTTAGCTGCGTTACTAAGATCTCAAGGATCCCAACAACTAGTAGACATCGTTTACGGCGTGGACTACCAGGGTATCTAATCCTGTTTGCTCCCCACGCTTTCGCACCTCAGTGTCAGTATCAGTCCAGGCAGTCGCCTTCGCCACTGGTGTTCCTTCTTATATCTACGCATTTCACCGCTACACAAGAAATTCCACTACCCTCTACTGTACTCTAGTTACCCAGTTCTAAATGCAGTTCCA
+
GGGGGGGGGGGGGGGGGGGGGGGGGGGGGGGGGGGGGGGGGGGGGGGGGGGGGGGGGGGGGGGGGGGGGGGGGGGGGGGGGGGGGGGGGGGGGGGGGGGGGGGGGGGGGGGGGGGGGGFGFGGCFGGGGGGGGGGGGGGGGGGGGGG8FGGGGGGGGGFFGGGGGGGGGGFFGGGGGG4;EGDDFFGCC6CDFEF4;@A77@E?FFF;0;<ECC3DFC(6(3@DFFBB<?F>B<44<7?7?7(2<52)6<AF4:246<<AF:?56?)66A78)*3+6<)<2
@M06628:26:000000000-CRM2J:1:1101:20406:5157 2:N:0:101
TAACCTTGCGGCCGTACTCCCCAGGCGGTCAACTTAGTGCGTTAGCTGCGCCACTCACGTCTCAAGGACACAAACGGCTAGTTGACATCGTTTACGGCGTGGACTACCAGGGTATCTAATCCTGTTCGCTCCCCACGCTTTCGTTCCTCAGCGTCAGTATCTGTCCAGGTGGCCGCCTTCGCCACTGATGTTCCTTCCAATCTCTACGCATTTCACCGCTACACTGGAAATTCCACCACCCTCTACAGTACTCTAGTTTGCCAGTTCAAAATGCATTTCCA
+
GGGGGGGGGGGGGGGGGGGGGGGGGGGGGGGGGGGGGGGGGGGGGGGGGGGGGGGGGGGGGGGGGGGGGGGGGGGGGGGGGGGGGGGGGGGGGGGGGGGGGGGGGGGGGGGGGGGGGEFGGGGGGGGGGGGGGGGGGGGGGGGGGGGGGGGGGGGGGGGGGGGGFGGG62?FGGGGGGGFGGGFFFGGGGGFFFFFFFFFFGGEF7<?BDFFF<AFFD9>BFBFFD1:(3<BF4ADBBF?62(42:43-:<<AAA<ABA4A84??74:AACF)99+66>B2
@M06628:26:000000000-CRM2J:1:1101:9916:5162 2:N:0:101
TAACCTTGCGGCCGTACTCCCCAGGCGGTCTACTTATCGCGTTAGCTTCGCTACTCACGGATTAAATCCACAAACAGCTAGTAGACAGCGTTTACGGTGTGGACTACCAGGGTATCTAATCCTGTTCGCTACCCACACTTTCGCACATGAGCGTCAGTTACTGACCAGGGAGTCGCCTTCGCCACTGATGTTCCTCCAGATATCTACGCATTTCACCGCTACACCTGGAATTCCACTCCCCTCTCCAAAACTCTAGCCTGCCAGTTCTAAATGCAATTCC
+
CFEGEFFFFEC@@F@FFGGFGGGGGGGGFFEAFEFFGGGGGEGGGGGGGEGGGGGGGFGGGCFEEGFFGFGGGGGGGGGGGGFGGFFGGGGGGGGGEF@EGGEFGGFGDGDCGGGGGEGGGGGGGGFGGEEGGGFGGGGGGGEEGGGG<C,@EBCEEFGGGGCGGGG*:E5@;*::EGDFFG45AFGGGGGF6984A@A>CCECFFEF9(;5C337=D9B>;>FFBF?0:A)6AA9<B:<???(434443?FFF9AB(9:6BF?FDA>FFG*:FF?>><A
@M06628:26:000000000-CRM2J:1:1101:20449:5171 2:N:0:101
TAACCTTGCGGCCGTACTCCCCAGGCGGTCAACTTAGTGCGTTAGCTGCGCCACTCACGTCTCAAGGACACAAACGGCTAGTTGACATCGTTTACGGCGTGGACTACCAGGGTATCTAATCCTGTTCGCTCCCCACGCTTTCGTTCCTCAGCGTCAGTATCTGTCCAGGTGGCCGCCTTCGCCACTGATGTTCCTTCCAATCTCTACGCATTTCACCGCTACACTGGAAATTCCACCACCCTCTACAGTACTCTAGTTTGCCAGTTCAAAATGCAGTTCCA
+
GGGGGGGGGGGGGGGGGGGGGGGGGGGGEGGGGGGGGGGGGGGGGGGGGGGGGGGGGGGGGFGGGGGGGGGGGGGGGGGGGGGGGGGGGGGGGGGGGGGGGGGGGGGGGGGGGGGGGGGGGGGGGGFGGGGGGGGGCGGGGGEGGGGFGGGGGCEEGGGGGGGGFGGGGFDFGGGGGGGFFGGFFFGGCEFFFFFFFFFGGGFEFFFFF@0@GFAGFCBBFFFBFFFF0>AFAAAF08:?FB<03:9:B<>AFD245-5AD<<:<F><>DDFFFCFFFFF)
@M06628:26:000000000-CRM2J:1:1101:25628:5179 2:N:0:101
TAACCTTGCGGCCGTAATCCCCAGGCGGTCTACTTATCGCGTTAGCTTCGCCACTAAGTCATTACAACCCAACGGCTAGTAGACATCGTTTACGGCGTGGACTACCAGGGTATCTAATCCTGTTTTCTCCCCCCGCCTTCGCACCTCAGTGTCAGTATCAATCAAGCGTTTCGCCTTCCCCCCTGATGTTCCTTCCTATATGTACGCATTTCCCCGCTACACAGGAACTTCCACACTCCTCTCTCGTACTCTAGCCTGCCAGTCTCGGGGTCAATCCCATG
+
F@F@,;F@,@+6:FFG;FGGGC,8,@:676CECFC@EG<86FCGGGGGGGEGGCFCFF,C?,,CEC9FB,?<:,+8++:5,5C,F<=CFB+BE++=:6>:=F9E,D<8==:35,;E;=E@9,8BF838=E8=+@+>**6,6C*@B,*?,,52D9,>CF;;>D,,,7,*=*4/***4*3*0*):3)2++3=:+;698:?++2+1)+)-4214**<()))(-)(5()(.,8))5)62???(.(-().3:28(.))6)3.((3)58**:3(((/),/++.)2).
@M06628:26:000000000-CRM2J:1:1101:24559:5189 2:N:0:101
TAATCTTGCGACCGTACTCCCCAGGCGGTCTACTTAGTGCGTTAGCTGCGCCACTAAAGTCTCAAGGACCCCAACGGCTAGTAGACATCGTTTACGGCGTGGACTACCAGGGTATCTAATCCTGTTTGCTCCCCACGCTTTCGTGCCTCAGTGTCAGTATTTGTCCAGGTAGCCGCCTTCGCCACTGATGTTCCTTCCAATCTCTACGCATTTCACCGCTACACTGGAAATTCCACTACCCTCGACAATACTCTAGTTTGCCAGTTCAAAATGCAGTTCC
+
<E<CEEEGGGGGCFCDGGF<FFFCGGCGEFECF<FGCGGGGEGEGFGEGFGGGGGFGEFFFGGFGGG8EFGGGGGGGGDGF?FFGGGGGGFFGGGGEGDGDDCGGGGGGGG>FFCDEGFGFG9<@EFDDGGEGE8+CEEGGGGG@FGD:6,@D>CCCGFFFGG,@FDFFG?*A:CCGGGA/*945?FFC9DFACFCA@A+1CC?7@<(60;>@3.7*2.:0()(032::AA2)<)).271:,,((-20,))-).-).):4)))/9?9264C7>*30644<
@M06628:26:000000000-CRM2J:1:1101:25626:5202 2:N:0:101
TAACCTTGCGGCCGTACTCCCCAGGCGGTCTACTTATCGCGTTAGCTTCGCCACTAAGTCATTACAACCCAACGGCTAGTAGACATCGTTTACGGCGTGGACTACCAGGGTATCTAATCCTGTTTGCTCCCCACGCTTTCGCACCTCAGTGTCAGTATCAATCCAGAGTGTCGCCTTCGCCACTGATGTTCCTTCCTATATCTACGCATTTCACCGCTACACAGGAAATTCCACACTCCTCTATCGTACTCTAGCCTGCCAGTATCGGGTGCAATTCCAAG
+
GGGGGGGGGGEGGGGGGGGGGGGGGGGGGGGGGGGGGGGGGGGGGGGGGGGGGGGGGGGGGGGGGGGGGGGGGGGGGGGGGGGGGGGGGGGGGGGGGGGGGGGGGGGGGGGGGGGFGGGGGGGGGGFGGGGGGGGGGEGGGGCGEFFGGGGGGC,EFGGGGGGGGGGGGGGFGGGGEFGEGGGFFFGGGDFFFFFFFFFGFFECF;9?@237@?ADFGB>>BFBF:?BFFF<FFFFBF7),-8<A<?2<?<A4)6:BF:?)25**24994C@)9<9)459.
@M06628:26:000000000-CRM2J:1:1101:10690:5202 2:N:0:101
TAATCTTGCGACCGTACTCCCCAGGCGGTCTACTTAGTGCGTTAGCTGCGCCACTAAAGTCTCAAGGACCCCAACGGCTAGTAGACATCGTTTACGGCGTGGACTACCAGGGCATCTAATCCTGTTTGCTACCCACGCTTTCGCACCTCAGTGTCAGTATTGGTCCATTGAGTCGCCTTCGCCACTGATGTTCCTTCCCATCTCTACGCATTTCACCGCTACACAGGAAATTCCACTCACCTCTACCATACTCTAGTTCGCCAGTTTTGAATGCAGTTCC
+
FGGGFGGGFGGGEGGGGG<EFGGGGGGGGGGFGGGGFGCFGFGGGGGGGGGGGGGGGGGECFGGGGGGGGGGGGGGDGCFFFGGGGGGGGGGFFGGEGGGGGGGGGGGGGGGD<3DEGGFGGGGGGGFFGDFGGFEC>EEGGCGCGGFGGGGGGGGFFFGGFAFGGC+2DEBFGEGGEDF5CDDBFFGGFFFFEC?F;4;:?1)1;7830;51)/;A39:167<=:?B<7<)5<2440:>04:<AAFF28?)34)).6<B>?B@?FAFB(<164A+-6:A
@M06628:26:000000000-CRM2J:1:1101:6379:5203 2:N:0:101
TAATCTTGCGACCGTACTCCCCAGGCGGTCTACTTAGTGCGTTAGCTGCGCCACTAAAGTCTCAAGGACCCCAACGGCTAGTAGACATCGTTTACGGCGTGGACTACCAGGGTATCTAATCCTGTTTGCTACCCACGCTTTCGCACCTCAGTGTCAGTATTGGTCCAGTGAGTCGCCTTCGCCACTGATGTTCCTTCCCATCTCTACGCATTTCACCGCTACACAGTAAATTCCACTCACCTCTACCTTACTCTAGTTCGCCAGTTTTGAATGGAGTTCC
+
FEAFGFGGFGGG@FFGGGGGCFGGFGGGGGG9F<FGDGGGGGGEEGGGGGGGGGG8E<FECFFCFFGFGGGGGGGGGGGGGGFFEA?F9BFFFGBCFEGGGDFGFDFFGG@CF?FGFGECGDGGGGGGGG9F,@=8FGGDGGGGCGGGC9CFFGGGCGFGGG,,?FF>FFF?F>ECEGGFF4DE56FFGFCAFCFEF1;7;?E3@+1703<EGE?G*/6;(2)4*4).6<A<4>D).47?:7<22<)))636))))-6)40((7?FF4(0<8))+247)6
@M06628:26:000000000-CRM2J:1:1101:23160:5218 2:N:0:101
TAATCTTGCGACCGTACTCCCCAGGCGGTCTACTTAGTGCGTTAGCTGCGCCACTAAAGTCTCAAGGACCCCAACGGCTAGTAGACATCGTTTACGGCGTGGACTACCAGGGTATCTAATCCTGTTTGCTACCCACGCTTTCGCACCTCAGTGTCAGTATTGGTCCAGTGAGTCGCCTTCGCCACTGATGTTCCTTCCCATCTCTACGCATTTCACCGCTACACAGGAAATTCCACTCACCTCTACCATACTCTAGTTCGCCAGTTTTGAATGCAGTTCCA
+
GGGGGGGGGGGGGGGGGGGGGGGGGGGGGGGGGGGGGGGGGGGGGGGGGGGGGGGGGGGGGGGGGGGGGGGGGGGGGGGGGGGFGGGGGGGGGGGGGGGGGGGGGGGGGGGGGGGGGGGGGGGGGGGGGGGGGGGGGGGGGGGGGGGGGGGGGGGGGGGGGGGGGGG4FGGFGGGGGGGFGGGFEFGGGGGFFFFEFFFGGGGCFFEFFDFFFCEGFD>FBFFFFFFFFFFFFFFFA<BF?43<DFF><?BBBFF4<AB0;?6;7C<B7?A=4FG?AA<<2
@M06628:26:000000000-CRM2J:1:1101:6379:5221 2:N:0:101
TAATCTTGCGACCGTACTCCCCAGGCGGTCTACTTAGTGCGTTAGCTGCGCCACTAAAGTCTCAAGGACCCCAACGGCTAGTAGACATCGTTTACGGCGTGGACTACCAGGGTATCTAATCCTGTTTGCTACCCACGCTTTCGCACCTCAGTGTCAGTATTGGTCCAGTGAGTCGCCTTCGCCACTGATGTTCCTTCCCATCTCTACGCATTTCACCGCTACACAGGAAATTCCACTCACCTCTACCATACTCTAGTTCGCCAGTTTTGAATGACTTTCCA
+
GFFGFGGGGGGGGGGGGGGGGGGGGGGGGGGFGGGGGGGGGGGGGGGGGGGGGGGGGGFGGGGFGGGGGGGGGGGGGGGGGGGGGGGGGGGGGGGGGGGGGGGGGGGFGGGGGGGGGGFGGFGDGGGGGGGGGGGGGGGGGGGGGGGGGGGGGGGGGGGGGFGGGGGGGGGFFGCGGGGFGGGFFFGG7,1;ACFEF@FGGGGFFFF6>;<DGE3@FG971;BBFFFFB?FFF>BFB?20:4:DBFF76)143:94:.-41:1B7:46(-<7)*++-66))
@M06628:26:000000000-CRM2J:1:1101:6399:5224 2:N:0:101
TAATCTTGCGACCGTACTCCCCAGGCGGTCTACTTAGTGCGTTAGCTGCGCCACTAAAGTCTCAAGGACCCCAACGGCTAGTAGACATCGTTTACGGCGTGGACTACCAGGGTATCTAATCCTGTTTGCTACCCACGCTTTCGCACCTCAGTGTCAGTATTGGTCCAGTGAGTCGCCTTCGCCACTGATGTTCCTTCCCATCTCTACGCATTTCACCGCTACACAGGAAATTCCACTCACCTCTACCATACGCTAGTTTGCCAGTTTTGAATGCAGTTCCA
+
GGGGGGGGGGDGEGGGGGGGGGGGGGGGGGGGGGGGGGGGGGGGGGGGGGGGGGGGGGFGGGGGGGGGGGGGGGGGGGGGGGGGGGGCFGGGGGGGGGFFGGGGGGGGCFCEFGGGGGGGGGGGGGGGGGGGGGGGGGGDGGGGGGGDGCGFGGGGFCFGGGF<?FGGFFGFG@EE5E4AF:D?;6D*B?DFCCFFFD;DGFFCFFE;B@FEGFEGFD9>>BFFFFFFFBF<4<>D2?BFFBB<2<<2AD1.(3?6>5))6<<:@GFB?B9FA?C7<<>A)
@M06628:26:000000000-CRM2J:1:1101:17128:5232 2:N:0:101
TAACCTTGCGGCCGTACTCCCCAGGCGGTCAACTTAGTGCGTTAGCTGCGCCACTCACGTCTCAAGGACACAAACGGCTAGTTGACATCGTTTACGGCGTGGACTACCAGGGTATCTAATCCTGTTCGCTCCCCACGCTTTCGTTCCTCAGCGTCAGTATCTGTCCAGGTGGCCGCCTTCGCCACTGATGTTCCTTCCAATCTCTACGCATTTCACCGCTACACTGGAAATTCCACCACCCTCTACAGTACTCTAGTTTGCCAGTTCAAAATGCAGTTCCA
+
GGGGGGGGGGGGGGGGGGGGGGGGGGGGGGGGGGGGGGGGGGGGGGGGGGGGGGGGGGGGGFGGGGGGGGGGGGGGGGGGGGGGGGGGGGGGGGGGGGGGGGGGGGGGGGGGGGGGGGGGGGGGGGGGGGGGGGGGGGGGGGGGGGGFGGGGGGGGGGGGGGCGGCGGGGGFGGGEGGGFGGG>BFGCFCGFFEFFFFFFDCCEFFEFB;6B>>BGFCBBFFFFFD?BFFFFF22<?FF?F?FF2464A<B><9A4<<AAFFF4?7<<>A7FDF?9<>>D2
@M06628:26:000000000-CRM2J:1:1101:13739:5254 2:N:0:101
TAACCTTGCGGCCGTACTCCCCAGGCGGTCTACTTATCGCGTTAGCTTCGCTACTCACGGATTAAATCCACAAACAGCTAGTAGACAGCGTTTACGGTGTGGACTACCAGGGTATCTAATCCTGTTCGCTACCCACACTTTCGCACATGAGCGTCAGTTACTGACCAGGGAGTCGCCTTCGCCACTGATGTTCCTCCTGATATCTACGCATTTCACCGCTACACCTGGAATTCCACTCCCCTCTCCAAAACTCTACCCTGCCAGTTCTAAATGCAATTCC
+
GGGGGGGGGGGGGGGGGGGGGGGGGGGGGGGGGGGGGGGGGGGGGGGGGGGGGGGGGGGGGGGGGGGGGGGGGGGGGGGGGGGGGGGGGGGGGGGGGGGGGGGGGGGGGGGGGGGGGGGGGGGGGGGGGGGGGGGGGGGGGGGGGGGGGFFFGGGGGGGGGGGGGGGGGGGFGGGGGGGFFDGFFFGFFGGFFFAEFFFGGF?CF=<FF;DEGFEGFC;B>FB:FBFF?FAFFFAFBB:313:(8:2:21:0<AA)-45(28469:<4<AGF9FCCB2AF
@M06628:26:000000000-CRM2J:1:1101:23723:5265 2:N:0:101
TAACCTTGCGGCCGTACTCCCCAGGCGGTCAACTTAGTGCGTTAGCTGCGCCACTCACGTCTCAAGGACACAAACGGCTAGTTGACATCGTTTACGGCGTGGACTACCAGGGTATCTAGTCCTGTTCGCTCCCCACGCTTTCGTACCTCAGCGTCAGTATCTGTCCAGGTGGCCGCCTTCGCCACTGATGTTCCTTCCAATCCCTACGCATTTCACCGCTCCACTGGAAATTCCACCACCCTCTACACCACTCTAGTTTGCCCGTTCAAAATGCAGTTCC
+
C@FFEEEA<CC@:CBCGGG@FGGGGGGGC@8F@,CEFF9FG@@@FAFGGC@BF=FGGGGFCFGEFEG8FDFFCGGGEGDGFEGGFGAE9F<FDFFCFGEGEDCFEFGGFF:FGFFFAD;CFGDFFGGGGG?EEGC@>>EC>9EG7FCGD?,,@CGGEGC?7DCGFGGFFGE>604:=EDF5DDBFAFC+1;F=CFCF@A+;7*/);07;1?::.)?/9(4(4>86)(48ABFAA<-48?F?2:<)6<0(33:16))644).)))094:26?726+<<)-)
@M06628:26:000000000-CRM2J:1:1101:10961:5279 2:N:0:101
TAATCTTGCGACCGTACTCCCCAGGCGGTCTACTTATTGCGTTAGCTGCGCCACTAAAGGATCAAGTCCTCCAACGGCTAGTAGACATCGTTTACGGCGTGGACTACCAGGGTATCTAATCCTGTTTGCTCCCCACGCTTTCGCACCTCAGTGTCAGTATCTATCCAGCCAGTCGCCTTCGCCACTGGTGTTCCTTCCCATCTCTACGCATTTCACCTCTACACTGGAAATTCCACTAACCTCTCCCATACTCTAGTTAGTCAGTTTTGAATGCAGTTCCA
+
GGGGGGGGGGGGGGGGGGGGGGGGGGGG6+,EFFGG9,CFGGGGGGGGGGGGGG<DGGGC,6,,5C5,C,E<FEGCGGGGGG9B,CFGGGGGGGGGGGGGGGGGGGGGGGGGGGGGGGGGGGGFGGGGGGGGGGGGGGGGGGGGGGGFGGG,EGGGFGGA,,7,@>FD,*;AGGDGGGGFFGGDFFGFFCDBF3A7F1)2@?CEFAEFFFFBFC?:A*=EFFFF*.((5<AABFFFF25?B6()4(((-,845-<:<9)644<7@GF4(4C8>=C7<<>A)
@M06628:26:000000000-CRM2J:1:1101:24249:5294 2:N:0:101
TAACCTTGCGGCCGTACTCCCCAGGCGGTCAACTTAGTGCGTTAGCTGCGCCACTCACGTCTCAAGGACACAAACGGCTAGTTGACATCGTTTACGGCGTGGACTACCAGGGTATCTAATCCTGTTCGCTCCCCACGCTTTCGTTCCTCAGCGTCAGTATCTGTCCAGGTGGCCGCCTTCGCCACTGATGTTCCTTCCAATCTCTACGCATTTCACCGCTACACTGGAAATTCCACCACCCTCTACAGTACTCTAGTCTACCAGTTCAAAATGCAGTTCCA
+
GGGGGGGGGGGGGGGGGGGGGGGEFGGGGGGGGGGGGGFGGGGGGGGGFGGGGGGGGGGGGFGGGGGGGGGGGGGGGGGGGGGGGGGGFGGGGGGGGGGGGGGGGGFGGGGGFGGGCC=@EDC<FGGGGGGCGGCGGGGGGGGGGGFFGCFGGGGGGCCFGGGGFGGCFGGFGGGGGGGFADGFFFGGF7DFFFFFF@F71=:9FFEDBF:>>BFGFC9>FFFF=):1:B4<<<4A??:3<??B<DB7<<A<AF2-.626:A79*::9ABGF<=AEA269)
@M06628:26:000000000-CRM2J:1:1101:7485:5296 2:N:0:101
TAACCTTGCGGCCGTACTCCCCAGGCGGTCAACTTAGTGCGTTAGCTGCGCCACTCACGTCTCAAGGACACAAACGGCTAGTTGACATCGTTTACGGCGTGGACTACCAGGGTATCTAATCCTGTTCGCTCCCCACGCTTTCGTTCCTCAGCGTCAGTATCTGTCCAGGTGGCCGCCTTCGCCACTGATGTTCCTTCCAATCTCTACGCATTTCACCGCTACACTGGAAATTCCACCACCCTCTACAGTACTCTAGTTTGCCAGTTCAAAATGCAGTTCCA
+
FGGGGGGGGGGGGGGGGGGGGGGGGGGGGGGFGGGGGGGGGGGGGGGGGGGGGGGGGGGFGEGGGGGGGGGGGGGGGGGGGGGGGGGGGGGGGGGGGGGGGGGGGGGFGGGGDFG8;DGCGGGGGGGGGGGGGGGGEGGEFFGGGGGGGGGFGEGGGGGGDFEFEGGGGGG4?DGGDGDFFDD5>FGF+<CF79@EF@CDGG9?AF>;BDFFDBAFFC9B9BFFF??<2<AFFFAF(,84?FFF<2)46)<>FAA<A<2)<<<?F*<AF<C6-69+6<>6)
@M06628:26:000000000-CRM2J:1:1101:7868:5301 2:N:0:101
TAACCTTGCGGCCGTACTCCCCAGGCGGTCAACTTAGTGCGTTAGCTGCGCCACTCACGTCTCAAGGACACAAACGGCTAGTTGACATCGTTTACGGCGTGGACTACCAGGGTATCTAATCCTGTTCGCTCCCCACGCTTTCGTACCTCAGCGTCAGTATCTGTCCAGGTGGCCGCCTTCGCCACTGATGTTCCTTCCAATCTCTACGCATTTCACCGCTACACTGGAAATTCAACCACCCCCTACAGTACTCTAGTTTGCCAGTTCAAAATCCAGTTCCA
+
GGGGGGGGGGGGGGGGGGGGGGGGGGGGGGGGGGGGGGGGGGGGGGGGGGGGDGGGGGGGGFGGGGGGGGGGGGGGGGGGGGGGGGGDGGGGGGGEGGGGGGGGGGGGGGGGFCGFGGGGGGGGGGGGGGGGGEGGDEGEEGGGGGGDCFGGEGGGGGEEGFGGGGFGEFFFGGDEGGGFGGCDF;<:DFDFFFF<BFFG=CCEFFE0:61BFA2CF96>>FFFFB(2:AA<A).<.-8??((,14204-6)).6.<AF9B2))00)).4:*()2<6<64)
@M06628:26:000000000-CRM2J:1:1101:10218:5329 2:N:0:101
TAATCTTGCGACCGTACTCCCCAGGCGGTCTACTTATCGCGTTAGCTGCGTTACTAAGATCTCAAGGATCCCAACAACTAGTAGACATCGTTTACGGCGTGGACTACCAGGGTATCTAATCCTGTTTGCTCCCCACGCTTTCGCACCTCAGTGTCAGTATCAGTCCAGGCAGTCGCCTTCGCCACTGGTGTTCCTTCTTATATCTACGCATTTCACCGCTACACAAGAAATTCCACTACCCTCTACTGTACTCTAGTTACCCAGTTCTAAATGCATTTCCA
+
9E@ECFC<FFGCC+BCFGGFAGEFFGG@GGEEGFFAA<@:FFC7B<FEGGE:?FFGGF9FCC<?EG@E=<FFFGGGFEFFGGGGGGGFGDFFFGGGG7>FGC7FGGGFFGGDGCGCCEFGFGF?DGDGCFF8DGFGGDGCCFGCGGGD:EFGGFGGGGGGCC7DEFF7<EGFGGGG5=DA5DDEBFGGG?;?F5:CFFFGGGGEAFFD>;;>CCCDA<;FFB3:FBB7B<ADF9AFA04(42:BB<22A44))64456>A<7<49*64<B7?A*2+-.)-)
@M06628:26:000000000-CRM2J:1:1101:5979:5329 2:N:0:101
TAACCTTGCGGCCGTACTCCCCAGGCGGTCTACTTATCGCGTTAGCTTCGCCACTAAGTCATTACAACCCAACGGCTAGTAGACATCGTTTACGGCGTGGACTACCAGGGTATCTAATCCTGTTTGCTCCCCACGCTTTCGCACCTCAGTGTCAGTATCAATCCAGAGTGTCGCCTTCGCCACTGATGTTCCTTCCTATATCTACGCATTTCACCGCTACACAGGAAATTCCACACTCCTCTATCGTACTCTAGCCTGCCAGTATCGGCTGCAATTCCAAG
+
FGGGGGGGGGGGGGGGGGGGGGGGGGGGCEGFGGGGGGFGGGGGGFGGGGGGGGGGGGGGGGGGGGGGGGGGGGGGCFGFEGFGGGGFGGGCFGGGEGGGGGGGGGGGCEDFFGGGFGGGFGGGG8EDFGGGGEEGFGGGDC8>ECFCCFFGGFGAFGGFGCFFGFG4FEGFGGG=CFGFGGGFFFG=CGGFFFFFFFFD7FFCF>B;;<CFDCF3A5>>BF26F:BBDAFF<AF0(417,.).642?61)6<AA7<<?B?BF=*249((*0.*<9>A4).
@M06628:26:000000000-CRM2J:1:1101:20114:5342 2:N:0:101
TAACCTTGCGGCCGTACTCCCCAGGCGGTCTACTTATCGCGTTAGCTTCGCCACTAAGTCATTACAACCCAACGGCTAGTAGACATCGTTTACGGCGTGGACTACCAGGGTATCTAATCCTGTTTTCTCCCCACGCTTTCGCACCCCAGTGTCAGTATCAATCCAGAGTGTCGCCTTCGCCACTGATGTTCCTTCCTATATCTACGCATTTCACCGCTACACAGGAAATTCCCCACTCCTCTATCTTACTCTATCCTGCCAATTTCGGGTGCAATTCACAG
+
FCFGCFGGGGGGGGGGGGGGFGGGGGCFFCE9ECAEGECFFGGGGGGGGGGGDEGGC8FFGGGGGGGGEGGGGGGGGGFGFFFGGAFEFGGGGG:FEFGGGGFFFF8FFG@FD,3DDEGGGGGGG,EECADG8EECCCFGGGCEE*3C*4,@<EFGGG:DACCEFF?FFGGFG45;=CGEG*96)/;D>92;@5A@+6A>7F+9+).3(3CF:?=C>G>><:2(.41:)6:))((-,2:<:<)<A2))6))))..56),:2)(**2(21:/;:FE+)))6)
@M06628:26:000000000-CRM2J:1:1101:20093:5349 2:N:0:101
TAACCTTGCGGCCGTACTCCCCAGGCGGTCTACTTATCGCGTTAGCTTCGCCACTAAGTCATTACAACCCAACGGCTAGTAGACATCGTTTACGGCGTGGACTACCAGGGTATCTAATCCTGTTTGCTCCCCACGCTTTCGCACCTCAGTGTCAGTATCAATCCAGAGTGTCGCCTTCGCCACTGATGTTCCTTCCTATATCTACGCATTTCACCGCTACACAGGAAATTCCACACTCCTCTATCGTACTCTAGCCTGCCAGTATCGGGTGCAATTCCAAG
+
GGGGGGGGGGGGGGGGGGGGGGGGGGGGGGGGGGGGGGGGGGGGGGGGGGGGGGGGGGGGGGGGGGGGGGGGGGGGGGGGGGGGGGGGGGGGGGGGGGGGGGGGGGGGGGGGGGGGGGGGGGGGGGGGGGFGGGGGGGGGGGGGGCFGGGGGGGGGGGGGGGFGGFGFEFGFGGCCEGGBGCGFFFGCFFGFFEF@FFFG+<CCFFBFFFFFGEFDBD@>B???FB?B<<AABBFB??:7:4).:14,36>AB<>:>FFBB78F=::37<*),9E:)65).
@M06628:26:000000000-CRM2J:1:1101:23993:5349 2:N:0:101
TAATCTTGCGACCGTACTCCCCAGGCGGTACACTTAATGTGTTAACTGCATTACTGCAAGGTCTAGCCTCACAACAACTAGTGTACATCGTTTAGGGCGTGGACTACCAGGGTATCTAATCCTGTTTGCTCCCCACGCTTTCGCGTCTCAGCGTCAATAATGTTCCAGTAGATCGCCTTCGCAATCGGTATTCCTTCTGATCTCTACGGATTTTACCCCTACACCAGAAATTCCATCTACCTTTCCCATATTCTAGGTAAGCAGTTTTCAAAGAAGTTCAA
+
FGGGGGGGGGGGGGGGGGGGGGGGGGGGGGGGGGGGGGGGGGGGGGGGGGGGGGGGGGGGGGGGGGGGGGGGGGGGGGGGGGGGGGGGGGGGGGGGGGGGGGGGGGGGGGGGGGGGGGGGGGGFGFGGGGGGFGF@FGGGGGGGGGGGGGGGGGGGEGFGFFFFGFGFGFFFGGGGGGGFFGGBEFGDGCCFF<FFFFF@=@FFFCCDD?DFGEFFFGF?FFFF;?DFDFFEFFFFFFFFFFFA<B?7ABFFFFBA2:9B2?FFFGFF9AGFA)0<<D2:2
@M06628:26:000000000-CRM2J:1:1101:10504:5371 2:N:0:101
TAACCTTGCGGCCGTACTCCCCAGGCGGTCAACTTAGTGCGTTAGCTGCGCCACTCACGTCTCAAGGACACAAACGGCTAGTTGACATCGTTTACGGCGTGGACTACCAGGGTATCTAATCCTGTTCGCTCCCCACGCTTTCGTTCCTCAGCGTCAGTATCTGTCCAGGTGGCCGCCTTCGCCACTGATGTTCCTTCCAATCTCTACGCATTTCACCGCTACACTGGAAATTCCACCACCCTCTACAGTACTCTAGTTTGCCAGTTCAAAATGCAGTTCCA
+
GGGGGGGGGGGGGGGGGGGGGGGGGGGGGGGGGGGGFGGGGGGGGGGGGGGGGGGGGGGGGGGGGGGGGGGGGGGGGGGGGGGGGGGGGGGGGGGGGGGGGGGGGGGGGGGDFFDFGGGGFGGFGGGGGGGGGGGGGDGGGGGGGGGGGGCCGGGGGGGGFFGGGFGFFFGFGFGGGGGFGGGFFFGGGGDAFFFFFFFGGGGFFFF?@@FFDFFGFC>9>FFFFFFFFFFFFAAF?:<1:<B08AB0)).6:<94<<<A<B<?@C<BFFF?)6<<<464)
@M06628:26:000000000-CRM2J:1:1101:23251:5376 2:N:0:101
TAATCTTGCGACCGTACTCCCCAGGCGGAATGCTTAATCCGTTAGGTGTGTCACCGAACAGTATACTGCCCGACGACTGGCATTCATCGTTTACGGTGTGGACTACCAGGGTATCTAATCCTGTTTGCTCCCCACACTTTCGTACCTCAGCGTCAGTATCGAGCCAGTGAGCCGCCTTCGCCACTGGTGTTCCTCCAACTATCTACGAATTTAACCCCTACACTCGGAATTCCACTCACCTCTCTCGAACGCTACACTGTTAGTTTTGGAGGCAGTTCCAG
+
EDFGFGGFCFGDGGFGEFFGGBF@CCCG@FFFGFGGCGGGGGGGGGF<FCFC<EEFFFGGGGGGGGGGGGGGGG:CFG+BFGFEGGGGGFFGEEFGEFFGGCFGGGGFGDDA=D=FEDFGGG9CBEFGGFFG>FEEGGGGGGGGGGGGCGGGGGGGGGFGE@E5C:ECFCFFGDEEGGG4ECDDFFD+;C5AFCA@FE)*;EGEFA1(6(4F+?C708;?081A)43>B:?BFA<AFF?02:??F>(,86((-4(544)).657FFA?((7)(.;:A)6).
@M06628:26:000000000-CRM2J:1:1101:11150:5376 2:N:0:101
TAATCTTGCGACCGTACTCCCCAGGCGGTCTACTTAATGCGTTAGCTTCGCCACTAAGTTCTCAAGGACCCCAACAGCTAGTAACCATCGTTTACGGGTGGAATTACCAGGGTACCTAACCCTGTTGCTTACCACGCCTTCCGCACTTCGCTTCAGTTCTTGTTCCGGGGATTGCCTTCCCCCTCGGTTGTCCCTCGCATACCTACGTCCTTTCATCCCACCACCTGAAATTCCTCCCCCCCTCACCAACTCTCACTCCACAGTCATTAATTACAATCCC
+
,CC,CFFFGE+FFFFGGGGGGGGGGGGGGG7CGGG,,,CFGGGGGGGEFEC,CFG,C66,CF,E,C,CFGG7F,4,:C,,,C9,,,,,44AF7+9@4+46@+,,,5C<,AE76,46,;,,6,,3AE,,,,,8@=,+3+@A,@+++++,,+++++5,7,,33@,3@,***4;*03,>,=0),0)/:)921*:12./().)**+0)+)((,(6++))0**(,(-(()(.(3).-<)):2:(2((-((4(),3()-)))6)(,4((0/2)--)0*)1++6(.,
@M06628:26:000000000-CRM2J:1:1101:16468:5377 2:N:0:101
CATTCTTGCGAACGTACTCCCCAGGTGGGTCACTTATCACTTTCGCTTAGCCACTCAAACCGAAGTTCGAACAGCTAGTGACCATCGTTTACGGCGTGGACTACCGGGGTATCTAATCCCGTTCGCTCCCCACGCTTTCGTCCATCAGTGTCAGTTAATTATTAGTGATCTGCCTTCGCAATTGGTATTCTATGTAATATCTATGCATTTCACCGCTACACTACATATTCTAACCACTTCATAATAACTCAAGACAACCAGTATCAAAGGCAATTTTACCG
+
GGGGGGGGGGGGGGGGGGGGGGGGGGGGGB@FGGGGGGGGGGGGGGGGGGFGGGGGGFFGGGGGGFFGCGGGGFGGGGGFCGGGGGGGGGGGGGGGGDGGGGGGG7FGGGGGGGGGGGGCGGGGGGG8EG>FGGGGGGGGGGGGGGGFCGGGGBFFFCGG7EGGGGFGGGGFGGGGGGGFGG7FFFGGGGGFFFFFFFFGGGGEFFEFFFFFGE@3>C@F@<EFA6?FEFEFFFDFFFEECEEFFFF)6<A?<D?4(,4<1666@FDFA(*<?FC?<A22(
@M06628:26:000000000-CRM2J:1:1101:20843:5378 2:N:0:101
TAATCTTGCGACCGTACTCCCCAGGCGGTCTACTTAGTGCGTTAGCTGCGCCACTAAAGTCTCAAGGACCCCAACGGCTAGTAGACATCGTTTACGGCGTGGACTACCAGGGTATCTAATCCTGTTTGCTACCCACGCTTTCGTACCTCAGTGTCAGTATTGGTCCAGTAAGTCGCCTTCGCCACTGATGTTCCTTCCCATCTCTACGCCTTTCACCTCTACACAGGAAATTCCACTTACCTCTACCATACTCTAGTTCATCAGTTTTGAATGCCGTTCTA
+
GGDGGGGGGGGGGGGGGGGGGGGGGGGGGGCFFGGGACFGGGGGGGGGGGDGGGCCFGG?E<C,:66=FGEG:B:?BF+B:AAF,:C?A=AFGEF:+@:FFG:?E<<FGGGG>>,73CGDDF9,FFGDFF9=DG93>:+1@<8@FFGA:,,@<DF,7,33@,ADC>,7D;=15BCCGGGA57<)5?*0+,14+9+988A7;;+)+11(,(/>FE57B*6))./3/2??38)5<<<2:AA4?)-))663<2())-6)-)--)-)09C)<3:F469+*-:7()
@M06628:26:000000000-CRM2J:1:1101:23395:5383 2:N:0:101
TAATCTTGCGACCGTACTCCCCAGGCGGTACACTTAATGTGTTAACTGCATTACTGCAAGGTCTAGCCTCACAACAACTAGTGTACATCGTTTAGGGCGTGGACTACCAGGGTATCTAATCCTGTTTGCTCCCCACGCTTTCGCGTCTCAGCGTCAATAATGTTCCAGTAGATCGCCTTCGCAATCGGTATTCCTTCTGATCTCTACGGATTTTACCCCTACACCAGAAATTCCATCTACCTCTCCCATATTCTAGATAATCAGTTTTCAAAGCAGTTCAA
+
GGGGGGGGGGGGGGGGGGGGGGGGGGGGGGGGGGGGGGGGGGGGGGGGGGGGGGGGGGGGGGGGGGGGGGGGGGGGGGGGGGGGGGGGGGGGGGGGGGGGGGGGGGGGGGGGFGGGGGGGGFGFGGGGGGGGFGGGGGGGGGGGGGGGGGGGGGGGGGFFGFGGGGGGGFGFGGGGGGGFDGGFFFGGGGGFFFFFFFFCDCCEFFCDF=>FGFFGFGFDFFFFFF6@D@EEF?EFEEEF<;A<@D:79:4<<A<A)6<9<AAFFGFFAAGF9:F*:9<>4
@M06628:26:000000000-CRM2J:1:1101:19937:5383 2:N:0:101
TAATCTTGCGACCGTACTCCCCAGGCGGTCTACTTAGTGCGTTAGCTGCGCCACTAAAGTCTCAAGGACCCCAACGGCTAGTAGACATCGTTTACGGCGTGGACTACCAGGGTATCTAATCCTGTTTGCTACCCACGCTTTCGCACCTCAGTGTCAGTATTGGTCCAGTGAGTCGCCTTCGCCACTGATGTCCCTTCCCATCTCTACGCATTTCACCGCTACACAGGAAATTCCACTCACCCCTACCATACTCTAGTTCGCCAGTTTTGAATGCAGTTCCA
+
GGGFFGFGFGGGGGGGEGGGGGGDGGGGGGGFFGGGCFGE@FGGGGGGGGGCFFFGGGGGG<E?FCFGGGGGEGGGEGGDFFGFGGCEFGGGGGDGGGGFGGDFGGGGGGECGFGED=EFGGGFGGFFGGGGGGGECGGGC,BEEEDFF6CCFGGGFFAFGE6;BFFCGFG6FGGGDCGFCGGEE4F:FFDFF@A>ADA2+=@6@7>;01;)@?3DFC17(23:*40847A)<<A<410:?(,444())..),.))6-62>(,7?79).-084F0+).64)
@M06628:26:000000000-CRM2J:1:1101:6909:5385 2:N:0:101
TAACCTTGCGGCCGTACTCCCCAGGCGGTCAACTTAGTGCGTTAGCTGCGCCACCCACGACTCAAGGTCACAGACGGCTAGTTGACATCGTTTACGGCGTGGACTACCAGGGTATCTAATCCTGTTTGCTCCCCACGCTTTCGTGCCTCAGTGTCAGTATTTGTCCAGGTAGCCGCCTTCGCCACTGATGTTCCTTCCAATCTCTACGCATTTCACCGCTACACTGGAAATTCCACTACCCTCTACAATACTCTAGTTTGCCATTTCAACATGCATTTCC
+
GGFGGGGGGGGGGGGGGGGGGGGGGGGGGGGGGGGGGGGGGGGGGGGGGGGGGGGGGGECEGGGGGGGFFGFGGGGGEEDFGGGDEFGGGFFGGGEGGGGGGEFGGGGGGGG<DDGGFFEEFGGEFFGGGFCGCGGDEDEDEEGC@DAFGFGGGGGFGGGGGGGGG,76ECFF85CEGDF:C?BAFFF:ECFCEFFF@F++=EEFAEF@@;FCE5;8<>>>B?FF?0:()69>9<AA:B0<),4))5):).:7:4).6649AB4*26)6-957/9+46><
@M06628:26:000000000-CRM2J:1:1101:25155:5387 2:N:0:101
TAACCTTGCGTCCGTACTCCCCAGGCGGTCAACTTAGTGCGTTAGCTGCGCCACTCACGTCTCAAGGACACAAACGGCTAGTTGACATCGTTTACGGCGTGGACTACCAGGGTATCTAATCCTGTTCGCTCCCCACGCTTTCGTACCTCAGCGTCAGTATCTGTCCAGGTGGCCGCCTTCGCCACTGATGTTCCTTCCAATCTCTACGCATTTCACCGCTACACTGGAAATTCCACCACCCTCTACCGTACTCCAGTTTGCCAGTTCAAAAAGCAGTTCC
+
,FFGFGGAEG67@B6;B@<<FFFC8CFECF,;C,CF<FFGE:@@CEFFFGGG>8EFFGGFCFFGGGFFFFGGGGGGGD+FGFGGGGGGGEGGDFGD7F=FEG7FGGGGGGGEG?B9@=FGGGGGFEGDEGG8DE8CC>EGGG6FGFDGGGGCEEECEG@DGD@<DGGFC6,/;77CCEGF5DGDFAFD@9:7FEA5B@+C:F9?@7;/6;FFF36+**-39B)3=<0782)6<>2>11::6:11-6)-48::A(4())-)65)0679).)2)()+*...<
@M06628:26:000000000-CRM2J:1:1101:11164:5395 2:N:0:101
TAATCTTGCGACCGTACTCCCCAGGCGGTCTACTTAGTGCGTTAGCTGCGCCACTAAAGTCTCAAGGACCCCAACGGCTAGTAGACATCGTTTACGGCGTGGACTACCAGGGTATCTAATCCTGTTTGCTACCCACGCTTTCGCACCTCAGTGTCAGTATTGGTCCAGTGAGTCGCCTTCGCCACTGATGTTCCTTCCCATCTCTACGCATTTCACCGCTACACAGGAAATTCCACTCACCTCTACCATACTCTAGTTCGCCAGTTTTGAATGCAGTTCCA
+
FGGGGGGGGGGGGGGGGGGGGGGGGGGGGGGGGGGGGGGGGGGGGGGGGGGGGGGGGGGGGGGGGGGGGGGGGGGGGGGGGGGGGGGGGGGGGGGGGGGGGGGGFGGGGGGGGGGGGGGGGGGGGGGGGGGGGGGGGGGGGGGGGGGGGGGGGGGGGGGGGGGGCGGGGCFFGGGGGGGFGGGFFFGGFG:CFEFFF@FGGGGFFFE19?FEGFFGFGFFFFBF@BF?:BFA4AAF>7<?F?B>AFFB9?FF?<B<BBF:B??BFGFF<?CF<@FGAFAF)
@M06628:26:000000000-CRM2J:1:1101:6918:5401 2:N:0:101
TAACCTTGCGGCCGTACTCCCCAGGCGGTCAACTTAGTGCGTTAGCTGCGCCACCCACGACTCAAGGTCACAGACGGCTAGTTGACATCGTTTACGGCGTGGACTACCAGGGTATCTAATCCTGTTTGCTCCCCACGCTTTCGTGCCTCAGTGTCAGTATTTGTCCAGGTAGCCGCCTTCGCCACTGATGTTCCTTCCAATCTCTACGCATTTCACCGCTACACTGGAAATTCCACTACCCTCTACAATACTCTAGTTTGCCAGTTCAAAATGCAGTTCC
+
GGGGGGGGGGGGGGGGGGGGGGGGGGGGGG@FGGGG9EGGGGGGGGG9FGGGGGC,DFB:>FGGGG859?F?,FGGGGGGGGFGGGGGGGGGGGGGGGGGGGGGGGGGGGGGGGGGGGGGGGGGGGGGGGGGGGFGGGGGGGG8@FGGGGGGGGGGGGGGCBGGGFGGGGGFCGGGGGGFGGGFFFGCFCGFFFFFFF6@FDCEFFE?FFFFGFFGFGFFFFBFB??FFFFFFFFFFFFFBBB?<D<3<9055>D><5<)6>F4FF>4>4<*)8<?<4>B
@M06628:26:000000000-CRM2J:1:1101:15043:5411 2:N:0:101
TAACCTTGCGGCCGTACTCCCCAGGCGGTCAACTTAGTGCGTTAGCCGCGCCACTCACGTCTCAAGGACACAAACGGCTAGTTGACATCGTTTACGGCGTGGACTACCAGGGTATCTAATCCTGTTCGCTCCCCACGCTTTCGTTCCTCAGCGTCAGTATCTGTCCAGGTGGCCGCCTTCGCCACTGATGTTCCTTCCAATCTCTACGCATTTCACCGCTACACTGGAAATTCCACCACCCTCTACAGTACTCTAGTTTGCCAGTTCAAAATGCAGTTCCA
+
GGGGGGGGGGGGGGGGGGGGGGGGGGGGFGGGGGGGGGGGGGGGGGGGGGGGGGGGGGGGGGGGGGGGGGGGGGGGGGGGGGGFGGGGGGGGGGGGGGGGGGGGGGGGGGGGFGGGGCFGGCFGGGGGGGGGGGGGGGGEGGGGGGGGFFGGGGGGGGGGGGGGGGGG?GFFGGGGGGGF=DDFFFGDGGG=CFFFFDF+:7C7AFB06?BFDA<FF<69BFFBF7:<?FFFF949B1?BF:B7<A<:<2AD<4)4:)<>BAA)/*-6<<992*3+6)6:4
@M06628:26:000000000-CRM2J:1:1101:17411:5417 2:N:0:101
TAACCTTGCGGCCGTACTCCCCAGGCGGTCTACTTATCGCGTTAGCTTCGCTACTCACGGATTAAATCCACAAACAGCTAGTAGACAGCGTTTACGGTGTGGACTACCAGGGTATCTAATCCTGTTCGCTACCCACACTTTCGCACATGAGCGTCAGTTACTGACCAGGGAGTCGCCTTCGCCACTGATGTTCCTCCAGATATCTACGCATTTCACCGCTACACCTGGAATTCCACTCCCCTCTCCAAAACTCTAGCCTGCCAGTTCTAATTGCAATTCC
+
GGGGGGGGGGGGGGGGGGGGGGGGGGGGGGGGGGGGGGGGGGGGGGGGGGGGGGGGGGGGGGGGGGGGGGGGGGGGGGGGGGGGGGGGGGGGGGGGGGGGGGGGGGGGGGGGGGGGGGGGGGGFGGGGGGGGGGGGGGGGGGGGGGGGGGFGGGGGGGGFGGGGGGGFGGGBGGGGGGGFGDDDFFGGGFGFFFFFF@FFGGGFFFF69?<>FECGAC>FFFFFFB?BB:>?DAB<<1:?B?BBB?<:B(8445>6<0<:?FF4):<<A<+06*<<4ABA
@M06628:26:000000000-CRM2J:1:1101:5896:5420 2:N:0:101
CAACCTTGCGGCCGTACTCCCCAGGCGGTCTACTTAACGCGTTAGCTTCGCCACTAAAAGATCAAATCTTCCAACGGCTAGTAGACATCGTTTACGGCGTGGACTACCAGGGTATCTAATCCTGTTTGCTCCCCACGCTTTCGCACCTCAGTGTCAATCTCAGTCCAGATAGTCGCCTTCGCCACTGGTGTTCCTTCCTATATCTACGCATTTCACCGCTACACAAGAAATTCCACTACCCTCTCCTGTATTCTAGACTAGCAGTATCAGATGCATCTCC
+
,ECEFGGGGG76F+@FGFGGGGGGGGGG@FEGGGGG,EFGGGGGGGGGGG@FGGGCFG,9,55,,,,,9EFFFFG74@CECF9<FFGGCGFCGGG:?FGFEEGFGGGGGDFGGCD8F89@D;F<<EC=DAFDFGG8:EE7DG+C75CEG6,,@FCA7D,?,,=<DGGF,,=4B7EECGGFDDDFBFF<>CCBF)@)/61+++=?FFE196DFG?CCF*:B>9BF4(,.2.59A<AA<48??)3?03A)6:-:AFA-4)6<0(5*/2).).0*)*++))).
@M06628:26:000000000-CRM2J:1:1101:17125:5451 2:N:0:101
TAACCTTGCGGCCGTACTCCCCAGGCGGTCAACTTAGTGCGTTAGCTGCGCCACTCACGTCTCAAGGACACAAACGGCTAGTTGACATCGTTTACGGCGTGGACTACCAGGGTATCTAATCCTTTTGGCTCCCCACCCTTTCGTACCTCAGCGCCAGTATCTGTCCATGTGGCCGCCTTCGCAACTGATGTTCCTTCCAATCTCTACGCATTTCACCCCTACCTTGGAAATTCCACCACCCCCTACCTTACCCTAGTTAGCCAGTTCAAAAGGCATTTCCA
+
GGG<FGGGGGDGGGGGGGGGGGGGGGGG66,9CFFG,C,CFGGGGGGGCF7FGG8=FE666C<,B9,,C<FCF<C4++4+A?F?,?,@,+DF@+9@:=+8@++3:3D@=FFEA>B93E@=F;,,CE,+6,@EF78:+3@FC,35,D7,,,47***144>,=D:5DC;+>?B4C**=7E4A5:*)0/C*;+;8@386B@F++71.1;;1((6@*.)29*(-,(()163:4)6)-)))46?F1(,((3().)((()(.4.--624)<F4)6<+)-0*+3)66-
@M06628:26:000000000-CRM2J:1:1101:17473:5461 2:N:0:101
TAATCTTGCGACCGTACTCCCCAGGCGGAATGCTTAATCCGTTAGGTGTGACACCAACAAGCATGCTTGCTGACGTCTGGCATTCATCGTTTACGGTGTGGACTACCAGGGTATCTAATCCTGTTTGCTCCCCACACTTTCGCACCTCAGCGTCAGTATCGAGCCAGTGAGCCGCCTTCGCCACTGGTGTTCCTCCGAATATCTACGAATTTCACCTCTACACTCGGGATTCCACTCACCTCTCCCGAACTCAAGACCAGGAGTTTACAAGGCAGTTCCAG
+
GGGGGGGGGGGGGGGGGGGGGGGGGGGGGGGGGGGGGGGGGGGGGGGGGGGGGGGGGGGGGGGGGGGGGGGGGGGGGGGGGGGGGGGGGGGGGGGGGGGGGGGGGGGGGGGGGGGGGGGGGGGGGGGGGGGGGGGGGGGGGGGGGGGGGGGGGGGGGGGGDCGGGFGGGGGFGGGGGGD?EGGFFFFGFGGFFFFFFFFGGGGEFFFFFF@FGEFGFGFFFFD4;<@@FFF?>AA97(8:28)((.3?9;1<A>FABFFF:?BFFGF9A<FF:@CGFF2<4
@M06628:26:000000000-CRM2J:1:1101:19863:5470 2:N:0:101
TAACCTTGCGGCCGTACTCCCCAGGCGGTCAACTTAGTGCGTTAGCTGCGCCACCCACGACTCAAGGTCACAGACGGCTAGTTGACATCGTTTACGGCGTGGACTACCAGGGTATCTAATCCTGTTTGCTCCCCACGCTTTCCTGCCTCAGTGTTAGTATTTGGCCCGGTAACGTGCTTCGCCACTCATGTTCCTTCCCATCTCTTCCGCTTTCACCGCTACACCTGAAATTCCCCTACCCTCCACCTTACCTCAATTCGCCTGTTCAAAATTCCGTTCC
+
<F,CFGGGGG@CF:FGGGAGGGGGGGGG@66EFGGG<CFGGGGGGGG9<+8,@FE=7B+@@FC<BC<,959?,B8++@+449FC?F,99?AFG+8+B:+@CF=<F,3A,AFG3@BAC2E2>F=8>EG?<;,3@@@+3>*AF7,33@>,,,,7@3,,5,,,2@,,4D*3CEG)**,*4*=+**:));*01+3A@CFF8@;D+*+11+))((,:<46*9*(-(4)4)(,473)6)))(4-(.4,,-(((()6(())()).),31()/2-)))2*(*+0,.(.
@M06628:26:000000000-CRM2J:1:1101:14460:5486 2:N:0:101
TAACCTTGCGGCCGTACTCCCCAGGCGGTCTACTTATCGCGTTAGCTTCGCCACTAAGTCATTACAACCCAACGGCTAGTAGACATCGTTTACGGCGTGGACTACCAGGGTATCTAATCCTGTTTGCTCCCCACGCTTTCGCACCTCAGTGTCAGTATCAATCCAGAGTGTCGCCTTCGCCACTGATGTTCCTTCCTATATCTACGCATTTCACCGCTACACAGGAAATTCCACACTCCTCTATCGTACTCTAGCCTGCCAGTATCGGGTGCAATTCCAAG
+
GGGGGGGGGGGGGGGGGGGGGGGGGGGGGGGGGGGGGGGGGGGGEGGGGGGGGGGGDFGCGGGGGGGGGGGGGGGGGGGGGGGGGGGGGGGGGG@FGGGGGGGGDGGGGGGFFFGGGGGGGGGGGGGGGFGGFGGEGDGFGGGGGFFGFFGGGGGGGGGFGFEGGFGGGGGFDCGEGGFFGGGFFBGFGFFFFEB@FCFF7CF5FF;DFDCFGFA<BGB>?:?FFB0?AA<4<D:67??<BAAAA67:<<AF<<<?2:?77))*0:8>>?*8?BG?449<.
@M06628:26:000000000-CRM2J:1:1101:25748:5498 2:N:0:101
TAACCTTGCGGCCGTACTCCCCAGGCGGTCTACTTATCGCGTTAGCTTCGCCACTAAGTCATTACAACCCAACGGCTAGTTGACATCGTTTACGGCGTGGACTACCAGGGTATCTAATCCTGTTTGCTCCCCACGCTTTCGTGCCTCAGTGTCAGTATTTGTCCAGGTAGCCGCCTTCGCCACTGATGTTCCTTCCAATCTCTACGCATTTCACCGCTACACTGGAAATTCCACTACCCTCTACCATACTCTAGTTTGCCAGTTCAAAATGCAGTTCCCAG
+
GGGGGGGGGCCCFGGGGGGGGGGGGGGGGGGG,EFEFGFGGGGDGGGGGGGGGGGGGGGGGGGGFGDFGGGGGGGGGGGGGGGGGGFGGGGGGGGGGGDGDGFGGGGCCGEGGGGGGGGGGGGGFDFGGGGGGGGGGDGGGGGGGGGG:CGGGEGGGGDGGGFF;3DFGEGFCDGEGGG?GGGFFFF+1=FAA<A@F?AFFGGFFF;@D0<AC73*:C@9B8527?:BFFF42<20>FFF??)4)5<DB<?DFF69>BF<AD?4*>AAA77@A*<94472.
@M06628:26:000000000-CRM2J:1:1101:24865:5499 2:N:0:101
TAATCTTGCGACCGTACTCCCCAGGCGGAATGCTTAATCCGTTAGGTGTGACACCAACAAGCATGCTTGCTGACGTCTGGCATTCATCGTTTACGGTGTGGACTACCAGGGTATCTAATCCTGTTTGCTCCCCACACTTTCGCACCTCAGCGTCAGTATCGAGCCAGTGAGCCGCCTTCGCCACTGGTGTTCCTCCGAATATCTACGAATTTCACCTCTACACTCGGAATTCCACTCACCTCTCTCGAACTCAAGACGAGGAGTTTATAAGGCAGTTCCAG
+
CFGFGGGFFFGEEGEFGGGGGGGD8FEEGEFFFGGGFGCGGGCGGGGGGGGGGGGGGGGGGGFGGGGGGGGGFGGGGGGGGGGGGGGFGFEEGGE7EFGGDGGCGGGGGGEAEFEGDDGGG,CFGFFA@FGGGGEGEFDAFGC6EGGGDE8CEGG8EEGCEFFGGGGGD9<5?DCEGC>9CCGFFFGFFFGCA/1756):D9FE6C02(66+3?CGF*.7;EFCFFF(,3)-5.).1(50>?<?BBF0:1(6274A?((,,(87?:4<AD940;EFDAA).
@M06628:26:000000000-CRM2J:1:1101:5597:5502 2:N:0:101
TTAATCTTGCGACCGTACTCCCCAGGCGGTCTACTTAGTGCGTTAGCTGCGCCACTAAAGTCTCAAGGACCCCAACGGCTAGTAGACATCGTTTACGGCGTGGACTACCAGGGTATCTAATCCAGTTTGCTACTCACGCTTTCGCACCTTAGTGTCAGTATTTGGCCAGTGAGTCGCCTTCGCCACTGATGTTCCTTCCCATCTCTACGCATTTCACCGCTACACAGGAAATTCCATTCACCCCTACGATACTCTACTGCGCCAGTTTTGAATGAGGTTCCA
+
<@EECEFF9<FFCCECGG,C<<FGE8CCFF@F9EAFF9FFFE@CCGGGGGE:CFCAFGFGGGE9,<6FDFFF7BFE,8@CG??DE9<BFC@FGF=F:=CBFC7F<<<,3DFGD<,=DDEFDGF,,,8:DCF;E,=,B3,@1@9>@7:+,,7,7EDC;EF:EG,<,;>,;DE9*221*=*:AF4C;A9CFC,1BACFF4(=:+;=9:@<(1(8BG).:**(.333(*4,30(664<)).64))(--4:(3(,465.:)6))((43<6*:),(09:*+*.423)
@M06628:26:000000000-CRM2J:1:1101:7082:5508 2:N:0:101
TAACCTTGCGGCCGTACTCCCCAGGCGGTCTACTTATCGCGTTAGCTTCGCTACTCACGGATTAAATCCACAAACAGCTAGTAGACAGCGTTTACGGTGTGGACTACCAGGGTATCTAATCCTGTTCGCTACCCACACTTTCGCACATGAGCGTCAGTTACTGACCAGGGAGTCGCCTTCGCCACTGATGTTCCTCCAGATATCTACGCATTTCACCGCTACACCTGGAATTCCACTCCCCTCTCCAAAACTCTAGCCTGCCAGTTCTAAATGCAATTCC
+
GGGGGGGGGGGGGGGGGGGGGGGGFFGGGGGGGGGGGGFGGGGGGGGGGGGGGGGGGGGGGGGGGGGGGGGGGGGGGGGGFGGGGGGGGGGEEDFGGGGGGGFGGGFFGGGGGGGFGGGGGGGGGGGGGGGGGGGGGGGGGGGGGGGGGGGGGCGGGGGGGGGGGGGFEGGFGGGGGGGFGGGFEFG>FC;AAEFFFFFGGC=CAC>?;D<FFECGFG@>BBFFFF:8:BBFABAFFFFFF2?2:747<::05<B)4:A:<BFF@GA9AD7@)*+<-.4<
@M06628:26:000000000-CRM2J:1:1101:11608:5524 2:N:0:101
TAACCTTGCGGCCGTACTCCCCAGGCGGTCTACTTATCGCGTTAGCTTCGCCACTAAGTCATTACAACCCAACGGCTAGTAGACATCGTTTACGGCGTGGACTACCAGGGTATCTAATCCTGTTTGCTCCCCACGCTTTCGCACCTCAGTGTCAGTATCAATCCAGAGTGTCGCCTTCGCCACTGATGTTCCTTCCTATATCTACGCATTTCACCGCTACACAGGAAATTCCACACTCCTCTCTCGTACTCTAGCCTGCCAGTATCGGGTGCAATTCCACG
+
GGGGGGGGGGGGGGGGGGGGGGGGGGGGGGGGGGGGGGGGGGGGGGGGGGGGGGGGGGGGGGGGGGGGGGGGGGC@F:AFFFDGGGGGGGGGGGGGGFGDEFGGGGFEEGGGGGGGFGGGGGGGGGGGGGGGGGGGGGGFEGGGG7FGFEGFGGGGGGGE@FGGG>DFGGGFGGGECF5>G4DFF8CCFG7FFCFFFCFFD9=CFFFD0;?F76;5ADFFBF?1@?:BBFFFFFFF::()44(58(411:<A26A?9:FB2:4@=:49B<EE0670):>)(
@M06628:26:000000000-CRM2J:1:1101:12251:5532 2:N:0:101
CAGTCTTGCGACCGTACTCCCCAGGTGGGATACTTATCACTTTCGCTTAGTCACTGAGCATTCGCCCAACAACTAGTATCCATCGTTTACGGCGTGGACTACCAGGGTATCTAATCCTGTTCGCTCCCCACGCTTTCGTCCATGAGCGTCAGTATATACGTAGTAGACTGCCTTCGCAATCGGTATTCTAAGTAATCTCTATGTATTTCACCGCTACACTACTTACTCTATCTACTTCCGTATAACTCAAGTCCACCAGTAACAAATGCTGTTCCATAGTT
+
GFCFGGGGGGG+CFFGGGGGGGGGGGGGGGFFGGGGGGGGGGGGGDGGGGGGGGGGGFCGDF9,@,,8CC7CE8,?F<,B,,9?8DC?DF,B+>C4>+,5,:?=FC@FEGC,,5@,,@,==;+@7EEFGGG88EGFFC@++369CF?+@?++7ECE,,=@,4@A3,,?361*2+@DE*3977DA4?9++,2=B<FEFC8=C1,/+4*9C488*-,CEC@C8E36+)9>)96<6795?CA05;3@?9EE)()-.))),14..))17*.)6)01.9<<))..-
@M06628:26:000000000-CRM2J:1:1101:11166:5535 2:N:0:101
TAACCTTGCGGCCGTACTCCCCAGGCGGTCTACTTATCGCGTTAGCTTCGCCACTAAGTCATTACAACCCAACGGCTAGTAGACATCGTTTACGGCGTGGACTACCAGGGTATCTAATCCTGTTTGCTCCCCACGCTTTCGCACCTCAGTGTCAGTATCAATCCAGAGTGTCGCCTTCGCCACTGATGTTCCTTCCTATATCTACGCATTTCACCGCTACACAGGAAATTCCACACTCCTCTATCGTACTCTAGCCTGCCAGTATCGGGTGCAATTCCCAG
+
FFGGGGGGGGGGGGGGGGGGGGGGGGGGGGGGGGGGGGGGGGGGGGGGGGGGGGGGGGGGGGGGGGGGGGGGGGGDGGGGGGGGGGGGGGGGGGGGGGGGGGGGGGGGGGGGGGGGGGGGDGGGGGGGGGGEGGGGGGFAEEGDGCDGGEGGGGGGGCFGGGGGGCGGFFGADGGGGFGFG4C;FFFFFGGFFFFDFEFGFFFEFFFFF;CADEEGFDF>B?F1>:?7)646AA0:0?78?DF9>0216?DBFAA:4(3:?5>B473;><EB:@<0-))5,
@M06628:26:000000000-CRM2J:1:1101:17110:5542 2:N:0:101
TAATCTTGCGACCGTACTCCCCAGGCGGTCTACTTAGTGCGTTAGCTGCGCCACTAAAGTCTCAAGGACCCCAACGGCTAGTAGACATCGTTTACGGCGTGGACTACCAGGGTATCTAATCCTGTTTGCTACCCACGCTTTCGTACCTCAGTGTCAGTATTGGTCCAGTAAGTCGCCTTCGCCACTGATGTTCCTTCCCATCTCTACGCATTTCACCGCTACACAGGAAATTCCACTTACCTCTACCATACTCTAGTTCATCAGTTTTGAAAGCAGTTCCA
+
GGGGGGGGGGGGGGGGGGGGGGGGGGGGGGGGGGGGGGGGGGGGGGGGGGGGGGGGGGGGGGGGGGGGGGGGGGGGGGGGGGGGGGGGGGGGGGGGGGGGGGGGGGGGGGGGGGGGGGGGGGGFGGGGGGGGGGGGGGGGGGGGFGGGGGGGGGGGGGGGGAFGGGGCAFGFGGDGGGGFCDGFFFGFGGGFFFFFFFADFCCCFFFFFDDEF3)CF:9;>F8@FF?B?FFFFBAFFFFFFAFB2:B?92:484::AA<AA226@DAA(-<*))+2-.4>)
@M06628:26:000000000-CRM2J:1:1101:18870:5542 2:N:0:101
TAATCTTGCGACCGTACTCCCCAGGCGGTCTACTTAGTGCGTTAGCTGCGCCACTAAAGTCTCAAGGACCCCAACGGCTAGTAGACATCGTTTACGGCGTGGACTACCAGGGTATCTAATCCTGTTTGCTACCCACGCTTTCGCACCTCAGTGTCAGTATTGGTCCAGTGAGTCGCCTTCGCCACTGATGTTCCTTCCCATCTCTACGCATTTCACCGCTACACAGGAAATTCCACTCACCTCTACCATACTCTAGTTCGCCAGTTTTGAATGCAGTTCCA
+
GGGGGGGGGGGGGGGGGGGGGGGGGGGGGGGGGGGGGGGGGGGGGGGGGGGGGGGGGGGGGGGGGGGGGGGGGGGGGGGGGGGGGGGGGGGGGGGGGGGGGGGGGGGGGGGGGGGGGGGGGFGGGGGGGGGGGGGGGGGGGGGGGGGGGGGGGGGGGGGGFCGGGGGGGGGFGGGGGGGFCDGFDAF7FGGFFFFFFFFGGFCEFAC3>D?BFCCFFGFFFF?:???FFFA<BDFFFFFFF23?<BF?A>:BFDBA>DF?FF?BFGFFBFC@4@DC<<>:4
@M06628:26:000000000-CRM2J:1:1101:9381:5547 2:N:0:101
TAACCTTGCGGCCGTACTCCCCAGGCGGTCAACTTAGTGCGTTAGCTGCGCCACTCACGTCTCAAGGACACAAACGGCTAGTTGACATCGTTTACGGCGTGGACTACCAGGGTATCTAATCCTGTTCGCTCCCCACGCTTTCGTTCCTCATCGTCAGTATCTGTCCAGGTGGCCGCCTTCGCCACTGATGTTCCTTCCAATCTCTACGCATTTCACCGCTACACTGGAAATTCCACCACCCTCTACAGTACTCTAGTTTGCCCGTTCAAAATGCATTTCC
+
CGGGGGGGGGGGGGEGGGGFGGGGGGGGEGGGGGGGFGFFGGGGGFGGGGGDGEFGGGGGG8FFGFGGGGGGGGGGGGEGEFDFGGGG9FGGGGGGDG:FGGGG?EGGGGGCF=DDBFGDGFGGGGGGEEEG:E6@@CGGGGGGGGCGGG,9DEGFGGGG@FGGGGG7EGF43*?E=EG=*4*)8AG;C+;C=CCFFF6CCG9?8F<70;1:737F6<9069226)1<?)).<D<<((4-,,-,.:A0644AFA2)6<)6:2)08C<06<?9)*3+6)6)
@M06628:26:000000000-CRM2J:1:1101:11157:5551 2:N:0:101
TAACCTTGCGGCCGTACTCCCCAGGCGGTCTACTTATCGCGTTAGCTTCGCCACTAAGTCATTACAACCCAACGGCTAGTAGACATCGTTTACGGCGTGGACTACCAGGGTATCTAATCCTGTTTGCTCCCCACGCTTTCGCACCTCAGTGTCAGTATCAATCCAGAGTGTCGCCTTCGCCACTGATGTTCCTTCCTATATCTACGCATTTCACCGCTACACAGGAAATTCCACACTCCTCTATCGTACTCTAGCCTGCCAGTACCGGGTGCAATTCCAAG
+
FGGGGGGGGGGGGGGGGGGGGGGGGGGGGGGGGGGGGGGGGGGGGGGGGGGGGGGGGGGGGGGGGGGGGGGGGGGGGGGGGGGGGGGGGGGGGGGGGGGGGGGGGGGGGGGGGGGGGGGGGGGGGGGGGGGGGGGGGGGGGGGGGFGGGGGGGGGGGGGGGGCFFGGGGGGFGGGGGFFEGDGF4BG>DFGFFFFFFFFGFGGEFFF?@DE@@EFCBD@FFF??FFBFFFFFFF:?:BF<2<A<A<B7:(6:4)614:?:?:D4*:09;FG5:7::-424.
@M06628:26:000000000-CRM2J:1:1101:26144:5555 2:N:0:101
TAACCTTGCGGCCGTACTCCCCAGGCGGTCAACTTAGTGCGTTAGCTGCGCCACTCACGTCTCAAGGACACAAACGGCTAGTTGACATCGTTTACGGCGTGGACTACCAGGGTATCTAATCCTGTTCGCTCCCCACGCTTTCGTTCCTCAGCGTCAGTATCTGTCCAGGTAGCCGCCTTCGCCACTGATGTTCCTTCCAATCTCTACGCATTTCACCGCTACACTGGAAATTCCACCACCCCCTACAGTACTCTAGTTTGCCAGTTCAAAATGCAGTTCCA
+
FGGGGGGGGGGGGGGGGGGGGGGGGGGGGGGGGGGGGGGGGGGGGGGGGGGGGGEGGGGGGEGGGGGGGGGGGGGGGGGGFGGGGGGGGGGGGGGGGGGGGGGGGGGGGGGGGG?FGGFGGGGGGGGGGGGGGEGGGGGGGGGGGGGGGFEEGEGGGGGGGGGGGGFGGGGFGFGGGDDFGGC>EFGFGGFFFFFFFFFFGGFCFFF?9?;EFABGFD>BFFFFFF?F?ABD<52AF1:?:((4?<()64444<4><B69<4<F6DBDFF76<*3<<A>))
@M06628:26:000000000-CRM2J:1:1101:19593:5562 2:N:0:101
TAACCTTGCGGCCGTACTCCCCAGGCGGTCAACTTAGTGCGTTAGCTGCGCCACTCACGTCTCAAGGACACAAACGGCTAGTTGACATCGTTTACGGCGTGGACTACCAGGGTATCTAATCCTGTTCGCTCCCCACGCTTTCGTTCCTCAGCGTCAGTATCTGTCCAGGTGGCCGCCTTCGCCACTGATGTTCCTTCCAATCTCTACGCATTTCACCGCTACACTGGAAATTCCACCACCCTCTACAGTACTCTAGTTTGCCAGTTCAAAATGCAGTTCCA
+
GGGGGGGGGGGGGGGGGGGGGGGGGGGGGGGGGGGGGGGGGGGGGGGGGGGGGGGGGGGGGFGGGGGGGGGGGGGGGGEGGGGGGGGGGGGGGGGGGGGGGGGGGFGGGGGGGGFGGGGGGGGDGEFCEEGGGGDGDCEEGGGGGGGGGGGGGGGGGGFGFGFGG?FG6CFFGGGGGGGFGGGB>FGC@CGFF?@?F@FFGF9?==>?FFBFGAFGFG6;>>BFF<?BF<2:A>AD01<?6(-2)6<?AB<9<BDBDA<:A7<6FFAFFAEF2/<<AA2.-
@M06628:26:000000000-CRM2J:1:1101:9365:5563 2:N:0:101
TAACCTTGCGGCCGTACTCCCCAGGCGGTCAACTTAGTGCGTTAGCTGCGCCACTCACGTCTCAAGGACACAAACGGCTAGTTGACATCGTTTACGGCGTGGACTACCAGGGTATCTAATCCTGTTCGCTCCCCACGCTTTCGTTCCTCAGCGTCAGTATCTGTCCAGGTGGCCGCCTTCGCCACTGATGTTCCTTCCAATCTCTACGCATTTCACCGCTACACTGGAAATTCCACCACCCTCTACAGTACTCTAGTTTGCCAGTTCAAAATGCAGTTCCA
+
GGGGGGGGGGGGGGGGGGGGGGGGGGGGGGGGGGGGGGGGGGGGGGGGGGGGGGGGGGGGGFGGGGGGGGGGGGGGGGGGGGGGGGGGGGGGGGGGGGGGGGGGGGGGGGGGFGGGGGGGGGGFGFGGGGGGGGGGGGGGGGGGGGGGGGGGGGEGGGGFGGGGGGGGGGGFGFGGGGGFFDD:A6D7CFFFFFFFFFFGGC+;FAE?F?7@FBBGFGF2;BFF?<:B?AD4)6)4:???::<:AAF:F<AA<AD<ABFFFFF@?DA<AFGFFF7C9):A2
@M06628:26:000000000-CRM2J:1:1101:25708:5572 2:N:0:101
TAACCTTGCGGCCGTACTCCCCAGGCGGTCAACTTAGTGCGTTAGCTGCGCCACTCACGTCTCAAGGACACAAACGGCTAGTTGACATCGTTTACGGCGTGGACTACCAGGGTATCTACTCCTGTTCGCTCCCCACGCTTTCGTTCCTCAGCGTCAGTATCTGTCCAGGTGGCCGCCTTCGCCACTGATTTTCCTTCCAATCTCTACTCATTTCACCGCTACACTGGAAATTCCCCACCCCCCTACAGTACTATAGTTTGCCAGTTCAAAATGAAGTACCA
+
FGC@FFFFGGCEGGGGGGGFGGGGGGGGGGEGGGGG<C@C+FFGGGG,6@FFGGGGGF<CFECFAFF=EDCEGGGEGGGGFFFF<EE9B@FCFGFE7FEGGDFGF=,DEFGFF8>,3@,@3@FD>>DEG8@C?E>E>CCCG9*5@F>CAA3@E>541?CD;E72@D,;CGG4CG5C:*:A*1CA);;*:++17);7=3A+:CC)++1/5C9:+9):776B192:*50107<<A))4((-3(-,2(,(.646)).4<-)-)5>>69::<DF+*.*+3..4))
@M06628:26:000000000-CRM2J:1:1101:12211:5587 2:N:0:101
TAACCTTGCGGCCGTACTCCCCAGGCGGTCAACTTAGTGCGTTAGCTGCGCCACTCACGTCTCTAGGACACAAACGGCTAGTTGACATCGTTTACGGCGTGGACTACCAGGGTATCTAATCCTGTTCGCTCCCCACGCTTTCGTTCCTCAGCGTCAGTATCTGTCCAGGTGGCCGCCTTCGCCACTGATGTTCCTTCCAATCTCTACGCATTTCACCGCTACACTGGAAATTCCACCACCCTCTACAGTACTCTAGTCGAACAGTTCAAAATGCAGTTCCA
+
GGGGGGGGGGGGGGGGGGGGGGGGGGGGGGGGGGGGGGGGGGGGGGGGGGGGGGGGGGGGGGGGGGGGGGGGGGGGGGGGGGGGGGGGGGGGGGGGGGGGGGGGGGGGCFGGGGGGGGGGGGGGGGGCEGGGGGGGGGGGGGGGGGGGGGGGGGGGGGGGGGGGGGGGGGGFGFGGGGGF=DGFFFGGGFGFFFCCFFFCFDCEFFED;DFFGFFG?5>FBFF?F?4?2<BFF426:1:<B<??FFB06).:<A2>9A0303;?@G>AAA7987@79<>>)
@M06628:26:000000000-CRM2J:1:1101:26576:5597 2:N:0:101
TAACCTTGCGGCCGTACTCCCCAGGCGGTCAACTTAGTGCGTTAGCTGCGCCACCCACGACTCAAGGTCACAGACGGCTAGTTGACATCGTTTACGGCGTGGACTACCAGGGTATCTAATCCTGTTTGCTCCCCACGCTTTCGTGCCTCAGTGTCAGTATTTGTCCAGGTAGCCGCCTTCGCCACTGATGTTCCTTCCAATCTCTCCGCATTTCACCGCTACACTGGAAATTCCACTACCCTCTACAATACCCTAGTTTGCCAGTTCAAAATGAAGTTCC
+
FFFGGGFEFGC:FCCFGGGGGGGGGGGG:@:FGFGGFEFGGGGGGGGGGGGGGGGGFGGGGGGGGGGGGFGGGGGGGG>FFFFGGGGGGDF@FFGEEG=FEGFFFE<DGGGG8FFGGGGECG9FGGGGGGFCGDFG7>CEGEE>E@FGG9EGGGGFGFFFGGGGGGC7DFFAC;CECGDFCGG3>FGGGCD;+1A366A:+2+);*(.2((>16?CF99>6(3(*5.42><AF92<<?::??(.)4<)).),(.(36)6AAA<49C<24)<7)*+36)6A
@M06628:26:000000000-CRM2J:1:1101:9391:5614 2:N:0:101
TAATCTTGCGACCGTACTCCCCAGGCGGTCTACTTATCGCGTTAGCTGCGTTACTAAGATCTCAAGGATCCCAACAACTAGTAGACATCGTTTACGGCGTGGACTACCAGGGTATCTAATCCTGTTTGCTCCCCACGCTTTCGCACCTCAGTGTCAGTATCAGTCCAGGCAGTCGCCTTCGCCACTGGTGTTCCTTCTTATATCTACGCATTTCACCGCTACACAAGAAATTCCACTACCCTCTACTGTACTCTAGTTACCCAGTTCTAAATGCAGTTCCA
+
GGGGGGGGGGGGGGGGGGGGGGGGGGGGGGGGGGGGGGGGGGGGGGGGGGGGGGGGGGGGGGGGGGGGGGGGGGGGGGGGGGGGGGGGGGGGGGGGGGGGGGCEGGGGGGGGGGGGGGGGGFFGGGGGGGGGGGGGGGGGGGGGGGGGGGGFGGGGGGGGGGGFFGGGGFGFGG5EGGGFGGGFBACFFFGBFEFFFFFGGG??FFFFFFDFGFFGFGFBBBEFFB<?B7A2<AABA:BFB2373<44<)<BDFA<A4AFA:?4<:>FF>FF9=FC9<<4)
@M06628:26:000000000-CRM2J:1:1101:12847:5635 2:N:0:101
TAATCTTGCGACCGTACTCCCCAGGCGGTCTACTTATCGCGTTAGCTGCGTTACTAAGATCTCAAGGATCCCAACAACTAGTAGACATCGTTTACGGCGTGGACTACCAGGGTATCTAATCCTGTTTGCTCCCCACGCTTTCGCACCTCAGTGTCAGTATCAGTCCAGGCAGTCGCCTTCGCCACTGGTGTTCCTTCTTATATCTACGCATTTCACCGCTACACAAGAAATTCCACTACCCTCTACTGTACTCTAGTTACCCAGTTCTAAATGCAGTTCCA
+
GGGGGGGGGGGGGGGGGGGGGGGGGGGGGGGGGGGGGGGGGGGGGGGGGGGGGGGGGGGGGGGGGGGGGGGGGGGGGGGGGGGGGGGGGGGGGGGGGEGGGGGGGGGGGGGGGGGGGGGGGGGGGGGGGGGGGGGGGGGGGGGGGGGGGGGGGGGGGGGGGGGGGGGFGGGFGGGGGGGFEGGFFFGFC8D?FEFEFFFGGG9?FFF@FD<EGFFGFG@;>FFF@??FFFFFF<ADFFFF<<FF>>A?BFFFAFAFFFFFFF<F?DFFF<FBBF?FBDAA4
@M06628:26:000000000-CRM2J:1:1101:22324:5640 2:N:0:101
CAGTCTTGCGACCGTACTCCCCAGGTGGGATACTTATCACTTTCGCTTAGTCACTGAGCATTCGCCCAACAACTAGTATCCATCGTTTACGGCGTGGACTACCAGGGTATCTAATCCTGTTCGCTCCCCACGCTTTCGTCCATGAGCGTCAGTATATACGTAGTAGACTGCCTTCGCAATCGGTATTCTAAGTAATTTCTATGCATTTCACCGCTACACTACTTATTCTATCTACTTCCGTATAACTCAAGTCAACCAGTATCAAAGGCAGTTCCATAGTT
+
GGGFGGGGGGGGGGGGFGGGGGGGGGGGGGGGGGGGGFGFGGGGGGGGGGGGGGGGCGGGGGGGGGGGGGGGGGGGGGGGGGGGGGGGGFGGGGGEGDFGGCAFFEGGGGGGGGGGGGGGGGGDCGEDCFGEDGGGGGGGGGGGGFFEGGGGFEGCFGGFGFFC;FFGGCFFFGGGGGC>GGDFFF@+=FCFFFC<>4BCDGFEFF?CFCEFDF@CEGDF1;6?F53?EFFEEE<EFEF;@;D8<C<EF0?ADBAF(42>FFFFFGA?<77796<E)4).-
@M06628:26:000000000-CRM2J:1:1101:11236:5659 2:N:0:101
TAACCTTGCGGCCGTACTCCCCAGGCGGTCTACTTATCGCGTTAGCTTCGCCACTAAGTCATTACAACCCAACGGCTAGTAGACATCGTTTACGGCGTGGACTACCAGGGTATCTAATCCTGTTTGCTCCCCACGCTTTCGCACCTCAGTGTCAGTATCAATCCAGAGTGTCGCCTTCGCCACTGATGTTCCTTCCTATATCTACGCATTTCACCGCTACACAGGAAATTCTACACTCCTCTATCGTACTCTAGCCTGCCAGTATCGGGTGCAATTCCACG
+
FGGGGGGGGGDFGEGGGGGGGGGGGGGGGGGFGGGGGGGGGGGGGGGGGGDGGGGGGGGEFGG<FGGGFGGGG>EGGGFFEFFGGFGEFGDFGGEGGGGCFGGGGGGACGCFGFDADFFDFGFGGCFGGGGGFGEEEEGDGDEGG7CFCFGGCFGGGGGFGG78@F,*>;=E9CGGGGGDGGGFAAGGDF:8:<A;FEFGFF+9CA9722CF7?E*;39BF?)(7(3:BBB--:<BA?<7?>2<<(.(3:4<)541),:::)360*3((4C@34+<).-)(
@M06628:26:000000000-CRM2J:1:1101:25814:5668 2:N:0:101
TAGCCTTGCGACCGTACTCCCCAGGCGGGATACTTAATCCGTTAGGTTTGTCACCGAACAGGACAATGCTGCATACACCTAGTCCCCCTGTTACGGGGTGTGCGACATCGGTGTCTATTCCTCTTTGCGCCACCCACTTTCGCGCCTCAGCGTCACTGTATAACCCCATATACGCCCTCGCCCTGCCGGTTCCTCTTCCTACACACAAGATTTTCACCTCTACTCTGAGTGCTCCCCTCTCCTCTCCTCTACTAGAGTTCTATTTTTTGAGGCAGCCTTC
+
C<@,;CEFFGGE@B@FGGGAEFFCCFF@:6+,C,CEFF,@:FFF:6C,6B,CFF,?CF7+:,,,9,,,:5,9B,<,,,4,4,:,:,9+++9,,,++4+++3+,+++3+,+8+3837,,,,,,,<,@3,+>+4A7CFE,@C;***:*;E,,,=****,,5,12,563;*,,,37;5****.=)*))2*9CC))))1-*)**:++(*.,((.)0*).2/*4,)3<))-<)).)))).-(,1((().).,.())).)))).-)-5)***61(,*.(0**((4,
@M06628:26:000000000-CRM2J:1:1101:16535:5674 2:N:0:101
TAACCTTGCGGCCGTACTCCCCAGGCGGTCAACTTAGTGCGTTAGCTGCGCCACTCACGTCTCAAGGACACAAACGGCTAGTTGACATCGTTTACGGCGTGGACTACCAGGGTATCTAATCCTGTTCGCTCCCCACGCTTTCGTACCTCAGCGTCAGTATCTGTCCAGGTGGCCGCCTTCGCCACTGATGTTCCTTCCAATCTCTACGCCTTTCACCGCTACACTGGAAATTCCACCACCCTCTACAGTACTCTAGTTTGCCAGTTCAAAATGCAGTTCCA
+
GGGGGGGGGGGGGGGGGGGGGGGGGGGGGGGGGGGGFGFGGGGGGGGGGGGGGGGGGGGGGGGGGGGGGGGGGGGGGGGGGGGGGGGGGGGGGGGGGGGGGGGGGGGGGGGGGGFFGGGGGGGGGGGGGGGGGGGGGGGGGGGGGGGGGGGGGGGGGGGGGGGFGGGGGGGFGGGGGGCFGCDBEFGGD?:AACFCF@FFGGC?FFF?B(1<FBFGFCB>BF21/227:<BBBFFFFFF?F:?776).:A<AA<A):AABFF<46:<<A9<*5?7<<>BA)
@M06628:26:000000000-CRM2J:1:1101:19310:5677 2:N:0:101
TAACCTTGCGGCCGTACTCCCCAGGCGGTCAACTTAGTGCGTTAGCTGCGCCACCCACGACTCAAGGTCACAGACGGCTAGTTGACATCGTTTACGGCGTGGACTACCAGGGTATCTAATCCTGTTTGCTCCCCACGCTTTCGTGCCTCAGTGTCAGTATTTGTCCAGGTAGCCGCCTTCGCCACTGATGTTCCTTCCAATCTCTACGCATTTCACCGCTACACTGGAAATTCCACTACCCTCTACCATACTCTAGTTTGCCAGTTCAAAATGCCGTTCC
+
EFGGGGGGGGG:CFCFGGGGGGGGCGCGCEDGGGGGGGGGGGGGGFGGGGGGGGGGGGGEGGGGGGG@FGGGGGGGGGGGGGFGGDGGGGGGGGG7=C@FGGEGGFGGGGGGGGGGGGGGGGGGGEFFFGGG3CCEFEGGGACGFDFGGGGFGFGGGGGGGGGGDGCCFB?9CFDGEGCF55CDFFGFD?@CFEFEF86+2C+9@=E(:;@B@C<CF*4>9>FF4328(4<<DB)99(436<1,)6)54,:A?9A6<<>>D<<6<*)-64:6)@+*-2<B
@M06628:26:000000000-CRM2J:1:1101:25824:5687 2:N:0:101
TAATCTTGCGACCGTACTCCCCAGGCGGAATGCTTAATCCGTTAGGTGTGTCACCGAACAGTATACTGCCCGACGACTGGCATTCATCGTTTACGGTGTGGACTACCAGGGTATCTAATCCTGTTTGCTCCCCACACTTTCGTACCTCAGCGTCAGTATCGAGCCAGTGAGCCGCCTTCGCCACTGGTGTTCCTCCAAATATCTACGAATTTCACCTCTACACTTGGAATTCCACTCACCTCTCTCGAACTCTAGACTGATAGTTTTGGAGGCAGTTCCAG
+
GGGGGGGGGGGGGGGGGGGGGGGGGGGGGGGGGGGGGGGGGGGGGGGGGGGGGGGGGGGGGGGGGGGGGGGGGGGGGGGGGGGGGGGGGGGGGGGGGGGGGGGGGGGGGGGGGGGGGGGGGGGGGGGGGGGGGGGGGGGGGGGGGGFGGGGGGGGGGGGGGGGGGGGGGGGFGGGGGGGFGGGFFFFCFGGFFFFFFFFGGGGEFFDFFF@FGCEGFGFFFFFFFFFFFF7AAFFDFFFFFFFFFF??B??<B>62<DB?DFAFFGF?90C@?5CGFFFF<
@M06628:26:000000000-CRM2J:1:1101:19730:5693 2:N:0:101
TAATCTTGCGACCGTACTCCCCAGGCGGAATGCTTAATCCGTTAGGTGTGTCACCGAACAGTATACTGCCCGACGACTGGCATTCATCGTTTACGGTGTGGACTACCAGGGTATCTAATCCTGTTTGCTCCCCACACTTTCGTACCTCAGCGTCAGTATCGAGCCAGTGAGCCGCCTTCGCCACTGGTGTTCCTCCAAATCTCTACGAATTTCACCTCTACACTTGGAATTCCACTCACCTCTCCCGAACTCTAGACTGATAGTTTTGGAGGCAGTTCCAG
+
GFGGGFGFGGGGGGGGGGGGGGFGGGGEEGGGGGGGGGGGGGGGGGGGGGGGGGGGGGGGGGGGGGGGGGGGGGGGGGGFGGGGGGGGGGFGGGGGGG?CFFGGGGGGGGGGGGGGGGGGFGGGFFFGGGGGGGGGGGGAFGGGGGGGFGGEGGGGGGGFGG5E7FFG,>EACGGG=EFFCDDFFF8FGG9FF?FFFF=D*2CEFF6;038+1)7CAG)7CEFE=A2?)42-..4:::BB<:28(((49>FFF2<DFA?F4A66@D<?17F>?35:5<<<6
@M06628:26:000000000-CRM2J:1:1101:4155:5695 2:N:0:101
TAACCTTGCGGCCGTACTCCCCAGGCGGTCTACTTATTGCGTTAGCTTCGCCACCAAGTCATTACCACCCAACGGATAGTCGACATTGTTTTCGGCGTGGAATACCAGGGTAACCAATCCCGTTTGCTCCCCACGCTTTCGGTCCTTAGTGTTCATATCCATCCAGATGGTCCCCCTCGCCCCTGATGTTTCCTCCTATTTCCTCGCATCTCCACGCTTACACTGAGATTCCCACCTCCCCTATCGTACTCTAACCTTCCAGTTTTTGTAGCAAGTTCCAG
+
FFG,CFGFFG:FFGFGEGGGGGFCFGGG+8CEFGGGD6FEFGGGGGGCEG7FCF,96=9,,C,95,A6BFG<,8844B?B,7+@++<4,CF,,+@7:44F75,7,B5,@CA>,,36+,,6,33BF7@,,8DE8>+85:D@+**4@,2,,7>C,>,3,,>,2@21,34*5,2+2*44::)/=*9)))21+<+8+9A=)76+++4.+),(((112),*09((.)-)*)).)64-)-((.(((((-486:B(,-).).,.-,299A**2(-()+*.**3)))).
@M06628:26:000000000-CRM2J:1:1101:22765:5698 2:N:0:101
TAACCTTGCGGCCGTACTCCCCAGGCGGTCTACTTATCGCGTTAGCTTCGCCACTAAGTCATTACAACCCAACGGCTAGTAGACATCGTTTACGGCGTGGACTACCAGGGTATCTAATCCTGTTTTCTCCCCACCTTTTCGCACCTCGTTGCAGTTATCAATCCCGATTGTCGCCTTCGCCACTGATGTTCTTCCCTATACTTACCCATTTCACCTCTACACAGGAAATACCACACCCCTCTCCCGACCTCTACCCTGCCTGTATCGTGTGCATTTCCAAG
+
EFFGGGGFGG@FFGGGGGGGGGGGGGFEFGGGGGGGGGGGEGGGGGGGGGGGGGGGDFGFGGGGGGGGGGGGGC>CF7FGGGGGGGFEGGGGGECFCGEGEFFFGCG=EE:FFDFFBAFGGGFGGCEGGGGE,++,@9,,56>CC,**5*,*,,,,2,,>:@2,,***1*5+*//=*0*04*8))/++;1;+1.3363;+++2)+)(.(//1+/.*20.9.831:60(6).2.2(4((-41012(-((-()))).44(.1)).**20.331*4*++---),
@M06628:26:000000000-CRM2J:1:1101:4175:5700 2:N:0:101
TAACCTTGCGGCCGTACTCCCCAGGCGGTCTACTTATCGCGTTAGCTTCGCCACTAAGTCATTACAACCCAACGGCTAGTAGACATCGTTTACGGCGTGGACTACCAGGGTATCTAATCCTGTTTGCTCCCCACGCTTTCGCACCTCAGTGTCAGTATCAATCCAGAGTTTCGCCTTCGCCACTGATGTTCCTTCCTATATCTACGCATTTCACCGCTACACAGGAAATTCCACACTCCTCCATCGTACTCTAGCCTTCCAGTATCGTGTGCCATTCCAAG
+
CGGFGGGGGGDEGGGGGGFGGGGGGGGGGCGGGGGGEGGGGFGGGGGGGDC=FGGC<E6CEFGGGGGGGGGGGFCFG:=FGGCFFFG:FGD<ECBFF=7>FGCFG=FD7FD>8FFFGFGEGGGG<,,E9F?EGG88:+><+:+5@,9,,,,,3@,ECF;;AC7@@<?*,,2B/*/=5CC4?*:));::+<:7A<=;A?AF7+4<6)4122<=7<A*=D077?).048444:64>?<:(4)4(,4)(-431<4).).)),(..:=**(((.19)8+3.))).
@M06628:26:000000000-CRM2J:1:1101:23932:5703 2:N:0:101
TAATCTTGCGACCGTACTCCCCAGGCGGTCTACTTAGTGCGTTAGCTGCGCCACTAAAGTCTCAAGGACCCCAACGGCTAGTAGACATCGTTTACGGCGTGGACTACCAGGGTATCTAATCCTGTTTGCTACCCACGCTTTCGCACCCCAGTGTCAGTATTGGTCCAGTGAGTCGCCTTCGCCACTGATGTTCCTTCCCTTCTCTACGCATTTCACCGCTCACCAGGAAATTCCACCAACCTCTACCATACCCTAGTTCCCCAGTTTTGAATCAAGTTCCA
+
GGGGGGGGGGGGGGGGGGGGGGGGGGGGGGGGGGGGGGGGGGGGGGGGGGGGGGGGGFFFF<?FDG8FEGGGG,CFCCCCFEFF9BBE,?FG<?ECDFGEFCFAEFGEGGGGEFCFCD@EGA9=FFG=8=@DGCGGECEE?DC83F7*>>E7DGGCCDDCFGGGF797FC,AC=:E7C46*9:)/);7=EGFF?FEFFF+020);6)/(,;BD)<F6*,(,1)(/,(4(,<)664)(((-42432A)))..((,((.))).(()0:44(4+*)*3+626))
@M06628:26:000000000-CRM2J:1:1101:6210:5714 2:N:0:101
TAATCTTGCGACCGTACTCCCCAGGCGGTCTACTTAGTGCGTTAGCTGCGCCACTAAAGTCTCAAGGACCCCAACGGCTAGTAGACATCGTTTACGGCGTGGACTACCAGGGTATCTAATCCTGTTTGCTACCCACGCTTTCGCACCTCAGTGTCAGTATTGGTCCAGTGAGTCGCCTTCGCCACTGATGTTCCTTCCCATCCCTACGCATTTCACCGCTACACAGGAAATTCCACTCACCTCTACCATACTCTAGTTCGCCAGTTTTGAATGCAGTTCCA
+
FFFGCGGGAFGFBFC,FDFGGGGGGGGGGGG9FGGGGGFGGGGGGGGGGGGG7FGGGGGGGGGGGGGEEFGGCEGGGGEGGGGGGGGFGGFGGGGGGGGGGGGG?FGGGGGGGGGGGGGGGAFGGGGGGGGGGGGGGGGGGGGGCEDGGGGGGGGGGGGGG;9<CF,9DDFFGFDGGGGFGGDEAFGCCCFFFFFFF@FDDF*,;F@FB<?E7<CG859B>BFF??F(<2):AA><)(482)(42:>D24847946AA::>FFB9:44(4<FAF+<<AFF9
@M06628:26:000000000-CRM2J:1:1101:14705:5715 2:N:0:101
TAACCTTGCGGCCGTACTCCCCAGGCGGTCAACTTAGTGCGTTAGCTGCGCCACCCACGACTCAAGGTCACAGACGGCTAGTTGACATCGTTTACGGCGTGGACTACCAGGGTATCTAATCCTGTTTGCTCCCCACGCTTTCGTGCCTCAGTGTCAGTATTTGTCCAGGTAGCCGCCTTCGCCACTGATGTTCCTTCCAATCTCTACGCATTTCACCGCTACACTGGAAATTCCACTACCCTCTACAATACTCTAGTTTGCCAGTTCAAAATGCAGTTCC
+
GGGGGGGGGGDGGGGGGFGGGGGGGGGGGGGGGGGGGGFGGGGGGGGGGGGFEGGGGGGGGGGGGGGGGGGGGGGGGGGGGGGGFGGGGGGGGGGGDEBFFGGFGGGGGGGGGFGFFGGFG;BEGGGFGGGGGEGGDEGGGFGGGGGGGGGGGGGGGGFGGGFGGFCCGGGAFDEGGGGFFGDEAFFGGGGFFEFFFFF7CC9CAACFFFFD>CFGFG>F1>F?FDF:?A<<A))6:?FF?24?AFF42442<>A<9A))-)-99>A24)09>4++.49:
@M06628:26:000000000-CRM2J:1:1101:12900:5730 2:N:0:101
TAATCTTGCGACCGTACTCCCCAGGCGGTCTACTTAGTGCGTTAGCTGCGCCACTAAAGTCTCAAGGACCCCAACGGCTAGTAGACATCGTTTACGGCGTGGACTACCAGGGTATCTAATCCTGTTTGCTACCCACGCTTTCGCACCTCAGTGTCAGTATTGGTCCAGTGAGTCGCCTTCGCCACTGATGTTCCTTCCCATCTCTACGCATTCCACCGCTACACAGGAAATTCCACTCACCCCTACCATACTCCAGTTCGCCAGTTTTGAATGCAGTTCCA
+
GGGGGGGGGGGGGGGGGGGGGGFEGGGGF@EGGGGGFGGGGGGGGGGGGGDGGGGGGGFGGCGGGDGFGGGGGGGGCF:FGFGGGGGFFGGGG?FEEGGFGGGFFFEGGGGGFDGGFGGGFFFA,CFGGFCGFFGGDGGEFGEEGGGGGDFFGBFGGGGGGGGFFGDFF9EFGG>CCECF=CCDFFFGFEC88CFFFFF7@FFEFFF1(;(>+).+=81>FFF:F:06?:4<A59<<?<B:(-(487)-).:7(4(6).,3<1>/:AA?:+*-*3+46:<)
@M06628:26:000000000-CRM2J:1:1101:6204:5731 2:N:0:101
TAATCTTGCGACCGTACTCCCCAGGCGGTCTACTTAGTGCGTTAGCTGCGCCACTAAAGTCTCAAGGACCCCAACGGCTAGTAGACATCGTTTACGGCGTGGACTACCAGGGTATCTAATCCTGTTTGCTACCCACGCTTTCGCACCTCAGTGTCAGTATTGGTCCAGTGAGTCGCCTTCGCCACTGATTTTCCTTCCCATCTCTACGCATTTCACCGCTACACAGGAAATTCCACTCACCTCTACCATACTCTAGTTCGCCAGTTTTCAATGCATTTCC
+
EFGGGGGGGGGGGGGGGGGGGGGGGGGGFGGGGGGGFGFGGFGGGGGGFGGGEGGFFGGFC<EFA9?EFGGCGGGGCGGGFGGGFGDAEFGGF7BFGGGEECCEFEFFGGGGD8@DFF=6@;A=FGAFFGGFGGDEGEEECGCGGGG6<98EG;CCCEFBC9@ACF9;FCFAC7>E>CDF=DCD52?7+,118)178=F7:F:)3;7603;AFFEDAC9B@F?744::BBB<A54>B((.3)18AAAF<),),6446-)433()02-...+0-)+26).4
@M06628:26:000000000-CRM2J:1:1101:21516:5732 2:N:0:101
TAATCTTGCGACCGTACTCCCCAGGCGGTACACTTAATGTGTTAACTGCATTACTGCAAGGTCTAGCCTCACAACAACTAGTGTACATCGTTTAGGGCGTGGACTACCAGGGTATCTAATCCTGTTTGCTCCCCACGCTTTCGCGTCTCAGCGTCAATAATGTTCCAGTAGATCGCCTTCGCAATCGGTATTCCTTCTGATCTCTACGGATTTTACCCCTACACCAGAAATTCCATCTACCTCTCCCATATTCTAGGTAAGCAGTTTTCAAAGCAGTTCAA
+
GGGGGGGGGGGGEEFGGGGGGGGGGGGGGGGGGGGGGGGGGGGGGGGGGGGGGGGGGGGGGGGGGGGGGGGGGGGGGGGGGGGGGGGGGGGGGGGGGGGGGGGGGGGGGGGGGGGGGGGGGGFEGGGGGGGGGGGEGGGGGGGGGGGGGAEFGGGGGGGGGFGGFGFDFGGFD;CE5EGFGGGFFFGGGGGFFFFFFFFCCEGFFFFDF?@BDEFFBGFFFFFFFF@;@39?CC3?<EFFFE3387?<A?FFFBBA?9<ADFFF4?>A<<9F>4C6<2)))
@M06628:26:000000000-CRM2J:1:1101:15029:5734 2:N:0:101
TAATCTTGCGACCGTACTCCCCAGGCGGTCTACTTATCGCGTTAGCTGCGTTACTAAGATCTCAAGGATCCCAACAACTAGTAGACATCGTTTACGGCGTGGACTACCAGGGTATCTAATCCTGTTTGCTCCCCACGCTTTCGCACCTCAGTGTCAGTATCAGTCCAGGCAGTCGCCTTCGCCACTGGTGTTCCTTCTTATATCTACGCATTTCACCGCTACACAAGAAATTCCACTACCCTCTACTGTACTCTAGTTACCCAGTTCTAAATGCGGTTCCA
+
GGGGGGGGGGGGGGGGGGGGGGGGGGGGGGGGGGGGGGFGGGGGGGGGGGGGGGGGGGGGEFGGFGGDFGGGGGGGFFGGGGGGGGFGGGGGGGEECGGGGGGGGGDGFGGGGGGGGGGDG;FCFFGGGGGGGGGGGGGD?FEGEEDGFDFGGGGFCFGGFGGGGGGGGEGDFGCEEGGF*8:ADFF404?6AEC<FEFGGG+6CFE;@?FEGEFGF<999680?::?<:AFB292<7?B2)(4<BDD)))-644664662(,0<7---)3/)/**-2:::
@M06628:26:000000000-CRM2J:1:1101:18424:5735 2:N:0:101
TAACCTTGCGGCCGTACTCCCCAGGCGGTCAACTTAGTGCGTTAGCTGCGCCACTCACGTCTCAAGGACACAAACGGCTAGTTGACATCGTTTACGGCGTGGACTACCAGGGTATCTAATCCTGTTCGCTCCCCACGCTTTCGTACCTCAGCGTCAGTATCTGTCCAGGTGGCCGCCTTCGCCACTGATGTTCCTTCCAATCTCTACGCATTTCACCGCTACACTGGAAATTCCACCACCCTCTACAGTACTCTAGTTTGCCAGTTCAAAATGCAGTTCCA
+
GGGGGGGGGGGGGGFGGGGGGGGGGGGGGGGGGGGGGGGGGGGGGGGGGGGGGGGGGGGGGFGGGGGGGGGGGGGGGGGGGGGGGGGGGGGGGGGGGGGGGDGGGGGGGGGGGGGGGGGGGGGGGGGGGGGGGGGGGGGGGGGGGGGGGGCFGGGGGGGGGGGGGGGGGCGFGGGGGGGFFGGFFFGGGGGFFC8CF@FGFF:48AE?;;@FGDFGFGF9>FBFFFF:>FB<AFFD??FFFBFBAFD05:AFFFF>B<AAAD<96?AFFAFFF*9:<<444
@M06628:26:000000000-CRM2J:1:1101:23512:5743 2:N:0:101
TAACCTTGCGGCCGTACTCCCCAGGCGGTCAACTTAGTGCGTTAGCTGCGCCACTCACGTCTCTAGGACACAAACGGCTAGTTGACATCGTTTACGGCGTGGACTACCAGGGTATCTAATCCTGTTCGCTCCCCACGCTTTCGTTCCTCAGCGTCAGTATCTGTCCAGGTGGCCGCCTGCGCCACTGATGTTCCTTCCAATCTCTACGCATTTCACCGCTACACTGGAAATTCCACCACCCTCTCCAGCACTCTAGTCGAACAGTTCAACAAGCCTTTCC
+
CCEECEGFECCCBB@FGGFGGGGDFGDG:@,<CEAFEE<FC@FCFCFFG:@C7=FFGFGFGC=,CEGFGGGFGEG:,>@=FFFGEFFGGEGGGGGFG@=F@FC89FGG?F@>DDDFBF;FGCFAFFFCGGFEGG,8>EGCDF5E@B9E;5,,;6=8EGGGFGG;DF;?FG88*;EC=E*)*:/.>FFG7+:AA7@EF1;+;C+487>01(3.:4421*11128278012)6>BA<A01?01:?F(.62((.4:A>26)36??>:/:)).-00()*35<AD
@M06628:26:000000000-CRM2J:1:1101:12049:5744 2:N:0:101
TAACCTTGCGGCCGTACTCCCCAGGCGGTCTACTTATCGCGTTAGCTTCGCTACTCACGGATTAAATCCACAAACAGCTAGTAGACAGCGTTTACGGTGTGGACTACCAGGGTATCTAATCCTGTTCGCTACCCACACTTTCGCACATGAGCGTCAGTTACTGACCAGGGAGTCGCCTTCGCCACTGATGTTCCTCCAGATATCTACGCATTTCACCGCTACACCTGGAATTCCACTCCCCTCTCCAAAACTCTAGCCTGCCAGTTCTAAATGCAATTCC
+
GGGGGGGGGGGGGGGGGGGGGGGGGGGGGGGGGGGGGGGGGGGGGGGGGGGGGGGGGGGGGGGGGGGGGGGGGGGGGGGGGGGGGGGGGGGGGGGGGGGGGGGGGGGGGGGGGGGGGGGGGGGGGGGGGGGGGGGGGGGGGGGGGGGGGGGGGGGGGGGGGGGGGGGGGGGEGGGGGGGFGGGFFFGGGGGFFFFFFFFGGGGFFFFFFDFFGFFGFG@FFFFF@?BF??F?F>FABBFFF<FFB7<B96?FFFA<ABA4???4FCBBAFCB)*3<<AAF
@M06628:26:000000000-CRM2J:1:1101:17646:5749 2:N:0:101
TAATCTTGCGACCGTACTCCCCAGGCGGTCTACTTAGTGCGTTAGCTGCGCCACTAAAGTCTCAAGGACCCCAACGGCTAGTAGACATCGTTTACGGCGTGGACTACCAGGGTATCTAATCCTGTTTGCTACCCACGCTTTCGTACCTCAGTGTCAGTATTGGTCCAGTGAGTCGCCTTCGCCACTGGTGTTCCTTCCCATCTCAACGCATTTCACCGCTACACAGGAAATTCCACTCACCTCTACCATACTCTAGTTCGTCAGTTTTGAATGCAGTTCC
+
GGGGGGGGGGGGGGGGGGGGGGGGGGGGGGGGGGGGDGGGGGGGGGGGGGGGGGGGGGGGGGGGGGGGGGGGGGGGGGGGGGFFGGGGGGG?FGGGGGGCFGGGGGFCFGGGF8BDEFGGGGA9FFGGGGFGGGG>EGGGGGGGGFGFDFFGGGGFGFGGGG6EGG9*7DFFGGCEGEDFFDDBEFFGG6DFFCFFB3;*;6+.+3:220;E+9CFFDB6162:F:(42:BAA><<42<FF7:22:)3:27A244.:2::4<6)9?6<21+=4=7<<))4
@M06628:26:000000000-CRM2J:1:1101:4582:5789 2:N:0:101
TAATCTTGCGAGCGTACTCCCCAGGCGGTCTACTTAGCGCGTTAGCTGCGCCACTAAACTCGCAAGTCCCCTAAAGGCTAGTAAACATCGTTTAAGGCGTGGCCTACCAGGGTATTCAATACTGTTTGCTAACCACGCTTTTGCACCCCAGTGTTAGGATTTGGCCAGGGAATGTGCCTCGCCACTGATGGTCCTTCCCATCTCTACGCCTTTTCCCGCCACACCGGAAATTCCACTTACCTCTCCCACACTCTAGTTCGCCAGTTTGCAATGCAGCTCC
+
<CECFEFGGG7+@6CFEG,FGEF@FGGD@BFGGGGGA,@:FGGGGGGC8++,@BF86E,,,,+4749,9,,,+B,,,,,5A,5,9C,,,=DFB=5,:,+BFF+4C<BF<FCC,,,,,,,,,88<ADD,,,,3@DC=6++@C,,@53++5++455,,2,,7,,@,DG,0****4*,,52=**)1)2?C7+,*;83A?A2A;+041++7((((0*))*;/.(.68<),7((495)6AFF)-6>)4)..4((--(34)<ADFB6<:3<FA)).39)/2+)4)(
@M06628:26:000000000-CRM2J:1:1101:20826:5792 2:N:0:101
TAATCTTGCGACCGTACTCCCCAGGCGGTCTACTTATCGCGTTAGCTGCGTTACTAAGATCTCAAGGATCCCAACAACTAGTAGACATCGTTTACGGCGTGGACTACCAGGGTATCTAATCCTGTTTGCTCCCCACGCTTTCGCACCTCAGTGTCAGTATCAGTCCAGGCAGTCGCCTTCGCCACTGGTGTTCCTTCTTATATCTACGCAGTTCACCGCTACACAAGAAATTCCACTACCCCTTACTGTACTCTAGTTACCCAGTTCTAAATGCAGTTCCA
+
GGGGGGGGGGGGGGGGGGGGGGGGGGGGGGGGGGGGGGGGGGGGGGGGGGGGGGGGGGGGGGGGGGGGGGGGGGGGGGFGGGGGGGGGGGGGGGGDGGGGGGGGGGGGGGGGGGGGGGGGGGGGGGGGGGGGGGGGGGGEGFEGGGGGGGGGGGGGGGGGGGGFGGEGGGGFGGDEGGGFGGDFFFG4CFGFFEACF8FFGF96ACE?;0(217?7;7;@@FFB@?:FB?B<<<AFA7:BB((()(.4-4<465:2<A9<9247?7<):>+*66+09<:4)
@M06628:26:000000000-CRM2J:1:1101:7921:5792 2:N:0:101
TAACCTTGCGGCCGTACTCCCCAGGCGGTCAACTTAGTGCGTTAGCTGCGCCACCCACGACTCAAGGTCACAGACGGCTAGTTGACATCGTTTACGGCGTGGACTACCAGGGTATCTAATCCTGTTTGCTCCCCACGCTTTCGTGCCTCAGTGTCAGTATTTGTCCAGGTAGCCGCCTTCGCCACTGATGTTCCTTCCAATCTCTACGCATTTCACCGCTACACTGGACATTCCACTACCCTCTACAATACTCTAGTTTGCCAGTTCAAAATGCAGTTCC
+
GGGGGGFGFGGGGGGGGGGGGGGGGGGGGDGGGGGGGGGGGGGGGGGGGGGGGGGGGGGGGGGGGGGGGGGGGGGGGGGGFGGGGGGGGGGGGGGGGGGGGGGGGGFGGGGGGGGGGGGGGGGGGGGGGGFGGBFEGGGGGGCCCGGGGGGGGGGGGGGGFGGGCE?FGGGFGGGGGGGFGGDBEFGGF9CFFCFFFFFCFGCEFFF;>;@DGEEGFGFFFFFFFD1<(449B:ABF?:?BBF?>AA7AA7A?A9<AFAFAABFFF2ABAGFB4++.)6<
@M06628:26:000000000-CRM2J:1:1101:23389:5796 2:N:0:101
TAACCTTGCGGCCGTACTCCCCAGGCGGTCTACTTATCGCGTTAGCTTCGCCACTAAGTCATTACAACCCAACGGCTAGTAGACATCGTTTACGGCGTGGACTACCAGGGTATCTAATCCTGTTTGCTCCCCACGCTTTCGCACCTCAGTGTCAGTATCAATCCAGAGTGTCGCCTTCGCCACTGATGTTCCTTCCTATATCTACGCATTTCACCGCTACACAGGAAATTCCACACTCCTCTATCGTACTCTAGCCTGCCAGTATCGGGTGCAATTCCAAA
+
GFGGGGGGGGFGGGGGGGGGGGGGGGGGGGGGGGGGGGGGGGGGGGGGGGGGGGGGGGGGGGGGGGGGGGGGGGGGGGGGGGGGGGGGGGGGGGGGGGGGGGGGGGGGDGGGGFGGGGGDGGGGG@FGGGGGGGGGGGGGGGEGG@FEFEFGGGGGGDFGGGGGGFGCD?=9DFGGGG?;ECGFAFFGGCGFFFF@F<C++=C7C36066CCC5<CDD>BFFBFF:B?><AA<B?:7?F7(-2):::114ADB4<?F:F0)5:46:1963*>?*3:4:A))
@M06628:26:000000000-CRM2J:1:1101:4454:5802 2:N:0:101
TAATCTTGCGACCGTACTCCCCAGGCGGTCTACTTAGTGCGTTAGCTGCGCCACTAAAGTCTCAAGGACCCCAACGGCTAGCAGACATCGTTTACGGCGTGGACTACCAGGGTATCTAATCCTGTTTGCTACCCACGCTTTCGCACCTCAGTGTCAGTATTGGTCCAGTGAGTCGCCTTCGCCACTGATGTTCCTTCCCATCTCTACGCATTTCACCGCTACACAGGACATTCCACTCACCTCTACCATACTCTAGTTCGCCAGTTTTGAATGCAGTTCCA
+
GGGGGGGGGGGGEGEGGGGGGGGGGGGGGGGGGGGGGFGGGGGGGGGGGGGGGGGGGGGGGGGGGGGGGGGGGGGGGGGGGGGGGGGGGGGGGGGGGGGGGGGGGGGGGGGGGGGGGGGGGFDGGFGGGGGGGGGGGGGGGGGGDGGGGGGGGGGGGGGGGEGGGGF4DFGFGGGGGGGFDDGDEFGGGGGFFFFEFFFGGFFFFFFDBFDDGEED=DF@BF2<=?BB(8AFFFFFF:?B0).<AFFF<216<<2.:9A:BFF@?FBA::FFFB+09:)6)
@M06628:26:000000000-CRM2J:1:1101:14958:5803 2:N:0:101
TAACCTTGCGGCCGTACTCCCCAGGCGGTCAACTTAGTGCGTTAGCTGCGCCACCCACGACTCAAGGTCACAGACGGCTAGTTGACATCGTTTACGGCGTGGACTACCAGGGTATCTAATCCTGTTTGCTCCCCACGCTTTCGTGCCTCAGTGTCAGTATTTGTCCAGGTAGCCGCCTTCGCCACTGATGTTCCTTCCAATCTCTACTCATTTCACCGCTACACTGGAAATTCCACTACCCTCTACAATACTCTAGTTTGCCAGTTCAAAATGCAGTTCC
+
FFEGFFGGGEDG:FCGGGFGGGGGGGGGGGGGGGGGFGFGGFGGGGGFGGGGGGFGGGGGGGGGGGGGGGGGGGGGFGEGFGGGGGGGGGGG?FFGEGCFGDCFCEFGGGGEGGGGGG9EGGFFGFDGGGGGFGFG:CEEFFGGGGGGGCGFGGGGGGEFGGG@FGGC:B749CEGGEGFCG*8;FGGGGFFFFFFFFA7+?CEAAC)6>?C@C?:;C99>FFBF>?B22ABA45)<?B???BB<<>2:ABBFFFAA<).:7BFFGFFBAC?ABFG<A><
@M06628:26:000000000-CRM2J:1:1101:4573:5806 2:N:0:101
TAATCTTGCGACCGTACTCCCCAGGCGGTCTACTTAGTGCGTTAGCTGCGCCACTAAAGTCTCAAGGACCCCAACGGCTAGTAGACATCGTTTACGGCGTGGACTACCAGGGTATCTAATCCTGTTTGCTACCCACGCTTTCGCACCTCAGTGTCAGTATTGGTCCAGTGAGTCGCCTTCGCCACTGATGTTCCTTCCCATCTCTACGCATTTCACCGCTACACAGGAAATTCCACTCACCTCTACCATACTCTAGTTCGCCAGTTTTGACTGCAGTTCC
+
E9EFCEFFDGGECFCFGGGGGGGGGGGGCFGDEEFGFGGGGGGCGCGFGGGCCGGEFGGGGGG9FEG8EFGGGGGDGGFGFFFG<5?EFEFGGCGGDDFGDDEGGGFGGGGGGCGGGDFGGGGGGGGGGGGGFFBCCGGGGGC>EF9FGFGCFFFFEF7CFCFGGFCDFC79@FG>CE*;CGDFFFGGG9DFFF=?FFF7@?17AFF02;;D:?E78C>FFFFF=?0??(9>B<)6:?<?FF?DDFD:244>FDF9:A<:;::30:44.-+*)0306<>B
@M06628:26:000000000-CRM2J:1:1101:20817:5808 2:N:0:101
TAATCTTGCGACCGTACTCCCCAGGCGGTCTACTTATCGCGTTAGCTGCGTTACTAAGATCTCAAGGATCCCAACAACTAGTAGACATCGTTTACGGCGTGGACTACCAGGGTATCTAATCCTGTTTGCTCCCCACGCTTTCGCACCTCAGTGTCAGTATCAGTCCAGGCAGTCGCCTTCGCCACTGGTGTTCCTTCTTATATCTACGCATTTCACCGCTACACAAGAAATTCCACTACCCTCTACTGTACTCTAGTTACCCAGTTCTAAATGCAGTTCC
+
FAGFGGGGGG:FEFGGGGGGGDF:6CC:@CEAEFGGDGGD@FFGGGAFGG?,FCFFG<FDFFGGF,?CC<CE5CFGGF@AFCFFFGEGFGFDAFF7BFCGDG>FGGGGGG@7:DB9EFF8BF,CFGGCEGABDGGGDEEGGGGGEF6,3@E:F;CFGC7D7@A<EG9C6D1:DF*=7:DFFDDEFF6;;C<A@?FFFFFF7+<<A=C;61,8CC?GFGB9,:?:9?1<??BFFFFBFFB3:D12)4)8<444<FABFA):A42)9C<64)<=AFE+..:A
@M06628:26:000000000-CRM2J:1:1101:6802:5809 2:N:0:101
TAATCTTGCGACCGTACTCCCCAGGCGGTCTACTTAGTGCGTTAGCTGCGCCACTAAAGTCTCAAGGACCCCAACGGCTAGTAGACATCGTTTACGGCGTGGACTACCAGGGTATCTAATCCTGTTTGCTACCCACGCTTTCGCACCTCAGTGTCAGTATTGTTCCAGTGAGTCGCCTTCGCCACTGATGTTCCTTCCCATCTCTACGCATTTCACCGCTACACAGGAAATTCCACTCCCCCCTACCATACTCTAGTTCGCCAGTTTTGAATGCAGTTCCA
+
FFGGGGGGGGGGGGGGGFGGGGGGGGGDGGGGGGGGGGGGGGGGGGGGGGGGGGGGGGGGGFFGGGGGGGGGGGGGGGGGGGGFCDFFFGGCFFGGGGECCCEGGGGGGGGGFDGGGDFGCF;<FGGEGGGGFFGDGGGGGGGGC@CCF?FFFG7AFBACFF,,DFC><DFADCCEGG467*5?BFG7=,=+=CFCFFFF76+1:+98>(3>:96>85:@@F??@?:<:F<AA2-94((,4((-3<:06<24>25266A:>B0<9>A<::+*.*<<<A94)
@M06628:26:000000000-CRM2J:1:1101:3987:5813 2:N:0:101
TAACCTTGCGGCCGTACTCCCCAGGCGGTCAACTTAGTGCGTTAGCTGCGCCACTCACGTCTCAAGGACACAAACGGCTAGTTGACTTCGTTTACGGCGTGGACTACCAGGGTATCTAATCCTGTTCGCTCCCCACGCTTTCGTACCTCAGCGTCAGTATCTGTCCAGGTGGCCGCGTTCTCCACTGATGTTCCTTCCAATCTCTACGCATTTCACCGCTACACTGGAAATTCTACCACCCTCTACCGTACTCTAGTTGTCCAGTTCAAAATGCATTTCCA
+
C;F<@EFAEG:@EGFGGGGGGCF7<DFECB8CFAFGFFFFFGDEC@FGGGE7BC<8CFA<DFFC<=B<E,EF7FF,8@F?EEEAGGDF<BFGGDFE7=@+4>+48AFFFFEEDFFA==>AE,33EECE8=CG6>8>FDCEGF*@DCC,71,7C8C:?55?,@,DDGF>FFG)66ED*=<>*+03=AGC:91;+97CF@C::C96+:93>((02))06C1;F93:6<?B(52<<))-..5210:(2:)34((-6<<4<<)).).)9*6.:A<*)1++.)4<)
@M06628:26:000000000-CRM2J:1:1101:4444:5816 2:N:0:101
TAATCTTGCGACCGTACTCCCCAGGCGGTCTACTTAGTGCGTTAGCTGCGCCACTAAAGTCTCAAGGACCCCAACGGCTAGCAGACATCGTTTACGGCGTGGACTACCAGGGTATCTAATCCTGTTTGCTACCCACGCTTTCGCACCTCAGTGTCAGTATTGGTCCAGGTAGTCACGTTCGCCACTGATGTTCCTTCCCATCCCTACGCATTTCACCGCTACACAGGAAAGTCCACTCACCTCTACCATACTCTAGTTCGCCAGTTTTGAATGCAGTTCCA
+
F@FACEFFFGCEDFGGGGGGGG8@@DE@FEGFCFGGGGGGGFGG:CE9EC:@CF<FGACE<<FG<E@AEFGGDFEG7CCFGGGAFFGGGGGGGDFFCCCFGGGGCFG8FGG7<C@D9=DA3FFGGGGFGGFGFG9+<CE7:9ECGG*,DCG@AEA>CB;CE;9CFGF412=*;+,5*42?794):40;C,4=:<@?8887CF*6AB;(:<3)7?3FF59>14)36(437?(666)3),,4?)(,5AA?2.49?A<A4>48618D9:4<(-+/-1+<<<A<)
@M06628:26:000000000-CRM2J:1:1101:4587:5817 2:N:0:101
TAATCTTGCGACCGTACTCCCCAGGCGGTCTACTTAGTGCGTTAGCTGCGCCACTAAAGTCTCAAGGACCCCAACGGCTAGTAGACATCGTTTACGGCGTGGACTACCAGGGTATCTAATCCTGTTTGCTACCCACGCTTTCGCACCTCAGTGTCAGTATTGGTCCATTGAGTCGCCTTCGCCACTGATGTTCCTTCCCATCTCTACGCATTTCACCGCTACACAGGAAATTCCACTCACCTCTACCATACTCTAGTTCGCCAGTTTTTAATGCAGTTCCA
+
GGGGGGGGGGGGEGGGGGGGGGGEGFGGGGGGGGGGGGGGGGGGGGGGGGGGGEGGEGGGGGGGGGGGGGGGGGGGGGEGGEEGGGGGGGGGGEGDEEEGGGGGGGGGGGGGGGGCGGGEDDCGGGGGGGCFGGF8FGGGGGGGGGGFEGFCFAAFED,DA@,3;FF9,52AFF7CEG4;:CGEBFGG+,4=BCFFFDF*1A1)71;:>0?>DF)+1/2;1><B?(3:(59A>ABFFFF?F84<>AAF<7:-5-).6-48;?0>9C9A(4<@9B++924<2
@M06628:26:000000000-CRM2J:1:1101:5915:5824 2:N:0:101
TAATCTTGCGACCGTACTCCCCAGGCGGTCTACTTAGTGCGTTAGCTGCGCCACTAAAGTCTCAAGGACCCCAACGGCTAGTAGACATCGTTTACGGCGTGGACTACCAGGGTATCTAATCCTGTTTGCTACCCACGCTTTCGTACCTCAGTGTCAGTATTGGTCCAGTAAGTCGCCTTCGCCACTGATGTTCCTTCCCATCTCTACGCATTTCACCGCTACACAGGAAATTCCACTTACCTCTACCATACTCTAGTTCATCAGTTTTGAATGCCGTTCCA
+
ECFGGGGGGGGGEEF@FGCEGGGGGGGGGGGGGCFGGGGGGEFEGGGGGGGGGGGGGGGGGGGGGGGGGGGGGGGGGGGEEFFGGGCGGGGGGGGGGGGGGGGGGGGGGGGGGFGGGGFGGGGGGGGGGGFGGGGCGGGGGGGGCF0;=772EE73@FEGGCEDEGGDFD:8FGEGEECA;D<??FGGGDFCFEFFFF;*2C9;FFED>?<DF3?C6D0:26)/*62:4?<2<9A<B<AA>4A>BFF?A239?>94:<AB<4>*9;AA(4:6)*0*4(.()
@M06628:26:000000000-CRM2J:1:1101:21248:5834 2:N:0:101
TAATCTTGCGACCGTACTCCCCAGGCGGAATGCTTAATCCGTTAGGTGTGTCACCGAACAGTATACTGCCCGACGACTGGCATTCATCGGTTACGGTGTGGACTACCAGGGTATCTAATCCTGTTTGCTCCCCACACTTTCGTACCTCAGCGTCAGTATCGAGCCAGTGAGCCGCCTTCGCCACTGGTGTTCCTCCAAATAACTACGAATTTCACCCCTACACTTGGAATTCCACTCACCTCTCCCGAACTCTAGACTGATATTTTTGGATGCAGTTCCAG
+
9FGGFGF9CEE@7C@<FCFGGGGEF@::+@FGFDAEFGGECFFGGFFFGGGGGGGDGGGGGGFFGFFGGGDEFGGGGGGGGGGEGGCFF+@=FGFGFFGGDFGCFG=EEGG=FEFGFGFFGFFGFGFAEC8DEDG+CFGGGEGGGGFGGGGDEEEE,BDCEGFE7F2A6,<;0;CC=EDAGGCB4;FF4CDA+)3:)6+2++3)+;;DD(3+:))20:8?F??B*-2:9AFAA46A0031724(.(46((,)))64-)..)5)*9C<>(,+7?FFGA92<<
@M06628:26:000000000-CRM2J:1:1101:5659:5850 2:N:0:101
TAACCTTGCGGCCGTACTCCCCAGGCGGTCAACTTAGTGCGTTAGCTGCGCCACTCACGTCTCAAGGACACAAACGGCTAGTTGACATCGTTTACGGCGTGGACTACCAGGGTATCTAATCCTGTTCGCTCCCCACGCTTTCGTTCCTCAGCGTCAGTATCTGTCCAGGTGGCCGCCTTCGCCACTGATGTTCCTTCCAATCTCTACGCATTTCACCGCTACACTGGAAATTCCACCACCCCCTACAGTACTCTAGTTTGCCAGTTCAAAATGCAGTTCCA
+
CFFGGGGGGGGGGGGGGGGGGGGGGGGGGG7FGGGGFGGGGGGGGGGGGGGGGGGGGGGGGFGGGGGGGGGGFGGGGGGDFGGGGGGGGGGGGGFGGDEGGGGGGFGGGGGGFGGGGGDFGDGGGGGGGEGGGGGEC:EGCEGGGGGGGFGGGGGGGE79EEGGBCFFCD?FGGGGGGGFCDGEFFGFG9:@:?FFF@=7:?+6A=C0:@1B:A2:FGB9B9)(*,(,2<A45<<<036?F237<:()6:46AA)--6546AA40:45)4+92@<<<<<56
@M06628:26:000000000-CRM2J:1:1101:17001:5859 2:N:0:101
TAATCTTGCGACCGTACTCCCCAGGCGGTACACTTAATGTGTTAACTGCATTACTGCAAGGTCTAGCCTCACAACAACTAGTGTACATCGTTTAGGGCGTGGACTACCAGGGTATCTAATCCTGTTTGCTCCCCACGCTTTCGCGTCTCAGCGTCAATAATGTTCCAGTAGATCGCCTTCGCAATCGGTATTCCTTCTGATCTCTACGGATTTTACCCCTACACCAGAAATTCCATCTACCTCTCCCATATTCTAGGTAAGCAGTTTTCAAAGCAGTTCAA
+
DGGFGGGGGGDGGGGGGGCGGGGGGGGGEGGGGGGGGGGGGGGGGGGGDGGGGGGGGGGGGGGGGGGGGGGGGGGGGGGGGGGGGGGGGGGGGGGGGGGGDGGGGGGGGGGGGGGGGFGGGFFGGGGGGGGGGGGDFGGGGFCECFGGCFGGGGGEEF:@CFGCGGGGGEGF@FGEDEGA9CCBFFGDGFGFFCFEFFF@@7E?FA:@92>>DEEGAF1=;DE@F?1(:4>)9.<?E<EEA..7=D0,-(65<)552))622>?@:-524EF<FCC<)4A:
@M06628:26:000000000-CRM2J:1:1101:16977:5867 2:N:0:101
TAATCTTGCGACCGTACTCCCCAGGCGGTACACTTAATGTGTTAACTGCATTACTGCAAGGTCTAGCCTCACAACAACTAGTGTACATCGTTTAGGGCGTGGACTACCAGGGTATCTAATCCTGTTTGCTCCCCACGCTTTCGCGTCTCAGCGTCAATAATGTTCCAGTAGATCGCCTTCGCAATCGGTATTCCTTCTGATCTCTACGGATTTTACCCCTACACCAGAAATTCCATCTACCTCTCCCATATTCTAGGTAACCAGTTTTCAAAGCAGTTCAA
+
GGGGGGGGGGGGGGGGGGGGGGGGGGGGGGGGGGGGGGGGGGGGGGGGGGGGGGGGGGGGGGGGGGGGGGGGGGGGGGGGGGGGGGGGGGGGGGGGGGGGGGGGGGGGGGGGGGGGGGGGGFCEGGGGGGGGGGDEGGGGGGGGGGGGGGGGGGGGEGFFGGFEGGGGGGGFGGGGGGGFCDGFFFGGGGGFFFFCF@ADCFGFFAEBF2>DGF?G6CFFFFEFFF?@@373;CEFFFFCF@E=D3:240<<<<B4<A4>).4>FD)6<AGF)5+:)-4<4
@M06628:26:000000000-CRM2J:1:1101:17668:5890 2:N:0:101
TAACCTTGCGGCCGTACTCCCCAGGCGGTCAACTTAGTGCGTTAGCTGCGCCACCCACGACTCAAGGCCACAGCCGGCTAGTTGACATCGTTTACGGCGTGGACTACCAGGGTATCTAATCCTTTTTGCTCCCCACGCTTTCGTGCTCCAGTTTCAGTATTTGTCCAGGTAGCCGCCTTCGCAACGGATTTTCCTTCCATTCTTTACGAATTTCACCCCTACACTGGAAATTCAACTACCCTCTCCCATCCTCTAGTTGGCAATTTCGAAATCCAGTTCC
+
GGGAFGGGGGDGGGGGGGGGGGGGFGGG::,6CFGGAF,FFGGGG,FG,F:FGGG7FCF7=,,E?C,,C,,:9,+64+++4:E,,59994AF<+,@4:=>C++,5,A,,@F>3@8,3=32E3,,CED@,,5@F>@:**@E8;*53@*221,,,,,2,552D;@2@72*=21*2**=*:59*9/)0)2***;+;.1)83A+2++)1+1/((.>044F?5(2(,(1*)4??)9.4)).),8?F)1((((4)(.5))))..)(.),)1C4(32:))03+.)44
@M06628:26:000000000-CRM2J:1:1101:22359:5910 2:N:0:101
TAACCTTGCGGCCGTACTCCCCAGGCGGTCAACTTAGTGCGTTAGCTGCGCCACTCACGTCTCAAGGACACAAACGGCTAGTTGACATCGTTTACGGCGTGGACTACCAGGGTATCTAATCCTGTTCGCTCCCCACGCTTTCGTTCCTCAGCGTCAGTATCTGTCCAGGTGGCCGCCTTCGCCACTGATGTTCCTTCCAATCTCTACGCATTTCACCGCTACACTGGAAATTCCACCACCCTCTACAGTACTCTAGTCTACCAGTTCAAAATGCAGTTCCA
+
GGGGGGGGGGGGGGGGGGGGGGGGGGG7FFGGGGGGGGGGGGGGGGGGGGGFGGGGGGGGGGGGGGGGGGGGGGGGGGGGGGGGGGGGGGGGGGGGGGGGGGGGGGGGGGGGGGGGGGGGGGGGGGGDGGGGGGGGGGGGGGGGGGGGGGGGGGGGGGGGGGGGGGGDFFFFFGGGGGGFGGGFFFGDFGGFFFFFF@F=77CCFFE<>@FFGFFGFGFFF>FBBB?1?FFFB>>DFFFFFBF04<<26<9:4<>AAAA<A<4FF72:4ACFA4C7)-49)
@M06628:26:000000000-CRM2J:1:1101:5397:5941 2:N:0:101
TAACCTTGCGGCCGTACTCCCCAGGCGGTCTACTTATCGCGTTAGCTTCGCCACTAAGTCATTACAACCCAACGGCTAGTAGACATCGTTTACGGCGTGGACTACCAGGGTATCTAATCCTGTTTGCTCCCCACGCTTTCGCACCTCAGTGTCAGTATCAATCCAGAGTGTCGCCTTCGCCACTGATGTTCCTTCCTATACCTACGCATTTCACCGCTACACAGGAAATTCCACACTCCTCTATCGTACTCTAGCCTGCCAGTATCGGGTGCAACTCCAAG
+
FFGGGGGGGGGGGGGGGGGGGGGEFGGGGGGGGGGGGGGGGGGGGGGGGGGGGEGGGGGGGGEGGGGGGGGGGGGGGGGEFGGGGGGGGGFGGGDGGGGEGGGGGGCFGGGGGGFGFGGFGGGGGDFADFGC=EEGGGGFE6CECDFGGGF,ECEEGGC@CGFCCFGGGFFFCFEEGGGEGCDAFB@FDGGFF?AD6CFD+<C?=)6;<?387<A/851;4?F:F:BF).4<)6>:3(22<48::B8:??AA))6:43::)4.8*::0025.)1+0544(.
@M06628:26:000000000-CRM2J:1:1101:13577:5946 2:N:0:101
TAACCTTGCGGCCGTACTCCCCAGGCGGTCAACTTAGTGCGTTAGCTGCGCCACTCACGTCTCAAGGACACAAACGGCTAGTTGACATCGTTTACGGCGTGGACTACCAGGGTATCTAATCCTGTTCGCTCCCCACGCTTTCGTTCCTCAGCGTCAGTATCTGTCCAGGTGGCCGCCTTCGCCACTGATGTTCCTTCCAATCTCTACGCATTTCACCGCTACACTGGAAATTCCACCACCCTCTACAGTACTCTAGTTTGCCAGTTCAAAATGCAGTTCCA
+
GGGGGGGGGGGGGGGGGGGGGGGGGGGGGGGGGGGGGGGGGGGGGGGGGGGGGGGGGGGGGGGGGGGGGGGGGGGGGGGGGGGGGGGGGGGGGGGGGGGGGGGGGGGGGGGGGGGGGGGGGGGFGGFGGGGGGGGGGGGGGGGGGGGGGGGGGEGGGGGGGGGGGFGGFGFFDGEEGGDFGGGFFFGGGFDFFFFFFFFFFCCEFFF;@(;EFBFGFGF>9B??F2:B?FFFADFFFFFFF???AA22<>FDFBA26>AAFF2:FFBA>FGFAFFCA269)
@M06628:26:000000000-CRM2J:1:1101:23482:5947 2:N:0:101
TAATCTTGCGACCGTACTCCCCAGGCGGTACACTTAATGTGTTAACTGCATTACTGCAAGGTCTAGCCTCACAACAACTAGTGTACATCGTTTAGGGCGTGGACTACCAGGGTATCTAATCCTGTTTGCTCCCCACGCTTTCGCGTCTCAGCGTCAATAATGTTCCAGTAGATCGCCTTCGCAATCGGTATTCCTTCTGATCTCTACGGATTTTACCCCTACACCAGAAATTCCATCTACCTCTCCCATATTCTATGTAAGCAGTTTTCAAAGCAGTTCAA
+
CFGGGGGGGGGGGGGGGGGGFGGGGGGGGGEEFGGGEGGGGGGGGGGGGGGGGGGFGGGGGGGGGGCEGGFEGGGGGGGGFFGGGGGGGGGGGGDFGGGGGGGGGGGGGGEEEFGGGGGGGGGFGEFFFGGGFGGGGGGGGGGGGGG6FGF?EEEE7DGFG;CD@@;CCFECGGDGGEGFFGGEFFGGGGGFF4B@FEC7C<:88+9@@26>CCE7AF@;(,(6)((/5EEEEEFC<15)7/).(.3,6(5<<9A):4)6<7AF8CAB94A*6)3*66A<2
@M06628:26:000000000-CRM2J:1:1101:18017:5994 2:N:0:101
TAACCTTGCGGCCGTACTCCCCAGGCGGTCAACTTAGTGCGTTAGCTGCGCCACCCACGACTCAAGGTCACAGACGGCTAGTTGACATCGTTTACGGCGTGGACTACCAGGGTATCTAATCCTGTTTGCTCCCCACGCTTTCGTGCCTCAGTGTCAGTATTTGTCCAGGTAGCCGCCTTCGCCACTGATGTTCCTTCCAATCTCTACGCATTTCACCGCTACACTGGAAATTCCACTACCCTCTACAATACTCTAGTTTGCCAGTTCAAAATGCAGTTCC
+
GGGGGGGGGGGGGGGGGGGGGGGGGGGGGGGGGGGGGGGGGGGGGGGGGGGGGGGGGGGGGGGGGGGGGGGGGGGGGGGGGGGGGGGGGGGGGGGGGGGGGGGGGGGGGGGGGGGGGGGGGGGGGGGGGGGGGGGGGGGGGGGGGGGGGGGGGGGGFGGGGGGGGGGGDGGFGFGGGEGFFDDBEFGGGGGFFEFFFFFFFF?CFAEDF@FFFFEGFG;BFFBFFBFFFFFFFDBA>?FFFF<<2:24543:24>)65::>BD6@FBFFBE674<+.46A
@M06628:26:000000000-CRM2J:1:1101:6583:6010 2:N:0:101
TAACCTTGCGGCCGTACTCCCCAGGCGGTCTACTTATCGCGTTAGCTTCGCCACTAAGTCATTACAACCCAACGGCTAGTAGACATCGTTTACGGCGTGGACTACCAGGGTATCTAATCCTGTTTGCTCCCCACGCTTTCGCACCTCAGTGTCAGTATCAATCCAGAGTGTCGCCTTCGCCACTGATGTTCCTTCCTATATCTACGCATTTCACCGCTACACCGGAAATTCCACACTCCTCTATCGTACTCTAGCCTGCCAGTATCGGGTGCAATTCCAAG
+
GGGGGGGGGGDGGGGGGGGGGGGGGGGGGGGGGGGGGGGGGGGGGGGGGGGFGGGGGGGGGGGGGGGGGGGGGGGGGGGGGGFGGGGCGGGFFCGGGGGGGGGGGGGGGGGGGGGGFGGGGGGGGGGGGG?EGGC7CCDFGG>EC:FGGAGFFGGG7CGGGGGGDGGGG9C9>?C5CCCBGDGFA;DFGCGAFFF;A387@FC5@FB@F0?;+7EDE).6<2(-899>FFB).6(3.:BAF)-))(.(((.).))3><:BBF??8F:>027>)8:<6-<4)
@M06628:26:000000000-CRM2J:1:1101:7750:6012 2:N:0:101
TAACCTTGCGGCCGTACTCCCCAGGCGGTCAACTTAGTGCGTTAGCTGCGCCACTCACGTCTCAAGGACACAAACGGCTAGTTGACATCGTTTACGGCGTGGACTACCAGGGTATCTAATCCTGTTCGCTCCCCACGCTTTCGTTCCTCAGCGTCAGTATCTGTCCAGGTGGCCGCCTTCGCCACTGATGTTCCTTCCAATCTCTACGCCTTTCACCGCTACACTGGAAATTCCACCACCCTCTACCGTACTCTAGTTTGCCAGTTCAAAATGCAGTTCCA
+
GGGGGGGGGGGGGGGGGGGGFFFFGGGGGGGGGGGG9FCAFGGE@FGGGGGGGGGGGGEFDFGGGGFGGGGGGGGGGGFFGGGFGGGGGGGFGGFCEDGGCGEFGF8=B:CDGGGGFFEFEGGDGGGEEGGEF:8>BEEGG<5@FGGGGG8CGGDCCFG@7DCDFFG>F>CFGFGC?:CA5<D>EFGF>+2@AECCA@+;:626AAE;((35D<AGB*12;98?=<08?DF<<A444?:<FFB?34)((-3:A<F.)64.4)))9C546<C?46++.5<B)
@M06628:26:000000000-CRM2J:1:1101:25364:6020 2:N:0:101
TAATCTTGCGACCGTACTCCCCAGGCGGTCTACTTAGTGCGTTAGCTGCGCCACTAAAGTCTCAAGGACCCCAACGGCTAGTAGACATCGTTTACGGCGTGGACTACCAGGGTATCTAATCCTGTTTGCTACCCACGCTTTCGCACCTCAGTGTCAGTATTGGTCCAGTGAGTCGCCTTCGCCACTGATGTTCCTTCCCATCTCTACGCATTTAACCGCTACACAGGAAATTCCACTCACCTCTACCATACTCTAGTTCGCCAGTTTTGAAAGCAGTTCCA
+
D6EEDCFGGGDCCFFGFGGGGDAEGGGDGGG<FGGGGEFDCFGEEEAFGGGGGGGGGGFEGGGG9CF@<FEFCGGEC@FCEBFFE?FF<C=FGGFGFEFGGGD,EFGGGGGDA@,,CA=DEG;FFFADGBADFGGG+>BEGFCECGC8C6:E,@ECFGAA:BGGGGGGF9,;CG5*4:C?CDG):)?C+=:+B8F)8(;CDGCEC6>(((,::).@A89:19?<41(383)-6><BFB<:B.445A9,6<844<)-.:<116:3@FAF7<7*.4+*.).))
@M06628:26:000000000-CRM2J:1:1101:7737:6029 2:N:0:101
TAACCTTGCGGCCGTACTCCCCAGGCGGTCAACTTAGTGCGTTAGCTGCGCCACTCACGTCTCAAGGACACAAACGGCTAGTTGACATCGTTTACGGCGTGGACTACCAGGGTATCTAATCCTGTTCGCTCCCCACGCTTTCGTTCCTCAGCGTCAGTATCTGTCCAGGTGGCCGCCTTCGCCACTGATGTTCCTTCCAATCTCTACGCATTTCACCGCTACACTGGAAATTCCACCACCCTCTACAGTACTCTAGTTTGCCAGTTCAAAATTCATTTCCA
+
GGGGGGGGGGGGGGGGGGGGGGGGGGGGGGGGGGGGGGFGGGGGGGGGGGGGGGGGGGGGGGGGGGGGGGGGGGGEGGGGGGGGGGGGGGGGGGGGGGGGGGGGGGGGGGGGDEGGGFGGGGGGGGGGGEEGGGGGGGGGGGGGGGGGGGFGGGGGGGGCFFGGGGGGFGGFGGGGG5DAFDGFFFGCGFF@FEFFFFFDGFFEFFFF>7DFFFFGFGBF6;>FFF<:7BFFAAABF?FFB?<34>).6)<A<4:4<AA6:3<)9DA5AF7*(/++65>>)
@M06628:26:000000000-CRM2J:1:1101:19383:6040 2:N:0:101
TAACCTTGCGGCCGTACTCCCCAGGCGGTCAACTTAGTGCGTTAGCTGCGCCACTCACGTCTCAAGGACACAAACGGCTAGTTGACATCGTTTACGGCGTGGACTACCAGGGTATCTAATCCTGTTCGCTCCCCACGCTTTCGTTCCTCAGCGTCAGTATCTGTCCAGGTGGCCGCCTTCGCCACTGATGTTCCTTCCAATCTCTACGCATTTCACCGCTACACTGGAAATTCCACCACCCTCTACAGTACTCTAGTTTGCCATTTCAAAATGCAGTTCCA
+
GGGGGGGGGGGGGGGGGGGGGGGGGGGGGGGGGGGGGGGGGGGGGGGGGGGGGGFGGGGGGGGGGGGGGGGGGGGGGGGGGGGGGGGGGGGGGGGGGGGGGGGGGGGGGGGGGGGGGGGGGGGGGGGGGGGGGGGGGGGGGGGGGGGGGGCEGEGGEFFFFGGGGGFGGGGFGGCGGGGFFGGEFFCGGGGFFFF<=@FDFG?EFFF0;;?)?AFFFDBB>FFFFF0:?BFFFBBFFFFF:(4:)<<.6><2<>95<<AA47A*1:<5<BGFAFCA694))
@M06628:26:000000000-CRM2J:1:1101:20568:6057 2:N:0:101
TAACCTTGCGGCCGTACTCCCCAGGCGGTCAACTTAGTGCGTTAGCTGCGCCACCCACGACTCAAGGTCACAGACGGCTAGTTGACATCGTTTACGGCGTGGACTACCAGGGTATCTAATCCTGTTTGCTCCCCACGCTTTCGTGCCTCAGTGTCAGTATTTGTCCAGGTAGCCGCCTTCGCCACTGATGTTCCTTCCAATCTCTACGCATTTCACCGCTACACTGGAAATTCCACTACCCTCTACAATACTCTAGTTTGCCAGTTCAAAATGCAGTTCC
+
GGGGGGGGGGGGGGFGGGGGGGGGGGGGGGGGGGGGFGGGGGGGGGGGGGGFEGGGGGGGGGGGGGGFGGGGGGGGGGGGGGGFFGGGGGG,FFGGGFFGGGDFGGGGGGGGGGGGGGGGGGGGGGGGGGGGGGGGGGGGGGGFGGGGGGGGGGGGGGFGGGGGGFGCGGFF*87CGGGFGGGFFFGDGGGFFFFFFFFFGF9?FFCFFDFF:5CGFD>BB>FFFB0:?ADAFAAF97?F:),,).6<<A:9>A96><A<AAA:FFBFFF??>7<+64>B
@M06628:26:000000000-CRM2J:1:1101:14952:6093 2:N:0:101
TAATCTTGCGACCGTACTCCCCAGGCGGTCTACTTAGTGCGTTAGCTGCGCCACTAAAGTCTCAAGGACCCCAACGGCTAGTAGACATCGTTTACGGCGTGGACTACCAGGGTATCTAATCCTGTTTGCTACCCACGCTTTCGCACCTCAGTGTCAGTATTGGTCCAGTGAGTCGCCTTCGCCACTGATGTTCCTTCCCATCTCTACGCATTTCACCGCTACACAGGAAATTCCACTCACCTCTACCATACTCTAGTTCGCCAGTTTTGAATGCAGTTCCAA
+
GGGFGGGGGGEGGGEGGGGFGGGGGGGGGDGGGGGGGGGGGGGGGGGGGDGGGGGGGGGGGGGGGGGGGGGGGGGGGGGGGGGGGGGGGGGGGGGGGGGGGGGGGGGGGGGGGGGGGGGGGGGGGGGGGGGGGGGGGGDGGGGGGGGGGGGGGGGGGGGGGG@FGFFDCGGGFGGGGGGGFGGGFFF>FGGGFFFFFFFFDF?FEFF@F?DFFGFFC:DF9;<??FF:??AD>AFF47?FF?4<<AA>4<:-46>>A<>09:0;FFGFF<AFFFFFC46A>6
@M06628:26:000000000-CRM2J:1:1101:12211:6112 2:N:0:101
TAACCTTGCGGCCGTACTCCCCAGGCGGTCAACTTAGTGCGTTAGCTGCGCCACTCACGTCTCAAGGACACAAACGGCTAGTTGACATCGTTTACGGCGTGGACTACCAGGGTATCTAATCCTGTTCGCTCCCCACGCTTTCGTTCCTCAGCGTCAGTATCTGTCCAGGTGGCCGCCTTCGCCACTGATGTTCCTTCCACTCTCTACGCATTTCACCGCTACACTGGAAATTCCCCCACCCTCTACAGTACTCTAGTTTGCCAGTTCAAACTGCATTTCC
+
GFGGGGGGGGGGGGGGGGGGGGGGGGGGGGGGGGGGGGGGGGGGGGGGGGGGGGGGGGGGGGGG9FGFGFGGGGGGGGGGGGGGGGGGGGGFGGGGGGGGGGGGGGGGGGGGGGDDFGGGFGGGGGGGGGGGGGFGGGGGGGGGGGFGGGGGGGGGGGGGGGFA@FGGGGGFF<CGGGGFGGDAAFGFGGGFF5FFFFFCFGF;*;><B(:<FFFGFD>FB>?FFFB<B<ADA))4949::3:2A99)--664-:ADF4)6>44906AFF+*6?F+4)-4
@M06628:26:000000000-CRM2J:1:1101:21924:6118 2:N:0:101
TAATCTTGCGACCGTACTCCCCAGGCGGTACACTTAATGTGTTAACTGCATTACTGCAAGGTCTAGCCTCACAACAACTAGTGTACATCGTTTAGGGCGTGGACTACCAGGGTATCTAATCCTGTTTGCTCCCCACGCTTTCGCGTCTCAGCGTCAATAATGTTCCAGTAGATCGCCTTCGCAATCGGTATTCCTTCTGATCTCTCCGGATTTTACCCCTACACCAGAAATTCCATCTACCTCTCCCATATTCTAGGTAAGCAGTTTTCAAAGCAGTTCAA
+
F<FDFGGGGG7@6CFF7FGGGC,6FFEBFGGGGDF@CFFGGGGGCFFGG9FFGFGGGGFFGGGGFFAGGGFGGFGGGGDEFFFFFFCFFGFDFGFCGGGGGGGGGGGE<FD7EEE8@8DGFFDEGGG8;EFGFGGGDEEGGEEGEFCEFCCCG818;ECCGGFFCCC7@,=+?CFGGDCAFDC?EFC95;486>+9A=@++==56/7=(/6AG73>FFD<@=@D5(/,5;CEEFC<)9<C9)328?:0.24AAA<22<4)5)-8=CAAA<+74)+:>))..
@M06628:26:000000000-CRM2J:1:1101:23669:6120 2:N:0:101
TAATCTTGCGCCCGTACTCCCCAGGCGGAATGCTTAATCCGTTAGGTGTGTCACCGAACAGTATACTGCCCGACGACTGGCATTCATCGTTTACGGTGTGGACTACCAGGGTATCTAATCCTGTTTGCTCCCCACACTTTCGTACCTACGCGTCAGTATAGGGCCAGTGAGCCGCCTTCGCCACGGGTGTTCCTCCAACTATCTACGAATTTCCCCCCTACAATTGGACTTCCACCACCCCCTCCCGAACGTGAGACTGATAGTTTTGGCGGCTGTTCCAG
+
E6EA<CF<EF+,6@CF;FGGC7,66@:C+@CFACCCFEFFFGGGEGEFEEFGGFGGGGGEDFEF9CF?,BEF7F:CGGGCGFF<EGGGGGCGGDC+:FFDGFG<FFGGGGGGG=;;EED9EF:CFE8EDG?3C868@,@9@+6=>@+,<18448**25,,3,,,***39;A49*@EE5;)=C*))))2)=>7+);3)565211<+1(/,3=FG44*01(464))183<)),.4)-(((-43((4::(4,4((,(-))-.4)).9*:5(()*)-.*2,.6).
@M06628:26:000000000-CRM2J:1:1101:25850:6125 2:N:0:101
TAATCTTGCGACCGTACTCCCCAGGCGGTACACTTAATGTGTTAACTGCATTACTGCAAGGTCTAGCCTCACAACAACTAGTGTACATCGTTTAGGGCGTGGACTACCAGGGTATCTAATCCTGTTTGCTCCCCACGCTTTCGCGTCTCAGCGTCAATAATGTTCCAGTAGATCGCCTTCGCAATCGGTATTCCTTCTGATCTCTACGGATTTTACCCCTACACCAGAAATTCCATCTACCTCTCCCATATTCTAGGTAAGCAGTTCTCAAAGCAGTTCAA
+
GFGGGGGGGGGGGGGGGGGGGGFGGGGGGGGGGGGGFGGGGGGGGGGGGGGGGGGGGGGGGGGGGGGGGGGGGGGGGGGGGGGGGGGGGGFGGGGGGGGGGGGGGGGGGGGGGGGGGCEFGGGGFEGGGGGGFGGGGGGGGGGGGGGGGGGGGGGGGGGFGGGGGGFGGGGFGGGGGGGFFGGAFFGGGGGFFFFFFFFFGGCEFFCD>9<BGE3DFGD1?FFFFF=D84CEE?EEEEEF48A@@B?:A:AFD<A9262:<>45=*)44:CF<FF?A>4<2
@M06628:26:000000000-CRM2J:1:1101:21934:6134 2:N:0:101
TAATCTTGCGACCGTACTCCCCAGGCGGTACACTTAATGTGTTAACTGCATTACTGCAAGGTCTAGCCTCACAACAACTAGTGTACATCGTTTAGGGCGTGGACTACCAGGGTATCTAATCCTGTTTGCTCCCCACGCTTTCGCGTCTCAGCGTCAATAATGTTCCAGTAGATCGCCTTCGCAATCGGTATTCCTTCTGATCTCTACGGATTTTACCCCTACACCAGAAATTCCATCTACCTCTCCCATATTCTAGGTAAGCAGTTTTCAAAGCAGTTCAA
+
GGGGGGGGGGGGGGGGGGGGGGGGGGGGGGGGGGGGGGGGGGGGGGGGGGGGGGGGGGGGGGGGGGGGGGGGGGGGGGGGGGGGGGGGGGGGGGGGGGGGGGGGGGGGGGGGGGGGGGGGGGGGGGGGGGGGGGGEGGGGGGGGGGGGGGGGGGGGGFFFGGGFGGG>FGG6BDGGGEDFGDGAAFG>CFGAFFFEFFFFGGGFFFFD@<@FC??FFGF:=?8@;D@FF3<EFFEE39<4;@B48BB?FBA<AAFF26>B7?A:9CBBDFGBA:8*6<425
@M06628:26:000000000-CRM2J:1:1101:9742:6153 2:N:0:101
TAACCTTGCGGCCGTACTCCCCAGGCGGTCTACTTATCGCGTTAGCTTCGCCACTAAAAGATCAAGTCTTCCAACGGCTAGTAGACATCGTTTACGGCGTGGACTACCAGGGTATCTAATCCTGTTTGCTCCCCACGCTTTCGCACCTCAGTGTCAATATCAGTCCAGGTAGTCGCCTTCGCCACTGGTGTTCCTTCCTATATCTACGCATTTCACCGCTACACAGGAAATTCCACTACCCTCTACTGTATTCTAGACTAGCAGTATCAGATGCAGTTCCA
+
GGGGGGGGGGGGGGGGGGGGGGGGGGGGGGGGGGGGGGGGGGGGGGGGGGGGGGGGGGGGGGGGGGGGGGGGGGGDGGGGGGGGGGGGGGGGGGGGGGGGGGGGGGGGGFGGGGGGGGGGGGGGGGGGGGGGCGGGGGGGGGGGGGGGGGDFGGGGGGCFGGGGGGGGGGGFGGGGGEGFCDGBEFGGGD>AFEFFFFFFGF??AFEF@F0B@EFGFG;01>?FFFF?FFFFFFAFBFFFF<??BFF2:AA966<62AAFBF<9=FBFF2C=AF79<4)6)
@M06628:26:000000000-CRM2J:1:1101:25659:6161 2:N:0:101
TAATCTTGCGACCGTACTCCCCAGGCGGAATGCTTAATCCGTTAGGTGTGTCACCGAACAGTATACTGCCCGACGACTGGCATTCATCGTTTACGGTGTGGACTACCAGGGTATCTAATCCTGTTTGCTCCCCACACTTTCGTACCTCAGCGTCAGTATCGAGCCAGTGAGCCGCCTTCGCCACTGGTGTTCCTCCAAATATCTACGAATTTCACCTCTACACTTGGAATTCCACTCCCCTCTCTCGAACTCTAGACTGATAGTTTTGGAGGCAGTTCCAG
+
FFGGGGGGGGGGEGGGGGGGGGG:FGGFDFGGGGGGGGGGGGGGGGFGEGGGGGGGGGGGGGGGGGGFFFGGGGGEGGGGGGGGGGGGGGGFGGCCEFGGGGGGGGGGGGG<DFGGFGGGGGGGGGDFFGDFDDGEGGGGFDGDGGGGGGGGEGGGGGFGGFEDGCFGGGGFC7EGGGGFGC4:;A820=CFFFFFFE=DCCFCFC;??D?6@ECGF4)7>EFF?A?FA28<AAFB0(421?BF>?:,:::<6><)94::):>?F>ABB:G56BEFAA446
@M06628:26:000000000-CRM2J:1:1101:23997:6166 2:N:0:101
TAACCTTGCGGCCGTACTCCCCAGGCGGTCTACTTATCGCGTTAGCTTCGCCACTAAGTCATTACAACCCAACGGCTAGTAGACATCGTTTACGGCGTGGACTACCAGGGTATCTAATCCTGTTTGCTCCCCACGCTTTCGCACCTCAGTGTCAGTATCAATCCAGAGTGTCGCCTTCGCCACTGATGTTCCTTCCTATATCTACGCATTTCACCGCTACACAGGAAATTCCACACCCCTCTATCGTACTCTAGCCTGCCAGTATCGGGTGCAATTCCAAG
+
FGGGGGGGGGEFGGGGGGGGGGGGGGGGEFGFFFGGGGGGGGGDGGGGGGGGGGGCGGGGGGGAFGGGGGGGGGGGGGGGFGDGCFFGFFGGGDFFGGGGGGGGGGGGGCF,AFG8CFGGGGGGGGGCEEDE8C>EGGGGCEGCGGGGGGGGACCFGGGGGC9DFFDGGGGCD>CC5C5AEGGFFFGGGGGAFFFFFFF++4<7FF9;@47C>E@CDDFF)().7(4:):AB2A?:(49?F?)6<68(4(-546::AFFF:?0*/>:>(8CB0/2<69A).
@M06628:26:000000000-CRM2J:1:1101:22139:6171 2:N:0:101
TAACCTTGCGGCCGTACTCCCCAGGCGGTCAACTTAGTGCGTTAGCTGCGCCACTCACGTCTCAAGGACACAAACGGCTAGTTGACATCGTTTACGGCGTGGACTACCAGGGTATCTAATCCTGTTCGCTCCCCACGCTTTCGTTCCTCAGCGTCAGTATCTGTCCAGGTGGCCGCCTTCGCCACTGATGTTCCTTCCAATCTCTACGCATTTCACCGCTACACTGGAAATTCCACCACCCTCTACAGTACTCTAGTTTGCCAGTTCAAAATGCAGTTCCA
+
FGGGFFFFGG7FGGGGGGGGGGGCGGGG@FDFFFGGGGGGGGGGGGGGGGGGGGGFGGGFGFGGGGGGFFGGGGGGGG:FFGGGGGCGGGGGGGGGGGGGGGGGGGGG<DEFGCFCDDFGGGGGGGFGGCGGGEGGGGEGGGCFGFGDAFFCEGGEEGGFGGFEFGCFGGG4F4CGE*:ACGG3>FFFFCCAACFEFFF@:*:CFFC36(;D>AAGFGB9>F7(*4(44AA4><AA?(2:??F:AB42<4)-.).66<26<<<F9>A4>D+*-929))64)
@M06628:26:000000000-CRM2J:1:1101:8341:6174 2:N:0:101
TAGTCTTGCGACCGTACTCCCCAGGCGGTGCGCTTAACGCGTTAGCTCCGGCACAGAAGGGGTCGAACCCTCCCACACCAAGCGCACATCGTTTACTGCTAGGACTACAGGGGTATCTAATCCCTTTCGCTACCCTAGCCTTCGAGCCTCAGCGTCAGCAAATGTCCAGTAACCTGCTTTCGCCATTGGTCTTCCTCTCGCAATCTACGCATTTCACTGCTACACCGAGAATTCCAGTTACCTCTCCATTACTCTAGCATGGCAGTAGCGAATGCAGTTTG
+
FFGGGGGGGGGGEGGGGGGGGGGGFFGGBFGGGGGGGGGGGGGGGGGFGGGGEGGGGGGGGGGGGGDFCFFGGGGGGGGGGGGGGGGGGGGFFFGGGGGGGGGGGGGGGGGGGGDFGGGFCFACGGGGGGGGGGGGGGGGGGGGFFDEFGFGGG7CEEGG?FGGBFC88EFFDGGGGFGFG5C>::CFG9CFFFFEF7FG**/6A449?FF:D4A>FG42<46)<<BFFF04).6<9ABAA<AFFFFAAAF9)6<A2<><>7??57<)--27(9<+46)5.
@M06628:26:000000000-CRM2J:1:1101:23983:6177 2:N:0:101
TAACCTTGCGGCCGTACTCCCCAGGCGGTCTACTTATCGCGTTAGCTTCGCCACTAAGTCATTACAACCCAACGGCTAGTAGACATCGTTTACGGCGTGGACTACCAGGGTATCTAATCCTGTTTGCTCCCCACGCTTTCGCACCTCAGTGTCAGTATCAATCCAGAGTGTCGCCTTCGCCACTGATTTTCCTTCCTATAGCTACGCATTTCACCGCTACACAGGAAATTCTACACTCCTCTGTCCTACTCTACCCTGCCAGTTTCGGGTGAAATTCCAAA
+
FFGGGGGGGG+8@CGGGGGGCFC@DDCFEEGGFGGGFEFGGGGGGCFGF:FGGGGG88CFGGGGGGGGEGGGGEFEEGGGCFGGGGFGFFGGGGGF@FGGGFGGGDFD@FDFDFB:EDBC;DFE>=DDA8DED++@CE:FEEEGG79CCGGGGFF>;AFCFFFGF<DFFFCF>FGGEFFBGCDFF*++=9@FFF4@F3:++++)9.2/8738+572>71()4)4.(.4)4<))4).6.4-:))-.).))40:)).,)(41.:4**2((-45))*+0-692)
@M06628:26:000000000-CRM2J:1:1101:22212:6181 2:N:0:101
TAACCTTGCGGCCGTACTCCCCAGGCGGTCTACTTATCGCGTTAGCTTCGCCACTAAGTCATTACAACCCAACGGCTAGTAGACATCGTTTACGGCGTGGACTACCAGGGTATCTAATCCTGTTTGCTCCCCACGCTTTCGCACCTCAGTGTCAGTATCAATCCAGAGTGTCGCCTTCGCCACTGATGTTCCTTCCTATATCTACGCATTTCACCGCTACACAGGAAATTCCACACTCCTCTATCGTACTCTAGCCTGCCAGTATCGGGTGCAATTCCAAG
+
GGGGGGGGGGCGGGGGGGGGGGGGGGGGGGGGGGGGGGGGGGGGGGGGGGGGGGGGGGGGGGGGGGGGGGGGGGGGGEGGGGGGGGGGGGGGGGGGGGGGGGGGGGGGGGGGGGGGFGGGGGGGGGGGGGGGGGGGGGGGGGGGG@FGGFGGGGGGGGGGGGGGGGGGGFGACFEEGGDEGD5A94CGGGGFFFF@FFF72919A:;?D7CC+);7;D>FFF7?F2<BFFAF<<:B7?7)44<<9:?2?FFA<44<DFFFF7)997:>;?*526<:59>:2
@M06628:26:000000000-CRM2J:1:1101:22711:6182 2:N:0:101
TAACCTTGCGACCGTACTCCCCAGGCGGTCAACTTAGTGCGTTAGCTGCGCCACTCACGTCTCAAGGACACAAACGGCTAGTTGACATCGTTTACGGCGTGGACTACCAGGGTATCTAATCCTGTTCGCTCCCCACGCTTTCGTTCCTCAGCGTCAGTATCTGTCCAGGTGGCCGCCTTCGCCACTGATGTTCCTTCCAATCTCTACGCATTTCACCGCTACACTGGAAATTCCACCACCCTCTACAGTACTCTAGTTTGCCAGTTCAAAATGCAGTTCCA
+
GGGGGGGGGGGGGGGGGGGGGGGGGGGGGGGGGGGGGGGGGGGGGGGGGGGGGGGGGGGGGGGGGGGGGGGFGGGGGGGGGGGGGGGGGGGGGGGGGGGGGGGGGGGGGGGGGGGGGGGGGDGFGGGGGGGGGGFGEGGGGGGGGGGGGDFGGGGGGGGGGGGGGFGFGGGFGGGGGGGFGGGFEFGGGGFAFEFFFFFGGGGCCFF?9;;BGFBGFGFFFBFFFB:?B7A>DBABBFFFFF?FAA>?B>AF<<A6ADFFABAFFC6AB>993=7+6<4A4
@M06628:26:000000000-CRM2J:1:1101:5629:6248 2:N:0:101
TAACCTTGCGGCCGTACTCCCCAGGCGGTCAACTTAGTGCGTTAGCTGCGCCACTCACGTCTCTAGGACACAAACGGCTAGTTGACATCGTTTACGGCGTGGACTACCAGGGTATCTAATCCTGTTCGCTCCCCACGCTTTCGTTCCTCAGCGTCAGTATCTGTCCAGGTGGCCGCCTTCGCCACTGATGTTCCTTCCAATCTCTACGCCTTTCACCGCTACACTGGAAATTCCACCACCCTCTACCGTACTCTAGTTGAACAGTTCAAAATGCAGTTCCA
+
GGGGGGGGGGGGGGGGGGGGGGGGGGGGGGGGGGGGGGFGGGGGGGGGGGGGGGGGGGGGGGGGGGGGGGGGGGGGGGGGGGGGGGGGGGGGGGGGGGGGGGGGGGGGGGGGGGGGGGGGGGGFFGFGGGGGGGGGGGGGGGDGFGGGGGGGGGEGGFGGGGGGGGGGGC6?<GDGGGGF=DDFFFFFCCGFFFFFFFFFCFFCFFC;9(6>GAFGFGF;;FDBB>?:>FDDBABFF(36??:<AA)(-,:?FAA24:24-7<FFFAB25+92@FFA2>A)
@M06628:26:000000000-CRM2J:1:1101:22373:6251 2:N:0:101
TAACCTTGCGGCCGTACTCCCCAGGCGGTCTACTTATCGCGTTAGCTTCGCCACTAAAAGATCAAGTCTTCCAACGGCTAGTAGACATCGTTTACGGCGTGGACTACCAGGGTATCTAATCCTGTTTGCTCCCCACGCTTTCGCACCTCAGTGTCAATATCAGTCCAGGTAGTCGCCTTCGCCACTGGTGTTCCTTCCTATATCTACGCATTTCACCGCTACACAGGAAATTCCACTACCCTCTACTGTATTCTAGACTAGCAGTATCAGATGCAGTTCCA
+
GGGGGGGGGGCEGGGGGGGGGGGGGGGGFGGGGGGGGGGGGGGGGGGGGGGGGGGGGGGGGGGGGGGGGGGGGGGGGGGGGGGGGGGGGGGGGGGGGGGGGGGGGGGGGGGCGFGGGGGGGGGGGGGGGGGGGGGGGGGGGGGGGGGGGGGGGGGGGGGGGGGGGGFGGGGFGGGGGGGFGGGEFFGGGFGFFFFFFFF@@C@CFFFF>??FFFFGFGFFFB>:?BF?::BBFFFFF7:BFBFFFFF7AAA<ADF499:<:?>40:4<A>F@DF7+646A)
@M06628:26:000000000-CRM2J:1:1101:24301:6253 2:N:0:101
TAACCTTGCGGCCGTACTCCCCAGGCGGTCAACTTAGTGCGTTAGCTGCGCCACCCACGACTCAAGGTCACAGACGGCTAGTTGACATCGTTTACGGCGTGGACTACCAGGGTATCTAATCCTGTTTGCTCCCCACGCTTTCGTGCCTCAGTGTCAGTATTTGTCCAGGTAGCCGCCTTCGCCACTGATGTTCCTTCCAATCTCTACGCATTTCACCGCTACACTGGAAATTCCACTACCCTCTACATTACTCTAGTTTGCCAGTTCAAAATGCAGTTCC
+
GGGGGGGGGGGGGGGGGGGGGGGEGGGGGG7FGGGGGGGGGGGGEGGGGGGFGGGGGGGDGCGGGGGGGGGGGGGGGGGGGGGGGGGGGGGGCFGGGGGGGGGGGGGGGFGGGGGGFGFGGGFGGGGGGGGCFGGGGGGGGGGGGGGGGGGFGGGGGGGGGGGFFFCFGGFFGGGEEEGFCGDFFF6CFFGFFFFFFFFC@GGCFAE?@D;3+<CG?36>BFBFB?B?0AA<ADAB<(,4<???<2-)..:A6)--6):ABD)6<CAB<4+047<+.69<
@M06628:26:000000000-CRM2J:1:1101:11106:6263 2:N:0:101
TAACCTTGCGGCCGTACTCCCCAGGCGGTCTACTTATCGCGTTAGCTTCGCCACTAAGTCATTACAACCCAACGGCTAGTAGACATCGTTTACGGCGTGGACTACCAGGGTATCTAATCCTGTTTGCTCCCCACGCTTTCGCACCTCAGTGTCAGTATCAATCCAGAGTGTCGCCTTCGCCACTGATGTTCCTTCCTATATCTACGCATTTCACCGCTACACAGGAAATTCCACACTCCTCTATCGTACTCTAGCCTGCCAGTATCGGGTGCAATTCCAAG
+
GGGGGGGGGGGGGGGGGGGGGGGGGGGGGGGGGGGGGGGGGGGGGGGGGGGGGGGGGGGGGGGGGGGGGGGGGGGGGGGGGGGGGGGGGGGGGGGGGGGGGGGGGGGGGGGGGGFFGGGGGGGGGFGGGGGGGGGGGGGGGGGGGGGDGGGGGGGGGGFGGGFGGGGGGGGFGGGGGGGFGGGFFAFGGGGFFFFFFFFG7CF?FF>?;@EFGFFDFGFFFF2?FBFFFFFF9<0((4:AB)5>A?:7::4<>4<FFFFF??>??GBF>?*<BFGFDFFF2
@M06628:26:000000000-CRM2J:1:1101:19156:6266 2:N:0:101
TAATCTTGCGACCGTACTCCCCAGGCGGTCTGCTTAGTGCGTTAGCTGCGCCACTAAATTGTCAAGTACCCCAACGGCGAGTAGACATCGTTTACGGCGTGGACTACCAGGGTATCTAATCCTGTTTGCTACCCACGCTTCCGCCCCTCAGGGTCAGTATTGGTCCATTGAGTCGCCTTCGCCCCTGATGTTCCTTCCCTTTTCTACGCATTTCACCCTTACATTGGAATTCCCACCCACCCCTACCATACTATACTCCGCCGTTTTTGAATGCGTTTCCA
+
GFGGGGGGGGGGGGGGGGGGGGGGGGGG:+B,CFGG9F,FGGGGG9FG,C+FGGF<FG,,,,9,,,6CFFG7F,8,+++464,,:9,,5+AF7+:@+4+8C:+35,D=7FG733@98E,=E=,:EFA8,53EF7:C3+@E3,**3@**1,,,,2,,46,,>@F9E:,1>,,1++/?7E5**:*2..C57+;+A):)+()+++27:+5((,4>*))2*/(()())*.4>F)3-<)),((-44(31(4,52),).))).)(-4(()0C<BFF+*:4*23(5-.
@M06628:26:000000000-CRM2J:1:1101:22380:6269 2:N:0:101
CAACCTTGCGGCCGTACTCCCCAGGCGGTCTACTTAACGCGTTAGCTTCGCCACTGAATAATCAAGTCCCCCACCACCTATTGGACACCTTTTACGCCGTGACTTCCACGGGTATCTATCCCTGTTTGTTCCCCACCCTTTCTCCCTTCAGGGCAACAATGGTCCCAGGGAGTGCCCTTCCCATCGGTGTTTCTTTCCATCATCTACCCTTTTCCCCCCTACACAGGAAATCCTACTACCCCCTTCTGTCTTCTAGCCTACAGCAACCAAATCCATTCCCA
+
9FFGGGGGGG:FFGGGGGGGGGGGGGGGEE7FGGGA,6FGGGGGGGGGGGC,?FG8E?,,,<9B=F5,5,C+>++94B,,,95,5,,,4,9CA<,?++++8++5,5,,,@C+68>E=86,6,,,@33313@=F@,4+6@EC,33>D6,,,,,,****,,3,45,6:?*;*A*;0,A,=*6,;*+2/79**:58)1117+++0+)3+))()/=*))*0/.4,44(*.(.4(6)3)).))),,-(,(.))))))-4))),45((.))*.(((*1)00+))).)
@M06628:26:000000000-CRM2J:1:1101:22704:6273 2:N:0:101
TAACCTTGCGGCCGTACTCCCCAGGCGGTCTACTTATCGCGTTAGCTTCGCCACTAAGTCATTACAACCCAACGGCTAGTAGACATCGTTTACGGCGTGGACTACCAGGGTATCTAATCCTGTTTGCTCCCCACGCTTTCGCACCTCAGTGTCAGTATCAATCCAGAGTGTCGCCTTCGCCACTGATGTTCCTTCCTATATCTACGCATTTCACCGCTACACAGGAAATTCCACACTCCTCTATCGTACTCTAGCCTGCCAGTATCGGGTGCAATTCCAAG
+
FGGGGGGGGGDGEGGGGGGGGGGGGGGGGGGGGGGGGGGGGGGGGGGGGGGGGGGGGGGGGGGGGGGGGGGGGGGGGDGGGGGGGGGGGGGGGGGGGGGGGGGGGFGGGGFFGGGGGGGGGGGGGGGGGGGGFGGGGGGGGGGGGAFGGGGGGGGGGGGGCFGGGGGGGGGFCGGGGGGFE*?FF?FGGGGFFEF@FFF7CFG<FA97<<E7+7<CEG>1?F??7?F?A9AAAB(4:?:2?<B4<678<?AFA26290::0:8*6>6612*8?*<C)4<).
@M06628:26:000000000-CRM2J:1:1101:3569:6283 2:N:0:101
TAACCTTGCGGCCGTACGCCCCAGGCGGTCTACTTATCGCGTTAGCTTCGCCACTAAGGGATTACAACCCAACGGCTAGTAGACATCGTTGACGGCGTGGACGACCAGGGTATCTAATCCTGTTTTCTCTCCACGCTTTCGCACCTCAGTGTCGTCATCAATCCAGCAGCTCGCCTTCGCCACTGCTGTTCCTTCCTATAACTACGCCTTTCACCTCTACACCGCAAAGTCTACTCTCCTCTACCGTCCTCATACCTGCCAGCATCGGGTCCAATTCCAAG
+
;C<,;@@FC@++CFCBG+@66@FF8DBF:C7FFFFGFFFGD::FGFGGGGEFEEFGGF,,CEG95F,9?F@F:44@@:<?FF?95,C@F,,:=C++=FE>CC+@+6C>33,,3FE,,@;,@>>B=7DCC,,@9D**<*>7**1*42;,,,,=D*4*/8=;,@=<>,,*,,48*5EC*05>EDGF4*+;CE++11=(+1=*2++6?5(((,4**).*024A4((()(,1.:))).).6)(.8-.)),-(,(-))).4<3718)(0*0(((.*).*+0.6.4)
@M06628:26:000000000-CRM2J:1:1101:19449:6288 2:N:0:101
TAATCTTGCGACCGTACTCCCCAGGCGGTCTACTTATCGCGTTAGCTGCGTTACTAAGATCTCAAGGATCCCAACAACTAGTAGACATCGTTTACGGCGTGGACTACCAGGGTATCTAATCCTGTTTGCTCCCCACGCTTTCGCACCTCAGTGTCAGTATCAGTCCAGGCAGTCGCCTTCGCCACTGGTGTTCCTTCTTATATCTACGCATTTCACCCCTACACAAGAAATTCCACTACCCCCTACTGTACTCTAGTTACCCAGTTCTAAATCCAGTTCCA
+
GGGGGGGGGGGGGGGGGGGGGGGGGGGGGGGGGGGGGGFGGGGGGGGGGGGGGGGGGGGGGGGGGGGGGGGGGGGGGGGGGGGGGGGGGGGGGGGGGGGGGGDGGGGGGGGGGGGGGGFFGGGGGGGGGGGGGGFGGGGGGGC6BFGCFFBEFGGFFGC;EGGFGGGGGGGFGGGGGG4FFGG4?FGDCCFDFFF<BEF+;@9?FA4(26?EC??GF*(/:D@@A<:2:2<5AA4447?FF0((38))-.45-).)6<44<7)8?7).-6+1)99?A))5)
@M06628:26:000000000-CRM2J:1:1101:10354:6311 2:N:0:101
TAACCTTGCGGCCGTACTCCCCAGGCGGTCAACTTAGTGCGTTAGCTGCGCCACTCACGTCTCAAGGACACAAACGGCTAGTTGACATCGTTTACGGCGTGGACTACCAGGGTATCTAATCCTGTTCGCTCCCCACGCTTTCGTACCTCAGCGTCAGTATCTGTCCAGGTGGCCGCCTTCGCCACTGATGTTCCTTCCAATCTCTACGCATTTCACCGCTACACTGGAAATTCCACCACCCTCTACAGTACTCTAGTTTGCCAGTTCAAAATGCAGTTCCA
+
GGGGGGGGGGGGGGGGGGGGGGGGGGGGGGGGGGGGGGGGGGGGGGGGGGGGGGGGGGGGGGGGGGGFGGGGGGGDGGGGGGGGGGEGGGGGGGGGGGGGGGGGGGGGGGGGGFFGGGGGGGGGGFFGGGGGGGGGGGGGGGGF@FGGGGGGGGGGGGCGGGGGGGGGGGGFGGGGGGGF5CD>BFGG>7FAFEFFFFFFCF97AAC(61:E*6AGFDFFFF)(*4:??)<AFF29?<BF6:?07A27AABFFBFFAFF<B246?FBAFACFFFE79AAB4
@M06628:26:000000000-CRM2J:1:1101:23225:6314 2:N:0:101
TAACCTTGCGGCCGTACTCCCCAGGCGGTCTACTTATCGCGTTAGCTTCGCCACTAAGTCATTACAACCCAACGGCTAGTAGACATCGTTTACGGCGTGGACTACCAGGGTATCTAATCCTGTTTGCTCCCCACGCTTTCGCACCTCAGTGTCAGTATCAATCCAGAGTGTCGCCTTCGCCACTGATGTTCCTTCCTATATCTACGCATTTCACCGCTACACAGGAAATTCCACACTCCTCTATCGTACTCTAGCCTGCCAGTATCGGGTGCAATTCCAAG
+
GGGGGGGGGGGGGGGGGGGGGGGGGGGGGGGGGGGGGGGGGGGGGGGGGGGGGGGGGGGGGGGGGGGGGGGGGGGGGGGGGGGGGGGGGGGGGGGGGGGGDGGGGGGGGGGGGGGFGGGGGGGGGGGGFGGGGGGGGGGGGGGGGGGGGGGGGGGGGGFGCECFGGGGGGGCDGGGGGGFGGGFFFGGGGFFFFFFAEFGC9FCFFB;@FFFGFEDFGFFFFFFFFFFFFFF4<FFFF?DF4<9BFFF?:>AB>ABFB???0:=@F?B9<C::?EFBBF2,
@M06628:26:000000000-CRM2J:1:1101:13132:6341 2:N:0:101
TAATCTTGCGACCGTACTCCCCAGGCGGTCTACTTAGTGCGTTAGCTGCGCCACTAAAGTCTCAAGGACCCCAACGGCTAGTAGACATCGTTTACGGCGTGGACTACCAGGGTATCTAATCCTGTTTGCTACCCACGCTTTCGCACCTCAGTGTCAGTATTGGTCCAGTGAGTCGCCTTCGCCACTGATGTTCCTTCCCATCTCTACGCATTTCACCGCTACACCGGAAATTCCACTCACCTCTACCATACTCTACTTCGCCAGTTTTGAATGCAGTTCCA
+
FGGGGGGGGGGGDDGGGGGGGGGGGGGGGGGGGGGGGGGGGGGGGGGGGEGGEGGGGGGGGGGGCGGDGGGGGGGGGGGGGGGGGGGGGGGGGGGGDGGGGGGGGGGGGGGGGGGFGGCGGFGGGGGGGGGGGEEEGGGGGG6EEGGGGFG;FGGGGGGGFEGGGGGGGF?FGGCEGGGF=DG4B;<0=EGFACFFFFFGDGFFFFEDFFF:G?3@BGF@>B?F)-(4292<BFABA:1:18?D<A284<?AFF<4<66:?B<EFGBAB(<@4*+0659:)
@M06628:26:000000000-CRM2J:1:1101:5215:6352 2:N:0:101
TAATCTTGCGACCATACTTCCCAGGCGGTATACTTAATGCGTTAGCTGTATTACTGCACAGGTCAACCTGTTCACAACTAGTGATCCTCTGTTTGCGCGTAGAATACCTGGGTTTTTAATCCTCTTTGGTCCCCCTGCCTTTGCTCTCCAGCTTCCATAATTTTCCCGTAAAAGTCCCTCGCACTCGGTATTCCTTCCCATTCCTTACGCATTTCACCCTACACCTGAAATTTCACTTTACCTTCACTTATCCTAGGTAAGCAGTTTTCGAAGCAGTTTTT
+
,E,CFGGGGGG+C+CFGG<FGGGGGGGG@F6CFGGGG,E,CFGG,FG,9C,CFGGGGG8,C,,,,,,:F@,,,C,,CC<,,,,,,:,,,,5:F,,,@7+@+@+,,,5A,CFG4++++,@=,C?8,EF,,4,,6@+++,,6@,,,,,+,,,,1,,,3@=,@,,,,CC,+@++5++27@,=6+7*0**0@*,*=+;AE+)/2+,,*+1/)8((:DC*4BF=-(535A(61););.75).9.)93))/.;))).)))9.(1))/4))*2<<>0=),)+2)-)-(
@M06628:26:000000000-CRM2J:1:1101:3547:6353 2:N:0:101
TAATCTTGCGACCGTACTCCCCAGGCGGTCTACTTAGTGCGTTAGCTGCGCCACTAAAGTCTCAAGGACCCCAACGGCTAGTAGACATCGTTTACGGCGTGGACTACCAGGGGATCTAATCCTGTTTGCTACCCACGCTTTCGCACCTCAGTGTCAGTATTTGTCCAGTGAGTCGCCTTCGCCACTGATGCTCCTTCCCATCGCTACGCATTTCACCGCTACACAGGAAATTCCACTCACCTCTACCATACCCTAGTTCGCCAGTTTTGAATGCAGTTCCA
+
F9FAEFGGGGFDFGGGGGGG@C@@,CFGGGCGFEFGCFFCFCCGFAF<8FGEEFGGFFFCE<EFFGFDGFFGCG@==CFC8?FCFGGCE@<FGFD:CEG6+C@FEGEEA,36+38=B8>AD;D,EFAFD>D;8>3>@:+AFGGG:FD,@,@,,3,32@<D:,5>@;29<FFFF7*=EEC6*:8;B)28::+866;);84:1:*2A>;?9<?3CECGF3(314>?F?(18:<AA)6A98:81)838<<85)4(.4816<2-9:05?C:A?F96-*03<44A)
@M06628:26:000000000-CRM2J:1:1101:3530:6357 2:N:0:101
TAATCTTGCGACCGTACTCCCCAGGCGGTCTACTTAGTGCGTTAGCTGCGCCACTAAAGTCTCAAGGACCCCAACGGCTAGTAGACATCGTTTACGGCGTGGACTACCAGGGTATCTAATCCTGTTTGCTACCCACGCTTTCGCACCACAGTGTCAGTATTGGTCCAGTGAGTCGCCTTCGCCACTGATGTTCCTTCCCATCTCTACGCATTTCACCGCTACACAGGAAATTCCACTCACCTCTACCATACTCTAGTTCGCCAGTTTTGAATTCCCTTCCA
+
FFCC,,CCEGGGGGGG7FGGGGC6FGG:@FFEFGGGGC9,CFFFGFCFGDGGGGGGGGC6C<EF,,B,6=FFC,?=77@FF?F<FG9?FG+9?FE:+C+CFG@,?BF8,D@=33@36C9:,FFGEEF82;>;EFGG:++@D93A>>7,>,DC9D;BCF7>EFG9FG,;D:?FC:C:;:/?*CD?5ACF8CF8B?F<0,=*CFFECFC37((=>CEGFG0(6;?F*44((52)6>)4)2.44).42:6))).)))-665446663/*<).(2*)*++.)3:)
@M06628:26:000000000-CRM2J:1:1101:13143:6360 2:N:0:101
TAATCTTGCGACCGTACTCCCCAGGCGGTCTACTTAGTGCGTTAGCTGCGCCACTAAAGTCTCAAGGACCCCAACGGCTAGTAGACATCGTTTACGGCGTGGACTACCAGGGTATCTAATCCTGTTTGCTACCCACGCTTTCGCACCTCAGTGTCAGTATTGGTCCAGTGAGTCGCCTTCGCCACTGATGTTCCTTCCCATCTCTACGCATTTCACCGCTACACAGGAAATTCCACTCACCTCTACCATACTCTAGTTCGCCAGTTTTGAATGCAGTTCCA
+
GGGGGGGGGGGGGGGGGGGGGGGGGGGGGGGGGGGGGGGGGGGGGGGGGGGGGGGGGGGGGGGGGGGGGGGGGGGGGGGGGGGGGGGGGGGGGGGGGGGGGGGGGGGGGGGGFFGDFGGGGGGGGGGGGGGGGGGGGGGGGGGGEGGGGGGGFGGGGGGFFGGGGGGGGCGFGGGGGGGFCDGFFFGGGGGFFFFFF@FG>EC;A=>19;DF>C?GF3:6@B?BF<???F2<AAABB<:BF7B<<A6)6)4<?BF9AD>BF?0>6*4<?2<?AFCCAFFF)
@M06628:26:000000000-CRM2J:1:1101:27205:6382 2:N:0:101
TAACCTTGCGGCCGTACTCCCCAGGCGGTCTACTTATCGCGTTAGCTTCGCCACTAAGTCATTACAACCCAACGGCTAGTAGACATCGTTTACGGCGTGGACTACCAGGGTATCTAATCCTGTTTGCTCCCCACGCTTTCGCACCTCAGTGTCAGTATCAATCCAGAGTGTCGCCTTCGCCACTGATGTTCCTTCCTATATCTACGCATTTCACCGCTCCACAGGAAATTCCCCACTCCCCTATCGTACTCTAGCCTGCCAGTATCGGGTGCACTTCCAAG
+
FGGGGGGGGGGGGGGGGGGGGGGGGGGGGGGFGGGGFFGGGGGGGGGGGGGGGGGDGGGGFFGGGGGGGGGGGEEGEGGCFADFGGGFGGGDCFCFGGGGGFGGFFG,FG:FGFFGFGGAFFGGGG8EG=DBGEEGGGG7CGEGCAF8>CFFGCGGFFGGGGCG9FFGF,5B9F=*5CCEGGGFA4>FGGF1A6F3F3AG=<<?F>6<D@FFGEE5>C(,(4:(5(3:4<D2)(.4:??((.(43(48:(-))).:AB0<723/9:4>9?>3?*00).:<)
@M06628:26:000000000-CRM2J:1:1101:5545:6408 2:N:0:101
TAACCTTGCGGCCGTACTCCCCAGGCGGTCTACTTATCGCGTTAGCTTCGCCACTAAGTCATTACAACCCAACGGCTAGTAGACATCGTTTACGGCGTGGACTACCAGGGTATCTAATCCTGTTTGTTCCCCCCGCTTTCGCACCTCAGTGTCAGTATCAATCCAGAGTGTCGCCTGCGCCACTGATGTTCCTGCCAATCTCTACGCATTTCCCCGCTACACAGGAAATTCCCCCCTCTTCGTCCGTACTCAAGCCTGCCAGTCTAGGGTGGACTCCCAGG
+
C@FF<EF<EEC7+CCFCGGGGGD@,:C@@+8:CFFACFF7+FFGG<@CF@FGGGGGGF?F99,BF9?F7?C7?F:CCCF?BEAFFEFCGGDBEE+4>CCF+B=EFC<,6=635C9C,,E=;>DFGG,,,CB,+8@>CCFA>8*@BC7:F:,,5,,>CF@9,@2<,,,2=,C=/**=*/)5*)9)9A72;9DAA)/().8*+<+)3).((,4/*)(/5799773<)(,(..4).((4((())((-463(44)).)48(,3.225**:).(,2),0+:.((),
@M06628:26:000000000-CRM2J:1:1101:5537:6427 2:N:0:101
TAACCTTGCGGCCGTACTCCCCAGGCGGTCTACTTATCGCGTTAGCTTCGCCACTAAGTCATTACAACCCAACGGCTAGTAGACATCGTTTACGGCGTGGACTACCAGGGTATCTAATCCTGTTTGCTCCCCACGCTTTCGCACCTCAGTGTCAGTATCAATCCAGAGTGTCGCCTTCGCCACTGATGTTCCTTCCTATATCTACGCATTTCACCGCTACACAGGAAATTCCACACTCCTCTATCGTACTCTAGCCTGCCAGTATCGGGTGCAATTCCAAG
+
FFGGGGGGGGGGGGGGGGGGGGGGGGGGGGGGGGGGGGGGGGGGGGGGGGGGGGGGGGGGGGGGGGGGGGGGGGGGGGGGGGGGGGGGGGGGGGGGGGGDEGGGGGFGGGGGGGGGGGGGGGGGGFGGGGFEGGGGGGGGGGGGEEGGGGGGGFGFFGGEGGGGGGCFFGGFDGCEGGGFGDGFFFGGFF>FF<=;FEF>CCF?=FF@D<CFDEFDFG;BFFF:F<<>9AAFF<BF?<FFFFFBAB<B?<A<><A?A:BFF:??7F?B>B=BF4CC:AF2,
@M06628:26:000000000-CRM2J:1:1101:5805:6432 2:N:0:101
TAACCTTGCGGCCGTACTCCCCAGGCGGTCTACTTATCGCGTTAGCTTCGCTACTCACGGATTAAATCCACAAACAGCTAGTAGACAGCGTTTACGGTGTGGACTACCAGGGTATCTAATCCTGTTCGCTACCCACACTTTCGCACATGAGCGTCAGTTACTGACCAGGGAGTCGCCTTCGCCACTGATGTTCCTCCAGATATCTACGCATTTCACCGCTACACCTGGAATTCCACTCCCCTCTCCAAAACTCTAGCCTGCCAGTTCTAACTGCAATTCC
+
FGGGGGGGGGGGGGGGGGGGGGGGGGGGGGGGGGGGGGGGGGGGGGGGFGGGGGCFGGGGGGEGGGGGGGGGGGGGGGGGGGGGGGGGGGGGGGGGGGGGGGGGGGGGGGGGGGGGGFFGFGFGGGGGGGGGFGGGGGGGGGGGGGGGGGGGGEGGGEFFGGGGGGGGGG**;CGGDDDACDGFFFGGGGGAFE6>ADF>CGFCFFFFFF@FGC?FFCBFFFFFF??6:?F?DF<BDFFFF7?77B2>28:?FF9::<FB?<?F@74<)<+92?C<4)6)
@M06628:26:000000000-CRM2J:1:1101:12644:6433 2:N:0:101
CAGTCTTGCGACCGTACTCCCCAGGTGGGATACTTATCACTTTCGCTTAGTCACTGAGCATTCGCCCAACAACTAGTATCCATCGTTTACGGCGTGGACTACCAGGGTATCTAATCCTGTTCGCTCCCCACGCTTTCGTCCATGAGCGTCAGTATATACGTAGTAGACTGCCTTCGCAATCGGTATTCTAAGTAATCTCTATGCATTTCACCGCTCCACTACTTATTCTATCTACTTCCGTATAACTCAAGTCAACCAGTATCAAAGGCAGTTCCATAGTT
+
GGGGGGGGGGGGGGGGGGGGGGGGGGGGGGGGGGGGGGGGGGGGGGGGCFGGGGGGGGGGGGGGGGGGGGGGGGGGGDGGGGGGGGGGGGGGGGGGGCGGGGGGGGGGGGGGGDGGGGGFGFGGGGGGCDEGGEGGGGGGDEGG9DFGGGGGG;CGGDGGGGGEGGGFFGGFGFGGGGGFGGGFFFGGGFGFFCFCF>FGGGGFCF?C<CC??;6):8@CE@36;CFFFFCEEFFFE9<<E?F@<AFFA?7:<2<2(4<AFABFFF216(/8:@73-<>)6
@M06628:26:000000000-CRM2J:1:1101:18785:6437 2:N:0:101
TAATCTTGCGACCGTACTCCCCAGGCGGTCTACTTATCGCGTTAGCTGCGTTACTAAGATCTCAAGGATCCCAACAACTAGTAGACATCGTTTACGGCGTGGACTACCAGGGTATCTAATCCTGTTTGCTCCCCACGCTTTCGCACCTCAGTGTCAGTATCAGTCCAGGCAGTCGCCTTCGCCACTGGTGTTCCTTCTTATATCTACGCATTTCACCGCTACACAAGAAATTCCACTACCCTCTACTGTACTCTAGTTACCCAGTTCTAAATGCAGTTCCA
+
GGGGGGGGGGGGGGGGGGGGGGGGGGGGGGGGGGGGGGGGGGGGGGGGGGGGGGGGGGGGGGGGGGGFCFGGGGGGGGGGGGGGGGGGGGGGGGGGGGGGGGGGGGGGGGGGFGGGGGGGGGGGGGGGGGGGGGGGGGGGGGGGEGGFGFGGGGGGGGGGGGGGGGGGGGFBGGGGGGGFFGGFFFGGFGGEFFFFFEFCGFCCFFFFFFFFGFFGFDFFBFFFF?BB::2<AFFFFFFFFF?BAAA>A2AAFFFAAD<AAB>4?0:9AAG?A=EFAAAB9
@M06628:26:000000000-CRM2J:1:1101:10802:6447 2:N:0:101
TAACCTTGCGGCCGTACTCCCCAGGCGGTCAACTTAGTGCGTTAGCTGCGCCACTCACGTCTCAAGGACACAAACGGCTAGTTGACATCGTTTACGGCGTGGACTACCAGGGTATCTAATCCTGTTCGCTCCCCACGCTTTCGTTCCTCAGCGTCAGTATCTGTCCAGGTGGCCGCCTTCGCCACTGATGTTCCTTCCAATCTCTACGCATTTCACCGCTACACTGGAAATTCCACCACCCTCTACAGTACTCTAGTTTGCCAGTTCAAAATTCATGTCC
+
GGGGGGGGGGGGGGGGGGGGGGGGGGGGFGGGGGGGGGGGGGGGGGGGGGGGGGGGGGGGGGGGGGGGGGGGGGGGGGDGGGGGGGGGGGGGGGGGGGGGGGGGGGGGGGGGFEGFGGGGGGGGGGGGGGGGGGGGGGGGGGGGGGGGGGGGGGGGGGGGGGGGGGCGGGFFGGGDGGGF5DDFFFGGGGGFFFFFFFFGGGGFFFFFFF:EGDFGFC>>FF2:F?:?2AFAFF<>?:?BF<??AFA:DA9<94<2<>DFAA46F*5<AD?*(9<<).6:
@M06628:26:000000000-CRM2J:1:1101:12634:6449 2:N:0:101
CAGTCTTGCGACCGTACTCCCCAGGTGGGATACTTATCACTTTCGCTTAGTCACTGAGCATTCGCCCAACAACTAGTATCCATCGTTTACGGCGTGGACTACCAGGGTATCTAATCCTGTTCGCTCCCCACGCGTTCGTCCATGAGCGTCAGTATATACGTAGTAGACTGCCTTCGCAATCGGTATTCTAAGTAATCTCTATGCACTTCACCGCTACACTACTTATTCTATCTACTTCCGTATAACTCAAGTCAACCAGTATCAAAGGCAGTTCCATAGTT
+
GGEFGGGGGGGDGGGGGGGGGGGGGGGGGGGGGGGGGGGGGGGGGGGGEGFGGGGFFGC@@C<@FBFCDEGGCFF9?CFDEA?<@?<DB,=,CF=F@+:?EFGC8:FA,EFGAAEEFF9FA,4CCG6DEDECE+@EC8CEGGDC9>:EFEG>EFGGCGGFFG,5533?F>,9?7,*AE**7@4/;A8+=4+==88<A<FGGGF*4*/=4<;/*.()27:)(.948.7?E)7?5CEEE3),.(.346))4())64<2:B()6>>?6C503818)0++-)4)6
@M06628:26:000000000-CRM2J:1:1101:4697:6449 2:N:0:101
TAACCTTGCGGCCGTACTCCCCAGGCGGTCTACTTATCGCGTTAGCTTCGCCACTAAAAGATCAAGTCTTCCAACGGCTAGTAGACATCGTTTACGGCGTGGACTACCAGGGTATCTAATCCTGTTTGCTCCCCACGCTTTCGCACCTCAGTGTCAATATCAGTCCAGGTAGTCGCCTTCGCCACTGGTGTTCCTTCCTATATCTACGCATTTCACCGCTACACAGGAAATTCCACTACCCTCTACTGTATTCTAGACTAGCAGTATCAGATGCAGTTCCA
+
GGGGGGGGGGGGGGGGGGGGGGGGGGGGFFGFGGGGGGGGGGGGGGGGGGGGGGGGGDGGGGGGFGGGGGGGGGGGGGGGGGGGGGGGGGGGGGGGGG@EGGGGGFGGGGGGGGGGGGGGGGGEGGGGGFFGGCEGEGGGGGGGGGGGGFGGGGFGGFGGDGGGGGGGGGGF8:?ECGGFGGGEFFG;DDGAACF5FFFCFC+.:7;19(6=76CGA59>>BF?FB:BF79<DB<AA>?FF<??DA<24):4)646)6>B((49B7<9<4+9A?2+652<.
@M06628:26:000000000-CRM2J:1:1101:25351:6456 2:N:0:101
TAATCTTGCGACCGTACTCCCCAGGCGGTCTACTTATCGCGTTAGCTGCGTTACTAAGATCTCAAGGATCCCAACAACTAGTAGACATCGTTTACGGCGTGGACTACCAGGGTATCTAATCCTGTTTGCTCCCCACGCTTTCGCACCTCAGTGTCAGTATCAGTCCAGGCAGTCGCCTTCGCCACTGGTGTTCCTTCTTATATCTACGCATTTCACCGCTACACAAGAAATTCCACTACCCTCTACTGTACTCTAGTTACCCAGTTCTAAATGCAGTTCCA
+
GGGGGGGGGGGGGGGGGGGGGGGGGGGGGGGGGGGGGGGGGGGGGGGGGGGGGGGGGGGGGGGGGGGGGGGGGGGGGGGGGGGGGGGGGGGGGGGGGGGGEGGGGGGGGGGGGGGGGGGGGGGGGGGGGGGGGGGGGGGGGGGGGGGGGGGGGGGGFGFGGGGGGGF>FCFEGGGGGGGFGGGFFFFFGGGFFFFFFFFFFGC9CFFDFFFFGECFFDBFFFFFFF::?FFBF4AFFFFF?<?<>FF<AAF56<AAAF<BFFF4?>2AA9+06*<+6><>2
@M06628:26:000000000-CRM2J:1:1101:11778:6471 2:N:0:101
TAACCTTGCGGCCGTACTCCCCAGGCGGTCAACTTAGTGCGTTAGCTGCGCCACCCACGACTCAAGGTCACAGACGGCTAGTTGACATCGTTTACGGCGTGGACTACCAGGGTATCTAATCCTGTTTGCTCCCCACGCTTTCGTGCCTCAGTGTCAGTATTTGTCCAGGTAGCCGCCTTCGCCACTGATGTTCCTTCCAATCTCTACGCATTTCACCGCTACACTGGAAATTCCACTACCCTCTACAATACTCTAGTTTGCCAGTTCAAAATGCAGTTCC
+
FGGGGGGGGGGGGGGGGGGGGGGGFGGGFFGGGGGGCFGGGGGGGGG9EGGGGGGGGGGGGGDCEFGGG@<EFFGEGGGGGGGGGGFF@FGGGGFFGGGEEE@GCFGG8FEFG=DFFGF89FFCGGGFFGGGGGGG>EC7DGECDF>FG6DFGG7BCF,;DGGE@BFC,?7*8C58EEGF5495>FG>F?:CFFFCF867@EGFCFE0;;@;:5)0=39B073:@BF?0>4)4<)6>(2::??(-6)).62.86)-6-6)).4)9*-:449=2*0+.))-
@M06628:26:000000000-CRM2J:1:1101:14211:6478 2:N:0:101
TAATCTTGCGACCGTACTCCCCAGGCGGTCTACTTATCGCGTTAGCTGCGGTACTAAGATCTCAAGGATCCCAACAACTAGTAGACATCGTTTACGGCGTGGACTACCAGGGTATCTAATCCTGTTTGCTCCCCACGCTTTCGCACCTCAGTGTCAGTATCAGTCCAGGCAGTCGCCTTCGCCACTGGTGTTCCTTCTTATATCTACGCATTTCACCGCTACACAAGAAATTCCACTACCCTCTACTGTACTCTAGTTACCCAGTTCTAAATGCAGTTCCA
+
,66,6CFGCC7BC+C68FFGFG@:F<@C76@F@<9E@@,CF@CCGGGGGE+B=6CECFDDEGD?,C<FCDEFF8FEGCEFFGAFGGGGGGGGGGGGE7CBFFGGGGGFFGGGFFGFGGGGGGFFGGGGGGGGGGGGGDEEGGGGDGD6FFGFFFGGGGD;<DFEGGC4EFFEGGGGGGGFFDDBFFGG+,2?FEFFFF=+:<:?AFC;B;@ECCEC68;>>B?:488(4<-6ABDBFB0<124:7AA?<)6>DFAAA>42<BF)97<AA):@>?9<64<-)
@M06628:26:000000000-CRM2J:1:1101:18970:6486 2:N:0:101
TAACCTTGCGGCCGTACTCCCCAGGCGGTCAACTTAGTGCGTTAGCTGCGCCACTCACGTCTCAAGGACACAAACGGCTAGTTGACATCGTTTACGGCGTGGACTACCAGGGTATCTAATCCTGTTCGCTCCCCACGCTTTCGTTCCTCAGCGTCAGTATCTGTCCAGGTGGCCGCCTTCGCCACTGATGTTCCTTCCAATCTCTACGCATTTCACCGCTACACTGGAAATTCCACCACCCTCTACAGTACTCTAGTCTACCAGTTCAAAATGCAGTTCCA
+
FGGGGGGGGGGGGGGGGGGGGGGGGGGGGGGGGGGGGFGGGGGGGGGGGGGGGGGGGGGGGGGGGGGGGGGGGGGGGGGGGGGGGGGGGGGGGGGGGGGGGGGGGGGGGGGGGGGGGGFFGGGGFFFGGGGGGGGGGGGCGGGGGGGFGGGGGGGEEDFDCFCGGGFGCDGFGDEEGGGFCDG>>AFDFGGFFEFFFFFGGGC?A6C3>;;BG>AGFD>(7BBBBD3:?<4569:>?04:?((().))6<>2-55::<<5AA296:4>A>?*)/<+)664)
@M06628:26:000000000-CRM2J:1:1101:18892:6486 2:N:0:101
TAACCTTGCGGCCGTACTCCCCAGGCGGTCTACTTATCGCGTTAGCTTCGCTACTCACGGATTAAATCCACAAACAGCTAGTAGACAGCGTTTACGGTGTGGACTACCAGGGTATCTAATCCTGTTCGCTACCCACACTTTCGCACATGAGCGTCAGTTACTGACCAGGGAGTCGCCTTCGCCACTGATGTTCCTTCCTATATCTACGCATTTCACCGCTACACAGGAAATTCCACACTCCTCTATCGTACTCTAGCCTGCCAGTAACGGGTGCAATTCCA
+
GGGGGGGGGGGGGGGGGGGGGGGGGGGGGGGGGGGGGGGGGGGGGGGGGGGGGGGGGGGGGGGGGGGGGGGGGGGGGGGGGGGGGGGGGGGGGGGGGGGGGGGGGGGGGGGGGGGGGGGGGGGFGGGGGGEGGGGGGGGGGGGGGGGGGGGGGGGDGGGGGGGGGGGGGGGFGGGGGGGFGGGFFFGGGGGFFFFFFFC>D?99AFEDB62A>35FAD26>F?FFB8?<BFFAA9<7?(4:284-)6:?12155A647>:<:))0*)--3E>9E8C).45-
@M06628:26:000000000-CRM2J:1:1101:11767:6487 2:N:0:101
TAACCTTGCGGCCGTACTCCCCAGGCGGTCAACTTAGTGCGTTAGCTGCGCCACCCACGACTCAAGGTCACAGACGGCTAGTTGACATCGTTTACGGCGTGGACTACCAGGGTATCTAATCCTGTTTGCTCCCCACGCTTTCGTGCCTCAGTGTCAGTATTTGTCCAGGTAGCCGCCTTCGCCACTGATGTTCCTTCCAATCTCTACGCATTTCACCGCTACACTGGAAATTCCACTACCCTCTACAATACTCTAGTTTGCCAGTTCAAAATGCAGTTCC
+
GGGGGGGGGGGGGGGGGGGGGGGGGGGGGGGGGGGGGGGGGGGGGGGGGGGGGGGGGGGGGGGGGGGGGGGGGGGDGGGGFGGGGGGGGGGGGGGGGGGGGGGGGEGGDGGDFGGGGGGGGGGGGGGGGGGGGGGGGGGGFFGGGGGGGGGGGGGGGGDGGGGGGGGCFGGFGGGGGGGFFGGFFFGGGCGFFFFFFFF7CFCCFFEDF@DDFFFGFDF6;>7?FF?B?2<AF>AABFFFBFFFFF<7923<>BF<A<<<A>F?<FAFFBCF3F7<>AAA
@M06628:26:000000000-CRM2J:1:1101:24118:6512 2:N:0:101
TAACCTTGCGGCCGTACTCCCCAGGCGGTCAACTTAGTGCGTTAGCTGCGCCACCCACGACTCAAGGTCACAGACGGCTAGTTGACATCGTTTACGGCGTGGACTACCAGGGTATCTAATCCTGTTTGCTCCCCACGCTTTCGTGCCTCAGTGTCAGTATTTGTCCAGGTAGCCGCCTTCGCCACTGATGTTCCTTCCAATCTCTACGCATTTCACCGCTACACTGGAAATTCCACTACCCTCTACAATACTCTAGTTTTCCAGTTCAAAATGCAGTTCC
+
GGGGGGGGGGGGGGGGGGGGGGGGGGGGFGGGGGGGGFGGGGGGGGGGGGGGGGGGGGGGGGGGGFGFGGGGGGGGGGGGGGFGGGGGGGGGGGGGGGGGGGGGGGGGGGGGGGGGGGFGGGGGGGGGGGCFDEFGC>EEFGGGGGGGGGGGGGGGGGGGGGGGGG9CGGGFGGGGGEGFGGGFFFGGGGGFFFFFFFF@FGFEFFF@B<FFFFFGFD>7>921F?F?:BA<AAFFFFFF?3?72A<3<2:2242)).))6247=C<2<9FFA4??A<AF
@M06628:26:000000000-CRM2J:1:1101:16092:6517 2:N:0:101
TAATCTTGCGACCGTACTCCCCAGGCGGTACACTTAATGTGTTAACTGCATTACTGCAAGGTCTAGCCTCACAACAACTAGTGTACATCGTTTAGGGCGTGGACTACCAGGGTATCTAATCCTGTTTGCTCCCCACGCTTTCGCGTCTCAGCGTCAATAATGTTCCAGTAGATCGCCTTCGCAATCGGTATTCCTTCTGATCTCTACGGATTTTACCCCTACACCAGAAATTCCATCTACCTCTCCCATATTCTAGTTAAGCAGTTTTCAAAGCATTTCAA
+
GGGGGGGGGGGGGGGGGGGGGGGGGGGGGGGGGGGGGGGGGGGGGGGGGGGGGGGGGGGGGGGGGGGGGGGGGGGGGGGGGGGGGGGGGGGGGGGGGGGGGGGGGGGGGGGGFFGDFGFDGEFFGGGG8EGGGGGGGGGGGGGGGGGEGFGFGEGGEGAFGGGGGGGFGGGFGGGGGGGFGGGA>FGGGFGFFFFFFFFCCFGFFFCFF2>==CEGFF6DFFFD4=?1@@ECE9<<47CE<=A@DFF?A1A<>BFF--54)<<5=FA9<6F=6)++.64<9
@M06628:26:000000000-CRM2J:1:1101:10222:6521 2:N:0:101
TAACCTTGCGGCCGTACTCCCCAGGCGGTCAACTTAGTGCGTTAGCTGCGCCACCCACGACTCAAGGTCACAGACGGCTAGTTGACATCGTTTACGGCGTGGACTACCAGGGTATCTAATCCTGTTTGCTCCCCACGCTTTCGTGCCTCAGTGTCAGTATTTGTCCAGGTAGCCGCCTTCGCCACTGATGTTCCTTCCAATCTCTACGCATTTCACCGCTACACTGGAAATTCCACTACCCTCTACAATACTCTAGTTTGCCAGTTCAAAATGCAGTTCC
+
GGGGGGGGGGGGGGGGGGGGGGGGGGGGGGGGGGGGGGDGGGGGGGGGGGGGGGGGGGGGGGGGGGGGGCGGGGGEFGGGGGGGGGFFGGGGGGGGGGGGGGGGGGGFFGGEFGGFGGGFGGGGGGFGGGGGGGGGGGGGGGGGFGGGGGGCFGGGGGGGGGGGGFGGFEGFFGDDGGGFFGGFFFGGGGGFFCFC45A7FGCCFFEDFD@5@EEGFG>>FF?FFFBF?<46:A245>7?B)4?FFA?DF?DFFB9AFFFFFF@FC>BB2<6>??+-:44
@M06628:26:000000000-CRM2J:1:1101:18796:6536 2:N:0:101
TAACCTTGCGGCCGTACTCCCCAGGCGGTCAACTTAGTGCGTTAGCTGCGCCACTCACGTCTCTAGGACACAAACGGCTAGTTGACATCGTTTACGGCGTGGACTACCAGGGTATCTAATCCTGTTCGCTCCCCACGCTTTCGTTCCTCAGCGTCAGTATCTGTCCAGGTGGCCGCCTTCGCCACTGATGTTCCTTCCAATCTCTACGCATTTCACCGCTACACTGGAAATTCCACCACCCTCTACAGTACTCTAGTCGAACAGTTCAAAATGCAGTTCCA
+
GGGGGGGGGGGGGGGGGGGGGGGGGGGGGGGGGGGGGGGGGGGGGGEGGGGGGGGGGGGGGGGGGGGGGGGGGGGGGGGGGGGGGGGGGGGGGGGGGGGGGGGGGGGGGGGGGGGFGGGGGGGAFGGGGGGGGGGECEGDGGGGGGGGGGGGGGGDGGGGGGGGGGFGFGGFGGGGGDGFGGDADFGGGGDACEFFF@FCFF96AAC;@F?F>AAGF:9>>FFFFFB(4299AFFF?BFFFFFFBF>)629<6<46<A>B0?6)8><FA<<=<?E9<6444
@M06628:26:000000000-CRM2J:1:1101:3572:6546 2:N:0:101
TAATCTTGCGACCGTACTCCCCAGGCGGAATGCTTAATCCGTTAGGTGTGTCACCGAACAGTATACTGCCCGACGACTGGCATTCATCGTTTACGGTGTGGACTACCAGGGTATCTAATCCTGTTTGCTCCCCACACTTTCGTACCTCAGCGTCAGTATCGAGCCAGTGAGCCGCCTTCGCCACTGGTGTTCCTCCAAATATCTACGAATTTCACCTCTACACTTGGAATTCCACCCACCTCTCTCGAACTCTAGACGGATAGTTTTGGAGGCAGTTCCAG
+
FFGGGGGGGGGGGGGGGGGGGGGGGGGGGGGGGGGGGGGGGGGGGGGGGGGGGGGGGGGGGGGGGGGFFGGGGGGGGGGGGGGGFFGGFFFGGGGG<@FGGGGGGGGGGGG=FFGGADGGDFFFGGGFFGGFEGGGGGFFGGGGGGGGGGGGGGGCFGCGGGGDEFFCFEGACDGEGEFF=DGFFF4CGGDFC)85A;=CFCGEFF<;F<?FGCCC;C@@C>?FF<?>DFFF><<(-(:?::,8>7(5:BB>AB<)-(-8?B(09FB(-.:3:@CFA><9.
@M06628:26:000000000-CRM2J:1:1101:20408:6570 2:N:0:101
TAACCTTGCGGCCGTACTCCCCAGGCGGTCAACTTAGTGCGTTAGCTGCGCCACCCACGACTCAAGGTCACAGACGGCTAGTTGACATCGTTTACGGCGTGGACTACCAGGGTATCTAATCCTGTTTGCTCCCCACGCTTTCGTGCCTCAGTGTCAGTATTTGTCCAGGTAGCCGCCTCCGCCACTGATGTTCCTTCCAATCTCTACGCATTTCACCGCTACACTGGAAATTCCACTACCCTCTACAATACTCTAGTTTGCCAGTTCAAAATGCAGTTCC
+
FGGGGGGGGGGGGGGGGGGGGGGGGGGGGGGGGGGGGGGGGGGGGGGGGGGGGGGGGGGGGGGGGGGGGGGGGGGGGGGGGGGFFGGGGGGGGGGGGGGGGGGGGGGGGGGGGGGGGGGGGGGGGGGGGGGGGGGGGGGGGGGGGGFFGGGGGGGGGGFFDFGGGDGGCFFFGGGGGEGFGGGEFFGGG@FFFEFFFFFGGGCEFFE?9?DFFEFGFD;BFF?FFFFBF7AAFFFA<:::?<<BDF<?A9?BBFF2<B46<<A4FFAB<BCFAFG?<AA>
@M06628:26:000000000-CRM2J:1:1101:20883:6585 2:N:0:101
TAATCTTGCGACCGTACTCCCCAGGCGGAATGCTTAATCCGTTAGGTGTGTCACCGAACAGTATACTGCCCGACGACTGGCATTCATCGTTTACGGTGTGGACTACCAGGGTATCTAATCCTGTTTGCTCCCCACACTTTCGTACCTCAGCGTCAGTATCGAGCCAGTGAGCCGCCTTCGCCACTGGTGTTCCTCCAAATATCTACGAATTTCACCTCTACACTTGGAATTCCACTCACCTCTCTCGAACTCTAGACTGATAGTTTTGGAGGCAGTTCCAG
+
GGGGGGGGGGGGGGGGGGGGGGGGGGGGGGGGGGGGGGGGGGGGGGGGGGGGGGGGGGGGGGGGGGGGGGGGGGGGGGGGGGGGGGGGGGGGGGGGGGGGGGGGGGGGGGGGGGGGCFGGGGGGGGGGFGGGGGGGGGGGGGGGGGGGGGGGGGGGGGGGDGGGGGGGGGGFGGGGGGGFGGCDFFGFGGGFFFFFFFFGFCCEFFFF;6@FGFFGAFEFFFFFF<:BAB?AAB><BFF:2:?B<>(48(1)))66>BFBAF<FFGFB>(A3:;EG<A2<<
@M06628:26:000000000-CRM2J:1:1101:19209:6613 2:N:0:101
TAATCTTGCGACCGTACTCCCCAGGCGGTCTACTTAGTGCGTTAGCTGCGCCACTAAAGTCTCAAGGACCCCAACGGCTAGTAGACATCGTTTACGGCGTGGACTACCAGGGTATCTAATCCTGTTTGCTACCCACGCTTTCGCACCTCAGTGTCAGTATTGGTCCAGTGAGTCGCCTTCGCCACTGATGTTCCTTCCCATCTCTACGCATTTCACCGCTACACAGGAAATTCCACTCACCTCTACCATACTCTAGTTCGCCAGTTTTGAATGCAGTTCCA
+
GGGGGGGGGGGGGGGGGGGGGGGGGGGGGGGGGGGGGGGGGGGGGGGGGGGGGGGGGGGGGGGGGGGGGGGGGGGCGGGGGGGGGGGGGGGGGGGGGGGGGGGGGGGGGGGGGGGGGGGGGGGFGGGGGGGGGGGGGGGGGGGGGGGGGGFGGGG;FGGGGAFGFGF>ECGFGGGGGGGFGGGFFFGGGG88BCFEFDFCFGGFFFEDFD@FCEFGF59>BFFF???B0:<AFFABFFFBF?FF)6<75<:67>>6>44((:47?FBB00<9AFGC>4-6-
@M06628:26:000000000-CRM2J:1:1101:20301:6628 2:N:0:101
TAATCTTGCGACCGTACTCCCCACGCGGTCTACTTAGTGCGTTAGCTGCGCCACTAAAGTCTCAAGGACCCCAACGGCTAGTAGACATCGTTTACGGCGTGGACTACCAGGGTATCTAATCCTGTTTGCTACCCACGCTTTCGCACCTCAGTGTCAGTATTGGTCCAGTGAGTCGCCTTCGCCACTGATGTTCCTTCCCATCTCTACGCATTTCACCGCTACACAGGAAATTCCACTCACCTCTACCATACTCTAGTTCGCCAGTTTTGAATGCAGTTCC
+
C,F@FCF@FF>CCFGGGGGGGC<+7@@C@FGGDAF<FEFF:FFGGFGGGGDGGGGCFGG?CAFG,=8FFFGG@F@@FC4CFEEDFG<,A=A<<BBFF@CFGGEFGFGF@FE76D,=;==EGFFGFGGG8DDGGGGGGGECCCCGCGG6EFC=:DE,@FDG:EGGGG,;FFGFGC>5EEGAFGG:BFDCB,=+=7+7A@FC7=+)+1>1043A7??FFG@(,,)4*44:1()).:24)((,:7<5)-63-),64<<<.6::BF:B)*)42(<6>F+A4)64
@M06628:26:000000000-CRM2J:1:1101:22752:6629 2:N:0:101
TAACCTTGCGGCCGTACTCCCCAGGCGGTCTACTTATCGCGTTAGCTTCGCCACTAAGTCATTACAACCCAACGGCTAGTAGACATCGTTTACGGCGTGGACTACCAGGGTATCTAATCCTGTTTGCTTCCCACGCTTTCGCACCTCAGTGTCAGTATCAATCCAGAGTGTCGCCTTCGCCACTGATGTTCCTTCCTATATCTACGCATTTCACCGCTACACAGGAAATTCCACACTCCTCTATCGTACTCTAGCCTGCCAGTATCGGGTGCAATTCCAAG
+
GGGGGGGGGGEGGGGGGGGGGGGGGGGGEGGGGGGGGGGGGGGGGGGGGGGGGGGGGGGGGGGGGGGGGGGGGGGGGGGGGGGFGGGGGGGGGGGGGGGGGGGGGGGGGGGGGGGGFGGGGGGGGGGG8@FFGGGGGGGGEEEGGFGGFGGGGGGGGGFDGGGGGG,7DFGFDGEGGGGEC7CFFF>FGGGFCEFFFEFFCC<7FFBF<;C7:?<8><:;?F2<FFF>BAA62<?::??)8<AFBBF8:<FF>AA:A<6<?D8=@C?B0.55:*<9)65),
@M06628:26:000000000-CRM2J:1:1101:10189:6631 2:N:0:101
TAACCTTGCGGCCGTACTCCCCAGGCGGTCAACTTAGTGCGTTAGCTGCGCCACCCACGACTCAAGGTCACAGACGGCTAGTTGACATCGTTTACGGCGTGGACTACCAGGGTATCTAATCCTGTTTGCTCCCCACGCTTTCGTGCCTCAGTGTCAGTATTTGTCCAGGTGGCCGCCTTCGCCACTGATGTTCCTTCCAATCTCTACGCATTTCACCGCTACACTGGAAATTCCACTACCCTCTACCATACTCTAGTTTGCCAGTTCAAAATGCAGTTCC
+
GGFGGFGGGGGGGGGGGGGGGGGGGGEGEEGGGGGGFEEGGGGGGGGFGGGGGG8CFDEDGGGFFGGEGGGGFFE@EGCFGBFEEGDFFCFFGFGGGGGGDG>DFF8FDFDDFFGGBFGCFGGGGGCGGGGGGGGGGGGGGG>DGGGGFGFCFGGFGDFFFGGCFGGGFG6FGGGGGGGF5CDEEFGFGGGFFFF?B86:DF@?==<?BD0BDA>GFDB>>BF?*20:?29<A<)955:??2(13>92)44><4<<:<<497<)9::<-609AFC<<<A<
@M06628:26:000000000-CRM2J:1:1101:12579:6649 2:N:0:101
TAACCTTGCGGCCGTACTCCCCAGGCGGTCTACTTATCGCGTTAGCTTCGCTACTCACGGATTAAATCCACAAACAGCTAGTAGACAGCGTTTACGGTGTGGACTACCAGGGTATCTAATCCTGTTCGCTACCCACACTTTCGCACATGAGCGTCAGTTACTGACCAGGGAGTCGCCTTCGCCCCTGATGTTCCTCCAGATATCTACGCATTTCACCGCCACACCTGGAATTCCACTCCCCTCCCCCAACCTCTAGCCTGCCAGTTCTAATGCAATTCCC
+
FFGGGGGGGGGGGGGGGGGGGGGGGGGGGGGGGGGGGGGGFGGGGGGGGGGFGGGGGG=?:CFDFGGCFG<<=FEFGG@EDGCGBCBEGC6+==FBFGC?=7CFCGGG,,@FGFFFGAEFGGGFGF:EGGGGGGFGC+32EE+3+@+;E9,::CGCE@:EFGGG8F89EGGF9CC=E*?A5DD))/12:::CFF63=16**1=6:7C((3(8@?3FF36(437?B?(42443)6<A)8?BF(3(,1(,4((48))).84,8?)0)262).+1-6+:4:<?
@M06628:26:000000000-CRM2J:1:1101:26735:6653 2:N:0:101
TAATCTTGCGACCGTACTCCCCAGGCGGTACACTTAATGTGTTAACTGCATTACTGCAAGGTCTAGCCTCACAACAACTAGTGTACATCGTTTAGGGCGTGGACTACCAGGGTATCTAATCCTGTTTGCTCCCCACGCTTTCGCGTCTCAGCGTCAATAATGTTCCAGTAGATCGCCTTCGCAATCGGTATTCCTTCTGATCTCTACGGATTTTACCCCTACACCAGAAATTCCATCTACCTCTCCCATATTCTAGGTAAGCAGTTTTCAAAGCAGTTCAA
+
FGGGGGGGGGGGGGGGGFGGGGGGGGGGGGGGGGGGGGGGGGGGGGGGGGGGGGGGGGGGGGGGGGGGGGGGGGGGGGGGGGGGGGGGGGGFGGGGGGGGGGGGGGGGGGGGGGGGGGGGGGGGGGFGGGGGFEDCFGGGGGGGGGDGGGGGGGGDGGGDGGGGGGGGFGGFC+CEEGGFGGDEDFGDGFGFFFFFFF=CGGGFFFEF=D?AGECGAFD?@D@F422@FFFFFCCFFFFF37;<;B02A7AABF<<<ABF??AF@>AFFFDBB:<*:9<F2
@M06628:26:000000000-CRM2J:1:1101:13440:6657 2:N:0:101
TAACCTTGCGGCCGTACTCCCCAGGCGGTCTACTTATCGCGTTAGCTTCGCTACTCACGGATTAAATCCACAAACAGCTAGTAGACAGCGTTTACGGTGTGGACTACCAGGGTATCTAATCCTGTTCGCTACCCACACTTTCGCACATGAGCGTCAGTTACTGACCAGGGAGTCGCCTTCGCCACTGATGTTCCTCCAGATATCTACGCATTTCACCGCTACACCTGGAATTCCACTCCCCTCTCCAAAACTCTAGCCTGCCAGTTCTAAATGCAATTCC
+
GGGGGGGGGGGGGGGGGGGGGGGGGGGGGGGGGGGGGGGGGGGGGGGGGGGGGGGGGGGGGGGGGGGGGGGGGGGGGGGGGGGGGGGGGGGGGGGGDFGGGGGGGGGGGGGGGFGGGFDGGGGGGGGGGGGGGGGGGGGGGGGG7FGGFGGGGGGGGGGGGGGGGGGGGGGFGGGGGGGFFGD4;AFGGGGFFFFFFFFGGGGFFFF?B;?BFFFGFGFB69BFF0>0::B?DFFFFFFFB?BF?:<?48??FF<<>?<B???6@:.)-:7=5?9+67AD
@M06628:26:000000000-CRM2J:1:1101:17162:6669 2:N:0:101
TAACCTTGCGGCCGTACTCCCCAGGCGGTCAACTTAGTGCGTTAGCTGCGCCACTCACGTCTCAAGGACACAAACGGCTAGTTGACATCGTTTACGGCGTGGACTACCAGGGTATCTAATCCTGTTCGCTCCCCACGCTTTCGTACCTCAGCGTCAGTATCTGTCCAGGTGGCCGCCTTCGCCACTGATGTTCCTTCCAATCTCTACGCATTTCACCGCTACACTGGAAATTCCACCACCCTCTACAGTACTCTAGTTTGCCAGTTCAAAATGCAGTTCC
+
FGGGGGGGGGGGGGGGGGGGGGGGGGGGGGGGGGGGGGGGGGGGGGGGGGGGGGGGGGGGGEGGGGGFFGGGGGGGGGGGGGGGGGGGGGGGGGGGDGGGGGGGGGGGGGGGGGGFGGFGGGGGGGGGGGGGGGGGEEGGGGGGFGGGGGGGGGGCGGGGDGFGGGGCGGGFGFGGGGGFFGGBAFGGFGG:FCFCFFFGDG74CF<3>??DFB<*77(29>DFFF7?7A<AF22<1(,32(2:<AD0<AF2))-)6:<ABAA@67<4<>:95@FF<9A)
@M06628:26:000000000-CRM2J:1:1101:26731:6673 2:N:0:101
TAATCTTGCGACCGTACTCCCCAGGCGGTACACTTATTGTGTTAACTTCATCACTGCAAGGTCAAGTCTCCCAACGACTAGTGGACATCGTTTACGGCGTGGACTACCAGGGTATCTAATCCTGTTTGCTCCCCACGCTTTCGCGTCTCAGTGTCAATAACATTCCAGTAGGTCGCCTTCGCAATCGGTATTCCTTCTTATCTCTACGCATTTCACCCCTACACATGAAATTCCATTTACCTCTCCCGTATTCTAGCTAAGCAGTTTCAAAAGCAGTTCCA
+
GGG9FGGGGG+CFGGGGGGGGGGGGGGGG+,CFGGG9@F6CFGG,FGCG9@,CFG,<,EG,EG,FG,FFGAGGGG,,@FGGG,,CFGGGGGGGG<FGGGGGGGGGGGGGGGGGGGGGGGGGDFFFFCFGFGGGGGGGGGGGGGG75=CGGG2@FGGGGA,,,5@EGGGC,,0=DEGGGGFFG4@/1:DD5C@>EFFF*=@F?F?FFED2;6>F)?F6*.3=@FF*)/;ECEE9?C5)))-5:<>71((46?BDA<<2<)6)3>?B*5))-<*(5AFB)5)-
@M06628:26:000000000-CRM2J:1:1101:4322:6679 2:N:0:101
TAACCTTGCGGCCGTACTCCCCAGGCGGTCAACTTAGTGCGTTAGCTGCGCCACTCACGTCTCAAGGCCACAAACGGCTAGTTGACATCGTTTACGGCGTGGACTACCAGGGTATCTAATCCTGTTCGCTCCCCACGCTTTCGGTCCTCAGCGTCAGTATCTGTCCAGGTGGCCGCCTTCGCCACTGATGTTCCTTCCAATCTCTACGCATTTCACCTCTACACTGGAACTTCCACCACCCTCTACAGTACTCTAGTTTACTAGTTCAAAATGCAGTTCA
+
FDG9CFGC<FFE@FFG;<FCCB,,,:@767@FFEFGACC<F@F::E<CCFGE=:,CCFEGEGA<,::,:4DCA4C7F::CAE<EA9F,9?DEBFGEC=+8+8F<EG<@>FECF@,@,6;,,93==@=8EGD@FG?@FG>7FGC*BFDGFG:C:ED>EG:DC;,,@C;*=?,8**4CC1:FF3935;<7+A;8+9@CFF+3;FC413;;>((0*.)29*()))-.0)412(.4<2448(-4:?:()5-,6)6)).)).)6).)6*1:)4):998*:C9-:)
@M06628:26:000000000-CRM2J:1:1101:16714:6740 2:N:0:101
TAACCTTGCGGCCGTACTCCCCAGGCGGTCAACTTAGTGCGTTAGCTGCGCCACCCACGACTCAAGGTCACAGACGGCTAGTTGACATCGTTTACGGCGTGGACTACCAGGGTATCTAATCCTGTTTGCTCCCCACGCTTTCGTGCCTCAGTGTCAGTATTTGTCCAGGTAGCCGCCTTCGCCACTGATGTTCCTTCCAATCTCTACGCATTTCACCGCTACACTGGAAATTCCACTACCCTCTACAATACTCTAGTTTGCCAGTTCAAAATGCATTTCC
+
GGGGGGGGGGGGGGGGGGGGGGGGGGGGGGGGGGGGGGGGGGGGGGGGGGGGGGGGGGGGGGGGGGGGGGGGGGGGGGGGGGGGGGGGGEGGGGGGGGGGGGGGGGGGFGGGGGGCGFGGGGGGGGGGGGGGGGGGGGGGGGGGGGGGGGGGGGGGGGGGGGGGGGGGDGGFGGGGGGGF57D>>FGFCFGFFFFFFFF7:F?CFFC@>;@3CE3CFG9,7B?7=??02<BFFB9<:>BB:)4882>79A?A?BB2<DFBF2<)?>9AFFC=54C+.-6<
@M06628:26:000000000-CRM2J:1:1101:3730:6751 2:N:0:101
TAATCTTGCGACCGTACTCCCCAGGCGGTCTACTTAGTGCGTTAGCTGCGCCACTAAAGTCTCAAGGACCCCAACGGCTAGTAGACATCGTTTACGGCGTGGACTACCAGGGTATCTAATCCTGTTTGCTACCCCCGCTTTCGCACCTCAGTGTCAGTATTGGTCCAGTTACTCGCCTTCGCCACTGATGTTCCTTCCCCTCTCTACGCATTTAACCGCTACACAGGAACTTCCACTCACCTCCACCATACTCTAGTTCGCCAGTTTTGAATGCAGTTCCA
+
FFGGDFGGGGGGGGGGEGGGGGGGGGGFCFGGGGGGGGFEBFFEGFGGGGEFGGGC@FGEAFDFFFFG,BFE@FGFGGGGFGGGDGCF97FFGGFGDECGFGCEF8FFFGD+:,@FAD9AA;FAFEDDFGEFD8++++>ACF+C*FGCF63@A,@>7D72D@6<FG,*,25+=:=E5CDF59DA?6F;7+;:C?;<F(;24C0(=+.81(6>+))@*719((,:4::?0(.4<)2))((.4)4(.83:)),.46<)64)8>14><C<B13<=)90+64:A)
@M06628:26:000000000-CRM2J:1:1101:27304:6754 2:N:0:101
TAATCTTGCGACCGTACTCCCCAGGCGGTCTACTTAGTGCGTTAGCTGCGCCACTAAAGTCTCAAGGACCCCAACGGCTAGTAGACATCGTTTACGGCGTGGACTACCAGGGTATCTAATCCTGTTTGCTACCCACGCTTTCGCACCTCAGTGTCAGTATTGGTCCAGTGAGTCGCCTTCGCCACTGATGTTCCTTCCCATCTCTACGCATTTCACCGCTACACAGGAAATTCCACTCACCTCTACCATACTCTAGTTCGCCAGTTTTGAATGCATTTCCA
+
GGGGGGGGGGGGGGGGGGGGGGGGGGGGGGGGGGGGGGGGGGGGGGGGGGGGGGGGGGGGGGGGGGGGGGGGGGGGGGGGGGGGGGGGGGGGGGGGGGGGGGGGGGGGGGGGGGGGGGGGGFGGGGGGGGGGGGGEGGGGGGGGEGDFGGGGGGGGF;AEEE?FGGG4D?FFFGGGGGGF5CDDEFG*BEF7AEFEFDF7@EECFA7(3<;>7?6FFCBFF>?FF????FFBFAAFB1:2:)3,8<282<?>)).-64429BBE)?AB38+9:BF+.-46)
@M06628:26:000000000-CRM2J:1:1101:26690:6790 2:N:0:101
TAACCTTGCGGCCGTACTCCCCAGGCGGTCAACTTAGTGCGTTAGCTGCGCCACCCACGACTCAAGGTCACAGACGGCTAGTTGACATCGTTTACGGCGTGGACTACCAGGGTATCTAATCCTGTTTGCTCCCCACGCTTTCGTGCCTCAGTGTCAGTATTTGTCCAGGTAGCCGCCTTCGCCACTGATGTTCCTTCCAATCTCTACGCATTTCACCGCTACACTGGAAATTCCACTACCCTCTACAATCCTCTAGTTTGCCATTTCAAAATGCAGTTCC
+
EGGGGGGGGGGGGGGGGGGGGGGGGGGGGGGGGGGGGGGGGGGGGGGGGGGGGGGGGGGGGGGGGGGGGGGGGGGGEEGGGGGGGGGGGGGGGGGGGGGGGGGGGGGGGGGGGFGGGGGGGGGGGGGGGGGGGGGEFGGGGGGGGGGGGGGGDGGGGGEGGGGGGGGGGGGFGGGGGGGFGGD3>AFDFGFCFFFFFFFCCC<;FFFFFF;EGFFGFGFF612<?8.822-6><)6:(5??),.4>)))(,))).4<4.6A<2*/0))6:9*5@<CB<<<
@M06628:26:000000000-CRM2J:1:1101:21607:6799 2:N:0:101
TAACCTTGCGGCCGTACTCCCCAGGCGGTCAACTTAGTGCGTTAGCTGCGCCACTCACGTCTCAAGGACACAAACGGCTAGTTGACATCGTTTACGGCGTGGACTACCAGGGTATCTAATCCTGTTCGCTCCCCACGCTTTCGTTCCTCAGCGTCAGTATCTGTCCAGGTGGCCGCCTTCGCCACTGATGTTCCTTCCAATCTCTACGCATTTCACCGCTACACTGGAAATTCCACCACCCTCTACAGTACTCTAGTTTGCCAGTTCAAAATGCAGTTCCA
+
GGGGGGGGGGGGGGGGGGGGGGGGGGGGGGGGGGGGGGGGGGGGGGGGGGGGGGGGGGGGGGGGGGGFGGGGGGGGGGGGGGGGGGGGGGGGGGGGGGGGGGGGGGGGGGGGGGGGGGGGGGGGGGGGGGGGGGGGGGGGGGGGGGGGGGFGGGGGGGGGGGGGGGGGGGGFGGGGGGGFGGGEFFGGGGGFFFFFFFF:CGCCFFFFBDFFGFFGFGFFFF?B=<7?:>AAF<BFFFFFFFBB<DADFAFBFFFFBDAFD>B?F>ADF<FFFFFGF<4>6
@M06628:26:000000000-CRM2J:1:1101:6232:6804 2:N:0:101
TAACCTTGCGGCCGTACTCCCCAGGCGGTCAACTTAGTGCGTTAGCTGCGCCACCCACGACTCAAGGTCACAGACGGCTAGTTGACATCGTTTACGGCGTGGACTACCAGGGTATCTAATCCTGTTTGCTCCCCACGCTTTCGTGCCTCAGTGTCAGTATTTGTCCAGGTAGCCGCCTTCGCCACTGATGTTCCTTCCAATCTCTACGCATTTCACCGCTACACTGGAAATTCCACTACCCTCTACAATACTCTAGTTTGCCAGTTCAAAATGCAGTTCC
+
FCDGGGGGGGGGGGGGGGGGGGGGFGGGGGGGGGGGFGGGGGGGGGGGGDGGGGGGGGD=FFGF<FGGGGGGGFFGGGGGFFGGGGGGGGGGGGGGGFEGGG7FGGGFGGGGGGGGGGGGGGGGGFFFGFGGGGGGGGGGFEGFCEGGGGGFGGGGGGGGGGGGGGGGGC,6CDGGGEGFGGGFEFFFGFFFFFFFFFA+@GCCFCE@FDFB;EFGFGB>FFFFB?2?02A>4<ADF?FFF28<2<28<9?BFF<2<A269A299*::9:+1)8+<44<A
@M06628:26:000000000-CRM2J:1:1101:21942:6826 2:N:0:101
TAACCTTGCGGCCGTACTCCCCAGGCGGTCTACTTATCGCGTTAGCTTCGCTACCCACGGATTAAATCCACAAACAGCTAGAAGACAGCGTTTACGGTGTGGACTACCAGGGTATCTAATCCTGTTCCCTACCCCCACTTTCGCCCATGAGCGTCAGTTACTGACCAGGGAGTCGCCTTCCCACCTGTTGTACCGCCATATACCTACGCATTTCACCGCTACACCTGGAGTGCCACCCCCCTCCCCAAAAGCCTATCTTGCCAGTTCTATATGCCATTCC
+
GAGFGGG9AG+@BFGGEDFE<BCGGGEG++,CFFGG,:,CFGEFGFGE,C:FGD,,C:+++,4,C,5CF,EFECFG8,,,C,5C,EEA<78B7A<:7AFFE7,,,BA,:,>:6D@,3@,=DFF9@F8,2CE8@@+6++3:;EEE+@9,,432:**4@>DE>CC74>CCG5*91?*/:E4*,2*))/6+++;++9)323)*+1+1+1(,2/,>*).:=37399)452211(.(6)6,(-14,-((-44:0((((()).))6<04)00)6))+1)*++6)).
@M06628:26:000000000-CRM2J:1:1101:26155:6857 2:N:0:101
TAACCTTGCGGCCGTACTCCCCAGGCGGTCAACTTAGTGCGTTAGCTGCGCCACCCACGACTCAAGGTCACAGACGGCTAGTTGACATCGTTTACGGCGTGGACTACCAGGGTATCTAATCCTGTTTGCCCCCCACGCTTTCGTGCCTCAGTGTCAGTATTTGTCCAGGTAGCCGCCTTCGCCACTGATGTTCCTTCCAATCTCTACGCATTTCACCGCTACACTGGAAATTCCACTACCCTCTACCATACTCTAGTTTGCCAGTTCAAAATGCAGCTCC
+
F@FGGFGCGG7C@GGGGGGGGE,6DFEFFFFGGGGGGGFFFGEGGGGGGEGGGGGFGG@FGEGGCGFEFGFCC<EFEEE@EECFFFDGGFGCCEEDBCFFGG7CDFFE8FCFFG,33C>FDFFCGGGGE,4+@CGG:88CEFE8CFC57<@F<?C>CGGGGGGACG92@F7=4CECECDA:<D:>4C7:EF6=)@)8@++;FC37+9423:<*<<GF*47092:*4(3.4)64><9A0?2:<0())))-,.)..644456<8<)0*4)6<+*)10+)4:7
@M06628:26:000000000-CRM2J:1:1101:5161:6871 2:N:0:101
TAACCTTGCGGCCGTACTCCCCAGGCGGTCTACTTATCGCGTTAGCTTCGCCACTAAGTCATTACAACCCAACGGCTAGTAGACATCGTTTACGGCGTGGACTACCAGGGTATCTAATCCTGTTTGCTCCCCACGCTTTCGCACCTCAGTGTCAGTATCAATCCAGAGTGTCGCCTTCGCCACTGATGTTCCTTCCTATATCTACGCATTTCACCGCTACACAGGAAATTCCACACTCCTCTATCGTACTCTAGCCTGCCAGTATCGGGTGCAATTCCAAG
+
GGGGGGGGGGGGGGGGGGGGGGGGGGGGGGGFGGGGGGGGGGGGGGGGGGGGGGGGGGGGGGGGGGGGGGGGGGGGGDEFGGGGGGGGGGGGGGDEGGGGGGGGGGGGGGGGGGGGGGGGGGGGGGGGGGGGGGGGGGGGGGGGGFG6CGGGGGGGGGGGGGGGGGGGGGGFGGGGGGGFGDGFAFGGFGGFFFFFFFCFCG??FFF;DDFFGEFGFGFFFF?FFBBBABF<9A?BFFFA:279>6?(43AF<B<?A<B:7?F4*?(,72=:?FGCAAFA5
@M06628:26:000000000-CRM2J:1:1101:15057:6900 2:N:0:101
TAATCTTGCGACCGTACTCCCCAGGCGGTCTACTTAGTGCGTTAGCTGCGCCACTAAAGTCTCAAGGACCCCAACGGCTAGTAGACATCGTTTACGGCGTGGACTACCAGGGTATCTAATCCTGTTTGCTACCCACGCTTTCGCACCTCAGTGCCAGTATTGGTCCAGTGAGTCGCCTTCGCCACTGATGTTCCTTCCCATCTCTACGCATTTCACCGCTACACAGGAAATTCCACTCACCTCTACCATACTCTAGTTCGCCAGTTTTGAATGCAGTTCCA
+
GGGGGGGGGGGGGGGGGGGGGGGGGGGGGGGGGGGGGGGGGGGGGGGGGGGGGGGGGGGGGGGGGGGGGGGGGGGGDGGGGGGGGGGGGGGGGGGGGGGGGGGGGGGGGGGGGGGFGGGGGGFDGGGGGGGGDFFEFGGGGGGGGGGGGGGGGGGGGGDGGGGGGGGFGGGFGGGGDGGFCDDFFFGGG?FFFC:CFFFFGGCEFFE;BFFBC37DF<@;0;FFFFF<<BFFFBFF<<??F>FFFFFFB>?9?FF9<<4?;BFFFF<A0:EF9=7364<:)
@M06628:26:000000000-CRM2J:1:1101:7248:6906 2:N:0:101
TAACCTTGCGGCCGTACTCCCCAGGCGGTCTACTTATCGCGTTAGCTTCGCTACTCACGGATTAAATCCACAAACAGCTAGTAGACAGCGTTTACGGTGTGGACTACCAGGGTATCTAATCCTGTTCGCTACCCACACTTTCGCACATGAGCGTCAGTTACTGACCAGGGAGTCGCCTTCGCCACTGATGTTCCTCCAGATATCTACGCATTTCACCGCTACACCTGGAATTCCACTCCCCTGTCCAAAACTCTAGCCTGCCAGTTCTAAATGCAATTCC
+
GGGGGGGGGGGGGGGGGGGGGGGGGGGGGGGGGGGGGGGGGGGGGGGGGGGFGGGGGGGGGGGGGGGGGGGFGGGGGGGGGGGGGGGFGGGGGGGGGGGGGGGGGGFGGGGGGGGGGGGGGGGFGGFGGGGGGGGGGGGFGGGGGGGGGGFGGGGGGGGFGGGGGGGGGGGFGGGGGDGFGGGFFFGGGGGFF?F<FDF>FFGFFFF;BF<FF?EDFGF>>F?FF??:?BFFDA>>BF?FF??DF:4AA???B4<6>BFBBBF?F7:<>>9BAFF?9<AF
@M06628:26:000000000-CRM2J:1:1101:25255:6907 2:N:0:101
TAATCTTGCGACCGTACTCCCCAGGCGGTCTACTTAACGCGTTAGCTCCGAAAGCCACGGCTCAAGGCCACAACCTCCCAGTAGACATCGTTTACGGCGTGGACTACCAGGGTATCTAATCCTGTTTGCTCCCCACGCTTTCGCATCTGAGTGTCAGTGTCTGTCCAGGGGGCCGCCTTCGCCACTGGTATTCCTTCAGATCTCTACGCAATTCACCGCTACACCTGAAATTCTACCCCCCCCTACCGCACCCTACGTCACCATTTTCCAATGCAGTTCCG
+
<FFGGGGGGGGGGGGGGGFGGGGGGGGGGGGGGGGGGGGGGGGGGGGFEFGCG:FF8FCEGGGGGGGGGFGGGGGDFC+BDFEFEF,99CAFGGFFDEEGGEFFCFFGGGGGGGGGG8EC,ECDFEE8@=A7EGDE7C6CFG8@E793>CCA9>FGGBFDFGGGGGCCFEC>4/**=CDA*7D>EFFDC:CFFFFFFF*::<:5=6A6>?(8;<DGF5(21>225(4:?FAAFBAFA01990(--1,403(((,3(,.41:<<9*?44)-982:7:96A:,
@M06628:26:000000000-CRM2J:1:1101:19286:6912 2:N:0:101
TAATCTTGCGACCGTACTCCCCAGGCGGTCTACTTAGTGCGTTAGCTGCGCCACTAAAGTCTCAAGGACCCCAACGGCTAGTAGACATCGTTTACGGCGTGGACTACCAGGGTATCTAATCCTGTTTGCTACCCACGCTTTCGCACCTCAGTGTCAGTATTGGTCCAGTGAGTCGCCTTCGCCACTGATGTTCCTTCCCATCTCTACGCATTTCACCGCTACACAGGAAATTCCACTCACCTCTACCATACTCTAGTTCGCCAGTTTTGAATGCAGTTCCA
+
FFGGGGGGGGGGGGGFGGGGGGGGGGGGGGGGGGGGGGGGGGEFGGGGGGGGGGGGGGGGGGGGFGGGGGGGGGGGGGGGGGGGGGFDGGGFGGGFGGGGGGCG9<EFGGGGGCFGGCEGGCGGGGGGGGCFDGGGGGECGGGGCGGGGFDFGGGDFGDGFFGGGGCDG9CFGCEGGDGFEGDDFFGGC7BFFFACF@FG@E<EFFEFF<D3:<CG6CB69>B</446B0<>B4AFF??F:7?FABF?>?BBFFAFBFFF;2(7@>AD:<C?>FGGBAF94
@M06628:26:000000000-CRM2J:1:1101:18445:6917 2:N:0:101
TAACCTTGCGGCCGTACTCCCCAGGCGGTCTACTTATCGCGTTAGCTTCGCTACTCACGGCTTAAAGCCACAAACAGCTAGTGGACAGCGTTTACGGTGTGGACTACCAGGGTATCTAATCCTGTTCGCTACCCACACTTTCGCACATGAGCGTCAGTCTTTGGCCAGGGAGTCGCCTTCGCCACTGATGTTCCTCCAGATATCTACGCATTTCACCCCTACACCTGGAATTCCACTCCCCCCTCCAAGACTCTATTCTGCCAGTTCTAAATGACCGTCC
+
CFGGGGGGGGGGGDGEGGGGGGGGGGGGGGGGGGGGGGGGGGGGGGGGGGGGGGGGGGGGGGGGGGFGGGGGFGGDFGFGGGGGFGFFGE?FCGGDGG<FGGAFGGFGGGGGGGGAEFCFGGGDEGGEGGGGGGDCGGGGGDEG7FCGCCBFGGEDEGGGGGGGGGGDFC>59*:=5?DFGDG3BFC>DCF=:9ACF@4DGGC)1;;;@;?F7?378*-2?B(4??FFB:24:94AD(48?1,(4(.4.(,),)6-..6-)5)//:4<B)<6:*97(-4(
@M06628:26:000000000-CRM2J:1:1101:19304:6918 2:N:0:101
TAATCTTGCGACCGTACTCCCCAGGCGGTCTACTTAGTGCGTTAGCTGCGCCACTAAAGTCTCAAGGACCCCAACGGCTAGTAGACATCGTTTACGGCGTGGACTACCAGGGTATCTAATCCTGTTTGCTACCCACGCTTTCGCACCTCAGTGTCAGTATTGGTCCAGTGAGTCGCCTTCGCCACTGATGTTCCTTCCCATCTCTACGCATTTCACCGCTACACAGGAAATTCCACTCACCTCTACCATACTCTAGTTCGCCAGTTTTGAATGCAGTTCCA
+
GGGGGGGGGGGGGGGGGGGGGGGGGGGGGGGGGGGGGGGGGGGGGGGGGGGGGGGGGGGGGGGGGGGGGGGGGGGGGGGGFEFGGGGGGGGGGGGGFGGGGGGGGGGGGGDGFGCFGCDFGGGGGGGGGGGGGGGGGGGGGGGGCEGGGGFGGGGDGGGGGCGGGFG7DGFAGGDGGGGA55DDDFGGGGGFFFFEFDF7;C+;FFE<;;D>F?CGFD@>06?FF?1?<:A4<2:AB:BFF2:?):AF>?F9>4>4>9<6>0856:AA?1C?4?79<)6A2
@M06628:26:000000000-CRM2J:1:1101:24710:6926 2:N:0:101
TAATCTTGCGACCGTACTCCCCAGGCGGTCTACTTAGTGCGTTAGCTGCGCCACTAAAGTCTCAAGGACCCCAACGGCTAGTAGACATCGTTTACGGCGTGGACTACCAGGGTATCTAATCCTGTTTGCTACCCACGCTTTCGCACCTCAGTGTCAGTATTGGTCCAGTGAGTCGCCTTCGCCACTGATGTTCCTTCCCATCTCTACGCATTTCACCGCTACACAGGAAATTCCACTCACCCTTACCATACTCTAGTTCGCCAGTTTTGAATTCAGTTCCA
+
GGGGGGGGGGGGGGGGGGGGGGGGGGGGGGGGGGGGGGGGGGGGGGGGGGGGGGGGGGGGGGGGGGGGGGGGGGGEGGGGGGGGGGGGGGGGGGGGGGGGDGGGGGGGGGGGGGGGGGGGGGGGGGGGGGGGGGGGGGGGGGGGGGDCGGGGGCFGFGGGGG6FGGGGGGGFGGEGGGGF5CGBEFGFGDDCFEFFFFA7:6@CF6<12;DDGFFGA814702?=,.81(6>49)44<7BF((.3::):)3>7:A)64<:9063?><9349*)1+3.::9)
@M06628:26:000000000-CRM2J:1:1101:14726:6927 2:N:0:101
TAACCTTGCGGCCGTACTCCCCAGGCGGTCAACTTAGTGCGTTAGCTGCGCCACTCACGTCTCAAGGACACAAACGGCTAGTTGACATCGTTTACGGCGTGGACTACCAGGGTATCTAATCCTGTTCGCTCCCTACGCTTTCGTACCTCAGCGTCAGTATCTGTCCAGGTGGCCGCCTTCGCCACTGATGTTCCTTCCAATCTCTACGCATTTCACCGCTACACTGGAAATTCCACCACCCTCTACAGTACTCTAGTTTGCCAGTTCAAAATGCAGTTCCA
+
GGGGGGGGGG7FGGGGGGGGGGGGGGGGGGEGGGGGGGGGGGGGGGGGGGGGGGGGGGFGFDGGGFGGGGGGGFGGEGGDGGGGGGFGGGGGGGGGGGGGDD:?FE?FCFGGGGFAFDFGGACAFFAECEGGGFCCCGGGGGDFFGGGGG@@EGGGGGDFFEFFGGGGFGGFGG5CEGGFFGC:EFFGGGGFF?89F@A::CF;AFF043?FGF>G?<9>>122F>,.824-:9<A11::1:??)562-9>F>4<><45A4))00:<BBD?FFF?765)4)
@M06628:26:000000000-CRM2J:1:1101:5992:6942 2:N:0:101
TAATCTTGCGACCGTACTCCCCAGGCGGAATGCTTAATCCGTTAGGTGTGTCACCGAACAGTATACTGCCCGACGACTGGCATTCATCGTTTACGGTGTGGACTACCAGGGTATCTAATCCTGTTTGCTCCCCACACTTTCGTACCTCAGCGTCAGTATCGAGCCAGTGAGCCGCCTTCGCCACTGGTGTTCCTCCAAATATCTACGAATTTCACCTCTACACTTGGAATTCCACTCACCTCTCTCGAACTCTAGACTGATAGTTTTGGAGGCAGTTCCAG
+
FFGGGGGGGGGGGGGGGCGGFEGEGGGGGGGGGGGGGGGGGGGGGGGGGGGGGGDEGGDFGEGFGGGGGGGGGGDEGDEGGFGGFGFGGGGGGGF>FGGGGGGGGGGGGGGGGGFFGGGGGGFDGGGGGGGGGGGGGGGGGGGGGG7;D?GEEGGGGFFGEG5CEGGGGGGFGGGGGDGFGGGFFFFCFGDFFFFFFFFGGGGECF?;;;DA+9CC98)=CEFFB23,48?FFFFFFBFFFFF07?B7:?:4>A<ABDF>A<AFFG<3>7C>:BEGBB<B<
@M06628:26:000000000-CRM2J:1:1101:10127:6954 2:N:0:101
TAATCTTGCGACCGTACTCCCCAGGCGGTCTGCTTAGTGCGTTAGCTGCGCCACTAAAGTCTCAAGGACCCCAACGGCTAGTAGACATCGTTTACGGCGTGGACTACCAGGGTATCTAATCCTGTTTGCTACCCACGCTTTCGCACCGCAGTGTCAGTATTGGTCCAGTGAGTCGCCTTCGCCACTGATGTTCCTTCCCATCTCTACGCATTTCACCGCTACACAGGAAATTCCACTCACCTCTACCATCCTCTAGTTCGCCAGTTTTGAATGCAGTTCCA
+
,CFGGGGFGGGGGGGGGGGGGGGGGFGGGGG,FFGGGGFDGGGGGGGEGFGGGGG?FGGGGCFA<FFGGFGGGGG7FGGGGGFFFGFCCFGGGFGGGD7CFG7FFGGGGGGG>>FDG8E=FCGGGFFGGGGFFCFEEDEGGGGGE:D*CCGEFGGGGG7EEFFGGG9DF,:@FFC:EED4**:?DFGF@+CFCEFFFFFFDC+);1>;F?2)+95CA361(9)46:?6<B<A2<2<<0:?(2:7AB4,4(4>AAFAA4)(-23>F:)5(,094/+299A>2
@M06628:26:000000000-CRM2J:1:1101:10137:6970 2:N:0:101
TAATCTTGCGACCGTACTCCCCAGGCGGTCTACTTAGTGCGTTAGCTGCGCCACTAAAGTCTCAAGGACCCCAACGGCTAGTAGACATCGTTTACGGCGTGGACTACCAGGGTATCTAATCCTGTTTGCTACCCACGCTTTCGCACCTCAGTGTCAGTATTGGTCCAGTGAGTCGCCTTCGCCACTGATGTTCCTTCCCATCTCTACGCATTTCACCGCTACACAGGAAATTCCACTCACCTCTACCATACTCTAGTTCGCCAGTTGTGAATGCAGTTCCA
+
,FGGGGGGGGGGGGGGGGGGGGGGGGGGECGFGGGGGGCGGGGGGGGGGGGGGGFGGGGGGCFGFEA@FGGGGGG7CFDF=FF9?FEDDFGGGGEG@EFCEG7=FGGFCGG:FGGGGGFFG9=DFEDDCFFGGGGGFEC@><BE7F96FFCEGCCCGFFGGFGEFGG7DFGFGG5>7ED=*CDFEFGF><C>FFFFFDA:7?+6:+1127?B@6.CA<999>2<*4?F?:<<BA)65:BF?70.<A>DA)2:2:AD-:4?F?:)0:).1:A?4?E+6)6)-
@M06628:26:000000000-CRM2J:1:1101:12567:6985 2:N:0:101
TAATCTTGCGACCGTACTCCCCAGGCGGTCTACTTAACGCGTTAGCTCCGAAAGCCACGGCTCAAGGCCACAACCTCCAAGTAGACATCGTTTACGGCGTGGACTACCAGGGTATCTAATCCTGTTTGCTCCCCACGCTTTCGCATCTGAGTGTCAGTGTCTGTCCAGGGGGCCGCCTTCGCCACTGGTATTCCTTCAGATCTCTACGCATTTCACCGCTACACCTGAAATTCTACCCCCTTCTACAGCACTCTAGTTCACCAGTTTCAAATGCAGTTCCG
+
GGGGGGGGGGGGGGGGGGGGGGGGGGGGGGGGGGGGGGGGGGGGGGGGGGGGGGGGGGGGGGGGGGGGGGGGGGGGGGGGGGGGGGGGGGGGGGGGGGGGGGGGGGGGGGGGGGGGGGGGGGGGGGGGGGGGGGGGGGGGGGGGCFDGGGGGGGGGGGGGGGGGGGGGGGGFGGEGGGGFCDDDFFGGGGG=AEFFF<F:CEFFFBDBF??EGFFGFGF>>>7<FF??FB49>FBFAF?;9?<A4A).3125?4A)--.5>7)8=FBADFF4<BC+96<9(
@M06628:26:000000000-CRM2J:1:1101:12113:6986 2:N:0:101
TAATCTTGCGACCGTACTCCCCAGGCGGTCTACTTAGTGCGTTAGCTGCGCCACTAAAGTCTCAAGGACCCCAACGGCTAGTAGACATCGTTTACGGCGTGGACTACCAGGGTATCTAATCCTGTTTGCTACCCACGCTTTCGCACCTCAGTGTCAGTATTGGTCCAGTGAGTCGCCTTCGCCACTGATGTTCCTTCCCATCCCTACGCATTTCACCGCTACACAGGAAATTCCACTCACCTCTACCATACTCTAGTTCGCCAGTTTTGAATGCAGTTCCA
+
GGGGGGGGGGGGGGGGGGGGGGGGGGGGGGGGGGGGGGGGGGGGGGGGGGGGGGGGGGGGGGGGFGGGGGGGGGGGGGGGGGGGGGGGGGGGGGGGGGGGGGGGGGGGGGGGGCFFGFDGGGGGGGGGGGGGGGGGGGGGGGGGGGGGGGGGGGGGGGFGGFGGGGGGFFGFGGGGGGDF5CDBFAFCFCGFFFFFFDF717*/;AD09??F7??FF5>09>7<??:???FAAB<AAB0?F2<<>AB:9)(44<A<<<DFFFB>7CA646FFDF+:44>A)
@M06628:26:000000000-CRM2J:1:1101:23673:6991 2:N:0:101
TAATCTTGCGACCGTACTCCCCAGGCGGTACACTTAATGTGTTAACTGCATTACTGCAAGGTCTAGCCTCACAACAACTAGTGTACATCGTTTAGGGCGTGGACTACCAGGGTATCTAATCCTGTTTGCTCCCCACGCTTTCGCGTCTCAGCGTCAATAATGTTCCAGTAGATCGCCTTCGCAATCGGTATTCCTTCTGATCTCTACGGATTTTACCCCTACACCAGAAATTCCATCTACCTCTCCCATATTCTAGGTAAGCAGTTTTCAAAGCAGTTCAA
+
FCGGGGGGGGGGGGFGGGGGGGGGGGGGGGGGGGGFFGGGGGGGGGGGGFGGGGGGGGFGGGGGGGGGGGFGCGGGGGGGGGGGGGGGGGGGGGGGGGGGGGGGGGFGGGGGGGGGGGGGGGGGGGGGGGGGGGGEGGGGGGGGGGGGGFEGGGGGGGGEFGGGGGD+@@FFFCFGGGGFCGG>>FGCCGGFFEFFFFF7=FFEFFC29<?BDCFGFGFDFFFFF<=?@@CCEFEFFECEAFF?FFF0<?F<>BB4<A><DFB?*:<>DFDFFFC*64<2)
@M06628:26:000000000-CRM2J:1:1101:23654:6992 2:N:0:101
TAATCTTGCGACCGTACTCCCCAGGCGGTACACTTAATGTGTTAACTGCATTACTGCAAGGTCTAGCCTCACAACAACTAGTGTACATCGTTTAGGGCGTGGACTACCAGGGTATCTAATCCTGTTTGCTCCCCACGCTTTCGCGTCTCAGCGTCAATAATGTTCCAGTAGATCGCCTTCGCAATCGGTATTCCTTCTGATCTCTACGGATTTTACCCCTACACCAGAAATTCCATCTACCTCTCCCATATTCTAGGTAAGCAGTTTTCAAAGCAGTTCAA
+
GGGGGGGGGGGGGGGGGGGGGGGGGGGGGGGGGGGGGGGGGGGGGGGGGGGGGGGFGGGGGGGGGGGGGGGGGGGGGGGFGGGGGGGGGGGGGGGGGGGGGGGGGGGGGGGEGFFGGGGFGGGGGGGGGGGGGGGGDGGGGGGGGGGGGGGGGGGGGGGFGFGGGGGGGGGFGGGGGGGFGGGEFFGDGGGFFFFFFFFCFGC?FFFF>;@FFFFGFGFFFFFFFF?DFEEEFC37;E?4><@?FFF?9?BAFAFF?AFB<?A?BGAFA<FFFFC*64<A>
@M06628:26:000000000-CRM2J:1:1101:16553:7004 2:N:0:101
TAATCTTGCGACCGTACTCCCCAGGCGGTCTACTTATCGCGTTAGCTGCGTTACTAAGATCTCAAGGATCCCAACAACTAGTAGACATCGTTTACGGCGTGGACTACCAGGGTATCTAATCCTGTTTGCTCCCCACGCTTTCGCACCTCAGTGTCAGTATCAGTCCAGGCAGTCGCCTTCGCCACTGGTGTTCCTTCTTATATCTACGCATTTCACCGCTACACAAGAAATTCCACTACCCTCTACTGTACTCTAGTTACCCAGTTCTAAATGCAGTTCCA
+
GFGGGGGGGGGGGGGGGGGGGGGGGGGGEFEFEGFGGC6@FGGGFFGCCFGGGGEGFFFCFCCGGGCCFFGGGGGGGGGGGGGGGGGFGGGGGGGGGGGDGGGGGGGGGGGEADGFGFGGGGGDGFGGABFGGGGGGGGGGGGGCGGCFGGGGGGGGGGFDGGGGGGG6FEEFGEEGGGFCDG4:FFGGGGFFFFFFFFGGGGFFFFD;<?FGFFGFGFFFBBFFF:??B24:AFFBBFBF7:B2<B26AFFBFF):ABBB:7:?:>BFFGF)9C+69A))
@M06628:26:000000000-CRM2J:1:1101:28022:7006 2:N:0:101
AATCTTGCGACCGTACTCCCCAGGCGGTCTACTTATCGCGTTAGCTTCGTTACTAAGACCTCAAGGATCCCAACAACTAGTAGACATCGTTTACGGCGTGGACTACCAGGGTATCTAATCCTGTTTGCTCCCCACGCTTTCGCACCTCAGTGTCAGTATCAGTCCAGGCAGTCGCCTTCGCCACTGGTGTTCCTTCTTATATCTACGCATTTCACCGCTACACAAGAAATTCCACTACCCTCTACCGTACTCTAGTTACCCAGTTCTAAATGCATTTCCA
+
<6<6E<F9@:@:@BEEFFF<@C@F@E7FFG,CCF<F@,868C,C,F,C+69:,C6C=FFF?FFFCC,6?EC5CFDEGFGGGGFAFGGFEFFGFFC?:CF@@CFGFCFGGGDGGGGFFFGGF;ABEGGGGAF@C8=FCCEGCE>7FGGFCDCE@FGFGFGGFGAFGG*@3:BGG75C>C4**/:;AFC?01?>?CCF;FFC+4<+;.1:DD:F36F*:173,<@A13:(34):4>4)47??<:BBF22(,,,6:).6)6<9?74?7ABA9FBBF+9).)).
@M06628:26:000000000-CRM2J:1:1101:17049:7011 2:N:0:101
TAACCTTGCGGCCGTACCCCCCAGGCGGTCTACTTATCGCGTTAGCTTCGCCACTAAGTCATTACAACCCAACGGCTAGTAGACATCGTTTACGGCGTGGACTACCAGGGTATCTAATCCTGTTTGCTCCCCACGCTTTCGCACCTCAGTGTCAGTATCAATCCAGAGTGTCGCCTTCGCCACTGATGTTCCTTCCTATATCTACGCATTTCACCGCTACACAGGAAATTCCACACTCCTCTATCGTACTCTAGCCTGCCAGTATCGGGTGCAATTCCAAG
+
FGGGGGGGGGGGGGGGGGGGGGGGGGGGGGGGGGGGGGGGGGGGGGGGGGGGGGGGGGGGGGGGGGGGGGGGGGGGGEGGGGGGGGGFGGGGGGGGGGDGGGGGGGGGGGFGGGCFFGGGFGFGFBCGGDGEFGGGGGGGDGGGGCGFGGGGGGGGGGGGGGGGGFFGGGGFGFCGGGGFGGGFFFGFCFFFFCFFFEF:+C@CFF@???FFGFFGFG>FFF7?FF?BAB><2<2:::(.()-.613::624:9<:<?::?5440*,308:),/2?).)6.
@M06628:26:000000000-CRM2J:1:1101:17532:7051 2:N:0:101
TAACCTTGCGGCCGTACTCCCCAGGCGGTCTACTTATCGCGTTAGCTTCGCCACTAAGTCATTACAACCCAACGGCTAGTAGTCATCGTTTACGGCGTGGACTACCAGGGGATCTAATCCTGTTTGCTCCCCACGCTTTCGCTCCCCAGTGTCCGTATCAATCCAGATTGTCGCCTTCGCCACTGATGTTCCTTCCTATAACCACCCATTTCACCGCCACACCTTAAATTCCACACTCCTCTTTCGTACTCTACCCTGCCAGTATCAGGTGCAATTCCCAG
+
GGGAFGGGGG>GGGGGGGGGGGGGGGGG@+FFFGGG9C,CFGGGGGGC<F:FGGG8FC6,,CEAFE?EFG,=,8FB>+BE,5,:,?59AFG+5+B@FG>F=,,6AB<,CG++3+,,6=3E>9FGG,EFAFGG?C>@@CFE3**4@**,5437,,4>?61>E9=D>,,*,,4:/*4*=?C>E576A=:++=2AACF@677+++0.0)/((/<:75;55),4111()).62:4<44(302:),.)).-,:119)--60.(47:04*0*)).6E4)*2<)))-,
@M06628:26:000000000-CRM2J:1:1101:16292:7067 2:N:0:101
TAACCTTGCGGCCGTACTCCCCAGGCGGTCTACTTATCGCGTTAGCTTCGCCACTAAGTCATTACAACCCAACGGCTAGTAGACATCGTTTACGGCGTGGACTACCAGGGTATCTAATCCTGTTTGCTCCCCACGCTTTCGCACCTCAGTGTCAGTATCAATCCAGAGTGTCGCCTTCGCCACTGATGTTCCTTCCTATATCTACGCATTTCACCGCTACACAGGAAATTCCACACTCCTCTATCGTACCCTAGCCTGCCAGTATCGGGTTCAATTCCAAG
+
GGGGGGGGGGGGGGGGGGGGGGGGGGGGGGGGGGGGGGGGGGGGGGGGGGGGGGGGGGGGGGGGGGGGGGGGGGGGGEFGGGGGGGGGGGGGGGGGGGGGGGGGGGFGEGGGGGGDGGGGGGGGGGGGGFGGGGGGGEGGGGGGGFGGGGGGGGGGGGGGGGGFFFGGGGGFGGGEEFGFGGGFFFFCGGGFFFFFF?FFGFGEFFFFFFFFGEFDDGFFFF>FF?FFBBFFFF?F?FFFFFBBB1<?:(,8:::127<?7:84=C29>1*066<:<BF).
@M06628:26:000000000-CRM2J:1:1101:6132:7087 2:N:0:101
TAATCTTGCGACCGTACTCCCCAGGCGGTACACTTAATGTGTTAACTGCATTACTGCAAGGTCTAGCCTCACAACAACTAGTGTACATCGTTTAGGGCGTGGACTACCAGGGTATCTAATCCTGTTTGCTCCCCACGCTTTCGCGTCTCAGCGTCAATAATGTTCCAGTAGATCGCCTTCGCAATCGGTATTCCTTCTGATCTCTACGGATTTTACCCCTACACCAGAAATTCCATCTACCTCTCCCATATTCTAGGTAAGCAGTTTTCAAAGCAGTTCAA
+
FFCGGGGGGGGGGGGGGGGGGGGGGGGGGGGGGGGGGGGGGGGGGGGGFFFGGGGGGGGGGGGGGGGGFGGGGGGFGGGGGDGGGGGFGGFGDDGDFFDGGGGGGGFGGGGGGGGGGGGGGGGGGGGGGFFGGGGGGGDGFGGDEGGEGGGGGGGGGGGGFGGGGGGGGCGFDFFGGGDFFGGBD6CGGGGFFFFFFFCCCF9CFAEB@=2=49CFFGF?FFFFF@?(68>ECEFFFFFEF@EED1?7<14>FFA><4)672A49:<A<2+92<6:.6A).
@M06628:26:000000000-CRM2J:1:1101:24021:7094 2:N:0:101
TAATCTTGCGACCGTACTCCCCAGGCGGTACACTTAATGTGTTAAGTGCATTACTGCACGGTCTAGTCCCACACCACCTAGTGTACACCGTTTCGGGCGTGGACTACCAGGGTATCTAATCCTGTTTGCTCCCCACCCTTTCGCGTCTCAGCGTCATTACTGTCCCAGTAGCTCGCCTTCGCACTCGGTATCCTTTCTGTTCTCTCCGATTTTTCCCCCTCCACCAGAAATTCAATCTACCTCCCCCATCTTATAGCTAAGCATTTATGAAGGCGTTCCGA
+
GGGGGGGGGGGGGGGGGGGGGGGGGGGG:F,,CFGGGG<CFGGG,,CF,,C<FF@F9F,,CF,FF,,<,B,6B,8D,6,4455C5<,,44AF,,BC==46@=4,9,A=AAF748,74=,3@4A?FG,,,3@BGCD8+3@F,@+++30+52,533+*,335,3@,@,7;8;C+++1=*A*;*;D5BAF*9,9+=*+*+.3++11.+2((((6:+)(;/C03,((,)(.33)64:)).)).:)43((3(9,4A2))).-)6-4()*9>))--+*(0*2418(-
@M06628:26:000000000-CRM2J:1:1101:16844:7097 2:N:0:101
TAACCTTGCGGCCGTACTCCCCAGGCGGTCAACTTAGTGCGTTAGCTGCGCCACCCACGACTCAAGGTCACAGACGGCTAGTTGACATCGTTTACGGCGTGGACTACCAGGGTATCTAATCCTGTTTGCTCCCCACGCTTTCGTGCCTCAGTGTCAGTATTTGTCCAGGTAGCCGCCTTCGCCACTGATGTTCCTTCCAATCTCTACGCATTTCACCGCTACACTGGAAATTCCACTACCCTCTACAATACTCTAGTTTGCCAGTTCAAAATGCAGTCCC
+
GGGGGGGGGGGGGGGGGGGGGGGGGGGGGGGFGGGGGGGGGEGGGGGGGGGGGGGGGGGGGGGGGGGGGGGGGGGGGGGGGGGGGGGGGGGGGGGGGGGGGGGGGGGGGFCGFGGFGGGFGGGGGGGGGGGGGGGGGGGGGGGGGGGGGGGGGGGGGG@FGGGGGGGGGGGFGGGGGGGFFGGFFFGGGGGFFE8CFFFGGGGFFFFFF@F5CEFGFGFBFF<?FF?F0AFBAAFFF2>BB<?FFFF7>BFFFFFAAA49ABFFFCADBFG4<499<?::
@M06628:26:000000000-CRM2J:1:1101:10092:7099 2:N:0:101
TAACCTTGCGGCCGTACTCCCCAGGCGGTCAACTTAGTGCGTTAGCTGCGCCACTCACGTCTCAAGGACACAAACGGCTAGTTGACATCGTTTACGGCGTGGACTACCAGGGTATCTAATCCTGTTCGCTCCCCACGCTTTCGTTCCTCAGCGTCAGTATCTGTCCAGGTGGCCGCCTTCGCCACTGATGTTCCTTCCAGTCTCTACGCATTTCCCCGCTACACTGGAAATTCCACCACCCCCTACAGTACTCTCGTCTACCAGTTCAAAATGCCGTTCCA
+
FGGGGGGGGGGGGGGGGGGGGGGDGGGGGGGGGGGGGFFGGGGGGGGGGGCFGGGGGGGGGGGGFFFF=FGG@GGGGGDGGEFGDGFAEEFGGGGG7CECCFEFFFBFGG7C>>DDDGGFGFGC9CFG>BFGGG8EEC>ECFGGFBFGGGGGGG78C>;D7@C<5F,4DGFAGD5EEDDFFGDEF;FGF7CAACA?=@FGGC767@.167;:><)9>59>01).9<:78)9595541(2<6((,(((.:)4-)))((,,(-6367*:<A<<*)*+*-4:0)
@M06628:26:000000000-CRM2J:1:1101:17078:7129 2:N:0:101
TAATCTTGCGACCGTACTCCCCAGGCGGAATGCTTAATCCGTTAGGTGTGTCACCGAACAGTATACTGCCCGACGACTGGCATTCATCGTTTACGGTGTGGACTACCAGGGTATCTAATCCTGTTTGCTCCCCACACTTTCGTACCTCAGCGTCAGTATCGAGCCAGTGAGCCGCCTTCGCCACTGGTGTTCCTCCAAATATCTACGAATTTCACCTCTACACTTGGAATTCCACTCACCTCTCTCGAACTCTAGACTGATAGTTTTGGAGGCAGTTCCAG
+
GGGGGGGGGGGGGGGGGGGGGGGGGGGGGGGGGGGGGGGGGGGGGGGGGGGGGGGGGGGGGGGGGGGGGGGGGGGGGGGGGGGGGGGGGGGGGGGGGGGGGGGGGGGGGGGGGGGGGGGGGGGGGGGGFGGGGGGGGGGGGGGGGGGGFFGGGGGGGFFFGGGGGGGGGGGFGGGGGGF?CCDFFFGGGGGFFFFFFFFGFGGFFFFFFFFFGFCGFGFFFEFFFFBFFFFFAAFF<,4:<BBF732:BF:<A<AA9<?D<AAFFGB01:6508CEA<2).
@M06628:26:000000000-CRM2J:1:1101:6202:7141 2:N:0:101
TAACCTTGCGGCCGTACTCCCCAGGCGGTCAACTTAGTGCGTTAGCTGCGCCACCCACGACTCAAGGTCACAGACGGCTAGTTGACATCGTTTACGGCGTGGACTACCAGGGTATCTAATCCTGTTTGCTCCCCACGCTTTCGTGCCTCAGTGTCAGTATTTGTCCAGGTAGCCGCCTTCGCCACTGATGTTCCTTCCAATCTCTACGCATTTCACCGCTACACTGGAAATTCCACTACCCTCTACAATACTCTAGTTTGCCAGTTCAAAATGCAGTTCC
+
FGGGGGGGGGGGGGGGGGGGGGGGGGGGGGGGGGGGGGGGGGGGGGGGGGGGGGGGFGGGGGGGGGGGGGGGGGGGGGGGGGGGGGGGGGGGGGGEGGGGGGGGGGGGGGGGFGGGGGGGGGGFFGGGGGGGGEGGGGGGGGGGGGGGGGGGGGGGGGGGGGGFEGG>FECFGGEGEGGFGGGFFFGCFGGFFFFEFFFFGF<?FFEFF<1>@EEGFGF>BFFFFFFBBA<AF22<D:BB?71<AAA<<)3<?F<<A><AAA9)0:5)64?62@9<4644
@M06628:26:000000000-CRM2J:1:1101:11983:7141 2:N:0:101
TAACCTTGCGGCCGTACTCCCCAGGCGGTCTACTTATCGCGTTAGCTTCGCTACTCACGGATTAAATCCACAAACAGCTAGTAGACAGCGTTTACGGTGTGGACTACCAGGGTATCTAATCCTGTTCGCTACCCACACTTTCGCACATGAGCGTCAGTTACTGACCAGGGAGTCGCCTTCGCCACTGATGTTCCTCCAGATATCTACGCATTTCACCGCTACACCTGGAATTCCACTCCCCTCTACCATACTCTAGTTCGCCAGTTTTGAATGCAGTTCCA
+
GGGGGGGGGGGGGGGGGGGGGGGGGGGGGGGGGGGGGGDGGGGGGGGGGGGGGG@GGGGGGGGGGGGGGGGGGGGGGGGGGGGGGGGGGGGGGGGGGGGGGGGGGGGGGGGGGFGGGGGGGGGFGGGGGGDGGGGGGGGGGGGGEGGGGGFGGGGGGGGGGGGGGGGGGGGFDFEGGGDACGGABFG7CCGFFFCC43A>CD9;FFCD61?DG3<GFGBF>9D?5:::B:<)<246427<?7<?).4)52:<FA2)642:9BB>9>A>::C=440+.<:A4
@M06628:26:000000000-CRM2J:1:1101:27777:7155 2:N:0:101
TAATCTTGCGACCGTACTCCCCAGGCGGTCTACTTATCGCGTTAGCTGCGTTACTAAGATCTCAAGGATCCCAACAACTAGTAGACATCGTTTACGGCGTGGACTACCAGGGTATCTAATCCTGTTTGCTCCCCACGCTTTCGCACCTCAGTGTCAGTATCAGTCCAGGCAGTCGCCTTCGCCACTGGTGTTCCTTCTTATATCTACGCATTTCACCGCTACACAAGAAATTCCACTACCCTCTACTGTACTCTAGTTACCCAGTTCTAAATGCATTTCCA
+
GGGGGGGGGGGGCGEDGFGGGGGGGGGGGGGFGGGGGGGGGGGGGFGGGGGGGGGGGDFGGGGGDFG?FGGGGGGCFGGGDGCGGGGGGGGGGGGGGDGGGGEGFGFGGGGGGGGGGGGGGGGGGGFFGGGGFGFEGGGGGGGE8FDFGG@FFFGGGGFGGEGGGGFGGGGFGGGGGGGFDG8DBFG8+0;BFEFFFFFFFF7?C6;?>@<FC??GFD6>09@@48(407>FFFFFA(41()((-6A7))...:))6::B2(5<?FFFFF?=6@C+64>>)
@M06628:26:000000000-CRM2J:1:1101:25458:7176 2:N:0:101
TAACCTTGCGGCCGTACTCCCCAGGCGGTCAACTTAGTGCGTTAGCTGCGCCACTCACGTCTCAAGGACACAAACGGCTAGTTGACATCGTTTACGGCGTGGACTACCAGGGTATCTAATCCTGTTCGCTCCCCACGCTTTCGTTCCTCAGCGTCAGTATCTGTCCAGGTGGCCGCCTTCGCCACTGATGTTCCTTCCAATCTCTACGCATTTCACCGCTACACTGGAAATTCCACCACCCTCTACAGTACTCTAGTTTGCCAGTTCAAAATGCATTTCCA
+
GGGGGGGGGGGGGGGGGGGGGGGGGGGGEGEFGGGGGGFGGGGGGGGGGGGGGGGGGGGGGFGGGFCFGGGGGGGGGGGGGGFGCGFEGGGGGGGGGGGGGGGGGFGFGGGGGGGGGCFFGFG=FGGGGGGGCC?E@EGGDGGGGGGGGFGGGGD8CDFCFDFGGGGGGGGFGFEEGEDF5DG5AFCFFF:ACCC?B867@C97@=C?BDFF=<4FF<;(9B<:@<1??2>AF<AF<:??F03()6)4<4<))--6<BBAAA2)9C2<>2+*)1<+666<4
@M06628:26:000000000-CRM2J:1:1101:19437:7194 2:N:0:101
TAACCTTGCGGCCGTACTCCCCAGGCGGTCTACTTATCGCGTTAGCTTCGCTACTCACGGCTTAAAGCCACAAACAGCTAGTAGACAGCGTTTACGGTGTGGACTACCAGGGTATCTAATCCTGTTCGCTACCCACACTTTCGCACATGAGCGTCAGTCTTTGGCCAGGGAGTCGCCTTCGCCACTGATGTTCCTCCAGATATCTACGCATTTCACCGCTACACCTGGAATTCCACTCCCCTCTCCAAGACTCTAGTCTGCCAGTTCTAAATGACCGTCC
+
GGGGGGGGGGGGGGGGGGGGGGGGGGGGGGGGGGGGGGGGGGGGGGGGGGGGGGGGGGGGGGGGGGGGGGGGGGGGGGGGGGGGGGGGGGGGGGGGGGGGGGGGGGGGGGGGGGGGGGGGGGGGGFFGGGGGGGGGGGGGGGGGGGGGGGGGGGGGGGGGGGGGGGGGGGGFGGGGGGGFGGGFFFGGGGGFFFFFFFFGGGGFFFF;>DF>C?EGFGFFFFFFFFFFF?FFFABBF?7<6<BFBBA??:BAFAAA<AFBFB:4?FAFFB?6<6971<69
@M06628:26:000000000-CRM2J:1:1101:5648:7227 2:N:0:101
TAATCTTGCGACCGTACTCCCCAGGCGGTCTACTTAGTGCGTTAGCTGCGCCACTAAAGTCTCAAGGACCCCAACGGCTAGTAGACATCGTTTACGGCGTGGACTACCAGGGTATCTAATCCTGTTTGCTACCCACGCTTTCGCACCTCAGTGTCAGTATTGGTCCAGTGAGTCGCCTTCGCCACTGATGTTCCTTCCCATCTCTACGCATTTCACCGCTACACAGGAAATTCCACTCACCTCTACCATACTCTAGTTCGCCAGTTTTGAATGCAGTTCCA
+
FFGGGGGGGGGGGGGGGGGGGGGDFGGGGGGGGFGGGGGGGGGGGGGGGEGGGGGGGGGGGGGGCGGGGGGGGGGG7CGGGGGGGGGFGEGGGGGGGGEGCCGGFG8FFEGGGGFFGGGGGGGGGGGGGGGGGCFEGGGGGGGGGGGGGGGGGEFGFFGF@FFFGGGGGGGFGGCCEGGFF49ADFC7:C@>+*+1AD4*@F?3+;C<@FFEGFFGFG0(,9?BFF:<0046)6<A2(4:?)(8>BD7:21).-6.:2)(4,(09*6<?<C?49F+-664)
@M06628:26:000000000-CRM2J:1:1101:12126:7228 2:N:0:101
TAACCTTGCGGCCGTACTCCCCAGGCGGTCTACTTATCGCGTTAGCTTCGCTACTCACGGATTAAATCCACAAACAGCTAGTAGACAGCGTTTACGGTGTGGACTACCAGGGTATCTAATCCTGTTCGCTACCCACACTTTCGCACATGAGCGTCAGTTACTGACCAGGGAGTCGCCTTCGCCACTGATGTTCCTCCAGATATCTACGCATTTCACCGCTACACCTGGAATTCCACTCCCCTCTCCAAAACTCTAGCCTGCCAGTTCTAAATGCAATTCC
+
GGGGGGGGGGGGGGGGGGGGGGGGGGGGGGGGGGGGGGGGGGGGGGGGGGGGGGGGGGGGGGGGGGGGGGGGGGGGGGGGGGGCGGGCFGF7CFGGGGGGGGGGDGGGGGG7EAFFGGFGGGGGGGGGGGGGGGG@CGGGGGCGEGGGCCFAEEEGGGGFGGGGGGG>EGF>GFGGGGGFGGDDEFGGFCDFFE@;A;A>9+<9:77=BF2BCC?GBD>;FF?F??>1<0836A2<<<?FFFBBFFF09(3:?A<)5?AFB1?4?DB<>A77)6+<<7)4
@M06628:26:000000000-CRM2J:1:1101:9037:7228 2:N:0:101
TAACCTTGCGGCCGTACTCCCCAGGCGGTCAACTTAGTGCGTTAGCTGCGCCACTCACGTCTCAAGGACACAAACGGCTAGTTGACATCGTTTACGGCGTGGACTACCAGGGTATCTAATCCTGTTCGCTCCCCACGCTTTCGTACCTCAGCGTCAGTATCTGTCCAGGTGGCCGCCTTCGCCACTGATGTTCCTTCCAATCTCTACGCATTTCACCGCTACACTGGAAATTCCACCACCCTCTACAGTACTCTAGTTTGCCAGTTCCAAATGCATTTCCA
+
GGGGGGGGGGGGGGGGGGGGGGGGGGGGGGGGGGGGGGGGGGGGGGGGGGGGGGGGGGGGGGGGGGGGGGGGGGGGGGGGGGGGGGGGGGGGGGGGGGGGGGGGGGGGGGGGGGGFGGGFGGGGGFGGGGGGGGGGGEGGGGGGGGDGGGGGGGGGGGFFGGGGGG9CFGGFGGGGDGGF:CDFFFGGGGFFFFFFFFFGCFCEFAE;F@DFCFAG?516>F??FF77:7ADFFAAB????1<:A<94A24-:5>>A:))6<))9CA)6)07)4<+64<2)
@M06628:26:000000000-CRM2J:1:1101:5631:7228 2:N:0:101
TAATCTTGCGACCGTACTCCCCAGGCGGTCTACTTAGTGCGTTAGCTGCGCCACTAAAGTCTCAAGGACCCCAACGGCTAGTAGACATCGTTTACGGCGTGGACTACCAGGGTATCTAATCCTGTTTGCTACCCACGCTTTCGCACCTCAGTGTCAGTATTGGTCCAGTGAGTCGCCTTCGCCACTGATGTTCCTTCCCATCTCTACGCATTTCACCGCTACACAGGAAATTCCACTCACCTCTACCATACTCTAGTTCGCCAGTTTTGAATGCAGTTCCA
+
GGGGGGGGGGGGGGGGGGGGGGGGGGGGGGGGGGGGGGGGGGGGGGGGGGGGGGGGGGGGGGGGGGGGGGGGGGGGGGGGGGGGGGGGGGGGGGGGEGGGGGGGGGGGGGGGGGGGGGGGGGGGGGGGGGGGGGGGGGGGGGDGGGGGGGGGGGGGGGGGGGGGGGGGGGCFGGGGGGGFGGGFFFGGGGGFFFAEF@FFGGFCFFFFFFFFGFFGFGFB>BBFF:::?3ADFBFFFF??6)2>ABF?DB?AFFBAB<A?F?:59:<BFB7=9@7044>A4
@M06628:26:000000000-CRM2J:1:1101:15773:7284 2:N:0:101
TAATCTTGCGACCGTACTCCCCAGGCGGTCTACTTAGTGCGTTAGCTGCGCCACTAAAGTCTCAAGGACCCCAACGGCTAGTAGACATCGTTTACGGCGTGGACTACCAGGGTATCTAATCCTGTTTGCTACCCACGCTTTCGCACCTCAGTGTCAGTATTGGTCCAGTGAGTCGCCTTCGCCACTGATGTTCCTTCCCATCTCTACGCATTTCACCGCTACACAGGAAATTCCACTCACCTCTACCATACTCTAGTTCGCCAGTTTTGAATGCAGTTCCA
+
GGGGGGGGFGGGGGGGGGGGGGGGGGGGGGGGGGGGGGGGGGGGGGGGGGGGGGGGGGGGGGG9?FGGGGGGGGGGCGGGGGFGGGFGGGGGGGGGGGGGGGDGGGGGGGGGGCGGGGFGGGGGGGGGGGGGGFGGGGGGGGGGGGGFGGGGGGFGGGCFGGDAFGGDFCGFGGGGGGGFFGGBEFG*:=DFFCFFA@FGGFCCFAC=@?<A19<FFGB9>9DFFB?<00<424<DFB?:?2:F2A<?AD<>?9A:DFF09?B367>A08??94++6>)5)
@M06628:26:000000000-CRM2J:1:1101:11096:7328 2:N:0:101
TAACCTTGCGGCCGTACTCCCCAGGCGGTCTACTTATCGCGTTAGCTTCGCCACTAAAAGATCAAGTCTTCCAACGGCTAGTAGACATCGTTTACGGCGTGGACTACCAGGGTATCTAATCCTGTTTGCTCCCCACGCTTTCGCACCTCAGTGTCAATATCGGTCCAGGTAGTCGCCTTCGCCACTGGTGTTCCTTCCTATATCTACGCATTTCACCGCTACACCGGAAATTCCACTACCCTCTACCGTATTCTAGACTGGCAGAATCAGGTGCAGTTCCA
+
FEGGGGGGGGEECGGG@FGGGFEE?FE@@FD<FGG9CFDFGGGGGGGGGGGGGGGFGGGF7CFG8FGGGDFFFC@:@CFFF5B?FF9???AE=FGE:F@FGG:?FGGF,F:=D>8=@E,@=D;FFEEFFB>BEGFGCE>EDF+CEE76>C@5@CFFGGCFGGGCEF9CDGF6FCC:5*29=CDBEFG*;6*07?F?A;@;C?<9FA>1,(3AC?5D?*,436<?)44>1(--<9))42:3:4:?<4<9B02:A2462925(,())*.))5+*.63A4-64)
@M06628:26:000000000-CRM2J:1:1101:8761:7336 2:N:0:101
TAACCTTGCGGCCGTACTCCCCAGGCGGTCAACTTAGTGCGTTAGCTGCGCCACTCACGTCTCAAGGACACAAACGGCTAGTTGACATCGTTTACGGCGTGGACTACCAGGGTATCTAATCCTGTTCGCTCCCCACGCTTTCGTTCCTCAGCGTCAGTATCTGTCCAGGTGGCCGCCTTCGCCACTGATGTTCCTTCCAATCTCTACGCATTTCACCGCTACACTGGAAATTCCACCACCCTCTACAGTACTCTAGTCTACCAGTTCAAAATGCAGTTCCA
+
GGGGGGGGGGGGGGGGGGGGGGGGGGGGGGGGGGGGGGGGGGGGGGGGGGGGGGGGGGGGGGGGGGGGGGGGGGGGGGGGGGGGGGGGGGGGGGGGGGGGGGGGGGGGGGGGFFGGGGGGGGGGGGGEGGGGGGGGGGGGGGGGGGGGGGGGGGGGGGGFGGGGGGGGGGGFDGGDGGGFFGGFFFGDGGGCFFFEFFFGGGFFFFFDBFFFGFFGFGFFFFFFFF?7?<<AF22<?:?FB2::FFFBF>AAFDFABFFFFFFF=C44<ACFA4::<AAD)
@M06628:26:000000000-CRM2J:1:1101:22121:7337 2:N:0:101
TAACCTTGCGGCCGTACTCCCCAGGCGGTCAACTTAGTGCGTTAGCTGCGCCACCCACGACTCAAGGTCACAGACGGCTAGTTGACATCGTTTACGGCGTGGACTACCAGGGTATCTAATCCTGTTTGCTCCCCACGCTTTCGTGCCTCAGTGTCAGTATTTGTCCAGGTAGCCGCCTTCGCCACTGATGTTCCTTCCAATCTCTACGCATTTCACCGCTACACTGGAAATTCCACTACCCTCTACAATACTCTAGTTTGCCAGTTCAAAATGCAGTTCC
+
GGGGGGGGGGDGGGGGGGGGGGGGGGGGGGGGGGGGGGGGGGGGGGGGGGGGGGFGGGGFGGGGGGGGGGGGGGGGEEEGGGGGGGFGGGGGGGGGGGEGGGGGGGGG8FGGGGGFEG9FFGFGGGGGGGCFGGGGEDEGGGGFFGGG:CFFGGGEGGFGGGGGGG?FFGG>CFGGGEDFGGGAEFGG7EGFFFF?B;FCGGGFF6;;FDFFGFFGFG>B6>?F?????BF>FDBDB::<BF?B2<A?BB?<BABBDB2:BA9FFGAFF29?AFG9AAFF
@M06628:26:000000000-CRM2J:1:1101:11315:7344 2:N:0:101
TAATCTTGCGACCGTACTCCCCAGGCGGTCTACTTAGTGCGTTAGCTGCGCCACTAAAGTCTCAAGGACCCCAACGGCTAGTAGACATCGTTTACGGCGTGGACTACCAGGGTATCTAATCCTGTTTGCTACCCACGCTTTCGCACCTCAGTGTCAGTATTGGTCCAGTGAGTCGCCTTCGCCACTGATGTTCCTTCCCATCTCTACGCATTTCACCGCTACACAGGAAATTCCACTCACCCCTACCATACTCTAGTTCGCCAGTTTTGAATGCATTTCCA
+
GGGGGGGGGGGGGGGGGGGGGGGGGGGGGGGGGGGGGGGGGGGGGGGGGGGGGGGGGGGGGGGGGGGGGGGGGGGCGGGGGGGGGGGGGGGGGGGGGGGGGGGGGGGGGGGGGGGGGFGGGGGGGGGGGGGGGGGGGGGGGGGGGGGGGGGGGGGGGGFGGGGGGGGDGFFFGGGGEGGF=DD>DFGFCGGFFFFFFFF:::F>FFE@FFFFFEEGFGFF662:*86::>ABFF<>)(4:10(41??)4<::)629<4629B<DFGFF:?GFDFF+.26<)
@M06628:26:000000000-CRM2J:1:1101:5493:7356 2:N:0:101
TAACCTTGCGGCCGTACTCCCCAGGCGGTCTACTTATCGCGTTAGCTTCGCTACTCACGGCTTAAAGCCACAAACAGCTAGTAGACAGCGTTTACGGTGTGGACTACCAGGGTATCTAATCCTGTTCGCTACCCACACTTTCGCACATGAGCGTCAGTCTTTGGCCAGGGATTCGCCTTCGCCACTGATGTTCCTCCAGATATCTACGCATTTCACCGCTACACCTGGAATTCCACTCCCCTCTCCAAGACTCTAGTCTGCCAGTTCTAAATGACCGTCC
+
GGGGGGGGGGGGGGGGEGGGGEGGGFGGEGC9FFGGCGDC+FFGGGGGG:FFDEFCFGGGGGEGGGGGFGGGGGFGFECEFFCAFFGFGCCGGFGGGGGGGGGGGFFFFGGEFGGFFCFFGGGFGGCEECEGGGGGGGGGGGEGGGGGCGCFEGD>C;;DGCFFGFGCF>E/CFGGCGDFCGG);A<7:+;@CCAC5;F7CDE3C69421;B+).CA>999BFF@:::?420<4<A::??81:7?:9(.(49?AFA<<24<?:4<06)44+7)9:A,449
@M06628:26:000000000-CRM2J:1:1101:15625:7365 2:N:0:101
TAACCTTGCGGCCGTACTCCCCAGGCGGTATACTTATCCCGTTAGGTTTGCCACTAAAATACCAAGACCTCCACCGCCTGCATGCAACGTTTTACGCCTGGGCTTCCAAGGGATCCTAACCCGTTTGGTCCCCCACCCTTTCGCCCCTCAGTGTCATTATCAGTCCAGGAAGCCGCTTCCCCCACTGTGTTCCCTCCCATTATCTCCGCATTCCACTCTTCCCCCGGAATTCCCACTACCCCCTCCGGTATTCTGGATTCCCCTATTCAAGTGCATTCCCA
+
FGG<FGGGGG+FGGGGGGGGGGGGGGGG++C,CFGG,,,CFFGGG8F9,B,CFG,FF,,,,6,:,,9,,,,6B4,+++,,4,,5,,,,+4AF+,,@+4,4A+,4,4A,,CF+,,+,,7,,@,68DF++1,@DG76+++@D,,3++@+++4,7,,,,,333@EF=E,3*,*1****=*=38,2))/8;4+=C+=88(26)++++1+1)((,6:1));+*))))(()-312(8:AB7714:?0(-7(,(,((,.-4)))))).,())*))6)+1)*036).4)
@M06628:26:000000000-CRM2J:1:1101:26982:7368 2:N:0:101
TAACCTTGCGGCCGTACTCCCCAGGCGGTCAACTTAGTGCGTTAGCTGCGCCACTCACGTCTCAAGGACACAAACGGCTAGTTGACATCGTTTACGGCGTGGACTACCAGGGTATCTAATCCTGTTCGCTCCCCACGCTTTCGTTCCTCAGCGTCAGTATCTGTCCAGGTGGCCGCCTTCGCCACTGATGTTCCTTCCAATCTCTACGCATTTCACCGCTACACTGGAAATTCCACCACCCTCTACGGTACTCTAGTTTGCCAGTTCAAAATGCATTTCCA
+
FGGGGGGGGGGGGGGGGGGGGGGGGGGGGGGGGGGGFGGGGGGGGGGGGGGGGGGGGGGGGGGGGGGGGGGGGGGGGGGGGGGGGGGGGGGGGGGGGGDGGGGGGGGGFGGGGGGGGGGGGGGGGGGGGGGGGGGGGGGGGGGGGGGCFGGGGEEEGGGGGGGDFGG4FFGFFGGGGGGF=DDFFFGGGGGFF<FEFFFGGG74AAEFB??DFAFG=C912>DFFF?77<>AA99>B0:?B:BBFFB6BBFBFFF2<A<>ADF?674>A>?BAF:+5)-:-
@M06628:26:000000000-CRM2J:1:1101:13211:7386 2:N:0:101
CAACCTTGCGACCGTACTTCCCAGGCGGTCTACTTATCGCGTTAGCTTCGCTACTCACGGATTCGATCTACACACAGCTAGTAGACCGCGTTTACGGTGTGGGCTACCAGGGTATCCTATCCTGTTCGCTTCCCATAGTTTCCCCCATTAACGCACGTTACTAACCCTGGACATGCCTTCGCCACTGATTTTCCTCCAGATCCCTACCCATTTCACCGCTACCCCTGGAATTCCATTTCCCTCCCCCAAACCCCGCCCCCCACCTTCTAGATGCATTTCC
+
,;,;CEFFFG7+C+B@FD,FFGGGGGGG+6BEFCEFFEFFGFEGGGGGF7,8F@FF,,98=,B5,CFG,,CF,CF,,E,?4,,B9F,++4+@==<+8A+B+?++,4,A,A+@F,,,,,3,@D,>@E8CGG68,D,,8,5;EF9,,@7B:,,7@**34@:C=D,,?F,*=*,**045=,BA:C*/);;C+4@6+77);3)*2++//*/(/)/=+).;A*(..41(.4:34:).4<))-))),),-4((((,--(-((--((,(())2.).)<*49<+))54
@M06628:26:000000000-CRM2J:1:1101:14929:7421 2:N:0:101
TAACCTTGCGGCCGTACTCCCCAGGCGGTCTACTTATCGCGTTAGCTTCGCCACTAAGTCATTACAACCCAACGGCTAGTAGACATCGTTTACGGCGTGGACTACCAGGGTATCTAATCCTGTTTGCTCCCCACGCTTTCGCACCTCAGTGTCAGTATCAATCCAGAGTGTCGCCTTCGCCACTGATGTTCCTTCCTATATCTACGCATTTCACCGCTACACAGGAAATTCCACACTCCTCTATCGTACTCTATCCTGCCAGTATCGGTTGCAATTCCAAG
+
GGGGGGGGGGGGGGGGGGGGGGGGGGGGGGGGGGGGGGGGGGGGGGGGGGGGGGGGGGGGGGGGGGGGGGGGGGGGGDGGGGFGGGGGGGGGGGGGGGGGGGGGGGFGGGGGGGGDGGGGGGGGGGGFGGGGGGGGGGGGGGGGGGGFGGGGGGGGGGGGFGFFGGGGGFGFGGGGGFCEGGGFFFFGGCFFFF+:A?F>CG7<FF@7D@?CFCEDFG69<?)88?F?A>ABFA(-,8().4).:13132:<-).264?F::>@=D(2(,/<)8C+6<2:2
@M06628:26:000000000-CRM2J:1:1101:24268:7432 2:N:0:101
TAACCTTGCGGCCGTACTCCCCAGGCGGTCTACTTATCGCGTTAGCTTCGCCACTAAGTCATTACAACCCAACGGCTAGTAGACATCGTTTACGGCGTGGACTACCAGGGTATCTAATCCTGTTTGCTCCCCACGCTTTCGCACCTCAGTGTCAGTATCAATCCAGAGTGTCGCCTTCGCCACTGATTTTCCTTCCTATACCTACCCATTTCACCGCTACCCAGGAAATTCCACACCTCCTTATCGTACTCTAGCCTGCCAGTACCGGGTGCAATTCCAAG
+
FGGDGGGGGGFGGGGGGGGGGGGGGGGGFGEGGGGGGGCFGGGGGGGGGGGGGGGCGGFFFECGG<EGGCFFEGEDFGBD9EFFCFCFGFGGGGCECGGGGDCFGGGGGGDFCDEEF8DGGDFFGFEDGGGGGGDEGEFFCEEEE,;EGCCCFF7E@2>9<C,5;>F7=,=B7CC?/C54?4CAF47+@:D4@3+,;57++4:.;)/;@E3;+9;3;<(((.4:<0::D446524(,(,3(-.-614360:4<<<7A((4.574/*,,99*05*3:.44A.
@M06628:26:000000000-CRM2J:1:1101:13585:7453 2:N:0:101
TAATCTTGCGACCGTACTCCCCAGGCGGAATGCTTAATCCGTTAAGTGTGACACCGAACAGTATACTGCCCGACGTCTGGCATTCATCGTTTACGGCGTGGACTACCAGGGTATCTAATCCTGTTTGCTCCCCACGCTTTCGCACCTCAGCGTCAGTATCGAGCCAGTGAGCCGCCTTCGCCACTGGTGTTCCTCCGAATATCTACGAATTTCACCTCTACACTCGGAATTCCACTCACCTCTCCCGAACTCAAGACATCCAGTATTAAAGGCAGTTCCA
+
GGGGGGGGGGGGGGGGGGGGGGGGGGGGGGFGGGGGGGGGGGGGGGGGGGGGGGGGGGGGGGGGGGGFGGGGGGGGGGGGGFGGGGGGGGGGGGGGGGGGGGGGGGGGFGGGGGGGGGGFGDCGGGGGGGGGGFGGGGGGGGGGGG*,>EGGGGGG?FGGGFCEG:EFG?EFGCEGEEC>EGGFFFGF7CCFF5;3):>DCCC5AFF:114=F2>G?C32<2:)78-43,:2>9<-42?F?FF7(12079<:<07232<?FF797FA2>>CF?):FAD<)
@M06628:26:000000000-CRM2J:1:1101:21935:7454 2:N:0:101
TAATCTTGCGACCGTACTCCCCAGGCGGAATGCTTAATCCGTTAGGTGTGTCACCGAACAGTATACTGCCCGACGACTGGCATTCATCGTTTACGGTGTGGACTACCAGGGTATCTAATCCTGTTTGCTCCCCACACTTTCGTACCTCAGCGTCAGTATCGAGCCAGTGAGCCGCCTTCGCCACTGGTGTTCCTCCAAATATCTACGAATTTCACCTCTACACTTGGAATTCCATCCACCTCTCTCGAACTCTAGACTGATAGTTTTGGAGGCAGTTCCAG
+
G9FCFGGGGEEGGGGGGGGGGGGGGGGGGGGGGGGGGGGGGGGGGGGGGGGGGFCGECEGGGFGGGGGGGGGGGGGGGGGGGGGGGGC<FGGGGGGGGGGGFFCFGFGGGGGGGGGGGGGGGGGGGGGGGGDEFGGEFGGGGFGGGGG?CCEGGGGGFFGGDC5@<FCEDEFFDEEECGFEGGDFFGGGGGFFFFFFF=CCFC<@F?02(=:C<?*=F@3>EFEFB?:4A7)<A)-(.8::?2:?21:<:?2<AA4<<2:><29BGB:926>::EGA<4)5
@M06628:26:000000000-CRM2J:1:1101:21935:7472 2:N:0:101
TAATCTTGCGACCGTACTCCCCAGGCGGAATGCTTAATCCGTTAGGTGTGTCACCGAACAGTATACTGCCCGACGACTGGCATTCATCGTTTACGGTGTGGACTACCAGGGTATCTAATCCTGTTTGCTCCCCACACTTTCGTACCTCAGCGTCAGTATCGAGCCAGTGAGCCGCCTTCGCCACTGGTGTTCCTCCAAATATCTACGAATTTCACCTCTACACTTGGAATTCCACTCACCTCTCTCGAACTCTAGACTGATAGTTTTGGAGGCAGTTCCAG
+
GGGGGGGGGGGGGGGGGGGGGGGGGGGGGGGGGGGGGGGGGGGGGGGGGGGGGGGGGGGGGGGGGGGGGGGGGGGGGGGGGGGGGGGGGGGGGGGGGGGGGGGGGGGGGGGGGGGGGGGGGGGGGGGGGGGGGGGGGGGGGGGGGGGG@FGG8EGGGGGGC@7EEFDDGGGFFGGGGGGFGGC?FFGCCGGFA?FFFFFGGGGFFFF?DD0ADFFGA58<CFFFFF:B6<?BAA4<?B::71,3),(57::<<5<BAF?7<AAFFG<70,?)4):E>BFF>
@M06628:26:000000000-CRM2J:1:1101:20299:7472 2:N:0:101
TAATCTTGCGACCGTACTCCCCAGGCGGTCTACTTAGTGCGTTAGCTGCGCCACTAAAGTCTCAAGGACCCCAACGGCTAGTAGACATCGTTTACGGCGTGGACTACCAGGGTATCTAATCCTGTTTGCTACCCACGCTTTCGCACCTCAGTGTCAGTATTGGTCCAGTGAGTCGCCTTCGCCACTGATGTTCCTTCCCATCTCTACGCATTTCACCGCTACACAGGAAATTCCACTCACCTCTACCATCCTCTAGTTCGCCAGTTTTGAATGCAGTTCCA
+
CG<FFGGGGGGGGEGGGGGGGGGGGGGCG7FGGGGGCEDGDGGGGGGCFGDGGDDEGFE<?96<EFE8FFGGGGGGGGE:FF<F?FCGGDGGGGGBCFCGCGFFCEFGGGGGCF@DAFGGFGGGCFFDFF9EFGFEEGGGGCEEEEGGGGFFCBC;EEGFGGCGGG9*5,,;FG7CEEDF57C5?F<FCEGFFEFEF@F7CC+4:AF;@;?EC5)7B7326;,3*4:0:4<<<A4A4814?)32)-632(425-5).46-04(>FGBA1?C*-=FD9<<<)
@M06628:26:000000000-CRM2J:1:1101:23585:7481 2:N:0:101
TAATCTTGCGACCGTACTCCCCAGGCGGTACACTTAATGTGTTAACTGCATTACTGCAAGGTCTAGCCTCACAACAACTAGTGTACATCGTTTAGGGCGTGGACTACCAGGGTATCTAATCCTGTTTGCTCCCCACGCTTTCGCGTCTCAGCGTCAATAATGTTCCAGTAGATCGCCTTCGCAATCGGTATTCCTTCTGATCTCTACGGATTTTACCCCTACACCAGAAATTCCATCTACCTCTCCCATATTCTAGGTAAGCAGTTTTCAAAGCAGTTCAA
+
GGGGGGGGGGGGGGGGGGGGGGGGGGGGGGGGGGGGGGGGGGGGGGGGGFGGGGGGGGGGGGGGGFGGGGGGGGGGGGGGGGGGGGGGGGGGGGGGGGGGGGGGGGGGGGG7AEGGGGGGGFFFFFGGGFGFGGFGGECEGGGGGEGGGGGGGGGGGGDGGCFGGGGGGFAFFGGGGGGFGGG>EFGGGFFFFFFFFEF@=9BCFACBDFDAFC3CFF@FFDFFF?=014C;EEFFFFE4A3@E<B?:2(4:>DA<>AAD<?<FFG<<AAFF6<@6454<4
@M06628:26:000000000-CRM2J:1:1101:16383:7486 2:N:0:101
TAACCTTGCGGCCGTGCTCCCCAGGCGGTCAACTTAGTGCGTTAGCTGCGCCACCCACGACTCAAGGTCACAGACGGCTAGTTGACATCGTTTACGGCGTGGACTACCAGGGTATCTAATCCTGTTTGCTCCCCACGCTTTCGTGCCTCAGTGTCAGTATTTGTCCAGGTAGCCGCCTTCGCCACTGATGTTCCTTCCAATCTCTACGCATTTCACCGCTACACTGGAATTCCACTACCCTCTACAATACTCTAGTTTGCCAGTTCAAAATGCAGTTCCCA
+
GGGGGGGGGGGGGGGGGGGGGGGGGGGGGGDGGGGGGGGGGGGGGGGGGGGGGGGGGGGGGGGGGGGGGFGGGGGGEGGGGGGGGGGGGGGGGGGGGGGGGGGGGGGGGGGGGGGGGGGGGGGGGGGGGGGGGGGGGGGGGGGGGGGGGGGGGGGGGGFCEFGGGGGFGGGFGGGGGGGFGGGFEFGGGGGFFFFFFDFCCFGEFFFDF0;EFCCGFDFF19>F=?FFFFBF>DFFFFFF?B:A25))).62)-6AFF))2)))8:5AAFG?>4@<AA4?)
@M06628:26:000000000-CRM2J:1:1101:14433:7489 2:N:0:101
CAGTCTTGCGACCGTACTCCCCAGGTGGGATACTTATCACTTTCGCTTAGTCACTGAGCATTCGCCCAACAACTAGTATCCATCGTTTACGGCGTGGACTACCAGGGTATCTAATCCTGTTCGCTCCCCACGCTTTCGTCCATGAGCGTCAGTATATACGTAGTAGACTGCCTTCGCAATCGGTATTCTAAGTAATCTCTATGCATTTCACCGCTACACTACTTATTCTATCTACTTCCGTATAACTCAAGTCAACCAGTATCAAAGGCATTTCCATAGTT
+
DCDCFFFEFGFECEGGGFGDGGFGCFFFCGGGGDF<FGDFGGGFGEGGEEGFGCFFGFDFGCFGEBFFFEGGGFCEE9<FFAFGCFCDFFEGCGCGC+BEFFEGGGGGFGGGGFGD;F93@=@+=8@D=EGEGGGGGGGGEGGGGGGGGGGEDDFFGACF<DF5D9;CFG?CCC68*AD>F7DEF>CFC7:FA?A4C?FF+<4>B6CEEEFAC167A=@6@EECF3C?F36??EEF?E876?@4CC;@FFFAAADF???BFBF=BF>011+1)9AE<AF26
@M06628:26:000000000-CRM2J:1:1101:16364:7489 2:N:0:101
TAACCTTGCGGCCGTGCTCCCCAGGCGGTCAACTTAGTGCGTTAGCTGCGCCACCCACGACTCAAGGTCACAGACGGCTAGTTGACATCGTTTACGGCGTGGACTACCAGGGTATCTAATCCTGTTTGCTCCACACGCTTGCGTGCCTCAGTGTCAGTATTTGTCCAGGTAGCCGCCTTCGCCACTGATTCTCCTTCCAATCTCTACCCATTTCACCGCTACACTGGAATCCCACTACCCTCTCCAATACCCTAGCTTGCCAGTTCAAAATCCAGTTCCC
+
<FFGGGGGGG77FEGGGGGGGGGGGGGGGGDGGGGGCFEC:FG:FFGEFDEGGGGGGG:FFGGGDGGFGFGGGGGD7CB::B,CFF9;E:F@FGGEDGG+=@FGF8A,,AE:F,>D36,=EFG,CFE@FDGG,D,B++393@EEECD,@,>EF;CC?>D;DC7,@>?*,?9*2CC:=54;*29)8)*;@++;+/;.A5+@@FFEA6>)8@3;;C)@F3>(11)49<(4(5,533117?FB20((4<()..,(),3(6)(146.?*?)6239)(*<<4<<2
@M06628:26:000000000-CRM2J:1:1101:27996:7495 2:N:0:101
TAACCTTGCGGCCGTACTCCCCAGGCGGTCAACTTAGTGCGTTAGCTGCGCCACTCACGTCTCAAGGACACAAACGGCTAGTTGACATCGTTTACGGCGTGGACTACCAGGGTATCTAATCCTGTTCGCTCCCCACGCTTTCGTTCCTCAGCGTCAGTATCTGTCCAGGTGGCCGCCTTCGCCACTGATGTTCCTTCCAATCTCTACGCATTTCACCGCTACACTGGAAATTCCACCACCCTCTACAGTACTCTAGTTTGCCAGTTCAAAATGCAGTTCCA
+
@FGGGGGGGGGGEGGGEGGGGGGGCFGDF@CFGGGGDGCFGGGGGGGGGFDEGGGGGGGGGGGGGGGGGGGGGGGGGD:CDBFGGGGGGEFFFGGGGGGGGGGDGGGGFGEGGFGGDFGGCFGGGGDGGGGGGGGGEGCCEGGGGGFGDE@CEGEEGGE;FFGGGGGGGGGFGGGGGGGAFDC>EFGFGGGFFEF<F@87:E<;=CC?BFBF7:<DF36119<:*4?B0><BFFFF7:6?:<,():9?<4<)).)6AA><BF2<6*-)6599<B<+).)6.
@M06628:26:000000000-CRM2J:1:1101:25376:7524 2:N:0:101
TAATCTTGCGACCGTACTCCCCAGGCGGAATGCTTAATCCGTTAGGTGTGACACCAAAGGGCAAGCCCCCTGACGTCTGGCATTCATCGTTTACGGTGTGGACTACCAGGGTATCTAATCCTGTTTGCTCCCCACACTTTCGTACCTCAGCGGCAGTATCGAGCCAGTGAGCCGCCTTCGCCACTGGTGTTCCTCCAAATATCTACGAATTCCACCTCTACACTTGGAATTCCACTCACCTCTCTCGCACTCCAGCCTGATAGTTTAAAAGCCAGTTCCAG
+
CAGFGGGC@FEE:FGGECFFE7@6CCC@:+6C<,EAFFFDFCFFGFCCC@@EEEFG<CFG7F=C@@,CFC=F==C=FFEE@<,C<FAEGF,4BFC+A??:FGGC=AFGDD:??5EE9=EFDFFFGGGG9E?+@DE8FC>=F?DFGG?FA@EG+8CC,>EFGGFEGF8?D?C*A7CDE5C?EDCD6;F75C*;+)A;F3;C:1<?+12(,/1+3.>45C)39A?>*42))5)645>22(5<).7?3<61921(()((4:?(6).1@7))6)2)()20-).).
@M06628:26:000000000-CRM2J:1:1101:22114:7529 2:N:0:101
TAATCTTGCGACCGTACTCCCCAGGCGGTCTACTTAGTGCGTTAGCTGCGCCACTAAAGTCTCAAGGACCCCAACGGCTAGTAGACATCGTTTACGGCGTGGACTACCAGGGTATCTAATCCTGTTTGCTACCCACGCTTTCGCACCTCAGTGTCAGTATTGGTCCAGTGAGTCGCCTTCGCCACTGATGTTCCTTCCCATCTCTACGCATTTCACCGCTACACAGGAAATTCCACTCACCCCTACCATACTCTAGTTCGCCAGTTTTGAATGCATTTCCA
+
GGGGGGGGGGGGGGGGGGGGGGGGGGGGGGGGGGGGGGGGGGGGGGGGGEGGGGGGGGGGGGGGGGGGGGGGGGGGGGGGGGGGGGFGGGGGGGGGGGGGDGGGGGGGGCGEDFFFGGGGGGGGGGGGGGGGGGGGEGDGGGGGDGGDGGGFGGGGGGGGGGFGFGFGGGGFGFCEG=DFCGGEFFGFGC@FFFFFFFF=CEE)3AC;9<<>CEFGFG>@B><:?:(22>BFFFFF<??:F(4:?F<:>20)).5<<BF0>F:E)?5<0<7=>?<+-45<)
@M06628:26:000000000-CRM2J:1:1101:7110:7529 2:N:0:101
TAACCTTGCGGCCGTACTCCCCAGGCGGTCAACTTAGTGCGTTAGCTGCGCCACCCACGACTCAAGGTCACAGACGGCTAGTTGACATCGTTTACGGCGTGGACTACCAGGGTATCTAATCCTGTTTGCTCCCCACGCTTTCGTGCCTCAGTGTCAGTATTTGTCCAGGTAGCCGCCTTCGCCACTGATGTTCCTTCCAATCTCTACGCATTTCACCGCTACACTGGAAATTCCACTACCCTCTACAATACTCTAGTTTGCCAGTTCAAAATGCAGTTCC
+
GGGGGGGGGGGGGGGGGGGGGGGGGGGGGGGGGGGGGGGGGGGGGGGGGGGGGGGGGGGGGGGGGGGGGGGGGGGGGGGGGGGGGGGGGGGGGGGGGGGGGGGGGGGGGGGGGGGGGGGGGGGGGGGGGGGGGGGGGGGGGGGGGGGGGGFGGGGGGGGGGGGGGGGGGGGFGGGGGCDFEDGFFFGGGGGFFEFFFFFCFFGEFFF@F?FFGFFGFC>>>FFFFF8??FFFADAFA227???B<A<8<28<?FADA<B><<BF@FFB4A998?F+6<A2
@M06628:26:000000000-CRM2J:1:1101:9953:7581 2:N:0:101
TAATCTTGCGACCGTACTCCCCAGGCGGTACACTTAATGTGTTAACTGCATTACTGCAAGGTCTAGCCTCACAACAACTAGTGTACATCGTTTAGGGCGTGGACTACCAGGGTATCTAATCCTGTTTGCTCCCCACGCTTTCGCGTCTCAGCGTCAATAATGTTCCAGTAGATCGCCTTCGCAATCGGTATTCCTTCTGATCTCTACGGATTTTACCCCTACACCAGAAATTCCATCTACCTCTCCCATATTCTAGGTAAGCAGTTTTCAAAGCAGTTCAA
+
GGGGGGGGGGGGGGGGGGGGGGGGGGGGGGGGGGGGGGGGGGGGGGGGGGGGGGGGGGGGGGGGGGGGGGGGGGGGGGGGGFGGGGGFGGGGGGGGGGGGGGGGGGGGGGGGGGGGGGGGGGGGGGGGGGGGGGGGGGGGGGGGGGGGGGGGGGGGGGCGGGGGGGGGGGAFG>FGGGDA>DGFFFGDGFFFFFFFFFFCFFGFFFFFFD;DGFFGFG@;?<EDF?@?;3CEF9CEFEEEE@@FB?F?<?AAAFF4>45<<<>FFGBA>4C4:42:<46>4
@M06628:26:000000000-CRM2J:1:1101:13885:7589 2:N:0:101
TAACCTTGCGGCCGTACTCCCCAGGCGGTCTACTTATCGCGTTAGCTTCGCCACTAAGTCATTACAACCCAACGGCTAGTAGACATCGTTTACGGCGTGGACTACCAGGGTATCTAATCCTGTTTGCTCCCCACGCTTTCGCACCTCAGTGTCAGTATCAATCCAGAGTGTCGCCTTCGCCACTGATGTTCCTTCCTATATCTACGCATTTCACCGCTACACAGGAAATTCCACACTCCTCTATCGTACTCTAGCCTGCCAGTATCGGGTGCAATTCCAAG
+
GGGGGGGGGGGGGGGGGGGGGGGEGGGFGGGGGGGGGGGGGGGGGGGGGGGGGGGGGGGGGGGGGGGGGGGGGGGGGGGGGGGGGFGGGGGGGGGGGGGGGGGGGGGGGGGGGGGGGGGGFGGGGGGGGGGGGGGGGGGGGGGGG@DFFGGGGGGGGGGGGGFGGGGGFEGFGGGGGGGFGGGAFFGGCEGFFFF@FFFG7EE?FF67?@FF7C@DECBFFFFFFF?FFFFFFFBFFF?<:9A<>:???<AADB<<<?BFFFF47C660:5:2=C74<A<2
@M06628:26:000000000-CRM2J:1:1101:15007:7594 2:N:0:101
TAATCTTGCGACCGTACTCCCCAGGCGGTACACTTAATGTGTTAACTGCATTACTGCAAGGTCTAGCCTCACAACAACTAGTGTACATCGTTTAGGGCGTGGACTACCAGGGTATCTAATCCTGTTTGCTCCCCACGCTTTCGCGTCTCAGCGTCAATAATGTTCCAGTAGATCGCCTTCGCAATCGGTATTCCTTCTGATCTCTACGGATTTTACCCCTACACCAGAAATTCCATCTACCTCTCCCATATTCTAGGTAAGCAGTTTTCAAAGCAGTTCAA
+
FGGGGGGGGGGGGGGGGGGGGGGGGGGGGGGGGGGGGGGGGGGGGGGGGGGGGGGGGGGGGGGGGGGGGGGGGGGGGGGGGGGGGGGGGGGGGGGGGGGGGGGGGGGGGGGGF?FGGGFGGFGGGGGGCFGGGGGGGGGGGGGGGGGGGGGGGGGGDFDEGFGGGGGFGGGFGGGGGGGFGGGFFFGGGGGFFFFFFFFDGGGEFFEFD6;BC?EGFG?;FDFFA??(844);CC<CEEE))727<?:<<ADFFFA).564?A?FG<B4)<7<?8*6)6A2
@M06628:26:000000000-CRM2J:1:1101:3649:7599 2:N:0:101
TAACCTTGCGGCCGTACTCCCCAGGCGGTCAACTTAGTGCGTTAGCTGCGCCACTCACGTCTCAAGGACACAAACGGCTAGTTGACATCGTTTACGGCGTGGACTACCAGGGTATCTAATCCTGTTCGCTCCCCACGCTTTCGTTCCTCAGCGTCAGTATCTGTCCAGGTGGCCGCCTTCGCCACTGATGTTCCTTCCAATCTCTACGCATTTCACCGCTACACTGGAAATCCCACCACCCTCTACAGTACTCTAGTTTGCCAGTTCAAAATGCAGTTCCA
+
FEGGGGGGGGGGGGGGGGGGGGGGGGGGCFEGGGG@CFF9FGGGEFGGGGGGGGGGFGGGFFFD<FFEFDG?@GGGGEC7?CFFEF9FDGGGGDFDFGGCGGGGGGG@FFGEDGGGADFDDEDFGGGGGGGEFCEGGGGGGGGGDFGFF,>EE>EEGF7?<BFGGG9*167:CC58C=DA:DDFF;;;FFGAACFFF;+@+CEE=6>=6;7>C4)7?D0(29?<@>0<?)))(,.81,8?F(4:2<A>>FF<<2-466<2>AA?@G>AFF9=26E+-).6-
@M06628:26:000000000-CRM2J:1:1101:14353:7621 2:N:0:101
TAATCTTGCGACCGTACTCCCCAGGCGGTCTACTTAGTGCGTTAGCTGCGCCACTAAAGTCTCAAGGACCCCAACGGCTAGTAGACATCGTTTACGGCGTGGACTACCAGGGTATCTAATCCTGTTTGCTACCCACGCTTTCGCACCTCAGTGTCAGTATTGGTCCAGTGAGTCGCCTTCGCCACTGATGTTCCTTCCCATCTCTACGCATTTCACCGCTACACAGGAAATTCCACTCACCTCTACCATACTCTAGTTCGCCAGTTTTGAATGCAGTTCCA
+
GGGGGGGGGGGGGGGGGGGGGGGGGGGGGGGGGGGGGGGGGGGGGGGGGGGGGGGGGGGGGGGGGGGGGGGGGGGGGGGGGGGGGGGGGGGGGGGGGGGGGGGGGGGGGGGGGGGGGFGGGFGGGGGGGGGGGGGGFGGDGGGGGGGGGGGGGGGGGGFGGGGGGGGGGGGFGGGGGGGFFGGFFFGGGGGFFEFFF@FGGGGFFFF?FFFFGFFGFDF@BB?FFF?BF?FAAAFAA::BF?FFFFFFF<<FFFFFF>BFBFFDFFFFFF+@<=<?<)6A)
@M06628:26:000000000-CRM2J:1:1101:5603:7630 2:N:0:101
TAACCTTGCGGCCGTACTCCCCAGGCGGTCAACTTAGTGCGTTAGCTGCGCCACTCACGTCTCAAGGACACAAACGGCTAGTTGACATCGTTTACGGCGTGGACTACCAGGGTATCTAATCCTGTTCGCTCCCCACGCTTTCGTACCTCAGCGTCAGTATCTGTCCAGGTGGCCGCCTTCGCCACTGATGTTCCTTCCAATCTCTACGCATTTCACCGCTACACTGGAAATTCCACCACCCTCTACAGTACTCTAGTTTGCCAGTTCAAAATGCAGTTCCA
+
GGGGGGGGGGGGGGGGGGGGGGGGGGGGGGGGGGGGGGGGGGGGGGGGGGGGGGGGGGGGGGGGGGGGGGGGGGGGGGGGGGGGGGGGGGGGGGGGGGGGGGGGGGCGFGGGFGFGGFFGGGGGGGFGGGGGGGGGGGDGGGGGGGGCGGFGGGGGGGCFGGGGGGGGGGGFGGGGGGGFFGD:EFGFFGGFFCFFF@FCFGCCFFFFFFFFGFFGFGFBFFFFFD??F7ABAFFF76?FF:BF2)6:BFDBBAFA>AFFBBB4FCADBAC?<FG?AAAF2
@M06628:26:000000000-CRM2J:1:1101:8360:7636 2:N:0:101
TAACCTTGCGGCCGTACTCCCCAGGCGGTCAACTTAGTGCGTTAGCTGCGCCACTCACGTCTCAAGGACACAAACGGCTAGTTGACATCGTTTACGGCGTGGACTACCAGGGTATCTAATCCTGTTCGCTCCCCACGCTTTCGTTCCTCAGCGTCAGTATCTGTCCAGGTGGCCGCCTTCGCCACTGATGTTCCTTCCAATCTCTACGCATTTCACCGCTACACTGGAAATTCCACCACCCTCTACAGTACTCTAGTTTGCCAGTTCAAAATCCAGTTCCA
+
FFGGGGGGGGDGGGGGGFGGGFEGGFGEGGGGGGGGGFDFFGGGGGCGGGGEFGDFFGGFF=EFGGGFGGGGGFGDEGGEGGGGGGGFG:FFGGGGDGFEFDCFFGGGGGGGGGGGEFFEGGFGGGGGGGFEFGCECEEEGGGGGCGFGGGGGEG>EDA;CEFF;FGGGGGFFGCD55:AADD>DFGC@FGFACA7=1677FCEF=>1;<75CA<GB5(1907:9??0:A9AFFFFF<2:??BFAAA2))6<AA2):A<)5<>69*-).6CF()0<:)5:)
@M06628:26:000000000-CRM2J:1:1101:25445:7644 2:N:0:101
TAACCTTGCGGCCGTACTCCCCAGGCGGTCAACTTAGTGCGTTAGCTGCGCCACTCACGTCTCAAGGACACAAACGGCTAGTTGACATCGTTTACGGCGTGGACTACCAGGGTATCTAATCCTGTTCGCTCCCCACGCTTTCGTTCCTCAGCGTCAGTATCTGTCCAGGTGGCCGCCTTCGCCACTGATGTTCCTTCCAATCTCTACGCATTTCACCGCTACACTGGAAATTCCACCACCCTCTACAGTACTCTAGTTTGCCAGTTCAAAATGCATTTCCA
+
GGGGGGGGGGGGGGGGGGGGGGGGGGGGGGGGGGGGFFGGGGGGGGGGGGGGGGGGGGGGGGGGGGGGGGGGGGGGGGGGGGGGGGGGGGGGGGGGGGFGGGGGGGGGGGGGGGGGGGGGGGG<BEFGEEF+DEEGDGGGGGGGGGGCCGGFGGGGGGGGGGFGGGGGGGFFGGGGGGGFGGGFFFGDF?FFFFFFFFF+CFGFFF<<FFFFCAFGFDF9BF>?FF??FAAFF><A:?F6:8??DFA?BFFFAFF9<::9AAB?FC<AAFGF2@?+66<9)
@M06628:26:000000000-CRM2J:1:1101:4506:7657 2:N:0:101
TAATCTTGCGACCGTACTCCCCAGGCGGTCTACTTAGTGCGTTAGCTGCGCCACTAAAGTCTCAAGGACCCCAACGGCTAGTAGACATCGTTTACGGCGTGGACTACCAGGGTATCTAATCCTGTTTGCTACCCACGCTTTCGCACCTCAGTGTCAGTATTGGTCCAGTGAGTCGCCTTCGCCACTGATTTTCCTTCCCATCTCTACGCATTTCACCGCTACACAGGAAATTCCACTCACCTCTACCATACTCTAGTTCGCCAGTTTTGAATCCAGTTCCA
+
GGGGGGGGGGGGGGGGGGGGGGGGGGGGGGGFGGGGGGGGGGGGGGGGCGGGGGGGGGGGGGGGGGGGGGGGGGGGGGEGGGFFFEFFGEGGGGFGDGGGGGGFGGGGFGGGFGGGGFCFF;,3DFDFGGFGGCGGEGGGGGCGGE>@DFGFFGFDFGGGC;9<DCGGEFFAFGGG5A5A?DGFBFGC8,=1B3AEFFF:@CCCF+7=67@F7));=>4>0672?18?F7A):<294:???7837AABF)46<9).65::><:)9CAFB?C6)/3<:A:4)
@M06628:26:000000000-CRM2J:1:1101:7186:7668 2:N:0:101
TAACCTTGCGGTCGTACTCCCCAGGCGGGCTACTTATCGCTTTAGCTTCGCCACTGAAATATCAAGTCTTCCATCGGCTAGTACGTTTCGTTTGCGGCCTGCACGAGCATGGAATCCAGTTCTCTTCGCTCGCCTTCGTCCCGCACCGCAGTGTCAATAGTAGTCCAGTTACTTCCCTATTCCTCTTCCATGTCTTCCCTTATCTTCTCATTTCTACGCTACACAGTAAAGTTCCCTCCCACTCACTCAAGTCTAGCATGATCAATGCCAGTTCCACCT
+
,CF9FGGGGG7,@FGGGGGGGGGGGCFF:+CFGGGGGG7F,DFCFGGG9FGGGGG8E,C,,5C,,,5,,,<5:,:C+4B+,5,5+4,9,+4,++,8F:+B+,,,48++8,,,,CDG,2,@,E3,C,36@+>3@+++,+7****@B*;*1***,25C,BE,,,4C,7,*5,,+=+,,=,2)1++++;++++;1+1+9C))++3476+.)/9)++1)3;*3;<>?(6,))).).)-)).(-(((.(.(-)((,-6)54)).))))1)*)(.)6@B?++)((
@M06628:26:000000000-CRM2J:1:1101:26744:7680 2:N:0:101
TAACCTTGCGGCCGTACTCCCCAGGCGGTCAACTTAGTGCGTTAGCTGCGCCACTCACGTCTCAAGGACACAAACGGCTAGTTGACATCGTTTACGGCGTGGACTACCAGGGTATCTAATCCTGTTCGCTCCCCACGCTTTCGTTCCTCAGCGTCAGTATCTGTCCAGGTGGCCGCCTTCGCCACTGATGTTCCTTCCAATCTCTACGCATTTCACCGCTACACTGGAAATTCCACCACCCTCTACAGTACTCTAGTTTGCCCGTTCAAAATGCATTTCC
+
GGGGGGGGGGGGGGGGGGGGGGGGGGGGGGGGGGGGGGGGGEGGGGGGGGGGGGGGGGGGGGGGGGGGGGGGGGGGGGGGGGGGGGGGGGGGGGGEGGGGGGGGGGGGGGEGGGGGGGGGGGGGGGAEGGGDFGGDGGGGGGGGGGGGGG7CEECEG2;;FGGGGGGGGGFFFGGGGGGFFGGFFFGD@CFFFEFFFFF+@CFFFFFF@?DFGFFGFCB>3>2<FF1(5>A>AABA70?FF6?:7<A3:2<944ABBAA9A2)..9::BFC9)*<+-4<<
@M06628:26:000000000-CRM2J:1:1101:21621:7687 2:N:0:101
TAACCTTGCGGCCGTACTCCCCAGGCGGTCTACTTATCGCGTTAGCTTCGCTACTCACGGATTAAATCCACAAACAGCTAGTAGACAGCGTTTACGGTGTGGACTACCAGGGTATCTAATCCTGTTCGCTACCCACACTTTCGCACATGAGCGTCAGTTACTGACCAGGGAGTCGCCTTCGCCACTGATGTTCCTCCAGATATCTACGCATTTCACCGCTACACCTGGAATTCCACTCCCCTCTCCAAAACTCTAGCCTGCCAGTTCTAAATGCAATTCC
+
GGGGGGGGGGDGGGGGGGGGGGGGGGGGGGGGGGGGGGGGGGGGGGGGGGGGGGGGGGGGGGEFGGGGGFGGGGGGGGGGGGGGGGGGGGGGDGGGGGGGGGGGGGGGGGGGGGGFGGGGGGFGGGGDGGGGGGGGDGGGGGGGGGGGGGGGGCEEEGGGGGGGGGFGGGGFGGGGGGGFCDGDDFF7CGGFFCFFFFFGGFGFFFFF;?DE>CEGAC@>FFFFFBFB:BB?AFA<ABB?44<<BBAF211).6:5>?21:B:F?F4-54+/)9++).6>
@M06628:26:000000000-CRM2J:1:1101:7685:7697 2:N:0:101
TAACCTTGCGGCCGTACTCCCCAGGCGGTCTACTTATCGCGTTAGCTTCGCCACTAAGTCATTACAACCCAACGGCTAGTAGACATCGTTTACGGCGTGGACTACCAGGGTATCTAATCCTGTTTGCTCCCCACGCTTTCGCACCTCAGTGTCAGTATCAATCCAGAGTGTCGCCTTCGCCACTGATGTTCCTTCCTATATCTACGCATTTCACCGCTACACAGGAAATTCCACACTCCTCTATCGTACTCTAGCCTGCCAGTTTCGGGTGCAATTCCACG
+
EEFGGGGGGGGGGGGEF@EFGGFGGGGGCFEGGGGGFGGGGGGGGGGGGGGG@FEGGGGGGGGGGGGGGGGCECFE:FFGGGDFCFGGGGEFGGGG:FEGGGGGGGDGDE=FEFFF9DFGFGDFF=FFFFFEFGGDE>EGCGGCG,;DEFCFG9E>EF;EECGGGFFGFEFFGGGE5,7AGCDA4*=>C?FF+9=3:6AC7EG?FFB?227;:<7*:D1>BF7:>:??B<A):902(,8)4:2-6(::6()6))-4-(144::**0(2(.*.4877))))-
@M06628:26:000000000-CRM2J:1:1101:14868:7711 2:N:0:101
TAACCTTGCGGCCGTACTCCCCAGGCGGTCTACTTATCGCGTTAGCTTCGCTACTCACGGCTTAAAGCCACAAACAGCTAGTAGACCGCGTTTACGGTGTGGACTACCAGGGTATCTAATCCTGTTCGCTACCCACACTTTCGCACATGAGCGTCAGTCTTTGGCCAGGGAGTCGCCTTCGCCACTGATGTTCCTCCAGATATCTACGCATTTCACCGCTACACCTGGAATTCCACTCACCTCTCCAAAACTCTATCATGCCAGTTCTAAATGACCGTCC
+
<E<EEGGGGG7FCGECGGGGGGGGGGGGFCGDFGGGGGCFCFG:FFGGGFD?FGGGGGGGCFGF<ECFE,CFEGFC8EFADA?FFF,44>FC:DFCBF@F:CC,5BDFDG7+:A=E,2,@EGFGGGGGGE6CGF?:7CD7FG8:EGGG,,@7C>EGEFFGGGG6FGG*=EC5**4:5=<A*3>88AFCFFGF+9+.;@F*21<;;7626<1>CA47FD>B;BFBFB:::?2:AA<):?(.32342()(.334<)6)).)650)0)*.525094*<+-43(
@M06628:26:000000000-CRM2J:1:1101:7560:7715 2:N:0:101
TAACCTTGCGGCCGTACTCCCCAGGCGGTCTACTTATCGCGTTAGCTTCGCCACTAAGTCATTACAACCCAACGGCTAGTAGACATCGTTTACGGCGTGGACTACCAGGGTATCTAATCCTGTTTGCTCCCCACGCTTTCGCACCTCAGTGTCAGTATCAATCCAGAGTGTCGCCTTCGCCACTGATGTTCCTTCCTATATCTACGCATTTCACCGCTACACAGGAAATTCCACACTCCTCTATCGTACTCTAGCCTGCCAATATCGGGTGCAATTCCAAG
+
GGG<FGGGGGGGGGGGGGGGGGGGGGGGEEGFGGGGGGGGGGGGGGGGGGGGGGGGGGGGGGGGGGGGGGEGGED7FBEFFGGGGFFGGGGGGGGGGGGGGGGGGG=FFGEGFFFFGGGGGFFFGGGDGGGGEGGGEGGGGGGGGGGGGGGGGGGGGGCD:;CGFFGGCFGF4FGCG?CBGCDFF8:DCFGAA?FFFEFC7?:CF>B;;:EFCEA*>7;B<?23>:(8AFF26>?<2??2:))6627((3:4:)5:A01<:)478C?>947.,6+<)6A<.
@M06628:26:000000000-CRM2J:1:1101:26463:7730 2:N:0:101
TAATCTTGCGACCGTACTCCCCAGGCGGTACACTTAATGTGTTAACTGCATTACTGCAAGGTCTAGCCTCACAACAACTAGTGTACATCGTTTAGGGCGTGGACTACCAGGGTATCTAATCCTGTTTGCTCCCCACGCTTTCGCGTCTCAGCGTCAATAATGTTCCAGTAGATCGCCTTCGCAATCGGTATTCCTTCTGATCTCTACGGATTTTACCCCTACACCAGAAATTCCATCTACCTCTCCCATATTCTAGGTAAGCAGGTTTCAAAGCAGCTCAA
+
GGGGGGGGGGGGGGGGGGGGGGGGGGGGGGGGGGGGGGGGGGGGGGGGGGGFGGGGGGGGGGGGGGGGGGGGGGGGGGGGGGGGGGGGGGGGGGGGGGGGGGGGGGGGGGGGGGGGFGGGGGGGGGGGFFGGGGGGGGGGGGGGGGGC@FGGGEGGGGGGGGGGGGGDGFGFGGGGGGGFGGGFFFG4;CF6CCFFFEF7CFFEFFED>@FFGEE>FGF?F<EFFD?6@8C?ECCEFEC;94<2:FB0<04:25462<AD7BD:)1<>ABC?4?C*(.,57
@M06628:26:000000000-CRM2J:1:1101:5085:7743 2:N:0:101
TAACCTTGCGGCCGTACTCCCCAGGCGGTCAACTTAGTGCGTTAGCTGCGCCACCCACGACTCAAGGTCACAGACGGCTAGTTGACATCGTTTACGGCGTGGACTACCAGGGTATCTAATCCTGTTTGCTCCCCACGCTTTCGTGCCTCAGTGTCAGTATTTGTCCAGGTAGCCGCCTTCGCCACTGATGTTCCTTCCAATCTCTACGCATTTCACCGCTCCACTGGAAATTCCACTACCCTCTACAATACTCTAGTTTGCCAGTTCAAAATGCAGTTCC
+
ECEE<EFDECFDCFCGGGGCGGAEFFFG@FGFGFGGFG9FEGGEEEFGFGG>CGDEFGGECF@@8FGEFEFEFFGGCFEGGGGGFFGGGGGFG7EFGGCG7CCDFGGGGGGGGGGFFD;EGGGGGFCGGGCGGECEDGGCCFGGGDGGC?:=CCGFFGEGGGGFGGC>DEGF88ECE5CFCDDBEFGGG7CF=CFFFFA+1?9?:6>0:(353?C7=701(3:?FB:00)).<:>AA((433:05)-5)<>A>4):A<44<<A6972:A2+*.79FA44<
@M06628:26:000000000-CRM2J:1:1101:9918:7748 2:N:0:101
TAACCTTGCGGCCGTACTCCCCAGGCGGTCAACTTAGTGCGTTAGCTGCGCCACTCACGTCTCAAGGACACAAACGGCTAGTTGACATCGTTTACGGCGTGGACTACCAGGGTATCTAATCCTGTTCGCTCCCCACGCTTTCGTTCCTCAGCGTCAGTATCTGTCCAGGTGGCCGCCTTCGCCACTGATGTTCCTTCCAATCTCTACGCATTTCACCGCTACACTGGAAATTCCACCACCCTCTACAGTACTCTAGTTTGCCAGTTCAAAATGCATTTCCA
+
GGGGGGGGGGGGGGGGGGGGGGGGGGGGGGGGGGGGGGGGGGGGGGGGGGGGGGGGGGGGGGGGGGGGGGGGGGGGGGGGGGGGGGGGGGGGGGGGGGGGGGGGGGGGGGGGGGGGGGGGGGGGGGFGGGGG8EGGGGGGGGGGGGGFGGGGGGGDGGCFGGGGGGGGDEFFGGGGGDDF=DGFB;FFGGDFF?FFF@F;CCEEFFFDFF6DGBACFCBFFFDBFB??F<AFBFFFF1?FFBFFFFFB<AFA<AFA<9<4AFF@?FDFDF+?AFC+).:>)
@M06628:26:000000000-CRM2J:1:1101:8302:7762 2:N:0:101
TAACCTTGCGGCCGTACTCCCCAGGCGGTCAACTTAGTGCGTTAGCTGCGCCACCCACGACTCAAGGTCACAGACGGCTAGTTGACATCGTTTACGGCGTGGACTACCAGGGTATCTAATCCTGTTTGCTCCCCACGCTTTCGTGCCTCAGTGTCCGTATTTGTCCAGGTTGCCGCCTTCGCCACTGATGTTCCTTCCACTCTCTACGCATTCCACCGCTACACTGCAAATTCCACTACCCTCTCCAATACTCTACTTTGCCCGTTCAAAATGCCGTTCC
+
ECFGFCFFFEEECC@CFFCGGGGEGGGG@@F@EFGGFGGGDGGGGFGFGEEFGEFGGGGFGGD,BFDFDEGGGGGGEGDGGGAFGGCFGEGFEFGFFGGFEDEEGCFGFGGCGFGGGA;DFF9FGGDGGG;EGGFE@+@7DEEG7F9EEFE:FD:,*DFGGGGGFG99F8,2*??5C7CF5<98BFGF>C1@CEFCF@@+;=+5*+9?>(:B+<4:@)179B?2/5)829:<BF)-).3:?2:<(4<,)))-5).)6)42<).)852(6<+*-60*-887
@M06628:26:000000000-CRM2J:1:1101:23326:7765 2:N:0:101
TAATCTTGCGACCGTACTCCCCAGGCGGTCTACTTAGTGCGTTAGCTGCGCCACTAAAGTCTCAAGGACCCCAACGGCTAGTAGACATCGTTTACGGCGTGGACTACCAGGGTATCTAACCCTGTTTGCTACCCACGCTTTCGCACCTCAGTGTCAGTATTGGTCCAGTGAGTCGCCTTCGCCGCTGATGTCCCTTCCCATCTCTACCCATTCCACCGCTACACAGGAAAGTCCACTCCCCTCTCCCCTACCTTAGTTTGCCAGTTTTGAATGCCTTCCA
+
FFGGGGGGGGDGGGGGGGGGGGGGGGGGGGEGGGGGGGGGGGGGGGG,EGECFFG8CFEFG,CEFDG8=FGGGGGC=FC=:FGGA<EFFGGG<?EF7:+CE7+AF?F<DFGD=AF=;ED,@DEFGGDF8>AFFGF7+@EG+<884>*6><8@A37,<3,53D2>FGCCC9?>C7:C7CD6*CD4A5D)2<F+;<AE;@A:7714A+))()/;+.)+2/(--77741(4?((.66)42<(4?((((,3((-.()))-.5))6))96:4)((31)*+06,4)
@M06628:26:000000000-CRM2J:1:1101:28605:7766 2:N:0:101
TAATCTTGCGACCGTACTCCCCAGGCGGTACACTTAATGTGTTAACTGCATTACTGCAAGGTCTAGCCTCACAACAACTAGTGTACATCGTTTAGGGCGTGGACTACCAGGGTATCTAATCCTGTTTGCTCCCCACGCTTTCGCGTCTCAGCGTCAATAATGTTCCAGTAGATCGCCTTCGCAATCGGTATTCCTTCTGATCTCTACGGATTTTACCCCTACACCAGAAATTCCATCTACCCTTCCCATTTTTTAGTTAAGCAGTTTTCAAAGCATTTCAA
+
GGGGGGGGGGGGGGGGGGGGGGGGGGGGGGGDGGGGGGGGGGGGGGGGGGGGGGGGGGGGGGGGGGGGGGGGGGGGGGGGGGFGGGGGGGGGGGGGGGGGGGGGGGGGGGGGDGGGGGGGGGCEFGGGGGGGGGGGGGCEGGGGGGDCFGGGGGGGGGGGGGGGGGGGGGGFDFFGGGGF?DGFFFGGGGGFFFFEFEFGGGGFFFFFFDDFGFEGFG067@EFF@17@@C4;?..)16>>().4:?)))--)-47))64)9A4=:9))6C@25<+.))-)
@M06628:26:000000000-CRM2J:1:1101:4993:7766 2:N:0:101
TAATCTTGCGACCGTACTCCCCAGGCGGTCTACTTAGTGCGTTAGCTGCGCCACTAAAGTCTCAAGGACCCCAACGGCTAGTAGACATCGGTTACGGCGTTGACTACCAGGGTAACTAATCCTGTTTGCTACCCACGCTTTCCCACCTCAGGGTTAGTATTAGTCCAGTGAGTCGGCTTCCCCACTGATGTTCCTTCCAATCTCTACGCCATTCACCGCTACCAAGGAACTTCCTATCACCTCTACAATACTCTAGTAAGACAGTTTTGAATGCATTTCCA
+
AFEFGGGGGGG@FFGGEGGGGGGGGCEE@@FGGGGG,<6ECFGEEGGG,F+BFGGE8@,6EFFGGG,C,,=CGG7,+47B=B,9EF,=CC+C@+<=+@>:+64CFA,A,,@CB<,,6@B,6C>FFD9,76>>DF,+8:+@D,,@,5C879:,,,,*,737E,5<,3,*,6,*=C5*1*:?,*0/?;6*+=2=+96<A;+++04.+19(,((0:.)+;/.,6(())((442.4).)).))-4267B<).)6,),)6)))))))()02-40(<FFF<0).:))
@M06628:26:000000000-CRM2J:1:1101:8667:7770 2:N:0:101
TAACCTTGCGGCCGTACTCCCCAGGCGGTCTACTTATCGCGTTAGCTTCGCCACTAAGTCATTACAACCCAACGGCTAGTAGACATCGTTTACGGCGTGGACTACCAGGGTATCTAATCCTGTTTGCTCCCCACGCTTTCGCACCTCAGTGTCAGTATCAATCCAGAGTGTCGCCTTCGCCACTGATGTTCCTTCCTATATCTACGCATTTCACCGCTACACAGGAAATTCCACACTCCTCTATCGTACTCTAGCCTGCCAGTATCGGGTGCAATTCCAAG
+
GGGGGGGGGGGGGGGGGGGGGGGGGGGGGGGGGGGGGGGGGGGGGGGGGGGGGGGGGGGGGGGGGGGGGGGGGGGGGGGGGGGGGGGGGGGGGGGGGGGGGGGGFGGGGGFFGGGGGGGGGGGGGGGGGGGGGGGGGGFGGGGGGBCCGGGGGGGGGGGG?FFGGGGGGGGFGGGGGGGFGGGFFFGGGFF=7CF@FEF=>FGFFFFF<@EFGFFGFGFFFF?BFF??AFF<BFFB0?0<?274:?BBF?<AB):<ABFFFFFFFGFFF:GFFFGG99444
@M06628:26:000000000-CRM2J:1:1101:15525:7780 2:N:0:101
TAACCTTGCGGCCGTACTCCCCAGGCGGTCAACTTAGTGCGTTAGCTGCGCCACTCACGTCTCAAGGACACAAACGGCTAGTTGACATCGTTTACGGCGTGGACTACCAGGGTATCTAATCCTGTTCGCTCCCCACGCTTTCGTTCCTCAGCGTCAGTATCTGTCCAGGTGGCCGCCTTCGCCACTGATGTTCCTTCCAATCTCTACGCATTTCACCGCTACACTGGAAATTCCACCACCCTCTACAGTACTCTAGTTTGCCAGTTCAAAATGCAGTTCCA
+
GGGGGGGGGGGGGGGGGGGGGGGEGGGGGGGGGGGGGGGGGGGGGGGGGGGGGGGGGGGGGDGGFGGGGGGGGGGGDGGGGGGGGGGGGGGFGGGGGGGGGGGGGGGGGGGGGGGGCGGGGGGCDEEEGEGGGGGGGGGGGGGGGFFCFGGGGGGGGGGFGGGGGGGGGCFFGGGGGGGFGGGDEF;G>CFFFEFFFFC7:CCCF=E?FFDDCB9FFD9B07<?FB:B02<>AAAA??FFFB??29<2:4A>AA2).:4<>ABFF*6AFFGFBF79<).:)
@M06628:26:000000000-CRM2J:1:1101:4984:7782 2:N:0:101
TAATCTTGCGACCGTACTCCCCAGGCGGTCTACTTAGTGCGTTAGCTGCGCCACTAAAGTCTCAAGGACCCCAACGGCTAGTAGACATCGTTTACGGCGTGGACTACCAGGGTATCTAATCCTGTTTGCTACCCACGCTTTCGCACCTCAGTGTCAGTATTGGTCCAGTGAGTCGCCTTCGCCACTGATGTTCCTTCCCATCTCTACGCATTTCACCGCTACACAGGAAATTCCACTCACCTCTACCATACTCTAGTTCGCCAGTTTTGAATGCATTTCCA
+
FFGGGGGGGGGGGGGGGGGGGGGEGGGGGGGGGGGGGGGGGGGGGGGGGGGGGGGFFGGGGGGFGGGGGGGGGGGGEGGGGGGGGGGGGGGGGGGGGGGGGGGGGGGGGGGGG8EFGGGFG;FDGGGGFFEE@FGGGGGGGGGGGGGGGGGGGGFGFGFGGGFEGGGCGGFFGGGGGGCAFCDDBFGFGGGFFEACFFFDFFFCFFC@BDD>:<?F=C>FFFFFF:?FFF<<D<<)6??FF2872:A0<):>?BB)6)549?B>7C<>??+9)*:+56:A)
@M06628:26:000000000-CRM2J:1:1101:5082:7784 2:N:0:101
TAATCTTGCGACCGTACTCCCCAGGCGGTACACTTAATGTGTTAACTGCATTACTGCAAGGTCTAGCCTCACAACAACTAGTGTACATCGTTTAGGGCGTGGACTACCAGGGTATCTAATCCTGTTTGCTCCCCACGCTTTCGCGTCTCAGCGTCAATAATGTTCCAGTAGATCGCCTTCGCAATCGGTATTCCTTCTGATCTCTACGGATTTTACCCCTACACCAGAAATTCCATCTACCTCTCCCATATTCTAGGTAAGCAGTTTTCAAAGCAGTTCAA
+
FA<FGGGFGGGGGGGGGGGGGGGGGGGGGGGGGGGGFGGDGGGGGAFGGGGGGGGGGGGGFFGGGGGGGGGGGGGGGGGGGGGGGGGGGCFFFGGGGGGGGGGGGGGGGGGGGGGGGGGGFGGGGFFGGGDFFGCEGGGGGGDCEGGGGGGGGGGGDGGGGGGGGGG+EEAFGGGEDEGFFGG>DFGGGECAFFFFFEF7@FG?FFFF@=@AGF?DF<;@DFED;;0?3@3;6?EFFFFEE8A@13(,4(6<AD<D?664229?9CBAAFFFAFECA4.)4
@M06628:26:000000000-CRM2J:1:1101:5087:7803 2:N:0:101
TAATCTTGCGACCGTACTCCCCAGGCGGTACACTTAATGTGTTAACTGCATTACTGCAAGGTCTAGCCTCACAACAACTAGTGTACATCGTTTAGGGCGTGGACTACCAGGGTATCTAATCCTGTTTGCTCCCCACGCTTTCGCGTCTCAGCGTCAATAATGTTCCAGTAGATCGCCTTCGCAATCGGTATTCCTTCTGATCTCTACGGATTTTACCCCTACACCAGAAATTCCATCTACCTCTCCCATATTCTAGGTAAGCAGTTTTCAAAGCAGTTCAA
+
GGGGGGGGGGGGGGGGGGGGGGGGGGGGGGGGGGGGGGGGGGGGGGGGGGGGGGGGGGGGGGGGGGGGGGGGGGGGGGGFGGGGGGGGGGGGGGGGGGGGGGGGGGGGGGGGGGGFGGGGGGGGGGGGGGGGGGGGGGGGGGGGGGGGGGGGGGGGEGFGGGGGGGGGGGGFGGGGGGGFGGGFFFGGGGGFFEFFFFFDFGGFFFFFFDDEGFEG=FF@?@ED8<FDDEFFFFCEEFF;E@FEFDB?F:FFFF<22<ADFFFFFGAFF<FFFFG6<>AB2
@M06628:26:000000000-CRM2J:1:1101:17699:7806 2:N:0:101
TAATCTTGCGACCGTACTCCCCAGGCGGTCTACTTAGTGCGTTAGCTGCGCCACTAAAGTCTCAAGGACCCCAACGGCTAGTAGACATCGTTTACGGCGTGGACTACCAGGGTATCTAATCCTGTTTGCTACCCACGCTTTCGCACCTCAGTGTCAGTATTGGTCCAGTGAGTCGCCTTCGCCACTGATTTTCCTTCCCATCTCTACGCATTTCACCGCTACACAGGAAATTCCACTCACCTCTACCATACTCTAGTTCCCCAGTTTTGAATTCAGTTCCA
+
FGGGGGGGGGGGGGGGGGGGGGGGGGGGGGGGGGGGGGGGGGGGGGGGGGGGGGGFFGGGGFGGFFGGGGGGGGGGGGGEGFFGGGGGGGGGGGGDGGGGGGGGGGGGGGGGGCCFGGFGGGGDGGFDFGGGGGGGGGGGGGGGCGGGGGGGGGFBFGGFGGFCCFGGGGFFGFCE=*CACGGDFFGGG,=AFEFFFFFFFGC36@C;9?FFGEFGFGF9>97?*31<:FF)699.),2:<<:.)<<09229342.6<A9<785@7AA((+*)0+<64<<)
@M06628:26:000000000-CRM2J:1:1101:17551:7816 2:N:0:101
TAATCTTGCGACCGTACTCCCCAGGCGGTCTACTTAGTGCGTTAGCTGCGCCACTAAAGTCTCAAGGACCCCAACGGCTAGTAGACATCGTTTACGGCGTGGACTACCAGGGTATCTAATCCTGTTTGCTACCCACGCTTTCGCACCTCAGTGTCAGTATTGGTCCAGTGAGTCGCCTTCGCCACTGATGTTCCTTCCCATCTCTACGCATTTCACCGCTACACAGGAAATTCCACTCACCTCTACCATACTCTAGTTCGCCAGTTTTGAATGCAGTTCCA
+
GGGGGGGGGGGGGGGGGGGGGGGGGGGGGGGGGGGGGGGGGGGGGGGGGGGGGGGGGGGGGGGGGGGGGGGGGGGGGGGGGGGGGGGGGGGGGGGGDGGGGGGGGGGGGGGGGGGGGGGGGGGGGGGGGGGGGGGGGGGGCFGGGGGCFGGGGGGGGGCFGGFFGFGGFFGFGG>CEGGFFGGBBFGFCGGFFFFEFFFGGGEEFFEFF0;FGC<GFC>;9>719<BFFFFFFFF<6:?BF26<4A<?<<<A2:46<AAB>B?>FGFF0:?FFFCFB<A>4
@M06628:26:000000000-CRM2J:1:1101:11971:7820 2:N:0:101
TAATCTTGCGACCGTACTCCCCAGGCGGTACACTTAATGTGTTAACTGCATTACTGCAAGGTCTAGCCTCACAACAACTAGTGTACATCGTTTAGGGCGTGGACTACCAGGGTATCTAATCCTGTTTGCTCCCCACGCTTTCGCGTCTCAGCGTCAATAATGTTCCAGTAGATCGCCTTCGCAATCGGTATTCCTTCTGATCTCTACGGATTTTACCCCTACACCAGAAATTCCATCTACCTCTCCCATATTCTAGGTAAGCAGTTTTCAAAGCAGTTCAA
+
GGFGGGGGGGGGGGGGGGGGGGGGGGGGGGGGGGGGGGGGGGGGGGGGGFGGGGGGGGGGGGGGGFGGGGDGGGGGGGGGGGGGGGGGGGGGGGGGGGGGGGGGGGGGGGGGGGGFGGGGGGGGGGGGGGGGGGGGGDGGGGGGGGGGGGGGGGGGGGGGGGGGGGGGGFGFGGGGGGGFFGGFFFGDDGGFFFFFFFFGGGFCFFEDFFFDGFFGFD@FD?EFF?;;@;E?CEFFEFFFFEEF@7:?ABBFFFFA?B2<>DFFFGAFFBGFFFF?<6<6)
@M06628:26:000000000-CRM2J:1:1101:20778:7820 2:N:0:101
TAATCTTGCGACCGTACTCCCCAGGCGGAATGCTTAATCCGTTAGGTGTGACACCAACAAGCATGCTTGCTGACGTCTGGCATTCATCGTTTACGGTGTGGACTACCAGGGTATCTAATCCTGTTTGCTCCCCACACTTTCGCACCTCAGCGTCAGTATCGAGCCAGTGAGCCGCCTTCGCCACTGGTGTTCCTCCGAATATCTACGAATTTCACCTCTACACTCGGAATTCCACTCACCTCTCTCGAACTCATGACCAGGAGTTTACAAGGCAGTTCCAG
+
GGGGGGGGGGGGGGGGGGGGGGGGGGGGGGGGGGGGGGGGGGGGGGGGGGGGGGGGGGGGGGGGGGGGGGGGGGGGGGGGGGGGGGGGGGGGGGGGGGGGGGGGGGGGGGGGGGGGGGGGCFGGGGGGGGGGGGGGGGGGGGGGGGGGGGGGGGGGGGGGEGFGGGGGGGGFCDGGGGGFGGGBFFGGGGGFFFFFFFEGFC@<AFFFFD?FGECGAGFFEEF>==3;;;0<<4<-0:?:)3)47<,:0::AA)66?7?B:6<FFCAAF9<)(7EF<>99.
@M06628:26:000000000-CRM2J:1:1101:9209:7825 2:N:0:101
TAACCTTGCGGCCGTACTCCCCAGGCGGTCAACTTAGTGCGTTAGCTGCGCCACTCACGTCTCAAGGACACAAACGGCTAGTTGACATCGTTTACGGCGTGGACTACCAGGGTATCCAATCCTGTTCGCTCCCCACGCTTTCGTTCCTCAGCGTCAGTATCTGTCCAGGTGGCCGCCTTCGCCACTGATGTTCCTTCCAATCTCTACGCATTTCACCGCTACACTGGAAATTCCACCACCCCCTACAGTACTCTAGTCTACCAGTTCAAAATGCAGTTCCA
+
CFGGGGGGGGGGGGGGGGGGGGGGGGGGEEGGGGGGGFFGGGGFGGGGGGGEGGGGGGFEFGGDGGGGGGFG7FGDFG:CDGGGGGEFGEGGGGGGGGDGGG=FGGFGFGGGGFGGGFGGGGGGGFFEGEGGGG:BCGEGGC8FGGGGGGFGECG>ED@GGGGGGGCCFGGFGFCCEGGF5CDAB4DDF:;CCFFFFFC7@6:?FFF@F6:DFFFGF*79>;)1727?08AA>F24:18BF(42(.3):6A2-6)45<.)44>40>4<9A9=)9+<.:<A)
@M06628:26:000000000-CRM2J:1:1101:23194:7826 2:N:0:101
TAATCTTGCGACCGTACTCCCCAGGCGGTCTACTTAGTGCGTTAGCTGCGCCACTAAAGTCTCAAGGACCCCAACGGCTAGTAGACATCGTTTACGGCGTGGACTACCAGGGTATCTAATCCTGTTTGCTACCCACGCTTTCGCACCTCAGTGTCAGTATTGGTCCAGTGAGTCGCCTTCGCCACTGATGTTCCTTCCCATCTCTACGCATTTCACCTCTACACAGGAAATTCCACTCACCTCTACCATACTCTAGTTCGCCAGTTTTGAATGCAGTTCCA
+
GGGGGGGGGGGGGGGGGGGGGGGGGGGGGGGGGGGGGGGGGGGGGGGGGGGGGGGGGGGGGGGGGGGGGGGGGGGGEGGGGGGGGGGGGGGGGGGGGGGGGGGGGGGGGGGGGGGGGGGGGGGGGGGGGGGGGGGGGGGCGGGGGGGGGGGGGGGGGGGGGCGGGGGFGGCFGGEGGGGF5CDBFFGGGGGFFEFEFFFGC6FFFF6;BDFFFEFGFF?F3><;/:127BFFFBFFB?FFF2<<<ABBB?B<<BA).6<6>:?@?FAF7:E=4=<9<<>A2
@M06628:26:000000000-CRM2J:1:1101:18784:7859 2:N:0:101
TAATCTTGCGACCGTACTCCCCAGGCGGTCTACTTAGTGCGTTAGCTGCGCCACTAAGATCTCAAGGATCCCAACGGCTAGTAGACATCGTTTACGGCGTGGACTACCAGGGTATCTAATCCTGTTTGCTCCCCACGCTTTCGCACCTCAGCGTCAGTGTCAGCCCAGACAGTCGCCTTCGCCACTGGTGTTCCTTCTAATATCTCCGCATTTCACCGCTACACTAGAAATCCCACTATCCTCTGCTGCCCTCTAGTCCCACAGTTTTGAAAGCATTTCC
+
GGGGGGGGGGGGGGGGGGGGGGGGGGGGGGDFGGGGGGGGGGGGGGGGGGGGGGGGGGGGGGGG<FG=EFGGGGGGGEFGGGGGFFGGGGGGGGGGEGGGGGDFGGGGFGGGGGGGGGFEFA=3FFGGGCGGGGFG7EGGDFGDCGG6FDFGGEECEDCFGG?FGGGGCECF:C5CEEC=:D<)86F*20;>FFF<F8F7F+29A+76;1<B+).?9*21(1)4@?F9<4<)(,)(.(-),)-.))632((((()--)).-88)=FFA3:F?)0C+6)64
@M06628:26:000000000-CRM2J:1:1101:21596:7889 2:N:0:101
CACTCTTGCGAGCGTACTCCCCAGGTGGGTCACTTATCACTTTCGCTTAGCCACTCAACTAACCAATGTTAGTCAAACAGCTAGTGACCATCGTTTACGGCGTGGACTACCAGGGTATCTAATCCTGTTCGCTACCCACGCTTTCGTCCCTCAGTGTCAGTATATTGTTAGTGATCTGCCTTCGCAATCGGTATTCTGTGTAATATCTATGCATTTCACCGCTACACTACACATTCTAACCACTTAACAATAACTCAAGTCACTCAGTATCAAAGGCAGTT
+
GGGGGGGGGGGGGGGGGGGGGGGGGGGGGGGGGGGGGGGGGGGGGGGGGGGGGGGGGGGGGGGGGGGGGGGGGGGGGGGGGGGGGGGFGFDGGFGGGGGGGGGGGGG?EFGGGGGGGGGGG,EFGGGGGGGGGGGGGGGGGGGGGGGGGGGGGGGGGFGGGGGFGGFGGGGFGGFGGGGFGGGFFFDDGGGFFFFFCEFFGGGCFFFFFFC8BC4CFGE3=>=>DFD;@EFFFECECEEF;411/))7<))73))4;;?45))*9C?F4AFFFFGFB:04)
@M06628:26:000000000-CRM2J:1:1101:19404:7907 2:N:0:101
TAACCTTGCGGCCGTACTCCCCAGGCGGTCTACTTATCGCGTTAGCTTCGCCACTAAGTCATTACAACCCAACGGCTAGTAGACATCGTTTACGGCGTGGACTACCAGGGTATCTAATCCTGTTTGCTCCCCACGCTTTCGCACCTCAGTGTCAGTATCAATCCAGAGTGTCGCCTTCGCCACTGATGTTCCTTCCTATATCTACGCATTTCACCGCTACACAGGAAATTCCACACTCCTCTATCGTACTCTAGCCTGCCAGTATCGGGTGCAATTCCAAG
+
GGGGGGGGGGGGGGGGGGGGGGGGGGGGGGGGGGGGGGGGGGGGGGGGGGGGGGGGGGGGGGGGGGGGGGGGGGGGGGGGGGGGGGGGGGGGGGGGGGGGGGGGGGGGGGGGGGGGGGGGGGGGGGGGGGFGGGGGGGGGGGGGGGGGGGGGGFGGGGGGGGGGGGGGGFGFGGGGGGGFGGGFFFGGGGFFFFFFFFFFCFGFFFBF<<CFCEFDDD>>???<>01>FFFF<<><1<0)..4<9:?BB?<A>)68ABFFFBFF?F<06?=D?4CF<<BF>
@M06628:26:000000000-CRM2J:1:1101:5473:7931 2:N:0:101
TAACCTTGCGGCCGTACTCCCCAGGCGGTCTACTTATCGCGTTAGCTTCGCCACTAAGTCATTACAACCCAACGGCTAGTAGACATCGTTTACGGCGTGGACTACCAGGGTATCTAATCCTGTTTGCTCCCCACGCTTTCGCACCTCAGTGTCAGTATCAATCCAGAGTGTCGCCTTCGCCACTGATGTTCCTTCCTATATCTACGCATTTCACCGCTACACAGGAAATTCCACACTCCTCTATCGTACTCTAGCCTGCCAGTATCGGGTGCAATTCCAAG
+
FFGGEGGGGGGGGGCEGFGGGGFGGGGGCGGGGGGGGFFGGGGGGGGGGEGDEGGGCG<<FFFGGGGFGGGGGGEFECFGGCFFFAFGGGGGGDDGGGGGGFFFFGGG>FEFGGFGGGFDEFDGGGGFCGFGGGDGGGGCECEEE,;FFGGGCFFGCFFF,25,2?FFGFGFDG*4??FEEDDFFFGFDGC7:7=5AC671<ACFFFFF;?F7EA5>G96)4<?F:0(49AA9<204273,)564(.(8,.4<9<193?FF>3*/:((7:CBBFFG).-42
@M06628:26:000000000-CRM2J:1:1101:23149:7937 2:N:0:101
TAACCTTGCGGCCGTACTCCCCAGGCGGTCAACTTAGTGCGTTAGCTGCGCCACCCACGACTCAAGGTCACAGACGGCTAGTTGACATCGTTTACGGCGTGGACTACCAGGGTATCTAAGCCTGTTTGCTCCCCACGCTTTCGTGCCTCAGTGTCAGTATTTGTCCAGGTAGCCGCCTTCGCCACTGATGTTCCTTCCAATCTCTACGCCTTTCACCGCTACACTGGAAATTCCACTACCCTCTACAATACTCTAGTTTGCAAGTTCAAAATGCAGTTCC
+
@FFGFFFDEB@FEGCFGGGGGGGEGGGGCEFGGFFGGGGGEBCBGFGGGDCFDEGGGGGGGGG<ADFGGEFGGGGGDGEGFFFGEF9FABFE@FAC:+@FEDFFFDDF<FB=F=FGGGA,=,8DFFCGGGFG?CF:CEEDGGGF:F9FFFBFGE@CFGEFGGGGGG99@D?FG>CDC77A**8):=FGFCFA7?7EFD6+:C+);A7;;(58*>5:633>>>?F=>032)6:<<49A0:.:BFF79)5:))6<92<BAA><)-*9255<9<144<+99A<
@M06628:26:000000000-CRM2J:1:1101:23820:7950 2:N:0:101
TAACCTTGCGGCCGTACTCCCCAGGCGGTCAACTTAGTGCGTTAGCTGCGCCACTCACGTCTCAAGGACACAAACGGCTAGTTGACATCGTTTACGGCGTGGACTACCAGGGTATCTAATCCTGTTCGCTCCCCACGCTTTCGTTCCTCAGCGTCAGTATCTGTCCAGGTGGCCGCCTTCGCCACTGATGTTCCTTCCAATCTCTACGCATTTCACCGCTACACTGGAAATTCCACCACCCTCTACAGTACTCTAGTCTACCAGTTCAAAATGCATTTCCA
+
GGGGGGGGGGFGGGGGGGGGGGGGGGGGGGGGGGGGGGGGGGGGGGGGGGGGGGGGGGGGGFGGGGGGGGGGGGGGGGGGGGGGGGGGGGGGGGGGGGGGGGGGGFGGGGGGGGGGGGGGGGGGGGGGGGGGGEFG>EEGGGGGGGGGGFDCGGGEGFCFGGGGGGDGGGGFGGGGGGGFFGG3;ACFFGGAACFFFDFFGG@EFFFFF;?D7>FGFD>B>><16>178><:AA26?6?FB04(49)06-69<4<AFF)4<27;9:>5>2AF7FC+6)6A4
@M06628:26:000000000-CRM2J:1:1101:6951:7978 2:N:0:101
TAACCTTGCGGCCGTACTCCCCAGGCGGTCAACTTAGTGCGTTAGCTGCGCCACTCACGTCTCAAGGACACAAACGGCTAGTTGACATCGTTTACGGCGTGGACTACCAGGGTATCTAATCCTGTTCGCTCCCCACGCTTTCGTACCTCAGCGTCAGTATCTGTCCAGGTGGCCGCCTTCGCCACTGATGTTCCTTCCAATCTCTACGCATTTCACCGCTTCACTGGAAATTCCACCACCCTCTACAGTACTCTAGTTTGCCAGTTCAAAATGCATTTCCA
+
GGGGGGGFGGGGGGGGGGGGGGGGGGGGGGGGGGGGGGGGGGCGGGGGGGGFGGGGGGGGGGGGGGG8FFGCFGGGGGCFGGGGGGGGGGGGGGGGGGGGGGGGGGGGFGGGFDDFDGFGGGGGGGFEG@8CCG8EGD>EGGGGGGG;FGGGGGGGGGGGEGGCDFFGCC,66FEEGGDFFGG>AFGC7+;AF?ACFDFCFG+;FCCF>:BDGFFGF5>((,-39<:08BB9A2-<126?F0?F<99:9A<9>266<4)).56@F><:))<*)/<+5<BF-
@M06628:26:000000000-CRM2J:1:1101:24132:7982 2:N:0:101
TAACCTTGCGGCCGTACTCCCCAGGCGGTCTACTTATCGCGTTAGCTTCGCCACTAAGTCATTACAACCCAACGGCTAGTAGACATCGTTTACGGCGTGGACTACCAGGGTATCTAATCCTGTTTGCTCCCCTCGCTTTCGCACCTCAGTGTCAGTATCAATCCAGAGTGTCGCCTTCGCCACTGATGTTCCTTCCGATATCTACGCATTTCCCCGCTACACAGGAAATTCCACACTCCTTGATCGTCCTCTATCCTGCCAGTCTCGGTTGCAATCCCAAG
+
FEGFFFFDFCFFCFGGGGGFFGGGGGGGE@BEFFGGGGGGGGGGGGGGGECCGEGGGCCFFCEGGGGGDGEE:CCCFGGFCDC?EAEGGGGGGDCC>FCGGFFGFF,7:C=,:ACC,@EFFGGGDEG8=DEE,4+@>8E,48CEE:CG72@C7EF>FFCDEFFF9:;/=DCF4CCC*=?EGDGFFBDD@=++@C4@)6:)1=<?AF6(/3)++.()0>19),4(0,4:9<FF)6(-472.))))6(,(42:A2.6?DFBBFF3**:(2-(*0)*3+42)(.
@M06628:26:000000000-CRM2J:1:1101:6058:7985 2:N:0:101
TAATCTTGCGACCGTACTCCCCAGGCGGTCTACTTAGTGCGTTAGCTGCGCCACTAAAGTCTCAAGGACCCCAACGGCTAGTAGACATCGTTTACGGCGTGGACTACCAGGGTATCTAATCCTGTTTGCTACCCACGCTTTCGCACCTCAGTGTCAGTATTGGTCCAGTGAGTCGCCTTCGCCACTGATGTTCCTTCCCATCTCTACGCATTTCACCGCTACACAGGAAATTCCACTCACCTCTACCATACTCTAGTTCGCCAGTTTTGAATGCAGTTCCA
+
GGGGGGGGGGGGGGGGGGGGGGGGGGGGGGGGGGGGGGGGGGGGGGGGGGGGGGGGGGGGGGGGGGGGGGGGGGGGGGGGGGGGGGGGGGGGGGGGGGGGGGGFGGGGGGGGGGGGGGGGGGGGGGGGGGGGGECCFGGGCFEGGGG:CCDGGGGGGGGGFGD9FGGGGGGAFFEG57DFGDGF>FG*4,CFFEFFFFFCFGFEFFFFFDFF76?GFCBF>>?FF?FF<BAFF<BA97?FF)4?AFFFFF?244><9<<?>:?BFGBFF?CFAFG?>9<B4
@M06628:26:000000000-CRM2J:1:1101:9978:7986 2:N:0:101
CATTCTTGCGAACGTACTCCCCAGGTGGGATACTTATCACTTTCGCTTAGTCACTCAGTCCGAAAACCAAACAACTAGTATCCATCGTTTACGGCGTAGACTACCAGGGTATCTAATCCTGTTCGCTACCTACGCTTTCGTCCATCAGCGTCAATATATTGTTAGTGATCTGCCTTCGCAATCGGTATTCTATGTAATCTCTAAGCATTTCACCGCTACACTACATATTCTAACCACTTCACAATAATTCAAGACATACAGTATCAATGGCAATTCTATGG
+
GGGGGGGGGGGGGGGGGGGGGGGGGGGGEGGGGGGGGGGGGGGGGGGGGGGGGGGGGGE<FGGCFEEEFFEGGGGGGGGGGGGGGGGGGGC?F7FGGGCCFEED8=FEGGGGGGGGGGGFFGGFFGEGEGFFGGGGGGFGFGGGGGGFGGGGGGGGFGGGGGGGDGCGGFGFGGCGDFGEDGFFEFGFGGGFAEF<FEFGGGF=FFFECEFFGF?GFGFFDFFFFFFEEFFFFED@F@EEFEEEFEECEE3??@@EFA38<ADFFFFAA?CFB?FCB24<0
@M06628:26:000000000-CRM2J:1:1101:12717:7991 2:N:0:101
TAACCTTGCGGCCGTACTCCCCAGGCGGTCTACTTATCGCGTTAGCTTCGCTACTCACGGATTAAATCCACAAACAGCTAGTAGACAGCGTTTACGGTGTGGACTACCAGGGTATCTAATCCTGTTCGCTACCCACACTTTCGCACATGAGCGTCAGTTACTGACCAGGGAGTCGCCTTCGCCACTGATGTTCCTCCAGATATCTACGCATTTCACCGCTACACCTGGAATTCCACTCCCCTCTCCAAAACTCTAGCCTGCCAGTTCTAAATGCAATTCC
+
GGGGGGGGGGGGGGGGGGGGGGGGGGGGGGGGGGGGGGGGGGGGGGGGGGGGGGCGGGGGGGGGGGGGGGGGGGGGGGGGGGGGGGGGGGGGGGGGGGGGGGGGGGGGGGGGGGGGGGGGGGGGGGGGGGGGGGGGDGGEFGGGDGGGGDFGGGGGGGGGGGGGGGGGGGGFGGGGGGGFFGDBFFGGGGGFFFFFF@FCGGGFFFFFF@7)@EFGFGF>FFFFF<?(4087ABAFA<BFF(34:1)5>1:7B>A><BBBFFB49>5<42<8)@F9).6<
@M06628:26:000000000-CRM2J:1:1101:6634:7992 2:N:0:101
TAACCTTGCGGCCGTACTCCCCAGGCGGTCAACTTAGTGCGTTAGCTGCGCCACTCACGTCTCAAGGACACAAACGGCTAGTTGACATCGTTTACGGCGTGGACTACCAGGGTATCTAATCCTGTTCGCTCCCCACGCTTTCGTTCCTCAGCGTCAGTATCTGTCCAGGTGGCCGCCTTCGCCACTGATGTTCCTTCCAATCTCTACGCATTTCACCGCTACACTGGAAATTCCACCACCCTCTACAGTACTCTACTTTGCCAGTTCAAAATGCAGTTCCA
+
GGGGGGGGGGGGGGGGGGGGGGGGGGGGGGGGGGGGGGGGGGGGGGGGGGGGGGGGGGGGGGGGGGGGGGGGGGGGGGGGGGGGGGGGGGGGGGGGGGGGGGGGGGGGGGGGGGGGFFFGGGGGGGGGGGGGGGGGGGGGFGGGGGGGGFGGGBECEGGG@EFGGGGGGG6FGCEGGGGFFDGEFFGGC@CCFCFFFFFFGF19AFFFF@@EC<<G=519BF<:=>1:?ADFFABF((-::?<F)692>)9A9<4).<4)<A4)/:464>+13=GFA):<)
@M06628:26:000000000-CRM2J:1:1101:16946:7993 2:N:0:101
TAACCTTGCGGCCGTACTCCCCAGGCGGTCAACTTAGTGCGTTAGCTGCGCCACTCACGTCTCAAGGACACAAACGGCTAGTTGACATCGTTTACGGCGTGGACTACCAGGGTATCTAATCCTGTTCGCTCCCCACGCTTTCGTTCCTCAGCGTCAGTATCTGTCCAGGTGGCCGCCTTCGCCACTGATGTTCCTTCCAATCTCTACGCATTTCACCGCTACACTGGAAATTCCACCACCCTCTACAGTACTCTAGTTTGCCAGTTCAAAATGCAGTTCCA
+
GGGGGGGGGGGGGGGGGGGGGGGGGGGGGGGGGGGGGGGGGGGGGGGGGGGGGGGGGGGGGGGGGGGGGGGGGGGGGGGGGGGGGGGGGGGGGGGGGGGGGGGGGGGGDGGGGGGGGGGGGGGDFGGGGGGGGGGGGGGGGGGGGGGGGGGGGGGGGGGGGGGGGGGGGFGFGGGGGGGFCDG5AAFFFGGFFFFFFFFGGG?6AAE?@D?BGF2??5;>BF?FFBBF?D>ABFFFF<1::04?F9<3:<><A>B2>BFFF<2/0:5<>>7*-8EEA>AA)
@M06628:26:000000000-CRM2J:1:1101:14922:8002 2:N:0:101
TAACCTTGCGGCCGTACTCCCCAGGCGGTCAACTTAGTGCGTTAGCTGCGCCACTCACGTCTCAAGGACACAAACGGCTAGTTGACATCGTTTACGGCGTGGACTACCAGGGTATCTAATCCTGTTCGCTCCCCACGCTTTCGTTCCTCAGCGTCAGTATCTGTCCAGGTGGCCGCCTTCGCCACTGATGTTCCTTCCAATCTCTACGCATTTCACCGCTACACTGGAAATTCCACCACCCTCTACAGTACTCTAGTTTGCCAGTTCAAAATGCAGTTCCA
+
GGGGGGGGGGGGGGGGGGGGGGGGGGGGGGGGGGGGGGGGGGGGGGGGGGGGGGGGGGGGGGGGFGGGGGGGGGGGFGGGGGGGGGGGGGGGGGGGGGGGGGGGGGGGGGGGGGGGGGGGGGGGGGGGGGGGGGGGGGGEGGGGFGFFGGGGGGGGGGCGGGGGGGGFGGGFGGGGGGGFFGGEEFGGGC:AFEFFFFFDCGGEFFF@FFFFGFFGFGB6;FFFFF?:?AFFFFFF?FB?FB?:26>?FFFFFBBAFAFFBAD?6F<ABFFF3=F76<<A)
@M06628:26:000000000-CRM2J:1:1101:12414:8006 2:N:0:101
TAACCTTGCGGCCGTACTCCCCAGGCGGTCAACTTAGTGCGTTAGCTGCGCCACCCACGACTCAAGGTCACAGACGGCTAGTTGACATCGTTTACGGCGTGGACTACCAGGGTATCTAATCCTGTTTGCTCCCCACGCTTTCGTGCCTCAGTGTCAGTATTTGTCCAGGTAGCCGCCTTCGCCACTGATGTTCCTTCCAATCTCTACGCATTTCACCGCTACACTGGAAATTCCACTACCCTCTACACTACTCTAGTTTGCCAGTTCAAAATGCAGTTCC
+
GGGGGGGGGGGGGGGGGGGGGGGGGGGGGGGGGGGGGGFGGGGGGGGGGGGGGGGGGGGGGGGGFGGGGGGGGGGGGGGGGGGGGGGGGGGGGGGGGGGGGG7FGGGGGGGEF?FGGGDFGGGGFFGGGGGGGGGGGGGGGFEGFGGGGGGGFGGGGGGGGGFGGGGGGGGFGFGGGGCF=DGAFFGGGGGFFFFFFFFGCFFCFFE;>;6B@CEGFGF>BF7<@7:BFBF<44).6:><??FF7<A(5((:?A2:A44)6<6/?F<):<?6<F++6>A>
@M06628:26:000000000-CRM2J:1:1101:6203:8009 2:N:0:101
TAATCTTGCGACCGTACTCCCCAGGCGGTCTACTTAGTGCGTTAGCTGCGCCACTAAAGTCTCAAGGACCCCAACGGCTAGTAGACATCGTTTACGGCGTGGACTACCAGGGTATCTAATCCTGTTTGCTACCCACGCTTTCGCACCTCAGTGTCAGTATTGGTCCAGTGAGTCGCCTTCGCCACTGATGTTCCTTCCCATCTCTACGCATTTCACCGCTACACAGGAAATTCCACTCACCTCTACCATACTCTAGTTCGCCAGTTTTGAATGCATTTCCA
+
GGGGGGGGGGGGGGGGGGGGGGGGGGGGGGGGGGGGGGGGGGGGGGGGGGGGGGGGFGGGGGGGGGGGGGGGGGGGGGGGGGGGGGGGGGGGGGGGGGGGGGGGGGGGGGGGGGGGGGGGGGGGGGGGGGGGGGGGGGGEGGGGGGGGGGGGGGGGGGGGGGGGGGGGGGGFFGGGGGGFFGG;DFGGGGGFFFFFFFFDGGCCFFFFFFFFGFFGFD@6@BFFFF?:??ADAAAFFF?FFB??FFFBA?FF?<A:>AA?>?FBFGFF???FFFC+64<A)
@M06628:26:000000000-CRM2J:1:1101:27872:8012 2:N:0:101
TAACCTTGCGGCCGTACTCCCCAGGCGGTCTACTTATCGCGTTAGCTGCGCTACTCACGGATTAAATCCACAAACAGCTAGTAGACAGCGTTTACGGTGTGGACTACCAGGGTATCTAATCCTGTTCGCTACCCACACTTTCGCCCATGAGCGTCAGTCTTTGGCCATGGAGTCGCCTTCGCCACTGATGTTCCTTCTGATATCTACGCATTTCACCGCTACACCAGAAATTCCACTCCCCTCTCCAAGACTCTAGTCTGCCAGTTCTAAATGCATTTCC
+
<FGGGGGGGGGGGGG;FGGGGGECGGGGGGGGGGEGFEGGGGGEGGAFGGGCEEFEFFFGGGEDFD<FGCEEGGGCFFFGFFFDGGGCGG@FCGGGGGCFEGED9<EFGFEEFGFFFFCGGEGGGFGGEEGGG,ECEGGGAEEG+FCFEF7AEEGGGGGGGG9EGG,*>>C4FDEEG5<AE5CA>FGGF9C;CEFEFEF7C7<CFFC@FF@);ECGFGBB>12:@?10::A<)44<<?0341:<?B<2)(.4>).46).6<2)967:AA4+0.8++66>B
@M06628:26:000000000-CRM2J:1:1101:26205:8014 2:N:0:101
TAACCTTGCGGCCGTACTCCCCAGGCGGTCAACTTAGTGCGTTAGCTGCGCCACTCACGTCTCAAGGACACAAACGGCTAGTTGACATCGTTTACGGCGTGGACTACCAGGGTATCTAATCCTGTTCGCTCCCCACGCTTTCGTTCCTCAGCGTCAGTATCTGTCCAGGTGGCCGCCTTCGCCACTGATGTTCCTTCCAATCTCTACGCATTTCACCGCTACACTGGAAATTCCACCACCCTCTACAGTACTCTAGTTTGCCAGTTCAAACTGCATTTCCA
+
FGGGGGGGGGGGGGGGGGGGGGGGGGGGGG7FGGGGGGCFGGGGGGGGGGGGGGGGGGGGGGGGGGGGGGGGGGGGGGDGGGFGGGGGGGGGGGGGGGGGGGGGGGGGGGGGGFFGDFFGGGFGGGGGGGGGGEFGEGGGGGGFGGGGGGFGGGGDEGGGGGGGGGGGGGGFGGGGGGGFGGGFFFGCGFGCAEFFFFFFFGGEFF>6@BBEFFFGFGB;9;<742:?(7>AF<2<1:?:??FFFF2:<BA<9<BFFF2<<<A:?><>AA+06=C+646))
@M06628:26:000000000-CRM2J:1:1101:22734:8037 2:N:0:101
TAATCTTGCGACCGTACTCCCCAGGCGGTCTACTTATCGCGTTAGCTGCGCCACTAAAGGATCAAGTCCTCCAACGGCTAGTAGACATCGTTTACGGCGTGGACTACCAGGGTATCTAATCCTGTTTGCTCCCCACGCTTTCGCACCTCAGTGTCAGTATCAATCCAGAGTGTCGCCTTCGCCACTGATGTTCCTTCCTATATCTACGCATTTCACCGCTACACAGGAAATTCCACACTCCTCTATCGTACTCTAGCCTGCCAGTATCGGTTGCAATTCCA
+
GGGGGGGGGGGGGGGGGGGGGGGGGGGGGGGGGGGGGGGGGGGGGGGGGGGGGGGGGGGGGGGGGGGGGGGGGGGGEGGGGGGGGGGGGGGGGGGGGGGGGGGGGGGGGGGGGGGGGGGGGGGGGGGGGGGFGGGGGGGGFGGGGGGGGGGGGFCFGGGGGGGGGGGGGFGFGGGGGGGFFDGEFFGGGFGFFCFFFFFGGGECFFFF9<DEGFFGFDB@@F?:4:308?<):4:>7?2:B71>79A1<(1:ABD4>:BBFB?49?)4,3/)(0+0-364)
@M06628:26:000000000-CRM2J:1:1101:10533:8053 2:N:0:101
TAATCTTGCGACCGTACTCCCCAGGCGGAATGCTTAATCCGTTAGGTGTGTCACCGAACAGTATACTGCCCGACGACTGGCATTCATCGTTTACGGTGTGGACTACCAGGGTATCTAATCCTGTTTGCTCCCCACACTTTCGTACCTCAGCGTCAGTATCGAGCCAGTGAGCCGCCTTCGCCACTGGTGTTCCTCCAAATATCTACGAATTTCACCTCTACACTTGGAATTCCACTCACCTCTCTCGAACTCAAGACCAGGAGTTTATAAGGCAGTTCCAG
+
GGGGGGGGGGGGGGGGGGGGGGGGGGGGGGGGGGGGGGGGGGGGGGGGGGGGGGGGGGGGGGGGGGGGGGGGGGGGGGGGGGGGGGGGGGGGGGGGGGGGGGGGGGGGGGGGGGGGGFGGGFGGGGGGGGGGGGGGGGGGGGGGGGGGGGGGGGGGGGGGGGGGGFGGGFCFGGGGGGGFGGGEFFFGGGGFFFADFFAFG@FEFF@?FDFCGFFGFGF<>CFF49:?AFDFAFBFBFFFFFD:2<::?11<B7?37?BBB0()8F<<6)0677EE>AA<6
@M06628:26:000000000-CRM2J:1:1101:8470:8069 2:N:0:101
TAACCTTGCGGCCGTACTCCCCAGGCGGTCAACTTAGTGCGTTAGCTGCGCCACCCACGACTCAAGGTCACAGACGGCTAGTTGACATCGTTTACGGCGTGGACTACCAGGGTATCTAATCCTGTTTGCTCCCCACGCTTTCGTGCCTCAGTGTCAGTATTTGTCCAGGTAGCCGCCTTCGCCACTGATGTTCCTTCCAATCTCTACGCATTTCACCGCTACACTGGAAATTCCACTACCCTCTACAATACTCTAGTTTGCCAGTTCAAAATGCAGTTCC
+
GGGGGGGGGGGGGGGGGGGGGGGGGGGGGGGGGGGGGGGGGGGGGGGGGGGGGGGGGGGGGGGGGGGGGGGGGGGGGGGGGGGGGGGGGGGGGGGGGGGGGGGGGGGGGGGGGGGGGGGGGGGGGGGGGGGGGGGGGGGGGGGGGGGGGGGGGGGGGGGGGGGGGGGGFGGAGGGGGGGFGGGFFFGGGGGFFEFFFFF7FF@EFCEDB0@DGFFGFDFBFFFFFF:?>DA<A<<DFFFFF<6.4<>?A)5A?AF<A<>AB726?74<2<7=A=C+6)6<
@M06628:26:000000000-CRM2J:1:1101:17171:8074 2:N:0:101
TAATCTTCCGACCGTACTCCCCAGGCGGAATGCTTAATCCGTTAGGTGTGTCACTGAACAGTATACTGCCCGACAACTGGCATTCATCGTGTCCGGTGTTGACTACCAGGGTATCTCATCCTGTTTGCTCCCCCCACTTTCGTCCCTCAGCGTCAGTATCGAGCCCGTGAGCCGCCTTCGCCACTGGTGTTCCTCCAAATATCTACGAATTTCACCTCTACACTTGGAATTCCACCCACCTCTCCCGAACTCTAGACTGATAGTTTGGGAGGCAGTTCCAG
+
C,EEEEG,;F7CCFFGGGGGGGFC<FCEEDFCFDFE9ECF:FGGGFECC@6FFG,@FG<CEFFG,EFC9B<:FF+>,:EAAA5??E,CE<,9,,+@++B+A<F,:,4F,CCAFGFG,3,394FFFG8=,BFGG++3@>>EDEF+>>+>,@CECE6+@,@3ADG8C*398***;9;C5*;ADG46/)8+*2:++.33AE=C7+<7:C2011(3CEEG**)/../6@<2)-.:AA).(((-,1:72(.4(-4.5696).:7:AA)94:),-255::;A9662.
@M06628:26:000000000-CRM2J:1:1101:21547:8078 2:N:0:101
TAACCTTGCGGCCGTACTCCCCAGGCGGTCTACTTATCGCGTTAGCTTCGCCACTAAGTCATTACAACCCAACGGCTAGTAGACATCGTTTACGGCGTGGACTACCAGGGTATCTAATCCTGTTTGCTCCCCACGCTTTCGCACCTCAGTGTCAGTATCAATCCAGAGTGTCGCCTTCGCCACTGATGTTCCTTCCTATATCTACGCATTTCACCGCTACACATGAAATTCCACACTCCTCTATCGTACTCTAGCCTGCCAGTATCGGGTGCAATCCCAAG
+
GGGGGGGGGGGGGGGGGGGGGGGGGGGGGGGGGGGGGGGGGGGGGGGGGGGGGGGGGGGGGGGGGGGGGGGGGGGGGDGGGEDGFGGGGGGGGGEGGGGGGGFGGGGGGGGGGGFGGGGGGGGGGGGGGGFGGGGGGDFGDDCEGAFFGGGGGCCFGFGGFCCEGFFFFCFF>FECGGGB=*966AFDC9:AFC4;@?FF@E<7C>B?@@FF7CA7A<69??>)9AFDBA>244??2?0)()4<A(1:<?<A:>9?A0.8478**24902*02*:+(58(,
@M06628:26:000000000-CRM2J:1:1101:18491:8078 2:N:0:101
TAACCTTGCGGCCGTACTCCCCAGGCGGTCTACTTATCGCGTTAGCTTCGCCACTAAGTCATTACAACCCAACGGCTAGTAGACATCGTTTACGGCGTGGACTACCAGGGTATCTAATCCTGTTTGCTCCCCACGCTTTCGCACCTCAGTGTCAGTATCAATCCAGAGTGTCGCCTTCGCCACTGATGTTCCTTCCTATATCTACGCATTTCACCGCTACACAGGAAATTCCACACTCCTCTATCGTACTCTAGCCTGCCAGTATCGGGTGCAATTCCAAG
+
GGGGGGGGGGGGGGGGGGGGGGGGGGGGGGGFGGGGGGGGGGGGGGGGGGGGGGGGCGGGGGGGGGGGGGGGGGGGG@FGGGAFGGFFGGGGGGGGGGGGGGGGGGGGGGGGGGCGFGGGGGGGGGGGGGGGGGCEGGGGGGGGGDGGGGGGGGGGGGGGFFGGGGGGGGGFGGGGGGGFGGGFFF:FGGCFACA@FFFGCGGEFF@D;?EFGF@DFG;9?F??FFFFFFFFAFFF?70<<AAFFFFFFFA4)54:A?FBF73@FF:>6?GE?FGF:ABB7
@M06628:26:000000000-CRM2J:1:1101:4874:8081 2:N:0:101
TAACCTTGCGGCCGTACTCCCCAGGCGGTCTACTTATCGCGTTAGCTTCGCCACTAAGTCATTACAACCCAACGGCTAGTAGACATCGTTTACGGCGTGGACTACCAGGGTATCTAATCCTGTTTGCTCCCCACGCTTTCGCACCTCAGTGTCAGTATCAATCCAGAGTGTCGCCTTCGCCACTGATGTTCCTTCCTATATCTACGCATTTCACCGCTACACAGGAAATTCCACACTCCTCTATCGTACTTTAGCCTGCCAGTATCGGGTGCAATTCCAAG
+
FGGGGGGGGGGGGGGGGGGGGGGGGGGGGGGGGGGGGGGGGGGGGGGGGGGGGGGGGGGGGGGGGGGGGGGGGGDCGGGGGGGGGFFFGGGGGGGGGGGGGGGGGGGGGGGGGGGGGGGGGGGGGGGGGDFEGGEGGGGGGGGGGFGGGGGGGGC;CGGGGGGGGCFGGGGFGGGCGGGFGDGAFBGFFC7FFCF@F?AF7AFEFA@DD?E:CEADECBBFFFFF?FFAFF><<(((.3)(.-6:(,(4().-)6?DFF?BB?4@C(2(457?FGC<)6<4
@M06628:26:000000000-CRM2J:1:1101:17608:8097 2:N:0:101
TAATCTTGCGACCGTACTCCCCAGGCGGTACACTTAATGTGTTAACTGCATTACTGCAAGGTCTAGCCTCACAACAACTAGTGTACATCGTTTAGGGCGTGGACTACCAGGGTATCTAATCCTGTTTGCTCCCCACGCTTTCGCGTCTCAGCGTCAATAATGTTCCAGTAGATCGCCTTCGCAATCGGTATTCCTTCTGATCTCTACGGATTTTACCCCTACACCAGAAATTCCATCTACCTCTCCCATATTCTAGGTAAGCAGTTTTCAAATCAGTTCAA
+
GGGGGGGGGGBGGGGGGGGGGGFGGGGGGDCGGGGGCFGCFGGGDGGFG,CFGGGEFA,FCFFFGCFG9E8FFGGGGGGGGGCFGGGFGGGGGGFGGGGGGGGGGGGGGGGGGFGGGGGGGGG<FGDGFGFFGGGGCGGDGGGG>30BFGGGGGGG6E=EE@@EGGGCGBCCFGGGGGGFGGD*9FF7C75CFEF?F3@FGFGCFFEB221;C??DFGD?DF(=F@@FFFFFFF?7).)773@<@?0?A05:AA9<)666)8<46>):)-<B)/006<6<4
@M06628:26:000000000-CRM2J:1:1101:24974:8148 2:N:0:101
TAACCTTGCGGCCGTACTCCCCAGGCGGTCAACTTAGTGCGTTAGCTGCGCCACCCACGACTCAAGGTCACAGACGGCTAGTTGACATCGTTTACGGCGTGGACTACCAGGGTATCTAATCCTGTTTGCTCCCCACGCTTTCGTGCCTCAGTGTCAGTATTTGTCCAGGTAGCCGCCTTCGCCACTGATGTTCCTTCCAATCTCTACGCATTTCACCGCTACACTGGAAATTCCACTACCTTCTACAATACTCTAGTTTGCCAGTTCAAAATGCAGTTCC
+
FEGGGGGGGGGGEGEGGGFFGGGGGGGGGGFGGGGFEGGGGGGGGGGGGGGEGGGGGGG7=FFGGGGGGGGGGGGGGGGGFFCFGGGGGGGGGGGGEEGGECGD@FFGGGGGGFFFGGFEGGFGFFGGGGFF@EGDGGGGGF8DFGGGGGFGGGGGGGGGGGGGGGCFFGGFGGGD7ECFF:<BFAGGDGF7AEFCFFF77C9;C6.(:??B7<6D=3(30(,8FB(828ABFDFAA:?B)-:AAB))64><BF294):4)849?:6>DFDF7F9<-)-6
@M06628:26:000000000-CRM2J:1:1101:18849:8156 2:N:0:101
TAACCTTGCGGCCGTACTCCCCAGGCGGTCTACTTATCGCGTTAGCTTCGCCACTAAAAGATCAAGTCTTCCAACGGCTAGTAGACATCGTTTACGGCGTGGACTACCAGGGTATCTAATCCTGTTTGCTCCTCACGCTTTCGCACCTCAGTGTCAATATCAGTCCAGGTAGTCGCCTTCGCCACTGGTGTTCCTTCCTATATCTACGCATTTCACCGCTACACAGGAAATGCCACTAACCTCTACTGTATTCTGGACTAGCAGTATCAGATGGAGTTCCA
+
EFGGGFE@C@B+6@@CC@E@@@8:FFGEFCFFFGGGGGFCF@FCEA<FFCCGG7F8C=EF<<,B=FAFGGFDF9=,=+C@:F<EA<EFFEGFFGGGDFCFGG7FED8A=FC:3D3@DFEGGFC9C=F8BFFF88BB3DCCB@++++<DF,,@<DG;EF:FFCFGGF;CFCF6C9C>>ECFGG<46;8*;6CBFEF<4;=C@?+.;7C763:>F65C*C(6;B7?44(3239))22).((.,.4?D9)):))6:A2)),.(5(37F74)).+/6)*052)-)
@M06628:26:000000000-CRM2J:1:1101:15724:8160 2:N:0:101
TAATCTTGCGACCGTACTCCCCAGGCGGTCTACTTAGTGCGTTAGCTGCGCCACTAAAGTCTCAAGGACCCCAACGGCTAGTAGACATCGTTTACGGCGTGGACTACCAGGGTATCTAATCCTGTTTGCTACCCACGCTTTCGCACCTCAGTGTCAGTATTGGTCCAGTGAGTCGCCTTCGCCACTGATGTTCCTTCCCATCTCTACGCATTTCACCGCTACACAGGAAATTCCACTCACCTCTACCATACTCTAGTTCGCCAGTTTTGAATGCAGTTCCA
+
GGGGGGGGGGGGGGGGGGGGGGGGGGGGGGGGGGGGGGGGGGGGGGGGGGGGGGGGGGGGGGGGGGGGGGGGGGGGDGGGGGGGGGGGGGGGGGGGGGGGGGGGGGGGGGGGG?FFFFFGGGGGGGGGGGGGGGGGGGGGGGDGGGGGGFGGGGGGGGDFGFGGGGGDGGGFGGGGDGGF5DGAEFGGGGGFFFFFFFFF7FCEFFEF9?@BFFFGFDBB@B?FFF6?:7A<FFBFFFFBB3??BFBBFFFFFF<)64)41:256C<A?6CB9FC+---6)
@M06628:26:000000000-CRM2J:1:1101:21608:8184 2:N:0:101
TAATCTTGCGACCGTACTCCCCAGGCGGTCTACTTATCGCGTTAGCTGCGTTACTAAGATCTCAAGGATCCCAACAACTAGTAGACATCGTTTACGGCGTGGACTACCAGGGTATCTAATCCTGTTTGCTCCCCACGCTTTCGCACCTCAGTGTCAGTATCAGTCCAGGCAGTCGCCTTCGCCACTGGTGTTCCTTCTTATATCTACGCATTTCACCGCTACACAAGAAATTCCACTACCCTCTACTGTACTTTAGTTACCCAGTTCTAAATTCAGTTCCA
+
FAFGGGG<EGGGGGGGGGGEGGGGGGGGEGGGGGGGGFGGGGGGGGGGGGGGGGGF,FFGGGGGGGGGGFGGGGGGGGGGGGGGGGGGGGGGGGGGGGGGGGGGGGGGGGGGGGGFGGGGGGGGGGGGGGGGGGCE>EGE6FGGGGGGGGGGGGF9EGGGGGFGGF;2DCC*CFEEEGGFGGGA>?6C88C5B>FEFEF7C:C?F6.39;(2+15CFD9((:<,=63?:(-)4.:9<4:?0<::36)5<))))).)6>)49??:?F2:A)<6)*0:6):5)
@M06628:26:000000000-CRM2J:1:1101:15560:8195 2:N:0:101
TAATCTTGCGACCGTACTCCCCAGGCGGTCTACTTATCGCGTTAGCTGCGCCACTAAAGGATCAAGTCCTCCAACGGCTAGTAGACATCGTTTACGGCGTGGACTACCAGGGTATCTAATCCTGTTTGCTCCCCACGCTTTCGCACCTCAGTGTCAGTATCGAGCCAGTCAGTCGCCTTCGCCACTGGTGTTCCTTCCCATCTCTACGCATTTCACCGCTACACAGGAAATTCCACTAACCTCTCTCGTACTCTAGTGAGTCAGTTTTGAATGCAGTTCCA
+
GGGGGGGGGGGGGGGGGGGGGGGGGGGGGGGGGGGGGGGGGGGGGGGGGGGGGGGGGFGGGGGGGGGGGGGGGGGGGGGGGGGGGGGGGGGGGGGGGGGGGGGGGGGGGGGGGGGFGGGGGFFGGGGGGGGGGGGGGGGGGGGGGGGGGGGGGGGGGGGGGDGGGGGGGGGFGGGGGGGFFDGFFFGFCFGEFFFEFFFGGG9>FFFFFF?EGFFGFC>B6>FFFB?08?F<ADFFFFFB<9???<?:B?FBF<ABBFBFFFFFFGBFFFCBA?@9><4>)
@M06628:26:000000000-CRM2J:1:1101:21615:8205 2:N:0:101
TAATCTTGCGACCGTACTCCCCAGGCGGTCTACTTATCGCGTTAGCTGCGTTACTAAGATCTCAAGGATCCCAACAACTAGTAGACATCGTTTACGGCGTGGACTACCAGGGTATCTAATCCTGTTTGCTCCCCACGCTTTCGCACCTCAGTGTCAGTATCAGTCCAGGCAGTCGCCTTCGCCACTGGTGTTCCTTCTTATATCTACGCATTTCACCGCTACACAAGAAATTCCACTACCCTCTACTGTACTCTAGTTACCCAGTTCTAAATGCAGTTCCA
+
GGGGGGGGGGGGGGGGGGGGGGGGGGGGGGGGGGGGGGGGGGGGFGGGGGGGGGGDGFGGGGGGFGGGGGGGGGGGGGGGGGGGGGGGGGGGGGGGGEGGGGEGGGDFGGGGG?FGGFGGGGFGGGGGGGGGGGGGGGGGGGGGGGGGFGGEFGGGGGGGGGGGGGC>GGGFGGGGGEGFGGG?EFGG>CGFFFFFFFFCCEECFF6?;;?>:)77BD>3>BED???<?FFAFBF<BFFF?>?FA<22:<ABFF26<<99)477@F>AA)<7:@999<<B2
@M06628:26:000000000-CRM2J:1:1101:23065:8205 2:N:0:101
TAATCTTGCGACCGTACTCCCCAGGCGGAATGCTTAATCCGTTAGGTGTGTCACCGAACAGTATACTGCCCGACGACTGGCATTCATCGTTTACGGTGTGGACTACCAGGGTATCTAATCCTGTTTGCTCCCCACACTTTCGTACCTCAGCGTCAGTATCGAGCCAGTGAGCCGCCTTCGCCACTGGTGTTCCTCCAAATATCTACGAATTTCACCTCTACACTTGGAATTCCACTCACCTCTCTCGAACTCTAGACTGATAGTTTTGGAGGCAGTTCCAG
+
GGGGGGGGGGGGGGGGGGGGGGGGGGGGGGGGGGGGGGGGGGGGGGGGGGGGGGGGGGGGGGGGGGGGGGGGGGGGGGGGGGGGGGGGGGGGGGGGGGGGGGGGGGGGGGGGGGGGGGGGGGGGGGGGGGGGEGGGGGGGGGGGGGGGGGGGGGGGGGGGGGGGGGGGGGGFGGGGGGGFGGGFFFGFGGGFFFFDFFAGGGGFFFFDFFFFGCEGFGF<EFFFFF:?FFFFFFAA?0::<<<?>D0:??BA<2<46A?2ADBFFF><9>GE65=FDBFFA
@M06628:26:000000000-CRM2J:1:1101:7509:8209 2:N:0:101
TAATCTTGCGACCGTACTCCCCAGGCGGTCTACTTAGTGCGTTAGCTGCGCCACTAAAGTCTCAAGGACCCCAACGGCTAGTAGACATCGTTTACGGCGTGGACTACCAGGGTATCTAATCCTGTTTGCTACCCACGCTTTCGCACCTCAGTGTCAGTATTGGTCCAGTGAGTCGCCTTCGCCACTGATGTTCCTTCCCATCTCTACGCATTTCACCGCTACACAGGAAATTCCACTCACCCCTACCATACTCTAGTTCGCCAGTTTTGAATGCAGTTCCA
+
FFGGGGGGGGGGGGGGGGGGGGGGGGGGGGGGGGGGGGGGGGGGGGGGGGGGGGGGGGGGGGGGGGGGGGGGGGGGGGGGGGFFGGGGGGGGGGGGGGGGDGGGGGGGFGGGGGGGGGGGGGGGGGGGGGGGGGGGEGGGCGGGGGDCFGGDGGGGGGGGGBFFGGG7F9CAGGGGGGGFDGGEFFGGGGFFF<7?F@FFFF:CF6;;@0?ECCEDB>>(7><0*1(4<?<A9A<BAF<?:(482?B79??444<>>AD19:(7?CA970<@<@<+6A<A)
@M06628:26:000000000-CRM2J:1:1101:9850:8215 2:N:0:101
TAACCTTGCGGCCGTACTCCCCAGGCGGTCAACTTAGTGCGTTAGCTGCGCCACTCACGTCTCAAGGACACAAACGGCTAGTTGACATCGTTTACGGCGTGGACTACCAGGGTATCTAATCCTGTTCGCTCCCCACGCTTTCGTTCCTCAGCGTCAGTATCTGTCCAGGTGGCCGCCTTCGCCACTGATGTTCCTTCCAATCTCTACGCATTTCACCGCTACACTGGAAATTCCACCACCCTCTACAGTACTCTAGTTTGCCAGTTCAAAATGCAGTTCCA
+
GGGGGGGGGGGGGGGGGGGGGGGGGGGGGGGGGGGGGGFGGGGGGGGGGGGGGGGGGGGGGGGGGGGGGGGGGGGGGGGGGGGGGGGGGGGGGGGGGGGGGGGGGGGGGGGGGGGFFFGGGGGGGGGGGGGGGGGGCDGGGGGGGGGGGFEGGGGGGGGGGGGGGGGGGGGFGGGGGGGFGGGFFFGGC?FFFFFCFDFGGGGFFFF@FBFFCA>G=D9>>>?FF?3:>AFFFBFF?:BF:18?FFF:<)4:A<)-6644>2<?FGFFF<??2*<?>9AB4
@M06628:26:000000000-CRM2J:1:1101:21685:8219 2:N:0:101
TAATCTTGCGACCGTACTCCCCAGGCGGTCTACTTAGTGCGTTAGCTGCGCCACTAAAGTCTCAAGGACCCCAACGGCTAGTAGACATCGTTTACGGCGTGGACTACCAGGGTATCTAATCCTGTTTGCTACCCACGCTTTCGCACCTCAGTGTCAGTATTGGTCCAGTGAGTCGCCTTCGCCACTGATGTTCCTTCCCATCTCTACGCATTTCACCGCTACACAGGAAATTCCACTCACCTCTACCATACTCTAGTTCGCCAGTTTTGAATGCAGTTCCA
+
GFGGGGGGGGGDEGFGGGGGGGGGGGGGGGGGGGGGGGGGGGGGGGGGGGGGGGGGGGFGGGGGCGGGGGGGGGGGDGGGGGGGGGGGGGGGGGGGGGGGGGGGGGGGGGGGGDDGGFAFGGFGGDAFGFCFGGGGFGGGGGGGGGGGGFGGGGFGGGGGG,EFGGGGGGGFGGGGGGGFCDGBFFFGGGFAFFFFFDFFFF?EFFE@@;@FGFFGFD>6>FFF?:1??FFFF2549?B?0,(5)<BBB)1<<9<5<BABFFFDF7<48???9F?9A2AA-
@M06628:26:000000000-CRM2J:1:1101:21667:8223 2:N:0:101
TAATCTTGCGACCGTACTCCCCAGGCGGTCTACTTAGTGCGTTAGCTGCGCCACTAAAGTCTCAAGGACCCCAACGGCTAGTAGACATCGTTTACGGCGTGGACTACCAGGGTATCTAATCCTGTTTGCTACCCACGCTTTCGCACCTCAGTGTCAGTATTGGTCCAGTGAGTCGCCTTCGCCACTGATGTTCCTTCCCATCTCTACGCATTTCACCGCTACACAGGAAATTCCACTCACCTCTACCATACTCTAGTTCGCCAGTTTTGAATGCAGTTCCA
+
GGGGGGGGGGGGGGGGGGGGGGGGGGGGGGGGGGGGGGGGGGGGGGGGGGGGGGGGGGGGGGGGGGGGGGGGGGGGGGGGGGGGGGGGGGGGGGGGGGGGGGGGGGGGGGGGGGGGGGGGGGGGGGGGGGGGGGGGGGGGGGGGGGGGGGGGGGFFGGGGGGGGGG??FFFFGGGGGGGFGGGFBFFFFFGFFFFFF@FGFF:EFFC;>;DFCEFGFGBF>B?BF?:?F?FFFFA<ABB?F?:FFFA2<??4?D><A><096059DD<:6<=AB<+<<AB)
@M06628:26:000000000-CRM2J:1:1101:25065:8229 2:N:0:101
TAATCTTGCGACCGTACTCCCCAGGCGGTCTACTTATCGCGTTAGCTGCGCCACTAAAGGATCAAGTCCTCCAACGGCTAGTAGACATCGTTTACGGCGTGGACTACCAGGGTATCTAATCCTGTTTGCTCCCCACGCTTTCGCACCTCAGTGTCAGTATCGAGCCAGTCAGTCGCCTTCGCCACTGGTGTTCCTTCCCATCCCTACGCATTTCACCGCTACACAGGAAAGTCCACTAACCTCTCTCGTACTCTAGTGAGTCAGTTTTAAATGCGGTTCCA
+
FFEAEFGGGGECB:FGGFGGGEGDFGEEFCFGC<FEDF<CFGGD@DGGGGGGGGCGGGGGGGGGGGGFGGGGFDFCG@EFFFGGGFFGG>EFFGB=CFGGEGGEFGGGFFDF8F8@CEGGFF;=FGAFE;=D=7=EGC6>FGEGEG@6FF@AF;5,27=3;*=CEC6CCCC+==5:7:DF5CD;56C*:*CDFCF</=A7C?*46=;1(6<B7C<@=/219>FB4.((44(6)6<?<>??:44),).44?:2<AF2)).3<)4@=F99)4+7:***4>?>9
@M06628:26:000000000-CRM2J:1:1101:19372:8244 2:N:0:101
TAATCTTGCGACCGTACTCCCCAGGCGGTCTACTTATCGCGTTAGCTGCGTTACTAAGATCTCAAGGATCCCAACAACTAGTAGACATCGTTTACGGCGTGGACTACCAGGGTATCTAATCCTGTTTGCTCCCCACGCTTTCGCACCTCAGTGTCAGTATCAGTCCAGGCAGTCGCCTTCGCCACTGGTGTTCCTTCTTATATCTACGCATTTCACCGCTACACAAGAAATTCCACTACCCTCTACTGTACTCTAGTTACCCAGTTCTAAATGCAGTTCCA
+
FGGGGGGGGGGGGGGGGGGGGGGGGGGGGGGDGGGGGGGGGGGGGGGGGGGGGGGGGGGGGGGGGGGGGGGGGGGGGGGGGGGGGGGGGGGGGGGGGGGGGGGGGGGGGGGGGGGGGGGGGGGGGGGGGGGGGGGGGDGEGGGGGGGCGGGGGGGGGGGGGGGGGGGGDGGFGGGGGGGFGGGBFFGGGGGFFFFFFEFFGGCEFFF?>DFFGFFGF59;FB71484?BFA49AAFF?FFF?BFFFA3<AFAA4)--456>:<5?CAA>A?@<4<9AA9A6
@M06628:26:000000000-CRM2J:1:1101:6074:8251 2:N:0:101
TAACCTTGCGGCCGTACTCCCCAGGCGGTCTACTTATCGCGTTAGCTTCGCCACTAAGTCATTACAAGCCAACGGCTAGTAGACATCGTTTACGGCGTGGACTACCAGGGTATCTAATCCTGTTTGCTCCCCACGCTTTCGCACCTCAGTGTCAGTATCAATCCAGAGTGTCGCCTTCGCCCCTGATGTTCCTTCCTATATCTACGCATTTCACCGCTACACACGAAATTCCACACTCCTCGATCGTACTCTAGCCTGCCAGTACCGGGTGCAATCCCAAG
+
CDGGG<F@CGDFCGGGCFGGGGF:<D@:@FFGFGGGFGFEGGGGGGCFGEGGGGGGGFCFEFCFGGGEEFEFF@C>C:FEE@FGGGGGG@FFG7=F=@===B=FDE,>>FD8,C@EE=FA>F,EFF892@>BDE+C+::<:@8@@FFGCF9<E9=>EGFC,69@9B?CF;CA;*1*/=2?E*:;6;0;11;@FEF1=E@:C9?3857;;@CF753*:)49<BF(042(().:)64:0(333((,.9726(:4546:AFF0)80@*:(117:7)*++.72((
@M06628:26:000000000-CRM2J:1:1101:27268:8253 2:N:0:101
TAATCTTGCGACCGTACTCCCCAGGCGGTCTACTTAGTGCGTTAGCTGCGCCACTAAAGTCTCAAGGACCCCAACGGCTAGTAGACATCGTTTACGGCGTGGACTACCAGGGTATCTAATCCTGTTTGCTACCCACGCTTTCGCACCTCAGTGTCAGTATTGGTCCAGTGAGTCGCCTTCGCCACTGATGTTCCTTCCCATCTTCACGCATTTCACCGCTACACAGGAAATTCCACTCACCTCTACCATACTCTAGTTCGCCAGTTTTGAATGCAGTTCCA
+
FFGGGGGGGGGGGGGGGGGGGGGGGGGGGGGGGGGGGGGGGGGGGGGGGGGGGGGGGGGGGGGGGGGGGGGGGGGEFGDEGFGGGGGGGGGGGGGGGGGEGG>GGGGGGGDDGGFEFGGGGGFFGGGGAEE=DGGGEGGGGGCEEGGGGFGGGGGGGGGG:=6EFFGGGGFFGGGCGG<FADDFFFFGDEFF@?FEF@5>GGG):C=6?;<5@?<16C@BBF?FF:?:(4>FB<AAA:?B?2??7AA?<?F5,:42:AFBF?1500:53<CBB=<94:<A)
@M06628:26:000000000-CRM2J:1:1101:8288:8264 2:N:0:101
TAGTCTTGCGACCGTACTCCCCAGGCGGTGCGCTTAACGCGTTAGCTCCGGCACAGAAGGGGTCGAACCCTCCCACACCAAGCGCACATCGTTTACTGCTAGGACTACAGGGGTATCTAATCCCTTTCGCTACCCTAGCCTTCGAGCCTCAGCGTCAGTAAATGTCCAGTAACCTGCTTTCGCCATTGGTCTTCCTCCCGATCTCTACGCATTTCACTGCTACACCGAGAATTCCAGTTACCTCCCCATTACTCTAGCATGGCAATAGCGAATGCAGTTTT
+
EFGGGGGGGGGG@CE@GGDGGFGGGGGGC@C@FCEGG9CGEFEGGGGFGGGGEEGCFGGGGGGGGGFGGGFGGG<AFGGFF@FEGGGGGG>FF7DFFG9FGGGGGDFF8FFEDFCFGFAC,8;DFGDGGDC7?FFG@F6,@;FG*@CEGGGGFECEEG9;CEFEGGFGFCC6+040=F+@=83):A+;0=@AAEFFF1)8*=*,:@A<:>3>/)67=F4<AAA77869>66<94>44<4449AF(,44:<9A):244>))..3;6*4)-(/7(0++)..4)
@M06628:26:000000000-CRM2J:1:1101:21352:8284 2:N:0:101
TAACCTTGCGGCCGTACTCCCCAGGCGGTCAACTTAGTGCGTTAGCTGCGCCACTCACGTCTCTAGGACACAAACGGCTAGTTGACATCGTTTACGGCGTGGACTACCAGGGTATCTAATCCTGTTCGCTCCCCACGCTTTCGTTCCTCAGCGTCAGTATCTGTCCAGGTGGCCGCCTTCGCCACTGATGTTCCTTCCAATCTCTACGCATTTCACCGCTACACTGGAACTTCCACCACCCTCTACAGTACTCTAGTCGAACAGTTCAAAATGCAGTGCCA
+
CFGGGGGGGGGDEGEGGGGGGGGFGGGGFEGGGFGGCGGGGGGGGGGGG@FFCEGGGGGFGGGCGGGFFGGGGGGGCF@CFEDFAFDGGGGGFGFECEGGGG=FF8FGFGGGGEEGGGFGGFEGGGGGGGFGCGG+@EEEGGEGEGGFGFFCE>E:CD7?CFFFFC;CGGG;DC58C=DACDDBBFGGCCFFACFCFD6+2;19:A701(4B*)4:6>;179<1*2(1?(4.28:9?:?<:?<0).-))69<<))-6.1(-1(08044<BD6<F9+6(6>-
@M06628:26:000000000-CRM2J:1:1101:24109:8288 2:N:0:101
TAACCTTGCGGCCGTACTCCCCAGGCGGTCAACTTAGTGCGTTAGCTGCGCCACTCACGTCTCAAGGACACAAACGGCTAGTTGACATCGTTTACGGCGTGGACTACCCGGGTATCTAATCCTGTTCGCTCCCCACGCTTTCGTTCCTCAGCGTCAGTATCTGTCCAGGTGGCCGCCTTCGCCACTGATGTTCCTTCCAATCTCTACGCATTTCACCGCTACACTGGAAATTCCACCACCCTCTACAGTACTCTATTCGAACAGTTCAAAATGCAGTCCCA
+
GGGGGGGGGGGGGGGGGFGGGGGGGGGGGGGGGGGGFGGGGGGGGGGGGGGGGGGGGGGGGFGGGGGGGGGGCFGGGGGGGGGGGGGGGGGGGGGGGGGGGGGGGGGG,CFGGGGGGGGGGGGFGGGGGDGGGGGGGGGGGGGGGGGGGGGFEGGGGGGGFEFGGG?FFCGFGFCEGE5ACDGDFFGGDFGFFFFFF@C:;*=CFB9:;:?DCA<FFDB>FFF?@B:BFF4<A<)).3::?BF0)54:A<B))644).:>0.,8=:)6:A76>F+<4,,5)
@M06628:26:000000000-CRM2J:1:1101:13026:8288 2:N:0:101
TAACCTTGCGGCCGTACTCCCCAGGCGGTCAACTTAGTGCGTTAGCTGCGCCACTCACGTCTCTAGGACACAAACGGCTAGTTGACATCGTTTACGGCGTGGACTACCAGGGTATCTAATCCTGTTCGCTCCCCACGCTTTCGTTCCTCAGCGTCAGTATCTGTCCAGGTGGCCGCCTTCGCCACTGATGTTCCTTCCAATCTCTACGCATTTCACCGCTACACTGGAAATTCCACAACCCTCTACAGTACTCTAGTCGAACAGTCCAACATGCAGTTCCA
+
GGGGGGGGGGEEGGGGGGGGGGGFGGGGGGGGGGGGCGGGGGGGGGGGGGGGGGGGGGGFGDF<FGGGGGGGGGGEDGGGGGFDFGGGGCFGGFGGGG+FGDCGGGGGGGGGG=EFFGCGGGGGGGGGGGFEFB6CGGEEGGGGFGGCFEGGGDGCEFGGGFGFCF;A?6<FFDGGCEGF5<D3>FGFDEGA@CFFFFF+7AEEFF<(38DDGA<FFD6;>B)268282<A2)65)(,-:611())65<24)6A2)646::(,)9*):9(5.,)++646<2
@M06628:26:000000000-CRM2J:1:1101:13009:8294 2:N:0:101
TAACCTTGCGGCCGTACTCCCCAGGCGGTCAACTTAGTGCGTTAGCTGCGCCACTCACGTCTCTAGGACACAAACGGCTAGTTGACATCGTTTACGGCGTGGACTACCAGGGTATCTAATCCTGTTCGCTCCCCACGCTTTCGTTCCTCAGCGTCAGTATCTGTCCAGGTGGCCGCCTTCGCCACTGATGTTCCTTCCAATCTCTACGCATTTCACCGCTACACTGGAAATTCCACCACCCTCTACAGTACTCTATTCGAACAGTTCAAAATGCAGTTCCA
+
GGGGGGGGGGGGGGGGGGGGGGGGGGGGGGGGGGGGGGFGGGGGGGGGGGGGGGGGGGGGGGGGFGGGGGGGGGGGGGGGGGGGGGGGGGGGGGGGGGGGGGGGGGGGGGGEGGGGGGGGGGGGGGGGGGGGGGGG>GGGGGEGGGGGGGGGCEGGGGCFGGGGGGGGGGGFGGGGGGDFFGG:AFGCFGFFFFFFFDFGGGGFFFF?F?DFGFFGF59B>FFFF?B??>BBFFFFF<?BB<??2<-36<A<A<9).<:A766)1?A4<>F?AF+:<A<B)
@M06628:26:000000000-CRM2J:1:1101:24125:8302 2:N:0:101
TAACCTTGCGGCCGTACTCCCCAGGCGGTCAACTTAGTGCGTTAGCTGCGCCACTCACGTCTCAAGGACACAAACGGCTAGTTGACATCGTTTACGGCGTGGACTACCAGGGTATCTAATCCTGTTCGCTCCCCACGCTTTCGTTCCTCAGCGTCAGTATCTGTCCAGGTGGCCGCCTTCGCCACTGATGTTCCTTCCAATCTCTACGCATTTCACCGCTACACTGGAAATTCCACCACCCTCTACAGTACCTTATTCGAACAGTCCAAAATGCAGTTCCA
+
GGGGGGGGGGGGGGGGGGGGGGGGFGGGGGGGGGGGGGEGGGGGGGGGGGGEGGGGGGGGGGGGGGGGGGGGGGGGGGCGGGGGGGGGGGGGGGGGGGGGGGGGGGGGFDGGGGGGGGGFFGGFGGFDGGCEGEFGCCGGGGGGFGGF9EDFGEEEECCFGGGGGFCGCFC;FGGGGDDFDGGFFFGGGDGFF?FFFFFGFC9CFACFF?8>C64FF5;BFFB:*4.,82<:4.))..8??:::42)4:9)-).9)).(6311)=*.:9AFF7B?:4).4)
@M06628:26:000000000-CRM2J:1:1101:6217:8307 2:N:0:101
TAACCTTGCGGCCGTACTCCCCCGGCGGTCAACTTAGTGCGTTAGCTGCGCCACCCACGACTCAAGGTCACAGACGGCTAGTTGACATCGTTTACGGCGTGGACTACCAGGGTATCTAATCCTGTTTGCTCCCCACGCTTTCGTGCCTCAGTGTCAGTATTTGTCCCGGTAGCCGCCTTCGCCACTGATGTTCCTTCCAATCTCTACGCATTTCACCGCTACACCGGAAATTCCACTGCCCTCTACAATACTCTAGTTTGCCAGTTCAAAAAGCAGTTCC
+
E<<FDEGFGGEF:FC;FGGGGC6@FEGC@F7,FFFGGGGGGGGGGGGGGGGE7FG:FGG7FGGE<FGFFFFFG@FGGGGCF?FFFGCBFECFGCGEEGGGDGCFCGC8FGEGC,;,37>:EFGGGGGGGGGGGGGGGGD**9CEGCC?FCF=9,:<CF@FFGG@BC,9:EEFFFEGD756ACC8867*7C7:;>FAFB620:C>FF><B:00:A<FF*9;>>>B)24139><DFA>9)31(41<2AA<AA8A2:AAA)5.:8)09DAF<9+)-8+:).4:
@M06628:26:000000000-CRM2J:1:1101:3994:8310 2:N:0:101
TAATCTTGCGACCGTACTCCCCAGGCGGTCTACTTAGTGCGTTAGCTGCGCCACTAAAGTCTCAAGGACCCCAACGGCTAGTAGACATCGTTTACGGCGTGGACTACCAGGGTATCTAATCCTGTTTGCTACCCACGCTTTCGCACCTCAGTGTCAGTATTGGTCCAGTGAGTCGCCTTCGCCACTGATGTTCCTTCCCATCTCTACGCATTTCACCGCTACACAGGAAATTCCACTCACCTCTACCATACTCTAGTTCGCCAGTTTTGAATGCAGTTCCA
+
FFGGGGGGGGGGGGGFEGGGGGGGGGGGGGGFGGGGGGGGGGGGGGGGGGGGGGGGGGGGGGGGGGGFGFGGGGGGGGGGGGFGGGGGGGGGGGGGGGGGGGGGGGGGGGGGGGGGGGGGGDFGGGGGGGGGDGGGGGGGGGDGGGGGGGGFGGGGGGCGFFGGGGGGGGGFGGGGEGGFGDDABFGGGFGFFFFFF@FDFGFEFFFFF;FAGFFGFGBB>FFFFF?BB?><B<FDDFFBB22?F><4<?FFFBFFBBB?0?F:@7<A<1:9<FC9<A>64
@M06628:26:000000000-CRM2J:1:1101:6222:8324 2:N:0:101
TAACCTTGCGGCCGTACTCCCCAGGCGGTCAACTTAGTGCGTTAGCTGCGCCACCCACGACTCAAGGTCACAGACGGCTAGTTGACATCGTTTACGGCGTGGACTACCAGGGTATCTAATCCTGTTTGCTCCCCACGCTTTCGTGCCTCAGTGTCAGTATTTGTCCAGGTAGCCGCCTTCGCCACTGATGTTCCTTCCAATCTCTACGCATTTCACCGCTACACTGGAAATTCCACTACCCTCTACAATACTCTAGTTTGCCAGTTCAAAATGCAGTTCC
+
FC@EGFGGGGGGGGGGGGGGGGGEFGGEGGGGGGFFGGGGEGGGGGGGGGGGGGGGGGG@FCFG<A<EFGG9?<FCFGG7FFFFGGEGGFGGF<FGGGGGGGGCGGGGCGGGFGGFFGGGGGGGGGGFGGGGGGGGGGEGGGGGGGCFGGGEFFGGGGGGEGGFGGGGGGGFGFEECEGFFDGFFFFDDGFFFFFEFDF>FFGCFFFD61;ECEEGFD>;>FFFF?7:?2<9<B>A9(53:7?2AA<2<BFA<AAFBDFAAA>)9DB2<<7?>=7+..6<
@M06628:26:000000000-CRM2J:1:1101:14830:8329 2:N:0:101
TAATCTTGCGACCGTACTCCCCAGGCGGTCTACTTATCGCGTTAGCTGCGTTACTAAGATCTCAAGGATCCCAACAACTAGTAGACATCGTTTACGGCGTGGACTACCAGGGTATCTAATCCTGTTTGCTCCCCACGCTTTCGCACCTCAGTGTCAGTATCAGTCCAGGCAGTCGCCTTCGCCACTGGTGTTCCTTCTTATATCTACGCATTTCACCGCTACACAAGAAATTCCACTACCCTCTACTGTACTCTAGTTACCCAGTTCTAAATGCAGTTCCA
+
GGGGGGGGGGGGGGGGGGGGGGGGGGGGGGGGGGGGGGGGGGGGGGGGGGGGGGGGGGGGGGGGGGGFGGGGGGGGGGGGGGGGGGGGGGGGGGGGGGGGGGGGGGGGGGGGGGGGGGGGGFFGGGGGGGGGGGGGGGGGGGGGGGGGGGGGGGGGGGGGGFGGGGFGGGGFGGGGC>DFGGGFFFGDFDGFFEFFFFFGGGGFFFEFF;@EGFFGFDF9@FFFFBBF7?B<<AFFF??BFFFFFFF24)4<AFAAA<2AF72.9D4<DFFFAF?<94:A4
@M06628:26:000000000-CRM2J:1:1101:9899:8345 2:N:0:101
TAACCTTGCCGCCGTACTCCCCAGGCGGTCAACTTAGTGCGTTAGCTGCGCCACTCACGTCTCAAGGACACAAACGGCTAGTTGACATCGTTTACGGCGTGGACTACCAGGGTATCTAATCCTGTTCGCTCCCCACGCTTTCGTTCCTCAGCGTCAGTATCTTTCCAGGAAGCCGCCTTCGCCACTGATGTTCCTTCCGATCTCTACGCATTTCACCGCTACACTGGAAATTCCACCACCCTCTACTGTACTCTAGTTTGCCAGTTCCAGATGCAGTTCC
+
GG,F9FFGG,C@FGGGGGGGGGGGGGGGGGGGGGGG<FGGGGGGGGGGGGDGGG<=FFC<=,,,C,99C<FA,EFF=FGGGGGGGGGGGGGGGGGCFGGGGGGGGGGGFGGGGCGGFGGGGGGGGG,CCGGGGGGGGGGGGGGGCG*D;EFCEEGGGG,D55,,@FCGF*,;*?EGGDGFADGFFFG*;:CFFFFCF3)/:*29@=CDF?FFFBACFC96>FFB6,2(,8A<DBAF(3<:?:<F2)),)-5)6:9<<):A)44??7:)-)099@CFBAFF
@M06628:26:000000000-CRM2J:1:1101:15548:8363 2:N:0:101
TAACCTTGCGGCCGTACTCCCCAGGCGGTCTACTTATCGCGTTAGCTTCGCCACTAAGTCATTACAACCCAACGGCTAGTAGACATCGTTTACGGCGTGGACTACCAGGGTATCTAATCCTGTTTGCTCCCCACGCTTTCGCACCTCAGTGTCAGTATCAATCCAGAGTGTCGCCTTCGCCACTGATGTTCCTTCCTATATCTACGCATTTCACCGCTACACAGGAAATTCCACACTCCTCTATCGTACTCTAGCCTGCCAGTATCGGGGTCAATTCCAAG
+
GGGGGGGGGGGGGGGGGGGGGGGGGGGGGGGGGGGGGGGGGGGGGGGGGGGGGGGGGGGGGGGGGGGGGGGGGGGGGGGGGGDGGGGGGGGGGGGGGGGGGGGGGGFGGGGGGGGGGGGGGGGGGGGGGGGGGGGGGGGGGGGGGFGGGGGGGGFFGGGGGGGGGGGGGGGFGGGEGGGFGGGFFFGGGGGFFFFFFEFFFGGFFFF@FFEFFEE<DD>FFFBFFBFFDFFBFBBF212)4:2).4<:B:<<<AAFB:?FF>?B6DBF0(*04?C:)4>2,
@M06628:26:000000000-CRM2J:1:1101:2767:8379 2:N:0:101
TAACCTTGCGGCCGTACTCCCCAGGCGGTCTACTTATCGCGTTAGCTTCGCCACTAAGTCATTACAACCCAACGGCTAGTAGACATCGTTTACGGCGTGGACTACCAGGGTATCTAATCCTGTTTGGTCCCCACGCTTTCGCCCCTCAGTGTCAGTATAAATCCAGAGTGTCGCCTTCGCCACTGATGTTTCCTCCTATACCTACGCATTTCACCGCTACACCTGAAATTCACAACCCCCCTATCTTACCTTAACCCGCCAGGATCGGGTGCAATTTCCAG
+
GGG9FFGGGGGGGGFEFGGGGGGGGGGGC@FFFFEGCFGGGGEGECF,FEDGGG<FC,69CFCFFGFGEGGGGGEGC7E5FFEFGF9FGG@FC@C@CFDGGA,:BD,=B@,,5AF,E2>=>D,>F,+6=3@>EC+88@D78**3@5C5,2EFFDCE=>,,>,BCB>?499CB4C*::,*2A7DF847:++1:+7+/4;C>;9146;;?(/);@?3*)9,43(((/,)5)5<.6-)(-,--(--2)-))5,)).-))((,(-,())*-0(.*))9+0)))..
@M06628:26:000000000-CRM2J:1:1101:15547:8381 2:N:0:101
TAACCTTGCGGCCGTACTCCCCAGGCGGTCTACTTATCGCGTTAGCTTCGCCACTAAGTCATTACAACCCAACGGCTAGTAGACATCGTTTACGGCGTGGACTACCAGGGTATCTAATCCTGTTTGCTCCCCACGCTTTCGCACCTCAGTGTCAGTATCAATCCAGAGTGTCGCCTTCGCCACTGATGTTCCTTCCTATATCTACGCATTTCACCGCTACACAGTAAATTCCACACTCCTCTATCGTACTCTCGCCTGCAAGTATCGGGTGCAATTCCAAG
+
GGGGGGGGGGGGGGGGGGGGFGGGGGGGEGGGGGGGGGGGGGGGGGGGGGGGGDFGFGGGGGGGGGGGGGGGGGGGECFGGCGGGGGGGGGGFEGFGGGEEGGGGF=<FCGCFGGDFCFGGCFFFBFE8DGC@CEGGEEC>EEEE,?FGGGGGGG?C;FF?@:=>,6?CFG6*?CEEC<?EDGFFB@@+12;8CF;+.@7+1<7AF07??EFFE3*:DFB?F22*)66)<4)69?((..)44<A<03::<DB)(-3:?F(.4-967<>>:5386E752<:,
@M06628:26:000000000-CRM2J:1:1101:2773:8403 2:N:0:101
TAACCTTGCGGCCGTACTCCCCAGGCGGTCTACTTATCGCGTTAGCTTCGCCACTAAGTCATTACAACCCAACGGCTAGTAGACATCGTTTACGGCGTGGACTACCAGGGTATCTAATCCTGTTTGCTCCCCACGCTTTCGCACCTCAGTGTCAGTATCAATCCAGAGTGTCGCCTTCGCCACTGATGTTCCTTCCTATATCTACGCATTTCACCGCTACACAGGAAATTCCACACTCCTCTATCGTACTCTAGCCTGCCAGTATCGGGTGCAATTCCAAG
+
GGGGGGGGGGGGGGGGGGGGGGGGGGGGGGGGGGGGGGGGGGEEGFGGGGGGGGGGFGGGGGGGGGGGGGGGGGGGGGGGGGGGGGGEGGGGGGGGGGGGGGGGFGGGGGGFFFGGGGGGGGGGGFGFGGGGGEGGEGGGGGGGGGGGGEGGGGFFGGGGGFGGGFGGFGGFDGGGGGGFEGDFFAD7;@FFFE=;ACFGFGG?FFFF?<CFG?EDFDBFFFBFFBFFFFFF<47?:7<7<4A4<2?FFBB999<?D?::7?B=9C:9(4*))9<:<>AF4
@M06628:26:000000000-CRM2J:1:1101:24766:8423 2:N:0:101
TAATCTTGCGACCGTACTCCCCAGGCGGTCTACTTATCGCGTTAGCTGCGCCACTAAAGGATCAAGTCCTCCAACGGCTAGTAGACATCGTTTACGGCGTGGACTACCAGGGTATCTAATCCTGTTTGCTCCCCACGCTTTCGCACCTCAGTGTCAGTATCGAGCCAGTCAGTCGCCTTCGCCACTGGTGTTCCTTCCCATCTCTACGCATTTCACCGCTACACAGGAAATTCCACTAACCTCTCTCGTACTCTAGTGAGTCAGGTTTGAATGCAGTTCCA
+
EGGGGGGGGGGGGGGGGGGGGGGGGGGGGGGGGGGGGFGGGGGGGGGGGGGGGGGGGGGGGGGGGGGGGGGGGGGGGGGGGGGGGGGGGGGGGGGGGGEFGGGGGGGGGGGDG8EFGFGGGGFGGGGGGGFEFGFGGGGGGGGGGGGGGGGFGFGDFGGGGEFFGGGGGGGFGGEGG5DFCGGD>F44FCGFFFFFFFFC>F+9AFEFB@<D75<C/C;>BFFFFF?BBBFFFF<99?3:B<1),,8???<0))64.:2<)64=):220)<696+<6<4..
@M06628:26:000000000-CRM2J:1:1101:11898:8426 2:N:0:101
TAATCTTGCGACCGTACTCCCCAGGCGGTCTACTTAGTGCGTTAGCTGCGCCACTAAAGTCTCAAGGACCCCAACGGCTAGTAGACATCGTTTACGGCGTGGACTACCAGGGTATCTAATCCTGTTTGCTACCCACGCTTTCGCACCTCAGTGTCAGTATTGGTCCAGTGAGTCGCCTTCGCCACTGATGTTCCTTCCCATCTCTACGCATTTCACCGCTACACAGGAAATTCCACTCACCTCTACCATACTCTAGTTCGCCAGTTTTGAATGCAGTTCCA
+
GGGGGGGGGGGGGGGGGGGGGGGGGGGGGGGGGGGGGGGGGGGGGGGGGGGGGGGGGGGGGGGGGGGGGGGGGGGGGGGGGGGGGGGGGGGGGGGGGGGGGGGGGGGGFGGGGGGCGGFGGGGGGGGGGGGGFFFGGDGGGGGGDGGGGGGGGGGGGGFGGGGGGGGGGG?AFGGGDEGF=DGFFFGCGEGFFFFFF@FGDGFCCFE066;DGEEGFD;BBF<???F?<?AAFF<AFF?BFF:?294352:>?.5.65<1>:?3FD<A:::=<F:764<<)
@M06628:26:000000000-CRM2J:1:1101:22763:8432 2:N:0:101
TAACCTTGCGGCCGTACTCCCCAGGCGGTCAACTTAGCGCGTTAGCTACGCCACCCACGGTTCAAGACCACAGACGGCTAGTTGACATCGTTTACGGCGTGGACTACCAGGGTATCTAATCCTGTTTGCTCCCCACGCTTTCGTGCCTCAGTGTCAGTCTTTGTCCAGGTAGCCGCCTTCGCCACTGATGTTCCTTCCAATCTCTACGCATTTCACCGCTACACTGGAAATTCCACTACCCTCTACAAAACTCTAGCTTGCCAGTTCAAAATGCAGTTCC
+
GGGGGGGGGGEGGGGGGGGGGGGGGGGGGGGGGGGGGGGGGGGGGGGGGGGGGGGGGGGGGGGGGGGGGGGGGGGGGGGGGGGGGGGGGGGFGGGGGGDGGGGGGGGGGGGGGGFFGGGGGGGGGGGGGGGGGGCECCEGGGGGCGGGGGGG@FFGGGGGGGGGGGDGFGGFFFGGEGGFGGC:BF;>DGGFACFFFD6@FG2;8CE;B?F@FF2CF3929FFBB>::FFFBFF4)4:B:B>:7A95>>6:B2.<<2:23??<)/CA<>A7=>=7+.).-
@M06628:26:000000000-CRM2J:1:1101:14326:8457 2:N:0:101
TAACCTTGCGGCCGTACTCCCCAGGCGGTCAACTTAGTGCGTTAGCTGCGCCACTCACGTCTCTAGGACACAAACGGCTAGTTGACATCGTTTACGGCGTGGACTACCAGGGTATCTAATCCTGTTCGCTCCCCACGCTTTCGTTCCTCAGCGTCAGTATCTGTCCAGGTGGCCGCCTTCGCCACTGATGTTCCTTCCAATCTCTACGCATTTCACCGCTACACTGGAAATTCCACCACCCTCTACAGTACTCTAGTCGAACAGTTCAAAATGCAGTTCCA
+
GGGGGGGGGGGGGGGGGGGGGGGGGGGGGGGGGGGGGGGGGGGGGGGGGGGGGGGGGGGGGGGGGGGGGGGGGGGGEGGGGGGGGGGGGGGGGGGGGGGGGGGGGGGGGGGGGGGGGG9FGEGGGGGGGGGGGGGGGGGGGGGGGGGGGGGGGGGGGG7FFGGGGGGFGGGFFGGGGGGFFGDFFFGGFFFFFFFFFFFGGGGFFFFFBDFFGFFGFG>BFFFFFF?BBA>9AAFBF?FB<?F?FFF>AFFBFFF>DFF?FF>4=FBFF)C62=@+6<<A4
@M06628:26:000000000-CRM2J:1:1101:15056:8479 2:N:0:101
TAACCTTGCGGCCGTACTCCCCAGGCGGTCAACTTAGTGCGTTAGCTGCGCCACCCACGACTCAAGGTCACAGACGGCTAGTTGACATCGTTTACGGCGTGGACTACCAGGGTATCTAATCCTGTTTGCTCCCCACGCTTTCGTGCCTCAGTGTCAGTATTTGTCCAGGTAGCCGCCTTCGCCACTGATGTTCCTTCCAATCTCTACGCATTTCACCGCTACACTGGAAATTCCACTACCCTCTACCATACTCTAGTTTGCCAGTTCAAAATGCAGTTCC
+
GGGGGGGGGGGGGGGGGGGGGGGGGGGGGGGGGGGGGGGGGGGGGGGGGGGGGGGGGGGGGGGGFEGGGGGGGGGGCGGGGGGGGGGGGGGGGGGGGGGGGGGGGGGGGGGGGGGGGGGGGGGGGGGGGGGGGGGGGGGGGGGGGGGGGGGGGGGGGGCGGGGGGGFCFGFFGGGGEGGFCGGFFFGFDGDFFFFFF;F>:?@EFFF@F@?FC??GFGBF>BFFFBB?BFFFFAAABFFFFB?BFF2:43:9?AF>FBAFFB9??FAFFFCF7F??9<A2
@M06628:26:000000000-CRM2J:1:1101:6546:8489 2:N:0:101
TAACCTTGCGGCCGTACTCCCCAGGCGGTCTACTTATCGCGTTAGCTTCGCCACTAAAAGATCAAGTCTTCCAACGGCTAGTAGACATCGTTTACGGCGTGGACTACCAGGGTATCTAATCCTGTTTGCTCCCCACGCTTTCGCACCTCAGTGTCAATATCAGTCCAGGTAGTCGCCTTCGCCACTGGTGTTCCTTCCTATATCTACGCATTTCACCGCTACACAGGAAATTCCACTACCCTCTACTGTATTCTAGACTAGCAGTATCAGATGCAGTTCCA
+
GGGGGGGGGGGGGGGGGGGGGGGGGGGGGGGGGGGGGGGGGGGGGGGGGGGGGGGGGGGGGGGGGGGGGGGGGGGGGGGGGGGGGGGGGGGGGGGGGGGGGGGGGGGGFGGGGGGGGGGGGGGGGGGGGGGGGGGGGGGGGGGGGGGGGGGGGGGGGGGGGGGGGGGDGGGFGGGGGGGF=DGFFFGGFGGFFFFEFDFGGGGFFAE@FFFFGFFGFG@>>BFFFBF<:?AFFFFFB7?FFBFBAAABF>AFF<4<)6AA3?AFF>94<AFFAFG9AAB<4
@M06628:26:000000000-CRM2J:1:1101:16009:8509 2:N:0:101
TAACCTTGCGGCCGTACTCCCCAGGCGGTCAACTTAGTGCGTTAGCTGCGCCACTCACGTCTCAAGGACACAAACGGCTAGTTGACATCGTTTACGGCGTGGACTACCAGGGTATCTAATCCTGTTCGCTCCCCACGCTTTCGTTCCTCAGCGTCAGTATCTGTCCAGGTGGCCGCCTTCGCCACTGATGTTCCTTCCAATCTCTACGCATTTCACCGCTACACTGGAAATTCCACCACCCTCTACAGTACTCTAGTTTGCCAGTTCAAAATGCATTTCCA
+
GGGGGGGGGGGGGGGGGGGGGGGGGGGGGGGGGGGGGGGGGGGGGGGGGGGGGGGGGGGGGGGGGGGGGGGGGGGGGGGGGGGGGGGGGGGGGGGGGGGGGGGGGGGGGGGGGCFFFGGGGGGGGGGGGGGGGGGGGGGGGGGGGGGGGGGGGGGGGGCFGGGGGGGFGGGFGGGGGGGFEGGFFFGGGGGFFFFFFFF7@E:?FCEFFFFF=ABGF5>>>B<BFF?:?FFFAD<DF<?:?:?B>A<).66<55<2<BB:AB>F?GDFFFCBFF?+4)6<)
@M06628:26:000000000-CRM2J:1:1101:21653:8515 2:N:0:101
TAACCTTGCGGCCGTACTCCCCAGGCGGTCTACTTATCGCGTTAGCTTCGCCACTAAGTCATTACAACCCAACGGCTAGTAGACATCGTTTACGGCGTGGACTACCAGGGTATCTAATCCTGTTTGCTCCCCACGCTTTCGCACCTCAGTGTCAGTATCAATCCAGAGTGTCGCCTTCGCCACTGATGTTCCTTCCTATATCTACGCATTTCACCGCTACACAGGAAATTCCACACTCCTCTATCTTACTCTACCCTGCCAGTATCGGGTGCAATTCCAAG
+
GGGGGGGGGGDGGGGGGGGGGGGGGGGGGGGGGGGGGGGGGGGGGGGGGGGGGGGGGGGGGGGGGGGGGGGGGGEGGGGGGGGGGGGGGGGGGGGDGGGGGGGGGFGGGGGGGGGGGGGGGGGGGGGGGGGGGGGGGGGGGCGEEGGGCFGGGGGGGGGGGGGFDFECEFGFGFCEGGGFGGGFFFGGGFCCAEFFF?CG@?=?FF98?DFFFFFDEC@9<??:F?B><9AA2>B<:072<<DA<)6-6<<<2))4?12:?:)6978(7BC>?4:<4)6:.
@M06628:26:000000000-CRM2J:1:1101:9922:8524 2:N:0:101
TAATCTTGCGACCGTACTCCCCAGGCGGTCTACTTATCGCGTTAGCTGCGTTACTAAGATCTCAAGGATCCCAACAACTAGTAGACATCGTTTACGGCGTGGACTACCAGGGTATCTAATCCTGTTTGCTCCCCACGCTTTCGCACCTCAGTGTCAGTATCAGTCCAGGCAGTCGCCTTCGCCACTGGTGTTCCTTCTTATATCTACGCATTTCACCGCTACACAAGAAATTCCACTACCCCCTACTGTACCTTAGTTCCCCAGTTCTAAATGCAGTTCCA
+
FGGGGGGGGGGGGGGGGGGGGGGGGGGGGGGGGGGGGGGGGGGGGFGGGGGGGGGGGGFGGGGGGGGGCFGGGGGGGGGGGGEGGFGGGGGGGGGG7FGGGGGGGGGGGGGGGGGGGGGGGGGGGGGGGGGGGGGGGGGGGGGD:F>:EFGFGGGGGGGGGGGGGC9F6:FFFFGGGGGFFGGEEFGFG,28A<BCFFFFG+1<7+9=B01>FFEFFD;1;B8@=44?B72--6<>DFF??0(,3<B))))))).5<9)481,)9C<4<2:9)=7+<).6)
@M06628:26:000000000-CRM2J:1:1101:24562:8526 2:N:0:101
TAATCTTGCGACCGTACTCCCCAGGCGGTCTACTTATCGCGTTAGCTGCGCCACTAAAGGATCAAGTCCTCCAACGGCTAGTAGACATCGTTTACGGCGTGGACTACCAGGGTATCTAATCCTGTTTGCTCCCCACGCTTTCGCACCTCAGTGTCAGTATCGAGCCAGTCAGTCGCCTTCGCCACTGGTGTTCCTTCCCATCTCTACGCATTTCACCGCTACACAGGAAATTCCACTAACCTCTCTCGTACTCTAGTGAGTCAGTTTTCATTGCAGGTCCA
+
E<FEGGGFGGECCFGGCGGFDF@@FDCECFGGGFGEGFGGGFGGG9<<EGCCCFGG8EF9FE8F=FAFGGFFDGGGGGE>DEFFFFEFEFGG@<EFEFGCFGGGFGECDFDE<,@A;,3:3EBFG9=D9;@338>B:86CFC+4>:933CB@CC;DFFFFF:;>EF,/>9CFC=5?E*8A*99AEFF4D6;;8CFEF@F0;C<);;./(/4>@C):*/426;249(.3?04).6<AD::8:28)(..-:?1(.4))64444<BFFGD)-)+1)*3+(,,)3
@M06628:26:000000000-CRM2J:1:1101:9901:8532 2:N:0:101
TAATCTTGCGACCGTACTCCCCAGGCGGTCTACTTATCGCGTTAGCTGCGTTACTAAGATCTCAAGGATCCCAACAACTAGTAGACATCGTTTACGGCGTGGACTACCAGGGTATCTAATCCTGTTTGCTCCCCACGCTTTCGCACCTCAGTGTCAGTATCAGTCCAGGCAGTCGCCTTCGCCACTGGTGTTCCTTCTTATATCTACGCACTTCACCGCTACACAAGAAATTCCACTACCCTCTACTGTACTCTAGTTACCCAGTTCTAAATGCAGTTCCA
+
GGGGGGGGGGGGGGGGGGGGGGGGGGGGGGGGGGGGGGGGGGGGGGGGGGGGGGGGGGGGGGGGGGGGGGGGGGGGGGGGGGGGGGGGGGGGGGGGGGGGGGGGGGGGGGGGGGGGGGGGGGGGGGGGGGGGGGGGGGGGFGGGGGGGGGGGGGGGGGGGGGGGGGGGGGGFGGGGDGGFGGGDFFGGGGGE6@CEFFFGGFFFFFFFF?0>0;CGA39@BBFFF?::??FFFFFFBBBFFFF?26A?DAABAB256<<A<:>4F:AAF27=<=<+65:)-
@M06628:26:000000000-CRM2J:1:1101:26153:8535 2:N:0:101
TAACCTTGCGGCCGTACTCCCCAGGCGGTCAACTTAGTGCGTTAGCTGCGCCACCCACGACTCAAGGTCACAGACGGCTAGTTGACATCGTTTACGGCGTGGACTACCAGGGTATCTAATCCTGTTTGCTCCCCACGCTTTCGTGCCTCAGTGTCAGTATTTGTCCAGGTAGCCGCCTTCGCCACTGATGTTCCTTCCAATCTCTACGCATTTCACCGCTACACTGGAAATTCCACTACCCTCTACAATACTCTAGTTTGCCAGTTCAAAATGCAGTTCC
+
FFGGGGGGGGGGGGGGGGGGGGGGGGGGGGCGGGGGGGGGGGGGGGGGGGGGGGGGGGGEGFGGGGGGGGGGGGGGGGGGGGGGGGGGGGGGGGGGGGGGGGEGGGGGGGGGECFDFFFFGGGGGGGGGGGGGGGGGGGGGGGFGGGGGGGGGGGGGGGGGGGGGGGCFGFFGFCEGDGFGGG>DFGDFGGFFFFFFFF7DG?7@FEFB@FBFFFGFCF>>>??F?0<?DFAAFFBA3??F<:<<B<26<><7-<AAABF<59)9*<>FBGFA?FG<4>)
@M06628:26:000000000-CRM2J:1:1101:6791:8560 2:N:0:101
TAACCTTGCGGCCGTACTCCCCAGGCGGTCAACTTAGTGCGTTAGCTGCGCCACCCACGACTCAAGGTCACAGACGGCTAGTTGACATCGTTTACGGCGTGGACTACCAGGGTATCTAATCCTGTTTGCTCCCCACGCTTTCGTGCCTCAGTGTCAGTATTTGTCCAGGTAGCCGCCTTCGCCACTGATGTTCCTTCCAATCTCTACGCATTTCACCGCTACACTGGAAATTCCACTACCCTCTACAATACTCTAGTTTGCCAGTTCAAAATGCAGTTCC
+
GGGGGGGGGGGGGGGGGGGGGGGGGGGGGGGGGGGGGGGGGGGGGGGGGGGGGGGGGGGGGGGGGGGGGGGGGGGGGGGGGGGGGGGGGGGGGGGGGGGGGGGGGGGGGGGGGGGGGGGGGGGGGGGGGGGGGGGGGEGEFGGGGGGGGGGGGGGGGGGGGGGGGGGGFGGFGGGGGGGFFGGFFFGCGGGFFFFEFFF=DCEEFFCD9?DFGFCGF397;B<B?B???FAFAAA<<:042,38<>A<<AFA>5>4A<A9A<9FFC<<AF762=F+65<A
@M06628:26:000000000-CRM2J:1:1101:24448:8576 2:N:0:101
TAATCTTGCGACCGTACTCCCCAGGCGGTCTACTTAGTGCGTTAGCTGCGCCACTAAAGTCTCAAGGACCCCAACGGCTAGTAGACATCGTTTACGGCGTGGACTACCAGGGTATCTAATCCTGTTTGCTACCCACGCTTTCGCACCTCAGTGTCAGTATTGGTCCAGTGAGTCGCCTTCGCCACTGATGTTCCTTCCCATCTCTACGCATTTCACCGCTACACAGGAAATTCCACTCACCTCTACCATACTCTAGTTCGCCAGTTTTGAATGCAGTTCCA
+
GGGGGGGGGGGGGGGGGGGGGGGGGGGGGGGGGGGGGGFGGGGGGGGGGGGGGGGGGGGGGGGGGGGGGGGGGGGGGGGGGGGGGGGGGGGGGGGGGGGGGGGGGGGGGGGGGGGGGGGGGGCFGGGGGGGGEFFGGECGGGGGGGGGGGGGGGGGGGGGGGGGGGGGFFGFGFGGGGGFGDGEEFGGGGFFFFFFFFFFGGGEF=>D@@D8@<CGFG@FFFFFFF:<7?F4:>AA)(3:?23<<>)35>BFBF<6<:A:9017/:AB?::*)*@7<B<A4
@M06628:26:000000000-CRM2J:1:1101:28329:8585 2:N:0:101
CAGTCTTGCGACCGTACTCCCCAGGTGGGATACTTATCACTTTCGCTTAGTCACTGAGCATTCGCCCAACAACTAGTATCCATCGTTTACGGCGTGGACTACCAGGGTATCTAATCCTGTTCGCTCCCCACGCTTTCGTCTATGAGCGTCAGTATATACGTAGTAGACTGCCTTAGCAATCGCTATTCTAAGTAATCTCTATGCATTTCACCGCTCCACTACTTATTCTATCTACTTCCGTATAACTAAAGACAACCAGTATCAAAGGCAGTTCCATAGTT
+
E,;C9CF,CF+@:FGGCFGGG;,@DC,,+,C;CDFFFG@EFEAF7@F@BFE,6<@@FG8C<,<@CF7@F:6C666CGAC5,CFF:FFGFF7CEGFGDF<<FF<F<7+,:=,5C9E,6,6E4E?=FCC+6,B7+@@8CC>C,=@FF9DE=C3+7,@,2>3,@@::,,7?A,4*;@,@2,+4,;**/9+=:@+:=*+:9<9++<7>6+9*19>**(5))*/..(94F5.<3C3<<77?E34;;;36.4))/)..63,.((..)6697:),1:G@)*+<4)).-
@M06628:26:000000000-CRM2J:1:1101:28220:8587 2:N:0:101
TAACCTTGCGGCCGTACTCCCCAGGCGGTCAACTTAGTGCGTTAGCTGCGCCACTCACGTCTCAAGGACACAAACGGATAGTTGACATCGTTTACGGCGTGGACTACCAGGGGATCCAATCCTGTTCGCTCCCCACGCTTTCGTTCCTCAGCGTCAGTATCTGTCCAGGTGGCCGCCCTCGCCCATGATGTTCCTTCCAATCCCTACCCATTTCACCGCTACACTGGAAATTCCATCACCCCCTACACTACCCTAGTCTACCCGTTCCAAATGCACTTCC
+
GGGAFGGGGG7FEFGGGGGGGGGGGGGGGGGGGGGA,@CFGGGGGGGCFGC:FFGEGAC:CE<,:C,4E<F,9E<,4+48?FF<,9?9,BBFG7<FGGCCEG74,,,A,3@:++++,,@2>FF,CE,=@7,@DE,++++@D9*4D:D9,,,24>*14>,,52<>,@D78?=)*2:*?EDF*/>))2**++21+13?A@=++2*/)*((4)(9C44CF790(127*403(3)4).)).)40:(-(((,(.((((,((-6<).4()0*((65<764A7)4>>
@M06628:26:000000000-CRM2J:1:1101:5561:8597 2:N:0:101
TAATCTTGCGACCGTACTCCCCAGGCGGTCTACTTATCGCGTTAGCTGCGTTACTAAGATCTCAAGGATCCCAACAACTAGTAGACATCGTTTACGGCGTGGACTACCAGGGTATCTAATCCTGTTTGCTCCCCACGCTTTCGCACCTCAGTGTCAGTATCAGTCCAGGCAGTCGCCTTCGCCACTGGTGTTCCTTCTTATATCTACGCATTTCACCGCTACACAAGAAATTCCACTACCCTCTACTGTACTCTAGTTACCCAGTTCTAAATGCAGTTCCA
+
GGGGGGGGGGGGGGGGGGGGGGGGGGGGGGGGGGGGGGGGGGGGGGGGGGGGGGGGGGGGGGGGGGGGGGGGGGGGGGGGGGGGGGGGGGGGGGGGGGGGGGGGGGGGGGGGGGGGGGGGGGGGGGGGGGGGGGGGGGGGGGGGGGGFGGGGGGGGGGGGGGGGGGGGGGGFGGGGGGGFGGGFFFGFCCF4CEFFFFFGGGFEFFFFFFFFGFFGFGFFFFEFFFFFFBDFAFFFF70:B>BFFFF<AF<24:A2<AFFF?F4F76<><7BAFGE>9>A)
@M06628:26:000000000-CRM2J:1:1101:28323:8607 2:N:0:101
CAGTCTTGCGACCGTACTCCCCAGGTGGGATACTTATCACTTTCGCTTAGTCACTGAGCATTCGCCCAACAACTAGTATCCATCGTTTACGGCGTGGACTACCAGGGTATCTAATCCTGTTCGCTCCCCACGCTTTCGTCCATGAGCGTCAGTATATACGTAGTAGACTGCCTTCGCAATCGGTATTCTAAGTAATCTCTATGCATTTCACCGCTACACTACTTATTCTATCTACTTCCGTATAACTCAAGTCAACCAGTATCAAAGGCAGTTCCATAGTT
+
GGGGGGGGGGGGGDGGGGGGGGGGGGGGGGGGGGGGGGFGGGGGGGGGCFGGGGGGGGGGGGGGGGGGGGGGGGGGGGGGGGGGGGGGGGGGGGGGGGGGGGGGGGDGGGGGGGGGGGGGGGGGGGGGGGGGGEEGGGGGGGGGFFGGFGGGGGFGGFGGGGDGGGGFCGGAGGGGGGGFGGDFFF@DFCFFFECCFEA78@EEFFEFFCCFDF@D)83<38EEACEFFFFEEF3CFC<DEFFFF9))5>2>>BAAFBF<A4:@FGFB:?C5)99+5426-
@M06628:26:000000000-CRM2J:1:1101:18886:8612 2:N:0:101
TAATCTTGCGACCGTACTCCCCAGGCGGTACACTTAATGTGTTAACTGCATTACTGCAAGGTCTAGCCTCACAACAACTAGTGTACATCGTTTAGGGCGTGGACTACCAGGGTATCTAATCCTGTTCGCTCCCCACGCTTTCGCGTCTCAGCGTCAATAATGTTCCAGTAGATCGCCTTCGCAATCGGTATTCCTTCTGATCTCTACGGATTTTACCCCTACACCAGAAATTCCATCTACCTCTCCCATATTCTAGGTAAGCAGTTTTCAAAGCAGTTCAA
+
GGGGGGGGGGGGGGGGGGGGGGGGGGGGGGGGGGGGGGGGGGGGGGGGGFGGGGGGGGGGGGGGGGGGGGGGGGGGGGGGGGGGGGGGGGGGGGGGGGGGGGGGGGGGGGGGGGGGGGGGGGGFGGGGGGGGGGGGGGGGGGGGGGGGGGGGGGGDGGGGGGGGGGGGGGGFGGGGGGDACGGFFFGD76CAFEFFFFFGGGC<FFE2;1<EGCEGFGFFFF@DFFFFF;EFFFEEEFFFFFB<??:?>1A<<:A>2<2<27<FFF94):EF<FFGB<>B2
@M06628:26:000000000-CRM2J:1:1101:19826:8630 2:N:0:101
TAACCTTGCGGCCGTACTCCCCAGGCGGTCAACTTAGTGCGTTAGCTGCGCCACTCACGTCTCAAGGACACAAACGGCTAGTTGACATCGTTTACGGCGTGGACTACCAGGGTATCTAATCCTGTTCGCTCCCCACGCTTTCGTTCCTCAGCGTCAGTATCTGTCCAGGTGGCCGCCTTCGCCACTGATGTTCCTTCCAATCTCTACGCATTTCACCGCTACACTGGAAATTCCACCACCCTCTACAGTACTCTAGTTTGCCAGTTCAAAATGCAGTTCCA
+
GGGGGGGGGGGGGGGGGGGGGGGGGGGGGGGGGGGGFGGGGGGGGGGGGGGGGGGGGGGGGGGGGGGGGGGGGGGGGGGGGGGGGGGGGGGGGGGGGGGGGGGGGGGGGGGGGGGGGGGGGGGGGGGGGGGGGGGGGGGGGGGGGGGGGGFGGGGGGGGGGGGGGGCFCFGFGGGGGGGFGGGFFFGGGGGFFFFFF@F77?CCFFFDB?FFGFFGFGB9;BBFFB:B:AAFFFFF?F8??BFF<B234AFFFFF:>AABFFF??7<A>FDF269A><A<)
@M06628:26:000000000-CRM2J:1:1101:13789:8630 2:N:0:101
AATCTTGCGACCGTACTCCCCAGGCGGAATGCTTAATCCGTTAGGTGTGACACCAACAAGCCTTCTTGCTGACGTCTGGCATTCATCGTTTACGGTGTGGACTACCAGTGTATCTAATTCTGTTTGCTCCCCACCCGTTCGCACCTCAGCGTCAGTATCGATCCATTGAGCCGCCTTCGCCACCGGTCTTCCTCCGCATATCTACGAAGTTCATCTCTTCACTCGGAATTCCACCTACCTCTCTCGACATCAAGACCAGGAGCTTACAAGGCAGTTCCA
+
C@F6=EF9@+@@:8C@,<EC,C7,C@:BED<FD<,,CC<7FF7B,<,:@,<<FF7CB,,9E,4,:A6CEEFGG7CEF7,A?CF?FCFFDF<FG+@,4+++9E<BE4,:9F<,E9=@,E,@FFEFE,,=EF@+86+C+@,@86=>>=8,@F?EE>62,33++,56,3537,0;*;C7:F**/;5))/1)/+4B*+0:(8/*+4):1/(6(/+2));+;).)5=)+3((((465)6(((.4<75:2)(,((-..423:<00(((089)562+.(0*254<2
@M06628:26:000000000-CRM2J:1:1101:20647:8639 2:N:0:101
TAATCTTGCGACCGTACTCCCCAGGCGGTCTACTTAACGCGTTAGCTCCGAAAGCCACGGCTCAAGGCCACAACCTCCAAGTAGACATCGTTTACGGCGTGGACTACCAGGGTATCTAATCCTGTTTGCTCCCCACGCTTTCGCATCTGAGTGTCAGTGTCTGTCCAGGGGGCCGCCTTCGCCACTGGTATTCCTTCAGATCTCTACGCATTTCACCGCTACACCTGAAATTCTACCCCCCTCTACAGCACTCTAGTTCACCAGTTTCAAATGCAGTTCC
+
GGGGGGGGGGGGGGGGGGGGGGGGGGGGGGGGGGGGGGGGGGGGGGGFGGGGGGGGGGGGGGGGGGGGGGGGGGGGGGGGGGGGGGGGGGGGGGGGGGGGGGGGGGGGGGGGGFGGGGGGGGGGGGGGGGGGGGGGGGGGGGGGGGGGGGGGGGGGGGGGGGGGGGGGGDGFGGGGGGGFGGGADFGFGGGFFEFEFEF=FGC<?FFFFBFFGFFGFGF>FFFFFF>FF<AFFFFFFFF>B;<<AD<257?25<ABBAD9<2))9F<A>>FF449+644A
@M06628:26:000000000-CRM2J:1:1101:22115:8678 2:N:0:101
TAACCTTGCGGCCGTACTCCCCAGGCGGTCTACTTATCGCGTTAGCTGCGTTACTAAGATCTCAAGGATCCCAACAACTAGTAGACATCGTTTACGGCGTGGACTACCAGGGTATCTAATCCTGTTTGCTCCCCACGCTTTCGCACCTCAGTGTCAGTATCAGTCCAGGCAGTCGCCTTCGCCACTGGTGTTCCTTCTTATATCTACGCATTTCACCGCTACACAAGAAATTCCACTACCCTCTACTGTACTCTAGTTACCCAGTTCTAAATGCAGTTCCA
+
GGGGGGGGGGDGGGGGGGGGGGGGGGGGGGGGGGGGGGGGGGGGGGGGGGEGGGGGGGGGGGGGGGGCFGGGGGGGGGGGGGGGGGGGGGGGGGGGGGGGGGGGGGGGFGGGGGGGGFGGGGGGGGGGFGEGGGGGGGGGGGGGGGGGGGGGGGGGGGGGGGGGGGGGGGG>FGGGGGGFGGGBBFGDF?FFFFFFFFFGG7@?:FEFFF;B>CCFFGFF9BBF?<47??FFFFFFB?>::76:).53<4AA><A6AB9AFB<)9:<<AAF=)8C<A<4A2
@M06628:26:000000000-CRM2J:1:1101:27610:8679 2:N:0:101
TAATCTTGCGACCGTACTCCCCAGGCGGAATGCTTAATCCGTTAGGTGTGACACCAACAAGCATGCTTGCTGACGTCTGGCATTCATCGTTTACGGTGTGGACTACCAGGGTATCTAATCCTGTTTGCTCCCCACACTTTCGCACCTCAGCGTCAGTATCGAGCCAGTGAGCCGCCTTCGCCACTGGTGTTCCTCCGAATATCTACGAATTTCACCTCTACACTCGGAATTCCACTCACCTCTCTCGAACTCAAGACCAGGAGTTTATAAGGCAGTTCCAG
+
GGGGGGGGGGGGGGGGGGGGGGGGGGGGGGGGGGGGGGGGGGGGGGGGGGGGGGGGGGGGGGGGGGGGGGGGGGGGGGGGGGGGGGGGGGGGGGGGGGGGGGGGGGGGGGGGGGGGGGGGGFGGGGGFGFGGGGGGGGGGGGGGGGGGGFGGGGGGGGGGGGG>EGGGFACAFGEGEGGFGCGFFFGFGGGFFFFFFFEGGGGEFF;0(6=A@C3CFGFECC@<FFF>?D?AFFBABFFF?FFFFFFFF?2:<F?7<?BB(,8F?C)59<FF()2:<<BF<
@M06628:26:000000000-CRM2J:1:1101:12023:8681 2:N:0:101
TAATCTTGCGACCGTACTCCCCAGGCGGTACACTTAATGTGTTAACTGCATTACTGCAAGGTCTAGCCTCACAACAACTAGTGTACATCGTTTAGGGCGTGGACTACCAGGGTATCTAATCCTGTTTGCTCCCCACGCTTTCGCGTCTCAGCGTCAATAATGTTCCAGTAGATCGCCTTCACAATCGGTATTCCTTCTGATCTCTACGGATTTTACCCCTACACCAGAAATTCCATCTACCTCTCCCATATTCTAGGTAAGCAGTTTTCAAAGCAGTTCAA
+
GGGGGGGGGGGEGGGGGGGGGGGGGFGGGGGGGGGGGGGGGGGGGGGGGFFFGGGGGGGGGGGGGGGGGGGGGGGGGGGGGGGGGGGGGGFFGGGGGGGGGGGGGGGGGGGGFFFEGDFGGCGGGGGGGGGGGGGGGGGGGGGCGGGGGGGGGGGGGGGGGGGDGGGGGGFFCGGGGGGFGGGFFFGGGGGFFFFFFFF7FGGFFFFDFFFEGFEG8FDDF@EFFF?;D8EFFFECFFFF47373;@,77AFFFF97:<<)7>?6>A>94C@9F+:<4649
@M06628:26:000000000-CRM2J:1:1101:17661:8684 2:N:0:101
TAATCTTGCGACCGTACTCCCCAGGCGGTCTACTTAGTGCGTTAGCTGCGCCACTAAAGTCTCAAGGACCCCAACGGCTAGTAGACATCGTTTACGGCGTGGACTACCAGGGTATCTAATCCTGTTTGCTACCCACGCTTTCGCACCTCAGTGTCAGTATTGGTCCAGTGAGTCGCCTTCGCCACTGATGTTCCTTCCCATCTCTACGCATTTCACCGCTACACAGGAAATTCCACTCACCTCTACCATACTCTATTTCGCCAGTTTTGAATGCATTTCCA
+
GFGGGGGGGGGGGGGGGGGGGGGGGGGGGGGGGFGGFGFGGGGGGGGGGGGGGGGFGGGGGGGGGGGGGGGGGGGGGGGGGGFGGGGGGGGGGGGGGGGGGGGGGGGGGGGGGGGGGGGGGGGGGGGGGGGGGGGGGGGGGGGGGGGGGGGGGGGGGGGGGGGGGGGGGGGFGGGDGGGFGGGFFFG=FCGAFCFFF8FF@F+9AFE661?BFEFGFDF>FF2?F:3:4:AFFFFFF??B:2:<BFA?A2:AB<9)6AFF<66BFGBD7?C@)/3064<9)
@M06628:26:000000000-CRM2J:1:1101:27455:8695 2:N:0:101
TACCGTTGCCGGCGTACTCCCCAGGCGGTCAACTTATCGCGTTAGCTGCGCCACTAAGCCCTTAAATGGACCCAACGGCTAGTTGACATCGTTTACGGCGTGGACTACCAGGGTATCTAATCCTGTTTGCTCCCCACGCTTTCGCACCTCAGCGTCAGTATTGTTCCAGAAAGCCGCCTTCGCCACTGATGTTCCTCCGGATATCTACGCATTTCACCGCTACACCCGGAATTCCGCTTTCCTCTAACATACTCTAGTCTGGCAGTATCAAATGCAGTTC
+
GFGGGGGGGGGGGGGEGGGGGGGGGGGGFGGGGGGGGGGGGEGGGGGGGGGGGGG<FGGGGGGGGGGGGGGGGGGGGGGGGGGGGGGGGGGGGGGGGGGGGGGGGGGGGGGGGFGGGGGGGGGGGGGGGGGGFGEGGGGGGGGGGGGGGFGGGGGGGGGCFG7AFCGGGCGFGGGGGGGFGGGFFFGFFGGFACFEF@3DCCEAFF)6(7?FGFFGFGFF>>F<??FF;FB?FBFFFFFFBFFFFB<A?AB?6<<<<AFFFF7F304<AAFF287<445<
@M06628:26:000000000-CRM2J:1:1101:12030:8701 2:N:0:101
TAATCTTGCGACCGTACTCCCCAGGCGGTACACTTAATGTGTTAACTGCATTACTGCAAGGTCTAGCCTCACAACAACTAGTGTACATCGTTTAGGGCGTGGACTACCAGGGTATCTAATCCTGTTTGCTCCCCACGCTTTCGCGTCTCAGCGTCAATAATGTTCCAGTAGATCGCCTTCACAATCGGTATTCCTTCTGATCTCTACGGATTTTACCCCTACACCAGAAATTCCATCTACCTCTCCCATATTCTAGGTAAGCAGTTTTCAAAGCAGTTCAA
+
GGGGGGGGGGGGGGGGGGGGGGGGGGGGGGGGGGGGGGGGGGGGGGGGGFGGGGGGGGGGGGGGGGGGGGFGGGGGGGGGGGGFGGGGGGGGGGGGGGGGGGGGGGGGGGGGG?FGGGGGGGGGGFFGGGGGFGGGGGGGGGGGGGGGGFGGGGGGEGEGGFGGGGGDFCCFGGGGGGGFFGFAFFGGGFFFFFFFFFFC=CGFFFEB9@DFG45>FD@?F<@;FD@?D3>.;?CEFFFFFFFFF@D;1(646:)4254A>?B:7C2))6:?2:8*449A2
@M06628:26:000000000-CRM2J:1:1101:12909:8717 2:N:0:101
TAACCTTGCGGCCGTACTCCCCAGGCGGTCTACTTATCGCGTTAGCTGCGCTACTCACGGATTAAATCCACAAACAGCTAGTAGACAGCGTTTACGGTGTGGACTACCAGGGTATCTAATCCTGTTCGCTACCCACACTTTCGCACATGAGCGTCAGTCTTTGGCCAGGGAGTCGCCTTCGCCACTGATGTTCCTTCTGATATCTACGCATTTCACCGCTACACCAGAAATTCCACTCCCCTCTCCCAGACTCTAGTCTGCCACTTCTAAATGCTATTCC
+
GGGGGGGGGGGGGGGGGGGGGGGGGGGGFFGGGGGGGGFGGGGGGGGGGGGGGGFFCGGGGGG@FGGGGGGGFGGGGGFEFGFGGGGG@>FGGGGGGGGGEGFFGGGGGGGGGG@FGGGGGGGFGGFGGGGGGGCEGGGGGG6?+CDF@EEDEGEGGFGGDGFGGGGGGGGFCC5CGGGFFDGAEFF7CCFCFCCE633:C@@CFC><;01>GFFGADBFFB20?BFBBBAAFA<AA7:?F0<232(.)46024<)69<4)30*9>84:2<B)*206<A5
@M06628:26:000000000-CRM2J:1:1101:2794:8719 2:N:0:101
TAATCTTGCGACCGTACTCCCCAGGCGGTCTACTTAGTGCGTTAGCTGCGCCACTAAAGTCTCAAGGACCCCAACGGCTAGTAGACATCGTTTACGGCGTGGACTACCAGGGTATCTAATCCTGTTTGCTACCCACGCTTTCGCACCTCAGTGTCAGTATTGGTCCAGTGAGTCGCCTTCGCCACTGATGTTCCTTCCCATCTCTACGCATTTCACCGCTACACAGGAAATTCCACTCACCTCTACCATACTCTAGTTCGCCAGTTTTGAATGCAGTTCCA
+
GGGFGGGGGGGGGGGGFGGGGGGGGGGGGDGGGGGGGGGGGGGGGGGGGGD@CGCFFGGGGFGGGGGGGGGGGGGGGGFGGGGGGCFFFGGGGFGGEGGGGE+AFGFFFFGGD>E8FGGGGCGGGGFGGE=EDEGGEGGGFFGGGGGFG7CFGGGGGAAFGFE9@FGGGC:9CFCG>EGFGCCEEFGFF7==>EF6+(;7;CCEFFCDB;25+.?F8D0209;1?:1<:?FAF25440(:4)3<AB98>?B:,6))--)-2?:)67:4((0/.8:<A464.
@M06628:26:000000000-CRM2J:1:1101:5090:8731 2:N:0:101
TAATCTTGCGACCGTACTCCCCAGGCGGAATGCTTAATCCGTTAGGTGTGTCACCGAACAGTATACTGCCCGACGACTGGCATTCATCGTTTACGGTGTGGACTACCAGGGTATCTAATCCTGTTTGCTCCCCACACTTTCGTACCTCAGCGTCAGTATCGAGCCAGTGAGCCGCCTTCGCCACTGGTGTTCCTCCAAATATCTACGAATTTCACCTCTACACTTGGAATTCCACTCACCTCTCTCGAACTCTAGACTGATAGTTTTGGAGGCAGTTCCAG
+
FFGGGGGGGGGGGGGGGGGGGGGGGGGGGGGGGGFGGGGGGGGGGGGGGGGGGGGGGGGGGGGGFGGFGCFGGGGGGGFGGGGGGGGGGGGGGGEEFGGGGGGGGGGGGGGGGGGGG8FGDGGGGGFGGGGGGDEGGGGFFGGGGG79<EGD8EEGGGGGGDGGGGGGGGGFFDG>=EGFGGDEFFCC<FGFF3;@FFFGGGGEFFFFF6;:7?ED*><3;3@E=9:3<B)<9>A9B:?FF?)(,51:FFBAA<<<>942:99?FF<7>(?::>*A2:A96
@M06628:26:000000000-CRM2J:1:1101:5072:8733 2:N:0:101
TAATCTTGCGACCGTACTCCCCAGGCGGAATGCTTAATCCGTTAGGTGTGTCACCGAACAGTATACTGCCCGACGACTGGCATTCATCGTTTACGGTGTGGACTACCAGGGTATCTAATCCTGTTTGCTCCCCACACTTTCGTACCTCAGCGTCAGTATCGAGCCAGTGAGCCGCCTTCGCCACTGGTGTTCCTCCAAATATCTACGAATTTCACCTCTACACTTGGAATTCCACTCACCTCTCTCGAACTCTAGACTGATAGTTTTGGAGGCAGTTCCAG
+
GGGGGGGGGGGGGGGGGGGGGGGGGGGGGGGGGGGGGGGGGGGGGGGGGGGGGGGGGGGGGGGGGGGGGGGGGGGGGGGGGGGGGGGGGGGGGGGGGGGGGGGGGGGGGGGGGGGGGGGGFGGGGGGGGGGGGGGGGGGGGGGGGGGGGGGGGGGGGFGGGGGGGGGFGGGFGGGGGGGFGGDFFFGG4CDFFFFFFFFGGGGFFF@????AFF?FFGFFEEFEFB?BFFFBFBABFBFF23427B:FFFFFFAA)6A72>:AFFGF090?B?DGGFFF>:
@M06628:26:000000000-CRM2J:1:1101:5187:8750 2:N:0:101
TAACCTTGCGGCCGTACTCCCCAGGCGGTCAACTTAGTGCGTTAGCTGCGCCACTCACGTCTCAAGGACACAAACGGCTAGTTGACATCGTTTACGGCGTGGACTACCAGGGTATCTAATCCTTTTCGCTCCCCACGCTTTCGTACCTCAGCGTCATTATCTGTCCAGTTGGCCGCCTTCGCCACTGATGTTCCTGCCAATCTCTACGCATTTCACCGCTACACTGGAAATTCCACCACCCTCCACAGTACTCTAGTTTGCCAGTTCAAAATGCAGTTCCA
+
FFGFFGGFEGEEEGGGGGGFDFFE8FGEG:CGFEFFEFEDFGGGEGFG<@:6@F@CAFF=F<FEG9A=FAF8,EEG,@F:DF<<E<CAF@F@BF<=++>FEGGGG<<=533=3=,6E==2>;E,@C=8+@,B+@3B<+:;CCEGG@DFGGGFE8*1,,,6>DE>FFCC,2=);0:/:=</:><ABF<*3=FFF3A))=A*>CF?7+716(:B7)5:=<9>14>B4??(.)6<):>4<???B66(.80:.)6<:<<BB)69A72)/:6<)6+984:<.4.)-
@M06628:26:000000000-CRM2J:1:1101:12873:8764 2:N:0:101
TAACCTTGCGGCCGTACTCCCCAGGCGGTCAACTTAGTGCGTTAGCTGCGCCACTCACGTCTCAAGGACACAAACGGCTAGTTAACATCGTTTACGGCGTGGACTACCAGGGTATCTAATCCTGTTCGCTCCCCACGCTTTCGTTCCTCAGCGTCAGTATCTGTCCAGGTGGCCGCCTTCGCCACTGATGTTCCTTCCAATCTCTACGCATTTCACCGCTACACTGGAAATTCCACCACCCTCTACAGTACTCTAGTCTACCAGTTCAAAATGCAGTTCC
+
GGGGGGGGGGGGGGGGGGGGGGGGGGGGEGGGGGGGEGFGGGGGGGGGGGGEGGGGGGGGGGGGGGGGGGGGGGGEFGGGGGGGGGGGGGGGGGGGGGGGGGGGGGGGFGDCGGGGGGFFGGGGGGGGGGGGGG?EGGGGGGGGGGGGGGGGGEGGGGCGGGGGGGGFGGG>GFEGGGDF57DDFFGFGFGFFFAEFFF+:FCCFFE;@??EG<AGFGFFFFFFFB7?2A2<BFFFFFFFFB::<A<?F24-.5<2<A9ABDBF?CA<BF7?>??C446:
@M06628:26:000000000-CRM2J:1:1101:16240:8768 2:N:0:101
TAACCTTGCGGCCGTACTCCCCAGGCGGTCTACTTATCGCGTTAGCTTCGCCACTAAGTCATTACAACCCAACGGCTAGTAGACATCGTTTACGGCGTGGACTACCAGGGTATCTAATCCTGTTTGCTCCCCACGCTTTCGCACCTCAGTGTCAGTATCAATCCAGAGTGTCGCCTTCGCCACTGATGTTCCTTCCTATATCTACGCATTTCACCGCTACACAGGAAATTCCACACTCCTCTATCGTACTCTAGCCTGCCAGTATCGGGTGCAATTCCAAG
+
GGGGGGGGGGGGGGGGGGGGGGGGGGGGGDGGGGGGGGGGGGFGGGGGGGGGGGGGGGGGGGGGGGGGGGGGGGGGGFGGFFFGGGGGGGGGGGGGGGGGGGGGGGFGGGFGGGGFGGGGGGGGGGGFAEGEFGGGGGGGGGGGGFF?FFGGGGGGGGFGCFFGFDF7FGGFGGGEG?8?E5DFF48BFEG=F?F;CEFGFFC?FF;@FDFFGEEDFGFFFFFFF?:?949>FF?B??B2:<2)6(.43<BA464?D?B???BFFGB6085746<9)6A>3
@M06628:26:000000000-CRM2J:1:1101:16658:8769 2:N:0:101
TAATCTTGCGACCGTACTCCCCAGGCGGTACACTTAATGTGTTAACTGCATTACTGCAAGGTCTAGCCTCACAACAACTAGTGTACATCGTTTAGGGCGTGGACTACCAGGGTATCTAATCCTGTTTGCTCCCCACGCTTTCGCGTCTCAGCGTCAATAATGTTCCAGTAGATCGCCTTCGCAATCGGTATTCCTTCTGATCTCTACGGTTTTTACCCCTACACCAGAAATTCCTTCTACCTCTCCCATATTCTAGGTAACCATTTTTCAAAGCAGTTCAA
+
GGGFFGGGGGGGEGGGGGGGGGGGGGGGGGGGGGGGGGGGGGGGGGGGG9FFGGGGGGCCFFFGGGGGGFGGGGGGGGGGGGFFCGGGFGFFDFFGGGGGGGGGGGGGGGGCFFFDGFCGFFGCFGGGGGGGGGGD:8CGFGGGEC>CGDEFGGEECE7@C9CEGGGGF9CF9EEEGG7*@CC9@FGCDFFFFFF?FFA7+140=>C25(/)7;?F=F2;1=(35;11()9)44)))/<?))/3::1(-(.46)6424<<)),**:<).6:@>?6*<).64
@M06628:26:000000000-CRM2J:1:1101:23782:8771 2:N:0:101
TAACCTTGCGGCCGTACTCCCCAGGCGGTCAACTTAGTGCGTTAGCTGCGCCACTCACGTCTCAAGGACACAAACGGCTAGTTGACATCGTTTACGGCGTGGACTACCAGGGTATCTAATCCTGTTCGCTCCCCACGCTTTCGTACCTCAGCGTCAGTATCTGTCCAGGTGGCCGCCTTCGCCACTGATGTTCCTTCCAATCTCTACGCATTTCACCGCTACACTGGAAATTCCACCACCCTCTACAGTACTCTAGTTTGCCAGTTCAAAATGCAGTTCCA
+
GGGGGGGGGGEGGGGGGGGGGGGGGGGGGGGGGGGGGGGGGGGGGGGGGGGGGGGGGGGGGGGGDGGGGGGGGGGGGGGGGGGGGGGGGGGGGGGGGGGGGGGGGGGGGGGGGGGGGCFGGGGGGGGGGGGGGGGGDDGGGGEFFGGGGGGGGGGGGGGGGGFGGGGGFGG>6CEGGGGFFGG>DFDGGGGFFFFFFDFCFGEFFFEFF<(7::<GF36;;>DFF?(27<ADFAADFFFF1:<?BFA?<4656<26<AA2>A2)9FA2<A71.=9+.:AF)
@M06628:26:000000000-CRM2J:1:1101:11760:8788 2:N:0:101
TAACCTTGCGGCCGTACTCCCCAGGCGGTCAACTTAGTGCGTTAGCTGCGCCACTCACGTCTCAAGGACACAAACGGCTAGTTGACATCGTTTACGGCGTGGACTACCAGGGTATCTAATCCTGTTCGCTCCCCACGCTTTCGTTCCTCAGCGTCAGTATCTGTCCAGGTGGCCGCCTTCGCCACTGATGTTCCTTCCAATCTCTACGCATTTCACCGCTACACTGGAAATTCCACCACCCTCTACAGTACTCTAGTTTGCCAGTTCAAAATGCAGTTCCA
+
GGGGGGGGGGGGGGGGGGGGGGGGGGGGFGEGGGGGGGGGGGGGGGGGGGGGGGGGGGGGGGGGGGGGGGGGGGGGGGGGGGGGGGGGGGGGGGGGGGGGGGGGGGGGCGGGGGGGFGGGGGGGGGGGGGGGGGFGEGGGGGGGGGGFGFFGDGGGGGFEGGFGGGCGGGGFGGEGGGGFGGGFFFGGG?FFFFFEFFF7@C+7ACE;@<;DCAFGF<;FFFFFFB:?:2A9<5<AFFF?F(4?2AA0:))64:B>><AFFFF4@>A<AFFFAF9+9<<B)
@M06628:26:000000000-CRM2J:1:1101:23851:8795 2:N:0:101
TAACCTTGCGGCCGTACTCCCCAGGCGGTCAACTTAGTGCGTTAGCTGCGCCACCCACGACTCAAGGTCACAGACGGCTAGTTGACATCGTTTACGGCGTGGACTACCAGGGTATCTAATCCTGTTTGCTCCCCACGCTTTCGTGCCTCAGTGTCAGTATTTGTCCAGGTAGCCGCCTTCGCCACTGATGTTCCTTCCAATCCCTACGCATTTCACCGCTCCCCTGGAAATTCCACTACCCTCCACCAACCTCTAGTTTGCCCGTTCAAAATGCAGTTCC
+
GGGFGGGGGGCEFGGGGGGGGGGGGFGG@ECGGGGGGGGGGGGGGGGGGGGGGGGGGGGGGGGG8FGFGFFGFGGGGGGGGGGGCGFGFGGGGGGGGGDGGGFGGFGGGGDF@DGGGCFGGGGGGFGGFAFGGGCCEEEEFGGGCGC;F6?FFGGGGF7FECF@FGDFGGFFC*/??EDFGGG:BFG77<CAFFF5AFA++00))*/2:(3)2))2?*(((-(()44::29<BA<>>B?FF22((,(.((-(.))..5)-5))))9:(<4+*-*+0.::A
@M06628:26:000000000-CRM2J:1:1101:17630:8804 2:N:0:101
TAACCTTGCGGCCGTACTCCCCAGGCGGTCAACTTAGTGCGTTAGCTGCGCCACTCACGTCTCAAGGACACAAACGGCTAGTTGACATCGTTTACGGCGTGGACTACCAGGGTATCTAATCCTGTTCGCTCCCCACGCTTTCGTTCCTCAGCGTCAGTTTCTGTCCAGGTGGCCGCCTTCGCCACTGATGTTCCTTCCAATCTCTACGCATTTCACCGCTACACTGGAAATTCCACCACCCTCTACAGTACACTAGTTTGCCAGTTCAAAATGCATTTCCA
+
GGGGGGGGGGGGGGGGGGGGGGGGGGGGGGEGGGGGGGGGGGGGGGGGGGGGGGGGGGGGFGGGGGGGGGGGGGGGGGGGGGGGGGGGGGGGGGGGGGGGGGEFGFGFFFGEGGGFGGGFGGGFGGGGGGGGGG6C>EGGGGDG:F9;FCDEEBECEE,>DFGGGGGGDDFFFCEGGGDFCCD35FGFGCFCFFFFFFFGGG94@F;260?ED92DFDF>F><18?:::AFFFFAF<<?F:36:BBD?<24<2545525:<76??FAAAFCBFF?+64>A4
@M06628:26:000000000-CRM2J:1:1101:20565:8804 2:N:0:101
TAACCTTGCGGCCGTACTCCCCAGGCGGTCTACTTATCGCGTTAGCTTCGCCACTAAGTCATTACAACCCAACGGCTAGTAGACATCGTTTACGGCGTGGACTACCAGGGTATCTAATCCTGTTTGCTCCCCACGCTTTCGCACCTCAGTGTCAGTATCAATCCAGAGTGTCGCCTTCGCCACTGATGTTCCTTCCTATATCTACGCATTTCACCGCTACCCAGGAAATTCCACACTCCTCTATCGTACTCTACCCTGCCAGTATCGGGTGCAATTCCAAG
+
FGGGGGGGGGGGEGGGGGGGGGGGGGGGFGGFGGGGGGGGGGGGGGGGGGGGGGGGGGGGGFGFGGGGGGGGGGGGGGGGGGBFDGGGGGGGGDGGGGGGGGGGGGGGGGGGGCDFFGGGGGGGEGGGGGFGEEEEGGGGGGC?C3;,@BFGA,7@CEFFGCFGCBD4D?FF>>=EEFG>E*94?=>++1;@7<+:FCFD+12.;511@?EFCC)/8C0((().>:(4-6<<24:61:()3446:67:(,--5)6()(1:?0248::>F0*),*2+.6>A)
@M06628:26:000000000-CRM2J:1:1101:5455:8804 2:N:0:101
TAACCTTGCGGCCGTACTCCCCAGGCGGTCAACTTAGTGCGTTAGCTGCGCCACCCACGACTCAAGGTCACAGACGGCTAGTTGACATCGTTTACGGCGTGGACTACCAGGGTATCTAATCCTGTTTGCTCCCCACGCTTTCGTGCCTCAGTGTCAGTATTTGTCCAGGTAGCCGCCTTCGCCACTGATGTTCCTTCCAATCTCTACGCATTTCACCGCTACACTGGAAATTCCACTACCCTCTACAATACTCTAGTTTGCCAGTTCAAAATGCAGTTCC
+
FGGGGGGGGGFGGGEFDFGGGGGGGGGGGGGGGGGGGGGGGGGGGGGGGGGGGGGGGGGGGGGGGGGGGGGGGGGGGGGGFGGGGGGGGGGFGGGGGGGGGGGGGGGGGGGGGGGGGGGGGGGGGGGGGFFGGGGGGGCEGGGGGGGGGGGGGGGGGGFGGFGGGGFF?FGFCCCEGGGFEGGFFFGGGFCCFFFFB8FCDF+1:AED6;@E@C?GFD>BFFFB4<?04>ABFFBDFF??B<6(-54).9:4<A<26:<>AAA?FGBF<>FFFF:?>-4<
@M06628:26:000000000-CRM2J:1:1101:14446:8808 2:N:0:101
TAATCTTGCGACCGTACTCCCCAGGCGGTCTACTTAGTGCGTTAGCTGCGCCACTAAAGTCTCAAGGACCCCAACGGCTAGTAGACATCGTTTACGGCGTGGACTACCAGGGTATCTAATCCTGTTTGCTACCCACGCTTTCGCACCTCAGTGTCAGTATTGGTCCAGTGAGTCGCCTTCGCCACTGATGTTCCTTCCCATCTCTACGCATTTCACCGCTACACAGGAAATTCCACTCACCTCTACCATACTCTAGTTCGCCAGTTTTGAATGCATTTCCA
+
GGGGGGGGGGGGGGGGGGGGGGGGGGGFGGGGGGGGGGGGGGGGGFGGGGGGGGGGGGGGGGGGGGGGGGGGGGGGGGGGGGGGGGGGGGG@GGGGGGGGEGGGGGGGGGGGGFFFFGCGGGFGGGGGFFGGGGGGGGGGGGGGGGGCF?GGGGGGGGFGGGGGGGGFFCFFGFEGD5DFCGGFFFG>FGGFFFFFFFFC1=CEFFEDFD@5:?EFFGFFF9BFFF?FF0AA2<BFAF?FB?F?FF<?BFBFFFFBFFBF9<639C<><<7=<FC+66<B2
@M06628:26:000000000-CRM2J:1:1101:22358:8854 2:N:0:101
TAACCTTGCGGCCGTACTCCCCAGGCGGTCTACTTATCGCGTTAGCTTCGCCACTAAGTCATTACAACCCAACGGCTAGTAGACATCGTTTACGGCGTGGACTACCAGGGTATCTAATCCTGTTTGCTCCCCACGCTTTCGCACCTCAGTGTCAGTATCAATCCAGAGTGTCGCCTTCGCCACTGATGTTCCTTCCTATATCTACGCATTTCACCGCTACACAGGAAATTCCACACCCCTCTATCGTACTCTAGCCTGCCAGTATCGGGTGCAATTCCAAG
+
GGGGGGGGGGDGGGGGGGGGGGGGGGGGGGGGGGGGGGGGGGGGGGGGGGGGGGGGGGGGGGGGGGGGGGGGGGGGGGGGGGGGGGGGGGGGGGGGEGGGGGGGGGGGGGGGGGGGGGGGGGGGGGGGGFGGFG6EGGGGGGGGG?FGGGFGGGGGGGGGGGGGG,DCDFGFGGCGEGCEGGGFFFGGGGGFFFFFFFFF7<C6C>607;EF><AGEC>BBFF05:BFFF>DAFB?29>1(,46:6?(46AAA5<1<??F>:?49FBF>F5>)9:<)6<2,
@M06628:26:000000000-CRM2J:1:1101:26844:8868 2:N:0:101
TAACCTTGCGGCCGTACTCCCCAGGCGGTCTACTTATCGCGTTAGCTTCGCCACTAAGTCATTACAACCCAACGGCTAGTAGACATCGTTTACGGCGTGGACTACCAGGGTATCTAATCCTGTTTGCTCCCCACGCTTTCGCACCTCAGTGTCAGTATCAATCCAGAGTGTCGCCTTCGCCACTGATGTTCCTTCCTATATCTACGCATTTCACCTCTACACAGGAAATTCCACACTCCTCTATCGTACTCGTGCCTGCCATTATCGGGTGCAATTCCAAG
+
FGGGGGGGGGGGGGGGGFGGGGGGGGGGCGGCFGGGGGGGGGGGGGGGGGGCFGGGGFFGGFGDGGGGGGGGGGEEFGGGGGFFGGGGGGGGGGGGGGGGGGFFCFG8FF8FGGFGGGGGGGGGGGGAFGFGGGDGCEGGGGDGGACEFEGGGGFGGGGGGGGGG?FGGFGADGG8EFFEG47A;FCFFGFFFFFFF3C:+C7CA:9@F@CF=7=6A*/9;8317::B<:4<9<0((2,4:)-).(438?A((,,8AA?<?)-94*(4(3:<4*<:6)4).
@M06628:26:000000000-CRM2J:1:1101:15280:8873 2:N:0:101
TAACCTTGCGGCCGTACTCCCCAGGCGGTTTACTTATCGCGTTAGCTTCGCCACTAAACGATTACACCCGAACACCTCGTCACCATCGTTTACGGCGTGGACTACCAGGGTATCTAATCCTGTTTGCTACCCACGCTTTCGCCCCTCAGTGTCAGTATCAGTCCAGATTGTCGCCTTCGCTACTGATGTTCCATCCCATATCTACGCATTTCACCGCTACACCGGAAATTCCACTCTCCCCTCTCGTACTCAAGCCTGCCAGTATCCGGTGCGATTCCAGA
+
C<F<@F@@EG7+@FF;FGGE,,6,9,6:F+@FECFF<CCBFFGE7,@F,68BC:,,C,,,84,=,,,,8+47>+,4B,BB+4+559,@4=F<,+BF+8C=F<<3=>57+366,CE8,=EF9F;<>8D;,E?DFG:BC>EGE**5CEC::DGECF2DF,;,,6,,2?,2,6C>44=//=??*1C);@7:3CF++)+()/;9+AGF656?FF?A757535(2<0(4591;AA9<<>)(-5(.(.-3,,,,4,6).).1:7((3789*7.,34>:()2/)-4))
@M06628:26:000000000-CRM2J:1:1101:15296:8883 2:N:0:101
TAACCTTGCGGCCGTACTCCCCAGGCGGTCTACTTATCGCGTTAGCTTCGCCACTAAGTCATTACAACCCAACGGCTAGTAGACATCGTTTACGGCGTGGACTACCAGGGTATCTAATCCTGTTTGCTCCCCACGCTTTCGCACCTCAGTGTCAGTATCAATCCAGAGTGTCGCCTTCGCCACTGATGTTCCTTCCTATATCTACGCATTTCACCGCTACACAGGAAATTCCTCACTCCTCTATCGTACTCTAGCCTGCCAGTATCGGGTGCAATTCCAAG
+
FEGGGGGGGGGGGGGEGGGGEGGGGGGGGGGGG<EFEFGGGGGGGGGGGGGGGGGGDGGGGGGGGGGGGGGGGDGCG@FEAF,CBFFFCFGFCGGGEEGGGGGGFCFDEE,3AFG8BFFGGGAFGCFAC,BEGGGDGGGGEDGGGBFCF;DCFEEGGGGGGGCGGB9CECGAC7CE5<DBE:DFFF>FGGGFFCBD=)+++4=5:5,4@D?8;C<DB3>FF?7?>??FF<<><<484).2,626<(..(()-.:<0-(.2:?3*974>(.:744CFD)454
@M06628:26:000000000-CRM2J:1:1101:27180:8894 2:N:0:101
TAACCTTGCGGCCGTACTCCCCAGGCGGTCAACTTAGTGCGTTAGCTGCGCCACCCACGACTCAAGGTCACAGACTGCTAGTTGACATCGTTTACGGCGTGGACTACCAGGGTATCTAATCCTGTTTGCTCCCCACGCTTTCGTGCCTCAGTGTCAGTATTTGTCCATGTAGCCGCCGTCGCCACTGATGTTCCTTCCAATCTCTACGCATTTCACCGCTACACTGGAAATTCCACTACCCTCTACAATACTCTAGTTTGCCAGTTCAAAATGCAGTTCC
+
FEFAEDFGCB@7@FCEGD<<FFG>GGCG:F:<@FGGFGFGG@CFGCG<FFGFGCGGGGGGGGE@FEEGE@FGGGG8EGEFFEEFGGGG9FFFFGF:+F@FEC@89FFGCGGGGFFGGGDEGD9F@E@DFG=EDEGEFEGCEAE:4@9FGFFGC;:9EG7D<F:5@CE+>DCFCCEG7*:?*5?>BFDG71@:+9CFFF+;:F@3+A7(7<DE77C@85;BB0)49<0?8AA<AF9<<B0?<BB?)4674).)44><ABB4)596?DA4<BF=AF:+6-54
@M06628:26:000000000-CRM2J:1:1101:14217:8899 2:N:0:101
TAACCTTGCGGCCGTACTCCCCAGGCGGTCAACTTAGTGCGTTAGCTGCGCCACCCACGACTCAAGGTCACAGACGGCTAGTTGACATCGTTTACGGCGTGGACTACCAGGGTATCTAATCCTGTTTGCTCCCCACGCTTTCGTGCCTCAGTGTCAGTATTTGTCCAGGTAGCCGCCTTCGCCACTGATGTTCCTTCCAATCTCTACGCATTTCACCGCTACACTGGAAATTCCACTACCCTCTACAATACTCTAGTTTGCCAGTTCAAAATTCATTTCC
+
FGGGGGGGGGGGGGGGGGGGGGGGGGGGGGGGGGGGGGGGGGGGGGGGGGGGGGGGGGGGGGGGGGGGGGGGGGGGGGGGGGGGGGGGGGGGGGGGGGGGGGGGGGGGGGGGFGGGFGGGGGFGGGGGGGGGGGGGGGGGCECGFGFCD6CFGGGGGG@FGGGGGGGGGGG=GGGGEGGFC?D3BAGGF7CFFFAEF3:7>GFFFFC?FD<ECECG?DF9>B7?F>?:BBA2<6AAFFFF:<B?7<D>><>:?A9).5><ABFF?FF92<G?(*++.-)<
@M06628:26:000000000-CRM2J:1:1101:20627:8900 2:N:0:101
TAACCTTGCGGCCGTACTCCCCAGGCGGTCAACTTAGTGCGTTAGCTGCGCCACTCACGTCTCAAGGACACAAACGGCTAGTTGACATCGTTTACGGCGTGGACTACCAGGGTATCTAATCCTGTTCGCTCCCCACGCTTTCGTTCCTCAGCGTCAGTATCTGTCCAGGTGGCCGCCTTCGCCACTGATGTTCCTTCCAATCTCTACGCATTTCACCGCTACACTGGAAATTCCACCACCCTCTACGGTACTCTAGTTTGCCAGTTCAAAATGAAGTTCCA
+
GGGGGGGGGGGGGGGGGGGGGGGGGGGGGGGGGGGGGGGGGGGGGGGGGGGGGGGGGGGGGGGGGGGGGGGGGGGGGGCFFFGGGGGGGGGGGGGGGGGGGGFGFF@FGGGG=FFGCGGGGGGGGGCGGGGGGGGGC6CEGGGGGGGCFFGGGDCEGGCCGFGFFGGGF?FFGFGGGGGF5DGFFFGGD9;AFFF?F@CGG?@CCFF<B6:D>6:FF:69>B2:=?<:7)).6<DFFF6:?<?<)6(3460465>4A4).:<2692.5<FG*)*306)-6)
@M06628:26:000000000-CRM2J:1:1101:14194:8901 2:N:0:101
TAACCTTGCGGCCGTACTCCCCAGGCGGTCAACTTAGTGCGTTAGCTGCGCCACCCACGACTCAAGGTCACAGACGGCTAGTTGACATCGTTTACGGCGTGGACTACCAGGGTATCTAATCCTGTTTGCTCCCCACGCTTTCGTGCCTCAGTGTCAGTATTTGTCCAGGTAGCCGCCTTCGCCACTGATGTTCCTTCCAATCTCTACGCATTTCACCGCTACACTGGAAATTCCACTACCCTCTACAATACTCTAGTTTGCCAGTTCAAAATGCAGTTCC
+
GGGGGGGGGGGGGGGGGGGGGGGGGGGGGGGGGGGGGGGGGGGGGGGGGGGGGGGGGGGGGGGGGGGGGGGGGGGG>GGGGGGGGGGGGGGGGGGGGGGGGGGGGGGGGGGGGDFGGGGGGGGGGGGGGGGGGGGGGGGGGGGGGGGGGGGGGGGEGGFGGGGCFGFGGGGFGGGDGGGFFGGFFFGCGGGFFFFFFDF++;CEFFF0><FFGFEG?3919B<?FD::?FFFB>)<A>::623:AF)544844><-<A<AF26)7>4):AEF3=9+65A4
@M06628:26:000000000-CRM2J:1:1101:18944:8906 2:N:0:101
TAACCTTGCGGCCGTACTCCCCAGGCGGTCTACTTATCGCGTTAGCTTCGCCACTAAGTCATTACAACCCAACGGCTAGTAGACATCGTTTACGGCGTGGACTACCAGGGTATCTAATCCTGTTTGCTCCCCACGCTTTCGCACCTCAGTGTCAGTATCAATCCAGAGTGTCGCCTTCGCCACTGATGTTCCTTCCTATATCTACGCATTTCACCGCTACACAGGAAATTCCACACTCCTCTATCGTACTCTAGCCTGCCAGTATCGGGTGCAATTCCAAG
+
[truncated: 53,698,493 more chars]
