# Supplementary material for: Hidden interactions in the intertidal rocky shore: variation in pedal mucus microbiota among marine grazers that feed on epilithic biofilm communities
Source: PeerJ. 2022 Sep 23;10:e13642. doi: 10.7717/peerj.13642 (PMC9512015; doi:10.7717/peerj.13642)
Supplement: Supplemental Information 48 [file peerj-10-13642-s048.gz › peerj-10-13642-s048]

@M06628:26:000000000-CRM2J:1:1101:12820:1047 1:N:0:113
TACGAGGGGTGCAAGCGTTAATCGGAATTACTGGGCGTAAAGCGTGCGTAGGTGGTTTGTTAAGCAAGATGTGAAAGCCCCGGGCTCAACCTGGGAACTGCATTTTGAACTGGCAAACTAGAGTATTGTAGAGGGTAGTGGAATTTCCAGTGTAGCGGTGAAATGCGTAGAGATTGGAAGGAACATCAGTGGCGAAGGCGGCTACCTGGACAAATACTGACACTGAGGCACGAAAGCGTGGGGAGCAAACAGGATTAGATACCCTGGTAGTCCACGCCGTAA
+
GGGGGGGGGGGGGGGGGGGGGGGGGGGGGGGGGGGGGGGGGGGGGGGGGGGGGGGGGGGGGGGGGGGGGGGGGGGGGGGGGGGGGGGGGGGGGGGGGGGGGGGGGGGGGGGGGGGGGGGGGGGGGGGGGGGGGGGGGGGGGGGGGGGGGGGGGGGGGGGGGC?FGGGGFGGGGFGGGGGGGGGGGGCFGGGGGGGGGGGGFFGGFGFGGGFFGGGGGGGCCFGFFFFFFGFFGGGFFF@EFFFFB6:?D?FF?BFF?BDFGFFGF?FFBFFF>F<?FF9>B?
@M06628:26:000000000-CRM2J:1:1101:15973:1052 1:N:0:113
TACGAGGGGTGCAAGCGTTAATCGGAATTACTGGGCGTAAAGCGTGCGTAGGTGGTTTGTTAAGCAAGATGTGAAAGCCCCGGGCTCAACCTGGGAACTGCATTTTGAACTGGCAAACTAGAGTATTGTAGAGGGTAGTGGAATTTCCAGTGTAGCGGTGAAATGCGTAGAGATTGGAAGGAACATCAGTGGCGAAGGCGGCTACCTGGACAAATACTGACACTGAGGCACGAAAGCGTGGGGAGCAAACAGGATGAGATACCCTGGTAGTCCACGCCGTAA
+
CCFGCFCE@FCEGGGFEGGG@FFGEEGGGACFFGGGGCEE<FFCFGGG?CFGFEFCDGEFGGGGGGGG@FFFEFFFGFFGGEDGFGFF,=EGGGGGGGGGFCFGGEGDFGFGFDCGFGGDA9DEEFFGGGGGGGGGD:FGFGGGGFGF;EFGFGFGGEGGGGGGFGGEFDG?CFFGE99C5EGFGGGFGGF?<CEGGD>EEE:DFCFC59)7CFGGGGGGGGGFFFFF3*825CD6<>.<<;;(((41C?FFFFF(34<<FF6+*.)8A<AA2:>:BF>><:
@M06628:26:000000000-CRM2J:1:1101:11345:1123 1:N:0:113
TACGGAGGGTGCGAGCGTTAATCGGAATTACTGGGCGTAAAGCGCATGCAGGTGGTTCATTAAGTCAGATGTGAAAGCCCGGGGCTCAACCTCGGAACTGCATTTGAAACTGGTGAACTAGAGTGCTGTAGAGGGGGGTAGAATTTCAGGTGTAGCGGTGAAATGCGTAGAGATCTGAAGGAATACCAGTGGCGAAGGCGGCCCCCTGGACAGACACTGACACTCAGATGCGAAAGCGTGGGGAGCAAACAGGATTAGATACCCTGGTAGTCCACGCCGTAA
+
GGGGGGGGGGGGGGGGGGGGGGGGGGGGGGGGGGGGGGGGGGGGGGGGGGGGGGGGGGGGGGGGGGGGGGGGGGGGGGGGGGGGGGGGGGGGGGGGFFGGGGGGGGGGGGGGGGGGGGGGGGGGGGGGGGGGGGGGGGGGGGFGGGGGGGGGGGGGGGGGGGGGGGGGFGGGGGGGGCFGGGGGGGGGGGGGGGGGGGGGFFGGFGFGGF:?<CFFGGGFGCC@FFFFFGFBDGD>?EEFFFFFFFFFGFFF?0@A?FA97:FGFFFF2<>A4><B>FF3<?
@M06628:26:000000000-CRM2J:1:1101:17936:1142 1:N:0:113
TACGAGGGGTGCAAGCGTTAATCGGAATTACTGGGCGTAAAGCGTGCGTAGGTGGTTTGTTAAGCAAGATGTGAAAGCCCCGGGCTCAACCTGGGAACTGCATTTTGAACTGGCAAACTAGAGTATTGTAGAGGGTAGTGGAATTTCCAGTGTAGCGGTGAAATGCGTAGAGATTGGAAGGAACATCAGTGGCGAAGGCGGCTACCTGGACAAATACTGACACTGAGGCACGAAAGCGTGGGGAGCAAACAGGATTAGATACCCTGGTAGTCCACGCCGTAA
+
GGGGGGGGGGGGGGGGGGGGGGGGGGGGGGGGGGGGGGGGGGGGFGGGGGGGFGGFFGGGGGGGGGGGGGGGGGGGGGGGGGGGGGGGGGGGGGGGGGGGGGFGGGGGGGGGGGGGGGGGGGGGGGGGFGGGGGGGGGGGGGGGGGGGGGGGGGGGGGGGGGGGGGGGFGGGGGGGGGGGGGFGGGGGGGGGGGGGGGGGFFGGFG?GFGFFGGGGGGGGGGGFFFFFFGFFGGGFFFDFFFFB>FF?GFFFFFFFFFFFGFGGFFFF)<<FFFD?9>94::
@M06628:26:000000000-CRM2J:1:1101:12170:1216 1:N:0:113
TACGGAGGGTGCGAGCGTTAATCGGAATTACTGGGCGTAAAGCGTACGTAGGCGGATTATTAAGCGAGATGTGAAATCCCGGGGCTCAACCTCGGAACTGCATTTCGAACTGGTAGTCTAGAGTATTGTAGAGGGTGGTGGAATTTCCAGTGTAGCGGTGAAATGCGTAGAGATTGGAAGGAACATCAGTGGCGAAGGCGGCCACCTGGACAAATACTGACGCTGAGGTACGAAAGCGTGGGGAGCGAACAGGATTAGATACCCTGGTAGTCCACGCCGTAA
+
GGGGGGGGGGGGGGGGGGGGGFGGGGGGGGGGGGGFGGGGGGGGGGGGGGGGGGGG7FFDGGFGGGGGGGGGGGGGGGFGGGGGGGGGGGGGGGGGGGGGGGGGDFGGGGGGGGGFGGGGGGGFGGGGGGGGGGG:FEGGGGGGFGGGGFGGGGGGGGGGFGGGGGGGDGDG?AEFGGFGEFEFF9FCF@FGCE8<EEFGFFDGFGFGGGFFCGGGGGGGGGGFFFFF?GFF=CD>F>E>51(66>>BDFEF???<BFF4:-A@FF@F>)).6<<60>>FBB
@M06628:26:000000000-CRM2J:1:1101:19993:1246 1:N:0:113
TACAGAGGGTGCAAGCGTTAATCGGAATTACTGGGCGTAAAGCGCGCGTAGGTGGTTTGTTAAGTCGGATGTGAAAGCCCAGGGCTCAACCTTGGAATTGCACCCGATACTGGCAGGCTAGAGTACGATAGAGGAGTGTGGAATTTCTTGTGTAGCGGTGAAATGCGAAGATATAGGAAGGAACATCAGTGGCGAAGGCGACACTCTGGATTGATACTGACAATGAGGTGCGAAAGCGTGGGGAGCAAACAGGATTAGAGACCCTGGGAGACAACGCCTTAA
+
FGGGGGGGGGGGGGGGDEGGFGGGGGGGFGFFGGFGFGGGGGFGEE:C=FFGGGFEFFGGGGFEFFGDGEGB?E9FGCGGEAFEFFFGFF@FFGGGGF<F<DEFDFGGGGGGGGGGGGGFFDFEFFD7FFGFGC:7@CC;*@FCEFF,,EFGGGGGG8>>*?;,>D**2::?;CC1CCC65F<29;+<?9C*1CG<CGCC))7309B97>6F56*:7**+00*1?:=:6561:=36:E)8719(-((.2(7<(36)5.-)2.8*..0,(,(((.,70),(,6
@M06628:26:000000000-CRM2J:1:1101:19319:1304 1:N:0:113
TACGAGGGGTGCAAGCGTTAATCGGAATTACTGGGCGTAAAGCGTGCGTAGGTGGTTTGTTAAGCAAGATGTGAAAGCCCCGGGCTCAACCTGGGAACTGCATTTTGAACTGGCAAACTAGAGTATTGTAGAGGGTAGTGGAATTTCCAGTGTAGCGGTGAAATGCGTAGAGATTGGAAGGAACATCAGTGGGGAAGGCGGCTACCTGGACAAATACTGACACTGAGGCACGAAAGCGTGGGGAGCAAACAGGATTAGATACCCTGGTAGTCCACGCCGTAA
+
GGGGGGGGGGGGGGGGGGGGGGGGGGGGGGGGGGGGGGGGGGGGGGGGGGGGFFGGGFGGGGGGGGGGGGGGGGGGGGGGGGGGGGFGGGGGGGGGGGGGGGGGGGGGGGGGGGGGGGGGGGGGGGGGGGGGGGGGGGFFGGGGGGGGGGGGGGGGGGGGGGGGGGGGADGGGGGGGGGGGGGGGGGGGGGGGGGGGGGGFFGDFGFGGFFFGGGFGGGGGGGFFAFFFGFFGGGF?EBEB9>BFF?F4(>@<?FDFB>BDFFCF:;?AD<A>><<0337:<
@M06628:26:000000000-CRM2J:1:1101:10007:1434 1:N:0:113
TACGAGGGGTGCAAGCGTTAATCGGAATTACTGGGCGTAAAGCGTGCGTAGGTGGTTTGTTAAGCAAGATGTGAAAGCCCCGGGCTCAACCTGGGAACTGCATTTTGAACTGGCAAACTAGAGTATTGTAGAGGGTAGTGGAATTTCCAGTGTAGCGGTGAAATGCGTAGAGATTGGAAGGAACATCAGTGGCGAAGGCGGCTACCTGGACAAATACTGACACTGAGGCACGAAAGCGTGGGGAGCAAACAGGATTAGATACCCTGGTAGTCCACGCCGTAA
+
GGGGFGGGGGGGGGGGGGGGGGGGGGGGDGGGGGGGGGGGGGGGGGGGGGGGGGGGGGGGGGGGGGGGGGGGGGGGGGGGGGGGGGGGGGGGGGGGGGGGGGGFFGGGGGGGGGGGGGGGGGGGFGFGGGGGGGFGGGGGGGGGGGGGGGFGGGFFGGCGGGGGGGGGFGGF7FGGGGGGGGFEGGGGGGFGDGGGGGGEBECG4CFGGGFFF4>FFFGGGGGFFFFFFGFFEGGBF@EFF;BFFFF:78FF??FAFFFFGF8+??FBFFBFAAD?FF>F?:
@M06628:26:000000000-CRM2J:1:1101:9183:1540 1:N:0:113
TACGGAGGGTGCGAGCGTTAATCGGAATTACTGGGCGTAAAGCGCATGCAGGTGGTTCATTAAGTCAGATGTGAAAGCCCGGGGCTCAACCTCGGAACTGCATTTGAAACTGGTGAACTAGAGTGCTGTAGAGGGGGGTAGAATTTCAGGTGTAGCGGTGAAATGCGTAGAGATCTGAAGGAATACCAGTGGCGAAGGCGGCCCCCTGGACAGACACTGACACTCAGATGCGAAAGCGTGGGGAGCAAACAGGATTAGATACCCTGGTAGTCCACGCCGTAA
+
GGGGGFFGGGGGC@FGGGGGGGGGGGGGGGGGGGGGGGGGGGGGD@FGGGGGGGGGGFFGGGFFFGGGGGGGGGGGGGGGGGGEFFGGFGGGFGGGGGGGGGGGGGFFFGGGGGGGGGGGGGGGGGGFGFGFGEGGGGGGEGGGGGGFGGGGGGGGGGGGG9FGFGGGFGGGFGGGGGGGGGGGGFGGGGGGGGGGG>FG3B3C>DFGGGFFGGF4FFGGGFGF?BF?FFFBEGD>BFEFFF>?FB01>?FF<0?A>B<AGA<@93789<BF<A??BFF>B6
@M06628:26:000000000-CRM2J:1:1101:11545:1557 1:N:0:113
TACGGAGGGTCCGAGCGTTAATCGGAATTACTGGGCGTAAAGCGCACGCAGGCGGTTTGTTAAGCTAGATGTGAAAGCCCTGGGCTCAACCTGGGAATTGCATTTAGAACTGGCAGGCTAGAGTTTTGGAGAGGGGAGTGGAATTCCAGGTGTAGCGGTGAAATGCGTAGATATCTGGAGGAACATCAGTGGCGAAGGCGACTCCCTGGTCAGTAACTGACGCTCATGTGCGAAAGTGTGGGTAGCGAACAGGATTAGATACCCTGGTAGTCCACACCGTAA
+
GGGGGGGGGGGGGGGGGGGGGGGGGGGGGGGGGGGGGGGGGGGGGGGGGGGGGGGGGGGGGGGGGGGGGGGGGGGGGGGGGGGGGGGGGGGGGGGGDFGGGGGGGGGGGGGGGGGGGGGGGGGGGGGGGGGGGGGGGGGGGGGGGGGGGGFFGGGFEGGCFGGGGGGGFGGGGGGGGGGFGEGGGGGGFGFFDEEGGGGG>DDGFGFGGGFFGGGGGGGGGGGFFFFFF=BBGGGBDFFFDBB9?BBB36DFFB?9?F><DACEF<FFA2<AFF?0(843:4
@M06628:26:000000000-CRM2J:1:1101:11182:1664 1:N:0:113
TACGGAGGGTGCGAGCGTTAATCGGAATTACTGGGCGTAAAGCGCACGCAGGCGGGTTGTTAAGCTAGATGTGAAAGCCCCGGGCTCAACCTGGGACGGTCATTTAGAACTGGCAGACTAGAGTCTTGGAGAGGGGAGTGGAATTCCAGGTGTAGCGGTGAAATGCGTAGATATCTGGAGGAACATCAGTGGCGAAGGCGACTCCCTGGCCAAAGACTGACGCTCATGTGCGAAAGTGTGGGTAGCGAACAGGATTAGATACCCCGGTAGTCCACACCGTAA
+
AFGGGEGECFGGEGGGGGGFGGGGGGGGGGGGEGGFGGGGGGGGGGGFG7>FGGG+CCEGGGGGGGGGGGGGGGGGGGGGGGGCGEGFGGGGGGGFGDGCFGGGGGGGGGGGGGGGFGGGFGGGGGFGG7FC:FGGGGGGGFFGFFGGGGGFFGGGGGGGGGFGGGGEBDCFGGGGGFGGGGGGCGGGGGGGGGGGGD5EF>DDFGFGCDF@DFDFFGGGG=D)7;?FFFFBGED>F?F=<:BFF?BFGFFF<?FD7<<9DDCC>6>2>:AA<9724@>B6:
@M06628:26:000000000-CRM2J:1:1101:10346:1725 1:N:0:113
TACGGAGGGTGCGAGCGTTAATCGGAATTACTGGGCGTAAAGCGCATGCAGGTGGTTCATTAAGTCAGATGTGAAAGCCCGGGGCTCAACCTCGGAACTGCATTTGAAACTGGTGAACTAGAGTGCTGTAGAGGGGGGTAGAATTTCAGGTGTAGCGGTGAAATGCGTAGAGATCTGAAGGAATACCAGTGGCGAAGGCGGCCCCCTGGACAGACACTGACACTCAGATGCGAAAGCGTGGGGAGCAAACAGGATTAGATACCCTGGTAGTCCACGCCGTAA
+
GGGGGGGGGGGGGGGGGGGGGGGGGGGGGGGGGGGGGGGGGGGGGGGGGGGGEGGGGCGGGGGGGGGGGGGGGGGGGGGGEGGGGGGGGGGGGGGGGGGGGGGGGGGGGGGGGGFGGGFGGGGGGGGGFGGGGGGGGGGGGGGGGGGGGGGGGGGGGGGGGGGGGGGGFGGGFGFGGGGGC8EEGGGGGEEFGGGGGGGGDBGGDGFGGFFFGGGGGGGGCFGF??FFFCF1CEGFFEBEEFFBFBB0D6FF6?:A?F<ACDCF=?FBAAB99>2,7F>>?:
@M06628:26:000000000-CRM2J:1:1101:22105:1788 1:N:0:113
TACGAGGGGTGCAAGCGTTAATCGGAATTACTGGGCGTAAAGCGTGCGTAGGTGGTTTGTTAAGCAAGATGTGAAAGCCCCGGGCTCAACCTGGGAACTGCATTTTGAACTGGCAAACTAGAGTATTGTAGAGGGTAGTGGAATTTCCAGTGTAGCGGTGAAATGCGTAGAGATTGGAAGGAACATCAGTGGCGAAGGCGGTTACCTGGACACATACTGACACTGAGGTACGAAAGCGTGGGGAGCAAACAGGATTAGATACCCTGGTAGTCCACGCCGTAA
+
GGGG@,@FFFGGGGCFGCFCFCAFGGEGGGGGGGGGGBFFGGGGCEFGC:FFFGGGGGGGGGGGFFFEBFGGGEFE,EEFCEEGGFFGGGGA@FD<FF<DFGCDCA,:FFDFD8DFCFDADG@D<3FGF9CFGGG<<786DFGG>FF9@CFFE:EFGGGGCFF9D7E:?<CF9E;FCFCFEFF6,C6>+>?FG*8CEGC=))1/7*8C**)0*99C4DGFGCFFFFF57998CGD6<@>)897099?:C<FF:<7)444<F<FF6378)43<)).49)(-,3
@M06628:26:000000000-CRM2J:1:1101:11903:1813 1:N:0:113
TACGAGGGGTGCAAGCGTTAATCGGAATTACTGGGCGTAAGCGTGCGTAGGTGGTTTGTTAAGCAAGATGTGAAAGCCCCGGGCTCAACCTGGGAACTGCATTTTGAACTGGCAAACTAGAGTATTGTAGAGGGTAGTGGAATTTCCAGTGTAGCGGTGAAATGCGTAGAGATTGGAAGGAACATCAGTGGCGAAGGCGGCTACCTGGACAAATACTGACACTGAGGCACGAAAGCGTGGGGAGCAAACAGGATTAGATACCCTGGTAGTCCACGCCGTAAA
+
GGGGGGGGGGGGGGGGGGGGGGGGGGGGGGGGGGGGGGGGGGGFGGGGGGGGGGGFGGGGGGGGGGGGGGGGGGGGGGGGGGGGDGFGFGGGGGGGGGGGGGGGGGGGGGGGGGGGGGGGGGGGGGGGGGGGGGGGGDFGGGGGGGGGGGGGFGGEEEEFGGGDGGCEFDFEGCDGGGGCFGFGGGGGGFGGGGGGGGGGFFDG@FBFCCF5FGGGGGFFDC6?F?F>5CEFGGC?15:BBB?F>F:7<6FF:B?>246>7:3<<:9A)4)6A3:B6B141(
@M06628:26:000000000-CRM2J:1:1101:12813:1861 1:N:0:113
TACGAGGGGTGCAAGCGTTAATCGGAATTACTGGGCGTAAAGCGTGCGTAGGTGGTTTGTTAAGCAAGATGTGAAAGCCCCGGGCTCAACCTGGGAACTGCATTTTGAACTGGCAAACTAGAGTATTGTAGAGGGTAGTGGAATTTCCAGTGTAGCGGTGAAATGCGTAGAGATTGGAAGGAACATCAGTGGCGAAGGCGGCTACCTGGACAAATACTGACACTGAGGCACGAAAGCGTGGGGAGCAAACAGGATTAGATACCCTGGTAGTCCACGCCGTAA
+
GGGGGGGGGGGGGGGGGGGGGGGGGGGGGGGGGGGGGGGGGGGGGGGGGGGGGGGGGGGGGGGGGGGGGGGGGGGGGGGGGGGGGGGGGGGGGGGGGGGGGGGGGGGGGGGGGGGGGGGGGGGGGGGGGGGGGGGGGGGGGGGGGGGGGGGGGGGGGGGGGFGGGGGGFGGGGGFGGGGGGGGGGGGGGGGGGGGGGGGGFFGGFGFGGGFFGGGGGGGGGGGFF>?FFGFFGGGFBFFFFFFFFFBFGFFFFF49)24>CACGF?FFF>AFDA?F>FF(4:
@M06628:26:000000000-CRM2J:1:1101:17437:1930 1:N:0:113
TACGAGGGGTGCAAGCGTTAATCGGAATTACTGGGCGTAAAGCGTGCGTAGGTGGTTTGTTAAGCAAGATGTGAAAGCCCCGGGCTCAACCTGGGAACTGCATTTTGAACTGGCAAACTAGAGTATTGTAGAGGGTAGTGGAATTTCCAGTGTAGCGGTGAAATGCGTAGAGATTGGAAGGAACATCAGTGGCGAAGGCGGCTACCTGGACAAATACTGACACTGAGGCCCGAAAGCGTGGGGAGCAAACAGGATTAGATACCATGGTAGTCCACGCCGTAA
+
GFGFDFGD:FFGGGGFDFDDFE<DEEGFFFA@FFFFGFGCFGGGFFGGGGFEFGFGGGGEFGEFCAF8FFGFFGC9FCEBFGDGGDGGGGGGGGGGDGFGGFCFGFAFFFFFFC8CF@DG9DDF<=FAFA;DFF7CF7FFGCFFFFFGDGGGG7CFB>E85F9DFFGGEG89EC1,,=EG5:CFBF6EFFG6D5BDGGG5:DCG476+:75659FGCD7E4FGF4)6F)1775*91:::BEF02993:C(<418@A23<>:4++*-..:).-)6<BB@9BF?
@M06628:26:000000000-CRM2J:1:1101:10760:1989 1:N:0:113
TACGAAGGTCCCGAGCGTTATTCGGAATCACTGGGCGTAAAGTGAGCGTAGGCGGCGCGGTAAGTCAGATGTGAAATCTGGAGGCTCAACCTCCAAACTGCATTCGATACTGCCGTGCTAGAGTAATGGAGAGGTAACTGGAATTCTCGGTGTAGCAGTGAAATGCGTAGATATCGAGAGGAAGACCAATGGCGAAAGCAGGTTACTGTACATTTACTGACGCTGAGGCTCGAAGGCTAGGGTAGCGAAAGGGATTAGATACCCCTGTAGTCCTAGCAGTAA
+
EFGGGGGCGCFGGEGGEGF@FGCC<@,CEEFFGGG?F@@,6C6<C6==>CCCEFGGGGE7>=7AEE<FEBFEE<??FFG<FFF:FGCB>DFCEGFFEDDDFFCFGGEDFGGDFC7FFEC<37EF;>D;@:D3CDFAE9,ED,?>CF<DG*546DBFCCCBA@C?9AEC?CDF7?+/=5:CC<@F8FGGFF6@FEG38??C).97/>7++*1@GGGGFG:CFGG>>9FF5>>B=CD(.<)7.0,882,-C>EF0(722,6<C63<5().--..6>)6:6)-46
@M06628:26:000000000-CRM2J:1:1101:10778:2002 1:N:0:113
TACGAAGGTCCCGAGCGTTATTCGGAATCACTGGGCGTAAAGGGAGCGTAGGCGGCGCGGTAAGTCAGATGTGAAATCTGGAGGCTCAACCTCCAAACTGCATTCGATACTGCCGTGCTAGAGTAATGGAGAGGTAACTGGAATTCTCGGTGTAGCAGTGAAATGCGTAGATATCGAGAGGAAGACCAATGGCGAAAGCAGGTTACTGGACATTTACTGACGCTGAGGCTCGAAGGCTAGGGTAGCGAAAGGGATTAGATACCCCTGTAGTCCTAGCAGTAA
+
GGGGGGGGGGGGGGGGGGGDGGGGGGGGGGGGGGGGG@FGGGGGGGGGGGGGGGGGGGGGGGGGGGGGGGGGGGGGGGGGGGGGGGGGGGGFGFGGGGGGGGGGGGGGGGGGGFGGGGGGGGGGGGGGGGGGGGGGGGFGGGGCGGGGGGGGGGGGGGGGGGGGGGGGFGGFGGGGFGGGGGGGGGFGGGGGGGGGCCCFFFGGFGFGGGFFGGFGGDGFGGDEF>FF3>FFGFD9?FFFFF<44:09G>DFB1.42<A9FA@E:4:>BFDFA44<?=7<AA
@M06628:26:000000000-CRM2J:1:1101:10157:2017 1:N:0:113
TACGAGGGGTGCAAGCGTTAATCGGAATTACTGGGCGTAAAGCGTGCGTAGGTGGTTTGTTAAGCAAGATGTGAAAGCCCCGGGCTCAACCTGGGAACTGCATTTTGAACTGGCAAACTAGAGTATTGTAGAGGGTAGTGGAATTTCCAGTGTAGCGGTGAAATGCGTAGAGATTGGAAGGAACATCAGTGGCGAAGGCGGCTACCTGGACAAATACTGACACTGAGGCACGAAAGCGTGGGGAGCAAACAGGATTAGATACCCTGGTAGTCCACGCCGTAA
+
GGGGGGGGGGGGGGGGGGGGGGGGGGGGGGGGGGGGGGGGGGGGGGGGGGGGGGGGGGGGGGGGGGGGGGGGGGGGGGGGGGGGGGGGGGGGGGGGGGGGGGGGGGGGGGGGGGGGGGGGGGGGGGGGGGGGGGGGGGGGGGGGGGGGGGGFGGGGGGGGGGGGGGGGFGGGGGGGGGFGGGGGGGGGGGGGGGGGGGGGFFGDFGFGGGF@G<>>CFGGG?FFFFFFFGFFGGGFFDFEF6>FFFFFGFFFFFFAF?9AF<GGF:FBABFFFFF?>FF>(4
@M06628:26:000000000-CRM2J:1:1101:16373:2086 1:N:0:113
TACGAGGGGTGCAAGCGTTAATCGGAATTACTGGGCGTAAAGCGTGCGTAGGTGGTTTGTTAAGCAAGATGTGAAGCCCCGGGCTCAACCTGGGAACTGCATTTTGAACTGGCAAACTAGAGTATTGTAGAGGGTAGTGGAATTTCCAGTGTAGCGGTGAAATGCGTAGAGATTGGAAGGAACATCAGTGGCGAAGGCGGCTACCTGGACAAATACTGACACTGAGGCACGAAAGCGTGGGGAGCAAACAGGATTAGATACCCTGGTAGTCCACGCCGTAAA
+
GGGGFGGGGGGGGGGGGGGG8FGGGGGGGGGGGGGGGGGGGGGGCGGGFGGGGGGGGGGGGGGGGGGGGGGGGGGGGGGGGGGGGGGGGGGGGGGGGGGGGGGGGGGGGGGGGGGGGGGGGGDDFGGGGGGGGGGGGGGGGGGGGGGGGGGGGGGGGGGGGGGGGDC5/CDFGGGGGECGGGGGGGGGGGGGGGEGEFGGFFGGFGFGGFFFFGGGGGGGGGGFFFFFFGFBGGG?BEFFDBBFF?:?FF?@?FF2<24AFD8@F:9<>AD<A>?>BE0:::
@M06628:26:000000000-CRM2J:1:1101:24035:2091 1:N:0:113
TACGGAGGGGGTTAGCGTTGTTCGGAATTACTGGGCGTAAAGCGCACGTAGGCGGATCAGAAAGTATAGGGTGAAATCCCAGGGCTCAACCCTGGAACGGCCTTGTAAACTCCTGGTCTTGAGTGTGAGAGAGGGGAGTGGAATTCCGAGTGTAGCGGTGAAATGCGTAGATATTCGGAGGAACACCAGTGGCGAAGGCGGCCCCCTGGCATGATACTGACGCTGAGGTGCGAAAGGGTGGGGAGCAAACAGGATTAGATACCCTGGTAGTCCACGCACTAA
+
GGGGGGGGGDG@+CFGGGGC6CFGGGGGGGGGGGGGGGGGGGGG7:FG,FFFGGGCG:,:,EFG<8,,85FFGGGG,FFGDGGGGGGGGGG>,BDFG,+BF:FG,E=FFGGC<,3,@FA>FGGG,3@,3>EFGG*C7FG>GGGGGGG7*BFFGFF,1=EEGDFG+>EGEGG9FFG+CFDEGGFFGGG=5@FFDC5CEGF*7))1)9@GG4)/***:CFGF4ADE)4>5;*<3CCC1(87>@B9199F<41752()6),))26C:78>:<>ADFA)(4)(-,.
@M06628:26:000000000-CRM2J:1:1101:15935:2098 1:N:0:113
TACGAGGGGTGCAAGCGTTAATCGGAATTACTGGGCGTAAAGCGTGCGTAGGTGGTTTGTTAAGCAAGATGTGAAAGCCCCGGGCTCAACCTGGGAACTGCATTTTGAACTGGCAAACTAGAGTATTGTAGAGGGTAGTGGAATTTCCAGTGTAGCGGTGAAATGCGTAGAGATTGGAAGGAACATCAGTGGCGAAGGCGGCTACCTGGACAAATACTGACACTGAGGCACGAAAGCGTGGGGAGCAAACAGGATTAGATACCCTGGTAGTCCACGCCGTAA
+
GGGGFGGGGGGGGGGGGGGG8FGGGGGGGGGGGGGGGGGGGGGGGGGGGGGGGGGGGGGGGGGGGGGGGGGGGGGGGGGGGGGGGGGGGGGGGGGGGGGGGGGGGGGGGGGGGGGGGGGGGGGEGFGGGGGGGGGGGGGGGGGGGGGGGGGGGGGGGGGGGGGGGGGGFGGGGGGGGGGGGGGGGGGGFGGGGGGGGGGGFFGDFGFGGGFFGG=:FGFGGGGFFFFFFGFFGGGF05>EFFFBBF?7*,8F???ADBFAFBGCF154<ABAFF?FFFF1??
@M06628:26:000000000-CRM2J:1:1101:23487:2202 1:N:0:113
TACGAGGGGTGCAAGCGTTAATCGGAATTACTGGGCGTAAAGCGTGCGTAGGTGGTTTGTTAAGCAAGATGTGAAAGCCCCGGGCTCAACCTGGGAACTGCATTTTGAACTGGCAAACTAGAGTATTGTAGAGGGTAGTGGAATTTCCAGTGTAGCGGTGAAATGCGTAGAGATTGGAAGGAACATCAGTGGCGAAGGCGGCTACCTGGACAAATACTGACACTGAGGCACGAAAGCGTGGGGAGCAAACAGGATTAGATACCCTGGTAGTCCACGCCGTAA
+
GGGGGGGGGGGGGGGGGFGGGGGGGGGGGGGGGGGGGFGGGGGGFFGGEGGGFFGGGGGGGGGGGGGGGGGGGGGGGGGGGGGGGGGGGGGGGGGGGGGGGGGFGGGGGGGGGGGGGGGGFFF@=F,@FFGGGGGGGGCFGGGGFGGGGGGGGGGGGGGGGGGDFGGGFGGGGDGGG?FFGGGGGGGGGEGGGGEGGGGGEF7DFFFGGG>?CFFFG>FCG9<?F2@>3DFF=EDF:EEDE;>6;BF(*4;@<:;<4>AAC<C@?<FF22<AB<<?(8(-8:
@M06628:26:000000000-CRM2J:1:1101:13235:2202 1:N:0:113
TACGAGGGGTGCAAGCGTTAATCGGAATTACTGGGCGTAAAGCGTGCGTAGGTGGTTTGTTAAGCAAGATGTGAAAGCCCCGGGCTCAACCTGGGAACTGCATTTTGAACTGGCAAACTAGAGTATTGTAGAGGGTAGTGGAATTTCCAGTGTAGCGGTGAAATGCGTAGAGATTGGAAGGAACATCAGTGGCGAAGGCGGCTACCTGGACAAATACTGACACTGAGGCACGAAAGCGTGGGGAGCAAACAGGATTAGATACCCTGGTAGTCCACGCCGTAA
+
GGGGGGGGGGGGGGGGGGGGGGGGGGGGGGGGGGGGGGGGGGGGEGGGGGGGFGGGGGGGGGGGGGGGGGGGGGGGGGGGGGGGGFGFGGGGGGG8EFGGGGGGFGGGGGGGGGGGGGGGGGGGGGGGGGFFGFGGGGGGGGGGGGGGGGGGGGGGEGGGGGGGGGGC?GGGGFFGFGGGGGGGGGFGGGGGGD7CEEGGFFGGFGFFF<FFGFGGG=FFGGGFFFFFFDF:CEDBFFDDEB089161>6FFF?FB256A><GGF:F:4<7>2<<B6)47:<
@M06628:26:000000000-CRM2J:1:1101:7346:2203 1:N:0:113
TACGGAGGGTGCGAGCGTTAATCGGAATTACTGGGCGTAAAGCGCATGCAGGTGGTTCATTAAGTCAGATGTGAAAGCCCGGGGCTCAACCTCGGAACTGCATTTGAAACTGGTGAACTAGAGTGCTGTAGAGGGGGGTAGAATTTCAGGTGTAGCGGTGAAATGCGTAGAGATCTGAAGGAATACCAGTGGCGAAGGCGGCCCCCTGGACAGACACTGACACTCAGATGCGAAAGCGTGGGGAGCAAACAGGATTAGATACCCTGGTAGTCACCGCCGTAA
+
GGGGGD@FGEEGGECGFFGGDGGGGGGGGGGFDGGGGGDFFFGGGGGGGFGFCFF:FEFFFFGG<CCFC<5CFFGGCF8FCEECG@D@AFGFGGDCFFFCFGADFCGGGGGDGECFDGFGGGGFFGGGFCFGGGGGDF8?EFGGFG@CFGFFFCEFGGCCEEGGGGD*7DGGGGGDGG7FFGGGGGG96<9FGCGD>CFCDECCDG>8=5@FC4CCFC4<FFG4;??FFDF>EG36<B3)809?3;?(244?1:/6<>4>79?C=25..<AB))4:>E69::
@M06628:26:000000000-CRM2J:1:1101:10789:2206 1:N:0:113
TACAGAGGGTGCAAGCGTTAATCGGAATTACTGGGCGTAAAGCGCGCGTAGGTGGTTTGTTAAGTCGGATGTGAAAGCCCAGGGCTCAACCTTGGAATTGCATCCGATACTGGCAGGCTAGAGTACGATAGAGGAGTGTGGAATTTCCTGTGTAGCGGTGAAATGCGTAGATATAGGAAGGAACATCAGTGGCGAAGGCGACACTCTGGATTGATACTGACACTGAGGTGCGAAAGCGTGGGGAGCAAACAGGATTAGATACCCTGGGAGTCCACGCCGTAA
+
GGGGGGGGGGGGGGGGGGGGGGGGGGGGGGGGGGGGGGGGGGGGGGGGGGGGFGGGGGGGGGGGGFFGGGGGGGGGGGGGGGGGGGGGGGGGGGGGGGGGGGGGGGGGGGGGGGGGGGDGGGGGGGGFGGGFGGGGFFGGGGGGGGGGGGGGGGGGGGGGGGGGGGGGDGGEFGGGGFGGGGGGGGGGGGGGGGGGGGGGD@DGFGFGGDFFGGGFFFCFGGGFFDFFF3FFEGGB?E>BDFFFFFFBDFFFFB?<>?FD>><@=(7(46?BF<?FBFF;<:
@M06628:26:000000000-CRM2J:1:1101:9074:2307 1:N:0:113
TACGGAGGGGGTTAGCGTTGTTCGGAATTACTGGGCGTAAAGCGTACGTAGGCGGATTGGAAAGTAAGAGGTGAAATCCCAGGGCTCAACCCTGGAACTGCCTTTTAAACTATCAGTCTAGAGTTCGAGAGAGGTGAGTGGAATTCCAAGTGTAGAGGTGAAATTCGTAGATATTTGGAGGAACACCAGTGGCGAAGGCGGCTCACTGGCTCGATACTGACGCTGAGGTACGAAAGTGTGGGGAGCAAACAGGATTAGATATACTGGTAGTCCACACCGTAA
+
FGGGGGGDGGGGGC,FFGGGFGGEEECFGGCAFFGGGGGGGGG@FGGGGFFCFGD>FGGGFFAFGGGGGGGAD?FGGEEFDD?CFFGGGGGCDEEGGGGGCFGGGGGGGAFCEFFGG<FCAEE@E<@:FCEFEGF7CDFCDFGF7FGGGGGGGG?ED>FGFFEGC,=@ACDGFFGG@,A?CFCFF<5;CCFDC*:):8==)))*97@+:*)9C59<)?F7DA5))75>FGF:5279>?@FDF9(31(.*..80476)3))0)++7.96664)445:?FFF??
@M06628:26:000000000-CRM2J:1:1101:9088:2317 1:N:0:113
TACGGAGGGGGTTAGCGTTGTTCGGAATTACTGGGCGTAAAGCGTACGTAGGCGGATTGGAAAGTAAGAGGTGAAATCCCAGGGCTCAACCCTGGAACTGCCTTTTAAACTATCAGTCTAGAGTTCGAGAGAGGTGAGTGGAATTCCAAGTGTAGAGGTGAAATTCGTAGATATTTGGAGGAACACCAGTGGCGAAGGCGGCTCACTGGCTCGATACTGACGCTGAGGTACGAAAGTGTGGGGAGCAAACAGGATTAGATACCCTGGTAGTCCACACCGTAA
+
GGGGGGGGGGGGGGGGGGGGGGGGGGGGGGGGGGGGGGGGGGGGGGGGGGGGGGGGGGGGGGGGGGGGGGGGGGGGGFGGGGGGGGGGGGGGGGGGGGGGGGGGGGGGGGGGGGGGGGGGGGGGGGGGGGGGGGGGGGGGGGGGGGGGGGGGGGGGFGGGGGGGGGGGFGGGGGGGGGF6CEGGGGGGGGGGGEDGGGGG>3CDFGFFFFFFD3CFGGGGGGGFF(<FFD?BGFC><FFFF?>:>B:?FBFF?B::?FBBDBF6?:F?BABADB371>9(28
@M06628:26:000000000-CRM2J:1:1101:20474:2406 1:N:0:113
TACGAGGGGTGCAAGCGTTAATCGGAATTACTGGGCGTAAAGCGTGCGTAGGTGGTTTGTTAAGCAAGATGTGAAAGCCCCGGGCTCAACCTGGGAACTGCATTTTGAACTGGCAAACTAGAGTATTGTAGAGGGTAGTGGAATTTCCAGTGTAGCGGTGAAATGCGTAGAGATTGGAAGGAACATCAGTGGCGAAGGCGGCTACCTGGACAAATACTGACACTGAGGCACGAAAGCGTGGGGAGCAAACAGGATTAGATACCCTGGTAGTCCACGCCGTAA
+
GGGGGGGGGGGGGGGGGGGGGGGGGGGGGGGGGGGGGGGGGGGGEFGGGGGGGGGGGGGGGGGGGGGGGGGGGGGGGGGGGGGGGFGGGGGGGGGGGGGFFGGGGGGGGGGGGGGGGGGGGGGEFGGGGGFGGGGGGGFGGGGGGGGGFDFGGGGGGDCEGGGGGGGGFGGGGG9EFCFGGGGGFGGGGGGGGGGGGCFGEFGGFGFGGG4@FGGFC7:F4EFFFBFF:CF:EGG>FFFFFFB:BBB?FFFF:BFBFBFFCBFFFFF?BBAAFF<?BFFFFF
@M06628:26:000000000-CRM2J:1:1101:17688:2415 1:N:0:113
TACGAGGGGTGCAAGCGTTAATCGGAATTACTGGGCGTAAAGCGTGCGTAGGTGGTTTGTTAAGCAAGATGTGAAAGCCCCGGGCTCAACCTGGGAACTGCATTTTGAACTGGCAAACTAGAGTATTGTAGAGGGTAGTGGAATTTCCAGTGTAGCGGTGAAATGCGTAGAGATTGGAAGGAACATCAGTGGCGAAGGCGGCTACCTGGACAAATACTGACACTGAGGCACGAAAGCGTGGGGAGCAAACAGGATTAGATACCCTGGTAGTCCACGCCGTAA
+
GGGGFGGGGGGGGGGGGGGGGGGGGGGGGGGGGGGGGGGGGGGGGGGGGGGGFGGGGGGGGGGGGGGGGGGGGGGGGGGGGGGGGGGGGGGGGGGGGGGGGGGGGGGGGGGGGGGGGGGGGGGGGGGGGGGGGGGGGGGGGGGGGGGGGGGGGGGGGGGDFGGGGGGGFGGGGGFGGFFFEGCGFGGGGGGGGGGGGGGGFFGGFGFGGFFFG7>CFGGGGGGF?<FF>DF<GDDBF>)7@F9:;>BFF()<:6@D<?4>FFGF*4@>2-5A44)4>FFFFF
@M06628:26:000000000-CRM2J:1:1101:14290:2419 1:N:0:113
TACGAGGGGTGCAAGCGTTAATCGGAATTACTGGGCGTAAAGCGTGCGTAGGTGGTTTGTTAAGCAAGATGTGAAAGCCCCGGGCTCAACCTGGGAACTGCATTTTGAACTGGCAAACTAGAGTATTGTAGAGGGTAGTGGAATTTCCAGTGTAGCGGTGAAATGCGTAGAGATTGGAAGGAACATCAGTGGCGAAGGCGGCTACCTGGACAAATACTGACACTGAGGCACGAAAGCGTGGGGAGCAAACAGGATTAGATACCCTGGTAGTCCACGCCGTAA
+
GGGGGGGGGGGGGGGGGGGG8FGGGGGGGGGGGGGGGGGGGGGGEGGGGGGGGGGEGGGGGGGGGGGGGGGGGGGGFGGGGGGGGGGGGGGGGGGGGGGGGDFDFGGGGGGGGGGGGGGFGGGGGGGGGGFGGGGGGGFFGGGGGGGGFGFGGFGGFGGGGGGCGGGGFGGGGGGFFFGGGFGGGGGGFGGGGGGGGGDEADGCFGFGGGFFGGGFGFCCFFC:F2:@FGFFGDDB?FF3B0>B;>?7*(07::6<>426:4CF43>4<5).4<<?BFF>B?
@M06628:26:000000000-CRM2J:1:1101:17684:2433 1:N:0:113
TACGAGGGGTGCAAGCGTTAATCGGAATTACTGGGCGTAAAGCGTGCGTAGGTGGTTTGTTAAGCAAGATGTGAAAGCCCCGGGCTCAACCTGGGAACTGCATTTTGAACTGGCAAACTAGAGTATTGTAGAGGGTAGTGGAATTTCCAGTGTAGCGGTGAAATGCGTAGAGATTGGAAGGAACATCAGTGGCGAAGGCGGCTACCTGGACAAATACTGACACTGAGGCACGAAAGCGTGGGGAGCAAACAGGATTAGATACCCTGGTAGTCCACGCCGTAA
+
GGGGFGGGGGGGGGGGGGGGGGGGGGGGGGGGGDGGGGGGGGGGGGGGCFGGGGGGGGGGGGGGGGGGGGGGGGGGGGGGGGGGGGGGGGGGGGGGGGGGGGGGGGGGGGGCGGGGGGGGGGGGGGGGGGGGGGFGGFGGGGGGGGGGGGFGGGGGGGGGGGGFGGGGFG*=EEGEGGGGGFGGGGGGGGGGGGGGGGF==B3DFGFGGF@?GGGGFGGGGC<FF>FFFGFFGGGFFFE:>>6:>FFFG647:?6:24AAG6EC68>>2-.6<F<B9F6128
@M06628:26:000000000-CRM2J:1:1101:20528:2753 1:N:0:113
TACGGAGGGTGCGAGCGTTAATCGGAATTACTGGGCGTAAAGCGCATGCAGGTGGTTTGTTAAGTCAGATGTGAAAGCCCGGGGCTCAACCTCGGAAGGTCATTTGAAACTGGCAAACTAGAGTACTGTAGAGGGGGGTAGAATTTCAGGTGTAGCGGTGAAATGCGTAGAGATCTGAAGGAATACCAGTGGCGAAGGCGGCCCCCTGGACAGATACTGACACTCAGAGGCGAAAGCGTGGGGAGCAAACAGGTTTAGATACCCTGGTATTCCACGCCGTAA
+
GGGGGGEGDFGGGGGDGCGGGGGGGGGGGGGGGGGGGGGGGGGGGGGGCFFGGGFGDGGGGGGGGGGGGGGGGFGGGGGGGGGCEGGGGGG=FFFGDCGFGFGGGGGGGGGGGGGGGGGGGGGGDGFGGFGGFGGGGG>CGGGGGGFGGG:AFCCGGGGGGGGDFGGG>GDGGFF?FGFG+;AEF?6FCFGGGGGDEDGGBEDDBGFGFF@FGFGGGGFCFCFF?BFF*/79CEG>BD3)76909;0:D<F4()/.8>?A>6C<94>84)).).9:>)((((
@M06628:26:000000000-CRM2J:1:1101:23593:2782 1:N:0:113
TACGGAGGGTGCGAGCGTTAATCGGAATTACTGGGCGTAAAGCGTACGTAGGCGGATTATTAAGCGAGATGTGAAATCCCGGGGCTCAACCTCGGAACTGCATTTCGAACTGGTAGTCTAGAGTATTGTAGAGGGTGGTGGAATTTCCAGTGTAGCGGTGAAATGCGTAGAGATTGGAAGGAACATCAGTGGCGAAGGCGGCCACCTGGACAAATACTGACGCTGAGGTACGAAAGCGTGGGGAGCGAACAGGATTAGATACCCTGGTAGTCCACGCCGCAA
+
GGGGGGGGGGGGGGGGGGGGGGGGGGGGGGGGGGGGGGGGGGGGGGGGGGGGGGGGGGGGGGGGGGGGGGGGGGGGGGGGGGGGGGGGGGGGGGGGGGGGGGGGGGGGGGGFGGGGGGGGGGGGFGGGGGGGGGGFGGGGGGGGGGGGGGGGGGFGGGGGGFGGGGEEEGGGFGGGGGGGGEFGGGGFFFGFGGGGGGGGDFGGFGFGGFFFG:>7::C?CC35>;FFFGFBGGG>FE7@EFF:>9B09>D??:FBFFFFFFGGF:>?9BFF))8?BF0(49
@M06628:26:000000000-CRM2J:1:1101:23576:2792 1:N:0:113
TACGGAGGGTGCGAGCGTTAATCGGAATTACTGTGCGTAAAGCGTACGTAGTCGGATTATTAAGCGAGATGTGAAATCCCTGGGCTCAACCTCGGAACTGCATTTCGAACTGGTAGTCTAGAGTATTGTATAGGGTGGTGGAAATTCCAGTGTAGCGGTGGAATGCGTAGAGATTGGTAGGAACATCAGTGGCTAATGCGGCCACATGGACAAATACTGACGCTGAGGTAATAAAGCGTGGGGACCGTAAAGGATAATATACCCTGTGTGTCCACGCCGTAA
+
<FGG@C+6:BFGCC:F:F:86C,,6,6CFGF9F9<,BF@,:CC+BFF>66445+++BF9<FG<,,8F7CA5,5CE,C<,?A54A=<FFFF8,=8CG@CAAFD,@F,A<CF8DDB,83,@<F9>,C<FDFG,,6,DF7E++4<F,77@9;E@>,@@,F8C@*DF>,>*CD4C:<719:,11C:C,,,,>,><AC5C*+?G5)))2.00500);CFC*:*2+***08>4F9C6)<+:)2)0)0,,--(((1()*),=2462)*)33*4))).()-6.(()--21
@M06628:26:000000000-CRM2J:1:1101:19507:2813 1:N:0:113
TACGGAGGGTGCAAGCGTTAATCGGAATTACTGGGCGTAAAGCGCACGTAGGTGGTTTGTTAAGTTGGATGTGAAAGCCCAGGGCTCAACCTTGGAACTGCATTCAAAACTGGCGAACTAGAGTATGGTAGAGGTGAGTGGAATTTCCTGTGTAGCGGTGAAATGCGTAGAGATGGGAAGGAACATCAGTGGCGAAGGCGACTCACTGGACCAATACTGACACTGAGGTGCGAAAGCGTGGGTAGCAAACAGGATTAGATACCCTGGTAGTCCACGCCGTAA
+
GGGGGGGGGGGGGGGGGGGGGGGGGGGGGGGGGGGGGGGGGGGGGGGGGGGGGGGGGGGGGGGGGGGGGGGGGGGGGGGGGGGGGGGGGGGGGGGGGGGGGGGGGGGGGGGGGGGGGGGGGGGGGGGGGGGGGGGGGG<EFGGGGGGGGGGGGGGGGGGGGGGGGGGGFGGGGGGGGGGGGGGGGGGGGGGGGGCDGGGGFFGGFGFGGGF>GGGFFGGGGGGFFF@FFGFFGGGFFFFFFBFFFFFFGFFFF?FFFFFBGFD6??F:FFFFFFFFFF>FFB
@M06628:26:000000000-CRM2J:1:1101:19508:2832 1:N:0:113
TACGGAGGGTGCAAGCGTTAATCGGAATTACTGGGCGTAAAGCGCACGTAGGTGGTTTGTTAAGTTGGATGTGAAAGCCCAGGGCTCAACCTTGGAACTGCATTCAAAACTGGCGAACTAGAGTATGGTAGAGGTGAGCGGAATTTCCTGTGTAGCGGTGAAATGCGTAGAGATGGGAAGGAACATCAGTGGCGAAGGCGACTCACTGGACCAATACTGACACTGAGGTGCGAAAGCGTGGGTAGCAAACAGGATTAGATACCCTGGTAGTCCACGCCGTAA
+
GGGGGGGGGGGGGGGGGGGGGGGGGGGGGGGGFGGGGGGGGGGGGGGGGGGGGGGGGGGGGGGGGGGGGGGGGGGGGGGGGGGGGGGGGGGGGGGGGGGGGGGGGGGGGGGGGGGGGGGGGGGGGGGGGGGGGGGGGGGEGGGGGGGGGGGGGGGGGGGGGGGGGGGGFGDGGGGGGGGGGGGGGGGGGGGGGGCGGCECDEGGFGFGGGFFGGGF<:D?FGGFFFFF@GFFGGDBF@FFFFFFFFFFGFFFBB?AFFFFG<A:FFFFFB<ADABFFFBFFB
@M06628:26:000000000-CRM2J:1:1101:19576:2850 1:N:0:113
TACGAGGGGTGCAAGCGTTAATCGGAATTACTGGGCGTAAAGCGTGCGTAGGTGGTTTGTTAAGCAAGATGTGAAAGCCCCGGGCTCAACCTGGGAACTGCATTTTGAACTGGCAAACTAGAGTATTGTAGAGGGTAGTGGAATTTCCAGTGTAGCGGTGAAATGCGTAGAGATTGGAAGGAACATCAGTGGCGAAGGCGGCTACCTGGACAAATACTGACACTGAGGCACGAAAGCGTGGGGAGCAAACAGGATTAGATACCCTGGTAGTCCACGCCGTAA
+
GGGGGGGGGGGGGGGGGGGGGGGGGGGGGGGGGGGGGGGGGGGGGGGGGGGGGGGGGGGGGGGGGGGGGGGGGGGGGGGGGGGGGGGGGGGGGGGGGGGGGGGGGGGGGGGGGGGGGGGGGGGFFGGGGGGGGGGGGGFGGGGGGGGGGGGFFGGGGGGGGGGGGGGEFGDGGGGGGGGGGGFGGGGGGGGGGGGGGGGGFFGGFGFGFGFFGGGFGGGGGGGFFFFFFCF?EGGBFFFFB>><>;FFGFFFB?4933<AFFDF?2@?FAAFFFFFB<,286
@M06628:26:000000000-CRM2J:1:1101:22152:2856 1:N:0:113
TACGGAGGGTGCGAGCGTTAATCGGAATTACTGGGCGTAAAGCGCATGCAGGTGGTTCATTAAGTCAGATGTGAAAGCCCGGGGCTCAACCTCGGAACTGCATTTGAAACTGGTGAACTAGAGTGCTGTAGAGGGGGGTAGAATTTCAGGTGTAGCGGTGAAATGCGTAGAGATCTGAAGGAATACCAGTGGCGAAGGCGGCCCCCTGGACAGACACTGACACTCAGATGCGAAAGCGTGGGGAGCAAACAGGATTAGATACCCTGGTAGTCCACGCCGTAA
+
GGGGEDGEGGEGFGCFEGGGGGGGGGGG8FGGGGGGGGGGGGGGDEEG@FGGFFGFGAFFGG<FGGDEGGGGGGGGGGGGCCFGGGGGGGG=FGGGGCGGGEGGDGGGGGECGGGGGGGGGGGGEFCBFFFEFGGGDGGEGGGFGGFGGGGGCGGGGGGGGGGGGGGGEGGGGGG?CEFGGGGGGGGGGGGGGGGGGGGGD>)95CEGG*56C7CFCFGGGCGF?FF6=FF9EGG;B;)<>6(29B1?F?);?::A??FFGFGF6:F:FAFFF43<;F>34:
@M06628:26:000000000-CRM2J:1:1101:22536:2945 1:N:0:113
TACGAGGGGTGCAAGCGTTAATCGGAATTACTGGGCGTAAAGCGTGCGTAGGTGGTTTGTTAAGCAAGATGTGAAAGCCCCGGGCTCAACCTGGGAACTGCATTTTGAACTGGCAAACTAGAGTATTGTAGAGGGTAGTGGAATTTCCAGTGTAGCGGTGAAATGCGTAGAGATTGGAAGGAACATCAGTGGCGAAGGCGGCTACCTCGACAAATACTGACACTGAGGCACGAAAGCGTGGGGAGCAAACAGGATTAGATACCCTGGTAGTCAACGCCGTAA
+
GGGGGGGGGGGGGGGGGGGGGGGGGGGGGGGGGGGGGGGGGGGGGGGGCFGGGGGGGGGGGGGGGGGGGGGGGGGGGGGGGGGGGGGGGGGFFGGGGGGFGGGGGGGGGGGGGGGGGGGFGGGGGGGGGGGGGGGGGGGGGGGGGGGGFGGGGGGGGGGGGGFGFGGGFGGCDFGGFF,8EFCGGGGGGGGGGGGGGGGGFBGGFG?9EDF7CDGGGGGGGGGF?>F@>3@8EDG>?EF@@BFFF>F0CBFFFFFFBD<A76<CF8FFBB>D))4:>FFFFF
@M06628:26:000000000-CRM2J:1:1101:22533:2966 1:N:0:113
TACGAGGGGTGCAAGCGTTAATCGGAATTACTGGGCGTAAAGCGTGCGTAGGTGGTTTGTTAAGCAAGATGTGAAAGCCCCGGGCTCAACCTGGGAACTGCATTTTGAACTGGCAAACTAGAGTATTGTAGAGGGTAGTGGAATTTCCAGTGTAGCGGTGAAATGCGTAGAGATTGGAAGGAACATCAGTGGCGAAGGCGGCTACCTCGACAAATACTGACACTGAGGCACGAAATCGTGGGGAGCAAACAGTATTAGATACCCTGGTAGTCCACGCCGTAA
+
GG,FDFC@7BFFEFEFGFFC<EFFEGGGGGGGG8FGGGFGGGGGFGDF7,@?FCF=CFEGGGG,E<FEFFGFGDGGEGGGGEEGGG@<ABFFGFGG@DEFFFGGGGCFAGG9BFFFGGGDAGDFFFG9@ACG,D:>>FF:CFFCAF,=@F@DDF;D*>B>:CFFGGG>BCDGCFFGG?F,:BFGCGCCFF98CG@<EE*:A3570**3/7>@DCGG7::EFFGF67?F3D>BDCD1477.)(3(4011*45:):4<<))-7>C67<@3<444-6<((5-388
@M06628:26:000000000-CRM2J:1:1101:22365:3011 1:N:0:113
TACGAGGGGTGCAAGCGTTAATCGGAATTACTGGGCGTAAAGCGTGCGTAGGTGGTTTGTTAAGCAAGATGTGAAAGCCCCGGGCTCAACCTGGGAACTGCATTTTGAACTGGCAAACTAGAGTATTGTAGAGGGTAGTGGAATTTCCAGTGTAGCGGTGAAATGCGTAGAGATTGGAAGGAACATCAGTGGCGAAGGCGGCTACCTGGACAAATACTGACACTGAGGCACGAAAGCGTGGGGAGCAAACAGGATTAGATACCCTGGTAGCCCACGCCGTAA
+
GGGGDEGGGGGEGGGGGF@FFGGEFGGGFGGG<FFGGCGGEFFF@FGG:C>FFFGGGGGGGGFGGFGCFFGEGGGGGGGDEGGGGGGGGGGGGGGGGGGGGGGGGGGGGGGGGGGGGGGGGGGFGGGGDFGGGGGGGGGFGGGGGGGGGGGGGGGGGGGGGGGGGGGGFGGGGG?GGGFGGGGFFGGGGFEFGDEGGGGGFFGDFDFGGG:FG77>F7CFGGGFFDFFFCFFGGGF:>EEDFFFFB:?F:>F6?F28825:)<CF?F?AA)57:899>9((3
@M06628:26:000000000-CRM2J:1:1101:11313:3095 1:N:0:113
TACGAGGGGTGCAAGCGTTAATCGGAATTACTGGGCGTAAAGCGTGCGTAGGTGGTTTGTTAAGCAAGATGTGAAAGCCCCGGGCTCAACCTGGGAACTGCATTTTGAACTGGCAAACTAGAGTATTGTAGAGGGTAGTGGAATTTCCAGTGTAGCGGTGAAATGCGTAGAGATTGGAAGGAACATCAGTGGCGAAGGCGGCTACCTGGACAAATACTGACACTGAGGCACGAAAGCGTGGGGAGCAAACAGGATTAGATACCCTGGTAGTCCACGCCGTAA
+
GGGGGGGGGGGGGGGGGGGGGGGGGGGGGGGGGGGGGGGGGGGGGGGGGGGGGGGGGGGGGGGGGGGGGGGGGGGGGGGGGGGGGGGGGGGGGGGGGGGGGGGGGGGGGGGGGGGGGGGGGGGGGGGGGGGGGGGGGGGGGGGGGGGGGGGGGGGGGGGGGGGGGGGGFGGGGGCFGGGGGGGGGGGGFFGGGGGGGGGG3@GGFGFGGGFFGFGGGGGGGGGFFFFFFG>FGGGFFFFEEF;:>>FBFFFFFFFFFFFAGFGC=35,4<<AFFFFFFBFFB
@M06628:26:000000000-CRM2J:1:1101:24410:3115 1:N:0:113
TACGGAGGGTGCGAGCGTTAATCGGAATTACTGGGCGTAAAGCGCATGCAGGTGGTTCATTAAGTCAGATGTGAAAGCCCGGGGCTCAACCTCGGAACTGCATTTGAAACTGGTGAACTAGAGTGCTGTAGAGGGGGGTAGAATTTCAGGTGTAGCGGTGAAATGCGTAGAGATCTGAAGGAATACCAGTGGCGAAGGCGGCCCCCTGGACAGACACTGACACTCAGATGCGAAAGCGTGGGGAGCAAACAGGATTAGATACCCTGGTAGTCCACGCCGTAA
+
GGGGGGGGGGGGGGGGGGGGGGGGGGGGGGGGGGGGGFGGGGGGGGGGGGGGGGGGGGGGGGGGFGGGGGGGGGGGGGGGGGGGGGGGGGGGGGGGGGFGGGGGGGGGGGGGGGGGGGGGGGGFGGGGGGGGGGGGGGGGGGGGFGGGGGGGGGGGGGGGGGGGGGGGFGDGFCFFGGGGGGDEGGGG?CGGGGGGGGGGFFGGFGFGGGFFF*94DFGDGFFFFFFF4:FBGGGFFF>EEFFFFFFFFFF??<FF?FAAFAEEF<F?9<BFA<4:>F>;?8
@M06628:26:000000000-CRM2J:1:1101:24406:3133 1:N:0:113
TACGGAGGGTGCGAGCGTTAATCGGAATCACTGGGCGTAAAGCGCATGCAGGTGGTTCATTAAGTCAGATGTTAAAGCTTGGAGCTCAACCTCGGAATTGCAGTTGAAACTGTTGAACTAGAGTGCTGTAGAGGTGGATAGAATTTCAGGTGTAGCGGTGAAATGCGTAGAGATCGGAAGGAATACCACTGGCGAAGGCACCTCCCTGGGCAGTCACTGACACTCAGACGCGAAAGCTAGGGGAGCAAACAGGATTAGATACCCCGGTAGTCCACGCCGTAA
+
EGGGGGGGCGGG@GC+@FGGFCFGGGGG,CFGFFGGGGGGGGGG>CFG8FGGGG7BDF9?EFGFGGG9ACEF,?FF,E9,:8,AEFEFGGFFGECGF+,8BE<F,FEGGGG9,5??FFGGGGGF,7=FFGGGGG,+++,7DGGGGFFFFFGGGGGGGGGDGGGG9DEE>7CGGGF*:9EDECF?DFF6,>6@<589C:F*.:*;49;@5*85/*2;FFFCGFGAFFFF)/)3E5C9?/*1)4(,-(8B6(05((9))54<7:+2)()-3(5<<>??FF99:8
@M06628:26:000000000-CRM2J:1:1101:17268:3147 1:N:0:113
TACGGAGGGTGCGAGCGTTAATCGGAATTACTGGGCGTAAAGCGTACGTAGGCGGATTATTAAGCGAGATGTGAAATCCCGGGGCTCAACCTCGGAACTGCATTTCGAACTGGTAGTCTAGAGTATTGTAGAGGGTGGTGGAATTTCCAGTGTAGCGGTGAAATGCGTAGAGATTGGAAGGAACATCAGTGGCGAAGGCGGCCACCTGGACAAATACTGACGCTGAGGTACGAAAGCGTGGGGAGCGAACAGGATTAGATACCCTGGTAGTCCACGCCGTAA
+
GGGGGGGGGGGGGGGGGGGGGGGGGGGGGGGGGGGGGGGGGGGGGGGGGGGGGGGGGGGGGGGGGGGGGGGGGGGGGGGGGGGGGGGGGGGGGGGGGGGGGGGGGGGGGGGGGGGGGGGGGGGGGGGGGGGGGGGGGGGGGGGGGGGGGGGGGGGGGGGGGGGGGGGGDGGGGGGG=FGGGGGGGGGFGGGGGGGGGGGGFFGGFGFGGGFFGGGFGGGGGGGFEFFFFFFFGGGFFFFFFFFFFFF9DFDFFB@A<BFFGB<FFFFBAB<AA<?BFF>9??
@M06628:26:000000000-CRM2J:1:1101:11711:3195 1:N:0:113
TACGAGGGGTGCAAGCGTTAATCGGAATTACTGGGCGTAAAGCGTGCGTAGGTGGTTTGTTAAGCAAGATGTGAAAGCCCCGGGCTCAACCTGGGAACTGCATTTTGAACTGGCAAACTAGAGTATTGTAGAGGGTAGTGGAATTTCCAGTGTAGCGGTGAAATGCGTAGAGATTGGAAGGAACATCAGTGGCGAAGGCGCCAACTGGACAAATACTGACACTGAGGCCAGAAAACGTGGGGGACAAACAGGAATAGATAACCTGGGAGTCCACGCCGTAAA
+
GGGGGGGGGGGGGGGGGGGGGGGGGGGGGGGGGGGGGGGGGGGGGGGGGGGGGGGFGGGGGGGGGGGGGGGGGGGGGGGGGGGGGGGGGGGGGGGGGGGGGGGGGGGGGGGGGGGGGGGGGGGFGGGGGGGGGGGGGGGGGGGGGGGGGGGGGGGGGGGGGGGGGGGGFGGGGGGGGGGGGGGGGGGGGGGGGGGGGGGG5)))8*)<*9)8D7*::>C7*+**/)8))*),:C*3(.)8@F((,,4?7(0;((9)-)))*5A+).).(-5428((3),26?
@M06628:26:000000000-CRM2J:1:1101:19580:3198 1:N:0:113
TACGGAGGGGGTTAGCGTTGTTCGGAATTACTGGGCGTAAAGCGTACGTAGGCGGATTGGAAAGTTGGGGGTGAAATCCCAGGGCTCAACCCTGGAACTGCCTCCAAAACTATCAGTCTAGAGTTCGAGAGAGGTGAGTGGAATTCCAAGTGTAGAGGTGAAATTCGTAGATATTTGGAGGAACACCAGTGGCGAAGGCGGCTCACTGGCTCGAGACTGACGCTGAGGTACGAAAGTGTGGGGAGCAAACAGGATTAGATACCCTGGTAGTCCACACCGCAA
+
GGGFECGGGGGGGGGGGGGGFGGGGGGGGGGGGGGGGGGGCFGGGGGGFFFGFGEGGEFG9DFFFGGFGDGGGGDGGFGGGGGGGGGGGGGGGGGGGGFGGFFGGFGGCFGGGGGGGGGFGDGF;FG>FGGGGCGFFG9DFGFGGGFG?CGEF@FGG>BEG9;9CFGGFCDFC9??GGFC=@FBFFGGG>?C<G7/:CDE)59DFFFGDGFFG3*9<:C6<CD3.7@F/7=6GGC69@96>?>?F9<:GFF?(29<<?F)*60<*2<8<AB6<42:?F6(44
@M06628:26:000000000-CRM2J:1:1101:6426:3225 1:N:0:113
TACGAGGGGTGCAAGCGTTAATCGGAATTACTGGGCGTAAAGCGTGCGTAGGTGGTTTGTTAAGCAAGATGTGAAAGCCCCGGGCTCAACCTGGGAACTGCATTTTGAACTGGCAAACTAGAGTATTGTAGAGGGTAGTGGAATTTCCAGTGTAGCGGTGAAATGCGTAGAGATTGGAAGGAACATCAGTGGCGAAGGCGGCTACCTGGACAAATAATGACACTGAGGCACGAAAGCGTGGGGAGCAAACAGGATTAGATACCCTGGTAGTCCACGCCGTAA
+
FCGGFDEEFFEEGGGGG@CG7F,C@C@<FEE9CF@AF@@?DFEE6FCF,,8CFCFFCFFF<BFGGG8B8FF@EFAFGCFFEGCFGDGGGGGFGGGFDGGGGGGGFGGGGGFGGGGGGGGGGGCFGGEFGFC9D:FGCCFFGFGFCBCCAFF9ECFCGGGGF9DFGFGG4)7=C5>CFFCCEECGFGFCCFCGCCCCEG==BE:C@F4EFDF:D4>>*:C+*+0/=A?FF3@?C:C;?FFFFFFF>F?0CBF@01?92344*:0<?2<24:<9<A?,(.(4-,
@M06628:26:000000000-CRM2J:1:1101:10313:3233 1:N:0:113
TACGAGGGGTGCAAGCGTTAATCGGAATTACTGGGCGTAAAGCGTGCGTAGGTGGTTTGTTAAGCAAGATGTGAAAGCCCCGGGCTCAACCTGGGAACTGCATTTTGAACTGGCAAACTAGAGTATTGTAGAGGGTAGTGGAATTTCCAGTGTAGCGGTGAAATGCGTAGAGATTGGAAGGAACATCAGTGGCGAAGGCGGCTACCTGGACAAATACTGACACTGAGGCACGAAAGCGTGGGGAGCAAACAGGATTAGATACCCTGGTAGTCCACGCCGTAA
+
GGGGGGGGGGGGGGGGGGGGFGGGGGGGGGGGGGGGGGGGGGGGGGGGGGGGGGGGGGGGGGGGGGGGGGFGFGGGGGGGGGGGGGGGGGGGGGGGGGGGGGGGGGGGGGGGGGGGGGGGGGGGGGGGGGGGGGGGGGGGFFFGGGGGGGGGGGGGGGGGGGGGGFGGAGDFFGGGGGGGGGGGGGGGGGGGGGGDGGGGFFGGFGFGGGFFGDGGFGGGGGGFFAFFFDFFGGGFBFFFFFFF;BBFG0)8?BFA2>AACAFEF0>?A<AB6<DB>F99BB
@M06628:26:000000000-CRM2J:1:1101:9038:3263 1:N:0:113
TACGAGGGGTGCAAGCGTTAATCGGAATTACTGGGCGTAAAGCGTGCGTAGGTGGTTTGTTAAGCAAGATGTGAAAGCCCCGGGCTCAACCTGGGAACTGCATTTTGAACTGGCAAACTAGAGTATTGTAGAGGGTAGTGGAATTTCCAGTGTAGCGGTGAAATGCGTAGAGATTGGAAGGAACATCAGTGGCGAAGGCGGCTACCTGGACAAATACTGACACTGAGGCACGAAAGCGTGGGGAGCAAACAGGATTAGATACCCTGGTAGTCCACGCCGTAA
+
GGGGGGGGGGGGGGGGGGGGGGGGGGGGGGGGGGGGGGGGGGGGGGGGGGGGGGGGGGGGGGGGGGGGGGGGGGGGGGGGGGGGGGGGGGGGGGGGGGGGGGGGGGGGGGGGGGGGGGGGGGGGGGGGGGGGGGGGGGGGGGGGGGGGGGGGGGGGGGGGGGGGGGGEDGGGGGGGGGGGGGGGGGGGGGGGGGGGGGGGFFGGFGFGGGFFGGGGGGGCCCGFFBFFFDFFGGGFFFFFFFBFFFFFGFFFFFFF??AAFFGGF?F?FFFFFFFF;FBFF?
@M06628:26:000000000-CRM2J:1:1101:12981:3270 1:N:0:113
TACGAGGGGTGCAAGCGTTAATCGGAATTACTGGGCGTAAAGCGTGCGTAGGTGGTTTGTTAAGCAAGATGTGAAAGCCCCGGGCTCAACCTGGGAACTGCATTTTGAACTGGCAGGCTAGAGTATTGTAGAGGGTAGTGGAATTTCCAGTGTAGCGGTGAAATGCGTAGAGATTGGAAGGAACATCAGTGGCGAAGGCGGCTACCTGGACAAATACTGACACTGAGGCACGAAAGCGTGGGGAGCAAACAGGATTAGATACCCTGGTAGTCCACGCCGTAA
+
GGGGGGGGGGGGGGGGGGGGGGGGGGGGGGGGGGGGGGGGGGGGGGGGGGGGGGGGGGGGGGGGGGGGGGGGGGGGGGGGGGGGGGGGGGGGGGGGGGGGGGGGGGGGGGGGGGGGGGGGGGGFGGGGGGGGGGGGGGGGGGGGGGGGGGGGGGGGGGGGGGGGFGGEEGGGGGGGGGGGGGGGGGGGGGGGGGGGGGGGFFGGFGFGGGFFGGFGGGGGGGGFFFFFFGF?CGG>BFFFFFB?BFFFGFFFFFFFFBDAFBCCFFFFFFFFAAFFF@>1(4
@M06628:26:000000000-CRM2J:1:1101:15454:3539 1:N:0:113
TACGAGGGGTGCAAGCGTTAATCGGAATTACTGGGCGTAAAGCGTGCGTAGGTGGTTTGTTAAGCAAGATGTGAAAGCCCCGGGCTCAACCTGGGAACTGCATTTTGAACTGGCAAACTAGAGTATTGTAGAGGGTAGTGGAATTTCCAGTGTAGCGGTGAAATGCGTAGAGATTGGAAGGAACATCAGTGGCGAAGGCGGCTACCTGGACAAATACTGACACTGAGGCACGAAAGCGTGGGGAGCAAACAGGATTAGATACCCTGGTAGTCCACGCCGTAA
+
GGGGGGGGGGGGGGGGGGGG@FGGGGGGGGGGGGGGGGGGGGGGGGGGGGGGGGGGGGGGGGGGGGGGGGGGGGGGGGGGGGGGGGGGGGGGGGGGGGGGGGGGGGGGGGGGGGGGGGGGGGGGGGGGGGGGGGGGGGGGGGGGGGGGGGGGGGGGGGGGGGFGGGGEEGGGGGGGGGGGGGGGGGGGGGGGGGGGGGGGFFGGFGFGGDFFGGGGGGGGGGGFFFFFFGFFGCD>FFFEEFFFFFF?D:FFFF?D>BDAGFFGF:>8AFFFAFFFBFB3?<
@M06628:26:000000000-CRM2J:1:1101:10622:3581 1:N:0:113
TACGAGGGGTGCAAGCGTTAATCGGAATTACTGGGCGTAAAGCGTGCGTAGGTGGTTTGTTAAGCAAGATGTGAAAGCCCCGGGCTCAACCTGGGAACTGCATTTTGAACTGGCAAACTAGAGTATTGTAGAGGGTAGTGGAATTTCCAGTGTAGCGGTGAAATGCGTAGAGATTGGAAGGAACATCAGTGGCGAAGGCGGCTACCTGGACAAATACTGACACTGAGGCACGAAAGCGTGGGGAGCAAACAGGATTAGATACCCTGGTAGTCCACGCCGTAA
+
GGGGGGGGGGGGGGGGGGGGGGGGGGGGGGGGGGGGGGGGGGGGGGGGGGGGGGGFGGGGGGGGGGGGGGGGGGGGGGGGGGGGGGGGGGGGGGGGGGGGGGGGGGGGGGGGGGGGGGGGGGGGGGGGGGGGGGGGGGGGGGGGGGGGGGGGGGGGGGGGGGGGGGGEFGGGCGFGGGGGGGGGGGFGGGGGGGGGGGGGFFGGFGFGGGFFGGGGGGGGGGGFF<FFFGFFGDD>?DDFFF>?9>?196FF?FFFBDA<GFGGFBFBFFAF:><:>FF;::
@M06628:26:000000000-CRM2J:1:1101:11307:3659 1:N:0:113
TACGGAGGGGGTTAGCGTTGTTCGGAATTACTGGGCGTAAAGCGTACGTAGGCGGATTGGAAAGTTGGGGGTGAAATCCCAGGGCTCAACCCTGGAACTGCCTCCAACTATCAGTCTAGAGTTCGAGAGAGGTGAGTGGAATTCCAAGTGTAGAGGTGAAATTCGTAGATATTTGGAGGAACACCAGTGGCGAAGGCGGCTCACTGGCTCGATACTGACGCTGAGGTACGAAAGTGTGGGGAGCAAACAGGATTAGATACCCTGGTAGCCCACACCGTAAA
+
GGGGGGGGGGGGGGGGGGGGGGGGGGGGGFGGGGGGGGGGGGGGGGGGGGGGGGGGGGGGGGGGGGGGGGGGGGGGGGGGGGGGGGGGGGGGGGGGGGGGGGGGGGGGGGGGGGGGGGGGGGGGGGGGGGGGCFGGGGGGGGGFFGGGGGGGGFGGGGGGGGGGGGGGFGGGGGGGGGEGGGGGGGGGGGGGGGG3CEGGDFFCFGFGGGFFGGGGGGGGGGGFFF?FFG3?E5:>BFFF>:BFB081C<FFFFFFFFFAC?DG:>FFFF??B:B6(.32:
@M06628:26:000000000-CRM2J:1:1101:20839:3670 1:N:0:113
TACGAGGGGTGCAAGCGTTAATCGGAATTACTGGGCGTAAAGCGTGCGTAGGTGGTTTGTTAAGCAAGATGTGAAAGCCCCGGGCTCAACCTGGGAACTGCATTTTGAACTGGCAAACTAGAGTATTGTAGAGGGTAGTGGAATTTCCAGTGTAGCGGTGAAATGCGTAGAGATTGGAAGGAACATCAGTGGCGAAGGCGGCTACCTGGACAAATACTGACACTGAGGCACGAAAGCGTGGGGAGCAAACAGGATTAGATACCCTGGTAGTCCACGCCGTAA
+
GGGGGGGGGGGGGGGGGGGGGGGGGGGGGGGGGGGGGGGGGGGGGGGGGGGGGGGGGGGGGGGGGGGGGGGGGGGGGGGGGGGGGGGGGGGGGGGGGGGGGGGGGGGGGGGGGGGGGGGGGGGGGGGGGGGGGGGEGGGGGGGGGGGGGGGGGGFGGGGGGGGGGGGCEGGGGCFGGCFGGFFGCGGGFFGGGGGGGGGGB>GD?FFGGFFFDFGGGGGGFGGFFFFFFGF?DE<>?FF>BFFFBF?0F?>F<BF<BFBDF<@8F?F:96<AFF?1-7((--
@M06628:26:000000000-CRM2J:1:1101:17999:3690 1:N:0:113
TACGAGGGGTGCAAGCGTTAATCGGAATTACTGGGCGTAAAGCGTGCGTAGGCGGTTTGTTAAGCAAGATGTGAAAGCCCCGGGCTCAACCTGGGAACTGCATTTTGAACTGGCAGGCTAGAATCTTGTAGTGGGTAGTGGAATTTCCAGTGTAGCGGTGAAATGCGTAGAGATTGGAAGGAACATCAGTGGCGAAGGCGGCTACCTGGACAAAGATTGACGCTGAGGCACGAAAGCGTGGGGAGCAAACAGGAGTAGATACCCTGGTAGTCCACGCCGTAA
+
GFFCFGGG>B@FFCGFGBFFGFGGGEGGGGE9EGGGGGGFDGEGEGFG=FFBCEGE>CEFFEGF9FGFGGGDGF9<BCEFGGGGGGGGG@GGGGGGFGEEFFFFDGFG9DFGCGFEEG?7CFGGGFF;FFE,@<FFFGECGGFGGGF,5E;DBCCFC*>C>GEGCDGGDGGFCEGGGG?*:CFFGGF+CEGFD7BCEDC5>@CDFF69**)09477CCF?DG35B9FF>7>8E=39BE:>E>B0>>:?4,552:).:-)6050+6:@:4:45<4>(45(((-
@M06628:26:000000000-CRM2J:1:1101:6713:3789 1:N:0:113
TACGAGGGGTGCAAGCGTTAATCGGAATTACTGGGCGTAAAGCGTGCGTAGGTGGTTTGTTAAGCAAGATGTGAAAGCCCCGGGCTCAACCTGGGAACTGCATTTTGAACTGGCAAACTAGAGTATTGTAGAGGGTAGTGGAATTTCCAGTGTAGCGGTGAAATGCGTAGAGATTGGAAGGAACATCAGTGGCGAAGGCGGCTACCTGGACAAATACTGACACTGAGGCACGAAAGCGTGGGGAGCAAACAGGATTAGATACCCTGGTAGTCCACGCCGTAA
+
GGFFFGDGCFCFCGGGG@CFFGAFGGGEFCFFGFF8FFFGEGGGGGGEBBFEFGG@FGGGGGGGGGGGGGGFAFFGGGGGFFGGGGFFGGGGGFGFFDGGGFGGGGGDFGGFGGGFEFGGGCFFFEAFGGG@FFEGG7FGGGGDF=A@EGFGFDGFGGGGG,>DFFG5AGDFCC?FF6>EGGGFFFFCFCFFDEEGGGGGFEGGFGFFGG>FFGG**;FCFEGFFA;F:<F?GCDB0BFB34((49?FGFFFB?F47?FAC>8<68>?F>.<<<?B>FFBF6
@M06628:26:000000000-CRM2J:1:1101:11355:3797 1:N:0:113
TACGAGGGGTGCAAGCGTTAATCGGAATTACTGGGCGTAAAGCGTTCGTAGGCGGTCTATTAAGCAAGATGTGAAAGCCCAGGGCTCAACCTTGGAACTGCATTTTGAACTGGTAGACTAGAGTACTGTAGAGGGTGGTGGAATTTCCAGTGTAGCGGTGAAATGCGTAGAGATTGGAAGGAACATCAGTGGCGAAGGCGGCCACCTGGACAGATACTGACGCTGAGGAACGAAAGCGTGGGGAGCGAACAGGATTAGATACCCTGGTCGTCCACGCCGTAA
+
GGGGEGGGGGGGGGGGGGGGGGGGGGGGGGGGGGGGGGGGGGGGGD@FGGGGGGGGGGGGGGGGGGGGGGGGGGGGGGGGGFGGGGGGGGGGGFGGGGDFGGGGGGCGGGGGGGGGGGGGGGGGGGGGGGGGGGGCFFGGGGCGGFGGFGGGGGGGECGGGCGFGGGGFGGGGGGGGFEGGGGGGGGGFGGFDGGGGGGC:BDDFGFGGDF?FFG=FGGGGGGDFFFFFFFFGEGBFD<@>>FFFFFFC0@F:3?42>AAC<CEF?F3)(-8<670;F>6(3
@M06628:26:000000000-CRM2J:1:1101:24087:3834 1:N:0:113
TACGGAGGGTGCAAGCGTTAATCGGAATTACTGGGCGTAAAGCGCGCGTAGGCGGTTACATAAGTTGGAAGTGAAAGCCCCGGGCTCAACCTGGGAACTGCTTTCAAAACTGTGTGACTAGAGTGCAGCAGAGGATAGTGGAATTTCTAGTGTAGCGGTGAAATGCGTAGATATTAGAAGGAACACCAGTGGCGAAGGCGACTGTCTGGGCTGACACTGACGCTGAGGTGCGAAAGCGTGGGGAGCAAACAGGATTAGATACCCTGGTAGTCCACGCCGTAA
+
GGGGGEGGGGGGGGGGGGGGFGGGGGGGGGGGGGGGGGGGGGGGCGGGGGGGGGGGGGGFGGGGGGGGGGGGGGGGGGGGGGGGGGGGGGGGGGGGGGFGGFGGGGGGGGGGGGGGGGGGGFGGGGGGGGGGGGG:FFFEGGDGGGGGGGGGGGGGGGGGGGGGGGGGFGGGGGGGFGGGGGGGGGGGD@C?DEGDEEGGFFGGFDFGGC45CCDGGCF7CEGFB1>FFGFFGGG>?38BE>BFFF?<FB>F?FFF7?AD>BFF*3:>99<DFBF?FFFFB?
@M06628:26:000000000-CRM2J:1:1101:14140:3904 1:N:0:113
TACGAGGGGTGCAAGCGTTAATCGGAATTACTGGGCGTAAAGCGTGCGTAGGTGGTTTGTTAAGCAAGATGTGAAAGCCCCGGGCTCAACCTGGGAACTGCATTTTGAACTGGCAAACTAGAGTATTGTAGAGGGTAGTGGAATTTCCAGTGTAGCGGTGAAATGCGTAGAGATTGGAAGGAACATCAGTGGCGAAGGCGGCTACCTGGACAAATACTGACACTGAGGCACGAAAGCGTGGGGAGCAAACAGGATTAGATACCCTGGTAGTCCACGCCTAAA
+
GCGG<CFGGGGGGGGGGGGG<FGGGGGGGGGGGGGGGEFGGGGGGGGGGGGGFFGFGGGGGGGGGGGGGGGGGGGGGGGGGGGGGGGGGGGGGGGGGGGGGGGGGGGGGGGGGGGGGGGGGGGGGGGGFGGGGGGGGGGGGGGGGGGGGGGGGGGGGGGGGG?FGGGGFGD@FGGGFDGGGGGGGGGGGGGGGGGGGGGGEEDGFGFGGDFFFFGGGG>GGGGFFFFFF5<<ECD>F@FFFFB:>>F?6:FF??FF<BFFGBCGF?8:AFFAAF?FFFFF7<
@M06628:26:000000000-CRM2J:1:1101:20214:3946 1:N:0:113
TACGAGGGGTGCAAGCGTTAATCGGAATTACTGGGCGTAAAGCGTGCGTAGGTGGTTTGTTAAGCAAGATGTGAAAGCCCCGGGCTCAACCTGGGAACTGCATTTTGAACTGGCAAACTAGAGTATTGTAGAGGGTAGTGGAATTTCCAGTGTAGCGGTGAAATGCGTAGAGATTGGAAGGAACATCAGTGGCGAAGGCGGCTACCTGGACAAATACTGACACTGAGGCACGAAAGCGTGGGGAGCAAACAGGATTAGATACCCTGGTAGTCCACGCCGTAA
+
GGGFFGGGGGGGGGGGGGGGGGGGGGGGGGGGGGGGGGGGGGGGFGGGGGGGGGGGGGGGGGGGGGGGGGGFGGGGGGGGGGGGGGGGGGGGGGGGGGGGFGGGGGGGGGGGGGGGGGGFGGGGFGGGGGGGGGGFFGGGGGGGGGGGGFFGGEGGGGGGGFBFDGCG>DDGGG?FFGGGGGGFGGGGGGCGGGDDEEGG>;DGFGFGFCFFGFCFCCFF<?FF?76).9>:==D1:D<>B;1(4(48C?5513<4,45AFA+C?(05:-.)-.5<BF3968
@M06628:26:000000000-CRM2J:1:1101:14804:3980 1:N:0:113
TACGGAGGGGGTTAGCGTTGTTCGGAATTACTGGGCGTAAAGCGCACGTAGGCGGATCAGAAAGTATAGGGTGAAATCCCAGGGCTCAACCCTGGAACTGCCTTATAAACTCCTGGTCTTGAGTTCGAGAGAGGTGAGTGGAATTCCGAGTGTAGAGGTGAAATTCGTAGATATTCGGAGGAACACCAGTGGCGAAGGCGGCTCACTGGCTCGATACTGACGCTGAGGTGCGAAAGTGTGGGGAGCAAACAGGATTAGATACCCTGGTAGTCCACCCCGTAA
+
GGGGGCEGGGGGGGGGGGGGGGGGGGGGGGGGGGGGGGGGGGGGGGGGGGGGGGGGGGGGGGGGGGGGGGGGGGGGGGGGGGGGGGGGGGGGGGGGGGGGGGGGGGGGGGGGGGGGGGGGGGGGGGGFGGGGGGGGGGGGGGGGGGGGGGGGGGGGGGGGGGGGGGGGFGGGGGGGGGGGGGGGGGGGGGGGGGGGGGGGEFGGFGFGGGFFGGGFGGG?FGGEFFFF?FF>GGG>AFFFFBFBFBFFG0>?<?F4>BBADAFG?:FF9AADFF2(,>0(78
@M06628:26:000000000-CRM2J:1:1101:10859:3985 1:N:0:113
TACGAGGGGTGCAAGCGTTAATCGGAATTACTGGGCGTAAAGCGTGCGTAGGTGGTTTGTTAAGCAAGATGTGAAAGCCCCGGGCTCAACCTGGGAACTGCATTTTGAACTGGCAAACTAGAGTATTGTAGAGGGTAGTGGAATTTCCAGTGTAGCGGTGAAATGCGTAGAGATTGGAAGGAACATCAGTGGCGAAGGCGGCTACCTGGACAAATACTGACACTGAGGCACGAAAGCGTGGGGAGCAAACAGGATTAGATACCCTGGTAGTCCACGCCGTAA
+
GGGGGGGGGGGGGGGGGGGGGGGGGGGGGGGGGGGGGGGGGGGGFGGGGGGGGGGGGGGGGGGGGGGGGGGGGGGGGGGGGGGGGGGGGGGGGGGGGGGGGGGGGGGGGGGGGGGGGGGGGGGGGGGGGGGGGGGGGGGGGGGGGGGGGGGGGGGGGGGGGGGGGGGGFGGGFFGGGGGGGGGGGGGGGGGGGGGGGGGGFFGGFGFGGGFFGGGGGGGGGGGFFFFF><:?GGGFFFFFFFFFFFFBFFFFFFFFFFFFFAFDF?FFFDFFFF?69FFFBB
@M06628:26:000000000-CRM2J:1:1101:10300:4027 1:N:0:113
TACGGAGGGGGTTAGCGTTGTTCGGAATTACTGGGCGTAAAGCGTACGTAGGCGGATTGGAAAGTTGGGGGTGAAATCCCAGGGCTCAACCCTGGAACTGCCTCCAAAACTATCAGTCTAGAGTTCGAGAGAGGTGAGTGGAATTCCAAGTGTAGAGGTGAAATTCGTAGATATTTGGAGGAACACCAGTGGCGAAGGCGGCTCACTGGCTCGATACTGACGCTGAGGTACGAAAGTGTGGGGAGCAAACAGGATTAGATACCCTGGTAGTCCACACCGTAA
+
GGGGGGGGGGGGGGGGGGGGGGGGGGGGGGGGGGGGGGGGGGGGFGGGGGGGGGGGGGGGGGGGGGGGGGGGGGGGGGGGGFGGGGGGGGGGGGGGGGGGGGGFEGGFGGGGGFGGGGGGGGGGGGGGGGGGGGGGGGGGGGGGGGGGGGGGGGGGGGGGGGGGGGGGFGGGGGGFGGGGGGGGGGGGGGGGGGGGGGGGFFGGFGFGGGFFGGFGGFGGGGGFFFF@FCFBGGGFAFFFFFFBFFFFGFFFFF?A><BBFAGGFBF?BDFA<AF0:79:BF
@M06628:26:000000000-CRM2J:1:1101:22313:4056 1:N:0:113
TACGGAGGGTGCGAGCGTTAATCGGAATTACTGGGCGTAAAGCGTACGTAGGCGGATTATTAAGCGAGATGTGAAATCCCGGGGCTCAACCTCGGAACTGCATTTCGAACTGGTAGTCTAGAGTATTGTAGAGGGTGGTGGAATTTCCAGTGTAGCGGTGAAATGCGTAGAGATTGGAAGGAACATCAGTGGCGAAGGCGGCCACCTGGACAAATACTGACGCTGAGGTACGAAAGCGTGGGGAGCGAACAGGATTAGATACCCTGGTAGTCCACGCCGTAA
+
GGGGGGGGGGGGGGGGGGGGGGG@GGGGGGGGGGGGGGGGGGGGGGGGGGGGGGGGGGGGGGGGGGGGGGGGGGGGGGGGGGGGGGGGGGGGGGGGGGGGGGGGGGGGGGGGGGGGGGGGGGGGGGGGGGGGGGGGGGGGGGGGGFGGGGGGGGGGGGGGGGGGGGGGFGGGGGGGGGGGGFFGGGGGGFGGGGGGGGGGFFGGFGFGGGFFGGGGGGGGGGGFFFFFFGFFGGGFFFFFFFFFFFBFC;@FFFFBFFFFGFGGF:::29AF>B7?FF94<B
@M06628:26:000000000-CRM2J:1:1101:12579:4057 1:N:0:113
TACGGAGGGTGCGAGCGTTAATCGGAATTACTGGGCGTAAAGCGCATGCAGGTGGTTCATTAAGTCAGATGTGAAAGCCCGGGGCTCAACCTCGGAACTGCATTTGAAACTGGTGAACTAGAGTGCTGTAGAGGGGGGTAGAATTTCAGGTGTAGCGGTGAAAGGCGAAGAGATCTGAAGGAATACCAGTGGCGAAGGCGGCCCCATGGACAGACACTGACACTCAGATGTGAAAGCGTGGGGAGCAAACAGGATTAGATACCCTGGTAGTCCACGCGGTAA
+
GGGFGDGGGGGG@FGGGCGGC,@FGGCG,CFGGGGGGGEDFGAF7=:F8EFGCGGFDA9C,CFGCEFFGEFGGGGGEB8DCC+CCGFGGG<4=:BFG:8BFDGGGFFEDFCCB<=F=FFGGGGCD3FDD>FGGGGC@728CGFF+0<CF9EFFCF?CGEGGC<+:8E*0CDGFF++30++<C0+:@CF+0+05:55:?F*7>))7*0A66/93C/77DFGG9>94(06*:*.3<7>0707>62:>>(4<<FF?6)-))..*<+<=3>:<><)6<?F0)(--3
@M06628:26:000000000-CRM2J:1:1101:22310:4076 1:N:0:113
TACGGAGGGTGCGAGCGTTAATCGGAATTACTGGGCGTAAAGCGTACGTAGGCGGATTATTAAGCGAGATGTGAAATCCCGGGGCTCAACCTCGGAACTGCATTTCGAACTGGTAGTCTAGAGTATTGTAGAGGGGGGTGGAATTTCCAGTGTAGCGGTGAAATGCGTAGAGATTGGAAGGAACATCAGTGGCGAAGGCGGCCACCTGGACAAATACTGACGCTGAGGTACGAAAGCGTGGGGAGCAAACAGGATTAGATACCCTGGTAGTCCACGCCGTAA
+
GGGGGGGGGFGC@FGGGGGDFGGGGGGGGGGGGGGGGGGGGGGGGGGGGGGGGGGGGDG<5FGGA4+@49FFGGGGGGGGG7FEGGGGGGGGGGGGGGGGGFF<<3,BFGG<>F,EFGG<FFGGC3,38@FGFGF*5?GEGGGGG?F9FFGGGGG+:CGGGGGG9EGGFGG9EGG6FCCGGGFFG9CGFG9CDEGGGGFEFFC3)9FGG45/7<CDGGGGFGG@:07FFGF?GGGF0>EFFFFFFF(4D?FF0::9>BFFGFGGF?FFAFFFFFF(,764:?
@M06628:26:000000000-CRM2J:1:1101:6973:4076 1:N:0:113
TACGAGGGGTGCAAGCGTTAATCGGAATTACTGGGCGTAAAGCGTGCGTAGGTGGTTTGTTAAGCAAGATGTGAAAGCCCCGGGCTCAACCTGGGAACTGCATTTTGAACTGGCAAACTAGAGTATTGTAGAGGGTAGTGGAATTTCCAGTGTAGCGGTGAAATGCGTAGAGATTGGAAGGAACATCAGTGGCGAAGGCGGCTACCTGGACAAATACTGACACTGAGGCACGAAAGCGTGGGGAGCAAACAGGATTAGATACCCTGGTAGTCCACGCCGTAA
+
FGGGCEGGEGGGGGGCGGGG?FFGGGGGFGGGGGGGGGGGGGGGGGCGEGGGGGGGGGEEFGFGCFGD=FGG<FGGFGD<?:CFGGGGGG@F@CCFG7=FGG<FGFGFGGGF88F<FGGGGGGGGGGGGGGGGG7CF:8@DGGGGGGGGGGGGGGGGGGGGGGGGGGGFGGGGGGGGGGFGGGGGFGGCGGGGGGGGGGCE3<5)9@FF4@6CCCFGGFGGGGF*<@>)<FFGGGF?3)<DF0?BFFFG6)76:@AFFFFGDGFF<FBFFB<>))4;>99B:
@M06628:26:000000000-CRM2J:1:1101:12554:4079 1:N:0:113
TACGGAGGGTGCGAGCGTTAATCGGAATTACTGGGCGTAAAGCGCATGCAGGTGGTTCATTAAGTCAGATGTGAAAGCCCGGGGCTCAACCTCGGAACTGCATTTGAAACTGGTGAACTAGAGTGCTGTAGAGGGGGGTAGAATTTCAGGTGTAGCGGTGAAATGCGTAGAGATCTGAAGGAATACCAGTGGCGAAGGCGGCCCCCTGGACAGACACTGACACTCAGATGCGAAAGCGTGGGGAGCAAACAGGATTAGATACCCTGGTAGTCCACGCCGTAA
+
GGGGGGGGGGGGGGGGGGGGGEFGGGGGGGGGGGEFCGGGGGGGGCBGEGGG8FGC7E??FGGGGGGGG,FGGFGGGGDFE7+CFGGGGGB44?:CC=FGG?<FGGG9FGGG@?FADGGEDGGGGG,EFFFFFGC7+<2CCGGG7CEFFCFGGGGGDEEGDGDGGGGG>DGGGG6C@FC6?FG?FGFG?G+25=59ECC*>@/9557CG<@)9<CGGGC7C<CFF296@*@0AGC01>8<DF6<6,-:43)824)68><ADBFG?3.4>>AF99>8>F02?8
@M06628:26:000000000-CRM2J:1:1101:8453:4083 1:N:0:113
TACGAGGGGTGCAAGCGTTAATCGGAATTACTGGGCGTAAAGCGTGCGTAGGTGGTTTGTTAAGCAAGATGTGAAAGCCCCGGGCTCAACCTGGGAACTGCATTTTGAACTGGCAAACTAGAGTATTGTAGAGGGTAGTGGAATTTCCAGTGTAGCGGTGAAATGCGTAGAGATTGGAAGGAACATCAGTGGCGAAGGCGGCTACCTGGACAAATACTGACACTGAGGCACGAAAGCGTGGGGAGCAAACAGGATTAGATACCCTGGTAGTCCACGCCGTAA
+
GGGGGGGGGGGGGGGGGGGGGGGGGGGGGGGGGGGGGGGGGGGGGGGGGGGGGGGFGGGGGGGGGGGGGGGGGGGGGGGGGGGGGGGGGGGGGGGGGGGGGGGGGGGGGGGGGGGGGGGGGGGGGGGGGGGGGGGGGGGGGGGGGGGGGGGGGGGGGGGGGGGGGGGGFGGGGGGGGGGGGGGGGGGGGGGGGGGGGGGGFFGGFFFGGGFFGGGGGGGGGGGFFAFFFCFFGGGFFFFFFFFFFFFFGFFFFFFFBFFDC<FFFFF:ADAB>D>?BF>BFB
@M06628:26:000000000-CRM2J:1:1101:12552:4129 1:N:0:113
TACGAGGGGTGCAAGCGTTAATCGGAATTACTGGGCGTAAAGCGTGCGTAGGTGGTTTGTTAAGCAAGATGTGAAAGCCCCGGGCTCAACCTGGGAACTGCATTTTGAACTGGCAAACTAGAGTATTGTAGAGGGTAGTGGAATTTCCAGTGTAGCGGTGAAATGCGTAGAGATTGGAAGGAACATCAGTGGCGAAGGCGGCTACCTGGACAAATACTGACACTGAGGCACGAAAGCGTGGGGAGCAAACAGGATTAGATACCCTGGTAGTCCACGCCGTAA
+
GGGGGGGGGGGGGGGGGGGGGGGGGGGGGGGGGGGGGGGGGGGGFGGGFGGGGGGGGGGGGGGGGGGGGGGGGGGGGGGGGGGGGGGGGGGGGGGGGGGGGGGGGGGGGGGGGGGGGGGGGGGGGGGGGGGGGGGGGGGGGGGGGGGGGGGGGGGGGGGGGGGGGGGGFGGGGGFGGGGGGGGGGGGGGGGGGGGGGGGGFFGGFGFGGGFFGGGGGGGGGGGFFFFFFGF6EGGFFF:3>B9?B>BBG?FF??FB??AFGFECFBF?9<3<924?BFF1??
@M06628:26:000000000-CRM2J:1:1101:19434:4236 1:N:0:113
TACAGAGGGTGCAAGCGTTAATCGGAATTACTGGGCGTAAAGCGCGCGTAGGTGGTTTGTTAAGTCGGACGTGAAAGCCCAGGGCTCAACCTTGGAATTGCACCCGATACTGGCAGGCTAGAGTACGATAGAGGAGTGTGGAATTTCCTGTGTAGCGGTGAAATGCGTAGATATAGGAAGGAACATCAGTGGCGAAGGCGACACCCTGGATTGATACTGACACTGAGGTGCGAAAGCGTGGGGAGCAAACAGGATTAGATACCCTGGTAGTCCACGCCGTAA
+
GGGGGGGGGGGGGGGGGGGGGGGGGGGGGGGGGGGGGGGGGGGGGGGGGGGGGGGGGGGGGGGGGGGGGGGGGGGGGGGGGGGGGGGGGGGGGGGGGGGGGGGGGGGGGGGGGGGGGGGGGGGGGGGGGGGGFGFGCFEFGGGGGGGGGGGGGGGGGGGGGGGGGGGEFGGGGGGGGGGGGGGGFGGGGGGGGGGGGGGGFF3CFGFGGGFFGGGGFGGGGGF@?AFF@FF>GGGFBDEFFBFFBFFFG0:::6F9>?9A>AGGFFF?>BBFBFFFF:>B??
@M06628:26:000000000-CRM2J:1:1101:9695:4282 1:N:0:113
TACGGAGGGTGCGAGCGTTAATCGGAATTACTGGGCGTAAAGCGCATGCAGGTGGTTCATTAAGTCAGATGTGAAAGCCCGGGGCTCAACCTCGGAACTGCATTTGAAACTGGTGAACTAGAGTGCTGTAGAGGGGGGTAGAATTTCAGGTGTAGCGGTGAAATGCGTAGAGATCTGAAGGAATACCAGTGGCGAAGGCGGCCCCCTGGACAGACACTGACACTCAGATGCGAAAGCGTGGGGAGCAAACAGGATTAGATACCCTGGTAGTCCACGCCGTAA
+
GGGGGDGGGGGGGGGGGGGGGGGGGGGGGGGGGGGGGGGGGGGGGGGGGGGGGGGGGGGGGGGGGGGGGGGGGGGGGGGGGGGGGGGGGGGGGGGGFFGGGGGGGGGGGGGGGGGGGGGGGGGGGGGGGGGGGGGGGGGGGGGGGGGGGGGGGGGGGGEGGGGFGGGGFGGGGGGGGGGGCGGFGGGGGGGGGGGCEGGGFFGGFGFGGGFFGGGGGGGFGFG?FFFFFGFFGGGFFFFFFFFFB0:BGFFFF?FB?>9<>>CGF?FFFFFBFAFBFF>>?<
@M06628:26:000000000-CRM2J:1:1101:11984:4328 1:N:0:113
TACGGAGGGTGAAAGCGTTACTCGGAATCACTGGGCGTAAAGAGCGTGTAGGCGGGTTTGTAAGTTTGAAGTGAAATCCAATGGCTCAACCATTGAACTGCTTTGAAAACTGCTTACCTAGAATATGGGAGAGGTAGATGGAATTTCTGGTGTAGGGGTAAAATCCGTAGAGATCAGAAGGAATACCGATTGCGAAGGCGATCTACTGGAACATTATTGACGCTGAGACGCGAAAGCGTGGGGAGCAAACAGGATTAGATACCCTGGTAGTCCACGCCCTAA
+
GGGGGGGGGGGGGGGG@FGGGGGGGGGGGGGGGGGGGGGGGGGGGGGGGGGGGGGGGGGGGGGGGGGGGGGGGGGGGGGGGGGGGGGGGGGGGGGGGGGGGGGGGGGGGGGGGGGGGGGGGGGGGGGGGGGGGGFGGGGGGGGGGGGGGGGGGGGGGGGGGGGGGGGGFGGGGGGGGGGGGGGGGGGGGGGGGGGGGGGGFDGGFGFGGGFFGGFGGGGGGGGFFFFFFGFFGGG>FFBBFF>BF>BFGFFFFFFA?FFAF>FGFBFFF23<4<DBB74BF<
@M06628:26:000000000-CRM2J:1:1101:7584:4352 1:N:0:113
TACGGAGGGTGCGAGCGTTAATCGGAATTACTGGGCGTAAAGCGCATGCAGGTGGTTCATTAAGTCAGATGTGAAAGCCCGGGGCTCAACCTCGGAACTGCATTTGAAACTGGTGAACTAGAGTGCTGTAGAGGGGGGTAGAATTTCAGGTGTAGCGGTGAAATGCGTAGAGATCTGAAGGAATACCAGTGGCGAAGGCGGCCCCCTGGACAGACACTGACACTCAGATGCGAAAGCGTGGGGAGCAAACAGGATTAGATACCCTGGTAGTCCACGCCGTAA
+
GGGGGGGGGFGGGGGGGGGGCFGGGGGGGGGGGGGGGGGGGGGGGGGGGGGGEFGGGGCGGGGGGGGGGGGGGGGGEFGGDGGGGGGGGGGFGGGGGGGGGGGCFFGGGGGGGGGGGGFGGGGGGGGGGGGGGGGGGGGGGGGGGGGGGGCFGGGGGGGGGGGGFGGG5CDGGGGGGFFGGGGGGFGGGGGGGGGGGGGGDEDDEDEGGC@6DDFGGGGGG6<FF:FFFC?>GGGFFF:BEFFB9BBBG?FF<:4<<<6<FDGF?:FBFB>D25??(729??
@M06628:26:000000000-CRM2J:1:1101:11153:4374 1:N:0:113
TACGGAGGGTCCAAGCGTTATCCGGAATCATTGGGTTTAAAGGGTCCGCAGGCGGTCAATTAAGTCAGAGGTGAAAGCCCATCGCTCAACGATGGAACTGCCTTTGATACTGGTTGACTTGAGTTATACGGAAGTAGATAGAATAAGTAGTGTAGCGGTGAAATGCATAGATATTACTTAGAATACCGATTGCGAAGGCAGTCTACTACGTATATACTGACGCTCATGGACGAAAGCGTGGGGAGCGAACAGGATTAGATACCCTGGTAGTCCACGCCGTAA
+
GGGGGGGGGGGGGGGGGGGGGGGGGGGGGGGGGGGGGGGGFGGGGGGGGGGGGGGGGGGGGGGGGGGGGGGGGGGGGGGGGGGGGGGGGGGGGGGGGGGGGGGGGGGGGGGGGGGGGGGGGGGGGGGGGGGGCFGGGFGGGGGGGGGGGGGGGGGGGDGGGGGGGGGGFGGGGGGGGGGGFGFGGGFGGGGGGGGDGGGGFFGGFGFGGGFFGFGGCGGGGEGEF>FFFFF;GGD>FD55>>BFB>FFG6B@BFF>27AFFFF@F77>ABFFFFFFFF932:
@M06628:26:000000000-CRM2J:1:1101:23795:4458 1:N:0:113
TACGGAGGGTGCAAGCGTTACTCGGAATCACTGGGCGTAAAGGGCGTGTAGGCGGGTTTGTAAGTTTGAAGTGAAATCCAATGGATCAACCATTGAACTGCTTTGAAAACTGCTTACCTAGAATAAGGGAGAGGTAGATGGAATTTCTGGTGTAGGGGTAAAATCCGTAGATATCAGAAGGAATACCGATTGCGAAGGCGATCTACTGGAAAATTATTGACGCTGAGACGCGAAAGCGTGGGGAGCAAACAGGATTAGATACCCTGGTAGTCCACGCCTTAA
+
GGGGGGGGGGGGGGGGGGGG,,C@FEGGGGGGGGFFEGGGGGGF7C+@8CFGGGGG=47BFGGFGDEFG9FGGGGGGGG9<?=F,EGGGG8=E,BDGGGGGEFGA<F5FGGG@FCF=FG9FGFGC,,,38BF8FFGGGDBFGGGFF,EGGGGGGG9FEG8EGGG7D5:?DC,BCCGGFGCGGGGGGGGGGGFGCBDGGGEBAGG7;FC<0)**29FCCFDCCDFD;5669B>GEGBFB7B>>>19017<1>5??FF<29>GDG6F:8?D2-4:A?<9@((3<
@M06628:26:000000000-CRM2J:1:1101:25968:4539 1:N:0:113
TACGAGGGGTGCAAGCGTTAATCGGAATTACTGGGCGTAAAGCGTGCGTAGGTGGTTTGTTAAGCAAGATGTGAAAGCCCCGGGCTCAACCTGGGAACTGCATTTTGAACTGGCAAACTAGAGTATTGTAGAGGGTAGTGGAATTTCCAGTGTAGCGGTGAAATGCGTAGAGATTGGAAGGAACATCAGTGGCGAAGGCGGCTACCTGGACAAATACTGACACTGAGGCACGAAAGCGTGGGGAGCAAACAGGATTAGATACCCTGGTAGTCCACGCCGGAA
+
GGGGGGBEFGGGGGGGGFGEGFFFFGGGGGGGGGGGGGGGGGGGGGGGGEFGGGGGFGEGGGGGGGGGGGGGGGGGFGG7FGGGDGGFGGGFFGGGG<FFD9FFGAFCFGGGFGGFFFGFFCGFECFFGGGCFF73CFGFGCFFFFFCGGGGGGGFGDEGGGFGGGG:AGDFFEFDF9FFCEFGFFCCCFFGDEEGGGGG>))94CFGG:@FCDFGGGGGGGG4/4:F318:EGD>?3)5>34,(,427<:78:4:28<BF2<:/8)826)66<439FB(36
@M06628:26:000000000-CRM2J:1:1101:20702:4563 1:N:0:113
TACGAGGGGTGCAAGCGTTAATCGGAATTACTGGGCGTAAAGCGTGCGTAGGTGGTTTGTTAAGCAAGATGTGAAAGCCCCGGGCTCAACCTGGGAACTGCATTTTGAACTGGCAAACTAGAGTATTGTAGAGGGTAGTGGAATTTCCAGTGTAGCGGTGAAATGCGTAGAGATTGGAAGGAACATCAGTGGCGAAGGCGGCTACCTGGACAAATACTGACACTGAGGCACGAAAGCGTGGGGAGCAAACAGGATTAGATACCCTGGTAGTCCACGCCGTAA
+
GGGGGGGGGGGGGGGGGGGGGGGGGGGGGGGGGGGGGGGGGGGGGGGGGGGGGGGGGGGGGGGGGGGGGGGGGGGGGGGGGGGGGGGGGGGGGGGGGGGGGGGGGGGGGGGGGGGGGGGGGGGGGGGGGGGGGGGGGGGGGGGGGGGGGGGGGGGGGGGGGGGGGGGGFGGGGGGGGGGGGGGGGGGGGGGGGGGGGGGGFEGGFGFGGGFFGGGGGGGGCGGFFFFFFGFFGGGFFFEFFFFFFFFFGFFFFFFFFFA>FFFFF?>B9AA<<<?B>:;BFF
@M06628:26:000000000-CRM2J:1:1101:19219:4575 1:N:0:113
TACGAGGGGTGCAAGCGTTAATCGGAATTACTGGGCGTAAAGCGTGCGTAGGTGGTTTGTTAAGCAAGATGTGAAAGCCCCGGGCTCAACCTGGGAACTGCATTTTGAACTGGCAAACTAGAGTATTGTAGAGGGTAGTGGAATTTCCAGTGTAGCGGTGAAATGCGTAGAGATTGGAAGGAACATCAGTGGCGAAGGCGGCTACCTGGACAAATACTGACACTGAGGCACGAAAGCGTGGGGAGCAAACAGGATTAGATACCCTGGTAGTCCACGCCGTAA
+
GGGGGGGGGGGGGGGGGGGGGGGGGGGGGGGGGGGGGGGGGGGGGGGGGGGGGGGGGGGGGGGGGGGGGGGGGGGGGGGGGGGGGGGGGGGGGFGGGGGGGGGGGGGGGGGGGGGGGGGGGGGGGGGGGGGGGGGGGGGGGGGGGGGFGGGGGGGGGGGGGGGGGGGGFGGGGGGGGGFGGGGGFGGGGFGGGGGGG7FGEFGGFGFGGCFFGGGGGGGGFGGFFFFFFGF?GGGB?DFFF6;:;FFFGFFFFFF<249AF<E??8F?42<A4<7:;>(-,4
@M06628:26:000000000-CRM2J:1:1101:20694:4581 1:N:0:113
TACGAGGGGTGCAAGCGTTAATCGGAATTACTGGGCGTAAAGCGTGCGTAGGTGGTTTGTTAAGCAAGATGTGAAAGCCCCGGGCTCAACCTGGGAACTGCATTTTGAACTGGCAAACTAGAGTATTGTAGAGGGTAGTGGAATTTCCAGTGTAGCGGTGAAATGCGTAGAGATTGGAAGGAACATCAGTGGCGAAGGCGGCTACCTGGACAAATACTGACACTGAGGCACGAAAGCGTGGGGAGCAAACAGGATTAGATACCCTGGTAGTCCACGCCGTAA
+
GGGGGGGGGGGGGFGGGFGEFGGGGGGGGGGGGGGGG@FEGFGGEEGGGGGGGGFGGGGGGGGGGGGGGGFFFGGGGGFGGGDECGGGGGGGFFGGGGGEDEFGFGFCGGFFDFGGGFGGGGGGGAF9CFGGFFGGFC@D8D<3FGCGGGGGFGFFGCEGGGGGGFE=?CDFGEGGG?FGG7FFBCCEGCFFC5@3B8C=589C;7@F5F)<DGC*:C:CD6CF*.)0)/<<E5711>>@D;((7(4:<1@?B:)-52AFG2A6935.49<)6>221F9((4
@M06628:26:000000000-CRM2J:1:1101:16876:4602 1:N:0:113
CACGTAAGGTGCGAGCGTTGTTCGGAATTATTGGGCGTAAAGGGCTCGTAGGCGGTTTGCCAAGTCTTTCGTGAAAGCCCGGGGCTCAACCCCGGTGTTGCGAGGGAAACTGGCAGACTTGAATCGTGGAGGGGGTACTGGAATTCCTAGTGTAGGGGTGAAATCTGTTGATATTAGGAAGAACACCAGAGGCGAAGGCGAGTGCCTGGCCACAGATTGACGCTGATGAGCGAAAGCGTAGGGAGCGAACAGGATTAGATACCCTGGTAGTCTACGCCGTAA
+
GGGGGGGGGGGGGGGGGGGGGGGGGGGGGGGGGGGGGGGGGGGGGGGGGGGGGGGGGGGGGGGGGGGGGGGGGGGGGGGGGGGGGGGGGGGGGGGGGGGGGGGGGGGGGGGGGGGGGGGGGGGGGGGGGGGGGGGGGGGGGGGGGGGGGGGGGGGGGGGGGGGGGGGGFGFFGGGGGGFGGGGGGGGGGGGCGGGGGGGGFFGGFFFFGGFFGGGFFGGGGGGFFFFFFGFBGGG>:E>EFFFFFFFFGFFFFFFF><BAGFEF=:FB<DFA2<<6;>>>B?
@M06628:26:000000000-CRM2J:1:1101:13625:4641 1:N:0:113
TACGGAGGGTGCGAGCGTTAATCGGAATTACTGGGCGTAAAGCGCATGCAGGTGGTTCATTAAGTCAGATGTGAAAGCCCGGGGCTCAACCTCGGAACTGCATTTGAAACTGGTGAACTAGAGTGCTGTAGAGGGGGGTAGAATTTCAGGTGTAGCGGTGAAATGCGTAGAGATCTGAAGGAATACCAGTGGCGAAGGCGGCCCCCTGGACAGACACTGACACTCAGATGCGAAAGCGTGGGGAGCAAACAGGATTAGATACCCTGGTAGTCCACGCCGTAA
+
GGGGGFGGGGGGGGGGGGGGGGGGGGGGGGGGGGGGGGGGGGGGGGGGGGGGGGGGGGGGGGGGGGGGGGGGGGGGGGGGGGGGGGGGGGGGGGGGGFGGGGGGGGGGGGGGGGGGGGGGGGGGGGGGGGGGGGGGGGEGGGGGGGGGGGGGGGGGGGGGGGGGGGGGFGGGGGGGGGGGGGGGGGGGGGGGGGGGGGGGFFGGFGFGGGFFGGGGGGGFGGGFFFFFFGFFGGGFFFFFFFBFFFF?CBFFFFFFFFFFGFFGF?FFFFFFFFFFF:>FFF
@M06628:26:000000000-CRM2J:1:1101:13634:4656 1:N:0:113
TACGGAGGGTGCGAGCGTTAATCGGAATTACTGGGCGTAAAGCGCATGCAGGTGGTTCATTAAGTCAGATGTGAAAGCCCGGGGCTCAACCTCGGAACTGCATTTGAAACTGGTGAACTAGAGTGCTGTAGAGGGGGGTAGAATTTCAGGTGTAGCGGTGAAATGCGTAGAGATCTGAAGGAATACCAGTGGCGAAGGCGGCCCCCTGGACAGACACTGACACTCAGATGCGAAAGCGTGGGGAGCAAACAGGATTCGATACCCTGGTAGTCCACGCCGTAA
+
GGGGEGDGGGGGGGGGGGGGGGGGGGGGGGGGGGGGGGGGGGGGGGGGGGGGF=DBFFGGGFGGGGGGGGGGGGGF?FGGGGGGGGDGGGGGFGDGBFFBEG<FGGGGGGGG8F@DDGGGGGGGCFGF7CDFFFEGDGGCCFGGF9EFE7CGGGGGEGGGGGGGGGGGEDCFF@EFFGGFFGGGGGCFFGF69:ECE:CE>D3<DGFGGCFFGC7*9FGGGGG@FBF4BFF67CD6:@B@BB>699BFD0)743)).().*9C??,),)).)6:2((.((-4
@M06628:26:000000000-CRM2J:1:1101:20439:4691 1:N:0:113
TACGGAGGGTGCGAGCGTTAATCGGAATTACTGGGCGTAAAGCGCATGCAGGTGGTTCATTAAGTCAGATGTGAAAGCCCGGGGCTCAACCTCGGAACTGCATTTGAAACTGGTTAACTAGAGTGCTGTAGAGGGGGGTAGAATTTCAGGTGTAGCGGTGAAATGCGTAGAGATCTGAAGGAATACCAGTGGCGAAGGCGGCCCCCTGGACAGACACTGACCCTCAGATGCGAAAGCGTGGGGAGGAAACAGGAGTAGATACCCTGGTAGTCCACGCCGTAA
+
GGGGGGGGDFCGEGGGGFGGGGGGGDGGGGGGGGGGGEGGGGGGGGGGFFFGFGGGGGCGFGFG9FGGCFFFFGCGGGGGGGGCFGGF@@FGGGCCFEFFGGGGGGGDFGGGGG,EFFFGGGGGGGGEFGGGFGGGCFEEEGGGDFGGGGGGGGGGGEGDFGCCFGEEDDGGFC02CFGGCFGD?ECGG0667CE3CEF5753>DCDCFCFFFFGGG4>F<+5<FF4?*083E=),,)88:>90((-44:?F0<).3:>A72<0=7@BBFFFAFFFFFBFF?
@M06628:26:000000000-CRM2J:1:1101:20703:4697 1:N:0:113
TACGAGGGGTGCAAGCGTTAATCGGAATTACTGGGCGTAAAGCGTGCGTAGGTGGTTTGTTAAGCAAGATGTGAAAGCCCCGGGCTCAACCTGGGAACTGCATTTTGAACTGGCAAACTAGAGTATTGTAGAGGGTAGTGGAATTTCCAGTGTAGCGGTGAAATGCGTAGAGATTGGAAGGAACATCAGTGGCGAAGGCGGCTACCTGGACAAATACTGACACTGAGGCACGAAAGCGTGGGGAGCAAACAAGATTAGATACCCTGGTAGTCCACGCCGTAA
+
GGGGGGGGGGGGGGGGGGGGGGGGGGGGGGGGGGGGGGGGGGGGGGGGGGGGGGGGGGGGGGGGGGGGGGGGGGGGGGGGGGGGGGGGGGGGGGGGGGGGGGGGGGGGGGGGGGGGGGGGGGGGGGGGGGGGGGGGFGGGGGGGGGGGGGGGGGGGGGGGGGGFFGGGFGGGGGGGGGGGGGGGGGGGGGGGGGGGGGGGFFGGFGFGGGFFFGGGGFFGGGGFFFFFFGFFGGGFFDDFDFFBF>BFCBF430=<AFFFFBFF??FB<BFFFB7?;F>;:?
@M06628:26:000000000-CRM2J:1:1101:18930:4697 1:N:0:113
TACGGAGGGTGCGAGCGTTAATCGGAATTACTGGGCGTAAAGCGCATGCAGGCGGTTCATTAAGTCAGATGTGAAAGCCCGGGGCTCAACCTCGGAACTGCATTTGAAACTGGTGAACTAGAGTGCTGTAGAGGGGGGTAGAATTTCAGGTGTAGCGGTGAAATGCGTAGAGATCTGAAGGAATACCAGTGGCGAAGGCGGCCCCCTGGACAGACACTGACACTCAGATGCGAAAGCGTGGGGAGCAAACAGGATTAGATACCCTGGTAGTCCACGCCGTAA
+
GGGGGGGGGGGGGGGGGGGGGGGGGGGGGGGGGGGGGGGGGGGGGGGGGGGGGGGGGGGGGGGGFGGGGGGGGGGGGGGGGGGGGGGGGGGGGGGGGGGGGGGGGGGGGGGGGGGGGGGGGGGGGGGGFGGGGGGGGGGGGGGGGGGGGGGGGGGGGGGGGGGGGGGEFGGGGGGGGGGGGGGGGGGGGGGGGGGGGGGEFFGGFGFGGFFFFGF<DGGGG+7?F<FFFGFFGGDBBF7@FBB:>FFF<14@BFFA>FFFGFGGF2)524<AFFFFFFFB::
@M06628:26:000000000-CRM2J:1:1101:19170:4708 1:N:0:113
TACGAGGGGTGCAAGCGTTAATCGGAATTACTGGGCGTAAAGCGTGCGTAGGTGGTTTGTTAAGCAAGATGTGAAAGCCCCGGGCTCAACCTGGGAACTGCATTTTGAACTGGCAAACTAGAGTATTGTAGAGGGTAGTGGAATTTCCAGTGTAGCGGTGAAGTGCGTAGAGATTGGAAGGAACATCAGTGGCGAAGGCGGCTACCTGGACAAATACTGACACTGAGGCACGAAAGCGTGGGGAGCAAACAGGATTAGATACCCTGGTAGTCCACGCCGTAA
+
GGGGGGGGGGGGGGGGGGGGGGGGGGGGGGGGGGGGGGGGGGGGGGGGGGGGGGGGGGGGGGGGGGGGGGGGGGGGGGGGGGGGGGGGGGGGGGGGGGGGGGGGGGGGGGGGGGGGGGGGGGGGGGGGGGGGGGGFGGGGGGGGGGGGGGGGGGFGGGGGGGGGGGGGFGGGGGGGGGGGGGGGGGGGGGGGGGGGGGGGFFGGFGFGGGFFGGGGGGGGGGGFFFFFFGFFGGGFFFFFFFBFFFFFGFFF?BFDFFFFGFGFF:FFFAFB2A?B9:91<B
@M06628:26:000000000-CRM2J:1:1101:10850:4744 1:N:0:113
TACGGAGGGTGCGAGCGTTAATCGGAATTACTGGGCGTAAAGCGCATGCAGGTGGTTCATTAAGTCAGATGTGAAAGCCCGGGGCTCAACCTCGGAACTGCATTTGAAACTGGTGAACTAGAGTGCTGTAGAGGGGGGTAGAATTTCAGGTGTAGCGGTGAAATGCGTAGAGATCTGAAGGAATACCAGTGGCGAAGGCGGCCCCCTGGACAGACACTGACACTCAGATGCGAAAGCGTGGGGAGCAAACAGGATTAGATACCCTGGTAGTCCACGCCGTAA
+
GGGGGGGGGFGGGGGGGFGGGGGGGGGGGGGGGGGGGGGGGGGGGGGGGGGGEFGGGGGGGGGGGGGGGGGGGGGGGGGGGGGGGGGGGGGGGGGGGGFGGGGGGGGGGGGGGGGGGGFGGGGGGGGGGGGGGGGGGGGGGGGGGGGGGGGGGGGGGGGGGGGGGGGGFGGGGGGFGGGFFFGGGGFGGGGGGGGDEEGGEDDGFGFGGGFFGGFFGGGGGFGFFBFFFGFFGGGFFFFFF>>BFFFFFFFFBBFFF?FFGFGGFFFFFFDFFF?FFFFFF?
@M06628:26:000000000-CRM2J:1:1101:16513:4776 1:N:0:113
TACGAGGGGTGCAAGCGTTAATCGGAATTACTGGGCGTAAAGCGTGCGTAGGTGGTTTGTTAAGCAAGATGTGAAAGCCCCGGGCTCAACCTGGGAACTGCATTTTGAACTGGCAAACTAGAGTATTGTAGAGGGTAGTGGAATTTCCAGTGTAGCGGTGAAATGCGTAGAGATTGGAAGGAACATCAGTGGCGAAGGCGGCTACCTGGACAAATACTGACACTGAGGCACGAAAGCGGGGGGAGCAAACAGGATTAGATACCCTGGTAGTCCACGCCGTAA
+
GGGGGGGGGGGGGGGGGGGGGGGGGGGGGGGGGGGGGGGGGGGGGGGGGGGGGGGGGGGGGGGGGGGGGGGGGGGGGGGGGGGGGGGGGGGGGGGGGGGGGGGGGGGGGGGGGGGGGGGGGGGGGGGGGGGGGGGGGGGGGGGGGGGGGGGGGGGGGGGGGGGGGGGGEGGGGGGGGGGGGGCEGGGGGG?FGGGGGGGGFFGGFGFGGGFFGGGGGGGGG66;FDFFFGFFGGGFF:)0<;FFFFFFGFFFFFFBFFF2CDGG=?FB9>>AAA<:9FB18?
@M06628:26:000000000-CRM2J:1:1101:8953:4804 1:N:0:113
TACGAGGGGTGCAAGCGTTAATCGGAATTACTGGGCGTAAAGCGTGCGTAGGTGGTTTGTTAAGCAAGATGTGAAAGCCCCGGGCTCAACCTGGGAACTGCATTTTGAACTGGCAAACTAGAGTATTGTAGAGGGTAGTGGAATTTCCAGTGTAGCGGTGAAATGCGTAGAGATTGGAAGGAACATCAGTGGCGAAGGCGGCTACCTGGACAAATACTGACACTGAGGCACGAAAGCGTGGGGAGCAAACAGGATTAGATACCCTGGTAGTCCACGCCGTAA
+
F@CD6@C@@FEC@F<,88@BCF@DBFFE8CF9,EA8:@@BC,,F@??>BCEFGEC,:EFGGFGGGGGGGG<A?FGGFDAACGGGGGGGGGGGGGGGGGGGGGGGGGGGGGGGGGGGGGGGCGGGGGFGGGGGGGGGGEGGGGGGFGGFGGGGGGGGGGGGGFGFFGDGFGGGGGGGGGGGGGGGGGGGGGGEDGGDEEGGFFCDFFFFFFFFGCFGGGGFGGG:FAFFFGF?GGGBFFDFFFBFF9?FG?FF?FF2<FA4C<CFFFFBFFAA528?;FF,46
@M06628:26:000000000-CRM2J:1:1101:24165:4915 1:N:0:113
TACGAGGGGTGCAAGCGTTAATCGGAATTACTGGGCGTAAAGCGTTCGTAGGCGGTCTATTAAGCAAGATGTGAAAGCCCAGGGCTCAACCTTGGAACTGCATTTTGAACTGGTAGACTAGAGTACTGTAGAGGGTGGTGGAATTTCCAGTGTAGCGGTGAAATGCGTAGAGATTGGAAGGAACATCAGTGGCGAGGCGGCCACCTGGACAGATACTGACGCTGGGAACGAAAACGTGGGGAGCGAACAGGATTAGATACCCTGGTAGTCCACGCCGTAAA
+
GGGGGGGGGGGGGGGGGGGGGGGGGGGGGGGGGGGGGGFGGGGGGGGGGGGGGGGGGGGGGGGGGGGGGGGGGGFFFGGGGGGDEGGGGGG?FFDGGGGGGGGGGGGGGGGGGGGEFGDGGGGFGGGGFGGGGGD@FGGGEGGBFFGGGGFGGGGGGGEGFFFFGGGEEDGGGGGGGGGGGGGGGGGGGFGGGGGGGDEGFFGGFFFEGFFFGGGG=CC6DGD@@BFFFDBBGGF>?>B@E?BBF;>>CBFFF<=444<>F>6:F2BFF)-4,:;42.-18
@M06628:26:000000000-CRM2J:1:1101:26040:4961 1:N:0:113
TACGGAGGGTGCGAGAGTTAATCGGAATTACTGGGCGTAAAGCGTACGCAGGCGGTTTGTTAAGCGAGATGTCAAAGCCCCGGGCTCAACCTGGGAACTGCATTTCGAACTGGCAAACTAGAGTGTGATAGAGGGTGGTAGAATTTCAGGTGTAGCGGTGAAATGCGTAGAGATCTGCAGGAATACCGATGGCGAAGGCAGCCACCGGGGTCAACACTGACGCTCATGTACGAAAGCGTGGGGAGCAAACGGGATGAGATACCCGGGTAGTCCACGCCGTAA
+
<CEFCGCGG;,;6,6+8E-EC@EFGEBC8C9EFFE8C+@@C@F@F,67C=>EGGD>>=CE4FGFG>:+4+?F,CE?F?,9C=::FCB,A>FGFGFGG+<,,C>@FGF@FGGGFFCCGFCFGFG@,@FGGFGGGF>F@FF;ECAFF;@;F?FG,<D;F**4A9?BEGE=>DD97;CED+1AEG@FCFCCGDGGGDE)*1:FBEGGFG)*:)7:59D=DFG+22/5:27B=CB(:AD><B)0)330(34?>3B@0:74(844?<6@),)96:>)6>2:()4,34
@M06628:26:000000000-CRM2J:1:1101:26048:4977 1:N:0:113
TACGGAGGGTGCGAGCGTTAATCGGAATTACTGGGCGTAAAGCGTACGCAGGCGGTTTGTTAAGCGAGATGTGAAAGCCCCGGGCTCAACCTGGGAACTGCATTTCGAACTGGCAAACTAGAGTGTGATAGAGGGTGGTAGAATTTCAGGTGTAGCGGTGAAATGCGTAGAGATCTGAAGGAATACCGATGGCGAAGGCAGCCACCTGGGTCAACACTGACGCTCATGTACGAAAGCGTGGGGAGCAAACGGGATTAGATACCCCGGTAGTCCACGCCGTAA
+
GGGGGGGGGGGGGGGGGGGGGGGGGGGGGGGGGGGGGGGGGGGGGGGGGGGGGGGCGGGGGGGGGGGGGGGGGGGGGGGGGGGGGEGGGGGGGGGGGGGGGGGGGGGGGGFGGGGGGGGGGFFEGGGGGGGGFGGGFEGFFGGFGGGGGGGGGGGGGGGGFGGGGGGGFGGGGGGGGFGGGGGGGFGGGGGGGGEGGGGGFFGGFGFGGG:FGGGGDCGGGEGFFFFFFGF<EFD>?@5)74;6>9:?GFBEFFD?),69FFGG@9@40(.<>A>FFFB3:?
@M06628:26:000000000-CRM2J:1:1101:6046:5030 1:N:0:113
TACGGAGGGGGTTAGCGTTGTTCGGAATTACTGGGCGTAAAGCGCACGTAGGCGGATCAGAAAGTATAGGGTGAAATCCCAGGGCTCAACCCTGGAACTGCCTTGTAAACTCCTGGTCTTGAGTTCGAGAGAGGTGAGTGGAATTCCGAGTGTAGAGGTGAAATTCGTAGATATTCGGAGGAACACCAGTGGCGAAGGCGGCTCACTGGCTCGATACTGACGCTGAGGTGCGAAAGTGTGGGTAGCAAACAGGATTAGATACCCTGGTAGTCCACACCGTAA
+
GGGGG7CGFDG@CGGGGGFEGFGGGGGGGFGGGGGGGGGGGGGGEEGGGGGGGGGGGGFG,FFGFGGGGGGGGGGGGGFFGFFFGGGGGGFGGGGGGGFGGFFGFDG9@FF,<=FGFFF<FGGGCDGGGFGGGG7@FFGGGGGGGGGGGGFGCFFFGGGGGGFFFGGGFGGGGGGGGGGGEGCFGGEGGGGGGGGGGGGEDFGGFGFGGGF:7<FF)*2<CGDD>9F@@FF>GGGFA@FFB?()().4C?FF?0)6<>BFFFFGFBF?FFF9><?08>618:
@M06628:26:000000000-CRM2J:1:1101:9506:5050 1:N:0:113
TACGAGGGGTGCAAGCGTTAATCGGAATTACTGGGCGTAAGCGTGCGTAGGTGGTTTGTTAAGCAAGATGTGAAAGCCCCGGGCTCAACCTGGGAACTGCATTTTGAACTGGCAAACTAGAGTATTGTAGAGGGTAGTGGAATTTCCAGTGTAGCGGTGAAATGCGTAGAGGTTGGAAGGAACATCAGTGGCGAAGGCGGCTACCTGGACAAATACTGACACTTAGGCACGAAAACGTTGGGGGGAAACAGGATTAGATACCCCTGTAGTCCAAGCCGTAAA
+
GGGGDGGGGGGGGGGGGGGGGGGGGGGGGGGGGGFGGGGG8E@CB,788@F6=FBFGDFFFGADAF<49,,9@FF?=FGGGGGF>+,C4FE=FG=E=?=5:?DFGFCDF<=D83FG8,@,3<@=DFCGF;;>DGGF>@<DDG=FGCG,333@=,@@FCE8EF;>,11=:;+,2=<C8C,:,C<<C,,,=CF*/1=5E;*=:)/*<6?G65::F>*0:0*+06***)977C>(:E).,..7>>((((4:*().(,9234-.*4+*0-0)).).-),(4)-(46
@M06628:26:000000000-CRM2J:1:1101:25682:5058 1:N:0:113
TACGAGGGGTGCAAGCGTTAATCGGAATTACTGGGCGTAAAGCGTGCGTAGGTGGTTTGTTAAGCAAGATGTGAAAGCCCCGGGCTCAACCTGGGAACTGCATTTTGAACTGGCAAACTAGAGTATTGTAGAGGGTAGTGGAATTTCCAGTGTAGCGGTGAAATGCGTAGAGATTGGAAGGAACATCAGTGGCGAAGGCGGCTACCTGGACAAATACTGACACTGAGGCACGAAAGCGTGGGGAGCAAACAGGATTAGATACCCTGGTAGTCCACGCCGTAA
+
GGGGGGGGGGGGGGGGGGGGGGGGGGGGGGGGGGGGGGGGGGGGGGGGFGGGGGGGGGGGGGGGGGGGGGGGGGGGGGGGGGGGGGGGGGGGGGGGGGGGGGGGGGGGGGGGGGGGGGGGGGGGGGGGGGGGGGGGGGGFGGGGGGGGGGGGGGGGGGGGGGGGGGGCBGGGGFGGGGGGGGGGGGGGGGGGGGGGGGGGFFGGFGFGGGFFGGDCFGGGGGGFFFFF>DF?EGGFFFFFFFFBBFFFGBF??FFFFFFBFFFFF?FB448:)44:>F>46?
@M06628:26:000000000-CRM2J:1:1101:25228:5086 1:N:0:113
TACGGAGGGTGCAAGCGTTACTCGGAATCACTGGGCGTAAAGAGCGTGTAGGCGGGTTTGTAAGTTTGAAGTGAAATCCAATGGCTCAACCATTGAACTGCTTTGAAAACTGCTTACCTAGAATATGGGAGAGGTAGATGGAATTTCTGGTGTAGGGGTAAAATCCGTAGAGATCAGAAGGAATACCGATTGCGAAGGCGATCTACTGGAACATTATTGACGCTGAGACGCGAAAGCGTGGGGAGCAAACAGGATTAGATACTCTGGTAGTCCACGCCCTAA
+
GGGFGGEGGFEGFGGGGFGGGGGGGGGGGGGGFFGGGFGGFGFGGGEGGGGFGGGGEGGGGGGGGGGGGFGGGGGGGGGGGGGGGCGFGGGGGGGFGGGFGGGGGGGGGGGGGGGFGGGGGGGGGGGGGGGGGG<CFGGGGFCGGFAFFGFFG7FGGGGCFGFGFGGGFGDGGFGFGGGGGF@FGFGGGGGGGGGGGEGGFFGGFGFFGDAAFGGGGDDFGGGDF>FFFGEFGGDF?7<BE>F<B>2(>1F?<BFD?7>ACA+0*4)<A>262>??FF9>F?
@M06628:26:000000000-CRM2J:1:1101:12371:5219 1:N:0:113
AACGGAGGGTCCGAGCGTTAATCGGAATTACTGGGCGTAAAGCGCGCGTAGGTGGATTGGTCAGTCAGATGTGAAAGCCCAGGGCTCAACCTTGGAACTGCATCTGATACTGCTAGTCTAGAATACAGTAGAGGGTAGTGGAATTTCCTGTGTAGCGGTGAAATGCGTAGATATAGGAAGGAACACCAGTGGCGAAGGCGACTACCTGGACTGATATTGACACTGAGGTGCGAAAGCGTGGGGAGCAAACAGGATTAGATACCCTGGTAGTCCACGCCGTAA
+
GGGGGGGGGGCGGGGGGGGEFGGGGGGGGGGGGGGGGGGGGGGGCGGGGGGGGGGGGGGCGFGGGFFGFGGGGGGGG8FGGGGGGGGGGGGG9FGGGF>FGGEGCAFCGGGGFCDGDGGGGGEGGFGGGGGGGGGGGGGGGGGGGGGGFGGGGGGGGGGGGGGGGGGGFGG7FCGGGGGGGGGGGGGGGGGGGGGGGGGGEDGGFGFGGDFFGGGG7FGGGGGFFFFFFDFFGGGFFFFFFFFFFB?FGFFFFFFAF<AAFAGGF7@?FB<FBAFFFFF108
@M06628:26:000000000-CRM2J:1:1101:11375:5236 1:N:0:113
TACGGAGGGTCCGAGCGTTAATCGGAATTACTGGGCGTAAAGCGCACGCAGGCGGTTTGTTAAGCTAGATGTGAAAGCCCCGGGCTCAACCTGGGAATAGCATTTAGAACTGGCAGACTAGAGTCTTGGAGAGGGGAGTGGAATTTCTGGTGTAGCGGTGAAATGCGTAGATATCAGAAGGAACATCAGTGGCGAAGGCGACTCCCTGGCCAAAGACTGACGCTCATGTGCGAAAGTGTGGGTAGCGAACAGGATTAGATACCCTGGTAGTCCACACCGTAA
+
GGGGGGGGGGGGGGGGGGGGGGGGGGGGGGGGGGGGGGGGGGGGGGGGGGGGGGGGGGGGGGGGGGGGGGGGGGGGGGGGGGGGGGGGGGGGGGGGGGGGGGGGGGGGGGGGGGGGGGGGGGGGGGGGGGGGGGGGGGGGGFGGGGGGGGGGGGGGGGGGGGGGGGGGFGGGGGGGGGGGGGGGGGGGGGFGGGGGGGGGFFGGFGFGGGFFGGGGGGGGGGGFFFFFFGFFGGGFFFFFEFFFFFFFGFFFF?FFFFFFGFGGFBFFFFFAFD??1B>FFF
@M06628:26:000000000-CRM2J:1:1101:22260:5259 1:N:0:113
TACGAGGGGTGCAAGCGTTAATCGGAATTACTGGGCGTAAAGCGTGCGTAGGTGGTTTGTTAAGCAAGATGTGAAAGCCCCGGGCTCAACCTGGGAACTGCATTTTGAACTGGCAAACTAGAGTATTGTAGAGGGTAGTGGAATTTCCAGTGTAGCGGTGAAATGCGTAGAGATTGGAAGGAACATCAGTGGCGAAGGCGGCTACCTGGACAAATACTGACACTGAGGCACGAAAGCGTGGGGAGCAAACAGGATTAGATACCCTGGTAGTCCACGCCGTAA
+
GGGGFFGGGGGGGGGGGGGGGGGGGGGGGGGGGGGGGGGGGGGGFGGGGGGGGGGFGGGGGGGGGGGGGGGGGGGGGGGGGGGGGGGGGGGGGGGGGGGGGGGGGGGGGGGGGGGGGGGGGGGGGGGGGGGGGGGGGGFFGGGGGGGFFGGGGGFGGGGGGGGGGGGGFGGGGGFGGGGGGGFGGGGGGGGGGGGGGGGGEFGGFGFGG7@FGGGGGGGFFGG?@2?FFDFFGGGFFFBEFFFFFFFFG:>?BFFFFFBAGFGGF<FFF9).:A4<(70(4:
@M06628:26:000000000-CRM2J:1:1101:11337:5280 1:N:0:113
TACGAGGGGTGCAAGCGTTAATCGGAATTACTGGGCGTAAAGCGTGCGTAGGTGGTTTGTTAAGCAAGATGTGAAAGCCCCGGGCTCAACCTGGGAACTGCATTTTGAACTGGCAAACTAGAGTATTGTAGAGGGTAGTGGAATTTCCAGTGTAGCGGTGAAATGCGTAGAGATTGGAAGGAACATCAGTGGCGAAGGCGGCTACCTGGACAAATACTGACACTGAGGCACGAAAGCGTGGGGAGCAAACAGGATTAGATACCCTGGTAGTCCACGCCGTAA
+
GGGGGGGGGGGGGGGGGGGGGGGGGGGGGGGGGGGGGGGGGGGGGGGGFGGGGGGGGGGGGGGGGGGGGGGGGGGGGGGGGGGGGGGGGGGGGGGGGGGGGGGGGGGGGGGGGGGGGGGGGFGGGGFGGGGGGGGGGGGGGGGGGGGGGFGGGGGGGGGGFEFFGGGEEGDGGFGGGFFGEGGGGGGGGGGGGGGGGGGGFFGGFGFGFGFFGGGGGGGGGGGFFBFFFGFFGGGFFBDED9>BFFB?GFFFFFFFFFFBGFGG98FFF><AAAFF>F99FF
@M06628:26:000000000-CRM2J:1:1101:26428:5350 1:N:0:113
TACGAGGGGTGCAAGCGTTAATCGGAATTACTGGGCGTAAAGCGTGCGTAGGTGGTTTGTTAAGCAAGATGTGAAAGCCCCGGGCTCAACCTGGGAACTGCATTTTGAACTGGCAAACTAGAGTATTGTAGAGGGTAGTGGAATTTCCAGTGTAGCGGTGAAATGCGTAGAGATTGGAAGGAACATCAGTGGCGAAGGCGGCTACCTGGACAAATACTGACACTGATGCACGAAAGCGTGGGGAGCAAACAGGAGTAGATACCCTGGTAGTCCACGCCGTAA
+
GGGGGGGGGGGGGGGGGFGGGGGGGGGGFGGGGGGGGGEGGGGGCGGGGGEGGGGGGGGGGGGFFGGGGGGGGGGGGFGGGGGGGGGGGFGGGFGGGGGGGGGGGGGGGGFFGGGGDFFGFGG<FGGGGGFFGGGFG7FGGGGFFGGDCFFFFGF9FC>8EGGGGCEE>DCCGFFGG?FGGGGGGGGF+>FC<*8CCEFD>ED7FC?FGGFFGGGFFFFC9CCF=A*8@CF?GGC9?E>3@1>09>B<C?F40().5A<<:<C:F?.8<<4).<?B>F99F?
@M06628:26:000000000-CRM2J:1:1101:14234:5415 1:N:0:113
TACAGAGGGTGCAAGCGTTAATCGGAATTACTGGGCGTAAAGCGCGCGTAGGTGGTTTGTTAAGTCGGATGTGAAAGCCCAGGGCTCAACCTTGGAATTGCACCCGATACTGGCAGGCTAGAGTACGATAGAGGAGTGTGGAATTTCCTGTGTAGCGGTGAAATGCGTAGATATAGGAAGGAACATCAGTGGCGAAGGCGACACTCTGGATTGATACTGACACTGAGGTGCGAAAGCGTGGGGAGCAAACAGGATTAGATACCCTGGTAGTCCACGCCGTAA
+
GGGGGGGGGGGGGGGGGGGGFGGGGGGGGGGGGGGGGGGGGGGGGGGGGGGGGGGGGGGGGGGGGGGGGGGGGGGGGGGGGGGGGGGGGGGGGGGGGGGGGGGGGGGGGGGGGGGGGGGGGGGGGGGGGGGGGGGGGGGGGGGGGGGGGGGGGGGGGGGGGGGGGGGGFGGGGGGGGGGGGGGGGGGGGGGGGGGGGGGGFFDGFGFGGGFFGGGGFGGGGGGFFFFFFGF>GGG>?FBFB>B?>>FFFBFFF<?AFFFFGFFGFBFFFFFFBBFFFFFF08
@M06628:26:000000000-CRM2J:1:1101:12998:5456 1:N:0:113
TACGGAGGGTGCGAGCGTTAATCGGAATTACTGGGCGTAAAGCGCATGCAGGTGGTTCATTAAGTCAGATGTGAAAGCCCGGGGCTCAACCTCGGAACTGCATTTGAAACTGGTGAACTAGAGTGCTGTAGAGGGGGGTAGAATTTCAGGTGTAGCGGTGAAATGCGTAGAGATCTGAAGGAATACCAGTGGCGAAGGCGGCCCCCTGGACAGACACTGACACTCAGATGCGAAAGCGTGGGGAGCAAACAGGATTAGATACCCTGGTAGTCCACGCCGTAA
+
GGGGGGGGGGGGGGGGGGGGGGGGGGGGGGGGGGGGGFGGGGGGGGGGGGGGGGGGGGGGGGGGGGGGGGGGGGGGGGGGGGGGGGGGGGGGGGGGFFFGGGGGGGGGGGGGGGGGGGGGGGGGGGGGGGGGGGGGGGGGGGGGGGGGGGGGGGGGGGGGGGGGGGGGEGGGGGGGGGGGGGGGGGDGGGGGGGGGGGGGFFGGFGFGGGFFGGGGGGGGGGGFFFFFFGFFGGGF?FFDFFF:BFF?GBFFF?FFDFFFGFGGF<FF<<A><BFFFFF>BB
@M06628:26:000000000-CRM2J:1:1101:10096:5591 1:N:0:113
TACGGAGGGGGTTAGCGTTGTTCGGAATTACTGGGCGTAAAGCGTACGTAGGCGGATTGGAAAGTTGGGGGTGAAATCCCAGGGCTCAACCCTGGAACTGCCTCCAAAACTATCAGTCTAGAGTTCGAGAGAGGTGAGTGGAATTCCAAGTGTAGAGGTGAAATTCGTAGATATTTGGAGGAACACCAGTGGCGAAGGCGGCTCACTGGCTCGATACTGACGCTGAGGTACGAAAGTGTGGGGAGCAAACAGGATTAGATACCCTGGTAGTCCACACCGTAA
+
GGGGGEGGGGGGGGGGGGGGGGGGGGGGGGGGGGGGGGGGGGGGGGGGGGGGGGGGGGGGGGEFGGGGGGGGGGGGGGGGGGGGGGGGGGGGGGGGGGGGGGGGGGGGGGGGGGGGGGGGGGGGGGGGGGGGGGGGGGGGGGGGGGGGGGGGGGGGGGGGGGGGGGGGFGGGGGGGGGGGEGGGGGGGGGGGGGGGGGGGFFGGFGFGGFFFGGGGGGGGGGGFFFFFFGF?GGGFFFF?>BB<;9BBC?FF:?FBFFFFGBFFFFF?FABFFFFB?BB?BF
@M06628:26:000000000-CRM2J:1:1101:17847:5594 1:N:0:113
TACGAGGGGTGCAAGCGTTAATCGGAATTACTGGGCGTAAAGCGTGCGTAGGTGGTTTGTTAAGCAAGATGTGAAAGCCCCGGGCTCAACCTGGGAACTGCATTTTGAACTGGCAAACTAGAGTATTGTAGAGGGTAGTGGAATTTCCAGTGTAGCGGTGAAATGCGTAGAGATTGGAAGGAACATCAGTGGCGAAGGCGGCTACCTGGACAAATACTGACACTGAGGCACGAAAGCGTGGGGAGCAAACAGGATTAGATACCCTGGTAGTCCACGCCGTAA
+
GGGGGGGGGGGGGGGGGGGGGGGGGGGGGGGGGGGGGGGGGGGGGGGGGGGGGGGGGGGGGGGGGGGGGGGGGGGGGGGGGGGGGGGGGGGGGGGGGGGGGGGGGGGGGGGGGGGGGGGGGGGGGGGGGGGGGGGGGGGGGGGGGGGGFGGGGGGGGGGGGGGGGGGGFGGGGGGGGGGGGGGGGGGGGGGGGGGGGGGGFFGGFGFGGFFFGGFGGCFGGFFFFFFFFGFFGGGFFFFFFFBBFFF?GFFF<BFF7?FFGDGGFBF>FFFFFFF?B@;,46
@M06628:26:000000000-CRM2J:1:1101:19740:5644 1:N:0:113
TACGGAGGGGGTTAGCGTTGTTCGGAATTACTGGGCGTAAAGCGCACGTAGGCGGATCAGAAAGTATAGGGTGAAATCCCAGGGCTCAACCCTGGAACTGCCTTATAAACTCCTGGTCTTGAGTTCGAGAGAGGTGAGTGGAATTCCGAGTGTAGAGGTGAAATTCGTAGATATTCGGAGGAACACCAGTGGCGAAGGCGGCTCACTGGCTCGATACTGACGCTGAGGTGCGAAAGTGTGGGGAGCAAACAGGATTAGATACCCTGGTAGTCCACACCGTAA
+
GGGGGGGGGGGGGGGGGGGGGGGGGGGGGGGGGGGGGGGGGGGGGGGGGGGGGGGGGGGGAFGGGGGGGGGGGGGGGGGGGGGGGGGGGGGGGGGGGGGGGGGGGGGGGGGGGGGGGGGGGGGGGGGGGGGGGGGGGGGGGGGGGGGGGGGGGGGGGGGGGGGGGGGGFGGGGGGGGGGGGGGGGGGGGGGGGGGGGGGGFFGGFGFGGGFFGGGGGGGGGGGDDBFFFGFFGGDFAFFFFFFFFFFFGFFFFFFBFFFFGFGFF?FFFFDF<<>??EFFFF
@M06628:26:000000000-CRM2J:1:1101:13517:5645 1:N:0:113
TACGGAGGGTGCGAGCGTTAATCGGAATTACTGGGCGTAAAGCGCATGCAGGTGGTTCATTAAGTCAGATGTGAAAGCCCGGGGCTCAACCTCGGAACTGCATTTGAAACTGGTGAACTAGAGTGCTGTAGAGGGGGGTAGAATTTCAGGTGTAGCGGTGAAATGCGTAGAGATCTGAAGGAATACCAGTGGCGAAGGCGGCCCCCTGGACAGACACTGACACTCAGATGCGAAAGCGTGGGGAGCAAACAGGATTAGATACCCTGGTAGTCCACGCCGTAA
+
GGGGGGGGGGGGGGGGGGGGGGGGGGGGGGGGGGGGGGGGGGGGGGGGGGGGGGGGGGGGGGGGGGGGGGGFGGGGGGGGGDGGGGGGGGGGGGGGGGGGGGGGGGGGGGGGGGGGGGGGGGGGGGGGGGGGGGGGGGGGEGGGGGGGGGGGGGGGGGGGGGGGGGGGFGGGGGFGGFGGGGGGGGGGGGGGGGGGGGGGFFDDFGFGGGFFGGGGF<GGGGGFFFFFFGFFGGGFFDBFFFFFFFFFGFFF?<F<?DA<CFFGF<):A<<>4A?B>FBB::
@M06628:26:000000000-CRM2J:1:1101:8103:5667 1:N:0:113
TACGGAGGGTGCAAGCGTTAATCGGAATTACTGGGCGTAAAGCGCACGTAGGTGGTTTGTTAAGTTGGATGTGAAATCCCAGGGCTCAACCTTGGAACTGCATTCAAAACTGGCGAACTAGAGTATGGTAGAGGTGAGTGGAATTTCCTGTGTAGCGGTGAAATGCGTAGAGATGGGAAGGAACATCAGTGGCGAAGGCGACTCACTGGACCAATACTGACACTGCGGTACGAAAGCGTGGTTAGCAAACAGGATTAGATACCCTGGGAGTCCACGCTGTAA
+
GCC668@+@@@F8EG,,8@F,9CCFD:FGAFC<<FFCCFCCFGGGE@GEGGC:,=FDEGGGGGA,9B?,E<BA@<9,BB=<FFCC<B,FFFA<F8<FF===,C?FEA<?=FG<F@=C3@FF=F3F<F8@;EAGCFGCF,3D<FG7FF;,5@>@:;,>B>*3FDB;?CC?49D>F,CF6>?5FFBF,C<F118C5*:1*/*8.954*;10*05<FCF<:F9>9CFF2)..)0(277>F>BD:((..5:4F<5?11):2<<>C)++9.;0::B:4<B0()4?BA
@M06628:26:000000000-CRM2J:1:1101:21496:5757 1:N:0:113
TACGGAGGGTGCGAGCGTTAATCGGAATTACTGGGCGTAAAGCGCACGCAGGCGGTTTGTTAAGCTAGATGTGAAAGCCCCGGGCTCAACCTGGGACGGTCATTTAGAACTGGCAGACTAGAGTCTTGGAGAGGGGAGTGGAATTCCAGGTGTAGCGGTGAAATGCGTAGATATCTGGAGGAACATCAGTGGCGAAGGCGACTCCCTGGCCAAAGACTGACGCTCATGTGCGAAAGTGTGGGTAGCGAACAGGATTAGATACCCTGGTAGTCCACACCGTAA
+
GGGGGGGGGGGGGGGGGGGGGGGGGGGGGGGGGGGGGGGGGGGGGGGGGGGGGGGFGGGGGGGGGGGGGGGGGGGGGGGGGGGGGGGGGGGGGGGGGGGGDGGGGGGGGGGGGGGGGGGGGGGGGGGGGGGGGGGGGGGGGGGGGGGGGGGGGGGGGGGGGGGGGGGGFGCGGFGGGGGGGGGGGGGGGGGDDGGGGGGEFFGGFGFGFGFFGGGD<FGGGGGE>9BFFGF?GGGFAFFB:094(89;CBFFB<F<<22<DDGFF:3,625<AA>:?E>3??
@M06628:26:000000000-CRM2J:1:1101:17695:5790 1:N:0:113
TACGAGGGGTGCAAGCGTTAATCGGAATTACTGGGCGTAAAGCGTTCGTAGGCGGTCTATTAAGCAAGATGTGAAAGCCCAGGGCTCAACCTTGGAACTGCATTTTGAACTGGTAGACTAGAGTACTGTAGAGGGTGGTGGAATTTCCAGTGTAGCGGTGAAATGCGTAGAGATTGGAAGGAACATCAGTGGCGAAGGCGGCCACCTGGACAGATACTGACGCTGAGGAACGAAAGCGTGGGGAGCGAACAGGATTAGATACCCTGGTAGTCCACGCCGTAA
+
GGGGGGGGGGGGGGGGGGGGGGGGGGGGGGGGGGGGGGGGGGGGGGGGGGGGGGGGGGGGGGGGGGGGGGGGGGGGGGGGGGGGGGGGGGGGGGGGGGGGGGGGGGGGGGGGFGGGGGGGGGGGGGGGGGGGGGGGGGGGGGGGGGGGGGGGGGGGGGGGGGGGGGGGDGGGGGGGGGGGGGGGGGGGGGGGGGGGGGGGFFGGFGFGGGFFGGGGGGGGGGGFFFFFFGFFGGGBFFEFFFF:6>FFG9BFFFFA<<ADFBFGFFFFFFFFFBB?;FBFF?
@M06628:26:000000000-CRM2J:1:1101:11883:5800 1:N:0:113
TACGAGGGGTGCAAGCGTTAATCGGAATTACTGGGCGTAAAGCGTTCGTAGGCGGTTTGTTAAGCACGATGTGAAAGCCCTGGGCTCAACCTGGGAACTGCATTTTGAACTGGCAAACTAGAGTACTGTAGAGGGTGGTGGAATTTCCAGTGTAGCGGTGAAATGCGTAGAGATTGGAAGGAACATCAGTGGCGAAGGCGGCCACCTGGACAGATACTGACGCTGAGGAACGAAAGCGTGGGGAGCAAACAGGATTAGATACCCAGGTAGTCCCCGCGGTAA
+
GGGFCFDDGBFGGECFEGEGGGGGGGGGEGGGGGG?FFFEGFFG=FGGGGFGGGGCCCGGGGDGGG,+B@FG9?GGGG?FG8=AFFFGGGGGFDGGGGBCCFGGGGGGGGGGFGFG?DFGGGGGGGGGCFFGFFE+@FCGGGGGGGF;;EFGF,2?<8*>D2;ECCG8)9CCCG7?6AFGGF<FFG8C634*8*=>=BFC3>553946:>F?GD*?G*:C<:<)<07.)*)4*:C0()085;912(3(915)(())).4)258:*.).-.)6))(,(.,318
@M06628:26:000000000-CRM2J:1:1101:20097:5807 1:N:0:113
TACGAGGGGTGCAAGCGTTAATCGGAATTACTGGGCGTAAAGCGTGCGTAGGTGGTTTGTTAAGCAAGATGTGAAAGCCCCGGGCTCAACCTGGGAACTGCATTTTGAACTGGCAAACTAGAGTATTGTAGAGGGTAGTGGAATTTCCAGTGTAGCGGTGAAATGCGTAGAGATTGGAAGGAACATCAGTGGCGAAGGCGGCTACCTGGACAAATACTGACACTGAGGCACGAAAGCGTGGGGAGCAAACAGGATTAGATACCCTGGTAGTCCACGCCGTAA
+
GGGFFGCCFGFGG9EFGECFGEE<:CFGFGFAEGCEGGGGGFEFCGGGFEFGGGGGFCCFGGGDGGFFDFGGGFFFGGGGGGGCFGFCFFEGFFFEDDGGGGGGGGGGEFFGCCGGFGFAF<>,3:@FFGF;CGDGCCFGFGGGGGGEEFFGGFGCF>8EGGGC@CG=4)?FC9B<FGFGCFGGGGFFFCF6>EC7EECGEFDGF*=@EF76<FG7:CF<FDFF=AFFF3F6C57(,)8;>;>:318<GFFFB2?9<?9>FF6+*4).<)-6:A<(,)(-(4
@M06628:26:000000000-CRM2J:1:1101:11873:5816 1:N:0:113
TACGAGGGGTGCAAGCGTTAATCGGAATTACTGGGCGTAAAGCGTTCGTAGGCGGTTTGTTAAGCAAGATGTGAAAGCCCTGGGCTCAACCTGGGAACTGCATTTTGAACTGGCAAACTAGAGTACTGTAGAGGGTGGTGGAATTTCCAGTGTAGCGGTGAAATGCGTAGAGATTGGAAGGAACATCAGTGGCGAAGGCGGCCACCTGGACAGATACTGACGCTGAGGAACGAAAGCGTGGGGAGCAAACAGGATTAGATACCCTGGTAGTCCACGCTGTAA
+
GGGGGGGGGGGGGGGGGGGGGFGGGGGGGGGGGGGGGGGGGGGGGGGGGGGGGGGGGGGGGGGGGGGGGGGGGGGGGGGGGGGGGGGGGGGGGGGGGGGGGGGGGGGGGGGGGGGGGGGGGGGGGGGGGGGGGGGGGGGGGGGGGGGGGGGGGGGGGGGGGGGGGGGGFGGGGGGGGFGGGGGGFGFGGGGGGGGGGGGGFFGGFGFGGGFFGGGGGGGFGGGFFFFFFGF?GGGFF@8>EFFFFFF?FF@FFFFA<?BFF>FFFFFF<45>AB2<BF?<BA
@M06628:26:000000000-CRM2J:1:1101:9643:5903 1:N:0:113
TACGAGGGGTGCAAGCGTTAATCGGAATTACTGGGCGTAAAGCGTGCGTAGGTGGTTTGTTAAGCAAGATGTGAAAGCCCCGGGCTCAACCTGGGAACTGCATTTTGAACTGGCAAACTAGAGTATTGTAGAGGGTAGTGGAATTTCCAGTGTAGCGGTGAAATGCGTAGAGATTGGAAGGAACATCAGTGGCGAAGGCGGCTACCTGGACAAATACTGACACTGAGGCACGAAAGCGTGGGGAGCAAACAGGATTAGATACCCTGGTAGTCCACGCCGTAA
+
GGGGGGGGGGGGGGGGGGGGGGGGGGGGGGGGGGGGGGGGGGGGGGGGGGGCFGGGGGGGGGGGGGGGGGGGGGGGGGGGGGGGGGGGGGGGGGGGGGGGGGGGGGGGGGGGGGGGGGGGGGGGFGGGGGGGGGGGGGGGGGGGGGGGGGGGGGGGGGGGGGGGGGGEFDGGGGGGGFGGGGGGGGGGGGGGGGGGGGGGFFGGFFFGGGFFGGGGGGGGGGGFFFFFFGF?G=DFFFFFFFFFFFFFGFFFFFFFFFFFGFFF=:F:FFBFFA<<>FBB??
@M06628:26:000000000-CRM2J:1:1101:12587:5917 1:N:0:113
TACGGAGGGTGCGAGCGTTAATCGGAATTACTGGGCGTAAAGCGCATGCAGGTGGTTCATTAAGTCAGATGTGAAAGCCCGGGGCTCAACCTCGGAACTGCATTTGAAACTGGTGAACTAGAGTGCTGTAGAGGGGGGTAGAATTTCAGGTGTAGCGGTGAAATGCGTAGAGATCTGAAGGAATACCAGTGGCGAAGGCGGCCCCCTGGACAGACACTGACACTCAGATGCGAAAGCGTGGGGAGCAAACAGGATTAGATACCCTGGTAGTCCACGCCGTAA
+
GGGGGGGGGGGGGGGGGGGGGGGGGGGGGGGGGGGGGGGGGGGGGGGGGGGGGGGGGGGGGGGGGGGGGGGGGGGGGGGGGGGGGGGGGGGGGGGGFFFGGGGGGGGGGGGGGGGGGGGGGGGGGGGGGGGGGGGGGGGGGGGGGGGGGFGGGGGGGGGGGGGGGGGGEGGGGGGCGGGGGGGGGGGGGGGGGGGGGGGGFFGGFGFGGGFFGGGGGGGGGGGFFFFFFGFFGGGFFFEFFFFFFFFBGFFFFFFFFBADGFFGFFFFFF<4)6>:939BFF
@M06628:26:000000000-CRM2J:1:1101:14180:5993 1:N:0:113
TACGGAGGGTGCGAGCGTTAATCGGAATTACTGGGCGTAAAGCGCATGCAGGTGGTTCATTAAGTCAGATGTGAAAGCCCGGGGCTCAACCTCGGAACTGCATTTGAAACTGGTGAACTAGAGTGCTGTAGAGGGGGGTAGAATTTCAGGTGTAGCGGTGAAATGCGTAGAGATCTGAAGGAATACCAGTGGCGAAGGCGGCCCCCTGGACAGACACTGACACTCAGATGCGAAAGCGTGGGGAGCAAACAGGATTAGATACCCTGGTAGTCCACGCCGTAA
+
GGGGGGGDGGGGGGGGGGGG7CFGGGGGFGGGGGGGGGGGGGGGGGGGGGGGGGGEFGGGFGGGGGGGGGGGGGGGEGCFGEEGGGGGGGG=AFGGGCFGGGEGFFGGGGGGF<FEFGGGGGGGGF9FGGGGGGGGGGGCGGGGGFGCFGGGGGGGGGGGGGGGGGGGFGGGGGG?FGGGGGGFGGG?FGGGGGGGGGGGFF3DBCDEFCF6CDGGGGGGGCGFFFF=7C=6EGGFF>5>DBBFFFFFGF4@BF?A78<AFAFE43@?AFFFFB>F>FF;04
@M06628:26:000000000-CRM2J:1:1101:22563:6098 1:N:0:113
TACGAGGGGTGCAAGCGTTAATCGGAATTACTGGGCGTAAAGCGTGCGTAGGTGGTTTGTTAAGCAAGATGTGAAAGCCCCGGGCTCAACCTGGGAACTGCATTTTGAACTGGCAAACTAGAGTATTGTAGAGGGTAGTGGAATTTCCAGTGTAGCGGTGAAATGCGTAGAGATTGGAAGGAACATCAGTGGCGAAGGCGGCTACCTGGACAAATACTGACACTGAGGCACGAAAGCGTGGGGAGCAAACAGGATTAGATACCCTGGTAGTCCACGCCGTAA
+
GGGGFGGGGGGGGGGGGGGGGGGGGGGGGGGGGGGGGGGGGGGGFGGGGGGGGGGGGGGGGGGGGGGGGGGGGGGGGGGFGGGGGGGGGGGGGGGGGFGGGGGGGFGGGGGGGGGGGGGGGGGGGGGGGGGGGGGGGGGGGGGGGDGGGGGGGGGGGGGGGGGGGGEGFGGGGGGGGFGFGGGGGGGGGGGGGGG3C@FGFFGGFFFGDCFFGCC:FGGCDFF66<F.;5>?GGGFFFFF>;B?FFB?664FB?FF?BFFFFEFFB@3<AAD))209561(.
@M06628:26:000000000-CRM2J:1:1101:5488:6154 1:N:0:113
TACGGAGGGTCCGAGCGTTAATCGGAATTACTGGGCGTAAAGCGCGCGTAGGTGGATTGGTCAGTCAGATGTGAAAGCCCAGGGCTCAACCTTGGAACTGCATCTGATACTGCTAGTCTAGAATACAGTAGAGGGTAGTGGAATTTCCTGTGTAGCGGTGAAATGCGTAGATATAGGAAGGAACACCAGTGGCGAAGGCGACTACCTGGACTGATATTGACACTGAGGTGCGAAAGCGTGGGGAGCAAACAGGATTAGATACCCTGGTAGTCCACGCCGTAA
+
GGGGGGGGGGGGGGGGGGGGGGGGGGGGGGGGGGGGGGGGGGGGGGGGGGGGGGGGGGGGGGGGGGGGGGGGGGGGGGGGGGGGGGGGGGGGGGGGGGGGGGGGGGGGGGGGGGGGGGGGGGGGGGGGGGGGGGDFGGGGGGGGGGGGGGGGGGGGGGGGGGGGGGGGFGGGGGGGGFFGGGFFFGEGGGFGGGGGGGGEEFGGFGFGGFFFGGGGGGGGGGGFFBFFFGF>EGG>FFFFFBFFFB?<FFFFFFFFFFFAC9@F=7FFFAFBFFFFFF>;<:
@M06628:26:000000000-CRM2J:1:1101:25477:6226 1:N:0:113
TACGGAGGGGGTTAGCGTTGTTCGGAATTACTGGGCGTAAAGCGTACGTAGGCGGATTGGAAAGTTGGGGGTGAAATCCCATGGCTCAACCCTGGAACTGCCTCCAAAACTATCAGTCCAGAGTTCGAGAGAGGTGAGTGGAATTTCAGGCGTAGAGGTGAAATTCGTAGATCTTTGGAGGAACACCAGAGGCGAAGGCGGCTCACTGCCTCGCAACTAACGCCGAGGTACGAAAGTGTGGGGAGCAAACAGGATCTGATTCCCTGGTAGTCCACACCCTAA
+
CFGGECEEEGGEC<FABFCF@F,BF6FGGD@CA,<,@CE6CD,78B:+9,:75>@FC4E<,C?=9,EF7+>F7B<7B8FAF<,@E<FFFC,+3,=<FCGCFFFGF<@,<FB:9>;,7@,7@=C7;;C,:,1>7F:::EADCBC?F,2B,,,=6=**,*>ECGCCCEC+)9*4+1>9+?CE=ECBC+8/:***9*2>C85*.0>*6:@C+*96D1)197*+*:3)7(5@ECBFCCD;4?*08:606(40*1>4(2<..4)606+<@?3,6<B:)4)5:8((..
@M06628:26:000000000-CRM2J:1:1101:25460:6232 1:N:0:113
TACGGAGGGGGTTAGCGTTGTTCGGAATTACTGGGCGTAAAGCGTACGTAGGCGGATTGGAAAGTTGGGGGTGAAATCCCAGGGCTCAACCCTGGAACTGCCTCCAAAACTATCAGTCTAGAGTTCGAGAGAGGTGAGTGGAATTCCAAGTGTAGAGGTGAAATTCGTAGATATTTGGAGGAACACCAGTGGCGAAGGCGGCTCACTGGCTCGATACTGACGCTGAGGTACGAAAGTGTGGGGAGCAAACAGGATTAGATACCCTGGTAGTCCACACCGTAA
+
GGGGGGGGGGGGGGGGGGGGGGGGGGGGGGGGGGGGGGGGGGGGGGGGGGGGGGGGGGGGGGGGGGGGGGGGGGGGGGGGGGGGGGGGGGGGGGGGGGGGGGGGGGGGGGGGGGGGGGGGGGGGGGGGGGGGGGGGGGGGGGGGGGGGCGGGGGGGGGGGGGGGGGGGFGGGGFGGGGGGGGGGGGGGGGGGGGGGGGGGFFDGFGFGGGFFGGFGGGGGGGGFF67@?D?<EGGF<6BFFFFFF>FFGFFFF?FFFBFFFDG66:FF<BFBFBF0:E>1:?
@M06628:26:000000000-CRM2J:1:1101:25445:6240 1:N:0:113
TACGGAGGGGGTTAGCGTTGTTCGGAATTACTGGGCGTAAAGCGGACGTAGGCGGATTGGAAAGTTGGTGGTGAAATCCCAGGGCTCAACCCTGGAACTGCCTCCAAAACTATCATTCTAGAGTTCGAGAGAGGTGAATGGAATTCCAATTGTAGAGGTGAAATTCGTAGATATTTGGAGGAACACCAGTGGCGAAGCCGGCTCACTGTCTCTATACTGACGCTGAGGTACGAAAGTGTGGGGAGCAAACACGATTAGATACCCGGGTAGTCCACACCGTAA
+
,EFG7F++++@@+@CF@F@CFGA,+8C,,69,C9,,@@BBC<9>+@778A=:,7F:@?FC5A?,<,AE+:C8+,8AF<,,5AF:CFCF<,DFF<FGDB<<B,@@FCCFGGG=,,3,7@,E;,@F=FGGF:C:CCF*2,,?:CFC:,>DE,,2@@BC;BC*,?;CC,:5//*4;C;9>CFF:F+2+=BFE;+87*498**5)839=:?F+:9***2:>C:7*1/833:FFG?BEGG66/19)(4:;B23C?>)-,7032<5D<@?)37(3,4-))423)-.(-
@M06628:26:000000000-CRM2J:1:1101:27006:6276 1:N:0:113
TACGGAGGGTGCGAGCGTTAATCGGAATTACTGGGCGTAAAGCGCATGCAGGTGGTTCATTAAGTCAGATGTGAAAGCCCGGGGCTCAACCTCGGAACTGCATTTGAAACTGGTGAACTAGAGTGCTGTAGAGGGGGGTAGAATTTCAGGTGTAGCGGTGAAATGCGTAGAGATCTGAAGGAATACCAGTGGCGAAGGCGGCCCCCTGGACAGACACTGACACTCAGATGCGAAAGCGTGGGGAGCAAACAGGATTAGATACCCTGGTAGTCCACGCCGTAA
+
GGGGGGGGGGGGGGGGGGGGGGGGGGGGGGGGGGGGGGGGGGGGGGGGGGGGGGGGGGGGGGGGGGGGGGGGGGGGGGGGGGGGGGGGGGGGGGGGGFFGGGGGGGGGGGGGGGGGGGGGGGGGGGGGGGGGGGGGGGGGGGGGGGGGGGGGGGGGGGGGGGFGGGGGFGDFFFGGGGGGGFEFGGGGGGGGGGGGGGGGDEGGFGFGGCFFD<C*9CCFGGG4;<F=FGFBGGD>FFBFFFFFFFFFGF:??FFBB?FFGFGGF?FFFFFFFA2:BF>4<?
@M06628:26:000000000-CRM2J:1:1101:17067:6290 1:N:0:113
TACGAGGGGTGCAAGCGTTAATCGGAATTACTGGGCGTAAAGCGTGCGTAGGTGGTTTGTTAAGCAAGATGTGAAAGCCCCGGGCTCAACCTGGGAACTGCATTTTGAACTGGCAAACTAGAGTATTGTAGAGGGTAGTGGAATTTCCAGTGTAGCGGTGAAATGCGTAGAGATTGGAAGGAACATCAGTGGCGAAGGCGGCGACCTGGACAAATAATGACACTGAGGCACGAAAGCGTGGGGAGCAAACAGGAGTAGATACCCTGATAGGCCACGCCGCAA
+
FFGGDFE@CGEGGGGGCCCEDFFGEEGGGDAEFDCFFGGGFFDGFGFG,=FFGGFFDFCFGEEGCEEEFEE??FAEGCFFC@7@FGGFFGCDFFF<A=EGFFGGAFGECFGGFGG<:3CBF,>CDDC;FFDDFC@GGGGGFCEFFEF3ECFGFCGGGCB:D<DB,>EEEGDF<=F6F9EFCFG,=<,19;E?<E*8CE5C):)9;75*57)09FFC*:D+C7CF*5)>33<6:*7(07)))3602(((9:F)14).:<AAG>++94)-4.(((.42(<7((-
@M06628:26:000000000-CRM2J:1:1101:10991:6345 1:N:0:113
TACGAGGGGTGCAAGCGTTAATCGGAATTACTGGGCGTAAAGCGTGCGTAGGTGGTTTGTTAAGCAAGATGTGAAAGCCCCGGGCTCAACCTGGGAACTGCATTTTGAACTGGCAAACTAGAGTATTGTAGAGGGTAGTGGAATTCCAGTGTAGCGGTGAAATGCGTAGAGATTGGAAGGAACATCAGTGGCGAAGGCGGCTACCTGGACAAATACTGACACTGAGGCACGAAAGCGTGGGGAGCAAACAGGATTAGATACCCTGGTAGTCCACGCCGTAAA
+
GGGGGGGGGGGGGGGGGGGGGGGGGGGGGGGGGGGGGGGGGGGGGGGGGGGGFGGGGGGGGGGGGGGGGGGGGGGGGGGGGGGGGGGGGGGGGGGGGGGGGGGGGGGGGGGGGGCDFGGGGGGGGGGGGGGGGGGGGGGGGGGGGGGGGGGGGGGGGGGGGGGGGGGGFDGGFGGGGGGGGGGGGGGGGGGGGGGGGGGGFFDGFGFFGFAAFGGGGGGGGGF=FFFFFGF:EDG<BFFDE>?>B:.5DBFF::F)8BFBF?@<44F>BBFBA?FFFF9?14
@M06628:26:000000000-CRM2J:1:1101:19011:6367 1:N:0:113
TACGGAGGGTCCGAGCGTTATCCGGAATCATTGGGTTTAAAGGGTCCGCAGGCGGTCGATTAAGTCAGAGGTGAAATCCCATAGCTCAACTATGGAACTGCCTTTGATACTGGTTGACTTGAGTCATATGGAAGTAGATAGAATGTGTAGTGTAGCGGTGAAATGCATAGATATTACACAGAATACCGATTGCGAAGGCAGTCTACTACGTATGTACTGACGCTCATGGACGAAAGCGTGGGGAGCGAACAGGATTAGATACCCTGGTAGTCCACGCCGTAA
+
GGGGGGGGGGGGGEGGGGGGGGGGGGGGGGGGGGGGGGGGGGGGGFGGE@FGDGGGGGGGGGGGGGGGGGGGGGGGGGGGGGGGGGGGGGGGFGGGGGGGGGGGFGGGGGGGGGGGGGGGGGGFFGGGGGGGDFFGGGGGGFGGGGGGGGGGGGGGGGEGFGGGGGGGFGGGGGGG@FFFGGFCGGFGGGGGGGGGGGGGFF;FFGFGGGFF=GGC7D7CF7DB>9@F?4:>ECDB:EEDFFF69(44D>>?B?F<2>D<75CAF7>.69AF29769F1-2:
@M06628:26:000000000-CRM2J:1:1101:17856:6486 1:N:0:113
TACGAGGGGTGCAAGCGTTAATCGGAATTACTGGGCGTAAAGCGTGCGTAGGTGGTTTGTTAAGCAAGATGTGAAAGCCCCGGGCTCAACCTGGGAACTGCATTTTGAACTGGCAAACTAGAGTATTGTAGAGGGTAGTGGAATTTCCAGTGTAGCGGTGAAATGCGTAGAGATTGGAAGGAACATCAGTGGCGAAGGCGGCTACCTGGACAAATACTGACACTGAGGCACGAAAGCGTGGGGAGCAAACAGGATTAGATACCCTGGTAGTCCACGCCGTAA
+
GGGG9FGGGGGGGGGGGGGGGGGGGGGGGGGGGGGGGGGGGGGGGGGGGGGGEFGGGGGGGGGGGGGGGGGGGGGGGGGGGGGGGGGGGGFGGGGGGGGGGGGGGGEGGFGFGGGGGGGGGGGGGGGGGGGGGGGGGGGGGGGGGGGGGGGGGGGGGGGGGGGFGGGGFGGGGGGFGGGGGGGGGGGGGGGGGGGGGGCEFFGG?C@GG*)9>FFGGGGG:?CFFAFFFGFFGGGFB@>@DFF?BBFBD?FF<BFFFFF9C2<C*1@:>BFA4<>?FFF;FF
@M06628:26:000000000-CRM2J:1:1101:26563:6510 1:N:0:113
TACGAGGGGTGCAAGCGTTAATCGGAATTACTGGGCGTAAAGCGCGCGTAGGTGGTTTGTTAAGCAAGATGTGAAAGCCCCGGGCTCAACCTGGGAACTGCATTTTGAACTGGCAAACTAGAGTATTGTAGAGGGTAGTGGAATTTCCAGTGTAGCGGTGAAATGCGTAGAGATTGGAAGGAACATCAGTGGCGAAGGCGGCTACCTGGCCAAATACTGACACTGATGCACGAAAGCGTGGGGAGCAAACAGGATTAGATACCTTGGTAGTCCACCCCGTAA
+
GDECFG@B:C+C,CFDC@BF@AECF@@FGEGE<EFGC+@:FFGG+7+C:FF=5=BFG<FGGFGEA<EECG9B?F<<EEFGGGGC@BFEGEC<>FCDGE8>=3F@F<@><FGGFGF<DAC<FGGC,7EFGDFCECGFFG=BGCGGGGC;,><>DFFF:*BGGGC,9ECC6)9CCG,CGD+:5EGCGGGFGGG6>58DEED=35)*8FF7=*5F4D7>C>C72+2<74/=4CF?GEC>3BD:>6906;(402:?6:6<)><ACD6+*6F36:<>5)4,(0(44:
@M06628:26:000000000-CRM2J:1:1101:21873:6552 1:N:0:113
TACGGAGGGTGCAAGCGTTACTCGGAATCACTGGGCGTAAAGAGCGTGTAGGCGGGTTTGTAAGTTTGAAGTGAAATCCAATGGCTCAACCATTGAACTGCTTTGAAAACTGCTTACCTAGAATATGGGAGAGGTAGATGGAATTTCTGGTGTAGGGGTAAAATCCGTAGAGATCAGAAGGAATACCGATTGCGAAGGCGATCTACTGGAACATTATTGACGCTGAGACGCGAAAGCGTGGGGAGCAAACAGGATTAGATACCCTGGTAGTCCACGCCCTAA
+
GGGGGGGGGGGGGGGGGGGGGGGGGGGGGGGGGGGGGGGGGGGGGGGGGGGGGGGGGGGGGGGGGGGGGGGGGGGGGGGGDFGGGGGGGGGEFFFGGGGGGGGGGGGGGGGGGGGGGGGGGGGGGGGGGGGGGGGGGGGGGGGGGGGGGGGGGGGGGGGGGGGGGGGGFGGGGGGGGGGFGGGFGGGGGGGGGGGGGGGGFEGGFGFGGGFFGGGGGGGGGGGFFFFFFGF>GGGFFFDFBFF?BFFFG?FFF?6<D?BFGAGFFBFFFFFFAFFF>FB>78
@M06628:26:000000000-CRM2J:1:1101:22001:6580 1:N:0:113
TACGAGGGGTGCAAGCGTTAATCGGAATTACTGGGCGTAAAGCGTGCGTAGGTGGTTTGTTAAGCAAGATGTGAAAGCCCCGGGCTCAACCTGGGAACTGCATTTTGAACTGGCAAACTAGAGTATTGTAGAGGGTAGTGGAATTTCCAGTGTAGCGGTGAAATGCGTAGAGATTGGAAGGAACATCAGTGGCGAAGGCGGCTACCTGGACAAATACTGACACTGAGGCACGAAAGCGTGGGGAGCAAACAGGATTAGATACCCTGGTAGTCCACGCCGTAA
+
GGGGGGGGGGGGGGGGGGGGGGGGGGGGGGGGGGGGGGGGGGGGGGGGGGGGGGGGGGGGGGGGGGGGGGGGGGGGGGGGGGGGGGGGGGGGGGGGGGGGGGGGGGGGGGGGGGGGGGGGGGGGGGGGGGGGGGGGGGGGGGGGGGGGGGGGGGGGGG8EGGGGGGGGFGGGGGGGFEFGGGGGGGGGGGGGGGGGGGGGFFCDFGFGGGFFGGGGGGGGGCFF?BFFFGFFGGGBFF>DFFFBFFFBGBFFF??<?BF<:A8C?<FFBABF94521F99B<
@M06628:26:000000000-CRM2J:1:1101:20202:6606 1:N:0:113
TACGGAGGGTCCGAGCGTTAATCGAATTACTGGGCGTAAAGCGCACGCAGGCGGTTTGTTAAGCTAGATGTGAAAGCCCTGGGCTCAACCTGGGAATTGCATTTAGAACTGGCAGGCTAGAGTTTTGGAGAGGGGAGTGGAATTCCAGGTGTAGCGGTGAAATGCGTAGATATCTGGAGGAACATCAGTGGCGAAGGCGACTCCCTGGTCAGTAACTGACGCCCATGTGCGAAAGGGTGGGTAGCGAACAGGATTAGATACCCTGGTAGTCCACACCGTAAA
+
GGGGGGGGGGGGGGGGGGGEFGGGGGGGGGGGGGGGGGGGGGGGGGGGGGGGGG==?FGGGCEGGFGFGGGGGGGFGGG=FFFGFGGGGGGDGGDGGF<F3FFGGGGGGGFGFDFGGGGGGF7FFFGDFGCEGGGDGCCFGGGGFGFGFEGGGFGEGGG7EGGGGG8CD3711>EFGGGGDGGGGGGGFFG5CGEDG8EE@EG<FGFG6?950;7CFCC?DC5<32?6*:<:GED((0)7>1)429>0)(.73:*).).6:??<)39)6A45434?BB?FF?
@M06628:26:000000000-CRM2J:1:1101:5182:6611 1:N:0:113
TACGGAGGGTGCAAGCGTTACTCGGAATCACTGGGCGTAAAGAGCGTGTAGGCGGATAGTTAAGTTTGAAGTGAAATCCAATGGCTCAACCATTGAACTGCTTTGAAAACTGATTATCTAGAATATGGGAGAGGTAGATGGAATTTCTGGTGTAGGGGTAAAATCCGTAGAGATCAGAAGGAATACCGATTGCGAAGGCGATCTACTGGAACATTATTGACGCTGAGACGCGAAAGCGTGGGGAGCAAACAGGATTAGATACCCTGGTAGTCCACGCCCTAA
+
GGGGGFGGGGGGGGGGGGGGGGGGGGGGGFGGGGGGGEGGFGGGGGGGGGGGGGGGGGGGGGGGFFGGGGGGGGGGGFGGFGGGGGGGGGGEFGFFGGGGGGGGFCFGGGGGCGGGGFGFGGGGGGGGGFGEGGGGGGCGFFFGGGFFGGGGGGGGGGGCEGGGCCEGFGGGDGGFGCFD7FFGGFGGGGGGGG7>EGGED5FGFCFFGFFFDDCFFCG9@GDDF>4FF:DFGGG;BFFB@FF:61?FF:FFBFFF7<>A><CC@?FF44<<22<B9:9;<:
@M06628:26:000000000-CRM2J:1:1101:13445:6622 1:N:0:113
TACGAGGGGTGCAAGCGTTAATCGGAATTACTGGGCGTAAAGCGTGCGTAGGTGGTTTGTTAAGCAAGATGTGAAAGCCCCGGGCTCAACCTGGGAACTGCATTTTGAACTGGCAAACTAGAGTATTGTAGAGGGTAGTGGAATTTCCAGTGTAGCGGTGAAATGCGTAGAGATTGGAAGGAACATCAGTGGCGAAGGCGGCTACCTGGACAAATACTGACACTGAGGCCCGAAAGCGTGGGGAGCAAACAGGATTAGATACCCTGGTAGTCCACGCCGTAA
+
GGGGGGGGGGGGGGGGGGGGFFGGGGGGGGGGGGGGGGGGGGGGFGGGGGGGGGGGGGGGGGGGGGGGGGGGGGGGGGGGGGGGGGGGGGGGGGGGGGGGGGGGGGFDFGGGGGGFGGGCGGGGGGGGGGGGGGGGGGGGGGGGGGGFGGGGGGGGGGGDGGFGDGGGEDDGGGFGGGGGGGGGGGGGGGGGGEGDEGGGFFGGFGFGG4>6DGGGGGF?CFGFFA4>>*89GGGB158D59>FFFFFGFFFFFF4>>4>>:FG41@?<>BA9<714F>,8<
@M06628:26:000000000-CRM2J:1:1101:26618:6673 1:N:0:113
TACGGAGGGTGCGAGCGTTAATCGGAATTACTGGGCGTAAAGCGCATGCAGGTGGTTCATTAAGTCAGATGTGAAAGCCCGGGGCTCAACCTCGGAACTGCATTTGAAACTGGTGAACTAGAGTGCTGTAGAGGGGGGTAGAATTTCAGGTGTAGCGGTGAAATGCGTAGAGATCTGAAGGAATACCAGTGGCGAAGGCGGCCCCCTGGACAGACACTGACACTCAGATGCGAAAGCGTGGGGAGCAAACAGGATTAGATACCCTGGTAGTCCACGCCGTAA
+
GGGGECFEGFGGGGGGGEGGGFGGGGGGFGGGGGGGGFGCFGGGGGGGFGGG<FFFGCFFGGGGGGGGGG<FFFDGE=FGGGGGGGGFGGFFGGGDFFGFGFGGGGGGGGGGGFGGFGGFGGGFFFEGGDFFGGGEGGGGGGGGGGCCFCFGGF?F>>EGGGCCGGGG><DGGGGGG7?96CF?GFGGGGGGGGGGGCEEEFDDDGFGG*<FFGCFF4CFC?FF5::=@:@;EECBBEBBFFFB9>:7D0;;06?>7>>AFAF<48F2<4<BA>BBFF>>B<
@M06628:26:000000000-CRM2J:1:1101:11018:6749 1:N:0:113
TACGGAGGGTGCGAGCGTTAATCGGAATTACTGGGCGTAAAGCGCATGCAGGTGGTTCATTAAGTCAGATGTGAAAGCTCGGGGCTCAACCTCGGAACTGCATTTGAAACTGGTGAACTAGAGTGCTGTAGAGGGGGGGAGAATTTCAGGTGTAGCGGTGAAATGCGTAGAGATCTGAAGGAATACCAGTGGCGAAGGCGGTCCCCTGGACAGACACTGACACTCAGATGCGAAAGCGTGGGGAGCAAACAGGATTAGATACCCTAGTAGTCCACGCCGTAA
+
AGGGGGGGGGGGDGGGGGGGCCFGGGGG,EFGGGGGGGGGGGGGC=FGFGGGGGGCGG<CFGGGGGGF9FGGCFGG,E,9C:4CFG<FFGEGGGEGG:<FGG,C<FGGGGGC,5B?FGGGGGGG9<=FGGGGGG+331*1CEGGGGG7+<EGFGGGGGGGGGGGEGGGFGGGGGC+<?F9CFFCFGF90CFFDEGGEGG5..//5CFGG*<9/7*9FGGG:?C?F?FF4092EGGFFE::D;(4;13<G4)8:BFF?7A2CAGG?(8<DFBBAA7:>@>;:?
@M06628:26:000000000-CRM2J:1:1101:7800:6776 1:N:0:113
TACGAGGGGTGCAAGCGTTAATCGGAATTACTGGGCGTAAAGCGTTCGTAGGCGGTTTGTTAAGCAAGATGTGAAAGCCCTGGGCTCAACCTGGGAACTGCATTTTGAACTGGCAAACTAGAGTACTGTAGAGGGTGGTGGAATTTCCAGTGTAGCGGTGAAATGCGTAGAGATTGGAAGGAACATCAGTGGCGAAGGCGGCCACCTGGACAGATACTGACGCTGAGGAACGAAAGCGTGGGGAGCAAACAGGATTAGATACCCTGGTAGTCCACGCCGTAA
+
FGGGDFCCEGFGGGGGGGGG@FGFFGGGGGGGGGGGGGCFGGGGFEDEEEFEFGGEFGDF@FGEFGGGGGGGGGGGGGGGG<?CFGGGGGGGGGF8AAFGGGGG9@FGGGGGADFFGGGFFG?CFFGFGGFGFC7FGDEFCF@CDFGEGFGGGDGGF>CE>9DEEGG=?D<FC;,<CEFGGGG>+9:EGAFG5CC):C7C5553<C5C5<:;<<C*:CFED*55;>F@4>F1A5C(3BB>369(47?7F?F?1()-48>BC<EF6:>(6-)64524(<9>(4
@M06628:26:000000000-CRM2J:1:1101:8221:6849 1:N:0:113
TACAGAGGGTGCAAGCGTTAATCGGAATTACTGGGCGTAAAGCGCGCGTAGGTGGTTTGTTAAGTCGGATGTGAAAGCCCAGGGCTCAACCTTGGAATTGCACCCGATACTGGCAGGCTAGAGTACGATAGAGGAGTGTGGAATTTCCTGTGTAGCGGTGAAATGCGTAGATATAGGAAGGAACATCAGTGGCGAAGGCGACACTCTGGATTGATACTGACACTGAGGTGCGAAAGCGTGGGGAGCAAACAGGATTAGATACCCTGGTAGTCCACGCCGTAA
+
GGGGGGGGGGGGGGGGGGGGGGGGGGGGGGGGGGGGGGGGGGGGGGGGGGGGFGGGGGGGGGGGGGGGGGGGGGGGGGGGGGGGGGGGGGGGGGGGGGGGGGGGGGGGGGGGGGGGGGGGGGGGGGGGGGGGGGFGGGGGGGGGGGGGGGGGGGGGGGGGGGGGGGGEFGGGGGGGGGGGGGGGGGGGGGGGGGGGGGGGFFGGFGFGGGFFGGGFFGGGGGGFFFFFFFFBGGDBBFFFFFFFFFFFG?FFFFFFBD>AGFGGFFFFFFFFFFFFFFFFFB
@M06628:26:000000000-CRM2J:1:1101:15466:6942 1:N:0:113
TACGAGGGGTGCAAGCGTTAATCGGAATTACTGGGCGTAAAGCGTGCGTAGGTGGTTTGTTAAGCAAGATGTGAAAGCCCCGGGCTCAACCTGGGAACTGCATTTTGAACTGGCAAACTAGAGTATTGTAGAGGGTAGTGGAATTTCCAGTGTAGCGGTGAAATGCGTAGAGATTGGAAGGAACATCAGTGGCGAAGGCGGCTACCTGGACAAATACTGACACTGAGGCACGAAAGCGTGGGGAGCAAACAGGATTAGATACCCTGGTAGTCCACGGCGTAA
+
GGGGDFGGGGGGGGGGGGGDGGGGGGGGGGGGGGGGGGGGGGGGF:FFGGGGGGGGGGGGGGGGGGGGGGGGGGGGGGGGGGGGGGGGGGGGGGGGGGGGGGGGGGGGGGGGFGG<FGGFFGCCDFFAFGGGGGCFGGGFGFGGFFGFFFGGGG9EEEGGGC9;FGGGFGGGGEFGGGGGDGDF@F?<FGF8CEGGGGGEFFGGFCFFEG@@GGGFGFFFGF4F=2<:>CFBGGGBFBB:3;9:B>6?G?FF1:66446:C<CEF(.()-.:6>7((.4,(-
@M06628:26:000000000-CRM2J:1:1101:12222:6974 1:N:0:113
TACGAGGGGTGCAAGCGTTAATCGGAATTACTGGGCGTAAAGCGTGCGTAGGTGGTTTGTTAAGCAAGATGTGAAAGCCCCGGGCTCAACCTGGGAACTGCATTTTGAACTGGCAAACTAGAGTATTGTAGAGGGTAGTGGAATTTCCAGTGTAGCGGTGAAATGCGTAGAGATTGGAAGGAACATCAGTGGCGAAGGCGGCTACCTGGACAAATACTGACACTGAGGCACGAAAGCGTGGGGAGCAAACAGGATTAGATACCCTGGTAGTCCACGCCGTAA
+
GGGGFFGGGGGGGGGGGGGGEFGGGGGGGGGGGGGGGGGGGGGGGGGGGGFEFGGGGGGGGGGGGGGGGGGGGGGGGGGGGGGDGGDGDFGFGGGGGGGGGGGGGGGGFGFGGGGCGGGGGCFFFBECFGGGGGEGGGFEFGFCFEGGGG@@@AEGGEEEFGEFGGGE>GCFCFGGGGGGCGGGGGGGGGFDGGGGGCCE>)1CF56CCGFFGGGCCCFGG?FFFFFF@C>BGGG6?F>BEFFF>;BBGBFF???A??FDCAGGF?FFF9AFAFBFFFB>6:
@M06628:26:000000000-CRM2J:1:1101:3890:6976 1:N:0:113
TACGGAGGGGGTTAGCGTTGTTCGGAATTACTGGGCGTAAAGCGCACGTAGGCGGATCAGAAAGTAAGGGGTGAAATCCCAGGGCTCAACCCTGGAACTGCCTCTTAAACTCCTGGTCTTGAGTTCGAGAGAGGTGAGTGGAATTCCGAGTGTAGAGGTGAAATTCGTAGATATTCGGAGGAACACCAGTGGCGAAGGCGGCTCACTGGCTCGATACTGACGCTGAGGTGCGAAAGTGTGGGGAGCAAACAGGATTAGATACCCTGGTAGTCCACACCGTAA
+
GGGGGGEGGCGFGGGGGGGGGGGGGGCFFGGGGGGGGFECGGGGFGGGGGGGGGGGG7EF@<FGGGGGDFGGGGGGGFFFGGF@FGGGGGGC@FGGGGFF9DDFFFDFGFFCGFD8FGGGCFFGGGGFGFCCGGGGGGGGGGGGGF9DE*6>CC9,7BGFCCEGGGGGFF<E9C<CFGGGGGGGGGGG=>FG:/8<E:5CBFG79C?CE5)07)0*>:CCC5*<>>FFFG)-:75;BFF*76612301*.)??366),-6C)0+=<F?FF<9).,4477,,-
@M06628:26:000000000-CRM2J:1:1101:3897:6992 1:N:0:113
TACGGAGGGGGTTAGCGTTGTTCGGAATTACTGGGCGTAAAGCGCACGTAGGCGGATCAGAAAGTAAGGGGTGAAATCCCAGGGCTCAACCCTGGAACTGCCTCTTAAACTCCTGGTCTTGAGTTCGAGAGAGGTGAGTGGAATTCCGAGTGTAGAGGTGAAATTCGTAGATATTCGGAGGAACACCAGTGGCGAAGGCGGCTCACTGGCTCGATACTGACGCTGAGGTGCGAAAGTGTGGGGAGCAAACAGGATTAGATACCCTGGTAGTCCACACCGTAA
+
GGGGGGGGGGGGGGGGGFGGGFGGGGGGGGGGGGGGGGGGGGGGGGGGGGGGGGGGGGGGGGGGGGGFFGGGGGGGGGGGGGGGGGGGGGGGGGGGGGGGGGGGGGGGGGGGGGGGGGGGGGGGGGGGGGGGGGGGGGGGFGGGFGGGGGGGEGGGGFGGGFGGGGGGFGDCGGFGDGCE=FGGGGGGGGGGGGGGGG5CDD5CFFFEFGFFDGCGGFCFFGGB>BF@F3?>G=D9<FFFBB>01918FFFFFBF>F244FF@69<@:>AF>AB<?FE0.--
@M06628:26:000000000-CRM2J:1:1101:3878:6993 1:N:0:113
TACGGAGGGGGTTAGCGTTGTTCGGAATTACTGGGCGTAAAGCGCACGTAGGCGGATCAGAAAGTAAGGGGTGAAATCCCAGGGCTCAACCCTGGAACTGCCTCTTAAACTCCTGGTCTTGAGTTCGAGAGAGGTGAGTGGAATTCCGAGTGTAGAGGTGAAATTCGTAGATATTCGGAGGAACACCAGTGGCGAAGGCGGCTCACTGGCTCGATACTGACGCTGAGGTGCGAAAGTGTGGGGAGCAAACAGGATTAGATACCCTGGTAGTCCACACCGTAA
+
GGGGGFGGGGGGGGGGGGGGGGGGGGGGGGGGGGGGGGGGGGGGGGGGGGGGGGGGGGGGGGGGGGGGGGGGGGGGGGGGGGGGGGGGGGGGGGGGGGGGGGGGGGGGGGGGGGGGGGGGGGGGGGGGGGGGGGGGGGGGGFGGGGGGGGGGGGGGGGGGGGGGGGGGFGGGGGGGGGEGGFEGGGGGGGGGGGG3EGGGFFGGFGFGGGFFGDGFGGGFGGGBE0@FFFF;GGG;DFFFFF>:9>?:FBFF?1?<<?FFFBGGF<FFFFF<4>?BBE>???
@M06628:26:000000000-CRM2J:1:1101:9349:7041 1:N:0:113
TACGAGGGGTGCAAGCGTTAATCGGAATTACTGGGCGTAAAGCGTGCGTAGGTGGTTTGTTAAGCAAGATGTGAAAGCCCCGGGCTCAACCTGGGAACTGCATTTTGAACTGGCAAACTAGAGTATCGTAGAGGGTAGTGGAATTTCCAGTGTAGCGGTGAAATGCGTAGAGATTGGAAGGAACATCAGTGGCGAAGGCGGCCACCTGGACAAATACTGACACTGAGGCACGAAAGCGTGGGGAGCAAACAGGATTAGATACCCTGGTAGTCCACGCCGTAA
+
GGGGGGGGGGGGGGGGGGGGGGGGGGGGGGGGGGGGGGGGGGGGFFGGGGGGGGGFGGGGGGGGGGGGGGGGGGGGGGGGGGGGGGGGGGFGGGGGGGGGGGGGGGGGGGGGFGGGGGGGGGGGGGGGGGGGGGGGGGGGGGGGGGGGGGGGGGGGGGGGGGGGGGGGFGGGGGGGGGFGGGGGGGGGGGGFGGGGGDFGFFGGFGFGGGFFFFGGGGGGGGGFFFFFFGFFGDGFBFFFF9>:09?:FFFFFBFAFBBFFDFG?:FFA<399AFF(514?<
@M06628:26:000000000-CRM2J:1:1101:14980:7044 1:N:0:113
TACGGAGGGTGCGAGCGTTAATCGGAATTACTGGGCGTAAAGCGCATGCAGGTGGTTCATTAAGTCAGATGTGAAAGCCCGGGGCTCAACCTCGGAACTGCATTTGAAACTGGTGAACTAGAGTGCTGTAGAGGGGGGTAGAATTTCAGGTGTAGCGGTGAAATGCGTAGAGATCTGAAGGAATACCAGTGGCGAAGGCGGCCCCCTGGACAGACACTGACACTCAGATGCGAAAGCGTGGGGAGCAAACAGGATTAGATACCCTGGTAGTCCACGCCGTAA
+
GGGGGGGGGGGGGGGGGGGGGGGGGGGGGGGGGGGGGGGGGGGGGGGGGGGGGGGGGGGGGGGGGGGGGGGGGGGGGGGGGGGGGGGGGGGGGGGGGGGGGGGGGGGGGGGGGGGFGGGGGGGGGGGGGGGGGGGGGGGGGGGGGGGGGGGGGGGGGGGGGGGGGGGGFGGGGGGGGGGFGGGGGGGGGGGGGGGGGGGGEFD<BDFGGGFFGGGGGGGGGFGFF?F?FFF>GEGBBDFBEFF:>F:2F?FFFF)64>AA:>EGF:3:AAFBFFFFFFFF?:
@M06628:26:000000000-CRM2J:1:1101:18155:7119 1:N:0:113
TACGAGGGGTGCAAGCGTTAATCGGAATTACTGGGCGTAAACCGTGCGTAGGTGGTTTGTTAAGCAAGATGTGCAAGCCCCGGGCTCAACCTGGGAACTGCATTTTGAACTGGCAAACTAGAGGATAGTAGAGGGTAGTGGAATTTCCAGTGTAGCGGTGAAATGCGCATAGATTGGAAGGAACATCAGTGGCGAAGGAGGCTACCTGGACAAATACTGACACGGAGGCACGAAAGCGTGGGGAACAAAACGGCTATGAACACCATGAACTCCCAGCCGTAA
+
C66F6@CCGEGDGCGFG:BFGC,9F@FC<,6<,66C@CCFE,C@FG,+86@=FD7FDF7FA<55,,C9CE<?,,9CCFGFE:FFGG<FGG8F<,+B,BA?F<,5A,?CD<F>FG,5F<,8CD,,33,8,7=3>35C:EC6,7F,8,,3@,,,37,;55B**,,?,2C*:**,>,,4AC765,,:2?:>,51<C5BD****):<;)00>C<);/2?>>:7C7+*))-.)8DF(15<(..7.),(-((.4D2).((0-)).-2.2;))*.--)))(()(0-(((
@M06628:26:000000000-CRM2J:1:1101:11216:7131 1:N:0:113
TACGAGGGGTGCAAGCGTTAATCGGAATTACTGGGCGTAAAGCGTGCGTAGGTGGTTTGTTAAGCAAGATGTGAAAGCCCCGGGCTCAACCTGGGAACTGCATTTTGAACTGGCAAACTAGAGTATTGTAGAGGGTAGTGGAATTTCCAGTGTAGCGGTGAAATGCGTAGAGATTGGAAGGAACATCAGTGGCGAAGGCGGCTACCTGGACAAATACTGACACTGAGGCACGAAAGCGTGGGGAGCAAACAGGATTAGATACCCTGGTAGTCCACGCCGTAA
+
GGGGGGGGGGGGGGGGGGGGGGGGGGGGGGGGGGGGGGGGGGGGGGGGGGGGFGGGGGGGGGGGFGGGGGGGGGGGGGGGGGGGGGCGGGGGGGGGGGGGGGGGGGGGGGGGGGGGFGGFGGGCFGGGGGGGGFGGGGFGGGGGGGGGGGGGGGGGGGEEGGGGGGGEEGGGFGGGGFFGGGGGGGGDGGGGGGGGGGGGFFGGFGFGGGFFGGGGGGGDFGGFFAFFFGFFGGGB05)0;>F?>FBFGFFF??4),5>AFB?EF?F:AAFFFA<?F:6(4<
@M06628:26:000000000-CRM2J:1:1101:5973:7176 1:N:0:113
TACGAGGGGTGCAAGCGTTAATCGGAATTACTGGGCGTAGAGCGTGCGTAGGTGGTTTGTTAAGCAAGATGTGAAAGCCCCGGGCTCAACCTGGGAACTGCATTTTGAACTGGCAAACTAGAGTATTGTAGAGGGTAGTGGAATTTCCAGTGTAGCGGTGAAATGCGTAGAGATTGGAAGGAACATCAGTGGCGAAGGCGGCTACCTGGACAAATACTGACACTGAGGCACGAAAGCGTGGGGAGCAACCAGGATTAGATACCCTGGTAGTCCACGCCGTAA
+
GGGGGGGGGGGGGGGGGGGGGGGGGGGGGGGGGGGGGGGGGGGGFGGGGGGGFGGFGGGGGGGGGGGGGGGGGGGGGGGGGGGGGGGGGGGGGGGGGGGGGFGGGGGGGGGGGGGGGGDEGGGGGGGGGGGGGGGGGGGGGGGGGGGGGGGGGGGGGGGGGGGGGGGGFGGGGGFGGCFFGGFGGGGGGGGGGGGGGDFGFFGGFFFGGGFFCGGGGGGGCEGFFFFF:DF6EEG>BBDFE>F?;BFF*2@FFFFF?>ADGB8<??F?FF><4AB:;F99??
@M06628:26:000000000-CRM2J:1:1101:26090:7180 1:N:0:113
TACGAGGGGTGCAAGCGTTAATCGGAATTACTGGGCGTAAAGCGTTCGTAGGCGGTTTGTTAAGCAAGATGTGAAAGCCCAGGGCTCAACCTTGGAACTGCATTTTGAACTGGCAAACTAGAGTACTGTAGAGGGTGGTGGAATTTCCAGTGTAGCGGTGAAATGCGTAGAGATTGGAAGGAACATCAGTGGCGAAGGCGGCCACCTGGACAGATACTGACGCTGAGGAACGAAAGCGTGGGGAGCGAACAGGATTAGATACCCTGGTAGTCCACGCCGTAA
+
GGGG@FGGGFGG@FGGGGGE<EGGGGGGGFGGGGGGGGGGGGGGCBFEG8FG9FF@>?FF8FDCAEGGGGFFGGFEGGGGGGGGGGGGGGGBFFGGGGFFF,5FEFFGGGGGCF,56DF<FFFF=CFFFGGGGGG83FFFDGCFG,@BAFGGGGD>*>BCGGGG?FCEEGDGDFGGGFG?EG7=F;6<CFGECEGDE7FE3=D7FD>FCFF695:C*:DFC=CBB>F@47>2CCC1:BBDDB>?>B>69>FFF:FD?F2AFAGF*8@?AFAB5<2<BFB634
@M06628:26:000000000-CRM2J:1:1101:26070:7190 1:N:0:113
TACGAGGGGTGCAAGCGTTAATCGGAATTACTGGGCGTAAAGCGTTCGTAGGCGGTTTGTTAAGCAAGATGTGAAAGCCCAGGGCTCAACCTTGGAACTGCATTTTGAACTGGCAAACTAGAGTACTGTAGAGGGTGGTGGAATTTCCAGTGTAGCGGTGAAATGCGTAGAGATTGGAAGGAACATCAGTGGCGAAGGCGGCCACCTGGACAGATACTGACGCTGAGGAACGAAAGCGTGGGGAGCGAACAGGATTAGATACCCTGGTAGTCCACGCCGTAA
+
GGGG<@FGGEGGDGGGGGGGCGGGGGGGGGGGGGGGGEGGGGGG,6FGGGGGFGGF@=?FBFGGFGGGG9FGGGGGEGGGGGGGGGGGGGGFGGGGGGGGG9DGG9AFGGGGF?=DCFGGGGDGGEFGDFGGGG+66FGGGGGGGFGEGFFGGGGDGGGGGGGG9EEGFGG7EFG6FCGFGGFGGFGGGGGFGGGGGGGG3>DGFG>CGGFFGFGGGGGGGCGEFFFF?*<:EEG>?D:>BBFFFFB>C>BF<F)6<BDFFFGGF<>B>AF>44<<>>;>F?
@M06628:26:000000000-CRM2J:1:1101:16614:7194 1:N:0:113
TACGGAGGGTGCGAGCGTTAATCGGAATTACTGGGCGTAAAGCGCATGCAGGTGGTTCATTAAGTCAGATGTGAAAGCCCGGGGCTCAACCTCGGAACTGCATTTGAAACTGGTGAACTAGAGTGCTGTAGAGGGGGGTAGAATTTCAGGTGTAGCGGTGAAATGCGTAGAGATCTGAAGGAATACCAGTGGCGAAGGCGGCCCCCTGGACAGACACTGACACTCAGATGCGAAAGCGTGGGGAGCAAACAGGATTAGATACCCTGGTAGTCCACGCCGTAA
+
GGGGGGGGGGGGGGGGGGGGGGGGGGGGGGGGGGGGGGGGGGGGGGGGGGGGGGGGGGGGGGGGGGGGGGGGGGGGGGGGGGGGGGGGGGFGDGFGFCFGGGGGGGGGGGGGGGDGGGGGGGGGGGGGGGGGGGGGGGGGGGGGGGGGGGGGGGGGGGGGGGGGGGGGFGGGGGCGGGGGGGGGGGDFGGGFGEGCGEGGFF3CBGEGF4>FGGGGGCGGGGGFFFFFFG=>GGGFBF>EE>F?>B0:D:FFFFFA?BF>F>GDFBFFB<<AAD?:>FFFFB
@M06628:26:000000000-CRM2J:1:1101:16606:7214 1:N:0:113
TACGGAGGGTGCGAGCGTTAATCGGAATTACTGGGCGTAAAGCGCATGCAGGTGGTTCATTAAGTCAGATGTGAAAGCCCGAGGCTCAACTTCAGAACAGCAGTCGAAACTAGTAGACTAGAGTACAGTAGGGGTAGGGAGAATTTCCAGTGTAGCGGTGAAATGCGTAGAGATCTGAAGGAATACCAGTGGCGAAGGCGGCTCACTGGGCTGATACTAACACTCAGATGCGAAAGCTAGGGGAGCAAATAGGATTAGATACCCCGGTAGTCCACGCCGTAA
+
9FGGGGGGCFGG@FG7FGGG@,<FGGGGGGGGGGGGGGGGGGGGC7FE8FFGCFGFF<,,CFGGGGG<EFGGFGGG,F,:@4FFGGGGGG,CF,,CFF,BFG,E,@FFGGG9,=<,EFGGFFGG9,,CFGE,>F33+++,6@FGGGG,,@FFGGGGGGGGGCFGFGGGDCD7EF,1>9C,<<A,<CE++5?EDGGGGGG5).)**:@GG*8)**2:CF*<9?DF?:4***17CCG9:**946029>F7C)/00<6<?<4)2:@F)(799BFA5))-4>748:
@M06628:26:000000000-CRM2J:1:1101:11797:7288 1:N:0:113
TACGAGGGGTGCAGGCGTTAATCGGAATTACTGGGCGTAAAGCGTGCGTAGGTGGTTTGTTAAGCAAGATGTGAAAGCCCCGGGCTCAACCTGGGAACTGCATTTTGAACTGGCAAACTAGAGTATTGTAGAGGGTAGTGGAATTTCCAGTGTAGCGGTGAAATGCGTAGAGATTGGAAGGAACATCAGTGGCGAAGGCGGCTACCTGGACAAATACTGACACTGAGGCACGAAAGCGTGGGGAGCAAACAGGATTAGATACCCTGGTAGTCCACGCCGTAA
+
GGGGGGGGGGGGGGGGGGGGDFFGGGGGGGGGGGGGGGGGGGGGGGGGGGGGGGGGGGGGGGGGGGGGGFGGGGGGGGGGGGGGGGGGGGGGGGGGGGGGGGGGGGGGGGGGGGGGGGGGGGGGGFGGGGGGGFEFGGGGGGGGCFGGGGGGGGGGGGGGGGGGGGGGDGGGEGGGGGGGGGGGGGGGGFGGGGGDGGFGFFGGFGFGGGFFFGGGGGGEF6<@FFFFFDF?GCG>BDFF>BFBBBFFGFFFFF4:3?FDC5<CFFFFFFFFAF<<>FF>?B
@M06628:26:000000000-CRM2J:1:1101:8084:7294 1:N:0:113
TACGGAGGGTGCGAGCGTTAATCGGAATTACTGGGCGTAAAGCGCATGCAGGTGGTTCATTAAGTCAGATGTGAAAGCCCGGGGCTCAACCTCGGAACTGCATTTGAAACTGGTGAACTAGAGTGCTGTAGAGGGGGGTAGAATTTCAGGTGTAGCGGTGAAATGCGTAGAGATCTGAAGGAATACCAGTGGCGAAGGCGGCCCCCTGGACAGACACTGACACTCAGATGCGAAAGCGTGGGGAGCAAACAGGATTAGATACCCTGGTAGTCCACGCCGTAA
+
GGGGGGGGGGGGGGGGGGGGFGGGGGGGGGGGGGGGGGGGGGGGGGGGGGGGGGGGFGGGGGGGGGGGGGGGGGGGFGGGGGGGGGGGGGGGGGGGFFGGGFGGGGGGGGGGGGGGGGGGGGGGGGGGGGGGGGGGGGGGGGGGGGGGGGGGGGGGGGGGFGGGGGGGFGGGGGGGGGGGGGGGGGGGGGGGGGGGGGGGFF9C@GFGGGFFGGGGGGGGGGGFFBFFFGF>GGGFFFFFFFFF911<<:FFFBF2>FFFGFFGF?FFBAAA<<?FFF;B:?
@M06628:26:000000000-CRM2J:1:1101:21638:7331 1:N:0:113
TACGGAGGGTCCGAGCGTTAATCGGAATTACTGGGCGTAAAGCGCACGCAGGCGGTTTGTTAAGCTGGATGTGAGAGCCCTGGGCTCAACCTGGGAATTGCATTTAGAACTGGCAGGCTAGAGTTTTGGAGATGGGAGTGGAATTCCAGGTGTAGCGGTGAAATGCGTAGATATCTGGAGGAACATCAGTGGCGAAGGCGACTCCCTGGTCAGTAACTGACGCTCATGTGCGAAAGTGTGGGTAGCGAACAGGATTAGATACCCTGGTAGTCCACACCGTAA
+
GGGGGGGGGGGGGGGGGGGGGGGGGGGGGGGGGGGGGGGGGGGGGGGGGGGGGGGGGGGGGGGGGGGGGGGGGGGGGGGGGGGGGGGGGGGGGGGGFGGGGGGGGGGGGGGGFGGGGGGGGGGFGGGGGFGGGGGGGGGGGGGGGGGGGGGGGGGGGGGGG@FGGGGGFGGGGGGGGGGGGGGGGGGC?FGFGGGGGDGGFFGDFFFGFFBFFGFGGFGGGGGFF>BFFGFFDEG>FF8FDF>A?:>>D>@FF?4<DFABFA<CFBF?<9A>ABD?BF>FF?
@M06628:26:000000000-CRM2J:1:1101:21620:7341 1:N:0:113
TACGGAGGGTCCGAGCGTTAATCGGAATTACTGGGCTTAAAGCGCACGCAGGCGGTCTTTTAAGCTGGATGTGAGATCCCTCGGCTCAACCTGGGAATTGCATTTAGTACTGGCAGGCTAGAGTTTTGTAGAGGGAAGTGGAATTCCTGGTGTAGCGGTGAAATGCGTAGATATCTGAAGGAACATCCATGGCGAAGGCGACTCACTGGTCAGTAATTGACGCTCAGGTACGAAAGCGTGGGGAGCGAACAGGATTAGATACCCTTGTAGTCCACACCGTAA
+
GGGGGGGG+F6F+@CFGGGG<,CFEG:D@ECFGGGD,EECFGGGD+@=FFGG7FG++B<,EFGGA9,8F,=EFGAF99B,B,8@FGEGFF,4,,<FGFFGG,7<F9,,CF,C8>=BFGD,@FAFGG9D8,8F,<@+,53>EFGG737,33@DCE;;CEEDF@EGFG*CDGGGFG7,;,,,4<FFGCC5+5+=8:EG>*:*):C<)06+**1**;*:*::+;ED@09;4*2915CD9()875((((4(,)95<01F9)4<DF<FC*(..)6<>B>D04)-:04
@M06628:26:000000000-CRM2J:1:1101:21644:7348 1:N:0:113
TACGGAGGGTCCGAGCGTTAATCGGAATTACTGGGCGTAAAGCGCACGCAGGCGGTTTGTTAAGCTGGATGTGAGAGCCCTGGGCTCAACCTGGGAATTGCATTTAGAACTGGCAGGCTAGAGTTTTGGAGATGGGAGTGGAATTCCAGGTGTAGCGGTGAAATGCGTAGATATCTGGAGGAACATCAGTGGCGAAGGCGACTCCCTGGTCAGTAACTGACGCTCATGTGCGAAAGTGTGGGTAGCGAACAGGATTAGATACCCTGGTAGTCCACACCGTAA
+
GGGGGGGGGGGGGGGGGGGGCFGGGGGGGGGGGGGGGGGGGGGGGGGGGGGGGGGGGGGGGGGGGGGGGGGGGGGGGGGGGGGGGGGGGGGGGGGGGGGGGGGGGGGGGGGGGGGGGGGGGGGGGGGGGGGGGGGGGGGGGGGGGGGGGGGGGGGGGGGGGGGGGGGGFGGGGFGFGFGGGGGGGGGGGGGGGGGGGGGGFFGGFGFGGFFFGGG7>CCFFGGEEFFFF7=?GGG>B?FFF?B)4:>>793F?<FA?DA97AGEFF>BFA<A6>3:?B>:BB
@M06628:26:000000000-CRM2J:1:1101:16023:7380 1:N:0:113
TACGGAGGGTGCGAGCGTTAATCGGAATTACTGGGCGTAAAGCGTACGTAGGCGGATTATTAAGCGAGATGTGAAATCCCGGGGCTCAACCTCGGAACTGCATTTCGAACTGGTAGTCTAGAGTATTGTAGAGGGTGGTGGAATTTCCAGTGTAGCGGTGAAATGCGTAGAGATTGGAAGGAACATCAGTGGCGAAGGCGGCCACCTGGACAAATACTGACGCTGAGGTACGAAAGCGTGGGGAGCGAACAGGATTAGATACCCTGGTAGTCAACGCCGTAA
+
GGGGGGGGGGGGGGGGGFGGGGGGGGGGGGGGGGGGGGGGGGGGGGGGGGGGGGGGGGGGGGGGGGGGGGGGGGGGGGGGGGGGGGGGGGGGGGGGGGGGGGGGGGGGGGGGGGGGGGGGGGGGGGGGGGGGGGGGGGGGGGGGGGGGGGGGGGGGGGGGGFGGGGGGFGGGGGGGGGGGGGGGGGGGGGGGGGGGGEGGFFGGFGFGGGFFGGGGGGGFGGGFF>FFFGB?GGGFFFEFFFFFFFF072>?<BF<?F<5::AFF<<>FFFF)62:BFFFB:
@M06628:26:000000000-CRM2J:1:1101:16004:7385 1:N:0:113
TACGGAGGGTGCGAGCGTTAATCGGAATTACTGGGCGTAAAGCGTACGTAGGCGGATTATTAAGCGAGATGTGAAATCCCGGGGCTCAACCTCGGAACTGCATTTCGAACTGGTAGTCTAGAGTATTGTAGAGGGTGGTGGAATTTCCAGTGTAGCGGTGAAATGCGTAGAGATTGGAAGGAACATCAGTGGCGAAGGCGGCCACCTGGACAAATACTGACGCTGAGGTACGAAAGCGTGGGGAGCGAACAGGATTAGATACCCTGGTAGTCCACGCCCTAA
+
CAFDFCFECCCFECFFEFGCCFFFEGGGFGGGGGGGGGGGGGGGGGGGGEGGGGGGGGGGGFGFGGGGGGGGGGGGGGGGGGGGGGGGGGGFGGEGFGGGGGGFGGGGGGGGGGGGGGGEGFGGFGGGFGGGGGGGGGGGGGGGGGGGGGFGGGFFGGGGGGGGGGGGDD:C9CFGGGGGGGGG@FGGGGGGGGGGGGGGFEGGFGFGGGF@GGGFGGGGGGGFFFFFFGFFCG<>FB35>99:FFF>G>EFFFFAD?BFGFGG??@>)4-:AFF217((.4
@M06628:26:000000000-CRM2J:1:1101:12212:7484 1:N:0:113
TACGAGGGGTGCAAGCGTTAATCGGAATTACTGGGCGTAAAGCGTGCGTAGGTGGTTTGTTAAGCAAGATGTGAAAGCCCCGGGCTCAACCTGGGAACTGCATTTTGAACTGGCAAACTAGAGTATTGTAGAGGGTAGTGGAATTTCCAGTGTAGCGGTGAAATGCGTAGAGATTGGAAGGAACATCAGTGGCGAAGGCGGCTACCTGGACAAATACTGACACTGAGGCACGAAAGCGTGGGGAGCAAACAGGATTAGATACCCTGGTAGTCCACGCCGTAA
+
GGGGFGGGGGGGGGGGGGGGFGGGGGGGGGGGGGGGGGGGGGGGGGGGGGGGGGGGGGGGGGGGGGGGGGGGGGGGGGGGGGGGGGGGGGGGGGGGGGGGGGGGGGFGGGGGGGGEFGGGGGGGGGGGGGGGGGGGGGGGGGGGGGGGGGGGGGGGGGGGGGGGFDGGFGGGGGGGGGGGGGGGGGGGGGGGGGGGGGGGFFGGFGFGGGFFGGGFGGGGGGGFFFFFFDFBGGGFFFFFFBFFFFF7FFFFFF@BFFAA>>FGF?FFFFFFFBFFBFFBBB
@M06628:26:000000000-CRM2J:1:1101:11121:7531 1:N:0:113
TACGAGGGGTGCAAGCGTTAATCGGAATTACTGGGCGTAAAGCGTGCGTAGGTGGTTTGTTAAGCAAGATGTGAAAGCCCCGGGCTCAACCTGGGAACTGCATTTTGAACTGGCAAACTAGAGTATTGTAGAGGGTAGTGGAATTTCCAGTGTAGCGGTGAAATGCGTAGAGATTGGAAGGAACATCAGTGGCGAAGGCGGCTACCTGGACAAATACTGACACTGAGGCACGAAAGCGTGGGGAGCAAACAGGATTAGATACCCTGGTAGTCCACGTCGTAA
+
GGGGFGGDCFGGGGGGEGEGEFGGGDEGGGFGEFGGGGGEFGGGFDGGGGGDFFGGGFGGGGGGGGFFEFFGGGGFGGGGGEGGGGGGGGGEFGGGGGGGGGFFGG9@FGGGFG=FFFGCFDFFFFGFFGGFGFGGGGGGGGGG7FFGG9FBFAEGFGGGGGCBB?EGFG4?FGGGGGGFGFGGGGGFGGGGGGGGGGGG>BGDFGF9FC:?<CCFGGGGFCFFFBF@>D>:GEGFFEF>>>FFFFF7F?FF:<6:34).:<EGF:>?AA8<AAB0,80(.4
@M06628:26:000000000-CRM2J:1:1101:12008:7532 1:N:0:113
TACGGAGGGTGCGAGCGTTAATCGGAATTACTGGGCGTAAAGCGCATGCAGGTGGTTCATTAAGTCAGATGTGAAAGCCCGGGGCTCAACCTCGGAACTGCATTTGAAACTGGTGAACTAGAGTGCTGTAGAGGGGGGTAGAATTTCAGGTGTAGCGGTGAAATGCGTAGAGATCTGAAGGAATACCAGTGGCGAAGGCGGCCCCCTGGACAGACACTGACACTCAGATGCGAAAGCGTGGGGAGCAAACAGGATTAGATACCCTGGTAGTCCACGCCGTAA
+
GGGGGGGGGGGGGGGGGGGGEGGGGGGGGFGGGGGGGGGGGGGGGGGGGGGGGGGGGGGGGGGGGGGGGGGFFFGGGGGGGGGGGGGGGGGGGGGGFFGGGGGGGGGGGGGGGGGDFGGGGGGGGGGGGGGAFFGGGGGEGGGGGGGFGGGGGGGGGCEGGGGGGGGGFGGGGGGGGGGGGGGGGGGGGGGGGGGGGGGGFF5DEGFGGGFFGGGFGGGGGCFFF?F??CFFGGG9?FFFFFFBFFB<7?FF?:@FBFDBF>FC=<FFFFBFFFFF0FB>FB
@M06628:26:000000000-CRM2J:1:1101:10993:7568 1:N:0:113
TACGAGGGGTGCAAGCGTTAATCGGAATTACTGGGCGTAAAGCGTGCGTAGGTGGTTTGTTAAGCAAGATGTGAAAGCCCCGGGCTCAACCTGGGAACTGCATTTTGAACTGGCAAACTAGAGTATTGTAGAGGGTAGTGGAATTTCCAGTGTAGCGGTGAAATGCGTAGAGATTGGAAGGAACATCAGTGGCGAAGGCGGCGACCTGGACAAATACTGACACTGAGGCACGAAAGCGGGGGGAGCAAACAGGATTAGATACCCTGGTAGTCCACGCCGTAA
+
GGGGGGGGGGGGGGGGGGGECCFGGGGGGGGGGGGFGFFGGGFGGGGGGGGGGGGFFGGGCFFGGGGFGGGGGEGFFFGGGGGFGGGGGGFFGGGGGGFGFGGG9FGFGGGGGGGFFFFFGGGGGGGFF9D9BDEEGGGGGGFGGGGG;DFFGFGGGGGGGFGGGGECB99,>DCFFGFFEGFGGGFFGC:CCGE31:FE::)9>D@G77>FC7*?CCCGGG4?6<6))*)4C55417)<;09(((((*.7.36@4?)640)32*(0.6A>A45)(4@67?6
@M06628:26:000000000-CRM2J:1:1101:3452:7581 1:N:0:113
TACGAGGGGTGCAAGCGTTAATCGGAATTACTGGGCGTAAAGCGTGCGTAGGTGGTTTGTTAAGCAAGATGTGAAAGCCCCGGGCTCAACCTGGGAACTGCATTTTGAACTGGCAAACTAGAGTATTGTAGAGGGTAGTGGAATTTCCAGTGTAGCGGTGAAATGCGTAGAGATTGGAAGGAACATCAGTGGCGAAGGCGGCTACCTGGACAAATACTGACACTGAGGCACGAAAGCGTGGGGAGCAAACAGGATTAGATACCCTGGTAGTCCACGCCGTAA
+
GGGGFEGGGGGGGGGGGGGGGGGGGGGGGGGGGGGGGGGGGGGGGGGGGGGGGGGFFGGGGGGGGGGGGGGGGGGGGGGGGGGGGGGGGGGGGGGGGGGGGGGGGGGGGGGGCFGGGGGGGGGGGGGFGGGGGGGGGGGGGGGGGGGGGGGGGGGGCGGGGGGGGGGGFGGFGGGGFGGGGGFFGGGGGGGGGGGGGGGDDEGGFGFGGGFFGGGGGGGGGGGFFAFF3DFFGGGFFFFFFFFBBFFBGFFFFFFA7<AAGB@FF:FBFFBB<A<1;>(,4:
@M06628:26:000000000-CRM2J:1:1101:10980:7586 1:N:0:113
TACGAGGGGTGCAAGCGTTAATCGGAATTACTGGGCGTAAAGCGTGCGTAGGTGGTTTGTTAAGCAAGATGTGAAAGCCCCGGGCTCAACCTGGGAACTGCATTTTGAACTGGCAAACTAGAGTATTGTAGAGGGTAGTGGAATTTCCAGTGTAGCGGTGAAATGCGTAGAGATTGGAAGGAACATCAGTGGCGAAGGCGGCTACCTGGACAAATACTGACACTGAGGCACGAAAGCGTGGGGAGCAAACAGGATTAGATACCCTGGTAGTCCACGCCGTAA
+
GGGGGGGGGGGGGGGGGGGGGGGGGGGGGGGGGGGGGGGGGGGGGGGGGGGGGGGGGGGGGGGGGGGGGGGGGGGGGGGGGGGGGGGGGGGGGGGGGGGGGGGGGGGGGGGGGGGFGGGGGGGGGGGGGGGGGGGGGGGGGGGGGGGGGGGGGGGGGGGGGGGGGGGGFGGGGGGGGCGGGGGGGGGGGGGGGGGGGGGGFFGGFGFGGGFFGGGGGGGGGGGFFFFFFGFFGGGFFFFFFFFFFFFFGFFFFFFAFFFFF<CFFFFFFFFFAFFFFFF>BF
@M06628:26:000000000-CRM2J:1:1101:14655:7600 1:N:0:113
TACGAGGGGTGCAAGCGTTAATCGGAATTACTGGGCGTAAAGCGTGCGTAGGTGGTTTGTTAAGCAAGATGTGAAAGCCCCGGGCTCAACCTGGGAACTGCATTTTGAACTGGCAAACTAGAGTATTGTAGAGGGTAGTGGAATTTCCAGTGTAGCGGTGAAATGCGTAGAGATTGGAAGGAACATCAGTGGCGAAGGCGGCTACCTGGACAAATACTGACACTGAGGCACGAAAGCGTGGGGAGCAAACAGGATTAGATACCCTGGTAGTCCACGCCGTAA
+
GGGGGGGGGGGGGGGGGGGGGGGGGGGGGGGGGGGGGGGGGGGGGGGGGGGGGGGGGGGGGGGGGGGGGGGGGGGGGGGGGGGGGGGGGGGGGGGGGGGGGGGGGGGGGGGGGGGCGGGGGGGGGGGGGGGGGGGGGGGGGGGGGGGGGGGGGGGGGGGGGGGGG7EEFGGGGGGGGGGGGGGGGGGGGGGGGGGGGGGGFFGGFGFGGGFFGGGGGGD?CFGFFAFFFDFBGGGFB:7>B>B?FFFFGBFFBFFB>FBFGFGG94<?<<>AFFDFFFF6?F
@M06628:26:000000000-CRM2J:1:1101:19188:7613 1:N:0:113
TACGGAGGGGGTTAGCGTTGTTCGGAATTACTGGGCGTAAAGCGCACGTAGGCGGATCAGAAAGTATAGGGTGAAATCCCAGGGCTCAACCCTGGAACTGCCTTGTAAACTCCTGGTCTTGAGTTCGAGAGAGGTGAGTGGAATTCCGAGTGTAGAGGTGAAATTCGTAGATATTCGGAGGAACACCAGTGGCGAAGGCGGCTCACTGGCTCGATACTGACGCTGAGGTGCGAAAGTGTGGGGAGCAAACAGGATTAGATACCCTGGTAGTCCACACCGTAA
+
GGGGGFGGGGGGGGGGGGGGGGGGGGGGGGGGGGGGGGGGGGGGGGGGGGGGGGGGGGGGGGGGGGGGGGGGGGGGGGGGGGGGGGGGGGGGGGGGGGGGGGGGGGGGGGGGGGGGGGGGGGGGGGGGGGGGGGGGGGGGGGGGGGGGGGGGGGGGGGGGGGGGGGGGFGGGGGGGGGGGGGGGGGGGGGGGGGGGGGGGFFDGFGFGFGFFDDGGGGGGGGG>EBFFFFFBGGGFFFFFFFFBBBFFGF>??FFAFFAAFFGF=?F?ABFF<:<?BEB::<
@M06628:26:000000000-CRM2J:1:1101:19454:7613 1:N:0:113
TACGGAGGGTGCAAGCGTTACTCGGAATCACTGGGCGTAAAGAGCGTGTAGGCGGGTTTGTAAGTTTGAAGTGAAATCCAATGGCTCAACCATTGAACTGCTTTGAAAACTGCTTACCTAGAATATGGGAGAGGTAGATGGAATTTCTGGTGTAGGGGTAAAATCCGTAGAGATCAGAAGGAATACCGATTGCGAAGGCGATCTACTGGAACATTATTGACGCTGAAACGCGAAAGCGTGGGGAGCAAACAGGATTAGATACCCTGGTAGTCCACGCCGAAA
+
GFGGGGCGDFCCEFF8CFGGEG@C@FFFGFDADFGFEEEC@FGGDE@F?EFGGGGGGGGGGFAF<BEFG<<?<<F<F?9EB?EFGCGCEGGF9B?FFGEGCCFFBGF<F@DFBFFFCBBAFGC<>F;F,,@@=7,,@F<>:CCFFDAFFGFDB;FCGEEGCAA>C6B:*;>E9E9CD6CC/<<?C;BEGDC87CEDEC==>)>FFGF9+C48C:CCDF*0:*17),**/*.,>EC1:F:).73<>90:73<5:B:<226<>A6AF?FFFA>24)289:1029
@M06628:26:000000000-CRM2J:1:1101:7690:7634 1:N:0:113
TACGAGGGGTGCAAGCGTTAATCGGAATTACTGGGCGTAAAGCGTTCGTAGGCGGTTTGTTAAGCAAGATGTGAAAGCCCTGGGCTCAACCTGGGAACTGCATTTTGAACTGGCAAACTAGAGTACTGTAGAGGGTGGTGGAATTTCCAGTGTAGCGGTGAAATGCGTAGAGATTGGAAGGAACATCAGTGGCGAAGGCGGCCACCTGGACAGATACTGACGCTGAGGAACGAAAGCGTGGGGAGCAAACAGGATTAGATACCCTGGTAGTCCACGCCGTAA
+
GGGGGGGGGGGGGGGGGGGGGGGGGGGGGGGGGGGGGGGGGGGGGGGGGGGGGGGGGGGGGGGGGGGGGGGGGGGGGGGGGGGGGGGGGGGGGGGGGGGGGGGGGGGGGGGGGGGGGGGGGGGGGGGGGGGGGGGGGGGGGGGGGGGGGGGGGGGGGGGGGGGGGGGGFGGGGGGGGGGGGGGGGGGGGGGGGGGGGGGGFFDGFGFGGGFFGGGGGGGGGGGFFFFFFGFFGGGFFFFFFFFFFFFFFFFFF?FFFFFFGFGGF<F?FFFA4ABF>FFFFB
@M06628:26:000000000-CRM2J:1:1101:6105:7634 1:N:0:113
TACGGAGGGTGCAAGCGTTAATCGGAATTACTGGGCGTAAAGCGCACGTAGGTGGTTTGTTAAGTTGGATGTGAAAGCCCAGGGCTCAACCTTGGAACTGCATTCAAAACTGGCGAACTAGAGTATGGTAGAGGTGAGTGGAATTTCCTGTGTAGCGGTGAAATGCGTAGAGATGGGAAGGAACATCAGTGGCGAAGGCGACTCACTGGACCAATACTGACACTGAGGTGCGAAAGCGTGGGTAGCAAACAGGATTAGATACCCTGGTAGTCCACGCCGTAA
+
FGGGGGGGGGGGGGGGGGGEDEFFGEGGGGGGGGGGGGGGGGGGGGGGFFGGGGGGGGGFGF<EFFGGGFGGGGGGGGCFGFGGG<FFGGGGGGGFCFF@FEACGFGGGGGFGFGGGGGGAEGFGGGGGGGGGGGGGGGGGGFGFGGGFGGGGGGGGGGGCFCEF?EGFGGGGGG,=FGGDF:FCFEFFFFGGGGDEGGEDBGGA7AC*5>)>F69F>FF4CGF6<?FFC4;G5D3777@D9>>B?2<9,>@0,06,<2<D<FC@1;?F<<A)6<(3729<:
@M06628:26:000000000-CRM2J:1:1101:6092:7646 1:N:0:113
TACGGAGGGTGCAAGCGTTAATCGGAATTACTGGGCGTAAAGCGCACGTAGGTGGTTTGTTAAGTTGGATGTGAAAGCCCAGGGCTCAACCTTGGAACTGCATTCAAAACTGGCGAACTAGAGTATGGTAGAGGTGAGTGGAATTTCCTGTGTAGCGGTGAAATGCGTAGAGATGGGAAGGAACATCAGTGGCGAAGGCGACTCACTGGACCAATACTGACACTGAGGTGCGAAAGCGTGGGTAGCAAACAGGATTAGATACCCTGGTAGTCCACGCCGTAA
+
GGGGGGGGGGGGGGGGGGGGGGGGGGGGGGAFGGGGGGGGGGCE>CFGGGGGEGG=FC:FGGGGGGGGGGGGGGGG<,EFCFFEGCGGGGGFGFGFFGGGGGGGGEGGGGGGGGGGGGGGGGGGGFDG=FFGGGCGGGGFGGGGFDGGCFGGGGGGGGGGGGGGGGGGFGGGFGGDF:FCGFGGGEGGGGGGGDGDGGGGFFGGFGFGGG>:97CC<GGGF<CFFFFF@*91EEG6?FEDFF6ABF>AF()7::@A?7<9:4<@??FFA<AF99?FF>>;2:
@M06628:26:000000000-CRM2J:1:1101:10275:7695 1:N:0:113
TACGAGGGATGCAAGCGTTAATCGGAATTACTGGGCGTAAAGCGTGCGTAGGTGGTTTGTTAAGCAAGATGTGAAAGCCCCGGGCTCAACCTGGGAACTGCATTTTGAACTGGCAAACTAGAGTATTGTAGAGGGTAGTGGAATTTCCAGTGTAGCGGTGAAATGCGTAGAGATTGGAAGGAACATCAGTGGCGAAGGCGGCTACCTGGACAAATACTGACACTGAGGCACGAAAGCGTGGGGAGCAAACAGGATTAGATACCCTGGTAGTCCACGCCGTAA
+
GGGGFGGGGGGGGGGGGGGGGGGGGGGGGGGGGGGGGGGGGGGGGGGGGGGGGGGGGGCFFGGGGGGGGGGGGGGGGGGGGGGGGGGGGGGGGGGGGGGGGGGGGGGGGGGGGGGGGGGGGGGGGGGGGGGGGGGGGGGGGGGGGGGGGGGGGGGGGGGGGGGGGGGEAGGGGGEGGGGGGGGGGGGGGGGGGGGGGDGGFFGGFGFGGFFFGGGGGGGGGGGFFF?FFGFFGGG>BFFFEFB0>6:BC?FFFFFFFFFFGFGGFBFFFFDFFB??BFB9::
@M06628:26:000000000-CRM2J:1:1101:14024:7812 1:N:0:113
TACGAGGGGTGCAAGCGTTAATCGGAATTACTGGGCGTAAAGCGTGCGTAGGTGGTTTGTTAAGCAAGATGTGAAAGCCCCGGGCTCAACCTGGGAACTGCATTTTGAACTGGCAAACTAGAGTATTGTAGAGGGTAGTGGAATTTCCAGTGTAGCGGTGAAATGCGTAGAGATTGGAAGGAACATCAGTGGCGAAGGCGGCTACCTGGACAAATACTGACACTGAGGCACGAAAGCGTGGGGAGCAAACAGGATTAGATACCCTGGTAGTCCACGCCGTAA
+
GGGGGGGGGGGGGGGGGGGGGGGGGGGGGGGGGGGGGGGGGGGGGGGGGGGGGGGGGGGGGGGGGGGGGGGGGGGGGGGGGGGGGGGGGGGGGGGGGGGGGGGFGGGGGGGGGGGFGGGFGGGGGGGGGGGGGGGGGGGGGGGGGGGGGGFGGGGGGGGGGGGGGGGGFGGGGGGGGGGGGGGGGGGGGGGGG=CCGCFEFFGGFGFGGGFFGGGGGGGGGGGFFFFFFGFFGGGFFFFFFFFBFFF0FFFFFFFFF?FFFFCFF?FFFDAA>DF?FFFBFF
@M06628:26:000000000-CRM2J:1:1101:4494:7829 1:N:0:113
TACGGAGGGGGTTAGCGTTGTTCGGAATTACTGGGCGTAAAGCGCACGTAGGCGGATCAGAAAGTAAGGGGTGAAATCCCAGGGCTCAACCCTGGAACTGCCTCTTAAACTCCTGGTCTTGAGTTCGAGAGAGGTGAGTGGAATTCCGAGTGTAGAGGTGAAATTCGTAGATATTCGGAGGAACACCAGTGGCGAAGGCGGCTCACTGGCTCGATACTGACGCTGAGGTGCGAAAGTGTGGGGAGCAAACAGGATTAGATACCCTGGTAGTCCACACCGTAA
+
GGGGGGGGGGGGGGGGGGGGGGGGGDGGGGGGGGGGGGGGGGGGDGGGGGGGGGGGGGGGFGFFGFGGGGGGGGGGGG@FGGGGDGGGGGFGGGGGGGGGGGGGGGGGGGGGFGGGGGGGGGGGGGGFGFEGGGGGGDFGGGGGGGGGGGEGGGGCFGGGGGGGGGGGFGGGGGFGGGDGGGGGGGGGGGFGGEGGGGDEBBGGFGFGDFFFGCGGG7:CFGGFF;4>?CFBEGG>>=B=>:(49>??F<:FFFFA<?:<?<<EF?F?AFFF24>?FFB::4
@M06628:26:000000000-CRM2J:1:1101:16799:7925 1:N:0:113
TACGAGGGGTGCAAGCGTTAATCGGAATTACTGGGCGTAAAGCGTGCGTAGGTGGTTTGTTAAGCAAGATGTGAAAGCCCCGGGCTCAACCTGGGAACTGCATTTTGAACTGGCAAACTAGAGTATTGTAGAGGGTAGTGGAATTTCCAGTGTAGCGGTGAAAGGCGTAGAGATTGGAAGGAACATCAGTGGCGAAGGCGGCTACCTGGACAAATACTGACACTGAGGCACGAAAGCGTGGGGAGCAAACAGGATTAGATACCCTGGTAGTCCACGCCGTAA
+
GGGGCGGGGGGFGGGGGFGGGGGGGGGGFGGGGGGGGGGGGGGGGGGGGGGGGGGGGGGGGGGGGGGDGGGGGGGGGGGGDGGGGGGGGGGGGGGGGGGGGGGGGGGGGGGGGGGGGGGGG<BEFFGGADEAFFG:>CFFGGFFGGGGGGGGGFGGGGGGFG;6D5>A?GDFFCFGCF;EGGGGFCCFCGGGGCEGCEFGD>5CFG@FGGFFGFFGGGGFGGFFFFFF>GFFGGGFFE385614>0?BD6)7:::)8?FFFDGF@:@?DF<2:A?01>92::
@M06628:26:000000000-CRM2J:1:1101:16785:7939 1:N:0:113
TACGAGGGGTGCAAGCGTTAATCGGAATTACTGGGCGTAAAGCGTGCGTAGGTGGTTTGTTAAGCAAGATGTGAAAGCCCCGGGCTCAACCTGGGAACTGCATTTTGAACTGGCAAACTAGAGTATTGTAGAGGGTAGTGGAATTTCCAGTGTAGCGGTGAAATGCGTAGAGATTGGAAGGAACATCAGTGGCGAAGGCGGCTACCTGGACAAATACTGACACTGAGGCACGAAAGCGTGGGGAGCAAACAGGATTAGATACCCTGGTAGTCCACGCCGTAA
+
EGGGDGD@BGEGGGGGGCFC@FFFCCFDFFCFFGFGGGGGGGGGFGEGFCGGGGGFFGEGGCDE9FFFEFFFAEDFFFGDEGDCFGGGGFEFDFGGEFGGGEGGGGGGGGGGGCGFEGA,F<DFFGGGFGCF>DGGGGGGGGGGFFFCFGGGFGGGGEGGGGGGGGGE9CCF?FGCG9;CEGGGGGFCGFGGDE88EGGG::DGFGFFEGFF<DG77CFEG?<F4A7F3<F?GGC23..)730(-,(3C?FF?FFFDFFFGFCE*35899-<<<5,2>>7::
@M06628:26:000000000-CRM2J:1:1101:17260:7954 1:N:0:113
TACGGAGGGTGCGAGCGTTAATCGGAATTACTGGGCGTAAAGCGCATGCAGGTGGTTCATTAAGTCAGATGTGAAAGCCCGGGGCTCAACCTCGGAACTGCATTTGAAACTGGTGAACTAGAGTGCTGTAGAGGGGGGTAGAATTTCAGGTGTAGCGGTGAAATGCGTAGAGATCTGAAGGAATACCAGTGGCGAAGGCGGCCCCCTGGACAGACACTGACACTCAGATGCGAAAGCGTGGGGAGCAAACAGGATTAGATACCCTGGTAGTCCACGCCGTAA
+
GGGGGGGGGGGGGGGGGGGGGGGGGGGGGGGGGGGGGFGGGGGGGGGGGGGGEFGGGGGFGGGGGGGGGGGGGGGGGGGGGGGGGGGGGGGGGGGGFFGGGGGGGGGGGGGGGGGGGGGGGGGGGGGGGGGDGGGGGGGGGGGGGFGGGGGGGGGGGGGGGGGGGGGGFGGGGGFGGGGGGGGGGGGGGGGGGGGGGGGG:E3DFGDFCFFFGGGGGGGGGDGFF??FFGF>GGG>FFFFFF;?BFFBGFFFBFFBFFFFGACFF<>?AFFF<<<?>>9;::
@M06628:26:000000000-CRM2J:1:1101:12469:7986 1:N:0:113
TACGAGGGGTGCAAGCGTTAATCGGAATTACTGGGCGTAAAGCGTGCGTAGGTGGTTTGTTAAGCAAGATGTGAAAGCCCCGGGCTCAACCTGGGAACTGCATTTTGAACTGGCAAACTAGAGTATTGTAGAGGGTAGTGGAATTTCCAGTGTAGCGGTGAAATGCGTAGAGATTGGAAGGAACATCAGTGGCGAAGGCGGCTACCTGGACAAATACTGACACTGAGGCACGAAAGCGTGGGGAGCAAACAGGATTAGATACCCTGGTAGTCCACGCCGTAA
+
GGGGGGGGGGGGGGGGGGGGEGGGGGGGGGGGGGGGGGGGGGGGGGGGGGGGGGGGGGGGGGGGGGGGGGGGGGGGGGGGGGGGGGGGGGGGGGGGGGGGGGGGGGGGGGGGGGGDGGGFGGGGGGGGGGGGGGGGGGGGGGGGGGGGGGGGGGGGGGGGGGGGGGGGFGGGGGGGGGGGGGGGGGGGGGGGGGGGGGGGFFGDFGFGGGFFFGG>FGGGG9CFFFFFFGFBGGGFBEFBEBBB9>F<GFFFFBF<DFFFGBFC@?FFFFAAAAF?BFFB04
@M06628:26:000000000-CRM2J:1:1101:16566:8029 1:N:0:113
TACGGAGGGTGCAAGCGTTACTCGGAATCACTGGGCGTAAAGAGCGTGTAGGCGGGTTTGTAAGTTTGAAGTGAAATCCAATGGCTCAACCATTGAACTGCTTTGAAAACTGCTTACCTAGAATATGGGAGAGGTAGATGGAATTTCTGGTGTAGGGGTAAAATCCGTAGAGATCAGAAGGAATACCGATTGCGAAGGCGATCTACTGGAACATTATTGACGCTGAGACGCGAAAGCGTGGGGATCAAACAGGATTAGATACCCTGGTAGTCCACGCCCTAA
+
GGGG@@C:@FCGGDAFGFFCFGGE7CFFCEFGFGGFGGGDC<EEEFB7C<FGDF:FFGGGE<CEFFFGCAFGGFFA<AFFEDGGGG8EEF<F<D9??EEFE<FGCDF?BFDGFD<<3FF9D>AFGGFFFG++3+FFGGGGDCC9FCCFGFBE>DFGECEECCFD8DE:FD49>@CGG696,CF8BEFGGGGGFG75EEDGFFGGFFFCEFFACCG**;79>:>D5>@=?350=*>9:B:5)71(((4)?<F@01;A72<2:ACC*35:A944)<??(7((48
@M06628:26:000000000-CRM2J:1:1101:23967:8065 1:N:0:113
TACGGAGGGTGCGAGCGTTAATCGGAATTACTGGGCGTAAAGCGCATGCAGGTGGTTCATTAAGTCAGATGTGAAAGCCCGGGGCTCAACCTCGGAACTGCATTTGAAACTGGTGAACTAGAGTGCTGTAGAGGGGGGTAGAATTTCAGGTGTAGCGGTGAAATGCGTAGAGATCTGAAGGAATACCAGTGGCGAAGGCGGCCCCCTGGACAGACACTGACACTCAGATGCGAAAGCGTGGGGAGCAAACAGGATTAGATACCCTGGTAGTCCACGCCGTAA
+
GGGGGGGGGGGGGGGGGGGGGGGGGGGGGGGGGGGGGGGGGGGGGGGGGGGGGGGGGGGGGGGGGGGGGGGGGGGGGGGGGGGGGGGGGGGGGGGGGGGGGGGGGGGGGGGGGGFGGGGGGGGGGGGGGFFGGGGGGGGDGGGGGGGGGGGGGGGGGGGGGGGGGGGGFGGGGGGGGFGGGGFGGGDCCCGGGGGGGGGGFECGFGEGGGFFGGGGGGGGGF:;FFFFFFF>GGGFFF;B3;B?>FFFGFFFF:)6<<<AF:CFF?:?FFFFFF?FB79B:?
@M06628:26:000000000-CRM2J:1:1101:22512:8098 1:N:0:113
TACGAGGGGTGCAAGCGTTAATCGGAATTACTGGGCGTAAAGCGTGCGTAGGTGGTTTGTTAAGCAAGATGTGAAAGCCCCGGGCTCAACCTGGGAACTGCATTTTGAACTGGCAAACTAGAGTATTGTAGAGGGTAGTGGAATTTCCAGTGTAGCGGTGAAATGCGTAGAGATTGGAAGGAACATCAGTGGCGAAGGCGGCTACCTGGACAAATACTGACACTGAGGCACGAAAGCGTGGGGAGCAAACAGGATTAGATACCCTGGTAGTCCACGCCGCAA
+
GGGF9FCCCGGGGGGGGCF@,CFDCEFFFGGGGGGGGGGCEECCBFGEFCFGGGFBDA:CEFAE,CAF@,EFEGEGGFGGGEEEEGGFFGF?EFFEEEGGG?FGCDDCGGFGCAGG:D=<FGGFF9;,FFD9ED+C:+EGFGGGF9=,5@FGFGGFGGC8CCE?DDEC99CCFFECC97?EGGGGFFGGGGFDGECEGGGB>CDFCFGCFF:5CGGGGGGG6CFFF6>3*815CD9(7:7DB;6,1(308>?:3;)58>AGFGGFFFFBABF<<D(7F>(14
@M06628:26:000000000-CRM2J:1:1101:25007:8138 1:N:0:113
TACGGAGGGTGCAAGCGTTATCCGGAATCATTGGGTTTAAAGGGTCCGTAGGCTGGCTAATAAGTCAGTGGTGAAATGCAGGGGCTCAACTCCGGCACTGCCATTGATACTGTTAGTCTTGAATTATTGTGAAGTGGTTAGAATATGTAGTGTAGCGGTGAAATGCTTAGATATTACATAGAATACCAATTGCGAAGGCAGATCACTAACAATATATTGACGCTGATGGACGAAAGCGTGGGTAGCGAACAGGATTAGATACCCTGGTAGTCCACGCCGTAA
+
GGGGGGGGGGGGGGGGGGGGGGGGGGGGGGGGGGGGGGGGGGGGGGGGGGGGGGGGGGGGGGGGGGGGFGGGGGGGGGGGGGGGGGGGGGGGGGGGGGGGGGGGGGGGGGGGGGGGGGGGGGGGGGGGGGGGGGGGGGGGGGGGGGGGGGGGGGGGGGGGGGGGGGGGFGGGGGGGGGGGGGGGGGGGGGGGGGGGGEGGBFGGFGFGGGFFGGGGGGGGGGGFEFFFFGFFGGGFFEDBFFF><B9FGFFFFFFFFFFFGFGG?<FFFFFFF<<:FF09??
@M06628:26:000000000-CRM2J:1:1101:24991:8151 1:N:0:113
TACGGAGGGTGCAAGCGTTATCCGGAATCATTGGGTTTAAAGGGTCCGTAGGCTGGCTAATAAGTCAGTGGTGAAATGCAGGGGCTCAACTCCGGCACTGCCATTGATACTGTTAGTCTTGAATTATTGTGAAGTGGTTAGAATATGTAGTGTAGCGGTGAAATGCTTAGATATTACATAGAATACCAATTGCGAAGGCAGATCACTAACAATATATTGACGCTGATGGACGAAAGCGTGGGTAGCGAACAGGATTAGATACCCTGGTAGTCCACGCCGTAA
+
GGGGGGGGGGGGGGGGGGGGGGGGGGGGGGGGGGGGGGGGGGGGGGGGGGGGGGGGGGGGGGGGGGGGGGGGGGGGGGGGGGGGGGGFFGGGGGEDGGGGGGGGGGGGGGGGGFGGGGGGGGGGGGGGGGGGGGGGGGGGGGGGGGGGG9FGGGGGGGGEFGGGGGGGFGGGGGGGGDFGGGCGGGGGEGF6CCEGGGGGFF=FFGFCGGFFGGGGGGFGFCDE>BFFF;FFGDC>@DFFF>>4<?>FC6>5:B:<BF>DFFE8??:?FA<<AA3:(59>::
@M06628:26:000000000-CRM2J:1:1101:6497:8156 1:N:0:113
TACGGAGGGTGCAAGCGTTAATCGGAATTACTGGGCGTAAAGCGCGCGTAGGCGGTTACATAAGTTGGAAGTGAAAGCCCCGGGCTCAACCTGGGAACTGCTTTCAAAACTGTGTGACTAGAGTGCAGCAGAGGATAGTGGAATTTCTAGTGTAGCGGTGAAATGTGTAGATATTAGAAGGAACACCAGTGGCGAAGGCGACTGTCTGGGCTGACACTGACGCTGAGGTGCGAAAGCGTGGGGAGCAAACAGGATTAGATACCCTGGTAGTCCACGCCGTAA
+
GGGGGGGGGGGGGGGGGGGGFFGGGGGGGGGGGGGGGGGGGGGGGGGGGGGGGGGGGGFGGGGGGGGGGGGGGGGGGGGGGGGGGGGGGGGGGGGGGGGGGGGGGGGGGGGGGGGGGGGGGGGGCFGGFGGGGGGGGGFGGFDGGGGGGGGGGGGGGGGGGGGGGFGGFGGGGGFGDFFGGGGGGG>FGGGGGGGDGGGGFFGGFGFGGGFFGGFGGGGGGGGFFFFFFGFFGGG;FFFFFFB<>>FFGFFF?FFAFFFAF9<EFFFFAFFB><BF0FF><:
@M06628:26:000000000-CRM2J:1:1101:21450:8160 1:N:0:113
TACGGAGGGTGCGAGCGTTAATCGGAATTACTGGGCGTAAAGCGCATGCAGGTGGTTCATTAAGTCAGATGTGAAAGCCCGGGGCTCAACCTCGGAACTGCATTTGAAACTGGTGAACTAGAGTGCTGTAGAGGGGGGTAGAATTTCAGGTGTAGCGGTGAAATGCGTAGAGATCTGAAGGAATACCAGTGGCGAAGGCGGCCCCCTGGACAGACACTGACACTCAGATGCGAAAGCGTGGGGAGCAAACAGGATTAGATACCCTGGTAGTCCACGCCGTAA
+
GGGGGGGGGGGGGGGGGGGGFFGGGGGGGGGGGGGGGGGGGGGGGGGGGGGGGGGGGGGGGGGGGGGGGGGGGGGGGGGGGGGGGGGGGGGGGGGGGGGGGGGGGGGGGGGGGGGGGGGGGGGGGGGGGGGGGGGGGGGGGGGGGGGGGGGGGGGGGGGGGGGGGGGGFGGGGGGGGGGGGGGGGGGGGGGGGGGGGGGGFFGGFGFGGGFFGGGGGGGGGFGFFFFFFGFFGGGFFFEFFFF6;;F?GFFFBFFFFFBAGAAEF?FF>>FFAF>F>593<?
@M06628:26:000000000-CRM2J:1:1101:6480:8160 1:N:0:113
TACGGAGGGTGCAAGCGTTAATCGGAATTACTGGGCGTAAAGCGCGCGTAGGCGGTTACATAAGTTGGAAGTGAAAGCCCCGGGCTCAACCTGGGAACTGCTTTCAAAACTGTGTGACTAGAGTGCAGCAGAGGATAGTGGAATTTCTAGTGTAGCGGTGAAATGTGTAGATATTAGAAGGAACACCAGTGGCGAAGGCGACTGTCTGGGCTGACACTGACGCTGAGGTGCGAAAGCGTGGGGAGCAAACAGGATTAGATACCCTGGTAGTCCACGCCGTAA
+
GGGGGEGGGGGGGGGGGGGGGGGGGDGGGGGGGGGGGGEFGGGGGGGGGGGGGGGGG7AAFGGGGGGGGGGGGGGGGGGGGGGGGGGGGGGGGGGGGGGGGGGGGGGGGGGGGCGGGGGGGGGGGGGGFGGFGG7FFGGFFGGGGGGGCFGGGGGGGGGGGGGGG<FGFGGGGGCFFGGGDCFGGGGGGGGFDGGGGGGGFDG:?GFGGCFFGGCFGGGGG5CEFFFFFGFFGGG>:EFFFFFFFB?BFFFFBFFFFFFFGFGF@<FFFFD<<BDFFFBF??
@M06628:26:000000000-CRM2J:1:1101:18244:8195 1:N:0:113
TACGAGGGGTGCAAGCGTTAATCGGAATTACTGGGCGTAAAGCGTGCGTAGGTGGTTTGTTAAGCAAGATGTGAAAGCCCCGGGCTCAACCTGGGAACTGCATTTTGAACTGGCAAACTAGAGTATTGTAGAGGGTAGTGGAATTTCCAGTGTAGCGGTGAAATGCGTAGAGATTGGAAGGAACATCAGTGGCGAAGGCGGCTACCTGGACAAATACTGACACTGAGGCACGAAAGCGTGGGGAGCAAACAGGATTAGATACCCTGGTAGTCCACGCCGTAA
+
FGGG@EFEGGGGGGGFGGGGGGGGDGGGGGGGGGGGGGGGGEGGFGGGGGFGEFFC7FDGGGGGGGGGDGFGGGGGGGEFGGGGGGGGGGGGGGGGGGGGGGFGGGGGGGGGGGGGGGGGGGGGGGGGGGGGGGGGGGGGGGGGCGGGGGEGGGGGGGGGGGFFFFGGFGDGCDFGGGGGGGGGGFFEGGGGGCEGGGGGEFGGFGFCGGFFGFDFGGGGGGGFF>FFFGFFGGGF:BEF>FFBFBF<F:FFFFFFFFA4:<FGF?F?<AAB-63:9597?B
@M06628:26:000000000-CRM2J:1:1101:13754:8203 1:N:0:113
TACGAGGGGTGCAAGCGTTAATCGGAATTACTGGGCGTAAAGCGTGCGTAGGTGGTTTGTTAAGCAAGATGTGAAAGCCCCGGGCTCAACCTGGGAACTGCATTTTGAACCGGCAAACTAGAGTATTGTAGAGGGTAGTGGAATTTCCAGTGTAGCGGTGAAATGCGTAGAGATTGGAAGGAACATCAGTGGCGAAGGCGGCTACCTGGACTAATACTGACACTGAGGCACGAAAGCGTGGGGAGCAAACAGGATTAGATACCCTGGTAGTCCACGCCGTAA
+
GGGGGGGGGGGGGGGGGGGGCFGGGGGGGGGGGGGGGGGGGGGGGGGGGGGGFGGGGGGGGGGGGGGGGGGGGGGGGGGGGGGGGGGGGGGGGGGGGGGGGGGGGGGGGGGGGGGGGGGGGGGGGGGGGGGGGGGFGGGGGGGGGGGGGGGGGGGGGGGGGGGGGGGGFGGGGGGGGGGGGGGGGGGGGGGGGGGGGGGGFFGGFFFFGGFFGGGGGGGFGFGFFFFFFGFFGGGBFDFFFFFFFFF?GFFFBFF>??BFFBGC=:FFFFFFFF?F>:>F:<
@M06628:26:000000000-CRM2J:1:1101:19899:8246 1:N:0:113
TACGAGGGGTGCAAGCGTTAATCGGAATTACTGGGCGTAAAGCGTGCGTAGGTGGTTTGTTAAGCAAGATGTGAAAGCCCCGGGCTCAACCTGGGAACTGCATTTTGAACTGGCAAACTAGAGTATTGTAGAGGGTAGTGGAATTTCCAGTGTAGCGGTGAAATGCGTAGAGATTGGAAGGAACATCAGTGGCGAAGGCGGCTACCTGGACAAATACTGACACTGAGGCACGAAAGCGTGGGGAGCAAACAGGATTAGATACCCTGGTAGTCCACGCCGTAA
+
GGGG<FE@@FCFGGDFFC@BDGGFCEEDDECFFCGGGGGE@9?FFGE7C,>FFGGB@FCFE?E?,BBFFGGGG9EDG?FCCEGCGG@FFD@FCBFC==FGF5FFBFGEFFDFGFGDDFF=FE<CD=FFGGGFFG7F7+@E5FGGGGB=9;=EBCF9FEEEGFFCDCEE;DC9,55,<6>FDFFGGG6>C5AC:E75EG:C>>D<F>FGCF@:FGGCFFFGG6CFFBFFFDF<=E:><>EF>>6:11:?GFFFFB7AF<ABG<:C*45:9A25)-4-3@6(42
@M06628:26:000000000-CRM2J:1:1101:7470:8311 1:N:0:113
TACGGAGGGTGCGAGCGTTAATCGGAATTACTGGGCGTAAAGCGCATGCAGGTGGTTCATTAAGTCAGATGTGAAAGCCCGGGGCTCAACCTCGGAACTGCATTTGAAACTGGTGAACTAGAGTGCTGTAGAGGGGGGTAGAATTTCAGGTGTAGCGGTGAAATGCGTAGAGATCTGAAGGAATACCAGTGGCGAAGGCGGCCCCCTGGACAGACACTGACACTCAGATGCGAAAGCGTGGGGAGCAAACAGGATTAGATACCCTGGTAGTCCACGCCGTAA
+
GGGGGGGGGGGGGGGGGGGGGGGGGGGGGGGGGGGGGGGGGGGGGGGGGGGGFGGGGGGGGGGGGGGGGGGGGGGGGGGGGGGGGGGGGGGGGGGGGGGGGGGGGGGGGGGGGGGGGGGGGGGGGGGGGGGFGGGGGGGGGGGGGGGGGGGGGGGGGGGGFCGGGGGGFGGGGGGGGGGGGGGGGGGGGGGGGGGGGGGGFF<DEGFGGCFFGGGGGGGGGGGFFFFFFGFFGGGFFFFFFFF?FFFBGFFFFFFFFFFBGFGGF<FFFFBAAFFFFFFFFB
@M06628:26:000000000-CRM2J:1:1101:17346:8389 1:N:0:113
TACGGAGGGGGTTAGCGTTGTTCGGAATTACTGGGCGTAAAGCGCACGTAGGCGGACTAGAAAGTATGGGGTGAAATCCCAGGGCTCAACCCTGGAACTGCCTCATAAACTCCTAGTCTAGAGTTCGAGAGAGGTGAGTGGAATTCCGAGTGTAGAGGTGAAATTCGTAGATATTCGGAGGAACACCAGTGGCGAAGGCGGCTCACTGGCTCGATACTGACGCTGAGGTGCGAAAGTGTGGGGAGCAAACAGGATTAGATACCCTGGTAGTCCACACCGTAA
+
GGGGGGGGGGGGGGGGGGGGGGGGGGGGGGGGGGGGGGGGGGGGGGGGGGGGGGGGGGGGGGGGGGGGGGGGGGGGGGGGGGGGGGGGGGGGGGGGGGGGGGGGGGGGGGGGGGGGGGGGGFGGGGGGGGGGGGGGGGGGGGGGGGGGGGGGGGGGGGGGGGGGGGGGFGGGGGGGGGGGGGGGGGGGGGGGGDGGGGGGFFGGFGFGGGFFGGGGGGGGGGGFFFFFFG?FGGD>FFFFBFB1>6??G:FFB<643>DFGDGGFFFF<BFFFFFFB79?:?
@M06628:26:000000000-CRM2J:1:1101:20206:8406 1:N:0:113
TACGAGGGGTGCAAGCGTTAATCGGAATTACTGGGCGTAAAGCGTTCGTAGGCGGTCTATTAAGCAAGATGTGAAAGCCCAGGGCTCAACCTTGGAACTGCATTTTGAACTGGTAGACTAGAGTACTGTAGAGGGTGGTGGAATTTCCAGTGTAGCGGTGAAATGCGTAGAGATTGGAAGGAACATCAGTGGCGAAGGCGGCCACCTGGACAGATACTGACGCTGAGGAACGAAAGCGTGGGGAGCGAACAGGATTAGATACCCTGGTAGTCCACGCCGTAA
+
GGGGGGGGGGGGGGGGGGGGFFGGGGGGGGGGGGGGGGGGGGGGGGGGGGGGGGGGGGGGGGGGGGGGGGGGGGGGGGGGGGGGGGGGGGGGGGGGGGGGGGGGGGGGGGGGGGGGGGGGGGGGGGGGGGGGGGGFFGGGGGGGGGGGGGGGGGGGGGGGGGGGGGGGFGGGGGGGGGGGGGGGGGGGGGGGGGGGGGGGFFDGFGFGGGFFGGGGGGGGGGGFFFFFFGFFGGGFFFBEFFFBFFBBGFBFFFFA?FF<FFFAF:>BAAABAF<?F>>;FB
@M06628:26:000000000-CRM2J:1:1101:21027:8474 1:N:0:113
TACGGAGGGTCCGAGCGTTAATCGGAATTACTGGGCGTAAAGCGCACGCAGGCGGTTTGTTAAGCTAGATGTGAAAGCCCCGGGCTCAACCTGGGAATAGCATTTAGAACTGGCAGACTAGAGTCTTGGAGAGGGGAGTGGAATTTCTGGTGTAGCGGTGAAATGCGTAGATATCAGAAGGAACATCAGTGGCGAAGGCGACTCCCTGGCCAAAGACTGACGCTCATGTGCGAAAGTGTGGGTAGCGAACAGGATTAGATACCCTGGTAGTCCACACCGTAA
+
GGGGGGGGGGGGGGGGGGGGGGGGGGGGGGGGGGGGGGGGGGGGGGGGGGGGGGGGGGGGGGGGGGGGGGGGGGGGGGGGGGGGGFGGGGGGGGGGGGGGGGGGGGGGGGGGGGGGGGGGGGGGGGGGGGGGGGGGEG<DGGGGGGGGGGGGGGGGGGGGGGGGGGGG3DGGGGFGGGGGGGGGGGGGGGFGGGGGGGGGFDGGFGFGGGFFGFGGGGGGGGGFFFFFFDFFGGGFAFF?BFFFFBBFGB>FBB4<?FBDFFGFF?FFFA2>2<F?BF9:0:
@M06628:26:000000000-CRM2J:1:1101:5560:8477 1:N:0:113
TACGGAGGGTGCGAGCGTTAATCGGAATTACTGGGCGTAAAGCGCACGCAGGCGGTTTGTTAAGCTAGATGTGAAAGCCCCAGGCTCAACCTGGGAAGGTCAGTTAGAACTGGCAGACTAGAGTATTGGAGAGGGGAGTGGAATTCCAGGTGTAGCGGTGAAATGCGTAGATATCTGGAAGAACATCAGTAGCGAAGGCGACTTACTGGCCAATGACTGACGCTCATGTACGAAAGCGTGGGTAGCGAACAGGATTAGATACCCTGGTAGTCCAAACCGTAA
+
GGGGGGGGGGGG:FGCGGGG<6FGGGGG8FGGGGGGGGGGGGGG76@F7FGGGGGFEFC,FGGGA5FE,EFGGGGGGG<+?++AFGGGGG<F>3=F,>=8BF,E<,3CFFG9F@FEFGGGGGGG9E;F<FGFGG7*@<>>FGGGG9F,>DGGFGGGGGGGGGGGGGGGFGGCGGCF;+>+=FFGG+C99E9EGGGGGGG5<BG**;@EG9@)966CFG7FG5DFFF****9<GGD;450>@B>BF>;BD6>F??@BFFFFGBGG?2FBFBFAB9))4)4<FB
@M06628:26:000000000-CRM2J:1:1101:17313:8575 1:N:0:113
TACGGAGGGTGCAAGCGTTAATCGGAATTACTGGGCGTAAAGCGCACGTAGGTGGTTTGTTAAGTTGGATGTGAAAGCCCAGGGCTCAACCTTGGAACTGCATTCAAAACTGGCGAACTAGAGTATGGTAGAGGTGAGTGGAATTTCCTGTGTAGCGGTGAAATGCGTAGAGATGGGAAGGAACATCAGTGACGAAGGCGACTCACTGGACCAATACTGACACTGAGGTGCGAAAGCGTGGGTAGCAAACAGGATTAGATACCCTGGTAGTCCACGCCGTAA
+
GGGGGGGGGGGGGGGGGGGGGGGGGGGGGGGGGGGGGGGGGGGGGGGGGGGGFGGGGGGGGGGGGGGGGGGGGGGGGGGGGGGGGGGGGGGGGGGGGGGGGGGGGGGGGGGGGGGGGGGGGGGGGGGGGGGGGGFGGGGGGGGGGGGGGGGGGGGGGGGGGGGGGGGGFGGGGGGGGGGGGGGGGGGGGGGGGDGGGGGGFFGGFGFGGGFFGGGGGGGGGEFFFFFFFGFFGGGFFFEEBFBDFFFADFFFFBFFFFB974CC??FFFFFFFF??9FF>FF
@M06628:26:000000000-CRM2J:1:1101:27850:8577 1:N:0:113
TACGAGGGGTGCAAGCGTTAATCGGAATTACTGGGCGTAAAGCGTGCGTAGGTGGTTTGTTAAGCAAGATGTGAAAGCCCCGGGCTCAACCTGGGAACTGCATTTTGAACTGGCAAACTAGAGTATTGTAGAGGGTAGTGGAATTTCCAGTGTAGCGGTGAAATGCGTAGAGATTGGAAGGAACATCAGTGGCGAAGGCGGCTACCTGGACAAATACTGACACTGAGGCACGAAAGCGTGGGGAGCAAACAGGATTAGATACCCTGGTAGTCCACGCCGTAA
+
GGGDFFDDCFCGEFGCFCEGGECFGCEGGFFFEEGGGGGGGGGGEGGGBFFGFGDGGGGGGFFGGGGFGGFFFEGCFFFFGGG@BBFFGGDFGGGGGGEGGDGFFGGEGGGDGGGGGGGFGFFGGGGGGGGFFGGGGGGGGGGGGGGFGGGGFGGGG>EEGGGGGGGGF48ECGFFGFFF5FCGGGGGGFGGGGGGGGGGBFGGFGFGGGFFGFGC*::?FGGFFB?>FDFFGGG;(.<7>>>:>>?F4<FFB0<><?ABC<3<68F24>7<AF?FFFF(24
@M06628:26:000000000-CRM2J:1:1101:15126:8585 1:N:0:113
TACGGAGGGTGCGAGCGTTAATCGGAATTACTGGGCGTAAAGCGCATGCAGGTGGTTCATTAAGTCAGATGTGAAAGCCCGGGGCTCAACCTCGGAACTGCATTTGAAACTGGTGAACTAGAGTGCTGTAGAGGGGGGTAGAATTTCAGGTGTAGCGGTGAAATGCGTAGAGATCTGAAGGAATACCAGTGGCGAAGGCGGCCCCCTGGACAGACACTGACACTCAGATGCGAAAGCGTGGGGAGCAAACAGGATTAGATACCCTGGTAGTCCACGCCGTAA
+
GGGGGGGGGGGGGGGGGGGGGGGGGGGGGGGGGGGGGGDEGGGGGGGGGFGGGGGGGGGGGGGGGGGGGGGGGGGGGGGGGFDGGGGGGGGGGGGGGEFGGGGGGGGGGGGGGGGFGGGGFGGGGGGGGGGGGGGGGGGGGGGGGGGFGGGGGGGGGGGGGGGGGFGGFGGGGGGGGGGGGGFFGFFGGGGFGGGGGGGGFFCDEGFGGGFFGGFGGGDGGGGFFFF4FFFFGGG9?FEFFFFFFFFFGFFF??::7?AFGFGGFFFBFFFFFF?B>379??
@M06628:26:000000000-CRM2J:1:1101:24413:8589 1:N:0:113
TACGAGGGGTGCAAGCGTTAATCGGAATTACTGGGCGTAAAGCGTGCGTAGGTGGTTTGTTAAGCAAGATGTGAAAGCCCCGGGCTCAACCTGGGAACTGCATTTTGAACTGGCAAACTAGAGTATTGTAGAGGGTAGTGGAATTTCCAGTGTAGCGGTGAAATGCGTAGAGATTGGAAGGAACATCAGTGGCGAAGGCGGCTACCTGGACAAATACTGACACTGAGGCACGAAAGCGTGGGGAGCAAACAGGATTGGATACCCTGGTAGTCAACGCCGTAA
+
GGGGFGGGGGGGGGGGGGGGGGGGGGGGGGGGGGGGGGGGGGGGGGGGGGGGGGGGGGGGGGGGGGGGGGGGGGGGGGGGGGDGGGGGGGGGGGGGGGGGGGGGGGGGGGGGGGGGGGGGGGGGGGGGGGGGGGGGGGGGGGGGGGGGGGGGGGGGGGGDGGFGGGGEEDGFGGGGGGGGGFFGDGGGGGGG5CGGGEGGFF3CFFFGD4>6CD7D72CC<FD47<FF@5>?GGG>1>DEFF>166?FC?47:44.((,5C?FCF:55443<).519394:?
@M06628:26:000000000-CRM2J:1:1101:3687:8662 1:N:0:113
TACGAGGGGTGCAAGCGTTAATCGGAATTACTGGGCGTAAAGCGTGCGTAGGTGGTTTGTTAAGCAAGATGTGAAAGCCCCGGGCTCAACCTGGGAACTGCATTTTGAACTGGCAAACTAGAGTCTTGTAGAGGGTAGTGGAATTTCCAGTGTAGCGGTGAAATGCGTAGAGATTGGCAGGAACATCAGTGGCGAAGGCGTCTACCTGTACTAATACTGACACTGAGGCACGAAAGCGTGGGGAGCAAACAGGATTAGATACCCTGGTAGTCCACGCCTTAA
+
C,FFCCE@FCE@FGGFC@CFCFDFGG@FEFCFFFGGGGGGGGFG?=7FGGGEFGGC<F:FGFFFFGGFECFFF99?FCGCFECBEGG<=FBEGFGF<=DFGFD<FC?>F<DFGF<EF=FFGA<,,7ECF;@EFCCFFEFG>@AFGGGF;E@,@,@;*BB>DAFGGGGGFGGGC;B<,,5A:*<2+?E+=C:65E*)=:=C).91=:6++09*;7::CCGFFE*??)/0<*71**/4<3>53918991192.)82:-3264:)+36:58A2<44-8163(3<.
@M06628:26:000000000-CRM2J:1:1101:27402:8764 1:N:0:113
TACGGAGGGTGCGAGCGTTAATCGGAATTACTGGGCGTAAAGCGCATGCAGGTGGTTCATTAAGTCAGATGTGAAAGCCCGGGGCTCAACCTCGGAACTGCATTTGAAACTGGTGAACTAGAGTGCTGTAGAGGGGGGTAGAATTTCAGGTGTAGCGGTGAAATGCGTAGAGATCTGAAGGAATACCAGTGGCGAAGGCGGCCCCCTGGACAGACACTGACACTCAGATGCGAAAGCGTGGGGAGCAAACAGGATTAGATACCCTGGTAGTCCACGCCGTAA
+
GGGGGGGGGGGGGGGGGGGGGGGGGGGGGGGGGGGGGGGGGGGGGGGGGGGGGGGGGGGGGGGGGGGGGGGGGGGGGGGGGGGGGGGGGGGGGGGGGGFFFGGGGGGGGGGGGGGGGGGGGGGGGGGGGGGGGGGEGGGGGGGGGGGGGGGGGGGGGGGGGGGGGGGGFGGGGFFFGGGGGGGGGGGGGGGGGEGGGGGGFFG7BGBGGGFFGGGFGGGGGGGFF?FFFGFFGDG;?B)<@>>:>663C?FFBB66><<BCAEFF?>?BBAF9<><F>0768
@M06628:26:000000000-CRM2J:1:1101:28735:8818 1:N:0:113
TACGGAGGGTGCGAGCGTTAATCGGAATTACTGGGCGTAAAGCGCATGCAGGTGGTTCATTAAGTCAGATGTGAAAGCCCGGGGCTCAACCTCGGAACTGCATTTGAAACTGGTGAACTAGAGTGCTGTAGAGGGGGGTAGAATTTCAGGTGTAGCGGTGAAATGCGTAGAGATCTGAAGGAATACCAGTGGCGAAGGCGGCCCCCTGGACAGACACTGACACTCAGATGCGAAAGCGTGGGGAGCAAACAGGATTAGATACCCTGGTAGTCCACGCCGTAA
+
GGGGGGGGGGGGGGGGGGGGGGGGGGGGGGGGGGGGGGGGGGGGGGGGGGGGCFGGGGGGGGGGGGFGGGGGGGGFGGGGGGGGGGGGGGGGGGGGGGGGGGFGGGGGGGGGGGGGGGGGGGGGGGGGGGGGGGGGGGGGGGGGFGGGGGGGGGGGGGGGGCFGGGGGEGGGGGGGGGGGGGCGGGGFGGGGGGG3EEGEEFCDDDDEGFFFGGGGFFGGGGGFFFFFFG?>GEG6:>;7:>F06>?:DBFF?FFAFF<ACAFGF:5:>DB>AF8?>>9>FF
@M06628:26:000000000-CRM2J:1:1101:22847:8849 1:N:0:113
TACGAGGGGTGCAAGCGTTAATCGGAATTACTGGGCGTAAAGCGTGCGTAGGTGGTTTGTTAAGCAAGATGTGAAAGCCCCGGGCTCAACCTGGGAACTGCATTTTGAACTGGCAAACTAGAGTATTGTAGAGGGTAGTGGAATTTCCAGTGTAGCGGTGAAATGCGTAGAGATTGGAAGGAACATCAGTGGCGAAGGCGGCTACCTGGACAAATACTGACACTGAGGCACGAAAGCGTGGGGAGCAAACAGGATTAGATACCCTGGTAGTCCACGCCGTAA
+
GGGGGGGGGGGGGGGGGGGGCFGGGGGGGGGGGGGGGGGGGGGGGGGGGGGGGGGGGGGGGGGGGGGGGGGGGGGGGGGGGGGGGGGGGGGGGGGGGGGGGGGGGGGGGGGGGGGGGGGGGGGFFFGGGGGGGGGGGGGGGGGGDGGGGGFGGGGGGGGGGGGGGGGGFGGGGGFGGGGGGGGGGGFFGGGGGGGGGGGGFFGGFGFGGGFFGGGFGGGGGFG?=AF>>7@?GC73:5)8:>>:(2?0C1)781?A??DDGAEEF?FBFDA24>2:(;>((-
@M06628:26:000000000-CRM2J:1:1101:17555:8864 1:N:0:113
TACGGAGGGTGCGAGCGTTAATCGGAATTACTGGGCGTAAAGCGCATGCAGGTGGTTCATTAAGTCAGATGTGAAAGCCCGGGGCTCAACCTCGGAACTGCATTTGAAACTGGTGAACTAGAGTGCTGTAGAGGGGGGTAGAATTTCAGGTGTAGCGGTGAAATGCGTAGAGATCTGAAGGAATACCAGTGGCGAAGGCGGCCCCCTGGACAGACACTGACACTCAGATGCGAAAGCGTGGGGAGCAAACAGGATTAGATACCCTGGTAGTCCACGCCGTAA
+
GGGGGGGGGGGGGGGGGGGGGGGGGGGGGGGGGGGGGGGGGGGGGGGGGGGGGGGGGGGGGGGGGGGGGGGGGGGGGGGGGGGGGGGGGGGGGGGGFFGGGGGGGGGGGGGGGGFGGGGGGGGGGGGGGGGGGGGGGGGGGGGGGGGGGGGGGGGGGGGGGGGGGGGGFGGGGGGGGGGGGGGGGGGGGGGGGGGGGGGGFFGGFGFGGFFFGGGGGGGFGFFFF::=FGFFGGD;?D@DD;>FFF?BFFFFBFF9>FFBGFGGF<FFFFFFABFFFF>6?B
@M06628:26:000000000-CRM2J:1:1101:22140:8944 1:N:0:113
TACGGAGGGTGCGAGCGTTAATCGGAATTACTGGGCGTAAAGCGCATGCAGGTGGTTCATTAAGTCAGATGTGAAAGCCCGGGGCTCAACCTCGGAACTGCATTTGAAACTGGTGAACTAGAGTGCTGTAGAGGGGGGTAGAATTTCAGGTGTAGCGGTGAAATGCGTAGAGATCTGAAGGAATACCAGTGGCGAAGGCGGCCCCCTGGACAGACACTGACACTCAGATGCGAAAGCGTGGGGAGCAAACAGGATTAGATACCCTGGTAGTCCACGCCGTAA
+
GGGGGGGGDGGG:FGGGGGG,9FGGGGGAFGGGGGGGGGGGGGGDGGGCGGGGGGCFEDFGGGGGGGGCEGFGGGGGGGGGCCFGGFGGGCFFGGGGFFGGFAFFGGGGGGG?ABDFGGGGGGGFF9FFFGGGGEGGGGEGGGGGGGGGGGGGGGGGGGGGGGGGGGGFGGGFGFCFGGGGGGGGGGG6CGGGGGGGGG5:37C3D>FGFF)9***CFGGG6<;?:FF479;EGG>BE7BFB0:;BF?GFFFF?6A?BBFGFGGF?FFFFFF<<2?;F>BFB
@M06628:26:000000000-CRM2J:1:1101:27413:8957 1:N:0:113
TACGGAGGGTGCGAGCGTTAATCGGAATTACTGGGCGTAAAGCGCATGCAGGTGGTTCATTAAGTCAGATGTGAAAGCCCGGGGCTCAACCTCGGAACTGCATTTGAAACTGGTGAACTAGAGTGCTGTAGAGGGGGGTAGAATTTCAGGTGTAGCGGTGAAATGCGTAGAGATCTGAAGGAATACCAGTGGCGAAGGCGGCCCCCTGGACAGACACTGACACTCAGATGCGAAAGCGTGGGGAGCAAACAGGATTAGATACCCTGGTAGTCCACGCCGTAA
+
GGGGGGGGGGGGGGGGGGGGGGGGGGGGGGGGGGGGGGGGGGGGGGGGGGGGGGGGGGGGGGGGGGGGGGGGGGGGGGGGGGGFGGGGGGGGGGGGGGGGGGGGGGGGGGGGGGGGGGGGGGGGGGGGGGGGGGGGGGGGGGGGGGGGGGGGGGGGGGGGGGGGGGGGFGGGGGGGGGGGGGGGFGGGGGGGGGGGGGGGFFGGFGDGGGFFGGGGGGGGGGGFFFFF?FFFGGGFFF5>E>B?FFFFGFFFFFFFB>AAGA<EF:F><<AAF<?FF>9628
@M06628:26:000000000-CRM2J:1:1101:22137:8963 1:N:0:113
TACGGAGGGTGCGAGCGTTAATCGGAATTACTGGGCGTAAAGCGCATGCAGGTGGTTCATTAAGTCAGATGTGAAAGCCCGGGGCTCAACCTCGGAACTGCATTTGAAACTGGTGAACTAGAGTGCTGTAGAGGGGGGTAGAATTTCAGGTGTAGCGGTGAAATGCGTAGAGATCTGAAGGAATACCAGTGGCGAAGGCGGCCCCCTGGACAGACACTGACACTCAGATGCGAAAGCGTGGGGAGCAAACAGGATTAGATACCCTGGTAGTCCACGCCGTAA
+
GGGGGFGGGGGGGGGGGGGGFGGGGGGGGGGGGGGGGGGGGGGGGGGGGGGGGGGGGGGGGGGGGGGGGGGGGGGGGGGGGGGGGGGGGGGGGGGGGGGGGGGGGGGGGGFGFGGGDGGGGGG9FGF=FGGGGGGGGGGGGEGGGGGGGGCGGGGGGGGGGGGGGFGEEDDGGGG7CGGGFFGGGGFFFCEFGGGGGGGGFFGDDGFGGGFFFGFGGFFGF+>:F?6FFGFFGGGFFFFF>BF<>FFFFB4;?B?<72<9FB:EF?>>AAAD>F<16>>BB?
@M06628:26:000000000-CRM2J:1:1101:18465:8994 1:N:0:113
TACGGAGGGTGCGAGCGTTAATCGGAATTACTGGGCGTAAAGCGTACGTAGGCGGATTATTAAGCGAGATGTGAAATCCCGGGGCTCAACCTCGGAACTGCATTTCGAACTGGTAGTCTAGAGTATTGTAGAGGGTGGTGGAATTTCCAGTGTAGCGGTGAAATGCGTAGAGATTGGAAGGAACATCAGTGGCGAAGGCGGCCACCTGGACAAATACTGACGCTGAGGTACGAAAGCGTGGGGAGCGAACAGGATTAGATACCCTGGTAGTCCACGCCGTAA
+
FFGGGEGGGGGGGGGGGGGEGGGGGGGGFFGGGGGGGGGEFGGGGGGDFGGGGGGGGGFGGGGGGGGGGGGGGGGGGGGGGGGGGGGGGGGGGGGGDGGGGGGGGGGGGGFGGGGGGGGGFGFGGGGGGGGGGGGFGGGGGGGGGGGGFGGGGGGGGGGGGGGGFDEGFGGGGG9FGGGGCFGFGGGCGDGGGCEGGGGGFFGGFGFGG:@4CCFCGGGGGGD@FFFFFGBBGGGFFFF@B>>?FFFB5>:F:<FD>FAAD>FFF<F?AFFFBA?6>F>>??
@M06628:26:000000000-CRM2J:1:1101:16882:8998 1:N:0:113
TACGGAGGGGGTTAGCGTTGTTCGGAATTACTGGGCGTAAAGCGCACGTAGGCGGATCAGAAAGTATAGGGTGAAATCCCAGGGCTCAACCCTGGAACTGCCTTGTAAACTCCTGGTCTTGAGTTCGAGAGAGGTGAGTGGAATTCCGAGTGTAGAGGTGAAATTCGTAGATATTCGGAGGAACACCAGTGGCGAAGGCGGCTCACTGGCTCGATACTGACGCTGAGGTGCGAAAGTGTGGGGAGCAAACAGGATTAGATACCCTGGTAGTCCACACCGTAA
+
GGGGGGGGGGGGGGGGGGGGGGGGGGGGGGGGGGGGGGGGGGGGGGGGGGGGGGGGGGGGFGGGGGGGGGGGGGGGGGGGGGGGGGGGGGGGGGGGGGGGGGGGGGGGGGGGGGGGGGGGGGGGGGGGGGGGGGGGGGGGGGGGGGGGGGGGGGGFGGGGGGGGGGGGFGGGGGGGGGGGGGGGGGGGGGGGGGGGGGGGFFGGFGFGGGFFGDFFGDFGGDG@EFFFFGFFGGDBFFFFFFF?BBF<<<FFFFFFFFFFGFGGF:@:BFDBFFFFFE;16?
@M06628:26:000000000-CRM2J:1:1101:4026:9028 1:N:0:113
TACGGAGGGTGCGAGCGTTAATCGGAATTACTGGGCGTAAAGCGCATGCAGGTGGTTCATTAAGTCAGATGTGAAAGCCCGGGGCTCAACCTCGGAACTGCATTTGAAACTGGTGAACTAGAGTGCTGTAGAGGGGGGTAGAATTTCAGGTGTAGCGGTGAAATGCGTAGAGATCTGAAGGAATACCAGTGGCGAAGGCGGCCCCCTGGACAGACACTGACACTCAGATGCGAAAGCGTGGGGAGCAAACAGGATTAGATACCCTGGTAGTCCACGCCGTAA
+
GGGGGGGGGGGGGGGGGGGGGGGGGGGGGGGGGGGGGGGGGGGGGCFGGGGGEFGGGGGGGGGGGGGGGGGGGGGGFGGGGGGGGGGGGGGGFGGGGGGGGGGGGGGGFGGGDA>>DGGGGGGGGGFGGGGGGGGGGGGEEGGGFGGF9CGGGGGGEGGGGGGGGGGGFGGGGGGFGCFGGGGGGGGGEGCGDECGGGG5BD<CEGFGGFFFGGGGFGGGG6DFFF4*976>GGGBFFFFFFFBF9?FF<4:B?FA??DFGAEGFBF?DF<>FFBFFF;F??
@M06628:26:000000000-CRM2J:1:1101:19612:9116 1:N:0:113
TACGAGGGGTGCAAGCGTTAATCGGAATTACTGGGCGTAAAGCGTGCGTAGGTGGTTTGTTAAGCAAGATGTGAAAGCCCCGGGCTCAACCTGGGAACTGCATTTTGAACTGGCAAACTAGAGTATTGTAGAGGGTAGTGGAATTTCCAGTGTAGCGGTGAAATGCGTAGAGATTGGAAGGAACATCAGTGGCGAAGGCGGCTACCTGGACAAATACTGACACTGAGGCACGAAAGCGTGGGGAGCAAACAGGATTAGATACCCTGGTAGTCCACGCCGTAA
+
GGGGGGGGGGGGGGGGGGGGFGGGGGGGGGGGGGGGGGGGGGGGGGGGGGGGGGGFGGGGGGGGGGGGGGGGGGGGGGGGGGGGGGGGGGGGGGGGGGGGGGGGGGGGGGGGGGGGGGGGGGGGGGGGGGGGGGGGGGGGGGGGGGGGGGGGGGGGGGGGGGGFFGGGFGGGGGGGGGGGGGGGGGGGGGGGGGGDEGFGEFGGFGFGGC@FGFGGGGGGGGGFFFFFFGFFGDG>FEF>B>FFFFFFGFFFBF@:?BAFGFGGF8FFFFFFBF229FF>??
@M06628:26:000000000-CRM2J:1:1101:3007:9145 1:N:0:113
TACGAGGGGTGCAAGCGTTAATCGGAATTTCTGGGCGTAAAGCGTGCGTAGGTGGTTTGTTAAGCAAGATGTGAAAGCCCCGGGCTCAACCTGGGAACTGCATTTTGAACTGGCAAACTAGAGTATTGTAGAGGGTAGTGGAATTTCCAGTGTAGCGGTGAAATGCGTAGAGATTGGAAGGAACATCAGTGGCGAAGGCGGCTACCTGGACAAATACTGACACTGAGGCACGAAAGCGTGGGGAGCAAACAGGATTAGATACCCTGGTAGTCCACGCCGTAA
+
GGGGGGGGGFGGGGGGGFGEFGGGGFCGGGGGGGGGGGGGGGGGEGGGGGGGGGGEGGGGGGGGGGGGGGGGGGGGGGGGGGGGGGGGGGGGGGGGGGGGGGGFGGGGGGGGGG?FGGGGGGGFGGGGGGGGGGGCCFGGGGGGGGGGGGGGGGGFEEGGGGGGGGG5AGCFFFFGGFGGEFFGGGGGGGGGDECCEEFGDFGGFFFGGGFFG4C>CDFGGGG@FBFFFGF?GGDBBFFFFFFF>FB:F?FF??FBFFFFDDGGFFFFFBFAFF?:959>B<
@M06628:26:000000000-CRM2J:1:1101:20519:9200 1:N:0:113
TACGGAGGGTGCAAGCGTTACTCGGAATCACTGGGCGTAAAGAGCGTGTAGGCGGGTTTGTAAGTTTGAAGTGAAATCCAATGGCTCAACCATTGAACTGCTTTGAAAACTGCTCACCTAGAATATGGGAGAGGTAGATGGAATTTCTGGTGTAGGGGTAAAATCCGTAGAGATCAGAAGGAATACCGATTGCGAAGGCGATCTACTGGAACATTATTGACGCTGAGACGCGAAAGCGTGGGGAGCAAACAGGATTAGATACCCTGGTAGTCCACGCCCTAA
+
GGGGGGGGGGGGGGGGGGGGGGGGGGGGGGGGGGGGGGGGGGGGGGGGGGGGGGGGGGGGGGGGGGGGGGGGGGGGGGGGGGGGGGGGGGGGGGGGGGGGGGGGGGGGGGGGGGCFGGGGGGGGGGGGGGGGGGGGGGGGGGGGGGGGGGGGGGGGGGGGGGGGGGGGFGGGGGGGGGGGGGGGGGGGGGGGGGGGGGGGFFGGFGFGGGFFGGGGGGGGGGGFFFFFFGFFGGGF?EFFFFFFFFFFGFF@BBFFFFAFFAGG*:FBFFFFFF??FFFFFF
@M06628:26:000000000-CRM2J:1:1101:12567:9208 1:N:0:113
TACAGAGGGTGCGAGCGTTAATCGGAATTACTGGGCGTAAAGCGCGCGTAGGTGGTTTGTTAAGTCGGATGTGAAAGCCCAGGGCTCAACCTTGGAATTGCACCCGATACTGGCAGGCTAGAGTACGGTAGAGGGGTGTGGAATTTCCTGTGTAGCGGTGAAATGCGTAGATATAGGAAGGAACATCAGTGGCGAAGGCGACACCCTGGACCGATACTGACACTGAGGTGCGAAAGCGTGGGGAGCAAACAGGATTAGATACCCTGGTAGTCCACGCCGTAA
+
GGGGGGGGGGGGGGGGGGGG8FGGGGGGGGGGGGGGGGGGGGGGGGGGGGGGGGGGGGGGGGGGGGGGGGGGGGGGGGGGGGGGGGGGGGGGGGGGGGGGGGGGGGGGGGGGGGGGGGGGGGGGGGGGGGGGGGGGGGGGGGGGGGGGGGGGGGGGGGGGGGGGGGGEFGG7CGGGGGGGGGGGGGGGGGGGGGGGGGGGFFGGFGFGGGFFGGG>DFGGGG:?FFFFFGFBEGDBFF>DFFFB>>?BG?FFFFFF?BBFDAFGF1<?DFFFBFB:>FFF?B
@M06628:26:000000000-CRM2J:1:1101:23218:9224 1:N:0:113
TACGAGGGGTGCAAGCGTTAATCGGAATTACTGGGCGTAAAGCGTGCGTAGGTGGTTTGTTAAGCAAGATGTGAAAGCCCCGGGCTCAACCTGGGAACTGCATTTTGAACTGGCAAACTAGAGTATTGTAGAGGGTAGTGGAATTTCCAGTGTAGCGGTGAAATGCGTAGAGATTGGAAGGAACATCAGTGGCGAAGGCGGCTACCTGGACAAATACTGACACTGAGGCACGAAAGCGTGGGGAGCAAACAGGATTAGATACCCTGGTAGTCCACGCCGTAA
+
GGGGGGGGGGGGGGGGGGGGFGGGGGGGGGGGGGGGGGGGGGGGGGGGGGGGGGGGGGGGGGGGGGGGGGGGGGGGGGGGGGGGGGGGGGGGGGGGGGGGGGGGGGGGGGFGGGGGGGGFGGGFGGGGGGGGGGGGGFGFEGGGGGGGGFFGGGGGGGEEGGGGGGGGFGGGGCEGGGGGGGGGGGGGGGGGGGGGGGGGBBCGFGFGGGFFGGGGGGGGGGGFFFFFFDF:CGCBFFEFFFFBFFFFGFFFF?6>7<9AFFGGFFFFA<3A)6<89FF9BF
@M06628:26:000000000-CRM2J:1:1101:7457:9331 1:N:0:113
TACGGAGGGTGCGAGCGTTAATCGGAATTACTGGGCGTAAAGCGTACGTAGGCGGATTATTAAGCGAGATGTGAAATCCCGGGGCTCAACCTCGGAACTGCATTTCGAACTGGTAGTCTAGAGTATTGTAGAGGGTGGTGGAATTTCCAGTGTAGCGGTGAAATGCGTAGAGATTGGAAGGAACATCAGTGGCGAAGGCGGCCACCTGGACAAATACTGACGCTGAGGTACGAAAGCGTGGGGAGCGAACAGGATTAGATACCCTGGTAGTCCACGCCGTAA
+
GGGGGGGGGGGGGGGGGGGGGGGGGGGGGGGGGGGGGGGGGGGGGGGGGGGGGGGGGGGGGGGGGGGGGGGGGGGGGGGGGGGGGGGGGGGGGGGGGGGGGGGGGGGGGGGGGGGGGGGGGGGGGGGGGGGGGGGGGGGGGGGGGGGGGGGGGGGGGGGGGGGGGGGGFGGGGGGGGGGGGGGGGGGGGGGGGGGGGGGGFFGGFGFGGGF@5FGGGGGGGGGFFFFFFGFFGGGFFFFFFFFFFFF9C>FFFFFFFFFFGFFGF?@?A>AB<D?BFFFFF:
@M06628:26:000000000-CRM2J:1:1101:4540:9355 1:N:0:113
TACGAGGGGTGCAAGCGTTAATCGGAATTACTGGGCGTAAAGCGTGCGTAGGTGGTTTGTTAAGCAAGATGTGAAAGCCCCGGGCTCAACCTGGGAACTGCATTTTGAACTGGCAAACTAGAGTATTGTAGAGGGTAGTGGAATTTCCAGTGTAGCGGTGAAATGCGTAGAGATTGGAAGGAACATCAGTGGCGAAGGCGGCTACCTGGACAAATACTGACACTGAGGCACGAAAGCGTGGGGAGCAAACAGGATTAGATACCCTGGTAGTCCACGCCGTAA
+
GGGGGGGGGGGGGGGGGFGGGGGGGGGGGGGGGGGGGGGGGGGGGGGGGGGGFGGGGGGGGGGGGGGGGGGGGGGGGGGGGGGGGGGGGGGGGGGGGGGGGGGGGGGCGGGGGGGGGGGGGGGGFGGGGGGFGGGGGGGGGGGFGGGGGGGGGGGCGEGGGGGGGGDG>GGGGGGFGGGGEFGGFGGGGGGFGGEGGGGGEFGGFGFGGFF@FGGFGGGGGGGFFFFFFGFFGGGFFFFF@F>6>FF?F:FFFFFFFFAAGF?FF7::BFFB>AFFF@BFB<
@M06628:26:000000000-CRM2J:1:1101:20986:9395 1:N:0:113
TACGAGGGGTGCAAGCGTTAATCGGAATTACTGGGCGTAAAGCGTGCGTAGGTGGTTTGTTAAGCAAGATGTGAAAGCCCCGGGCTCAACCTGGGAACTGCATTTTGAACTGGCAAACTAGAGTATTGTAGAGGGTAGTGGAATTTCCAGTGTAGCGGTGAAATGCGTAGAGATTGGAAGGAACATCAGTGGCGAAGGCGGCTACCTGGACAAATACTGACACTGAGGCACGAAAGCGTGGGGAGCAAACAGGATTAGATACCCTGGTAGTCCACGCCGTAA
+
GGGGGGGGGGGGGGGGGGGGGGGGGGGGGGGGGGGGGGGGGGGGFGGGGGGGGGGGGGGGGGGGGGGGGGGGGGGGGGGGGGGGGGGGGGGGGGGGGGGGGGGGGGGGGGGGGGGGGGGGGGGGGGGGGGGGGGGGGGGGGGGGGGGGGGGGGGGGGGGGGGGGGGGGFGGGGGGGGGGGGGGGGGGGGGGGGGGGGGGGFFGGFGFGGGFFFCFGGGFGGGGFFFFFFGFFGGGFFFFFFFFFB>FFGFFFFFFDF?<AGFFG=(:?BADAFFFFFFFBBF
@M06628:26:000000000-CRM2J:1:1101:18051:9432 1:N:0:113
TACGAGGGGTGCAAGCGTTAATCGGAATTACTGGGCGTAAAGCGTGCGTAGGTGGTTTGTTAAGCAAGATGTGAAAGCCCCGGGCTCAACCTGGGAACTGCATTTTGAACTGGCAAACTAGAGTATTGTAGAGGGTAGTGGAATTTCCAGTGTAGCGGTGAAATGCGTAGAGATTGGAAGGAACATCAGTGGCGAAGGCGGCTACCTGGACAAATACTGACACTGAGGCACGAAAGCGTGGGGAGCAAACAGGATTAGATACCCTGGTAGTCCACGCCGTAA
+
GGGGGGGGGGGGGGGGGGGGGGGGGGGGGGGGGGGGGGGGGGGGGGGGGGGGGGGFGGGGGGGGGGGGGGGGGGGGGGGGGGGGGGGGGGGGGGGGGGGGGGGGGGGGGGGGGGGGGGGGGGGGGGGGGGGGGGGGGGGGGGGGGGGGGGGGGGGGGGGGGGGGGGGGFGGGGGGGGGGGGGGGGGFGGGGGGGGGGGGGFFGGFGFGGGFFGGGGGGGGGFGFFAFFFGFFGGGFFFFFFFFFFFF:FFFF?:FF??ADGFFGF?FFBFBA6:7BFF93<<
@M06628:26:000000000-CRM2J:1:1101:25136:9433 1:N:0:113
TACGGAGGGTGCAAGCGTTAATCGGAATTACTGGGCGTAAAGCGCACGTAGGTGGTTTGTTAAGTTGGATGTGAAAGCCCAGGGCTCAACCTTGGAACTGCATTCAAAACTGGCGAACTAGAGTATGGTAGAGGTGAGTGGAATTTCCTGTGTAGCGGTGAAATGCGTAGAGATGGGAAGGAACATCAGTGGCGAAGGCGACTCACTGGACCAATACTGACACTGAGGTGCGAAAGCGTGGGTAGCAAACAGGATTAGATACCCTGGTAGTCTACGCCGTAA
+
GGGGGGGGGGGGGGGGGGGGDGGGGGGGGGGGGGGGGGGGGGGGGGGGGGGGGGGGGGGGGGGGGGGGGGGGGGGGGGGGGGGGGGGGGGGGGGGGGGGGGGGGGGGGGGGGGGGGGGGGGGGGGGGGGGGGGGGGGGGGGGGGGGGGGGGGGGGGGGGGGGGGGFGGFGGGGGGGGGGGGGGGGGGGGGGGGGGGGGGGEFGGFGFGGGFFGGGGGGFDGGGFFFFFFGF>GGGBFFFFFFFFFFFFGFFFFBFBFFFAF>CFF<;?9ADFBFAFB:9>F?
@M06628:26:000000000-CRM2J:1:1101:28961:9447 1:N:0:113
TACGGAGGGTGCGAGCGTTAATCGGAATTACTGGGCGTAAAGCGCATGCAGGTGGTTCATTAAGTCAGATGTGAAAGCCCGGGGCTCAACCTCGGAACTGCATTTGAAACTGGTGAACTAGAGTGCTGTAGAGGGGGGTAGAATTTCAGGTGTAGCGGTGAAATGCGTAGAGATCTGAAGGAATACCAGTGGCGAAGGCGGCCCCCTGGACAGACACTGACACTCAGATGCGAAAGCGTGGGGAGCAAACAGGATTAGATACCCTGGTAGTCCACGCCGTAA
+
GGGGGGGGGGGGGGGGGGGGGGGGGGGGGGGGGGGGGGGGGGGGGGGGGGGGGGGGGGGGGGGGFGGGGGGGGGGGGGGGGGGGGGGGGGGGGGGGGGGGGGGGGGGGGGGGGGGGGGGGGGGGGGGGGGGFGGDGGGGGGGGFGGGGGGGGGGFGGGGGGGGGGGGGFGGGGFGGGGGGG>@GGGGGGGGGGGGGGG=EDFGG@DEGFGFFG4CCGGFFGGFFFFFFFFFBEGGF:D.5>BB69>??*2>F:?FA?FFFGFGFF?>?4)5AFA7607;2,-
@M06628:26:000000000-CRM2J:1:1101:10559:9486 1:N:0:113
TACGAGGGGTGCAAGCGTTAATCGGAATTACTGGGCGTAAAGCGTGCGTAGGCGGTTTGTTAAGCAAGATGTGAAAGCCCCGGGCTCAACCTGGGAACTGCATTTTGAACTGGCAAACTAGAGTATTGTAGAGGGTAGTGGAATTTCCAGTGTAGCGGTGAAATGCGTAGAGATTGGAAGGAACATCAGTGGCGAAGGCGGCTACCTGGACAAATACTGACACTGAGGCACGAAAGCGTGGGGAGCAAACAGGATTAGATACCCTGGTAGTCCACGCCGTAA
+
GGGGCCFGGCF7@EFGGGGECFGGGGGGGGGGGGGGGGGGGGGGGEGGGGGG,CF4CGGFGGGGCDFGGGGGGGGGAFGG7FGGGGGGGGGC<FGGGGGGGCGGGFF:FGGGC<FC@FG<FGGGC@=@EFGGGGECFGGGGGGGGFGGGGGGGGG;FGGGGGGG?FGEEGGGGGGDGEFGGGGGGGGGGGGGGDGGGGGGEFC58CFGGF>F4CFGGGGGGFGFFFFF>GFFGGGF:EFFFFFFF>FFGFFF?FFFFFFFDAFGFBFFFFFFFFFFFFFFBB
@M06628:26:000000000-CRM2J:1:1101:15883:9508 1:N:0:113
TACGGAGGGTCCGAGCGTTAATCGGAATTACTGGGCGTAAAGCGCGCGTAGGTGGATTGGTCAGTCAGATGTGAAAGCCCAGGGCTCAACCTTGGAACTGCATCTGATACTGCTAGTCTAGAATACAGTAGAGGGTAGTGGAATTTCCTGTGTAGCGGTGAAATGCGTAGATATAGGAAGGAACACCAGTGGCGAAGGCGACTACCTGGACTGATATTGACACTGAGGTGCGAAAGCGTGGGGAGCAAACAGGATTAGATACCCTGGTAGTCCACGCCGTAA
+
GGGGGGGGGGGGGGGGGGGGGGGGGGGGGGGGGGGGGGGGGGGGGGGGGGGGGGGGGGGGGGGGGGGGGGGGGGGGGGGGGGGGGGGGGGGGGGGGGGGGGGGGGGGGGGGGGGGGGGGGGGGGGGGGGGGGGGGGGGGGGGGGGGGGGGGGGGGGGGGGGGGGGGGGFGGGGGGGGGGGGGGGGGGGGGGGGGGGGGGGFFGGFGFGGGFFGGGGGGGFFDFFFFFFFGFFGGGF<>BFFF>?FFFFGFFF?FFFF745CBGGFFF:AFFFB23<BFFFBB
@M06628:26:000000000-CRM2J:1:1101:25472:9538 1:N:0:113
TACGAGGGGTGCAAGCGTTAATCGGAATTACTGGGCGTAAAGCGTGCGTAGGTGGTTTGTTAAGCAAGATGTGAAAGCCCCGGGCTCAACCTGGGAACTGCATTTTGAACTGGCAAACTAGAGTATTGTAGAGGGTAGTGGAATTTCCAGTGTAGCGGTGAAATGCGTAGAGATTGGAAGGAACATCAGTGGCGAAGGCGGCTACCTGGACAAATACTGACACTGAGGCACGAAAGCGTGGGGAGCAAACAGGATTAGATACCCTGGTAGTCCACGCCGTAA
+
GGGGGGGGGGGGGGGGGGGGGGGGGGGGGGGGGGGGGGGGGGGGGGGGFGFFFGGGGGGGGGGGGGGGGGGGGGGGGGGGGGGGGGGGGGGGGGGGGGGGGGGGGGGGGGGGGGGGGGGGGGGGGGGGGGGGGGGGGGGGGGGGGGGGGGGGGGFGGGGGGGGGGGGGFGGGGGFGGGGGGGGGGGGGGGGGGGGGGGGGFBGGFGFGGFFFGGGGD>FGGEFFFFFF3C>BGGGF?EEFFFF?>(8?D6F@?:FA>>AACAFG@:>.64AAAA2<BFFBFF
@M06628:26:000000000-CRM2J:1:1101:10934:9555 1:N:0:113
TACGGAGGGTGCAAGCGTTACTCGGAATCACTGGGCGTAAAGAGCGTGTAGGCGGGTTTGTAAGTTTGAAGTGAAATCCAATGGCTCAACCATTGAACTGCTTTGAAAACTGCTTACCTAGAATATGGGAGAGGTAGATGGAATTTCTGGTGTAGGGGTAAAATCCGTAGAGATCAGAAGGAATACCGATTGCGAAGGCGATCTACTGGAACATTATTGACGCTGAGACGCGAAAGCGTGGGGAGCAAACAGGATTAGATACCCTGGTAGTCCACGCCCTAA
+
GGGGGGGGGGGGGGGGGGGGGGGGGGGGGGGGGGGGGGGGGGGGGGGGGGGGGGGGGGGGGGGGGGGGGGGGGGGGGGGGGGGGGGGGGGGGGGGGGGGGGGGGGGGGGGGGGGGFGGGGGGGGGGGGGGEGGGGGGGGGGGGGGGGGGGGGGGGGGGGGGGGGGGGGFGGGGGGGGGGGGGFGGGGGGGDGGGGGGGGGF:<FFGFGGGFFGGGGGGGGGGGFFFFFFGFFGGG>?:BFDFFFFFFFGFFFFBFFFFFFFFGG@(>?BFFF<A<BFFFFFF
@M06628:26:000000000-CRM2J:1:1101:7847:9568 1:N:0:113
TACGAGGGGTGCAAGCGTTAATCGGAATTACTGGGCGTAAAGCGTGCGTAGGTGGTTTGTTAAGCAAGATGTGAAAGCCCCGGGCTCAACCTGGGAACTGCATTTTGAACTGGCAAACTAGAGTATTGTAGAGGGTAGTGGAATTTCCAGTGTAGCGGTGAAATGCGTAGAGATTGGAAGGAACATCAGTGGCGAAGGCGGCTACCTGGACAAATACTGACACTGAGGCACGAAAGCGTGGGGAGCAAACAGGATTAGATACCCTGGTAGTCCACGCCGTAA
+
GGGGGGGGGGGGGGGGGGGGFFGGGGGGGGGGGGGGGGGGGGGGGGGGGGGGGGGGGGGGGGGGGGGGGGGGGGGGGGGGGGGGGGGGGGGGGGGGGGGGGGGGGGGGGGGGGGGGGGGGGGGGGGGGGGGGGGGGGGGGGGGGGGGGGGGGGGGGGGGGGGGGGGGEEGGGGFGGGGGGGGGGGGGGGGGGGGGGGGGGFFGGFGFGGGFFGGGGGGGGGGGFFFFFFGFFGGG>FFFFFFFFFFF:6:FFFFFFFFAAGFFDFFF?>ABFDF?:>FFFFF
@M06628:26:000000000-CRM2J:1:1101:3019:9631 1:N:0:113
TACGGGGGGGGCAAGCGTTAATCGGAATTACTGGGCGTAAAGCGTGCGTAGGCGGACTGTTAAGTTAGTTGTGAAAGCCCCGTGCTCAACTTTAGAACTGTCATTTATACTGATAACCTAGAGTCTAGTTGAGGGAAGTGTAATTTCCAATGTAGCGGTGAAATGCGTAGAGATTACAAGGAACACCAGTTGCCAAGGCCGCCTACTTGACAGATATTGACCCTGAGGCACGAAAGCATGGGGAGCAAACAGGATTAGATACCCTGGTAGTCCATGCCGTAA
+
FGGG@@@EG**:CC8EGGGC+<C8CC5;<CFFGFGF5E5CFE7CE8EGGCG;,*:**:+<CFCC,,,,,33A5CGF<F8****//;,<@F9E,,,<::2<90+,3A+,3A:C,,00++232A@F+33:E90<6**82;2<+3+<CF++0+0AAF++2CGDGGFGD?88>D5+2@9++3A?F>6@FFE55A<+*+39/*/*0))/)21+0*)**0*2*::CF+*872F:)*)4*:C10)7?)3(49B:B7:@F??FAF?24>)+:*(7:2)4-)-)).048(4
@M06628:26:000000000-CRM2J:1:1101:6147:9683 1:N:0:113
TACGGAGGGTGCGAGCGTTAATCGGAATTACTGGGCGTAAAGCGCATGCAGGTGGTTCATTAAGTCAGATGTGAAAGCCCGGGGCTCAACCTCGGAACTGCATTTGAAACTGGTGAACTAGAGTGCTGTAGAGGGGGGTAGAATTTCAGGTGTAGCGGTGAAATGCGTAGAGATCTGAAGGAATACCAGTGGCGAAGGCGGCCCCCTGGACAGACACTGACACTCAGATGCGAAAGCGTGGGGAGCAAACAGGATTAGATACCCTGGTAGTCCACGCCGTAA
+
GGGGGDGGGGGGGGGGGGGGGGGGGGGGGGGGGGGGGGGGGGGGGGGGGGGGFGGGGGGGGGGGGGGGGGGGGGGGGGGGGGGGGGGGGGGGGGGGFFGGGGGGGGGGGGGGGGGGGGGGGGGGGGGGGGGGGGGGGGGGGGGGGGGGGGGGGGGGGGGGGGGGGGGGFGGGGGGGGGGGGGGGGGGGGGGGGGGGGGGGFFGGFGFGGGFFGGGGGGGGGGGFFFFFFFF;EGG;FFEFFF;?>9<BG6>FFF?AFFFFGFGG??FB2<A94<<B>F>>BB
@M06628:26:000000000-CRM2J:1:1101:12686:9714 1:N:0:113
TACGGAGGGGGTTAGCGTTGTTCGGAATTACTGGGCGTAAAGCGTACGTAGGCGGATTGGAAAGTTGGGGGTGAAATCCCAGGGCTCAACCCTGGAACTGCCTCCAAAACTATCAGTCTAGAGTTCGAGAGAGGTGAGTGGAATTCCAAGTGTAGAGGTGAAATTCGTAGATATTTGGAGGAACACCAGTGGCGAAGGCGGCTCACTGGCTCGATACTGACGCTGAGGTACGAAAGTGTGGGGAGCAAACAGGATTAGATACCCTGGTAGTCCACACCGTAA
+
GGGGGGGGGGGGGGGGGGGGGGGGGGGGGGGGGGGGGGGGGGGGGGGGGGGGGGGGGGGGFGGGGGGGGGGGGGGGGGGGGGGGGGGGGGGGGGGGGGGGGGGGGGGGGGGGGGGGGGGGGGGGGGGGGGGGGGGGGGGGGGGGGGGGGGGGGGGGGGGGGGGGGGGGFGGGGGGGGGGGGGGGGGGGGGGGGGGGGGGGFFGGFGFGGGFFGGGGGGGGGGGFFFFFFGFFGGGFFFFFFFFBBBFFGFFFFFFFFFF<7<FGFFFFFFFFBFFFFFB?FF
@M06628:26:000000000-CRM2J:1:1101:17974:9715 1:N:0:113
TACGGAGGGTGCGAGCGTTAATCGGAATTACTGGGCGTAAAGCGCATGCAGGTGGTTCATTAAGTCAGATGTGAAAGCCCGGGGCTCAACCTCGGAACTGCATTGAAACTGGTGAACTAGAGTGCTGTAGAGGGGGGTAGAATTTCAGGTGTAGCGGTGAAATGCGTAGAGATCTGAAGGAATACCAGTGGCGAAGGCGGCCCCCTGGACAGACACTGACACTCAGATGCGAAAGCGTGGGGAGCAAACAGGATTAGATACCCTGGTAGTCCACGCCGTAAA
+
GGGGGGGGGGGGGGGGGGGGGGGGGGGGGGGGGGGGGGGGGGGGGGGGGGGGGGGGGGGGGGGGGGGGGGGGGGGGGGGGGGDGGGGGGGGGGGGGFGGGGGGGGGGGGGGGGGGGGFGGGGGGGGGGGGCGGGGGGGGGGGFGGGFGFGGGGGGGGEGGGGGGCCEGFGGGGGGGGGGFGGGFGGGGGGGGGGGDGCCCEEGGFGFFGG:FGGGGGGFFGGGFF?FFFFB:==582.<>>FFFFF?:FBFF??FFFAFFG:<A5464<4:AA>?>6DF((-
@M06628:26:000000000-CRM2J:1:1101:26654:9828 1:N:0:113
TACGGAGGGTGCGAGCGTTAATCGGAATTACTGGGCGTAAAGCGCATGCAGGTGGTTCATTAAGTCAGATGTGAAAGCCCGGGGCTCAACCTCGGAACTGCATTTGAAACTGGTGAACTAGAGTGCTGTAGAGGGGGGTAGAATTTCAGGTGTAGCGGTGAAATGCGTAGAGATCTGAAGGAATACCAGTGGCGAAGGCGGCCCCCTGGACAGACACTGACACTCAGATGCGAAAGCGTGGGGAGCAAACAGGATTAGATACCCTGGTAGTCCACGCCGTAA
+
GGGGGGGGGGEGGGGGGGGGFGGGGGGGGFGGGGGGGGGGFGGGGGGGGGGGFFGGDGFGGGGGEFGGGGGFGGGGGGGGFGGGGGGGGGGGGGGGGGGGGGGGGGGGGGGGDFGFFFFGGGGGGGGGGGGGGGFGGGGEGGGGGGGGGGGGGGGGGGGGGGGGGGGGFGGGGGGFGGGGGGFGGGCC6CFEDGGGGGGGFBCGFGFGGGFFGGGGGGGFDGG6FBFFBGFFGGD>7>BED06:7;?FGFFFB??BFFADDAGG@<FF9<AFAB73>F((4:
@M06628:26:000000000-CRM2J:1:1101:22574:9837 1:N:0:113
TACGAGGGGTGCAAGCGTTAATCGGAATTACTGGGCGTAAAGCGTGCGTAGGTGGTTTGTTAAGCAAGATGTGAAAGCCCCGGGCTCAACCTGGGAACTGCATTTTGAACTGGCAAACTAGAGTATTGTAGAGGGTAGTGGAATTTCCAGTGTAGCGGTGAAATGCGTAGAGATTGGAAGGAACATCAGTGGCGAAGGCGGCTACCTGGACAAATACTGACACTGAGGCACGAAAGCGTGGGGAGCAAACAGGATTAGATACCCTGGTAGTCCACGCCGTAA
+
GGGGFGGGGGGGGGGGGGGGCGGGGGGGGGGGGGGGGGGGGGGGGGGGGGGGGGGGGGGGGGGGGGGGGGGGGGGGGGGGGGGGGGGGGGGGGGGGGGGGGGGGGGGGGGGGGGGGGGGFGGGGGGGGGGGGGGGGGGGGGGGGGGGGGGGGGGGGGGGGGGGGGGGGFGGGGGGGGGGGGGGGGGGGGGGGGGGGGGGGADGGFGFGGCFFGC7>FGGGGGGF@BFFFGF<GGD9:@EFFFFFFFFFGFFFFFFD?FFFGFFE@?FFFFDFFA7<FFFFFB
@M06628:26:000000000-CRM2J:1:1101:13450:9848 1:N:0:113
TACGGAGGGTGCGAGCGTTAATCGGAATTACTGGGCGTAAAGCGTACGTAGGCGGATTATTAAGCGAGATGTGAAATCCCGGGGCTCAACCTCGGAACTGCATTTCGAACTGGTAGTCTAGAGTATTGTAGAGGGTGGTGGAATTTCCAGTGTAGCGGTGAAATGCGTAGAGATTGGAAGGAACATCAGTGGCGAAGGCGGCCACCTGGACAAATACTGACGCTGAGGTACGAAAGCGTGGGGAGCGAACAGGATTAGATACCCTGGTAGTCCACGCCGTAA
+
GGGGGGGGGGGGGGGGGGGG7FGGGGGGGGGGGGGGGGGGGGGGGGGGGGGGGGGGGGGGGGGGGGGGGGGGGGGGGGGGGGGGGGGGGGGGGGGGGGGGGGGGGGGGGGGGGGGGGGGGGGGGGGGGGGGGGGGGGGGGGGGGGGGGGFGGGGGGGGGGGGGGGGGEFGGFCGFGGGGGCGCEFFFFFCG?95EDGGGGFFDGFGFGGGFFGGFDG:>EGGD@D;FFFF=<GGGF1>>FF>16>;>F36;F?BFFDF<)26C?=:FB>A7>4><0>)46?F
@M06628:26:000000000-CRM2J:1:1101:14635:9867 1:N:0:113
TACGGAGGGTGCGAGCGTTAATCGGAATTACTGGGCGTAAAGCGCATGCAGGTGGTTCATTAAGTCAGATGTGAAAGCCCGGGGCTCAACCTCGGAACTGCATTTGAAACTGGTGAACTAGAGTGCTGTAGAGGGGGGTAGAATTTCAGGTGTAGCGGTGAAATGCGTAGAGATCTGAAGGAATACCAGTGGCGAAGGCGGCCCCCTGGACAGACACTGACACTCAGATGCGAAAGCGTGGGGAGCAAACAGGATTAGATACCCTGGTAGTCCACGCCGTAA
+
GGGGGGGGGGGGGGGGGGGEEGGGGGGGGGGGGGGGGGGGGGGGGGGGFGGGEFGFGGGFGGGGGGFGG9FFGGGGGGGGGGGGGGGGGGGGGGGGFGGGGFGGGFGGGGGGFFGGGGGGGGGGGGGGGGGGGGFDGGGDGGGGGGGGGGGGGGGFGGGGGGGGGGGGFGGGGGG7ECGGGGGGGGGGGGGGGGGGGGGGFED<BDFGGGFFG<4CF<DGGCFFFFFFFGFBGGGFFFFFFFF:>BFFGFFFB:FF?FFFGF<C=4<?BFFF<DFF6F>B68
@M06628:26:000000000-CRM2J:1:1101:14302:9869 1:N:0:113
TACGGAGGGTGCGAGCGTTAATCGGAATTACTGGGCGTAAAGCGCATGCAGGTGGTTCATTAAGTCAGATGTGAAAGCCCGGGGCTCAACCTCGGAACTGCATTTGAAACTGGTGAACTAGAGTGCTGTAGAGGGGGGTAGAATTTCAGGTGTAGCGGTGAAATGCGTAGAGATCTGAAGGAATACCAGTGGCGAAGGCGGCCCCCTGGACAGACACTGACACTCAGATGCGAAAGCGTGGGGAGCAAACAGGATTAGATACCCTGGTAGTCCACGCCGTAA
+
GGGGGGGGGGGGGGGGGGGGGGGGGGGGGGGGGGGGGGGGGGGGGGGGGGGGGGGGGGGGGGGGGGGGGGGGGGGGGGGGGGGGGGGGGGGGGGGGGGGGGGGGGGGGGGGGGGGGGGGGGGGGGGGGGGGGGGGGGGGGGGGGGGGGGGGGGGGGGGGGGGGGGGGGFGGGGGGFGGGGGGGFGGGGGGGGGGGGGGGGEFDGFGDFGC:?GGGGGGGGGGGFFFFFFGFFGGDB?FBEFB;:>B??*4>?1:F<88<AFDGGFB>?)44:AFFFF3(,6<
@M06628:26:000000000-CRM2J:1:1101:27307:9871 1:N:0:113
TACGGAGGGGGTTAGCGTTGTTCGGAATTACTGGGCGTAAAGCGCACGTAGGCGGATCAGAAAGTATAGGGTGAAATCCCAGGGCTCAACCCTGGAACTGCCTTGTAAACTCCTGGTCTTGAGTTCGAGAGAGGTGAGTGGAATTCCGAGTGTAGAGGTGAAATTCGTAGATATTCGGAGGAACACCAGTGGCGAAGGCGGCTCACTGGCTCGATACTGACGCTGAGGTGCGAAAGTGTGGGGAGCAAACAGGATTAGATACCCTGGTAGTCCACACCGTAA
+
GGGGGGGGGGGGGGGGGGGDGGGGGGGGGGGGGGGGGGGGGGGGGGGGGGGGGGGGGGGF@FGGFGGCFEGGGGGGGGGGGGGGGGGGCGGGGGGGGE<FGGGGFGGGGGGGAFFFGGGCFFGGGCCFFGGGGG<FFGFCGGGGGGGGGGGGGGGGFGGGGGGGGGGGFGGCGG@,AGGGGGG*8CE=EFGGGGGGGGGEFF)5?GFGG5>?CGGGGGGGGEGE@>>F;C67EEGF<?=FEFB?9FB:C1:::??AFFFFCDGFFB@>9<A<ADF06>01(4
@M06628:26:000000000-CRM2J:1:1101:9391:9887 1:N:0:113
TACGAGGGGTGCAAGCGTTAATCGGAATTACTGGGCGTAAAGCGTTCGTAGGCGGTTTGTTAAGCAAGATGTGAAAGCCCTGGGCTCAACCTGGGAACTGCATTTTGAACTGGCAAACTAGAGTACTGTAGAGGGTGGTGGAATTTCCAGTGTAGCGGTGAAATGCGTAGAGATTGGAAGGAACATCAGTGGCGAAGGCGGCCACCTGGACAGATACTGACGCTGAGGAACGAAAGCGTGGGGAGCAAACAGGATTAGATACCCTGGTAGTCCACGCCGTAA
+
GGGGGGGGGGGGGGGGGGGGGGGGGGGGGGGGGGGGGGGGGGGGGGGGGGGGGGGGGGGGGGGGGGGGGGGGGGGGGGGGGGGGGGGGGGGGGGGGGGGGGGGGGGGGGGGGGGGDAFGGGGGGGGGGGGGGGGGGGGGGGGGGGGGGGGGGGGGGGGGGGGGGGGGGFGGGGGGGGGGGGGGGGGGGGGGGGGGGGGGGFFGGFGFGGGFFGGGGGGGGGGGEEFFFFGFFGEGFFFFFFFFFFFFBGFFFFFFFFFA<>BGGFBFFFFFF2A>F>>>>FF
@M06628:26:000000000-CRM2J:1:1101:9404:9903 1:N:0:113
TACGCGGGGTGCAAGCGTTAATCGGAATTACTGGGCGTAAAGCGTTCGTAGGCGGTTTGTTAAGCAAGATGTGAAAGCCCTGGGCTCAACCTGGGAACTGCATTTTGAACTGGCAAACTAGAGTACTGTAGAGGGTGGTGGAATTTCCAGTGTAGCGGTGAAATGCGTAGAGATTGGAAGGAACATCAGTGGCGAAGGCGGCCACCTGGACAGATACTGACGCTGAGGAACGAAAGGGTGGGGAGGAAACAGGATTAGATACCCTGGTAGTCCACGCCGTAA
+
FGGG-7@@:FFGGFE<CC:B6FCC@C@CFAEE<F8C>FCCC?FF?8=FFEF:?7>6@C7=?<FBFFBGE??B<@BAEFCGC@AA<BEGA=B,FADGDGDBD<3=@F3>F@F,DF8<8F:,7,ED,EDCE;E9;FC3>FCGCCFCFGGCFE;;;AFDCCEEGC;,?CG/:<D+>F+0=FGG5:<CC@E99<?FDE*9:8/55597@<FCG*8)CFCFG>7<**9BB05>)*)(::*-(0.0>9>?>(:(03)8(.924<--*4:C0(>(5).:4<3((8441(
@M06628:26:000000000-CRM2J:1:1101:6719:9946 1:N:0:113
TACGGAGGGTGCGAGCGTTAATCGGAATTACTGGGCGTAAAGCGCATGCAGGTGGTTCATTAAGTCAGATGTGAAAGCCCGGGGCTCAACCTCGGAACTGCATTTGAAACTGGTGAACTAGAGTGCTGTAGAGGGGGGTAGAATTTCAGGTGTAGCGGTGAAATGCGTAGAGATCTGAAGGAATACCAGTGGCGAAGGCGGCACCCTGGACAGACACTGACACTCAGATGCGAAAGAGTGGGGAGCAAACAGGATTAGATACCCTGGTAGTCCACGCCGTAA
+
F@FFC@B@FFBFE@CF@7@6DFGFECFCEC@ACFE<C@@@CEGGC>CGFCAF9FD=CFGEFGFGGCDE,CFFEE<9F<F?F+==BFC<EEEA<F:7B=FGF<FGFEF??FDGEFDB:=B9FC>@FFDFGGGA;<<+CCG58:FGC+<0:<<+<CFFE8:?/9C9E7CABC<F9<+<@CFC<FGCC@:CGF98>EEGGGG=3.)95C585F>FF<FGGD=EFCFFF:@FF>?BG5<3(0/9).9?>F6<C1>FB:?2<24<*.30=8@?FFA4-62:>@920,
@M06628:26:000000000-CRM2J:1:1101:11759:10007 1:N:0:113
TACGGAGGGGGTTAGCGTTGTTCGGAATTACTGGGCGTAAAGCGCACGTAGGCGGATCAGAAAGTATAGGGTGAAATCCCAGGGCTCAACCCTGGAACTGCCTTATAAACTCCTGGTCTTGAGTTCGAGAGAGGTGAGTGGAATTCCGAGTGTAGAGGTGAAATTCGTAGATATTCGGAGGAACACCAGTGGCGAAGGCGGCTCACTGGCTCGATACTGACGCTGAGGTGCGAAAGTGTGGGGAGCAAACAGGATTAGATACCCTGGTAGTCCACACCGTAA
+
GGGGGEFGGGGGGGGGGGGGGGGGGGGGGGGGGGGGGGGGGGGGGGGGGGGGGGGGGGGGGGGGGGGGGGGGGGGGGGGGGGGGGGGGGGGGGGGGGGGGGGGGGGGGGGGGGGGGGGGGGGGGGGGGGGGGGGGGGGGGGGGGGGGGGGGGFGGGGGGGGGGGGGGGFGGGGGGGGGGGGGGGGGGGGGGGGGGGGGGGFFGGFGFGGGFFGGGGGGGGGGGFFFFFFGF>GGGFFFFFFFFFFFF<FFFFFFFFFFFFGBGGFFFFFFFFFFFFFFFFF?
@M06628:26:000000000-CRM2J:1:1101:7049:10044 1:N:0:113
TACGGAGGATCCAAGCGTTATCCGGAATCATTGGGTTTAAAGGGTCCGTAGGTGGATAATTAAGTCAGAGGTGAAAGTTTGCGGCTCAACCGTAAAATTGCCTTTGATACTGGTTATCTTGAGTTATTATGAAGTAGTTAGAATATGTAGTGTAGCGGTGAAATGCATAGATATTACATAGAATACCAATTGCGAAGGCAGATTACTAATAATCAACTGACACTGATGGACGAAAGCGTGGGGAGCGAACAGGATTAGATACCCTGGTAGTCCACGCCGTAA
+
GGGGGGGGGGGGGGGGGGGGGGGGGGGGGGGGGGGGGCFGGGGGGGGGFGGGGGGGGGGGGGGGGGGGGGGGGGGGGGGGGGGGGGGGGGGGGGGGGFGGGGGGGGGGGGGGGGGGGGGGGGGGGGGADFGGGGGGGGFGGGGGGGGGGGGGGGGGGGGGGGGGGGGGFGGGGGGFGFGGGGGGGGGGGGGGGGGGGGGF>5CFFGFGGGFFGGGGGGGGGGFFFFFFFGFFGGG@FFFEE@BFFBFFGFFF?BFFFFD):<CFF?F24<AB<ABFFFFFF<
@M06628:26:000000000-CRM2J:1:1101:7199:10056 1:N:0:113
TACGAGGGGTGCAAGCGTTAATCGGAATTACTGGGCGTAAAGCGTGCGTAGGTGGTTTGTTAAGCAAGATGTGAAAGCCCCGGGCTCAACCTGGGAACTGCATTTTGAACTGGCAAACTAGAGTATTGTAGAGGGTAGTGGAATTTCCAGTGTAGCGGTGAAATGCGTAGAGATTGGAAGGAACATCAGTGGCGAAGGCGGCTACCTGGACAAATACTGACACTGAGGCACGAAAGCGTGGGGAGCAAACAGGATTAGATACCCTGGTAGTCCACGCCGTAA
+
GGGG<CGGGGGGGGGGGGGGGGGGGGGGGGGGGGGGGGGGGGGG?FGGGGGG?FGGGEEFGGGG9<FGGGGGGGGGGGGGGGGGGGGGGGGGGGGGGFEFG9E?F,,3FGGGGF8FFGGGGGGGGGFFFFFGGGG:FGG68FGGFGGF;FGGGGGGGGGGGGGGGGGGFGGGGGCCFGGGGGGFGFGGGGGGGGGGGGGGBFGGFGFGG4>;FCFGGGGGGCGFFFFF:3FBGGGB:EEFF;9?BFFBGFF@?BFF?FADFFGF71)4:>B>><??;5;FFB
@M06628:26:000000000-CRM2J:1:1101:7031:10058 1:N:0:113
TACGGAGGATCCAAGCGTTATCCGGAATCATTGGGTTTAAAGGGTCCGTAGGTGGATAATTAAGTCAGAGGTGAAAGTTTGCGGCTCAACCGTAAAATTGCCTTTGATACTGGTTATCTTGAGTTATTATGAAGTAGTTAGAATATGTAGTGTAGCGGTGAAATGCATAGATATTACATAGAATACCAATTGCGAAGGCAGATTACTAATAATCAACTGACACTGATGGACGAAAGCGTGGGGAGCGAACAGGATTAGATACCCTGGTAGTCCACGCCGTAA
+
GGGGGGGGDCFGGGGGGGGGGFGGGGGGGGGGGGGFGGGGGGGGGGGGGGGGGGGFGGGGGGGGGGGGGGGGGGGGGGGGFGGGGGGGGGGGGGGGGGGGGGGGGGGGGGGGGGGGGGGGGGGGGGGGGGGGGGGGGFGGGGGGGGGGGGGGGGGGGGGGGGGGGGFGFGGGGGGGFGGGGGGGGGGGGGGGGGGGGGGGFFGGFGFB?FAADGGGGGGGGCFFFFFFFGFFGGGFFFFFFBB@>FFFGFFFFFFAFFFFGFCFFBF7<AF>AB?B;F>B?B
@M06628:26:000000000-CRM2J:1:1101:24942:10064 1:N:0:113
TACGGAGGGTGCGAGCGTTAATCGGAATTACTGGGCGTAAAGCGTACGCAGGCGGTTTGTTAAGCGAGATGTGAAAGCCCCGGGCTCAACCTGGGAACTGCATTTCGAACTGGCAAACTAGAGTGTGATAGAGGGTGGTAGAATTTCAGGTGTAGCGGTGAAATGCGTAGAGATCTGAAGGAATACCGATGGCGAAGGCAGCCACCTGGGTCAACACTGACGCTCATGTACGAAAGCGTGGGGAGCAAACGGGATTAGATACCCCGGTAGTCCACGCCGTAA
+
GGGGGDGGGGGGGGGGGGGGGGGGGGGGGGGGGGGGGGGGGGGGGGGGGGGGGGGGGGGGGGGGGGGGGGGGGGGGGGGGGGGGGGGGGGGGGGGGGGGGGGGFGGGGGGGGGGGGGGGGGGGGGGGGGGGGGGGFGGGFFFGGGGGGGGGGGDEGGGGGGGGGFFEEFGGGGGGCFGGGGGDGGGGGGGGGGGGGGDFFEEGGFGFGGGFFGGGGGGGCFGG@DFFFF7@<GFGFFFFFFFFFFFFFGFEB?6@?7>BFFBGGFBF9;6<<4<<?B59BFB
@M06628:26:000000000-CRM2J:1:1101:7183:10065 1:N:0:113
TACGAGGGGTGCAAGCGTTAATCGGAATTACTGGGCGTAAAGCGTGCGTAGGTGGTTTGTTAAGCAAGATGTGAAAGCCCCGGGCTCAACCTGGGAACTGCATTTTGAACTGGCAAACTAGAGTATTGTAGAGGGTAGTGGAATTTCCAGTGTAGCGGTGAAATGCGTAGAGATTGGAAGGAACATCAGTGGCGAAGGCGGCTACCTGGACAAATACTGACACTGAGGCACGAAAGCGTGGGGAGCAAACAGGATTAGATACCCTGGTAGTCCACGCCGTAA
+
GGGGGGGGGGGGGGGGGGGGGGGGGGGGGGGGGGGGGGGGGGGGGGGGGGGGGGGGGGGGGGGGGGGGGGGGGGGGGGGGGGGGGGGGGGGGGGGGGGGGGGGGGGGGGGGGGGGGGGGGGGGGGGGGGGGGGGGGGGGGGGGGGGGGGGGGGGGGGGGGGGGGGGGGFGGGGGFGGGGGGGGGGGGGGGGGGGGGGGGGFFGGFGFGGGFFGGGGGGGGGGGFFFFFFGFFGGGFFFFFFFF?BFFFGFFFFFFFBFFBFFGGFFFFFFFFFFFFF>>6?F
@M06628:26:000000000-CRM2J:1:1101:2245:10094 1:N:0:113
TACGAGGGGTGCAAGCGTTACTCGGAATTACTGGGCGTAAAGCGTGCGTAGGTGGATTGTTAAGCAAGATGTGAAAGCCCCGAGCTCAACCTGGGAACTGCATTTTGAACTGTCAAACTAGAGTATTGTTGAGGGTAGTGGAATTTCCAGTGTAGCGGTGAAATGCGTAGAGATTGGAAGGAACATCAGTGGCGAAGGCAGCTACCTGGACAAATACTGACACTGAGGCACGAAAGCGTGGGGAGCAAACAGGATTAGATACCCTGGTAGTCCACGCCGTAA
+
GGGG<;FG+8@F,CFGGGGG,FGGGGGGGGAFGGG8@FGGGGEGGGGGGGGG<FG,,C4,CFGGC9FGGFGGGGGGGGG=?>+@FGDGFG8,,4BFG+FGGFGGGGCFFFGG5,FA;FG,FG,F@FGGG,DFGGC+8F>EGGGGGG95,3@FEFCGGGGGGGGGGG*@@GGFGGCCDFC1CGGGG9FG6=4CDDGGGCF*>EG+*;A;**0//00;7CFFF9DFFFFFFGFBGGGFFFFFFFFFFFFFGFFFFFFDB?FBFAFFF:>BFFBFD<<?FFF94:
@M06628:26:000000000-CRM2J:1:1101:2262:10106 1:N:0:113
TACGAGGGGTGCAAGCGTTAATCGGAATTACTGGGCGTAAAGCGTGCGTAGGTGGTTTGTTAAGCAAGATGTGAAAGCCCCGGGCTCAACCTGGGAACTGCATTTTGAACTGGCAAACTAGAGTATTGTAGAGGGTAGTGGAATTTCCAGTGTAGCGGTGAAATGCGTAGAGATTGGAAGGAACATCAGTGGCGAAGGCGGCTACCTGGACAAATACTGACACTGAGGCACGAAAGCGTGGGGAGCAAACAGGATTAGATACCCTGGTAGTCCACGCCGTAA
+
GGGGCFFGGGGGGGGGGGGGGGGGGGGGFGGGGGGGGGFGGGFGGGGGGGGGFFG=DGEGFGGGGFGGC?FGGGGGGGGGCEFFGGGGGGGFFFGGGGGGGGGGGFGGGGGG8<=,=FGGGGGGFGGF;;DGFG7F,@DBFFGFCG@@DGGGGGGGGGGDGGGGGGGGEGGFGG994CFDGFGGGGGGFFFGDGGGGGGEFAG75DFF=7:?5DFGGGCFGCG4*<?FFGF?GGGFFFDFFFF:9B:?F?F@BBFF?BFFGBECF:;:B<AB9>7<>FF;??
@M06628:26:000000000-CRM2J:1:1101:7168:10168 1:N:0:113
TACGGAGGGTGCGAGCGTTAATCGGAATTACTGGGCGTAAAGCGCATGCAGGTGGTTCATTAAGTCAGATGTGAAAGCCCGGGGCTCAACCTCGGAACTGCATTTGAAACTGGTGAACTAGAGTGCTGTAGAGGGGGGTAGAATTTCAGGTGTAGCGGTGAAATGCGTAGAGATCTGAAGGAATACCAGTGGCGAAGGCGGCCCCCTGGACAGACACTGACACTCAGATGCGAAAGCGTGGGGAGCAAACAGGATTAGATACCCTGGTAGTCCACGCCGTAA
+
GGGGGGGEGGGGGGGGGGGGGGGGGGGGGGGGGGGGGGGGGGGGGGGGGGGGFGGGGGFGGGGGGGGGGGGGGGGGGFGGGGGGGGGGGGGGGGGGFEGGFDGFGFFFGGGGGGGGGGGGGGGGGGGGGGGFGGGGGGEGGFGGGGGGGGFGGGGGGGGGGGGGGGGGFGGGGGGGGGFGGGGGGGGGGGGGGGGDGEGGFF7DFGFGGGFFGGGGGFFGGGG@FFFFFGF6CED9FFFFEFF?FFF1*,8<?2F4?D4AF>FGFFFFABFAA<DFFFBFB8
@M06628:26:000000000-CRM2J:1:1101:8934:10177 1:N:0:113
TACGGAGGGTGCGAGCGTTAATCGGAATTACTGGGCGTAAAGCGCATGCAGGTGGTTCATTAAGTCAGATGTGAAAGCCCGGGGCTCAACCTCGGAACTGCATTTGAAACTGGTGAACTAGAGTGCTGTAGAGGGGGGTAGAATTTCAGGTGTAGCGGTGAAATGCGTAGAGATCTGAAGGAATACCAGTGGCGAAGGCGGCCCCCTGGACAGACACTGACACTCAGATGCGAAAGCGTGGGGAGCAAACAGGATTAGATACCCTGGTAGTCCACGCCGTAA
+
GGGGGGGGGGGGGGGGGGGGGGGGGGGGGGGGGGGGGGGGGGGGGGGGGGGGGGGGGGGGGGGGGGGGGGGGGGGGGGGGGGGGGGGGGGGGGGGGGFGFFFGGGGGGGGGGGGCFGGGGGGGGGG9DGGGGGGGGGGCGGGGGGGGFGGGGGGGGGGGGGGGGGGGG>GGGGGGGGGGGGGGGGGGGGGFGDGGGGGGGFDDGFGFGGDFF35><F<FFCCCFFFFFFGFBGGC9BBBDDBF?F>FFFFFF?BFFDFFFFBDFF:>BA<A>ABFFFFFFB:
@M06628:26:000000000-CRM2J:1:1101:7181:10182 1:N:0:113
TACGGAGGGTGCGAGCGTTAATCGGAATTACTGGGCGTAAAGCGCATGCAGGTGGTTCATTAAGTCAGATGTGAAAGCCCGGGGCTCAACCTCGGAACTGCATTTGAAACTGGTGAACTAGAGTGCTGTAGAGGGGGGTAGAATTTCAGGTGTAGCGGTGAAATGCGTAGAGATCTGAAGGAATACCAGTGGCGAAGGCGGCCCCCTGGACAGACACTGACACTCAGATGCGAAAGCGTGGGGAGCAAACAGGATTAGATACCCTGGTAGTCCACGCCGTAA
+
GGGGGGGGGGGGGGGGGGGGGGGGGGGGGGGGGGGGGGGGGGGGGGGGGGGGFGGGGGGGGGGGGGGGGGGGGGGGGGGGGGGGGGGGGGGGGGGGGFGGGGGGGGGGGGGGGGGGGGGGGGGGGGGGGGGGGGGGGGGGGGGGGGGGGGGGGGGGGGGGGGCGGGGGFGGGGGGGGGGGGGGDGGGGGGGGGGGGGGGGFFDDFGFGGGFFGGGGGGGGGGGFFFFF?FFFGGGBFF@FFFF<FFFFGFFFBFFF?BAA7>:8F?FFFFFFFF<FFFFFFF
@M06628:26:000000000-CRM2J:1:1101:3426:10242 1:N:0:113
TACGGAGGGTGCGAGCGTTAATCGGAATTACTGGGCGTAAAGCGCATGCAGGTGGTTCATTAAGTCAGATGTGAAAGCCCGGGGCTCAACCTCGGAACTGCATTTGAAACTGGTGAACTAGAGTGCTGTAGAGGGGGGTAGAATTTCAGGTGTAGCGGTGAAATGCGTAGAGATCTGAAGGAATACCAGTGGCGAAGGCGGCCCCCTGGACAGACACTGACCCTCAGATGCGAAAGCGTGGGGAGCAAACAGGATTAGATACCCTGGTAGTCCACGCCGTAA
+
GFGGG;FFEBFCFFGGFCG@<FGGGGGGGGGGGGGGGGGGGGFF:FGG?FEGGGGGGGFGGGGGDFFCCFFFFGGGGFGGCFGGGGGFFCGGFFGGCFGGGFFCFFCEGDFFCDFD:FFGCFGG9DFFFGGFCFGDGGGGEGFGGGGGGG70<<E78CCCGGGFGG5;@D3:@CG7EFGGGGF6@9<?CCFGGGGDDD/CB:9C@DFFG4>?DFC*27C?C+95>BF4BGFFGGG;0;77@>BFFFB(>:FFF(<A7<:4C:3+/8@?9ADA4<??9579::
@M06628:26:000000000-CRM2J:1:1101:3440:10262 1:N:0:113
TACGGAGGGTGCGAGCGTTAATCGGAATTACTGGGCGTAAAGCGCATGCAGGTGGTTCATTAAGTCAGATGTGAAAGCCCGGGGCTCAACCTCGGAACTGCATTTGAAACTGGTGAACTAGAGTGCTGTAGAGGGGGGTAGAATTTCAGGTGTAGCGGTGAAATGCGTAGAGATCTGAAGGAATACCAGTGGCGAAGGCGGCCCCCTGGACAGACACTGACACTCAGATGCGAAAGCGTGGGGAGCAAACAGGATTAGATACCCTGGTAGTCCACGCCGTAA
+
GGGGGGGGGGGGGGGGGGGGGGGGGGGGGGGGGGGGGGGGGGGGGGGGGGGGGGGGGGGGGGGGGGGGGGGGGGGGFGGGGGGGGGGGGGGGGGGGGGGGGGGGGGGGGGGGGGGGGGGGGGGGGGGGGGGGGGGGGGGGGGGGGGGGGGGGGGGGGGGGGDGGGGGGFGGGGGGGGGGGGGGGGGGGGGGGGGGGGGGGEFGGFGFGGGFFGGGGGGGGGGG@FBFFFGFFGGGF:E>EDFFBF>FFGFFFFFFAFFFFGFGGFFFFFDBAFFFFFFFFFB
@M06628:26:000000000-CRM2J:1:1101:23735:10271 1:N:0:113
TACGGAGGGTGCGAGCGTTAATCGGAATTACTGGGCGTAAAGCGCATGCAGGTGGTTCATTAAGTCAGATGTGAAAGCCCGGGGCTCAACCTCGGAACTGCATTTGAAACTGGTGAACTAGAGTGCTGTAGAGGGGGGTAGAATTTCAGGTGTAGCGGTGAAATGCGTAGAGATCTGAAGGAATACCAGTGGCGAAGGCGGCCCCCTGGACAGACACTGACACTCAGATGCGAAAGCGTGGGGAGCAAACAGGATTAGATACCCTGGTAGTCCACGCCGTAA
+
GGGGG;@BFFGGFGGGGGGGCGFFEGGGGGDFFGGGGGGGGGGGGGGGGEFGFFFFFF9EGFGGGGGGFE<BFEAFFG<BFGGGGGGGGEG8<FGGGGGGGGG<FGGGGGGFCEEEGGGGGGGGGGGGFGC;EGEGGGGCEGFGC7:FGFGGF@9CEEGGGGGGFGGEFGGFGCE0<CEFGGGGGGGGGGGDDGCDEGGCEFCDBDFGGGFFFFGGGGFFGGGFFFF4@DFBGGG(0;>BE>03;>6:G?FF<1?A2<9AF<8@*8FB<FBB>A>B;>9083
@M06628:26:000000000-CRM2J:1:1101:8369:10285 1:N:0:113
TACGGAGGGTCCGAGCGTTAATCGGAATTACTGGGCGTAAAGCGCACGCAGGCGGTTTGTTAAGCTAGATGTGAAAGCCCCGGGCTCAACCTGGGAATAGCATTTAGAACTGGCAGACTAGAGTCTTGGAGAGGGGAGTGGAATTTCTGGTGTAGCGGTGAAATGCGTAGATATCAGAAGGAACATCAGTGGCGAAGGCGACTCCCTGGCCAAAGACTGACGCTCATGTGCGAAAGTGTGGGTAGCGAACAGGATTAGATACCCTGGTAGTCCACACCGTAA
+
GGGGGGGGGGGGGGGGGGGGGGGGGGGGGGGGGGGGGGGGGGGGGGGGGGGGGGGGGGGGGGGGGGGGGGGGGGGGGGGGGGGGGGGGGGGGGGGGGGGGGGGGGGGGGGGGGGGGGGGGGGGGGGGGGGGGGGGGGGGGGGGGGGGGGGGGGGGGGGGGGGGGGGGGFGGGGGGGGGGGGGGGGGGGGGGGGGGGGGGGFFGGFGFGGGFFFGFGGGGFFCDBEFFFFGFFGGGFFFFFDBF>:?BF<9DF??FFFFFFGAFGF75:9<DBAFFF::>FFB
@M06628:26:000000000-CRM2J:1:1101:8384:10299 1:N:0:113
TACGGAGGGTCCGAGCGTTAATCGGAATTACTGGGCGTAAAGCGCACGCAGGCGGTTTGTTAAGCTAGAGGTGAAAGCCCCGGGCTCAACCTGGGAATAGCATTTAGAACTGGCAGGCTAGAGTCTTGGAGAGGGGAGTGGAATTTCTGGTGTAGCGGTGAAATGCGTAGATATCAGAAGGAACATCAGTGGCGAAGGCGACTCCCTGGACAAAGACTGACGCTCAGGTGCGAAAGTGTGGGTAGCGAACAGGATTAGATACCCTGGTAGTCCACACCGTAA
+
FFGD7@@B@BGG@@:@@@6,,CFDBFGDECEE<<@EFGE:CC,>++>=+@@F+CCF7++:4EEB9EED,,B:AB??FCGD4@+>BF7FB>,3,8=,3B,CD,=F,FFCFGFG8,@7+@>FFB>@,37,,@D<>***5>>FGCG@<F;F9B7:B<E=F>CEGCGE+1C?3CCFCCGGGFE6:CF9@F6++<<@<E8CGGDGFBG*65<C505/<D*09FGGG=DF>B)8**99E5>34*1874992:F>D;EF?:?)53:ADF<8/3)5<ABF<>2::>B6??
@M06628:26:000000000-CRM2J:1:1101:18614:10323 1:N:0:113
TACGGAGGGTGCGAGCGTTAATCGGAATTACTGGGCGTAAAGCGCACGCAGGCGGTTTGTTAAGCTAGATGTGAAAGCCCCGGGCTCAACCTGGGACGGTCATTTAGAACTGGCAGACTAGAGTCTTGGAGAGGGGAGTGGAATTCCAGGTGTAGCGGTGAAATGCGTAGATATCTGGAGGAACATCAGTGGCGAAGGCGACTCCCTGGCCAAAGACTGACGCTCATGTGCGAAAGTGTGGGTAGCGAACAGGATTAGATACCCTGGTAGTCCACACCGTAA
+
GGGGGGGGGGGGGGGGGGGGGGGGGGGGGGGGGGGGGGGGGGGGGGGGGGGGGGGFGGGGGGGGGGGGGGGGGGGGGGGGGGGGGGGGGGGGGGGGGGGGGGGGGGGGGGGGGGGGGGGGGGGGGGGGGGGGGGGGGGGGGGGGGGGGGGGGGGGGGGGGGGGGGGGGFGGGGGGGGGGGGGGGGGGGGGGGGDGGGGGGFFGGFGFGGFFFGDF<FGGGGGG@EF=B@FFBGGGBBBBFFFFFF?>>GFFFFFFFF?<<FFGGFBF?F<4><D?7?:9?FF
@M06628:26:000000000-CRM2J:1:1101:3144:10335 1:N:0:113
TACGAGGGGTGCAAGCGTTAATCGGAATTACTGGGCGTAAAGCGTGCGTAGGTGGTTTGTTAAGCAAGATGTGAAAGCCCCGGGCTCAACCTGGGAACTGCATTTTGAACTGGCAAACTAGAGTATTGTAGAGGGTAGTGGAATTTCCAGTGTAGCGGTGAAATGCGTAGAGATTGGAAGGAACATCAGTGGCGAAGGCGGCTACCTGGACAAATACTGACACTGAGGCACGAAAGCGTGGGGAGCAAACAGGATTAGATACCATGGTAGTCCACGCCGTAA
+
ECFG9FCC@FCGGEGFC6@@CFEC@@FFAEDCF@C<FGGDDEDFBFG>=?7FFGG=DFCFEDFFDEFEFGG?EEE9F8F@:4@BFFGAEFGGF@DDFGGGGGGGGCGCFGFGGGGCEEGGGEF=F=;;FGF,5>CGGGGGFFEFCGA=DDCG;EFFGCB>8>E,>DEEFDDGF9,0=9E:5FGB:ECC<FGFCEEDGG5E=5<DFGFFFF59<DGFFGGCFCFFFFFF5*83C7<2(577<09?FB:<GFFFB<F4<<BBFF++/6;9A<<B-<?FFFF92?
@M06628:26:000000000-CRM2J:1:1101:13669:10348 1:N:0:113
TACGGAGGGTGCGAGCGTTATTCGGAATTACTGGGCGAAAAGCGCATGCAGGTGGTTCATTAAGTCAGATGTGAAAGCCCGGGGCTCAACCTCGGAACTGCATTTGAAACTGGTGAACTAGAGTGCTGTAGAGGGGGGTAGAATTTCAGGTGTAGCGGTGAAATGCGTAGAGATCTGAAGGAATACCAGTGGCGAAGGCGGCCCCCTGGACAGACACTGACACTCAGATGCGAAAGCGTGGGGAGCAAACAGGATTAGATACCCTGGTAGTCCACGCCGTAA
+
GGGFG;CGDGGGDGGDGGFG,,CEGEEGFFGGGGGGGDGGGGGGG@FGGGGGFFGGGGGGGGGGGGGC<FFGBFFGAGEFEGGGGEGGGGCEFFFDFC=FGDGG<FGGGGFCGGGFFGGGGGGGDCEGGGGGGGGGGGE>EFGGGGGCFGGEGGGGEDGEGGGGGGGGFGGGGGFDFGGFGGFFGGGC+<FFDGGGGGGGB>)).>DGGGFFCCGGGGGGGGGFFFFF4>@BCEGFB>7@>10:9B?2C?:FFB6..,5:C<CF7:3:4<AA<<BFB>;6::
@M06628:26:000000000-CRM2J:1:1101:14388:10378 1:N:0:113
TACGAGGGGTGCAAGCGTTAATCGGAATTACTGGGCGTAAAGCGTTCGTAGGCGGTTTGTTAAGCAAGATGTGAAAGCCCTGGGCTCAACCTGGGAACTGCATTTTGAACTGGCAAACTAGAGTACTGTAGAGGGTGGTGGAATTTCCAGTGTAGCGGTGAAATGCGTAGAGATTGGAAGGAACATCAGTGGCGAAGGCGGCCACCTGGACAGATACTGACGCTGAGGAACGAAAGCGTGGGGAGCAAACAGGATTAGATACCCTGGTAGTCCACGCCGCAA
+
GGGGFEGGGGGGGGGFGFGFFGGFGCGGGFGGGGGFGGGEGFDFCCFCFEGGDEGFCEFGGGGGGGGGGGGGGGGGGGGFGGGGGGGFGGF=FFFFCGGFGGGGGGGGDDGGGGG9DDFFGGGFGFADFGFDDGGFGGCGGGGFFGGGGGGGGGGGEEGGFF;E@DGGFGGGGGGGGGFEEG7CEFFFGFFGGCGGD7FGFDGGFGFGGGFFGGGGGGGGFG<BFBFFF552CED>?FEEB9>?BBF?GF>F?F:>F?BAGDGG@2@FFFFF<AD?FF>(-4
@M06628:26:000000000-CRM2J:1:1101:25409:10395 1:N:0:113
TACGAGGGGTGCAAGCGTTAATCGGAATTACTGGGCGTAAAGCGTGCGTAGGTGGTTTGTTAAGCAAGATGTGAAAGCCCCGGGCTCAACCTGGGAACTGCATTTTGAACTGGCAAACTAGAGTATTGTAGAGGGTAGTGGAATTTCCAGTGTAGCGGTGAAATGCGTAGAGATTGGAAGGAACATCAGTGGCGAAGGCGGCTACCTGGACAAATACTGACACTGAGGCACGAAAGCGTGGGGAGCAAACAGGATTAGATACCCTGGTAGTCCACGCCGTAA
+
GGGGGGGGGGGGGGGGGGGGGGGGGGGGGGGGGGGGGGGGGGGGGGGGGGGGFGGGGGGGGGGGGGGGGGGGGGGGGGGGGGGGGGGGGGGGGGGGGGGGGGGGGGGGGGGGGGGGGGGFGGGGGGGGGGGGGGGGGGGFFGGGGGGGGGGGGGGFGGGGGGGGGGGGFGGGGFDGFGGGGGGGGGGGGGGGGGGGGGGGFFGDFGFGGGFFCFGGFCCGGGGFFFFFFGFFGGGFBEFFFFF?FFFFG6>FF?@A?FAFGFGGF?)46)55<D<F07;BFB
@M06628:26:000000000-CRM2J:1:1101:25391:10403 1:N:0:113
TACGAGGGGTGCAAGCGTTAATCGGAATTACTGGGCGTAAAGCGTGCGTAGGTGGTTTGTTAAGCAAGATGTGAAAGCCCCGGGCTCAACCTGGGAACTGCATTTTGAACTGGCAAACTAGAGTATTGTAGAGGGTAGTGGAATTTCCAGTGTAGCGGTGAAATGCGTAGAGATTGGAAGGAACATCAGTGGCGAAGGCGGCTACCTGGACAAATACTGACACTGAGGCACGAAAGCGTGGGGAGCAAACAGGATTAGATACCCTGGTAGTCCACGCCGTAA
+
GGGGGGGGGGGGGGGGGGGGGGGGGGGGGGGGGGGGGGGGGGGGGGGGGGGGGGGGGGGGGGGGGGGGGGGGGGGGFGGGGGGGGGGGGGGGGGGGGGGGGGGGGGGGGGGGGGGGGGGGGGGGGGGGGGGGGGGGGGGGDGGGGGGGGGGGGGGGGGGDGGGGGGGGFGGGFGGGGGGGGGGGGGFGFGGGGGGDDEFGFFGGFGFGGFFFGGGGGGGGGFF?FBFF>5F?GGGFB3@EE>9?BF??42>FF066<><>CAF??:>3<D<4<BFFF39>FB
@M06628:26:000000000-CRM2J:1:1101:15120:10484 1:N:0:113
TACGAGGGGTGCAAGCGTTAATCGGAATTACTGGGCGTAAAGCGTGCGTAGGTGGTTTGTTAAGCAAGATGTGAAAGCCCCGGGCTCAACCTGGGAACTGCATTTTGAACTGGCAAACTAGAGTATTGTAGAGGGTAGTGGAATTTCCAGTGTAGCGGTGAAATGCGTAGAGATTGGAAGGAACATCAGTGGCGAAGGCGGCTACCTGGACAAATACTGACACTGAGGCACGAAAGCGTGGGGAGCAAACAGGATTAGATACCCTGGTAGTCCACGCCGTAA
+
GGGGGGGGGGGGGGGGGGGGGGGGGGGGGGGGGGGGGGGGGGGGGGGGGGGGGGGEGGGGGGGGGGGGGGGGGGGGGGGGGGGGGGGGGGGGGGGGGGGGGGGGGGGGGGGGGGGGGGGGGGGGGGGGGGGGGGGGGGGGGGGGGGGGGGGGGGGGGGGGGGGGGGGEFGGGFGGGGFGGGGGGGGGGFGGFDGGGGGGGFFGDFGFEGGFFGGFGGGGGGGGFFF@F>DFBGEGFBFFEFFF:>>?7C<F@??FA<FFF79CFF?FFFFFFBA?BFFF>BF
@M06628:26:000000000-CRM2J:1:1101:15141:10489 1:N:0:113
TACGAGGGGTGCAAGCGTTAATCGGAATTACTGGGCGTAAAGCGTGCGTAGGTGGTTTGTTAAGCAAGATGTGAAAGCCCCGGGCTCAACCTGGGAACTGCATTTTGAACTGGCAAACTAGAGTATTGTAGAGGGTAGTGGAATTTCCAGTGTAGCGGTGAAATGCGTAGAGATTGGAAGGAACATCAGTGGCGAAGGCGGCGACCTGGACAAATACTGACACTGAGGCACGAAAGCGTGGGGAGCAAACAGGATTAGATACCCTGGTAGTCCACGCCGTAA
+
FGGGDGGGGGGEGGGGGGGGFGGGGGGGGGGGGGGGGGGGGGGGFGGGGGGGEFGFFGGGGGGGFGGGGGGGGGGGGGGGGGGGGGGGGGGGGGGGGGGGGGAEFGGGGGGGGGGDGGCGGGGGGGGGGGGGGGGFGGGFGGGGGGGGGGGGGGGGDGGGGFGEGGGGFGGGGFGFGFDGDGFGGGFGGGGGGGCDEGDGE:)17CBGGF>:FFGFGGFGGFGFFFFFFDF?GGD9(77>DFFFFF:7*4@F6?)42<>>C>CFF3<?><AA95>B0>>9??
@M06628:26:000000000-CRM2J:1:1101:2397:10527 1:N:0:113
TACGAGGGGTGCAAGCGTTAATCGGAATTACTGGGCGTAAAGCGTGCGTAGGTGGTTTGTTAAGCAAGATGTGAAAGCCCCGGGCTCAACCTGGGAACTGCATTTTGAACTGGCAAACTAGAGTATTGTAGAGGGTAGTGGAATTTCCAGTGTAGCGGTGAAATGCGTAGAGATTGGAAGGAACATCAGTGGCGAAGGCGGCTACCTGGACAAATACTGACACTGAGGCACGAAAGCGTGGGGAGCAAACAGGATTAGATACCCTGGTAGTCCACGCCGTAA
+
FGGG<FE::F@FGGFFE@@CEEFF@FGGEFGGGGGGGGGGGGFFFGGEFCCGGGF=7EBFFFCEEFFGGGGGGGG<FEG@FB@=FGGFFEFGD@DEEFGGGFGGGDFCGG9D@AF,=8DFG9>CFDFBFGF;=DCGGGGGFFGCA=FEEEFFGGGGG8CC>FGC;FG8?77EF7;9F?FCDGGGFGFGEFGG7CB)CEFGE3)9?<FFGGFFCGGGFGGFG6CFFA?FFCF?GEDBB75::9>F>>??GFFFFFFA?>BBGF66*8:?F<BA4A??9FF9<B
@M06628:26:000000000-CRM2J:1:1101:20516:10562 1:N:0:113
TACGAGGGGTGCAAGCGTTAATCGGAATTACTGGGCGTAAAGCGTGCGTAGGTGGTTTGTTAAGCAAGATGTGAAAGCCCCGGGCTCAACCTGGGAACTGCATTTTGAACTGGCAAACTAGAGTATTGTAGAGGGTAGTGGAATTTCCAGTGTAGCGGTGAAATGCGTAGAGATTGGAAGGAACATCAGTGGCGAAGGCGGCTACCTGGACAAATACTGACACTGAGGCACGAAAGCGTGGGGAGCAAACAGGATTAGATACCCTGGTAGTCCACGCCGTAA
+
GGGGGGGGGGGGGGGGGGGGGGGGGGGGGGGGGGGGGGGGGGGGGGGGGGGGGGGGGGGGGGGGGGGGGGGGGGGGGGGGGGGGGGGGGGGGGGGGGGGGGGGGGGGGGGGGGGGGGGGGGGGGGGGGGGGGGGGGGGGGGGGGGGGGGGGGGGGGGGGGGGGGGGGGEGGGGGGGGDFGGGGGGGGEGGGGGGGGGGGGFFGGFGFGGGFFGGGFCFCCFDGFFFFFFDFFGGGFFFFEF99<903?<?FFFFFAFBFFGFGGFFF?A<<DFB?:BFF>FF
@M06628:26:000000000-CRM2J:1:1101:27733:10576 1:N:0:113
TACGAGGGGTGCAAGCGTTAATCGGAATTACTGGGCGTAAAGCGTGCGTAGGTGGTTTGTTAAGCAAGATGTGAAAGCCCCGGGCTCAACCTGGGAACTGCATTTTGAACTGGCAAACTAGAGTATTGTAGAGGGTAGTGGAATTTCCAGTGTAGCGGTGAAATGCGTAGAGATTGGAAGGAACATCAGTGGCGAAGGCGGCTACCTGGACAAATACTGACACTGAGGCACGAAAGCGTGGGGAGCAAACAGGATTAGATACCCTGGTAGTCCACGCCGTAA
+
GGGGGGGGGGGGGGGGGGGGGGGGGGGGGGGGGGGGGGGGGGGGGGGGGGGGGGGGGGGGGGGGGGGGGGGGGGGGGGGGGGGGGGGGGGGGGGGGGGGGGGGGGGGGGGGGGGGGGGGGGGGGGGGGGGGGGGGGGGGGGGGGGGGGGGGGGGFGGGGGGGGGGGGEDGGGGGGGGGGGGGGGGGGGGGGGGGGGGGGGFFGGFGFGGGFFGGFGGGGGGGGFFFFFFGFFGGGFFFEDFFFBBBF?><@FFFFF<<AFGFFF?:F?B2<BFA?B>@B1<?
@M06628:26:000000000-CRM2J:1:1101:20919:10592 1:N:0:113
TACGAGGGGTGCAAGCGTTAATCGGAATTACTGGGCGTAAAGCGTGCGTAGGTGGTTTGTTAAGCAAGATGTGAAAGCCCCGGGCTCAACCTGGGAACTGCATTTTGAACTGGCAAACTAGAGTATTGTAGAGGGTAGTGGAATTTCCAGTGTAGCGGTGAAATGCGTAGAGATTGGAAGGAACATCAGTGGCGAAGGCGGCTACCTGGACAAATACTGACACTGAGGCACGAAAGCGTGGGGAGCAAACAGGATTAGATACCCTGGTAGTCCACGCCGTAA
+
GGGGGGGGGGGGGGGGGGGGFFGGGGGGGGGGGGGGGGGGGGGGFGGGGGGGGGGFGGGGGGGGGGGGGGGGGGGGGGGGGGGGGGGGGGGGGGGGGGGGGGGGGGGGGGGGGGGGGGGGGGGGGGGGGGGGGGGGGGGGGGGGGGGGGGGGGGGGGGGGGGGGGGGGFGGGGGGGGGGGGGGGGGGGGGGGGGGGGGGGFFGGFGFGGGFFGGGGGGGGGGGFFFFFFGFFGGGFBFFFFFFFFFFFFFFFFFFFFFDFGFFG?<FFFFAAFF?FFFF;BB
@M06628:26:000000000-CRM2J:1:1101:27730:10598 1:N:0:113
TACGAGGGGTGCAAGCGTTAATCGGAATTACTGGGCGTAAAGCGTGCGTAGGTGGTTTGTTAAGCAAGATGTGAAAGCCCCGGGCTCAACCTGGGAACTGCATTTTGAACTGGCAAACTAGAGTATTGTAGAGGGTAGTGGAATTTCCAGTGTAGCGGTGAAATGCGTAGAGATTGGAAGGAACATCAGTGGCGAAGGCGGCTACCTGGACAAATACTGACACTGAGGCACGAAAGCGTGGGGAGCAAACAGGATTAGATAACCTGGTAGTCCACGCCGTAA
+
GGGGGCEGGGGGGGEGGGGGFGGGGGGGGGGGGGGGGGGGGGGGECGGGGCEGGFGDFGGGGGGGGGFGGFGGGGGGGGGGGGGGGGFGGGGGGGGGGGGFGGGGGGGGGGGFGGGGGGGFGGFGGGGGGDGFGGEGGGGCEGFGFEEGFGGGGGF@EEDGFFGGFGEB*?9>EFG=EC??7FGFGGGGGGGDGGDGGGGFFDGFFFFCFFFGCDGGF?9C6699<)53C)4=ECB:><5B;>:19?0C?F?:466)<BFC)3+@?FFF24<4<249311,4
@M06628:26:000000000-CRM2J:1:1101:27452:10642 1:N:0:113
TACGGAGGGTGCAAGCGTTAATCGGAATTACTGGGCGTAAAGCGCACGTAGGTGGTTTGTTAAGTTGGATGTGAAAGCCCAGGGCTCAACCTTGGAACTGCATTCAAAACTGGCGAACTAGAGTATGGTAGAGGTGAGTGGAATTTCCTGTGTAGCGGTGAAATGCGTAGAGATGGGAAGGAACATCAGTGGCGAAGGCGACTCACTGGACCAATACTGACACTGAGGTGCGAAAGCGTGGGTAGCAAACAGGATTAGATACCCTGGTAGTCCACGCCGTAA
+
GGGGGGGGGGGGGGGGGGGGFGGGGGGGFGGGGGGGGGGGGGGGGGGGGGGGCFGFGGGCGGGGGGGGGGGGGGGGGGGGGGGGGGGGGGGG<FCGGGFGGGGGGGGGGGGG=8>>FGGGGGF?B?FGGGGGGGGGGG9EGGGGGGGGC;FGGGGGGGGGGGGGGGGGFGGEGGGCFGGGGGGGGEEF,>BFDEGGGGGCABD7AGFCFCFAC4;;77:CCFG?=4@F)1<>GCGFF>EFF>16::AAGBFF?:6683<BGAGG4:@2AB>:44),1>968?
@M06628:26:000000000-CRM2J:1:1101:27470:10643 1:N:0:113
TACGGAGGGTGCAAGCGTTAATCGGAATTACTGGGCGTAAAGCGCACGTAGGTGGTTTGTTAAGTTGGATGTGAAAGCCCAGGGCTCAACCTTGGAACTGCATTCAAAACTGGCGAACTAGAGTATGGTAGAGGTGAGTGGAATTTCCTGTGTAGCGGTGAAATGCGTAGAGATGGGAAGGAACATCAGTGGCGAAGGCGACTCACTGGACCAATACTGACACTGAGGTGCGAAAGCGTGGGTAGCAAACAGGATTAGATACCCTGGTAGTCCACGCCCTAA
+
GGGGGGGGGGGGGGGGGGGGCEGGGGGG8FGGGGGGEFGGGGFGEBGGGGGGEEFFGGCEGGGGGGAFGFGGGGGGGGD?=FGGGG+CFGGGFA<EFGGGGFFG<<FGGGGGF<FFFGGDGGDF?BDGGFGGGGG?A8FDFGGGFG9=ECFGGGGGGGGGGGGGGGGGFGGFGGG6=E?*=FGGG9FGGGCGGGGGGGGGBEGDFGFGFGFFC4098CFFG9CFFFFFF<@>EGGFFFFFFF9>BF)<FFFFFB?AB?<AF>GFFBF?><2<>A?B0>((4:
@M06628:26:000000000-CRM2J:1:1101:27757:10709 1:N:0:113
TACGGAGGGTGCGAGCGTTATTCGGAATTACTGGGCGTAAAGCGCATGCAGGTGGTTCATTAAGTCAGATGTGAAAGCCCGGGGCTCAACCTCGGAACTGCATTTGAAACTGGTGAACTAGAGTGCTGTAGAGGTGGGTAGAATTTCAGGTGTAGCGGTGAAATGCGTAGAGATCTGAAGGAATACCAGTGGCGAAGGCGGCCCCCTGGACAGACACTGACACTCAGATGCGAAAGCGTGGGGAGCAAACAGGATTAGATACCCTGGTAGTCCAAGCCGTAA
+
EGGGGGGGGGGGEGGDGGGG,CEFGGGGGGGGGGGGGGGGGGGGDEFG8FGGGGGECFFGGGGGGGGFCFGFFGGGAF@DG+>FGGGGGGFGGGGGGGGGGGAFFFGGGGGFEAF9FGGGGGGGFF=FGGGGGG,>+@F,@FGAFGGF;FFGCGGGGGGGGGGGGGGGFGGGGG?9FGGFGGGFGGGGFFGGGGGDGGGGD3)17DDGGGF?C*7CCGGGGGD?FFF?4:=>EEGFF57>EF>?FFBFG:)786FF2)).06CE9:@:9)34A)),3)(,4:
@M06628:26:000000000-CRM2J:1:1101:27493:10738 1:N:0:113
TACGGAGGGTCCGAGCGTTAATCGGAATTACTGGGCGTAAAGCGCGCGTAGGTGGATTGGTCAGTCAGATGTGAAAGCCCAGGGCTCAACCTTGGAACTGCATCTGATACTGCTAGTCTAGAATACAGTAGAGGGTAGTGGAATTTCCTGTGTAGCGGTGAAATGCGTAGATATAGGAAGGAACACCAGTGGCGAAGGCGACTACCTGGACTGATATTGACACTGAGGTGCGAAAGCGTGGGGAGCAAACAGGATTAGATACCCTGGTAGTCCACGCCGTAA
+
GGGGGGGE7CFGGEGGGFGGGGGGGGGGGGGGFDGGDGGGGGGGGGGGGGGGFGGGFFFFGFGGGGGGGGFFEFGGGGGGGG<EGEDFGGGGGGFGGGGFFGGGGGGGGGGGGGGGGGFGGGGGFGDFGGGAFFGGGGFGG?BFFGGFGFFGGGGFGGGGGGFEFGG>BD>CAFFGGGFGDFGGG7E8EEFGGEGDEGGGF>GDFGFFC4@@FC7FCCGGGFGFFBFF?FFBEEGFBFF>>;B:4(33C?FFFFFD??>ACA:29:FF954:AAD?BF>F03
@M06628:26:000000000-CRM2J:1:1101:27510:10743 1:N:0:113
TACGGAGGATCCGAGTGTTATCCGGAATTACTGGGCGTAAAGCGCCCGTAGGTGGTTTAGTAAGTCAACTGTGAAAGCTTGAAGCTTAACTTCAAAATCGCAGTCGATACTATTAGACTAGAGTACAGTAGAGGGAAGTGGAATTTCCAGTGTAGCGGTGAAATGCGTAGAGATTGGAAAGAACACCGATGGCGAAGGCACTTTACTGGGCTATTACTGACACTCAGATGCGAAAGCTAGGGTAGCAAATGGGATTAGATACCCCAGTAGTCCTAGCCGTAA
+
9FGGGGGG,F,E,FG6DFGG9,CFGGGG,FGGGGGGGGGGGGGG:+6@FGGGGGG6DF8,C,CFGGG,,CFG,FGG<F<5,,5CFG,FGG<FB,,CF94CFG++,@F+FFG9,CFG9FGGGG9FF,CFGGG9FG++A+,@FGGGGGGG,EFG=EGGGDGGGGGGGGGGFGG7FG7EDGG,CFGGGGG*1@EGGGGGGGG*8.C*1CFGG*=F**@F+@FGGGGF5@F6++2:EGGF?*1=>B,5?FFAF)*9:?:822<AD2CG7(<>FAADA4)<>?>:??
@M06628:26:000000000-CRM2J:1:1101:9585:10761 1:N:0:113
TACGGAGGGTGCGAGCGTTAATCGGAATTACTGGGCGTAAAGCGCATGCAGGTGGTTCATTAAGTCAGATGTGAAAGCCCGGGGCTCAACCTCGGAACTGCATTTGAAACTGGTGAACTAGAGTGCTGTAGAGGGGGGTAGAATTTCAGGTGTAGCGGTGAAATGCGTAGAGATCTGAAGGAATACCAGTGGCGAAGGCGGCCCCCTGGACAGACACTGACACTCAGATGCGAAAGCGTGGGGAGCAAACAGGATTAGATACCCTGGTAGTCCACGCCGTAA
+
GGGGGGGGGGGGGGGGGGGGGGGGGGGGGGGGGGGGGGGGGEGGGGGEGGGGFFG=FGGGGGGGGGGGGGGGGGGFFGFGGGCDFFGGGFGGGGGGEFGGGGGGGGGGGGGGDGGFGGGGGGGGGGGGGGGGG7FFGGGGGGGGGGGGGFGGGGGGGCE8CCFGGFGEB3DCFGCGGCFGGGGGGGGGGGGGGGGGGGGEBF39:DDCFC@FGFGFGDFGFFGFFFFFFG49ECC>?FEFFFF?FFF1C?FFF<46>?FADACFFBF?FF<B<<4<>>>6:6
@M06628:26:000000000-CRM2J:1:1101:9607:10770 1:N:0:113
TACGGAGGGTGCGAGCGTTAATCGGAATTACTGGGCGTAAAGCGCATGCAGGTGGTTCATTAAGTCAGATGTGAAAGCCCGGGGCTCAACCTCGGAACTGCATTTGAAACTGGTGAACTAGAGTGCTGTAGAGGGGGGTAGAATTTCAGGTGTAGCGGTGAAATGCGTAGAGATCTGAAGGAATACCAGTGGCGAAGGCGGCCCCCTGGACAGACACTGACACTCAGATGCGAAAGCGTGGGGAGCAAACAGGATTAGATACCCTGGTAGTCCACGCCGTAA
+
GGGGGGGGGGGGGGGGGGGGGGGGGGGGGGGGGGGGGGGGGGGGGGGGGGGGEGGCFGGGGGGGGGGGGGGGGGGGGGFGGGGGGGGGGGGGGGDGFFGGGGGGGGGGGGGGGGGGGGGGGGFGGGGGGGGGGGEGGGGGGGGGGGGDFGGGGGGGGGGGGGGGGGGGFGGGGGGGG?FFGGGGGGGGGGGGGGGGGGGGFFDGFGFFFDFFGGGGGGGGGEGFFFFFFGFFGGG>?EFFD>BBFF?FGFF??:@FFF<A>BCFFFFFFFFFBABBBFFFFB
@M06628:26:000000000-CRM2J:1:1101:10257:10847 1:N:0:113
TACGGAGGGTGCAAGCGTTAATCGGAATTACTGGGCGTAAAGCGCGCGTAGGCGGTTACATAAGTTGGAAGTGAAAGCCCCGGGCTCAACCTGGGAACTGCTTTCAAAACTGTGTGACTAGAGTGCAGCAGAGGATAGTGGAATTTCTAGTGTAGCGGTGAAATGCGTAGATATTAGAAGGAACACCAGTGGCGAAGGCGACTGTCTGGGCTGACACTGACGCTGAGGTGCGAAAGCGTGGGGAGCAAACAGGATTAGATACCCTGGTAGTCCACGCCGTAA
+
GGGGGGGGGGGGGGGGGGGGGGGGGGGGGGGGGGGGGGGGGGGGGGGGGGGGGGGGGGGGGGGGGGGGGGGGGGGGGGGGGGGGGGGGGGGGGGGGGGGGGGGGGGGGGGGGGGGGGGGGGGGGGGGGGGGGGGGGGGGFGGGGGGGGGGGGGGGGGGGGGGGGGGGGFGGGGGGGGGGGGGGGGGGGGGGGGGGGGGGGFFGGFGFGGGFFGGGGGGGGGGGFFFFFFGFFGGGBFFFFFF>FFFFFGFFFF6?<?FFFFAFFF?FFAAFFFFFFFFFFF?
@M06628:26:000000000-CRM2J:1:1101:25098:10863 1:N:0:113
TACGAGGGGTGCAAGCGTTAATCGGAATTACTGGGCGTAAAGCGTGCGTAGGTGGTTTGTTAAGCAAGATGTGAAAGCCCCGGGATCAACCTGGGAACTGCATTTTGAACTGGCAAACTAGAGTATTGTAGAGGGTAGTGGAATTTCCAGTGTAGCGGTGAAATGCGTAGAGATTGGAGGAACATCAGTGGCGAAGGCGGCTACCTGGACAAATACTGACACTGAGGCACGAAAGCGTGGGGAGCAAACAGGATTAGATACCCTGGTAGTCCACGCCGTAAA
+
GGGGGGGGGGGGGGGGGGGGFGGGGGGGGGGGGGGGGGGGGGGGGGGGFGGGGGGGGGGGGGGGGGGGGGGGGGGGGGGGGGGGEGGGGGGGGGGGGGGGGGGGGGGGGGGGGGGGGGGGGGGGGGGGGGGGGGGGGGFGGGGGGGGGGGGGGGGGGGGGGGGGGGGGFGGGGGFFFGGGGCFDFGGGGGGGDGGGGGGGFFGGFGFFCFF:FGGGGGGGGGGFFFFFFGFFEGD:>>EFDFF>06::46F5,8@?<49<?B?C71<AA<B29>?FFF6?F?
@M06628:26:000000000-CRM2J:1:1101:4039:10884 1:N:0:113
TACGAGGGGTGCAAGCGTTAATCGGAATTACTGGGCGTAAAGCGTGCGTAGGTGGTTTGTTAAGCAAGATGTGAAAGCCCCGGGCTCAACCTGGGAACTGCATTTTGAACTGGCAAACTAGAGTATTGTAGAGGGTAGTGGAATTTCCAGTGTAGCGGTGAAATGCGTAGAGATTGGAAGGAACATCAGTGGCGAAGGCGGCTACCTGGACAAATACTGACACTGAGGCACGAAAGCGTGGGGAGCAAACAGGATTAGATACCCTGGTAGTCCACGCCGTAA
+
GGGGGGGGGGGGGGGGGGGGGFGGGGGGGGGGGGGGGGGGGGGGGGGGGGGGGGGGGGGGGGGGGGGGGGGGGGGGGGGGGGGGGGGGGGGGGGGGGGGGGGGGGGGGGGGGGGGGGGGGGGGGGGGGGGGGGGGGGGGGGGGGGGGGGGGGGGGGGGGGGGGGGGGGFGGGC9DFGGGGGGGGGGGGGGGGGCGGGGGDF>DGFFFGGGFFGGGFGGGGGGGFFB@>FGFFGGGFFBFFDBFBFFFFGFFFFFFBFFFFGFFGF8FBFFF<AFDBFFFF??
@M06628:26:000000000-CRM2J:1:1101:20360:10893 1:N:0:113
TACGAGGGGTGCAAGCGTTAATCGGAATTACTGGGCGTAAAGCGTGCGTAGGTGGTTTGTTAAGCAAGATGTGAAAGCCCCGGGCTCAACCTGGGAACTGCATTTTGAACTGGCAAACTAGAGTATTGTAGAGGGTAGTGGAATTTCCAGTGTAGCGGTGAAATGCGTAGAGATTGGAAGGAACATCAGTGGCGAAGGCGGCTACCTGGACAAATACTGACACTGAGGCACGAAAGCGTGGGGAGCAAACAGGATTAGATACCCTGGTAGTCCACGCCGTAA
+
GGGGFGGGGGGGGGGGGGGGGGGGGGGGGGGGGGGGGGGGGGGGGGGGGGGGGGGGGGGGGGGGGGGGGGGGGGGGGGGGGGGGGGGGGGGGGGGGGGGGGGGGGGGGGGGGGGGGGGGGGGGGGGGGGGGGGGGGGGGGGGGGGGGGGGGGGGGGGGGGFGGGGGGGFGGGGGGFGGGGGGGGGGGFGGGGGGGDEEDGFFDDFGFGGGFFGGGFGFFFGDGFFFF@@DFFGGG>?FFFDBF?FFBFF<F4:?FF22><7<<<?:)5<AFFA>?FBFB>FF
@M06628:26:000000000-CRM2J:1:1101:2942:10897 1:N:0:113
TACAGAGGGTGCAAGCGTTAATCGGAATTACTGGGCGTAAAGCGCGCGTAGGTGGTTTGTTAAGTCGGATGTGAAAGCCCAGGGCTCAACCTTGGAATTGCACCCGATACTGGCAGGCTAGAGTACGATAGAGGAGTGTGGAATTTCCTGTGTAGCGGTGAAATGCGTGGATATAGGAAGGAACATCAGTGGCGAAGGCGACACTCTGGATTGATACTGACACTGAGGTGCGAAAGCGTGGGGAGCAAACAGGATTAGATACCCTGGTAGTCCACGCCGTAA
+
GGGGGGGGGGGGGGGGGGGGGGGGGGGGGGGGGGGGGGGGGGGGGGGGGGGGGGGGFGGGGGGGGGGGGGGGGGGGGGGGGGGGGGGGGGGGGGGGGGGGFGGGGCGGGGGGGGGGDGGGGGGGGGGGGGGGGGGGGGGGGGGGGGGGGGGGGGGGGEEEFGGGGGGGEGGGGGGGGGGGGGGGGGGGGGGGGGGDGGGG@>DDFFFGGGFFGGGFCFGGGGGFFFFFFGFFGGGFFFFFFFFFFF?BGFFFFFFA?FABC2<CF?FFFFFF69?FFF;,34
@M06628:26:000000000-CRM2J:1:1101:14149:10909 1:N:0:113
TACGAGGGGTGCAAGCGTTAATCGGAATTACTGGGCGTAAAGCGTGCGTAGGTGGTTTGTTAAGCAAGATGTGAAAGCCCCGGGCTCAACCTGGGAACTGCATTTTGAACTGGCAAACTAGAGTATTGTAGAGGGTAGTGGAATTTCCAGTGTAGCGGTGAAATGCGTAGAGATTGGAAGGAACATCAGTGGCGAAGGCGGCTACCTGGACAAATACTGACACTGAGGCACGAAAGCGTGGGGAGCAAACAGGATTAGATACCCTGGTAGTCCACGCCGTAA
+
GGGGFGGGGGGGGGGGGGGFCGGGGGGGGGGGGGGGGGGGGGGGEGGGGGGGGGGGGGGGGGGGGGGGGGGGGGGGGGGGGGGGGGGGGGCFFFGGFGGGGGGGGGGGGGGGGGGGGGGGGGGGGGGGGGGGGGC@FGGGGGGGGGGCFGGGGGGGGGGGGGGGGGGGFGGGGGGGGGGGGGGGGGFGGGGGDEGGGGFEFFDD5FFGG5@FFCCFGGGGGGGF?BFFFD>?GGGB?EDEE>BFBFBB<8@FFFFF?FFFDAFF?1>?FFFB>BDB0>>>?B
@M06628:26:000000000-CRM2J:1:1101:4432:11033 1:N:0:113
TACGGAGGGGGTTAGCGTTGTTCGGAATTACTGGGCGTAAAGCGTACGTAGGCGGATTGGAAAGTTGGGGGTGAAATCCCAGGGCTCAACCCTGGAACTGCCTCCAAAACTATCAGTCTAGAGTTCGAGAGAGGTGAGTGGAATTCCAAGTGTAGAGGTGAAATTCGTAGATATTTGGAGGAACACCAGTGGCGAAGGCGGCTCACTGGCTCGATACTGACGCTGAGGTACGAAAGTGTGGGGAGCAAACAGGATTAGATACCCTGGTAGTCCACACCGTAA
+
GGGGGEGGGGGGGGGGGGGGGGGGGGGGGGGGGGGGGGGGGGGGGGGGGGGGGGGGGGGGGGGGGGGGGGGGGGGGGGGGGGGGGGGGGGGGGGGGGGGGGGGGGGGGGGGGGGGGGGGGGGGGGGGGGGGFGGGGGGGGGGGGGGGGGGGGGGGGGGGGGGGGGGGGFGGGGGGGGGGGGGGGGGGGGGGGGGGGGGGGFFGGFGFFGGFFGGGGG7DFFEGEDFFFFGFFGGGFFFFFFFF:BFBFFFFF?BFFFF9<FAFG*,82<<AFF<>?BB>FFF
@M06628:26:000000000-CRM2J:1:1101:29317:11040 1:N:0:113
TACGGAGGGGGTTAGCGTTGTTCGGAATTACTGGGCGTAAAGCGTACGTAGGCGGATTGGAAAGTTGGGGGTGAAATCCCAGGGCTCAACCCTGGAACTGCCTCCAAAACTATCAGTCTAGAGTTCGAGAGAGGTGAGTGGAATTCCAAGTGTAGAGGTGAAATTCGTAGATATTTGGAGGAACACCAGTGGCGAAGGCGGCTCACTGGCCCGATACTGACGCTGAGGTACGAAAGTGTGGGGAGCAAACAGGATTAGATACCCTGGTAGTCCACACCGTAA
+
GGGGGGGGGGGGGGGGGGGGGGGGGGGGGGGGGGGGGGGGGGGGFGGGGGGGGGGGGDGGGGGGFGGGGGGGGGGGGGGGGGGGGGGGGGGGGGGGGGGGGGGGGGGGGGGGGGGGGGGGGGGGGGGGGGGGGGGGGGGGGGGGGGGGGGFGGGGGGGGGGGGGGGGGFGGGGGGGGGGGGGGGGGGGGGGGGGGGGGGGEFGGFG49EC).>CDDCFFGFE:5BFFFFGF?GFGBAFFFFF>:B9<BG?FFF?FFF<4<FAFGFBFB<4AF<A<:<FB?FF
@M06628:26:000000000-CRM2J:1:1101:2745:11064 1:N:0:113
TACGGAGGGTGCGAGCGTTAATCGGAATTACTGGGCGTAAAGCGCATGCAGGTGGTTCATTAAGTCAGATGTGAAAGCCCGGGGCTCAACCTCGGAACTGCATTTGAAACTGGTGAACTAGAGTGCTGTAGAGGGGGGTAGAATTTCAGGTGTAGCGGTGAAATGCGTAGAGATCTGAAGGAATACCAGTGGCGAAGGCGGCCCCCTGGACAGACACTGACACTCAGATGCGAAAGCGTGGGGAGCAAACAGGATTAGATACCCTGGTAGTCCACGCCGTAA
+
GGGGG>FGGGGGGGGGGGGGGGGGGGGGGGGGGGGGGGGGGGGGGGGEGGGGGGGGGGGGGGGGGGGGGGGGDFFGFGGGGGGGGGGGGGGGGGGGGGGGGGGGGGGGGGGGFGGFCFGGGGFGGGGGGGGGGGCDGGGGGGGGGGGGGGGGGGFG>EGGGGGGGGGE>CGCFCGGGGFGGGGGGGGGGGGEDCEDGDFEB@7DEGEGCFF455>GGGCFGGG@F7??BFF2EEGF(7>BFB>BF>FFF?FFF::4,5<BFDGFF?F:A<BD4)4097496<
@M06628:26:000000000-CRM2J:1:1101:26393:11074 1:N:0:113
TACGAGGGGTGCAAGCGTTAATCGGAATTACTGGGCGTAAAGCGTGCGTAGGTGGTTTGTTAAGCAAGATGTGAAAGCCCCGGGCTCAACCTGGGAACTGCATTTTGAACTGGCAAACTAGAGTATTGTAGAGGGTAGTGGAATTTCCAGTGTAGCGGTGAAATGCGTAGAGATTGGAAGGAACATCAGTGGCGAAGGCGGCTACCTGGACAAATACTGACACTGAGGCACGAAAGCGTGGGGAGCAAACAGGATTAGATACCCTGGTAGTCCACGCCGTAA
+
GGGGFGDGGGGGGGGGGGGGDFFGGGGGGGFGGGGGGCFGGGGCFEFGGGGGGGGGFGGGGGGGGGGGGGFFFGGGGGGGGGGEGGGGGGGGGGGFGGGGGFF9EFGGCGCFGGGGDGGGGGGGGGGGGGGFFFGGGGGGGGGGGGGGGGGGGGFFGGGEFFGGGGEEB>GFGGGFF?GGGGGGFGGFGGGDCEGGGGGGBFGGFGFGGC):CFGGGGGFCFGFF<FFFGFBG5<>?:>DDFF?FFF:>?FFB:FF<?92C::894>?<BAA9A?<BFFF??
@M06628:26:000000000-CRM2J:1:1101:24502:11075 1:N:0:113
TACGAGGGGTGCAAGCGTTAATCGGAATTACTGGGCGTAAAGCGTGCGTAGGTGGTTTGTTAAGCAAGATGTGAAAGCCCCGGGCTCAACCTGGGAACTGCATTTTGAACTGGCAAACTAGAGTATTGTAGAGGGTAGTGGAATTTCCAGTGTAGCGGTGAAATGCGTAGAGATTGGAAGGAACATCAGTGGCGAAGGCGGCTACCTGGACAAATACTGACACTGAGGCACGAAAGCGTGGGGAGCAAACAGGATTAGATACCCTGGTAGTCCACGCCGTAA
+
GGGGGGGGGGGGGGGGGGGGGGGGGGGGGGGGGGGGGGGGGGGGGGGGGGGGGGGGGGGGGGGGGGGGGGGGGGGGGGGGGGGGGGGGGGGGGGGGGGGGGFGGGGGGGGGGGGGGGGGGGGGGGGGGGGGGGF<CCFGGGGGCFGGGGGGGGGGGGGGGGGGFGGGGFGGGGGGGGGGGGGGGGGGGGFGGGGGGGGGGFFGGFGFGGGFFGGGGGGGGGGF@FF?FFC>?GGGFFDEDFF929312<?>F?<FFFFFFGFEGFBF:A:AB>BFBF:996:
@M06628:26:000000000-CRM2J:1:1101:13054:11093 1:N:0:113
TACGGAGGGTGCGAGCGTTAATCGGAATTACTGGGCGTAAAGCGCACGCAGGCGGTTTGTTAAGCTAGATGTGAAAGCCCCGAGCTCAACTTGGGATGGTCATTTAGAACTGGCAGACTAGAGTCTTGGAGAGGGGAGTGGAATTCCAGGTGTAGCGGTGAAATGCGTAGATATCTGGAGGAACATCAGTGGCGAAGGCGACTCCCTGGCCAAAGACTGACGCTCATGTGCGAAAGTGTGGGTAGCGAACAGGATTAGATACCCTGGTAGTCCACACCGTAA
+
GGGGGGGGGGGGDGGGGGGG,CFGGGGGEGEGGGGGCGGGGGAF::FGCGGGGGGGEB::FFGGGGGGF9FGGGGGGEG<BFFFGGGGGGFACFG<B@CFFCFGG9FGGGGG@ADCCGGFGG,EFFA:FCGGGGDF7FFGGGGGFF;CFGGGGGGGGGGGGGGGGGGGFGGGGGG+599FGGGG@CF?<CCGGGGGGGGC>BDGFG5+17>6<*7C>>FFGGGFB6FF**9<GGGFAFFFFFFFFFFBGF5FF<FFFFF<:<FG*4FBFD34<AF><E>?BF
@M06628:26:000000000-CRM2J:1:1101:4259:11180 1:N:0:113
TACGGAGGGTGCGAGCGTTAATCGGAATTACTGGGCGTAAAGCGCATGCAGGTGGTTCATTAAGTCAGATGTGAAAGCCCGGGGCTCAACCTCGGAACTGCATTTGAAACTGGTGAACTAGAGTGCTGTAGAGGGGGGTAGAATTTCAGGTGTAGCGGTGAAATGCGTAGAGATCTGAAGGAATACCAGTGGCGAAGGCGGCTCCCTGGACAGACACTGACCCTCAGATGCGAAAGCGTGGGGAGCAAACAGGATTAGATACCCTGGTAGTCCACGCCGTAA
+
GGGGGGGGGGGGDGFGGGG:DFFFGGGGGGGGGGGGGGGGGGGGGG:FDEFF=FF=FFG<5?FFGFGGCAFGGGGGCGGGG7FGGGGGGGGGGGGGGEGGG,5CFCFGGGGAFGGDCFGGGGFECGC9>DGGFG7F@EGCEGGGG+A?CFCGGGG+?EGGGGGG7EGGFDGCFG9EF7CGGGGGGFEE6<<FGEGGGGGGFF)9)9<FG50/>F7DCGGGG+9?FFF4@CFFGGC9177@:39?FBBBF<@F??6<??FFGFGG6:7:>AAFFFF:0;29?<
@M06628:26:000000000-CRM2J:1:1101:4070:11284 1:N:0:113
TACGAGGGGTGCAAGCGTTAATCGGAATTACTGGGCGTAAAGCGTGCGTAGGTGGTTTGTTAAGCAAGATGTGAAAGCCCCGGGCTCAACCTGGGAACTGCATTTTGAACTGGCAAACTAGAGTATTGTAGAGGGTAGTGGAATTTCCAGTGTAGCGGTGAAATGCGTAGAGATTGGAAGGAACATCAGTGGCGAAGGCGGCTACCTGGACAAATACTGACACTGAGGCACGAAAGCGTGGGGAGCAAACAGGATTAGATACCCTGGTAGTCCACGCCGTAA
+
GGGGGGGGGGGGGGGGGGGGGGGGGGGGGGGGGGGGGGGGGGGGFGGGGGGGFGGGGGGGGGGGGGGGGGGGGGGGGGGGGGGGGGGGGGGGGGGGGGGGGGGGGGGGGGGGGGGGGGGFGGGGGGGGGGGGGGGGGGGFGGGGGGGGGGGGGGGGGGGGGGGGGGGEFGGFAFGGF6CEEFGGGGGGGGGGGGGGGGGGFFGD@GFGGGFFGGGGGGFGFGGFFFFFFGFBGGGB<DB:>BB:>>?0FBFFFFFABFFBD2<EF<F?FA>9<BFFFF>>:?
@M06628:26:000000000-CRM2J:1:1101:2065:11332 1:N:0:113
TACGAGGGGTGCAAGCGTTAATCGGGATTACTGGGCGTAAAGCGTGCGTAGGTGGTTTGTTAAGCAAGATGTGAAAGCCCCGGGCTCAACCTGGGAACTGCATTTTGAACTGGCAAACTAGAGTATTGTAGAGGGTAGTGGAATTTCCAGTGTAGCGGTGAAATGCGTAGAGATTGGAAGAAACATCAGTGGCGAAGGCGGCTACCTGGACAAATATTGACACTGAGGCACGAAAGCGTGGGGAGCAAACAGGATTAGATACCCTGGTAGTCCACGCCGTAA
+
GGGGGGGGGGGGGGGGGFGGGGGGG+CFGGGGGGGGGEGGGGGG?FEG=FGGFCGGGGGGGFGFFGGGFGGGGGGGGGGGGGGGGGGGGFGGGGFGGGGGGGFCEGGGGGFGGGCEGGGGFGGGGCGGGGGGFFGFGGGGGGFGFGFF;9@EDCCAFGGC@F?;CFG****25;7AEC96,?C:B<?9<1=07CGGGE=EA>DGF4=C*9@FFF*0**297C669A?))*04CGDB7BDBE>>?BFF:<,7@62?43<.-248:*8FB4).6..)--.33:?
@M06628:26:000000000-CRM2J:1:1101:24667:11333 1:N:0:113
TACGGAGGGTCCGAGCGTTAATCGGAATTACTGGGCGTAAAGCGCACGCAGGCGGTTTGTTAAGCTAGATGTGAAAGCCCTGGGCTCAACCTGGGAATTGCATTTAGAACTGGCAGGCTAGAGTTTTGGAGAGGGGAGTGGAATTCCAGGTGTAGCGGTGAAATGCGTAGATATCTGGAGGAACATCAGTGGCGAAGGCGACTCCCTGGTCAGTAACTGACGCTCATGTGCGAAAGTGTGGGTAGCGAACAGGATTAGATACCCTGGTAGTCCACACCGTAA
+
GGGGGGGGGGGGGGGGGGGGGGGGGGGGGGGGGGG8FGGGGGGGGGGGGGGGGGGGGGGGGGGGGGGGGGGGGGGGGGGGGGGGGGGGGGGGGGGGGGGGGGGGGGGGGGGGGGGGGGGGGGGGGGGGGGGGGGGGGGGGGGGGGGGGGGGGGGGGFGGGGGGGGGGGFGGGGGGGGGGGGGGGGGGGGGGGGGGGGGGGFFGGFGFFFGFFGGGGGGGFFEGFFFFFFGFFGGGFBFFFFFFFFF>FDBEFB<FAFFFFDAFFFBFF9B<DAFF??FFFFF
@M06628:26:000000000-CRM2J:1:1101:19788:11341 1:N:0:113
TACGAGGGGTGCAAGCGTTAATCGGAATTACTGGGCGTAAAGCGTGCGTAGGTGGTTTGTTAAGCAAGATGTGAAAGCCCCGGGCTCAACCTGGGAACTGCATTTTGAACTGGCAAACTAGAGTATTGTAGAGGGTAGTGGAATTTCCAGTGTAGCGGTGAAATGCGTAGAGATTGGAAGGAACATCAGTGGCGAAGGCGGCTACCTGGACAAATACTGACACTGAGGCACGAAAGCGTGGGGAGCAAACAGGATTAGATACCCTGGTAGTCCACGCCGTAA
+
GGGGGGGGGGGGGGGGGGGGGGGGGGGGGGGGGGGGGGGGGGGGGGGGGGGGGGGGGGGGGGGGGGGGGGGGGGGGGGGGGGGGGGGGGGGGGGGGGGGGGGGGGGGGGGGGGGGGGGGGGGGGGGGGGGGGGGGGGGCFGGGGGGGGGGGGGGGGGGGGGGGGGGGGFGGGGGGGGGGGGGGGGGGGGGGGGGGGGGGGFFGGFGFGGGFFGGGGGGGGGGGFFFFFFGFFGGGFFE)7@BFFFFFFF?>FFBFDFFFFFFGGF?F><BFFAB<?;FB1::
@M06628:26:000000000-CRM2J:1:1101:19732:11393 1:N:0:113
TACGAGGGGTGCAAGCGTTAATCGGAATTACTGGGCGTAAAGCGTGCGTAGGTGGTTTGTTAAGCAAGATGTGAAAGCCCCGGGCTCAACCTGGGAACTGCATTTTGAACTGGCAAACTAGAGTATTGTAGAGGGTAGTGGAATTTCCAGTGTAGCGGTGAAATGCGTAGAGATTGGAAGGAACATCAGTGGCGAAGGCGGCTACCTGGACAAATACTGACACTGAGGCACGAAAGCGTGGGGAGCAAACAGGATTAGATACCCTGGTAGTCCACGCCGTAA
+
FFGG<@FGGGGGGGGGGGGG<CFGGGGGGGGGGGGGGGGGGGGG?FGGGGGGGGGBFFGEFGGGCCFCFGGGGGGGGGBDCEDFGGGGGGGGGGGGGGGGGGFGGA<BGGGFFG3,@EGGFGGFCFCCGGGGGG+@DFFE>FFEF;DEFGGGGGGGGGGGGGGFGGGGDGGCGFGCFECDEGGCE9CCFGGGGGGGG@CC:@<*0>?GG95/>5CFGGGDGFFF=8FFF<@BGGGB:)07@B9B>FBBGFFFB<F2<BAFGFFG7455<A>FF24:BFF2?<
@M06628:26:000000000-CRM2J:1:1101:22996:11399 1:N:0:113
TACGGAGGGTGCGAGCGTTAATCGGAATTACTGGGCGTAAAGCGCACGCAGGCGGTTTGTTAAGCTAGATGTGAAAGCCCCGGGCTCAACCTGGGACGGTCATTTAGAACTGGCAGACTAGAGTCTTGGAGAGGGGAGTGGAATTCCAGGTGTAGCGGTGAAATGCGTAGATATCTGGAGGAACATCAGTGGCGAAGGCGACTCCCTGGCCAAAGACTGACGCTCATGTGCGAAAGTGTGGGTAGCGAACAGGATTAGATACCCTGGTAGTCCACACCGTAA
+
GGGGGGGGGGGGGGGGGGGGGGGGGGGGGGGGGGGGGGGGGGGGGGGGGGGGGGGFGGGGGGGGGGGGGGGGGGGGGGGGGGGGGGGGGGGGGGGGGGGGGGGGGGGGGGGGGGGGGGGGGGGGGGFGGGGGGGGGGGGGGGGGGGGGGGGGGGGGGGGGGGGGGGGGFGGGGGGGGGGGGGEGFGGFFGGGGGGGGGGGBBCDFGFGGGFFGFGFGGGGGED:B>BFFC??GGGF<=*9@FF46016D>5FBFFF23<2CAEC68:2698<)624BDBF?B
@M06628:26:000000000-CRM2J:1:1101:19468:11422 1:N:0:113
TACGAGGGGTGCAAGCGTTAATCGGAATTACTGGGCGTAAAGCGTGCGTAGGTGGTTTGTTAAGCAAGATGTGAAAGCCCCGGGCTCAACCTGGGAACTGCATTTTGAACTGGCAAACTAGAGTATTGTAGAGGGTAGTGGAATTTCCAGTGTAGCGGTGAAATGCGTAGAGATTGGAAGGAACATCAGTGGCGAAGGCGGCTACCTGGACAAATACTGACACTGAGGCACGAAAGCGTGGGGAGCAAACAGGATTAGATACCCTGGTAGTCCACGCCGTAA
+
GGGGDFGGGGGGGGGGGGGGGGGGGGGGGGGGGGGGGGGGGGGGGGGGGGGGFGGGGGGGGGGGGGGGGGGGGGGGGGGGGGGGGGGGGGGGGGGGGGGGGGGGGGGGGGGGGGGGGGGGGGGGGGGGGGGGGGGGGGGGGGGGGGGGGGGGGGGGGGGGGGGGGGGGEGGGGGGGGGGGGGGGGGGGGFGGGGGGGGGGFFGDFGFGGFFFGFFGGGGGGFGFFFFFFG>?EGGFFDEDEFFB>FFFGFFFB?FAFFBFGBGDF<::56AFBF?:9FF3<?
@M06628:26:000000000-CRM2J:1:1101:4710:11435 1:N:0:113
TACGAGGGGTGCAAGCGTTAATCGGAATTACTGGGCGTAAAGCGTGCGTAGGTGGTTTGTTAAGCAAGATGTGAAAGCCCCGGGCTCAACCTGGGAACTGCATTTTGAACTGGCAAACTAGAGTATTGTAGAGGGTAGTGGAATTTCCAGTGTAGCGGTGAAATGCGTAGAGATTGGAAGGAACATCAGTGGCGAAGGCGGCTACCTGGACAAATACTGACACTGAGGCACGAAAGCGTGGGGAGCAAACAGGATTAGATACCCTGGTAGTCCACGCCGTAA
+
GGGGGGGGGGGGGGGGGGGGGGGGGGGGGGGGGGGGGGGGGGGGGGGGGGGGGGGGGGGGGGGGGGGGGGGGGGGGGGGGGGGGGGGGGGGGGGGGGGGGGGGGGGGGGGGGGGGGGGGGGGGGGGGGGGGGGGGGGGGGGGGGGGGGGGGGGGGGGGGGGGGGGGGGFGGGGFGGGGGGGGGGGGGGFCGGGGGGGGGGFDGGFGFGGGFFGGGGGGFFGGGFFFFFFDFFGGGFFFFFFFFFFFFFGFFF:04<>DFFGFGFF7>BA>A<ABDF>FBFF?
@M06628:26:000000000-CRM2J:1:1101:4686:11444 1:N:0:113
TACGAGGGGTGCAAGCGTTAATCGGAATTACTGGGCGTAAAGCGTGCGTAGGTGGTTTGTTAAGCAAGATGTGAAAGCCCCGGGCTCAACCTGGGAACTGCATTTTGAACTGGCAAACTAGAGTATTGTAGAGGGTAGTGGAATTTCCAGTGTAGCGGTGAAATGCGTAGAGATTGGAAGGAACATCAGTGGCGAAGGCGGCTACCTGGACAAATACTGACACTGAGGCACGAAAGCGTGGGGAGCAAACAGGATTAGATACCCTGGTAGTCCACGCCGTAA
+
GGGG-@BFEGGECGGGGGGC,CFGGGGGGGGGGGGGGGGGGGGGCGGGGEGGFFG?FGGGGGGGCEGFGFGGDCGF<FGGGGGGGGGGGGGGGGGGGGGGGDGGGF9EGGGGGFGGGGGGGFFG9FFFFGGGGGGGGGGGGGGGGC;FCGGGGCGCEEGGGGGG,DEGFGGFFGFGG6FGGGGGGFGFFECGGGGGDCGGEFG<7FFGG4;?5<DFFGGGGFD??>FFF3>BG5D;BDD@D>>BBFF?C15FF?FB234:2)<<@?FBFFFB4AFF>FFF??
@M06628:26:000000000-CRM2J:1:1101:4710:11453 1:N:0:113
TACGAGGGGTGCAAGCGTTAATCGGAATTACTGGGCGTAAAGCGTGCGTAGGTGGTTTGTTAAGCAAGATGTGAAAGCCCCGGGCTCAACCTGGGAACTGCATTTTGAACTGGCAAACTAGAGTATTGTAGAGGGTAGTGGAATTTCCAGTGTAGCGGTGAAATGCGTAGAGATTGGAAGGAACATCAGTGGCGAAGGCGGCTACCTGGACAAATACTGACACTGAGGCACGAAAGCGTGGGGAGCAAACAGGATTAGATACCCTGGTAGTCCACGCCGTAA
+
GGGGFGGGGGGGGGGGGGGGGGGGGGGGGGGGGGGGGGGGGGGGGGGGGGGGGGG=FGGGGGGGGGGGGGGGGGGGFGGGGGGGGGGGGGGGGGGGGGGGGDGGGGGGGGGFGGFGGGGFGGGGGGGGGGGGGGGGGGGGGGGGGAFFFCGFGGGGFGGGGAEDFGGGEGGC?EFGGGGGGGDGGGGGGGGFDEGDEEGG>D)7@GF9FFFFGFFGG77?FFGFF<4@>CF65CC1:>>@@(9?;>F0D:>828?9<24<CACFF:)44>2<2)48>FB614
@M06628:26:000000000-CRM2J:1:1101:15632:11460 1:N:0:113
TACGGAGGGTCCGAGCGTTAATCGGAATCACTGGGCGTAAAGCGCACGCAGGCGGTTTGTTAAGCTAGATGTGAAAGCCCCGGGCTCAACCTGGGAATAGCATTCAGAACTGGCAGACTAGAGTCTTGGAGAGGGGAGTGGAATTTCTGGTGTAGCGGTGAAATGCGTAGATATCAGAAGGAACATCAGTGGCGAAGGCGACTCCCTGGCCAAAGACTGACGCTCATGTGCGAAAGTGTGGGTAGCGAACAGGATTAGATACCCTGGTAGTCCACACCGTAA
+
GGGGGGGGGGGGGGGGGEGGGGGGGGGGGGGGGGGGGGGGGGGGGGGGGGGGGGGGGGGGGGGGGGGGGGGGGGGGGGGGGGGGGGGGGGGGGGGGGGGGGGGGGGGGGGGGGGGGGGGGGGG@FGGGGGGFGGGGGGGGGGGGGGGGGGGGGGGGGGGGGFGGGGGGEGGGGFGGGGGGGGGCGGGGGGGGGGGGGGCEFFDGFGFFFGFFGGGGGGGGGGG>>;9FFG?:CED;AF@B>?F<0)7>G9EFFFFB>224CDEGF:5:9<AA<DFF?FF<BF
@M06628:26:000000000-CRM2J:1:1101:19337:11474 1:N:0:113
TACGAGGGGTGCAAGCGTTAATCGGAATTACTGGGCGTAAAGCGTGCGTAGGTGGTTTGTTAAGCAAGATGTGAAAGCCCCGGGCTCAACCTGGGAACTGCATTTTGAACTGGCAAACTAGAGTATTGTAGAGGGTAGTGGAATTTCCAGTGTAGCGGTGAAATGCGTAGAGATTGGAAGGAACATCAGTGGCGAAGGCGGCTACCTGGACAAATACTGACACTGAGGCACGAAAGCGTGGGGAGCAAACAGGATTAGATACCCTGGTAGTCCACGCCGTAA
+
GGGGFGGGGGGGGGGGGGGGGGGGGGGGGGGGGGGGGGGGGGGGBFGGGGGGGGGGGGGGGGGGFFGGGGGGFGGGGGGGGGGGGGGGGGGGGGGGGFGGGGGGGGGGGGGGGGGGFGGCGGGFGGGGGGCFGGGGGGGGGFGGGGGGGGGGGGGGGGGGGGGFGGGGFGGGGGGGGFGGGGGFGGGGGGGGGGGGGGGGF399@DFFGGFFCFFGGGGFFFGFFD@F>C@?GGGF?@>EF>9?((,26:>??B493)6>FB@F?:FFFFBF29<F>>>;04
@M06628:26:000000000-CRM2J:1:1101:24778:11474 1:N:0:113
TACGAGGGGTGCAAGCGTTAATCGGAATTACTGGGCGTAAAGCGTGCGTAGGTGGTTTGTTAAGCAAGATGTGAAAGCCCCGGGCTCAACCTGGGAACTGCATTTTGAACTGGCAAACTAGAGTATTGTAGAGGGTAGTGGAATTTCCAGTGTAGCGGTGAAATGCGTAGAGATTGGAAGGAACATCAGTGGCGAAGGCGGCTACCTGGACAAATACTGACACTGAGGCACGAAAGCGTGGGGAGCAAACAGGATTAGATACCCTGGTAGTCCACGCCGTAA
+
GGGGFGGGGGGGGGGGGGGGGGGGGGGGGGGGGGGGGGGGGGGGGGGGEGGGGGGGGGGGGGGGGGGGGGGGGGGGGGGGGGGGGGGGGGGGGGGGGGGGGGGGGGGGGGGGGGGGGGGGGGGGGGGGGGGGGGGGGGGGGGGGGGGGGGGGGGGGGGGEGGGGGGGGFGGGGGGGGCFGGGGGGGGGGFGGGEGGGGGGFFGGFGFGGGFFGGGGGGGGGGGFF7FF>5>?GGGBB>DFEFF?F;?<GFFFFBFA??AFGBFGFFF3<B>DBF??9FF;FF
@M06628:26:000000000-CRM2J:1:1101:18468:11517 1:N:0:113
TACGAGGGGTGCAAGCGTTAATCGGAATTACTGGGCGTAAAGCGTTCGTAGGCGGTTTGTTAAGCAAGATGTGAAAGCCCAGGGCTCAACCTTGGAACTGCATTTTGAACTGGCAAACTAGAGTACTGTAGAGGGTGGTGGAATTTCCAGTGTAGCGGTGAAATGCGTAGAGATTGGAAGGAACATCAGTGGCGAAGGCGGCCACCTGGACAGATACTGACGCTGAGGAACGAAAGCGTGGGGAGCGAACAGGATTAGATACCCTGGTAGTCCACGCCGTAA
+
GGGGGGGGGGGGGGGGGGGGGGGGGGGGGGGGGGGGGGGGGGGGGGGGGGGGGGGGGGGGGGGGGGGGGGGGGGGGGGGGGGGGGGGGGGGGGGGGGGGGGGGGGGGGGGGGGGGGGGGGGGGGGGGGGGGGGGGGGGGGGGGGGGGGGGGGGGGGGGGGGGGGGGGGEGGGGGGGGGGGGGGGGGGGGGGGGEGGGGGGFFGGFGFGGGFFGGFGGGGFFEGFFFFFFGFBGGGFFFDFFFFB>>F>GFDFFFFF?BFBFFGGF?FBFFDA<<)4;59>??
@M06628:26:000000000-CRM2J:1:1101:10263:11520 1:N:0:113
TACGAGGGGTGCAAGCGTTAATCGGAATTACTGGGCGTAAAGCGTGCGTAGGTGGTTTGTTAAGCAAGATGTGAAAGCCCCAGGCTCAACCTGGGAACTGCATTTTGAACTGGCAAACTAGAGTATTGTAGAGGGTAGTGGAATTTCCAGTGTAGCGGTGAAATGCGTAGAGATTGGAAGGAACATCAGTGGCGAAGGCGGCTACCTGGACAAATACTGACACTGAGGCACGAAAGCGTGGGGAGCAAACAGGATTAGATACCCTGGTAGTCCACGCCGTAA
+
GGGGGFGGGGGGGGGGGFGGEEGGGGGGGGFGGGGGGGGGGGGGGGGGFEGGGGGGGGGGGGGGGGGGGGGGGGGGGGGGGGGCGGGGGGGGGGGGGGGGGGGGGGGGGGGGGGGGGGGGGGGGGGGGGGFDFGGFFG=DFFGGGGGGGGGGDFFGGDC*@FFCFFGGF4;EF7DC@CGDGGGGGGCFGGFCDGGGGEGEFFDDFGFGGFFFG<7DGGD7CF4962?;FG>BEGGFBEDEEF0?BBFFG0>5:?F>?3.)24ACF?F46<AF2)44>3,-3:
@M06628:26:000000000-CRM2J:1:1101:24871:11540 1:N:0:113
TACGGAGGGTGCGAGCGTTAATCGGAATTACTGGGCGTAAAGCGCATGCAGGTGGTTCATTAAGTCAGATGTGAAAGCCCGGGGCTCAACCTCGGAACTGCATTTGAAACTGGTGAACTAGAGTGCTGTAGAGGGGGGTAGAATTTCAGGTGTAGCGGTGAAATGCGTAGAGATCTGAAGGAATACCAGTGGCGAAGGCGGCCCCCTGGACAGACACTGACACTCAGATGCGAAAGCGTGGGGAGCAAACAGGATTAGATACCCTGGTAGTCCACGCCGTAA
+
GGGGGGGGGGGGGGGGGGGGGGGGGGGGGGGGGGGGGGGGGGGGGGGGGGGGGGGGGGGGGGGGGGGGGGGGGGGGGFFGGGGGGGGGGGGGGGGGFEGFGGGGGGGGGGFGGGGFGGGGGGGGGGGGGGGGGGGGGGGGGGGGGGGGGGGGGFGGGGGGGGGGGGGGFGGGGGGGGGGGGGGGGGGGGGGGGGGCGGDGFFDDEDFGGGFFF45DGFFFGGGFFFF?77@9GGC><><BFFF?B9?FGFFFBFF2<?B<C4<<@?@:)-8<492:039>:2
@M06628:26:000000000-CRM2J:1:1101:11994:11588 1:N:0:113
TACGAGGGGTGCAAGCGTTAATCGGAATTACTGGGCGTAAAGCGTGCGTAGGTGGTTTGTTAAGCAAGATGTGAAAGCCCCGGGCTCAACCTGGGAACTGCATTTTGAACTGGCAAACTAGAGTATTGTAGAGGGTAGTGGAATTTCCAGTGTAGCGGTGAAATGCGTAGAGATTGGAAGGAACATCAGTGGCGAAGGCGGCTACCTGGACAAATACTGACACTGAGGCACGAAAGCGTGGGGAGCAAACAGGATTAGATACCCTGGTAGTCCACGCCGTAA
+
GGGGCFGGGGGGGGGGGGGFFGGGGGGGGGGGGGGGGGGGGGGGGGGGGGGGGGGFCGGGGGGGGGGGGGGGGGGGGGGGEGGGGGGGGGGGGGGGGGGGGGGGGGGGGGGGGGGGGGGGGGGGGGGGGGGGGGGGGGGGGGGGFGGFGGGGGGGGGGGGGGGGGGGE>GGGGGGGGGGGGGGGGGGGGGGGGGGGGGGGFFGGFGFGGGFFGGGGGGGGGCGFFFFFFCFFEGGB7DFFEFFFFFFFGFFFFFF<?DBFGFCFF?FFFFFFFFFF>F>F??
@M06628:26:000000000-CRM2J:1:1101:10711:11592 1:N:0:113
TACGAGGGGTGCAAGCGTTAATCGGAATTACTGGGCGTAAAGCGTGCGTAGGTGGTTTGTTAAGCAAGATGTGAAAGCCCCGGGCTCAACCTGGGAACTGCATTTTGAACTGGCAAACTAGAGTATTGTAGAGGGTAGTGGAATTTCCAGTGTAGCGGTGAAATGCGTAGAGATTGGAAGGAACATCAGTGGCGAAGGCGGCTACCTGGACAAATACTGACACTGAGGCACGAAAGCGTGGGGAGCAAACAGGATTAGATACCCTGGTAGTCCACGCCGTAA
+
GGGGGGGGGGGGGGGGGGGGFFGGGGGGGGGGGGGGGGGGGGGGGGGGGGGGGGGGGGGGGGGGGGGGGGGGGGGGGGGGGGGGGGGGGGGGGGGGGGGGGGGGGGGGGGGGGGGGGGGGGGGGGGGGGGGGGGGGGGGGGGGGGGGGGGGGGGGGGGGGGGGGGGGGFGGGGGGGGGGGGGGGGGGGGGGGGGGGGGGGFFGGFGFGGGFFGGGGGGGGGGGFFBFFFGFFGGGFFFFFFFFFB9??GFFFFFFFFFAFGFGGF?FFFFFFAB76;FB>?B
@M06628:26:000000000-CRM2J:1:1101:25807:11604 1:N:0:113
TACGAGGGGTGCAAGCGTTAATCGGAATTACTGGGCGTAAAGCGTGCGTAGGTGGTTTGTTAAGCAAGATGTGAAAGCCCCGGGCTCAACCTGGGAACTGCATTTTGAACTGGCAAACTAGAGTATTGTAGAGGGTAGTGGAATTTCCAGTGTAGCGGTGAAATGCGTAGAGATTGGAAGGAACATCAGTGGCGAAGGCGGCTACCTGGACAAATACTGACACTGAGGCACGAAAGCGTGGGGAGCAAACAGGATTAGATACCCTGGTAGTCCACGCCGTAA
+
GGGGGGGGGGGGGGGGGGGGGGGGGGGGGGGGGGGGGGGGGGGGGGGGGGGGGGGGGGGGGGGGGGGGGGGGGGGGGGGGGGGGGGGGGGGGGGGGGGGGGGGGGGGGGGGGGGGGGGGGGGGGGGGGGGGGGGGGGGGGGGGGGFGGGGGGGGGGGGGGGGGGGGGGFGGGGGGGGGFGEGGGGGGGGGGGGGGGGGGGFFGGFGFGGGFFGGGGGGGGGGGFFFFFFGFBGGGFFFEFFFFFB>?BGFFF:BFFFFFFGBGGF:F?FFFFBFFFFFB-::
@M06628:26:000000000-CRM2J:1:1101:24826:11620 1:N:0:113
TACGAGGGGTGCAAGCGTTAATCGGAATTACTGGGCGTAAAGCGTGCGTAGGTGGTTTGTTAAGCAAGATGTGAAAGCCCCGGGCTCAACCTGGGAACTGCATTTTGAACTGGCAAACTAGAGTATTGTAGAGGGTAGTGGAATTTCCAGTGTAGCGGTGAAATGCGTAGAGATTGGAAGGAACATCAGTGGCGAAGGCGGCTACCTGGACAAATACTGACACTGAGGCACGAAAGCGTGGGGAGCAAACAGGATTAGATACCCTGTGAGTCCACGCCGTAA
+
GGGG@EGGGGGGGGGGGGGGGGGGGGGGGGGGGGGGGGGGGGGGGGGGGGGGEGGFFGCGGGGGGGGGGGGGGGGGGGGGGGGGGGGGGGFGGGGGGGGGGGGGGGGGGGGGGGGGFGGGGFFDCFGEGGGGGGGGGGGGGGGGGFGEGGB9EFGGGGGGGGGGGGGGFGDGGEGGGCFGGGFGGFEGGGFFDGGGGGGGFFGDFGFGGC@?GGGGG7DFG+>FFFF@33>?GGGFFEDEFFFF>FF?GFFFFFFFFFFACBC6*./).645).86>>1>::
@M06628:26:000000000-CRM2J:1:1101:13014:11638 1:N:0:113
CACGTAGGCACCAAGCGTTATCCGGATTTATTGGGCGTAAAGAGCTCGTAGGCGGTTCAGTCAGTCGGGTGTGAAAACTTGAGGCTTAACCTCAAGAGGTCACTCGATACTACTGTGACTAGAGTGCGGTAGGGGAGCGGGGAATTCCTGGTGTAGCGGTGAAATGCGCAGATATCAGGAGGAACACCAGTGGCGAAGGCGCCGCTCTGGGCCGTAACTGACGCTGAGGAGCGAAAGCATGGGTAGCAAACAGGATTAGATACCCTGGTAGTCCATGCCGTA
+
GGGGGGGGGGGGGGGGGGGGGGGGGGGGGGGGGGGGGGGGGGGGGGGGGGGGGGGGGGGGGGGGGGGGGGGGGGGGGGGGGGGGGGGGGGGGGGGGGGGFGGGFGGGGGGGGGGGGGGGGGGGGGGGGGGGGGGGGGGGGGGGGGGGGGGGGGGGGGGGGGGGGGGFGFGGGGGGGGGGGGGGGGGGEFGGGGGGGGGGGFFGGFGDGGGFFGGGGGGGGGGGF>3<FFCBFGGG>BFFFFFFFAB:BGFFF?4>B<?FFGAGGFFFFFFBAFAFF>F:>??
@M06628:26:000000000-CRM2J:1:1101:2399:11640 1:N:0:113
TACGAGGGGTGCAAGCGTTAATCGGAATTACTGGGCGTAAAGCGTGCGTAGGTGGTTTGTTAAGCAAGATGTGAAAGCCCCGGGCTCAACCTGGGAACTGCATTTTGAACTGGCAAACTAGAGTATTGTAGAGGGTAGTGGAATTTCCAGTGTAGCGGTGAAATGCGTAGAGATTGGAAGGAACATCAGTGGCGAAGGCGGCTACCTGGACAAATACTGACACTGAGGCACGAAAGCGTGGGGAGCAAACAGGATTAGATACCCTGGTAGTCCACGCCGTAA
+
GGGGGGGGGGGGGGGGGGGGGCGGGGGGGGGGGGGGGGGGGGGGEGGGGGGGGGGGGGGGGGGGGGGGGGGGGGGGGGGGGGGGGGGGGGGGGGGGGGGGGGGGGGGGGGGGGGGGGGGGGGGGGGGGGGGGGGGGGGGGGGGFGGGGFGGGGGGGGGGGGGGGGGGGDGGGGGGGFCGGGGGGGGGGGGGGGGGGGGGGFFGGFGFGGGFFGGGGGGGGGGGFFAFFFGFBGCGFFFFEDFFFFFFBGFFFBFFFFFFFGFGFF<>:A<44555?>@BFFF
@M06628:26:000000000-CRM2J:1:1101:2416:11644 1:N:0:113
TACGAGGGGTGCAAGCGTTAATCGGAATTACTGGGCGTAAAGCGTGCGTAGGTGGTTTGTTAAGCAAGATGTGAAAGCCCCGGGCTCAACCTGGGAACTGCATTTTGAACTGGCAAACTAGAGTATTGTATAGGGTAGTGGAATTTCCAGTGTAGCGGTGAAATGCGTAGAGATTGGAAGGAACATCAGTGGCGAAGGCGGCTACCTGGACAAATACTGACACTGAGGCACGAAAGCGTGGGGAGCAAACAGGATTTGATACCCTGGTAGTCCACGCCGTAA
+
CFFGFGGGDGGGGGGGGGGGG9FF7BEFFGGGGFGGGFGCG?FCF7FFFECGGGGGGDGGGGF,BFGFGFFFFGGDEFGGDFCFGGGGGGG,BFGGGGFFGGGGFF9FFGGGDFGGGGGGGFFFGFDFGF,@@BCFDFGGGGGFF9FGGAFFGGAFGGGGEFGDE7CEA<C?FGGGGGG?*CFGGGFF6C98**=CCE5785DDFGFGG<F?FFCFGGDG<?FF4>4<FDF:EGDBF)077;916>??GBF:666).-4>GF<CF?5:AF>B)6),75>B08
@M06628:26:000000000-CRM2J:1:1101:12328:11678 1:N:0:113
TACGAGGGGTGCAAGCGTTAATCGGAATTACTGGGCGTAAAGCGTGCGTAGGTGGTTTGTTAAGCAAGATGTGAAAGCCCCGGGCTCAACCTGGGAACTGCATTTTGAACTGGCAAACTAGAGTATTGTAGAGGGTAGTGGAATTTCCAGTGTAGCGGTGAAATGCGTAGAGATTGGAAGGAACATCAGTGGCGAAGGCGGCTACCTGGACAAATACTGACACTGAGGCACGAAAGCGTGGGGAGCAAACAGGATTAGATACCCTGGTAGTCCACGCCGTAA
+
GGGGGGGGGGGGGGGGGGGGFGGGGGGGGGGGGGGGGGGGGGGGGGGGGGGGGGGGGGGGGGGFGGGGGGGGGGGGGGGGGGGGGGGGGGGGGGGGGGGGGGGGGGGGGGGGGGGGGGGGGEGGGGGGGGGGGGGGGGGGGGGGGGGEFGGGGGGGGGGGGGGGGGGGFGGGGGGCGGGGGGGGGGFGGFFGGGGGGGGGFFGDFGFGGGFFGGGGGGGGGGGFFAFFFGFFGGG0:@DEFFF?>FFFGBFFBBFF<DAACBGFF:>?BAAFFF?<FFF9::
@M06628:26:000000000-CRM2J:1:1101:11382:11683 1:N:0:113
TACGAGGGGTGCAAGCGTTAATCGGAATTACTGGGCGTAAAGCGTGCGTAGGTGGTTTGTTAAGCAAGATGTGAAAGCCCCGGGCTCAACCTGGGAACTGCATTTTGAACTGGCAAACTAGAGTATTGTAGAGGGTAGTGGAATTTCCAGTGTAGCGGTGAAATGCGTAGAGATTGGAAGGAACATCAGTGGCGAAGGCGGCTACCTGGACAAATACTGACACTGAGGCACGAAAGCGTGGGGAGCAAACAGGATTAGATACCCTGGTAGTCCACGCCGTAA
+
GGGGCGGGGGGGGGGGGEGGFGGGGGGGGGGGGGGGGGGGGGGGGGGGGGGGGGGGFGGGGGGGGGGGGGGGGGGGGGGGDEEGGGFGGGGGGGDGGGGGGGGGGGGGGGGGGGGGGGGAFEFGEGGGGGGGGGGEFGGGGGGGGGGGGFGGGGGGGGGGGFGGGGGAADGGFFFGGFFFEGGGGGGGFGGFCE8CGGGGFADDFGFGGG4?CGGGFGGGG6FFFAFFFGFFGGGFFDFFFFFFFFFFGFFFFFFBFFAFGFGGF?FFFBFFFFB?BF>><:
@M06628:26:000000000-CRM2J:1:1101:7585:11695 1:N:0:113
TACGGAGGGTGCGAGCGTTAATCGGAATTACTGGGCGTAAAGCGTACGTAGGCGGATTATTAAGCGAGATGTGAAATCCCGGGGCTCAACCTCGGAACTGCATTTCGAACTGGCAGTCTAGAGTATTGTAGAGGGTGGTGGAATTTCCAGTGTAGCGGTGAAATGCGTAGAGATTGGAAGGAACATCAGTGGCGAAGGCGGCCACCTGGACAAATACTGACGCTGAGGTACGAAAGCGTGGGGAGCGAACAGGATTAGATACCCTGGTAGTCCACGCCGTAA
+
GGGGGGGGGGGGGGGGGGGGDFGGGGGGGGGGGGGGGGGGGGGGGGGGGGGGGGGGGGGGGGGGGGGGGGGGGGGGGGGGGGGGGGGGGGGGGGGGGGGGGGGGGGGGGGGGGGGGGGGGGGGGGGGGGGGFGGGGGGGGGGGGGGGGGGGGGGGGGGGGGGGGGGGGBDGGGGGGGGGGGGGGGGGGGGGFGGGGGGGGFFGDFGFGGGFFGGGGGGGGGGGFF;FFFGFFGGG>BFFFD;>FFFFFDBFFFFFF7?AA>>CFF:5?<AAFF>??>FBF??
@M06628:26:000000000-CRM2J:1:1101:21659:11726 1:N:0:113
TACGGAGGGGGTTAGCGTTGTTCGGAATTACTGGGCGTAAAGCGTACGTAGGCGGATTGGAAAGTTGGGGGTGAAATCCCAGGGCTCAACCCTGGAACTGCCTCCAAAACTATCAGTCTAGAGTTCGAGAGAGGTGAGTGGAATTCCAAGTGTAGAGGTGAAATTCGTAGATATTTGGAGGAACACCAGTGGCGAAGGCGGCTCACTGGCTCGATACTGACGCTGAGGTACGAAAGTGTGGGGAGCAAACAGGATTAGATACCCTGGTAGTCCACACCGTAA
+
GGGGGFGGGGGFGGGGGGGGGGGGGGGGGGGGGGGGGGGGGGGGGGGGGGGGGGGGGGGGEGGGGGGGGGGGGGGGGGGGGGGGGGGGGGGGGGGGGGGGGGGGGGGGGGGGGGGGGGGGGGGGGGGDFGGGGGFCGGGGGGGGGGGGGGFGGGGEGGFGGGGGGGGGFGGGGGGGGGGGGGGGGGGGGGGGGGGGGGGGD>CGFGFGGGF@GGFGGGGGGGG>EFFFFGFFGGGFFFFFFF>?B><?GFFFBFFF?FFFGAFF=:>?<ABFFFFFF77??B
@M06628:26:000000000-CRM2J:1:1101:5663:11749 1:N:0:113
TACGAGGGGTGCAAGCGTTAATCGGAATTACTGGGCGTAAAGCGTGCGTAGGTGGTTTGTTAAGCAAGATGTGAAAGCCCCGGGCTCAACCTGGGAACTGCATTTTGAACTGGCAAACTAGAGTATTGTAGAGGGTAGTGGAATTTCCAGTGTAGCGGTGAAATGCGTAGAGATTGGAAGGAACATCAGTGGCGAAGGCGGCTACCTGGACAAATACTGACACTGAGGCACGAAAGCGTGGGGAGCAAACAGGATTAGATACCCTGGTAGTCCACGCCGTAA
+
GGGGGGGGGGGGGGGGGGGGGGGGGGGGGGGGGGGGGGGGGGGGEGGGGGGGEFGGGGGGGGGGGGGGGGGGGGGGGGGGGGGGGGGGGGGGGGGGGGGGGGGGGGGGGGGGGGGFFGGDFGGFGGGGGGGFGGGGGGGGGGGGGGGGGGFGGGGGGGGGGGGGGGGGFGDGGGGGGFFFCGGGGGGGGGGGGGGGGGGGFEGGFGFFGGFFGGGGGGGGGGGFFFFFFGFFDED>?FFBDFFFBFF?GFFFFFF>>FFFFA<@FFFFFFFDFAFFFFFFFB
@M06628:26:000000000-CRM2J:1:1101:1908:11753 1:N:0:113
TACGAGGGGTGCAAGCGTTAATCGGAATTACTGGGCGTAAAGCGTGCGTAGGTGGTTTGTTAAGCAAGATGTGAAAGCCCCGGGCTCAACCTGGGAACTGCATTTTGAACTGGCAAACTAGAGTATTGTAGAGGGTAGTGGAATTTCCAGTGTAGCGGTGAAATGCGTAGAGATTGGAAGGAACATCAGTGGCGAAGGCGGCTACCTGGACAAATACTGACACTGAGGCACGAAAGCGTGGGGAGCAAACAGGATTAGATACCCTGGTAGTCCACGCCGTAA
+
GFGGGGGGEGGGGGGGGGGGGGGGDGGGGGGGGGFGGGGGGGGGFGGGEGGGGGGGGGGGGGGGGGGGGGGGGGGGGGGGGGGGGGGGGFGGGFGGGGGGGGGGGGGGGGGGGGGGGGGGGGGFGGGGGGGGGFGGGGGGGGGGGGGGGGGGGGGGGGGGGGGGGGGGDGGGGFEFGGGGGGGGGGGGGGGGGGGDGGGG:@DGFFFGGGF:FFGGFGGGGFGFFAF>FGFFGGGF?@BEFF;?BFF1DBFFBFFAFFFFGFGCF?F>AFFFFDFBFFFFB?
@M06628:26:000000000-CRM2J:1:1101:15248:11779 1:N:0:113
TACGGAGGGTCCGAGCGTTAATCGGAATTACTGGGCGTAAAGCGCACGCAGGCGGTTTGTTAAGCTAGATGTGAAAGCCCTGGGCTCAACCTGGGAATTGCATTTAGAACTGGCAGGCTAGAGTTTTGGAGAGGGGAGTGGAATTCCAGGTGTAGCGGTGAAATGCGTAGATATCTGGAGGAACATCAGTGGCGAAGGCGACTCCCTGGTCAGTAACTGACGCTCATGTGCGAAAGTGTGGGTAGCGAACAGGATTAGATACCCTGGTAGTCCACACCGTAAA
+
FDGGG;FFEBFFGECEEFFGGGGFF7CFFCGFE,FGGCFGGGGGGGGGGEGGGGGGFCFGGGFGGGGGGGGGGGGGGGGGGFDFFFGGGGGGGGCGGGGGCE9FEGGGGGGGGGGDEEFGGGGGCFFGGGGGGGGGGD:FFCFCDFFCGGGGGFFCGGGGGGGCFFGGGFC7CGFGGGGGDE:CEFGGGGGGEGCBC:CEC5@DGFGFGF>FFFFGC*?*0CEC;>AF44:56EGC6>FFBFF22:>F>C9FFBF6,4))6C4CCF:/)-.6<DFF:3<:??<
@M06628:26:000000000-CRM2J:1:1101:26260:11798 1:N:0:113
TACGGAGGGTCCGAGCGTTAATCGGAATTACTGGGCGTAAAGCGCACGCAGGCGGTTTGTTAAGCTAGATGTGAAATCCCTGGGCTCAACCTGGGAATTGCATTTAGAACTGGCAGGCTAGAGTTTTGGAGAGGGGAGTGGAATTCCGGGTGTAGCGGTGAAATGCGTAGATATCTGGAGGAACATCAGTGGCGAAGGCGACTCACTGGCCAGTAACTGACGCTCAGGTGCGAAAGTGTGGGTAGCAAACAGGATTAGATACCCTGGTAGTCCACACCGTAA
+
GGGGGGGGGG<F+FGGGGGGGGDGGGGGGGGGGGGGGGGGGGGGG+>F7FGGGGG=FGG<FGGG<FGGGGGGGGGG9FGG,AFGGGGGGGGG,DFGG<GGGGGGG=3=FGGG,B>@7FGGGGFG,F,<+DFGGG:*5CFFGGGGGGG,BEFGGGGGGGGGGGGGGGGGFGGGGEG:CCEGGGGGGGG?A:FFDEGGGGGGBFGG)>BEF4))12*::FGGGGGF:>)?FGFFGGGB)9FFFF1<:?)6C:>;<:<<<<<BGAECFFFBFABF<>?2:E0::?
@M06628:26:000000000-CRM2J:1:1101:17022:11844 1:N:0:113
TACGAGGGGTGCAAGCGTTAATCGGAATTACTGGGCGTAAAGCGTGCGTAGGTGGTTTGTTAAGCAAGATGTGAAAGCCCCGGGCTCAACCTGGGAACTGCATTTTGAACTGGCAAACTAGAGTATTGTAGAGGGTAGTGGAATTTCCAGTGTAGCGGTGAAATGCGTAGAGATTGGAAGGAACATCAGTGGCGAAGGCGGCTACCTGGACAAATACTGACACTGAGGCACGAAAGCGTGGGGAGCAAACAGGATTAGATACCCTGGTAGTCCACGCCGTAA
+
GGGGFGGGGGGGGGGGGGGGGGGGGGGGGGGGGGGGGGGGGGGGGGGGGGGGGGGGGGGGGGGGGGGGGGGGGGGGGGGGGGGGGGGGGGGGGGGGGGGGGGGGGGGGGGGGGGGGGGGGGGGGGGGGGGGGGGGGGGGGGGGGGGGGGGGGGGGGGGGGGGGGGGGGFGGGGGGGGGGGGGGGGGGGGGGGGGGGGGGGFFGGFGFGGGFFGGGGGGGGGGGFFFFFFGFFGGGFFFFFFFFFFFFFGFFFF?9ADFFFGFEFFFFFFFFB<A>FFFF>BB
@M06628:26:000000000-CRM2J:1:1101:5539:11873 1:N:0:113
TACGGAGGGTCCGAGCGTTAATCGGAATTACTGGGCGTAAAGCGCACGCAGGCGGTTTGTTAAGCCAGATGTGAAAGCCCCGGGCTCAACCTGGGAATAGCATTTAGAACTGGCAGACTAGAGTCTTGGAGAGGGGAGTGGAATTTCTGGTGTAGCGGTGAAATGCGTAGATATCAGAAGGAACATCAGTGGCGAAGGCGACTCCCTGGCCAAAGACTGACGCTCATGTGCGAAAGTGTGGGTAGCGAACAGGATTAGATACCCTGGTAGTCCACACCGTAA
+
GGGGGGGGGGGGGGGGGGGGGGGGGGGGGGGGGGGGGGGGGGGGGGGGGGGGGGGGGGGGGGGGGGGGGGGGGGGGGGGGGGGGGGGGGGGGGGGGGGGGGGGGGGGGGGGGGGGGGGGGGGGGGGGGGGGGGGGGGGGGGGGGGGGGGGGGGGGGGGGGGGGGGGGGFGGGGGGGGGGGGGGGGGGGGGGGGGGGGGGGFFGGFGFGGFFFGFGGGGGGGGGFEFFFFGFFGGGF<FFFFFFFFFFFGFEF??FB?FBDGFEGFFFFFFFFFFFF<39BF?
@M06628:26:000000000-CRM2J:1:1101:15271:11914 1:N:0:113
TACGGAGGGTGCAAGCGTTACTCGGAATCACTGGGCGTAAAGAGCGTGTAGGCGGGTTTGTAAGTTTGAAGTGAAATCCAATGGCTCAACCATTGAACTGCTTTGAAAACTGCTTACCTAGAATATGGGAGAGGTAGATGGAATTTCTGGTGTAGGGGTAAAATCCGTAGAGATCAGAAGGAATACCGATTGCGAAGGCGATCTACTGGAACATTATTGACGCTGAGACGCGAAAGCGTGGGGAGCAAACAGGATTAGATACCCTGGTAGTCCACGCCCTAA
+
GGGGGGGGGGGGGGGGGGGGGGGGGGGGGGGGGGGGGGGGGGGGGGGGGGGGGGGGGGGGGGGGGGGGGGGGGGGGGGGGGGGGGGGGGGGGGGGGGGGGGGGGGGGGGGGGGGGGGGGGGGGGGGGGGGGGGGGGGGGGGGGGGGGGGGGGGGGGGGGGGGGGGGGGFGGGGGGGGGGGGGGGGGGGGGGGGGGGGGGGFFGGFGFGGGFFGGGGGGGGGGGFFFFFFGFFGGGFFFFFFFFFFFFFGBFFFFFBFBFFGFGGFFFFFFFFFFBFFFFFFF
@M06628:26:000000000-CRM2J:1:1101:25755:11929 1:N:0:113
TACGAGGGGTGCAAGCGTTAATCGGAATTACTGGGCGTAAAGCGTGCGTAGGTGGTTTGTTAAGCAAGATGTGAAAGCCCCGGGCTCAACCTGGGAACTGCATTTTGAACTGGCAAACTAGAGTATTGTAGAGGGTAGTGGAATTTCCAGTGTAGCGGTGAAATGCGTAGAGATTGGAAGGAACATCAGTGGCGAAGGCGGCTACCTGGACAAATACTGACACTGAGGCACGAAAGCGTGGGGAGCAAACAGGATTAGATACCCTTGTAGTCCACGCCGTAA
+
GGGGGGGGGGGGGGGGGGGGGGGGGGGGGGGGGGGGGGGGGGGGFGGGGGGGGGGGFDGGGGGGGGGGGGGGGGGGGGGGGGGGGGGGGGGGGGGGGGGGGGGGGGGGGCGGGGGFGGGFFFGFFGGGGGGGGGGGGGGGGGFCGGGGGGGGGGGGGG8EGGGGGGGGFDDGGGGGGGGGGGGGGGGGGGGGDGDGGG=7>BGGFGFFGC47CFFFCCGCCCF?F2?F>C>?GGGFFFFFFBBFFF:BD<F@:?FFFFA97468*.76<AFAAA2?(034::
@M06628:26:000000000-CRM2J:1:1101:17938:11938 1:N:0:113
TACGGAGGGGGTTAGCGTTGTTCGGAATTACTGGGCGTAAAGCGCACGTAGGCGGATCAGAAAGTATAGGGTGAAATCCCAGGGCTCAACCCTGGAACTGCCTTATAAACTCCTGGTCTTGAGTTCGAGAGAGGTGAGTGGAATTCCGAGTGTAGAGGTGAAATTCGTAGATATTCGGAGGAACACCAGTGGCGAAGGCGGCTCACTGGCTCGATACTGACGCTGAGGTGCGAAAGTGCGGGGAGCAAACAGGATTAGATACCCTGGTAGTCCACACCGTAA
+
GGGGGGGGGGGGGGGGGGGGGGGGGGGGGGGGGGGGGGGGGGGGGGGGGGGGGGGGGGGGGGGGGGGGGGGGGGGGGGGGGGGGGGGGGGGGGGGGGGGGGGGGGGGGGGGGGGGGGGGGGGGGGGGGGGGGGGGGGGGGGGGGGGGGGGGGGGGGGGGGGGGGGGGGFGGGGGGGGGGGGGGGGGGGGGGGGGGGGGGGFFGGFGFGGGFFGDGGGGGGGGGFF>FFFGFFGGGFFFFFBBF6BFF:FBFFFFF2<2<BGFGGFFFF<AAFAA?7BF>6?<
@M06628:26:000000000-CRM2J:1:1101:28157:11946 1:N:0:113
TACGAGGGGTGCAAGCGTTAATCGGAATTACTGGGCGTAAAGCGTGCGTAGGTGGTTTGTTAAGCAAGATGTGAAAGCCCCGGGCTCAACCTGGGAACTGCATTTTGAACTGGCAAACTAGAGTATTGTAGAGGGTAGTGGAATTTCCAGTGTAGCGGTGAAATGCGTAGAGATTGGAAGGAACATCAGTGGCGAAGGCGGCTACCTGGACAAATACTGACACTGAGGCACGAAAGCGTGGGGAGCAAACAGGATTAGATACCCTGGTAGTCCACGCCGTAA
+
GGGGGGGGGGGGGGGGGGGGGGGGGGGGGGGGGGGGGGGGGGGGGGGGGGGGGGGGGGGGGGGGGGGGGGGGGGGGGGGGGGGGGGGGGGGGGGGGGGGGGGGGGGGGGGGGGGGGGGGGGGGGGGGGGGGGGFGGGGGGGGGGGGGGGGGGGGGGGGGGGGGGGGGEECDGGGGGGGGGGGDGGGGGGGGFGGGGGGGGFFGGFGFGDD4:DFGFGGGGGGGFFFFFFGFFGGGFFFFFFFFFFFB:C:@FBFFFFFFFG<E66<FBFFFFFFFFB>;9B?
@M06628:26:000000000-CRM2J:1:1101:11319:11993 1:N:0:113
TACGGAGGGTGCAAGCGTTACTCGGAATCACTGGGCGTAAAGAGCGTGTAGGCGGGTTTGTAAGTTTGAAGTGAAATCCAATGGCTCAACCATTGAACTGCTTTGAAAACTGCTTACCTAGAATATGGGAGAGGTAGATGGAATTTCTGGTGTAGGGGTAAAATCCGTAGAGATCAGAAGGAATACCGATTGCGAAGGCGATCTACTGGAACATTATTGACGCTGAGACGCGAAAGCGTGGGGAGCAAACAGGATTAGATACCCTGGTAGTCCACGCCCTAA
+
GGGGGGGGGGGGGGGGGGGGGGGGGGGGGGGGGGGGGGGGGGGGGGGGGGGGGGGGGGGGGGGGGGGGGGGGGGGGGGGGGGGGGGGGGGGGGGGGGGGGGGGGGGGGGGGGGGGGGGGGGGGGGGGGGGGEGGGGGGGGGGGGGGGGGGGGGGGGGGGGGGGGGGGGFGGGGGGGGGGGGGGGGGGGGGGGGGGGGGGGFFGGFGFGGGFFGGGGGGGGGGGFFFFFFGFFGGGFFFFFFFFFFFFFGBFFFFFFFFFFGFGGFFFBBDFFFFFFFFFFF?
@M06628:26:000000000-CRM2J:1:1101:15112:12020 1:N:0:113
TACGGAGGGTCCGAGCGTTAATCGGAATTACTGGGCGTAAAGCGCACGCAGGCGGTTTGTTAAGCTAGATGTGAAAGCCCTGGGCTCAACCTGGGAATTGCATTTAGAACTGGCAGGCTAGAGTTTTGGAGAGGGGAGTGGAATTCCAGGTGTAGCGGTGAAATGCGTAGATATCTGGAGGAACATCAGTGGCGAAGGCGACTCCCTGGTCAGTAACTGACGCTCATGTGCGAAAGTGTGGGTAGCGAACAGGATTAGATACCCTGGTAGTCCACACCGTAA
+
GGGGGGGGGGGGGGGGGGGGGGGGGGGGGGGGGGGGGGGEGGGGGGGGGGGGGGGGGGGGGGGGGGGGGGGGGGGGGGGGGFGGGGGGGGGGGGGGGGGGGGGGGGGGGGGGGGGGGGGGGGG9DFGGGGGGGGGGGGGGGFGGGGGGFGGGGGGGGGGGGGGGGGGGFGDGGGGGGGGGGGGGGGGGGGGGGGGGGGGGFEGGFGFFFFFFGGFGGGGGGGGFFF?F@>BBGGG>FFFFFFFFFBBFGFFFB2)64<BFGFCEFBFFFA3AAAB70>BBBB
@M06628:26:000000000-CRM2J:1:1101:17245:12025 1:N:0:113
TACGAGGGGTGCAAGCGTTAATCGGAATTACTGGGCGTAAAGCGTGCGTAGGTGGTTTGTTAAGCAAGATGTGAAAGCCCCGGGCTCAACCTGGGAACTGCATTTTGAACTGGCACACTAGAGTATTGTAGAGGGTAGTGGAATTTCCAGTGTAGCGGTGAAATGCGTAGAGATTGGAAGGAACATCAGTGGCGAAGGCGGCTACCTGGACAAATACTGACACTGAGGCACGAAAGCGTGGGGAGCAAACAGGAGTAGATACCCTGGTAGTCCACGCCGCAA
+
GGGG<F@@@FCGGGEDFC@CFGGFFFGGEF9FFGFGGGG:CFAC@FCF?BFGGGGF<EFEEFCFA?<EEEFE9?FFGFGFFGG@FG<BCFFGAADFE<FGGCGGFFGGAFAF=CF,=,@3E3:@3@@3DFC;6=:FFBFF6FFFFGDECDGGGAFAFEB*:>F;;CE;?7/=5>29C<<CEGGGGGCC?=CCDEC7CECE3:<DF*?05>40CFGDCGG9CCGFFA6F53>1*:C2(5.))(--34:<GFFFB633>AFFGF66/854>BBF44?:1>>(34
@M06628:26:000000000-CRM2J:1:1101:5790:12027 1:N:0:113
TACGAGGGGTGCAAGCGTTAATCGGAATTACTGGGCGTAAAGCGTGCGTAGGTGGTTTGTTAAGCAAGATGTGAAAGCCCCGGGCTCAACCTGGGAACTGCATTTTGAACTGGCAAACTAGAGTATTGTAGAGGGTAGTGGAATTTCCAGTGTAGCGGTGAAATGCGTAGAGATTGGAAGGAACATCAGTGGCGAAGGCGGCTACCTGGACAAATACTGACACTGAGGCACGAAAGCGTGGGGAGCAAACAGGATTAGATACCCTGGTAGTCCACGCCGTAA
+
GGGFCFFGGCGGGGGGGGGGGDFFGGGGGGGGGGGGGGGGGGGGFGGGGGGGGGGFFDCFGGGGGGGGGGGGGGGGGGFGGGGGGGGGGGGCFGGGGGGGGGFGGGGGGGGGFGGGGGGFGGGGGGGGGGGGGGDFFGEFGGGGGGGGGGGGGGGGGGGGGGGGFGG*:4CFFGGGGGGGGGGGGGGGGGGFG=8DEGFGFDGGFGFGGGFFGGGGGGFGGGGFFAF>FGFFGGG>?FFF@>>B;9:<GFFFF?FA<?FDGFGGF?FFF94<5>>B9FBFFB
@M06628:26:000000000-CRM2J:1:1101:29310:12043 1:N:0:113
TACGAGGGGTGCAAGCGTTAATCGGAATTACTGGGCGTAAAGCGTGCGTAGGTGGTTTGTTAAGCAAGATGTGAAAGCCCCGGGCTCAACCTGGGAACTGCATTTTGAACTGGCAAACTAGAGTATTGTAGAGGGTAGTGGAATTTCCAGTGTAGCGGTGAAATGCGTAGAGATTGGAAGGAACATCAGTGGCGAAGGCGGCTACCTGGACAAATACTGACACTGAGGCACGAAAGCGTGGGGAGCAAACAGGATTAGATACCCTGGTAGTCCACGCCGTAA
+
GGGGGGGGGGEGGGGGGFGGGGGGGGGGFGGFFGFFGFGGGGGGFGGG:CFGGGGGGGGGGGGGGGGGGGGGGGGGGGGGGGGGGGGGGGGGGGGGGGGGGFGGGCGGGGGGGGGGGGFGGGGFFGGGGGGGGGGGGGGGGGGGGGGFGGGGGGGGGGCEGGGGFGGGEGGGFGFFGC9CGGFGFFEFGFGF4CECEGGEDBCDFGFGGFFFGG=FGFGGGGCFF<:57DFFDE:>0@BEF>16BBB?CFF?1??<?FDAFFFC14>BA><AA>B?FF646:
@M06628:26:000000000-CRM2J:1:1101:1992:12051 1:N:0:113
TACGGAGGGTGCGAGCGTTAATCGGAATTACTGGGCGTAAAGCGCATGCAGGTGGTTCATTAAGTCAGATGTGAAAGCCCGGGGCTCAACCTCGGAACTGCATTTGAAACTGGTGAACTAGAGTGCTGTAGAGGGGGGTAGAATTTCAGGTGTAGCGGTGAAATGCGTAGAGATCTGAAGGAATACCAGTGGCGAAGGCGGCCCCCTGGACAGACACTGACACTCAGATGCGAAAGCGTGGGGAGCAAACAGGATTAGATACCCTGGTAGTCCACGCCGTAA
+
GGGGGGGGGGGGGGGGGGGGGGGGGGGGGGGGECGGGGGGGGGGGGGGGGGGFGGGGGGGGGGGGGGGGGGGGGGGGGGGGGGGGGGGGGGGGGGGEFFFGGGGGGGGGGGGGGGGGGGGGGGGGGGGGGGGGGGGGGGGGGGGGGGGGGGGGGFGDGEGGGGGGGGGFGGGGGGGGGGGGGGGGGGGGGGGGGGGGGGGFFDDDGFGGGFFCGGGGGGGGGGFFFFFFGFFGGG>BF>BDFBBFFF<GBFF?BFBBBBFGFGGFFFFFFFBABBFFFF>B:
@M06628:26:000000000-CRM2J:1:1101:4457:12132 1:N:0:113
TACGGATGGTGCGAGCGTTAATCGGAATTACTGGGCGTAAAGCGCACGCAGGCGGTTTGTTAAGCTAGATGTGAAAGCCCCGGGCTTAACCTAGGACGGGCATTTAGAACTGGCAGACTAGAGGCCTGGAGAGGGGAGTGGAATTCCAGGTGTAGCGGTGAAATGCGTAGATATCTGGAGGAACATCAGTGGCGAAGGCGACTCTCTGGACTAAGCCTGACGCTCATGCGCGAAAGTTTGGGTAGCGAACAGGATTAGATACCCTGGTAGTCCTGACCGTAA
+
GGGGGEDGGGGG7FGGGGGG,EFGGG,C,CFGGGGGGGGGGGGGE:+F:FGGGGGGGECEFGGG<EFGG,FGGGGGADGG7+@CE:,BFGG,,CFG8+7+@@FGGDA,CFGG<<FGGGGFGGG7<*,@DCGGGGB7FGGGGGGFFGG9CFGGGGGGGGGG5FGGGGGG>GGGGGG9FGGGGDGFFCFGG+AFGGGGGGGG.5D50>FFC*<**2**9DFFG5DB36/@*/89ECD>)/*9>B19?F96DFFFF0@>FFFBGFG6??FFFFF<A))-5)3:B<
@M06628:26:000000000-CRM2J:1:1101:17291:12136 1:N:0:113
TACGGAGGGTGCAAGCGTTAATCGGAATTACTGGGCGTAAAGCGCACGTAGGTGGTTTGTTAAGTTGGATGTGAAAGCCCAGGGCTCAACCTTGGAACTGCATTCAAAACTGGCGAACTAGAGTATGGTAGAGGTGAGTGGAATTTCCTGTGTAGCGGTGAAATGCGTAGAGATGGGAAGGAACATCAGAGGCGAAGGCGACTCACTGGACCAATACTGACACTGAGGTGCGAAAGCGTGGGTAGCAAACAGGATTAGATACCCTGGTAGTCCACGCCGTAA
+
GGGGGGGGGGGGGGGGGGGGGGGGGGGGGGGGGGGGGGGGGGGGEFGGGGGGGGGGFFFGGGGGGGFGGGGGGGGGGGEGGGGGGGGGGGGGGGGGGGGGGGGGGGGGGGGGGGGEGGGGGGGGGGGGGGGGGGFGGFEGGGGGGGGGGGGGGGGGGGGGGGGGGGGGFGGGGGGGGCFDGGGGGGGFGCFGGGGGGGGGFFGCAGFGGCF>FCFGCDGGGECFFBF@6>F9GGGF?55BEF9AFFFFG2>?B?F42>AFGFFGF<FFFFFFF><<FFF>BB
@M06628:26:000000000-CRM2J:1:1101:4444:12147 1:N:0:113
TACGGATGGTGCGAGCGTTAATCGGAATTACTGGGCGTAAAGCGCACGCAGGCGGTTTGTTAAGCTAGATGTGAAAGCCCCGGGCTCAACCTGGGACGGTCATTTAGAACTGGCAGACTAGAGTCTTGGAGAGGGGAGTGGAATTCCAGGTGTAGCGGTGAAATGCGTAGATATCTGGAGGAACATCAGTGGCGAAGGCGACTCCCTGGCCAAAGACTGACGCTCATGTGCGAAAGTGTGGGTAGCGAACAGGATTAGATACCCTGGTAGTCCACACCGTAA
+
GGGGGGGGGGGGGGGGGGGGGGGGGGGGGGGGGGGGGGGGGGGGGGGGGGGGGGGFGGGGGGGGGGGGGGGGGGGGGGGGGGGGGGGGGGGGGGGGGGGGGGGGGGGGGGGGGGGGGGGGGGGGGGGGGGGFGGGGDGGGGGGGGGGGGGGGGGGGGGGGGGGGGGGGFGGGGGGGGGGGGGGGGGGGGGGGGGGGGGGGFFDGFGFGGGFFGGGGGGGGGGGFF>FFFGFFGGGFFFFFFFFA1>F>D>DF?<9<??A<FAEGFFFFFFDF<AFF?EFFFF
@M06628:26:000000000-CRM2J:1:1101:3378:12174 1:N:0:113
TACGGAGGGTGCGAGCGTTAATCGGAATTACTGGGCGTAAAGCGCATGCAGGTGGTTCATTAAGTCAGATGTGAAAGCCCGGGGCTCAACCTCGGAACTGCATTTGAAACTGGTGAACTAGAGTGCTGTAGAGGGGGGTAGAATTTCAGGTGTAGCGGTGAAATGCGTAGAGATCTGAAGGAATACCAGTGGCGAAGGCGGCGCCCTGGACAGACACTGACACTCAGATGCGAAAGCGTGGGGAGCAAACAGGATTAGATACCCTGGTAGTCCACGCCGTAA
+
GGGGGGGGGGGGGGGGGGGDFGGGGGGGGGGGGGGGGGGGGGGGGGGGGGGGGGGGGGGGGGGGGGGGGGGGFGFGGGGGGGDGGGGGGGGGGGGGFFFFFGGGGGGFEGGGGGGGGGGGGGGGGGGGGGGGGGGGGGGGEGGGGGGGDFGFGGGGGGGGG6FGGGGGEGGGGCGFC??FFGGGGGFGGGGGDDGG5CFGF3)17C@DFFFFGGGGGGGGGGGFF?:4@CF>=CGFFEFFF>>069?07<F:6:@)).6::A8C=:@?BD<A4AF?>@91<:
@M06628:26:000000000-CRM2J:1:1101:25217:12179 1:N:0:113
TACGAGGGGTGCAAGCGTTAATCGGAATTACTGGGCGTAAAGCGTGCGTAGGTGGTTTGTTAAGCAAGATGTGAAAGCCCCGGGCTCAACCTGGGAACTGCATTTTGAACTGGCAAACTAGAGTATTGTAGAGGGTAGTGGAATTTCCAGCGTAGCGGTGAAATGCGTAGAGATTGGAAGGAACATCAGTGGCGAAGGCGGCTACCTGGACAAATACTGACACTGAGGCACGAAAGCGTGGGGAGCAAACAGGATTAGATACCCTGGTAGTCCACCCCGTAA
+
GGGGFDGGGGGGGGGGGGGGGGGGGGGGGGGGGGGGGGGGGGGGGGGGGGGGGGG=FGGGGGGGGGGGGGGGGGGGGGGGGGGGGGGFGGGGGGGGGGGGGGGFGGGGGGGGGFGFGGGGGGGGGGGGGGGGGGGEGGFGFGGGGGAAFF78EEGGDGGGGGGGGGG=B<<FGFGGGGGGGFD6FC?C?ECG:CEGGGGG>D3DFGFGC>F;CCCDFDGGCGGFFDFF37>?EGG67@:)<>6396:BGFFFB0F27DF>CAGGF2F44<AFFF3((713;?
@M06628:26:000000000-CRM2J:1:1101:28340:12185 1:N:0:113
TACGAGGGGTGCAAGCGTTAATCGGAATTACTGGGCGTAAAGCGTGCGTAGGTGGTTTGTTAAGCAAGATGTGAAAGCCCCGGGCTCAACCTGGGAACTGCATTTTGAACTGGCAAACTAGAGTATTGTAGAGGGTAGTGGAATTTCCAGTGTAGCGGTGAAATGCGTAGAGATTGGAAGGAACATCAGTGGCGAAGGCGGCTACCTGGACAAATACTGACACTGAGGCACGAAAGCGTGGGGAGCAAACAGGATTAGATACCCTGGTAGTCCACGCCGTAA
+
GGGGGGGGGGGGGGGGFFGGGGGGGGGGGDGGGGGGGGGGGGGGGGGGGGGGGGGGGGGGGGGGGGGGGGGGGGGGGGGGGGGGGGGGGGFFGGGGGGGGGGGGGGGGGGGGGGGGGGGGGGGGGGGGGGGGGGGCFGGGGGGGGFCGGGEFFGGGGGGGGGGGGGGGEGGFCGGGGGGGGGG:EC6CGEGCDGGDDEFGFFDGFGFGGD@FGGGGGFGGGGGFFFFF3DFBGGGF?EFFFF61>FFBGFFFF:FFFFAAFAEF@:>?AFA2<B3<18;4::
@M06628:26:000000000-CRM2J:1:1101:12955:12188 1:N:0:113
TACGAGGGGTGCAAGCGTTAATCGGAATTACTGGGCGTAAAGCGTGCGTAGGTGGTTTGTTAAGCAAGATGTGAAAGCCCCGGGCTCAACCTGGGAACTGCATTTTGAACTGGCAAACTAGAGTATTGTAGAGGGTAGTGGAATTTCCAGTGTAGCGGTGAAATGCGTAGAGATTGGAAGGAACATCAGTGGCGAAGGCGGCTACCTGGACAAATACTGACACTGAGGCACGAAAGCGTGGGGAGCAAACAGGAATAGATACCCTGGTAGTCCACGCCGTAA
+
GGGGFGGGGGGGGGGGGFGGEGGGGGGGGGGGGGGGGGGGGGGGFGGGEGGGFFGCDGGGGGGGGGGGF9FGGGGFGGGGGGGGGGGFGGFGGGGGDGGGGGGGGGGGGGGGGGGGGGGFGGGGGGAFGGGGFGGGGGGFGGGFGFGGGGGGGGGGGGGGGGGGFGGCDCC9AFG9FCGFGFGGGGGGGGGGGCEDGGGGFD3D:FF@CC>4FFFGFFFGGCFFFFFFFGFBDEGFBEF>5>9BFF?FG?F@:1)427<A>AFF@<F0<4AAFFF?6@>3:2
@M06628:26:000000000-CRM2J:1:1101:5343:12209 1:N:0:113
TACGAGGGGTGCAAGCGTTAATCGGAATTACTGGGCGTAAAGCGTGCGTAGGTGGTTTGTTAAGCAAGATGTGAAAGCCCCGGGCTCAACCTGGGAACTGCATTTTGAACTGGCAAACTAGAGTATTGTAGAGGGTAGTGGAATTTCCAGTGTAGCGGTGAAATGCGTAGAGATTGGAAGGAACATCAGTGGCGAAGGCGGCTACCTGGACAAATACTGACACTGAGGCACGAAAGCGTGGGGAGCAAACAGGATTAGATACCCTGGTAGTCCACGCCGTAA
+
GGGGGGGGGGGGGGGGGGGGGGGGGGGGGGGGGGGGGGGGGGGGGGGGFFGGGGGGGGGGGGGGGGGGGGGGGGGGGFGGGGGGGGGGGGGGGGGGGGGGGGGGGGGGGGGGGGGGGGGGGGGGFGGGGGGGGGGGGGGGGGGGGGGGGGGGGGGGGGGGGGGGGGGEFGGGGGGGGGGGGGGGGGGGGGGFGGGGGGGGFEGGFGFGGGFFGGGFGGGGGGGFFFFFFDF?GGGF<>7>EBBFF>FFGBFFB<F<4?>2FAC8@:FFFAFBFFFFFFFFB?
@M06628:26:000000000-CRM2J:1:1101:7093:12231 1:N:0:113
TACGAGGGGTGCAAGCGTTAATCGGAATTACTGGGCGTAAAGCGTGCGTAGGTGGTTTGTTAAGCAAGATGTGAAAGCCCCGGGCTCAACCTGGGAACTGCATTTTGAACTGGCAAACTAGAGTATTGTAGAGGGTAGTGGAATTTCCAGTGTAGCGGTGAAATGCGTAGAGATTGGAAGGAACATCAGTGGCGAAGGCGGCTACCTGGACAAATACTGACACTGAGGCACGAAAGCGTGGGGAGCAAACAGGATTAGATACCCTGGTAGTCCACGCCGGAA
+
GGGGFGGGGGGGGGGGGGGGFFGGGGGGGGGGGGGGGGGGGGGGGGGGGGGGGGGFGGGGGGGGGGGGGGGGGGGGGGGGGGGGGGGGGGGGGGGGGGGGGGGGGGGGGGGGGGGGGGGGGGGGGFEFGGGGGGGGGGGGGGGGGGGGGGGGGGGGGGGGGGGFGGGGFGGGGGGGGGGGGGGGGGGGGGGGGGGGGGGGFFGGFGFGGGFFGDFGGGGGGGGFFFFFFGFFGGGFFFFFFFFFFFF?GF5FFF?ADFF<GFCGF?FBAABFFF??FFF(39
@M06628:26:000000000-CRM2J:1:1101:21982:12245 1:N:0:113
TACGAGGGGTGCAAGCGTTAATCGGAATTACTGGGCGTAAAGCGTGCGTAGGTGGTTTGTTAAGCAAGATGTGAAAGCCCCGGGCTCAACCTGGGAACTGCATTTTGAACTGGCAAACTAGAGTATTGTAGAGGGTAGTGGAATTTCCAGTGTAGCGGTGAAATGCGTAGAGATTGGAAGGAACATCAGTGGCGAAGGCGGCTACCTGGACAAATACTGACACTGAGGCACGAAAGCGTGGGGAGCAAACAGGATTAGATACCCTGGTAGTCCACGCCGTAA
+
GGGGFGGGGGGGGGGGGGGGGGGGGGGGGGGGGGGGGGGGGGGGGGGGCGGGFGGGGGGGGGGGGGGGGGGGGGGGGGGGGGGGGGGGGGGGGGGGGGGGGGGGGGGGGGGGGGGGGGGGGGGFFFGGGGGGGGG<EGGFGGGGGGGGGGGGGGGGGGGGGDFGGGGGFGGGGGDGGGGGGGGGGGGGGGGGGGGGGGGGFFGGFGFGGG>FGDFGGGGGCDG4=AFFFGFFGGGF:BBFFFF0(618DB<5<<))42AAFFGG?:),4:AFBA219FF108
@M06628:26:000000000-CRM2J:1:1101:11451:12294 1:N:0:113
TACGGAGGGTGCGAGCGTTAATCGGAATTACTGGGCGTAAAGCGCACGCAGGCGGTTTGTTAAGCTAGATGTGAAAGCCCCGGGCTCAACCTGGGAATAGCATTTAGAACTGGCAGGCTAGAGTCTTGGAGAGGGGAGTGGAATTTCTGGTGTAGCGGTGAAATGCGTAGATATCAGAAGGAACATCGGTGGCGAAGGCGACTCCCTGGCCAAAGACTGACGCTCATGTGCGAAAGTGTGGGTAGCGAACAGGATTAGATACCCTGGTAGTCCACACCGTAA
+
GGGGGDGGGGGGGGGGGGGGGGGGGGGGGGGGGGGGGGGGGGGGGGGGGGGGGGGGGGGGGGGGGGGGGGGGGGGGGGGGGGGGGGGGCGGGGGGGGGGGGGGGGGGGGGGGGGGGGGGGGGG=FFGFGFGGGGGGGGGGGFGCFFGGGGFFGGGGGGGGGGGGGGDEBDGGGGGGGFFGGGGGCFF*A;CGFDGGGGDGFFGGFGFGGF>?DFGGGGGGGGDBFF?FFG@:CCG>:F7BEB>AFFFFGFFFFF:9>BABF)<<?:@BFFFF9<8((8;:?:
@M06628:26:000000000-CRM2J:1:1101:27422:12299 1:N:0:113
TACGAGGGGTGCAAGCGTTAATCGGAATTACTGGGCGTAAAGCGTGCGTAGGTGGTTTGTTAAGCAAGATGTGAAAGCCCCGGGCTCAACCTGGGAACTGCATTTTGAACTGGCAAACTAGAGTATTGTAGAGGGTAGTGGAATTTCCAGTGTAGCGGTGAAATGCGTAGAGATTGGAAGGAACATCAGTGGCGAAGGCGGCTACCTGGACAAATACTGACACTGAGGCACGAAAGCGTGGGGAGCAAACAGGATTAGATACCCTGGTAGTCCACGCCGTAA
+
GGGGGGGGGGGGGGGGGGGGGGGGGGGGGGGGEGGGGDFGGGGGGGGG=FFGGGGGGGGGGGGGGGGGGFGFFGGGGGGGGGGGGGGGGGGGGGGGGGGGFGGGGGGGGGGGGGFGGGGGGGGGGGGGGGGDGGGGGGGGGGGGFGGGGGFGFGFFGGGGDGGGGGGEEDGGGGGGGGGGGGGGGGGFGGGGGCGGED==>DGGFGFGGCFFFGC7FGGGGCGFFFFF35F?DEGFFFFEEFB:>>B?GBF?<6?A<<<-*.<8?4F?AAAA<B?86F>-3:
@M06628:26:000000000-CRM2J:1:1101:10572:12356 1:N:0:113
TACGGAGGGTGCAAGCGTTAATCGGAATTACTGGGCGTAAAGCGCACGTAGGTGGTTTGTTAAGTTGGATGTGAAAGCCCAGGGCTCAACCTTGGAACTGCATTCAAAACTGGCGAGCTAGAGTATGGTAGAGGTGAGTGGAATTTCCTGTGTAGCGGTGAAATGCGTAGAGATGGGAAGGAACATCAGTGGCGAAGGCGACTCACTGGACCAATACTGACACTGAGGTGCGAAAGCGTGGGTAGCAAACAGGATTAGATACCCTGGTAGTCCACGCCGTAA
+
EGGGGGGGEGGGGGGFGGGGFFGGGGGGDGGGGGGGGGGGGGGG>@CGGGGGGGG?FDB=FGGGGF9CFGGG9FGGGGAFBF@FGGGGGGFGFGFGGFDFGGCGGFGGGGGFGCG=BFGGGGGGGGFGGGGGGGFGGFFFGGGGGGGG9EGGGGGGGGGGGGGGGGGGFGGGGGGDGFG>EGGGGGGG9FGGGGGGCEGC58DCFGFGG4A4C*;CCGGGGGGF*5?791<;GGGFF:5DB>FFFFFFGBFFFFFFFFFAGBFG?7FFADFBF9)8>F>BFB
@M06628:26:000000000-CRM2J:1:1101:28814:12437 1:N:0:113
TACGAGGGGTGCAAGCGTTAATCGGAATTACTGGGCGTAAAGCGTGCGTAGGTGGTTTGTTAAGCAAGATGTGAAAGCCCCGGGCTCAACCTGGGAACTGCATTTTGAACTGGCAAACTAGAGTATTGTAGAGGGTAGTGGAATTTCCATTGTAGCGGTGAAATGCGTAGAGATTGGAAGGAACATCAGTGGCGAAGGCGGCTACCTGGACAAATACTGACACTGAGGCACGAAAGCGTGGGGATCAAACAGGATTAGATACCCTGGTAGTCCACGCCGTAA
+
GGGGCCGG>GGGGGGGGGGGGGGGGGGGGGGGGGGGGGGGGGGGGEEGGGGGGGGFGGGGGGGGFGGFGFGG<FGGFGF7BF7FEGDGGG@EEFFFGFFFGGCFE<CEGGGFEGDEGGGGGGGGGGGGGGGGGGGEGEGGGGGGGGGGGCGGGGGGGGGGGGGGGGGGDGGGGGGGGGGGGGGGGGGFFGFGGGGGGGGEAEGG:FFGGCF?GFGGGGGGGGGFFFFF>DFFGGGFF>55>BB?2?BFGF:@<FFFFFFFGFEEF8F?FFABBA<BFF6>BB
@M06628:26:000000000-CRM2J:1:1101:19570:12468 1:N:0:113
TACGAGGGGTGCAAGCGTCAATCGGAATTACTGGGCGTAAAGCGTGCGTAGGTGGTTTGTTAAGCAAGATGTGAAAGCCCCGGGCTCAACCTGGGAACTGCATTTTGAACTGGCAAACTAGAGTATTGTAGAGGGTAGTGGAATTTCCAGTGTAGCGGTGAAATGCGTAGAGATTGGAAGGAACATCAGTGGCGAAGGCGGCTACCTGGACAAATACTGACACTGAGGCACGAAAGCGTGGGGAGCAAACAGGATTAGATACCCTGGTAGTCCACGCCGTAA
+
FGGGFFGGGGGGGGGGGGGGEFGGDFGGGGGGGGGGGFGGGGGGGGGGGGGGGGGGGGGGGGGGGGGGGGGGGGGGGGGGGGGGGGGGGGGGGGGGGGGGGGGGGGGGGGGGGGGGGGGGGGGGGGGGGGGGGGGGGGFFGFCGGGGGGGGGGGGGGGEDCCFFGGGGFDDGCEAGGFGGGGGGEGGFGGGGGC@CEEFGD@3CFGFGC<FFGGGGFFGGG6>??AFFFGFFGGC11BDEE>0<>>?<F?FF?69<2)6.:9EGF4055926:92:B>94??
@M06628:26:000000000-CRM2J:1:1101:20636:12473 1:N:0:113
TACGGAGGGTGCGAGCGTTAATCGGAATTACTGGGCGTAAAGCGCATGCAGGTGGTTCATTAAGTCAGATGTGAAAGCCCGGGGCTCAACCTCGGAACTGCATTTGAAACTGGTGAACTAGAGTGCTGTAGAGGGGGGCAGAATTTCAGGTGTAGCGGTGAAATGCGTAGAGATCTGAAGGAATACCAGTGGCGAAGGCGGCCCCCTGGACAGACACTGACACTCAGATGCGAAAGCGTGGGGAGCAAACAGGATTAGATACCCTGGTAGTCCACGCCGCAA
+
GGGGGEC:FGGGGGGGGGGGGGGGGGGFGGACEFFFGGGGGGGGGGGGCFGFCFDF@FEEFGGFGGEA<EBFFEDFFG8DFGGGGD<AFGFGFGGGFGBFGCGDGGGGGGGGGGGGGGGFFFC3@FFGBCEFFGDGGGDECCFCFFGGFFGFGD97EEGGGGCCGFC?@DCGG?FDGC?FCCF+<CGGGFGFGGGGC5C55399@D3E59:?CCFC<CF?C99?FBF?FFF9CCD9:DFB:>>FB9?8<:FF?:?<2,:AGA?C44:?<<4<A>)3(0((41
@M06628:26:000000000-CRM2J:1:1101:16575:12473 1:N:0:113
TACGAGGGGTGCAAGCGTTAATCGGAATTACTGGGCGTAAAGCGTGCGTAGGTGGTTTGTTAAGCAAGATGTGAAAGCCCCGGGCTCAACCTGGGAACTGCATTTTGAACTGGCAAACTAGAGTATTGTAGAGGGTAGTGGAATTTCCAGTGTAGCGGTGAAATGCGTAGAGATTGGAAGGAACATCAGTGGCGAAGGCGGCTACCTGGACAAATACTGACACTGAGGCACGAAAGCGTGGGGAGCAAACAGGATTAGATACCCTGGTAGTCCACGCCGTAA
+
GGGGGGGGGGGGGGGEFGGGFFEGGGGGFGGGGGGFGGGGGEFGEGEFFFFGEFGGGCCGEGDFGGFFCBFFDFGFDGGGGGGGGFFGGGGEGGGGGFGGGGGGGGFGFFDF<BFGGFEGFFGFEGG;FCDAFGEFCG>DFGGGGGGFFGGBFGGGGGGGGGGGGGGGEGDFFGGGFF;FEGGGGGGFFGGGGGC5EECGFB3CFG?GGGFFGGGGGGGGGGG?@AFFF:>?GGD>?B>FEFF679F?G?)83:F248<AGBEE74.55<7AF<<16>;046
@M06628:26:000000000-CRM2J:1:1101:3043:12475 1:N:0:113
TACGGAGGGTCCGAGCGTTAATCGGAATTACTGGGCGTAAAGCGCACGCAGGCGGTTTGTTAAGCTAGATGTGAAAGCCCTGGGCTCAACCTGGGAATTGCATTTAGAACTGGCAGGCTAGAGTTTTGGAGATGGGAGTGGAATTCCAGGTGTAGCGGTGAAATGCGTAGATATCTGGAGGAACATCAGTGGCGAAGGCGACTCCCTGGTCAGTAACTGACGCTCATGTGCGAAAGTGTGGGTAGCGAACAGGATTAGATACCCTGGTAGTCCACACCGTAA
+
GGGGGGGGGGGGG7CFGGGGGGGGGGGGGGGGFGGGGGGDGGGGGGGGGGGGGGGFG>EGGGGFGGGGGGGGGGGG9DGGGGFDFFGGGGGGGGGGGGGGGGGGGGFGFGGGGGGGGGFGGGFGDCFGGFFGGGGGGGGEFDFGGGGGGGGGGFFGGGGGGFFGGGGGFGGGGGGGGGGFGEFFFGFCFFGGGGGGGEGEEBGGFG@CFGFFFFFGG>>GGGG>79BFFGF?G=DBBFFF>?>A?>BF<>FF<?6><)6AG2<C?:F8A4<<A98>1@6:?<
@M06628:26:000000000-CRM2J:1:1101:3025:12476 1:N:0:113
TACGGAGGGTCCGAGCGTTAATCGGAATTACTGGGCGTAAAGCGCACGCAGGCGGTTTGTTAAGCTAGATGTGAAAGCCCTGGGCTCAACCTGGGAATTGCATTTAGAACTGGCAGGCTAGAGTTTTGGAGATGGGAGTGGAATTCCAGGTGTAGCGGTGAAATGCGTAGATATCTGGAGGAACATCAGTGGCGAAGGCGACTCCCTGGTCAGTAACTGACGCTCATGTGCGAAAGTGTGGGTAGCGAACAGGATTAGATACCCTGGTAGTCCACACCGTAA
+
GGGGGGGGGGGGGGGGGGGGGGGGGGGGGGGGGGGGGGGGGGGGGGGGGGGGGGGFGGGGGGGGGGGGGGGGGGGGGGGGGGGGGGGGGGGGGGGGGGGGGGGGGGGGGGGGGGGGGGGGGGGGGGGGGGGGGGGGGGGGGGGGFCGGGGGGGGGGGGGGGGGGGGGGFGGGGGGGGGGGGGGGGGGGGGGGGGGCEGGGEFGGFGFGGGFFGGGGGGGGGGGFFFFFFGFFGGG>AFFFFFFFFFFFDFFFFBFBB<ADGFFGFFFFFA>BDFBFFFFBF?
@M06628:26:000000000-CRM2J:1:1101:16592:12478 1:N:0:113
TACGAGGGGTGCAAGCGTTAATCGGAATTACTGGGCGTAAAGCGTGCGTAGGTGGTTTGTTAAGCAAGATGTGAAAGCCCCGGGCTCAACCTGGGAACTGCATTTTGAACTGGCAAACTAGAGTATTGTAGAGGGTAGTGGAATTTCCAGTGTAGCGGTGAAATGCGTAGAGATTGGAAGGAACATCAGTGGCGAAGGCGGCTACCTGGACAAATACTGACACTGAGGCACGAAAGCGTGGGGAGCAAACAGGATTAGATACCCTGGTAGTCCACGCCGTAA
+
GGGGCGGGGGGGGGGGGGGGGGGGGGGGGGGGGGGGGGGGGGGGGGGGGGGGGGGGGGGFGGGGGGGGGGGGGGGGGGGGGGGGGGGGGGGGGGGGGGGGGGGGGGGGGGGGGGGGGGGGGGGGFFGGGGGGGGGGGGGGGGGGGGGGFGGGGGGGGGGGGGGGGGGC>GGGGGFGGGGGGGGGGGGGGGGGGCEGGGGGFFGDFGFGGGFFGFGGGGGGG?FFF<FFFG>?GGGFBFFFFFFFFB?FGFFFFBF>FFB2C<CF=?F>ABFF<B>BF31(-4
@M06628:26:000000000-CRM2J:1:1101:20620:12481 1:N:0:113
TACGGAGGGTGCGAGCGTTAATCGGAATTACTGGGCGTAAAGCGCATGCAGGTGGTTCATTAAGTCAGATGTGAAAGCCCGGGGCTCAACCTCGGAACTGCATTTGAAACTGGTGAACTAGAGTGCTGTAGAGGGGGGCAGAATTTCAGGTGTAGCGGTGAAATGCGTAGAGATCTGAAGGAATACCAGTGGCGAAGGCGGCCCCCTGGACAGACACTGACACTCAGATGCGAAAGCGTGGGGAGCAAACAGGATTAGATACCCTGGTAGTCCACGCCGTAA
+
GGGGGFGGGGGGGGGGGGGGGGGGGGGGGGGGGGGGGGGGGGGGGGGGGGGGGGGGGGGGGGGGGGGGGGGGGGGGGGGGGGGGGGGGGGGGGGGGFFGGGGGGGGGGGGGGGGGGGGGGGGGGGGGGGGGGGGGGGGGGGGGGGFGGGFGGGGGGGGGGGGGGGGGGFGGGGGGGGFGGGGGGGGGGGGGGGGGGGGGGFF<CDGFGGGFFGGGGGFFFGGGFFFFFFGFFGGG>B>:>>B>BFBFFGFFF?FFA>?FFGFGGFFFFFFFF>B>BFFFFFF
@M06628:26:000000000-CRM2J:1:1101:26255:12495 1:N:0:113
TACGGAGGGTCCGAGCGTTAATCGGAATTACTGGGCGTAAAGCGCACGCAGGCGGTTTGTTAAGCTAGATGTGAAAGCCCTGGGCTCAACCTGGGAATTGCATTTAGAACTGGCAGGCTAGAGTTTTGGAGAGGGGAGTGGAATTCCAGGTGTAGCGGTGAAATGCGTAGATATCTGGAGGAACATCAGTGGCGAAGGCGACTCCCTGGTCAGTAACTGACGCTCATGTGCGAAAGTGTGGGTAGCGAACAGGATTAGATACCCTGGTAGTCCACACCGTAA
+
GGGGGGGGGGGGGGGGGGGGGGGGGGGGGGGGGGGGGGGGGGGGGGGGGGGGGGGFGGGGGGGGGGGGGGGFGGGGGGGGGGGGGGGGGGGGGGGGGGGGGGGGGGGGGGGGGGGGGGGGGGGGGGGGGGGGGGGGGGGGGGGGGGGGGGGGGGGGGGGGGGGGGGGGFGGGGGGGGFGGGGGGGGGGGGFCCGGGGGGGFFGGFGFGG<FFGGGGGGGGGGGBEFFFFGFFDGGBFFFFFFFB<FFFG>DF?<FDFFAAGAFGF?>?BFDBBF>:<39?BF
@M06628:26:000000000-CRM2J:1:1101:9317:12508 1:N:0:113
TACGGAGGGGGTTAGCGTTGTTCGGAATTACTGGGCGTAAAGCGTACGTAGGCGGATTGGAAAGTTGGGGGTGAAATCCCAGGGCTCAACCCTGGAACTGCCTCCAAAACTATCAGTCTAGAGTTCGAGAGAGGTGAGTGGAATTCCAAGTGTAGAGGTGAAATTCGTAGATATTTGGAGGAACACCAGTGGCGAAGGCGGCTCACTGGCTCGATACTGACGCTGAGGTACGAAAGTGTGGGGAGCAAACAGGATTAGATACCCTGGTAGTCCACACCGTAA
+
GGGGGGGGGGGGGGGGGGGGGGGGGGGGGGGGGGGGGGGGGGGGGGGGGGGGGGGGGGGGFGGGGGGGGGGGGGGGGGGGGGGGGGGGGGGGGGGGGGGGGGGGGGGGGGGGGGGGGGGGGGGGGGGGGGGGGGFGGGGGGGGGGGGGGGGGGGGGGGGGGGGGGGGGFGGFGGGGGGGGGGGGGGGGGGGGGGGGGGGGFFGGFGFGGGFFGGGGGGGGGGGDFFFFFGFFGGGFFFFFFFB01>?FGFFFFFFF>BFFGFGGF?F?FFADFFFF?@>:?B
@M06628:26:000000000-CRM2J:1:1101:14485:12524 1:N:0:113
TACGGAGGGTGCAAGCGTTATCCGGAATCATTGGGTTTAAAGGGTCCGTAGGCGGGCTTGTAAGTCAGTGGTGAAAGTCTGTGGCTCAACCATAGAATTGCCATTGATACTGCAGGTCTTGAATTATTGTGAAGTGGTTAGAATATGTAGTGTAGCGGTGAAATGCTTAGATATTACATAGAATACCGATTGCGAAGGCAGATCACTAACAATATATTGACGCTGATGGACGAAAGCGTAGGTAGCGAACAGGATTAGATACCCTGGTAGTCTACGCCGTAA
+
GGGGGFGGGGGGGGGGGGGGGGGGGGGGGGGGGGGGGGGGGGGGGGGGGGGGGGGGGGGGGGGGGGGGGGGGGGGGGGGGGGGGGGGGGGGGGGGGGGGGGGGGGGGGGGGGGGGGGGGGGGGGGGGGGGGGGGGGGGGGGGGGGGGGGGGGGGGGGGGGGGGGGGGGFGGGGGGGGGGGGGGGGGGGGGGGGGGGGGGGFFGGFGFGGGFFGGGGGGGGGGGFFBFFFGFFGGG>0B<BFFFB)8>FGFFFFFFFBFFFGFGGF?FFFFFFFFF<BF>BFB
@M06628:26:000000000-CRM2J:1:1101:23013:12559 1:N:0:113
TACGAGGGGTGCAAGCGTTAATCGGAATTACTGGGCGTAAAGCGTGCGTAGGTGGTTTGTTAAGCAAGATGTGAAAGCCCCGGGCTCAACCTGGGAACTGCATTTTGAACTGGCAAACCAGAGTATTGTAGAGGGTAGTGGAATTTCCAGCGTAGCGGTGAAATGCGTAGAGATTGGAAGGAACATCAGTGGCGAAGGCGGCTACCTGGACAAATACTGACACTGAGGCACGAAAGCGTGGGGAGCAAACAGGATTAGATACCCTGGTAGTCCACGCCGTAA
+
GGGGGGGGGGGGGGGGGGGGGGGGGGGGGGGGGGGGGGGGGGGGGGGGGGGGGGGGGGGGGGGGGGGGGGGGGGGGGGGGGGGGGGGGGGGGGGGGGGGGGGGGGGGGGGGGGGGGGGGGGGGGGGGGGGGGGGGGGGGGGGGGGGGGGGGGGGGGGGGGGGGGGGGGFGGGGEGGGGGGGGGGGGGGGGGGGGGGGGGGDFGDFFFGGGFFGGGGGFGGGGGFFBFFFGF?GGGBFFFFFFFBFBBFGFFFFFFFF>AAGFEGFBFFF<<BAD??B>9>B?
@M06628:26:000000000-CRM2J:1:1101:19546:12591 1:N:0:113
TACGGAGGGTGCGAGCGTTAATCGGAATTACTGGGCGTAAAGCGCATGCAGGTGGTTCATTAAGTCAGATGTGAAAGCCCGGGGCTCAACCTCGGAACTGCATTTGAAACTGGTGAACTAGAGTGCTGTAGAGGGGGGTAGAATTTCAGGTGTAGCGGTGAAATGCGTAGAGATCTGAAGGAATACCAGTGGCGAAGGCGGCCCCCTGGACAGACACTGACACTCAGATGCGAAAGCGTGGGGAGCAAACAGGATTAGATACCCTGGTAGTCCACGCCGTAA
+
GGGGGGGGGGGGGGGGGGGGGGGGGGGGGGGGEGGGGGGGGGGGGGGGGGGGFGGGGGGGGGGGGGGGGGGGGGGGGGGGGGGGGGGGGGGGGGGGGFGGGGGGGGGGGGGGGGGGGGGGGGGGGGGGGGGGGGGGGGGGGGGGGGGGGGGGGGGGGGGGGGGGGGGGFGGGGGGGGGGGGGGGGGGGGGGGGGGGGGGGFFGGFGFGGGFFGGGGGGGGGGGFFFFFFGFFGGGFBBEFFFFFF>?FGFFF?<6AF?FBFFGF=:7?29<ABF76>FB(41
@M06628:26:000000000-CRM2J:1:1101:22943:12602 1:N:0:113
TACGGAGGGTGCGAGCGTTAATCGGAATTACTGGGCGTAAAGCGCATGCAGGTGGTTCATTAAGTCAGATGTGAAAGCCCGGGGCTCAACCTCGGAACTGCATTTGAAACTGGTGAACTAGAGTGCTGTAGAGGGGGGTAGAATTTCAGGTGTAGCGGTGAAATGCGTAGAGATCTGAAGGAATACCAGTGGCGAAGGCGGCCCCCTGGACAGACACTGACACTCAGATGCGAAAGCGTGGGGAGCAAACAGGATTAGATACCCTGGTAGTCCACGCCGTAA
+
GGGGGGGGGGGGGGGGGGGGGGGGGGGGGGGGGGGGGGGGGGGGGGGGGGGGGGGGGGGGGGGGGGGGGGGGFGGGGGGGGGGGGGGGGGGGGGGGFFGGGGGGGGGGGGGGGGGGGGGGGGGGGGGGGGGGGGGGGGGGGFGGGGGGGGGGGGGGGGGGGGGGGGGEDGGGGGGGGGGGGGGGGGGFGFFGGGGGGGGCEFGGFGFGGGFFGGGGGCCFGGGFFFFFFFFFGGGFFFFFFFF?BFF?GFFF<?@DFFFFGFGGF:>:4)84<A<:;F>F?<
@M06628:26:000000000-CRM2J:1:1101:2379:12613 1:N:0:113
TACGGAGGGTGCGAGCGTTAATCGGAATTACTGGGCGTAAAGCGCATGCAGGTGGTTCATTAAGTCAGATGTGAAAGCCCGGGGCTCAACCTCGGAACTGCATTTGAAACTGGTGAACTAGAGTGCTGTAGAGGGGGGTAGAATTTCAGGTGTAGCGGTGAAATGCGTAGAGATCTGAAGGAATACCAGTGGCGAAGGCGGCCCCCTGGACAGACACTGACACTCAGATGCGAAAGCGTGGGGAGCAAACAGGATTAGATACCCTGGTAGTCCACGCCGTAA
+
GGGGGGGEGGGGGGGDGGGG@EFGGGGGGGGGGGFFGGGGGGGGGGGGGCGGGGGCFGGGGGFGGGGGGGGGGFFGGFFGGFGGGGGFGGGGGGGGCFGGGGGGGGFGGGGGGGGGGGFGGGGGGFGGF=ECEFGGGGGGGGGGGGGGFGGGG?FGEGEEE?EGGGEEDDGGGGGGGGGGGGFFGGGGGGFGGGGGEECEFEG3>DFGGGFFGGG4>G=EGGGFFFF48DFFGG34?B7DFFBF>>FFFFFFBBF<27AAGAG6F?F?DBFFA98?;7348?
@M06628:26:000000000-CRM2J:1:1101:12114:12628 1:N:0:113
TACGAGGGGTGCAAGCGTTAATCGGAATTACTGGGCGTAAAGCGTTCGTAGGCGGTCTATTAAGCAAGATGTGAAAGCCCAGGGCTCAACCTTGGGACTGCATTTTGAACTGGTAGACTAGAGTACTGTAGAGGGTGGTGGAATTTCCAGTGTAGCGGTGAAATGCGTAGAGATTGGAAGGAACATCAGTGGCGAAGGCGGCCACCTGGACAGATACTGACGCTGAGGAACGAAAGCGTGGGGAGCGAACAGGATTAGATACCCTGGTAGTCCACGCCGTAA
+
GGGGGGGGGGGGGGGGGGGGGGGGGGGGGGGGGGGGGGGGGGGGGFGGGGGGGGGGGGGGGGGGGGGGGGGGGGGGGGGGGGGGGGGGGGGGGGGGGGGGGGGGGGGGGGGGGGGGGGGGGGGGGGGGGGGGGGGGGGGGGGGGCGGGGGGGGGGGGGGGGGGGGGGGFGGGGGGGGGGGGGGGGGGGGGGGGGGGGGGGFFGGFGFGGGFFGGGGGGGGGGGFFBFFFGFFGGGFFFFFF;B0>>FFGFFF?FFFFFFFGDGGF?FFFFFFFFFFFFFFFF
@M06628:26:000000000-CRM2J:1:1101:27161:12649 1:N:0:113
TACGGAGGGTGCGAGCGTTAATCGGAATTACTGGGCGTAAAGCGTACGCAGGCGGTTTGTTAAGCGAGATTTGAAAGCCCCGGGCTCAACCTGGGAACTGCATTTCGAACTGGCAAACTAGAGTGTGATAGAGGGTGGTAGAATTTCAGGTGTAGCGGTGAAATGCGTAGAGATCTGAAGGAATACCGATGGCGAAGGCAGCCACCTGGGTCAACACTGACGCTCATGTACGAAAGCGTGGGGAGCAAACGGGATTAGATACCCCGGTAGTCCACGCCGTAA
+
FFGGGF@@@FCEGCECE@:@FGGD@FEFCFFFFFGGGGGECEFGGGDGC:FGE@C=@CFGGGGGGDCGG@,<BFGGGGFGGGGG7FD<DFFFFDGFGFFDGGGDF9<FFFGFCF?FC7FCCFFFFFBFCAFGGGG1CCGGDFGG9;@,,6CC<CFCFC=CCGGFECEE>8999@F+>CC+?FFGGGGDE=E/9EE>EDC00>4>F4>C5F5<FGGF7FG?<5<>BFF6**9-2AC12>@EDBFFBBF?G?EB:1)(.4)-::8+<7:,((.62<?B934-4:
@M06628:26:000000000-CRM2J:1:1101:13111:12653 1:N:0:113
TACGAGGGGTGCAAGCGTTAATCGGAATTACTGGGCGTAAAGCGTGCGTAGGTGGTTTGTTAAGCAAGATGTGAAAGCCCCGGGCTCAACCTGGGAACTGCATTTTGAACTGGCAAACTAGAGTATTGTAGAGGGTAGTGGAATTTCCAGTGTAGCGGTGAAATGCGTAGAGATTGGAAGGAACATCAGTGGCGAAGGCGGCTACCTGGACAAATACTGACACTGAGGCACGAAAGCGTGGGGAGCAAACAGGATTAGATACCCTGGTAGTCCACGCCGTAA
+
GGGGFGGGGGGGGGGGGGGGFGGGGGGGGGGGGGGGGGGGGGGGGGGGGGGGFGGGGGGGGGGGGGGGGGGGGGGGGGGGGGGGGGGGGGGGGGGGGGGGGGGGGGGGGGGGGGGGGGGGGGGFGGGGGGGGGGGGGGGGGGGGGGGGGGGGGGGGGGGGGGGGGGGGFGGGGGGGGGGGGGGGGGFGGGGGGGGGGGGGFFGGFGFGGGFFGGGGGGGGGGGFFFFFFDFFGGGFFFFFFFFFF>BFGFFF?B)6?BDADAFGFFFFFB25>AFF9FF6::
@M06628:26:000000000-CRM2J:1:1101:13098:12667 1:N:0:113
TACGAGGGGTGCAAGCGTTAATCGGAATTACTGGGCGTAAAGCGTGCGTAGGTGGTTTGTTAAGCAAGATGTGAAAGCCCCGGGCTCAACCTGGGAACTGCATTTTGAACTGGCAAACTAGAGTATTGTAGAGGGTAGTGGAATTTCCAGTGTAGCGGTGAAATGCGTAGAGATTGGAAGGAACATCAGTGGCGAAGGCGGCTACCTGGACAAATACTGACACTGAGGCACGAAAGCATGGGGAGGAAACAGGATTAGATACCCTGGTAGGCCACGCCGTAA
+
FGFGFGEDEGGGGGGGGCGGFGGEFEGGGGGGGGGGGGGDFGGGCGGGGEGGGGG:CE7EFGGGGGGGGGGGGFFGGGGGEGGGDGGFF<FF@FFFFGGGFGGGGGGEGGGGGGG@=FFGGFEGDGG;FGFDDC@FGGGGGFG:FDFGFFFGGGGFGG>E8<DE;DE;BCGGGCC<C69ACGGFGGG;<AF?*78:>CFG>EGDFGFG*9>?G5F7*:F<D+9?6<@F:3@0*C56()/*0(4(7,-2C?F41(/..)64>>C6*8.86.(52:,((82((3
@M06628:26:000000000-CRM2J:1:1101:21492:12683 1:N:0:113
TACGGAGGGTGCAAGCGTTACTCGGAATCACTGGGCGTAAAGAGCGTGTAGGCGGGTTTGTAAGTTTGAAGTGAAATCCAATGGCTCAACCATTGAACTGCTTTGAAAACTGCTTACCTAGAATATGGGAGAGGTAGATGGAATTTCTGGTGTAGGGGTAAAATCCGTAGAGATCAGAAGGAATACCGATTGCGAAGGCGATCTACTGGAACATTATTGACGCTGAGACGCGAAAGCGTGGGGAGCAAACAGGATTAGATACCCTGGTAGTCCACGCCCTAA
+
GGGGGGGGGGGGGGGGGGGGGGGGGGGGGGGGGGGGGGGGGGGGGGFGGGGGGGGGGGGGGGGGGGGGGGGGGGGGGGGGGGGFGGGGGGGGGGGGGGGGGGGGGGGGGGGGGGGGGGGGGGGGGGGGGGGEGGGGGGGGGGGEGGGGGGFGGGGGGGGGGGGGGGGGFGGGGGGGGGGGGGGGGGGGGGGGGGGGGGGGF>FGFGFGFGFFGGGGGGC?DEGFFFFF=DEFGGGFBBFFFFFFF>??FBFFBBFFFFADGFEEFBFFFFFFFBF<FFF07<
@M06628:26:000000000-CRM2J:1:1101:17626:12697 1:N:0:113
TACGAGGGGTGCAAGCGTTAATCGGAATTACTGGGCGTAAAGCGTGCGTAGGTGGTTTGTTAAGCAAGATGTGAAAGCCCCGGGCTCAACCTGGGAACTGCATTTTGAACTGGCAAACTAGAGTATTGTAGAGGGTAGTGGAATTTCCAGTGTAGCGGTGAAATGCGTAGAGATTGGAAGGAACATCAGTGGCGAAGGCGGCTACCTGGACAAATACTGACACTGAGGCACGAAAGCGTGGGGAGCAAACAGGATTAGATACCCTGGTAGTCCACGCCGTAA
+
GGGGFGGGGGGGGGGGGGGGGGGGGGGGGGGGGGGGGGGGGGGGGGGGGGGGGGGGGGGGGGGGGGGGGGGGGGGGGGGGGGGGGGGGGGGGGGGGGGGGGGGGGGGGGGGGGGGGGGGGGGGGGGGGGGGGGGGGGGGGGGGGGGGGGGGGGGGGGGGGGGGGGGGGFGGGFFGGGGGGGGGGGGGGGGGGGGDDGGGGFFDGFGFGGGFFGCDGCGG7CCC??AFF35>?GD<4:75)<9>?BBFFGBFFF?F9<244?ACE??F?DBA<<AF?BFF618
@M06628:26:000000000-CRM2J:1:1101:8436:12719 1:N:0:113
TACGGAGGGTGCGAGCGTTAATCGGAATTACTGGGCGTAAAGCGTACGTAGGCGGATTATTAAGCGAGATGTGAAATCCCGGGGCTCAACCTCGGAACTGCATTTCGAACTGGTAGTCTAGAGTATTGTAGAGGGTGGTGGAATTTCCAGTGTAGCGGTGAAATGCGTAGAGATTGGAAGGAACATCAGTGGCGAAGGCGGCCACCTGGACAAATACTGACGCTGAGGTACGAAAGCGTGGGGAGCGAACAGGATTAGATACCCTGGTAGTCCACGCCGTAA
+
GGGGGGGGGGGGGGGGGGGGFFGGGGGGGGGGGGGGGGGGGGGGGGGGGGGGGGGGGGGGGGGGGGGGGGGGGGGGGGGGGGGGGGGGGGGGGGGGGGGGGGGGGGGGGGGGGGGGGGGGGGGGGGGGGGGFGGGGGGGGGGGGGGGGGGGGGGGGGGGGDGGGGGGGFGGGDFGGGGGGGGGGG9FGGGGGGGGGGGGGFFGGFGFGGGFFGGGGGGGGGGGFF>FFFGFFGGGB:B:>DFFFFFFFGFFFFFFFFFFA7AEGF?FFFAFABDFFFFFF:8
@M06628:26:000000000-CRM2J:1:1101:9723:12731 1:N:0:113
TACGGAGGGTGCGAGCGTTAATCGGAATTACTGGGCGTAAAGCGCATGCAGGTGGTTCATTAAGTCAGATGTGAAAGCCCGGGGCTCAACCTCGGAACTGCATTTGAAACTGGTGAACTAGAGTGCTGTAGAGGGGGGGAGAATTTCAGGTGTAGCGGTGAAATGCGTAGAGATCTGAAGGAATACCAGTGGCGAAGGCGGCCCCCTGGACAGACACTGACACTCAGATGCGAAAGCGTGGGGAGCAAACAGGATTAGATACCCTGGTAGTCCACGCCGTAA
+
GGGGGGGGGGGGGGGGGGGGGAFGGGGGFGGGGGGGGGGGGGGGC:FG@GGGFGGEGG,CFGGGFGGGAFGGGGGGFG=DFCCFGFFGGGFFGGGGG@<FFGFG9FGGGGGEFAFBFGGGGGGGG9AFGGGGFGEG7C*:CGGGGGG@CGGGGGGGGGGGGGGGGGGGFGGEGGDCFGGEGGGFGGGGGGGFGGGGGGGE>D)).9>FG5>9*29FFGG?FF4F??FF4*99EGDFFE5>FF0:>>0:F6).48@A?FBD>ACCF7:?BFA:A-)8>@BF?8
@M06628:26:000000000-CRM2J:1:1101:15253:12750 1:N:0:113
TACAGAGGGTGCAAGCGTTAATCGGAATTACTGGGCGTAAAGCGCGCGTAGGTGGTTTGTTAAGTCGGATGTGAAAGCCCAGGGCTCAACCTTGGAATTGCACCCGATACTGGCAGGCTAGAGTACGATAGAGGAGTGTGGAATTTCCTGTGTAGCGGTGAAATGCGTAGATATAGGAAGGAACATCAGTGGCGAAGGCGACACTCTGGATTGATACTGACACTGAGGTGCGAAAGCGTGGGGAGCAAACAGGATTAGATACCCTGGTAGTCCACGCCGTAA
+
GGGGGGGGGGGGGGGGGGGGGGGGGGGGGGGGGGGGGGGGGGGGGGGGGGGGGGGGGGGGGGGGGGGGGGGGGGGGGGGGGGCGGGGGGGGGGGGGGGGGGGGGGGGGGGGGGGGGGGGGGGGGGGGGGGGGGGGGGGGGGGGGGGGGGGGGGGGGGGGGGGGGGGGGFGGGGGGGGGGGGGGGGGGGGGGGGGGGGGGGFFGGFGFGGGFFGGGGGGGGGGGFFFFFFGFFGGGBFD@BFF>?FFF<GFFFFFF92>DAGFGGFBFFB<AFF<<?FFF9BB
@M06628:26:000000000-CRM2J:1:1101:8969:12800 1:N:0:113
TACGAGGGGTGCAAGCGTTAATCGGAATTACTGGGCGTAAAGCGTGCGTAGGTGGTTTGTTAAGCAAGATGTGAAAGCCCCGGGCTCAACCTGGGAACTGCATTTTGAACTGGCAAACTAGAGTATTGTAGAGGGTAGTGGAATTTCCAGTGTAGCGGTGAAATGCGTAGAGATTGGAAGGAACATCAGTGGCGAAGGCGGCTACCTGGACAAATACTGACACTGAGGCACGAAAGCGTGGGGAGCAAACAGGATTAGATACCCTGGTAGTCCACGCCGTAA
+
GGGGGGGGGGGGGGGGGGGGFGGGGGGGGGGGGGGGGGGGGGGGGGGGGGGGFGGGGGGGGGGGGGGGGGGGGGGGGGGGGGGGGGGGGGGGGGGGGGGGGGGGGGGGGGGGGGGGGGGGGGGGGGGGGGGGGGGGGGGGGGGGGGGGGGGGGGGGGGGGGGGGGGGGFGGGGGGGGGGGGGGGGGGGGGGGGGGGGGGGFFGGFGFGGGFFGGGGGGGGGGGFFFFFFGFFGGGFFFFDFFFFFFFFGBFFFFFFFFFDFBFGF?;?BFFFAFF?9FBBFB
@M06628:26:000000000-CRM2J:1:1101:28507:12810 1:N:0:113
TACGAGGGGTGCAAGCGTTAATCGGAATTACTGGGCGTAAAGCGTTCGTAGGCGGTCTATTAAGCAAGATGTGAAAGCCCAGGGCTCAACCTTGGAACTGCATTTTGAACTGGTAGACTAGAGTACTGTAGAGGGTGGTGGAATTTCCAGTGTAGCGGTGAAATGCGTAGAGATTGGAAGGAACATCAGTGGCGAAGGCGGCCACCTGGACAGATACTGACGCTGAGGAACGAAAGCGTGGGGAGCGAACAGGATTAGATACCCTGGTAGTCCACGCCGTAA
+
GGGFCFGECFCGGGGGGGDBDFGGCEGCFFGFF8EFGGGGGGCFGGGGGFGGGEGGGGGFFGGGGGGGFGGFFGFGG8FGCECEGGFEFFGGGGG8ECGGGFGGGGGGGGGGGGGGGGGGGGGGGGGGGGGGGGCFGGGFGGGGGGGGCFFGGGGGGD8ECDGCFGCCDGGGGF?CGDFFGGGBEE6CFFGDGEGGGEFG3375<FFFEGF:<4DFGGGCFGGF>9FFFG:(/A5(.<@:BBF<FFFFDFEFF:).45><FD6<*2;:<2)6)-)-752963
@M06628:26:000000000-CRM2J:1:1101:15984:12829 1:N:0:113
TACGAGGGGTGCAAGCGTTAATCGGAATTACTGGGCGTAAAGCGTGCGTAGGTGGTTTGTTAAGCAAGATGTGAAAGCCCCGGGCTCAACCTGGGAACTGCATTTTGAACTGGCAAACTAGAGTATTGTAGAGGGTAGTGGAATTTCCAGTGTAGCGGTGAAATGCGTAGAGATTGGAAGGAACATCAGTGGCGAAGGCGGCTACCTGGACAAATACTGACACTGAGGCACGAAAGCGTGGGGAGCAAACAGGATTAGATACCCTGGTAGTCCACGCCGTAA
+
GGGGGGGGGGGGGGGGGGGGGGGGGGGGGGGGGGGGGGGGGGGGGGGGGGGGGGGGGGGGGGGGGGGGGGGGGGGGGGGGGGGGGGGGGGGGGGGGGGGGGGGGGGGGGGGGGGGGGGGGGGGGGGGGGGGGGGGGGGGGGGGGGGGGGGGGGGGGGGGGGGGGGGGGFGGGGGFGGGGGGGGGGGGGGGGGGGGGGGGGFFGGFGFGGGFFGGGGGGGGGGGFFBFFFGFFGGGFFFFFFF>?>FFFG?FFFFFBBFFAFBGGFFF?DFFFFF>FFFFFFF
@M06628:26:000000000-CRM2J:1:1101:11813:12839 1:N:0:113
TACGAGGGGTGCAAGCGTTAATCGGAATTACTGGGCGTAAAGCGTGCGTAGGTGGTTTGTTAAGCAAGATGTGAAAGCCCCGGGCTCAACCTGGGAACTGCATTTTGAACTGGCAAACTAGAGTATTGTAGAGGGTAGTGGAATTTCCAGTGTAGCGGTGAAATGCGTAGAGATTGGAAGGAACATCAGTGGCGAAGGCGGCTACCTGGACAAATACTGACACTGAGGCACGAAAGCGTGGGGAGCAAACAGGATTAGATACCCTGGTAGTCCACGCCGTAA
+
GGGGGGGGGGGGGGGGGGGGGGGGGGGGGGGGGGGGGGGGGGGGFGGGGGGGFGGGGGGGGGGGGGGGGGGGGGGGGGGGGGGGGGGGGGGGGGGGGGGGGGGGGGGGGGGGGGGGGGGGGGGGGGGGGGGGGGGGGGGGGGGGGGGGGGGGGGGGGGGGGGGGGGGGFGGGGGGGGGGGGGGGGGGGGGGGGGGGGGGGFFGGFGFGGFFFGGGGGGGGGGGFFFFFFGFFGGGFBDDDFB>FFFFFGFFFFFFAB?AFFAFGFFFBFFFF2<?BFFF9BF
@M06628:26:000000000-CRM2J:1:1101:25803:12840 1:N:0:113
TACGGAGGGTCCGAGCGTTAATCGGAATTACTGGGCGTAAAGCGCACGCAGGCGGTTTGTTAAGCTAGATGTGAAAGCCCTGGGCTCAACCTGGGAATTGCATTTAGAACTGGCAGGCTAGAGTTTTGGAGAGGGGAGTGGAATTCCAGGTGTAGCGGTGAAATGCGTAGATATCTGGAGGAACATCAGTGGCGAAGGCGACTCCCTGGACAGTAACTGACGCTCATGTGCGAAAGTGTGGGTAGCGAACAGGATTAGATACCCTGGTAGGCCACACCGTAA
+
<EGGECBB@FGGEBBFGCCCFGGGF@FFFFGFFFGGGGGGCEGCCEEEECFGFGG>C:CFGGGFFGFGGEGGGGGFGGGGGFCGEGFGGGF<FFGF@FGGFDFGFGGCFGEGEFGEGGGCG9BFCACF@FCFCEFGGFGGF>FFFEFF;:CFFGGGGGEGCFGGGFGGFGDGCFGFGGCFGGG8CG+<EFGFGG8DGG=EEFGGFGFCFGF6FDFDFGGFGDG>>>FF=*74CE39BFF?DB9<6?FFG9E5::;<<2>>FFG<?:3:<<(4(88((07(38
@M06628:26:000000000-CRM2J:1:1101:3338:12888 1:N:0:113
TACGGAGGGGGTTAGCGTTGTTCGGAATTACTGGGCGTAAAGCGCACGTAGGCGGATCAGAAAGTATAGGGTGAAATCCCAGGGCTCAACCCTGGAACTGCCTTGTAAACTCCTGATCTTGAGTTCGAGAGAGGTGAGTGGAATTCCGAGTGTAGAGGTGAAATTCGTAGATATTCGGAGGAACACCAGTGGCGAAGGCGGCTCACTGGCTCGATACTGACGCTGAGGTGCGAAAGCTTGGTGAGCAAACAGGATTAGATACCCTGGTAGTCCACGCCTTAA
+
GGGGGGGGGGGGGGGGGGDGGGGGCBFGGGGAFEFGGGGGGECGGGGC,BEGGGG:FEGGGGGGGGGGFFFGGGGFBFFFFFFGGGGGGGGGGGGGGGGEGGGGGC=CCGFFCFGGGGFFFGDFFCCFGFGGCCC:CCFFFGGGGGGGEGFGFGGGGGGGGGFGC7CFFGGGGGGGG*8C5CA878C8:CF?DEEGGCFEF>DDFGFEEG)<GGFG7:>EDEGBE0<:?9?1EEC27*9)8)3:6?B?GFF)(,9).<<AFF6C6(7,6))6<42,(7((.6
@M06628:26:000000000-CRM2J:1:1101:13855:12909 1:N:0:113
TACGGGGTGCAAGCGTTAATCGGAATTACTGGGCGTAAAGCGTGCGTAGGTGGTTTGTTAAGCAAGATGTGAAAGCCCCGGGCTCAACCTGGGAACTGCATTTTGAACTGGCAAACTAGAGTATTGTAGAGGGTAGTGGAATTTCCAGTGTAGCGGTGAAATGCGTAGAGATTGGAAGGAACATCAGTGGCGAAGGCGGCTACCTGGACAAATACTGACACTGAGGCACGAAAGCGTGGGGAGCAAACAGGATTAGATACCCTGGTAGTCCACGCCGTAAA
+
GGGGGGGGGGGGGGGGGGGGGGGGGGGGGGGGGGGGGGGGGGGGGGGGGGGGGFGGGGGGFFGGGGGGGGGGGGGGGGGGGGGGGGGGGGGGGGGGGGGGGGGGGGGGGGGGGGGGGGGGGEGGGGGGGGGGGGGGGGGGGFGGGGGGGGGGGGGEGGGGGGGGGEGGFGGGGGGGGGGGGGGGGGGGGGGGGGGGGGGGFDGGFGFGGGFFGGGGGGGGGGGFFFFFFGFFGGG>BFFFFFBFB1.8FFFF><FDADFBFF6EF??>4ABFFFFFFD<:B
@M06628:26:000000000-CRM2J:1:1101:13363:12974 1:N:0:113
TACGAGGGGTGCAAGCGTTAATCGGAATTACTGGGCGTAAGCGTGCGTAGGTGGTTTGTTAAGCAAGATGTGAAAGCCCCGGGCTCAACCTGGGAACTGCATTTTGAACTGGCAAACTAGAGTATTGTAGAGGGTAGTGGAATTTCCAGTGTAGCGGTGAAATGCGTAGAGATTGGAAGGAACATCAGTGGCGAAGGCGGCTACCTGGACAAATACTGACACTGAGGCACGAAAGCGTGGGGAGCAAACAGGATTAGATACCCTGGTAGTCCACGCCGTAAA
+
GGGGGGGGGGGGGGGGGEGGFGGGGGGGGGGGGGGGGGGGGGGGGGGGGGGGGGCFGGGGGGGGGGGGGGGGGGGDFGGGGGGGGGGGGGGGGGGGGGGGGGGGGGGGGGGGGGGGGGGGGGGGGGGGGGGGGGGGGGGGGGGGGGGGGGGGGGGGGGGGGGGGGGEEEGGGGGGGGGGGGGGGGGGFGGGGGGGGGGGGFFGGFGFGGGFFGGGGGGGGGGGFFFFFBGFFGGGF>FFFFF?FBB<?FFFFB:BFFF24C?C65:FABDFAA?FB0<76??
@M06628:26:000000000-CRM2J:1:1101:19737:12980 1:N:0:113
TACGAGGGGTGCAAGCGTTAATCGGAACTACTGGGCGTAAAGCGTGCGTAGGTGGTTTGTTAAGCAAGATGTGAAAGCCCCGGGCTCAACCTGGGAACTGCATTTTGAACTGGCAAACTAGAGTATTGTAGAGGGTAGTGGAATTTCCAGTGTAGCGGTGAAATGCGTAGAGATTGGAAGGAACATCAGTGGCGAAGGCGGCTACCTGGACAAATACTGACACTGAGGCACGAAAGCGTGGGGAGCAAACAGGATTAGATACCCTGGTAGTCCACGCCGTAA
+
GGGGGGGGGGGGGGGGGGGGGGGGGGGGGGGGGGGGGGGGGGGGGGGGGGGGGGGGGGGGGGGGGGGGGGGGGGGGGGGGGGGGGGGGGGGGGGGGGGGGGGGGGGGGGGGGGGGGGGGGGGGGGGGGGGGGGGGGGGGGGGGGGGGGGGGGGGGGGGGGGGGGGGGGFGGGGGGGGGGGGGGGGGGGGGGGGGGDCEGGFFGGFGFGGFFFFFFGGGGGGGGFFFFFFGFBGGGFFFDFFFFFFFFFGFFF??@<74AFGBFGF?FFAAAFFB>?FFF4:<
@M06628:26:000000000-CRM2J:1:1101:13379:12981 1:N:0:113
TACGAGGGGTGCAAGCGTTAATCGGAATTACTGGGCGTAAGCGTGCGTAGGTGGGTTGTTAAGCAAGATGTGAAAGCCCCGGGCTCAACCTGGGAACTGCATTTTGAACTGGCAAACTAGAGTATTGTAGAGGGTAGTGGAATTTCCAGTGTAGCGGTGAAATGCGTAGAGATTGGAAGGAACATCAGAGGCGAAGGCGGCTACCTGGACAAATACTGACACTGAGGCACGAAAGCGTGGGGAGCAAACAGGATTAGATACCCTGGTAGTCCACGCCGTAAA
+
GGGG@@FGGGGGGGGGGGGDD@FGGGGGCFFGGGGGGGGG<FFCBFC?=>C6=D+@7>FGFGGFEFEADF@EFGGDGGGGEEEEEFCFEGGECF<FCFGGGFFFGGGGGC=FFDFFGFFFDB@F9@F@7FEFCGGGGAF,EF=FCGCCE,,@DCFGGGG*DF,,,41;99C9;AF6C7F*0?,=>F9E,>5:C=E5C;7:>><F4*95FGFFG70:D7C647**/85F39>1EG7<9>DBDB:B;:((*,07..7)34<AF?6+<00:>).6<211452604
@M06628:26:000000000-CRM2J:1:1101:14346:12999 1:N:0:113
TACGAGGGGTGCAAGCGTTAATCGGAATTACTGGGCGTAAAGCGTGCGTAGGTGGTTTGTTAAGCAAGATGTGAAAGCCCCGGGCTCAACCTGGGAACTGCATTTTGAACTGGCAAACTAGAGTATTGTAGAGGGTAGTGGAATTTCCAGTGTAGCGGTGAAATGCGTAGAGATTGGAAGGAACATCAGTGGCGAAGGCGGCTACCTGGACAAATACTGACACTGAGGCACGAAAGCGTGGGGAGCAAACAGGATTAGATACCCTGGTAGTCCACGCCGTAA
+
GGGGGGGGGGGGGGGGGGGGGGGGGGGGGGGGGGGGGGGGGGGGFFGGGGGGFGGGGGGGGGGGGGGGGGGGGGGGGGGGGGGGGGGGGGGGGGGGGGGGGGGGGGGGGGGGGGGGGGGGGGGGGGGFGGGGGGEGEGGGGGGGGGGGGGGGGGGGGGGGGGFF9FGEECCGGGGGGFGGGGGGGGG??BECGGEDGGGGFFGGFGFGGGFFGGGGGGGGGFGFFFFFFGFFGCDFFEEFFF;:9>?BGFFFFFFBB?BDG4<<@2@?FFFF<B?:>F9;F?
@M06628:26:000000000-CRM2J:1:1101:18660:13037 1:N:0:113
TACGAGGGGTGCAAGCGTTAATCGGAATTACTGGGCGTAAAGCGTGCGTAGGTGGTTTGTTAAGCAAGATGTGAAAGCCCCGGGCTCAACCTGGGAACTGCATTTTGAACTGGCAAACTAGAGTATTGTAGAGGGTAGTGGAATTTCCAGTGTAGCGGTGAAATGCGTAGAGATTGGAAGGAACATCAGTGGCGAAGGCGGCTACCTGGACAAATACTGACACTGAGGCACGAAAGCGTGGGGAGCAAACAGGATTAGATACCCTGGTAGTCCACGCCGTAA
+
GGGGGGGGGGGGGGGGGGGGGGGGGGGGGGGGGGGGGGGGGGGGGGGGGGGGGGGGGGGGGGGGGGGGGGGGGGGGGGGGGGGGGGGGGGGGGGGGGGGGGGGGGGGGGGGGGGGGGGGGGGGFGGGGGGGGGGGGGGGGGGGGGGGGGGGGGGGGGGGGGGGGGGGGFGGGGGGGGGGGGGGGGGGGGGGGGGGGGGGGFFGGFGFGGGFFGGGGGGGGGEFFFFFFFGFBGGGFFFFFFFBFFFFFGFFFFFFF?BFFGFFEF:35>BFFBD>B>@B96:
@M06628:26:000000000-CRM2J:1:1101:16244:13051 1:N:0:113
TACGAGGGGTGCAAGCGTTAATCGGAATTACTGGGCGTAAAGCGTGCGTAGGTGGTTTGTTAAGCAAGATGTGAAAGCCCCGGGCTCAACCTGGGAACTGCATTTTGAACTGGCAAACTAGAGTATTGTAGAGGGTAGTGGAATTTCCAGTGTAGCGGTGAAATGCGTAGAGATTGGAAGGAACATCAGTGGCGAAGGCGGCTACCTGGACAAATACTGACACTGAGGCACGAAAGCGTGGGGAGCAAACAGGATTAGATACCCTGGTAGTCCACGCCGTAA
+
GGGGGGGGGGGGGGGGGGGGGGGGGGGGGGGGGGGGGGGGGGGGGGGGGGGGGGGGGGGGGGGGGGGGGGGGGGGGGGGGGGGGGGGGGGGGGGGGGGGGGGGGGGGGGGGGGGGGGGGGGGG9FGGGGGGGGGGGGGGGGGGGGGGGGGGGGGGGGGGGGGCGGGGGFGGGGGGGGGGGGGGGGGGGGGGGGGGGGGGGFFGGFGFGGGFFGGGGGGGGGGGFFFFFFGFFGGGFFFEFEFFF9>B?CBFFFFFFFFFBGFFFF?F:2AF9AA2:BFBFFF
@M06628:26:000000000-CRM2J:1:1101:1928:13057 1:N:0:113
TACGAGGGGTGCAAGCGTTAATCGGAATTACTGGGCGTAAAGCGTGCGTAGGTGGTTTGTTAAGCAAGATGTTAAAGCCCCGGGCTCAACCTGGGAACTGCATTTTGAACTGGCAAACTAGAGTATTGTAGAGGGTAGTGGAATTTCCAGTGTAGCGGTGAAATGCGTAGAGATTGGAAGGAACATCAGTGGCGAAGGCGGCTACCTGGACAAATACTGACACTGAGGCACGAAAGCGTGGGGAGCAAACAGGATTAGATACCCTGGTAGTCCACGCCGTAA
+
F<FEFGE@F@@F@FGGC@CFGFGGGFCGGFF<CEFFEFGCFFGG=FCF?FGDEECFGGGGGGGGGFGFDFF?,@FEFFGDCGC>CCGFGGGGFGDGGGFGGGGDDF<F<FFGFGCGGDGGCCGFGG9FFFGGFC@FFGF6DFGG:FBCF;F9@;FGE5BC5F??EEE*))2=>E,CCGE,=FCGGGGGFGGFGGGGGGGGFFGGFGFCCFFFGGFFGGDCCCDFF2F>FGFBGGG>FF>5)4929>?:*(0<6?F<22<DFB8@?3>?A<>A<>??>F04::
@M06628:26:000000000-CRM2J:1:1101:10809:13060 1:N:0:113
TACGAGGGGTCCAAGCGTTAATCGGAATTACTGGGCGTAAAGCGTGCGTAGGTGGTTTGTTAAGCAAGATGTGAAAGCCCCGGGCTCAACCTGGGAACTGCATTTTGAACTGGCAAACTAGAGTATTGTAGAGGGTAGTGGAATTTCCAGTGTAGCGGTGAAATGCGTAGAGATTGGAAGGAACATCAGTGGCGAAGGCGGCTACCTGGACAAATACTGACACTGAGGCACGAAAGCGTGGGGAGCAAACAGGATTAGATACCCTGGTAGTCCACGCCGTAA
+
GGGGFGGGGGGGGGGGGGGGGGGGGGGGGGGGGGGGGGGGGGGGGGGGGGGGCFGGGGGGGGGGGGGGGGGGGGGGGGGGGGGGGGGGGGGGGGGGGGGGGGGGGGGGGGGGGGGGGGGGGGGGGGGGGGGGGGGGGGGGGGGGGGGGGGGGGGGGGGGGGGGGGGGGFGGGGGGGGGGGGGGGFGGGGGGGDEGGGGGGFFGGFGFGGFFFGGGGGGGGFGGFFFFFFGFBGGGFFFFFFFFFFFFBGFFFFFFFFFFFGFGGF?FFFFFFFFFFFFFB?<
@M06628:26:000000000-CRM2J:1:1101:23558:13063 1:N:0:113
TACGGAGGGTGCGAGCGTTAATCGGAATTACTGGGCGTAAAGCGCATGCAGGTGGTTCATTAAGTCAGATGTGAAAGCCCGGGGCTCAACCTCGGAACTGCATTTGAAACTGGTGAACTAGAGTGCTGTAGAGGGGGGTAGAATTTGAGGTGTAGCGGTGAAATGCGTAGAGATCTGAAGGAATACCAGTGGCGAAGGCGGCCCCCTGGACAGACACTGACACTCAGATGCGAAAGCGTGGGGAGCAAACAGGATTAGATACCCTGGTAGTCCACGCCGTAA
+
GGGGGGGG7F,F@FGGGGGGGAFGGGGG<FAGGGGF@FGGGGCGCB?FFGGGGGGBF<?AFGGGGGGGD9FGGGGGG@4+++@FGGGGGGG8=F=FG7FGG95EFGGAGGGG8F,FCFGCGGEC9,EF7>EG;F7FG5EGGGG99C+<1CFFGGGGGGGGGGGGGGDGFGGCGF++<EE9EGGGGGGC+<3CGGGGGGGG@59C3DDC*05@7CGFDFGGGGGF4:99**=>CEGFFFEFFF;?FF0:FBFF?F4<?DFFGFGFF?3:<<AFDFFFFFF4?F
@M06628:26:000000000-CRM2J:1:1101:2639:13090 1:N:0:113
TACGAGGGGTGCAAGCGTTAATCGGAATTACTGGGCGTAAAGCGTGCGTAGGTGGTTTGTTAAGCAAGATGTGAAAGCCCCGGGCTCAACCTGGGAACTGCATTTTGAACTGGCAAACTAGAGTATTGTAGAGGGTAGTGGAATTTCCAGTGTAGCGGTGAAATGCGTAGAGATTGGAAGGAACATCAGTGGCGAAGGCGGCTACCTGGACAAATACTGACACTGAGGCACGAAAGCGTGGGGAGCAAACAGGATTAGATACCCTGGTAGTCCACGCCGTAA
+
GGGGGGGGGGGGGGGGGGGGGGGGGGGGGGGGGGGGGGGGGGGGGGGGGGGGFGGGGGGGGGGGGGGGGGGGGGGGGGGGGGGGGGGGGGGGGGGGGGGGGGGGGGGGGGGGGGGGGGGGGGGGGGGGGGGGGGGGGGGGGGGGGGGGGGGGGGGGGGGGGGGGGGGGFGGGGGGGGGGGGGGGGGGGGGEGGGGGGGGGFFGGFGFGGGFFGGGGGGGGGGGFFFFFFGFFGGGFFFFFBB9?>>BFGFFFF?FFFFFFGFGFFFFFFFFF9A<0;>;;??
@M06628:26:000000000-CRM2J:1:1101:28676:13107 1:N:0:113
TACGGAGGGTGCGAGCGTTAATCGGAATTACTGGGCGTAAAGCGCATGCAGGTGGTTCATTAAGTCAGATGTGAAAGCCCGGGGCTCAACCTCGGAACTGCATTTGAAACTGGTGAACTAGAGTGCTGTAGAGGGGGGTAGAATTTCAGGTGTAGCGGTGAAATGCGTAGAGATCTGAAGGAATACCAGTGGCGAAGGCGGCCCCCTGGACAGACACTGACACTCAGATGCGAAAGCGTGGGGAGCAAACAGGATTAGATACCCTGGTAGTCCACGCCGTAA
+
GDFFEC@BFB@FGEGEBCFGGGFFGGGGGDGF<@FGE>CFFGGGGGGGCGGGFCGGFEBFGFGECFFFGGGEFFFGGGGGGGGG@=DEFG<DFGGDFEDCDBF<FFGADFGGGGGDFC;FE<CF<FGGCFF;FGGGGGGGGGGGFGG9FCCF<F9<EE;CEGGFFC5*75CFCFGGF?@96CF+<FCFGCFCGE*CEGGGEE35@3.@**7FCCC4C6C<C6C?FFF?47=9GGG>7@D>DFF:20827177306<844<:)<+9754.-<9<><6(7;>14
@M06628:26:000000000-CRM2J:1:1101:19684:13178 1:N:0:113
TACGAGGGGTGTAAGCGTTAATCGGAATTACTGGGCGTAAAGCGTGCGTAGGTGGTTTGTTAAGCAAGATGTGAAAGCCCCGGGCTCAACCTGGGAACTGCATTTTGAACTGGCAAACTAGAGTATTGTAGAGGGTAGTGGAATTTCCAGTGTAGCGGTGAAATGCGTAGAGATTGGAAGGAACATCAGTGGCGAAGGCGGCTACCTGGACAAATACTGACACTGAGGCACGAAAGCGTGGGGAGCAAACAGGATTAGATACCCTGGTAGTCCACGCCGGAA
+
GGGGFFGGGGGGGGGGGGGGGGGGGGGGGGGGGGGGGGGGGGGGGGGGFGFGGGGFGGGGGGGGGGGGGGGGGGGGGGGGGGGGGGGGGGGGGGGGGGGGGGGGGGGGGGGGGGGGGGGGGGGGFGGGGGGFGGGGGCFFGCFFFCGAFGDFGGGGGGGGGGGFF7CEEGGGFGGGGFCGECFDFGGFC<FGGDEDEDCGEBDGFGFGGFFF<7FFFCFCDFFF@<@F55<BEGGFFF>3>9F:69BFG?F56?06><A<F>E@F4>?<A2<<<>?B>9(44
@M06628:26:000000000-CRM2J:1:1101:19703:13184 1:N:0:113
TACGAGGGGTGCAAGCGTTAATCGGAATTACTGGGCGTAAAGCGTGCGTAGGTGGTTTGTTAAGCAAGATGTGAAAGCCCCGGGCTCAACCTGGGAACTGCATTTTGAACTGGCAAACTAGAGTATTGTAGAGGGTAGTGGAATTTCCAGTGTAGCGGTGAAATGCGTAGAGATTGGAAGGAACATCAGTGGCGAAGGCGGCTACCTGGACAAATACTGACACTGAGGCACGAAAGCGTGGGGAGCAAACAGGATTAGATACCCTGGTAGTCAACGCCGTAA
+
GGGGFGGGGGGGGGGGGGGGGGGGGGGGGGGGGGGGGGGGGGGGGGGGGGGGFGGGGGGGGGGGGGGGGGGGGGGGGGGGGGGGGGGGGGGGGGGGGGGGGGGGGGGGGGGGGGGGGGGGGGGGGGGGGGGGGGGGGGGGGGGGFGGGGGGGGGGGGGGGGGGGGGGEEGGGFGGGGGGGGGGGGGGGGGGGGGGGGGGGFF:DFGFGGDFFGGFGGGFFGGC)9<FFFGFFGGGFFEEFFBFF>9?7D?FFB?F<)5A>>ACFF4)5264A)6)46B>BFB
@M06628:26:000000000-CRM2J:1:1101:17418:13194 1:N:0:113
TACGGAGGGTGCGAGCGTTAATCGGAATTACTGGGCGTAAAGCGCATGCAGGTGGTTCATTAAGTCAGATGTGAAAGCCCGGGGCTCAACCTCGGAACTGCATTTGAAACTGGTGAACTAGAGTGCTGTAGAGGGGGGTAGAATTTCAGGTGTAGCGGTGAAATGCGTAGAGATCTGAAGGAATACCAGTGGCGAAGGCGGCCCCCTGGACAGACACTGACACTCAGATGCGAAAGCGTGGGGAGCAAACAGGATTAGATACCCTGGTAGTCCACGCCGTAA
+
GGGGGGGGGGGGGGGGGGGGGGGGGGGGGGGGGFGGGGGGGGGGGGGGGGGGGGGGGGGGGGGGGGGGGGGGGGGGGGGGGGGGGGGGGGGGGGGGGFGGGGGGGGGGGGGGGGGGGGGGGGGGGGGGGGGGGGGGGGGGGGGGGGGGGGGGGGGGGGEGGGGGGGGGFGGGGGGGGGGGGGGGGGGGGGGGGGGGGGGGFB3DFGFGGGFFGGGGGGGGGGFFFFFFFGFFGGG90B<BEFFF9>?BGFFF?B@A)..5CAFGF?>:A<<:9A><>FB91:
@M06628:26:000000000-CRM2J:1:1101:22074:13218 1:N:0:113
TACGAGGGGTGCAAGCGTTAATCGGAATTACTGGGCGTAAAGCGTGCGTAGGTGGTTTGTTAAGCAAGATGTGAAAGCCCCGGGCTCAACCTGGGAACTGCATTTTGAACTGGCAAACTAGAGTATTGTAGAGGGTAGTGGAATTTCCAGTGTAGCGGTGAAATGCGTAGAGATTGGAAGGAACATCAGTGGCGAAGGCGGCTACCTGGACAAATACTGACACTGAGGCACGAAAGCGTGGGGAGCAAACAGGATTAGATACCCTGGTAGTCCACGCCGTAA
+
GGGGGGGGGGGGGGGGGGGGGGGGGGGGGGGGGGGGGGGGGGGGGGGGGGGGGGGGGGGGGGGGGGGGGGGGGGGGGGGGGGGGGGGGGGGGGGGGGGGGGGGGGGGGGGGGGGGGGGGGGGGGGGGGGGGGGGGGGGGGGGGGGGGGGGGGGGGGGGGGGGGGGGGGFGGGGGGGDFGGGGGGGGGGGGGGGGGGGGGGFEDGFGFGGGFFGGGGGGFGGGGFFFFFFGFFGGGFFFFFFFB:>BFFC?FF<?FFFFBFGFCF485:BFFFFFBBFF0964
@M06628:26:000000000-CRM2J:1:1101:9627:13292 1:N:0:113
TACGGAGGGTGCGAGCGTTAATCGGAATTACTGGGCGTAAAGCGCATGCAGGTGGTTCATTAAGTCAGATGTGAAAGCCCGGGGCTCAACCTCGGAACTGCATTTGAAACTGGTGAACTAGAGTGCTGTAGAGGGGGGTAGAATTTCAGGTGTAGCGGTGAAATGCGTAGAGATCTGAAGGAATACCAGTGGCGAAGGCGGCCCCCTGGACAGACACTGACACTCAGATGCGAAAGCGTGGGGAGCAAACAGGATTAGATACCCTGGTAGTCCACGCCGTAA
+
GGGGGGGGGGGGGGGGGGGGGGGGGGGGGGGGGGGGGGGGGGGGGGGGGGGGFGGGGGGGGGGGGGGGGGGGGGGGGGGGGGGGGGGGGGGGGGGGGFGGGGGGGGGGGGGGGGCFGGGGGGGGGGGGGGGGGGGGGGGGGFFGGGGGGGGGGFGGGGGGGGGGGGGGFGGGGGGGGGGGGGGGGGGGGGGGGGGGGGGGFFCDFGFGGGFFGGGGGGGGGGGFFFFFFFFBEGGBFFDEEFFFFFF<FBFFB?@DFFFFFFFDFFFF<BFF<AFFFFFFFF
@M06628:26:000000000-CRM2J:1:1101:17036:13302 1:N:0:113
TACGGAGGGTGCGAGCGTTAATCGGAATTACTGGGCGTAAAGCGCATGCAGGTGGTTCATTAAGTCAGATGTGAAAGCCCGGGGCTCAACCTCGGAACTGCATTTGAAACTGGTGAACTAGAGTGCTGTAGAGGGGGGTAGAATTTCAGGTGTAGCGGTGAAATGCGTAGAGATCTGAAGGAATACCAGTGGCGAAGGCGGCCCCCTGGACAGACACTGACACTCAGATGCGAAAGCGTGGGGAGCAAACAGGATTAGATACCCTGGTAGTCCACGCCGTAA
+
GGGGGGGGGGGGGGGGGGGEGGGGGGGGGGGGGGGGGGGGGGGGGGGGGGGGGGGGGGGGGGGGGGGGGGGGGGGGGGGGGGGGGGGGGGGGGGGGGFGGGGGGGGGGGGGGGGGGGGGGGGFGGGGGGGGGGGGGGGGGGGGGGGGGGGGGGGGGGGGGGGGGGGGGEGGGGGCFCCFFGFFFFCFGGGGGGGGGGGGGFFGGFGFGG<FFGFFGGGF7CEFFFFFBFGFFGGGB?F.5>>FBFFFFG?)7:::><<AADBFGF:@22:36A<<<9FBF6<
@M06628:26:000000000-CRM2J:1:1101:27898:13306 1:N:0:113
TACGAGGGGTGCAAGCGTTAATCGGAATTACTGGGCGTAAAGCGTGCGTAGGTGGTTTGTTAAGCAAGATGTGAAAGCCCCGGGCTCAACCTGGGAACTGCATTTTGAACTGGCAAACTAGAGTATTGTAGAGGGTAGTGGAATTTCCAGTGTAGCGGTGAAATGCGTAGAGATTGGAAGGAACATCAGTGGCGAAGGCGGCTACCTGGACAAATACTGACACTGAGGCACGAAAGCGTGGGGAGCAAACAGGATTAGATACCCTGGTAGTCCACGCCGTAA
+
GGGGGGGGGGGGGGGGGGGGGGGGGGGGGGGGGGGGGGGGGGGGGGGGGGGGGGGGGGGGGGGGGGGGGGGGGGGGGGGGGGGGGGGGGGGGGGGGGGGGGGGGGGGGGGGGGGGGGGGGGGGGGGGGGGGGGGGFGGGGGGGGGGGGGGGGGGGGGGGGGGGGGGGDDGGGFFGGGGGGGGGGGGGGGGGGGGGGGGGGFFGGFGFGGGFFFGFGGGGGGGFFFFFFFGFBGGGFFFFFEFFFFFFFGFFF:FF9<?FFGAFFF:::DFFDABDF>F>(44
@M06628:26:000000000-CRM2J:1:1101:27880:13309 1:N:0:113
TACGAGGGGTGCAAGCGTTAATCGGAATTACTGGGCGTAAAGCGTGCGTAGGTGGTTTGTTAAGCAAGATGTGAAAGCCCCGGGCTCAACCTGGGAACTGCATTTTGAACTGGCAAACTAGAGTATTGTAGAGGGTAGTGGAATTTCCAGTGTAGCGGTGAAATGCGTAGAGATTGGAAGGAACATCAGTGGCGAAGGCGGCTACCTGGACAAATACTGACACTGAGGCACGAAAGCGTGGGGAGCAAACAGGATTAGATACCCTGGTAGTCCACGCCGTAA
+
GGGGGGGGGGGGGGGGGGGGFGGGGGGGGGGGGGGGGGGGGGGGGGGGGGGGFGGEGGGGGGGGGGGGGFGGGGFGGGGGGGGGGGGGGGGGGGGGGGGGGGGGGGGGGGGGGGGGGGGGGGGGGGGGGGGGGGGGGGFFGGGGGGGGFGGGGGGGGGGDGGGGFFGGFGGGGGFGGGGGGGGGG9EGFCGGGGGDEGGGFFGGFGFGGFFFGGFCGGGGGGGFF7@FFDFFGGGFFFFFFFF<F6??FFFF?:@FFFF9CBFG4(7>)6.:4<>B>F0(2:
@M06628:26:000000000-CRM2J:1:1101:12925:13403 1:N:0:113
TACGGAGGGTGCGAGCGTTAATCGGAATTACTGGGCGTAAAGCGTACGTAGGCGGATTATTAAGCGAGATGTGAAATCCCGGGGCTCAACCTCGGAACTGCATTTCGAACTGGTAGTCTAGAGTATTGTAGAGGGTGGTGGAATTTCCAGTGTAGCGGTGAAATGCGTAGAGATTGGAAGGAACATCAGTGGCGAAGGCGGCCACCTGGACAAATACTGACGCTGAGGTACGAAAGCGTGGGGAGCGAACAGGATTAGATACCCTGGTAGTCCACGCCGTAA
+
GGGGGDGGGGGGGGGGGGGGFGGGGGGGGGGGGGGGGGGGGGGGGGGGGGGGGGGGGGGGGGGGGGGGGGGGGGGGGGGGGGGGGGGGGGGGGGGGGGGGGGGGGGGGGGGGGGGGGGGGGGGGGGGGGGGGGGGGGGGGGGGGGGGGGGGGGGGGGGGGGGGGGGGGFGGGFGGGGGGGGGGGGGGGGGGGGGGGGGGGFFGGFGFGGGFFGGGGGGGFGGGFFFFF:CFFGGGFFFFFFFFFFFFFG>EFB?FAFB9ACAGG?:F?A>FFAFBFFFF>?<
@M06628:26:000000000-CRM2J:1:1101:2192:13432 1:N:0:113
TACGAGGGGTGCAAGCGTTAATCGGAATTACTGGGCGTAAAGCGTGCGTAGGTGGTTTGTTAAGCAAGATGTGAAAGCCCCGGGCTCAACCTGGGAACTGCATTTTGAACTGGCAAACTAGAGTATTGTAGAGGGTAGTGGAATTTCCAGTGTAGCGGTGAAATGCGTAGAGATTGGAAGGAACATCAGTGGCGAAGGCGGCTACCTGGACAAATACTGACACTGAGGCACGAAAGCGTGGGGAGCAAACAGGATTAGATACCCTGGTAGTCCACGCCGTAA
+
GGGGFFGGGGGGGGGGGGGGGGGGGGGGGGGGGGGGGGGGGGGGGGGGGGGGFGGCGGDEFGGGGGGGGFGGGGGGGGGGGGGGGGGGGGGGGGGGGGGGGGGGGGGGGGGGGGFDDGGGGGGGGGFGGGGGGGGGGGFEGGGGGFGFFGGGGGGGGGGGGGGGGGGGFGGGGGGGGFGGGGGGGFCCGGGGGGGGGGGGBEGG4DFGGF>47CFGGGGGGFGFFFFFFGFFGGGFBEFFFFFFFFF0C?FFFFFFBF<4C<CF?7F>BFFF<A??FF>6??
@M06628:26:000000000-CRM2J:1:1101:13596:13448 1:N:0:113
GACGGAGGGTGCAAGCGTTAATCGGAATCACTGGGCGTAAAGCGCATGCAGGTGGCTCATTAAGTCAGATGTGAAAGCTCGAGGCTCAACCTCGGAATTGCAGTTGAAACTGGTGAACTAGAGTGCTGTAGAGGTAGATAGAATTTCAGGTGTAGCGGTGAAATGCGTAGAGATCTGAAGGAATACCAATGGCGAAGGCGGCTTCCTGGACAGACACTGACACTCAGATGCGAAAGCGTGGGGAGCAAACAGGATTAGATACCCTGGTAGTCCACGCCGTAA
+
<FGGGGGG7FGG,FG8FGGG@@FFGGGG,FGGGGGGGGGGGGGG7:FG,EGGGGG8FG@CFFGGGGGCFFGGGGGGAF,,?++@FF,FFG,EFG7FF+9EFG,E5FGGGGG,,8B,CFGGGGGG9,,CFFGGGG:,,38,@FGGGGG9,@FGAFGGGGGGGGGGGGGGFGGGGGDCFGG9FGG6DGGC,>EGGGGGGGG58)/));AFG*=)14*;DGGGGGGFFFFF47@;GGGFF))8>90?FFFFG04??FFBBFFFGFFF*,7:BFFAF))49F>9BB
@M06628:26:000000000-CRM2J:1:1101:2219:13459 1:N:0:113
TACGAGGGGTGCAAGCGTTAATCGGAATTACTGGGCGTAAAGCGTGCGTAGGTGGTTTGTTAAGCAAGATGTGAAAGCCCCGGGCTCAACCTGGGAACTGCATTTTGAACTGGCAAACTAGAGTATTGTAGAGGGTAGTGGAATTTCCAGTTTAGCGGTGAAATGCGTAGAGATTGGAAGGAACATCAGTGGCGAAGGCGGCTACCTGGACAAATACTGACACTGAGGCACGAAAGCGTGGGGAGCAAACAGGATTAGATACCCTGGTAGTCCACGCCCTAA
+
GDFFGGE:E@CGGFGGB@CEFFGEEGEGG<CE@6FFFBC@CFGGBFFG8CFCEEGGCFGFCFGGGGG@CFFE9?FEFFGGGGCCFEGGGGGGFF@<3BFEGGCDC?D@FGGGGFF<FFGGGG=FCCF;FECCGGDFGDGF5DF,F9=EGF3,7@G958E8@FG?EGGGFGGFE,54,9=FCC:C<CFFGGGDDGDDGGG5>>C3.>@GD<F4C<GGGCDFD6<9*)/839>?G=C(400.79;(4(((96F?26FF24A<F2<:7,).-68AA>FF0)(-4.
@M06628:26:000000000-CRM2J:1:1101:24873:13470 1:N:0:113
TACGAGGGGTGCAAGCGTTAATCGGAATTACTGGGCGTAAAGCGTGCGTAGGTGGTTTGTTAAGCTAGATGTGAAAGCCCAGGGCTCAACCTTGGAACTGCATTTTGAACTGGCAAACTAGAGTATGGTAGAGGGTAGTGGAATTTCCTGTGTAGCGGTGAAATGCGTAGAGATGGGAAGGAACATCAGTGGCGAAGGCGACTACCTGGACAAATACTGACACTGAGGCACGAAAGCGTGGGGAGCAAACAGGATTAGATACCCTGGTAGTCCACGCCGTAA
+
GGGG-@FGGGGGGGGGGGGGGGGGGGGGGGGGGGGGGGGGGGGG:6FGGGGGGGGGGGGGGGGG9,,CFGGGGGGGGGGG8FGGGGGGGGGG,CFGGGGGGFGG,55FGGGGGG<FGGGGGGGGGG9FGGGGGG@3FFGGGGGGGGGG;CFGGGGGGGGGGGGGGGGE>CDGGG,AE7EGGGGGGGGGGGGGGGGGGGGG8BG58CFG5CF4CFFGGGGFGGGFFBFF)*8<GGDFFFFEFF,4;>BFD?@F?FFFFD9AFFGC=:@?DBFFFFB?F@>9<<
@M06628:26:000000000-CRM2J:1:1101:2208:13473 1:N:0:113
TACGAGGGGTGCAAGCGTTAATCGGAATTACTGGGCGTAAAGCGTGCGTAGGTGGTTTGTTAAGCAAGATGTGAAAGCCCCGGGCTCAACCTGGGAACTGCATTTTGAACTGGCAAACTAGAGTATTGTAGAGGGTAGTGGAATTTCCAGTGTAGCGGTGAAATGCGTAGAGATTGGAAGGAACATCAGTGGCGAAGGCGGCTACCTGGACAAATACTGACACTGAGGCACGAAAGCGTGGGGAGCAAACAGGATTAGATACCCTGGTAGTCCACGCCGTAA
+
GGGGFGGEGGGGGGGGGGGGGGGGGGGGGGGGGGGGGGGGGGGGGGGGGGGGGGGEGGGGGGGGGGGGGGGGGGGGGGG7FEG@:FGGGGGGGGGGGGGGGGGGGGGGGGGGGGGGGGGCGGGFCGGGGGGGGGGGGGGGGCGGEGCGFGGGGGGGGGGGGFFGGGEEAGGGGGGGGC?EGGGGGGCFFGGGCGE3CEGGFBGGFFFGFDFFCFGGFGGEGC4?FFFF@37?ECGFFFFFFFF?>FF4*4FFFB:5<<ADG><@F2>?>>42)5>B>F9;B:
@M06628:26:000000000-CRM2J:1:1101:2227:13479 1:N:0:113
TACGAGGGGTGCAAGCGTTAATCGGAATTACTGGGCGTAAAGCGTGCGTAGGTGGTTTGTTAAGCAAGATGTGAAAGCCCCGGGCTCAACCTGGGAACTGCATTTTGAACTGGCAAACTAGAGTATTGTAGAGGGTAGTGGAATTTCCAGTGTAGCGGTGAAATGCGTAGAGATTGGAAGGAACATCAGTGGCGAAGGCGGCTACCTGGACAAATACTGACACTGAGGCACGAAAGCGTGGGGAGCAAACAGGATTAGATACCCTGGTAGTCCACGCCGTAA
+
GGGGGDGGGGGGGGGGGGGGGGGGGGGGGGGGGGGGGGGGGGGGGGGGGGGGGGGGGGGGGGGFGGGGGGGGGGGGGGGGGGGGGGGGGGGGGGGGGGGGGGGGGGGGGGGGGGGEFGGGGGGGGGGGGGGGGGGGGGGGGGGGGGGGGGGGGGGGGGGGGGGGGGGGBGGGGGGGGGGGGGGGGGGGGGGGDGGGGGGGEFGGFGFGGGFFGGGGGGGGGGGFFAFFFG@?GCGF?DFEE09B>>?:DBFFFFFAF?FFGFGGF<>?DFBFFFF09>99:?
@M06628:26:000000000-CRM2J:1:1101:16522:13479 1:N:0:113
TACGGAGGGTGCAAGCGTTATCCGGAATCACTGGGTTTAAAGGGTGCGTAGGTGGGCCAATAAGTCAGAGGTGAAAGCCCGTCGCTTAACGACGGAACTGCCTTTGATACTGTTGGTCTTGAATCAGGTTGAGGTATGCGGAATGTGGCATGTAGCGGTGAAATGCGTAGATATGCCATAGAACACCGATTGCGAAGGCAGCATACTAGCCCTTGATTGACGCTGAGGCACGAAAGCGTGGGGAGCGAACAGGATTAGATACCCTGGTAGTCCACGCCCTAA
+
GGGGGGGGGGGGGGGGGGGGGGGGGGGGGGGGGGGGGGGGGGGGGGGGGGGGGGGGGGGGGGGGGGGGGGGGGGGGGGGGGGGGGGGGGGGGGGGGGGGGGGGGGGGGGGGGGGGGGGGGGGGGGGGGGGGGGGGGGGGGGGGGGGGGGGGGGGGGGGGGGGGGGGGGFGGGGGGGGGGGGGGGGGGGGGGGGGGDGGGGFFGGFGFFGGFFGGGGGGGGGGGFFFFFFGFFGGC>7B;DFFFFFFFFDF>F?F:A?FFAGACFF?7?FBABFF2?>@F>BF
@M06628:26:000000000-CRM2J:1:1101:22027:13496 1:N:0:113
TACGAGGGGTGCAAGCGTTAATCGGAATTACTGGGCGTAAAGCGTGCGTAGGTGGTTTGTTAAGCAAGATGTGAAAGCCCCGGGCTCAACCTGGGAACTGCATTTTGAACTGGCAAACTAGAGTATTGTAGAGGGTAGTGGAATTTCCAGTGTAGCGGTGAAATGCGTAGAGATTGGAAGGAACATCAGTGGCGAAGGCGGCTACCTGGACAAATACTGACACTGAGGCACGAAAGCGTGGGGAGCAAACAGGATTAGATACCCTGGTAGTCCACGCCGTAA
+
GGGGFGGGGGGGGGGGGGGGGGGGGGGGGGGGGGGGGGGGGGGGGGGGGGGGGGGGGGGGGGGGGGGGGGGGGGGGGGGGGGGGGGGGGGGGGGGGGGGGGGGGGGGGGGGGGGGFGGGGGGGGGGGGGGGGGGGGGGGGGGGGGGGGGGGGGGGGGGGGGGGGGGGGFGGGGGGGGGGGGGGGGGGFGGGGGGGGGGGGFBGGFGFGGGFFGGGGGGGGGGGFFF?FFGFFGGGF?B>:B>FFFF0:FFFFBFFDF>DAGFGGF<F>>)-5:A><9FFF?B
@M06628:26:000000000-CRM2J:1:1101:27070:13509 1:N:0:113
TACGGAGGGTCCGAGCGTTAATCGGAATTACTGGGCGTAAAGCGCACGCAGGCGGTTTGTTAAGCTAGATGTGAAAGCCCTGGGCTCAACCTGGGAATTGCATTTAGAACTGGCAGGCTAGAGTTTTGGAGAGGGGAGTGGAATTCCAGGTGTAGCGGTGAAATGCGTAGATATCTGGAGGAACATCAGTGGCGAAGGCGACTCCCTGGTCAGTAACTGACGCTCATGTGCGAAAGTGTGGGTAGCGAACAGGATTAGATACCCTGGTAGTCCACACCGTAA
+
GGGGGGGGGGGGGGGGGGGGGGGGGGGGGGGGGGGGGGGGGGGGGGGGGGGGDGGFGGGGGGGGGGGGGGGGGGGGGGGGGGGGGGGGGGGGGGGGGGGGGGGGGGGGGGGGGGGGGGGGGGGGGGGGGGGGGGGGGGFGGGGGGGGGGGFGGGGGDGGGGGGGGGG;BGGGGGGGGGGGGGGGGGGGFFGGGGGGGGGGFFGGFFFFGFFFGGGGGGGGGGG:BFFFFFFFGGGB<?@FEF24:?>>D;@FB36A>BADCAFG@?FF<BAA<DF:?D>FFB
@M06628:26:000000000-CRM2J:1:1101:22013:13514 1:N:0:113
TACGGGGGGTGCTAGCGTTGATCGGAATTACTGGGCGTAAAGCGTGCGTAGGTGGTTTGTTAAGCAAGAGGTGAAAGCCCCGGGCTCAACCTGGGAACTGCCTTTTAAACTGGCAGTCTAGAGTATTGGAGAGGGGAGTGGAATTCCCAGTGTAGAGGTGAAATTCGTAGAGATTTGAAGGAACATCAGTGGCGAAGGCGGCTACCTGGCCCGATACTGACCCTGAGGTACGAAAGCGTGGGGAGCAAACAGGATTAGATACCCTGGTAGTCCACGCCGTAA
+
GGGG-6CFG+C+,CEGGGG7=FFGEGGGGGGGGGGGGGGGGGGGF+CGGGGG@FG3D>+8>FFG9F3F,3FFGGGG,FGG7FGGEGGGGGGCFGGGGGGGG:F9BF,8CFG:,2,*+5>,?FFF7000+3;FGG*88EGGFGCFG7C+<EEFGGG9CEGGCGG?+<CFFGG+9EC+<+0<+2@FF9FCECGFG5EDEEFG>EG3)9@FA*0))1>DDGGF7+97F:@>)29:G5<>7@ED>9(,(3:0<::F<64:7<BFDBC8?.)())5<BA<6(.2244
@M06628:26:000000000-CRM2J:1:1101:9648:13527 1:N:0:113
TACGGAGGGTGCGAGCGTTAATCGGAATTACTGGGCGTAAAGCGCATGCAGGTGGTTCATTAAGTCAGATGTGAAAGCCCGGGGCTCAACCTCGGAACTGCATTTGAAACTGGTGAACTAGAGTACTGTAGAGGGGGGTAGAATTTCAGGTGTAGCGGTGAAATGCGTAGAGATCAGAAGGAATACCAGTGGCGAAGGCGGCCCCCTGGACAGACACTGACACTCAGATGCGAAAGCGTGGGGAGCAAACAGGATTAGATACCCTGGTAGTCCACGCCGTAA
+
GGGGGGGGGGGGGGGGGGGGFGGGGGGGGGGGGGGGGGGGGGGGGGGGGGGGGGGGGGGGGGGGGGGGGGGGGGGGGGGGGGGGGGGGGGGGGGGGGGGGGGGGGGGGGGGGGGGGGGGGGGGGGGGGGGGGGGGGGGGGGGGGGGGGGGGGGGGGGGGGGGGGGGGGFGGGGGGGGGGGGGGGGGGGGGGGGGGGGGGGEFGGFGFGGGFFGGGGGGGGGGGFFFFFFGFFGGGFFFEFFFFBFFFFGFFFFFFBBFFFDFGGFFFBBFFFFFFFFFFFFF
@M06628:26:000000000-CRM2J:1:1101:24368:13537 1:N:0:113
TACGGAGGGGGTTAGCGTTGTTCGGAATTACTGGGCGTAAAGCGCACGTAGGCGGATCAGAAAGTATAGGGTGAAATCCCAGGGCTCAACCCTGGAACTGCCTTGTAAACTCCTGGTCTTGAGTTCGAGAGAGGTGAGTGGAATTCCGAGTGTAGAGGTGAAATTCGTAGATATTCGGAGGAACACCAGTGGCGAAGGCGGCTCACTGGCTCGATACTGACGCTGAGGTGCGAAAGTGTGGGGAGCAAACAGGATTAGATACCCTGGTAGTCCACACCGTAA
+
GGGGGEGEGGGGGGGGGGGGGGGGGGGGGGGGGGGGGFEGGGGGGGGGGGGGGGGGGGGGFFGFFFGGGGGGGGGGGGGGGGGGGCGGGGGGGGGGGGGGGGGGGGGGGGGGGGGGGDGGGFGGGGGGGGGGGGFFGGGGGGGGGGGGGGCEGCGGGGGGGGGGGGGGFGGGGGGGGGGGGGGGGEEGGGGFDG7CEEGGFF<DFGFFFGFFCGGDDCFCFGG3@;FFFGFFGEC>BFFFF(46>><:F675<1?A<B<D?9+:F?>24<<426<?:B9??B
@M06628:26:000000000-CRM2J:1:1101:18542:13570 1:N:0:113
TACGGAGGGGGTTAGCGTTGTTCGGAATTACTGGGCGTAAAGCGCACGTAGGCGGATCAGAAAGTATAGGGTGAAATCCCAGGGCTCAACCCTGGAACTGCCTTGTAAACTCCTGGTCTTGAGTTCGAGAGAGGTGAGTGGAATTCCGAGTGTAGAGGTGAAATTCGTAGATATTCGGAGGAACACCAGTGGCGAAGGCGGCTCACTGGCTCGATACTGACGCTGAGGTGCGAAAGTGGGGGGAGCAAACAGGATTAGATACCCTGGTAGTCCACACCGTAA
+
GGGGGGGGGGGFDGGGGGGEFGGGGGGGGGGGGGGGGGGGGGGGCEGGGGGGGGGGGEEFAFGGFG<BEEFGGGGGGGGGGGGGGGGGGGGECFGGGFBFGFGGGGDGGGGG<FBDFGGFGGGGC<F<FGEFGG,D,FFDGGGGGGGFCGGGGGGFCGGGGGGGFGGGFGGFGGFEFGGGGGGFGGGGFGGFDGGGGDGEFFCG4FFGGFF6/55DDGGCGGGFDFFFFC@FGGG>4@*5;>((49?FF:5F?<4:?<:4:4@E4?F?448AFFF(:>0((4
@M06628:26:000000000-CRM2J:1:1101:13130:13571 1:N:0:113
TACGAGGGGTGCAAGCGTTAATCGGAATTACTGGGCGTAAAGCGTGCGTAGGTGGTTTGTTAAGCAAGATGTGAAAGCCCCGGGCTCAACCTGGGAACTGCATTTTGAACTGGCAAACTAGAGTATTGTAGAGGGTAGTGGAATTTCCAGTGTAGCGGTGAAATGCGTAGAGATTGGAAGGAACATCAGTGGCGAAGGCGGCTACCTGGACAAATACTGACACTGAGGCACGAAAGCGTGGGGAGCAAACAGGATTAGATACCCTGGTAGTCCACGCCGTAA
+
GGGGFGGGGGGGGGGGGGGGFGGGGGGGGGGGGGGGGGGGGGGGGGGGGGGGGGGGGGGGGGGGGGGGGGGGGGGGGGGGGGGGGGGGGGGGGGGGGGGGGFGGGGGGGGGGGGGCDFGGGGGGGGGFGGGGGGGGGGGGGGGGGGGGGGGGGGGGGGGGFFGGGGG>EGDGGGGGGGGGGGGGGGGGGGGGCEEGGGGGFFCDFFFFGGFFGGGGGGFGGFFFFDFFFDF<EGGF:EFEBB>FFFF<G?FFFFFF?>FAFD8AF:>?AB><BB7:BF>>::
@M06628:26:000000000-CRM2J:1:1101:24384:13597 1:N:0:113
TACGGAGGGTGCGAGCGTTAATCGGAATTACTGGGCGTAAAGCGCATGCAGGTGGTTCATTAAGTCAGATGTGAAAGCCCGGGGCTCAACCTCGGAACTGCATTTGAAACTGGTGAACTAGAGTGCTGTAGAGGGGGGTAGAATTTCAGGTGTAGCGGTGAAATGCGTAGAGATCTGAAGGAATACCAGTGGCGAAGGCGGCCCCCTGGACAGACACTGACACTCAGAAGCGAGGGCGTGGGGAGCATACAGTATTAGATACCCTGGTAGTCCACGCCGTAA
+
FFGGD,8@BF;FE;C7:@BFCGGC@BFCF<@E9,EDFGCCC,C>CG:C<CFGGGC?=EGGDFFDG<??F,A@?EE?F,A7FCC=FF7,AE<4A=CCF7FF9,CF<?D<,DDFCFEFB9@>F=>CCC,FFD@=9BF7FCEC59CGC7<9<+3<::CFE*/:*:CCC0?8@5*93<E+<?:CGGG+<9:CF9C?5=*9EE5C).//<)7819)01<55CFG+0+967<49*09(*1),4><55(-(44(5F7@4)696)4:4*<@?*4:?).5A4<B4>@0(43
@M06628:26:000000000-CRM2J:1:1101:25788:13626 1:N:0:113
TACGGAGGGTCCGAGCGTTAATCGGAATTACTGGGCGTAAAGCGCACGCAGGCGGTTTGTTAAGCTAGATGTGAAAGCCCTGGGCTCAACCTGGGAATTGCATTTAGAACTGGCAGGCGAGAGTTTTGGAGAGGGGAGTGGAATTCCAGGTGTAGCGGTGAAATGCGTAGATATCTGGAGGAACATCAGTGGCGAAGGCAGCTCCCTGGTCGGTAACTGACTCACATGTGCGAAAGGTTGGGGAGCGAACAGGGTTGGATGACCCTGTTGCCACCACCGTAA
+
FFFFEFE7CFGGEFGGF@FEFFDFGGGGFFGGG@FGEGDF@FFGGGGGGDGGGGG=E@=FGGGG,F<<BE<CFGGGGCEGGFGE8BBFCCG8E?GFGFCDGC?FGG<<FF,<EE8C=@+8>+8@<,8<:@EBEGCF*1>D>D,,@FFCFF:8<7EGDBCE5,>?BEG5.:5:C>?FE+5:C*+=89+++5@<*7*)**/*)0*2/958***))1***:*+*+*//)*90**(2/)1(**05-,(((((12)0((),(,))*(00).8))).)))((,)(,44
@M06628:26:000000000-CRM2J:1:1101:25769:13627 1:N:0:113
TACGGAGGGTCCGAGCGTTAATCGGAATTACTGGGCGTAAAGCGCACGCAGGCGGTTTGTTAAGCTAGATGTGAAAGCCCTGGGCTCAACCTGGGAATTGCATTTAGAACTGGCAGGCTAGAGTTTTGGAGAGGGGAGTGGAATTCCAGGTGTAGCGGTGAAATGCGTAGATATCTGGAGGAACATCAGTGGCGAAGGCGACTCCCTGGTCAGTAACTGACGCTCATGTGCGAAAGTGTGGGTAGCGAACAGGATTAGATACCCTGGTAGTCCACACCGTAA
+
GGGGGGGGGGGGGGGGGGGGGGGGGGGGGGGGGGGGGGGGGGGGGGGGGGGGGGGFGGGGGGGGGGGGGGGGGGGGGGGGGGGGGGGGGGGGGGGGGGGGGGGGGGGGGGGGGGGGGGGGGGGGGGGGGGGGGGGGGGGGGGGGGGGGFGGGGGGGGGGGGGGGGGGGFGGGGGGGGGGFGGGGGGGGGGGGGGGDGGGGFFGGFGFGGGFFGGGGGGGGGGGFE;*=FFB<GDGBFFF=B:6AFBFFC>>F??6>?DAFFAGFF?FB56>AAFF?(79?6<
@M06628:26:000000000-CRM2J:1:1101:8246:13649 1:N:0:113
TACGAGGGGTGCAAGCGTTAATCGGAATTACTGGGCGTAAAGCGTGCGTAGGTGGTTTGTTAAGCAAGATGTGAAAGCCCCGGGCTCAACCTGGGAACTGCATTTTGAACTGGCAAACTAGAGTATTGTAGAGGGTAGTGGAATTTCCAGTGTAGCGGTGAAATGCGTAGAGATTGGAAGGAACATCAGTGGCGAAGGCGGCTACCTGGACAAATACTGACACTGAGGCACGAAAGCGTGGGGAGCAAACAGGATTAGATACCCTGGTAGTCCACGCCGTAA
+
GGGGGGGGGGGGGGGGGGGGDFGGGGGGGGGGGGGGGGGGGGGGGGGGGGGGGGGGGGGGGGGGGGGGGGGGGGGGGGGGGGGGGGGGGGGGGGGGGGGGGGGGGGGGGGGGGGGGGGGGGGGGGGGGGGGGGGGGGGGGGGGGGGGGGGGGGGGGGGGGGGGGGGGEEGGGGGGGGGGGGGGGGGFGGGGGGGGGGGFEDFDGFGFGGGF@FGGGGGGGGGGFFFFFFGFFGGGFBFEFFBFFFFFFGFFFFFFFFFFDGFGGF7>:<AADFADFFFFF?<
@M06628:26:000000000-CRM2J:1:1101:2222:13657 1:N:0:113
TACGGAGGGTCCGAGCGTTAATCGGAATTACTGGGCGTAAAGCGCACGCAGGCGGTTTGTTAAGCTAGATGTGAAAGCCCCGGGCTCAACCTGGGAATAGCATTTAGAACTGGCAGACTAGAGTCTTGGAGAGGGGAGTGGAATTTCTGGTGTAGCGGTGAAATGCGTAGATATCAGAAGGAACATCAGTGGCGAAGGCGACTCCCTGGCCAAAGACTGACGCTCATGTGCGAAAGTGTGGGTAGCGAACAGGATTAGACACCCTGGTAGTCCACACCGTAA
+
GGGGGGGGGFGGGDGGGGGGCGGGGGGGGDGGDGGGGGG@FFGGGGGGGDGGGGGGGCFGGGGGGGGGCGGGGGGGGGFGEFEEGGGGGGGGGGGGGGEGDGGGFGGGGGGGGDCFGFFGGGGGGEFFGFFFGGGGGG@FGGGGFGGGFCFGGGGFGGGGGGGGGGG8>DGGGGFCFGCGGGGGGGGGGG787EGGGDGCEFGGFG>FCF@FG<CCFGG?CEGFFFFF@FFFGGG>>FFFF?FFF?F9C>EFFFFAFFDFD0@558>?DBFAFFFBFF>BF:
@M06628:26:000000000-CRM2J:1:1101:5654:13688 1:N:0:113
TACGAGGGGTGCAAGCGTTAATCGGAATTACTGGGCGTAAAGCGTGCGTAGGTGGTTTGTTAAGCAAGATGTGAAAGCCCCGGGCTCAACCTGGGAACTGCATTTTGAACTGGCAAACTAGAGTATTGTAGAGGGTAGTGGAATTTCCAGTGTAGCGGTGAAATGCGTAGAGATTGGAAGGAACATCAGTGGCGAAGGCGGCTACCTGGACAAATACTGACACTGAGGCACGAAAGCGTGGGGAGCAAACAGGATTAGATACCCTGGTAGTCCACGCCGTAA
+
GGGGGGGGGGGGGGGGGGGGGGGGGGGGGGGGGGGGGGGGGGGGGGGGGGGGGGGGGGGGGGGGGGGGGGGGGGGGGGGGGGGGGGGGGGGGGGGGGGGGGGGGGGGGGGGGGGGGGGGGGGGGGGGGGGGGGGGGGGGGGGGGGGGGGGGGGGGGGGGGGGGGGGGGFGGGFGFGGGGGGGGGGGGGGGGGGGGGGGGGFFGGFGFGGGFFGGGGGGGGGGGFFFFFFGFFGGGFFEBFFFFFFFFFGFFFFFFFFFFFGB6CFFFFFFAADF<BBFFFFF
@M06628:26:000000000-CRM2J:1:1101:18970:13716 1:N:0:113
TACGAGGGGTGCAAGCGTTAATCGGAATTACTGGGCGTAAAGCGTGCGTAGGTGGTTTGTTAAGCAAGATGTGAAAGCCCCGGGCTCAACCTGGGAACTGCATTTTGAACTGGCAAACTAGAGTATTGTAGAGGGTAGTGGAATTTCCAGTGTAGCGGTGAAATGCGTAGAGATTGGAAGGAACATCAGTGGCGAAGGCGGCTACCTGGACAAATACTGACACTGAGGCACGAAAGCGTGGGGAGCAAACAGGATTAGATACCCTGGTAGTCCACGCCGTAA
+
GGGGGGGGGGGGGGGGGGGGGGGGGGGGGGGGGGGGGGGGGGGGGGGGGGGGFGGGGGGGGGGGGGGGGGGGGGGGGGGGGGGGGGGGGGGGGGGGGGGGGGGGGGGGGGGGGGGGGGGGGGGFGGGGGGGGGGGGGGGGGGGGGGGGGGGGGGGGGGGGGGGGGGGGFGGGGGGGGFFGGGGGGGFGGGGGGGGGGGGGFFGGFGFGGGFFGGGGGGGGGGGFFFFFFGFFGGGFBFFFFFFFF>?<FFFF?F:A??AAFF<EFBFBBFFF<25:;FFFFF
@M06628:26:000000000-CRM2J:1:1101:16689:13746 1:N:0:113
TACGAGGGGTGCAAGCGTTAATCGGAATTACTGGGCGTAAAGCGTGCGTAGGTGGTTTGTTAAGCAAGATGTGAAAGCCCCGGGCTCAACCTGGGAACTGCATTTTGAACTGGCAAACTAGAGTATTGTAGAGGGTAGTGGAATTTCCAGTGTAGCGGTGAAATGCGTAGAGATTGGAAGGAACATCAGTGGCGAAGGCGGCTACCTGGACAAATACTGACACTGAGGCACGAAAGCGTGGGGAGCAAACAGGATTAGATACCCTGGTAGTCCACGCCGTAA
+
GGGGFGGGGGGGGGGGGGGGGGGGGGGGGGGGGGGGGGGGGGGGGGGGGGGGGGGGGGGGGGGGGGGGGGGGGGGGGGGGGGGGGGGGGGGGGGGGGGGGGGGGGGGGGGGGGGGGGGGGGGGGGGGGGGGGGGGGGGGGGGGGGGGGGGGGGGDFGGGGGGGGGGGGFGGGGGGGGGGGGGGGGGGGGGGGGGGGGGGGFFDDFGFGGGFFGGGGGGGED67FFFFFFGFFGGGFFFFFFFFFBFFFGFFFFFFFFFFBGFGFFBF:DFFFFFFFFFF>:<
@M06628:26:000000000-CRM2J:1:1101:25547:13763 1:N:0:113
CACGTAAGGTGCGAGCGTTGTTCGGAATTATTGGGCGTAAAGGGCTCGTAGGCGGTTTGCCAAGTCTTTCGTGAAAGCCCGGGGCTCAACCCCGGTGTTGCGAGGGAAACTGGCAGACTTGAATCGTGGAGGGGGTACTGGAATTCCTAGTGTAGGGGTGAAATCTGTTGATATTAGGAAGAACACCAGAGGCGAAGGCGAGTGCCTGGCCACAGATTGACGCTGATGAGCGAAAGCGTAGGGAGCGAACAGGATTAGATACCCTGGTAGTCTACGCCGTAA
+
GGGGGGGGFFGGGGGGGGGGGGGGGGGGGGGGGGGGGGGGGGGGGGGGGGGGGGGGGGEFGGFFFGGGGGGGFGGGGGGGGGGGGGGGGGGGGGGGGGGGGE>CFGEFFGGGGGGGGGGGGGFFGG<:EGGGGGEEGGGFGGGGFGGGGGGGGGGGGGGGGGGGGDFFFGGCGGFGGFGGGGG>FFEGGFGGGEGGGGGGFF/9BGFGGD5)99CDFCCFFGGFFF?F6CF9DCC;7@))7?B?FB>97(.736F>3<AACAGF*4544)-6<:>43@99(-
@M06628:26:000000000-CRM2J:1:1101:19714:13780 1:N:0:113
TACGAGGGGTGCAAGCGTTAATCGGAATTACTGGGCGTAAAGCGTGCGTAGGTGGTTTGTTAAGCAAGATGTGAAAGCCCCGGGCTCAACCTGGGAACTGCATTTTGAACTGGCAAACTAGAGTATTGTAGAGGGTAGTGGAATTTCCAGTGTAGCGGTGAAATGCGTAGAGATTGGAAGGAACATCAGTGGCGAAGGCGGCTACCTGGACAAATACTGACACTGAGGCACGAAAGCGTGGGGAGCAAACAGGATTAGATACCCTGGTAGTCCACGCCGTAA
+
GGGGGGGGGGGGGGGGGGGGGGGGGGGGGGGGGGGGGGGGGGGGFGGGGGGGGGGGGGGGGGGGGGGGGGGGGGGGGGGGGGGGGGGGGGGGGGGGGGGGGGGGGGGGGGGGGGGGGGGGGGGGGGGGGGGGGGGGGGGGGGGGGGGGG;FGGGGGGGGGGGGGGGGGFGGGGGFGGGGGGGGGGGGGGGGGGGGGGGFGFD75FFFGGGFFGFFCFGGGFGGFFFFFFDFBGGG>?>DFFFFBFFB?FBF@:<?<379AC2CCFF3.69.)6:)47)4(48
@M06628:26:000000000-CRM2J:1:1101:26623:13804 1:N:0:113
TACGAGGGGTGCAAGCGTTAATCGGAATTACTGGGCGTAAAGCGTGCGTAGGTGGTTTGTTAAGCAAGATGTGAAAGCCCCGGGCTCAACCTGGGAACTGCATTTTGAACTGGCAAACTAGAGTATTGTAGAGGGTAGTGGAATTTCCAGTGTAGCGGTGAAATGCGTAGAGATTGGAAGGAACATCAGTGGCGAAGGCGGCTACCTGGACAAATACTGACACTGAGGCACGAAAGCGTGGGGAGCAAACAGGATTAGATACCCTGGTAGTCCACGCCGTAA
+
GGGGGGGGGGGGGGGGGCGGGGGGGGGGGGGGGGGGGGGGGFGGGGGGFGFGFGGFGGGGGGGGGGGGGGGGGGGGGGGGGGGGGGGGGGGGGGGGGGGGGGGGGGGGGGGGGGGGGGGGGGGGGGGGGGGGGGGGGEGGGFFGGGGGGGGGGGGGGGGGGGGGGGGGFGGGGFGGGGGGDGGGGGGGGGGGGGGGDGGDDFGGFGFGGFFFFFGFFGGGGGGFFFFFFGFFGGGFFFFFFFBF;9076854:0?<?FABDF?EF?FBAADFF>>?BFF2<:
@M06628:26:000000000-CRM2J:1:1101:19738:13841 1:N:0:113
TACGGAGGGTGCGAGCGTTAATCGGAATTACTGGGCGTAAAGCGTACGTAGGCGGATTATTAAGCGAGATGTGAAATCCCGGGGCTCAACCTCGGAACTGCATTTCGAACTGGTAGTCTAGAGTATTGTAGAGGGTGGTGGAATTTCTAGTGTAGCGGTGAAATGCGTAGAGATTGGAAGGAACATCAGTGGCGAAGGCGGCCACCTGGACAAATACTGACGCTGATGTACGAAAGCGTGGGGAGCGAACAGGATTAGATACCCTGGTAGTCCACGCCGTAA
+
GGGGGGGGCGGG:CGGGGGG<,EFGGGG8ECFGGG8@FGGGG,FFCFGGGGG@FGGG+E<FGGGA+BFG=FGGGGGGGGFD++@FFGGGG,338FFGCGGGDGGG=>FGGGGDG9=FGG=FGDFA@ECF;EF,D**@*F:CGGGCC,,?DFGGGGGGGGGGGGGGG8CEGG7CFG+*=9*CFGCGFGG6E:CGGGGGGG*>5)9)9<+19)9*>FGCFFGG5C>@B*91>BBGGGFFF>BDF0:>BFFGF)?<:FA?BFFGFFF02:7:AFFDA??F391:?
@M06628:26:000000000-CRM2J:1:1101:18857:13841 1:N:0:113
TACGAGGGGTGCAAGCGTTAATCGGAATTACTGGGCGTAAAGCGTGCGTAGGTGGTTTGTTAAGCAAGATGTGAAAGCCCCGGGCTCAACCTGGGAACTGCATTTTGAACTGGCAAACTAGAGTATTGTAGAGGGTAGTGGAATTTCCAGTGTAGCGGTGAAATGCGTAGAGATTGGAAGGAACATCAGTGGCGAAGGCGGCTACCTGGACAAATACTGACACTGAGGCACGAAAGCGTGGGGAGCAAACAGGATTAGATACCCTGGTAGTCCACGCCGTAA
+
GGGGFGGGGGGGGGGGGGGGGGGGGGGGGGGGGGGGGGGGGGGGGGGGGGGGGGGGGGGGGGGGGGGGGGGGGGGGGGGGGGGGGGGGGGGGGGGGGGGGGGGGGGGGGGGGGGGGGGGGGGGGGGGGGGGGGGGGGGGGGGGGGGGGGGGGGGGGGGGGGGGGGGGGFGGGGGGGGGGGGGGGGGGGGGGGGGGGGGGGFFGGFGFGGGFFGGGGGGGGGCGFFFFF>7@:GGGB:DFFFFFFFFF?G?FFFFFFB?ADGFCFF?>:AFAAADFFFFF9B?
@M06628:26:000000000-CRM2J:1:1101:7913:13852 1:N:0:113
TACGAGGGGTGCAAGCGTTAATCGGAATTACTGGGCGTAAAGCGTGCGTAGGTGGTTTGTTAAGCAAGATGTGAAAGCCCCGGGCTCAACCTGGGAACTGCATTTTGAACTGGCAAACTAGAGTATTGTAGAGGGTAGTGGAATTTCCAGTGTAGCGGTGAAATGCGTAGAGATTGGAAGGAACATCAGTGGCGAAGGCGGCTACCTGGACAAATACTGACACTGAGGCACGAAAGCGTGGGGAGCAAACAGGGTTAGATACCCTGGTAGTCCACGCCGTAA
+
GGGGGGGGGGGGGGGGGGGGDFGGGGGGGGGGGGGGGGGGGGGGGGGGGEGGGGGGGGGGGGGGGGGGGGGGGGGGGGGGGGGGGGGGGGGGGGGGGGGGGGGGGGGGGGGGGGGAFGGGGGGGGGGGGGGGGGGGGGGGGGGGGGGGGGGGGGGGGGGGGGGGGGGGFGGGGGGGGGGGEGGGGGFGGGGGGGGGGGGGFFGGFGFGGGFFGGGCCGGFGFGFFFFFFGFBGGGFFFFFEFBFFFFBFFFFB?FFFBF>CBFGF?>?DBFF<AF?FFF9??
@M06628:26:000000000-CRM2J:1:1101:15091:13875 1:N:0:113
TACGAGGGGTGCAAGCGTTAATCGGAATTACTGGGCGTAAAGCGTGCGTAGGTGGTTTGTTAAGCAAGATGTGAAAGCCCCGGGCTCAACCTGGGAACTGCATTTTGAACTGGCAAACTAGAGTATTGTAGAGGGTAGTGGAATTTCCAGTGTAGCGGTGAAATGCGTAGAGATTGGAAGGAACATCAGTGGCGAAGGCGGCTACCTGGACAAATACTGACACTGAGGCACGAAAGCGTGGGGAGCAAACAGGATTAGATACCCTGGTAGTCCACGCCGTAA
+
GGGGGGGGGGGGGGGGGGGGGGGGGGGGGGGGGGGGGGGGGGGGGGGGEGGGFGGGGGGGGGGGGGGGGGGGGGGGGGGGGGGGGGGGGGGGGGGGGGGGGGFGGGGGGGGGGGGGGGGGGGGGFCFGGGGGGGGEBCGGGGGGGGGGGGGGGGGGGGGGGGGGGGGGFGGGGGGFGGGGGFGGGGGCFGGEGGGGGGFGD>GCFFFGG4@FGGGCCGFGGGGFFA@F>GFFGGG>0<;EFFFFFBBFG?FFF6FB77<AFDGFF8>:<<DFFFBFFFFFB?
@M06628:26:000000000-CRM2J:1:1101:5234:13895 1:N:0:113
TACGGAGGGTGCAAGCGTTACTCGGAATCACTGGGCGTAAAGAGCGTGTAGGCGGGTTTGTAAGTTTGAAGTGAAATCCAATGGCTCAACCATTGAACTGCTTTGAAAACTGCTTACCTAGAATATGGGAGAGGTAGATGGAATTTCTGGTGTAGGGGTAAAATCCGTAGAGATCAGAAGGAATACCGATTGCGAAGGCGATCTACTGGAACATTATTGACGCTGAGACGCGAAAGCGTGGGGAGCAAACAGGATTAGATACCCTGGTAGTCCACGCCCTAA
+
GGGGGGGGGGGGGGGGGGGGGGGGGGGGGGGGGGGGGGGGGGGGGGGGGGGGGGGGGGGGGGGGFGGGGGGGGGGGGGGGGGGGGGGGGGGGGGGGGGGGGGGGGGGGGGGGGGGGGGGGGGGGGGGGGGGGGGGGGGGGGGGGGGGGGGGGGGGGGGGGGGGGGGGGFGGGGGGGGGGGGGGGGGGGGGGGGGGGGGGGFFGGFGFGGG)<FGGGGGGGGGGFFFFFFGFFGGGFFEEDEFFF>FFFGFFFBBFBFFFFGFGGFFFFFFFFFFFFB>BFFB
@M06628:26:000000000-CRM2J:1:1101:16827:13911 1:N:0:113
TACGGAGGGTCCGAGCGTTAATCGGAATTACTGGGCGTAAAGCGCGCGTAGGTGGATTCGTCAGTCAGATGTGAAAGCCCAGGGCTCAACCTTGGAACTGCATCTGATACTGCTAGTCTAGAATACAGTAGAGGGTAGTGGAATTTCCTGTGTAGCGGTGAAATGCGTAGATATAGGAAGGAACACCAGTGGCGAAGGCGACTACCTGGACTGATATTGACACTGAGGTGCGAAAGCGTGGGGAGCAAACAGGATTAGATACCCTGGTAGTCCACGCCGTAA
+
GGGGGGGGGGGGGGGGGGGGGGGGGGGGGGGGGGGGGGGGGGGGGGGGGGGGGGGGGG9FGGGGGGGGGGGGGGGGGGGGGGGGGGGGGGGGGGGGGGGGGGGGGGGGGGGGGGGGGGGGGGGGGGGGGGGGGGGGGGGGGGGGGGGGGGGGGGGGGGGGGGGGGGGGFGGGGGGGGGGGGGFGGGCCFGGFGGGGGGGGFFGGFGFGGGFFGFGGFFGGGGGFFFFFFFFBGGGFFEBFEB>BFFB<GFFFF??AF>AAFBGFF85:<AAFABBFFF69BB
@M06628:26:000000000-CRM2J:1:1101:6568:13923 1:N:0:113
TACGGAGGGTGCAAGCGTTACTCGGAATCACTGGGCGTAAAGAGCGTGTAGGCGGGTTTGTAAGTTTGAAGTGAAATCCAATGGCTCAACCATTGAACTGCTTTGAAAACTGCTTACCTAGAATATGGGAGAGGTAGATGGAATTTCTGGTGTAGGGGTAAAATCCGTAGAGATCAGAAGGAATACCGATTGCGAAGGCGATCTACTGGAACATTATTGACGCTGAGACGCGAAAGCGTGGGGAGCAAACAGGATTAGATACCCTGGTAGTCCACGCCCTAA
+
GGGGGGGGGGGGGGGGGGGGGGGGGGGGGGGGGGGGGGGGGGGGGGGGGGGGGGGGGGGGGGGGGGGGGFFGGGGGGGGGGGGGGGGGGGGGGFGGGGGGGGGGGFGGGGFEGGGCGGGGFGGGGGGGGGGFEGGFGGGGGGGCFGGGGGGGGGGGGGGGGGFFFGGFFGGGGGGEFGGGGGGGGFFEGGGGGGGGGGGGFFGGFCFGGGFFGGGGGGGFD*>BE6>FFGFFGGD>FFFFEF>?FBBFGFFFFFFFFFBFGA@CFBFFFF>945<:0>19?:
@M06628:26:000000000-CRM2J:1:1101:11639:13928 1:N:0:113
TACGAGGGGTGCAAGCGTTAATCGGAATTACTGGGCGTAAAGCGTGCGTAGGTGGTTTGTTAAGCAAGATGTGAAAGCCCCGGGCTCAACCTGGGAACTGCATTTTGAACTGGCAAACTAGAGTATTGTAGAGGGTAGTGGAATTTCCAGTGTAGCGGTGAAATGCGTAGAGATTGGAAGGAACATCAGTGGCGAAGGCGGCTACCTGGACAAATACTGACACTGAGGCACGAAAGCGTGGGGAGCAAACAGGATTAGATACCCTGGTAGTCCACGCCGTAA
+
GGGGFGGGGGGGGGGGGGGGGGGGGGGGGGGGGGGGGGGGGGGGGGGGGGGGFGGEGGGGGGGGGGGGGGGGGGGGGGGGGGGGGGGGGGGGGGGGGGGGGGGGGGGGGGGGGGGGGGGGGGGGGGGGGGGGGGGGGGGGGGGGGGGGGGGGGGGGGGGGGGGGGGGGFGGGGGGGGCFGGGGGGGGGGGGGGGGGGGGCDBGG@GFGGFFFGGGGGGGGGFGFFFFFFGFFGGGFFFFFFF>BFB??GFFFFFFFFFFAGFGGFBFFBFFFFFDFFFFBFF
@M06628:26:000000000-CRM2J:1:1101:4947:13956 1:N:0:113
TACGAGGGGTGCAAGCGTTAATCGGAATTACTGGGCGTAAAGCGTGCGTAGGTGGTTTGTTAAGCAAGATGTGAAAGCCCCGGGCTCAACCTGGGAACTGCATTTTGAACTGGCAAACTAGAGTATTGTAGAGGGTAGTGGAATTTCCAGTGTAGCGGTGAAATGCGTAGAGATTGGAAGGAACATCAGTGGCGAAGGCGGCTACCTGGACAAATACTGACACTGAGGCACGAAAGCGTGGGGAGCAAACAGGATTAGATACCCTGGTAGTCCACGCCGTAA
+
GGGGGGGGGGGGGGGGGGGGGGGGGGGGGGGGGGGGGGGGGGGGGGGGGGGGGGGGGGGGGGGGGGGGGGGGGGGGGGGGGGGGGGGGGGGGGGGGGGGGGGGGGGGGGGGGGGGGGGGGGGGFFGGGGGGGGGGGGGGGGGGGGGGGGGGGGGGGGGGGGGGGGGGGFGGGGGGGGGGGGGGGGGGGGGGGGEGGGGGGFFDGFGFGGGFFGGGGGGGGGGGFFAFFFDFFGGGFFEEFFBFFFFBFF<@FFFFF<>AFGFGGF:@?FF>9:A<FBF;>B:
@M06628:26:000000000-CRM2J:1:1101:12449:13960 1:N:0:113
TACGGAGGGTCCGAGCGTTAATCGGAATTACTGGGCGTAAAGCGCGCGTAGGTGGATTGGTCAGTCAGATGTGAAAGCCCAGGGCTCAACCTTGGAACTGCATCTGATACTGCTAGTCTAGAATACAGTAGAGGGTAGTGGAATTTCCTGTGTAGCGGTGAAATGCGTAGATATAGGAAGGAACACCAGTGGCGAAGGCGACTACCTGGACTGATATTGACACTGAGGTGCGAAAGCGTGGGGAGCAAACAGGATTAGATACCCTGGTAGTCCACGCCGTAA
+
GGGGGGGGGGGGGGGGGGGGGGGGGGGGGGGGGGGGGGGGGGGGGGGGGGGGFFGGGGGGGGGGGGGGGGGGGGGGGGGGGGGGGGGGGGGGGGGGGGGGGGGGGGGGGGGGGGGGGGGGGGGGGGGGGGGGGGGGGGGGGGGGGGGGGGGGGGGGGGGGGGGGGGGEEGGGGGGGGGGGGGGGGGGGGGGGGGGGGGGGFFGGFGFGGGFFGGFGGGGGGGGFFBFFFGFFGGGF?FFFFFFBFFFBGBFFFFFFF?FFGBFGF?38>FFFAFFFFFFF<:
@M06628:26:000000000-CRM2J:1:1101:9454:13973 1:N:0:113
TACGAGGGGTGCAAGCGTTAATCGGAATTACTGGGCGTAAAGCGTGCGTAGGTGGTTTGTTAAGCAAGATGTGAAAGCCCCGGGCTCAACCTGGGAACTGCATTTTGAACTGGCAAACTAGAGTATTGTAGAGGGTAGTGGAATTTCCAGTGTAGCGGTGAAATGCGTAGAGATTGGAAGGAACATCAGTGGCGAAGGCGGCTACCTGGACAAATACTGACACTGAGGCACGAAAGCGTGGGGAGCAAACAGGATTAGATACCCTGGTAGTCCACGCCGTAA
+
GGGGFGGGGGGGGGGGGGGGFGGGGGGGGGGGGGGGGGGGGGGGGGGGGGGGGGGGGGGGGGGGGGGGGGGGGGGGGGGGGGGGGGGGGGGGGGGGGGGGGGGGGGGGGGGGGGGGGGGGGGGGGGGGGGGGGGGGGGGGGGGGGGGGGGGGGGGGGGGGGEGGGGGGFGGGGGGGGGGGGGGGGGGGGGGGGGGGGEGGFFGGFGFGGGFFGGGGGGGGGGGFFFFFFGFFGGGFFFFF>>FFFFF?FFFFFFFA??AFGFGGFFFFFFFFFFFFFFF9BB
@M06628:26:000000000-CRM2J:1:1101:4481:13993 1:N:0:113
TACGGAGGGTGCGAGCGTTAATCGGAATTACTGGGCGTAAAGCGCATGCAGGTGGTTCGTTAAGTCAGATGTGAAAGCCCGGGGCTCAACCTCGGAACTGCATTTGAAACTGGCGGACTAGAGTACTGTAGAGGGGGGTAGAATTTCAGGTGTAGCGGTGAAATGCGTAGAGATCTGAAGGAATACCAGTGGCGAAGGCGGCCCCCTGGACAGATACTGACACTCAGATGCGAAAGCGTGGGGAGCAAACAGGATTAGATACCCTGGTAGTCCACGCCGTAA
+
GGGGGCFGGGGGGGGGGGGGFGGGGGGGGGGGGGGGGGGGGGGGGGGGGGGGGGGGGGGGGGGGGGGGGGGFGGGGGGGGGGGGGGGGGGGGGGGGGGGGGGGGGGGGGGGG,FFGGGGGGGGGGGGGGGGFGGGGGGDGGGGGGGGGGGGGGGGCEGGEFGFGGGGGFGGGGGGGGFGGGGGGGFFGFFFFDCGGC?GC@BDDFGFGGF>FGGGGGGGGGGGFF7FFFFFBGGD;?FFEFFF0;>B?C?FFF?FF?>2<*6<FF?@?A><A<AFFF3;204
@M06628:26:000000000-CRM2J:1:1101:22142:14031 1:N:0:113
TACGAGGGGTGCAAGCGTTAATCGGAATTACTGGGCGTAAAGCGTGCGTAGGTGGTTTGTTAAGCAAGATGTGAAAGCCCCGGGCTCAACCTGGGAACTGCATTTTGAACTGGCAAACTAGAGTATTGTAGAGGGTAGTGGAATTTCCAGTGTAGCGGTGAAATGCGTAGAGATTGGAAGGAACATCAGTGACGAAGGCGGCTACCTGGACAAATACTGACACTGAGGCACGAAAGCGTGGGGAGCAAACAGGATTAGATACCCGGGGAGTCCACGCCGTAA
+
GGGGGGGGGGGGGGGGGGGGGGGGGGGGGGGGGGGGGGGGGGGGGGGGGGGGGGGGGGGGGGGGFGGGGGGGGGGGGGGGGGGGGGGGGGGGGGGGGFGGGGGGGGGGGGGGGGGGGGGGGGGFFGGGGGGGGGGGGGGGGGGGGGGGGGGGGGGGGGGGGFFFGGGEEGDGFGGGGGCFGGGGGGGGGGGG@CEDGGCC>:DDFGAGGGFFFFGGGFDEFGC@FFFF@7<<GGGFBB@FFF9463??F0)841?<3.-.7:<<>9E(-4?B9A2-45;411
@M06628:26:000000000-CRM2J:1:1101:25253:14066 1:N:0:113
TACGGAGGGTGCGAGCGTTAATCGGAATTACTGGGCGTAAAGCGCACGCAGGCGGTTTGTTAAGCTAGATGTGAAAGCCCCGGGCTCAACCTGGGACGGTCATTTAGAACTGGCAGACTAGAGTCTTGGAGAGGGGAGTGGAATTCCAGGTGTAGCGGTGAAATGCGTAGATATCTGGAGGAACATCAGTGGCGAAGGCGACTCCCTGGCCAAAGACTGACGCTCATGTGCGAAAGTGTGGGTAGCGAACAGGATTAGATACCCGGGTAGTCCACACCGTAA
+
GGGGGGGGGGGGGGGGGFFGGGGGGEGGGGGGFGGGGGGGGGGGGGGGGGGGGGGGGGGGGFGGCGGGGDFGGGGGGDFGGGGGGGGGGGGGGGF8F@FFEGGGGGGGGGGGGGGGGGGGGGGGGGGGGGGGGGGGCEFGGGEFGGFCFGGGGGGGGGGGFGFGGGGG><5=C@FGF?FFGDDGFGG7?FGGGGEGGDFGEB3C65>FGFF69CGGCFFGGGG>EBFB=GB6EED>)7BFEB>A<:B9C9B@???A<7A>7)3+)(531:><2<B:6596?8
@M06628:26:000000000-CRM2J:1:1101:6138:14072 1:N:0:113
TACGGAGGGGGTTAGCGTTGTTCGGAATTACTGGGCGTAAAGCGTACGTAGGCGGATTGGAAAGTTGGGGGTGAAATCCCAGGGCTCAACCCTGGAACTGCCTCCAAAACTATCAGTCTAGAGTTCGAGAGAGGTGAGTGGAATTCCAAGTGAAGAGGGGAAATTCGTAGATATTTGGAGGAACACCAGGGGCGAAGGCGGCTCACTGGCTCGATACGGACGCTGAGGTACGAAAGTGTGGGGAGCAAAAAGGCTTAGATACCCTGGTAGTACACACCGGAA
+
GGFGGGGGGGGGGGGGGFFGFFFGDEFGGGGGGGGGGGGGGGGGFGGGGGGGFGGCCFGGGGFGGGFGGGGCCGGGGFGGGGFGGGGGGGGGFG7D<FCFGGGGCGFG<C,8@><FDF,33@F==,@D,3**BC,<>F@D8B<?,DFC,,22,,66<:*1=FC??;C@A551>E9?F??C7CCF>FE***2*)2:<ECCE)))1=79EFGFF3)29775ECCD:04@FFFF6EGD0:4*08?>(408?4(.53()242><C9<CF30.667)6))),<((,3
@M06628:26:000000000-CRM2J:1:1101:6135:14090 1:N:0:113
TACGGAGGGGGTTAGCGTTGTTCGGAATTACTGGGCGTAAAGCGTACGTAGGCGGATTGGAAAGTTGGGGGTGAAATCCCAGGGCTCAACCCTGGAACTGCCTCCAAAACTATCAGTCTAGAGTTCGAGAGAGGTGAGTGGAATTCCAAGTGTAGAGGTGAAATTCGTAGATATTTGGAGGAACACCAGTGGCGAAGGCGGCTCACTGGCTCGATACTGACGCTGAGGTACGAAAGTGTGGGGAGCAAACAGGATTAGATACCCTGGTAGTCAACACCGTAA
+
GGGGGGGGGGGGGGGGGGGGGGGGGGGGGGGGGGGGGGGGGGGGGGGGGGGGGGGGGGGGGGGGGGGGGGGGGGGGGGGGGGGGGGGGGGGGGGGGGGGGGGGGGGGGGGGGGGGGGGGGGGGGGGGGGGGGGGGGGGGGGGGGGGGGGGGGGGGGGGGGGGGGGGGGFGGGGGGGGGGGGGGGGGGGGGGGGGGGGGGGFFGGFGFGGGFFGGGGGGGGGGGFFBFFFGFFGGGFFFFFFFFFFBF?GF:7<BFABBA<GA@CF?>?FA2<).8?FDB?BF
@M06628:26:000000000-CRM2J:1:1101:7631:14091 1:N:0:113
TACGGAGGGGGTTAGCGTTGTTCGGAATTACTGGGCGTAAAGCGCACGTAGGCGGATCAGAAAGTATAGGGTGAAATCCCAGGGCTCAACCCTGGAACTGCCTTGTAAACTCCTGGTCTTGAGTTCGAGAGAGGTGAGTGGAATTCCGAGTGTAGAGGTGAAATTCGTAGATATTCGGAGGAACACCAGTGGCGAAGGCGGCTCACTGGCTCGATACTGACGCTGAGGTGCGAAAGTGTGGGGAGCAAACAGGATTAGATACCCTGGTAGTCCACACCGTAA
+
GGGGGGGGGGGGGGGGGGGGGGGGGGGGGGGGGGGGGGGGGGGGGGGGGGGGGGGGGGGGGGGGGGGGGGGGGGGGGGGGGGGGGGGGGGGGGGGGGGGGGGGGGGGGGGGGGGGGGGGGGGGGGGGGGGGGGGGGGGGGGGGGGGGGGGGGGGGGGGGGGGGGGGGGFGGGGGGGGGGGGGGGGGGGGGGGGGGGGGGGFEGGFGFGGGFFGGGGGGGGGGGFFBFFFGFFGGGFBFFFFFFFFFFFGFFFFFFFFFBFGFGGFB>:FFFFBFFFFFFFFF
@M06628:26:000000000-CRM2J:1:1101:7639:14107 1:N:0:113
TACGGAGGGGGTTAGCGTTGTTCGGAATTACTGGGCGTAAAGCGCACGTAGGCGGATCAGAAAGTATAGGGTGAAATCCCAGGGCTCAACCCTGGAACTGCCTTGTAAACTCCTGGTCTTGAGTTCGAGAGAGGTGAGTGGAATTCCGAGTGTAGAGGTGAAATTCGTAGATATTCGGAGGAACACCAGTGGCGAAGGCGGCTCACTGGCTCGATACTGACGCTGAGGTGCGAAAGTGTGGGGAGCAAACAGGATTAGATACCCTGGTAGTCCACACCGTAA
+
GGGGGCGGGGGGGGGGGGGGGGGGGGGGGGGGGGGGGGGGGGGGGGGGGGFGGGEDGGGGGGGGFCGGGGGGGGGGGGGGGGFGGGGGGGGGGGGGGGG<FGGGGGGGGGGGGGGGGGGFGFGGGGGGGGGGGGGGGGGGGGGGCGGGCGGGGGGGGFGGGGGGGDGGFGGGGGGGCFGGGGGGGCEGGGG6DGCDGGGG:BGGFGFGGGFFGCDFDFGCF5DEFBFFFDFFGGC2:@*9:<>?B14:F8:<?:)6<D)6DBGG@:FF29<AA<?:?F9,(3
@M06628:26:000000000-CRM2J:1:1101:25375:14161 1:N:0:113
TACGGAGGGTGCAAGCGTTAATCGGAATTACTGGGCGTAAAGCGCGCGTAGGCGGTTACATAAGTTGGAAGTGAAAGCCCCGGGCTCAACCTGGGAACTGCTTTCAAAACTGTGTGACTAGAGTGCAGCAGAGGATAGTGGAATTTCTAGTGTAGCGGTGAAATGCGTAGATATTAGAAGGAACACCAGTGGCGAAGGCGACTGTCTGGGCTGACACTGACGCTGAGGTGCGAAAGCGTGGGGAGCAAACAGGATTAGATACCCTGGTAGTCCACGCCGTAA
+
GGGGGDGGGGGGGGGGGGGGGGGGGGGGGGGGGGGGGGGGGGGGGGGGGGGGGGGGGGGGGGGGGGGGGGGGGGGGGGGGGGGGGGGGGGGGGGGGGGGGGGGGFGGGGGGGGGGGGGGGGGGGGGFGGGGGGGGGGGGGGGGGGGGGGGGGGGGGGGGGGGGFGGGG5DCCGGGFGGGGGGGGGGGGGGGGGGGGGGGGFFCDFGFGGGFFGGGGGGGEGGDEDBFF@GFFGGGFFFFFFFFFFF<7<2;:6?F<<<AFGFFCF?FBAAFFAA?<BF>6?:
@M06628:26:000000000-CRM2J:1:1101:4060:14197 1:N:0:113
TACGGAGGGTGCGAGCGTTAATCGGAATTACTGGGCGTAAAGCGCATGCAGGTGGTTCATTAAGTCAGATGTGAAAGCCCGGGGCTCAACCTCGGAACTGCATTTGAAACTGGTGAACTAGAGTGCTGTAGAGGGGGGTAGAATTTCAGGTGTAGCGGTGAAATGCGTAGAGATCTGAAGGAATACCAGTGGCGAAGGCGGCCCCCTGGACAGACACTGACACTCAGATGCGAAAGCGTGGGGAGCAAACAGGATTAGATACCCTGGTAGTCCACGCCGTAA
+
GGGGGGGGGGGGGGGGGGGGFGGGGGGGGGGGGGGGGGGGGGGGGGGGGGGGEFGFFFGGGGGGGGGGGGGGGGGGGGGGGGGGGGGGGGGGGGGGGGGGGGGGGGGGGGGGGGGGGGGGGGGGGGGGGGGGGGGGGGDGGGGGGGGFGGGGGGGGGGGGGGGGGGGGFGGGGGGGGGGGGGGFGGGGGGGGGGGGGGGGFFCDFGFGGGFFFG<FGGGGGGGFFFFFFGFFGGG>FFFFF>BFFFF?GFFFFFFFFF2<FFCGF<FFAFFFFBB:>FFFF?
@M06628:26:000000000-CRM2J:1:1101:7653:14205 1:N:0:113
TACGGAGGGTGCAAGCGTTACTCGGAATCACTGGGCGTAAAGAGCGTGTAGGCGGGTTTGTAAGTTTGAAGTGAAATCCAATGGCTCAACCATTGAACTGCTTTGAAAACTGCTTACCTAGAATATGGGAGAGGTAGATGGAATTTCTGGTGTAGGGGTAAAATCCGTAGAGATCAGAAGGAATACCGATTGCGAAGGCGATCTACTGGAACATTATTGACGCTGAGACGCGAAAGCGTGGGGAGCAAACAGGATTAGATACCCTGGTAGTCCACGCCCTAA
+
GGGGGGGGGGGGGGGGGGGGGGGGGGGGGGGGGGGGGGGGGGGGGGGGGGGGGGGGGGGGGGGGGGGGGGGGGGGGGGGGGGGGGGGGGGGGGGGGGGGGGGGGGGGGGGGGGGGGGGGCGGGGGGGGGGGGGGGGGGGGGGGGGGGGGGGGGGGGGGGGFGGGGFGGFGGGGGGGGGGGGGGGGGGGGGGGGGGGGGGGFFGGFGFGGGFFGGGGGGGGGGGFFFFFFGDFGGGFFDEEF>BFFFFFGFFFFFFFFFFFGFCGFFFFBFFFFFFFFFFFFF
@M06628:26:000000000-CRM2J:1:1101:4074:14209 1:N:0:113
TACGGAGGGTGCGAGCGTTAATCGGAATTACTGGGCGTAAAGCGCATGCAGGTGGTTCATTAAGTCAGATGTGAAAGCCCGGGGCTCAACCTCGGAACTGCATTTGAAACTGGTGAACTAGAGTGCTGTAGAGGGGGGTAGAATTTCAGGTGTAGCGGTGAAATGCGTAGAGATCTGAAGGAATACCAGTGGCGAAGGCGGCCCCCTGGACAGACACTGACACTCAGATGCGAAAGCGTGGGGAGCAAACAGGATTAGATACCCTGGTAGTCCACGCCGTAA
+
GGGGGGGGGGGG+FFGGGGGGGGFGGGGFGGGFCGGGGGGGGGGGGGGCGGGEGGGGCFFGGGGGGGGGGGGGGGGGGGG:=FGFGGGGGGG,:FGFFGGGGGGGGGGGGGGGGFGCGGGGGFGGF;>FFGGGG8C:CGDEGGGG?GC7CGGGGGGGGGGGGFF?FGGDCD+@FGGGGGCFGGGGGGGFFCCGEEGGEF55>)).>@;C4<4**><FGFFGCDFFBFFF*9>GGD>0>D7B96?FFF7CBFF((9A?<DFGFFGF?F?F>AA4A?F0FF9?6
@M06628:26:000000000-CRM2J:1:1101:15868:14308 1:N:0:113
TACGGGGGGTGCAAGCGTTAATCGGAATTACTGGGCGTAAAGCGTGCGTAGGTGGTTTGTTAAGCAAGATGTGAAAGCCCCGGGCTCAACCTGGGAACTGCATTTTGAACTGGCAAACTAGAGTATTGTAGAGGGTAGTGGAATTTCCAGTGTAGCGGTGAAATGCGTAGAGATTGGAAGGAACATCAGTGGCGAAGGCGGCTACCTGGACAAATACTGACACTGAGGCACGAAAGCGTGGGGAGCAAACAGGATTAGATACCCTGGTAGTCCACGCCGTAA
+
GGGGGGGGGGGGGGGGGGGGGGGGGGGGGGGGGGGGGGGGGGGGGGGGGGGGGGGGGGGGGGGGGGGGGGGGGGGGGGGGGGGGGGGGGGGGGGGGGGGGGGGGGGGGGGGGGGGGGGGGGGGGGGGGGGGGGGGGGGGGGGGGGGGGGGGGGGGGGGGGGGGGGGGGFGGGGGGGGGGGGGGGGGGGGGGGGGGGGGGGEFGGFGFGGGFFGGGGGGGGGGGFFFFFFGFFGGGFFFFFFFFFFFFFGBFFFFFFFFAAFDFGFBFFFFFFFBFFFFF;B:
@M06628:26:000000000-CRM2J:1:1101:12705:14316 1:N:0:113
TACGAGGGGTGCAAGCGTTAATCGGAATTACTGGGCGTAAAGCGTGCGTAGGTGGTTTGTTAAGCAAGATGTGAAAGCCCCGGGCTCAACCTGGGAACTGCATTTTGAACTGGCAAACTAGAGTATTGTAGAGGGTAGTGGAATTTCCAGTGTAGCGGTGAAATGCGTAGAGATTGGAAGGAACATCAGTGGCGAAGGCGGCTACCTGGACAAATACTGACACTGAGGCACGAAAGCGTGGGGAGGAAACAGGATTAGATACCCTGGTAGTCCACGCCGTGA
+
GEE@FG::7@@F8<FC686C@<@@F::FG@,<<CFGE@@@<FGG8?FG:FGCE<<F,<FF@EFG9?C<=E?,9C<<B?EDGG@>@==EFFGCEF7??FGFGAFB<?@F9>FDDC@FFB,C:,7EDFFFF9E=FGBF:@F68,@=FCCF;E,3EA;;@@C8DGCBD9CCBG4EG7;98FGGGFEFDGG9<FFCDG@7CEFGF>DGF5*0A757/*::7DF<DCGFFBF:;7:(:7/3<BDEEB9B(,((9,?58()6))6<:.3+/,7(6)56-6?F;)-4(-
@M06628:26:000000000-CRM2J:1:1101:15880:14324 1:N:0:113
TACGGGGGGTGCAAGCGTTAATCGGAATTACTGGGCGTAAAGCGTGCGTAGGTGGATTGTTAAGCAAGAGGTGAAAGCCCCGGGCTCAACCTGGGAACTGCATTTTGAACTGGCAAACTAGAGTATTGTAGAGGGTAGTGGAATTTCCAGTGTAGCGGTGAAATGCGTAGAGATTGGAAGGAACATCAGTGGCGAAGGCGGCTACCTGGACAAATACTGACACTGAGGCACGAAAGCTTGGGGAGCAAACAGGATTAGATACCCTGGTAGTCCACGCCCGAA
+
GGGGGDGGGGGGGGGGGGD?FGFGGGGGGGGGGGGGGGGGGGGGEGGGGGGG=BF+:FGGGGGGFFGGG8FFGGGGFGGGGGGDGGGGGGGFGGGGGGGGGFGGFFF@FGGG,=A<:FC2CFD,,7<CCFG9BE<FFGCGGGGGGFG<FFFGGGF98CGGGGFFFGGG)9D7AFGGG?:C*;EGGFGGGGGGGEEDEGGE>DG:)9@FGC7675CFGGGCDCD@44<)5*8:5*>0(*15580:10(8F?FFF::52):)26<@41)(-..4:<804.((-4
@M06628:26:000000000-CRM2J:1:1101:17923:14331 1:N:0:113
TACGAGGGGTGCAAGCGTTAATCGGAATTACTGGGCGTAAAGCGTGCGTAGGTGGTTTGTTAAGCAAGATGTGAAAGCCCCGGGCTCAACCTGGGAACTGCATTTTGAACTGGCAAACTAGAGTATTGTAGAGGGTAGTGGAATTTCCAGTGTAGCGGTGAAATGCGTAGAGATTGGAAGGAACATCAGTGGCGAAGGCGGCTACCTGGACAAATACTGACACTGAGGCACGAAAGCGTGGGGAGCAAACAGGATTAGATACCCTGGTAGTCCACGCCGTAA
+
GGGGGGEGGGGGGGGGGGGGGGGGGGGGGFGGGGGGGGGGGGGGGGGGGGGGFFGGGGGGGGGGGGGGGGGGGGGGGGGGGGGGGGGGGGGGGGGGGGGGGGGGGGGGGGGGGGGGGGGGGGGGGGGGGGGGGGGGGGGGGGGGGGGGGGGGGGFGGGGGGGGGGGGGFGGGGGGGGGGGGGGGGGGGGGGGGCGGGGGGFEDGFGFGGGFFGGGGGGGGGGGFFDFFFDFBGGGFFDFDFFFFFFF?GF@FFFFF7BFFFAFF427?AF>>AFF69FF;<:
@M06628:26:000000000-CRM2J:1:1101:14643:14361 1:N:0:113
TACGAGGGGTGCAAGCGTTAATCGGAATTACTGGGCGTAAAGCGTGCGTAGGCGGTTTGTTAAGCAAGATGTGAAAGCCCCGGGCTCAACCTGGGAACTGCATTTTGAACTGGCAGGCTAGAATCTTGTAGAGGGTAGTGGAATTTCCAGTGTAGCGGTGAAATGCGTAGAGATTGGAAGGAACATCAGTGGCGAAGGCGGCTACCTGGACAAAGATTGACGCTGAGGCACGAAAGCGTGGGGAGCAAACAGGATTAGATACCCTGGTAGTCCACGCCGTAA
+
GGGGGGGGGGGGGGGGGGGGGGGGGGGGGGGGGGGGGGGGGGGGGGGGGGGGGGGGEGGGGGGGGGGGGGGGGGGGGGGGGGGGGGGGGGGGGGGGGGGGGGGGGGGGGGGGGGGGGGGGGGGGGGGGGGGGGGGFFGGGGGGGGGGGGGGGGGGGGGGGGGGGGGGGFGGGGGGGGGGGGGGGGGFGGGGGGGGGGGGGFFGGFGFGGGFFGGGGGGGGGGGFFFFFFGFFGGGFFFFFFFFFFF?<FFFFFFFAFFFDGFGGF?:8AFFF2<FBBFBFFB
@M06628:26:000000000-CRM2J:1:1101:15565:14390 1:N:0:113
TACGAAGGTCCCGAGCGTTATTCGGAATCACTGGGCGTAAAGGGAGCGTAGGCGGCGCGGTAAGTCAGATGTGAAATCTGGAGGCTCAACCTCCAAACTGCATTCGATACTGCCGTGCTAGAGTAATGGAGAGGTAACTGGAATTCTCGGTGTAGCAGTGAAATGCGTAGATATCGAGAGGAAGACCAATGGCGAAAGCAGGTTACTGGACATTTACTGACGCTGAGGCTCGAAGGCTAGGGTAGCGAAAGGGATTAGATACCCCTGTAGTCCTAGCAGTAA
+
GGGGGGGGGGGGGGGGGGGGGGGGGGGGGGGGGGGGGGGGGGGGGGGGGGGGGGGGGGGGGGGGGGGGGGGGGGGGGGGGGGGGGGGGGGGGGGGGGGGGGGGGGGGGGGGGGGGGGGGGGGGGGGGGGGGGGGGGGGGGGGGGGGGGGGGGGGGGGGGGGGGGGGGGFGGGGGGGGGGGGGGGGGGGGGGGGGGGGGGGFFGGFGFGGGFFGGGGGGGGGGGFFFFFFGFBGGGFFFFFFFFFFFFFGFFFBFF?DFFFFFGFF?FFFFFFFAAFFFAFFD
@M06628:26:000000000-CRM2J:1:1101:8851:14410 1:N:0:113
TACGGAGGGTGCGAGCGTTAATCGGAATTACTGGGCGTAAAGCGCATGCAGGTGGTTCATTAAGTCAGATGTGAAAGCCCGGGGCTCAACCTCGGAACTGCATTTGAAACTGGTGAACTAGAGTGCTGTAGAGGGGGGTAGAATTTCAGGTGTAGCGGTGAAATGCGTAGAGATCTGAAGGAATACCAGTGGCGAAGGCGGCCCCCTGGACAGACACTGACACTCAGATGCGAAAGCGTGGGGAGCAAACAGGATTAGATACCCTGGTAGTCCACGCCGTAA
+
GGGGGGGGGGGGGGGGGGGGGGGGGGGGGGGGGGGGGGGGGGGGGGGGGGGGGGGGGGGGGGGGGGGGGGGGGGGGGGGGGGGGGGGGGGGGGGGGGDGGGGGGGGGGGGGGGGGGGGGGGGGGGGGGGGGGGGGGGGGGGGGGGGGGGGGGGGGGGGGGGGGGGGGGFGGGGGGGGGGGGGGGGGGGGGGGGGGGGGGGFFGGFGFGGGFFGGGGGGGGGGGFFFFFFGFFGGDBBFEFFFF?FFFFGFFFFFFDFFAAFDCFFFFFBFFFFFFFFFFFFF
@M06628:26:000000000-CRM2J:1:1101:25394:14421 1:N:0:113
TACGAGGGGTGCAAGCGTTAATCGGAATTACTGGGCGTAAAGCGTGCGTAGGTGGTTTGTTAAGCAAGATGTGAAAGCCCCGGGCTCAACCTGGGAACTGCATTTTGAACTGGCAAACTAGAGTATTGTAGAGGGTAGTGGAATTTCCAGTGTAGCGGTGAAATGCGTAGAGATTGGAAGGAACATCAGTGGCGAAGGCGGCTACCTGGACAAATACTGACACTGAGGCACGAAAGCGTGGGGAGCAAACAGGATTAGCTACCCTGGTAGTCCACTCCGTAA
+
GGGGFEGGGGGGGGGGGGGGGGGGGGGGGGGGGGGGGGGGGGGGGGGGFEGGGGGGGGGGGGGGGGGGGGGGGGGGGGGG7FGGGG<FGF<?EFFGGGGGGGGGGGGGGGGGGGGGGGGGGGGCFCAFGGGGFGDFGGGFGFFG?FGGFGGGGDGGGGEGGGFFFGGGEGGGGFCGDFFGDGGGCFGGGGGC:CEDGCFG35DD?FFGFGF4DF*>FGFGGGGFFF?)09F?EGG2:3>B:9>BF9B?4?7;:1)6>7()25:;=4732<7<-674(?<:14
@M06628:26:000000000-CRM2J:1:1101:29665:14422 1:N:0:113
TACGAGGGGTGCAAGCGTTAATCGGAATTACTGGGCGTAAAGCGTGCGTAGGTGGGTTGTTAAGCAAGATGTGAAAGCCCCAGGCTCAACCTGGGAACTGCATTTTGAACTATCAAACTAGAGTATAGTAGAGGGTAGTGGAATTTCCAGTGTAGCGGTGAAATGCGTAGAGATTGGAAGGAACATCAGTGGCGAAGGCGGCTACCTGGACAAATACTGACACTGAGGCACGAAAGCGGGGGGAGCAAACAGGATTAGATACCCTGGTAGTCCAAGCCTAAA
+
9CFF-6@FDBEGFGFGGFGGGGGFEGEF6FGFEGGGGGGGGCG@F7::4F@FEFG+C?F+FCGGGGF,<FAFFFFGFFB7B++AFGGGGG?F?FGGG=CFFFEFCA<FGGG,,C,<=DAFGGCFGC,@DGAFFGF+@+8DFFFACGGGGGGC@FGGGGG>5>D9DFGEEGGGGGE,=CE:CGAFFCFG9C968CEDEC5:3)/*099CGCF)9*>FCCC<6FFF*8F0)9F?GEG0?)))5(-3(78:D?4;6??>><<AFFFG*,),.).66<))4)().5
@M06628:26:000000000-CRM2J:1:1101:25382:14435 1:N:0:113
TACGAGGGGTGCAAGCGTTAATCGGAATTACTGGGCGTAAAGCGTGCGTAGGTGGTTTGTTAAGCAAGATGTGAAAGCCCCGGGCTCAACCTGGGAACTGCATTTTGAACTGGCAAACTAGAGTATTGTAGAGGGTAGTGGAATTTCCAGTGTAGCGGTGAAATGCGTAGAGATTGGAAGGAACATCAGTGGCGAAGGCGGCTACCTGGACAAATACTGACACTGAGGCACGAAAGCGTGGGGAGCAAACAGGATTAGATACCCTGGTAGTCCACGCCGTAA
+
GGGGFGGGGGGFGGGGGGGGGGGGGGGGGGGGGGGGGGGGGGGGGGGGGEGGGGGFGGGGGGGGGGGGG9FGGGGGGGGGDGGGGGGGGGGGGGGGFFGGGGGGGGGGGGGGGGGD@GFDFGGGGGGGGGGGGGGFFGGGGGGGGGGEGGGCGGGGGGGGGGGGGGGGFGGGCFGGGDGF=FGGFGGEFFGGGGGGGGGGFFGC7<FGGGFF4DFGGDGGG?FFFAFFFDFFGGGFFFFDFFB0>>??FBFF?BFF>?ADGBF@F:F:>A2>B9<:9FB>??
@M06628:26:000000000-CRM2J:1:1101:24766:14489 1:N:0:113
TACGGAGGGTCCGAGCGTTAATCGGAATTACTGGGCGTAAAGCGCACGCAGGCGGTTTGTTAAGCTAGATGTGAAAGCCCTGGGCTCAACCTGGGAATTGCATTTAGAACTGGCAGGCTAGAGTTTTGGAGAGGGGAGTGGAATTCCAGGTGTAGCGGTGAAATGCGTAGATATCTGGAGGAACATCAGTGGCGAAGGCGACTCCCTGGTCAGTAACTGACGCTCATGTGCGAAAGTGTGGGTAGCGAACAGGATTAGATACCCTGGTAGTCCACACCGTAA
+
GGGGGGGGGGGFGGGGG:CCFCGGGGGGGGFGGGGGGGGGGGGGGGGDGEEGDGG7::FFGGGGFGGGFDGGGGGGGGGGGFFGGFGGGGDEFGGGGGCFGGFDFGGFEGGGGGGDGDGCGGGGGFGGGGGGGGGGGG<DECGFGGGGGGGEGGGGGCCGCGFGGGGCDGGFGG?CF79EEFCFFGFGFGGCCGG<ECGGFF:DFGFGGDFFGDFFGGGGGGG:>>BFFC4,:ED;2@=F3<1>?0-7D6>@1<F)8?A<:6<AF(8:-)-)-6)(8@9(34
@M06628:26:000000000-CRM2J:1:1101:18010:14511 1:N:0:113
TACGGAGGGTCCGAGCGTTAATCGGAATTACTGGGCGTAAAGCGCACGCAGGCGGTTTGTTAAGCTAGAGGTGAAAGCCCTGGGCTCAACCTTGGAATTGCATTTAGAACTGGCAGGCTAGAGTTTTGGAGAGGGGAGTGGAATTCCAGGTGTAGCGGTGAAATGCGTAGATATCTGGAGGAACATCAGTGGCGAAGGCGACTCCCTGGTCAGTAACTGACGCTCAGGTGCGAAAGTGTGGGTAGCGAACAGGATTAGATACCCTGGTAGTCCACACCGTAA
+
GGGGBFGGG@6E+FGGGGG:@FGGGGGG<FGGGGGGGGGGGGGGGGGG@FGGGGG+CCF?,EFGCFGG9,BFGGGG9FGG8,AFGGGGGGGG,EGGGCGGG<F=FG<FGGG@,BFGCFGGGGGGGE33@FGGGGCGGGGFGGGGGGG@CGGGGGG,FGGGGGGGBFGGEGGGGG7:CFGGGGGGGFGGGGGGGGGGGGGGF>GG)>@FG>F*>7:CGGGGGGGF52.7F6@>EGGBFFFFFB9AFF69DFFFFFFFF?A<FFFFFBFFFFDDFD2:?F>FF:
@M06628:26:000000000-CRM2J:1:1101:9928:14619 1:N:0:113
TACGAGGGGTGCAAGCGTTAATCGGAATTACTGGGCGTAAAGCGTACGTAGGCGGTTTGTTAAGCAAGATGTGAAAGCCCAGGGCTCAACCTTGGAACTGCATTTTGAACTGGCAAACTAGAGTACTGTAGAGGGTGGTGGAATTTCCAGTGTAGCGGTGAAATGCGTAGAGATTGGAAGGAACATCAGTGGCGAAGGCGGCCACCTGGACAGATACTGACGCTGAGGTACGAAAGCGTGGGGAGCGAACAGGATTAGATACCCTGGTAGTCCACGCCGTAA
+
GGGGFGGGGGGGGGGGGGGGGGGGGGGGGGGGGGGGGGGGGGGGGGGGGGGGGGGGGGGGGGGGGGGGGGGGGGGGGGGGGGGGGGGGGGGGGGGGGGGGGGGGGGGGGGGGGGGGGGGGGGGGGGGGGGGGGGGGGGGGGGGGGGGGGGGGGGGGGGGGGGGGGGGGFGGGGGGGGGGGGGGGGGGGGGGGGGGGGGGGFFGGFGFGGGFFGGGGGGGGGGGFFFFFFGFFGGGFFFFFFF>F;BFFGFFFFFFFFFFFGFFGFFFFFFFF2>>?BFFFFB
@M06628:26:000000000-CRM2J:1:1101:23740:14628 1:N:0:113
TACGGAGGGTGCGAGCGTTAATCGGAATTACTGGGCGTAAAGCGCACGCAGGCGGTTTGTTAAGCTAGATGTGAAAGCCCCGGGCTCAACCTGGGACGGTCATTTAGAACTGGCAGACTAGAGTCTTGGAGAGGGGAGTGGAATTCCAGGTGTAGCGGTGAAATGCGTAGATATCTGGAGGAACATCAGTGGCGAAGGCGACTCCCTGGCCAAAGACTGACGCTCATGTGCGAAAGTGTGGGTAGCGAACAGGATTAGATACCCTGGTAGTCCACACCGTAA
+
GGGGGGGGGGGGGGGGGGGGGGGGGGGGGGGGGGGGGGGGGGGGGGGGGGGGGGGGGGGGGGGGGGGGGGGGGGGGGGGGGGGGGGGGGGGGGGGGGGGGGGGGGGGGGGGGGGGGGGGGGGGGGGGGGGGGGGGGGGGGGGGGGFGFGGGGGGGGGG>EGGGFGGGGFGGGGGGGGGGGGGGGGGGGGGGGGGGGGGGG@EDD4CFGGGFFFF<FGGGCFGG@EFFF?GFBDGGF:@FFFFFFBBFB3(.02.?A?<AFGFG664F>42<<<>7?FFF26:
@M06628:26:000000000-CRM2J:1:1101:9984:14630 1:N:0:113
TACGAGGGGTGCAAGCGTTAATCGGAATTACTGGGCGTAAAGCGTGCGTAGGTGGTTTGTTAAGCAAGATGTGAAAGCCCCGGGCTCAACCTGGGAACTGCATTTTGAACTGGCAAACTAGAGTATTGTAGAGGGTAGTGGAATTTCCAGTGTAGCGGTGAAATGCGTAGAGATTGGAAGGAACATCAGTGGCGAAGGCGGCTACCTGGACAAATACTGACACTGAGGCACGAAAGCGTGGGGAGCAAACAGGATTAGATACCCTGGTAGTCCACGCCGTAA
+
GGGGGGGGGGGGGGGGGGGGFFGGGGGGGGGGGGGGGGGGGGGGGGGGGGGGGGGGGGGGGGGGGGGGGGGGGGGGGGGGGGGGGGGGGGGGGGGGGGGGGGGGGGGGGGGGGGGGGGGGGGGGGGGGGGGGGGGGGGGGGGGGGGGGGGGGGGGGGGGGGGGGGGGGFGCFGEFGGFGGGGGGGGGGGGGGGGGGGGGGFFGGFGFGGFFFGGGGGGGGFCGFFFFFFGFFGDD>FBFFFFFFFFFFGF>5?BFADFBAFFGGFBF?ABBF>F><659>??
@M06628:26:000000000-CRM2J:1:1101:17884:14630 1:N:0:113
TACGAGGGGTGCAAGCGTTAATCGGAATTACTGGGCGTAAAGCGTGCGTAGGTGGTTTGTTAAGCAAGATGTGAAAGCCCCGGGCTCAACCTGGGAACTGCATTTTGAACTGGCAAACTAGAGTATTGTAGAGGGTAGTGGAATTTCCAGTGTAGCGGTGAAATGCGTAGAGATTGGAAGGAACATCAGTGGCGAAGGCGGCTACCTGGACAAATACTGACACTGAGGCACGAAAGCGTGGGGAGCAAACAGGATTAGATACCCTGGTAGTCCACGCCGTAA
+
GGGGGGGGGGGGGGGGGGGGGGGGGGGGGGGGGGGGGGGGGGGGGGGGGGGGGGGGGGGGGGGGGGGGGGGGGGGGGGGGGGGGGGGGGGGGGGGGGGGGGGGGGGGGGGGGGGGGGGGGGGGGGGGGGGGGGGGGGGGGGGGGGGGGGGGGGGGGGGGGGGGGGGGGFGGGGGGGGGGGGGGGGGGGGGGGGGGGGGGGFFGGFGFGGGFFGGGGGGGGGGGFFFFFFGFBGGGFFFFFFFFFFFFFGFFF<:FDFFFFGFGGFBFFFFBFFA><FFFFFF
@M06628:26:000000000-CRM2J:1:1101:10001:14635 1:N:0:113
TACGAGGGGTGCAAGCGTTAATCGGAATTACTGGGCGTAAAGCGTGCGTAGGTGGTTTGTTAAGCAAGATGTGAAAGCCCCGGGCTCAACCTGGGAACTGCATTTTGAACTGGCAAACTAGAGTATTGTAGAGGGTAGTGGAATTTCCAGTGTAGCGGTGAAATGCGTAGAGATTGGAAGGAACATCAGTGGCGAAGGCGGCTACCTGGACAAATACTGACACTGAGGCACGAAAGCGTGGGGAGCAAACAGGATTAGATACCCTGGTAGTCCACGCCGTAA
+
GGGGGGGGGGGGGGGGGGGGDFGGGGGGGGGGGGGGGGGGGGGGGGGGGGGGGGGGGGGGGGGGGGGGGGGGGGGGGGGGGGGGGGGGGGGGGGGGGGGGGGGGGGGGGGGGGGGGGGGGGGGGGGGGGGGGGGGGGGGGGGGGGGGGGGGGGGGGGGGGGGGGGGGGFGGGGGGGGGGGGGGGGGGGGGGGGGGGGGGGFFGD?DFGGGFFGGGGGGGGGGGFFFFFFGFFGGGFFFFFFFFFBFFBGFFF?BFABDFFGAFFFBFFFFFF<AFFFF>><?
@M06628:26:000000000-CRM2J:1:1101:21739:14650 1:N:0:113
TACGAGGGGTGCAAGCGTTAATCGGAATTACTGGGCGTAAAGCGTTCGTAGGCGGTTGAATAAGCAAGATGTGAAAGCCCAGGGCTCAACCTTGGAACTGCATTTTGAACTGTTCGACTAGAGTACTGTAGAGGGTGGTGGAATTTCCAGTGTAGCGGTGAAATGCGTAGAGATTGGAAGGAACATCAGTGGCGAAGGCGGCCACCTGGACAGATACTGACGCTGAGGAACGAAAGCGTGGGGAGCGAACAGGATTAGATACCCTGGTAGTCCACGCCGTAA
+
GGGGGGGGGGGGGGGGGGGGGGGGGGGGGGGGGGGGGGGGGGGGGGGGGGGGGGGGGGGGGGGGGGGGGGGGGGGGGGGGGGGGGGGGGGGGGGGGGGGGGGGGGGGGGGGGGGGGGGGGGGGGGGGGGGGGGGGGGGGGGGGGGGGGGGGGGGGFGGGGGGGGGGGGEGGGGGGGGFGGGGGFGFGGGGGGDGGGGGGGFFGGFGFGGGFFGGDCC7CFFEGFF>FFFG@:=GDF7>)5>>9:9(7>39:FBFFAFF22><GG@?F?99AF247?>F>1:1
@M06628:26:000000000-CRM2J:1:1101:21656:14671 1:N:0:113
TACGAGGGGTGCAAGCGTTAATCGGAATTACTGGGCGTAAAGCGTGCGTAGGTGGTTTGTTAAGCAAGATGTGAAAGCCCCGGGCTCAACCTGGGAACTGCATTTTGAACTGGCAAACTAGAGTATTGTAGAGGGTAGTGGAATTTCCAGTGTAGCGGTGAAATGCGTAGAGATTGGAAGGAACATCAGTGGCGAAGGCGGCTACCTGGACAAATACTGACACTGAGGCACGAAAGCGTGGGGAGCAAACAGGATTAGATACCCTGGTAGTCCACGCCGTAA
+
GGGGGGGGGGGGGGGGGFGGGGGGGGGGGGGGGGGGGGGGGGGGGGGGGGGGGGGGCFGGGGGGDGGGGGGGGGGGGGGGGGGGGGGGGGGGGGGGGGGGGGGGGGGGGGGGGGGGGGGGGGGGGGGGGGGGGGEGGGGGGGGGGGGGFGGGGGGGGGEGGGGGGGGEFGGGGFGGFGGGGGGGGG?FGGGGGGGGGGGGFFGC@GFGGGFFFGCGGDGGFFGFFFFFFGFFGGGFFFEF@>90308<FFFFFFFA?B<BFFFCF:@BBAFFAFF0;F;614
@M06628:26:000000000-CRM2J:1:1101:4355:14703 1:N:0:113
TACGAGGGGTGCAAGCGTTAATCGGAATTACTGGGCGTAAAGCGTGCGTAGGTGGTTTGTTAAGCAAGATGTGAAAGCCCCGGGCCCAACCTGGGAACTGCATTTTGAACTGGCAAACTAGAGTATTGTAGAGGGTAGTGGAATTTCCAGTGTAGCGGTGAAATGCGTAGAGATTGGAAGGAACATCAGTGGCGAAGGCGGCTACCTGGACAAATACTGACACTGAGGCACGAAAGCGTGGGGAGCAAACAGGATTAGATACCCTGGTAGTCCACGCCGTAA
+
GGGGGGGGGGGGGGGGGGGGGGGGGGGGGGGGGGGGGGGGGGGGGGGGGGGGGGGGGGGGGGGGGGGGGGGGGGGGGGGGGGGGGGFGGGGGGGGGGGGGGGGGGGGGGGGGGGGGGGGGGGGGGGGGGGGGGGGGGGGGGGGGGGGGGGGGGGGGGGGGGGGGGGGGFGGGGGGGFFGGGGGGGGGGGGGGGGGGGGGGFEGGFGFGGGFFGGGGGGGGGGFFFAFFFGFBEGGF?:BDD6;:>FF:61>@??F>B?<AGFEFF?FFDB<A9>?BFFFFFF
@M06628:26:000000000-CRM2J:1:1101:17157:14747 1:N:0:113
TACGAGGGGTGCAAGCGTTAATCGGAATTACTGGGCGTAAAGCGTGCGTAGGTGGTTTGTTAAGCAAGATGTGAAAGCCCCGGGCTCAACCTGGGAACTGCATTTTGAACTGGCAAACTAGAGTATTGTAGAGGGTAGTGGAATTTCCAGTGTAGCGGTGAAATGCGTAGAGATTGGAAGGAACATCAGTGGCGAAGGCGGCTACCTGGACAAATACTGACACTGAGGCACGAAAGCGTGGGGAGCAAACAGGATTAGATACCCTGGTAGTCCACGCCGTAA
+
GGGGGGGGGGGGGGGGGGGGGGGGGGGGGGGGGGGGGGGGGGGGGGGGGGGGGGGGGGGGGGGGGGGGGGGGGGGGGGGGGGGGGGGGGGGGGGGGGGGGGGGGGGGGGGGGGGGGGGGGGGGGGGGGGGGGGGGGGGGGGGGGGGGGGGGGGGGGGGGGGGGGGGGGFGGGGGGGGGGGGGGGFGGGGGGGGGGGGEGGFFGGFGFGGGFFGDFDGGFFGF*)9<FFFGFFGGGFFDBDD9FFFBB?GFFFFFFF2):AGFGGFF>><DFFFF<19@;1<B
@M06628:26:000000000-CRM2J:1:1101:19464:14747 1:N:0:113
TACAGAGGGTGCAAGCGTTAATCGGAATTACTGGGCGTAAAGCGCGCGTAGGTGGTTTGTTAAGTCGGATGTGAAAGCCCAGGGCTCAACCTTGGAATTGCACCCGATACTGGCAGGCTAGAGTACGATAGAGGAGTGTGGAATTTCCTGTGTAGCGGTGAAATGCGTAGATATAGGAAGGAACATCAGTGGCGAAGGCGACACTCTGGATTGATACTGACACTGAGGTGCGAAAGCGTGGGGAGCAAACAGGATTAGATACCCTGGTAGTCCACGCCGGAA
+
GGGGGGGGGGGGGGGGGGGGGGGGGGGGGGGGGGGGGGDGGGGGGGGGGGGGFGGGGGGGGGGGGGGGGGGGGGGGGGFGGGGGGGGGGGGGGGGGFGGGGGGGGGGGGGGGGGGGDGGGGGGGGGGGGGGAGGGGFGGGGFCGGGGGGGGDG7DFFGCEFGGFCFG/:CGFEGGG?CFGGGGDCFGGGGGGGGCDGE5EB>DD@FFGGDFFG=CCF>FGF+*9?2<>?969CEGF?>DFF>>6>>??4()712;23245CAFF=:>26<AAA<),-86(,4
@M06628:26:000000000-CRM2J:1:1101:13803:14750 1:N:0:113
TACGGAGGGTGCGAGCGTTAATCGGAATTACTGGGCGTAAAGCGCATGCAGGTGGTTCATTAAGTCAGATGTGAAAGCCCGGGGCTCAACCTCGGAACTGCATTTGAAACTGGTGAACTAGAGTGCTGTAGAGGGGGGTAGAATTTCAGGTGTAGCGGTGAAATGCGTAGAGATCTGAAGGAATACCAGTGGCGAAGGCGGCCCCCTGGACAGACACTGACACTCAGATGCGAAAGCGTGGGGAGCAAACAGGATTAGATACCCTGGTAGTCCACGCCGTAA
+
GGGGGGGGGGGGGGGGGGGGGGGGGGGGGGGGGGGGGGGGGGGGGGGGGGGGFGGGGGGGGGGGGGGGGGGGGGGGGGGGGGGGGGGGGGGGGGGGGGGGGGGGGGGGGGGGGGGGGGGGGGGGGGGGGGGGGGGGGGGGGGGGGGGGGGGGGGGGGGGGGGGGGGGGBDGGGGGGGGGGGGGGGGGGGGGFGGGGGGGGFFGGFGFGGFFFGCFDGGG7CFG@@<FFFGFFGGGFFF>DFFFFFFFFGFFFFFFA)4<ADAFFFBFFAFFFFF??9FB9?B
@M06628:26:000000000-CRM2J:1:1101:11550:14758 1:N:0:113
TACGAGGGGTGCAAGCGTTAATCGGAATTACTGGGCGTAAAGCGTGCGTAGGTGGTTTGTTAAGCAAGATGTGAAAGCCCCGGGCTCAACCTGGGAACTGCATTTTGAACTGGCAAACTAGAGTATTGTAGAGGGTAGTGGAATTTCCAGTGTAGCGGTGAAATGCGTAGAGATTGGAAGGAACATCAGTGGCGAAGGCGGCTACCTGGACAAATACTGACACTGAGGCACGAAAGCGTGGGGAGCAAACAGGATTAGATACCCTGGTAGTCCACGCCGTAA
+
GGGGGGGGGGGGGGGGGGGGFGGGGGGGGGGGGGGGGGGGGGGGGGGGGGGGGGGGGGGGGGGGGGGGGGGGGGGGGGGGGGGGGGGGGGGGGGGGGGGGGGGGGGGGGGGGGGGGGGGGGGGGGGGGGGGGGGGGGGGGGGGGGGGGGGGGGGGGGGGGGGGGGGGEDDGGGGGGGGGGGGGGGGGGGGGGGGGGGGGG>EGGFGFGGGFFGGGGGGGGGGGFFAFFFGF?GGGFFFFFFFFFFFFFGFFFFF@AFFFFFAGGF:>7ADFFFF<?6FFFFF
@M06628:26:000000000-CRM2J:1:1101:17747:14781 1:N:0:113
TACGAGGGGTGCAAGCGTTAATCGGAATTACTGGGCGTAAAGCGTGCGTAGGCGGTTTGTTAAGCAAGATGTGAAAGCCCCGGGCTCAACCTGGGAACTGCATTTTGAACTGGCAGGCTAGAATCTTGTAGAGGGTAGTGGAATTTCCAGTGTAGCGGTGAAATGCGTAGAGATTGGAAGGAACATCAGTGGCGAAGGCGGCTACCTGGACAAAGATTGACGCTGAGGCACGAAAGCGTGGGGAGCAAACAGGATTAGATACCCTGGTAGTCCACGCCGTAA
+
GGGGGGGGGGGGGGGGGGGGGGGGGGGGGGGGGGGGGGGGGGGGGGGGGGGGGGGGGGGGGGGGGGGGGGGGGGGGGGGGGGGGGGGGGGGGGGGGGGGGGGGGGGGGGGGGGGGGGGGGGGFGGGGGGGGGGGGGGGGGGGGGGGGGGGGGGGGGGGGGGGGGGGGGFGGGGGGGGGGGGGGGGGGFFGGGGGGGGGGGFFGGFGFGGDFFG4CFGFGGFGGFFFFFFGFFGGGF?57BFFFBFFF?C:>FFFFFB?BFGFGGF:FFFBADFF?B65;9??
@M06628:26:000000000-CRM2J:1:1101:7970:14787 1:N:0:113
TACGAGGGGTGCAAGCGTTAATCGGAATTACTGGGCGTAAAGCGTGCGTAGGTGGTTTGTTAAGCAAGATGTGAAAGCCCCGGGCTCAACCTGGGAACTGCATTTTGAACTGGCAAACTAGAGTATTGTAGAGGGTAGTGGAATTTCCAGTGTAGCCGTGAAATGCGTAGAGATTGGAAGGAACATCAGTGGCGAAGGCGGCTACCTGGACAAATACTGACACTGAGGCACGAAAGCGTGGGGAGCAAACAGGATTAGATACCCTGGTAGTCCACGCCGTAA
+
GGGGGGGGGGGGGGGGGGGGFFGGGGGGGGGGGGGGGGGGGGGGGGGGGGGGGGGGGGGFFGGGGGGGGGGGGGGGGGFGGGGGGGGGGGGGGGGGGGGGGGGGGGGGGGGGGGGGCGGGGGGGGGGDGGGGGGGGGGGGGGGGGGGGGGGGGGGGGGGGGGGGGGGEFGGGGGFGGGGGGGGGGGGGCGGFGGGGGGGG>EGGFGFGGGFFFFGGGGGGGGGFFFFFFG>BGGGB:>B@DFFFFFBBGFFF?FF9>B<BGAFFF:FBF>24AFFFFFF3??
@M06628:26:000000000-CRM2J:1:1101:4965:14801 1:N:0:113
TACGAGGGGTGCAAGCGTTAATCGGAATTACTGGGCGTAAAGCGTGCGTAGGTGGTTTGTTAAGCAAGATGTGAAAGCCCCGGGCTCAACCTGGGAACTGCATTTTGAACTGGCAAACTAGAGTATTGTAGAGGGTAGTGGAATTTCCAGTGTAGCGGTGAAATGCGTAGAGATTGGAAGGAACATCAGTGGCGAAGGCGGCTACCTGGACAAATACTGACACTGAGGCACGAAAGCGTGGGGAGCAAACAGGATTAGATACCCTGGTAGTCCACGCCGTCA
+
GGGGFEGDCGGGGGGFFCFFGAFFGGGGGGGGGGGGGGGGGDCFFFEEFGGGFGGGFGGGGGGGFGGGGGGGGGGGGGGFGGDG:FF9AFGDFFFFCGGGGDFFFGGGGGG@FGFFCEG<FFFGCFE9CFGAFCGGCEGGFGGFFGG=DFFFFGGGGC8EGCFFCFG:@DGGC>FGGGCF5FGGGGFC91:CDEGDG@=C>3CCFGF7=C:)9DFCDFGGGGGFFBFFF*76EGC6?<7BF>9?BFF1D?>?0:?>7?FAGF6:??F?BA<>4A?:(>>>(4
@M06628:26:000000000-CRM2J:1:1101:22875:14810 1:N:0:113
TACGGAGGGTCCGAGCGTTAATCGGAATTACTGGGCGTAAAGCGCGCGTAGGTGGATTGGTCAGTCAGATGTGAAAGCCCAGGGCTCAACCTTGGAACTGCATCTGATACTGCTAGTCTAGAATACAGTAGAGGGTAGTGGAATTTCCTGTGTAGCGGTGAAATGCGTAGATATAGGAAGGAACACCAGTGGCGAAGGCGACTACCTGGACTGATATTGACACTGAGGTGCGAAAGCGTGGGGAGCAAACAGGATTAGATACCCTGGTAGTCCACGCCGTAA
+
GGGGGFGGGGEG@FEDGGGGGGGGGGGGGGGGGGGGGGGGGGGGGEEGGGGGGGGDFGC@FCFFGEGGGGGGGGGGGGGGGGGGGGGGGGGFGGFGFGGGGGGFF?GGGGFGGGGGAFFGGGGCADFFGGGGGGEGCCGGFGGGGGGGGGGGGGGGGGGGGGGGGGG5AGG7FGCCFGGGGGGFFFGGGGGGGGGGGGGGFEGGFF=EGGF?CGDC0:FEGFGFFFFFFFFBEEGFFFD:;9;:B>BFGFF??FFF??AACAGG*4<7<9<)5A>1>FB9BB
@M06628:26:000000000-CRM2J:1:1101:28644:14838 1:N:0:113
TACGGAGGGTCCGAGCGTTAATCGGAATTACTGGGCGTAAAGCGCGCGTAGGTGGATTGGTCAGTCAGATGTGAAAGCCCAGGGCTCAACCTTGGAACTGCATCTGATACTGCTAGTCTAGAATACAGTAGAGGGTAGTGGAATTTCCTGTGTAGCGGTGAAATGCGTAGATATAGGAAGGAACACCAGTGGCGAAGGCGACTACCTGGACTGATATTGACACTGAGGTGCGAAAGCGTGGGGAGCAAACAGGATTAGATACCCTGGTAGTCCACGCCGTAA
+
GGGGGGGGGGGGGEGGGGGGGGFFGGGGGGGFGFGGGGGGGGGGGDGGGGGGGFGFGGGGFGGGFGGGGGGGGGGGGGEGGGGGGGGGGGGGGGGGGGGGFFGGGFFGGGGGGGGGGGGGGGFFGGGGGGGGGGDFGGGGGGFGGGDGGGGGGGGGGGGGGFGGGGGE><D9EFFFGGGGGGGGGGECFGEFDEG:CCFEBFCDFGFGGF@FD4>DFGG+>E6)9A4FF7?>DCDFFDEFFFFFF;??6:FF?(6>D?AAF4EFF7<?A<3<4<??B>6614
@M06628:26:000000000-CRM2J:1:1101:17470:14894 1:N:0:113
TACGGAGGGTGCGAGCGTTAATCGGAATTACTGGGCGTAAAGCGCATGCAGGTGGTTCATTAAGTCAGATGTGAAAGCCCGGGGCTCAACCTCGGAACTGCATTTGAAACTGGTGAACTAGAGTGCTGTAGAGGGGGGTAGAATTTCAGGTGTAGCGGTGAAATGCGTAGAGATCTGAAGGAATACCAGTGGCGAAGGCGGCCCCCTGGACAGACACTGACACTCAGATGCGAAAGCGTGGGGAGCAAACAGGATTAGATACCCTGGTAGTCCACGCCGTAA
+
GGGGGGGGGGGGGGGGGGGGGFGGGGGGFGGGGGGGGGGGG<FGGGGGGGGDFFFGGGGGGGGGFAFGCCEFDGGFEDEFECGEEGGGCEF8F@@FFGDEDFGFAFFGFGGGFCFGGDFEFFGFGG;F>DDFFGCECGEDEGFGG@FGGF<E@CE7EGCCCFCCE98;7DDGGG6<:CFGFGGGGGFGCCFC5CE5ECFE3D<CEGFGG57:*>5*907?C+9677?7F7*3CEDFF:)8>FB?99??FBFF:8@><?44:AEG6?FFFFAF>A?:F>;11:
@M06628:26:000000000-CRM2J:1:1101:27129:14929 1:N:0:113
TACGAGGGGTGCAAGCGTTAATCGGAATTACTGGGCGTAAAGCGTGCGTAGGTGGTTTGTTAAGCAAGATGTGAAAGCCCCGGGCTCAACCTGGGAACTGCATTTTGAACTGGCAAACTAGAGTATTGTAGAGGGTAGTGGAATTTCCAGTGTAGCGGTGAAATGCGTAGAGATTGGAAGGAACATCAGTGGCGAAGGCGGCTACCTGGACAAATACTGACACTGAGGCACGAAAGCGTGGGGAGCAAACAGGATTAGATACCCTGGTAGTCCACGCCGTAA
+
GGGGGGGGGGGGGGGGGGGGGGGGGGGGGGGGGGGGGGGGGGGGGGGGGGGGGGGGGGGGGGGGGGGGGGGGGGGGGGGGGGGGGGGGGGGGGGGGGGGGGGGGGGGGGGGGGGGGGGGGGCGGGGGGGGGGGGGGGGGGGGGGGGGGGGGGGGGGGGGGGGGGGGGGFGGGGGGGGGGGGGGGGGGGGGGGGGGGGGGGFEGGFGFGGGFFGGGGGGGGGGGFFFFFFGFFGGGFFDBFFFFFFFFFGFFFFFFFFFFFGFGG41>?ABB<<BBFFF>>:8
@M06628:26:000000000-CRM2J:1:1101:21146:14949 1:N:0:113
TACGGAGGGTCCGAGCGTTAATCGGAATTACTGGGCGTAAAGCGCACGCAGGCGGTTTGTTAAGCTAGATGTGAAAGCCCTGGGCTCAACCTGGGAATTGCATTTAGAACTGGCAGGCTAGAGTTTTGGAGAGGGGAGTGGAATTCCAGGTGTAGCGGTGAAATGCGTAGATATCTGGAGGAACATCAGTGGCGAAGGCGACTCCCTGGTCAGTAACTGACGCTCATGTGCGAAAGTGTGGGTAGCGAACAGGATTCGATACCCTGGTAGGCCACACCGGCA
+
FGGGGGGFGGFGGEEGGFGFCGFGGGECFGGGGGEEGF@@ECGFGGGEGGDCCCFGCGGFCCFFDGGEFFFGGGGGGGFGFGFGGAFEFCFGGCGC>FGGG9FCFGGGGGCDFFFGEDFF7<FF9FAFFCGC:F7FGGFFC@EAFGGEGGFFC?BECGGGGGGFGGGGFDGG7EC@FF?=C@A9FGGGGFCEDGGCCE=:557CFGFCC*96D?:*:D:?FGD)8>?@F74(:ED0./97;(442)((145<::6))-)-*4C8FFF?<2628::((80((-
@M06628:26:000000000-CRM2J:1:1101:23861:15028 1:N:0:113
TACGAGGGGTGCAAGCGTTAATCGGAATTACTGGGCGTAAAGCGTGCGTAGGTGGTTTGTTAAGCAAGATGTGAAAGCCCCGGGCTCAACCTGGGAACTGCATTTTGAACTGGCAAACTAGAGTATTGTAGAGGGTAGTGGAATTTCCAGTGTAGCGGTGAAATGCGTAGAGATTGGAAGGAACATCAGTGGCGAAGGCGGCTACCTGGACAAATACTGACACTGAGGCGCGAAAGCGTGGGGAGCAAACAGGATTAGATACCCTGGTAGTCCACGCCGTAA
+
GGGGGGGGGGGGGGGGGGGGGGGGGGGGGGGGGGGGGGGGGGGGGGGGGGGGFGGGGGGGGGGGGGGGGGGGGGGGGGGGGGGGGGGGGGGGGGGGGGGGGGGGGGGGGGGGGGGGGGGGGGGGGGGGGGGGGGGGGGEGGGGGGGGGGGGGGGGGGGGGGGGGGGGGFGGGGGFGGGGGGGGGGGGGGGGFGGGGGGGGEFGGFGFGGGFFGFGGGGGGGGGFFFFFFGDFGGGFFFFFFFFBFFFFC:FF<?FAFFFAGFGGFB@?FFFFAFFFFFBF?B
@M06628:26:000000000-CRM2J:1:1101:16277:15039 1:N:0:113
TACGGAGGGTCCGAGCGTTAATCGGAATTACTGGGCGTAAAGCGCACGCAGGCGGTTTGTTAAGCTAGATGTGAAAGCCCTGGGCTCAACCTGGGAATTGCATTTAGAACTGGCAGGCTAGAGTTTTGGAGAGGGGAGTGGAATTCCAGGTGTAGCGGTGAAATGCGTAGATATCTGGAGGAACATCAGTGGCGAAGGCGACTCCCTGGTCAGTAACTGACGCTCATGTGCGAAAGTGTGGGTAGCGAACAGGATTAGATACCCTGGTAGTCCACACCGTAA
+
GGGGGGGGGGGGGGGGGGGGGGGGGGGGGGGGGGGGGGGGGGGGGGGGGGGGGGGGGGGGGGGGGGGGGGGGGGGGGGGGGGGGGGGGGGGGGGGGGGGGGGGGGGGGGGGGGGGGGGGGGGGFGGGGGGGGGGGGGGGGGGGGGGGGGGGGGGGGGGGGGGGGGGGGFGGGGGGGGGGGGGGGGGGGGGGGGGGGGGGGFFGGFGFGGGFFGGGGGGGGGGGFFFFFFGFFGGGBDFFFEF>A??B>DBFF:?FAFFFFGFEGF?FFFFFF<>F?FD9?F?
@M06628:26:000000000-CRM2J:1:1101:22095:15060 1:N:0:113
TACGAGGGGTGCAAGCGTTAATCGGAATTACTGGGCGTAAAGCGTGCGTAGGTGGTTTGTTAAGCAAGATGTGAAAGCCCCGGGCTCAACCTGGGAACTGCATTTTGAACTGGCAAACTAGAGTATTGTAGAGGGTAGTGGAATTTCCAGTGTAGCGGTGAAATGCGTAGAGATTGGAAGGAACATCAGTGGCGAAGGCGGCTACCTGGACAAATACTGACACTGAGGCACGAAAGCGTGGGGAGCAAACAGGATTAGATACCCTGGTAGTCCACGCCGTAA
+
GGGGDGGGGGGGGGGGGGGGGGGGGGGGGGGGGGGGGGGGGGGGGGGGEGGGGGGGGFDGGGGGGGGGGGGGGGGGGGGGGGGGGGGGGGGFFGGGGGGGGGGGFGGGGGGGGGGGGGGGGGGEGGGGGGGFFGGGGGGGGGGGGGGGGGGGGGGGGGGGCFGFGGGGDDDGGGGGGGGFDGGGGGGGGGGGGGGGGGGGFBGGFDFF5<F?5DGDFFGGGGGFFFFFFD>:EGC0:@@BFF9:9BF?G:FFBF@<28A4CDCF44>:9AA<6A??B>;B(-
@M06628:26:000000000-CRM2J:1:1101:12000:15061 1:N:0:113
TACGAGGGGTGCAAGCGTTAATCGGAATTACTGGGCGTAAAGCGTGCGTAGGTGGTTTGTTAAGCAAGATGTGAAAGCCCCGGGCTCAACCTGGGAACTGCATTTTGAACTGGCAAACTAGAGTATTGTAGAGGGTAGTGGAATTTCCAGTGTAGCGGTGAAATGCGTAGAGATTGGAAGGAACATCAGTGGCGAAGGCGGCTACCTGGACAAATACTGACACTGAGGCACGAAAGCGTGGGGAGCAAACAGGATTAGATACCCTGGTAGTCCACGCCGTAA
+
GGGGFGGGGGGGGGGGGGGGGGGGGGGGGGGGGGGGGGGGGGGGGGGGGGGGGGGGGGGGGGGGGGGGGGGGGGGGGGGGGGGGGGGGGGGGGGGGGGGGGGGGGGGGGGGGGGGGGGGGGGGGGGGGGGGGGGGGGGGGGGGGGGGGGGGGGGGGGGEGGGGGGGGGFGGGGGGGGGGGGGGGGGGGGGGGGGGGGGGGFEGGFGFGGGFFGGGGGGGGGGGFFFFFFGFFGGGFFFFFFFFFFFFBGFFFFFFFFFFFGFCGF:8?DFFFF<?:BFF>BB
@M06628:26:000000000-CRM2J:1:1101:23494:15140 1:N:0:113
TACGGAGGGGGTTAGCGTTGTTCGGAATTACTGGGCGTAAAGCGCACGTAGGCGGATCAGAAAGTATAGGGTGAAATCCCAGGGCTCAACCCTGGAACTGCCTCGTAAACTCCTGGTCTTGAGTTCGAGAGAGGTGAGTGGAATTCCGAGTGTAGAGGTGAAATTCGTAGATATTCGGAGGAACACCAGTGGCGAAGGCGGCTCACTGGCTCGATACTGACGCTGAGGTGCGAAAGTGTGGGGGGCAAACAGGATTAGATACCCTGGTAGTCCACACCGTAA
+
GGGGGCGGGGGFGGGGGGGGGGGGGGGGGGGGGGGGGGGGGGGGGGGGGGGGGGGGGGGGGGFGFGGGGGGGGGGGGGGGGGGGGGGGGGGGGGGGGGGGGGGGGGGGGGGGGGGGGGGGGGGGGGGGGGGFGGGGGGGGGFFDFGGGGGFFGGDGGGGGGGGGGCGGFGDGGGGGGGGGGGGG>FGGGGGGCGGGGGGGF:396CFGGGF@GGC7<>>CDCDFFFFF?761=GGFB?F=:?0(,,4?F6FF?6?<<?AAFBCF?4F44:A:-68(:542<B
@M06628:26:000000000-CRM2J:1:1101:26155:15140 1:N:0:113
TACGGAGGGTGCAAGCGTTATCCGGAATCATTGGGTTTAAAGGGTCCGTAGGCTGGCTAATAGGTCAGTGGTGAAATGCAGGGGCTCAACTCCGGCACTGCCATTGATACTGTTAGTCTTGAATTATTGTGAAGTGGTTAGAATATGTAGTGTAGCGGTGAAATGCTTAGATATTACATAGAATACCAATTGCGAAGGCAGATCACTAACAATATATTGACGCTGATGGACGAAAGCGTGGGTAGCGAACAGGATTAGATACCCTGGTAGTCCACGCCGTAA
+
GGGGGGGGGGGGGGGGGGGGGGGGGCEGFGGGGGGGGGGGGGGGGGGGGGGGGGGGGGGFGGGGGGGGGFFEFGGGGGGGGGGGGGGGFGGGGGGGGGGFGGDGGGGGFGGGGGGGGGGGGGFGGGGGGGGFDFGGGGGGGGGGGGGGGGGGGGGGGDGGGGGGGGGGFGGGGGGGFFGGA=CGGGGGGGGGGGEGGGGG)?FGFGFGGGFFGGGFGGDGGGGFFFFFFGFBGG::3>DEF>FFFFB9DBB@?FFF?2<AD>FE??FFFFBADABF>:0>BB
@M06628:26:000000000-CRM2J:1:1101:18151:15165 1:N:0:113
TACGAGGGGTGCAAGCGTTAATCGGAATTACTGGGCGTAAAGCGTGCGTAGGTGGTTTGTTAAGCAAGATGTGAAAGCCCCGGGCTCAACCTGGGAACTGCATTTTGAACTGGCAAACTAGAGTATTGTAGAGGGTAGTGGAATTTCCAGTGTAGCGGTGAAATGCGTAGAGATTGGAAGGAACATCAGTGGCGAAGGCGGCTACCTGGACAAATACTGACACTGAGGCACGAAAGCGTGGGGAGCAAACAGGATTAGATACCCTGGTAGTCCACGCCGTAA
+
GGGGGGGGGGGGGGGGGGGGGGGGGGGGGGGGGGGGGGGGGGGGGGGGGGGGGGGGGGGGGGGGGGGGGGGGGGGGGGGGGGGGGGGGGGGGGGGGGGGGGGGGGGGGGGGGGGGGGGGGGGGGGGGGGGGGGGGGGGGGGGGGGGGGGGGGGGGGGGEGGGGGGGGGFGGGGGGGGGGFGGGGGGGGGGGGGGGGGGGGFFGDFGFGGGFFGGGGGGGGFFFFFFFFFGF?GGGFFD5@EFFFF6?FGFFF??@BF?FFGFGGFBFFFA<AFF7<>FB3(8
@M06628:26:000000000-CRM2J:1:1101:29513:15207 1:N:0:113
TACGAGGGGTGCAAGCGTTAATCGGAATTACTGGGCGTAAAGCGTGCGTAGGTGGTTTGTTAAGCAAGATGTGAAAGCCCCGGGCTCAACCTGGGAACTGCATTTTGAACTGGCAAACTAGAGTATTGTAGAGGGTAGTGGAATTTCCAGTGTAGCGGTGAAATGCGTAGAGATTGGAAGGAACATCAGTGGCGAAGGCGGCTACCTGGACAAATACTGACACTGAGGCACGAAAGCGTGGGGAGCAAACAGGATTAGATACCCTGGTAGTCCACGCCGTAA
+
GGGGFGGGGGGGGGGGGGGGGGGGGGGGFGGGGGGGGGGGGGGGGGGGEGGGGGGGGGGGGGGGGGGGGGGGGGGGGGGGGDEGGGGGGGGGGGGGGGGGGGGGGGGGGGGGGGGGGGGGFGGGGGGGGGGGGGGGGGGGGGGGGGGFGGGGGGGGGGGGGGGGGGGGFGGGGGGGGGGGGGGGGGGGGGGGGGGGGGGGFFGGFGFGGGFFGGFGGGG?FGGFFAFFFG>?CCDFFDEDEFFFFFFFGFFFFFF)524)26<A97F:ADFFFF289FBFF?
@M06628:26:000000000-CRM2J:1:1101:4217:15207 1:N:0:113
TACAGAGGGTGCAAGCGTTAATCGGAATTACTGGGCGTAAAGCGCGCGTAGGTGGTTTGTTAAGTCGGATGTGAAAGCCCAGGGCTCAACCTTGGAATTGCACCCGATACTGGCAGGCTAGAGTACGATAGAGGAGTGTGGAATTTCCTGTGTAGCGGTGAAATGCGTAGATATAGGAAGGAACATCAGTGGCGAAGGCGACACTCTGGATTGATACTGACACTGAGGTGCGAAAGCGTGGGGAGCAAACAGGATTAGATACCCTGGTAGTCCACGCCGTAA
+
GGGGGGGGGGGGGGGGGGGGFGGGGGGGGGGGGGGGGGGGGGGGGGGGGGGGFGGGGGGGGGGGGGGGGGGGGGGGGGGGGGGGGGGGGGGGGGGGGGGGGGGFGGGGGGGGGGGGGGGGGGGGFGGGGGGGGGFGGGGGGGGGGGGGGGGGGGGGGGGGGGGGGGGGFGGGGGGGGGGGGGGGGGGGGGGGGGGGGGGGFFDGFGFGGGFFGGGFGGGGGGGFFFFFFGFFGGGFFFFFFFFFFBF<FFFFBFFFFFFFGFFGF?F?FFA><A??>FFFF?
@M06628:26:000000000-CRM2J:1:1101:24747:15247 1:N:0:113
TACGAGGGGTGCAAGCGTTAATCGGAATTACTGGGCGTAAAGCGTGCGTAGGTGGTTTGTTAAGCAAGATGTGAAAGCCCCGGGCTCAACCTGGGAACTGCATTTTGAACTGGCAAACTAGAGTATTGTAGAGGGTAGTGGAATTTCCAGTGTAGCGGTGAAATGCGTAGAGATTGGAAGGAACATCAGTGGCGAAGGCGGCTACCTGGACAAATACTGACACTGAGGCACGAAAGCGTGGGGAGCAAACAGGATTAGATACCCTGGTAGTCCACGCCGCAA
+
FDGGCFGEGGEGGGGGGGEGGGGGGGGGGGGGGGFGGGGGGGGGGGGGEEGEGGGGGGGGGGGGGGGGGGGGGGGGGGGGGGDFGGGGGGGEGGGGGFGGFGGGGGGEGGGGGGGGGGGFGGGFFGGGGGGGGGGGGGGGFGGGGGGGGFFFFCFGGGGGGCFGGGGE>7CFCEFGGGGGGGGCCCCFGGGGGGCDGGGGB>CCF:F?>F>@DGGFGGGGGFCFFB?>FC><CEDFFEEFB01,6;::FFFF:?6<),54CDGDFFFFAA)64AD?BF9(49
@M06628:26:000000000-CRM2J:1:1101:26866:15326 1:N:0:113
TACGGAGGGTGCGAGCGTTAATCGGAATTACTGGGCGTAAAGCGCATGCAGGTGGTTCATTAAGTCAGATGTGAAAGCCCGGGGCTCAACCTCGGAACTGCATTTGAAACTGGTGAACTAGAGTGCTGTAGAGGGGGGTAGAATTTCAGGTGTAGCGGTGAAATGCGTAGAGATCTGAAGGAATACCAGTGGCGAAGGCGGCCCCCTGGACAGACACTGACACTCAGATGCGAAAGCGTGGGGAGCAAACAGGATTAGATACCCTGGTAGTCCACGCCGTAA
+
GGGGGGGGGGGGGGGGGGGGGGGGGGGGGGGGFGGGGGGGGGGGGGGGGGGGGGGGGGGGGGGGGGGGGGGGGGGGGGGGGGGGGGGGGGGGGGGGFGGGGGGGGGGGGGGGGGGGGGGGGGGGGGGGGGGGGGGGGGGGGGGGGGGGG9EGGGGGGGGGGGGGGGGEFGDFCGGFG7CGGGGGGGGGGGGGGGGGGGGGFFGGFGFGGFFFCCGGGGGDFEG:FFF4@FFFGGGF?EFFEFF?BFB<CBFF1:)6<7:>FFGD?BF?FF>FFFF?BFB16:
@M06628:26:000000000-CRM2J:1:1101:16852:15370 1:N:0:113
TACGAGGGGTGCAAGCGTTAATCGGAATTACTGGGCGTAAAGCGTGCGTAGGTGGTTTGTTAAGCAAGATGTGAAAGCCCCGGGCTCAACCTGGGAACTGCATTTTGAACTGGCAAACTAGAGTATTGTAGAGGGTAGTGGAATTTCCAGTGTAGCGGTGAAATGCGTAGAGATTGGAAGGAACATCAGTGGCGAAGGCGGCTACCTGGACAAATACTGACACTGAGGCACGAAAGCGTGGGGAGCAAACAGGATTAGATACCCTGGTAGTCCACGCCGTAA
+
GGGGFFGGGGGGGGGGGGGGGGGGGGGGGGGGGGGGGGGGGGGGFGGGGGGGFGGEGGGGGGGGGGGGGGGGGGGGGGGGGGGEGGGGGGGGGGGGGGGGGGGGGGGGGGGGGGGGGGGFFFG@FGFFGCFGGGGFGGGFGFGGGGFGGGFGGGGFGGGGGGGGGGEEFGDGFFGGGFFFGFGFGGGGFGCFGDEDGGGGFBDGFFFGFC>6>FGGGFFEFF<FFAFFFDF<GGGFFE:DFFBFFF:4F?FF:?:B7?<ADFGF4<F>2:42<A<<9F;>?:
@M06628:26:000000000-CRM2J:1:1101:3814:15432 1:N:0:113
TACGAGGGGTGCAAGCGTTAATCGGAATTACTGGGCGTAAAGCGTGCGTAGGTGGTTTGTTAAGCAAGATGTGAAAGCCCCGGGCTCAACCTGGGAACTGCATTTTGAACTGGCAAACTAGAGTATTGTAGAGGGTAGTGGAATTTCCAGTGTAGCGGTGAAATGCGTAGAGATTGGAAGGAACATCAGTGGCGAAGGCGGCTACCTGGACAAATACTGACACTGAGGCACGAAAGCGTGGGGAGCAAACAGGATTAGATACCCTGGTAGTCCACGCCGTAA
+
GGGGGGGGGGGGGGGGGGGGGGGGGGGGGGGGGGGGGGGGGGGGGGGGGGGGGGGGGGGGGGGGFGGGGGGGGGGGGGGFEGGGGGGGGGGGGGGGGGGGGGGGGGGGGGGGGGGCFGGGGGGGGGGGGGGGGGGGGGGGGGGGGGGGGGGGGGGGGGGGGGGGGGGEBDGGGGGGGGGGGGGGGGGGGGGG<:EGGGGGFFGGFGFGG*7<FCGGGGGGGGGFFFFFFDFFC:DBF:>>E>03>BF?FFFF??F<2>DFGFGG?:>>DFFFFFF?6)44?B
@M06628:26:000000000-CRM2J:1:1101:4022:15484 1:N:0:113
TACGAGGGGTGCAAGCGTTAATCGGAATTACTGGGCGTAAAGCGTGCGTAGGTGGTTTGTTAAGCAAGATGTGAAAGCCCCGGGCTCAACCTGGGAACTGCATTTTGAACTGGCAAACTAGAGTATTGTAGAGGGTAGTGGAATTTCCAGTGTAGCGGTGAAATGCGTAGAGATTGGAAGGAACATCAGTGGCGAAGGCGGCTACCTGGACAAATACTGACACTGAGGCACGAAAGCGTGGGGAGCAAACAGGATTAGATACCCTGGTAGTCCACGCCGTAA
+
GGGGGGGGGGGGGGGGGGGGGGGGGGGGGGGGGGGGGGGGGGGGFGGGGGGGGGGGGGGGGGGGGGGGGGGGGGGGGGGGGGGGGGGGGGGGGGGGGGGGGGGGGGGGGGGGGGGGGGGGGGGGGGGGGGGGGGGGGGGGGGGGGGGGGGGGGGGGGGGGGFFGGGGGFGGGGGGGGGGGGGGGGGGGGGGGGGGGGDGGFFCDFGFGGGFFGGGFGGGGGGGFFAFFFD@?GGGFFFFFFBBF>0<FGFFFFFFFFFFADD6CF?FFFFFF9AB80>>FFF
@M06628:26:000000000-CRM2J:1:1101:21615:15517 1:N:0:113
TACGAGGGGTGCAAGCGTTAATCGGAATTACTGGGCGTAAAGCGTGCGTAGGTGGTTTGTTAAGCAAGAAGTGAAAGCCCCGGGCTCAACCTGGGAACTGCATTTTGAACTGGCAAACTAGAGTATTGTAGAGGGTAGTGGAATTTCCAGTGTAGCGGTGAAATGCGTAGAGATTGGAAGGAACATCAGTGGCGAAGGCGGCTACCTGGACAAATACTGACACTGAGGCACGAAAGCGTGGGGAGCAAACAGGATTAGATACCCTGGTAGTCCACGCCGTAA
+
GGGGGGGGGGGGGGGGGGGGGGGGGGGGGGGGGGGGGGGGGGGGGGGGGGGGGGGGGGGGGGGGGGGGGGGGGGGGGGGGGGGGGGGGGGGGGGGGGGGGGGGGGGGGGGGGGGGGGGGFGGGFGGGGGGGGGGGGGGGGGGGGGGGGGGGGGGGGGGGGGGGGGGGGEDGGGGGGGFGGGGGFGGGGGGGGGGGGGGGGEFGDFGFGGGFFGGGGGGGGGGGFFFFFFGFBDEGFF>@FFFF?FBB?FFFF??FA<<ABFACFF?F?<FFFAF??BFFF<:
@M06628:26:000000000-CRM2J:1:1101:3079:15521 1:N:0:113
TACGGAGGGTGCGAGCGTTAATCGGAATTACTGGGCGTAAAGCGTACGTAGGCGGATTATTAAGCGAGATGTGAAATCCCGGGGCTCAACCTCGGAACTGCATTTCGAACTGGTAGTCTAGAGTATTGTAGAGGGTGGTGGAATTTCCAGTGTAGCGGTGAAATGCGTAGAGATTGGAAGGAACATCAGTGGCGAAGGCGGCCACCTGGACAAATACTGACGCTGAGGTACGAAAGCGTGGGGAGCGAACAGGATTAGATACCCTGGTAGTCCACGCAGTAA
+
GGGGGGGGGGGGGGGGGGGGGGGGGGGGGGGGGGGGGGGGGGGGGGGGGGGGGGGGGGGGGGGGGGGGGGGGGGGGGGGGGGGGGGGGGGGGGGGGGGGGGGGGGGGGGGGGGGGGFGGGGGGGGGFGGFGGGGGCFGFFDFGGGGGGGGGGGGGGGGGGGGGGGGGEECGGGFGGGGGGGGGGGGGGGGGGGGGGGGDGFFGDFFFGFC>FGFGGGGGGGGGF@BFFFGFBGFGBF>B@@BB?BFFFGBFFBFFDFFBFG2@FF7F7:AA<54269EF:9>
@M06628:26:000000000-CRM2J:1:1101:3097:15521 1:N:0:113
TACGGAGGGTGCGAGCGTTAATCGGAATTACTGGGCGTAAAGCGTACGTAGGCGGATTATTAAGCGAGATGTGAAATCCCGGGGCTCAACCTCGGAACTGCATTTCGAACTGGTAGTCTAGAGTATTGTAGAGGGTGGTGGAATTTCCAGTGTAGCGGTGAAATGCGTAGAGATTGGAAGGAACATCAGTGGCGAAGGCGGCCACCTGGACAAATACTGACGCTGAGGTACGAAAGCGTGGGGAGCGAACAGGATTAGATACCCCAGTAGTCCACGCAGTAA
+
GGGGEGGGDGGFGGCGEGGGGGGGGGGGDGGFCFGGGGFEG<FGGGDFGGFGGGGG7:FFGGG9E@FFGGGE5EFFEE8FFE7FFGGGGGGGGGDEGGG,CFGGGGFFGGGFDECGFGGGCGGGDFFGFFGGGGGGGGGGCGGGG?FGF9FEGGGGGGECCFGGGGE;85CEFGGEGGFG7FEEF@EF+31<C5BDG:FEBED<FGFG**)6<CFCC:C?CEGFFF>39CF6EGGB057)89;<9;09C97<(49)45<<C28<)(0,.).6)62(,71,26
@M06628:26:000000000-CRM2J:1:1101:29481:15546 1:N:0:113
TACGAGGGGTGCAAGCGTTAATCGGAATTACTGGGCGTAAAGCGTGCGTAGGTGGTTTGTTAAGCAAGATGTGAAAGCCCCGGGCTCAACCTGGGAACTGCATTTTGAACTGGCAAACTAGAGTATTGTAGAGGGTAGTGGAATTTCCAGTGTAGCGGTGAAATGCGTAGAGATTGGAAGGAACATCAGTGGCGAAGGCGGCTACCTGGACAAATACTGACACTGAGGCACGAAAGCGTGGGGAGCAAACAGGATTAGATACCCTGGTAGTCCACGCCGTAA
+
GGGGGGGGGGGGGGGGGGGGGGGGGGGGGGGGGGGGGGGGGGGGGGGGGGGGGGGCGGGGGGGGGGGGGGGGGGGGGGGGGGGGGGGGGGGGGGGGGGGGGGGGGGGGGGGGGGGGGGGGGGGGGGGGGGGGGGGGDGGGGGGGGGGGFGGGGGGGGGGGGGGGGGGEFGDFGGGGGGFGGGGGGGGGGCFGGGGGGGGGFD5DFGFGGFFFGGGGGGGGGGGFF<FFFCF?D=D>?DFDEFB1;B??F?FF?FFADFFFDBAFF?F?FFFFFFFF;FBBFF
@M06628:26:000000000-CRM2J:1:1101:13197:15565 1:N:0:113
TACGAGGGGTGCAAGCGTTAATCGGAATTACTGGGCGTAAAGCGTGCGTAGGTGGTTTGTTAAGCAAGATGTGAAAGCCCCGGGCTCAACCTGGGAACTGCATTTTGAACTGGCAAACTAGAGTATTGTAGAGGGTAGTGGAATTTCCAGTGTAGCGGTGAAATGCGTAGAGATTGGAAGGAACATCAGTGGCGAAGGCGGCTACCTGGACAAATACTGACACTGAGGCACGAAAGCGTGGGGAGCAAACAGGATTAGATACCCTGGTAGTCCACGCCGTAA
+
GGGGGGGGGGGGGGGGGGGGFGGGGGGGGGGGGGGGGGGGGGGGGGGGGGGGGGGGGGGGGGGGGGGGGGGGGGGGGGGGGGGGGGGGGGGGGGGGGGGGGGGGGGGGGGGGGGGGGGGGGGGGGGGGGGGGGGGGGGGGGGGGGGGGGGGGGGGGGGGGGGGGGGGGFGGGGGGGGGGGGGGGGGGGGGGGGGGGGGGGFFGGFGFGGGFFGGGGGGGGGGGFFFFFFGF?DGGFBEFFFFFFF>BFGFFFFFFFFFFFGACFFF7?FFDFFBFFFFFBB?
@M06628:26:000000000-CRM2J:1:1101:6633:15639 1:N:0:113
TACGAGGGGTGCAAGCGTTAATCGGAATTACTGGGCGTAAAGCGTGCGTAGGTGGTTTGTTAAGCAAGATGTGAAAGCCCCGGGCTCAACCTGGGAACTGCATTTTGAACTGGCAAACTAGAGTATTGTAGAGGGTAGTGGAATTTCCAGTGTAGCGGTGAAATGCGTAGAGATTGGAAGGAACATCAGTGGCGAAGGCGGCTACCTGGACAAATACTGACACTGAGGCACGAAAGCGTGGGGAGCAAACAGGATTAGATACCCTGGTAGTCCACGCCGTAA
+
GGGGGGGGGGGGGGGGGGGGEFGGGGGGGGGGGGGGGGGGGGGGGGGGGGGGGGGGGGGGGGGGGGGGGGGGGGGGGGGGGGGGGGGGGGGGGGGGGGGGGGGGGGGGGGGGGGGFGGGGGGGGGGGGGGGGGGGGGGGGGGGGGGGGGGGGGGGGGGGGGGGGGGGGFGGGGGGGGGGGGGGGGGGGGGGGGGGGGGGGFFGGFGFGGGFFGGGGGGGGCECFFFFFFG@<EED>FF;:B0>FFFFBGB>FBFFFF7:>GFFGF?@?FAAAFFF29FF0:?
@M06628:26:000000000-CRM2J:1:1101:10618:15671 1:N:0:113
TACGGAGGGTGCGAGCGTTAATCGGAATTACTGGGCGTAAAGCGCATGCAGGTGGTTCATTAAGTCAGATGTGAAAGCCCGGGGCTCAACCTCGGAACTGCATTTGAAACTGGTGAACTAGAGTGCTGTAGAGGGGGGTAGAATTTCAGGTGTAGCGGTGAAATGCGTAGAGATCTGAAGGAATACCAGTGGCGAAGGCGGCCCCCTGGACAGACACTGACACTCAGATGCGAAAGCGTGGGGAGCAAACAGGATTAGATACCCTGGTAGTCCACGCCGTAA
+
GGGGGFGGGGGGGGGGGGGGFFGGGGGGGGGGGGGGGGGGGGGGGGGGGGGGGGGGGGGGGGGGGGGGGGGGGGGGGGGGGGGGGGGGGGGGGGGGGFGGGGGGGGGGGGGGGGGGGGGGGGGGGGGGGGGGGGGGGGGGGGGGGGGGGGGGGGGGGGGGGGGGGGGGFGGGGGGGGGGGGGGGGGGGGGGGGGGGGGGGFFGGFGFGGGFFGGGGGGGGGGGFFFF?FGFFGGGB?FEFFFFFFFFBGFFFFFFFFFFFDFFGF?>?FFF<BFF?FFFFB:
@M06628:26:000000000-CRM2J:1:1101:20109:15744 1:N:0:113
TACGGAGGGTGCGAGCGTTAATCGGAATTACTGGGCGTAAAGCGCATGCAGGTGGTTCATTAAGTCAGATGTGAAAGCCCGGGGCTCAACCTCGGAACTGCATTTGAAACTGGTGAACTAGAGTGCTGTAGAGGGGGGTAGAATTTCAGGTGTAGCGGTGAAATGCGTAGAGATCTGAAGGAATACCAGTGGCGAAGGCGGCCCCCTGGACAGACACTGACACTCAGATGCGAAAGCGTGGGGAGCAAACAGGATTAGATACCCTGGTAGTCCACGCCGTAA
+
GGGGGGGGGGGGGGGGGGGGGGGGGGGGGGGGGGGGGGGGGGGGGGGGGGGGGGGGGGGGGGGGGGGGGGGGGGGGGGGGGGGGGGGGGGGGGGGGGGGGGGGGGGGGGGGGGGGGGGGGGGGGGGGGGGGFGGGGGGGGGGGGGGGGGGGGGGGGGGGGGGGGGGGGDDGGGGGGGGGGGGGDGGGFGGGGGGGGGGGGFFGCDCBFGFFFGCGGGGGGGGG?FFFFFCF9EGGF?FFFFFB12-8?GFFF??<AFFFACDGGF?F>BFB<<AFB>FF>:?
@M06628:26:000000000-CRM2J:1:1101:24643:15747 1:N:0:113
TACGGAGGGTGCGAGCGTTAATCGGAATTACTGGGCGTAAAGCGCATGCAGGTGGTTCATTAAGTCAGATGTGAAAGCCCGGGGCTCAACCTCGGAACTGCATTTGAAACTGGTGAACTAGAGTGCTGTAGAGGGGGGTAGAATTTCAGGTGTAGCGGTGAAATGCGTAGAGATCTGAAGGAATACCAGTGGCGAAGGCGGCCCCCTGGACAGACACTGACACTCAGATGCGAAAGCGTGGGGAGCAAACAGGATTAGATACCCTGGTAGTCCACGCCGTAA
+
GGGGGGGGGGGGGGGGGGGGGGGGGGGGGGGGGGGGGGGGGGGGGGGEGGGGGGGGGGGGGGGGGGGGGGGGGGGGGGGGGGGGGGGGGGGGGGGGGFDGGGGGGGGGGGFGGGFGGGGGGGGGGDDGGGGGGGGGGGGGGGGGGGGGGFFFFGGGGGGGGFFDGGGGFGGGGGGGGGFFEEE6C<CFGGGGGGGGGGGGFEDGFGFGGGFFGCFCGGGGGFGFFFFFF=FBE=C9?FEFFFFFFFB1C<><<6?<?FFBGFGGF?>>A236<D?F;FF1::
@M06628:26:000000000-CRM2J:1:1101:22219:15757 1:N:0:113
TACAGAGGGTGCGAGCGTTAATCGGAATTACTGGGCGTAAAGCGCGCGTAGGTGGTTTGTTAAGTCGGATGTGAAAGCCCAGGGCTCAACCTTGGAATTGCACCCGATACTGGCAGGCTAGAGTACGGTAGAGGGGTGTGGAATTTCCTGTGTGGCGGTGAAATGCGTAGATATAGGAAGGAACATCAGTGGCGAAGGCGACACCCTGGACCGATACTGACACTGAGGTGCGAAAGCGTGGGGAGCAAACAGGATTAGATACCCTGGTAGTCCACGCCGTAA
+
GGG<FGGGGGGGEGGGGGG@<<FGGGGGFGGGGGGCGGGGGGGGCFGGCFGGEGGB=F7BFGGGGGGGG:FGGGGGGGGC8=FFGFFGGGGDB<FGGDGGG?=,>FGGGGGGC>FGCEG<CGGGCGFGFFEGGGCB>F>CGGGGGCFB;DGGGFGGGGGGGGGGGGGGFGGGGG?C7:@FGFGGG@FFGFEG:ECGG>GG>:<C>DFGFGF4DCDDGGGGGEFF6AFF:<FBGGG9?@DEFF9BBF?FGFFFFF4>B?DFFFGGF0@:AFF<ABF69>>FF?
@M06628:26:000000000-CRM2J:1:1101:22110:15759 1:N:0:113
TACGAGGGGTGCAAGCGTTAATCGGAATTACTGGGCGTAAAGCGTGCGTAGGTGGTTTGTTAAGCAAGATGTGAAAGCCCCGGGCTCAACCTGGGAACTGCATTTTGAACTGGCAAACTAGAGTATTGTAGAGGGTAGTGGAATTTCCAGTGTAGCGGTGAAATGCGTAGAGATTGGAAGGAACATCAGTGGCGAAGGCGGCTACCTGGACAAATACTGACACTGAGGCACGAAAGCGTGGGGAGCAAACAGGATTAGATACCCTGGTAGTCCACGCCGTAA
+
GGGGGGGGGGGGGGGGGGGGGGGGGGGGGGGGGGGGGGGGGGGGGGGGGGGGGGGGGGGGGGGGGGGGGGGGGGGGGGGGGGGGGGGGGGGGGGGGGGGGGGGGGGGGGGGGGGGGGGGGGGGGGGGGGGGGGGGEGGGGGGGGGGGGGGGGGGGGGGGGGGGGGGGGFGGGGGGGGGGGGGGGGGGGGGG6DEGGGGGGFFGGFGFGGGFFGFF77FFGG?GFFBF@>GFFGGG>FFFFFF>FFFFBFFFFFFFFF24<>AFEF<5:AFAFBF7?BFFB??
@M06628:26:000000000-CRM2J:1:1101:22204:15766 1:N:0:113
TACAGAGGGTGCGAGCGTTAATCGGAATTACTGGGCGTAAAGCGCGCGTAGGTGGTTTGTTAAGTCGGATGTGAAAGCCCAGGGCTCAACCTTGGAATTGCACCCGATACTGGCAGGCTAGAGTACGGTAGAGGGGTGTGGAATTTCCTGTGTGGCGGTGAAATGCGTAGATATAGGAAGGAACATCAGTGGCGAAGGCGACACCCTGGACCGATACTGACACTGAGGTGCGAAAGCGTGGGGAGCAAACAGGATTAGATACCCTGGGAGTCCACGCCGTAA
+
GGGGGGGGGGGGGGGGGGGGGGGGGGGGGGGGGGGGGGGGGFGGGGGGGGGGGGGGFGGGGGGGGGGGGGGGGGGGGGGGGGGGGGGGGGGGGGGGGGGGGGGGGGGGGGGGGGGGEGGGGGGGGGDGGGGGBFGGCFGGGGGGGGGCCGGGCCGGGGGGGGGCFGGEFGGGGGF+@?CFGGGGFGGG91AFGDGGGGGGE@)>@DFGFGFFGGGCDDFGFFGFFAFF?FFFGEGFFFFDFBFFFFF0F?FF?BFFF246:<FF?45(1(4>BAFB0:(--4
@M06628:26:000000000-CRM2J:1:1101:8377:15791 1:N:0:113
TACGAGGGGTGCAAGCGTTAATCGGAATTACTGGGCGTAAAGCGTGCGTAGGTGGTTTGTTAAGCAAGATGTGAAAGCCCCGGGCTCAACCTGGGAACTGCATTTTGAACTGGCAAACTAGAGTATTGTAGAGGGTAGTGGAATTTCCAGTGTAGCGGTGAAATGCGTAGAGATGGGAAGGAACATCAGTGGCGAAGGCGGCTACCTGGACAAATACTGACACTGAGGCACGAAAGCGTGGGGAGCAAACAGGATGAGATCACCTGGTAGTCCACGCCGTAA
+
GGGGDEGGGGGGGGGGGGGEDFFGGGGGGGGGGGGGGCFGGGGGGGGGGGGGGGGFFFGGGGGGGGGGFGGGGGGFGGGGGGGFCCEGGGCFGGGGGGGGGFGGGGGGGGGGGGGGDG:9DGFGGDGGGGGGGGGEFGGGGGGGGGGGFFCGFGFGGGGGGGGGGGGGAGG7,>,2=,>EEGGGF,>??9<=CCGDGGGG:3CDFGFGGFF)9CFFFCD?4?C46A4>>7>BGEG9(7)077>B>11(9?F:2?F(4,)-*);@65;(6<.)--<B(.7(38
@M06628:26:000000000-CRM2J:1:1101:8359:15799 1:N:0:113
TACGAGGGGTGCAAGCGTTAATCGGAATTACTGGGCGTAAAGCGTGCGTAGGTGGTTTGTTAAGCAAGATGTGAAAGCCCCGGGCTCAACCTGGGAACTGCATTTTGAACTGGCAAACTAGAGTATTGTAGAGGGTAGTGGAATTTCCAGTGTAGCGGTGAAATGCGTAGAGATTGGAAGGAACATCAGTGGCGAAGGCGGCTACCTGGACAAATACTGACACTGAGGCACGAAAGCGTGGGGAGCAAACAGGATTAGATACCCTGGTAGTCCACGCCGTAA
+
GGGGGGGGGGGGGGGGGGGGFFGGGGGGGGGGGGGGGGGGGGGGGGGGGGGGGGGGGGGGGGGGGGGGGGGGGGGGGGGGGGGGGGGGGGGGGGGGGGGGGGGGGGGGGGGGGGGGGGGGGGGGGGGGGGGGGGGGGGGGGGGGGGGGGGGGGGGGGGGGGGGGGGGGFGGGGGGGGGGGGGGGGGGGGGGGGGGGGGGGFFGGFGFGGGFFGGGGGGGGGGGFFFFFFDFBGGGFFDEFFFFFFFBFF?FFFFFFFFFFGFGGF7F>AFFFFFBFFF6>??
@M06628:26:000000000-CRM2J:1:1101:27610:15809 1:N:0:113
TACGGAGGGTGCGAGCGTTAATCGGAATTACTGGGCGTAAAGCGTACGTAGGCGGATTATTAAGCGAGATGTGAAATCCCGGGGCTCAACCTCGGAACTGCATTTCGAACTGGTAGTCTAGAGTATTGTAGGGGGTGGTGGAATTTCCAGTGTAGCGGTGAAATGCGTAGAGATTGGAAGGAACATCAGTGGCGAAGGCGGCCACCTGGACAAATACTGACGCTGAGGTACGAAAGCGTGGGGAGCGAACAGGATTAGATACCCTGGTAGTCCACGCCGTAA
+
GGGGGGGGGGGGGGGGGGGGGGGGGFGGGGGGGGGGGGGGGGGGGGGGGG8FFGGGGGGGGGGGGGGGGGGGGGGGGGGGGGGGGGGGGGGGGGGGGGGGGGGGGGGGGGGGGGGGGGGGGGGGGGGGGGFGGGGGGGGGGFGGGGGGGGFGGGGGGGGGGGCFGGGGFGGGGGGGGGGGGGGGGGGGGGGGGGGGGGGG>B9DFGFFC<FFGFGGGGGGGGGFFFFFFGFBGGGFFDBFD>B:;>F9>>B?2?F2<?AAC2AC94<?DADFFFB6;FFFFF
@M06628:26:000000000-CRM2J:1:1101:23752:15839 1:N:0:113
TACGAGGGGTGCAAGCGTTAATCGGAATTACTGGGCGTAAAGCGTGCGTAGGTGGTTTGTTAAGCAAGATGTGAAAGCCCCGGGCTCAACCTGGGAACTGCATTTTGAACTGGCAAACTAGAGTATTGTAGAGGGTAGTGGAATTTCCAGTGTAGCGGTGAAATGCGTAGAGATTGGAAGGAACATCAGTGGCGAAGGCGGCTACCTGGACAAATACTGACACTGAGGCACGAAAGCGTGGGGAGCAAACAGGAGTAGATACCCTGGTAGTCCACGCCGTAA
+
GGGGDEGGGGGGGGGGGGGGGGGGGGGGGGGGGGGGGGGGGGGGFGGGGGGGGGGEFGGGGGGGGFGGGGGGGGGGGGGGGGGGGGGGGGGGGGGGGGGGGGGGGGGGGGGGGGGGGGGGGGGGGGGGGGGGGGG+<F,DFGGGGGGFGGGGGGGGGGGGGGGGFFCAAGGGGGFFGGGGGGGGFFEGGGGGGGGGGEGGFBCGFGFGGGF?C*::FG>?FCF?@AFF:*<:GGGF0>>>D>6<B>F<F15<?F38:A>BGAC6F,0.:)542<369F>43:
@M06628:26:000000000-CRM2J:1:1101:5417:15869 1:N:0:113
TACGGAGGGTGCGAGCGTTAATCGGAATTACTGGGCGTAAAGCGTACGTAGGCGGATTATTAAGCGAGATGTGAAATCCCGGGGCTCAACCTCGGAACTGCATTTCGAACTGGTAGTCTAGAGTATTGTAGAGGGTGGTGGAATTTCCAGTGTAGCGGTGAAATGCGTAGAGATTGGAAGGAACATCAGTGGCGAAGGCGGCCACCTGGACAAATACTGACGCTGAGGTACGAAAGCGTGGGGAGCGAACAGGATTAGATACCCTGGTAGTCCACGCCGTAA
+
GGGGGGGGGGGGGGGGGGGGGGGGGGGGGGGGGGGGGGGGGGGGGGGGGGGGGGGGGGGGGGGGGGGGGGGGGGGGGGGGGGGGGGGGGGGGGGGGGGGGGGGGGGGGGGGGGGGGGGGGGGGGCFGGGGGGGGGFFGGGGGGGGGGGGGGGGGGGGGGGGGGGGGGGFGGGGGGGGGGGGGGGGGGGGGGGGGGGGGGGFFGGFGFGGGFFGGGGGGGGGGGFFFFFFGFFGGGFFFFFFFFFFFFFGFEFFFFDFFFFGFEF?<FFFFFB<AFFFFFFFF
@M06628:26:000000000-CRM2J:1:1101:15236:15879 1:N:0:113
TACGGAGGGTGCGAGCGTTAATCGGAATTACTGGGCGTAAAGCGCATGCAGGTGGTTCATTAAGTCAGATGTGAAAGCCCGGGGCTCAACCTCGGAACTGCATTTGAAACTGGTGAACTAGAGTGCTGTAGAGGGGGGTAGAATTTCAGGTGTAGCGGTGAAATGCGTAGAGATCTGAAGGAATACCAGTGGCGAAGGCGGCCCCCTGGACAGACACTGACACTCAGATGCGAAAGCGTGGGGAGCAAACAGGATTAGATACCCTGGTAGTCCACGCCGTAA
+
GGGGGGGGGGGGGGGGGGGGGGGGGGGGGGGGGGGGGGGGGGGGGGGGGGGGGGGGGGGGGGGGGGGGGGGGGGGGGGGGGGGGGGGGGGGGGGGGGGGGGGGGGGGGGGGGGGGEFGGGGGG<BGGGGGGGGGGGGGGEGGGGGGGGGGGGGGGGGGGGGGGGGGGGBGGGGGGGGGGGGGGGGGGGGGGGGGGGGGGGFFGGFGFGGGFFGGGGGG=CCGG47<@FFGFFGGGFFF>BEFFFFFFFGFFFB?4>?BFFGFGGFFF><ADFDFBFFF>21:
@M06628:26:000000000-CRM2J:1:1101:25166:15884 1:N:0:113
TACGGAGGGTGCGAGCGTTAATCGGAATTACTGGGCGTAAAGCGCATGCAGGTGGTTCATTAAGTCAGATGTGAAAGCCCGGGGCTCAACCTCGGAACTGCATTTGAAACTGGTGAACTAGAGTGCTGTAGAGGGGGGTAGAATTTCAGGTGTAGCGGTGAAATGCGTAGAGATCTGAAGGAATACCAGTGGCGAAGGCGGCCCCCTGGACAGACACTGACACTCAGATGCGAAAGCGTGGGGAGCAAACAGGATTAGATACCCTGGTAGTCCACGCCGTAA
+
GGGGGGGGGGGGGGGGGGGGGGGGGGGGGGGGFGGGGGGGGGGGGGGGGGGGGGGGGGGGGGGGGGGGFGGGGGGGGGGGGGGGGGGGGGGGGGGGFFGGGGGGGGGGGGGGGGGGGGGGGGGGGGGGGGGFGGGGGGGGGGGGGGGGFGGGGGGGGGGGGGGGGGGGFGGGGGGGGGGGGGGGGGGGGGGGGGGGGGGG@EDDFGFGGGFFGGGGGGGFGGGFFFFFFCFFGGG><F@DB>F?FF?7F:@F:FFF2)4>DA6<F?@><DABAF>4;39>04
@M06628:26:000000000-CRM2J:1:1101:14047:15886 1:N:0:113
TACGAGGGGTGCAAGCGTTAATCGGAATTACTGGGCGTAAAGCGTGCGTAGGTGGTTTGTTAAGCAAGATGTGAAAGCCCCGGGCTCAACCTGGGAACTGCATTTTGAACTGGCAAACTAGAGTATTGTAGAGGGTAGTGGAATTTCCAGTGTAGCGGTGAAATGCGTAGAGATTGGAAGGAACACCAGTGGCGAAGGCGGCTACCTGGACAAATACTGACACTGAGGCACGAAAGCGTGGGGAGCAAACAGGATTAGATACCCTGGTAGTCCACGCCGTAA
+
GGGGFGGGGGGGGGGGGGGGGGGGGGGGGGGGGGGGGGGGGGGGGGGGGGGGGGGGGGGGGGGGGGGGGGGGGGGGGGGGGGGGGGGGGGGGGGGGGGGGGGGGGGGGGGGGGGGGGGGGGGGGGGGGGGGGGGGGGGGGGGGGGGGGGGGGGGGGGGGGGGGGGGGGFGGGGGGGGGGGGGGGGGGGGGGGGGGGGGGGFFGGFGFGGGFFGGGGGGGGGGGFFFFFFGFFGGGFFDFFFFFFFBFFGFFFFFFA<?FFGFGGF<>?AAFFDD><>FBB?F
@M06628:26:000000000-CRM2J:1:1101:15883:15888 1:N:0:113
TACAGAGGGTGCGAGCGTTAATCGGAATTACTGGGCGTAAAGCGCGCGTAGGTGGTTTGTTAAGTCGGATGTGAAAGCCCAGGGCTCAACCTTGGAATTGCACCCGATACTGGCAGGCTAGAGTACGGTAGAGGGGTGTGGAATTTCCTGTGTAGCGGTGAAATGCGTAGATATAGGAAGGAACATCAGTGGCGAAGGCGACACCCTGGACCGATACTGACACTGAGGTGCGAAAGCGTGGGGAGCAAACAGGATTAGATACCCTGGTAGTCCACGCCGTAA
+
GGGGGGGGGGGGGGGGGGGGGGGGGGGGGGGGGGGGGGGGGGGGGGGGGGGGGGGGGGGGGGGGGGGGGGGGGGGGGGGGGFGGGGGGGGGGGGGGGGGGGGGGGGGGGGGGGGGGGGGGGGGGGGGGGGGGGGGGCGGGGGGGGGGGGGGGGGGGGGGDFGGGCCGGFGDGGGGGGGGGGFGGGGGGGGGGGGGGGGFGDFGGFGFFFCFFGDGGDG>EGGG??<6>79F>GGD9BBFFFFFB91(3D:57829<<?FFGDGG61@:<<AA:AFBFF>F0:
@M06628:26:000000000-CRM2J:1:1101:25177:15898 1:N:0:113
TACGGAGGGTGCGAGCGTTAATCGGAATTACTGGGCGTAAAGCGCATGCAGGTGGTTCATTAAGTCAGATGTGAAAGCCCGGGGCTCAACCTCGGAACTGCATTTGAAACTGGTGAACTAGAGTGCTGTAGAGGGGGGTAGAATTTCAGGTGTAGCGGTGAAATGCGTAGAGATCTGAAGGAATACCAGTGGCGAAGGCGGCCCCCTGGACAGACACTGACACTCAGATGCGAAAGCGTGGGGAGCAAACAGGATTAGATACCCTGGTAGTCCACGCCGTAA
+
GGGGGGGGGGGGGGGGGGGGGGGGGGGGGGGGGGGGGGGGGGGGGGGGGGGGGGGGGGGGGGGGGGGGGGGGGGGGGGGGGGGGGGGGGGGGGGGGFFGGFGGGGGGGGGGGGGGG9FGFFGGGGGGGGGGGGGGGGGGGGGGGGGGGGCCGGGGGGGEEFGGGGGGGFGGGGGCCGGGGGGGGGGFGGGGGGGGGGGFGFEGGFGEGG5FFDFGFGGGC6CCFFFFFFGFBGGG>7BBDB;>?BFFFGFFF?6):27<4C:CE=?FFFBFBFFBF>FB;66
@M06628:26:000000000-CRM2J:1:1101:26417:15900 1:N:0:113
TACGGAGGGGGTTAGCGTTGTTCGGAATTACTGGGCGTAAAGCGTACGTAGGCGGATTGGAAAGTTGGGGGTGAAATCCCAGGGCTCAACCCTGGAACTGCCTCCAAAACTATCAGTCTAGAGTTCGAGAGAGGTGAGTGGAATTCCAAGTGTAGAGGTGAAATTCGTAGATATTTGGAGGAACACCAGTGGCGAAGGCGGCTCACTGGCTCGATACTGACGCTGAGGTACGAAAGTGTGGGGAGCAAACAGGATTAGATACCCTGGTAGTCCACACCGTAA
+
GGGGGGGGGGGGGGGGGECGGGGGGGGGGGGGGCFGGGGGGGGGGGGGGGGGGGGGGGGGGGGGGGGGGGGGGGFGGGGGFGGGGGGGGGGGGGGGGGGGGGGGGGGGGGGGFGGGGGGGGGGG9FFGGGGFEGGGFFGFGGGGGGGG?BFFFGGGGGGGGGGGGGGAFGGFFGGGGGGGGGGGGGGGGGGGGGGGGGGG3>DGFGFGGG>FDGGFGGGGGGGFFFFFF=@BGGGBFFFFBBF?F60:GFFF?:)9?BFBFFFFF?F?9AAA<>?:BEB:BF
@M06628:26:000000000-CRM2J:1:1101:15271:15912 1:N:0:113
TACGGAGGGTCCGAGCGTTATCCGGAATCATTGGGTTTAAAGGGTCCGCAGGCGGTCGATTAAGTCAGAGGTGAAATCCCATAGCTCAACTATGGAACTGCCTTTGATACTGGTTGACTTGAGTCATATGGAAGTAGATAGAATGTGTAGTGTAGCGGTGAAATGCATAGATATTACACAGAATACCGATTGCGAAGGCAGTCTACTACGTATGTACTGACGCTCATGGACGAAAGCGTGGGGAGCGAACAGGATTAGATACCCTGGTAGTCCACGCCGTAA
+
GGGGGGGGGGGGGGGGGGGGGGGGGGGGGGGGGGGGGGGGGGGGGGGGGGGGGGGGGGGGGGGGGGGGGGGGGGGGGGGGGGGGGGGGGGGGGGGGGGGGGGGGGGGGGGGGGGGGGGGGGGGGGGGGGGGGGGGGGGGGGGGGGGGGGGGGGGGGGGGGGGGGGGGGFGGGGGGGGGGGGGGGGGGGGGGGGGGGGGGGFFGGFGFGGGFFGGGGGGGGGGGFFFFFFGFFGGGFFF>5BF9:BFFBGFFF?FFFFFFFGFGGFFFBFFFFFFFFFFFFFF
@M06628:26:000000000-CRM2J:1:1101:6674:15931 1:N:0:113
TACGAGGGGTGCAAGCGTTAATCGGAATTACTGGGCGTAAAGCGTGCGTAGGTGGTTTGTTAAGCAAGATGTGAGAGCCCCGGGCTCGACCTGGGAACTGCATTTTGAACTGGCAAACTAGAGTATAGTAGAGGGTAGTGGAATTTCCAGTGTAGCGGTGAAATGCGTAGAGATTGGAAGGAACATCAGTGGCGAAGGCGGCTACCTGGACAAATACTGACACTGAGGCACGAAAGCGTGGGGAGCAAACAGGATTAGATACCCTGGTAGTCCACGCCGTAA
+
GGGGGGGGGGGGGGGGGGGGDFFGGGGGGGGGGGGGGGGGGGGGGGGGFGGGGGGGGGGGGGGGGGGGGGGGGGGGGGGGGGGGGGGGGGGGGGGGGGGGGGGGGGGGGGGGGGG9FGGGGGGGGGGGGGGGGGGGGGGGGGGGGGGGGGGGGGGGGGGGGGGGGGGGFGGGGGFGGFGGGGGGGGGGGGGGGGGGGGGGFFGGFGFGGGFFGGGGGGC?C9CFFF?FFGFFGGG>FF:BFFFFFF?1D?FF?BF2>BFFGFGGFBFFF94>FB7<9@BFBF
@M06628:26:000000000-CRM2J:1:1101:4995:15985 1:N:0:113
TACGAGGGGTGCAAGCGTTAATCGGAATTACTGGGCGTAAAGCGTACGTAGGTGGTTTGTTAAGCAAGATGTGAAAGCCCCGGGCTCAACCTGGGAACTGCATTTTGAACTGGCAAACTAGAGTATTGTAGAGGGTAGTGGAATTTCCAGTGTAGCGGTGAAATGCGTAGAGATTGGAAGGAACATCAGTGGCGAAGGCGGCTACCTGGACAAATACTGACACTGAGGCACGAAAGCGTGGGGAGCAAACAGGATTAGATACCCTGGTAGTCCACGCCGTAA
+
GGGFGGGGGGGGGGGGGGGGFGGGGGGGGGGGGGGGGGDGGGGGGGGGGGGGFGGGGGGGGGGGGGGGGGGGGGGGGGGGGGDGGGGGGGGFGGGGGGGGGGGGGGGGGGGGGGGGGGGFGGGGGGGGGGGGGGGCFGGGGGFFGGGGGGFGGGCFGGGGGGGGGGGG>CDGGGFGGGDGGGGFGGGGGGGGGDGGGGGGFFDDFFFFGGF@CFFGGGGGGGGFFFFFFDFFGGGFFDFFEFFFFF:?FB@?<6FADFFFGFFGF?FFFFFA5:?<>861:4
@M06628:26:000000000-CRM2J:1:1101:26627:15996 1:N:0:113
TACGAGGGGTGCAAGCGTTAATCGGAATTACTGGGCGTAAAGCGTGCGTAGGTGGTTTGTTAAGCAAGATGTGAAAGCCCCGGGCTCAACCTGGGAACTGCATTTTGAACTGGCAAACTAGAGTATTGTAGAGGGTAGTGGAATTTCCAGTGTAGCGGTGAAATGCGTAGAGATTGGAAGGAACATCAGTGGCGAAGGCGGCTACCTGGACAAATACTGACACTGAGGCACTAAAGCGTGGGGAGCAAACAGGATTAGATACCCTGGTAGTCCACGCCGTAA
+
GFGGGGGGGGGFGGGGGCFGCFGGGGGGGGGGDFGDEFEGGGGGGGEGGGCFCFF=F,CFGGGGGGGGGGGGGGGGGGGGGGGGGGGGGGGBFGCCFFFGGFGGGGGEFGGGGGGFDFFGGGGGGCCGGGGGGGGGGG,@CCBAFFGGFGAFGGFCFGGCCCECEFE;?DDGFF7EF,BFGFDFGGGGGFG6<*C3EGFEB>)9:CFGGCFFF*:0*:?FG9FFF<F>FDF(+30-9B75366?>>63<6@F:().<4<BFFGGF:544>3)66><;>611:
@M06628:26:000000000-CRM2J:1:1101:26621:16012 1:N:0:113
TACGAGGGGTGCAAGCGTTAATCGGAATTACTGGGCGTAAAGCGTGCGTAGGTGGTTTGTTAAGCAAGATGTGAAAGCCCCGGGCTCAACCTGGGAACTGCATTTTGAACTGGCAAACTAGAGTATTGTAGAGGGTAGTGGAATTTCCAGTGTAGCGGTGAAATGCGTAGAGATTGGAAGGAACATCAGTGGCGAAGGCGGCTACCTGGACAAATACTGACACTGAGGCACGAAAGCGTGGGGAGCAAACAGGATTAGATACCCTGGTAGTCCACGCCGTAA
+
GGGGGGGGGGGGGGGGGGGGGGGGGGGGFGGGGGGGGGGGGGGGGGGGFFFGFGGGGGGGGGGGGGGGGGGGGGGGGGGGGGGGGGGFGGGGGFGGGGGGGGGGGGGGGGGGGGGGGGGGGGGGGGGGGGGGGGGGGGGGGGGGGGGGGGGGGGGGGGGGGFGGGGG?BDGGGGGGGGGGGGGGGGGGGGGGGGGGGGGGFFGGFDFGEFF:CFGGG=FF69D@?AFFF:FBE=DFBBE:>>FBF;FFGFF:BF4>?7AAFFGGF?F?2>442<7?>F>>F?
@M06628:26:000000000-CRM2J:1:1101:26782:16038 1:N:0:113
TACGAGGGGTGCAAGCGTTAATCGGAATTACTGGGCGTAAAGCGTGCGTAGGTGGTTTGTTAAGCAAGATGTGAAAGCCCCGGGCTCAACCTGGGAACTGCATTTTGAACTGGCAAACTAGAGTATTGTAGAGGGTAGTGGAATTTCCAGTGTAGCGGTGAAATGCGTAGAGATTGGAAGGAACATCAGTGGCGAAGGCGGCTACCTGGACAAATACTGACACTGAGGCACGAAAGCGTGGGGAGCAAACAGGATTAGATACCCTGGTAGTCCACGCCGTAA
+
GGGGEEGGGGGGGGGGGGGGGGGGGGGGGGGGGGGGGGGGGGGGGGGGGGGGGGGGGGCFGGGGGGGGGGGGGGGGGGGGGGGGGGGGGGGGGGGGGGGGGGGGGGGGGGGGGGGGGGGGGGGGGGGGGGGGGGECFGGGGGGGGFGGGGGGGGGGGGGGGGGGGGGGFGGGGGGGGGGGGGGGGGGGGCEGGGGGGGGGAEGGFGF7C<FFGGCFGGFGGCGFFBF>FGFFGGGFFFFFFFF:>BF?GBFF:?FAFFFFGFCFFFFFA2A<2<?FFF07:?
@M06628:26:000000000-CRM2J:1:1101:20901:16045 1:N:0:113
TACGGAGGGTGCGAGCGTTAATCGGAATTACTGGGCGTAAAGCGCATGCAGGTGGTTCATTAAGTCAGATGTGAAAGCCCGGGGCTCAACCTCGGAACTGCATTTGAAACTGGTGAACTAGAGTGCTGTAGAGGGGGGTAGAATTTCAGGTGTAGCGGTGAAATGCGTAGAGATCTGAAGGAATACCAGTGGCGAAGGCGGCCCCCTGGACAGACACTGACACTCAGATGCGAAAGCGTGGGGAGCAAACAGGATTAGATACCCTGGTAGTCCACGCCGTAA
+
GGGGGGGGGGGGGGGGGGGGGGGGGGGGGGGGGGGGGGGGGGGGGGGGGGGGGGGGGGGGGGGGGGGGGGGGGGGGGGGGGGGGGGGGGGGGGGGGGGGGGGGGGGGGGGGGGGGGGGGGGGGGGGGGGGGGGGGGGGGGGGGGGCFGGGGGGGGGGGGGGGGGGGGGDDGGGGGGGGGGGGGFGGGGGGCGGGGGGGGGE@GGDGFG54>?F4<FGGGGGGGFFFFFFGFFGGGFFE:>DFFFFFFF<<F???76<<A>>AFFFFFB<>DFAFBF6@>,8?
@M06628:26:000000000-CRM2J:1:1101:26804:16045 1:N:0:113
TACGAGGGGTGCAAGCGTTAATCGGAATTACTGGGCGTAAAGCGTGCGTAGGTGGTTTGTTAAGCAAGATGTGAAAGCCCCGGGCTCAACCTGGGAACTGCATTTTGAACTGACAAACTAGAGTATTGTAGAGGGTAGTGGAATTTCCAGTGTAGCGGTGAAATGCGTAGAGATTGGAAGGAACATCAGTGGCGAAGGCGGCTACCTGGACAAATACTGACACTGAGGCACGAAACCGTGGGGAGCAAACTGGATTAGATACCCTGGTAGTCCACGCCTGAA
+
GGGG?FCGGGGGGGGGGGGGGGGGGGGGG9EGGGGGGGGGGGGGFGGGEGFGGGGGGFDFGGFGGGG@FFFFFFGGCFD7B7@EDGGG,=<EFGGCCBGEFGGFGGFEGGG9,:,DFCDD9C=@FEGGGGGGG,CCCCFGGGD:FA;CCF3;@CEGG*CEGE,?FFEEFGGFDGGGGGDGECFEFF,,41,=DEGD*=EED)77)2=F:*09<5:>>D*0964?*2?.)*04:*9(,8>5>2(((4(4*8*04(0-,)).2.++9(8344<46<)((7.((.
@M06628:26:000000000-CRM2J:1:1101:26789:16055 1:N:0:113
TACGAGGGGTGCAAGCGTTAATCGGAATTACTGGGCGTAAAGCGTGCGTAGGTGGTTTGTTAAGCAAGATGTGAAAGCCCCGGGCTCAACCTGGGAACTGCATTTTGAACTGGCAAACTAGAGTATTGTAGAGGGTAGTGGAATTTCCAGTGTAGCGGTGAAATGCGTAGAGATTGGAAGGAACATCAGTGGCGAAGGCGGCTACCTGGACAAATACTGACACTGAGGCACGAAAGCGTGGGGAGCAAACAGGATTAGATACCCTGGTAGTCCACGCCGTAA
+
GGGGFFFGGGDFGGGGGGGGGGGGGGGGGGGGGGGG7FGGGGGGGGGGGGGGGFG:FF,FEGGFGGGGGGGGGGGGGGGGDEGGGGGGGGGGFDGGGGGGFFFFGGGGGGGGGGFGFGGGCFDFFGGGGGGGGGGGGDFGGGGGD=CFFFGGGGGGGGGGGCDECG*C5CDCFGGFCGGGGGGGG@C79EGGGGGGDEGE:5775FFF5074C9:FCFGEGCF<FFFFFGFBEED(2)737>90>61:F<FFFFFF),6:C)A<=:F7))55)65?05963-
@M06628:26:000000000-CRM2J:1:1101:24120:16090 1:N:0:113
TACGGAGGGTGCAAGCGTTATCCGGAATCATTGGGTTTAAAGGGTCCGTAGGCGGGCTTGTAAGTCAGTGGTGAAAGTCTGTGGCTCAACCATAGAATTGCCATTGATACTGCAGGTCTTGAATTATTGTGAAGTGGTTAGGATATGTAGTGTAGCGGTGAAATGCTTAGATATTACATAGAATACCGATTGCGAAGGCAGATCACTAACAATATATTGACGCTGATGGACGAAAGCGTAGGTAGCGAACAGGATTAGATACCCTGGTAGTCTACGCCGTAA
+
GGGGGGGGGGGGGGGGGGGGGGGGGGGGGGGGGGGGGGGGGGGGGGGGGGGGGGGGGGGGGGGGGGGGGGGGGGGGGGGGGGGGGGGGGGFGGGGGGGGGGGGGGGGGGGGGGGGGGGGGGGDFGGGFGGGGDGGFGGGGGDFFFGGFGFGGGGGGGGEGGGGGGGGGFGGGGGGGGGGGGGFGGGGGGGGGGGGGGGGGFFGGFGFGGGFFGGFGGG=FGGGFFFFFFGF>GEG;:EFFFF<97:B>D>EFFFF>?BB>C<FFF?F?FFDBFFBFFFF(14
@M06628:26:000000000-CRM2J:1:1101:14449:16093 1:N:0:113
TACGAGGGGTGCAAGCGTTAATCGGAATTACTGGGCGTAAAGCGTGCGTAGGTGGTTTGTTAAGCAAGATGTGAAAGCCCCGGGCTCAACCTGGGAACTGCATTTTGAACTGGCAAACTAGAGTATTGTAGAGGGTAGTGGAATTTCCAGTGTAGCGGTGAAATGCGTAGAGATTGGAAGGAACATCAGTGGCGAAGGCGGCTACCTGGACAAATACTGACACTGAGGCACGAAAGCGTGGGGAGCAAACAGGATTAGATACCCTGGTAGTCCACGCCGTAA
+
GGGGFGGGGGGGGGGGGGGGGGGGGGGGGGGGGGGGGGGGGGGGGGGGGGGGGGGGGGGGGGGGGGGGGGGGGGGGGGGGGGGGGGGGGGGGGGGGGGGGGGGGGGGGGGGGGGGGGGGGGGGGGGGGGGGGGGGGFEGGGGGGGGGGGGGGGGGGGGGGGGGGGGGGFGGGGGGGGGGGEFGGGGGGGGGGGGGGGGGGFFGGFGFGGGFFGFGGGGGGGGGFFFFFF3@?GGGFF3<D39>BF00:GFFF0?):?FFFFAFGF?FFFFFFFFDFFF>>B<
@M06628:26:000000000-CRM2J:1:1101:14012:16146 1:N:0:113
TACGGAGGGTGCGAGCGTTAATCGGAATTACTGGGCGTAAAGCGCATGCAGGTGGTTCATTAAGTCAGATGTGAAAGCCCGGGGCTCAACCTCGGAACTGCATTTGAAACTGGTGAACTAGAGTGCTGTAGAGGGGGGTAGAATTTCAGGTGTAGCGGTGAAATGCGTAGAGATCTGAAGGAATACCAGTGGCGAAGGCGGCCCCCTGGACAGACACTGACACTCAGATGCGAAAGCGTGGGGAGCAAACAGGATTAGATACCCTGGTAGTCCACGCCGTAA
+
GGGGGGGGGGGGGGGGGGGGGGGGGGGGGGGGGGGGGGGGGGGGGGGGGGGGGGGGGGGGGGGGGGGGGGGGGGGGGGGGGGGGGGGGGGGGGGGGGGGGGGGGGGGGGGGGGGGGGGGGGGGFGGGGGGGGGGGGGGGGGGGGGGGGGGGGGGGGGGGGGGGGGGGGFGGGFGGFGGGGGGGDFGGGGGGGGGGGGGGG@BGDFGEGGFFFGGGGGGGGGGGFFFFFFFFFGGGFBF>EF>>FFFFFGFFFF6FAF74<CAFFF8>?BAAF2<?FFFF>FB
@M06628:26:000000000-CRM2J:1:1101:6430:16191 1:N:0:113
TACGGAGGGTGCAAGCGTTATCCGGAATCATTGGGTTTAAAGGGTCCGTAGGCTGGCTAATAAGTCAGTGGTGAAATGCAGGGGCTCAACTCCGGCACTGCCATTGATACTGTTAGTCTTGAATTATTGTGAAGTGGTTAGAATATGTAGTGTAGCGGTGAAATGCTTAGATATTACATAGAATACCAATTGCGAAGGCAGATCACTAACAATATATTGACGCTGATGGACGAAAGCGTGGGTAGCGAACAGGATTAGATACCCTGGTAGTCCACGCCGTAA
+
GGGGGGGGGGGGGGGGGGGGGGGGGGGGGGGGGGGGGGGGGGGGGGGGGGGGGGGGGGGGGGGGGGGGGGGGGGGGGGGGGGGGGGGGGGGGGGGGGGGGGGGGGGGGGGGGGGGGGGGGGGGGGGGGGGGGGGGGGCFGGFGGGGGGGGGGGGGGGGGGGGGGGGGGFGGGGGGGGGGGGGGGGGGGGGGGGGGGGGGGFFGGFGFGGG;FGDGGGGFGFGGFFFFFFCFBGGG@@BFEFFFFFFFFGB>FF?FFBFA<CAFGFFFFBAAFFF?26F>1,4
@M06628:26:000000000-CRM2J:1:1101:3581:16212 1:N:0:113
TACGGAGGGTGCAAGCGTTACTCGGAATCACTGGGCGTAAAGAGCGTGTAGGCGGATAGTTAAGTTTGAAGTGAAATCCAATGGCTCAACCATTGAACTGCTTTGAAAACTGATTATCTAGAATATGGGAGAGGTAGATGGAATTTCTGGTGTAGGGGTAAAATCCGTAGAGATCAGAAGGAATACCGATTGCGAAGGCGATCTACTGGAACATTATTGACGCTGAGACGCGAAAGCGTGGGGAGCAAACAGGATTAGATACCCTGGTAGTCCACGCCCTAA
+
G<EFG>FGGGGGGGGGGGGGGGGGGGGGGGGGGGGGGGGGGGGGGGGGEGGGGGGGGGGGGGGGGGGGGGGGGGGGGGGGGGGGGGGGGGGGGGGGGGGGGGGGGGGGGGGGGGGGGGGFFGGGGGGGGGGGGGGGGGGGGGGGGGGGGGGGGGGGFGGGGGGGGGGGFGGGGGGGGGGGGGGGGGGGGGGGGGGGGGGGFEGFFGFGGGFFGGGGGGGGGDGEEFFFFGFFGGGFBEDEFBFFBFFFGFFFFFFFF7AAFAGGFB>?FFFFFB?F6:9>?F
@M06628:26:000000000-CRM2J:1:1101:25448:16219 1:N:0:113
TACGAGGGGTGCAAGCGTTAATCGGAATTACTGGGCGTAAAGCGTTCGTAGGCGGTTTGTTAAGCAAGATGTGAAAGCCCAGGGCTCAACCTTGGAACTGCATTTTGAACTGGCAAACTAGAGTACTGTAGAGGGTGGTGGAATTTCCAGTGTAGCGGTGAAATGCGTAGAGATTGGAAGGAACATCAGTGGCGAAGGCGGCCACCTGGACAGATACTGACGCTGAGGAACGAAAGCGTGGGGAGCGAACAGGATTAGATACCCTGGTAGTCCACGCCGTAA
+
GGGGFGGGGGGGGGGGGGGGGGGGGGGGGGGGGGGGGGGGGGGGGGGGGGGGGGGFGGGGGGGGGGGGGGGGGGGGGGGGGGGGGGGGGGGGGGGGGGGGGGGGGGGGGGGGGGGGGGGGGGGGGGGGGGGGGGGGGGGGGGGGGGGGGGGGGGGGGGGGGGGGGGGCEGGGGGGGFGFGGGGGGGGCCFGGGGGGGGGGEE<D>F@GGGFFGGGGGGCFDGGFF;@FFGFB=EG>FFFFFFFBFFF9D>DF???A2>))06CEF?F?9:AFADB?052(41
@M06628:26:000000000-CRM2J:1:1101:16929:16313 1:N:0:113
TACGAGGGGTGCAAGCGTTAATCGGAATTACTGGGCGTAAAGCGTGCGTAGGTGGTTTGTTAAGCAAGATGTGAAAGCCCCGGGCTCAACCTGGGAACTGCATTTTGAACTGGCAAACTAGAGTATTGTAGAGGGTAGTGGAATTTCCAGTGTAGCGGTGAAATGCGTAGAGATTGGAAGGAACATCAGTGGCGAAGGCGGCTACCTGGACAAATACTGACACTGAGGCACGAAAGCGTGGGGAGCAAACAGGACTAGATACCCTGGTAGTCCACGCCGTAA
+
GGGGGGGGGGGGGGGGGGGGGGGGGGGGGGGGGGGGGGGGGGGGGGGGGGGGGGGGGGGGGGGGGGGGGGGGGGGGGGGGGGGGGGGGGGGGGGGGGGGGGGGGGGGGGGGGGGGGGGGGGGGGGGGGGGGGGGGGGGGGGGGGGGGGGGGGGGGGGGGGGGGGGGGGFGGGGGGGGGGGGGGGGGGGGGGGGGGGGGGGBECDFGFGGGFFGGGGGGGGG?FFFAF>FDFBDGGFFFFFFBFFFBF7GFFFBFFFFFFBGFGGFFF>FFFFAFFBFFF(8<
@M06628:26:000000000-CRM2J:1:1101:25511:16315 1:N:0:113
TACGAGGGGTGCAAGCGTCAATCGGAATTACTGGGCGTAAAGCGTGCGTAGGTGGTTTGTTAAGCAAGATGTGAAAGCCCCGGGCTCAACCTGGGAACTGCATTTTGAACTGGCAAACTAGAGTATTGTAGAGGGTAGTGGAATTTCCAGTGTAGCGGTGAAATGCGTAGAGATTGGAAGGAACATCAGTGGCGAAGGCGGCTACCTGGACAAATACTGACACTGAGGCACGAAAGCGTGGGGAGCAAACAGGATTAGATACCCTGGTAGTCCACGCCGTAA
+
GGGGGGGGGGGGGGGGGGGGGGGGGGGGGGGGGGGGGGGGGGGGGGGGGGGGGGGGGGGGGGGGGGGGGGGGGGGGGGGGGGGGGGGGGGGFGGGGGGGGGGGGGGGGGGGGGGGGGGGGGGGGGGGGGGGGGGGGGGGGGGGGGGGGGGGGGGGGGGGGFGCCEGGGEGGGCGFFGGD?EGGGGGGF61+:5=EGGGGGEFGGFGFGFGFF*00:C>DFG+*9?AFF375?GGGFF>>7>>;62;?BCBFFF?FA2,6:DAG66:>22)4:>F?(4@>BBB
@M06628:26:000000000-CRM2J:1:1101:24602:16340 1:N:0:113
TACGAGGGGTGCAAGCGTTAATCGGAATTACTGGGCGTAAAGCGTGCGTAGGTGGTTTGTTAAGCAAGATGTGAAAGCCCCGGGCTCAACCTGGGAACTGCATTTTGAACTGGCAAACTAGAGTATTGTAGAGGGTAGTGGAATTTCCAGTGTAGCGGTGAAATGCGTAGAGATTGGAAGGAACATCAGTGGCGAAGGCGGCTACCTGGACAAATACTGACACTGAGGCACGAAAGCGTGGGGAGCAAACAGGATTAGATACCCTGGTAGTCCACGCCGTAA
+
GGGGFGGGGGGGGGGGGGGGGGGGGGGGGGGGGFCGGGGGGGGGGGGGGGEGGGGFFGGGGGGGGGGGGGGGGGGGGGGGGGGGGGGGGGGGGGGGGGGGGFGGGGGGFGGGGGGGGGGGGGGGGGGGGGGGGGDGGGGGGGGGGGGGGGGGGFGGGGGGGGGGGGGEFGGGGGGGGGGGGGGGGGGGFEGGGGGGGEG=EEDGFGFGGGF?GDGGGGGFFFGFFDFFFGFFGEGF7B7.79;19BB:C<;?:?FF>DFAFA6A@7@>AAFFDFF?6F>3:6
@M06628:26:000000000-CRM2J:1:1101:20401:16408 1:N:0:113
TACGAGGGGTGCAAGCGTTAATCGGAATTACTGGGCGTAAAGCGTGCGTAGGTGGTTTGTTAAGCAAGATGTGAAAGCCCCGGGCTCAACCTGGGAACTGCATTTTGAACTGGCAAACTAGAGTATTGTAGAGGGTAGTGGAATTTCCAGTGTAGCGGTGAAATGCGTAGAGATTGGAAGGAACATCAGTGGCGAAGGCGGCTACCTGGACAAATACTGACACTGAGGCACGAAAGCGTGGGGAGCAAACAGGATTAGATACCCTGGTAGTCAACGCCGTAA
+
GGGGGGGGGGGGGGGGGGGGDGGGGGGGGGGGGGGGGGGGGGGGGGGGGGGGGGGGGGGGGGGGGGGGGGGGGGGGGGGGGGGGGGGGGGGGGGGGGGGGGGGGGGGGGGGGGGGGGGGGGGGGGGGGGGGGGGGGGGGGGGGGGGGGGGGGGGGGGGGGGGGGGGGGFGGGGGGGGGGGGGGGGGGGGGGGGGGGGGGGEFGC?FFGGGFFGGGFGGGGGGGFFFFFFD>?GGG>FBB:DFFFFFFFG<>FBB?A??A<CDFG??F?AFFF)6<?B>>FBB
@M06628:26:000000000-CRM2J:1:1101:24587:16462 1:N:0:113
TACGAGGGGTGCAAGCGTTAATCGGAATTACTGGGCGTAAAGCGTGCGTAGGTGGTTTGTTAAGCAAGATGTGAAAGCCCCGGGCTCAACCTGGGAACTGCATCTTGAACTGGCAAACTAGAGTATTGTAGAGGGTAGTGGAATTTCCAGTGTAGCGGTGAAATGCGTAGAGATTGGAAGGAACATCAGTGGCGAAGGCGGCTACCTGGACAAATACTGACACTGAGGCACGAAAGCGTGGGGAGCAAACAGGATTAGATACCCTGGTAGTCCACGCCGTAA
+
GGGFFG@FDGEGFGGD@FEECFGGGGGGGFE<FEGGGGCFGGGGFGEG,BFGGGG@<CCGGGGGG<EAFEGEEFFDGFE7CFECFGFGGGG@FFGFGGGFFFFGGCGAFFGGGGGGG,C<FDGFGACFFFGFGGGGCCFFGGGGGGGCCEFGCAF>CECEFG?;E7CE>D4C9CEFGGGF=FF8FFG9E;FF:EDDGG5E>3)>F0=95559<FG=FGGFGCFFFFFF:DF?7CG;?EFB:6><>>?2<?FF(36:B?AAC>6@=2:49)5<)57:>F>>04
@M06628:26:000000000-CRM2J:1:1101:9157:16477 1:N:0:113
TACGGAGGGTGCAAGCGTTATCCGGAATCATTGGGTTTAAAGGGTCCGTAGGCGGGCTAATAAGTCAGTGGTGAAATGCAGGGGCTTAACTCCGGCACTGCCATTGATACTGTTAGTCTTGAATTATTGTGAAGTGGTTAGAATATGTAGTGTAGCGGTGAAATGCTTAGATATTACATAGAATACCAATTGCGAAGGCAGATCACTAACAATATATTGACGCTGATGGACGAAAGCGTGGGTAGCGAACAGGATTAGATACCCTGGTAGTCCACGCCGTAA
+
GGGGGGGGGFGGGGGGGGGGGGGGGGGGGGGGGGGCCFGGGGGGGGGGGGGGGGGGGGGGGGGGGGGGFGGGGGGGGGGGGGGGGGGGGGGGGGGGGGGGGGGGGGGGGGGGFGGGGGGGGGGGGGGFGGGGGGGGGDFFGGGGGGGGGGGGGGGGGGGGGGGGGGGGFGGGGGGGFGGGGGGGGGGGGGGGGGGGGGGGDFGGFGFGGGF==FGGGGGGGGGFFFFFFGFFGGGF:EEEFFFFF?>FGFFFFF?ADFFFDACFF?FFFFFF>A?:B>;BFB
@M06628:26:000000000-CRM2J:1:1101:11976:16537 1:N:0:113
TACGGAGGGTGCAAGCGTTAATCGGAATTACTGGGCGTAAAGCGCACGTAGGTGGTTTGTTAAGTTGGATGTGAAAGCCCAGGGCTCAACCTTGGAACTGCATTCAAAACTGGCGAACTAGAGTATGGTAGAGGTGAGTGGAATTTCCTGTGTAGCGGTGAAATGCGTAGAGATGGGAAGGAACATCAGTGGCGAAGGCGACTCACTGGACCAATACTGACACTGAGGTGCGGAAGCGTGGGTAGCAAACAGGATTAGATACCCTGGTAGTCCACGCCGTAA
+
EEGGG@E:@FFGGGGGEFFE,6EDFCGDFFDFGGFFGGG@CGCFFF7FCEEFGGGFGGGGGDFEGGFGGGGGEFEFGGG<FEFECGGGGGGFFFGGDGGGFEGGGGFGGGFGGGGCEGDEGFGDFFFGGGGFGGGGGGGGG?FCFFGGGGGGGFGGGGGEGCFFFGGGBDCFADC7E6:CEGGEFGFFGFE@CEBCEGGGFEGDF<FFEGA;FFDGGGGEGGGFFFFF67F>**99?@DB:32<??<4FBF58<?<<?FFGFC8=852:A>A4<><BFF224
@M06628:26:000000000-CRM2J:1:1101:15417:16562 1:N:0:113
TACGGAGGGGGTTAGCGTTGTTCGGAATTACTGGGCGTAAAGCGCACGTAGGCGGATCAGAAAGTATAGGGTGAAATCCCAGGGCTCAACCCTGGAACTGCCTTGTAAACTCCTGGTCTTGAGTTCGAGAGAGGTGAGTGGAATTCCGAGTGTAGAGGTGAAATTCGTAGATATTCGGAGGAACACCAGTGGCGAAGGCGGCTCACTGGCTCGATACTGACGCTGAGGTGCGAAAGTGTGGGGAGCAAACAGGATTAGATACCCTGGTAGTCCACACCGTAA
+
GGGFEBCFDGGGGGGFEFGFGFFFGGGGGFFFEGGGEFFGGGGGGDGGGGGGGGGFCGGEFCFFGGGGGGGEDFFGGGGGGGGGGGGGGGGGGGGFGGGGGGGFFFGGFGGGFGFGGDFGGFGGFAFFGGGFGGFGGGGF8<FFGFCF8EFGGGGFFFGEGEFGBFGGFC<EEGGGGGGGDGGGGGCFGFFFGCE<CEGE3>59?GFGGFFFC<CFGGGC<EDFF9)>F<?>CCG6BFFFEBFBFF?FFFFFF09:?<<>>AFFFFFFAA72<4<0?>6BB?
@M06628:26:000000000-CRM2J:1:1101:6787:16592 1:N:0:113
TACGGAGGGGGTTAGCGTTGTTCGGAATTACTGGGCGTAAAGCGTACGTAGGCGGATTGGAAAGTTGGGGGTGAAATCCCAGGGCTCAACCCTGGAACTGCCTCCAAAACTGTCAGTCTAGAGTTCGAGAGAGGTGAGTGGAATTCCAAGTGTAGAGGTGAAATTCGTAGATATTTGGAGGAACACCAGTGGCGAAGGCGGCTCACTGGCTCGATACTGACGCTGAGGTACGAAAGTGTGGGGAGCAAACAGGATTAGATACCCTGGTAGTCCACACCGTAA
+
GGGGGGGGGGGFGGGGGGGGGGGGGGGGGGGGGGGGGGGGGGGGGGGGGGGGGGGGGEGGGGGGGGFGGGGGGGGGGGGDGFGGGGGGGGGGGGGGGGGGGGGGGGGGGGGGGGGGGFGGGGGGGGGGGGGGGGGGGGGGGGGGGGGGGGGGGGGFGGGGGGGGGGGGFGG?GGGGGFGGEGGGGGGGGGGGGGGGGGGGF>DDFGFFGGFFGGGGGGGGGGGFFFFFFCBFGGG;A=9BBFBFFFFFGFF@?BFBF<9AFFFGF(5><BDFFAFFFFF?BF
@M06628:26:000000000-CRM2J:1:1101:16864:16613 1:N:0:113
TACGGAGGGGGTTAGCGTTGTTCGGAATTACTGGGCGTAAAGCGCACGTAGGCGGATCAGAAAGTATAGGGTGAAATCCCAGGGCTCAACCCTGGAACTGCCTTGTAAACTCCTGGTCTTGAGTTCGAGAGAGGTGAGTGGAATTCCGAGTGTAGAGGTGAAATTCGTAGATATTCGGAGGAACACCAGTGGCGAAGGCGGCTCACTGGCTCGATACTGACGCTGAGGTGCGAAAGTGTGGGGAGCAAACAGGATTAGATACCCTGGTAGTCCACACCGTAA
+
GGGGGGGGGGGGGGGGGGGGGGGGGGGGGGGGGGGGGGGGGGGGGGGGGGGGGGGGGGGGGGGGGGGGGGGGGGGGGGGGGGGGGGGGGGGGGGGGGGGGGGGGGGGGGGGGGGGGGGGGGGGGGGGGGGGGGGFGGGGGGGGGGGGGGGGGGGGGGGGGGGGGGGGGFGGGGGGGGGGGGGGGGGGGGGGGGGGGGGGGFFDGFGFFFGF?DDGFGGGGGGGFFFFF)107EGGFFFFFFFFFFFFFG?@FBFFF?7<<CDFF?2>?9>BFBBFF:EFFFF
@M06628:26:000000000-CRM2J:1:1101:18115:16617 1:N:0:113
TACGGAGGGTGCGAGCGTTAATCGGAATTACTGGGCGTAAAGCGTACGCAGGCGGTTTGTTAAGCGAGATGTGAAAGCCCCGGGCTCAACCTGGGAACTGCATTTCGAACTGGCAAACTAGAGTGTGATAGAGGGTGGTAGAATTTCAGGTGTAGCGGTGAAATGCGTAGAGATCTGAAGGAATACCGATGGCGAAGGCAGCCACCTGGGTCAACACTGACGCTCATGTACGAAAGCGTGGGGAGCAAACGGGATTAGATACCCCGGTAGTCCACGCCGTAA
+
GGGGGGGGGGGGGGGGGGGGGGGGGGGGGGGGGGGGGGGGGGGGGGGGGGGGGGGGGGGGGGGGGGGGGGGGGGGGGGGGGGGGGGGGGGGGGGGGGGGGGGGGGGGGGGGGGGGFGGGGGGGGGGGGGGGGGGGGGGGGGGGGGGGGGGGGGGGGGGGGGGGGGGGGFGGGGGGGGGGGGGGGGGGGGDEGGGGGGGGGFFGGFGFGGGFFGGGGGGGGGGGFBBFFFGFFGGGBBEEEFF>B>B??GFFFFFFFBFFFG>:CF9<>9?DFFFFB>FFFFF
@M06628:26:000000000-CRM2J:1:1101:17293:16651 1:N:0:113
TACGAGGGGTGCAAGCGTTAATCGGAATTACTGGGCGTAAAGCGTGCGTAGGTGGTTTGTTAAGCAAGATGTGAAAGCCCCGGGCTCAACCTGGGAACTGCATTTTGAACTGGCAAACTAGAGTATTGTAGAGGGTAGTGGAATTTCCAGTGTAGCGGTGAAATGCGTAGAGATTGGAAGGAACATCAGTGGCGAAGGCGGCTACCTGGACAAATACTGACACTGAGGCACGAAAGCGTGGGGAGCAAACAGGATTAGATACCCTGGTAGTCCACGCCGTAA
+
GGGGEGGGGGGGGGGGGGGGGGGGGGGGGGGGGGGGGGGGGGGGGGGGGGGGGGGGGGGGGGGGGGGGGGGGGGGGGGGGGGGGGGGGGGGGGGGGGGGGGGGGGGGGGGGGGGGGGGGGGGGGGGGGGGGGGGGGGGGGGGGGGGGGGGGGGGGGGGGGGGGGGGGGFGGGFGGGGGGGGGGGGGGGGGGGDGGGGGGGDFGGFGFGFFFFGGGGGGGGGGGFFAFFFGFFGGGFBD57>;;:BFFB4(0<:BFAB?ADFDFEF?FFFFF<BD>FBFF>FF
@M06628:26:000000000-CRM2J:1:1101:3845:16689 1:N:0:113
TACGAGGGGTGCAAGCGTTAATCGGAATTACTGGGCGTAAAGCGTGCGTAGGTGGTTTGTTAAGCAAGATGTGAAAGCCCCGGGCTCAACCTGGGAACTGCATTTTGAACTGGCAAACTAGAGTATTGTAGAGGGTAGTGGAATTTCCAGTGTAGCGGTGAAATGCGTAGAGATTGGAAGGAACATCAGTGGCGAAGGCGGCTACCTGGACAAATACTGACACTGAGGCACGAAAGCGTGGGGAGCAAACAGGATTAGATACCCTGGTAGTCCACGCCGTAA
+
GGGGGGGGGGGGGGGGGGGGGGGGGGGGGGGGGGGGGGGGGGGGGGGGGGGGGGGGGGGGGGGGGGGGGGGGGGGGGGGGGGGGGGGGGGGGGGGGGGGGGGGGGGGGGGGGGGGGGGGGGGGFGGGGGGGGGGGGGGGGGGGGGGGGGGGGGGGGGGGGGGGGGGGGFGDFDFGGGFGGGGGGGGGGGGGGGGGGGGGGFFGGFGFGGGFFGGGGGGGGGGGFFAFFFDF?EGDF?EFEFFFFFFFFFFFFFFF<)7<ADA?CF?FBBFFFA>BFFFFFFF
@M06628:26:000000000-CRM2J:1:1101:13335:16715 1:N:0:113
TACGGAGGGTGCAAGCGTTACTCGGAATTACTGGGCGTAAAGCGCACGTAGGTGGTTTGTTAAGTTGGATGTGAAAGCCCAGGGCTCAACCTTGGAACTGCATTCAAAACTGGCGAACTAGAGTATGGTAGAGGTGAGTGGAATTTCCTGTGTAGCGGTGAAATGCGTAGAGATGGGAAGGAACATCAGTGGCGAAGGCGACTCACTGGACCAATACTGACACTGAGGTGCGAAAGCGTGGGTAGCAAACAGGATTAGATACCCTGGTAGTCCACGCCGTAA
+
GGGGGGGGGGGGGGGGGEGG,EFFGGGGFGGGGGGGCFGEGGGGGGGGGGGGEGG7CFDGGGGGGEFGGFGGGGGGGGGGGGGGGGGGGGGGGGGGGGGGGGGGGGGGGGGGFGGCFGGGGGGGGGGGGGGGGGGGDFFDFGCFDFBFCFGGGGGGGGGGGGFGGGGGDGGGGGG6DC@:EFGGGGGGGGGGGGGGGGGC=DGGFGFGECAFGGGCGDGGFFGFFFFF@FFFGGGFFFFF>>FAFFFDGFFFFFFFF<A>75CFFFFFFF><)4>BFFFFFB
@M06628:26:000000000-CRM2J:1:1101:26997:16733 1:N:0:113
TACGGAGGGTGCGAGCGTTAATCGGAATTACTGGGCGTAAAGCGCATGCAGGTGGTTCATTAAGTCAGATGTGAAAGCCCGGGGTTCAACCTCGGAACTGCATTTGAAACTGGTGAACTAGAGTGCTGTAGAGGGGGGTAGAATTTCAGGTGTAGCGGTGAAATGCGTAGAGATCTGAAGGAATACCAGTGGCGAAGGCGGCCCCCTGGACAGACACTGACACTCAGATGCGAAAGCGTGGGGAGCAAACAGGATTAGATACCCTGGTAGTCCACGCCGTAA
+
GGGGGGGGGGGGGGGGGGGGGGGGGGGGGGGGGGGGGGGGGGGGGGGGGGGGGGGGGGGGGGGGGGGGGGGGGGGGGGGGGGGGBFGGGGGGGGGGGGGGGGFGGFGGGGGGGGGGGGGGGGGGGGGGGCGGGGGGGGGGGGGGGGGGGGGGGGGGGGGDGGGGGGGEEGGGGGFGGGGGGGFFGGFGGGGGDGGGGGGGDDDGBGDGFGFFGGGGGF=7CGGFF?F==DF0:EGBFEBDFB>666?:CB@F?:?A25-6:48<9,77AA>245<6>7;F?:
@M06628:26:000000000-CRM2J:1:1101:2625:16757 1:N:0:113
TACGAGGGGTGCAAGCGTTAATCGGAATTACTGGGCGTAAAGCGTGCGTATGTGGTTTGTTAAGCAAGATGTGAAAGCCCCGGGCTCAACCTGGGAACTGCATTTTGAACTGGCAAACTAGAGTATTGTAGAGGGTAGTGGAATTTCCAGTGTAGCGGTGAAATGCGTAGAGATTGGAAGGAACATCAGTGGCGAAGGCGGCTACCTGGACAAATACTGACACTGAGGCACGAAAGCGTGGGGAGCAAACAGGATGATATACCCGGGTACTCCACGCCGAAA
+
GCF,-@@::FFGGGFDCBC:FFDFGEEG8EFG9C<FGCF=<,CFGGEFF,,EEEFE<<,:=EF9DEBEFFEGAEFG,BFGGG+@C=DCED<B8FDCDFFACEEFFD,BFDFFGGGGGG=FF<FD@FFGDF,@=FEEFCF66FGECAFFEGG9EGFC*@C*;CFEBDE:/):@B?CC=,>;?CEGFFGGF92AC5:7EC5*:B)755?A7*7?/7*:7**39979?3)<>552A759<75))(4:0(34D0)8:8F((44-2)3C)(01-)-)5:1(-0,((4
@M06628:26:000000000-CRM2J:1:1101:2606:16767 1:N:0:113
TACGAGGGGTGCAAGCGTTAATCGGAATTACTGGGCGTAAAGCGTGCGTAGGTGGTTTGTTAAGCAAGATGTGAAAGCCCCGGGCTCAACCTGGGAACTGCATTTTGAACTGGCAAACTAGAGTATTGTAGAGGGTAGTGGAATTTCCAGTGTAGCGGTGAAATGCGTAGAGATTGGAAGGAACATCAGTGGCGAAGGCGGCTACCTGGACAAATACTGACACTGAGGCACGAAAGCGTGGGGAGCAAACAGGATTAGATACCCTGGTAGTCCACGCCGTAA
+
GGGGFGGGGGGGGGGGGGGGGGGGGGGGGGGGGGGGGGGGGGGGGGGGFCFGFEFCGGGGGGGGGGGGGGGGGGGGGGGDGGEGGGGGGGFGGGGGGGGGGGGGGGGGGGGGGGEGGFGGGGGGGGGEGFGGGGGEFGGGGGGFGGGGGGGGGGGFGGGGGGGGGGGGFGGGGGGGGFGGGGGGGGFGGGGGGGGGGGGGFFGGFGFGGFF?7FGGCGGGGGGFFFFFFG>?EGGF?FFFFFFFFBBFF(.7:B<<??FDFFEF43>BFFFA<<?FBF>>F8
@M06628:26:000000000-CRM2J:1:1101:8244:16788 1:N:0:113
TACGGAGGGTGCGAGCGTTAATCGGAATTACTGGGCGTAAAGCGCATGCAGGTGGTTCATTAAGTCAGATGTGAAAGCCCGGGGCTCAACCTCGGAACTGCATTTGAAACTGGTGAACTAGAGTGCTGTAGAGGGGGGTAGAATTTCAGGTGTAGCGGTGAAATGCGTAGAGATCTGAAGGAATACCAGTGGCGAAGGCGGCCCCCTGGACAGACACTGACACTCAGATGCGAAAGCGTGGGGAGCAAACAGGATTAGATACCCTGGTAGTCCACGCCGTAA
+
GGGGGGGGGGGGGGGGGGGGFGGGGGGGGGGGGGGGGGGGGGGGGGGGGGGGGGGGGGGGGGGGGGGGGGGGGGGGGGGGGGGGGGGGGGGGGGGGGGGGGGGGGGGGGGGGGGGGGGGGGGGGGGGGGGGGGGGGGGGGGGGGGGGGGGGGGGGGGGGGGGGGGGGGFGGGGGGGGGGGGGGGFGGGGGGGGGGGGGGGDFDGFGFGGGFFGGGGGGGGGGGFFFFFFGFFGGGFFFFFFFBFFFFFGFFFBFFFFFBACAGGF?FBFA7ABBFBBFBBBF
@M06628:26:000000000-CRM2J:1:1101:7847:16862 1:N:0:113
TACGAGGGGTGCAAGCGTTAATCGGAATTACTGGGCGTAAAGCGTGCGTAGGTGGTTTGTTAAGCAAGATGTGAAAGCCCCGGGCTCAACCTGGGAACTGCATTTTGAACTGGCAAACTAGAGTATTGTAGAGGGTAGTGGAATTTCCAGTGTAGCGGTGAAATGCGTAGAGATTGGAAGGAACATCAGTGGCGAAGGCGGCTACCTGGACAAATACTGACACTGAGGCACGAAAGCGTGGGGAGCAAACAGGATTAGATACCCTGGTAGTCCACGCCGTAA
+
GGGGGGGGGGGGGGGGGGGGGGGGGGGGGGGGGGGGGGGGGGGGGGGGGGGGGGGGGGGGGGGGGGGGGGGGGGGGGGGGGGGGGGGGGGGGGGGGGGGGGGGGGGGGGGGGGGGGGGGGGGGGGGGGGGGGGGGGGGGGGGGGGGGGGGGGGGGGGGGGGGGGGGGGFGGGGGGGGGGGGGGGGGGGGGGGGGGGGGGGFFGG@GFGGGFFGGGGGGGGGGGFFFFFFGFFGGG>F@BFEFFFBFFFGFFFFFFA<?FFGFGGFFFFFFFFFFFF>FFFF?
@M06628:26:000000000-CRM2J:1:1101:7828:16866 1:N:0:113
TACGAGGGGTGCAAGCGTTAATCGGAATTACTGGGCGTAAAGCGTGCGTAGGTGGTTTGTTAAGCAAGATGTGAAAGCCCCGGGCTCAACCTGGGAACTGCATTTTGAACTGGCAAACTAGAGTATTGTAGAGGGTAGTGGAATTTCCAGTGTAGCGGTGAAATGCGTAGAGATTGGAAGGAACATCAGTGGCGAAGGCGGCTACCTGGACAAATACTGACACTGAGGCACGAAAGCGTGGGGAGCAAACAGGATTAGATACCCTGGTAGTCCACGCCGTAA
+
GGGGGDGGGGGGGGGGGCFF@EGFGGGGFGGGGGGGGGGGGGGGGGGGGGGGGGGGGGDFGGGGGGGGGGGGGGGGGGGGGGGGGGGGGFGGGGGGGGGGGGGGFGFGGGGGGGGGGGGGGGGGFGGGGED;F:FGFFFGEGGGGGGGGGGGGGGFGGGGGGGGGGGGFGDGGFGGFGGGGGGGGGGGGGGGGGGDGE=/::DDFCFFGC>:5>C:CFFGG6FFFDFF>CFFGGGF<:DBE;>609(4F?54206<BB>AGFEGF:>?BFDFFFD(1>(41?
@M06628:26:000000000-CRM2J:1:1101:17725:16875 1:N:0:113
TACGGAGGGTGCGAGCGTTAATCGGAATTACTGGGCGTAAAGCGCATGCAGGTGGTTCATTAAGTCAGATGTGAAAGCCCGGGGCTCAACCTCGGAACTGCATTTGAAACTGGTGAACTAGAGTGCTGTAGAGGGGGGTAGAATTTCAGGTGTAGCGGTGAAATGCGTAGAGATCTGAAGGAATACCAGTGGCGAAGGCGGCCCCCTGGACAGACACTGACACTCAGATGCGAAAGCGTGGGGAGCAAACAGGATTAGATACCCTGGTAGTCCACGCCGTAA
+
GGGGGGGGGFGGGGGGGGGGGGGGGGGGGGGGGGGGGGGGGGGGGGGGGGGGGGGGGGGGGGGGGGGGGGGGGGGGGGGGGGGGGGGGGGGGGGGGFGGGGGGGGGGGGGGGGGGGGGGGGGGGGGGGGGGGGGGGGGGGGGGGGGGGGGGGGGGGGGGGGGGGGGGGFGGGGGGGGGGGGGGGGGGGGGGGGGGGGGFGFFGGFGFGGGFFGGGGGGGGGGGFFFFFFGFFGGGFBFDFFFFFFF?BFBFFFFFFFBFFGFGGFB@?FFBFFF?B9;;;??
@M06628:26:000000000-CRM2J:1:1101:2323:16913 1:N:0:113
TACGGAGGGTCCGAGCGTTAATCGGAATTACTGGGCGTAAAGCGCACGCAGGCGGTTTGTTAAGCTAGATGTGAAAGCCCTGGGCTCAACCTGGGAATTGCATTTAGAACTGGCAGGCTAGAGTTTTGGAGAGGGGAGTGGAATTCCAGGTGTAGCGGTGAAATGCGTAGATATCTGGAGGAACATCAGTGGCGAAGGCGACTCCCTGGTCAGTAACTGACGCTCATGTGCGAAAGTGTGGGTAGCGAACAGGATTAGATACCCTGGTAGTCCACACCTTAA
+
GGGGGGGGGGGGGGGGGGGEFGGGGGGGGGGGFGGGGGGGGGGGGGGGGGGGGGGGGGGGGGGGGGGGGGFGGGGGGGGGGGGGGGGGGGGGGGGGGGGGGGGGGGFGGGGGGGGGGGGGGGGGGGGGGGGGGGGGGGEFFGGGGGGGGGGFFGGGGGGGGGGGGGGCBGDCFFGGGGCCEEFCCCGFGGGGCCCDGC=EFFGGFFFGCCFFGFGGFCGGGGGFFF?B*C61EGGFAFFFF<><:FFFGFFFFFFFF?29FAFGF?F?AAAFAF<7?D00>F
@M06628:26:000000000-CRM2J:1:1101:21017:16924 1:N:0:113
TACGAGGGGTGCAAGCGTTAATCGGAATTACTGGGCGTAAAGCGTGCGTAGGTGGTTTGTTAAGCAAGATGTGAAAGCCCCGGGCTCAACCTGGGAACTGCATTTTGAACTGGCAAACTAGAGTATTGTAGAGGGTAGTGGAATTTCCAGTGTAGCGGTGAAATGCGTAGAGATTGGAAGGAACATCAGTGGCGAAGGCGGCTACCTGGACAAATACTGACACTGAGGCACGAAAGCGTGGGGAGCAAACAGGATTAGATACCCTGGTAGTCCACGCCGTAA
+
GGGGGGGGGGGGGGGGGGGGGGGGGGGGGGGGGGGGGGGGGGGGGGGGEGGGFGGGGGGGGGGGGGGGGGGGGGGGGGGGGGGGGGGGGGGGGGGGGGGGGGGGGGGGGGGGGGGGGGGGGGGFGGGGGGGGGGGGGGCGGGGGGGGGGGGGGGGGGGGGGGGGGGGGFGGGGFGGGGGGDGGGGGFGGGFGGC@DGGGGFFGGFGFGGFFFF57FGGGFGGG?F>?>FGFFGGGFFFEFFFFF99FBG05@F<6<77<5:<FGF:F?26<2<A<?>F96<B
@M06628:26:000000000-CRM2J:1:1101:14126:16926 1:N:0:113
TACGGAGGGTGCGAGCGTTAATCGGAATTACTGGGCGTAAAGCGCATGCAGGTGGTTCATTAAGTCAGATGTGAAAGCCCGGGGCTCAACCTCGGAACTGCATTTGAAACTGGTGAACTAGAGTGCTGTAGAGGGGGGTAGAATTTCAGGTGTAGCGGTGAAATGCGTAGAGATCTGAAGGAATACCAGTGGCGAAGGCGGCCCCCTGGACAGACACTGACACTCAGATGCGAAAGCGTGGGGAGCAAACAGGATTAGATACCCTGGTAGTCCACGCCGTAA
+
GGGGGGGGGGGGGGGGGGGGGGGGGGGGGGGGGGGGGGGGGGGGGGGGGGGGGGGGGGGGGGGGGGGGGGGGGGGGGGGGGGGGGGGGGGGGGGGGGGGGGGGGGGGGGGGGGGGGGGGGGGGGGGGGGGGGGGGGGGGEGGGGGGGGGGGGGGGGGGGGGGGGGGGGEDGGGGGGGGFGGGGGGGGGGGGGGGGGGGGGFFGGFGFGGGFFGGGGGGGGGGGFFFFFFGFFGGGFFFFFFFFFBBBFGFFF?6;ABFAACBGGF:<?FFFFFFDFF@>FB?
@M06628:26:000000000-CRM2J:1:1101:2303:16928 1:N:0:113
TACGGAGGGTCCGAGCGTTAATCGGAATTACTGGGCGTAAAGCGCACGCAGGCGGTTTGTTAAGCTAGATGTGAAAGCCCTGGGCTCAACCTGGGAATTGCATTTAGAACTGGCAGGCTAGAGTTTTGGAGAGGGGAGTGGAATTCCAGGTGTAGCGGTGAAATGCGTAGATATCTGGAGGAACATCAGTGGCGAAGGCGACTCCCTGGTCAGTAACTGACGCTCATGTGCGAAAGTGTGGGTAGCGAACAGGATTAGATACCCTGGTAGTCCACACCGTAA
+
FFEFGEGEGGGGGGGGGEGCGDFGGGGGF<EFDEFGGGGGGFGGGGGDGGGGGGGGCGEFFDCFGGFFGG9FFGF9F<FFDEGGFGGGGGGGFGGFGGFFGDGGADFFGGGGGGGGGGGGGCFGGGGGGGGGGGGGGGCCGG9?FGF@CFFGGGE>FCEGGFCBFFGGFGDFGGFFCFGDEFC*=FFFGGG?<EE<E5=5>BDD?<FFGG6=>F7*:>CGCE*7<9=F67=:EGC>:=@B7<>FFFB>737F?B?<>?4::)3:*(826<45A<<F?)18:6
@M06628:26:000000000-CRM2J:1:1101:2319:16937 1:N:0:113
TACGGAGGGTCCGAGCGTTAATCGGAATTACTGGGCGTAAAGCGCACGCAGGCGGTTTGTTAAGCTAGATGTGAAAGCCCTGGGCTCAACCTGGGAATTGCATTTAGAACTGGCAGGCTAGAGTTTTGGAGAGGGGAGTGGAATTCCAGGTGTAGCGGTGAAATGCGTAGAGATCTGGAGGAACATCAGTGGCGAAGGCGACTCCCTGGTCAGTAACTGACGCTCATGTACGAAAGTGTGGGTAGCGAACAGGATTAGATACCCTGGTAGTCCACACCGTAA
+
GGGGG7FGGF@F@FGGGGGDFGGDEGGGGGGGGGGGGGGGGGGGGDGGCGGGGGGG@FCGGGGCC9FFGFGGGGGGGGGGGGGFGGGGGGGGGGGGGFGGGCEGF<F?AF9FGGGFCFGGGGGGG,CFC>FGGGGG7CFGGGDFG<DC;DFFGGGGGGGGFGFEGFGGBGG+AF?EGGGGGFFFFGGF?9:EGDGGGDFE377*)9<?E7@?FC>FGGG7FGGD59?F9*111:C1)9@FDB(6-:9>G>EFBBFA??AFGB80*4F><DF9:>?28@9F?<
@M06628:26:000000000-CRM2J:1:1101:21007:16941 1:N:0:113
TACGAGGGGTGCAAGCGTTAATCGGAATTACTGGGCGTAAAGCGTGCGTAGGTGGTTTGTTAAGCAAGATGTGAAAGCCCCGGGCTCAACCTGGGAACTGCATTTTGAACTGGCAAACTAGAGTATTGTAGAGGGTAGTGGAATTTCCAGTGTAGCGGTGAAATGCGTAGAGATTGGAAGGAACATCAGTGGCGAAGGCGGCTACCTGGACAAATACTGACACTGAGGCACGAAAGCGTGGGGAGCAAACAGGATTAGATACCCTGGTAGTCCACGCCGTAA
+
F<FFCGE@@FGGGGDDFCC,,CFCCCFGFA<FFFCCFGGCFG9FFGCFFF7FGGF,CFEFGG?AFAF=BFGDEEFCGGGGEGG=FFFEF<FAE<FFDGGGGEFGGFGGGGAFDDGFF8FCGGFC,@F,EFGDE@GGGEFGGGGGGGGECC@EBA;,>>EG5CF,>>CC5?:7,==96<9C=FG88CF7<FGGDGEDGG5E35CDFFFGFG>?<FG7:CDEGGGF?<)855:?EEG((875),((,32<4047827).44<><CC44).)..6)48?FFF118
@M06628:26:000000000-CRM2J:1:1101:3428:16944 1:N:0:113
TACGAGGGGTGCAAGCGTTAATCGGAATTACTGGGCGTAAAGCGTGCGTAGGTGGTTTGTTAAGCAAGATGTGAAAGCCCCGGGCTCAACCTGGGAACTGCATTTTGAACTGGCAAACTAGAGTATTGTAGAGGGTAGTGGAATTTCCAGTGTAGCGGTGAAATGCGTAGAGATTGGAAGGAACATCAGTGGCGAAGGCGGCTACCTGGACAAATACTGACACTGAGGCACGAAAGCGTGGGGAGCAAACAGGATTAGATACCCTGGTAGTCCACGCCGTAA
+
GGGGGGGGGGGGGGGGGGGGFGFGGGGGGGGGGGGGGGGGGGGGGGGGEGGGGGGGGGGGGGGGGGGGGGGGGGGGGGGGGGGGGGGGGGGEGGGGGGGGGGCFGGGGGGGGGGGGGGGGGGGFGDGGGGGGGGGGGGGGGGFFEGGFFGGGGGGGGGGGGGGGGGGGFGGGFFGGGFGGGGGGGGGGGFGGGGGGGGGGFFGCFC7EGGFFGFGGGGGGGGGFFFFFFGFBGGGBFD>BEF;FF;FFF1FFFFFA?>92FF@8=45:A<ADFFDFFFF2:?
@M06628:26:000000000-CRM2J:1:1101:29025:16948 1:N:0:113
TACGAGGGGTGCAAGCGTTAATCGGAATTACTGGGCGTAAAGCGTGCGTAGGTGGTTTGCTAAGCAAGATGTGAAAGCCCCGGGCTCAACCTGGGAACTGCATTTTGAACTGGCAAACTAGAGTATTGTAGAGGGTAGTGGAATTTCCAGTGTAGCGGTGAAATGCGTAGAGATTGGAAGGAACATCAGTGGCGAAGGCGGCTACCTGGACAAATACTGACACTGAGGCACGAAAGCGTGGGGAGCAAACAGGATTAGATACCCTGGTAGTCCACGCCGTAA
+
GGGGDEGGGFGGGGGGGGGGGGGGGGGGGGGGGGGGGGGGGGGGEGGGGGGGCGGGGGGGGGGGGGGGGGGGGGGGGGGGGGGGGGGGGGGCFGGGGGGGGGGGGGFGGGGGGCDFFGGFGGGGG9FGGGGFGGG<FEFFGGGGGFGGDGGGGGGFFGGGGGGGGGGGFGGGGC?FFGGGGGGGGFG?FGGGGGGGCEGGFFGDFGFGGGF6*CFGGGGGGFGFFFFF>*8?GGGFFFFFEFB:>BFFGFFF?<F>73>BGAG6F153)636AA?2(029??
@M06628:26:000000000-CRM2J:1:1101:28165:16979 1:N:0:113
TACGGAGGGTGCGAGCGTTAATCGGAATTACTGGGCGTAAAGCGCATGCAGGTGGTTCATTAAGTCAGATGTGAAAGCCCGGGGCTCAACCTCGGAACTGCATTTGAAACTGGTGAACTAGAGTGCTGTAGAGGGGGGTAGAATTTCAGGTGTAGCGGTGAAATGCGTAGAGATCTGAAGGAATACCAGTGGCGAAGGCGGCCCCCTGGACAGACACTGACACTCAGATGCGAAAGCGTGGGGAGCAAACAGGATTAGATACCCTGGTAGTCCACGCCGTAA
+
GGGGGGEFGFEGGGGGGFFGGGGGGGGGGGGFFGGGGGGGGGGGGGGGGGGGFFGGGGGGGGGGGGGGGGGFGGGGGGGGGGGGGEGGGGGFGGGGGGGGGGGGGGGFGFGGGGGGFGGGGGGGGGGGGGGGGGGGGGGGGGGGGGGGGGFGGGGGGGGG=EGGGGEGEGGGGGGGGGGGGFGGGGGGGGGGGGGGGGFG>B3DBGEGGGFFGGFGGCF79EG?F?FFFFF>GGG0:DBFFF;09>B?FFF@<0<A??A>F<E6=254).3::A7<B)49<:
@M06628:26:000000000-CRM2J:1:1101:19189:17015 1:N:0:113
TAAGGAGGGGGTTAGCGTTGTTCGGAATTACTGGGCGTAAAGCGTACGTAGGCGGATTGGAAAGTTGGGGGTGAAATCCCAGGGCTCAACCCTGGAACTGCCTCCAAAACTATCAGTCTAGAGTTCGAGAGAGGTGAGTGGAATTCCAAGTGTAGAGGTGAAATTCGTAGATATTTGGAGGAACACCAGTGGCGAAGGCGGCTCACTGGCTCGATACTGACGCTGAGGTACGAAAGTGTGGGGAGCAAACAGGATTAGATACCCTGGTAGTCCACACCGTAA
+
GG<FGEGGGGG@FGGGGGGGGGGGGGGGGGGGGGGGGGGGGGGGFEGGGGGGGGGE:8=B<EFGG?,F+CFGGGGGGGGGFF+CFGGGGG<>FGGGGGGGGGGC=>FGGGG9,8<FFFGAFGFCFGGGGFGGGGGEFFGFGGGGCFFCEGGGGGGGGGGGGGGGGGGGFGGGGGF9FFFCGGGFGGGGEGGGGGGDGGGGFF39?GFFFDFF37FFDGGGGGGFFFFF67@:EGD>2@FFEFF<22:7C:FFBBFF?BFFGFGGF?@?448<)62,8>>BFF
@M06628:26:000000000-CRM2J:1:1101:18000:17028 1:N:0:113
TACGGAGGGTGCGAGCGTTAATCGGAATTACTGGGCGTAAAGCGCATGCAGGTGGTTCACTAAGTCAGATGTGAAAGCCCGGGGCTCAACCTCGGAACTGCATTTGAAACTGGTGAACTAGAGTGCTGTAGAGGGGGGTAGAATTTCAGGTGTAGCGGTGAAATGCGTAGAGATCTGAAGGAATACCAGTGGCGAAGGCGGCCCCCTGGACAGACACTGACACTCAGATGCGAAAGCGTGGGGAGCAAACAGGATTAGATACCCTGGTAGTCCACGCCGTAA
+
GGGGGGGGGGGGGGGGGGGGGGGGGGGGGGGGGGGGGGGGGGGGGGGGGGGGGGGGGGGGGGGGGGGGGGGGGGGGGGGGGGGGGGGGGGGGGGGGGGGGGGGGGGGGGGGGGGGGGGGGGGGGGGGGGGGGGGGGGGGDGGGGFGGGGGGGGGGGGGGGGGGGGGGGFGGGGFFFGGGGGGFDGGGGGGGGGGGGGGGGFFGGEDFGGGFFGGFGGGGFGDGFFFFFFGFFGGGFFFEFFFFFFB<B:?FFF<FA?FBBGA@?@:3:AAFFBF?FFFFF<:
@M06628:26:000000000-CRM2J:1:1101:8647:17040 1:N:0:113
TACGGAGGGTGCAAGCGTTAATCGGAATTACTGGGCGTAAAGCGCGCGTAGGCGGTTACATAAGTTGGAAGTGAAAGCCCCGGGCTCAACCTGGGAACTGCTTTCAAAACTGTGTGACTAGAGTGCAGCAGAGGATAGTGGAATTTCTAGTGTAGCGGTGAAATGCGTAGATATTAGAAGGAACACCAGTGGCGAAGGCGACTGTCTGGGCTGACACTGACGCTGAGGTGCGAAAGCGTGGGGAGCAAACAGGATTAGATACCCTGGTAGTCCACGCCGTA
+
GGGGGGGGGGGGGGGGGGGEGGGGGGGGGGGGGGGGGGGGGGGGGGGGGGGGGGGGGGGGGGGGGGGGGGGGGGGGGGGGGGGGGGGGGGGGGGGGGGGGGGGGGGGGGGGGGGGGGGGGGGGGGGGGGGGGGGGGGGGGGGGGGGGGGGGGGGGGGGGGGGGGGGGFGGGGGGGGGGGGGGGGGGGGGGGGGGGGGGGFFGGFGFGGGFFGGGGGFFGGGGFDBFFFG>?GEGF>FF5@BFFFFFFGFFFBB>:>?BBGBFCFFFF8<AB2<DB?EBBB:
@M06628:26:000000000-CRM2J:1:1101:26877:17078 1:N:0:113
TACGAGGGGTGCAAGCGTTAATCGGAATTACTGGGCGTAAAGCGTGCGTAGGTGGTTTGTTAAGCAAGATGTGAAAGCCCCGGGCTCAACCTGGGAACTGCATTTTGAACTGGCAAACTAGAGTATTGTAGAGGGTAGTGGAATTTCCAGTGTAGCGGTGAAATGCGTAGAGATTGGAAGGAACATCAGTGGCGAAGGCGGCTACCTGGACAAATACTGACACTGAGGCACGAAAGCGTGGGGAGCAAACAGGATTAGATACCCTGGTAGTCCACGCCGTAA
+
GGGGGGGGGGGGGGGGGGGGGGGGGGGGGGGGGGGGGGGGGGGGGGGGGGGGGGGFGGGGGGGGGGGGGGGGGGGGGGGGGGGGGGGGGGGGGGGGGGGGGGGGGGGGGGGGGGGGGGGGGGGGGGGGGGGGACF>FGGGGGGGGGGGGGGGGGGGGGGGGGGGGGGGFGDGGCFGGGGGGGGGFGGGGGGGGGGGGDFGE>DGFFFGGGFFGGGGGGGGGGGFFBFFFDFBGGGFBF5BDFF<>FBFGFFFFBF<2?BFFFGF?2>7<4.62:<:>>;B08
@M06628:26:000000000-CRM2J:1:1101:23687:17103 1:N:0:113
TACGGAGGGTCCGAGCGTTAATCGGAATTACTGGGCGTAAAGCGCACGCAGGCGGTTTGTTAAGCTAGATGTGAAAGCCCTGGGCTCAACCTGGGAATTGCATTTAGAACTGGCAGGCTAGAGTTTTGGAGAGGGGAGTGGAATTCCAGGTGTAGCGGTGAAATGCGTAGATATCTGGAGGAACATCAGTGGCGAAGGCGACTCCCTGGTCAGTAACTGACGCTCATGTGCGAAAGTGTGGGTAGCGAACAGGATTAGATACCCTGGTAGTCCACACCGTAA
+
GGGGGCEEGGGGGDGDGFGGGGGGGEGFGGGGGGFGGGGGGGGGGGGGGGGGGGGBFGEEGGGGGGGGGGGGGGGGGGGGGFGGGGGGGGGGGGGGGGGGGFGGGGGGGGGGGGGGGEDGGFFFFFGGGGGGGEGGGGGGGGGGGCCFGGFFFGGGGGGGGGGGGCGEFGGGGGGGGGGGGGGGGGGGGEGFGGGGGGGGFEC5<FF8EGFFGFGGGGGGGGGEFFFFFFF<EDG><FFFFFB>03(3>>FFF??A<?><>9@CF:@?A2)4467(,89,88
@M06628:26:000000000-CRM2J:1:1101:27096:17150 1:N:0:113
TACAGAGGGTGCGAGCGTTAATCGGAATTACTGGGCGTAAAGCGCGCGTAGGTGGTTTGTTAAGTCGGATGTGAAAGCCCAGGGCTCAACCTTGGAATTGCACCCGATACTGGCAGGCTAGAGTACGGTAGAGGGGTGTGGAATTTCCTGTGTAGCGGTTAAATGCGTAGATATAGGAAGGAAAATCATTGGCGAAGGCTACACCCTGGACCGATACGGACACTGAGGTGTGAAAGCGTGGGGAGCAAAATGGATTAGATACCCTGTTGGCTAACGACGTAA
+
FGGGGGGGGGDGGGFFGGGDFGGGGGGGGFEGFFDGGGGGGGGGGGGG:FFECEDFFFCGGGGGFGGGGGDFDFGGEE<FFGGGGGGGGCG,EFFFEFGGF?D=FFGGGCDFFBCFD>3FF,@FFGGGG@ECG@FGCFCCGFGCC,@DGC>;DDGDEGE*=FFFGGCC)8DA@+<:79;C:=:+=F6C+;CCFCCGD5*0))97)9)*207793<D599C575467?:@7*-3<:>0)8>5(4:0((.2(*/5?93))-.24<<?().)(((..(-(03(-.
@M06628:26:000000000-CRM2J:1:1101:27076:17160 1:N:0:113
TACAGAGGGTGCGAGCGTTAATCGGAATTACTGGGCGTAAAGCGCGCGTAGGTGGTTTGTTAAGTCGGATGTGGAAGCCCAGGGCTCAACCTTGGAATTGCACCCGATACTGGCAGGCTAGAGTACGGTAGAGGGGTGTGGAATTTCCTGTGTAGCGGTGAAATGCGTAGATATAGGAAGGAACATCAGTGGCGAAGGCGACACCCTGGACCGATACTGACACTGAGGTGCGAAAGCGTGGGGAGCAAACAGGATTAGATACCCTGGTAGTCCACGCCGTAA
+
GGGGGGGGGGGGGGGGGGGGGGGGGGGGGGGGGGGGGGGGGGGGGGGGGGGGGGGGGGGGGGGGGGGGGGGGG,FFGGGGGGGGGGGGGGGGGGGGFGGGGGGGGGGGGGGGGGGGGGGGGGGGGGGGGGGGGGGGGGGGGGGGGGGGGGGGGGGGGGGGGGGGGGGGFGGGGFFGDFGGGGGGGGGGGGGGGGGGGGGD@EGGFGFGGGFFGGGCCFGGGGGFFFFFFGF>GGG>FFFFFFFFFFFFF:4?B?FDBBABFAGGF<8?FDA<<A7?>@9>B:
@M06628:26:000000000-CRM2J:1:1101:4443:17174 1:N:0:113
TACGGAGGGTCCGAGCGTTAATCGGAATTACTGGGCGTAAAGCGCACGCAGGCGGTTTGTTAAGCTAGATGTGAAAGCCCCGGGCTCAACCTGGGAATAGCATTTAGAACTGGCAGACTAGAGTCTTGGAGAGGGGAGTGGAATTTCTGGTGTAGCGGTGAAATGCGTAGATATCAGAAGGAACATCAGTGGCGAAGGCGACTCCCTGGCCAAAGACTGACGCTCATGTGCGAAAGTGTGGGTAGCGAACAGGATTAGATACCCTGGTAGTCCACACCGTAA
+
GGGGGGGGGFFGEGG>FFGGDCFFGGGGGGGGFGGGGGGGGGGGGC+FFGGGGGGCG@FFGGGFFFGB<FGGAGFGFF<<F+@FGGFGGGBFAFFGGG,EFGFGA<CGGGG@CGGGGGGGGGGFCFFGGGGGGGGDGE<EGGGGGGGGGGGGGGGGGGGGGGGGGGGGFGGGGGCCFGGFFGGGGFGGGGGGGGGC88EEBDGD6DFGGC>4D*7CDGGGGGGFFFF4@>6?CCD;47=FDFFFFF;>G>EFF<FFFFABGFFG@:FFBFFFF4<:?BFFFB
@M06628:26:000000000-CRM2J:1:1101:4575:17174 1:N:0:113
TACGAGGGGTGCAAGCGTTAATCGGAATTACTGGGCGTAAAGCGTGCGTAGGTGGTTTGTTAAGCAAGATGTGAAAGCCCCGGGCTCAACCTGGGAACTGCATTTTGAACTGGCAAACTAGAGTATTGTAGAGGGTAGTGGAATTTCCAGTGTAGCGGTGAAATGCGTAGAGATTGGAAGGAACATCAGTGGCGAAGGCGGCTACCTGGACAAATACTGACACTGATGCACGAAAGCGTGGGGAGCAAACAGGATTAGATACCCTGGTAGTCCACGCCGTAA
+
GGGGFGGGGGEGGGGGGGGGFCFGGGGGGGFGGGGGEGGGGGGGGGGGCGGGCFFGGGGGGGGGGGGGFFGGGGGGCGFGGGGGGGGGGGFEBFFEGGGGGDFFGGG>FGGGGFCFGGG9FFGGG@DFFCFFFGGGCGFGGGGG7F@;EFGGGGGGGDGGGGGGGGGGFDDGGFGGGGDFCGGGGCGEFGGGGEGGGGG5>>DDFFF95C>/9DGGFGGGG?D@=>6@=FFFGGGFFFFFFF;BBF6:F<FFF?F<?FDDGBCEF:F?BFFA<BFB>F99??
@M06628:26:000000000-CRM2J:1:1101:27721:17189 1:N:0:113
TACGGAGGGTGCGAGCGTTAATCGGAATTACTGGGCGTAAAGCGTACGTAGGCGGATTATTAAGCGAGATGTGAAATCCCGGGGCTCAACCTCGGAACTGCATTTCGAACTGGTAGTCTAGAGTATTGTAGAGGGTGGTGGAATTTCCAGTGTAGCGGTGAAATGCGTAGAGATTGGAAGGAACATCAGTGGCGAAGGCGGCCACCTGGACAAATACTGACGCTGAGGTACGAAAGCGTGTGGAGCGAACAGGATTACATACCCTGGTAGGCCACGTCGTAA
+
GGGGGGGEGGFGGGEGGGGGFGGDFGGG8<E9FFGGGGGGGDEEGGCGG,ECFGFCGFGGGGGGGDGDGDEFEFEAFFFGDCGEGECGGFF@CFGECFGGGGCEDFCEFG@FGCACDFEGGGG9@=FFFFFFCFG*@@*DCGGGGGGGGGGGGFGGGGEGFGGFCDE8?<<?C1@FE?CGGF<>CF6CC>FCDCE5:CFGF>5DFGFGGCF?FDCG***<CGGB@15;6C=?GGG0(7<B)48A<:;BD6BFFFF47)46F2CF?:384:(),((-(044(3
@M06628:26:000000000-CRM2J:1:1101:4554:17190 1:N:0:113
TACGAGGGGTGCAAGCGTTAATCGGAATTACTGGGCGTAAAGCGTGCGTAGGCGGTTTGTTAAGCAAGATGTGAAAGCCCCGGGCTCAACCTGGGAACTGCATTTTGTACTGGCAAACTAGAGTATTGTAGAGGGTAGTGGAATTTCCAGTGTAGCGGTGAAATGCGTAGAGATTGGAAGGAACATCAGTGGCGAAGGCGGCTACCTGGACCAATACTGACACTGAGGCACGAAAGCGTGGGGAGCAAACAGGATTAGATACCCTGGTAGTCCACGCCGTAA
+
GGGGC;CFGGDG@FGGGGG,@EGGCCGGGGGGGG8FFGGGGAFGECGDFGGG,FEC+?+BFFGGF9,BAFGGAFGDFGGG7BFGGG?FFGGD@FFGDGGGG9FFFGC,EFGF8F8<7FF<F,@F<@F=FGGGGG>*@FDF,ECCFCFD;DFGGGGFGDGGG9;;?CEEBGDF?=FC=+1:C7CFGFFGGFF?DG@C5:FC37</09?+**7)**26FFC<C?<4*)<@>G5<G5D>:>B3)-0((44:4:::00?A),66?<FCF?>444<AAA?F9F96(4
@M06628:26:000000000-CRM2J:1:1101:13706:17234 1:N:0:113
TACGAGGGGTGCAAGCGTTAATCGGAATTACTGGGCGTAAAGCGTTCGTAGGCGGTTTGTTAAGCAAGATGTGAAAGCCCAGGGCTCAACCTTGGAACTGCATTTTGAACTGGCAAACTAGAGTACTGTAGAGGGTGGTGGAATTTCCAGTGTAGCGGTGAAATGCGTAGAGATGGGAAGGAACATCAGTGGCGAAGGCGGCCACCTGGACAGATACTGACGCTGAGGAACGAAAGCGTGGGGAGCGAACAGGATTAGATACCCTGGTAGCCCACGCCGTAA
+
GGGGGGGGGGGGGGGGGGGG8FGGGGGGGGGGGGGGGGGGGGGGGGGGGGGGGGGGGGGGGGGGGGGGGGGGGGGGGGGGGGGGGGGGGGGGGGGGGGGGGGGGGGGGGGGGGGGGGGGGGGGGGGGGGGGGGGGGGGGGGGGGGGGGGGFGFFGGGDGCGGGGGGGE>DGGGG7CCFFGCGFGGGGFGGGGG5ECGEGGBE75@C>GGF5;FFC7C:CF<EDB:9F5?FF?GGC0:EFFFF>BB;B>D>@FB<FA2<AADACC*4>?A25A?FFFFFF9BB
@M06628:26:000000000-CRM2J:1:1101:18724:17305 1:N:0:113
TACGAGGGGTGCAAGCGTTAATCGGAATTACTGGGCGTAAAGCGTGCGTAGGTGGTTTGTTAAGCAAGATGTGAAAGCCCCGGGCTCAACCTGGGAACTGCATTTTGAACTGGCAAACTAGAGTATTGTAGAGGGTAGTGGAATTTCCAGTGTAGCGGTGAAATGCGTAGAGATTGGAAGGAACATCAGTGGCGAAGGCGGCTACCTGGACAAATACTGACACTGAGGCACGAAAGCGTGGGGAGCAAACAGGATTAGATACCCTGGTAGTCCACGCCGTAA
+
GGGGGGGGGGGGGGGGGGGGGGGGGGGGGGGGGGGGGFGGGGGGFGGGGGGGGGGFGGGGGGGGGGGGGGGGGGGGGGGGGGGGGGGGGGG@FGGGGGGGGGGGGGGGGGGGGGGGGGGGGGGGGGGGGGGFGGGGGGGGGGGFGGGGGGGGGGFFGGGGGGGGGFGGFGGGF7CGGGGFEGGGGGGGGGGGGGGGGGGGFFGGFGFGGGFFGGGGGGGFF6CFFFFF>DFFGGGFFFFFFFFFFBFF:?FFBFFFF?FFGA?E?:F?>BAFAA??FF>>04
@M06628:26:000000000-CRM2J:1:1101:17844:17346 1:N:0:113
TACGGAGGGGGTTAGCGTTGTTCGGAATTACTGGGCGTAAAGCGCACGTAGGCGGATCAGAAAGTATAGGGTGAAATCCCAGGGCTCAACCCTGGAACTGCCTTATAAACTCCTGGTCTTGAGTTCGAGAGAGGTGAGTGGAATTCCGAGTGTAGAGGTGAAATTCGTAGATATTCGGAGGAACACCAGTGGCGAAGGCGGCTCACTGGCTCGATACTGACGCTGAGGTGCGAAAGTGTGGGGAGCAAACAGGATTAGATACCCTGGTAGTCCACACCGTAA
+
GGGGGGGGGGGGGGGGGGGGGGGGGGGGGGGGGGGGGGGGGGGGGGGGGGGGGGGGGGGGGGGGGGGGGGGGGGGGGGGGGGGGGGGGGGGGGGGGGGGGGGGGGGGGGGGGGGGGGGGGGGGGGGGGGGGGGGGGGGGGGGGGGGGGGGGGGGGGGGGGGGGGGGGGFFGGGGGGGGGGGGGGGGGGGGGFGGGGGGGGFFGGFGFGGGFFGDFGGGGGGGGEEBFFFGFFGGGFFFFFBFFBFFFFGFFF34<<?BAAFDCFF?FFFF2<>B>>?BBB08
@M06628:26:000000000-CRM2J:1:1101:2523:17399 1:N:0:113
TACGAGGGGTGCAAGCGTTAATCGGAATTACTGGGCGTAAAGCGTGCGTAGGTGGTTTGTTAAGCAAGATGTGAAAGCCCCGGGCTCAACCTGGGAACTGCATTTTGAACTGGCAAACTAGAGTATTGTAGAGGGTAGTGGAATTTCCAGTGTAGCGGTGAAATGCGTAGAGATTGGAAGGAACATCAGTGGCGAAGGCGGCTACCTGGACAAATACTGACACTGAGGCACGAAAGCGTGGGGAGCAAACAGGATTAGATACCCTGGTAGTCCACGCCGTAA
+
GGGGFECFGGGGGGGGGGEGGGGGGGGGE9FFAFFGGGGDCFFGCGGGG,CGGGGECFFGGGFGGGGGGGGGDCGCFFFFGGGGGGGGGCCFFGGGGGGGGGFGAFFGFGGFFGG9BDFGECEGGGGGGFGFFGD3FGGFCFGGFF;=DFGGGGGG:CEGGGGGGGGGFGGGGFFFE6@CE<CE@FGGGFCGGECD5CCCAEDD?DFE=C545CCFF7:FC?FF6>?F><F<E>D0?BBD>09:2931665FB6)62<AAFB?A=<F?AD<A<5<?B>0,(4
@M06628:26:000000000-CRM2J:1:1101:8576:17401 1:N:0:113
TACGGAGGGTGCGAGCGTTAATCGGAATTACTGGGCGTAAAGCGTACGTAGGCGGATTATTAAGCGAGATGTGAAATCCCGGGGCTCAACCTCGGAACTGCATTTCGAACTGGTAGTCTAGAGTATTGTAGAGGGTGGTGGAATTTCCAGTGTAGCGGTGAAATGCGTAGAGATTGGAAGGAACATCAGTGGCGAAGGCGGCCACCTGGACAAATACTGACGCTGAGGTACGAAAGCGTGGGGAGCGAACAGGATTAGATACCCTGGTAGTCCACGCCGTAA
+
GGGGGGGGGGGGGGGGGGGGGGGGGGGGGGGGGGGGGGGGGGGGGGGGGGGGGGGGGGGGGGGGGGGGGGGGGGGGGGGGGGGGGGGGGGGGGGGGGGGGGGGGGGGGGGGGGGGGGGGGGGGGGFGGGGGGGGGFGGGFGGGGGGGGGGGGGGGGGGGGGFGGGGGGFGGGGGGGGGGGGGGGGGGGGGGGGGGGGGGGFFGGFGFGGGFFGGGGGGGGGGGFFBFFFGFFGGGFFFBEFBBBFFFFGFFFFFFBBFFFFFGGF?FFFFFFBB>:>FF;B:
@M06628:26:000000000-CRM2J:1:1101:21629:17403 1:N:0:113
TACGGAGGGTCCGAGCGTTAATCGGAATTACTGGGCGTAAAGCGCACGCAGGCGGTTTGTTAAGCTAGATGTGAAAGCCCTGGGCTCAACCTGGGAATTGCATTTAGAACTGGCAGGCTAGAGTTTTGGAGAGGGGAGTGGAATTCCAGGTGTAGCGGTGAAATGCGTAGATATCTGGAGGAACATCAGTGGCGAAGGCGACTCCCTGGTCAGTAACTGACGCTCATGTGCGAAAGTGTGGGTAGCGAACAGGATTAGATACCCTGGTAGTCCACACCGTAA
+
GGGGGGGGGGGGGGGGGGGGGGGGGGGGGGGGGGGGGGGGGGGGGGGGGGGGGGGFGGGGGGGGGGGGGGGGGGGGGGGGGGGGGGGGGGGGGGGGGGGGGGGGGGGGGGGGGGGGGGGGGGGGGGGGGGGGGGGGGGGGGGGGGGGGGGGGGGGGGGGGGGGGGGGGFGGGGGGGGGGGGGGGGGGGGGGGGGGGGGGGF>GGFGFGGFF?F:CGGGGGGGGEFF4?@CFBGGGB>FFFFFFFFFFFD9>F???>D?AACAFGFFFFADFA<DB::@FFFF
@M06628:26:000000000-CRM2J:1:1101:6342:17404 1:N:0:113
TACGGAGGGTGCGAGCGTTAATCGGAATTACTGGGCGTAAAGCGCATGCAGGTGGTTCATTAAGTCAGATGTGAAAGCCCGGGGCTCAACCTCGGAACTGCATTTGAAACTGGTGAACTAGAGTGCTGTAGAGGGGGGTAGAATTTCAGGTGTAGCGGTGAAATGCGTAGAGATCTGAAGGAATACCAGTGGCGAAGGCGGCTCACTGGACAGACACTGACACTCAGATGCGAAAGCGTGGGGAGCAAACAGGATTAGATACCCTGGTAGTCCACGCCGTAA
+
GGGGGGGGDGEGEGGGGGGG,CFGGGGGGGFGGGGFEGGGGGGGEC,C,FGG4FG8D,EFGGGGGGGG<,CFGGGGGCGEGD7CGGGGGGFEDCFGG:FGGFGGGGG<FGGGGGF<:FFAFGGG9>FG;>EGFG+CFEEGGGGGFGC70CGGGGGGGGGGGGGGGGDGFGG7CG++0<:0CGFGGGGF?FFGGGGGGGGCB@)9*:FCC9FF*>7CGGGGG9CF:7/**0=BGCG>BFFFFFFF968:GFFF?06<8?ADGFCCFBFFFFADBABFFF>BFF
@M06628:26:000000000-CRM2J:1:1101:7474:17454 1:N:0:113
TACGGAGGGTCCGAGCGTTAATCGGAATTACTGGGCGTAAAGCGCACGCAGGCGGTTTGTTAAGCTAGATGTGAAAGCCCTGGGCTCAACCTGGGAATTGCATTTAGAACTGGCAGGCTAGAGTTTTGGAGAGGGGAGTGGAATTCCAGGTGTAGCGGTGAAATGCGTAGATATCTGGAGGAACATCAGTGGCGAAGGCGACTCCCTGGTCAGTAACTGACGCTCATGTGCGAAAGTGTGGGTAGCGAACAGGATTAGATACCCTGGTAGTCCACACCGTAA
+
GGGGGGGGGGGGGGGGGGGGGGGGGGGGGGGGGGGGGGGGGGGGGGGGGGGGGGGGGGGGGGGGGGGGGGGGGGGGGGGGGGGGGGGGGGGGGGGGGGGGGGGGGGGGGGGFGGGGGGGGGGGGGGGGGGGGGGGGGGGGGGGGGGGGGG@EGGGGGGGGGGGGGGGGFGGGGDGGGGGGGGFGGGGGGGGGC=8CEGGGEFGGFGFGGGFFGGFGGGGGGGG>FB9FFFFFGGGFFFFFFFFBFFFFD957?B?<77AAC<GGF?>(:AAFBFFFFD;4?B
@M06628:26:000000000-CRM2J:1:1101:17002:17454 1:N:0:113
TACGAGGGGTGCAAGCGTTAATCGGAATTACTGGGCGTAAAGCGTGTGTAGGTGGTTTGTTAAGCAAGATGTGAAAGCCCCGGGCTCAACCTGGGAACTGCATTTTGAACTGGCAAACTAGAGTATTGTAGAGGGTAGTGGAATTTCCAGTGTAGCGGTGAAATGCGTAGAGATTGGAAGGAACATCAGTGGCGAAGGCGGCTACCTGGACAAATACTGACACTGAGGCACGAAAGCGTGGGGAGCAAACAGGATTAGATACCCTGGTAGTCCACGCCGTAA
+
GGGGGGGGGGGGGGGGGGGGGGGGGGGGGGGGGGGGGGGGGGGGFGGGGGGGGGGGGGGGGGGGGGGGGGGGGGGGGGGGGGGGGGGGGGGGGGGGGGGGGGGGGGGGGGGGGGGGGGGGGGGGGGGGGGGGGGGFGGGGGGGGGGGGGGGGGGGGGGGGGGGGGGGGFGGGGGGGGGGGGGGGGGGGGGGGGGGGGGGGFFGGFGFGGGFFGGGGGGGGFGGFFFFFFGFFGGGB?FDFBFFFF>?7FFFF?FFFFFFFGFGG@?FFAA>ABDDF>FF>?B
@M06628:26:000000000-CRM2J:1:1101:25968:17455 1:N:0:113
TACGAGGGGTGCAAGCGTTAATCGGAATTACCGGGCGTAAAGCGTGCGTAGGTGGTTTGTTAAGCAAGATGTGAAAGCCCCGGGCTCAACCTGGGAACTGCATTTTGAACTGGCAAACTAGAGTATTGTAGAGGGTAGTGGAATTTCCAGTGTAGCGGTGAAATGCGTAGAGATTGGAAGGAACATCAGTGGCGAAGGCGGCTACCTGGACAAATACTGACACTGAGGCACGAAAGCGTGGGGAGCAAACAGGATTAGATACCCTGGTAGTCCACGCCGTAA
+
GGGGGGGGGGGGGGGGGGGGGGGGGGGGGGGGGGGGGGGGGGGGFGGGGGGGGGGGGGGGGGGGGGGGGGGGGGGGGGGGGGGGGGGGGGGGGGGGGGGGGGGGGGGGGGGGGGGGGGGGGGGGGGGGGGGGGGGGGGGGGGGGGGGGGGGGGGGGGGGGGGGGGGGGFG:CFGGGGGDGGGGGGGGGGGGGGGGGGGGGFFGGFGFGGGFFGGGGCFGGGGGFFFFFFGFFGGG>FFEFFB6<BB?:FB:F:<F<??AAGAFFF:FFFFFFFF?F;FFF?B
@M06628:26:000000000-CRM2J:1:1101:5170:17461 1:N:0:113
TACGGAGGGTGCGAGCGTTAATCGGAATTACTGGGCGTAAAGCGCATGCAGGTGGTTCATTAAGTCAGATGTGAAAGCCCGGGGCTCAACCTCGGAACTGCATTTGAAACTGGTGAACTAGAGTGCTGTAGAGGGGGGTAGAATTTCAGGTGTAGCGGTGAAATGCGTAGAGATCTGAAGGAATACCAGTGGCGAAGGCGGCCCCCTGGACAGACACTGACACTCAGATGCGAAAGCGTGGGGAGCAAACAGGATTAGATACCCTGGTAGTCCACGCCGTAA
+
GGGGGGGGDGGGEFGGGGGGGFGGGGGGFGGGGGGGGGGDGGGGEFFEGGGGGGGFGEGGGGGGFEGGGGFFFGGFFEGGEGEDGGGGGGGGEFGGGFFFFGGFGDFGFGGGFGGGFGGGFGGGGC9D>FFGGG@:<<EEGGGFF+C@FGGGGGGGGEGEGCGGFGE8>DGGGGGGF?FFFGGGGGFFFF?8DEEGDGG5>@)75CBGGCFFGGGDGGGEDFG?FBFFF7FBCEG>BF;D>BB?FFF<C?FFFF?A?FADG68C=338>A>6>>BB><;>::
@M06628:26:000000000-CRM2J:1:1101:25973:17473 1:N:0:113
TACGAGGGGTGCAAGCGTTAATCGGAATTACCGGGCGTAAAGCGTGCGTAGGTGGTTTGTTAAGCAAGATGTGAAAGCCCCGGGCTCAACCTGGGAACTGCATTTTGAACTGGCAAACTAGAGTATTGTAGAGGGTAGTGGAATTTCCAGTGTAGCGGTGAAATGCGTAGAGATTGGAAGGAACATCAGTGGCGAAGGCGGCTACCTGGACAAATACTGACACTGAGGCACGAAAGCGTGGGGAGCAAACAGGATTAGATACCCTGGTAGTCCACGCCGTAA
+
GGGG-@FGGGGGDGFGGGGGGCGGGGGGGGGGGCFEGGGGGGGGFFGGGGGGGGGBFGGEFCFGGDGGGGGGGGGGGGGF>EFGCFBCGFFGGGFFGCFFFFGGGGAFGGGGGGFFFGGGGGCGGGADFFGGGGGFFGGGGGGCFFFFFEFFGGGGGCEGFFGGGGG*8CDGCFFGG?FGCFGGFCC7A@CGCEGGGGGG3:DDFD?FGGF9<*;*:>FGGF4?FFFF37:?G*C6<BDBDFFF>BB:FF@??F:<?F<>FFFGF85>)6><)63:(.7(::
@M06628:26:000000000-CRM2J:1:1101:26586:17473 1:N:0:113
TACAGAGGGTGCAAGCGTTAATCGGAATTACTGGGCGTAAAGCGCGCGTAGGTGGTTTGTTGAGTCGGATGTGAAAGCCCAGGGCTCAACCTTGGAATTGCACCCGATACTGGCAGGCTAGAGTACGATAGAGGAGTGTGGAATTTCCTGTGTAGCGGTGAAATGCGTAGATATAGGAAGGAACATCAGTGGCGAAGGCGACACTCTGGATTGATACTGACACTGAGGTGCGAAAGCGTGGGGAGCAAACAGGATTAGATACCCTGGTAGTCCACGCCGTAA
+
GGGGGGGGGGGGGGGGGGGGGGGGGGGGGGGGGGGGGGGGGGGGGGGGGGGGCFGGGGGGGGGGGGGDGGGGGGGGGGGGGGGGGGGGGGGGGGGGGGGGGGGGGGGGGGDGGDFGGGGGGGGGGGGDGEGGGGFFGGGGGGGGGGGGGGBEGGGGGGGGGGGGGGGGFGGCFGFGGGGGGGGGGGGGFGGGGGGGGGGGFF3DFGFGGF6BGGGFCFGCCFDFFFFF6<?;EGGF<EEFFBFFF>B:F?FF?6FA<?AFGA<@F<F7AFFF24521F>>04
@M06628:26:000000000-CRM2J:1:1101:15509:17474 1:N:0:113
TACGGAGGGTGCGAGCGTTAATCGGAATTACTGGGCGTAAAGCGCACGCAGGCGGTTTGTTAAGCTAGATGTGAAAGCCCCGAGCTCAACTTGGGATGGTCATTTAGAACTGGCAGACTAGAGTCTTGGAGAGGGGAGTGGAATTCCAGGTGTAGCGGTGAAATGCGTAGATATCTGGAGGAACATCAGTGGCGAAGGCGACTCCCTGGCCAAAGACTGACGCTCATGTGCGAAAGTGTGGGTAGCGAACAGGATTAGATACCCTGGTAGTCCACACCGTAA
+
GGGGGGGGGGGGGGGGGGGGGGGGGGGGGGGGGGGGGGGGGGGGGGGGGGGGGGGGGGGGGGGGGGGGGGGGGGGGGGGGGGGGGGGGGGGGGGGGGGGGGGGGGGGGGGGGGGGGGGGGGGGGGGGGGGGGGGGGGGGGGGGGGGGGGGGGGGGGGGGGGGGGGGGGFGGGGGGGGGGGGGGGGGGGGFGGGGGGGGGGFFGGFGFGGG>FGGGGGGGGGGGFFFFFFFFBGGGFFFFFD?FFFFBBGF@?FFFBFF<<DBGFFBFFFFFFFF?:?EF16?
@M06628:26:000000000-CRM2J:1:1101:13131:17551 1:N:0:113
TACGGAGGGTGCGAGCGTTAATCGGAATTACTGGGCGTAAAGCGTACGTAGGCGGACTATTAAGCGAGATGTGAAATCCCGGGGCTCAACCTCGGAACTGCATTTCGAACTGGTAGTCTAGAGTATTGTAGAGGGTGGTGGAATTTCCAGTGTAGCGGTGAAATGCGTAGAGATTGGAAGGAACATCAGTGGCGAAGGCGGCCACCTGGACAAATACTGACGCTGAGGTACGAAAGCGTGGGGAGCGAACAGGATTAGATACCCTGGTAGTCCACGCCGTAA
+
GGGGGFGGGGGGGGGGGGGGGGGGGGGGGGGGGGGGGGGGGGGGGGGGGGGGGGGGGGGGGGGGGGGGGGGGGGGGGGGGGGGGGGGGGGGGGGGGGGGGGGGGGGGGGGGGGGGGGGGGGGGGGGGGGGGGGGGGGGGGGGGGGGGGGGGGGGGGGGGGGGGGGGGGFGGGGGGGGGGGGGGGGGGGGGGGGGGGEGGGFFGGFGFGGGFFGGGGGGGGGGGFFFFFFGFFGGGBBD;EFFF?F>FBD;FFF:?<<?ABGFGG47FFFFADFFFFFFFB?<
@M06628:26:000000000-CRM2J:1:1101:2700:17576 1:N:0:113
TACGAGGGGTGCAAGCGTTAATCGGAATTACTGGGCGTAAAGCGTGCGTAGGTGGTTTGTTAAGCAAGATGTGAAAGCCCCGGGCTCAACCTGGGAACTGCATTTTGAACTGGCAAACTAGAGTATTGTAGAGGGTAGTGGAATTTCCAGTGTAGCGGTGAAATGCGTAGAGATTGGAAGGAACATCAGTGGCGAAGGCGGCTACCTGGACAAATACTGACACTGAGGCACGAAAGCGTGGGGAGCAAACAGGATTAGATACCCTGGTAGTCCACGCCGTAA
+
GGGGGGGGGGGGGGGGGGGGFFGGGGGGGGGGGGGGGFCFGGGGGGGGEGFGGGGGGGGGGGGGGGGGGGGGGGGGGGGGGGGGGGGGGGGGGGGFFGGGGGGGGGGGGGGGGGGGGGGGGGGGGGGGGGGGGGGEGGGGGGFGGGGGGGGGGGGGGGGGGGGGGGGGDGCEFFFFFFFGGGGGGGGGGGGGGGDDGDGGFFGDFG@7FFFFGGGFCFGFFGGFFFFFFGF?GGGFFBB:BFFFF>F?FBFFFB4AFFFAF>CFF3<4:D>FF9?B>F>3:8
@M06628:26:000000000-CRM2J:1:1101:15349:17590 1:N:0:113
TACGAGGGGTGCAAGCGTTAATCGGAATTACTGGGCGTAAAGCGTGCGTAGGTGGTTTGTTAAGCAAGATGTGAAAGCCCCGGGCTCAACCTGGGAACTGCATTTTGAACTGGCAAACTAGAGTATTGTAGAGGGTAGTGGAATTTCCAGTGTAGCGGTGAAATGCGTAGAGATTGGAAGGAACGTCAGTGGCGAAGGCGGCTACCTGGACAAATACTGACACTGAGGCACGAAAGCGTGGGGAGCAAACAGGATTAGATACCCTGGTAGTCCACGCCGTAA
+
GGGGGGGGGGGGGGGGGGGGGGGGGGGGGGGGGGGGGGGGGGGGGGGGGGGGGGGGGGGGGGGGGGGGGGGGGGGGGGGGGGGGGGGGGGGGGGGGGGGGGGGGGGGGGGGGGGGGGGGGGGGGGGGGGGGGGGGGGGGGGGGGGGGGGGGGGGGGGGGGGGGGGGGGFGGGGGGGGGGGGGGGGGGGGGGGGGGGGGGGFFGGFGFGGGFFGGGGGGGGGGGFFFFFFGFFGGGFFFFFFFFBFFFFGFFFFFFFFFFFFFFFFBFFFFFBFFFFFFBFFB
@M06628:26:000000000-CRM2J:1:1101:15547:17628 1:N:0:113
TACGGAGGGGGTTAGCGTTGTTCGGAATTACTGGGCGTAAAGCGCACGTAGGCGGATCAGAAAGTATAGGGTGAAATCCCAGGGCTCAACCCTGGAACTGCCTTATAAACTCCTGGTCTTGAGTTCGAGAGAGGTGAGTGGAATTCCGAGTGTAGAGGTGAAATTCGTAGATATTCGGAGGAACACCAGTGGCGAAGGCGGCTCACTGGCTCGATACTGACGCTGAGGTGCGAAAGTGTGGGGAGCAAACAGGATTAGATACCCTGGTAGTCCACACCGTAA
+
GGGGGGGGGGGGGGGGGGGGGGGGGGGGGGGGGGGGGGGGGGGGGGGGGGGGGGGGGGGGFGGGGGGGGGGGGGGGGGGGGGGGGGGGGGGGGGGGGGGGGGGGGGGGGGGGGGGGGGGGGGGGGGGGGGGGGGGGGGGGGGGGGGGGGGGGGGGGGGGGGGGGGGGGFGGGGGGGGGGGGGGGGGGGGGGGGGGGGGGGFFGGFGFGGGFFGGGGGGGGGGGFFFFFFGFFGGGFFFFFEFFBFFFBGFFFFFFB749ADAGGF?FFFFFF9<?F?B>FB?
@M06628:26:000000000-CRM2J:1:1101:14397:17670 1:N:0:113
TACGGGGGGTGCAAGCGTTACTCGGAATCACTGGGCGTAAAGAGCATGTAGGCTGGTTTGTAAGTTGGAAGTGAAATCCTATGGCTTAACCATAGAACTGCTTCCAAAACTGCAGACCTAGAATATGGGAGAGGTAGATGGAATTTCTGGTGTAGGGGTAAAATCCGTAGAGATCAGAAGGAATACCGATTGCGAAGGCGATCTACTGGAACATTATTGACGCTGAGATGCGAAAGCGTGGGGAGCAAACAGGATTAGATACCCTGGTAGTCCACGCCCTAA
+
GGGGGGGGGGGGGGGGGGGGGGGGGGGGGGGGGGGGGGGGGGGGGGGGGGGGGGGGGGGGGGGGGGGGGGGGGGGGGGGGGGGGGGGGGGGGGGGGGGGGGGGGGGGGGGGGGGGGGGGGGGGGGGGGGGGGGGGGGGGGGGGGGGGGGGGGGGGGGGGGGGGGGGGGFGGGGGGGGGGGGGGGGGGGGGGGGGGGGGGGFFGFFGFGGGFFGGGGGGGGGDGFFFFF?DF>GGGFFFFFFFFF>BB4DFFFFFFFFFFFGFGGFB>?BFFFFFFFFFFF??
@M06628:26:000000000-CRM2J:1:1101:9710:17723 1:N:0:113
TACGAGGGGTGCAAGCGTTAATCGGAATTACTGGGCGTAAAGCGTGCGTAGGTGGTTTGTTAAGCAAGATGTGAAAGCCCCGGGCTCAACCTGGGAACTGCATTTTGAACTGGCAAACTAGAGTATTGTAGAGGGTAGTGGAATTTCCAGTGTAGCGGTGAAATGCGTAGAGATTGGAAGGAACATCAGTGGCGAAGGCGGCTACCTGGACAAATACTGACACTGAGGCACGAAAGCGTGGGGAGCAAACAGGATTAGATACCCTGGTAGTCCACGCCGTAA
+
GGGGGGGGGGGGGGGGGGGGGGGGGGGGGGGGGGGGGGGGGGGGGGGGGGGGGGGGGGGGGGGGGGGGGGGGGGGGGGGGGGGGGGGGGGGGGGGGGGGGGGGGGGGGGGGGGGGGGGGGGGGGGGGGGGGGGGGGGGGGGGGGGGGGGGGGGGGGGGGGGGGGGGGGFGGGGGGGGGGGGGGGGGGGGGGGGGGGGGGGFFGGFGFGG*>FGGGGGGGGGGGFFFFFFGFFGGGFFFFFFFB(7>BFGF>:?B?A<<<FFAFGFFFFFFFFDF?FFFB0(4
@M06628:26:000000000-CRM2J:1:1101:23177:17765 1:N:0:113
TACGGAGGGTGCGAGCGTTAATCGGAATTACTGGGCGTAAAGCGTACGTAGGCGGATTATTAAGCGAGATGTGAAATCCCGGGGCTCAACCTCGGAACTGCATTTCGAACTGGTAGTCTAGAGTATTGTAGAGGGTGGTGGAATTTCCAGTGTAGCGGTGAAATGCGTAGAGATTGGAAGGAACATCAGTGGCGAAGGCGGCCACCTGGACAAATACTGACGCTGAGGTACGAAAGCGTGGGGAGCGAACAGGATTAGATACCCTGGTAGTCCACGCCGTAA
+
GGGFGD@CCG@F+BFEGEGGGGGGGGGGGGFFGGGGGGGGGGGGGGGGEGGGGGE@FCGGGGGG9>CE:FGEDFGGGGGGGGG=CGFFGGCEGECGGGGGGDFGGFF+>FAE<FFFGGGFGG9,33@3FFF9,>73>FFGGGGF7FC;DFFFGGGGGGEEFFGFGGGC>GC9FFG?9C+:5FGGGFF?FFEFGEECEC:CDEDD:F@65F47><FG7CFGC=GF538>7FF?GGC9<E)75;9?FBBFGFFF:(9>2>BFD<G6?35.))-46<<:;F>608
@M06628:26:000000000-CRM2J:1:1101:28324:17799 1:N:0:113
TACGAGGGGTGCAAGCGTTAATCGGAATTACTGGGCGTAAAGCGTGCGTAGGTGGTTTGTTAAGCAAGATGTGAAAGCCCCGGGCTCAACCTGGGAACTGCATTTTGAACTGGCAAACTAGAGTATTGTAGAGGGTAGTGGAATTTCCAGTGTAGCGGTGAAATGCGTAGAGATTGGAAGGAACATCAGTGGCGAAGGCGGCTACCTGGACAAATACTGACACTGAGGCCCGAAAGCGTGGGGAGCAAACAGGATTAGATACCCTGGTAGTCAACGCCGTAA
+
GGGGFFGEGGGGGGGGGGGGGGGGGGGGGGGGGGGGGEGGGGGG6=FGCEFGGGGGGGGGGGFGGGGGGGGGGGFGGFFGGDFGEFGEGGF@FFGGGFFGFGGGGGGGFGGGGGGFFGGGGGGGCGGGGGGGFGEGGGGGGGGG?FEF>EFGGCFGGGGGGGGEFGGEB>CEE@?CGGF67:<BBFF904CCDCEDGDC=>>3/5**+:*7?F4>FCFC7*+*96)9))*)(:>D17BFFEF>:;6219:F762)-5<DFFBAAF:3(.)-4).),(86,,-
@M06628:26:000000000-CRM2J:1:1101:28322:17821 1:N:0:113
TACGGGGGGTGCAAGCGTTAATCGGAATTACTGGGCGTAAAGCGTGCGTAGGTGGTTTATTAAGCAAGATGTGAAAGCCCCGGGCTCAACCTGGGAACTGCATTTTGAACTGGTAAACTAGAGTTTGATAGAGGGTAGTGGAATTTCCAGTGTAGAGGTGAAATGCGTAGAGATTGGAAGGAACATCAGTGGCGAAGGCGGCTACCTGGATAGATACTGACACTGAGGCACGAAAGCGTGGGGAGCAAACAGGATTAGATACCCTGGTAGTCCACGCCGTAA
+
GGGG76@FG4F:5FFGGGG+BFGGGGGGGGGGGGGGGGGGGGGG=FGGGGGG>FG3@F,3EGGGCCFG:,>EFGGG9FFG7CFGGFGGGG83,@FGGGGGGFG9F9,*?FGG,,>2,>F,CFGG,<,,2?CGGGGCFGGGGGFGG7C+AFGGGGG+<FGGGGGG7CEGDGG7FGG?F9CFEFFGG78FGGGG3EGGGGGG5@D3)9??F**9*2:FGGGGFFGFFFFF:77<ECDF0BFFDB9BF>??G::<?FFB27DBG<<CF:7?FF)6)67(4@>BFF
@M06628:26:000000000-CRM2J:1:1101:15120:17837 1:N:0:113
TACGGAGGGTGCAAGCGTTACTCGGAATCACTGGGCGTAAAGAGCGTGTAGGCGGGTTTGTAAGTTTGAAGTGAAATCCAATGGCTCAACCATTGAACTGCTTTGAAAACTGCTTACCTAGAATATGGGAGAGGTAGATGGAATTTCTGGTGTAGGGGTAAAATCCGTAGAGATCAGAAGGAATACCGATTGCGAAGGCGATCTACTGGAACATTATTGACGCTGAGACGCGAAAGCGTGGGGAGCAAACAGGATTAGATACCCTGGTAGTCCACGCCCTAA
+
GGGGGGGGGGGGGGGGGGGGGGGGGGGGGGGGGGGGGGGGGGGGGGGGGGGGGGGGGGGGGGGGGGGGGGGGGGGGGGGGGGGGGGGGGGGGGGGGGGGGGGGGGGGGGGGGGGGGGGGGGGGGGGGGGGGDGGGGGGGGGGGGGGGGGGGGGGGGGGGGGGGGGGGGFGGGGGFGGGGGGGGGGGGGGGGGGGGGGGGGFFGGFGFGGFFFGGFGGFCFGEGFFFFFFGE9CEG>F>7@>>BFFFFFFFFF?BFFFFFFGFGGFFF?<AFFFDFBBFBFFF
@M06628:26:000000000-CRM2J:1:1101:24286:17926 1:N:0:113
TACGGAGGGGGTTAGCGTTGTTCGGAATTACTGGGCGTAAAGCGTACGTAGGCGGATTGGAAAGTTGGGGGTGAAATCCCAGGGCTCAACCCTGGAACTGCCTCCAAAACTATCAGTCTAGAGTTCGAGAGAGGTGAGTGGAATTCCAAGTGTAGAGGTGAAATGCGTAGATATTTGGAGGAACACCAGTGGCGAAGGCGGCTCACTGGCTCGATACTGACGCTGAGGTACGAAAGTGTGGGGAGCAAACAGGATTAGATACCATGGTAGTCCACACCGTAA
+
GEEDFC@CCE@CFDFE:C7@FEFGGGGGGCFGGFGGGEE:FGGGC@GGGGGEGGE7+?BE,BEGFDFEFGGFECFFGGGGGGGEGGGFEFGEDFGDGGECFGFFFCGGGGGGCGGFD;=DFCG=;73>DFE@C7DBCFGGCF::B,2@CF2;C@C,@:CCECCF+9:;5C7CFG<CC9EG*CF9:8CCCC<@5EEGGCCG3579FGFGGC:?DCC<5:C9*=C57,8F?7*(1:D(6=773<B:0(2(*4.0(4?A?<A97<C+1.)66<)<<AB?<70.,4
@M06628:26:000000000-CRM2J:1:1101:5799:17928 1:N:0:113
TACGAGGGGTGCAAGCGTTAATCGGAATTACTGGGCGTAAAGCGTGCGTAGGTGGTTTGTTAAGCAAGATGTGAAAGCCCCGGGCTCAACCTGGGAACTGCATTTTGAACTGGCAAACTAGAGTATTGTAGAGGGTAGTGGAATTTCCAGTGTAGCGGTGAAATGCGTAGAGATTGGAAGGAACATCAGTGGCGAAGGCGGCTACCTGGACAAATACTGACACTGAGGCACGAAAGCGTGGGGAGCAAACAGGATTAGATACCCTGGTAGTCCACGCCGTAA
+
GGGGGEGGGGGGGGGGGGGGGGGGGGGGGGGGGGGGGGGGGGGGGGGGGGGGGGGFFDFGGGGGGGGGGGGGGGGGGGGGEFCFGGGGGGGGGGGGGGGGGGGGGGGGGGGGGGGGGGGGGGGGGGGFGGGGGGGGGGGGGGGGGGGGGGGGGGGGGGGGGGGGGGGGEGGGGGGFFGGGGGGGGGGGGGGGGGGGGGGGFFGGFGFGGGFFGGGGGGGGGGGFFFFFFGFFGGGFFEDFFFFFFFFFGFFFFFFFFFFFFFGGFFFFFFF>A><BBFFFF?
@M06628:26:000000000-CRM2J:1:1101:5817:17929 1:N:0:113
TACGAGGGGTGCAAGCGTTAATCGGAATTACTGGGCGTAAAGCGTGCGTAGGTGGTTTGTTAAGCAAGATGTGAAAGCCCCGGGCTCAACCTGGGAACTGCATTTTGAACTGGCAAACTAGAGTATTGTAGAGGGTAGTGGAATTTCCAGTGTAGCGGTGAAATGCGTAGAGATTGGAAGGAACATCAGTGGCGAAGGCGGCTACCTGGACAAATACTGACACTGAGGCACGAAAGCGCGGGTAGCAAACAGGATTAGATACCCTGGTCTTCCACGCCGTAA
+
FGEFGGDGGGGGGGGGGFGGDFFGGGGGGGGCGG8EGCFEFFFGGCEGGGGGCGGGDGGGGGGGGGGGGGGFFGGG?F,BFGGGGGGGGGGGGGGFDGFGGDFFGGFDFGGG?FDFDGABFF9@CFGGGGGCEF7+@@@DD<DEFGFFFGGGGGGG7EGGFGGGGGEGFGGFFFGGGGGGGFGGGCCGGGCFGDEGGDGCA5)177?7/*76CFGGCFGF*<C6FA)<@GFFGGDF00)759,4??ADF?F?::;:))5):)+314)()))-644-1F;602
@M06628:26:000000000-CRM2J:1:1101:17318:17930 1:N:0:113
TACGAGGGGTGCAAGCGTTAATCGGAATTACTGGGCGTAAAGCGTGCGTAGGTGGTTTGTTAAGCAAGATGTGAAAGCCCCGGGCTCAACCTGGGAACTGCATTTTGAACTGGCAAACTAGAGTATTGTAGAGGGTAGTGGAATTTCCAGTGTAGCGGTGAAATGCGTAGAGATTGGAAGGAACATCAGTGGCGAAGGCGGCTACCTGGACAAATACTGACACTGAGGCACGAAAGCGTGGGGAGCAAACAGGATTAGATACCCTGGTAGTCCACGCCGTAA
+
GGGGGGGGGFGGFEGGGFGGGGGGGGGGGGGFFGGGGFGGGGGGEFGGGGGGEFFGGGGGGGGGCGGGGGGGGGGGGGGGGGGGGGGFGGGGFGGGGGGGGAFEGGCCFGGGGGGFGGGFFEFGGGGGGGGGGGDCFGGGGGFGGFFGFGFGGGFGFGGGGFGGFGGGFGDGGEGGGCCCGGGGGGGGFGGGGGGDGDGGFFGGFGFGGGFFG57FCGGGG?DFFAF>FG>:EEGFFFDFFFFFFB:B61>?<:FAFF<BDDGGF?)54><65>>:BF>BF?
@M06628:26:000000000-CRM2J:1:1101:25950:17950 1:N:0:113
TACGAGGGGTGCAAGCGTTAATCGGAATTACTGGGCGTAAAGCGTGCGTAGGTGGTTTGTTAAGCAAGATGTGAAAGCCCCGGGCTCAACCTGGGAACTGCATTTTGAACTGGCAAACTAGAGTATTGTAGAGGGTAGTGGAATTTCCAGTGTAGCGGTGAAATGCGTAGAGATTGGAAGGAACATCAGTGGCGAAGGCGGCTACCTGGACAAATACGGACACTGAGGCACGAAAGCGTGGGGAGCAAACAGGATTAGATACCCTGGTAGTCCACGCCGTAA
+
GGGGGGGGGGGGGGGGGGGGGGGGGGGGGGGGGFGGGGGGGGGGCEGGFGGGEFGFGGGGGGGGGGGGGCFGGGGGGGGGGGGGGGGGGGGGGGGGGGGGGGGFGGGGGGGGGGGGGGGGGFFFEGAFGCFGGGG@AFGGGGGGGGGGGFFGGGGGGEGGGGGDCDGGFGGGGGDGGGGGDFGGGGFFG>7@57EGEC=G>@3CFF?G**7@GFGCC5377EC?FFF3:D:?EGG10>@>BFF?09?B4:550364<?B4D4+2*3>(:<BFA<,-(>;;FB
@M06628:26:000000000-CRM2J:1:1101:13077:17999 1:N:0:113
TACGAGGGGTGCAAGCGTTAATCGGAATTACTGGGCGTAAAGCGTGCGTAGGTGGTTTGTTAAGCAAGATGTGAAAGCCCCGGGCTCAACCTGGGAACTGCATTTTGAACTGGCAAACTAGAGTATTGTAGAGGGTAGTGGAATTTCCAGTGTAGCGGTGAAATGCGTAGAGATTGGAAGGAACATCAGTGGCGAAGGCGGCTACCTGGACAAATACTGACACTGAGGCACGAAAGCGTGGGGAGCAAACAGGATTAGATACCCTGGTAGTCCACGCCGTAA
+
GGGGFGGGGGGGGGGGGGGGGGGGGGGGGGGGGGGGGGGGGGGGGGGGFGGGGGGGGGGGGGGGGGGGGGGFGGGGGGGGGGGGGGGGGGGGGGGGGGGGGGGGGGGGGGGGGGGFGGGGGGGGGGGGGGGGGGGGGGGGGGGGGGGGGGGGGGGGGGGGGGGGGGGDDGGGGGGGGGGGGGGGGGFFGGGFGGGGGGGGBECDFFFGGF@FGGGGGGGGGGGFFFFFFGFFGGG>?FFF@F;?B9<BG0>?BB464?>BFAFCF:F:<4<DBA<?BFF>:?
@M06628:26:000000000-CRM2J:1:1101:10554:18004 1:N:0:113
TACGAGGGGTGCAAGCGTTAATCGGAATTACTGGGCGTAAAGCGTGCGTAGGTGGTTTGTTAAGCAAGATGTGAAAGCCCCGGGCTCAACCTGGGAACTGCATTTTGAACTGGCAAACTAGAGTATTGTAGAGGGTAGTGGAATTTCCAGTGTAGCGGTGAAATGCGTAGAGATTGGAAGGAACATCAGTGGCGAAGGCGGCTACCTGGACAAATACTGACACTGAGGCACGAAAGCGTGGGGAGCAAACAGGATTAGATACCCTGGTAGTCCACGCCGTAA
+
GGGGGGGGGGGGGGGGGGGGGGGGGGGGGGGGGGGGGGGGGGGGFGGGGGGGGGGGGGGGGGGGGGGGGGGGGGGGGGGGGGGGGGGGGGGGGGGGGGGGGGGGGGGGGGGGGGGGGGGGGGGGGGGGGGGGGGGGGGGGGGGGGGGGGGGGGGGGGGGGGGGGGGGGEGGGGGGGGGGGGGGGGGGGGGGGGGGGGGGGFFGGFFFGGGFFGGGGGGGGGGGFFFFFFGFFGGGF<EFFFFFFF>BFGFFFFFFF><BFGFGGFFFFFFFFFFFFFFF;?F
@M06628:26:000000000-CRM2J:1:1101:22559:18047 1:N:0:113
TACGAGGGGTGCAAGCGTTAATCGGAATTACTGGGCGTAAAGCGTTCGTAGGCGGTTTGTTAAGCAAGATGTGAAAGCCCAGGGCTCAACCTTGGAACTGCATTTTGAACTGGCAAACTAGAGTACTGTAGAGGGTGGTGGAATTTCCAGTGTAGCGGTGAAATGCGTAGAGATTGGAAGGAACATCAGTGGCGAAGGCGGCCACTTGGACAGATACTGACGCTGAGGAACGAAAGCGTGGGGAGCGAACAGGATTAGATACCCTGTTAGTCCACGCCGTAA
+
GGGGFFGGGFEGGGGGGGGGGGGGGGGGFGGGGGGGGGGGGGGGEFGGGGGGGGGGEGGGGGGGGGGGGGFGGGGGGGGGGGGGGGGGGGF8FGGGGGGGFGFGGFGGGGGGGGGGGGGGGGCGGGGGFGGGFGGGGGGGGGGGFGFEGGGFFGGGDGGGGGCCGDE?AGGGFAEFFGGGEGGGGGGGFFGGGGGGGGGGEFDDFGFGGFFFC7FGD*7CCEDEFFFF@FF0=EG075>>5>>?BB>FG15812993?>9DACC4:0)6>>).6,29514:?
@M06628:26:000000000-CRM2J:1:1101:19564:18058 1:N:0:113
TACGGAGGGTCCGAGCGTTATCCGGAATCATTGGGTTTAAAGGGTCCGCAGGCGGTCGATTAAGTCAGAGGTGAAATCCCATAGCTCAACTATGGAACTGCCTTTGATACTGGTTGACTTGAGTCATATGGAAGTAGATAGAATGTGTAGTGTAGCGGTGAAATGCATAGATATTACACAGAATACCGATTGCGAAGGCAGTCTTCTACGTATGTACTGACGCTCATGGACGAAAGCGTGGGGAGCGAACAGGATTAGATACCCTGGTAGTCCACGCCGTAA
+
GGGGGGGGGGGGGGGGGGGGGGGGGGGGGGGGGGGGGGGGGGGGGGGGGGGGGGGGGGGGGGGGGGGGGGGGGGGGGGGGGGGGGGGGGGGGGGGGGGGGGGGGGGGGGGGGGGGGGGGGGGGGGGGGGGGGGGGGGGGGGGGGGGGGGGGGGGGGGGGGGGGGGGGGFGGGGGGGGGGGGGGGGGGGGGGGGGGGGGGGFFGGFGFGGGFFGGGGGGGGGGGFFFFFFGFFGGGFFF>DFFFFFFFFGFEFFF@FFFFFGFCEF?>?FFFFFA>BFFB>BB
@M06628:26:000000000-CRM2J:1:1101:18307:18077 1:N:0:113
TACGAGGGGTGCAAGCGTTAATCGGAATTACTGGGCGTAAAGCGTGCGTAGGTGGTTTGTTAAGCAAGATGTGAAAGCCCCGGGCTCAACCTGGGAACTTCATTTTGAACTGGCAAACTAGAGTATTGTAGAGGGTAGTGGAATTTCCAGTGTAGCGGTGAAATGCGTAGAGATTGGAAGGAACATCAGTGGCGAAGGCGGCTACCTGGACAAATACTGACACTGAGGCACGAAAGCGTGGGGAGCAAACAGGATTAGATACCCTGGTAGTCCACGCCGTAA
+
GGGGFGGGGGGGGGGGGGGGGGGGGGGGGGGGGGGGGGGGGGGGFGGGGGGGGGGGGGGGGGGGFGGGGGGGGGGGGGGGGGGGGGGGGGGGGGGGGGGGGGGGGGGGGGGGGGGGGGGGGGGGGGGGGGGCFGG@FGEGGGGGGGGGFGGGGGGGGGGGGGGGGGGGFGGGGGGGGGGGGGGGGGGGGGGGGGGGGGGGFFGGFGFGGGFFGGGGGFFFGGGFFFFFFG>6EGG>?BBFEFB1;0:?GFFF?F@AFFFFGFFGFB@:2<AB2:<B0;97BF
@M06628:26:000000000-CRM2J:1:1101:6921:18105 1:N:0:113
TACGAGGGGTGCAAGCGTTAATCGGAATTACTGGGCGTAAAGCGTTCGTAGGCGGTTTGTTAAGCAAGATGTGAAAGCCCAGGGCTCAACCTTGGAACTGCATTTTGAACTGGCAAACTAGAGTACTGTAGAGGGTGGTGGAATTTCCAGTGTAGCGGTGAAATGCGTAGAGATTGGAAGGAACATCAGTGGCGAAGGCGGCCACCTGGACAGATACTGACGCTGAGGAACGAAAGCGTGGGGAGCGAACAGGATTAGATACCCTGGTAGTCCACGCCGTAA
+
GGGGFGGGGGGGGGGGGGGGGGGGGGGGGGGGGGGGGGGGGGGGGGGGGGGGGGGFGGGGGGGGGGGGGGGGGGGGGGGGGGGGGGGGGGGGGGGGGGGGGGGGGGGGGGGGGGGGGGGGGGGGGGGGGGGGGGGGGGGGGGGGGGGGGGGGGGGGGGGGGGGGGGGGFGGGGGGGGGGGGGGGGGGGGGGGGGGGGGGGFFGGFGFGGGFFGGGGGGGGGGGFFFFFFFFFGGGFFFFFFFB:>FFFGFFFFFFFFFBFFAGGFFFFFFFFAFFFFFFFB<
@M06628:26:000000000-CRM2J:1:1101:25925:18105 1:N:0:113
TACGAGGGGTGCAAGCGTTAATCGGAATTACTGGGCGTAAAGCGTGCGTAGGTGGTTTGTTAAGCAAGATGTGAAAGCCCCGGGCTCAACCTGGGAACTGCATTTTGAACTGGCAAACTAGAGTATTGTAGAGGGTAGTGGAATTTCCAGTGTAGCGGTGAAATGCGTAGAGATTGGAAGGAACATCAGTGGCGAAGGCGGCTACCTGGACAAATACTGACACTGAGGCACGAAAGCGTGGGGAGCAAACAGGATTAGATACCCTGGTAGTCCACGCCGTAA
+
GGGGGGGGGGGGGGGGGGGGGGGGGGGGGGGGGGGGGGGGGGGGGGGGGGGGGGGFGGGGGGGGGGGGGGGGGGGGGGGGGGGGGGGGGGGGGGGGGGGGGGGGGGGGGGGGGGGGGGGGGGGGGGGGGGGGGGGGGGGGGGGGGGGGGGGGGGGGGGGGGGGGGGGGFDGGGGGGGGGGGGGGFGGGGGGFCEGDGGGGFFGGFCFGC4>FG<>FGGGGGGGFF>?FFG>0=GGFFFFFDFB:>FFFC::74:FAFF95CFFF?<34<4AA56)(1F;;BF
@M06628:26:000000000-CRM2J:1:1101:21451:18133 1:N:0:113
TACGGAGGGGGTTAGCGTTGTTCGGAATTACTGGGCGTAAAGTGTACGTAGGCGGATTGGAAAGTTGGGGGTGAAATCCCAGGGCTCAACCCTGGAACTGCCTCCAAAACTATCAGTCTAGAGTTCGAGAGAGGTGAGTGGAATTCCAAGTGTAGAGGTGAAATTCGTAGATATTTGGAGGAACACCAGTGGCGAAGGCGGCTCACTGGCTCGATACTGACGCTGAGGTACGAAAGTGTGGGGAGCAAACAGGATTAGATACCCTGGTAGTCCACACCGTAA
+
GGGGGFGGGGGGGGGGGGGGGGGGGGGGGGGGGGGGGGGGGGGGGGGGGGGGGGGGGGGGGGGGGGGGGGGGGGGGGGGGGGGGGGGGGGGGGGGGGGGGGGGGGGGGGGGGGGGGGGGGGGGGGGGFGGGGGEFGGGGFFGGGGGGGGGGGGGGDGGGGGGGGGGGGFGGGGGGGGGGGGGGGGGGGGGGGGGGGGGGD@EGDFGFGGFF65<CCCFGGGCG55>F@FF76=FG(-0=FFF9:>>:BGFFF::F>)).):>FCF<:2)))644<>?)(.44
@M06628:26:000000000-CRM2J:1:1101:26531:18142 1:N:0:113
TACGGAGGGGGTTAGCGTTGTTCGGAATTACTGGGCGTAAAGCGTACGTAGGCGGATTGGAAAGTTGGGGGTGAAATCCCAGGGCTCAACCCTGGAACTGCCTCCAAAACTATCAGTCTAGAGTTCGAGAGAGGTGAGTGGAATTCCAAGTGTAGAGGTGAAATTCGTAGATATTTGGAGGAACACCAGTGGCGAAGGCGGCTCACTGGCTCGATACTGACGCTGAGGTACGAAAGTGTGGGGAGCAAACAGGATTAGATACCCTGTTAGTCCACACCGTAA
+
GGGGGGGGGGGGGGGGGGGGGGGGGGGGGGGGGGGGGGGGGGGGGGGGGGGGGGGGGGGGGGGGGGGFGGGGGGGGGGGGGGGGGGGGDGGGGGGDFGGGGGGGGGFGGGGGGGGGGGGGGGGGGGGGGGGGGGGF,FFGGGGGGGGGGDGGGGGDGGGGGGGGGGGGFGD9FGEGGGGGGGGGCGGGGGC?DGGDGEFGFE<C@GFGGGFFGDC5DFGF<GDEEFFFFGFFGGG(6B=BEF;(9>6<G?FFFF4A<26>FF@F42/644>><9>?FEBB:<
@M06628:26:000000000-CRM2J:1:1101:8300:18206 1:N:0:113
TACGAGGGGTGCAAGCGTTAATCGGAATTACTGGGCGTAAAGCGTGCGTAGGTGGTTTGTTAAGCAAGATGTGAAAGCCCCGGGCTCAACCTGGGAACTGCATTTTGAACTGGCAAACTAGAGTATTGTAGAGGGTAGTGGAATTTCCAGTGTAGCGGTGAAATGCGTAGAGATTGGAAGGAACATCAGTGGCGAAGGCGGCTACCTGGACAAATACTGACACTGAGGCACGAAAGCGTGGGGAGCAAACAGGATTAGATACCCTGGTAGTCCACGCCGTAA
+
GGGGGFFEGGGGGGGGGCFEGGGGGGGGGGFGFGGGGGGGGGGGBFGGGGGGFFGGGGGGGGGGGGGGGGGFGGGGGGGGFGGGDGGFGGGGGGGGGGGGGGGAFFBEFGGGGGGDGGGGGGGGGGGGGFFFGGGGGGCDGGGGFGGGGGFGGFGGGGGGGGG?FGGGFGGGGGGCFGGGEDCEGGGFFFGFDGGGGGGGFFGC@FFGGG>?C5DGFGGGFCFFF<?@FDFFGGGBF>>B>>BB6>68F?FFFBFA?FABFFGF??F42<<AAAFFFF0,(-
@M06628:26:000000000-CRM2J:1:1101:8282:18219 1:N:0:113
TACGAGGGGTGCAAGCGTTAATCGGAATTACTGGGCGTAAAGCGTGCGTAGGTGGTTTGTTAAGCAAGATGTGAAAGCCCCGGGCTCAACCTGGGAACTGCATTTTGAACTGGCAAACTAGAGTATTGTAGAGGGTAGTGGAATTTCCAGTGTAGCGGTGAAATGCGTAGAGATTGGAAGGAACATCAGTGGCGAAGGCGGCTACCTGGACAAATACTGACACTGAGGCACGAAAGCGTGGGGAGCAAACAGGATTAGATACCCTGGTAGTCCACGCCGTAA
+
GFEFGGG@GCCEFFGGGGGG?FGGEGBFGFFGCEGGGCEGGGGGEFGGGGGGCAFGGGGGGFGCAFFFGGGGCAFGGGGGGGGEDEGCCEGF@FGGGGGGG9FFGFGCGGGGGG8=FFDFGGGGGDGGGGGGGGGGGGGGFGGGGGFFCFGF;FGFGGGGGGCFDFGGDGCCFGFGGGFGCFGGGGGGGG,ADGEGDGG*::DGF:FGED5@*CGFF7>EFF<;6<F>)7F:EG30:5>B39>:>F?:*2>F6BF9<?<4:4@3?<FBFFFB5>FF0F>16:
@M06628:26:000000000-CRM2J:1:1101:20105:18258 1:N:0:113
TACGAGGGGTGCAAGCGTTAATCGGAATTACTGGGCGTAAAGCGTGCGTAGGTGGTTTGTTAAGCAAGATGTGAAAGCCCCGGGCTCAACCTGGGAACTGCATTTTGAACTGGCAAACTAGAGTATTGTAGAGGGTAGTGGAATTTCCAGTGTAGCGGTGAAATGCGTAGAGATTGGAAGGAACATCAGTGGCGAAGGCGGCTACCTGGACAAATACTGACACTGAGGCACGAAAGCGTGGGGAGCAAACAGGATTAGATACCCTGGTAGTCCACGCCGTAA
+
GGGGGGGGGGGGGGGGGGGGGGGGGGGGGGGGGGGGGGGGGGGGGGGGGGGGGGGGGGGGGGGGGGGGGGGGGGGGGGGGGGGGGGGGGGGGGGGGGGGGGGGGGGGGGGGGGGGGGGGGGGGGGGGGGGGGGGGGGGGGGGGGGGGGGGGGGGGGGGGGGGGGGGGGFGGGGGGGGGGGGGGGGGGGGGGGGGGGGGGGFFGGFGFGFGFFGGGGGGGGGGGFFFFFFGFFGGGFFFFEBFFFFFFFGFFFFFFFFBFFFF?CF:FBFDFFFFDFFFBFB?
@M06628:26:000000000-CRM2J:1:1101:13228:18260 1:N:0:113
TACGAGGGGTGCAAGCGTTAATCGGAATTACTGGGCGTAAAGCGTGCGTAGGTGGTTTGTTAAGCAAGATGTGAAAGCCCCGGGCTCAACCTGGGAACTGCATTTTGAACTGGCAAACTAGAGTATTGTAGAGGGTAGTGGAATTTCCAGTGTAGCGGTGAAATGCGTAGAGATTGGAAGGAACATCAGTGGCGAAGGCGGCTACCTGGACAAATACTGACACTGAGGCACGAAAGCGTGGGGAGCAAACAGGATTAGATACCCTGGTAGTCCACGCCGTAA
+
GGGGGGGGGGGGGGGGGGGGFGGGGGGGGGGGGGGGGGGGGGGGGGGGGGGGGGGGGGGGGGGGGGGGGGGGGGGGGGGGGGGGGGGGGGGGGGGGGGGGGGGGGGGGGGGGGGGGGGGGGGGGGGGGGGGGGGGGGGGGGGGGGGGGGGGGGGGGGGGGGGFGGGGGFGGGGGGGGGGGGGGGGGGGGGGGGGGGGGGGFFGGFGFGGGFFGGGGGGGGGGGFFFFFFDFFCGGFFFFFEFFFFFFFGFFFFFFFFFFFCA<CFFFBBFFF<AFFFFFFB?
@M06628:26:000000000-CRM2J:1:1101:14068:18265 1:N:0:113
TACGGAGGGTGCGAGCGTTAATCGGAATTACTGGGCGTAAAGCGTACGTAGGCGGATTATTAAGCGAGATGTGAAATCCCGGGGCTCAACCTCGGAACTGCATTTCGAACTGGTAGTCTAGAGTATTGTAGAGGGTGGTGGAATTTCCAGTGTAGCGGTGAAATGCGTAGAGATTGGAAGGAACATCAGTGGCGAAGGCGGCCACCTGGACAAATACTGACGCTGAGGTACGAAAGCGTGGGGAGCGAACAGGATTAGATACCCTGGTAGTCCACGCCGTAA
+
GGGGGGGGGGGGGGGGGGGGGGGGGGGGGGGGGGGGGGGGGGGGGGGGGGGGGGGGGGGGGGGGGGGGGGGGGGGGGGGGGGGGGGGGGGGGGGGGGGGGGGGGGGGGGGGGGGGGGGGGGGGGGGGGGGGGGGGGGGGGGGGGGGGGGGGGGFFGGGGGGGGGGGGGFGGGG<FFFCCFGGGGGGGGGGGGGGGGGGGGFFGGFGFGGGFFGGGGGGGGGGGFFFFFFGFFGGGFFFFFFFFFFFFFGF@F??FF><2<>4EFF?FFFBFABFFFFF>604
@M06628:26:000000000-CRM2J:1:1101:13221:18277 1:N:0:113
TACGAGGGGTGCAAGCGTTAATCGGAATTACTGGGCGTAAAGCGTGCGTAGGTGGTTTGTTAAGCAAGATGTGAAAGCCCCGGGCTCAACCTGGGAACTGCATTTTGAACTGGCAAACTAGAGTATTGTAGAGGGTAGTGGAATTTCCAGTGTAGCGGTGAAATGCGTAGAGATTGGAAGGAACATCAGTGGCGAAGGCGGCTACCTGGACAAATACTGACACTGAGGCACGAAAGCGTGGGGAGCAAACAGTATTAGATACCCTGGTAGTCCACGCCGTAA
+
FCGG<FEEEGG@EECFGFC@8FFGGGGFCG9EDGGGDGGGGFGGFGGGECGGGGG:=EFGGGGFEDFGFGDEGGEEFGCFGGGGDCDFGGDFFGGGGFCGGGG9FFFGGGGC8F=5FFGGDGFCFFFFF9DDCFG:<F>:DGABCGACCCGGFGGAFEGGC:F9EGGEDGGCD?FGGFGGEGGGFB87,>E,?ECDGGFGFFDDFG@?5*)9FGGG7FDCG+9F?A4@FGF<EC<,(0855>>:>>B?DB@F))1)-:6<CDEF4334>).:<<<:656914
@M06628:26:000000000-CRM2J:1:1101:6719:18286 1:N:0:113
TACGGAGGGTGCAAGCGTTAATCGGAATTACTGGGCGTAAAGCGCACGTAGGTGGTTTGTTAAGTTGGATGTGAAAGCCCAGGGCTCAACCTTGGAACTGCATTCAAAACTGGCGAACTAGAGTATGGTAGAGGTGAGTGGAATTTCCTGTGTAGCGGTGAAATGCGTAGAGATGGGAAGGAACATCAGTGGCGAAGGCGACTCACTGGACCAATACTGACACTGAGGTGCGAAAGCGTGGGTAGCAAACAGGATTAGATACCCTGGTAGTCCACGCCGTAA
+
GGGGGGGGGGGGGGGGGGGGGGGGGGGGGGGGFGGGGGGGGGGGGGGGGGDGFGGFGGGGGGGGFFFGGGGGFGGGGGGGFFGGGGGCFGGGGGGGGGGGGGGGGGGGGGGGDGEGGGGGGGGGGGDDFFGGGFFGGGGGGGFGGGGGGGGGGGGCGGGGGGGGGGG?:CGGGGG6CFCGECF8F9CFGGGGDGGGGECGEEGGFGFFCCF)75FFF>FGG?F464?<?>FFDGGF<@7BE;F<?7:AG?FF:?FF<>2):<GGF<>BB2)6<A??FFFBB?
@M06628:26:000000000-CRM2J:1:1101:6701:18286 1:N:0:113
TACGGAGGGTGCAAGCGTTAATCGGAATTACTGGGCGTAAAGCGCACGTAGGTGGTTTGTTAAGTTGGATGTGAAAGCCCAGGGCTCAACCTTGGAACTGCATTCAAAACTGGCGAACTAGAGTATGGTAGAGGTGAGTGGAATTTCCTGTGTAGCGGTGAAATGCGTAGAGATGGGAAGGAACATCAGTGGCGAAGGCGACTCACTGGACCAATACTGACACTGAGGTGCGAAAGCGTGGGTAGCAAACAGGATTAGATACCCTGGTAGTCCACGCCGTAA
+
GGGGGFGGGGGGGGGGGGGGGGGGGGGGGGGGGGGGGGGGGGGGGGGGGGGGGGGFGGGGGGGGGGGGGGGGGGGGGGGGGGGGGGGGGGGGGGGGGGGGGGGGGGGGGGGGGGGGGGGGGGGGGGGGGGGFGGGGGGGGGGGGGGGGGGGGGGGGGGGGGGGGGGGGFGDGGGGGGGGGGGGGGGGGGGGFGGGGGGGCDFGGFGFGGGFFFGGFCGGGGGGFFFFFFFFFGED9?FFFFFFFFFFDGFFFFFFFB))<FFGGFFFFA>BAFDFFFFFFFB
@M06628:26:000000000-CRM2J:1:1101:6707:18305 1:N:0:113
TACGGAGGGTGCAAGCGTTAATCGGAATTACTGGGCGTAAAGCGCACGTAGGTGGTTTGTTAAGTTGGATGTGAAAGCCCAGGGCTCAACCTTGGAACTGCATTCAAAACTGGCGAACTAGAGTATGGTAGAGGTGAGTGGAATTTCCTGTGTAGCGGTGAAATGCGTAGAGATGGGAAGGAACATCAGTGGCGAAGGCGACTCACTGGACCAATACTGACACTGAGGTGCGAAAGCGTGGGTAGCAAACAGGATTAGATACCCTGGTAGTCCACGCCGTAA
+
GGGGGGGGGGGGGGGGGGGGGGGGGGGGGGGGGGGGGGGGGGGGGGGGGGGGFGGGGGGGGGGGGGGGGGGGGGGGGGGGGGGGGGGGGGGGGGGGGGGGGGGGGGGGGGGGGGGGGGGGGGGGGGGGGGGGGGGGGGGGGGGGGGGGGGGGGGGGGGGGGGGGGGGGFGGGGGGGGGGGGGGGGGGGGGGGGGGGGGGGDEGDFGFGGGFFGGGGGGGFFEFFFBFFFGFFGGGFFFFFFFFFFFAAFFFFFFFFFFFFG2CFFFFFFBFFBFF?BFB9::
@M06628:26:000000000-CRM2J:1:1101:13578:18349 1:N:0:113
TACGGAGGGTGCAAGCGTTAATCGGAATTACTGGGCGTAAAGCGCACGTAGGTGGTTTGTTAAGTTGGATGTGAAAGCCCAGGGCTCAACCTTGGAACTGCATTCAAAACTGGCGAACTAGAGTATGGTAGAGGTGAGTGGAATTTCCTGTGTAGCGGTGAAATGCGTAGAGATGGGAAGGAACATCAGTGGCGAAGGCGACTCACTGGACCAATACTGACACTGAGGTGCGAAAGCGTGGGGAGCAAACAGGATTAGATACCCTGGGAGTCCACGCCGCAA
+
GGGGG;C:FGEGGGGGECBECFGGDFEGGF<F9DFGGG@:CFCFFEEGEFFGGGGEEGGGGGGGGC<EFGGEEFFFGGGGGGFEEFFGFFGCGGGGFGGGGDGGGGFGAFGGFDF+>FCFGGGFFDGGGGFGGGFGFFGGGGGGGGGGGFGGGGGFG>EECCGFGGGGEGGG7DCCF?FGGGGGGGDCFFGGCG7<EG5=AACDADFFCC)7CCFG<7:<7?CFF7FF?963*752<BFDF(((-((2*4@?:8@B?79<C2<C417(,33:49722F;(34
@M06628:26:000000000-CRM2J:1:1101:7470:18365 1:N:0:113
TACGGAGGGTGCGAGCGTTAATCGGAATTACTGGGCGTAAAGCGCACGCAGGCGGTTTGTTAAGCTAGATGTGAAAGCCCCGAGCTCAACTTGGGATGGTCATTTAGAACTGGCAGACTAGAGTCTTGGAGAGGGGAGTGGAATTCCAGGTGTAGCGGTGAAATGCGTAGATATCTGGAGGAACATCAGTGGCGAAGGCGACTCCCTGGCCAAAGACTGACGCGCATGTGCGAAAGTGTGGGTAGCGAACAGGATTAGATACCCTGGTAGGCCACACCGCAA
+
GGGFGC7:+FGF7FCEGGGGGGFGEGG,CEFGFCGDGGFGGFGGEGGCFEGGDE7@@:BFGGGGAFGF@EGGGGFEG8FFGC7FG><=FGF9F8C<F:<DFEDGGGGFFFFCGGG>BCFGG9@FGGFGC:EGGG>>*5@>CC,,777@FGGGD7D9FC:*:FG?9C8=?DGFEG9EG7>EGDGFF@FCCG9F5E7DGGGC;:DDFGFGFF@FFFG6FFFG<*>)0208F7@?*:<;4=BFE?FDB290935?28)632:9C>ECF<),))(.5:1(276(--
@M06628:26:000000000-CRM2J:1:1101:10202:18393 1:N:0:113
TACGAGGGGTGCAAGCGTTAATCGGAATTACTGGGCGTAAAGCGTGCGTAGGTGGTTTGTTAAGCAAGATGTGAAAGCCCCGGGCTCAACCTGGGAACTGCATTTTGAACTGGCAAACTAGAGTATTGTAGAGGGTAGTGGAATTTCCAGTGTAGCGGTGAAATGCGTAGAGATTGGAAGGAACATCAGTGGCGAAGGCGGCTACCTGGACAAATACTGACACTGAGGCACGAAAGCGTGGGGAGCAAACAGGATTAGATACCCTGGTAGTCCACGCCGTAA
+
GGGGGGGGGGGGGGGGGGGGGGGGGGGGGGGGGGGGGGGGGGGGGGGGGGGGGGGGGGGGGGGGGGGGGGGGGGGGGGGGGGGGGGGGGGGGGGGGGGGGGGGGGGGGGGGGGGGGGGGGGGGGGGGGGGGGGGGGGGGGGGGGGGGGGGGGGGGGGGGGGGGGGGGGFGGGGGGGGGGGGGGGGGGGGGGGDGGGGGGGFFGGFGFGGGFFGGGGGGGGGGGFFFFFFGFFGGGFFBEFFFFFFB??GFFFFFFFFFFFFFGGF?FFFBFFAAFFFFF>BF
@M06628:26:000000000-CRM2J:1:1101:3276:18396 1:N:0:113
TACGGAGGGTCCGAGCGTTAATCGGAATTACTGGGCGTAAAGCGCACGCAGGCGGTTTGTTAAGCTAGATGTGAAAGCCCTGGGCTCAACCTGGGAATTGCATTTAGAACTGGCAGGCTAGAGTTTTGGAGAGGGGAGTGGAATTCCAGGTGTAGCGGTGAAATGCGTAGATATCTGGAGGAACATCAGTGGCGAAGGCGACTCCCTGGTCAGTAACTGACGCTCATGTGCGAAAGTGTGGGTAGCGAACAGGATTAGATACCCTGGTAGTCCACACCGTAA
+
GGGGGGGGGGGGGGGFFGEEDFFGGGGGGGGGGGGGGGGGGGGGGEEFG@=FGGGGGGGGGGGGGGGGGFGFGGGGFGGGGFFGGGGGGGGGGGGG8FGGGCGGGGGGGGGGGCFFEDGGGGF<FFGGGGDG@CFGGGGGGGGGGGGGGFGGGGGGGC>E:FGFGGGEEGGGDFG?C?FCEGGGGGGGFGC@<EECBEGGFF:CFDFEF6=7FCFGFGGGGEGEFBFFF:@1CED>4??@E?B<(,(4<9DF:??>B7A<*4<A4:346<AA<BFF?D>?<<
@M06628:26:000000000-CRM2J:1:1101:10203:18413 1:N:0:113
TACGAGGGGTGCAAGCGTTAATCGGAATTACTGGGCGTAAAGCGTGCGTAGGTGGTTTGTTAAGCAAGATGTGAAAGCCCCGGGCTCAACCTGGGAACTGCATTTTGAACTGGCAAACTAGAGTATTGTAGAGGGTAGTGGAATTTCCAGTGTAGCGGTGAAATGCGTAGAGATTGGAAGGAACATCAGTGGCGAAGGCGGCTCCCTGGACAAATACTGACACTGAGGCACGAAAGCGTGGGGAGGAAACAGGATTAGATACCCTGGTAGTCCACGCCGTAA
+
GGGG?FFFGGGGGGGGGGGGGGGGGGGGGCFGDFFGGGGGGGGGGEGGFEGGEFFEGGCGGFFGGGGGGGGGFGGGFGGGEGDGGGGGGGGFFGFGGGGGGGGFFFCEFGGGGGGGGGGGGGFFFGGFGGGGGGGGFG,@DFFGGGFGFEF9FFGGDGGEG?FGGGGGBDDFGEGGGGG6=<FEGGGCFF7EDGGD585CADG*)77AFG@FGGGGG7:96EC@FDF@>7F?GC791>BE:606((-(7:FFF?FD<B4)26@6?7@7>44)69)(4@BFF?
@M06628:26:000000000-CRM2J:1:1101:27577:18541 1:N:0:113
TACGAGGGGTGCAAGCGTTAATCGGAATTACTGGGCGTAAAGCGTGCGTAGGTGGTTTGTTAAGCAAGATGTGAAAGCCCCGGGCTCAACCTGGGAACTGCATTTTGAACTGGCAAACTAGAGTATGTTAGAGGGTAGTGGAATTTCCAGTGTAGCGGTGAAATGCGTAGAGATTGGAAGGAACATCAGTGGCGAAGGCGGCGACCTGGACAAATACTGACACTGAGGCACGAAAGCGTGGGGAGCAAACAGGATTAGATACCCTGGTAGTCCACGCCGGAA
+
GGGG@BBEGGGG<FGGGGGGGGGGGGGFGFGGGGGGGGGGGGGGGGGG?FEGCFGEFGGGGGFGGGGGGGFGGGGGDFFGGGEDDGDFGGGGGGGGGC<FDFGGGGGGGGGGGGGGFGGGGGGG9F,7@DFGGGGC:FG8DFFGGEFAEGGGGGGGE>BEFGCGFGC>?DGGGG,,=9FG5FEGDFGGGFGF3EGGCEGGFF))<D:6595:FF7CDDCFG+7?9<?35>>BGDGFFFFEF>(39>?<4<FF?B7>BFA):9ECF?FBFFBA)6503:0((7
@M06628:26:000000000-CRM2J:1:1101:2810:18544 1:N:0:113
TACGAGGGGTGCAAGCGTTAATCGGAATTACTGGGCGTAAAGCGTGCGTAGGTGGTTTGTTAAGCAAGATGTGAAAGCCCCGGGCTCAACCTGGGAACTGCATTTTGAACTGGCAAACTAGAGTATTGTAGAGGGTAGTGGAATTTCCAGTGTAGCGGTGAAATGCGTAGAGATTGGAAGGAACATCAGTGGCGAAGGCGGCTACCTGGACAAATACTGACACTGAGGCACGAAAGCGTGGGGAGCAAACAGGATTAGATACCCTGGTAGTCCACGCCGTAA
+
GGGGGGGGGGGGGGGGGGGGEFFFGGGGGGGGGGGGGFFGGGGGGGGGGGGGFGGG<FGGGGGGGGGGGGGGGGGGFGGGGGFFGGGGGGGGGGGGGGGGGGGFGGGGGGGGGGGFFGGGGGGGGGGGGGGGGGGGGGFFEFDFGGGGGGGGGGGGGGGGGGGGGGGGFGGGGFGGGGGGGGFGGGGGGGF6DGGGGEGE>DGGFGFGGGFFGGGGG7C7FGGFFB?>FGFBGGG9?DFBB>FF>>F:D6FF:BF<3<<BFAFGFBF?FABFAFF6>596::
@M06628:26:000000000-CRM2J:1:1101:2792:18544 1:N:0:113
TACGAGGGGTGCAAGCGTTAATCGGAATTACTGGGCGTAAAGCGTGCGTAGGTGGTTTGTTAAGCAAGATGTGAAAGCCCCGGGCTCAACCTGGGAACTGCATTTTGAACTGGCAAACTAGAGTATTGTAGAGGGTAGTGGAATTTCCAGTGTAGCGGTGAAATGCGTAGAGATTGGAAGGAACATCAGTGGCGAAGGCGGCTACCTGGACAAATACTGACACTGAGGCACGAAAGCGTGGGGAGCAAACAGGATTAGATACCCTGGTAGTCCACGCCGTAA
+
GGGGFGGGGGGGGGGGGGGGFGGGGGGGGGGGGGGGGGGGGGGGGGGGBEGGGGGFGGGGGGGGGGGGGGGGGGGGGGGGGGGGGGGGGGGGGGGGGGGGFFGGGGGGGGGGGGGGGDGGGFGGGGGGGGGGGGGGGGGGGCGGGGGCGEGGGGGGGGGGGFFGGGGGFGGGGGGGGGGGGGGGDGFGFGFFDGEDGEFGFFGGFGFGGGF@:FCFCGGGGFGFFBFFFG@BGGGFFFFFFFF?FFFB<?FFFFFFFFFAC<EEF43,6AFD<A<?BFF9B8
@M06628:26:000000000-CRM2J:1:1101:6034:18585 1:N:0:113
TACGAGGGGTGCAAGCGTTAATCGGAATTACTGGGCGTAAAGCGTGCGTAGGTGGTTTGTTAAGCAAGATGTGAAAGCCCCGGGCTCAACCTGGGAACTGCATTTTGAACTGGCAAACTAGAGTATTGTAGAGGGTAGTGGAATTTCCAGTGTAGCGGTGAAATGCGTAGAGATTGGAAGGAACATCAGTGGCGAAGGCGGCTACCTGGACAAATACTGACACTGAGGCACGAAAGCGTGGGGAGCAAACAGGATTAGATACCCTGGTAGTCCACGCCGTAA
+
GGGGGGGGGGGGGGGGGGGGGGGGGGGGGGGGGGGGGGGGGGGGGGGGGGGGGGGGGGGGGGGGGGGGGGGGGGGGGGGGGGGGGGGGGGGGGGGGGFGGGGGGGGGGGGGGGGGGGGGGGGGGGGGGGGGGGGGGGGGGGGGGGGGGGGGGGGGGGGEEGGGCFGG>BCDGFGGGGGGGGGGGGGGGGFFGGGGGGGGGFEGGFGFCGGFFGGFCFGGGGFGFFAFFFGFFGGGBBFFEBB>:BFFFFFFFF?FFFFFAFAGG??F0<A<>AFFFFFFFFF
@M06628:26:000000000-CRM2J:1:1101:16975:18603 1:N:0:113
TACGAGGGGTGCAAGCGTTAATCGGAATTACTGGGCGTAAAGCGTGCGTAGGTGGTTTGTTAAGCAAGATGTGAAAGCCCCGGGCTCAACCTGGGAACTGCATTTTGAACTGGCAAACTAGAGTATTGTAGAGGGTAGTGGAATTTCCAGTGTAGCGGTGAAATGCGTAGAGATTGGAAGGAACATCAGTGGCGAAGGCGGCTACCTGGACAAATACTGACACTGAGGCACGAAAGCGTGGGGAGCAAACAGGATTAGATACCCTGGTAGTCCATGCCGTAA
+
GGGGGGGGGGGGGGGGGGGGGGGGGGGGGGGGGGGGGGGGGGGGGGGGGGGGGGGEGGGGGGGGGGGGGGGGGGGGGGGGGGGGGGGGGGGGGGGGGGGGGGGGGGGGGGGGGGGGGGGGGGGGGGGGGGGGGGGGGGGGGGGGGGGGGGGGGGGGGGGGGGGGGGGEDGGGGGGGGGGGGGGGGGGGGGGGDGDGGGGGFFGGFGFGGGFFGGGGGFFGGGGFFFFFFGFFGGG>BEBFFFFFF>F1>?FF:BFFFF><?<CFF434AFA29:>BFFF?::
@M06628:26:000000000-CRM2J:1:1101:2874:18607 1:N:0:113
TACGAGGGGTGCAAGCGTTAATCGGAATTACTGGGCGTAAAGCGTGCGTAGGTGGTTTGTTAAGCAAGAGGTGAAAGCCCCGTGCTCAACCTGGGAACTGCATTTTGAACTGGCAAACTAGAGTATTGTAGAGGGTAGTGGAATTTCCAGTGTAGCGGTGAAATGCGTAGAGATTGGAAGGAACATCAGTGGCGAAGGCGGCTACCTGGACAAATACTGACACTGAGGCACGAAAGCGTGGGGAGCAAACAGGATTAGATACCCTGGTAGTCCACGCCGTAA
+
F9FE@CCE@FFCGCGF,B@@@6C@FGGGEAGFD<FF@@@6F?FGFCFGDGEC?=D@D=:EEGGGFCF<4,BF+CFFCFG@C@+67FDFDF,B4EDFCFFGGEGG9,@FFGGF8FF9>=FDGG<FGF;@FGGG;C:FC+@E>FCDFDGGG,@FCAFGG8C7:CEDGFE>4;@9CCAE,AE6*<FBC9B;9CG*>E>DGGGC5)5CFCF:C757><CGGGGCGGG?*49::5>6ECDF<>>B)3(,((80DFFF:?F)3749D>CEF2)5<A>4A2)8(73903
@M06628:26:000000000-CRM2J:1:1101:14593:18611 1:N:0:113
TACGGAGGGTGCGAGCGTTAATCGGAATTACTGGGCGTAAAGCGCGTGCAGGTGGTTCATTAAGTCAGATGTGAAAGCCCGGGGCTCAACCTCGGAACTGCATTTGAAACTGGTGAACTAGAGTGCTGTAGAGGGGGGTAGAATTTCAGGTGTAGCGGTGAAATGCGTAGAGATCTGAAGGAATACCAGTGGCGAAGGCGGCCCCCTGGACAGACACTGACACTCAGATGCGAAAGCGTGGGGAGCAAACAGGATTAGATACCCTGGTAGTCCACGCCGTAA
+
GGGGGGGGGGGGGGGGGGGGGGGGGGGGGGGGGGGGGGGGGGGGGGGGGGGGGGGFGGGGGGGGGGGGGGGGGGGGGGGGGGGGGGGGGGGGGGGGGGGGGGGGGGGGCFFGGGGGGGGGGGGGGGGGGGGGGGGGGGGGGGGGGCGGGGFGGGGGGGGGGGGGGGGGDDGGGGGGGGFGGGGGGGGGGGGGGGGGGGGGFFGGFGFGGGFFFFGGGGGGGGGFF?FFFGFFGGGF?B;DEFB?B0<?GFFFFFFFFBA>:>FGF<FFBABAAF?60>>9?:
@M06628:26:000000000-CRM2J:1:1101:5188:18628 1:N:0:113
TACGAGGGGTGCAAGCGTTAATCGGAATTACTGGGCGTAAAGCGTGCGTAGGTGGTTTGTTAAGCAAGATGTGAAAGCCCCGGGCTCAACCTGGGAACTGCATTTTGAACTGGCAAACTAGAGTATTGTAGAGGGTAGTGGAATTTCCAGTGTAGCGGTGAAATGCGTAGAGATTGGAAGGAACATCAGTGGCGAAGGCGGCTACCTGGACAAATACTGACACTGAGGCACGAAAGCGTGGGGAGCAAACAGGATTAGATACCCTGGTAGTCCACGCCGTAA
+
GGGGFGGGGGGGGGGGGFD@FGGGGGGGGGFFFFCCFGGGGGGGFGGGGCFGGGGGGGGGGGGGGGGGGFGGGGGFGGGGGGGGGGGFEFGGGGGGFGGGGFFGFGGGGGGGGGGGGG9FFGGGGGGGGGGGGGGGGGGGGGGGGFFEDGFFEGGGGGGG>GGFFGGCADDG7DD?GCFGGFGFGGCDEGGGDEGGGGGGFFGGFGFGGGFFFGGGGGGGGFGFFDFFFGFBEEDFFEFFD;;:9>FFG?FFFFF<><BFGAGD=4<3:<AFFAFB0>9>::
@M06628:26:000000000-CRM2J:1:1101:21163:18660 1:N:0:113
TACGGAGGGTGCGAGCGTTAATCGGAATTACTGGGCGTAAAGCGCATGCAGGTGGTTCATTAAGTCAGATGTGAAAGCCCGGGGCTCAACCTCGGAACTGCATTTGAAACTGGTGAACTAGAGTGCTGTAGAGGGGGGTAGAATTTCAGGTGTAGCGGTGAAATGCGTAGAGATCTGAAGGAATACCAGTGGCGAAGGCGGCCCCCTGGACAGACACTGACACTCAGATGCGAAAGCGTGGGGAGCAAACAGGATTAGATACCCTGGTAGTCCACGCCGTAA
+
GGGGGGGGGGGGGGGGGGGGGGGGGGGGGGGGGGGGGGGGGGGGGGGGGGGGFGGGGGGGGGGGGGGGGGGGGGGGGGGGGGGGGGGGGGGGGGGGGGGGGGGGGGGGGGGGGGGGGGGGGGGGGGGGGGGGGGGGGGGGGGGGGGGGGGGGGGGGGGGGGGGGGGGGFGGGGGGFGGGGGGGGGGGGGGGGGGGGGGGGFFGGFGFGGGFFGGGGGGGGGGGFFFFFFGFFGEGFFFEFE>FBFFFFGFFFF?4<B?<>F>FG48F:AAFB><)19@BFF?
@M06628:26:000000000-CRM2J:1:1101:24402:18775 1:N:0:113
TACGGAGGGTGCGAGCGTTAATCGGAATTACTGGGCGTAAAGCGTACGCAGGCGGTTTGTTAAGCGAGATGTGAAAGCCCCGGGCTCAACCTGGGAACTGCATTTCGAACTGGCAAACTAGAGTGTGATAGAGGGTGGTAGAATTTCAGGTGTAGCGGTGAAATGCGTAGAGATCTGAAGGAATACCGATGGCGAAGGCAGCCACCTGGGTCAACACTGACGCTCATGTACGAAAGCGTGGGGAGCAAACAGGATTAGATACCCTGGTAGTCCACGCCGTAA
+
GGGGGGGCFGGGGGGGGGEGGGGGGGGGFFEGGGFGEGGGGGGGFEGGGGFGGGGEGGGGFGGGFEFEGGGGGFGEGGGGGGGFGGGGFFGGGGGGGGGGGGGGGGFGGGGFGFGGGGGGGGGGGFFFGAEEFFE<FEGGFG@FEFFGGFGCFFEFGGCEG@CEGGEGFGDGFGF7FFGGF@7FGGFGGGGDGGGGG>CF3>*9FGFGGGF?FGGGDGF+*:C5@FF=@77:EFD0()05B>9(1;BF4:)7(:?<272)*4@0=378D28A46,41>>92<
@M06628:26:000000000-CRM2J:1:1101:4770:18800 1:N:0:113
TACGGAGGGTGCGAGCGTTAATCGGAATTACTGGGCGTAAAGCGTACGTAGGCGGATTATTAAGCGAGATGTGAAATCCCGGGGCTCAACCTCGGAACTGCATTTCGAACTGGTAGTCTAGAGTATTGTAGAGGGTGGTGGAATTTCCAGTGTAGCGGTGAAATGCGTAGAGATTGGAAGGAACATCAGTGGCGAAGGCGGCCACCTGGACAAATACTGACGCTGAGGTACGAAAGCGTGGGGAGCGAACAGGATTAGATACCCTGGTAGTCCACGCCGTAA
+
GGGGGGGGGGGGGGGGGGGGGGGGGGGGGGGGGGGGGGGGGGGGGGGGGGGGGGGGGGGGGGGGGGGGGGGGGGGGGGGGGGGGGGGGGGGGGGGGGGGGGGGGGGGGGGGGGGGGGGGGGGGGGGGGGGGGGGGGGGFGGGGGGGGGGGGGGGGGGGGGGGGGGGGGFGGGCFGGGGGGGGGGFGGGG7CGGGGGGGGGFFGGFGFGGGFFGGDFGCFGGGGEFBFFFGFFGGGFFFEFFFF?>BB>C>FFFFF>FFFFGFGGF7@?<48<<ABBFF;314
@M06628:26:000000000-CRM2J:1:1101:10779:18809 1:N:0:113
TACGGAGGGTGCGAGCGTTAATCGGAATTACTGGGCGTAAAGCGCATGCAGGTGGTTCATTAAGTCAGATGTGAAAGCCCGGGGCTCAACCTCGGAACTGCATTTGAAACTGGTGAACTAGAGTGCTGTAGAGGGGGGTAGAATTTCAGGTGTAGCGGTGAAATGCGTAGAGATCTGAAGGAATACCAGTGGCGAAGGCGGCCCCCTGGACAGACACTGACACTCAGATGCGAAAGCGTGGGGAGCAAACAGGATTAGATACCCTGGTAGTCCACGCCGTAA
+
GGGGGEFGEGGGGGGGGGGGGGGGGGGGFGGGGGGGGGGGGGGGGGGGGGGGFFGCFGGGGGGGGGGGGGGGGGGGGGGGDGGGGGGGGGGFEGGEFFFFGGGGGGGGGGGGGGGGGGGGGGGGGGGGGGGGGGGGGGGGGGGGF?FGGGGGGGGGEGGGGGGGGGGGFGGGGGGGGFGGGGGGGGGGGCGGGGGGGGFGFE57>GEGGFFFCGGFGGGGGFFFF?)9=FFFGGGFFFDEFFF?B>BBGFFFBF:A?<<AF9AC?7FBAAA>-52:9793::
@M06628:26:000000000-CRM2J:1:1101:10761:18811 1:N:0:113
TACGGGGGGTGCGAGCGTTAATCGGAATTACTGGGCGTAAAGCGCATGTAGGTGGATCATTAAGTCAGATGTGAAAGCCCGGGGCTCAACCTCGGAACTGCATTTGAAACTGGTGAACTAGAGTGCTGTAGAGGGGGGTAGAATTTCAGGTGTAGCGGTGAAATGCGTAGAGATCTGAAGGAATACCAGAGGCGAAGGCGGCTCCCTGGACAGACACTGACACTCAGATGCGAAAGCGTGGGGAGCAAACAGGATTAGATACCCTGGTAGTCCACGCCGTAA
+
AFGGC+@F7F+B+CGGGGG7=DGGGGGG8F<FGGGGGGGGGGGG73CG,EFG,FG*,,,3@FGGGGGGAFGGGGGGGGGG7FGGGGGGGGG,,=FGF<FGGGGG9FG,FGGG82,?<FGCFGGGGGG++<CGGGD**/:CGGGG7:C:CGFGGGG+?CGGGGGGCFGGEGG?FGG7C9@CGGGGGGG?F*AEDEGGGGGGF3/*)9@GG*745CGGGGGGG+CF)8FF*2=>GGGBBFFFFFFF9>FFGFFFFFFB?DAAG9@FF?FBFB<<BF>?>.47:?
@M06628:26:000000000-CRM2J:1:1101:22952:18866 1:N:0:113
TACGGAGGGTGCGAGCGCTAATCGGAATTACTGGGCGTAAAGCGTACGCAGGCGGTTTGTTAAGCGAGATGTGAAAGCCCCGGGCTCAACCTGGGAACTGCATTTCGAACTGGCAAACTAGAGTGTGATAGAGGGTGGTAGAATTTCAGGTGTAGCGGTGAAATGCGTAGAGATCTGAAGGAATACCGATGGCGAAGGCAGCCACCTGGGTCAACACTGACGCTCATGTACGAAAGCGTGGGGAGCAAACAGGATTAGATACCCTGGTAGTCCACGCCGTAA
+
GGGGGGGGGGGGGGGGGGGGGGGGGGGGGGGGGGGGGGGGGGGGGGGGGGGGGGGGGGGGGGGGGGGGGGGGGGGGGGGGGGGGGGGGGGGGGGGGGGGGGGGGGGGGGGGFGGGGGGGGGGGGGDFFGGGGGGGCFFFFGGGGFGGGGGGGGGGFGGGGGGGGGGGGE:DGGGGGGGGGGGGGGGGDDGGGGGGGGGGGFFGGFGFGGFFFGGGGGGGGGGG<B>FFFGF?GGGFFFFFF>>(76?BF?FF?FFAFFB9CBFFF<F726ABBF??B>>B::
@M06628:26:000000000-CRM2J:1:1101:22957:18884 1:N:0:113
TACGGAGGGTGCGAGCGCTAATCGGAATTACTGGGCGTAAAGCGTACGCAGGCGGTTTGTTAAGCGAGATGTGAAAGCCCCGGGCTCAACCTGGGAACTGCATTTCGAACTGGCAAACTAGAGTGTGATAGAGGGTGGTAGAATTTCAGGTGTAGCGGTGAAATGCGTAGTGATCTGAAGGAATACCGATGGCGAAGGCAGCCACCTGGGTCACCACTGACGCTCATGTACGAAAGCGTGGGGAGCAAACAGGATTAGATACCCTCGTAGTCCACGCCGTAA
+
GGGGGEGGGGGFGGDEGGG7@F,6,BFEGGGGAFGGG@CGFFFEFFFGGGGGGGGEGGDGGGGGGGEFCGDGGFGGGGGFGGGDC:DFGGGGGGGGGGGGCGF<FEFFGGGDF<<<FDB,@CA,@FFFGCGGGGGGEF<A>FFCCFCCFGFFGFF,CCC*:CECE71*)/*3+<<@>C?C++58?+5AEEGE4CE3ECGGFEG4>770:<8)9*7>CFGF7CGFBBF=B:*,1:9((7>D>12(-,12707<06F<)56AGFGG*(04((--4),47@9962
@M06628:26:000000000-CRM2J:1:1101:24013:18897 1:N:0:113
TACGGAGGGGGTTAGCGTTGTTCGGAATTACTGGGCGTAAAGCGCACGTAGGCGGATCAGAAAGTATAGGGTGAAATCCCAGGGCTCAACCCTGGAACTGCCTTGTAAACTCCTGGTCTTGAGTTCGAGAGAGGTGAGTGGAATTCCGAGTGTAGAGGTGAAATTCGTAGATATTCGGAGGAACACCAGTGGCGAAGGCGGCTCACTGGCTCGATACTGACGCTGAGGTGCGAAAGTGTGGGGAGCAAACAGGATTAGATACCCTGGTAGTCCACACCGTAA
+
GGGGGGGGGGGGGGGGGGGGGGGGGGGGGGGGGGGGGGGGGGGGGGGGGGGGGGGGGGGGGGGGGGGGGGGGGGGGGGGGGGGGGGGGGGGGGGGGGGGGGGGGGGGGGGGGGGGGGGGGGGGGGGGGGGGGGGGGGGGGGGGGGGGGGGGGGGGGGCGGGGGGGGGGFGGGGGGGGGGGGGGGGGGGGGGGGGGGGGGGFFGGFGFGGGFFGGGGGGGGFGGFFFFFFG?BGGGBFFFFFFFFFFFFGFFFBFFFFFFFGFGGF?F?<FFFBDB(,>><FF
@M06628:26:000000000-CRM2J:1:1101:18795:18906 1:N:0:113
TACGGAGGGTGCGAGCGTTAATCGGAATTACTGGGCGTAAAGCGCATGCAGGTGGTTCATTAAGTCAGATGTGAAAGCCCGGGGCTCAACCTCGGAACTGCATTTGAAACTGGTGAACTAGAGTGCTGTAGAGGGGGGTAGAATTTCAGGTGTAGCGGTGAAATGCGTAGAGATCTGAAGGAATACCAGTGGCGAAGGCGGCCCCCTGGACAGACACTGACACTCAGATGCGAAAGCGGGGGGAGCAAACAGGACTAGATACCCTGGTAGTCCACGCCGTAA
+
GGGGDECFGGEGGEGGGGGGGGGGGGGGGGFCFFGGGGEGGGGGGGGGGGGGGGGFGGGCEGGGGGGGGGGEFGGFGGGGGGDDGGGGGDEFFGGGFFGGFFFGGGGGGGGGGGGGGGFGGFGGGGFGGGGGGGEGGGGGEGGGGGGFFGGGGDGGGGGEGFGGFGGEBGGGGGGFGFDFGGGGGGGGGGGGGGGGGDDEFB)9>GFGGGFFGGGGGGGCFGGFFF?BBFFFDGD975)))466138:C<FF?6FFBF<ACFFF448:<AAFDFBBFFFF?:
@M06628:26:000000000-CRM2J:1:1101:9097:18936 1:N:0:113
TACGGAGGGTCCGAGCGTTAATCGGAATTACTGGGCGTAAAGCGCACGCAGGCGGTTTGTTAAGCTAGATGTGAAAGCCCTGGGCTCAACCTGGGAATTGCATTTAGAACTGGCAGGCTAGAGTTTTGGAGAGGGGAGTGGAATTCCAGGTGTAGCGGTGAAATGCGTAGATATCTGGAGGAACATCAGTGGCGAAGGCGACTCCCTGGTCAGTAACTGACGCTCATGTGCGAAAGTGTGGGTAGCGAACAGGATTAGATACCCTGGTAGTCCACACCGTAA
+
GGGGGGGGGGGGGGGGGGGGGGGGGGGGGGGGGGGGGGGGGGGGGGGGGGGGGGGEGGGGGGGGGGGGGGGGGGGGGGGGGGGGGGGGGGGGGGGGGGGGGGGGGGGGGGGGGGGGGGGGGGGG9FGGFGGGGGGGGGGGGGGGGGGGGGGGGGGGGGGGGGGGGGGGEGGGGGGGGGGGGGGGGFGGGGGGGGGGGGGGFDGD?GFGGGFFGGGGGGGGGGDDEFFFFGFFGGG>A=FFFBFFFFFFGFFFFFFFF?BFFFFGF:FBF93<<<<:<@6.8<
@M06628:26:000000000-CRM2J:1:1101:16485:19054 1:N:0:113
TACGGAGGGGGTTAGCGTTGTTCGGAATTACTGGGCGTAAAGCGTACGTAGGCGGATTGGAAAGTAAGAGGTGAAATCCCAGGGCTCAACCCTGGAACTGCCTTTTAAACTATAAGTCTAGAGTTCGAGAGAGGTGAGTGGAATTCCAAGTGTAGAGGTGAAATTCGTAGATATTTGGAGGAACACCAGTGGCGAAGGCGTCTCACTGGCTCGATACTGACGCTGAGGTACGAAAGTGTGGGGAGCAACCAGAATCAGAAACCCTGGTAGTCAACACCGAAA
+
GGGGGGGGGGGGGGGGGGGGGGGGGGGGGGGGGGGGGGGGC?CC?C74C5EC<F@>F7F<FG,?,C?E<F8F@FGFCGGC<FGG+B4EFFG+=D<FF,FCF<BFGCFGEGA=@,8CC==<;E@GAC<,>FBB@C><>:DF8C<C<F,B,:@,7,,?F6D*DF9B99:@/;5,11>=FC8?:C:,,=**/0=CC7:<B77C):8*+++<**00/19DGG*+***)0(7>@=*4CED1<4/9>:4(-3:<*()0(,*)--))*4;*).),--.6-6))-01-49
@M06628:26:000000000-CRM2J:1:1101:16488:19074 1:N:0:113
TACGGAGGGGGTTAGCGTTGTTCGGAATTACTGGGCGTAAAGCGTACGTAGGCGGATTGGAAAGTAAGAGGTGAAATCCCAGGGCTCAACCCTGGAACTGCCTTTTAAACTATCAGTCTAGAGTTCGAGAGAGGTGAGTGGAATTCCAAGTGTAGAGGTGAAATTCGTAGATATTTGGAGGAACACCAGTGGCGAAGGCGGCTCACTGGCTCGATACTGACGCTGAGGTACGAAAGTGTGGGGAGCAAACAGGATTAGATACCCTGGTAGTCCACACCGTAA
+
GGGGGGGGGGGGGGGGGGGGGGGGGGGGGGGGGGGGGGGGGGGGEGCCFEGGFFGGGGGGGGGGGGGGFFGGFGGGGGGGGGGGEGGGFGGGGGGGGGGGGGGGGGGGGGGGGCFGFFFGGGGGFAFGGFGFGG8DFGGG>FGGGGGGGGGGFEFGGGCFGGGGECGFFFDFGGGFGFFECEFG@FGFCGFFDEGGGDCEBB7DFFBGGD5/5545CFGDGGGBD0>FFD7(:EGB4@=6@?>:>>FFC(7716@223<):>GGF:F?FFDFFF?BB:9B?F
@M06628:26:000000000-CRM2J:1:1101:10872:19078 1:N:0:113
TACGGAGGGTGCGAGCGTTAATCGGAATTACTGGGCGTAAAGCGCATGCAGGTGGTTCATTAAGTCAGATGTGAAAGCCCGGGGCTCAACCTCGGAACTGCATTTGAAACTGGTGAACTAGAGTGCTGTAGAGGGGGGTAGAATTTCAGGTGTAGCGGTGAAATGCGTAGAGATCTGAAGGAATACCAGTGGCGAAGGCGGCCCCCTGGACAGACACTGACACTCAGATGCGAAAGCGTGGGGAGCAAACAGGATTAGATACCCTGGTAGTCCACGCCGTAA
+
GGGGGGGGGGGEGGGGGGGFGGGGGGGGGGGGGCGGGGGGGGGGDG7FFGFC4EFCF9FEFGFGGDGGGGGGGGGGFGFGGC7FGGGGGGGGGGGGGEGGGGG@FDGGGGGGEGDFGGGGGGFFGGAC>=FGGGGGGGGDGGGGGCEGFFFGFFGCEGGGGGGGGGEEDGDFGG@FGGGGGGG6CFFGFGGGDCEGGEFGFECDB<>FGGFFGGFGFFGFG9CF??F=F7BBGGG>:EDF@>>BFF?7*(07?<FFFFF<D<CCF?>:D:<<):?0736>F<
@M06628:26:000000000-CRM2J:1:1101:10861:19092 1:N:0:113
TACGGAGGGTGCGAGCGTTAATCGGAATTACTGGGCGTAAAGCGCATGCAGGTGGTTCATTAAGTCAGATGTGAAAGCCCGGGGCTCAACCTCGGAACTGCATTTGAAACTGGTGAACTAGAGTGCTGTAGAGGGGGGTAGAATTTCAGGTGTAGCGGTGAAATGCGTAGAGATCTGAAGGAATACCAGTGGCGAAGGCGGCCCCCTGGACAGACACTGACACTCAGATGCGAAAGCGTGGGGAGCAAACAGGATTAGATACCCTGGTAGTCCACGCCGTAA
+
GGGGGGGGGGGGGGGGGGGGGGGGGGGGGGGGGGGGGGGGGGGGGGGGGGGGGGGGGGGGGGGGGGGGGGGGGGGGGGGGGGGGGGGGGGGGGGGGGFGGGGGGGGGGGGGGGGGGFGGGGGGGGGGGGGGGGGGGGGGGGGGGGGGGGGGGGGGGGGGGGGGGGGGGFGGGGGGGGGGGGGGGGGGGGGGGGGGGGGGGFFGCFGFGGGFFGGGGGGGGGGG@FFFFFGF>GGGF?FEEFBFBFFFFFBFFFFFFFFFFGFGGFFFFFFFFFF?B>FFFF<
@M06628:26:000000000-CRM2J:1:1101:3717:19112 1:N:0:113
TACGAGGGGTGCAAGCGTTAACCGGAATTACTGGGCGTAAAGCGTGCGTAGGTGGTTTGTTAAGCAAGATGTGAAAGCCCCGGGCTCAACCTGGGAACTGCATTTTGAACTGGCAAACTAGAGTATTGTAGAGGGTAGTGGAATTTCCAGTGTAGCGGTGAAATGCGTAGAGATTGGAAGGAACATCAGTGGCGAAGGCGGCTACCTGGACAAATACTGACACTGAGGCACGAAAGCGTGGGGAGCAAACAGGATTAGATACCCTGGTAGTCCACGCCGTAA
+
[truncated: 20,409,592 more chars]
