# Supplementary material for: Hidden interactions in the intertidal rocky shore: variation in pedal mucus microbiota among marine grazers that feed on epilithic biofilm communities
Source: PeerJ. 2022 Sep 23;10:e13642. doi: 10.7717/peerj.13642 (PMC9512015; doi:10.7717/peerj.13642)
Supplement: Supplemental Information 49 [file peerj-10-13642-s049.gz › peerj-10-13642-s049]

@M06628:26:000000000-CRM2J:1:1101:12820:1047 2:N:0:113
TAACCTTGCGGCCGTACTCCCCAGGCGGTCAACTTAGTGCGTTAGCTGCGCCACCCACGACTCAAGGTCACAGACGGCTAGTTGACATCGTTTANGNNNNNNN
+
GGGGGGGGGGGGGGGGGGGGGGGGGGGGGGGGGGGGGGGGGGGGGGGGGGGGGGGGGGGGGGGGGGGGGGGGGGGGGGGGGGGGGGGGGGGGGG#:#######
@M06628:26:000000000-CRM2J:1:1101:15973:1052 2:N:0:113
TAACCTTGCGGCCGTACTCCCCAGGCGGTCAACTTAGTGCGTTAGCTGCGCCACCCACGACTCAAGGTCACAGACGGCTAGTTGACATCGTTTACGGC
+
<9@CF<@C<E+CFC@FGGF<DFG>CF+CFCGF99EEFG@FFFGGGCFGGGG:FGFCGGGGG=FGGFGGGFGFGGGE=FCBFFFGFDFEDEFFD@EE@F
@M06628:26:000000000-CRM2J:1:1101:11345:1123 2:N:0:113
TAATCTTGCGACCGTACTCCCCAGGCGGTCTACTTAACGCGTTAGCTCCGAAAGCCACGGCTCAAGGCCACAACCTCCAAGTAGACATCGTTTACGGCGTGGACTACCAGGGTATCTAATCCTGTTTGCTCCCCACGCTTTCGCATCTGAGTGTCAGTGTCTGTCCAGGGGGCCGCCTTCGCCACTGGTATTCCTTCAGATCTCTACGCATTTCACCGCTACACCTGAAATTCTACCCCCCTCTACAGCACTCTAGTTCACCAGTTTCAAATGCAGTTCCG
+
GFFGGGGGGGGGGGGGGGGGGGGGGGGGGGGGGGGGGGGGGGGGGGGGGGGGGGGGGGGGGGGGGGFGGGGGGGGGGGGGGGGGGGGGGGGGGGGGGGGGEGGGFEFGGGGGGGGGGFGGGGGGGGGFGGGGGGGGGGGGGGGGGGGGG7CFGGGGGGGGGGGGGGGFGGGFCGGGGEGFGGGFFFGCDFFFFFFFFFF=CG:<4?A<B6?FGFFGFGF9>F<FFBFFFFAAF<5A4??F99?0<A<>>FFFFAFAB>A44A?>FFF<B<FF<?9+64:<(
@M06628:26:000000000-CRM2J:1:1101:17936:1142 2:N:0:113
TAACCTTGCGGCCGTACTCCCCAGGCGGTCAACTTAGTGCGTTAGCTGCGCCACCCACGACTCAAGGTCACAGACGGCTAGTTGACATCGTTTACGGCGTGGACTACCAGGGTATCTAATCCTGTTTGCTCCCCACGCTTTCGTGCCTCAGTGTCAGTATTTGTCCAGGTAGCCGCCTTCGCCACTGATGTTCCTTCCAATCTCTACGCATTTCACCGCTACACTGGAAATTCCACTACCCTCTACAATACTCTAGTTTGCCAGTTCAAAATGCAGTTCC
+
GGGGGGGGGGGGGGGGGGGGGGGGGGGGGGGGGGGGGGGGGGGGGGGGGGGGGGGGGGGDGEGGGGGGGGGGGGGGGGGGGGGGGGGGGGGGGGGGGGGGGGGGGGGGGGGG=FDFFGGGGGGGGGGGGGGGGGGGGGGGGGCCFGGGGGGGGGGGGGGGGGGGGFFFCGFFFDCEGGGFGGGFDFGGG?FFACFCF6F7CFF4:AC=>??BGEEFB57>>BF?6>?FFFBAFABDFFFFF<??<<<<A4?A?FB6AFFAFFF46:4<>B?74=<C44:)
@M06628:26:000000000-CRM2J:1:1101:12170:1216 2:N:0:113
TAACCTTGCGGCCGTACTCCCCAGGCGGTCAACTTAGTGCGTTAGCTGCGCTACCCACGTCTCAAGGACACAGACAGCTAGTTGACATCGTTTACGGCGTGGACTACCAGGGTATCTAATCCTGTTCGCTCCCCACGCTTTCGTACCTCAGCGTCAGTATTTGTCCAGGTGGCCGCCTTCGCCACTGATGTTCCTTCCAATCTCTACGCATTTCACCGCTACACTGGAAATTCCACCACCCTCTACAATACTCTAGACTACCAGTTCGAAATGCAGTTCCG
+
FGGGGGGGGGGGGGFGGGGGGGGGGGGGGGGGGGGGFGGGGGGGGGGGGGGGGDGGGGGGGGGGGGGGGGGGGGGGGGGGFFGGGGGGGGGGGGGGGGEFGEGFFGFGGGGGGGGGGGGF,FEBGGGCEGGCGE8EFGCGGGGGFGCAFGCGGECGGFFGFGCFFEF>FGGFGGGGGGDACGDBEFGDF:;AFFFCF@AFCFGFCF>DB@FFFCCF?<>99B><=???FFFFFFFF7::??FBBFB)34<?F74<)6<B7?BB4=DBBB:=>AF7<4-6:,
@M06628:26:000000000-CRM2J:1:1101:19993:1246 2:N:0:113
TAACCTTGCGGCCGTACTCCCCAGGCGGTCTACTTATCGCGTTAGCTTCGCCACTAAGTCATTACAACCCAACGGCTAGTAGACATCGTTTACGGCGTGGACTACCAGGGTATCTAATCCTGTTTGCTCCCCACGCTTTCGCTCCTCAGTGTCAGTATCAATCCCGAGTGTCGCCTTCGCCACTGATGTTCCTTCCTATATCTACGCTTTTCACCGCTACACAGGAAATTCCACACTCCTCTATCGTCCTCTAGCCTGCCAGTATCGGGTGCAATTCCAAA
+
CCF9CFGDEFEECGGGEFGFFFGCFFFGGGGGGFGFG@FE:FCGEGGFGGGGGGGGG<CCC,CEEEFFCFGGFC+>7F8FGFFFGGGCDGFGGGE@F>:@==<FG,AAEFDFGGGGGGFF=F,>FFGFGB>@8E+:BCG9>E*,B3CBFEEGGG7>AFGFECF,,****62+:<4::AF4ECDF/2;D7CD683F(;68>79:7@A9((/):1)79:D>0)42:@BF7266A4<:??B75()5<<:1(,4B<))48>?08>))9*:8163*0)/0<)-6))
@M06628:26:000000000-CRM2J:1:1101:19319:1304 2:N:0:113
TAACCTTGCGGCCGTACTCCCCAGGCGGTCAACTTAGTGCGTTAGCTGCGCCACCCACGACTCAAGGTCACAGACGGCTAGTTGACATCGTTTACGGCGTGGACTACCAGGGTATCTAATCCTGTTTGCTCCCCACGCTTTCGTGCCTCAGTGTCAGTATTTGTCCAGGTAGCCGCCTTCCCCACTGATGTTCCTTCCAATCTCTACGCATTTCACCGCTACACCGGAAATTCCACTACCCTCTACAATACTCTAGTTTGCCAGTTCAAAATGCAGTTCC
+
FGGGGGGGGGGGGGGGGGGGGGGGGGGGFGGGGGGGGGGGGGGGGGGGGGGGGGGGGGGGGGGGGGGFDGGGGGGGGGECFGGGGGGGGGGGGGGGGGGGGGGGGGGGGGGGGGGGGGGGGGFDGGGGGFGGGGFGDGGGFA>:FCDDA9DEDFCFFGFGGFGGEFCF?FGFGGGGG51?GGGFEFDC:EGCA?FEF@F7@CCEFFC6>11>>?CGFGB0(921)429>FABF<)664:?:)(.-.6>4)4:?A2>AA>4<<A6?>ADF2<736++.6<2
@M06628:26:000000000-CRM2J:1:1101:10007:1434 2:N:0:113
TAACCTTGCGGCCGTACTCCCCAGGCGGTCAACTTAGTGCGTTAGCTGCGCCACCCACGACTCAAGGTCACAGACGGCTAGTTGACATCGTTTACGGCGTGGACTACCAGGGTATCTAATCCTGTTTGCTCCCCACGCTTTCGTGCCTCAGTGTCAGTATTTGTCCAGGTAGCCGCCTTCGCCACTGATGTTCCTTCCAATCTCTACGCATTTCACCGCTACACTGGAAATTCCACTACCCTCTACCATACTCTAGTTTGCCAGTTCAAAATGCATTTCC
+
GGGGGGGGGGGGGGGFFFGGGGGGGGGGGGGGGGGFGGGGGGGGGGGGGGGGGGGGGGGGGGGGGGGGGGGGGGGGGGGGGGGGGGGGGGFFGGGGGGDGGGGGGFGGGGGGDGGGGGFGEGGGGGGGGGGGGCE7FCEGFFGG7CFGGGDGGGFGFGGGGG2>@CFFGGDFCGDGGGGFFG38AFG7CGGFA?FEF@C7:EGCFFF@@?2:DE.09>;FF>2?7>BBBFFFB9AFA(33(,:18A),<)32)-:2-:6>9AA497:<A4+/4@C+))).
@M06628:26:000000000-CRM2J:1:1101:9183:1540 2:N:0:113
TAATCTTGCGACCGTACTCCCCAGGCGGTCTACTTAACGCGTTAGCTCCGAAAGCCACGGCTCAAGGCCACAACCTCCAAGTAGACATCGTTTACGGCGTGGACTACCAGGGTATCTAATCCTGTTTGCTCCCCACGCTTTCGCATCTGAGTGTCAGTGTCTGTCCAGGGGGCCGCCTTCGCCACTGGTATTCCTTCAGATCTCTACGCATTTCACCGCTACACCTGAAATTCTACCCCCCTCTACAGCACTCTAGTTCACCAGTTTCAAATGCAGTTCCG
+
FFFGGGGGGGDG@FGGGGGGGGGGGGGGGGGGGGGGGFEGGGGGGGGAFGCCFCCFGGGGGGGGGGGGGFGGGCE<BFCFFGGGGGGGGGGGGGGGGGGGGGGGGGGGGGGGGFGGGGGGGGGGGGEGGGGGGGGEGGGGGGGGD:CFBEFFFGGGGGGGGGGGGG;CFEGFGDGGGGC8CDGDFAGCGECFFCCEF<F*2C+-/9<:>2?ECABGFGBF>FFFFFF7>A:AAAAAFB01(,2(46:))(.8?-69>2))-.4)9*)44)+/6@C:<B>.(
@M06628:26:000000000-CRM2J:1:1101:11545:1557 2:N:0:113
TAACCTTGCGGCCGTACTCCCCAGGCGGTCTACTTATCGCGTTAGCTTCGCTACTCACGGATTAAATCCACAAACAGCTAGTAGACAGCGTTTACGGTGTGGACTACCAGGGTATCTAATCCTGTTCGCTACCCACACTTTCGCACATGAGCGTCAGTTACTGACCAGGGAGTCGCCTTCGCCACTGATGTTCCTCCAGATATCTACGCATTTCACCGCTACACCTGGAATTCCACTCCCCTCTCCAAAACTCTAGCCTGCCAGTTCTAAATGCAATTCC
+
GGGGGGGGGGGGGGGGGGGGGGGGGGGGFGGGGGGGGGGGGGGGGGGGGGGGGGFFFGGGEGGGGGGGGGGGGGGGGGGGGGGGFGGGGGGGGGGGGGGGGGGGGGGG8FGGGGFFFGGGGFGGGGGGGGGGGGGGGGGGGGGGGGGGGGGGG5ECCFGFCGGGGGGGGGFEGGGGGG4FFGD>DFGGGGGFFEFEF@F7DCEEFFEFF<DDDF?DB<@F99BFFFF:?:A?)5<<AF7?FFF<B?<:4?BB?6><AFF?FF06?*.4>29=2BGGD4<<
@M06628:26:000000000-CRM2J:1:1101:11182:1664 2:N:0:113
TAACCTTGCGGCCGTACTCCCCAGGCGGTCTACTTATCGCGTTAGCTTCGCTACTCACGGCTTAAAGCCACAAACAGCTAGTAGACAGCGTTTACGGTGTGGACTACCGGGGTATCTAATCCTGTTCGCTACCCACACTTTCGCACATGAGCGTCAGTCTTTGGCCAGGGAGTCGCCTTCGCCACTGATGTTCCTCCAGATATCTACGCATTTCACCGCTACACCTGGAATTCCACTCCCCTCTCCAAGACTCTAGTCTGCCAGTTCTACATGACCTGCC
+
EFEFEFFEDCCECGFGGGGGGGGEGGGG:FCFDEFGGGGGGGGGGFGGGGGGGGGGGGGGGGGGGGGFGGGGGFGGGGGGGGGFGGDCCGEGGFGGGGEGG7EGGGFGDGC=FFFGCGGGGGFFGGGGGGGGFGDE:EGGGFGGDGGGFF@7EE>5CGGGGGGGGGCGFDFBDGGGGDDFGCCAEFGG>:DAA?@CFD4CF+298AC7>665?)):=3;9>F)(0886<>>:FF<AA0:B:<11:B4(.(4<?BA2<:A9>32)<:)6<)2/566?)(.(
@M06628:26:000000000-CRM2J:1:1101:10346:1725 2:N:0:113
TAATCTTGCGACCGTACTCCCCAGGCGGTCTACTTAACGCGTTAGCTCCGAAAGCCACGGCTCAAGGCCACAACCTCCAAGTAGACATCGTTTACGGCGTGGACTACCAGGGTATCTAATCCTGTTTGCTCCCCACGCTTTCGCATCTGAGTGTCAGTGTCTGTCCAGGGGGCCGCCTTCGCCACTGGTATTCCTTCAGATCTCTACGCATTTCACCGCTACACCTGAAATTCTACCCCCCTCTACAGCACTCTAGTTCACCAGTTTCAAATGCAGTTCC
+
GGGGGGGGGGGGGGGGGGGGGGGGGGGGGEGFGGGGGGGGGGGGGGFGGGCFGGGGGCGGGGGGDCGGGGGGGGGGGGGGGGGFGGGGGGGGGGGGGGGGGGGGGCGGGGGD<EEAF:EGGGFGGGGGGGGGGGFG<CECGGGGGEGGGFGGFGGFFGGGFGDEGDCGGGGFCCEGDGD67DDEFFGC7@C7F?F3+47:>FCAF46:111BGA9G?DB9>FFBFF?::<<4A):AA<BF09?:))-5>:7426<<A>2))435*?44:)0/5=++.6<A
@M06628:26:000000000-CRM2J:1:1101:22105:1788 2:N:0:113
TAACCTTGCGGCCGTACTCCCCAGGCGGTCAACTTAGTGCGTTAGCTGCGCCACCCACGACTCAAGGTCACAGACGGCTAGTTGACATTGTTTACGGCGTGGACTACCAGGGTATCTAATCCTGTTTGCTCCCCACGCTTTCGTGCCTCAGTGTCAGTATTTGTCCAGGTAGCCGCCTTCGCCCCTCATGTTCCTTCCAATCTCTCCGCTTTTCACCGCTCCACGCGAAATTCACCTCCCCTCTCCACACCCCTAGTTTGCCCGTTAAACCTGTAGTTCC
+
FFCCFGGGGG+F@FEGGGGGGGGGGGGGGE7FGGGF<FGFFGGECG,6FGGGGGGFEGE7FEEE8E8CD88,5BFFEDECFFFGDGG,,95@EFF+F=FBF7F=<FD>EFGEDDFAFF,2@@7CFF=?CAFEFB,C3+CE?F5@BF5;>7,<=,,7,>,DEGFFG9D*,2=AFD5EEGD**22)88*1:CG=17:)0:6+2=+)1*,:?07);<?D9*4,4908)((-3,,-<).82(46?(41((6(2((((((.69<)5)))0*(-65*)(/+255<9
@M06628:26:000000000-CRM2J:1:1101:11903:1813 2:N:0:113
TAACCTTGCGGCCGTACTCCCCAGGCGGTCAACTTAGTGCGTTAGCTGCGCCACCCACGACTCAAGGTCACAGACGGCTAGTTGACATCGTTTACGGCGTGGACTACCAGGGTATCTAATCCTGTTTGCTCCCCACGCTTTCGTGCCTCAGTGTCAGTATTTGTCCAGGTAGCCGCCTTCGCCACTGATGTTCCTTCCAATCTCTACGCATTTCACCGCTACACTGGAAATTCCACTACCCTCTACAATACTCTAGTTTGCCAGTTCAAAATGCAGTTCC
+
GGGGGGGGGGGGGGGGGGGGGGGGGGGGGGGGGGGGGGGGGGGGGGGGGGGGGGGGGGGGGGGGGGGGGGGGGGGGGG@FGGGGGGGGGGGGGGGGGGGGGGGGGGGGGGGGGFGGGGGGGGGGGGGGGGGGGGGGGGEGGGGGGGGCGGFFGFGGGGGGGGGGFGGGGGGFFGGGGGGFFGGFFFGGGGGFFFFEFFFD:ECCFFE?@D@FGFFFFG>BB6??F?8:?AFFF2)-:>>::.-38A93:-4<<A<466<AFBF?9FFFFFF?2@C+6:2:
@M06628:26:000000000-CRM2J:1:1101:12813:1861 2:N:0:113
TAACCTTGCGGCCGTACTCCCCAGGCGGTCAACTTAGTGCGTTAGCTGCGCCACCCACGACTCAAGGTCACAGACGGCTAGTTGACATCGTTTACGGCGTGGACTACCAGGGTATCTAATCCTGTTTGCTCCCCACGCTTTCGTGCCTCAGTGTCAGTATTTGTCCAGGTAGCCGCCTTCGCCACTGATGTTCCTTCCAATCTCTACGCATTTCACCGCTACACTGGAAATTCCACTACCCTCTACAATACTCTAGTTTGCCAGTTCAAAATGCAGTTCC
+
GGGGGGGGGGGGGGGGGGGGGGGGGGGGGGGGGGGGGGGGGGGGGGGGGGGGGGGGGGGGGGGGGGGGGGGGGGGGGGGGGGGGGGGGGGGGGGGGGGGGGGGGGGGGGGGGGGGGGGGGGGGGGGGGGGGGGGGGGGGGGGGGFGGGGGGGGGGGGGGGFGGGGGGGGGGFGGGGGGGFGGGBBFGGF9@ACEFFF@FDFGGCFFF;>?DFGFFGF5;F>FFFB?FBFFFFFFFFDFF<<BFF24<)64:B?AD6>BB<2><67>>A4)<?>FFDADBA
@M06628:26:000000000-CRM2J:1:1101:17437:1930 2:N:0:113
TAACCTTGCGGCCGTACTCCCCAGGCGGTCAACTTAGTGCGTTAGCTGCGCCACCCACGACTCAAGGTCACAGACGGCTAGTTGACATCGTTTACGGCGTGGACTACCAGGGTATCTAATCCTGTTTGCTCCCCACGCTTTCGTGCCTCAGTGTCAGTATTTGTCCATGTAGCCGCCTTCGCCACTGATGTTCCTTCCAATCTCTACGCATTTCACCGCTTCACTGGAAATTCCACTACCCTCTACAATACTCCAGTTTGCCCGTTCAAAAGGCAGTTCC
+
ECF<,CF98F@@:FGG@DFFD;8@CC@@FC7F@<F,CCEC@FGGEEAE,6@6@:FC<C+@+,8B=CFEGFFGFCC+B7FDFGFG9E,A=?FFFCFGGD:C@@CD<<F8<DBCF<>99=;EDF,,@>9DDFG7+B:>FCEEGGGGEE99,,>=;2:DFG@DFGD,@9B+>5212*4:=?DF=9555=FFG7:A=)@?FDF7;*1;+73130(.@C)+*:9((,))*)(.4A<2)).)67411)-43)-)..).)(.369<<A<2.)9<(6)0)()*24:))
@M06628:26:000000000-CRM2J:1:1101:10760:1989 2:N:0:113
TAGTCTTGCGACCGTACTCCCCAGGCGGTGCGCTTAACGCGTTAGCTCCGGCACAGAAGGGGTCGAACCCCCCCACACCAAGCGCACATCGTTTACTGCTAGGACTACAGGGGTATCTAATCCCTTTCGCTACCCTAGCCTTCGAGCCTCAGCGTCAGTAAATGTCCAGTAACCTGCTTTCGCCATTGGTCTTCCTCTCGATATCTACGCATTTCACTGCTACACCGAGAATTGCAGTTACCTCTCCATTACTCTAGCCCGGCAGTCTCGCATGCCGTTTG
+
F<,C,CF<AGGEEGGG7CFG8@E,,C:+@++++6B6E,,+6@C,F<<,,666+4?FC5EDEGGGG+BF:CFECG7F=F=<F3D@FGCFFGG338+EFFC9FFE,,@<@BCF7@@C8CCG9DFBGFFCFG*>>CGC9CFB7>DFF@FDGCEC6::EGEG15>9912?+19+<7C>CFE67@FCDBEDGC*4;7*)/-9))990:-18)6(40)*4)*6?5<AA<))4(,1((5.).)<..6>9<)41:)6<24)5)6.)((-(,8.9()6./<2.@+(4(,(
@M06628:26:000000000-CRM2J:1:1101:10778:2002 2:N:0:113
TAGTCTTGCGACCGTACTCCCCAGGCGGTGCGCTTAACGCGTTAGCTCCGGCACAGAAGGGGTCGAACCCCCCCACACCAAGCGCACATCGTTTACTGCTAGGACTACAGGGGTATCTAATCCCTTTCGCTACCCTAGCCTTCGAGCCTCAGCGTCAGTAAATGTCCAGTAACCTGCTTTCGCCATTGGTCTTCCTCTCGATATCTACGCATTTCACTGCTACACCGAGAATTCCAGTTACCTCTCCATTACTCTAGCACGGCAGTATCGAAGGCAGTTTG
+
FGGGGGGGGGGGGGGGGFGGGGGGGFGGGGGGGGGGGGGGGGGGGGGFFGGGGGGGGGGGEGGGGGGGGGGGGEFFGGGGGGGGGGEFGGE<FGDFGGGGGGGGGGGGGGFEGFGGGGGGCGGGGGCFDGEEGGGGGFCCF?>*;BDCCFFFGEECCCC9C+CFGGEFGG?FGGCFGFGAGDDB5BFFF<CFFF=5@4<3**24@@2)4;1)94<CFF>F>242@:>>F96>AB<9A>B)4-5<?F:2<ABA<B<22))51(4@@CB>D(:)()/02(-5)
@M06628:26:000000000-CRM2J:1:1101:10157:2017 2:N:0:113
TAACCTTGCGGCCGTACTCCCCAGGCGGTCAACTTAGTGCGTTAGCTGCGCCACCCACGACTCAAGGTCACAGACGGCTAGTTGACATCGTTTACGGCGTGGACTACCAGGGTATCTAATCCTGTTTGCTCCCCACGCTTTCGTGCCTCAGTGTCAGTATTTGTCCAGGTAGCCGCCTTCGCCACTGATGTTCCTTCCAATCTCTACGCATTTCACCGCTACACTGGAAATTCCACTACCCTCTACAATCCTCTAGTTTGCCAGTTCAAAATGCATTTCC
+
FGGGGGGGGGGGGGGGGGGGGGGGGGGGGGGGGGGGGGCGGGGGGGGGGGGGGGGGGGGGGGGGGGGGGGGGGGGGGGGGGGGGGGGGGGGGGGGGFEGGGG7FGFGGGGGGGGGGGCFEGGFGGGGGGGFGGGGGGEGEGGGGGGGGGGGGGGGFGGGGGGGGGGGFGGGFGGGGEEGFCGDEBFGGGFGFFFFFFDF7FCCC:C>DF?FDCCEGFGFBFFF?*,8:>BFFFB2994?48>B0<<484(3<DADA<5-66A<F:DBAA9FB<B@:<69A
@M06628:26:000000000-CRM2J:1:1101:16373:2086 2:N:0:113
TAACCTTGCGGCCGTACTCCCCAGGCGGTCAACTTAGTGCGTTAGCTGCGCCACCCACGACTCAAGGTCACAGACGGCTAGTTGACATCGTTTACGGCGTGGACTACCAGGGTATCTAATCCTGTTTGCTCCCCACGCTTTCGTGCCTCAGTGTCAGTATTTGTCCAGGTAGCCGCCTTCGCCACTGATGTTCCTTCCAATCTCTACGCATTTCACCGCTACACTGGAAATTCCACTACCCTCTACAATACTCTAGTTTGCCAGTTCAAAATGCAGTTCC
+
GFGGGGGGGGGGGGGGGGGGGGGGGGGGGGGGGGGGGGGGGGGGGGGGGGGGGGGGGGGGFGGGGGGGGGGGGGGGGGGGGGGGGGGGGGGGGGGGGGGGGG@FGGGGGGGGDFGFGGGGGGGGGGGGGGGGGGGGGGGGGGGGGGGCDGGGGGGGGGGGGGGGGGFGGGGAGGGGGGGFFGGFFFGGGGGFFEFFFDFFGC<?FFC@F@FFG?)@AC>(4>2:4)(4>8A><DAFFBFFF<?F<92<<2:A?9<4<469A<<)0:6)69C=)*3362:B
@M06628:26:000000000-CRM2J:1:1101:24035:2091 2:N:0:113
TAATCTTGCGACCGTACTCCCCAGGCGGAATGCTTAATCCGTTAGGTGTGACACCAACAAGCATGCTTGCTGACGTCTGGCATTCATAGTTTACGGTGTGGACTACCAGGGTATCTAATCCTGTTTGCTCTCCACACTTTCGCGCATCAGCGTCAGTATCGAGCCAGTGAGCCGCCTTCGCCCCTGGTGTTCCTCCGAACATCTACGAGTTTCACCCTTATACACGGAATTCCACTCACCCCTCTCGAACTCAAGACATGGCGTTTACAAAGCACCTCTAG
+
FGGGGGGGGGGGGGGGGGGGGGGGGGGGCGF,FGGGGCCFFFGGGFGCEFC,CF<FG:<<=,,C<,6E6FF?<,B@:4,?=,FFAF<,,<,C<9=F,ABCCC,AA4,??4@,:?,@,3,@,,,CEF8;=F;>E,DFG,>EE>E++++33@8C3@+:@@7EE+13B,4;E,@A***;:79*=**:/6*20C58:4B:>(8):FE9F+(((/,;+)97)*())95)04990(4:4544<(5816?FB2,52.(6)()43(.).((005(6:)+)()*/4()))
@M06628:26:000000000-CRM2J:1:1101:15935:2098 2:N:0:113
TAACCTTGCGGCCGTACTCCCCAGGCGGTCAACTTAGTGCGTTAGCTGCGCCACCCACGACTCAAGGTCACAGACGGCTAGTTGACATCGTTTACGGCGTGGACTACCAGGGTATCTAATCCTGTTTGCTCCCCACGCTTTCGTGCCTCAGTGTCAGTATTTGTCCAGGTAGCCGCCTTCGCCACTGATGTTCCTTCCAATCTCTACGCATTTCACCGCTACACTGGAAATTCCACTACCCTCTACAATACTCTAGTTTGCCAGTTCAAAATGCAGTTCC
+
GGGGGGGGGGGGGGGGGGGGGGGGGGGGGGGGGGGGGGGGGGGGGGGGGGGGGGGGGGGGGGGGGGGGGGGGGGGGGGGGGGGGGGGGGGGGGGGGGGEGGGGGGGGGGGGGFG8=@FEGGGGGGGGGGGGGGGGGEGDGGGGGGGGGGGGGGFGGGGFGGGCGGGDDFEFFGFDGGGGFEGGFDFGFGGGFAEFFFDF77?99+@;=>@FF>EFGF*9BFFFFFB::>DFFFA<AFBFB:,4:724<4-5>BFF<AD9>AFAFFGFABBFFA4+0<))-
@M06628:26:000000000-CRM2J:1:1101:23487:2202 2:N:0:113
TAACCTTGCGGCCGTACTCCCCAGGCGGTCAACTTAGTGCGTTAGCTGCGCCACCCACGACTCAAGGTCACAGACGGCTAGTTGACATCGTTTACGGCGTGGACTACCAGGGTATCTAATCCTGTTTGCTCCCCACGCTTTCGTGCCTCAGTGTCAGTATTTGTCCAGGTAGCCGCCTTCGCCACTGATGTTCCTTCCAATCTCTACGCATTTCACCGCTACACTGGAAATTCCACTACCCTCTACAATACTCTAGTTTGCCAGTTCAAAATGCAGTTCC
+
FEGGGGGGGGDGGGGGGGGGGGDEFGGGGGEGGGGGGGGGGGGGGGGGGGGGGGGGGGGFGGGGFGGGGGGFD8FFGGGDFGDGGGGGFFGGGGGDGGGGGGGGGGGGGGGGDDFFGFFGGFAFGGGGGGGGGGGGGGGGDEEFGGGGGGFFGGGGGF@9DFGGFGGGFGGFF>CEGGDFGGC58AFGGGGFAC@?F;C>FGFECAE;>;1B7CEGFGBF>>FF*,48?<9>BB4AA:2:?FFF<F<<>A:>?BDFFFF2:><FFG>BAACF24C+6:<4
@M06628:26:000000000-CRM2J:1:1101:13235:2202 2:N:0:113
TAACCTTGCGGCCGTACTCCCCAGGCGGTCAACTTAGTGCGTTAGCTGCGCCACCCACGACTCAAGGTCACAGACGGCTAGTTGACATCGTTTACGGCGTGGACTACCAGGGTATCTAATCCTGTTTGCTCCCCACGCTTTCGTGCCTCAGTGTCAGTATTTGTCCAGGTAGCCGCCTTCGCCACTGATGTTCCTTCCAATCTCTACGCATTTCACCGCTACACTGGAAATTCCACTACCCTCTACAATACTCTAGTTTGCCAGTTCAAAATGCAGTTCC
+
GGGGGGGGGGGGGGGGGGGGGGFGGGGGGGGGGGGGGGGGGGGGGGGGGGGGGGGGGCFDGGGGFGGGGGGGGGGGGGG>FGGGFGGGGEGGGGGGGGGEGGGGGGGGFCCGGCGGG8;FGFFGGGGFGGGGFCDEGDEEFGG@FGGGGGFGGGGGGFGGGGGGFC;DEC?FGGGGG=CFGCG>A4>FFGFF=?FFA@FGFGFCF6;1;0;2C)1C=514(3)8??(323<AB9<29?B:08<32>A?)6)).--):A<ABA2?F>)44-<*-*2:652)
@M06628:26:000000000-CRM2J:1:1101:7346:2203 2:N:0:113
TAATCTTGCGACCGTACTCCCCAGGCGGTCTACTTAACGCGTTAGCTCCGAAAGCCACGGCTCAAGGCCACAACCTCCAAGTAGACATCGTTTACGGCGTGGACTACCAGGGTATCTAATCCTGTTTGCTCCCCACGCTTTCGCATCTGAGTGTCAGTGTCTGTCCAGGGGTCCGCCTTCGCCACTGGTATTCCTTCAGATCTCTACGCATTTCACCGCTACACCTGAAATTCCACCCCCCTCTACAGCACTCTAGTTCACCAGTTTCAAATGCATTTCCG
+
F<ECEFGGGGGGGGGGGGGGGGGGCFGGC:CEGCFFAGCFCGDEGGGGFGGCGEFGGGD7CCEDF=FGCCDFCEGGGFDFGEFGGGGGGGGGGGDCFEFGEGDD<BDE<FEEGC8=,@EFGGFFGGGE8@ECDGFG7CCCFCEEC>7F;:>29,,,,?EGD;C@FF9DFGE)?8=C==4A?CC5BFGC:9CAFCF<FE=>:A95A+9(64;)3<:FF39>023?F721)44A<).<??>FBF?0)-4)57<??FA)42-5>BBF4*:<A9?F4*2+.56<(
@M06628:26:000000000-CRM2J:1:1101:10789:2206 2:N:0:113
TAACCTTGCGGCCGTACTCCCCAGGCGGTCTACTTATCGCGTTAGCTTCGCCACTAAGTCATTACAACCCAACGGCTAGTAGACATCGTTTACGGCGTGGACTACCAGGGTATCTAATCCTGTTTGCTCCCCACGCTTTCGCACCTCAGTGTCAGTATCAATCCAGAGTGTCGCCTTCGCCACTGATGTTCCTTCCTATATCTACGCATTTCACCGCTACACAGGAAATTCCACACTCCTCTATCGTACTCTAGCCTGCCAGTATCGGATGCAATTCCAAG
+
GGGGGGGGGGCFEGGGDGGGGGGGDFGGGEGCGGGGGGGGGGGGGGGGGGGGGGGGGGFGGGGGGGGGGGGGGCEEGGGFF?FGGFGGFGGGGGGFGGDEEFFGGGGGGGGGGGGGFGGFGFDFGGFGGGGGGGGGGGGFGGCEG7DEAEGGFGC;BCF;CEGGG:CFGGGFDGECEGCEGGGAFFGGG+78+<B@FCC>7CFEFFF@0;EFFFFCEGFFBF7:F0::2A9A<BFF:?<AFAF99?1?::BFFFFFF??<:FFF4C?036:).9++)6A22
@M06628:26:000000000-CRM2J:1:1101:9074:2307 2:N:0:113
TAATCTTGCGACCGTACTCCCCAGGCGGAATGCTTCATCCGTTAGGTGTGACACCAAAGGGCAAGCCCCCTGACGTCTGGCATTCATCGTTTACGGTGTGGACTACCAGGGTATCTAATCCTGTTTGCTCCCCACACTTTCGTACCTCAGCGTCAGTATCGACCCAGTGAGCCGCCTTCGCCACTGGTGTTCCTCCAAATATCTACGAATTTCACCTCTACACTTGGAATTCCACTCACCTATATCGAAATCTAGCCTGATAGTTTAAAAGGTAGTTCCAG
+
FCFC9FGCFFFEBFGGE<FCC;;B8@@@:CFC@FF,@FC,@F@FCF@CF@CFGGGG8FFCGEFFG@<7:@+C=FGGCG<<F8FE,FEC@DFG@<FCE<FCC9?EE,45FC76ED=EBFF8,>DF?D@DDD>73@=CBD6EFGGGC:C>D7CE:+4C<EA,+@***33;,3@6*;9E5:DAG*:6AFGGFF*:8?A:5E4:CC7<F+61,(612)1CFC3@E)8>=>8E6@FC2)-..47:<(-.6<((,(4<B:))().44469=C9):)+0)9+<:<)6)
@M06628:26:000000000-CRM2J:1:1101:9088:2317 2:N:0:113
TAATCTTGCGACCGTACTCCCCAGGCGGAATGCTTAATCCGTTAGGTGTGACACCAAAGGGCAAGCCCCCTGACGTCTGGCATTCATCGTTTACGGTGTGGACTACCAGGGTATCTAATCCTGTTTGCTCCCCACACTTTCGTACCTCAGCGTCAGTATCGAGCCAGTGAGCCGCCTTCGCCACTGGTGTTCCTCCAAATATCTACGAATTTCACCTCTACACTTGGAATTCCACTCACCTCTCTCGAACTCTAGACTGATAGTTTAAAAGGCAGTTCCAG
+
FFGFGGGGGGGGGGGGFGGGGGGGGGGGGGGGGGGGGGFGGGGGGFGGGGGGGGGGFGGGGGGGGGDDGGGGGGGGGGGFGGGGGGGGGGGGGEFEFGGEGGGGGGFFGBEGGGEFEFGGGGGGGGGGGGFGGGGGG?CFGGGGGG79FCGGG>EGGGGGGGGGGGGGGGGAGGGGGG>FEGGFFFGGGGGF=?FBF@+>CEFE@FF6?@@FD?EGFGF8CEFEAE@@CAE)1?4613:??6?B?FF?FFFFFF2>99:::A4@4FA2)63),7*C2<<A4
@M06628:26:000000000-CRM2J:1:1101:20474:2406 2:N:0:113
TAACCTTGCGGCCGTACTCCCCAGGCGGTCAACTTAGTGCGTTAGCTGCGCCACCCACGACTCAAGGTCACAGACGGCTAGTTGACATCGTTTACGGCGTGGACTACCAGGGTATCTAATCCTGTTTGCTCCCCACGCTTTCGTGCCTCAGTGTCAGTATTTGTCCAGGTAGCCGCCTTCGCCACTGATGTTCCTTCCAATCTCTACGCATTTCACCGCTACACTGGAAATTCCACTACCCTCTACAATACTCTAGTTTGCCAGTTCAAAATGCAGTTCC
+
GGGGGGGGGGGGGGGGGGGGGGGGGGGGGGGFGFFGGFGGGGGGGGGGGGGGGGGGGGGGGGGGGGGFFGGFFCGEGG+FFGGGFGGGGGGGGGGGGGGGGGDGGGGDGGGGDFFAFFFGGGGGGGGGGFCEGGGGGGGDGGGGGGGGFCGGCCFGGGGGGGGGGGGGGGGAFGGGDEDFGGGFFFFGFGGFFFFFFFFGGGFFFFE<B@;DGEFGFGB;>FFFF>?BF>AAA<AFA7?:?.43>FA)6<3>BBBAAAFDABA:FCAAFFF?<?<CA<<B
@M06628:26:000000000-CRM2J:1:1101:17688:2415 2:N:0:113
TAACCTTGCGGCCGTACTCCCCAGGCGGTCAACTTAGTGCGTTAGCTGCGCCACCCACGACTCAAGGTCACAGACGGCTAGTTGACATCGTTTACGGCGTGGACTACCAGGGTATCTAATCCTGTTTGCTCCCCACGCTTTCGTGCCTCAGTGTCAGTATTTGTCCAGGTAGCCGCCTTCGCCACTGATGTTCCTTCCAATCTCTACGCATTTCACCGCTACACTGGAAATTCCACTACCCTCTACCATACTCTAGTTTGCCATTTCAAAATGCATTTCC
+
GGGGGGGGGGGGGGGGGGGGGGGGGGGGGGGGGGGGGGGGGGGGGGGGGGGGGGGGGGGGGGGGGGGGGGGGGGGGGGGGGGGGGGGGGGGGGGGGGGGGGGDGGGGGGGGGGGGGGGGGGGGFGGGGGGGGGGGGDGGGGGGGCGF9FCFFGGGGGGGGGGCECFGG6?BAGGGGGGGFGGGFFFGCG7:@FCFFFFF73027AFF@B6DE7CFGF59;F9<?B<??F<9<A2)<>???<),4>B).4)46)-))654<524*10)65AE?3=:+..-5
@M06628:26:000000000-CRM2J:1:1101:14290:2419 2:N:0:113
TAACCTTGCGGCCGTACTCCCCAGGCGGTCAACTTAGTGCGTTAGCTGCGCCACCCACGACTCAAGGTCACAGACGGCTAGTTGACATCGTTTACGGCGTGGACTACCAGGGTATCTAATCCTGTTTGCTCCCCACGCTTTCGTGCCTCAGTGTCAGTATTTGTCCAGGTAGCCGCCTTCGCCACTGATGTTCCTTCCAATCTCTACGCATTTCACCGCTACACTGGAAATTCCACTACCCTCTACAATACTCTAGTTTGCCAGTTCAACATGCAGTTCC
+
GFFFGGGGGGGGGGGGGGGGGGCFGGGGGGGGGGGGGGGGGGGGGGGGGGGGGGGGCGFEGGGGGGGGGGGGGFGDGGGGGGGGGGGGGEGGGGGGGGGGGEFGGGGGGGGGGGDGGGGGGG9FGG7DCDFFGGCBFEGGFCCFDGGGGGGGGGGCGGGFGGEFCGGGCD,?FFGGGGGFGGGFB46CGGGFF?FEFFF7CGC9@7>7;;DBFE3CF5;>1><<?>7<B)46<ABA>?7?<2:?226.4A?><<<9AAAAAA9<?>AAA)97:FCF<<>-
@M06628:26:000000000-CRM2J:1:1101:17684:2433 2:N:0:113
TAACCTTGCGGCCGTACTCCCCAGGCGGTCAACTTAGTGCGTTAGCTGCGCCACCCACGACTCAAGGTCACAGACGGCTAGTTGACATCGTTTACGGCGTGGACTACCAGGGTATCTAATCCTGTTTGCTCCCCACGCTTTCGTGCCTCAGTGTCAGTATTTGTCCAGGTAGCCGCCTTCGCCACTGATGTTCCTTCCAATCTCTACGCATTTCACCGCTACACTGGAAATTCCACTACCCTCTACAATACTCTAGTTTGCCAGTTCAAAATGCAGTCCC
+
GGGGGGGGGGGGGGGGGGGGGGGGGGGGGGGGGGGGGGGGGGGGGGGGGGGGGGGGGGGGGGGGGGGGGGGGGGGDGGGGGGGGGGGGGGGGGGGGGGEGGGGGGGGGGGGGDFGFGGGGGGGGGGGGGGGGEGGGCCEGGGGGC<CEC?F@ABFCCGFGGGC>EFFGGGGFCFGE=EDFCDDEDFGGGGGFFFFFFFFG>69;FFE791(:FECF4CBF;0)4=21??FFFFFFA>?FBFFF?F<4)))).59A2<4A<AA2?FG4945<=3=+06()2
@M06628:26:000000000-CRM2J:1:1101:20528:2753 2:N:0:113
TAATCTTGCGACCGTACTCCCCAGGCGGTCTACTTAACGCGTTAGCTCCGAAAGCCACGGCTCAAGGCCACAACCTCCAAGTAGACATCGTTTACGGCGTGGACTACCAGGGTATCTAACCCTGTTTGCTCCCCACGCTTTCGCATCTGAGTGTCAGTATCTGTCCAGGGGGCCGCCTTCGCCACTGGTATTCCTTCAGACCTCTACGCATTTCACCGCTACACCTGAAATTCTACCGCCCTCTACAGTAATCTAGTTTGCCAGTTCCAAATGACCTCCCG
+
FFFFFFGFGGGGGGGGEFFFCEEDGFGEGGGGFGGGGGGGCEGGBFFCDGCEGBFGCDEECEGEFGGFEFFGG+B4BFFCF?@F,?FGGGBDF7FGFFCFGGGGGGGFG>CEF<FFGGGG8FF8FFGGG;>DCECCFGGGGGGCC:DGF7;<>DCGEDFBDFGGGGFFFGG;DDEGCCDACCD>BF;CF+:@@9A4@2=>*1A4*9<620:>FBBG4*29B;<:?2(454<:49<B9(,,414?<4)8A)..54<4))6)646?FC)-62016*<66.33(
@M06628:26:000000000-CRM2J:1:1101:23593:2782 2:N:0:113
TAACCTTGCGGCCGTACTCCCCAGGCGGTCAACTTAGTGCGTTAGCTGCGCTACCCACGTCTCAAGGACACAGACAGCTAGTTGACATCGTTTACGGCGTGGACTACCAGGGTATCTAATCCTGTTCGCTCCCCACGCTTTCGTACCTCAGCGTCAGTATTTGTCCAGGTGGCCGCCTTCGCCACTGATGTTCCTTCCAATCTCTACGCATTTCACCGCTACACTGGAAATTCCACCACCCTCTACAATACTCTAGACCACCAGTTCGAAATGCAGTTCCG
+
GGGGGGGGGGGGGGGGGGGGGGGGGGGGGGGGGGGGGGEGGGGGGGGGGGGCFGGGGGGGGFFFFGGFGGGGGGGGGGGGGGGGGGGFGGGGGGGGGGGGGGGGGGGGGGGGGGGGGFGGGGGGGGGGGGGGGGFGGGGGGFGGGGGGGGGGGGGGGFFFGFGGGGGFGGFFGGGGGGDFFGG>DFGCGGGFFEFFFFF1@FC?F+61:<?DFD4>BDFF1>FB6<<0:A<AF<BF?B?BB?F0<>2<)4:9):A<96)4<:?)9>4??1:><4<766><(
@M06628:26:000000000-CRM2J:1:1101:23576:2792 2:N:0:113
TAACCTTGCGGCCGTACTCCCCAGGCGGTCAACTTAGTGCGTTAGCTGCGCTACCCACGTCTCAAGTACACAGACATCTAGTTGACATCGTTTACGGCGTGGACTACCAGGGTATCTAATCCCGTTCGCTCCCCACGCTTTCGTACTTCAGCGTTAGTATTTGTCCAGGTGGTCGCCTTCGCCACTGCTGGTCCTTCCAATGTCTACGTACTTCACCGTTACACTTGAAATTCCACCACCCTCTACAATACTCAGTACTACCAGTTTGAACTTCAGCTCC
+
CCFCEGGEGG+@@FGGEFF,,86,C@@@F+,CE,EE,CFCFG7F,@E,6@B+6@EDA,@C,:45,C,<5C,94,,?,:FEAFC9,CFGGCFGGCF:=C>+4:=AFB,3A,:C,,,7@ED=3@,3,@,6=887D88++8CCC,*D7<*;>;E,4B*>?6D,>D@D,DFCC>,@/;CE5ECA*75)0)**;3*;6)+/2(8CF++.;C93/7/::;<*/1((((.-9)-<06)-)))),(-31((().)))-..)5.)))-6)3)<87)))-+*.*++)-)(
@M06628:26:000000000-CRM2J:1:1101:19507:2813 2:N:0:113
TAATCTTGCGACCGTACTCCCCAGGCGGTCTACTTGGTGCGTTAGCTGCGCCACTAAAGTCTCAAGGACCCCAACGGCTAGTAGACATCGTTTACGGCGTGGACTACCAGGGTATCTAATCCTGTTTGCTACCCACGCTTTCGCACCTCAGTGTCAGTATTGGTCCAGTGAGTCGCCTTCGCCACTGATGTTCCTTCCCATCTCTACGCATTTCACCGCTACACAGGAAATTCCACTCACCCCTACCATACTCTAGTTCGCCAGTTTTGAATGCAGTTTCA
+
GGGGGGGGGGGGGGGGGGGGGGGGGGGGGGGGGGGGGGGGGGGGGGGGGGGGGGGGGGGGGGGGGGGGGGGGGGGGGGGFFGGGGGGGGGGGGGGGGGGGGG7FGGGGGGGGGFGGGGGDFGGCGGGGGGGGGFGGGGGGGGGGGGGFG,DGGGGGGCFGGCFGGGCFGGGFGGGGGGDF5DDFFFGGGGGFFFFFFFFFFGGFFFF?F;(=DE<DFDF@(4<7?::?FFFDA<)46::?F(,41<::A7:A?A))6-602<2)9D<<:2:7<4+9<-).)
@M06628:26:000000000-CRM2J:1:1101:19508:2832 2:N:0:113
TAATCTTGCGACCGTACTCCCCAGGCGGTCTACTTGGTGCGTTAGCTGCGCCACTAAAGTCTCAAGGACCCCAACGGCTAGTAGACATCGTTTACGGCGTGGACTACCAGGGTATCTAATCCTGTTTGCTACCCACGCTTTCGCACCTCAGTGTCAGTATTGGTCCAGTGAGTCGCCTTCGCCACTGATGTTCCTTCCCATCTCTACGCATTTCACCGCTACACAGGAAATTCCACTCACCTCTACCATACTCTAGTTCGCCAGTTTTGAATGCAGTTCCA
+
GGGGGGGGGGGGGGGGGGGGGGGGGGGGGGGGGGGGGGGGGGGGGGGGGGGGGGGGGGGGGGGGGGGGGGGGGGGGGGGGGGGGGGGGGGGGGGGGGGGGGGGGGGGGGGGGGGGGFGGGGGFGGGFGGGGGGGGGGGGGGGGGGGDCFEGGGGGGGGGGGGGGEFGGGGGFFFEGGGGFGGDBEFGGGGGFFFFFF@FCGGGEFFF;6725DF?GFG069;?BF04?(5<A<<)9<?FFF2:?BFFBB>:42>2<52<?9?BDFGFFFFFFAFAC<<B9)
@M06628:26:000000000-CRM2J:1:1101:19576:2850 2:N:0:113
TAACCTTGCGGCCGTACTCCCCAGGCGGTCAACTTAGTGCGTTAGCTGCGCCACCCACGACTCAAGGTCACAGACGGCTAGTTGACATCGTTTACGGCGTGGACTACTAGGGTATCTAATCCTGTTTGCTCCCCACGCTTTCGTGCCTCAGTGTCAGTATTTGTCCAGGTAGCCGCCTTCGCCACTGATGTTCCTTCCAATCTCTACGCATTTCACCGCTACACTGGAAATTCCACTACCCTCTACAATACTCTAGTTTGCCAGTTCAAAATGCAGTTCC
+
GGGGGGGGGGGGGGGGGGGGGGGGGGGGGGGGGGGGGGGGGGGGGGGGGGGGGGGGGGGGGGGGGGGGGGGGGGGGGGGGGGGGGGGFGGGGGGGGEEGGGGGGGGG,?FFGFFGFGGGFFGGGGGGGGGGEGGGGGGGGFGDGFGGBFGGCEGGGGGCGGGGGFGGF6EFFGGGGGGGFFDGF>FGGGGGFFCFFFFF776CEFAE11;;AF?EFFDF149<BFB2<:><<>AFF<:BF?)4222<3<A:A?A>>ADAA>546@FA<A)<726<+692:
@M06628:26:000000000-CRM2J:1:1101:22152:2856 2:N:0:113
TAATCTTGCGACCGTACTCCCCAGGCGGTCTACTTAACGCGTTAGCTCCGAAAGCCACGGCTCAAGGCCACAACCTCCAAGTAGACATCGTTTACGGCGTGGACTACCAGGGTATCTAATCCTGTTTGCTCCCCACGCTTTCGCATCTGAGTGTCAGTGTCTGTCCAGGGGGCCGCCTTCGCCACTGGTATTCCTTCAGATCTCTACGCATTTCACCGCTACACCTGAAATTCTACCCCCCTCTACAGCACTCTAGTTCACCAGTTTCAAATGCAGTTCC
+
9FC@FGGGGGGGGCFGGGGGGGGGGGGGEFGGGGGGGGGGGGGGGGGGGGGGGGDFG<EE7CCFFFA@E<FGGCGGGGFFGAFGAEFGGEGGGFFEGGCGGGEGGGFGGGGG<DDEGFGFDFF,9EFGGGFGGGGEEGEGGGGGDBDCC7353EFGFGF>7@FFGGGCF8C:CCCEGEGF7<DEEA<CD<FFFF@?FEF7:6:AFF<(48(5?<AFF542;>7:F05?)8<B4<9<A02196?1>F280(.)()6).-4.-.,;*:66>><@<?7964<4
@M06628:26:000000000-CRM2J:1:1101:22536:2945 2:N:0:113
TAACCTTGCGGCCGTACTCCCCAGGCGGTCAACTTAGTGCGTTAGCTGCGCCACCCACGACTCAAGGTCACAGACGGCTAGTTGACATCGTTTACGGCGTGGACTACCAGGGTATCTAATCCTGTTTGCTCCCCACGCTTTCGTGCCTCAGTGTCAGTATTTGTCGAGGTAGCCGCCTTCGCCACTGATGTTCCTTCCAATCTCTACGCATTTCACCGCTACACTGGAAATTCCACTACCCTCTACAATACTCTAGTTTGCCAGTTCAAAATGCAGTTCC
+
GFGGGGGGGGGGGGGGGGGGGGGGGGGGGGGGGGGGGGGGGGGGGGGGGGGGGGGGGGGGGGGGGGGGGGGGGGGGGGGGGGGGGGGGGGGGGGGGGGGGGGGGGGGGGGGGGGGGGGGGGGGGGGGGGGGGCGGGGGGGGGGGGGGFCFGFGGGGFFFGGGGGGCCGGGFFFGGGGGGFGGGEFFGGCGGFFFFFFFF=FGGFF69;>?FEG>>FBGFF1>FFBD<??DDF<ABFABBF?B?BBF>24<?BFFB4<A<)62<@?F<9>4+*)*++).:<
@M06628:26:000000000-CRM2J:1:1101:22533:2966 2:N:0:113
TAACCTTGCGGCCGTACTCCCCAGGCGGTCAACTTAGTGCGTTAGCTGCGCCACCCACGACTCAAGGTCACAGACGGCTAGTTGACATCGTTTACGGCGTGGACTACCAGGGTATCTAATCCTGTTTGCTCCCCACGCTTTCGTGCCTCAGTGTCAGTATTTGTCGAGGTAGCCGCCTTCGCCACTGATGTTCCTTCCAATCTCTACGCATTTCACCGCTACACTGGAAATTCCACTACCCTCTACACTACTCTAGTTTGACAGTTCAAAATGACGTTCC
+
EFGFFGGFDC@FCFFFGGGGGGGGDG@FFGGGGFCFDGFG@CFGGGGFGEFGGGDFGFECFGEFGGGGGGGGGGG>7FCFGGFDEGGGGEFFBFC:C@=FGDCGGGGGGGGFGGGG9=DGGD9FGGGGGGCGFGF@FDG@D7CD8FGGDG@CEGFG?FFGGGFGF>>CC1=8CGGG5CDFG3CDEFGC::DFFFCFFFFG>C+9FFE(:08):A9G**49(4B?F74:2<AA<>DAF??0:?B?2)4(4:><?AA<><A4)6697:<2:)</5*+*-4((
@M06628:26:000000000-CRM2J:1:1101:22365:3011 2:N:0:113
TAACCTTGCGGCCGTACTCCCCAGGCGGTCAACTTAGTGCGTTAGCTGCGCCACCCACGACTCAAGGTCACAGACGGCTAGTTGACATCGTTTACGGCGTGGACTACCAGGGTATCTAATCCTGTTTGCTCCCCACGCTTTCGTGCCTCAGTGTCAGTATTTGTCCAGGTAGCCGCCTTCGCCACTGATGTTCCTTCCAATCTCTACGCATTTCACCGCTACACTGGAAATTCCACTACCCTCTACAATACTCTAGTTTGCCAGTTCAAAATGCAGTTCC
+
FFFGGGGGFGEEGGEFGGGGGCFDCFFGGGDGFEFGDGGGGGGGGGGGGGG:FGDFGGGGGGGFGGGGGGGGGGGGGDGGGFFFGGGFGGGGGGGGGGGEGGGGGGGGFGGGGGFGGFEGFGFGGFGGFGGDCEGGGCCEFGEGGGGFGGGGGFFGFGGGGGGGGGCFCBFF4DGDEECFFDDEEFG:DFGFCCFFFFFC7CFEFFE@(/(=C3?GFGFFFFFB??::7A<6:<9<<:B:<241>A424A)6).<:4AA9<<4)9><9>BFB24:+)))5
@M06628:26:000000000-CRM2J:1:1101:11313:3095 2:N:0:113
TAACCTTGCGGCCGTACTCCCCAGGCGGTCAACTTAGTGCGTTAGCTGCGCCACCCACGACTCAAGGTCACAGACGGCTAGTTGACATCGTTTACGGCGTGGACTACCAGGGTATCTAATCCTGTTTGCTCCCCACGCTTTCGTGCCTCAGTGTCAGTATTTGTCCAGGTAGCCGCCTTCGCCACTGATGTTCCTTCCAATCTCTACGCATTTCACCGCTACACTGGAAATTCCACTACCCTCTACAATCCTCTAGTTTGCCAGTTCAAAATGCAGTTCC
+
GGGGGGGGGGGGGGGGGGGGGGGGGGGGGGGGGGGGGGGGGGGGGGGGGGGGGGGGGGGGGGGGGGGGGGGGGGGGGGGGGGGGGGGGGGGGGGGGGGGGGGGFGGGGGGGGGGGGGGGGGGGGGGGGGGGGGGGGGGGGGGGGGGFFGGGGGGGGFFGGGG7FGGFGGDGFGGGGGDGFEDCEEFD>DGCAFFFFF@8>@?9?AFF;96@F:?EGF39BBFFFFFFFFFF<A<<<>??BF7B:A<24)(,-342469ADB<4?FGFAA<+*.9:9<<>5
@M06628:26:000000000-CRM2J:1:1101:24410:3115 2:N:0:113
TAATCTTGCGACCGTACTCCCCAGGCGGTCTACTTAACGCGTTAGCTCCGAAAGCCACGGCTCAAGGCCACAACCTCCAAGTAGACATCGTTTACGGCGTGGACTACCAGGGTATCTAATCCTGTTTGCTCCCCACGCTTTCGCATCTGAGTGTCAGTGTCTGTCCAGGGGGCCGCCTTCGCCACTGGTATTCCTTCAGATCTCTACGCATTTCACCGCTACACCTGAAATTCTACCCCCCTCTCCAGCACTCTAGTTCACCAGTTTCAAATGCAGTTCCG
+
GGGGGGGGGGGGGGGGGGGGGGGDGGGGGGGGGGGGGGGGGGGGGGGGGGGGGGGGGGGGGGGGGGGGGGGGGGGGGGGFDFFGGGGGGGGGGGGGGGGGGGGGGDFGGGGGFFCFGGGGFGFDGGFGGGGGGGGECEEGGGGGGGGGGFFGGGGGE>FGGGGGGG,4DEGFGGGGGGGFGGGFFFGGGFDFFEFFFEFGGG?AF?AFF??EGFBFFDB>>>?FFB>::7<>44)6<14199?B(,).4,2:?4:)6:ADAF>>=7:>4<CF<?<<>42<,
@M06628:26:000000000-CRM2J:1:1101:24406:3133 2:N:0:113
CAATCTTGCGACCGTACTCCCCAGGCGGGCTACTTAACGCGTTAGCTCCGAAACCCACGGCTCAAGTCCACTACCTCCAAGTAGACATCGTTTACGGCGTGGACTACCAGGGTATCTAATCCTCTTTTCTCACCATGCCTTCGCATCTTAATTTTAGTTTCTGTCCAGGGGGACTCCTTCGCCACTGGGAGTCCTTCACATCTCTACCCAATTCAACCCTTCACCTGAAATTTTACTCCCCCTTTCCGCACCTCAAGTCACCAGTTTCAAATGCCGTCTCG
+
,E,CFGGGGGGEG:FFGG9EFGGGFGGC+7@FGGFGGGDGGGGGGGGA,8>,@+4,4+++448595,C?<=,,4B=5F4,7855,CB,54AEF<E@@73F@B>D,,=F,@FG,,335,>2,@,,,8@,,,,,@D,,,,,@E9@8*135,,,,2,,,1,55,@,1@F,*=**)/)0*=+;B*/85:AC<4**:67FC63*>:6+)**.),,(8C:<*9*(((4,)15::0>A>9)))))(,42(()))-(31(((,))..--5)0*:-)))+*)/+22((.,
@M06628:26:000000000-CRM2J:1:1101:17268:3147 2:N:0:113
TAACCTTGCGGCCGTACTCCCCAGGCGGTCAACTTAGTGCGTTAGCTGCGCTACCCACGTCTCAAGGACACAGACAGCTAGTTGACATCGTTTACGGCGTGGACTACCAGGGTATCTAATCCTGTTCGCTCCCCACGCTTTCGTACCTCAGCGTCAGTATTTGTCCAGGTGGCCGCCTTCGCCACTGATGTTCCTTCCAATCTCTACGCATTTCACCGCTACACTGGAAATTCCACCACCCTCTACAATACTCTAGACTACCAGTTCGAAATGCCGTTCCG
+
GGGGGGGGGGGGGGGGGGGGGGGGGGGGGGGGGGGGGGGGGGGGGGGGGGGGGGGGGGGGGGGFGGGGGGGGGGGGGGGGGGGGGGGGGGGGGGGGGGGGGGGGGGGGFFGGFGFGGGGGGGGGGFGGGGGEGG6EGDGGGGGGGGG,DFFGGEGGGFFGGGGGGGFFC>6FGGCEGGGF5DGEEAGCGFGFFFFEFFFGGGF?FFC?@?FFGFFGBDF69B7:FB:?F><<D9<AFFFFF0:0)6<7>FFADFAAA<>ABF?4BGFF<1:79*0::0:<(
@M06628:26:000000000-CRM2J:1:1101:11711:3195 2:N:0:113
TAACCTTGCGGCCGTACTCCCCAGGCGGTCAACTTAGTGCGTTAGCTGCGCCACCCACGACTCAAGGTCACAGACGGCTAGTTGACATCGTTTACGGCGTGGACTACCAGGGTATCTAATCCTGTTTGCTCCCCACGCTTTCGTGCCTCAGTGTCAGTATTTGTCCAGGTAGCGCCTTCGCCACTGATGTTCCTTCCAATCTCTACGCATTTCAACGCTACCATGGAAATTCCACTACCCTCTACACTACTCTAGTTTGCCAGTTCAAAATGCCGTTCCC
+
GGGGGGGGGGGGGGGGGGGGGGGGGGGGGGGGGGGGGGGGGGGGGGGGGGGGGGGGGGGGGGGGGGGGGGGGGGGGGGGGGGGGGGGGGGGGGGGGGGGGGGGGGGFGGGGGGGGGGGGGGGGGGGDFGGFGFEGGGGGGGGGGGGGGGGGGGGGGGGGGGGGGGGGGGGGFG<=EAEF)49*))02:7AF@F5C).);:CC:7+369;8?F:7);)/,((()./404A245)---(,.426?2A2(-(()5:4.).6:4A<7@=744>A9*./*:87<2
@M06628:26:000000000-CRM2J:1:1101:19580:3198 2:N:0:113
TAATCTTGCGACCGTACTCCCCAGGCGGAATGCTTAATCCGTTAGGTGTGTCACCGAACAGTATACTGCCCGACGACTGGCATTCATCGTTTACGGTGTGGACTACCAGGGTATCTAATCCTGTTTGCTCCCCACACTTTCGTACCTCAGCGTCAGTATCGAGCCAGTGAGCCGCCTTCGCCACTGGTGTTCCTCCAAATATCTACGAATTTCACCCCTACACTTGGAATTCAACTCACCTCTCCCGAACTCTAGACTGATAGTTTTGGAGGCAGTTCCAG
+
FGGGGGGGGGGGGGGGGGGGGGGEGGGGGGGGGGGGGGGGGGGGGGGGGGGGGGGGGGGGGGGGGGGGGGGEGGGGGGGGGGGGGGGGGGGGGGGGGGGGGGGGGGFGGGGGGGGGGFCFGGGFFGFC,CEGCGGGGGGGG>FFGE?FGFFGGGGGGGGGGFGGEGGFGGGFGGGGECDFGGGFFFCFGGCF=5A18@FGFGFE+@?62=?17<E>):70=;?FFFF?2<:<))64)4>??021(((-(,,.:A<DAF:0)))/9:<:((2),)2A4<5).
@M06628:26:000000000-CRM2J:1:1101:6426:3225 2:N:0:113
TAACCTTGCGGCCGTACTCCCCAGGCGGTCAACTTAGTGCGTTAGCTGCGCCACCCACGACTCAAGGTCACAGACGGCTAGTTGACATCGTTTACGGCGTGGACTACCAGGGTATCTAATCCTGTTTGCTCACCACGCTTTCGTGCCTAAGTGTCAGTATTTGTCCAGGTAGCCGCCTTCGCCACTGATGTTCCTTCCAATCTCTACGCATTTCACCGCTACACTGGAGATTCCACTACACTCTACACTACTCTAGTTTGCTAGTTTAATATGACGTTCC
+
C<CDE9F,C@7:FFC@F,CEECG:@<@CGG>E<96@<C,EFGGGGFGFFCG7FCAFFCGDGGGDEDGACFGGGGGGFEFGFF@DFGF9FF?=F4E:7:FEE7:,BAF8=FE@F8DACFF:ECFFGA,@=F9,,3>8>@8ACGG>@C7B,2@EEDEEEB;;DCFFFBE4,6=6*:7CE75?G77584<CCED6=<A<F(113=C77C<7@<(2;))30*((-7??*501(.4)6<BF:(4)45<29A>0:7:4):A<BA<)6..6/7)).)</)*02(-,,
@M06628:26:000000000-CRM2J:1:1101:10313:3233 2:N:0:113
TAACCTTGCGGCCGTACTCCCCAGGCGGTCAACTTAGTGCGTTAGCTGCGCCACCCACGACTCAAGGTCACAGACGGCTAGTTGACATCGTTTACGGCGTGGACTACCAGGGTATCTAATCCTGTTTGCTCCCCACGCTTTCGTGCCTCAGTGTCAGTATTTGTCCAGGTAGCCGCCTTCGCCACTGATGTTCCTTCCAATCTCTACGCATTTCACCGCTACACTGGAAATTCCACTACCCTCTACAATCCTCCAGTTTGCCAGTTCAAAATGCAGTTCC
+
FGGGGGGGGGGGGGGGGGGGGGGGGGGGFGGGGGGGGGGGGGGGGGGGGGGGGGGGGGGGGGGGGGGGGGGGGGGGGGGGGGGGGGGGGGGGGGGGGGGGDGGGGGGGGGGGGGGGGGGGGFGFGGGGGGGGGGGGGGGEGGGGGGGGG?GFGGGGGGGGGGGCCFCCFGGFGFGGGGGFGGGEEFGGFFFFFFFFFDADFCFEFFE?>D?EGFFGF<9BFFFF67??F7<AB>ABFFF?F2(27<)5-(4:)(..:2<<DFA:)056A)<9<FCF95<2
@M06628:26:000000000-CRM2J:1:1101:9038:3263 2:N:0:113
TAACCTTGCGGCCGTACTCCCCAGGCGGTCAACTTAGTGCGTTAGCTGCGCCACCCACGACTCAAGGTCACAGACGGCTAGTTGACATCGTTTACGGCGTGGACTACCAGGGTATCTAATCCTGTTTGCTCCCCACGCTTTCGTGCCTCAGTGTCAGTATTTGTCCAGGTAGCCGCCTTCGCCACTGATGTTCCTTCCAATCTCTACGCATTTCACCGCTACACTGGAAATTCCACTACCCTCTACAATACTCTAGTTTGCCAGTTCAAAATGCAGTTCC
+
GGGGGGGGGGGGGGGGGGGGGGGGGGGGGGGGGGGGGGGGGGGGGGGGGGGGGGGGGGGGGGGGGGGGGGGGGGGGGGGGGGGGGGGGGGGGGGGGGGGGGGGGGGGGGGGGGGGGGGGGGGGGGGGGGGGGGGGGGGGCFGGGFGGDECCFFGGGFGGGGGGGGACFGGGFGGGGGGGFGGGADFGGGGGFFFFFFDAFGGGFFFEFFFFFGFFGFGFFFFD?BB:B?FBFF<<4<7:?FBF:3><7<A:>BFFADBBFB7<FFGFFFBFFFFG+<A<<
@M06628:26:000000000-CRM2J:1:1101:12981:3270 2:N:0:113
TAACCTTGCGGCCGTACTCCCCAGGCGGTCAACTTAGCGCGTTAGCTACGCCACCCACGGTTCAAGACCACAGACGGCTAGTTGACATCGTTTACGGCGTGGACTACCAGGGTATCTAATCCTGTTTGCTCCCCACGCTTTCGTGCCTCAGTGTCAGTATTTGTCCAGGTAGCCGCCTTCGCCACTGATGTTCCTTCCAATCTCTACGCATTTCACCGCTACACTGGAAATTCCACTACCCTCTACAATACTCTAGCCTGCCAGTTCAAAATGCAGTTCC
+
GGGGGGGGGGGGGGGGGGGGGGGGGGGGGGGGGGGGGGGGGGGGGGGGGGGGGGGGGGGGGGGGGGGGGGGGGGGGGGGGGGGGGGGGGGGGGGGGGGGGGGGGGGGGGGGGGGGGGGGGGGGGGGGGGGGGGGEGGGGGGGGGFGGCFGGGGGFGGGGGGGGGGGGFGGGFGGGGGGGFFGGFFFGGGGGFFFFFFFF7@GGCFFC?1:6ECAAGBG>>BFBBFFB?:<AFF2ADFFF0:8<?BB>BFB?F7<44::D7???4?DAF>979>FCC>>>A
@M06628:26:000000000-CRM2J:1:1101:15454:3539 2:N:0:113
TAACCTTGCGGCCGTACTCCCCAGGCGGTCAACTTAGTGCGTTAGCTGCGCCACCCACGACTCAAGGTCACAGACGGCTAGTTGACATCGTTTACGGCGTGGACTACCAGGGTATCTAATCCTGTTTGCTCCCCACGCTTTCGTGCCTCAGTGTCAGTATTTGTCCAGGTAGCCGCCTTCGCCACTGATGTTCCTTCCAATCTCTACGCATTTCACCGCTACACTGGAAATTCCACTACCCTCTACAATACTCTAGTTTGCCAGTTCAAAATGCAGTTCC
+
FGGGGGGGGGGGGGGGGGGGGGGGGGGGGGGGGGGGGGGGGGGGGGGGGGGGGGGGGGGGGGGGGGGGGGGGGGGGGGGGGGGGGGGGGGGFGGGGGGGGGGGGGGGGGGGGGGGGGGGFGGGGGGGGGGGGGGGGGGGGGGGGGGGGGGGGF9BDGGEGGGGGGGGGGGGFGGGGGGGFGGGFFFGGGGGFFFFFFFFFGG9?CF<@F?DF75?GFGFF>FFFFFB??AB).6>BAB:?FF?:AD2>9>?FB>A>ABFDFFFF?FDAA>+*)90+6>A<
@M06628:26:000000000-CRM2J:1:1101:10622:3581 2:N:0:113
TAACCTTGCGGCCGTACTCCCCAGGCGGTCAACTTAGTGCGTTAGCTGCGCCACCCACGACTCAAGGTCACAGACGGCTAGTTGACATCGTTTACGGCGTGGACTACCAGGGTATCTAATCCTGTTTGCTCCCCACGCTTTCGTGCCTCAGTGTCAGTATTTGTCCAGGTAGCCGCCTTCGCCACTGATGTTCCTTCCAATCTCTACGCATTTCACCGCTACACTGGAAATTCCACTACCCTCTACAATACTCTAGTTTGCCAGTTCAAAATGCAGTTCC
+
FFGGGGGGGGGGGGGGGGGGGGGGGGGGGGGGGGGGGGGGGGGGGGGGGGGGGGGGGGGGGGGGGGGGGGGGGGGGGGGGGGGGGGGGGGGGGGGGGGDGGGGGGGGGGGGGGGGGGCFGGGGGGGGGGGGGGGGGGGGGGGGGF7>EGGGGGGGGGGGGGGGGGGGDFFFFGCEGGGGFGGGFFFGGGFGFFFFFFFFFGG?37AC;@0?>G3.7?*9;6B736???FFFFFA9AA?FF<<632AA<<444<<26AFBBFAF4F7<BF9?9<BEFAFA6
@M06628:26:000000000-CRM2J:1:1101:11307:3659 2:N:0:113
TAATCTTGCGACCGTACTCCCCAGGCGGAATGCTTAATCCGTTAGGTGTGTCACCGAACAGTATACTGCCCGACGACTGGCATTCATCGTTTACGGTGTGGGCTACCAGGGTATCTAATCCTGTTTGCTCCCCACACTTTCGTACCTCAGCGTCAGTATCGAGCCAGTGAGCCGCCTTCGCCACTGGTGTTCCTCCAAATATCTACGAATTTCACCTCTACACTTGGAATTCCACTCACCTCTCTCGAACTCTAGACTGATAGTTGGAGGCAGTTCCAGGG
+
GGGGGGGGGGGGGGGGGGGGGGGGGGGGGGGGGGGGGGGGGGGGGGGGGGGGGGGGGGGGGGGGGGGGGGGGGGGGGGGGGGGGGGGGGGGGGGGGGGGGGGGGGGGGGGGGGGGGFGGGGGGGGGGGGGGGGGGGGGGGGGGGGGGGGGGGGGGGGGGGGGGGGGGGGGGFGGGGGGGFGGGFFFG>CFDFFEFFFFFGGGGFFFFFFFFFGFFF6CEE>CFF@4>?>B?FBFFBFFFFB0>F??:BF?<FFABFFFB0<:>FFFB??15>BFFG4<AFB
@M06628:26:000000000-CRM2J:1:1101:20839:3670 2:N:0:113
TAACCTTGCGGCCGTACTCCCCAGGCGGTCAACTTAGTGCGTTAGCTGCGCCACCCACGACTCAAGGTCACAGACGGCTAGTTGACATCGTTTACGGCGTGGACTACCAGGGTATCTAATCCTGTTTGCTCCCCACGCTTTCGTGCCTCAGTGTCAGTATTTGTCCAGGTAGCCGCCTTCGCCACTGATGTTCCTTCCAATCTCTACGCATTTCACCGCTACACTGGAAATTCCACTACCCTCTACAATACTCTAGTTTGCCAGTTCAAAATTCAGTTCC
+
FFGGGGGGGGGGGGGGGGGGGGD@DFGDFEGGGGFEFFGGGGGGGGGGFGGFEGGGGGGGGGGGGGGFFGGFGFGGGGGDFGGFGFGGGGGGGGGFGGGGGG>FGC<D8FGGGGGFFFGGGGGFFGGGGGGFFC?EGDGEGGGGFGGCFGGGF@CFGG,DFGGGGGEFGGGF*;EEEGGF5<DDE4D7CFFFFFFFFFAGGFCCFFEF@D;DGFEGF7;B067?????:4A4<24<DFF0:)248<9>4<34<9BA<)6-<7)6?*4)6:+*(97E<AA<
@M06628:26:000000000-CRM2J:1:1101:17999:3690 2:N:0:113
TAACCTTGCGGCCGTACTCCCCAGGCGGTCAACTTAGCGCGTTAGCTACGCCACCCACGACTCAAGGTCACAGACGGCTAGTTGACATCGTTTACGGCGTGGACTACCAGGGTATCTAATCCTGTTTGCTCCCCACGCTTTCGTGCCTCAGCGTCAATCTTTGTCCAGGTTGCCGCCTTCCCCACTGATGTTCCTTCCAATCTCTCCGCATTTCACCGCGACACTGGAAATTCCACTACCCTCTACAAGAGTCTAGCCGTCCAGTTCCAAATGCAGTGTC
+
EEGEF<FECG>F@FGGGGGGGGF:8C+@6@7<<EFFGGCCFGCFGGFFFCGEGG8,DFC+@=FE,E8:?=EEG8E@7C7BFBEFGG,ABFFCCFF@CE=FGG7FFFF,,@B:FC88=:>=CF9CFGFCFFF;D8DEC>5CFF>DCE49,16=>67CGGCGG945@C,;CG,/6:?8/C*8*;C58A6C7ACCF<FEF861:=+76*6((-1:CA2D**(((-9B48334<)5444<>:03:)81A9).4((64><AF:((49(0/:<)6)+0-0+2)(.6
@M06628:26:000000000-CRM2J:1:1101:6713:3789 2:N:0:113
TAACCTTGCGGCCGTACTCCCCAGGCGGTCAACTTAGTGCGTTAGCTGCGCCACCCACGACTCAAGGTCACAGACGGCTAGTTGACATCGTTTACGGCGTGGACTACCAGGGTATCTAATCCTGTTTGCTCCCCACGCTTTCGTGCCTCAGTGTCAGTATTTGTCCAGGTAGCCGCCTTCGCCACTGATGTTCCTTCCAATCTCTACGCATTTCACCGCTACACTGGAAATTCCACTACCCTCTACCATACTCTAGTTTGCCAGTTCAAAATGCCGTTCC
+
FCGFGGCFCGDEGFCGGGFEEFFGGGGGF:FGGFGGGGGGGGGGGGGGGGGFFGGGGGGGGGGGGGGGGCGGGGFGGGC@FFFGGGDFFEGGGGGG=FCGGGCDFGFG=FEGGGGGGGGGGGEGGGGGFGGGFEFGGDGGGGGGGGDGGGF<FFFFDGGGGGFGGGFF8D7;F*=C*:CA7DC>AFGFGGGFF?FFFFAF+*17A64?;;@FGEFFFGFF>FFFFF(3:5AFB4>>>?F7:80(-))).42<25A2<<<)6)))02))6:7/2*+144(4
@M06628:26:000000000-CRM2J:1:1101:11355:3797 2:N:0:113
TAACCTTGCGGCCGTACTCCCCAGGCGGTCAACTTAGTGCGTTAGCTGCGCCACTCACGTCTCAAGGACACAAACGGCTAGTTGACATCGTTTACGGCGTGGACTACCAGGGTATCTAATCCTGTTCGCTCCCCACGCTTTCGTTCCTCCGCGTCAGTATCTGTCCAGGTGGCCGCCTTCGCCACTGATGTTCCTTCCAATCCCTACGCATTTCACCGCTACACTGGCAATTCCACCACCCTCTACAGTACTCTAGTCCACCAGTTCAACATCCATTTCCA
+
FGGFGGGGGGDFGGGGGGGGGGGGGGGGGGGGGGGGFFGGGGGGGGGGGGGGGGGGGGFGG@FGFFGGGGGFCGGGGGGGFFGF9FGGGGFGGGFG7>@C:FEGGG<FEGDGFGGDF=FFFFGGGGG6ECFGEE?EFG69EF>DFGGGF,8CEEEEE;AFG9CFGGF6FGCFGG5CG5DAF:<):;CDG+:AA<A?F38@:?64)82(4(487<2??169>FB?F)8(4,54:>44303:03:?)6-4A)).-).)6))62?07**-6))20)0+06:5))
@M06628:26:000000000-CRM2J:1:1101:24087:3834 2:N:0:113
TAATCTTGCGACCGTACTCCCCAGGCGGTCTACTTAGTGCGTTAGCTGCGCCACTAAGATCTCAAGGATCCCAACGGCTAGTAGACATCGTTTACGGCGTGGACTACCAGGGTATCTAATCCTGTTTGCTCCCCACGCTTTCGCACCTCAGCGTCAGTGTCAGCCCAGACAGTCGCCTTCGCCACTGGTGTTCCTTCTAATATCTACGCATTTCACCGCTACACTAGAAATTCCACTATCCTCTGCTGCACTCTAGTCACACAGTTTTGAAAGCAGTTCC
+
FGG<FGGGGGDGGGGGGGGGGGF@FGGEGGGGGGGGGGGGGGGGGGGGGGGFGGGGGFDDFGGGGGGGGGGGGGGGGGEGFGGFGGGGGGGGGGGGGGGCEGGGEGGGGFGGGGGGGGGGGGGGGGGGGGGG8EECEGGGGGGGGGG8CC@EGEGGGGGGCFFGGDFG5EFFF4?EGGGFGGGFFFGF>6/8;CFFFFAFGG?7;A9132(8+));=999,3274246<:9A<92<<,-:2AA9:?5)4?:4(-)).))6)41597:<41+1)7065))6
@M06628:26:000000000-CRM2J:1:1101:14140:3904 2:N:0:113
TAACCTTGCGGCCGTACTCCCCAGGCGGTCAACTTAGTGCGTTAGCTGCGCCACCCACGACTCAAGGTCACAGACGGCTAGTTGACATCGTTTAGGCGTGGACTACCAGGGTATCTAATCCTGTTTGCTCCCCACGCTTTCGTGCCTCAGTGTCAGTATTTGTCCAGGTAGCCGCCTTCGCCACTGATGTTCCTTCCAATCTCTACGCATTTCACCGCTACACTGGAAATTCCACTACCCTCTACAATACTCTAGTTTGCCAGTTCAAAATGCAGTTCCC
+
GGGGGGGGGGGGGGGGGGGGGGGGGGGGGGGGGGGGGGGGGGGGGGGGGGGGGGGGGGGGGGGGGGGGGGGGGGGGGGGGGGGGGGGGGGGGGGGGGGGGGDGGGGGGGGGGGFGGGGFGGGGGGGGGGGGGGGGGGGGGGGGGGGGGGGCFFGGGGGGGGGEFGGGGGFGFGGGGGGGFGGGFFFFGGGGFFFFEFFFFG9ACFF@@<?FFGEFGFD@FB?FFF7<B<FFFD2AA?FFFDFFBF<B<9?>BA9<<>AFDAFBFF:<94A<=<FF?BAA?
@M06628:26:000000000-CRM2J:1:1101:20214:3946 2:N:0:113
TAACCTTGCGGCCGTACTCCCCAGGCGGTCAACTTAGTGCGTTAGCTGCGCCACCCACGACTCAAGGTCACAGACGGCTAGTTGACATCGTTTACGGCGTGGACTACCAGGGTATCTAATCCTGTTTGCTCCCCACGCTTTCGTGCCTCAGTGTCAGTATTTGTCCAGGTAGCCGCCTTCGCCACTGATGTTCCTTCCAATCTCTACGCATTTCACCGCTACACTGGAAATTCCACTACCCTCTACAATACTCTAGTTTGCCAGTTCAAAATGCAGTTCC
+
GGGGGGGGGGGGGGGGGGGGGGGGGGGGDGGGGGGGGGGGGGGGGGGGGGGGGGGGGGGGGGGGGGGCFFGGGGGGGGGGGGGGGGGDGGGGGGGGGGGGGGGGGGGGGGGGGCFFGFDGGGGGGGGGGGGGGEGGGDEGGGGGFGGFGGGGFFFFFF@FFGGGFGFG?EFFGGGGGGDFECDEFFGG7<;@FFFEFF6@DFFEFFE<BD@FGFFGFDBB09?FFF<?F79<BBFA4(4:17B?>BA)624:2)).<:6<4../9>AFFFC=27+36.6<
@M06628:26:000000000-CRM2J:1:1101:14804:3980 2:N:0:113
TATCTTTCGACCGTAATTCCCAAGCGGGATGCTTTATCCGGTAGGTTTGAACCCAACCAACATGCTTTCTGACGTCTGGGCTTCCATGTTTAACGTTGGGACCACCCAGGTTTTTTATCCCGTTTTCCCCCCCACCTTTTCCCACCCCACGTTCAGTTCCGGCCCAGTGAGCGGCCTTCGCCACTGGTTTCCCTCCGATTATCTCCAATTTTCCCTCCTACACCCGAATTCCCCCTCCCCCCCTCCAAACCAACACCCGGGAGTTTTAAAGGCGTTTCCAG
+
<F,,6C6,,,,@+6,,,,<FGE,C,,@+F@,;,<,C,,C,+@+,C@,:,,,96B,F,,B,,,,,,,C,,,6,,,84,,C,,,C,,,,49EF9,,B4,,4@,,+4+B++AF,,,+++@,,7,+6BF+6,,8CE6+3+,@E9,,,,8<7++**1,,1,2,33***=**,425,1))=*:,*)=**));*+*=+3*);()6)/*12/+*)5):<**)5*;/().(.()3(-,4)6,.((,,81,(-(,-(,)-((-(((4((4((-8;:).25F4()1:(5)5:
@M06628:26:000000000-CRM2J:1:1101:10859:3985 2:N:0:113
TAACCTTGCGGCCGTACTCCCCAGGCGGTCAACTTAGTGCGTTAGCTGCGCCACCCACGACTCAAGGTCACAGACGGCTAGTTGACATCGTTTACGGCGTGGACTACCAGGGTATCTAATCCTGTTTGCTCCCCACGCTTTCGTGCCTCAGTGTCAGTATTTGTCCAGGTAGCCGCCTTCGCCACTGATGTTCCTTCCAATCTCTACGCATTTCACCGCTACACTGGAAATTCCACTACCCTCTACAATACTCTAGTTTGCCAGTTCAAAATGCAGTTCC
+
GGGGGGGGGGGGGGGGGGGGGGGGGGGGGGGGGGGGGGGGGGGGGGGGGGGFGGGGGGGGGGGGGGGGGGGGGGGGGGGGGGGGGGGGGGGGGGGGGGGGGGGGGGGGGGGGGGGGGGGGGGFGGGGGGGGGGDGGGGGGFG5DDEFGG6DFGGGGGGDGGGGGGGG4FFFFFGGGGGGFGGGFFFFGGGGFFFFEFFFGFCFEFCEDFDFFGECGFGFBFF2:F?:?FFFFAFAAFFFF:>BFFBABBB0AFA5)6:A4AAA?FCBF29F?<4:+-64<
@M06628:26:000000000-CRM2J:1:1101:10300:4027 2:N:0:113
TAATCTTGCGACCGTACTCCCCAGGCGGAATGCTTAATCCGTTAGGTGTGTCACCGAACAGTATACTGCCCGACGACTGGCATTCATCGTTTACGGTGTGGACTACCAGGGTATCTAATCCTGTTTGCTCCCCACACTTTCGTACCTCAGCGTCAGTATCGAGCCAGTGAGCCGCCTTCGCCACTGGTGTTCCTCCAAATATCTACGAATTTCACCTCTACACTTGGAATTCCACTCACCTCTCTCGAACTCTAGACTGATAGTTTTGGAGGCAGTTCCAG
+
FFGGGGGGGGGGGGGGGGGGGGGGGGGGGGGGGGGGGGGGGGGGGGGGGGGGGGGGGGGGGGGGGGGEGGGGGGGGGGGGGGGGGGGGGGGGGGGGFGGGGGGGGGGGGGGGGGGGGFGFGGGGGGGGGGGGGGGGGGGGGGGGGGGGGGGGGGGGGGGGGGGGGGGGFEGFGDDGGGGFGG:DFFGGGGGFFFFDFFFGGGGFFFF;DFFFFCE=6C<3CEFA6232AFFFBFB9?(8(4:)87??02??944>26A?FFFFFFGA:(,AD?@ECAA)4.
@M06628:26:000000000-CRM2J:1:1101:22313:4056 2:N:0:113
TAACCTTGCGGCCGTACTCCCCAGGCGGTCAACTTAGTGCGTTAGCTGCGCTACCCACGTCTCAAGGACACAGACAGCTAGTTGACATCGTTTACGGCGTGGACTACCAGGGTATCTAATCCTGTTCGCTCCCCACGCTTTCGTACCTCAGCGTCAGTATTTGTCCAGGTGGCCGCCTTCGCCACTGATGTTCCTTCCAATCTCTACGCATTTCACCGCTACACTGGAAATTCCACCACCCTCTACAATACTCTAGCCTACCAGTTCGAAATGCAGTTCCG
+
GGGGGGGGGGGGGGGGGGGGGGGGGGGGGGGGGGGGGGGGGGGGGGGGGGGGGGGGGGGGGGGGGGGGGGGGGGGGGGGGGGGGGGGFGGGGGGGGGGGGGGGGGGGGGGGGGGGGCFFFGGGGGGGGGEGG?EFGGGGGGFGGFGG9AFGGGEGGG>DFGGGFFFGCFGG>FGGGGGGFFGGBDFGGGFGFFFFEFFF:@E1;FF916?FFGFAGFG>FFFFFF?0:0AD>5:<A0:FF0-404<48<))22692)(-4:?F)9CA06<EFBF<7<<A<(
@M06628:26:000000000-CRM2J:1:1101:12579:4057 2:N:0:113
TAATCTTGCGACCGTACTCCCCAGGCGGTCTACTTAACGCGTTAGCTCCGAAAGCCACGGCTCAAGGCCACAACCTCCAAGTAGACATCGTTTACGGCGTGGACTACCAGGGTATCTAATCCTGTTTGCTCCCCACGCTTTCGCATCTGAGTGTCAGTGTCTGTCCAGGGGGCCGCCTTCGCCACTGGTATTCCTTCAGATCACTACGCATTTCACCGCTACACCTGAAATTCTACCCCCCTCTACAGCACCCTAGTTCACCTGTTTCAAATCCATTTCCG
+
AFFGGGGGGGGFGDEFGGGGGGGGGFGGGCEGGGGGGEGFGGGGFFG9EFGGGGGGFGGCFEC@F<8F<F+BFCGC8F?FFEEFGGGGGGDGGGD=FGGCGGGGGGAD<FGGF8,3C:DGGGGFGGGGGFGFF76>CEGEGDGGG*<FC7,5@CCEGDFGF;2>BC92:8*?CDGGD7>=E*9:>FG401:++96<+/1:*<+,**((-(47*-.C=92(49?FF7,,4746<A994:?B0,42))-).(((((((-.6-42)0=*))64+*,9@+--6),
@M06628:26:000000000-CRM2J:1:1101:22310:4076 2:N:0:113
TAACCTTGCGGCCGTACTCCCCAGGCGGTCAACTTAGTGCGTTAGCTGCGCTACCCACGTCTCAAGGACACAGACACCTAGTTGACATCGTTTACGGCGTGGACTCCCAGGGTATCTATCCCTGTTCGCTCCCCACCCTTTCTTACCCCAGCGTCAGTATGTGTCCATGTGGCCGCCTTCGCCCCTGCTGTTCCTGCCAATTCCTACGATTTCCACCCCTACACTGGAAATTCAACCACCCCCCACAATACTCTAAACTACCATCTATAAATGCATTT
+
GGGEGGGGGG@FEGGGGGGGGGGGGGGG6+6@FFGG,E,FGGGGG9FEAC78FFG8FC+6,:45C,,:C,F,9,,A,4,,9:A,9<E958FGCD9?B464@++,5,6,,AD=D,,,@E,,3373@E:@C+@EGC,:+6D,D,,7,>0,3**,:31**6,?,6B:;?,+>,2****=***1*2*.0)1*0+;*+11))(0*0++)3+70((/5*64C:C>?60?19<?77)9)6)).(,:(3(,-9241)).)))))).)).()/)2)).)+94*+06)
@M06628:26:000000000-CRM2J:1:1101:6973:4076 2:N:0:113
TAACCTTGCGGCCGTACTCCCCAGGCGGTCAACTTAGTGCGTTAGCTGCGCCACCCACGACTCAAGGTCACAGACGGCTAGTTGACATCGTTTACGGCGTGGACTACCAGGGTATCCAATCCTGTTTGCTCCCCTCGCTTTCGTGCCTCAGGGTCAGTATTTGTCCAGGTAGCCGCCTTCGCCACTGATTTTCCTTCCAATCCTCTCGCCTTTTACCGCTACACTGGAAATTCCACTACCCTCTACCATACTCTAGTTTGCCAGTTCAAAATTCAGTTCC
+
CFFCEFGGGG>CFCGGGG<FGGGGGGGG7@CFGGGGEEFGGGGGGGGCE:C=FGC:DC=F=:=,=CEEACECEGE+=:B:EFGG9FGE<:AFG+?4:C:F@F=<FDDF<FFG,,3,,27@BFDBFFG8=;33:C,3>3@EG,*46@9>,,,,,,1,4,,,,@5,@C,*=EGA***/CDDA**>AEF6*1++;17@EF81@FC6)*+/(/((8>))2=71,,727*.:<?D2<-:<DA(,(,5814)-)))..))))-6-))))/0:))64C*(*+0-.4)
@M06628:26:000000000-CRM2J:1:1101:12554:4079 2:N:0:113
TAATCTTGCGACCGTACTCCCCAGGCGGTCTACTTAACGCGTTAGCTCCGAAAGCCACGGCTCAAGGCCACAACCTCCAAGTAGACATCGTTTACGGCGTGGACTACCAGGGTATCTAATCCTGTTTGCTCCCCACGCTCTCGCATCTGAGTGTCAGTGTCTGTCCAGGGCGCCGCCTTCGCCACTGGTATTACTTCAGATCTCTACGCATCTCACCGCTACACCTGAAACTCCACCCCCCCCTACAACACTCTCGTTCACCAATTTCAAACGCATTTCC
+
9F@FGGGGGGGGGGGGGGGGGGGGG<FGEFGGGGGGGGGC:FGGGGGEFGGDC:FGGGG@F:BFEFEGGGGG8+BAC,A,CB?,EFFDA:FFG@?@FCFGGEF,5,,8AA@3F,@D9,EE9=FFFD8,@=FGFGCE@CG+3@EC8CGCG,EF;;,,2D:;;D9F;3;*5>*)/:/*/*/;/*5)0=DDG7+;+7+);<6DFGFCF4<12-2)264:F70-234(54((.))..)).(4423((-((5).(428<)(480(642)0244269*-)**-66<
@M06628:26:000000000-CRM2J:1:1101:8453:4083 2:N:0:113
TAACCTTGCGGCCGTACTCCCCAGGCGGTCAACTTAGTGCGTTAGCTGCGCCACCCACGACTCAAGGTCACAGACGGCTAGTTGACATCGTTTACGGCGTGGACTACCAGGGTATCTAATCCTGTTTGCTCCCCACGCTTTCGTGCCTCAGTGTCAGTATTTGTCCAGGTAGCCGCCTTCGCCACTGATGTTCCTTCCAATCTCTACGCATTTCACCGCTACACTGGAAATTCCACTACCCTCTACAATACTCTAGTTTGCCAGTTCAAAATGCATTTCC
+
GGGGGGGGGGDGGGGGGGGGGGGGGGGGGGGGGGGGGGGGGGGGGGGGGGGGGGGGGGGGGGGGGGGGGGGGGGGGGGGGFGGGGGGGGGGGGGGGGGGGGGGGGGGGGGGGGGGGGGGGGGGGFGGGGGGGGGGGGGGGGGGGGGGGGGGGGGGGGGGGGGGGGGGGGGGFGGGGGGGFGDGDFFGFDGGFFFFFF@F>FGGFFFFF>@FBGFCG?DBFF><BF84?BAFAF4>FFFFFB2<?2AF4<<?>?A<>BA))-8>4F>>BFF7*)*++.6>F
@M06628:26:000000000-CRM2J:1:1101:12552:4129 2:N:0:113
TAACCTTGCGGCCGTACTCCCCAGGCGGTCAACTTAGTGCGTTAGCTGCGCCACCCACGACTCAAGGTCACAGACGGCTAGTTGACATCGTTTACGGCGTGGACTACCAGGGTATCTAATCCTGTTTGCTCCCCACGCTTTCGTGCCTCAGTGTCAGTATTTGTCCAGGTAGCCGCCTTCGCCACTGATGTTCCTTCCAATCTCTACGCATTTCACCGCTACACTGGAAATTCCACTACCCTCTACAATACTCTAGTTTGCCAGTTCAAAATGCAGTTCC
+
GGGGGGGGGGGGGGGGGGGGGGGGGGGGGGGGGGGGGGGGGGGGGGGGGGGGGGGGGGGGGGGGGGGGGGGGGGGGGGGGGGGGGGGGGGGGGGGGEGGGGGGGGGGGFGGGGGGGGGGGGGGGGGGGGGFGGGFGGGGGGGGGGGGGGGGGGGGGGGGGGGGGGGGGGGGFGGGGGGGFGDGFFFG=FGGFFEFFFFFFGGGFFFFFBD@FGFEGFG;9>BFFFF??:BFFB9<AB??FFF??3<>?F<FB?>9)55>ABFF60CAFFBFFFFF9<<BF
@M06628:26:000000000-CRM2J:1:1101:19434:4236 2:N:0:113
TAACCTTGCGGCCGTACTCCCCAGGCGGTCTACTTATCGCGTTAGCTTCGCCACTAAGTCATTACAACCCAACGGCTAGTAGACATCGTTTACGGCGTGGACTACCAGGGTATCTAATCCTGTTTGCTCCCCACGCTTTCGCACCTCAGTGTCAGTATCAATCCAGGGTGTCGCCTTCGCCACTGATGTTCCTTCCTATATCTACGCATTTCACCGCTACACAGGAAATTCCACACTCCTCTATCGTACTCTAGCCTGCCAGTATCGGGTGCACTTCCAAG
+
FGGGGGGGGGGGGGGGGGGGGGGGGGGGGGGGGGGGGGGGGGGGGGGGGGGGGGGGGGGGGGGGGGGGGGGGGGGGGGGGGGGGGGGGGGGGGGGGGGGGGGGGFGGGGEFGGGGFGGGGGGGGGGGGGGFGGGGGGGGCEGGGGGGGGGGGGGGGGGGGGGFGGGFDGEEFGGGGGGFFGDGFFFGGGGGFFEFDFFFG7CGCFF9?D@?6+?ADEG6>FFFFF?1?F9A<DBF:(14>:BF45:8?F<AA9><:AFFFFFF*7C<302/7:*:0.)62.
@M06628:26:000000000-CRM2J:1:1101:9695:4282 2:N:0:113
TAATCTTGCGACCGTACTCCCCAGGCGGTCTACTTAACGCGTTAGCTCCGAAAGCCACGGCTCAAGGCCACAACCTCCAAGTAGACATCGTTTACGGCGTGGACTACCAGGGTATCTAATCCTGTTTGCTCCCCACGCTTTCGCATCTGAGTGTCAGTGTCTGTCCAGGGGGCCGCCTTCGCCACTGGTATTCCTTCAGATCTCTACGCATTTCACCGCTACACCTGAAATTCTACCCCCCTCTACAGCACTCTAGTTCACCAGTTTCAAATGCAGTTCC
+
GGGGGGGGGGGGGGGGGGGGGGGGGGGGGGGGGGGGGGGGGGGGGGGGGGGGGGGGGGGGGGGGGGGGGGGGGGGGGGGGGGGGGGGGGGGGGGFGGGGGGGEGGGGGGGGCGGGGGFGGGGGFAEGGGGGGFGGG>ECEGGEGG:DGGDFGGGGGGGGGFGGGGFCCC*:)9DGGGGGFGGGFFAFD79CFF?FEFF47CFDAFFAFF?F>F<FGFGF;B>77F057:<>>DAF>B?<F>>BBFFA2:?FFFF46AFFBFFF)1:4:AA71279:46:A
@M06628:26:000000000-CRM2J:1:1101:11984:4328 2:N:0:113
TAATCTTGCGACCGTACTCCCCAGGCGGTACACTTAATGTGTTAACTGCATTACTGCAAGGTCTAGCCTCACAACAACTAGTGTACATCGTTTAGGGCGTGGACTACCAGGGTATCTAATCCTGTTTGCTCCCCACGCTTTCGCGTCTCAGCGTCAATAATGTTCCAGTAGATCGCCTTCGCAATCGGTATTCCTTCTGATCTCTACGGATTTTACCCCTACACCAGAAATTCCATCTACCTCTCCCATATTCTAGGTAAGCAGTTTTCAAAGCAGTTCAA
+
GGGGGGGGGGGGGGGGGGGGGGGGGGGGGGGGGGGGGGGGGGGGGGGGGGGGGGGGGGGGGGGGGGGGGGGGGGGGGGGGGGGGGGGGGGGGGGGGGGGGGGGGGGGGGGGGGGGGGGGGGGGGFEFGGGGCGGGGGGCGGGGGGGGGGGGGGGGGGGGCFGGGGGGGGGGFGGDGGGGFGDDDFFG>DCCFFFFEFFFGFGGFFFFFFDFFGFFGFG02=<F@F;7?@EFFF?EFEEFFEFA?BFF?A<AFFFAB?FF><29FFFDFBDFF<FFE<46)-
@M06628:26:000000000-CRM2J:1:1101:7584:4352 2:N:0:113
TAATCTTGTGACCGTACTCCCCAGGCGGTCTACTTAACGCGTTAGCTCCGAAAGCCACGGCTCAAGGCCACAACCTCCAAGTAGACATCGTTTACGGCGTGGACTACCAGGGTATCTAATCCTGTTTGCTCCCCACGCTTTCGCATCTGAGTGTCAGTGTCTGTCCAGGGGGCCGCCTTCGCCACTGGTATTCCTTCAGATTTCTACGCATTTCACCCCTACACCTGAAATTCTACCCCCCTTCACAGCCCCCTAGTTCACCAGTTTCAAATGCATTCCCG
+
GEFGGGGGEGFGGGGGGGGGGGGCFGGGEEGFGGGGGGGGGGGGGEEEGGGGGGGEEEGGG>FFGGGGFFG@CFEFGFGGGFGGGGGGGGGGGGGGCEGGGC:FFGG88FFG8<EFFDDGFC=BFGGFF,,@FGFC3BE>CF6CEGGBDBF9AFGA,735DEFGGG9*@>E>CC7EEG7AFGGADAFGGFGAA?6?4<F7+++.;:3:((8BCBD7?*-86<B<FB?(52:4<B29A?B6;(((.8A<1(((,-(2.5:BBFF4@GFBAB<6)*<+4--8(
@M06628:26:000000000-CRM2J:1:1101:11153:4374 2:N:0:113
CAGTCTTGCGACCGTACTCCCCAGGTGGGATACTTATCACTTTCGCTTAGTCACTGAGTCGAAACCCAACAACTAGTATCCATCGTTTACGGCGTGGACTACCAGGGTATCTAATCCTGTTCGCTCCCCACGCTTTCGTCCATGAGCGTCAGTATATACGTAGTAGACTGCCTTCGCAATCGGTATTCTAAGTAATATCTATGCATTTCACCGCTACACTACTTATTCTATCTACTTCCGTATAACTCAAGTCAACCAGTATCAAAGGCAGTTCCATCGTT
+
GFGGGGGGGGGGGGGGGGGGGGGGGGGFGGGGGGGGGGGGGGGGGGGGGGGGGGGGGGGGGGGGGGGGGGGGGGGGGGFGGGGGGGGFGGGGGGGGGGGGGGGGGGGGFGGGGGGGGGGGGFGGEGDGGGGGGEGFFGGGGGGGGGGGGGGGGGGGGGGGGGGGGGGGGGGFCFF8E*9ACGGFA;FGGGGFFFFFFFFFFGGFFFECCEEFGBFGFGDFFFEFFEEFFFFFECEEF9E?FFF?BF>6<72>>FFD?<2-6>DFFGB?F75<A4+C:AB23
@M06628:26:000000000-CRM2J:1:1101:23795:4458 2:N:0:113
TAATCTTGCGACCGTACTCCCCAGGCGGTACGCTTATTGCGTTAACTGCATTACTGCACTTTCTAGCCTGACAACAACTAGTGTACATCGTTTAGGGCGTGGACTAGCAGGGTATCTAATCTTGTTTGCTCCCCACGCTTTCGCGTCTCAGCGTCAATAATTTTCCATTAGACCGCCTTCGCAATCGGTATTCCTTCTGATCTCTACTGATTTTACCCCTACACCAGAAATTCCATCTACCTCTCCCATATTCTAGGTAATCAGTTTTCAAAGCATTTCAA
+
,CFGGFFFGCFCEGGGGGFGGGGGG,FG:FG7FGFG,6@,,@B8,BF<C,CCFGGGG9,,,96CF<FFF,C=F94E=A88=,,:,5CF,++:B<?8FCF64+@F=?,<??+>FG@46;4,@,4CCF?EC;,>3B,=+@8=>F66C393>@,,@CCGGGD9D,23@>3+7,@C*24@*13;>CD5?49*1,*4=1+9+7A+;+=<+;7)/))1+96*/;2=(4((530(,)./669:4::A)42<?(:().)6:24)).:B-))11*.).)<?>)<04)64.
@M06628:26:000000000-CRM2J:1:1101:25968:4539 2:N:0:113
TAACCTTGCGGCCGTACTCCCCAGGCGGTCAACTTAGTGCGTTAGCTGCGCCACCCACGACTCAAGGTCACAGACGGCTAGTTGACATCGTTTACGGCGTGGACTACCAGGGTATCTAATCCTGTTTGCTCCCCACGCTTTCGTGCCTCAGTGTCAGTATTTGTCCAGGTAGCCGCCTTCGCCACTGATGTTCCTTCCAATCTCTACGCATTTCACCGCTACTCTGGAAATTCCACTCCCCTCTACAATACTCTAGTTTGCCAGTTCAAAAAGCAGTTCC
+
EFFDFFGGGGGGGGGGEGGGGGGGGGGGEGCGGGGGFGFFFGGGGAFG@FGCGGBGGGGGGGGCGFFFEFGEFFGECE7FFGGGGGGGGGGGFFCGDECGGGGC9ACFCFD7D=EE,@>,@@@<FGG?FC@DFGFGDGGEGGE:CFFFGGG=D,:9B?,DCGFG@F9?,,=2<FEEGG495DDEFF<>;:;77<=?FFA7@C+7+7<(7<D=+)97=*7607).*6)62.6:4526-((418?<AFAB<)445><)6444A>A49C<45<C)-5+2..6)
@M06628:26:000000000-CRM2J:1:1101:20702:4563 2:N:0:113
TAACCTTGCGGCCGTACTCCCCAGGCGGTCAACTTAGTGCGTTAGCTGCGCCACCCACGACTCAAGGTCACAGACGGCTAGTTGACATCGTTTACGGCGTGGACTACCAGGGTATCTAATCCTGTTTGCTCCCCACGCTTTCGTGCCTCAGTGTCAGTATTTGTCCAGGTAGCCGCCTTCGCCACTGATGTTCCTTCCAATCTCTACGCATTTCACCGCTACACTGGAAATTCCACTACCCTCTACAATACTCTAGTTTGCCAGTTCAAAATGCAGTTCC
+
GGGGGGGGGGGGGGGGGGGGGGGGGGGGGGGGGGGGGGGGGGGGGGGGGGGGGGGGGGGGGGGGGGGGGGGGGGGGGGGGGGGGGGGGGGGGGGGGGGGGGDGGGGGGGGGGGFGFGGGGGGGGGGGGGGGGGGGGGGGGGGGGGGGGGGGGGGGGGGGGGGGGGGGGGGGFGGGGGGGFFGGFFFGFGGGFFFFFFFFDGGGFFFE@BDFBGEEGFGFBFFFF??:8?>BFFFFFFFFFF?FF>AD2AF?<>>AFFFA<<4<6?7)6<A?726:964:<
@M06628:26:000000000-CRM2J:1:1101:19219:4575 2:N:0:113
TAACCTTGCGGCCGTACTCCCCAGGCGGTCAACTTAGTGCGTTAGCTGCGCCACCCACGACTCAAGGTCACAGACGGCTAGTTGACATCGTTTACGGCGTGGACTACCAGGGTATCTAATCCTGTTTGCTCCCCACGCTTTCGTGCCTCAGTGTCAGTATTTGTCCAGGTAGCCGCCTTCGCCACTGATGTTCCTTCCAATCTCTACGCATTTCACCGCTACACTGGAAATTCCACTACCCTCTACAATACTCTAGTTTGCCAGTTCAAAATGCAGTTCC
+
FGGGGGGGGGGGGGGGGGGGGGGGGGGGGGGGGGGGGGGGGGGGGGGGGGGGGGGGGGGGGGGGGGGGGGGGGGGGGGGGGGGGGGGGGGGGGGGGGGGGGGGGGGGGGGGGGGGGGGGGGGGGGGGGGGGGGGGGEGGGGGGGGGGCFCFGGFGGGGFGGGGGGGGGFGGFGGGGGGGFGGGFDFGGGGDFFEFFFFFCFG94@CE0;<?>:6?DFD9799?:FB2:?ABBFFFF:3:?<2:7<9<49976<4))6<9>>226?C<AAF7=AFE94AAF
@M06628:26:000000000-CRM2J:1:1101:20694:4581 2:N:0:113
TAACCTTGCGGCCGTACTCCCCAGGCGGTCAACTTAGTGCGTTAGCTGCGCCACCCACGACTCAAGGTCACAGACGGCTAGTTGACATCGTTTACGGCGTGGACTACCAGGGTATCTAATCCTGTTTGCTCCCCACGCTTTCGTGCCTCAGTGTCAGTATTTGTCCAGGTAGCCGCCTTCGCCACTGATGTTCCTTCCAATCTCTACGCATTTCACCGCTACACTGGAAATTCCACTACCCTCTACAATACTCTAGTTTGCCATTTCAAAATGCATTTCA
+
FGCGGGGGGGGGGGGGGGGGGGGGGGGGGGGGGGGGEFGGGGGGGGGGGGGGEGGGGGGGGGGGGGGGGGGGGGGGGGDDGGGGGGGFGGGGGGGGEDCGGGFFGGFGGFCEGGGGFGGGGGGGGGGGGGGGFGGGGCBCGFGG>FGGGFGGGC7EGGGGEF:FCGFC@FGF>CCDEG4=?DDEFFFGGGGFFFFFF@=:CEGFFF647(45C37CF879024?F8(482-6>ABF43::(,,48A2..424)6><<9A<2))/*:6AFAFF<*<+-64)
@M06628:26:000000000-CRM2J:1:1101:16876:4602 2:N:0:113
AACCGTTGCCGGCGTACTCCCCAGGCGGTGCACTTAACGCGTTAGCTTCGACAGTGAAACCCAGTCGGCCCCACCATCAAGTGCACATCGTTTACGGCGTAGACTACCAGGGTATCTAATCCTGTTCGCTCCCTACGCTTTCGCTCATCAGCGTCAATCTGTGGCCAGGCACTCGCCTTCGCCTCTGGTGTTCTTCCTAATATCAACAGATTTCACCCCTACACTAGGAATTCCAGTACCCCCTCCACGATTCAAGTCTGCCAGTTTCCCTCGCAACACCG
+
GGGGGGGGGGGGGGGGGGGGGGGGGGGGGGGGGGGGGGGGGGGGGGGGGGGGGGGGGGGGGGGGGGGGGDGGGGGGGGGGGGGGGGGGGGGGGGGGGGGGGGGGGGGGGGGGGGGGGGGGGGGGGFFGGGGGGGGGGGGGGGGGGGGG@FGGGGGGGGGGGGGGGGGGGFFFFCFGGGGFGGGFFFGGG?FEFFFFFFFFGGGFFFF?BFF=FFFGFGB<?FBFFF??7:28BFBFFFABF?>BBFFF096062><B44:ADB:):6<>8:F25**(,4:(
@M06628:26:000000000-CRM2J:1:1101:13625:4641 2:N:0:113
TAATCTTGCGACCGTACTCCCCAGGCGGTCTACTTAACGCGTTAGCTCCGAAAGCCACGGCTCAAGGCCACAACCTCCAAGTAGACATCGTTTACGGCGTGGACTACCAGGGTATCTAATCCTGTTTGCTCCCCACGCTTTCGCATCTGAGTGTCAGTGTCTGTCCAGGGGGCCGCCTTCGCCACTGGTATTCCTTCAGATCTCTACGCATTTCACCGCTACACCTGAAATTCTACCCCCCTCTACAGCACTCTAGTTCACCAGTTTCAAATGCAGTTCCG
+
FGGGGGGGG:CGGGGGGGGGGGGGGGGGGGGGGGGGGGGGGGGGGGGGGGGGGGGGGGGGGGGGGGGGGGGGGGGGGGGGGGGGGGGGGGGGGGGGGGGGGGGGGGGGGGGGGGGEFGGGGGGGGGGGGGGGGGGGGGGGGGGGGEGGG7FGGGGGGGGGGGGGGGGGGGGFGGGGGGGFGGGDEFGGGFGFFEFEFFFFGGGFFFA?FBFFGFFGFGBF>BFFF?FFFFFFF<BAF?FFF6??<AF02(,8:BABA>A9AA7FFGA9<)<6<FFCA<>A(
@M06628:26:000000000-CRM2J:1:1101:13634:4656 2:N:0:113
TAATCTTGCGACCGTACTCCCCAGGCGGTCTACTTAACGCGTTAGCTCCGAAAGCCACGGCTCAAGGCCACAACCTCCAAGTAGACATCGTTTACGGCGTGGACTACCAGGGTATCTAATCCTGTTTGCTCCCCACGCTTTCGCATCTGAGTGTCAGTGTCTGTCCAGGGGGCCGCCTTCGCCACTGGTATTCCTTCAGACCCCTACGCATTTCCCCCCTACACCTGAAATTCTACCCCCCTCTACACCACTCTAGTTCACCAGTTTCAATTGCATTTCCG
+
GGGGGGGGGGGGGGGGFGGGGGGGCFGGGGEGGGGGGGGGGGGGCGGFGGCGGFFGGGGEDGGGGFCG@?FFGGDFGEGGGGFDDCFGEFGGGGFGFE:8@C:>DFGGGGGDFG8ECE9=EEB<FDEEG=EFFEFE<CC@>78@ECCGGFEAFCEFFDCFGCGGGGGGGGGE54*=:E*/:*32=;F<++3@A<C)+)*0*2*(072(,1:B72)*))(4(4:<@((.449AAD).6:?916,())6(41:22<<<<AFDA<477*-62)+*)*3+-6<:(
@M06628:26:000000000-CRM2J:1:1101:20439:4691 2:N:0:113
TAATCTTGCGACCGTACTCCCCAGGCGGTCTACTTAACGCGTTAGCTCCGAAAGCCACGGCTCAAGGCCACAACCTCCAAGTAGACATCGTTTACGGCGTGGACTACCAGGGTATCTAATCCTGTTTGCTCCCCACGCTTTCGCATCTGAGTGTCAGTGTCTGTCCAGGGGGCCGCCTTCGCCACTGGTATTCCTTCAGATCTCTACGCATTTCACCGCTACACCTGAAATTCTACCCCCCTCTACAGCACTCTATTTCACCAGTTTCAAATGCAGTTCC
+
GGGGGGGFGGDEGGGGGGGGGGGGGGGGGGGGGGGGGFGGGGGGGGGGGGDGGGGGGGGGEGGGGGGGGCGGGGGFGGFFGGCGGGEFGGGGGGGGGGGGGGGGGGGGGGGGGGGDGGFFGGGGGGGGCFGGFEGEEGE9DFECE7CF>FGGGFGGGGGGGFFGGF>FGG5??CEG:5CF=C:ADFGGGFFFA5ACF@@*:+<6F=4-((-<7:<FFD>B>12<?:(8?)546<<4AB6>99:734<2::?:3):).4<5)<).9F))-)+1699+6246
@M06628:26:000000000-CRM2J:1:1101:20703:4697 2:N:0:113
TAACCTTGCGGCCGTTCTCCCCAGGCGGTCAACTTAGTGCGTTAGCTGCGCCACCCACGACTCAAGGTCACAGACGGCTAGTTGACATCGTTTACGGCGTGGACTACCAGGGTATCTAATCTTGTTTGCTCCCCACGCTTTCGTGCCTCAGTGTCAGTATTTGTCCAGGTAGCCGCCTTCGCCACTGATGTTCCTTCCAATCTCTACGCATTTCACCGCTACACTGGAAATTCCACTACCCTCTACAATACTCTATTTTGCCATTTCAAAATGCATTTCC
+
GGGGGGGGGGGGGGG7FFGGGGGGGGGGGGGGGGGGGGGGGGGGGGGGGGGGGGGGGGGGGGGGGGGGGGGGGGGGGGGGGGGGGGGGGGGGGGGGGGGGGGGGGGFGGGGGGGGGGGGGGGGGGGGGGGFGGGGGGGGGGGGFFGGGGGGGGGGGGGFGGGGGGGFGGGGFGGGEGGGFGGGDFFCDGGGFFFFEF@67;C7?FFF<>@FFDCECFDBF;;F?=?:<F<<AFFFBFF?F128:))4)628<<9)).6::7>9*9*)-<A97267<:5<9
@M06628:26:000000000-CRM2J:1:1101:18930:4697 2:N:0:113
TAATCTTGCGACCGTACTCCCCAGGCGGTCTACTTAACGCGTTAGCTCCGAAAGCCACGGCTCAGGCCACAACCTCCAAGTAGACATCGTTTACGGCGTGGACTACCAGGGTATCTAATCCTGTTTGCTCCCCACGCTTTCGCATCTGAGTGTCAGTGTCTGTCCAGGGGGCCGCCTTCGCCACTGGTATTCCTTCAGATCTCTACGCATTTCACCGCTACACCTGAAATTCTACCCCCCTCTACAGCACTCTAGTTCACCAGTTTCAAATGCAGTTCCGG
+
GGGGGGGGGGGGGGGGGGGGGGGGGGGGGGGGGGGGGGGGGGGGGGGGGGGGGGGGGGGGGGGGGGGGGGGGGGGGGGGGGGGGGGGGGGGGGGGGGGEGGFGGGGGGGGEGGGGGGGGGGGGGGGGGGGGGEGGGGGGGGGG>CGGFEFCGGGGGGGGGGGGCGGGGGGGFGGGGGGGFGGGF);CCFGDFFEFFFFFCFCFABF:>BF0FGFBD>G>99?08.:?7A>>BDAFFFBFFFF:)54)..:?FFFF46ABF2)(96CA<4::*5?FGAAAB(
@M06628:26:000000000-CRM2J:1:1101:19170:4708 2:N:0:113
TAACCTTGCGGCCGTACTCCCCAGGCGGTCAACTTAGTGCGTTAGCTGCGCCACCCACGACTCAAGGTCACAGACGGCTAGTTGACATCGTTTACGGCGTGGACTACCAGGGTATCTAATCCTGTTTGCTCCCCACGCTTTCGTGCCTCAGTGTCAGTATTTGTCCAGGTAGCCGCCTTCGCCACTGATGTTCCTTCCAATCTCTACGCACTTCACCGCTACACTGGAAATTCCACTACCCCTTACAATACTCTAGTTTGCCAGTCCAAAATGCAGTTCC
+
GGGGGGGGGGGGGGGGGGGGGGGGGGGGGGGGGGGGGGGGGGGGGGGGGGGGGGGGGGGGGGGGGGGGGGGGGGGGGGGGGGGGGGGGGGGGGGGGGGGGGGGGGGGGGGGGFGGGGGGGGGGGGGGGGGGGGGGGGGGGGGGGGGGGGFGGGGGGGGGGGGGGGGGGGGGFGGGGGGGFGDG>EFGGFCGFFFFFFFF7FFCCFCFF9@@FGDBGB*6-09<?FF:?F<<<>A<464:1<((.48<4AA?95<A2<<AFF2)9@*,:A<FFA4<+6<AF
@M06628:26:000000000-CRM2J:1:1101:10850:4744 2:N:0:113
TAATCTTGCGACCGTACTCCCCAGGCGGTCTACTTAACGCGTTAGCTCCGAAAGCCACGGCTCAAGGCCACAACCTCCAAGTAGACATCGTTTACGGCGTGGACTACCAGGGTATCTAATCCTGTTTGCTCCCCACGCTTTCGCATCTGAGTGTCAGTGTCTGTCCAGGGGGCCGCCTTCGCCACTGGTATTCCTTCAGATCTCTACGCATTTCACCGCTACACCTGAAATTCTACCCCCCTCTACAGCACTCTAGTTCACCAGTTTCAAATGCAGTTCC
+
GGGGGGGGGGGGGGGGGGGGGGGGGGGGGGGGGGGGGGGGGGGGGGGGGGGGGGGGGGGGGGGGGGGGGGGGGGGGGGGGGGGGGGGGGGGGGGGGGGGGGGGGGGGGGGGGGGGGGGGGGGGGGGGGFGGGFCGGGGGDGFEGGGGFGFGAEFGFGGGGGFGGGGFCGGDFDCCDEGGFFDGFEFGFFGG=FFFFFFFDGGG<FFB?FFF@FAAGFDBBB;BB514::BA)5A>A<??B96??A<A:??B>>DD<F<<BAAFF?FDFAFD=<4A7646:
@M06628:26:000000000-CRM2J:1:1101:16513:4776 2:N:0:113
TAACCTTGCGGCCGTACTCCCCAGGCGGTCAACTTAGTGCGTTAGCTGCGCCACCCACGACTCAAGGTCACAGACGGCTAGTTGACATCGTTTACGGCGTGGACTACCAGGGTATCTAATCCTGTTTGCTCCCCACGCTTTCGTGCCTCAGTGTCAGTATTTGTCCAGGTAGCCGCCTTCGCCACTGATGTTCCTTCCAATCTCTACGCATTTCACCGCTACACTGGAAATTCCACTACCCTCTACAATACTCTAGTTTGCCAGTTCAAAATGCAGTTCC
+
GGGGGGGGGGGGGGGGGGGGGGGGGGGGGGGGGGGGGGGGGGGGGGGGGGGGGGGGGGGGGGGGGGGGGGGGGGGGGGGGGGGGGGGGGGGDGGGGGGGGGGGGGGGGGGGGGGGGGGGGGFGGGGGGGGGGGGGGGGGGGGGGGGGGGGGGGGGGGGGGGGGGGGGGGGGFGGGGGGGFCGGDEFG*;<CFFE=CFFFFFFEEFFEFF@FFFEEFF59>FFFFBDFF?<<>DFFFFFB???B?AF28))..454.<><):AF47CB>D9E*)*+066:<
@M06628:26:000000000-CRM2J:1:1101:8953:4804 2:N:0:113
TAACCTTGCGGCCGTACTCCCCAGGCGGTCAACTTAGTGCGTTAGCTGCGCCACCCACGACTCAAGGTCACAGACGGCTAGTTGACATCGTTTACGGCGTGGACTACCAGGGTATCTAATCCTGTTTGCTCCCCACGCTTTCGTGCCTCAGTGTCAGTATTTGTCCAGGTAGCCGCCTTCGCCACTGATGTTCCTTCCAATCTCTACGCATTTCACCGCTACACTGGAAATTCCACTACCCTCTACAATACTCTAGTTTGCCAGTTCAAAATGCAGTTCC
+
<CEFFGGFFED:@@7C@C@CF;FC<@C7@FBCCEEFFFFFEF@FFFGFGGGFGCGGFGGGGEEGGGGEFGGGGGGGCCEGGFFGGGGGGGGGGGGGGGGGGGGGGGFGGGGGCFGGGFGGGGFFDFEFGGFFGE?>FGGGGDEFEFGAFFGFFGGFFGGGGGCCEGGGG>,;C>*:CED*::DFEFGGFGGFFE6?F@FGGGFEFAEFF@@3@C?FF39;197?@??F7<)6<2<A<:?08<?BFAA)5<8<<A4:64:9<AA)9DADB4+/)7@+6<<<
@M06628:26:000000000-CRM2J:1:1101:24165:4915 2:N:0:113
TAACCTTGCGGCCGTACTCCCCAGGCGGTCAACTTAGTGCGTTAGCTGCGCCACTCACGTCTCAAGGACACAAACGGCTAGTTGACATCGTTTACGGCGTGGACTACCAGGGTATCTAATCCTGTTCGCTCCCCACGTTTTCGTTCCCAGCGTCAGTATCTGTCCAGGTGGCCGCCTCGCCACTGATGTTCCTTCCAATCTCTACGCATTTCACCGCTACACTGGAAATTCCACCACCCTCTACAGTACTCTAGCACACCAGTTCAAAATGCACTTCCAAG
+
EFGGGGGGGGEEGGFGGGGGGGGGGGGGGGGFGGGGFGGGGGGGGFGGGGGGGFEEGGGGGGFGGGGGGGGGGGGGGGGGGGGGGGGGGGGGGGGGGGGGGGGGGGGGGGGGGFFFGFGGCFCGGGGGDGGGGGGG7:EGGECDFG9EFFDGGGGGGG7DCGGGGGGGGGGAFGGGGGGFGDD9F677@9D6A5ADFCFGFGGEF>@F?:6/*629B5(,),.57:>2AAFBFA??:??<<?):A?244.6>92))).4?FB<*=>6AA<CFA*2<28><.
@M06628:26:000000000-CRM2J:1:1101:26040:4961 2:N:0:113
TAACCTTGCGGCCGTACTCCCCAGGCGGTCTACTTAATGCGTTAGCTTTGAAAAACAGAACCGAGGTTCCGAGCTTCTAGGAGACATCGTTTACGGCGTGGACTACCGGGGTATCTAATCCCGTTTGCTCCCCACGCTTTCGTACATGAGCGTCAGTGTTGACCCAGGTGGTTGCCTTCGCCATCGGTAGTCCTTCAGATCTCTACGCATTTCACCGCTACACCTGAAATTCTACCACCCTCTATCACACGCTAGTTTGCCAGTTCGAAATGCAGTTCCC
+
FG@<<F6F@F:@F:@F@@C<<@<B@8::FFGE<EFDEG@FCB,8BAE6CFEF<,,BFEEGGFGGGEF8EABBCE+AFGGG,BFEBEGFGGGGGGDGCEF@CGGGGGGGDGE:CGGGGGG@FFGGGGEGGG?DEFGGGGGC98EEFBC,F99EE5EEFGGGGGGF7CF<CGC)*:?E:EG3C9C>FFGGF*;86?8A44ADGF+7A=?FFBFFC4<*5CB(-8??FB?2244:AFBA))-80:?7AD2<A22368939<BB29366:::(,*946+<A::<
@M06628:26:000000000-CRM2J:1:1101:26048:4977 2:N:0:113
TAACCTTGCGGCCGTACTCCCCAGGCGGTCTACTTAATGCGTTAGCTTTGAAAAACAGAACCGAGGTTCCGAGCTTCTAGTAGACATCGTTTACGGCGTGGACTACCGGGGTATCTAATCCCGTTTGCTCCCCACGCTTTCGTACATGAGCGTCAGTGTTGACCCAGGTGGCTGCCTTCGCCATCGGTATTCCTTCAGATCTCTACGCACTTCACCGCTACACCTGAAATTCTACCACCCTCTATCACACTCTAGTTTGCCAGTTCGAAATTCAGTTCCC
+
FGGGGGGGGGGGGGGGGGGGGGGGGGGGGFEGGGGGGGGGGGGGGGGGGGGGGCFGGGGGGGGGGGGGGGGGGGGGGGGFGGGGGGGGGGGGGGGDGGGGGEGGGGCGGGGCFGGGGGGGGFGGGGDGGGGGGGGGGGGGGGGGGGG9EGGGGGGDCCFGGGGGGGG:FGD44DGGGCF>EDGFF:DGGGGFFFFEAC7:>+CEFFFFF(4)76?*7>;,4<?1)4??A>AADF9AB???:183<>AFBB:2<4-6<A<AA<4?97(30:C/599<<2:8
@M06628:26:000000000-CRM2J:1:1101:6046:5030 2:N:0:113
TAATCTTGCGACCGTACTCCCCAGGCGGAATGCTTAATCCGTTAGGTGTGACACCAACAAGCATGCTTGCTGACGTCTGGCATTCATCGTTTACGGTGTGGACTACCAGGGTATCTAATCCTGTTTGCTCCCCACACTTTCGCACCTCAGCGTCAGTATCGAGCCAGTGAGCCGCCTTCGCCACTGGTGTTCCTCCGAATATCTACGAATTTCACCTCTACACTCGGAATTCCACTCACCTCTCTCGAACTCAAGACCAGGAGTTTACAAGGCAGTTCCAG
+
GDFGGGGGGGGDGGGGGGGGGGGGGGGGGGGGGGGGGGGGGGGGGGGGGGGGGGGGFGGGGGGGGGGGCFGGGFFGGGGGGGGFGGGAFGGGGGGGGGGGGGFGGGGGGGGGGFFFCGGGGGFGGGGGGGGGGGGGGGGGGGGGGGGGGGGGGGGCGGDFC@FC8FGGGGGFGGGEGGGFGGGFFFDF6ECFCCF@DB5CGGFEFFF?6=DFGFFGFGEE<43CFD6>0::ABFFAB?BFB<?BF2(3:::B2(4>?(31((()0:<:A>9:1@8FABFA<
@M06628:26:000000000-CRM2J:1:1101:9506:5050 2:N:0:113
TAACCTTGCGGCCGTACTCCCCAGGCGGTCAACTTAGTGCGTTAGCTGCGCCACCCACGACTCAAGGTCACAGACGGCTAGTTGACATCGTTTACGGCGTGGACTACCAGGGTATCTAATCCTGTTTGCTCCCCACGCTTTCGTGCCTCAGTGTCAGTATTTGTCCAGGTAGCCGCCTTCGCCACTGATGTTCCTTCCAATCTCTACGCATTTCACCGCTACACTGGAAATTCCACTACCCTCTACAATACTCTAGTTTGCCAGTTCAAAATGCATTTCC
+
FGGGGGGGGGGGGGGGGGGGGGGGGGGGGGGGGGGGGGGGGGGGGGGGGGGGGGGGGGGGGGGFGGGGGGGGGGGGGGGGGGGGFGGGGGGGGGGGGGGGGGGGGFFGGGGGGGGGGGGGFGGGGGGGGGGFGGCEEEGGGGGGGGGGGDFGGGGGGGGGGGGFFGCFFFFFFGGGGGGFFGDEFFG7DCGFFFFFFDFGDF9?FFF?>DFFGFF7F*19BFF?F<:BFAAFF)4>ABF:B22,4<2<4)4:?<A2664)5<A?FDAAAA7/<=9+--)6
@M06628:26:000000000-CRM2J:1:1101:25682:5058 2:N:0:113
TAACCTTGCGGCCGTACTCCCCAGGCGGTCAACTTAGTGCGTTAGCTGCGCCACCCACGACTCAAGGTCACAGACGGCTAGTTGACATCGTTTACGGCGTGGACTACCAGGGTATCTAATCCTGTTTGCTCCCCACGCTTTCGTGCCTCAGTGTCAGTATTTGTCCAGGTAGCCGCCTTCGCCACTGATGTTCCTTCCAATCCCTACGCATTTCACCGCTACACTGGAAATTCCACTACCCTCTACAATACTCTAGTTTGCCCGTTCAAAATGCAGTTCC
+
GGGGGGGGGGGGGGGGGGGGGGGGGGGGGGEGGGGGDFGGGGGGGGGGGGGGGFGEGGGGGDGGGGGGGGGGGGGGGGGGGGFGGGGGGGGGGGGGGGDGGGGGGGFFFFFD=DFGDDDFGGGGGGFGGFEFGGDGFGEEGGG,3FFGG?FFEE@DFCFFGGGGGGFCCEFFGGGCGGGFFDGFFADGGGGF+<F<4=+:@7*))263:1;87<5CF7>B9>2:???<:2>B994<DBF3???0)<AFBA09<-:6<A269))))2226>77<4?+69<A
@M06628:26:000000000-CRM2J:1:1101:25228:5086 2:N:0:113
TAATCTTGCGACCGTACTCCCCAGGCGGTACACTTAATGTGTTAACTGCATTACTGCAAGGTCTAGCCTCACAACAACTAGTGTACATCGTTTAGGGCGTGGACTACCAGGGTATCTAATCCTGTTTGCTCCCCACGCTTTCGCGTCTCAGCGTCAATAATGTTCCAGTAGATCGCCTTCGCAATCGGTATTCCTTCTGATCTCTACGGATTTTACCCCTACACCAGAAATTCCATCTACCTCTCCCATATTCTAGGTAAGCAGTTTTCAAAGCAGTCCAA
+
GGGGGGGGGGGGGGGGGGGGGGGEGGGGGGGGGGGGGGGGGGGGGGGGFGGGGGGGGGGGGGFGGGGGGGGGGGGGGG?FGGGGGGGCFEGGGGGGGGGGGGEGGGG8FGGGGGGCGGGGGGGGGGGGGGGGGEFEGGGGGGEGDGD>DFFGGEGGGGGGGDFFFADFGCCCFGGGGGGFFGD>EFGGGGGFCFFFF3BC7@GEFFFFFFFDGFFGFG(36@FF4?@D@EE34;CFFFFFFE<37??:AFFDBFAA24<22<BFF7-69>GF94+::(5:4
@M06628:26:000000000-CRM2J:1:1101:12371:5219 2:N:0:113
TAACCTTGCGGCCGTACTCCCCAGGCGGTCTACTTATCGCGTTAGCTTCGCCACTAAAAGATCAAGTCTTCCAACGGCTAGTAGACATCGTTTACGGCGTGGACTACCAGGGTATCTAATCCTGTTTGCCCCCCACGCTTTCGCACCTCAGTGTCAATATCAGTCCAGGTAGTCGCCTTCGCCACTGGTGTTCCTTCCTATATCTACGCATTTCACCCCTACACCGGAAATTCCACTACCCTCTACTTTATTCTAGACTAGCAGTATCAGAATCAGTTCCA
+
AFGFGGGGGGGGGGGGGGGGGGGGGGGGGGGGGGGGGGGGGGGGGGGGGGGGGGGGGGGGFA9BFEFGGGGGAF,=>C++AC@,CEFF=BDCF@??FEEC+@CD9==F,7>F><,@,6EE9F,8@DF@=,3@EGCE>CC:D9>>8@GCB,,2<2,,=2<2>;<FFF,6C:16:D==E*C6*/>AF6*>C*;AACAE6@+:C=:661;3:07BC<>FF*31,:>:)477904<B99<<23?B)4:2<9).).6:)46<4.3(4499*)--62*)10<:24<)
@M06628:26:000000000-CRM2J:1:1101:11375:5236 2:N:0:113
TAACCTTGCGGCCGTACTCCCCAGGCGGTCTACTTATCGCGTTAGCTGCGCTACTCACGGATTAAATCCACAAACAGCTAGTAGACAGCGTTTACGGTGTGGACTACCAGGGTATCTAATCCTGTTCGCTACCCACACTTTCGCACATGAGCGTCAGTCTTTGGCCAGGGAGTCGCCTTCGCCACTGATGTTCCTTCTGATATCTACGCATTTCACCGCTACACCAGAAATTCCACTCCCCTCTCCAAGCCTCTAGTCTGCCAGTTCTAAATGCTATTCC
+
GGGGGGGGGGGGGGGGGGGGGGGGGGGGGGGGGGGGGGGGGGGGGGGGGGGDGGGGGGGGGGGGGGGGGGGGGGGGGGGGGGGGGGGGGGGGGGGGGGGGGGGGGGGGGGGGGGGGGGGGGGGGGGGGGGGGGGGGGGGGGGGGGGGGGGGGGGGGGFGGGGGGGGGGGGGFDDEGGGGFFGGBFFGFGGGFFCFFFFFFFG7;@=<;97?>7?EGFG@F6BDBFFBFFFBFFFBFFFFFFFF7?<2:<(87??2<9AD4A4)9;D>DF)+9<*2+6<<:
@M06628:26:000000000-CRM2J:1:1101:22260:5259 2:N:0:113
TAACCTTGCGGCCGTACTCCCCAGGCGGTCAACTTAGTGCGTTAGCTGCGCCACCCACGACTCAAGGTCACAGACGGCTAGTTGACATCGTTTACGGCGTGGACTACCAGGGTATCTAATCCTGTTTGCTCCCCACGCTTTCGTGCCTCAGTGTCAGTATTTGTCCAGGTAGCCGCCTTCGCCACTGATGTTCCTTCCAATCTCTACGCATTTCACCGCTACACTGGAAATTCCACTACCCTCTACAATACTCTAGTTTGCCAGTTCAAAATGCAGTTCC
+
GGGGGGGGGGFGGGGGGGGGGGGGGGGGGGGGGGGGGGFFGGGGGGGGGGGGGGGGGGGGGGGGGGGFFGGGFFGGGGGGFGGGGGDGGGGGGGFGGGGGGGGGGGGGGGGGBFGGGGCDFFG9FGGFGGGGGGGDDEEGFFGGGGGCFGGGGGGGFCCFGGGGGFGGGEFAGGGGGGGFFDGED4FDFGFFFFFFF@F:C6<7A+/=9<@FCECGFG9>FFFF?748?DFFF4ADA?FBF2,4AAA>2<:28AAAF<AAF<>)9:54A<CF2=?C44<:
@M06628:26:000000000-CRM2J:1:1101:11337:5280 2:N:0:113
TAACCTTGCGGCCGTACTCCCCAGGCGGTCAACTTAGTGCGTTAGCTGCGCCACCCACGACTCAAGGTCACAGACGGCTAGTTGACATCGTTTACGGCGTGGACTACCAGGGTATCTAATCCTGTTTGCTCCCCACGCTTTCGTGCCTCAGTGTCAGTATTTGTCCAGGTAGCCGCCTTCGCCACTGATGTTCCTTCCAATCTCTACGCATTTCACCGCTACACTGGAAATTCCACTACCCTCTACAATACTCTAGTTTGCCAGTTCAAAATGCAGTTCC
+
GGGGGGGGGGGGGGGGGGGGGGGGGGGGGGGGGGGGGGGGGGGGGGGGGGGGGGGGGGGGGGGGGGGGGGGGGGGGGGGGGGGGGGGGGGGGGGGGGGGGGGGGGGGGGGGGGGFGGGGGGGGGGGGGGGGGGDGGGGGGGGGGGGGGGGGA7@CGFGGGGGGGGGGCFGGFC8EEEGGFGGGFFFGG@EGFFFFEFFFGGGGFFF<@F??FGE?C9C9;79<<F><:?BBBF95>BB?F?2<?>4626<:A7)5)6<<2<>D:?0-).4?*8=CFA5:B
@M06628:26:000000000-CRM2J:1:1101:26428:5350 2:N:0:113
TAACCTTGCGGACGTACTCCCCAGGCGGTCAACTTAGTGCGTTAGCTGCGCCACCCACGACTCAAGGTCACAGACGGCTAGTTGACATCGTTTACGGCGTGGACTACCAGGGTATCTAATCCTGTTTGCTCCCCACGCTTTCGTGCCTCAGTGTCAGTATTTGTCCAGGTAGCCGCCTTCGCCACTGATGTTCCTTCCAATCTCTACGCATTTCACCGCTACACTGGAAATTCCACTACCCTCTACAATACTCTAGTTTGCCAGTTCAAAATGCAGTTCC
+
GGGGGGGGGGGEGGGGGGGGGGGGGGGGGGGGGGGGGGGGGGGGGGGGGGGGGGGGGGGGGGGGGGGGGGGGGGGGGGGGGGGGGGGGGGGGGGGGGDGEGGGGGGGGGGGGGFEGGGGGFGDFGFFGGFG>ECFGCEGGFGEGFGGGGGGGGGGGGGGGGGGGGGGFFGCFGGGGGGGFGGGFFFGGGGGFFEC?FFAFFGGEFFF;9DFFGFCGF:;39FBFFF?FFFF2444).280:2?FF242<)8A?<<)6<))68AFFF2)64<72/+:65))
@M06628:26:000000000-CRM2J:1:1101:14234:5415 2:N:0:113
TAACCTTGCGGCCGTACTCCCCAGGCGGTCTACTTATCGCGTTAGCTTCGCCACTAAATCATTACAACCCAACGGCTAGTAGACATCGTTTACGGCGTGGACTACCAGGGTATCTAATCCTGTTTGCTCCCCACGCTTTCGCACCTCAGTGTCAGTATCAATCCAGAGTGTCGCCTTCGCCACTGATGTTCCTTCCTATATCTACGCATTTCACCGCTACACAGGAAATTCCACACTCCTCTATCGTACTCTAGCCTGCCAGTATCGGGTGCAATTCCAAG
+
GGGGGGGGGGGGGGGGGGGGGGGGGGGGGGGGGGGGGGGGGGGGGGGGGGGGGGGGGGGGGGGGGGGGGGGGGGGGGGGGGGGGGGGGGGGGGGGGGGGGGGGGGGGGGGGGGGGGGGGGGGGGGGGGGGGGGGGGGGGGGGGGGCFGFGFFGFCFFFGFCCFGGFFGGFGFGGGD=FGF7*:A6?FGGGGFAEFFFFFFDF9CFF@D(3CF7?@CDC(1):?:7?77AF<<AF::2:B28<A44378802<245:232:?::4*24;03*5:87+6:A))
@M06628:26:000000000-CRM2J:1:1101:12998:5456 2:N:0:113
TAATCTTGCGACCGTACTCCCCAGGCGGTCTACTTAACGCGTTAGCTCCGAAAGCCACGGCTCAAGGCCACAACCTCCAAGTAGACATCGTTTACGGCGTGGACTACCAGGGTATCTAATCCTGTTTGCTCCCCACGCTTTCGCATCTGAGTGTCAGTGTCTGTCCAGGGGGCCGCCTTCGCCACTGGTATTCCTTCAGATCTCTACGCATTTCACCGCTACACCTGAAATTCTACCCCCCTCTACAGCACTCTAGTTCACCAGTTTCAAATGCAGTTCCG
+
GGGGGGGGGGGGGGGGGGGGGGGGGGGGGGGGGGGGGGGGGGGGGGGGGGGGGGGGGGGGGGGGGGGGGGGGGGGGGGGGGGGGGGGGGGGGGGGGGGGGGGGGGGGGGGGGGGGGGGGGGGGGGGGGGGGGGGGGGGGGGGGGGBGGGGGGGGGGGGGGGGGGGGGGGGGFGGEEGGGFGGGFDFGF77CFFC7CFFFCCFGFFFFFF?B>C9<FF<96(7?FFFBFFBFFBFFFFBFFF62:-6<:?0:2:BBDA)-4<7?>?C9<B299.7:+64<A(
@M06628:26:000000000-CRM2J:1:1101:10096:5591 2:N:0:113
TAATCTTGCGACCGTACTCCCCAGGCGGAATGCTTAATCCGTTAGGTGTGTCACCGAACAGTATACTGCCCGACGACTGGCATTCATCGTTTACGGTGTGGACTACCAGGGTATCTAATCCTGTTTGCTCCCCACACTTTCGTACCTCAGCGTCAGTATCGAGCCAGTGAGCCGCCTTCGCCACTGGTGTTCCTCCAAATATCTACGAATTTCACCTCTACACTTGGAATTCCACTCACCTCTCTCGAACTCTAGACTGATAGTTTTGGAGGCAGTTCCAG
+
GGGGGGGGGGGGGGGGGGGGGGGGGGGGGGGGGGGGGGGGGGGGGGGEGGGGGGGGGGGGGGGGGGGGGGGGGGGGGGGGGGGGGGGGGGGGGGGGGGGGGGGGGGGGGGGGGGGGDGGGGGGGGGGGGGGGEGGGGGGGFGGGGGGGDGGEGGGGGGGGGGGGGGGGGGGFGGGGEGGFGGGFF?FCCF5FFEFFFFFGGGGEFFFDD@?FGFFFAFEEE<@F=):B<BFFBFA<:(4<<:?B280:BB1>B9A<A9:049A=FGFF;?F@F)*AAAF2-
@M06628:26:000000000-CRM2J:1:1101:17847:5594 2:N:0:113
TAACCTTGCGGCCGTACTCCCCAGGCGGTCAACTTAGTGCGTTAGCTGCGCCACCCACGACTCAAGGTCACAGACGGCTAGTTGACATCGTTTACGGCGTGGACTACCAGGGTATCTAATCCTGTTTGCTCCCCACGCTTTCGTGCCTCAGTGTCAGTATTTGTCCAGGTAGCCGCCTTCGCCACTGATGTTCCTTCCAATCTCTACGCATTTCACCGCTACACTGGAAATTCCACTACCCTCTACAATACTCTAGTTTGCCAGTTCAAAATGCAGTTCC
+
FGGGGGGGGGGGGGGGGGGGGGGGGGGGGGGGGGGGGGCGGGGGGGGGGGGGGGGGGGGGGDGGGGGGGGGGGGGGGGGGGGFGGGGGGGGGGGGGGGGGGGEGGGGGGGGGGGGGGFFGGGGGGGGGGGGGGGFGGGGGFGGGGGGGGGGFGFGGGGGGGGGGFGGFGGFFGFGGGGGFCGDDDFG7:CFFFFFFF(++;:<?C=>191?FGFFGFD>BBFFFFFF?05ABFF2<A?FFF???DF))6<?F<<<<4)6<9A29<>AAA2<FF4+06):2
@M06628:26:000000000-CRM2J:1:1101:19740:5644 2:N:0:113
TAATCTTGCGACCGTACTCCCCAGGCGGAATGCTTAATCCGTTAGGTGTGACACCAACAAGCATGCTTGCTGACGTCTGGCATTCATCGTTTACGGTGTGGACTACCAGGGTATCTAATCCTGTTTGCTCCCCACACTTTCGCACCTCAGCGTCAGTATCGAGCCAGTGAGCCGCCTTCGCCACTGGTGTTCCTCCGAATATCTACGAATTTCACCTCTACACTCGGAATTCCACTCACCTCTCTCGAACTCAAGACCAGGAGTTTATAAGGCAGTTCCAG
+
GGGGGGGGGGGGGGGGGGGGGGGGGGGGGGGGGGGGGGGGGGGGGGGGGGGGGGGGGGGGGGGGGGGGGGEFGGGGGGGGGGGGGGGGGGGGGGGGFFGGGGGGGGGGGGGGGGGGGGGGGGGGGGGGGGGGGGGGGGGGGGGGGGGGGGGGGGGGGFGGEGGGDFGGFFGFGGGGGGGFGGDFFFCFGGGFFFFFB@>CGC95A@=D@F@FGFFGFCEEFEFFFF?FFFFFFFFFB0:<2??:>F??1(.44:?B0:?F?0:FFGA24>FF05CGFFFF<
@M06628:26:000000000-CRM2J:1:1101:13517:5645 2:N:0:113
TAATCTTGCGACCGTACTCCCCAGGCGGTCTACTTAACGCGTTAGCTCCGAAAGCCACGGCTCAAGGCCACAACCTCCAAGTAGACATCGTTTACGGCGTGGACTACCAGGGTATCTAATCCTGTTTGCTCCCCACGCTTTCGCATCTGAGTGTCAGTGTCTGTCCAGGGGGCCGCCTTCGCCACTGGTATTCCTTCAGATCTCTACGCATTTCACCGCTACACCTGAAATTCTACCCCCCTCTACAGCACTCTAGTTCACCAGTTTCAAATGCAGTTCCG
+
GGGGGGGGGGGGGGGGGGGGGGGGGGGGGEGGGGGGGGGGGGGGGGGGGGGGGGGFGGGGGGGGGGGGGGGGGGGGGGGGGFGGGGGGGGGGGGFGGGGGGGGGGGGGGGGGGGGGGGGGGGFFFGGGFGGGGGGGCECEFAEEGFGGGGGFGGGG9EFFFGFFGGGGGGGFGGGGGGGA5CDEFFGFC?CFFFFFF<=>DGGBFFA26:?BFFFG6/27,92:F??BFABFAABABFFFF9??<A<:?B?F?9>BADFFAFD48C)<92<@A=9+-).<(
@M06628:26:000000000-CRM2J:1:1101:8103:5667 2:N:0:113
TAATCTTGCGACCGTACTCCCCACTCGGTCTACTTAGCGCTTTAGCTGCGCCACTAAAGTGTCAAGGCCCCCACCGGCGAGTAGACACGGTTTAAGGCATGGCCTACACGGGAATCCAATCCTGTTTACCAACCACCACTTCGCACCTCAGTGGCAATTTGGGTCCAGTGAGTCGCCTTCGCCACTGACGTTCCTTCCCGTCGCTACGCATTTCACCGACACACAGGCAATTCCACTTCCCTCCACCATACTCTAGTTGACACGTTTTGAATCCCCTTCC
+
C,C9,6CC,F@@@FFG7FGGGEF+,;9,6,8,<CF,C,++,B@FGD,FF@@FGCGAFG,,,<CF9C,,68686+,+++++@7B,CF94+6944E,5,6,BFF,,CBF,,@3+++,,3,6@,@,CFFG,,,3,@CCF+,+@E,+@8*7,3,,7,,*,,7,6,?E*?F99E,,*=5**/4***:D??A*7**/)),@C68;*11*(55:(((,<:-)2=*(((-3?30(((.4).::2-))-,).((,.,.2(-,49246)).)..078(.,9*))+*(,.4
@M06628:26:000000000-CRM2J:1:1101:21496:5757 2:N:0:113
TAACCTTGCGGCCGTACTCCCCAGGCGGTCTACTTATCGCGTTAGCTTCGCTACTCACGGCTTAAAGCCACAAACAGCTAGTAGACAGCGTTTACGGTGTGGACTACCAGGGTATCTAATCCTGTTCGCTACCCACACTTTCGCACATGAGCGTCAGTCTTTGGCCAGGGAGTCGCCTTCGCCACTGATGTTCCTCCAGATATCTACGCATTTCACCGCTACACCTGGAATTCCACTCCCCTCTCCAAGACTCTAGTCTGCCAGTTCTAAATGACCGTCC
+
GGGGGGGGGGGGGGGEGGGGGGGGGGGGGGGGGGGGGGGGGGGGGGGGGGGGGGGGGGGGGGGGGGGGGGGGGGGGGGGGGGGGGGGGGGGDGGGGGGGGGGGGGGGGGGGGGGGGGGGGGGGGGGGGGGGGGGGGGGGGGGEGGGGGCEGGGGGGGGGGGGGGGGGGGG5BGGGGGGGFGGGEFFGGGGGFFFFFFFFGGFFC7CC?>0?>>?<@AD>F9BFFF:>:BF<BFFAFFB:?B<???,.8>0<>BF<6>BFFF<>?)*64A299>*A?(3:>
@M06628:26:000000000-CRM2J:1:1101:17695:5790 2:N:0:113
TAACCTTGCGGCCGTACTCCCCAGGCGGTCAACTTAGTGCGTTAGCTGCGCCACTCACGTCTCAAGGACACAAACGGCTAGTTGACATCGTTTACGGCGTGGACTACCAGGGTATCTAATCCTGTTCGCTCCCCACGCTTTCGTTCCTCAGCGTCAGTATCTGTCCAGGTGGCCGCCTTCGCCACTGATGTTCCTTCCAATCTCTACGCATTTCACCGCTACACTGGAAATTCCACCACCCTCTACAGTACTCTAGTCTACCAGTTCAAAATGCAGTTCAAA
+
GGGGGGGGGGGGGGGGGGGGGGGGGGGGFGGGGGGGGGGGGGGGGGGGGGGGGGGGGGGGGGGGGGGGGGGGGGGGGGGGGGGGGGGGGGGGGGGGGGGGGGGGGGGGGGGGGGGGGGGGGGGGGGGGGGGGGGGGGGGGGGGGGGGGGGGGGGGGGGGDGGGGGGGGGGGGFFGGGGGGFGGGFFFFDGGGFFFFFFFFGGGGFFF;>DDDFGBFGFGFFFFFFF?FFAAF<AFFFFFF62:?AFFBAF>DBF29ABADFFB?BFC<AAF?=<FCCB<)-)
@M06628:26:000000000-CRM2J:1:1101:11883:5800 2:N:0:113
TAACCTTGCGGCCGTACTCCCCAGGCGGTCGACTTAGTGCGTTAGCTGCGCCACTCACGTCTCAAGGACACAAACGGCTAGTTGACATCGTTTACAGCGTGGACTACCAGGGTATCTAATCCTGTTTGCTCCCCACGCTTTCGTTCCTCAGCGTCAGTATCTGTCCAGGTGGCCGCCTTCGCCACTGATGTTCCTTCCAATCTCTACGCATTTCACCGCTACACTGGAAATTCAACCACCCTCTACAGTACTCTAGTTTGCCAGTTCAAAATGCAGTTCC
+
GGGGGGFGGFGGGGGDGFGGGGGGFEGGGGDGGGGGGGGGEGGGGGGGGGGGGG,CFDFFFGGDFEEEG?DFGGGGGFCC:FCGCFGGGGGGGGGGGDEGGDGGGGGFGFGCFFBF;EFFGGFA,>FF8>@DD7,=:EGC+EEGGGGFGFCEE:7BEGGCGGCGG@FFGDC>FFG5E:CFCDG4.AG*+13+;58C=3:+@ECEF+9112;5:CFG4>>F(4)4/,3(54<:<)5:7::B<?FBFAA0<)).6A<4).))6))09C9<A)092*A+6-5-
@M06628:26:000000000-CRM2J:1:1101:20097:5807 2:N:0:113
TAACCTTGCGGCCGTACTCCCCAGGCGGTCAACTTAGTGCGTTAGCTGCGCCACCCACGACTCAAGGTCACAGACGGCTAGTTGACATCGTTTACGGCGTGGACTACCAGGGTATCTAATCCCGTTTGCTCCCCACGCTTTCGTGCCTCAGTGTCAGTATTTGTCCAGGTAGCCGCCTTCGCCACTGATGTTCCTTCCAACCTCTACGCATTTCACCGCTACACTGGAAATTCCACTACCCTCTACACTACTCTAGTTTGCCAGTTCAAAATGCAGTTCC
+
CFGG@FE<,FFC@FCCGGG<FGGGGGDGFGDFFAEFGGGGCFBFGCFGGEDCEGDFGEGGGEGFGGGGGFGGGGGGGG>FGEDFGG9FCFGF@FGC7=>CGGEGGGGGCD3+@<ED===2ED,=@E8EGGCFFEG77CEDGFCGFGGEGDDCD>CFCFDGGGG;DF,@FBC*2:EDGCCA555=DFGG+=@FFCFCFFA+*=+89*9=;<,)*65:?5113;7295(4(446<B29:28<BF<(<A9(6((64<).:)<).429974:6)+44/3+6):>
@M06628:26:000000000-CRM2J:1:1101:11873:5816 2:N:0:113
TAACCTTGCGGCCGTACTCCCCAGGCGGTCGACTTAGTGCGTTAGCTGCGCCACTCACGTCTCAAGGACACAAACGGCTAGTTGACATCGTTTACAGCGTGGACTACCAGGGTATCTAATCCTGTTTGCTCCCCACGCTTTCGTTCCTCAGCGTCAGTATCTGTCCAGGTGGCCGCCTTCGCCACTGATGTTCCTTCCAATCTCTACGCATTTCACCGCTACACTGGAAATTCCACCACCCTCTACAGTACTCTAGTTTGCCATTTCAAAATGCAGTTCC
+
GGGGGGGGGGGGGGGGGGGGGGGGGGGGGGGGGGGGGFFGGGGGGGGGGGGGGGGGGGGFGGGGGGGGGGGGFGGGGGGGGGGFGGGCFFGGGGGGEGEGGGGGGGFGGGGGGGGGGGGGGFGFEFGGGGFGGGGGGGGGGGGGGGGGGGGFGGGGGGGGGGGGGGGGGGGFGGGGGGGAGGGFF4FG@GGFFCFFFFFDGGCCCFFFF0;BGFFGFGF>9;?FFF:?FFFFAD>B::0:13::<A<2659<<>D9AD96AA2*97).<)<=)9C96)4<
@M06628:26:000000000-CRM2J:1:1101:9643:5903 2:N:0:113
TAACCTTGCGGCCGTACTCCCCAGGCGGTCAACTTAGTGCGTTAGCTGCGCCACCCACGACTCAAGGTCACAGACGGCTAGTTGACATCGTTTACGGCGTGGACTACCAGGGTATCTAATCCTGTTTGCTCCCCACGCTTTCGTGCCTCAGTGTCAGTATTTGTCCAGGTAGCCGCCTTCGCCACTGATGTTCCTTCCAATCTCTACGCATTTCACCGCTACACTGGAAATTCCACTACCCTCTACAATACTCTAGTTTGCCATTTCAAAATGCAGTTCC
+
GGGGGGGGGGGGGGGGGGGGGGGGGGGGGGGGFGGGGGGGGGGGGGGGGGGGGGGGGGGGGGGGGGGFFGGGGGGGGGGGGGGGGGGGGGGGGGGEGGFGGGGGGGGGGGGGGGGGGGGGGGGFGGGGGFFGGG6CFGGGGGGGGGGGGGGGFGGGGGGFGGGGFGGGGGGFGGGGGGGFCD<AEFFGFCGFFFFEF@=:7::CFAE@FFFAG?EGFG9>BF7463(4:<99A9A<57>?F2,43:)5<47A?A4):AB222>**:AFFAG=A*0+6)6A
@M06628:26:000000000-CRM2J:1:1101:12587:5917 2:N:0:113
TAATCTTGCGACCGTACTCCCCAGGCGGTCTACTTAACGCGTTAGCTCCGAAAGCCACGGCTCAAGGCCACAACCTCCAAGTAGACATCGTTTACGGCGTGGACTACCAGGGTATCTAATCCTGTTTGCTCCCCACGCTTTCGCATCTGAGTGTCAGTGTCTGTCCAGGGGGCCGCCTTCGCCACTGGTATTCCTTCAGATCTCTACGCATTTCACCGCTACACCTGAAATTCTACCCCCCTCTACAGCACTCTAGTTCACCAGTTTCAAATGCAGTTCCG
+
GGGGGGGGGGGGGGGGGGGGGGGGGGGGGGGGGGGGGGGGGGGGGGGGGGGGGGGGGGGGGGGGGGGGGGGGGGGGGGGGGGGGGGGGGGGGGGGGGGGGGGGGGGGGGGGGGGGFGGGGGFGGGGGGGGGGGGGGGGGGGGGGGGGGGGGGGGGGGGGGGGGGGGGGGEGFGGGGGGGFGGGDFFGGGGGFFFFFFF4CFG::=FF<B??>GFAGFD6>1;BFF<:?BFFFFA<FFFFFF9?F7<<???B7>A9<A4:ABFD)@:<<<:F?<F7AAAFF(
@M06628:26:000000000-CRM2J:1:1101:14180:5993 2:N:0:113
TAATCTTGCGACCGTACTCCCCAGGCGGTCTACTTAACGCGTTAGCTCCGAAAGCCACGGCTCAAGGCCACAACCTCCAAGTAGACATCGTTTACGGCGTGGACTACCAGGGTATCTAATCCTGTTTGCTCCCCACGCTTTCGCATCTGAGTGTCAGTGTCTGTCCAGGGGGCCGCCTTCGCCACTGGTATTCCTTCAGTTCTCTACCCATTTCACCCCTACACCTGAAATTCTACCCCCCTCTACCGCACCCTAGTTCACCAGTTTCAAATGCAGTTCC
+
GGGGGGGGGGGGG7FGGGGGGGGGGGGGFGGGGGGGGGGGGGGGGGGCGGGGGGGGGGD:CBEFGGFGGFEFFGEFGGGGGGGGCFGGFCFGGDCEGGD@FGGGGFGFFGGG@@FFFFF8EF;C>FGGGEGGFC?C<>>CGFGGC@DFGGFBACGEEGGGFFGGGD;>:8:4C?5CGGGF5DC:AAFG>9DFAFFEF??*22+69*.)4<:FGB4CF*28::(8?7:?DFDBFFFF>?<;B(-,4>)-404((((.-444<AF4@F4<26+1)9E+<-6A
@M06628:26:000000000-CRM2J:1:1101:22563:6098 2:N:0:113
TAACCTTGCGGCCGTACTCCCCAGGCGGTCAACTTAGTGCGTTAGCTGCGCCACCCACGACTCAAGGTCACAGACGGCTAGTTGACATCGTTTACGGCGTGGACTACCAGGGTATCTAATCCTGTTTGCTCCCCACGCTTTCGTGCCTCAGTGTCAGTATTTGTCCAGGTAGCCGCCTTCGCCACTGATGTTCCTTCCAATCTCTACGCATTTCACCGCTACACTGGAAATTCCACTACCCTCTACAATACTCTAGTTTGCCAGTTCAAAATGCAGTTCC
+
GGGGGGGGGGGGEGGGGGGGGGGFGGGGGGDGGGGGFGGGGGGGGGGGGGGGGGGFGGEGGGGGGFGFGGGGFCFGEGG>FFFGGGGFGGGFFGGGGGGGGGGFGGFGGGGG<D@AEGFGGCGGGGCCFFGGGGGGGGDGGGGGGGG9FEF,D;CC9?DCFCFDCGFGGGGAGG*:EECF5?D3>=67:EGFFFFFFF+;DEC)119=>;7DG?EGFD>;(4?B7<028>9A>BAB<7??F),.54:2))4244A4<<AAA7AFF:6):<C/-69+.5).
@M06628:26:000000000-CRM2J:1:1101:5488:6154 2:N:0:113
TAACCTTGCGGCCGTACTCCCCAGGCGGTCTACTTATCGCGTTAGCTTCGCCACTAAAAGATCAAGTCTTCCAACGGCTAGTAGACATCGTTTACGGCGTGGACTACCAGGGTATCTAATCCTGTTTGCTCCCCACGCTTTCGCACCTCAGTGTCAATATCAGTCCAGGTAGTCGCCTTCGCCACTGGTGTTCCTTCCTATATCTACGCATTTCACCGCTACACAGGAAATTCCACTACCCTCTACTGTATTCTAGACTAGCAGTATCAGATGCAGTTCCA
+
FGGGGGGGGGGGGGGGGGGGGGGGGGGGGGGGGGGGGGGGGGGGGGGGGGDGGGGGGGGGGGGGGGGGGGGGGGGGGGGEGGGGGGFGGGGGGGGGCFGGGGGGGGFGGGGGFGGGGGGGGGGGGGGGGGGGGGGGGGGGGGGGGGGGGGGGGGGGGDGGGGGGGGGGGGGFGGGGGGGFGGGFFFGGGGGFFFFFFFFGFG?C8FFFF((:7<CGFD>;66<?F??BF0>>FFFFFFFF<<?:2<2).4426:><)9<A0124=FA<2-99A47:<<2)-
@M06628:26:000000000-CRM2J:1:1101:25477:6226 2:N:0:113
TAATCTTGCGACCGTACTCCCCAGGCGGATTGCTTAATCCGTTAGGTGTGTCACCGAACAGTATACTGCCCGATGACCGGCATTCATCGTTTACGGTGTGGACTACCAGGGTATCTAATCTTGTTTGCTCCCCACACTTTCGTACCTCAGCGTCAGTATCGAGTCAGTGAGCGGCCTTCGCCACTGGTGGTCCTCCAAATATCTACGATTTCCACCTCTCCACTTGGAATTCTACTCACCTCTGTCGCACTCTAGACTGATAGTTTGGGAGTCCGTTCTAG
+
F<FA9FGFFG@::FFFGGGED;@,@@FF7+,6:<F9,FEFFCCF@,<,9F<,<<66+68=F,<B,CFFC8FF++459,+@C==,:,54?D<+:CFGE=F:7FGEFF<F8+?EFFFA=3,E,@F<FC,,3,>+@83+@@D8>3@8+39,3@,15@CCCFGGE7A,733<,,<*****/=C)::88;A6C4*10)7+()(+22+@5+@@((/(+27>*)8)((9;A?)),:3:))..),-4024?)..4(((4,424)652.:26*=C)(4:G57*2:2:().
@M06628:26:000000000-CRM2J:1:1101:25460:6232 2:N:0:113
TAATCTTGCGACCGTACTCCCCAGGCGGAATGCTTAATCCGTTAGGTGTGTCACCGAACAGTATACTGCCCGACGACTGGCATTCATCGTTTACGGTGTGGACTACCAGGGTATCTAATCCTGTTTGCTCCCCACACTTTCGTACCTCAGCGTCAGTATCGAGCCAGTGAGCCGCCTTCGCCACTGGTGTTCCTCCAAATATCTACGAATTTCACCTCTACACTTGGAATTCCACTCACCTCTCTCGAACTCTAGACTGATAGTTTTGGAGGCAGTTCCAG
+
FFGGGGGGGGGGGGGGGGGGGGGGGGGGGGGGGGGGGGGGGGGGGGGGGGGGGGGGGGGGGGGGGGGGGGGGGGGGGGGGGGGGGGGGGGGGGGGGGGGGGGGGGGGFGGGGGGGGFGGGGGGGGGGGGGCFGGGGGGGFFGGGGGGGGGGGGGGGGGGGGG5CEFGGGGGFGGGGGGF>GGGEFFF>FGGFFFA;F8FD@FGFFFFDFFDFGFF78C<AEFFFFF7?AB?AAAABFF::????<<(:?B?AF2A<ABF:AAFFFFD?9?FE0<CGAFDB4
@M06628:26:000000000-CRM2J:1:1101:25445:6240 2:N:0:113
TAATCTTGCGACCGTACTCCCACGTCGTAATGCTTAATCCGTTAGGTGTGTCACCGAACAGTATACTGCCCGACGACTGGCATTCATCGTTTACGGTGTGGACTACCAGGGTATCGAATCCTGTTTGCTCCCCACACTTTCGTACCTCAGCGTCAGTATCGAGCCAGTGAGCCGCCTTCGCAACTGGTGTTCCTGCAATTATCTACGAATTGCACCTCTACACTTGTAATTGCACGCACCTCTCTCGAACTCTAGACTGATAGTTTTGGATGCAGTTACAG
+
E,FE,CF,,C76+@FF,:EG,,,+:9@+6C66C,CBF<,<66C,C6C,9,C,,69B6+6@C9<@5FE6C6EGGGGC:CFGG<F,FFD;EB,:45C=FGGGGC<FGF<F<F=F85@+4,@@B9F<A>8FDDF7C8EE+,,,@3D,>:99F?8C>EC+@,,3**@8C7>79EC>CCEEC?CFC*26A4?:47/+19+6AE60@799A8??622*3;@<AC3;C4=3/4/1.<)))))(-,(410<:?<008((6)6<<)6:)6)6@FGBF0(+0(19E6..4.
@M06628:26:000000000-CRM2J:1:1101:27006:6276 2:N:0:113
TAATCTTGCGACCGTACTCCCCAGGCGGTCTACTTAACGCGTTAGCTCCGAAAGCCACGGCTCAAGGCCACAACCTCCAAGTAGACATCGTTTACGGCGTGGACTACCAGGGTATCTAATCCTGTTTGCTCCCCACGCTTTCGCATCTGAGTGTCAGTGTCTGTCCAGGGGGCCGCCTTCGCCACTGGTATTCCTTCAGATCTCTACGCATTTCACCGCTACACCTGAAATTCTACCCCCCTCTACAGCACTCTAGTTCACCAGTTTCAAATGCAGTTCCG
+
GGGGGGGGGGGGGGGGGGGGGGGGGGGGGGGGGGGGGGGGGGGGGGGFGDGGGGGGGGGGGGGGGGGGGGGGGEGGGGGGGGGGGGGGGGGGGGGGGGGGGGGGGDFGGFGGGGGGGGGGGGGGGGDFGGGFFCGGGGGGGGGGGCDGGGGFCFGGGGGGGGGGFGGGGGG:DG:CGCGFFGC359C5:9CCF?FFF8FC>C+.=?<B>BBB>4<FFG;B>BFFFF?B0<AA>AA9<0:169?F<<2)5(8?FF246544:A?4@*69B<<=:6F+6645(
@M06628:26:000000000-CRM2J:1:1101:17067:6290 2:N:0:113
AACCTTGCGGCCGTACTCCCCAGGCGGTCAACTTAGTGCGTTAGCTGCGCCACCCACGACTCCAGGTCACAGACGGCTATTTGACCTCGTTTACGGCGTGGACTACCCGGGTATCTAATCCTGTTCGCTCCCCACGCTTTCGTGCCTCAGTGTCAGTATTTGGCCCGGTAGCCGCCTTCGCCACTGATGTTGCTTCCATTCCCTCCTCATTTCACCGATCACCTGGAAATTCCTCTACCCTCTACGCTACTCTAGTTTGCCCGTTCAAAATGCAGGTCC
+
,CFDCE,CFC7+@@FGGFDFEGGGGGGGEGGG9CD<F@C+BF:F9FFG:FEED<BFGGCCG:,,9E=<=FCGGF::CCF:<,C<,,9,++44AF++6>F+=83B<<D,@@@F+87C@,5@B,E>B,+4@,B3C>C**@*@,*4*>7?:<FGG,7,4B5,9E7,CG>)*4*)7*/5**/;:*/2:FGF71@F+79:?8@**++,*)((4)64*44;?*(-((((*4(43))664)).)).32412)((--(44))..6<):)))0*.,54E?2=9+(.:2
@M06628:26:000000000-CRM2J:1:1101:10991:6345 2:N:0:113
TAACCTTGCGGCCGTACTCCCCAGGCGGTCAACTTAGTGCGTTAGCTGCGCCACCCACGACTCAAGGTCACAGACGGCTAGTTGACATCGTTTACGGCGTGGACTACCAGGGTATCTAATCCTGTTTGCTCCCCACGCTTTCGTGCCTCAGTGTCAGTATTTGTCCAGGTAGCCGCCTTCGCCACTGATGTTCCTTCCAATCTCTACGCATTTCACCGCTACACTGGAATTCCCCTACCCTCTACAATACTCTAGTTTGCCAGTTCAAAATGCAGTTCCC
+
GGGGGGGGGGGGGGGGGGGGGGGGGGGGGGGGGGGGGGGGGGGGGGGGGGGGGGGGGGGGGGGGGGGGGGGGGGGGGGGGGGGGGGFGGGGGGGGGGGGGGGGGGGGGGGGGGGGFGGCFGGGGGGGGGGGGGGDGGGGGGGGGGGGGGGGGGGGGGGGGGGGGFGGGGGGFGGGGGGGF=DG>EFGGGGGFFFFFFFA7:E9;@CE;>DFAFFFGFD9(,3)4444:BFFFF),8?FF<2??7BFB<A0>B<AAFFF>A<<276*)6<>CBAF<CAAF2
@M06628:26:000000000-CRM2J:1:1101:19011:6367 2:N:0:113
CAATCTTGCGATCGTACTCCCCAGGTGGGACACTTATCACTTTCGCTTAGTCACTGAGATAAATCCCAACAACTAGTGTCCATCGTTTACGGCGTGGACTACCAGGGTATCTAATCCTGTTCGCTCCCCACGCTTTCGTCCATGAGCGTCAGTACATACGTAGTAGACTGCCTTCGCAATCGGTATTCTGTGTAATATCTATGCATTTCACCGCTACACTACACATTCTATCTACTTCCATATGACTCAAGTCAACCAGTATCAAAGGCAGTTCCATAGTT
+
FFFGGGGGGGGGGGGGGGGGGGGGGGGGGGGGGGGGGGGGGGGGGGGG>FGGGGGGFGGGGFGGGFGGGGGGGGGFGGGGGGGGGFGGGGGGGGFGGGGGGGGGGGGGGGGGGGGGGGGGGGGDE@EDEFGGGGEGGGGDCGGGCDF6FC7CDFFFGGGGGGGEGGG@7DCFGGGGDGDA<FDEFFGGGGFFA9=CFEFG7E,9FFCE?EFFDFBCDGB>@EFFAEC?CCFFF);CE?<<?CCEE<CF3@EEFCCE1<769AA?BG>068C76F++)6356
@M06628:26:000000000-CRM2J:1:1101:17856:6486 2:N:0:113
TAACCTTGCGGCCGTACTCCCCAGGCGGTCAACTTAGTGCGTTAGCTGCGCCACCCACGACTCAAGGTCACAGACGGCTAGTTGACATCGTTTACGGCGTGGACTACCAGGGTATCTAATCCTGTTTGCTCCCCACGCTTTCGTGCCTCAGTGTCAGTATTTGTCCAGGTAGCCGCCTTCGCCACTGATGTTCCTTCCAATCTCTACGCATTTCACCGCTACACTGGAAATTCCACTACCCTCTACAATACTCTAGTTTGCCAGTTCAAAATGCATTTCC
+
GGGGGGGGGGGGGGGGGGGGGGGEGGGGGGGGGGGAEEFGFGGGGGGGGGGGGGFGGGGEDCGGFGFDFGGGGGGGGGCFFFGGFEGGGGGGGGGGGGGGGGCFFEFGEFGGFGF9FGCFDFGGGGDDFDFFGGGG:8CGGGGG7F>AF7BCFGGCFGGGGGF2@C9CC:CFDGC8?CGFGGDAAADFGFD7:?AEFFF7+=@6CF<((37>D<?FFDFBFB?7=<1::2AAFAABD7:B?)4?AF)459B<2<A<<<:)4466?>44A<?B7*0+64<A
@M06628:26:000000000-CRM2J:1:1101:26563:6510 2:N:0:113
TAACCTTGCGGCCGTACTCCCCAGGCGGTCAACTTAGTGCGTTAGCTGCGCCACCCACGACTCAAGGCCACAGACGGCTAGTTGACATCGTTTACGGCGTGGACTACCAGGGTATCTAATCCTGTTTGCCACCCACGCTTTCGCGCCTCAGTGTCAGTTTTTGTCCAGGTAGCCGCCTTCGCCACTGATGTTCCTTCCAATCTCTACGCATTTCACCGCTACACCGGAAATTCCACTACCCTCTCCAATACTCTAGTTTGCCAGTTCAAAATGCTTTTCC
+
E@F@E,ECAF@CBFFGFGGGGCC7,:@@@@,:CDF@E69C6FFGGEFGGCCFGG<:FG:+4BFGC,,,:B==,,:+B:7BF?,CEFF9AC9<4A?=++>FFG+<FFGB8FE7<,=,,@,@BGFGGGAD@,,8DEFC+8:AE9C*5*38*<D,5>C?EF,6>FE<BF988C,***4*:=1/5CC)>A8:;E76A7@);,+3+2477+91(-4@*<AF4/279>FB)-43(4<4<26AB(3482(((.5(),,55<)..-:4AF4)97<4997049++).44
@M06628:26:000000000-CRM2J:1:1101:21873:6552 2:N:0:113
TAATCTTGCGACCGTACTCCCCAGGCGGTACACTTAATGTGTTAACTGCATTACTGCAAGGTCTAGCCTCACAACAACTAGTGTACATCGTTTAGGGCGTGGACTACCAGGGTATCTAATCCTGTTTGCTCCCCACGCTTTCGCGTCTCAGCGTCAATAATGTTCCAGTAGATCGCCTTCGCAATCGGTATTCCTTCTGATCTCTACGGATTTTACCCCTACACCAGAAATTCCATCTACCTCTCCCATATTCTAGGTAAGCAGTTTTCAAAGCAGTTCAA
+
GGGGGGGGGGGGGGGGGGGGGGGGGGGGGGGGGGGGGGGGGGGGGGGGGGGGGGGGGGGGGGGGGGGGGGGGGGGGGGGGGGGGGGGGGGGGGGGGGGGGGGGGGGGGFGGGGGGGGGFGGGGGGGGGGGGGGGGGGGGGGDGEGGGGGGFGGEGGGGGAFFFGGGGFFCEAFGGGGGDFGGGEFFGGGGGFFFFFFFF7FFGFFFEF=2@EFEFFFGFFFFFFFF<;@)93??CFC>C>@)=@FF04AB<<FFF4><243?BF7C<A>BDF9@8?><2)5
@M06628:26:000000000-CRM2J:1:1101:22001:6580 2:N:0:113
TAACCTTGCGGCCGTACTCCCCAGGCGGTCAACTTAGTGCGTTAGCTGCGCCACCCACGACTCAAGGTCACAGACGGCTAGTTGACATCGTTTACGGCGTGGACTACCAGGGTATCTAATCCTGTTTGCTCCCCACGCTTTCGTGCCTCAGTGTCAGTATTTGTCCAGGTAGCCGCCTTCGCCACTGATGTTCCTTCCAATCTCTACGCATTTCACCGCTACACTGGAAATTCCACTACCCTCTACAATACTCTAGTTTGCCAGTTCAAAATGCATTTCC
+
GGGGGGGGGGGGGGGGGGGGGGGGGGGGGGGGGGGGGGGGGGGGGGGGGGGGGGGGGGGGGGGGGGGGGGGGGGGGCFFGGGGGGGGGGGGGGGGGGGGGGGGGGGGGGGGGGGFFGGGGGGGGGGGGGGGGGGGGCEGGGGGGGGGGGGGGGGGGGGGGGGGGGGGGGGGFGGGGGGDFDCGEEFGFG?DFFEFEFFFCCFFCF=;?@;@AGE5:?3;>0>F??B7?FBFFF<A<A031:23?)6<2497A3>>4<<>):79:F=).45E=A*++.5<A
@M06628:26:000000000-CRM2J:1:1101:20202:6606 2:N:0:113
TAACCTTGCGGCCGTACTCCCCAGGCGGTCTACTTATCGCGTTAGCTTCGCTACTCACGGATTAAATCCACAAACAGCTAGTAGACAGCGTTTACGGTGTGGACTACCAGGGTATCTAATCCTGTTCGCTACCCACACTTTCGCACATGAGCGTCAGTTACTGACCAGGGAGTCGCCTTCGCCACTGATGTTCCTCCAGATATCTACGCATTTCACCGCTACACCTGGAATTCCACTCCCCTCTCCAAAACTCCAGCCTCCCCTTTCTAAATGCATTTCC
+
GGGGGGGGGGGGGGGGGGGGGGGGGGGGEGGGGGGGGFGGGGGGGGGFGGGFGGGGGGGGGGGFECFGG,EFGGGADFFFGGF?FDFGGCFFE+BFGGGDGGCFFGGGGGGEFFCDFG;DGGG,EFGGDEDGCGFGGEFFGFGG8FCF3AFF8>EEGGGGDEGFDF6;*>:A9D7E=CDF5<D):6D:FCGFFF=>ADA7FECECFE;013>CEEGFD(9694:72?(4(40:A24)8?F?78.4,)4)((.))5,5(((.(()00)65:9624E+64>D
@M06628:26:000000000-CRM2J:1:1101:5182:6611 2:N:0:113
TAATCTTGCGACCGTACTCCCCAGGCGGTACACTTAATGTGTTAACTGCATTACTGCAAGGTCTAGCCTCACAACAACTAGTGTACATCGTTTAGGGCGTGGACTACCAGGGTATCTAATCCTGTTTGCTCCCCACGCTTTCGCGTCTCAGCGTCAATAATGTTCCAGTAGATCGCCTTCGCAATCGGTATTCCTTCTGATCTCTACGGATTTTACCCCTACACCAGAAATTCCATCTACCTCTCCCATATTCTAGATAATCAGTTTTCAAAGCAGTTCAA
+
FEGFCFGFGGDGGGGGCFGGGGFEFFFGFGGGGGGFFGGGGGGGGGGGG,CFGGGFGGGGGGGGGGGGGFFGGGGGGGFFF@<EFGFGGGGF@FFFFGGGGGGGGGGD=FDGFGGFFGFFFGGGGGGGGGFDFGGGG68@EFGEGGGGFEGFGGDEGGGFGGGAGG9FGFFFGGGGGEGF5DC@EFGGGGFFFEC?FEACGGGFFFEFD=0BFECFFG<??DFFFF;0;4>CEFEE3<6;77A3@FF?A(-6:AAA2:4<2<4?FGFFFF?FFF6A4))6)
@M06628:26:000000000-CRM2J:1:1101:13445:6622 2:N:0:113
TAACCTTGCGGCCGTACTCCCCAGGCGGTCAACTTAGTGCGTTAGCTGCGCCACCCACGACTCAAGGTCACAGACGGCTAGTTGACATCGTTTACGGCGTGGACTACCAGGGTATCTAATCCTGTTTGCTCCCCACGCTTTCGTGCCTCAGTGTCAGTATTTGTCCAGGTAGCCGCCTTCGCCACTGATGTTCCTTCCAATCTCTACGCATTTCACCGCTACACTGGAAATTCCACTACCCTCTACAATACTCTAGTTTGCCAGTTCAAAATGCAGTTCC
+
GGGGGGGGGGGGGGGGGGGGGGGDGGGGGGGGGGGGGGFGGGGGGGGGGGGGGGGGGGGEEEGG<FGFGFGGGCGGGGDGGFGGGGGGGDFGFGGGEFEGGGGGGGGGFFGGFGFFGGDGGGFGGGGGGGGGGGGGDGGGGGCDGGGFGFF:>FFGGGFGGGGGGGGGFGCFC8:CEGDA?DGEEAGGGGGFFCFEF@FCGGGFFFE<FFFDFF?GFG9099>BFB7<:AFAFF<<:(7<B7<73<A7A<?<BAAA<A><AAA)<FFFA9FFB?F+6<4>
@M06628:26:000000000-CRM2J:1:1101:26618:6673 2:N:0:113
TAATCTTGCGACCGTACTCCCCAGGCGGTCTACTTAACGCGTTAGCTCCGAAAGCCACGGCTCAAGGCCACAACCTCCAAGTAGACATCGTTTACGGCGTGGACTACCAGGGTATCTAATCCTGTTTGCTCCCCACGCTTTCGCATCTGAGTGTCAGTGTCTGTCCAGGGGGCCGCCTTCGCCACTGGTACTCCTTCAGATCTCTACGCATTTCACCGCTACACCTGAAATTCTACCCCCCTCTACAGCACTATAGTTCACCAGTTTCAAATGCAGTTCCG
+
GGFGGGGGGGGGGGGGGGGGGGGGGGGEF:FGGGGGGGGGDGGGGGGGGGGCECEAGG@>EFGGGC<FFGGGGG7=FCFGF?FEFG99FGGDFGGGGGGGEG7=F?<FGGCCEEB,CE;=DGCFGGFFGFGGEEGG@>EEGFGEEGGC=CGG<FG9?FEGGGGGGGCF?EC))?E5==CA=CC>E)*5C?+;A@F<FF=*?G99?64:03:BDAAGFG9>062?FF>:04)-69<A)813;>2(8<2>:(28).))6>FDF<>4@7494)394@++.4<D(
@M06628:26:000000000-CRM2J:1:1101:11018:6749 2:N:0:113
TACTCTTGCGACCGTACTCCCCAGGCGGTCTACTTAACGCGTTAGCTCCGAAAGCCACGGCTCAAGGCCACAAACTCCAAGTAGACATCGTTTACGGCGTGGACTACCAGGGTATCTAATCCTGTTTGCTTCCCACGCTTTCGCATCTTAGTGTCAGGGTCTGTCCCGGGGACCGCCTTCCCCACTGGTATTCCTTCAGATCCCTACGCATTTTCCCCCTACACCTGAAAATCTCCCCCCCTCCACCGCACTCCAATTCCCCTGTTTCAGATGCCTTTCC
+
9F,EFGGGGGG@G+BFGG<FGGGGGGGG:+BFGGGGGGGGGGGGGGG,,,88@6,<<E+68+,,5,,C4444,,955B59:?@?,C,99?FFGFGBF=+@@F=,58>F,AFG=<,@,:E:DF9<3CD8@,,6DG9:+3+@F,43**33,25=9>23,,,24D;2@F,/@*/))**/=*:6*2>));*;;+1@7?FFA)+;700()1,(,(-<D))*9*,-,440<:((23).,4)-,((,4((((,((,(-(,()(.:A244(09>A)))+*.*0+).)-
@M06628:26:000000000-CRM2J:1:1101:7800:6776 2:N:0:113
TAACCTTGCGGCCGTACTCCCCAGGCGGTCAACTTAGTGCGTTAGCTGCGCCACTCACGTCTCAAGGACACAAACGGCTAGTTGACATCGTTTACAGCGTGGAATACCAGGGTATCTACTCCTGTTTGCTCCCCACGCTTTCGTTCCTCAGCGTCCGTATCTGTCCAGGTGGCCGCCTTCGCCACTGACGTTCCTTCCAATCTCTACGCATTTCACCGCTACACTGGAAATTCCACCACCCTCTACAGTACTCTACTTTGCCAGTTCAAAATGCAGTTCC
+
@EEFFED,6@:7@C@,BFEFGGG>@FEG@@FGGFGFDGAFECB:FCFEGBFCF:FGGGGFF?=E<<F,==FG7FGEFG7=E9,E<AEF??AEBFA,A=+F+@8,5CEF,ACCGD8D,=,@DFAD<EDCGD@D+C?CGEGDGGDFGGGG,<,AC::*@FFGGGFGCG97@D6?4;1@C=7;?D4?BFGG*/8>4=+7F@6C1:967AC;>0;5:?CFFD1911)4/58:0<64AA<><13?0??:):)5.)6.4<2)).))6))0/0--)6A7<*9<-)--
@M06628:26:000000000-CRM2J:1:1101:8221:6849 2:N:0:113
TAACCTTGCGGCCGTACTCCCCAGGCGGTCTACTTATCGCGTTAGCTTCGCCACTAAGTCATTACAACCCAACGGCTAGTAGACATCGTTTACGGCGTGGACTACCAGGGTATCTAATCCTGTTTGCTCCCCACGCTTTCGCACCTCAGTGTCAGTATCAATCCAGAGTGTCGCCTTCGCCACTGATGTTCCTTCCTATATCTACGCATTTCACCGCTACACAGGAAATTCCACACTCCTCTATCGTACTCTAGCCTGCCAGTATCGGGTGCAATTCCAAG
+
GGGGGGGGGGGGGGGGGGGGGGGGGGGGFGGGGGGGGGGGGGGGGGGGGGGGGGFGGGGGGGGGGGGGGGGGGGGGGGGGGGGGGGGGGGGGGGGGGGGGGGGGGGGGGGGGGGGGGGGGGGGGGGGGGGGGGGGGGEGGGGGGGFGCFGGGGGGGGGGGFFGGGGGGGGGFGGGDGGGDECGF4?FGGCFFFFFFFFFGGGGFFF@DFF<ADEE<DDFFFF?FFFFFFFFFFFFF::?AB924<3??FBAFFFA:9(4?BF?F4C021<55>=9+6<AB2
@M06628:26:000000000-CRM2J:1:1101:15466:6942 2:N:0:113
TAACCTTGCGGCCGTACTCCCCAGGCGGTCAACTTAGTGCGTTAGCTGCGCCACCCACGACTCAAGGTCACAGACGGCTAGTTGACATCGTTTACGGCGTGGACTACCAGGGTATCTAATCCTGTTTGCTCCCCACGCTTTCGTGCCTCAGTGTCAGTATTTGTCCAGGTAGCCGCCTTCGCCACTGATGTTCCTTCCAATCTCTACGCATTTCACCGCTACACTGGAAATTCCACTACCCTCTACAATACTCTAGTTTGCCAGTTCAAAATGCAGTTCC
+
FFGGGGGFGG7CEGGGCFGFE@FCDEFG@FCGFFGAAFFEGBEFCEFCFDGG7?<FEEEGGGGC8CCGCFEE9FFE+CFGFF9FFDFGG7A?4FE7?C>FE:7FEECFCC7+><DFDG9EGE=FGGGG,@EE?CCC:6CGGCCGGG7,DF85DGGGGF:;CG:D@F;7?DC6D7CG55CF5CC)58>CD9C8F?FEF;A:F7EEFFE@>DFF7E5C6C139>DFFF:40)6:<<B4>??F????<24<<2?4<<)):AB<949)004)6.<*-6+<-))5
@M06628:26:000000000-CRM2J:1:1101:12222:6974 2:N:0:113
TAACCTTGCGGCCGTACTCCCCAGGCGGTCAACTTAGTGCGTTAGCTGCGCCACCCACGACTCAAGGTCACAGACGGCTAGTTGACATCGTTTACGGCGTGGACTACCAGGGTATCTAATCCTGTTTGCTCCCCACGCTTTCGTGCCTCAGTGTCAGTATTTGTCCAGGTAGCCGCCTTCGCCACTGATGTTCCTTCCAATCTCTACGCATTTCACCGCTACACTGGAAATTCCACTACCCTCTACAATACTCTAGTTTGCCAGTTCAAAATGCAGTTCC
+
FFGGGGGFGGEGGGGGGGGGGGGGGGGGGGCFGGGGEGFFGGGGGFGGGGC?FEFFEFEFGDFGGGGFGGFGGGGECGCEDFFGGF9=F=ADGGGGFE@CBB7CFEDFGG7C><DDDEDFGGFEFFFGGCBF@EF8<CC9DFGG@FFGFC@@DFGGGFDFFFGC;FD>FFCFGFCCEGCFGGGFEFGGGFFF6CFF65@;@F?C@A>7@;@F79CGFG69FFFBFDB?:>FFFFFFFF?<<?FF)6<2A):<?ABBFFF>D799?DAF<FGFBFFDAFA4
@M06628:26:000000000-CRM2J:1:1101:3890:6976 2:N:0:113
TAATCTTGCGACCGTACTCCCCAGGCGGAATGCTTAATCCGTTAGGTGTGTCACCGAATAGCATGCTACCCGACGACTGGCATTCATCGTTTACGGTGTGGACTACCAGGGTATCTAATCCTGTTTGCTCCCCACACTTTCGCACCTCAGCGTCAGTATCGAGCCAGTGAGCCGCCTTCGCTACTGGTGTTCCTCCGAATATCTACGAATTTCACCTCTACACTCGGAATTCCACTCACCTCTCTCGAACTCAAGACCAGGAGTTTAAGAGGCAGTTCCAG
+
EFEFGGGGGGCGGEGGGGGGGGGGGGGGGGGGGGGGGGGFGGGGGGGGGGGGGGGGGDGFGGGGFGFEGGGGGGGGGGGGFGGFGGGCGGGGGE=CFFGGC9FGDECECFGGDFFGFFFAFGGGGGGAFFDGGGGGGFGGGGGGGGGGGFFGGEEGG9@C?7EGGGGCF99AFDGGGGG4E*7?FAFFFF3A+);;:(:CDGGFFFD?2;?FC?E2/;@F>AFAFFFF:?:B))4288?F<?<?FF:23<0:2(34:((416<F?C<BAF?@0)2*6))).
@M06628:26:000000000-CRM2J:1:1101:3897:6992 2:N:0:113
TAATCTTGCGACCGTACTCCCCAGGCGGAATGCTTAATCCGTTAGGTGTGTCACCGAATAGCATGCTACCCGACGACTGGCATTCATCGTTTACGGTGTGGACTACCAGGGTATCTAATCCTGTTTGCTCCCCACACTTTCGCACCTCAGCGTCAGTATCGAGCCAGTGAGCCGCCTTCGCCACTGGTGTTCCTCCGAATATCTACGAATTTCACCTCTACACTCGGAATTCCACTCACCTCTCTCGAACTCAAGACCAGGAGTTTAAGAGGCAGTTCCAG
+
GGGGGGGGGGGGGGGGGGGGGGGGGGGGGGGGGGGGGGGGGGGGGGGGGGGGGGGGGGGGGGGGGGGGGGGGGGGGGGDGGGGGGGGGGGGGGGGGGFGGGGGGGGGGFGGGGDFGFGGGGGGGGGGGGGFEGGGGGGGGGGGGGG+BFGGGG5CEGGGGGGGGGGGGGGGFFGGGGGFFGGCAFFGG5EGFFFFFFF>C54AEFF7@DDFFGFCGA4;AFF?)7:?>F??4AFFA??B:?:37<<8?FF?4>777:71?:::FFF29AAFF0);EBF>46
@M06628:26:000000000-CRM2J:1:1101:3878:6993 2:N:0:113
TAATCTTGCGACCGTACTCCCCAGGCGGAATGCTTAATCCGTTAGGTGTGTCACCGAATAGCATGCTACCCGACGACTGGCATTCATCGTTTACGGTGTGGACTACCAGGGTATCTAATCCTGTTTGCTCCCCACACTTTCGCACCTCAGCGTCAGTATCGAGCCAGTGAGCCGCCTTCGCCACTGGTGTTCCTCCGAATATCTACGAATTTCACCTCTACACTCGGAATTCCACTCACCTCTCTCGAACTCAAGACCAGGAGTTTAAGAGGCAGTTCCAG
+
GGGGGGGGGGGGGGGGGGGGGGGGGGGGGGGGGGGGGGGGGGGGGGGGGGGGGGGGGGGGGGGGGGGGGGGGGGGGGGGGGGGGGGGGGGGGGGGGGGGGGGGGGGGGGGGGFFGGGFGFFGGGGGGGGGGGGGEGGGGGGCCCGG?FGGGGGGGGGFGFGGGGGGGGGDFFGGGGDGGFGGGFFFGG4EGFFFFFFFFGFFGFFFFFFF@A7CEGFG@A<AFFF??B::74<BF<?0?FB?>??7?08?FFDFFF?B:?04<FFFFA>AFF63?C44)56
@M06628:26:000000000-CRM2J:1:1101:9349:7041 2:N:0:113
TAACCTTGCGGCCGTACTCCCCAGGCGGTCGACTTAGTGCGTTAGCTGCGCCACCCACGACTCAAGGTCACAGACGGCTAGTTGACATCGTTTACGGCGTGGACTACCAGGGTATCTAATCCTGTTTGCTCCCCACGCTTTCGTGCCTCAGTGTCAGTATTTGTCCAGGTGGCCGCCTTCGCCACTGATGTTCCTTCCAATCTCTACGCATTTCACCGCTACACTGGAAATTCCACTACCCTCTACGATACTCTAGTTTGCCAGTTCAAAATGCAGTTCC
+
GGGGGGGGGGGGGGGGGGGGGGGGGGGGGGGGGGGGGFGGGGGGGGGGGGGGGGGGGGGGGGGGGGGFGFGGGFFEGGGGGGGGGGGGGGGGGGGGGGGGGGGGGGGGFGGGGGGGGGGGGGGGGGGGGGGGGGGGGGGGGGGFDFGCBFGGGDCCCE@FFGGFEGFGGFFFGGGGGGGF*9CEFFGCFGGFFFFFFDF:@694AA>?@?(8*:<G?D>>BF7?F??BFFA>A2))6?FBB?6?FFF<BFFFF<>BB<A4<29:@GFFFFF4269+644<
@M06628:26:000000000-CRM2J:1:1101:14980:7044 2:N:0:113
TAATCTTGCGACCGTACTCCCCAGGCGGTCTACTTAACGCGTTAGCTCCGAAAGCCACGGCTCAAGGCCACAACCTCCAAGTAGACATCGTTTACGGCGTGGACTACCAGGGTATCTAATCCTGTTTGCTCCCCACGCTTTCGCATCTGAGTGTCAGTGTCTGTCCAGGGGGCCGCCTTCGCCACTGGTATTCCTTCAGATCTCTACGCATTTCACCGCTACACCTGAAATTCTACCCCCCTCTACAGCACTCTAGTTCACCAGTTTCAAATGCAGTTCCG
+
GGGGGGGGGGGGGGGGGGGGGGGGGGGGGGGGGGGGGGGGGGGGGGGGGGGGGGGGGGGGGGGGFGGGGGGGGGGGGGGGGGCGGGGGFGGGGGGGGGGGGGGGGGGGGGGGGGGGGGFGGFGGGGGGGGGGGGGGGGGEGGGGGGGGFFGGGGGGGGGGGGGGGGG4EEEFGCGGGGGFFGGFFFGGFFGFFFFEF@F7CGFAFFFFFFFBFFFFFGFF>>?BFBF(4<A<BBDF<?B9BBFF<FA)48:0:945:AFFAAF>BF24>>F?6@C+6:<<,
@M06628:26:000000000-CRM2J:1:1101:18155:7119 2:N:0:113
TAACCTTGCGGCCGTACTCCCCAGGCGGTCAACTTAGTGCGTTAGCTGCGCCACCCACGACTCAAGGTCACAGACGGCTAGTTGACATCGTTTACGGCGTGGACTACCAGGATATCTAATCCTGTTTGCTCCCCACGCTTTCGTGCCTCAGTGTCAGTATTTGTCCAGGTAGCCGCCTTCGCCACTGATGTTCCTTCCAATCTCTACGCATTTCACCGCTACACTGGAAATTCCACTACCCCCTACAATACTCTAGTTTGCCAGTTCAAAATGCATTTCC
+
CGFC@EFDECB@7@C@FF<C8C@CFFBFGF@GG9CEE,,<+@F7FEGFF77@==66CFF+CF=8,9BCC=FFFFG::>>+?5<C@?F=D:AE+=5=FECGCD==,8,87AF+7>EFC8>:BDDDFFE@DCGF++,8++B7CGG@*6*;@,@2:@:;?F;FGGGFG9D4DGF*;:E5CCC4=/9:AFG*;1;A=?778@;+;6+4@@E0901:C<)7=*,-26)3@3(40392<2)62(,3(-(4(,5<<9?ABB9)).5)286?FG26AAC6-/<7>46)
@M06628:26:000000000-CRM2J:1:1101:11216:7131 2:N:0:113
TAACCTTGCGGCCGTACTCCCCAGGCGGTCAACTTAGTGCGTTAGCTGCGCCACCCACGACTCAAGGTCACAGACGGCTAGTTGACATCGTTTACGGCGTGGACTACCAGGGTATCTAATCCTGTTTGCTCCCCACGCTTTCGTGCCTCAGTGTCAGTATTTGTCCAGGTAGCCGCCTTCGCCACTGATGTTCCTTCCAATCTCTACGCATTTCACCGCTACACTGGAAATTCCACTACCCTCTACAATACTCTAGTTTGCCAGTTCAAAATGCAGTTCC
+
FFGFGGGGGGGGGGGGGGGGGGGGGGGGGGGGGGGGGGGGGGGGGGGGGGGGGGGGGGGGGGGGGGGGGGGGGGGGGGGGGGGGGGFGGGGGGGGGEGGGGGGGGGGGGGGGGGGFGGGGGFGGGGGGGGGGGGGGGGGGGGGGFGFFGGGGGGGGGGFGGFGGGGDGFFGFGGGGGGGF7DG>EFGGGGFFF?CEFFF=:CGCFFF@FFFAFCCFFGFFF9??BD??7A2:<ABFFF??8??FFFF<AA7A?<<6<>)4<AA?:FA9A2CFAFF?<6>A
@M06628:26:000000000-CRM2J:1:1101:5973:7176 2:N:0:113
TAACCTTGCGGCCGTACTCCCCAGGCGGTCAACTTAGTGCGTTAGCTGCGCCACCCACGACTCAAGGTCACAGACGGCTAGTTGACATCGTTTACGGCGTGGACTACCAGGGTATCTAATCCTGTTTGCTCCCCACGCTTTCGTGCCTCAGTGTCAGTATTTGTCCAGGTAGCCGCCTTCGCCACTGATGTTCCTTCCAATCTCTACGCATTTCACCGCTACACTGGAAATTCCACTACCCTCTACAATACTCTAGTTTGCCAGTTCAAAATGCAGTTCC
+
FGGGGGGGGGGGGGGGGGGGGGGGFFGGGGGGGGGGGGGGGGGGGGGGGGGGGGGGGGGEGGGGGGGGGGGGGGGGCGGGGGGGGGGGGGGGGGFGGGGGGGGGGGGGCGGGGGGACEFFFGGGGGGGGGGGGGGGGGGEGGGGFGFCAGFFGGCFGGDGGGGGGGCFEFG4FDGE5=DFGGGFFFGFGGGFFFFFF(:CCGC3AFE0;;?E>EEGFG>9>BFBFF:?FBF26<AFFBBFBFFFFFFFAFFB7A2:AD<<27A@?><BFFEF<*<<A):B
@M06628:26:000000000-CRM2J:1:1101:26090:7180 2:N:0:113
TAACCTTGCGGCCGTACTCCCCAGGCGGTCAACTTAGTGCGTTAGCTGCGCCACTCACGTCTCAAGGACACAAACGGCTAGTTGACATCGTTTACGGCGTGGACTACCAGGGTATCTAATCCTGTTCGCTCCCCACGCTTTCGTTCCTCAGCGTCAGTATCTGTCCAGGTGGCCGCCTTCGCCACTGATGTTCCTTCCAATCCCTACGCATTTCACCGCTACACTGGAAATTCCACCCCCCTCTCCACTACTCTAGTTTGTCAGTTTCAAATGTATTTCCA
+
GGGGFFEGGEC+@FC@FFFGGGGGGGGG@@,CFFGG<FAFGEGGGGGFGEGGCEGGGGGFFGFAG@G,CFGFGGGDGGEGFGGG9F<EFGGG<FGGG@ECF7FFGGGG<FC@FDGFGGFGGGGGGG,@EEDCFG8EDGGGGD>8:FFGCCCFGEGECFFEEFGGGG9>?DFFGDEGDEGF53CAFFGGDGGFFCFCFFF+:?*.=437>(8>DFF79*3>1>??*).422>D6-64((((-,4:714(..,4:<).5:))(.)18C))69<*.*+0).4.)
@M06628:26:000000000-CRM2J:1:1101:26070:7190 2:N:0:113
TAACCTTGCGGCCGTACTCCCCAGGCGGTCAACTTAGTGCGTTAGCTGCGCCACTCACGTCTCAAGGACACAAACGGCTAGTTGACATCGTTTACGGCGTGGACTACCAGGGTATCTAATCCTGTTCGCTCCCCACGCTTTCGTTCCTCAGCGTCAGTATCTGTCCAGGGGGCCGCCTTCGCCACTGATGTTCTTTCCACTCTCTACGCATTTCACCGCTACACTGGAAATTCCACCACCCTCTACAGTACTCTAGTTTGCCAGTTCAAAATGCAGTTCCA
+
GGGEFGGGGG@FGGGGGGGGGGGGGGGGCFEGGGGGGGGGGGGGGGGGGGGGGGG8CFGFDFGGGDG<FDFFGGGCGGFGGGGGAFGGGGGGGGGGGGGGGGGGGGGGGGGGGGGGFDGGGGFGGGCGGGGGGG8CECGCGGG58FFEFFG,@EG5:FGC:D,>DFG4,1::4CEEECDF5CDADFGCGFFFF)ACA<F*:6C:?FA?081BFA<CB*29BB?FF<7?B24465)6((,4?1:?FF2.6:)64:AA<)6445A4@GFAF<+/56<+.:AF2
@M06628:26:000000000-CRM2J:1:1101:16614:7194 2:N:0:113
TAATCTTGCGACCGTACTCCCCAGGCGGTCTACTTAACGCGTTAGCTCCGAAAGCCACGGCTCAAGGCCACAACCTCCAAGTAGACATCGTTTACGGCGTGGACTACCAGGGTATCTAATCCTGTTTGCTCCCCACGCTTTCGCATCTGAGTGTCAGTGTCTGTCCAGGGGGCCGCCTTCGCCACTGGTATTCCTTCAGATCTCTACGCATTTCACCGCTACACCTGAAATTCTACCCCCCTCTACAGCACTCTAGTTCACCAGTTTCAAATGCAGTTCCG
+
GGEGGGGGGGGGGGGGGGGGGGGGGGGGGGGGGGGGGGGGGGGGGGGGGGGGGGGGGGGGGGGGGGGGGGGGGGGGGGGGGGGGGGGGGGGGGGGGGGGGGGGGGGGGGGGGGGGGGGGGGFGGGGGGGGGGGGGGGGGGGGGGGGGGGGGGGGGGGGGGGGGGGGGCFGGFGGGGGGGFGGGBFFGGGCF@FFFFF>FGGGGFFFFFFFB5DFFGFGFF>>?BFFF:7<AADAFFFF:9>FFFFFF?B77>?FAAFAFABFF>FFBAFBCF29C+9AA4,
@M06628:26:000000000-CRM2J:1:1101:16606:7214 2:N:0:113
TAATCTTGCGACCGTACTTCCCAGGCGGTCTACTTAACGCGTTAGCTCCGAAAGCCACGGCTCAAGGCCACAAACTCCAAGTAGACCTCGTTTACGGCCTGGACTACCAGGGTATCTAATCCTGTTTGCTTCCCACGCTTTCGGATCTGAGTGTCAGTGTCTGTCCAGGGGACCGCCTTCGCCACTGGGTTTTCTTCCGATCTTCTATCCTTTCCCCGGCACCCCTGAAATTCTACTCCCCCCTACCGCACCCTTGTTCCCCAGTTTTAAACTCATTTC
+
,E6FFGGGGGGEG+FGGG,FGGGGGGGGDCFGGGGGGFGGGGGGGGG9,BF6F>86:E+:>+4,5,5C8,9:?,B,5B,49C,9<F,,,+4:F+9++6+B<F,=<46A,AFGDD=6==F8>FDB7@F,,,,CDFB=+3>EGG6+++397,3=,,,,5373,@,5@D;*5*7*/*1*C*?*/*:)/;9C*2*8)78?A))1*/*)+3)))()1@9.*7)((-4((711(4A)664)6))(.2663((((,(((((((.49))4(.)*.)))+*)1++).)
@M06628:26:000000000-CRM2J:1:1101:11797:7288 2:N:0:113
TAACCTTGCGGCCGTACTCCCCAGGCGGTCAACTTAGTGCGTTAGCTGCGCCACCCACGACTCAAGGTCACATACGGCTAGTTGACATCGTTTACGGCGTGGACTACCAGGGTATCTAATCCTGTTTGCTCCCCACGCTTTCGTGCCTCAGTGTCAGTATTTGTCCAGGTAGCCGCCTTCGCCACTGATGTTCCTTCCAATCTCTACGCATTTCACCGCTACACTGGAAATTCCACTACCCTCTACAATACTCTAGTTTGCCAGTTCAAAATGCAGTTCC
+
GGGGGGGGGGGGGGGGGGGGGGGGGGGGFGEGGGGGGGGGGGGGGGGGGGGGGGGGGGGGGGGGFGGGGGGGGGGGGGGGGGGGGGGGGGGGGGGGGGGGGGEGGGGGCGGFFDGGGGGGFGGGGGGGGGGGGGGGCEGGGGGGGGGGGGGGGGGGGGCFCFGGGGG>FGGFGGGGGGGFGGGFFFGFGGGAFFFFFFF7DGGFFFE?BDDFC?EGA<>FFFFFFF7<B2BBFAFFFFFFFBFBBA44<)5>FAFBABABAFA9@26994<72=C9<B<A
@M06628:26:000000000-CRM2J:1:1101:8084:7294 2:N:0:113
TAATCTTGCGACCGTACTCCCCAGGCGGTCTACTTAACGCGTTAGCTCCGAAAGCCACGGCTCAAGGCCACAACCTCCAAGTAGACATCGTTTACGGCGTGGACTACCAGGGTATCTAATCCTGTTTGCTCCCCACGCTTTCGCATCTGAGTGTCAGTGTCTGTCCAGGGGGCCGCCTTCGCCACTGGTATTCCTTCAGATCTCTACGCATTTCACCGCTACACCTGAAATTCTACCCCCCTCTACAGCACTCTAGTTCACCAGTTTCAAATGCAGTTCC
+
GGGGGGGGGGGGGGGGGGGGGGGGGGGGGGGGGGGGGGGGGGGGGGGGGGGGGGGGGGGGGGGGGGGGGGGGGGGGGGGGGGGGGGGGGGGGGGGGGGGGGGGGGGGGGGGGFGGGGGGGGFGFGGGGGGGGGGGGGGGGGGGGGGGGGGGGGGGGGGGGGGGGGGGGGGGDGGDGGEGF=DG5>AGF>FGFFEFFFFFDFGGFFFFFFBFDFDBFFGBBBF?FF<?7?BA>DF<<><<B916?3<A:>:<?B2495AA4<B779*:)64+74*<0944A
@M06628:26:000000000-CRM2J:1:1101:21638:7331 2:N:0:113
TAACCTTGCGGCCGTACTCCCCAGGCGGTCTACTTATCGCGTTAGCTTCGCTACTCACGGATTAAATCCACAAACAGCTAGTAGACAGCGTTTACGGTGTGGACTACCAGGGTATCTAATCCTGTTCGCTACCCACACTTTCGCACATGAGCGTCAGTTACTGACCAGGGAGTCGCCTTCGCCACTGATGTTCCTCCAGATATCTACGCATTTCACCGCTACACCTGGAATTCCACTCCCATCTCCAAAACTCTAGCCTGCCAGTTCTAAATGCAATTCC
+
GGGGGGGGGGGGGGGGGGGGGGGGGGGGGGGGGGGGGGGGGGGGGGGGGGGGGGGGGGGGGGGGGGGGGGGGGGGGGGGGGGFGGGGGGGGGGGGGGGGGGGGGGGGGGGGGGGGGGGGGGGGGGGGGGGGGFGGGGGGGGGGGGGGGFGFFGGGGGGGGGGGGGGGGGGGFGDEDEGGFGGG>EFGGGCGFFEFFFFFFFGGEFFFFFF?FGFCFFGFF1>FFF??B7?A?>FFFA?FFFB?FB>2?F077?DF<A06:B??FF7<)54<BAFF+:>AA
@M06628:26:000000000-CRM2J:1:1101:21620:7341 2:N:0:113
TAACCTTGCGGCCGTACTCCCCAGGCGGTTTACTTATCGCGTTAGCTTCGCTACTCACGGATTAAATCCCCAAACAACTAGTAGACAGCGTTTACGGTGTGGACTACCAGGGTAACTAATCCTGTTCGCTACCCACTCTTTCGCACATGAGCGACAGTTACTGACCAGGGTGTCGCCTTCGCCCGTGATGTGTCTCCAGATATCTACGCATTTCACCGCTACACCCGTAATTCCTCTCCCAACTCCATAATTCTACTCTTCCATATCTAAAACTAATTCC
+
9F@F@FGGG7@+@FFFGGGGGGGGG,FF:+B<FGGGGGFG:FG:FGGGCEE,6C6CFFEC:4C@5,,C<,94BEFE,:FGEG<9EF,,9+++4+CF:A??C7CF<FGD<=7+A<8=D,@DA,A,C,,6@8+3@368,6@9E<+:+@C999><5*4@;C,,>E::C,,*8*,/3;**=*/*4*:))275C+;++9A?=))*249)3;C71(()+1):**(-(-7?)(((-3-)64))),(44(-8<)8))))).).4).)).))/**).))+*,)0+...4
@M06628:26:000000000-CRM2J:1:1101:21644:7348 2:N:0:113
TAACCTTGCGGCCGTACTCCCCAGGCGGTCTACTTATCGCGTTAGCTTCGCTACTCACGGATTAAATCCACAAACAGCTAGTAGACAGCGTTTACGGTGTGGACTACCAGGGTATCTAATCCTGTTCGCTACCCACACTTTCGCACATGAGCGTCAGTTACTGACCAGGGAGTCGCCTTCGCCACTGATGTTCCTCCAGATATCTACGCATTTCACCGCTACACCTGGAATTCCACTCCCATCTCCCAAACTCTAGCCTGCCAGTTCTAAATGCAATTCC
+
GGGGGGGGGGGGGGGGGGGGGGGGGGGGGGGGGGGGGGGGGGGGGGGGGGGGGGGGGGGGGGGGGGGGGGGGGGGGGGGGGGGGGGGGGGGGGGGGGGGGGGGGGGGGGGGGGGGGGGGGGGGGGGGGGGGGGGGGGGGGGGGGGGGGFFDFGEGGGGGGGGGGGGFGDGGFGGGGGGGFFGGBBFGGFGGFFFFFFFFFGGGFFFFFB;@F7<CFF39B09?FF?08?BBFF))66:?FF4:5<2(4(3?77-66<:A(4?299:<A<AD7)9++-4AD
@M06628:26:000000000-CRM2J:1:1101:16023:7380 2:N:0:113
TAACCTTGCGGCCGTACTCCCCAGGCGGTCAACTTAGTGCGTTAGCTGCGCTACCCACGTCTCAAGGACACAGACAGCTAGTTGACATCGTTTACGGCGTGGACTACCAGGGTATCTAATCCTGTTCGCTCCCCACGCTTTCGTACCTCAGCGTCAGTATTTGTCCAGGTGGCCGCCTTCGCCACTGATGTTCCTTCCAATCTCTACGCATTTCACCGCTACACTGTAAATTCCACCACCCTCTACAATACTCTAGACTACCAGTTCGAAATGCAGTTCCG
+
GGGGGGGGGGGGGGGGGGGGGGGGGGGGGGGGGGGGGGGGGGGGGGGGGGGGGGGGGGGGGGGGGGGGG@FGGGGG8FGGGGGGGGGGGGGGGGGGGGGGGGGGGGGGGGGGGGGFDFFGGFGGGGGGGGGGGGGGGGGGGGGGGGGGGGFGGEEEEGCFGGGGGGGGCGC;CGGGGDDFGGGEFFGGGGGCFEFFFDFCGFEEFACD@?@FGFFGFD>FFFFFFF)6<<A-:4<D?FFFFB?FBFA?FFFFFFFD2<A7:08)@C<?F(/5<=7CA>AD(
@M06628:26:000000000-CRM2J:1:1101:16004:7385 2:N:0:113
TAACCTTGCGGCCGTACTCCCCAGGCGGTCAACTTAGTGCGTTAGCTGCGCTACCCACGTCTCAAGGACACAGACAGCTAGTTGACATCGTTTACGGCGTGGACTACCAGGGTATCTAATCCTGTTCGCTCCCCACGCTTTCGTACCTCAGCGTCAGTATTTGTCCAGGTGGCCGCCTTCGCCACTGATGTTCCTTCCAATCTCTACGCATTTCACCGCTACACTGGAAATTCCACCACCCTCTACAATACTCTAGACTACCAGTTCGAAATGCAGTTCCG
+
GGGGGGGGGGGGGGGGGGGGGGGGGGGGFGGGGGGGGGFGGGGGGGGGGGGFGGGGGGGGGGGGFGGFGFGGGGGGGGGGGGGGGGGGGGGGGGGGGGGGGGGGGGGGGGGGGCGGFGDGGGGGGGGGEGGGGGGGGGGGGGGGGGGFGGGGG>EGGGEGGGGGGGGCFGDFGGGGCEGA5DD>DFGGGGGFFCACFFFDCGGFFFE@FFFFCAAGFD;>(97?FF?F?<A<B<>B7<BFFBB?2<<<4<?FB94.-6>)43:)=F::2:CF<600666<(
@M06628:26:000000000-CRM2J:1:1101:12212:7484 2:N:0:113
TAACCTTGCGGCCGTACTCCCCAGGCGGTCAACTTAGTGCGTTAGCTGCGCCACCCACGACTCAAGGTCACAGACGGCTAGTTGACATCGTTTACGGCGTGGACTACCAGGGTATCTAATCCTGTTTGCTCCCCACGCTTTCGTGCCTCAGTGTCAGTATTTGTCCAGGTAGCCGCCTTCGCCACTGATGTTCCTTCCAATCTCTACGCATTTCACCGCTACACTGGAAATTCCACTACCCTCTACAATACTCTAGTTTGCCAGTTCAAAATGCAGTTCC
+
GGGGGGGGGGGGGGGGGGGGGGGGGGGGGGGGGGGGGGGGGGGGGGGGGGGGGGGGGGGGGGGGGGGFGGGGGGGGGGGGGGGGGGGGGGGGGGGGGGGGGGGGGGGGGGGGGGGGGGGGGGGGGGGGGGGFGGGGGGGGGGGGGGGGGGGGGGGGGGGGGGGGGGGFGGGFGGGGEGGA5DGEFFGGFGGFFFFFFFFF:?9CFFE<FF@FGFFGFGFB>BFB=41:BBFABB>ABBFFFBFF)6<<A>:9?>2)6AA4<8A4<DBBAFDF>=:3465>
@M06628:26:000000000-CRM2J:1:1101:11121:7531 2:N:0:113
TAACCTTGCGGCCGTACTCCCCAGGCGGTCAACTTAGTGCGTTAGCTGCGCCACCCACGACTCAAGGTCACAGACGGCTAGTTGACATCGTTTACGGCGTGGACTACCAGGGTATCTAATCCTGTTTGCTCCCCACGCTTTCGTGCCTCAGTGTCAGTATTTGTCCAGGTAGCCGCCTTCGCCACTGATGTTCCTTCCAATCTCTACGCATTTCACCGCTACACTGGAAATTCAACTACCCTCTACAATACTCTAGTTTGCCAGTTCAAAATGCAGTTCC
+
C<FEEFGAFGC@@FGGGGGGGDFGFC@CFFGGFGGFFGGEGGGGGGCFFGGGG@EEGGG+>:F=E<FEAFGG<4F:BF@EAEF,@E9===FGGGGCCGEGGGGGGDF8,AC:>FFCF,EFFFD<FGGGFCF8EGCCCE31@<EEGGGGGFCB=D:>:EDD<DFGEFBF8DF*CC=GCED64:?D>AGFF?FFFFFEF3@+;?C?FC<?;;;B17?GFCB9(4>B?81:0<44>).6<7),1<(4)693AA765<<9464<<2))9CD2:2+9)8++6<4)
@M06628:26:000000000-CRM2J:1:1101:12008:7532 2:N:0:113
TAATCTTGCGACCGTACTCCCCAGGCGGTCTACTTAACGCGTTAGCTCCGAAAGCCACGGCTCAAGGCCACAACCTCCAAGTAGACATCGTTTACGGCGTGGACTACCAGGGTATCTAATCCTGTTTGCTCCCCACGCTTTCGCATCTGAGTGTCAGTGTCTGTCCAGGGGGCCGCCTTCGCCACTGGTATTCCTTCAGATCTCTACGCATTCCACCGCTACACCTGAAATTCTACCCCCCTCTACAGCCCTCTAGTTCACCAGTTTCAAATGCAGTTCCG
+
GGGGGGGGGGGGGGGGGGGGGGGEGGGGGGGGGGGGGGGGGGGGGGFGGGGGGGGGGGGGGGGGGGGGGGGGGGGGGGGGGGGGGGGGGFGGGGGGGGGGGGDFGGGGGGGGFGGGFG=FGGFDFFGGGGFGGGGGEDEGGGECBCGGGDEFCFGGGGGGGGGGFFEGFGGFGC7EGGDFEGG:>4<<:AD+8?FFF3+0:<+)1*.,9<?>*.407)913>),5.4,:249)):<A?FBF>3<2)-))(430(4)64<<FAF)9F):AA+7-*+3<446,
@M06628:26:000000000-CRM2J:1:1101:10993:7568 2:N:0:113
TAACCTTGCGGCCGTACTCCCCAGGCGGTCAACTTAGTGCGTTAGCTGCGCCACCCACGACTCAAGGTCACAGACGGCTAGTTGACATCGTTTACGGCGTGGACTACCAGGGTATCTAATCCTGTTTGCTCCCCACGCTTTCGTGCCTCAGTGTCAGTATTTGTCCAGGTAGCCGCCTTCGCCACTGATGTTCCTTCCACTCTCTACGCATTTCACCGCTACACTGGAAATTCCACTACCCTCTACAATACTCTATTTTGCCAGTTCAAAATGCAGTTCC
+
FGGGGGFGGGGGGGGGGGGGGGGGGFFCFDEGGGGGCGGGGGGGGGGGGGGCEGFGGGGGGGGGGGGGGGGGGGGDFEFGFGGGGGAFGGGFGGGDGGDGGGCGGGGGGGDGGGFFGGGGGGGGFEFFGGGGGE8CCEEEGGGGCGGGGGGFEGGGCGCCFGGC,DFDCGGFGFGGGGGF=DDDEFGCGFFC@?FFFFF+;?F;ACE?9;(:173@FGBB9;<BB>:??2<5)6444:B,35<7):9<428AB<>))6:9?DA6;745AA7=<?:+64<A
@M06628:26:000000000-CRM2J:1:1101:3452:7581 2:N:0:113
TAACCTTGCGGCCGTACTCCCCAGGCGGTCAACTTAGTGCGTTAGCTGCGCCACCCACGACTCAAGGTCACAGACGGCTAGTTGACATCGTTTACGGCGTGGACTACCAGGGTATCTAATCCTGTTTGCTCCCCACGCTTTCGTGCCTCAGTGTCAGTATTTGTCCAGGTAGCCGCCTTCGCCACTGATGTTCCTTCCAATCTCTACGCATTTCACCGCTACACTGGAAATTCCACTACCCTCTACAATACTCTAGTTTGCCAGTTCAAAATGCAGTTCC
+
GGGGGGGFGGGGGGGGGGGGGGGGGGGGGGGGGGGGGGGGGGGGGGGGGGGGGGGEGGGGGGGGGGGGGGGDGGGEGGGGFGGGGGGGGGGGGGGGGGGGGGDF@B<FFFFGFCEGGGGGGGGGGGGGGFG@FGGGCGGGGGGGCFGGG,@CFCCFGGC;EGGGGGGFGGGFGGGGGGGFGGGFFFGGFEGFFFFFFDCC>?ACFFEFFFFFGFFGFG>16924=?FFFBFFFBAA>?FFFFFFFF>?F<04)6<9AAFBFBB:FGAFAFGFF*++-.-:
@M06628:26:000000000-CRM2J:1:1101:10980:7586 2:N:0:113
TAACCTTGCGGCCGTACTCCCCAGGCGGTCAACTTAGTGCGTTAGCTGCGCCACCCACGACTCAAGGTCACAGACGGCTAGTTGACATCGTTTACGGCGTGGACTACCAGGGTATCTAATCCTGTTTGCTCCCCACGCTTTCGTGCCTCAGTGTCAGTATTTGTCCAGGTAGCCGCCTTCGCCACTGATGTTCCTTCCAATCTCTACGCATTTCACCGCTACACTGGAAATTCCACTACCCTCTACAATACTCTAGTTTGCCAGTTCAAAATGCAGTTCC
+
GGGGGGGGGGGGGGGGGGGGGGGGGGGGGGGGGGGGGGGGGGGGGGGGGGGGGGGGGGGGGGGGGGGGGGGGGGGGGGGGGGGGGGGGGGGGGGGGGGGGGGGGGGGGGGGGGGGGGGGGGGGGGGGGGGGGGGGGGGGGGGGGGGGGGGGGGGGGGGFGGGGGGG9F:FGFGGGGGGGFGGGFFFGGGFGFFFFFFFFGGGGFFFFFFD6DGEEGF<>>FFFFF????A4AFA>BFBBBFFFFFFF3>4?<BBD9><DFAAF?@FAFFA??AFF7..6>
@M06628:26:000000000-CRM2J:1:1101:14655:7600 2:N:0:113
TAACCTTGCGGCCGTACTCCCCAGGCGGTCAACTTAGTGCGTTAGCTGCGCCACCCACGACTCAAGGTCACAGACGGCTAGTTGACATCGTTTACGGCGTGGACTACCAGGGTATCTAATCCTGTTTGCTCCCCACGCTTTCGTGCCTCAGTGTCAGTATTTGTCCAGGTAGCCGCCTTCGCCACTGATGTTCCTTCCAATCTCTACGCATTTCACCGCTACACTGGAAATTCCACTACCCTCTACAATACTCTAGTTTGCCAGTTCAAAATGCAGTTCC
+
GGGGGGGGGGGGGGGGGGGGGGGGGGGGGGGGGGGGGGGGGGGGGGGGGGGGGGGGGGGGGGGGGGGGGGGGGGGGGGGGGGGGGGGGGGGGGGGGGGGGGGGGGGGGGGGGGFGGGGGGGGGGGGGGGGGGGGGGGGGGGGGGGGGGGGGGGGGGGGFGGGGGGGGGGGGFGGGGGGGFGGGFFFGGGGGFFEFFFFFFGCFEFFF;;@DFGFFGFG>B>FFFFF??FFFFF<26>?BFFBFFA<24>A:ABFB:AABABFBFFGFFF<E?BFFC<9<9
@M06628:26:000000000-CRM2J:1:1101:19188:7613 2:N:0:113
AATCTTGCGACCGTACTCCCCAGGCGGAATGCTTAATCCGTTAGGTGTGACACCAACAAGCATGCTTGCTGACGTCTGGCATTCATCGTTTACGGTGTGGACTACCAGGGTATCTAATCCTGTTTGCTCCCCACACTTTCGCACCTCAGCGTCAGTATCGAGCCAGTGAGCCGCCTTCGCCACTGGTGTTCCTCCGAATATCTACGAATTTCACCTCTACACTCGGAATTCCACTCACCTCTCTCGAACTCAAGACCAGGAGTTTACAAGGCAGTTCCAG
+
GGGGGGGGGGGGGGGGGGGGGGGGGGGGGGGGGGGGGGGGGGGGGGGGGGGGGGGGGGGGGGGGGGGGGGGGGGGGGGGGGGGGGGGGGGGGGGGGGGGGGGGGGGGGGGGGGGGGGGGGGGGGGGGGGGGGGGGGGGGGGGGGGGGGGGGGGGDGGGGGGGDGGGGGGGFGGGGGGGFGGGFFFGGGGGFFFFFFFFGGGFCFFFF;?@1CCFGFGFFFFFEFFFFFB:DAFA<BFFFFFBBFF<F?BBFF>2<BBFFF3:?@F22<A9FB>GGFFFF<
@M06628:26:000000000-CRM2J:1:1101:19454:7613 2:N:0:113
TAACCTTGCGGCCGTACTCCCCAGGCGGTCAACTTAGTGCGTTAGCTGCGCCACCCACGACTCAAGGTCACAGACGGCTAGTTGACATCGTTTACGGCGTGGACTACCAGGGTATCTAATCCTGTTTGCTCCCCACGCTTTCGCGTCTCAGCGTCAATAATGTTCCAGTAGATCGCCTTCGCAATCGGTATTCCTTCTGATCTCTACGGATTTTACCCCTACACCAGAAATTCCACCTACCCCTCCCATATTCTAGGTACGCAGTTTTCAAAGCAGTTCAA
+
<FFDFGGGGGDEGEGGGGGGGGGGGGGG@@:FFGGG<EFGGGGGGGGGFGGEGGAFD@=FEFFADFF=C=EFFGF>CGFDE?FFAFEEEEGGGDGGGG:FGG><DADFGGGGDDFG,=FGGDFFFFGFF;B@GGF>:36@DC>8E>?:<=;CECC*=E:CFFCFGG;CFBFAFGFDEDG==DC)00>D7*>FFFFFAA677:11:AC6;6:>FF<FFG:10:4:?16?F06AF9)),.,::(,-:60160<).)6-2:>)(32)<F<2<9F*65<C<A9)-
@M06628:26:000000000-CRM2J:1:1101:7690:7634 2:N:0:113
TAACCTTGCGGCCGTACTCCCCAGGCGGTCAACTTAGTGCGTTAGCTGCGCCACTCACGTCTCAAGGACACAAACGGCTAGTTGACATCGTTTACGGCGTGGACTACCAGGGTATCTAATCCTGTTTGCTCCCCACGCTTTCGTTCCTCAGCGTCAGTATCTGTCCAGGTGGCCGCCTTCGCCACTGATGTTCCTTCCAATCTCTACGCATTTCACCGCTACACTGGAAATTCCACCACCCTCTACAGTACTCTAGTTTGCCAGTTCAAAATGCAGTTCC
+
GGGGGGGGGGGGGGGGGGGGGGGGGGGGGGGGGGGGGGGGGGGGGGGGGGGGGGGGGGGGGGGGGGGDGGGGGGGGGGGGGGGGGGGGGGGGGGGGGGGGGGGGGGGGGGGGGGGGGGGGGGGGGGGGGGGGGGGGGGGGGGGGGGGGGGFGGGGGGGGGFGGGGGGGGGCF7CGDGDDFFGGEEFDFGGGFFEFFFFFDGE9CFC>DFFF:DEF>?*9>>B??FFF<B<AAFA<A010:?:?B2425A4<<A9A>D<A<B76/<*)).4+94*00.-:<
@M06628:26:000000000-CRM2J:1:1101:6105:7634 2:N:0:113
TAATCTTGCGACCGTACTCCCCAGGCGGTCTACTTAGTGCGTTAGCTGCGCCACTAAAGTCTCAAGGACCCCAACGGCTAGTAGACATCGTTTACGGCGTGGACTACCAGGGTATCTAATCCTGTTTGCTACCCACGCTTTCGCACCTCAGTGTCAGTATTGGTCCAGTGAGTCGCCTTCGCCACTGATGTTCCTTCCCATCCCTACGCATTTCACCGCTACACAGGAAATTCCACCCACCTCTACCATACTCTAGTTCCCCAGGTTTGAATGCCGTTCCA
+
FDGEGGGGGGGGGGGGEGGGFGGCCEFCFGGFGGGFGGFGDFEGGGF9EGGGGGGGGGFEFFDFFGFDGGGGGGEC@BCCCAFEGGFGGC=FDBEC7CFEEGGGFGF8FACF>8DGGFDGGC9FGGDFGFGF=BDGGGGGGGC8C:>,,1,2=>EFFGGGG,9;DECGEGGFGGCEGEDF549???<CFEFB8?FFFFA0:E*1/67<0(2.C7C:A5966><<6(42:B2>>9<>((((4(8>39-.4<?4<)4)-44).:1))25:<2?694+*,4,.)
@M06628:26:000000000-CRM2J:1:1101:6092:7646 2:N:0:113
TAATCTTGCGACCGTACTCCCCAGGCGGTCTACTTAGTGCGTTAGCTGCGCCACTAAAGTCTCAAGGACCCCAACGGCTAGTAGACATCGTTTACGGCGTGGACTACCAGGGTATCTAATCCTGTTTGCTACCCACGCTTTCGCACCCCAGTGTCAGTATTGGTCCAGTGAGTCGCCTTCGCCACTGATGTTCCTTCCCATCTCTACGCATTTCACCGCTACCCAGGAAATTCCACTCACCTCTACCATACTCTAGTTCGCCAGTTTTGATTGCAGTTCCA
+
FFGGGGGGGGGGGGGGGGGGGGGGGGGGB@CFGGGG9FGGGGGGGGEGGGGGGGGCFCGGDGGGGGC,CFGGEG,48CCFFEAFEDEFEEFG74,@BFGBFEC<<,A,AFGEDD=E9EE:FF9BFF8=,63>F89B@EEGC9B>EG7**@*@EDFFFFG9<FD;D,,2>2=45BEE5C7A*?95?FCDCFF+17A?B1)*2A938A4((640;73C/701(-(.=:??F0<)5)59<?0:6):))6<0423<<<<>A))39::)9F2)44+06?C<4)).)
@M06628:26:000000000-CRM2J:1:1101:10275:7695 2:N:0:113
TAACCTTGCGGCCGTACTCCCCAGGCGGTCAACTTAGTGCGTTAGCTGCGCCACCCACGACTCAAGGTCACAGACGGCTAGTTGACATCGTTTACGGCGTGGACTACCAGGGTATCTAATCCTGTTTGCTCCCCACGCTTTCGTGCCTCAGTGTCAGTATTTGTCCAGGTAGCCGCCTTCGCCACTGATGTTCCTTCCAATCTCTACGCATTTCACCGCTACACTGGAAATTCCACTACCCTCTACAATACTCTAGTTTGCCAGTTCAAAATGCAGTTCC
+
GGGGGGGGGGGGGGGGGGGGGGGGGGGGGGGGGGGGGGGGGGGGGGGGGGGGGGGGGGGGGGGGGGGGGGGGGGGCFGGGGGGGGGCGGGGGGGGGGGEGGGGGGGGGDFGGGGGGFGGGGGGGGFEFGEGGGGFGGGGGGGGGFGGFGFE<DGFCFGFGGGGGGGFGGGE488=?EEGF=CDFFFFFGGFFFC=CFF=FGF:?CFE@>;FEGFEGF3>09B?FFFFB?BAFBDA)<??BF78:BD>BBFFB?FF2<)469A24?DAAD2:43=G+46><
@M06628:26:000000000-CRM2J:1:1101:14024:7812 2:N:0:113
TAACCTTGCGGCCGTACTCCCCAGGCGGTCAACTTAGTGCGTTAGCTGCGCCACCCACGACTCAAGGTCACAGACGGCTAGTTGACATCGTTTACGGCGTGGACTACCAGGGTATCTAATCCTGTTTGCTCCCCACGCTTTCGTGCCTCAGTGTCAGTATTTGTCCAGGTAGCCGCCTTCGCCACTGATGTTCCTTCCAATCTCTACGCATTTCACCGCTACACTGGAAATTCCACTACCCTCTACAATACTCTAGTTTGCCAGTTCAAAATGCAGTTCC
+
GGGGGGGGGGGGGGGGGGGGGGGGGGGGGGGGGGGGGGGGGGGGGGGGGGGGGGGGGGGGGGGGGGGGGGGGGGGGEGGGGGGGGGGGGGGGGGGGGGGGGGGGGGGGGGGGGGGGGGGGGGGGGGGGGGGGGEGGGGGGGGGGFGGGGGGGGGGGGGFFGGGFEFGGGGGFGGGGGGGFCGGFEFC>@@FFFFFFFFFFCGCEFFC?B?FDGFFGFG11;BFFFD1?>B4>B>BFA7BFFFBFFF<?FB?BFFA<A>A<<DA??FFAFFCFDF7A9A>9
@M06628:26:000000000-CRM2J:1:1101:4494:7829 2:N:0:113
TAATCTTGCGACCGTACTCCCCAGGCGGAATGCTTAATCCGTTAGGTGTGTCACCGAATAGCATGCTACCCGACGACTGGCATTCATCGTTTACGGTGTGGACTACCAGGGTATCTAATCCTGTTTGCTCCCCACACTTTCGCACCTCAGCGTCAGTATCGAGCCAGTGAGCCGCCTTCGCCACTGGTGTTCCTCCGAATATCTACGAATTTCACCTCTACACTCGGAATTCCACTCACCTCTCTCGAACTCAAGACCAGGAGTTTAAGAGGCAGTTCCAG
+
GGGGGGGGGGGGGGGGGGGGGGGGGGGGGGGGGGGGGGFGGGGGGGGGGGGGGFFGGGGGGGGGGGGGGFGGGGECFGGGGGGGFGGGGGGGGFGGGGGGECFGFGGGGCFFFFFGGFFFFFGGGGGFGFCDGFGGGGGGAECGGGGGGGG>G>CCEFGG>CFGGGGGGF<F>DEGGGF>ECDBFFGCFGGFF3+6:;>GCGGCAFDDDD@@DCEFFG@3<BFA:1((-87A>AAAB14<?B).4448:?15<F).:(4:(3(8?F4:2)3>:B5:9A44.
@M06628:26:000000000-CRM2J:1:1101:16799:7925 2:N:0:113
TAACCTGCGGCCGTACTCCCCAGGCGGTCAACTTAGTGCGTTAGCTGCGCCACCCACGACTCAAGGTCACAGACGGCTAGTTGACATCGTTTACGGCGTGGACTACCAGGGTATCTAATCCTGTTTGCTCCCCACGCTTTCGTGCCTCAGTGTCAGTATTTGTCCAGGTAGCCGCCTTCGCCACTGATGTTCCTTCCAATCTCTACGCATTTCACCGCTACACTGGAAATTCCACTACCCTCTACAATACTCTAGTTTGCCAGTTCAAAATGCAGTTCCC
+
GGGGGGGGGGGGGGGGGGGGGGGGGGGGGGGGGGGAGGGGGGGGGGGGGGGGGGGGGGGGGGFFGGGGGGGGGGGGGGGGGGFGGGGGGGGGGGDGGGGGGGGFFGGGGGGGGGGGGGGGAFFGGGGGGGGEGFGGGGEGGGGGGGGGFGFGFGGGGGGGGCGDFCFGGGFFGGGGCGGFGGDEFFGC7EFFFFFFFCFGCCEEAADB<<FFGFFGFGFFF<<AF???).:>2<>FFFFF>FBFFF?AFFFF>2.:AAA>3<?F4>44<AE4)9+<>A)5
@M06628:26:000000000-CRM2J:1:1101:16785:7939 2:N:0:113
TAACCTGCGGCCGTACTCCCCAGGCGGTCAACTTAGTGCGTTAGCTGCGCCACCCACGACTCAAGGTCACAGACGGCTAGTTGACATCGTTTACGGCGTGGACTACCAGGGTATCTAATCCTGTTTGCTCCCCACGCTTTCGTGCCTCAGTGTCAGTATTTGTCCAGTTAGCCGCCTTCGCCACTGATGTTCCTTCCAATCTCTTCGCATTTCACCGCTACACTGGAAATTCCCCTACCCTCAACAACATCCACTTTTGCCAGTTCAAAATGCAGTTCCC
+
CFFGFFFFGGGGEEGGFFGGEFCGGDDGGCGGGFDFFDFDGCFGGGGDEGGGGGFCEEGGDG?BFFGGGG9<FGG@FFGFGFEAFGGGGGFF<AFGGGGGGGGDFGGFGGGGGGFGAFGGGCDFDEFACCFGEFGGGCECAGGGGGGG,@EF:FF9B,,?:,5DEFC2>9,=?CGGG5=)C5*0;6CFFGGA6?CAFEF77111+3(,(21A@5CG37969BBF4:B:<<<A<)270438)-()..3,2(),)()).))5A)8?F7<46<+*-80<565<
@M06628:26:000000000-CRM2J:1:1101:17260:7954 2:N:0:113
TAATCTTGCGACCGTACTCCCCAGGCGGTCTACTTAACGCGTTAGCTCCGAAAGCCACGGCTCAAGGCCACAACCTCCAAGTAGACATCGTTTACGGCGTGGACTACCAGGGTATCTAATCCTGTTTGCTCCCCACGCTTTCGCATCTGAGTGTCAGTGTCTGTCCAGGGGGCCGCCTTCGCCACTGGTATTCCTTCAGATCTCTACGCATTTCACCGCTACACCTGAAATTCTACCCCCCTCTACAGCACTCTAGTTCACCAGTTTCAAATGCAGTTCC
+
GGGGGGGGGGGGGGGGGGGGGGGGGGGGGGGGGGGGGGGGGGGGGGGGGGGGGGGGGGGGGGGGGGGGGGGGGGGGGGGGGGGGGGGGGGGGGGGGGGGGGGGGGGGGGGGGGFGGGGGGGGGGGGGGGGGGGGGGGGGGGGGGGGGGGGGGGGGGGGGGGGFGGGGGGGGFGGGGGGGFGDGFFFGGGFGFFFFFFF=FGGGAFFFFF:?7CADGFG013>?F@:?:?AA2<AFFFFFFFBFFFFF??F??FFF<B54<>AB)9C94AFCB9?FF>BA:
@M06628:26:000000000-CRM2J:1:1101:12469:7986 2:N:0:113
TAACCTTGCGGCCGTACTCCCCAGGCGGTCAACTTAGTGCGTTAGCTGCGCCACCCACGACTCAAGGTCACAGACGGCTAGTTGACATCGTTTACGGCGTGGACTACCAGGGTATCTAATCCTGTTTGCTCCCCACGCTTTCGTGCCTCAGTGTCAGTATTTGTCCAGGTAGCCGCCTTCGCCACTGATGTTCCTTCCAATCTCTACGCATTTCACCGCTACACTGGAAATTCCACTACCCTCTACAATACTCTAGTTTGCCAGTTCAAAATGCAGTTCC
+
GFGGGGGGGGGGGGGGGGGGGGGGGGGGGGGGGGGGGGFGGGGGGGGGGGGGGGGGGGGGGGGGGGGGGGGGGGGGGGGGGGGGGGGGGGGGGGGGGGGGGGGGGGGGGGGGGFGGGGGGGGGFFFGGGGGGGGGGGGGGGGGGFGGGGGGGGGGGGGGGGGGGGGFGGGGFGGGGGGGFFGGFEFGGGFGFFFFFFFF7CFCEFFF;@;?FF<?FFDFFFFFFFF???BFBBFB<<:BF?>B1)4:7BBDFF<96<B<5<26?FGFAFBGFF40<AB<B
@M06628:26:000000000-CRM2J:1:1101:16566:8029 2:N:0:113
TAATCTTGCGACCGTACTCCCCAGGCGGTACACTTAATGTGTTAACTGCCTTACTGCAAGGTCTAGCCTCACAACAACTAGTGTACATCGTTTAGGGCGTGGACTACCAGGGTATCTAATCCTGTTTGCTCCCCACGCTTTCGCGTCTCAGCGTCAATAATGTTCCAGTAGATCGCCTTCGCAATCGGTATTCCTTCTGATCTCTACGGATTTTACCCCTACACCAGAAATTCCATCTACCTCTCCCATATTCTAGGTACGCAGTTTTCAAAGCAGTTCAA
+
<CEF66CC<@F@@F6:FFFECFGCGG7F@FGEECEFCF<FFEEEFFGCG,C@CFFCEDDGDCEFGGAEGG8CFGGEEF=FFECFEFGGGGGA<=<,4,7@F+?FEFCGCF:+ABC;CEEFCFGG<CDFCFFG6CD++3C>D,@AEGGGC:@6CEE:@E79<FCGGGF+@;=@C@C:EC7;CCC>DFF;:CC88@6CF76+1=BCFF>=6<;>6;CGF<=;;=;@F<?;(5>4447CFEFC@<A>BB21:(46<4>47AF2310)8:4:)4AF4?6*64<A)
@M06628:26:000000000-CRM2J:1:1101:23967:8065 2:N:0:113
TAATCTTGCGACCGTACTCCCCAGGCGGTCTACTTAACGCGTTAGCTCCGAAAGCCACGGCTCAAGGCCACAACCTCCAAGTAGACATCGTTTACGGCGTGGACTACCAGGGTATCTAATCCTGTTTGCTCCCCACGCTTTCGCATCTGAGTGTCAGTGTCTGTCCAGGGGGCCGCCTTCGCCACTGGTATTCCTTCAGATCTCTACGCATTTCACCGCTACACCTGAAATTCTACCCCCCTCTCCAGCACTCTAGTTCACCAGTTTCAAATGCAGTTCCG
+
GGGGGGGGGGGGGGGGGGGGGGGGGGGGGGGGGGGGGGGGGGGGEGGGGGGGGGGGGGGGGGGGGGGGGGGGGGGGGGGGGGGGGGGGGGGGGGGGGGGGGGGGGGGGGGGGGGGGGGGGGGGFGGGFGGGFCGGGGGGGGGGGCCCGFGGGGGGGGGGGGGFGGGGFGDEEGDGDGGGFGGC>DFFGGFGFFEFFF<F7*2<59=9?BFFEFFFGFG>;>>?:)(,8?2><4:>A4?BB>>BB((.(58?FFBB<BDF)5447@G24<AC?)/++.)).(
@M06628:26:000000000-CRM2J:1:1101:22512:8098 2:N:0:113
TAACCTTGCGGCCGTACTCCCCAGGCGGTCAACTTAGTGCGTTAGCTGCGCCACCCACGACTCAAGGTCACAGACGCCTAGTTGACATCGTTTACGGCTTGGACTACCAGGTTATCTAATCCTGTTTGCTCCCCACGCTTTCGTGCCTCAGTGTCAGTATTTGTCCAGGTAGCCGCCTTCGCCACTGATGTTCCTTCCACTCCCTACGCCTTCCACCGCTACACTGGAAATTCCACTACCCTCTACAATACTCTAGTTTGCCAGTTCAAAATGCAGTTCC
+
F@EEDFFGFE7:FFCGGGFGGGGGGGGG@:C,@CEGCFCECFEFGGGGGEEEE?EFGGGGGGG8EEFFF<FFFGG++@<FFEFG9,,C<7FC<DE:CE+@FE,,BEFGFFCAFD9AEGFAE@FGGGDGFFGGEG?C+>CGC,+@+@9D@,3,757,@@@EFGC,D<,4:>,*;:9C=*9F*CD4BFGGG,;AF?@?A1=++2*()*/29(3)*/);8)6660).7<1:?2<AFFA><?:0428.)6),.).6<4<)4)69>)6?@F2).)A4)93+65..
@M06628:26:000000000-CRM2J:1:1101:25007:8138 2:N:0:113
CATTCTTGCGAACGTACTCCCCAGGTGGGTTACTTATCACTTTCGCTTGGCCACTCAGTACTTAATCGTACCAAACAGCTAGTAACCATCGTTTACGGCGTGGACTACCAGGGTATCTAATCCTGTTCGCTACCCACGCTTTCGTCCATCAGCGTCAATATATTGTTAGTGATCTGCCTTCGCAATTGGTATTCTATGTAATATCTAAGCATTTCACCGCTACACTACATATTCTAACCACTTCACAATAATTCAAGACTAACAGTATCAATGGCAGTGC
+
GGGGGGGGGGGGGGGGGGGGGGGGGGGGGGGGGGGGGGGGGGGGGGGGGGGGGGGGGGGGGGGGGGGGGGGGGGGGGGGGGGGGGGGGGGGGGGGGGGGGGGGGGGGGGGGGGGGGGGGGGGGGGGGGEGGGGGGGGGGGGGGGFGGGGGGGGGGGGGGGGGGGAFGGGGGADGGGGGGFGGGEBEGGGG7AFFFF>EFGCFFEFFFFFFFF@ECCCGFFFFFFFCFFFFFFECC<CFD@;;<<CE3@EFFFF3?95@@FFF074:46469/568A:(24
@M06628:26:000000000-CRM2J:1:1101:24991:8151 2:N:0:113
CATTCTTGCGAACGTACTCCCCAGGTGGGTTACTTATCACTTTCGCTTGGCCACTCAGTACTTAATCGTACCAAACAGCTAGTAACCATCGTTTACGGCGTGGACTACCAGGGTATCTAATCCTGTTCGCTACCCACGCTTTCGTCCATCAGCGTCAATATATTGTTAGTGATCTGCCTTCGCAATTGGTATTCTATGTAATATCTAAGCATTTCACCGCTACACTACATATTCTAACCACTTCACAATAATTCAAGACTAACAGTATAAATGCCAGTGC
+
GGGGGGGGGGGGGGGGGGGGGGFEFGGEFGGGGGGGGGGGFGGGDGGGGGGGGGGGGGGGGGGGGGGGGGGGGGGGGGGFGGGGGGGGGGGGGGGGGFGEGGGFGGGGGGGGGGGGGGGFFGGGGGGFEDGGGFFGGGGGGGGGGGGEGFEFGEGGGGEFGGGGAFGGGGGAFGGDGGGFG5D>DFGGGGGFFFFFFFFC@:FEF6C:EFBFGE?C8FF>9@FFFFFFFFFE?<<C5AD<6;3<CEFEFEF?CEE//=@AEF7?6:<>))2/6*0<04)2
@M06628:26:000000000-CRM2J:1:1101:6497:8156 2:N:0:113
TAATCTTGCGACCGTACTCCCCAGGCGGTCTACTTAGTGCGTTAGCTGCGCCACTAAGATCTCAAGGATCCCAACGGCTAGTAGACATCGTTTACGGCGTGGACTACCAGGGTATCTAATCCTGTTTGCTCCCCACGCTTTCGCACCTCAGCGTCAGTGTCAGCCCAGACAGTCGCCTTCGCCACTGGTGTTCCTTCTAATATCTACACATTTCACCGCTACACTAGAAATTCCACTATCCTCTGCTGCACTCTAGTCACACAGTTTTGAAAGCAGTTCC
+
GGGGGGGGGGGGGGGGGGGGGGGGGGGGGGGGGGGGGGGGGFGGGGGGGGGGGGGGGGFGGGGGGGGGGGGGGGGGGGGGFGGGGGGGGGGGGGGGGGGGGGGGGGGGGGGGGGGGGGFFFGGGGGGGGGGGGGFGGGGDGGGGEGD?FGGGGGGGGGFGGFFGGGGGGGGFGGGGGGGFGGGFFFGDCGGFFFFFFAAFGGGFFFC>D@4CFC5DFGFF6>?BF??A>AA>AADB<:<A:AFAFFF?DB7<BFB9A>9B)3:49FAA?67@<F6*6<A9
@M06628:26:000000000-CRM2J:1:1101:21450:8160 2:N:0:113
TAATCTTGCGACCGTACTCCCCAGGCGGTCTACTTAACGCGTTAGCTCCGAAAGCCACGGCTCAAGGCCACAACCTCCAAGTAGACATCGTTTACGGCGTGGACTACCAGGGTATCTAATCCTGTTTGCTCCCCACGCTTTCGCATCTGAGTGTCAGTGTCTGTCCAGGGGGCCGCCTTCGCCACTGGTATTCCTTCAGATCTCTACGCATTTCACCGCTACACCTGAAATTCTACCCCCCTCTACAGCACTCTAGTTCACCAGTTTCAAATGCAGTTCC
+
GGGGGGGGGGGGGGGGGGGGGGGGGGGGGGGGGGGGGGGGGGGGGGGGGGGGGGGGGGGGGGGGGGGGGGGGGGGGGGGGGGGGGGGGGGGGGGGGGGGGGGGGGGGGGGGGGGGGGGGGGGGGGGGGGGGGGGGGGEGGGGGGGEGGGGGGGGGGGGFGGGGGGGGGGGGFGGGGGGGFGGGEEFGCFEFFFEFFFFFF7<9>FFF?B?BFGFFGFD>>9>FFFF>FBB<>AFAAF:BFFBFBAABD:<FFBFF264<ADFB4@FA4AFFFBFGG<266
@M06628:26:000000000-CRM2J:1:1101:6480:8160 2:N:0:113
TAATCTTGCGACCGTACTCCCCAGGCGGTCTACTTAGTGCGTTAGCTGCGCCACTAAGATCTCAAGGATCCCAACGGCTAGTAGACATCGTTTACGGCGTGGACTACCAGGGTATCTAATCCTGTTTGCTCCCCACGCTTTCGCACCTCAGCGTCAGTGTCAGCCCAGACAGTCGCCTTCGCCACTGGTGTTCCTTCTACTATCTACACATTTCACCGCTACACTAGAAATTCCACTCTCCTCTGCTGCACTCTAGTCACACAGTTTTGAAAGCAGTTCC
+
GDGGGGGGGGGGGGGGGGGGGGGGGGGGGGGGGGGGGGGGGGGGGGGGGGGGGGGDF8?FGGGGGGGFCFFGFFGGGGGGGGGGGGGGGGGGGGGGGGGGGGGGGGGGGGGGGGGFGG9EGBFGGGGGGGFGGGGGGGGGGGGGGGGFGGDFGEEEGGGG7B?:FFGG:FCFGGGGGGGFEGG:DF44FGG>FEFEF)7+;+<;CFF<@8ECC?EGF3392;>BF>7><B2<A><B<3427<:B><2.3(8AFDBFF94<-76FFGFA:?G=<5CFFB9>
@M06628:26:000000000-CRM2J:1:1101:18244:8195 2:N:0:113
TAACCTTGCGGCCGTACTCCCCAGGCGGTCAACTTAGTGCGTTAGCTGCGCCACCCACGACTCAAGGTCACAGACGGCTAGTTGACATCGTTTACGGCGTGGACTACCAGGGTATCTAATCCTGTTTGCTCCCCACGCTTTCGTGCCTCAGTGTCAGTATTTGTCCAGGTAGCCGCCTTCGCCACTGATGTTCCTTCCAATCTCTACGCATTTCACCGCTACACTGGAAATTCCACTACCCTCTACAATACTCTAGTTTGCCAGTTCAAAATGCAGTTCC
+
GGGGGGGFGGGEGGGGGFGGGF@FGGGEGGGGGGGGGFCFGGGGGFGGFGCEGGGGGGCCECCEFGGCEGGFDEGEGGCFGGGF9EF9F@D@FGFFGCEGCEFFFGGGGGGGFD@EFFGFGGGEFFGGGGGGGGGCGDCEGFEDEC9BBC@FGGGGGFFGGGFFDFGGGG9FDCEGEGGFGGG38AFGDCF6AEFEFFAC7CEEFFEFF;DDFEFGFC09>FB?FFF<:<94:A<4)::?F21:A4<DB>><82<<<4>BF<);?FFBBF7*)*0<9464
@M06628:26:000000000-CRM2J:1:1101:13754:8203 2:N:0:113
TAACCTTGCGGCCGTACTCCCCAGGCGGTCAACTTAGTGCGTTAGCTGCGCCACCCACGACTCAAGGTCACAGACGGCTAGTTGACATCGTTTACGGCGTGGACTACCAGGGTATCTAATCCTGTTTGCTCCCCACGCTTTCGTGCCTCAGTGTCAGTATTAGTCCAGGTAGCCGCCTTCGCCACTGATGTTCCTTCCAATCTCTACGCATTTCACCGCTACACTGGAAATTCCACTACCCTCTACAATACTCTAGTTTGCCGGTTCAAAATGCAGTTCC
+
GGGGGGGGGGGGGGGGGGGGGGGGGGGGGGGGGGGGGGFGGGGGGGGGGGGGGGGGGGGDGGGGGGGGGGGGGGGGGGGGGGGGGGDGGGGGGGGGGGGGGGGGGGGGGGGGGGFGGDGGGGGGGGGGGGGGGGFGGGGGGGGGGGGGGFFGGGGGGGFGGGGGGGGDGGGFGGGGGGGFFGGFFFFDGGGCFEFFFFFCCGGFFFE;@DFFGCEGFGFF;BFF@7(82AA<A<AA<?FFFFBF79><>97<<BFAADFFFAB3BDFF<9?48=7:<<AA
@M06628:26:000000000-CRM2J:1:1101:19899:8246 2:N:0:113
TAACCTTGCGGCCGTACTCCCCAGGCGGTCAACTTAGTGCGTTAGCTGCGCCACCCACGACTCAAGGTCACAGACGGCTAGTTGACATCGTTTACGGCGTGGACTACCAGGGTATCTAATCCTGTTTGCTCCCCACGCTTTCGTGCCTCAGTGTCGGTATTTGTCCCGGTAGCCGCCTTCCCCACTGATGTTCCTTCCTCCCTCTACGCATTTCACCGCTACACTGCAAATTCCACTACCCCCTACGATGCTCCAGTTGCCCCGTTCAACATGCATTTCC
+
C<C@;<,6<76+7@6,B<C@<FGGGGGG:@FEECEF9F,F:BF:F<F,F6@:>=,BFFG=F=,,49AF<?FGGGGG7F@G@,9FFC,C58FF7=D7+8+@>=+,=,6D=F+CFFB9,,,8ED9>7E9CFG9EFED8F:CEGC*D*@DFFCC,>2B*=E1D<EB,DF,)=B58C7:5/**/**2));D72ACFACF5A(++*2*()*.(44:)*5427*(-((),*))5.-)).--)6(,34((-,4((((---),(.6)).)-00*(44)2)46++6)-6
@M06628:26:000000000-CRM2J:1:1101:7470:8311 2:N:0:113
TAATCTTGCGACCGTACTCCCCAGGCGGTCTACTTAACGCGTTAGCTCCGAAAGCCACGGCTCAAGGCCACAACCTCCAAGTAGACATCGTTTACGGCGTGGACTACCAGGGTATCTAATCCTGTTTGCTCCCCACGCTTTCGCATCTGAGTGTCAGTGTCTGTCCAGGGGGCCGCCTTCGCCACTGGTATTCCTTCAGATCTCTACGCATTTCACCGCTACACCTGAAATTCTACCCCCCTCTACAGCACTCTAGTTCACCAGTTTCAAATGCAGTTCCG
+
GGGGGGGGGGGGGGGGGGGGGGGGGGGGGGGGGGGGGGGGGGGGGGGGGGGGGGGGGGGGGGGGGGGGGGGGGGGGGGGGGGGGGGGGGGGGGGGGGGGGGGGGGGGGGGGGGGGGGGGGGGGGGGGGGGGGGGGGGGGGGGGGGGGGGGGGGGGDGGGGGGGGGGGGGGGFGGGGGGGFGGGFFFGGFGGFFCCFF@FFGGGFFFFFFFBFGD>GF<;0;BBFFBFFFBBFFFFFFF?FFFFFFFFDF?FFFFF:<AFFFF?F?GBBADG?AFC:A>AD(
@M06628:26:000000000-CRM2J:1:1101:17346:8389 2:N:0:113
TAATCTTGCGACCGTACTCCCCAGGCGGAATGCTTAATCCGTTAGGTGTGTCACCGAATAGCATGCTACCCGACGACTGGCATTCATCGTTTACGGTGTGGACTACCAGGGTATCTAATCCTGTTTGCTCCCCACACTTTCGCACCTCAGCGTCAGTATCGAGCCAGTGAGCCGCCTTCGCCACTGGTGTTCCTCCGAATATCTACGAATTTCACCTCTACACTCGGAATTCCACTCACCTCTCTCGAACTCTAGACTAGGAGTTTATGAGGCAGTTCCAG
+
GGGGGGGGGGGGGGGGGGGGGGGGGGGGGGGGGGGGGGGGGGGGGGGGGGGGGGGGGGGGGGGGGGGGGGGGGGGGGGGGGGGGGGGGGGGGGGGGGGGGGGGGGGGGGGGGGGGGGGGGGGGGGGGGGGGGGGGGGGGGGGGGGGGGGGGGGGGEGGGGGGGGGGGGGGGFGGGGGGGFGGGFFFGFGGDFFFFFFFFGGGGFFFFDDD<FGFFFAFFFFFFBFFBB??7<:A<44(:????FF??0<F?FB<BAFFA?07?FFG24AFGF:@EGAA<B<
@M06628:26:000000000-CRM2J:1:1101:20206:8406 2:N:0:113
TAACCTTGCGGCCGTACTCCCCAGGCGGTCAACTTAGTGCGTTAGCTGCGCCACTCACGTCTCAAGGACACAAACGGCTAGTTGACATCGTTTACGGCGTGGACTACCAGGGTATCTAATCCTGTTCGCTCCCCACGCTTTCGTTCCTCAGCGTCAGTATCTGTCCAGGTGGCCGCCTTCGCCACTGATGTTCCTTCCAATCTCTACGCATTTCACCGCTACACTGGAAATTCCACCACCCTCTACAGTACTCTAGTCTACCAGTTCAAAATGCAGTTCCA
+
GGGGGGGGGGGGGGGGGGGGGGGGGGGGGGGGGGGGFGGGGGGGGGGGGGGGGGGGGGGGGGGGGGGGGGGGGGGGGGGGGGGGGGGGGGGGGGGGGGGGGGGGGGGGGGGGGGGGGGGGGGGDGGGGGGGGGD6EGEGGGGGGGGGGGGFGGGGEGFFGGGGGFGGGGGGFGGGGGGGFFGG3BFGDGCGFFFFFFFFGFF:CFFFDBFFF>A<FFDFFFFBFFF:BF7BADF9A:<<<F0834<23A<A4<>BA<DF4<A?6*::<BFC646<C<))66
@M06628:26:000000000-CRM2J:1:1101:21027:8474 2:N:0:113
TAACCTTGCGGCCGTACTCCCCAGGCGGTCTACTTATCGCGTTAGCTGCGCTACTCACGGATTAAATCCACAAACAGCTAGTAGACAGCGTTTACGGTGTGGACTACCAGGGTATCTAATCCTGTTCGCTACCCACACTTTCGCACATGAGCGTCAGTCTTTGGCCAGGGAGTCGCCTTCGCCACTGATGTTCCTTCTGATATCTACGCATTTCACCGCTACACCAGAAATTCCACTCCCCTCTCCAAGACTCTAGTCTGCCAGTTCTAAATGCTATTCC
+
GGGGGGGGGGGGGGGGGGGGGGGGGGGGGGGGGGGGGGGGGGGGGGGGGGGGGGGGGGGGGGGGGGGGGGGGGGGGGGGGGGGGGGGGGGGGGGGGGGGGGGGGGGGGGGGGGGGGGGFGGGGGGGGGGGGGGGGGGGGGGGGGGGGGFFGGGGGGGGGGGGGGGGGGGGGFGGGGGGGFGDDFDFGFGFFFFFFFF<FGGGGFFFE@@F?EGFFGFGFF>FFFFFFFF8<AAFAFF7<?BFFBFFBF?B?FB26:AFFFFB06<FF>AB9=96+0).64
@M06628:26:000000000-CRM2J:1:1101:5560:8477 2:N:0:113
TAACCTTGCGGCCGTACTCCCCAGGCGGTCTACTTAACGCGTTAGCTTCGCTACTGACGACTTAAAGCCACAAACAGCTAGTAGTCAGCGTTTACGGTGTGGACTACCAGGGTATCTAATCCTGTTCGCTAACCCCACCTTCGCACATGAGCGTCAGTCTTTGGCCAGGGAGTCGCCTTCGCCACTGATGTTCCTCCAGATATCTACGCATTTCACCGCCTCACCTGGAATTCCACTCTCCTCCTCAAGTCCCCAAGTCGCCATGTCTAAACTACCATCC
+
,F,,;FGGGGC:F@FGGG@GGGGGGGGGF+BFGGGG,FFGGGGGGGGG9@6=BFG,CE,F7=F,,CE,CE<,9FD,9<9<9B9,,C<,,++8C<,++9:B+CDF,84?,ACFF<3E@@FFAFD,7E,+@3++@@,+8++@E<+@+C7,7<,@C****,,22@2DFG,*=*=65C*:C*9***:)5=627+@C+);)0(/**++)++),1((:CC3:A*2((45::33:0:),-<))-4)37-4,(()),)))),((().(,(-))2)6))+).*<?09((
@M06628:26:000000000-CRM2J:1:1101:17313:8575 2:N:0:113
TAATCTTGCGACCGTACTCCCCAGGCGGTCTACTTAGTGCGTTAGCTGCGCCACTAAAGTCTCAAGGACCCCAACGGCTAGTAGACATCGTTTACGGCGTGGACTACCAGGGTATCTAATCCTGTTTGCTACCCACGCTTTCGCACCTCAGTGTCAGTATTGGTCCAGTGAGTCGCCTTCGTCACTGATGTTCCTTCCCATCTCTACGCATTTCACCGCTACACAGGAAATTCCACTCACCTCTACCATACTCTAGTTCGCCAGTTTTGAATGCAGTTCCA
+
GGGGGGGGGGGGGGGGGGGGGGGGGGGGGGGGGGGGGGGGGGGGGGGGGGGGGGGGGGGGGGGGGGGGGGGGGGGGGGGGGGGGGGGGGGGGGGGGGGGGGGGGGGGGGGGGGGGGGDDGGGGGGGGGGGGGGGGGDGGGGGGGGGGGGGGGGGGGGGGGG9EDGGGCGGGFGGGGGGDFGGG:DFGGGGGFFFFFF@AFGGGFFFEFB<FFFFFGFC@FBBBFFBB?B7AAA>DDDFFFF?BFFFABFBFF?<<AB<<B>:<>FGAD:?CBB4<CB<A>)
@M06628:26:000000000-CRM2J:1:1101:27850:8577 2:N:0:113
TAACCTTGCGGCCGTACTCCCCAGGCGGTCAACTTAGTGCGTTAGCTGCGCCACCCACGGCTCAAGGTCACAGACGGCTAGTTGACATCGTTTACGGCGTGGACTACCAGGGTATCTAATCCTGTTTGCTCCCCACGCTTTCGTGCCTCAGTGTCAGTATTTGTCCAGGTAGCCGCCTTCGCCACTGATGTTCCTTCCAATCCCTACGCATTTCACCGCTACACTGGAAATTCCACTACCCTCTACAATACTCTAGTTTGCCAGTTCAAAATGCAGTTCC
+
FEGDEFGFFGCFFFGGGGGGGG8@FGGCFGGGCFFFGEFFGGGGGEGFGGCFEGCF,FEFDGGG9FGGGGGGGGGDCFF:FGGGGDGGGE?FGGCEGGD@@FEGGGFFDFFE:@DDGGFAF=B=FGGCCFGFGG,CFDE?*<EF>FFGG,D,>EFEE;=DFF@:@FFCGGFAGGGGGEDAGGDEFFGGG?CFFCF6A@A7CF*6ABDFF0(81)):?C,-((4:48?BF<<9A<A9A2:??)184AA2))).).:-6>D2<A</6:<4<4+0)*+06)-6
@M06628:26:000000000-CRM2J:1:1101:15126:8585 2:N:0:113
TAATCTTGCGACCGTACTCCCCAGGCGGTCTACTTAACGCGTTAGCTCCGAAAGCCACGGCTCAAGGCCACAACCTCCAAGTAGACATCGTTTACGGCGTGGACTACCAGGGTATCTAATCCTGTTTGCTCCCCACGCTTTCGCATCTGAGTGTCAGTGTCTGTCCAGGGGGCCGCCTTCGCCACTGGTATTCCTTCAGATCTCTACGCATTTCACCGCTACACCTGAAATTCTACCCCCCTCTACAGCACTCTAGTTCACCAGTTTCAAATGCAGTTCC
+
GGGGGGGGGGGGGGGGGGGGGGGGGGGGGGGGGGGGGGGGGGGGDGGGGGGGGGGGGGGGGGGGGGGGGFGGGGGGGGG8FGGGGGGGGGGGGGGGGGGGGGGGGGGGGGGDGGGGGGGFGCFAGGGG8EGFGGGGGGGGGGGGGEDFFGGGGGGGFGGGGGGFGGFFGGGFGGGGGGGFCDGFEFGGGGG8FEFEFEF7>FGABFF<;BBD>AFG?73>>B?BFF7?07AA<A<<B:B>B0:?A>2,4,:BBAA)66AAADF4@D42:>+1.9@<A4>>
@M06628:26:000000000-CRM2J:1:1101:24413:8589 2:N:0:113
TAACCTTGCGGCCGTACTCCCCAGGCGGTCAACTTAGTGCGTTAGCTGCGCCACCCACGACTCAAGGTCACAGACGGCTAGTTGACATCGTTTACGGCGTGGACTACCAGGGTATCTAATCCTGTTTGCTCCCCACGCTTTCGTGCCTCAGTGTCAGTATTTGTCCAGGTAGCCGCCTTCGCCACTGATGTTCCTTCCAATCTCTACGCATTTCACCGCTACACTGGAAATTCCACTACCCTCTACAATACTCTAGTTTGCCAGTTCAAAATGCAGTTCC
+
GGGGGGGGGGGGGGGGGGGGGGGGGGGGGGGGGGGGGGFGGGGGGGGGGGGGGGGGGGGGGGGGFGGGGGGGGGGGGGGGGGGGGGGGGGGGGGGGGGGGGGGGGGGFGGGGGGGFFFGCFGGCGFEGGGCCFGGGEGGCGGGGGGGFFGGGGGFGFGGGGGGGFGGFFGGFGGGGGGGFFGGFFFGGFDFCA<FEFFF7@FGEFFE0;D05;??FFD99BFFFFB:::AAFF29AAFB?F<:87<B2<>:ABA><<AADFFA)<CBBFA797*+3646)
@M06628:26:000000000-CRM2J:1:1101:3687:8662 2:N:0:113
TAACCTTGCGGCCGTACTCCCCAGGCGGTCAACTTAGTGCGTTAGTTGCGCCACCCACGACTCAAGGTCACAGACGGCTAGTTGACATCGTTTACGGCGTGGACTACCAGGGTATCTAATCCTGTTTGCTCCTCACGCTTTCGTTCCTCAGTGTCAGTATTTGTCCAGGTAGCCGCCTTCGCCACTGATGTTCCTTCCTATCTCTACGCATTTCACCGCTACACGGGAACTTCCACTACCCTCTACCATACTCTAGTTTGCCAGTTCAAAATGCAGTTCC
+
F,,C@;CC@C:FG+@,,CF@CF?,<CCFFGGFGCFF<FEG@CFB,,<CF+7=7=EB=F=+CFGGCFGFEFGF9E==+=@FEFG<<BGGGEG<DGG++@+@+++>FA=A<F3C:,@=E=>DDFFGDECE=CA8,4,@F6+@CEG:3@7;=,@=ABEAFC,>FGGGGFFCCD,/CG9:5C4A*9*/:F<7:7:FF3F78;++;?EEF76=(66BCE)1;509;148)31(4(..)-:<B(534)(()-)).48<26AAA<<)4.9)6:A25:+146+<6444
@M06628:26:000000000-CRM2J:1:1101:27402:8764 2:N:0:113
TAATCTTGCGACCGTACTCCCCAGGCGGTCTACTTAACGCGTTAGCTCCGAAAGCCACGGCTCAAGGCCACAACCTCCAAGTAGACATCGTTTACGGCGTGGACTACCAGGGTATCTAATCCTGTTTGCTCCCCACGCTTTCGCATCTGAGTGTCAGTGTCTGTCCAGGGGGCCGCCTTCGCCACTGGTATTCCTTCAGATCTCTACGCATTTCACCGCTACACCTGAAATTCTACCCCCCTCTACAGCACTCTAGTTCACCAGTTTCAAATGCAGTTCCG
+
FGGGGGGGGGGGGGGGGGGGGGGGGGGGGGGGGGGGGGGGGGGGGGGGGGGGGGGGGGGGGGGGGGGGGGGGGGGGGGGGGGGGGGGGGGGGGGGGGGGGGGGGGGGGGGGGGGGCGGGFFFGGGGGGGGGGFGGGGGGGGGGGCGGGGGGGGGGGGGGGGGGGGGF*=EGFGGGGGGGFGGDFEFGGGFGFFEFFFEAFFFFFFFDFFBF>FFFGFGFFF>FFFFFF04A49AFFF?:999:?AABFBFF28>2<A2<5AFBF=F)-6A?F2FC+64><(
@M06628:26:000000000-CRM2J:1:1101:28735:8818 2:N:0:113
TAATCTTGCGACCGTACTCCCCAGGCGGTCTACTTAACGCGTTAGCTCCGAAAGCCACGGCTCAAGGCCACAACCTCCAAGTAGACATCGTTTACGGCGTGGACTACCAGGGTATCTAATCCTGTTTGCTCCCCACGCTTTCGCATCTGAGTGTCAGTGTCTGTCCAGGGGGCCGCCTTCGCCACTGGTATTCCTTCAGATCTCTACGCATTTCACCGCTACACCTGAAATTCTACCCCCCTCTACAGCACTCTAGTTCACCAGTTTCAAATGCAGTTCCG
+
GGGGGGGGGGEGGGGFGGGGGGGGGGGGGGGCGGGGGGGGGGGGGGGGGGGGGGGGGGGGGGGGGGGGGGGGGGGGGGGGGGGGGGGGGGGGGGGGGGGFGGGGGGGGFGGDFFGCFGFGGGFFGGGGGGGFFGFGGDGGG7EE8@CFFGGGGGGGGGGGGGGGGGGGGBEFGDEGGGGFGGGFFFGGG7FACFFFFFFGGGGFFFABFF?@GFFGFDFB99<?:?F??A2<AFFA9:?B>9??BB>)4:?FB<B<A9A<A<?:@F29A2<=2@7<-))6(
@M06628:26:000000000-CRM2J:1:1101:22847:8849 2:N:0:113
TAACCTTGCGGCCGTACTCCCCAGGCGGTCAACTTAGTGCGTTAGCTGCGCCACCCACGACTCAAGGTCACAGACGGCTAGTTGACATCGTTTACGGCGTGGACTACCAGGGTATCTAATCCTGTTTGCTCCCCACGCTTTCGTGCCTCAGTGTCAGTATTTGTCCAGGTAGCCGCCTTCGCCACTGATGTTCCTTCCAATCTCTACGCATTTCACCGCTACACTGGAAATTCCACTACCCTCTACAATACTCTAGTTTGCCAGTTCAAAATGCAGTTCC
+
GGGGGGGGGGDGGGGGGGGGGGGGGGGGGGGGGGGGGGGGGGGGGGGGGGGGGGGGGGGGGGGGGGGGGGGGGGGGGGGGGGGGGGGGGGGGGGGGGGGGGGGGGGGGGGGGGGGGGFFGGGGGGGGGGGGGFGFGGGGGGGDGFGGGGGGGGGGGGG@FGGGGGGFF6FF47CEGGCGFGGG3AAFGGGGFFFFFFFF7@C+)@A><>;@FFFFGADFFF;?BF???FBDAF>A>FBFFFDBF29A)))4:BAAAAAAAFAF?F7<<AB?BF=E764:A
@M06628:26:000000000-CRM2J:1:1101:17555:8864 2:N:0:113
TAATCTTGCGACCGTACTCCCCAGGCGGTCTACTTAACGCGTTAGCTCCGAAAGCCACGGCTCAAGGCCACAACCTCCAAGTAGACATCGTTTACGGCGTGGACTACCAGGGTATCTAATCCTGTTTGCTCCCCACGCTTTCGCATCTGAGTGTCAGTGTCTGTCCAGGGGGCCGCCTTCGCCACTGGTATTCCTTCAGATCTCTACGCATTTCACCGCTACACCTGAAATTCTACCCCCCTCTACAGCACTCTAGTTCACCAGTTTCAAATGCAGTTCC
+
GGGGGGGGGGGGGGGGGGGGGGGGGGGGGGGGGGGGGFGGGGGGGGGGGGGGGGGGGGGGGGGGGGGGGGGGGGGGGGGGGGGGGGGFGGGGGGGGGGGGGGGGGGGGGGGGGGGGGGGGGGGGGGGGGGGGGGGGGG6EGGGGGFGFFGGGGGGGGGGDFGGGGGGGGGG>DDEGGGGFCDG:BFG4:<DFFEACF@FGGGCAFBAFFF6>F<AFFG6>FFF?FB?F:AF>4>BF<<:9936?7A<7>:<?F>2.:9>4:4)7=7>AB<+944@7<4A<
@M06628:26:000000000-CRM2J:1:1101:22140:8944 2:N:0:113
TAATCTTGCGACCGTACTCCCCAGGCGGTCTACTTAACGCGTTAGCTCCGAAAGCCACGGCTCAAGGCCACAACCTCCAAGTAGACATCGTTTACGGCGTGGACTACCAGGGTATCTAATCCTGTTTGCTCCCCACGCTTTCGCATCTGAGTGTCAGTGTCTGTCCAGGGGGCCGCCTTCGCCACTGGTATTCCTTCAGATTCCTACGCATTTCACCCCTACACCTGAAATTCTACCCCCCCCTTCAGCACTCTAGTTCACCAGTTTCAAATGCAGTTCCG
+
9FEGGGGGGGGDGGGGGGGGGGGGGGGGFEGGGGGGGGGGGGGGGGGEAFGGGCEDEFGGGGDFB<FGF@FDGGGECGGGGGG9EFCFEF7EFGGGGDGGD7CFFGGGGGEEGG=ADDBFGFDFFEGGG;E8D@,8@EEGGFCGC*;DBAFAFFCFG;CFFGFGGFC*4C5?DD*/CE5AAGD38=C*;9FF=)@?FEF**00-9*)-,,3)*62D=*4(,4:BFB02522<>>4><:(2(,39(,)6)-(.5)))66A4.))08:-6<)+94FCC4-)6(
@M06628:26:000000000-CRM2J:1:1101:27413:8957 2:N:0:113
TAATCTTGCGACCGTACTCCCCAGGCGGTCTACTTAACGCGTTAGCTCCGAAAGCCACGGCTCAAGGCCACAACCTCCAAGTAGACATCGTTTACGGCGTGGACTACCAGGGTATCTAATCCTGTTTGCTCCCCACGCTTTCGCATCTGAGTGTCAGTGTCTGTCCAGGGGGCCGCCTTCGCCACTGGTATTCCTTCAGATCTCTACGCATTTCACCGCTACACCTGAAATTCTACCCCCCTCTACAGCACTCTAGTTCACCAGTTTCAAATGCAGTTCCG
+
FGGGGGGGGGGGGGGGGGGGGGGGGGGGGGGGGGGGGGGGGGGGGGGGGGGGGGGGGGGGGGGGGGGGGFGGGGGGGGGGGGGGGGGGGGGGGGGGGGGGGGGGGGGGGGGGGGGGGGGGGGGGGGGGGGGGGGGGGCEEGGGGGGGGGCGGGGGGGGGGGGGGGGGGGGGFGGGGGCGFGGGFFFGGGFFFFCFFFFFFFGCAFFBFFF?FGFFG?D>09B78F2>BBBFA)4<BD0?9>BFFFFF?DFFFFFF><<AFFF?FFFBFAAG?AF?064<2,
@M06628:26:000000000-CRM2J:1:1101:22137:8963 2:N:0:113
TAATCTTGCGACCGTACTCCCCAGGCGGTCTACTTAACGCGTTAGCTCCGAAAGCCACGGCTCAAGGCCACAACCTCCAAGTAGACATCGTTTACGGCGTGGACTACCAGGGTATCTAATCCTGTTTGCTCCCCACGCTTTCGCATCTGAGTGTCAGTGTCTGTCCAGGGGGCCGCCTTCGCCACTGGTATTCCTTCAGATCTCTACGCATTTCACCGCTACACCTGAGATTCTACCCCCCTCTACAGCACTCTAGTTCACCAGTTTCAAATGCAGTTCCG
+
GGGGGGGGGGGGGGGGGGGGGGGGGGGGGGGGGGGGGGGGGGGGGGGGGGGGGGGGGGGGGGGGGGGGGGGGGGGGGGGGGFGGGGAGGDGGGGGGGGGGGGGGGGGGGGEGGGGGGGCGGGGGGGGGGGGGGGDEGGGGGGGGGGGGGGGFGFFFGGGGGGGGFGDGGGDEGGGGGGDA*:DA:FFCFFGFFECFF3=77EGFFBAB>2:>G><C9<(3>FFFF0:?(-6<ADA24,379>BB7AF)43:??A<5A42:AFBFFG2<DB?@AFF7><AF(
@M06628:26:000000000-CRM2J:1:1101:18465:8994 2:N:0:113
TAACCTTGCGGCCGTACTCCCCAGGCGGTCAACTTAGTGCGTTAGCTGCGCTACCCACGTCTCAAGGACACAGACAGCTAGTTGACATCGTTTACGGCGTGGACTACCAGGGTATCTAATCCTGTTCGCTCCCCACGCTTTCGTACCTCAGCGTCAGTATTTGTCCAGGTGGCCGCCTTCGCCACTGATGTTCCTTCCAATCTCTACGCATTTCACCGCTACACTGGAAATTCCACCACCCTCTACAATACTCTAGACTACCAGTTCGAAATGCAGTTCCG
+
GGGGGGGGGGGGGGGGGGGGGGGGGGGEGGGGGGGGFFDGGGCFFGGGGGGGGGFGGGGGGGGGGGGGGGGGGGGGGGGGGGGGGGGGGGGGGGGGGDCFGGDGGGGGGFGGGFFGGGFGFGGGGGGGDGGGGGGGGGGDGGGFCFD;FC@CE:CBECCFGGGGGFG48EGFGGGGGGGFGGG:>FG7+1;+@CF7F@FGCG9?F=C6>F?B>AAGF99999><4>(438<AAADB:1::?(32--:24)8<>9)))6<A?80)1:A?F1:06*<?42:>(
@M06628:26:000000000-CRM2J:1:1101:16882:8998 2:N:0:113
TAATCTTGCGACCGTACTCCCCAGGCGGAATGCTTAATCCGTTAGGTGTGACACCAACAAGCATGCTTGCTGACGTCTGGCATTCATCGTTTACGGTGTGGACTACCAGGGTATCTAATCCTGTTTGCTCCCCACACTTTCGCACCTCAGCGTCAGTATCGAGCCAGTGAGCCGCCTTCGCCACTGGTGTTCCTCCGAATATCTACGAATTTCACCTCTACACTCGGAATTCCACTCACCTCTCTCGAACTCAAGACCAGGAGTTTACAAGGCAGTTCCAG
+
GGGGGGGGGGGGGGGGGGGGGGGGGGGGGGGGGGGGGGGGGGGGGGGGGGGGGGGGGGGGGGGGGGGGGGGGGGGGGGGGGGGGGGGGGGGGGGGGGGGGGGGGGGGGGGGGGGGFEFGGGGGGGGGGGGGGGGGGGGGGGGGGGGGGGGGGGGGGGGGGGGGGGGGGGGGFGGGDCGGFGGGFFFGGGGDAFFFFFBEGGGGEFFF??DDFGFFGFGFFFFFFFFFB??7AD>FFFFFF??<?FFFFFB2>BBB2710:--2;FG2)64<>:FGGAB<>)
@M06628:26:000000000-CRM2J:1:1101:4026:9028 2:N:0:113
TAATCTTGCGACCGTACTCCCCAGGCGGTCTACTTAACGCGTTAGCTCCGAAAGCCACGGCTCAAGGCCACAACCTCCAAGTAGACATCGTTTACGGCGTGGACTACCAGGGTATCTAATCCTGTTTGCTCCCCACGCTTTCGCATCTGAGTGTCAGTGTCTGTCCAGGGGGCCGCCTTCGCCACTGGTATTCCTTCCGCTCTCTACGCATTTCACCGCTACACCTGAAATTCTACCCCCCTCTACAGCACTCTAGTTCACCAGTTTCAAATGCAGTTCC
+
EFGGGGGGGGGGGGGGGGGGGGGGGGGGGGGFGGGGGGGGGGGGGGGFGGDGGCFEGGGGEGCFDFGFGGGGGGCEGFGGFE9FFEEFGGGGG=FGC7:CFG>FEDGF8DF7FFF=3=EFGGGGGFFFGFGGFE:+3:@CGGGEG:>FFFGGFGGGGGGG,;BFGFCDFGGDD<CGEEDF*<CB;FGGC7;+7<@??()*/:*.1*5396:@C2):73(2(22?FFBBF7AAFB2>D:0>6(,3>AA7::?),-6):4)5<22)0*.6<4<F)9<E<>46
@M06628:26:000000000-CRM2J:1:1101:19612:9116 2:N:0:113
TAACCTTGCGGCCGTACTCCCCAGGCGGTCAACTTAGTGCGTTAGCTGCGCCACCCACGACTCAAGGTCACAGACGGCTAGTTGACATCGTTTACGGCGTGGACTACCAGGGTATCTAATCCTGTTTGCTCCCCACGCTTTCGTGCCTCAGTGTCAGTATTTGTCCAGGTAGCCGCCTTCGCCACTGATGTTCCTTCCAATCTCTACGCATTTCACCGCTACACTGGAAATTCCACTACCCTCTACAATACTCTAGTTTGCCAGTTCAAAATGCAGTTCC
+
GGGGGGGGGGGGGGGGGGGGGGGGGFGGGGGGGGGGFGGGGGGGGGGGGEGGGGGGGGGGGGGGGGGGGGGGGGGCFGGGGGGGGGFGGEGGGGGGGDEGGGGGGGGGGGGGGGGGGGGGGGGGGGGGGGFGFEGGGGGEGGGGGGGGGGGFGGGCGGGGGGGGGGCGGGGFGGGGGGGFDGGFFFGGGGGFFFFFFFFGGG7;@FCFB;DBGFFGFD9>9>FFFF1:?<FA>BAAA?BFF<:?FF28AFDB?<A>A>BA<AAFFFAFF2C/3=?FA><D
@M06628:26:000000000-CRM2J:1:1101:3007:9145 2:N:0:113
TAACCTTGCGGCCGTACTCCCCAGGCGGTCAACTTAGTGCGTTAGCTGCGCCACCCACGACTCAAGGTCACAGACGGCTAGTTGACATCGTTTACGGCGTGGACTACCAGGGTATCTAATCCTGTTTGCTCCCCACGCTTTCGTGCCTCAGTGTCAGTATTTGTCCAGGTAGCCGCCTTCGCCACTGATGTTCCTTCCAATCTCTACGCATTTCACCGCTACACTGGAAATTCCACTACCCTCTACAATACTCTAGTTTGCCAGTTCAAAATGCAGTTCC
+
FGGGGGGGGGGGGGGGGGGGGGGEGGGGGGGGGGFGGGGGFGGGGFGGGGGEGGGGGGGGGEGGGFGFGGGGGGGDGGGGGGGGGGGGGGGGGGGGGGGGGGGGGGFFEGGEFFGGGGGGGCCEFGGGGGDFEG?GFEEEFG5FCFCGG6FFG,5?FGCGGGGCCC,;8D966CGGGGDFGGGFDFGF7EGFFCFEF=FCFGGFCFE6@?;=FFFG?D>B094?48??:AA<>>B<A:B?2<?BFFFBA)3654426<AA9><FFF<B<5:*)*@994A<
@M06628:26:000000000-CRM2J:1:1101:20519:9200 2:N:0:113
TAATCTTGCGACCGTACTCCCCAGGCGGTACACTTAATGTGTTAACTGCATTACTGCAAGGTCTAGCCTCACAACAACTAGTGTACATCGTTTAGGGCGTGGACTACCAGGGTATCTAATCCTGTTTGCTCCCCACGCTTTCGCGTCTCAGCGTCAATAATGTTCCAGTAGATCGCCTTCGCAATCGGTATTCCTTCTGATCTCTACGGATTTTACCCCTACACCAGAAATTCCATCTACCTCTCCCATATTCTAGGTGAGCAGTTTTCAAAGAAGTTCAA
+
GGGGGGGGGGGGGGGGGGGGGGGGGGGGGGDGGGGGGGGGGGGGGGGGGGGGGGGGGGGGGGGGGGGGGGGGGGGGGGGGGGGGGGGGGGGGGGGGGGGGGGEGGGGGGGDGGGGGGGGGGGGGGGGGGGGGGGGGGGGGGGGGD>DGGGGGGGGGGGGGGGFGGGGFFFGFFGFGGGGFFGG>BFGCD5:=FEFFFFFFFCGFFFFD=@FFFEFGFC8@@DFFF@;?F3;CF?3CC;?<>;<DFFB797>44:<)36).402)1?>254FBB)*0.4<B:
@M06628:26:000000000-CRM2J:1:1101:12567:9208 2:N:0:113
TAACCTTGCGGCCGTACTCCCCAGGCGGTCTACTTATCGCGTTAGCTGCGCCACTAAAGATAAAATCCCCAACGGCTAGTAGACATCGTTTACGGCGTGGACTACCAGGGTATCTAATCCTGTTTGCTCCCCACGCTTTCGCACCTCAGTGTCAGTATCGGTCCAGGGTGTCGCCTTCGCCACTGATGTTCCTTCCTATATCTACGCATTTCACCGCTACACAGGAAATTCCACACCCCTCTACCGTACTCTAGCCTGCCAGTATCGGGTGCAATTCCAAA
+
GGGGGGGGGGGGGGGGGGGGGGGGGGGGGGGGGGGGGGGGGGGGGGGGGGGGGGGGGGGGGGGGGGGGGGGGGGGGGEGGGGGGGFGGGGGGGGGGGGGGGGGGGGGGGGFCDGGGGGGGGGGGGGGGGGGGGGGGGGGGGGGGG:FGGGGGGGGGGGGEGGGGFGGDGGGFGGGGGGGFGGGFFBGGGGGFFFFFFFFF7@FEFF@F?@EFFCADFDFBFFFBFFFB<FFF<B?F?FFFF:>FFB114<BF<ABFFFFF?DBF47493:CB?67+)6>9>
@M06628:26:000000000-CRM2J:1:1101:23218:9224 2:N:0:113
TAACCTTGCGGCCGTACTCCCCAGGCGGTCAACTTAGTGCGTTAGCTGCGCCACCCACGACTCAAGGTCACAGACGGCTAGTTGACATCGTTTACGGCGTGGACTACCAGGGTATCTAATCCTGTTTGCTCCCCACGCTTTCGTGCCTCAGTGTCAGTATTTGTCCAGGTAGCCGCCTTCGCCACTGATGTTCCTTCCAATCTCTACGCATTTCACCGCTACACTGGAAATTCCACTACCCTCTACACTACTCTAGTTTGCCAGTTCAAAATGCAGTTCCC
+
FGGGGGGGGGGGGGGGGGGGGGGGGGGGGGGGGGGGGGGGGGGGGGGGGGGGGGGGGGGGGGGGGGGGGGGGGGGEGGCFGGGGGFGGGGGGGGGGGGGGGGGGGGGGGGGGGGGC=EFGGGGGGGGGGGGGGGGGGGGGGGGGGGGGGFGGGFGGGGGGGGGGGGGGGGGFFGGGGGGGFGGGFFFGGGFFFA<C@FFFGGCCCFFFFFFFFGFCF>G;9BDFFF?BFFFA<<9>B??<B?B?DA>(.455:AF6AB<DF<22;/:>AAA<9)9E?4<B7
@M06628:26:000000000-CRM2J:1:1101:7457:9331 2:N:0:113
TAACCTTGCGGCCGTACTCCCCAGGCGGTCAACTTAGTGCGTTAGCTGCGCTACCCACGTCTCAAGGACACAGACAGCTAGTTGACATCGTTTACGGCGTGGACTACCAGGGTATCTAATCCTGTTCGCTCCCCACGCTTTCGTACCTCAGCGTCAGTATTTGTCCAGGTGGCCGCCTTCGCCACTGATGTTCCTTCCAATCTCTACGCATTTCACCGCTACACTGGAAATTCCACCACCCTCTACAATACTCTAGACTACCAGTTCGAAATGCAGTTCCG
+
GGGGGGGGGGGGGGGGGGGGGGGGGGGGGGGGGGGGGGGGGGGGGGGGGGGGGGGGGGGGGGGGGGGGGGGGGGGGGGGGGGGGGGGGGGGGGGGGGGGGGGGGGGGGGGGGGGGGGGGGGGGGGGGGGGGGGGGGGGGGGGGGGGGGGGFGGGGGGGGGGGGGGGGGGGGFGGGGGGGFGGGFDFGGGGGFFCFFF@FFGGGFFFFFFFDFGFFG?C99>F7?FD:?FADFDFFF:?:BBBFF<A4746?FFFF<9A48?<B4@FFBF0>><F?F44>A-
@M06628:26:000000000-CRM2J:1:1101:4540:9355 2:N:0:113
TAACCTTGCGGCCGTACTCCCCAGGCGGTCAACTTAGTGCGTTAGCTGCGCCACCCACGACTCAAGGTCACAGACGGCTAGTTGACATCGTTTACGGCGTGGACTACCAGGGTATCTAATCCTGTTTGCTCCCCACGCTTTCGTGCCTCAGTGTCAGTATTTGTCCAGGTAGCCGCCTTCGCCACTGATGTTCCTTCCAATCTCTACGCATTTCACCGCTACACTGGAAATTCCACTACCCTCTACAATACTCTAGTTTGCCAGTTCAAAATGCAGTTCC
+
FFGGGGGGGGGGGGGGGGGGGGGGGGGGGGGGGGGGGGGGGGGGGGGGGGGGGGGGGGGGGGGGGGGGGGGGGGGEDGGGGGGGGGGGGGGGGGGGGGGGGGGGGGGFFFGGGGGDGGGGFFFDGFDGGGFF?EFGGGGGGGGGCGGGGGGFGGFGGGGGGGGGGGG*DDFFFG=EEGGFGDGFFFGGGGGF=<6?FDF+;6<CFFEFFF<BC<?FFGFB29<:B?7?BF>A<AABB:?::4?7A>F<9A?>D<A>D2>AFFF@FCB<BFG?2@:9>AA<
@M06628:26:000000000-CRM2J:1:1101:20986:9395 2:N:0:113
TAACCTTGCGGCCGTACTCCCCAGGCGGTCAACTTGGTGCGTTAGCTGCGCCACCCACGACTCAAGGTCACAGACGGCTAGTTGACATCGTTTACGGCGTGGACTACCAGGGTATCTAATCCTGTTTGCTCCCCACGCTTTCGTGCCTCAGTGTCAGTATTTGTCCAGGTAGCCGCCTTCGCCACTGATGTTCCTTCCAATCTCTACGCATTTCACCGCTACACTGGAAATTCCACTACCCTCTACAATACTCTAGTTTGCCAGTTCAAAATGCAGTTCC
+
GGGGGGGGGGGGGGGGGGGGGGGGGGGGGGGGGGGGGGGGGGGGGGGGGGGGGGGGGGGGGGGGGGGGGGGGGGGGGGGGGGGGGGGGGGGGGGGGGGGGGGGGGGGGGGGGFGGGGGGGGGGGGGGGGGGGGGGGGGGGGGGGGGGGGGGGGGGGGGFGGGGGGGGGGGGFGGGGGGGFGGGFFFGGGFGFFFFFFFFFGG??AF<DBDFFGFEFFG>F6BF?@D???BBFFFDFFFFFF???BF9?BFFFFFFBAFAAFFFFFFAF2AG?28CC<<96
@M06628:26:000000000-CRM2J:1:1101:18051:9432 2:N:0:113
TAACCTTGCGGCCGTACTCCCCAGGCGGTCAACTTAGTGCGTTAGCTGCGCCACCCACGACTCAAGGTCACAGACGGCTAGTTGACATCGTTTACGGCGTGGACTACCAGGGTATCTAATCCTGTTTGCTCCCCACGCTTTCGTGCCTCAGTGTCAGTATTTGTCCAGGTAGCCGCCTTCGCCACTGATGTTCCTTCCAATCTCTACGCATTTCACCGCTACACTGGAAATTCCACTACCCTCTACAATACTCTAGTTTGCCAGTTCAAAATGCAGTTCCA
+
GGGGGGGGGGGGGGGGGGGGGGGGGGGGGGGGGGGGGGGGGGGGGGGGGGGGGGGGGGGGGGGGGGGFGGGGGGGGGGGGGGGGGGGGGGGGGGGGGGGGGGGGGGGGGGGGGGGGGGGGGGGFGGGGGGGGGGGGGGGGGGGGGGGGGGGGGGGGGGFGGGGGGGGGGGGAFGGGGGGFGGGEFFGGGGGFFFFFFFF=FGCEFFFFB<DEGCEGFGFFFFBFFBFBFFFBBBBFFFFFF>BFBFF?<D?DBAFDFBFBAAA4<CBFBF7*)9AFADAA)
@M06628:26:000000000-CRM2J:1:1101:25136:9433 2:N:0:113
TAATCTTGCGACCGTACTCCCCAGGCGGTCTACTTAGTGCGTTAGCTGCGCCACTAAAGTCTCAAGGACCCCAACGGCTAGTAGACATCGTTTACGGCGTAGACTACCAGGGTATCTAATCCTGTTTGCTACCCACGCTTTCGCACCTCAGTGTCAGTATTGGTCCAGTGAGTCGCCTTCGCCACTGATGTTCCTTCCCATCTCTACGCATTTCACCGCTACACAGGAAATTCCACTCACCCCTACCATACTCTAGTTCGCCAGTTTTTAATGCAGTTCCA
+
FFGGGGGGGGGGGGGGGGGGGGGGGGGGGGGGGGGGGGGGGGGGGGGGGGGGGGGGFGFGGGGGGGGGGGGGGGGGGGGGGGGGGGGGGGGFGGGGGGGG:CEFGGGGGGGGGGGGGGDFGGFGGGFGGGGGGFGGGGGGFGGGGGGGGGGFGGGGGFGGGGGGGGGGGGGFGFEGGGGFGGCAEFGFGGFFF?AEFF4*2CFCFFE09?0>>??GFG616>?BFFF6:?<4<<AFA:?F:(3:???7A236<><<AAF?B?B:<CA2(226)8796:>F2
@M06628:26:000000000-CRM2J:1:1101:28961:9447 2:N:0:113
TAATCTTGCGACCGTACTCCCCAGGCGGTCTACTTAACGCGTTAGCTCCGAAAGCCACGGCTCAAGGCCACAACCTCCAAGTAGACATCGTTTACGGCGTGGACTACCAGGGTATCTAATCCTGTTTGCTCCCCACGCTTTCGCATCTGAGTGTCAGTGTCTGTCCAGGGGGCCGCCTTCGCCACTGGTATTCCTTCAGATCTCTACGCATTTCACCGCTACACCTGAAATTCTACCCCCCTCTACAGCACTCTAGTTCACCAGTTTCAAATGCAGTTCCG
+
GGGGGGGGGGGGDGGGGGGGGGGGGGGGGGGGGGGGGGGGGGGGGCFCGGGGGGGGGGGGGGGGGGGGGGGGGGGGGGGG?EFGGGGGGGGGGGGGGGGGGGGGFGGGGGGGGGGGGFGGGGCGGGFGGGGGGGGGGGGGGGGGGGGGGDFFEGGGGGGGGGGGGGG4DGGFGD5EEEGFGGGDFFGGGGGF7<;?F@FFCF7<FFB?FFFFGFAGFGFF;FFFF<FFFFFFBDFFBB:>F>?B>FF?F<FD?FAA9.-5:),)=74<>4C6<FF76<><(
@M06628:26:000000000-CRM2J:1:1101:10559:9486 2:N:0:113
TAACCTTGCGGCCGTACTCCCCAGGCGGTCAACTTAGTGCGTTAGCTGCGCCACCCACGACTCAAGGACACAGACGGCTAGTTGACATCGTTTACGGCGTGGACTACCAGGGTATCTAATCCTGTTTGCTCCCCACGCTTTCGTGCCTCAGTGTCAGTATTTGTCCAGGTAGCCGCCTTCGCCACTGATTTTCCTTCCAATCTCTCCGCATTTCACCCCTACCTTGGAAATTCAACTACCCTCTACAAACCTCTAGTTTGCCATTTCAAAATGCATTTCCA
+
GGGDGGGGGGGGGGGGGGGGGGGGGGGG@:6@FGGGDGEGGGGGGCGG8FDEGGG@F7BF:,B,B5,,CBFFD<E+=+48=:FEEFD,<=FG=4?F+68@CB:38,F8FFGG=3>,8C,,@DEEFGGC9>FGGEB8+3BE:3*4>F55<<6=;>CD?D26D;FEFB;>CFF6C**4/:4A7DG3.)0*2+;6A3+793C++*+/1*/((44B*5:D?*4611()94:>A)6):)))60702,(.4<<4)(44(244-629A24*9:A25)3926??A)6-6
@M06628:26:000000000-CRM2J:1:1101:15883:9508 2:N:0:113
TAACCTTGCGGCCGTACTCCCCAGGCGGTCTACTTATCGCGTTAGCTTCGCCACTAAAAGATCAAGTCTTCCAACGGCTAGTAGACATCGTTTACGGCGTGGACTACCAGGGTATCTAATCCTGTTTGCTCCCCACGCTTTCGCACCTCAGTGTCAATATCAGTCCAGGTAGTCGCCTTCGCCACTGGTGTTCCTTCCTATATCTACGCATTTCACCGCTACACAGGAAATTCCACTACCCTCTACTGTATTCTAGACTAGCAGTATCAGATGCAGTTCCA
+
GGGGGGGGGGGGGGGGGGGGGGGGGGGGGGGGGGGGGGGGGGGGGGGGGGGGGGGGGGGGGF<FGGGGGGGGGGGGGGGGGGGGGGGGGGGGGGGGGGGGGGGGGGGGGGGGGGGGGGGGGGGGFGGGGGGGGEGGGGGGGGGGGGGCF6DFGGGGGGGGGGGGGGGGGGGFGGGGGGGFEDGFFFGGGCGFFFFFFFFGDE@7;:>?F@?FGFFGFG>;;;<?F?0<BBDFFFFFFBF?F7<?2253>AFFFFAAFFFFFFF?BC<BA2<@A49+6--46
@M06628:26:000000000-CRM2J:1:1101:25472:9538 2:N:0:113
TAACCTTGCGGCCGTACTCCCCAGGCGGTCAACTTAGTGCGTTAGCTGCGCCACCCACGACTCAAGGTCACGGACGGCTAGTTGACATCGTTTACGGCGTGGACTACCAGGGTATCTAATCCTGTTTGCTCCCCACGCTTTCGTGCCTCAGTGTCAGTATTTGTCCAGGTAGCCGCCTTCGCCACTGATGTTCCTTCCAATCTCTACGCATTTCACCGCTACACTGGAAATTCCACTACCCTCTACAATACTCTAGTTTGCCAGTTCAAAATGCATTTCC
+
GGGGGGGGGGGGGGGGGGGGGGGGGGGGGGGGGGGGGGGGGGGGGGGGGGGGGGGGGGGDGGGGGGGGGGGGGGGGGGGGGGGGGGGGGGGGGGGGGGGGGGGGGGGGGGGGGGGGGGGGGGGGGGGGGGGGGGGGGGGGGGGGGGGFGGGGGEFFGGFFFFEGEGGGFGGFGGDGGGGFCGGFFFCGGFGFFFFFFFFGDFE?8:>DFBFFC6):B<>;>BFFF<?BBD4>B>AFF>?<B24:72484A:2<<B4AFFFBBA4FCAB<<7/-*:+65>A
@M06628:26:000000000-CRM2J:1:1101:10934:9555 2:N:0:113
TAATCTTGCGACCGTACTCCCCAGGCGGTACACTTAATGTGTTAACTGCATTACTGCAAGGTCTAGCCTCACAACAACTAGTGTACATCGTTTAGGGCGTGGACTACCAGGGTATCTAATCCTGTTTGCTCCCCACGCTTTCGCGTCTCAGCGTCAATAATGTTCCAGTAGATCGCCTTCGCAATCGGTATTCCTTCTGATCTCTACGGATTTTACCCCTACACCAGAAATTCCATCTACCTCTCCCATATTCTAGGTAAGCAGTTTTCAAAGCAGTTCAA
+
GGGGGGGGGGGGGGGGGGGGGGGGGGGGGGGGGGGGGGGGGGGGGGGGGGGGGGGGGGGGGGGGGGGGGGGGGGGGGGGGGGGGGGGGGGGGGGGGGGGGGGGGGGGGGGGGGGGGGGGGDFDGGFGGGGGGGGGGGGGGGGGGGGGGGGGGGGGGGGGGGGGGGGGGGFGFGGGGGGGFGGGFFFGGGGGFFFFFFFFGGGGEFFFF@FFEGFFFFGFFFFF@F@FFF@EFFFFFFEFF4<EFFFFFF:ABABFDFFFF?BFFFFBF24??9:0*.-6>.
@M06628:26:000000000-CRM2J:1:1101:7847:9568 2:N:0:113
TAACCTTGCGGCCGTACTCCCCAGGCGGTCAACTTAGTGCGTTAGCTGCGCCACCCACGACTCAAGGTCACAGACGGCTAGTTGACATCGTTTACGGCGTGGACTACCAGGGTATCTAATCCTGTTTGCTCCCCACGCTTTCGTGCCTCAGTGTCAGTATTTGTCCAGGTAGCCGCCTTCGCCACTGATGTTCCTTCCAATCTCTACGCATTTCACCGCTACACTGGAAATTCCACTACCCTCTACAATACTCTAGTTTGCCAGTTCAAAATGCAGTTCC
+
GGGGGGGGGGGGGGGGGGGGGGGGGGGGGGGGGGGGGGGGGGGGGGGGGGGGGGGGGGGGGGGGGGGGGGGGGGGGGGDGGGGGGGGGGGGGGGGGGGGGGGGGGGGGGGGGGGGGGFGGGGGGGGGGGGGGGGGGGGGGGGGGGGGGGGGGGGGGGGGGGGGGGGGGGGGFGGGGDGGFGGGFFFGGGGGFFEFEFFFFGGGFFFEFFF?EGCEG?D9>FFFFFF?FFFFFB>A<<>:BF>??FA2?24>FFAA4<<<DFFAF?F<9>BC?BFFC<6<<
@M06628:26:000000000-CRM2J:1:1101:3019:9631 2:N:0:113
TAACCTTGCGGCCGTACTCCCCAGGCGGTCCACTTAGTGCGTTAGCTTCGCCACCTACGAATCAAGGTCACAGACGAATAGTTGACGACGATTACGGCGTGCATTACGTGGGTTACTCACTATTGTTGCTCCCAATGCTTTTTTCCCCCCGTGCTTGCGTCTCTCAACGTAGCCTTCTTCCTCAGTGTTCTTTTTTCTAATCGCTTCTCATTTCGCTGCGTCCCTGTATCACCCTCTCTCATCTGATTACACTTTTTGTACCTTCACACATAGTATACCAT
+
,CFGGGGGGGD+CFGGGGG8CEFGGGGG6++CFGGGGFF,CFG>,@F,6+8,,6B,:6?8<,?FF98=,E8E,,,+++:+A?,,?E+++++448E+=@+4++A,CF9+33+3++8332@,,37<,83:,,3,+,,8,,5,@A,3,,;,@**4**4,,**4**,B,,6;CB*.*;?;0<+@++++)3:++++11)*(24A@++2(0)-6)))*:)(*0*((-(((*)))).-)48(((.),).))-)))).97-4).)(,-)-)*)2,).(+*)/<+))..)
@M06628:26:000000000-CRM2J:1:1101:6147:9683 2:N:0:113
TAATCTTGCGACCGTACTCCCCAGGCGGTCTACTTAACGCGTTAGCTCCGAAAGCCACGGCTCAAGGCCACAACCTCCAAGTAGACATCGTTTACGGCGTGGACTACCAGGGTATCTAATCCTGTTTGCTCCCCACGCTTTCGCATCTGAGTGTCAGTGTCTGTCCAGGGGGCCGCCTTCGCCACTGGTATTCCTTCAGATCTCTACGCATTTCACCGCTACACCTGAAATTCTACCCCCCTCTACAGCACTCTAGTTCACCAGTTTCAAATGCAGTTCCG
+
GGGGGGGGGGGGGGGGGGGGGGGGGGGGGGGGGGGGGGGGGGGGGGGGGGGGGGGGGGGGGGGGGGGGGGGGGGGGGGGGGGGGGGGGGGGGGGGGGGGGGGGGGGGGGGGGGGGGGGGGGGGGGGGGGGGGGGGGGGGGGGGGGGGGGGGGGGGGGGGGGGFGGGGGGGGFGGGGGGGFGGGFFFGGGGGFFFFEFFFFGGGBFFFFBFFFCAFGFGFFFFFFF?FF?>D:AFFFF??>>9?<AFA:?F???AA<AFFFFB?597<A>FCBAFG7A46<(
@M06628:26:000000000-CRM2J:1:1101:12686:9714 2:N:0:113
TAATCTTGCGACCGTACTCCCCAGGCGGAATGCTTAATCCGTTAGGTGTGTCACCGAACAGTATACTGCCCGACGACTGGCATTCATCGTTTACGGTGTGGACTACCAGGGTATCTAATCCTGTTTGCTCCCCACACTTTCGTACCTCAGCGTCAGTATCGAGCCAGTGAGCCGCCTTCGCCACTGGTGTTCCTCCAAATATCTACGAATTTCACCTCTACACTTGGAATTCCACTCACCTCTCTCGAACTCTAGACTGATAGTTTTGGAGGCAGTTCCAA
+
GGGGGGGGGGGGGGGGGGGGGGGGGGGGGGGGGGGGGGGGGGGGGGGGGGGGGGGGGGGGGGGGGGGGGGGGGGGGGGGGGGGGGGGGGGGGGGGGGGGGGGGGGGGGGGGGGGGGFGGGGFFGGGGGGGFGGGGGGGGGGGGGGGGGGGGGGGGGGGGGGGGGGGGGGGGFGGGGGGGFGGGDFFGCDCGFFFFFFFFGGFGFFFF@DFFAFFEGFGFFEEFFFBF?DFFFFAABF?FFFF???FF0?BFAFA>>9>?7<A<FFGF?F:7BF:EGF>9A)
@M06628:26:000000000-CRM2J:1:1101:17974:9715 2:N:0:113
TAATCTTGCGACCGTACTCCCCAGGCGGTCTACTTAACGCGTTAGCTCCGAAAGCCACGGCTCAAGGCCACAACCTCCAAGTAGACATCGTTTACGGCGTGGACTACCAGGGTATCTAATCCTGTTTGCTCCCCACGCTTTCGCATCTGAGTGTCAGTGTCTGTCCAGGGGGCCGCCTTCGCCACTGGTATTCCTTCAGATCTCTACGCATTTCACCGCTACACCTGAAATTCTACCCCCCTCTACAGCACTCTAGTTCACCAGTTTCAATGCAGTTCCGA
+
GGGGGGGGGGGGGGGGGGGGGGGGGGGGGGGGGGGGGGGGGGGGGGGGGGGGGGGGGGGGGGGGGGGGGGGGGGGGGGGGGGGGGGGGGGGGGGGGGGGGGGGGGGGGGGGGGGGGGGCFGGDGGGGGGGGGFGGGGGGGGGGGGGGGGFGGGGGGGGFGGGGGGGGCGGEFC4>=EEGFGGGEFFGFGGGFFFFFFFFCGGGFFFFFBB<>GAAGFG9;;BF:F?7?DBA4ADFFAFFFFB<34>D2>??72):5ADFFFFB:BC4<AAF474AFAAFFF
@M06628:26:000000000-CRM2J:1:1101:26654:9828 2:N:0:113
TAATCTTGCGACCGTACTCCCCAGGCGGTCTACTTAACGCGTTAGCTCCGAAAGCCACGGCTCAAGGCCACAACCTCCAAGTAGACATCGTTTACGGCGTGGACTACCAGGGTATCTAATCCTGTTTGCTCCCCACGCTTTCGCATCTGAGTGTCAGTGTCTGTCCAGGGGGCCGCCTTCGCCACTGGTATTCCTTCAGATCTCTACGCATTTCACCGCTACACCTGAAATTCTACCCCCCCCTACAGCACTCTAGTTCACCAGTTTCAAATCCAGTTCCG
+
FGGGGGGGGGGGGGGGGGGGGGGFGGGGGEGGGGGGGGGGGGGGGGCGGEEGGGGGGGGGGGGGGGGGGGGGGGGGGGGFGGGGGGGFDFGGGGGGGGGEGGCGGGGGGGDEGGGGCGDEFFFGGGFFGGGGGEDEE:CEGGEGGCDGA:DEEEEFGFGGGGFGFEFGGGG5DDDGE=DACGGE>477++3@F?F?BE?7*<?6**6:616D76)?F570(4<BF?>F7B<.<ABFDB199(-212:0:(14?>)-.64)>F2)9C)65294))++.)66,
@M06628:26:000000000-CRM2J:1:1101:22574:9837 2:N:0:113
TAACCTTGCGGCCGTACTCCCCAGGCGGTCAACTTAGTGCGTTAGCTGCGCCACCCACGACTCAAGGTCACAGACGGCTAGTTGACATCGTTTACGGCGTGGACTACCAGGGTATCTAATCCTGTTTGCTCCCCACGCTTTCGTGCCTCAGTGTCAGTATTTGTCCAGGTAGCCGCCTTCGCCACTGATGTTCCTTCCAATCTCTACGCATTTCACCGCTACACTGGAAATTCCACTACCCTCTACAATACTCTAGTTTGCCAGTTCAAAATGCCGTTCCA
+
GGGGGGGGGGGGGGGGGGGGGGGGGGGGGGGGGGGGFGGGGGGGGGGGGGGGGGGGGGGGGGGGGGGGGGGGGGGGGGGGGGGGGGGGGGGGGGGGGGGGGGGGGGGGGGGGGGGGFGGFGGGFGGGGGG9EDECEDGEGGGGGFGG9AFGCEFGGGGGGGGGGGG9FEGGFGGGGGGGFCDG>DAGFFGGFFEFFFFFC7?CECAEFF62>FCFCFDFFFF?F??BFBA9<<ADAA0?FF7??24)5A2)-.):.:<94>2949:<:<)36)*+*-(4:)
@M06628:26:000000000-CRM2J:1:1101:13450:9848 2:N:0:113
TAACCTTGCGGCCGTACTCCCCAGGCGGTCAACTTAGTGCGTTAGCTGCGCTACCCACGTCTCAAGGACACAGACAGCTAGTTGACATCGTTTACGGCGTGGACTACCAGGGTATCTAATCCTGTTCGCTCCCCACGCTTTCGTACCTCAGCGTCAGTATTTGTCCAGGTGGCCGCCTTCGCCACTGATGTTCCTTCCAATCTCTACGCATTTCACCGCTACACTGGAAATTCCACCACCCTCTACAATACTCTAGACTACCAGTTCGAAATGCAGTTCCA
+
GGGGGGGGGGGGGGGGGGGGGGGGGGGGGGGGGGGGGGGGGGGGGGGGGGGGGGGGGGGGGGGGGGGGGGGGGGGGGGGGGGGGGGGGGGGGGGGGGGGGGGGGGGGGGGGGGGGGGGGGGGGGGGGGGGGGGGGGGGGGGGGGGGGGGCFGGGGGGGGGGGGGGGGGGGGFGGEGGGGFGGGFFFGGGGGFFFFFFDFGGGGEFFF0>??EGFFGFD>>>F?FFFFB?AA>B9>BBFFFF<::>BBD<)5)4:)-64427:7/@79:BBC4)6::><AA)
@M06628:26:000000000-CRM2J:1:1101:14635:9867 2:N:0:113
TAATCTTGCGACCGTACTCCCCAGGCGGTCTACTTAACGCGTTAGCTCCGAAAGCCACGGCTCAAGGCCACAACCTCCAAGTAGACATCGTTTACGGCGTGGACTACCAGGGTATCTAATCCTGTTTGCTCCCCACGCTTTCGCATCTGAGTGTCAGTGTCTGTCCAGGGGGCCGCCTTCGCCACTGTTATTCCTTCAGATCTCTACGCATTTCACCGCTACACCTGAAATTCTACCCCCCTCTACAGCACTCTAGTTCACCAGTTTCAAATGCAGTTCCA
+
GGGGGGGGGGGGGGGGGGGGGGGGGGGGEFGDGGGGGGGGGGGGGGGGGGGGGGGCFFGEGGGGGDFGGFGGGCFFGGGGGEFGGGGGDGGGFGGGGGECFEGFCFGGGGGEEGGGGGGGGDEEGGFGCFGGGGFCCEGGGG5EG7CDAFGGFEC;:EFDFGGGFGC4CEE5C8=GCGGAFGDBEAF1+2@6AFFEFFF=:67<FFA?;60>744F?366(4>B4(,4:8A<BDAF9:<FF1:B)).,423?>BAA6<AB>>?49F<22::4-99+9496-
@M06628:26:000000000-CRM2J:1:1101:14302:9869 2:N:0:113
TAATCTTGCGACCGTACTCCCCAGGCGGTCTACTTAACGCGTTAGCTCCGAAAGCCACGGCTCAAGGCCACAACCTCCAAGTAGACATCGTTTACGGCGTGGACTACCAGGGTATCTAATCCTGTTTGCTCCCCACGCTTTCGCATCTGAGTGTCAGTGTCTGTCCAGGGGGCCGCCTTCGCCACTGGTATTCCTTCAGATCTCTACGCATTTCACCGCTACACCTGAAATTCTACCCCCCTCTACAGCACTCTAGTTCACCAGTTTCAAATCCAGTTCCA
+
GGGGGGGGGGGGGGGGGGGGGGGGGGGGGGGGGGGGGGGGGGGGGGGGGGGGGGGGGGGGGGGGGGGGGGGGGGGGGGGGFFGGGGGGGGGGGGGGGGGGGGGGGGGGGGGGGGGGGGGGGGGGGGGGGFCFGGGGGGGGGGGGGFDGG:FGGGGGGGGGGGGGGGFFGGGFGGGGGEGFGGGFFFGG><CFFFFFFFF*02+.8BAB>FFEGFFGF<;>>FFF?0(.8<A5<ADFB<?B>9<:AB9::0822<A9<4<AAFB:*?>FDD+8)990:9<<<
@M06628:26:000000000-CRM2J:1:1101:27307:9871 2:N:0:113
TAATCTTGCGACCGTACTCCCCAGGCGGAATGCTTAATCCGTTAGGTGTGACACCAACAAGCATGCTTGCTGACGTCTGGCATTCATCGTTTACGGTGTGGACTACCAGGGTATCTAATCCTGTTTGCTCCCCACACTTTCGCACCTCAGCGTCAGTATCGAGCCAGTGAGCCGCCTTCGCCACTGGTGTTCCTCCGAATATCTACGAATTTCACCTCTACACTCGGAATTCCACTCACCTCTCTCGAACTCTAGACCAGGAGTTTACAAGGCAGTTCCAG
+
DGGFGGGGGGGGGGGGGGGGGGGGGGGG7@FCFGGGGGGGGGGGGFGGGGGFGGGGGGGGG?<FFFGGFFGGGGGCFG<FFEEEFGGGGGGGGGGG8FFGGGGGGGGGGGGGGGGGGGGGGGGGGGGGGGGGGGG@GGGGGG>=EEGFGGGGGGGGGGG98:*@EGGGGCEFGGGGGGGFGGGD6FGFCGGA8CFFF6ED3CEEFFF?DFFFGFFF4C4=C63CA40;<14<).4)4(3:>BBF2??)8?FA).::)4((,-15?*)-)6+.3)C?4AF2)
@M06628:26:000000000-CRM2J:1:1101:9391:9887 2:N:0:113
TAACCTTGCGGCCGTACTCCCCAGGCGGTCAACTTAGTGCGTTAGCTGCGCCACTCACGTCTCAAGGACACAAACGGCTAGTTGACATCGTTTACGGCGTGGACTACCAGGGTATCTAATCCTGTTTGCTCCCCACGCTTTCGTTCCTCAGCGTCAGTATCTGTCCAGGTGGCCGCCTTCGCCACTGATGTTCCTTCCAATCTCTACGCATTTCACCGCTACACTGGAAATTCCACCACCCTCTACAGTACTCTAGTTTGCCAGTTCAAAATGCAGTTCCA
+
GGGGGGGGGGGGGGGGGGGGGGGGGGGGGGGGGGGGGGGGGGGGGGGGGGGGGGGGGGGGGDGGGGGGGGGGGGGGGGGGGGGGGGGGGGGGGGGGGGGGGGGGGGGGGGGGGGGGGFGGGFGGGGGGGGGGGGEGGGGGGGGGGGGGGGGGGGGGGGGGGGGGGG9FGFGFFGGGEGGF=DDBFFGGGGGFFEFFFFF7CG?CFFCFFDFFGFFGFG0,7>??F?:?FBBAFBFF:?6:BFFFFF2:AA<4AFF26A>AFDA49CBFFAE=4@?C9AA))
@M06628:26:000000000-CRM2J:1:1101:9404:9903 2:N:0:113
TAACCTTGCGGCCGTACTCCCCAGGCGGTCAACTTAGTGCGTTAGCCGCGCACCTCACGTATCAAGGACACCAACCGACAGTTAGCCTCGTTTACGGCGCGGACGACCCGGGTAACTAACCCGGGTCGCTCCCCACGCGATCGTCTCCCAGCGTCCGTAGCTGTCCAGAGTGCAGCCTACGCTCGTGGTGCTCCTGCCAACCCCTACGCATTGCACCCCTACACTGGAAATTCCACCACCCCCTACAACACTCTAGCTTGCCAGTTCAAACGGCAGTTCC
+
C@F6,CF,6C+66@FGC,CCF7,B,D:+@F7FF,C,CC,,+886,,,@:6@++6,,44,4,,,,:,,C4F<+AF++@+++85,,,,,,,+8+++CF=F++@CE78+++****5*3,,,2,2>*****/*=CE****=C**1/**4*2++*?C::C**/***+3+<0+*+*+***++***07)*))0/*11**15/)97)955*4))4-((()*)-00*,-4?F(/)4:034-:4<220-82(41812)).(48))5)64:?84))2<AA2+),7**().6
@M06628:26:000000000-CRM2J:1:1101:6719:9946 2:N:0:113
TAATCTTGCGACCGTACTCCCCAGGCGGTCTACTTAACACGTTAGCTCCGAAAGCCACGGCTCAAGGCCACAACCTCCAAGTAGACATCGTTTACGGCGTGGACTACCAGGTTATCTAATCCTGTTTGCTCCCCACGCTTTCGCCTCTGAGTGTCCGTGTCTGTCCAGGGGTCCGCCTTCGCCACTGGTTTTCCTTCAGATCTCTACGCATTTCACCGCTACACCTGAAATTCTACCCCCCTCTACAGCAATTTAGTTCACCATTTTCAAAGGCATTTCC
+
C@E6@CCFCCFCCC@CFD@EEFGDGGEGBFEFF@FFEEGGDECEGAF@FFEFE:EGGE@=:>:=99ECD4FFC7FGEGGGF?<FG<?F9?<==??++=:F:++ABF>,AF75C?EG==,@D@DBFF9EGGEFGG?8:+B9D7E6+33DDE;7@@;,@EGG8D@AEF,;8*>***/8:?*6/8*/:AG4D+;3+/:<FE6++=+1:+43;8?B7<5:=<9>07):5((4)--4--6>2(1913-,)).)5(()).6.649AAA<**0).46C*(02+5<9)
@M06628:26:000000000-CRM2J:1:1101:11759:10007 2:N:0:113
TAATCTTGCGACCGTACTCCCCAGGCGGAATGCTTAATCCGTTAGGTGTGACACCAACAAGCATGCTTGCTGACGTCTGGCATTCATCGTTTACGGTGTGGACTACCAGGGTATCTAATCCTGTTTGCTCCCCACACTTTCGCACCTCAGCGTCAGTATCGAGCCAGTGAGCCGCCTTCGCCACTGGTGTTCCTCCGAATATCTACGAATTTCACCTCTACACTCGGAATTCCACTCACCTCTCTCGAACTCAAGACCAGGAGTTTATAAGGCAGTTCCAA
+
GGGGGGGGGGGGGGGGGGGGGGGGGGGGGGGGGGGGGGGGGGGGGGGGGGGGGGGGGGGGGGGGGGGGGGGGGGGGGGGGGGGGGGGGGGGGGGGGGGGGGGGGGGGGGGGGGGGGGGGGGGGGGGGGGGGGGGGGGGGGGGGGGGGGGGGGGGGGGGGGGGGGGGGGGGGFGGGGGGGFGGGFFFGG<GGFFFF2ABFGGCGEFF;DDDFFGFFGFF@FEEFEF@@F?BFFFFFFFFFFFFD<7?<?BF?FFB?BF:7:6:85:D66:4?F04;FDFBFA
@M06628:26:000000000-CRM2J:1:1101:7049:10044 2:N:0:113
CATTCTTGCGAACGTACTCCCCAGGTGGGTTACTTATCACTTTCGCTTAGCCACTCAGACCGAAATCCGAACAGCTAGTAACCATCGTTTACGGCGTGGACTACCAGGGTATCTAATCCTGTTCGCTCCCCACGCTTTCGTCCATCAGTGTCAGTTGATTATTAGTAATCTGCCTTCGCAATTGGTATTCTATGTAATATCTATGCATTTCACCGCTACACTACATATTCTAACTACTTCATAATAACTCAAGATAACCAGTATCAAAGGCAATTTTACGG
+
GFGGGGGGGGGGGGGGGGGGGGGGGGGGGGGGGGGGGGGGGGGGGGGGGGGGGGGGGGGGGGGGGGGGGGGGGGGGGGGGGGGGGGGGGGGGGGGGGGGGGGGGGGGGGGGGGGGGGGGGGGGGGGGGGGGGGGGGGGGGGGGGGGGGFFFGGFGGGDDFGGGGFGGGGGGFDF6FGGGE7CFFFFGGGGGFFEFEFFFGGGF?FFC<CE<+B.6<:5><@C@FFFFFFFFF?EEEFFEFFE??EFFFFFF?87?DBFF?BFB66FFB<15):FG9<B>61
@M06628:26:000000000-CRM2J:1:1101:7199:10056 2:N:0:113
TAACCTTGCGGCCGTACTCCCCAGGCGGTCAACTTAGTGCGTTAGCTGCGCCACCCACGACTCAAGGTCACCGACGGCTAGTTGACATCGTTTACGGCGTGGACTACCAGGGTATCTAATCCCGTTTGCTCCCCACGCTTTCGTGCCTCAGTGTCAGTATTGGTCCAGGTAGCCGCCTTCGCCACTGATGTTCCTTCAAATCTCTACGCATTTCACCGCTACACTGGAAATTCTACTCCCCTCTACAATACTCTATTTTCCCAGTTCCATATGCAGTTCC
+
FG@@EGGGGGGGGGGGGGGGGGGGGGGGGGGGGGGG@FGGGGGGGGGGGGGGGG@CC=+@FCFGGGG,?AF,8@FGGGGGGGGGGGGGGGGGGGG@FGGGGGGGGGGG8FGGGGGGGGGGGG,@FF@>CG,BFECGGGGGGGGF8FFFGGE,,?FFGG74>,9;EFGGD,1A*;CGGGGFGGGFEFGCFFGFFFFFF)1;CCFFF=)4922>*45F?<71>FF<*)3<FFFFF9BAA08<?B?B2>).)6:A><B).<2).8)9F*))6-<6<6++.<)6
@M06628:26:000000000-CRM2J:1:1101:7031:10058 2:N:0:113
CATTCTTGCGAACGTACTCCCCAGGTGGGTTACTTATCACTTTCGCTTAGCCACTCAGACCGAAATCCGAACAGCTAGTAACCATCGTTTACGGCGTGGACTACCAGGGTATCTAATCCTGTTCGCTCCCCACGCTTTCGTCCATCAGTGTCAGTTGATTATTAGTAATCTGCCTTCGCAATTGGTATTCTATGTAATATCTATGCATTTCACCGCTACACTACATATTCTAACTACTTCATAATAACTCAAGATAACCAGTATCAAAGGCAATTTTACGG
+
GGGGGGGGGGGGGGGGGGGGGGGGGGGGGFGGGGGGGFGGGGGGGGGGGGGGGGGGGGGGGGGGGGGGGGGGGGGGGGGGGGGGGGGGGGGGGGGGGGGGGGGGGGGGGGGGGGCFGDGGGGGGGGGGEFGGGGGGGGGGGGGGGGGGGFDFAFGFGGGGGGGFFGFFFEGFGGGGGGGFGGFFFFDGGGGFFEFCFEFGGGGEAFFFCEFCG;5DFDFE@F;EACFFFFFFFEFEFFEFEEFEC5?@CFFF7A?AFFFFFBBFFCBBA0=>(9FGFA4<1
@M06628:26:000000000-CRM2J:1:1101:24942:10064 2:N:0:113
TAACCTTGCGGCCGTACTCCCCAGGCGGTCTACTTAATGCGTTAGCTTTGAAAAACAGAACCGAGGTTCCGAGCTTCTAGTAGACATCGTTTACGGCGTGGACTACCGGGGTATCTAATCCCGTTTGCTCCCCACGCTTTCGTACATGAGCGTCAGTGTTGACCCAGGTGGCTGCCTTCGCCATCGGTATTCCTTCAGATCTCTACGCATTTCACCGCTACACCTGAAATTCTACCACCCTCTATCACACTCTAGTTTGCCAGTTCGAAATGCAGTTCCCA
+
FGGGGGGGGGGGGGGGGGGGGGGGGGGGGGGGGGGGGGGGGGGGGGGGGGGGGGGGGGGGGGGGGGGGGGGGGGGGGGGGGGGGGGGGGGGGGGGGGGGGGGGGGGGGGGGGGGGGGGGGGGGGGGGGGGGFGGDGGGGGGGG>FGGGGGGGGGGGGFGGGFGFFGGGGGF6CGGGGG==EGDAADG<CGGFFFFF49FFGGGFFFFFF??=DAFFDGF(,8???B?F7:4:<<DAB?FFBB?AAF462>7?BB9<AAFBA>?FF7(8??GF>79C>AB?)
@M06628:26:000000000-CRM2J:1:1101:7183:10065 2:N:0:113
TAACCTTGCGGCCGTACTCCCCAGGCGGTCAACTTAGTGCGTTAGCTGCGCCACCCACGACTCAAGGTCACAGACGGCTAGTTGACATCGTTTACGGCGTGGACTACCAGGGTATCTAATCCTGTTTGCTCCCCACGCTTTCGTGCCTCAGTGTCAGTATTTGTCCAGGTAGCCGCCTTCGCCACTGATGTTCCTTCCAATCTCTACGCATTTCACCGCTACACTGGAAATTCCACTACCCTCTACAATACTCTAGTTTGCCAGTTCAAAATGCAGTTCC
+
GGGGGGGGGGGGGGGGGGGGGGGGGGGGGGGGGGGGGGGGGGGGGGGGGGGGGGGGGGGGGGGGGGGGGGGGGGGGGGGGGGGGGGGGGGGGGGGGGGGGGGGGGGGGGGGGGGFGGGGGGGFGGGGGGGGGGGGGGGGGGGGGGGGGGGGGGGGGGGGGGGGGGGGFGGGFGGGGGGGFGGGFFFGGGGGFFFFFFFFDGGGFFFFFFDFFGFFGFD>FFFFFFFBFFFF<AA>AA>?BB<?BFFF<A2><>AD6AFFFFFF6@FDABFGFFFG7<ABA
@M06628:26:000000000-CRM2J:1:1101:2245:10094 2:N:0:113
TAACCTTGCGGCCGTACTCCCCAGGCGGTAAACTTAGTGCGTTAGCTGCGCCACTCACGACTCAAGGTCACAGACGGCTAGTTGACATCGTTTACGGCGTGGACTACCAGGGTATATCATCCTGTTTGCTCACCACGTTTTCGTGCCTCAGTGTCAGTATTTGTCCAGGTAGCCGCCTTAACCACTGATGTTCTTTCCATCCTCTCCGCATTCCACCGCTACATTCGATATTCCACTCCCAACTACAATAAACTAGTTTGCCAGTTAAAACTGCAGTTAC
+
9F,,CFGGGG78FGGGGGGGGGGGG8FG6+6CFGGG,9CEFGGCGGGGACGG:F,,CFF:7,,B49F5EF=,,4C++4@FEG<,EF9E?++,B<FG77FF::FG,FA><>==:>,,C,6C@FF<>=A,9,@,@@,:+3,@>,+5+@7@F,>,,3,,2333,3@3,,?*=:,@CG5*=7**,+46)?F*=9D88*+*103++2+/+)((((/)+96F.2326032/)).),(:><4-)(.4((412)8))))))-))6)))).)))*)6).2))*++))).
@M06628:26:000000000-CRM2J:1:1101:2262:10106 2:N:0:113
TAACCTTGCGGCCGTACTCCCCAGGCGGTCAACTTAGTGCGTTAGCTGCGCCACCCACGACTCAAGGTCACAGACGGCTAGTTGACATCGTTTACGGCGTGGACTACCAGGGTATCTAATCCTGTTTGCTCCCCACGCTTTCGTGCCTCATTGTCAGTATTTGTCCAGGTAGCCGCCTTCGCCACTGATCTTCCTTCCAATCTCGACTCATTTCACCGCTCCACTGGAAATTCCACTACCCTCTACAATACTGTAGTTTGCCAGTTCAAAATGCATTTCC
+
<FFFGGGGGG+FFGGGGGGGGGGGGFGGC:FFGGGGAEEGEGGCGGGGGGGG=FG7FEFCG7FGE=FFGEG<,,B:+8CGGGF?EGDGGGEGGFGG+@F@F+CGGGFE,AC@@F8EGGCFAFFGCDFFF=DCF@?C+544BF5D:FCFG6,,,6<F:52;,@:D;;DC6D=?FG5*:?7?*/?35FGCG+;7@9FC+/6;CCC?)).(,.98:<)2914((4::/47:?264<462<?0?<2-(2<>2)))))-.6:>25<)6)/:4).6:*)*+344A9
@M06628:26:000000000-CRM2J:1:1101:7168:10168 2:N:0:113
TAATCTTGCGACCGTACTCCCCAGGCGGTCTACTTAACGCGTTAGCTCCGAAAGCCACGGCTCAAGGCCACAACCTCCAAGTAGACATCGTTTACGGCGTGGACTACCAGGGTATCTAATCCTGTTTGCTCCCCACGCTTTCGCATCTGAGTGTCAGTGTCTGTCCAGGGGGCCGCCTTCGCCACTGGTATTCCTTCAGATCTCTACGCATTTCACCGCTACACCTGAAATTCTACCCCCCTCTACAGCACTCTAGTTCACCAGTTTCAAATGCAGTTCCG
+
FCFFGFGFFGCFEGGGGGGGGGD@FDEEEGGGFGGGGGGGGGGGGGAFFGDFGGGDGGGGGGGGCFFGGFGFFGGG@FF?FFGEGGFGFGF<@FFGGCCGGGC@FFGGDFFGDDFADEAFCDFGGGGGFF=FGGGEBCCGGFGG>FDF9;;@ADF?FGGGGGGGFG?GEE5)?9EGCEDAFGGEFFGD:CFFFCFFFF?>7FF>F4AB>?BDC94FFD>F6BFB?7>2>844>BAAA,(-,2:?><)5:0(52A)-66<<BF<59F9A2<?65=7+.6<<(
@M06628:26:000000000-CRM2J:1:1101:8934:10177 2:N:0:113
TAATCTTGCGACCGTACTCCCCAGGCGGTCTACTTAACGCGTTAGCTCCGAAAGCCACGGCTCAAGGCCACAACCTCCAAGTAGACATCGTTTACGGCGTGGACTACCAGGGTATCTAATCCTGTTTGCTCCCCACGCTTTCGCATCTGAGTGTCAGTGTCTGTCCAGGGGGCCGCCTTCGCCACTGGTATTCCTTCAGATCTCTACGCATTTCACCGCTACACCTGAAATTCTACCCCCCTCTACAGCACTCTAGTTCACCAGTTTCAAATGCAGTTCCG
+
GGGGGGGGGGGGGGGGGGGGGGGGGGGGGGGGGGGGGGGGGGGGGGGGGGGGGGGFGGGGGGGGGFGGGGFGGGGGGGFGGFGGGGGFGGGGGGGGGGGGGGGGGGGGFGGGGGGGGGGGGGGGGGGGGGGGGGGGGGGGGGGGGGGGGGGGGGGGGGGGGGGGGGFGFGGDGGGGGGGFGGGFFFGGGFGFFFFCFFFGDGGA?FDFFF?FFABG?D>>FFFFFFFFB<AABFFAB6:BFFFFFFFFFFFFFF<5664>FA?:BGA<>DGF<?CDABBF(
@M06628:26:000000000-CRM2J:1:1101:7181:10182 2:N:0:113
TAATCTTGCGACCGTACTCCCCAGGCGGTCTACTTAACGCGTTAGCTCCGAAAGCCACGGCTCAAGGCCACAACCTCCAAGTAGACATCGTTTACGGCGTGGACTACCAGGGTATCTAATCCTGTTTGCTCCCCACGCTTTCGCATCTGAGTGTCAGTGTCTGTCCAGGGGGCCGCCTTCGCCACTGGTATTCCTTCAGATCTCTACGCATTTCACCGCTACACCTGAAATTCTACCCCCCTCTACAGCACTCTAGTTCACCAGTTTCAAATGCAGTTCCG
+
GGGGGGGGGGGGGGGGGGGGGGGGGGGGGGGGGGGGGGGGGGGGGGGGGGGGGGGGGGGGGGGGGGGGGGGGGGGGGGGGGGGGGGGGGGGGGGGGGGGGGGGGGGGGGGGGGGGGGGGGGGGGGGGGGGGFGGGGGGGGGGGGGGGGGGGGGGGGGGGGGGGGGGGGGGGFGGGGGGGFGGGFFFGGGGGFFFFFFFFDGGGFFFFFFFFEGBFFFGF>FFFFFFB:2<<BBFFFF6?9;BF?FFBFFF?F>DFF<AFFFFFFFG<A<BGFFFF:AABF2
@M06628:26:000000000-CRM2J:1:1101:3426:10242 2:N:0:113
TAATCTTGCGACCGTACTCCCCAGGCGGTCTACTTAACGCGTTAGCTCCGAAAGCCACGGCTCAAGGCCACAACCTCCAAGTAGACATCGTTTACGGCGTGGACTACCAGGGTATCTAATCCTGTTTGCTCCCCACGCTTTCGCATCTGAGTGTAAGTGTCTGTCCAGGGGGCCGCCTTCGCCACTGGTATTCCTTCAGATCTCTACGCATTTCACCGCTACACCTGAAATTCTACCTCCCTCTCCAGCACTCTAGTTCACCATTTTCAAATGCATTTCCG
+
ACEGFGGGF:+@@FFFGGCFGGGGGGGF7@BFGGEEFEGGGGGGGFGFFGFCFGG<DECGGGGGGGFEGGGDDCFGGGGFCBF<FG9BFGGGGGGGGDGGGGGG?AFGFFEE<<>EFGFGGFFGGGGGGGDGG7,:FGG@FA>58**7DAFC?F,,5D:E:FEFFFGFFDGFG4=5:EGF*<35DFGG++;@7CFEF?F*2<2-*/-3948):4<>?GB4(-,3?:?B07)66<).6)-((.3:0,425(42345)-42<D2,*106-54+*4@<+5:)),
@M06628:26:000000000-CRM2J:1:1101:3440:10262 2:N:0:113
TAATCTTGCGACCGTACTCCCCAGGCGGTCTACTTAACGCGTTAGCTCCGAAAGCCACGGCTCAAGGCCACAACCTCCAAGTAGACATCGTTTACGGCGTGGACTACCAGGGTATCTAATCCTGTTTGCTCCCCACGCTTTCGCATCTGAGTGTCAGTGTCTGTCCAGGGGGCCGCCTTCGCCACTGGTATTCCTTCAGATCTCTACGCATTTCACCGCTACACCTGAAATTCTACCCCCCTCTACAGCACTCTAGTTCACCAGTTTCAAATGCATTTCCG
+
GGGGGGGGGGGGGGGGGGGGGGGGGGGGGGGGGGFGGGGGGGGGGGGGGGEGGGGGGGGGGGGGGGGGGGGGGGGGGGGGGGGGGGGGGGGGGGGGGGGGGGGGGGGGGGGGGGFFGGGGGGGGGGGGGGGGGGGGGGGGGGGGGGGGG7DEGGGGGGGGGGGGGGGGGEEEGGGGGGGFDDGFFFGGGGFFFFFCFFF7;C9AFFF:;6?5FFFGFGFFFFFFFF:<:BFAFFAA94?BF9:?FBA:72:7:A>BAABDBFB4FGDFFA?=>F?9<6<B(
@M06628:26:000000000-CRM2J:1:1101:23735:10271 2:N:0:113
TAATCTTGCGACCGTACTCCCCAGGCGGTCTACTTAACGCGTTAGCTCCGAAAGCCACGGCTCAAGGCCACAACCTCCAAGTAGACATCGTTTACGGCGTGGACTACCAGGGTATCTAATCCTGTTTGCTCCCCACGCTTTCGCATCTGAGTGTCAGTGTCTGTCCCGGGGGCCGCCTTCGCCACTGGTATTCCTTCAGATCTCTACGCATTTCACCGCTACACCTGAAATTCTACCCCCCTCTACAGCACTCTAGTTCACCAGTTTCAAATGCAGTTCCG
+
CFGGGGFAFEGGFGGGGGGGGGGGGGGGGGGFGGGGGGGGGGGGDEEGFGEFGEGG,FCFGEGGGGGGGGGGGGGAFGGGGGDFGGGGFEDEG4CFGEGGGEEBEEFFFGGGGDEC9F,=DGFEFG9EGFF;DGDC@C:CEFCEB>CFFAFGG9:;CDFGGGGFGG9CGGGEGCEDE*99EGDB>?7CFFFF=>46@2***++.88::92(5::BC=*,1163?F14104<9<4>>A<:>6>??2AA::(4:7A-64.6)-5<5*06:A<F06@+<<))-,
@M06628:26:000000000-CRM2J:1:1101:8369:10285 2:N:0:113
TAACCTTGCGGCCGTACTCCCCAGGCGGTCTACTTATCGCGTTAGCTGCGCTACTCACGGATTAAATCCACAAACAGCTAGAAGACAGCGTTTACGGTGTGGACTACCAGGGTATCTAATCCTGTTCGCTACCCACACTTTCGCACATGAGCGTCAGTCTTTGGCCAGGGAGTCGCCTTCGCCACTGATGTTCCTTCTGATATCTACGCATTTCACCGCTACACCAGAAATTCCACTCCCCTCTCCAAGACTCTAGTCTGCCAGTTCTAAATGCTATTCC
+
GGGGGGGGGGGGGGGGGGGGGGGGGGGGEGGGGGGGGGGGGGGGGGGGGGGGGGGGGGGGGGGGGGGGGGGGGGGGGGGGGGGGGGGGGGGGGGGGGGGGGGGGGGGGGGGGGGGGGGGGGGGGGGGGGGGGGGGGGGGGGGGGGGGGGGGGGGGGGGGGGGGGGGGGGGGFGGGGGGGFGGGFFFGGFGGFFFFFFFFGGGGFFFEFF<;BDEFGFGF>9BFFFFBFFBFFAADA<:BFFFF:<<BFF:7)4<><ABFBBFB??CA<2><FAF7C<)6>
@M06628:26:000000000-CRM2J:1:1101:8384:10299 2:N:0:113
TAACCTTGCGGTCGTACTCCCCAGGCGGTCTACTTATCGCTTTAGCTTCGCTACTCACGGATTAAATCCACAAACAGCTAGTAGACATCGTTTACGGTTTGGACTATCAGGTTACCTACTCCTGGTCGCTACTCATACTATCGCACATGATCGTCAGTGTTTGGCCAGGGTGTCGCCTTCCCCACTGATGTTCCTTCTGCTACCTACGCATTCCACTGCTCCACCACAAATTCCACTCCCCTCCCGACGACACCACTCGGCCAGTTCTAAAAGCTATGCCA
+
;6CC@EC<8FC,678CFFE@CFGC<F+F@+@9<<EFG<<F@CDCFEG,F@,,6@FFG@FEE,B=,C?6C=FF<FGA,E,C:,,:9EF=<4=8++:++A+B7+9,94,9EF,,:<,,,6,2@47E,EFGGG6E,D>,3,@,@7+63@DG,,8,D:C8CF,@;F,;FG?>EC,3;9**1**3,*0*/;>C2,=@A?+>F3:++1,0*1((((6)+.);60.9))(()/(6(())96).78((35?08(4,((,(4(3(38((-(()924):)<*.7706-6<)
@M06628:26:000000000-CRM2J:1:1101:18614:10323 2:N:0:113
TAACCTTGCGGCCGTACTCCCCAGGCGGTCTACTTATCGCGTTAGCTTCGCTACTCACGGCTTAAAGCCACAAACAGCTAGTAGACAGCGTTTACGGTGTGGACTACCAGGGTATCTAATCCTGTTCGCTACCCACACTTTCGCACATGAGCGTCAGTCTTTGGCCAGGGAGTCGCCTTCGCCACTGATGTTCCTCCAGATATCTACGCATTTCACCGCTACACCTGGAATTCCACTCCCCTCTCCAAGACTCTAGTCTGCCAGTTCTAAATGACCGTCC
+
GGGGGGGGGGGGGGGGGGGGGGGGGGGGGGGGGGGGGGGGGGGGGGGGGGGGGGGGGGGGGGGGGGGGGGGGGGGGGGGGGGGGGGGGGGGGGGGGGGGGGGGGGGGGGGGFGGGGGGGGGGGGGGGGGGGGGGGGGGGGGGGGGGGGGGGGGGGGGFGGGGGGGGGGGGFEGCCEGGGFGGGFFFGGG7FFFFFFFFFGGCFCCFF;>;DEGFFGFGF9>FFFFFFFBF<?AABF90?FF?FBFB<???F>7>96>9>ABF7?:FA>BA79)*9<>??B
@M06628:26:000000000-CRM2J:1:1101:3144:10335 2:N:0:113
TAACCTTGCGGCCGTACTCCCCAGGCGGTCAACTTAGTGCGTTAGCTGCGCCACCCACGACTCAAGGTCACAGACGGCTAGTTGACATCGTTTACGGCGTGGACTACCCGGGTATCTACGCCTGTTTGCTCCTCACGCTTTCGTGCCTCAGTGTCAGTATTTGTCCAGGTTGCCGCCTTCGCCACTGATGTTCCTTCCAATCTCTACGCATTTACTCGCTACACTGGAAATTCCACTACCCTCTCCAATACTCTACTTTGCAATTTCAAAAAGCATTTCC
+
@CEFEEA<EGF@C@7@FGDFGGGGGGGGEB,@CCCFEGAGEFG@CDGGGDECCF=FGEGGGGECF=FF<EFGGGGG:FFGF?@FDCCFEEGFDFGG=+6FE7@F<D,A,@CCF:,=CD,+@@FGGGEGGGBF,DBC:@@?FEEGFGFFC9@E?,=9,>,DCGDGGG9C64,09*/CCC5=/*2=AFGG7<FFFFFCFF6;:C7)+17;B(4.0))*/5(4(23(9<(:87A<AF26:0.2(.4,(.),)))-))-))6<92))***--64+.()++)65A
@M06628:26:000000000-CRM2J:1:1101:13669:10348 2:N:0:113
TAATCTTGCGACCGTACTCCCCAGGCGGTCTACTTAACGCGTTAGCTCCGAAAGCCACGGCTCAAGGCCACAACCTCCAAGTAGACATCGTTTACGGCGTGGACTACCAGGGTATCTAATCCTGTTTGCTCCCCACGCTTTCGCATCTTAGTGTCAGTGTCTGTCCAGGGGGCCGCCTTCGCCACTGGTATTCCTTCAGATCTCTACGCATTTCACCGCTACACCTGAAATTCTACCCCCCTCTACAGCACTCTAGTTCACCAGTTTCAAATGCAGTTCCG
+
<FEEEGGGGGG:@BFGGGFGGGGGGGGGC@EGFGGGGGGGGGGGGGGFECGGF:,96,>@@F75?,FGE<B?,4:,AF?<EFFF<?5E@EEGGGCEGECG7F7FFA<DAFGGFFFDBEGGG9CDFGGFF;3,@EC:C8@EG9:CC<CC,5><DF2,=DEDDFCFGGCD6CC>D45C57>FCDG));6DCCF685AE=??C7++.*9<16(:BCAFGF<;199<:FB078AA<)).:)((7>9B72<9)),4:?9:264A>>AD:7:A><-+95=+A94<>(
@M06628:26:000000000-CRM2J:1:1101:14388:10378 2:N:0:113
TAACCTTGCGGCCGTACTCCCCAGGCGGTCAACTTAGTGCGTTAGCTGCGCCACTCACGTCTCAAGGACACAAACGGCTAGTTGACATCGTTTACGGCGTGGACTACCAGGGTATCTAATCCTGTTTGCTCCCCACGCTTTCGTTCCTCAGCGTCAGTATCTGTCCAGGGGGCCGCCTTCGCCACTGATGTTCCTTCCAATCTCTACGCATTTCACCGCTACACTGGACATTCCACCACCCCCGACAGTACTCTAGTTTGCCAGTTCAAAATCAAGTTCCA
+
FFGGGGGFGGCGGGGGGGGGFGC@EFGGGC:FFFGGEFFCC@FGGGCEEFGGGEGFGGGFG8EFEGG8FCFECCFGCF+BDEAEFFF=FGGFGEGDFGCCGGGFGGGG@EGEB,83D=FAFGGGFFGFC===DGDEDCCGGGGGGCGDFF,9C*@EE?;E<,25BFDFG**?CCEGE*5=*8DABFF779DFF?+7B@A7:C<<46<4608B><BGFC63(18?B<1<(58<A))63:??1(3-400,-<AAFF94>A9A><A@6D>24470(7+2-..:6
@M06628:26:000000000-CRM2J:1:1101:25409:10395 2:N:0:113
TAACCTTGCGGCCGTACTCCCCAGGCGGTCAACTTAGTGCGTTAGCTGCGCCACCCACGACTCAAGGTCACAGACGGCTAGTTGACATCGTTTACGGCGTGGACTACCAGGGTATCTAATCCTGTTTGCTCCCCACGCTTTCGTGCCTCAGTGTCAGTATTTGTCCAGGTAGCCGCCTTCGCCACTGATGTTCCTTCCAATCTCTACGCATTTCACCGCTACACTGGAAATTCCACTACCCTCTACAATACTCTAGTTTGCCAGTTCAAAATGCAGTTCC
+
GGGGGGGGGGGGGGGGGGGGGGGGGGGGGGCGGGGGGGGGGGGGGGGGGGGGGGGGGGGGGGGGGGGGGGGGGGGGGGGGFGGGGGGGGGGGGGGGGGGGGGDGGGGGGGGGGDGGAF=FGGGGFEFGGGGFGGFGGGGGFFGGGGGGGGDGGGGGGFCFGGGFGF?GCDCFDFGGGGGAGDGFEFGG=+;FF)39ADF>@CECF6>@@D?FDEEGFGB69>FB@?0<B29>A<<B9(4<23:?24<4<4)6)5)-:9<<AFF4@*))6:F626<+.:<A
@M06628:26:000000000-CRM2J:1:1101:25391:10403 2:N:0:113
TAACCTTGCGGCCGTACTCCCCAGGCGGTCAACTTAGTGCGTTAGCTGCGCCACCCACGACTCAAGGTCACAGACGGCTAGTTGACATCGTTTACGGCGTGGACTACCAGGGTATCTAATCCTGTTTGCTCCCCACGCTTTCGTGCCTCAGTGTCAGTATTTGTCCAGGTAGCCGCCTTCGCCACTGATGTTCCTTCCAATCTCTACGCATTTCACCGCTACACTGGAAATTCCACTACCCTCTACAATACTCTAGTTTGCCAGTTCAAAATGCAGTTCC
+
FFGGGGGGGGGGGGGGGGGGGGGGGFGGGGEGGGGGGGCGGGFEFGGGGGGGGGGGGGGGGGGGGGGGGGGGGGGGGGGGGGGGGGGGGGGGGGGGGGGGGGGGGGGGGCGG=FCFGGGGGGGGGGGGGGGGC@EGGGGEGGGGGGGGGGGGGFGGGGGGGGGGGGGFF8E4FGGGGGGFCDGFBFFFGFFFFFFFFFF+:CFEAFEFBF@EGFCGFDBFFF7BF22?:BFAAAAFDFF1<2(.4>4><97))6:2<):-<79)9>>)<2<6<=+<.6>F
@M06628:26:000000000-CRM2J:1:1101:15120:10484 2:N:0:113
TAACCTTGCGGCCGTACTCCCCAGGCGGTCAACTTAGTGCGTTAGCTGCGCCACCCACGACTCAAGGTCACAGACGGCTAGTTGACATCGTTTACGGCGTGGACTACCAGGGTATCTAATCCTGTTTGCTCCCCACGCTTTCGTGCCTCAGTGTCAGTATTTGTCCAGGTAGCCGCCTTCGCCACTGATGTTCCTTCCAATCTCTACGCATTTCACCGCTACACTGGAAATTCCACTACCCTCTACAATACTCTAGTTTGCCAGTTCAAAATGCAGTTCCA
+
GGGGGGGGGGGGGGGGGGGGGGGGGGGGGGGGGGGGGGGGGGGGGGGGGGGGGGGGGGGGGGGGGGGGGGGGGGGGEGGGGFGGGGGGGGGGGGGGEFCEEGGGGGGGGGGGGFGGCGFFGGGGGGFGGGGGGGGGGGGGGGGGFGGGGCGGGFCGGGCFGGGGCFFCGGGADGGGGGGFFGD:;AFGG9FFF?FFFFFFGGGFFFFDB@@EGFFG=<9>>FBFFF7:?>A>24AAAB:0:>?FFB4?>AFFFFF9>DB<ADF@?F>B<AE?>FF9<<<A4
@M06628:26:000000000-CRM2J:1:1101:15141:10489 2:N:0:113
TAACCTTGCGGCCGTACTCCCCAGGCGGTCAACTTAGTGCGTTAGCTGCGCCACCCACGACTCAAGGTCACAGACGGCTAGTTGACATCGTTTACGGCGTGGACTACCAGGGTATCTAATCCTGTTTGCTCCCCACGCTTTCGTGCCTCAGTGTCAGTATTTGTCCAGGTAGCCGCCTTCGCCACTGATGTTCCTTCCAATCTCTACGCATTTCACCGCTACACTGGAAATTCCACTACCCTCTACAATACTCTAGTTTGCCAGTTCAAAATGCAGTTCCA
+
GGGGGGGGGGGGGGGGGGGGGGGGGGGGGGGGGGGGGGGGGGGGGGGGGGGGGGGGGGGGGGGGFGGGGGGGGGGGEEGGGGGGGGGGGGGGGGGGGGGGGGGGGGGGGGGGGGGGGGGGGGGGGGGGGGGGFGGGGGGGGGGGGGGGGGGGGGGGGGGGGGGGGGGGFCFFGCEEGEGFGGGFFFGGGGGFFCFFF;A7;::)1@>D>1;DGFFGBDBFFFB??<:<BFBBD<AF>BBB04?BFFAFFA?A8542<4:AFFF:?FA<BBC?AFGGFA>D9
@M06628:26:000000000-CRM2J:1:1101:2397:10527 2:N:0:113
TAACCTTGCGGCCGTACTCCCCAGGCGGTCAACTTAGTGCGTTAGCTGCGCCACCCACGACTCAAGGTCACAGACGGCTAGTTGACATCGTTTACGGCGTGGACTACCAGGGTATCTAATCCTGTTTGCTCCCCACGCTTTCGTGCCTCAGTGTCAGTATTTGTCCAGGTAGCCGCCTTCGCCACTGATGTTCCTTCCAATCTCTACGCATTTCACCGCTACACTGGAAATTCCCCTACCCTCTACAATACTCTAGTTTGCCAGTTCAAAATGCAGTTCC
+
CCEFE<CCC@CFCE:BFF@FEGGGGGEG+@,@C9CFFGFGGBF7FDFGGE@CF:EFGGGG:=F<FGGGGFGGGGGGEG7FGEAGFD99=?FEDGGGGGGGCFCGCGDF>FCEFGGE;DE8EFDGFF,=FF9F+B,>:BC9DCEGFG>GFFF,D2CGGG@EGGFFGG,9EGF4?CG=CGCF:C*5BFGGC9DF8?FEFFF>1C+9FAC?F;?D+.7D*917(4)4@83<4>2:A))..463:<0,-:2).2))4)6-:<B)52<7?CAAAAGBFF@+.464
@M06628:26:000000000-CRM2J:1:1101:20516:10562 2:N:0:113
TAACCTTGCGGCCGTACTCCCCAGGCGGTCAACTTAGTGCGTTAGCTGCGCCACCCACGACTCAAGGTCACAGACGGCTAGTTGACATCGTTTACGGCGTGGACTACCAGGGTATCTAATCCTGTTTGCTCCCCACGCTTTCGTGCCTCAGTGTCAGTATTTGTCCAGGTAGCCGCCTTCGCCACTGATGTTCCTTCCAATCTCTACGCATTTCACCGCTACACTGGAAATTCCACTACCCTCTACAATACTCTAGTTTGCCAGTTCAAAATGCAGTTCC
+
GGGGGGGGGGGGGGGGGGGGGGGGGGGGFFGGGGGGGGGGGGGGGGGGGGGGGGGGGGGGGGGGGGGGGGGGGGGGGGGGGGGGGGGGGGGGGGGGGGGGGGGGGGGGGGGGGFGGGGGGGGGGGGGGGGGGGGGGGGGEGGDGFGGGGGGGGGGGGGGGFGGFFG?DGGGFGGGGGEDF=DGFBFGCGGGFFFFFF@F+;CFFFFF<>FFFGFFGFG>FF>2,8<???AFFFA9A>:??F?FB<D<?AA?A<D<.-6<>BB2)9CBFBA7/-7326<A>
@M06628:26:000000000-CRM2J:1:1101:27733:10576 2:N:0:113
TAACCTTGCGGCCGTACTCCCCAGGCGGTCAACTTAGTGCGTTAGCTGCGCCACCCACGACTCAAGGTCACAGACGGCTAGTTGACATCGTTTACGGCGTGGACTACCAGGGTATCTAATCCTGTTTGCTCCCCACGCTTTCGTGCCTCAGTGTCAGTATTTGTCCAGGTAGCCGCCTTCGCCACTGATGTTCCTTCCAATCTCTACGCATTTCACCGCTACACTGGAAATTCCACTACCCTCTACAATACTCTAGTTTGCCAGTTCAAAATGCAGTTCC
+
GGGGGGGGGGGGGGGGGGGGGGGGGGGGGGGGGGGGGGGGGGGGGGGGGGGGGGGGGGGGGGGGGGGGGGGGGGGGGGGGGGGGGGGGGGGGGGGGGGGGGGGGGGGGGGGGGGGGGGFGGGGGGGGGGGGGGGGGGGGGGGGGGGGFFFGGGGGGGGGGGGGGGGGGGGGAGGGGGGGACDGFFFGDDGGFFCFFFDFFGGC?AFE;@DFFGFFGBC>6;FFB=>?:246A9AFFFFFF?<:?DBDFFA?AB<BFFFAFFF<@4DADB<GF<?E<).<)
@M06628:26:000000000-CRM2J:1:1101:20919:10592 2:N:0:113
TAACCTTGCGGCCGTACTCCCCAGGCGGTCAACTTAGTGCGTTAGCTGCGCCACCCACGACTCAAGGTCACAGACGGCTAGTTGACATCGTTTACGGCGTGGACTACCAGGGTATCTAATCCTGTTTGCTCCCCACGCTTTCGTGCCTCAGTGTCAGTATTTGTCCAGGTAGCCGCCTTCGCCACTGATGTTCCTTCCAATCTCTACGCATTTCACCGCTACACTGGAAATTCCACTACCCTCTACAATACTCTAGTTTGCCAGTTCAAAATGCAGTTCC
+
GGGGGGGGGGGGGGGGGGGGGGGGGGGGGGGGGGGGGGGGGGGGGGGGGGGGGGGGGGGGGGGGGGGGGGGGGGGGGGGGGGGGGGGGGGGGGGGGGGGGGGGGGGGGGGGGGGGGGGGGGGGGGGGGGGGGGGGGGGGGGGGGFGGGGGGGGGGGGGGGGGGGGGGGGGGFGGGGGGGFGGG:BFGGGGGFFFFFFFF@CGFFFFFFBFFFGFFFFG>>FFFFFFFBF<>BFFFFFFFFFFBFFA>BFFFFFFF4<BAB<AF?F72:A<FFDFGGFFBB
@M06628:26:000000000-CRM2J:1:1101:27730:10598 2:N:0:113
TAACCTTGCGGCCGTACTCCCCAGGCGGTCAACTTAGTGCGTTAGCTGCGCCACCCACGACTCAAGGTCACAGACGGCTAGTTGACATCGTTTACGGCGTGGACTACCAGGGTATCTAATCCTGTTTGCTCCCCACGCTTTCGTGCCTCAGTGTCAGTATTTTTCCAGGTAGCCGCCTTCGCCACTGATGTTCCTTCCAATCTCTACGCATTTCACCGCTACACTTGAAATTCCACTACCCTCTACAATACTCTAGTTTGCCAGTTCAAAATGCAGTGCC
+
GGGGGGGGGGGGGGGDGGGGGGGGGGGC@@FFGGGGGGFGFGGGGGGGFGGGGGGGGGGGGGGGGGGGGGGGGGG@=CFGGGG9FGGFGGGGGGGGGGGGGGEFGGGGGFGG<FFGFFGGGGGGGGGGFGGGFGGGDEGGGFGF7FG@FFE;:FCCFGCCGG,2>F9:E2,;*;CEEEDF*C*:BFCCD:@F6CFEFFFGGG?;6AE=>?;E@?EGFC>0,2)(*.-48AADB942)((8:4:?32)3:2262)466:><A<46?D>4<4C*.=C?<()-
@M06628:26:000000000-CRM2J:1:1101:27452:10642 2:N:0:113
TAATCTTGCGACCGTACTCCCCAGGCGGTCTACTTAGTGCGTTAGCTGCGCCACTAAAGTCTCAAGGACCCCAACGGCTAGTAGACATCGTTTACGGCGTGGACTACCAGGGTATCTAATCCTGTTTGCTACCCACGCTTTCGCACCTCAGTGTCAGTATTGGTCCAGTGAGTCGCCTTCGCCACTGATGTTCCTTCCCATCTCTACGCATTTCACCGCTACACAGGAAATTCCACTCACCTCTACCATACTCTAGTTCGCCAGTTTTGAATGCAGTTCC
+
DGGGGGGGGGGGGGGGGGGGGGGGGGGGFGGGGGGGACFGDGGGGGGFFGFGGGGGGGGGGCEGGCFDGGGGDEEGCE7FFFEE99EFGGGGGGGGGGGGGGGGGGGGGGGCFEGGGGDGGGGDFFDDECEFGD,@CGEGGGEGC:D6,@8@EFDGG>3@A,=EFGC4=2:AFC7CGECACDCABFF7D7FA=?CFF3FFG7CCFF4=@?0A7CCGFD910;BBFF(407)44)6ADFFFB287<4A?9?FDFA2-565?03:>FF<<382=)*3<49<<
@M06628:26:000000000-CRM2J:1:1101:27470:10643 2:N:0:113
TAATCTTGCGACCGTACTCCCCAGGCGGTCTACTTAGTGCGTTAGCTGCGCCACTAAAGTCTCAAGGACCCCAACGGCTAGTAGACATCGTTTACGGCGTGGACTACCAGGGTATCTAATCCTGTTTGCTACCCACGCTTTCGCACCTCAGTGTCAGTATTGGTCCAGTGAGTCGCCTTCGCCACTGATGTTCCTTCCCATCTCTACGCATTTCACCGCTACACATGAAATTCAACTCACCCCTACCATACTCTAGTTCGCCAGTTTGTAATGCAGTTCCA
+
FFDGGGGGGGGGGGGGGGGGGGGGGCGGFEGGGGGGFDGFCGGDGGGFFGEFGGGGGGGG,,CEFFFF@,BC,BFGECFGGGADEFCF@FF8<CEGGGEG7BF<,=FFGGEGFGGCDFFGEGGGGGCFGGGA8D93CCGDDFEG@>CDF,,=;DDFFFGGFFGGGGG4DF7AFGCCEEC9:1*:?FC8FEFFAEF?F;F:7:CEC87(6<6:1?3+=76BBB?<F0<A>4)69))6-32(4(-(40()).44?A94..401((./*.-4)29)*++.66))
@M06628:26:000000000-CRM2J:1:1101:27757:10709 2:N:0:113
TAATCTTGCGACCGTACTCCCCAGGCGGTCTACTTAACGCGTTAGCTCCGAAAGCCACGGCCCAAGGCCACAACCTCCAAGTAGACATCGTTTACGGCGTGGACTACCAGGGTATCTAATCCTGTTTGCTCCCCCCGCTTTCGCATCTGAGTGTCAGTGTCTGTCCAGGTGGCCGCCTTCGCCACTGGGATTCCTTCAGATCTCTACGCATTTCACCCCTACCCCTGAAATTCTCCCCCCCTCTCCCGCACTCTAGTTCCCCAGTTTCAAATGCAGTTCCG
+
CF@FGGGGGGGGGGGGGGGGGGGGGGGGFDGGGGGGGFGGGGGGGGGCFCCFG@EC=E=>7+7:F@@FAFFFE7=,AFFE:FFGAFF;<FGGGDEFEC@GGGEGF8<A@@FGD,=@;ED8F9=,9EC67,58@:+**55=>9****357=2,,6,,=C9;,@=BFGCCA,,)***3=:C=7CD>>FG<4*2;6606?8***++)1*)(,3:@C>2CF*23(4(.7:270456<4)6(,,49(-((((,-((((.))6)).<(,)):<A):C64F7<445<4
@M06628:26:000000000-CRM2J:1:1101:27493:10738 2:N:0:113
TAACCTTGCGGCCGTACTCCCCAGGCGGTCTACTTATCGCGTTAGCTTCGCCACTAAAAGATCAAGTCTTCCAACGGCTAGTAGACATCGTTTACGGCGTGGACTACCAGGGTATCTAATCCTGTTTGCTCCCCACGCTTTCGCACCTCAGTGTCAATATCAGTCCAGGTAGTCGCCTTCGCCACTGGTGTTCCTTCCTATATCTACGCATTTCACCGCTACACAGGAAATTCCACTACCCTCTACTGTATTCTGGACTAGCAGTATCAGATGCACTTCCA
+
GGGGGGGGGGGGGGGGCGGGGGGDGGGGGGGGGGGGGGGGGGGGGGGGGGGGGCGGGGGGGEGGGGGGGGGGFGGCGGGGGFGGGGGGGGFGGGGEGGGGGGGGGGGGGGGGAFGFGGGGGGCGGGGCEFGGGGGGGGGDFFGGGGDCCFFCEDFGGGGGGFG@EGGDFFGFGFEEGGDFFDGEFFG;4,;8ACFFF1:@7?@EFFE@@1(=7<5FFD@@9B?FF?4<?:D>AAFFFFF?B<:0)6<<B9AAAA)).,)54:<?BC>AF)?*.9<+64<<)
@M06628:26:000000000-CRM2J:1:1101:27510:10743 2:N:0:113
CAACCTTGCGACCATACTTCCCAGGCGGGCTACTTATCGCGTTAGCTTTGATACTACACAGGTCAATCTGTTCAACGTCAATTATCCATGTTTTACGCCTAGGACTACTGGGGTACCTATCCTCATTTGCTACCCTAGCTTTCGTCCCTGAGTTTCATTAATAGCCAGGTAAAGTGCCTTCGCCATCGTGGTTCTTTCCAATCCTAACGCTTTTCACCGCACCACTGGAAATTCCCTTTCCCCCTCTTTATCTCTAGCCGACTATTTTCGTAGGCGGTTTT
+
,C,6CFGGGG++@+CFGG,FGGGGGGGG++@FGGGG,EFGGGGGGGGG,E,,CEG,,C,,4,,,,,<FG95,,C,5,9+44,,,,:,,559CF<?,B++B+B8,,,,A5EFD+84,,37,,A,,,CE:,3,,EE8,,,,@D,3+8@+336,,,,7;E;,33,2@CG,+4DE++25,@9C8,0<*9@*C;,*:*:?E+>++110-1+*0(((0:*)+12(((.(()(/((;)767934)/)//3(,4(-).))))-)))((-,()*26)4,*)()32(-3(,
@M06628:26:000000000-CRM2J:1:1101:9585:10761 2:N:0:113
TAATCTTGCGACCGTACTCCCCAGGCGGTCTACTTAACGCGTTAGCTCCGAAAGCCACGGCTCAAGGCCACAACCTCCAAGTAGACATCGTTACGGCGTGGACTACCAGGGTATCTAATCCTGTTTGCTCCCCACGCTTTCGCATCTGAGTGTCAGTGTCTGTCCAGGGGGCCGCCTTCGCCACTGGTGTTCCTTCAGATCTCTACGCATTTCACCGCTACACCTGAAATTCTACCCCCCTCTACAGCACTCTAGTTGACCAGTTTCAAATGCAGTTCCGA
+
EFGGGGGFGGGGGGGGGGGGGGGEGGEFEEGGGGGGGGGGEFGGGGGGGGGGGGGGGGGGGDEGGGGGGGGFFCFGAFGGGG9BFGGGGG4EECGGDFGEF:<DGB>@C+>A,@DCFDFFFDFFB;D,,C>DG:>++>E:D>E*>F2@,<7:7EF?C?:;DEGG?CCFCC56CD5C*AF./2*.;A<C*27A7<14*)9*0<:64@146<0**:)7>D>63<B0587425:A<BFF<(6;>?4)5<5:(.,(-64.)))..4:@8F.6<9FF<6<AA<::<
@M06628:26:000000000-CRM2J:1:1101:9607:10770 2:N:0:113
TAATCTTGCGACCGTACTCCCCAGGCGGTCTACTTAACGCGTTAGCTCCGAAAGCCACGGCTCAAGGCCACAACCTCCAAGTAGACATCGTTACGGCGTGGACTACCAGGGTATCTAATCCTGTTTGCTCCCCACGCTTTCGCATCTGAGTGTCAGTGTCTGTCCAGGGGGCCGCCTTCGCCACTGGTCTTCCTTCAGATCTCTACGCATTTCACCGCTACACCTGAAATTCTACCCCCCTCTACAGCACTCTAGTTCACCAGTTTCAAATGCAGTTCCGA
+
GGGGGGGGGGGGGGGGGGGGGGGGGGGGGCGGGGGGFGEDBFGGGGGGGEGCFECCFGGGGEGGGGGGGGG@FFGGGFGGGGGGFGFGGGGGFCFGGGG7FEFGGGGGGGGGGGGGFDEFGEGGGFCFDGGGGGG>CE6FFEEEECFGBCFAFF?EGCA@7EGGG9EFEGGE<DGGE*;>GGC3AAGG+<C;A4AAF<FGF:9<BFBFBF:*C59FBG13;BB0)(4).-:A::A):(499?7AF2)5?BD?<4)642<A373@@F24<<F=<4+<<ADBB
@M06628:26:000000000-CRM2J:1:1101:10257:10847 2:N:0:113
TAATCTTGCGACCGTACTCCCCAGGCGGTCTACTTAGTGCGTTAGCTGCGCCACTAAGATCTCAAGGATCCCAACGGCTAGTAGACATCGTTTACGGCGTGGACTACCAGGGTATCTAATCCTGTTTGCTCCCCACGCTTTCGCACCTCAGCGTCAGTGTCAGCCCAGACAGTCGCCTTCGCCACTGGTGTTCCTTCTAATATCTACGCATTTCACCGCTACACTAGAAATTCCACTATCCTCTGCTGCACTCTAGTCACACAGTTTTGAAAGCAGTTCCA
+
GGGGGGGGGGGGGGGGGGGGGGGGGGGGGGGGGGGGGGGGGGGGGGGGGGGGGGGGGGGGGGGGGGGGGGGGGGGDGGGGGGGGGGGGFGGGGGGGGGGGGGGGGGCGGGGGFGGGGGGGGGFGGGGGGGGGGGGGGGGEDFGGGGGGGGFGGGGGGGGGGGGGGGFGGGGFGGGGD*CFGGGFFFGGGGG5:5F?F3FGGGGFFFFFFFFEGFEFFD;BBFFF9:?AAB<BF4AA<?>F?<ABF<B?BB:A?DBBFFBFA78>?GAA??GFA?8EAAAB2
@M06628:26:000000000-CRM2J:1:1101:25098:10863 2:N:0:113
TAACCTTGCGGCCGTACTCCCCAGGCGGTCAACTTAGTGCGTTAGCTGCGCCACCCACGACTCAAGGTCACAGACGGCTAGTTGACATCGTTTACGGCGTGGACTACCAGGGTATCTAATCCTGTTTGCTCCCCACGCTTTCGTGCCTCAGTGTCAGTATTTGTCCAGGTAGCCGCCTTCGCCACTGATGTTCCTCCAATCTCTACGCATTTCACCGCTACACTGGAAATTCCACTACCCTCTACAATACTCTAGTTTGCCAGTTCAAAATGCAGTTCCCA
+
GGGGGGGGGGGGGGGGGGGGGGGGGGGGGGGGGGGGGFGGGGGGGGGGGGGGGGGGGGGGGGGGGGGGGGGGGGGGGGGGGGGGGGGGGGGGGGGGGGGGGGGGGGGGGGGGGGGGGGGGGGGGGGGGFFGEGGGGGGGGGGGGGGGGGGGFGGGGGGGGGGGGGGGGFGGFGGGGGGGFFGGFFFGGGGGFFFFFFDFGGGGFFFFFFD?AFEFFFGFFFFFAFB??3ADA-:A9:>043<FFFD?<>?AFBDFDAAFA2AFFFFA<BAFF>FFFA>4?)
@M06628:26:000000000-CRM2J:1:1101:4039:10884 2:N:0:113
TAACCTTGCGGCCGTACTCCCCAGGCGGTCAACTTAGTGCGTTAGCTGCGCCACCCACGACTCAAGGTCACAGACGGCTAGTTGACATCGTTTACGGCGTGGACTACCAGGGTATCTAATCCTGTTTGCTCCCCACGCTTTCGTGCCTCAGTGTCAGTATTTGTCCAGGTAGCCGCCTTCGCCACTGATGTTCCTTCCAATCTCTACGCATTTCACCGCTACACTGGAAATTCCACTACCCTCTACAATACTCTAGTTTGCCAGTTCAAAATGCAGTTCC
+
FFGGGGGGGGGGGGGGGGGGGGGGGGGGGGGGGGGGGGGGGGGGGGGGGGGGGGGGGGGDFGGGGGGFGFGGGGGGGGGGGGGGGGGGGGGGGGGGGGFGGGGGGGGGGGGGGGFGGGCFFGGGGGGGGFGGGGGGGGGGFGGGGGGGGGGFGGGGGGGGGGGGGGGGGGGFGGGGGGDFEGGEBAGGGGGFCEFFFFF:CGGFFFE@;;DDGFEDFC((4>FFF<(80<AAFBAD>>?<07:BBDB<A<:B?ADFFFF<BFF?;GAA940?A?:EFD<<
@M06628:26:000000000-CRM2J:1:1101:20360:10893 2:N:0:113
TAACCTTGCGGCCGTACTCCCCAGGCGGTCAACTTAGTGCGTTAGCTGCGCCACCCACGACTCAAGGTCACAGACGGCTAGTTGACATCGTTTACGGCGTGGACTACCAGGGTATCTAATCCTGTTTGCTCCCCACGCTTTCGTGCCTCAGTGTCAGTATTTGTCCAGGTAGCCGCCTTCGCCACTGATGTTCCTTCCAATCTCTACGCATTTCACCGCTACACTGGAAATTCCACTACCCTCTACAATACTCTAGTTTGCCAGTTCAAAATGCAGTTCC
+
GGGGGGGGGGGGGGGGGGGGGGGGGGGGGGGGGGGGGGGGGGGGGGGGGGGGGGGGGGGGGGGGGGGGGGGFGGGCGGGGGGGGGGGGGGGGGGGGGGGGGGGGGGGGGGGGGGGGFGGCFGGGGGFGGFGGGGGGEGGGGGGGGGGGGGGGGEF?CGCFFGGGGGF*DCGFGGGGGGGFFDDBFFGFGGGFFFFFFFFC>FEEFFE?62(8:5<GFGF>B>FF??0:?A>FFAF9:?F7??0()5:<A2:<<4><<>D<><>)<FFFFFC7)9E7649B
@M06628:26:000000000-CRM2J:1:1101:2942:10897 2:N:0:113
TAACCTTGCGGCCGTACTCCCCAGGCGGTCTACTTATCGCGTTAGCTTCGCCACTAAGTCATTACAACCCAACGGCTAGTAGACATCGTTTACGGCGTGGACTACCAGGGTATCTAATCCTGTTTGCTCCCCACGCTTTCGCACCTCAGTGTCAGTATCAATCCAGAGTGTCGCCTTCGCCACTGATGTTCCTTCCTATATCCACGCATTTCACCGCTACACAGGAAATTCCACACTCCTCTATCGTACTCTAGCCTGCCAGTATCGGGTGCAATTCCAAG
+
GGGGGGGGGGGGGGGGGGGGGGGGGGGGGGGGGGFGGGGGGGGGGGGGGGGGGGGGGGFGGGGGGGGGGGGGGEGEFGGGGGGGGGGGGGGGGDGGGGGGGFGGGGCFGEF<<DEGGGGGGGGGGGGGGGGGGGGGGEGFDGECECFGGFGGGGGFGGE>:DFFGGGGGGGFGGGCEEGEGGGAFFDFDG7=ACFFFCFGGGGFFFFB<@EF+<453)43?BF?F?FFFB><>4:?FFFFF2>)4:?01<924461>?F?FF:B?72-3?=528:+.6<F7
@M06628:26:000000000-CRM2J:1:1101:14149:10909 2:N:0:113
TAACCTTGCGGCCGTACTCCCCAGGCGGTCAACTTAGTGCGTTAGCTGCGCCACCCACGACTCAAGGTCACAGACGGCTAGTTGACATCGTTTACGGCGTGGACTACCAGGGTATCTAATCCTGTTTGCTCCCCACGCTTTCGTGCCTCAGTGTCAGTATTTGTCCAGGTAGCCGCCTTCGCCACTGATGTTCCTTCCAATCTCTACGCATTTCACCGCTACACTGGAAATTCCACTACCCTCTACAATACTCTAGTTTTCCAGTTCAAAATGCAGTCCCA
+
FGGGGGGGGGGGGGGGGGGGGGGGGGGGGGGGGGGGGGGGGGGGGGGGGGGGGGGGGGGGGGEGGGFEFDGGFGGECGGGGGGGGGGCGGGGGGD@FGEC:EFGFGGGGGGGDGFGGFGGGGGDFGFFGCFGGGFEDG5EGGGGGGGGGCDGGG@FGGFFGGGGFGFFGGGF<FEEGEGFC<GEF6<CFGGFA5AEFF6CFGC7@=C2:?;BGCCDF314397?68((.)6:4<)-6((4<)-425),-4).)))-666)5<4*972)62??<4C96(4))
@M06628:26:000000000-CRM2J:1:1101:4432:11033 2:N:0:113
TAATCTTGCGACCGTACTCCCCAGGCGGAATGCTTAATCCGTTAGGTGTGTCACCGAACAGTATACTGCCCGACGACTGGCATTCATCGTTTACGGTGTGGACTACCAGGGTATCTAATCCTGTTTGCTCCCCACACTTTCGTACCTCAGCGTCAGTATCGAGCCAGTGAGCCGCCTTCGCCACTGGTGTTCCTCCAAATATCTACGAATTTCACCTCTACACTTGGAATTCCACTCACCTCTCTCGAACTCTAGACTGATAGTTTTGGAGGCAGTTCCAG
+
GGGGGGGGGGGGGGGGGGGGGGGGGGGGGGGFGGGGGGGGGGGGGGGGGGGGGGGGGGGGGGGGGGGGGGGGGGGGGGGGGGGGGGGGGGGFGGGGGGGGGGGGGGGGGGGGGGGGGGGGGGGGGGGGGGGGGGGGGGGGGGGGGGGGFGGGGGGEGFFEGGGGGGGGGGGFGGGGGGGFGGGFFFF:<FGFFEFFFEAGFGGFFFFFFFFFGFFGFGFFFFFFFA:?ABBFFBFFF::<2??:3?B08<<BA2624::7A<<FBGA(447><<CG46A96
@M06628:26:000000000-CRM2J:1:1101:29317:11040 2:N:0:113
TAATCTTGCGACCGTACTCCCCAGGCGGAATGCTTAATCCGTTAGGTGTGTCACCGAACAGTATACTGCCCGACGACTGGCATTCATCGTTTACGGTGTGGACTACCAGGGTATCTAATCCTGTTTGCTCCCCACACTTTCGTACCTCAGCGTCACTATCGAGCCAGTGAGCCGCCTTCGCCACTGGTGTTCCTCCAAATATCTACGAATTTCACCTCTACACTTGGAATTCCACTCACCTCTCTCGAACTCTAGACTGATAGTTTTGGAGGCAGTTCCAG
+
GGGGGGGGGGGGGGGGGGGGGGGGGGGGGGGGGGGGGGGGGGGGGGGGGGGGGGGGGGGGGGGGGGGGGGGGGGGGGGGGGGGGGGGGGGGGGGGGGGGGGGGGGGGGGGGFGGGGGGGGGGGGGGGGGGGGGGGGGGGGGGGGGGGGGGGGGG*6,777564CEFGGGGGFGGGGGGGFGGGEFFFCGGGFFCFFFFFGGGGFFF0@;?11+)9D48)7;CFFFB>?4<>B:245:1>?)44:283:76?><A<<><??FFFF?FA?0>GB:;EGFF<A6
@M06628:26:000000000-CRM2J:1:1101:2745:11064 2:N:0:113
TAATCTTGCGACCGTACTCCCCAGGCGGTCTACTTAACGCGTTAGCTCCGAAAGCCACGGCTCAAGGCCACAACCTCCAAGTAGACATCGTTTACGGCGTGGACTACCAGGGTATCTAATCCTGTTTGCTCCCCACGCTTTCGCATCTGAGTGTCAGTGTCTGTCCAGGGGGCCGCCTTCGCCACTGGTATTCCTTCAGATCTCTACGCATTTCACCGCTACACCTGAAATTCTACCCCCCTCTACAGCACTCTAGTTCACCAGTTTCAAATGCATTTCCG
+
FFGGGGGGGGGGGGGGGGGGGGGGFGGGGGGGGGEGGGGGGGGGGGGGFGGGGEG8FFEGGEGGGGGFGGGGGGGGGGGGGGGGGGGFGGFGGGGGFFEGEDGGGFGGGGGFFFGGGGEFGGGDGGGGGDGCFGGG7CEEFFGGGFGGF,DFCFFG?FFGGGCDFFG>C5E4DG5CEGGFCDDFFFGGGCCAFFFEFFF72A<>FF<<6845:<AF?*4601>?)(80><A9<<<ABB?F>>?73>B70(422<AAAAFFDFFFFF><>A+167@+-4:>,
@M06628:26:000000000-CRM2J:1:1101:26393:11074 2:N:0:113
TAACCTTGCGGCCGTACTCCCCAGGCGGTCAACTTAGTGCGTTAGCTGCGCCACCCACGACTCAAGGTCACAGACGGCTAGTTGACATCGTTTACGGCGTGGACTACCAGGGTATCTAATCCTGTTTGCTCCCCACGCTTTCGTGCCTCAGTGTCAGTATTTGTCCAGGTAGCCGCCTTCGCCACTGATGTTCCTTCCAATCTCTACGCATTTCACCGCTACACTGGAAATTCCACTACCCTCTACAATACTCTAGTTTGCCAGTTCAAAATGCAGTTCC
+
GFGGGGGGGGGGGGGGGGGGGGGGGGGGGGCFGGGGGGGGGGGGGGGGGGGEGGGDGGG7@BCFGEG=CFGFGGGDGGGGGAEFFFFFFGGGGFGGGGGGGGEGGGFCGGGGFGCF9DDFGFGFFDFGC>F8FCECEGGEGFGGGG*3,<F=FFGDCCCGGGGGFFGF?FGFFFGGGGD=FDD:BAFGGFFF7?FCFD@@CECCCA>;013::<?GF<91>><B=??<B59-<)4<4>BFF<?:AAB?A>>)):<2<4>:<BF?FFDFFACFA4@:49:A
@M06628:26:000000000-CRM2J:1:1101:24502:11075 2:N:0:113
TAACCTTGCGGCCGTACTCCCCAGGCGGTCAACTTAGTGCGTTAGCTGCGCCACCCACGACTCAAGGTCACAGACGGCTAGTTGACATCGTTTACGGCGTGGACTACCAGGGTATCTAATCCTGTTTGCTCCCCACGCTTTCGTGCCTCAGTGTCAGTATTTGTCCAGGTAGCCGCCTTCGCCACTGATGTTCCTTCCAATCTCTACGCATTTCACCGCTACACTGGAAATTCCACTACCCTCTACAATACTCTAGTTTGCCAGTTCAAAATGCATTTCC
+
FGGGGGGGGGGGGGGGGGGGGGGGGGGGGGFGGGGGGGGGGGGEGGGGGGGGGGGG@FDEGEGGGGFFFGGGGGGGGGGGGGGGGGGGGGGCFGFGGDG@FCEFGGGGGGGGGDGD=A9CEFFGGFECFGGFGGGEFEGEGGCFGGGFFFGGGEFGGGGGGFGGEC9DGEGFGGEDCEDFEGG>BAGFGG1AFEFFFFF=FGFEFFC;BF;:+3)C=/7>BFB<=<::><6ADFFFF0?FF?33>BA?24><DFF<ABAB9A<497<AAAE9<4<+.:<6
@M06628:26:000000000-CRM2J:1:1101:13054:11093 2:N:0:113
TAACCTTGCGGCCGTACTCCCCAGGCGGTCTACTTATCGCGTTAGCTTCGCTACTCACGGCTTAAAGCCACAAACAGCTAGTAGACAGCGTTTACGGTGTGGACTACCAGGGTATCTAATCCTGTTCGCTACCCACACTTTCGCACATGAGCGTCAGTCTTTGGCCAGGGAGTCGCCTTCGCCACTGATGTTCCTCCAGATATCTACGCATTTCACCGCTACACCTGGAATTCCACTCCCCTCCCCAGGACTCTAGTCTGCCAGTTCTAAATGACCCTCC
+
9FEFGGGGGG@CGGGGGGGGGGGGGDGGFC:FGGGGGGDGCGGGGGGGGGGECGDGGFECCGCGGGFGFFFDDEEFAC<?:EFGGG9,=@?FGFA=FFDB?F<A9EEF<FGGFF8D;:DCFGAD<ECEGG>CFGCEC8BGGFEDEEDG,2,,@@@8>DEC7F9?EFC?CEF>>F?:E5CA:5DFFF4>@+:CFEFCF@47=7<6+178@,8>GFFGFC9(,67:F:3(4?<:DFABABBBF(3(43((-(4>?-6)64::4<266C:2:BC6)*<A(.,4
@M06628:26:000000000-CRM2J:1:1101:4259:11180 2:N:0:113
TAATCTTGCGACCGTACTCCCCAGGCGGTCTACTTAACGCGTTAGCTCCGAAAGCCACGGCTCAAGGCCACAACCTCCAAGTAGACATCGTTTACGGCGTGGACTACCAGGGTATCTAATCCTGTTTGCTCCCCACGCTTTCGCCTCTGAGTGTCAGTGTCTGTCCAGGGGGCCGCCTTCGCCACTGGTATTCCTTCAGATCTCTACGCATTTCACTGCTACACCTGAAATTCTCCCCCCCTCTACAGCACTCTAGTTCGCCAGTTTCAAATGCAGTTCCG
+
FFGGFGGFGGGGEFGGGCEFFGGGGGGGF@FFGDFGGFCFEGGGGGG9EFGEG:FFGGG7:>,CF9F7F,B=FGGGGGGFG?A@5,BA,BFGC@<FC:+8C7>FDDFFCFGF=8@8=C,@E=F3EF,=,CEF8B,8:6C@:<CE*30@>:;EE;:,:>D>,@DDG7,*4>C/9?CE*A*;*:*):AFCG<C6A6A7=8**2<+6@?)19?:7:)6F8F>D<)5(0(:<:)6)66)-33990((().)57((5:A)).))(,(-)9><<ADFFB?<+64>A1
@M06628:26:000000000-CRM2J:1:1101:4070:11284 2:N:0:113
TAACCTTGCGGCCGTACTCCCCAGGCGGTCAACTTAGTGCGTTAGCTGCGCCACCCACGACTCAAGGTCACAGACGGCTAGTTGACATCGTTTACGGCGTGGACTACCAGGGTATCTAATCCTGTTTGCTCCCCACGCTTTCGTGCCTCAGTGTCAGTATTTGTCCAGGTAGCCGCCTTCGCCACTGATGTTCCTTCCAATCTCTACGCATTTCACCGCTACACTGGAAATTCCACTACCCTCTACAATACTCTAGTTTGCCAGTTCAAAATGCAGTTCC
+
GGGGGGGGGGGGGGGGGGGGGGGGGGGGGGGGGGGGGGGGGGGGGGGGGGGGGGGGGGGGGGGGGGGGGGGGGGGGGGGGFGGGGGGGGGFGFGGEGGGGGGGFGGGFDFGGFCFGGGFFGGGGGGGGGGGGCEGGGGGDGGEGGGGGD6@FCGGGGGFGFGGGFGBFFGGAGGGGGEGFGGGFFFGGCCGFFCFEF1+;FGGFFFC<B@;FGEEGFG>>F>DBFF<FFBBDFFF<A7:B?76?<)424)).,6:<><66:3))9:<>A>:68BGDB4>A
@M06628:26:000000000-CRM2J:1:1101:2065:11332 2:N:0:113
TAACCTTGCGGCCGTACTCCCCAGGCGGTCAACTTAGTGCGTTAGCTGCGCCACCCACGACTCAAGGTCACAGACGGCTAGTTGACATCGTTTACGGCGTGGACTACCAGGGTATCTAATCCTGTTTGCTCCCCACGCTTTCGTGCCTCAGTGTCAGTATTTGTCCAGGTAGCCGCCTTCGCCACTGATGTTCCTTCCAATCTCTACGCATTTCACCGCTACACTGGAAATTCCACTACCCTCTACAATACTCTAGTTTGCCAGTCCAAAATGCAGTTCC
+
GFGGGGGGGGGGGGGGGGGGGGGGGGGGGGDFGGGGGFGGGGGGGGGGGGGGGGGGGGGGCFGGGGGFGGGGGGGGGGGEFFFFFGGGGGEFDGGGGGDFGGGGGGGFGGGGGFGG;E@89FCGGGGGGGGCGGGGGGGEGGGGFDFDGGGF<B:EGGFG@FFGGGGGGGFFGCCEGGGFGGGFFFG*@GGFACACF@C7CGCCAFEFBFFFGFFGFGFF>>FBFF2??>D299<4>B:48<872)4)6<:2<>A>DFA9B2>:9*.)4456)4@9<)):
@M06628:26:000000000-CRM2J:1:1101:24667:11333 2:N:0:113
TAACCTTGCGGCCGTACTCCCCAGGCGGTCTACTTATCGCGTTAGCTTCGCTACTCACGGATTAAATCCACAAACAGCTAGTAGACAGCGTTTACGGTGTGGACTACCAGGGTATCTAATCCTGTTCGCTACCCACACTTTCGCACATGAGCGTCAGTTACTGACCAGGGAGTCGCCTTCGCCACTGATGTTCCTCCAGATATCTACGCATTTCACCGCTACACCTGGAATTCCACTCCCCTCTCCAAAACTCTAGCCTGCCAGTTCTAAATGCAATTCC
+
GGGGGGGGGGGGGGGGGGGGGGGGGGGGGGGGGGGGGGGGGGGGGGGGGGGGGGGGGGGGGGGGGGGGGGGGGGGGGGGGGGGGGGGGGGGGGGGGGGGGGGGGGGGGGGGGGGGGGGGGGGGGGGGGGGGGGGGGGGGGGGGGGGGGCFFGGGGGGGGGGGGGGGGGGGGFGGGGGGGFGGGFFFDGGGGAFCFFFFFGGGGFFFEF@D@FGFFGFC>BFFFFFFFBB?73<AFFA?7B?(442,424:?:BDF6A?AB<:?4?GBADBDF>F?763<9
@M06628:26:000000000-CRM2J:1:1101:19788:11341 2:N:0:113
TAACCTTGCGGCCGTACTCCCCAGGCGGTCAACTTAGTGCGTTAGCTGCGCCACCCACGACTCAAGGTCACAGACGGCTAGTTGACATCGTTTACGGCGTGGACTACCAGGGTATCTAATCCTGTTTGCTCCCCACGCTTTCGTGCCTCAGTGTCAGTATTTGTCCAGGTAGCCGCCTTCGCCACTGATGTTCCTTCCAATCTCTACGCATTTCACCGCTACACTGGAAATTCCACTACCCTCTACAATCCTCTAGTTTGCCAGTTCAAAATCCAGTTCC
+
GGGGGGGGGGGGGGGGGGGGGGGGGGGGGGGGGGGGGGGGGGGGGGGGGGGGGGGGGGGGGGGGGGGGGGGGGGGGGGGGGGGGGGGGGGGGGGGGGGGGGGGGGGGGGGGGGGGGGGGGGGGGGGGGGGGGGGGGGGGGGGGGGGGFFFGGGGGGGGGGGGFGGGGGGGGFGGGGGGGFGGCBFFGGG9FFFFFFFFF7:C+9F+>=B0?FGEFFFDB91><BB?1:B>AFAAADAB?FF)(,5>52-((..6)4:A<><466FC<AAA7*()3+6><>
@M06628:26:000000000-CRM2J:1:1101:19732:11393 2:N:0:113
TAACCTTGCGGCCGTACTCCCCAGGCGGTCAACTTAGTGCGTTAGCTGCGCCACCCACCACTCAAGGTCACAGACGCCTAGTTGACATCGTTTACGGAGTGGACTACCAGGGTATCTAATCCTGTTTGCTCCCCATGCTTTCGTGCCCCAGGGTCAGTATTTGTCCAGGTAGCGGCCTTCGCCACTGATGTTCCTTCCAATCCCTACGCATTTAACCCCTACCCTGGAAATTCCACTACCCCCTACCTTACTCTAATTTGCCAGTTCAAAATTCCGTTCCA
+
FGG@FGGFGG@EGGGGGGGGGGGGGGGGB@@FGGGG@EECGGGGGGGF,67CEFF,,B,C<<ECCEDFFCFC,CFC+@4:,BE<,EF,A=FEF9ACF++84=,:C,A?84F@A<8,:,,,@9,87CDFAFDF8E3,8,3@;7+5+>7,@++7:@?545=@:DCFG9B*D8E****=C=DFFDC5?FGFCFG6BCFCF@F++=0/;*64;;3>+.)3;*6=(8(,136<F>A>B<)-67:(,-(-((,)))(.642-)6))4))99CB<).0*,*++5)43-
@M06628:26:000000000-CRM2J:1:1101:22996:11399 2:N:0:113
TAACCTTGCGGCCGTACTCCCCAGGCGGTCTACTTATCGCGTTAGCTTCGCTACTCACGACTTAAAGTCACAAACAGCTAGTAGACAGCGTTTACGGTGTGGACTACCAGGGTATCTAATCCTGTTCGCTACCCACACTTTCGCACATGAGCGTCAGTCTTTGGCCAGGGAGTCGCCTTCGCCACTGATGTTCCTCCAGATATCTACGCATTTCACCGCTACACCTGGAATTCCACTCCCCTCTCCAAGACTCTAGTCTGCCAGTTCTAAATGACCGTCC
+
GGGGGGGGGGGGGGGGGGGGGGGGGGGGGGGGGGGGGGGGGGGGGGGGGGGGGGGGGGGGGGGGGGGGGGGGGGGFGGGGGGGGGGGGGGGGGGGGGGGGGGGGGGGGGGGGGGGGGGGGGGGGGGGGGGGGGGGGGGGGGGGGGGGGGGGGGGGGGGGGGGGGGGGGGGGFGGGGGGGFGGGEFFGCCFGFFFFFFFF=CF77@FC@01?E7??GADBFF>>?FFF:42)4A>AF<<BFF:?31:A2,(8A?A92.42)6>?FF792AA+9<?GFFB?9
@M06628:26:000000000-CRM2J:1:1101:19468:11422 2:N:0:113
TAACCTTGCGGCCGTACTCCCCAGGCGGTCAACTTAGTGCGTTAGCTGCGCCACCCACGACTCAAGGTCACAGACGGCTAGTTGACATCGTTTACGGCGTGGACTACCAGGGTATCTAATCCTGTTTGCTCCCCACGCTTTCGTGCCTCAGTGTCAGTATTTGTCCAGGTAGCCGCCTTCGCCACTGATGTTCCTTCCAATCTCTACGCATTTCACCGCTACACTGGAAATTCCACTACCCTCTACAATACTCTAGTTTGCCAGTTCAAAATGCAGTTCC
+
GGGGGGGGGGGGGGGGGGGGGGGGGGGGGGGGGGGGGGGGGGGGGGGGGGGGGGGGGGGGGGGGGGGGGGGGGGGGGGGGGGGGGGGGGGGGGGGGGGGGGGGGGGGGGGGGGGGGGGGGGGGGGGGGFGGGGGGGGGGGGGGGGGGGGGFGGGGGGGGGGGGGGGGFGGGFGGGGGGGFGGGFFFGF79CFFFFFF@F>FGC?FFE<;@FFGFFFFD>F>FFFF?<?FAFDFFFFB?FFF7137A>BBFFF?>F2<<)):AFFFC>FDBC7)7:CAFA>
@M06628:26:000000000-CRM2J:1:1101:4710:11435 2:N:0:113
TAACCTTGCGGCCGTACTCCCCAGGCGGTCAACTTAGTGCGTTAGCTGCGCCACCCACGACTCAAGGTCACAGACGGCTAGTTGACATCGTTTACGGCGTGGACTACCAGGGTATCTAATCCTGTTTGCTCCCCACGCTTTCGTGCCTCAGTGTCAGTATTTGTCCAGGTAGCCGCCTTCGCCACTGATGTTCCTTCCAATCTCTACGCATTTCACCGCTACACTGGAAATTCCACTACCCTCTACAATACTCTAGTTTGCCAGTTCAAAATGCAGTTCC
+
GGGGGGGGGGGGGGGGGGGGGGGGGGGGGGGGGGGGGGGGGGGGGGGGGGGGGGGGGGGGGGGGGGGFGFGGGGGGGGGGFGGGGGGGGGGGGGGGGGGGGGGGGGGGGGGGGGGGGGGGGGGGGGGGGGGFGGGGGGGGGGGGCFGGGGGGGGGGGGGGFGGGGGGGGGGFGGEGEGGFGGGFFAGCGGGFFFFFFFF7FGGFFFFF@?DFGECGFG>6;FFFF?:<:A>><BFDF>BFF?BF<D28<<?A79<99<:>A<29):ABBA7/-@FF)6AA
@M06628:26:000000000-CRM2J:1:1101:4686:11444 2:N:0:113
TAACCTTGCGGCCGTACTCCCCAGGCGGTCAACTTAGTGCGTTAGCTGCGCCACCCACGACTCAAGGTCACAGACGGCTAGTTGCCATCGTTTACGGGGTGGCCTACCAGGGTATCTAATCCTTTTTGCTCCCCACGCTTTCGTCCCTCGGGGTCAGTATTTGTCCAGGTAGCCCCCTTCCCCACTGCTTTTCCTTCCAATCTTTCCGACTTTCCCCGCTCAACTGGAAATCCCCCTACCCCTCTCCACACCTTAATTTGCCATTTCAAAATCAAGTTCC
+
GGGAFGGGGGDGGGGGGGGGGGGGGGGGC+69EEFGEGCFGGGGGGGGCGGGGGG,FFCC=::?9CE<FE<C?,4+4++89?FE,,:94+FF<+,@:++8C+6,5,A,,A@763>=3=,2E,,,CE9+,,5DC8,8++@EGF*,*6;4,******646,,1@E9@C,2<B719:,=/:<5*2;)8)6*+4@*;)+/+/811:+)++)(,,-7*.)95),,,(),/58?F)4)(.((,,8:(4(((4(6((-(,))).6)).))*1:4:BB+*(*3+---)
@M06628:26:000000000-CRM2J:1:1101:4710:11453 2:N:0:113
TAACCTTGCGGCCGTACTCCCCAGGCGGTCAACTTAGTGCGTTAGCTGCGCCACCCACGACTCAAGGTCACAGACGGCTAGTTGACATCGTTTACGGCGTGGACTACCAGGGTATCTAATCCTGTTTGCTCCCCACGCTTTCGTGCCTCAGTGTCAGTATTTGTCCAGGTAGCCGCCTTCGCCACTGATGTTCCTTCCAATCTCTACGCATTTCACCGCTACACTGGAAATGCCACTACCCTCTACAATACTCTAGTTTGCCAGTTCAAAATGCATTTCC
+
GGGGGGGGGGGGGEFGGGGGGGGGGGGGGGGGGGGGFGFGGGGGGGGGGGGGGGGGGGGGGGGFGGGGGGGGGGGEGGGGGGGGGGFGGDFGGGGGGGGGGGGGGGGGGGGGGGGGGGGGGFCFGFF?FGFFGGFGFDGDGGGGGGGGG6:CGGDFFFFFFEGGGFF>FGGFFFGGDGGFGGDBBFGF79FAFEFCFFF+:*4.;AC?FFFFGC3CFD>B99<BFF0473<)-8)28:0:02-,)-))6)4<2.6<6A>)5>F:F72:A)<F)*2+62-)
@M06628:26:000000000-CRM2J:1:1101:15632:11460 2:N:0:113
TAACCTTGCGGCCGTACTCCCCAGGCGGTCTACTTATCGCGTTAGCTGCGCTACTCACGGATTAAATCCACAAACAGCTAGTAGACAGCGTTTACGGTGTGGACTACCAGGGTATCTAATCCTGTTCGCTACCCACACTTTCGCACATGAGCGTCAGTCTTTGGCCAGGGAGTCGCCTTCGCCACTGATGTTCCTTCTGATATCTACGCATTTCACCGCTACACCAGAAATTCCACTCCCCTCTCCAAGACTCTAGTCTGCCAGTTCTGAATGCTTTTCC
+
GGGGGGGGGGGGGGGGGGGGGGGGGGGGGGGGGGGGGGGGGGGGGGGGGGGGGGGGGGGGGGGGGGGGGGGGGGGGGGGGGGGGGGGGGGGGGGGGGGGGGGGGGGGGGGGGGGGGGGGGGGGGGGGGGGGGGGGGGGGGGGGGGGGGGGGGGGGGGGGGGGFGGGGGGGGEGGGGDGGFGGGFFFGGGFGFFEA<6<F=7FFCFA<<9??EGEEGFG@FBF??)4017):<ADADA?FF?02.834(.,:<)).65<A2<)))9:6A4)+927796<AA
@M06628:26:000000000-CRM2J:1:1101:19337:11474 2:N:0:113
TAACCTTGCGGCCGTACTCCCCAGGCGGTCAACTTAGTGCGTTAGCTGCGCCACCCACGACTCAAGGTCACAGACGGCTAGTTGACATCGTTTACGGCGTGGACTACCAGGGTATCTAATCCTGTTTGCTCCCCACGCTTTCGTGCCTCAGTGTCAGTATTTGTCCAGGTAGCCGCCTTCGCCACTGATGTTCCTTCCAATCTCTACGCATTTCACCGCTACACTGGAAATTCCACTACCCTCTACAATACTCTAGTTTGCCAGTTCAAAATGCAGTTCCA
+
GGGGGGGGGGGGEGGGGGGGGGGGGGGGGGGGGGGGEGGGGGGGGGGGGGGGGGCFGEGEGGGGGGGGGGGGGGGGEGGGGGGGGGGGGGGGGGGDFGEGGGGGGGGGFGGGGGGGFEFGGGGGGGGGGGEDFGCCFDEGGFGFFFDGFEFGGGGGGGGGGFFFFGGFC><AFGGGGGGAFGGFFFGG@CGFCCFEFDFGGF??8AC<FDD>FFFGFD99(9)(*57?BFFBFFFAF??<?26(5<2)648A<9A>F<526<AFF::4<AG?<4++6<<:)
@M06628:26:000000000-CRM2J:1:1101:24778:11474 2:N:0:113
TAACCTTGCGGCCGTACTCCCCAGGCGGTCAACTTAGTGCGTTAGCTGCGCCACCCACGACTCAAGGTCACAGACGGCTAGTTGACATCGTTTACGGCGTGGACTACCAGGGTATCTAATCCTGTTTGCTCCCCACGCTTTCGTGCCTCAGTGTCAGTATTTGTCCAGGTAGCCGCCTTCGCCACTGATGTTCCTTCCAATCTCTACGCATTTCACCGCTACACTGGAAATTCCACTACCCTCTACAATACTCTAGTTTGCCAGTTCAAAATGCAGTTCC
+
GGGGGGGGGGGGGGGGGGGGGGGGGGGGGGGGGGGGGGGGGGGGGGGGGGGGGGGGGGGGGGGGGGGGGGGGGGGGGGGDFGGGGGGGGGGGGGGGGGGGGGGGGGFGGGGGGGGGGGGGGGACGGFGGGGG8EGGGGGGGGEFGGGGGGGGGGGGGGEDDGGGGGGGGGGFGGGGGGGF=DGAEFGGF:FFFFFFFDF+@E9CA77=FD?>CCFGFDBF>>FBF??777>ABAA<9BF?B??FFFA2:ADABF<AAAB>B79?F76):>+138<+6<>D
@M06628:26:000000000-CRM2J:1:1101:18468:11517 2:N:0:113
TAACCTTGCGGCCGTACTCCCCAGGCGGTCAACTTAGTGCGTTAGCTGCGCCACTCACGTCTCAAGGACACAAACGGCTTGTTGACATCGTTTACGGCGTGGACTACCAGGGTATCTAATCCTGTTCGCTCCCCACGCTTTCGTTCCTCAGCGTCAGTATCTGTCCAGGTGGCCGCCTTCGCCACTGATGTTCCTTCCAATCTCTACGCATTTCACCGCTACACTGGAAATTCCACCACCCTCTACAGTACTCTAGTTTGCCAGTTCAAAATGCAGTTCCA
+
GGGGGGGGGGGGGGGGGGGGGGGGGGGGGGGGGGGGGGGGGGGGGGGGGGGGGGGGGGGGGGGGGGGGGGGGGGGGGGGGGGGGGGGGGGGGGGGGGGEGGGGGGGGGGGGGGGGFGGGGGGGGGGGGGGGGGGGGGGGGGGGGGGGGGFGGGEGGGGFGGGGGGGGGGGFFGGGGGGGFFGGFFFGGGGFFFFFFFD=FGF+?CFC0>B?BFFFGFGF;>FFFFF<?>FFBAAABFFFFFFB?AF4)6)6:>ADBAAA4AAAFF0)-<<9?A?F7<<><6
@M06628:26:000000000-CRM2J:1:1101:10263:11520 2:N:0:113
TAACCTTGCGGCCGTACTCCCCAGGCGGTCAACTTAGTGCGTTAGCTGCGCCACCCACGACTCAAGGTCACAGACGGCTAGTTGACATCGTTTACGGCGTGGACTACCAGGGTATCTAATCCTGTTTGCTCCCCACGCTTTCGTGCCTCAGTGTCAGTATTTGTCCAGGTAGCCGCCTTCGCCACTGATGTTCCTTCCAATCTCTACGCATTTCACCGCTACACTGGAAATTCCACTACCCTCTACAATACTCTAGTTTGCCAGTTCAAAATGCAGTTCC
+
GGGGGGGGGGGGGGGGGGGGGGGGGGGGGGGGGGGGGGFGGGGGGGGGGGGGGGGGGGGGGGGGGGGGGGGGGGGGGGGGGGGGGGGGGGGGGGGGGGGGGG>FGGGGGGGGGGGGGFGGGGGFGGGFGGGGGGGGGGGGGGGGGGGAFGGGGGGDGGGGGGGGGFGGFFGAGGGGGGGFGDGDFFGFGGGFFEFEFFFGFFC?FFFFF?DBGFFGFGF>B>?FFF(4>BF9<44BD4?F?>?FFFF<BBFFBF<46ABA<B>FFFAFFB??BBFF24<A
@M06628:26:000000000-CRM2J:1:1101:24871:11540 2:N:0:113
TAATCTTGCGACCGTACTCCCCAGGCGGTCTACTTAACGCGTTAGCTCCGAAAGCCACGGCTCAAGGCCACAACCTCCAAGTAGACATCGTTTACGGCGTGGACTACCAGGGTATCTAATCCTGTTTGCTCCCCACGCTTTCGCATCTGAGTGTCAGTGTCTGTCCAGGGGGCCGCCTTCGCCACTGGTATTCCTTCAGATCTCTACGCATTTCACCGCTACACCTGAAATTCTACCCCCCTCTACAGCACTCTAGTTCACCAGTTTCAAATGCAGTTCCG
+
GGGGGGGGGGGGGGGGGGGGGGGGGGGGGGGGGGGGGGGGGGGGGGGGGGGGGGGGGGGGGFEFGGGGGCGGGGGGGGGGGFCGGGFGGGFFGGGGGGGGGGGGGGFGGFGGGGGGGGGGGGFFGGDGGGGGGGGGGGGDFFEGG@DFFGGFGGGGGGGGGGGGGGFGGC*?D<5EEGGFFCCEFFGCDFGFFFFFFFF7>FE>FFF?63:@GBFGFG;;6>7?F:7B:<<-6>26<3(7>9?F7424::?:BD2.4)6A4>?:B:549<+1)9+3<9:A(
@M06628:26:000000000-CRM2J:1:1101:11994:11588 2:N:0:113
TAACCTTGCGGCCGTACTCCCCAGGCGGTCAACTTAGTGCGTTAGCTGCGCCACCCACGACTCAAGGTCACAGACGGCTAGTTGACATCGTTTACGGCGTGGACTACCAGGGTATCTAATCCTGTTTGCTCCCCACGCTTTCGTGCCTCAGTGTCAGTATTTGTCCAGGTAGCCGCCTTCGCCACTGATGTTCCTTCCAATCTCTACGCATTTCACCGCTACACTGGAAATTCCACTACCCTCTACAATACTCTAGTTTGCCAGTTCAAAATGCAGTTCCA
+
GGGGGGGGGGGGGGGGGGGGGGGGGGGGCFDGGGGGGGGGGGGGGGGGGGGGGGGEGGGDGEGFGGGEFGGGGGGEBEEEFGGGGGGGGEGGGGEFGGDGGGGGGGGGFGGCFGGEGGGGGF,>FGGGGGGGGE?EEEGGFGGGFFGFGGFGGGGGGGGG:FF;CGGGGGGFGGGGGGGF5DDDEFGGFDFFFFFFFF=+@F<CFFC;>FFFGFFGF:BF19<:*<??:79<FB<2<::<?FB?<A<7<4?92<A4<<<2><9)<74:A2:*)9+<9>AA9
@M06628:26:000000000-CRM2J:1:1101:10711:11592 2:N:0:113
TAACCTTGCGGCCGTACTCCCCAGGCGGTCAACTTAGTGCGTTAGCTGCGCCACCCACGACTCAAGGTCACAGACGGCTAGTTGACATCGTTTACGGCGTGGACTACCAGGGTATCTAATCCTGTTTGCTCCCCACGCTTTCGTGCCTCAGTGTCAGTATTTGTCCAGGTAGCCGCCTTCGCCACTGATGTTCCTTCCAATCTCTACGCATTTCACCGCTACACTGGAAATTCCACTACCCTCTACAATACTCTAGTTTGCCAGTTCAAAATGCAGTTCCA
+
GGGGGGGGGGGGGGGGGGGGGGGGGGGGGGGGGGGGGGGGGGGGGGGGGGGGGGGGGGGEGGGGGGGGGGGGGGGGGGGGGGGGGGGGGGGFGGGGGGGGGGGGGGGGGFGGFGGFGGGGGGGFGFGGGGGGGEGEEGGGGGGFGGFFFGGGGFGGGGGGGGGGFGG7DE9F<CEGGEGF5DGDEFGFGGGFFFFFF8+@FCFFF=CDF?(>C6.;?DB3>>2:??08?<AFF:A9<>BBB46?256<AFBA24<-<AF9AAA<F>456)A44*<362:<4
@M06628:26:000000000-CRM2J:1:1101:25807:11604 2:N:0:113
TAACCTTGCGGCCGTACTCCCCAGGCGGTCAACTTAGTGCGTTAGCTGCGCCACCCACGACTCAAGGTCACAGACGGCTAGTTGACATCGTTTACGGCGTGGACTACCAGGGTATCTAATCCTGTTTGCTCCCCACGCTTTCGTGCCTCAGTGTCAGTATTTGTCCAGGTAGCCGCCTTCGCCACTGATGTTCCTTCCAATCTCTACGCATTTCACCGCTACACTGGAAATTCCACTACCCTCTACAATACTCTAGTTTGCCAGTTCAAAATGCAGTTCC
+
GGGGGGGGGGGGGGGGGGGGGGGGGGGGGGGGGGGGGGGGGGGGGGGGGGGGGGGGGGGGGGGGGGGGGGGGGGGGGGGGGGGGGGGGGGGGGGGGGGGGGGGGGGGG?FFGGGGGGGGGFGGGGGGGGGGGGEGGGGGGGGGGGGGGGGGGGGGGGGFGGGGGGGFFGGGFGGGGGGGFGCDBFFGGGFGFFF6CFDF@FGGFF8>=@@?DCCCFFGFF9>?BF?0<FBBBFDAFFFF??<BF<<<?B2?FFF96<AFFFFBFFGF>>>GFFFF744>A
@M06628:26:000000000-CRM2J:1:1101:24826:11620 2:N:0:113
TAACCTTGCGGCCGTACTCCCCAGGCGGTCAACTTAGTGCGTTAGCTGCGCCACCCACGACTCAAGGTCACAGACGGCTAGTTGACATCGTTTACGGCGTGGACTACCAGGGTATCTAATCCTGTTTGCTCCCCACGCTTTCGTGCCTCAGTGTCAGTATTTGTCCAGGTAGCCGCCTTCGCCACTGATGTTCCTTCCAATCTCTACGCATTTCACCGCTACACTGGAAATTCCACTACCCTCTACAATACTCTAGTTTGCCCGTTCAAAATGCAGTTCC
+
GGGGGGGGGGGGGGGGGGGGGGGGGGGGGGGGGGGGGGGGGGGGGGGGGGGEGGGGGGGGGGGDGFGFGFGFDGGGGGDGGGGGFFGGGGGGGGGGGGDFEG+<CFAF8:FGGCDGGGFFFG9FFEDDFGEFGGFGEGECFGGG:FG9CGGG:;CCFG@FGGGGGGCGFF9FGG55?*:A=DD:BFGGGGGFF?CEFFF7C:A4@FF;961D+)7CF57>(42:78(4?<)6>2-94:?3:2222<)))))).)6):9<>B<))597454?F3?++.65<
@M06628:26:000000000-CRM2J:1:1101:13014:11638 2:N:0:113
TAGTCTTGCGACCGTACTCCCCAGGCGGGGCACTTAATGCGTTAGCGACGGCGCGGATCTCGTTGGTTGAGACCCACACCTAGTGCCCAACGTTTACGGCATGGACTACCAGGGTATCTAATCCTGTTTGCTACCCATGCTTTCGCTCCTCAGCGTCAGTTACGGCCCAGAGCGGCGCCTTCGCCACTGGTGTTCCTCCTGATATCTGCGCATTTCACCGCTACACCAGGAATTCCCCGCTCCCCTACCGCACTCTAGTCACAGTAGTATCGAGTGACCT
+
GGGGGGGGGGGGGGGGGGGGGGGGGGGGGGGGGGGGGGGGGGGGGGGGGGGGGGGGGGGGGGGGGGGGGFGGGGGGGGGGGGGGGGGGGGGGGGGGGGGGGGGGGGGGGGGGGGGGFGGGGGGGGGGGGGGGGGGGGGGGGGGGGGGGGGGGGGGGGGGGGGGGGGGGGGCFDDGGGGGFDFGFFFGFGGCFFFFFFFFGGFGFFFAFBFF@G?AGFGAFF>BF4<BB??F708<<<:9B>9>FFFFFFFFBBBF4>B<9AF>=4C<A):F>(89:<<94
@M06628:26:000000000-CRM2J:1:1101:2399:11640 2:N:0:113
TAACCTTGCGGCCGTACTCCCCAGGCGGTCAACTTAGTGCGTTAGCTGCGCCACCCACGACTCAAGGTCACAGACGGCTAGTTGACATCGTTTACGGCGTGGACTACCAGGGTATCTAATCCTGTTTGCTCCCCACGCTTTCGTGCCTCAGTGTCAGTATTTGTCCAGGTAGCCGCCTTCGCCACTGATGTTCCTTCCAATCTCTACGCATTTCACCGCTACACGGGAAATTCCACTACCCTCTACAATACTCTAGTTTGCCAGTTCAAAATGCAGTTCC
+
GGGGGGGGGGGGGGGGGGGGGGGGGGGGGGGGGGGGGGGGGGGGGGGGGGGEGGGGGGGEGGGGGGGGGGGGGGGGGG@GGGGGGGGFGGGGGGGGGGGGGGGGGGGFGGGGGGGGFFBEGGGG>FGGGGGGFCFCGGGGGGGGDGGGGCGGGGGGGGFGGGGGGGG4EFFFGGEGGGGFGGGFFFFFGGFAFFFFFFF+@FEC+1;03;D:CEFGFGFFFFF7)(-49BDFFF>DD:?F:<<B<BABFFB2<A<4<<4<AB<66:2A<BGBA?FFDFFF
@M06628:26:000000000-CRM2J:1:1101:2416:11644 2:N:0:113
TAACCTTGCGGCCGTACTCCCCAGGCGGTCAACTTAGTGCGTTAGCTGCGCCACCCACGACTCAAGGTCACAGACGGCTAGTTGACATCGTTTACGGCGTGGACTACCAGGGTATCTAATCCTGTTTGCTCCCCACGCTTTCGTGCCTCAGTGTCAGTATTTGTCCAGGTAGCCGCCTTCGCCACTGATGTTCCTTCCAATCTCTACGCAGTTCACCGCTACACTGGAAATTCCACTACCCTCTACAATACCCTAGATTGCCATTTCAAAATGCAGTTCC
+
GGGGGFGGFDGGGFEGGGGGGGGGDGGCFGGGGGGGGGGGGGGGGGG<FGGGGGGDGGGGGGGGGGGFGGGFGGGGGGGGGGGGGGGFGEFGGGGDGEFGGC@FFGGGG8@C>@FF@FFFFGGGFGCC7>F,D@CEGGDG5DEG*C>BFCDCDFGFGGGGGF7FFGFG?DFA<C5CEGGF55DAEA4DF+3;:7CEFFACFFC9FFFFFF(:@?>GF3939>FF77(:7AA99AF>A?F0622:AFF)4)))(.4()..5A2<*/:><AAC7)6EC46::
@M06628:26:000000000-CRM2J:1:1101:12328:11678 2:N:0:113
TAACCTTGCGGCCGTACTCCCCAGGCGGTCAACTTAGTGCGTTAGCTGCGCCACCCACGACTCAAGGTCACAGACGGCTAGTTGACATCGTTTACGGCGTGGACTACCAGGGTATCTAATCCTGTTTGCTCCCCACGCTTTCGTGCCTCAGTGTCAGTATTTGTCCAGGTAGCCGCCTTCGCCACTGATGTTCCTTCCAATCTCTACGCATTTCACCGCTACACTGGAAATTCCACTACCCTCTACAATACTCTAGTTTGCCAGTTCAAAATGCAGTTCCA
+
GGGGGGGGGGGGGGGGGGGGGGGGGGGGGGGGGGGGGGGGGGGGGGGGGGGGGGGGGGGGGGGGGGGGFGGGGGGGE7@FGGGGGGGGGGGGGGGGCDGGGGGGGCFGGGGGGGGGGFGGGGFFFFF?DCEG8EFGGGGGGGCD*>?FGCEGGGGGGGGGGGGFGGCFCFFAGFEGGGGFFD8>BFGFGFCFCCFEFFFF7CFEFFE6>67AC??F=33>F>?FFD?:8<A4A:A448(4<?:BF<2>><?<<<A2<BA<9AA@FGB<AAGFBF799<<2)
@M06628:26:000000000-CRM2J:1:1101:11382:11683 2:N:0:113
TAACCTTGCGGCCGTACTCCCCAGGCGGTCAACTTAGTGCGTTAGCTGCGCCACCCACGACTCAAGGTCACAGACGGCTAGTTGACATCGTTTACGGCGTGGACTACCAGGGTATCTAATCCTGTTTGCTCCCCACGCTTTCGTGCCTCAGTGTCAGTATTTGTCCAGGTAGCCGCCTTCGCCACTGATGTTCCTTCCAATCTCTACTCATTTCACCGCTACACTGGAAATTCCACTACCCTCCACAATACTCTAGTTTGCCAGTTCAAAATGCATTTCCA
+
FGGGGGGGGG>EGGGGGGGGGGGGGGGGFGGGGGGGEGGGGGGGGGGGGEGEFEFGGGGFCGGGGGGGDGGGGGGGGGEFFFFFGGCFGGGGGGGCEGEGGGGGGD>F<FE>GGFGGFEFFGCGGFGGGGGFFGGEDGEGGGD;*FGFGDCGGBEGGGEEGGGGGG9DFGGFFFEGG=DF**CB>FGF:<F6:?FFB3A7:F9CF6>.44?F77?F=*1461)4=?1::<A>AD24<(,42>:(4?5:)68>D<<:>A2)62))024.54F*49++64:A9
@M06628:26:000000000-CRM2J:1:1101:7585:11695 2:N:0:113
TAACCTTGCGGCCGTACTCCCCAGGCGGTCAACTTAGTGCGTTAGCTGCGCTACCCACGTCTCAAGGACACAGACAGCTAGTTGACATCGTTTACGGCGTGGACTACCAGGGTATCTAATCCTGTTCGCTCCCCACGCTTTCGTACCTCAGCGTCAGTATTTGTCCAGGTGGCCGCCTTCGCCACTGATGTTCCTTCCAATCTCTACGCATTTCACCGCTACACTGGAAATTCCACCACCCTCTACAATACTCTAGACTGCCAGTTCGAAATGCAGTTCC
+
FGGGGGGGGGGGGGGGGGGGGGGGGGGGFGGGGGGGGGGGGGGGGGGGGGGGGGGGGGGGGGGGGGGGGGGGGGGGGGGGGGFGGGGGGGGGGGGGGGGGGGGGGGGG@FGG<DFG;EAFDGGGGGCGDGGGGGGGGG6EFCCGFGGGG?CGGBCCAFGGGGGGGGDFG:6?GCEDEEGFGGGFFAGGGGGFFFFFF86@GGGFFFFF>@DFGFFGFGFFBFFF=<4:82AAFFFFFB<1:::?<DFBFAFF?:4.64<?FF:@FG<?:15))0++6<DB
@M06628:26:000000000-CRM2J:1:1101:21659:11726 2:N:0:113
TAATCTTGCGACCGTACTCCCCAGGCGGAATGCTTAATCCGTTAGGTGTGTCACCGAACAGTATACTGCCCGACGACTGGCATTCATCGTTTACGGTGTGGACTACCAGGGTATCTAATCCTGTTTGCTCCCCACACTTTCGTACCTCAGCGTCAGTATCGAGCCAGTGAGCCGCCTTCGCCACTGGTGTTCCTCCAAATATCTACGAATTTCACCTCTACACTTGGAATTCCACTCACCTCTCTCGAACTCTAGACTGATAGTTTTGGAGGCAGTTCCAA
+
GGGGGGGGGGGGGGGGGGGGGGGGGGGGGGGGGGGGGGGGGGGGGGGGGGGGGGGGGGGGGGGGGGGGGGGGGGGGGGGGGGGGGGGGGGGGGGGGGGGGGGGGGGGGGGGGGGGGGGGGGGGGGGGGGGGGGGGGGGGGGGGGGGFGGGGGGGGGGDCGGGGGGGGGFFGFGGGGGGGFGGD:44?FGGGFFFFFFFFGGGDCFFFFFFFFDEFGFGFFFFFFFFFBAF:<4<BFFFFFFB2<822>:FFA:-6>9AB:2:AFFGFF>::BFFGGFAFFA
@M06628:26:000000000-CRM2J:1:1101:5663:11749 2:N:0:113
TAACCTTGCGGCCGTACTCCCCAGGCGGTCAACTTAGTGCGTTAGCTGCGCCACCCACGACTCAAGGTCACAGACGGCTAGTTGACATCGTTTACGGCGTGGACTACCAGGGTATCTAATCCTGTTTGCTCCCCACGCTTTCGTGCCTCAGTGTCAGTATTTGTCCAGGTAGCCGCCTTCGCCACTGATGTTCCTTCCAATCTCTACGCATTTCACCGCTACACTGGAAATTCCACTACCCTCTACAATACTCTAGTTTGCCAGTTCAAAATGCAGTTCC
+
GGGGGGGGGGGGGGGGGGGGGGGEEGGGGGGGGGGGGGGGGGGGGGGGGGGGGGGGGGGGGGGGFGGGGGGGGGGGGGCGGGGFGGGGGGGGGGGGGGGGGGGGGGGGGGGGFGGDGGEGGGGGGGGGGGGGGGGGGGGGGGGFGGGGGGGGGGGGGGGGGGGGGGFFGGG4FGGGGG<==C?>EFGGCFGFFFFFFFFGGGGEFFEF@@DEGFFGFGBF>BFFFB??FAFADAA>>?F7:)3?<<4<<2:<?>96<ADFF240<C44ABC74?9+664<
@M06628:26:000000000-CRM2J:1:1101:1908:11753 2:N:0:113
TAACCTTGCGGCCGTACTCCCCAGGCGGTCAACTTAGTGCGTTAGCTGCGCCACCCACGACTCAAGGTCACAGACGGCTAGTTGACATCGTTTACGGCGTGGACTACCAGGGTATCTAATCCTGTTTGCTCCCCACGCTTTCGTGCCTCAGTGTCAGTATTTGTCCAGGTAGCCGCCTTCGCCACTGATGTTCCTTCCAATCTCTACGCATTTCACCGCTACACTGGAAATTCCACTACCCTCTACAATACTCTAGTTTGCCAGTTCAAAATGCAGTTCC
+
FFGGGGGGGGGGGGGGGGGGGGGGGGGGGGGGGGGGGGGGGGGGGGGGGGGGGGGGGGGGGGGGGGGGGGGGGGGGGGCFGGGGGGGGGGGGGGFGGGGGGGDFGGFGGGGGGGGGGGCFGFGGGGGGGGFGCG?EDGGEGGGGCGGGGGGGGGGGGGFGFGGGGGGGGFEFCGGGDGDAFG4B>8<7;EGFF?FFFFFF7619AFE0987>@?EG=GF>6>F:4<<324)6:A5AABBB<???DFB75<:<<<A2:A<:224;9DA>B9CBA@G?<A<9
@M06628:26:000000000-CRM2J:1:1101:15248:11779 2:N:0:113
TAACCTTGCGGCCGTACTCCCCAGGCGGTCTACTTATCGCGTTAGCTTCGCTACTCACGGATTAAATCCACAAACAGCTAGTAGACAGCGTTTACGGTGTGGACTACCAGGGTATCTAATCCTGTTCGCTACCCACACTTTCGCACATGAGCGTCAGTTACTGACCAGGGAGTCGCCTTCGCCACTGATGTTCCTCCAGATATCTACGCATTTCACCGCTACACCTGGAATTCCACTCCCCTCTCCAAAACTCTAGCCTGCCAGTTCTAAATGCAATTCCA
+
GGGGGGGGGGGGGGGGGGGGGGGGGGGGGGGGGGGGGGGGGGGGGGGGGGGGGGGGGGGGGGGGGGGGGGGGGGGGGGGGGGGGGGGGGGGGGGGGGGGGGGGGGGGGGGGGGGGGGGGGGGGGGGGGGGGGGGGGGGGGGGGGGGGGFGGGGGGGGGGGGGGGGGGGGGGFGGGGGGGFGGGFFFGDGEFFFFFFFFF=FGGFFFFDFFDEGFFGFGFFFFFF@?:<?BFFFFBAA::?FFFFF?FF<08>DFF><:A????6?:6<A>7FB?79<2<A)
@M06628:26:000000000-CRM2J:1:1101:26260:11798 2:N:0:113
TAACCTTGCGGCCGTACTCCCCAGGCGCTCTACTTATCGCGTTAGCTTCGCTACTCACGGATTTAATCCACAAACAGCTAGTAGACAGCGTTTACGGTGTGGACTACCAGGGTATCTAATCCTGTTCGCTACCCACACTTTCGCACATGAGCGTCAGTTACTGACCAGGGAGTCGCCTTCGCCACTGATGTTCCTCCAGATCTCTACGCATTTCACCGCTACACCTGGAATTCCACTCCCCTCTCCAACACTCTAGCCTCCCAGTTATAAATGCATTTCC
+
FGF<FGGGGG+@FGGGGGGGGGGGGCG7+6DFGGGGA<F,+@FC:AF96:BGBFGGGD,6+B7,C,CFGG<F8F<DDEA?=E,,CB?FG@G++=?@FGGEEC94B<,?FG@4F<E8=D>DC=F9F9E+=B+BCG=E+BGCEGEGG:+3,2B:6398*@7D,,5,6@,C8C*:3;9?**3;=7C;2)**442=:9B*;3):D6@?6;>((/;5+<CCF3((6;;@;.3(,548<A4-6::(,::1:().(,,)(62.6(-((-:6@*)..)0*.7<+6).)
@M06628:26:000000000-CRM2J:1:1101:17022:11844 2:N:0:113
TAACCTTGCGGCCGTACTCCCCAGGCGGTCAACTTAGTGCGTTGGCTGCGCCACCCACGACTCAAGGTCACAGACGGCTAGTTGACATCGTTTACGGCGTGGACTACCAGGGTATCTAATCCTGTTTGCTCCCCACGCTTTCGTGCCTCAGTGTCAGTATTTGTCCAGGTAGCCGCCTTCGCCACTGATGTTCCTTCCAATCTCTACGCATTTCACCGCTACACTGGAAATTCCACTACCCTCTACAATACTCTAGTTTGCCAGTTCAAAATGCAGTTCC
+
GGGGGGGGGGGGGGGGGGGGGGGGGGGGGGGGGGGGGGGGGGGGGGGGGGGGGGGGGGGGGGGGGGGGGGGGGGGGGGGGGGGGGGGGGGGGGGGGGGGGGGGGGGGGFGGGGFGGGGGGGGGGGGGGGGGGGGGGGGGGGGGGGGGGGGGGGGGGGGGGGGGGGGFGFGGFGGGGGGGFFGGFFFGGGGGFFFFFFFFFGGFFFFFFB@FFGFFGFG>BFFB??2<?>><BF<ADFFFFF7?<BFF<<BDF?:><AAFAFBBFFFFFA<EFFFC7<AF>
@M06628:26:000000000-CRM2J:1:1101:5539:11873 2:N:0:113
TAACCTTGCGGCCGTACTCCCCAGGCGGTCTACTTATCGCGTTAGCTGCGCTACTCACGGATTAAATCCACAAACAGCTAGTAGACAGCGTTTACGGTGTGGACTACCAGGGTATCTAATCCTGTTCGCTACCCACACTTTCGCACATGAGCGTCAGTCTTTGGCCAGGGAGTCGCCTTCGCCACTGATGTTCCTTCTGATATCTACGCATTTCACCGCTACACCAGAAATTCCACTCCCCTCTCCAAGACTCTAGTCTGCCAGTTCTAAATGCTATTCC
+
GGGGGGGGGGGGGGGGGGGGGGGGGGGGGGGGGGGGGGGGGGGGGGGGGGGGGGGGGGGGGGGGGGGGGGGGGGGGGGGGGGGGGGGGGGGGGGGGGGGGGGGGGGGGGGGGGGGGGGGGGGGGGGGGGGGGGGGGGGGGGGGGDGGGGGGGGEGGGGGGGGGGGGFGGGGFGGGGC=DFFGGEFFGGGGGFFFFEFFFGFGGEFFFFFFFEGFFGFDB9>FFFFFFFF?FFFFFDBFFFFBF??<<?BB?944:9A).64>4?FC6<B<C?4?7+6))-
@M06628:26:000000000-CRM2J:1:1101:15271:11914 2:N:0:113
TAATCTTGCGACCGTACTCCCCAGGCGGTACACTTAATGTGTTAACTGCATTACTGCAAGGTCTAGCCTCACAACAACTAGTGTACATCGTTTAGGGCGTGGACTACCAGGGTATCTAATCCTGTTTGCTCCCCACGCTTTCGCGTCTCAGCGTCAATAATGTTCCAGTAGATCGCCTTCGCAATCGGTATTCCTTCTGATCTCTACGGATTTTACCCCTACACCAGAAATTCCATCTACCTCTCCCATATTCTAGGTAAGCAGTTTTCAAAGCAGTTCAA
+
GGGGGGGGGGGGGGGGGGGGGGGGGGGGGGGGGGGGGGGGGGGGGGGGGGGGGGGGGGGGGGGGGGGGGGGGGGGGGGGGGGGGGGGGGGGGGGGGGGGGGGGGGGGGGGGGGGGGGGGGGGGGGGGGGGGGGGGGGGGGGGGGGGGEGGGGGGGGGGGGGGGGGGGGGGGFGGGGGGGFGGGFFFGGGGGFFEFEFFFFGGGFFFFB=?FFGFFGFG=FFFFFA;DF@EFFCFFFFFF<AEEFFFFFBBFFFFF<7<2AB?AF@F<<>2E?AFC6<A6<.
@M06628:26:000000000-CRM2J:1:1101:25755:11929 2:N:0:113
TAACCTTGCGGCCGTACTCCCCAGGCGGTCAACTTAGTGCGTTAGCTGCGCCACCCACGACTCAAGGTCACAGACGGCTAGTTGACATCGTTTACGGCGTGGACTACCAGGGTATCTAATCCTGTTTGCTCCCCACGCTTTCGTGCCTCAGTGTCAGTATTTGTCCAGGTAGCCGCCTTCGCCACTGATGTTCCTTCCCATCTCTACGCATTTCACCGCTACACTGTAAATTCCACTACCCTCTACAATACTCTAGTTTGCCAGTTCAAAATGCAGTTCC
+
EEFFGGGEGGGGGGGGGGGGGGF@CGGGFEGGGGGCAFCFEGDGGDGGGGGGEG@:FGGGGFGGFGGGGGGGGGFE=FFGFGGGGGGEE@FFFFFCF7CGFG7CFGFFDFCF>=DEAA,,D;,=CEFGGFGFEGEGC8EGGGGD8F7,CEC<FGGFGGFGGGG7,?,;?><AG?EGGGGFGGDE>A6:+1@1:?8CF@);@CCEFF>DF@;DGFCFFGFF>B<393)6>:2<24)6),81,)-43<)594)67)466426>FF46;2<<B97)*93))):
@M06628:26:000000000-CRM2J:1:1101:17938:11938 2:N:0:113
TAATCTTGCGACCGTACTCCCCAGGCGGAATGCTTAATCCGTTAGGTGTGACACCAACAAGCATGCTTGCTGACGTCTGGCATTCATCGTTTACGGTGTGGACTACCAGGGTATCTAATCCTGTTTGCTCCCCGCACTTTCGCACCTCAGCGTCAGTATCGAGCCAGTGAGCCGCCTTCGCCACTGGTGTTCCTCCGAATATCTACGAATTTCACCTCTACACTCGGAATTCCACTCACCTCTCTCGAACTCAAGACCAGGAGTTTATAAGGCAGTTCCAA
+
GGGGGGGGGGGGGGGGGGGGGGGGGGGGGGGGGGGGGGGGGGGGGGGGGGGGGGGGGGGGGGGGGGGGGGGGGGGGGGGGGGGGGGGGGGGGGGGGGGGGGGGGGGGGGGGGGGGGGGGGGGGGGGGGGGGGGEG@FGGGGGGGGGGGGGGGGGGGGGGGGGGGG:EGGFGFGGGGGGGFGGGFFFGGGGGFFFFFFFFGGGGCFFF;?FFFGFFGFGFEEFFCFFFFBB7<<A<<F??B26<?DFF>?0,22:<37B?F0::FFGFFFFFFBFGGFF<>)
@M06628:26:000000000-CRM2J:1:1101:28157:11946 2:N:0:113
TAACCTTGCGGCCGTACTCCCCAGGCGGTCAACTTAGTGCGTTAGCTGCGCCACCCACGACTCAAGGTCACAGACGGCTAGTTGACATCGTTTACGGCGTGGACTACCAGGGTATCTAATCCTGTTTGCTCCCCACGCTTTCGTGCCTCAGTGTCAGTATTTGTCCAGGTAGCCGCCTTCGCCACTGATGTTCCTTCCAATCTCTACGCATTTCACCGCTACACTGGAAATTCCACTACCCTCTACAATACTCTAGTTTGCCAGTTCAAAATGCAGTTCC
+
GGGGGGGGGGGGGGGGGGGGGGGGGGGGGGGGGGGGGGGGGGGGGGGGGGGGGGGGGGGGGGGGGGGGGGGGGGGGGGGGGGGGGGGGGGGGGGGGGGGGGGGGGGFGGGGGFGGFGGGGCCFGGGGGGGGGGGGGEGECGGGGGGGGGGGGGGGGGGGGGGGGGGGG?EGFGGGGGGGFGGGFFFGGGGGFFFFFA@FFGGG?FCE;>DFEGFFGFGBF11?BFFFFFFFF<9AAF>>:?>?BFA)4A>B><DF<>F<9ABA?FGA4A4CBA4F:64<A
@M06628:26:000000000-CRM2J:1:1101:11319:11993 2:N:0:113
TAATCTTGCGACCGTACTCCCCAGGCGGTACACTTAATGTGTTAACTGCATTACTGCAAGGTCTAGCCTCACAACAACTAGTGTACATCGTTTAGGGCGTGGACTACCAGGGTATCTAATCCTGTTTGCTCCCCACGCTTTCGCGTCTCAGCGTCAATAATGTTCCAGTAGATCGCCTTCGCAATCGGTATTCCTTCTGATCTCTACGGATTTTACCCCTACACCAGAAATTCCATCTACCTCTCCCATATTCTAGGTAAGCAGTTTTCAAAGCAGTTCAA
+
GGGGGGGGGGGGGGGGGGGGGGGGGGGGGGGGGGGGGGGGGGGGGGGGGGGGGGGGGGGGGGGGGGGGGGGGGGGGGGGGGGGGGGGGGGGGGGGGGGGGGGGGGGGGGGGGGGGGGGGGGGGGGGGGGGGGGGGGGGGGGGGGGGGGGGGGGGGGGGGGGGGGGGGGGGGFGGGGGGGFGGGFEFGGGGGFFFFFFFFFGGGFFFEF@?DFFFFGFG0;?@FFFFFFFFFFEEFFFFFFFEE@FFFFFBBAFFBA?><A7?FFFGFFABGFFFGGFA94.
@M06628:26:000000000-CRM2J:1:1101:15112:12020 2:N:0:113
TAACCTTGCGGCCGTACTCCCCAGGCGGTCTACTTATCGCGTTAGCTTCGCTACTCACGGATTAAATCCACAAACAGCTAGTAGACAGCGTTTACGGTGTGGACTACCAGGGTATCTAATCCTGTTCGCTACCCACACTTTCGCACATGAGCGTCAGTTACTGACCAGGGAGTCGCCTTCGCCACTGATGTTCCTCCAGATATCTACGCATTTCACCGCTACACCTGGAATTCCACTCCCCTCTCCAAAACTCTAGCCTGCCAGTTCTAAATGCAATTCCA
+
GGGGGGGGGGGGGGGGGGGGGGGGGGGGGGGGGGGGGGGGGGGGGGGGGGGGGGGGGGGGGGGGGGGGGGGGGGGGFGGGGGGGGGGGGGGGGGGGGGGGGGGGGGGGGGGGGGGGFGGGGGGGGGGGGGGGGGGGGGGGGGGGGGGGFG7EGGGGGFGFFGGGGG87?ECEGGGGGGDFFGG>;AGGGGGFFFFEFDFCCEFE7@C<B?DEGF?FFD@F>FF?F::??BF?BBB<AFB???:(4167).3:<)699?9<6?:<9:<BB<GFFF7E<>4A)
@M06628:26:000000000-CRM2J:1:1101:17245:12025 2:N:0:113
TAACCTTGCGGCCGTACTCCCCAGGCGGTCAACTTAGTGCGTTAGCTGCGCCACCCACGACTCAAGGTCACAGACGGCTAGTTGACATCGTTTACGGCGTGGACTACCAGGGTATCTAATCCTGTTTGCTCCCCACGCTTTCGTGCCTCAGTGTCAGTATTTGTCCAGGTAGCCGCCGTCGCCACTGATGTTCCTTCCAATCTCTACGCATTTCACCGCTACACTGGAAATTCCACTACCCTCTACAATACTCTAGTTTGCCAGTTCAAAATGCAGTTCC
+
EFGFCFFGGGGGEGGGGGGGGGDEGGGGGGGDGGFGGGGGDGGGGGGGF@FFGGFGGGGEDGGGDFGGAEFGGGGDGGGGGGGGFFGFGGGGGCFCFFFGCG78FD>FCFGCFFFGC=DFGG9FGFGGGGGGGG6@FDGEGCCFGGGG@CGGGGGGGGFDFGGDGG;9EFFFGCE5E*9?7D5>EFGGFFGF=CFEF;A7CF94+;>09(8EFDAC7*(,(4?:*50:><BDDA<42,503<?0)6<5<246?546>BFD>24//*642)<67=C76A<2
@M06628:26:000000000-CRM2J:1:1101:5790:12027 2:N:0:113
TAACCTTGCGGCCGTACTCCCCAGGCGGTCAACTTAGTGCGTTAGCTGCGCCACCCACGACTCAAGGTCACAGACGGCTAGTTGACATCGTTTACGGCGTGGACTACCAGGGTATCTAATCCTGTTTGCTCCCCACGCTCTCGTGCCTCAGTGTCAGTATTTGTCCAGGTAGCCGCCTTCGCCACTGATGTTCCTTCCCATCTCTACGCATTCCACCGCTACACTGGAAATTCCACTACCCTCTCCACTACTCTAGTTTGCCAGTTCAAAATGCAGTTCC
+
FGGGGGGGGGGGGGGGDGGGGGGGGGGGGGGGGGGG,CFGGGGGGGGGGGGGGGCCFG@>FGEGGCFFA<FGFGGD:CFGFFFBFFFGFGD=DFFF@FF:F+3AD3:F@8FG,>D8F=@=>@38EEF,BFGFGGFE>EG*8E**6@7>FFCFGB:>D;2?;E,;@C;96>?AC**::54*/C4:>6<*;++3+<6<B@):C6C<FF4,62(8+/.0<),7(-8:92(3(.44499B<43:1240(42()5:<0))-6)))6)9)9*.-62AFA4++.5<9
@M06628:26:000000000-CRM2J:1:1101:29310:12043 2:N:0:113
TAACCTTGCGGCCGTACTCCCCAGGCGGTCAACTTAGTGCGTTAGCTGCGCCACCCACGACTCAAGGTCACAGACGGCTAGTTGACATCGTTTACGGCGTGGACTACCAGGGTATCTAATCCTGTTTGCTCCCCACGCTTTCGTGCCTCAGTGTCAGTATTTGTCCAGGTAGCCGCCTTCGCCACTGATGTTCCTTCCAATCTCTACGCATTTCACCGCTACACTGGAAATTCCACTACCCTCTACAATACTCTAGTTTGCCAGTTCAAAATGCAGTTCC
+
DGGGGGGGGGGGGGEGGGGGGGGGGGGGDGGFGGGGFGGGGGGGGGFGGGGDGGGGGGGGGGGGGGGGGGGGGGGGGGGGGFGGGGFGGGGGGGGGGGGEEEEGGGFGGGGGGGGGFGFGGGGGGGGGGGGGGGGEGGGGG7CCFGFGGGGGGGGF7?<DGGGGGDFGFGGFGGEGGGGFGGGA>FGCF7FFFFFFF(27@FC?FA<6>;;EFCCFFD;31>BBF347>B2:4:6ADBF??<BBFFA34A?<?A>)6><AAAF:<DB<):G?A??+-6<)
@M06628:26:000000000-CRM2J:1:1101:1992:12051 2:N:0:113
TAATCTTGCGACCGTACTCCCCAGGCGGTCTACTTAACGCGTTAGCTCCGAAAGCCACGGCTCAAGGCCACAACCTCCAAGTAGACATCGTTTACGGCGTGGACTACCAGGGTATCTAATCCTGTTTGCTCCCCACGCTTTCGCATCTGAGTGTCAGTGTCTGTCCAGGGGGCCGCCTTCGCCACTGGTATTCCTTCAGATCTCTACGCATTTCACCGCTACACCTGAAATTCTACCCCCCTCTACAGCACTCTAGTTCACCAGTTTCAAATGCATTTCCG
+
FFGGGGGGGGGGGGGGGGGGGGGGGGGGGGGGGGGGGGGGGGGGGGGGGGGGGGGGGGGGGGGGGGFGGGGGGGGGGGGGGGGGGGGGGGGGGGGGGGGGGGGGGGGGGGGGGGGGGGGGGGG9FFGGGGGGGGGGGGGGGGGGGFGGFFGGCCEFFFFGGGGGGGGDGGGFGGGGGGDFFDGFFFFGGGFFFFFFFFFCDEGFF?A?>FFEGA2>=D64>FFFFF>BFFFFBFF><??>B>F?AD2::2:254<A><DFBFF>77:)52CF<FG+5<<>(
@M06628:26:000000000-CRM2J:1:1101:4457:12132 2:N:0:113
TAACCTTGCGGCCGTACTCCCCAGGCGGTCTACTTATCGCGTTAGCTTCGCTCCTCAAAATTTATAGTCACAAACAGCTAGTAGATTTCGTTTACGGTGTGGAAGACTATCGTATCTAATCCTGTTCGCTACCCACAGTGTCGCACCGTAACGTCAGGTTTTGGCCAGGGACTCCCCCTCTCCTCTTACTTCCCACCAGATATCAACCCATCTCACCACTGCAACTGGAACTCCACTCCCCTCTCCTCTACTCGAGTAGGCCAAATCTAAATTACCGTCC
+
<E,FGGGGGGCFGGGGGGGGGGGGGGGG++B9FGGG<EGGGGGG:FGAFF>,,+,6,,,:CF<F,<5959C,5444,9F,,5,,,,,,5,9,+9AFF<+C:45,9,,,A,,4,8EF;,,=,,,5C=E8CGG7@3,+3,6,3@+D@3++3++153++*,3,,*@8,@,9*>**;*4,=*@5,*2+0=+41,4+;3*-)/)**++1+1((686)+9)25*/(./))06(.,5(44.)4571013(4:?)(.-)6>(,,,()))(())244:40@)*0<4(-(
@M06628:26:000000000-CRM2J:1:1101:17291:12136 2:N:0:113
TAATCTTGCGACCGTACTCCCCAGGCGGTCTACTTAGTGCGTTAGCTGCGCCACTAAAGTCTCAAGGACCCCAACGGCTAGTAGACATCGTTTACGGCGTGGACTACCAGGGTATCTAATCCTGTTTGCTACCCACGCTTTCGCACCTCAGTGTCAGTATTGGTCCAGTGAGTCGCCTTCGCCTCTGATGTTCCTTCCCATCTCTACGCATTTCACCGCTACACAGGAAATTCCACTCACCCCTACCATACTCTAGTTCGCCAGTTTTGAATGCAGTTCCA
+
DGDGGGGGGGGGGCGGGGGGGGGGGGGGFFGGGGGGDFGGGGGGGGGGGEEEGGGFFGGFEDECEEFEGGGGCFGGDCCFGFFGFGFFFCFGGGGFGGCGGGGGCFFGGGGDDFFGC=FDDGG9@FGDDEFGGGGGCEGGGGGGEG9,64><F>FGGE7DA,9>EG99<:EFF>*:ECDF*1?56;;+=,=CFCFFFFFGD61;FFFFF@@FGFFGF*322>2<686?FFADA<)6<(.32.,-3<F7270))6))...(3((.9CA<.4+*)9<7))-).
@M06628:26:000000000-CRM2J:1:1101:4444:12147 2:N:0:113
TAACCTTGCGGCCGTACTCCCCAGGCGGTCTACTTATCGCGTTAGCTTCGCTACTCACGATTTAAAGTCACAAACAGCTAGTAGACAGCGTTTACGGTGTGGACTACCAGGGTATCTAATCCTGTTCGCTACCCACACTTTCGCACATGAGCGTCAGTCTTTGGCCAGGGAGTCGCCTTCGCCACTGATGTTCCTCCAGATATCTACGCATTTCACCGCTACACCTGGAATTCCACTCCCCTCTCCAAGACTCTAGTCTGCCAGTTCTAAATGACCGTCC
+
GGGGGGGGGGGGGGGGGGGGGGGGGGGGGGGGGGGGGGGGGGGGGGGGGGGGGGGGGGGGGGGGGGGGGGGGGGGGGGGGGGGGGGGGGGGGGGGGGGGGGGGGGGGGGGGGGGGGGGGGGGGFGGGGGGGGGGGGGGGGGGGGGGGGGGGGGGGGGFGGGGGFDGGGGGGBDFGGGGGFGGGFFFGGGGGFFECEFFFGGGGFFFEFFFFEG?CD*7:@>BFFFFFFFFFDAAF><:<BF<?:BFD>?BF<?DAA>BFAFFFFFF:AFF7?94CGB4:;
@M06628:26:000000000-CRM2J:1:1101:3378:12174 2:N:0:113
TAATCTTGCGACCGTACTCCCCAGGCGGTCTACTTAACGCGTTAGCTCCGAAAGCCACGGCTCAAGGCCACAACCTCCAAGTAGACATCGTTTACGGCGTGGACTACCAGGGTATCTAATCCTGTTTGCTCCCCACGCTTTCGCATCTGAGTGTCAGTGTCTGTCCAGGGGGCCGCCTTCGCCACTGGTATTCCTTCAGATCTCTACGCATTTCACCGCTACACCTGAAATTCTACCCCCCTCTACAGCACTCTAGTTCACCAGTTTCAAATGCAGTTCC
+
CFFGGGGGGGGGGGGGGGGGGGGGGGGGGGGGGGGGGGGGGGGGGGGFGGGGGGGGGGGGGCFFGFGGGFGGGGGGGGGGGGGGGGGGGGGGFGGGGGEGGDEGGGDGGGGGGGGGFGGCGFGGGGGGGGGG8EDGDGGEGGGGGGGGGGGGGGGGGGGG7EFGGGGFGEEFGGGGGGGFGDCBBFGD7<CAFCFFFFF7CFGBFFAF>??>F>BG?*7>BBF?8?:??7<2<2:><0<>B;FBDBA0:?BFFFF2AD46<>FFFFDAAFG?>FC?AFA2
@M06628:26:000000000-CRM2J:1:1101:25217:12179 2:N:0:113
TAACCTTGCGGCCGTACTCCCCAGGCGGTCAACTTAGTGCGTTAGCTGCGCCACCCACGACTCAAGGTCACAGACGGCTAGTTGACATCGTTTACGGCGTGGACTACCAGGGTATCTAATCCTGTTTGCTCCCCACGCTTTCGTGCCTCAGTGTCAGTATTTGTCCAGGTAGCCGCCTTCGCCACTGATGTTCCTTCCAATCTCTACGCATTTCACCGCTACGCTGGAAATTCCACTACCCTCTACAATACTCTAGTTTGCCAGTTCAAAATGCAGTTCC
+
FFGGGGGGGGCGGGEGGGGGGGGGGGGGGGGGGGGGGFGGGGGGGGGGGGDBFGGGGEFFGGGGGGGGGGGCFGGGGGGGGGGAEFFGGGGGGFGGGGGCFGGGGGGGGGGGGGGGGAAFGD,,CDEEGGGGGGFGCEGGGGGFCEFFGGGGFFCFFE,?FGGGGGGGGGG*;;=EGEGF*7DEFFC>:CFFF?F?FFF7DE+)1897>D@ED<CFF30((4,95:6:?29AB2<D)57:1)4,)644)44<79<<.46>45)9?7))6)</2@C94)))
@M06628:26:000000000-CRM2J:1:1101:28340:12185 2:N:0:113
TAACCTTGCGGCCGTACTCCCCAGGCGGTCAACTTAGTGCGTTAGCTGCGCCACCCACGACTCAAGGTCACAGACGGCTAGTTGACATCGTTTACGGCGTGGACTACCAGGGTATCTAATCCTGTTTGCTCCCCACGCTTTCGTGCCTCAGTGTCAGTATTTGTCCAGGTAGCCGCCTTCGCCACTGATGTTCCTTCCAATCTCTACGCATTTCACCGCTACACTGGAAATTCCACTACCCTCTACAATACTCTAGTTTGCCAGTTCAAAATGCAGTTCC
+
GGGGGGGGGGDGGGGGGGGGGGGGGGGGGGGGGGGGGGGGGGGGGGGGGGGGGGGGGGGGGGGGGGGGGGGGGGGGGGGEFGGGGGGGGGGGGGGGGGGGGGGGGGGGEGGGGGGGGGGGGGGGGGFFGGGFGGGGGGGDC9EGGGGGG?EFGGGGGGGGGGGGGGFG6DFFGGGGGGGFGGGFFFG7CCFFCC6?ADFFFGGFFFFF@??BGEEFFG>6>F<3687:7<46<9>ADBFFF<:044924<?FF>46<AA>ABB4F:AAA9A*)1<+6-)6
@M06628:26:000000000-CRM2J:1:1101:12955:12188 2:N:0:113
TAACCTTGCGGCCGTACTCCCCAGGCGGTCAACTTAGTGCGTTAGCTGCGCCACCCACGACTCAAGGTCACAGACGGCTAGTTGACATCGTTTACGGCGTGGACTACCAGGGTATCTAATCCTGTTTGCTCCCCACGCTTTCGTGCCTCAGTGTCAGTATTTGTCCAGGTAGCCGCCTTCGCCACTGATGTTCCTTCCAATCTCTACGCATTTCACCGCTACACTGGAAATTCCACTACCCTCTACAATACTCTAGTTTGCCAGTTCCAAATGCAGTTCC
+
GGGDFGGGGGCEEGGGGGGGGGGGGGGG@C7FGGGGGGGGGGGGGGGGGGGFGGFGGGG7CFEEEAFGGFGGFGGGGGDGGGGGGFEFF7?FGGGGGEGGGG@FGGGF@FGG8FFACDDCGGGGGGFGGCGFGG?CF>BEGFGF7FFGGGGGGFGGGG@EFGGGGGD>?BCAG24:5:DFGDGAEFFGGGGFFFFFFF6;@FFEFC<@FD?=@CCFFG>F14<?*<,8:A)<<AAFA70<?213<9)464:FFAA)54662AA:0C>)-)A=AF++64<D
@M06628:26:000000000-CRM2J:1:1101:5343:12209 2:N:0:113
TAACCTTGCGGCCGTACTCCCCAGGCGGTCAACTTAGTGCGTTAGCTGCGCCACCCACGACTCAAGGTCACAGACGGCTAGTTGACATCGTTTACGGCGTGGACTACCAGGGTATCTAATCCTGTTTGCTCCCCACGCTTTCGTGCCTCAGTGTCAGTATTTGTCCAGGTAGCCGCCTTCGCCACTGATGTTCCTTCCAATCTCTACGCATTTCACCGCTACACTGGAAATTCCACTACCCTCTACAATACTCTAGTTTGCCAGTTCAAAATGCAGTTCC
+
GGGGGGGGGGGGGGGGGGGGGGGGGGGGGGGGGGGGGGFGGGGGGGGGGGGGGGGGGGGGGGGGGGGGGGGGGGGGGGGGGGGGGGGGGGGGGGGGGGDGGGGGGGGGGGGGGGGGGGC8EGGGGGGGGGGGFGGGGGGDGGGGGGGGG,BBFGGGGGCGGGFDBF?7ECFAGGGGGGDFGGD>FFGFGGGFFFFFFFFFFGGFFAE6>@;>DFFFFDF>>FFB921??AADB<9AA?F<<?BFAF>7)94<?AF<DFF<>).7?CBFB)??A?+<6:AB
@M06628:26:000000000-CRM2J:1:1101:7093:12231 2:N:0:113
TAACCTTGCGGCCGTACTCCCCAGGCGGTCAACTTAGTGCGTTAGCTGCGCCACCCACGACTCAAGGTCACAGACGGCTAGTTGACATCGTTTACGGCGTGGACTACCAGGGTATCTAATCCTGTTTGCTCCCCACGCTTTCGTGCCTCAGTGTCAGTATTTGTCCAGGTAGCCGCCTTCGCCACTGATGTTCCTTCCAATCTCTACGCATTTCACCGCTACACTGGAAATTCCACTACCCTCTACAATACTCTAGTTTGCCAGTTCAAAATGCAGTTCC
+
GGGGGGGGGGGGGGGGGGGGGGGGGGGGGGGGGGGGGGGGGGGGGGGGGGGGGGGGGGGGGGGGGGGGGFGGGGGGGGGGGGGGGGGGGGGGGGGGGGGGGGGGGGGGGGGGGGGGGGGGGGCDGGGGGGGGGGGGGGGGGGGGFGGFGGGFFFGGGGGGGGGGGGCGFGGFFGEGEGGF5DGFFFGCC9CA6<FEFDFGGGFCFFCDB@FFFEFGFG099BB?FF:<:>AFFFFBDFFB:)4:<>>2)4:><AF<AA<DF7A4?>2<>4:?A*<+4)64
@M06628:26:000000000-CRM2J:1:1101:21982:12245 2:N:0:113
TAACCTTGCGGCCGTACTCCCCAGGCGGTCAACTTAGTGCGTTAGCTGCGCCACCCACGACTCAAGGTCACAGACGGCTAGTTGACATCGTTTACGGCGTGGACTACCAGGGTATCTAATCCTGTTTGCTCCCCACGCTTTCGTGCCTCAGTGTCAGTATTTGTCCAGGTAGCCGCCTTCGCCACTGATGTTCCTTCCAATCTCTACGCATTTCACCGCTACACTGGAAATTCCACTACCCTCTACAATACTCTAGTTTGCCAGTTCAAAATGCAGTTCCA
+
FFFGGGGGGGGGGGGGGGGGGGGGGGGGGGGGGGGGGGGGGGGGGGGGGGGGGGGGGGGGGGGGGGGGFGGGGGGGGGGGFGGGGGGGGGGFGGGGGGGGGGGGGGGGGGGGFGGGGGGGGGGGGGGGGGGFFGGGGGGGGGGGGGFFGGGGGGGGGGGGGGGGFFFFGGGFGGGGGGGFGGGFFFGGGGFFA<CFFFFGGGGFFFFD@@?37?6C?D>699<B?<:??A<BBDFF205015:?DAAFFFD>?>AABA>9A<<:6D6>>)<*)90+-.6<<
@M06628:26:000000000-CRM2J:1:1101:11451:12294 2:N:0:113
TAACCTTGCGGCCGTACTCCCCAGGCGGTCTACTTATCGCGTTAGCTGCGCTACTCACGGATTAAATCCACAAACAGCTAGTAGACAGCGTTTACGGTGTGGACTACCAGGGTATCTAATCCTGTTCGCTACCCACACTTTCGCACATGAGCGTCAGTCTTTGGCCAGGGAGTCGCCTTCGCCACTGATGTTCCTTCTGATATCTACGCATTTCACCGCTACACCAGAAATTCCACTCCCCTCTCCAAGACTCTAGCCTGCCAGTTCTAAATGCTTTTCC
+
FFGFGGGGGGEFGGGGGFGGGGGEGGGGGGGFGGGFGGGGGGGGGGGGGGGGGGGGGGGGG>CGGGGGGCGFGGGGGGGGGGFFGGGGGGEGGGGGGEFGEGGGDGGFFGEFGFGFGFFFGFGGGGGGGGGGDGGEDGEGGFEEDFGG@CDFGGGGGGGGGGGFFFBFGGGFDCEGG5DFGGGFF4>GCGFF6C@EFFFFFGGC:@C;>7@EF)?CFC99>FFFF?<?B?FBF<AA:7?::1:(4<4:7<7):4<:<(-4::?4FF-6<57/5=?+)564
@M06628:26:000000000-CRM2J:1:1101:27422:12299 2:N:0:113
TAACCTTGCGGCCGTACTCCCCAGGCGGTCAACTTAGTGCGTTAGCTGCGCCACCCACGACTCAAGGTCACAGACGGCTAGTTGACATCGTTTACGGCGTGGACTACCAGGGTATCTAATCCTGTTTGCTCCCCACGCTTTCGTGCCTCAGTGTCAGTATTTGTCCAGGTAGCCGCCTTCGCCACTGATGTTCCTTCCAATCTCTACGCATTTCACCGCTACACTGGAAATTCCACTACCCTCTACAATACTCTAGTTTGCCAGTTCAAAATGCAGTTCC
+
FFGGGGGGGGEGGGGGGGGGGGGEGGGGFGGGGGGGGGGGGGGGGGGGGGGGGGGGGGEEEGGGGGGFGGGGGGGGGGDGGFGGGGGGGGGGFGGGGGGGGGGGGGGGGGGG<D,@DEEFGFBFGGGGDFGGGGGGGGEGGGGGGGGGG6FFGB:FGGGGGGGFGGGGGGG48CE=E5DFG4DEFFGFFCG=:<FFF36@+0+7@6>;>@FEGEF>FG>(7>FF62023-46ADDAB7?::7??2928)4:A<A94>269AF<FF:<A<<F?279A><6<
@M06628:26:000000000-CRM2J:1:1101:10572:12356 2:N:0:113
TAATCTTGCGACCGTACTCCCCAGGCGGTCTACTTAGTGCGTTAGCTGCGCCACCAAAGTCTCAAGGACCCCAACGGCTAGTAGACATCGTTTACGGCGTGGACTACCAGGGTATCTAATCCTGTTTGCTACCCACGCTTTCGCACCTCAGTGTCAGTATTGGTCCAGTGAGTCGCCTTCGCCACTGATGTTCCTTCCCATCTCCACGCATTTCACCGCTACCCAGGAAATTCCACTCACCTCTACCATACTCTAGCTCGACAGTTTTTAATGCCGTTCCA
+
FG@FGGGGGGGGG>FGGGFGGGGGGGGGGCGGGGGG<EFGGGGGGGGFCGGEGGGFGGFEFDE5@CF8FFFE7F@,7F=FGFFGCGEEFEGGGDFEGECGCCCDDF8F<FGGFDDEBFFCFEC>=CE?FFAFFF?C@>:EFGC6@FD8>?8@EDABFC:5D9,2?F97>,</+:C8AEDF**:?4?;7B+2@FEFFFFFG7*+.*+6116;DG<)2;D>(39(,*((3279A<D)6A138B22)4<A09)(),-5)--61(4:>?FB<((7/6=+*4:<<6
@M06628:26:000000000-CRM2J:1:1101:28814:12437 2:N:0:113
TAACCTTGCGGCCGTACTCCCCAGGCGGTCAACTTAGTGCGTTAGCTGCGCCACCCACGACTCAAGGTCACAGACGGCTAGTTGACATCGTTTACGGCGTGGACTACCAGGGTATCTAATCCTGTTTGATCCCCACGCTTTCGTGCCTCAGTGTCAGTATTTGTCCAGGTAGCCGCCTTCGCCACTGATGTTCCTTCCAATCTCTACGCATTTCACCGCTACAATGGAAATTCCACTACCCTCTCCAATACTCTAATTTGCCAGTTCAAAATGCAGTTCC
+
CGFFGGGGGG7CFEGGGGFGGGGGGGGGDG@FGGGGGGGGGGGGGGGGG:@CFGFEGGGGGDFEFCGFEFFFEGGGGGG@=EFEEGGFDCDGGGGEGGGGEGCFGGCFCGGG833E=CFGGGGGGGGGAA>><FF+@@EEGGGE>FFGGFGGD9,?F>,2DGFGGGGGFGGFGG5?E5CFFGG5)9C7@<1@FEFFFDFG+:+9874,612>DC5:A513(728@277<BAFAB2<B::3:)4:(()(-33<7<4)6<4AD2A@:7)).4??)*+:<>44
@M06628:26:000000000-CRM2J:1:1101:19570:12468 2:N:0:113
TAACCTTGCGGCCGTACTCCCCAGGCGGTCAACTTAGTGCGTTAGCTGCGCCACCCACGACTCAAGGTCACAGACGGCTAGTTGACATCGTTTACGGCGTGGACTACCAGGGTATCTAATCCTGTTTGCTCCCCACGCTTTCGTGCCTCAGTGTCAGTATTTGTCCAGGTAGCCGCCTTCGCCACTGATGTTCCTTCCAATCTCTACGCATTTCACCGCTACACTGGAAATTCCACTACCCTCTACAATACTCTAGTTTGCCAGTTCAAAATGCAGTTCCA
+
FFGGGGGGGGDGEGGGGGGGGGGEGGGGGGGGFEFFGEFEGFCFEFFECFGGGEF7DGECEEEFFGGDGFGGFGGGGEEFFFE?FGGGGGG@FGGGEGGGGC7DFFCFGFGGG<@DGGFGG;BDGFGGGGGGGGDEDGDCGEE@:>FAFCGFGFFCEFCFFGGFGFB4EFGFFFGG==DFFGGFEFGFCEG:+9@EF;A;DCC;F7CD@@FDCEEGFG609BB?FD?B?AD9A4AF2(.4<<BF<))4490:244566<2:<466><FF2C7>BCF>)<)5
@M06628:26:000000000-CRM2J:1:1101:20636:12473 2:N:0:113
TAATCTTGCGACCGTACTCCCCAGGCGGTCTACTTAACGCGTTAGCTCCGAAAGCCACGGCTCAAGGCCACAACCTCCAAGTAGACATCGTTTACGGCGTGGACTACCAGGGTATCTAATCCTGTTTGATCCCCACGCTTTCGCATCTGAGTGTCAGTGTCTGTCCAGGGGGCCGCCTTCGCCACTGGTATTCCTTCAGATCTCTACGCCTTTCACCGCTACACCTGAAATTCTGCCTCCCTCGACAGCACTCTAGTTCACCAGTTTCAAATCCAGTTCCA
+
E<F<@FGCFF76@EGG@FGGGEG:CEED@CCF<<EFGGB7FG+,CFG<@@FBFE<CEE=>>:FFCF8FCEFGGGD,BEEFFAGFGFFGFC?EFFF:B7FFGGF,>FCAED763@,9=EFF9FFFFFD@,8D,8CDE:+@E:E*@:CD,@=;<;;FCCFF,>EFFGGG*:8CEG)1/=C3A*/>)3AC*+1++;?A34=A*0<95BFB03(8>D4:FFC0609?7??::.496><4))))(4(4(4;09?FF?B9)6)6>):),)*0).6)+*)0334).:)
@M06628:26:000000000-CRM2J:1:1101:16575:12473 2:N:0:113
TAACCTTGCGGCCGTACTCCCCAGGCGGTCAACTTAGTGCGTTAGCTGCGCCACCCACGACTCAAGGTCACAGACGGCTAGTTGACATCGTTTACGGCGTGGACTACCAGGGTATCTAATCCTGTTTGCTCCCCACGCTTTCGTGCCTCAGTGTCAGTATTTGTCCAGGTAGCCGCCTTCGCCACTGATGTTCCTTCCAATCTCTACGCATTTCACCGCTACACTGGAAATTCCACTACCCTCTACAATACTCTAGTTTGCCAGTTCAAAATGCAGTTCC
+
GGGGGGGGGGGGGGGGGGGGGGGGGGGGGGGGGGGGGGGGGGGGGGGGGGGGGGGGGGGGGGGGGGGGGGGGGGGGGGGGGGGGGGGGGGGGGGGGGGGGGGGGGGGGGGGGGGGGGGGGGGGGGGGGGGGGGGGGGGGGGGGGGGGGGGGGGGGGGGGGGGGGGGGGFFGFGGGGGGGFCDGFFFGGGGGFFFFFFFFDFFFEFFEFFD7EGFFFFDB99>>FF???>AFFF:<AFFFF??<?FF<>>4>>?<<<AFFAF<<6F>4>A<CFFFG7>AAB
@M06628:26:000000000-CRM2J:1:1101:3043:12475 2:N:0:113
TAACCTTGCGGCCGTACTCCCCAGGCGGTCTACTTATCGCGTTAGCTTCGCTACTCACGGATTAAATCCACAAACAGCTAGTAGACAGCGTTTACGGTGTGGACTACCAGGGTATCTAATCCTGTTCGCTACCCACACTTTCGCACATGAGCGTCAGTTACTGACCAGGGAGTCGCCTTCGCCACTGATGTTCCTCCAGATATCTACGCATTTCACCGCTACACCTGGAATTCCACTCCCATCTCCAAAACTCTATCCTGCCAGTTCTAAATGCAATTCC
+
FFGGGGGGGGGGGDGGGGGGGGGGGGGGGGGGGGGGGGGGGGGGGGGGGGGGGG=EFGGGGGGGGGGGGGGGGGGFGGGGGFGGGGGGGGGGGGGGGFGFGGGGGGGGG8@FGGGGGGGGGGGFGGGGCEGEGGFGGGGGGGGGGGGGFEDGGEEGGFGGGGGCFGGCEGGEDGGGGGGFGDDEEF6:C@FCFFFFFFFGGGGFFFF?@F;E>CEGFG>>FFFFFFB??2>?>BFFFFF?B),).<A?<??DFFF)62<A?F?:?GAAFF7@)*<+4446
@M06628:26:000000000-CRM2J:1:1101:3025:12476 2:N:0:113
TAACCTTGCGGCCGTACTCCCCAGGCGGTCTACTTATCGCGTTAGCTTCGCTACTCACGGATTAAATCCACAAACAGCTAGTAGACAGCGTTTACGGTGTGGACTACCAGGGTATCTAATCCTGTTCGCTACCCACACTTTCGCACATGAGCGTCAGTTACTGACCAGGGAGTCGCCTTCGCCACTGATGTTCCTCCAGATATCTACGCATTTCACCGCTACACCTGGAATTCCACTCCCATCTCCAAAACTCTAGCCTGCCAGTTCTAAATGCAATTCC
+
GGGGGGGGGGGGGGGGGGGGGGGGGGGGGGGGGGGGGGGGGGGGGGGGGGGGGGFGGGGGGGGGGGGGGGGGGGGGGGGGGGFGGGGGGGGGGGGGGGGGGGGGGGGGGGGGGGGGGGFGGGGGGGGGGGGGEFGDGGGGGGGGGGGGGGGGGGGGGGDGGGGGGGGGGGGFGGGGGGGFG:DBBFGGGGGFFEFCFFFGGGGFFFEFFFFFGFCG49;BFFFF??F?BBFBFFAFABFFFD86A7<?F(8:?FB6<<B:B?:/<7<A4>7=BFG+6-<2
@M06628:26:000000000-CRM2J:1:1101:16592:12478 2:N:0:113
TAACCTTGCGGCCGTACTCCCCAGGCGGTCAACTTAGTGCGTTAGCTGCGCCACCCACGACTCAAGGTCACAGACGGCTAGTTGACATCGTTTACGGCGTGGACTACCAGGGTATCTAATCCTGTTTGCTCCCCACGCTTTCGTGCCTCAGTGTCAGTATTTGTCCAGGTAGCCGCCTTCGCCACTGATGTTCCTTCCAATCTCTACGCATTTCACCGCTACACTGGAAATTCCACTACCCTCTACCATACTCTAGTTTGCCAGTTCAAAATGCAGTTCCA
+
GGGGGGGGGGGGGGGGGGGGGGGGGGGGGGEGGGGGGGGGGGGGGGGGGGGGGGGGGGGGGGGGGGGGGGGGGGGGGGGGFGGGGGGGGGGGGGGGGG@EGGEGGGGGGGGGGGGGGFFEGGGGGGGGGGGGGGFGEGGGGGG:8FGEFGGGGGGGGGGGGGGGGG?FGGGFGGGGGGGFFDGFFFGGGCFFFEFEFFFGDFC;77917@DEGECDFGFF>F7?FBBBB>AB<AF>A?7?B?F?A<)89BBF?>A2-.6<B8<FFGBB<<<*)*++.4)))
@M06628:26:000000000-CRM2J:1:1101:20620:12481 2:N:0:113
TAATCTTGCGACCGTACTCCCCAGGCGGTCTACTTAACGCGTTAGCTCCGAAAGCCACGGCTCAAGGCCACAACCTCCAAGTAGACATCGTTTACGGCGTGGACTACCAGGGTATCTAATCCTGTTTGCTCCCCACGCTTTCGCATCTGAGTGTCAGTGTCTGTCCAGGGGGCCGCCTTCGCCACTGGTATTCCTTCAGATCTCTACGCATTTCACCGCTACACCTGAAATTCTGCCCCCCTCTACAGCACTCTAGTTCACCAGTTTCAAATGCATTTCC
+
GGGGGGGGGGGGGGGGGGGGGGGGGGGGGGGGGGGGGGGGGGGGGGGGGGGGGGGFGGGGGGGGGGGGGGGGGGGGGGGGGGGGGGGGGGGGGGGGGGGGGGGGGGGGGGGGGGGGGGGGGGGGGGGGGGFGGGGGGGGGGGGGGGGGGGCCFGGGGGFGGGGGGGGGGGG?DC=EE=DF5DGEFFGFGGGFFFFFFFF7CFFAFFFFFFFFFABGFD9B>0<?F????AADAF<F??FFF912>FA??FF72<))6>BFFABFFG>AAFC?:??+4<AB
@M06628:26:000000000-CRM2J:1:1101:26255:12495 2:N:0:113
TAACCTTGCGGCCGTACTCCCCAGGCGGTCTACTTATCGCGTTAGCTTCGCTACTCACGGATTAAATCCACAAACAGCTAGTAGACAGCGTTTACGGTGTGGACTACCAGGGTATCTAATCCTGTTCGCTACCCACACTTTCGCACATGAGCGTCAGTTACTGACCAGGGAGTCGCCTTCGCCACTGATGTTCCTCCAGATATCTACGCATTTCACCGCTACACCTGGAATTCCACTCCCCTCTCCAAAACTCTAGCCTGCCAGTTCTAAATGCAATTCC
+
GGGGGGGGGGGGGGGGGGGGGGGGGGGGGGGGGGGGGGGGGGGGGGGGGGGGGGGGGGGGGGGGGGGGGGGGGGGGGGGGGGGGGGGGGGGGGGGGGGGGGGGGGGGGGGGGGGFGGFFGGGFFGGGGGGGGFGGGGGGGGGGGGGGGGGFFECEGGGGGGGGGGFFGGGGFGGGDGGGF=DGEFFGGFGGFFFFFFFFDC9FEFF<7@F6DFFEGFD>>FFFFFFFFF0<:>FF><?BB38?7??F?22:>BAF))4>::?>F?FAFFAG4A=A+4.-6
@M06628:26:000000000-CRM2J:1:1101:9317:12508 2:N:0:113
TAATCTTGCGACCGTACTCCCCAGGCGGAATGCTTAATCCGTTAGGTGTGTCACCGAACAGTATACTGCCCGACGACTGGCATTCATCGTTTACGGTGTGGACTACCAGGGTATCTAATCCTGTTTGCTCCCCACACTTTCGTACCTCAGCGTCAGTATCGAGCCAGTGAGCCGCCTTCGCCACTGGTGTTCCTCCAAATATCTACGAATTTCACCTCTACACTTGGAATTCCACTCACCTCTCTCGAACTCTAGACTGATAGTTTTGGAGGCAGTTCCAA
+
GGGGGGGGGGGGGGGGGGGGGGGGGGGGEGGGGGGGGGGGGGGGGGGGGGGGGGGGGGGGGGGGGGGGGGGGGGGGGGGGGGGGGGGGGGGGGGGGGGGGGGGGGGGGGGGGGGGGGGGGGGGGGGGGGGGGGGGGGGGGGGGGGGGGGGGGGGGGGGGGGGGGGGGGGGGFGGGEGGGFGGGFFFGGGGGFFFFFFFFGGGGFFFFF?@FFGFFG8FFFEEDFFFBFADBBFAFFFFFFFF?BBB?BF?0>FFB>FFF:BFFFFGF?F?G>?BGGFFFFA
@M06628:26:000000000-CRM2J:1:1101:14485:12524 2:N:0:113
CATTCTTGCGAACGTACTCCCCAGGTGGGATACTTATCACTTTCGCTTAGCCACTCATCCGCCGAGGCGGACGAACAGCTAGTATCCATCGTTTACGGCGTAGACTACCAGGGTATCTAATCCTGTTCGCTACCTACGCTTTCGTCCATCAGCGTCAATATATTGTTAGTGATCTGCCTTCGCAATCGGTATTCTATGTAATATCTAAGCATTTCACCGCTACACTACATATTCTAACCACTTCACAATAATTCAAGACCTGCAGTATCAATGGCAATTCA
+
GGGGGGGGGGGGGGGGGGGGGGGGGGGGGGGGGGGGGGGGGGGGGGGGGGGFGGGGGGGGGGGGGGGGGGGGGGGGGGGGGGGGGGGGGGGGGGGGGEGGGGGGGGGGGGGGGGGGGGGGGGGGGGGGGGGGGGGGGGGGGGGGGGGGGGGGGGGGGGGGGGGGGGGGFGGFGGGGGGGFGGGDFFGGGGGFFFFFFEFGGGGFFFFC?@FFGFFGFG:>FFFBFBFF?D<A:<9A<A:?FFBFF?FBFFFFAFFAF7???FBFFFDAFAFFFFFGFFDBA
@M06628:26:000000000-CRM2J:1:1101:23013:12559 2:N:0:113
TAACCTTGCGGCCGTACTCCCCAGGCGGTCAACTTAGTGCGTTAGCTGCGCCACCCACGACTCAAGGTCACAGACGGCTAGTTGACATCGTTTACGGCGTGGACTACCAGGGTATCTAATCCTGTTTGCTCCCCACGCTTTCGTGCCTCAGTGTCAGTATTTGTCCAGGTAGCCGCCTTCGCCACTGATGTTCCTTCCAATCTCTACGCATTTCACCGCTACGCTGGAAATTCCACTACCCTCTACAATACTCTGGTTTGCCAGTTCAAAATGCAGTTCC
+
FGGGGGGGGGGGGGGGGGGGGGGGGGGGGGGGGGGGGGGGGGGGGGGGGGGGGGGGGGGDGGGGGGGGGGGGGGGGGGGGGGGGGGGGGGGGGGGGGGGGGGGGGGGGGGGGGGGDGGFGGGGGGGGGGGGGGGGGGGGGGGGGEGGGGGGGGGGGGGGGGGGGGGGGGGGFCGGGGGGFFGGEFFGGGGGFFEFFFFF>FGG?FFE7>DFF=EFCAD9>F>?BEBFBBDFFFADF2422:22?BF><AA0<?9>2<AFBFFA6F72):A?BAFC<>44<
@M06628:26:000000000-CRM2J:1:1101:19546:12591 2:N:0:113
TAATCTTGCGACCGTACTCCCCAGGCGGTCTACTTAACGCGTTAGCTCCGAAAGCCACGGCTCAAGGCCACAACCTCCAAGTAGACATCGTTTACGGCGTGGACTACCAGGGTATCTAATCCTGTTTGCTCCCCACGCTTTCGCATCTGAGTGTCAGTGTCTGTCCAGGGGGCCGCCTTCGCCACTGGTATTCCTTCAGATCTCTACGCATTTCACCGCTACACCTGAAATTCTACCCCCCTCTACAGCACTCTAGTTCACCAGTTTCAAATGCAGTTCCA
+
GGGGGGGGGGGGGGGGGGGGGGGGGGGGGGGGGGGGGGGGGGGGGGGGGGGGGGGGGGGGGGGGGGGGGGGGGGGGGGGGGGGGGGGGGGGGGGGGGGGGGGGGGGGGGGGGGGGGGGGGGGGGGGGGGGGGGGGGGGGGGGGGGGGGGGGGFGGGGGGGGGGGGGGGGGGBGDGGGGGFGGGFFFGGGCCFFFFFFF=CFFGBFFFFFBFDGFFGFGFBFFBFFB?FFAFFFFBFF3<999?BABA:?:?DB<B<D244:<77F7<BFA?B)6C0<AA<)
@M06628:26:000000000-CRM2J:1:1101:22943:12602 2:N:0:113
TAATCTTGCGACCGTACTCCCCAGGCGGTCTACTTAACGCGTTAGCTCCGAAAGCCACGGCTCAAGGCCACAACCTCCAAGTAGACATCGTTTACGGCGTGGACTACCAGGGTATCTAATCCTGTTTGCTCCCCACGCTTTCGCATCTGAGTGTCAGTGTCTGTCCAGGGGGCCGCCTTCGCCACTGGTATTCCTTCAGATCTCTACGCATTTCACCGCTACACCTGAAATTCTACCCCCCTCTACAGCACTCTAGTTCACCAGTTTCAAATGCAGTTCCG
+
GGGGGGGGGGGGGGGGGGGGGGGGGGGGGGGGGGGGGGGGGGGGGGGGGGGGGGGGGGGGGGGGGGGGG8FGGGGGGGGGGGGGGGGGGGGGGGAFGGGGGGGGG@FFGGGGGGGGGG>FGGGGGGGGGGAFGGGGGGGGGGGGGFGGCEECFGGGGFFFCGGGGGGGGGDBDC=E7EDF5DDEEFGGG@CFFEFFFFF7CEG<FFAFFFFFGFF7BD>F1><?:<BF?F<<ABAFF6?>F04<725:?BFBFF946))-:AF)=FAFA20944+9<<<)(
@M06628:26:000000000-CRM2J:1:1101:2379:12613 2:N:0:113
TAATCTTGCGACCGTACTCCCCAGGCGGTCTACTTAACGCGTTAGCTCCGAAAGCCACGGCTCAAGGCCACAACCTCCAAGTAGACATCGTTTACGGCGTGGACTACCAGGGTATCTAATCCTGTTTGCTCCCCACGCTTTCGCATCTGAGTGTCAGTGTCTGTCCAGGGGGCCGCCTTCGCCACTGGTATTCCTTCAGATCTCTACGCATTTCACCGCTACACCTGAAATTCTACCCCCCTCTACAGCACTCTAGTTCACCAGTTTCAAATGCAGTTCCG
+
EGGGGGGGGGGECFEGGGGGGGGGGGGGGGGGGGGGGGGEGGGGGGGGGGGGGGGFGGGGGCFGGGGGFGGGGGGGGGGGGGGGGGGGGGGGGGGGGGGGGGGGGGGGGGFGGGGGGGGGFGGGCFFGGGGGCE8CGDGCGGGGDFDGGFGFGGGGGGGGGGGGGGGGGGGFGDGGGGDFG39>EFGFGGGCFFFFF?F7:FF>FFA?F?FDFFACBD99>>F<@?0?:<DDAAFFF?<F9BB7A<2,4(:00<D<A:6<4<2@FGFFDF+*57C9956<(
@M06628:26:000000000-CRM2J:1:1101:12114:12628 2:N:0:113
TAACCTTGCGGCCGTACTCCCCAGGCGGTCAACTTAGTGCGTTAGCTGCGCCACTCACGTCTCAAGGACACAAACGGCTAGTTGACATCGTTTACGGCGTGGACTACCAGGGTATCTAATCCTGTTCGCTCCCCACGCTTTCGTTCCTCAGCGTCAGTATCTGTCCAGGTGGCCGCCTTCGCCACTGATGTTCCTTCCAATCTCTACGCATTTCACCGCTACACTGGAAATTCCACCACCCTCTACAGTACTCTAGTCTACCAGTTCAAAATGCAGTCCCA
+
GGGGGGGGGGGGGGGGGGGGGGGGGGGGGGGGGGGGGGGGGGGGGGGGGGGGGGGGGGGGGGGGGGGFGGGGGGGGGGGGGGGGGGGGGGGGGGGGGGGGGGGGGGGGGGGGGGFCFGFGGGGGGGDGGGGGGGGGGGE@FCEFGFGFGGGGGGGGGGFGGGGGGG9DGGGFGGGGGGGFGGGEBFGGGGGFFFFFFFFFGGGFFFC@F;?FFFFGFD>F1;7??BFFF<4<AFBF<BFBFBB<>B9?A2<9>B96AAAABFF)9DADBAFF7FE+6:?F.
@M06628:26:000000000-CRM2J:1:1101:27161:12649 2:N:0:113
TAACCTTGCGGCCGTACTCCCCAGGCGGTCTACTTAATGCGTTAGCTTTGAAAAACAGAACCGAGGTTCCGAGCTTCTGGTAGACATCGTTTACGGCGTGGACTACCGGGGTATCTAATCCCGTTTGCTCCCCACGCTTTCGTACATAAGCGTCAGTGTTGACCCAGGTGGCTGCCTTCGCCATCGGTATTCCTTCAGATCTCTACGCATTTCACCGCTACCCCTGAAATTCTACCATCATCTATCACACTCTAGTTTGCCAGTTCAAAATGCCGTTCCCA
+
CCF99FG,;C:@:CFEGGGFFDD6C@BCFGGGFCFDAF9FEGCEEF,ECE@FFFF:CF,EDAFE7CCFEF@FF@+AF<EFF<EAFG9FEGGCEG:F+4@F7=E9FG<FF:FF=DAFG89,3DE>F@+EFG8DE,@@FG*AEEFDFF7,759C4BCCGGGCFGG97FC5EG5ADC5/?7;AGGDEFFGGDGG8A?A>847@7CGEFF066?:*>2)0<D>>>(8:F<<:AA9<A4624).))69AAF<A<:(().6-6.6524)942))6):*))2:0(3))
@M06628:26:000000000-CRM2J:1:1101:13111:12653 2:N:0:113
TAACCTTGCGGCCGTACTCCCCAGGCGGTCAACTTAGTGCGTTAGCTGCGCCACCCACGACTCAAGGTCACAGACGGCTAGTTGACATCGTTTACGGCGTGGACTACCAGGGTATCTAATCCTGTTTGCTCCCCACGCTTTCGTGCCTCAGTGTCAGTATTTGTCCAGGTAGCCGCCTTCGCCACTGATGTTCCTTCCAATCTCTACGCATTTCACCGCTACACTGGAAATTCCACTACCCTCTACAATACTCTAGTTTGCCAGTTCAAAATGCAGTTCCA
+
GGGGGGGGGGGGGGGGGGGGGGGGGGGGGGGGGGGGGGGGGGGGGGGGGGGGCGGGGGGGGGGGGGGFGGGGGGGGGGGGGGGGGGGGGGGGGGGGGGGGGGGGGGGGGGGGGGGGGGGGGGFFGGGGGFGGFGGGGGGGGGGG@FGGFCFGFGGGGG@FGGGGFG;>FFGFGGGGGGGFFGD>DFGFCFGFFEFFF@F>CCFEFA>;@62DFFFGFG>BBFDFFBB?BFA<<26AB?>BF<?BAFABF<?2,:BAFBFFAABFFGD26)<*)80+66<B)
@M06628:26:000000000-CRM2J:1:1101:13098:12667 2:N:0:113
TAACCTTGCGGCCGTACTCCCCAGGCGGTCAACTTAGTGCGTTAGCTGCGCCACCCACGACTCAAGGTCACAGACGGCTAGTTGACATCGTTTACGGCGTGGACTACCAGGGTATCTAATCCTGTTTGCTCCCCACGCTTTCGTGCCTCAGTGTCAGTATTTGTCCAGGTAGCCGCCTTCGCCACTGATGTTCCTTCCAATCTCTACGCATTTCACCGCTACACTGCAAATTCCACTACCCTCTACACTACTCTAGTTTGCCAGTTCAAAATGCAGTTCC
+
E<FCEDEFGG>E@FCCFFC<EFGEGGEGFGEGFGFFFGAGGFFGGFGDGEGGGGFGGGGEGEGGGGGGGEFGGGG7:FFGGFAF?FEFGEFA=DGGCGGGGDCFADFFGGECG8DGDFFCFFFFFGFGGGGG:E8>@8EEGF*@>F>EFF:CFFE9BGDGGGGDGG,*1?9ACC5CCEGF5DD35AGG@CGFFEFFF@+2:C:41;E(:(68:37F?37B9B<36<)845):>:<)68><27<()-.(6(.4?<A<64:>2A))0:-.))<*54++.<6.
@M06628:26:000000000-CRM2J:1:1101:21492:12683 2:N:0:113
TAACCTTGCGGCCGTACTCCCCAGGCGGTCAACTTAGTGCGTTAGCTGCGCTACCCACGTCTCAAGGACACAGACAGCTAGTTGACATCGTTTAGGGCGTGGACTACCAGGGTATCTAATCCTGTTTGCTCCCCACGCTTTCGCGTCTCAGCGTCAATAATGTTCCAGTAGATCGCCTTCGCAATCGGTATTCCTTCTGATCTCTACGGATTTTACCCCTACACCAGAAATTCCATCTACCTCTCCCATATTCTAGGTAAGCAGTTTTCAAAGCAGTTCAA
+
GGGGGGGGGGGGGGGGGGGGGGGGGGGGFGGGGGGGGGFGGGGGGGGGGGGGGGGGGGGGGGGGGGGGGGGGGGGGGGGGGGGGGGGGGGGGGGGGGGGGGGGGGGGGGGGGGGGGGGGGGCGFGGGGGGGGGGGGGGGGGGGGEGD>CEGGGEGGEGGGGCFFGGGFGGGFCDEGEGGFGGGDFFGDGGFFFEFFF@FCFG@CFFF@FF<FD7CFFF;60:>BFFFF??ADFB2>D><><24)(41(68>2-5><)6>2.4>@FF<A))9=9F?06>D46
@M06628:26:000000000-CRM2J:1:1101:17626:12697 2:N:0:113
TAACCTTGCGGCCGTACTCCCCAGGCGGTCAACTTAGTGCGTTAGCTGCGCCACCCACGACTCAAGGTCACAGACGGCTAGTTGACATCGTTTACGGCGTGGACTACCAGGGTATCTAATCCTGTTTGCTCCCCACGCTTTCGTGCCTCAGTGTCAGTATTTGTCCAGGTAGCCGCCTTCGCCACTGATGTTCCTTCCAATCTCTACGCATTTCACCGCTACACTGGAAATTCCACTACCCTCTACAATACTCTAGTTTGCCAGTTCAAAATGCAGTTCCA
+
GGGGGGGGGGGGGGGGGGGGGGGGGGGGGGGGGGGGGGGGGGGGGGGGGGGGGGGGGGGGGGGGGGGGGGGGGGGGGGGGGGGGGGGGGGGGGGGGGGCGGGGGGGGGGGGGGGGGGGGGGGFGGGGGGGGGGGGGGGGGGGGGGGGGGGGGGGGGGGCGGGGGFGGFGGGFG:CGGGGA*:CEFFGFGGGFFFFFF@FDGFEFFFEFFFDFC?CGFGFBFF<?FF?8(44>AB<ABB?FF??BAB<75<:BBFF<BAA<<<D:?GFFFAFF>FG7<AFF)
@M06628:26:000000000-CRM2J:1:1101:8436:12719 2:N:0:113
TAACCTTGCGGCCGTACTCCCCAGGCGGTCAACTTAGTGCGTTAGCTGCGCTACCCACGTCTCAAGGACACAGACAGCTAGTTGACATCGTTTACGGCGTGGACTACCAGGGTATCTAATCCTGTTCGCTCCCCACGCTTTCGTACCTCAGCGTCAGTATTTGTCCAGGTGGCCGCCTTCGCCACTGATGTTCCTTCCAATCTCTACGCATTTCACCGCTACACTGGAAATTCCACCACCCTCTACAATACTCTAGACTACCAGTTCGAAATGCAGTTCCA
+
GGGGGGGGGGGGGGGGGGGGGGGGGGGGGGGGGGGGGGGGGGGGGGGGGGGGGGGGGGGGGGGGCGGGGGGGGGGGGGGGGGGGGGGGGGGGGGGGGGGGGGGGGFGGGGGGFGGGGGGGGGGGGGGGGGGGGGGGGGGGGGGGGGGGGGGGGGGCECFGGGGGGGGGGGGFGGDGGGDFFGGFFFGGGGGFFFFFFFFDDFGFFFF?>DFFGFFGFGFFFFFF4?<BF<ABFBBF:0?FF6?FFFAFB>F<>AAB9AA2?<D@FFFB<FG746+<AA<A)
@M06628:26:000000000-CRM2J:1:1101:9723:12731 2:N:0:113
TAATCTTGCGACCGTACTCCCCAGGCGGTCTACTTAACGCGTTAGCTCCGAAAGCCACGGCTCAAGGCCACAACCTCCAAGTAGACATCGTTTACGGCGTGGACTACCAGGGTATCTAATCCTGTTTGCTCCCCACGCTTTCGCATCTGAGTGTCAGTGTCTGTCCAGGGGTCCGCCTTCGCCACTGGTATTCCTTCAGATCTCTACGCATTTCACCGCTACACCTGAAATTCTACCCCCCCCTACAGCACTCTATTTCCCCAGTTTCAAATGCTGTTCC
+
FGCGGGGGGGGEG7FGFFGGGGGGGGGF@CEGGGGGGGGGGGGGGGDE@FECC@ACC<8@:FCGGCFFF8B@8F+==F=FEFAEFFEEFCGGGFAFGDCGGGEGGGGGFFGG<>8A=EGGFF9:CEFCC;DFGGGGCE:CFAEEEC>BC7EAC>:>9>:D,@,<FF;>G85)1*=:E79?CDDD>47CF@7FACA?F@F>F++7AFF;;@@BC4):6*3(294:47704>:AFF2A23,36929<:2)33()4>-).-)6<8?5<79A96+16?+2.,6.
@M06628:26:000000000-CRM2J:1:1101:15253:12750 2:N:0:113
TAACCTTGCGGCCGTACTCCCCAGGCGGTCTACTTATCGCGTTAGCTTCGCCACTAAGTCATTACAACCCAACGGCTAGTAGACATCGTTTACGGCGTGGACTACCAGGGTATCTAATCCTGTTTGCTCCCCACGCTTTCGCACCTCAGTGTCAGTATCAATCCAGAGTGTCGCCTTCGCCACTGATGTTCCTTCCTATATCTACGCATTTCACCGCTACACAGGAAATTCCACACTCCTCTATCGTACTCTAGCCTGCCAGTATCGGGTGCAATTCCAAA
+
GGGGGGGGGCEGGGGGGGGGGGGGGGGGGGGFFGGGGGGGGGGGGGGGGGGGGGGGGGGGGCFGGGGGGGGGGGGGGGGGGGGGGGGGGGGGGGGGDGFGGGGGGGGGGGGGGGGGGGGGGGGGGDFFGFGGGGGGGGGGGGGGEAFF7CDFGGGGFGGGGGGF,>EGGGGFGGCEC?FDGDCFFB7@FFFACCF@FFFC7EFEF3>F?FCADEEDEG>>?F<?F??BFFFAFFBB?F<ABF7)62<1<?FDB24?FFFBF?)8=:<(4:GFFFGGAFBBB
@M06628:26:000000000-CRM2J:1:1101:8969:12800 2:N:0:113
TAACCTTGCGGCCGTACTCCCCAGGCGGTCAACTTAGTGCGTTAGCTGCGCCACCCACGACTCAAGGTCACAGACGGCTAGTTGACATCGTTTACGGCGTGGACTACCAGGGTATCTAATCCTGTTTGCTCCCCACGCTTTCGTGCCTCAGTGTCAGTATTTGTCCAGGTAGCCGCCTTCGCCACTGATGTTCCTTCCAATCTCTACGCATTTCACCGCTACACTGGAAATTCCACTACCCTCTACAATACTCTAGTTTGCCAGTTCAAAATGCATTTCC
+
GGGGGGGGGGGGGGGGGGGGGGGGGGGGGGGGGGGGGGGGGGGGGGGGGGGGGGGGGGGGGGGGGGGGGGGGGGGGGGGGGGGGGGGGGGGGGGGGGGGGGGGGGGGGGGGGGGGGGGGGGGGGGGGGGGGGGEGGGGGGGGGGGGGGGGGGGGGGGGGGGGGGGGGGGGGFGGGGGGGFFGGEFFGGGGFFFFFFFFFCGGEFFFFFF@FFGFFGFGFFFFBF??FFFFFFF<AFF>FBF?FBFF25:4:98<>6AAA2<BB6F:A9>A797=7+6-4<
@M06628:26:000000000-CRM2J:1:1101:28507:12810 2:N:0:113
TAACCTTGCGGCCGTACTCCCCAGGCGGTCAACTTAGTGCGTTAGCTGCGCCACTCACGTCTCAAGGACACAAACGGCTAGTTGACATCGTTTACGGCGTGGACTACCAGGGTATCTAATCCTGTTCGCTCCCCACGCTTTCGTTCCTCAGCGTCAGTATCTGTCCAGGTGGCCGCCTTCGCCACTGATGTTCCTTCCAATCTCTACGCATTTCACCGCTACACTGGAAATTCCACCACCCTCTACAGTACTCTAGTCTACCAGTTCAAAATGCAGTTCCA
+
GGGGGGGGGGGGCFGGGGGGGGGGGGFGEGGGGGGGFGFGGGGGGGGGGGGGGGGGGGGGGGGGGGGGGGGGGFGEEGGGGGGGGGGGGGGGGGGGGGDGGGGGGGGFGGGGGCEGGGGGGGGGGGFGGGDEGGEEFGGGGD>FGGGF998CE>EGGFFDEFGGGGGGGF6?FGGDGGDF5CDBDFGGG?GAF?=EF@FFFGC9A6C(7<?FGFFGF59;9>FFFFFF><A<DAF>:1::?B?:7A9:D<<2).:6:5<2:>399DAF9AF4<4<9<A99)
@M06628:26:000000000-CRM2J:1:1101:15984:12829 2:N:0:113
TAACCTTGCGGCCGTACTCCCCAGGCGGTCAACTTAGTGCGTTAGCTGCGCCACCCACGACTCAAGGTCACAGACGGCTAGTTGACATCGTTTACGGCGTGGACTACCAGGGTATCTAATCCTGTTTGCTCCCCACGCTTTCGTGCCTCAGTGTCAGTATTTGTCCAGGTAGCCGCCTTCGCCACTGATGTTCCTTCCAATCTCTACGCATTTCACCGCTACACTGGAAATTCCACTACCCTCTACAATACTCTAGTTTGCCAGTTCAAAATGCAGTTCC
+
GGGGGGGGGGGGGGGGGGGGGGGGGGGGGGGGGGGGGGGGGGGGGGGGGGGGGGGGGGGGGGGGGGGGGGGGGGGG>FGGGGGGGGGGGGGGGGGGGGGGGGGGGGGGGGGGGGGGGGGGGGGGGGGGGGGGGGGGGGGGGGGGGGGGGGGGGGFGGGGGGGGGGGGGGGGFGGGGGGGFGGGFFFGGGGGFFFFFFFFGGGGFCAC;;6@FGFFGFGF>9>?FFFFFFFFFFFFFBF?FF?BFFFFFFFFF?FFBB>>6AFF4?DA9>BFF2@E+94-6
@M06628:26:000000000-CRM2J:1:1101:11813:12839 2:N:0:113
TAACCTTGCGGCCGTACTCCCCAGGCGGTCAACTTAGTGCGTTAGCTGCGCCACCCACGACTCAAGGTCACAGACGGCTAGTTGACATCGTTTACGGCGTGGACTACCAGGGTATCTAATCCTGTTTGCTCCCCACGCTTTCGTGCCTCAGTGTCAGTATTTGTCCAGGTAGCCGCCTTCGCCACTGATGTTCCTTCCAATCTCTACGCATTTCACCGCTACACTGGAAATTCCACTACCCTCTACAATACTCTAGTTTGCCAGTTCAAAATGCAGTTCC
+
GGGGGGGGGGGGGGGGGGGGGGGGGGGGGGGGGGGGGGGGGGGGGGGGGGGGGGGGGGGGGGGGGGGGGGGGGGGGGGGGGGGGGGGGGGGGGGGGGGGGGGGGGGGGGGGGGGGGGGGGGGGGGGGGGGGGGGGGGGGGGGGGGGGGGGGGFGGGGGF@FGGGGGGGCFGFGGGGGGGFGGGEFFGGGGGACFCEFFFGGGGFFFFFFF@FGFFGFGFBBFFFF<1<BDFFF:AFFFFFF<?F><9?D2:22>>:<A6:A<<)9FBFF<7?BB0065A<
@M06628:26:000000000-CRM2J:1:1101:25803:12840 2:N:0:113
TAACCTTGCGGCCGTACTCCCCAGGCGGTCTACTTATCGCGTTAGCTTCGCTACTCACGGATTAAATCCACAAACAGCTAGTAGACAGCGTTTACGGTGTGGACTACCAGGGTATCTAATCCTGTTCGCTACCCACACTTTCGCACATGAGCGTCAGTTACTGTCCAGGGAGTCGCCTTCGCCACTGATTTTACTCCAGCTATCTCCGCATTTCACCGCTACACCTGGAATTCCACTCCCCTCTCCAAAAATCTAGCCTCCCAGTTCTAAATGCATTTCC
+
<EE@@EFEFGGG@CCFGGGFEGGGGGEGBCFFFAFGGC@F@CF@FCGGGCE=FEGGGFGGGCGGFGGG@?FGEGGGFGEGFFDFCE9?BFEC:FECEGFGGGFGGGAEDGDCG8DGGF,@FF9AFEGGGGEEFG9E:EGGGF6CEGGG,<8CE89BEGGGGGG:ED,AFGCBD*;>=C5F:D5))8CF:,;=+7;7AEA*23:@F+.,86?>+7)C8/3:((),5((,2(4:DA<-:7088:?3:.:24((..)).6:4(41()/06)--</44++-:>6
@M06628:26:000000000-CRM2J:1:1101:3338:12888 2:N:0:113
TAATCTTGCGACCGTACTCCCCAGGCGGAATGCTTAATCCGTTAGGTGTGTCACCGAATAGCATGCTATCCGACGACTGGCATTCATCGTTTACGGCGTGGACTACCAGGGTATCTAATCCTGTTTGCTCCCCACGCTTTCGCACCTCAGCGTCAGTATCGAGCCAGTGAGCCGCCTTCGCCACTGGTGTTCCTCCGAATATCTACGAATTTCACCTCTACACTCGGCATTCCACTCACCTCTCTCTAACTCAAGATCAGGAGTTTACAAGGCAGTTCCAG
+
FGGGFFGGFGGGDGFGGGGGGGGGCFGGGGGGGGGGGGFFGGGGGGGGGGFGGGGEGCCFGCFGGGGGGGFEGGG:@B7FFGGFFC,ED+=DFGGGGGGGGGGCFFGC>CEGGGF=;CCFGGGGGGCDGFGGGGC8FEGG9C8+B>>BAF@CEGGGFGGE58CECFCFFF6ACCED5CF3EDDD;AC70=<AF363)3)*9<FEFA<::<:*:A9DF*).69:9<(((-37A26>D((.47:>BD<466.:.)(,.)402).4?@CA>)-2)4)*2-6<<)
@M06628:26:000000000-CRM2J:1:1101:13855:12909 2:N:0:113
TAACCTTGCGGCCGTACTCCCCAGGCGGTCAACTTAGTGCGTTAGCTGCGCCACCCACGACTCAAGGTCACAGACGGCTAGTTGACATCGTTTACGGCGTGGACTACCAGGGTATCTAATCCTGTTTGCTCCCCACGCTTTCGTGCCTCAGTGTCAGTATTTGTCCAGGTAGCCGCCTTCGCCACTGATGTTCCTTCCAATCTCTACGCATTTCACCGCTACACTGGAAATTCCACTACCCTCTACAATACTCTAGTTTGCCAGTTCAAAATGCAGTTCC
+
GGGGGGGGGGGGGGGGGGGGGGGGFGGGGGGGGGGGGGGGGGGGGGGGGGGGGGGGGGGEGGGGGGGGGGGGGGGGGGGGGGGGGGGGGGGGGGGGGGGGGGGGGGGGGGGGGGGGGGGGGGGGGGGGGGGGGGGGGGGDGGGGGGGGGGGGGGGGGGGGGGGGGGEFGGGFGGGGEGGFGDGFFFGGGFFFFFFFFFF>FGGEFFC6@;DFFFFGFDF>FFFFFF?BBB49AFFFFFBBF?3?DA284AFFFF9<<BF2<A97?DD>FFEF)799<.<A
@M06628:26:000000000-CRM2J:1:1101:13363:12974 2:N:0:113
TAACCTTGCGGCCGTACTCCCCAGGCGGTCAACTTAGTGCGTTAGCTGCGCCACCCACGACTCAAGGTCACAGACGGCTAGTTGACATCGTTTACGGCGTGGACTACCAGGGTATCTAATCCTGTTTGCTCCCCACGCTTTCGTGCCTCAGTGTCAGTATTTGTCCAGGTAGCCGCCTTCGCCACTGATGTTCCTTCCAATCTCTACGCATTTCACCGCTACACTGGAAATTCCACTACCCTCTACAATACTCTAGTTTGCCAGTTCAAAATGCAGTTCCA
+
GGGGGGGGGGGGGGGGGGGGGGGGGGGGGGGGGGGGGGGGGGGGGGGGGGGGGGGGGGGGGGGGGGGGGGGGGGGGGGGGGGGGGGGGGGGGGGGGGGGGGGGGGGGGGGGGGGGGGGGFGGGGGGGGGGGGGGGGGGGGGGGGGGGGGGGGGGGGGGGGGGGGFGGGGGGFGGGGGGGFGDGEEFGGGCGFFFFFFFFGGGFEFFE;>;DFGFFGFGFF(3)46???FA<AF<FFF?7??3,,.:289)::)..66AA<AFA?F>94>5FFAF7?<9<A<
@M06628:26:000000000-CRM2J:1:1101:19737:12980 2:N:0:113
TAACCTTGCGGCCGTACTCCCCAGGCGGTCAACTTAGTGCGTTAGCTGCGCCACCCACGACTCAAGGTCACAGACGGCTAGTTGACATCGTTTACGGCGTGGACTACCAGGGTATCTAATCCTGTTTGCTCCCCACGCTTTCGTGCCTCAGTGTCAGTATTTGTCCAGGTAGCCGCCTTCGCCACTGATGTTCCTTCCAATCTCTACGCATTTCACCGCTACACTGGAAATTCCACTACCCTCTACAATACTCTAGTTTGCCAGTTCAAAATGCAGTTCCA
+
GGGGGGGGGGGGGGGGGGGGGGGGGGGGGGGGGGGGGGGGGGGGGGGGGGGGGGGGGGGGGGGGGGGGGGGGGGGGGGGGGGGGGGGGGGGGGGGGGGGGGGGGGGGGGGGGGGGGGGFGGGGDGGGGGGGGGGFGGGGGGGGGGGGGGGFFGGGGGGGGGGGGFGGFCFCAGGGGGGGFGGGFFFGGGGCFFEFEFFFCCCEFFACDFFDFFFFGFG>9>>?<8>:<>AFF2<<BFB?:?BBBFF<>4>BFFAA>ABFFFFB)<GBFFFE?2?C09<9A)
@M06628:26:000000000-CRM2J:1:1101:13379:12981 2:N:0:113
TAACCTTGCGGCCGTACTCCCCAGGCGGTCAACTTAGTGCGTTAGCTGCGCCACCCACGACTCAAGGTCACAGACGGCTAGTTGACATCGTTTACGGCGTGGACTACCAGGGTATCTAATCCTGTTTGCTCCCCACGCTTTCGTGCCTCAGTGTCAGTATTTGTCCAGGTAGCCGCCTTCGCCACTGATGTTTCTTCCAATCTCTACTCATTTCACCGCTACACTGGAAATTCCACTACACTCTACAATACTCTAGTTTGCCAGTTCAAAATGCAGTTCCA
+
9F@EEGGGGGGGGGGGGGGGGGGGGFGG7:@FGGGG9CEF@FG@FGGFDGDFGGACF=>::B=<,<EEDEGFEFFG@@FCBFFFA<,C9BF=AA5?CC=FDC+AF=><F:CC=FGGE=,=@FFAFFCGGFGGGC>B7+BCDGGG@FGG:9DE7DFGEGF;EDCG;FF7:D7AC*=CC=CFFGC5)96*:EGA+7AEFC6::C+?@66)69);7<CFFC:>9;<B@?:10<A4):<960>,44,2<D9)-6)67:A2<4A2:8)0/*6<56+9-60+.6<AA
@M06628:26:000000000-CRM2J:1:1101:14346:12999 2:N:0:113
TAACCTTGCGGCCGTACTCCCCAGGCGGTCAACTTAGTGCGTTAGCTGCGCCACCCACGACTCAAGGTCACAGACGGCTAGTTGACATCGTTTACGGCGTGGACTACCAGGGTATCTAATCCTGTTTGCTCCCCACGCTTTCGTGCCTCAGTGTCAGTATTTGTCCAGGTAGCCGCCTTCGCCACTGATGTTCCTTCCAATCTCTACGCATTTCACCGCTACACTGGAAATTCCACTACCCTCTACAAGACTCTAGTTTGCCAGTTCAAAATGCAGTTCCA
+
FFGGGGGGGGDGGGGGGGGGGGGEGGGGGGGGGGGGGGGGGGGGGGGGGGGGGGGGGGGGGGGGFFGGGGGFGGGGDGDEGCGGGGGGGGGGFG9CEGGGGGGGGGGGDGGGCFFG9CFGGGGFGFFGFGEGFGGGC+@EGGGGGGFFEGGFC3=BEF@@F@@AFF9FDGF4CDE5=EGF5<<>56FG>7DFFFFFFFFFCE+6A6439F?E75<CFCB2(,,4=?::?7<<:<<A>(5:04814<24)(.-,6>>A<<942))0:<<<<F4)=AF<49<9
@M06628:26:000000000-CRM2J:1:1101:18660:13037 2:N:0:113
TAACCTTGCGGCCGTACTCCCCAGGCGGTCAACTTAGTGCGTTAGCTGCGCCACCCACGACTCAAGGTCACAGACGGCTAGTTGACATCGTTTACGGCGTGGACTACCAGGGTATCTAATCCTGTTTGCTCCCCACGCTTTCGTGCCTCAGTGTCAGTATTTGTCCAGGTAGCCGCCTTCGCCACTGATGTTCCTTCCAATCTCTACGCATTTCACCGCTACACTGGAAATTCCACTACCCTCTACAATACTCTAGTTTGCCAGTTCAAAATGCATTTCCA
+
GGGGGGGGGGGGGGGGGGGGGGGGGGGGGGGGGGGGGGFGGGGGGGGGGGGGGGGGGGGGGGGGGGGGGGGGGGGGGGGGGGGGGGGGGGGGGGGGGGEGGGGGGGGGDGGGGGGFGGGGGGCDGGGGGGGGGEGGGGGGGFGGGEDCFGFEGGGGGGGGGGGGGGFGCGGFGGGGGGGFGGGFFFGCFFCAFEFFFDF7CC99;6;76;<FGEFGFGBF9>DBBBBB?ABAFFFFFFFFB<?FAFA?FFDB>A26<AB<AFA?F>A4:>C?>=C+6<<A)
@M06628:26:000000000-CRM2J:1:1101:16244:13051 2:N:0:113
TAACCTTGCGGCCGTACTCCCCAGGCGGTCAACTTAGTGCGTTAGCTGCGCCACCCACGACTCAAGGTCACAGACGGCTAGTTGACATCGTTTACGGCGTGGACTACCAGGGTATCTAATCCTGTTTGCTCCCCACGCTTTCGTGCCTCAGTGTCAGTATTTGTCCAGGTAGCCGCCTTCGCCACTGATGTTCCTTCCAATCTCTACGCATTTCACCGCTACACTGGAAATTCCACTACCCTCTACAATACTCTAGTTTGCCATTTCAAAATGCAGTTCCA
+
GGGGGGGGGGEGGGGGGGGGGGGGGGGGGGGGGGGGGGGGGGGGGGGGGGGGGGGGGGGGGGGGGGGGGGGGGGGGDGGGGGGGGGGGGGGGGGGGGGGGGGGGGGGGGGGGGGGGGGGGGCGGGGGGGGGGGGGGGGGDGGGGGGFGGGGGGGGGGGGGGGGGGGG>FGGFGGGGGGGFGGGFAFG7DFGAFFFFFFF7FGGFFFFD;@FFGFEGFD9B16?BFBFFFFF<BFFFFBFBF?BF>DF<<AFFBA94AFFAFA-*925AAFC?26:06:>A)
@M06628:26:000000000-CRM2J:1:1101:1928:13057 2:N:0:113
TAACCTTGCGGCCGTACTCCCCAGGCGGTCAACTTAGTGCGTTAGCTGCGCCACCCACGACTCAAGGTCACAGACGGCTAGTTGACATCGTTTACGGCGTGGACTACCAGGGTATCTAATCCTGTTTGCCCCCCACGCTTTCGTGCCTCAGCGTCAGTATTTGTCCAGGTAGCCGCCCTCGCCACTGATGTTCCTTCCAATCTCTACGCATTTCACCGCTACACTGGAAATTCCACTACCCTCTACAATACTCTAGTTTGCCAGTTCCAAATGCATTTCC
+
CCFCEAF@FF:@@FFGEDGGGE<FFFCCFECFFGGGGGFEEGDEGGGGGEDDGEEGGGGGGDE<FFGE<=FGGGD7CFFEFE5E?FFGFGGFB@DFCCFFEFCE?@DFEFDFFDC=9:EGGGAFAFFD8,78:C8:**BCGGGEFGFCF?@,=>CBEGGGF@ECGGF<CCFFC:/?5*:;=DG>BFFFCEFA6CFEF@B?DF74*644;0<ECF9FFC9,4>DF*)(4>2)6):A<>:B.4<:().).)))62))5<<B)4)600*)).59*)6+0-646
@M06628:26:000000000-CRM2J:1:1101:10809:13060 2:N:0:113
TAACCTTGCGGCCGTACTCCCCAGGCGGTCAACTTAGTGCGTTAGCTGCGCCACCCACGACTCAAGGTCACAGACGGCTAGTTGACATCGTTTACGGCGTGGACTACCAGGGTATCTAATCCTGTTTGCTCCCCACGCTTTCGTGCCTCAGTGTCAGTATTTGTCCAGGTAGCCGCCTTCGCCACTGATGTTCCTTCCAATCTCTACGCATTTCACCGCTACACTGGAAATTCCACTACCCTCTACAATACTCTAGTTTGCCAGTTCAAAATGCAGTTCC
+
GGGGGGGGGGGGGGGGGGGGGGGGGGGGGGGGGGGGGGGGGGGGGGGGGGGGGGGGGGGGGDGGGGGGGGGGGGGGGGGGGGGGGGGGGGGGGGGGGGGGGGGGGGGGGGGGCFGGGGGGGGGGGGGGGGGGGGGGGGGGGGGGGGGGGGGGGGGDGGGGGGGGGGFGGGGFGGGGEEGFCGGFFFGGGFGFFFFFFFFFGFFFFFFFBFFFGFFGFGFBFFFFFF0::<DDFFFFFFFFF<:?FFA>DD?B<AFBF<<AF>AFF7<AFFGFFF??<>AA
@M06628:26:000000000-CRM2J:1:1101:23558:13063 2:N:0:113
CATTCTTGCGAACGTACTCCCCAGGCGGGTTACTTATCACTTTCGCTTAGCCACCCAGACCTCAGTCCAAACAGCTAGTAACCATCGTTTACGGCGTGGACTACCAGGGTATCTAATACTGTTCGCTACTCACGCTGTCGTCGATCAGTGTCAATAAATTGTTAGTGATCTGCCGTCGCAATCGGTATTCTGCGTACTATCTTTGCATTGCACCGCTACTCTACCCGTTCTATCACCTCCACAATCATTGAAGTTAATCAGTATCATCGGCAATCTTACGG
+
AFCFFGGGGGGGGGGDGGGFFGGGG8FEE6FEGDFGAF,C,CA9CEED:F9CCE<FDA6<C,,44<,:CEFGGGGGE<B9A,B9?FCF,B<,4+@F@+@8,5?F,<,++,,85,8,C,@:,,98+8AEE,D,DE8B>@7+63++*7*@,27@,,2D@@AFFF,,53,+2,==>C*4;*1/***/88*9C7:A+,>(01+;3++):+95?).+0/6<)9-,56)5*((,(,3<).))..(4(.(,8(..))).)-..)).))-)**0))((*8()++))6(,
@M06628:26:000000000-CRM2J:1:1101:2639:13090 2:N:0:113
TAACCTTGCGGCCGTACTCCCCAGGCGGTCAACTTAGTGCGTTAGCTGCGCCACCCACGACTCAAGGTCACAGACGGCTAGTTGACATCGTTTACGGCGTGGACTACCAGGGTATCTAATCCTGTTTGCTCCCCACGCTTTCGTGCCTCAGTGTCAGTATTTGTCCAGGTAGCCGCCTTCGCCACTGATGTTCCTTCCAATCTCTACGCATTTCACCGCTACACTGGAAATTCCACTACCCTCTACAATACTCTAGTTTGCCAGTTCAAAATGCAGTTCC
+
GGGGGGGGGGGGGGGGGGGGGGGGGGGGGGGGGGGGGGGGGGGGGGGGGGGGGGGGGGGGGGGGGGGGGGGGGGGGGGGGGGGGDGGGGGGGGGGGGGGGGGGGGGGGGGGGGEGGGGGGGFGGGGFGFGGFCCGGGGGGGGGGGGGGGFGGGGGGGGCFEGGGDGGGFGGFGGGGGGGFGGGF>FGC>FGCFEFCFFF+;FGFFFF;F;DFGFFGFGB>FBD:*)314<)-:6>AFFFF?>BFFB<<A28>DBA)6<A<AAA67:<ABAGFFF7A><AF
@M06628:26:000000000-CRM2J:1:1101:28676:13107 2:N:0:113
TAATCTTGCGACCGTACTCCCCAGGCGGTCTACTTAACGCGTTAGCTCCGAAAGCCACGGCTCAAGGCCACAACCTCCAAGTAGACATCGTTTACGGCGTGGACTACCAGGGTATCTAATCCTGTTTGCTCCCCACGCTTTCGCATCTGAGTGTCAGTGTCTGTCCCGGGGGCCGCCTTCGCCACTGGTATTCCTTCAGATCTCTACGCATTTCACCGCTACACCTGAAATTCTACCCCCCTCTACAGCACTCTAGTTCACCATTTTCAAATCCAGTTCC
+
F@FEEEGFGG7CEFGGCFGGGE@@<EEEEGDEAFGEEGECFFGGGFF@F@C:FC@FFG=FFGGGFFGGCFGGGGD<?EFFFEF<FF9==B==DF9CCCEGGGECGGGGCFC:6@,,@,,:,E;FGGGGGE98EEGG:+>CF7CG*@CFFC=<EECFGGGG:BFFGG,@>ED558C:5C9=CDC)86FG7?76=>F<BB4C>??A7662946>FAAFFD1917B?F::<?FF)).)662(47(((.6482(3.345)64AA<2)*1:46<)0/))+064<2
@M06628:26:000000000-CRM2J:1:1101:19684:13178 2:N:0:113
TAACCTTGCGGCCGTACTCCCCAGGCGGTCAACTTAGTGCGTTAGCTGCGCCACCCACGACTCAAGGTCACAGACGGCTAGTTGACATCGTTTACGGCGTGGACTACCAGGGTATCTAATCCTGTTTGCTCCCCACGCTTTCGTGCCTCAGTGTCAGTATTTGTCCAGGTAGCCGCCTTCGCCACTGATGTTCCTTCCAATCTCTACGCATTTCACCGCTACACTGGAAATTCCACTACCCTCTACAATCCTCTAGTTTGCCAGTTCAAAATGCAGTTCCA
+
GGGGGGGGGGGGGGFGGGGGGGGGGGGGGGGGGGGGGGGGGGGGGGGGGGGGGGGGGGGGGGGGGGGGGGGGGGGGDGGGGGGGGGGGGGGGGGGGGGGGGGGGGGGGGGGGGGGFGGFGGG9>FGGGGGGGGEGGGGGGGDEE7@FGFFFGFFGGGGFGGG:DFGGCGFGFGGGGGC<A5CDBFFGGG7C+;CFEA=FCGGCCCFCDF?DFC3);?<>>>B<:6<::05<<BBFA23:?(),(4<>))(.6<<7)6:B2<AFFF7<2<<:7)*+<6264)
@M06628:26:000000000-CRM2J:1:1101:19703:13184 2:N:0:113
TAACCTTGCGGCCGTACTCCCCAGGCGGTCAACTTAGTGCGTTAGCTGCGCCACCCACGACTCAAGGTCACAGACGGCTAGTTGACATCGTTTACGGCGTGGACTACCAGGGTATCTAATCCTGTTTGCTCCCCACGCTTTCGTGCCTCAGTGTCAGTATTTGTCCAGGTAGCCGCCTTCGCCACTGATGTTCCTTCCAATCTCTACGCATTTCACCGCTACACTGGAAATTCCACTACCCTCTACAATACTCTAGTTTGCCAGTTCAAAATGCAGTTCCA
+
GGGGGGGGGGGGGGGGGGGGGGGGGGGGGGGGGGGGGGGGGGGGGGGGGGGGGGGGGGGGGGGGGGGGGGGGGGGGDGGGGGGFGGGGGGGGGGGGGGGGGGGGGGGGGGGGFEGFGGGGGGGGGGGGGGGGGGGGDGGGGGGGGGGGGGGGGGGGGGGGGGGGGGGGFGGFGGGGGGGFGGDDFFGCDGGFFFFFF@FCFGGEFC>;6?DFGFFG=CBF>BFBFFBBFFFFF4)6<>B:042(-<234AFFBA>9<BBFAD9)9CBBA)?BAFFC<<AA)
@M06628:26:000000000-CRM2J:1:1101:17418:13194 2:N:0:113
TAATCTTGCGACCGTACTCCCCAGGCGGTCTACATAACGCGTTAGCTCCGAAAGCCACGGCTCAAGGCCACAACCTCCAAGTAGACATCGTTTACGGCGTGGACTACCAGGGTATCTAATCCTGTTTGCTCCCCACGCTTTCGCATCTGAGTGTCAGTGTCTGTCCAGGGGGCCGCCTTCGCCACTGGTATTCCTTCAGATCTCTACGCATTTCACCGCTACACCTGAAATTCTACCCCCCTCTACAGCACTCTAGTTCACCAGTTTCAAATGCAGTTCCG
+
GGGGGGGGGGGGGGGGGGGGGGGGGGGGEGGGGGGGGGGGGGGGGGGGGGGGGGGGGGGGGGGGGGGGGGGGGGGGGGGGGGGGGGGGGGGGFGFGGGGGGGGGGGGGGGGGGGFGGGDGGGGGGGGGGGGGGGGEEGGGGGGGGEDFGFGGGGGGFGGGGGGGGGGFGGGFGGGGGCDFEGGFFFGGGGGFFFFEFFF>>FFA?FABFBFDGFAG=D9>>BFFFFFB024:ADFFF??906??<D24:<FFFF24A<AAAA>@FFFFFFFFFFGGFBFF(
@M06628:26:000000000-CRM2J:1:1101:22074:13218 2:N:0:113
TAACCTTGCGGCCGTACTCCCCAGGCGGTCAACTTAGTGCGTTAGCTGCGCCACCCACGACTCAAGGTCACAGACGGCTAGTTGACATCGTTTACGGCGTGGACTACCAGGGTATCTAATCCTGTTTGCTCCCCACGCTTTCGTGCCTCAGTGTCAGTATTTGTCCAGGTAGCCGCCTTCGCCACTGATGTTCCTTCCAATCTCTACGCATTTCACCGCTACACTGGAAATTCCACTACCCTCTACAATACTCTAGTTTGCCAGTTCAAAATGCAGTTCCA
+
GGGGGGGGGGGGGGGGGGGGGGGGGGGGGGGGGGGGGGGGGGGGGGGGGGGGGGGGGGGGGGGGGGGGGGGGGGGGGGGGGGGGGGGGGGGGGGGGGGGGGGGGGGGGGGGGGGGGGGGGGGGGGGGGGGGCFGGGGGGGGGGGGGGGGGGGGGGGGGGGGGGGGGGGFEGFFGGGGGGFGGGEFFFGG?FFFFFFF@FDFGGEFFE?BFFFGFFGFC>B>>?BF?1:BADABDAA<::?<??B24249)54?BA4<<BAFD2<@GA):4C6)7+99<9A)
@M06628:26:000000000-CRM2J:1:1101:9627:13292 2:N:0:113
TAATCTTGCGACCGTACTCCCCAGGCGGTCTACTTAACGCGTTAGCTCCGAAAGCCACGGCTCAAGGCCACAACCTCCAAGTAGACATCGTTTACGGCGTGGACTACCAGGGTATCTAATCCTGTTTGCTCCCCACGCTTTCGCATCTGAGTGTCAGTGTCTGTCCAGGGGGCCGCCTTCGCCACTGGTATTCCTTCAGATCTCTACGCATTTCACCGCTACACCTGAAATTCTACCCCCCTCCACAGCACTCTAGTTCACCAGTTTCAAATGCAGTTCCA
+
GGGGGGGGGGGGGGGGGGGGGGGGGGGGGGGGGGGGGGGGGGGGGGGGGGGGGGGGGGGGGGGGGGGGGGGGGGGGGGGGGGGGGGGGGGGGGGGGGGGGGGGGGGGGGGGGGGGGGGGGGGGGGGGGGGGGGGGGGGEGGGGGGGGGGGGGGGGGCFGGGGFGFGGCEEDEGGGDGEDFCDGFFFGGF?FFFFFEFFF>FGFAFFB?B?B3FFFGF<>>99<BFB?FFA>BFFAAABFFF60(.8708?0),6)6:<A2>A>FFG<AF2<@B?C?AFA>A
@M06628:26:000000000-CRM2J:1:1101:17036:13302 2:N:0:113
TAATCTTGCGACCGTACTCCCCAGGCGGTCTACTTAACGCGTTAGCTCCGAAAGCCACGGCTCAAGGCCACAACCTCCAAGTAGACATCGTTTACGGCGTGGACTACCAGGGTATCTAATCCTGTTTGCTCCCCACGCTTTCGCATCTGAGTGTCAGTGTCTGTCCAGGGGGCCGCCTTCGCCACTGGTATTCCTTCAGATCTCTACGCATTTCACCGCTACACCTGAAATTCTACCCCCCTCTACAGCACTCTAGTTCACCAGTTTCAAATGCATTTCC
+
GGGGGGGGGGGGGGGGGGGGGGGGGGGGGGGGGGGGGGGGGGGGGGGGGGGGGGGGGGGGGGGGGGGGGFGGGGGGGGGGGGGGGGGGGGGGGGGGGGGEGGGGGDGGGGGGGDGGGGFGGGGGGGGGGGGGGGGGGGGGGGGGGGGGGGGGGGGGGGGGGGGGGGG*DCEDDGGGGGGF=CGFFFGGGGG8CFFEF?FF7CF>FFFFFFBFGFFGFG6209BFFF7?BFFDDA26A:?>F0,:29A)5?BDFF>25<BFFF?4B7<AAB?74@<+65><
@M06628:26:000000000-CRM2J:1:1101:27898:13306 2:N:0:113
TAACCTTGCGGCCGTACTCCCCAGGCGGTCAACTTAGTGCGTTAGCTGCGCCACCCACGACTCAAGGTCACAGACGGCTAGTTGACATCGTTTACGGCGTGGACTACCAGGGTATCTAATCCTGTTTGCTCCCCACGCTTTCGTGCCTCAGTGTCAGTATTTGTCCAGGTAGCCGCCTTCGCCACTGATGTTCCTTCCAATCTCTACGCATTTCACCGCTACACTGGAAATTCCACTACCCTCTACAATACTCTAGTTTGCCAGTTCAAAATGCAGTTCC
+
GGGGGGGGGGGGGGGGGGGGGGGGGGGGGGGGGGGGGGGGGGGGGGGGGGGGGGGGGGGGGGGGGGGEFEGGGGGGGGGGGGGGGGGGGGGGGGGGGGGGGGGGGGGGGGGGFGGGGADGFGGGGGGFFGG7DCGGGGGGGGGGGGGGG78FGGFGFGGGGGFGGGFGFFGFG>=EGGGFGGGFFFGCGGGFCEFFFF6;:E9;A6;29:DFGFEDBD>>9>FFB<???DFBBB<>FFF(2560>AA?AAFF7>DDF4A92496/C>)54C?2=796444
@M06628:26:000000000-CRM2J:1:1101:27880:13309 2:N:0:113
TAACCTTGCGGCCGTACTCCCCAGGCGGTCAACTTAGTGCGTTAGCTGCGCCACCCACGACTCAAGGTCACAGACGGCTAGTTGACATCGTTTACGGCGTGGACTACCAGGGTATCTAATCCTGTTTGCTCCCCACGCTTTCGTGCCTCAGTGTCAGTATTTGTCCAGGTAGCCGCCTTCGCCACTGATGTTCCTTCCAATCTCTACGCATTTCACCGCTACACTGGAAATTCCACTACCCTCTACAATACTCTAGTTTGCCAGTTCAAAAAGCAGTTCC
+
GGGGGGGGGGCEGGGGGGGGGGGGGFGGGGGGGGGGFGGGGGGGGGGGGGGGGGGGGGGGGGGGGGGGGGGGGGGFGGGGGGGGFFFGGEGGGGGGGGDGGGGGGGGGGGGGGGCFGGGGGGGGGFGGGGCDFGGGDCGEGGGGGGGGCCFFFGGGGGGGGGGGFGCFCGGFGG=EGCDFGGGAEFGGG?@FF<ACFDFFFF7)77;108DEGECF;59>9BFFFF0:?FBFF2><<:?FB)3:AF)4:A?986<6<94)6)64?:9:A<F),8@*6<4<
@M06628:26:000000000-CRM2J:1:1101:12925:13403 2:N:0:113
TAACCTTGCGGCCGTACTCCCCAGGCGGTCAACTTAGTGCGTTAGCTGCGCTACCCACATCTCAAGGACACAGACAGCTAGTTGACATCGTTTACGGCGTGGACTACCAGGGTATCTAATCCTGTTCGCTCCCCACGCTTTCGTACCTCAGCGTCAGTATTTGTCCAGGTGGCCGCCTTCGCCACTGATGTTCCTTCCAATCTCTACGCATTTCACCGCTACACTGGAAATTCCACCACCCTCTACAATACTCTAGACTACCAGTTCGAAATGCAGTTCCA
+
GGGGGGGGGGGGGGGGGGGGGGGGGGGGFGGGGGGGGGGGGGGGGGGGGGGGGGGGGGGGGGGGGGGGGGGGGGGGGGGGGGGGGGGGGGGGGGGGGGGGGGGGGGGGGGGGGGGGGGGGGGGGGGGGGGGGGGGGGGGGGGGGGGGGGGGGGEGGEFFGGGGGGGGGFGGFGGGGGGGFFGGDFFGGGGGFFFFFFFFFCC<?FFE@FDFFGFFGFG>BFFFBF?:1?>ABFFAFFFFFFB??ADA?FA?BFAFA99AA??:6=CAB?FGFAF?+6>A<)
@M06628:26:000000000-CRM2J:1:1101:2192:13432 2:N:0:113
TAACCTTGCGGCCGTACTCCCCAGGCGGTCAACTTAGTGCGTTAGCTGCGCCACCCACGACTCAAGGTCACAGACGGCTAGTTGACATCGTTTACGGCGTGGACTACCAGGGTATCTAATCCTGTTTGCTCCCCACGCTTTCGTGCCTCAGTGTCAGTATTTGTCCAGGTAGCCGCCTTCGCCACTGATGTTCCTTCCAATCTCTACGCATTTCACCGCTACACTGGAAATTCAACTACCCTCTACAATACTCTAGTTTGCCATTTCAAAATGCAGTTCC
+
GGGGGGGGGGGGGGGGGGGGGGGGGGGGGGGGGGGGGGGGGGGGGGGGGGGGGGGGGGGGGGGGGGGFGFGFGGGCGGGGGGGGGGGGGGGGGGGGGGGFFGFGGFGDDGGGGGGGGGGGGGGEFGADFGGGGGGCEGGGGGGGGGGFGFFFFGCFGGGGGCFGGGGGGCCFGGEGGGDFGGDBBAGCGGGFFFFFFFF>>CC;7=<?9;@>;CEGBC6909>:9<0<FBFFF)-<AFFF<2-1<AB?2))),6<6>42448<*9>9AF>7926C?A9>A
@M06628:26:000000000-CRM2J:1:1101:13596:13448 2:N:0:113
CAATCTTGCGACCGTACTCCCCAGGCGGTCTACTTAACGCGTTAGCTTCGAAAGCCCCGGCTCAAGGCCACAAACTCCAAGTAGACATCGTTTACGGCCTGGACCAACAGGGTATCCAATCCTGTTTGCTTCCCCTGCTTTCCCACCTGAGTGTCAGTGTATGTCCAAGGGGCCGCCTTCCCCACTGGTTTTCCTTCAGATCTCTACGCCTTTCACCGCTACACCTGAAATTCTACCTCCCCTTACATCACTCTAGTTCACCAGTTTCAAATGCCGTTCT
+
9@,CEGGGGGG@C+CFGG,FGGGGFGGGC:FGGGGGGGGGGGGGGGG,,866B+6,,8+78+,5,,5D,4+4,49,5E,,4,,5,C,,,+4BD+,4BC+B7F8<,+,@6DFGCA,,,3@,,@,,38D,93,86B,,834EE9,,4,0@3,353>2,535,,7,3@F3+@@**7*4=E*/6,*;));0;++7>:7FE6)+;+++1++)/1(,:F>3CF3(,(4).<?B0)82:)-))-)-(4((,).)-))4-64<..4<65)4)9:<4)6C*.18:1?7(
@M06628:26:000000000-CRM2J:1:1101:2219:13459 2:N:0:113
TAACCTTGCGGCCGTACTCCCCAGGCGGTCAACTTAGTGCGTTAGCTGCGCCACCCACGACTCAAGGTCACAGACGGCTAGTTGACATCGTTTACGGCGTGGACTACCAGGGTATCTAATCCTGTTTGCTCCCCACGCTTTCGTGCCTCAGTGTCAGTATTTGTCCAGGTAGCCGCCTTCGCCACTAATGTTCCTTCCAATCTCTACGCATTTCACCGCTACACTGGAAATTCCACTACCCTCTACAATACTCTAGTTTGCCAGTTCAAAATGCAGTTCC
+
EFGGGGGGGGGGEGGGGGGGGGGEGGGCFGGGGGGGG<FFEFCE7FF<@FGGDCGFC?>CCFFGCGGGGDGGGGGDCGEEGGD?FGGGGEGF7DFEEFFBC@FFDFGC=A=7F8BF,@;DEF9FDF9=EAE@CC@8FEG6:AE887CB<1:7=D:CC6DFFFEFDF;4D:CFGG=EE5<AEDDDFF**3+;:C<=6FFFFGGGF+;C;>??FDCE7A<;9>F?B841::74A)6)4-(5<:,4(2<28>A047<<)69><A<<//:<A2:094=9:4:>A
@M06628:26:000000000-CRM2J:1:1101:24873:13470 2:N:0:113
TAACCTTGCGACCGTACTCCCCAGGCGGTCAACTTAGTGCGTTAGCTGCGCCACTCACGTCTCAAGGTCACAGACGGCTAGTTGACATCGTTTACGGCGTGGACTACCAGGGTATCTAATCCTGTTTGCTACCCACGCTTTCGCGCCTCAGTGTCAGTATTTGTCCAGGGAGCCGCCTTCGCCACTGATGTTCCTTCCAATCCCTACGCATTTCACCGCTACACTGGAAATTCCACTAACCTCTACAATACTCTAGTTGGCCATTTTTAAATGCATTTCC
+
GGG9EGGGGG+FFGGGGGGGGGGGGGGGGG7FGFGGGGGGGGGGGGGGGGGGGG,,C6F,DFGGGGG<F@F<5FGDFGGGGG<FFFGGGGGGGGGGGGGGGGDGGGGGGGGGGGGGGGFGGGGGDEEGGG,CFGFGEEGGGGG6+@7CCGGGGGF9EGAFG,BFGGCFF*=?*@CEGGGFCGGFFFGGF9CAFFFFAD+7:6*/=A?092;D@??FFD(476)8/5:?BFBBFA2<<,(,.6??7A)59A?F?9>AB<).5:>)70-)4794<FG+<AAF
@M06628:26:000000000-CRM2J:1:1101:2208:13473 2:N:0:113
TAACCTTGCGGCCGTACTCCCCAGGCGGTCAACTTAGTGCGTTAGCTGCGCCACCCACGACTCAAGGTCACAGACGGCTAGTTGACATCGTTTACGGCGTGGACTACCAGGGTATCTAATCCTGTTTGCTCCCCACGCTTTCGTGCCTCAGTGTCAGTATTTGTCCAGGTAGCCGCCTTCGCCACTGATGTTCCTTCCAATCTCTACGCATTTCACCGCTACACTGGAAATTCCACTACCCTCTACAATCCTCTAGTTTGCCAGTTCAAAATGCAGTTCC
+
FGGGF<FGGGGGGGGGGGGFGGGGGGGG@FEGGGGGGGDDGEGGGGFGGGGGGGGGGGGDGGGGGGGFFFGGGGGGGGGGGGGGGGGGGGGGGGGGGGGGGGGGFFGGGGGGFGG8FGGG9F9FGGFGGGGGGGG:>ED7CGGGFGGFGGGGGFFGGG7FFGGGGGGGFFGFFFGGGGGFFGG;>FGCCGGFFFFEFF+@7CFCFFCDB@FDGFFF=DFF>B<7*87:2.4<D24642:<0)-(-:A45((.4<).6)69<AA47*.64.<64*9+6)).
@M06628:26:000000000-CRM2J:1:1101:2227:13479 2:N:0:113
TAACCTTGCGGCCGTACTCCCCAGGCGGTCAACTTAGTGCGTTAGCTGCGCCACCCACGACTCAAGGTCACAGACGGCTAGTTGACATCGTTTACGGCGTGGACTACCAGGGTATCTAATCCTGTTTGCTCCCCACGCTTTCGTGCCTCAGTGTCAGTATTTGTCCAGGTAGCCGCCTTCGCCACTGATGTTCCTTCCAATCTCTACGCATTTCACCGCTACACTGGAAATTCCACTACCCTCTACAATACTCTAGTTTGCCAGTTCAAAATGCAGTTCC
+
FGGGGGGGGGGGGGGGGFGGGGGGGGGGGGGGGGGGGGGGGGGGGGGGGGGGGGGGGGGGGGGGGGGGGGGGGGGGGGGGGGGGGGGGGGGGGGGGGGGFGGGGGGGGGGGGGGGGGFGFDFFDFFGGGGGGGGGGGGGGGGGFGGGGGGGGGGGDGGFGGGGGGGF>FGGFGGGGGGGFGGGBEFGGGCFFFFFFFFFGGGC;FFEDFF0AFFFGFD;BFB<<622<47A2::>AA>?BFBFFFFF?<A?AFFA:<A2))49;?FBFFD?FDFG9>4>B
@M06628:26:000000000-CRM2J:1:1101:16522:13479 2:N:0:113
CATTCTTGCGAACGTACTCCCCAGGTGGTTTACTTATCGGTTTCCCTTGGACACTGAACTCTAAGAGTCCAATATCGAGTAAACATCGTTTAGGGCGTGGACTACCAGGGTATCTAATCCTGTTCGCTCCCCACGCTTTCGTGCCTCAGCGTCAATCAAGGGCTAGTATGCTGCCTTCGCAATCGGTGTTCTATGGCATATCTACGCATTTCACCGCTACATGCCACATTCCGCATACCTCAACCTGATTCAAGACCAACAGTATCAAAGGCAGTTCCGT
+
GGGGGGGGGGGGGGGGGGGGGGGGGGGGGGGGGGGGGGGGGGGGGGGGGGGGGGGGGGGGGGGGGGGGGGGGGGGGGGGGGGGGGGGGGGGGGGGGGGGGGGGGGGGGGGGGGGGGGGGGGGGGGGGGGGGGGGGGGGGGGGGGGGGGGGGGGGGGGGGGGGGGGGGGGGGFGGGFGGGFGGGFFFGGGGGFFFFFFFFGGGGFFFBFFFFFGFF4?G;@FFEEFFFFEFFEF@@FFF@);;3;@BF?9AAA4<A?7?<?B?68@CA4AACFFFC:><?2
@M06628:26:000000000-CRM2J:1:1101:22027:13496 2:N:0:113
TAACCTTGCGGCCGTACTCCCCAGGCGGTCAACTTAGTGCGTTAGCTGCGCCACCCACGACTCAAGGTCACAGACGGCTAGTTGACATCGTTTACGGCGTGGACTACCAGGGTATCTAATCCTGTTTGCTCCCCACGCTTTCGTGCCTCAGTGTCAGTATTTGTCCAGGTAGCCGCCTTCGCCACTGATGTTCCTTCCAATCTCTACGCATTTCACCGCTACACTGGAAATTCCACTACCCCCTACAATACTCTAGTTTGCCAGTTCAAAATGCAGTTCC
+
GGGGGGGGGGGGGGGGGGGGGGGGGGGGGGGGGGGGCGFGGGGGGGGGGGGGGGGGGGGGGGGGGGGGGGGFGGG:FFGGGGGGGGFGGGFCCFGGGGGGGDGGFGEFGGGFGGGGGAFGGFGGFFGGGG9EFGC@C>EEGGGGGGGGGGFEEFCGGGGGGG@FFCFFGGFFGGGGGGGFGGCE>FFFGGGFFEFCF8ACCGGFFFC;98;BGF?F?D;>0>DFF2?:?2>AA<DFF>?F0((-3(,,6<B<>5)6::4<2<<6:7)6)6?6.87<69<>
@M06628:26:000000000-CRM2J:1:1101:27070:13509 2:N:0:113
TAACCTTGCGGCCGTACTCCCCAGGCGGTCTACTTATCGCGTTAGCTTCGCTACTCACGGATTAAATCCACAAACAGCTAGTAGACAGCGTTTACGGTGTGGACTACCAGGGTATCTAATCCTGTTCGCTACCCACACTTTCGCACATGAGCGTCAGTTACTGACCAGGGAGTCGCCTTCGCCACTGATGTTCCTCCAGATATCTACGCATTTCACCGCTACACCTGGAATTCCACTCCCCTCTCCAAAACTCTAGCCTGCCAGTTCTAAATGCAATTCC
+
GGGGGGGGGGDGGGGGGGGGGGGGGGGGGGGGGGGGGGGGGGGGGGGGGGGGGGGGGGGGGGGGGGGFGGGGGGGGGGGGGGGGGGGGGGGGGGGGGGGGGGGGGGGGGGGGGGGGGGGGGGGGGGGGGGEGGGGGGGGGGGGGGGGGGGFEEEGGGGGFGGGGGGCFGGGEDDDGGGGFGGGFEFGGFGGFFFFFFFFCGGGCFFE?B;?DFEFGF*6>03<BFFF027B?FFA26?FF?7?FB?FBF(28?>A-::A:?04/9>AFF2EBA*<+6)62
@M06628:26:000000000-CRM2J:1:1101:22013:13514 2:N:0:113
TAACCTTGCGGCCGTACTCCCCAGGCGGACAACTTAATGCGTTAGCTGTGCCACCCACGACTCTAGGTCCCAGACGGCTAGTTGACATCGTTTACGGCGTGAACTACCAGGGAACCTATCCTTGTTTGCTCCCCCCCCTTTGGTGCCCCGGGGTCAGTTTGTGCCCATGTACCCCCCTTCCCCACTGTTTTTCCCTCCATTCTCTCCACATTTCCCCCCTACCCTGGAATTTCAACTACCCCTTACAATACTCTATATTGCCATTTCAAAATGCGTTTCG
+
GFG<FGGGGG+FFGGGGGGGGGGGGGGG+++,:EFG,F,CFGGGGFGG6C<FGGG=FC:C+C,,C<,5C,C5,:?+++++4:E<E,,4,4DE++,@==F+@++558D,5AF:+,+6,=,,@,,,CDD88,EFG+++**>A8,,,*@*,1****1***5++52:+>2+*=2<1;;*::C5)*97)))200+9.;)*-),8**206*1().(5@*))95)(,((((1808:),)6)).)5:?11((47)5))49)))))..)6<468>6:44?F<*1/494(
@M06628:26:000000000-CRM2J:1:1101:9648:13527 2:N:0:113
TAATCTTGCGACCGTACTCCCCAGGCGGTCTACTTAACGCGTTAGCTCCGAAAGCCACGGCTCAAGGCCACAACCTCCAAGTAGACATCGTTTACGGCGTGGACTACCAGGGTATCTAATCCTGTTTGCTCCCCACGCTTTCGCATCTGAGTGTCAGTGTCTGTCCAGGGGGCCGCCTTCGCCACTGGTATTCCTTCTGATCTCTACGCATTTCACCGCTACACCTGAAATTCTACCCCCCTCTACAGTACTCTAGTTCACCAGTTTCAAATGCAGTTCC
+
GGGGGGGGGGGGGGGGGGGGGGGGGGGGGGGGGGGGGGGGGGGGGGGGGGGGGGGGGGGGGGGGGGGGGGGGGGGGGGGGGGGGFGGGGGGGGGGGGGGGGGEGGGGGGGGGGGGGGGGGGGGGGGGGGGGGGGGDGGGGGGGGCCGFGFGGGGGGGGGGGGGGGGGGGGGFGGGEGGGFFGGFFFGGGGGFCCAEFBFFG?+6@BA6>6?FGFFGFGFBFF<:FFF?BF<AFFFFF<BFFFFFAA479<AAB>A<ABF<AF<>FGB><<F?9FF9<AFF
@M06628:26:000000000-CRM2J:1:1101:24368:13537 2:N:0:113
TAATCTTGCGACCGTACTCCCCAGGCGGAATGCTTAATCCGTTAGGTGTGACACCAACAAGCATGCTTGCTGACGTCTGGCATTCATCGTTTACGGTGTGGACTACCAGGGTATCTAATCCTGTTTGCTCCCCACACTTTCGCACCTCAGCGTCAGTATCGAGCCAGTGAGCCGCCTTCGCCACTGGTGTTCCTCCGAATATCTACGAATTTCACCTCTACACTCGGAATTCCACTCACCTCTCTCGAACTCAAGACCAGGAGTTTACAAGGCAGTTCCAG
+
GGGGGGGGGGGGGGGGGGGGGGFGGGGGGGGGGGGGGGGGGGGGGGFGGGGGGGGGGGGGGFFFGGGGGGGGGGGGGGGGGGGGGGGGGGFGGGGGGGGGGFGGGGGGGEGFGGGGAEEEGGGGGGGGGFGGGGGCFFGGGGGGGGGGFGFGGGGGGCGGGEGGGGFGECEFGGGGCEFFGDC>68CGGGGABCFBAFBG>GGEFFF08;@FGFFF*>@39C@45=0666>BA9>4:?FFFFFFF7<:1<B>AB<8?7BB6047;F<AF>GFFFGF9<AA5
@M06628:26:000000000-CRM2J:1:1101:18542:13570 2:N:0:113
TAATCTTGCGACCGTACTCCCCAGGCGGAATGCTTAATCCGTTAGGTGTGACACCAACAAGCATGCTTGCTGACGTCTGGCATTCATCGTTTACGGTGTGGACTACCAGGGTATCTAATCCTGTTTGCTCCCCACACTTTCGCACCTCAGCGTCAGTATCGAGCCAGTGAGCCGCCTTCGCCACTGGTGTTCCTCCGAATATCTACGAATTTCACCTCTACACTCGGAATTCCATTCACCTCTCTCGAACTCAAGACCAGGAGTTTACAAGGCAGTGCCAA
+
GGGGGGGGGGGGGGGGGGGGGGGGGGGGGGGEGGGFGEFCFGGGGGGGGGGGGGGGGGGGGGGGGGGGGGGGCGEGGFFFDEGGGGGFFFFGG<FF?FFECFGFBEEGGGGFFGFGFF>FBAFGGGFCCGFFGGGGGGFGGDGGCGCBFGGGGGGGFGGGGGGEGGGGF9@AGDGEEEFFEDDDF?0;CF7+=@F3?@>DGGGFCFF??6?FGEED6CEFEF@3A<06<BBFF<)))6AF2<>7??2:?FFB>4<<1(.4((-0<74<ABE4:FE?.)).)
@M06628:26:000000000-CRM2J:1:1101:13130:13571 2:N:0:113
TAACCTTGCGGCCGTACTCCCCAGGCGGTCAACTTAGTGCGTTAGCTGCGCCACCCACGACTCAAGGTCACAGACGGCTAGTTGACATCGTTTACGGCGTGGACTACCAGGGTATCTAATCCTGTTTGCTCCCCACGCTTTCGTGCCTCAGTGTCAGTATTTGTCCAGGTAGCCGCCTTCGCCACTGATGTTCCTTCCAATCTCTACGCATTTCACCGCTACACTGGAAATTCCACTACCCTCTCCAATCCTCTAGTTTGCCAATTCCAAATGCCGTTCCA
+
FFGGGGGGGGEGGGGGGGGGGGGEGGGGGGGGGGGGGGGGGGGGGGGGGGGGGGGGGGGFGEGG?FGGGGGGGGGG>EFEFGFGGGGGGGGGGGGGCEF:FGGGGGGGFFGGGFFEC832@=,CFFFGGGGFGEB@FGGGGG>8>F7DGD@=DFGGFGEE:FFGGG,AFEF6;7:EE54;FGG>));D1<CFFCF?F(2+1A+9ACC(7(3=:7?7=90919<<9<714-69<4<D<02:82:?((.2)((6<936AF<4<7)))*6)..C9)*2*8(,.)
@M06628:26:000000000-CRM2J:1:1101:24384:13597 2:N:0:113
TAATCTTGCGACCGTACTCCCCAGGCGGTCTACTTAACGCGTTAGCTCCGAAAGCCACGGCTCAAGGCCACAACCTCCAAGTAGACATCGTTTACGGCGTGGACTACCAGGGTATCTAATCCTGTATGCTCCCCACGCTCTCGCATCTGAGTGTCAGTGTCTGTCCAGGGTGCCGCCTTCGCCACTGGTATTCCTTCAGACCTCTCTGCATTTCACCGCTCCACCTGAATTTCTACCCCCCTCCACAGCCCTCTGGTTCCCCCTTTTCAAAAGCAGTTCC
+
C6CFCECFCCEG:F6,BFEE<FGBFGEG@:B9F<,C<@CFEGG7FCFEGE@FF=A@FCGG7=?BD<FC84FGE:FGGGGGG<EFDE,CE:F<<DGF?@CFGGGD>DFF8F:+F,>D@F98E@FFGFGFGFFGCGFC@EG>CCCEG*7DFC=BDBCCGGGG@;BDFGCF6C6?567*=C5A=*3).;F<:@FFFE67A<F+*20;=5.9=<CF+.)?*16;1((2)((.4)).646<-((4,3<((.(36((,..))6))(.(-))2)642:*(78*64:9
@M06628:26:000000000-CRM2J:1:1101:25788:13626 2:N:0:113
TAACCTTGCGGCCGTACTCCCCAGGCGGTCTACTTATCGCGTTAGCTTCGCTACTCACGGATTAAATCCACAAACAGCTAGTAGACAGCGTTTACGGTGTGGACTACCAGGGTATCTAATCCTGTTCGCTACCCACACTTTCGCACATGAGCGTCAGTTACTGACCAGGGAGTCGCCTGCGCCACTGACGTTCCTCCAGATATCTACGCATTTCACCGCTACACCTGGAAGTCCACTCCCCTCTCAAAAACTCTAGCTCGCCAGTTCTAAATGCAATTCA
+
FEGGFGGGGGGEEGFECFGGGE,68FCC@CGCFGFDGGFCGGGGGGGGGGD@FE,6EFGFGCFGGGDD,?FFAFGGGGGAEEFGE<?FGEE7>BFGCFDF:CA=FG,?=@C7C<E8;:D=E9,,,8@8+C6>EFGG>C6CA,4+@C7;>,@C@EE:E;,,3@2,D:,@EE*5*34*=556*75):A6**/105=+;5(A*2<:;@8>@@;32+74*174,(428@B?185(.)).4::0?2(2:4)-.)(-)5-.6>))4((3)02:>))004@EC-).)
@M06628:26:000000000-CRM2J:1:1101:25769:13627 2:N:0:113
TAACCTTGCGGCCGTACTCCCCAGGCGGTCTACTTATCGCGTTAGCTTCGCTACTCACGGATTAAATCCACAAACAGCTAGTAGACAGCGTTTACGGTGTGGACTACCAGGGTATCTAATCCTGTTCGCTACCCACACTTTCGCACATGAGCGTCAGTTACTGACCAGGGAGTCGCCTTCGCCACTGATGTTCCTCCAGATATCTACGCATTTCACCGCTACACCTGGAATTCCACTCCCCTCTCCAAAACTCTAGCCTGCCAGTTCTAAATGCAATTCC
+
GFGGGGGGGGGGGGGGGGGGGGGGGGGGGGGGGGGGGGGGGGGGGGGGGGGGGGGGGGGGFGGGGGGGGGGGGGGGGGGGGGGGGGGGGGGGGGGGGGGGGEFGGGGGGGGGGGGGGGGGGGGGGGGGGGGGGGGGGGGCGFGGGGGGEA@CEEGGGGGGGGGGGGCDGGGFGGGGGGGFGGGEFFGGGGGFF?ACFDFFGGCEFFC?B;@DGFFF=56699B<5:BFB2-8AFFFFFBF?2:(88)8)2<02A:69?F(4<7F?C)6A>?6)9+36)6A
@M06628:26:000000000-CRM2J:1:1101:8246:13649 2:N:0:113
TAACCTTGCGGCCGTACTCCCCAGGCGGTCAACTTAGTGCGTTAGCTGCGCCACCCACGACTCAAGGTCACAGACGGCTAGTTGACATCGTTTACGGCGTGGACTACCAGGGTATCTAATCCTGTTTGCTCCCCACGCTTTCGTGCCTCAGTGTCAGTATTTGTCCAGGTAGCCGCCTTCGCCACTGATGTTCCTTCCAATCTCTACGCATTTCACCGCTACACTGGAAATTCCACTACCCTCTACAATACTCTAGTTTGCCAGTTCAAAATGCAGTTCC
+
GGGGGGGGGGGGGGGGGGGGGGGGGGGGGGGGGGGGGGGGGGGGGGGGGGGEGGGGGGGGGGGGGGGGGGGGGGGGGGGGGGGGGGGGGGGGGGGGGGGGGGGGGGGGGGGGGGGGGGGGGGGGGGGGGGGGFGGGGGGGGGGGDGGGGGGGGGGGGGGGFGGGFGGGGGGFGGGGGGGFGGGFFFGDDCDFCEFFFDFFGGF6AFE<FDFFC?CGFG>>;BD?6>:?B>FBF<A):>??12:BFBB44<>DFBFF<ABAF>9:?:<DFF?7AFD?A999
@M06628:26:000000000-CRM2J:1:1101:2222:13657 2:N:0:113
TAACCTTGCGGCCGTACTCCCCAGGCGGTCTACTTATCGCGTTAGCTGCGCTACTCACGGATTAAATCCACAAACAGCTAGTAGACAGCGTTTACGGTGTGGACTACCAGGGTGTCTAATCCTGTTCGCTACCCACACTTTCGCACATGAGCGTCAGTCTTTGGCCAGGGAGTCGCCTTCGCCACTGATGTTCCTTCTGATATCTACGCATTTCACCGCTACACCAGAAATTCCACTCCCCTCTCCAAGACTCTAGTCTGCCAGTTCTAAATGCTATTCC
+
FFGGFFGFGGGGGGGGGGGGGGCFGFFFEEGCFGCFEFGGGGGGGFGGGGGEGGEFFGFFEGEGGFGFFCFGGCFEGC<EFAFFGGGFFGG>BCEGGGFGGGGGGGGFGFGG<FEFFFGG9FGGGGGGGGGGGGGDEEGFFFEGEGDG:9@FC*18:FECFG7CGGGGGGGFDCEEEDGFGGDE>)>F+1:6A?F3=7;;:7CCCFE00/3A;CEGFD>F>FF7<18?B?<AB6))6(.4:::20(.4<04)89-.54<AFFF4<0)69>FFFF:C>)6A
@M06628:26:000000000-CRM2J:1:1101:5654:13688 2:N:0:113
TAACCTTGCGGCCGTACTCCCCAGGCGGTCAACTTAGTGCGTTAGCTGCGCCACCCACGACTCAAGGTCACAGACGGCTAGTTGACATCGTTTACGGCGTGGACTACCAGGGTATCTAATCCTGTTTGCTCCCCACGCTTTCGTGCCTCAGTGTCAGTATTTGTCCAGGTAGCCGCCTTCGCCACTGATGTTCCTTCCAATCTCTACGCATTTCACCGCTACACTGGAAATTCCACTACCCTCTACAATACTCTAGTTTGCCAGTTCAAAATGCAGTTCC
+
GGGGGGGGGGGGGGGGGGGGGGGGGGGGGGGGGGGGGGGGGGGGGGGGGGGGGGGGGGGGGGGGGGGGGFGGGGGGGGGGGGGGGGGGGGGGGGGGGGGGGGGGGGGGGGGGGGGGGGGGGCDFGGGGGGGGGGGGGGGDGGCGGGGGGGGGGGGGGG7FFGGGGG9>FGGFGGGGGGGFGGGFFFGGGGGFFFFFFFFGGGGFFFE<>F;BGFFGFGFFFFFFF<BBFFFFFBFFFFFBFFFFFFFBFA:BFFFAFB24<<BFFGABF9972=C:6:<A
@M06628:26:000000000-CRM2J:1:1101:18970:13716 2:N:0:113
TAACCTTGCGGCCGTACTCCCCAGGCGGTCAACTTAGTGCGTTAGCTGCGCCACCCACGACTCAAGGTCACAGACGGCTAGTTGACATCGTTTACGGCGTGGACTACCAGGGTATCTAATCCTGTTTGCTCCCCACGCTTTCGTGCCTCAGTGTCAGTATTTGTCCAGGTAGCCGCCTTCGCCACTGATGTTCCTTCCAATCTCTACGCATTTCACCGCTACACTGGAAATTCCACTACCCTCTACAATACTCTAGTTTGCCAGTTCAAAATGCAGTTCC
+
GGGGGGGGGGGGGGGGGGGGGGGGGGGGGGGGGGGGGGGGGGGGGGGGGGGGGGGGGGGGGGGGGGGGGGGGGGGGGGGGGGGGGGGGGGGGGGGGGGGGGGGGGGGGGGGGGGGGGGGGGGFGGGGGGGGGGGGGGGGGGGGGGGGGGGGGGFGGGGGGGGGGGGGGGGGFGGGDGGGFCDCEFFGGGGGFFFFFFFFGFGFCFFFFFDFFGFEGFGFFFFFFFF:?FBFFFFDFFFFFF)38AA)<AA><<BDAABABBA2?FDBB9AFFFFGFD>DA
@M06628:26:000000000-CRM2J:1:1101:16689:13746 2:N:0:113
TAACCTTGCGGCCGTACTCCCCAGGCGGTCAACTTAGTGCGTTAGCTGCGCCACCCACGACTCAAGGTCACAGACGGCTAGTTGACATCGTTTACGGCGTGGACTACCAGGGTATCTAATCCTGTTTGCTCCCCACGCTTTCGTGCCTCAGTGTCAGTATTTGTCCAGGTAGCCGCCTTCGCCACTGATGTTCCTTCCAATCTCTACGCATTTCACCGCTACACTGGAAATTCCACTACCCTCTACAATACTCTAGTTTGCCAGTTCAAAATGCAGTTCCA
+
GGGGGGGGGGGGGGGGGGGGGGGGGGGGGGGGGGGGGGGGGGGGGGGGGGGGGGGGGGGGGGGGGGGGGGGGGGGGGGGGGGGGGGGGGGGGGGGGGGGGGGDGGGGGGGGGGGGGGGGGGGGGGGGGGGGGGGGGGGGGGGGGGGGGGGGGGGGGGGGGGGGGGGG>GGGFGGGGGGGFGGGEFFGGGGGFFFFFFFFFGGC?FFEF@@FFGFFGFD>>FFFFFFFFFFFFFFABA>?B?<?F26)79>?A?FFFFF><A79<?*)-6>CFD?:+66<F)
@M06628:26:000000000-CRM2J:1:1101:25547:13763 2:N:0:113
AACCGTTGCCGGCGTACTCCCCAGGCGGTGCACTTAACGCGTTAGCTTCGACAGTGAAACCCAGTCGGCCCCACCATCAAGTGCACATCGTTTACGGCGTAGACTACCAGGGTATCTAATCCTGTTCGCTCCCTACGCTTTCGCTCATCAGCGTCAATCTGTGGCCAGGCACTCGCCTTCGCCTCTGGTGTTCTTCCTAATATCAACAGATTTCACCCCTACACTAGGAATTCCAGTACCCCCTCCACGATTCAATTCTGCCAGTTTCCCTCGCAACACCG
+
GGGGGGGGGFGGGGGGGGGGGGGGGGGGEGGGGGGGGGGGGGGGGGGGGGGGGGGGGGGGGDGGGGGFGGGGGGGGGGGGGGFGGGGGGGGGGGGG>EGGGG7DFFFGGGGGGGGGGGGGFCGGGGGGGGGGGDFFECEGGCBEGGGFFGFGGEDGGGGGGGG6FF6DFGG;FG5?CEGA*<5:D496?6C:FEFFFCF7:9A:7??7:?2=::AFFGFBFFF?B>28?444AFA4<B><2<29:(2722:B24)).)-6:2)097))62+.()/*((-3,
@M06628:26:000000000-CRM2J:1:1101:19714:13780 2:N:0:113
TAACCTTGCGGCCGTACTCCCCAGGCGGTCAACTTAGTGCGTTAGCTGCGCCACCCACGACTCAAGGTCACAGACGGCTAGTTGACATCGTTTACGGCGTGGACTACCAGGGTATCTAATCCTGTTTGCTCCCCACGCTTTCGTGCCTCAGTGTCAGTATTTGTCCAGGTAGCCGCCTTCGCCACTGATGTTCCTTCCAATCTCTACGCATTTCACCGCTACACTGGAAATTCCACTACCCTCTACAATACTCTAGTTTGCCAGTTCAAAATGCAGTTCC
+
GGGGGGGGGGGGGGGGGGGGGGGGGGGGGGGGGGGGGGGGGGGGGGGGGGGGGGGGGGGGGGGGGGGGGGGGGGGGGGGGGGGCFGGGGGGGGGGGGGGGGGGGGGGGGGGGGGGGGGGGGGGFGGGGGGGGGG?GGGGGGGGGGGGCFFGFGGGGGGGGGGGGGGFGGGFAGGGGGGGFGGGFFFGGGGGFFFFFFFFFFG+?FFC?F?DBDEEGF:>>(97?F<:??ADFABF<A?BF08:BA22)6<))4>F9<BABBFA?FGA>DD7=AFE?<524
@M06628:26:000000000-CRM2J:1:1101:26623:13804 2:N:0:113
TAACCTTGCGGCCGTACTCCCCAGGCGGTCAACTTAGTGCGTTAGCTGCGCCACCCACGACTCAAGGTCACAGACGGCTAGTTGACATCGTTTACGGCGTGGACTACCAGGGTATCTAATCCTGTTTGCTCCCCACGCTTTCGTGCCTCAGTGTCAGTATTTGTCCAGTTAGCCGCCTTCGCCACTGATGTTCCTTCCAATCTCTACGCATTTCACCGCTACACTGGAAATTCCACTACCCTCTACAATACTCTAGTTTGCCAGTTCAAAATGCAGTTCC
+
GGGGGGGGGGGGGGGGGGGGGGGGGGGGGGGFFGGGGGFGGGGGGGGGGGGG+FFGGGGGGGGGGGGGGGGGGGGGGGGGGGGGGGGG<CFGGGGGGGGGGGGGGGGGGGGGGGGFGCFGGGGCGCFGGGGGGGGGGGGGGGCGGGGGGCGGGGFFGGFGFGGGEG,C,?:+BD5EGGGFCGGDFFGGGFGFFFF<F;F@:FFCFFF6;??BCECCF:9B6;7?*43:?BFFF9:>A:?BF241<<)5A4>F2)6>A<>FA26:F*4-)4C?AF7+624:
@M06628:26:000000000-CRM2J:1:1101:19738:13841 2:N:0:113
TAACCTTGCGGCCGTACTCCCAGGCGGGCAACTTAGTGCGTTAGCTGCACTACCCACGTCTCAAGGACACAGACAGCTAGTTGACATCGTTTACGGCGTGGACTAACAGGGTATCTACTCCTGTTCGCTCCCCACGTTTTCTTACCTCAGCGTAAATATTTGTCCAGCTGGCCGCCTTCGCCACTGATGTTCCTTCCAATCTCTACGCATTTCACCCCTACACTGTAAATTCCACCACCCTCTACAATACTCGATACACACAGTTCGAAATGCATTTCCGA
+
,FC<EFGGGG7:FFFGGGGGGG<C@+@+7F,,,CC,E,,+BFFBC9,,,:9C,C,5?FCF,9FGGG?FCCF8FF?44,:59,<E@EEC+DB+:A:C7C+3+>==A,389A:FCFACF,@D=F,CCF8++,5+5,@:33@*3,5@,@+,,4,=****=?:EG,=,572*1,,:?/*44/;8/*1.))2:7+;1;3@/)7+:DG+5A+((,-(/:2):)/-41::264AA)64:)-601:26,8,46<).40)4(.,4()))-1(98:(4((**-/++.)-(4
@M06628:26:000000000-CRM2J:1:1101:18857:13841 2:N:0:113
TAACCTTGCGGCCGTACTCCCCAGGCGGTCAACTTAGTGCGTTAGCTGCGCCACCCACGACTCAAGGTCACAGACGGCTAGTTGACATCGTTTACGGCGTGGACTACCAGGGTATCTAATCCTGTTTGCTCCCCACGCTTTCGTGCCTCAGTGTCAGTATTTGTCCAGGTAGCCGCCTTCGCCACTGATGTTCCTTCCAATCTCTACGCATTTCACCGCTACACTGGAAATTCCACTACCCTCTACAATACTCTAGTTTGCCAGTTCAAAATGCAGTTCC
+
GGGGGGGGGGGGGGGGGGGGGGGGGGGGGGGGGGGGGGGGGGGGGGGGGGGGGGGGGGGGGGGGGGGGGGGGGGGGGGGGGGGGGGGGGGGGGGGGGGGGGGGGGGGGGGGGGGGGGGFGGGEFGGGGGGGGGGGGGGGGGGGGDGFGCGGGGGG?CGCGGGGGGGGGGGGFGFEGEGDFCDDBEFGDD7@FFFFFF@@CGG:?CA;8@08575CGF39>(92<FB?BFADBF4:9A?>?F2244<<7)9BF84<4<DB4<<6/9DAA>>79A6:7<A<)
@M06628:26:000000000-CRM2J:1:1101:7913:13852 2:N:0:113
TAACCTTGCGGCCGTACTCCCCAGGCGGTCAACTTAGTGCGTTAGCTGCGCCACCCACGACTCAAGGTCACAGACGGCTAGTTGACATCGTTTACGGCGTGGACTACCAGGGTATCTAACCCTGTTTGCTCCCCACGCTTTCGTGCCTCAGTGTCAGTATTTGTCCAGGTAGCCGCCTTCGCCACTGATGTTCCTTCCAATCTCTACGCATTTCACCGCTACACTGGAAATTCCACTACCCTCTACAATACTCTAGTTTGCCAGTTCAAAATGCAGTTCC
+
FFGGGGGGGGGGGGGGGGGGGGGGGGGGGGGGGGGGGGGGGGGGGGGGGGGGGGGGGGGGGGGGGGGGGGGGGGGGGGGGGGGGGGGGGGGGGGGGGGGGGGGGGGGGGGFDGGGGGGGGGGGGGGGGGGGGGGGGGGGGGGGGGGFFFFGEGGGGGGGGGGGGGGGFGGGFGGGGGGGFGGGFFFGGGGGFFFFFFFF=DGCEFAE@FFDFGFFGF:>FFFF?=???BFFDF99BA?B0:3:?)6>2<BFFFBA><ABABFFFFGDFF<<7<*<:64>D
@M06628:26:000000000-CRM2J:1:1101:15091:13875 2:N:0:113
TAACCTTGCGGCCGTACTCCCCAGGCGGTCAACTTAGTGCGTTAGCTGCGCCACCCACGACTCAAGGTCACAGACGGCTAGTTGACATCGTTTACGGCGTGGACTACCAGGGTATCTAATCCTGTTTGCTCCCCACGCTTTCGTGCCTCAGTGTCAGTATTTGTCCAGGTAGCCGCCTTCGCCACTGATGTTCCTTCCAATCTCTACGCATTTCACCGCTACACTGGAAATTCCACTACCCTCTACAATACTCTAGTTTGCCAGTTCAAAATGCAGTTCC
+
GGGGGGGGGGEGGGGGGGGGGGGGGGGGGGGGGGGGGGGGGGGGGGGGGGGGGGGGGGGGGGGGGGGGGGGGGGGG7CGGGGGGGGGGGGGGGGGGGGGGGGGGGGGGDGGGGGGGFGFGGGGGGGGGGGGGGGFEEEEGGGGGFGGGAFDGGGGGGGCFGGFF@C;CFFGFGGGGGGGFGGGFDFGGFFCFFEFFFFFGGGFEFFE<BFFEGFFGFGFF>FFFFFBBFFFAAF9<A??:<811<>F)6>FFFBDBB<<AABF69CBFFFC7769+.:AB
@M06628:26:000000000-CRM2J:1:1101:5234:13895 2:N:0:113
TAATCTTGCGACCGTACTCCCCAGGCGGTACACTTAATGTGTTAACTGCATTACTGCAAGGTCTAGCCTCACAACAACTAGTGTACATCGTTTAGGGCGTGGACTACCAGGGTATCTAATCCTGTTTGCTCCCCACGCTTTCGCGTCTCAGCGTCAATAATGTTCCAGTAGATCGCCTTCGCAATCGGTATTCCTTCTGATCTCTACGGATTTTACCCCTACACCAGAAATTCCATCTACCTCTCCCATATTCTAGGTAAGCAGTTTTCAAATCAGTTCAA
+
GGGGGGGGGGGGGGGGGGGGGGGGGGGGGGGGGGGGGGGGGGGGGGGGGGGGGGGGGGGGGGGGGGGGGGGGGGGGGGGGGGGGGGGFGGGGGGGGGGGGGGGGGGGGGGGGGGGFGFGGGGGGGGGGGGGGGGGGGGGGGGGGEGGGGFGGGGGGGGGGGG:EFGGGGGGFGGGGGGGFGGGFFFGGD54BFFFEFEFGGGGFFFFDF=>EG?EG=GFD?DEFFF01@EFFFFCFFFECEEF@@F:BF0ADA9<A2:DA7?AFFGBAAFGF)/99<4444
@M06628:26:000000000-CRM2J:1:1101:16827:13911 2:N:0:113
TAACCTTGCGGCCGTACTCCCCAGGCGGTCTACTTATCGCGTTAGCTTCGCCACTAAAAGATCAAGTCTTCCAACGGCTAGTAGACATCGTTTACGGCGTGGACTACCAGGGTATCTAATCCTGTTTGCTCCCCACGCTTTCGCACCTCAGTGTCAATATCAGTCCAGGTAGTCGCCTTCGCCACTGGTGTTCCTTCCTATATCTACGCATTTCACCGCTACACAGGAAATTCCACTACCCTCTACTGTATTCTAGACTAGCAGTATCAGATGCAGTTCCA
+
GGGGGGGGGGGGGGGGGGGGGGGGGGGGGGGGGGGGGGGGGGGGGGGGGGGGGGGGGGGGGGGGGGGGGGGGGGGGGGGGGGGGGGGGGGGGGGGGGGGGGGGGGGGGGGGGGGGGCFFGGCFGGGGGGGGGGGGGGGGGGGGGGGGF>CFGGGGGGGGGFGGGGGGGGGGFGGGGGGGFGDDFDF4FGGGFFFFFFFFDDCFEFCE@BFFFGFFGFGFFBFFFF<??F?<AA>B>AFFFF2:?A993.6<A4<A)44<<:?>FFGA<B>FFA69+649<6
@M06628:26:000000000-CRM2J:1:1101:6568:13923 2:N:0:113
TAATCTTGCGACCGTACTCCCCAGGCGGTACACTTAATGTGTTAACTGCATTACTGCAAGGTCTAGCCTCACAACAACTAGTGTACATCGTTTAGGGCGTGGACTACCAGGGTATCTAATCCTGTTTGCTCCCCACGCTTTCGCGTCTCAGCGTCAATAATGTTCCAGTAGATCGCCTTCGCAATCGGTATTCCTTCTGATCTCTACGGATTTTACCCCTACACCAGAAATTCCATCTACCTCTCCCATATTCTAGGTAAGCAGTTTTCAAAGCAGTTCAA
+
FEFGGGGGGGGGGGGGGGGGGGGGGGGGGGGGGGGGGGGGGGGGGGGGGAFFGGGGGGGGGGGGGGGGGGGGGGGGGGGGGGGGGGGGFGGGFFGGGGGGGGGGGGGGGGGGGGGGGGGGGGGGGGGGGGGGGEFEGGGEGGGGGEGGFCFFGGGGGGGGGFACGGGCGFG6EFFDEGDFFCGFFFGGGFGF=@FFFFFCGGGFFFEB9?6A4?EGAC(67?EFFF?6@E>9???EEECE).5)8?BFBFAABFF2<6)67?DFF79-)6FF<:CF9A:<9
@M06628:26:000000000-CRM2J:1:1101:11639:13928 2:N:0:113
TAACCTTGCGGCCGTACTCCCCAGGCGGTCAACTTAGTGCGTTAGCTGCGCCACCCACGACTCAAGGTCACAGACGGCTAGTTGACATCGTTTACGGCGTGGACTACCAGGGTATCTAATCCTGTTTGCTCCCCACGCTTTCGTGCCTCAGTGTCAGTATTTGTCCAGGTAGCCGCCTTCGCCACTGATGTTCCTTCCAATCTCTACGCATTTCACCGCTACACTGGAAATTCCACTACCCTCTACAATACTCTAGTTTGCCAGTTCAAAATGCAGTTCCA
+
GGGGGGGGGGGGGGGGGGGGGGGGGFGGFGGGGGGGGGGGGGGGGGGGGGGGGGGGGGGGGGGGGGGGFGGGGGGGEGGGGGGGGGGGGEFCGGGGGGGGDGGGGGGGGGGGGGGGGGGGGGGGGFGGGGGGGGGGEGEGGGGGFGFGGGGCFGFGGFDEGGFGFFFG?FGFGGGGGGCACDGEFFGGG?FFFCFFFDF7@GG?FAE0;<1BGFFG499>9>?FFFFBFBFAAAAB47??B),87A2,4)))4466-554<AA49><4<2+*.9+3.6<92
@M06628:26:000000000-CRM2J:1:1101:4947:13956 2:N:0:113
TAACCTTGCGGCCGTACTCCCCAGGCGGTCAACTTAGTGCGTTAGCTGCGCCACCCACGACTCAAGGTCACAGACGGCTAGTTGACATCGTTTACGGCGTGGACTACCAGGGTATCTAATCCTGTTTGCTCCCCACGCTTTCGTGCCTCAGTGTCAGTATTTGTCCAGGTAGCCGCCTTCGCCACTGATGTTCCTTCCAATCTCTACGCATTTCACCGCTACACTGGAAATTCCACTACCCTCTACAATCCTCTAGTTTGCCAGTTCAAAATGCAGTTCC
+
GGGGGGGGGGGGGGGGGGGGGGGGGGGGGGGGGGGGGGGGGGGGGGGGGGGGGGGGGGGGGGGGGGGGGGGGGGGGGGGGGGGGGGGGGGGGGGGGGGGFGGGGGGGGGGGGGGGGGGGGGGGGGGGGGGFGGGGGGGGDFGGGGGGGGGGGGGGDGGGFGGGGGGCGFGGFGG=CC=DFFGG5AFGGGCGFFFFFFFFFGGC9FFFDB<DFG<EGFD>9>>BBFF:<?AFFFA4<AFFFF7??).-4)((.)<82>AB>BF2;FD25<B775=++662<
@M06628:26:000000000-CRM2J:1:1101:12449:13960 2:N:0:113
TAACCTTGCGGCCGTACTCCCCAGGCGGTCTACTTATCGCGTTAGCTTCGCCACTAAAAGATCAAGTCTTCCAACGGCTAGTAGACATCGTTTACGGCGTGGACTACCAGGGTATCTAATCCTGTTTGCTCCCCACGCTTTCGCACCTCAGTGTCAATATCAGTCCAGGTAGTCGCCTTCGCCACTGGTGTTCCTTCCTATATCTACGCATTTCACCGCTACACAGGAAATTCCACTACCCTCTACTGTATTCTAGACTAGCAGTATCAGATGCAGTTCCA
+
FGGGGGGGGGGGGGGGGGGGGGGGGGGGGGGGGGGGGGGGGGGGGGGGGGGGGGGGGGGGGGGGGGGGGGGGGGGGGGGGGGGGGGGGGGGGGGGGGGGGGGGGGGGGGGGGGGGGGGFDGGGGGGGGGGGGGGGGGGGGGGGGGGGGGGGGGGGGGGDCFFFGGGFGGGGFGGGGGGGFGGDFEFGGGCFFFFFEFFFDGGGFFFF19@FFGFEGFD@B>FB?FBBBFFFFFFA2447?F???ABF<<>244A<42<DA::29BF)6<6<6)9C+65<<6
@M06628:26:000000000-CRM2J:1:1101:9454:13973 2:N:0:113
TAACCTTGCGGCCGTACTCCCCAGGCGGTCAACTTAGTGCGTTAGCTGCGCCACCCACGACTCAAGGTCACAGACGGCTAGTTGACATCGTTTACGGCGTGGACTACCAGGGTATCTAATCCTGTTTGCTCCCCACGCTTTCGTGCCTCAGTGTCAGTATTTGTCCAGGTAGCCGCCTTCGCCACTGATGTTCCTTCCAATCTCTACGCATTTCACCGCTACACTGGAAATTCCACTACCCTCTACAATACTCTAGTTTGCCAGTTCAAAATGCAGTTCC
+
GGGGGGGGGGGGGGGGGGGGGGGGGGGGGGGGGGGGGGFGGGGGGGGGGGGGGGGGGGGGGGGGGGGGGGGGGGGGGGGGGGGGGGGGGGGGGGGGGGGGGGGGGGGGGGGGGGGGGGGGGGGGGGFGGFGGGGGGGGGGGGGGGGGGGGGGGGGGGGGGGGGGFGFGGGGFFFGGGGGFFGDFFFGGDCGFFCFFFFACFGGFFFE?9DDBGFCGFDFFFFFFF<?BFAFFF4>ADFFFFF?<BFF7AFFB<BFDFBAFA<>@FCABFFGFA=C?4246
@M06628:26:000000000-CRM2J:1:1101:4481:13993 2:N:0:113
TAATCTTGCGACCGTACTCCCCAGGCGGTCTACTTAACGCGTTAGCTCCGAAAGCCACGGCTCAAGGCCACAACCTCCAAGTAGACATCGTTTACGGCGTGGACTACCAGGGTATCTAATCCTGTTTGCTCCCCACGCTTTCGCATCTGAGTGTCAGTATCTGTCCAGGGGGCCGCCTTCGCCACTGGTATTCCTTCAGATCTCTACGCATTTCACCGCTACACCTGAAATTCTACCCCCCTCTACAGTACTCTAGTCCGCCAGTTTCAAATGCAGTTCCG
+
GFGGGGGGGGGGGGGGGGGGGGGGGGGGGGGGGGGGGGGGGGGGGGGGGGGGGGGGGGGGGGGGGGGGGGGGGGGFGGGGGGGGGGGGGGGGCGGGGEEGFGGGGGFGFGGEGGGGGGGGGGGGGGGGGGGGGGGGGGGGGGDGEGGGC;FGGGGGGG7DGGGFGGFDGGGBG<GGCE3AFGG3BAFGG?C;C?FFFBF*;CE<=4<?BFFFDFFGFDB9>>FFFF?:7AA:AF><9:29>>FFAF<?A2)65AFBFFFFFB>@FG9BA)066B7094<A3
@M06628:26:000000000-CRM2J:1:1101:22142:14031 2:N:0:113
TAACCTTGCGGCCGTACTCCCCAGGCGGTCAACTTAGTGCGTTAGCTGCGCCACCCACGACTCAAGGTCACAGACGGCTAGTTGACATCGTTTACGGCGTGGACTACCAGGGTATCTAATCCTGTTTGCTCCCCACGCTTTCGTGCCTCAGTGTCAGTATTTGTCCAGGTAGCCGCCTTCGTCACTGATGTTCCTTCCAATCTCTACGCATTTCACCGCTACACTGGAAATTCCACTACCCTCTACAATACTCTAGTTTGCCAGTTCAAAATGCATTTCC
+
GGGGGGGGGGGGGGGGGGGGGGGGGGGGGGGGGGGGGGGGGGGGGGGGGGGGGGGGGGGGGGGGGGGFGGGGGGGGGGGGGGGGGGGGGGGGGGGGGGGGGGGGGGGGGGGGGGGGFGGGGGGGGGGGGGGFFGGGGGGGGGGGGGGD@CGFFFGFFGGGGGGGGGGGGGGFGFGGGGGFG<DFEFGGGGFFFFFCF@F>FGG4FFC@BFFDGF<DBD>B>>>?FF:8?<ADFBFB<:B?B7?FFFF<A22<BA65<AAFF296?:9><<9=)9C+-4:4
@M06628:26:000000000-CRM2J:1:1101:25253:14066 2:N:0:113
TAACCTTGCGGCCGTACTCCCCAGGCGGTCTACTTATCGCGTTAGCTTCGCTACTCACGGCTTAAAGCCACAAACAGCTAGTAGACAGCGTTTACGGTGTGGACTACCAGGGTATCTAATCCTGTTCGCTACCCACACTTTCGCACATGAGCGTCAGTCTTTGGCCAGGGAGTCGCCTTCGCCACTGATGTTCCTCCAGATATCTACGCATTTCACCGCTACACCTGGAATTCCACTCCCCTCTCCAAGACTCTAGTCTGCCAGTTCTAAATGACCCTCC
+
FFGGGGGGGGGGGEGGGGGGGGGGGGGGGGGFFGGGDFGGGGGGGGGGGGGGGGGGGFGGGGGGGGGFF?GGGGFGGGGGGGGGGGGGGGGGGGGGGGCGGGFFFGGFCGGDGGFCFGCGGGGDGGGGCC6@FDDEDGGGC7EGGGGGFFFFGGGGG@FFGGGFGGFGGGGFGF?EEGCACGGFFFCGFGGFCEFFFFFFGDG<F=C216;DDCCF4C>B1922::(48:<2554>A1??1(((,()..104292:9-)6<<4)/*-.6<76:FGG(4:?
@M06628:26:000000000-CRM2J:1:1101:6138:14072 2:N:0:113
TAATCTTGCGACCGTACTCCCCAGGCGGAATGCTTAATCCGTTAGGTGTGTCACCGAACAGTATACTGCCCGACGACTGGCATTCATCGTTTACGGTGTGGACTACCAGGGTATCTAATCCTGTTTGCTCCCCACACTTTCGTACCTCAGCGTCAGTATCGAGCCAGTGAGCCGCCTTCGCCACTGGTGTTCCTCCAAATATCTACGAATTTCACCTCTACACTTGGAATTCCACTCACCTCTCTCGAACTCTAGACTGATAGTTTTGGAGGCAGTTCAAG
+
FGGGGGGGGGGGGGGGGGGGGGGGGGGGGGGGGGGGGGGGGGGGGGGGGGGGGGGGGGGGGGGGGGGGGGGGGGGGGGGGGGGGGGGGGFGGGGGGGGGGCFFFGGGGGGGGGGGGGGGGGGF<FGCGFGGGEGGGGGGGGGGGGGGGGGGGGGGGGGGGGGGDGFFGGGGFFDGEG5FAEDC?FFC?DGGFF3@@F@FGGGGC=AD@F@;FF<5DAFF3C43E79:?)87<9<25:BBF2:,7,)8)3<?AAFB49AFF>2:FFGA19:C>BFE765)-6
@M06628:26:000000000-CRM2J:1:1101:6135:14090 2:N:0:113
TAATCTTGCGACCGTACTCCCCAGGCGGAATGCTTAATCCGTTAGGTGTGTCACCGAACAGTATACTGCCCGACGACTGGCATTCATCGTTTACGGTGTGGACTACCAGGGTATCTAATCCTGTTTGCTCCCCACACTTTCGTACCTCAGCGTCAGTATCGAGCCAGTGAGCCGCCTTCGCCACTGGTGTTCCTCCAAATATCTACGAATTTCACCTCTACACTTGGAATTCCACTCACCTCTCTCGAACTCTAGACTGATAGTTTTGGAGGCAGTTCCAG
+
GGGGGGGGGGGGGGGGGGGGGGGGGGGGGGGGGGGGGGGGGGGGGGGGGGGGGGGGGGGGGGGGGGGGGGGGGGGGGGGGGGGGGGGGGGGGGGGGGGGGGGGGGGGGGGGGGGFFFGGGGGGGGGGGGGGGGGGGGGGGGGGGGGGGGGDGGGGGGGGGGGGGGGGGGGGFGGGGGGGFGGGFFFFGGGGFFFFFFFFGGGGFFFFFFD@FGFFGFGEFFEFFFD?FFF?FFF>9?FFFFFFFFBFFFB?BBABFFF>494)8FF<7606515CCDFAA4
@M06628:26:000000000-CRM2J:1:1101:7631:14091 2:N:0:113
TAATCTTGCGACCGTACTCCCCAGGCGGAATGCTTAATCCGTTAGGTGTGACACCAACAAGCATGCTTGCTGACGTCTGGCATTCATCGTTTACGGTGTGGACTACCAGGGTATCTAATCCTGTTTGCTCCCCACACTTTCGCACCTCAGCGTCAGTATCGAGCCAGTGAGCCGCCTTCGCCACTGGTGTTCCTCCGAATATCTACGAATTTCACCTCTACACTCGGAATTCCACTCACCTCTCTCGAACTCAAGACCAGGAGTTTACAAGGCAGTTCCAG
+
FGGGGGGGGGGGGGGGGGGGGGGGGGGGGGGGGGGGGGGGGGGGGGGGGGGGGGGGGGGGGGGGGGGGGGGGGGGGGGGGGGGGGGGGGGGGGGGGGGGGGGGGGGGGGGGGGGGGGFGGGGGGGGGGGGGGGGGGGGGGGGGGGGGGGGGGGGGDGDGGGGGGGGGGGGGF>GGGEGGFGGDEFFGGGGGFFFFFFFFGGFGFFFFFF61FGFFGFFFFFEFFFFFFFFFF<AB4803<3:<7?F:><B()-3)-4:?F?BFF??A2:>C>?FEG9464-
@M06628:26:000000000-CRM2J:1:1101:7639:14107 2:N:0:113
TAATCTTGCGACCGTACTCCCCAGGCGGAATGCTTAATCCGTTAGGTGTGACACCAACAAGCATGCTTGCTGACGTCTGGCATTCATCGTTTACGGTGTGGACTACCAGGGTATCTAATCCTGTTTGCTCCCCACACTTTCGCACCTCAGCGTCAGTATCGAGCCAGTGAGCCGCCTTCGCCACTGGTGTTCCTCCGACTATCTACGAATTTCACCTCTACACTCGGAATTCCACTCACCTCTCTCGACCTCAAGACCAGGAGTTTACAAGGCAGTTCCAG
+
GGGGGGGGGGGGGGGFGGGGGGGGGGGGGGGGGGGGGGGGGGGGGGGGGGGGGGGGGGGGGGGGGGGGGGGGGGGGGGGGGEGGGGGGGGGGGGGGGGGGGGGGGGFGGGGGGGGGFFGGGGGGGGGGGGCFGFGCEGGGGGGGGGGGGCEC@EGGGGFGGGGGGFGFGFGFGGGGGGGFGCDBFFGG<FGFFFFFFB)75@GEFFF;;??AFFFCAF@AFFFFFF@>0:?D<4AAFF?F?F>B7?B7(-,8,,.4::FFB?<@:F4<A2EF:FCFA>24.
@M06628:26:000000000-CRM2J:1:1101:25375:14161 2:N:0:113
TAATCTTGCGACCGTACTCCCCAGGCGGTCTACTTAGTGCGTTAGCTGCGCCACTAAGATCTCAAGGATCCCAACGGCTAGTAGACATCGTTTACGGCGTGGACTACCAGGGTATCTAATCCTGTTTGCTCCCCACGCTTTCGCACCTCAGCGTCAGTGTCAGCCCAGACAGTCGCCTTCGCCACTGGTGTTCCTTCTAATATCTACGCATTTCACCGCTACACTAGAAATTCCACTATCCTCTGCTGCACTCTAGTCACACAGTTTTGAAAGCAGTTCC
+
FGFGGGGGGGGGGGGGGGGGGGGGGGGGGGGGGGGGGGGGGGGGGGGGGGGGGGGGGGGGGGGGGGGGGGGGGGGGGGGGGGGGGGGGGGGGGGGGGGGGGGGGGGGGGGGGGGGGGGGGGGEGGGGGGGGGGGDGEGGGGGGGGGGGGGGGGGGGGGGGGGGGGGEGGGGFGGGDGGDFGGGFFFGGGGG:F?FFF8F:DFFFFFF;9?@FFECGFC>9;FFFFFD9A<BFFFFFFFBFFD<B?BB:>?B>:DFAFFFFFFFFFGD>0<FFFF@7A94A
@M06628:26:000000000-CRM2J:1:1101:4060:14197 2:N:0:113
TAATCTTGCGACCGTACTCCCCAGGCGGTCTACTTAACGCGTTAGCTCCGAAAGCCACGGCTCAAGGCCACAACCTCCAAGTAGACATCGTTTACGGCGTGGACTACCAGGGTATCTAATCCTGTTTGCTCCCCACGCTTTCGCATCTGAGTGTCAGTGTCTGTCCAGGGGGCCGCCTTCGCCACTGGTATTCCTTCAGATCTCTACGCATTTCACCGCTACACCTGAAATTCTACCCCCCTCTACAGCCCTCTAGTTCCCCATTTTCAAATGACGTTCC
+
FGGGGGGGGGGGGGGGGGGGGGGGGGGGGGGGGGGGGGGGGGGGGGGGGGEGGGGFGGGGGGGGGGGGGGGGGGGGGGGGGFFFGGFFFDFGGGGGGGGGGGGFGFGFFFGGFFFGGGCCCDGFGGGGDFFGGGCC+@ECFGEG7<CFF7@ECECGFGCFFFGEGGFGGGGDGGGGGGDF*:9):FF;C+;@F?FCFFF*2<<5@FBB9?6>>64>=719(34<??B0:2>BD<).9(:B>12?).-4)((.4:246:))58:.7:4)6A+84*+240::
@M06628:26:000000000-CRM2J:1:1101:7653:14205 2:N:0:113
TAATCTTGCGACCGTACTCCCCAGGCGGTACACTTAATGTGTTAACTGCATTACTGCAAGGTCTAGCCTCACAACAACTAGTGTACATCGTTTAGGGCGTGGACTACCAGGGTATCTAATCCTGTTTGCTCCCCACGCTTTCGCGTCTCAGCGTCAATAATGTTCCAGTAGATCGCCTTCGCAATCGGTATTCCTTCTGATCTCTACGGATTTTACCCCTACACCAGAAATTCCATCTACCTCTCCCATATTCTAGGTAAGCAGTTTTCAAAGCAGTTCAA
+
GGGGGGGGGGGGGGGGGGGGGGGGGGGGGGGGGGGGGGGGGGGGGGGGGEGGGGGGGGGGGGGGGGGGGGGGGGGGGGGGGGGGGGGGGGGGGGGGGGGGGGGGGGGGGGGGGGGGGGGGGGGGGGGGGGGGGGGGGGGGGGGGCCCCFFGGGGGGGGGFGFGGGGFCFFGFFGGGGGGFGGG>BFGCDGGFFFFFFFFCFFGFFFFFFFDFGFCFFGFF@FFDA<@DD@ECEEEE<ECE9<EE?FF14:ADFBA42<<2<?F4=DFBBFGFF@E*62.-)
@M06628:26:000000000-CRM2J:1:1101:4074:14209 2:N:0:113
TAATCTTGCGACCGTACTCCCCAGGCGGTCTACTTAACGCGTTAGCTCCGAAAGCCACGGCTCAAGGCCACAACCTCCAAGTAGACATCGTTTACGGCGTGGACTACCAGGGTATCTAATCCTGTTTGCTCCCCACTCTTTCGCATCTGATTGTCAGTGTCTGTCCAGGGGGCCGCCTTCGCCACTGGTATTCCTTCAGATCTCTACGCATTTCACCGCTCCCCCTGAAATTCTACCCCCCTCTACAGCACTCTATTTCACCATTTTCAAATGCCGTTCC
+
DGGFGGGGGGGGGGGGGGGGGGGGGGGGEFGFGGGGGGGGGGGGDGGFEGFEGEGGGGCFGGGDDF8FFGGFFGGDGGGGGGG9<AFDG7FGGGGDGG7FGDEFGGGGGGGCGGGGCFFGGGGFGGF,=;FGGGFG,DB9FGE>E*<E;@,,;DFGGGGGDG,,@FC7E>>)78?E:7DA*9*.)2;5>77@:7ACF86++++/;@63>::E764DF*7>(0(,7(-18AABAA<4633>B>?:)6)))((.,).).6<4<A5*=F4>B20=24+*43:0
@M06628:26:000000000-CRM2J:1:1101:15868:14308 2:N:0:113
TAACCTTGCGGCCGTACTCCCCAGGCGGTCAACTTAGTGCGTTAGCTGCGCCACCCACGACTCAAGGTCACAGACGGCTAGTTGACATCGTTTACGGCGTGGACTACCAGGGTATCTAATCCTGTTTGCTCCCCACGCTTTCGTGCCTCAGTGTCAGTATTTGTCCAGGTAGCCGCCTTCGCCACTGATGTTCCTTCCAATCTCTACGCATTTCACCGCTACACTGGAAATTCCACTACCCTCTACAATACTCTAGTTTGCCAGTTCAAAATGCAGTTCC
+
GGGGGGGGGGGGGGGGGGGGGGGGGGGGGGGGGGGGGGGGGGGGGGGGGGGGGGGGGGGGGGGGGGGGGGGGGGGGGGGGGGGGGGGGGGGGGGGGGGGGGGGGGGGGGGGGGGGGGGGGGGGGGGGGGGGGGGGGGGGGGGGGGGGGGGGGGGGGGGGGGGGGGGGGGGFFGGGGGGGFGGGADFGGGGGFFFFFFFFGGG??AFCDF;@DCEFGFGFFFFFF??:?7<A<AAA<ABFFF222ABF?<):<3<<ABDFFFFAF:C<AFA?=<FGC<4AF
@M06628:26:000000000-CRM2J:1:1101:12705:14316 2:N:0:113
AACCTTGCGGCCGTACTCCCCAGGCGGTCAACTTAGTGCGTTAGCTGCGCCACCCACGACTCACGGTCACAGACGTCTAGTTGACATCGTTTACGGCGTGGACTACCAGGGTATCTAATCCTGTTTGCTCCCCTCGCTTTCGTGCCTCAGAGTCAGTATTTGTCCAGGTAGCCGCGTTCGCCACTGATCTTCCTTCCAATCTCTACGCATTTCACCGCTACACTGGAAATTCCACTACCCTCTACAATACTCTAGTTTGCCAGTTCAAAATGCAGTTCC
+
,E<,6C<,F++6CFGFGGGG;C,@@@+76,696EAFEGA:B6B@,CCE:+,86E=C=6774B,4CCG:+9B?<4+44,+@E<?FG,C=CFGFGGG7:4@6>3DFGGC,3++@<3@;,6E,@3<EF,@FBFF:C,8F68+@;*,6C>,,,7,472,=;,?>E@=@,,2=2,32*4C*4?BGC7))0*:7+2++/87FFF7D?FE7:>09(33*:<F4<692987930:222)646<<3(,33<0<A924).<<424<9<<AFA@6C<<4>E*)990-<2.
@M06628:26:000000000-CRM2J:1:1101:15880:14324 2:N:0:113
TAACCTTGCGGCCGTACTCCCCAGGCGGTCAACTTAGTGCGTTAGCTGCGCCACCCACGACTCAAGGTCACAGACGGCTAGTTTACATCGTTTACGGCGTGGACTACCAGGGTATCTAATCCTGTTTGCTCCCCCCGCTTTCGTGCCCCAGTGTCAGAATTTGTCCAGTTAGCCGCCTCCGCCACTGTTGTTCCTTCCATTCTCTCCGCCTTTCACCCCTCCACTGGAAATTCCCTCACCCCCTCACATCCTCAACTTTCCTCTTTGAAAAACCATTTCCA
+
GGGFGGGGGGDGGGGGGGGGGGGGGGGGEDGGGGGGFGGGGGGGGFGGGGGGGGGGGGG>C=?FFA<=F,EFC8E@+:F7FDF,?BF;9?FFDDEG7CFCCB:D==FF<=C73,@DGFGAFFG9FF3,EFFGGC+@3*@E>FCGCC*,6;B7,?:D<,4,4@CCGGF*5,:C=**=EE*8/:2):FG++0;=CEF<61@++14.1*.-((->*).:?*(((-(4/87<?2<AD))),.4:((,(,((.-3())).()6-))))11*)).62)()*3)))-)
@M06628:26:000000000-CRM2J:1:1101:17923:14331 2:N:0:113
TAACCTTGCGGCCGTACTCCCCAGGCGGTCAACTTAGTGCGTTAGCTGCGCCACCCACGACTCAAGGTCACAGACGGCTAGTTGACATCGTTTACGGCGTGGACTACCAGGGTATCTAATCCTGTTTGCTCCCCACGCTTTCGTGCCTCAGTGTCAGTATTTGTCCAGGTAGCCGCCTTCGCCACTGATGTTCCTTCCAATCTCTACGCATTTCACCGCTACACTGGAAATTCCACTACCCTCTACAATACTCTAGTTTGCCAGTTCAAAATGCAGTTCC
+
GGGGGGGGGGGGGGGGGGGGGGGGGGGGGGGGGGGGGGGGGGGGGGGGGGGGGGGGGGGGGGGGGGGGFGGGGFGDGGGGGGGGGGAGGGGGGGGGGGGGGGGGGGGG<FGGGGGGGGGGGGDFGGGGGGGGGGGGGGGGGCCGGGGGGGGGFFGFFGGGGGGGGG9DFGGFGF=CGGGFCGGFFFGGGGGFFFFFFDFGGG9CFFC;F;?DGEEGFD6>>FFFFFF?FFFFF9<AA2>:?21:2<B2<A?4)-64<AF99AA?@FBAFB7?>=++.<>2
@M06628:26:000000000-CRM2J:1:1101:14643:14361 2:N:0:113
TAACCTTGCGGCCGTACTCCCCAGGCGGTCAACTTAGCGCGTTAGCTACGCCACCCACGACTCAAGGTCACAGACGGCTAGTTGACATCGTTTACGGCGTGGACTACCAGGGTATCTAATCCTGTTTGCTCCCCACGCTTTCGTGCCTCAGCGTCAATCTTTGTCCAGGTAGCCGCCTTCGCCACTGATGTTCCTTCCAATCTCTACGCATTTCACCGCTACACTGGAAATTCCACTACCCTCTACAAGATTCTAGCCTGCCAGTTCAAAATGCAGTTCC
+
GGGGGGGGGGGGGGGGGGGGGGGGGGGGGGGGGGGGGGGGGGGGGGGGGGGGGGGGGGGGGGGGGGGGGGGGGGGGEGGGGGGGGGGGGGGGGGGGGGGGGGGGGGGGGGGGGGGGGGGGGGGGGGGGGGGGGGGGGGGGGGGGGGGFGGGGGGGGGGGGGGGGGGGGGGGFGGGGGDGFGGGFFFGGGGGFFFFFFFFCFF9<FFFFFFFFGFFGFDFFFFFBF?<8?>AFFF<<A:?FB2:?FBFD?0?A<:A<<?F<BBF)<CADFFFF2??+6A<A
@M06628:26:000000000-CRM2J:1:1101:15565:14390 2:N:0:113
TAGTCTTGCGACCGTACTCCCCAGGCGGTGCGCTTAACGCGTTAGCTCCGGCACAGAAGGGGTCGAACCCTCCCACACCAAGCGCACATCGTTTACTGCTAGGACTACAGGGGTATCTAATCCCTTTCGCTACCCTAGCCTTCGAGCCTCAGCGTCAGTAAATGTCCAGTAACCTGCTTTCGCCATTGGTCTTCCTCTCGATATCTACGCATTTCACTGCTACACCGAGAATTCCAGTTACCTCTCCATTACTCTAGCACGGCAGTATCGAATGCAGTTTG
+
GGGGGGGFGGGGGGGGGGGGGGGGGGGGGGGGGGGGGGGGGGGGGGGGGGGGGGGGGGGGGGGGGGGGGGGGGGGFGGGGGGGGGGGGGGGDFGGGGGGGGGGGGGGGGGGGGGGGGGGDGGGGGGGGGGGGGGFGGGGGGGFGGGGGFGGGGGGGGGGGGFGGGGGGFGGFGGGGGGGFGGGFFFFFGFGFFFFFFCFDC?E>FF?E?>:DGFFGFF22AAFFF?16>>0<AAF9AA>FFFFF?F?9<<4<<4<A<<2>9(48:2)<A0FF7;C?<A46)
@M06628:26:000000000-CRM2J:1:1101:8851:14410 2:N:0:113
TAATCTTGCGACCGTACTCCCCAGGCGGTCTACTTAACGCGTTAGCTCCGAAAGCCACGGCTCAAGGCCACAACCTCCGAGTAGACATCGTTTACGGCGTGGACTACCAGGGTATCTAATCCTGTTTGCTCCCCACGCTTTCGCATCTGAGTGTCAGTGTCTGTCCAGGGGGCCGCCTTCGCCACTGGTATTCCTTCAGATCTCTACGCATTTCACCGCTACACCTGAAATTCTACCCCCCTCTACAGCACTCTAGTTCACCAGTTTCAAATGCAGTTCCA
+
GGGGGGGGGGGGGGGGGGGGGGGGGGGGGGGGGGGGGGGGGGGGGGGGGGGGGGGGGGGGGGGGGGGGGGGGGGGGGGGGGGGGGGGGGGGGGGGGGGGGGGGGGGGGGGGGGGGGGGGGGGGGGGGGGGGGGGGGGGGDGGGGGGGGGGGGGGGGGGGGCFGGGGGGFGGFGGGGGGGFGGGFFFGFGGGFFFFFFFF7:?FBFFDFF?FFGBFGFCB>FBFFFFB:?ABAAFFFFFFFFFBB)-:2::???>FAA<B<<BD4@C9>>4CFB?@:4>AA)
@M06628:26:000000000-CRM2J:1:1101:25394:14421 2:N:0:113
TAACCTTGCGGCCGTACTCCCCAGGCGGTCAACTTAGTGCGTTAGCTGCGCCACCCACGACTCAAGGTCACAGACGGCTAGTTGACATCGTTTACGGCGTGGACTACCAGGGTATCTAATCCTGTTTGCTTCCCATGCTTTCGTGCCTCAGTGTCAGTATTTGTCCAGGTAGCTGCCTTCGCCACTGATGTTCCTTCCAATCTCTACGCATTTCACCGCTCACCTGGAAATTCCACTTACCCTTACAATCATCTAGTTTGCACGTTGTAAACGCTGTTCC
+
DFGFFGGGGGGGGGGGGF9FGGGGGGGGGGGGGFGFFGGGGGGDEGGGGEFEEGAFGG@FGD:8FCCF?EG9FDFGDFFFGGGGFE,C9+FFFGGGC+=FCC7DFGGDCGB7F@D33==DFDDFFFFGF>;E:FF,8>@;EF8,3@CF797<;EECFGEEFGFFGG,9:B,;?+=D;CFFGD4)6A6F77C88?FFF@6+3*+7A66231(:+).;8517(()(*41142)64:)-))-6(()().4--().4))))6:<9)).7*(,.69*45*1445)
@M06628:26:000000000-CRM2J:1:1101:29665:14422 2:N:0:113
TAACCTTGCGGCCGTACTCCCCAGGCGGTCAACTTAGTGCGTTAGCTGCACCACCCACGACTCAAGGTCACAGACGGCTAGTTGACATCGTTTACGGCGTGGACTACCAGGGTATCTAATTCTGTTTGCTCCCCACGCTTTCGTGCCTCAGTGTCAGTATTTGTCCAGGTAGCCGCCTTCGCCACTGATTCTCCTTCCAATCTCTACGCATTTCACCGCTACACTGGAAATTCCACTACCCTCTACCATACTCTAGGTTACCATGTTAAAACGCCGTTCT
+
EFFCFGGGGGGGE:FGGG,FFGGGFDEE+6,CFGGE<9CEECFGGGGC<,:,CFE6,,:@+,8E==,C5,,,5B<+=FC+?EFGDGG9?+AFC+C8F>FF+@3=,=>A<CFGFD,7D=3@3FB=FEEFE;,@8::8>55AFC*5@F*,>1>C,?2D922D:D,>6?E*,?9**0/*=*2*4*/)=AF*:++31;9@93:7@C+)+7;((//)+.6*1*-43,.,1),(,8).).69A(((44-().6)))4:).)))..)...7/2))).9*()/*-2((
@M06628:26:000000000-CRM2J:1:1101:25382:14435 2:N:0:113
TAACCTTGCGGCCGTACTCCCCAGGCGGTCAACTTAGTGCGTTAGCTGCGCCACCCACGACTCAAGGTCACAGACGGCTAGTTGACATCGTTTACGGCGTGGACTACCAGGGTATCTAATCCTTTTTGCTCCCCACGCTTTCGTGCCTCAGTGTCAGTATTTGTCCAGGTAGCCGCCTTCGCCACTGATGTTCCTTCCAATCTCTACGCATTTCACCGCTACACTGGAAATTCCACTACCCTCTACAATACTCTAGTTTGCCATTTCAAAATGAATTTCC
+
GGGGGGGGGGDGGGGGGGGGGGGGCGGDEFGGGGGGEFEFGGGDGC@FGGGEEGGGGGGGGGEGGFGGGGGGGGGGCGGGGGGFGGGFGGGGGGGGGGGFGGGGGGGGFGGGGFGGGGGGGGG,CECEGFGGGGGGEEGCGGD@FEGGGGGGGGGFGGCGGGGG9FFG6DFA4CEGEGCFD3D>DFGFFGGCFFFE=8AFGC1):AC@F(,5:C2?F*1,7;?FB?1:><B2):-64((3(,,().62<>?>3)64AAF6<<A*/:64<<<4)*00:)6<
@M06628:26:000000000-CRM2J:1:1101:24766:14489 2:N:0:113
CAACCTTGCGGCCGTACTCCCCAGGCGGTCTACTTATCGCGTTAGCTTCGCTACTCACGGATTAAATCCACAAACAGCTAGTAGACAGCGTTTACGGTGTGGACTACCAGGGTATCTAATCCTGTTCGCTACCCACACTTTCGCACATGAGCGTCAGTTACTGACCAGGGAGTCGCCTTCGCCACTGATGTTCCTCCAGATATCTACGCATTGCACCGCTACACCTGGAATTCCACTCCCCTCTCCAAAACTCTAGCCTGCCAGTTCTAAATGCAATTCC
+
GFGGGGGGGGGGGGGGGGGGGGGGGGGGGGGGGGGGGGGDGGGCFFGGGGGGGGGFGGFDFFGGGGGGGGGGGGGGGGGGGGGGGGGGGDFEEGGGGGGGGGGGGGGEFGEEGGGCFE;:FCEDGGGEGGGGFFGCEGGGGGDGGGGGGGGCEGDGGEEA;FGCGGFDDC*5;9CEGGGFFG<;?FGGGGGFFEF9FFF*2@C;=CCF><1A*96=AD>;9><?F33,,,87B>AD<:7(44?81:B(<?45)6)):?2(3,4F6CAA25<?B*+257<)
@M06628:26:000000000-CRM2J:1:1101:18010:14511 2:N:0:113
TAACCTTGCGGCCGTACTCCCCAGGCGGTCTACTTATCGCGTTAGCTTCGCTACTCACGGATTAAATCCACAAACAGCTACTAGACAGCGTTTACGGTGTGGACTACAAGGGTATCTAATCCTGTTCGCTACCCACCCTTTCGCACATAAGCGTCAGTTACTGACCAGGGAGCCCCTTCCGCACCTGATTTTCTCCCAGTAACTTCCACATTCCACCCCACAACCGGAATTTCCCCCCCCCCCCCCCACACTCTAGCCTGCCATTTTTAAAGCCAATCCCA
+
GGGCFGGGGG7FGGGGGGGGGGGGGGGG:6F@FGGGD,6BFGGGGCGCCC:?CF,6E=E:=,,,,5C<F,CCFE<FED<?,5<,5A54,>FG7+5C=99BF:<,,4A,7EF+4,63@=,,@F9<FGG88C+@D8>@+6@F6;6++@+@,23243*34,@,33E,D:?*=8*/**14*=*2*:755/C*++;+;)+).,/*+4+)++))/(6;+)/?;*(((((-7(2(,(3)6),(,(4>1(,(--(-(--((.5)-(6:(.)1=:)).530))**.(4,4
@M06628:26:000000000-CRM2J:1:1101:9928:14619 2:N:0:113
TAACCTTGCGGCCGTACTCCCCAGGCGGTCAACTTAGTGCGTTAGCTGCGCCACTCACGTCTCAAGGACACAAACGGCTAGTTGACATCGTTTACGGCGTGGACTACCAGGGTATCTAATCCTGTTCGCTCCCCACGCTTTCGTACCTCAGCGTCAGTATCTGTCCAGGTGGCCGCCTTCGCCACTGATGTTCCTTCCAATCTCTACGCATTTCACCGCTACACTGGAAATTCCACCACCCTCTCCAGTACTCTAGTTTGCCAGTTCAAAATGCAGTTCCA
+
FGGGGGGGGGGGGGGGGGGGGGGGGGGGGGGGGGGGGGGGGGGGGGGGGGGGGGGGGGGGGGGGGGGGGGGGGGGGGGGGGGGGGGGGGGGGGGGGGGGGGGGGGGGGGGGGGGFGGGGGGGGAGGGGGGGGGGGEGGGGGGGG8FDFFGGGGGGEGGGGGGGGGGGGGGFFGGDGGGGFGGGFDFGGGGGFFFFFF@F7@FDEFFEFBDFFC<AGFDFF;>F?F?7?B>B<<>AB:1:?B6<2(.6(6:ADFFA2).:<)<4??74<A2+72B7+6:<A6
@M06628:26:000000000-CRM2J:1:1101:23740:14628 2:N:0:113
TAACCTTGCGGCCGTACTCCCCAGGCGGTCTACTTATCGCGTTAGCTTCGCTACTCACGACTTAAAGTCACAAACAGCTAGTAGACAGCGTTTACGGTGTGGACTACCAGGGTATCTAATCCTGTTCGCTACCCACACTTTCGCACATGAGCGTCAGTCTTTGGCCAGGGAGTCGCCTTCGCCACTGATGTTCCTCCAGATATCTACGCATTTCACCGCTACACCTGGAATTCCACTCCCCTCTCCAAGACTCTAGTCTGCCAGTTCTAAATGACCGTCC
+
GGGGGGGGGGGGGGGGGGGGGGGGGGGGGGGGGGGGGGGGGGGGGGGGGGGGGGGGGGGGGGGGGGGGGGGGGGGGGGGGGGGGGGGGGGGGGGGGGGGGGGGGGGGGGGGGGGGGGGGGGGGGGGGGGGGGGGGGGGGGGGGGGGGGGGGGGGGGGGGGGGGGGGGGGGGFGFGGGGGFGGGFFFGGGGG8CCFFFFFFGGGFFFFF>@FFFEFGA5>FFFFF?:?6?><7ABFFFF:??:?BB7A7<(8>DAB<<AA>B?4@FC<4<2<@<FG60429
@M06628:26:000000000-CRM2J:1:1101:9984:14630 2:N:0:113
TAACCTTGCGGCCGTACTCCCCAGGCGGTCAACTTAGTGCGTTAGCTGCGCCACCCACGACTCAAGGTCACAGACGGCTAGTTGACATCGTTTACGGCGTGGACTACCAGGGTATCTAATCCTGTTTGCTCCCCACGCTTTCGTGCCTCAGTGTCAGTATTTGTCCAGGTAGCCGCCTTCGCCACTGATGTTCCTTCCAATCTCTACGCATTTCACCGCTACACTGGAAATTCTCCTACCCTCTCCAATACTCTAGTTTGCCAGTTCAAAATGCATTTCCA
+
GGGGGGGGGGGGGGGGGGGGGGGGGGGGGGGGGGGGGG9FFGGGGGGGGEGGGGGGGGGEGCGGGGGGGFGGGGGGGGGGGGGGGGGGGGGGGGGGDGFCGGGGGGGGGDFCFGGDFGGGGGGGGGC?C=FGG@FEGGGGGGGGFGGGGGGGGGG9DFFGGGGGFFFGCF7FCGGG=5C?7CDDFFGCGGGFFFFFFFFC>*=?F6><B?@F7));959919)4B3:BB2<BB)-.<>D?6,,.(.),6,2-,6A)).6.<7))026)6A+*)/30::)64
@M06628:26:000000000-CRM2J:1:1101:17884:14630 2:N:0:113
TAACCTTGCGGCCGTACTCCCCAGGCGGTCAACTTAGTGCGTTAGCTGCGCCACCCACGACTCAAGGTCACAGACGGCTAGTTGACATCGTTTACGGCGTGGACTACCAGGGTATCTAATCCTGTTTGCTCCCCACGCTTTCGTGCCTCAGTGTCAGTATTTGTCCAGGTAGCCGCCTTCGCCACTGATGTTCCTTCCAATCTCTACGCATTTCACCGCTACACTGGAAATTCCACTACCCTCTACAATACTCTAGTTTGCCAGTTCAAAATGCAGTTCC
+
GGGGGGGGGGGGGGGGGGGGGGGGGGGGGGGGGGGGGGGGGGGGGGGGGGGGGGGGGGGGGGGGGGGGGGGGGGGGGGGGGGGGGGGGGGGGGGGGGGGGGGGGGGGGGGGGG@FFGGGGGGGFGFGGGGFGGGGGGGGGGFGGGGGGGGGGGGGGGGGGGGGGGGGFGG?FGFEGGGGFGGGFEFGGGDGFFFFFF@6:FG@?FFFFFDDEGFFGFGF>FF>?4>??FFADBFFFFF::?2317<:?AA?A7A4:A>FFAAA)?FB)6<+74@:CB5AA
@M06628:26:000000000-CRM2J:1:1101:10001:14635 2:N:0:113
TAACCTTGCGGCCGTACTCCCCAGGCGGTCAACTTAGTGCGTTAGCTGCGCCACCCACGACTCAAGGTCACAGACGGCTAGTTGACATCGTTTACGGCGTGGACTACCAGGGTATCTAATCCTGTTTGCTCCCCACGCTTTCGTGCCTCAGTGTCAGTATTTGTCCAGGTAGCCGCCTTCGCCACTGATGTTCCTTCCAATCTCTACGCATTTCACCGCTACACTGGAAATTCCACTACCCTCTACAATACTCTAGTTTGCCAGTTCAAAATGCAGTTCCA
+
GGGGGGGGFGGGGGGGGGGGGGGG,FGGGDGFGGGGGGFGGGGGGGGGGGGGGGGGGGGGGGGGGGGFGFGGGGG7FGGGGFFFGGGGGGGGGGGGGGGGGGEGGGGGFGGGFGGGGGFFGGGF=EEGGGGGGGGGGGGEGGGF>FFGGGGFG@F9CGFGGGF7@F,CC8,AFGGGGGG6EDG>BFGCFCFA6<CCF;6:FGGFFFF6:;DFFEFGFD023;<BFFF?:AA<<AA<6:(8:?:<79)56)564A<)-54-68496D:46:E?AFD:4.<44
@M06628:26:000000000-CRM2J:1:1101:21739:14650 2:N:0:113
TAACCTTGCGGCCGTACTCCCCAGGCGGTCAACTTAGTGCGTTAGCTGCGCCACTCACGTCTCTAGGACACAAACGGCTAGTTGACATCGTTTACGGCGTGGACTACCAGGGTATCTAATCCTGTTCGCTCCCCACGCTTTCGTTCCTCAGCGTCAGTATCTGTCCAGGTGGCCGCCTTCGCCACTGATGTTCCTTCCAATCTCTACGCATTTCACCGCTACACTGGAAATTCCACCACCCTCTACAGTACTCTAGTCGAACAGTTCAAAATGCAGTTCCA
+
FGGGGGGGGGGGGGGGGGGGGGGGGGGGGGGGGGGGGGGGGGGGGGGGGGGGGGGGGGGGGGGGGGGGGGGGGGGGGGGGGGGGGGGGGGGGGGGGGGGGGGGGGGGGGGGGGGGGGGGGGGGGGGGGGGGGGGGGGGGGGGGGFGGGGGGFGEGGGGGGGGGGGGGFGFGFFCEGGGGF5D>>EFGGGGGFFFFFFFFGGG?9A6C7B?FFF<DF?3;6>92<FD:BF<<DFFF9??:<:(2(<94?A2A>AA46443<:?1./745AAFBAFD+64646
@M06628:26:000000000-CRM2J:1:1101:21656:14671 2:N:0:113
TAACCTTGCGGCCGTACTCCCCAGGCGGTCAACTTAGTGCGTTAGCTGCGCCACCCACGACTCAAGGTCACAGACGGCTAGTTGACATCGTTTACGGCGTGGACTACCAGGGTATCTAATCCTGTTTGCTCCCCACGCTTTCGTGCCTCAGTGTCAGTATTTGTCCAGGTAGCCGCCTTCGCCACTGATGTTCCTTCCAATCTCTACGCATTTCACCGCTACACTGGAAATTCCACTACCCTCTACAATACTCTAGTTTGCCAGTTCAAAATGCAGTTCC
+
GGGGGGGGGGGGGGGGGGGGGGGGGGGGGGGGGGGGGGGGGGGGGGGGGGGGGGGGGGGGGGGGGGGGGGGGGGGGGGGGGGGGGGGGGGGGGGGGGGGGGGGGGGGGGGGGGGGFGFDGGGGGGGGCGGGGGGGGGGGGGGGGGGGGGGGGGGGGGGGGGGGGGGGGGFGFGGG=EGG6CDGFFFC>CGGFFFFFFDFGGGGEFFEFF@FFFEFGFGF;>B<<?<?B?)9AB<AFF>BF?FF0492244423)66AA249A)0<:95<)?6<B9C944<
@M06628:26:000000000-CRM2J:1:1101:4355:14703 2:N:0:113
TAACCTTGCGGCCGTACTCCCCAGGCGGTCAACTTAGTGCGTTAGCTGCGCCACCCACGACTCAAGGTCACAGACGGCTAGTTGACATCGTTTACGGCGTGGACTACCAGGGTATCTAATCCTGTTTGCTCCCCACGCTTTCGTGCCTCAGTGTCAGTATTTGTCCAGGTAGCCGCCTTCGCCACTGATGTTCCTTCCAATCTCTACGCATTTCACCGCTACACTGGAAATTCCACTACCCTCTACAATACTCTAGTTTGCCAGTTCAAAATGCAGTTCC
+
GGGGGGGGGGGGGGGGGGGGGGGGFGGGGGGGGGGGGGGGGGGGGGGGGGGGGGGGGGGGGGGGGGGGGGGGGGGGGGGGGGGGGGGGGEGGFGGGGGGGGDCFFGGG8FGGGGGGFGGCGGDFGGGGGGGGGGCGGGGGGGGGGGGGGGGGGGGGFFEGFGGGGGGGFGGFGFEGEGGFGGDFFFGFGGGFFFFFFFFFGG74AACD><D:CEFGFG163;FB??B?:ABFFAB447:7:<:049A?F<:4>BDAF<44<AA)9:>A9>+*.*<+<4>>
@M06628:26:000000000-CRM2J:1:1101:17157:14747 2:N:0:113
TAACCTTGCGGCCGTACTCCCCAGGCGGTCAACTTAGTGCGTTAGCTGCGCCACCCACGACTCAAGGTCACAGACGGCTAGTTGACATCGTTTACGGCGTGGACTACCAGGGTATCTAATCCTGTTTGCTCCCCACGCTTTCGTGCCTCAGTGTCAGTATTTGTCCAGGTAGCCGCCTTCGCCACTGATGTTCCTTCCAATCTCTACGCATTTCACCGCTACACTGGAAATTCCACTACCCTCTACAATACTCTAGTTTGCCAGTTCAAAATGCAGTTCC
+
GGGGGGGGGGGGGGGGGGGGGGGGGGGGGGGGGGGGGGGGGGGGGGGGGGGGGGGGGGGGGGGGGGGGGGGGGGGGGGGGGGGGGGGGGGGGGGGGGGGGGGGGGGGGGGGEGGGGGGGGGGGGGGGGGGGGGGGGGGGGGGGGGGGGGGGGGGGGGGGGGGGGGGGGGGGFGGGGGGGFFGGFFFGFGFFF=?FFFFFFGGF?AA<607;>CEEGFDFBFFFFFFFF?FDFF<BFF>BFFFFF2A97AA?AFF95:>ADAFBFF=4<DAC426<<>><A
@M06628:26:000000000-CRM2J:1:1101:19464:14747 2:N:0:113
TAACCTTGCGGCCGTACTCCCCAGGCGGTCTACTTATCGCGTTAGCTTCGCCACTAAGTCATTACAACCCAACGGCTAGTAGACATCGTTTACGGCGTGGACTACCAGGGTATCTAATCCTGTTTGCTCCCCACGCTTTCGCACCTCAGTGTCAGTATCAATCCAGAGTGTCGCCTTCGCCACTGATGTTCCTTCCTATATCTACGCATTTCACCGCTACACAGGAAATTCCACACTCCTCTATCGTACTCTAGCCTGCCAGTAGCGGGTGCAATTCCAAA
+
GGGGGFGFFGGGGGGGGGGGGGFCF@FEEEGGFGGFGGGGGGEGGGGGGGGGGGDGGFFFCFGGGGGGGGGGGGGGGE8FAFEGGGGGGGGGGGFGGEGGGGGFFGGC7@DF?FFFGDEGGGDDFFFFGD?CDGGGGGDECEEGGCFFFFGCCCA;CFGCFGGGDFFCDCGFGGGGEGGDGGGFFFFFCGGFFFFFFCF2+=:6F>B@;<?F@EADE713.(21>B?BFAFADF?<0:8<<2ADB6411:<<24536??BD04B**-2445:0@+<)6<)4
@M06628:26:000000000-CRM2J:1:1101:13803:14750 2:N:0:113
TAATCTTGCGACCGTACTCCCCAGGCGGTCTACTTAACGCGTTAGCTCCGAAAGCCACGGCTCAAGGCCACAACCTCCAAGTAGACATCGTTTACGGCGTGGACTACCAGGGTATCTAATCCTGTTTGCTCCCCACGCTTTCGCATCTGAGTGTCAGTGTCTGTCCAGGGGGCCGCCTTCGCCACTGGTATTCCTTCAGATCTCTACGCATTTCACCGCTACACCTGAAATTCTACCCCCCTCTACAGCACTCTAGTCCACCAGTTTCAAATGCAGTTCCA
+
GGGGGGGGGGGGGGGGGGGGGGGGGGGGGGGGGGGGGGGGGGGGGGGGGGGGGGGGGGGGGGGGGGGGGGGGGGGGGGGGGGGGGGGGGEGGGGGGGGGGGGGGGGGGGGGGGCGGGGFGGGGGGGGGGGGGGGGGGGGGFGGGGGGGGFGGGGGGCGGGGGGGGGFGGGGFGDGGGGGFGGGBEAGGGCGFFCACFFFDGGF<F?>:>?:>:<AGFC>19;?BF??B?AFFFFFAA:<FF(-4<4632772:<AA<)).8B?4@F4)6)<B6F++.::<)
@M06628:26:000000000-CRM2J:1:1101:11550:14758 2:N:0:113
TAACCTTGCGGCCGTACTCCCCAGGCGGTCAACTTAGTGCGTTAGCTGCGCCACCCACGACTCAAGGTCACAGACGGCTAGTTGACATCGTTTACGGCGTGGACTACCAGGGTATCTAATCCTGTTTGCTCCCCACGCTTTCGTGCCTCAGTGTCAGTATTTGTCCAGGTAGCCGCCTTCGCCACTGATGTTCCTTCCAATCTCTACGCATTTCACCGCTACACTGGAAATTCCACTACCCTCTACAATACTCTAGTTTGCCAGTTCAAAATGCAGTTCC
+
GGGGGGGGGGGGGGGGGGGGGGGGGGGGGGGGGGGGGGGGGGGGGGGGGGGGGGGGGGGGGGGGGGGGGGGGGGGGGGGGGGGGGGGGGGGGGGGGGGGGGGGGGGGGGGGGGGGGGGGGGGGGGGGGGGGGGGGGGGGEGGGGGGGGGGGGGGGGGGGGGGGGGGGGGGGFGGGGGGGFGGGEFFGGGGGFFFFFFFF>FGFEFFFFFDFFC?EGFGF99>F?7>1<?AABF<DFFFFFFBFFFF4>AFFF?B44AFD<9AAFFGBAFFGFDFC:<A<9
@M06628:26:000000000-CRM2J:1:1101:17747:14781 2:N:0:113
TAACCTTGCGGCCGTACTCCCCAGGCGGTCAACTTAGCGCGTTAGCTACGCCACCCACGACTCAAGGTCACAGACGGCTAGTTGACATCGTTTACGGCGTGGACTACCAGGGTATCTAATCCTGTTTGCTCCCCACGCTTTCGTGCCTCAGCGTCAATCTTTGTCCAGGTAGCCGCCTTCGCCACTGATGTTCCTTCCAATCTCTACGCATTTCACCGCTACACTGGAAATTCCACTACCCTCTACAAGATTCTAGCCTGCCAGTTCAAAATGCAGTTCC
+
GGGGGGGGGGGGGGGGGGGGGGGGGGGGFGGGGGGGGGGGGGGGGGGGGGGGGGGGGGGGGGGGGGGGGGGGGGGGGGGGGGGGGGGGGGGGGGGGGGGGGGDGGGGGGGGGGGGGGGGGGGGGGGGGGGGGGGGGGGGGGGGGGGGGGGGGGGGGGGGGGGGGGGGGGGGF4DEGGGGFFDGFFFFCFGGFFFFFFFFGGGF4BF>?FFBEFF<CFC>BFF?FFF<?FAFFFBFFF>FFF2?BA>A>8:DFBFFFF<A:B77)7*)6<AFF>4<<>44>
@M06628:26:000000000-CRM2J:1:1101:7970:14787 2:N:0:113
TAACCTTGCGGCCGTACTCCCCAGGCGGTCAACTTAGTGCGTTAGCTGCGCCACCCACGGCTCAAGGTCACAGACGGCTAGTTGACATCGTTTACGGCGTGGACTACCAGGGTATCTAATCCTGTTTGCTCCCCACGCTTTCGTGCCTCAGTGTCAGTATTTGTCCAGGTAGCCGCCTTCGCCACTGATGTTCCTTCCAATCTCTACGCATTTCACGGCTACACTGGAAATTCCACTACCCTCTACAATACTCTAGTTTGCCAGTTCAAAATGCAGTTCC
+
GGFGGGGGGGGGDGGGGGGGGGGGGGGGGGGFGGGGGGGGGGGGGGGGGGGGGGGGGGGGGDGGGGGGGGGGGGGGGGGGGGGGGGFGGGGGGGGGGGGGGGGGGGGGGGGEBFGFFGGGGGGGGGGGGGGGGGGGGGGGEG5ECFGFFFGCFFGGGGGGGGGGGGGFF8?AFGGGEGCFFGGFFFG7@CFFFFFFFFFFDF17FAC?@@?ECEDGFGFBFFFFFF:<?DDAA2664:BFF223<DBB9A>B?2A>AF9<BAA4?F<DAA:=>?C?A<AA
@M06628:26:000000000-CRM2J:1:1101:4965:14801 2:N:0:113
TAACCTTGCGGCCGTACTCCCCAGGCGGTCAACTTAGTGCGTTAGCTGCGCCACCCACGACTCAAGGTCACAGACTGCTAGTTGACATCGTTTACGGCGTGGACTACCAGGGTATCTAATCCTGTTTGCTCCCCACGCTTTCGTGCCTCGGTGTCAGTATTTGTCCAGGTAGCCGCCTTCGCCACTGATGTTCCTTCCTATCTCTACGCATTTCACCGCTACACTGGAAATTCCACTACCCTCTACAATACTCTAGTTTGCCAGTTCAAAATGCAGTTCC
+
FA<,6CCFFGD7@FF@FGGFGGGEGGEGGGGGGGGGEGEGGFCGGGG9E:C,F=ACFGEE@FEFGEFFEEFGGGG,AFAFGDFGGG<A97D=F@D7CEEG@+FE<FDFDGGFGF8=FA,,@9CB,C8DEFFG?E8++@C1DD>,*@CDF***@BF9CF@D,D=2@C97E69***1*=?DF**/));CDD7@FCCFFF1+3:<:):+9=0(3)+9<76/-74;?:=<18?2)6A<5)-(((4282<9)3:926?)45<B)))-46?>:<A<70)/++.)64
@M06628:26:000000000-CRM2J:1:1101:22875:14810 2:N:0:113
TAACCTTGCGGCCGTACTCCCCAGGCGGTCTACTTATCGCGTTAGCTTCGCCACTAAAAGATCAAGTCTTCCAACGGCTAGTAGACATCGTTTACGGCGTGGACTACCAGGGTATCTAATCCTGTTTGCTCCCCACGCTTTCGCACCTCAGTGTCAATATCAGTCCAGGTAGTCGCCTTCGCCACTGGTGTTCCTTCCTATATCTACGCATTTCACCGCTACACAGGAAATTCCACTACCCTCTACTGTATTCTAGACTAGCAGTATCCGATGCAGTTCCA
+
FDG9FFGGFG:FEGCFGGGGFGGGFGGGCEGGGGGGD@FGGGGDGGGGGGGGGGGFGG9CEGGGGG?AFAFFGGGGGGGGGGDGGGFGGGGGGGGGEGDGE7F@FGFGGGGGGGGGGEFGGGGGCFFGGGCGGGGEGGGGGGDGGGGGGDCEEFC9EFFG:DFGGGCFGGFF?DEGG=DFCGDFFFG8>?FEC<FFF;6FF79C=FE?B<D>FEEGFG>FB927@??BF?ADBBFFF7(:6?BBFB42.<<6<B)6))6),()777A<)(*.,)++-665:
@M06628:26:000000000-CRM2J:1:1101:28644:14838 2:N:0:113
TAACCTTGCGGCCGTACTCCCCAGGCGGTCTACTTATCGCGTTAGCTTCGCCACTAAAAGATCAAGTCTTCCAACGGCTAGTAGACATCGTTTACGGCGTGGACTACCAGGGTATCTAATCCTGTTTGCTCCCCACGCTTTCGCACCTCAGTGTCAATATCAGTCCAGGTAGTCGCCTTCGCCACTGGTGTTCCTTCCTATATCTACGCATTTCACCGCTACACAGGAAATTCCACTACCCTCTACTGTATTCTAGACTAGCAGTATCAGATGCATTTCCA
+
GGGGGGGGGGGGGGGGFFGGGGDGGGGFFEGCFGGGGGGGGGGGGGGGGGGGGGGGGGGGGGGGFEGGGGGGGGGGGGGDGFAFDGFGGGGFGGGGGGGEEGGGGGGDFGGGGGGAFFGGGGGFGFFGFGG8EGG8CEGGGGGG7EDGG6DFFCGGDGGGCGGCGD,;,?=ACGGGDG5ACD*)8?C*;FDFFFFEFFFDGC+.;AC00?@DGE?FF*:964??=:??0?F>29<DAF?B??FF<BD).6:>9><<DBFF(1<79F<A4>?=6@++54:A2
@M06628:26:000000000-CRM2J:1:1101:17470:14894 2:N:0:113
TAATCTTGCGACCGTACTCCCCAGGCGGTCTACTTAACGCGTTAGCTCCGAAAGCCACGGCTCAAGGCCACAACCTCCAAGTAGACATCGTTTACGGCGTGGACTACCAGGGTATCTAATCCTGTTTGCTCCCCACGCTTTCGCATCTGAGTGTCAGTGTCTGTCCAGGGGGCCGCCTTCGCCACTGGTATTCCTTCAGATCCCTACGCATTTCACCGCTACACCTGAAATTCTACTCCCCTCTACAGCACTCTAGTTCACCAGTTTCAAATGCAGTTCCG
+
GGFGGGGGGGGGGDGGGGFGGGGGGGGGBCFFGGGGGGGGGGGGGGGGE:=CF:EFFFEFEEGGGEFGF8FGC?=ECFGFGGGGGGEFGGGGGFEEGGCFGGFFEFGGFGGGFDDFBGGEAF@DEDGCADF@EGCCEGGGGFGGEBCD>ACEFF:CFFGF;EE;@G,*DE*:)/::C>DA=CG>BFCF>:1A=CFEF3+?CF+.70::6?BFGFFFF37(19)2@BFF?FFF2)4<))5(4(412A))5.3:?<<2<BF)6345=CAA4<FF96++-:22(
@M06628:26:000000000-CRM2J:1:1101:27129:14929 2:N:0:113
TAACCTTGCGGCCGTACTCCCCAGGCGGTCAACTTAGTGCGTTAGCTGCGCCACCCACGACTCAAGGTCACAGACGGCTAGTTGACATCGTTTACGGCGTGGACTACCAGGGTATCTAATCCTGTTTGCTCCCCACGCTTTCGTGCCTCAGTGTCAGTATTTGTCCAGGTAGCCGCCTTCGCCACTGATGTTCCTTCCAATCTCTACGCATTTCACCGCTACACTGGAAATTCCACTACCCTCTACAATACTCTAGTTTGCCAGTTCAAAATGCAGTTCC
+
GGGGGGGGGGGGGGGGGGGGGGGGGGGGGGGGGGGGGGGGGGGGGGGGGGGGGGGGGGGGGGGGGGGGGGGGGGGGGGGGGGGGGGGGGGGGGGGGGGGGGGGGGGGGGGGGGGGFGGGGGGGGGGGGFFGGGGGGGGGGGGGGCGGGGGGGFFGGGGGGGGGGGGGGGGFFGGGGGGGFFGGAB;CFGGGFFFFEF1FFFFC?CCCFF@FEGFFGFD;FFFF?=>??B7)6:AB26?><B23(3>9?A<B>BF2>ADFBBBF4F7>B9>F=3=?EF>AA
@M06628:26:000000000-CRM2J:1:1101:21146:14949 2:N:0:113
TAACCTTGCGGCCGTACTCCCCAGGCGGTCTACTTATCGCGTTAGCTTCGCTACTCACGGATTAAATCCACAAACAGCTAGTAGACAGCGTTTACGGTGTGGACTACCAGGGTATCTAATCCTGTTCGCTACCCACACTTTCGCACATGAGCGTCAGTTACTGACCAGGGAGTCGCCTTCGCCACTGATGTTCCTCCAGATATCTACGCATTTCACCGCTACACCTGGAATTCCACTCCCCCCTCCAAAACTCTCGCCCGCCAGTTCTAAATGCAATTCCA
+
FFGEFGGGGGGGGGGGGDGGFFF@FGGCCCEGGFFCFEFGGGGGEEFGGGGGGGGGGGGDEFGFGGGGGGGGGFGGGGGFFFGECFFGGGGGGGGGGGGGGGGGGGGGCGGGGGGFGDEFFFFGGBFEEGGGGGGGGGGFGGGGGGDG:E>CCECEGECFDCCFGGGGGGG>>FGG5*?ACCD5>A;>:+:AFCFEF@F*27<7@648207>@CEG8*:B(-43<:?(4(.)..4-.81:3((-4:(8>(.).)),(4((-71)<C)6<<74)9F+644>-
@M06628:26:000000000-CRM2J:1:1101:23861:15028 2:N:0:113
TAACCTTGCGGCCGTACTCCCCAGGCGGTCAACTTAGTGCGTTAGCTGCGCCACCCACGACTCAAGGTCACAGACGGCTAGTTGACATCGTTTACGGCGTGGACTACCAGGGTATCTAATCCTGTTTGCTCCCCACGCTTTCGCGCCTCAGTGTCAGTATTTGTCCAGGTAGCCGCCTTCGCCACTGATGTTCCTTCCAATCTCTACGCATTTCACCGCTACACTGGAAATTCCACTACCCTCTACAATACTCTAGTTTGCCAGTTCAAAATGCAGTTCC
+
GGGGGGGGGGGGGGGGGGGGGGGGGGGGGGGGGGGGGGFGGGGGGGGGGGGGGGGGGGGGGGGGGGGGGGGGGGGGGGGGGGGFGGGGGGGGGGGGGGGGGGGGGGGGGGGGGGGGGFGGGGGGGGGGGGGGGGGGGGGGGGGGGGGGGGFGGDFGGGGGGGGGFGGGGGGFGGGGGGGFGGGFFFGGGGGFFFF?FDFCCFEE6CE@FF?FGFFGFG>BFFFFF<(8>A>AF<FFFFBFFFF:2A<>>)2<?AFAB9AAF246?CBFFA9B>*+36:BF
@M06628:26:000000000-CRM2J:1:1101:16277:15039 2:N:0:113
TAACCTTGCGGCCGTACTCCCCAGGCGGTCTACTTATCGCGTTAGCTTCGCTACTCACGGATTAAATCCACAAACAGCTAGTAGACAGCGTTTACGGTGTGGACTACCAGGGTATCTAATCCTGTTCGCTACCCACACTTTCGCACATGAGCGTCAGTTACTGACCAGGGAGTCGCCTTCGCCACTGATGTTCCTCCAGATATCTACGCATTTCACCGCTACACCTGGAATTCCACTCCCCTCTCCAAAACTCTAGCCTGCCAGTTCTAAATGCAATTCC
+
GGGGGGGGGGGGGGGGGGGGGGGGGGGGGGGFGGGGGGGGGGGGGGGGGGGGGGGGGGGGGGGGGGGGGGGGGGGGFGGGGGGGGGGCGGGGGGGGGGGGGGGGGGGGGGGGGGGGGGGGGGGGFGGGGGGGGFGGEGGGGGGGGGGGFGGEGBEGGGGGGGFGGGGGGGGFGGCG5=DFGD5BDFGFGGGFFFFEFFFCCGF>6CE;6;?>GECGFDFF>FFFFFF::0<BF2ABFFBFF?<??F904:BFDDBAA?<:?:?:?D:5<A7BA?F9A><A
@M06628:26:000000000-CRM2J:1:1101:22095:15060 2:N:0:113
TAACCTTGCGGCCGTACTCCCCAGGCGGTCAACTTAGTGCGTTAGCTGCGCCACCCACGACTCAAGGTCACAGACGGCTAGTTGACATCGTTTACGGCGTGGACTACCAGGGTATCTAATCCTGTTTGCTCCCCACGCTTTCGTGCCTCAGTGTCAGTATTTGTCCAGGTAGCCGCCTTCGCCACTGATGTTCCTTCCAATCTCTACGCATTTCACCGCTACACTGGAAATTCCACTACCCTCTACAATACTCTAGTTTGCCAGTTCAAAATGCAGTTCC
+
FGGGGGGGGGGGGGGGGGGGGGGGGGGGEGEGGGGGGGGGGGGGGGGGGGGGGGGGGGGGGGGGGGGGECGGGGGGGGGGGGGGGGGGGGGGGGGGGGGGGGGGGGGGGGGCGGFEGGGGGGGGGGGGGGGGGGF@EGGEFGGGGGGGGGGGGGGGGGGGGGGGGGCGGGGFGGGGGGGFFGCEFFGGGCGFFFFFFFF=:CEEF6>1;?;>CEEG879BFFB?FFFB?FAAABBDFFFF??FFFFF2>B?AFFAAFAFAB<A?FDFA9<79>F@994>A
@M06628:26:000000000-CRM2J:1:1101:12000:15061 2:N:0:113
TAACCTTGCGGCCGTACTCCCCAGGCGGTCAACTTAGTGCGTTAGCTGCGCCACCCACGACTCAAGGTCACAGACGGCTAGTTGACATCGTTTACGGCGTGGACTACCAGGGTATCTAATCCTGTTTGCTCCCCACGCTTTCGTGCCTCAGTGTCAGTATTTGTCCAGGTAGCCGCCTTCGCCACTGATGTTCCTTCCAATCTCTACGCATTTCACCGCTACACTGGAAATTCCACTAACCTCTACAATACTCTAGTTTGCCCGTTCAAAATGCAGTTCCA
+
GGGGGGGGGGGGGGGGGGGGGGGGGGGGGGGGGGGGGGGGGGGGGGGGGGGGGGGGGGGEGGGGGGGGGGGGGGGGGGGGGGGGGGGGGGGGGGGGGGGGGGGGGGGGGGGGGGGGGGGGGGGGGGGGGGGGGGGGGGGGGGGGFGGGGGGGGGGGGGFGGGGGGGFFGGGFF7EGEGDFCGGFFFGGGGGFFFFFFFFFGGFFFFC8>DFFG?EGFG>B;FBFFFFFFFFFFFB)6((524:<DBA>29?22AB265AFF2))0*(.<9F*)*+36<:6)
@M06628:26:000000000-CRM2J:1:1101:23494:15140 2:N:0:113
TAATCTTGCGACCGTACTCCCCAGGCGGAATGCTTAATCCGTTAGGTGTGACACCAACAAGCATGCTTGCTGACGTCTGGCATTCGTCGTTTACGGTGTGGACTACCAGGGTATCTAATCCTGTTTGCTCCCCACACTTTCGCACCTCAGCGTCAGTATCGAGCCAGTGAGCCGCCTTCGCCACTGGTGTTCCTCCGAATATCTACGAATTTCACCTCTACACTCGGAATTCCACTCACCTCTCTCGAACTCAAGACAAGAAGATTACGAGGCAGTTCCAG
+
GGGGGGGGGGGGGGGGGGGGGGGGGGGGGGGGGGGGGGGGGGGGGGGGGGGGGGGGGGGGGGGGGGGGGGGGGGGGGGGGGGGGGGGGGFGGGGGGGFGGGGGGFGF8FG>E<E>DFFFGG9,FFG83=@EFC,67@EGF96@=EC98@<CCEC?8=;EFEGGGEC8A:>9?CDGGGGF>EGGDFFFGDGDF>7BDBB>DDCGE+:2;2=@6:??7*;;EFFFFFF(3,4,<4)9<:1?:7??F<<?341())8<)7(413(()1*-40:57>:=F4:<5:
@M06628:26:000000000-CRM2J:1:1101:26155:15140 2:N:0:113
CATTCTTGCGAACGTACTCCCCAGGTGGGTTACTTATCACTTTCGCTTGGCCACTCAGTACTTAATCGTACCAAACAGCTAGTAACCATCGTTTACGGCGTGGACTACCAGGGTATCTAATCCTGTTCGCTACCCACGCTTTCGTCCATCAGCGTCAATATATTGTTAGTGATCTGCCTTCGCAATTGGTATTCTATGTAATATCTAAGCATTTCACCGCTACACTACATATTCTAACCACTTCACAATAATTCAAGACTAACAGTACAAATGGCAGTGC
+
GEGGGGGGGGCGGGGGGGGGGGGGGGGGGGGGGGGEGGGGGGGGDEGGGG?FGGGGGGGGGGGGGGGCFCFGGGGGGFFGGGGGGGGGGGGGGGGGGGGGGGGGGGGCGGEEFFGGGGGGGGGE?FGGGGGGGFG@GGGGGGGGGGDCFGDFFGGG6CFFGGGGGGGG:D9EGCF9EGGCF5CDAECDGFCAFFF4:6BFDF:<8BC??@BFGFE@FF==>@BEA3=E).7<?EC?EF?ED(7<E@EE37=C519?))(.82?69CA)))38:?**-.3<
@M06628:26:000000000-CRM2J:1:1101:18151:15165 2:N:0:113
TAACCTTGCGGCCGTACTCCCCAGGCGGTCAACTTAGTGCGTTAGCTGCGCCACCCACGACTCAAGGTCACAGACGGCTAGTTGACATCGTTTACGGCGTGGACTACCAGGGTATCTAATCCTGTTTGCTCCCCACGCTTTCGTGCCTCAGTGTCAGTATTTGTCCAGGTAGCCGCCTTCGCCACTGATGTTCCTTCCAATCTCTACGCATTTCACCGCTACACTGGAAATTCCACTACCCTCTACAATACTCTAGTTTGCCAGTTCAAAATGCAGTTCC
+
GGGGGGGGGGGGGGGGGGGGGGGGGGGGGGGGGGGGGGGGGGGGGGGGGGGGGGGGGGGGGGGGGGGGGGGGGGGGGGGGGGGGGGGGGGGGGGGGGGGGGGGGGGGGGGGGGGGGFGGGGGGEGGGGGGGGGGGGGGGGGGGGGGGFGGGGGGGGGGGGGGGGGGGGGGGFGGGGGGGFDGGFFFGGG7FFCEFFFFFCFGGCFFE7;@@FGEEGFGBFFFBFFFB:BFFFFFAFFFF?FFFF<A2)44:AFFF>AADAD22/976)6A?FA=<:<)6>
@M06628:26:000000000-CRM2J:1:1101:29513:15207 2:N:0:113
TAACCTTGCGGCCGTACTCCCCAGGCGGTCAACTTAGTGCGTTAGCTGCGCCACCCACGACTCAAGGTCACAGACGGCTAGTTGACATCGTTTACGGCGTGGACTACCAGGGTATCTAATCCTGTTTGCTCCCCACGCTTTCGTGCCTCAGTGTCAGTATTTGTCCAGGTAGCCGCCTTCGCCACTGATGTTCCTTCCAATCTCTACGCATTTCACCGCTACACTGGAAATTCCACTACCCTCTACAATACTCTAGTTTGCCAGTTCAAAATGCAGTTCC
+
GGGGGGGGGGGGGGGGGGGGGGGGGGGGGGGGGGGGGGGGGGGGGGGGGGGGGGGGGGGGGGGGGGGGGGGGGGGGGGGGGGGFGGGGGGGGGGGGGGGGGGEGGGGFGFGGGGGCFFFGGFGFEFGGGGGGGGGGGGGGGGEG7CCGGGGGGC<DCFFGGGGGFGGGGGGFGGGGG?DFFDGBFFFGGGGFFEFFFFFGGGGFFFEFFFFFGFFGFGFFFFBFF<1<FFFF<AFFFF:?F>BB<D<<AFDB<A24<9<4<AA?FG>B2:C?>FG7<4<5
@M06628:26:000000000-CRM2J:1:1101:4217:15207 2:N:0:113
TAACCTTGCGGCCGTACTCCCCAGGCGGTCTACTTATCGCGTTAGCTTCGCCACTAAGTCATTACAACCCAACGGCTAGTAGACATCGTTTACGGCGTGGACTACCAGGGTATCTAATCCTGTTTGCTCCCCACGCTTTCGCACCTCAGTGTCAGTATCAATCCAGAGTGTCGCCTTCGCCACTGATGTTCCTTCCTATATCTACGCATTTCACCGCTACACAGGAAATTCCACACTCCTCTATCGTACTCTAGCCTGCCAGTATCGGGTGCAATTCCAAG
+
GGGGGGGGGGGGGGGGGGGGGGGGGGGGEGGAFGGGGGGGGGGGGGGGGGGGGGGFGGGGGGGGGGGGGGGGGGGGGGGGGGGGGGFGGGGGGGGGGGGGGGGGGGGGGGFGFGGCAFGGGGGGGGGGGFGGGGGGEGGFGGGGGFFCFFGAEGGGGGGGGFGGGFCFEGGFDGGGGGGFG<DFFFGGFGGFFFFFFFFFGGGEFF@F?;3:1?<DEG>BBF>BFFBFFF944>???FFAF2<FA?,48:<A2<<:AF::DF??*2(473:BF47?A>B).
@M06628:26:000000000-CRM2J:1:1101:24747:15247 2:N:0:113
TAACCTTGCGGCCGTACTCCCCAGGCGGTCAACTTAGTGCGTTAGCTGCGCCACCCACGACTCAAGGTCACAGACGGCTAGTTGACATCGTTTACGGCGTGGACTACCAGGGTATCTAATCCTGTTTGCTCCCCACGCTTTCGTGCCTCAGTGTCAGTATTTGTCCAGGTAGCCGCCTTCGCCACTGATGTTCCTTCCAATCTCTACGCATTTCACCGCTACACTGGAAATTCCACTACCCTCTACAATACTCTAGTTTGCCAGTTCAAAATGCAGTTCC
+
FEGGGGGFGGGGGGECGGGGGGGGGGGGGGGEEFGGGGFGEGGGGGGGGDGGGGGGGGGGGGEFGGGGGGGGGGGGGGGGGFGGGGGGFCGGFGGG=FEGGGEGGGGGCGC@FGGGAFACEG9FFFGGGGGGFGCGC>EEGG5EFGGFGGGGFFG9CG7?:CEFGF;CFGG6D*5EEGCF?D75>FGGC+;A7C89B@::7C:E=6;;>2?EFE?FF5124>2:@D<:789AF<<DFFFFF2?:)6)444:63:<<FFFAA22)9:<4<<F6<=:+9>A>
@M06628:26:000000000-CRM2J:1:1101:26866:15326 2:N:0:113
TAATCTTGCGACCGTACTCCCCAGGCGGTCTACTTAACGCGTTGGCTCCGAAAGCCACGGCTCAAGGCCACAACCTCCAAGTAGACATCGTTTACGGCGTGGACTACCAGGGTATCTAATCCTGTTTGCTCCCCACGCTTTCGCATCTGAGTGTCAGTGTCTGTCCAGGGGGCCGCCTTCGCCACTGGTATTCCTTCAGATCTCTACGCATTTCACCGCTACACCTGAAATTCTACCCCCCTCTACAGCACTCTAGTTCACCAGTTTCAAATGCATTTCC
+
FGGGGGGGGGGGGGGGGGGGGGGGGGGGGGGGGGGGGGGGGGG+FGGGGGGGGGGGGGGGGGGGGDFGGGGGGGGGGGGGGGGFGGCGGGGGGGGGGGGGGGGGGGGGGGGGFGGFGFFGGGGGGFFFFGFGGGGGGGGGGGGGEGGFFDFFGGGGGGGGGGGGGGGGGGGFGGGGGDDFFDGFBFGFGGGFFFFFFB?FGGGFFFFFFF<BFDFGFG9B>FFBF?:?,<<AFFFFF:B>F;67<F>>BFFFFFF5>)4-4237@C<A92+7>FA+.):>
@M06628:26:000000000-CRM2J:1:1101:16852:15370 2:N:0:113
TAACCTTGCGGCCGTACTCCCCAGGCGGTCAACTTAGTGCGTTAGCTGCGCCACCCACGACTCAAGGTCACAGACGGCTAGTTGACATCGTTTACGGCGTGGACTACCAGGGTATCTAATCCTGTTTGCTCCCCACGCTTTCGTGCCTCAGTGTCAGTATTTGTCCAGGTAGCCGCCTTCGCCACTGATGTTCCTTCCAATCTCTACGCATTTCACCGCTACACTGGAAATTCCACTACCCTCTACAATACTCTAGTTTGCCAGTTCAAAATGCAGTTCCA
+
FFGFFGGAFGFGEGGGGGGGGEGGCFC@FGGGGGGGGGGGGGGGGGGGGGGGGG?FGEGGGDFGFFGGGGGGGGGGDEGGFFDFAFGAFFGGGGGGGGEFGGEDF<FDFGGEGGGFFGGADD,FGGG?ACDF?EFGGGGGFGGGFGG;,1DCFGF?CFCFGFGGGD9;FFCFCFCEEC<A5DGFEFCDDGC+@CFFFFF77E9?FA;/6;?>7CEGFGFBBF2:B<<<?244>)4)6:7<??BFFFD>B<:A<4).4:A>)4496>><A<C9)9CC4449)
@M06628:26:000000000-CRM2J:1:1101:3814:15432 2:N:0:113
TAACCTTGCGGCCGTACTCCCCAGGCGGTCAACTTAGTGCGTTAGCTGCGCCACCCACGACTCAAGGTCACAGACGGCTAGTTGACATCGTTTACGGCGTGGACTACCAGGGTATCTAATCCTGTTTGCTCCCCACGCTTTCGTGCCTCAGTGTCAGTATTTGTCCAGGTAGCCGCCTTCGCCACTGATGTTCCTTCCAATCTCTACGCATTTCACCGCTACACTGGAAATTCCACTACCCTCTACAATACTCTAGTTTGCCAGTTCAAAATGCAGTTCC
+
DGGGGGGGGGGGGGGGGGGGGGGGGGGGGGGGGGGGGGFGGGGGGGGGGGGGGGGGGGGGGGGGGGGGGGGGGGGEGGGGGGGGGGGGGDGGGGFGGGGGGGEGGGGGFGGGGGGGGGGGGGGFGGGGGGGG8EGG7EGGGGGGGGDCGEGGFGGGGGGGGGF,@FGFGG?FGCGGGGGFDGGB:;CFF+CFF78?FFFCGCECFFE0:DFFGFFGFC919B<<F>:?:AF56<>>FBFFB>??24-<444>>4A4ADF<4<>)<F924-<6<6++6<AF
@M06628:26:000000000-CRM2J:1:1101:4022:15484 2:N:0:113
TAACCTTGCGGCCGTACTCCCCAGGCGGTCAACTTAGTGCGTTAGCTGCGCCACCCACGACTCAAGGTCACAGACGGCTAGTTGACATCGTTTACGGCGTGGACTACCAGGGTATCTAATCCTGTTTGCTCCCCACGCTTTCGTGCCTCAGTGTCAGTATTTGTCCAGGTAGCCGCCTTCGCCACTGATGTTCCTTCCAATCTCTACGCATTTCACCGCTACACTGGAAATTCCACTACCCTCTACAATACTCTAGTTTGCCAGTTCAAAATGCAGTTCC
+
GDFGGGGGGGGGGGGGGGGGGGGGGGGGGGGGGGGGGGGGGGGGGGGGGGGGGGGGGGGGGGGGGGGGGGGGGGGGGGDGGGGGGGGGGGGGGGGGGGGGGGGGGGGGGGGGGGGGGGFGGGGGGGGCFGGGGGGGGGGGGGGGGGFCFCFGGGGGFGGDGGGGGGCGFGGFGGGGGEGFGG?>DFG=DFFCFFFFFFFCCCEEF661>?@EGFFGFD9B9>?B@?BFFFBFFBF<BF?FB<1:2<A244:<BFAF<BDAB<>6<>92<<CFAFF7<ABF
@M06628:26:000000000-CRM2J:1:1101:21615:15517 2:N:0:113
TAACCTTGCGGCCGTACTCCCCAGGCGGTCAACTTAGTGCGTTAGCTGCGCCACCCACGACTCAAGGTCACAGACGGCTAGTTGACATCGTTTACGGCGTGGACTACCAGGGTATCTAATCCTGTTTGCTCCCCACGCTTTCGTGCCTCAGTGTCAGTATTTGTCCAGGTAGCCGCCTTCGCCACTGATGTTCCTTCCAATCTCTACGCATTTCACCGCTACACTGGAAATTCCACTACCCTCTACAATACTCTAGTTTGCCAGTTCAAAATGCAGTTCC
+
FGGGGGGGGGGGGGGGGFGGGGGGGGGGGGGGGGGGGGGGGGGGGGGGGGGGGGGGGGGGGGGGGGGFGGGGGGGGGGGGGGGGGGGGGGGGGGFDEGGGGGGGGGGGGGGGAFGGFFFGGGGGGFFGGGGGGGGGGGGGGC>DFECFGFGGGGGGGGGGGGGGFFCFFFCAFDCEEGGFGGDBFFGGGC@==9AEFDA7C?+6AFED@6?FGFFGFC1>1947*.8::<BFFA42:?7<0)4:2<252)2<24A<>FFFFFA)0*459AFF<F9+65<>
@M06628:26:000000000-CRM2J:1:1101:3079:15521 2:N:0:113
TAACCTTGCGGCCGTACTCCCCAGGCGGTCAACTTAGTGCGTTAGCTGCGCTACCCACGTCTCAAGGACACAGACAGCTAGTTGACATCGTTTACTGCGTGGACTACCAGGGTATCTAATCCTGTTCGCTCCCCACGCTTTCGTACCTCAGCGTCAGTATTTGTCCAGGTGGCCGCCTTCGCCACTGATGTTCCTTCCAATCTCTACGCATTTCACCGCTACACTGGAAATTCCACCACCCTCTACAATACTCTAGACTACCAGTTCGAAATGCAGTTCCG
+
GFGGGGGGGGGGGGGGGGGGGFGEGGGGGGGGGGGGGGGGGGGGGGGGGGGGGGGGGGGGGGGGGGFGGGGGGGGGGGGGGGGGGGGGGGGFGGGGGGGGGGGGGGGGGGGGFGGGGGGGFGGGGGGGDEFEGGGGGDGGGGGGGGGGGGGGGEGGGFEGGGGGGGGGGGGFGGGDEGGFGDDEEFGGGGGFFEFFFFFCGGGFFFEFBDFFGECGFD@FFFFFFB7?4AFFFFFF?B?B:0:BDFF294>D?F2449<37?BFFGBFFFDFAFC?AA<<(
@M06628:26:000000000-CRM2J:1:1101:3097:15521 2:N:0:113
TAACCTTGCGGCCGTACTCCCCAGGCGGTCAACTTAGTGCGTTAGCTGCGCTACCCACGTCTCAAGGACACAGACAGCTAGTTGACATCGTTTACTGCGTGGACTACCAGGGTATCTAATCCTGTTCGCTCCCCACGCTTTCGTACCTCAGCGTCAGTATTTGTCCAGGTGGCCGCCTTCGCCACTGATGTTCCTTCCAATCTCTACGCATTTCACCGCTACACTGGAAATTCCACCACCCTCTACAATACTCTACACTACCAGTTCGAAATGCAGTTCCG
+
GGGCCFFGFGGGE@FCGDFFFGGCFGDFGGGGGGGGFG6FEGGGGGGAFGGGGGCFGGG<F<=FGFFGGGGGFFGGCGGGGGG9EGGFGGGGGGFG<FGGECCFGGGGGDGEEGGFFAEAFAFGGGGGGGGGGGGGFCGCFG>FFGCDCF@FE::>5@DFFGGDGGG4DFGF?FEGG5DFGGGEFFGGC,;6ACFEF@FGCE?9@FC0;DFFGFCG=>9BFFFFB<?:2896<6)6<3?B<??:BBDBF4><<)-)-.5>:07)1:<:2:55)9C0<A49,
@M06628:26:000000000-CRM2J:1:1101:29481:15546 2:N:0:113
TAACCTTGCGGCCGTACTCCCCAGGCGGTCAACTTAGTGCGTTAGCTGCGCCACCCACGACTCAAGGTCACAGACGGCTAGTTGACATCGTTTACGGCGTGGACTACCAGGGTATCTAATCCTGTTTGCTCCCCACGCTTTCGTGCCTCAGTGTCAGTATTTGTCCAGGTAGCCGCCTTCGCCACTGATGTTCCTTCCAATCTCTACGCATTTCACCGCTACACTGGAAATTCCACTACCCTCTACAATACTCTAGTTTGCCAGTTCAAAATGCAGTTCC
+
GGGGGGGGGGGGGGGGDGGGGGGGGGGGGGGGGGGGGGGGGGGGGGGGGGGGGGGGGGGGGGGGGGGGGGGGGGGGGGGEGGGGFGFGGGGGGGGGGGGGGGGFGGFGGGGGFGGGGFDFDFGGDEFGGGGGGGGGGGGGGGGGGGGGGFGFC;CF?DDFGGGGGGGGGGGFGGGGGGGFGGD>DFGGGFGFFCFFF1A77?17F=E?9??FGCEGFGFB((5?FBBFFFFA<>FDFBFBF24824),))4<85<446AAD246?F4AA<C?37+04<A2
@M06628:26:000000000-CRM2J:1:1101:13197:15565 2:N:0:113
TAACCTTGCGGCCGTACTCCCCAGGCGGTCAACTTAGTGCGTTAGCTGCGCCACCCACGACTCAAGGTCACAGACGGCTAGTTGACATCGTTTACGGCGTGGACTACCAGGGTATCTAATCCTGTTTGCTCCCCACGCTTTCGTGCCTCAGTGTCAGTATTTGTCCAGGTAGCCGCCTTCGCCACTGATGTTCCTTCCAATCTCTACGCATTTCACCGCTACACTGGAAATTCCACTACCCTCTACAATACTCTAGTTTGCCAGTTCAAAATGCAGTTCC
+
GGGGGGGGGGGGGGGGGGGGGGGGGGGGGGGGGGGGCGGGGGGGGGGGGGGGGGGGGGGGGGGGGGGGGGGGGGGGGGGGGGGGGGGGGGGGGGGGGGGGGGGGGG?FGGGGGGGGGGGGGGGCGGGGGGGGGGGGGGGGGGGGGGGGGGGGGGGGGGGGGGGGGGCGGGGFGGGGGGDFFGGFFFGGGGGFFFFFF;CFFGEEFFF7@6?EFEFFFGFFFFFFFBB?4<AAF4<ADFFF?>F?AFA294><BAA>>ABAAFB:FFF<2<G?B?7E<<>F
@M06628:26:000000000-CRM2J:1:1101:6633:15639 2:N:0:113
TAACCTTGCGGCCGTACTCCCCAGGCGGTCAACTTAGTGCGTTAGCTGCGCCACCCACGACTCAAGGTCACAGACGGCTAGTTGACATCGTTTACGGCGTGGACTACCAGGGTATCTAATCCTGTTTGCTCCCCACGCTTTCGTGCCTCAGTGTCAGTATTTGTCCAGGTAGCCGCCTTCGCCACTGATGTTCCTTCCAATCTCTACGCATTTCACCGCTACACTGGAAATTCCACTACCCTCTACAATACTCTAGTTTGCCAGTTCAAAATGCATTTCC
+
GGGGGGGGGGGGGGGGGGGGGGGGGGGGGGGGGGGGGGGGGGGGGGGGGGGGGGGGGGGGGGGGGGGGGGGGGGGGGGGGGGGGGGGGGGGGGGGGGGGGGGGGGGGGGGGGGGGGGGGGGGGGGGGGGGGGGGGGGGGGGGGGGGGGGCGGGGGGGGGGGGGGGGGCFGGFGFEGGGGFGGGFFFGFGFGFFFFFFFFFGGGFFFF7@DFF=EFGFGFF>F?7=??FFAFAF:>BFB?B:<<?2AB>AFFFF<<5<AFAF2))?:4)64<B<@E+6:AF
@M06628:26:000000000-CRM2J:1:1101:10618:15671 2:N:0:113
TAATCTTGCGACCGTACTCCCCAGGCGGTCTACTTAACGCGTTAGCTCCGAAAGCCACGGCTCAAGGCCACAACCTCCAAGTAGACATCGTTTACGGCGTGGACTACCAGGGTATCTAATCCTGTTTGCTCCCCACGCTTTCGCATCTGAGTGTCAGTGTCTGTCCAGGGGGCCGCCTTCGCCACTGGTATTCCTTCAGATCTCTACGCATTTCACCGCTACACCTGAAATTCTACCCCCCTCTACAGCACTCTACTTCACCAGTTTCAAATGCAGTTCCA
+
GGGGGGGGGGGGGGGGGGGGGGGGGGGGGGGGGGGGGGGGGGGGGGGGGGGGGGGGGGGGGGGGGGGGGGGGGGGGGGGGGGGGGGGGGGGGGGGGGGGGGGGGGGGGGGGGGGGGGGGGGGGGGGGGGGGGGGGGEEGGGGGG@CDGGGGGGGGGGGGGGGGGGGGGGGGFGC=EGGGFGGDEDAGGDFFFFEFFFFFGGGGFFFFFFFBFCA9GFC>FFFFFF?B:BBFFFFAFF?F>>BFB3)54:0:B?A<)64>A><<>6C)6AB?444A+64:<)
@M06628:26:000000000-CRM2J:1:1101:20109:15744 2:N:0:113
TAATCTTGCGACCGTACTCCCCAGGCGGTCTACTTAACGCGTTAGCTCCGAAAGCCACGGCTCAAGGCCACAACCTCCAAGTAGACATCGTTTACGGCGTGGACTACCAGGGTATCTAATCCTGTTTGCTCCCCACGCTTTCGCATCTGAGTGTCAGTGTCTGTCCAGGGGGCCGCCTTCGCCACTGGTATTCCTTCAGATCTCTACGCATTTCACCGCTACACCTGAAATTCTACCCCCCTCTACAGCACCCTAGTTCACCAGTTTCAAATGCAGTTCCGA
+
FGGGGGGGGGGGGGGGGGGGGGGGGGGGFGGGGGGGGGGGGGGGGGGGGGGGGGGGGGGGGGGGGGGGGGGGGGGDGGGDGFGGGGGGGGGGGGGGGGGGG>CFGGGGGFEGGGFGGGGFGFGGGGGGGGGGGGGGGGGGGGGGDEED9@EFG;FGGGCFGGGGGGCFGGGGFGGGGDGGFGDDEAFGDFDCFFEFEFFFDG?FA?FB>???FDFFFFDBBB?:85717A2<A>:<D:BBBFFFFAADF(.(-43859AFFAFFF?GFFF2C448CG<A918
@M06628:26:000000000-CRM2J:1:1101:24643:15747 2:N:0:113
TAATCTTGCGACCGTACTCCCCAGGCGGTCTACTTAACGCGTTAGCTCCGAAAGCCACGGCTCAAGGCCACAACCTCCAAGTAGACATCGTTTACGGCGTGGACTACCAGGGTATCTAATCCTGTTTGCTCCCCACGCTTTCGCATCTGAGTGTCAGTGTCTGTCCAGGGGGCCGCCTTCGCCACTGGTATTCCTTCAGATCTCTACGCATTTCACCGCTACACCTTAAATTCTACCCCCCTCTACAGCACTCTAGTTCCCCAGTTTCAAATGCATTTCC
+
GGGGGGGGGGGGGDFGGGGGGDGGGGGGGGGCAFGGFGGGGGGGFFECFGGGGGGFFFGGD7FFGGGGFGGGGGGGGGGGGGGGGGGGGCFGGGGGGGGGGGGGGGGGGGGGGGGGGGGGGFGBFEGGGGGGFGGGEEGGGGGDG@>FGGGGGGGGGGEF@DFGGGGGGGGFGDGGDCGF*:3)8=F*?7CCF?FCF74*:7+)9*.(34:)::4F6<1;(13:;3)69>A<AA:AAF<>>061)).)..().646<2-)4:05<CAD<2:*6*+2:94>
@M06628:26:000000000-CRM2J:1:1101:22219:15757 2:N:0:113
TAACCTTGCGGCCGTACTCCCCAGGCGGTCTACTTATCGCGTTAGCTGCGCCACTAAAGATAAAATCCCCAACGGCTAGTAGACATCGTTTACGGCGTGGACTACCAGGGTATCTAATCCTGTTTGCTCCCCACGCTTTCGCACCCCAGTGTCAGTATCGGTCCAGGGTGTCGCCTTCGCCACTGAGGTTCCTTCCTATATCTACCCATTTCACCTCCACACAGGAAATTCCCCATCCCTCTACCGTACTCTCACCTTCCAGTATCGGATGCCATTCCAAA
+
EFGGGGGGGGCCFGGGGGGGGGGGFFGGEEGFGGGGCGGGGGGGGGG,@F@FGGGGDFF9FEGGFCFGFFDGC=C+4BEG;<,B<5?+AFG<E?=F:CEEFC<F<FF=FEAEFFFFGGFGADFFGFGE8=FE,>+8@>FA8>C5E*0*>,25=;2>,5<8:>4CBEGCFEEF5/7*=9*8E*/))**1;FCA6.;(@57+++498+().6<=*)3*)9704?(1),3>)692)1:(.(828().692,2(4))).43),4))-**0(3(455)130)4)).
@M06628:26:000000000-CRM2J:1:1101:22110:15759 2:N:0:113
TAACCTTGCGGCCGTACTCCCCAGGCGGTCAACTTAGTGCGTTAGCTGCGCCACCCACGACTCAAGGTCACAGACGGCTAGTTGACATCGTTTACGGCGTGGACTACCAGGGTATCTAATCCTGTTTGCTCCCCACGCTTTCGTGCCTCAGTGTCAGTATTTGTCCAGGTAGCCGCCTTCGCCACTGATGTTCCTTCCAATCTCTACGCATTTCACCGCTACACTGGAAATTCCACTACCCTCTACAATACTCTAGTTTGCCAGTTCAAAATGCATTTCC
+
FFGGGGGGGGGGGGGGGGGGGGGGGGGGGGGGGGGGGGGGGGGGGGGGGGGGGGGGGGGGGGGGGGGGGGGGGGGGGGGGGGGGGGGGGGGGGGGGGGGGGGGGGGGGGGGGFGGGGGGGGGGGGGGGGGGGGGGGGGGGGGGGGGGGGGGFGGGGGGGGGGGGGGGGGGGFGGGGGGGFGGGFFFGGGGGFFFFFFFFGGGGFFFFFFDFFGEFGFGFFBBFFFFFFBD<AFFFFFF?B:BFBAA9>>97AFFF9A<AAAFDFFF<AF>F=<=:+-6A<
@M06628:26:000000000-CRM2J:1:1101:22204:15766 2:N:0:113
TAACCTTGCGGCCGTACTCCCCAGGCGGTCTACTTATCGCGTTAGCTGCGCCACTAAAGATAAAATCCCCAACGGCTAGTAGACATCGTTTACGGCGTGGACTACCAGGGTATCTAATCCTGTTTGCTCCCCACGCTTTCGCACCTCAGTGTCAGTATCGGTCCAGGGTGTCGCCTTCGCCACTGATGTTCCTTCCTATATCTACGCATTTCACCGCCACACAGGAAATTCCACACCCCTCTACCGTACTCTATCCTGCCAGTATCGGGTGCAATTCCAAA
+
GGGGGGGGGGGGGGGGGGGGGGGGGGGGGGGGGGGGGGGGGGGGGGGGGGGGGGGGGGGGGGGGFGGGGGGGGGGGEGGGGFGGGGGGGCFGGGGGGGGGGGGGGGGGGGGGGGGGGGGGGGGGGGGGGGGGGGDGGGGGGGEEG>CCFFGGGFGGGGGGGG>CFDDDEGGFGGGCGGGFGGGFF*;CGGGFFEFFFFFG7<C?AF>6@DFFGABDE<0::?FFF:<B<64<2<3?1;02<F29<168::AF))67<BFFF039?:2>(4=3:*<+54)).
@M06628:26:000000000-CRM2J:1:1101:8377:15791 2:N:0:113
TAACCTTGCGGCCGTACTCCCCAGGCGGTCAACTTAGTGCGTTAGCTGCGCCACCCACGACTCAAGGTCACAGACGGCTAGTTGACATCGTTTACGGCGTGGACTACCAGGGTATCTAATCCTGTTTGCTCCCCACGCTTTCGTGCCTCAGTGTCAGTATTTGTCCAGGTAGCCGCCTTCGCCACTGATGTTCCTTCCAATCTCTACGCATTTCACCGCTACACTGGAAATTCCACTACCCTCTACAATACTCTACTTTGCCAGTTTCAAATGCATTTCCA
+
GGGFGGGGGGGGGGGGGGGGGGGGGGGGGGCFFGGGGFGGGGGGGGGGGGGGGGGGGGGGGGGGGGGFGGGGGGGGGGDGFFFGGGGGGGGGFGGGGGCFGGGGGGGGGGGEGG?F9FGGGGAFGEGGFGGF:BCGDGGCGGGGGGGCFGGGGC,,:?;FG9CGGGFFGG7?F>5EC=D=EDGADFGG=CGCFEFEFFAFC*=7@+9=7(:DC<6CF36(-9??1)887)6<ABDFFB>?628124<)-68-)6-)-6A<>76<FG)).)2*-*<+652<)
@M06628:26:000000000-CRM2J:1:1101:8359:15799 2:N:0:113
TAACCTTGCGGCCGTACTCCCCAGGCGGTCAACTTAGTGCGTTAGCTGCGCCACCCACGACTCAAGGTCACAGACGGCTAGTTGACATCGTTTACGGCGTGGACTACCAGGGTATCTAATCCTGTTTGCTCCCCACGCTTTCGTGCCTCAGTGTCAGTATTTGTCCAGGTAGCCGCCTTCGCCACTGATGTTCCTTCCAATCTCTACGCATTTCACCGCTACACTGGAAATTCCACTACCCTCTACAATACTCTAGTTTGCCAGTTCAAAATGCAGTTCC
+
GGGGGGGGGGGGGGGGGGGGGGGGGGGGGGGGGGGGGGGGGGGGGGGGGGGGGGGGGGGGGGGGGGGGGGGGGGGGGGGGGGGGGGGGGGGGGGGGGGGGGGGGGGGGGGGGGGGGGGGGGGGGGGGGFGGGGGGGGGGGGGGGGGGFGGGEGFGGGGGGGGGFDGGGGGGFGGEGGGGFGGGFFFGC@+@FFFFFFFF>DGGFFFE;@?FEGEFGFG>F9B<FFF<?BFFFFAFFFFBFB2:7<AA<A<BADFB<>>AFFAAFFGFBFF:*)8<+6<AA
@M06628:26:000000000-CRM2J:1:1101:27610:15809 2:N:0:113
TAACCTTGCGGCCGTACTCCCCAGGCGGTCAACTTAGTGCGTTAGCTGCGCTACCCACGTCTCAAGGACACAGACAGCTAGTTGACATCGTTTACGGCGTGGACTACCAGGGTATCTAATCCTGTTCGCTCCCCACGCTTTCGTACCTCAGCGTCAGTATTTGTCCAGGTGGCCGCCTTCGCCACTGATGTTCCTTCCAATCTCTACGCATTTCACCGCTACACTGGAAATTCCACCACCCCCTACAATACTCTAGACTACCATTTCGAAATGCAGTTCCG
+
GGGGGGGGGGGGGGFGGGGGGGGGGGGGGGGGGGGGGGFGGGGGGGGGGGGGGGGGGGGGGGGGFGGGGGGGGGGGGGGGGGGGGGGGGGGGGGGGGGGGGGGGGGGGGGGGGGCGGGGGFGGFGGGDGEGGGGFGGGGGGGGGCGGGGGGGGCEGGGGGGGGGGGGF6?1>7CEGCGGAEGGFEFGCFFGFFFFFFDFCFGGFFAE09;?FG?EGFC>F96??634:FA9AFA><B?::BFF9?B:7<224<<2))6:<?()**2:0:7A>BFF+6<)4(
@M06628:26:000000000-CRM2J:1:1101:23752:15839 2:N:0:113
TAACCTTGCGGCCGTACTCCCCAGGCGGTCAACTTAGTGCGTTAGCTGCGCCACCCACGACTCAAGGTCACAGACGGCTAGTTGACATCGTTTACGGCGTGGACTACCAGGGTATCTAATCCTGTTTGCTCCCCACGCTTTCGTGCCTCAGTGTCAGTATTTGTCCAGGTAGCCGCCTTCGCCACTGATGTTCCTTCCAATCTCTACGCATTTCACCGCTACACTGGAAATTCCACTACCCTCTACAATACTCTAGTTTGCCAGTTCAACATGACGTTCC
+
GGGGGGGGGGDGGGGGGGGGGGGGGGGGGGGGGGGGAGGGGGGGGGGGGGGBFGGGGGGGGGG<FFGGGGGGFGGGGGGGGGGGDGGGGGGGGGGGGGGGGGGFD@<FEGGDFGGFFGGGFGGGGGGGGECFGGCGGDGEGFEC8FCBFGDGFGGGCGGGGGGGGGGGGGDFFFDCE5?F5<DFFFGGG9F=C?AEFFFGCD?CFFED@6(8>??DBD>>>F?FFFF?FFBBB>44:4:??)31<>D26406<>2)..<44A>FFG>BF)372*+*,4:?
@M06628:26:000000000-CRM2J:1:1101:5417:15869 2:N:0:113
TAACCTTGCGGCCGTACTCCCCAGGCGGTCAACTTAGTGCGTTAGCTGCGCTACCCACGTCTCAAGGACACAGACAGCTAGTTGACATCGTTTACGGCGTGGACTACCAGGGTATCTAATCCTGTTCGCTCCCCACGCTTTCGTACCTCAGCGTCAGTATTTGTCCAGGTGGCCGCCTTCGCCACTGATGTTCCTTCCAATCTCTACGCATTTCACCGCTACACTGGAAATTCCACCACCCTCTACAATACTCTAGACTACCAGTTCGAAATGCAGTTCC
+
GGGGGGGGGGGGGGGGGGGGGGGGGGGGGGGGGGGGGGGGGGGGGGGGGGGGGGGGGGGGGGGGGGGGGGGGGGGGGGGGGGGGGGGGGGGGGGGGGGGGGGGGGGGGGGGGFFGGGGGGGGGGGGFGGGGGGGGGGGGDFGDGGGGGDFGFGEGGGGGGGGGFEGFFFGGFGGGDGGGFFGGDFFGGGGGFFFFFFFF7CEEFFFF@BFF@GFFGFCB9>F?FFF??FAA<FAFBF?6?B668>A2<D2)6>ABD2>52712:9CAFFFE:<=@FF<<>
@M06628:26:000000000-CRM2J:1:1101:15236:15879 2:N:0:113
TAATCTTGCGACCGTACTCCCCAGGCGGTCTACTTAACGCGTTAGCTCCGAAAGCCACGGCTCAAGGCCACAACCTCCAAGTAGACATCGTTTACGGCGTGGACTACCAGGGTATCTAATCCTGTTTGCTCCCCACGCTTTCGCATCTGAGTGTCAGTGTCTGTCCAGGGGGCCGCCTTCGCCACTGGTATTCCTTCAGATCTCTACGCATTTCACCGCTACACCTGAAATTCTACCCCCCTCTACAGCACTCTAGTTCACCAGTTTCAAATGCAGTTCCA
+
GGGGGGGGGGGGGGGGGGGGGGGGGGGGGGGGGGGGGGGGGGGGGGGGGGGGGFGFGGGGGGGGGGGGGGGGGGGGGGGGGGGGGGGGGGGGGGGGGGGGGGGGGGGGGGGGGGFGGGGGGGGGGGGGGGGGGEGGGGGGGGGGGGGFFFGGGGGGGGGGGGGGGGGGGGGEGGGGGGGFFDDFEFGGGGGFFEFFFFFDFFGFFFAFFFFBGAFGFGFFFBFFF?FF?D>FAF<AF:?FBFFFFFA271::BFF9<<<<>D>)9CDDAACFABFCA9:45
@M06628:26:000000000-CRM2J:1:1101:25166:15884 2:N:0:113
TAATCTTGCGACCGTACTCCCCAGGCGGTCTACTTAACGCGTTAGCTCCGAAAGCCACGGCTCAAGGCCACAACCTCCAAGTAGACATCGTTTACGGCGTGGACTACCAGGGTATCTAATCCTGTTTGCTCCCCACGCTTTCGCATCTGAGTGTCAGTGTCTGTCCAGGGGGCCGCCTTCGCCACTGGTATTCCTTCAGATCTCTACGCATTTCACCGCTACACCTGAAATTCTACCCCCCTCTACAGCACTCTAGTTCACCAGTTTCAAATGCATTTCCG
+
GFGGGGGGGGGGGGGGGGGGGGGGGGGGGGGGGGGGGGGGGGGGGGFGGGGGGGGGGGGGGGGGGGGGGGGGGGGGGGGGGGGGGGGGGGGGGGGGGGGGGGDGGGGGGGGGGGGGGGGFGGGGGGGGGEGFGGGGEGGGGGGGGGGGGGFGGGGGGGGGGGGGGGGDGGGDGGCGCECA:DGEFFGGGDGFFFFCF?@C>?9AB*.(14:3DDAG?3219BFFFF::7<45:A4<A?FBB3:?3<64:7::BAA9A4:AFF85BD>F>4C624++.46>(
@M06628:26:000000000-CRM2J:1:1101:14047:15886 2:N:0:113
TAACCTTGCGGCCGTACTCCCCAGGCGGTCAACTTAGTGCGTTAGCTGCGCCACCCACGACTCAAGGTCACAGACGGCTAGTTGACATCGTTTACGGCGTGGACTACCAGGGTATCTAATCCTGTTTGCTCCCCACGCTTTCGTGCCTCAGTGTCAGTATTTGTCCAGGTAGCCGCCTTCGCCACTGGTGTTCCTTCCAATCTCTACGCATTTCACCGCTACACTGGAAATTCCACTACCCTCTACAATACTCTAGTTTGCCAGTTCAAAATGCAGTTCCA
+
GGGGGGGGGGGGGGGGGGGGGGGGGGGGGGGGGGGGGGGGGGGGGGGGGGGGGGGGGGGGGGGGGGGGGGGGGGGGEGGGGGGGGGGGGGGGGGGGGGGGGGGGGGGGGGGGGGGGGGGGGGGGGGGGGGGGGGGGGGGGGGGGGGGGGGGGGGGGGGGGGGGGGFGF6FG>DGGGGGGFGGGFFFGGFCFDFEFFFFFFGGGFFFFFF;@FGEFFFD>>>FFF??FB:FFFBFFFFFFFFFFFFFFBBFDBFFFFA>>A>89?@C9A94EF>@F?<9>F9
@M06628:26:000000000-CRM2J:1:1101:15883:15888 2:N:0:113
TAACCTTGCGGCCGTACTCCCCAGGCGGTCTACTTATCGCGTTAGCTGCGCCACTAAAGATAAAATCCCCAACGGCTAGTAGACATCGTTTACGGCGTGGACTACCAGGGTATCTAATCCTGTTTGCTCCCCACGCTTTCGCACCTCAGTGTCAGTATCGGTCCAGGGTGTCGCCTTCGCCACTGATGTTCCTTCCTATATCTACGCATTTCACCGCTACACCGGAAATTCCACACCCCCCTACCTTACTCTAGCCTGCCAGGATCCGGTGCAATTCCAAA
+
GGGGGGGGGGDGGGGGGGGGGGGGGGGGGGGGGGGGGGGGGGGGGGGGGGGGGGGGGGGGGGGGGGGGGGGGGGGGGGGGGGGGGGGGGGGGGGGGGGGGGGGGFGGCGGEEECFGFGGGGGGGGFGGGGGGGGEGGGGGGGGGG,CCDCCC;E7FGGGD5>:EEG,CFGGFGGGCGGGEG5DFFFGF7CGAFEF@FCACCFFFFFFFFFFF7>B5>C>921((0176>F494ABFFB>(31:?:)-.4256.46342?FF7(.)0(.2(*.)9<94<)66
@M06628:26:000000000-CRM2J:1:1101:25177:15898 2:N:0:113
TAATCTTGCGACCGTACTCCCCAGGCGGTCTACTTAACGCGTTAGCTCCGAAAGCCACGGCTCAAGGCCACAACCTCCAAGTAGACATCGTTTACGGCGTGGACTACCAGGGTATCTAATCCTGTTTGCTCCCCACGCTTTCGCATCTGAGTGTCAGTGTCTGTCCAGGGGGCCGCCTTCGCCACTGGTATTCCTTCAGATCTCTACGCATTTCACCGCTACACCTGAAATTCTACCCCCCTCTACAGCACTCTAGTTCACCAGTTTCAAATGCAGTTCCG
+
GGGGGGGGGGGGGGGGGGGGGGGGGGGGGGGGGGGGGGGGGGGGGGGGGGGGGGGGGGGGGGGGGGGGGGGGGGGGGGGGGGGGGGGGGGGGGGGGGGGGGGEGGGGGGGGGGGGGGFFGGGDGGGGGGGGGGGGGCGGGGGGGGEDGFGGGGGGGGGGGGGGGGGGGGDEADGGGGGGA7DGEFFGGCEG7AEFCFFFFGGGFFFF?><BFC<>GFC>B6BFBFFFFF2A<A<ADDFFF9(4:)5A77:?:BF<4.44A<<<4FG<9A<?657+069>A,
@M06628:26:000000000-CRM2J:1:1101:26417:15900 2:N:0:113
TAATCTTGCGACCGTACTCCCCAGGCGGAATGCTTAATCCGTTAGGTGTGTCACCGAACAGTATACTGCCCGACGACTGGCATTCATCGTTTACGGTGTGGACTACCAGGGTATCTAATCCTGTTTGCTCCCCACACTTTCGTACCTCAGCGTCAGTATCGAGCCAGTGAGCCGCCTTCGCCACTGGTGTTCCTCCAAATATCTACGAATTTCACCTCTACACTTGGAATTCCACTCACCTCTCTCGAACTCTAGACTGATAGTTTTGGTGGCAGTTCCAG
+
FFGGGGGGGGGGGGGGGGGGGGGGGGGGGGGGGGGGGGGGGGGGDFGGGGGGGGGGGGGGGGGGGGGGGGGGGGGGGGGGGGGGGGGGGGGGGGGGGGGGGGGGGGGGGGGFFGGGEFGGFGGGGGGGGGGGGGGGGGGGGGGGGGGG@FGGGGGGGGGGECGGEFGGGGGFGGGGGGGFGGGFFFGGGCDFFFFFFFF7C9CEFFD@<@DFFCEGAFEEFEBFFF::A2>AA494:?:8,:?FFFF?<<?<<A44<25:AA>@FGAF9(:>:)AFFFFA>
@M06628:26:000000000-CRM2J:1:1101:15271:15912 2:N:0:113
CAATCTTGCGATCGTACTCCCCAGGTGGGACACTTATCACTTTCGCTTAGTCACTGAGATAAATCCCAACAACTAGTGTCCATCGTTTACGGCGTGGACTACCAGGGTATCTAATCCTGTTCGCTCCCCACGCTTTCGTCCATGAGCGTCAGTACATACGTAGTAGACTGCCTTCGCAATCGGTATTCTGTGTAATATCTATGCATTTCACCGCTACACTACACATTCTATCTACTTCCATATGACTCAAGTCAACCAGTATCAAAGGCAGTTCCATAGTT
+
GFGGGGGGGGGGGGGGGGGGGGGGGGGGGGGGGGGGGGGGGGGGGGGGGGGGGGGGGGGGGGGGGGGGGGGGGGGGGGGFGGGGGGGGGGGGGGGGGGGGGGGGGGGGGGGGGGGGGGGGGGCFGGGGGGGGGGGGGGGGGGGGGFGGGGGGGGGGGGGGGGGGGGGGGGGFGGGGGEDFGGGFFFGGGGGFFFFFFFFGGGGFFFFFFFFFG>@GFFFEFFFFFFCEFE?EEFEFEFE<CEE<E;?EE@@?EFEF8?:<AD<?FFFB:<EF>FF7<A76)
@M06628:26:000000000-CRM2J:1:1101:6674:15931 2:N:0:113
TAACCTTGCGGCCGTACTCCCCAGGCGGTCAACTTAGTGCGTTAGCTGCGCCACCCACGACTCAAGGTCACAGACGGCTAGTTGACATCGTTTACGGCGTGGACTACCAGGGTATCTAATCCTGTTTGCTCCCCACGCTTTCGTGCCTCAGTGTCAGTATTTGTCCAGGTAGCCGCCTTCGCCACTGATGTTCCTTCCAATCTCTACGCATTTCACCGCTACACTGGAAATTCCACTACCCTCTACTATACTCTAGTTTGCCAGTTCAAAATGCAGTTCC
+
GGGGGGGGGGGGGGGGGGGGGGGGGGGGGGGGGGGGGGGGGGGGGGGGGGGGGGGGGGGGGGGGGGGGGGGGGGGEGGGGGGGGGGGGGGGGGGGGGGGGGGGGGGGGGGGGGGGGGGGGGGGFGGGGGGGGGGGGGGGGGGGGFGGGGGGGGGGGGGGGGGFGGGGGGGGFGGGGGGDFCDGFFFGGGGGFCCCEFFF>FFE?FFE;B@FEGFFGFGFBFFF:6<??:>ABFADFF?0:?23:2ABD9><A><A6AFDAFFF?FFB462?B7BF:A<B<
@M06628:26:000000000-CRM2J:1:1101:4995:15985 2:N:0:113
TAACCTTGCGGCCGTACTCCCCAGGCGGTCAACTTAGTGCGTTAGCTGCGCCACCCACGACTCAAGGTCACAGACGGCTAGTTGACATCGTTTACGGCGTGGACTACCAGGGTATCTAATCCTGTTTGCTCCCCACGCTTTCGTGCCTCAGTGTCAGTATTTGTCCAGGTAGCCGCCTTCGCCACTGATGTTCCTTCCAATCTCTACGCATTTCACCGCTACACTGGAAATTCCACTACCCTCTACAATCCTCTAGTTTGCCAGTTCAAAATGCAGTTCC
+
GGGGGFGGGGGGGGGGGGGGGGGGGGGDFGGGGGGGGGGGGGEGGGGGGGGGGGGGGGGDGGGGEGGGGCFGGGGGGGGGGGGGGGGGGGGGGGGGGDCCEFGGGGGGGGGEGDDFGGGGGGGGGGGGGGGGGGGD7EGGGGGGGEGGGFGGGGGGGGGGGGG@FG9D:FFA>CEGEGGACDG>EFFC>FGFFEFFFFFFGGF7;AC0>;;BDE)+=*49BF)178328><<DFFA<??<?8<?ABF?2(.-.6<<AFB<B>>FFGAA<BC9<=F+6)).
@M06628:26:000000000-CRM2J:1:1101:26627:15996 2:N:0:113
TAACCTTGCGGCCGTACTCCCCAGGCGGTCAACTTAGTGCGTTAGCTGCGCCACCCACGACTCAAGGTCACAGACGGCTAGTTGACATCGTTTACGGCGTGGACTACCAGGGTATCTAATCCTGTTTGCTCCCCACGCTTTCGTGCCTCAGTGTCAGTATTTGTCCAGGTAGCCGCCTTCGCCACTGATGTTCCTTCCAATCTCTACGCATTTCACCGCTACACGGGAAATTCCACTACCCTCTACAATACTCTAGTTTGCCAGTTCAAAATGCAGTTCC
+
GGGGGGGGGGGGGGGDGGGGGGGGCGGGGGGFGGGGGGFGGGGGGGGGGGGGGGGGGGGGGGGGGGGGGGGGG<<BFEEGGGGGGGGGCFGGGGGGGGGGDF7<FFGF,>@FFGGGGGFGFGG9FFFGGGGGFGGGGGGGFFEGFCFFGGFGFFGGF;:DGGG:BFGGGGFFGF5CGGGF*:D35FDFG?CAFFFEA@FCCGCCFFE;23;DCC<GF5999>?3)1(4919>A6<454::.51:<>)5)<)-5<B2>DBFA<<4?F2-42:674+39)4<
@M06628:26:000000000-CRM2J:1:1101:26621:16012 2:N:0:113
TAACCTTGCGGCCGTACTCCCCAGGCGGTCAACTTAGTGCGTTAGCTGCGCCACCCACGACTCAAGGTCACAGACGGCTAGTTGACATCGTTTACGGCGTGGACTACCAGGGTATCTAATCCTGTTTGCTCCCCACGCTTTCGTGCCTCAGTGTCAGTATTTGTCCAGGTATCCGCCTTCGCCACTGATGTTCCTTCCAATCTCTACGCATTTCACCGCTACACTGGAAATTCCACTCCCCTCTACACTCCTCTAGTTTGCCAGTTCAAAATGCAGTTCC
+
FFFGGGGGGGGGGGGGGGGGGGGGGGGGGGGGGGGGGGGGGGGGGGGGGGGGGGGGGGGGGGGGGGGGGGGGGGGGDGGGGGGGGGGGGEGGGGGGGGGGGGGGGFGGGGGGGGGGDFGGGGGGFFGGGGFFGGGGGEGEGGGGFEFCGGGGGG@CCFDDFGGGGGCF?EF+=DEGGEDA5?C>EFGGGGGFFCFCF@F7:617A+9296?DCEEFF531(9<FFB(4?2>ABAAD>((4643,-4<()(.42)4::6546>B)0:9:<A7*)79?<56<
@M06628:26:000000000-CRM2J:1:1101:26782:16038 2:N:0:113
TAACCTTGCGGCCGTACTCCCCAGGCGGTCAACTTAGTGCGTTAGCTGCGCCACCCACGACTCAAGGTCACAGACGGCTAGTTGACATCGTTTACGGCGTGGACTACCAGGGTATCTAATCCTGTTTGCTCCCCACGCTTTCGTGCCTCAGTGTCAGTATTTGTCCAGGTAGCCGCCTTCGCCACTGATGTTCCTTCCAATCTCTACGCATTTCACCGCTACACTGGAAATTCCACTACCCTCTACAATACTCTAGTTTGCCATTTCAAAATGCAGTTCC
+
FGGGGGGGGGGGGGGGGGGGGGGGGGGGGGGGGGGGDGEFEGGGGGGGGGGGGGFEGGEGCFFGGGGGGGGGFGGGGGGGGGFDFGGGGEGGGGGGDFFGGGGGGGGGFGGGGGGGGDGGGGGGGGGGGGGGGGGEGGGGGGGG8FFDG6FFCECGGGGGGGGGG;DC8DGFGGGGGEDFFGG3AFGGGCC@CEFFF@F++=@;F6>?;;;EGE<FF5;>>B?FF?0033>AF>24<(501)4:<24))).-,6)6<A).:<4***64<A+*.*33..)6
@M06628:26:000000000-CRM2J:1:1101:20901:16045 2:N:0:113
TAATCTTGCGACCGTACTCCCCAGGCGGTCTACTTAACGCGTTAGCTCCGAGAGCCACGGCTCAAGGCCACAACCTCCAAGTAGACATCGTTTACGGCGTGGACTACCAGGGTATCTAATCCTGTTTGCTCCCCACGCTTTCGCATCTGAGTGTCAGTGTCTGTCCAGGGGGCCGCCTTCGCCACTGGTATTCCTTCAGATCTCTACGCATTTCACCGCTACACCTGAAATTCTACCCCCCTCTACAGCACTCTAGTTCACCAGTTTCAAATGCAGTTCC
+
GGGGGGGGGGGGGGGGGGGGGGGGGGGGGGGGGGGGGGGGGGGGGGGGGGGGGGGGGGGGGGGGGGGGGGGGGGGGGGGGGGGGGGGGGGGGGGGGGGGGGGGGGGFGGGGGFFGGGGGGGGGGGFGGGGGGGGGGGGGGGGGGGGGGGGGGGGFFGGGGFGFGGGGCFGGFGDGGGGGFFGGEFFGGGGFAFFFDF?F*:C<<F4A?FF6EGFFGFDFFFFFFF?BFFBB44AAFFFFF6(,4)6-42(()5<:9<9><AA?FF75>A298)7A+94<A
@M06628:26:000000000-CRM2J:1:1101:26804:16045 2:N:0:113
TAACCTTGCGGCCGTACTCCCCAGGCGGTCAACTTAGTGCGTTAGCTGCGCCACCCACGACTCAAGGTCACAGACGGCTAGTTGACATCGTTTACGGCGTGGACTACCAGGGTATCTAATCCTGTTTGCTCCCCACGCTTTCGTGCCTCAGTGTCAGTATTTGTCCAGGTAGCCGCCTTCGCCACTGATGTTCCTTCCAATCTCTACGCATTTCACCGCTACACTGGAAATTCCACTACCCCCTACACTACTCTAGTTTGTCAGTTCAAAATCCAGTTCC
+
GGGGGGGGGGEGEGGDGGGGGGGGFGGGGGGGGGGGGGGFGGGGGGGGGGGGGDFDGGGGGGGGGGGGGGGFGDGGGGGGGGGEGGGFFGDGGGGGGGGGGGDFGGGGFGGGGG?DFGDD@;AFFDDDFGGGGDFGGCEEFGGG>:CFDCCGGGGGGG7BEFFGEGFFFGGAGCGEDCCFCGG)>AGFCEGAFEFFFDACCF94AACD@F;EGFEGFG>;9>?74<B32<>FF.6<<2:,0(-,-8:(6(.6:4>95:))(..96:<AB<+*()0+))).
@M06628:26:000000000-CRM2J:1:1101:26789:16055 2:N:0:113
TAACCTTGCGGCCGTACTCCCCAGGCGGTCAACTTAGTGCGTTAGCTGCGCCACCCACGACTCAAGGTCACAGACGGCTAGTTGACATCGTTTACGGCGTGGACTACCAGGGTATCTAATCCTGTTTGCTCCCCACGCTTTCGTTCCTCGGTGTCAGTATTTGTCCAGGTAGCCTCCTTCGCCACTTATGTTCCTTCCATTTCTTACTCATTTCGCCCCTACCCTTGAAATTCCACTTCCCTCTACAATCCTGTAATTTGGCATTTCCAAAAGCACTTCC
+
FGGGGGGGGGDGGCFGGGGGGGGGGDGGCE:FGFGGFE9FGGGGGGGFFGGGGGGEGGC:>:FF@FFCFFFFF8FG7@FGGGEABF<FF@DGGGGE+=F=++>FFG8AD,:+6==DDAGFA9F,8CF8EFGFGC87@6+9EC*,3>*>F*@;:1<FCFFECFCD2>D*,?,AFG9AFG+1*2*)8;++;91:C);74/A+1+2)1;;)9)6:76(*)*.((3(,*(.509)-5<)4)),.2)4<>2<)),())).).-)))).*90))62+)()+*.).)
@M06628:26:000000000-CRM2J:1:1101:24120:16090 2:N:0:113
CATTCTTGCGAACGTACTCCCCAGGTGGGATACTTATCACTTTCGCTTAGCCACTCATCCGCCGAGGCGGACGAACAGCTAGTATCCATCGTTTACGGCGTAGACTACCAGGGTATCTAATCCTGTTCGCTACCTACGCTTTCGTCCATCAGCGTCAATATATTGTTAGTGATCTGCCTTCGCAATCGGTATTCTATGTAATATCTAAGCATTTCACCGCTACACTACATATCCTAACCACTTCACAATAATTCAAGACCTGCAGTATCAATGGCAATT
+
GGGGGGGGGGGGGGGGGGGGGGGGGGGGGGGGGGGGGGGGGGGGGGGGGGGGGGGGGGGGGGGGGGGGGGGGGGGGGGGGGGGGGGGGGGGGGGGGGGGGGGGGGGGGGGGGGGGGGGGGGGGGGGGGGGGGGGGGGGGGGGGGGGGGGGGGGGGGGGGGGGGGGGGGFGGFGGGGGFFFGGGFFFGGGGGFCEAEFCFGFF@?FFFFC@FFGC<FFGFFFFFFFFFF?AAFFFAAA<BD??<>FDFFFAAA6ADFF>??:?7?):).44CFFFFFFFF
@M06628:26:000000000-CRM2J:1:1101:14449:16093 2:N:0:113
TAACCTTGCGGCCGTACTCCCCAGGCGGTCAACTTAGTGCGTTAGCTGCGCCACCCACGACTCAAGGTCACAGACGGCTAGTTGACATCGTTTACGGCGTGGACTACCAGGGTATCTAATCCTGTTTGCTCCCCACGCTTTCGTGCCTCAGTGTCAGTATTTGTCCAGGTAGCCGCCTTCGCCACTGATGTTCCTTCCAATCTCTACGCATTTCACCGCTACACTGGAAATTCCACTACCCTCTACAATACTCTAGTTTGCCAGTTCAAAATGCATTTCC
+
GGGGGGGGGGGGDFGGGGGGGGGGGFGGGDGGGGGGFGGGGGGGGGGGGGGGGGGGGGGGGGGGGGGGGGGGGGGGGGGGGGGGGGGGGGGGGGGGGGGGGGGFGGGGGGGGGGGGGGGGGGGGGFFGGGGGGGGGGGGGGGGGCEGGFGGGGGGGGGGGGGGGGG9FGGGFGG=EGGGFFGGFFFGGGGGFFEFFFFFGGGGFFFEFFFFFGECFF5049B>?=<:?BAFF>AFFFFFBF???<BF<924A?<A>FFFFFBB4@F<>2<9?24<0)4<:
@M06628:26:000000000-CRM2J:1:1101:14012:16146 2:N:0:113
TAATCTTGCGACCGTACTCCCCAGGCGGTCTACTTAACGCGTTAGCTCCGAAAGCCACGGCTCAAGGCCACAACCTCCAAGTAGACATCGTTTACGGCGTGGACTACCAGGGTATCTAATCCTGTTTGCTCCCCACGCTTTCGCATCTGAGTGTCAGTGTCTGTCCAGGGGGCCGCCTTCGCCACTGGTATTCCTTCAGATCTCTACGCATTTCACCGCTACACCTGAAATTCTACCCCCCTCTACAGCACTCTAGTTCACCAGTTTCAAATGCAGTTCCA
+
GGGGGGGGGGGGGGGGGGGGGGGGGGGGGEGGGGGGGGGGGGGGGGCGGGGGGEFFGGGGGDEGDGGGGFGGGGGGGFGGGFGGGFGGGGGGGGGGEGGEGGGGGGGGFGGGGGGGGGGFGGFEGGFGGGGGGGGGC8CEFGGGGCDGGGCFFGGFCGGGFGCFGGGDGGG>DGGGGGGFFCDEEFGGGGGFFFFFFFF*:E7>FF9?91::F2<FFG(46>FF:1:045:4)<BFF?FFF90()-6)571)4<<AA259AA>)9C):ADF=)1<+.4<A)
@M06628:26:000000000-CRM2J:1:1101:6430:16191 2:N:0:113
CATTCTTGCGAACGTACTCCCCAGGTGGGTTACTTATCACTTTCGCTTGGCCACTCAGTACTTAATCGTACCAAACAGCTAGTAACCATCGTTTACGGCGTGGACTACCAGGGTATCTAATCCTGTTCGCTACCCACGCTTTCGTCCATCAGCGTCAATATATTGTTAGTGATCTGCCTTCGCAATTGGTATTCTATGTAATATCTAAGCATTTCACCGCTACACTACATATTCTAACCACTTCACAATAATTCAAGACTAACAGTATCAATGGCAGTGC
+
GGGGGGGGGGGGGGGGGGGGGGGGGGGGGGGGGGGGGGGGGGGGGGGGGGGGGGGGGGGGGGGGGGGGGGGGGGGGGGGGGGGFGGGGGGGGGFGGGGGGGGGGGGGGGGGGGGGGGGGGGGGGGGGGGGGGGGGGGGGGGGGGGGGGGGGGGGGGGGGGGGGGAGGD:EFACFGGFGGFGGGEBEGFGGGFAEFEFFFGFGGFFFFF?=8F@?FFFGFFFFFFFFFFFFCE??FEEFD@D@<@FFFFFEEFEFFFCAFFFFFFFGFFFDGFFFCC??B<
@M06628:26:000000000-CRM2J:1:1101:3581:16212 2:N:0:113
TAATCTTGCGACCGTACTCCCCAGGCGGTACACTTAATGTGTTAACTGCATTACTGCAAGGTCTAGCCTCACAACAACTAGTGTACATCGTTTAGGGCGTGGACTACCAGGGTATCTAATCCTGTTTGCTCCCCACGCTTTCGCGTCTCAGCGTCAATAATGTTCCAGTAGATCGCCTTCGCAATCGGTATTCCTTCTGATCTCTACGGATTTTACCCCTACACCAGAAATTCCATCTACCTCTCCCATATTCTAGATAATCAGTTTTCAAAGCATTTCAA
+
GGGGGGGGGGGGGGGGGGGGGGGGGGGGGGGGGGGGGGGGGGGGGGGGGGGGGGGGGGGGGGGGGGGGGGGGGGGGGGGGGGGGGGGGGGGGGGGDDFGGGGGGGGGGGGGGGGGGFGGGGGGGGGGGGEFGGGEEGGGEGGGGGGGGGGGGGGGGCGFGGGGGGGGGGGGFGGGGGGGFGGGEDFGGGGGFFFFFFFFC:CFCFFEB=@DFGFFGFC;?D@@@8=@@@EFFFFE<<EFC48EFF<0(<:>DFAFA2<BFAFFB=FAFF<E4A:@+6<<A<
@M06628:26:000000000-CRM2J:1:1101:25448:16219 2:N:0:113
TAACCTTGCGGCCGTACTCCCCAGGCGGTCAACTTAGTGCGTTAGCTGCGCCACTCACGTCTCAAGGACACAAACGGCTAGTTGACATCGTTTACGGCGTGGACTACCAGGGTATCTAATCCTGTTCGCTCCCCACGCTTTCGTTCCTCAGCGTCAGTATCTGTCCAGGTGGCCGCCTTCGCCACTGATGTTCCTTCCAATCTCTACGCATTTCACCGCTACACTGGAAATTCCACCACCCTCTACAGTACTCTAGTTTGCCAGTTCAAAATCCAGTTCC
+
GGGGGGGGGGGGGGGGGGGGGGGGGGGGGGGGGGGGGGGGGGGGGGGGGGGGGGGGGGGGGGGGGGGGGGGGGGGGGGGGFGGCFGGGGGGGGGGGGGGGGGGGGGGGGGGGGG8FGFGGGGFGFFGGGEGGGGGGGGGGGGGGGGGGGGGGGGGGGGG@FFGGGGFGGGGFGGGGGGG45CDDFFGFGCC8ACFFFFA@>FC)+7;3@(:BFAAFFC02(9>?*)(383<AAA2>7???<0<BAF9).69).:>BFFF<4><)9CBFF47*(0<<5-))
@M06628:26:000000000-CRM2J:1:1101:16929:16313 2:N:0:113
TAACCTTGCGGCCGTACTCCCCAGGCGGTCAACTTAGTGCGTTAGCTGCGCCACCCACGACTCAAGGTCACAGACGGCTAGTTGACATCGTTTACGGCGTGGACTACCAGGGTATCTAGTCCTGTTTGCTCCCCACGCTTTCGTGCCTCAGTGTCAGTATTTGTCCAGGTAGCCGCCTTCGCCACTGATGTTCCTTCCAATCTCTACGCATTTCACCGCTACACTGGAAATTCCACTACCCTCTACAATACTCTAGTTTGCCAGTTCAAAATGCAGTTCC
+
GGGGGGGGGGGGGGGGGGGGGGGGGGGGGGGGGGGGGGGGGGGGGGGGGGGGGGGGGGGGGGGGGGGGGGGGFGGGGGGGGGGFGGGGGGGGGGGGGGGGGGGGGGGGGGGGGGGGGFGGGGGGGGGGGGGGGGFGGGGGGGGGGGGGGGGGGGGGGGGGGGGGGGGGGGGFGGGGGGGFFGGFFFGCGGGFFFFFF@FGFGCCFFE?BFFFFFFGFGFFFF?FFFBB?FF<AABAFFBF?),:2>2<4AF<)6:)6<A<>746<DAAFD+9240+6<BD
@M06628:26:000000000-CRM2J:1:1101:25511:16315 2:N:0:113
TAACCTTGCGGCCGTACTCCCCAGGCGGTCAACTTAGTGCGTTAGCTGCGCCACCCACGACTCAAGGTCACAGACGGCTAGTTGACATCGTTTACGGCGTGGACTACCAGGGTATCTAATCCTGTTTGCTCCCCACGCTTTCGTGCCTCAGTGTCAGTATTTGTCCAGGTAGCCGCCTTCGCCACTGATGTTCCTTCCAATCTCTACGCATTTCACCGCTACACTGGAAATTCCACTACCCTCTACAATACTCTATTTTGCCAGTTCAAAATGCAGTTCC
+
FGGGGGGGGGGGGGGGGGGGGGGGGGGGGGGGGGGGGGGGGGGGGGGGGGGGGGGGGGGGGGGGGFGGGGGGGGGGGGGGGFGGGGGGGGGGGGGGDGGGGGGGGGGGCFGGGGGFGFGGFGGGGEGGGGGG?EGECEGGGGGCGGGGGGFGGC:9CF,BFFGGEGGGGG7AFGEEGGGFCCGFFFGGCFFFFFFFFFF>FFGEFAE?BD?5CCEGFC1>1;2?4>0??AF<>A<A<:0:BFB?FFA?A<:A?AB).6AA?AA6?FB24<G72=F7<>AA
@M06628:26:000000000-CRM2J:1:1101:24602:16340 2:N:0:113
TAACCTTGCGGCCGTACTCCCCAGGCGGTCAACTTAGTGCGTTAGCTGCGCCACCCACGACTCAAGGTCACAGACGGCTAGTTGACATCGTTTACGGCGTGGACTACCAGGGTATCTAATCCTGTTTGCTCCCCACGCTTTCGTGCCTCAGTGTCAGTATTTGTCCAGGTAGCCGCCTTCGCCACTGATGTTCCTTCCAATCTCTACGCATTTCACCGCTACACTGGAAATTCCACTACCCTCTACAATACTCTAGTTTGCCAGTTCAAAATGCAGTTCC
+
GFGGGGGGGGGGGGGGGGGGGGGGGGGGGGGGGGGGGGGGGGGGGGGGGGGGGGGGGGGGGGGGGGGGGGGGGGGGGGGGGGGGGGGGGGGGGGGGDGCGGDEGGGGGFGGCFGGGFGGGGGFGGGGGGGGGGGGGEGGGGGGGCEGGGGFGGFGGGGGGGGGGGGGG?F7AGGGGGGGA?GDBDFGGGGGFFFFFFFF7DG?EA+;2>;@DDEFGF307(7<<FF?:?FFFF<AAAB?FF?B<<DA446>9?A)65<><<--)00))6>?=AFG79A:A
@M06628:26:000000000-CRM2J:1:1101:20401:16408 2:N:0:113
TAACCTTGCGGCCGTACTCCCCAGGCGGTCAACTTAGTGCGTTAGCTGCGCCACCCACGACTCAAGGTCACAGACGGCTAGTTGACATCGTTTACGGCGTGGACTACCAGGGTATCTAATCCTGTTTGCTCCCCACGCTTTCGTGCCTCAGTGTCAGTATTTGTCCAGGTAGCCGCCTTCGCCACTGATGTTCCTTCCAATCTCTACGCATTTCACCGCTACACTGGAAATTCCACTACCCTCTACAATACTCTAGTTTGCCAGTTCAAAATGCATTTCC
+
FGGGGGGGGGGGGGGGGGGGGGGGGGGGGGGGGGGGGGGGGGGGGGGGGGGGGGGGGGGGGGGGGGGGGGGGGGGGGGGGGGGGGGGGGGGGGGGGGGGGGGGGGGGGGGGGGGGGGGGGGGGFGFGGGGGGGGGGGGGGGGGGGGGGGGGGGFGGGGGGGGGGGGFGGGGFGGGGGGGFGGGFFFFCGCFFFFFFFFFFGE?67A<0>?DFGFFGFD>F9>F<9>8?FA<>>A<ABFFBF263<AA?F<?AFFFBFFFFABA4?FFBFFF4-=?+:<AA
@M06628:26:000000000-CRM2J:1:1101:24587:16462 2:N:0:113
TAACCTTGCGGCCGTACTCCCCAGGCGGTCAACTTAGTGCGTTAGCTGCGCCACCCACGACTCAAGGTCACAGACGGCTAGTTGACATCGTTTACGGCGTGGACTACCAGGGTATCTAATCCTGTTTGCTCCCCACGCTTTCGTGCCTCAGTGTCAGTATGTGTCCAGGTAGCCGCCTTCGCCACTGATGTTCCTTCCAATCTCTACGCATTTCACCGCTACACTGGAAATTCCACTACCCTCTACACTACTCTAGTTTGCCAGTTCAAGATGCAGTTCC
+
EFFA9FFGGGFGGGEGCGGGGGG@DFEEFEEF,<CFGG<FFE@FGFGGG@EFGGAFGGEGGEGGFFGFEFEFFFGGGGDGFFEFGGEGGD@EFGF74CFFGGGDDFFFFFEGFA88@DG8@E;FFGGGGGAFGGGGC6CEFEECFGCA>,3@@,2,=FDG,DEDGGGG,?CAC*4::5CAADG3>FCG7@:AA5@7F8FD>C+97AC0>;DF>?5CF3(-24<B4<4::<25<A>AA?:((,,(-4:(6(44?A)5:AF>D74)<CAB>6C?4FACA4):
@M06628:26:000000000-CRM2J:1:1101:9157:16477 2:N:0:113
CATTCTTGCGAACGTACTCCCCAGGTGGGTTACTTATCACTTTCGCTTGGCCACTCAGTACTTAATCGTACCAAACAGCTAGTAACCATCGTTTACGGCGTGGACTACCAGGGTATCTAATCCTGTTCGCTACCCACGCTTTCGTCCATCAGCGTCAATATATTGTTAGTGATCTGCCTTCGCAATTGGTATTCTATGTAATATCTAAGCATTTCACCGCTACACTACATATTCTAACCACTTCACAATAATTCAAGACTAACAGTATCAATGGCAGTGC
+
GGFGGGGGGGGGGGGGGGGGGGGGGGGGGFGGGGGGGGGGGGGGDGGGGGGGGGGGGGGGGGGGGGGGGGGGGGGGGGGGGGGGGGGGFGGFFFFFGGGGGGGGGGFGGGGGGGGFGGGGGDGGFGGGGGGEGGGGGGGGGGGGGGGDFGGGGGGGGDGFGGFGGGGGGFFFGGGGFGGFGGDBFFCFFGFFFFF?F?FGFC76EFFFED=FF?EGFGD=@BFEFCEFFFFE5?CC?A?E<@AEFFFFF<EFCECCE33747:@FF>)):CFA@CF?7>B
@M06628:26:000000000-CRM2J:1:1101:11976:16537 2:N:0:113
TAATCTTGCGACCGTACTCCCCAGGCGGTCTACTTAGTGCGTTAGCTGCGCCACTAAAGTCTCAAGGACCCCAACGGCTAGTAGACATCGTTTACGGCGTGGACTACCAGGGTATCTAATCCTGTTTGCTACCCACGCTTTCGCACCTCAGTGTCAGTATTGGTCCAGTGAGTCGCCTTCGCCACTGATGTTCCTTCCTATCTCTACGCATTTCACCGCTACACAGGAAATTCCACTCACCTCTACCATACTCTAGTTCGCCAGTTTTGAATGCATTTCCA
+
C,C6C@EDC@FE:CBFFFFGFGGGGGGGEGEEACFGFGCFGFGDGDGGF@CCFFFGGGGFA<AEEFG<CFGGCGGDEGFGFA@FFGCFFFGGBFE7C:CGFC:AE<BF,FEGG8>F3=;=E;9FDGFGGGFG8F98@CGDCCCEGG*D:CFGFEC;EGAGF,2@FGG4,D:6CFDCE=5?5*75?FGF8,B6+9:CF;+1;F<?CF4=B;?5:?CF**6>6>F7=<21044:AF<4::?F08?)54<2)5:AF9>-<A>30:<:7744(39FA=+06<<>6
@M06628:26:000000000-CRM2J:1:1101:15417:16562 2:N:0:113
TAATCTTGCGACCGTACTCCCCAGGCGGAATGCTTAATCCGTTAGGTGTGACACCAACAAGCATGCTTGCTGACGTCTGGCATTCATCGTTTACGGTGTGGACTACCAGGGTATCTAATCCTGTTTGCTCCCCACACTTTCGCACCTCAGCGTCAGTATCGAGCCAGTGAGCCGCCTTCGCCACTGGTGTTCCTCCGAATATCTACGAATTTCACCTCTACACCCGGAATTCCACTCACCTCTATCGAACTCAAGACCAGGAGTTTACAAGGCAGTCCAAG
+
GFGFECGGFGFGGGGGGGGGGEGCEGGDFEFGGGGGFAEFGGGGGGFGFEGGGGGDGGGGGGGFEGGDCGEGGGGDFGGGDGCFAEFGGFFDGFGC=FGGGFG@FFGGDGEEFGEFGGGC=EGFFG88=E,@EF>+@DEGAEEGGGF==CEGCCE8@;E;ECF*CF:9E999*<;1;5CF5D95?F;:*/7A6485)5)9CCFEFF;;D@6FF3.0*;33;68()(,4;?0>A)).2(54<:))-)4-(.(.5>22?1(.((4757:4<)27:580(54))
@M06628:26:000000000-CRM2J:1:1101:6787:16592 2:N:0:113
TAATCTTGCGACCGTACTCCCCAGGCGGAATGCTTAATCCGTTAGGTGTGTCACCGAACAGTATACTGCCCGACGACTGGCATTCATCGTTTACGGTGTGGACTACCAGGGTATCTAATCCTGTTTGCTCCCCACACTTTCGTACCTCAGCGTCAGTATCGAGCCAGTGAGCCGCCTTCGCCACTGGTGTTCCTCCAAATATCTACGAATTTCACCTCTACACTTGGAATTCCACTCACCTCTCTCGAACTCTCGACTGCCAGTTTTGGTGGCAGTTCCAG
+
DGGGGGGGGGGGGEGGGGGGGGGGGGGGGGGFGGGGGGGGGGGGGGGGGGGGGGGGGGGGGGGGGGGGGGGGGGGGGFGEFFFGGGFFDGFGFFGDFGFGGGFGGGGGGGGCDFGFDGG8EGDFGFDGGGGGGGGCEFFGGGGGGGGGFGGGGGGGGGGGDF5EECFFGGCFDGEE*58;ED<DFFGFGGGFFFFD4(=CGCCEACFF<03CGFED*;)=6;;>@A:DAAF2><AABBFB??B?<<247:6AA)1)234(,42?FDA(((1.4);C662)-
@M06628:26:000000000-CRM2J:1:1101:16864:16613 2:N:0:113
TAATCTTGCGACCGTACTCCCCAGGCGGAATGCTTAATCCGTTAGGTGTGACACCAACAAGCATGCTTGCTGACGTCTGGCATTCATCGTTTACGGTGTGGACTACCAGGGTATCTAATCCTGTTTGCTCCCCACACTTTCGCACCTCAGCGTCAGTATCGAGCCAGTGAGCCGCCTTCGCCACTGGTGTTCCTCCGAATATCTACGAATTTCACCTCTACACTCGGAATTCCACCCACCGCTCCCCAACCCAAGACCAGGAGTTTCCAAGGCAGTTCCAA
+
GGGGGGGGGGGGGGGGGGGGGGGGGGGGGGGGGGGGGGGGGGGGGGGGGGGGGGGGGGGGGGGGGGGGGGGGGGGGGGGGGGGGGGGGGGGGGGGGGGGGGGGGGGGGGGGGGGGGGFGGGGGGGGGGGFGGGGGGGGGGGGGGGGGGGGGGGGGGGGGGGGGGGFGGGGGFGGGGGGGFGGGFFF*;4CGFF?@::@3>F+:5CFD@1=?6@56;68=;>3=3FF@>1??DF<<(-,44,,(((((.((((--4:<1:?-((07>).44<3(7?A)556-
@M06628:26:000000000-CRM2J:1:1101:18115:16617 2:N:0:113
TAACCTTGCGGCCGTACTCCCCAGGCGGTCTACTTAATGCGTTAGCTTTGAAAAACAGAACCGAGGTTCCGAGCTTCTAGTAGACATCGTTTACGGCGTGGACTACCGGGGTATCTAATCCCGTTTGCTCCCCACGCTTTCGTACATGAGCGTCAGTGTTGACCCAGGTGGCTGCCTTCGCCATCGGTATTCCTTCAGATCTCTACGCATTTCACCGCTACACCTGAAATTCTACCACCCTCTATCACACTCTAGTTTGCCAGTTCGAAATGCAGTTCCCA
+
GGGGGGGGGGDGGGGGGGGGGGGGGGGGGGGGGGGGGGGGGGGGGGGGGGGGGFFGGGGGGGGGEGGGGGEEGGGGGGGGGGGGGGGGGGGGGGGGGGGGGGGGGGGGGGGGGGGGGGGGGGGGFGGGGGGGGGGGGGGGGGGGGGD>FGGGGGGGGGGGGGGGGGGCEBFACDGFGCFFGD:AFEGGCFCFFFA46>F7D9EEFF19?BBFFFFD>C02;<?BFFB2<><<<99))566?B074).427::A9)6<A>DA>0F=F6(2(**)60<<4<?A
@M06628:26:000000000-CRM2J:1:1101:17293:16651 2:N:0:113
TAACCTTGCGGCCGTACTCCCCAGGCGGTCAACTTAGTGCGTTAGCTGCGCCACCCACGACTCAAGGTCACAGACGGCTAGTTGACATCGTTTACGGCGTGGACTACCAGGGTATCTAATCCTGTTTGCTCCCCACGCTTTCGTGCCTCAGTGTCAGTATTTGTCCAGGTAGCCGCCTTCGCCACTGATGTTCCTTCCAATCTCTACGCATTTCACCGCTACACTGGAAATTCCACTACCCTCTACAATACTCTAGTTTGCCAGTTCAAAATGCAGTTCC
+
GGGGGGGGGGGGGGGGGGGGGGGGGGGGGGGGGGGGGGGGGGGGGGGGGGGFGGGGGGGGGGGGGGGFGFGGGGGGGGDFFGGGGGGGGGGGGGGGGGDGGGGGGGGGGGGGED8CGGGGFGADGGGGGFGFGGGGGGGGGGGGGGGFGGGFGGGGGGGGGGGGGGFGGGGFCFGGGGGFFGDAEFFDFGGFFFFFFFFGGF:?FFEF;1?DGFFGFDBF99?:9>(8?AAFFAFFF7?B?48<7>2>>4)62<444<6<A2<497AAAAEFDFGFDB>A
@M06628:26:000000000-CRM2J:1:1101:3845:16689 2:N:0:113
TAACCTTGCGGCCGTACTCCCCAGGCGGTCAACTTAGTGCGTTAGCTGCGCCACCCACGACTCAAGGTCACAGACGGCTAGTTGACATCGTTTACGGCGTGGACTACCAGGGTATCTAATCCTGTTTGCTCCCCACGCTTTCGTGCCTCAGTGTCAGTATTTGTCCAGGTAGCCGCCTTCGCCACTGATGTTCCTTCCAATCTCTACGCATTTCACCGCTACACTGGAAATTCCACTACCCTCTACAATACTCTAGTTTGCCAGTTCAAAATGCAGTTCC
+
GGGGGGGGGGGGGGGGGGGGGGGGGGGGGGGGGGGGGGGGGGGGGGGGGGGGGGGGGGGGGGGGGGGGGGGGGGGGGGGGGGGGGGGGGGGGGGGGGGGGGGGGFGGGGGGGGGGGGGGGGGGGGGGGGGDGFEEGGGGGGGGGGGGGGGGGGGGGGGGGGGGGGGGGGGGFFGGGGGGFGGDEFFGGCCFFFFFFFFFCCFFCFFFD>@FFCEEGFGFFF>BFF??FFFFDFFDFBBFBB,4:<AA?B92<2:AAAABBA<4:@DDBFBGF2*3<6:<)
@M06628:26:000000000-CRM2J:1:1101:13335:16715 2:N:0:113
TAATCTTGCGACCGTACTCCCCAGGCGGTCTACTTAGTGCGTTAGCTGCGCCACTAAAGTCTCAAGGACCCCAACGGCTAGTAGACATCGTTTACGGCGTGGACTACCAGGGTATCTAATCCTGGTTGCTACCCACGCTTTCGCACCTCAGTGTCAGTATTGGTCCAGTGAGTCGCCTTCGCCACTGATGTTCCTTCCCATCTCTACGCATTTCACCGCTACACAGGAAATTCCACTCACCCCTACCATACCCCACTTCGCCAGTTTTGAATGCATTTCCA
+
EFGGGGGCGGGGGGGGGGGGGGGGGFEGF@6FGGGGCFDG+FGEGGGFCCEGGGG@FGFCFCFF?FC8F@FG7FGE@@FDGFFGCFBFG>AEFFGEE:FF@:FFCDFA<=CC><3=9EFEEAF98@FCDF,3@D9BFGGEGG6CGGD,>6,@ADC9FGCGG,CCFGDCC,:A:8*8?**/4:7)?F97D7FACCF<43)*;:9>6790((,876)C4*4.(-.4=13?<3):4>96)(,26((20(47),((((-(.)53((43)*--8<C*)1++).64.
@M06628:26:000000000-CRM2J:1:1101:26997:16733 2:N:0:113
TAATCTTGCGACCGTACTCCCCAGGCGGTCTACTTAACGCGTTAGCTCCGAAAGCCACGGCTCAAGGCCACAACCTCCAAGTAGACATCGTTTACGGCGTGGACTACCAGGGTATCTAATCCTGTTTGCTCCCCACGCTTTCGCATCTGAGTGTCAGTGTCTGTCCAGGGGGCCGCCTTCGCCACTGGTATTCCTTCAGATCTCTACGCATTTCACCGCTACACCTGAAATTCTACCCCCCTCTACAGCACTCTAGTTCACCAGTTTCAAATGCATTTCCG
+
GGGGGGGGGGGGGGGGGGGGGGGGGGGGGGGGGGGGGGGGGGGGGGGGGGGGGGGGGGGGGGGGGGGGGGGGGGGGGGGGGGGGGGGGGGGGGGGGGGGGGGGDGGFFFFGGFCGGGGGGGCFFGGGGGGFEGGCEGDGEGGGGGEGFF7BFGGGG?FGGGGGGGGFGGCCAGGGGGGDA=DDEEFGGG7FFACFEFFFD>GGFFFABBFFFGFDFFG9FBFFFFF?F7<FB9A>AF(39>>FFFFF0:BBFFAF):4:<AA?4@:):<<<@<6?+6<A>(
@M06628:26:000000000-CRM2J:1:1101:2625:16757 2:N:0:113
AACCTTGCGGCCGTACTCCCCAGGCGTTCAACTTAGTTCGTTAGCTGCGCCACCCACGACTCAAGGTCACAGACGGCTAGTTGACATCGTTTACGGCGTGGACTACCAGGGTATCTAATCCTGTTTGCTCCCCACGCTTTCGTGCCTCAGTGTCAGTATTTGTCCAGGTAGCCGCCTTCGCCACTGATGTTCCTTCCAATCTCTACGCATTTCACCGCTACACTGGAAATGCCACTACCCTCTACAACACTCTAGTTTGCCAGTTCAAAATGCCGTTCC
+
CC@,,=C87@@+8@FFCG,EFG,D<@,+BF,C,CA,E,C@F,:8,6CF:@:8B<:CF=+@8B<FGGCFC<FF@<F:@F@EGEF,,<CAF=FFGGGGC>F++@FGFFFAFFFD,,7E=;FGFBF3C7=FE9DF@8E7BEC6ECD>CFGGGGA@EEFFGGG:D:FFGG*:2=69;:CEE5645DB?FFGCEGFFCAEFFF7;=+/3A>(60;DCE7CF*(36:<B4<11:2<)).2<48??0<?729:)4084145462.2:>A46DBFF4C7)/+*-4(4
@M06628:26:000000000-CRM2J:1:1101:2606:16767 2:N:0:113
TAACCTTGCGGCCGTACTCCCCAGGCGGTCAACTTAGTGCGTTAGCTGCGCCACCCACGACTCAAGGTCACAGACGGCTAGTTGACATCGTTTACGGCGTGGACTACCAGGGTATCTAATCCTGTTTGCTCCCCACGCTTTCGTGCCTCAGTGTCAGTATTTGTCCAGGTAGCCGCCTTCGCCACTGATGTTCCTTCCAATCTCTACGCATTTCACCGCTACACTGGAAATTCCACTACCCTCTACAATACTCTAGTTTGCCAGTTCAAAATGCAGTTCC
+
FFGGGGGGGGGGGGGCFGGGGGGGGGGGEGGGGGGGGGFFGGGGDGFFEFGGFGGGGGGGGGGGGGGFFGGGGGGGGGGGGGGFEBFGGGGGGGCGFGGGECFGFGGGFGGGGGGGGDGGGGGGGGGGGGGGGGFEGGEGGGEGGGFCF?C<FFGGGGCF:9CFDFGGGEFFG>EGGEGFG5D>DFGGCGGFFCFFA8F7F?FEFFFF@F?EFCEGBG>FFF?BF?7?BFAADFFFDFFF????>FD?A)8<<AFFB><<A>A;FGBA>AFFABC9<<A<
@M06628:26:000000000-CRM2J:1:1101:8244:16788 2:N:0:113
TAATCTTGCGACCGTACTCCCCAGGCGGTCTACTTAACGCGTTAGCTCCGAAAGCCACGGCTCAAGGCCACAACCTCCAAGTAGACATCGTTTACGGCGTGGACTACCAGGGTATCTAATCCTGTTTGCTCCCCACGCTTTCGCATCTGAGTGTCAGTGTCTGTCCAGGGGGCCGCCTTCGCCACTGGTATTCCTTCAGATCTCTACGCATTTCACCGCTACACCTGAAATTCTACCCCCCTCTACAGCACTCTAGTTCACCAGTTTCAAATGCAGTTCCG
+
GGGGGGGGGGGGGGGGGGGGGGGGGGGGGGGGGGGGGGGGGGGGGGGGGGGGGGGGGGGGGGGGGGGGGGGGGGGGGGGGGGGGGGGGGGGGGGGGGGGGGGGGGGGGGGGGGGGGGGGGGGGGFGCCGGGGGGGGGGGGGGGGGGGGGFFFGGGGGGGGGGGGGGGFGGGFGGDGGGGFGGGFDFGGGGGFFFFFFFF7:EGFFFFFFF6BFFFGFGFF6>BFFFFBFFFFFBA>A<B>F>?BAFFF?B?0:BA66ABFFFF)9F<ADF794*<9<2>D1
@M06628:26:000000000-CRM2J:1:1101:7847:16862 2:N:0:113
TAACCTTGCGGCCGTACTCCCCAGGCGGTCAACTTAGTGCGTTAGCTGCGCCACCCACGACTCAAGGTCACAGACGGCTAGTTGACATCGTTTACGGCGTGGACTACCAGGGTATCTAATCCTGTTTGCTCCCCACGCTTTCGTGCCTCAGTGTCAGTATTTGTCCAGGTAGCCGCCTTCGCCACTGATGTTCCTTCCAATCTCTACGCATTTCACCGCTACACTGGAAATTCCACTACCCTCTACAATACTCTAGTTTGCCAGTTCAAAATGCAGTTCC
+
GGGGGGGGGGGGGGGGGGGGGGGGGGGGGGGGGGGGGGGGGGGGGGGGGGGGGGGGGGGGGGGGGGGGGGGGGGGGGGGGGGGGGGGGGGGGGGGGGGGGGGGGGGGGGGGGGGGGGFFGGGGGGGGGGGGGGGGGGGGGGGGGGGGGGGGGGGGGGGGGGGGGGGGGGGGFGGGEGGGFCGGFFFGGGGGFFEFFFFFGGGGEFFFFFFFFGFFGFGF>FBFBFFFBFFDFFFFFFFFBFBBBFFAFFFBA?>FAADFBFAF:?FBFFFEFBFCFF>FF
@M06628:26:000000000-CRM2J:1:1101:7828:16866 2:N:0:113
TAACCTTGCGGCCGTACTCCCCAGGCGGTCAACTTAGTGCGTTAGCTGCGCCACCCACGACTCAAGGTCACAGACGGCTAGTTGACATCGTTTACGGCGTGGACTACCAGGGTATCTAATCCTGTTTGCTCCCCACGCTTTCGTGCCTCAGTGTCAGTATTTGTCCAGGTAGCCGCCTTCGCCACTGATGTTCCTTCCAATCTCTACGCATTTCACCGCTACACTGGAAATTCCACTACCCTCTACAATACTCTAGTTTGCCAGTCCAAAATCCAGTTCC
+
FGGGGGGGGGGGFFGGGGGGGGGGGGGGGGGGGGGGGGGGGGGGGGGGGGGEGGGGGGGGGGGCGGGGGGGGGGGGGGGGGGGGGGGGGEGGGFGGEGEGGGGGGGGGFGGGGGGGGGFFCFGGGGGCFGEFGEFEEGGGGGGGGGGF:CFCGGGGGF7DGD,52?9;6DF4CF=CEGGF*?85A;7>CGFC8?=EFFF776F7A8>163;EGE):FG>69B??=77?B46:59AAA>?FF2312<)4<),.842<A<6)42>69*)-6):?(/+3.44-
@M06628:26:000000000-CRM2J:1:1101:17725:16875 2:N:0:113
TAATCTTGCGACCGTACTCCCCAGGCGGTCTACTTAACGCGTTAGCTCCGAAAGCCACGGCTCAAGGCCACAACCTCCAAGTAGACATCGTTTACGGCGTGGACTACCAGGGTATCTAATCCTGTTTGCTCCCCACGCTTTCGCATCTGAGTGTCAGTGTCTGTCCAGGGGGCCGCCTTCGCCACTGGTATTCCTTCAGATCTCTACGCATTTCACCGCTACACCTGAAATTCTACCCCCCTCTACAGCACTCTAGTTCACCAGTTTCAAATGCAGTTCCG
+
GGGGGGGGGGGGGGGGGGGGGGGGGGGGGGGGGGGGGGGGGGGGGGFGGGGGGGGFGGGGGGGGGGGGGGGGGGGGGGGGGGGGGGGGGGGGGGGGGGGGGGGGGGGGGGGGG?FGGGGGGFFGGGGGGGGGGGGGGEGGGGGGGGGGGGGGGGGGGGGGGGGGGGGGGGG>DGGGGGGFCDC5BFGCFGGFFFFFFFFDGGFDFFAFFBFEGAAGFGFFFFFFFFFFFFFFBBFFF??FBFFB2<B0:<F??ADF:9ADFFFFFG<AAAFFFFG?>4:A(
@M06628:26:000000000-CRM2J:1:1101:2323:16913 2:N:0:113
TAACCTTGCGGCCGTACTCCCCAGGCGGTCTACTTATCGCGTTAGCTTCGCTACTCACGGATTAAATCCACAAACAGCTAGTAGACAGCGTTTACGGTGTGGACTACCAGGGTATCTAATCCTGTTCGCTACCCACACTTTCGCACATGAGCGTCAGTTACTGACCAGGGAGTCGCCTTCGCCACTGATGTTCCTCCAGATATCTACGCATTTCACCGCTACACCTGGAATTCCACTCCCCTCTCCAAAACTCTAGCCTGCCAGTTCTAAATGCAATTCC
+
GGGGGGGGGGGGGGGGGGGGGGGGGGGGGGGGGGGGGGGGGGGGGGGGGGGGGGGGGGGGGGGGGGGGGGGGGGGFGGGGGGGGGGGFGGGGGGGGGGGGGEFGGGGGGGGGGGGGGGGGGGGGGGGGGGGGGGGGGGGGGGGGGGGGGCCFDCGGGGGGGGGGGGGGGGFFGGGGGGGFGGG4?FGGGGGFFECEA8ACDGGC7AEF@D@FFFFGFGFF>BB????1::BFF<9<<<FBFFF7:140<B?:2:A<DFFFF<:6@CBFB2AFB=C+4)->
@M06628:26:000000000-CRM2J:1:1101:21017:16924 2:N:0:113
TAACCTTGCGGCCGTACTCCCCAGGCGGTCAACTTAGTGCGTTAGCTGCGCCACCCACGACTCAAGGTCACAGACGGCTAGTTGACATCGTTTACGGCGTGGACTACCAGGGTATCTAATCCTGTTTGCTCCCCACGCTTTCGTGCCTCAGTGTCAGTATTTGTCCAGGTAGCCGCCTTCGCCACTGATGTTCCTTCCAATCTCTACGCATTTCACCGCTACACTGGAAATTCCACTACCCTCTACAATACTCTAGTTTGCCAGTTCAAAATGCAGTTCC
+
GGGGGGGGGGGGGGGGGGGGGGGGGGGGGGGGGGGGGGGGGGGGGGGGGGGGGGGGGGGGGGGGGGGGGGGGGGGDGGGGGGGGGGGGGGGGGGGGGGGEGGGGCFFGGGGGGGFFGGGGGGGGFGGGGGGGGG88BEGGGGGGGGGGGGG:<DFCFGGGGGGGGGGGGF?FC::CGEGFFGGFDFGGGGGFFFFCFDFFGGGEFF<@BFFFGFFGF<9;FFFF@>::BFFFF>BAA?:<B<3?FFF2992)4>FAA><<AFB@FGF4>>CBBFF7-645
@M06628:26:000000000-CRM2J:1:1101:14126:16926 2:N:0:113
TAATCTTGCGACCGTACTCCCCAGGCGGTCTACTTAACGCGTTAGCTCCGAAAGCCACGGCTCAAGGCCACAACCTCCAAGTAGACATCGTTTACGGCGTGGACTACCAGGGTATCTAATCCTGTTTGCTCCCCACGCTTTCGCATCTGAGTGTCAGTGTCTGTCCAGGGGGCCGCCTTCGCCACTGGTATTCCTTCAGATCTCTACGCATTTCACCGCTACACCTGAAATTCTACCCCCCTCTACAGCACTCTAGTTCACCAGTTTCAAATGCAGTTCCG
+
GGGGGGGGGGGGGGGGGGGGGGGGGGGGGGGGGGGGGGGGGGGGGGGGGGGGGGGGGGGGGGGGGGGGGGGGGGGGGGGGGGGGGGGFGGGGGGGGGGGGGGGGGGGGGGGGGGGGGGGGGGGGGGGGGGGGGGGGGGGGGGGGGGGGGAFGGGGGGGGGGGGGGGGGGGGFGGGGGGGFGCGFFFGGFFGFFFFFFFF7CFGFFF<?F??EFFFGFGFBFFFF@?B?FFFFAAADABBFFFF?DFAFF0?::<ABF66:<A?>*?2<>AE79=CCBFAB(
@M06628:26:000000000-CRM2J:1:1101:2303:16928 2:N:0:113
TAACCTTGCGGCCGTACTCCCCAGGCGGTCTACTTATCGCGTTAGCTTCGCTACTCACGGATTAAATCCACAAACAGCTAGTAGACAGCGTTTACGGTGTGGACTACCAGGGTATCTAATCCTGTTCGCTACCCACACTTTCGCACATGAGCGTCAGTTACTGACCAGGGAGTCGCCTTCGCCACTGATGTTCCTCCAGATATCTACGCATTTCACCGCTACACCTGGAATTCCACTCCCCTCTCCAAAACTCTAGCCTGCCAGTTCTAAATGCAATTAC
+
EFGGGGGGGGGGGGGGEGFDFGGFGGGGEGDFGFFGGFGGGGGGFDGG<FFGGGFFGGGD@FEFG<FFF9FGFGFEFEFGGGGFFFG:FGGGDDFEEGGFFEFFGGGGGGGGG?,EFGGGGFGGGGGGGGCGG@D8EEGGF78EGGGGGGFGGEGGGGGGGGGGGGG4E>FF>FECE=94C456B?FFDFGFF3AC45=FGG7971;6((6>DEEG4DBB69??4:BB:03?4<B967?6?(3(3:FBF(,4,<4<A?F?F?0/7:66))01:60<>)4<
@M06628:26:000000000-CRM2J:1:1101:2319:16937 2:N:0:113
TAACCTTGCGGCCGTACTCCCCAGGCGGTCTACTTATCGCGTTAGCTTCGCTACTCACGGATTAAATCCACAAACAGCTAGTAGACATCGTTTACGGTGTGGACTACCAGGGTATCTAATCCTGTTCGCTACCCACACTTTCGCACATGAGCGTCAGTTACTGACCAGGGAGTCGCCTTCGCCACTGATGTTCCTTCAGATCTCTACGCATTTCACCGCTACACCTGGAATTCCACTCCCCTCTCCAAAACTCTAGCCTGCCAGTTCTAAATGCAATTCC
+
FGGGGGGGGGGGGGGGGGGGGGGDGGGGDGDGGGGGFEGEGGGGGGG9FGGEGGFGGGG>CC:FGEFCGGGGCGGFGGGGGGFFGGD,FFGGGFCGGEEGGGGGGGGGGGGGGGG8FEFGCFG<DECGGG>EF@EG7CGGGGG@7B+E3<@E58CGGGGCFGG,DFCDGD5@CGGGGGGFFDGEAA<*::FFFFF)A<F7F+AEFFF1((6=DF?GFGB299<B?::28><7A92>2:B??B?(3(5(6::??>AA).6:BBF?FGFDF2+/)/026254
@M06628:26:000000000-CRM2J:1:1101:21007:16941 2:N:0:113
TAACCTTGCGGCCGTACTCCCCAGGCGGTCAACTTAGTGCGTTAGCTGCGCCACCCACGACTCAAGGTCACAGACGGCTAGTTGACATCGTTTACGGCGTGGACTACCAGGGTATCTAATCCTGTTTGCTCCCCACGCTTTCGTGCCTCAGTGTCAGTATTTGTCCAGGTAGCCGCCTTCGCCACTGATGTTCCTTCCACTCTCCACGCATTTCACCGCTACACTGGAAATTCCACTACCCTCTACAATACTCTAGTTTGCACTTTCAAAATGGAGTTCC
+
CCEA@<CC<F+@@FCFGGDFGGG7FF@F7@,@C6CFGGFGD@,6B<FGGEGC>:EGGCGCF,45:CFF<?EGGGGCCG7C8EBFD9<F,?A=FEGFD@CEGDCDF<FFFG::>F,=CEG:EGGGGGF69FGE+C6B<@EEGF543F?E7,62>EFFGGFECGFCGGC4EB9?88=C7/5?*97))2>F:<D7@<FFF;1++224)1(63(;)745:FDBB9F?0=?BB?FDBFAA2A((4321(-).))))-,6)-6>B)5))*):2)-4+*5*+*.:A4
@M06628:26:000000000-CRM2J:1:1101:3428:16944 2:N:0:113
TAACCTTGCGGCCGTACTCCCCAGGCGGTCAACTTAGTGCGTTAGCTGCGCCACCCACGACTCAAGGTCACAGACGGCTAGTTGACATCGTTTACGGCGTGGACTACCAGGGTATCTAATCCTGTTTGCTCCCCACGCTTTCGTGCCTCAGTGTCAGTATTTGTCCAGGTAGCCGCCTTCGCCACTGATGTTCCTTCCAATCGCTACGCATTTCACCGCTAAACTGGAAATTCCACTACCCTCTACAATACTCTAGTTTTCCAGTTCACAATGCAGTTCC
+
FFGG9FGGGGGGGGGGGGGGGGG@FGGGGGGGGGGGGGGGGGGEGGEGGEFCCGGFGGGGGGGGGGGFFGFFEFGEEEGGGGGGGFGGGGGGGGGGEGEGGDFFFGGGGGGG8DEGGFGGGGEFFEDFFFAEGEFB@EEE>FEC:FGAF,?=DFFGGGF;EGGGFGGCGGFAF85EGGDFCDG>>FGGGCC=AEFFF@6@F?*4=B>7(68@:AAGF3;>0().6<0<:2<<A2:A<(84:4<:.<:?FB?))444>)5-44:FFC<6)4F44)++.54:
@M06628:26:000000000-CRM2J:1:1101:29025:16948 2:N:0:113
TAACCTTGCGGCCGTACTCCCCAGGCGGTCAACTTAGTGCGTTAGCTGCGCCACCCACGACTCAAGGTCACAGACGGCTAGTTGACATCGTTTACGGCGTGGACTACCAGGGTATCTAATCCTGTTTGCTCCCCACGCTTTCGTGCCTCAGTGTCAGTATTTGTCCAGGTAGCCGCCTTCGCCACTGATGTTCCTTCCAATCTCTACGCATTTCACCGCTACCCTGGAAATTCCACTACCCTCTTCACTACTCTAGTTTGCCAGTTCACAATGCCGTTCC
+
GGFGGGGGGGCGGGGGGGGGGGGGGGGGGG@FGGGGGGGGGGGGGGGGGGGGGGFCGEGEGEEFFFF,ECGAEGFEGG7?D?FGDGF;ECFGGD<+FE:@FG+<<=<F8,@FFD8=,=EFCFF<DEF8@=B>FGF8FD8EGF*@8<C,3,,@:2,>D?,6DFGFCFCFFCF>?F5:C5?FCCDBFF<;:9FFFE6CFFF:;CE4@8;?F<DDGEC7AG>921(3*32:?FFA)644).48?)1().-)))5:)445<4)6<>4?FD)6)6?*4)+24:(4
@M06628:26:000000000-CRM2J:1:1101:28165:16979 2:N:0:113
TAATCTTGCGACCGTACTCCCCAGGCGGTCTACTTAACGCGTTAGCTCCGAAAGCCACGGCTCAAGGCCACAACCTCCAAGTAGACATCGTTTACGGCGTGGACTACCAGGGTATCTAATCCTGTTTGCTCCCCACGCTTTCGCATCTGAGTGTCAGTGTCTGTCCAGGGGGCCGCCTTCGCCACTGGTATTCCTTCAGATCTCTACGCATTTCACCGCTACACCTGAAATTCTACCCCCCTCTACAGCACTCTAGTTCACCAGTTTCAAATTCAGTTCCG
+
FFGGGGGGGGGGGGGGGGGGGGGEGGGGFGGGGGGGGGGGGGGGGGFGGGGGGGGGGGGGGGGGGGGGGGGGGGGGGGGGGGGGGGGGCCFFGGGGGGGGGGGGGGGGGGGGDGFFDFFGGAFFGGGGGGGGGGGDGGGGGGGGG7?FGAFGGGGGGGGGGGGGCGG>CCGDDGGGGGDFGGGEA)CFCAGFFFFFFFFGGFGFFFF?FFFFF><FFGFBBB>::?(.).66<BDFF089>9?1<AA?BBB?04A)64:25<<77:)<<29=)99?A4AF(
@M06628:26:000000000-CRM2J:1:1101:19189:17015 2:N:0:113
TAATCTTGCGACCGTACTCCCCAGGCGGAATGCTTAATCCGTTAGGTGTGTCACCGAACAGTATACTGCCCGACGACTGGCATTCATCGTTTACGGTGTGGACTACCAGGGTATCTAATCCTGTTTGCTCCCCACACTTTCGTACCTCAGCGTCAGTATCGAGCCAGTGAGCCGCCTTCGCCACTGTTTTTCCTCCAAATATCTACGAATTTCACCTCTACACTTGGAATTCTACTCACCTCTCCCGAACTCCAGACTGTTAGTTTTTGAGGCAGTTCCAA
+
FGGGGGGGGGGDGGGGGGGGGGGGGGGGGGC@FFGGCGAFGGGG@,FF@FGGGGGGGGG:CE9@9F99EE<CE::=+8F8FFE?<FGCF?@FGGGGF@FBEFEEEF@EEGEFGGGG,@D,D=FGGFGGGGGGG@E8CBGFG>@8:<9B,@,@EEEGGGFFDFG5EFG;,,=A?DGE77C)A7DDFA+++296*)1/=(;CGGG3CF?D7013;C?7**)7;41-0)).-)3A)6.-.64(.4<1(.349>B202,)22:.)-)9*?)(((28()*0.)...
@M06628:26:000000000-CRM2J:1:1101:18000:17028 2:N:0:113
TAATCTTGCGACCGTACTCCCCAGGCGGTCTACTTAACGCGTTAGCTCCGAAAGCCACGGCTCAGGCCACAACCTCCAAGTAGACATCGTTTACGGCGTGGACTACCAGGGTATCTAATCCTGTTTGCTCCCCACGCTTTCGCATCTGAGTGTCAGTGTCTGTCCAGGGGGCCGCCTTCGCCACTGGTATTCCTTCAGATCTCTACGCATTTCACCGCTACACCTGAAATTCTACCCCCCTCTACAGCACTCTAGTTCACCAGTTTCAAATGCAGTTCCGA
+
FGGGGGGGGGGGGGGGGGGGGGGGGGGG@CGGGGGGGGGGGGGGGGGGGGDGGGGGGGGGGGGGGGGGGGGGGGFGGGGGGGGGGGGGGGGGGGGGGGGGGGGGGGGGGGGGGGGGGGGGGGGGGGGGGGGGGGGGGDGGGGGGEGGGGGFGGGGFGFGGGGGGGGG4C8CAGCDEGGGFGGGFFFGF+=CFFEFFFFF7FCFAFFFB??BFFFDC5C>FFBFFFFF?DFFFFF<B?FBFFFFFADFFFFFFA2<5<BBDA3?FB*:2<<:99@C<:BFFF
@M06628:26:000000000-CRM2J:1:1101:8647:17040 2:N:0:113
TAATCTTGCGACCGTACTCCCCAGGCGGTCTACTTAGTGCGTTAGCTGCGCCACTAAGATCTCAAGGATCCCAACGGCTAGTAGACATCGTTTACGGCGTGGACTACCAGGGTATCTAATCCTGTTTGCTCCCCACGCTTTCGCACCTCAGCGTCAGTGTCAGCCCAGACAGTCGCCTTCGCCACTGGTGTTCCTTCTAATATCTACGCATTTCACCGCTACACTAGAAATTCCACTATCCTCTGCTGCACTCTAGTCACACAGTTTTGAAAGCAGTTCCA
+
GGGGGGGGGGGGGGGGGGGGGGGGGGGGGGGGGGGGGGGGGGGGGGGGGGGGGGGGGGGGGGGGGGGGGGGGGGGGGGGGGGGGGGGGGGGGGGGGGGGGGGGGGGGGGGGGGGGGGGGGGGGGGGGGGGGGGGGGGGGGGGGGGGGGGGGGGGGGGGGG@EGGFGGGCF>)?FGGGGDACGGFFFGGFFGFAEFFFEFGGFEEFFFFFFFFGFFGFD>F>62178>A<-6<A<:<AFAB752::4537(4684>).:)))8:FFGDA(1?B6F8*64)<)
@M06628:26:000000000-CRM2J:1:1101:26877:17078 2:N:0:113
TAACCTTGCGGCCGTACTCCCCAGGCGGTCAACTTAGTGCGTTAGCTGCGCCACCCACGACTCAAGGTCACAGACGGCTAGTTGACATCGTTTACGGCGTGGACTACCAGGGTATCTAATCCTGTTTGCTCCCCACGCTTTCGTGCCTCAGTGTCAGTATTTGTCCAGGTAGCCGCCTTCGCCACTGATGTTCCTTCCAATCTCTACGCATTTCACCGCTACACTGGAAATTCCACTACCCTCTACAATACTCTAGTTTGCCAGTTCAAAATGCATTTCC
+
GGGGGGGGGGGGGGGGGGGGGGGGGGGGGGGGGGGGGGGGGGGGGGGGGGGGGGGGGGGGGGGGGGGGGGGGGGGGGGGGGGGGGGGGGGGGGGGGGGGGGGGGGGGGGGGGFGGGGGFGGGGGGGGGGGGGGGGGGGGGGGGGFGGGGGGGGGGGGGGGGGGGGGGGGGGFG>CEGGGFGDDAFFGFFFGFFFFFFFF:@:+6CFFFF@DFFEFGAC04>B?FFFFFFFFA9<BFFB?:?72.2<9,69:A>A9)-4<4:><6@><<BF795@F+:9:<
@M06628:26:000000000-CRM2J:1:1101:23687:17103 2:N:0:113
TAACCTTGCGGCCGTACTCCCCAGGCGGTCTACTTATCGCGTTAGCTTCGCTACTCACGGATTAAATCCACAAACAGCTAGTAGACAGCGTTTACGGTGTGGACTACCAGGGTATCTAATCCTGTTCGCTACCCACACTTTCGCACATGAGCGTCAGTTACTGACCAGGGAGTCGCCTTCGCCACTGATGTTCCTCCAGATATCTACGCATTTCACCGCTACACCTGGAATTCCACTCCCCTCTCCAAAACTCTATCCTTCCAGTTCTAAATGCAATTCC
+
FFFGFFGGGGGGGGEGGGGGGGGGGGGGGEGGGGGGGGGGGGGGGGGGGGGDGGGGGGGGGDGFGGGGGGGGGGGGGGGGGGEGGGGGGGGGGGGGGGCGGDFGFFCFGGGGGGFGFGGGGFFGGGGGGGGGFGGGGEGGGGGGGGGGGG?EEEGGEGCFGGGGGGFGGGCEGGGGGDD?ACDBFFGGF?F66?A>F@;FFGG3AFE?@;@>CEFGF3(39>??F?:?2(8?FF>4<??FBFFBB0)8):(.54<)-.))-4>B?DDFF)<?<4:063:6
@M06628:26:000000000-CRM2J:1:1101:27096:17150 2:N:0:113
TAACCTTGCGGCCGTACTCCCCAGGCGGTCTACTTATCGCGTTAGCTGCGCCACTAAAGATAAAATCCCCAACGGCTAGTAGACATCGTTTACGGCGTGGACTACCAGGGTATCTAATCCTGTTTGCTCCCCACGCTTTCGCACCTCAGTGTCAGTATCGGTCCAGGGTGTCGCCTTCGCCACTGATGTTCCTTCCTATATCTACGCATTTCACCGCTACACAGGAAATTCCACACCCCTCTACCGTACTCTAGCCTGCCAGTAACGGGTGCAATTCCAAG
+
FCFFD<FGGGGGGGGECGGGGFGEGGDDGGGGGGGGCGGEEGGGG,EGGEDGGGGGGG9FFGGGGF8FGGGCFGGDGGGGAFEGFFFGGGGGGG7:>:B@:,,:,BBDCG:B,CDFGGG8@FFFGGGEFG+@CEGGF8E9EEEGC@9C<@E=<>C>ECCECCC:CFFGGCEFCD=4:EFFEGDFF87C1@FAF?B3;78+1<:?@)(6?(5*::3C>GFF7B>:58?7AD4<)6:64912:<2:>9-(3().-6<4.(42).,***((-4=>)*++.)-),
@M06628:26:000000000-CRM2J:1:1101:27076:17160 2:N:0:113
TAACCTTGCGGCCGTACTCCCCAGGCGGTCTACTTATCGCGTTAGCTGCGCCACTAAAGATAAAATCCCCAACGGCTAGTAGACATCGTTTACGGCGTGGACTACCAGGGTATCTAATCCTGTTTGCTCCCCACGCTTTCGCACCTCAGTGTCAGTATCGGTCCAGGGTGTCGCCTTCGCCACTGATGTTCCTTCCTATATCTACGCATTTCACCGCTACACAGGAAATTCCACACCCCCCTACCGTACTCTAGCCTGCCAGTATCGGTTGCAATTCCAAG
+
GGGGGGGGGGGGGGGGGGGGGGGGGGGGGGGGGGGGGGGGGGGGGGGGGGGGGDGGGGGGGGGGGGGGGGGGGGGGGGGGGGGGGGGGGGGGGGGGGGGGEGGGFGGGGGFGGGGGGGGGGGGGGGGGGCFGGGGGGGGGGGGGD7?6@FGG:FFGGFGGGGGGGGGGGGGFGGGGGGGFGGGFFFGGGGGFFFFFFFFG>EC?FFFF?;DFGFFGFGF9?B?:@FFBF<B>>DFFFF>(,4(2<9?6<FAFFAA742:<708@?C09((*0,9C<4<<4.
@M06628:26:000000000-CRM2J:1:1101:4443:17174 2:N:0:113
TAACCTTGCGGCCGTACTCCCCAGGCGGTCTACTTATCGCGTTAGCTGCGCTACTCACGGATTAAATCCACAAACAGCTAGTAGACAGCGTTTACGGTGTGGACTACCAGGGTATCTAATCCTGTTCGCTACCCACACTTTCGCACATGAGCGTCAGTCTTTGGCCAGGGAGTCGCCTTCGCCACTGATGTTCCTTCTGATATCTACGCATTTCACCGCTACACCAGAAATTCCACTCCACTCTCCAAGACTCTAGTCTGCCAGTTCTAAATGCTATTCT
+
<F<FGGGGGGGDGCGGGGEGGGGGGGGGF@FGGGGGGGGGGGGGGGGGFEFFGGGDC,CC>FGA<FGGE<DA,E<F<FE94?CE<FEF8FGGGG,@EFGGCGAEDE,AFFGGGF?F;AFD9DFCDF=C@8@@FGG7FGFGC9:@BCC@>A@<>*1:@ECC,@CGGG6;ECE/;0CEE=DFGGG:346F=97AACFFA;;C++113:6;911>GF?CA3>1>642@:?1:3)6:ABFD(3).-..52).87())6:9<B>-:33@FC2<<):/)9++).4)
@M06628:26:000000000-CRM2J:1:1101:4575:17174 2:N:0:113
TAACCTTGCGGCCGTACTCCCCAGGCGGTCAACTTAGTGCGTTAGCTGCGCCACCCACGACTCAAGGTCACAGACGGCTAGTTGACATCGTTTACGGCGTGGACTACCAGGGTATCTAATCCTGTTTGCTCACCACGCTTTCGTGCCTCAGTGTTAGTATTTGTCCAGGTAGCCGCCTTCGCCACTGATGTTCCTTACAATCTCGACGCATTTCACCGCCACACTGGAAATTCCACTACCCGCTACATTACTGTAGTTTGCCAGTTCAAAATGCAGTTGC
+
9EFCFFGGGG@FGGGGGGGGGGF:FDEE6+6CFGGGF6,<6CFGGGG<<@@FGG,,CC@CE,?F8FF,CFC<FAFG+>BFF?9,5BCF=:+44D<C:=FCC@BCFGADFF:@6,,3C,3C6=BF<DFCF;C,@8EG+++@C,*@*3;E:,,235,7,?E>FGG:;;;DFF,;9CECCE7;77C))67712@7+.@C73A+102;);:0(,(:;<4C617(4(,:<4(:(444<<4><58:0((-(,86<2--).6<)-6-:3A)0*)6)-<*5*++.-)6
@M06628:26:000000000-CRM2J:1:1101:27721:17189 2:N:0:113
TAACCTTGCGGCCGTACTCCCCAGGCGGTCAACTTAGTGCGTTAGCTGCGCTACCCACGTCTCAAGGACACAGACAGCTAGTTGACATCGTTTACGGCGTGGACTACCAGGGTATCTAATCCTGTTCGCTCCCCACGCTTTCGTACCTCAGCGTCAGTATTTGTCCAGGTGGCCGCCTTCGCCACTGATGTTCCTTCCAATCTCTACGCATTTCACCGCTACACTGGAAATTCCACCACCCTCTACAATACTCTAGACTACAAGTTCGAAATGCAGTTCC
+
FEGFFGFGFG7@FGGGGGGGGGGGGGGGGGGGGGGGGGFGGGGGEFGGGDGGGGGGGGGFGFFGGGGFFGGGFGGGGGFGGFFFGGFGGGFGFFGEGC>FFFGGGFGGGGGGGGGGFGDGGFG9FGGGCGGE?8>EGCE7DEGGCFGEF6FGG>EDGGGGGGGGG;E4,?7?FFDCEG4FEGGF:AFDGFFFFCFFFFFC;6C?CFF?B63>FB<F?D>>>>?084:2329AFFFF:02:(80:AB<<2)86?A))).)).).9@*66<?=F>FFFA4:>
@M06628:26:000000000-CRM2J:1:1101:4554:17190 2:N:0:113
TAACCTTGCGGCCGTACTCCCCAGGCGGTCAACTTAGTGCGTTAGCTGCGCCACCAACGACTCCAGGTCCTAGACGGCTAGTTGACATCGTTTACGGCGTGGACTACCAGGGAATCTAATCCTTTTTGCTCCCCACGCTTCGGTGCCTCACGTTCAGTATTTGTCCAGGTAGCCGCCTTCGCCCCTGATTTTCCTTCCAATCTCTACGCATTTCACCGCTACACTGGAAATTCACCTACCCTCCACAATACTCTAGTTTGCAAGTTCAAAATTCAGTTCC
+
GGF9FFFGGG7F@CGGGGGGGGFGFGGG+6,:EFGEFFEFEGGFEEFD,F7FFGF,CF7CC=,,:C=F,,,C,<FFFE7+4??9,:,4,4AE==,@=C7FC++65=B<DDE@+AEF;E9DDF;,CFDEF;B>D788++BG***4*>D;>C,;,,,,2?A2D9C@,?;*:?B*;8*4:5//*91)0><F++;+7==<+(;1+29?11)6(34>7))29*4;193<4<212)-).))).:?2()(((4,(.60:))-6)-)-4).=**).)5<*(/++.).)
@M06628:26:000000000-CRM2J:1:1101:13706:17234 2:N:0:113
TAACCTTGCGGCCGTACTCCCCAGGCGGTCAACTTAGTGCGTTAGCTGCGCCACTCACGTCTCAAGGACACAAACGGCTAGTTGACATCGTTTACGGCGTGGGCTACCAGGGTATCTAATCCTGTTCGCTCCCCACGCTTTCGTTCCTCAGCGTCAGTATCTGTCCAGGTGGCCGCCTTCGCCACTGATGTTCCTTCCAATCTCTACGCATTTCACCGCTACACTGGAAATTCCACCACCCTCTACAGTACTCTAGTTTGCCAGTTCAAAATGCATTTCCA
+
GGGGGGGGGGGGGGGGGGGGGGGGGGGGGGGGGGGGGGGGGGGGGGGGGGGGGGGGGGGGGGGGGGGGGGGGGGGGGGGGGGGGGGGGGGGGGGGGGGGGGGGGGGGGGGGGGGGGGFGGGGGGGGGGGGGGGGGGGGGGGGGGGGGGGGGGGGGGGGGGGGGGGGGG?FFFFGEEEGGFGGGFFFFC:FGFFFFEFFFGGGCCFFEFF?BFGFAGF*4>>FFFFFFF?<D>DA2<76?F:038<AB2A9<DBFB4<4:-<AA)9*):<)<?>FC+.-<9.
@M06628:26:000000000-CRM2J:1:1101:18724:17305 2:N:0:113
TAACCTTGCGGCCGTACTCCCCAGGCGGTCAACTTAGTGCGTTAGCTGCGCCACCCACGACTCAAGGTCACAGACGGCTAGTTGACATCGTTTACGGCGTGGACTACCAGGGTATCTAATCCTGTTTGCTCCCCACGCTTTCGTGCCTCAGTGTCAGTATTTGTCCAGGTAGCCGCCTTCGCCACTGATGTTCCTTCCAATCTCTACGCATTTCACCGCTACACTGGAAATTCCACTACCCTCTACAATACTCTAGTTTGCCAGTTCAAAATGCAGTTCC
+
GGGGGGGGGGGGGFGGGGGGGGGGGCFGGGEGGGGGGGGGGGGGGGGGGGGGGGGGGGGGGGGGGFGFFFGGGFGDGGGGGGGGGGGGDGGGGGGGEGGGGGEGFFGG8AEEDCFFFGC=DEDGGGGGCEGGGGGGGCEGGG>CGGFGGGGFFGGCFGFGFGGGGGFGGGGFFGGD?E4FEDGBFFGGGGGAA?FFF16+;FGCFCEF1(;E7??GF302>>FFF>:7>ABAF<9BFFFFB>::)652AAFADFFFBFFFBAA4@*6:<:9*.*<9<A<<
@M06628:26:000000000-CRM2J:1:1101:17844:17346 2:N:0:113
TAATCTTGCGACCGTACTCCCCAGGCGGAATGCTTAATCCGTTAGGTGTGACACCAACAAGCATGCTTGCTGACGTCTGGCATTCATCGTTTACGGTGTGGACTACCAGGGTATCTAATCCTGTTTGCTCCCCACACTTTCGCACCTCAGCGTCAGTATCGAGCCAGTGAGCCGCCTTCGCCACTGGTGTTCCTCCGAATATCTACGAATTTCACCTCTACACTCGGAATTCCACTCACCTCTCTCGAACTCAAGACCAGGAGTTTATAAGGCAGTTCCAG
+
GGGGGGGGGGGGGGGGGGGGGGGGGGGGGGGGGGGGGGGGGGGGGGGGGGGGGGGGGGGGGGGGGGGGGGGGGGGGGGGGGGGGGGGGGGGGGGGGGGGGGGGGGGGGGGGGGGGGGGGGGGGGGGGGGGGGGGGGGGGGGGGGGGGGGGGGGGGGGGGGGGGGGGGGGFGFGGGGGGGFGGGFFFGGGGGFFEFFFF>DCGGFFFFFFFFAFFFGFGFFFFFFFFFFFFFFFFFFFFFFFFFFFFFBBFFAF?BFFBBF<0:;FGBAA9FF:FEGD<9A<
@M06628:26:000000000-CRM2J:1:1101:2523:17399 2:N:0:113
TAACCTTGCGGCCGTACTCCCCAGGCGGTCAACTTAGTGCGTTAGCTGCGCCACCCACGACTCAAGGTCACAGACGGCTAGTTGACATCGTTTACGGCGTGGACTACCAGGGTATCTAATCCTGTTTGCTCCCCACGCTTCCGTGCCTCAGTGTCAGTATTTGTCCAGGTAGCCGCCTTCGCCACTGATGTTCCTTCCAATCGCTACGCATTTCACCGCTACACTGGAAAGTCCACTACCCTCTACACTACTCTAGTTTGCCAGTTCAACATGCCCTTAC
+
EAGGGGGDCE:@6FFG7CFAFG,,,CFFEFCG<@F,:CFAFCFGEFEF,@:@:=<F7C=FGDF<=,,5,5F??,B:B+48?FE,AFFFBFFEFGAF?>48+=+AFFGEDC:C3,63@=FC,,9,3C9@FC9DCCEC:+34*33D3@9BA7B;EFGG,6,62;=D@,,*4DB?>FE8**?6:*:A;FGGC7:A+/AC+/27:E*()),32;1:CA<G*14>(777F<08?3(.5:<FF(27?)2(-64,)2:6)6))64.:<<)09>AA2)+)()+*.3)4
@M06628:26:000000000-CRM2J:1:1101:8576:17401 2:N:0:113
TAACCTTGCGGCCGTACTCCCCAGGCGGTCAACTTAGTGCGTTAGCTGCGCTACCCACGTCTCAAGGACACAGACAGCTAGTTGACATCGTTTACGGCGTGGACTACCAGGGTATCTAATCCTGTTCGCTCCCCACGCTTTCGTACCTCAGCGTCAGTATTTGTCCAGGTGGCCGCCTTCGCCACTGATGTTCCTTCCAATCTCTACGCATTTCACCGCTACACTGGAAATTCCACCACCCTCTACAATACTCTAGACTACCAGTTCGAAATGCAGTTCCG
+
GGGGGGGGGGGGGGGGGGGGGGGGGGGGGGGGGGGGGGGGGGGGGGGGGGGGGGGGGGGGGGGGGGGGGGGGGGGGGGGGGGGFGGGGGGGGGGGGGGGGGGGGGGGGGGGGFGGGGGGGFGGGGGFGGGGGGGGGGGGGGGGGGGGFGGGGGCGGGFGGGGGGGGGGGGGFGGGGGGGFGGGFFFGGDEGFFFFFFFFGGGGEFA>=@DFFFA<FFC639><?@7BFFFFFFFFFF?:?BFFFFFF?>>?FFAA59A9<BFB?FGFFFFE>AF9+.5:A(
@M06628:26:000000000-CRM2J:1:1101:21629:17403 2:N:0:113
TAACCTTGCGGCCGTACTCCCCAGGCGGTCTACTTATCGCGTTAGCTTCGCTACTCACGGATTAAATCCACAAACAGCTAGTAGACAGCGTTTACGGTGTGGACTACCAGGGTATCTAATCCTGTTCGCTACCCACACTTTCGCACATGAGCGTCAGTTACTGACCAGGGAGTCGCCTTCGCCACTGATGTTCCTCCAGATATCTACGCATTTCACCGCTACACCTGGAATTCCACTCCCCTCTCCAAAACTCTAGCCTGCCAGTTCTAAATGCAATTCC
+
GGGGGGGGGGGGGGGGGGGGGGGGGGGGGGGGGGGGGGGGGGGGGGGGGGGGGGGGGGGGGGGGGGGGFGGGGGGGGGGGGGGGGGGGGGGGGGGGGGGGGGGGGGGGGFFGGGGGGGGGGGGGGFFGGGGGGGGGGGGGGGGGGGGGEFEGGGGGGGGGGGGGGGGGGGGFGGGGGGDAGGGFFFGDCGGFFFFFFFFGGGGEFCEF0<FFFFEGFGFFFFBFF??FFFFFF26>BFFBB?F???<?DF:?<<<-42<3??FF@CABAFFF<?+248<A
@M06628:26:000000000-CRM2J:1:1101:6342:17404 2:N:0:113
TAATCTTGCGACCGTACTCCCCAGGCGGTCTACTTAACGCTTTAGCTTCGAAAGCCACGGCTCAAGGCCACAACCTCCTAGTAGTCATCGTTTACGGCGTGTACTACCAGGGTATCTAATCCTGTTTGCTCCCCCCTCTCTCGCACCTCAGCGTCATTTGCTTTCCAGGGTGCCGCCTTCACCACTGGTCTTCTTTCTGTCCTCTACTCTTATCACCTCTACACCTGATATTCTACCCCCCCCTTCACTCCTCTAGTCCACCATCTTCAACAGTAGTACCG
+
GGEGGGGGGGGCFGGGGGGGGGGGGFGG@CFGGGGG9F@F7FGFGGG99F<66+AFGCF:F7,C<CBF<FE8B7FGA?,B9:,,,C<F<494:?FG+:F@>+AFDFD8,4::A33@EF9EA,C,98@,@>E8D7+>344,@E+3**3,,4,,5**1,,25<?2,,,>=6*;?DF55E=*?,0;*.=0*;+;;7/8<73+++++/:*4))).++/)1)*/).1<?4:43))6.-)).6((4((4((.4))-(),.))))-67<B*90.))43*(*3+.)64-
@M06628:26:000000000-CRM2J:1:1101:7474:17454 2:N:0:113
TAACCTTGCGGCCGTACTCCCCAGGCGGTCTACTTATCGCGTTAGCTTCGCTACTCACGGATTAAATCCACAAACAGCTAGTAGACAGCGTTTACGGTGTGGACTACCAGGGTATCTAATCCTGTTCGCTACCCACACTTTCGCACATGAGCGTCAGTTACTGACCAGGGAGTCGCCTTCGCCACTGATGTTCCTCCAGATATCTACGCATTTCACCGCTACACCTGGAATTCCACTCCCCTCTCCAAAACTCTAGCCTGCCAGTTCTAAATGCAATTCC
+
FGGGGGGGGGGGGGGGGGGGGGGGGGGGGGGGFGGGGGGGGGGGGGGGGGGGGGGGGGGGGGGGGGGGGGGGGGGGGGGGGGGGGGGGGGGGGGGGGGGGGGGGG8FGGGGGGGGGGFGGGGGFGGGGGEGGGGGGGGGGGGGGGGGGFCEGGGGGGFFGGGGGGGGGGGGFGGGGGEGFGGGFFFGGGGGFFFFFFFF7F+=CFFFFFF;FFECGF<@B;F<?F<BFBFFFFB2A)4:?B1:1:0<B26:))-4)609?F:,9?76)-6E@2=@::3)6
@M06628:26:000000000-CRM2J:1:1101:17002:17454 2:N:0:113
TAACCTTGCGGCCGTACTCCCCAGGCGGTCAACTTAGTGCGTTAGCTGCGCCACCCACGACTCAAGGTCACAGACGGCTAGTTGACATCGTTTACGGCGTGGACTACCAGGGTATCTAATCCTGTTTGCTCCCCACGCTTTCGTGCCTCAGTGTCAGTATTTGTCCAGGTAGCCGCCTTCGCCACTGATGTTCCTTCCAATCTCTACGCATTTCACCGCTACACTGGAAATTCCACTACCCTCTACAATACTCTAGTTTGCCAGTTCAAAATGCAGTTCC
+
GGGGGGGGGGGGGGGGGGGGGGGGGGGGGGGGGGGGGGGGGGGGGGGGGGGGGGGGGGGGGGGGGGGGGGGGGGGGGGGGGGGGGGGGGGGGGGGGGGGGGGGGGGGGGGGGGFFGGGGGGGGGGGGGGGGGGGGGGGGGGGGFFGGGGGGGGGGGGGFGGGGGGGGGGGGFGGGGGGGA*:C:DFGGGGGFFFFFFFFGGGGCFFE@>?FFFEFGFGFFBB<B?D:??BDFFFFFF::??7??<DF7<4?<2<44<>AA9<A)?CAB<AFF)7<+9>AF
@M06628:26:000000000-CRM2J:1:1101:25968:17455 2:N:0:113
TAACCTTGCGGCCGTACTCCCCAGGCGGTCAACTTAGTGCGTTAGCTGCGCCACCCACGACTCAAGGTCACAGACGGCTAGTTGACATCGTTTACGGCGTGGACTACCAGGGTATCTAATCCTGTTTGCTCCCCACGCTTTCGTGCCTCAGTGTCAGTATTTGTCCAGGTAGCCGCCTTCGCCACTGATGTTCCTTCCAATCTCTACGCATTTCACCGCTACACTGGAAATTCCACTACCCTCTACAATACTCTAGTTTGCCAGTTCAAAATGCATTTCC
+
GGGGGGGGGGDGGGGGGGGGGGGGGGGGGGGGGGGGGGGGGGGGGGGGGGGGGGGGGGGGGGGGGGGGGGGGGGGGGGGGGGGGGGGGGGGGGGGGGGGGGGGGGGGGGGGGGGGGGGGGGCAFGGGGGGGGGEGCFGGGGGGGGGFFGGGGGGGGGGGGGGGFFGGGGGGFGGEGGGGFGGGFBFGGGGGCFFFFFDFGGGGFFFE?@<DFGFFGFGFFBFFF?D7<2A>4A-:AFF:BF<BF>A<3A>BFFFF2>926>7<96C9):)<924A+)6)6
@M06628:26:000000000-CRM2J:1:1101:5170:17461 2:N:0:113
TAATCTTGCGACCGTACTCCCCAGGCGGTCTACTTAACGCGTTAGCTCCGAAAGCCACGGCTCAAGGCCACAACCTCCAAGTAGACATCGTTTACGGCGTGGACTACCAGGGTATCTAATCCTGTTTGCTCCCCACGCTTTCGTATCTGAGTGTCAGTGTCTGTCCAGGGGGCCGCCTTCGCCACTGGTATTCCTTCAGATCTCTACGCATTTCACCGCTACACCTGAAATTCTACTCCCCACTACGACACTCTAGTCCACCAGTTTCAAATGCAGTTCCA
+
DDG@FFGGGGEFEGGGD<FFCEGGGEFEEB7FEFGFGGGGGGGG7DC,:BCEG7C,C,8>@@CDGGCC8FFGCGFG@F<F?FA,9EFGGGDGGGGCGDEFECE?FGFFGFDG@FCCFFGGGFF9@DF89=DBFEGDEEGGGG>,3,;F@,@CAEFGEFCFFC,5DB??,**)))/:EGDFCGDF56CCFFDA@)@)+.2+++06FBDF;<?EG<4C4C01;B?7.15(25:)-5<<))(.1(-40((((,3:<A)5<).64:1>FF<:<<<@<@C<<999)
@M06628:26:000000000-CRM2J:1:1101:25973:17473 2:N:0:113
TAACCTTGCGGCCGTACTCCCCAGGCGGTCAACTTAGTGCGTTAGCTGCGCCACCCACGACTCAAGGTCACAGACGGCTAGTTGACATCGTTTACGGCGTGGACTACCAGGGTATCTAATCCTGTTTGCTCCCCACGCTTTCGTACCTCAGTGTCAGTATTTGTCCAGGTAGCCGCCTTCGCCACTGATGTTCCTTCCAATCTCTACGCATTTCACCGCTACACTGGAAATTCCACTACCCTCTACCATACTCTAGTTTGCCAGTTCCAAATGCAGTTCC
+
GGGGGGGGGGDGGGGGGGGGGGFGGGGGGGEGFGGGCFGGGGGGGGGGGGGGGGE@F7@=CGGGGGGEC<FA?FFGGGGGGGGGF9EGGGGGGGGGGDFGGGGGGGGGEGGGGGGGFGG=D9FFGGFF=BFGCE6:CCE*>ECC,@CCFFGGFG@DFD;F@CFGGGC7CCFA4CGEGGGFFGGAAFD*;FFAA7A<;:2@GGG977CDB?DFGFFGAGF19;B:@4:FFFFDAA<9A>08?)((5<).42<)4:A<4)))-.609C<)64+/)9<+.626
@M06628:26:000000000-CRM2J:1:1101:26586:17473 2:N:0:113
TAACCTTGCGGCCGTACTCCCCAGGCGGTCTACTTATCGCGTTAGCTTCGCCACTAAGTCATTACAACCCAACGGCTAGTAGACATCGTTTACGGCGTGGACTACCAGGGTATCTAATCCTGTTTGCTCCCCACGCTTTCGCACCTCAGTGTCAGTATCAATCCAGAGTGTCGCCTTCGCCACTGATGTTCCTTCCTATATCTACGCATTTCACCGCTACACAGGAAATTCCACACTCCTCTTCCGTACTCTAGCCTGCCAGTATCGGGTGCAATTCCAAG
+
GGGFFGGGGGGGGGGGGGGGGGGGGGGGGGGGGGGGGGGGGGGGGGGGGGGGGGFGGGFGGGGGGGGGGGGGGGGGGGGFGGGGGGGGGGGGGGGGGGGGGGGGFGGGGGGGGGGGGGGGGGGGGGGGCEGGGGEGFGGFGDCEGFFGGFG;FGGEFFG@C@EDFGGGGGGFGGGGEGGFGDDAF=F@CFD7ACFFF5A:7CCCF>>DFFCFC5AGE<(4<:)2>?B:<<:49A2:12:AB4)))-41::>BBA><2:?B??)*1:4>22EFBF?F<<AF)
@M06628:26:000000000-CRM2J:1:1101:15509:17474 2:N:0:113
TAACCTTGCGGCCGTACTCCCCAGGCGGTCTACTTATCGCGTTAGCTTCGCTACTCACGGCTTAAAGCCACAAACAGCTAGTAGACAGCGTTTACGGTGTGGACTACCAGGGTATCTAATCCTGTTCGCTACCCACACTTTCGCACATGAGCGTCAGTCTTTGGCCAGGGAGTCGCCTTCGCCACTGATGTTCCTCCAGATATCTACGCATTTCACCGCTACACCTGGAATTCCACTCCCCTCTCCAAGACTCTAGTCTGCCAGTTCTAAATGACCATCC
+
GGGGGGGGGGGGGGGGGGGGGGGGGGGGGGGGGGGGGGGGGGGGGGGGGGGGGGGGGGGGGGGGGGGGGGGGGGGGGGGGGGGGGGGGGGGGGGGGGGGGGGGGGGGGGGGGGCGGGGGGGGGGGGGGGGGGGGGG@EGGGGGGGGGGGGGGGGGGGGGGGGGGGFCFGGGDDGGGGGGFGGGFFFGFGGGFFFFFFFFFGGGFFFFF@DFEGEFGFGFFFFFFFFFF:?2>A>FFFBFFF?BBFFF7??:6:<<BDFFBAD?F:CBFFFGF)6C68?>?
@M06628:26:000000000-CRM2J:1:1101:13131:17551 2:N:0:113
TAACCTTGCGGCCGTACTCCCCAGGCGGTCAACTTAGTGCGTTAGCTGCGCTACCCACGTCTCAAGGACACAGACAGCTAGTTGACATCGTTTACGGCGTGGACTACCAGGGTATCTAATCCTGTTCGCTCCCCACGCTTTCGTACCTCAGCGTCAGTATTTGTCCAGGTGGCCGCCTTCGCCACTGATGTTCCTTCCAATCTCTACGCATTTCACCGCTACACTGGAAATTCCACCACCCTCTACAATACTCTAGACTACCAGTTCGAAATGCAGTTCCG
+
GGGGGGGGGGGGGGGGGGGGGGGGGGGGGGGGGGGGGGGGGGGGGGGGGGGGGGGGGGGGGGGGGGGGGGGGGGGGGGGGGGGGGGGGGGGGGGGGGGGGGGGGGGGGGGGGGGGGGGGGGGGGGGGGGGFGGGGGGGGGGGGGGGGCGGGGGGGGGFGGGGCGFGFFC>85CFGG5*?FCDGFFFGGGGGFA<ACFFFFGFFFFFEFFFFFGFAFFDFFFFD?7?FFFFFB2<BBBBF<F1322<23964>?>)).9B<2<?6@CA:B<559=7?<2:4(
@M06628:26:000000000-CRM2J:1:1101:2700:17576 2:N:0:113
TAACCTTGCGGCCGTACTCCCCAGGCGGTCAACTTAGTGCGTTAGCTGCGCCACCCACGACTCAAGGTCACAGACGGCTAGTTGACATCGTTTACGGCGTGGACTACCAGGGTATCTAATCCTGTTTGCTCCCCACGCTTTCGTGCCTCAGTGTCAGTATTTGTCCAGGTAGCCGCCTTCGCCACTGATGTTCCTTCCAATCTCTACGCATTTCACCGCTACACTGGAAATTCCACTACCCTCTACAATACTCTAGTTTGCCAGTTCAAAATGCAGTTCC
+
GGFGGGGGGGGGGGGGGGGGGGGGGGGGEGGGGGGGGGGGGGGGGGGGGGGDGGGGGGGGGGGGGGGGGGGGGGGGGGGGGGGGGG9FGGGGGGGGGGGGGGGGGGGGGGGGFGGFGGGGGGGGGFFGGGGGGGGGGCEEGGGGGGGG@,BCFGGGGFEGFGGGGE9C6EGFGGGGGGGFGGD>DFF:FGFFFFFEFFFC>F79AF>F9;1>7?EG?D6>(4)88<BFBA2:6AA45(.3241?AA446)4<?FFDAFDDF)6)9>AA26FFA?7AA>AF
@M06628:26:000000000-CRM2J:1:1101:15349:17590 2:N:0:113
TAACCTTGCGGCCGTACTCCCCAGGCGGTCAACTTAGTGCGTTAGCTGCGCCACCCACGACTCAAGGTCACAGACGGCTAGTTGACATCGTTTACGGCGTGGACTACCAGGGTATCTAATCCTGTTTGCTCCCCACGCTTTCGTGCCTCAGTGTCAGTATTTGTCCAGGTAGCCGCCTTCGCCACTGACGTTCCTTCCAATCTCTACGCATTTCACCGCTACACTGGAAATTCCACTACCCCCTACAATACTCTAGTTTGCCAGTTCAAAATGCAGTTCC
+
GGGGGGGGGGGGGGGGGGGGGGGGGGGGGGCFGGGGGGGGGGGGGGGGGGGGGGGGGGGGGGGGGGGGGGGGGGGGGGGGGGGGGGGGGGGGGGGGGGGGGGGGGGGGGGGGGCFGGGGGGGGGGGGGGGGGGGGGEGDGGGGGGGGGGGGGGGGGGGFGGGGGGG?DFGGFGGGGGGGFGGGFFFGGGDDFF;FFFFF>DF9?@=C8>61B>>9FF<9;BFB<6?:::><DFA44:?BF:,((-4224>D-344):>AFFB2?FF><AA?4)7+9<4AF
@M06628:26:000000000-CRM2J:1:1101:15547:17628 2:N:0:113
TAATCTTGCGACCGTACTCCCCAGGCGGAATGCTTAATCCGTTAGGTGTGACACCAACAAGCATGCTTGCTGACGTCTGGCATTCATCGTTTACGGTGTGGACTACCAGGGTATCTAATCCTGTTTGCTCCCCACACTTTCGCACCTCAGCGTCAGTATCGAGCCAGTGAGCCGCCTTCGCCACTGGTGTTCCTCCGAATATCTACGAATTTCACCTCTACACTCGGAATTCCACTCACCTCTCTCGAACTCAAGACCAGGAGTTTATAAGGCAGTTCCAG
+
GGGGGGGGGGGGGGGGGGGGGGGGGGGGGGGGGGGGGGGGGGGGGGGGGGGGGGGGGGGGGGGGGGGGGGGGGGGGGGGGGGGGGGGGGGGGGGGGGGGGGGGGGGGGGGGGGGGGGGGGGGGGGGGGGGGGGGGGGGGGGGGGGGGGGGGGGGGGGGGGGGGGGGGGGGGFGGGGGGGFGGGFFFFGCFDFFEFFFF3CCFGFFFDDFFFFGFEG=FFFFEFFFFFFDFFFFFFFFFFFFBFFFFF???:B<B372<<B(,2<7DB9AFFFB48FB<AA-
@M06628:26:000000000-CRM2J:1:1101:14397:17670 2:N:0:113
TAATCTTGCGACCGTACTCCCCAGGCGGCACACTTACTGTGTTAACTGCATTACTGCTATGTCTAGCATAGCAACAACTAGTGTGCATCGTTTAGGGCGTGGACTACCAGGGTATCTAATCCTGTTTGCTCCCCACGCTTTCGCATCTCAGCGTCAATAATGTTCCAGTAGATCGCCTTCGCAATCGGTATTCCTTCTGATCTCTACGGATTTTACCCCTACACCAGAAATTCCATCTACCTCTCCCATATTCTAGGTCTGCAGTTTTGGAAGCAGTTCTA
+
GGGGGGGGGGGGGGGGGGGGGGGGGGGGGGGGGGGGGGGGGGGGGGGGGEGGGGGGGGGGGGGGGGGGGGGGGGGGGGGGGGGGGGGGGGGGGGGGGGGGGGGGGGGGGGGGGGGGGGGGGGGGGGGGGGGGGGGGGGGGGGGGGGGGFFGGGGGGGGGGGGGGGGG7FGGFGGGGGGGFGGGEFFGGGGGFFFFFFFFGGGGFFFEF??FFGFFGFGFFFFFFA@DDF@EFFFFEEF?9E3;@@BFFF?FA>BD<24<B:>>4@GAA:BFFFFF*<A>B)
@M06628:26:000000000-CRM2J:1:1101:9710:17723 2:N:0:113
TAACCTTGCGGCCGTACTCCCCAGGCGGTCAACTTAGTGCGTTAGCTGCGCCACCCACGACTCAAGGTCACAGACGGCTAGTTGACATCGTTTACGGCGTGGACTACCAGGGTATCTAATCCTGTTTGCTCCCCACGCTTTCGTGCCTCAGTGTCAGTATTTGTCCAGGTAGCCGCCTTCGCCACTGATGTTCCTTCCAATCTCTACGCATTTCACCGCTACACTGGAAATTCCACTACCCTCTACAATACTCTAGTTTGCCAGTTCAAAATGCAGTTCC
+
GGGGGGGGGGGGGGGGGGGGGGGGGGGGGGGGGGGGGGGGGGGGGGGGGGGGGGGGGGGGGGGGGGGGGGGGGGGGGGGGGGGGGGGGGGGGGGGGGGGGGGGGGGGGGGGGAFGCEEFGGGGGGGGGGGGGGGGGGGGGFGEGGGGGGGGGGGGGGGGGGGG;EGGFGGGFGGGGGGGFGGGFFFGGGDGFFFFFFFFCFGGFFFFFFDDFGEEGFD>;>FFFF?7?BBFFFFFFBB:<FFBBFFBFFFFFFBF><):4ABFF6CAFFFGFFFF?>AAA
@M06628:26:000000000-CRM2J:1:1101:23177:17765 2:N:0:113
TAACCTTGCGGCCGTACTCCCCAGGCGGACAACTTAGTGCGTTAGCTGCGCTACCCACGTCTCAAGGACACAGACAGCTAGTTGAAATCGTTTACGGGGTGTACTACCAGGGTATCTACTCCTGTTCGCTCCCCACTCTTTCGTCCACCGGCGTCAGTATTTGTCCAGGTGGCCGCCTCCGCCACTGATGTTCCTTCCAACCCATACGCATTCAACCGCTACATTGAAAATTCCACCTCCCTCTAACATCAACTAGACTACCATTTCGAAAAGAGTTTCCG
+
AFGC@FGGGG7CCGGGGGGGGGGGGFGG+6@FFGGG9E,EFGGCGGGDFGC+CBEFGGE=7,CE<CB,CEEE=FE8DF,FEE,C?,,9CCFF<=EF++8@>4,CFFFF8FC7,3,,@,,@83C,7C:+63@EGG?+,,>9FA+:*6*,,*@@C4*:92,?EF,>F,B66,,/?DE5/**)*8*.027>F?GFF?F?456+2**(0)4((-4B>)-:))(-(4<)1))..642<F224(,401:8))),)4))()())-.-((.**2)(((2),)*356<),
@M06628:26:000000000-CRM2J:1:1101:28324:17799 2:N:0:113
TAACCTTGCGGCCGTACTCCCCAGGCGGTCAACTTAGTGCGTTAGCTGCGCCACCCACGACTCAAGGTCACAGACGGCTAGTTGACATCGTTTACGGCGTGGACTACCAGGGTATCTAATCCTGTTTGCTCCCCACGCTTTCGTGCCTCAGTGTCAGTATTTGTCCAGGTAGCCGCCTTCGCCACTGATGTTCCTTCCAATCTCTACGCATTTCACCGCTACACTGGAAATTCCACTACCCTCTACAATACCTTAGTTTGCCAGTTCAAAATGCAGTTCC
+
GGGGGGGGGGDEEGGGEGGFEGGEGGGGGEGGGGGFDFFGGGGGGGGGGGGGEGGCGGGGGGGFGGGGFGGGGGGGGGGGGGGGGGGGGGG=FGGGGGGGGGGCCGGFCFGE,>B8C:DFFFGFGGFGGGFFFDFGGGBCBDEGGGGGGGGGGGEDFE:EFCFFCEC4DGGFGGGEGEGFFG<BFFGGGFGFFFFFFDC7FGGFAFE@00;B@EFGA319>FB?B3(4:A246)6).430426?FA)4<<?2)692<A>):7<6?F).6974<*036)))
@M06628:26:000000000-CRM2J:1:1101:28322:17821 2:N:0:113
TAACCTTGCGGCCGTACTCCCCAGGCGGACAACTTAGTGCGTTAGCTGTGCCACCCACGACCCAAGGTCACAGACGGCTAGTTGACATGGTTTACGGCGTGGATAACCAGGGTATCAATTCTTTTTTGCTCCCACCGCTTTGCAGCCCCACGGTCAGTATTTGTCAATGAGGCCGCCTTGGCCCCTGTGTTTCCTCCCATTTTTTACGCTTTTAACCCCTACCTCGGAAATTCACTTACCCCCTTCCACACTATAATTTGCCATTTCAAAATCAATTTCC
+
GEG9FFGGGG:FGGGGGGGGGGGGGGGG+++6CFGG,ECFGGEGG<FG6E<FGGG:F7+@+++,4:,,C<F,,99+844?9:F,5,,,,,9F,,9C7F=@F:+,,CF,=AFC,366,@,2E,,,CC+5<;AFG?,+<:CE*,,,,7***1***1**12,,,,4,@,,4B,,25****21)+00)))9**1;);51).(;++++))).(((-7*)):7*(,-,27=4?B?,<44.)))6<B7,((((,6)(3((-))).)6<))1/:-6:9+7(0<92::)
@M06628:26:000000000-CRM2J:1:1101:15120:17837 2:N:0:113
TAATCTTGCGACCGTACTCCCCAGGCGGTACACTTAATGTGTTAACTGCATTACTGCAAGGTCTAGCCTCACAACAACTAGTGTACATCGTTTAGGGCGTGGACTACCAGGGTATCTAATCCTGTTTGCTCCCCACGCTTTCGCGTCTCAGCGTCAATAATGTTCCAGTAGATCGCCTTCGCAATCGGTATTCCTTCTGATCTCTACGGATTTTACCCCTACACCAGAAATTCCATCTACCTCTCCCATCTTCTAGGTAAGCAGTTTTCAAAGCAGTTCAA
+
GFGGGGGGGGGGGGGGGGGGGGGGGGGGGGGGGGGGGGGGGGGGGGGGGEFGGGGGGGGGGGGGGGGGGGGGGGGGGGGGGGGGGGGGGGGGGGGGGGGGGGGGGGGGGGGGGGGGGGGGGGGGGGGGGGGGGGGGGGGGGFCEEGGGGGGGGGGGGGGGGGGGGGGGGGGFGGGGGGGFFGGFDFGGGGGFFFFFFFFGGGFFFFFFF9@FGFFGFGFFFFFFFFFFF3EFFFFFFFE3A;378BFFB1)6:<A4<<AA7?AF7:ADADGF2;@6<B<<9
@M06628:26:000000000-CRM2J:1:1101:24286:17926 2:N:0:113
TAATCTTGCGACCGTACTCCCCAGGCGGAATGCTTAATCCGTTAGGTGTGTCACCGAACAGTATACTGCCCGACGACTGGCATTCATCGTTTACGGTGTGGACTACCAGGGTATCTAATCCTGTTTGCTCCCCACACTTTCGTACCTCAGCGTCAGTATCGAGCCAGTGAGCCGCCTTCGCCACTGGTGTTCCTCCAAATATCTACGAATTCCCCCTCTACACTTGGAATTCCACTCGCCTCTCTCGAACTCTAGACTGATAGTTTTGGAGGCAGTTCCAG
+
CCFEGAFCFGD@CGGGFGGGGED:FFGE+7DFFGGFEEFFEDFGGGCEGDC<CF9CGG7F=CFFCGEEDCEFFDEDFGGGG<EE,9FFFCEFCDD+BFB??EG@FG<CE+@EDECA,@=EDEGEFB3EFDG78>EEGGFGGCFEGFFF,CDEGEGCEGCCC@ECCFCCGC,99CC:/:4):C9BFF<CD>5@+)8(266*;=:)1@;@(/6+;)(/)7()7<?FFF>DBF0<:2))4((41,,(..3.4(42)6).)6:))546@C900(:>0);EAAB2:
@M06628:26:000000000-CRM2J:1:1101:5799:17928 2:N:0:113
TAACCTTGCGGCCGTACTCCCCAGGCGGTCAACTTAGTGCGTTAGCTGCGCCACCCACGACTCAAGGTCACAGACGGCTAGTTGACATCGTTTACGGCGTGGACTACCAGGGTATCTAATCCTGTTTGCTCCCCACGCTTTCGTGCCTCAGTGTCAGTATTTGTCCAGGTAGCCGCCTTCGCCACTGATGTTCCTTCCAATCTCTACGCATTTCACCGCTACACTGGAAATTCCACTACCCTCTACAATACTCTAGTTTGCCAGTTCAAAATGCAGTTCC
+
FGEGGGGGGGGGGEGGGGGGGGGGGGGGGGGGGGGGGGGGGGGGGGGGGGGGGGGGGGGGGGGGGGGFFFGGGGGGGE@EGGGGGGGGGGGGGGGEEGGGGGDFEFDGFGGGCFGFFGGGGGGGGGGFEFFGGGGGGGGGGGGGGGGGGGGFFFGGGGGGGGGFGGFF?FGFFGGGGGGFGGGFFFGDGGGFF?FEFFFGFGGF=CE;@D@EGECGFD>FFB>BF?:0:<9<:4)6A?B??>?F<<<?A2?A74A6)4.4489FFGFF<AGFA4+<9:<A
@M06628:26:000000000-CRM2J:1:1101:5817:17929 2:N:0:113
TAACCTTGCGGCCGTACTCCCCAGGCGGTCAACTTAGTGCGTTAGCTGCGCCACCCACGACTCAAGGTCACAGACGGCTAGTTGACATCGTTTACGGCGTGGACTACCAGGGTATCTAATCCTGTTTGCTCCCCACGCTTTCGTGCCTCAGTGTCAGTATTTGTCCAGGTATCCGCCTTCGCCACTGATGTTCCTTCCAATCTCTACGCATTTCACCGCTACCCTGGAAATTCCACTACCCTCTACCATACTCTAGTTTGCCAGTTCAAAATTCAGTTCC
+
EEFFGGGGGGGGGCFEGGFGGGGEGGGGGGGGGGGGGGFFFGGGFFGGGGGGGGGGGGGGGGGGGGGGGGGGGGGGGGGGGGFFGGGGFGFGGGGGGGCFC7FGGGGGGGEF>FGGGGGCCFGGFGGGFAFFGEFCFEEEF7CFECCDGF,@FD,?CD,;>B7,,?DFD8=+5@EGDDDAED<>?AGG11;AFCFEF@FF7:+/@7>69?(5CCEGFC@FFF(6480232).:AA<)(.4:5:()-).)<7<>A2662<A<4)/97:A<A91./A+-62:
@M06628:26:000000000-CRM2J:1:1101:17318:17930 2:N:0:113
TAACCTTGCGGCCGTACTCCCCAGGCGGTCAACTTAGTGCGTTAGCTGCGCCACCCACGACTCAAGGTCACAGACGGCTAGTTGACATCGTTTACGGCGTGGACTACCAGGGTATCTAATCCTGTTTGCTCCCCACGCTTTCGTGCCTCAGTGTCAGTATTTGTCCAGGTAGCCGCCTTCGCCACTGATTTTCCTTCCAATCTCTACGCATTTCACCGCTACACTGGAAATTCCACTACCCTCTACAATACTTTAGTTTGCCATTTCAAAATGCCGTTCC
+
GFGFGGGGGGGECEGGFFGGGGG:FFGCGGGGGGGCGFFFGGGGGFGGGGGGGGGGGGGGGGGGGFGFFFFEFGGGGGGGFGG9DGGGGGGGGGGGG7FCFGEFFFGFGEEG8<DFFGDFFCF,CEFFGFGGGGGGGGGGGCEGGG>CFCFGGGFCCBDGGGFC;>;;CGEACG5EGDCA:CD:BFGGG7;@FFFFFDADGG?CCFFDFDFECE?FFG>24;20*,8?F>AB<A>D2:?F?)343))42),-)6<<F54AAFF**:64A<+/)1+*-487
@M06628:26:000000000-CRM2J:1:1101:25950:17950 2:N:0:113
TAACCTTGCGGCCGTACTCCCCAGGCGGTCAACTTAGTGCGTTAGCTGCGCCACCCACGACTCAAGGTCACAGACGGTTAGTTGACATCGTTTACGGCGTGGACTACCAGGGTATCTAATCCTGTTTGCTCCCCACGCTTTCGTGCCTCAGTGTCAGTATTTGTCCAGGTAGCCGCCTTCGCCACTGATGTTCCTTCCAATCTCTACGCATTTCACCGCTACACTGGAAATTCCACTACCCTCTACAATACTCTAGTTTGCCAGTTCAAAATGCAGTTCC
+
GGGFFGGGGGDGGGGGGGGGGEGEGGGGGGGGGFFGGGGGGGGGGGGGGGGGGGGGGGGGGGGGGGGDC@GGGGGGGFFGFFFGGGGGG>FGGGGGGGGFGGCFGGGGGGEGGGGC9EGFGGAGGGGGGGGGGGGGEGGCGGGGGGFGGCGGGFEGGG7;CGGFGGFGGGGF4>EEGD?4=DGFFFFGFGGCF?A<B;F7DC7?FFFF>@FDCEEGFD09;>FFFBF??A4>A9<ABFF?F2:?)6<<D92A4-<44<6):>94?CA9A4C42BF?4>>A
@M06628:26:000000000-CRM2J:1:1101:13077:17999 2:N:0:113
TAACCTTGCGGCCGTACTCCCCAGGCGGTCAACTTAGTGCGTTAGCTGCGCCACCCACGACTCAAGGTCACAGACGGCTAGTTGACATCGTTTACGGCGTGGACTACCAGGGTATCTAATCCTGTTTGCTCCCCACGCTTTCGTGCCTCAGTGTCAGTATTTGTCCAGGTAGCCGCCTTCGCCACTGATGTTCCTTCCAATCTCTACGCATTTCACCGCTACACTGGAAATTCCACTACCCTCTACAATACTCTAGTTTGCCAGTTCAAAATGCAGTTCC
+
FFGGGGGGGGEEFGGGGGGGGGGGGGGGGGGGGGGGFGGGGGGGGGGGGGGGGGGGGGGGGGEGGGGGGFGGGDFGGGGGFGGGGGGGGGGGGGGDGGGGDDC@FGG@DCGGFGGGFGGGGFFFGGEGGGDGGGGGGGGGGGGG7<>FFFGGFGGGGCFGGF@DFGFG,><AGGECEDGFGGDDEFFFGGGFC5FFF8F@FFCEFAC(62<FGCEFFG>BFFFFF?:?>-)6)<<ABFFFFFF(5<A?<<2<<<<26<A2<<96FG)).:AB2*+<ABA)
@M06628:26:000000000-CRM2J:1:1101:10554:18004 2:N:0:113
TAACCTTGCGGCCGTACTCCCCAGGCGGTCAACTTAGTGCGTTAGCTGCGCCACCCACGACTCAAGGTCACAGGCGGCTAGTTGACATCGTTTACGGCGTGGACTACCAGGGTATCTAATCCTGTTTGCTCCCCACGCTTTCGTGCCTCAGTGTCAGTATTTGTCCAGGTAGCCGCCTTCGCCACTGATGTTCCTTCCAATCTCTACGCATTTCACCGCTACACTGGAAATTCCACTACCCTCTACAATACTCTAGTTTGCCAGTTCAAAATGCAGTCCC
+
GGGGGGGGGGGGGGGGGGGGGGGGGGGGGGGGGGGGGGGGGGGGGGGGGGGGGGGGGEGGGGGGGGGGGGGGGGGGGGGGGGCEGGGGGGGGGGGGGGGGGGGGGGGGGGGGGGGGGGGGGGFFGGGGGGGGGGCEFGGGGGGGGGGGGGGGGGGGGGGGGGGGGGGFFFGFGGGGGGGFGGCEBFGGGGGFFFFFFFFFGGGFFFFFFFFFGFFGFGFFFFFFF?BB?B<<D4>A>>FFF<BFFF4>BFFFBF<6<A9AAD9FFC9AFFGF<FF+6(3:
@M06628:26:000000000-CRM2J:1:1101:22559:18047 2:N:0:113
TAACCTTGCGGCCGTACTCCCCAGGCGGTCAACTTAGTGCGTTAGCTGCGCCACTCACGTCTCAAGGACACAAACGGCTAGTTGACATCGTTTACGGCGTGGACTACCAGGGTATCTAATCCTGTTCGCTCCCCACGCTTTCGTTCCTCAGCGTCAGTATCTGTCCAAGTGGCCGCCTTCGCCACTGATGTTCCTTCCAATCTCTACGCATTTCACCGCTACACTGGAAATTCCCCCACCCTCTACAGTACTCTAGTTTGCCAGTTCAAAATGCAGTTCCA
+
FGGEEFGGGCEFGDFGGGGFGGDGCCCFGGGGGFGGEFGFGGGGCFGGGGGEFGGGGGGGGGGDFFC<CFGGGGGGGGGGCGGGFGGGGGGGDFFGFGGGGGGGFGGGEGECDEFFGGGGFGF=F9F6E@=>F7,:C68:DFCGC<FBF::,@E7E>?EDE;C;D@FG6?,?4;EC5ADF5:C5>;;:CCGFACF?F@F:DF@.:A7=9??FD<AG=C;B>>72?<:?FAF>><)37>>??2?:>F224<>2)6)..)6)274?)::<><FF2=C+6)4)5
@M06628:26:000000000-CRM2J:1:1101:19564:18058 2:N:0:113
CAATCTTGCGATCGTACTCCCCAGGTGGGACACTTATCACTTTCGCTTAGTCACTGAGATAAATCCCAACAACTAGTGTCCATCGTTTACGGCGTGGACTACCAGGGTATCTAATCCTGTTCGCTCCCCACGCTTTCGTCCATGAGCGTCAGTACATACGTAGAAGACTGCCTTCGCAATCGGTATTCTGTGTAATATCTATGCATTTCACCGCTACACTACACATTCTATCTACTTCCATATGACTCAAGTCAACCAGTATCAAAGGCAGTTCCATAGTT
+
GGGGGGGGGGGGGGGGGGGGGGGGGGGGGGGGGGGGGGGGGGGGGGGGGGGGGGGGGGGGGGGGGGGGGGGGGGGGGGGGGGGGGGGGGGGGGGGGGGGGGGGGGGGGGGGGGGGGGGGGGGGGEGGGGGGGGGGGGGGGGGGGGFGGGGGGGGGGGGGGGGFGGGGGGGGFFGGGGGGFGGGFFFGGGFGFFFFEFEFGGGFEFFEFFFFFGFFGFGDFFFFFAEFFE?CFFFFFFF<<CCCCCFFC4@EF<6?EFDFFDAABFGF7?F57<FG7<ADA6
@M06628:26:000000000-CRM2J:1:1101:18307:18077 2:N:0:113
TAACCTTGCGGCCGTACTCCCCAGGCGGTCAACTTAGTGCGTTAGCTGCGCCACCCACGACTCAAGGTCACAGACGGCTAGTTGACATCGTTTACGGCGTGGACTACCAGGGTATCTAATCCTGTTTGCTCCCCACGCTTTCGTGCCTCAGTGTCAGTATTTGTCCAGGTAGCCGCCTTCGCCACTGATGTTCCTTCCAATCTCTACGCATTTCACCGCTACACTGGAAATTCCACTACCCTCTACAATACTCTAGTTTGCCAGTTCAAAATGAAGTTCC
+
GGGGGGGGGGGGGGGGGGGGGGGGGGGGGGGGGGGGGGGGGGGGGGGGGGGGGGGGGGGGGGGGGGGGGGGGGGGGGGGGGGGGGGGGGGGGGGGGGGGGGGGGGGGGGGGGGGGGGGFGGGFFGGGGGGGGGGGGGGGGGGGGGGGGGGGGGGGFGGGGGGGGFGGDCGFFGGGGGGGFCDDBFFGDFCFFFFFFFFFCGGDEFFC0901=:?6FFG;9BF<?=?4:?DFFAAABFFF::)8?DF2<<4?A7<AABA9AAFDFFC>DB<CBBF7CAAA)
@M06628:26:000000000-CRM2J:1:1101:6921:18105 2:N:0:113
TAACCTTGCGGCCGTACTCCCCAGGCGGTCAACTTAGTGCGTTAGCTGCGCCACTCACGTCTCAAGGACACAAACGGCTAGTTGACATCGTTTACGGCGTGGACTACCAGGGTATCTAATCCTGTTCGCTCCCCACGCTTTCGTTCCTCAGCGTCAGTATCTGTCCAGGTGGCCGCCTTCGCCACTGATGTTCCTTCCAATCTCTACGCATTTCACCGCTACACTGGAAATTCCACCACCCTCTACAGTACTCTAGTTTGCCAGTTCAAAATGCAGTTCCA
+
GGGGGGGGGGGGGGGGGGGGGGGGGGGGEGGGGGGGGGGGGGGGGGGGGGGGGGGGGGGGGGGGGGGGGGGGGGGGGGGGGGGGGGGGGGGGGGGGGGGGGDGGGGFGGGGGGGGGGGGGGGGGGGGDGGFGGGGGGGGGGGGGGGGFGGGGGGGGGGGGGGGGGGGGGGGFGGGGGGGFGGGFFFGGGGGFFEFFFFFGGG@CFFFFFFFFGFFGFDB>FFFFFFBFFFFFFFFFFFFB:16:AF2:BFFFA>F>DFDAFA<)9CAADB9FBFDEB<9A5
@M06628:26:000000000-CRM2J:1:1101:25925:18105 2:N:0:113
TAACCTTGCGGCCGTACTCCCCAGGCGGTCAACTTAGTGCGTTAGCTGCGCCACCCACGACTCAAGGTCACAGACGGCTAGTTGACATCGTTTACGGCGTGGACTACCAGGGTATCTAATCCTGTTTGCTCCCCACGCTTTCGTGCCTCAGTGTCAGTATTTGTCCAGGTAGCCGCCTTCGCCACTGATGTTCCTTCCAATCTCTACGCATTTCACCGCTACACTGGAAATTCCACTACCCTCTACAATACTCTAGTTTGCCAGTTCAAAATGCATTTCC
+
GGGGGGGGGGGGGGGGGGGGGGGGGGGGGGGGGGGGGGGGGGGGGGGGGGGGGGGGGGGGGGGGGGGGGGGGGGGGGGGGGGGGGGGGGGGGGGGGGGGGGGGGGGGGCGGGFGGGGGGGGGGGGGGGGGGGGGGGGGGGGGGGFGGGGGGFDGGGGGGGGGGGGFGF6DGFFGGGGGDFGDC:>FFCCEFFFFFFF=FGGGGFFFEFFDFFGFEGFDFFFFFF@?7::<4<A929<::?<7?:2AF>D<DD?FA)5:A9A7<7?>9AAA?F2?E+69<B
@M06628:26:000000000-CRM2J:1:1101:21451:18133 2:N:0:113
TAATCTTGCGACCGTACTCCCCAGGCGGAATGCTTAATCCGTTAGGTGTGTCACCGAACAGTATACTGCCCGACGACTGGCATTCATCGTTTACGGTGTGGACTACCAGGGTATCTAATCCTGTTTGCTCCCCACACTTTCGTACCTCAGCGTCAGTATCGAGCCAGTGAGCCGCCTTCGCCACTGGTGTTCCTCCAAATATCTACGAATTTCACCTCTACACTTGGAATTCCACTCACCTCTCTCGAACTCTAGACTGATAGTTTTGGAGGCAGTTCCAG
+
GGGGGGGGGGGGGGGGGGGGGGGGGGGGGGGGGGGGGGGGGGGGGGGGGGGGGGGGGGGGGGGGGGGGGGGGGGGGGGGGGGGGGGGGGGGGGGGGGGGGGGGGGGGGGGGGGGGGGGGGGGGGGGGGGGGGGGGGGGGGGGGGGGGGGGGGGGGGGGGFGGGGGGGGGGGFGGGGGGGFGDCEF6FGGGGFFFFFFFFGGGGFFFFF?D0:@CEC*C<8CEFFF<FFFFFFA2A<B?BFF?21,<?:?FFFAABFDA?:BDAFFGA<F(:@<55CAAAB9
@M06628:26:000000000-CRM2J:1:1101:26531:18142 2:N:0:113
TAATCTTGCGACCGTACTCCCCAGGCGGAATGCTTAATCCGTTAGGTGTGTCACCGAACAGTATACTGCCCGACGACTGGCATTCATCGTTTACGGTGTGGACTACCAGGGTATCTAATCCTGTTTGCTCCCCACACTTTCGTACCTCAGCGTCAGTATCGAGCCAGTGAGCCGCCTTCGCCACTGGTGTTCCTCCAAATATCTACGAATTTCACCCCTACACTGGGAATTCCACTCACCTCTCCCGAACTCTAGACTGATAGTTTTGGAGGCGGTTCCAG
+
GGGGGGGGGGGGGGGFGGGGGGGGGGGGGGGGGGGGGGGGGGGGGGGDGGGGGGGGGGGGGGFGGGGGGGGGGGFGGGGGGFFGG,FF<?FGFGCEGGGGGGGGGFFFFGGGGGGFDFFGGF9FGGGGGGGGEEGGGGGGGGGFGGFGGGCEEGGGFGFFGGGDEFGG?FG49*@EGCC?GGDFFFC+CFD68?FFF1+:7CGEFF;D01?FCEFD):;?F:?D*,4:2?0:6>FA7(5()4.((44?>;?4:))-.<??<<AFFGFF(3?)2)2:967).
@M06628:26:000000000-CRM2J:1:1101:8300:18206 2:N:0:113
TAACCTTGCGGCCGTACTCCCCAGGCGGTCAACTTAGTGCGTTAGCTGCGCCACCCACGACTCAAGGTCACAGACGGCTAGTTGACATCGTTTACGGCGTGGACTACCAGGGTATCTAATCCTGTTTGCTCCCCACGCTTTCGTGCCTCAGTGTCAGTATTTGTCCAGGTAGCCGCCTTCGCCACTGATGTTCCTTCCAATCTCTACGCATTTCACCGCTACACTGGAAATTCCACTACCCTCTACAATACTCTAGTTTGCCAGTTCAAAATGCAGTTCC
+
C<FFGGGAEF+@FGGGECFFF@CB8C@@FGEGGGGEGGFDEFEFEF9FGGGGGG?FFE@:FBFFFFGEEEEGGF<FGGGGGGFGGGFGFDGFGFGCFEF>FE7FFGGGDFEE@F8DDGAEFE;AFDGFGGGGFCEGG6:CFFDFC@FCB14,<DFFGGEG:EGGGGGGDFC47:5CEDDA5CDDEF7F>C:1A7@CF@6;;6CEFFCD0(3:+?EGF5>6797?????FA<AB>ADFFFFF22:-:)49)))7)6<<A>AFAA6@7-:<97?AF?<>A9<
@M06628:26:000000000-CRM2J:1:1101:8282:18219 2:N:0:113
TAACCTTGCGGCCGTACTCCCCAGGCGGTCAACTTAGTGCGTTAGCTGCGCCACCCACGACTCAAGGTCACAGACGGCTAGTTGACATCGTTTACGGCGTGGCCTACCAGGGTATCTAATCCTGTTTGCTCCCCACGCTTTCGTGCCCTAGTGTCAGTATTTGTCCCGGTAGCCGCCTTCGCCACTGATGTTCCTTCCAATCTCTACGCATTTCACCGCTCCACTGGAAATCCCACTACCCCCTCCAAAACTCTAGTTTGCCCGTTCAAACTCACTTTCC
+
F@F@CCFCEF:@CFGG@FGGGEF7<FFC@F@CFFGCDE9EFGEGGDFGG7:FGGGDFBCCC7CF,C855,C5??A=7:7:9C<FFG9;<FFFFGGECECGGG+,C8F,,AFC33>E@:,,@F=>FED?,,,@FCCG+BCEE<*4@C7,,,,,,5,,=?,?2@:5DC99:EC467*=5/86=C<.:A<F7C@+;7CEF;A++0+6A1>004:D7-6F?*(-((54*54:02<)80)1(,(4:0(311:()(.,<)-6:4)-<4))09??4.3*)9++.4<<
@M06628:26:000000000-CRM2J:1:1101:20105:18258 2:N:0:113
TAACCTTGCGGCCGTACTCCCCAGGCGGTCAACTTAGTGCGTTAGGTGCGCCACCCACGACTCAAGGTCACAGACGGCTAGTTGACATCGTTTACGGCGTGGACTACCAGGGTATCTAATCCTGTTTGCTCCCCACGCTTTCGTGCCTCAGTGTCAGTATTTGTCCAGGTAGCCGCCTTCGCCACTGATGTTCCTTCCAATCTCTACGCATTTCACCGCTACACTGGAAATTCCACTACCCTCTACAATACTCTAGTTTGCCATTTCAAAATGCAGTTCC
+
GGGGGGGGGGGGGGGGGGGGGGGGGGGGGGGGGGGGGGGGGGGGGGGGGGGGGGGGGGGGGGGGGGGGGGGGGGGGGGGGGGGGGGGGGGGGGGGGGGGGGGGGGGGGGGGGGGGGGGGGGGGGGGGGGGGGGGGGGGGGGGGGGGGGGGGGGGGGGGGGGGGGGGGGGGGFGGGGGGGFGDDFEFGGGGFFFEFFFDAGFC@CFCE<F@DFFFFGFDB963,3?<::?FFFBF<DABFFB2:BF<284)443<A)<A>6<BF*=7<AAAC64B??ADAF
@M06628:26:000000000-CRM2J:1:1101:13228:18260 2:N:0:113
TAACCTTGCGGCCGTACTCCCCAGGCGGTCAACTTAGTGCGTTAGCTGCGCCACCCACGACTCAAGGTCACAGACGGCTAGTTGACATCGTTTACGGCGTGGACTACCAGGGTATCTAATCCTGTTTGCTCCCCACGCTTTCGTGCCTCAGTGTCAGTATTTGTCCAGGTAGCCGCCTTCGCCACTGATGTTCCTTCCAATCTCTACGCATTTCACCGCTACACTGGAAATTCCACTACCCTCTACAATACTCTAGTTTGCCAGTTCAAAATTCAGTTCC
+
GGGGGGGGGGGGGGGGGGGGGGGGGGGGGGGGGGGGGFEGGGGGGGGGGGGGGGGGGGGGGGGGGGGGGGGGGGGGGGGGGGGGGGGGGGGGGGGGGGGGGGGGGGGGGGGGGGGGGGGGGGGFGGGGGGGGGGFGEDEEGGGGGGGGGGGFGGGGGGGGGGGGGGDGGGGAFGGGGGGFGGGFFAGGGGGFFFFFFFFFGGFEFFED@@0AGFFGFGF;BFDF?>??:AAAADBFFFFF6230<A<BDFFFDB<AAA><<BA@FGF9AA7*(9+<:9A<
@M06628:26:000000000-CRM2J:1:1101:14068:18265 2:N:0:113
TAACCTTGCGGCCGTACTCCCCAGGCGGTCAACTTAGTGCGTTAGCTGCGCTACCCACGTCTCAAGGACACAGACAGCTAGTTGACATCGTTTACGGCGTGGACTACCAGGGTATCTAATCCTGTTCGCTCCCCACGCTTTCGTACCTCAGCGTCAGTATTTGTCCAGGTGGCCGCCTTCGCCACTGATGTTCCTTCCAATCTCTACGCATTTCACCGCTACACTGGAAATTCCACCACCCTCTACAATACTCTAGACTACCAGTTCGAAATGCAGTTCC
+
GGGGGGGGGGGGGGGGGGGGGGGGGGGGGGGGGGGGGGFGGGGGGGGGGGGGGGGGGGGGGGGGGGGGGGGGGGGGGGGFGGGGFGGGGGGGGGGGGGGGGGGGGGGGGFFGGGFGGGGGFGGGGGGGDEGGGGGGGGGGGGGGFGGCGGGGGEGGGGGGGGGGGGGFGGGFGGGGGGGFFGGDFFGGFEFAACAFFFFFFG941@C6>0(8DAFGFD(4>FFFFF7??FFA66A<?BFFF?::7<>2))8479A44-5<?:>6F75:8:E:4?9994>>
@M06628:26:000000000-CRM2J:1:1101:13221:18277 2:N:0:113
TAACCTTGCGGCCGTACTCCCCAGGCGGTCAACTTAGTGCGTTAGCTGCGCCACCCACGACTCAAGGTCACAGACGGCTAGTTGACATCGTTTACGGCGTGGACTACCAGGGTATCTAATCCTGTTTGCTCCCCACGCTTTCGTGCCTCAGTGTCAGTATTTGTCCAGGTAGCCGCCTTCGCCACTGATGTTCCTTCCAATCTCTACGCATTTCACCGCTACACTGGAAATTCCACTACCCTCTACAATACTCTAGTTTGCCAGTTCAAAATGCAGTTCC
+
FAFGGGGGGECG@FFGGGGGGGGGGGGGGDFGGGCEFGFEFGEFEFDFFGF?FGG7CFCCFCFGFGFCFEF?<FC@:>:BFGFECGGDEGDFFCGGEGCG@CFGFFEFFFFDFDGGGDEFFGFGFGGFE;>BFGFEE6*98DEGGGF>D7FGGFGGGGFCFFGCFG?98DFFF>5:5=CFGGGBDFGD>+;A7<FEF@F7@F:CFAC?FD1>DEFGFC(,292?=?<:3)<<D99BA?B::?<:BA<2:A?)8>2)6)6<A7<49:AABAFB749:).<<
@M06628:26:000000000-CRM2J:1:1101:6719:18286 2:N:0:113
TAATCTTGCGACCGTACTCCCCAGGCGGTCTACTTAGTGCGTTAGCTGCGCCACTAAAGTCTCAAGGACCCCAACGGCTAGTAGACATCGTTTACGGCGTGGACTACCAGGGTATCTAATCCTGTTTGCTACCCACGCTTTCGCACCTCAGTGTCAGTATTGGTCCAGTGAGTCGCCTTCGCCACTGATGTTCCTTCCCATCTCTACGCATTTCACCGCTACACAGGAAATTCCACTCACCTCTACCATACTCTAGTTCGCCAGTTTTGAATGCAGTTCCA
+
FFGGGGGGGGDEFEGFFGGGGGGGGGGGGGGGGGGGGGGGGGGGGGFGGGGGGGGGGGGFFGGGGGGGGGGGGGGGEGFGGFGGGGCFGGGG7DGEGGGEEGEFEFGGGDGGGGEFGGGGGGGGGGFGGGGGGGGGGCCGGFEGGGG8DCECE;EGGGDFGCGGGGGGF2CFGF>EGGDACDGFFFGFGGGFFFFEFDFFC6<CFFEDB7<FGECFF<>3;>5:F0:B:82AA6<94(4?BBFFFA<?F77>?<)-.-)(-41)0::404+9>4+AA<>A4
@M06628:26:000000000-CRM2J:1:1101:6701:18286 2:N:0:113
TAATCTTGCGACCGTACTCCCCAGGCGGTCTACTTAGTGCGTTAGCTGCGCCACTAAAGTCTCAAGGACCCCAACGGCTAGTAGACATCGTTTACGGCGTGGACTACCAGGGTATCTAATCCTGTTTGCTACCCACGCTTTCGCACCTCAGTGTCAGTATTGGTCCAGTGAGTCGCCTTCGCCACTGATGTTCCTTCCCATCTCTACGCATTTCACCGCTACACAGGAAATTCCACTCACCTCTACCATACTCTAGTTCGCCAGTTTTGAATGCAGTTCCA
+
GGGGGGGGGGGGGGGGGGGGGGGGGGGGGGGGGGGGGGGGGGGGGGGGGGGGGGGGGGGGGGGGGGGGGGGGGGGGGGGGGGFGGGGGGGGGGGGGGGGGGGGGGGGGGGGGGFGGGGFGGGGGGGGGGGGGFGFEGGGGGGGGGGGGGGGGGGGGGGGGGF6DEGGGGGGFGGGGGGGFGGDFDFGGGG@FFEFFFFFGGGGFFFC?FFDFGEFGFGFFFFB<FF:?BBAAD>AFFFFFFB?BFFA:<2:BFFF<>AAF;1356::<:?GFF?0+4:BF2
@M06628:26:000000000-CRM2J:1:1101:6707:18305 2:N:0:113
TAATCTTGCGACCGTACTCCCCAGGCGGTCTACTTAGTGCGTTAGCTGCGCCACTAAAGTCTCAAGGACCCCAACGGCTAGTAGACATCGTTTACGGCGTGGACTACCAGGGTATCTAATCCTGTTTGCTACCCACGCTTTCGCACCTCAGTGTCAGTATTGGTCCAGTGAGTCGCCTTCGCCACTGATGTTCCTTCCCATCTCTACGCATTTCACCGCTACACAGGAAATTCCACTCACCCCTACCATACTCTAGTTCGCCAGTTTTGAATGCAGTTCCA
+
GFGGGGGGGGGGGGGGGGGGGGGGGGGGGGGGGGGGGGGGGGGGGGGGGGGGGGGGGGGGGGGGGGGGGGGGGGGGGGGGGGGGGGGGGGGGGGGGGGGGGGGGGGGGFGGGGGGGFGFGGGGGGGGGGGGGGGGGGGGGGGGGGGGGGGGGGGGGGGGGGGFGGGGGGGCFGGGGGGGFGGGFFFGFDEGFFFFEF;FCDEFFFFFDBF7DFC?GFG9B143???0<?BFFFFBFF01?6(2:?BFFF7?F2).6>4)(-:6@FGDDF?GF<FC+64-6)
@M06628:26:000000000-CRM2J:1:1101:13578:18349 2:N:0:113
TAATCTTGCGACCGTACTCCCCAGGCGGTCTACTTAGTGCGTTAGCTGCGCCACTAAAGTCTCAAGGACCCCAACGGCTAGTAGACATCGTTTACGGCGTGGACTACCAGGGTATCTAATCCTGTTTGCTACCCACGCTTTCGCACCTCAGTGTCAGTATTTGTCCAGTGAGTCGCCTTCGCCACTGATGTTCCTTCCCATCTCTACGCATTTCACCGCTACACAGGAAATTCCACTCACCTCTACCAGACTCTAGTTCGCCAGTCTTGAATGCAGTTCCA
+
FEF9CFG<CFGDBFFGGGGGGGG7EFGGCEGDEFGAFGGGGG7FGEFGG7BEG7FFGGGGFDFEGGGFDFEGCCG7FD:FFFFGGGFFD=F@@FGC+FFGGG:<F<FD=FGDFGGFDFADEG9AFFDFGGGEFF3B@EGEEC8EGGGDDC><;3EFFGED:,23;F93D9C*=DCC51:?*:<;?)?F@=DFFF>?F1;7@F7);A91;7<A+<CCF<(6:@2896:12:44:6--)(..43133<2:5((5:46..5614((.0*.).6A4)1<+6<A:4
@M06628:26:000000000-CRM2J:1:1101:7470:18365 2:N:0:113
TAACCTTGCGGCCGTACTCCCCAGGCGGTCTACTTATCGCGTTAGCTTCGCTACTCACGGCTTAAAGCCACAAACAGCTAGTAGACAGCGTTTACGGTGTGGACTACCAGGGTATCTAATCCTGTTCGCTACCCACACTTTCGCACATGAGCGTCAGTCTTTGGCCAGGGAGTCGCCTTCGCCACTGATGTTCCTCCAGATATCTACGCATTTCACCGCTACACCTGGAATTCCACTCCCCTCCCCAAGACTCTAGTCTGCAAGTGCTAAATGACCATCC
+
FGGGGGGGGGGEGGGGGGGGGEEF<DCFGGGGGGGGGFGGGGCGEEFGFGFFCFGGGGGGEGGGDGFFGGGGGGGFDF8F9AAFFGG@AEFGDGGGGGGEEEGGFGGFGGGGGGGEFGDFAAFGGGCCEGGGFGBEGGGGFFGEGGGGCCEGGCE>E9DFCGGDGGGFDEFB8DEGE*?F5CGFFAD*@CF=ACF<FFACFGE4;+9;9<?>GECGB>199BF?FF(.34)2<AF)..81((4((41<F<1).<4)66))6).6=*).:>:6<BFG)28?
@M06628:26:000000000-CRM2J:1:1101:10202:18393 2:N:0:113
TAACCTTGCGGCCGTACTCCCCAGGCGGTCAACTTAGTGCGTTAGCTGCGCCACCCACGACTCAAGGTCACAGACGGCTAGTTGACATCGTTTACGGCGTGGACTACCAGGGTATCTAATCCTGTTTGCTCCCCACGCTTTCGTGCCTCAGTGTCAGTATTTGTCCAGGTAGCCGCCTTCGCCACTGATGTTCCTTCCAATCTCTACGCATTTCACCGCTACACTGGAAATTCCACTACCCTCTACAATACTCTAGTTTGCCAGTTCAAAATGCAGTTCC
+
GGGGGGGGGGGGGGGGGGGGGGGGGGGGGGGGGGGGGGGGGGGGGGGGGGGGGGGGGGGGGGGGGGGGGGGGGGGGGGGGGGGGGGGGGGGGGGGGGGGGGGGGGGGGGGGGGGGGGGGGGGGGGGGGGGGGGDGEGGGGFFGGFGGGGGGGGGGGGGGGGGGGGGGGGGGFGGGGGGDFGGGFEFGGGFGFFFFFFFFFGGGFFF>=@;<>FFFGFG>0>F?FFF:??A<>>FFFFB?FFF:03A<?A<BFF<A<DFF>AFFFFFDBFAF*)9@?A444
@M06628:26:000000000-CRM2J:1:1101:3276:18396 2:N:0:113
TAACCTTGCGGCCGTACTCCCCAGGCGGTCTACTTATCGCGTTAGCTTCGCTACTCACGGATTAAATCCACAAACAGCTAGTAGACAGCGTTTACGGTGTGGACTACCAGGGTATCTAATCCTGTTCGCTACCCACACTTTCGCACATGAGCGTCAGTTACTGACCAGGGAGTCGCCTTCGCCACTGATGTTCCTCCAGATATCTACGCATTTCACCGCTACACCTGGAATTCCACTCCCCTCTCCAAAACTCTAGCCTGCCAGTTCTAAATGCAATTCC
+
FGGGGGGGGGGGGGGGGGGGGGGGGGDEFGGGGGGGGGGGEGGGGFDGGEGFGGGGGGGGGGGGGGGGGGFGGGGGFGGGGGFGGE<EFGGGEGGGGGGGEDGGGGGGGGGDGGGGGGGGGFGGGGGGGGGGGGGG7CFFGGGGCGGGG,,@CCEGGGGDGGGGGGGGCG>EGGGGDGGFFDDEFF6DFGGFFCF;F@F7C?CC6+909;@DCEEG;*,429?BFF?6??AFFDAFA<<??:?B?1<3A<:?FDF4A0438:0/?C64>>+/-70:.).<
@M06628:26:000000000-CRM2J:1:1101:10203:18413 2:N:0:113
TAACCTTGCGGCCGTACTCCCCAGGCGGTCAACTTAGTGCGTTAGCTGCGCCACCCACGACTCAAGGTCACAGACGGCTAGTTGACATCGTTTACGGCGTGGACTACCAGGGTATCTAATCCTGTTTGCTCCCCACGCTTTCGTGCCTCAGTGTCAGTATTTGTCCAGGTAGCCGCCTTCGCCACTGATTTTCCTTCCACTCTCTACGCATTTCCCCGCTACACTGGAAATTCCACTACCCTCTACAATACTCTAGCTTGCCAGTTCAAAATCCAGTTCC
+
GGGGGGGGGGGGGGGGGGGGGGGGGGGGGGGGGGGGFGGGGGGGGGGGGGGGGGGGGGGGGGGCG@EFGEGA<FGGGGGGGGGGGGGGGGGGGGGGGGGGGGDECGGGGGGGGGFFGGGGDFADFGDGGGGG?CFEFEGGGFEGGGGGGC7EE,5>@FCFFG:D;FGGGGG>>FEEGGGFFDG3.;FG7+;;==A?FDF+:C746FC@>;1>C?)20)49694<@<<B2AA<4<A<)3(3(.2339484A7<?F<2-66.18)9@C24<A+*(9F+-.62
@M06628:26:000000000-CRM2J:1:1101:27577:18541 2:N:0:113
TAACCTTGCGGCCGTACTCCCCAGGCGGTCAACTTAGTGCGTCAGCTGCGCCACCCACGACTCAAGGTCACAGACGGCTAGTTGACATCGTTTACGGCGTGGACTACCAGGGGATCTAATCCTGTTTTCTCCCCACGCTTTCGGTCCTCAGTGGCAGTATTTGTCCAGGTAGCCGCCTTTGCCACTGATGTTCCTTCCACTCTCTACGCATTTCACCGCTACACTGGAAATTCCACTACCCCCTACAAGACTCTAGTTTGCCAGTTCCAAATGCACTTCC
+
FFGFGGGGGGDCCGGGGGGGGGGEFFGGGGGGGDFEFEFGGGCGGGGGGGGCCE<7FCBFEEE?==EFGGF9FFF@+C7BFFF<FEFFFF<EFFCFGGC>EGFCGGGGGGEG+++63@DA,FD,8@C,,8@>FGGGC5@C8;@*3@>;,,,5D,=:CE;;CGGFFGFG,,1;;;C*75C*+@F=664>7ECAAE7C=@F:>:=);@;;((,8:6<FF*,-,,4?=?(8,.9A5A4)).8?F0,1-:())(.9?B<).4<<A729?C)).)<7-9+0-5?B
@M06628:26:000000000-CRM2J:1:1101:2810:18544 2:N:0:113
TAACCTGGCGGCCTAACTCCCAGGCCGTCAAACTTAGTCGTTTAGCTCCCCAACCCACGCCCCAAGTTCCCAAACGCCTAGTTGACTTCTTTTACGGCTGGGCTAACCAGGGAACCTAATCCTTTTTCCCCCCCACCTTTTCTGCCCCCATGTCCATTTTTGTTCCAGTTAGCGCCTTTCCCCCCGATTTTTCTTCCCATCTCTTACCATTTTCACCCCTCCCTGGAAAATCCCACACCCCTCTACAATACTCCAGTTTCCCAGTTCAAAATGCATTCCC
+
GGGGGG,,,F+@+6666,CFG<,:6,@++,B,,:,6,,,+6B,,,,,,,,8,8BF,B,++9+6B8F:,,,5,,,,@++,+9E,,59,,,,9F55,:+6++@+,,,5A45A7++,+6,,,,@,,,CE8,,,7CG++3+,6@,35,3E*3@*4,5,,,,25>D*4,2,55=,,+=)*=*=*1,;0)).))**3+;);5ADF+*+1.++-.))6F*4)?*/(((-((),(5>(:(5))(((,,2(3(3)6))-49,(,(.-))-,))0*))6.01)/++.--8
@M06628:26:000000000-CRM2J:1:1101:2792:18544 2:N:0:113
TAACCTTGCGGCCGTACTCCCCAGGCGGTCACCTTAGTGCGTTAGCTGCGCCACCCACGACTCAAGGTCCCAGAGGGCTAGTTGAATTCGTTTAGGGCGTGGATTACAGGGGAATCTAATCCTGTTTCTCCCCCAGGCTTTGGTCCTCCGGTTTAATTTTTTGTCCTGGTGGCGCCTTTCTCCATTGAGGTTCTTTCCATCCTCACCGCATTCCACCGTTCCCCTGGAATTCCACTTACCACTCACAATACTTTAGTTTGCCATTTCAAATTGCAGTTCC
+
GGFFGGA<<F:F+++6,,CFG7<@8CFF++C,CC<<69:,+B,,,,:,,+@6+BF:=,7=+,4B,F,,59=,,:,A4+:,,C?CC,,,,+AF+9,A==++@++,,5A,,AC7++,3,@,,@,3,CE,,,,@>EB++++7@,,,4,@+,,*31**,,,,,6DC5DF,,=,6,);)*4*=8++32+1+++**2);)37@4F++*+)+)((((/>*)):7),((..,02(38)2)5.))))6:)..(.,53)-))))).6)6))-)*/*6AAF+*.1++.))6
@M06628:26:000000000-CRM2J:1:1101:6034:18585 2:N:0:113
TAACCTTGCGGCCGTACTCCCCAGGCGGTCAACTTAGTGCGTTAGCTGCGCCACCCACGACTCAAGGTCACAGACGGCTAGTTGACATCGTTTACGGCGTGGACTACCAGGGTATCTAATCCTGTTTGCTCCCCACGCTTTCGTGCCTCAGTGTCAGTATTTGTCCAGGTAGCCGCCTTCGCCACTGATGTTCCTTCCAATCTCTACGCATTTCACCGCTACACTGGAAATTCCACTACCCTCTACAATACTCTAGTTTGCCAGTTCAAAATGCAGTTCC
+
FGGGGGGGGGGGGGGGGGGGGGGGGGGGGGGGGGGGGGGGGGGGGGGGGGGGGGGGGGGGGGGGGGGGGFGGGGGDGGGGGEFFGGGGGGGGGGGGDDGGGGGGGGGGGGGGEFGGGGDGGGGGGGGGGGGGGGDEGGGGGGGGGGGGGGFCFFGGGGGGGGGGGGGGGGG4C8EGGG4FFDGEFFGGGGGFFFFFFFF@FGDEFF<7>DFFFFCG6<199BBB?>B<BB<AF929AFFBF??BFF22:9?BB2<9<ABAF>DFFGAFBAC/5BGF44<D
@M06628:26:000000000-CRM2J:1:1101:16975:18603 2:N:0:113
TAACCTTGCGGCCGTACTCCCCAGGCGGTCAACTTAGTGCGTTAGCTGCGCCACCCACGACTCAAGGTCACAGACGGCTAGTTGACATCGTTTACGGCATGGACTACCAGGGTATCTAATCCTGTTTGCTCCCCACGCTTTCGTGCCTCAGTGTCAGTATTTGTCCAGGTAGCCGCCTTCGCCACTGATGTTCCTTCCAATCTCTACGCATTTCACCGCTACACTGGAAATTCCACTACCCTCTACAATACTCTAGTTTGCCAGTTCAAAATGCAGTTCC
+
FFGGGGGGGGGGGGGGGGGGGGGGGGGGGGGGGGGGGGGGGEGGGGGGGGGGGGGGGGGGGGGGGGGFGGGGGGGGGGGGGGGGGGGGGGGCGGGGGGGGGGGGGGGGFGGGGGGGGGDGGGGGGGGGGGGGGGGGGGGGFFGGGGGGGGGGGGGGFGFGGGGGGGGGGGGFGGGGGGGFGDGEFFGGGGGFFFFFFF=GGGGCFFFFFD?>CEFGFD>BB>BBF??BFAABB<AFFFFFF>4:7BA?A9:<>A<996AAAB9)9DA9A<F7<79CBAAA
@M06628:26:000000000-CRM2J:1:1101:2874:18607 2:N:0:113
AACCTTGCGGCCGTACTCCCCAGGCGGTCAACTTAGTGCGTTAGCTTCGCCACCCACGACTCAAGGTTGCAGACTGCTAGTTGACCTCGTTTACTGCGTGGACTACCAGGGGCTCCAATCCTTTTTGCTCCCCACTCTTTCCTTCCTCCGTGTCAGTATTTTACCATGTAGCCTCCTTCGCCACTTGTTTTCCTTCCAAACTCTACTCCCTTCACCGCTTCACTGGAAATGTCACTTCCGTCTACACTCCTCTTGTTTGCCACTTATGAATGCGGTTGC
+
C<C,CEADC:+8:@FGGCCEEF,CD@C@+8FF9CFFFFGDF@CEFG,E8,,86ACCFF+:==?,9,:,,:CBAAEFF9FA?,?FF,,,BDD+AA,E<CC?F:,,,6=5A++++8@+,6E?D9,AD8+@E,8D8,+,4>AA3,@,>:,,,@CCD,523,5EE:,,@,+,7<++3=DG,;;*/9*/)++1,0;+7=*07=++4,*++9))./;+64DA*.((:))+9634)7/.11?5332()(((.)..(.).-).-6(4><>*)0))).+*67*/-3(.
@M06628:26:000000000-CRM2J:1:1101:14593:18611 2:N:0:113
TAATCTTGCGACCGTACTCCCCAGGCGGTCTACTTAACGCGTTAGCTCCGAAAGCCACGGCTCAAGGCCACAACCTCCAAGTAGACATCGTTTACGGCGTGGACTACCAGGGTATCTAATCCTGTTTGCTCCCCACGCTTTCGCATCTGAGTGTCAGTGTCTGTCCAGGGGGCCGCCTTCGCCACTGGTATTCCTTCAGATCTCTACGCATTTCACCGCTACACCTGAAATTCTACCCCCCTCTACAGCACTCTAGTTCACCAGTTTCAAATGCAGTTCCG
+
GGGGGGGGGGGGGDGGGGGGGGGGGGGGGGGGGGGGGGGGGGGGEGGGGGGGGGGGGGGGGGGGGGGGGGGGGGGGGGGGGGGGGGGGGGGGGGGGGGGGGGGGGGGGGGGGGGGGGGGGGGGGGGFGGGGGGGGGGGGGGGGGGGGGGGGGGGGGGGGGGGGGGGCCGGGFGDGGGGGFGDD>EFGGGGGFFFFFF?F70AFFFF9?B?1@7<<CFDFF>FFFF782:24<AFFFFF:BF21?)5A7::BBBA>>><BDFF<F@F2:A):BAF70944>(
@M06628:26:000000000-CRM2J:1:1101:5188:18628 2:N:0:113
TAACCTTGCGGCCGTACTCCCCAGGCGGTCAACTTAGTGCGTTAGCTGCGCCACCCACGACTCAAGGTCACAGACGGCTAGTTGACATCGTTTACGGCGTGGACTACCAGGGTATCTAATCCTGTTTGCTCCCCACGCTTTCGTGCCTCAGTGTCAGTATTTGTCCAGGTAGCCGCCTTCGCCACTGATGTTCCTTCCAATCCCTACGCATTTCACCGCTACACTGGAAATTCCACTACCCTCTCCAATACTCTAGTTTGCCAGTTCAAAATGCAGTTCC
+
CFFFEFDEDFEECGGFGGFCFGGGGGGGGGGFFFGGGGGGGGDGGGGCGGGEGGGGGGGGGG:FFFGGGFGGGGGGGGCGGGAFFGGGFCFFGFF7:FFGGGEFFFCG,DCCDFFDCFF=FDFGGGDGGGFGGG8CFGGCGD5;DGGGGG8@DD:;DFAFGDE<CG9?EBFA;*:E749A=778BFGG79C+;?AEF1:1+A*6;8(6921>C??F=C016>27?<0:().:AA2>A(.32<BB1(-,5)4:?44)6<D<A2))006:A4?6AFC?>A>)
@M06628:26:000000000-CRM2J:1:1101:21163:18660 2:N:0:113
TAATCTTGCGACCGTACTCCCCAGGCGGTCTACTTAACGCGTTAGCTCCGAAAGCCACGGCTCAAGGCCACAACCTCCAAGTAGACATCGTTTACGGCGTGGACTACCAGGGTATCTAATCCTGTTTGCTCCCCACGCTTTCGCATCTGAGTGTCAGTGTCTGTCCAGGGGGCCGCCTTCGCCACTGGTATTCCTTCAGATCTCTACGCATTTCACCGCTACACCTGAAATTCTACCCCCCTCTACAGCCCTCTAGTTCACCAGTTTCAAATGCAGTTCC
+
GGGGGGGGGGGGGGGGGGGGGGGGGGGGGGGGGGGGGGGGGGGGGGEGGGGGGGGGGGGGGGGGGGGGGGGGGGGGGGGGGGGGFGGGGGGGGGGGGGGGDGGGGGGGGGDGFGGGGGGGGGFGGGGGGGGGFGGGCDGGGGGGGGGGFFFCFGGFFGGGGGGGGFCFGGGFGGGEG5CFFDC)36F;D9FFFFFCFEF7:7767*-(((-5:));?*-((44:5:2::AFFFF2>A??FB(-,.4),4(-(,.4-:).)6.))1C)66>+75=+26546
@M06628:26:000000000-CRM2J:1:1101:24402:18775 2:N:0:113
CAACCTTGCGGCCGTACTCCCCAGGCGGTCTACTTAGTGCGTTAGCTTTGAAAAACAGAACCGAGGCTCCGAGCTTCTAGTAGACATCGTTTACGGCGTGGACTACCAGGGTATCTAATCCTGTTTGCTCCCCACGCTTTCGTACATGAGCGTCAGTGTTGACCCAGGTGGCTGCCTTCGCCATCGGTATTCCTTCAGATCTCTACGCATTTCACCGCTACACCTGAAATTCTACCACCCTCTATCACACTCTAGTTTGCCAGTTCGAACTGCAGTTCCC
+
GGGGFGGGGGEGDGGGGFGGGE@FGGGGGGFGGGGGGACFGGGGGGGGGGGGGAFGGGGGGGGDFGGGGCEFGGCFGGFGFGFGGGGGGGGGGGGGGGGGDGG9DGGCFG7FFGGGGGFGFFFGGGDFGG=DEFGGDGGGGGFGFFGFFG954BEGCF@;,@9DGGG4CEC)12ACFGGFGGGFFFGGCGF6@CCEFFFGGGGEFFDFD?DFGEB>;DFF9????2:0)69A<ADFF>FF6:1):>4>2:?:)4<4)4:<<A4??F?0:17=<F6C>)52
@M06628:26:000000000-CRM2J:1:1101:4770:18800 2:N:0:113
TAACCTTGCGGCCGTACTCCCCAGGCGGTCAACTTAGTGCGTTAGCTGCGCTACCCACGTCTCAAGGACACAGACAGCTAGTTGACATCGTTTACGGCGTGGACTACCAGGGTATCTAATCCTGTTCGCTCCCCACGCTTTCGTACCTCAGCGTCAGTATTTGTCCAGGTGGCCGCCTTCGCCACTGATGTTCCTTCCAATCTCTACGCATTTCACCGCTACACTGGAAATTCCACCACCCTCTACAATACTCTAGACTACCAGTTCGAAATGCAGTTCCG
+
FGGGGGGGGGGGGGGGGGGGGGGGGGGGGGGGGGGGGGGGGGGGGGGGGGGGGGGGGGGGGGGGGGGGGGGGGGGGGGGGGGGGGGGGGGGGGGGGGGGGGGGGGGGGGGGGGGGGGGGGGGGGGGGGGGGGGGGGGGGGGGGGGGGFGGGGGGGGGGFGGGFGGGGGGGFFGGGGGGGF?DGBFFGGFGGFFFFCFDFFGGGFFFC<>DFFGFFGFGFF>FFFF?FFFFFFFAA<B<B??<?<DFBB>2:D<<<A<AFAFFF:@C<B:<=:96+<9AAA(
@M06628:26:000000000-CRM2J:1:1101:10779:18809 2:N:0:113
TAATCTTGCGACCGTACTCCCCAGGCGGTCTACTTAACGCGTTAGCTCCGAAAGCCACGGCTCAAGGCCACAACCTCCAAGTAGACATCGTTTACGGCGTGGACTACCAGGGTATCTAATCCTGTTTGCTCCCCACGCTTTCGCATCTGAGTGTCAGTGTCTGTCCAGGGGGCCGCCTTCGCCACTGGTATTCCTTCAGATCTCTACGCATTTCACCGCTACACCTGAAATTCTACCCCCCTCTACAGCACTCTAGTTCACCAGTTTCCAATGCATTTCC
+
GGGGGGGGGGGGGGGGGGGGGGGGGGGGGGGGGGGGGGGGGGGGGGGGGGGGGGGGGGGGGEFGGGCFGGGGGDGGFGGGGFGGGGGGGGGGGGGGGGDGGGGGGGGGGGGGFGGGGGGGGGGGGGG?ECAFEGFGEGDGGGGGEFDGGFGGGGGFGGGGGGGGGGF7EGGE4CEGGGGFCC5>>AFGFGGFFFFFFFF7>CGDFFB?F:6EGFFFFC69>FBFFF?FB><25:9<A0<602237<<8>BB)39<:A4524<?57*5)).395FF7545:
@M06628:26:000000000-CRM2J:1:1101:10761:18811 2:N:0:113
TAATCTTGCGACCGTACTCCCCAGGCGGTCTACTTAACGCGTTAGCTCCGAAACTAACGGCGCAAAGCCCCATAATAAAAGTAAACCTCGTTTACGACCTGGACTACCCGGGTATCTAATCCCGGTTGCTCCCCACCCTTTCGCATCTGAAGCTCAGTGTCTGTCCCAGCGACCGCCTTCGCCACTGGTATTCCTTCAGATCACCACGCATTTCCACGCCTCCCCTAAGATTCCACCCACCTCTACAGCACCCTAGTTCACCCGTTACAAATGCAGTTCC
+
GGGGGGGGGGGGGGGGGGGGGGGGGGGG:6CFGGGGGGGGGGGGGGG,FG78C+,,,,BF:+++@+4,B+4+,,,,,,5C49,,:C,,,+8BF<,4+4+3,:,,,36D,+@F++,3,,@,6@,++8C6933@DE6**3*@D,1*16;;>,,,,,,,,6,6,@F1CG,*>,/)):/*=*:=**:)))*;C<7@*60)9)**02+.)*-((((0C>-09*((((,(8(((()).)))-((((-,.)-6-),,,(,(..-)))6)())2(-))<*.7++).)6
@M06628:26:000000000-CRM2J:1:1101:22952:18866 2:N:0:113
TAACCTTGCGGCCGTACTCCCCAGGCGGTCTACTTAATGCGTTAGCTTTGAAAAACAGAACCGAGGTTCCGAGCTTCTAGTAGACATCGTTTACGGCGTGGACTACCAGGGTATCTAATCCTGTTTGCTCCCCACGCTTTCGTACATGAGCGTCAGTGTTGACCCAGGTGGCTGCCTTCGCCATCGGTATTCCTTCAGATCTCTACGCATTTCACCGCTACACCTGAAATTCTACCACCCTCTATCACACTCTAGTTTGCCAGTTCGAAATGCAGTTCCCA
+
GGGGGGGGGGGGGGGGGGGGGGGGGGGGGGGGGGGGGGGGGGGGGGGGGGGGGGCEGGGGGGGGGGGGGGGGGGGGGGGGGGGGGGGGGGGGGGGGGGGGGGGGGGGGGGGGGGGGGGGGGGGGGGFGGGGFGGGGGGGGGGGGGGGFGGGGGGGGGFF@EGGGGGGGGGGFGGGGGGGFGGGEFFGDFGGFFFFAAEFGGGFEFFFBFFFACE?CDGF90<?BFF:B7AABFFFF:?<0(4(5>A):AB::>FBBBB9>A<2F6??BB?E49=EGB2<<)
@M06628:26:000000000-CRM2J:1:1101:22957:18884 2:N:0:113
TAACCTTGCGGCCGTACTCCCCAGGCGGTCTACTTAATGCGTTAGCTTTGAAAAACAGAACCGAGGTTCCGAGCTTCTAGTAGACATCGTTTACGGCGTGGACTACCAGGGTATCTAATCCTGTTTGCTCCCCACGCTTTCGTACATGAGCGTCAGTGTTTACCCAGGTGGCTGCCTTCGCCATCGGTATTCCTTCAGATCTCTACGCATTTCACCGCTACACCTGAAATTCTACCACCCTCTATCACACTCTAGTTTTCCAGTTTGAAATGCAGTTCCCA
+
GGGFGGGGGGGGGGGGGGGGGEGGFGGGGEGGGGGGGGGGGGGGGGGDGGDGGF,BFFFG<,>:@FFCGGG@@EECGG9E;FDGGGGGDGGGGGGGGFFGGGGGGGGGFGGGFGGGGGGGGFFGFGFGGGF@EFGG@ECGGG?FGFGEFGG?CEGGGFGF,25>BACFGCFAGGGGGGGFDDG5FA*9*=DAFC8AFFF>CFGEFFDFFF@FDEFGAG>B>?B:5(.42)-4<444)56:?FF>)4)-.4:?244))-).)-:==*66)4+*6*:E<)52.
@M06628:26:000000000-CRM2J:1:1101:24013:18897 2:N:0:113
TAATCTTGCGACCGTACTCCCCAGGCGGAATGCTTAATCCGTTAGGTGTGACACCAACAAGCATGCTTGCTGACGTCTGGCATTCATCGTTTACGGTGTGGACTACCAGGGTATCTAATCCTGTTTGCTCCCCACACTTTCGCACCTCAGCGTCAGTATCGAGCCAGTGAGCCGCCTTCGCCACTGGTGTTCCTCCGAATATCTACGAATTTCACCTCTACACTCGGAATTCCACTCACCTCTCTCGAACTCAAGACCAGGAGTTTACAAGGCAGTTCCAG
+
GGGGGGGGGGGGGGGGGGGGGGGGGGGGGGGGGGGGGGGGGGGGGGGGGGGGGGGGGGGGGGGGGGGGGGGGGGGGGGGGGGGGGGGGGGGGGGGGGGGGGGGGGGGGGGGGGGGGFGGGGGGGGGGGGGGFGGGGGGGGGGGGGGGGGGGGGGGGGGGGGGGGGGGGGGGFFGGGGGGFGGGFFFGFFGDFFFFFFFFGGGGEFFFFFFFFGFEGAFEAEFFCFD2><=49BFF>FFFF<<5:4>62?FFA<>?<:7???<?7FFA<>A<F?>CFA<BB<
@M06628:26:000000000-CRM2J:1:1101:18795:18906 2:N:0:113
TAATCTTGCGACCGTACTCCCCAGGCGGACTACTTAACGCGTTAGCTCCGAAAGCCACGGCTCAAGGCCACAACCTCCAAGTAGACATCGTTTACGGCGTGGACTACCAGGGTATCTAGTCCTGTTTGCTCCCCACGCTTTCGCATCTGAGTGTCAGTGTCTGTCCAGGGGGCCGCCTTCGCCACTGGTATTCCTTCAGATCTCTACGCATTTCACCGCTACACCTGAAATTCTACCCCCCTCTACAGCACTCTAGTTCACCAGTTTCAAATGCATTTCCG
+
C<ECFGFFGGDGDGEFGGGGGGGGGGGGGFGGGGGGGGGGGGGGGFFFGCCGEEGGGGGGCGGEGGGGF,BFFGGGGGGGGDFGGG9FF@EFDFGE7CFGGE7CC@FF,FCGGF@F3:,8DFFFGFCFFFFGGGGGDGECGGEC7@7DFCEFGB@?FGGG,DFGGG?FGC*))/2==7D6:CG>5FF7+4CFFAFFB?4;7C?AF=52>0:@765>F5699BFBF7?B072:A>AA<(4(49?F<A<>>:2>?F)4>>444A)89CA:AAG4<?7+6466-
@M06628:26:000000000-CRM2J:1:1101:9097:18936 2:N:0:113
TAACCTTGCGGCCGTACTCCCCAGGCGGTCTACTTATCGCGTTAGCTTCGCTACTCACGGATTAAATCCACAAACAGCTAGTAGACAGCGTTTACGGTGTGGACTACCAGGGTATCTAATCCTGTTCGCTACCCACACTTTCGCACATGAGCGTCAGTTACTGACCAGGGAGTCGCCTTCGCCACTGATGTTCCTCCAGATATCTACGCATTTCACCGCTACACCTGGAATTCCACTCCCCTCTCCAACACTCTAGCCTGCCAGTTCTAAATGCAATTCC
+
GGGGGGGGGGGGGGGGGGGGGGGGGGGGGGGGGGGGGGGGGGGGGGGGGGGGGGGGGGGGGGGGGGGGGGGGGGGGGGGGGGGGGGGGGGGGGGGGGGGGGGGGGGGGEFDGGGGGGGGGGGFGGGGGGGGGGFGGGGGGGGGGGGGGAC7EGGGGGFFCGGGGGGGGGGGEGGGGGGGA5DGAEFGFGGGFFE7;5@FFGCF<A@>?BDFFGFFGF<96;>BB??>???A>A<44>?:B:(3(4<<?(3:4?A<9A(68:186?*).6>+0)67944AD
@M06628:26:000000000-CRM2J:1:1101:16485:19054 2:N:0:113
TAATCTTGCGACCGTACTCCCCAGGCGGAATGCTTAATCCGTTAGGTGTGACACCAAAGGGCAAGCCCCCTGACGTCTGGCATTCATCGTTTACGGTGTGGACTACCAGGGTATCTAATCCTGTTTGCTCCCCACACTTTCGTACCTCAGCGTCAGTATCGAGCCAGTGAGCCGCCTTCGCCACTGGTGTTCCTCCAAATATCTACGAATTTCACCTCTACACTTGGAATTCCACTCACCTCTCTCGAACTCTAGACTGATAGTTTAAAAGGCAGTTCCAG
+
GGGGGGGGGGGEEGGGGGGGGGGGGGGGGGGGGGGGGGGGGGGGGGGGGGGGGGGGGGGGGGGGGGGGGGGGGGGGGGGGGGGGGGGGGGGGGGGGGGGGDEFGDGGGGGGGGFFGFFGGGGGGGGGGGGGGGGGGGGGGGGGFGGGGGGGGGGGB:CFFEGGGGGGGGGGFGGGGGGGFGGDEFFGFFGGFF?F:F@;CGCEECF6?08;FGFEGAC3)7;@EA@;E<@=C4<)6:::BBFFFF?6?<1(6<<>).6:))65@FGFAAFGE<FGGFF>A4
@M06628:26:000000000-CRM2J:1:1101:16488:19074 2:N:0:113
TAATCTTGCGACCGTACTCCCCAGGCGGAATGCTTAATCCGTTAGGTGTGACACCAAAGGGCAAGCCCCCTGACGTCTGGCATTCATCGTTTACGGTGTGGACTACCAGGGTATCTAATCCTGTTTGCTCCCCACACTTTCGTACCTCAGCGTCAGTATCGAGCCAGTGAGCCGCCTTCGCCACTGGTGTTCCTCCAAATATCTACGAATTTCACCTCTACACTTGGAATTCCACTCACCTCTCTCGAACTCTAGACTGATAGTTTAAAAGGCAGTTCCAG
+
GGGGGGGGGGGGGGGGGGGGGGGGGGGGGGGGGGGGGGGGGGGGGGGGGGGGGGGGGGGGGGGGGGGGGGGGGGGGGGGGGGGGGGGGGGGGGGGGGGGGGGGGGGGGGGGGGGGGGFGGGGGGGGGGGGGGGGGGGGGGGEGGGGGGGGGGGGGGGGGGGGGGGGGGGGGFGGE>5CGFGGGFFFFGGGGFFFFFFFFGGFGEAF@F0=@AGFFG6CEE;C;EFA;EEEFECFFAB?FFFBDB7<<??BBA9<><447)6<6FFGFFFFG31>5CAAAD6
@M06628:26:000000000-CRM2J:1:1101:10872:19078 2:N:0:113
TAATCTTGCGACCGTACTCCCCAGGCGGTCTACTTAACGCGTTAGCTCCGAAACCCACGGCTCAAGGCCACAACCTCCAAGTAGACATCGTTTCCGGCGTGCACTACCAGGGTACCTAATCCTGTTTGCTCCCCACGCTTTCTCCCCTGAGTGTCAGTGTCTGTCCAGGGGGCCGCCTTCGCCACTGGTATTCCTTCAGATCCCTCCGCATTTCACCTCTACACCTGAAATTCCACCCCCCTCTACCGCACTCTAGTTACCCATTTTCAATGCCATCTAC
+
@EGFGGGGGEEGGGCEG@FGGGGECF@C@@FCFEEEGD,CCBGGGEAC,C+6F:EE:B7+C+B,5,5=F,F8AEF,E8,,?,,,,:,,C+AE7,5@>C+3@++:5,AAADC+>=3@,=@,6F9,CE9,95>EGD,:+@>**@,;,3383425>2,,=>D2;B=,@A?*:5*6CC*C75*;*:D>>;C*+1C+;?+7=2***<+.7.((424)*62:F*3))))45,,8)2:2<))6(439;(8,)-)(-(90:4)6)))).2)0*26<9)+*()+3()).
@M06628:26:000000000-CRM2J:1:1101:10861:19092 2:N:0:113
TAATCTTGCGACCGTACTCCCCAGGCGGTCTACTTAACGCGTTAGCTCCGAAAGCCACGGCTCAAGGCCACAACCTCCAAGTAGACATCGTTTACGGCGTGGACTACCAGGGTATCTAATCCTGTTTGCTCCCCACGCTTTCGCATCTGAGTGTCAGTGTCTGTCCAGGGGGCCGCCTTCGCCACTGGTATTCCTTCAGATCTCTACGCATTTCACCGCTACACCTGAAATTCTACCCCCCTCTACAGCACTCTAGTTCACCAGTTTCAAATGCATTTCC
+
GGGGGGGGGGGGGGGGGGGGGGGGGGGGGGGGGGGGGGGGGGGGGGGGGGGGGGGGGGGGGFGGGGGGGGGGGGGGGGGGGGGGGGGGGGGGGGGGGGGGGGGGGGGGGGGGGGGFGGGGGGDGGGGGGGGGGGGGGGDEFGGGGDGGGGGGGGGGGGGGGGGGFGGGCGGFDDEGGGGFFGGFFFGFGFGFFCCEFDFGGGGFFF>:BF?BFBFGFD;>B>?FF????FFA<>FF26?B>(-28AD:?7<2>AF<B)))6<3<7:4:9>F4:BC+64<B
@M06628:26:000000000-CRM2J:1:1101:3717:19112 2:N:0:113
TAACCTTGCGGCCGTACTCCCCAGGCGGTCAACTTAGTGCGTTAGCTGCGCCACCCACGACTCAAGGTCACAGACGGCTAGTTGACATCGTTTACGGCGTGGACTACCAGGGTATCTAATCCTGTTTGCTCCCCACGCTTTCGTGCCTCAGTGTCAGTATTTGTCCAGGTAGCCGCCTTCGCCACTGATGTTCCTTCCAATCTCTACGCATTTCACCGCTACACTGGAAATTCCACTACCCTCTACAATACTCTAGTTTGCCAGTTCAAAATGCAGTTCC
+
FEFGGGGGGGGGGGGGGFGGGGGGGGGDEGGGGGGGGGCEGGGGGGGGGGGGGGGGGGGGGGGGFFGGGGGGGGGGGGGGGGGGGGGGGGGGGGGGGGGGGGGGGGGGFGCEFGGFFAEFGGGGGGGGGCFGFGCEGGDGGGCF7FGGG?EFCFGGGGDGGGGGGEFCGGG4CGEGGGGF5<CBFFDGGFGFFFACF;FCFDFEFAC1;7;:CEFFAD04(9<BF<:?BABBBDF<A?:124(:<AA7A<?42<9:ADF29>2)0?6A9<?6)79+6<A2
@M06628:26:000000000-CRM2J:1:1101:7552:19127 2:N:0:113
TAACCTTGCGGCCGTACTCCCCAGGCGGTCAACTTAGTGCGTTAGCTGCGCCACCCACGACTCAAGGTCACAGACGGCTAGTTGACATCGTTTACGGCGTGGACTACCAGGGTATCTAATCCTGTTTGCTCCCCACGCTTTCGTGCCTCAGTGTCAGTATTTGTCCAGGTAGCCGCCTTCGCCACTGATGTTCCTTCCAATCTCTACGCATTTCACCGCTACACTGGAAATTCCACTACCCTCTACAATACTCTAGTTTGCCAGTTCAAAATGCAGTTCC
+
F@FDFDGFGG@FGGGG>FGGGGEBFGGCFFE@GGGFGGEGGGGGGGGGGEGGGGG@FGD+>=FG@FFCEEGGG,ECFECGFE<FFGGCFE@EGGGG@FGGGGCDGFGC>F@C>=D9@F;E9E,EFGGGFB9;EGGGGDEEFF5DFGFAC7@2<?:;CG@DECGGGGFGFGCF6?EC7:<*7CGDF4CC7@D7FCFFF1+17A+1:+96(((:+97DF*3119BF*2(:?7A<>FAFFB>F?)477AA24)523<<A<6<<AF))/:6256+1-9++6)):
@M06628:26:000000000-CRM2J:1:1101:27121:19129 2:N:0:113
TAACCTTGCGGCCGTACTCCCCAGGCGGTCAACTTAGTGCGTTAGCTGCGCCACCCACGACTCAAGGTCACAGACGGCTAGTTGACGTCGTTTACGGCGTGGACTACCAGGGTATCTAATCCTGTTTGCTCCCCACGCTTTCGTGCCTCAGTGTCAGTATTTGTCCAGGTAGCCGCCTTCGCCACTGATGTTCCTTCCAATCTCTACGCATTTCACCGCTACACTGGAAATTCCACTACCCTCTACAATACTCTAGTTTGCCAGTTCAAAAATCATTTCC
+
FDGGGGGGGG@FEGFGGGGGGGEEGGGEEGEFFFGGFGCFGEGGGDGGGGDGGGGGGGGGGGGFGGG=FGGEFGGGGGCEGF<FCFCFCEGGFGGGCEE+@CC><FEFFGDD=>FGCFCFFDG<FCFGGGGFGD?CFEGGFGDF@CC>:6BCGEC?CD=FGCGFGD9*=EDAFC:EE=8?CDCBBFGF>7CFFFAEFFF7+71;8@3<60377<>GBC6((-,(*.(372>)4)46<B7??2-8AF4<<D0))62-665>A2)0):<>AA<)(0<:<)59
@M06628:26:000000000-CRM2J:1:1101:26042:19195 2:N:0:113
TAACCTTGCGGCCGTACTCCCCAGGCGGTCTACTTATCGCGTTAGCTTCGCTACTCACGGATTAAATCCACAAACAGCTAGTAGACAGCGTTTACGGTGTGGACTACCAGGGTATCTAATCCTGTTCGCTACCCACACTTTCGCACATGACCGTCAGTTACTGACCAGGGAGTCGCCTTCGCCACTGATGTTCCTCCAGATATCTACGCATTTCACCGCTACACCTGGAATTCCACTCCCCTCCCCAAAACTCTAGCCTGCCAGTTCTAAATGCATTTCC
+
FFGGGGGGGG>CEGGGCFEGGGGGGGGGGE7FFGFGGCGGGGEGGGGAFEF7FF=<F<FEGGCEFGFGGGEGGGGG@FFGGGD9F,FEGDCC+AFC>FFFFG,=F@F@FE?FEGGF9==@=FAFGGGGD@8ECFCECEFEGGGGGDDF@,,4@@9:?DCFGFGG8C:9EGGFDG>CEGDAAD448FF=FC:AFFACF;;7DGGEF6;;0((03)/:12324734?<7(4:A:B9<>B:?BF?1((4418(47?<<)624163,)<749A<CF)87+..5)
@M06628:26:000000000-CRM2J:1:1101:16155:19237 2:N:0:113
TAACCTTGCGGCCGTACTCCCCAGGCGGTCAACTTAGTGCGTTAGCTGCGCCACCCACGACTCAAGGTCACAGACGGCTAGTTGACATCGTTTACGGCGTGGACTACCAGGGTATCTAATCCTGTTTGCTCCCCACGCTTTCGTGCCTCAGTGTCAGTATTTGTCCAGGTAGCCGCCTTCGCCACTGATGTTCCTTCCAATCTCTACGCATTTCACCGCTACACTGGAAATTCCACTACCCTCTACAATACTCTAGTTTGCCAGTTCAAAATTCAGTTCC
+
GFGGGGGGGGGGGGGGGGGGGGGGGGGGGGGGGGGGGGGGGGGGGGGGGGGGGGGGGGGGGGGGGGGGGGGGGGGGGGGGGGGGGGGGGGGGGGGGGGGEGGGGGGGGGGGGGGGGGDFGGAFGGGGGGFGGGGGGGGGGGGGGGGGGGFGGGGGGGGFGGGGGGGFGDGGACFEGGGGFDGGEFFGFGGGFFEFEF@FCDG?EFFEFB17B7EEGFG;>BFFFF<(44)<AAA<DABFFF2,:B<<?BAFA><<4:6<AFAA4)?BBB<C?(*0+64<9
@M06628:26:000000000-CRM2J:1:1101:21717:19295 2:N:0:113
[truncated: 20,296,278 more chars]
